# Supplementary material for: An Improved Helferich Method for the α/β-Stereoselective Synthesis of 4-Methylumbelliferyl Glycosides for the Detection of Microorganisms
Source: Molecules. 2015 Dec 4;20(12):21681–99. doi: 10.3390/molecules201219789 (PMC6331929; doi:10.3390/molecules201219789)
Supplement: Supplementary file 1 [file molecules-20-19789-s001.zip]

Archive with 65 entries (62 files):
- HRMS data.PDF/
- HRMS data.PDF/HRMS (3a) the protected a┬-D-glucopyranuronide.pdf
- HRMS data.PDF/HRMS (3b1) the protected a┬-D-glucopyranonside.pdf
- HRMS data.PDF/HRMS (3b2) the protected a┴-D-glucopyranoside.PDF
- HRMS data.PDF/HRMS (3c) the protected a┴-D-galactopyranoside.pdf
- HRMS data.PDF/HRMS (3d) the protected a┴-D-mannopyranoside.pdf
- HRMS data.PDF/HRMS (3e) the protected a┬-D-xylopyranoside.pdf
- HRMS data.PDF/HRMS (3f) the protected a┬-D-ribofuranoside.pdf
- HRMS data.PDF/HRMS (4a) the a┬-D-glucopyranosiduronic acid.pdf
- HRMS data.PDF/HRMS (4b1) the a┬-D-glucopyranonside.pdf
- HRMS data.PDF/HRMS (4c) the a┴-D-galactopyranoside.pdf
- HRMS data.PDF/HRMS (4d) the a┴-D-mannopyranoside.pdf
- HRMS data.PDF/HRMS (4e) the a┬-D-xylopyranoside.pdf
- HRMS data.PDF/HRMS (4f) the a┬-D-ribofuranoside.pdf
- HRMS data.PDF/HRMS (5) by-product.PDF
- NMR data.JCAMP/
- NMR data.JCAMP/13C-NMR (2a) Methyl tetra-O-acetyl-a┬-D-glucopyranuronate.jcamp
- NMR data.JCAMP/13C-NMR (2e) a┬-D-xylopyranose tetraacetate.jcamp
- NMR data.JCAMP/13C-NMR (3a) the protected a┬-D-glucopyranuronide.jcamp
- NMR data.JCAMP/13C-NMR (3b1) the protected a┬-D-glucopyranonside.jcamp
- NMR data.JCAMP/13C-NMR (3b2) the a┴-D-glucopyranoside.jcamp
- NMR data.JCAMP/13C-NMR (3c) the protected a┴-D-galactopyranoside.jcamp
- NMR data.JCAMP/13C-NMR (3d) the protected a┴-D-mannopyranoside.jcamp
- NMR data.JCAMP/13C-NMR (3e) the protected a┬-D-xylopyranoside.jcamp
- NMR data.JCAMP/13C-NMR (3f) the protected a┬-D-ribofuranoside.jcamp
- NMR data.JCAMP/13C-NMR (4a) the a┬-D-glucopyranuronide.jcamp
- NMR data.JCAMP/13C-NMR (4b1) the a┬-D-glucopyranonside.jcamp
- NMR data.JCAMP/13C-NMR (4c) the a┴-D-galactopyranoside.jcamp
- NMR data.JCAMP/13C-NMR (4d) the a┴-D-mannopyranoside.jcamp
- NMR data.JCAMP/13C-NMR (4e) the a┬-D-xylopyranoside.jcamp
- NMR data.JCAMP/13C-NMR (4f) the a┬-D-ribofuranoside.jcamp
- NMR data.JCAMP/13C-NMR (5) by-product.jcamp
- NMR data.JCAMP/1H-NMR (2a) Methyl tetra-O-acetyl-a┬-D-glucopyranuronate.jcamp
- NMR data.JCAMP/1H-NMR (2e) a┬-D-xylopyranose tetraacetate.jcamp
- NMR data.JCAMP/1H-NMR (3a) the protected a┬-D-glucopyranuronide.jcamp
- NMR data.JCAMP/1H-NMR (3b1) the protected a┬-D-glucopyranonside.jcamp
- NMR data.JCAMP/1H-NMR (3b2) the a┴-D-glucopyranoside.jcamp
- NMR data.JCAMP/1H-NMR (3c) the protected a┴-D-galactopyranoside.jcamp
- NMR data.JCAMP/1H-NMR (3d) the protected a┴-D-mannopyranoside.jcamp
- NMR data.JCAMP/1H-NMR (3e) the protected a┬-D-xylopyranoside.jcamp
- NMR data.JCAMP/1H-NMR (3f) the protected a┬-D-ribofuranoside.jcamp
- NMR data.JCAMP/1H-NMR (4a) the a┬-D-glucopyranosiduronic acid.jcamp
- NMR data.JCAMP/1H-NMR (4b1) the a┬-D-glucopyranonside.jcamp
- NMR data.JCAMP/1H-NMR (4c) the a┴-D-galactopyranoside.jcamp
- NMR data.JCAMP/1H-NMR (4d) the a┴-D-mannopyranoside.jcamp
- NMR data.JCAMP/1H-NMR (4e) the a┬-D-xylopyranoside.jcamp
- NMR data.JCAMP/1H-NMR (4f) the a┬-D-ribofuranoside.jcamp
- NMR data.JCAMP/1H-NMR (5) by-product.jcamp
- NMR data.PDF/
- NMR data.PDF/NMR (2a) Methyl tetra-O-acetyl-a┬-D-glucopyranuronate.pdf
- NMR data.PDF/NMR (2e) a┬-D-xylopyranose tetraacetate.pdf
- NMR data.PDF/NMR (3a) the protected a┬-D-glucopyranuronide.pdf
- NMR data.PDF/NMR (3b1) the protected a┬-D-glucopyranoside.pdf
- NMR data.PDF/NMR (3b2) the protected a┴-D-glucopyranoside.pdf
- NMR data.PDF/NMR (3c) the protected a┴-D-galactopyranoside.pdf
- NMR data.PDF/NMR (3d) the protected a┴-D-mannopyranoside.pdf
- NMR data.PDF/NMR (3e) the protected a┬-D-xylopyranoside.pdf
- NMR data.PDF/NMR (3f) the protected a┬-D-ribofuranoside.pdf
- NMR data.PDF/NMR (4a) the a┬-D-glucopyranosiduronic acid.pdf
- NMR data.PDF/NMR (4b1) the a┬-D-glucopyranoside.pdf
- NMR data.PDF/NMR (4c) the a┴-D-galactopyranoside.pdf
- NMR data.PDF/NMR (4d) the a┴-D-mannopyranoside.pdf
- NMR data.PDF/NMR (4e) the a┬-D-xylopyranoside.pdf
- NMR data.PDF/NMR (4f) the a┬-D-ribofuranoside.pdf
- NMR data.PDF/NMR (5) by-product.pdf
