# Supplementary material for: An Improved Helferich Method for the α/β-Stereoselective Synthesis of 4-Methylumbelliferyl Glycosides for the Detection of Microorganisms
Source: Molecules. 2015 Dec 4;20(12):21681–99. doi: 10.3390/molecules201219789 (PMC6331929; doi:10.3390/molecules201219789)
Supplement: Supplementary file 1 [file molecules-20-19789-s001.zip › NMR data.JCAMP/13C-NMR (2a) Methyl tetra-O-acetyl-a┬-D-glucopyranuronate.jcamp]

##TITLE=	2922-glucur
##JCAMPDX=	6.0	$$ NMR Plug-in 1.4 of MestReNova 6.1.1-6384
##DATATYPE=	LINK
##BLOCKS=	2
##ORIGIN=	Bruker BioSpin GmbH
##OWNER=	nmr

##TITLE=	2922-glucur
##JCAMPDX=	6.0	$$ NMR Plug-in 1.4 of MestReNova 6.1.1-6384
##BLOCKID=	1
##DATATYPE=	NMRSPECTRUM
##DATACLASS=	NTUPLES
##NUMDIM=	1
##ORIGIN=	Bruker BioSpin GmbH
##OWNER=	nmr
##.OBSERVEFREQUENCY=	75.46775054931640625
##.OBSERVENUCLEUS=	^13C
##.SOLVENTNAME=	5
##.PULSESEQUENCE=	zgdc30
##.ACQUISITIONMODE=	SIMULTANEOUS (DQD)
##$ORIGINALFORMAT=	Bruker XWIN-NMR
##$PARAMETERFILE=	(acqus, ASCII, E:/%E5%9C%A8%E6%89%80%E7%A0%94%E7%A9%B6/%E6%98%BE%E8%89%B2%E5%BA%95%E7%89%A9%E7%A0%94%E7%A9%B6/%E8%AF%BE%E9%A2%98%E5%AE%9E%E9%AA%8C%E8%AE%A1%E5%88%92%E3%80%81%E8%AE%B0%E5%BD%95%E5%8F%8A%E6%80%BB%E7%BB%93/%E6%A0%B8%E7%A3%81%E5%9B%BE%E8%B0%B1/150810%E5%BE%AE%E7%94%9F%E7%89%A9%E9%9F%A6%E7%8C%AE%E8%99%8E/2922-glucur/2/acqus, 0)
$$ ##TITLE= Parameter file, TOPSPIN		Version 1.3
$$ ##JCAMPDX= 5.0
$$ ##DATATYPE= Parameter Values
$$ ##ORIGIN= Bruker BioSpin GmbH
$$ ##OWNER= nmr
$$ $$ 2015-08-05 15:15:58.187 +0800  nmr@NMR
$$ $$ D:\/data/pub/nmr/2922-glucur/2/acqus
$$ ##$AMP= (0..31)
$$ 100 100 100 100 100 100 100 100 100 100 100 100 100 100 100 100 100 100 
$$ 100 100 100 100 100 100 100 100 100 100 100 100 100 100
$$ ##$ANAVPT= -1
$$ ##$AQSEQ= 0
$$ ##$AQ_mod= 1
$$ ##$AUNM= <au_zg>
$$ ##$AUTOPOS= <1 >
$$ ##$BF1= 75.467749
$$ ##$BF2= 300.13
$$ ##$BF3= 75.467749
$$ ##$BF4= 75.467749
$$ ##$BF5= 500.13
$$ ##$BF6= 500.13
$$ ##$BF7= 500.13
$$ ##$BF8= 500.13
$$ ##$BYTORDA= 1
$$ ##$CFDGTYP= 0
$$ ##$CFRGTYP= 5
$$ ##$CHEMSTR= <none>
$$ ##$CNST= (0..63)
$$ 1 1 145 1 1 1 1 1 1 1 1 1 1 1 1 1 1 1 1 1 1 1 1 1 1 1 1 1 1 1 1 1 1 1 
$$ 1 1 1 1 1 1 1 1 1 1 1 1 1 1 1 1 1 1 1 1 1 1 1 1 1 1 1 1 1 1
$$ ##$CPDPRG= <waltz16>
$$ ##$CPDPRG1= <>
$$ ##$CPDPRG2= <waltz16>
$$ ##$CPDPRG3= <>
$$ ##$CPDPRG4= <mlev>
$$ ##$CPDPRG5= <mlev>
$$ ##$CPDPRG6= <mlev>
$$ ##$CPDPRG7= <mlev>
$$ ##$CPDPRG8= <mlev>
$$ ##$CPDPRGB= <>
$$ ##$CPDPRGT= <>
$$ ##$D= (0..63)
$$ 0 2 0.00345 0 0 0 0 0 0 0.06 0 0.03 2e-05 3e-06 0 0 0.0002 0 0 0 0 0 0 
$$ 0 0 0 0 0 0 0 0 0 0 0 0 0 0 0 0 0 0 0 0 0 0 0 0 0 0 0 0 0 0 0 0 0 0 0 
$$ 0 0 0 0 0 0
$$ ##$DATE= 1438758956
$$ ##$DBL= (0..7)
$$ 120 120 120 120 120 120 120 120
$$ ##$DBP= (0..7)
$$ 150 150 150 150 150 150 150 150
$$ ##$DBP07= 0
$$ ##$DBPNAM0= <>
$$ ##$DBPNAM1= <>
$$ ##$DBPNAM2= <>
$$ ##$DBPNAM3= <>
$$ ##$DBPNAM4= <>
$$ ##$DBPNAM5= <>
$$ ##$DBPNAM6= <>
$$ ##$DBPNAM7= <>
$$ ##$DBPOAL= (0..7)
$$ 0.5 0.5 0.5 0.5 0.5 0.5 0.5 0.5
$$ ##$DBPOFFS= (0..7)
$$ 0 0 0 0 0 0 0 0
$$ ##$DE= 6
$$ ##$DECBNUC= <off>
$$ ##$DECIM= 6
$$ ##$DECNUC= <off>
$$ ##$DECSTAT= 4
$$ ##$DIGMOD= 1
$$ ##$DIGTYP= 9
$$ ##$DL= (0..7)
$$ 0 120 120 120 120 120 120 120
$$ ##$DP= (0..7)
$$ 150 150 150 150 150 150 150 150
$$ ##$DP07= 0
$$ ##$DPNAME0= <>
$$ ##$DPNAME1= <>
$$ ##$DPNAME2= <>
$$ ##$DPNAME3= <>
$$ ##$DPNAME4= <>
$$ ##$DPNAME5= <>
$$ ##$DPNAME6= <>
$$ ##$DPNAME7= <>
$$ ##$DPOAL= (0..7)
$$ 0.5 0.5 0.5 0.5 0.5 0.5 0.5 0.5
$$ ##$DPOFFS= (0..7)
$$ 0 0 0 0 0 0 0 0
$$ ##$DQDMODE= 0
$$ ##$DR= 17
$$ ##$DS= 4
$$ ##$DSLIST= <SSSSSSSSSSSSSSS>
$$ ##$DSPFIRM= 0
$$ ##$DSPFVS= 10
$$ ##$DTYPA= 0
$$ ##$EXP= <C13CPD>
$$ ##$F1LIST= <111111111111111>
$$ ##$F2LIST= <222222222222222>
$$ ##$F3LIST= <333333333333333>
$$ ##$FCUCHAN= (0..9)
$$ 0 1 2 0 0 0 0 0 0 0
$$ ##$FL1= 83
$$ ##$FL2= 83
$$ ##$FL3= 83
$$ ##$FL4= 83
$$ ##$FOV= 20
$$ ##$FQ1LIST= <freqlist>
$$ ##$FQ2LIST= <freqlist>
$$ ##$FQ3LIST= <freqlist>
$$ ##$FQ4LIST= <freqlist>
$$ ##$FQ5LIST= <freqlist>
$$ ##$FQ6LIST= <freqlist>
$$ ##$FQ7LIST= <freqlist>
$$ ##$FQ8LIST= <freqlist>
$$ ##$FRQLO3= 0
$$ ##$FRQLO3N= 0
$$ ##$FS= (0..7)
$$ 83 83 83 83 83 83 83 83
$$ ##$FTLPGN= 0
$$ ##$FW= 93750
$$ ##$FnMODE= 0
$$ ##$GP031= 0
$$ ##$GPNAM0= <SINE.100>
$$ ##$GPNAM1= <SINE.100>
$$ ##$GPNAM10= <SINE.100>
$$ ##$GPNAM11= <SINE.100>
$$ ##$GPNAM12= <SINE.100>
$$ ##$GPNAM13= <SINE.100>
$$ ##$GPNAM14= <SINE.100>
$$ ##$GPNAM15= <SINE.100>
$$ ##$GPNAM16= <SINE.100>
$$ ##$GPNAM17= <SINE.100>
$$ ##$GPNAM18= <SINE.100>
$$ ##$GPNAM19= <SINE.100>
$$ ##$GPNAM2= <SINE.100>
$$ ##$GPNAM20= <SINE.100>
$$ ##$GPNAM21= <SINE.100>
$$ ##$GPNAM22= <SINE.100>
$$ ##$GPNAM23= <SINE.100>
$$ ##$GPNAM24= <SINE.100>
$$ ##$GPNAM25= <SINE.100>
$$ ##$GPNAM26= <SINE.100>
$$ ##$GPNAM27= <SINE.100>
$$ ##$GPNAM28= <SINE.100>
$$ ##$GPNAM29= <SINE.100>
$$ ##$GPNAM3= <SINE.100>
$$ ##$GPNAM30= <SINE.100>
$$ ##$GPNAM31= <SINE.100>
$$ ##$GPNAM4= <SINE.100>
$$ ##$GPNAM5= <SINE.100>
$$ ##$GPNAM6= <SINE.100>
$$ ##$GPNAM7= <SINE.100>
$$ ##$GPNAM8= <SINE.100>
$$ ##$GPNAM9= <SINE.100>
$$ ##$GPX= (0..31)
$$ 0 0 0 0 0 0 0 0 0 0 0 0 0 0 0 0 0 0 0 0 0 0 0 0 0 0 0 0 0 0 0 0
$$ ##$GPY= (0..31)
$$ 0 0 0 0 0 0 0 0 0 0 0 0 0 0 0 0 0 0 0 0 0 0 0 0 0 0 0 0 0 0 0 0
$$ ##$GPZ= (0..31)
$$ 0 0 0 0 0 0 0 0 0 0 0 0 0 0 0 0 0 0 0 0 0 0 0 0 0 0 0 0 0 0 0 0
$$ ##$GRDPROG= <>
$$ ##$GRPDLY= -1
$$ ##$HDDUTY= 20
$$ ##$HDRATE= 20
$$ ##$HGAIN= (0..3)
$$ 0 0 0 0
$$ ##$HL1= 3
$$ ##$HL2= 83
$$ ##$HL3= 83
$$ ##$HL4= 83
$$ ##$HOLDER= 0
$$ ##$HPMOD= (0..7)
$$ 0 0 0 0 0 0 0 0
$$ ##$HPPRGN= 0
$$ ##$IN= (0..31)
$$ 0.001 0.001 0.001 0.001 0.001 0.001 0.001 0.001 0.001 0.001 0.001 0.001 
$$ 0.001 0.001 0.001 0.001 0.001 0.001 0.001 0.001 0.001 0.001 0.001 0.001 
$$ 0.001 0.001 0.001 0.001 0.001 0.001 0.001 0.001
$$ ##$INP= (0..31)
$$ 0 0 0 0 0 0 0 0 0 0 0 0 0 0 0 0 0 0 0 0 0 0 0 0 0 0 0 0 0 0 0 0
$$ ##$INSTRUM= <DPX300>
$$ ##$L= (0..31)
$$ 1 1 1 1 1 1 1 1 1 1 1 1 1 1 1 1 1 1 1 1 1 1 1 1 1 1 1 1 1 1 1 1
$$ ##$LFILTER= 200
$$ ##$LGAIN= -15
$$ ##$LOCKED= yes
$$ ##$LOCKFLD= 3936
$$ ##$LOCKGN= 133.699996948242
$$ ##$LOCKPOW= -25
$$ ##$LOCKPPM= 7.23999977111816
$$ ##$LOCNUC= <2H>
$$ ##$LOCPHAS= 25
$$ ##$LOCSHFT= yes
$$ ##$LOCSW= 0
$$ ##$LTIME= 0.136000007390976
$$ ##$MASR= 4200
$$ ##$MASRLST= <masrlst>
$$ ##$NBL= 1
$$ ##$NC= -1
$$ ##$NS= 1000
$$ ##$NUC1= <13C>
$$ ##$NUC2= <1H>
$$ ##$NUC3= <off>
$$ ##$NUC4= <off>
$$ ##$NUC5= <off>
$$ ##$NUC6= <off>
$$ ##$NUC7= <off>
$$ ##$NUC8= <off>
$$ ##$NUCLEI= 0
$$ ##$NUCLEUS= <off>
$$ ##$O1= 7546.30085260999
$$ ##$O2= 1200.5199999976
$$ ##$O3= 7546.30085260999
$$ ##$O4= 7546.30085260999
$$ ##$O5= 0
$$ ##$O6= 0
$$ ##$O7= 0
$$ ##$O8= 0
$$ ##$OBSCHAN= (0..9)
$$ 0 0 0 0 0 0 0 0 0 0
$$ ##$OVERFLW= 0
$$ ##$P= (0..63)
$$ 9 9 18 13 26 0 0 0 0 0 0 0 0 0 0 200000 1000 2500 0 600 2500 0 0 0 0 0 
$$ 0 9 1000 0 0 0 0 0 0 0 0 0 0 0 0 0 0 0 0 0 0 0 0 0 0 0 0 0 0 0 0 0 0 0 
$$ 0 0 0 0
$$ ##$PAPS= 2
$$ ##$PARMODE= 0
$$ ##$PCPD= (0..9)
$$ 100 100 80 100 100 100 100 100 100 100
$$ ##$PHCOR= (0..31)
$$ 0 0 0 0 0 0 0 0 0 0 0 0 0 0 0 0 0 0 0 0 0 0 0 0 0 0 0 0 0 0 0 0
$$ ##$PHP= 2
$$ ##$PH_ref= 0
$$ ##$PL= (0..63)
$$ 120 -1 0 120 120 120 120 120 120 120 120 120 15.8 15.8 120 120 120 120 
$$ -1 120 120 120 120 120 120 120 120 120 120 120 15.8 120 120 120 120 120 
$$ 120 120 120 120 120 120 120 120 120 120 120 120 120 120 120 120 120 120 
$$ 120 120 120 120 120 120 120 120 120 120
$$ ##$POWMOD= 0
$$ ##$PR= 4
$$ ##$PRECHAN= (0..15)
$$ -1 3 -1 2 0 -1 -1 -1 -1 -1 -1 -1 -1 -1 -1 -1
$$ ##$PRGAIN= 0
$$ ##$PROBHD= <5 mm PABBO BB/19F-1H/D Z-GRD Z104275/0178
$$ >
$$ ##$PROSOL= no
$$ ##$PULPROG= <zgdc30>
$$ ##$PW= 0
$$ ##$PYNM= <acqu.py>
$$ ##$PYNMP= <proc.py>
$$ ##$QNP= 1
$$ ##$RD= 0
$$ ##$RECCHAN= (0..15)
$$ -1 -1 -1 -1 -1 -1 -1 -1 -1 -1 -1 -1 -1 -1 -1 -1
$$ ##$RECPH= 0
$$ ##$RG= 1149.4
$$ ##$RO= 21
$$ ##$ROUTWD1= (0..23)
$$ 1 0 0 0 0 1 0 0 0 0 0 1 0 0 0 1 0 0 0 0 0 0 0 0
$$ ##$ROUTWD2= (0..23)
$$ 1 0 0 0 0 1 0 0 0 0 0 0 0 0 0 0 0 0 0 0 0 0 0 0
$$ ##$RPUUSED= (0..8)
$$ 0 0 0 0 0 0 0 0 0
$$ ##$RSEL= (0..9)
$$ 0 1 2 0 0 0 0 0 0 0
$$ ##$S= (0..7)
$$ 83 25 26 83 26 83 83 83
$$ ##$SEOUT= 0
$$ ##$SFO1= 75.4752953008526
$$ ##$SFO2= 300.13120052
$$ ##$SFO3= 75.4752953008526
$$ ##$SFO4= 75.4752953008526
$$ ##$SFO5= 500.13
$$ ##$SFO6= 500.13
$$ ##$SFO7= 500.13
$$ ##$SFO8= 500.13
$$ ##$SOLVENT= <CDCl3>
$$ ##$SP= (0..31)
$$ 1 120 120 120 0 0 120 120 0 0 0 120 0 0 120 0 150 150 120 120.87 118.96 
$$ 122.27 114.95 150 150 150 150 150 150 120 150 120
$$ ##$SP07= 0
$$ ##$SPECTR= 0
$$ ##$SPNAM0= <gauss>
$$ ##$SPNAM1= <Gaus1.1000>
$$ ##$SPNAM10= <gauss>
$$ ##$SPNAM11= <Gaus1.1000>
$$ ##$SPNAM12= <gauss>
$$ ##$SPNAM13= <gauss>
$$ ##$SPNAM14= <Gaus1.1000>
$$ ##$SPNAM15= <Gaus1.1000>
$$ ##$SPNAM16= <gauss>
$$ ##$SPNAM17= <gauss>
$$ ##$SPNAM18= <Gaus1.1000>
$$ ##$SPNAM19= <Gaus1.1000>
$$ ##$SPNAM2= <Gaus1.1000>
$$ ##$SPNAM20= <Gaus1.1000>
$$ ##$SPNAM21= <Gaus1.1000>
$$ ##$SPNAM22= <Gaus1.1000>
$$ ##$SPNAM23= <gauss>
$$ ##$SPNAM24= <gauss>
$$ ##$SPNAM25= <gauss>
$$ ##$SPNAM26= <gauss>
$$ ##$SPNAM27= <gauss>
$$ ##$SPNAM28= <gauss>
$$ ##$SPNAM29= <Gaus1.1000>
$$ ##$SPNAM3= <Gaus1.1000>
$$ ##$SPNAM30= <gauss>
$$ ##$SPNAM31= <Gaus1.1000>
$$ ##$SPNAM4= <gauss>
$$ ##$SPNAM5= <gauss>
$$ ##$SPNAM6= <Gaus1.1000>
$$ ##$SPNAM7= <Gaus1.1000>
$$ ##$SPNAM8= <gauss>
$$ ##$SPNAM9= <gauss>
$$ ##$SPOAL= (0..31)
$$ 0.5 0.5 0.5 0.5 0.5 0.5 0.5 0.5 0.5 0.5 0.5 0.5 0.5 0.5 0.5 0.5 0.5 0.5 
$$ 0.5 0.5 0.5 0.5 0.5 0.5 0.5 0.5 0.5 0.5 0.5 0.5 0.5 0.5
$$ ##$SPOFFS= (0..31)
$$ 0 0 0 0 0 0 0 0 0 0 0 0 0 0 0 0 0 0 0 0 0 0 0 0 0 0 0 0 0 0 0 0
$$ ##$SUBNAM0= <"">
$$ ##$SUBNAM1= <"">
$$ ##$SUBNAM2= <"">
$$ ##$SUBNAM3= <"">
$$ ##$SUBNAM4= <"">
$$ ##$SUBNAM5= <"">
$$ ##$SUBNAM6= <"">
$$ ##$SUBNAM7= <"">
$$ ##$SUBNAM8= <"">
$$ ##$SUBNAM9= <"">
$$ ##$SW= 259.791539193003
$$ ##$SWIBOX= (0..15)
$$ 0 1 3 4 0 0 0 0 0 0 0 0 0 0 0 0
$$ ##$SW_h= 19607.8431372549
$$ ##$TD= 65536
$$ ##$TD0= 1
$$ ##$TE= 297.16
$$ ##$TE2= 300
$$ ##$TE3= 300
$$ ##$TEG= 300
$$ ##$TL= (0..7)
$$ 0 120 120 120 120 120 120 120
$$ ##$TP= (0..7)
$$ 150 150 150 150 150 150 150 150
$$ ##$TP07= 0
$$ ##$TPNAME0= <>
$$ ##$TPNAME1= <>
$$ ##$TPNAME2= <>
$$ ##$TPNAME3= <>
$$ ##$TPNAME4= <>
$$ ##$TPNAME5= <>
$$ ##$TPNAME6= <>
$$ ##$TPNAME7= <>
$$ ##$TPOAL= (0..7)
$$ 0.5 0.5 0.5 0.5 0.5 0.5 0.5 0.5
$$ ##$TPOFFS= (0..7)
$$ 0 0 0 0 0 0 0 0
$$ ##$TUNHIN= 0
$$ ##$TUNHOUT= 0
$$ ##$TUNXOUT= 0
$$ ##$USERA1= <user>
$$ ##$USERA2= <user>
$$ ##$USERA3= <user>
$$ ##$USERA4= <user>
$$ ##$USERA5= <user>
$$ ##$V9= 5
$$ ##$VALIST= <valist>
$$ ##$VCLIST= <CCCCCCCCCCCCCCC>
$$ ##$VD= 0
$$ ##$VDLIST= <DDDDDDDDDDDDDDD>
$$ ##$VPLIST= <PPPPPPPPPPPPPPP>
$$ ##$VTLIST= <TTTTTTTTTTTTTTT>
$$ ##$WBST= 1024
$$ ##$WBSW= 4
$$ ##$XGAIN= (0..3)
$$ 0 0 0 0
$$ ##$XL= 0
$$ ##$YL= 0
$$ ##$YMAX_a= 1870298
$$ ##$YMIN_a= -2312522
$$ ##$ZGOPTNS= <>
$$ ##$ZL1= 120
$$ ##$ZL2= 120
$$ ##$ZL3= 120
$$ ##$ZL4= 120
$$ ##END=
$$ 
##$PARAMETERFILE=	(audita.txt, ASCII, E:/%E5%9C%A8%E6%89%80%E7%A0%94%E7%A9%B6/%E6%98%BE%E8%89%B2%E5%BA%95%E7%89%A9%E7%A0%94%E7%A9%B6/%E8%AF%BE%E9%A2%98%E5%AE%9E%E9%AA%8C%E8%AE%A1%E5%88%92%E3%80%81%E8%AE%B0%E5%BD%95%E5%8F%8A%E6%80%BB%E7%BB%93/%E6%A0%B8%E7%A3%81%E5%9B%BE%E8%B0%B1/150810%E5%BE%AE%E7%94%9F%E7%89%A9%E9%9F%A6%E7%8C%AE%E8%99%8E/2922-glucur/2/audita.txt, 0)
$$ ##TITLE= Audit trail, TOPSPIN		Version 1.3
$$ ##JCAMPDX= 5.01
$$ ##ORIGIN= Bruker BioSpin GmbH
$$ ##OWNER= nmr
$$ $$ D:\/data/pub/nmr/2922-glucur/2/audita.txt
$$ ##AUDIT TRAIL=  $$ (NUMBER, WHEN, WHO, WHERE, VERSION, WHAT)
$$ (   1,<2015-08-05 15:15:57.125 +0800>,<nmr>,<NMR>,<TOPSPIN 1.3>,
$$       <created by zg
$$ 	started at 2015-08-05 14:13:24.609 +0800,
$$ 	POWCHK disabled, PULCHK disabled
$$        configuration hash MD5:
$$        DF A6 11 CE 2A 02 50 55 3E 86 D8 82 5B AB EC 40
$$        data hash MD5: 64K
$$        D7 80 DD BE 93 2F 64 A0 75 BF 1E 52 43 C0 3D 11>)
$$ (   2,<2015-08-05 15:16:02.421 +0800>,<nmr>,<NMR>,<TOPSPIN 1.3>,
$$       <user comment:
$$        ICON-NMR User ID: pub
$$        data hash MD5: 64K
$$        D7 80 DD BE 93 2F 64 A0 75 BF 1E 52 43 C0 3D 11>)
$$ ##END=
$$ 
$$ $$ hash MD5
$$ $$ B0 C1 53 09 31 19 8C 66 EC A5 18 EB 0A 8F 3C AB
$$ 
##$PARAMETERFILE=	(auditp.txt, ASCII, E:/%E5%9C%A8%E6%89%80%E7%A0%94%E7%A9%B6/%E6%98%BE%E8%89%B2%E5%BA%95%E7%89%A9%E7%A0%94%E7%A9%B6/%E8%AF%BE%E9%A2%98%E5%AE%9E%E9%AA%8C%E8%AE%A1%E5%88%92%E3%80%81%E8%AE%B0%E5%BD%95%E5%8F%8A%E6%80%BB%E7%BB%93/%E6%A0%B8%E7%A3%81%E5%9B%BE%E8%B0%B1/150810%E5%BE%AE%E7%94%9F%E7%89%A9%E9%9F%A6%E7%8C%AE%E8%99%8E/2922-glucur/2/pdata/1/auditp.txt, 0)
$$ ##TITLE= Audit trail, TOPSPIN		Version 1.3
$$ ##JCAMPDX= 5.01
$$ ##ORIGIN= Bruker BioSpin GmbH
$$ ##OWNER= nmr
$$ $$ d:/data/pub/nmr/2922-glucur/2/pdata/1/auditp.txt
$$ ##AUDIT TRAIL=  $$ (NUMBER, WHEN, WHO, WHERE, VERSION, WHAT)
$$ (   1,<2015-08-05 15:15:57.125 +0800>,<nmr>,<NMR>,<TOPSPIN 1.3>,
$$       <created by zg
$$ 	started at 2015-08-05 14:13:24.609 +0800,
$$ 	POWCHK disabled, PULCHK disabled
$$        configuration hash MD5:
$$        DF A6 11 CE 2A 02 50 55 3E 86 D8 82 5B AB EC 40
$$        data hash MD5: 64K
$$        D7 80 DD BE 93 2F 64 A0 75 BF 1E 52 43 C0 3D 11>)
$$ (   2,<2015-08-05 15:16:02.421 +0800>,<nmr>,<NMR>,<TOPSPIN 1.3>,
$$       <user comment:
$$        ICON-NMR User ID: pub
$$        data hash MD5: 64K
$$        D7 80 DD BE 93 2F 64 A0 75 BF 1E 52 43 C0 3D 11>)
$$ (   3,<2015-08-05 15:27:46.437 +0800>,<nmr>,<NMR>,<TOPSPIN 1.3>,
$$       <Start of raw data processing
$$        ef BC_mod = 2 LB = 1 FT_mod = 6 PKNL = 1 SI = 32K 
$$        data hash MD5: 32K
$$        71 AE 87 D7 86 12 45 89 4C 78 51 BF B9 38 69 1B>)
$$ (   4,<2015-08-05 15:27:47.062 +0800>,<nmr>,<NMR>,<TOPSPIN 1.3>,
$$       <apk 
$$        data hash MD5: 32K
$$        96 BC 49 06 84 9F 82 8D 25 69 21 73 64 E9 CA 58>)
$$ (   5,<2015-08-05 15:27:47.593 +0800>,<nmr>,<NMR>,<TOPSPIN 1.3>,
$$       <abs ABSG = 5 
$$        data hash MD5: 32K
$$        BC F6 41 09 E9 CC 99 E6 28 4B A8 6F D9 91 C7 0C>)
$$ ##END=
$$ 
$$ $$ hash MD5
$$ $$ 5F 6D D7 55 11 B2 63 DD 9B D6 85 71 F1 FE 76 2A
$$ 
##$PARAMETERFILE=	(cpdprg2, ASCII, E:/%E5%9C%A8%E6%89%80%E7%A0%94%E7%A9%B6/%E6%98%BE%E8%89%B2%E5%BA%95%E7%89%A9%E7%A0%94%E7%A9%B6/%E8%AF%BE%E9%A2%98%E5%AE%9E%E9%AA%8C%E8%AE%A1%E5%88%92%E3%80%81%E8%AE%B0%E5%BD%95%E5%8F%8A%E6%80%BB%E7%BB%93/%E6%A0%B8%E7%A3%81%E5%9B%BE%E8%B0%B1/150810%E5%BE%AE%E7%94%9F%E7%89%A9%E9%9F%A6%E7%8C%AE%E8%99%8E/2922-glucur/2/cpdprg2, 0)
$$ 1 pcpd*3:180
$$   pcpd*4:0
$$   pcpd*2:180
$$   pcpd*3:0
$$   pcpd  :180
$$   pcpd*2:0
$$   pcpd*4:180
$$   pcpd*2:0
$$   pcpd*3:180
$$ 2 pcpd*3:0
$$   pcpd*4:180
$$   pcpd*2:0
$$   pcpd*3:180
$$   pcpd  :0
$$   pcpd*2:180
$$   pcpd*4:0
$$   pcpd*2:180
$$   pcpd*3:0
$$   lo to 2 times 2
$$ 3 pcpd*3:180
$$   pcpd*4:0
$$   pcpd*2:180
$$   pcpd*3:0
$$   pcpd  :180
$$   pcpd*2:0
$$   pcpd*4:180
$$   pcpd*2:0
$$   pcpd*3:180
$$   jump to 1
$$ 
##$PARAMETERFILE=	(format.temp, ASCII, E:/%E5%9C%A8%E6%89%80%E7%A0%94%E7%A9%B6/%E6%98%BE%E8%89%B2%E5%BA%95%E7%89%A9%E7%A0%94%E7%A9%B6/%E8%AF%BE%E9%A2%98%E5%AE%9E%E9%AA%8C%E8%AE%A1%E5%88%92%E3%80%81%E8%AE%B0%E5%BD%95%E5%8F%8A%E6%80%BB%E7%BB%93/%E6%A0%B8%E7%A3%81%E5%9B%BE%E8%B0%B1/150810%E5%BE%AE%E7%94%9F%E7%89%A9%E9%9F%A6%E7%8C%AE%E8%99%8E/2922-glucur/2/format.temp, 0)
$$ EDIT_PAR COMMAND FILE
$$ 
$$ DI_MODE         LONG
$$ ED_ENTRY        ACQU
$$ ORDER           FILE
$$ 
$$ 
$$ HEADER		"F2 - Acquisition Parameters"
$$ T_NAME		Date_
$$ 		TYPE	R64
$$ 		CLASS	ACQU
$$ 		SUBRANGE 0.0 50000000
$$ 		REL	"Date_=itodate(DATE)"
$$ 		INV_REL	"DATE=datetoi(Date_,DATE)"
$$ 		FORMAT	"%14.0f"
$$ 		TEXT	" "
$$ END
$$ T_NAME		Time
$$ 		TYPE	R32
$$ 		CLASS	ACQU
$$ 		SUBRANGE 0.0 1000000
$$ 		REL	"Time=itotime(DATE)"
$$ 		INV_REL	"DATE=timetoi(Time,DATE)"
$$ 		FORMAT	"%14.2f"
$$ 		TEXT	" "
$$ END
$$ NAME		INSTRUM
$$ 		TEXT	" "
$$ END
$$ NAME		PROBHD
$$ 		FORMAT	"%14.14s"
$$ 		TEXT	" "
$$ END
$$ NAME		PULPROG
$$ 		TEXT	" "
$$ END
$$ NAME		TD
$$ 		TEXT	" "
$$ END
$$ NAME		SOLVENT
$$ 		TEXT	" "
$$ END
$$ NAME		NS
$$ 		TEXT	" "
$$ END
$$ NAME		DS
$$ 		TEXT	" "
$$ END
$$ T_NAME		SWH
$$ 		TYPE	R32
$$ 		CLASS	ACQU
$$ 		SUBRANGE 0.0 1e8
$$ 		REL	"SWH=SW*SFO1"
$$ 		INV_REL "SW=SWH/SFO1"
$$ 		UNIT	"Hz"
$$ 		FORMAT	"%14.3f Hz"
$$ 		TEXT	" "
$$ END
$$ T_NAME          FIDRES
$$                 TYPE    R32
$$                 CLASS   ACQU
$$                 SUBRANGE 0.0 100000
$$                 REL     "FIDRES=SW*SFO1/TD"
$$                 INV_REL "TD = nextpow(SW*SFO1/FIDRES)"
$$ 		UNIT	"Hz"
$$ 		FORMAT	"%14.6f Hz"
$$ 		TEXT	" "
$$ END
$$ T_NAME          AQ
$$ 		TYPE	R32
$$ 		CLASS	ACQU
$$ 		SUBRANGE 0.0 1000
$$ 		REL	"AQ=aqcalc(SW,SFO1,TD,DIGTYP)"
$$ 		INV_REL	"TD=tdcalc(SW,SFO1,1.0e6*AQ,DIGTYP)"
$$ 		UNIT	"sec"
$$ 		FORMAT	"%14.7f sec"
$$ 		TEXT	" "
$$ END
$$ NAME		RG
$$ 		TEXT	" "
$$ END
$$ T_NAME          DW
$$ 		TYPE	R32
$$ 		CLASS	ACQU
$$ 		SUBRANGE 0.0 1000000
$$ 		REL	"DW=1/(2*SW*SFO1)"
$$ 		INV_REL	"SW=1000000/(2*(0.005+DW)*SFO1)"
$$ 		UNIT	"usec"
$$ 		FORMAT	"%14.3lf usec"
$$ 		TEXT	" "
$$ END
$$ NAME		DE
$$ 		FORMAT	"%14.2f usec"
$$ 		TEXT	" "
$$ END
$$ NAME		TE
$$ 		FORMAT	"%14.1f K"
$$ 		TEXT	" "
$$ END
$$ T_NAME		D1
$$ 		TYPE	R32
$$ 		CLASS	ACQU
$$ 		SUBRANGE 0.0 1e38
$$ 		REL	"D1=D[1]"
$$ 		INV_REL	"D[1]=D1"
$$ 		UNIT	"sec"
$$ 		FORMAT	"%14.8f sec"
$$ 		TEXT	" "
$$ END
$$ T_NAME		d11
$$ 		TYPE	R32
$$ 		SUBRANGE 0.0 1e8
$$ 		CLASS	ACQU
$$ 		REL	"d11=30m"
$$ 		INV_REL	"D[0]=d11"
$$ 		UNIT	"sec"
$$ 		TEXT	" "
$$ 		FORMAT	"%14.8f sec"
$$ 		NONEDIT
$$ END
$$ NAME		TD0
$$ 		TEXT	" "
$$ END
$$ HEADER		"======== CHANNEL f1 ========"
$$ NAME		NUC1
$$ 		NONEDIT
$$ 		TEXT	" "
$$ END
$$ T_NAME		P1
$$ 		TYPE	R32
$$ 		CLASS	ACQU
$$ 		SUBRANGE 0.0 1.0e10
$$ 		REL	"P1=P[1]"
$$ 		INV_REL	"P[1]=P1"
$$ 		UNIT	"usec"
$$ 		FORMAT	"%14.2f usec"
$$ 		TEXT	" "
$$ END
$$ T_NAME		PL1
$$ 		TYPE	R32
$$ 		CLASS	ACQU
$$ 		SUBRANGE -6.0 1e38
$$ 		REL	"PL1=PL[1]"
$$ 		INV_REL	"PL[1]=PL1"
$$ 		UNIT	"dB"
$$ 		FORMAT	"%14.2f dB"
$$ 		TEXT	" "
$$ END
$$ NAME		SFO1
$$ 		FORMAT	"%14.7f MHz"
$$ 		TEXT	" "
$$ END
$$ HEADER		"======== CHANNEL f2 ========"
$$ NAME		CPDPRG2
$$ 		TEXT	" "
$$ END
$$ NAME		NUC2
$$ 		NONEDIT
$$ 		TEXT	" "
$$ END
$$ T_NAME		PCPD2
$$ 		TYPE	R32
$$ 		CLASS	ACQU
$$ 		SUBRANGE 0 1e38
$$ 		REL	"PCPD2=PCPD[2]"
$$ 		INV_REL	"PCPD[2]=PCPD2"
$$ 		UNIT	"usec"
$$ 		FORMAT	"%14.2f usec"
$$ 		TEXT	" "
$$ END
$$ T_NAME		PL2
$$ 		TYPE	R32
$$ 		CLASS	ACQU
$$ 		SUBRANGE -6.0 1e38
$$ 		REL	"PL2=PL[2]"
$$ 		INV_REL	"PL[2]=PL2"
$$ 		UNIT	"dB"
$$ 		FORMAT	"%14.2f dB"
$$ 		TEXT	" "
$$ END
$$ T_NAME		PL12
$$ 		TYPE	R32
$$ 		CLASS	ACQU
$$ 		SUBRANGE -6.0 1e38
$$ 		REL	"PL12=PL[12]"
$$ 		INV_REL	"PL[12]=PL12"
$$ 		UNIT	"dB"
$$ 		FORMAT	"%14.2f dB"
$$ 		TEXT	" "
$$ END
$$ NAME		SFO2
$$ 		FORMAT	"%14.7f MHz"
$$ 		TEXT	" "
$$ END
$$ 
##$PARAMETERFILE=	(parm.txt, ASCII, E:/%E5%9C%A8%E6%89%80%E7%A0%94%E7%A9%B6/%E6%98%BE%E8%89%B2%E5%BA%95%E7%89%A9%E7%A0%94%E7%A9%B6/%E8%AF%BE%E9%A2%98%E5%AE%9E%E9%AA%8C%E8%AE%A1%E5%88%92%E3%80%81%E8%AE%B0%E5%BD%95%E5%8F%8A%E6%80%BB%E7%BB%93/%E6%A0%B8%E7%A3%81%E5%9B%BE%E8%B0%B1/150810%E5%BE%AE%E7%94%9F%E7%89%A9%E9%9F%A6%E7%8C%AE%E8%99%8E/2922-glucur/2/pdata/1/parm.txt, 0)
$$ 
$$ Current Data Parameters
$$ NAME        2922-glucur                
$$ EXPNO                 2                
$$ PROCNO                1                
$$ 
$$ F2 - Acquisition Parameters
$$ Date_          20150805                
$$ Time              15.15                
$$ INSTRUM          DPX300                
$$ PROBHD   5 mm PABBO BB/                
$$ PULPROG          zgdc30                
$$ TD                65536                
$$ SOLVENT           CDCl3                
$$ NS                 1000                
$$ DS                    4                
$$ SWH           19607.844 Hz             
$$ FIDRES         0.299192 Hz             
$$ AQ            1.6712180 sec            
$$ RG               1149.4                
$$ DW               25.500 usec           
$$ DE                 6.00 usec           
$$ TE                297.2 K              
$$ D1           2.00000000 sec            
$$ d11          0.03000000 sec            
$$ TD0                   1                
$$ 
$$ ======== CHANNEL f1 ========
$$ NUC1                13C                
$$ P1                 9.00 usec           
$$ PL1               -1.00 dB             
$$ SFO1         75.4752953 MHz            
$$ 
$$ ======== CHANNEL f2 ========
$$ CPDPRG2         waltz16                
$$ NUC2                 1H                
$$ PCPD2             80.00 usec           
$$ PL2                0.00 dB             
$$ PL12              15.80 dB             
$$ SFO2        300.1312005 MHz            
$$ 
$$ F2 - Processing parameters
$$ SI                32768                
$$ SF           75.4677490 MHz            
$$ WDW                  EM                
$$ SSB                   0                
$$ LB                 1.00 Hz             
$$ GB                    0                
$$ PC                 1.40                
$$ 
##$PARAMETERFILE=	(peak.txt, ASCII, E:/%E5%9C%A8%E6%89%80%E7%A0%94%E7%A9%B6/%E6%98%BE%E8%89%B2%E5%BA%95%E7%89%A9%E7%A0%94%E7%A9%B6/%E8%AF%BE%E9%A2%98%E5%AE%9E%E9%AA%8C%E8%AE%A1%E5%88%92%E3%80%81%E8%AE%B0%E5%BD%95%E5%8F%8A%E6%80%BB%E7%BB%93/%E6%A0%B8%E7%A3%81%E5%9B%BE%E8%B0%B1/150810%E5%BE%AE%E7%94%9F%E7%89%A9%E9%9F%A6%E7%8C%AE%E8%99%8E/2922-glucur/2/pdata/1/peak.txt, 0)
$$ DU=d:, USER=pub, NAME=2922-glucur, EXPNO=2, PROCNO=1
$$ F1=175.567ppm, F2=155.999ppm, MI=2.01cm, MAXI=13.92cm, PC=1.400
$$      #     ADDRESS            FREQUENCY         INTENSITY
$$                            [Hz]        [PPM]
$$      1      7570.2    12820.041     169.8744         5.09
$$ 
$$      2      7630.4    12784.005     169.3969         5.68
$$ 
$$      3      7660.4    12766.053     169.1591         5.52
$$ 
$$      4      7704.5    12739.689     168.8097         5.71
$$ 
$$      5      7958.7    12587.545     166.7937         5.41
$$ 
$$      6     17478.8     6890.904      91.3093         8.64
$$ 
$$      7     19221.4     5848.166      77.4923        14.67
$$ 
$$      8     19274.8     5816.197      77.0686        15.00
$$ 
$$      9     19328.4     5784.152      76.6440        14.75
$$ 
$$     10     19796.7     5503.915      72.9307         8.91
$$ 
$$     11     19943.3     5416.193      71.7683         8.60
$$ 
$$     12     20152.9     5290.740      70.1060         8.41
$$ 
$$     13     20307.3     5198.396      68.8823         8.60
$$ 
$$     14     22310.5     3999.696      52.9987         9.73
$$ 
$$     15     26378.3     1565.554      20.7447         9.11
$$ 
$$     16     26404.4     1549.941      20.5378         9.92
$$ 
$$     17     26407.5     1548.087      20.5132        10.11
$$ 
$$     18     26416.3     1542.842      20.4437         8.92
$$ 
$$ 
##$PARAMETERFILE=	(procs, ASCII, E:/%E5%9C%A8%E6%89%80%E7%A0%94%E7%A9%B6/%E6%98%BE%E8%89%B2%E5%BA%95%E7%89%A9%E7%A0%94%E7%A9%B6/%E8%AF%BE%E9%A2%98%E5%AE%9E%E9%AA%8C%E8%AE%A1%E5%88%92%E3%80%81%E8%AE%B0%E5%BD%95%E5%8F%8A%E6%80%BB%E7%BB%93/%E6%A0%B8%E7%A3%81%E5%9B%BE%E8%B0%B1/150810%E5%BE%AE%E7%94%9F%E7%89%A9%E9%9F%A6%E7%8C%AE%E8%99%8E/2922-glucur/2/pdata/1/procs, 0)
$$ ##TITLE= Parameter file, TOPSPIN		Version 1.3
$$ ##JCAMPDX= 5.0
$$ ##DATATYPE= Parameter Values
$$ ##ORIGIN= Bruker BioSpin GmbH
$$ ##OWNER= nmr
$$ $$ 2015-08-05 15:27:58.437 +0800  nmr@NMR
$$ $$ d:/data/pub/nmr/2922-glucur/2/pdata/1//procs
$$ ##$ABSF1= 229.9025
$$ ##$ABSF2= -29.91501
$$ ##$ABSG= 5
$$ ##$ABSL= 3
$$ ##$ALPHA= 0
$$ ##$AQORDER= 0
$$ ##$ASSFAC= 0
$$ ##$ASSFACI= 0
$$ ##$ASSFACX= 0
$$ ##$ASSWID= 0
$$ ##$AUNMP= <proc_1dnp>
$$ ##$AXLEFT= 0
$$ ##$AXRIGHT= 0
$$ ##$AXTYPE= 0
$$ ##$AXUNIT= <>
$$ ##$AZFE= 0.1
$$ ##$AZFW= 0.5
$$ ##$BCFW= 0
$$ ##$BC_mod= 2
$$ ##$BYTORDP= 0
$$ ##$COROFFS= 0
$$ ##$CY= 15
$$ ##$DATMOD= 1
$$ ##$DC= 0
$$ ##$DFILT= <>
$$ ##$DTYPP= 0
$$ ##$F1P= 229.902496337891
$$ ##$F2P= -29.915020377162
$$ ##$FCOR= 0.5
$$ ##$FTSIZE= 32768
$$ ##$FT_mod= 6
$$ ##$GAMMA= 0
$$ ##$GB= 0
$$ ##$INTBC= 1
$$ ##$INTSCL= 1
$$ ##$ISEN= 30
$$ ##$LB= 1
$$ ##$LEV0= 0
$$ ##$LPBIN= 0
$$ ##$MAXI= 17.49649
$$ ##$MC2= 0
$$ ##$MEAN= 0
$$ ##$ME_mod= 0
$$ ##$MI= 0
$$ ##$NCOEF= 0
$$ ##$NC_proc= -3
$$ ##$NLEV= 6
$$ ##$NOISF1= 0
$$ ##$NOISF2= 0
$$ ##$NSP= 0
$$ ##$NTH_PI= 0
$$ ##$NZP= 0
$$ ##$OFFSET= 229.9025
$$ ##$PC= 1.4
$$ ##$PHC0= 154.0401
$$ ##$PHC1= 51.01463
$$ ##$PH_mod= 1
$$ ##$PKNL= yes
$$ ##$PPARMOD= 0
$$ ##$PPDIAG= 0
$$ ##$PPIPTYP= 0
$$ ##$PPMPNUM= 100
$$ ##$PPRESOL= 1
$$ ##$PSCAL= 0
$$ ##$PSIGN= 0
$$ ##$REVERSE= no
$$ ##$SF= 75.467749
$$ ##$SI= 32768
$$ ##$SIGF1= 0
$$ ##$SIGF2= 0
$$ ##$SINO= 80
$$ ##$SIOLD= 32768
$$ ##$SREGLST= <13C.CDCl3>
$$ ##$SSB= 0
$$ ##$STSI= 32768
$$ ##$STSR= 0
$$ ##$SW_p= 19607.8431372549
$$ ##$SYMM= 0
$$ ##$S_DEV= 0
$$ ##$TDeff= 65536
$$ ##$TDoff= 0
$$ ##$TI= <>
$$ ##$TILT= no
$$ ##$TM1= 0
$$ ##$TM2= 0
$$ ##$TOPLEV= 0
$$ ##$USERP1= <user>
$$ ##$USERP2= <user>
$$ ##$USERP3= <user>
$$ ##$USERP4= <user>
$$ ##$USERP5= <user>
$$ ##$WDW= 1
$$ ##$XDIM= 64
$$ ##$YMAX_p= 384477224
$$ ##$YMIN_p= -4518794
$$ ##END=
$$ 
##$PARAMETERFILE=	(pulseprogram, ASCII, E:/%E5%9C%A8%E6%89%80%E7%A0%94%E7%A9%B6/%E6%98%BE%E8%89%B2%E5%BA%95%E7%89%A9%E7%A0%94%E7%A9%B6/%E8%AF%BE%E9%A2%98%E5%AE%9E%E9%AA%8C%E8%AE%A1%E5%88%92%E3%80%81%E8%AE%B0%E5%BD%95%E5%8F%8A%E6%80%BB%E7%BB%93/%E6%A0%B8%E7%A3%81%E5%9B%BE%E8%B0%B1/150810%E5%BE%AE%E7%94%9F%E7%89%A9%E9%9F%A6%E7%8C%AE%E8%99%8E/2922-glucur/2/pulseprogram, 0)
$$ # 1 "C:/Bruker/TP13/exp/stan/nmr/lists/pp/zgdc30"
$$ ;zgdc30
$$ ;avance-version (07/04/03)
$$ ;1D sequence with decoupling
$$ ;using 30 degree flip angle
$$ ;
$$ ;$CLASS=HighRes
$$ ;$DIM=1D
$$ ;$TYPE=
$$ ;$SUBTYPE=
$$ ;$COMMENT=
$$ 
$$ 
$$ # 1 "C:/Bruker/TP13/exp/stan/nmr/lists/pp/Avance.incl" 1
$$ ;Avance.incl
$$ ;
$$ ;avance-version (07/01/22)
$$ ;
$$ ;$CLASS=HighRes Incl
$$ ;$COMMENT=
$$ 
$$ 
$$ 
$$ 
$$ 
$$ 
$$ 
$$ 
$$ 
$$ 
$$ 
$$ 
$$ 
$$ 
$$ 
$$ 
$$ 
$$ 
$$ 
$$ 
$$ 
$$ 
$$ 
$$ 
$$ 
$$ 
$$ 
$$ 
$$ 
$$ 
$$ 
$$ 
$$ 
$$ 
$$ 
$$ 
$$ 
$$ 
$$ 
$$ 
$$ 
$$ 
$$ 
$$ 
$$ 
$$ 
$$ 
$$ 
$$ 
$$ 
$$ 
$$ 
$$ 
$$ 
$$ 
$$ 
$$ 
$$ 
$$ 
$$ 
$$ 
$$ 
$$ 
$$ 
$$ 
$$ 
$$ 
$$ 
$$ 
$$ 
$$ 
$$ 
$$ 
$$ 
$$ 
$$ 
$$ 
$$ 
$$ 
$$ 
$$ 
$$ 
$$ 
$$ 
$$ 
$$ 
$$ 
$$ 
$$ 
$$ 
$$ 
$$ 
$$ 
$$ 
$$ 
$$ 
$$ 
$$ 
$$ 
$$ 
$$ 
$$ 
$$ 
$$ 
$$ 
$$ 
$$ 
$$ 
$$ 
$$ 
$$ 
$$ 
$$ 
$$ 
$$ 
$$ 
$$ 
$$ 
$$ 
$$ 
$$ 
$$ 
$$ 
$$ 
$$ 
$$ 
$$ 
$$ 
$$ 
$$ ;$Id: Avance1.incl,v 1.10.6.2 2007/01/22 13:54:46 ber Exp $
$$ # 13 "C:/Bruker/TP13/exp/stan/nmr/lists/pp/zgdc30" 2
$$ 
$$ 
$$ 
$$ "d11=30m"
$$ 
$$ 
$$ "acqt0=-p1*0.66/3.1416"
$$ 
$$ 
$$ # 1 "mc_line 22 file C:/Bruker/TP13/exp/stan/nmr/lists/pp/zgdc30 expanding definition part of mc command before ze"
$$ define delay MCWRK
$$ define delay MCREST
$$ "MCWRK = 0.500000*30m"
$$ "MCREST = 30m - 30m"
$$ # 22 "C:/Bruker/TP13/exp/stan/nmr/lists/pp/zgdc30"
$$ 1 ze
$$ # 1 "mc_line 22 file C:/Bruker/TP13/exp/stan/nmr/lists/pp/zgdc30 expanding definition of mc command after ze"
$$ # 23 "C:/Bruker/TP13/exp/stan/nmr/lists/pp/zgdc30"
$$   d11 pl12:f2 
$$ # 1 "mc_line 24 file C:/Bruker/TP13/exp/stan/nmr/lists/pp/zgdc30 expanding start label for mc command"
$$ 2 MCWRK  * 2 do:f2
$$ LBLF0, MCREST
$$ # 25 "C:/Bruker/TP13/exp/stan/nmr/lists/pp/zgdc30"
$$   d11 cpd2:f2
$$   d1
$$   p1*0.33 ph1
$$   go=2 ph31
$$ # 1 "mc_line 29 file C:/Bruker/TP13/exp/stan/nmr/lists/pp/zgdc30 expanding mc command in line"
$$   MCWRK do:f2 wr #0
$$   MCWRK zd 
$$   lo to LBLF0 times td0
$$ 
$$ # 30 "C:/Bruker/TP13/exp/stan/nmr/lists/pp/zgdc30"
$$ exit
$$ 
$$ 
$$ ph1=0 2 2 0 1 3 3 1
$$ ph31=0 2 2 0 1 3 3 1
$$ 
$$ 
$$ ;pl1 : f1 channel - power level for pulse (default)
$$ ;pl12: f2 channel - power level for CPD/BB decoupling
$$ ;p1 : f1 channel -  90 degree high power pulse
$$ ;d1 : relaxation delay; 1-5 * T1
$$ ;d11: delay for disk I/O                             [30 msec]
$$ ;NS: 1 * n, total number of scans: NS * TD0
$$ ;cpd2: decoupling according to sequence defined by cpdprg2
$$ ;pcpd2: f2 channel - 90 degree pulse for decoupling sequence
$$ 
$$ 
$$ 
$$ ;$Id: zgdc30,v 1.8.6.2 2007/04/11 13:16:56 ber Exp $
$$ 
##$PARAMETERFILE=	(scon, ASCII, E:/%E5%9C%A8%E6%89%80%E7%A0%94%E7%A9%B6/%E6%98%BE%E8%89%B2%E5%BA%95%E7%89%A9%E7%A0%94%E7%A9%B6/%E8%AF%BE%E9%A2%98%E5%AE%9E%E9%AA%8C%E8%AE%A1%E5%88%92%E3%80%81%E8%AE%B0%E5%BD%95%E5%8F%8A%E6%80%BB%E7%BB%93/%E6%A0%B8%E7%A3%81%E5%9B%BE%E8%B0%B1/150810%E5%BE%AE%E7%94%9F%E7%89%A9%E9%9F%A6%E7%8C%AE%E8%99%8E/2922-glucur/2/scon, 0)
$$ ##TITLE= Parameter file, TOPSPIN		Version 1.3
$$ ##JCAMPDX= 5.0
$$ ##DATATYPE= Parameter Values
$$ ##ORIGIN= Bruker BioSpin GmbH
$$ ##OWNER= nmr
$$ $$ 2015-08-05 14:13:24.593 +0800  nmr@NMR
$$ $$ D:\/data/pub/nmr/2922-glucur/2/scon
$$ ##$BLKPA= (0..15)
$$ 3 3 3 3 3 3 3 3 3 3 3 3 3 3 3 3 
$$ ##$BLKTR= (0..15)
$$ 3 3 3 3 3 3 3 3 3 3 3 3 3 3 3 3 
$$ ##$DE1= 2
$$ ##$DE2= 2
$$ ##$DEADC= 4
$$ ##$DEPA= 2
$$ ##$DERX= 3
$$ ##$PHASP4= (0..15)
$$ 0.5 0.5 0.5 0.5 0.5 0.5 0.5 0.5 0.5 0.5 0.5 0.5 0.5 0.5 0.5 0.5 
$$ ##$PHASPR= (0..15)
$$ 3 3 3 3 3 3 3 3 3 3 3 3 3 3 3 3 
$$ ##$SHAPPR= (0..15)
$$ 1.6 1.6 1.6 1.6 1.6 1.6 1.6 1.6 1.6 1.6 1.6 1.6 1.6 1.6 1.6 1.6 
$$ ##END=
$$ 
##$PARAMETERFILE=	(uxnmr.par, ASCII, E:/%E5%9C%A8%E6%89%80%E7%A0%94%E7%A9%B6/%E6%98%BE%E8%89%B2%E5%BA%95%E7%89%A9%E7%A0%94%E7%A9%B6/%E8%AF%BE%E9%A2%98%E5%AE%9E%E9%AA%8C%E8%AE%A1%E5%88%92%E3%80%81%E8%AE%B0%E5%BD%95%E5%8F%8A%E6%80%BB%E7%BB%93/%E6%A0%B8%E7%A3%81%E5%9B%BE%E8%B0%B1/150810%E5%BE%AE%E7%94%9F%E7%89%A9%E9%9F%A6%E7%8C%AE%E8%99%8E/2922-glucur/2/uxnmr.par, 0)
$$ ##TITLE= Parameter file, TOPSPIN		Version 1.3
$$ ##JCAMPDX= 5.0
$$ ##DATATYPE= Parameter Values
$$ ##ORIGIN= Bruker BioSpin GmbH
$$ ##OWNER= Administrator
$$ $$ 2014-09-30 11:26:32.828 +0800  nmr@NMR
$$ $$ C:/Bruker/TP13/conf/instr/DPX300/uxnmr.par
$$ ##$ACB= 0
$$ ##$ACBTAT= (0..15)
$$ 0 88 72 50 0 0 0 0 0 0 0 0 0 0 0 0
$$ ##$ACBTBA= (0..15)
$$ 0 30 40 0 0 0 0 0 0 0 0 0 0 0 0 0
$$ ##$ACBTCTL= (0..15)
$$ 0 0 0 0 0 0 0 0 0 0 0 0 0 0 0 0
$$ ##$ACBTDI= (0..15)
$$ 0 70 70 72 0 0 0 0 0 0 0 0 0 0 0 0
$$ ##$ACBTDM= (0..15)
$$ 0 0 0 0 0 0 0 0 0 0 0 0 0 0 0 0
$$ ##$ACBTFHI= (0..15)
$$ 0 0 0 0 0 0 0 0 0 0 0 0 0 0 0 0
$$ ##$ACBTFL= (0..15)
$$ 0 249 250 8 0 0 0 0 0 0 0 0 0 0 0 0
$$ ##$ACBTFLO= (0..15)
$$ 0 0 0 0 0 0 0 0 0 0 0 0 0 0 0 0
$$ ##$ACBTOUT= (0..15)
$$ 0 0 0 0 0 0 0 0 0 0 0 0 0 0 0 0
$$ ##$ACBTPO= (0..15)
$$ 0 100000 50000 20000 0 0 0 0 0 0 0 0 0 0 0 0
$$ ##$ACBTPW= (0..15)
$$ 0 0 0 0 0 0 0 0 0 0 0 0 0 0 0 0
$$ ##$ACBTSB= (0..15)
$$ 0 1 1 1 0 0 0 0 0 0 0 0 0 0 0 0
$$ ##$ACBTY= <no>
$$ ##$AQSBDHW= (0..31)
$$ 255 255 255 255 255 255 255 255 255 255 255 255 255 255 255 255 255 255 
$$ 255 255 255 255 255 255 255 255 255 255 255 255 255 255
$$ ##$AQSBDID= (0..31)
$$ 255 255 255 255 255 255 255 255 255 255 255 255 255 255 255 255 255 255 
$$ 255 255 255 255 255 255 255 255 255 255 255 255 255 255
$$ ##$AQSBDNO= (0..31)
$$ 255 255 255 255 255 255 255 255 255 255 255 255 255 255 255 255 255 255 
$$ 255 255 255 255 255 255 255 255 255 255 255 255 255 255
$$ ##$AQSBDTY= (0..31)
$$ 255 255 255 255 255 255 255 255 255 255 255 255 255 255 255 255 255 255 
$$ 255 255 255 255 255 255 255 255 255 255 255 255 255 255
$$ ##$AQSBUAD= (0..31)
$$ 255 255 255 255 255 255 255 255 255 255 255 255 255 255 255 255 255 255 
$$ 255 255 255 255 255 255 255 255 255 255 255 255 255 255
$$ ##$AQSECL= (0..31)
$$ 255 255 255 255 255 255 255 255 255 255 255 255 255 255 255 255 255 255 
$$ 255 255 255 255 255 255 255 255 255 255 255 255 255 255
$$ ##$AQSECLS= (0..31)
$$ 255 255 255 255 255 255 255 255 255 255 255 255 255 255 255 255 255 255 
$$ 255 255 255 255 255 255 255 255 255 255 255 255 255 255
$$ ##$ATT19F= (0..1)
$$ 0 0
$$ ##$ATT1H= (0..1)
$$ 0 0
$$ ##$ATT3H= (0..1)
$$ 0 0
$$ ##$ATTX= (0..1)
$$ 0 0
$$ ##$ATTY= (0..1)
$$ 0 0
$$ ##$ATTZ= (0..1)
$$ 0 0
$$ ##$BACSAIR= yes
$$ ##$BACSCAP= 60
$$ ##$BACSDEL= 10
$$ ##$BACSFCM= no
$$ ##$BACSOPT= <>
$$ ##$BACSTY= <tty08>
$$ ##$BARPTY= <no>
$$ ##$BFREQ= 300.13
$$ ##$BIRDS= no
$$ ##$BMPC= 0
$$ ##$BMPCTY= <no>
$$ ##$BPSUTY= <no>
$$ ##$BSMS= 1
$$ ##$BSMSTY= <tty02>
$$ ##$CFASMOD= (0..7)
$$ 2 2 0 0 0 0 0 0
$$ ##$CFASMUL= (0..7)
$$ 1 1 0 0 0 0 0 0
$$ ##$CNFTXDR= (0..7)
$$ 3 3 0 0 0 0 0 0
$$ ##$COMDIG2= 0
$$ ##$CPDBTY= <no>
$$ ##$CRCOTY= <no>
$$ ##$DATSTAT= no
$$ ##$DIGI140= (0..7)
$$ 0 0 0 0 0 0 0 0
$$ ##$DIGIB12= (0..7)
$$ 0 0 0 0 0 0 0 0
$$ ##$DIGIB16= (0..7)
$$ 0 0 0 0 0 0 0 0
$$ ##$DIGIFA= (0..7)
$$ 0 0 0 0 0 0 0 0
$$ ##$DIGIHA= (0..7)
$$ 0 0 0 0 0 0 0 0
$$ ##$DIGIHAF= (0..7)
$$ 0 0 0 0 0 0 0 0
$$ ##$DIGIHRD= (0..7)
$$ 0 0 0 0 0 0 0 0
$$ ##$DIGIIA= (0..7)
$$ 0 0 0 0 0 0 0 0
$$ ##$DIGIO16= (0..7)
$$ 0 0 0 0 0 0 0 0
$$ ##$DIGISA= (0..7)
$$ 0 0 0 0 0 0 0 0
$$ ##$DIGISAF= (0..7)
$$ 1 0 0 0 0 0 0 0
$$ ##$DIGISL= (0..7)
$$ 0 0 0 0 0 0 0 0
$$ ##$DIGITYI= (0..7)
$$ 0 0 0 0 0 0 0 0
$$ ##$DIGITYP= (0..7)
$$ 0 0 0 0 0 0 0 0
$$ ##$DIGITZ= 0
$$ ##$DRU= no
$$ ##$FCUMEM= (0..7)
$$ 258048 258048 0 0 0 0 0 0
$$ ##$FCUPAL= (0..7)
$$ 3 3 0 0 0 0 0 0
$$ ##$FQMIX= 0
$$ ##$FUNCMOD= <>
$$ ##$GCUTYPE= 1
$$ ##$GTUTY= <no>
$$ ##$HFAC= 3
$$ ##$HPCU= 0
$$ ##$HPCUTY= <no>
$$ ##$HPTXLP= (0..3)
$$ -1 -1 -1 -1
$$ ##$HPTXPI= (0..3)
$$ 0 0 0 0
$$ ##$HPTXPO= (0..3)
$$ 0 0 0 0
$$ ##$HPTXTY= (0..3)
$$ 0 0 0 0
$$ ##$IF451= 0
$$ ##$IFREQ= 1
$$ ##$INTFPR= 0
$$ ##$IPSO= no
$$ ##$LOCKTY= <tty03>
$$ ##$LOCSWID= 0
$$ ##$M2FAC= 0
$$ ##$MASTY= <no>
$$ ##$MEMPRM= 0
$$ ##$MHFAC= 0
$$ ##$MXFAC= 0
$$ ##$NAMPD1= <2H>
$$ ##$NAMPD10= <>
$$ ##$NAMPD11= <>
$$ ##$NAMPD12= <>
$$ ##$NAMPD13= <>
$$ ##$NAMPD14= <>
$$ ##$NAMPD15= <>
$$ ##$NAMPD16= <>
$$ ##$NAMPD2= <1H>
$$ ##$NAMPD3= <X-BB19F_2HS>
$$ ##$NAMPD4= <>
$$ ##$NAMPD5= <>
$$ ##$NAMPD6= <>
$$ ##$NAMPD7= <>
$$ ##$NAMPD8= <>
$$ ##$NAMPD9= <>
$$ ##$NFCU= 2
$$ ##$NMRCH= 2
$$ ##$NMRMEM= 16384
$$ ##$NRCU= 1
$$ ##$NROUT= 1
$$ ##$PAMPF1= (0..15)
$$ 75 99 0 27 2 0 0 203 134 46 255 117 1 0 0 0
$$ ##$PAMPF2= (0..15)
$$ 0 0 0 0 0 0 0 0 0 0 0 0 0 0 0 0
$$ ##$PAMPF3= (0..15)
$$ 0 0 0 0 0 0 0 0 0 0 0 0 0 0 0 0
$$ ##$PAMPF4= (0..15)
$$ 0 0 0 0 0 0 0 0 0 0 0 0 0 0 0 0
$$ ##$PAMPF5= (0..15)
$$ 0 0 0 0 0 0 0 0 0 0 0 0 0 0 0 0
$$ ##$PAMPF6= (0..15)
$$ 0 0 0 0 0 0 0 0 0 0 0 0 0 0 0 0
$$ ##$PAMPF7= (0..15)
$$ 0 0 0 0 0 0 0 0 0 0 0 0 0 0 0 0
$$ ##$PAMPF8= (0..15)
$$ 0 0 0 0 0 0 0 0 0 0 0 0 0 0 0 0
$$ ##$PH4= 0
$$ ##$PHF4TY= <no>
$$ ##$POWCHK= no
$$ ##$PRAMD1= (0..7)
$$ 0 1048576 0 0 0 1048576 0 0
$$ ##$PRAMD10= (0..7)
$$ 0 0 0 0 0 0 0 0
$$ ##$PRAMD11= (0..7)
$$ 0 0 0 0 0 0 0 0
$$ ##$PRAMD12= (0..7)
$$ 0 0 0 0 0 0 0 0
$$ ##$PRAMD13= (0..7)
$$ 0 0 0 0 0 0 0 0
$$ ##$PRAMD14= (0..7)
$$ 0 0 0 0 0 0 0 0
$$ ##$PRAMD15= (0..7)
$$ 0 0 0 0 0 0 0 0
$$ ##$PRAMD16= (0..7)
$$ 0 0 0 0 0 0 0 0
$$ ##$PRAMD17= (0..7)
$$ 0 0 0 0 0 0 0 0
$$ ##$PRAMD18= (0..7)
$$ 0 0 0 0 0 0 0 0
$$ ##$PRAMD19= (0..7)
$$ 0 0 0 0 0 0 0 0
$$ ##$PRAMD2= (0..7)
$$ 0 0 0 0 0 0 0 0
$$ ##$PRAMD20= (0..7)
$$ 0 0 0 0 0 0 0 0
$$ ##$PRAMD21= (0..7)
$$ 0 0 0 0 0 0 0 0
$$ ##$PRAMD3= (0..7)
$$ 2 0 0 0 2 0 0 0
$$ ##$PRAMD4= (0..7)
$$ 2147483644 2146435071 2147483647 134217727 2147483644 2146435071 2147483647 
$$ 134217727
$$ ##$PRAMD5= (0..7)
$$ 0 0 0 0 0 0 0 0
$$ ##$PRAMD6= (0..7)
$$ 0 0 0 0 0 0 0 0
$$ ##$PRAMD7= (0..7)
$$ 0 0 0 0 0 0 0 0
$$ ##$PRAMD8= (0..7)
$$ 0 0 0 0 0 0 0 0
$$ ##$PRAMD9= (0..7)
$$ 0 0 0 0 0 0 0 0
$$ ##$PRAMLED= (0..1)
$$ 15 15
$$ ##$PRAMP1= <tty01>
$$ ##$PRAMP2= <no>
$$ ##$PRAMP3= <no>
$$ ##$PRAMP4= <no>
$$ ##$PRAMP5= <no>
$$ ##$PRAMP6= <no>
$$ ##$PRAMP7= <no>
$$ ##$PRAMP8= <no>
$$ ##$PRAMPTP= 0
$$ ##$PREPTY= <no>
$$ ##$PRESHLD= 0
$$ ##$PTS160= -1
$$ ##$PTSA2X= (0..7)
$$ 0 0 0 0 0 0 0 0
$$ ##$PTSF2X= (0..7)
$$ 309 309 0 0 0 0 0 0
$$ ##$PTSFMX= (0..7)
$$ 620 620 0 0 0 0 0 0
$$ ##$PULCHK= no
$$ ##$RCUCDS= (0..7)
$$ 4194304 0 0 0 0 0 0 0
$$ ##$RCUCFS= (0..7)
$$ 4096 0 0 0 0 0 0 0
$$ ##$RCUCSS= (0..7)
$$ 262144 0 0 0 0 0 0 0
$$ ##$RCUI2C1= (0..7)
$$ 78 66 0 0 0 0 0 0
$$ ##$RCUI2C2= (0..7)
$$ 0 0 0 0 0 0 0 0
$$ ##$RCUI2C3= (0..7)
$$ 0 0 0 0 0 0 0 0
$$ ##$RCUI2C4= (0..7)
$$ 0 0 0 0 0 0 0 0
$$ ##$RCUI2C5= (0..7)
$$ 0 0 0 0 0 0 0 0
$$ ##$RCUI2C6= (0..7)
$$ 0 0 0 0 0 0 0 0
$$ ##$RCUI2C7= (0..7)
$$ 0 0 0 0 0 0 0 0
$$ ##$RCUI2C8= (0..7)
$$ 0 0 0 0 0 0 0 0
$$ ##$RDCU= 0
$$ ##$RGTYPE= (0..7)
$$ 5 0 0 0 0 0 0 0
$$ ##$RG_max= (0..7)
$$ 46341 0 0 0 0 0 0 0 
$$ ##$RG_min= (0..7)
$$ 1 0 0 0 0 0 0 0 
$$ ##$RG_tab1= (0..255)
$$ 1 1.1 1.3 1.4 1.6 1.8 2 2.2 2.5 2.8 3.2 3.6 4 4.5 5 5.7 6.3 7.1 8 9 10.1 
$$ 11.3 12.7 14.3 16 18 20.2 22.6 25.4 28.5 32 35.9 40.3 45.3 50.8 57 64 
$$ 71.8 80.6 90.5 101.6 114 128 143.7 161.3 181 203.2 228.1 256 287.4 322.5 
$$ 362 406.4 456.1 512 574.7 645.1 724.1 812.7 912.3 1024 1149.4 1290.2 1448.2 
$$ 1625.5 1824.6 2048 2298.8 2580.3 2896.3 3251 3649.1 4096 4597.6 5160.6 
$$ 5792.6 6502 7298.2 8192 9195.2 10321.3 11585.2 13004 14596.5 16384 18390.4 
$$ 20642.5 23170.5 26008 29193 32768 36780.8 41285.1 46341 -1 -1 -1 -1 -1 
$$ -1 -1 -1 -1 -1 -1 -1 -1 -1 -1 -1 -1 -1 -1 -1 -1 -1 -1 -1 -1 -1 -1 -1 -1 
$$ -1 -1 -1 -1 -1 -1 -1 -1 -1 -1 -1 -1 -1 -1 -1 -1 -1 -1 -1 -1 -1 -1 -1 -1 
$$ -1 -1 -1 -1 -1 -1 -1 -1 -1 -1 -1 -1 -1 -1 -1 -1 -1 -1 -1 -1 -1 -1 -1 -1 
$$ -1 -1 -1 -1 -1 -1 -1 -1 -1 -1 -1 -1 -1 -1 -1 -1 -1 -1 -1 -1 -1 -1 -1 -1 
$$ -1 -1 -1 -1 -1 -1 -1 -1 -1 -1 -1 -1 -1 -1 -1 -1 -1 -1 -1 -1 -1 -1 -1 -1 
$$ -1 -1 -1 -1 -1 -1 -1 -1 -1 -1 -1 -1 -1 -1 -1 -1 -1 -1 -1 -1 -1 -1 -1 -1 
$$ -1 -1 -1 -1 -1 -1 -1 -1 -1 -1 -1 -1 -1
$$ ##$RG_tab2= (0..255)
$$ -1 -1 -1 -1 -1 -1 -1 -1 -1 -1 -1 -1 -1 -1 -1 -1 -1 -1 -1 -1 -1 -1 -1 -1 
$$ -1 -1 -1 -1 -1 -1 -1 -1 -1 -1 -1 -1 -1 -1 -1 -1 -1 -1 -1 -1 -1 -1 -1 -1 
$$ -1 -1 -1 -1 -1 -1 -1 -1 -1 -1 -1 -1 -1 -1 -1 -1 -1 -1 -1 -1 -1 -1 -1 -1 
$$ -1 -1 -1 -1 -1 -1 -1 -1 -1 -1 -1 -1 -1 -1 -1 -1 -1 -1 -1 -1 -1 -1 -1 -1 
$$ -1 -1 -1 -1 -1 -1 -1 -1 -1 -1 -1 -1 -1 -1 -1 -1 -1 -1 -1 -1 -1 -1 -1 -1 
$$ -1 -1 -1 -1 -1 -1 -1 -1 -1 -1 -1 -1 -1 -1 -1 -1 -1 -1 -1 -1 -1 -1 -1 -1 
$$ -1 -1 -1 -1 -1 -1 -1 -1 -1 -1 -1 -1 -1 -1 -1 -1 -1 -1 -1 -1 -1 -1 -1 -1 
$$ -1 -1 -1 -1 -1 -1 -1 -1 -1 -1 -1 -1 -1 -1 -1 -1 -1 -1 -1 -1 -1 -1 -1 -1 
$$ -1 -1 -1 -1 -1 -1 -1 -1 -1 -1 -1 -1 -1 -1 -1 -1 -1 -1 -1 -1 -1 -1 -1 -1 
$$ -1 -1 -1 -1 -1 -1 -1 -1 -1 -1 -1 -1 -1 -1 -1 -1 -1 -1 -1 -1 -1 -1 -1 -1 
$$ -1 -1 -1 -1 -1 -1 -1 -1 -1 -1 -1 -1 -1 -1 -1 -1
$$ ##$RG_tab3= (0..255)
$$ -1 -1 -1 -1 -1 -1 -1 -1 -1 -1 -1 -1 -1 -1 -1 -1 -1 -1 -1 -1 -1 -1 -1 -1 
$$ -1 -1 -1 -1 -1 -1 -1 -1 -1 -1 -1 -1 -1 -1 -1 -1 -1 -1 -1 -1 -1 -1 -1 -1 
$$ -1 -1 -1 -1 -1 -1 -1 -1 -1 -1 -1 -1 -1 -1 -1 -1 -1 -1 -1 -1 -1 -1 -1 -1 
$$ -1 -1 -1 -1 -1 -1 -1 -1 -1 -1 -1 -1 -1 -1 -1 -1 -1 -1 -1 -1 -1 -1 -1 -1 
$$ -1 -1 -1 -1 -1 -1 -1 -1 -1 -1 -1 -1 -1 -1 -1 -1 -1 -1 -1 -1 -1 -1 -1 -1 
$$ -1 -1 -1 -1 -1 -1 -1 -1 -1 -1 -1 -1 -1 -1 -1 -1 -1 -1 -1 -1 -1 -1 -1 -1 
$$ -1 -1 -1 -1 -1 -1 -1 -1 -1 -1 -1 -1 -1 -1 -1 -1 -1 -1 -1 -1 -1 -1 -1 -1 
$$ -1 -1 -1 -1 -1 -1 -1 -1 -1 -1 -1 -1 -1 -1 -1 -1 -1 -1 -1 -1 -1 -1 -1 -1 
$$ -1 -1 -1 -1 -1 -1 -1 -1 -1 -1 -1 -1 -1 -1 -1 -1 -1 -1 -1 -1 -1 -1 -1 -1 
$$ -1 -1 -1 -1 -1 -1 -1 -1 -1 -1 -1 -1 -1 -1 -1 -1 -1 -1 -1 -1 -1 -1 -1 -1 
$$ -1 -1 -1 -1 -1 -1 -1 -1 -1 -1 -1 -1 -1 -1 -1 -1
$$ ##$RG_tab4= (0..255)
$$ -1 -1 -1 -1 -1 -1 -1 -1 -1 -1 -1 -1 -1 -1 -1 -1 -1 -1 -1 -1 -1 -1 -1 -1 
$$ -1 -1 -1 -1 -1 -1 -1 -1 -1 -1 -1 -1 -1 -1 -1 -1 -1 -1 -1 -1 -1 -1 -1 -1 
$$ -1 -1 -1 -1 -1 -1 -1 -1 -1 -1 -1 -1 -1 -1 -1 -1 -1 -1 -1 -1 -1 -1 -1 -1 
$$ -1 -1 -1 -1 -1 -1 -1 -1 -1 -1 -1 -1 -1 -1 -1 -1 -1 -1 -1 -1 -1 -1 -1 -1 
$$ -1 -1 -1 -1 -1 -1 -1 -1 -1 -1 -1 -1 -1 -1 -1 -1 -1 -1 -1 -1 -1 -1 -1 -1 
$$ -1 -1 -1 -1 -1 -1 -1 -1 -1 -1 -1 -1 -1 -1 -1 -1 -1 -1 -1 -1 -1 -1 -1 -1 
$$ -1 -1 -1 -1 -1 -1 -1 -1 -1 -1 -1 -1 -1 -1 -1 -1 -1 -1 -1 -1 -1 -1 -1 -1 
$$ -1 -1 -1 -1 -1 -1 -1 -1 -1 -1 -1 -1 -1 -1 -1 -1 -1 -1 -1 -1 -1 -1 -1 -1 
$$ -1 -1 -1 -1 -1 -1 -1 -1 -1 -1 -1 -1 -1 -1 -1 -1 -1 -1 -1 -1 -1 -1 -1 -1 
$$ -1 -1 -1 -1 -1 -1 -1 -1 -1 -1 -1 -1 -1 -1 -1 -1 -1 -1 -1 -1 -1 -1 -1 -1 
$$ -1 -1 -1 -1 -1 -1 -1 -1 -1 -1 -1 -1 -1 -1 -1 -1
$$ ##$RG_tab5= (0..255)
$$ -1 -1 -1 -1 -1 -1 -1 -1 -1 -1 -1 -1 -1 -1 -1 -1 -1 -1 -1 -1 -1 -1 -1 -1 
$$ -1 -1 -1 -1 -1 -1 -1 -1 -1 -1 -1 -1 -1 -1 -1 -1 -1 -1 -1 -1 -1 -1 -1 -1 
$$ -1 -1 -1 -1 -1 -1 -1 -1 -1 -1 -1 -1 -1 -1 -1 -1 -1 -1 -1 -1 -1 -1 -1 -1 
$$ -1 -1 -1 -1 -1 -1 -1 -1 -1 -1 -1 -1 -1 -1 -1 -1 -1 -1 -1 -1 -1 -1 -1 -1 
$$ -1 -1 -1 -1 -1 -1 -1 -1 -1 -1 -1 -1 -1 -1 -1 -1 -1 -1 -1 -1 -1 -1 -1 -1 
$$ -1 -1 -1 -1 -1 -1 -1 -1 -1 -1 -1 -1 -1 -1 -1 -1 -1 -1 -1 -1 -1 -1 -1 -1 
$$ -1 -1 -1 -1 -1 -1 -1 -1 -1 -1 -1 -1 -1 -1 -1 -1 -1 -1 -1 -1 -1 -1 -1 -1 
$$ -1 -1 -1 -1 -1 -1 -1 -1 -1 -1 -1 -1 -1 -1 -1 -1 -1 -1 -1 -1 -1 -1 -1 -1 
$$ -1 -1 -1 -1 -1 -1 -1 -1 -1 -1 -1 -1 -1 -1 -1 -1 -1 -1 -1 -1 -1 -1 -1 -1 
$$ -1 -1 -1 -1 -1 -1 -1 -1 -1 -1 -1 -1 -1 -1 -1 -1 -1 -1 -1 -1 -1 -1 -1 -1 
$$ -1 -1 -1 -1 -1 -1 -1 -1 -1 -1 -1 -1 -1 -1 -1 -1
$$ ##$RG_tab6= (0..255)
$$ -1 -1 -1 -1 -1 -1 -1 -1 -1 -1 -1 -1 -1 -1 -1 -1 -1 -1 -1 -1 -1 -1 -1 -1 
$$ -1 -1 -1 -1 -1 -1 -1 -1 -1 -1 -1 -1 -1 -1 -1 -1 -1 -1 -1 -1 -1 -1 -1 -1 
$$ -1 -1 -1 -1 -1 -1 -1 -1 -1 -1 -1 -1 -1 -1 -1 -1 -1 -1 -1 -1 -1 -1 -1 -1 
$$ -1 -1 -1 -1 -1 -1 -1 -1 -1 -1 -1 -1 -1 -1 -1 -1 -1 -1 -1 -1 -1 -1 -1 -1 
$$ -1 -1 -1 -1 -1 -1 -1 -1 -1 -1 -1 -1 -1 -1 -1 -1 -1 -1 -1 -1 -1 -1 -1 -1 
$$ -1 -1 -1 -1 -1 -1 -1 -1 -1 -1 -1 -1 -1 -1 -1 -1 -1 -1 -1 -1 -1 -1 -1 -1 
$$ -1 -1 -1 -1 -1 -1 -1 -1 -1 -1 -1 -1 -1 -1 -1 -1 -1 -1 -1 -1 -1 -1 -1 -1 
$$ -1 -1 -1 -1 -1 -1 -1 -1 -1 -1 -1 -1 -1 -1 -1 -1 -1 -1 -1 -1 -1 -1 -1 -1 
$$ -1 -1 -1 -1 -1 -1 -1 -1 -1 -1 -1 -1 -1 -1 -1 -1 -1 -1 -1 -1 -1 -1 -1 -1 
$$ -1 -1 -1 -1 -1 -1 -1 -1 -1 -1 -1 -1 -1 -1 -1 -1 -1 -1 -1 -1 -1 -1 -1 -1 
$$ -1 -1 -1 -1 -1 -1 -1 -1 -1 -1 -1 -1 -1 -1 -1 -1
$$ ##$RG_tab7= (0..255)
$$ -1 -1 -1 -1 -1 -1 -1 -1 -1 -1 -1 -1 -1 -1 -1 -1 -1 -1 -1 -1 -1 -1 -1 -1 
$$ -1 -1 -1 -1 -1 -1 -1 -1 -1 -1 -1 -1 -1 -1 -1 -1 -1 -1 -1 -1 -1 -1 -1 -1 
$$ -1 -1 -1 -1 -1 -1 -1 -1 -1 -1 -1 -1 -1 -1 -1 -1 -1 -1 -1 -1 -1 -1 -1 -1 
$$ -1 -1 -1 -1 -1 -1 -1 -1 -1 -1 -1 -1 -1 -1 -1 -1 -1 -1 -1 -1 -1 -1 -1 -1 
$$ -1 -1 -1 -1 -1 -1 -1 -1 -1 -1 -1 -1 -1 -1 -1 -1 -1 -1 -1 -1 -1 -1 -1 -1 
$$ -1 -1 -1 -1 -1 -1 -1 -1 -1 -1 -1 -1 -1 -1 -1 -1 -1 -1 -1 -1 -1 -1 -1 -1 
$$ -1 -1 -1 -1 -1 -1 -1 -1 -1 -1 -1 -1 -1 -1 -1 -1 -1 -1 -1 -1 -1 -1 -1 -1 
$$ -1 -1 -1 -1 -1 -1 -1 -1 -1 -1 -1 -1 -1 -1 -1 -1 -1 -1 -1 -1 -1 -1 -1 -1 
$$ -1 -1 -1 -1 -1 -1 -1 -1 -1 -1 -1 -1 -1 -1 -1 -1 -1 -1 -1 -1 -1 -1 -1 -1 
$$ -1 -1 -1 -1 -1 -1 -1 -1 -1 -1 -1 -1 -1 -1 -1 -1 -1 -1 -1 -1 -1 -1 -1 -1 
$$ -1 -1 -1 -1 -1 -1 -1 -1 -1 -1 -1 -1 -1 -1 -1 -1
$$ ##$RG_tab8= (0..255)
$$ -1 -1 -1 -1 -1 -1 -1 -1 -1 -1 -1 -1 -1 -1 -1 -1 -1 -1 -1 -1 -1 -1 -1 -1 
$$ -1 -1 -1 -1 -1 -1 -1 -1 -1 -1 -1 -1 -1 -1 -1 -1 -1 -1 -1 -1 -1 -1 -1 -1 
$$ -1 -1 -1 -1 -1 -1 -1 -1 -1 -1 -1 -1 -1 -1 -1 -1 -1 -1 -1 -1 -1 -1 -1 -1 
$$ -1 -1 -1 -1 -1 -1 -1 -1 -1 -1 -1 -1 -1 -1 -1 -1 -1 -1 -1 -1 -1 -1 -1 -1 
$$ -1 -1 -1 -1 -1 -1 -1 -1 -1 -1 -1 -1 -1 -1 -1 -1 -1 -1 -1 -1 -1 -1 -1 -1 
$$ -1 -1 -1 -1 -1 -1 -1 -1 -1 -1 -1 -1 -1 -1 -1 -1 -1 -1 -1 -1 -1 -1 -1 -1 
$$ -1 -1 -1 -1 -1 -1 -1 -1 -1 -1 -1 -1 -1 -1 -1 -1 -1 -1 -1 -1 -1 -1 -1 -1 
$$ -1 -1 -1 -1 -1 -1 -1 -1 -1 -1 -1 -1 -1 -1 -1 -1 -1 -1 -1 -1 -1 -1 -1 -1 
$$ -1 -1 -1 -1 -1 -1 -1 -1 -1 -1 -1 -1 -1 -1 -1 -1 -1 -1 -1 -1 -1 -1 -1 -1 
$$ -1 -1 -1 -1 -1 -1 -1 -1 -1 -1 -1 -1 -1 -1 -1 -1 -1 -1 -1 -1 -1 -1 -1 -1 
$$ -1 -1 -1 -1 -1 -1 -1 -1 -1 -1 -1 -1 -1 -1 -1 -1
$$ ##$ROUTER= 2
$$ ##$RX22TY= <tty10>
$$ ##$SCMTY= <no>
$$ ##$SPECTR= 5
$$ ##$SY2FLAG= 0
$$ ##$TFXNUM= 0
$$ ##$TRIPLO2= 0
$$ ##$VTUTY= <tty05>
$$ ##$WBREFAM= (0..15)
$$ 100 100 100 100 100 100 100 100 100 100 100 100 100 100 100 100
$$ ##$WBREFPH= (0..15)
$$ 0 0 0 0 0 0 0 0 0 0 0 0 0 0 0 0
$$ ##$XFAC= 2
$$ ##END=
$$ 
##$DECIM=	6
##$DSPFVS=	10
##NTUPLES=	NMRSPECTRUM
##VARNAME=	FREQUENCY,	SPECTRUM/REAL,	SPECTRUM/IMAG,	PAGE NUMBER
##SYMBOL=	X,	R,	I,	N
##VARTYPE=	INDEPENDENT,	DEPENDENT,	DEPENDENT,	PAGE
##VARFORM=	AFFN,	ASDF,	ASDF,	AFFN
##VARDIM=	65536,	65536,	65536,	2
##UNITS=	HZ,	ARBITRARY UNITS,	ARBITRARY UNITS,
##FIRST=	17350.224853515625,	16.857839584350585938,	-14.7354583740234375,	1
##LAST=	-2257.319704532623291,	-11.414394378662109375,	-18.36578369140625,	2
##MIN=	-2257.319704532623291,	-19.30446624755859375,	-889.09368896484375,	1
##MAX=	17350.224853515625,	1506.4251708984375,	748.9586181640625,	1
##FACTOR=	-0.29919195175170898438,	0.018830314636230468389,	0.011113671112060546919,	1
##PAGE=	N=1
##DATATABLE=	(X++(R..R)), XYDATA
-57990H95N7P6Kk0K2Ork1k5KP8J23Q0k1j2Q%n4j80j42oP0J39R5N2L5j5k8k3j4r9j13lP2O7
-57955A094N9m0j69j68l8j1n9m2j8N9N8Q1J19M1m3j8pq8j35j20j38j3P9J3n0j4P7J00N%J6
-57924F30l9q6k9J24J62J38J10L4rk0k3m4o3j28j09n6J6M1pj13j65p0O9J47J29N7J5Ln6m5
-57894F13K8M0mnM9M7J3OM5K9k0m7q3m0L1O0Q6J60J86J08l6r3mN1Op6j41j58j27k2pj04l3
-57861E58O5J12K2m3J2Jm6mn0p0o1n5j5%Mn5m9O4J16J44J27J7k1n6l9N0L0Jp3j52j33l5KM6
-57827D14P5L2j7l4K2L8l1r2j8J13R5J8O2O9jr1r2n7o1jN9J21Q6j5j0o0r4LP9K6LPo9p0K1
-57792E30j4p6k6QL8l0J8M2j6M9M9l5K6J36L9p1o3k9j2l7k8%N1Q0N9K4q2j17p9o2p3o4p6l4
-57758A25O5N0K3Q4J46Q1RN6P4Pm8j66j58K9Q7N0n1j43j65j08N5J85K03J19J9J0NJ1QOm1k0
-57726F07kq9j15m2ON2M0p7p4n1o3k4Q9J20N5L9M1J9m0j04p7ll1qK5P4J7p1n3%j0k4r5m3P1
-57691A59Q5Q3O1j4J4oj12n9J7r%Q4O0Ll6r3j14L2J68J03m3q8J3R2pj18o7N7mo9m5J0L0j4
-57657A73oRJ10O7%Q1J27J9j6ol8o8r7p5k1k2L5L3m9q1p4n2L2Q9J20J23L9j8p2j10n6J00R7
-57624C93L4j5m1p8qj4j5K7M4n6o4J16J94R5j2p1o4m4O8O4l4l3K3m7j20j41j29p2l4J4J14
-57593I4K00J80Q6j1m3j7K6M6J6J9N2k1j63k06p5j8m2J1N1l2j07k0J13J13Nk9j6k0%M0lJ4
-57561B43J0J8M5mo8l5K8J2N6M4Jn9K8R7J11P0l8j16j21j00j5K3M1Rn1J0j6J7J23L0r9r8n9
-57528A37J1j7j17q7p9l8L2K5J03J62R6k0p7kO2mj39j63q3K2okJ17J11J0m6m0M2O4j0qN7Q
-57495A21Jp0j89j59O4J13l3j2J11J55Q2o1j70q7M9J14K4p7n1QM0pq6n9J7N2k3m2JN3O0K1
-57463d0K4op4p2M7M5j4L0L3j1L6R8J4k6O2R4M0k0r0j56n8J44K12M5p7o0J1m0j14p0o9n1k1
-57430a34J5O0J4P9J22J6j3K3Q9L9o0k0j7L2Km8p0o2PL9O4K5m2j08j08pN3J7jk2oNm8n2k1
-57395a38N9J33J52J79J37m9j22L3J85Q6o6r5j85j95k9O0N6m0j28j59j8P6L1J8O2J2j11rQ0
-57366A5P0L8r5k04q8L0J07J52N8j01j28j11p6r0q9L3J35J42N3L0P3P7J03Q8L3o8m6m5q4j14
-57336a02j52J4J55J39l0o6PL5NJ4M8P5o1j13o7P9J17NL8K9RP2l1j16l5j6o1j37j34k1ljK7
-57303b78j4KPJ0N2J05J35Q4L9j7r4J3M8NK3j06k03j23O7J34M8j29j70q0o6m8K5J26J55J07
-57273a43K3j7l8M6J34J16J24O5p1rN4r8j27p2o2k8Q5R2k9j34j20N5J32J09L1m3j40r5j4N3
-57243a21M6L4M0o9j62p6J2L3P7J33J22O6m2o3pk3m1qR4J15p0r4j3o9n0RL1l4l5J04J71lq0
-57210B7J4ol6J1K7J1M3Q1p4j9O6jn6q4o6Q8K05P2k7K1oj51k51j33Q2J38N8l4l1N9K6j52j70
-57177b68j03j23o6Q7P9M5O7RrP0Q8P6K7o0k0n1qJ9mK3N9R9Q7Q9O4o9j02k5j2n7n0Pj0Mm1
-57142g9jJ02K2k9l2j03j14lM9%K6mK6l8j5J54J47K5j21j71n0l9rJ19K8j05J1Q1l3m3K8N8
-57110a13N3p0j01n1O0Q2J16P4p5r2q6o1o9n9mP0R1O5O8J17L2j00n0N8M8K8o1j18o8l2l0L9
-57078b39L9K9q2k19j11N3M0l6o4LJ10J57J77Qp3KJ7NL6k2j04n2J7q4j74o6P4Jo1j6k5L4J09
-57045e17J59J30O9M1J1RL3K1L0OJ8O1jl1%pj07m6Q9R0m9r6m0r3j12l9L9N2nr3m7J67J56k0
-57011a22r2j30j60j69L0J12M8M1J02K56K12N2j34j25r1k5k7j08r0qJ8L8l4j01o8k5o9kJ36
-56982e35K02N9n7j9PQ9P0l7k9K1oj4L4j0k9N8J12Qm4j08o3N4Q9k9j0O8K2N4P9P0N7q0j43
-56949f0m8mo3o5o3ML6J30J88J18K6j15j52o9L2J1n8N6J18J09M5J8q1j78j25m0j4k5k0j15
-56919d04p7O7J22J05M6q5j40j23p8J7J40J62N8l2o0j20j46q5N9J29Rq4M5J19M9R0J29J04
-56891A6l2o6n1j9K5%kk6j58j14k3o0n0J04K41J40M3q1j41j42KJ24J23J23Q4J2j2q7k12j64
-56861d03J8J61N3p5M1J93J68Q0M4km0j69k29j53pn6o4J77J27O8R5Jlj8O1J6j04q9j5N7k8
-56830i5o1l6o4l4Kj3Jl0n1K6j6k0J15J67J2k07k39m0J00P7O6J13M6o9j44j50p6L7J14J74
-56800b95O9p7j23k2Q1P4J20J22N5L9M5Jp8p5LK1o4j40q5k8O5J02Q3J20J4j31j63j04j8O4
-56770c25J55J02ol8j07k14j22MP2O1m4l3J3J9L4J39J61Q0r7q7n5O5K40K24J7p1j12l9L5q0
-56740ij01J23J21k2n1j8O5oj23j47j05o7m7J7O8N7J3n1j26j1J17J23j6o2j10n8Q4Q5k4j43
-56710d24j79k5J41J07N8Q4M4k1L5k1l0k4p0jL0oJ9MO1K4r2n5K7%j7K2q2j97j37O5J24L6K9
-56677d71M9P0M3L9K5M7m3j54r0MJ1p4j20j25j66p0O0J53Q3P7J0q4L2J49J37K5PJ1NP0J57
-56646a33J08Q4M1l9o8j03j45j19m1N1KoQ8P3L4nn3MN8J8O5K5loP8J65Q1l9j53j80j19n5j3
-56613c05j18j61M4J90K00O2O5J12n7j48J7R6N2L3J8j3k7j24p8P3R8K0m3K8lr7o5q4o3p2j32
-56582d82j22N5K39J97R3J01J31M6r5j78j08N2O3k7p7p7N6J59R6n3k8j1o7KJ00M4p6j65j03
-56553b35k8M1J25J51P9l5n5p0j25j49j64j02nR5J36Q9R7J06R2P0j8q8j24o7n9j6Q8N1J9R1
-56523a0P6R2L9m3nLj06j78p0J0J0KP7R1j6j7L9N3o2j46p0P0J30j2m6N8K8Qm2q9p0j08j1Q9
-56489b26J07Q1R4J8j53j14LK3P2O0P1J8j16j58j13LJ27J96P4q4K6J30J09P2j29k23j23k6
-56461a81q4o6P1J30R1J0r7m5P8%j09o4J2L9Q4Ko7kJ7K4n7j27p4j2N3M8R9J72O8j06j11J27
-56429g7P0j1NKR2J19N9mp9l5J06J12j37l45l39k18k2J35R4RL8Q2M4k5nN8J9r1l6P7J41J93
-56397C1J06j88k49j56lJ42O2Nk6k7R4K30K16J58J48m4j45q6RJ6j36o8l7r5k7Qpo9j73j37
-56367d48QM2N5L0P9J44J72J33P1L3j61j50n9j12j14j58q1QP9J6n7J8O5n6j59o4R0J71J45
-56338b60P2Om6o0n9j2Q3Q4l7j1J01P4Mj36k69k09j8O5J07J52J64N4j16j32j28o2L7J32J12
-56309c08O2J09Q5l2j18j02o9k5Q5P4J3Qk0j8L2J59J30Q8M3qp4j43j4J8q2m8J41J29Ol6j20
-56278c5j47j11L6J33Q8Q5L4p7j33j40q3M9J10M2NK7J5q4j65k4l3o9l4J1%j9j5K2m0l6R1R6
-56246d01J19J26K6j01n5L6M4J46J76Q3n7j45j04j40L4J16J05O7Q2O5j24j63p4l6J7J6j80
-56219c22j41J5L4J4P4Po6N1L0kM6P2J07K7r7j28kk4q4Q2J48P4o8JJ66Q1k7%K2Nj22j99j99
-56186d25j22Q6J38K1M3R9R1j6q6l5J1J14R5N8N8n5j18j55p7M8L3nn0o6L9J91J81O1l4kMn
-56154A20No3j9J15J27R1J55J51k9j75k30k15j72n5p9r0l4jP0M5P1N1k0n0n8L5P5Qo8MPp7
-56122c05r9j09q3o2n9P3N1j2O3K6P7po6j4r1o8L9N6M9Pn0n4J7N4J78R3o3p4j03p1l5R2K08
-56089c42O7n5m2N8N5O7M2j15j17Rk6JK4J3k7j6K0m5J2J6j4KN0Q8p7j14m5QJ46J77R9n8o7
-56056b06J11J02p0q9j2N1J95J64k4j22n2N4Q3O3m6j87j27J9L7l1o0j03j48r2p6j6m6j26k0
-56027g74M2Q2J32J42O1j08j52Q6K15J25N1J1Lj8N7J78J05J25J52jk03j59ll1p8p9p9JK3P9
-55997a5Q6k1k01k07L3J49O8M7O0L5m2kJL6R5R1P1q8j79j91p6J04J00M5QN9O0q7j26j24q9
-55966c00M3J84K23M5r6j55j59p9P1J43N8J16M0j62j47q0r6j14m5Q2J72J03j8pN8P9K4J5J03
-55937A01n6k13o2L3L8j03j30n6R%n6j54r3O9J44R4M7P9J99K09J24K0j02%N3j10j76n5n6l7
-55907b40j7j30j14j0M1J04J41J22M7qJ8j1r0j0RK6O1P7R3R0j8j74q2p4k01j49K3Rm7j7K9
-55876e02P6M6JM1Np3m2k5p4j58rJ45J20Q6J0L2Jj32j29MN8%j7k1l5l3K6J2k5n8L9J80J87
-55843b64J89O3p9j48k06j29j6l9j8M4J24J59K0j6M2R6J34J07O8p7j08k11j86j23m1J56K15
-55816b44J19j3o6J1oj26q6Q2J80J81Nj25k9J23Q0Q7O4Ol3j19j55j0K9k7m3j06m5N1k5j45
-55786c85j29M2J00j2p9M1K4j62k27j14J13L23L34J68q4j59l6J06J22j7r9n6O1jj35r9k6J6
-55758c70O0nq8j32j73p5J00J91J59J00k0j91k16j74K9J36J59K33M9j45n1L0J00J1j48q8K0
-55731d99R9O1k8n5R3J76K16P1r7j83j67kLq4lQ7R5N2M3J9M5N8K1k2q8o7L9P7Q3o0k19j10
-55699c46p9j13m9J6k9n5K9P6K4j0rK8M9j8n8n2j8P0J21k3j0K4l0J09J92J71O5q6p9J3L1K9
-55667a7k9n4JP5O9m1m4n5p9q2j04r3o2N8R5Q5N9k3n2L0ll1L3kl8N1J45J64J01j4r6n8o1k7
-55633i9L8j00j06K2L7j5k8Q1K4l3OO8J49R8j40j39j6M0ko1q5%J42J04j0J0J35R3n1j08j17
-55602f3o7K0q7m9Qo9j17q3K4J17Q1J11oj18k9m5r9j20j00P0J98J64J40J78P8K8m0q6nn7k13
-55571b36j86m2N5K2n3J3q2j84m7N1q7JJ68J30M5M9P6Jn6J7m0j27o0k5n7k4N6P7J72J70J0
-55540a93k3m1n4j1o5j2j5j15p9k2J2M7J5l7L5J25Q9J03O0L3O5Qj15o4M4Q1K4j8l9p2N5K09
-55508C0J65p0k56l00j19M8J18N5m9j51j16k0L2K4N3M0M2P5J71J56mJ5N3l7j08M5J22Nj41
-55479a22j58m7Q4J07L5K7PLn5j75j63mP9M8m2j32l6J1l7L5R7m4j14L8K17J96K04J49P9P3
-55449C60r1j86j73j1M4L5L8pJ4K7j3l7j31r1K3m7%J7m5m2l2p9j33q9n3kJ44K84K40P7k4m2
-55417b5o7p0l7m6k9Jm7J4N6M3kn3j04r7j5K01K44R4q1q3P6J59K05l7k38k55k57k2J64K00
-55387a08J09Qk8l2lPO4J40j2j33m6m8k1M6J9M4P5J9j4r0j30qJ03O6J3K1L8J2J6P7J10R0N4
-55354D58j37k02r0PnK4J12O7O5J08l7j77j21j47k14m6R3J09Ro0n0j5K8l1m3mKK0K3j4rL9
-55322b38K6P0O8j24j90j14k4L5m5k8J57J60Q4J14J59Q1Pm3o4l4l9r4n5n8JJ4Ql5o1pL5rj25
-55289c68r2r4o3O0N7N8K3K7n3r4M7L6l0O2J04O4n2m7M3J19O4l9k4rj03j62q5RN1K06J52M4
-55257h9qj00m6K7on4m2J0j9lP5M0Ro7r4K1J38J90J49n6j46j18j00q6q0OO9N6L0J6j1k3r9
-55224d11j19l7O5J31P2j25n6J52J28J19P5Kj9j03j48j00j25j50m0P0J29J44N8J46J71P8r0
-55197A7j13K1J2PN0K1o0j53j16N3Q8J8k5J02J70j5n6rL9J10J2j12j14k00r6J65J79J6o2j18
-55167a69j47j75j10m0m0N9J13oq4l2M0J07J33Q9%O2J06N7R6M1n9kM0Rk8j33j49r8j03j27
-55137e50r6J5O2L0nM5J10R6K1LJ05Q6n8j15j00m7O3K9m2J3R6P2J4J4j3l4jJ2Ll6k5J52J06
-55104B5o9k28j59Q0K7j00j01K0J05J6nn8j51o8R6N1J0Q2J09P4n1j08k1J24R9J00M6m0j0O2
-55074d3J16R3ol9K6kj03j40q9n4n9J7J32J44j0l9ro9NN2J27K4n2J2r8q4%q2j51o3l0N4J06
-55041c14Lp2l0j01j77m6O4P4M9J7J07J44K8q8n4N8J7l2p5q7L3Q4J82J48k0j46j9J18M5p6
-55011a66m3J37J38j9j1R5M1k1k5n1n6%M1Q4J02J57J73J10o2k09k39k24j03N2K0j48n6Lr2
-54982c72n7m7j9p4j01n6K0J3k8J06K47K32J59J37J43J48J02N7j12k56k25q3L9pj55j99j22
-54955e10M2J43j7l7Q4J33J15k6j37j29m3k0k6K7k8p1NN2L7O7J25K20J71O0K6r5j63n2J3k8
-54925f2o4K2Q8L5o5m5n8p0j7J8P6K2n6l7NN2L3J01J58N8j08j14M6O5l6p2o8o7l0rL%q8K1
-54891b63L8r2q0k4J28R9pQR5J53R7m4q3mO4O1J36M7j53k94j92j13j64j55L6K04K06J14lM1
-54861a44J11N2n6o7m5m3L2N3q1j43k9P4O6M6N5j8j3rJ8j9j27o2N0n9O7K38P3j61k13j91j90
-54830g35q1R0J41J07J34J31M2q3r9L7Q6L2o6r1k1k7p6j5Q2J05M2j03q2o4j18o6J43K28J52
-54801a75j1n1l7l8P6RNN9j9n6j2m8M8J74J00k0j9P4P9mk4j01j68l5J85Q3j38r8j13j77m1
-54770d93P4L3K5M0l5LJ06l8o2L1J26J22l1o8k9o8Mj3J0J80J82P5o0j69j13J6k7j39j00k9
-54740d47N2K11K24O0p2j42j22N6J36j8n3J42J55oj04j40o0R0J69P8j11j17jM2L8j3o5qQ2
-54711E6N6ok3rn0p6o2o3o0k0L6L4L1N1K7K3Q2J32l1j11j08q6r9mR5O5l8j94j72j6K06K74
-54679f0R6Oqq4r1rK1p3rP2m5j10j6J11J67Jj13m6K7n5n3O2k2q2J0J4J1L0Jj9j9P3J78J14
-54645H0l6q7N0R1j05j95k1P2o0j43j05j8K0J02J2j56j41K7K13J19%Po8j19o8N0J16O2J7Q9
-54615a95J13Lp7r3k5n5q9L2J57P8j01j45j9J27N8k7mkj5RL9K1P6O4n7k5km6J1K9J8K3O9O7
-54581A7N4r0m6R3N3l0j46q9J23J76Q1K4j13j99j30n8oq7m9P7n0j08N4J35J57J12N2p5j8P3
-54551a3m4j45j12j3r2j01J34K27J58J07n7k54k73k46p2J76J44N3P4K28J94l5j18j16j01o9
-54525c66o9J5R4J19Q2K4l3m8m0l7RK1N2J44J63J46P1Q8J10r0k62j55o4j51j42l4n5k8N8P7
-54495c01j8j28j06K0J29l0j04j2P0Mjl3j09k0R4R4J3k6l7OM2K3l3m9M1J05P6O8N3L1p7p7
-54463b92O1P2R4L0j42q2O7J41J78M1l8l4p5r1m5P0ro9j35k11k6J22J35R1ro1pJ08R6j08k98
-54432d26j63J02J93K10Q0L3Q5K9o8j11q4q0q9n3M6K3K2N1R3O9N7J29J79nr9p5k59l70k51
-54403g32L2J74%n3J12J01O3J30J68N3j23j35L1L9m9q4o2m3j3P0J21J79R0j04k30j26OQ0J41
-54374a64J37K5r8l2J04J12Kl8m2j32n1R4N4O1Mk1R9O9N8M8m2j68j44m2qL5P8m2n3m2j9%M1
-54341a17J14P9o3j10n2J3M8L0q3k19o4J67J85O2qK6L1p8q8k0Mk6k0k1k8j02n9R3Q5Q4J08
-54310b9L1j24j51r4L6J09pj19n8k5L2J23J23M7J5m1j12r1j4Q7R8o5nJ17J30P0j15j08J1L2
-54280i7OK6N7N1N4p5j61j06j2J7m2q6rQ9R8L4j3pk9M5J58M8k6N8K6r2j08O1N2q6j85j21M2
-54247c33J07O3j09k19m5P7J0o2j01PQ5K9KK0J06J91J55O0j6L4J48J81J13J8p0p6J6l3r6j39
-54217A23j78j61n1j1K1L8m5p6l9k1j0m3NJ0N5Rj4J2k8o7o4rK5M8M3Q0J13R0J03P2%J18J15
-54184B63L6j90j96j3O7L3m2j08p3N6R0J16pj70j78j65r3J10J37Q7K4L5Q1K5m5l8NLNl7j1
-54153a93O5N7r6j83p0p6m2L8L5l3m5j5J32K14K18J51O5J9o4j28j54j11o0j2Q7J00M0L9l6
-54124e8J5o4o5P3N9q9j38l3q1j24l2k1K9K3q4q9M1J38O2j6l1j5N8K00J79lo1j33j58k5J59
-54093b84K62N2j1J51J20J9j33k81j69M8J88J52J0l0o0l4NL5M3L5K3NlK3l1j65j37o2L9J38
-54063e2R2j26k38o5J90K95J73M1l1qL4N4m9o4mn0n3rM7p5j61j48o4l5L4J08J80P9q4p3q8
-54032a50j76p9K1j0k3Q0J20J07J9j79j23M0J49N8l5J7J12M9m4N3J55J72M8j04p0QpJ0Q4N0
-54002C52j8O0N1o2j47k51k08k85k89j0J31J30R4J29J43Q5J52J40j03j90p5J0n9q4JO1Jl8
-53974b79p4l7kJ05K83K51Jo5J0kl0pk5J4l2j94k40j48j6L4P0Q7P9Ml9K5nj26j70q4l3Kj9
-53941f62k2Q0M4QN3J02J02M6J20J42O4ql2m2j26k8N9O7K7j25k08j67J0K34K75P5r5o2j2J2
-53911f9L8J0j6r3o5n4q2n5N3J07R5O4P2K3p8j58j33N2J24P7J7q2j02q1K9J04j0q8r5M8P1
-53880b77k5l4N8P4M0Q1R8m4o6k3J8P5J1l8oJ64J63l6q8q0m6O9J00L1P4J31n2q2lo9j20p3
-53848B5L8R8J72K18J9k47k08n8M3pm7K7R3J03K0j6q0q7o0j5Ln1j51j47k8N5Q9K6K7N4Q2L4
-53816B4nK2l6J9J7K6L1l7k6k3o9o6J0Q7N7mlQ7M5m4k1q5j68k0J6r0q2qJ52J05p8q9r6l1J44
-53781b39P0m7n2Q6J04J5K0J41J45L7k4j3J2O9Kr3j03o1o1j10n1M7O6J11K43K00oj53j16L0
-53751B69J5j5k8r5q9j33j92j55Q5K38L31L01R2j28k66l40k48p0M7J40J29P9l7m6R5P9n8k3
-53723b3K3J13J23m0j44j11q0r4j14o6o0%J85J15oL3Lo1K4J33P9J15Q7o9j04j7k5j97j71K9
-53693c20J6J2P3M6j0o3l4ON8m1rQ3P2J3NK1o3n0J3J4m4j1J07J19j00k39r3R8Q4N1N3J26J90
-53660A83N0m7lk7N%k1M6j3m3n3j06p9L1J11qj37j29j05r5j9P5J13j3j56r4R2J70J11Q2J21
-53629D2K7o7kP7M8m1q7r7K2K4k3j14r3O6J14R6M1rm3k0k8o1m4k2L9J15J02Kj23j51j19l2
-53597c61J26J45J01R5J10O4k8r0o7Pmp8p6p5r0q3n2K0K1K4P6Q7P4o9p7n3J0O3Or4j51o2N0
-53564d31L3m7r3j0R9J57J42L0p0m7J66K54J71N0q3j15j22j55p0p3m9L6m7n0l1O1N0j9PM2
-53534b14L5L4J56R1j11o7M9o8j16p1n6jj2N6J35N6J4N8N5j4M5O6M6k1pM4L2n5j18j53j47
-53503b59J3J42J46P0n7p8jP%L9Q5J05K8o8j71j44q9q8o7qN3J10J25L4j6M2L4K2J0l9o3JJ46
-53470F4O0j88k23l8J52J11lkJL5rn9m9j18l2J38J67N3n9L1j4l6L5Jq3k2J81J97Jj63k07k35
-53438c13r1J94K07rj32j82j33P0J01N8J06n3j33o7J6J22R2K2j19j76k7Q8O4N4J3O7J31Q1
-53410E1N3PK3K4rl4PK4m3j02j11p7m3p5JN8P0J40N2j27q3N0J15j7j15r2n8J0M2M5Q6J00N6
-53377B8ON8Q6L6J8L5N1j8j19j22j01l7L0K2L2nj0p4j29MJ10J13L6j7j6j53j84j09mP8N1m
-53345c08L0J28J45Q2J2j3j4qM7J56j3j37KJ14J03M0n5j14l5q4j54j83j55j01K4Q0Q1K8l7
-53316c39m8m2k8j13j69j45J2J93K43J92k3j71k01o4J45J65N9j9o0j23m4J73J28m6O4K07P6
-53289B2k0j0r8k10o4M3J18K14J05l2j6p1j48o1K5L9QL3P4Q1O7M4Kn1m8n0r5j42r7J9Q3J47
-53257h9J14J7j2k5n5q2pO5Q9N3o0j21n2L2M9J9Rpo9J1Q2k8o6J9j0j6R3J13m9j26n5l2J8P0
-53223a08K0M7K2j04j7J22J08M2J4k1o0j93j68J7N1N6L2O2J09O6k3O6O9k9o8Qk0J0j31j58
-53193a79O0J02Rl4m5o8m6j7nn1lK8M5R2R9J0m4m9k2MP6J41K0p4JO2N8J2k3j13k07j58j6R0
-53159b45J10L4m1j28j55J2J41J88K05J18j0k13k58r1k0N8K01J64n7n8j8n9J4Q7M8L7O5Q5
-53131B14N4O4N7pK6J2j12j96j73m6l6n0n5rN3Q9O9O7O2P0k4k13k71k12O4K06J27N8Q8J34
-53101A10N7j38j53j25l3P1l7j25j01kR2J83J65O1pp1j40o9Q7O4k0k3p6j00J7J27M6Jn3p0
-53071b62o9m2j1j05o8oq8j53K0J73J71J69J42Rq5j62j21k9l2jP3O1M6J38K05J97J03l5k3
-53042B15L0L4J6j09j34j51j41rm1j48n8M3O1J84J87J0q4k1L1O6p4j28j54j24n1kj0M6K3j25
-53012f18j3K12K87J32r8j42r9j6J21J28O1O4K0j05n2J9oq6j05n8pN4O3j4p6k24j51JQ6J28
-52982d94J17J22L8M7J23R5L0O1L8q2j95j64Q3K91K08l5j56j09p0N3K27J05j68k84k28q7j42
-52955e76p3J5J11J52R3J05J18Q7M7Lm0k2lK0p2k14j22M8R5M6K0L2m9l9L8N1N8J43J02Mj68
-52924A0k21j08M0J05m3o6L1J7p0j66j03Q8J27J07J47M7p1q8j93j61L9J69J81P6K6Ojp0qN9
-52894i4o3j64r4jJ19J33N0R8J15Ok8o5q2n4jJ3L3M0K3Kk3Pn3p8k7M2oq8j40j00L1O1M2O0
-52860b86N0Ok3Q4J62N1q3k31j65o2L0J17J02N6N9J06N5J0m8m0P0M9m8kK3j22r6kN2O3j8k0
-52828a01K6Q3km6RL4lQ2J43Q4o2j9Q8l9j74j12r3j75j47J8M5k3J09J74J08M2l9l5l7j08n9
-52797b29P2R7N5l7k0O4M7k7M0Q9l2n8L8K9q6j88j30j0N2Q3P0N8Pm8j00m6K0j4k7k1j27r0
-52765d69k0o6m6p6L9J55J64J51R5j7pM1k7j30J0J19J7j75j84n6L8N5M3L8R8K1k2Q6J27Q1
-52735H3km7O5mp3RQ4J00J09j4j86l01k16L7O0pj6O3P1K2Oj2n4q4o3P4J07j6MJ40K11P6j05
-52702A21j61M0J43L5m1J0qp5n2rj8K8O7N0R7J7j9p1j22j07k4L2L4K5O7Oj21q8K0M7Q1K6k
-52669B8J07Q5o7j12p1k2n7r4j9R8O2P7O3M9P6N1k3j67j02j02j27k6Q6Lj23k1J11J75J73N7
-52639A68l8j5K0NN2Q4kj34j40j09l2Mk8l8o3M1J23l0r2q3J1R7J41J97J65k8j05N3K2n5k5
-52608A66m5l0Jo8j01j09JJ12J54K0j58r1N9J66J47l5j04o4K2M5O8R3O8J8m0n4m9r1m2J06
-52578A65J17k2j38j66j56n1J10M9N0Q8k6j45k24k05j43j42n3N3J54R4J7O6J51J37J1NL2K7
-52550a45n6j05n1M8P2n0j31o3J6P3J48P7l0M9R2M3L6kq0o7K2M7k2l2K6O0N0L4N0K3k7q7m3
-52517b5j16k63r0J86J99N9M1K6kM9N5n8j24p9M5J19Nj62j45j6M7K7N1J32Q4l1j06j23r9j2
-52487c26N4l9j02k1J24J02j6q1J01K28R5r5j43l9p4p2j3J03Q5N8P4J45J85J66R6r5k50k46
-52459Dj87j24m3N5J03J44R7%Q7J66J05O4j04k16j85r9L9J17J34K5j7k1q9j03n0N5nj40k18
-52430d06j26M8J25J28J01O9Mq6r9OJ53J42P1J06J19M4r7j21K1L2j43j96J2J02J3o3j41j15
-52402b97l6n5q9N2J70Q5J1L5J1rl9Q0J61L5l9J6J1r9j8J8p6k7M8j3LQM9J08O6j01k08k11
-52370c50o9N6J37J58Q9N9k3n8Jkk7Jp0o3O6Q3pj9J9L6R7Qk2K1p8k01j84m6N5nk7J24J38P3
-52336c0J33J40J33O7r4j88j82j62j54j9J97J67J1J10J63J04J4l3l6p1j28k5M7p0n8l4m5j35
-52308a78j63m5J41J96R3l9l6Q3J21P0jn5L6J01L6L7L5l6j32j41K8J59O2j70j80n8NL0q0p1
-52278a52O3J96J86J35k3j61q3nk0Q2J4j55j62p6L3M2K7P5O3P3R1K4o8l3J37J48n9j04m3r2
-52248A53l6R5O9N0n7j38n8J5R4R1l5l5N5N9o3j00q2o2oPp7p8l4L9N5n3p5j16j06M7J63J09
-52216a10O0L1m2o3J58K30J1r6KR3L4K2R6R2P3j8j61j94n5N4qj65k04j35n7LM4k5j4K5Q5L2
-52184b02OP1J32P3o8n2J6k6k3K%o8j16r4J04R6m2j17q6P1Q3m0j27r8J0P1J27J11M1M2J01
-52153bJ25P4j4q0r2K7R1M1j8k6k0m7l0o8j2O8P6J01N0nL5Mr3j85j70j14k4J29J09l6J3J21
-52121B8L7l8P2O7r8j12m4m6pJ08Q8L0m8q3pPj3k3j8P6K24K19J97J64J2j80k29k26k23j76
-52091b42o2L5O8j06k23q9J2O7M2J1J57K12R6m0j90k62j13J55K52J46L7p7j49j89j03N0Q1
-52064d24M5PK7O8J25R6O3R2k2n5K7P6Q2O8qo2j47j47k1N7K7j1O6J15M2j1L8M8K2j5r2r5j84
-52031a03j36K1M3JJ9p4Nl3r8J3M2N3M5K4lM8P7kk0P7R2oj40o7Q6J4j43q5R9J11O4k9q1k0
-51997a06J1KJ4lMj2p2K5R8l9j02o3O7J06P4j2k3R9j2p0J9Po5o6l%N4M7N6O2j29j33pL9KN5
-51961g6L7l1m5N2L0r3p3J5K2j14j21l0nj0N8K1n3M0J14Q9J02N8j18j35j2J39J24J25K9j41
-51931bj94l0K21J81m4j80r2j6P0J2j19o7J25J33K5J7P0R6K0l0L9K2j18j07j5p6k02k23j43
-51902f27j26j1P7K08K55J59P6QJ9R3J42Q8k4J3M8j5mL7R8M5r8j34j37j18o6p1N9J57J05O4
-51872C20k0J4L3K9J06Q9q7n4o2r4M0L8j19j31O1L3k9O5M0P2J11l5j13p0n5q3o5J05P9j07
-51842A11k12p6j1k1m3N3J77J64J22L8q6j82j57jJ51J22l6r5nM2m5q8p0n6P3J59J03noJ36
-51812B56L4j21n1O9K8j1Q7R4L0m2j3j8l1p3p2o5r0j13r6J8lj9L6pK5J08J02o6o1k1l6O0J29
-51779F7J10J4L3jMm7j02j4J7LP7J38J35K2j00m7M5j2p5n5n6j2Oo8j7M1k3l4O9O2J0qk7M0
-51745A95J23N8j31j68q9kN3P0j0l4j2l4L6N4q6j20JR6J09Q3J9O0J3q7j77j25p5m3J4M4k5
-51714a90j8Q3M4n1j05j48j12j09l8J49J81Q3R1oj41j36JR4P3R9R8J0M8R8jj80j61OL7J6O6
-51683a19P5Q2O6j6n5j2J12R1n6p4O9K7j10j03q0m5P2Nj07m6kL2nL1j6j11o4k0L1R2O5NM3
-51650a43J21K5r9o0M5K2l4m4J31K02J12N0l3o6j3R7J19k4k4kj3k6k0MJ1l7j09j15p8q7l6
-51619a24rj34j67p7M3Q8P2O5R7J07P6l1nk7j68j85j16j5M6J6L3J20J88J38P4J6pK5j0l7l6
-51588E6n6o9L4J55J14p3j28qJ40J02l5l6l4p3j47j62j43j33r6K8P1R8P7L1P6no0O7J88J52
-51558A31N5j7q0m8M9qm3j0pm0N9J12J39L00K55l7l19l50k47k18j47OJ34J28L2j09j26L0J13
-51529b63J15Mk6K7lJ1K7n2j57r4J3R6P1j6j3P3J62P8k3O2R3L9o9j20j27j3P4M5Jk2p2r1p7
-51496b47jk9o0l8N0R8n7j67q7L2Q4R4J8qR4J07N8k2L2J71J16p6j31o5j6%l5j9RJ8J8R1l4
-51463bj58j24p0j02j41p7J9Q8J03P8K4P5J62Q5K0P3N8O1mj00o9j3k6N7R7l4j77j32R2J30
-51433gN6R8O6m4o2n5M4%m9k5N7L0j10p5LMn4l7O7P6qqJ3K9Kj01q5O1J37R1M3l2jM5P4J8l9
-51396B22n6m2J4L4Q6J20j7j23q5l2j24j8J15M8J9K4o4j20k4O0J3pop0o8N9P3r0j00m3j8J03
-51364a17J75J01k6j02r3q4LN5M1Q1K00J30j3j84j62mPl0j1l4nJ58J68N6L4J6j9mm8j07j66
-51333A6q3Q8P0J32J67P9J0K1L3r0j96k34j09K7o4j20pM2L5m2l6N1J13L7m3n4O3L6q5p1q3
-51302b97l5O2J25Pm3L9P7J56J56J16J1j10j60p9q3j36m6Q1J83K96J25j14j11p0l9nr0j70
-51274a54j08J58K62P9L4k9p2L0P5Mq7j09m5l7O8J5m1q1r2j14k3kr0k5R0K13K01J01l3k7j7
-51243A44p3j17j64j16K2K30J98K3k5oj02j50j02r1m2K3K07K41P1J4r5j47o5J05L9j01j28
-51216b07q5KL9%K5L4K0K5l6q5q1K9J01P9K1M3lp6M6J46L5j54j24O4J42O5L8j0j03J9K6k3
-51184A2j0J1J6R6J28J31M3m3j84k26j53o3m7r9j8M5R5J62Q7q6j33j11K0J41J23N6L5j2j3
-51155CO8J30O0j39k20l5J60J22K9J0k3o8r6j8O1P6K0mr0n3P7P9j0j30n5P5J13J20J3J3J29
-51124D17K0q4nR3J04R4R4Kr1j47k29k50j09pR5J97J56o0j39l4l2p1p2n9%L3l8M2J05N0oQ
-51092G7J00J00R8J03Rn1m9r0j29k9L3O9kk9j9o0k4L4L0M7J7j51j45L0O9Ol3k0j3N5J26K9
-51060A88j13j11N1J20p8q5M3K5k4kk9m5j6P9J70R4M8N8N7R8ok05k59j23M3J53J2j01j3J2
-51030D1n1m8o6j26J3P7j9j01k4J28J38J3m8j63k29j42N4J90J42J06L2l5r1j07JJ41J47j4
-51002d1r3J5R5M7Qn6p7m1n7p1j20j8noQ3M7%J0l5l9K6J7k9L3N2J6n5q0L4J34J33k2J4K9o5
-50967a17j73j12K3K31J88p8j70j4R1R6j0k0J68J95n6j74N6J24k6j01M1J39L0r7k9N8k8o1
-50939A74q9k27k24kQ7k6k4R2J80J70M1r7j27j20o8L6J15Q3Q2O5l4k3n1k7lm1m0n1rl7J4K13
-50907C2K75O3k1J1N1j45j77KJ0k4o3r1j2K8nm4mq1oJ02O7n1o8k4k5M4J05J08Q7O1Oj4j15
-50874H2j55j24j95j32K0K0n0k1J1j8l5k7J00K85K96J24l6r4j19o2MR0J30J24O3l8m9k5p4
-50845I5k08j59n1M3P7%P7J29P7M4J25J20J5j0j31r2qO7J12N8N8P1k2j26j95j59j04o0QO9
-50815h0J51J72M6l3m2k7j7M2J57J57p8j63r5n6L2J37Q2j11j03nK9l1r8j4O2J0NR0J5m7j04
-50784H3k44j43J28R9l1k1j8L3k7j49j56M1J91N6L3K9Jn2q2n9%J65J71J44J40M3n4j03l4o4
-50754A20q5j1R4J09J24N0o2j45j27J4M5m8k8Q9J63O5m9l8kl1p1m0r6k58l05r0J32K14K28
-50725c9J95N9r7k12p9P2o0r9O5j4m7M4J3k6m1l8l8J8J07M4RJ25J66J30J04P3Pj00j33l5P
-50694A80j37j54m9j4k6q3j11n4N6J13J09K0o4j46k04q1PQ1J17J56J50J02L7J40J79J9j00
-50667B43p0R4J29J3n9k0N5N6o7j48j27%J21L1j12o3j01j01k0oj1l7kM3P5J16J65N0j03q8
-50637E6j03j26l7L8J76K29P1m7r0n4k1m3K7J04N2m5j21n6on2m4J3N2O4P2J12lj41j45o8M3
-50606i3M3l2j4M9R5M3j7n2j7N0P6J06J05J3k7m5J0N7k9r4j41j16L7R0J04M1P7J45K7k8l7
-50575D26n3p6r6r2n7p4K4L5j5m0r7j25j61q8L3Ql6L6J1P1R5%K8J05J36J56J36J15M1K6J30
-50544F02M8p6j26j39j84j19k6k4n7pj0J5l0Qj8j42j40K2P7k8p2kO9J59P4r6j38r8n2K00K58
-50513e2J17k0j39K8J23n1j17l3OQ3O8p4q5l0J32J64L0j2r2r4m9P3K57J35j55k11j18j6j9
-50484a51nR5Q4jK2L4K3Q5%j61j06l2n3m1J9O6j5o4m8J0P6J48J47N3J1OP2Q8m4j57j29j31
-50452i9j24j31r7o8J3J63K17Q7J3m9j51j12lP3L7j9nj0l7j1lo5PL2j6m4l3qP4K22J63Lm3
-50419b4l1M0J06J35J43J34M6m4j44j98j93p5L6l9PK38J97j5p7n7l6JP2J34M6j29j74q8%L2
-50389D3m5n7l5O0J04J12J25J20L7J0Qp9l8o3j66p5L1J29J31J0QK5r8j16o9jl9j14n8L7J59
-50358I6J80J44N7j00j20j5m4j24j14j50j21K7N9J31K18Q5n2rK9K0mn5q1j06j19L0J40K0j07
-50329h5j25o1J3O6K2L3Q8qp2l0J09K05O4n9O3O0m1m4r3j29j75r6M9J05J94J23M8M4P1lj48
-50298A88j81K7J84j7j26j40j27l2J3M6P1J09K3o5o8n7l0m9P2K3j39j36l1L8K5m0r3m1O1J04
-50268c88k9j21n9N3J61J00R3J34R0pq3j2J52J38J00N3k6j66l03k16m5J15J42J65J25L6N8
-50241B60O9J1Q8J40p5j08n8j43p1j36j26R4J89J15n4j36j49q4Q3K07J35k9j74n2O8J14J06
-50214B84n9m8L4J08J25oj39j18jK1m4o3r2k2MJ5L4nl1k4nP8J33J03L8l2k2p5j24p3L7J06
-50182A37K9p1j80j52j9J03Q5m5j74j45J8J16R1P3q0q6Q6P5r3j89j35q1L5K47L53K52R6k9
-50154C17m9m1j85r7M1J15L7j37j92k17j44k6J9l4q7L2R9J85K13J43P4o9j75j84j30j4M3J02
-50126c61J43J44P5M5N1r7j00j6O0R0J56J31or9j10j74p8Kl0n2k0L8Q9J04O7Q9jj30J0N8o
-50095G2O7N2M0M4j29j75j25j18j44j28m1J28K93K30L0p3n4N7J56L0j10j23PL0J9J9L3m1r4
-50066d8mOk5j3N6R7j8j18q2n4J16R6k6p5q3j7L6Oj00j16l0m5j04M4J22J39J58P6j0L4J28
-50035A46J13jp6j12q2j19r2M2J38O1N9Q6N0k1Poj45j15L1P5j%N0Q0M0k0n3j70j58J02K54
-50004A63J44J7j51j57k2j5P1J69N2r0o4Kp4k28k19L1J50J17J84R2k9n7L0J08J64J70K2q5
-49976D95j11K4J53J01m6j32j14q9n0M4P9K4J2j5lk0Q7M3j16j16J3N3j8j75j23O3K8k1jO9
-49946A38J19No6r3j32j6J13P8o2p3k2q1j98j17L3J17J40Q4N6M4n4m5K5lK2O7n8j93j11L3
-49916b50J38J27Q0M5m3j12L4K9r3j25l4oj20N5J83J55ml7N0P6R9R9Pn2j6J40J54J1m2j9j2
-49885E17J4J7o9j26r9j03j71k24j23l8J11J69J12J10L0Mj8j09j86j87j04L3Pp7o8J5J27K20
-49857b16J16P0M7K5R4L6l4O5R5l1j37j41q4K6N3j3J2Q7lr0k5K0P3N7M1P0K1m5NQ9J28J27
-49825E38K8r7j34j17o4L0Q6J29M6N0N6n4j20r1j18j21Qj5J5N9L7K5m7j65j66q8P1K04K5o6
-49795e6K8J17J08J2J3j0j22l3L3Kr2p4Q5J40P8l6p1j02n0K5l1L7J30R7K6p0o8L1Q8J26M0
-49764D01r4j47p5k5pq2j45nJ70J84J24K9o0L5O5m6OK2j2j5j94k65r9J43K50J94Mr3o7n7l3
-49733A06k5JJ26J48J05P8L6m1j17p1j6J5J52P4j39j28p2q7r3JL2m2K6J01Q3R6J58J03n3j15
-49703D42j09j12J5J08Q0Qj16j60o7p7j53q2j0O9J62J66J15Nj6L4J3rl5m9j4L4Jo3j51j46
-49673a17j8R8J01N1k8P3K7j43j38o6OL8J18J02l9l7J20J27j2j6K8m5j17j30j11r9j48q2j7
-49644d74l4M7N4K2l1o2Q3J90J16N2P8J38Q3K0K0j5pL2k7N0J46J07j2j21j14q1j79nK35J04
-49614D15j6j21j42l9Jl3m4J0L9Q7Q7q3j30l1J4j1n6K8P3J4n0n5k9M0O9Q0R1J8q2j07j29j44
-49582b36jN1l6n4M7J75J91J19k8j52n7l0j56j51K8J25J3p7m2m8p9Q5K51J45k9n2J5qK8J39
-49552A76M1l3lQ3J06j2l3J09J14oj07j72j91j24K1O6N7j03j99o3P5P8K8O1J26P3n9j99k27
-49523c17j24k1M9P3O6J21J29L6k4k4K7j7k8L3Q6N4n9j18j54j43j18Q3K02J92M8p9j29J2R7
-49494d7p4m3Q9L3KR9R8M6Q0m4o2K3k1n6k6p4j30r1q0l7P5J39L9k3l7N6O8m6n6L9O5N9j2K9
-49460H0Q0L0l5l8O0N8j5j19p4m8J4j6%J07P2L7l5j13j22n3j9r5m5%n5l7oO8P9m5p8N6J32
-49427a75Q6K4m2j0Q2P6J25J02J%L3mq1j5k1p4kK0J4PN7J25L8L4Q8pr5p7K2M3jm6J0J01J26
-49392E64Lj17j53q4k3m2mL7j2k9mJ6O6K29J86j0o4M5k5j33o4k4r5j27k0p7j23r1n9J5K11
-49361hK71J37p2j97j37n6O4M4R3J43O2M0ln4kp9r0Q6Jr7O7J99J78Q6k5j87k30j52n2j4j2
-49330Dn2q5Q2K20Q9p9rPJ4j5o5o0p8l0K6J43J20K9j1N2J78J62jj92j63Q5Q7qo0n9r4K6Q0
-49297C43Jpq3n5K2q5j35o4l0nR0J50P6%l9M4J37J6p2nJ8J5%r5j21j04q8O4K86K42k5j49l9
-49264C03qq8r8kP9l6r2k4k7pQ3N4o9j97j73Q4J57P3O6J53J25jj25n1K0q4j51j20o9q8o1L3
-49232c41J37J52J50J19N6L8l6r3q8l4K9r8K1K34J65pj10p3L9O8R5R3n7j22m6K5Pn7j66j95
-49202i5j47o1J6oL8J07O5l8p6j03K9P0P0J92J94P7nj3L2j7m8N6Q1k0n4j8k3Nk6k1p2l7J06
-49169B58Q2J07M7n7J5j0p0j03J0J29K8j10r6L6O0rn0o3j15j14r1p8k9P7J30Q6k3r6j47q5
-49139b81J0M0J6qP9O1r2j8O1ko6kN1K4lN7J59R5O7m1o6J4n8k08j72j74r0P6O5j4m5MN3N3
-49105c55K1L6J61J55Q0P3k2p5j09j42j41QJ11J8j35j11J9J20R6Q8J36R3n0j38j35r9j06o7
-49077d70J17J63J12P9P1oj43p3O3P6k0m5K8Pn1NnM4J30Q3p5l4L2Q6J45P3m1PJ8m4q1j06l7
-49044A08pq1MJ0oj3j3lM8K2QJ14N2j49j37KL0m0r3l8M4J14Q4N0L9l8j55j49q7j2R0J17L0
-49011e5qK5L8RqR7Q9k5l8q5n1Q8P4q5j63j74j1J54O0L7Kj7M6J10J8j59j48Q7J60J00N9l2
-48979A94l4O3L7NO5L4r0r2pJ05J60O9jp9j05q5n9k4jkj07j16n4M2J32J13M4l5q5M4R2j8j
-48946B04J41J48j2o7l9RL1L4J6k4l6J0n0j30q6n6M9J57J54M8r1j21p2J9R9M7r0j52j02j26
-48916h8m6K3ok3m0l0J2J00J02K5j04j49j6O8J55K16J38%L3O8p5j60n1J43J65j8j95k65k19
-48887b37N7K68J63Mm2mM6P5Q2L1p1j26l5Nq0l9J30J11l2j56n2O7L6M4Q1K7q8o3l6o9n7l9
-48855Ap9KJ1LJ64O4j07j04r3J1J32J63J50L2l1pL3j5lj3n3p8J8J95K10p6k78r2L5J6mJ9J7
-48822B43M4M0r1j61j03n4L5R5R2M2n8J07J87K9r1j08k2Q1J18j5q5j83k16pP8j6r5KJ24P3
-48792H5L3M8L5J63J92O4o7j30N0K42J55p7j64k06j87j02K7R1J9R1J26m6j56j30j09l7j5j13
-48764a18q5K2N8J3k1J10J18N7q5j00J5k9j24j23q3r9q0O1K31K16Q6J09L6j6M6R9N0L2K0m5
-48734C71j09j51q8k3j6K1N4O2M8k5p7M1J20N6pq0j00l5J7L1M9m6n1M0L5n0q0l1P9J97J18
-48703C70l1j93k60o0J65J89J37M7J6J1l9j43j23KNr7j0m0l9Q7J37J33M0o5j10j16r8r3JJ42
-48673c5J96J22r6j74K4J64o3j34L4R7k8m7K2ol1j4N9Q9J57K5j39r3p2k3J38J11np6m3k0n4
-48642H5O2P6p0j53j44r7l2O0J56J86J81J41J32N7l8j47j62k01j54Q7J33J01k7j41k3N7N1
-48615A76J2J1K8p5j07m3N3J80R0j09j54j88j08J00J58J07M2m7o2K5J10Q2P0L3L6m1j51p2
-48587A56j6j27j42o8J45K44R5k8p3j14l9J08K32J27J2k3o4r6j31p9l4ML4O3J02P4q0j50j45
-48558a3j34m6K4P0O8J13J16M3NoL8J05J06N7K3L8p7j65j34j75j70n7J36K15O9q0j2L4j15
-48529G6j76p8N4L3J4L3J04J21J8m7j65j25L8J15J54J43Q5N5K7p9j35j36o7O2J76J51j3j44
-48501B94j17k0n9l8L5M9p0l1L1L8J34J15J8r9j1J66J05j8r7r6j26n8J8L6M1Pm1L1K1l3J3
-48470B38L7j59k78nJ11P3K03J69j0m2ln5L2J89J45m9j64k08k32m4J22Q2J7K4j8j9q1k7O4
-48441A12M4Pn1j12q2O9J53P3j0m5k1l6k4K1M6J7J16J74n6k16j09m6n0n2m1L4J40K19N2j0
-48411C16K3Kl4l3l0n8q8q0ON6M6np2O5J02J09J12m3j00j69k41M8K35K17M1r2j07j28n8J8
-48381E8P4J13M9J0K7l6j03r2o8p2R4K42J32L3j6r3l1Q2M9q0r0L0Q1l2J0M6j02j42pO1K5p6
-48349A76r0p5l3K6J16J86J23k0j07J3J10J63Q1p9l7l0j31j63j72p4N8P5J4p8K5Q7k2j26j77
-48320a61j34r0P6K19J24J8l8mP4l9p5J34K62J82J37K5j64k05j33l0O2O0n4j26o6M7O9j2m6
-48291A12O7K9k9L9P6M6j14j85k20j58j11n3O0P0O1O5j7J5J09J66J58J45J65O7q5j32o6qm7
-48262B25q9n4J04N6P2J01N9K1j12j66l2J9j3K5rrO0K7no5j33j41j10OR7J46J11L7J1lKR4
-48230C32J11OO7jj43Kl7j53j85q8N3J24J41J07L4MJ5N7k0k3Rj4j62k23p3rJ6M9L9O5j0l2
-48198E8l9N8J30R0L8m5j56j63j36j04P1J13N9%l3ok4M4J56R4o4r4J19K09J0j53j07l1l6j66
-48168a08j68n7O9J37J64J18N3l5m2l2j1P8N4p1n4K9L1kol5J9M9K5J08M7n4q1q4j35j04J2
-48137h6J42J98Q4L9L0l8j36j58q1k2MN0L1qK2M7NM6J77J28kn3j9m5l0qr0j20p2N7R8P3Q5
-48104C48J4j07j62r7MM3J19Ok3k5n4L2k8k8N0N4L5k1O6K02K07pk35k29r3m7m3J28J20Kj8
-48073B13L3R5l8r1m2o6l6L6K2j47j48P6J07M7J8J0n3l4j4L1P9kK1P2P1J36R1p0j21j09m4
-48042A43L1Q0O4j10j93j18p8m2Q4J49J00R0L8PM2Q2Q1J41J7o8j11j91j94j67j04KJ12K04
-48014I1J49M5m7j51j44q4O5J79J59J01J44R3l2r7p5j50j50j7L1J05K09J44M1m9o9J6J5J2
-47986E34n4n8M4J06M6o9pN9M4Mj05j16o0q1j61k7J10mj72k24r2J30J73om9L8J69J73O0l9
-47956C66q2r1J4K6l1p1j08n2J5O8Q0j6j1n2j05p7MO2J46J59J39m7k58j32l3j4M0O2M1q8k67
-47925c13p4K18K04J07Po4j44j57J8K13K64J39j0j8m1j9J09%k18k45j45j8N7O1N0L3n9r6n1
-47896a92M7j8j1J36J02K3m7l5j15j62r6L8R3J4l5O6J06J9nR8Lj84j87l5M0P6J32N5o5rJ3
-47865a35k8Q0J43lq1J3k0j10l1R4kr0p5l3N3J90K63J20K7n9j64j15N3J16j0j13j27nk8n5
-47835a32rN0J16Q3R5J04K2m7p0l3j3J1O1Q0Q8pj34j67j47J2R4J18J47M8j60j39k9J1J60J47
-47805C60J5j11j5J04K7j09j11n9l0L5M1qJ4O9K8q0j43k6P2M8O1J9q5n1j6r8qJ01J24Rp2j5
-47773I0J2J24J28rj60j55M0N0jO9Mr1N4M7j8k6l8J7J27J64N8j10j83j05o7k1Ol4QQ4L4%J7
-47740A15O3J04J90R4o8j16j34k1ol1M0Qr4k01j89M5K23K00Lk3M8Nl1p9j08j16J0R3J33J39
-47710B96Q7M6k4Nrj00k4o3o8J26J54J7Mm3l1K3pj00j63q8RN3O6P6M0K3J42J08j08n4l4K3
-47678C82P4j4np2j03n0m2pK9Q7O2M8J27M8p2j10j9R1Q9M7l3j06j30p3o9j37j18L5R1M3K8
-47647A21K8N9Q2O5m0j20m4M8Q0J4l7Q4N0j25j81j81o8n3n1k5m1M0O3l9n8L7J02J00O0Q3O4
-47616A17L0M9K7p2m1Q5P2M5Q6K4n9r8l0O6P6K9j14j53j01M5Q3l1j46j01N5M2k1K9R4O3pp
-47584A36j3j3jL2J00J46O1O4L9l4k0lpj35k08j49r5j5l4L1J46J68jj10m5L3O2Jl5M2N5k5
-47552A73q5l9m5j5r0j66l8J30K54J69O5N2l9j68j11M2Q6P1l2m2m0r2j9K3J2J26Q9j12j06
-47523E3J45J63m4p0j5J9N1k9PK2l2o2n1l4Q0R5o1j58j24J8J16J32O8L9r4j46NO5k1L3P8Q1
-47491C29R3J8Q4J29N5p1j81j47qR7J09Mm7p6l4Q7M0q3o5N1K2j6Q4N3p0j94k10p6j2k4O6N4
-47459F1p4j56j76j9J31J65J21Q1lj04j10l8k8n2M5Q7K8l5J5O3N7N3j7m8l9m7p0n3L1Q2Q1
-47428C2N8M0J5j0k6NM8J27J64O1n9j11l8m0r4o7L6M8L0Nk8n0m0k5j1J6M9J55J17n2q5j5k
-47395B53N1P1Qj6M0K3q4j09j79j49j5R5O3O4Q3L5q9j46J6J10P9j3J04J93J24p7j87k13j22
-47366A3M7R1QL3j6r3%L6q5j61j2J08J15J12M5k3n1p2o0rN7J02L1m2j8J13J19J0K2l0q5l7
-47334B68R1K25K14J11m9j92j69o2P3Q0j4l0Ql8p5j39q9oK5Lj6j7m5pj2o9n4J5P9R6K2k3k1
-47301A83N1J92K30K22O3j31j84j31K0J53N1k03k07j60j49k7RP8J28J31J99O0j19m6J2J3J0
-47274D48p0L6J04q9j95j81r3J0K4k3pl3NL1J22J58P9np8j94j87l2L5r6p0N0Q8M0o1mP3No5
-47241a75o5K4P4l3N1K10J26nj19j90j18J2L9n6j81k05P3K83K25P7K8J1L3J05J09K0j2N1J14
-47212E06J0r8j08j04o7k6mQ4M5j4O2J70L6n4N5J2j53q9Q7K8q7o5J17J40L9l7n8ll9j11j12
-47181A62o9M6R5j4r9j6P9Q4k4j09l9MLJ2pj16j52m1N4K09J53k3k5L4P6J3j18j5L6l6j18q9
-47149e0J6P0P6J13P1M8k1m9m3k0K8o4j93j37k9Q3Qq0K9L0j1m1p4k6RN2J21J76P4j41j71J2
-47117a34M4J6L6Q6R1L4L0J9L9Q8N6J05J30l0j11LJ8j5J0m3PO0l6q5p8j2J17N6j70j67r0l4
-47085D0KN4P4m4q0oQ5J36R4p2j22j49m9J62J96k2j37p7l0M7Q4M8mr9j43k0R2J25o1k59k14
-47054c49J0J61Q6Q6K20K01N8j3j0j81p7nj00l5N4nJ2R2J43R8Or2j71j35J4R5lm3k8L0Q4P3
-47022B76pr1j26j03lK10J61M1q4j00l6l1R2J06q8j75k13k04m7J23K01K45J77l5q8r7l1K2
-46994I5k7N3P6J8Kr0j42m2K8J8J2j1o4j31j67M5L01K74J60Q7O1P2Q8l6o7ro3j24j94j68N9
-46963A14J49J17J78O9k2nj5m4o4q0l4j5n9QR6O4L5o0k25k01MO4L2k5k4N3J9P0J09J3o8m8
-46931B05o5J1R2R6jj73j73p6n9k8M4N3K6J19K01K09N0j23n5l4o2p5n3M8P4P8J06M9M8P5O4
-46900F71l4j45j48j12j18r8j42q6kR9J59K16J55l9k9J2m4k2P2K7j13j57l7MN7Jp3Q8R0N9
-46870C11R7n2j46r0J2L8k2q3P0J48j8o4m6o8j17m4M2L6o5j17l6O8J69N8K6J07J40J60J12
-46841F26k4j18j32j32j38Rjq3Q8J19j3o2n4n1L6J2K4Q0Q2J9r8r6o8PJ02Rj41j43r6p6K6N6
-46809b31Q9J10P1O4O1K3j2k1J4K9J0R0L7k2P5J15llJ39R6K4l4l7k7q2m5Np3j08p5J1Q9j0
-46776C69oJ01J34L3j19j14m0j2Kl4j08j10O2J36k1l7K0M2J22J86J04k5j20j46j12o6j02j25
-46748A4o0L2L2Rqr1r3N3K19J94M1L7j9o3q9k4PR7J98R2j41k36j61j07o8kQNq6q4O3J73J93
-46715A35J94J19M2J2j30k10j13%O7jp4K2P8J19M5l5j9lL5K2m3k2QN8P1k9o8o9p1Q8J73O2
-46683D63j10j55j49j41n1Q0J26N5P4J83J13j05q9l3OkJN0J10N6r3m6L9J7k0r1p2j08j43j8
-46653e3P5O6L3L0P9Q1K4j04j38L2Q7Om2L4P3M3m7q5jK6J8O1j7j16q9j1K5J6QO4J54O3l7J0
-46619C68Jr6j68j16kK6l1n3l5j26j46PJ35J20K6r1r7n3P2J25J05P8J03J05M6q6j69j38r5
-46590a85j07k5R2J01Q2P2Q4J15M8o6m2N3O1JJ6J4r2k06j41r5p0K6Q4M4M8O0J9R6L9p1n6O
-46558En6n5M2N9JM6J75Q3n7JOj73j75q6JJ46J96P1K4Q9R4Q0J23M3M4P0q1j41k4RP4J58K6
-46525H18m1p1o0K1k3j31j50j36j60n2R1N0ll2j1J54J00r5j16o3n6L3J06J7r5k3J25J77J43
-46496E17O4n2j20j19j09j20k9M8J15J98K23J36mj45j47o7j00j07%K0J18K64O5j08j05p1k4
-46469C41R8L1k6m7k9l2J0O3q1j62j05j8O4N5K2k9j2K3L8L3n3m8n4j06n6QO3j9J1N4J04J59
-46437C00oj41j65n1J08K02J11P2R6M7r0n5Nn4n4o7n2Q2N2j82j74k5j8jO9Q6L5l5n3Jm5k2
-46405b4P6m8m5J35J89P0l8K0O2o4j36q4r5q8K2J61N1m3K5%O6K1m9MQ4M0mk1Jn1q9n4k3M6
-46371A17N5j8j49o7l1J5O0K0l6o7J29K00L6L4J8l4p6j01j19M0O2pP1Jr9L5J39R7Jo5o4L8
-46339B35J19P6l8j03j18m8m4mJ12J83J76M4o6o1q9j00k3N5N9Q7K5r1j53j25L9J12p2k10m4
-46310f7J15M2K2J0p3o9k7J18J49L3p4M3O3MM9R8L7j1l8J5k5j27j52p5k4j62j53J3J57K08
-46280I9J67J26R0l1l4L6Qp1j44l7K1LL8M2j6p4p2j2J49K33J11k6l4k4m1m9J8Q6n8j54qM5
-46248C87m5nO1Q4Q7J3j7rj46k14j47r0j14j07n0l4K4K54L64J17r8n2L5J45J04P1L0n9j90
-46219C99j28M4J33J06l5j75j32p3qJ24J1j25N9J10n1j67r2qN9R7kq6m0M7N8J2l9M4J85J76
-46189E03J6j11j84o9P1J20Q7l6q2m0l3K4j7j76j04Q6J19J37J79M9j35r2N7P6l8kmj10j11
-46160A80K1J55J80L4j14j20l6L6J14J81rj02j18j17r9n5R0J80J26M0O9R0J5j20q2jl0J6J05
-46131F29J28R6o3k38j91j71m4J34J21Mq7j17j07o6L1Q6J28J48J07O5k1r1j05j27j06n4P3
-46104A62J61P4l9j14n5q4o8L3J5o3PJ22J90J4j07j44j74p3N7R1M7o0r2m3J17J46nPO5R2K10
-46073D89J09M6J4k3k1k9J4m4q6K4M7q5j59j28o4o6j06l8P3J15J42O8KrJ4M0q8j30j35p3M7
-46042d0P5P5M4j32k03L2J91J70J50Or3jl7j24pO5j2j6O0P2M0Oj16j47o9jJ9P2J22J21K2j37
-46010B07j28Q9J44Nj6L1K5n7n3l1M0Qj11%J21J53K75K87J03p6j60j16j40j17j00j29q8j9
-45982A47L9l5j18p4LO8K5j7Q3J71J34P3j8m2J0l1r4K6K34J17j76k01NN3l1j38j22n2p1k2
-45952e4M4M3P4k1k56k46M1K55L45K98J72M6J9lK0k9p5j21j15j10j18p7L0K6j27q0mQO0L6
-45922H1k6j42j54J7L4NO7j7j10r1j06n2J68J58M8N7R0J25J11O0q0p5j6M1Q5J17%j45j08K1
-45892A63N2l3j14j9M8m0nK3N5N9M0O5P9M2o9j15OM8L9M1n8j46k08j89K7J39L9O1J23N2l3
-45861A72o2o9M1J33J01K2knj48j22MQ6J02k9l4L8Lj0M9J36L2j91j76O6J36K4MJ17J70M1j02
-45830E27j6R5M1p6o8j48j56J7J33J36R1k0o4J1N1k9j16q4L7L1O9L5JK6RQ0N8M7no2r1p5q4
-45797D01j69j64r5n4L9J31J99K05Q6JL3N5J1j08j60j30o3m7MP8J25oj50j15O2J51J25M7k6
-45768D66J7L1L8Mj15j27p8o9n8L4R4M5p2j5N6LKK9Oj87j76K6J58J46J7m3kJ18M4r5j83o4
-45736E0J04N5M1J2L3J53J24j03k21j80o7O4J04K4K7O8l8k1J07J33M2oj7n6l2P2n9j34J3R8
-45706C90j5j19r2LK3kLq4r0n5l8ol7j5nNL1k3K9J95L10K77J56J44R1k2r0j37j21j39j35m8
-45674C84Kp1j4M5m6j50j04l2K2J62J75Pn2MJ07J35K0l7m2j35r6j05j70j76q8N2O0J8M0L9
-45644d6k3j39j10L7Q3J45Q8j9P0J48J19Q7K3q2k47j61M3M7m9r1NP1R4J76J58L0q0q7j06o6
-45614A18K6J20J06l1n0J9Om1j5o3r5l8Rl3rJ02R8K5j03kO8Q0P6m7q6l8k8kJ6j8K2J10Q5M4
-45580D31N8R5N0j37k00j01n7k5N0M9K8P3Lm3J19J59J45m8j74j24j21j15j12j9R5J28M2j2
-45552B37JL2o6r5k0J6K9O0Q7Q6K7k6m3N1J54R5k8n7L7P6J2m1p9r3rJ5r8j18LL7O3L1j3n4
-45518C09r1kQ5J8k7n9j6J00J04P6ll4j25j47j6N3J11J33O1Lk0m0K5j9j04o7K7K9K1L9l6j1
-45486C77J56Q1%O3J02R6No7p2n2j4Rk4N1M8q7j18j12p5l8O8Jj62j18n1M9J63J34m1j20j06
-45455A46j42n5J93R9L0K5J07K8K6L0o6j39j17k9O6J29P3K3m7n4r%j2J0L4Nj0L9Q7k7k9M3
-45423D57l7j47j64m3M7J45J04k8j06p4k2N9P8K2o4pMj42r5L3M3K6R5O7J18K82K46M3j55j56
-45393F29q1k33k44j32o8J8M3J05J16L5M0M8Oo3j28q1P8J89J09l9j9k6NO8M1M9J4K4M2nm6
-45362D94o6j8k7J4j27k19j24p8o3J10K26J18M1rj5L0M4n4j89o0M1j8m5K1J16J38M8q3o5J18
-45332B99J30K8L2N0J43J25o0o6l9n2j7j01j38j23k8P4R5J58J91K8n6o6q5o3j4R0Q1j06k15
-45303B95j32p2J3P1MN2J61J25q4q4O3J4q3o9l0Q4J59J59J28P2l1r2j69j35n4m4L0J3l8mj9
-45272C03o7k5O2P3m2p1J11J00K9M0Ql6j0Q6J92J70M1o6q1n2p2p7j18j03l5j29j22R0J19N0
-45242C68J11R9r6j57n3Q7J01R4N4q6j36j19n9l5r4r0RL8K9R6J86J34Kn8l7L9N1J6k9j85j25
-45211A55L4J18J41J9p8j24p3Ll6j59j06M7Q1R4O8J8Q3M8j23j14kJ5n9r8j2N6K7L5l8LK1n0
-45179fN7M7NrJ6J14J45P2L5Q2K9r0l3j0l3r7j30l3K3k1k6M2J04J00P5q1j14OJ0l6Nj5nJ1
-45145B39L5j1qL0K7J%J25J03J0o8j5L7M9j7p0n4n7j8P8j3j69p8j7Oo9N1K17K35Q0j00j53
-45113D06r6k2M1N8J9o7o5l3j0J1k1L6O4Q8L2nOj6q1r5j8J1l4j04o7P4J49J2k74k83j2K37
-45081e9K18J24K3k3J8m0j76m5J38K07J43m3r7n2j11l8O0Pj41k09p9L3R6R2J07Q8Pl1M1L5
-45051B93qj4J23J15O0L8k1l7LpM6j5j14j02n0o7l3N7l4o1Q4Q2LJ10K18J64m7j23j11n2n7
-45020D43o5m4j12m6O4l1j17k8l8m8R6J22J0%R1nm4M6J42K34J15qj51j81p8j0oQ9Q3j4k7J8
-44988E00K1l5p9m2Q5kj64j17L9J3J31J68Lp5j9k6o2lL1J17K03J06q8j56r0m3N4J29J1j05
-44958E05j31r1jO0J34R2r3j24j40j74r5rJ61K51Q1j65j52k7M8M6q3r8J4Q0k4l5N5J1P3J12
-44928B81P4J8J8k6k7N2R7l6j26r3m7k6m6J7P8N1L5k0qJ0jn8j87n0J46R5k5j00j8J20J92J44
-44896E34M4m3Jn9m8J3Ro9j33j63j13M3K26K27Pj15J3m6j28j17r7oJ25J29%q3K6J18N1r7j76
-44865G3j9J13J36J93J61J04l9j17r6q9KK5k6j6O1J13M0j33j71j20j30k6N3n6j12R2K43J20
-44837C79J4L2P4M0p5m9L9J23j4j77j63j8Q8M5J28J04n7n4N2O1J1J8J06O6r0q7n9n1j05j38
-44807B43j06p8m2J20J73J45J37P8L0K7j8j77j29L7Om4mk8o6l8J8m1j26q6M7P5K6r9k06r7
-44777b23J50K38N8lJ5r6j25jN4N1N5K5M3n3j30n9JQ6J71J85Oq9j21rN9P1M5PM4Q2Kj33j25
-44744B81n2j9QL8L0j4P4J08q1p8J42J77J14m5j13m9j5n6j45n7J11J25J7j08j81m7N5K3M2
-44715B85L8K3m6k3N3K5q0j61k5K4j3J20J51P1n2q1o0o4L7N2N4Q8O7rq3j39q4OK6RK6K26J47
-44682F08j97k93j52N3J66J80J05m2j16K5O2Qm0r6nRo3p3N9R2p4o0M7M4J4L3K5k6nJ03M1m7
-44650C85p4o8r0j83j65P3K19K02J40P0k0j1Qo5j00p7K7L0j00K4J33K8n1L8O1k4L7m3p9N7
-44620C82J25M4p9j26n5N9J23N5P4J13m0m5pq6j00l4l8j6Oj06j04n5M0Q9K6m9r1L2J16K6o9
-44589B10k2nj01p4J63J86R9J21J1o0m3q3q5qr2j99j14p4kL9P6O1m6m1L2J43K10P8m1l0n6
-44558B53j45q9jJ1Qj1K7k7j15m2J20J70M1q1q5KN4K8KPJ09J80J22R2N4O0j8j00n0P7P5o7
-44526F61m2j7o9m3M3J44J96O2o8o6p0O1K1n4j10k11k54j98rR5J83K05P5J3J17J35P2k3j62
-44497F87k29k11r0m0J0R1L1j4K3M3N1N7R4J5j1J39K37j2k28j81j15JN9n1r4l3J9O3M1q6j62
-44466A04k41j57O3J90J72J25L0m0j7Nl2PM3L0P5M7J6O2O2Rn8j37r7pm2o8kO7M0M6K8M5J1
-44433C79Q7J36O0o9j61j73l5P2N3l3KK3m8j12j36p1O2J20J38K17J80k5j84j35l3Q3J18k7
-44405D88r8p4K2L4j42k22j9J67J12R7P7M9L3J9Q7O3k2j30j78j07r2J4J13P6J07J69P5m3o3
-44376F12M0k5j80j01J0J63J43qj58j76R7K37J25K2n1r8j43j62j02J1J6J9R0J57R5J3pO7J8
-44347G24MK6M6oj8m0j00r4p3l4J26R7j49j84j28o5l9K7J27P9o1j68j62nJ11J21P7lm8n5p3
-44316F0J3M3M0J40Q4l5l4N9k1p7l0Q4K44J66rj16r2j36j33L5J17R5l9j02K5Q6oq6j25JJ31
-44285C82R3N9L7p2m0R1L2k7n6j24l3P6K6p8q8n4Q0J14K1k8p4m8M1N7J3N6rl5J7L4J8l5kP1
-44251E15j1q4l1m0n5N6J72P9k4l1r3k00o8P5rn7m8o2%R4Q4N1L2kj20k13q0L2j7K8O6J21P7
-44218B37m3Jj0o9OJ17J81J89N9n4j05q2l8K8j8j41k05n1J33J46J23k2j07r9j51j85r0K7J36
-44189h7J39P5j0o6l2J1j11j45L3O0PJ4R0J71R6J2L3O4N7N0N8m8r0K1J68J86l6j48j0L1R3
-44158F86J41J12m5k87k13Rm9j53p2R3J09P9J0j09o1N4K6o0o3mP6N8m5rJ79K73J46L6k7m3
-44128H47k5N6N7N5o3k39k20l6nNJ28R2j25p0P8J22M3l2k4KR0jo7p0m4nk1n8n8q9l3M3O1N9
-44094D53k7j59k26j37j4P8J96J38K3P8J64rm8m8j29m6q8j58j35o1N5J56K10J39O1l7j00m4
-44066B85M2O6P4M7K8rm1M7Q8n3q7l5N7k0p1l3r6m9j6p0k9M5J33K33K16J05P4L6p2j31p7j92
-44034D95k91p6P0Q1J26N3o1J3J51O0j55k37p7N5O2o2j26m3J07J21M2RR4J51Q2j39j94n0k1
-44005B40Rmj16k1J39J71J04j5j02n4N8%p8pP9J65N0j15j35j00j5R3L8j24j27p7J5P4N5oo3
-43974A31o7k8J4P2P4Q2Q8Q9J54J19j08k45j06Q2K1o3m4M2Q4k2p5J6k%Mn8p7n8k7j6Q2J12
-43942B70m2o5M6J07j0j39n5m2o3l2n4m2N9J62J93J36P2L4N0Q3On4k6r9k17j55o8%M8Q6J30
-43911C19R1Q3n5m6M5qp3K3oj04j28j16l5Q7J05P9j7q8j3k8L5J14P1O9lj11j89j72m7J10R5
-43880H7j03q0M3O5J00J21Q7J1J4n2j09j0l6%Q5J10J17J15R2oj04j88o6J07J02Oj07r5P2J37
-43850E15P8N9J3j11j73j45q3LM3P3M9l3N1M6P4N6M8j09k04J4J60R5m3o7j4LM3km8k8J0R6
-43818D69K25J36q9j53r0j39j24l5NO5J52J34q1j75n6R9J91J18O3J0m2p4r2j04n5lm1o2r8
-43789A54p3P8K48K06Q7K5l7L3J10J05K8m2p6o3o4k1j13k09j59j7N6J5K9N0J6l5n9L1N0Qp5
-43758B86j8L6m0p9R2J52l9q7j1j3K4K9L1k3j29j2O8l9o5QN4O4Nk5o3k5K7qm9k1N9N1K8M3
-43724C11N7P1L0j22j41j24p8k0OJ33J36M0J39R3k1j7R1N8j05jQ7K7M2j2r2j49j74r9Q5J93
-43694D44J38Jn1m3K0R3J68J80m2j49j56j68n7P4p1j64%O2P9O0M3j6j16l2K4n1n2N2L5l2J5
-43663B88M2k6j14j00J9J20J34M5q2o0j0o9m0j1o3r1q4L9K7K8J64J75ko9L8P1J9L8M8J05J37
-43632G16%j35j33j13r1p7l1K2R9J17K0m8r9l9P4J26K2%J08J17Oj12m2Ljj0o3j01p9LK5k1
-43600B63l7rP8J48J51pp9L5J08N3o7l9Q0M1M8J2M0M7k7j20k00j84m9L3n1m8L9J1q2o8j4P
-43568A13J10J40O7K4QJ0N7P0jj0M9N5kj1L7K7k1kj3m1m4o7r1j4L2p0r5O3J12Jo7m7J16K12
-43534G07N5n7j10m7KK0j4mql1k7j6q7j26M1R1J00J82J07o5j62j35O4K27K28J16p9k15j27
-43505F30l2j08j92j35k7k2Q5J66N9k5m0J1N9n1n3K0P8n5j83q1O2N3M4P6Q4O9Q3K6K8R1R7
-43474H17M3l5n1j0J3p3j02n0o5m7J1J38R3J9m5j21j17jN4L1RM6M7P5J7j27q7O1J43J34M8
-43443H68l6r8j34r8q4p3m7L4O7M1Q1J04M7L0O9N9j04j77p4k6k1JJ2QK00K66J43j5o8q6r6
-43412G93p5l4p2o1n3o7k0Nq9PJ19J40M0J18J55L8j32j91o4L2k7q4j31q1J09J59o7k29q9L9
-43382A88R7J59J69N7M2Q5j9j81r5J14J15rk4j01j29p2kL0M1qq8j31q0O5M1j5O0K7k5k9nK5
-43350C02LK6K5Q2J37O7MMK7N6J0n6j5O9Q7J19Pj7q6l27k70P3J73L0ro2j12nJ37J01L6jj11
-43317E04j08j35j29m6L4J19N1j55j29P8K93L07ok22j73n2pK7P2N5R7M9n0j19r5m5J42J15
-43289D72r7m6M6P8J03J22J04l5r6l5L0q3j32q5M6O0L3R3J09k7n6r3j6M3J7l5j07j05j9n0
-43259B39j23J03K75J28l7j64j78n4K4L6L7N5O9l7q1q6n5O5J58R7Pr1l5M9O7R9Jm2R3N7q2
-43228E94n0Rr4j20k1L5p2l8Q1J15O3j11j96QJ27J53Qn7O8J13Q9O3LQK8J3r4k18k68j81m1
-43197A7R9J90J28N4J05J80J14m3j48o6J07nn8q8RJ17P7J5J2j18r0J30J12M0l2k38k13j06
-43169C01kP6J77K71L06J20k21l46l11j95K8O2l5m3O0P4P4M8O3J51J2j42j00m0k6J2J6kl1
-43140C57Lrm5P4M9M5N2O5J2l6J6M0l1j0J34K40J49p5j84j61j12L5P1n9j80j77j04PO2M4O5
-43109C37L8k8j07j49o0J9J8L6lM4Q5L2j16j66l2L6K2P2J70Q3Qm2l4M9M1oLk5K4N1J37O7p5
-43076E29j3J4k6J8J19J02k9rKm9j29j59p7J6M6J7q9k8Pn3l0l4q1r2O4K27J53o4q4j80j05
-43045a7Q0O7J13J22mj25j93j28k6J19J31J46R7L3M3O4p4j74m3R5J01J48J5j02j00o5N5R2
-43017D70K8O2R7q5j60r8p7oj9k2n8p6JK5o0n9J27J18Q0R2m5j17m6k0j06k23j58J5M5RK6Q0
-42985a60J68J02l6q2j53q9J17J37l0o6Q2P4j06j39L1J62O0n0%O0Q4kK3J99J35o3j39m2q4
-42956A93oj9n7O4MN3Q2O7N2M4J6m2o9k19k30m1J82K12J98J14L9p4m9l1j00r1J9Q3O1r8j14
-42925B43j35j11K4O8j2K3R0N6k7m5kL0N7J03J36J24n6j87j06P7J56R7L6M8L2k5q3lN1%j37
-42894E22n8P5J23J16R2km6p7j28j61QJ42K31Q7l1NK8n1p7o0j35j71J8J10K5K1O4j02q3n2
-42864D33N2K10K73L35L16J59K74K68M52R18J667K820N090Q847Q293m287j0053o243l344j761
-42844D719j156q04p08n09m07k73j85K0K4R4J4j54k44p1J36R2%k9j35q8QL9N8j2k9J07Rj21
-42816C95j3R8K7j1L1P6Q0M6l8j71j22M2M2q3j15j0J11On4k5J1L0j10j25k9n7p9q3q3J4J79
-42785b0J44J24K7M4J69J33N9K8j18j35J2R1j5n2j22K8O7n8q6q8m5K1m8P5R2J04R1n5k12n1
-42755B04J60J48M7J31J00Ql1Mj6N6qK6J25K16Q2K26L48L73J86L17O28J292K189M027O828
-42730A7666R976K398r002q172m502k373j470r43p74n77l91k52k08j25j27j42j21m2j18j44
-42710E57k08j59J1J73J94pj33j03J4j0j4n2rQ1J50J81J30N6PK7J9j5R4O0N6J1R5O1J68O4
-42680A499M1O7K66L18M58N63J112J960L898O862R973K187q933p865m467k449j488q60o46
-42661B496l49j59j48j83r1j62j08m3N1r6j22j47p3j47j66j13N5P8K8l2k6n3j24o0J32J99
-42635F37K33J23o0k6R1K4J1M2Rj51k32m1J44J26L2o6r1r1j44qJ70J50J7J1N2O5J12J91J38
-42606A468j33m18l07m7O1Q0M9jP6J07O1l3L9K4k6n1J35L33P17Q34J140J878L386O078R871
-42581B5321M987p488q778m952k614j686j244q53n60l35j57n6qj83k45p7O9K5M7m5j98k39
-42559G31q6N8R1J73J51k35l11j62l1r4j43m7J15J79J86J01o6j40p2N3M0k8q0o2P0J11K1j09
-42531D14j47m7J7K0K1M3J55J49O9k1j11r1M1J25J13J5j4M4J7o1o9l6PJ3k0j2nPOj07k69j23
-42499A43K8K8Pj5k2j0PM5J28Q3N8J29O0J5J52K23O8j00p6O4O8n1j03j01n2%j4j30j60o1j8
-42468C93j13j34MJ68J07J7mM3Lj57j30M3J45J36Q9O4N9KL6lq4p1L5J32Q6N0j6l7k8o7q7m1
-42436F40K0J9k1q3j09j4K2M9J51J25p1j56m8p2j47o2P2J83J79J00L0j61j58K0Mo9M6M5j01
-42407D33o2O6L3p6r9r0j10l1P4R3O9O4K9j0M3O0J8q2j37N9K39K05J07R3j8j04p9p0k3k7m9
-42376F18J9k1o6p1L3R3R4Q1k6j21j37r5p7l5k7o2j1N5J23R3J3J09J49K02J83j19k76k38k05
-42347B78q8L6K7L5kj0P9Mj22K0J69J05p2j14j0R3Q6J04P3m8q5r4j50j35jJ17J79J72n2k16
-42317C78j40p0J2R3P6j04j65qR5Q4J23J39R7R8Q9P4l3j19j13r0j35q9R0K3q2j6K2J5M7L5
-42287D26K1K3M4M0l8j05j25pJ04O1L7J02N3n5j85j49j19j37n0L1J05J69K09J44M6M5J20K2
-42259H32r0j82k67m9J27J11J24J73J44K4p1j24k68k52j10P3J13l2o3M4J17J05J03jp4n3K2
-42232D76k7q5J5R1K15L4k13j94o9j8n3p2P5J23R1J37J48Q5N0q8k44j97n6m4j75o6O3R8J76
-42203B76J65J38Q4O4L2l6k8j7J8J24M1j09j37j9Pj9j6p9j27m3Kk4KO4J98K07J53Q2nj00j41
-42172G57j16p2n8n2q4o4P0J21J33K9r6k0Q0Pm2Q4J10L6m5p3N1J32P4J9n6n4o5o2oK1j52k19
-42140C88j13l9O6J13J6LPm3p9m1K1J14J32J14K9ok3KN0Q5J5q6j0J47J30O2m7q8q8o9j09J
-42108F54J10M5k1j02j51l6O5M6j08o2R2J79P1Jp7o0m8J04M7l9kP8Q3J21J84L88K90L10K53
-42079B415M54O68J305J891L731O854J0798L355r638r076m839k311j414r06o68l87l40l34
-42061A558l46j21j10r0j38j01j55o4J0M4M7J24J32P7r0j46j77q7J6Q0J1q3j32j20J9J45J25
-42034D28Q2n1j82j74K7K56L26Q3l8j2j1n0J8O9J13r0j14r4j37j47p8POKj12r2J25J82J4l3
-42004C23O3P9L9Jp3r0l0Lj8j06o4rLK3K7k0n4q1o5K0J04R8P0L5Q0n2j00R4J52M3m0Q0J89
-41971G24J44J28Q3mj63j78j14m5LK0N6P2j6r6j28j2K7j34k23o9N3R8J41k7k50j24R2K38N8
-41942C54k9K8Rk0l8j42j63n7L7J24J09J13J43J49Q0l0ppj59j64p9m6m8p%o6O3J48J27J50
-41912E72Q8J8j03k05j77j51m6J6L5O2Q7M8O0K9k8R6J24L6J4L3K0Nl3k4M7L6j17j48K6N6R3
-41881E69P0M6Nj56j06K6N4L8kJ8J7k7o9m9n5K0O7jk6r1Oj2j02L0J26M4M9J48J91J02k9j00
-41849H01j33j48q8K5R9k5o8q5n3J4o4o8Q9J04O2j0k0l3n7mN0P0J11Q1j8q1p1qL6J3j53r4
-41817B74MnKp2j3N5R6M3j7q5m8k5J0m1j44p7Q4J65P0Rm3nJ24O7jN5O7M5J3j31j01K4J84J36
-41783G19k7k17k82j54M6J57J57J05P9lj3M8m8q3n4o8Q0K06L1j40K9R4n2k6Ol2k7m5n4qN6
-41752D80Kl1o5l1l0jnk2J8P3K6M1Q1k3n9j8J2J06N7L0K1j7j2O6l5o7r9j38j7Q3L4pn0r3j2
-41717B98R4P3l6k9m4j33j32m9Q4K07J87J42J94k9k56j04p4j45o2M1J59P6n8o9o7j7M0O4O2
-41688D17m6p3M4R6p2q6J9L4kJ06J77L6l0j6m1n5O5K35J41q0j44j12r7j52j56p5MJ20P7nj40
-41657A89j41L4Q5K9K9L3J5J5m7n1J2k2m5k1M5J56J42J6k3k4l1r4q4l4N7Q4Q2J43R1n8j02
-41626D80j25l0n6j22r7%Q7Q3J40J35j5n6N4R2m8j05j00o9m9P5J28K0MJ29P1q1q4k2l2K5J47
-41595E79J32O9J5n7q9p9p2L2Q0J2K0N4j6p1p4q9M8O1M2J1n1j10l4N9R4K7k2l9o8RN4P9O8
-41562F74k0r4K5J72J05l7j60k00j54j13K3R2Nj8R3N3P1J03k8p4j08j11J04K08J24L2k1P3
-41534H19Nj14n0n3m1J11J07n2j17l8M4J00J08l2k42k97j87n4K7L7L5M6J42J33R0P2k8j33
-41506D38j30m8j5M7O8J49K22Q4j23j45MP5N3N0J2J6K2R1M8j08j34j3J24O9m1p6q3o8l6PL0
-41475E89K5K2pj05j13p5M2J01M8K6K1K1N8R3J12R1kp5j16k00j71p4P6J92L4j42m2K1po7j23
-41444B53l3J13K10J16K5n1l1o7j43j3J21Q5L1k3K6J9j19k4j5p4j1mPQ7J63R9l3r0l1k8j46
-41413D19j37l3m9o1J2jNm6l2N5J6M7R4l8j08q7j4M2N4J9o9p1M4j0o5K6L9P7J36K3o1m7o8
-41380A11p8N7J59R8M2M3Km9M7R4M6L1LL6n1j06k1K7M5Q4kj27m3K2O7J18J65P0j78k84j53
-41349B75qP8P3M4K1k4n1l3P8J94R7n6o2pO7N2j7k0NJ4J8K8L7O2lj64j88m8Mj13j17N6N9k4
-41315C27n2q0N1J30K7OO0M0kj02j35r9p7J2J03J35L3j00l4R1Q5lo7n0L9M3M5N9Q1J56J58
-41284H80Q4O8Lj15j04j05j43r3o8L9K0o1m0J0J06R8R2J50L5K7J06J6r2k39k50m1j3l9P4O2
-41254D67j7j4R1J04j7q9j26j57l9M8O1N5K9p8j10o6o3P2J78J21K2m4j04p9j7M8M1J1J5RM8
-41223D00Q5K1m6j8MRN2M7K2Jj08r5p7p9r2N8K81K25j9k6J00M8n3q5r6j12p9nP5J18Q9M0J03
-41190G88Q9j9J9J12N6j0r5j27j10m4Rj7l9n9q1o6k5Qk3r4J4L0N7J58N2L1L6l9k9M8N2l4j19
-41157E29q8L8Q2L7n5j06kJ70J45m9j38j47q2m9p3M4J43N6j09q7r8q1N3J2l4R2Q3P7J24J30
-41127F17Q8Q1Lr7p8K4M2K4K2k8r1p2j38j29n6R9J29M5N8K5j09J8O1j84k38r1m3K9J86K02
-41097C99J25L2q5j65r6MLJ0K5R7J37R7M0k0K5J5m2L7J1r4p0Q5J30J03r7j97j50o8RJ42N9
-41066E01r6j85k09j45L7J47K00J02p6k4J07L9k4pj3OM0P6L2J0P4Rj5%p8j75q2M2K0LJ01J42
-41034E59L4K6Rj15q3Q1N1j07j07J2J06Q5n4j11r8o8K3R6K7rN4J31M2o9n9j15j37K3J48J31
-41004E06j8l6mm9l0Ol0l6P2J76O7J6K2J7k4pK2m7QM7j7n0k3j22j07l6L6P1R9J25J17M3q6
-40971G28k26j29L4R9K8k3j19j49r9RL9J9O9J24J24m8r5l3Pk3n7kN7L4K0l7r8rJ35L6j69j28
-40939A18rJ25K38J35m9r3Q5J39r8j55o4J9K6k2j10j4J17L2m3L3J07J34J77J8o8l0nnj02l3
-40909F03J18J23Q6l0j93k48j71k5J09Q3m8k2P7R4M4L5m8k4J11J18K9j57k92j55R1J38KqR5
-40880E35O8%l2n6j09k25j52K6Q4J70J55Q7L9p2r7j05m2O2J16J03N0K8M1mK5R4r3k72k75q3
-40850F6Q3O0R2J33P4Q0O0Q5R2Q5Q1l7j08o8p2o8l7j7O8K1r3q9jl1r5j55q9OJ09J27Q2j1q4
-40817C49r6p2m4R4Q0k4N0O5j45k12M5K04J72M1P9J25k8j11j14L3Q6J2K1L5n6j57r6p1j00
-40788A65k9J05J55R7Rj02q4j0k7jN1M7K3O3K4m0nL4P4p7k07r6P6O5j2K5K9m6L1J29J4j24
-40756C56q3N3Q0N7N4L7J9m9j11k4j2p4pM1M0M7l8j09J10K11J19Lp7q3m1j3r4p1JO9K5j5j9
-40723D02O9O3kO4J32K25J53l8j16j03p5k5j10j88j18L2R0k4m2R7J23OpO5L6m7j85j70J2R2
-40693D11L9q3j32k5L5Q4M4m2k0L8P7Jn4KN0L6R1M6p3q9jJ34L1j18l1j5p4k3O4O7Q8J06O7
-40660G31M8P7O1k7o6m5p1n8j12j37o3q9r1O3P8o7r6m9RJ04J07M8pk3LkL0J32J01K0n8j24
-40628D27n8R1L0L2Q9p3m4J23J34K7j5M3o6q5j07p7q3j09J7R4J00Q4N7Rl4l4l5k3p9o0j0R0
-40596D55R0N9J00J82P0k01j84J4P6J4n6ON3rk36k34p2lK7M7M8P4J54K16R1r7l0O1m6r7q5
-40565D87n9l0m0n6L9q5j01O8K4j54j66r6J6J32K54K15j0q3pJ6M2O0Q4O9M7N5J2n4R5J54J1
-40534I39l1m7j08q4j52p5J40J40K8r4j19r4j10q4o0l5O9J28J20P7N6N4J2N2J16J28J20L8
-40506A124j8k2n0q5j35j57o0n9j45j18m8KM3J14J16R2N7ll1J1l1K5Pm4j6k9j67k22j38P8
-40476I1K09K18J20L1k2j2N6O6K2o8j21j38l6j1r6j8J04L2m6OM6L8j8nJ12J86J67O7r0j77
-40446G13o3L4Jj04j27L3J38k3p6K3J9k5j15j09q8L8J29J36M1l4o7k5L5km3r9j00r9pL5Ll2
-40414A40m1NQ2R2P0j9o9p7L4J10O0J9Q4J40k8j65k4J35J02j3J9M8o7o3n5j06p4j3L8R2O6
-40383E22J5M9r0p6M4l4L8J31J67J60J39J04n6j43j59k04j53nN0p5q7M4K5L0o2k4M3k3J8P3
-40353D61N4Q8J55J83J14J11nj89k36k69j92n9K4N0O8L7P1J23L0j9k9j31j13k0K7J52J99R6
-40325G81k6j42j19p5M3J60K3r4m6j16o3O9J03P4L6P7J20N0N1J04j5j50j26j67j96r3l0Q7
-40297C20J93J56k1q6N9J30l7j31M1J50R8Q0J6j00k3k5j19nJ75M2j57j98k16p4L9J23K38J97
-40269H65N6l4j08l0n0n9N4Q2M8J8K6K6J8p5o9o9j08q4RN7k7M2J02lj9%k8l7m5r4j9M3L9K4
-40235E51r4j13j5L9LN8J59J09p7j14m8k2lN2L7o3j6N6J9n3q7LP1Q1O3j05j60J1K20J95L9
-40204G96J10P6n9jj6m9m2J3N2L6Nj56k10j55o5n5j4J44J53K8m7l9j30j81r9o4m7l5J8lJ67
-40173A31L32J91m1j14J3Q5Q0P2P8O0m7m2Kj5Pk3r0q2l8j01n2J31J01K7R4lj21q1k1n6KJ36
-40141F15Q3N4nj44r5mRK3R9J23O9k3k9m3o5J8O7L9n3r9j18k25k29k8L6j3J13K22J67J22Q6
-40110G72N6Pq0j28r6j33j13j39k8J22J84J10M3l2n5N6J17M3m8r6m9m6J5N6K5O3J13k6j28
-40081E85q6o0l0m4l7j2pq7j26n9oK2P5P1M0J14J35N9K3L4N2P6M3n7m8N5L0n8m0K8K9r3r3
-40048E28J8Rn5n1rk7o0QL4p9j53j37o2R6J45R9J15J14L6k3p0j05j61N0J89J08n1j09o1O8
-40018D04R8Q2Q3J7j8o3j21n5ll5R4J06o7k2M5Nj05m7L2k9J5N4P4Nj03r9q3j55j73l5R2P5
-39986F8N9J52J97J39J4j37q6M5N9MP9J58J20R0Om7j30j41p3o9n7k9J8M0M8K7K8J8Q3J15O9
-39955H67k2p6j12k15l51k07O8P3K2J64J80J15N4o5q0r0LJ31J27M7MnJJ12K59J59l0j34j64
-39926H35j75r5M4P1J06K7L4P5J4q4n6P7L9n9j36l2k0j12o0M5K09K11R7Kr7j61p3m5M3N4P6
-39895H54Q6J0JL3J7n3j25k4J0k2q6p7p%o5m3q4j61k8k3q9k0J09J87J33K4k6l1k2m0J54K21
-39863H13mj89k25j47j30p0p9N9J26J36J77Q9L0J8n6o7n4k7j9K3N3J04P5J63Q6K5o1j19j08
-39834F22k1J82J45rk9K2p9j40j04p9r2l4N6j3n2l2J22K28J16N2O1qj07J8J80P1o8j40p4p4
-39804G20j06m9m5j04j00m3M9K9m3M4K1N7R7q1j74q4J73J80k7j76j5J38J24J14Qk8l7q5p8
-39775D79N6J65J48J3j63j64j34j53o7j0K9J30J17Q5K0rk8O7J04k2j18o5K9R2J23L3l6j08
-39747F13j10J2N7L7o8j40m3m2k3R0Q9L1J6J9M3P4K3m1jk9L0P0O1P3L6qn6j71j69l3O1Q2L0
-39714F13O3N1r1k37k25j02J0J30J15M4R4K30J41n8r9n1l5j3O4J13L3l5j21j72kJ12J26J70
-39686H68J15mj31k04j83j07M9K13Q5j3N9N0Q7J36oj00qN8o2q1j45j99j03n0j14RJ08J05J19
-39657E51N5o0q4j17j17R8J43l7j34k6op7N5K49L13K09kj30p7q4r5k2J3k9l3M5J39Q1j1q8
-39627G22j98j18R0R1n7j58j34l6k3j31n6J5Q2K21K30Q9K9J9O1N3l1r6j82j75j02L2J6q6J
-39598A68M5k5O7K50J83N2k4m1jm8r5k9M3R2J59Q6l8j2pJ3o3j75j1J63M5p9l9n2n7j1k7m7
-39566D85o7l8k1j4J8J32K17J59k9j01O4R9j32j92K2K02J39k0j44j29q8j26r4RM6m5m8j0o4
-39537B30M5K25J85Jp3m2p4j70j19O4J75M0J3O4n3o0q0r9J4R3P5k4n1j1l1j5rpL7k2q1L8Q3
-39504C61n3om0O0P9Kr6j36r9m5J5MO8J01K36J90K0N2P6m8j56j15o4p6J5J45J87J09oj59r4
-39473E27J09J56N2r8j66K4J32n6p0J14J00k5QN6J24J94R3k9o2j30j48j22m5q9o5R9J09p3
-39445G19j89j07M4P3O8j9MJ3N6J81J36k5K2O7k7j13j09r3j4J04J78M6m7ln4j17j47k04j65
-39416B78j7Q7K2R5J80Lj04Q2K18J21J4pNN7J6j77j94p2p9j29n5J21J40lk7N6Q6o6j20j2j8
-39385E01m6O7Q0j9L2N2J9p9r3k5O2J36R7Q2Q5j1r8j85j98j64r6K6Q6R4nk3J06J00n5j11p8
-39354C39n6p5Q0J75M3n8r2j00m3L0J5K6R7J84K28Q2K3p8j22j17j29M2N1n8nO3p3n9N2K9N7
-39323E51M6k5o8k2L2L8J93K69J28R9J01n4j88j69m5K5O3o5k13k41j75n6J12N8m0L9N1M0k
-39294D82j3QKJ9L9P2J16J14n0q4k7o0p9r1j10n0R0O3m4m5J9J16J64M4o1J0J27N7p3j14j17
-39263E24r0n4j9Km9p4m3M2N7J1O8O1O8Q0L6N1K9J23J87J05n2j79j10RL6R8J31M6nq6p7k4
-39231I02q0p0n5n6r6r3K8k3o4O6J40J26n1r8j6p2o1j6K9K07K32J67J54J6j51k69k37p1O1
-39202E49M5L1J8k3J8N1R2J29J50J7j02j02l0L1L3k2o3r8K3K03R5p4j7L4M0q4j60q5q2o6J2
-39171E63J5mJN8P9p4j49j9j1j9N0Qo8L1O1p0j70k62j71J31J58j7R9J11R8J27N8J31J39np8
-39140H01n6r9k6N8L0l3k8Jq1p4mL1O4K4l7m0j8j3Q3N3J4l4r4n9rj27j7K95K27N3K3j3nL2
-39106I22jk5O0M0m4n4l9K4NK1M5J1J7j1o8j05m9o8pR1L2On9o4q0j4L1l1j24j14m5j4M1Q4
-39072D14M9M3N1Jj01j37l8R7J18J6m2l7J23J81J17K2j00j13r2m1%l0n5k9o5r8L1R6N7j5j11
-39041C12j62l6N0O8P3l1j29n3j5J6N5J55J71N0q1n7J75K98R4j29j43p8M7Qj11j12j0j4m2
-39012C69j0n0qm1L0J84K70K15Kj48n4Jk0j6j19r8l1M9L8p4q8p0q7OJ16J52L5j03q0p2J4J27
-38980D39K47K03J1j15j24l6J0Rn1p9L9J74J50l2m4m7j15j0J03Kk26j16K00J80P0No0j32j18
-38951E37p5j3l4j09j5O7N3J16J38O5o7j15j28m5J11J24n9k5N6P5n0j56n3l1N7R9L7n7j57
-38922C46j48j30j11m9P4J17P3R0Q5O6K2qR0J72P7m5o7L1N1k4J4K2j64k46r1M0J36J56K1j03
-38892D97n7N4K14K74R5J3M9J4l2q6k03j29m4j8n2j21j59j25j14n1J29J22po0j7L8R9J24O4
-38863E11j8q3o2L1K6j6n5J1M2P2J5N0N0M6M9R2J90M3j26r3K3J05J27J36k4j87q2j5p6j30
-38833F52j01O7J35P9l5j3J06O1N4R6O1m5j21q3j37q8rJlo8j97j23J57J77nj21j17QJ28P6
-38803E92j6q5LL6P2Q8L4k3q2q7j11j35n1P2J36J43R5N7K0nl9p7o2n3o2p8o6Q1J29K7N0K2
-38771F25L2Kj2o2q6o0j2L3J0oj8m6O9J13l6j25O6K01J36J8k9q3L2k0j09j23j18m4K8J29K9
-38740E34m4J3m5j20o6LR2K03K19J18j06j35o1MJ49J75J15n9j37r5r3j34r5M6J12J11L4pN1
-38711G82l3j36p5j29j21PMj9ML2mr0l6k3K0L3m7L9K37K23J46J19%j06p5j0Pq7q0j0Mk2p3
-38678D81j06p5L2l6j0J49J11N3N0N0l6j40j04n3l5M1K6P4R8J00L4RJ9p2j19r2N1K00J33L8
-38648H71p4j65j54o0M3j10j05R0K37K52P7j20j47j20j9J28J10Rj8l2M4P3n9p4N8K5q2jJ1
-38619F88q0p1l9qn8j08P6K22J60K7J9J04M8k5o3r7n7n9r5p9L2J10p2k13j73RJ93J83J1j63
-38589D22r9J08L7k7j4O5L6p5p0J53L05K70J9k10k64q9P3J21J90M3j18j14j17r0j27j33O7
-38562C62J37K39J09r1j19o3m1p1OO7N3J12J30O2O0kq5o2j56j56K6O4Q3Lp3n5k5P0J46J01
-38532H31L3K9J83J64Lj36j70n2O1P8M3j6p2k6jM7R0N1o5j35j22j31j89n9L6M7J05J5q8j09
-38502D45j4O0R2J19K2q2j26r0j7J1M2M0O1J02K1r4j40m8QP8K4M4J40J08M7R7J8j70j71qN1
-38471F70q0j02q5p7L7J0J2J24K21J20m3J4N7K9k0p9m0O2rn1J5q7j25n7q3q2j5q3o0M2M4j54
-38439A25j87n1J14J72Q6n8J6J91J64M1o3q8l3nQJ2MP9J15L6M9Mp3o1J4Pj5L2M4N2Q6M6J1
-38406H74K6M0L4m0n5j05j11k3o4NP0J9M0k7j6j7l2J11J01l5q6pj6p6o9o4l2NJ17J55J16N7
-38374H95p1r5r6p9JJ7l6j2P2k1k1J66K80J64j4N5J35p8k49j77j8J07N3m8q6j27k00q9Q0Q9
-38344E97J2l8r9j74q1N1J03N1J2J22J47M3k5k00r7j0Q3J49L8k4pj15j35Q8J00l1k13k45j48
-38315d6R2J08m6k1J40K58J91J7j02j26k6J1K0l4k8K3O3J25J16l7j33njnn6j14L4J30J02O8
-38285G18O6L7j8N8O5p7j73qPj42j03nj4l4R5J65J27K1j20j40m4K8N5N3mN2o1p1n6m2LLO1
-38252E02J05J3q5n2Jq8r6M7J4M6J16K14J94O9M9J10K3q8r5j00j22j08n%k3n0o9K4N2l6l6
-38221E26RJ04P4J15J24K2n4o7p2p9r5k3N6J27J46J0o0o3LO0J15J41Pj55j33m4Pk2J5Po2O
-38189G45m9o5p4j02k13r5K00J58Rk3j8L2P2M5rM4J27J80O4o1j54q9N9P4Jl7M2m3j71j29q3
-38158D37l4Ll3k3J43J41p3p7j7J2M2R0O3k8p2n9%o1r1mn0j03J25J76M2lL7P8J41J66J11Q2
-38126A161j8j01j19j23n1J5lO8R4j15j04m3Ql2j18j22K9J15J03P8J4r5n0P3Q2m2j32j08L3
-38097D97J79K27J56Q2Kj66j98j17k3M0n4j23j21n9k6j4J7L1JL0J05P2J11R1ko8M9J65K2j70
-38067G36j27k1mj9M1J66R8n9j48k21j49J4N0m1JJ0j5J5P7J1O6J07om9M5M0M8J1o4l7rJ3L1
-38034F11rp1j19m4L8N9P6J35L8o2L1R8L5m3j65k44m1J54nk33j86L4J67J97J27J40O8j04j52
-38005E30j04j20m1J44K16J70L0n2q9m7R1K26L03R7j90k30j35r3j04l5J11N3j0N0M6j7K7m
-37977H23k36l36j71J9j0j03J4Q5J47J22J06M0k9m1j5M1K1M5M5n8r3r8j45n3j8L1J64J53M4
-37948D94L9Q9J26P9j15k49j60l9OP1N1J6O0Q5J09J38N5j3o3oO9l7n7Nj1m8N4Ro7k7M6O0j4
-37915G55o3j72j11n3lN0N5M3k2m1L5J01J16Q4Lj5p1j1J38J80N6n0p9j53j88j59n8Q5J10J17
-37885F79N2O6Q4j16k38r0R7R8M9J8m4k2P7O4%q5r9n2k5r5o1L7N7M6N7N7M9P4J45J05P9j5
-37853A048j8J4n1l5N1P7l5q6r2j00m1K9QK1K1p4j54p4J6j7M3J75J39l9r7l8lM2Q7N7m5k9
-37821H00o3r1q4j21l6N8K9qJ06J79J37J25q5k35j11M3Mk2L7R5J03K3J8N2R1oj41q2j3N5l9
-37790H18n2m1j01l8qL3j1k3m0L5M9n2j48k29j40J08K26P8m6L8J94J08nkOQMj15k6J49R8L3
-37758I08k7o5n4k8JL8P4J61J34L7J4m3p1p9l1q1q7R0O1r5k18j76j2Ol1j07rQ5P8P3J22Q2
-37726G50J29J09j12k52j21N5J17N5Ll4j33k04q4R0J50J15R6P1P1Jm1P2P2n0q3q1j18j37J4
-37697E20J92Q9Nk7j31l6P0J6J6J3O6l1j75j17RK7K3J31J94L6m7J2N1JJJ00J01J71J04m5o8
-37666A271J1j9n7j3l2q5q8o8j18j16j05k0J66K03M9j37j64p8P9R9m4j34o2N5J06O8P1P0K3
-37637I31JnK4l4p2o3M6J38Q0J8l6o6l6l9OL6J19K2n1L0%n7j06q4o6q1l2P6j5p1L8N9Qj05
-37603F13j20j3O4P5L4K4J35J25%k0kj0Qn1k1K2m5j29j07j68J1O1L5J45J79Q8p5j72j23r2
-37573D71p8l7n3m5Q0J60J29O3j5j5M8M7J62J79l5j83k51j12J5jj38p6J36J24L9J23P9M1M3
-37544I00Q1Rj04k25j35N8J25J48J1j65j50N8O3p2q2m0l3K6J02J71J49qr2n4N3J22kj4P4K6
-37514A000K5lq2r5j5Rm1m1Q1J35k1q0j41p4J05Q7j02j52j26mJ33Rl4P8O6M7R1K3n0p2k9J9
-37482G46O6Q7m2r0L4M8p7o6k8j45m0O2O6M0k7o0l9L8M8p8j48pJ62K36J72J1m9N3l6k18k59
-37451D60j47k3J12K20Q2o6l2K6o0k93l05j05N8M6J04J91qp2kP6J52O0n1j4q0r6K9J26lj75
-37421B10r9K8J15J53R5J7R5J80L6n9o2k9N3Q4J10L8PQ9P8l5m9j3l7j17k8J61J39m5j22j06
-37391H87o9J8rr0l3Q5P3j7ll9n5O6J74J15q9p2r1j54NN2l6n6o4q0l3N0K2P5K0K0M2j1J8P2
-37357G93P4l3r0r6o9j3oPM9L0k2r8j17QJ23K25J44o9m7L9m2q5m2m2k5M6O9O7m5p9r0k7K5
-37324E62J20J63l1j43j43p3R7Q3K1l6PP1L0J11J51qo8p6o5P4K3j31j34k0l7o0J6J07J20P4
-37294H05lp2j03j47j22n6%K6Q8J02K6p8p6O6J34J28R9K8j13j04J6O7L2mk2j05j60r4%O6L5
-37263D59L9J40J89K14J55L1j20j53j93k33j22k0j8o0M3J30K07J33q8j59n8k3l9j2J09J27
-37237F78Kj6O6jj8N0J01J49J47P6m6m5L5p3j55m3Q5L1oK6n7p8j0J5k9kj9pR5jl6J7j0k8q8
-37202H05j44p0R5J26r6n5J76J75P1ol3k6Nj31j09L4o0k27j64j7J32J61J28J12k6j08q2m4
-37174F22o2l7P3J08rj2PL0J2kj2M2J7q3q7j06o6L9J14K23J97L2p7L0Q7p3j77lK09J72O4k9
-37142A243j63k08j36p9p7JM0Q3O3qL5J7rL3Mq2o5p0K0J62L9j15j7%j43j57OJ17O6Q4M8j7
-37110G15q8j65j25NR5M3l6jN9J00M4K3J08J14m3j90j74n4O3N9l2j30o1J50J91J41J43K49
-37082A203K46L0j16j25l1l3j29j79o7J56J11k2J17J12J21R1n2k26k92j22Q3R6m7m2N0M6N7
-37055A036Q0k0j29m9L1rj24j01N8Q0J0L3P5J0j8J6Q0n9j88q4j8j6L1pq9q4J7Q2R7R7J00M8
-37023I86o8j6J21J23n6j61j53j30j2O2M0J23O7j67j83l6M8N9M0K8O4J7l1j6L7l9r8o2n5q5
-36993D47jJ73J40N8L1J21M9o6j11r1o6o0L7J66J47L2n5n6KN7J16Q7p5j93j46l2p6j68j47
-36964C20j32NJ90K44J47J61J08k9m4j8n7k6J4K7j03j42P4K12J83O1o8j60j48N2J13P1L4%
-36936A089J7o0j94k24r6K1K2np3j66k8J6n2qJ85J12j29l7l3r9m9K22L43O6j76j31rK0Q3J90
-36906H17J48M5m8p1o5JL8J8o7j64j09PMk4n0k16j56O6J56K27J74M0L9Q8J01P4pj52j47l0
-36876G37M3km0j0L1K6M4k3n3J38J75N0o5o6p6q6o1j07m3N5n9j66q5N0J79J98J38K7m5n2j3
-36845H39l0PN8j2j50q9j36j66MO1Ro0j5M5L4N5P2J10J37L9N6K08J02j7m3K7J5o7o0j32j32
-36814G69n7mO4R4rj22j73q1L6J21N0j4K7P3J56J54ln0%p5j87k20j17n2N4J52J34O5Q2L2l7
-36783H62r0j13j82k03m2O2J34R4QKQ4O8j01j55L8P9K1K4R3J07J3n8k2R3J7m8k7p2q2N9R2
-36752G55J8K7O2J17J25lk07j65oJ7K4L8R5O8m5n2L0K8n5o0J4J9J4j4Jn1j17j06M4J60J30
-36721I05N8L8J46J23k9j26r7j00j33j36r1M3Q8N7Q9P6M0k9l9m7j3J16J62M1m6o4j22p4N2
-36692H88J49J51M8j57l32j52L5J8K6P6LJO5k9j40j44j7J01J76J44R4R9pLq5k13j20n3m8K
-36662E82P5J17N1k7o1M1K6q8j72q2J39J63M9P8J02J1l8m4j30j74j21p4k8R2J54P6q3j52n1
-36633D31Q7J52J11P9J7j3J56K15M2r7m6k2j50j56L9J15O9l5j12l4Rl5p6r0j42r4o1j0J25
-36604D74K45J49K8r9j81p4Oj6L7J59J86J13M6J1l6j13j17L0J6l7r0o9j6L7J38J86J05j0K0
-36575A128L2o1j04n0j01j0L3l4J7J30J03J03oj46k01j29k0o6j47j45j21K9J41K65K35N9l0
-36548I04j47k13k14r3J9O5J50J10r7q4j1o0p9k1rR2J29K6K8J24O0n5m1LK9j14j30K9J12K2
-36518E34o4q7J6J34R8j2l1r2q8q1n9K1qJ12J85J56J06P1l5j14l6J21J84J12j0o4j18m6O1
-36489I66j5n1j11p2m7K1J10J26J09J2Rl9n3k9rN6J22J5j17n8N9J28R2Lq3j68j08m4M3R2K6
-36458I85l0o4Oj9o9q5r3m3p1j04n7KK9N5J37J75J44M2j14j83n7M9J10N8k8j16o1P9J31mj16
-36427F88o1J48K95K21M0j94l62k65o7J00K33K14M8ooN1J1j39j63p4j8n6p4K1Mr5M4J37kk6
-36397F47J06J85N9o0j1p1o0M0n0j79j41n2LL8k7j2J2L8Q7N4M7n8j90r9m0j07o2M8J38J01
-36367C84n8m7J14J03Nk4M4k0n5n9j34j49P3K34K32J26j01j20N2J20O2rj10j19k0P0R3mr7
-36338E86KJ03R2K0k2n8J4pm8J8N9J09J12Q9J76J00J9l5p1p0j62k49k25j26K4R9M1k1k8N8
-36308E99J52Kj10j7k4j43mR7K4o3r0n6%J73L06J82l1m2K6M0L8J9j4K6M2R0Q7k6j9K5L3k04
-36276A118k31k1P9P9m2p9p0n9j47j77j42LJ01P3qL6J58J70K7m3q7j20l2J3k7k3j9L9O4k7
-36246F06o6P5J33N8J0j02j15p6o0j00j22kJ10O1NJ9M9J12R3j3q0K3L6M9N8Ll1j25j23j32
-36216C53OJ36R6O0L8N1m0n0N1O2j8M8J57O4j06j34q5M7j4p0p8k3R2L7j9o2L4P8k1m3o4k0
-36184E63l6j04m6Q2J55Q9J28J28m4j05P2J52j5j50j59M3J14J5J01J19Op9l8p3r9j3qm2M0
-36155G96Q1M3o2j33q4o3j69j27N3J12J84J54L0jL3K4J2J8l0%rq0o3l1M1l8m2R3P9k3l8K5
-36123G85n3j38j13k9K0J4J72J97N0J9K5Om2j55j55p8N6M4m0qJ00J04k8j40j14M3J31J05j6
-36094G62m6J00J43L1k0m5l4m3J3R2O4rj19m1O1M3J9ON3P0K1K8mp6j66o6L1N6lK0oj33p9R6
-36060H19Lq1q7j65j19j3L8K4J8R1K12K32R3o7j48j38j32j2J20J51R6mq6r7q2q2j09r7M7J71
-36030E96Q2L3QN1Q6n6k84k39J05K80K06J38P2j9j03r2K2J61J44L3p6n5j03p3P7J3k0K5K6
-36001A038rM4J02Op3j06j39j94r2n0j84j97j8J29J09J23O8n3K7M0k3P4L2j9%P1J83K45J41
-35972A275q7k39k22q9j7o0j19q1O5R4RK7J44J78Oj66j08M6J62K26J31O0m7j24j65j23j03
-35945F73k9O7j8j53j39m3P3K73K28J31o7k01l9Q5K4k4MO8k5j89j34k4O2P2l7r9K8O6Q0J12
-35915H25J7KMj4m0r7l4N3M4o0r3m2o1P4Q4Pk5N6J54O1q2q0Jj6L2J07K6rj4l2L9J20M7j07
-35881I47k00j75k5K47K05Q9N7r8j17q1n3j6Q1P7R5J10r8j30L9J06O2m6k4L7k9j76j44l2J1
-35852G19R6J65J70Q3k1p8n5O3J84Q9j33k30k24j40O2P5n3r6j21q5P7K37J56k4j00j4P8mm6
-35823H30j1J7k7j2o2r4L0J24J79J46M1l6r9r3K2J44Q3M2M1l5q1Nmr4j10j13q1j9l0p4m7K5
-35791F07l6m4l1J0j9j37p4O1J48K5q5M4J82O0K8L0q7j59j86o0LL9O3R9J96J23n2j61j34J8
-35761D71P5r3j79k5J47J99M1o5n8N7M9M9J16J34P8r3j70r0K5O7p2j68j06j0K3J10J93J07
-35733H12l7r1j62j28P1K42K17Rj23j06j9L7Q3J43J79J95N8j40j28j3rn8r6j03L0Q3O2Q7k6
-35704A069j19j14l7Q3J05M9J0k1r2j01j9M3on0j27j2j8j28o3N9J89J90Q2j1p0j31j60j29
-35676D71j10o7j1J6J08J03L3J5k8r6o2k3R1K44J47o0j03p9j4P0L8j12n7M3m8j9j5J1Q9J68
-35646G43P1p3j0N9op3j4J49P9n1p0OJ1o8q9q2QK0L1o1q1l1j7n7N5J93K40K45J11o1j61j43
-35614H73r3Pro7r2r0PQ4P0R0J14K4m6j27m6l6j27k16k43j77PK35L42K54P7K3O4R8J15N1r
-35583A157m5j12o0r1j46k1Q3J53K14J84j6j87k24r9n2J0M4L8J7o8k4n6m6K8p3j02lO4J42
-35554G09R5P8J17J08M1L8Oj08j84j17j9Pj3o3j12r4N2J63J82R7Q3R7M4Jj02k27j68K9N8J6
-35524H14J00O8m7k8M7K13Q7j14r5L1L4o5j50j22J2J15J75J13q3j88j14n9j50j65J7J27J55
-35497G28P3j9K0n2p2m2j01p3n8M0J12Qk0J3M7L1k1k8L7O9J00Jk9R9J02kj3r8j27K5J30R3
-35465I73ML3O0M1J7r2j93j40r0o0K9N5J9N2Pl4J07J09r7j55r2k0N2J34J79N2k1RL1l0j24
-35434H15k6O8lm7l6o5j7o8q8j9l0n9Q1J07M0N2Ml3l8L7N7j1M1M6P1M3p7j14m2p4j07k0L7
-35401E25O8J59J25N5R5P9p7k35k85j46k0o8o4L0J10K18J55M2p1LJ15J75J28m9j90j84n8k4
-35373F11n5n3LJ24J16O2K7j38j23o0r9J20L20R8MR7lj8J09J06P5l1j01o3k4K4Q1Q1j01j46
-35343A043o0j06j07KQ6O1N4k7j14j23r6J4Q7N1O2J65K02J50pj64j38q6m1o7r0k6J23J09j5
-35314I42j29j12M0L8p7p3K4J36J08M4N5J3pm1l6L1Q0Ll4k6k3j38p6Q2O3L7P7P5J0l5j38j71
-35282G42r4j8Nk5K6K5J53K00P2M8k5p0q1r3j46rJ8m8PK1K8L6L8j00j80n9RM5P0M7j7j13j14
-35249C98L3O7QM1J6n2O8Q4L2lL2N7l7o2Q4K47K09J4j29m8J02M0j61k66j27oJ40Q4M8M4k9
-35218I28M1M1N9j1r0J5R2P2L2j2K2P9k6j87k30k4J72Lj68p7Q1J09J22k3j09l6j0n7n7l8k3
-35187F90p7q5o8K6K68K83J16Nj9l3p5j34k09k07n4J17J62L9L7J24J07o3k01j10J48Q6q7n9
-35159G27O6J91J90R0m5r2N0O7j5K0R6j3j46j56j47n4O7O1L4N9p1j23j47o9P7J9l6%p9j32
-35129D89L8J57J04n8j35qJ78J46kj03j51j05n7M1Q3P7P7J06J88J28k5o2p1m8n9j22j42l5
-35101F29J0P0J18Q4j8j70m4Q2J15M1j23o9O2J8%L0L3L4P5J72J3j76p2J25P7l3m7k3KnK1L8
-35069A069om2n8o6p6O3J30N3rK9Jk5j9N0K2J5L0l4l2n2q7o4l7l9LR3M0L9J42P4P4O8K0K3
-35035A392m7p3oo0n0m5j48p8Q4N9M5oj5o2k5Q1J4j01n9N1R3n9j38j05p8R0J81R7q7j10j07
-35004G28j40j05L1O1o4qL9M9l6j14j30n2Q7K05K03J33K7m6p6m8Q6P0l8p0p0K8J03K0O0J25
-34974A058N5q5q2K1J46J90Q5l4j69k52j25N9Q9m2p7k2J8L1M6Q4K7j7K8P1Pj28r0Mr9j12p6
-34943F09r5j27oJ30J05O4N6p2r2p7l3Ol4j40L5K49K41Q7m1k2k9l9J5L1k5m0j12j13k0J4K0
-34912E45K7K3J77K39Q9m0r1o8l3k5j8np6j08QJ14O2J10J42l2j74j14M2O8mk4r3j16j09j56
-34882C60j21Q2J48J27J67J34J16J62J01k3k57l16j05rM2R7K6k6oR1J42P3k0k0k1j08j56j82
-34854D98j64j14L3Q4P0J06M0l8r1JJ03J1k3P2R8J47K01nr4n5p4L8R0N3q7j29L6J41K2j13
-34824H57o0j05r6jj04n3O7J51J06p2j49j03K0J64J96jj2J04N3j50k20j2J34O8N0K3rl4q3
-34795G29M7Q6k3O3R4J5M1J1m3KprJ8jjM9L4K2n2j41j15l1K6M8Q5L9j09k08j64jN7N6P7P4
-34761G68J11J65J10l9j53r8p8oJ03Q6P2J35O7k1m3kL6l0m6m5n8Lj54k18l6k2OJ61K08J30
-34731A112K2l0k0pm0l7N7Q3n7j18l5l8O7N5p0o1p4%M8k6n8L4J11M2L5L6O1l1j62j33m4O9
-34699G91K6r7r7L4J17L0j98j20N3J17j2j65n2J16O4K6k9q4RO8R1M9m2n8P3K02J43nk7N2K7
-34668A102p0r6q4m7NJj2rm7m0n7n5P0J10J2K0J5p8o9L0L9R7Nl9p5j29L4J79P6j6l4N5Q8L6
-34634A017K4R7K8j32j22m7K4j0j39j31n2j16j06J7J22Q6N4M2K2J33J77P1jk9n3j5R0Q2J5
-34605A148njp2n4RK5N1Q9n9j75j97j06J9M2J2l8p1p9j15j09q4l6k8j5Q1J72O6N3J97Q9k36
-34574E73k62m0J05J21Qj16p2L3l0n6L3K19K74J86n8k2J66J5l8Pkkj19k93k93m9J61K64J71
-34545H84l6j08r8o9m6KO0J44P3k3m3k6O3N2K1J19N5Oj9m1j39j80L6J94J04k6j14j15j01j4
-34515F15N1k5m9n0mL6O5M9m6J9J85K51R5m1j11n8Kj7r5n8j37k11n7J23R4l4o3M0M1r6j51
-34484C63o2J88K93Q3n0j05j12p2j02r9J20K14N5k5KK8QM5K9m2j0J12R3m0L7J73Q9j31j51
-34455I31kL3J08J12Q3K1m5p7n2M8Q7m1j85j86j03P2R7M6j6m2p8q8J5L9K8J2m9oJ2n2J0K9
-34423G61j1l7J6M0RM2K9J7k1n7l2qr1j50j35q0N1J17M2p4k6P8Q6N6qn0OR7J29M9o6j13r6
-34390E70l9pL9J00J31J53R4O9l3r3j9r2j17M2L4r3k10j06O5OOR6J09j6m3J17R0M7k7j19j46
-34359F08q6p3K1Q3L2J7P1J36M2r8K0J16J16J11M4Mr2j53k9Jj05j93j22J3K2j5rJ24K49K04
-34329A059J76lj60j20j0r7k17j81m1j21j35L4J87K11J07o1q1N6L6k8J05J99R8j6p8j04j27
-34302F88r0N1J06J58J80J16Rm3%L8J5N2rn7l2j21q9k0%l5J0J8q5j13j08m1N8L0M4L6n0j17
-34270E99o0R2K50J92K5k5o2j7l5m6K0qp7k8N9O2J6N0m5j29j63j62m8N7N4j7OJ8P4M7j07k41
-34238C51j88L2K10J28L3N6N2L7J8l3K8N4M6J13M8k3N0lj59n6J12Lj20j86j08Q9J79P0o8j45
-34208F20j39l1J14R5j8m5p6M1K10K14R1K3K8m3j09j56j31o7KJ09Q9K3J05J36Ln7K1K2m2p3
-34178I59j06j41m0Ql7k9J54K05J00q0j70j88j33lM6KR7K45J44l8p0J0M6qm9N3O4LPQ1rj36
-34146I87j24L3J48R8k6j12q1L8L2m3q1j14q1n7q5n8k8J2J81J54N1j6j39k39j75P4J66R0J05
-34117G10Q4K5L0p6m0R8J23Q6O9J0L3K6j25k89l04j49O7J80O6o8j68o1R3J04J63J76L9n8J6
-34088H60O0N0K1k5m3J3L5lj7k9j4nK3J2K5nj23j29J5R2N1Q9J66J67jj88j32r4q9l4j3Q3K49
-34055A067K03J16K0j53j60l7Rn0j21j22o3P5O9j20j25j9J07R3k1m9k9l5LP6jj19LJ72R8j0
-34025H77l5o0p5n3j37p5n9n8J31J84J43J25M4l0l2kJ3q4j36l1J1J3M6J03J57L1p7l7L9N0
-33995I86K4O3L0n3j72r6R5Kj28k5P4M5L5j8j06o6K4P4J35N9n1k7M0P2Jn0j04j79j31n5j0
-33964D88M3M0k4K3Q5N7J37J79Q1mj5K8JQnl4R3K4n5kQ5J70N6l5j63j62l0N2P2L9N5M5l0j19
-33930A183p1rN4J1p0j05j40k0J9o6p6J3P1O7P6j0m9K6J36J92J51r7k05o0J0M4J24J92N6j77
-33900A270k35j32j17j17o3j2or1p7J51J93J43N6pML2K4J7M4J3j51j75j06o3k6nO3N8N3L9
-33870G77J06M3MJ9q6j97p7Qj17q0O5Q5P2R9Nk1K1j0N6J76R9o7j01r5n8l5R0J49J1l0m8q9
-33838G74m8m2n8P1Q5J0o2j08M6J32J35J44J41J40Q8q6j40q1j05k14j88QP9Q9J18K44J61O0
-33810A393J3j42j64k9n0k14k41p6J79J65l3lN6M8K0M4Q0k5r0p3j49j76l9O6Q8J10P1R7N2
-33781I78o7j95j14N1R2O3L9j28j32ONj1J0N0k5m9R2J11R3J67J37k3j01j20r5j9O5N4O0qj38
-33750H48m2P6LPK4p9j19K7K26K12L1j28k09j96n5l7n2Q2J02P4J02O7K7J50J16r2j32p4j15
-33721H44j0J09L3q0o9o0m8lp8p5R7K51K27J19l5k10j98q7L9on8LM6J03J26P8n6m0n4r5j05
-33690G08j4N6J13M9l1pJJ5P0l8j04j76j24N5J82J75N2N0P8N2m6p0o5j24n3r1j25j3K27K99
-33660A101R8j40j60nJ2P9N5n0j5J33J29Q6L1k6j40r7n0j79j38n5r1l2J0M0R2P9N1J22J58
-33631A098L2o7j25n9J3q8p8m8K0Nl7J6J7P6O4j4J24J31qn7l2J57K18N0j36j26M0J4pK9Rn7
-33599A174m7L3l9j19n5M5J6j2p3n2mj08m2L3k6N7J64J28Q6M2o8j0J33J79O5q9j04n4r8j31
-33569A024j7R5J2q2K4P8j6k4K7P9Jj14j54j00q7j29q2k6k7K9M9O6J12P7O4Lm8o8l5J2R9K35
-33537A077K60R5k0o6r7j24n8j1M6O5j7p6nj2n0J4l6k7j3M0J08O1j2n2O3J89J03j30j49J0
-33507A176P6K8m2j10j25J5J49P5j32j85j15kp1o6M3O8N4no8n6K2J64J16j12j87j47j41J9
-33479D41J52J13J2n1j0j4q0l1R9pj84j04J00K13J92J14l4n3j0Q4O0l6j1K7N9J16P7o7j12
-33450A055Mn6j52j17p7k1R5J03k5j90p9J15J47R2L8nn1n2N0O4j39j70o1J9R2J37J05K3j3
-33421I31l4m2k7LPm2n1L8J02J13J85J89N6Q4j6j45j21o5l1k7n6j44k04j72n1j7k9rJ45J99
-33391G69O5L3K6R5J12L1j8o4j6Q4j0k06j16J8nM7J02J33J35N2K2J8j3j34j39M9Q6L4k0j50
-33361A020k16j13n4j3j8pM6P7J55J30jOO9O1j4r9m7j27j92q2%j4j0O2J92J27p9r6jJ07Q8
-33330I57k4J3J02J57Q1p4j61j51j25j23j51r3l1k0j07r9n5n0Ml2M6J87J54J22K37K28Pn9
-33302I40j8Rj1k7N3Q5O7J20J23p0j47p3Nk3n5n1L5N8M8L2l2r3O1J30k1j85j88j21j14l5L8
-33271E40J02J93L8p0Q4J25qn7q7M5J34J1mk5r6j40j61n6P6m5j19K3R7N9N4mNR2J33R4J24
-33240A157Q0o1r4j91k12lJ76J00p9j27o6oo6n9m3M5P5K3J6J1P4K3q4j9J1KP2O7J0r3j42K0
-33208F17R7nJl9l4q0q1M4J13nj40j96k08j23J04K16J63J27J55K07Q2j01j50p4n0k7R4J53
-33180H60J30M7m8k1J4J9p3m8K7j07j97j06M4J19M0o9l6J5P2J30P2Qj7n7k2jk0J7P5J52J16
-33149A135K7j02k06q9r7j60o6L1J11J08R2J28M0m8KL8Q6J05M2j17j41l3O7P6n7k49k63j36
-33121C24N1K59J70P2O0O8J46R1j2K4M0n2o9j0r7r2r1r2O2J81J24L7n6j23LJ08J9j18k2Q8
-33091A093np8j21j94j47l1Q1J33J13K4pJ15J25N6J5P3J14p0j63k38j64K6J25O5J8P6N2rj
-33062A076M0n1j26j04m7K6kk2m5m4L7J33P5K5j2KR0J36L1r3o7j17o4J04P5J2or0j23j0N8
-33031H97M0rL1O2J22O7j0o6p2l3r5j20J1J02J4jm1Jpj30k14j81k8Q7J35P8M3M5J46K4l6k4
-32999H38M0J13L6j8K0J50J15n8j88j49l0M5Q0j2r3j19l3R0M9p7%J09P5k7j55j20n5j4J34
-32970G46J14K8k0j23l9J73J52J08P6n4j7O5m4j64j72J9Q9lr0o2o2k2M4R4J34R6Q3k4j23j27
-32940H75K2J40J24R2l0j20q8L9J7l0RJqK5k2j4o4j49j40j25j9O4%J9O4L9l8j22q0Q7L02K65
-32908A135J82K33J77K5j72k35j17k8k7o0o9q2k1j8j09j63j25k5O1Q6N6No6j05q3k7O9J03
-32880F00ol0L8R1J10R4M2NjP2N8K7k1j27j51p7L7J22O6Q5N8n1j35j53q8l6o8q9RQ6M7qq2
-32847E24q0%LM7J62J61J02K4J9Q4P2j8o2j6K7M3K1j3j00j14j30oK0k9q0j31M0K62J82j05
-32817I09k26m0R%N6Q7J8L6J21N3N2J09K0j44j45l2k2j76j05N4N9L6n4l2Ll5KL0n0j27%J10
-32785E76j7n6p3m3Q0J60J21R3R1J6p1p7m3m8K2k1j16J2L2K3P6J06Q8J09L9j36j30q5j06j83
-32755D39r6P2J50P1K9L0M4N5J9l4l9J20J33Kl7j04k09j51k9j5M5R5L0J2J4M4Pk4l9j8ol2
-32723E78j06q6kOK5J70J65pm2m7j20o1j9m7N2k0j27jR9L4N8P9L0p1o1j9l7k1R1K09K47K27
-32691A176J04Pq4j39j51r6N3J38O5l5q1K8N5O2oj48m7K7O1lj45j59n8R9M6j84k28p5J16J38
-32661E36N6O6J26K5q3j7J9J23J39Nm4l5o4p9o2r6n7O8K28K13j9k7J4m2j8m3m7K1N6J33J01
-32630A196K6j9n1r4j36r4o1L7J33Q0J8r9o0O9O4l6j9n4l4N4J03J42Q5L5l8j61j00K0n3k20
-32600G33j87q7q2j15o2J4J36K02Q1K3P3O5Nj20r9Q8J65R7P6L6M0J2j10n3J1l8q8j17k3J3
-32570F89o2rrL3J06J48J27J03L5o5n1N2J12J08j4j60j68j45q2M6J29kj64m0J45J99Kj49l3
-32541H81M8j07j76l1P1P0J08J05n2j12m8p6j38r5P3J02l7jO6p4j06P4J59J10M3k6q4q0r8
-32512E69j65l3K15K02O4J5M3P6rk0L4j9q4j15j55m8L6pNP2J52J40O4L1J5r4k12j11J40J68
-32482I69k0n9KK9N9K2o9j42j37K9P0M2R1J28N8nO9k7k6L9rmj5pR7J54M8j8j06j66j15q3q2
-32449H16p2J3l3j57q9P8N2%Q6N6JJ09J60J58J13m9j34j39n1o9j07L1pm8J7Q6J55J47m4q7
-32419I92J0J4J20J38k7j31j06p8j07O7J40N5ON2R1l0n7Nk2p0q4j56j90J9J74J31mm4L5q0
-32389H63r5J64J62L1m1l4LK6o4j71q5K9kj12j44j00J0J02P0kl7l3Q8J34JK2k2o4m1J17K08
-32358I83M1l5K8L1p5o7K0P9j3r2J0R3L7m1m5K7K3JP4K8l2k8r6p7O4J49P8N0M9R9P0l6l5L2
-32324A394N2j2o2m4j16j57j24o3j0j1q3q0p5j9J67K28J33o9j31OM3Q3M3O4J27J0L1N5k0m1
-32294A319j0m6j65p1K3N7P7j8j04j02n4l7j9J5M3Q3J03O2l6r2o1l6q2o7N8M6j12o5O3R0m
-32263H58L8J25J08J26K7q0o8n4M9J12N7m0j38p9L0O3J0j07j87j24l8j9L7J10R1P4N3pm4L7
-32233A020J7k3M0k0j22j37J4J22lr3o3m4r0m8l3j2M6M8MkR9J51R2N2N9O7Q4j8o2j1m1m3K0
-32200A070j9k3Om2j18j31j17m5O6N2n1PP8L1P1J72J87Q6P5J18m2p8m8j21j76j49j12k7Mm
-32170G20R0M2o1r0j16n3J27J01j5J03O8LK0Q4k3j50K0J38Q0j31k79l7P3J9J20J11J4j20j84
-32141F74j02n1j49j21M4J37K49J70P6M9J10Q7k5p6p5j61o0k1j12n8L7k8j61q8j26K0J17O3
-32113D19L8Km5L0J23N5j24o5L4JP2J67J55J09Nj23j10L8J64O3J8N4L9l4r4m4kp9m0J11J61
-32082A098L7q4p4l7m8j46j48l2L9J1jN2OM6J35O0m4nrJ0K3J14J7j24m5N2L2jmJ9J7n6j5J
-32048H96P2N3j19j82r7j1J3Q7J16j9LN5K4l4r3j7R0K28K00P2L8k6p5r2j00j44k07j47K4O7
-32018F75L3rn2mQ5J96K63J35r1k50j78n5O6P1K7j48j65K1J78J16q8o4J27J57J25J68M5k05
-31990A179l03j11N4l5n8j1QNK4Q9Q7pj58r0J30J36l4q5n4j0O3nL5L5KO6J7m5p8j30l6J35
-31958H15J75K1j14j33J4Q6L4P5L7o6o7j5J51J67J5j16j40r1NJ10K4l7j1PJ4P0J01j2j07R
-31928A021J36P5k0j09k16j67K2JJ1K12P1j72n7M3k6J6Ml7r6p3ol1n1KR2k8j02l0M1L4JP1
-31896F32R3rk3K6m9nO9P7K7l0M6J46J12O9O4Pl2l9q0p4pM7O0J27Pm9j2p1j0J64K05K1j48
-31863A361j00o0q5k4O0K6m0n4l2j16j20j15p4l0K4Q5R6J6p0j6J59K28O7l8q1p8M2N8q5j16
-31833H88n1l6j0PJ2j0J1n0j50n3L1J28K20J78L0MO9J6j08k2J12L9j14j57r0q7j01K1Q0L4
-31803H41Q2J23Q5J38N4j24k57k54q9J03J91J35l4j65j05o3r2j35m1J6k0J4J41J78M5m3OJ12
-31775H42J09j8j53k41j61k0Q3J05J47R0j5K6O5N4Lj16j17J06R1p9o9J0l8j18p2R3J81J14
-31747I02N8M3k1o0j44l9K00P9q8M3O5n5k1L2L4L2M2K0k7L6J6l5j32j49p5n0J1N5k4p8j9j4
-31715F37j5M1J85J25N9Qq5p4O7J07n6q5m3K6O6n7j24n1J19P3j27j16P2K29J83l3j04J4pp8
-31685I56j56m5N7L2N2N4M4J05J29jj44j01P6J03J9o6k2nJ9L8K9J7n6q3q1l9L2P3P2K9K8n8
-31653A107j52r2n2k0R1J66K19J94l3j77j25Nj1j27q7N6N7n8o6J7Q5or9r9r0l2J06J81J16
-31624A074L5r9n4J1jl9J7J04M9p8J2J15K4l4n2m2o8j18p7Opr2j01%J49J16j5J8P5M3lLK0
-31591I91L5l3r6n7q8j65o3J67J99M5m2MP9J25J32P0kn4r5p0l3l8k5J7mm6o1o7L0J2q9j69
-31559F09j70j7J06J99J71R4L1m3kJ21J32Q3Rj43k94j91OO7J5j18r9oL2P3J18Q9M0J6L2l3
-31529I27o5m0o6l9NK2Q7P8j3j11j35m9J4m4o9MJ00J61M8n0M5J43J15RJ8Q8O4Lq7l5R1J49
-31497A368Q9N5K7q1j16q0m4j9o6m5n9p8j9N8k3p3N3J12n8j18j32l5O4j08j33k5P0O1L9N9
-31467G43J25J00N1N7lj47j70j66j00l8Q6K55J35j5j09m8J39J60J32Q4p4j07K0n1j20p4J8
-31440H83R4J0K8M5j35j32M3J13J6j25r6N8O5j5k2k3j07p6PK6RPj5l9K0K9o2p0L0J22J64J35
-31408I87J17O4P4P4P6Oj45j40j9N0Q6k3j07k5O8O2K7j8K1L6j5qK7K6o2j46k05k18j29KJ96
-31377G39K15O8K2O5J48J09m6j91k43j75n6P7N2jJ58J90P2p9j07mo4o5j6M5Q4mm2j6N1L6p8
-31346I44j44jL9J8Q8J12r4k76k29j32k2J71L68K86J32n8o0R1M5n7o2k6l7n0j6K7j09k03j15
-31317F30J2n0j67j01M5J54J39R2N1M2j8r9kJ59J17m3n7k7k9n3P7O5L7J62R6j42q7M1l5J3
-31287A022M9Q1K5p1j17j6O3Q4O1j41k53k01j58k5J4J4N8J01Q7K2R3J24J02Q3j7M7Q0l7j03
-31258A071q4K2P7j3j76j59L2J69J45P6j6j2M5O3Jm3j08j39n0lj1RO9j9j19q4q3k6O5K32K57
-31227A188N3j01j10m4n3r8o8k3Nl2r2p5M7J28J8qM4J90K00P7L6K7j41k69j51j77j60oJ04
-31198E09J83J31K5O7J04lm8K2N3J7m1o7n8M4O1K5K7ro9n2j01q9J6J51J67K5l6Kkl1j00k53
-31166F70k10QJ62Q9QoO2J41J32p0k08j30r2L3J05J18R7N8Mk6Km8p3O0J33J86J69l0j94k33
-31136I17k16j44m9L1N6J07R7N4J0r7k12r0M8O8nn0L7P7M9L4k8r4L9J06J20J14lp1j83r6L6
-31105F62mN3K24J93L0j27j15J0j0l9mk9J3L6L8Qk7R0J93O8j32k18q1O3J53L7J7J16j0o5r8
-31074A045j00k9o4q7M6J41J81Q8j9n0J8J6j3qo8p8J32J49M1p3j52j49j61j7Q1l3j7J23J66
-31045A109P2l5o4q3k25k38r7J00K25J45J09J35J47R5j14j38p7L5J73N4q4j09n2O5J01K7L5
-31018A311p0k04q7N3N7Kl4Q0J74K38J14n5j06j46m1J3k6o5j10j01k5k8m5L4P4k5m1O5Q3M1
-30988A130Lm4k5Ok5o2M0O1n9n9M5R4O2Rj9nj6j57j85r6j2j5m2L3J58J37K2q1j02o1j19o0
-30956E56R5J86L6m3l2j5O1K9j08p3L2R3J84R3o1p2k3K1k2j5j1j07Q4J59M8rq7r6QR3Lj21
-30924H86j8O3Q5k2J9J11M2n2pP2M1P6M8J1k9j14j39o5O3k1q7n6r6j40q9K3l2l2N8M7J06J88
-30892I40J17NpQ4J06M7l2k17l39k16p8k5k4P9J08J31J41J28J74J20J07M2o8k16k19j05p4
-30865G09m0P5Q7J6j9J5k5m0J2M7lQ2J37J13K0JJ2o7j61n5J91K03nm7M0O4o7j30j23nN3q0
-30833A010k01j85l9K0R5J44R7M9J3M1%k8p8n6Jo0Q4J13lp0j70j08nm3q9o8K3L8K6J71J69
-30802H91MJ1P9J37M5n9Q9K08lj22j65j92n3Q4J70J04lL1K4o9j92j30l6k8j06o7Q4J32J53
-30773A021J11L9J01J67Q0p4n3p8j79k35j35L8N3Nm9p1pN7L3O9M0j06j72j26Q3J84J04%j26
-30744G74q4o2L3J18J13L2J3J11P8l9k8K0n0q1k5J9O4K4J9Jj43k41k31n3R0J40J00M9M6N0
-30714H57j01j16J41J85N6kK6k1p7nQ8K5j20q0l8j18j47q2kJ13J96R5n5j50j32l8N2M9Q4N3
-30684G36LO8N4q4p3J7k0m7P7N8p0mOl2j6j9JR2J23L9K5J9j33n0K9k3n8q0n8N6J24O2j34j54
-30650E34j04m6J8J33Q0lL5J06R2M2L3K9J25N7j02j02m1P3Q1P3L8j12m8M3M4P6N1j2L1p6r0
-30619A058k1q5j05r9p2J8M6J03L8j73p7L8l6k1N2J65J96L5M0M9Kq6r8j14l6L9l6n6K6J27
-30589I17J38M1n5j7K5j5k6K2J11O8n1n7J5r4j75o9p1j49o1n6p0n4L0J54J35Q9M3Q0J50P4
-30559A072K5k0r3K5K28J87j1j3J6o0l3p7k13j69j14n5J25J35N1k4o9k1o3n6l2nl7k0J31R6
-30529I06jMQ7J35J18J3n3rQ4J20K8m7r6q1L4J23N8m4q9j25j52j36q9L0R7J33M2j11j16p0
-30499G93l0P6J85J62K6n4j04j13p4MRp1o4N8J09%L5J33Q5L3R9L7r6j11j52r0J9q0j37J9J17
-30468H23L9q4l8N8Q0R1L4kMr3p1J32J28pQM8%j02kJ47J17N1M7%p3j95k50q9o7j8J71K25N3
-30435A165NM7o2q8m3j2P9J62J23L6M2O0p6j70j31j44m1J01J22R9o0j66q3R1J43J68J57L5
-30407A559j05j58j79j84j28j9O5rkL1o2n5L1K0J7R8J31J5j9N6J16J07M9l4j60j33j4M6O3
-30378A143pk8l8M9J41K4j15r2J0L1j5l8L8Q4J68J35Kj57j69j70j40m9o9p8k0o2q9J9J31K42
-30348H81K65J26qj17j41j21OP9O2J10Q2Q0R2Mj09j24j00j70j57r8m4O2J62O5n6m1m8q8n3
-30319F01M9j9q3LJ55K26K24J15K0j12j95j74JJ46Q1J9M4P1l0l4j08n0J17J26j5j38p3QP6
-30290A051J7p8m1J15R4J0j6j20q6M2N8l3p1n7n1L1P1K2n6O2J16N2Krj6p7m4K6K1qr2j36m2
-30257G57N6J25J40L7o7j61k28j15O0R2J01O6Q3J68J59R6M2l6q1j11q4L7N7%k6j3Qm4p1j04
-30227I43J1P9k1q0p7l0k0M5R4O1o8j14n1P0P9J26J64P3n8j40j23p2N7O3K5N2l8j42j22q0
-30197G06J8J73Q1l8o3K0J10L9j30l3L5J9P4o2%J11m5j32j17r4JO7J0L4K8n5qJ00J95J40J3
-30166A197m7k2j1j37j25m8n3J3L0q1l7j7p4j8P1QO0K09J39q9j16N9J32J41J65R7N2J3L9J10
-30136A660P0j3J1K7j29j99j60j44j79j93o1J3O1P1R6O2l5k2L9O7j6q5j1J2KJ08J75O7l4m6
-30106A214Pk1m9M0P8K7N0K4n5j02j20m6J3m0q5p2p4J2N2r6j81j15Q3J53P8MRO4J46J41Mr1
-30074A052j43o5K0Q8N1j3r2o3LK6R7R9J0q2k1K1l7JJ38J81J12K4L8M0Ql7r7j16o9j02q3l7
-30042I52j4Q7J77M9K2J05P8j2L8J61ok26k88j52m2KJ00J62q5j62j29q0m7J20K26Q9KK2j5
-30013A134r6j03k7J67J87K6rl2m0n6o7m9r9j51o1O3R2O7K2K9K5m9L6J60R7KK7J02J18Oj24
-29982A397j34p1J3P5J5r3m6K9J16Q0k2m0j3oj4o2p7m5o7l6R8J43J32m0j58o3O8J33R3qn1
-29951A346k7r3n2L4K0k8j08o0q2j49j64r5K5mM6P2P9O5j8m3K0N1J52J65%KK1J2N4k2r7j02
-29919A020l4l9K9J1q3J11K10J83m3k36r3k3M9J04J26QJ5O9m7p9k3k5%j1j21j00P0J60J53
-29890A361J10m5j79j36K4O6m2l5oPk0j49j63M5Q8J35J33m2j50r2j47k56j74K0P5O1K12K30
-29862I31J70J02Q5R8J44M1m1m5p1j67k21j23oK6JRl9k9J21J78P2j95k84j38K8P1L4Q7J54
-29833I93J90J10N9K9n1k2K2P3N8l2j39j21p0q3j15j07m0l3L5k8o2N3J81J57Nj26j79n7m1
-29804F59l7J46J62J25O1j0NK5p7j67j19q2lJ20M6L6Q2M5o6k2P1l7n4L5N6N6m0j26p4o5r6
-29773F55o8J1Q6J63J10L8P1R7m5j32q9l6j3R1J58P6r6j72j20R9K33J35%m2q2j44r0m3Q4J11
-29743A046J1L2J31Nk46j48L2L7M6J43M2j26j02n8l4l7N5J49K25J87M4p9r7j09j24j6N0K5
-29715A084n5r7r9p9m8j95j46Q5J41J94J62J35K08J49K5r7j34p8n8j41j11R5J95P6q5q1lO3
-29687A105J49P9k2rj7q6k24k39p1N4J76J90J13K8j13j20n2l3nj6k9K2R3P1l6l8O7O6MJ19
-29657A226R8MK0M1k9p8k2K8Ro3j00r9j13LN7J04J53M6j14k16j61j40j44n8M9J04O9ll5j2
-29627F24L4J39J88m1j81j01l3O9P4Q6J51K18N6r8j33j16p3k4J30J69L0j52r7K4O1K6N0j8
-29599A062j9J00j8j29j49j4J24J22N1L4J3m7J9O6L1J1n9j22j18nJ9M5J6j4m5q4pQ3J48J25
-29569A239k9r9j22j22p1J7M6n2j04o4O2J22Q9J18L0ol3L3R2L8m5j25j30k8o0j10N9J25J64
-29540A034J10m4j02j1J7n7j2J3o4j11o9l3l2O5K15K52J02O3P3J5j1l8n8k3j53j34O1N4MO0
-29510A186J7pN5J35J50jo0L5P4R1n2r8j0Mo6oj3p4l3N3J03Jr4k0j1r5o8m1r4j26l6k1l1k6
-29476H21j8O1J00P6J47J25qo6r5o1N9N2p7m1L1r0p0M7kk7oJ8n8n4J9O6P5K8j18k26j7K44
-29444I35K02R9l0j82k63j94j06J29K37J18o2j68j29j12K7O8J38J89J09m9p3LQ0Q0Lp8j46
-29417H25j45Q0K55J99L9l8j8L5J18O7q1j10q4j30r3k9N0J00R9j2n6Q1J78K8m3Qj3j10k00
-29388A000o3o3j56j3R3Q4R4J12Lq7n6p2k4K2P5J45m1r8N2J20J69J88J23N4J6o4j01q7n1m2
-29358A332l9n1j06q0j07j07J5L3n0p3l5P1Q2J39J50j1p7KN0j5lJq4j30l2N4Q1k7p1qR9N9
-29326A062q0j46j04n8nR9Q9on4m1O1R4Mr7j60j5J55J00N7M3jk1Jo1j46m8Q1P3J28J13K2M
-29294A143l4mM3j7j04p7l4j6Q8J54P6k0ql5q2j04j01r9L2O0l4O1J35J20Q6P4l9o1k0l7r2
-29263A054j29OJ27J03JL6K4j28j04R7J33m1j51k10j61k3J31K85K41P8l0Kl9m4J3j4K9K4o9
-29234A241j4Mn8j4M6K2N4o3j33n5M9P5n1q9n1J6L5Q4J10N5L6K3J2kk3M3m8j12p9k7L4Q4M6
-29201A250n7j09j06r9j33n2L3R4R9J25O6o7j41j15j8L4N2l0j03q3M4J21J55R7k3M8P5mL0
-29172A183m6r0L2R5L7q8n0R6J29Kn5K7P8L0j05j57j58j77q0R3K26P1J26L04N5j68k7M1l9
-29143A385q4o6j44j26J0Lk1m0OJ08P8j11j28l3N8J28J49J01L1j64j76m5R9K9m3J10P1L1n
-29114A211j14j33n6l6O2J43J26K5o2r0L2J76p3l08j37N0M1l7o3%N0L2K0JM5P0M1k8m6M7K0
-29083A009mQ1L6k9j00r9M7J80K26Kk21k23j19l0J14K41J87R7m1j16Ml5m5P9M4q1j05j35j42
-29054H22j01k9L5R9J99K43J71J6p8m4n1j2L3k1r0j12n0N6N5L2k7K2R5J22J00n9o0l0l7k4
-29024A275j47k47k16l5R0M0m9k3J53K03J03m6q8o6m7P1J56J24J56L1j06j12kJ15J6j68j95
-28997I86j93j25JJ4O3M9o0j36m3M4M1Q8L1J0M8M5K1J4P0P8J4j3nm1r4q2j6P8J13M7nn5q9
-28964H98n4OL5N0R6J21J6Kp3j12l0j1N9O5k6o9l1P1J02K0j00r2RO3N0N5R7R9O3M0jl3j0p0
-28930A305k4P4J16J07J2q0LJ14P3m5k8l7j13j66o1%j0on8m5JJ43K21J33k9J2J1j20m4J17
-28900A576N5Rl0m8r4p9q9j66p9K4j9q2n9M4J41J19on9n3L8N4j9O3L5LK2L5Om5nMj25j95o7
-28866I09L4jo3m7N0J80K14J74J89J08m8j49j71p6k3j54j84rJ04J14J15j1j49j54m9P5N9P1
-28838A108N6J0L7L6lL8n6m7R3J14no5p5QM4N6O9o5j62j83k09j95o2J37J69j8j9P4J45J28
-28808A158L0n1j12p1N7Q7M0J3o5p6p5o3l6l3O4O3K5J69J07Mq7j4Q9K7k7o0j5O8M4o4k2J4
-28776A188oj4j22j68o6K3J01J42M5j17r7n8n3lj0l4j9N9J21J55R8p9j19l7J5jm6q4l8M9l0
-28745G95j73m0J49J34Q7J63J60Q8r1j57q5J6J49J09j5j04O1J32R5O7p1j31o0k7p9o5J08J07
-28717A322K3p7j38j4N3q2j20Mo1o0K7J0O0J52J28P0k7p0l2k1r0j47q8O8R5L5M6R3R2P7N2
-28686A380N5p8r0J41M8k05j76j7R3J03P2Nr7j38j28n1K0J78J58n7j28m5k7k1J8Kj22o5m5
-28657G83p5N9J11J64J49M6rj7PN1L4l9j63j69j12o7J4Q2J48J71R3r9q5j3K2J13R6M5L5k2
-28627A353q5k01j48p6r6q4r0m9R5J34K4N8J47J41L3m7k1L3J18J14M2j4p1p1j71j65J5J31
-28599A049J47Q9m5m8qop2q8p4n5k7L0O4K9JK9Q5O8lj23j55n9QM3O3L0l9j03n8K2O5M7K5J13
-28565A044J48L1l7M3O4L7Po8r9j6L8L6j0pq6l5M5l7p4K0N2K7n4n5M8M7k7MQ2Kq5L2Nj22k45
-28530G55k95j68j2N8J56K12J93M9l6J6J10N9J0L5P1Q1L7PK7lj7o4q6j22j41K2J28N4m7q7
-28500A002n2J7jl3l5k3P7Pp3NJ34J58M4N2Mj4j0K3K8p8q7l2j7%l0n8O6L6o2o9j57n5J01L9
-28466I07j9j7J3R8J09M9L2J14J30O4m3j47j67j8P7J35N6r4q3O5m3k08j44n4%k8j2N9O6l6
-28436H61r0oJ03J23k7j03j57o0J3n6o3J7Q8O3K0K3J9l8L6R9L5R8K11J74J6q9j19p0o5j7N4
-28405A093O6K4o6j18j00r9q5P0N3J2N9o3j08l0R5P7J3J6l8Q1J39Q7Lo6m7n4q6RN5k5m2L7
-28373I62M7p6j82q6O2Q6R6Q9O9np4RQ1J04J80P8q5rM0j43k48j05L5Q6Q7L8q0j14n1mQ7R3
-28341A067Q6M1n6j79j60J3J03J68J27j0j35j77j17j9L3O4J65K46J87J10n0k39j71l4o4m0
-28315I59l9j05m6j4k7m5LJ48J83O4j3n0O9J75O9P7Q6J1p5r3q9p4j10j55q2J30J21J39R9j09
-28285A207k29q2L6l3m7L1P0N2K9J9P7%k8ql6pO2Mn8r3Lk7j46l6L0k2K1J6R0J15kp6m2J11
-28251A001J17m4l9J0L8K8L2k1l1o9n0K9O7jj0J9N7N9J0rj76k70j07Q9J42J33J32M3j11o4
-28221A004r6j85k02o0J33O7j00j31o0k3P3J59J02O2N4PPK1N3Q5J02N2kj3n9J1Jj97j81l7
-28191F47J03L6K4K3L1J18J21M8k4j3p7j40p6K1K0Q6N9m7p7K9J63J02p7o2Q4J21K6n7ol1q8
-28160A087l2J2m1nR2P6L2j3mM9M4l0oR4K8j41k21j44M0J2q8r0o8n1k5M5J13J36P4J6K1q4
-28128I28k09j95j53n2J15J56J76J37k9j08K6O9J5n3p3K0R7J9J00K49K61K05J53Jj84k28j08
-28101A335k1J0o7o5k3N0M8Ll8m6r7n4K1J4N8Qj10j9R4qN4J45L6m3J2l3%j39k26lJ88J40K5
-28068A249rM3Ql2lo2o1k7p3j08j4J33J53L0j87j76L2J73J74J38k7k10q0L9PRm7p8m1O6O5
-28037A084N5J25J43jj32r3k6m0j20j08QJ6M2l4j6J44Q1p2j08j68j88n9J46J83M9m4l5J7N1
-28008I00N8O0O7j4k6k5l7k3l2O6J37Q3L8o7j14j27o3l0k3m0r3r3K1K13J34k5K6O0Lj11p5
-27977H48K6J6J8QL9p5r0L9P1M5L8J35R9L1j8o0RJ1j6lJ5Q9J40N8l5p5j25j67k9Lm4pM9K8
-27943A071M9PN0k6o6P6J08M9l5j76j80j31JJ00L3J06J82M7n0p1k8J37Q3j03M0J54k2j43j37
-27914A125j04o9n5p4k07j84lK04J41k2M4J64J30j5n2qo5j11j21j16O5K19K35O5j27k06j73
-27887F80OK39K32R7J5op5k05k02j54n3M4jo2M8J71rj4J46J02Pm0O5R2J0k07k60r0J2J06M4
-27856G38K4K9l3J6k5k9J31J38J0r9n5j7o4j18j36j8J93K37J28O5J8o2o6n1J7M6j3r4mR4J5
-27825A015k2L0m7j35N0J14pj07j67j68J1J82K12J36kq2l0J1m4jM8P4P0nj05j7R5J6o8NJ06
-27794A168L2n4l2N6J17R9J2k5n5j01q6q9q2l5j03j89n0K2Q3J20Q5J3j07p4P3J63K08J04O7
-27765A340J20M4qp4j26j56j23p4q7q3K0R2J25J97Q5n5m6OK5kj31r3m4k1K1p6k5N9J08J01
-27735A119J6J30J21o4j10q7n1k0rK5O3%j07r2o6j52r4M3M7J25K06P3o6n6M0J81J58L6o3m1
-27705A305q5j39n5k9n6q7n7R5J83J08L3J5j34k67q1J00P8J22L6l2R6J41M8L4K1L7rM1P2k7
-27675A507j44j31j39j1k9r3o6L8N8N8J71R0Jj5j22j26k2j8nM2o1o2N1N2JpQ2O2l1j1Pj31
-27643I96j59RJ47J16j5j63q8J22J63J45P4qr6j27j28m0J19J90K13J02n0j44q1k3r3j47j07
-27616I27mR1N6J0K5lo8j23j09q4j03j5L1K4Q7J98Q5l7Rj9R7J71M1p7MJ7r4m2L4N6P2N7RJ
-27582A324J29Pk20j63j4M4R5R8K1k4l8k8L5M5q1j51j46QQ4L2j3lJ53J74J17J32J28J24k5
-27553A844j53k26j46L7J55M0n7m7o1j34j20j25j18m7N7J36L4j13n2J03J26N5m0o9j1J6k1
-27526A063q2k1J67K02O2k0j8JJ3m8kJ07No9o0j23p5L6K6L3L9k3%m9q%o7k2Rj24q1l8j28j07
-27492E98k2KJ5M7j7n8oJ8oRN5n6o6%M7J03J10Q1M0N7M7Mok3Q8J44j9j18j09j5qM2K5j13p6
-27457H14N3J38M9J6Q8P5Mn1j08k24k02n8P7J93J91N0n4n9l1L4j8q5j4O6J6m8ML9j0MJ4Nm
-27424I64J9L8M0J77J76%j39j23oJ0p5q4l4r3j40p1m6K0P2K05J84J50J40k2r5l5mn2j4M9l0
-27393A181j33r4Q4J19P4L7K3%q5j64m5J68J42m4o2J6k3k5m1j6L9l9r8n6O0M1R4J13jo9j14
-27362A082q1Q4J05J7j24j02p5p3n5q3k3kn6rJ52K17K36J06r4j23j9R1P2o1j69j71o4J25J58
-27333A061L8Qp3o2L1K1k1L4Q1J15M4JJ08J69J25O0p0k04k03q5JM7N7%j6J58Q6j87j67L3J43
-27302A333J17P4J6j4m3m9L4J4p0pN6J0K6L4J14Q2q8j13r3q4%R6J56R3o6o1%j24j42r4r0n2
-27270A065j7r6n8L6j6J20J50J1Rr5j21O3J29J10P5PLL7o7j71j70q7J3Q3j5O8J28m9q7k0j
-27239A037M2R2r4j73L0J10m1k8J29J52J28K4o1m7J6M4L3o5j02j02j2J04J04R8k0j92k50j19
-27211H37J5M3R6L0j14k05j70j18l4QK8J23J41J32J15O3J09J12K2Ok7j45j77p7J6l3m1q9j07
-27182E59p6K9J38K12J81R7J04R3o5r1j07j59j3O7J7n3j35j72n3O4J04J64P8r2j02l0m4p3
-27154F42m8k9R8J45N3m4o9J31K63K33Q9P4J65n2k78k39j98j39MR8N0m3q7l9o3N5J83J26O0
-27125A141oJ11P5m8qL9j01j71n1L8J5K0Nm7k5Ol2l4n9p1m2J4P7J14J56N0km4j15m3R7R6N9
-27092A214Q9Oj42k05q4K1L6j4k0J5J4j3jN1N6L4MP9J76J35J4m4j52j97k43k15j06MJ26J73
-27062H11J58N4k0k7M1J86K03Lr6j35j37j70j11L8J2n1P4J98J65L2Q5J55P1n3p1o3lm4j22
-27033A183qJ5r7j16r7OQK6J32P1n1j35j38L5R8M5P1j0o9k5N5N5m5k9M9J17J15l0j14J3M9
-27002A179Qn0p7M9J35L2MQ2n4p0l1m7j5m4Jm6l2N0M2L6P6L9j04j89j94j35l5J3P8Q4L9l3
-26970G91n7p9j14q5m4R6K13J83M1J0M5N3L9j9o1kJ43J01Nm1l1K9K8M4Nq1j39j75l5J09O2
-26939A034k0j36j58l0Q2J51K72J94n6j74j17L8N8r4j34k8J27J48Q9J1j18j48l8N0J94K65
-26913A462J31j9p3j78j04J7K0m9j55o0R8J32J17O4j12j49j35q2J22J44jq7n0L1N3J35J60
-26886A432R8j4j59j67k4J34R5l6p1J6k1r0j12m9l4l7m9o4m3o0rJ11J29R9L9pl0j01j54m1
-26856G81j2n6o0n3j2L8P7J24J02N8m3r9L1J04J30Qj8K9Nj08j44j64q9Q3O3o5n7O7J02J19
-26826I41J89J84pj43j23J3Kj3mk2J0o5j08j4R6K15R2j61j86j45j7J31J43Q9rK4j1p7p0qJ26
-26795A072K03J39N7j1o2j24j48l4J45J75J0j46o6j9k4j6L5Mj3k4l3Q9K3o4j7j7q1o2O5N0
-26765A106n4rJ07Q0k7n1rM3K9J08J29K3O3R7Mj15r6j7M2Rk3Q3J28k2q8n2q2l6M5o0j31j6
-26733A208L8K7L1j8o8j02l1O9J53L0j78r3O8K2j59j69o9O9J47J67M9o4q0jQ7Q2kQ2J23Q6
-26703A504o5q2ON9J6lk7o7j23j90k19j2J48J19J3k2k2jO7J73N0q0j1J6M3k5o9l4N1N7K5N7
-26671A352O0Q0j1l5l4q2j35j89r0O8J17J90J17M5J34J49o5j71j39j46q8m3k4n9l7L1P0K8
-26643A093m7q0l6P5R4N5o5q7J3m7j44m4J51J80J09kp0OL1m8r2j30r8n0jQ1J29N9k1q4K5M7
-26611A002l0P8J04kRJ11Q4L5PO6J11Q8J2j83k76j79M3J68J00J6o5p9n3rQN9J10J5m1L0J00
-26580A439L3j43j86k1L5K1j2ro1j23o9l1M8Q4L6j5pR1J03j2q7l9O0L9j6m9j04o0j2q4j28
-26549G21l5J43J51K8O8J06m1j05j74j04M0R7J10M0K1o5m6j7Q0J27QK6K8m3p2K2k0j9J5l4
-26519A056M1R8M1o6p8m7q4q6j5M3Q2Jm3K4O0P2K7j9m3j05o4OJ28K22J04K8M7k6j30j44r3
-26488A037j4L1N8N3K3P0J56Q9j05k04q9K6n4q5K1N2lk6n8q5q3L4J22J06J06N1Jq0j33l7P8
-26457A058J4O0J69O6p5q7r7r7k6l6q9j9R3J17L0LJ40R6lJ1mj08j25j61j60q0m2O3J67J08
-26427I86J8oL4Q1J04R1M5L4L4k4k0O5P0j3l5k8n8j5o2j02L8J01N1r6k32j98j58n7N0O3K0
-26396G81l5j12r8n1P8J35J65Q3Q1R6lq9o9LM6J0p1J0J61J42K1n3m5p9o2M8L8k3%j1j10q2
-26364I05l7K3L3j23q3R2R2N6R7J9q9j19k4R5Kq6MO8J32J21n3n0n9K1N3ol5l7k0M7J5n0nN4
-26330A053J35J43Mj3N3L0K9j27l54l25n8R6K47L06J72N7n2r4PP1O5o6j56k4R2J56J23l6j91
-26301A343j66j23j10m2M2J45J56J10J10R5o4j12m9r5j86k30j04Q4J50P6L7j2n8J9L4k1PK0
-26273A056n5p8%M0n7o0R1R6J1j24j07J6O3n3j24q5j5J24J80N3J11J46j9j31j61j39k8J8l4
-26244G35J8P1K7j11j50r4jJ06J83K19K29J88J7j64j51OP9J53K13pj51n7L9K9m6l1k1m6j16
-26215A166n2R5J71O2j01o9j00j69j5N5P8J44J10n5j23k8j2J4Q6J00Q2q0j29k6r4p6P4R6k6
-26186A178p1J05J43J22j9j80q3mj6k3MK1K4N6P2R7J72O3k19k41j26PJ89P0j00p5m3j21j38
-26157H64%Q4N4p6l2J30J12lpQ2P0k5r5oJ01j3j52j12JK8K2L0j8l9k0N3J91K53J81Rn9m9o5
-26124A494j38k15j61j05k5P1Q2J53J74K8l0n9j44j79j38l8N8Q6M9j7r9o1k2o7r6k1R8J04
-26096G82J01Q7O3K9K7Qr7j29j1J64J54O8Q2K3j14j68l5J6Lk6J0K00J27O3O0m6j01j33j51
-26067A056j3J0K6J04K5j39j06j5qj09q7j0l5j03j02n8K1J19J26J51J23j5m6lJ29K02O1l1
-26039A273q2k7J01N9k02k82j26j8J23J17N7J08J13J29J14k9j18o0L5O3J05J49R1l0j67l36
-26013A160k39J4J67J79J90J23n7r0kL3k0r3j05n2P2J56N2j0j21j35M0J33L0j9O2K4m4j13
-25985A335o5J02J06j00j38J7J0j25j29p2j2N1J07J24J75P7l4j16k10j58l9J8J2PQ1N9NL6
-25957A124Q5J08R6lj39k10j65j0M0J04J41Q2j2n1L9J82J55L1OJ8L0L4OK1l9o6k0n1r6l1O6
-25926A475J01l7j33k03j43M4J02Q3jl9q0o8n6n2M6J45J08J8opo9j02r4j23KR4J22J44J54
-25897A425mj57j07M1R2j6j00o1j05j45k0J21Mk0OJ5J66J88J22M3ROq8o8m6o1j50k40j11J9
-25867G58K1QJ3J9O8J17J55Q6l6j52j95r9Q8M6o2N5J09N2j0MN4R5J62J02q2j87o5Q4O0k8o7
-25836A173p2j20j03M9K04K24P4q7j55j38RQ0Q2O4k7r8r5k7J65J88M6j4J0k3K4J18J20k1j53
-25807A497j85oN6N0J7j0J3O2N5K6n0q6j29q0j4o0j85j55q3R2J77k5m2P7N5j9k8N6J23R0N2
-25776A341nq3j22k3J4m3k6MR9Q9J4o6m7O3R0j3p2j04r3p5j32q5o3q4O3K21K74J95N0N4k3
-25745A412q3o1J1Q8rj58p8L8K7j1k6O9J42Q9p5j57j00l5J2Q8J3j53j60l3JLJ0lJ05J51rm5
-25713A063J10J26L2N5J48J17l7p8j7M5P5L0j20k15j66j01K1j8r3r6rJ6Q7J19L1J6K1k1L1
-25684A172P7M4k3l0N3O6oj7k4N1L0r5j34o4j6N0J07R2M9m4m1n4r1jJ7K4R2N9m3m1N3M2J8
-25651A372O2Op0j84k50j00L0O7J08K60K88O1j34j46m9M4K4o2q7n9p1l3P5J07M5j2j1n1J9
-25622A249J28Q7L7P3J36J29P3o4j59j39r7J3J02L6O0M7l8l3J0o0k78k31kP4O6N8J3M4J02
-25593A436J9j10j57j21o1M2O6O9P6ro8j29j41j25j0j0j15m5J37J15N4J07J60M8RK0j03j2
-25565A142Q6L4o3q8o0o7o5J03K36K24J08pj8n5j01m9J3j7j6n9r9q4o5q0n1O9K51K21O3p8
-25535A428k8p3j73l6Q5J74J75Q7M3l6j02m3k6N3J53M5j04j86j01O9J15J04k4j63j08m7m9
-25508A232k0P3O0ro2m7nj1j95j49L7j5k3O9R5J06O2O0Q4P0k0j08o1n9j33p7M5J17J00N6K2
-25477A294j7k5l2l9R6J69R3%j17j75k46j59j23j40QJ87J17L1J32Q2l4k6j6j5o2r2p9Qk0o6
-25447G34RR8J74O8j02p4j9P5J04NN2J34k2j67k09j20K4L8P5M3p5p3J29J74P7k6j23k5Q1N7
-25417A116p8o5J1O5J40K11J73J5k5j06j22o7m7o1j2l2l8j1N7N5J0L7k1O1J47O9k6m6N5J19
-25387A584M5J5J3o3j03j03q7k8nno5J8J72P5r8q5o9l2qo1n0J02P7l0J4O2M5L7R8J02o1p3
-25355A433pO5O9k1j19k1J2j15o5K6M8O9Lr3j28m8PL9O0l6k8l3k9oj1j34o9J79J37oj5P3J31
-25322A367Q5M9p7j40o3k5k5m%Mk5M7Q4L5N6q3j68n4K5K4j5k8K2j9n9%m1KP3N0L0j29m4J67
-25288A121M1j43j17l9R1J45O2nj35q2N7P5J1K3N5rjNp2j01ml9m7j13j68j45L6K04K47J96
-25258A149J07O4Mj0o4r7j06k3M4l5n1k6P3R4JJ2M0O3R1J31O6K1j7l9j5j27r2P2l2o1O9J68
-25226A474J45J21K69M0m76m19j42mJ38L1o2r6j27l5p9n8Q2J34J05O7J3MJ26Q2p8j07K1J17
-25198A286K6j14j03l2l7L1O1Q3K14J15j10j27QQj8q0m1R3J16J61M2j02j11p2p0N0O1j06p7
-25169A155j2n1K4J21J36M5q3j38n0l5K9O8kq2j16oN8PJ7K2Jq1k4J78K62J74O4o1j96j33j3
-25138A278qn0M0J25O3j3M1J63J51j9r5j47k02o2J46Q4j31k24j81K4J51Q9o4j05m4R0N1j10
-25110A041j55p4R1J67J05Pq5j37jJ45J12Q2P0rr4j16j07p9j19j90j29J45L44L38J61J1J0
-25083A534N3o2o7n7q6j30k1J68J56p7k09r7J1N7l2j38j16N0K32J82m0l9K1j0j8n9m1l5j39
-25054I91k04m0J01J84J28Rojm1r9J5J06R4O9J36K33R9j31k40j88PJ06Q7j27k08J4K07J99
-25026A500M9j70j31p4l9M7N5M3jo3q6m8N4J71N5j02l4J1Qj1r9j6j8j5m5M2Q1O4J68J12j9
-24995A489j42j09L8J84J24n7j28j28j62j46j21O6K03J32J0l2j9j1l2P2J41J10N3k9r9j27
-24969A280j3N0p3o8N3N1O4N6k1L3M1r6j02n6j29j15P5K37J75M0n0LK5M2P3rm8q0q5O1Q0K4
-24937A518nNK6k2m0J7%k2K0n2m1o9j83j19p0k2J29K16R3L2J8J5p9j8K4o5j29n2K1M3M3N0
-24905A282N9p3j34n6P1J50J14pm2q9p5kJ01J76P6r2j62j70q8j1p7m5J56J52O1L9L4K3nlm8
-24874A315r5L7N7l5KK0m1q1p1nO5P1j1k4J0M5O9l1j43j20J2J06j6o4J4K6Rj13o7PP1J66J29
-24841A314Q6P8J2o3k4r9j25O4J63L1k91l79j65PQ4P9J27J79N0l5J01J05qj33k03j73j00n5
-24813F27O4P4L4J5R6J29J16J16R0O1N0N8Q4l7k53k86j93o8K4N2L6O4M4j1qN2N5L8n3j67j45
-24782G58lQ5J5k2k0k3n1M4J31QjJ16J52N7q0j35j91q0L9J6L6J43J05R0K14K67O1l6Lr0k01
-24751A407j57m2l4p0l6P7J40Q1rj09r0k0j8lK3J18J84M7p5o8j04q8r5j28m5j3J8J16N8K5
-24721A090J67K17J96R7j7n7j66j14M2R8M4kko8p1O9P1o7k06k09r3J3L0n9j02J4J39R0Kr9
-24691A047j91q5L2J60J09M1J01Q7J24J31m3j67j88o3O5J17J18Mo8n9Q3P8o5Lj7q6j2J09J97
-24662A562P8j06J4J61L8j10j90j36l3P9J20M1o3o3K8M0pm9Ol8j32o7J50J47l5j19p6O1J51
-24633A452J18K2l3l5l0j7k2k0K0J8j08k20k52j56J16K45M3j34j0K03J06o2l6On6k1N4Jo3
-24604A129j18n2P4J9j0O3J3K6J10N1k2KM6P3M9n3qJ13J37N5j15j57l8kml5k9j2j35j76j10
-24573H84p1n3J05K33J41n9j54n5P1O2KN2M9j4L0l9j50j09r4m8R8K67K59Q2qo0p7K4J04L3
-24543A505j11q8j5p0o2r3j89j64j21r1M7K53L19J23j28k15r7RN6n4j14N8Q3oJ4K6J2k5nJ15
-24513I72P4K1QO3P6k2j85q2J01J11J05M0K7J14J15M9m0r0r4m6N1J13J4n2q9j27j06J4J44
-24484A279J12L3l5k9Qq5o4R4J54Q4M0O5J25K8j37j74r4L1P5k0j08j26o1J16J39L0mJ20J47
-24455A743Nj16k46j46l9J9J03k4j31j16j08l4K8mJM6Q6J21J34J6N8J03j2j37k4Mn5jLq1j24
-24424A072%O6%n7r0LJ22J10N3P1p6k06k4K23L25J55n9q1l7l0J09J07n7j21j23l3N5LK8K0
-24394A528m2l0lL4l3N3J95P4r4j74k02j48l6m2j51j32pM0J29J53K9j08NK12J05m3%K9Q9M3
-24364A473j4p6j14j75j32O4R7N7lJ8m8k0Q4J61O5n7r7m0rn7l5M2J00O8J03J20N3R5J3o8M5
-24333A713l9j21p2p5j12J3J03m0m4J7J7N9J1j48j85k7J14J39N9k8k4q3r1k4J9pj4OJ07R8
-24303A341NNmK5J23M9j9r6j01j2l4j30q9M5J16O4kl8k6J0nrkkNOO1Q9O3M2n2j69o5J5N4M6
-24267A309M9K3j9m8j60j11k1k5%M8P8O0N1P2pmn2m1n9K1M3RP5Q1O8K3n0j37j79o4rnJ5JK0
-24232A055L9K6J8n1o1l8%J8N7J42J39Q0M8pj33k41MJ75jj63j44J0P7O1l4q4r3q6p3L6J35
-24201I11J19N9J3Kl7k2J5O3R6QLM0N0M3l7n5k5j4Lj06r3n7j35l2J67J21k8p6m8o0j5N2K2
-24168I47O3R6J11J00R8Q4N9K1qO4R9Q6Nqk3q8j07j12j00l5m8K3J12N2m7n9N6J22R9P7O8N7
-24136A864O8Mj48k00k00n1R7N9p8k48j92P5J02N2J10P7nl6r1r4n4j0Jo6n1J7O9j1m0r7M2
-24105I65J52N7M1k9n2j7M7Q6N8M1P0J7r1j18p2l7j05j26O3J94N9m1K0mJ3P2J48N1j06j33
-24075A223n6L0J42J26K1q0k6J09O9r9q9p2q1m1PO0Mj8J7O7J39K11P5j35k19j07m7j6K5R0
-24045A329N3o4k5KN2J28JL3J10L4m1j26r8j0j8K3N7P5N5K8p1r2m4J2P4Nj49j67N7J62J53
-24014A538R2n8j03O%r8j45r9OQ6N2l4P0O8k4p7n0L0J4k8PJ1m4j19r5R1J75K00R5l4r7j33
-23982A303o0j27j34N6J03l5j75p9Q7J0K4P7N1R0O4k2J29J95oj12j4J9q5n1R3O7r1n7N0M7
-23952A417MJ4n3j27j5M9J2n5l7R9K08P1Km3o1N3O3PL9rj32j73j46j20k2J0K3O4j2j0q3j14
-23920I23k2J15J90K7o8o4j19n8K2P8O4J11Q8N1J09L0j65j88j13m6J6o3q5M8R8K0J6Q8J25
-23891A228Rn3K8R1P2N0K5K5P3N8mj3j40k15j75q8LJ64K44N0j36j18j52o0NJ3J30Q4R1R0M2
-23860A421n7m4n7q1JP8J18J01J08P6j1q8q4K3J60J71K3j30k07j32p2j32j17p5j7N3K2o5L5
-23831A021J78R0m2o4rO1oLJ28Q8O3P7J5q6m7L3J0p0j6j4p3j45r8j6K2N4J12R1Q9M0j2J8q1
-23798A414l0Q4J21J26K7r2n4K6j27j87r4mo5p3JOJ0M1M0J8L1J5j3l2Jj4l0R4J09J6K2R7J39
-23765A623K9r1p6j34j95l8O2R0m2j55JJ60Q1nN3N4M7N8N1K9n0o6r5r6p6k5L0N8N1J04P9K6
-23733A542l9j58r3q8l6k7q1lK8R5J26O6N6J11R3q1j93j29m7m1O9J25J23Q2P4L3p9j31j69
-23704A228o9k2Kj2k8n5j13j6M7R6J80K12J24Pp8j1kr3j18l3R8O2n4j9L9k5q3n8j2j2K5k7
-23672A180mR7J83J87O9n8j32j65j52l4k5r2m3O6J03k0o6o2p6n3j59j37K3Q1J14J29J06J37
-23644A197J17Q8Q0kl2j5rK1Jk8K4QL7J4o6r3j09n2Q2P4PM5P7Ml6Ol2j02p2%M2O5N3N4N2Q0
-23608A580J14M6o3q7j31j25p7o3l0O5Q2j3p0l5J06M3l5n9j39j7L0L3Q4Q6K1%k2lm3j14j20
-23577A044L5K04K12P2k4ML5p3j25k4l3l4l8L0M1JRk6n8K3N1j7m0k3M5l1j2O1K9J20Q7Oq4
-23544A467j61j63n0J5k5l5L8O1P0O9J1q0p4%j1j6p0rn3j88j57p5l2J17K31J62Q1Q6J05N7
-23514A371o5j17K2P5q9j79j41m4k8j08O9J38%Q2J00N4Pj07o3j8o2p1L3Q8J23J66N5j8j5m8
-23484A210m7L4N1K2j18k23j52q8n9K6J78K04j1j45j5N5j7o7m9RL2K3K1O0J97J66k3j13n6
-23455A105N2R5R0pr4j56j30q0m0J36K58K32J00K1l8j64j76p8m4lj9n8o7k3O2rn9P3J09n8
-23425A030j11qJ02K33J70L9j1NO1P3P3K7o9j03j10n4P6J8o4j9J0j3j19j12l6o5m6J3kL3J14
-23394A135N6o7j51j41M5J55K27K34J00P6Q5K6J8j1r3j59j09q6r1o1m4o6N3P7K7J4%n0m8Q9
-23364A240J50O3jj8m8j50j58KJ0oN0O5R3l5j29q6j3Rm4m1M0j7j3P9K9L3N3K9K7m9o4M1J57
-23331A298J71P3M5J17R6n7j55j56j57j54n4o3n7L7K6r3r1L1N8L6M8N9L5J44J70P0k9j27j50
-23302A171j15l9J5N6Q8K1k2O1O4K7Q8O1J5RK9J56J57l4j32j16j38j34M4J02k6j3j7j11r2
-23273A175J2N3J36J18RK5Jr1qq8k00p9O6P3n5r1r5j16L6J03J8j32j52k0Q3J67J73J20l4j71
-23243A036j55r4M0J91J80J6j15p0N9N6n2j35j10l2P2J17K4j9O3J61J46M2k7n2k1LM8L3l1
-23214A374k8P8J83R7o6j30j11q6j34j74j03Q7J83J07O6J33P9N4P5q2j40o3o3j31j69k01j33
-23187G02L7J07M7K6m9K7J69J55L1j32j43l3N3J09J69P7l7j7%qk9q0n0o3k2M2M1j8j04n0J02
-23156A059J32Q6k3j05q1m5m7KP5K9Q1J00P3N7Q8P9qk9m5r0j28k7Nk9nL6P3M1j8m1K8Q7J95
-23123A605J87Q3mn7M0l2j05j10j18j16j07PJ2p8j7Lj5P9K1q5m4m2O9K01J43Q0o6j46m6j3
-23093A329j01j90n2J26J15m2q0l2J8M1O6N3P3J0k3M3K7J1K4j50r1J09R8N1jq3j5Pj2on7p5
-23061A191j18l8Q7J78J44O3J59J65o0j08P5J41J2q0J43L24L27M10N83O90O80P43J185J810
-23037H706K829M302P009J0671J1839K918r240j1628q392n315l431k256j593r59n49m15m58
-23020D038m96l93l20k17r5l9j08j52j45q6l3K3o1j22n9j17o8Pn9j12l6J2P4J21q0j57K8R9
-22992A447o6j05L3J8k3j2P2L9j9L9L2m6j22m4L5L3m9j27qJ07J03J8l8rm2j23j17k7O3Q8N9
-22961A209Q6R9Q3j6j39k42k02O2K14J00JP1K2kJ8J4O4L2j10l1J29O3l9n2O0Q4m6j15j00j4
-22931A303M8P8N3J25J46K9JP6J3K3K7l0n4L6q6q1J04l8j33NO3j9m6j2M2J4K6R3j4j86j17
-22900A489q0r0l0k8o3l6J9l5l4O3J13J24Rj39j41j23j12q7j07j2J20J12J43K07K13R3o8j12
-22872A408k5J0k3M0O3QjK0O5k6K4J50O9r6k01p4L7J2OK9M5j9M6j1k2O4j0o4n9q3o9%K4M1
-22838A378K4n6MKq6L2Q1j1j11o2l1M8R4K6L0k3o5r3j9M3J5j09p4NJ09J92Q8l1m6k8l3L3J30
-22805A456L1o2p9n2n0r5oJ48R9K4O7P0m0j45k2N3P8j6j3m4p7p1o1L8R2L3K7L7l2p5J0k7p8
-22772A218q5r2rL8Q9J02P9J98J02k2j05j27j23r6J7K6m4K5L4o0o9M9M5l5k6QJ06P4k2l0j
-22741A264k2r4k4J04J25Q6Q0O7J81J44k1n3j2r0j99j55m9J3N8J46J13K8jj04j57l4N8QQO2
-22711A530l2j50m5P4J03P4mo5j43j67j13NP2L1oq8r0Q6J66P5p8l5K9Kl5l6O9Q4o4r1N9J81
-22679A398N0r2j6J75J88P7J6q7j11p3j33j52J7Q6Rl9k4L8J11Q3q4j46j42r0M5Q7Rkn3p9j
-22648A065k0L1P0L8np1l4oo3j27p8O8J08O5O2J31R0Q6R9J6j1K3l7j68j07l5n5L8J37O2M1
-22617A413L0m6j03j43j18k4R7J5p9m3O5N8J7J7M6J8q1j07M4J53J52J10L1l1K8q2j35o9k2
-22588A211ON2J00j0q0j8K5o8j38r9j8R0O4NR5K21L04K27j1j76j89j08q0j3oq8m5Q5Q9L1K6
-22557A484k3N3K7p3k9k1p5p7q9j22p2L2M3M8P1N5J22P7j16n7J9K8l5l9m8K1N2N4O4L3j4o3
-22525A330K1j6J1M2J5J20J94R7L1Qo7j05NK1r6r0q3j26r6j66j01O8Q8RJ9jk1K1N8L9j1nq0
-22492A133m2J20J22P4J8r0j89j97jJ24N7L9J88K31L8p4m7k1K8J9r3j38o5o8r1qN4m3j75j18
-22462G85l7MP0ql9O7Q9j0j2Q6J16Q2O1j1j2N6M0q7j4N3j5l0q2L5J04N5P2Q2J18J03O0J9r1
-22429A709j87p8J13J31P9l3j16j57q6O0K21J86Kp6K2Q4q7j34o5j76j38o3k9n8j57P6L14K60
-22401A617R9L4p9j58q7o4j07k3K8NM4P4O9L3K5j0p5j1J05O2R3J13j9r0j95k36j39k7J29J38
-22371A348J05N5n5q0j4N2O3M0Q3J16np1j00n9k7N4K01J56m1k4k3r1j26j33j37m8P7m4j46
-22342A126j98j40Q5K05K39J54N6J29L3n5j5J7Pn9k5L8M7N5K7J9j5j10n9O1P7j2j49r2mj5
-22312A427o8m9j7Q0K04Q4o1j02q0N5J5r8m3j2O1O2m7j03q5o1K4J21J92J30O8k4m7J04J41
-22283A871P5j3j51k06j12K2L7l8j56j41k2R2J40J20L6o1k1K2K3Q9k3k55l04j02j6o6k0J69
-22255I89J16p5r6p3N2J47J72Q7NO1M2n3j53j20OJ04Q4l0j54j13r8q6O8K33J73J3o7q2n8k3
-22225A071p9j2Q9J23J91K16J26Q8L7j08q9j33j67N3J24L5mo3o4k6j1%%OR4Q2p5r9j04j65
-22195A136r9M5J29Q1M3L5j9o1p7M7J77K8o1Q6J43J52J51Pj17j42r0J0L0L9Kj06p8q2p5k2
-22165A312jo0r6RO4L1o4p8q3o9j37p8KL7J20J46Q6J01Q4j5j3LJJ04J25m1p1L6l2j08p9q7
-22133A149r2R5J09m3o0J7J15J99J51M1j8n9j06j28n6J1M9J6q0L3K16K05J61K3j04o8M6J48
-22105A970N2j49k11j09N8Q9l2r4o1L2Q9J4L5J42J03l1o3o3p0j23m1Q9nm4N2k7j45j88j15
-22076A154l3JK3q2j62j15rP4R1K1o1OK07M9j1J68J22K8k3j43k16k04q7J11J73J71J85Oj01
-22047A343JK8j06j37lK8j0M7J04l7j47OJ62R5L6k5m7j10r3K0J4N4L0N9J28K2m5r2p4L2J16
-22016A399L6j71k06o1J3J01J52O4o5o8n7j8J6P7J15J5q7o2M9P7j5q8l5Q4P2J4m6J4M4mj5
-21985A344K0k0o3m7om2j11p3J0Q1J31J87O8r0r6jQ4Q6O3O0%j03j86l2J43N5j37k18r1J8P5
-21954A109J15Q5K7m7j00p6p6m7K0J68K17Q6l5p4k2J01Q4n2j66j47k8Q3%q3j15m1J4M6J8J4
-21924A078M1M2J23J34O3L8Q1ro5j12j53j38p8J02J73k4j98k40r1N2N7N1j8q0N7J57K15K71
-21896A529J42K0m0o6lm6p1j9J5m1l2J56J26K0M4O7j3j32j23m0J06J64J6n2l8p3j33j47j58
-21867A178o5Q1J40m9j82j01J17J63O8k8k5m8k1J65K06Q5m6j21q9r9n3o4j19j18l8J17J19
-21840A173J07J32j0j13j64j25J19K24L7%J9O4J23k0j34j85j39o8o9r6nJ08N8N7O6J67J93
-21813A519J34lk6j5j20k44j97n5J4P9J04P4K4Kl7LJ14J42R7N1m6l9k5p3j8Jm2l8nO0L5m4
-21781A426l3K6J4k5L0%k0r6p4rN2R5M2J08O4o4j39j25o9O5L4pj11m3J91K49R3n7J6K4K1L0
-21749A708p5j33j38n6J3K4Q0O2P5R7P1o9j42o0k7J3N1M7l3r6q3j57n9J38K00J33N6O1K1P
-21719A729pq6p1j3j60q7O4N3J06J89Q9PJ6q9j35j82o4J79J88Qj09l0O4P1j2p8p3q6r8M5R1
-21688A519K7ll0m5RJ29J17p5j03q4j62j40r1p0PP9O7m1p3j1n4o5m0K6J18J06Q5K10J25l9
-21658A498j9O1p5n2J09O7Mp8p0j19j14m6p0j14o9p1J5Q4n4K2R7J2M3R9Q2Qq0r4j2O0Q4RR4
-21625A311J53J0m6M1J08P9K6M2qk17j34j4%l5j55j4K27J47P6J09j5j02p1l5Q8O6j20j10Q1
-21596A488P4nj60k27j22r9m5O6R8J23J58O7J8J5n2o1o8rN8Qj33q4O4M3kK9J36O8k1l0l6k4
-21564A335p0j01p1O7J11l8p8k0Q4K7l1k8OpL1O8L2k5p9J0j0j30m4kJ2Q5J22R8J05J06O2o5
-21532A562r8n5j9J04J16Q1j02k17j27N7R6km7M8R5Q6P3mj03j49k04l04k03KJ10K03J60J61
-21504A320K64J43l1q8M3L5j42j70j05r3k08q0J34J04J70K14P0J0K8p2m6Q4Oj23j61j53mR8
-21476A247J3q7JJ86J36J14J95K9J6O9o3j54j87j43j36q4K7M7L5L8M9J18J06m7j08J0L7p3
-21448A391j29n4j4q8k3P4J43J47P4r5j69j42j28j12k9K0P7J8m5O7J57O8p3o6J09J48N5K4
-21420A405J7p3L3P3O2J41J08n2k0N8Lp7j11m6n9k01j82k4R8Q2O5N0nj05o4km5N6J46R0L0
-21389A451p6j48k6J18J38L7k4j94j85J7J60R8Q4Jj19j06j2J43J58N5m6r0j8j1k5J7L6j0J5
-21360A438J4o2n4K8M4L6ON2P5nj37k37o3Q5R5J40P1r9LM9o7j44j60k2J77J40O4K3rJ02J49
-21329A732J03o8j52o8j17q9o1q9r0nJ99J81J19M0r3q4k1pq7j52j31o1N2J15R8P7K7ko7mN1
-21298A346O4J70R7j27j77p2Q1J67J09Q2j2p9p0k4l9q0o6l0K6P2J11qo4q6OL3k1K6L9q1j79
-21267A214k43p7K45K50O7J3P8P4l1r0j1j0n2q4j29J0O3R0J06k0j5q9r6n0m8p0j1Q1K9o0m5
-21236A089J5J2M8L9pm4j18j05j7P3K3nM0N0O0J02J7NO7J8j13o8J01J33K12J68K1j66k50j84
-21206A216j13M0Q9K4L6Pj2J39J63Pj37l8R0L5j1P7J58k1j00m4m2k14k85j13L5on8m9kO7J54
-21175A092M1n6j02p5N8J54J32Q0N0JO9J07L4Ql8K6M8o7k44l26j48M1J05J93K24N1k8K9J11
-21146A570Q8l6j54j77j23j08l0J49Q6q8q1O3O0M6O7M3O5K1rk3K4N5NR4J73R4O7O4O3m2k10
-21115A816k47j94j4J29J20K5j48j00P1J7p1l8L1m3j7Q2O0Jm1o4r1J2R2O6J0K0M8P8Kr7j25
-21084A390p0jj5m7J2K8Nj2k3J2lm8%P6N0j42k02l8J44J21R3J48J30R2Rr0j22oL9m5q5j02
-21052A298r0QJ06M6nK9n0j31j11r1j2L2K1Rr2j05mJ18K01K15K16R6p1o3K7j4l4Q1J03k9j32
-21021A572r6j30q5OM2Q4k1j24n9K5O8P1N6O8m5n5L5o6j15pN8N6j6NL6K7n3j49K0R6R8O1n4
-20988A409q0n8Pl3j02J4J84J19n0q4J9Q1J7j1Pl9j2PM7L3n1j3K4j7L3M9k1qj65k69j90K6
-20956H73J46J77J99R9j2r5n4o7n7K5K3n1p1lk5l7K8J78J10J1P6M8k6N1N7j5j06j06q4K3L0
-20925A345K6L7P7M9pL8L7J02J26K8j39k00j16P1J57Q3k1j10qP0J0j6m3k22k04L6J27P3M5
-20896A451J9j30k14j68j52M5J20k4j03O5J26J1p2m6P7J95J45K7n9n9Q0K10R8p3k9Q2K5rq9
-20867A549o8n3pM9R1l5j92p8Q4J80K62J21j60r6m9k5M2O7R3O2M2K4M7j4k20j93k5Jj3o5j2
-20836A409J01L6Q7P5p6j34j26p9o4pK6N2N1o7j33l6J47J60J9l2rn4ll6m7R9J21J75J54kj08
-20805A699m0p1j54j68j8O0k7m7o6k9O2J4j12j54l2J21J36j2o2J34J88J22J35L6q2n3j5j0
-20777A555m3l0o8j04M5J12o5j27J7J00J44K28J71k5j52j73L3K15J66n1j63j11l4l9L1L2j14
-20750A550o6L0lK3mj08j50j89j40rJ44K03J85R6O1M4Qk4n0p1o9k3%j6p6RJ12PJ5Q5n2j17
-20718A405j52j26m0K5P3R6L7j5Q2R7J9m9L0J63N7rj3j12j58q6N8O6L4m9L9J15O6p0j00n9
-20688A424o4m1pO2N8p9o0p0p6m0KJ8J48J25L9K3NK5O8R0L1n8q4M4%MN8L7P4n7j35O1Mn4l8
-20653A537m7k9n2q9p0P1J37M8o1p7k1j1J2k9r4K0J52J27N0N6J7q1j76j46m9m8L0M5m0m1q0
-20622A061m0L9J12J74J92P2j4n2q0j68j85n9J32K34P7j7L0J44Nj32j27j17l6P3N1PO9O5K7
-20593A537L8J28N9j1k0o6q0l0r1r3n2j01j96j35Q4K21J48j33k47K2J44K6Km2l4O9R8j73k40
-20564H32OK29K34O6L9J40J40pj56j51K4K8nK6j1n7j08r4q0n5O7N7M6ok6j18r5p5j10K7K03
-20533A010J93Mj96k16M8K26J80J19M0k3nNlP1J31J09K8r8l7R9m3j42mm1o7m8m9m8K5R6L7
-20502A401l9m9ll3K4J3n8n4k4O8R8ln5k2K9N9k4q6n4Q5J01jj7P9J42Ml7Q0K04J53J0M8K4
-20469B063j12j11m8r3p3j32j83r0o4o3j0L1M2J9J9P4J43J13N5p9j36M1L7K%k5o3j16j64p3
-20439A004Q5J20J35J14P0rr4n6l0q7j09N7P9q1m9J07K4l1P3J7l4L3J3LQ8Q9N3j65k05j4Q3
-20408A283J46J46N2L8Nn9K7L6j95l16j82J6O8L6K2QN5L3o3o5J06K22J25m9r0l7N0J04J07
-20379A629J7j46j55j8M8M5R9J11K9n0p4m6L5R7K04J62q9j30m1k7j40j18J2J00J30Pk6k0j04
-20350A541j25j27r8M5L4n3j26N2J41Nk3p3k0K4J9p4l1J02N5K1N2J9o6m1M6N2J14J00N7Rm0
-20319A591r2m8P2R4m7j84j19M3J22J03j1p3p2k6L3J25M8j22j54mK08K04L2r7j04j48o1P6
-20291A389J22J20O5j2j22j00n2K4R0N9qK1O5P4J6p0k8jl6n1l9LL5M9L9L2k8o6p9j38j74k0
-20259A179M5K6J8J9J32J38J09J0q6m0K4NpL7J04P4j34k17j32pQ6Q6P2M0l0j14j94k42r9R5
-20229I97J53L1R3J30K4l2q8j06l8l6j9R7M9j01L2K10M8l1l0O3J61J03j27j83j06j60p8J03
-20201A159R0l3L2P1O3P3j1o1j08j49J6M6N5J35Jo6O7J97J69K5o5j71k29j47mJ73K42J77O
-20172A753p4j33j68l4P0P8J16PK7J78J08p4r6n6o2m5R1M6l3o2j0O5LpN5Q0O9Jj00j85j69
-20141A439m6m4p5p7j31p5N3M9q6j75n5J23J18J5M6J18P2P2J93R1m9j02j6N2Q8P3L1j3p8j06
-20111A505n9l2l3p5n5J00J25J2J2M8P7J1n4r3m0J3k7l9k7M5Rl2k9J3N9J5K2OO2Nl9M1J18
-20078A664P8r9q2O8L0l4o5p9K7J07J32N2j17m7J45P8l4k3m6m1j0l5j42j53j01n4pO7J43J34
-20048A556N6m5j20j50k8J05P1j57k28p3J41J48J0Qj4Q5J24L1r5l1J57J62J02l4j17j01l5
-20021A528p8j24j40r3O5M3J7J45K59K02L6j01k1L1q4j32j05j3J0l7k1N1J60Pj35l4R9J02
-19993A637%q3j44j28o9q8J9J58K08M3j01r5n4J7O1J10J70N0j21j05M6M2k9j28k10m0K14J74
-19965A554R5Q5Om3j17j65j71j39J1J43J15M1J4j2l4L5M6p0j49n0j7kQ3L9m9n6j10j79r9J3
-19935H18N9J02J21J12R4k0k4P4N4oK3j8j69j11M5Q1J2L1J50J76L7jkj4m4jP0o7j78KR6p2
-19903A430j5Q0J8M7J01J15J3j51j80n9Q3J34J00Lm5n6JML7Q0L5p9j55j07l8k4n6j22j10J3
-19873A097Q7O5J41J70K3j71p1K02J83m6r6lM1l8n2m5oM3M0m2m8op4p2k5Ko9o2Q0J54p2j79
-19841A151j03L6J14J38J21P4p9j29o2J3L3j1%l3K4O8R9J34P4O6M0J8r8j01n4N4J51K1k15
-19812A544j77J8Rl7m2QR5J60R9JPno1j28j23r0j3L2P9R3Np6r9p0j01j6O9Q2J19K6j43j45
-19780A120K9Q1N1no1k2L9K4P7O9P8Q7J37P8l4K2m2p4p7o9j18r1M1J31N3m8J9Q%J1k13j89
-19748A112J5N7L2J27Q5j7m2pnJ5J2L1J26J19P8J07Q2p1j41j04r1j08k33j72L2J10M4K4O6
-19719A283J52R4kN2J14J42O6k2Qk2k9L8K5R0k7k22l20k96j03P8J09N3J11P9M8J15M8j01j06
-19690A455N3O1NKQ4J21O6nNo8q7OO6P8l8jN1j9r7j08p2j30j99q7P0J69J12J35J32Q9P2n4
-19658A867k8q0r3kK2J06J87O4p0j65k10j45J00K10k5o4L6q3j21q8L4K27R9l4o7j9j0r8j09
-19629A441l1q7j64j4J04J00R1O7k2M8J44O8k3n4j96j33K8QJ85K97K57J35q8j74r8J04K29
-19602B222K35K06Q8j97l39j99m4o9j09LJ52K04J62J59K36J44j19k14j38j13K7J54J25P8P2
-19577B726k8j53J8J80J79K67K64K28J43R1P5Q9K23M77N47N03O68Q80R95J242J457J955K702
-19554A5728L657N190P213R683J2231J3149R607J500p063j1775j2166j0220p751n844m474
-19539A8665l382k561j886j419j114q86o87n45n15n02l81k77l05k46j26j28r5n0p7l0r1j92
-19517C170j50o1RK3okj21j82N1J20m1j16j55k65k48j60m3Q7J78J57J33K62L10L72N37N02
-19491D361K21n4k33k86l04l01k33k72j74l1q0j26p2P5Q4J1p1n5m8k9J22J65J25J15J25J39
-19465C174K26K25J24R8J83J77J74J94L33N20N64N79O74Q95J150J571K094K814L844N092P034
-19444C1739R883J2872J3989J0122J395p566j2455j2834j0690q084n892m273l236k516j894
-19429A0560j365j038p63o62o74o22n52m17k67k44k21k10j33q6j44k11n1N0j05j29j1Q4P1
-19406B860m3j51k38r9J57J30M3j25j11K1K6j4K1J18j8j40l1J9M5j6j30m1O8L7O9Mj15k17
-19378B129j12P4J75J30J25Qn5j01r9k3J11J80J21O6m5j1J29K83L15J00n4L0J84K86L40L21
-19352D607L37M25L29J84L31N68R23J217J333J542J922K525L593N154P173R807J2503J3351
-19334F7824R477R82p565j1975j2257j0373p880n805m239l024k324j952j482j124r23q01p63
-19317E796o74l90j26r2j73k28j68j41j68j88j42j16j01r2j66j81j61j49o9mL9N9j8l0Lr9
-19291B221m6pk5n4lO5J12oM%j54k44j80j17r6p9m4P4P4J4j01p9P8J73J54P2J8j9j06j39m0
-19260A520jj5k1N9M2k0pl3m7N4J98J32m4o9M5Q2n0p8n5m8l5K2J4lm6j96l09j63O4J52J18
-19229A262M1k0l7J7J85J55M3K4l4o7l7J25J36Pj31j86j50n1R4Mk1Q8J48k3j45j27KK03K09
-19200A714M5j7MK4J5k9rR0L8oL3J5M0M2q7k62j84J5O7Q3M6k6N3P3j2n7j22m5R6M4kk3M1R2
-19166A789O0K4q5j04j63j80j23q9J3M7k2j2r2l7J04J69J54K8k4m4o3o5n9m1j8J3J39J54k1
-19137A452j12j03j16M5K06J55M1k22j73P6j8l3O5M3N1J19P3J2J17J91J11l1j1rp8j49j64
-19110A538p0o6o4K1oj14q5K8J62J72N5q5j42j22k8L8J18J39km8L9m2j87j94j32k7K0j9p8
-19081H19K2J19J17J11K4n9K3Q4O4M8P0Q9Mp4r8j7J79K23Q8K7m3q8k21l14k43j62N3K32K53
-19052A330J18qJ2J60R4rj48l21j81R7M6oP8J15R8J9M4Q2J24K3j07j15j53j38j62j18K9J26
-19024A129Q0J46J21p2r7o5k8M3R6kqJ5PQ6J77J37M3km7p8j37o1M3Q5Qj72j06R2J17J5p9o0
-18992A426Kj1pN3J33P4qk7k8j50j59O4J61J35R1J4j11j45j22m9M7Pl4j9j36j45o0K1R6P2
-18962A185Q0J44J22R4R4o0p6P2J15L8L0Jo8j06n7J6O9R1P5rj32j53r8p6m1k6j19j73j6L8
-18932A054J7M2L0N4K66K62L5j56k56j57k3L2mK3No3n8n6L9J37R7rk1J10J67J31M8n4r2j78
-18902A422j55O0J32O1%m1r6o1m9r9m7N7Q4O4k0n6M0J14N0J1Rj6l2p7k1L5L8o1j35K7J25Q4
-18870A447K4Q2J69P1r0k51j09P0M1K5Ko7l7l8%O2J01O7r2j58n0N2J8l3R8J19n6n5P3J15P2
-18839A672j50j60O0Q5K4Qm1o2K5J18J58N1j84j49J4M6K1jj06j21K7K05J96J16K4n1j11j68
-18811A546p7qN0J36M6mj9j36j28q4mmk6n9J1Q7k0OQ1J24K8Np4j29L6J06O5J16J02J26J23
-18780B022L1RK8k0r6j38m7J5j32k17o0M5l0j06lM1R5J74J15L0OK5j00j99m5N7R2K6j09j11
-18750A398j8QJ4P7M2k7q1J9pn4O8J14N3K9n7r2n0PP5n2n9J0P0m5j48j14lJ36L3j07q4l8j1
-18717A106jO8J80J44o1j20jQ8J03L1k7j17r4nJ44J93J77J49Q1j6n6j45k12r1l6qO5j4j69
-18688A356j49o3n4J05L06K62J46O4Kk9j21j17jK8p3j46o5j1k3RO8l1j29j15p3L3M6m3p7j7
-18658A088N5N1L1J38J64O2J6R7Jj87j77j29l5R8K6n7p3m3L1j3p3kKj1J09K21K60J08K8N4
-18628A840J3n6q4j04m2l6n9l6M7J10O6J6m9n7K1P8N3qK3j23j99q7o2k8RK8Lp0K1J02J45J09
-18596A584P4R3J4j3m1j31o0J36J87R1M0J23m4k38j49Q2J64J8j70k01o5J4m1j05K7J13M9L
-18568A554qn9n6j2K7Q5J16N4j13j53q1j5J7M5L3R2J13M1ql3N4L9m5qL2k5j47%J0p4j8J53
-18536A610J53J66J58p6j56j10n6p0l6J4O1j0k7m9r0P4R4M6J7o3o6l3ol8k4J8K4JqM2O7J1
-18504A638j00j33j18K9J16R3J2K0L7k1J0r0j64n7P2M7K1j18k27o2M4P6N1K9Pk4J15J51J35
-18475A589O5J0K0rj9N6K59K17L1r2j31p1P7O0o6j45k4J35Q0k7q0j07j23RJ29J5m4m3k4NN3
-18444A805L9r3k38j14j8P1N7m7L1K37L34J84l2n5o0j4oo5p0L5R1J00R7J10o3j92k95k20r
-18415A600J77J88J14J27J92J50J16L00N89P08P79R64J426K016L064M874P825J1428J1000
-18396D7637j32j0790j1148p661m689l046k143j513r71p37n85m66k70j88j68r3j3j41j61o2
-18376B660q7j97n4Lj13j38j15j27p3j09j16r0l8K1N6j0kJ25K06J53J01M8p7j28n6l2j34j46
-18348A531l7KR5R9M8N6oj1M9R2O8Mq1j48o9P3J9r8n9M0J19K00N3r8j53j54j43j17j17q2J5
-18317A190J59K28J27nrK1N2qj66j88j11J05J5j52q2j8M0R4P7L5J43O4j00j71j20M3J61K25
-18289A649J52K0r3j73o8N7Oj7q7o9K1O6J17R3ok4J9R5M5Qj5j7j4n5r0j11l8J00K17K31J07
-18258B126K1K9n0j96j53L9Rk6nJ2oj16j09N5J30M5m7q0n1J6J35J39P0k6j37j51L5R1op4p1
-18227A648j44j38N0J15J17J72J40M2j06j40j42p6n4p6j20j10L2J10J25Q7K3J06J21L2j6n9
-18201A739q9o9l9O4L3m8k9l8J1P6L8q9j34r2r9m4NJ1jrJ4R4J56J14j9j59k40j47m6O8J05
-18170A137M9P1J66P8m0LJ00J52l9r5N1J33k6r8k9N7Q8O0o4j20o3j0N4O9J1J8K0l8rP7J48
-18139A911J03o4j84JJ09J68K09M6n0K2l7j60j86o8J49K43J62J04Q5R8J26O8o5Q0M26N70N78
-18112D444P20J098J711K287L249M990P979J1383R706j815j0909j0416p020m344k932k066
-18096H065j461j027p49n32m56m56m30l00k10j41q0M6J2k6m0p2k8o1j74k02l1J25Q9l5q1o2
-18070A683J0o7j75p3Ol3J6J50J43K7n1o3nj6m9OMpQ4K07K07J17%l9l3J34J72j5k50k81lJ47
-18038A953J9j42j45q9m2J9R6J62J7j33o0L4OK5p3p3M3k2j21j31K6J08NL1M6l0q9k3M3R1J12
-18007A663N0J36J13q6r2m8j05j44p2j1r1j13j0P4P6K8J8j2k4PP0J15Q8l6n3K6k2o2m4j8Q7
-17976A508M6OK4Qj2L9n6j07p8M3N4J05J62J28Q5%l7M8P2Pj7j57j90p9L3L1MJ03Q4j9q5j7
-17944A736Q3K2j42j20L7J63J75J8L2N1j18k41j18Q2J06p6j50j03j74j18O5J00J11J08m3j17
-17918A369n5O6K30K11J42P2l4jj0p0m0pj9l9q1j18j50m0L7O7J27N6j34j62o5M1J18L0o5j07
-17888A369l2N6P6P1O8P3J8l7j9Qm2r2r8kM1k2n4J2L0l6N8P6r1j39j69r1Q5J71J37K7q2j07
-17856A263r7PJ31J57J43M0m6j0M7K5J07J24L7m3P0J42l6j33j50j03j10j42q9M9J22R5l3r2
-17828A475QJ00Q4k4j1L8J2j17j18n1J9J19J18J62Q3k9kJ1q7j98r2N6N6M0n6j98k30l8P2M6
-17798A248Q5O2N1L5k0m1l0J04J15M7j8k0L7jmJ9k8n7k8k6q4r3j01k8O6L8P2J92K00J06k2
-17767A876j00q6J6R6Q9N8j5j37k29l63k62N0J18L1L9K0P8J34N4K7J34J92Q7j0j08o5m0J2
-17739A696J48J14q4j92kN2o7n7l7J17J35O1R5R0N0o0j17p4l4o2K0M0m5j16j19m4LM1J11J10
-17709A773J38J03%%R5Q6Q4K15L20K03J29J71K10J55J98L06N96R56J409J828K594L905O282
-17686B1756R799J1863N267p057j1497q980n729l600k408j750j356r66o59n13l56k27k31k22
-17668C134j78k04j56k4o2j24KKm4j34k23k54j27M7L1M7mj58n1N5j3o4j38k9J74J76Q5o6j51
-17639A549j12j6Q4J34J67P0n9m0l2rj9l6orl9p3N6J73J16q3j13k4J5N0M7op2j05l2M9M2k9
-17607A638j6J50K21J15N1m2j80j31n6l2J22K57J28j24k31k60k42k03j75r4N6O9P4J15J62
-17582A372M9n9o1j33r1j4n3JK30K27L2NmLJ6m7p3K5P8n9j52lJ16R0M8P4L8L1M6j7l8m2K1
-17549A656O3J8o1p1q6j13r4o6k3L6J20O6M1K3j1l4p8lJ34J43p9j04n0q4l6J5l8J5J09Q6L5
-17518A529P8%q0m3P6O4p7r1LN4K9J6K4P1k5j67j60lPJ4R3K7n0m3l1J5J47K04P6m0K4j22k07
-17485A412m8%n1j8K7l2K5J02P2p3m4j9j07o0O8J73J90N7k0Kj7o8j33j20M9J80J09K2K5j2
-17455A691r7r7o3m1L9K6k5K3N4N5J02J4o9r4q6k7L4J26J64P0j5o1nJ20Nj2J12J27J14Q9n6
-17424B217k06j41L3J11J5Qj1k06k50J5J84J28J26J98J00nj5r2j73j52p4m3m5L8R8J22N2J4
-17396B046m9r2P7K38K35J72J63J45L58M45L96M71O89J021J509K172L374N351Q338J1536R398
-17375D7993k400j1122j0425p098m345k787j889j474j061p79n67l85j33Kp2j38j56k73k86
-17356B605j49%M5J4m7M5J52J21j3j44k27k07k13j77p3K7O7K9j0l2m0m4R7J60P4J7q6j78j12
-17327A701n9p4LJ3k5k9m7RJ2j5m0r9Q6J52J7L5K4O6J53l3j41m0P1M9J70K42R1q8r6m9n6j74
-17295A829k03j85j59j43j24K8J67J93K09J36L9ol4J0L2J32J91P0m0r5k5O7mn8PJj6k5m9j03
-17265A842o0J51J87R5J3j70k19j42MK5k7p4p8m7Mn9j27j7O3j5kOn5p5M0J23J31L9k1j0Nj13
-17233A417j26q4q2PL4M6Q9N6K7J23P7M0j0N1O5P0J20P4l8n9m7j22j56l5K9p7j07JQ3J39J07
-17202A712m8p7o0j4K9J28J04o7j9L4L7P6oj89r5J08J15p4j51j63j19PJ68P7j10j1J11Q7M1
-17173A631J8N5J27J08O6j91k86k06q4J2pK2J11K00J93M1q2l3J1no0j14N1J48oj30r6P0n0
-17144A514k01n8J11J02J4QO9R9P0jN3K4Rk4o9o7rl1n2j2Q4J34J75J21m8j13r0r5m2k1j06
-17113A548j03r1j2J32L3n7K3N8N6m6j70p3J9j05j27PP8J00R6K3k4n4m3L2O9J76J89R0jk5
-17083A798%p2n3O5J09P2P8J5m6pQ3J06P7lj62l17j47Q0J56J76N9j06j52j31k17k42r0K1Q2
-17054A232J6L3O2J03J44J48J11L6m2p4rQ9k2j04j32p2Q7J34R0M6l8m9%m2o3k4M7k3K3P0K3
-17023A800p6j44j70j19n3O1J49L5k0R3R3j9j18j51l2J07J02Q5L4k1r4o1P4R2k7r4q1q0o9
-16994A296p2kR7J36N0n6J9Jo7l1NP2R3M3L3J60J61O8m8r4mj3o4p4p2p9p4m0RM4L5NNN6P7
-16959A675O9J88J65r8k29j32k0lj55k54j47mQ6J08Q9M4P8K29J34p7j61j58o0rN4P7R7J74
-16931A760J83N9l9j0jj03q2o5q7j24m6q3j13NO7J0P0J15L3j18j42lJ40J27O3Jn4L8R0L5L6
-16900A762Rn2KQ3K1q1j26k12j87j9J95J54q0j43lN5M0J2n8r1J3K0n5p3o6k1QQ1rj26l8M3
-16868A058J08J55J73J35J4j02q0p9n0M8J08J01n4j64RJ19O5N2J65J11Ok7R2J48j5j74j60
-16841A762n0j6j21j72p4N4N1P0K3j2L4mM5O2jM5M3m0j06j18p4q9L1K14J42j2q1j31j32j68
-16811A175k04r5N5J19L9J30K42J56J07J03K2q6j6N4L1k4j14j08mO1M9O6O7j3p9j17q0J8M1
-16782A595l5j27p2jN8J54J82J42N8j8p0k10k73j19m8lM0J04R7N3R0O9l2j28o8M2Q0J08j1
-16753A657n2L5J25K5jpm5o2n4J7J11J0j87j76r2m3j6pK8Kj4K2l8M0R0N5j3l2M3P0l8q5J1
-16720A379P6K6J6L5Mk0N2J85J53q0k01j24RK8q2j18J7J29O6k1j37j00n3JJ77K26K48J70K1
-16691B082p0m4n7j73j67j21%N6R0J93J19j11j50j17j01J8M9j41k17q1L8M2j2j7L6J34J80
-16664A458R8M7N7R4J31R1k0j10q8j28j95k1J54K69J89o1j70r4lL0O1l2j52j86j07m8J7J35
-16636A416J61J01k0j23j59QJ23J7m9q7l7L2K0K3m3j41j8J43K22J35m8n2K0Nm5j6o9j50l4
-16607A335K9KO5J43N1m4j39p6J13J47M0J8O3O8n7j31n9J7l3jJ8Lk0J2k9l8j2j1K8p1m6m2
-16575A343j00n6p6q2QRm1K6J18P8L2N5M8L6O0K6p0m9P1R3K5m4l2L1J53K26K4p0O8k1p7j07
-16543A705k04j64q9n1M2J05R1M1p2m8m9j84j70KJ09K11L50K48n0j54j72j16M6R2J06N6n9
-16516A622j31j36O3J19P3lM0L0m6JK1J27Qk07j85j34j19j2Q6J81K02R6N9O6O3K9J5lJ8J0
-16486A953%k8o4n1o3n4k6p2o1N1J26J77J61O9Oj5j39j08%o4KO3j9J6M0m0j37q3J8M4m4j40
-16454A518o8%o8j45j97q5P3J29K12K15J47L4m2l1k4mQ7O5nJ3j1p3j59j33M4J29J67J93P5
-16425B056n4l9p5j98j30O5J86J65J23j30k23q2%J33J67Q2L6j14j83o4j5J3J0j3r5rJ18N8
-16397A788j38j50l0M8M2K0m4o0J21J48n3j91r2L0L3j7r6QJ05J20L2L2O6L9mK6kj02p1L0J92
-16366A830K75R8r0p2k0No0j30r6o5r8N3J56O1j06p8l9j2m7n1p0j64k15j19J6O2R7N1j1L0
-16336A191R0J24J6m6J9Jm4P9Lj50l3J19Q3K8l3l0n2l1N6J64J35J8m8j46k24j58N4K57K54
-16307A696j5j07L6R9J3m8J06J68K2j75k37j79o7N3J04R1J5O0K14J41l4j29j09l8Q9R1k04
-16280A656k72j24j9Q6P6K1N6Q0kl3J21J72j3p1rM2Jj27k30j96K9J70J16k7o5P0J46N7k3Q3
-16250A771P8mk6j05j03l9Q4J67Rj53r1K3L6J5J7L3J1Mj38j71n2m7q5J0K15J30m1m0L2K9j7
-16219A552n%o9r8l9p6j30J8J09J32Q1L1J85L08K12L2j02j57k07k19p7m0o9p6n9%P9J31k8
-16190A419k22k40l6J60J95P4K0M3r2j18M7O6L8R7R8N8n1p6j2N5P4po6N4J12R7O8l0n7m4J8
-16159A742R8Q5jn7r3j07o1OL1L9J0Lp4j39j94m9J35J58J32J84J64J28J03l9q7j01q5j13j96
-16130A622j10p4o7R6J19P9O2O0J20J8j24j41l0np4o9r6j46m8J05O3k0l3L9M0Q7K23Q3m3O4
-16100A800O6m3n9Nm3j56j09j3L4J0Q3R8m4q4n2l8p8k9N9L6o4q7l3M7ro2Q0J19N4j31j59j22
-16068A076r4J30K57J72J47R4mP1P2pp5j68j14N8J15Q7M8K7mom3l7r9j39j05r9o0l3J53K70
-16038A690J64Q9o7j20J7J01O5M5P8o3j90j32o7npj05j50LO8J2M8L4JP0J51P0q7q3K9P0pl8
-16006A684qk9j0l2On3kJ04P4Q6M1r2k91j84o6pQ5R9M7O5R3J54J47J61P3l1j24j84r2k9j12
-15975A573p8jq0j8N0K3P3kqN3J10J10m0p2k8o4j27q0N8J08N1K8J09J05n2r0p1j04l4Rj6M4
-15943A539J17M3q5j06j5K29K57L8l9j02j16k1Q5J08N1J9j1n0p9j7K5J0O5P8O5M7l7j34k01
-15914A763q5o4r6m4M9J9M0N3n4r0n4K3J52P5q2r3j19p7N9P0P2P4J06J11Q6Kr9j85j01r8o5
-15883A348N0J28P1pR2J63J46R2J6j22k22j10KN6N0n4j82j96q0L6P9k0m9MR4J71J71K50J48
-15854B125r4j29j23j07q0l0l4K1J06J41N9O4L2o3p2j37p0K2m1l8Q0J13J33J12R5L1q4k15
-15826A817l34j46J15J34l5l2O7j4q6l7O8P4P4N1l0l2J4j4o7q9N3K33J19j26j27K9Q8K4K3
-15797A814j4m4nj0N9J01N0NK2j47k23LJ32J01J1k2P2Q9Nj06j77p2ml6L3R9N6P7J03J7r2j37
-15765A760j33m0j5l4J23R6M8N5Oo3JL4k0n6j67k25j03M2Q1J97K29O6j13k35j68m5j04o8J07
-15736A256J25O6L0l3j10m5R6R7J24N0m6o2r5o2n0q6r4l0J16J24J31K14J30r7j62mM7J3O1
-15707A704j4j16o5M7Q1J03O6J8j95k69l8N4m0r8k3J70O5K2P5nj3R4L5K0J56J08mj13j46q5
-15677A594m8N4J75P0o3j6L3k2p2l5O1J20R7O2p0j78j31p7k3M1j0n7j1O2R5J39L5j36j66k3
-15647A500J02J0r2j02n9j8J04J36L0j0K7M6N8M9OO3Q0l7j60j30PJ1j2m0M4J93J48m7k28j88
-15617A491j09qJ72J44N5j4j13l6P5P1m6n9k0m9l0o2j71k08j1O5M2J26K60K64P0j13j95o3
-15589A528R1O5j1j2M8R5J8j59k44r3J09K45K13%%N3j0QL4J4k5K7M8j10k14j66l9O1m5o6N0
-15558A513J34J43Q9rk5j04j59o7J8J05J30J53L0n9l2p4j50q7M9R0n9j21J6P7%k5Np6m9O4
-15528A520Q1m5j74n5M6P5K9k1N3N8n0j09r8j2K7nL7L3M9N5P3J00Q6Q4Nj35j40%m8q7RO1K8
-15495A530nk6n8m3p9O5K26K76K18J3j47j55j41j28n6q8j08l9J16K53K17M6q8n1j0n7r4r2
-15467A495j26j59r5j1ON7J38O0L3R1J11J37Q1l9j26k7M1J50J58J5j51k21j18m1M9J35L5J9
-15439A697J04P1N0K4l2RJ37J17pj96k26j14l1k0J3k3m5k9q9r1k2N0P1j6jO8P3R6Q6O7n5j98
-15407A538j04qL5J7p2j77j68p5O7J38J40J32J01J25M8k1j9j11j07J8J08Q2O4L8K1o1j08p7
-15379A564O1N5m7M5R1P6J6n4L2J69J9j52j03p6r9kJ01K7q0r6RJ8q9q1k6M3J10J90J96j2j78
-15348A727j61k3N8j9j36j16l7O7J53J25K4n7%j7n9Q4J47Q8K4k9j57j71Q2K14J30rj33j53
-15320A646r5o7M0K1NM6ML2qm6K3L8%K6J3j11p1No1j48o1J33J13O8n6j23n6j8N1N6nqn7JP5
-15285A405K8p2L8J13J10Q3r5j12l0k2o9j19o4L9J69K09L5n8m2Qm1j7J28j9r9J1J04O8Nj5
-15255A679ro8p9m1l5k5N2P1K12K34Q2m1j20j17r4j04j81q4kj19n2J31Q9j31k21q0jM1J26
-15226A113J96K30J78Oj51k39j59l9N4J05J52J83N7o0l1K3q4o9J7J4O5J36Q6K5m0j82j40J4
-15198A460J06K09K03J08M0o3j25r6%J7p5n0J6p2m6N9O4R1J12P7mL6k8j75k60r2L2L4J9L2
-15168A629O1n1j75J0K0m6M2K38K79L5j01j40q9j03p3J0N7N2p4j00N0J38J59J09k7o9N6J08
-15140B005M3k2r2j52k13j31kQ2N6N9J20J12M9jj3p3n0J8k3l1k6n1L6J59J82J62R8j43j86
-15111A972m7m3j22j13j19l3J62O9m6k3j00n2PJJ5PJ29J76J20Q9m5k68k33j12j18m6Q3J37
-15083A447O4q1p1J75K39J17m7l6J05J10J9L1M4n8k1k8m5Kl3l4q6KP6N9Rj15j43j05q1JJ0
-15052A526o3l2P3Q1J20J75J04lmj22o7J21J2j30r0r4j22q5l6J7L0O1Q3R8J20N3KQn5j33q8
-15021A560L9O1n7p3O7Q5K3%M3N5j2q7q5rM2mJ3O7k5M4O6L6K7J6Njm6j17j46p6p6j68r5J71
-14987A343J73RRP5M7k1j30k19j97j18j00k2R8K13J82P7L1J5n7p0Q7J56M4j48j75n6Q2Q2j1
-14958A399K7J04L0q2q4K4J9q7q6n9J7J08R8LJ1J00J31O1R8P5N3K1r1j14J6J30l3j98p3K5
-14928A643K6M2L4L3O1J6pkq0m0l3j76j81m7J7r7j21K0P7J70J70Q0KlL5j5kM7K3j2j29o6M5
-14895A530J0R3L5qj4j02m9M6j6l4K9K6K6J12N4J9O0KK0j2M1P1L3N4O7P6N8k6j84k16j66q6
-14863A549J1Q0m4m6Q8J06R7K5Rmr4j10k4J2J9mn1j22o1N1R5M2jR2P1L4P7M2n0q9r0lO8J05
-14829A880Q9j6j26j12q9j30L8K27J92L0n8j29j02k8k8Mo8o6O2J19J02O1L0j6p6j78j63oP0
-14800A513K1Llm3j04oJ23P3M9Ok7l1k3n6k7M7K4J6M3m0l6O2J26P4j35l55k08L7O7J8l6jJ36
-14767A307J97L5m4N4O3l1r7j08J7N7K9K8J9p8q4n8m6j5k9K1J15K07O9r6j8R9P5oL0L5j06
-14736A641j41k1pJ3M1Q0J08J61P2l1k2p7m3k3j18m3O6J6j9o6J9n5p0N1K5k6m1n2ML6J23R1
-14704A692p3j29o7O5J80J49k1j26j00J1R6L2j00j23j19pR7J18Q1O6N6L8n3j42j25O5J61N1
-14676A773l8k6q1j01r4n8K0L2k6N2Q9L5m1q5j13r2J3L9k7O6J85K20J54L6n6m0r3n3N6M7M3
-14645A836L1mO0N6k3l4n4j06n5M4j3j85j35J1Q8K01J60j28k79j11O8J68J43J08L0j15k74
-14618A488j59J29K82J84L8j02j61j12j06n4R8Q2m7j04lP3J06P4K6j10j63kK16J53jL6O5j12
-14590A814k36OK09J19j13j85kO2Qp4m4k1k7l6j22n1P9J41Q5k0p1m0K5O4L3r1j82m2J06N3
-14560A447O4O7O3K5o5m2J0P3J7r7j23n2K0k0RJ09Q1J12J42N9q5k69k18L9J58L3p5j28j46
-14531A208n5M1K5MJ7k7k9j8n3l2l1K6J83J15q9q2Qq7r4K7J6R8J31J06J67J81J02p6j36k2
-14501A624P9O1k2l7l3k4k1l4m1LO6k6r3L4O3J6M9K7JJ7j8o2q7j16l8R%r5j58p7J11K02J00
-14468A480k4m7n3m4l5j07j27n0J10Q5O4J31N4K5K1m1l1qlJ20J11J05Q8j7j38j59j07m1J7
-14439A379M4O9p8j56q1n0qJ5L0J14J70N7p0K8J29M7m3J3P7P3J3k5n4j8P4O3O7j7r9p4jn7
-14407A631r5o2m1J3R6l7m6N4k9r8L1K8j09j08KJ41%r4k5M4J98K36M0j4m6o7r2j41p6J1O9
-14376A414K19J00p6j63j30L5J21J50R0Nl9k8JK5P0J7k9j43k30j40L8J20N4l8k4J77J83RR
-14347A797O6M1o6j01j9k0pkn9j4M7rj19rJ07J30j9j66j63m8J02J27J01O9J7j8P0N3m1L7j
-14316A883j18p6q0L3J02l6j67j12J2J49R9M9J30M2j28j96j15N9P4N8k4o6j2j33j43MJ6LO0
-14287A367J61J42m1j17n3J8M6ml2J08J75M3m3o8j63j57o6N0J51J02j1K0M7N1L3L5J23J34
-14259B051Jo0n5K8j3j24j04q8R2K05J18j29j89k7nj19p2lMJJ6N8J63R1Kj5jPj43j88qJ08
-14227A602J65J17N2q8j52q0q0k6NK6k2q0j10l3K01K47N5Pk3m4L3j20j82j37j28o4m3K2J58
-14198A278K46L45K37j1m9jr9r6N5J40M6M7nj60j91j36n5oL4ON6J10j7k10j35L1Q1o6j54j14
-14168A207L8P8R0J09K4qk7L2J06J12pK8M8L2n0j57o7j7N9L4l7J3M4J0N8J0j05q5j9m7r8j11
-14136A297JJ31P2P5J01mj15j38j4P1Q6J70J39J8l6j8J00O0l4m5l1Rn4j65j16Q8J80Q1P4P7
-14106B060Mk7j38k47j65l9K0M7J38P5p0l5j7j08j06N2J81J72N2j03j31j4P7Op9jJ3j8Pkp3
-14075A531j5Mk1K0l3j11n5J13J32KNK0j1M6R6L3L0J06pk41l02j22J21J49Q1O1J25P2Mo1j19
-14044A653o4K4L2P1J65J18k8j06k17j42Ql3o1RJ21K26J66N0n1j01p3jk1N9K34K46L9j58j78
-14015A987o6p4j91j00nl6q8l2R4J45N5L6J3m9L1J01J9L5R8L1o1N9J84J89J25l9k66l66k15
-13986A614j20j01j7j1O2J52M5p7j19o3m3r7pO5O1N7L0Q5J10Q6N2%J14K21K15J09nj49k92
-13957A977q6R3Q0N5j53k43j44l0j8j3k7rk1k3L0Mk6p2j8O0P5K4oN4J27R4J9k7M7O2q3p7K4
-13924A749J86J96l0k15p2J7lL4n1j11p9r4n8n5q2m4R5J17mJ1Q5J27N5l5j18q6rJ6j6nnL0
-13892A546J71J31k2r7l0R2k7j30M1K00J57M5j06q8nr8o6R4L2j11oJ18J03J9l8j53k14r3L8
-13863A503P0J16J13R7O7pj21j64jJ66J17j62l16j30K5J1J4oo6oM9P8J87K56J60l3n8p9j59
-13834A721r5k6m9j0M8P6K0q3n9pk8n1j27l2J06J90J84l9k49j43L1K8o1J3J22J58J02J01P2
-13805A913n5j25J0J08P9R6J3j13j43j83o9J43J87N7l7j8Q0P6q0j09J7k0j15j54j03n1M0Q9
-13777A533M5k0k3M5J62Q2jj1k5nK3K3o7L6J83K8k1o8j51j78p0O6Nj84j46J46J44P2O9rj58
-13746A525j23l1k8L7P5R3P5Q8J62Q1o5j04q1j07o5N5L0K3J0j06j5K7L3M6n9j75p8J21K22
-13717A666J49J6K1L3L9K8q8j18m0L5N9O3M2P4J20L6j66k08q2N4R4K1kKjq0j23K0J15K18J03
-13686B100K1kn1j14j06j11n3k7j6j4k3j92k22m7R0J48O1l2m3P5J01r6j70J0J93J35o7n7R
-13657A500j5L6OP8J48J46J01R8J7j88j79p5m1p1N6Q9P1P1O2K3mk3q7m8N3P4J6lq8p4j20j37
-13625A492j3k0L3J90J60jj66j66M8J22R4J53J22K1j26j78j86n9L0P1J10J00l1q0r5j40j52
-13598A333k0O2l8j44m3J11P5P6R9R6N4l9l0l0o7o5M7J85L8j34r1j3j2O4J07O6L7mq9mR3P3
-13566A793Q6p0j36p1n4j13KR4L4J19J55L7m7j77j70q2K0Nk7J5Mp7m2K8L5O2P4J04J71J56
-13536A928M7n6j49j22j2K3M6m1%K2J25J19j70k18p0j13j80Q3K54J42jpM5R9L6j27j31k0K5
-13507A577jO1J95Q7j54j36p6JJ9%j7n8j2J29J65K00J32J20M3j4J8kj08j01k2m0j10k01k61
-13478A434k35q0R4N5RK9J96L08K78R1l6q2j21q5n1q7p8j4m1m1P5M7k1J2R7L1j8o3m6lL2M6
-13446A732J11np5m9j12j10M0O1K2P0J61J41nrO7K6j02k08j68n1L8nm1r8q5Q7J80K3j31j93
-13416A312n5N3J01M0M8J20N6J7%K1L0K5M1KKM6P3j07k31q9J0L0P6J36J90R5N7J64K49J45
-13386B657n5k13p9J96L65L74M44M54N39M83R39J532K398L579O095J0223J4822P831j0472
-13367D2112j4680r420n414l100j993j423j008p41o05m38l45k27p2n5j33j70r2M0O4k4j5J10
-13345B371J55N8j02k43j68J0M4p2j63j67l9M2J20J13L9j7l0p1K1J30O7L3J2pm4j33j72j91
-13317A596j42m9j1M2P0K3O0O4Q1Mj03p5P4J53J50k9j41r1k9qLn5r6rJ81J53K7J15Q0o3j2
-13286A963l2%M4k6p1j62q9O8J95J63M0p7j15QL1r8n5k5m0Ok4oQ6m2k07j09K6J54J67R0n4
-13255A809j01l1m8j12o5J1O4Q9M5L2j9o0M6O0O9J13L9m5O5N8j24l9J71J21M6oOL1k8j20o7
-13224B010k4j20r0l8o7k7n4j4J38J23M6k0l0kJ3R1Q7m2j08o7P6J68K9j90o3P9r3j09N3Pp2
-13193A690o4r4j2J55J19%j39j44o3J45K16J40J20J05M4mqm1j46j05j6j2l5L1j2n2J5J28K45
-13164B206K45J02o3j67k54k34kJ03P1L8ON5O5L5qj19r1n2o9L5K4p6j07M4Q6r4o0O3M2m4m7
-13133A733p1l7J4m5m7J8L7l4r7j05o2M0K6M7J01L8PQrNj3n8j66o9J43J49o5j84j16n2Q9J77
-13101A402J71J36N1N9K2r8j19oK1L0N1J35K7j65j03o7j11pM0Jj3oK0R5M1k8M0M5kn8j77j14
-13069A313J6J23J27J06k1p5lQoL6K3O7R0J9Lm0j00p1Nj2kk8k0J23O3k4J45J34qo3l6R3J11
-13036B096K1q8j40j46j19n2K9R8J94J97O4n6q6j46j13J3K8J6Q0N6J3q9j21k7R1J39L7K6K1
-13007B036Q6N0r1j02r7r0j37j34k5k0m7j03l1P4n%J13J77K57J24m6j57k16n6L3p0o9j2j0
-12978A432k2qk8L6J50O9M1mL5N1O8jn5o1M9J76J29l4j57k57j30R4J90J08O7Nq7r8j06j15
-12948A537l9Q2K0o6r0r6j62j63k0K1P8J39J40L1n2L1Q8J12QL7M7Q6O7J7L6n8j50q2Q5J55
-12918A839N7m1k4j2P5J29j4j33j67j30r4r9oJ54J77J04M2r4k75k35p3j1j0J01K02Q7j3r8
-12890A438j11j4N6J11K01R1P5R2J6lNrm3j75j88K2J96Q6N1N9lj9l9k2qLOj33j57J9J09J01
-12858A813J40lj74j80o0J75J71NJ3O8P6M7N4o7j62rO6m0p5p0k0O3jm9j8m3n4j7j0m7nJ6p1
-12825A532m8P9R8N6K9O7j4k6L9P1J6qM1l7j28m2k4n5L8K4p5K5J75K80J80P4K9j22k13j55
-12795A906l7j18k85k90j11J16J84R7MK8Q4P0o0p0j9N0Q2M8R3J35J38K7j65j73j07q9O5J74
-12767A777J61J68J5j47j44j84j30J0J2n0l3k0qK9L%N6P5J25M0n2n9j7l4j27j12M2J1J7Q5
-12737A509P3J05J09j6p2j15j84r4P7J35P0P7J18J30J00Rj03j00n1m7J9P8Mj81j39PR7J43
-12709A758J79J12l4j18p7m5o0n4j9l2p9m3m4n4J6Q5J09J31Q0k1n0K8O6j7k8p4j08q4q7P6
-12679A512J39J0k2K1k4nR3P9qk4r5j86j18p0Q4J65Q7J3O2N6j1p1r7N1J46J8j31q0Q3J37J07
-12648A921O7k2n6L7O1j3j04r7m7q3K8J60O4%Nnj03nJ05k5p4Lm0j01m3L2O0K1J0J1k7%J29
-12615A869O9j26j04J10O5m0J3q6j60j62q9J30K02J61R8j6k9m0j38j21o5R4J42L4q3o0j10
-12588A558q5N1J17J70Q3j31k67j79o7K7J78K34J44J7p9l2QRN3J45L9l7M0PrK2j3nq5j81o4
-12557A668M6N2n3j36NM1J64J38N6J0q9j60p1M2L9l8oJ11J4j01j84j64M3J83K17P4j01j47
-12529A653r5J9O5K0Pq1r6p8j23r5j8J30J87J28P6l2n6j1n5o9j16n1K7N1P2R8P0k4o4m2l5
-12498A462J4N7L4M5rl2l5kK6L2N1K2J3pj9jjm8j36j07JJ36J28R1Q1J04Q5Rm4j39j70j44n1
-12465A446L8J38J03n1q9q5j06l5R6J22P4j8o7P4J46J05RO2j9j97j95r2O7R4L0M1J7q7j06
-12436A515K8N6l6p8j5L3L5Q0Q0L2j1p9l4j5o5j9J13Q4l8r8j30j46j42rQ8J12J24P4k9n9J5
-12405A466N4J0R8J50L7QM5L1j6l8m6M6J05Q8K6o9q2j46j08L2J32P0L4Q9J17O5j8O0J40jj76
-12374B203j20n1l7o6j02j52k28j09L8l%R7J30J8j10o9j5n7q4J5N3K5k6m0k2J0j5r3m5O6J66
-12343A377J45O0Om3k2K3j1rlP3J09P1P9j4r6o3J0pl4J13K51J57Mj19j99j56oJ15M5j20j23
-12312A613r3r8J7R0K5l9n9pl0j33j08NR8M3L7L7M3J19J75J01o5j02m9K0O4R1J10L4QK1k3
-12281A945p6j21p9l2j5j07j35PN3J3k9J5J59N7N2J19J19kj57j15J7L5mJ7O5j4p7p1j12n2
-12251A475n4l3k5J8J21K17J87Q0j03j71m6n0p4k2N3J51J09L9KLm3j17jN2L1J3L5N5l7K0M1
-12220A926mJ15K03R5m7j47j20QJ2j40k04l9M6J5Q4Q9P1K8k6j3m6k4p3m8Q5P0Klm9j40j24
-12189A602j05n1P8Jn4j17n0J78L17J42k9p9rL9o2j01m7nn6m8l4j7rQ1L6j00k5J36R7m2j54
-12158A513k14m4J38J32Q8Q9R2n3r2n9m4L8J48K14J04L5k0q1l0q9q3J6J14J18J28N1q5k5o9
-12129B030j02n0n3J4Q2R2M1L2L1n9k13k04j5RJ9j5RJ12K45K52l0j16nJ6j7o5l8l6Lk5m5J12
-12097B011J12N6L6Nq3j68j26n6o2k7Qk2r6l9J16O9j7K9k6j15n9J42K48K6j24o8O4O1j8L4
-12067A911J8j43j40k0j04r6J16J58M5j0j06o6N6K0j7k9o8j18j06j07l5J46J73O0K8m7k4k2
-12039A473n8r0n2j7P8J28N6j1p2M2J93J01m9l7J02L1r0m1M2N0K5J28J1j53q8O1L9M2O3k2
-12009A885r2k0Jj13j52m3M5M5M0P8J34L2m3M8J13Kj36p9k1M5j2j02j06r2p5j04q2R4K40K26
-11979A756J69J63K1q2j39j16j14j28p7j5pj1O7J97K05%r6k0n0J6J46J75J13m5j32j40o4N0
-11951A842n2l2J22J70M2p5O1J36k2p9m5q2r0m6m4j71j71l7MO1Q2J08M9njo4q0j25j33m0Q8
-11920A371J42K8k1jj14r4O1R4J42J47J68K39J80L5j26j64p5J1p9j26p0M7P2P5r1k23j45q5
-11892A398l5Q5J72J8j45j32k4Q1J28M3m4l2L1Q8K00K12P9Kk04j97p8m3m5P0K03R7r1o9N9
-11863A827R2k8j28o7O2N5Q1L4N4Q8J17Q1n7j43j01p0m0m2n1j2qo0r3k7J51J79J34L3m4on
-11832B006q5j60j35r0M4%q6m7J5R7K21K61J65M4j3J7qo2k4q0j76j09%jJ3R6Q3J9RJ3pO1%
-11799B081j34j37o2J6K6M7M0L5O7M9K5p9n0O2J04L2j17j10m0J2j1l1r2jJ57R5n2q2o1q7p4
-11768A628lo2r9l3m0k1J08J89J16k8r4j09j09j23j40j20p1q8K0K37L91K88J17K7o6p5p0n3
-11740A717o6K6J13M9L8N3P1K5l2n3o4l7o0r8j21j29k5J4M8J38K07J69R7Nj48j75j04j17l9
-11711A502O5J72K10J12n7j70j15L0l8o7J1Jnm4j04LJ9q3K2J31J70R8n9K7R2k3j62j88j27
-11682A423P4K29J82N3r3j28m5K6O4J8j5M3N6N1P1j3q3m1j43k15J7L43K90j6j96j86l6L5K7
-11653A792l8j32j51o6J9P6J02l5j87m5Q2N7Q3K39K23J20Qj04j50j20q3l1R6L6n9Q6J35R6
-11625B049M0j30k19j36L5j5j42j32o8OO4R0L4j8j0m2n2P2K40K33J28kj10n0N5J9k2J9P5N4
-11595B065l0j16o1k6q1j9P6L1p7o6L1J3j5Kl1j23o7N9J25K4j28j38K7K11J43M4J24N6q4j74
-11565A795j48n6O9J01L7Ol2l7lO0M7N6m0j75j09k2K0R1J89J62m2m5K5jj22j87l8R4J64M2
-11535A901k10j81j23p1m8k6O2J99K09J9j06o2R3J15L1n0pJ3J41K58K88J77l6j82k71k13p2
-11508A848n0j0K7j9p1l6K4J22M3j46j85j33N8J68Q0op1p3N9N4k7K0O7O3R0Q5p2j47r0j09
-11478A563j38m2J04J54J79K34J23o8j22j18m2O5J36%l1R1J4m0nm0j27j37j06l9J1KJ3J18
-11450A752J45Q0J07Q2o2p9m6o2o0j23j49o3J00J10np3m0M0Q4J04J61J52N6r7j16p7j8P8P6
-11421B057pj41j93l7O5O0Q0J08Pj70j72J0J55O2j41j72j24J0J51R6J24J3n7nj9r4r8K3L8
-11392A629j6r3n0mO2J03MJ4J3j0l5j17n1Q5L6N6N6LL9Kq7r9n5N4J85J93Q2o7l9Q9RMP6m3
-11358B028m1lp5j30j14m2j9J3l2p3j7P1Q9J3lO5K7Pj6m2q7j59q7P7J92J84P1o6p8m6L4J13
-11326A854J17M5m6j14n9m0j14r1j1K8O6Q9L1m9j57q9M4Mo4o8j20n3J74K80K10Mp2M1O6ol6
-11295A864j00k6m8j75p8k7p3q9q8LK30L27K50J54k6j62r2NJ44J29k6J6N7j7j5j7o3J8np5
-11265A995q5j47k55j12L2L4P2R2Q4J04Nj19r1PR2K9pRk2p0j19r3qL8Q5P9Q3J7J5L6rn5n6
-11232A660K9j9K0J51J68Q0o8j56j08K2R3lo7l8k3j03k0J13M1q2n4L4J33P9j8j2o0k7L0Q5
-11202A880jo9j7M3k7p5o4p9pJ19J25k3o9l7MM3K8j2j57j55p3J9J34J58O7Qpj2n0%O1K6KO
-11168A789m2j64q4J04J96O4p1lJ06L5k1o5j43j58K2J05L2Rj0l0l5p9o7Q7J77L1kL3J3K8r
-11137A848M7K8l4nN0K8p3j27r4j19q9k7Q9J55J84J49J34J43L2p5j91j67j18q4k1L1M5L1Q1
-11108A851J14n1j87n3O4k1m8M4J88K23J13n6j55j54j05o6k15j64Q6M6j04p4Q0J47M7l5Q0
-11081A595L44K20P6J17j0l3lj6j64k18j21j52j84j28q0pk2p3N3J51R6R6J57J38L3j03j11
-11054A651o0K9R0N7J61J56m6o5pL6l7k02j15J59L02J96J4K2k2j37j29o2Kjp3p7j38n5Nk2
-11024A632l4JN8R3J11J9p1K9J23J31K3m3j10pJ12N7K8q3k55k16o7P1J44R0o2l1O9Q8nr7p1
-10993A727o4j11q1j5P6J03L7Qo3m8l4j22m6l5L6K46K64J52O3l0j53j32J9P3J2j01p5N4NM3
-10963A808J49J58Qp1k2M7j4j20o6N0on6p8m6m2p0Q1P9nJ25J83K8j52k25k08q5l8r6n1Nn8
-10932A212j01k8J77K80J67JJ2M2k6k0p5p9r1j06J5N7N6k5j36r6P7L02K97K09P7r9j22q9j39
-10903A749j43l4R9R0M5K4K8oM0O8O0N9K4k9j47j69j7O3J12J38P1m6k9L5J4n2o9J5P6P2k5
-10872B116p9q4q6n9p8n3M6m0j8J74J96P4m9r8O1P9l5j58j42m3K3Q1O3m7mL4l8r3j69j90l6
-10841A348L1O5J26J25N5J13J69O6m7p2k0n5r2q0K3O1p5j15r6m2O6L7J16Q4p6n6N2J22J29
-10812A962N6k0RJ03O7p2j21j19j62n9J1RL6k5m2pL2J4q4q4o3M5J90J12L1OKj11p0J01O7N5
-10780A869O2M2R0M8p1p7lJ02K13J16j9j2l5j51k08k01q2PN3J0m6j31j19M5Q5K7J4KjJ0K9
-10749A668J09O3p6r1l3K6K8l4j55j65r1J8P5L5Q2J82J79Q5J20J81P6k0r1j17o9k1n0j18j80
-10720A616j45l8k1M5J71J37j6j13L6J69M9q2L1J12qj35KJ62O1N5m7k38j07Q1J14J5l5n8o5
-10691A748l2k2n9L2Q3J4r1r6n2J5Om6o2n2k7oJ75K56O5j31j04q8j9mK5J0n5M5L2p0k3L9k4
-10658A482j28qK16K96J89l2k57j63n3j35j28m4J02J86J98J27Nl5j9Jqm4l0Q9J19L5m8j6J1
-10629A908K6k2mj36k67j52Q7J87Q4N2N0J03O0r1r1j37j71L5N1l5r0l1M7N5LN2Q9l9j04l0
-10599A489n3Q2J64ln3K8m4k6J33J90J70J00M1L1m5j18%M8q4r5o0o5q8l7n2j03l6J46J61R1
-10569A912N3K2j33j98n8P3R8J2L5L0l2K3R2N4j88k42j11k7l8O3R8P3J71J81J27M4J1p2j60
-10540A913j66j28lJ03M0LN5O4qj14j76j57L4J47P8J01J31pn4k5m1l2j10j90j09O1O6P4K02
-10511A752L02J62N2P2J3q4j77j46mQ6L2J1P2J2j26j65o2Kk5M9J08k0q0K0J31N4k14l45j95
-10482A287j2J28K28J26j28j74j0M9Lj2mqJ3J5%Q3J48M0l9K2J01R3M4j00j78j16J5N1j04n3
-10452A508N7L5j4m1JJ13jl8P4Q3Po1l7M4N3N1L5J0q4j23n8M7J93J39K6K3N1j17j36k2j8q7
-10420A713j09p0q4k4J04J84J60J39n6j80pL2q6p6O4J81J34J1o6L3R6j6k33j79O4J07m5q2
-10392A709L9J40J33P2n5j45j79n3lK2J29J82J04r5k01q4M0J82J62k1j25j25P7K05R3m2j37
-10365B024k03j64r4m2k0jJ11K26J86KqO2P5Q8l1j07p9q4n5k5q7j05lP8J15Q4q3k3rm0K2j2
-10333A798lR7P2o9q3L0p6o9Q3O9m3p7q5rJ0l7O0l3k8N5J4k9m8o2q8J4R3P4J9K1m2j97j26
-10300A305J42K40J91N1N9J1l4K06K73N8j40j02l2j1o5j05q4j51j39n8K9O6N5L7Rl1p5K3O4
-10271A792N7NoQ9L9O6k4j61j01m5l7m6q5n2l8J4J18J33M5L9j2j80k0J14K0j64j28QL8n6q6
-10240A336k0O0M1K4Q4J32J42N1N7J59K52J61Pk14k98k13j67o3j0J07J36Q2K0l9n1J4Q4J03
-10212A977R6J5q9o4M1J45J14pl4j04j54o2M8O9L7J6j03j73J7J40M2l7J22J44p9j25r7j6J14
-10183A993J8p0n7j35j05L0N9M1K4J7rKMm6o4n6j31j70j4P7n5o3J2J17J45M3P8K18K10M0n
-10152B148r6j90j07r1o2L8J24O9M3qq4o0k4q8j3N0L7k6n3qj7N9M2m9r9j09l9%L5J81K88K66
-10120B157J14q6j70j51q3q6j34p4j7O3K8k3R9J45j9j01l6K2K5L0R6j3l5rJ6L7qjR7J76R9
-10089B158O9qk9Ql1j04n0P7P6l1l4KJ8lj0n5o3j58j50kL0j1l6K6R3k1m7QM3J24J27K0kM9
-10055B083Kq6q9q4K0J7Lj5M6N6Pn7o2%k9j35k6J49J27L8P1P5K8K7N2m0j33j43n8j1k8L1l2
-10022A804r6j15j87j33L9O7N1J34J73P2M5M7O4K7p2j61j61o7N8J33P6m1k4J4p1o1J04R7j6
-9993A800l9M4O1j9K7jn2L3R6M0q6j28k9p9n0Q4ok1O8RN4J37L7j17k10j33o1O9J59J41M8j17
-9961A759k38j30M0J81J93L8j11j97j56m7M5O7J86K39J61k0j64n4J9K3J6j26j74l0m2j40n5
-9934A283J07J51J14J08P9O4O7o4o8j7r5p9l6PJ12N5r3j08J7K00J89J45P4q7r2k9RQ4J03L4
-9904B234r6j63j87o2Km6pj12m8J63K23P5o8M8M2j24j48m3K7On8l4J6J6O5Q8L7p0p4k4N2L0
-9872A760L5L7P1R9L2K7J9j25k20j10j1kj4m7j69j40Q8J09L6M7J22J31R5M1m5l3K7k7j45j03
-9842A585O9N6L5q1j16j7M4J45J51J13N4j0l0M6jm2Q9J08j3n1%P2P3Mo1j44j84j68j58o2K09
-9811A715K30%j06j02o1J2p6j9R0J15Q5O2o6p2O6mj41j41j3K9oK5R6J61J41RL0Q9Kp1PJ13
-9779B199M5m8p6q7k3M6M1J2N8M2p2q2k0j11j35o2l4m5L5M9L0p8p1K7Q9J99J70K4p3j9j6J9
-9747B033P7J24J28Qr9j16j01j02n0r1q5m4j21j09K3P3M9K7J8L6O2J28Q4J2n6m3N0J21N7j37
-9717A956j48N1J09J19N3jp1j74n2n6k4R3J23N0J9J5j0k4k2O9Pj02j07j15k9N9M1k5j6J20
-9687A908J53J04K3L0P5o1j79j06M0J8oK9k6j71k28j31m2P7J98K26O8q3n4K1K5l2l6j7J6o4
-9657A775j10j1J2m5%J28J71J3j21j23l4R8Pj91k60j57Q4J73K09J94R5Rk1J04rr2m9k5J29
-9628A953J77n7j38p7n3p6r8j8R3J34J8m2kl4n5Q8K06J82O8O8l6j32m7K3k5p4lP2J39Q9m7
-9597B296j03n4n6k3np8j02j02j24j46q0R4J07k4m2O6J81N4q2j39RJ51J65J63J05p5j32q5
-9569A939p7q1ll1o4n0o3J9P2k5o0M0J25J56J50J09n1q0n5n0J0O6L6j9m6m5k0o6j26R6J37
-9538A943P0m2o0QQ1J02J16J11o3k12j44o6k7Nro1J9J9j5m5L5J04J64J13ln2k6NnP0J06N3
-9506B294M7rr2j81r1L7n1j19p0M4P9M6p8k31k00J3K47J88J0k0l1p6j03qO5j8m1jp0K3K15
-9475A818K51J11l9j46o7L5L7R1O3k3q6j59j91j34J3Lj7J52K31O8q3p2m5NO0k9l4J23J40k5
-9445B051l6m0m5K4J29J36m3j91o0N9m9n8l2m6n8M6J53P5KRk7q1j30j71J9J87J34k0j55j08
-9415A674n7o6j1N5K9L0J51K17J6o2r0j31j8j8m7j62j38n9j23pJ32K58K20J2j87j17O1Om7
-9386A521R8J37O8n6j34lQ0j7k4n0r7l5p2l7R7J46O4l8jK5M5K3K7N7M9Qo4o0p4J1J46J74M4
-9353B058n2m9Jo4j43J8J88R1q5n3m7l7Q3J67L0j31J9R4m9l2L2j13j89l1K26J77P9k5p6o8
-9323B019j10j54n1M9J13M6o7j15j02k8O5J64J39N9M7j15j52k5m5k5l0j00%P7oq0j7J48J08
-9294A812n5p8r7p7N9K02J96J10J07Q2lj23r4o1j20n4J4L7l3j15J9O9m7j4O4P6R5J9m0l3n4
-9263A863K0L9PKN6J18k8j48j21j6j3M8J20M1n3j04q6p0o6M6Q4j1n7n4p8r9p9m3J37J72J10
-9232A737J23J03K0o6k0r1j75j43J9J53J51J16J7q3n7k0P6J63JkJ41J50Q9M2j7j80k76p9J11
-9203B003J27j0j10j01l2JR7J48N6m9q2j02m8p3KNOP1k6p8J0k7j39j25J5k0K4J23P1N0NOk8
-9170A770m2RR2O8Q2mo8o1o0p0N4J58M4k9P1k5j45q1n7K5O2l5m6J07J75Q3p2j50j61l4P8L6
-9138A774N2M2J03P1J4J15K8q4r2r3j01q3lO8L8q6j89j27ML7n5p0KJ13K13K33J39Mo9m0Q6
-9107B044J51J37N9m2j48k32k65j63mN4J32J01J5J0J8n9q0K4J28J34Pq4j46k27l29j68Q1J53
-9079A301J74J56K5j3J37J97M7j9j33k24k9K0m3PM5o0p3N6L8J9J20J24M4J7k2l8j43j33P5
-9050A672j5j82k4N5J3q1j04L4J08J28O3rm5J9N2K7j8QQ1J70J00p1j14q0P8J04q1q4LR6N6
-9019A959j2rm5j9Q9O0j5j16j07m0j5k9J7M5Q5R6np6j31n4l5J3J12J32k6j39n0J4M3Qq1j02
-8987A567J08K56J63J9j1n6j05o1j05j38m9j4J9J45J97R5J23J37m5q8j25j97n7N6MJ1J10K2
-8959A981n0n7l3R1J67J27p9k45k00j60j68m7P0J72J30J69K06J01o2r6m0RR5P9j25k03p7K8
-8931A783K8N5om2klK0J2p6l9P0J67J06j35k73j49jO2J09R5R3O1l5J4m5k5R2Q1J08M0m0p6
-8899B049j67j54k4N2J50K20J14K5q2r7j36j99j20j4rJ31J90J27J25J24kj50k57j54k1O3K09
-8872A993J29No8j06j3kN8J02OJ8p7j32j14RJ54P4n3JR8J13l0j04j9j3Oj2j81k24o4J38R7
-8841A789N8J22N7O4R1K6L8L0lj00j79j70j07pJ2K6Q2J00P7J3k7q7o0N2R0J3j25j11j8J01
-8811A847J00OJ24J32k5m8k1K7K8k8l0j0rn5QN3p4j67l8K6qpPJj15r7j8J41K19P2J1M4M9L3
-8777B178r1j93j48o1m6j59j12J4K3R6J07J05J34J13Q5N7l1n8J2O8M6m4j3P6L0o2q1j59j70
-8748A716p3P9J23L1J1m5m9M0R9Q3P7k4j10q2j0J13J81lj24j07OO1P5J33J80O6Pm0j59q7j16
-8717B052k04j03k8O0O0j32k06q2P9J91J55J22J82O8j11j18k5L7N8Nr1j01J9J45J85J91J25
-8690B533j2r3q1k3o5j76j11L2J19R9N8J2m2r4o3M3R7M0L7j5k88k95j16L5l7n4j1QO0N1K8
-8659A676j2l1K3Q3mr3J9J04L0Q8J46J4m1N4L6l3k4P0j6j09p4l9R8J53J24n0j68k29k46p4
-8629A475N0K04K02J13M9l4k2o8o4p3j15n0R8J76J19M7j04j37o9l1mK0Lj1O0Qn0r0n0K0L6
-8598A708N8J38J70P3q4j49j02n0kJ60K39J96R0r5k05j97j10n3L0M1j8j12j60l6M3M4O2Q8
-8570A767J02J19P4O9J7j17j73j04K3J22N2o4Lj7j03q7j10o8m5k28j73n4j5K8R8J37J07J05
-8542A465J10Q0N5L5j3K5J46J30K5K8K5qo9o8k0N1r1j86j25j3J01J83O0r3j43n9o1k98k92
-8513I80M1K75K56J78J03K1j44k03j17P6K45K85J16r7p1M6k8j07o5lP0L5j7J01J28q5j61l4
-8485A824k4L8J23J09%o7qj2m1l3m8o1J0l5q1o9NQ6L1r4p5J09K23P4j9rN7Q3l7j67q8M2K9
-8452A875m6N8J11P0M4K6K1l4N4N3j5o2j45o7K4J5Lk4p0q7o5r3j7R7O3m0k3P3J53J02j3o6
-8420A975j33j37p7J2O0J8M6O9k3j4M5K1j5q5j47k4l5r7mJ14K31J71n6m3J06K4n0p5p1qm8
-8389A750m1J26K63K52J31Qj07j54j63k25k61n1J65P4l3K1O0Q9J29J13M7NJ9L6Q3K8p9l1%
-8360B254j03j24k7N3O4J21J06Kp9q7j2M3O9J2k7nJ3K1P5Lp7p9K9P9M7Rr0j0R9M2pL9Nr5j43
-8325B220j12j1M3L0j02j09o4n4k0%k4K1Q6M1p1k13j90J3J59J09K1lM2O8Kl4o6mO5M8m5j01
-8293A745p3j6LM9j5o2m3J25K18J46K6m7j14o0Q0J4l5o8m3j5m6J0Q2Q2P5K4j02j34l1M5J14
-8262A934J6r0o7m8K9j0n8K5K68K84R8p1m9K7J0k7r9j33j26o5lR1J43P8n0r5j08m2P2L9K3
-8231A996Q5O0Oj9nK8Rk6n0n8rR7J08k2j14j38j22m1m5O5J86J25Q7Q0L6o7j55j32%Q7M8rN0
-8198B141Q9%q3j29j42r3m7LN1M2j0m9o8N2J48J11L9m1k07j73n7J0J01J66K28J56m7r7n1k1
-8168B022j8OQ0qr3m7P6J41J7n9m8m6j8Kn2n9O1L5j4K8%k8q2p2p3j04p7m1kq0k9oJ0N5J27
-8133A604J76J31K9j24j99j75j00N5J93K13J29K3K5J8p9j35o9p8j11J7J18Nn3L3J01J07P2
-8106A926L5Jj1L8j1l0L7n6k20p1Jo9JK2j7J0K3oKJ0O8J20J12J77J39J11N9o8o7L2o2r1q2
-8073B063o1rk1k2J3K0q1q3mP4Q7ko3j43j27o3O%o0J0P8R3P8R3P6K9j3N0R9O7n5j16j15q9
-8039A809j08j16j40j75o4K05K38J4m7p1p0Q2J25j8l1J8PL3R9R5K9j4J6L5L4M4j2m2J1L8K3
-8008B047j9o0K1R2J00O7Oj06k28q0J26R5k8k1O3M1p0q5j4j4kL6L0l6j40j09k0KP1J20J1n9
-7976A837j30j57k0P3J06Q2O1M0lN0n4j33j14r4K1M8O5J07J16O2M2k8k09k59j13RO1P4P5N9
-7946A674N9Q0L3%j3j0R4Q9n4q1m5K9j9m2N6Kj08K1J77J17K0K1R4J07M1j16k41o5R6K3p8p3
-7914A888l3o7J5J17J8j10k05j38K6J08N4l7q8n1l9m9L9J1j13r9Q3J77J48J32R1O7l8p0%J02
-7884A939J70R3n6k15k66o0P1L9pj18JR0K3n8j08m7L7Q5J72K06J46Q7M0J9Rrq0j83o7rr4j07
-7852A743l1l7j27j36j3J41J74P6o7n4K4K1m2j4k3j08q5oJ47J96J46O6p8r5J3P1P1J02O6P7
-7822B218J13N3J5k2p8l9q3n5J04J07Q6P6k7o5m7o2j2m4j16p0j24j99j83j39m7N3R4N2m2J7
-7792A534J09J67J49J0l1k5Mj8k7j1n1MO4J08J50K8o4k2Lj12j64q7J4O0N5k6k2l3j0N6L6N3
-7760A901R9Q8J9PO1N0po6q6j13p7R0R9l1p6o6j43j00K2J02J12N2K9Q3J29Q2K3q5k30k48r5
-7729A625N5J33Q1K1J26K69J35j07j46j98n4R3j4p6j5N%J3p4m1P0J00N8Ko0j50q5m5l8k0p5
-7698A588P1K08j6j43n7rP8J22N6J12J39Q8m4j73j33QK6j2Mqq5j20j8O1O2L5k5L0K52K78K4
-7667B399j14q8m8k1m0r5j41j14j3J16J32m8j16q5k9l0J7J28Kj33m3J26J67Q4P4J1j79k52
-7639A667j79o5J25K73K36P8q2j39r8j2qq2j06q3j8k7N0K3KK4%k5RP3j7j03m1O4J07L9M2Q0
-7607A807K5L1K8Q1M0l3j05j03m3J9J18J32j07k39j96k15q5J58K18J54J61J74J92Q1o4j14
-7581B115j28j40p2m1nJ20J08j4r3n2m1mR8J05K7p5nK4r2lO8lo8m3O9M2m2j09j34L4J53M6
-7549A845PO6N9J6m4r4p8J9L0J3r0q2K2P7k6K1J67R8J4J9n7m2jj8pL9J09Q7o5j24r7j6N4N6
-7515A977op6L3J17J68J43Kj82j42l9Ll3m5Jk1q8q6K3J27N1j08j10p9j4O4N3M3j2n7l6j1J54
-7483A814K18O6J4%j03j68j00J05P7O6L3M5J79J08m9r6mQ9J61k0j01k0Jq9j50j4L6P7J61J45
-7453B481P7l8j37o5qk9m2L5k0k13j92K9J51J88J66M5o2q8m0j42k99k52j59L7J82K56J19j39
-7425A841p7k7o0K6N8L3L9Q4J10J29J31M6j09k10j04K5pQ2J14k1K1J22N0J6J1j13j57j02j50
-7396A801j43QJ26K6q5k1J06J79P5o8j18j22o2nR7J68J43J39L6q2j95k07l4Q3J31N0k6M4J
-7367B045q0q7o3K3O8M5J80J26jN6k2k7j5n6j4kk7p8q7n4q3O4J94J43O0K2jo4l7jn4L2P7l6
-7333B246J5J0p3j8Pp3j4J01M4pj5m6l5k6m8j28j75o8N1L1j1N4J03J6J3K0o2p3rL6P8J51Q5
-7300B180j00j65r1RO6P0q5n1O3k5j4N7J6m3r5RO6K0m0j5J3k9N0J22K1j08j24M0K6oO1J3j03
-7267A808j08o4kM7K3K7%o5l7M9J20J03N0o6m5q5r0R3K06J19m5P1K7j75o4j6j49j68L6J67
-7237A767N9k3N4J31R7m2m4lO2N6k9M6Qr3j48j65j25j5K2P3J12L8q8n6j7J2NM7P3J8k6JP7
-7204A884Q8Mm9j37j14m9j03p5O3Q1K1L7O0Q6Q1j0p6p1L3J00Q8P2J45R6n4j17p9J2Q5R4L6
-7173B232M9P0J2n8j36j65j21o4j44n8LOJ21J74J59j5q9o9QK8j31k13j02q3o2N6K6l8%J87
-7143A583K63K24M8j00oR6P7l5j66j31k8l3j07k0Q9K6j3J10J62M8Q1J31M3m9J6O0l9j46j57
-7114B027r7j32o6o4k6J35J33o1j6R0J7l8o1j39K3J23Q5J06P0Lp2k6lj48j73j15lN4J6M5j5
-7083A672l5j2jQ9O5oj8j2P1L0k1Nj5M2M4jj0L2J9q9o7K7J43Q9n5q4M2J41J26k5j44j46l8
-7050A858pj2l2JJ25J08L5p8j47j10m5L6k2n7Q7J10K6K6KM8L9n1r2r2kR0J7q4l3P0J77J66
-7018B157K7p0j48l5Q8K0m9RR7K7r3j73j11pR2L9JJ3J0J3J03J79J0n2M4m7j80j02l2j8n9k5
-6986A728j0O1J33P7P5Lj18j67q3J1o5j73o6K30K23kk5L3L7J09J16J39J76R7Lo6j07l4jn2
-6956B282j10l3oN7N1o8RKj27j15M0J24L8q6n0OJ8J07Q0l6j11o4k2M9M7Q9Q6n8r7o5r6j15
-6924A826K3J43J24R2L6PJ7n8j68r3R3J04K1J1rl6PK6n9q8q9o9kk3r5j60k11j92mK78K30J04
-6892A786P5J1K4M0K8n8j89j73nJ46J62P0N7J3o8p5j51q1O5qM4Q5J7j6j1Rm6JJ25J00Q7J62
-6860B226O1j68l11j51O5J05M5L9L2l0o9K3Q7J09O9P3N0oqJ8Km7l7p2OR9Q9k3j15p5k9o5p2
-6827A920M2P0rq3j00o8KJ28J20norJ9O7L3qn4j27j78RJ38L0k8kj14j14j24j48n6J47L02K82
-6795B076J3j11k3L0o0j0O2rm9n0L9M3j7Q2J38K4p7q1o1j13j82j58m0P5J76K52J51m9j80q0
-6765A811M0QM5M2RM1O5k9o2o6m7J9N0j1n4K9K9n1k5n7k5k7n4k6knJ9j3mJ1P0N3L8O1o9k0
-6729A793Q6O8P4P6N4Jo9o1J6J6j08j73j21nJ22J12K0l9lJ10J87J70Q2m0r6j81k44j42o1K0
-6699A664R4kJ5qj43r3Q6J11k5q6k5J05J09O8P8O6j9j55j29J0L7M1K4l1m3o9p9l1L2J4J42
-6668A758K48J23K7j9o1j30q5K2l2rOL8J20O4l7jJ2k9n8j92k28j35k9Q7J72L3p5J4J28L0l2
-6637A730n3j3P3Q4R4P1lr4m2M0N9J1P0O7j6j44j85j78l5M7K4J9J3J88K74J74N9p1k49j97
-6607A817p6r2j3J85K57J77kPP8M5N3J08p8k57j28m2j06oO2m1K5R9J12J47J45rp0q8j12j13
-6577B084o3j8o7j37q2O0J51Nl4j6m8J3K5pm7r1o4l4R0J29lqp8j24N1J19N5j5N0j0o5O6M6
-6544A933r8q0L1N1J8Q6R4j6k8jN6Rp7j04j88o6K7jr4%P0j2J2J3l6r0M3K24K07N5N8J02l1
-6511B167j21j40p4P8J42P7M9l9j21o5rN1J19O0o9k7RK1O8N1N8J24K2q7p0M9P6r1k30k34q4
-6480A760N8Q9qk2jJ7Q4O4N9l0r0j74q3PR9J50Q1M8O1K4k8q9o0j9L4k5q5j18j80k25j71J6
-6448A243J56J63K18J64r0k30j55lp6n0J68K06J48N6L3J16J58K1j72k60r1M3P7Q2K3m7j72
-6421A729p8J82K60K5j31r3j4P1O7J5j57m3J0L9N3j9k0j7L7J19P6M9N7n7j71j32NJ7p5kN4
-6390A856j5j5J0J8Rn5r0q6j5J11N4j4M4r%J8k4J21J93K9m7J4p6j40k9K6K7rR4J38m0q8j13
-6357A897r6K7R9O6K6p0j65l4J30J89J12l5j37j48j1J54J67K37K03Rj01p4n2l3L7q9j42p0
-6329B096l3j01j25NO2O5J27J2p7o2qK8L8K0L4J6n7p9L4j5j27j07K7Q8qn1p6q9J4J56J18K5
-6297A950l1p1j07l7P0J93K52J04o7m8k2j05l9M0N2R2J08L9l4J1Nl3m2q8o4k9o8j07n8L3m3
-6266A856MM8O9J06L9n9ol1j65p8J11J43J6o9j06j10m5o0l4M5L6N5R0J40K09J13k1j44j86
-6237A966m6O4P3L4j1o8J3j5m6km4j08j76j52k8N6N3K6KK7l9l4P3J70J03Q3P1j26j27j2Lj5
-6205A768o8o2r4o0J30K22O6l4nn9J8J72R3o9j19r6j7J02J64J67J02j0j69j68j45j39k04p3
-6177A413J00R2J5J2L1rJR5J32M0m8J7J20N7l9j6N3O4O1Jo5p3o8l5qon1l7N4J53Q2j35o6N3
-6143A990n1j10j16o1J49J67M0q3k33q9P8J35J87P4m5l7l1j43J7J57J18J3j52j93j96j55o8
-6116A362P8J87K91K00jl3m1o4o4p4p8q0k8J09J75N5j13j22j1J10J7j22q4L1O0J40J69l3j36
-6087A900o7r2j14j8O3Q1K3K9k0o6N4Q3K8NK4n2n0J4N8L4L1K6k6r6j43p7K6K2m8n3J7M0K3
-6054A659m4o3j10r3l1N1J44J31P5LJ8M5Rm6p0m4L2R5jj25k05j95p8k1lP6J90K32J30rj31
-6023A621j30L8K07J37OQ5J23rj42j89r2O8N1l5m1M2O2L3PJ6l0l7jP6J41J58P7JM7Q0J3j01
-5991B282j84j77j24p6Q2J12J0K7J17J24J0j02j79r4j08j18o1N6L8PJ42P8o5J4O2K1k7k5p2
-5962A770p0J03J34O1m1o1N8Q9NJ49J42J2k6K7L1q0j13o1J5R0J16J44L7j45k16k72j66rR1
-5933A814J06M0l2rj5j3N3R5J02K0LRl6p2k3N5k6j70o7J57J55L3km5k0P5J40K9j16r9j3J9
-5901B147J4o5p5p0l1p5o0J66J92R3J25m9k43j58K2Ko9n1K1Q8mm4j4J1K5k3l9j0N1qr6m6n
-5868A722MP5M1mPJ24N1n2N0J89J33J0Q1P0j05r9m1M3l6j21j16q8l1q6q2m0K0JQ5J11N3N9
-5836B028J15J79N4p8q3J0k8l3L3J0l5l9l6m7MN4nl8K0Q3L0j7ML5J31K7r0r5o9q4j03J9K0
-5803A976n1m4R1J24j5k3r7j28O1J05j7j53q3j4l8mM7K09J46QJ17K17J77Q4o0j11m6k2o8j68
-5773B220j40j19l2M9K7m9JJ62K07J07Pl1n4m6o4j48k00n5N8LO8J74J54K3j56r6M0N2J55N5
-5743B372j73k52r1%J04J19j5o0n0j34j67j18MJ21Q8J13J14j4r6k2K9rJ1R6N9j7j8M5J01J06
-5713B246lj81p1J14J34O2M8O3o6k28j66J1P2J08N5l0q2j02j17j01l3rK9K9j9j0L2o6j12n7
-5683A550J6J40J75J34P2RO9J1n7j26j34k2P5P9N2p5k03k3O3K0J6J10J06L0JM3M7k9RK4k1
-5652B161k5j19j66j66j35Q4K36J30N3N1O2qk7o0r4o5j0L9jm8klj07n4NJ6JPL8K8P4J21N5
-5619B071k4L2K9n5q6K3J45Q2o1j15M2Q7O0o0q9L2L3K8L0o2l9L2N3m0n3k0NJ07Q3Ll0p1q5
-5586B087j01m4J6M4K4K0R6J01j32k10j11Q3J69J36J08Kj39k24n8R5l4j01n2L5R6l3m6M7j1
-5557A863n4M0J02J40P0p4n6Q0J52J03j42l14j57J27J60M2q5j70j23nJ14J47L3j06j35n1m8
-5530A653q6j08qJ06M2p3j6J28J34J03k7k2N4n1r5Q3J62J59R0M6P5l6j16n8k1p7l2K4J8m7
-5500B004l7J2J34Q6j44j82KJ04J25O4j42j54J6J9Q2J21mk8k7l7o6n1p3j85n5J19R7J7Q2K12
-5470B111J48J46N1r6j55j87k12j04Q9K12J00j3j8%PO1J42J17N3No6j46k01j10M0P9N5J11
-5442B219P2p7o2j7q4p3P3N1MK6K0Plr8j13r9r2n7m4j43k27j11P3P3NKJ16J39K9m5M9J81N7
-5409A851M3J32L3o4k3M6K2rk3j48j25J14J69J25J62J72o4k02j48q7lL8M0l3r1o1l5n6k2O9
-5379A822J50J17j8n8p3p2l5L4M0m1j50o9n9j14J2K65L07J42j57j82QJ3P0J19R3N2q1q2l0
-5350B023j04j50q6J0O2J7k0P2K23K31K4j27JJ42J86J1l5pN9L4j31j26k1n4L8K9n5j14j26
-5321B006n5j4r5j55p3J24J18l5M7J00L0P9j5k5L1L6R7J41Q2L5j43j76j49n2J2N8P9O0qN%
-5290B145kl9Ol7m7K9K1N5M7p7J31J92K4J5J1rR3O1jm7N7J06J4j10p6kK6j05o8K5nk8M6K1
-5256B472M0KLmJ8n0O6J83K65J59J90K05L38M00O74Q27J173J723K819M367P584J2207J3636
-5233D9297k03j4087j2394p431m194k548j557j228q94n22k70k20L8j5j20j73r7o7q7k01j85
-5212B842k8N9K8l6K2N7k5m8m3N0J38J52O3N6J49J39J24J81L00M02L60K48M72Q53J321J809
-5186I645K916M648P792J2618J4622J573j2143r558k734L936J0458J1113m223j5208j1733
-5171B3722o865l784k254j319r57m21j0N36J276K538M274P650J2616J3015k147j4454j1916
-5154B1500p225l988k322j389j025n98n01l93l20j89m9m3j08q4n6m4j33j10j00j30j69pR9
-5131B616R3Rp1j34n2o0n3j10J4Q0K7j06j39k0J29k6j12J1J03N9k2l8j0j37j43j6J15M6J8
-5102B071k7m0l8m6n1L7O3p2lJ37J41Q3j7j2K1J12L9j00q1k2JP1Q6J54R5o2k12k01oK09J94
-5071B524K1q3k29k10l7l1l5m0M4Q1J4N4M0l9N1J68J48Qn3qk5m9qmN7J69J60Kk38k94r0n8
-5039B010O0J98J47J3j12j22m9N5J5j61j19j7O0J60J81Q2L7lj10k32k39k8M7M0J25K37J75
-5012B450P2k5j4mr5m6r0j96k48j59RJ32J45M7l1n8j7R1J29L9qJ6J23K32Q6j05m8J9k8j92
-4982B226k70j06N9j9j12oR7K5q2r8j34QJ35J31Q1J1l5j9n7m1M6P5Q8J2k1J08J30pj03m1O7
-4951B148M0n5o0o5PM8K7O8L2o7j58p5J17J56R3q5k12j56P8J71R4j4n2j5P2L5q4j56j06j9
-4921A807LK8K4m1j27o7P3J16J57R3j9k3l4r2o3lJ07J70J06Q4m3j47j11kO7O5r3j21Lj5K2
-4890A924J37L7q1j29j50p1L8J51Q4ll9m7O7J19J60J04j3r6j70j52p0J9M5P4J07Q3P9r2j65
-4861A950j40m9O2M4m9j01l6P0J05J21J32J29M0p5j76n2JP3K69K29M0p0qJ42J27j31k47j99
-4833B201r7q8p1j26j17N2Q5Q5J00J03M2M8L5j21j64r3P8J68R2qnJ22P5o7q9L6K3l3q7p7Q1
-4802B183J49Pq4p1r2j60j21RJ4K2J14J19J07J06jq2o6j60j58L0O8j0P3P3j26k06j8N8J7j12
-4772A682j20k6P0J40M9j9mk2J0j9J6L5ln7J4J03R3P5M3Q1K5o4p6j33j9Q2J13R3K9O2L4K3
-4740B310mq2p0j34r9lK4m7m3J1l0p1O0R7J19R3M7P6J20Q8n7p0j32j69j63k15m8N8P9J89J44
-4709B078J02O6k3j6q1n6p4o0P5J31j4r5j47j79j41n0P2J75K17J21R7R7N4m3k44l02p4P7K4
-4680A787j2Om1k5O6Oj5M6P8K9j1j3q1j15j02J28K17M3j05l0J74K32J02J5q0j83j87q6K4J31
-4650A998J37J23j7j22j39j51J6K09P7j48j41k3P2K22K46N3r1k6L7j9j13J2J35%j07j57q6
-4623A997m0p2n4oK9N6L2k1o6rL2j2JJ57K09J09QL0L5m6j13r0l2J7M4Jj14j17r0J1rj54j03
-4590A620J40K14K0OR4Q9j16j58k5j8j6J3O1Q2L6K3N3K7Q2J64J02kk5j7j30j76j36nO9L7J4
-4559B122J11J14Kq7jL7k0Qr4j20k0k1j46j75m7j7n7O9J02P7L6rP0J91K24M5j66j76j46o4
-4529A842Q4J56Q9K0j3j7m0J2O4J6j39l04k12n1R5P7R8J71J17M7j5k7n5j19l1M0j02j53j39
-4500A511j8J90J92N2O9N6m4n3k2Q9J58Q7K2M2Np4q0r6j31j97j82oJ44n1j66P3K09J36N4q6
-4470A883p7M7N7j2n8nJ9K9Q3L9m0j11l1MmP1K6k2j0L0L3M2P6Q4M0n5n6n2k9R2J23Q7J02o5
-4436B340j44KL6r3k4k8n0M8P5K8n6j13j12o4K2K3k7n5Q5R3o6k1Q3J23P6M8j0p8j30j04mJ28
-4404B031M5o8m3j6oo2J24K81J19p2j39j35j08p1n3ON2Kq4r1rJ9j5LO8L1K1M7P6P8N4M1q6
-4371B040p7j3K6M4N4J32O4k9pl4o8j5K5k1N5R2k9l2j7j13k05o7J03j2o3O1Q6M7R9J60J04
-4340B390L5N5Oj38j87j2Q6M1j7j49j76o7PJ4Mm4kJ42K42J95K0j85j18j2k5K5o2j85r2M3R8
-4309A932J26J36P7j0j9n1j14k0j5jP6nK9P6N8N4J0NJ00K4j58j29p1o4q2r5q2JM9NM7J51J40
-4276B180N7k8m6j18k20q4J39J17j1m9PO3K9Np2j49k5Q4L6J2k0J0M1Q4J34P4r8j48P9K05J04
-4245B392l2q4l9k5l4r7j17j03m0K1R5J12M3K4M3lq8k8L6k9k9o0p3L9O9J24M6j06j74m6K3
-4214A860O2J27M5j0r0j08j2K8l6j08m6P4J05M7j46l9Q9M8M3J34O5l7j4J04Q7q9rR4Mm6q2
-4183B144k1J2j0m8l8M2K8j2p8k0Q1J1L9R5J05O9p5j48m4M8k7j24PJ09J35J13l5j66k36j04
-4153A852J07J27rq8j01o9n9J17K51J31m4j70j44n8p3j39m1j7M8J68J83J81R4o1r1l7p0n1
-4125A937O7R4Q8R7J2QO9N0Kq6j6R7L3r1q1p7j58q6M7J9P6J80L6k25k63m9L1QO4J02J73J67
-4093B325L2jJ8Pm4j09k13j94qJ39J30k3KJ86J21k9o8j18p6K4N0K0p5j79n6j5N1J09j7m6K2
-4062A965M0O5N9N6K5L5P6l1j75p3Q7Q6k1r7K9k6k13j26L1R7N7oK5K3J2L0K1j28j57j4k7J1
-4030A736L8j0K5k3j05p0k1R4J55J64O6p6r4o9n2n8m8j6R1N5m0L7l1JP6k2r6q4J7J52K23K56
-3998B271P0k12k35p5N3Q2M1k5n5qM6Q2P0jm1o8mM1k6l6Q3J29Lm9o0j15j12m4J10Q7mL2o6
-3965A964pJ26J0j48j17L0pl0P1L3J9L4M1j91l28j25J26K87K64J67Oj72j00J6N7Q6kq9q2L6
-3935A975jm2K6O4m4j32m4M8P8J02J92M9j07m8m7o2j4o6r7r1o6J1N0k0lJ46J54Oq3q1m3N6
-3903A866J44J44m1j06K6M0OJ8J5q7k2o5n7Q7J70J58M6j20j99p4kr0j30j0P5j3j06q4pR1J39
-3872A812J27K3m6o2o1M7R7L3Q6K01J07m0j26j05j01j4J66K08K13J51Qj37j32m8j9r3r9KM3
-3843B241L6J7j01j35m4P6O8pk6q6k36p8J43Q6R9J17M2l2q2j31k4O8R6J28k6q6l6p8k0j9j16
-3812A854o8pP3J03j8m4j8j2l6j1J58J87M3j34j53n4k7K0P1J06P7J1O4R3K8p3j11l6N5K1n5
-3781B107p6o1k1J51J54%n6N4O7n1p0k0J1L3J7rj09j38m9J22J35M9M0Mk5L7j6o9k0j5M1R2
-3749B309N0K6n5k33j76M0K10J01j00k6J28J20J2q5n0K9k2pm0Lqj04m1N5L1j0K7pn1r1j25
-3718A910pJ62J29o4k42q8M7JK9O6M9j15j93jJ70Kj05L4J39K2k5KJ6M5L5pJ13J5j19n7ok0
-3686A937lN6lq9n2j2J0P8K8K8L1J3M6K2PO8J17J30l0j97j65j20J8J42J90J28m8j15J1O0K3
-3655B309Q5J41P5Kr4j03k0k7M1J55O8r3p8o7k05k25j59mJ67K11J28R4R2MnQj24j39J2J3k1
-3624B241M4kk0l0m2m9p2J1K5J9K9P0N8o3o3ONn3j39j33n7M9J9q5q1mL9Q7J06K5k2N0Jn6M5
-3589A958L7R5K05J30m9%P2Qm9n0j0j10n7P9J15O1k3n5l1k6L2P7K2m6j13q6n8m4r0j07RN2
-3557A948P8N2P2Q2P3J8m0l3j02r8Qnp0n1j5n4q3RJ72J84Ok3j37j10J1J95K61J54N6m9l9P0
-3525B540Q5o4j74j38J6qj36j14k4J4O8J58N7j29m6k4k9j6J0Q6kj22j36j06O3N0r3p5L5P8
-3495A824J1k5Q0J98J63N6K2o5j19J4M8J0l7Q0J70K1j95j94j21j11o2k2n4RJ20J69K64Q7o7
-3466B274j5J0M7Nq3j31j30r9n1L1R4P7m5j30j33r7K2J15M7o4j09l6P0J06J06P2J09J63J16
-3437B341L3o2k15k25j51l8Q1J16Q7R4j4j00p8QJ28J2q0Q4J86N2n7r4l0J26Q0J2j5M8K4j9
-3407B334N2J06R5j2j01j26m2o8j74q1n0p6M0M3k4R2J34J1l9J3J09J48J25j27k27j38n5QK7
-3378A997J1RM3J2l1m1o8p4j49q9k3j27j24P3K03J20N1M0L3R0J00P4Q5N0j9QN6N8k9k74j83
-3347A882nL6O4N4kj20p8l5l8oL8O9Q7L2K4K9on1K3P1L5q3j61PM7ML2J40J21mnJ9j21j37m6
-3312A916k7J9K4L1L5PM1m6k32k35l5J72K29K92K67M5j27q2o8rP6Mj05n8kJ4qn9m8j9l7KM0
-3279B017M0n6j09j7J23M3j37j65p0J5O8J04K2n9o5RK6K7P6K6L4N9n7j39l2K04K02K0p7j46
-3249A986k1J08R1J2l7p0j13j5J72K98R0j87j27l5j00n7j20j28j0J19J11J8MJ00R4O2P1J11
-3221B427J26k1p4JM9m5j43j09nL2J48J55K0j03j61j66o7L6N7M4k2J3L8j2oL4k2j12n9L2R4
-3190B179J12P1k3k1K5n7j87p7J36Q6J0p4k8j5l4k2Pn8j17m1J48K30N4q0j03o8o3q0p1J7J17
-3159A973R1L4mp2o9j7P1J07Q6n4j03p1m5O6J2j44j84P2K55K09R2r5j02m3l3p3r0m6L5J3q
-3128A863J2M0OqL4P2p0o9M7N3J4n4n8N4L5K3J08J23K0N0J00N9M7J2l8q1r4N0l2j86j1J75
-3096B296K02J05m6j17j23j04k6J1p8j59m8L7P8j2m1j16k10k3J27J51O3oN8P5J30Q7k1q9j18
-3067B083q2M6L2j06q3k9k5kO4Q2O0jP2J69J44J16m8j60o5Kr5q3N2J96J94M7j3l2j86j31K7
-3036B245N3L4j9o0j27j54o7Nj0k9L9P0M8j5l2pL1L6N4O8j14k42k04o9M6J08J00kq9M0J07
-3005A844O1J7m7N0J16J8J7rj3M3P7R2J26J25rp7q2j31o3N9M0M7j3j63j16O2O2Mj7j02j25
-2974A893Q8J60R7J69R8l5j01j74o5Qo5j21k4J08O9Ll5k6J4Jm0r3r3q7j00oJ18J40j5j13N7
-2943A830K73K36j8j03j7n4j11j19l4J05R4M8Q9J79O8j57k51j17N6J27J10M7N7J31K3q7j00
-2916B305j2M1P1J36M2j14j77j53j59q1P0J33J77J28K8pl8j01j70j04o2lK8L2K3m6K7L3J0
-2887B057O7N8K0l2q0J0J36J43P0jj3P9K8j13o1r5p1J1K4R4J63J12j8j75k17r0n0j54j22m0
-2857A740O5J52J34J28m1j93o8L0K6R0J01l8o4K2J14J93R6k1m7n6n3m3p9r6r0q8K8K00J01
-2828B243L6Nj04j33q8m0q8n3q4q5J99L01J50n5j17k4J0K9Q0R8J0p7q9j49r4L2O0M6O3J27
-2798B209J26m5j13R3Q5RjL5J40J09k8r5j23j05L3J68M8j55k50k47j48J7R3J2j6J0P6J05Q8
-2769B130L1r5LQ2J00J17M6j1q8p1j5k0K4%r4m9Lpq6j46j28M0M8m3J7L9M3JJP9O3n3r5k8K2
-2734A860P1Q1O2j7j58j65NM2o9j9kk5N%O1J29R7K3O4P9J33J49M6o5j18k09j80M4J71J40P
-2703B242l1k9n4j27j43j31j44q9Q8J00Op9k0l1%R6J22N8K2k0j26l6J63J75n3j80q1M5J58
-2674A901J62L8l8k1%m7r4j5P0K9L4J11R5K6M1O9nm5m4k4o9r4q9j19LR4j3q8L2J52J38Kn6
-2641B136m3NR8R1l1p5k5N2M7m8m6j4p0l3k4lKk7o6p7k4jl7k5P4J03J19O6L7N7N8Ro2J4L5
-2606B272k4O2J33K1j00KO1p7j42j09j39n2J66K03J94K19J24l0o4n6o2k9m0q2q9nN9j0j45
-2577B261j29j22j24r0r3n1P2J35J07J04J09K6o5m6kL0qo5j05n3kO7P2P6P7n2o2QMj9O3M6
-2545B169o8j4P6Q8N7K7n1p0o3o7j6mK5Jj9q9K9J80P7k2l8oN4P5n9k96k40j1R4M9N2N9R0N3
-2511B122q0o2jN7M1k2K5N8J02J61L9j79j69M9Q8%K8J3M0P6J17O8p4j42jJ40J5j29j9N9L2
-2480B452r1k12j08R6K45J72J8l5K9N5m5j41j44j51j61j36k7O8M1Kj6lJ9N7J10Qj8Q7Q1J3
-2450B265m8r8p1j32j58m2N3N9N8J21J07P9J77K11%j02m8l2r2m0J3L9j3k8%rJ51K03R9j16
-2420B606k40j81j16j89k06m9K5PJ8J51J11nN7K2k9M3P1J09Q3j6qP6J10M4o3j18q3K8J13n
-2390B366j11j48j23l7m6j89j27L3J50Q6L7Q3P2N6M4K5Pp5j26l8L9K8J6L6k2j21r8j0K6M1
-2360A874j1p6lO0J06kl3n0j09r2k6J17K27J41N2J1P3J28O7j3j90j25J36J91j3j82r8p1j15
-2331A974m7K7M4Jq0n2J0j3J36K98K04l1j38j13JM4O7Q0r1j04K6n2r0k7MML2Q1jk9Jn5r4m7
-2297A970K1N8N3N1J16L6k9K5M0k0j33j37o4J2M3M6J9L4J1p1L5J47J54R7L4m6j94k08j40M7
-2267B007J66J40N1K3M9ml9m8m7r7j26k00k16m3j1PJ04J11N6M7P5j4m6J9j2jP6M7m0r0j7K0
-2235A947o5o6N0J32M5J2oqO9l1j52nJ03Q4M4m1n3R4J01q2j05M5N4L0R2J17L0r2q9p9j9l4
-2203B122m3O2J8m8NL3M0qp7o2K8M1N3P0nj10q2P1R1J1j35r7M3J2j20q6n2m3J13J89J19J10
-2171B263R1j4p8k4R7P4J4p5j34n9p9n0j68l88j64Q3R4M9J17J47l6k4J00Q2Q9O8L4N0K4L6
-2141B219M9J05P2j0j08k31j40m0K8J12M1j69j42Jk0l4k6P1P4j3j7N4O2N3O8J36O2o3q1JR3
-2110B207Q9J30J18M2M4J30Q9q4j58j23j21j30j36j10K5M5OO6O6M9M7O5Q0J68J17Nj6p6j83
-2081B451j67j23o2N2Q5K5l2o3l9K9P2O8j6m3m6q8j10j3O5M1n6m0l0r3j06r6o3mJ28K46J32
-2050B104m1o2p4l6P0J54J36Q8L6m3r8kJ8J03J78R4m4j35j56j27l2j08j82m0J48J10m8j16
-2022A895j48o2J08J61K7J14J44l9j09L8L9r6q2l6P5M6n4r5n6n8j55j38K2J85K32O6j18j08
-1994A798J77K31N9o6q5r0j11j1K1j7q3r4N3Q3j3j36j50m6k7n2jJ16J37J09J07O5nj1k2NQ2
-1963B023J48J0l6O5J8n9n5l5KJ43K8n7lj23j48L2J27L8J2J2J0J24P6q9j32q9J5k1k4P6Q6
-1932B174M1%J4j3n2N9k8m4L5n1l2L4M0J17M0n3k2K8O6p5j66o5K9O2Q3N3n4j08q1j70j46P1
-1900A786J46J4k0L1Q2J22J14m2j01P7J37j15j84k6N9J3j14q9L6M9J8l6j37j14q7J5M1J25
-1872A800K03J09J16R2L7M1L4l7n5j6nJj26j50jk3l2N%L4L5Q9L9j7r6r5j8o1j3Q5K3m4j83
-1839A771j88N8J67Q5J8p9M0L7m3J7J37J40qJ7R6J7RL6q2j67j93j89j15k9OP7J21J08j1nJ07
-1808A955J08k0o8j5j09r1r8j34j3M3R5J24N4J02J21P4P3M4o1l8J08J76N4l9l9m6k2L9p9j61
-1778B137n9k3pn9j06k14j96K2J87K33J19q8j29j58l9K17K12P2o3q8N8J52K0p9m4O8L5m8m7
-1749B085j3N4Q8M3K6M8P6J6j19j18p6q3j02RK8k1N9J86J82J12m5j99j30J7J05M2l0j08j16
-1720B016M2J62O7R4K0r1l1K9K2n0o4q2q9J2K0j16l0k4m4llN1O1RN0J19O9K5L6N4O0l3p0K0
-1686B308M2Q5O4nqj7j04j83k14j38K8O7J13Q3l9n9O1N1Ml6o5j04j74l2J11L8N4M6q2OJ50
-1655B051J40m2j69j56n0O1J10L5m0o9n3J0O0R0J28P1%J6J4M6O4R0M8j52k51r6R4P4J9J9j
-1624B161L5J11J44plO0p7j47k44k40j00J2P1J21R9O7O5oJ13J07QO1J10N5j08l46l40p7N8
-1595A763J15J77N2j9RL7M9Pl3qJ12J02K9K3J4k8m5q1o2M3k8j57k05k33j37K6J09J03N6j7
-1565A773o0j6M8Q2M2J4O6J57J26O7lMP1R5j1j02k5Qm0n0K1k4o4l3Q6J56K0o3j25j44o5J44
-1533B155J55J3l0l3j33j70r7q5j24p1J02J32J21R8j6m7j59k17j90n6J15J16M4l0oQK2L8m1
-1504A614K1N8n7k2K29K89J97N6j29k03r7O3M1k6k3J3J09J41M2l3M4P3j6n0m2j22j24n3l9
-1475A954O0J17K0J4qj5j15j79q6M8Q6O8R6N1p6n8J14k5j74m1J54oq1kr7j56j75j72m6J25
-1445A395K13J32N2L6KK8O6J25J51J08Rj66k52k22k4J45Q8P4J67J18J03J7n2K4Q6J8m2j0p6
-1416B313j04o6m0r1l0P1J42R1M5QK3P9J06N6N3M9J2%n6q4j11j75j38j38j03o4K1R6K0J09
-1386B094J05L2p2p1N7R1pp6r3n9J01P5j57j75j55lJ44J23M5l5J11J74J26L6k9kp0q1oN1L4
-1355B308Q2J23O3l8p3k01k02J7J04L1k7K6N4P8mj69j13o6m1L3O3R4P5k6r8rP6J17M7m1q7
-1324B196p2N5P7P5O2KR3J84R9r2j42l0R9R8L1j3j26j51j0j9j08q9q6q1K1Q9J33J65J00%q2
-1293B478j45j69NJ81J38r2j01k0o2l6L7J7P2Q9k4j94j47J2J8j9j3M9kr5j03o0K6M0J4J4n
-1262A903N8Jq6O9J59M7o5r1p9O7M9q5l9O3Q4M8J9q6k16j87n4j5J11K92J48q8j70r2K2L8J50
-1231A975J05j8k6m2k5o7j64KJ47J06p7q8m8J8J77J57K0J6Mo0n9O1J09J9k1qL3M0j29j51j0
-1200A996k3p7k0plO4J19O8qo4j85j34nP8M1j3j9n2o4qQ0J43K44J72K3j16n8N4Lq1p7r4JP5
-1166B053J2J8Q2J14O5n4j72j82l2M6rPJ04M7rM4P8j8j00j93j94m6L5N3J51J69P4ro8j66j82
-1135A718j19l7O0K5J11J92J68Q1q5j67L3J52l2r1q8j08r3K7K03J62J0j49r6K8M6L5J6mmm2
-1105A952M7J85J23L2K9j13k54j20L8M6O3J01K20J73L5l7n9j8O7L0j05j54n7JJ7K7M7o2j76
-1076B078j65n2N1N3M7L3jP8M5K1Pn8M5k3j69m4M0N0K3j06j57nJ44K30J39n2j22p0OOj61k35
-1044A676L4J60Q0R6J33R3O4J3j32k17j51m1L2J05Q6J00P9K2J00K39K24N2n8j11j39p9M4N8
-1016B562L7q0j28q0j11j18k2O2O0N4N4P4R8J24J02On3r8j01J0L5j04j61p0l3rk3l1O8K0m6
-985B098K5K4N5L5j8n8j18o0N3J27J74J15Lj00j25n2n9jJ24R0r8k33j03P5M9kj01q0R5J43
-955B077Q4P4N9l2r5j19j00M3J70J06RJj7q4j46k4J10R4L1j19j68j71J0J44J30P2n2j04q8
-926A895k7J7l0qJ00J29M9n2r7p4p7o7O1K09R7j17j16n8L8P2l8n4j8RJ08O6k5J7L7l5m6n7
-894A908M5O9K3R1J49L0j35j33o8l7j8l9l2M6J56J61L8n8J9R6J06J8j85k03r1j29r3j5o4l7
-864A618kK4J81L00R2j76o8N4l2l0LN6R8J5j63j74j4P4K0m4L2J66N4q5nP5j4j11q1mRL9P1
-831A978M6R3J40J06m7j27p4p1L7J77J26K3o6n7N4o1k18j37m5N6J56J50P5l4j48j59m2Q5J35
-802B151M4mMq1j78k14j43m2L9J28J93Q3O0J48J52P8m1p1q4j55j23j7NM4J12Q9N2k9q3J4J08
-771B239Q0j9j77k04JJ47R9Rn9j13j40p7K1J3j4m3q1L0J39J30Q8P1J6l0p0n1o7l1J47K45K28
-740B527R5k36l21j33m7J7l0j5J9j9KN3Jp6jJ07J1j2J3K1L8K3L2O3K2QL5ol3k8J2Q3J11J23
-706B459Pk28k87j04J22J61R1J3k8NJ9J04J74L7p7o3j0P9M4p9j62j93pM0j9Pp0p6j2p7r8J9
-674A791J10J60J76Q3q7j37j01N9J21R0J09Q4j5j45j59r1l8J9J27J71R0j24j76p4j3L8J6k0
-646B064%J21J45J35R0Pj12j46q9n5j13j33oN0o1q8%j8N6J31o4m2O0l5q7j6N0l8k6P9R8K0
-614A977j4L8J24J29O6J30J53O8l9j43l9m1j51o6Oq8j28j01j26L1J75J43N6r2j62%J1p6j3
-585A828NJ0J54K50K05O5n6j20j70r2J3Qq7o2O2Kl8L1P2j4j27q0K1Q9Ml6O1J1o4m2oN1K1k5
-551A944m8l4J2N9j6p6n5M8P9P5P0Q0Q7Q7L8J6%o4p2j09K5J43P9m8j03q3k2O3L4n4J1R6Q7
-518B349Mj37k15j08m7pJ03J13N3j6m8r1p0O3%r1j24l8J33J09N2O8l1p3n2M8J05K8J8j25j09
-487A864J25K19K03J65O1l6q1j89r2P8R1L3Kn3q6l3jm9r8j19n6P5Q4N2K6k2RQ6J7r5r7J5N8
-454B156l0MJ7k5j01p9OQ1R8N2J18J04N0j4j33k69k10j8k4q5j0N4J01k6p9J11J48nj1l9j4
-423A928P4J6o9M4J50J25N4J8k7PK5j40j56L7J00j3j06q7j7M8K5p6j52j24O8J64J14M9oJk4
-392B050l8Rk6J38J56J22J08j5j7j2j45j84j57j71m3J26P3k4k0J7J40J39L7L6J1j03j37n7
-364B013k3k3mqP0J84J33J0m9o9m1j49j07J26J93O5j44k00r8j8q1m9P7J61K99K09j6m5q2k0
-334B314M7Q2J65M3j69k53j30M3K9n0kN1N2j9OJ41J34k6j96j22L9K2L9J06O9m4J7m3k43j38
-304A964Q6Q9m7q9M9K8l9l5m3J31J64Q3M7Q2M3mr8j75j56k4M5k8q2rJ27J43P9j6j66j54qJ04
-272B091J02Q4ML7j7j94k30j04N3M9m2o2P8K00J12PK5L5J01M2R1K48J17j81k49r0N1j3j14
-243B231o5O5P0N7j0o1j6n3j53o8N7q1o5K1o3p8M3J77R1m5Q5J84R5K4m5r6j05L1O3L5k1j19
-211B185p9N5o4j37k8L6J1l3O6J10Jq1r7m7QQ2J14J7q7p5%P3N1k5l7n4m4m6l9l2j0J68K43
-178B205J94N9l6j08m3K9J8Jq2j26jJ44J31J9JJ7O5J00k1o9j12p8k5o2j19j09L3J03K8r8r7
-147A961L9P1m3q3K2Q1n5j12k1K5O2J81J95J02pj25j72m2Q1J12R2o6j15KN8N2L4p2j99o8p
-116A983o6o1%L6j6N5J59J04J06J24P6K3l8j01j34j15o0L5P0J4k3o6p2j1J05O2k3p1q8r4k4
-85A889j0RP8N2l6p2O8J10q4j15j6R8Q7n2p7q0m8P2J40J07P5O0j41k37j7J28j6o3m0l8J09
-54A940J15L6m5o9n7p8l1K7K9J8M2J01M8o8j6N5J4k8j4J3jn0j7QL0R5J23J67Q0R9J32Q9J8
-21B805L6l0j41k07k52j72r0j5Kp3r1M1J40O2J09R5L3PlR6J78Q8K3M2M3o1j00m9r6j85j10
9B125O0O4L0N2L1p2k10j74L0J62J23M1p6m7M2O1N6l7l5n5o2j16j59k9Q5Q0ln4l4J14K31R9
41B323j20p8P8J12L7l4j14j55j14J0P2P5O8N1j7J9j7q4p9j26l1J42J21o2n5O6L2o6q8l0o2
72A874j25l3J82K60J51M6nq0j15k4mp1J2K2r1n7J2M8rpR3J39L2j37j31J47L16K02P1o1j30
103B527n7Qj03j39n0p4k11j47L2J30J63M7j69j72k4O5P4P1K3k6M6M8L7J3n6j35j44o3l7O6
133A743K12K14J39J7j02j43j66q8n9j21j1J60J80N0j0K5P4J05N6o9j74j16l9M5J07R9O9L3
161B230m0p3m8rJ6k5l9Q0J48J65P4q2j38j03r9k6P2J22J43P9m3o7l8J16J68J36k9j56j59j31
191B244j97j65q6qR4J95J95K2k4J6lj02j32n2j4RP6M8m2m6QO2R6K0J22J53N4j37k63q6j9j7
223B021N5J22J09M5o1j00j24q6k9JO2J88K96J86l1j51j75p5K1m0L1L7q3j41p1J14K10P7r9
252B309j57L1J09q1m3L9J2J07M5k6qj01j10j8MR3K00P4j8l6j00j28k0M0Q9J24J39J39N2m2
282B718r0j77k61j82p5P8P3J3Q6M7q2j44q1Q1J78K1j57k8J68J17L2k0r7p7mO2J03M4l5j9o5
313B227q8Kl9j4J04J54kj61j19P2J38J0k3M5o6o5m6RO7M0K7nO4R3Q5J2J0l9nmk7l0p0q5l7
348B234k5j5l7j6Lk4J2M6l3r2m0R6J55Mn2M2R8Lo2j13l2J53J64K3r9j16p3q0L1R7J6r3j11
381B064%Q4J01O2M0n1j00j00m2P2J22P0Q5N1l8r1j27p5p6m5n1m1L3J14J6l9j6m9n8O4J97N9
413B235j56j29k7J50K39J24l1o6Oj19k30j16j5j27k49j11O0P7O9J05K10K13J42L5L4j02j49
440B072r1j2J01Q8l3n0K3J0n6K7R9K2j7n8k6K3ll7M0Q8kk0kk9N7K00J07m9r3l5j1J8K5Lq6
475B293j39j5Q8J08J74K8j41j29q3j49j49j4M8M5o1j00j00QR2J13R3L1J1n8j32j4J69J91M9
504B257L0K1n2LO1N3m8q6q8p9JN2J56J71Rj36m4K22K05J6j50j92j24m8K0K15K40J9j55q9J06
535B566J50P3q0j22p2j4m0n4o3q5p4n1j14q5L9R1Q9R1J6r8j78j96k8K1J05J34nj1kq8l3M2
567A924J27J27O2q6j58q6qm1j37j20P1J29O4L6l2%l0l2L5N6L0o1m8O0J14M7KJ7l0K8J74R0
599B324ll2o7L7J73J70O3J4o8j99m4Q2K3o7j03j76j13kP4ro0l4l4m4n5k9qJ1M4N6Q9J19M7
632B179L2N2o3j33q2j15r5n2QJ25J68K1L2O5K4RjNR5P2o8j15n7J0O1po4l9L5LNK3J12J54j7
667B382n0JPj3kM2L4j09j23o2o9oP5J80K20J55N2j6j68j77j27j22l9k1j07j11p6PM3K3k3K1
699A821N4o0j48r3M3N4N2%p6K6J44J19P9Jm7L8Q3o9q9q4M4K94L19R8r4k33j94q0M4J06R1J7
731B260rR1Q0r7j86oQ0r3q1K8j3o2n0mP2L7o1q2k5Qk0j02l7J51J09J5N2R3Q2J46M6k34k34
764A954r9K8J04J34K30J76on3L1M3o8j68j64j50j08O3K01J46K0m2PP2n8j31k5K9N3J59K3p9
794B322m9j35k10j59k6J05J76J25K1l0jM0jP9O9L2K1n9p5n8m1LQ3Lp1r3j03j24q2O2J76J18
826B118J8P8J44Q5q7k41j48n2r0K3J70J26P0Lj1N0m9m8L4k1p8q1j9K6O7M8l0J1J38N3p8N4
858B283Q5rm3q8j31m5j2j5J11P5M0m5%J06O8J3O6J40N9j51l27k05OJ29K00J28kl0k1j10j64
889B111l6P8N3l4p7o1p8mJ38J08n2q0J70J62o8k25j48k4M5P1p5j36PK49K52l0j27J13K09R5
919B606l0k7ml1n1p0j02r7q5n7l6k8O8J90K48J59J2jj7j08j64j44QL5p1q2%N6n3o5p9n3L6
952A963O3J7j22q6R7J25P6RK4K0qQl7n4j2q4p3l0r1oR7Kn9l9j26j40J0J41K22J82J4j03m5
985A955L1J30J24N9Ro4j14o0J6N4qk1L6L4m2NR8j3j27j36j21kN9J25J12j3n0O3O2k2r0m1J19
1018B167J28N4K6l4r3p8l8M6J10J82J10k1j52k39j09P0J57Q2n7m9JN5O6J39Q7QJ6j07j81J9
1048B365J63N7r2k02j31J32K24M0j25j06j09q8J3L5j0L7O6L2j7k1k8p2m9l0q8oQ3L9K5L9M8
1079B224PK9Q2L2J2J18J6q7q3l3j79k10q2n7L2K14J73j3J9K1l9j45j78j47j6K74L84K13O1
1108B642K7Om5l0J7j1J28J63m5j44j13p0j38j98j76j21n2kP7Q6O7L3M4Q5O5O8K8q7o5O5k2
1139B282j11k0j4j34j32r2j6J43J73N3j0J70K56P8r5j35j24m9K5M9J01J38L8j45j66MP6Q2
1167B425J89J63M5j89j90r2j21r9JJ25R2J9O6k7k25j76q5K4J24J23J70P8J3L8p0o5l9r8o6
1196B153J2k8j16j56j33m9j8K5J37J48O3P7N6P0J81J38L9qLJ8L2K1kK0RNm1j58j99j02n7p8
1228B062n0K6P3K7JR3Q5n4m6P4L3r7nMJ4N0O6J9J7N5n5l1R6J63J51J11J2q4j27j67p8M8P8
1261B564k8q8J4J07L5j31k48j93j15j42q5J32J97J49J55J29O7m7j90j69o4oJ36J43J7l9n8
1288B242p5p5r7M6J30Q0J15O0qKm8L0J59J37k4m7Om1j31q2k7kN3J11J41K7l0o5j64j34m1l
1320B245M3J3K4O8Pq6k0K0l0K1K5q9j9M3M8O2o5k71k03K6K3n4j4lL7P5L4NK4J08R6J11J70
1353B474J33Oj3k5q6q1O6P3J2q0q3j92j91q9l1J4k3m0O7J76P1p4m6O1N8l4m6NOM8J9N0O8M3
1387B316J3j17j22P7J35Rj06p2P1L6l2j9qm3M3J32P3j2%L9J20P4j0L2m2j13n3K9J36J16m4
1418B658j07r5r7j4K3N0N2pj98j40Q2k8j56p4k9m6L8Q5O2J3J0k1K6K5m9l5J1k3n1Q9J15J18
1450B287Q6qp1j41j37q0qL0Q7k8o3J8J25J15l1p2n4j4k0j07j0L1%P4J15L6j01q1J0J05J26
1481B219R5R8K26J77j19k31k35k28j07qj1P8J84J74q0j04k4qN5P4J00N7k4j9Jk5k3o6r7m7
1511B082j3K9K0K7o9j74j17q6l6R5J14n8q3N6J14R7Q2J1p5o8r7m6Q7P9kL5J52P7KJ2l7L7Q9
1544B336L0QJ3J64P8j40q5K0L8o5l2%m7r3j32O0J81P8q8r8q9n5M6J14J69J9j37p6K9L8N7m3
1576B298r7n6JL1l6m1m1q1l7O6J44J71N5r9m1J9M1M6M9N1k4j36j60qQ4J25J33K6n0L9mk24
1608B244j87j5J13R1p6j31l%l6L1R6Popo7m4n9jL4PL3o5n0N5J09J33L7MK8p8j66j06KJ73J45
1643B245k2r1n4M6O7Q7Q2O0L7oo7j04oN1O8lN9Rj27j01j0M6Q1R7J38j2k51k39l7Q6R4M2O6
1676B331P4N9Q3Mk6L8km0n5pl0j10q1N6O2p7l8M2P7N9L7J9k0j0K7P8J21J48K6j06r8p4J1J6
1710B594j39k58k65p4Q0P2P2M3P9N8m3M0J80J16j03k17j44JM0l2OQ3M9j7l5M7M1j1n8j52p8
1741A975J21Q6q6j40r6MM0L6P3J18m8q4Q1J10L2l7o8J5Mj05j9R7J47M8M1Lj1L2j0j6j10j80
1773B053j67q1O1O0O7N7L7J06J92J44J7q7r5j71j73m3Rn9mJ81J53Mj15p1O4J8o5o0Q4K72J73
1804B561r1j95j87q4M2J31R1M5k3q3j91j47N0J28J06O8M3M3L1J7J11J95J03m8p9j13r0kj7
1833B415j9m3nR8j6n8L5J69J96O0q1m9l2j27j34j1J4k15k25p4n5q4J2Q7J17Q8m2MJ27J02j9
1864B235L2P9N4L5JJ2om8qJ7K9m4j16n8MO7P6O5M1J5m6p3MM6J66J23J1q1j7P5Q1J0j7q6j02
1899B576j4P1K8j05j37m8N7J08J27J68Q9m7r1j13o8L5L0p4r7j30j64j18k1J01J09j3q4k1P5
1928B229P0j3r6j98j06M1M2O0J39J29J04Lo1n5r6o9R5K02K19O2j87j11k7J4K3PP1M4N3rj78
1959B401j57p5k4P4P0j8K0P2O3J5n8m7J9Rl4p5j26L7N4Ql7n0Q1J36J26R1o5r7p6j31p2P5J2
1992B221M5M2O6K9j36j91j28m8LJ43J73J73J26oj49j02L6O2J05J98O8j01j57j09m2K1m9p2
2020B221j1M6P4Kj45j00N2O8Qo8j35j7J46O9p1p1J8J02Q4K0M7o5j04P3J75Q5L9mp4j24o2J94
2052B472J51l8j21r2N1K11J33l4j26j77j82o3J01J30N2P2J58J89P0o5q3o3j02j05j28j11n8
2079B242j04p4j5NL0O1O4J08J66K24J37nj24j29p8k9J0o5r9m1k4Rm0r2l8K6P5Nj72j97m7O0
2111A849J55J30O3o9o6P1N9Q9O2o0m6m7NN1L7jk7n1q1P2J65J33P2L4j9l0N8J55J11r7j37M2
2143B682J21P1Lp1p5r2p0ln3j01j53j31P4P9j26j65oM3k1J2K4Q5J38P0Mr3p8l6k8j18j05L5
2175A916J75J32JLNJ4M0k8j08j65p3K5l5P5K47K75J99J16k1j77j71r0O2J15j22j72n4L9Q8
2204B311k4n2o3K1P7rJ3J8m3p7p9m9j48p4jj0mnK00L13J13K1R4O2Rk6r3m4n1p9j0K8M3k3m1
2239B318R5P5r6m3J3q6m6p9j55o3N5J30J24M7j3M7J04N4n8j32k2M7Jo4q6qP0J83P1n7k2o5
2271B339mM5k4j00p3k4M5Q5j5r0r6m6n6l9m8o3qJ67K04J0q2J7L9j03j6L0o4m4oJ5N6N3P8R8
2305B280N3l5j25o0N5O4mK9J96J16j75j09Pk4p5n4QqQ9J53J19J92J09q8j36j04o9k4M8Q2L7
2336B547m5K0K6r5l5j1n1p2l4R5J11J42J03K9K8J03J49J37K5j97k51j75j45n2N6L4kJ12K32
2365B784J13j92l15j14N5Nl5q9j75j76k1Q0L8O7J02J15J3JO2R0n0j38o0l8j18j33rJ4j4N5
2395A917M5M2J04P4o6n8N8J52J49M0n2r2j87j23l8J3R5Q2L4p6j31m0L9J09J65N2o9L7Q3K2
2425B380m0j0ln2q8J1pq0k8j8k1QK4kj9L8J05Q9L6J4l0o0m6L0Q2Qj21j09jj9q2kO6R6J23J44
2461B416O0k0n5O7R4j19k53j47RR4R7Q1P7Q5rj13j12l0M5N2k9o2n6j4J6J41J63J8j57k39j31
2492A969o0NN9L6j7J6K0Pl5rjjJ8K9N8K0K2K7K6k9j09j00M9O1Jk8J21J32J9J5L5l0n1nj5P
2528B262LL6Q4L9k7j49j64l8O1Q2N5Q9O6j38k12j23J1N6l8m2P3J61J57J04K7o0n7l3r5L0L6
2559B256o9q4n6j4O7M1pol8o1n7JJ31J35k2r5N3O3%l1l4J13K06Rj45k02k05j08JJ30K00J53
2591B325J37J2j12k05j63r8o0J05J65L4jN8Q0o6m5J23J59P7J4m5q6R7J37M0j7q1j76j81JJ20
2621B348J31K7j57k04r6j43j61K7J66J32L2K5J8j9L5K8J19J51L0l0l0k1M0J09Q1j3j34j94
2649B297j27j9J01M8r3n5J90K26n6j63m4M8L4JkL5R9K6n2o4M8J04P4J8m8m1mK2n3j50j38q9
2681B173M0J64J47nq5j15r6o3k6mO2R7K4k3O0K6N3rq7J4M7q8j59m8J0q6p6qP0P6L2k7K1J46
2715B257P2n9NP2K3Oo6ko3j43j08n8j1j1R9J31K1LP5J01J15Q4J2k7j24j17o6r6j41r8p7O9
2747A878J52L1N2J30J44O8m4p9j04j16j25l6jl8LO4L1M2P4Q4J0M0J35N8qq8r2j06j30j14n0
2778A865N2mk7J9nJP6O5mn1n4L3R2J8Kj0L4O5N7j7l1O0N3K1O1J10R3qK7P2j4j41j57k4J3p2
2814B270j48j03p6P4J68K42J30j27j87p0K8Lq0QP0k6j09j4J10J24J49M9q6j00p9L1J44J28
2842B523Q4MJQ3P3o6j47j46q1J1P2L7r5j13J0MK1J26M7r2n9r3m9Q3J25R9o9j48j32k2MM7J88
2875B330J46J2j39k25j12k8n3j34j30l1R3M8PN6J18J45J72J51J22Q4L3M8j6j70l11j65n3N2
2903B050Q8j4l7j5J8N2J1j2O7J15J49J14R9N0r1j89j25M6J3p5K3J20P3o1k08j04m0o1J6rn2
2934B011r9j20k1J9K3L0J39J66pr9qL6N7L4LJ2j07m5Q2j6j68J3J82R9LQ0J19J7kK6n0j07j44
2967B158l9L2L2O2K0k5j4m3j7L9l6mJ9N5J68J40qq9jN3K6m9j49k00j06l0Q1J00R6Q3O1Q9J71
3000B675J19p7j59j28r2n7J1K5m9j6lp5K5J41Q1j11k21j61O6J15rJJ33n1j26q7k5j6n4o2p8
3031A735n5K9J41J85J64Rj39j75j27o6J0O9J7P1J33K6n9o4N7J33k4N0K09J36M7L2m5nJ27M0
3061B661m7n4m9m5kml0k7j8m1l7r1j13N8R9mn1J01J69Q1O3nk17j98L4N1j17qJ52N3k2m4m8
3094B250l2l8k0K6O0L6n8j22JK1QL7L4M9rM8N6p6j37j45J6J2j8M0N9n8j03K7J10Q4Q2lk6m
3128B207r4o2R8J84P7j8mk2j6J8k4k7l1o4n3j3p4j33n0J14J87L5j50j55q5j4R8J37ql6O8J56
3160B246K74J47Kn2p5r4m7p6o6L8m8p8J0Q2J21Jj57j05l0q2k6J0q5j37k1J02L4mJl2%N4R8
3193B005J25Q4K9j1N7O0m5r7p1O2J31J03J00N1j7j62k36j13jJ6lJ9P0P7M9J1N4P2n9j47n1
3224B162K7K6Q1J57L9j52k09j00J4K5p6n7O5J21J23K0l6q0j39j85j33l3n8O5J57J06J7L0J6
3253A993o5o4K7R8J24J8P8J28n1j15jO7Jo9r4N3J63R3m8j45j30j9Q9J45Q8lj08o5P8Op7J3
3285B208R0L4o8p4l2j1Q8J68L1k3O1J08J09Qj10n9Jn3j91j57l8j0j4K3N7M4Nl6K6J43O9j28
3317B269j65JQ8J1p2o0n9p0J3J01J08No4o8J6P2N2K1j3j0R4K21J51jj14k24k02o1JM4Q0J28
3349B293P7q2n1k7o0l3m1M5J75K44N1j93j28J0K3p5r6k9N5J53J41J01K7o5m2N9J20J28P6K6
3379B882K4p3j04j54q5J33J78lj26k32j64k4N9J27J19O3q5r9p5q9l1J8j3m8j15q3J18K19J23
3408B460K4j9q3j03P9O3n6n2o1j7J19J26N9KJ7K8r1j19LR6N2O9k2k5Rr5k04j02P3J61J14L9
3440B544M1Q1j7j62nK01O6j23p4o4j74k0J17L0j13k2M4p1q8n5k0J7M5rJ8J37J27j12j02J21
3470B358J48P2M3R1R1L0rr0r2L1J05L4j16k24k71j62N0Q7M5O2l3j37j00k6J9Q3K4j59n0J28
3500B032O9m0J0J0p5M1R0l0j01j9P1N2J31K51J69p9j77q1o6o0M0J4r7p3J50K49J20K8j09k05
3530B315j07O2J12n0j44m1L6P8j0r3k5P1j8j09r7M7L1kk2j05l7J38J41L2J25J28jn5L6J56
3560B592J62M2l7j60k00j61q6K2M6J03O9l1n1j12q7P3J34O8J51J86J6n0k6J4L8j91l29j87
3588B008PQ6O4N8J3L4L9m1r4J5J06J28J46J19J05L2j28k03j24O3Q5k9n9j1j3k8n2j3M8J19
3618B480P7m0j27L0N7j66j29O9J42J31O9No1l8L9O7J51K9j28j06j7O0L9k5n7p7L1J66J09M3
3648B823lo3j43j64q7j15q0J6Q7R2j32j70m7M3R5P1P2J34J27M7m6q2k6J1Q0L3n3p9q5p2r2
3679B192j46MK4k1JO0Q0L1J9O9J05n7j23lJ34P9Ll8k5O8J66P0j41k14j22o1n9O0M8QP5P9O9
3712B434K4N4l0j16l6o2j9J08P0o7l4J9j9nJ27K70K37K9j34j34NJ24M4r4j30p4l5k4m0r9k3
3743B370l3j54q4n5MO5M9J83K46J05Rrm8o6j19j43r9p2J2Pq0m6R5J68P4k5R5L0k16j87Q4J90
3775B350L7o5q5l8l1k7R8Q2jJ4l3R7J44l8j61j26o5o3r5l2N1N7Q3oj03n9N2J29J3j23p0l3
3807A953j7Q1J48Q1M8L3m3j29o6K6R3J41R6j19p4R1R7R0Q5J9p0o8K3J38J09K4j51j52M2J61
3837B690Q7k1q1l6J03J05j14j62m9M9J06N6j33j85n7O0J07J11K2m1j18j21p9j03r9k8n7p4
3865A938N4R0P6P9J19J56L2pk8j24o3j00p7K0pNN8Q2N2K2N7R6J41K4j74j70m2N4M6J1QO8P8
3898B574o0k02j83j8J48M6K4P5K2m6l8m4j52j20nJ04K63K54Q4o2o6r6j6R0l9j24k5Q3O1K8
3928B560k8o4Q5J59O8l4j36p2k1p8l8P7n0k27r4J27J63J3q2k7J6k8j5J9l2p8j44j00oJ29K79
3959B341J72P7N4J5j06k25k55j41l0N5J45J16j0M4Q2m1j13n4k0k4QM4M7pkL8j9n3J8O7%k1
3991B202P7J02On0j33j90r5j3J15J90J60P2J5M8P1K6j3k7M5J0j14j45q2L1J30J76O0n6j20
4020B498j38j69j49p9jJ16J88J01ON2O4K3lp7j44j30PP2P8J4K9K20J21r1j39j53k04j06N8
4049B064J10R3J41O8O1J09K8o7j27m8N7J09J41N7l5p1j5j9p0r0j5K9j1Kj9m6K4M0r3l7M5k5
4081B390p0j1O8npL4N6O6j5n0M3J26N4rm4o2J7j0j69j53O8J30L3m2l6M2no8rn0M4J44J4J4
4115B528L8j37j59q0K5R9Q2K8q1j16rl6pM3m3k6J76K32Q6k2l1o2j21p8P1M1m5k2n0p7JMj0
4148B242N6k6J7Q6J6q1k06j35n2PL2j2N9J11L7m4Om2p1K5N6J26K38J52Qq2j19r1p8r3N9R9
4180B300o0j53j54q8NJ03N7O1m4l9J10O8M3n2p9n5l8l5j19j19n5K2R6J53J97J95j3j03N4Q1
4210B339P5R9l8j20j24p4m3j22j09O1J97J60J05R3J7k1l3n8m7Jk2p9j23K4J52J05M7j4L1L1
4240B510L7O5M0L0r3j22j18J9R6j07j48k4J31J42M1r0m5l4p6o1lR4O7j30j59nj9K4J88J45
4270B395M1K0MN6K5m0o1o2l9p4pR9Q8P3M0q2j33j95j17Q7K02K11J39N5Rj13j92j06q0j18j07
4301B018l8M3Q8J39M5j31k34k12n5K3k0K0J22J57J79J03oN7O9j34j32N7J33J41L8p5j18m0
4329B237P6K6J3K8L5N6jj08j8Ok3P0J13m7j50p1K1O7j0k1j0o8pJ09O8j22k31p9N5R4L4j07
4361B035j13r0j08k3k3k9M7N9J31J19M9J76J03KJ9R4J07N7j8m7n6l9n7q4l9L7N8K5L6j7j12
4392B299j65j19j4J07J55J52J40j5r8q3r2j4J68J71P6Q5o2k36l20j69O1Q8M9R3M9Q5J40Q6
4420B617o5j18l5L0N1Q2j8j28p4o0m4J1jJ21J80j4p1k4j72k03q0o1o7O7no5P3J32P4K3M0k1
4452B175r2k01p2N5L5Q1J05J19J63O1o2r2l6o0q9j6K8K0Q3J28J55J96J15j9j07j12q0j19j10
4481B252j9k8j28q0N7rO5J63O0M8P1J6k1L5J14J46j3n9q6m8N0N5Jo4k8j10j35MNmO2R2J04
4514B568J7m4JRJ5j2K7Mj45j74o6L2P1O8l9j46k4O9JM2J09O1l6J2K1p5j33l8J33J24Q4Q5j3
4547B608j11j35m5p9j80r9K3k3J4J39J97J20l2n4q6j34q6J6Q8J16J31m9j71o8J7J0M0R7J77
4576B441J42LMR4O3j02j49m9o8m3J5oLpq7m7k1j25p2J9P8J55R6l9l6Q6R0j2M9nr6p8Q5Q7n7
4611B411q9q6J6O3m4m6N0M3p8q5j1O9N0q5J6Q8R4J01r1j34q0n9J4O9J19P7N7J37J12K1p3j06
4643B540p3J0l4j40n9PQ5J41Jk9J1r8j26p2J2P7N1J00J19O6L2Jo8j05l4M9K4j9%R2J20kj73
4676B506k12m0k7j72k01j04KR7K40K16l7k93j80J04J30J44J60J1m6j1N2M7M7Q5kJ8M4n3j31
4705B394j67k30j54K6P6O8J10J06on6N8O1L6O2J15J38Oj15n6q9q7n3l5M7N7LJ5L1O8Q3M5n9
4737B498j88k28j03M4mQ3J00L2M7J1q8j00l2QL3n8q9j00K2J18J25J13J15N3o3q7o8O5J11L0
4767B400l9K4Q9N1p3n5q0j57p3O1k1k31p3K88J89Oj6m6m2M2J00M0N6Q1m2j26o8K0O8jo7j3
4799B292M8j34j92%J59K47J80nn5r0r6j58k24j12M1J12O0lj9K7M9K6P3M2n6j33j05K2J27N7
4829B180J3M1k3j14j34r2K9N9k1OJ09O5l9J2J38P5L7J08R4Q2pr7j24j67j58m7M2O3J85J69
4859B484%k4j7K2j0J7j1r1j68j49p2j00qJ89K42J58K8l8n8o7Q5J48Q5K3n6j70j36M9Q6N1J6
4890B508N4N4k0q6j06k8J7L7m1o9q6n3j1J1K5n4p1J2QMM8Jq3j14lN6M3Rr1k6J28J11N2Qoo8
4926B170j88j80pM3K9R9N8N2J7L6J07J04K7nNl0m3o6K2P9K3j24q6L9j3k9%lJP1J15Q4J09J16
4960B632R8j9q5j74j38J3P1Q7N5k3l2l4n2qj7Lpj9m4n0o7O6J58Jj08J7N2n0k1Q9P3l5J3P4
4994B519m7j14q0L2J22J36J01J9r7j33q0o9p0M2O7j09p0K2R5J56J45n3j40n4KJ8k1k8K8Q8
5024B427R1k1p0PK3j5N8P8n0p4jn6o4j6L2N2m4r7l5jM0J9RK4J2o2k0K1J5qo5j9O2J67J54J4
5060B587p2l3n3o3O0J07pj1o4j04rK5%j20j88nJ28Oj19j02K2J35J95J82R9j16k73j03j6k7
5090B061O1l8j15j25M4J90K6j50j14m7J24K30K17J77M7j05k03j20K5M0Q0J08M0o6q9J0O2M5
5118B415L5O9J01K00J99j1j90j93j30n5j9PM8J19N1n0j30j11N2Q0k6m1l6N3N2p9j31l3Q9J33
5148B468lm8K6j8j9j09j45N5J15M9m4j66r0Q5M3L4J53J00qm9k9k8r9j26n1M1J21J12Q7K9J1
5179B497rr9k4K9j4M9Q5Jn2l2K0J51Q5m4j2k6j37j22q1M3Q9N7n6j63q4%J8qnM8J51J63J45
5212B663M6j12j59j09q4l6j3j0o2o9l9O0J24P7n6l4O8Q8K1K9o5j45Q9L20K82K8q5j74j58j33
5242B352p3M4J04P0j2j19n8N7J25R8n5j23j40k23k34q9N5O8Q4N6q3n6O0R6M7Q4K3j4jp1j00
5273A972m2J3j9P1K21K18k1q1Ko7j00l3P3N2l2j10m1N3P1J7o1m3j8KM1M4L6R4J77O9n2O8J94
5306B768P7j01j04m3o9K4P8q3k17j51j23o5M4J23K28K01M2p7NNj02j63r2N9Q3j7p8n8KQ0J08
5337B384j1k4k7K6K3n8j12j02j10o6J60J67J51J16Q3jj1M8L1k3m2j9OJ9q3j20j40q4n1j11
5367B019r7nJ10K3p7J6Q6O5K4n6q5j5k0k5l2O4J03K5O9J30K1K9Q5j6o2j3l9n2o6j27n7m2n5
5400A928PO5J27N4m0L6J64J94k7l5m8j42m0l9q2PK2K6J37N6r2m5L9N8O3nj40j66j03k0Q0L1
5432B070n1P5K8j37l4Q8J5n5j3k1j0P9J02J47rq2l7r9j8J02N3Q3J86P5J10J04Np7j80j90j59
5463B150j45m7J9j5NQ8J10K6o8p2jPP3K48J40p9m1O3K3q9p0j36m5J20J16N3Q2K4J0J9n3j09
5495B406r8k5j12j03m3N0J47K14K19R9N1Q1j7j04K3O7k0k7p6j09j62m4J06N6j44j73j34j54
5523A974j06q4k0J24K38K23J70Q1L9K8pmqp5j97j01J75J36q0j01K7N0l4j52k5J23K07J09J6
5552B726Qo9j16q2m1o0MJ19J47j9j48j90j83o1J63J94O3J4M4M5L0l2J9J2r9j95j77o1J31J65
5582B351%k0K9P7L6o9j74p9N1Jm1P8N3O3K1k0J5J3O9L1r7l8N4J12R5l3r0j28j11l6N4K06J98
5615B671R8N1N8j19j45J0K4p7j19j14o9N8J43J64J19r6k12j37j09j24j5K6k1j4j7M4Q7J28
5643B293J79J00nK5j43j89p0j2N8K8%k3P4J18J3L3L7j8RK3K0l8j00j13k8J9q7r8K9J67J62
5674B463N2j40r1J4k0j01k6J27J88J17K9j17j67j15k08j32Q8J45J38J04J02O1J0m5j16q1p
5701B272J3m3l3O7J39J38K6l6n0j01lJ4m3k4K9k0K0J97K15L6j01j27j65k04q6O5N5R0J63R8
5731B601j9J4pp3o1n7o9l9J7k0oJ7j00m1qm4l1L4P0J2L1J39J31K2K8O3L7N6J8l4k5p2k7R2
5765B649K31J62r0k06j09j02k35k24LJ46R5K7k1L4N5j0j1J42R7m8j49j46j33PJ81Q1J5J33
5793B574J98O8q6j40r5N0P7q5j94q0m2l7O9nj39o0R1J54J53O6q3o9n5j32j18OJ44P9L6l8q0
5824B227p1M6J1l3L0N1J1k1j09j41m6lN6J64J35J9O1J71J14L8k6o6j31k06j48lO7L3m1j18
5854B071o1N2J05M0J9R5J84J14P5k9j67j23n4J4M1K4J0m9K7J8q9j5P7L8P1M5l4q7p0l0O3L8
5886B413l3n2J6J3q6p9L9J68j2j56q5k1P2L5k6J4Q7Ro3m8K1L0N1K9k4n5p9k3L8%m9J8J13J24
5920B399%r4p1k6j9l4n0r1j27k9M5Q7R5M9r9j34k0j2nJ12J07N2J1L8J14N0N8J60M6p8o4j57
5952B313j24K6pj39r1nM1j7o2K2j8n0M4P5M8K8J4L1M4J5jL3Q5R0R0J1m6k9j9N6Q1j5r6l1J24
5987B521J79J43Q4%j35k88j93P2J42K2r6j02m5p1r4K6J68J21J01N3j19j41j21qOL7M6j06j18
6016B084j14o1NL2J12J35J3o6K0R1N6k8q0pN4Qp9l2J16J04p1q5PO2l8j24m1J07P6q7j18J3
6048B064J53K00J50P6o2k56j89M0J14R6N7P5J24N2m8o0j9J1N5K1n2j11m4k6k5K7m6j4N2p4
6078B341j86q3L8R1qL4M1p0j19j31rQ2R1Q8Ll7L6J68K60J40N9J05Qj21k06q7L4k1r6o1K9K1
6110B434j01k58k70j7J83J63Q9K2j37j99n7K7PQ0O3n3K3J55R7L1Q5J9jQ1J0m4l6o2j9R4J37
6141B546K8k4n2o0L3J3j16j15L8Q7L8J3J2R4M5L7N1k9kNj12j26r8JK8nP5R3P6R0k0n7k7m6
6175B514q3p1rL0j5q1j04j74j59k7J04J74J31R5J05J01Nr4q0j29j33j50j5J18O3k5L3N1N6
6204B231Oo9k2J1K4j6l4q9oJ16O9K2J2L2P6r0k63j20K0R5J88R9J4o4j47nP1M6J65K45J20L0
6236B767j23k07j51q3j0l3r2n3L4O1L7J16K05Q8j17j61p%k6p3j46n1J25K16J14m0q2J4j9r3
6266B210q0LR9O5m3j04j44o3M6R6K3m2JM4J1K0M5L0N7R3N8K7K6K7o9p0l9Km4k9K2RP2J07J12
6301B578Ml8j7J1L6N0j5k0l5M5M6l5j27k57j09M6n2m9L6M5M8J49K02O6m1j10p1O7j02j79o6
6332B106j48j74n5P9J28P6l8n7r2j14oJ32J26J74J51lp3m6k3j3N9K2j5L4N3M6RQ7J05m6j96
6363B288k32k0J67N5q0O7J83J03M3K8k6l9o2m3L7j4m8p7j16o9L2Q4O3J01J60J46Q9M0m5oN9
6394B868L9p4j93k51j44l2k6j08j56j9J62J24L0M5J18N1p3q3o6j30q2k9L4N5rK6J09J74J18
6423B478J29N0j73k12j58j32p5J5K8k2o4l5O0L2o0MJ22J25J7k3Mm4kj1l5LNN4J3k4L0O9Kn6
6457B114nJ4J42J86M8m6j41j27rQM7Q1j0l4J4l3q3o7k9KJ07J16ok7qm5j23q2K6J01P6m7r5
6490B065l3o0o3k1M7K0J0J57J58O3P7P7L0K0j8j10n5l0j30m7N9PK9J6k1J57K08l0j04nN7N4
6522B584o1j14j29l0R1L1O3J33j0j34j06j32j07o1M2K40L09O4j70j03k2n0o9k1o8q3Q1J25
6550B293N4n8q0P9J17k5NO9O8O0K7o0k34k83j63l9Q3P7KR7Q3j21j45J01J77N8ok4R0J41n3
6581B390j48r7l8K5L8P9J56J57o6j91o0N8J7ko9j51j9J4lJ01Q3J00J02Q5j2o9m2p7J3L1l5
6612B370j19j96j18NJ17K13J37o1j77j76j10L9K09J90l6j11m6LM8K5L4L6l6p0p8m4m7j6L5
6641B020o5r0L4Q5N1R4O9k2o5j43j46lJ49J72J62lo8j6l7j1P9M2j2j09j27L5J29L5q5q5q5
6672A984p0J4L5Q9J01j0o3k2J16J64L6k6l2l4n8K8J10L8j8q6j55j65r1N3K10J74N1j6m4l1
6702B282k4j48j29rM9J45O8l9p6l6N4M0q4k3P6K5k8J3jr0n9J03J19o2k31j63K0M4k0J28K99
6733B243K50L0k19j71q7QR6Qm8k0k1r1q2J9J25J08j2q2l6lL3k0j01k1Q2J5o4n9M0Q2O6O7O5
6766B200P8l2k36k48p3N1J23ln0K6N2po5p6r0l7R3J57J49J42N6l2o7l7q3o5j9k8Q9J75K6n9
6798B110p7j18q2K4L4j29j98n3N8J95J80N3K1L2Q6kr0j6N3J09J51J5p9j37j87j92j44j2Q9
6827A694J24N8r3m9P0M3M8L2jj21j62r7n0Q3J72J39J63J07K6o3j31j55j48o7LP3P6P7MK3Q9
6858A967j3j57j82j17q1r8j10oJ33J95K11J16n1l9Q8P3l7m5L1K0K4L0l8pQ5P6K7j13k6Q4q1
6889A959j68q1N9K3j9J6Qn4j18j8M3J1qj9l7o7q7l5N8R4O3L2qM4O2kRj6p6n1P8J15J2m9J9
6924A792N1r2o4O6J06O8Ok4J4n0j42j18j4N3M8J10J19l8j32q0M0J1j07n5J18J54L2m8p9o8
6954A677j55j41MJ6M7M8OL4J17J53N6n7p8n4l8R4J52rj18j07n4%l0p2p5jR1J67O8k7k6%R3
6987A781J09L7k1M9J3q7j63j76q9Q9J21n6j36J7J3j18o7J8ml3L8N9j7k7o6r2j5J09J36N0M4
7018A516R8O8q0j46k3k2r5o4pJ9P7O3m7p4k3Q3J18Q3N5j3j61j40o5L4J19M7l3j33o6R8P3%
7050A359kj5J08K10J87O8r1j28qO7mj24n7oo7n8j2j22j55m9j5j05l5J01J26N8JL1K8j1NQ4
7082A369L9j4n3q7p5m9j7Q8Q3j05k12nJ34P3K0n2k3N8P9J6k2m0RO0K0m0j08q7L4M7m2kK0K6
7116A142P8J12L4o9q2K1mp6m8lk1o3K0N7N1n5r9kl5l8L0Q4M3M7M1L1M4Mo3q9o1j4MP4O0K8
7152A183rM2J6J3L4L3M4Mj24j84j09n2o0p5o5RJ14J49Q1K3l7r5l9k7m1k2O0R2k3r5l0O3N3
7185I26M9N4M3O1L8n6p2l0L7kj13j07j08%J06J8Mkj8Qnj2N0J12J63J08l7j2K0o2j10j43p9
7218H29P6J01rj8N2P4m2l7K3q2j05n8p2j44q9Qj2p0o6j4J21J53mq1l3K0P0P0K8l2m4l1KQ6
7252F70J32P5Oq6q0o8k5N9O5N9J3J1m6k0O5N5N8K0l9j56j72j13o6k9J2N2M2L0k3o2k0J6kq0
7286C53j19o2Q4J33P8M6J3Ll5m6K1J8M9K0M0R8J15J5o6j7k8q9J1Rj20j14r8p9n7m8n8l6R5
7319A29J33R2O8O5J44J20m5j36q6r1p8k3J0O4Q9Qr1q8RQ1K5N0J77J30m4j21j36n7K7M0J8R
7351D92Rl5n4r4qR8L1j03p1j8o0j6K6L2J8m0p5rN2P1Rn3rl0r6l9nN6Q1j7q9o0m8k9N4Q4N8
7388A13M6J4k9K5J9L4J27P9q0n1O9qo8QP0l7n7n9l9N6N4l6n5m4k6k6m0j6N2pj42j34p6n4q
7423c26O9J86J83O1M6N9K8l9o6p8q8j8O9k8j56j85j28lN9L5M4LQM3J5L3K2oj9n7n0l4rM2R4
7458a91L7K0K9P8Q1l3m3j6k1lLj6l5n0l8q2j06J8P7K4L0P2L6m2QL9P0J0p9m3j6N0J59Q6o0
7493E3p7m4l7M0R7L7N8K4m7o7m3m9m9k7n4j0K9J6K5N7R2mj06j84r9J9N3j5j07q6K5O3M2%N9
7528c16Q4m4r2r1m7l0l5J8M1L4K0oj3l5o3l1
7544f06
##PAGE=	N=2
##DATATABLE=	(X++(I..I)), XYDATA
-57990a325n5M6J04pkL3K5lm4j20j09J5J76J52M9P9J16J95P5k15k58k04o9R2R1J38J26Q4N3
-57961g62J04J07r5j74o3M8J51K71J45j07j86l7o7j14j78j50o6o7O1K00J21N0J22J59K0m1
-57935e48j71k97j15J6o2j77j63J9P1k6K3L7p8k69k44m0N8J68K01J59J15J20J10J23N9q6j39
-57908a136j27%R9R2j32l22l16j44L0J05O6P9M5r2r7nJ2p0n9K3L3j3nQ6P8N4l9j63j66j21
-57878b205j23p0J25L01L08R5rJ03K22K30J43Rj24j64J4n9k19j72jJ38K2j7P7K1J3P0k0l6
-57850a328j01j05q3l2l9k02k35j21l0J51J95J20P8o2j7R7J39J76N0j41k00j49j43k5N1M4
-57824a912m6p3K8P8n8k28j48O2L3kJ18J94J28k3n0j07j73j42m9J49J24P7R8o2j63l1P9L6
-57796b063R0Q6p3o2P1l2j04j00j9rj16J4l4p4N9K0j38K4K31J32Ok7%ko4q4q6K5J00J93J92
-57765a844L9l8k8n1q2j20k39j87o5j11j49j6J39O8J5J36K01K11J40j88k32l2J20J79O7j19
-57739b186l26m03k29OJ86J47Q4O5N9O6R7Q9J3J04J15n0j34j03n5J12R9m7n3j07k08j99kO4
-57711b796M9P2J33J48O7r8n9l9q6q4mJ38O8o3m4lK6l2k27j71n6PJ01R2K0J47M5j31q5k5j20
-57680c010o1Q4J05R2M6j52k97q5J83J81j8j34L8J93O3j53p4R0j2r5j24k6l7p4j46r9Q0j3
-57652c455p9J08K02J00J14J18R6K4q2q0p2p9P0P8rr6j74k28j33o8J00J68J56R7j2k21j57
-57625c514N0J20R3Q2k5q0j9p4p6K4N4k00k48L5K25K22J09J6q4q3J29J29J6P0J81R0rj43k04
-57596c114k36k77k81j07J06K25J85P4j1j0N0R3N4J43K79K25o0j97q9r6j36j0Q2p4k53j66
-57570c601O7J21K2pk5p4j6J5l4Rl7M0R3L7j14n5n4l2M5R0k3j39l9P8K25K61J44K0j00j47
-57540c230o9k2Q2j0m7Kj15K8K51J59Mo7m4J12L4r3j16k15j66j51j80J1J85K06M0o2N2K20
-57512c201J49o8k24j66p3j88j46Q4J32N3p5r5M2P8m1K8J05J07J91M5k77l36KK2j72j59N6
-57485d127K32K75M2k01j95JJ72P0p1p5JJ02K3j17j34qM3o9j15r3J4K9L7Q4M6j37j49J5l0
-57456d335p2Qk8j11RJ14l5p4O5J62J65J42n1l00k62J01L07J67RL1J50L2n7n9j28j32j65p8
-57428d425o8j34N7J23J2m4J4J87Q9MkOJ13P1K7r0j03o0K6J25J39O3j13j88o6J0Nj0n6Lj1
-57397d296j06j92k34j48m3O1K85L15J2j78N1L55L02K22J64j37k38r0Q3J67Q6j28k85j04j1
-57372d087l7qJ58J0j80n4O7J79K42k6k66k34j51N1K73K16L4n3j01r9k57l33k12j5N7m2l7
-57345d905mM6J46K29J77M8J07N3L3j91l42j67J31J85k6q6oNk4k8J21J89j4j73k10O0P7MQ9
-57316d476K7J02K53O0k6O4J11M7j48j96r4j18n6m7r2p5j17j38r9K8J45J50J89L8q8P8P8J62
-57288d238K37Lk70k67NK23K09p7j59j58k28k96k23n3R2J03M0p1j85o6M6J10K70J84j0J76
-57262d603K29Pn0p7j57j29J17J89P6k09k61p1J10J83K02P0j31j59j00J0J4J12J84k4k22j88
-57236d878j56j54n9Q6J90J82J1lK8k7j18r2J71K39l0JRj01j11j5%j59k00R4K52J2l9N8l1
-57207d840n9j6%n4J24J28j10L5J19Q0j6j72k64L5K67J47J09K55K57j8l50k99k9J41J04k5
-57181d451NK44K09n1j04j39l22k60o2p1j9K8q7j07PO3J66O9%nj04k8n9q5r4j7N4J00K28K45
-57151d647K6k0M4M9o7l4rLNj35mJ58Q0J02O6j05k01l9l3k1j4j5K2j94j17J76L02K49k9j42
-57121d544o9j87o6J82Oj69L2R7p0p4j7J28J44l7j66j67m0J9K47K06O5j0m3n9j40k01j60n2
-57093e145Nk2Q0K51J26r8l7P7J52J91L9o8m7q3o9M5J19K37mk96k16j0j7j21k60j95r0J45
-57065e311K79N7k6M3K6P2J70O8p7L3J43o6k85j48L7r1j29j61k40j95p6P8J02R8P6K2K7M3
-57037e431M2O5pQ1J38P0L4J33O0j57q2J59K29M4L1O2q9j73j28LP8Lk57j84K06K71J62P5k6
-57008d588k61m01j29q4j13k24m6K82M50L06P0ql4Q3M2j21j27p2J8J02mj28r7j37k95k49J7
-56981e748K35O6m3q7o1J30J03k9j5L7m3j0M0o2j22P6J68J21K7j66j60L2P8j14k6Rl7M7R6
-56952e458K19K62K7r6J5K1n4j26j85j68j82N5K18L12K45Oj48j02M5p2j71j5J17J99K16K91
-56926d529Q8q9j20k9l5L7j1k35k37n7P7K16K08L7j02k11k83j83O4K14J64J24P5q8k60k80
-56900e445m3J12q8k45m6j3n6M3K13K45P7K8m1J9O6O6J59R2j73j15j08k47l53m8K00K64K24
-56873e213O1j59l14j63k7O3J78J96J83K36N7k60l60j26J39n1k55j10J58K09K33K36K86K55
-56849d548Pk25k01n7l28k62P5MJ20J36P4K4K3K21J25l6j07K2J31J3J6j2q0m4j8k1L0q8p5
-56820e081kj45j48J41L75K47j75l71j99l7m9N3K14K09P4j10k67k67j94OK29J60o2k41j45
-56795e785q4n8R1J33R9J35J97J46j0l2R2J59Mj48j89j92l1MJ27L08K09qj69k12j99m6J91
-56768e268K00J67J90Kk73k42j58L8J1j09j30r3j81j25N8K64J74n5j62k97j25K70L76K21Q7
-56743e160p6O3J24j73j87J79J82P6k3O7K48J77J4r2j07j48j63p8M0Q5J13o5k47j32J19J98
-56717d966Q9J8j99j20R2K05J02j56l86k02KJ0J8J46M7M9J10K2N5j6j09Nqpj0%J73R4q3l6
-56687e061N8PP9J90rl05l38n9Ql7m6J8N4O8P5J32K53Q4j11p3O3J18Ml3j86l61l56j63pj7
-56657e951J06r6k57j45Q6J07J7po1j40mJ38J59K51K26J64J33K1j25k09j25rj41r3L9O9P9
-56630e768Kj22j4j5lQ1K4l4j11R7L01L38K34K3j06j24l7L0k93m38k47M6J35NJ74K84m0k01
-56602e779j9P5P7J13J02J30O7j90j51M3J57N0J7J76Q9POn7j0r5l14m77k40O5J02M3J74L19
-56574e520K98P0j78j62O8R7K6j53k29m0K16J61RP0Oj30J0J98K21L2j66j92k06j18O5K41K20
-56547e086J30J40R2Kj33k84l25k73j03k5l3M5R3J95K28J63J2q8q8k03j23K0o4m5M5Q2K14
-56520e412J28O1J59K05l3k00j28o7r9j07Q6J06j8j4J18K00j2k07k10M4J61n3l1Q7Q7J37K1
-56493d991qj12k57j63l0L7J00K79J53j46j41j02n6L1P3K30J74k4k16k99k35QK52P7j53K0
-56467e499J45L36L75O4j58q2m0k25k33m4J08J86Q6j33k2J66M6j32j16q4J3J50Mn5pO4J32
-56440d955k8j66k02j60j03j48M9K56J93j91j64J37L5J4o1o8R9J95K17J30n0J6L62N43K33
-56415c817j51m16m95k84k4m8j11m3P4K5p4l9J11Oj99j91q4R1M37L94l2k50l72j53M6jl7j91
-56387e828k90j38J27J85L52M50J80J3mK06J47n5O8j3q4mP3J28K1k54k62j65j07j02j60p8
-56361e594N0K15K43L68L31LO0N6J9q6k35k18j00O9m6j24L1J50p8l16l03j14P7J60J62J06
-56335e114K5n0j42r9R8J05r3mJ73K71K98N4l08l80k54j87p2J07L16K14J9j08k45k64j61K8
-56309e773OL6K00K50J09m4j05j92j49L8K8J8j2q2j87r7J13J45K14J98K13Jj24N2L0k06j51
-56282e471J74K08J93J42k6k00k86p5M9J06K33K21Q9n6k13k22k9R5M2O0J37K06m2j36Qp1j21
-56255d985j01l3n6q9o9j8k21j91q1l9J04K29R1j35j17j12j09J46K96L34J04J9j47k90p9K4
-56229e525J03Q8L05K98K3q4n7n4J67J14k36k24q6r7n3J01q0j21K1n9o8l7P9K31J72n8j36
-56202e273L0j73k48k1J64Q0j89l1K33J42O6J03K19K48O0j29l60l63m8Rj02k6J09J86J3r2
-56176e393j48r3R3R1J96K41J23k3k23j43pJ4j5j54k97j60J19K36J29K5O3K3O3K1j71j28N3
-56149e465P1J05L81N12L84J76J2j44j49l5j55j65j95j16l9k5J05R8M8o6j12M1J50N4k8J27
-56123d430J13L9l8j06j12k04k11K5r3n1j7K1J61PJ3J8j83j58o3J4N4K7j21j46j70m7K64J78
-56095e216O6j9j39k06k89KK31J16p2p0L3N5K16J92r9q3j2q1j3J7L1o8J5j4q9Ol2o3q5J04
-56065e566J73r1j67k57k05L3K11J85j11j13J88J90o1j30j87p2K72L33J15q7n2P6K10L16J48
-56040d649j38j16O7J25R6J02l1j15j28j39nj65k97k33k06j23L5J93J51k29m03q3J16J14P2
-56015e989K1l9j86j7J23Q4K91M76K91p5n0R9L9lj07j31q7n3J30K69J59k62l99j12L3lK9J12
-55987e357N9m3j0q7J7R5K68L14J23r5l24k20J0O1L6JK01K13L8o7k31l05j82J59L78K59J16
-55960d573r3k43k72j2N6Q2L53K42l0m9m2j51k91k85r3J45R0m5n1N9J11K5J34L79L6j70p4
-55933d762J16J50o3j50r6KN0p2l39l49j61k2o8j56j09J58K72L51J73%K14K93Oq1lo6N3K4
-55905d635k06k45k17j73m7R2J60R3N5J42J7r4k7o8k0J2R9K08L77J83nJ43M6k48k12k0o9j31
-55877d790j36n7N2J8J6J35N9k8J2N3j28l76j73kJ04J03O0J94J28j29j97l5L3pj0l1r7r8j0
-55848e337l3j29l06j59J3K01L84L22K02J9k18j63j17k00k17j72M8J51l7p1o9P3J56L17K97
-55823e045K13J15j50k27l90l32j0J98K11L2k3J12L1k55k81j13J70L07P3j97p3Q0Q3K01K11
-55798e059K26J95l6j42N2P4Q8K0j33rJ55O0k04k50%J24m6r6J66J39j80m78n60k98J42M39
-55772e611M02L3j64j03J67K53J08p0KK14J08r5j06q7K4J55J11L4j41l68l43j19J01K18L49
-55747d928K00n8l18m40k26j53R5L83J23j24r6PK42O1j72k15q4N8O6j49k19p3J68M22L32J58
-55721d940j32j77J9o8k14j32%M6M8M6J1R9J39J65Q8p6q7L8J90L72J04j02j9r1j86j03k6j33
-55693e121j88n3K7rn4p3K3P2j0r4j66j86K5R4j05j8j42k30l5J64L17K23k2l9K2Q6J08kp7
-55664e463k2J61J77P5J02M0K9m3j09k31k32q4kQ9J11m2n6M4o1n7K1j00j93r7Q9K44K86J40
-55636e184L1K7p0O9J30j44j42k1K5j13p1R0j4r1j01J8L21K79p7j27k8Q2L0q3k49j16J16J09
-55608e304p6J4K67K88J42M5j03K9P1r6J7P3n2j96k65j07JQ4K67N1l7N5oj02l03m06j93NJ0
-55579e827J46K81K38K73J07J01K63J49j68k34j21P7mJ7J46q5l01q3p7l47j84N5O8RQ8J75
-55553e238M4K4J60Nj18p0q9k07j83j56j02J89K46J18J19J3M2L1n0R4J7j41j51j43q5qq9k18
-55525e946r3jK9J14N6R6K17J06j28j04J9J27O7O8q3k10j8L83M95K99j11l61k86o6J25J66
-55499e040L1j88k28j57j25j16o9j11j33q6K02J86L9J20J98k3j53J02K79J80q8k35j77L5R3
-55474e464Q0J08J24K10J02j77k64q4O2J33l8j95p6j06j97qQ7j84m02k31rO6K57K20L42L76
-55448e268J68j06k06m3j1O1O3J9R5J21J45R4j45m5J0q0N2M5lJ3N2p7k00k45l43l80j33K09
-55420f138L29K27J49J00J6j7lp5rn0j23l6M7Q7P5k2j73l56l02R4K96K13j14j53k6K87N56
-55393e121K68L7k95n14l07l3J70J45P8pl5n1q7J05L09O2n3l0j22o6j0n5O1J20J26J11r5k51
-55365e540j08M6L2j8J7K2l8m8P3J58L19L32Mj71j21n2j36l2R7N9K17L93J93L2Q5j57l58k00
-55337d900J4J41L7l2r0qM0n6o9n1n1RRo2l9LmK30K59k0j93k21j19o1l05k57jK5k8J19K50
-55306e431K39J88J08N3J21M0k0m5p9OL7P9k3o2J3J56P7p6p5k40j86o8j3K2M2R6j22j70K1
-55277e312q3j40oJ33J07q6j26mJ87J39M1J14J36n7k44k24k58j43J85J78K10Q9p5j8P7K5o3
-55250e218n6oj19l7O2R1P8j15k46j45L5L16L93J56L2k8n8j45k02r5NL4N9O1Q1O7j20k33k17
-55221e570n5J71R1l01j79K7Q7K07K02J99K08L5l2l4j98l57k86k06j7k6p8J47L05K72l8o9
-55195e495M2pM2J51J78N1k17k32k3M4p3j71J47K51M2j2l6J01L07J87J11k4l66k62J57K78
-55169d829K14J51O3o1k18j78k09k41k5J02o2j95k18j58l6R4L5q8N1O7Q9K37J36RJ05J65K29
-55142d771J96Rl3k6r3k37k57j28m8r3j64p9N5R1m0j9K12K35O5n5j72j15N2k9j39o5Q7P7O5
-55113e419P5J6k3J8L4L8j41o5K84L42J41k70j84J22N2j40k35l1Q7M9J07n1k98k09oj09j06
-55086e922mJ48J50m4k51j47QM3J63O8o3p9K2J77K14P6P3K04J81K0r3q4j40k30j42J21K07
-55059e324K3O8j4j09p6M3K54P5J29J54m3K3J37n6j63j58j76K6J64M8J9R3j39l28k19j08l7
-55032e694j00j32Q5K20J00j13o1Q0M1J7j79k32j86q0K07K79L8k34m9J37O3k00j64J38J64
-55007e855o2J8J58J14O9N2n8j07j04o2k7L8K19M20N16L36J22r1k57j45J42N7j71K1pq6q7
-54980d837o0j4j44k37k38j38k70l97k22L0R9J05J26K28L15M26M98K42o2j99n4J66J46r9k94
-54955d884l49n2Q4j55j55j2J87K88J33o5j36o1j06o4J7j15k06j28j20j53j62k0K38K60K79
-54930e457K92L6j12j8N3n4j32LJ61J10ML2p8j09j17l4J06K7p9j17p2n6r7J06K99K34p6j03
-54902e248J18J65O6K0l6p2m4l3N1k1j57R2K8j19k55j84O6L7j05j10L2K42K22L4r1NK4J48
-54874e125M17M32J29j61r9j32l60n13k88j8J60Q6n2N7K14J78L6J3n1o9J07J72p4k27j35L
-54848e300LQ7R5K5K3L6J44M8j87m8l4k66P1M41L54O9n5k24m12l70j47p3k8J20K37J72p3j42
-54820e434L4J52J49k3n7Rn4j94j19K4K05J33m6k5j05l49l57m8K04K38M7L0j06n4P4m8M0J13
-54792e567k0m0q4k36m4J85J50k1j6J54J87J63J80m3k90r2L44K14J6O4j24l14j51l6n6MJ8
-54765e455j61J7J22j06j71q7J57K13K1J5m6j14m6k20j41J61L08L21J31j18p1J10Jj97k46
-54740e602l13k00J58L26K40Q0j80k59K2J42j40j52J95K84J69k4k22k06K5K88K24o7j20l3
-54716e365N3R6Pj24l6J08J22O2P9J02K8j4l5r1j44j13l7n5rJ6j9m5J80L08J38L1k8r6k25
-54687e106o0J03K22O3k60m43l53O6K86J72J82J30k3r2N1K4j38K7J38o8k15j74J07K84Q3q4
-54661e078PP2j18m1J15o1j15k8n3j2J1k3j11j85j1K39K50K2p1K18L08k4k06N4J78K2j55j70
-54633d966j49m1K05O4k28l94j48J80J13R9J22m1k02k34o8M9j6n2J43K28J49kl8K7j28k45
-54607e573n2K33J92q1k67j08J19M0j8lk5p6k8k8l1J45J13m1L6l2q2l0j1n1j6N0J67J47j44
-54578e455k7J42J98O1k47k34Q3K25K87L18O9j02j37m2j4k15p6Q5k00k91j50PJ34K22J60o5
-54552e264J09K35R6j19p5ql00l62j8J74L24M65K70m5k79n60l62m4l3j64p0L28L91J69N5n2
-54526e139p8j54k31j48j7R6J32J00J4k2q4j18r8j66j08L2J62K11J58L71N26K20p1L8N8j47
-54500d463j44p6j79j22L6J74L8j57k57lJ70n6j78n5M9rP2p8k37j60L6Q0K8m6r8m4K8J6j12
-54471e747j93o5J4L9P5J38J24j33j35j1M7K37J05k12k05r6J30K97J64J43J07K1j15oJ72J07
-54445d998J11j70l98k21l6J17J42J6j19m6K32L53Rm63m30j96N0K04O4J26K38K30Q0J0j9o5
-54419e179j92j42n0q7r7m1M0k%K53M48K39L03L13o8m75n50j58N5k21k23k4o4o1J33L35K41
-54392e274p8j27R0R6Oq9j05j91j72j09O9L23L41L5k63k61k08q5J00K26P2j60j01J19J94Q6
-54366e466J11Ok41j24J1J6J03p9l9J00J07K02K84J55r4j47r4j07O3J23j3l2q4p8j16j0J90
-54339e253K17J2r0r3MJ10K01p3m18k84N3J79R4L3J59J51k4o5MK0rOK6j0k49j80k6nJ02K78
-54309e130K09j8j77k15QJ80J3j38j45k06j18O7J36J26J56M4j20j93j54Q9P1j89q3O5K74K11
-54283e237q4j10j0Jl4K2O9J83K61N4j23j39j9K7r0k25j42PR4K6Ln7j67KK16M7M8J95J85q1
-54253e078r0J82K23L6k30k30l0J82K46q0l17j08L5J4j43k74j20m1r8j83k23p6J20J69O7j04
-54227f151n3J35L02L24K68P9J13K34K00J48M3j40j93j19r7K9Q2l7p3q0l3p4j06q2n1N5l2
-54200e309J2L3j0j29j61j54j09j11j18m6K1K3J55K5RK11L75L21j19j93m4J15J20M0j73j44
-54174e360l2J37L32K00k6j44l69l22o3M0N0l5N0J47R5j5rJ5M0L6p2nJ74K61k4j28r3j98j57
-54145e475l0l2j34k69l08j07P1K52K61K89K70J84K5j00j47j84j59M6N9J20Q2N3J25j01n5
-54120e264J80K25j4m8O2j10j62j18j23L3Oj97k92r4P5L0n9j44k31j21K22K79J60R6j75l57
-54094f141l31M2K65l7kK55L41L60N1l42l77j57J56J96J08M5n4n7l8J7M4P5P5O2Q3K24J02
-54067e035j28k09k36p3K11K56j44m81m17l0K54K61J51L9M6J46K09K2O9Q0K0m0J13K20O9j20
-54041d747j83j88k20j59K6L02K11O4J09l7k50j49p4j67j98k8P9K72J07k39k95r1J14kj34
-54016e877n5J25k4j64n6J62L42K05k5oK8l8J7J72J02P4K85L29L13J48qk8m61o03l62j69j25
-53989e699j17J7M1L2L49L94N8j35j9M7r1j70l5M7J7o6j74k27l23j36L06L91J15P1J33R0Q2
-53962e002R4R6K80K15n7k79k76j93j29m2O8J36K3K1J71J50o7j92j67j44q6k06j64k9j06j45
-53936f030j05J3j5o1J29K14K03J18J45K3j60m8N6K17K19j4k93m68l12J26L75J96j6j7k7M4
-53910e488Q6J31P7l9j3p0j95k23q6J9O0R6K18J93O3k19k70m3R8J70J35j8j23k10K0J33M7
-53883e451j54k05RK7j23j45k4j8m2J38J79k5o1j13qP1qj75j39K30K76Q0j6j48j53J9N3l4
-53855e960J89K89K5O2J14j7j88k08j37n3K38N44L01j14k12r7M2q0j29o4J11J73J65J35J9
-53830d852l1m4M8J20M9j93k72k11o7oo9n3LJ08K2N8K2m2K9%R8Q2J5N0J8j02j68o8O8O1m1
-53799e368lJ87J28R7J67m5j96L5Jj38k64j47J90J64k6q5k98j49J05N1j56j89J7L4j15r0J45
-53772e948K14J23N0J4Q3K32J54K7l7J4q2k33k13j39j86l2L29M33K23o4n8J08Q3J47R9N1L8
-53745d570j01m11n22l06n1L66O00N49L31K8l36l97l54j86j1J16J10j04j07J54R4n9p9m1K26
-53720e061L32J51%prr3j68j72l35j93J32M7lO9l9k00n4N5N8K76K70O6RJ91J28k49k39n5j28
-53691e221m8N2R4Jp5j14oL4j54p0M8Q9J5R2P4o3o7K6nj35r6K04L21l8l67k54n5n7q5j15J15
-53660e860K93J31O7P0J2R0PN4J53Q4J04K9j17j57N5K60J33l2q1j69k46j87J3J83rl11l37
-53633e768j02L6J2R1K34P1o0J0J75J63J00p5j01M7R0L8k21k31o0O4J29J24O0J0N2mo9j11
-53605e296j46m8J42K50J72l4j70l25k53l9L3M3J18K34K44J33kOJ31J05K6J6k7r0j61j56o7
-53578e161j14o1RJ70J75mn3j12K4J41J36n8k29j52J1J9j25k85k31j05R6J70N6k23k64O4L00
-53551e806L96L36J72J33pr5l4j60m4J8q3j43j45L3j9p7p1qr8j5K96K12q1M8J67j9q3j35j41
-53522e453j27k17m1P6Nl1Q7K8l7M9J19J13ON0J63K06J11J0k17l42j71M4K00J70k1p2pm6n7
-53493e402j4J36K57K70J41o4q4j10j80k27k00j33L3J27Qk1N4M8R5P6j8j53j4L39K56j56l77
-53466e313j99J06Q6K1jK6J16L5K2o3l02k08M5K29O2nJ06l3qR6J3k27j42K52M40K88R4j36
-53438d600m54l19J72L23J69rk83l04l8l8J03K33k1j53k19r1R8J90J76j24l08j65n3k5l7j36
-53412e913QR3J23R9N9J02J18N7K0J17J73R7mr3o1j13k10j21r9J4K65J31j42j57N9K24N4p2
-53384e172j54j75j16j06q8J3Q3K8m0P5J15Q7P1J52K52J71J6o6j55p2k4L0O3O1R9j06k54j12
-53356e324O1J80J12J84J71q9k34k82j60l6o5j79j31M2J51J36P4K4j6r9R2L28K1j57l1J65
-53330e062K44K84J07Q5J86J16j7j46k61k74j21mJ06P1K6j2M2O8r6l08m76l18n1K61L78J68
-53304e004j18l89k80K6J53J13O7n9l32k27J33L2k14M0K73J75J52K15n1l07k24k13J6K79J99
-53279e545J14J78j3j76j35m1l6q4m3L1R0J34J70J30O6Q4P2m1k31k53j88o7J34J55R7Q2O4
-53252e252n0j51q4K2J69J82Qj49j06j4M1K1P4j3j35L1J33n2o0J0j02j00J54K47K0r6r4j42
-53224e488l2J8j1J34K3k16j06R3J45J44J59J84J13k55k63j36o4n8q3j0J50M2j8J53J90K9
-53198e163K1O3J03J80k05k36K4J28N9N4j5n9q5j8o4j39j01j01o2Q6J52P1j5p2j01j27O6K29
-53170e327N5o7NJ14J67J95K18L5k25k98j84J0J33J26O1k12l77k37r0J23L17M06L15j14k79
-53145e130k46k87j47K31K30j7J1n9j69o1K0j8j9M6Q8P8J73J59J19K68K82J22j18j54n2p0
-53119d720j10j82j48o1K1L6R8J67L62K41m3m07n21j76N3K9kJ19L50K83K9p7k05k2J28j0j98
-53092d966k76k48j06J35K26K08J78L1j97j23J08R4P0O5r8k23k6J39J21J28K9J1o9M2J5j35
-53066d867o3J2k41m38k58o1L2K20K97K19P2j52j54j31k10j68p9j48j78k4J61L26K52P5J00
-53041e406J45K60K65J06N9j37j28N3p6k93k09k14j38J75L04Q8j5rJ63K45R8Nj53j87j47j19
-53015e265j35O0q8l96l11P2L99L22L5j08k40j60M8J09J03K40J33n0J2J19J03l4j18j25q9
-52990e364P7J33J66J6l38l45k89j38q0L1N9o2j0J41J14J00K30K61P1k83m40j00L49M29J63
-52965e109k6j16k22L9M84M50J48j84j67j57l38l16k95q4k7k8M5J31J51J71J00M5M0J16K32
-52940d917L3k90k50p5M1lO2N4r8j07k6o8L3K40L40K95l8k31k35L4J37p4n7Q0J24l3l18l09
-52912e656q5l9Q9K77J85J31L5l13l92k23M6J49J19Q7J12N7q3P8J94j2k18k71k15J5K5k0J58
-52885e770K14J40J18J2o4q2l6l5L6N1R3L4O9J00j0r1rJ25R6k7k29k35r5o7m3K3M2o1j46J01
-52855e746K91L14J00k16k61k93j60k6J4m5L9J32J33R5o9m9J42R2j9J36J17j45j42j12M3M5
-52829e590m2r6K4J17rq3kn0j08N6K48K01j8J39L36J53k3N0k2k66l07r3j75k53j2J28J87J38
-52801e372M4P5Mk04j68j2J07P8p8m5R1M1o4J17J88KMJ74K28M6k05k23j55n1K5R4J48J35L6
-52772d940r9j9M9J6Q0O0j61o9r2j17k13l49k12m8O1J99J58K9P4J90nj88L6K78J83j45k70
-52745e514k02j08o1r4l2Q7q3j28L2J44J75OKJ69jj02l6P6K22M14L27O7l62l32p4l0j23j24
-52717e685J5N1L9N6L7m5j99k33J0K1j70j75J00L40K61p6k56L1J84Q3J6J26M8n1n9m6j20k
-52689e699j6R2J84J53J54N2j01j62j00k5k9K8J83P9j56j57r6j8P8m6k8K25K33N9n3k9J7r7
-52661e275k44j39j8l1O8K7J03J75K98J49l7Oj36k52j14J01q1l05k49r9J14K38J30OL2K4J
-52634e508J39K86J96J2q9j42m2k2l3j13k19L0J55j7j55k71j92j36J2K53L47J5k5J70R3M0
-52608e216N9j9O5Q1Lj50k63j69N9K81Q6k28k44r8K07K60N9r8j14n1l8M8J39J84J58Q0P1J5
-52580d833j55j00J86L06K03L2j18k97j41N1mJ63L06K45Q6j29j80k65l80l69k13Np8j58r0
-52555e927J39J49L8M5J22J47lj36j22P0J55l5k06k05j91o0J41K4r3M1R1R5J57Q9p6r8K8O0
-52527e561n6q2k5M8M2Q0J45J76R8M5J71j16n11l65L7J19N1Q7L3J2J58K07L8j34j65N4K70
-52500e144J38j54k21j15n7j11kK05K35J32Kj16j83l3O9r4k67j75O9J02j16k89N7L23K97q
-52474e456n3k7j37k44j82k8n0q0o8R2K45M38N08K74kj53k48l11k78j83p2R8J8j13Q0K16L26
-52447e390L93J32r1k59k52j22Q4J95J06J42J10rj24l0J76J46q4l66l64k01n6L3R8J48P3j28
-52421e640k80j82N5N8M2J75L08K67Lm7J97K27j26k73J1J50J53M6j28j33o7k14l38j10R7K4
-52395e725PL4J7q1j91O8K11Q7J1J55O4r2N8L5j35k1J6m1l3o7M8K61L03R8j77l64k99k02J1
-52366e944R9J46J62K4k3N1NK8M3j52j53M3Q2l2l2n0N5J79N6J35K36Q4j94l09j78n8k33k47
-52338f177j3k8l4R9J88L69L70J82nr6k59m48l07Q4Rj17P9K16K46J68J39J44J9j43O9J00k1
-52311e167KN2L2k02l94l36l2J57J04j21j38K2J28J40J1j15M8J12Q5J64K19J31j19k48OL24
-52285e135K62j04j70j50Kmk19l14j42R2K62L70J41r6k7n5j1K52J48r6k41k07q5j10q5j4k2
-52258e758P3J63P5j43j17K36L02M7K4jj90q8O7J38K14Mj46j51q4J26J42l0j8J64K05N5lo7
-52230d761o9M3N6q9j22j28O9Q5Qn7k56l62j48L0M8O9N8j96k70J54L19N3j17nJ02j1L6J45
-52202e316K48L56K81j1j52LK34J89m2k02k16k10p9m6j31j55p9K6p3j02J9K23J70k9J7N5l
-52175e025QQ0R4ok21k13J25J46K9k01j83O2J41j1k11k69k09j29K7L0m8m8Q3J97K12J18n5
-52148e477j54J9J16J17L6O4J4Rm2j67j02k9M3J66R6J03K15K40R7j07k16l18k18P6M6j50k2
-52121e545J56Nm2K04J97l8p8q2j85j16Q2J23J34l8r0l1k7p5j54k79j31J02K20M09N82M64
-52095d233K28R2m0k03k58j78N7K03j09l25k73j89p4j88k09R1K97L27K22j24m66m29l8K09
-52071e610K76K43J20p3l06k71j07l1o0j23j27o6P4L0J28J78j0q3mO8J75K18J94J19j24k19
-52045e391j01No2j21M1J42O6J5J17J41K19J55J27M2k27k18l0k9M2J0r3P3j28j81j05n7j4
-52018e562J6l3p6M2R5n3n4J22K44R7j78n7J82O3k52j98K2J28J65J0p3k3j2%J8LN9l3j61O0
-51988e439J60j0j76j99j9Q2J26p4K7J95jl0R4O7o8q4o9p4L6QK19K00j05j68m2l3l6R4Q0l5
-51958e274m9J62R9o7p8J09J04j20j71j03j35j15L0r3k10q4J3M8K38J79j12k77j59L4J22L19
-51932e590K12q5l94j77K53L77P9j29j52o6J26J5k66k31N6Q5j1k2R8J90P8N8K33K08j8M0J79
-51905d854J08j52k46l46m42m12l49m4J16J42P2n5p5M9K07J50QJ02J00J7kQ7K90K62J04J2
-51879e151j07j32k05l14q4M9J24P7k3K0j3J1K62K26L5J05o9q8J44J47j73j85N4p2o9K3k0
-51852e428J73K87J01J0J2Lj75j15K03K63l7k39j32j12j68l03j38N4J87K80K74Q4j78l22j42
-51827e558J50K08mr9L4J07k7r3k11k71p3J15J13q2%K77Q9j38q0P6n4m4J03K00J25O8J01J14
-51799d854J03K7M1K1l7j82j74m0j31p8o1j44q8J44J57p3m3j42j87p4J15J04O3R8O8J29l9
-51772e277j35o0r8j37j4J56K94J45m6K7J61O8J0k5o6L3Pj26j8L2j00j02O4N6N5k8q2L8L03
-51743d865K53qj65j61j01M1R7MLl1q1J17J32j05k40j19pJ25R6J13K41K53R2r4j06j39j31
-51716d786k1L0j08m0J54J56J03k7j34j99l75l22rO7J05K42J00j62k83j46o2n0R0Q2j2J29
-51690e478L00J77j81k23q2r3r6j5J7J29J33K9j13n4J93K05l5k4K26J56mn1j47p6J55Rj10
-51663e053j05l5rj3J18kj47j60j87r7K3kj01L3K09Q7j37r4J5rj94k65L2J73K03J78L2q9p5
-51634e671J71K09O2Q8Q5Q1M1O0J14J90J33J5j9l2r8O0P0j49l11k82j56o7p6l5M5J83J68P4
-51606e047K15J46r2k40k79j73j31k09k12m8J24J58J59O6P8J16O8M0J9j02k07n5K33K54k7
-51581e146j94o8K26K09J12J38J76J21j5r5j65k95l15j92j34Jm9pP9j15k53p6J53K24J92J03
-51555e385p8j0R2Jm2qr6j95o6j05P0N56P81N26P7j01j90l55m04k26K2J61J06j83k72j24N4
-51528e394J37j8NL1LP5J67Jk16k42j36L3J6j19j71j9J94N5k1J15K38K26J01o8j88m8Q1J02
-51500e060J13R2J3q5q0J9n8j26j56P7K00k7k58k46j53k4L8j08j21L0J03N6j32PL04L19O2
-51473e201m0n1K4Ql5m0J5k2J02K92J15n2n7j5j51k90l07k19j13k5n6j60k4J43M1K8R5J28
-51445e867K25J16m8l7n4j04J19K42P8k85k92j6K4K2K01J59O6n7l3J01K1n9l7J74R9j03q1
-51418e426Nnj50j34M3O4k3j5OJ09L7j90k55n3O9J27O7m2k6N7J51J01L2o0p6m7m1J62K91J36
-51388e086l9K7l3k66p0Q0N3J09J54l2j65n1O2J3O5L9j17j45J25J32r0j35k03k29OK04K39
-51361e353R1j5j33j94j16p3j52J0K85L62K23j38j55k1l7o8o8k35j86J01J68J10J49J06J09
-51336e230J53J05m2l06k21r0j11J10K20J95J31K64L31K07m1k51j03O2j42k10j11jjj35j70
-51311e387j2J30P7p1q6J51P2l0r6k09k13k9J04r4j40j37n9J10K41L35K65N4n9J0j34l16k98
-51284e821k23P8M76L18P2J0k3M5J14p6l68m28N0K17J54J71Rp5R8J91J67k0m3j02m4J30R9
-51257d824O8%q6j95k4j17k76l09j43J18K79K30Q8J45J34R0o4k57l94k17J94K59J27J53J90
-51232d831nr5j56k35l13k68J50K67K48K28J7j90q4K11J44j6j57j67o7l1p6KoN9P7Pj61k22
-51204e670j01L8L2K2J08m5j85L5K71J46k16k59l2J14Q2J78pj06M1J4m9m1q8q3L8J90L17L42
-51176d914K90Pj40j78o2j53k55k06j69j9K39J94lj96l12j64L4P1P2O1n6q3O5K92K80r7l70
-51149e772j78J07J21J06J09Q2n5j64j07L0Q3R4N4j74j18O1J65J2k40j95q2O1J24p0M4K33
-51123e669N1j20o0O9J18K39L46K98K37J32j52l30l02k80p6K44L31K5n2L2Qo3j18j69m8q4
-51097e393j98m7N1J1j10r3L7N0J80K46J68J13J23n2j51r6K0J12K6M7Nr1n0J2M3K02J58j81
-51069d858k18k0N6%m8q9j28L9K34J33j24k12J05J79j21r8M5Mj5Pq0j61k16k9J35Q3R6R8K03
-51040e000M11L15m3k81k79j1K38L7o1N3P5kN8j10k24j1J00m3k35j60J29K19K03J74j01l62
-51014d911m42j84K2J05J75J37O9j17k55j54J31K29Kj35QJ28J49J51K7K2K3L1q8j88p1j60
-50988e296r3M6J8J8L3q2p9J1m2j01J6N5O7j39k14j27J47J41J1J23J85Lk49l60k01K73L17
-50961e519n2k55j24K6Q7j62j42K36L89m5k05J05K16k2j63O4K68J33n6Q3J96J23J89R5k68
-50936d803l89j05l7k08k40q0J57L16K16N2q1k05k40j01J5K8J57J35M9N4m7K9Mj2q5r4j20
-50909e635k88k68J73L42J82Q8K41L06r0j24L9N6O5o0j22l3M7k3ok3k14o9J09J28n4o2j18
-50882e413j57q1M4J03J85J95K30K43O4L6l9k89k41n7p4j63j08r4j47k73m00k31J66L87L08
-50857e806J64Pj35j67j52oJ06K44K01J06J02K04O0k18k73k51q1r3j93l2M6j0l1K00J96K19
-50831e593J28j08j40j24K1J08Q1K04K97K48P5j06j69k27k47k23j48R7K16J23L2j8o9j33n1
-50806e726K86L80O9o0j29j71l2K60K09n8p9K0J11k5j51m1N5m7M5K08J60K02J7l91k87R0N9
-50779e026j4m0nJ41L6k40m19r1R0MN3O0O2o5j57k98k40MN0J93K78K45O8PM8q1j96j30nJ07
-50749e561K67K43J18j25j66J7K6j48j55M7K63J75O6P8J51Q8R6K05J27k92n78m67k18k2K19
-50724e546L59L35N6k34m1J25j54j14P3j05p1L3J4l1p4j24k12j11J9j26j57J9J21J76K40L09
-50698e221K59O4l9J45J76q1j31n4J3J4j10k41k34r3O9J89J51J06j56l36l23k82k05j26%P7
-50672f369Op8K04L18J58j08j19J29K34J06qJ8J99K52R7j09k04k0K47J20J2M1j27j31q4m9
-50646e265q8j54j42j11p1J02L21J97M2K9j35k48k66k24J20L05K23Q4k8rm6j34J2J67J97M7
-50620e075r7k3j1j14j32r6k6j3J21K92J57o0j98j60J0j1j14j27j4J00P4qj21j13n8pJ36J89
-50592e499J13M7l5J03J88J17J2k15k56j14j0N1n9J43K57J78J42J37J04O6k7k2q7j20N6P6
-50566d654J06P8J9j05k80k17o2j59j64j25j92j3l1j64j53p3RJ07J61K18O0J62L65L39K06
-50541d562J56K2j36j18qo3o7m5kJ9j7J30O6j95k64l3N1j07j90j86k9K35J86m5j67l60l74
-50514f103P9K49K94K1j89J04K35k2j12j16p7J41J21p5k05k10J23J92J68J09n8j67k67j5M61
-50489e319L85L1j66j47q1j63j22P1N8j6M1J6Q2K92J43r7o1m6j14j38j3Q0l0j24j97j71r9
-50462e905J13J67J22M5M9K28L55J81N9J5l8j05j88k46l42k75L7K21J79K09P0j54k01q8N3
-50437e439K0j5J2j2o8J4n4j42k7mo2j41j97k88j31J96J94N0p9j40r4NQ6K30L30L36K64R2
-50409e064j16k79j49p9l24j91K57K94J04Qm7q8q8Q4L06K62j1j54j50j1J4q7j82k14j02m5
-50383f052K6J37K09J26J94J42M1J50j5k27k18j25J21J70O4J80J85jp7o2O6p0k18k79j75L6
-50357e672J88L30K85L0J0J47P5j4o2k89l03k08k18K8K77J35jM2Q9J30J25O7J9j50k69mK13
-50330e000J17p0j82j89r4j4j00K2J14k5j91k29L7K78P0k3J96J73J28J31M8q4l27k90k31o5
-50304e800J51J23R2J49K94K07j01l04P9L25J37K9j40j91j46j09o8N3K11J13L9l5j2q7p3K02
-50278d862J16j23k07j05MM2p2k08j96RJ34p3k52l14j52jn7L4J59J83K7j99j14J17J73K82
-50252e655L20L40K9l18m47l28j57n1J17R4K0J03P5j0K68L70Q1J41N0l4Pl01l31m4K34K62
-50226e165R6q5k78l28p0K19K93M7k44j44o4J73J57o3r5l0J80L24J73n7r8O3P3M3n1j28o5
-50199e124o8oL9j6o3j28j47jJ34K08J58J19J54Qj29j59M3K00K29Q3j72k67j26J17K15N4k30
-50172d875l19j30JJ28J57j49j21J60K17k1k25l29m79m05l2L08L90L30J67K42J22j75j26M7
-50148e117L19K73J06p0k62k60j43n4k13l25k47j89N9J92L09L32J55n4k34k89k28k05q0L7
-50124f188J47P4K00J69o9j63j22q1K2K45L36K05J41Lj89q1l1q2j65j63j16MM4R4K47K9j59
-50097e649L9Jj7J13R6K60K93M5l8n4j13k76m08m51j73K19L10J19n8j50Q3K86J89o6j34j0
-50071e544OK3O8J49k9q8%pq0q4Q4K31N6o3j89j62J52J55Q3m9r8l1J12Q1r5j52m3k22l42j92
-50041f270j10K9J55O0p0mK10K64J98O7J0l8k21k86q9M3k2N8J41J22M5J85J02j70k05j3L3
-50014e776n8n4L3J44J31J46O2l07m27m7K49L19K36j10j48j25j86L7K78J65pN1J89N0l47n02
-49988f004k14j44k0J90J24n3j75j12k8K09L21J95k2j84J1K60L15J43J0o8j38j53J8N8O9M0
-49962e352L6k8j1K45J80o8j14N8J96J04k49j72K2k8q9j00Q7K26J23Q6q2k35r3J65J64PK1
-49935d901J24m5l28l28k14m0O2N5J28J19o0k6J4l6R7K40Qk68l02j57L1J01J54J94j9j07J45
-49908e359J06n5j90j0j78l70j52J08J65o1r9m1jJ25J74N5j20j01K01K70J46Q7Q6Q5J93K40
-49882d696J29N6R1P5j35l18l56l51p1J2J16J76J41J95K14O7j16k90k18l5q1k42l20l17p9
-49857f353J07N0Q4mL1J66L5l5J75K80J46l7j74j80k0nj04kJ53j6j30j29q6J2j7K8J11J7j21
-49828f018q3J8J82L11K47P0n1j74j70j15M2J39P7K17K60J29L4M4j52j46m9j16j7M8J11J90
-49802d972R1j53k97l72m5J86m6j70p5J11J43O9J73M8j32k3P0M2k08k12JJ81J76P8nj60p6
-49775e577p1j96n7J04J70J13q7j26n9R8K74K35L3r7p0qM9j79l84k58J0J40K15O1n9J29J10
-49748e487j5J10R1K07K06j73m85m26j11K19L13J19Ll9q6r4k00j77K5J03J58K08K28R5p2o1
-49722e341j19j0L41K47lk0k2j31j94m3p8k03j01k1l6P2K99L14J36M5r9k03k7J38K46K20M
-49695d589q2L2r8k61k73k88j66J9J60J79L3M7R6R7Q0K2l9L3J25J53N9j71k92j69pJ09K6j5
-49667e180K50J46q1j94j75j67j03J20J21j23j11J70K05O4J40K23J46M2k9j8q8k47j64j97
-49643e250k04p6m1l8k15l38j13N7J6n9L1J65J21R5R1rM5J4j14L9K44L23K10L3N1q0m19q0
-49615e501K61K53J91m6j23l4%p9j10p2l2J83K30l3j18n0K9o3j37PJ04N4l8j12j26l7NJ22
-49587e272K35J92P7L1j60k50n4j0j66k72j56R0K70L51J31m5J07O4k17l09m9J29Qq8o5k26
-49561e654l82r9K38J96qm1j2j42jJ74N1n8o3J29J78k5k8K40L28K84J47j5k22k01n2J29K15
-49534d694q4l09k06l6j8p2N4K54L17J90r8k79k89k32j35j16r1Q7J61R6pRO7m5o4J8K02K07
-49506e113J29j2j20l28m09j61J13K77J74m0k22N3Q7j85r9M3q1q3R1P2J50K25LM5J25O4N1
-49479e151J22j1r6j42k32k45j8J07N0o7j06Q3R3r8j22l5N0M7p2M7J21J08m9k6J15K08Q8n5
-49451e286q0q5lj45m0J07J59K10J27k3j02Kj6j55m9o0j33j71j53K8O9j62k52p9O0Q5J5j50
-49423f282j07m7j5J63J50N0P1J56O0m2O5m5j12n1l9o6j20J4J23LJ21K21J14p4q6K1P9oj06
-49394e787n6J60L06K10K3j18p2o2j23l3Qo1j09j20k12q9K89L27R5Q4K75J10j5O0J19p1o6
-49367d928M8q5j79k49l66l13Q3L51L88R1j31k50j88q8j40M2J33J12J62N9M3J00j57j14J29
-49342e447j12k72o7J95L27M05L09K4j59j82j05o6l3k11l39m5K67J11m7K3J7R7J8j1j04j79
-49316e586k35j50P2R2qj34k7K65M03K43j94j86J13J61Q9M6n3j72N7R3J09Q8p2L4J28p2j64
-49289e060j62k07k21k4J19J01j3j31N7K34O3k7L6O1J42J33j9j02k48m06j73L24M36J28m2
-49264e001R5P9o7j63K3J50k5p6m1j21n2J53K00N1l38m05r0J0o7%K25L09J60n5J01J71L7j20
-49236d857j14j46k58l29k28q3J5J30J55J66K04P7j8j37km8l50j15K44K95J21r6j11j1L5K23
-49210e238K87P3n0K2J44K08J60n4j85k71j79j44j89q6R7P9%j71k84j42k04j40J25K29J60
-49185e753N1N6J20l1o8J13J73L9K0KJ9L9J4Nk05j24J5N1K28J02L7J42J01l5j89K6K42J55
-49157d655r0r9P8J54J07J12O4m1r3j40k30k01l2J57K00J30j9j93j76q5j9q5r1J42O0j51k0
-49130e216P4k4j45n3j1m7j61MJ56K09K50P1J05K83J38o9j37l56k48l6Kj03j68j31n6o0j61
-49103e890j31J25J40K18K51J83J14L0j67k68n5J69N6k09k91j59j7l1N9K57K97J41j7q6j30
-49078e411l21l21n8M1Q5J24K47Q0j77j40N4R7l6o0O4l8p9p2j46m3J91J13j02r6r1N2K38J53
-49050e652M5J49J59J07Nr3L4l5j11kj7j0l8o7n5M7o1J4K81K13j19j40LP3n9j76j89o9O8R2
-49020e603J47K34J19r7j96k55k00pQ2j1l9JL3o2o8J62J59Q9M6j39q6J85K24M8j78l96j38
-48993e946M1J0M0n4r8L8K41J23k64l40m7O8J34J15n9m9P8NK3J77J32q3j73j53P9K25K32J97
-48965e308O5kn6n2l2P4O6j28k25k63j27N4J23J13o8j85L2M9j35j08J90K48Q7j4k9J5N6J02
-48937e458J06L5N5J61J8j07j78k48r5J34K92K26L4r4j29J7K22K44M6l0q4k15r7m0l7p4j25
-48910e421j86j28N1J62J27j52l02k55k08NK25J87L8J99K54J2k40j47K09M03K54j1l86n62
-48886e872j90J91J77L9o2m6KJ08K02K08J3j00J7Rk14j26J56K46L9k15r3Jk0N7K09J40oL0
-48858e100J4n2k7q8j79n1j89p3K51J32n3j70l11j99n3J35K10J01JN6P6K8P1M1p8k43j16L00
-48830e566N23P1k54j08rk0k3NJ3J64K05kj52k05k40j11j6J03n5k05J34K97J84k1j34r1J43
-48803e370K67J92J47j99l30q4M5j09k86j50J7m5l4j11j23J65K98K50l5k53J5M28M54K55J07
-48778d489j08k28k53m2on2K05L44J43Kp7j18J1nk10j96r5Oj37j32P6K07K05m9l0J26N5r2
-48750d939j35j65l34m40k82O4Q3P4J67L0m3N5J48J21J90K05J57Mj41j17j09j20p0oP3J08
-48724e422n7j77J8J46J70J21k6j19p3m5N5R3q4o8O6Q2o4j75k29oK71L39K27j55m73l03k9
-48697e917J44J82J39J54K17J23j03j29O5k6j19k3k05j93n1J29K50K12R5qq7j77l16k23MK87
-48671e576K93o4k85P4K58r9j95L3J24o0l2J3k1j21j07o5R2L38J50m4p4k22j31J50J89R2l7
-48644e327K5o9j01J51K18N2j11k29k92l25k26q1O0J36K21L31L47K55Q7nl33l23m6J12K34
-48619e239lj85p6J8N7RJ02J27n8j68k09k2L14K60P7q6l62l43p5O5J40Q9o6j73n2N3R8J27
-48591e581J53K52R5r5M5M3j59l54l75QK52J80R7n6k46k65j4K74K30K06J58J24kj08j21j16
-48565e375r1n7K9K28K68Q5l0j74k59k32j61j16r4O0J04O1j1p8j9J11J79J60K24L25J33M8
-48539d682j0k08l83l33J5K64J24m6J32J78p1k70j94n3q9j10j03J11J77J80N3k59l03j87o6
-48514f133Q1J54J57K30K33Q0o8k32k47q5K23L22J71q4n3k5j24j18M5L2j59j02j40p7J27K00
-48488e592P3k09l7K31K74J55P1k4j64j15n1QP2pn0Q2L0j3J55K59k14m74j86j84j15K20K38
-48461e567N0M4mj87j3L20M19K32J04j86l95j96M3K7M9N2M8Oj61o6M4Q9R4j0k12k65l0J43
-48433e528J27M0nnq2r1l1m2r6K35M25J11j37p0q7r4j99k40k28P0K44Q5P5J15R1M7N5N7nj21
-48403e284j81p1kP3r7j89k0J9K16K91J43J24k68n15j82J58L54J94Q5n7j84j76j30JJ19N9
-48377e520J00J52O4p0r8k35l61o1K14J84J89O7j11l5J75J41o7j41P0J00l1J47J89q6j81l9
-48351e244J06R0m4j13k00k19k09rJ98K44Kj66p7Q5L32K43Q5K06J78M6j04k77j91j8R9oj44
-48324e107Q2J97J43m7j96l28m22j41J27J14K8j14rP5k18l35k1K07K92M56L51N9j24j79q6
-48299e196J02J68Jj71j47K0Q8o5p1J14jj9O9K71K91J39l6k05k35l32k83j41j24l7n7k15k10
-48272f282j00K9O5J88L68L01R1n1J1M7j9k17j47K1m7R1J48K43K32l1j72k4l7j8L1n6qJ07
-48244e236J17J58M8p5k44l07k34q3P2R6M5K4o9p4J26J35P6L10P3j8J82J04j15l17l03j64
-48218e673k7J10J30Q7K1J02J56N7R7K11K26r9k52j61j53p9n8K3P8rq5j72RJ36K21K56J76
-48191d672l7j04k90k95o3M1N7k1n7q1k01m1J90J82j34k17J62M07J84k2l2J09N8k04l44l12
-48165e737j88k9J13J73J41K0rr2m9J43J08q4p1K0K8J7k2j03Ll8K6K15J76Q3M7k7k31l05k40
-48136e912L5J85J34J82K34J60m4j64j45j39r5%l8q7l4k5j62m0K23K44J15O9Q4NR4R2m7k03
-48108e279k09m0K4J04K43J89Pj97j73j57nJ40OM9p4n4K3j23r9k7L0m2j82l8L01N35L04o5
-48080d809j98j17k38k13J00J04J4n8J08K24L6Oor6n3J27J17k68k89l3M2L1N8L3p8q3j40n
-48052e684K2r3l9k0M4K85K76J02l6j27j01lK03K67mj59j88k77l04r4%M8Q4K1m6K2L1J71L51
-48023e248K46K42J19m1j78l00l51l00j01J62K10K33Q2j20k92l51j79L8M4R6K78K94J49R8
-47999e170P2j90k57k08k31m5K02K34J95Mj7M7Q1R0q1j13K2K00J06n2M5J33K30K03L2QQ0o0
-47971d440k68k1K22J48j61m21l67J9J12r6k21j23J39K67K13J22l1p7P5R5P5l6j57j43r5P4
-47945e096J02M4R3j9j61k05j87j08P9K60M68J35j87j36j27j06KJ19K30q2n42l28M9J87K14
-47920e302J59O1k28m21k77O3L13K55J35J24k3J03M03K81n0k48k71j56m5PR8J16l0j51j04
-47895e188J4j92q9J19J95J22J11J23o5k43k55o5M6r1j49K8J12k3M8K99J67j66k88j89j59
-47870e778j9J62O2q7Jq3j53Q7K40K2k1J09lk02n2J32Lj25k25k86k39Q5L08K71K89J06j53
-47843e549j94Q5K15J28r4j34j0j18j67j96q7P%J27J99J42L2m2m2p9m4K6J47K86J83J2k09
-47816e376l07j53p1R6L14K14j43j56k26j36J48K61Q8j37K4K32J64l3q0j21j01J0J2n9J8J56
-47790e362J57n1k29r3j0L4J51Q8p1J6o4k39j42M7J82Rp7j20q7J80K93J74j76k11Lm0k1J51
-47762e508m9j27P7M0J3o5j53j10J35L30L12M9r6j10j36o6p0j77p2K6k7q9r0p9P0L53K87J57
-47734e175k5j08K0l9j1J46J63K3l32m82k28J43K23oM3J09J10O7pj84k96j90j02M7J21J64
-47708e806J26M5J57M1m8K1k10k19J14J70J05J08j4M5J36J53m3k14k18j36q9j8K7n8m7K97
-47682e575J99l0j1r4P9J13Q9J30l1p6r8j30j38q1L2l6N7K48J86Lj59n5R5K01K32J73K9l6
-47654d684K6k4k42k87r0j4k6m0m0L5J48K10K7j39j00L0J38PJK94K67R8j02j80r1j42j10j60
-47626e190j90k1J3j68k31j44k6j4rO9M3M1J30P9j41j00M9K7Q2K08J56K8j28m6P6K35K06M
-47598d962j77j86N4J74L4k26k00no2j39n9Q5N8J0pm1q4j13j17O0J42J03K08J60R3J12K08
-47571d877K60J8j22k13j77j60k57j63J14K66M9j14r8J1Q8k6n2Q7J55L4k5j7j5P1j80l86l73
-47544f102j03J85J75J98K72J07j92j80l9J09J36K2M9m2j60p4j25q2K06J62k23k35J85K30
-47520e521Jl7n2N6O9k4P6Q7K5m2j13j24J52K16M1k19k82j71K7J05J72J91r8k26l3k9j48n4
-47492e955l8P1N3l0J43K91L12J28j43k26j17R5J81R9L2j25l9J72J16q8o3R0rK2K45K98J84
-47465d301j01k24j19j26j12J26J48L3k25m02k78o3P4J54K25J34m6j10m4j34j85k9O4rj14
-47440e664l5J4R1J25M3Q%m9j62j97j06k0K9M2N7L3k6r6j08q6J35K86K60P3qO6J1j40j31r
-47410e564K8O7N3Rn3o5j02j03j47n6K21K23Nn4m8o0P0J15M4L5J99J77J10J5k28l12j80l3
-47382e634n4N2J46J70j36k66j18O3l0j43Q1L58M10J97k6k69k46j7M1RJ34j8j07N0J27j40
-47356e366l27j91n5N6J56J17O7qj00j59j47j9J02J1j42j44J15J06O9J09k3j94k54q6K10L75
-47330e722M36K19m9j93j19R1J48L6Q5J28J17K2j49j32n5J4rJ0k8o4J3k9j52j95j40oO7k2
-47302e678j14k46j60M7K83N02L81J21j05j84M5M03L19j9o9k34k84k32k43j07o5J01L72J73
-47278d993m5J5L6J09N1r3K10L29J19r6k16j89l8m9n0p8j31j45j28Q7K35K54K59J45j45k41
-47252d788k4J4k25j95o3Q8J0j39k5R8J8j09j89j8k6k38k9K70L01K52K6j87j80J5R7Pl92o08
-47224f239k74R6J57P0J8o5m1J18J56M2k3J29K92J87O2k6j09j10j54j02N0l8j44M3K67N0L2
-47197e556K33J32k02q8J32O4j87j76J07K07J70N6M7J47O8n2j72j78K4J54j5j60q4R8J94L2
-47171e005j00l6j7J9R4J02j63k77l16j56J97J74j5k5M8K23O3j03M6J25K1j69k14j09p4J6
-47145e651J12J45J76Q0M7jQ8K29N3j86k44j22R4p3j32RJ4J5q1j61j65j77j38N4L07K42j46
-47118e612k43p4q4j12r4K9M5J0ko2mL4%K12L09O0n0Q2M1O9N8m6J02J77O5l3j36k2L09K40
-47088d732p0j39j65j32j22N9R9p0j85j35KK34K41P3q1l24k37J61L33O8p8j31j21MJ14J55
-47062e179J47q8k22j28J37L41Q1l37m79k37n2j92q0K03L18J86K63J53j45L2j8j83q3j3j35
-47037e710j02K4K14K55K44N9j60k49j2Q3%q4j06l1J18J78J33k6j57l46j78J79K55K09j2l8
-47011e260r3r5K22L05J18k6k93m73l95k07rL11L19J19Rj19j5m4j00O4J05J33J55n4j86r7
-46985e606l0oM2L5l8l16n93l32O2J82J70J33J11K26K88R5J21J80J32Kl06m02j25o5P1K64
-46959e705J56J03J26J11P9Pn7Ql7j49k4J13J82K90J41k35l05r6j0Rj27p7l9q5P9J97Q5J2
-46931e248m9j52l8J20K95J90r8j66j50k19k00j07j54k11n0J82M09J92NN5K6l9j55j77n7n1
-46905e847N3J03O4J09K33L20K21L9Qm5n4j27k87l21k99j71k7K77K34L1P4P7o0J5K02J92o9
-46878e055j75j15p0Q4j16j74N0J9J68K78O4j23j26KO7q5k17J10K17P3L9N8m9j91j10L0P8
-46851e269j25k57k88q6P7q4q2MJ26L07L64K33J00L1j29j94L8j43k04Q4J67L6nj11r8j5q5
-46824e608k2Q8K13J47j9q5j58OK25J37q6j40k40k63j76j58m5QQM9Q1M4j9p0j3o9m7J01l9
-46795f150j01P6J40q8j2J94K11J81R2J22Q4l0N9J10k5j29j94l1N7j11p9J12L02K02j9o5k9
-46768e121J2Q1J9j88k86L0J11p1r6j04j07J02L13L47K41R3k2oJ6r9k16j65m4k2K4rk41l59
-46740e767j97J65J81J38J66J02j5j09j04j44R5M15M12R3j02j32j89j60r6k9l4k76l57k21
-46716f165n1R4K53K30K92K93K0j99j95p1P9q3j73j06J4J64P8jk2j2Q5M7m4n4m1J10J63M6
-46688e249Lj53k15O9L12K71O6l2j86l12k87p9j7j06jL29K42j4n1m5oo1p0K4K33J48o7RR7
-46659e148J47R7J5M1j56k79j59l5j2m8k8R7J90J77j23k10%R3k7r0K1J26J45k2r7nj4N7J91
-46630e056O7j03j40p1m2o6j27K9K40J36P5J92K06N2j51j45oO0j5L1K6k18l53j76L7J63P5
-46603e280r3k32k56r9%J9L7J55K77K96J05o0j00j64l11k23q7l2k0rP2K20J30m9m8J01J10
-46576e541Q7J86K62O9j37j44k31k52j25l7p6J0l2nJ81J02n2k3K2j51j50l8k5j73j1K48J49
-46549e887RK06J49j54k74l45l01j8J08k6n8L9J6J01J82Q3K32K78Oj11n6j09J20K83J85J41
-46523e201J4O2K16J77K4k4j48l22j84J4mk7j85j01K44K10k5q3j41k04l7J23k1k47k10oJ62
-46496e924K79K74J44J6l5j56k76k41k23j03J22L35L91K72J1j1Lj54k16j53k57Q8M02K34K5
-46471e153l7j45m0J43R4N2%Po0J18K20Pj60k13j23%M6K9n9l0lJ05J04NM9m9j63j79o4j2j49
-46440e660r0j09J40K97J48j21l15l09n2J23P8J24K67K03oQ0R6L3J9j05p0K58K09j69j93j10
-46414e234j62j28QR6Q5l4l9%j63l4N2k26k23O0K40J21NJ57K48N5l5m8j82k86r6J68qk5l0
-46385e658k5J16J5r7j3J17R2O5O0J26j0n5j16o4M8J90L0j53j22j63n6J7Rj89k93R3J69Q6
-46357e781J45J47Q9L3j52k30Pm9l5J30o6k33n4J33J70P8p6j50nJ89K10J07m7j26j11k36k10
-46330f123n6J79L16K03J03Q0n9j50q6kP3K39K00O0j71k15P2K58p0l41j43M6j5Q4J8r4k35
-46303e829k02M0J89Jj19M4J7n0O8J64J43P8O5K08J40j7j45Oj0l24m41l27j07N7J13K13K08
-46276e817J9N7J46J73j5j72o0n4m8M1R0Rj18k57k58M6K88K20R3Q4N8oq1J01K42k5j81K1J2
-46247e392j12o7J0J26K06J36K30K63L1j28j08j11k17k68k79m39m16P4M39J81o3j51l2J39
-46223e948J67K40K78J19k06k21l6K01L12J42j00j29k19o4K02m9j96J24K38L3j93j83j62K2
-46199e628J23Pj61j25l0L4p6k11j03K20L27K46j0k45j84k2J59J99L7j8l9k7J45J7l30k93
-46173e988j20o9J14L41J75j23j29R9R9qJ14O4j66k83j59J20L10J74n0j69j43j28J60L36J52
-46148e277O5n9j29k78k97r6J14Q4L9J40K70J65o9l1k3j17n1J11K89M35K00n2j65l61j95Q9
-46122e199J96J21Lj14k16k53j64j09M4J41K22K53J73Q1Pj25k06k51OJ92K26N5j9rj47j35
-46096e227K8o7j97j64J27L40J89Q8j03k87k26o4Q1O5r2k59k60L9P1j21q7j41J3K38J74K01
-46070e641J29J16N7Q6J57Pm8J70K34P3q0j00n0j32k83k36j30J6J53J03O3J7J53J97L4p6k42
-46043e253k04p4J0J57J82k24m46j89J5J73L01P9KJ32l4j94j9L6p9p7N3R8J86J61o2j86j69
-46016e625j52j52n0J06K52J40k02k70O4J34NmJ02P8l6q4q7Q4p4l02k12j60o2L23N32M78K50
-45989d924J37J08lK6m8j44j62m4Q5m1j90k22j33k1j36k20n8J16J87J88M3M2J01l5k56j3M44
-45962e173L70q7j67O3J79R9r8r6j01j94j19n9L5K41R3m50o47m55j30J76L46L04K30J85J92
-45937e263K50K13J56M9L5m6j38j27J18O4j56j13j01m0R2J49J07j91k39n2q7j3J38J2r7j61
-45911e441l87l33J2Kn9p0K1J08K40J80k6q5q2k5J27L02J43j11j30M5J26j4j83j2j0j07q5
-45884e854p6LmMQ0J89J96k6j24QM8J57K32J44ol02m29j33k5j22J0J51J07K2j14k17n7J09
-45856f029J54Q4J74J16j77k15j38O7J16p2l5J9n0j04M5L11J82k56l34l4N9r9j20J07L01J19
-45830e809r7K0K26J68R4P5k14l26j61K2J56J89K2m6P2J67N2j54j43m8m4Q7pK9k9QJ06J47
-45802e438K07J77J05N2J00M4j60k30k94l36k67j25R9K46J33P7J38K61K37P1r0j21j36j74
-45778e424j38N9K37O4k30k97q7P9J73Q2J1O6R6K18J77mo5o7j57j85m5J19N5j26nM2PK7J90
-45749e128J37k72l67j89R2J53M1j08kK35K01k0l11j51MlJ2r3j0L18L88R9j54k93k42n0L4
-45722e679p0M7O0j40j27R0J79J27J07P9o3N5K16n5j73M1K12P5r7j24JPP4P8o3q8j21q6q2
-45693e520j39j15j61j15j49l44l46j09J89K68K60M02L91L27J97J17O6n7j37jlj14L0J51J1
-45668d901j88k12k67k01J22K07K4r5o5J57K74J76K14J51K6R2J0j50l23k52p6n7n7L6J06K1
-45642e228k69k82k01r7R7qj55%J17K10K73L30J20k73k21J0M4j22k43j56j46m3J90L03J90
-45617e560P4j2j54j86r1J48J73%qR0M9L4P9n1j26p8m1j89j14M3J70K6j74n5qJ50J79J2n1
-45588e671n4q4l4n2j51p5O7N5M2J11L12L10Qj41j25j79j40l5n0j3R7j17j46O2K75M34J62
-45561e132L1j5o9j82k85k18mR9M8k0O2J06q5j49j18j09j00m3N2J10N8o2j74rK00J91Rm9R2
-45532e765J82J49J09k1p0P8J07j31j73r0k2P7P2O4o5j89m5P9K8k8j88j20K5J36J64J40J17
-45505e380j49k45j86j20M1J53J15R7J1QJ32K9j39j30l1n1QJ6j99j06J52K0k5M5J84K51J71
-45478e328O3Rk6M3J4oK07K13P0j9q5j26o8K06N4j56k36k58j17J99K50Q8l2j01m18k20P9L1
-45450e670m5RJ44M2J71J78O3j47k10k08k7R8J38J03j4m4pk1n0jL3j8o2Q2J64j8Q4J94J20
-45421d919j39k51k30q7J58K04N3q7j44j18K7J22O0o0J14L8k27k19r2j47j21o0j83j4L83N56
-45395e383M14J17J84J86j48k46k89k59k01j68J7N2LO6J20J13k3k49k92p0K05J38MLr6k0L2
-45368e790N0Q2K9J10J41J32K9K7L2J18K36m6k10k08l19l99p8J36J28R5PMJ06K23Kk52r5k6
-45340e736j19k22j49L0J80Q3j91k07P4P2Rl9PK84K92P5J02L7R2J19k0j67k81k15j28r2J75
-45313e935L20J77J17L7m4j09m6K24L05L0j79k04k53r4p2j77p0K30K20r7o8J31L5r5k01k31
-45287f049q6O7J78K84K98K36J22r6r2j14r8L7j1l9J9m4j63j27L3Q8j78j89O1M1L9P1Nj24
-45259e831j65k5K44L42K70J24J08J03Q5N4q2l4Nl00l08l6j5k0K35K57l1k23j62J4Q6K52K49
-45232d804Q4m2r6k3k9j91k28j35j51j90l9K01K26R6k7l5Q6J24K18J02k38k33j21J20K51J88
-45206d886M7q9l7J01Kk76k60j24m9N9J7J8K37J81q8j09K4N8q8k02q7l2J1J8j12K4q8j34J2
-45177e852j0n3j49j38M5J34P5R3K56J42RP3J06J01p0j76o6k8j13j63n6M7J96K19n2j02L0
-45150e502j9l8j0n4m8j4L0o9l4j5J6j21o9J40J96Q0m7LQ7J70O8J9k3r6pK40L1j60j43o4j31
-45119e584l37j61J57L98L03P3r8j23q7K8J18J01m4m7q9k0o7r6m8M3J32Q2Q1J30J07l6q8J1
-45091e161P0%j96j89N4L74K07l36o01l37K6J62J85P5N5J76k8l37k39lK83L13R4O8K1j52j0
-45064e426J61J74j36l21k95j79r3l3P3J12l0n4K3K3j24j19R8J14J53J45M4L4L6N9K15J09
-45038e237k9o3m3j75n9L6j66j99K5p0j61K5L58L94J88M6%N3j0K7j6j91m8J20n5j50o5k26
-45010e691k32QO8r5k2R8j04j73j61R5L40L58K76j7j49j09j17j10J12J07K0j2R4R5L7j34j8
-44983e436K07Q4k43j88j44j84J34K42O6k2L8o0j29j33j49P5L51L36P4p0j18j47P4K62J61
-44958d919J0j41j70j25pK67K77Q2N9j25k59l42k99O2M00K49j05j76r7P8R5j36k00m1N9j46
-44932e650q4p0j21jJ07R3Q3P9k7n6J33K62Q5m7q4n2q9j67n3K3P1O3oL3O7J41l9l71j73Q7
-44902e763J27o0k48k33j8J70K60J37J02J21j3J3J17J59O5q2k91l96k10J93L67P8RJ77M1o7
-44876e245j87k84j95O5J55k8j83nJ79J82j20l49k19j32oJ72K92L46J44N1o2j02J6K7o8p2
-44850e628Q6K97K68J7n1j45k57q2J6k52m16q9J76R0QM5J83J16o3r6Q4L17J28j53k98j27q0
-44823e906o9J89J61o8p8N4O4j6L1K78K29O3M2O7P9m3j46j89l14l26q6NJ14J82J79J65K87
-44796e052J77j52j01Q3J4J1O7K0o3LJ11Oj94j82%J24J66q8m11l97K0K18O8J25J31j13k07
-44769e616r4m7J6K9P4J66m3j79k23k08j11J81K97J53m0j83p7j4P5K8%J02K61J56o0j20j05
-44742e582j07p0%n1j23J28J55k13k03Q2K63L21R0ML9J20k0k51j72J06K30K03n2k52j08l9
-44716e502l5K4P2O5q0pJ22J64p1k35q1j62j80O3K03K01K3mj22j45m0l7K5J51J96J60J5j59
-44688e376j43p8m7j76o8M63M25l7l77l86j94L7K16K49rj26N8J05J25or4M3L1j20j83R9J07
-44661e462j30j14J0pkN0M3r4kJ88J52P7L2N8l4l74m93k27K1J41K16J68O2J24J36K1j07j34
-44633e681P1l3k46j2J39Pr8Q5L7K4J19j01j66L3K10J70k1j92j93l2P6pJ94K44O4J26J41j3
-44605e055l9%m4Q0P9j01j70j97j4Q2Q2r6k05j4J59M6n9K5ol08k98N5R1J73K93J61J29J17
-44577e034LL5J90k7j81k07k35j65j15M3K2j49k13j90Q0K88J90J01J55M0j57j24o7k4m3k9
-44551e813Q2o8k79k49L5K06J01r7j72r0l0o3j54k12j7R7J32J32J61K34Q7r6p3J70J51j6M6
-44524e795oj33j89j14J22L52K10J20j6jK20K00K29J24q2l71m56l40k27M0J68J1k4J77K85
-44499e496L80L01J06j42k40j96k31j13L0o0q7p4l3n1L9J07n8j22K58N61K61k6j34j76L0J17
-44473e049l4j16q6j5J71J98J04j00m32m79k38k0J10J71P0k4Ok1j03m0m4k2P6J7K2J24J90
-44446e564J89Q5j17p0rr5j94q9l7j6j6Kj7p3J12K78K88J44j00k47j12O1N1m4P2J08M1j20
-44418e489k88l09j63j26J0L07M34J77r9j80j40J15K22O4o5r1J34J65j90m64k26k0j2O4N8
-44393f112P5J2M2K04K52K13j7j29j98l04j52n5r3P3K58K02L0K0K42M5k00k68j46J81K73J56
-44367e396k42m00qK38K66K25J71Q2o0k31k07j22j59j82k1J36J30OK8J17M4M6J00J61J09J63
-44341e006R3mo0j54j02L08K85Lj30j61j67k16p5J70K08O3k20l44k01k7R2J22M1kj08j87q1
-44314e860j39n4J62J23n3rJ17n1j67k68l7L06L65J96P4N3k00k59p9J19J86m3j53M4J49Q6
-44288e392j01k81j17N5P4J51J17j12k2J58J13J21oj82n5J28Q4n5j75j97N1J21R9J5j13j26
-44262e647J4nK6J03j7l9J1P2M3o4L5J73L3l6pj14k14JK37J87J51J96%k70p4P7km0r6k02j12
-44231e580L1P7J11J86K08n1k96j49j13j74j28n9J48P0l5L9o8k28j78m8J88L35K72J33J3l6
-44205e332K2J80J42j15l83k17j1J92K90J46P6N4j48l14l30k07PJ23J44M4n6L7Q7k20k84r2
-44179f165r2j66k13n4J28N4k2mM9M0J24J54o5k13j14K23L71K7j17n8n5J07L00M90K61k19
-44153e229j51Q0p2l03k41k8O1J73O3j56j00O2K6j07j82j32K6k9k60k84N4K85K70J94J04K
-44127e874J8J27K23L75J97j74k53j07j83j05K05J40k01j51J5J81P9L5o0O3K04J14L3j9%P1
-44101e047L7J9m6j55j02mJ11K33J69p1l24l39l39j57R8O5p7J56L00J11J75N0k5Q8n3k02l39
-44074e668l46k61l0J45K03J92L3j36j13m8K5P1Q7R6Lp8J47J92K5q4jJ50J1K8mj32n1j03k27
-44045e874k60k46r7J72K51K40L16L32J63J38K14j59m28k40j46j8J53N6j43L3L32L13n8k79
-44021e235j69M4J06r1k82k25nO1m1q0R4L34L37m2j47p3p3N2n6l04k05K1K01K32Q8j08m0J17
-43993e489j6j40j25O6L34K23L6r9j68n6K07J36o7j73k03q6L8Q1K6q5j44j75j32o2m8LMP6
-43965f038L56M23P3k62j18J07L1r1j14N8J57j9n1L8mP8O9rq7r5j45j52Q9J52p9j17O1K53
-43937e436N4r0k0q0r9j08k36l01k09j1J26J50J10O6J52K54J57J54K36O2j89k19k38j67j58
-43912f040j0N9J74J86l4K0J49K0j8J58J07j5j45k66k02k4Q2J68j3p9o5j69j9P8J38K50K13
-43885e297N9j84l22k19J09Q5k17k04j36r6KJ25J22R2J48m8j07o0j96j44o6K4Q5K18K71K28
-43859e728mk72j56Q7J80R5j72k18KJ22J46K61K40O3j08j97k15j27q8O7l9q3j5PR1J70K58
-43832e633j30l42r0J69J63j3n0n6pP1lr0j38j81K2L84L79J07L7K6j66j99j93j89q2K12K80
-43805e712n0k79k71l5J53J75K10J72J26O2j9j13m1jl6j05k91m00j96J40J87J83N9o0K3J84
-43779e935K57K34J39J01N7J03K04J5k21k83j19m7p7KN8O1p2j02J5R7K9j13KN6j34k26J25
-43752e774K23j3n7l4n2K0M4J57j0j87LQ6q3j24p7M0Q6O0Oj00l5K7k6j40j05mrj7K2Q0K39
-43721e754K02kr2k05k01k58k34K6k7m1J89J26k8k7K23R4j37L5R7J11K12J72P7j07l22l53
-43695f224j02J53J92N2m6j35q9rL19M46K26J01n7k20k7J74j30k57j19m6N3Q3J78L7j21LL9
-43668e526j16j02O0Rn4N0J31L7j66k48j31O8K23J48k9K8K9p5NRn4k13k30j00k20j73J27K22
-43640f291k3j14J8K6j8qrK03L61K23M7k0p9j24j88j82j48O3J40J02l2j97j90KJ02o8m7J47
-43612f304K73J12n6J2L2Q3Q6kj28j48m2k1r0j80j96q7J35K34j3j26J8J76J23j05l4P0O7J06
-43584f005O0J97K55K51Q7j34k51o6lj35j05N4jj47j71k08k10%P6O0J5k4m9P4Q7j3k9Q3R3
-43555f159J7J0J11P6N7R0P8M7N5n6j25OO7j73k23J6J21nj71k53R6K85K18M9p1n0J2L4JM0
-43525e800K3mK2N2j90k90j15j19K6K83K87P6k18l60j23J80M21M55J95p1L7J21j6k47k22k26
-43499e823k66l2J55P5kr4O1Q7o4j05N7K07k7k96k19r2j06r4k2j2M1P3k9jJ16K01J78O4K5
-43470e944J06J56j5l1n5j18k09r2J34J60J69P6j29j98q3qm1m5KM1K07R1j86k16n6J34K51
-43443e899K30J78M4m7o8j19j84k06q7p6q2L1R5L7O6K23K83j4j39j14r6j38r3k39k44J06L61
-43416f191L41K18J41P4j2K1K8l4k8o7j36j3r5k70j82J9M4m5K02L57L21J0j53k6J03N1l6k72
-43388e630k38J16L24m3l22k87k10j27Q7J63O4J49L08J11k33j67J51J80J48J50k3j23j25n1
-43364e628K3J25Q6m0k37j90Np2p4N8Rm0j02n3o3p8r1j27J5J44Q8L4kO1J32N8r3m2J7J71K80
-43333e626K14L73J81l98m66k6J26P2Q8q4k47j16J27J38K21J61M0Jj61k36k24r0J78P4l10
-43308e990m36k25L09N65K24j06j89j29j56n9l9L3J69J84L4j00k45k03J85J07j64j31r2j8
-43284f472M5K30K61R4m5R3J51j7j94j91l7m5n0J61K06J02J7j10RQ6J38P0q5j17Ok25m17j6
-43256f352L20L25J84r6k28j46q7m9m1R0J42K1p1k03k54o0J28J73N4j44r4n1O0J62l8l0K14
-43229f071J58k6Q0J15p5j72j1Mk00j59QJ86K21j58l51j82L5J76p3j41%Q2J46J45Q3J22K24
-43202e834K97J75q7l50m26l90j67L2j2q1N9K95L07J11j85k1J63N8m5k05n1J15J12J48J37
-43177e845k14j46J53K01L34K01j67k80l21k80k40l8K90P08O27K09j12l75l61p1l8j77j98
-43154f140o9m3K1o7J09L26J53o8o8q6o9k0J0k4p0Qj29j35Jl4LL7J21Pm6K9L5j54j66Q1M32
-43123f015M58K17J9j19j41J33K47J23j09k23k55j01n6QJ04J54J00o5k26j38j06m6n1r8K1
-43098f165J73J65j26k63j63j37k00m2J54J13O7q1o9M5K1Ml5r9q1j9K44J01l7K4Lj10l0J92
-43070f351J96O9J58J80J53m9j71j44k3R1N6j18L4j0l1k3j9k34l32j21K99K47J29J7l06k33
-43044f536p4p6J63K49K04m5k30l61k62j09pJ16J03M5J69K44k0k76j42n1J10K96J41kj39j59
-43018f649K4O4J6K19L29N7l0r5p6pnJ7r8j38k2Lk33k16M9M1J91K64P9k3Q8J54ol24l09j47
-42988f783j20j70j77n2K18J80J11l3k97k76P6J29j05j44J52J28j70l39q8J28J6j36r3rN3
-42963g801j86l4K85L37L6j5l2j20J4j47j20k8j35JJ4Q5P2J81J21J94P8k65n38l59j14R4J99
-42936h183K67J78L9Q1O2j35j51n1J81J68J3n7k36k83q1p0j65r1N5L1p5j52j26j52r1k1K08
-42909h837K83L0l01k96j02Q4L3N0P3J31l3j09m2J30k6k66k56r0j3J36J43J08L4J2k72m04
-42883i800l35l9J87P4n8N2M8l3p8m4l72m71k93j41l21j30k23m37o21p62q19o45o93m00p26
-42858a7080r05j272j784k553k809l427k718K008J8306K3769P031k114l422k716k119j515
-42842F680j404j222j198j024j083q32o35m16j54r9m11o45m60j07j18l8j40l18l20k23j52
-42821d319m7k42j38Q4q9l11j34j7q9j42p6J9J20J90O6k37j98L1N3j46k76j03R2m7p6r6O1
-42794f067Q7j50j52q2j42j94l00m59l11r9l1Rj90r6J14J30J97J64j30k37j6P3L1j09k62K0
-42768h202L5p8j57k71j83k32l26j54j40L9J16j73n58m09j41j78k24m1o8j96k59l36l70l67
-42744a2873n78o60n27n91q95q11p04r18j610k235k797l324l216j174R470K4475J5666P14
-42726A7412k946l067k265j867j399j411j187j024q25p33n36n19n25m29k84l51l86o63o87
-42707c692n48j27K0j42l86l52k74k80l20m59m57l83k29r4q1j47k35j78l42l31k73k74l87
-42684i971m27m71m88m08o57r33j127j204j464j966k684l431l566j450R475K4248J5006O35
-42666A9117k753l122k520k109j625j534j056p47o77n66m59n34m93k74j03k13k57k71j77l52
-42646g25m81m82k19j48j30j92j28k54m94m83k69p3J99R1j67q2M1m1J4J37J58k08m62k76j
-42621d675R6O4p0r1k53m78l19k7%j46j43j46j42lL34M87Q2n37o01m60l28k62l32m27l11k57
-42595h945l64n47m97o86j003j426j661j840j724k420k966l431k225O089K2664J8933K702
-42578B0653k509k917k025k002j704j628j314j143p98n18k57n80o58m75k38j91O3o0l03n40
-42558H56l83k82j35L10L98j67l37k86j10l28m52m51j96m6K16J69ok44j55j7L6o0k00k36J0
-42533b096J34J16j40k45k00j44j60k07j68Q1J48J90M2j62k52q7O8J49KL4J24J16k0m7o6L3
-42507b757J0QmM2J13K50l9l58k50j15q2p7j20j47j78k19j50Jr9k8Q3o6j35J70L85K48l1k1
-42479c566J99K45J22K3m7PJ33J41q0j61m0rk37l85k05P4N1jk0J65M7k64l57j72k4O4L9J05
-42451d153P4N1J45N9j11j93m4J14J46J74P8R8P9mr9n0L6Q8N7r4j90j07j54m2K35L21K5n9
-42423c520M2j03l12l04j65J02J94L21K43j20j48O5n8j07J24Q8j56p5J19J17j9n0j58k83k29
-42398d392q7l9LM3j7p3L6R3R9k02m01j76J40J85K44L19J66M9Ql2M5m7j8O4J3j15j83n1M0
-42369d286J79K63J63Qp4r7j33o7j30k16k14j26M3m1j20J5R8M85O01K45rj66l21k06j01n9
-42343d266j1j06n9J42o8k87q8K07J89n9k06j10%N2K19K30J09Q5Jk14l20k14n2K49M20J13
-42317d044j36j89k15j05J21J65j70l32k01j18j13K7O4R3J41K43L09J84N2K7j8k46j55J11
-42293d505k3j30p5o5n3J7%OJ1J21J46P8j18k49j16M4k3N8K21K84J39q2q0k09l27l18k82j87
-42265e717j8J67J54M8J37L34K54K01j61m46k46p6o5O0K54L70K90K95J49j99l77l26j7N7j45
-42240e023k25r4RJ18K09P8m1m1R2r2j64j59R4M61K53j06j88j12o7k31k95r6o4l5J22K16K89
-42213e092L91J59j47j94j2j25m05l08k73j63j1P5J25J18J68J20K0Pq4M2K76K12l0j16J3J3
-42187e221M9P2q0k03j14j39j96k75j78O0J95K83L10K51R6k6o2n5n8p7k50k57j10M0K03L8
-42161e704j60n3P9r7j38N8J46J11o9j78K2J50K00J51P5N7j1l5J44K10j03k59k84k69n1L5
-42135e973l9JJ2r7k02k56k00o1O0J08L6j4r1q6PJ27pk35j29R7K01J99P4j1m0j22k89r2O2
-42106f960P9N2j65l15k22j6q1l62l86j46J9j3j04k45l77l91j72l32m94n41n64o57q36p38
-42082a3967o12p83j049j519k027k484l040l688k037Q694K6087J7610O33l687l572k405k035
-42065A0119j552j342q82q01q42q58n47n03m01m38m04n72m35l86l14k82n7J11J62k4j46l44
-42043g38k76j51N3j1r6l10m02k39k9R2J81pl38n45l88Q8L51J34M6O5pp8k4J89L10L9Q7lq8
-42014b095k46j46j06Nl5l15l49K7J35n7r7M8R7J41J13k5q1k5O2Qj52j17j03p3j1L3j3p3k03
-41985c653k70j74m8J0j5L8J44j91k57pJ26n3k10k4J29J91K96L85L02K8q0j30q0n7k0J14K11
-41958c295J44j7j15J17J84j15l44k30j38P7L26K8l83l93n8K39K0K8P1Q5R9R4j86k88l17j87
-41932d554q1o0qJ31K57K22R6K52J96n1j27q9j11j35n1j47k94q8j5J06K38K99L18J20o6j88
-41906c830k88j99j76j38p1ol8O6q8j39O3J28M1N7P4R3O5k2j0J69J75j47k20p8m5J03R3K43
-41878d125J21j61j59l2L5M0LQ2R1M1m0o0j57L1N4Q4l9j15L7j09k89p5Kj04r1J37L18L36K14
-41849c930J32l2j47j95M3J52N3j0j14n3J9k17j95qR1R5K8K9n2j36r3o0K2J75K11J07j9n7
-41821d161J3J77J22j77p6o5K3m5j54j30NJ10J38M4n3n4k5Q7n5k99l08o5J04N9J2j80p7J00
-41793d930K9l8Q0R0K16J18j34k40o5K69L89K75r3l97m18k23j9O7J25J49J2Q2J62ml0j55k59
-41766d942L9L32M4j66J15J40k4N9M3L3J7l2j16lP3O3nn4n7p3l1p0j31m6J6n0P1J45k0n7j29
-41735d816m2R1O9R2R3j2Q4J97Q2R0r5k26p7P1O2P2o0j85r4J19J13K7R4K1j79l19l48j80O5
-41706e191Q6K81N63J86j02N2r1k32k56p6J97J30J2o3j44r9m6Q8J10p6j57R0J43j15j43m9
-41680d902j00j78Q9K31J00O0M2q3k22J1M04L98J71O7O9M8j41k19k62j20R5J65J06k10k65
-41655d646o7ll1J4J9N2O3p4n0Kp2j48k06j14J47J88J07O2Q8L7r7j82j77o2m5L8K75K54J39
-41626d489j1o7N6n1j97k86j81j14p5J56J97qp9J46K17O8m2j10j94k36mQ0q5l2K30J61l6p6
-41598e062p9k08r7J02J75K02J81O2lj08j64PN8lP4J64O3K6j28j63LM2J09J05k2j89j28JJ25
-41569d855N4N5o7j31q0qJ01J62j9j99pK86L32K43J1j19k49k90r4J6j48j11J2m9J30J95O6
-41542d763Lk50l54l3J54J91N6N3K55R6k9%j50j16J79K30K1j23q6QK23M17L02o3l02l45k46
-41515d672j74j40j90j41M6Q6J77K36J23j03j66j87j84j52j56J00L68K63p5j95n1J0N2N8K5
-41490e042%L4K53K03m7k06m8J91J81R1J8m7q8q4l1J8M6J32Q6p2j95k42o2J8Krl7n7jQ1K19
-41459d695K91K27J93P0j69k81l03JK91Q1j39j9L1O2j19k87k89k4J93K09J41N5J17p1k72j09
-41433d815P3J10O9jJ82P1r3N4m4j00o5j21j39K9K54K63J15L1J62J22j02j14k3j25j06m3k6
-41406d382oj52r0j7q3R3J92L3j02j65r8j5Q2N9j29j10M6j13j65r5j25M4J96P1kl0j83k92
-41378e538q7P4O2N3J00k9j25K8P9R1O5R2J77k5j13p3l6M7K18L2j47j22j00l7J39M18M06M
-41350d347k81k89j67k8J4M7M3l6j56k25j8K56J79Jp9l3J06R5J9LK1K3M1N7J37K98K38n8j61
-41321d300J8N4k08k15K8L3jj43k47j7R4k0J6J07J70J57k3j05j96k57j78J2J83L8j90j22O4
-41294e248J14K4j32j40o3q0o6r6m0J47K10K27L31K44R1J02j4j00j59j56L9l2j30k05j50j1
-41268e293l9R4K12M6J76L32L44K22j65k75p3j71j44L7M0r3p5J45K39J39Q1j12k47j50n1K0
-41242d761J17J29n7j10k13k97p7J43J84J51M6j04j49j10lj9k1m6o6K9J40M6l1k6l7l0P6P6
-41214e020J69J13l8o6j06k43m40k07K53K71k9L3K20J96R8L9n4j71k28j91p5M5KqJ62J29l2
-41187e178P6K33K53K25Q0k3r8j0M6M9L4or1j00o9L2j07k07r9j84j7J36L5J19R0l3l1J21J74
-41158d550O7j48j57qJ23J19n0k43r9K53L33J47lj25n8j63k30l9K32J34l0m8k17j97j7j89
-41132e163j90n7q3n2P4J20J74K56J54n3o0L8Q0J12J89R2P1K9j45k73k49J1O9M9K01Q0j00
-41105d626K32K64j35k83k53l54k42L7J91K64K35L7j82j47r6j07j43j43lJ10J51Q7J3J27K4
-41080d942NJ43R2j53j35M3K85L63R9j08j74k14n2K50K33R2j22l57m31k57n2K20J04j53n5
-41055e276J24L2jk8o1p1KQ3kM8J52P0J21J74lk47j55n4j20j55P8J47Q6J83J26j50r4J71J36
-41026d684j21j89p1J64J98M8o7j58k15o0M5m3j08M0K34J43O3N7j88l09j41J27J71PL6J6p1
-40999e076l8k5j44k27j3J66P3P4Q0Q8j3Q4M1m2O2J42M1R2O5j29j93j76j14o3K5J72K86L29
-40971d433Q7k26k12oJ34J50J31o2j96k33r4j23j18n5J84K36K0o4j9L3m4j30m8K8N7R7m0k14
-40943e160n6K54J00k19l06k96l6K73K39l9j50K27L04pj40j02NO6m5k65r2P3n1j83r5m6J61
-40916e586L16J21M1K8J08M1j94r9J02K43L73K70j3k57l36j97O1L6j49j26K2O6R5R0j17n5
-40890e116J62L33L46%l89l39mQ7r0l8J33J48J31J17J45j5l52l46k58j53P5J32K11J74L6p2
-40864d942k17j98q2N4R3O5Q1J09QK17M00J63k19m54k90j49j81l6J8QL1RR4J14K41L00J44
-40837d619M6N6k8k8q3rJ74J36n0k3Q0Q0o7k40k70j90jJ29J84R5k5r8j98j87P6Po1J56K09
-40808d749k58m52j93R0J17j6J96K84J29q1j76M5Q6N2J36K35O9q6n1j33k78k31k1J44K09J24
-40782d809q2p0n3j17p8Lj1RJ24M1k4j9J31K76kk82k09K3qo0L6j1j64L3K22Q5j79j74l2J7
-40752e384M7Q9J20J65Mr6K2n1j52p9l7K8R9j69l18K2K20K70J50M4m2N0J8j29j75p7K6j3j03
-40723e451j27L3m9j25r9P0L82M03K14R5K4P6J60l3k44k64l2M8j47j67Q1J39jM3J81K43J40
-40696d407j95k58n8J22J27r1k11j47p5Q8J7q4j05J8R9j1j16m2l4RJ81J34n1j77l4K51O4q5
-40668e071J3m7j94j40p1n5L1J00O6R6K03K44J23J16R3Q7J04m9r0l7k14k17N7R3r5j70k34
-40641e258j60KP9N3j8n6n0j46n3J35J87J60J6k12j16M2p0R1J26j88j19J04K15O7J53J98Q6
-40614d732L7n5k0j78k73j41l9M9R4J39P5M7JL4pj20j95j57j0j5l9J20M45L17j39j89jJ36
-40586d816M2k4Q2K99K19k02k97k28j87j44j27j53j26R7L57K19m0J18K08Q9Kl2l8J9q6j0J09
-40559d650j73j30J55R5j70l18l89l48j61K19K85J5q2o8p5n3j5N5N2O9J33j7j34J69K67J64
-40533e105J82J03M1j3l11j95J13K53J96L9j1n9j48j65k58k74j42k2L6J6M1J4q1j6P3J96K75
-40506e222K13J90K02J84J42k0q8N3k1j78k31k10k20j41j5O4J15J38K8M3L1qJ13O4L6J50J35
-40479d453j37m08m76k34J4J93J64J15j8QJ02K12J96J13n9j42mo0k45r8P9k1j14n9Mmj59j72
-40451e663j0K05L49L44O8j23j9J27J06j28k48L6K03l2l8O5J34O5p6j96k77j19O1J96J27N4
-40425d789p1K5Q9J21M9k3j38j90p8j0l9j01j88j28k2R1J15K4j28k28p1L7j8p6J36L01J0k56
-40397e556j09J39J24QJ50J61K1O1j8j38j71j54p9O6K2R1J28j68q2o8k25j35k4J18J91L66
-40371e281M17K54J53K5k00k25j4P1j80j40m1J5K0j64n2n1j62r2o8j07n2J24K34K98N02L70
-40345d346J77l4k69l23k38j65q7n3r7N1J73R3J32O6j63k07k30k01Q2K58K95J40o0j58k38
-40320e402KK47O8J0k5k55k17q0J3j3n7O1J43O0J97L63K19P6P3j53k72l07l21j32J55K15n3
-40293e385j68Q7K26p9k59m1J02J38K57J25j3J21qk23JL70K40N6j89l78l26k94j16K04K73
-40268e279K43P7l2M0j26j32jP7N9O4P9J65J55L5O4j6j34j85k1j8j36N7J32L0N1O5L0M5l6
-40239d648j61n7lJ15J06j06j94r3q1j63l1K48K46Mp3o9q9o1Q7L9j16k8P8P2q1j87r3j0J48
-40210e201J64j74l95k35J48J21M4K72J66N7J34O9J0l8P1J32K76K69K1j51j85j48k74j98J02
-40185d943K17J35J21J56p4j74j75j75k35k21k85m18m6L36L18kj58n2J9N2Q1J93J82K5N2N3
-40159e018O2J33Q8m1j9m1k72j93P9K2P7K51J00p5n9o2k21q7J01J12K31J05j36j30q4j21r9
-40132e297N9J81J71P5R2k5p0L8J80K13J34J26N7k89l98k05k44l52j11P0J30J65K10K47K54
-40107d589Q8N3pp8j87l73k93o1J17J32J19n9j24N3J95J77M1m5o3j27k0Kk6J39L03J06om4
-40079d577k4j4m5m4L6N7j02k13j96j99j62o2j02j24N0J10N7J7K4O8J86J44l3j5J53J03j6
-40052d923j3J47J45p4o9P2N6l0k8L8l9q1P2J46k1j78l45l23j10k4j5J29J82J78J00P1j77
-40025e114l66o9J98K06Lj68j85j7K0J22J67J42J43K1j29m9j11j51J54J29p1K0J35P2j44j8
-39999e060j5p8k7Q1K13J47J0K9ok34l98k68j30j75j80L0K00L05J32j53j52j1m6j43J1J40
-39973e778K26K77K42J98j1m4n4q6j33j16q3j7oLl3m3R6K37K71K23K14K14q6n34m58j68k49
-39946e698k51J8J05K06J44Oj12k68j60L8J01M2j0j09j98L6L98M10K68J00m7k61k05j16NQ3
-39920e475j2Q4J82J18j01l4J63J80K0j28M7o6k24l21j83J30K82K78K53J7j01j34j42m0l2
-39895e239R8J34N1Q3J51K02L5p7M4R9P8n7n3N2N8lR2j08k10n3j48l03k83q1J38J65R0J1l
-39866e037j32k01K53M58L13Kj01j77k00k79l65j85j35K4J68J13J47J15J5n6p5j17j28j40
-39842e720n3m2K5K32K03K38N1o6k81j36K06K40P8J50K23O4m2n5r8k14j00Lr6k34l13k0J76
-39815e581J21J38K17M8j90N2L27L03J29RQ1j3n3K6%j27j96j60J8p9j12j9q9J37K16m2l51
-39788e190k87J49K73j9l32j35kJ44J93J04Q9L9j41k19l9K13L86K67K1j5j37k55k12k54j63
-39763e522kP3J03M8l1j02J24K12O0j51j41r5R3K01J82J10r3j49oJ02J75m6j37r3k02j72J1
-39736e448K7Mk9l0K5J39L2Mk3r7nL4R1J75J81K20J35j44k46j56nM1L6K22K97J22k08l39l78
-39707e323k50n3n3j81oL28K94O4j8m3r5j12O1J84J70J31j38l32j60p6P0K63L47K74Q3j44
-39681d715k92l94j19J65J0l9K5k2J79L04J20l6J61K25J45J58m2j94r4j72l31j65o3N2J96
-39656d938J73N2J1k41k82Q3K05l9j87n8j97l99k75P4L88M66K23P3P8l7r9j0Rq1j47MK15K34
-39628d702K32O6k55j79J35K30O7j21j71j6j02k98k78l26k14J02K17J36Q3P2K13K41K27J05
-39604d536r6k37k07J0r1k22r7j30l27j27K04K40J79N7N2R8l8j64j45j14K1K42J59N8P1R3
-39578e047J99l5k97l8K40J14J4M7m2k6J1Mn5j10j13j42k19k24j5K59L06J6r0K36K84j24l32
-39551e179o6K69L49K12J5J6k9j70j84k0L3j06o6j37l22j36K31L02J37O9J32kk68l26l8J46
-39525e138pJ17J56L0L7j27k07q2R0J25lj4kn2j7o4oP4o2j86P9M7l6n0j30R1J51J47m7j38
-39495e224k35j72k02k13k22j21K29J95O5K09K94J20q2q4j66k83k05L4K10K78J16k40k08O7
-39471e840K53K14q0k86M4J40j74j68J16O1p1q1o9J22L57K95K59J90O4p0o0k6k10j74J50K44
-39445d800Pk71k33j07J6J4r0q1j76o4K27J79J5J52K41J32lj07k12j73O8K86J39J26K01J40
-39419d374Q4m3k79l69j94j17k26M2K10r0k93oK28K02J18P8J09L24K77m6j03j3j21l08k59
-39394e169O0J18l7p0J30K09m5j07j0j18j55O2L0m7M6J26J10q3j66j88m0R0J01K19L11K69
-39368d354J74l0j49k90k70j61OO3j05r7J78K10M3p2o5j85k84J7K10J31L5q8j94j57j00j83
-39342e717j87j31J52L02K66K79R0M7j55j98N5K0j28L3Q2j67j09m3m3O5P3l7j64j40k08k37
-39316f200J02K70J97L55M41K56k7r6k6J51L26J86n9k57l70k45M6p5j23l8J2L2l3l8m4o6o9
-39289e392n5RK13K77N0N7P7L4j0r1k52j72N3L1j22j86j62O2K18P6j04L4K62K35J03Rp6r8
-39261d920j04l0nr2j92j99o7r7j22l9o9J8Lkm6j02J16L19L65J33j41j35q8p2J17K17K20J83
-39233d831J8P3P5jjQlj66j49Nj80k28p8J64K32k4l3rj60j82l01k45O4J68L12M69L99J60j87
-39204d631l29k06m7n1J2n6j07j07p1j3J76L20J86kq3m0O9R6N4q5k75n6K95J58jN1J80K63
-39176d300M4n6l7j35j19l1k7n8n3J34K31m4j39k2r0m3R4qr7J33K11J25r8m98m90l2r0k25
-39148e720l8q1M3K8%K20L07J39Q8Rj32l2Q9Q2nN9O3j05j17r7rQ0O0l8m0j15p5P9Q4J16J8
-39117e040j14m4r3m93k79K09K13J37J08K1M6R3jj2J58J20M1m5k8K7j7N9Q4R4J46J37K0m5
-39089d498l5j77j6R2J23J05L9k1r8K9J25N7j26j63j70j68o7J6JP2J48J20j02k58k05L3R9
-39062e045K1j60j99O2K20L15K31O9j3p2lM3Lj8L0j40k11m1J03J54J27j08k59j59p3N2J58
-39035d913l2j77j65j88k09j64Q3K07R3k23k77J42N00L24O8r3m2J68J12q3j21Kp0m1p8j15
-39009e292j37l11k47mL30M50J88l6O4N8J35R4q7j28q3J07J05l0n9j52k71j74L3K37Q6o4j62
-38982e350k74k53o7K87L79K22jr1l3L0N1j24k38r7K25K54P8J23rj69QK66Q6m26k82J24K09
-38955e072K21K16J13l5r8q8K3r3k53j35j07q3Q6K47K26Q1o9k39j84J35J44q6j9J10K62Mj16
-38928d809j16j37N2J79K24J10n7j19k20l21l17j28p8o8nL5N0o0j44N9K48J96Pn0J04J02L4
-38901e229K17K52j15l45l05j95N4J97L1k05k80k23J52L38J95J80K63K47K93J37r1n6J5J06
-38877d367Q0l3j50j88l61k71K7Q8n6j53j66j19K1J49J46O1j18r4mL2p9j40j10l7j0p9km0
-38849e973k1r5J09L55J75r3j58o6N3K30M15J54p7L4P7k5k38k78n3J08R1j24m5Q5L3J11K46
-38822d970K97J45Q3M9j28p1j7O3J25Jl96l20J02K45P7j32k72q6R4J38k4j29o7n2P7J54J70
-38795d844J13L5Oj42k98k73j42QJ08J26J47J28J41O4Ooj5p1k00k60K2L9K6N3N9R6R3R7pq6
-38765d977j18o1Rk0Lj10j65O2J80j24l04n3K10K20J88M9LK08R6K1j31j89k21n2J46J0LR5
-38737e022n0k10k49k74j36J09L59L18j2j04k11j35J00L11L62J41M0L8l4k30k45r6O2J51O4
-38712d953J00K57R2J3L3j80j76m6p3q0m4P2k9j35j23j65n6j24l53k21R7J67K62L44J88J9
-38686e114%J10J18n6m9J2P4N2k7j85j32m2k58j51O8P4P1J46K27R2r7j03j70j39r3j17k0O2
-38658e647J48O6J40J44Kj84k93p2K08K63K90J07o8k22l9K5l09l85j82J69M16K84M2j18k59
-38633e474j50J02J24O2j2o6J23J60o8o2J51N0o2R6O5n1q1n7kk19l83j19J52J71PP6K27K02
-38605e038J65P7NN4pj16j79R4K69L1k81m26k34J29K83J08k68j55O6rj01q4P4J4k69l67n6
-38578f221L54N83L59l4l34k02j18J23L72K39P4K2n0k7l12l46k13%L55K50L6p3l2j10k06j13
-38552e624q9q8Q3J32J48K42J44J00R6k22k53j06JJ20Or9j84k28p3O7O8q1m4K92L74K67j7
-38525d968j78j14M4J13J62M7k9l4l3P8K45K73J50M1M9j18l05j69j36kJ62Q0r4k16j32p9R1
-38498e072K20J66J6j27j53j17r8l9o5P2J97J66o4j75j84j02j7j41n0J24J03J37L54K44q3
-38473d688j74O2J27m2o7k03j90q6k05k21j3K78J57pQ0J41J68Q5o2J7J75L5J05J82Ml2J9j06
-38445d461m5k0j63j38J11J21k21m04l44r0J02J0k65j30J54K47J69Pp9o2o4m2r3j22M7R2P1
-38418e612J64P9n8q0Pn8p4l3l2K1J15O4N3O8J62J67J17R8p6p6n6j88k6KL6O6l3J5j20j10
-38388e398J66J99L0l5Q4K6m0j02j48k11j93PJ28K45K21O4Pj16j28l4l0j65o8%k44k86K0L35
-38360e666K41M6L01M93J82j41k25m4J90J93J31J14n6l15k03J9J18R4J05q5k95k71j05Jq6
-38335e264j26J40K06K81J02k07j70j96N7J87J16J14J63j82j72J38L01J80j26m06l92k2m3
-38312e321k74l15n8K63L37K07j9j18n0nK0j07j07j16j8J70K87Mq9J2J3O1j38k87j02K3O1
-38285e666O3J44N6K4K04K88J0j29J33O7j64j50o6j79k32j7J59K89J87m3j76j07o7O5J8P4
-38259e215J48k2k4j11q6j00j07M0J86P0o6j0L7k22k01j20k10k03r7J71K15J06J70L46K39
-38234e066J40Q6L9j15j17j2Ljj02j67J2Pr4j85j10j6k7J60K41J71Q4M0%r5k13j77j13J23
-38206e504K18R7l2j12p6k0J86L68K15m0r3k9J4l2J14J9K3R4L3K8L9j00n03l38Q6R7%q0j13
-38177e441n1M0k6j20q4J27L22K75J11j59j11O8J49L8P8K56R8q7j25j57r2p0k10j94J86J88
-38151d991n8q9r1p9j7J44J48O9m7j0N6r6j24pk68l51OR2k9j02j01p0R8J92K61L27K07J07
-38123d823k7j22o5k8p7K15K16l9o6k5Q8J9j98l00j22%R1J68Q0j46r9J02J87J6k05l36k09
-38096e705L4K45K90L98L15L7j13j31K2J47K8r0j72j26j51j28r5o9j83p7l1kJ33J78Pj38R4
-38069e283L74J89r4j14m2p1j51j1L03K99K19Nk44k65k9m1j12n4o4j49n1j7j04P2J51l3o0
-38042e377L3M5J46O9l1k8k8M1R8R1n7k00j63r1q5L6K12N0p6Q1K21K52K18j04l80o7K75P3
-38014d746l61m50k86l9O3J16L19K73L8o9j43l62l14o6J78K51J42J2j88k38j24K50O31M80
-37990d633R8m8m4r1k43j18J00J8JJ33J23J07L38L42q0l87k93n0k00l20k42j36J2O6J67Q8
-37964e292K2p5k3J4J5J35J79M3L4j12k37j99k88j97O1Q9j3%J08L22L81P6k21k29k08j48l2
-37937e795p9j11o2l6R4K11J67Q2p0Q1J51%j7O9m1l9J36L1o8n9J09J48J75N1j63j60j99j20
-37909e514o4K1K3r9j81r2LJ35J24R0J0j79j31J41L25K51K09J59j8j84l32k57j02J1Q8L1K38
-37882e294L21k4l36k22nN6Q2N3r9m7J04J74J25j1p9j5m0k14j99j05q0p0m6m5r3jJ24J76K03
-37853e607M6J18Q9k5m1J52K20J15M9l7j35n8LKJ05J56k1k11j39j12k31r3K03K50K6o5q3p1
-37825e395MJ69J37O7J06J2pj10k55j58n1j41k23mJ12K92M14P2k38j47kr9j33q1P0J04K5K3
-37797e437J26L01J24o0q4L3J42KP6k7j02r1k5L4Kl9q3J10J67J19j15m35m81r9J32j4k40o6
-37769f030J96J32M3M4K6J04K8k66j05J17J44J40M9l4q0j07j09j14l5J99K11K05J97J33M8
-37744d864L3Q6j27r1K28K64J00k28k17q5qj28k90j87p8r7k3M5N7L22L95M2k85k43l4J14J14
-37717e185J49J26j17l81l32j30oL1O7R7J65ok6J83K15Q5N9Mj70l67j06J68J15J46K4k11n5
-37690e458J3Lj5N5K27M8k21k27j31j85k06O4K26L5n8lM2j11p5j6P1L17K75Q8O1J66P4P0J35
-37661d736J15K5M2J8r2j77l39k47J02L33K22m9k31k00Q0J63k9k35k19q6Oj2P9Q9P8K0O5R9
-37633e116J3j20j99k6J45J49J46L2km8p4q4K6K19M6M5J50J51P0k6k4p1j79p2J03r0j17J7
-37605d936J30Q6j34k38j51n7Lj08p3J59J95O5P5M0R4P7qO8J82N2Jj66l34j00j68j23R8L18
-37577d953L27J22n8o0j29j22j22k40k99j07M6J30Q3m8n7m6n5L22M38L03j4k45j56L7l7l49
-37551e289k89J5n3l2J08Q0N9J30K71K53N6l06k63j12J20L07J75j86k03R0Q8p7j12j57k17
-37526e544j83o0J85K55O8r9j50M9J53m2K7J09R0J69J29k3q8J8J4j00j51J39K40J37K6k19
-37500d851j34J91K17j4j65l16r1Q5j12j16K6j6O6J75J22Rp9p5m3J21K03k3p4J31J48l5P1
-37473d579k1k45j22k1Q1Q4Qr4q8P2J27j43l51k69nK58L22J18J39L65K48o7k98l27l01jK89
-37446d821J70L1J19L28K04k63m72l42j96k62L6J87o1j58j65jK08R5M2O7j37k17j6K28J3k77
-37420e660l02k27o7O6mj26R8K71J21Rj15j11n4N2J35J6J8J98K00O8N7J13Nk38j08K40L13
-37393e032J20Lj00o9O9j4j85j17Q1P6J4M8j17j81j0L12K68P1J32p8j96L7P4J8j7p3j95j11
-37365e172p7m9N0m3M3K0m7j0J48K07R3Kr2r6o1q3l4O1Q9M7j76k96k42l8L02K45k1O7J48J8
-37335d997m4l3j21r2k0J21J55L8o0j63j50j37J72L18J12o5k66k02K5N3Qj33l5l3p2J76K92
-37308e153J23Q2q6l1K18J63r4j16k2j25k01j22M7J62K13J61J05Pj44k04j88j68j39K4J21
-37283e367O1j83k32q5N1J44K55J74q5j33nR4R4J23J30n7k22k51j61q1j87j70m1J28L35M38
-37257e233L73J93J48q9k52k16r8j96k80k00j3K99L09Kj31q0r8k05j89N1J07p0k7N3r2j29
-37231f063r9oJ42K74K34M6J16K26kj95p0J02K8R0J23k5p4J2J4l1J2j07MJ48PK7P9Q8R7o2
-37201d865k62k38R4J15k91j96J14K27J86J36O0J60J69j09j7K11K2l00l84k96m9L4J94K58
-37177e027J05l9l9o5j68j85M7Q9j6k8qL4K3j2j4J41Q8j7q8k53k78k49j04J99L04R5o0J58
-37149e367K52n1l38j23K12L08L55K81M0j20j11j60k02j36q6O9K0qO2J9J9J40P2k9q6k25j5
-37122e208K72R3o5J28R5j88l24j20oK3J47J59J58Mk13k78j26L8k8j39j32l1O1l8j6K07L38
-37095e189J42j35k71j77%O5q6l87l62j03k9o0kL63N00L24Q3K6J43J25r2l47k42J26l1q4R4
-37068e606J32L36M22L16p3l61k59N0Q1j13q9mjJ17K37P1j11j5J17N9k07k05oK1o0M9J08M5
-37040d949j6J22K97M3j57q8q9m7O7Nj68k35j46o9JO4J91J01j08m3K45L50J48oj56k42j02
-37013d987o7j3K98K34j32k54j53o1kl0K1J08N4k3L7J44Mo4o9j39l39j93N3J00kN3K61K05
-36985d956Q1m7p2j64k59j26J40K16J37j6o4n4N9K74L59J46q3o8R1l8j71l27m84l86o7N8P9
-36958e742K67K35P8Q0M6l7k0Q5J28k13l48r7J84L25K89J36j63k41NR8J58J30J81K86K03q1
-36932d028k49j60j3L6J07r5k53p8j01k70j81K69J05j14j1j16l75m10J42M95K21j32j75j41
-36908e527j92m2J94K67K10R4Nm8N1J41K09N4j53j34J0KJ04j4m21m47k91j21J47J32J2J8J16
-36881e624K05L09K02p1j63m7M9j6q1n1j7J5Q3j49j73J46K96K23J01J03J2K3k8j68k7J39q2
-36854d791k99l56k13J6J96K42J61M1L0K7k4P3K47J24k0M7k23k90j09jp1j96j44j15j28j12
-36828e888j02L4R1j12M1L08K34J09N5K15J56J38J04p7j47j38j07Q4K09J46p4k58k62j02O7
-36803e276l2r6j09l2K20L08J26J62K48J66r6k46k79l08j54M9Q0J00K16J99J64R5O0k32l61
-36778e028k85j35M7N2o3m1J66J90j51k63l9k1q0q1R7J59P0j06j0J59N9K9K8j54k07KJ8m2
-36750e630n1J2J95L78K11j72j83q8o9p6k2J50J39l0l8R2R2o1o3lL3L3L5R4j6k14l35j34M0
-36721e681R8k3K6K80L55J87O8P2Nj07k53k76r7p0k9N7J19J02J5l2j62j46J05K61J67J25K6
-36694d808j75j95n7J93L79M32L2l67k27q6j19j9O4n3N0J81O2j82l26k59j10R3R2K03K27J78
-36668d797K99O8j56j14j45j82j58PJ27J22k4n5J37J39n2l54k96K7P4JJ49K25J59J68J66k1
-36642d486j51j92k60k51k5J78J79q8k90k75r3L4P0R2q9j44K04L94K25N7J73J45j64k49oJ46
-36616d866K20M4o0K9J05M9M7n9j82k16l04l26n7K33K72K50j4k10j41j33k46j72M6J86J91
-36591e314J93J94J38r8j09O7O2Rj42j64k22j60L1K37J64Q1J66K20L6K9l2j50pj4j60m1J07
-36564d879K10L72K79P3j30o1P7j3j40l13m08l10j40K60L51L39K71R4j46l11k61j98r1K19
-36540d856J89p2l2Qj17j59j85k17QN7p2lK12J21J0k7J12J32j58k47k6J25O0r8k32r2J40J48
-36512e271R6P4o5p8k19j71k12k81q9O2J29J87K18J6k03j86N2K54K67J81P1j28J8J19R3J7
-36486e049j20j39k33j29k3J38J47J03J14Pl1p6r6O0K52Q6j33j40J3J97K54K42P6j16j41j55
-36460d892L0J23J29J9KJ10P5L5m5o4nj15k02k13j74k05j56%J83L01K70l9k18j81k8J24J50
-36433d986K1k00j91M4J93Lk66l29%L69N46N09J16l24m56m02j87J61K53J37P7Q5K75K23j3
-36408d342j21m6%j09j39L8j02k70qR9j14j56P9L07J57J02J34l5N4K34Q6j42j77j58m4rj01
-36381d783p1j02jQ0J52K64O4j62n1r7k56k78j31J06R6j86j42Q2J25mK4J20L2L7j6l03m75
-36354e876k02O6L30K67r7j87K5J49K00J23q9j96j25L0J55l0j93r3Q0J14R6j2o1L7p6j44j17
-36327e826q5L9LR8L07K85K90K08K34K49P1j67l25l27j21K2nr9j76M7K57M0o9Q7o1k77n8P3
-36299e286M9j06k02l35l56m0L32K62K7j1L7N4R1L1j2PK4K03K00Q8R7K93L28j58k39j02J37
-36272d587J82R5L0R1P4q7k73l53j93k0m8j90j18J55K67J73J32k7j30k5rm8p9j04L5Q8j00
-36245e069j81N7J60K21J87J4l0k5j7j88l10j60J4l5p6j09l8J21J81j1r8Oj1J05J30J68R6
-36218d898m3j77l53j49kM7K1Q6J05p6j03N3K1j12N4L23K41M6j27o9J08J1n2j99p5P5O6l9
-36190e217j35O7J08M3j2o5K3r3k59k84q4Nj7K06K53m3j70J44L10J50j54k89Mjn0J62K64J35
-36162d999O0J04m6q7Qo0j05L9J67K13N8n6J4l7l50l52k38j13J25J62M3K7O9N1Q5P8J4J20
-36134e006N1l6j03l3N4j44j05J11J32LM5J63J5j44k30j48k24k18J16K04J05J27J48K21J26
-36109d770q3k27j83K2k0j49j12J22K08N7k13k79j09Q3J16j04j56R4J90J19O6Nk9j31j5J08
-36083e390J90N0j62p8K5K8Kl5R4J02J22J72K06J9j73j13J7O5L0J68Q8j89o3J90P6P5k9k32
-36055d745k60j73j19j76k37j34J72L72L40J46Jj48k93j82K2J88K39J62M4mk0p7k38l45j05
-36030e570Q1N0K6k4J49L23J07m63o00j98Q2J64K34K37J12r5k16q1J76K82J88P8P6j65o7R0
-36004e024lj2N7L4k9J37K76K22J65J33j0j63K2nk99m70k75j17m4J22K3j24L6p1p6N9k1j11
-35976e568j79j05J52M65N11K55o3j79o8Qp5k67k69n5l0j62j34J45L27J08k23k74j90O8K62
-35951e540L09L35K26Q5n3q9j94l4J40M7k27l08m14j96J60L23L98M0k16m0J01M4j9P1K71J01
-35925d679j77k17j45L3J04j03k09p6p7P6J33N8P7P8R1Nj44o4Q1J29n8o9j67k01J5L6o0j65
-35897e695J6K34J58n7p1m4j36RJ20M9L9l0j07M7K58K56L2k28m70k97J51J63K72K37K7n7j01
-35870e225j72j40pj5K13K58j07j79pJ62J34j0O8K13J05j92k21k29k15r3J05K39K25R3o2j37
-35844e196Q4M18M18J58n9k90k55N8J02Jj02k88l80j28K29K40M0j39QJ11J5m8J6K2lL0j64
-35817e102k70j80l2J78K40K06R2q5k11m0J43J21J74K17P2K5J82J59O2lr2o5J3j5j22m4L1
-35790d346n0n9o3Q6l6k58k75n0J46n5k53j5J87Q4K10K15J04j29k66j98j85j33j50NK91L17
-35764d876J27j36j91N3J68j57l66k81M9K13Q4j10j32j1p7k3J11L01L15N7j33j26Q4K00j1
-35739d868k13k28k08k20qK38K25J21kl04m06j80K15L37J41r3j74j59j50q9K6K21M48L06N
-35714e019k4R1R1M0j31k04l1J3J25K45R6o3k00j41L5J34J28J62J13l2j20J2Q7J13j8j36O9
-35687d565o1k53l02j50J27K71K62K27J59K4q1j29k12j92k14j59K9P1N8R7qj44k07k93n5L15
-35661e385K82O8m6j28m4J48R6j67k4Kr5q7j60j63LK40J07p6K9J17J4j81o2K27J70K7l4J17
-35633e005Q8K4j15j14n0L9P4p7j27r5j81l46k14l8K24M31M17K09K7r1p4P3M2j5j54k24j26
-35606e398k5l1J34K20K22Q8k8J16J32K2k18m67o47n22j64J87K25O8OM1J38K43K04K09J03
-35581e142NP2j32k84k26j33L7L37M78L12lj61j22j56l4lJ13M2j8J6j06k6N8j70k37k34j06
-35554e823K1j6K3J48J79J62K61K59O2j40j27m4K6K2o1k63l46k06RJ14O1J53K14K55K84R0
-35528d683k58k71o6q6p9J40O1p0j83OL73K33l3m7J43J83N7j82k50j54M6L15L75J18o4PK3
-35501d346k61l71k03j3J73Q7P5J37%L1j3j19j67k44l0O1m1q2m5K9K4r2j15p5L7J25p6q3J40
-35472e457J63J24J30j34k43q6J19Q7J6Q4J48K24K84Q8r8j25j89j94n5m6k7O1q2j09K21K50
-35446d846j5j66k20k12j56O9K28R9M7R2J92L1j41jJ32M4N3nrM7r0j18m6j80k29KJ9L8Q8K8
-35416e225n5j11M1Mm1J9N1J97K00J2l5K3j22k22j67j76q0J25J10J14L16M12K66o3l05j99
-35390d911j21k72l05k96j11J41J97O2j59r5N4L25L96K21q0j54o2o1j43k29j68O0Q7K12J48
-35365e264j24j26k74m93m4K73K4N9J55p1l7J15K12K69J05rm5m8J7K33K99J3mJ1j49k30r0
-35338e223K2R2J82P9n7j99k71j38o9j44j11J03L06M40K45K3m4k5Lr0k29j46J34K11J05j60
-35312d961j62N4L0j63k42j39P4N2P8J04Q7N3m0q2N6J41P6L5J00M1k46j56%qMJ38J85K09J73
-35283d509m6j75j72q8j19j49j59k08J22J98K08K25J57Q5Q6p2j91J2m5q8l4j2K3J37K14o8
-35257d668k18j61j21l2P1J24O1j84k33n3l3p0M5r6j64RM0jo6M2O1j51k91q4K79L94J79r5
-35229e416L5L08L24m3k93l24j94N2j4R2%m5J8N7J58j3j54k8P7J26Q6J6J44L23K10j23l80
-35202e001m9K62L8k60j89m6J32K64N3m5L0L7l3n1k2j0j43k23m27k94J47L26K56J86J84J90
-35176d688J52L7k44m13l29l6N5p9j9K13K95M8l28k28J61N0j87k69j25J28K71K51%q2J21J05
-35150e140OJ37L35K02M5j02k27j52K8J8J49K13O9m5k51j25O4j1LO7j80l22r9J54J89p2k95
-35123e342j50J93K57J83oj41k25k41j28q0o1q2L8K99K86J63R2N6R4O2j24k22j66j70j4J15
-35097e314K37J9k56j46OK10R7j83j09J8o0n0m2l6r5R8L58J13k36j15J60J28K9k4j2ok8N5
-35069e184R3P0J1j5j62k30j6J18M5K2P8K7l9l3P6J4J06J00N7P1Pq2q3j14j90j21J1j36j9
-35040e518R6O0J47J48J56J99M1O1J02J6R0J7k58j46PN9Q5N8L8j16j4J77P4j15j04J14K43
-35013d283K4p3k29k61LK83K66O9N3m9k01k39K1j2j38p5K9J11Pj65l41l62k00M5J85K35J40
-34986e157M4j30r7J24J24J4j02k05l1J7q2M7K24J51q7j79j18J48L40L69L00Lk84k20M7J24
-34960d616m7j01r3m6n8L4J20N1nJ04K48J78o5N8J15k9n4m1j86l39j91K1L4J53J60jo8j26
-34932d790p6J2j72m69k30J20L10J72O9O5Jl6P8R1R1N7j33j88j23j19r5j84k11J36L31K73
-34906e020J26J5pRj0M6N9j20k58r7%l6K11L54J32j52j50O3J12J20J17Kl2j12l69m16j76j22
-34878e711m0Q0O4J69L61M76L91j11l15k15j91m8O9rj09j27O2K13J98J13J95J91R9k8j56l08
-34852d687l35j53j15j7J03P7o4k34p1M2j17j61p1p1K02L70J11N3n9j26L1J78K02q8k01M1
-34826e160K83J28K7N7j35n0l0k58k26q3K02K11Jk28l06k30J21K04m0K6K73K58j34l66j21
-34801e576L5L1Q2N5O1q0j93M3%j07P2Q2M2J35M4ML8mJ0M2k0J8R0J40K06Q1j06j57j08n5L0
-34770e065K20K32K9k63l16j80j38j02p0q1O1K57L25J07o6j17k35j43kl3N4K19J73P7NR7J49
-34743d806O8Q4J1R3J98j81k82j74l01k59OJ91K13J15N0N8N7n8o3J35K27ln9q0r9J53J05P
-34715d594n7j41lM9q0j78j4Q1M3O7J29K87J22q5j88q1J22Q6j41j88j0K72J20k61k28jK07
-34688d665j2l02j61M6L3Q4q8j82j17j9Q9O2j34k48n6K26K25N1N1K06J79O7j9p6n7J4jL6J7
-34659d751k4l5j60k01L1P6J7R8Q1j26j11p5K5J55O0O8j43l27p0J53R4l6r9M9R3L6Q3L18K07
-34630d514nq1jJ57J24j07o9o7k53l40j91l5m4k3j08j48R7K13J70J04L7j01m5J14J53R2J37
-34603d734J03l1l5J8K2K03L40J82k7k13j61j8P0R5N0L5j1j04j66j85j66k37k78q1P9r0M9
-34576e291M54L56j92l62k16L5J67M9j90j15m7j91l60k83K5L18K96j13Q5K90J05J09J34K18
-34552d719L19J34l15n53l93q8K89K94J15k4p8j41j63j83m0J53J07J1r2r8M7n0J9J76J47J44
-34526d982J51J39j78l59n6K23K55J40Jr7j80k6M1l2r0j53j13q2M7l5k31j94J46L72L14J49
-34500d830MM3J53J04N3J27j43l69k16P8R6p0j09J01J01j21l85l85Q5L56K37J37j6n2p5k92
-34474e388l84PJ72N2m4ok2k6O4J6j48j03J25O6j50L0L25K80r9j60j18p5P4J53K19J72Q8m5
-34446d925m5J56L23J61p1k69k36JR0J17O4N1j09j40l3NO3L0o9M3j5q4J1L8l0q5N%OO9Q7J24
-34414d667O0RQ1J40oj31k73k73q2R8Kj87j44j2N8Q5l6j41j07P5K20J95M2q5j52j50j91j28
-34386e700o8Q0J67K22K76R8O5J49j00r7J35J98j3l18j98m5j68j22N2J38j28q5J15J67K23
-34361d957J53l2j19j72k45r2k3q3j18J3K11K1j91n9M1J56K26K38K59K7p4J00J60k2k60k37
-34335e079j03j15k24l18o5J37L24M76K68J2P4K28P6j95j65o3l36m42k91LK05J74j16j35K1
-34310e649j03k14M6K52K41J52N7n1k45k81j70j09P4K16K37R8J4O1Q0R7K20R7J43R5o7p2O
-34283d775Ml3J09J23rj02k27j34l9l9O4R3o4k74l38j26K46K63J84Q6K6P5k3j3R6J6j15p3
-34255d999O9P5J27K56J36M4j63k61j85Mj6n7o0pJ84K44Ll57m96k22O9J9k3L0K9O9or2ql7
-34225e631L1J90P8O7K48J03k05lK32J61l5l04l07qK31K07N7j50k93j95O8O6j2j45l31j80
-34199f060J16K54J75J97K37J70M3j22j96k44j67K8k8p0J42K47O1K1J34J58J00Q2q3j84q5
-34174e074n9k36k31R2L21L39J37l6k47k75j54j51k91m6K73K43J2n0K9J02m3q0O6Q6rP8K47
-34147d957J18j39k43l6J97K45J14p9o4J21J35J01J5p1m9p2j66j65k77j80J40J96K43K09j5
-34122d679l86m43j37k3k9J02O7J07P4j69j42L2J02J61J72J34L02L82J97j86m38m32j00J45
-34098e187J37p8l57k68j63j12J14K38N9o6J1O8J11R3Mm8M6O2M9Qj2k9j0K6L5J45R0j68k67
-34069e469j08n1j04OK42M42K16l4m0j28j75k02l07j18K01K85M04L01jp7N4J36O5p8j94j59
-34043d893J50J30j40k45j53R3J15Qk9m9j24k2J36l1k86q1J83J72J05R5QL8k0j88j30l22l38
-34016e818q1L3J28K11J37N0K0J02J45o9j83j05j20j21j14P8K49R1o4o3M1K8O5J83K20Q3k33
-33989e107r7J67j0k09q3K1N6J27K4j64j68j30%J92J03l4l8Q9J87J53J56Rj78k07k04j64n2
-33962e561q4k02j19j08j40P4K04J49L6L4O5J8P0o6m3J63J1q3j20J07K90K84J99j10j92j26
-33936e250OL7N7J48K15Q9o8p5JJ62J22P8q7j86j3Jj46k15j13n6L3Q4o9j84j33N2L37M28K1
-33907d724j59j10r8p0J80M72M04N8o8m4j22j81j46o5o2l53l48n2R6J74R2K5L1P4O1R7K53
-33880d585K37l7j16j62j39j82j28n5j3m1J8J62R2J63K36K3k14k1k2k72k51q8p3L1J07l4k7
-33853e391m7j60jK85K45Q0k5r5j59k00Q4J92R4R2J1p8l7j59j83K9P6O2j67l02j45n6K1R4
-33825e840J92L61L82J33P9J30M2l07l60k21j39j74j0K85K76L54L07J8k4J88J20k15m76l40
-33801e239J12R9r0l8L1L7%J28K37J06Q6O5j70l30k11j38j9K7P4K18K63O1k45k21l6N0J74
-33774d969J74j51j55n6o9j08m0K7j78k09l8m8K2K71L22J76M6q8j62q7J8O7K04M4j95m8O1
-33747e169k5Q2R0j35l36j48K42M19L19J25j42k28j10k37k48p1n4j4Q4j6LL27L27O1J9n1k20
-33720e106l1J71J12k0k1j02m4l9k63l69j34J81L52M34K45p6k13j45L4r7j43j48p5L3K26J71
-33694e067O1Q2L3j16k02j55l0J30O0j5Rm0Q5J90R5k5l27l69k06Q0J22L8R0J96K13Q2J03J
-33666d882p7j2k08m07l50J34M20L13r4j41r8o4J00N5j63r8J03J90K40K81J99nJ23Q0j61j14
-33640d636j33k25j80j91j23k8n2p0J51K88K14P7r8L7N8q3j25j29pr6j21j12j18L5p6j44J48
-33613e739J62L2j70j88J72L90K57q5q5P7PM3J11J07m2L2J48J9j52o9M5O5M7q8Pk1k27j06
-33585e251j33k55j13O9R2J76P8j45j03J46L55K80Q3O3Q6q0k19m9J37j0j38N5J03jk8R4K56
-33558d452K05M0o1j2q6k01j77j81k09j35j53n1K4P1J10N0n5j55k12k60j49J96L77K96K13
-33533d967J43J1j02q8p7P4J41K4n8N8m6k3J1p1r0j45k8J04J01m6j74L4L55L12o3j34K2J63
-33505d559J62J11j03k16k4L12K78L0j65r4pj84j73m8M0J03K1r8j93o0L00L29M5p5k37l72
-33479d877j55P4J38L3l3M4j9j84o7J95j9l61m00j54N8K35J95J7q1n1J32Q0l8l3l6O0K50K76
-33451d721L5K6J87N2j00j47k23j53P8K19Rl44k56l1J00J20J27P2m4p9J91K03j20k40k36j83
-33425e458n3J09J38R1N7jm5n2jmj43k13j35q9m6K18K47K30L98K25N2lL6P5J55J38qk28k69
-33396d579j87j86k97l12NJ05K4k3n4J22J74J52O4o3M2K89J01k42j62j20j78j07l4J22J86
-33371e158J43J55K18J83j28j66O7J61K41K31l1j93j70j58j11j81j64j62p2J51J59kN1J53
-33347d783K51J24Q3J54p8k39j62j16j71k37r1K49K05o6j69j00J20P3o9m6J32L57L76K10O8
-33322c925J6J3p1j74j38l3k2j87j75k36k15k33l92k60o3j24p5K72L49J07K7J7N0o2r5lK8
-33295e604L4K89L46R7p1j5N3J8q8j09kM9J06J48k9j42J62L49K17n1j17j87k82k38k26nK27
-33268e071l5j38J27J96R3m1j90Q5J80J18J74J56O0r0k71q6Q5j51k82j02l4QQj17j28J1P9
-33241e356J13L18K96K13J53j86l68j11K37K24K8j03k3kr2j47j83j9O%m2pJ57M6r6j7p0l9
-33213e070R4J73J55q5k33K9Q1N2O6K7L5j39j75M8K46J58nk15m72n22k21n2k2l2J56L85L10
-33186e228M4q5q6j91k07k7J22K34J38K9M2J29J33l7R6K01m7k76k74p1J14K3j28j40j45qJ32
-33159e513J15R5L2n8j5n4j07j12J0K19L00L25O4r2K6j45k95k92j93n7m3M9J92N1m8m6qJ15
-33131e485K79K38l2j42o1J57L15J66k19m34n45k66P8M2K1m3L1K21J55O4J70J97L8Q6J10l6
-33105d895l8k18l00q5J57J98K06j3j66RK25P4j39L7K03J35J16l4k56l44k81j32K2P1r5j17
-33079e660Q9J29R0J5K70L61K11J7l00l38j26M7k5qJ12R8K6J02K05N5o7j54q1pj7m4j39k23
-33051e362p7Q1O5L3p8p5J05K87J59N5J7k26j30Q9R9J19J22r4j90r2K0k5p1n7L3K05J92J55
-33023d641L1N7O9j08k31j0R3O7N9LJ66J62ok95l82l10j11j8rj06J4J85K7m0j34K1J20M4q8
-32994e371lK93L61J59j20j71j15N3J67Q6o6k17j15J09K3j74l7J45K32J00j39j57k56j85P5
-32969e323J00J14j1l19k08O5J03K28J89j0J32K61J47j53k53KJ32L8p2r2j98j71j47nP9J69
-32943e203K45J08j28k72q8O8K06K66J14r6q1P9J6lN0J1O0J03Q0J75O0o6j85k79j29n0j39
-32916e078n5L1P4q8l23m80k68R6J06J96M35N56M66J13p3k4P1O7N1j2m1R3J09l4k08k65j92
-32889d677n2M8J04Q3k8j48k19k10rM8j01j58j02j9P9J10Q4nLJ27J51K22J59n1j95k27n4O2
-32861d975O3K34K56J68j3j09p3k6j53k32r6M2O6K6j56j77j59k43j68M0J23J31%L7J57K01
-32835e036N5qoQ2J18K00J44N6r2j68KK8K0j81m07j33L36M04l5k32q9j24j24j6L8r9J6J17
-32807e134M0J50L47K50ro4J21N4k67j75l5P5O0o5nj5p1L5J00p1k63k0J01j5p6k34k63r7N7
-32778e489O9J53K30J64K4Km1n1J11p3j87n5r9q8jP6J34L48K53M0QM6r6l43l28j02N7L%j5
-32748e250N3Q6P3j09j12J86K53J97K30O0j99k04j53j88k9M2J3j4K5Q7O3K1j3K2P1J9j56j66
-32720e092j17k03j50J90K41J06J18L6j24l5j10q0J01r0k80j03k6p1K7J23P9q9q7j17k33l20
-32694f306j88mK30L59L45K89J51qj90k31oJ66J67j2r2L9Q8K59P8j22m2N3K34J53p5k33j16
-32667e014K27J84j89m24l35o4j0p7L3K07K6j00j24j07J50K25J09P8P2rl6r1k62l22j83K34
-32641e802K72L5R0O7J0L5r3j09j09j8J65J96J79J55J31Pj13j65k44n4R9J72R4j41j04J00
-32615e145Q3J0J2j40j30p5P2K08K35L07J71o4L2K52J28j51j70j12j84l07l41l19m7J14jq
-32589e570Q8J64Q0k30k80m0R0R4J34R9K28J30n1L3J05O0o5j80j6p0j38j28j99j64m4P1J42
-32562e657K23J43n0q1L8K20L65K35L1q6k22k25nK33ok95k08J38L59R7j10Q7J89j12k75j53
-32536e127o4j8J93K63N2LO2m2k51k56L1N1j18L2J03j96k81n3J17J73J75R8J0Rj61m58l05
-32509e958Q4J52O9LJ03J58L2P9J76J20O4r1k54j27q4j61j90q8J01J64J43J98K42J0l40k91
-32483e686J16J99qn1k9L5J56J57M4k05k80r3j01r6J7J58L2O6J46l7L3N8J8J5p6r9J33K80
-32455e098K66K65Q3l0m0m1j20r0Q1m0l12k46m1j27j31J8j02j61jJ18L12L51J83Op1M0j50
-32428e078j56jj19j93j65o5J91K56l1o8p3p8K13L13J49k9k4j80k84j4R5M3k5J40K09M2M9
-32401d883J31J05P7N3k41m20j66J05J63j4J9J03k53k34J46K16J39L7L3J15K27M0j63q1J04
-32376d642Q0q3k31k91j50J8L0l6j55k08N6Q9J1P3m7j87k69P3K34P1kJ38J02p0j19K3J43k7
-32348e376j69k0J12Q0n7p2J8m1j9J35O0O3Oj92k63n1O9M5J6M9K05J80L1K3J31K15J36J42
-32320d544J64K0r9j45j05lj3j27j77l50l08JK55K70o5j66r9n0K9o8R7J56L3J51J69R4P4J87
-32292d619M0j85j13n7R3J97J00m0r0q6j17j17j04o1M6J77J97P7k3J1oj57j48J02L5k22k01
-32265e271k4lj66n1K9J33K76J50K3o9j29N4J93K44Q9j14r0N8J92K06J0j88j92j77k19j13
-32239e149MM2J02J24Pk7J05J7N5J84J09j16k45J1J92O5m1km9j38j13j79j39o2m0j62j88k6
-32211e659R3N4N6N5J61K26P6M7Q6k1J7P9K0O6J47Q3l6j49k53j91Nm6k03j03p5j76j04J06
-32183e639K07J04K73L54J62J88K05O6o9j53j92q9j34p2J37R9J6j00k89k40P8m6p6J12O1m
-32157e041P1K55j4k15J7K72L60p2l68r0j00o6J61K71K46J7j34n0o2l59l88l28j16J44J40
-32132e449P1P8K61K87J76J66O8j21P0jj25o3J69j6j15j98l60j31j9%K7o7j80m4J89Q6k06
-32105e447j26j31k18r9Q2J86K77J30j26k54k9J53N5O9J54J87O9n2K7J3j89j62J01K90J80
-32080d860M5L4J10P3j60k38j39m7j17p2m1j45j8J78P2j0nl3n8J6K57O5j31p2N3K8J9j0R7
-32051e109L5l7m3j5K17K29l2k05j95j66j70N6Q5p7%O5Q2o8k30k52j13K16K60K56K66K09J43
-32024d593J24J03l5k96k94j07k6nq5k20k28j64J44M39M84J64j43k40j47J9J64J45k23l57
-32000e377j56J84J21k15k15K9P2K22M93M26rl17j09L8q7j04q0o5j09n3R9K20P3k73k11J35
-31974e268K06J5o0j39l8J2o4M8j9J9J44J01P0p8k83k17J00K73J48j07k36m7qKJ51Q8n6j91
-31946e434j55J84L11K12oj29k16m4J15K1m2l6n6n9R9K16J6j71MK27K56K45P6k41k40n5k37
-31919e139n8L67J43j74lJ6j7P6Q7L9j09p2k4q0j72k4J35o3j76j41l5r3j15M1J01n4Mj2j58
-31890e710j06rN5m4j80n8R7J06J43J86J19J07N1o7j41p0p1O6K17M7M9kk02j39K08M28K26
-31863d694J4L3j8j22k0J17J26M2R5R2l7r7j87j96k19j37qR8l3k32k37J16L05K12J17m4p8
-31836d992J55J83j7p7o7p9m9j5kjJ11q8k75k79k65q1J87K20O4Q5K33J08j22L3K78K45L1p1
-31808d547m1j80k54r5o0j10L0O7J52L94L87J77j80l87l25m6K25L41J27n1k5Lj26k49j42j37
-31782e052k43k17N5J90N3r3l4K02L10K45j1k87l46k51j45m8J44O4l4K2J07J78J38j87j84
-31757e424J71J43o6l3O5m9k74l07p4J08J00J43J46J15j4l33j30K53M5j07J20Q3o6l0RK8M4
-31730e334J22N0L8J55J86J59n7j15j36j46k4Q0o4j15r7j36k47j13J38J37J93J06r4j42J37
-31705e319J95jp0r8P7J55l2k29j51J85J05k30l47j08K50L31L0j0J15J21m7k63j28p4p3k3
-31679e639m0m2J59K89J35j76j65N8J68O9l9j2l7K8N2J26J26L0n1j41j34n6N2R0J19K07K6
-31652d798j37j50k38k54j28K1L39M63K00o3o0J26N5j75j46Q1Q6p5j27J7J77O5m2j45k61k74
-31626e443k4J38K35J31p3l4J8k6j34k2J65O6j43N2J85J38Q5O4R1Mj30r9L0Kj73l05j87R9
-31598e290O1p3nR0O5K1K4R2J66N2j1L8j23m06l30M2J77K5j12j02k0J20K26K28J92R9olLl6
-31568d796oP9N5K8p3p4J13J16Nk65l99l33j62O9J35J62P1j06n6J36K52L56L80J01k89k64
-31542d765p8J06M4j76k09j67j53m8O7R7O2R4J42K9J2j8j05r2r8m9J22J97J28o6j75q3k3j59
-31514e364k49k29k6J39l2j88o8J17J21l4K8J25J79O6j40j36M6J81J82K66K59R6J7j4N2M7
-31488d559lK6n6j37k5R9p1j44J27K43O1m2k22L2R9j62k74j84p3o7j09m0J06J18J49K85K15
-31461d608J8j16k59k93l92j09K24J98L7k48k01K8J32K78K87J0J7J63Mj25j77j3Q3oJ83J70
-31435d715j65k11J7K05J03j68j56N5Q2K1P5K8j51j38o5k6l0Kp6j10LNj94k72k25o8K2R5J00
-31406e957P6J20J79L09K14p6j45q4O9J91Qj50p3M4R2N5qR3R1L8N8J76K42J71M9j71l57m48
-31378e194l38M2J37L1m0O7L10L97K67Mk26l22k35l3j68j84J23K90K53nmO1q1j06j18M6J13
-31351d913K8n7j4J31J71p4j94m0n5l6K16L94R4k25l86m89n35j91K26L72L11k0K7K26J89O0
-31325d784N5P1M2qJ32K38Jk08j26O5r1l33l74k12k3M9O4P5J29l0k35j12K00J79K4k2kj23
-31297e359j61K8p9ML25K42j35nJ5o7k1O5J95J72pj41l4O9K91L67P0j25k69l22j93k11j96
-31270e482j40ro0j27ON5J56J16j5J74K24R8p6j09N1K27J01k41l65j54O2J68J32J1QJ18J88
-31243d883J68J46l9j32o8m1p6K0J82L2p7j45k51l00j99K16M12K66N4J2P1Pq9r1m0L3m7j99
-31215e058k77n4M2q8j90j41J76K63K28L17M14P5r4p8l23m03l17j42Q6N0m1J00J78J4l8M3
-31189e258J27J00L3r7j11K8N6P1J39P3K8Lj76k58j71J28K30J02O0J29J51K25N7l24m45j92
-31163e292N0K1o4j29rK37L83O5j25k28k86j53m2N9J10J22M7L1O6j24k02p7N4L49N02L23J04
-31136d208r3k31k83k17j61q8N4J24J81K19k1k95k05n0M1j02j61m8K0M2R3r6k30p7j1J77K27
-31109e399J98L7k54j67j11k64j21K29L51K22o9p4M3l1l2m1r8l7j3L6q0j70Q3L57L06k6k82
-31082e407k41m2J49n2J10K31J36P5n6q4j2k05k78j74M2K10J83L1rP1N9N8P3j74j82J55K70
-31055e063K81J25J0j53l03p3kk00j75O7K39K18J29J74R4k51m63m79j92J7j6K9J22L35L05
-31030e225kj14k27QK67J77jj46j44N6J11J36K55J3k69j79l7J1j29k18j07J19M13L33K24M0
-31004d635q4L8J03R7M3r8j11m3j14j56PO5j08j21L0Q5J10N8j7PN8n7j15Q5R3j01j31kJ17
-30975d897J33J05Q4K01J84p2j97j68p9j47k44j27J41K24J71nj2p7k75k86JK01M9nq5m4J28
-30948e098O4j90j92j74MK58J96J3m6pN1m3O3j14k68N4J70J61J10q3j59k0J80j2j87j17K9
-30921e357N9j26J0J53P8r6lL9N9J67J71K23J67Qj50k9J62M2K6M1o0k32j66o5k15j84j37j88
-30893e603j6J86J61J0lJ69K82L78L75Pl07l26k50k84l08j72j53k8m1P9J74K36L42L85K46
-30868d461o3j67j38k32j88qO6j8j2J6p3j36m4q1j55j0J32J77Q4J32J66k0l32k38J94K81N4
-30841e074J8J94K65J04m2j34J04K14O8k30l07k51k26n8O5R6N8O1J30R3P3r2lq6j56J31K01
-30814d784J92O3j76r9j5p9k15k33j38k18k13J25J12n4q2N3K08L1j55K00M20K34J26j23l04
-30789e124k45n5J89J31Q7J88K66R6j41j27l7o9k99k90j44l6J06N2j8J44L72K96J65K46J85
-30764d062l0k97k28l4M1K7p5j64p3j7MJ86J81k8k88l65m8J40K31P9r5j60k47j17K8R7m4o
-30736e364J92J67J8Q1J29pp6o4J4J10R2K38K45N3k62m30l16j29J8L4J4J19J38k52k87P8J93
-30709e254J01Q6J54L1q6K6K48J58k6N6O3j03k34k74k52KK49K56Q4j27k33j61q6n5P0lj1J64
-30681e157J44q1n0K8r6j19J39M6o7K1qn1n4j42j22M8J47O6K12J09j23LP3K8k7j66j77rK44
-30652e141K02n7j70k28k71j71N2l3j23q2O0M7M6l0L1K74J80l1j48j33K9N5K13J12j27o4j1
-30625e519K3J55J02J36K08%N3Q7qp3j75j82j05l4K40Q4k36j02n0j92k22j88J27J86P3J43
-30599e469K07J64M9m0j76m1J6j18k12j21Q0K04J00l1L0N2j7q8QK11K03M3J12K33Pr6L9q2
-30571d733j88j07j79k45l57k26m5J0j4j00K6J61J17J35l5k69j08K91K99J17J91J85J19K51
-30547d704J07j31j79l18k57L9J22J43J3kJ1p8r4r2o7k40j76O2K7j01j28pJ39K08O0o3o5J26
-30519e645K33J89R1p5j44L9K34K34J64J14kj09k39k55j41K6K35J49o1j38k17k52r5J83K71
-30494e211K00J15j4j13j15J3pj78k26j4K2j40l2J25O9R7L04K29J21K4j60n1P7j71k90q4J14
-30467e296J6j83j50o8K1J03M2P9M8k31k08J16J06j2L6J35Lk32q8J24J51J69K52K61K19j21
-30441d708k66j97l60l08N2K15M2J20J49l0j01j59j93m0J50J66J01K32L19J10j9j15l04j86
-30417e330k2J72K47Mk69k52p7L5K47L91L36J80P7p6k09k68j02nr9QK0j57j42p3j36j45M9
-30390e596J27l9r0nJ42K21K74J46j23j67j00K9P8Qn4j56O1K57J41r5j01rM2q1j14r2L0K78
-30362d988M09L03R5K0j38j23n5j41j34p8k42l62l20j83J36L38L36K17L4j38k46r1o8j0Q7
-30337e342Q5K04L18K54R3R5N0j34j98k62k71o7J86R0NJ2l8j94j15Oj45l33k84r2J49L04L34
-30310e290L05Q2j82l52j18P0N0j4J21J43Q1L7k22j29J26K73O8j16j38k7J18L7j73j20J33
-30285e237J34J63R5j41j20N7J18Kl8j28j50m2P5n3j69L3J23J16O9J04N4q0l9M8J04J04q9
-30258d887k35k03r9J08K53K31J52r7l78l24j75r9m8j26m9J30K10K49K40J51O3j12j15M9R4
-30233e017N3J2O9R6M8o0j90L8J21M7p8r7j27j39l4J40J41m6k18j88q6p7J19K87K90J19m1
-30206d818j68j59L2K4J01K08Q1j05j81l06j03J67J12l9j40pK21Q5j64k4n7P0J04j32R7K50
-30180d851P1n2j59k28q4k7p3L7l1j92k02l1K28K49J55O2J77J45q0q8r1j31M6J4j18m1r5k40
-30152e630j43r0k53r4K43K12j63k69j16m9P4J76J57J23K3J03K52K29J53L11L69J47L6J1j2
-30127d200k18l27k55j91j10n2R8N5p0p9L7J28k5j29o4j36j71N9K31J62L3J0P4m4r8M4Q4P8
-30099e076J99J91J25j0r8lR0J2l6r8j51O2J41q2l43l73r7M0J3r6j20n9J96K66J92oj60j65
-30071e446n3Q7J18M1j35j23j41r0O9J65L3j11k9m7k15j86K8J86J56R4J51J84K00J56K4j0
-30045d894j5j41j53k06k44k3J43l8K1J49J46l4K08M83L61k1k47k29j91j91J68L03K0j15k00
-30020d940k86l58j7J91J04O5J43O2r8k77k26J49K26J33J22Q0P9K1K7M6j12k96k37r7kLl5
-29993e530L2m4k23o3J41Q8l4NJ80L21K02Jj22j28j7J51M0j19j47m5J56J52M8K3M3P7P6k1
-29965d757m8o4k18j96k2J80L08L3j90j80jJ69K16R6J02P5q8j5R1J61Q8lR4Oj20l04k20j62
-29937d969j98j08o2M1N3r0j48j55j32J56J92K6P2K5J01J88J06m6q9q3j28M3j56k90j4K57
-29911e408M72Q0j81j68j69q8Q2J59kJ35J94K4j1J0rR9M2k24k80q3Q9K66L57J49j33j75O3
-29884d710R5j6%L7J35J07k31k95j06n0K26L31J34K5J16j08m11m61k55l30k78k9J06J21R6
-29859e751P3J94L42K47K06K32K08l4k25k02p8m3k7j2j83j71R4L86L63p8l51l35j54j52j92
-29834e643j29M5J88J54K07J33J4OO2K13K85J92NJ6K7Jj34j32j49j02Jj69k64j12J93K95K07
-29807d590n2j98j07k86k56nR7J87J35O8J54K29N1j17j67k76j23L4n7J6J37R9j09L4J15o5
-29781e052p8J9J13K16N1n3l0q4k16k49k36q4R1O8J1J80K68P5q8j10j59j76L5K61K47Kk73
-29754e251l69l2K40K54J59J61Rj27j99k01L9O9m5Q5L92J60k68k09p6j12PK83J41n4j08j08
-29728e160j83k59j86j4K60L70K79J31R2o3j48k2J09J40M9j2q7jm4m47m41k70j57J3k3Q4L08
-29701e682L72K93R6nM9%k76l20rK47J56p1j28j32RK26J69J16J72K34J33k18l91l47k25N1
-29675e481J81K78K04k4p8p4p1l3r8j49q3R1P3j00j24M6m8n9J60J33O0J30J84O0k9L7J34J57
-29647d523N2Nj30k16j09q1J36L40L41J15o9p9k02l10k78j28J6L2n3j27j74j46J70L68L9j57
-29621e168k37j99j00j10q7J53M01K57J02o2j14k34j88R6L11J41j52j50l2J2K5J05q8M7K25
-29596e046R9j32l07j75L2R0O5J11L5p0M9J05J55J69Q1j13j53p0k9O1L9N0p4j93j50k1K23
-29569e169K90J54O6o2j53j54J2P1p2k29k72q5l7N9J46P6J8q3O6J80K14J11o7j23J0k20k95
-29542e548j42%K21K37K5p9N1L1o6M8P1m5j72j61k48l42k56Q0K09J11J59J92J45J49N6J10
-29516e164J01k37k27no4m5L0p0j28o3J55K57K4l2L0J89K66M0j8R5N6k6R4J3r2r8Q7K31R5
-29487d506j3J28Q2j7K5N6r7j61q0r9j11j74k02p6o1k1K14K48J46M8j06q5J37J10p4N2R7j48
-29459d688o4M3qm4K9M5j06j24n9N6J81K06j32m83k17J62L01L80K93J4k33l97m35k3K40K99
-29433d764M3r2k57l05k15j89J0K22J94k7j14n7R7J71J29Qk83m50j50J82K63J08J0n4N7K72
-29407e191K63P4O0j7j52k02j86q8P0J30p4j75R0K80J09J02J84K30qj58K2j58l37j87p6m4
-29381e439R1K16O6j9o5j65j38j63N7J90j44k33j44n6J07K48K57K81K63J46N5K7N2M9J00M9
-29355d312j8nj71j90j0Pr7k20k05j02q9J71K39N1p2O1Q5L6J07J34o5j81j26M9J27k2j32m2
-29327d992J96K02L1j23j57k18j46O3R9J2j12j34N7J63J17j11l56j62N1M9Q9R8M5N4J18n5
-29301e122k79j84r4o7J33J36J06O7k0N8J59O7q8r7j64j80J6K00J47R3J34R4J4n5j78k51k5
-29274e380r8k10p8N5R7J84K16M9M9P3P1j31k74j23R8R7K1J87J28j82j91J57K84J47m2l12
-29248e108m20m24j71J87L11J71R5J22j3J0K4j2J27O6m6N6J6r6j3K1R6K05k3j53j44P9J21
-29221d916k8j39j43j17j05K5R5P2R3P6J06K9Q4J99M3o2j15r1PJ84J88R7rj4j28k60k34j48
-29193e211m9M1K30K20P1j35j70j14RQ3k8k22k87j69l6J54O8o2R9Q3O3J42p4j49kJ60P8j59
-29165e366j45J00K00L0m2Q0K40K48O7j6j93l80m22j16N6j89J60N42J99n7J22J87J03Q3P3
-29140d436j81j50l7k4p6j58q5J90J64j12k26k10j22N4J72L10K43j07k46j41J06j08q3J16
-29116e147J14J90J49o7j36j74k22o5J23K20J42j1j70J51M82O5l34k09lK1r2j65q7l0j8m9
-29090e322q5QP6Q8o8p0M4n7j5J34J16O1j81k64j43K17M85K57r7k60l33l53j10J64K68L05
-29064e135M4k0Q9p4l2K04J82P9K1j11k22k84k77k73j89M6K78L44J67O6M2l2N6J40Q7m5j89
-29037e038j33j4L7Nj23m2M4K55K57P5J00Q3J72K31K0k67m06j98k6n8k78k55L0K41K13L6n9
-29010e098j64k41n1M2J69L59K19J3j13P7L48K72M9p6k68k22j46r9O6J09p3k56j62j34o4L0
-28984e414n9m5kJ6m3m3Q0J25O8P1R8K5j12j88j59J8J18J18R0j2j29j36j07q6p5J05J67J20
-28956e391J57m8j06j08j02O5R6j8j46j36L9J71Q9j37j91j12n1q0m1N0J03J09J36N0N2J3j53
-28929e690j25j3J28K20O8j08J0K24J94R7J66J49k6j87p0o5km8j38k50k38NK74K05N8J95J04
-28902d863j74l1J63J57J63J41J19K8R3l6k19j17J3o0k00k53j18J13J64L9p3j29M4k1m7Q0
-28876e024K8K1N5J25P1J8J47J86q2k62j43k5q3k28l18k40j5Q5J95M03M10K67N1p0P2J05k04
-28849d455l40j79l5J24K76J25j07k77j73o0l9M7K9j4P3K4O3R6j26j08J28K09J09j3q8K0M0
-28822d651K17L10J82N5n7k74m45l64J5P4j48j65o2J43K10J76M1j49j55K7Q6J39J21J7k1r2
-28796d770j04j63j89j8j37o8J92J94Q5j33J4J26J12J8q0k9J54R8k7M3P1J32J50r3k32k18
-28770d872j43M8K63J65m3m8j00r8m3p6j62j91r9L6K64K54Rr2k7M4N5l2j46o5J15r8m05k76
-28742e763m3p1l8J50L02L12J4j42k41r0J42K03l9j95L4J23K51K81O9m0J6J6j84j56J18J89
-28716d782K01j9j43N3J55j08r3kj73j51j11j93o8J01J98K06P8J3P8R1n4k71k59n6k5q5m5
-28689e464L2Q7J03J75K18j21m7L71K20j67k57j44L1J27K27J73M6j23k00k53j49K34K96L6
-28665d549o6k3m6l0J07M4j49n9k25k73j68p2J30J94J20O1RN9J67K46J64p0j54k36k57k20
-28639e296j18N5K80K12o3p8j22n2J21J41J89K32K51J28j17p0q6j21j80l05l15n5k9j58q2
-28614e638J14J97P8n1r4m4J50K02K26J46J38Q1k22l33j60K1K11J84L7K6R6J00kn2j00j35
-28588d824j43m3K0j0o7LJ36K19J74o6j83j47j01j2P9R8j8j78j77j13k8j02j13Q3K03L3k7
-28561e304O8J23J57J57k0r5l9P0O6R1N7j14OR5o6j15nQ3Q0r0q8O6N1n9L8K11M0OK27K54J35
-28530c914j73m47m36l87l18j35R6J99L6j12l7J04K9j4jQ8J40R7J04J44J35J52P4N4j67k74
-28504d963n2J51J28J9j01p0J6j4m8j35q7R3p8k13j84R1J22R8J36O8M6K6J49J54j4m1k6lM5
-28475d687q0q8J48Q6P2n1l03j55L8k9p9j64j26J0O9l3j9J41K77K91J90r1k17j23M2K66K05
-28448d410m3L3L05R5j44j78j06o3j38j02N0J18o3j80j22J45K35J33k3k05o4l4j59k26j21
-28423e267opl9Pn9j87n0l9j49%K85L65K54Q4qk6j12m7O4J78J81P2l5n3k16k05J7m3N4J25
-28393d862q3k20j67M5LL0p3j67L6J65K15J18L6N4n6j40J9P2m7o3J07J81l6l04k46j22n7J8
-28365e544Q5J35j5j62q6o0Q3L41K04K2K24L09l4k88k28r3L6J58J54m8j30j79j26OQ0J96K29
-28338d731J03k26l01j91l1K12K98J94k2k08k49k08k18k08K0K48L75M87K46j10o8jo1L0n1
-28313d671j52r9r3j43k75k40L5J61Q9n3k11L2J41Q1J94K79K20J20N5M5M0q6l39k62j5L9L07
-28286d801L43K6k55p7qj13j66m9nM1l2N0J32M0L4K9p1K9J36J14j6o4J19l1k23p0p9j07j02
-28257e176j23Q5J62L1j56j52J55J49k3m4LL3Q0J01N9L2j01j08J0P9k0j5oJ29J45K40K59j01
-28229d273m08l17j15J6J36L26K11P4J63N7j66l88j93J32J05j21k16k56k97j23L4J5N2L9j9
-28204e532m8o0j9P2J68J36J28P3jK34J45j89l23j69Kp5l0j24o2Q9K03J33J21J45kj88j38
-28177e311j07p2J04Q7r0k28p3K14J63j21j25Q2K11R6L0J12Rr4k3j4j55p5N7J00O8j0LJ18
-28149e044J07k2P2L17K88N2k27j66Q2M3o3j09j42j94k16j33J8J53J25J76K65J01j34k61m30
-28124e342l55j73l8J69K33m6j61nO6K8j25k47j07j01k76j40J15K65M10N38M00O3j11p9L7
-28099d982O5n7j01p5O3R6Q5N1J5j54q1o7j0J18J7k33l7Jj34M2K29P1P5Q2J10J96j85m34j87
-28070e421J11J48L8L7J33N9P6R5j7J2K7j07k75j64Q8L12J77k37l68j69N4K36L93J17k02n9
-28044d906OM4N9l9j72j51k3n4k0J98L52J80j3OQ5N2j56j54p6k0L6j71n7K44K20J11M2j97
-28016d574m10l29J7J58O5p2r6o8rLJ00J25L8L9j0l0r5j69K4J47K29K28J13j0j04n2m5Qn4
-27987d833j99l65j78J88R9l2P1J69R3j41r2l5rk7M5R5j63j93p9k2r7m9J46J40J51J6l4L6
-27959e299Rl4o5q3J07K52K43J67J46p9j76l5m7j38o0l0J0K0K3J30q9j19Q4J99K76J72p6k20
-27931d712l30j35p9j63P5K53J37K6j48p9K53J03j44J74L71K00M9k7l0j5P6ol36m84k92J02
-27905e161Rj70n9K07K27P8O9J33J4n5k74l85j87J61L98L03M4k41m47k55J43K77K47K33L05
-27880d386J82n4j81k82j59l2j35k93k5J28j75p7J37J63J6l6J59L30L05j35k94k76j27K6l2
-27855e253M5jn0K1j74j40J33K53J12l4K0N4k2k05m23l27J1J78J70K11J44L5m4p5L5J18%j75
-27827e383j0J10K0L7J61q7k20P6K05J37lk62m45k68qK10K39Q6o2J9j2j04p3j2R2J74L3j71
-27799e521k5J32Rj44j3J50O1q2j13QJ66K23J68J80J03M0J8l9k3Q4j54l20k43k15o4M9J33
-27772e432K5k48k88j80K8J84P0J65K68K56K52J65N3q2q2r2k05k86j78j40M8K79J85J8J5N7
-27746e145J82J15r4p0j19j0k5k09j63j03P2J0l4K76K92R6kn5m8m9n1M8J87J13l1On6l08k62
-27717e437j96k19J8K47J07q1k08p3J97L01J98J16J61lj00k5k1q0k52k80m3J64J53K19K71
-27692d866p3m26k31j19l3J05o7j59P4J24R4O8J00Q6K8J73L06J71M3q8j45L7o0j78k19p3j45
-27665e473j2K16J71J89J59q1j08m3q5J1P0j49j24%L1p7n0J22J09OJ28J26j75l27j34J17K20
-27638e163L9l14k72m4J03K21K34J76K3j14l10k56r2J49L58L58J62j2O9J23j6j72k35j04N2
-27613e037M0N3J30J32M8p9q2j78k61j76j80k34n9K07M6j7p9j71Q3K60J01l9J22M6j33j02
-27587e559n4OP3R9k5O7L90J75j87k30j48q8Q0J32R6L3k1l8J44J80L2j93k99j11k4n7k16k22
-27559e965K9N4J02J54L25M29L14P3k08k58J3K47J58R8J45R2k6m7j76k51k57m7J63L3k37j87
-27533e230K6J53J29j0p8j2L0o0k81k28R8K43J38O4L0Q2O1q9N3K36J12J01K7j56j15%k2R3
-27505d605O6O3N9j5R5O2l3J23J12q4L4Lj68j86j19j19l5M1o7j22o6m5j08%N3j47j79j93j24
-27476e704k9N1L4K0Q3P2L9m1j16J70K90J38o1r7m9n7J30N0j89k29m0J11j2K0J60K21J93K07
-27448d635O8k44l76l49j82J13K51J43K6n4j5J02k5j49n2P9rr4pJ5m8j1k1l1q5l8j21p0K57
-27419e562L85K16k9o9R4J00j5j1O2j16j96k42k68k94k00N2P7K57L16J10pN3M0o9M0J53L5
-27392e088k34k34j4P4R6R8J51J57m3l20j81J90K17j0J1O5J5J8p5L2J03qj84j36m9o6J38K19
-27364e058J41M1j73j52R0K38J66l4j3p9n0j21j76j06j33l32k97j07J26L76K87Kj32m0J85
-27339e351K48R6j48l32k91M0J12J02O7j18j18rp9j41j06kR5m8j06P3K28L32L80K14q1k12
-27313e155j78j11j1M1j21p2L43K16k13l15j15N4J26J45J06Q2l3l9J03K3j18rK1j1k0J6K77
-27286d968K55O3oj09j91j33L9K76K57N2J57J98nm0p2j14m4l0k35j31j57k18R8J35R6J24j89
-27259d892k57o7N8J37J56P0J67K56J23r8k15k39o2j9j59J25J96j8q3n8q6J10K29j44k93r
-27233e072N7k13j69J1J63K45J42kj4M4J59J77M9o9k02q5O5K09L72K74l5k78j93j14J6K19
-27207d244K30L4j59k51k99k37k80k44r6l4O0M3K2J79K22J72K55J99k3j82o4J0orj35k61l49
-27180e447k79j15J05J39J24K88L14J27J37o9j99j8J16J38Q1j38l16k37j49NK57J91k9o4m
-27155e042q5j39k30k56j8R2M6k20l49q6J92K96J33L44O18L22J3r9k61l00j16O9P9n0j18j62
-27129e327l34r9O5J41Rj1K24J59K3J62K35l0j92q3k%O9L6m4RL0jJq9j55k07j53j07O6J98
-27099e407J28J45Jj97j44N3N5J45K96K49l1k26j54l5Oo8o3k1k4j00q0j7K1m0j23K5K72L20
-27071e014L14K78J27jk56l60m13l05j41O1J45O8o2j66j04K66L89K54J36M6n9k70k31m9j89
-27046e536l11j46J22J01l5J25L07K51J24M6M0J60Qr7J08J02k8j52j82p6j63m1J85J90P0j84
-27020e012k84n2j5M2J31lj13r4O5M6j10j32m9J56K46%j21L1P8P5r9j93J1J58QJ24K17J5M2
-26991d832pJ3j1j8K8j13o7J9K1P7K60K86J17o5k25k46k08j51kQ4R6J7J5r8j97l19l68j72
-26963f066J04J56J9ML5R4J00oj75p8J69J64J02j7%M6R0J94J85R4j04l08j14Q6J51Q1j81l42
-26935e517k77k33k5L73M21J36j26j48J11J29j08k90k09K4J49K20J62j15k48k76k20J02L73
-26912e592L25K69J24j42p6M5J35l0k80k16k2R7K76K63K5p6k92k57P9J78L3j36j38j20r4J10
-26886e512K48L43K04p9k58r1J74K08K6K8J50J11j1p7k1k5oo4q3j18k46j84rJ00J62J43J50
-26859d737J50m2j58k4l7p8j46j89j86j51p0P1J26J65q2j79q7J03J93N3P3J92J88L4q0l08
-26833e206k23K7J3k18k32j27r8k1K69L90J97p6r3L5qK7qK7Q3j05k30k17J1L93K82k4j99l59
-26805e690k20k5J26Q5K1J09J6j13k37k33qJ92K37K28J87J14q8k83j87J38L37J24q0k6k8n7
-26779e361m1N4nL0j08m9J53M3k7M3Nj67j51N6%j71j02J09R7k4j19p9q1j10J00J07J4J56K74
-26750e354J61m7r5l4O1m5q4J61K81R8O2K5q7L0J65o0j65n6kN1J05O4n1j90j55K6L35J25j80
-26721d855j01J91J11j56l30l04j74N5K01J19p4j66j22N8j2p7N7K29K26jo4M3J25J17J49J55
-26695d600J27L9k48m53k18L0Q4nn5j22j64KK67P0l9k3M5J10oj15j13J5j1LL2J28K00J01J32
-26666d787J24P7j06l52l04k00o0J53N7M5L27M58J86P9k5j05r9m4n0j41j38k8Q7P1l6j74j42
-26639e127J8J41J62o0l9Q4q0l49k58J4J79K16O5l2J10J41Q8j7j40j87k17k00k5J07J07m6
-26613e345j70J3q2j52M4O9j05m9R2R8L8k2J06K24L82L50J3l14l83r5J24J75J23kp0r8q3j10
-26585e229M9J55K8n7P9K80K56q4j95m8K6M9M6J11l3j38j74j78l7M6J6r6q6J22J96N9r8m6
-26557d981J06J12J12L4q9rK7j39l34k57M5P6l4J75K47J34jk73k43j44K7P6J03O7p9j17j71
-26530e530P6J10K8J10J25l0m6N4n8J5l4j05L3J89J59K2J3J0j22j71j43j8Q0n4j10n1L0J11
-26502e307P8P8j8j80k37k52J9K28J48J70K64J66j3j42j69j22p2Kj2p2O8L36L51O2j74m0O6
-26475d774j01j46ON6M3K4m1j79k78j20j6P5J53J70J52l5k18r7nj37N3K94K23Q7M8p0q9j0
-26447d932r7k47j83j2Q5r2m5J97J65J10K14J91P4K4j65k36k77l24j41O9N8l7j03p3oQ6J08
-26420e589P8J15J12k0pJ42J85R4J09N6M3J12o8j44P0K48L49J30q2k04k98k16m8K1O9l1j66
-26393d940k98l06j79k7Q4J3J48K12J03p2r5l3P5l2k21j06J68K39J46P4N7j08p6P4O8J9J30
-26366d883O8q7j05j09P7M9k67k17j8j4N4K07J24m9k18o1J13n1j92j23p2K05J84L2l3j09L7
-26339e458P2K7k6q6o7O2l2j31j46q0J45K11L1Q3J46K56M05J52l94n80m74l51L1K61K88K35
-26313e420K1q9J4J55K41l1k17j42K6K66L93K11l3q0j75k55k78j82RQ8J18K83L36J10R9J66
-26287d366J04j49l89l44q1O3P1J01j7q1M4L0j9O8R1n6j11J3O7j66j32Q1K07J19j24j61L0
-26260e107J27m3j89k86k75OP6l2K32L47K11M4j26k04o0p3j35l3J32J08j16k73l57l32k25
-26235f583p9P6K95M25K37j17k21j32r2K12M29J24p7k8J20R4K7M1Q0k0k22k00M1K98J90L4
-26209e048R8j34k84j54j33k2K05K54jj00n7j21o4M6K09K66j1k7J6k09j89L2J13j42j92L8
-26183e611J86L57J10j30o6k3n6p9n6o2o1j4rJ44M77L74n8k15l18p7K81J63jM3M9j81k68j26
-26155e227N6J8k40j60Q7J02n4k8J34J76K8j36M0K46Q7j54j72p4n5qJ5p3j56k55j89O3L39
-26128e590L87K34J85K03K14L4j53k15k90k12j35r7J71K85J92K12J56j1j82k54j88l1P3J31
-26104d881M0r4m3k8j47k94k24q7l5L4O6Q2O0J41J07j16l13j95Q4J11J33K67K29l6j84o0m8
-26077e431m4k43j06J82J43K34K75J61J04j05j77n4r1K7K60J54q0p3N9N1j32q7Ll7j77k56
-26051e440l28k35j20m7J40J48l0j50j86J07K74J99Q2q4PL24L36j18l30l65k84m8p8q0JM6
-26025f259K18K76P6j20j15n9l1J12L10L69L56O3m12m97k87p7N6K95K73L8l8O9J40Q9o3j79
-25999e397k21L0J86J82J45j54k49j3J47%K5J52J51N0j68j24K07K56o4j01J30R4j04j90k19
-25974e249k13j28o1R1L05K72K48N7j90k35j53r3j36j17K9k2p8n2N2J75L09K26K8k58k99k26
-25948e718j90l2J07R0o6k23r9J66J97Q9P4N8J15J04J32J71N9M4J05qj18q3J48K77J72J5k83
-25921d697k77q8P1J27Q4L8o2o9j71k31r0J25J41R5J07J36Pj8j74k99j94q9nJ94L57J53j28
-25894d957j43P1K10P4J4L4j42l22j15N3j03r0k12j84O7J92K30J62K22J87N7R5J27J67q6l22
-25868d714k34j14j11j04j37j42q7O7K49K85J81o2l00k31N0r6k05l6O5K2q0q5p0N6L07L28
-25842e198M8k16r2J06J40N6L2m2k46l63j91J29L53K65R2j61k37j06jJ01J60K7j06k96k37
-25817e983R3K06P3N6J8p8j8K24L25K18j01k26o1J2O6K4k5J7J11J88K01J43N9p3kJ26L0k09
-25789d586l17l70J5J23j35j11N2K9q9j55k0J00J56J90J58k3j30Lj5q2j36r1R5J49Q8q9q1
-25762e272J12K10J29P6l2No8j89j66k99m55k95m1K43K17J79K34R6k2q6N5K50Q0j81j04KJ5
-25735e307q5j35L4K58K95P1r6j12j17lK24J38j41k22j26j31r7j71k04M4J39j36j64N7P2n5
-25709e970L0K54K81P3qPJ38K84L39Q9p8k03j30L3j2j65k13j80j83KO9nL1j7r2jR4P9m5o9
-25679e568Q4R7N2j0j0J76J60l3j53j58j74n3N9J60J36L3O1p1j41n6j01l4J23J03p0n9O3K6
-25651e358Q4K09K11J71j48l79l19k39k67j74K48M84K98J7j17m2J12J11nn2q6k08j84k1Q7
-25626e567L5On6k09r1N6K1m5L6J82L12L52J63j2j29k05l0O7L6J82J58Q0J19L13J58l02l56
-25599d726j60o6RJ9m4Q6K60K10K9j14k01j89n0k1J21J82J62Q1k8j74k07l1j13l65k78l6o8
-25572e712j08N6J97O2J55O0j51j0J46J24qo8r5k59l66j33J32L07K38J72J68O7o5J0N1O3Q9
-25545d878J6p3q4j41k62l77j85J82L23J86M1J55r4l04k53j27J02J93K05K31O8m0n4j31P9
-25520e222L08K65M1k28j94kJ67L19J31p1o6o0j41q0Q4J31O7j0pJ52J04k88k11o6j98j90r9
-25493e364j4N0J1O6J67K47J09mN7l4k37k40j10M1Q3J07P9L4J1j00j70R4K59L53K90K08J2
-25466c995j80j42k89m53k43N0n0l5J99J33M5L7O9P2jj21j22oj27k20j88%K59J32q4j43j49
-25439e552M9P2n7J54L51J98l4k78k28j32p7P2L9k35k67M7J74K07J2j83q5J08P9j44j75j91
-25413f076j39kK84L11K47K06L0l7j0n3o9k0r0j28j28J3l2kl8j65J4J77J32k5j08O8J72J31
-25385e337J79K05R1K3p6r2o1Jn6k26m3K80J75Ql8q1k8k1k04j73P8J6j02m0Qk0j8K01K13m
-25355e142o5k4J34K18P3q8J14N6j43j08l6N8J84J31l2j60r7r3O3P4n%m0m0M5j1l64k50J16
-25326e432R4o0j16M0J50K33K63M2p6l9m5m4l0j0m4j14N0O9J60K55j4j71r0KL2l7k2O8m1n1
-25296d978k8j52m1K8J43Q0k69o2K78J22j24k23k24K3J43J94Q6j92j55MN0l4O8Q8M1R9J36
-25269d899n3m6L5K2M2j18l47n15l32r6J34J73K03J78J62J50O4n6j64k3L1p6j54j76K7K6o0
-25242e868o9n4m6P1J81J59J63Q1J20J07j93p9P2j54k20q2J14P3K92R01N72k53l82l51j17
-25217d962J57P5N3j12j43r6k90k86j16QM9O1p9l7K25J89n4j74J8K21J34q8j03j26j81r4j50
-25190e901OL58K84m0q8L9M0J2k11j48m7J22L28K25L4j3r7j28J39J22j15n5r8j98j07R8K43
-25163e196K24jj00q4j26L0J20Q4r7k13o4k4n3k3K1n1l14k90J7K74L37L68J51j28j30k3r5
-25136e386j99m4J09L2j03j1K84L71K39J83m6k88j14K85K83M0k71l64j16J58J57k6j72j06
-25112e105J69J38r0k98k97n8J35J80J23r7l02j34N1Q6J69K46J69O6k6l3k4j72n15o15k92
-25087f526J34L58K73J10K02K28Q0Q7O0o3k86j28K44L84M4j77j53NJ26Nk53l79j68K45K43
-25062e305MN0P8Q8O6NQ0R4j89m05l03j24J38J15M5K8O9j03k47j31j9l4p3J52M88M24J48k00
-25034e061k63q3J84K44j67m09j68J61L97K41o1p4j62j16j6N3J03P4m8j58k20j3K62J08p9
-25009e271%PJ04qj04l7n9r5k10m6j10OK28K93J22j39k41l5K88L31J49Q5k2j36l11m20j41
-24982e772J28J42M1k6k0j03j83j2J24K11K16J45m0j58L1P4j55j38k6j9J01O7pJ70J70l0r
-24955e078m4k96m20j51J54K26Q7l1J4rJ03J71R5N9j27j57M1Q2N9J5O7R8PmQ5K3P5J23L9J52
-24925d542Mj87k11l07l19j2J64J19Q7J42R8n9Q7J29j9j83j20p9pj6J34J69m0k31k17o3J69
-24898e310J84J17M8r9j71j49P1L32K99J31n3j89j11p9l20k57M4Q6O3O2Q8Q3P1J12n8j36P8
-24871e063N7k4O9R6J8r5j51r9N2Q5j5l5k1J07K23Q4j44k27j7J35n5p0j4R2L2j93j88k27q2
-24842e670Q6J14J60K47J41J03J45j15j89J19M72M15j61m55m08k53j75j58L3K13ll9K00L08
-24818d870K50O6j46k10k84k58r6o6j36j77m5KO8J20J38J31J45K57M74L26j8k46k99k38j14
-24793e226q5n0M5L5n6l7N6J34K19P2j76k70q0L6j5m4m3j23k37k7P4j24j04R6K86K34J22p6
-24765e364l02k12j31k35j61j6j09r7K45M46K36K44L15J44j13j22l3p2j97j98j0J60K04J14
-24741e264q5q5p7r8j41j38J04L22J88J15O7j5mj27k30j78k53j62k0j77k00J7J85L50K85K61
-24715e360J31j55j66J5J34J10J22J29o3m7K09L15J71j09k43j82k3L3j47k80j14J18J54J63
-24691e085q7l08l35k00L6m6m3K5K8K59L61J79q2k83k10r0J00J79P0j06j29J52P7l9P5n6k08
-24664e766j98L0L03J26j57Q6L32K80O9j58k25j83K8J66J21o1o4M1J03J6NJ09j5k82k20J65
-24638e349K27L2j77k25n2J49K05J30P5M4M0M9K0L9J87K60J04j45m54m92m3K52Ml13j14K47
-24612e300J51j8L6L4j02nJ02Q2l6k26j35J6j01o8Lj14k4J21N0m7l8J8J34Q2j15n6J41L27
-24584e088K98J4q5OM6P7J9J33J50n9j82j86k93l59p1K53K79Qk12j42K7Jl7R4O1N8J97M4j15
-24555e064j69l22l89k03J89L24K34J66Lq3P2K73K07oN8J00M9J28K3j65k24l49m71l34J14
-24530e839M54L77K3k02j65k4R6j72k41nLp3k4j7k2j80j01O0M7j8k7J05K29M0l21k28o6K2
-24502f269P6m5k1J40K32K19J13j1j15j31O0K00J34R6j8j81k94j34Q3J38R5k1L9L0k14k33
-24476f032j3J09P1K9J45L62K68K6j61j41M5J72O9p3k76k34M0J18l0n6K33L57L32J03k00j54
-24450d891j71L2K15P1n6j37k32j32r8j47j76j21q5R9J09rJ46K84Q5r3O8Pk9P0R5j01k12l8
-24422e447N3J8j20k68j59K9M5J11K36j28m51l59O3M12L22P5K5p0o9K37K72J15m1j67m4K6
-24396e284j7R6M9j4n3J4Qj62Q5L85L52K02L1j48j37K1k5k66l03k58k07K7J72ol11j03K38
-24369e614J05j7k4L5J82J77J76Q7Ml03k74q0M6PJ2Lj57j65K5K37J79L1q5j0m2j54j91q5k5
-24340e920n3R6J04J18K75P9Q1K49Q6JK5q9k29L0J17o4m1j6L2K12J64j46l30j97J2J74J11
-24313e119Q6P0p1j37o6l7p2j46j18R0Q9J9J5q6L7K07J94J54l1l7Q5Lk17k35o3R4Q7M0m3k2
-24283e230Lk0k2l3l4o7q0K8J02J64K47L7j77j17o6K4L8J36J07J71O0j59j43j04j60j26p2
-24256e493K1j6R5J02P9N9nn9j40jn4m7N8J25K10K21J70n7j91j06r6o3m7p1j6J1O6O4m7r8
-24226e326j30j15j63q4R5J66K00K63K65p6l72L0K85J32j74k21p8Q6J31M3l8j06k15k96j53
-24201e851J9Q8O3N1K2p7q7r6M8R8qOM6J30J52L3K2PJ03J07p3k0j09l61k02J33J52No2r5k08
-24170e964j32j14j57j02m9J2L0Q9J00J22J2k5O3J84K15J51J98J68P5J6r5j08j09k08n4J09
-24144e573P5j13j84m5O0R2J19J43K03L60L06J11j03k82r2J56K60P2l65l71o9p3j6J44J59
-24119e026J27R4l8q0r1J2j2j20j59j7N2Pj11l07l3O8Q2R3k4j05j16j9N9M3R7K22J82K6o1
-24090e155j9jk45l68p3J77Ql8j6q7j03M9K77J94m3j77k14j10J28K04R4j19k6K36K03LJ4q0
-24062e287j17j58m6J0o0j29j18j01J50M19L70M1j50j26j39j39o9J20N3r6p7j48L4J11o5Q4
-24036e633K07K06J08j03q7p0j00n2K0R2J62J64ro9j01K4J90J31k32l53j07P0K48K59K6k5
-24010e034J40J30j5j92k19j14P0l1q5J17J35M6r1o3M2Ll0N1P7ok69l09j13R5L20K74K09L8
-23982d824JM5k19k55L8J82ql21j76m4j63q1n7n5Q3m5j61J91L39R2n3R3O8j46r5J74J18j16
-23954e395p6N2O3O9J50m7j74n7M2j4j76k43L3K41J51J40l3n8J08J13J21K70K28N8o3j59k12
-23927d868j01j23RN3L4O1j36k67k41N6K60R5O4m6j96k04j20p0m4R6N2J28L53K80j9j26j74
-23900e194o8nj95k60o1j1j06j18N5J54k1j26l5N1P3P3K9N2J84J84K35K62L5j66k75l26k78
-23873e858J00L88K03L0o7k58j48k37j35mnQ4J77J32J0L0j10j98j64n0K5P9J91K22J20o7j75
-23846e685o5K42M12L47J22p0Lpj36j80k24j41or3k85q0J76J26l0j28n6K3j62p8P5O2J17K26
-23818e495J22l9pJ36O4qQ2J07oj92k01j72j64r3K0M5J51N2R2O0j61j09jJ66K92K04MJ55K44
-23789d652j8j65q4Oj45j38q9r6q4rj9mL0L3k7n4j6j39j65N5O5l6m1J49L14K14J07J42j23
-23760d989k78j60K3J67j00l37j33J06Om4L2K2O6R8J81J69J02O2l5j01j60j34o8m4qJ56J73
-23733e228K58J00n5n5j29k2j23j99j70j69mN6J4N1K70L35R4j45j37j93k30p9L4J20J33K69
-23707e204K39J50l1j60r5p2jk9J3j38k68k23k19j39P9K60K83J35J6J44J15m6k01r6J30R0
-23681e268n9L9J14L4q8o9q2n0k8j74j77n4K00L57L37K17R0r3j42On4j87j64N7J65L9K8l6
-23653e042jk9l25l64k53j94r1n7k7Q3Q7J62J82Q0L7J5J5Q0JjL4L3J52J27M2o2k18j69L1Q
-23623e664m3O4J44M3L8J11K4j31j49j18n0j1KJ0J4J24K82K39J61R7m2q6j05j69j49M7J09
-23596e208J0j56q1J58Q0J06p1k12j04j09p2O1R9P1M7L6R3Ok06l74j98J11K71J50O3J44K22
-23569e063j3n2kk2p2r7K5K8L0O2m0j05M1P1Qp7k1N2j24k6m1JK01K51K46J18q9j97p9k6j12
-23538e124j35m2mR7J71J34m8k2K1O7K4j4J50K6k18k80l52m02j45Q3Q3M6J26K45K47J4r2J66
-23510e178K72N7j25j81m8j85l37pqj09O8J08J97R8p3k4j6j62k32j31r8R0K31J40J03Q8k8
-23483e490l0R0K14K81L2j70j99k48l29k27J34L16J5j71j0O9j6j21j46q8q2r8j86r0K45K96
-23457f009Q0j18j12jJ49K43J78N0j39j87l30l66j16J87L18K85L16K37l1j08q9o5J4j4q2j76
-23431e886q9M2j32j91O7J39j34k68k91j05J95K01J02jPP5J43K42K21J00Lj46n9J51N0j4L2
-23404e546J36J05r0q2n5j57j22r5j55m6J56J43Jk96m13k78j46J22K20J24K00K14K02K53K65
-23379e340J06j7rm9r9o5j56k02j1K0K3L7K1j51j86M1J87J54J38J70J24j56k04m8j08q0l1
-23352e891J07K37N3j01j18k5j0j29r5mj61q2Kn7KJ9N1N8j35k32j44Q7J72P7J04L30L91K42
-23324e252R2L7j13j45o7j73j39L7K5k03k28j08p8r7m4r7j14J43K62K84J79Qj37j94j69j39
-23298f430l2O0o7j08J6k8k4R7N9K6p1k4K93L99J99Q7L0j68k49N5J00RR4M7j67j86j55p8J45
-23269f071J59Q5K09R9N3K13k7k53j59Q2J48Qj0j79k57k6J49R6k00l20k79j46N3K30L28J30
-23243e885j05k53l44j74J49K82J12j28r3J03J60J7j66k53k35m8M6r4j87q1J40K05J47M0k5
-23218f670m6k3P7M9q2j49N4L29L21J53L4L3K5j35l63l92j26M6k0K9J75J13K64L25R5K4J20
-23191e740J01J6j31l49l70j43m3j9o7k67j23J24K82J66j14k42j97j53K1K19J36K3N1N3R4
-23166f672K2l7n8j47q8J1Q2k5k48k11jJ39K01N8p0j01j22k17j19q4j29j3K0K2K3J64J71J15
-23138g314J05R0p0j72n7p8j27j33n5L2K1j03j85j83j03J73K50K63R1R6K46J39P6Nm3j63j89
-23111g388Jn7j62p4j40j02R9k5j32j94l14j03J25K21K76J4r4J0P9j54l99k69M1P7j00j95
-23085h959j88j71j18q9m3K9r6j09j9o5N2Ol79k93p8l1J8r4k28j36j73j32j63k15l52n52n58
-23058a3136m36k46l30l96j31j26n50p02n38m89q93j245j144j142j357j429j414j504k131
-23039b9339k783l368l786m038l098K309J6502L0428K3664P397j177l580l756l410l016k729
-23023A6220k016j450j051j085j073j032r92q73o07m52m61n17n25m76l32j62k94k76k58l85
-23003A903k61j57k75l67l11k95l2J03k39l54o8M5k29k36r0j13j92j58Mp3q2L1Q4o1k16j37
-22977a776k0N3j37l08j79RR8J6j0O1j2j95k89k39j11p4o7K7J43K53J88pm02n16j81R8l0m0
-22949c647N5k8k6m7l0J36L9k42r6J29Q3p1j21J12J63K7j53k15j86r6r5j03R3J74MN5J18N2
-22921c916J24J39J4N1J66j61nK17l6j70K7Q3jp2j8M4j0J10L35J55o9j9r1j05l5n7j42p9k9
-22892c550j67j72n5J19K96J82ln9j36j61k43m09k97j79j81p1J46L31K66K7q6j0m2r6L1M6
-22866d473Lm9L9O8j27M6K89L04K6k19r7k0l1m9N1K2lJ10m6M3J57Q1L5Oj09j19o5k4P7L2p1
-22835d113Q1m7j50M0J65L6j12j27j74J2N3P1J09O4n1j45o0Q4K5j98k28k40MK12J58L0kn6
-22807d559j39K0K20J25L7m4jj12k78j61R9K6L1J33K49kj55q5P1J19N3R6J1m1j40j87k2N0
-22779d586K2Q1J39rk7R0J9l3j48k27j74j64k2q0M2L13K92K13O4j2j53j61Ol6j01N3M9j25
-22751d675j50M1Kp7j50r0J12Q8ok2M0o7k56k12m0%K4l2J0L14L14J59J63K58Q2j54k23j74
-22723d721j75o3J51J76J94J97m3j97n9L7l4N8J99Ok20j32OJ55J99J97J20n0k11k43r4K0M3
-22696d484K3k29k77k9K01J09r4k5K4Mj12j34R3J14j42k64j9K25M4k20j60J66K59K92K56R3
-22670d286P1P4j62k56k8P2J0p7j02nK36K67P6n6k15k15rO5L7P4q4r3o9j25j1O2J08M2o3J1
-22640d651M3o9k85k80j14m1j06m2O9L5J48J94J07J23K46J07j27q3j27k22m1J12P4J70J77
-22615d583J34kj39k52r8R6mj75j43jMl1%R6P3j68k95j34M1J52K18J06J24K20qr7j16r2j05
-22586e179O2J78L3o7M9J23l3j95k77k07m3j40k53j73Q6M52N59L43O7m7o8r9L6k0j93j64M3
-22559e127N0Q4K6kJ79J02OQ9P0J2Kq3k38k09j14j07o0l8j8K58J44r7n9L3M8k4p7j52m9m8
-22529e399M0O6J11l5n9j1j05l9r3j53P8K45K12K27K25M9k1J78J79M2Q6Rj4p0l22k68m1%m1
-22500d924J1o6q9m2O3L3M2J0k20j64O2J37K30K20Q6k31l93j75l1j60j57J95L71J80O2K5M7
-22473d878J83K10K3m6Qq1j46J2J73K2k12k02k18j08lj59j94j0J3j47j62j9M3R8R2k7k1J36
-22445e620O9j38J6L7K1j00k41o4k5l9k1K3J44J83K47K49K5k76j81N0J99K41J42m2k52l12
-22419e665j31K39L06J05k4K05L11N9R2P4j63j44j43l0k80n54k33J97K93K88L02Q9n4%q7j99
-22393e147r5r2j13m8K8N8N8R7Kj75p0M6J2K23L04K52J85r9k84l68k76l5M3J62J26l8j45r9
-22365e488k4om3J47K29J38J5r2j35k16p0K92K75J08J96J70R9Lq7k37m1J49L2j34m47n06k89
-22338e962o6J58O5R0K56J02J3K2R6M7q2n0jN1R8R7J67Q0j30p8R8K39J06j21p5J0j8j27j64
-22309e079k41OK80K12O8j02r3J48J9r0j09q3R2J43jr8k03k67k31m2J35J73J69n6r3J43K65
-22282d935L49K83L4j79j25M7J55N7j91k91k26n9J00K02J14k7L3K5J49M00L00j45l34j69j52
-22257d585l20k16J71J20o4k15k99j66J3J80P9N7J83K30Q3j49k19p6J27K34Q1j01j21k82l89
-22232e644j60J89K40J24J2q3n8j06k83k26j81j04R8K35K20L49K61J03J17j73k83K4J20J26
-22208e083R0j8m5l7l3j7o9l8K08K26O0N9p4k83l06j21L1K4O6P9J4j30k76l0J83p7j77j6O9
-22179e721K63L91K59P5q5p9K0O8K00J34J2K3o9o8mO1j04j61m1J16R9K0l5k7r0k81k52k63
-22151e539k21n2J2%J36J14Jjp0q3J76K41kK9J71N3m5m6k29k65O6O9j19k20k02l6K04K40K06
-22122e412J58J05n4j65j50p7K8q8l41j70P9K40L53J78m3r6Q8L75L12J8k26j87O4J56Oj22
-22096d971j71j4L9q6NK53K53J46R7R4Rj80j9J57jO9K48J77qj75j43j04K9J09n4k49k94k15
-22068d999n6L0n7l03j12J81j25n6K11K33K65K42L2j97m25l79j46l3J79L38Q0k9J31J64j10
-22043d941j76n0n2j20P0J98n7l05q3J22J53J42J03N8j54j40p8p7kr2Q9K07J51O2r3j43L4
-22016e174K83K37j33k60k35j90J0K08J37Jo1j15j17j09O0J95P9j08j23N9J32J5j70j01N5
-21991e425J09K5o3M2P3J4L5J05L5l2k1O4m2j92k44j87j30O5K91J80n2j55q0M4Q3J50K31K17
-21963d860k1k79m2K60K55o4k76k34j67m4R3J46J55K9n1j04j91k79k30P6K68J99N5r9k7K06
-21937e226K88J22j05k21m9J25O4p4j93j48j03l1j04p2j17q8P3J54P7J63K59J93J59L3j02
-21912d923k51k55J23L42J80j40l77k60j32o3lj97l55k31j52J03L29K83K14P2M6J09j7o7k2
-21887e644J6k06j50J45J22N4J54K61J54o9j86j77J36K72J61J26J72R5J1j37k82k48O6K35
-21863d919j7l33l11qJ41R2nk5k19j97J35L15L12J46N2J1m2L6l8j67l28k50m4k4J50K76J44
-21836e117j2l09l84L2J96K6K5k7J82L35K23N7j23j26r9j77l30j77p6r7j40j18R4K66K99J56
-21810e421K29K70Q8k36k89k56j87p4M1L9L3l3j64j42M3J32K12J75N2Q7K8n5L3J7m4r3m6R7
-21782e464O3m9m5N4qnP0P4M9j43j42j69pqL3K23K44P6o3k18j48J3L6l3l62k92O5L16J39Q
-21752e693R0O6J73K06P5p6k04j38j39q2rj2P4K13K69L0q7p7q8k1Q6J57M2Jj07l92l21p4J28
-21723e910J03J10J40J13J55J34l7P2L1k88k01j15j46L5K48J61K07K17Q8p8l80k50J43K88
-21699e160P7j04m5J15J90J13K8J6j45k05OP7O9M7k6j24m5K60L07R5J26O0j03j38j86k25j18
-21672e038N0J03o5n9k8j22k00k61j93m2j16j3K87K07OJ04J70j37k1J58K26J68J06R5n6n1
-21646d722J9o8j39j61k66m2l4k31m8j8j10l4R4J54R2r6j85j54k4l1j45R9J92Or6K2J35J54
-21618e637J37L35J80j69j10m1O0r6m31k03J27P3J75K88J11lr8n6K20J95j41j07J46K51K60
-21593d534n1j82j96l02k75j54j14M5J71J04J38J22L6k8j13rJ47P1k24j49rk2j33j9J86J35
-21567e359Q2M4N4P1l9j73k13P5J33k8j58o4R0L2l8m6l5q6J7R1J20lp2J12k3j95j34j87j76
-21538f108o4RK8J20K27K34K0l7j49r1Q1K65L36M2k47k40J0Q9n3j26NQ2J96K81K57J57J22
-21511d554j11m74n10m05k43m7j15R1L72L36R6J7K87K58K7o9Nj25m79l14j54j62J05K49J22
-21486e797J62J50p1K7K51J72K3j87l03j02N9p7l20j95O0l0J69L07J10K62L47K29O1n8j05
-21461d856k46k14j00o6n8p1k7J99K48J8p7J21J56Jj32j5p5k20j98o6J12L07L16J08l0p9j95
-21434e139k38k09j20J0j29k38l8J61R0j93k18K9J23N0J12kj52j3m3J9K52K23NJ10K17K03
-21408e128O5J3J54P3k38l43k01l1LQ1J39O7j37o1j23k19m3J32J68J94o1k44j69J02J87K45
-21382e375J48k35l75j36N3R2K23Q6j16k60j80R5K16J91K3n2Rl6n9K2L2j1Q0N5r1j04j9K1
-21354e703J9k5J34K29K33r2l62k17r8%K46J09q7J16J69M0j77l99k36N8P0Q7m4q2J03K95L72
-21327e242J02M0N3q0l8q4j78l67k39P7J63K87J98J5j0Q7J31lj66k74k79j27k4N4P7Q2jj47
-21299e893p1j03J3L28K86m8k45k62l2J14J84K49J32L0OP4No3j33j14r1R3J89R2k6j13L5J8
-21271e346j6J36K10P6j83n80m06Q0J99M2L1J72K27N7j6Q9P1N9j12k36q2o8J49J64J18J31
-21245e034k6m5l0p6j84p0R2M2r4p9n1m2P0Q2J04K0j48k36j29rr1j08o1p3K1J04l2K5J50O9
-21215e839k43k04r7L7L23M51L92P5j31k69k88o7j9m0J3j35j45J60K98R7j81l6Q7J6p9J94
-21189e630L52J58Q9K33K44j18l58k01m0p6j68k03k21l4J67P7l1k38k94j49L1O3R4K3n2J05
-21163f177J61J48R9K7K13L28K55j56m72m16k88k12J03K42O9m2L9K39L21K08Jj11j63l22j83
-21138f089J46R0j83j93l5p0rpK5Q0L5k6r6j0m6j49N1J76J51J84K72M16K89J9k34l57j58P6
-21110e652K42J42j91j03J04L2j04k9K0j49o4P1J16O5L7r9k04q1N6M5lNJ05K31J63J2j11p5
-21082e419Mn7r9j0J0J9l1l3L6k6j12l9J82J88j72m03k68l5p3KJ23K21K76K18Pq8Q2J39O3
-21053e295rj35k12o7J08M3Q9J82N6o7j43k01r6n6K6Nk14l41l25j72j7J62L63K54J6K0J06
-21026e920l8m1J81L06J38L8nj76j48j05L3J77Lj73j60r4%J9J14J65l8L4J34q2j79q6L2M6
-20998e825m8J5P1J57r2k58p5J9J74J57L0o7n2M4j05l00j19K04J85l6j35RR9K7M7L3m7k9k6
-20969e943J14N7m4J6K7l8J26J17J88K43n3l84m75k71j35P6K47K50J18LK3j09p8L0O3r2r2
-20942f016o5j33k66j33J31M3nJ46M0mJ26K05J14j8j42j67n1o8n8l9Q8Nj8k1j3J69L37K82
-20914e531Kk45k76lJ75K23M8j08L9J49J18K31J49k74l47p8P0J08K19K74J2j16k98l75o2P8
-20888e818j69k88j9Q9l2k17k89j12J40J81P9j26k37JK89J76p4K8J40J50J05l3n2j25p1N1
-20862f233K50k3l16l10j74O6M70K79m3k9j13r2m9L3J08J17J29J55L46K34j53j80n3rl2k01
-20836e823o3L0%K36K49R9m1r3j25j60r8o7Q1J17q8l10k28Q7J79M5M0Jo7Qj98j90p0J9K63
-20807f167L67J75Q1J78R4j19k51k2M8nm8j52p2J13P5j61l55k53JR4k01k75JQ1J53L05J68
-20780f147K6J6N8M7J7M8j31k29N2J57j48k81j86j38J8L33L86K08j19l22o3L12M02J51m4m7
-20754e624l3o5J50R8j24m7K5J9J67J34M2j14l19m37l45j41O2J45J17J46J51J39J04N7l0n9
-20728e782k1L2m1j95j3J06l8J27K37J02Lj83k30k20j46n0O0p0j02N7J26J0j58J6K40J36J96
-20701e801J61j0k32j67k6P4nj30K3K11K15L1j0l3r0j05q3J33J07k2j6j03j68j64k16j79Q4
-20674f521O7N6Kk9l4R1J69J61o1o3N5n5J3M4J22K65o2q3J52M3L8KRK2k9j95k25RJ78J31k0
-20643e748o4l9k7N3j02k66j23J05J24J33K33K51J10j21j35j25j58K7J8k3q2k18k40j97r2
-20618f706J31K78K19J73J47Q9j89l68l66lK06P9o2R4L42J61J7j14k22j55J2o1n7L1M5m4N2
-20591f271K25J79J63J60N0P0J07j4J4P3n9l69m05j13K82L37j53m02m4O8L6J5j06j22J81K45
-20565e853k78n16l24P7J60nQK56L65K31j00j33M8K0N6J27J19O2o0p1k04j47j2N2R0J01P0
-20538e861j10p1k27l83k16J58L19J58k99n09k17M2J26J74Q0JLn7j10K3J56K69J56q3P1K91
-20512f116Om7P9j1k6n0j02j73k1J08R0l2j8k9o5P0J9o6j49j43M0J28Kp5q8L4J00j7j92j98
-20482f942L0N1q9j55N4J53p1j73j7K77K38J60L15K76O6R6J03O9J25p2j69j20j67j98j53r0
-20456f403o5j16j43l4J34K12K42p3j30O1M7P2R1R5N3j08l39k79j27k7R9J69K28J06j0L1M2
-20429f172j58k21P4O4k03j11J03p8m9Q8k5o0K6p9l8Q4K59K61j74l11k10j01J02J65J25J94
-20403f445R6L2K98L58l5l67l52j45p6m8q3p0N0J7k16k98k9K59K27J6j13j28k0J21K79J85
-20377f487j19k25j18r3p0Q9J79J21Nj19j58j27qL71L79P6NJ16Q4j75k11j26J02K06J04J54
-20351f045J49K1m0k09j74K6N8j32l16K8J02O1j7j16o9K3jk22j23L4k0OR1M0j45j17r4n0R2
-20322g159J37J62J40M4j23r2J33K65N9k37k55r0J13J73O4n1j20j45k3K30J48j36l69j99J75
-20297g156L36J91P6n2k70k13p8P5J65K28J15p0j37j76o5O4L6n2lQ3J87R6j5M3N5Mn9p7m7
-20268f716J3N8J17J62J01Q6N8j66l02j33j05p3j74j35L7J51K38J01n7j9L7j3m3M2K94L27
-20242f114J2k02k58j29mQ4J63K25J88R9j75m27l72p1pj15J06J81J49R5n0j17p4j89j21J04
-20216g019k5l21j7K09O9m1j27M9L39L69L0j4r2l23k47M2j0j31k5MJ00J73R7P3j64k72j00
-20189g374j60NJ43r1k29n8K35L30K80K10o2k94m15l10l2K57L22K02J24j09k84j62j06K1Q9
-20164g468j24jL13K71O7J0jj34q5J34R0J5j15%P0k0k6P5J76K88K68J47r6j13Lj5j3p4k57
-20135f615j84K7R7j55l96l09l6m9j62r7J8j15L3K74K27J8j20p5KJ13J52J79J46J9n9m1j8
-20108g126m6k20k25M5P9j7k0P6J73J27K6r7j3J5k5r7o8M9j4n9j26k6%pl4j9R4n0j13j2K22
-20077g508J82j19p3J10P4L3j16k01r8N7K45J30j94o7K23J53R7R3L6N7J57J21p2j57j99k15
-20051g251k25r1R3K19K11J26q2k40r8K07K29j59m12l25L7M9j8q7j48N6J73O2k36j43J03K64
-20025g686L11J60J0RQ8j0j01l09k66j02k10k73l4K63L77J88mJ54J96L9r8j44j9m1j10j75
-19999g787L1K78L8j84r8J26K24J74O9j10j19j98l28k23P5L02J37l6j39j66j23r7R2L19J98
-19974g545r2r4J06J45J35j47m65k73R2J06J94K35K25J92O4p4k54l65j76L8R0O1P5j3l1J21
-19948g650J95j8j50p9j33n3J28J01N7P1r8l08k95k34j80p6nJ09J24p6m5R0P0L9J84N4k51
-19921h429k53p1m4j70j44J22K11J01R1P7M4o2Q9K25n8k76K6N5j90n2lp7j0J40L09K04q5k78
-19893h508k16m5J36J65R7rm4j1l9O9K11K36O8r3q9k5K1m4k35l12j73j37j26J13L02R2l31
-19866h927k14K42K88K1o5N7J08Mk7r0k3P5J18k4M9M0n7j04j0j6j75k32J12K65l2k68l03j80
-19838i368m8P5K11K26j5j35j42k7l4m5q1j78j11j09L5R4J07J33K01J71k7j10j67P5L58K13
-19812h698k17j99k4m3j19j97j79j9J80J47R5J44J63P8n9j50j96j38r8P3J61J16j8m9j25k59
-19786i630j59r5M0K25J35j96k65q3J1M9l6j63j17j12j16l5n2j2L2K54J26J11J69Q6K9J9k8
-19759i813k15k59o5J34L4m7O8LJ94J43k91l33j43j66j14J02Q3k6p5o6r6p4j62j10N0O5R6
-19732a1083K76L22J22L1J3P1m8l97m24j96q5j54j96j11R6j1j08o8P4K05J27N7J07k4K2M3
-19706a1339J50L99L04M0l24n30m16j79j50j42Op4MJ78J24j77k02k8k4j18j37J1J29R4P3R9
-19680a2229j00j47r9P7Q3o2N9J52R9k5l6Lk11m40m36k36q8j13N2N1J79J30K8N0j41j84j64
-19653a3748j92N4K81K45J31r0l68m40J3J90r9j5P1j32k50m16j51J79J06j0q6K3Rj48j65n1
-19627a5059k87m66l28j87j45m6j09k60j09Q0L3L8p9m56m04m34n26k13L6K70K09j02m16m84
-19603a9444k73n1J41L94L80q3m40l97k99m54o31n62l71k48k81j44J70J55k31m27n71p20n66
-19580b4953m06m06l90l44o51j006q73q57q35p11o71o98q74j073j360j708j791j639j843k215
-19560d5304k313k544k858l253l963m368m852m976m078j491M162J4270K6132L2373K8531J8102
-19544D3570P788Q75k465l621m101m158l996l682l224k835k525k250j920j655j600j580j360
-19527A1261j230j291j147r89r65q11p44o67m84n78p28p41o49n10m46l66k76n93o83l01j46
-19506c084k46k40l71o42p90q83q48p03n43o35o43m84m64k02L57O78O27L92J23l8k53l31m19
-19483i642o67n49m34n35p11o73m66m01m75o26o58q49q82p24o81p37p68q54q62p26p48r77
-19461b4645j085j110j281j507j805j832j838k038k433k807l227l700m087m561m780m798m527
-19444g2061k318L667J4680K7513L3918K9613J8621P683M12l123m457m559m263m011l795l364
-19428C4156k917k493k001j798j740j707j706j502j299j196j141j106r16p78q94j023o78n53
-19410H708p42p93o28l93k70l24n31q83o80l51j93k32n24n08l76l73m58l03p7l23m62l94l12
-19387a422j87l17n48m11l50k83j55j63m16p19p39n14l68k73j85l10l93n98p26p69n56m65
-19365a0867m20n43q20r33q46n19l70p04j052j161j133j071j052j187j182j100j517k073k436
-19346c0986k698k600k688l083l610m277m944m992m214j691M278J4868K7012L2879K8292J7652
-19330E9198P547O45k903m184m533m230l576l308l158k728k382k076j941k029k072j676j226
-19313B5368r73r73r45q10p10p29p26o52n99m91m37n42n52o31o59n97n03l62k54l57k32k58
-19291A2376l77l07k49l02l56l24j24j8j11P3J01j17l21l16l40l41m35l69j85q6j42m03m37
-19268F890k58m0M6M6N9M2j69k55j82j46k12k00m4p9j10j03k21l33j60J67J39p9j49P9J25
-19243D853j5n7p3j17r3NM2J44J48j84n48n09k66p1ln5j53l04k21R3R3Q6P0k5j92j68J36K59
-19215B875K05k6j87l45j84k5j76k06M9K20Kk26m17k85Q2J87M8j3qL5Rj12n7J01PK2M1M9J80
-19186A845L06P6l16l24j62p5N2k4r5P9J23Q8k3k43j18N0K5l2j04L6J17K26K10J26R7r0j69
-19159A681k35k56p4n7n7q7l21k72j23J15J84J06O7J9l5p7j27j41k11j68J38K49O4m4k04l80
-19133b46j20J47L39K26l10k00Jj91j53p4j32p2O8m6j20P9L01K53J23K09K16J51m9j09n1j32
-19107A08j12N4k4k22l03j80R5K65K17M3j36k20j88j31J13K12L9O8K61J34q5k37k57j51o5
-19082g02j80l22j93p8K7J20l1j65o7nlj6R6J78Q8p1k70k22J38K86K77K93K82K83l7k72m82
-19055a048n77l50jJ93J19r2OK75L05L45K4m45l29l1j59j60o9P2N6j7J2J41L36K25J31N0m3
-19028a031j16l15l68j86q1p8K28K01kr5j48j78j4N2o9n7j17j73l2J85K14J98J62J34Rj73
-19002a850j19J8K24Q4k63k24M6J57P4q9p3m9j00j49j5J62J47Q3J25J04k53l43r7P7J82K77
-18976a864K25M6p9j82q8N7MO2O3j86k68l02j91j06j43q4O2N6J90J98q2j35P4J37J16J74J53
-18949b093K1j05j11n1N5J81K89K23K4m5o3o7J3O3j94l12j57j41j39j09k52j72L18M88L88
-18924a948O4k10k27r5m9o1M2oq7j75k67j21O7O4j29j70K4J79K85K42J75P9k43k94k3J23J27
-18897b634J25M7n5np4k23j91o3M2P6q3j72k6J06N4P3N6O8j6j17o1M8J13j35l02j01K8J2r6
-18868c506J09L19L64O9k96j58J1J1R1K5n4o7j37j00KJ92K17m8k17j31Pj15j65J21J46j24
-18842c434j20K8K51K36j99k33QM7N4M8q6j83r5R4L62K28j61j78k9K0Q7N4j97l63j99R9K19
-18815c642K79K23J79j2j78j51j66jJ80J08J90J24n5j41j41m3n0q8k27l7rj44j33L2J27Q0
-18789c696J13j52k86r3p4n6K5L2J89K22J46J74K42K07N3p0J10K07r2k82j04L6j20k46j70
-18764c685j98k6J54J73J05J70K53m4k46j28NJ92J17q8j54p1j13l5Q1J08l9j00L7j13j69K0
-18738c794J06J39J64ko4j23M8J18n8q4M6K09J8j57k78q0J83O6j10j39j51j68k35r4K01K49
-18712c990o9j84j20N6J24J40K7j71k98k60n1Q1K05L06L08K59K53lj66r9j22j2J84P5j96k40
-18686c963l24m78k18J49K59K86K46K45J88l3o7R8J79Lj34o9m8r0L5J90M9q3j95j81qK9j09
-18659d044k04j68p1j43j44Q0J88P4J24L69K22m0j50k68j15R6L2m4j51j00Qj02j91j18k49
-18634e109l04j91J04K84J58J50K25J83J17Oo3nn7j39j76l1R3J20R1n2j00j3J30J02J63K59
-18608d055m6j57j34j70j38r8j3j20k65j85q1O4L0J14J61R9J19%k87k43K4J90Q1J98M31J48
-18582d333k40k49R9L42K46p4k08q6K2j33k69o2O4M6M8L2r1j18j38q6M2K43K07l4j74j67j57
-18555e228j03j02j10M6J15Q6j8n3J23M9k2K0J67l5j88Qp7k74k24RL8L43L94J31l0l4m9j16
-18527e134j16j4Q0oL9j57k05K0O3J27R4k2o1l1j8r9p5l2Jo0n8L7J73J18k4k14l02j26L5O7
-18497e900k4P7N3P7J55p0k62j47J5R1J80j60l75k75j73q0r5o9k15k69p7J2J18J8J4k8j03
-18470g512k86j30K70L66K32M7j60j06J25J59n6k81j16J38J44P4j4j60l20p3Q1kp7j06j37
-18445g900o9O5J75j13l77l69l21j43k27m76m28o8K91J96J0q8j54j01j24l07l67k94k02j85
-18421a1576j4Q0q8l76q01r78q69o57o79q37q76r15j236j667j721j685j861k379k846l359
-18401c5340l924m110k333M559K0529L1219K0022M723k211l788l499l110k875k420j946j676
-18385A3820j555j377j090r36q71n83m09n41m99k81m01n22k52j69k82k74l23l09k59l40l87
-18364B160m24l93k79k28l78l90j80J6P2J71J66k4j23j0j2k42l04k91k61o7o2j3Kj00j23k7
-18338a344R1J54J36k5k40j37P9ok08k13j71Q4L46K58J17pq8j48j95l22l92l39m8J78J48J3
-18312b279K0O8K53J54o9l08k07J56l0k24k39k32j56k2q8l3K45J79k4l03l61k55j5K26K92
-18287c252K27J8k30q7J6K8j2j86k13j61q8Q9Q2k5j10k1R8P1O4K1M8M7j2j46l14l30j74J09
-18259d443K73K01K04K98J55j92j61L7k7k2j2R7M7k00k68k2J28J03l4j27k20j28Q1K07K39
-18234c786J56j42k19L3J48O8L1qk86l56j56j17RJ91L33K69J01k3j06m3m4q8k87l53k12r6
-18208d983K9l7q2J12J78J42J17J8n9j40j02Q9K6k6n5j16j5J55J70j4p8j31k10j64j18j01
-18182e395j30j91j89l4J86K73J99p7l19l69l45j64j25k04r5J36pj48j72R0J87j06k22K8J65
-18157g028o0j90j71n0Q2J19r0k01k45k10j04o7j39p0j35k50k86j36N4J26k36m77l57k92n1
-18132a0464J15j05j50m8j71m71p48p76m96l66m08n05n86o39o16r63j530j701j522j716k130
-18111b5996k718k912l122l491l608j641O128K2081K9830J7363L488k344l472l224k953k645
-18095B0764k261j937j580j264j092j140j123j027r17q80p04m50m12l30l44l16j72j98m52
-18076D165o11l94j07n4j52k36j86j8k13l87k94k58l93k85k7P1j0j25j68q4j77k01j69k39
-18052e52l43j94L6K04J66O4j04j20K36M46K93k05m06n1K17J24j02j74k27k22k00L7K49O8
-18028g60j65p1k0L6Q2j34o4R7J5k03l23o8pq3K3O9o8k02j72j38LOqK98K78N6P7R8m5j58n9
-17997a610mj96k77j93m6j9j3j8p9j48j34l8J37J46l4k5P5l2p2j77j04L8%j4M1l2L5J03m6
-17968b736k12k40j42j85k7Q4J72J72L9l0J37J66K28K03q3k35j84m3j12q5J22J55K2j32k0
-17943b966J86J03k18k86j64J45K04Q0K50L29L1k79k01J29K45J7k6q9l64l44j58r5Q8J56p5
-17918c302k57l55k00R0J76K72J90R0J61J02NM5P5J03Q8M4j18k55j64j26RK48K05r3k16k28
-17892c411l4J34Q5o7k16j62p7j6OQ1J41Q7QO6J06M6r4j58k0M0n8j12J1l2j06J61J87K4j21
-17863c501l60l50j34R0J87J10m4j88l28k24p3R0J76O5q8l9n7p6J08J91P1p2K27L61K10N5
-17837c593k2nj08k74k89j11P7J39p5j91r8R6R2l0J0J40J08j28j91k62j60o3M6K45J63P5J60
-17810d249K29K2k49j46OJ13K18J16k23m09k13j49j10j6k0M9K5l3j74j72M3J05Q6l3jN5pM5
-17782e092Q0J0l1L1J0p4j64k96k11j44k42j52R5K52K55J05p9j58m4R4J89K97K76J92n9n58
-17756e418n68k15j45j72j72k46r0j3j35j87N6K02K10P2r9j14k30j16J81K46r9k96k4m9j69
-17731g590k90l18n3o5n8K5J27J28l1j68j39j93k52r4n2j48l28m29m23m69m22l60l30k10k69
-17706a2411m82n30m93o44p52n45m11o01p77q25r96j353j771k221k505k699k924l473l812
-17687d0225l349Q42J2991K8106K5897J0355J50l243l507l125k611k395k207j881j583j431
-17671A2784j120q97q29p30o59p51o25l86m83m70k50j59q5j95l89o25m73k97k37m4j70m16
-17649B494k23j22j18k56n11l69n9J11J38p7k61l61l00j95j8J74Q4m6m9p7k2q9q1o4l9j86
-17623e22k93j00J99J99p7j44j19p1L0Q2N2r2k11j54l3m4k31k54M7K26K43L14J49j12j21k04
-17597a241k46P4M89M81K63P2q9j97k86m34l71k13j95j52J4K15R8O0j9k10j78j74l90l07J40
-17572b796J91O0M9JN3P0p4j49M2J54j14l13j57lpNP3J9R6J07N0k7o9M0J53J33N3M7l4j14
-17542b461j70k03k30j09L8J2O8L8M8o9k04j43K04K56j4j9n6j62q2r0k13j23L7QM7J67L7j18
-17514c506j02J42J21p9j59m7MJ4j9Q4K36J17j81k31r4j63o1Q5J5q0j27k32j99O6K85J43J48
-17487c820K72p9k09p1o0j61o4q0j75p8J26R9q6Op0k78l10j83P5K15R4N5R2Q9j2k45l59j25
-17459e342J12Q8P0J36Q1o9j10j77j59l5q9j57q8q8J2J48N9l7j70k40k70k24k3J24O6l8k23
-17432f643q6M9j73j57j2O8K01L00O2k59l06p3M0k5J19P5l88o22l39j56j93n2J59Q1N9O6q5
-17405h290k96l72l59m34n07m38l40k59l44l69o86q97q19o21o99p71j071j265j152j291j719
-17384b2999k118k592k969l524l983l794j292O907K2934K9833J6793L233k581l834l523k913
-17368B3578k530k335k038j831j686j471r90o33n58m35m29o56p94o79m84l27l67m47k56K7
-17348D659J65J37l0j69k42m01m60m03k37j37j16j45j64k75l23n1Q8J40J68qj94j41j93k12
-17324A456r6q6r7j41j79p5r5n5k44l67m5Qr4n1j55Q0K36k9k54j62j42j75J44M05L05J08Q2
-17297B82J83J73j8j09k06k49m10n24l71j96l8J42J26Q2k9r5j26j48J06K74K21O3r2J3J45
-17272h01J6j6N2M6M9N1k3k59k35J13K42L70L10K8j86j78LN8K8m8j00m5N7j08k49p6j2q1j1
-17243a005j0j70k58j28M5J58Q0L4J06J38q6r8k10k28j70j53j20%j22o0O1P3Op0J5qQ1K42
-17215a857K37J18J35J30p1j90j2M6j55k52j80o0J72J83J0o9j34j43j00J93J24o5j2J0Q2K81
-17189a579J02k45j65J81K65P5o9k49l41j69J83J1k39j25L3L8J4o6M9J80L95M34L1k01l21
-17164a778k15j74k42k44r7J60L12J40j4L0P9R3q9k40Q2K50J14j55n9J99p5l61k30rK6r3q6
-17137b676j6J15M8L0J05R3J23O6l9n0Kq1j74j78o3O6L16L36J56O6J6n3O9N0p2j40k71j07
-17109b263J36k5r0nJ15K20M1j91k3L6k15l01j91j06K5Q0L0l1j64j98k00j56J05K07J91O1
-17083b912Q4N1j32j64jN0J03J68P2o0k6J08K42L43L68J3m01l10j07J36L63L16J36R2P2k35
-17057a631l77l31j70r9j75j54j51o0N2J68K18J73M1q7N5K22Q7l3k53k24k7J04J55J65J0M7
-17031b275O4Jj04kL1n9O3J92K07J04n1j99k63k90o1J05o6p6J39K12J20j02k92j72j0P0J39
-17004b575J40O5j41j16J11K02P3%m7q2j51k50j88rJ59L5n7P5k7j13j56j40l1K5j03p2J74
-16977c199K79K73O8K0J25J01M4J0k1q5j37j43q4j7k1p6r6j6m6J6L99M91J48r5o6J18J96r8
-16949a912l53l77k65j37m7m1j59pL72L34J39r9j93j98j82j16j14n3J83L06K11R7K12J66M6
-16924b187N2P0m0q7%j76k56j01o9j32M3J96J43j55l02j85N2J00J30j6j08K8R3O9J46O1m2
-16897b673O1K50K07J68K7k44m17k20K10K57p0j82n1L0Q9R8o1j12N0M7k7j08j37j47o4J30
-16871b889p4k51k46j97j03M1K01L03J52J0l8j61j78n7J24K32q9k95j15J5r8k0K02J86L3l8
-16845c350K39M18K52j4p3P1J11r9k79k04q2m1O5l7j2ro3O6N4J3J56J83J15l4p9j58l28j06
-16817c225K50K76K03J15K7mk12m09l95j92j58k99n9J27J18J73K70J22m8L8J30J81J06r7j69
-16792c131p1%J6J39J97J44K8j19j14K9J19j0j96k01k29j44L6K06K88K85K93K63r8k73k30
-16767b773k27k09j49kkJ3J54J97M9j84j48r1P6J47k3j26M0J76Q5J25R5M7m4r3N5L36K01p3
-16739b348j56j43j22j11r1pr0l2p1j66l5O3P2n0q7O7J25o2j65m2L3k1RL1m7j55k3L26M12
-16710b886J09j37j39N3P8j29k69o6J18J68N4j69j97l50l01q4R8L42L75K50J36K37J42n3j98
-16685b818k50j44j36J8L63L44P7%j12j39J20J97j32l24k41r5q5j73k45k21k1J04M5M%J04
-16659c760K57L08J82O8R2j66m00k94l1L81M20J36q9o5k1J12K43J62n7k05k16k76j90K4J99
-16634c186K53J47j00k79j3J35Q6j5j35q1j3J4J03j01l35k59j4K76K34J5J8J05P3L8J32o8
-16608b970k14j08r3j65K3J84J73K4k56k35M6J24L5L6J85K46N4j06k0J2n2J1L8K1J3Q2k1J3
-16580b920l0P5R6k6O1j5p4m2j71j85p3j28k44j28J5j8l1J6jK8J23O7j37j33L2J13M1r1j67
-16551c947j48J65L82Q2J04K78J72K04P2j42j87k23k42r1L0J60J15j3R0J3l18m33l54l02k4
-16526d557M61M92K13K7k14k27p0L1J99J81P3k06k79m1P5O3k1J28L1j9n0O8L79K07q2j42k66
-16499c546l66l25k27K3J22O5N6J00J15J00P5N7R7R6J29O5K9J0m9l5l5k08k45j69k7J53K57
-16472c683K05K43J83q4j9Pj29M2O5lJ10K01P0j20r2N8J73K9j30j8P1Pj93m46l89l00j81M0
-16444d283J92K42J25K8mq3n0J24R3P3J31J37K2k61l34j77p9J33L18K26J13J95K5k87l45j08
-16418c834R6L26M02l2k06k36j82P9K02K66L03mj25q5l4J0P7j1j90m2K37J94j14k03j19qK9
-16391c204N1j58j77J83L17N0k18j43l2M7r5k55j54QP3k9K9Q3O5K0J40K7j59k72k10J36M51
-16364c426K78Q8M9J32J86R4n9j3j47k37MK74J80koK9Q0M3J11Q1j31l49l17k19j17J2o1j32
-16336c575j10N3J62J7l7O6o3n1J94mk77j28N6J03O4Jk9j50j93p5J92K40K29J74m5l67m78
-16309d031k63K08L41j3j35L2J46l7j16J89M11L25K6j94l15k65j36J%j64rL24L42J73k2j02
-16283c284o6L18L56j05k92l07k13l5m5q4K5P9j04j61J68K78O6nO5K19K21K8l16m37j72R1
-16257c712J14j17k04mJ55J6m0J63J55J60J04o9j70j82Q7L22J22j35j13pK3RN8R2J75K02r6
-16230b892j48p9j53l57j62K11J55l0l5O4O0J7Q1R9l3p5jk10l46k13r7J9j23k13R2M30N15
-16203c424M16K75J74p4j76m0m5p5j56j79j50R3L05J38k62m91l34k7J35L1J08J33j69k27n1
-16178d072q7o0N3J56J46l5j17r2L3J06o8j78j6N7J77J66N4l9j01k2J56K02J62R0j2j22j01
-16151c564n4K5N2J04J26M6j80m45l27j21p3k1J51J81L33L55K19J50R3J45pj86j27k74k72
-16126c671m5OM6J1J27L17K22j0r2O1N2JRj24l28j93J8Lj18j57r6k01NK85Q3kJ87J92N1N5
-16096c306J87O2j49j71q3o2q7J52J97M6k1Pl7j54p9Q5Q4o1j51r5M5j41j79K7K17J98q7j69
-16068c725l93m75j49O0P8K13J06L4J88K25K05O4k27k32n3P2R9J25J11J19J14J00J35j7q6
-16043c309j54k14l25l93m0J83K67K72k7j52j2J13R1K11L56J30o8j07p3N1P1j61k90q9o8q6
-16017c823mo7j34K4K47J74o8j10M4J21J6J9Qjj4k3Lj89m8L8J24K45L69R6k72k70k91k37p8
-15988d101o5r7j05l5P6J83L54L31K86O6r1J4K9j56n4n7k08r5q4k9M9r2q7m0J84K21N0L1P8
-15959c444l5k29k43n7L0l7l2K09K42O5L3m8j59p7r9j54k6J69Q5j14l43k74K07L37K07J41
-15933c646o7j81j33M7J17J23J20J08pr2k9k9m4P5J10K30K69K46Pj21l4q9k02j28l2o2Q0J13
-15905c251m0j34k16o4K27J64K0m9k53k19j03o7m9j1Q3K00K68K53M4j12r7k53k61j22O1o2
-15879d043j49nJ54K58L38L34O2j82j37m3J32K23J23j56k95k63o8%j45k34k60j32m2R7M67
-15854c966L92J60N4k6j05j11j26j96j47L1J22Q3K23J60J15J8j71p9j4j87j84o8K2J31K03
-15829c666L36L44K90p5m75l40L1J01j23k4R8k4j87j47l3RJ11R9j8lN7J8j50l14o3L39K43
-15802c566j13j84nO6M1R2j5l4o6r5L4J47J08J86K51j62l55j27O9J16j8m1J42K40K20lj82
-15775c254q8j02j82n3K3%J39K63K14P5p9j73o4j95j66P0N1R8J61P7l1J06J41J83J48j10l56
-15748c104k90k32j54J86M12L72J30j71j26q7l09k67k3N4R4J07rk43j62l8N7K23J57J00L0
-15723c293n7j7n6j59l18k66r4r8N0L57L39j5j63PlN4J78N0j61j38n2O8J69L06L15j40l32
-15696c469p0J2j08l32j74Q8o2J8O0r5p0Q1r9qK32K85K08Lj14j68k42k9K28J12l9M0J00Lj25
-15667c734j43KJ28K45L17J15p5j17j57o6L6n6j55j27n7Q6L11K10o9k46l8J50P7p8j51k27
-15641c819k16K2J04km7j6QP6M5NJ80K76J35j39j42k4j7p6k18m1K89M20J88j29k21l49k05
-15614c913R8J53J91N3j48o7J23J63PL8K9K8R6O0k60m13k21k32k84j41K33M28L26J8k45j26
-15588d006P0O1l3n2P9K67K30j17m25l98j70K08K43J5R4J00K5O6J18Q1L3K18L06O6j66k63
-15562c350q5K4j80k37j20M9J89J93J43J68o7k04k31j45m1J36K85J55J03J53J8j85j70O9J75
-15537c155q4j83mR0jM4M5j46j00Q7K25j5k38j55m7O3k4n2J18J58L1j13j83p5q9j03o0p4l9
-15508d079n1K8Q5J71K87K11p5q0N6j04j62n5M2K7L7l6o6j92l74k02N2L76N05L31J17M7q0
-15481c184q4m2j75l23l56j17K21L65K05M2R6J36P6L7K5j12k57k45k09k53j11K3r3q0l4P9
-15455d370K16K45K2j46j33p5K21L64L02qk03k25k48o6P5q8j8P9R3J22Q1q2K2K65M18L17p
-15428b827j63j12p5l1M5j3J4Rj37j96j68j4Rj28r0l4J8J11K04L27Q9j54j24l6R1J51K3k10
-15400c421l65l67k03r9LK9R2K22J29J37R1j36k30q5L1P2R9J45J57J7j47j65P4k7j29j0Q5
-15373d001J47L9j26R3L83J89pNq5k01k9J59J10o5j17O2L7j30j92k11j65n4K62M32K13q0j78
-15346c510j3J47M3j66k51k64j01R4J77N2m0M4j20j95K1J60J90K14J52k30l55k1K57L25K21
-15321c169Lq2j58j46Mo9JJ4J3Q5k1o3L9M4L1J61J15r2KQ1n1l27k00L7J46J99qj20j32j23
-15291c786K9K7K3l1j49n6Q9l3j97l4N2K49K42j4m5J9L9q3k47k92k13J11K70J10mj1M0j63
-15263d058NK00l9j75m5J07J17O6Q7Q5l4p7p6j64j66j63j36K34L83L66K27J10N9J03k0k08
-15237c212m1l6k96j58J86K32j27l23k74k90k65j41M4L04M14L09L1k45l00k72j78j15J02K59
-15213d392J47k1P0Q3j30j13r4j35rJ55J65K27Q6k47l07k56j21J42K49K90K75J20m6p4P8O5
-15187c793q5oK4j82j31o8l0N2J94J54J54K97K61o3l15j77p4l7m6O1J97q3k52k5j50k89k30
-15160d642K58M38K84Q5mk9j58j62q5O2Q5j83k73j35K2J96K12j2r4R5K10K34K04J39m9k81
-15134c583l00j83o8j20m8Q1J62J17J23P4o4k2L9l5k2j21k34j49O1J87M24M10L5m0J03N8n4
-15107c169j23l23j48J78O5N5J3j55r6r5q0j51j77N8J80K94M52K67j38j60k01l24k93q1Q8
-15082d064M2l08l27L1K53J79r1q1J25J46O2J75J52L0J06JM6N4N8j7j46j0J03K18J92Kp3j52
-15054c294j58l5n4k26j90j10j03M3K45J96J86J51j63nK85J42NL0o9j56j98j72j40j36p5m2
-15028d043O6J72J18J29J74M3j55j54M4Q6j43j66K5O3J0j7R8J56R2p3j23m7K0r5L7K3p3N2
-15000c681P4Q8J03J13J43J90J53jp5J1q3m06l31R1J29j7M3J77K45K40P1j58k24k76l81l72
-14974d134j98P6J36J03J00R6j28j76P5L10K22q9k60j86K8K4r9K3J90J20o8r8Q8M6q8j78k43
-14947d308j61K5J8j18j33L4N9M0J47J41K36J91k5j57Q7L31N5k05j06n6k2J7RO0J39Q6J49
-14920c467J20K1J62J31j50k34o8Qk60l19k61j79N5J52J18QM2O3l5K2Q7J45O9j97q5p6l8J25
-14892d041N0J06L1j56o8K4r6j08m6j12n7R8rN3N4K4J1p1M6M4L8P3J42K39L62K77K6j38k25
-14863c429k30n0N0j95j60k8R1J40R4J55J35n5j10n2NN2P7l7k30k03p5M3p2p3P1K8N7J86J69
-14834c646O5p1j61r1PJ75K59J56l2k5j93l88j58K08L05K30J22p2n9m9j2K1j80k04n7P4J28
-14807c648J69J93K04J01j77k57p8K0NL0M8o8k64j00N0P1J08O2K2K1mj15o7K3k1N8Q2q1q9
-14778c702P0L24M35Q0m25l42j26l3r5k27k33O9K25K6m0J39J67R3j06j70k9K0K9J15J11l8
-14752c663o1j16j03j40k16k13J2K84Q9j40o3J20Q9K9J72J90q7j51r3j22j15r4m9P3K77J77
-14726c914J46J04JQ8L1j85l9N9Q5j8k8Q3j32r4N1L1kq2j30j22o5K02J92j5k12k46q1K24K96
-14697c772J25r5j49j4K05J38kj64k78j89l3M1O6R5J73K09Q1j89k67J5K15J29J05J07Po7j52
-14670c660j51k0o5j28K5J28J32N5l4j88k29q8j50k90j78L6K31K92J79R5O0j41q3J1K6P5K9
-14643d031%J60J58J09J17M3j06j8J87Q2k59k66k28n5L21M35l7l51l36j24N8J75K79L14J5
-14618c358m27m62p4K67L56K96Q3m5q3k43j65Q8J29p7j97j33j1R6J81J69j34l70j77K06J54
-14593c931M8K05L13r1l85p2L05L22n9j91LJ16O9m9Mj7N0n0k51k23m0J46J57L7p4q3J2J49
-14565c580J81p0l22j49k0m4L2O1J63Q9l5o8K4J88J38l9j62r4n3j79j01J0oJ75L33M00J78
-14538b950k66l50j0K22J62P5r7k24j42k3l8JK2m1j5m4j07j26k50j11K38J89p5k5L7k12k11
-14511d371j77k28o9p1k5J43L32L17K9j30l3J33J41O1L9J6K8J4k9r4J9J38o1j52K3J3K3R3
-14483c878P3Q5J51J06Q5l8j20m3N8R0j04l30l32l1K03J73P1M1j4L8J7j45l21k51l8j10JJ11
-14455d452N3Q7O6n1l9j46j10N7R3K35L17K27J1r7j53r9n9J07K09k9j49j60j85j53j91j85
-14429d796J1K01K9j64kJ62M9p7j5R5J44R5M0j01l0O1J41K34J25k4J8J01j0p6r9j55J0J32
-14401c901r2jJ22m8j32J19N1j38k84o6J49o1k00k51k11J84K99J80J60R8Q1m3k19j99k38l9
-14375d680L12K45P0k26k84j54J2J64J64Q8Kok2O9J76K00K14m5l14l41j12L8%k34k14J60J89
-14348d529K2O6J89K00Nm4J1k3N1Mq9j5J29k6k24j07J17L00J10j38l25k39o5L8Q5J18Jj6J58
-14319d236R1K4K23R0j8r1j70O6K31L4k11k96j51Q1NR3L27K68K3k42k01j0P3J58J3O4R6j96
-14291c862k27j07j44j91r3J97K57K8j22j13l1K8j22j81R9K67J77J68Q1j53k76k96j33R5M9
-14266d605o4k5qK1n8l3J87K69J36L2J6K05P7l8k07k71J2L51L53k1j37P3J6j58j31q5r5j12
-14238d300j64l7J88J40R4N2J64J80j67l21j99k2J68K54K90L7l8p4j17p9j6N8jj32l64l14
-14212d720J22K64J40J65L6J38K47nr5j94k57k79l98l63k41J4M20M04J47J63J54j00j67N9
-14188d346J91J57L34K48L5j36j55j49o4m3p0R8L24J16k14k11M5J58l1k54k99j33j18L5Q0
-14163d402L1n4j29p6J14J25JR6J37K42K8j25j28q6P2Pp3J7K0L7J97J18n3l5L6k1j69l19j51
-14134d543Km0J05K08J11j27k72j74j48o6J73J95R5n7j3J93J53P6J7O1J59K0k75l24k8J15
-14108d384O9J89K27K45K80L8k31k57j82j70o5J97J15k5N0K6k19l17j34J34K90K23m4j60k6
-14083d131J42Np6J6Qj7P3Qr3ll8j3P5m7k58k35N7R0k6J3l0r7K9J04K2J34L97K76j46m88l74
-14052d623q9J3m6K3J74J73J61J4j50j35q1j20MK71L00K43P6k38j68n1j70k69k70o5K00K64
-14026d559K18P0p9r2q9k46j01K85N23L50P1k7J43ok10j31l1j22k66k54l1O7K4O9k1j55JN6
-13998d543n2L0J62Oj72mK18M36N84M83N8k28j77k31k24j80k33j6J99J41j1j24n3j48k73j74
-13972d526j14o9r4j38k5J4O3n8j75lK36M07M28M21N6l05q1Q4K91L45K4j96j71q3o6n2p3k9
-13944c889j05o1jRp0j95j51l9J4p2j41m2J13J31L6m5J60J24r6k10j05K71M61J36j53oPQ5
-13916c834J79M7ql8r6n8j22k50k51K0K8j01j01N8J92J99P7j02j19m7l2q3q1j94r8K02K25
-13889d388N4j40qJ75r6l10q2J89L10K30k5M5N8j76j01J70J3k00p3J37K03K22J89q4l04k47
-13863d239j62r2K9R3J90K42K00p9k58n3L43M32j7l52k10r7q2j8r4k26j79k14j70P0L72L48
-13837d223J82K00O9j18o1o5j25r3K4J51R4o9j8%L0r6l04k50p8K34M37J14k64k24k5j00k59
-13810d837k00k7P1P7K08K22j9k00l2N8J37K97K06P9j01l62k85M6K08J06l5j6K08K40j9j5
-13784c985J54J18l7j67k18k26q0L0Oj02j89n0J77J06P7J9j0j5Q0J3k00P4K80J76K32J25n0
-13757c662k48r0J35P2l92l36J1N6J12K38J15j52j54j63j98j24p0jn4Q2K99K69R3M1k1j73
-13731d315j30K3j7J22Jj48n4l8O5J56o2l62l55q9J71J52L7O8O5J78J62l4j60j18o0PJ4KJ28
-13702d591L54K81n2k47j98qQ6K5M1O0J07j59k50k09K4K61K09K09K24J41N1k0q3l7j2K0J31
-13675c642J39k48l91l08p2R3N0j06j44J28J97j55l72j66J95J67q8n1q6q7q7j78n2P4J64J98
-13649d828M01K71m5j36o2j61k22n0j5L6P9J31R2J27M2j04r9P6J12J60J28L5N2j65k03j36
-13623d484k71j30J89L10J61k09l22p9m9M6K26L55K84J08j07k55j78j12j5J74K43J23R9L1
-13599c862j43k61n7P6q8l48k12o5q4j8N5J62J25J9M8pj26k44NK98J20j18j13j26j62j6O8
-13572e074R2J27K6j73k8L9J92K68M6o3nj11k73r4n7j06J56K64K84J70q6k00j53j9p1p6K0
-13545d905k6j87j56j32j26r5j03j1K00L01K74J37j08j27q2L2L3p9n9n4L41L55n7j41j4l26
-13519e115n22j45J66J25j9m5M5K46J69r7j80q2r2j75j0L71K30n2j39j50o3m0m2r9k87k45
-13493f247j21K9J51J78K74J67J48K42K16K2M7J56J91J31o1l11n02l41j46j85l22l55q1K50
-13469f470M32L03K26R6j2ONj11j03m8j83j47K3j8j32l0J03O9K0r4j13r0q0L1K04L1K6j1k20
-13440f287k76q9j27j67r6J68J73J3N5K32K49O9j88k61j47k1m2p3k95l39l0K06R4j76m02l08
-13414h065k07r1k31r8k4l7j06j25j21j18j09p4j65j56j7J19k65m99m75m51m97m67l56k33
-13390a2868m43n02l49j06j84n71j143j268j159j100j202j300j516j988k940l316l936m380
-13372d0271m748j565J1374L4743L1784P760l009n156m429l596k834k517j967j810j541j419
-13356A0799j280j109p36o54o70q01o65m49l40m84m10j65Q7J21p9m09l67j25oj26l33m47l70
-13333I82k81o7nk0o6j31k97j01L5M8O7R2J44J24kj20k91l04k73k60j35j19j34p0kJ23jk28
-13305a292k68r2J48K94N5j04j28q9n2j0j70l48k64Q6J3k0K08J27nM2p2P1R9J11m6k88l29
-13278b323j25J53K62K00j2j07J13P6q2k4o8n7j2j10J7K40j1k99l29k09M1K05K25J0l6L6n0
-13251b276k05k04j67m5J3K2N3j03j65n4q0K7J53J5p4J81P9k71j31J47J58J41O0J37K09J24
-13225b256m6Q2N3j02o7p5j23r3k79j77M4J19P7j0m9p1o0J60J87M0j63j84N9L60J34k03L1
-13198b612J65j58j08Q3K5n2j06l15j52J03K17Q3j52l70l74p1O7P7J64K04J76J38K10J01j04
-13173b761j08k3q6p5J4j13k27k38o9K47M55M39L06J22k47l72j29kM7Pj6R3J39K21J50l4J
-13146b259q0r1R9R1r5j97J18J12j38p9J07R1L6Jr2j2L0q1p9L2J14K3p8k13j73q5j28j9Q5
-13117b960K9M8K2L8O5J15l1l29k27J53K78pk11l08l54j54j5J36J39J20K20J87o0j22n1l4
-13091c313n0P3L49J81o1Qj07j95o5j4n0p3j23m6J05J1m2Q9J11J67J2k49l02j79j8J21J90
-13064c470j0p3j7n4n8k6o5Q7J23J11J31M8j09q0l6n5l6j88j38J04q7j21J93K06Q5r0p0J44
-13036c551K67K34J00l0j51k44k46k22j01J71L29K49J62O7j56j65m2p3k9R6J45J43q6k07j90
-13011c530M7J19O4M7O6K85K45J09O8N1L6j48j56n6l0j02k75j43n3k24k17j30J06M15L71K73
-12985b762l0k14j5M9j08r5o7o6r5j02k49o2O4O3K0l2NP3J46N9p7j89j2K84L53K59j7l73l42
-12956c532n8J45J60K57J78Q9K9o1j98n9J38J12M0K4k0k64l34k54k66j41J6J44n0j40j07N4
-12930d098O7l6JjJ37R4J44K08K7k23k25J7K02J10J6l2o3J75L38K18N7q2r9j85l22k25N1J93
-12902c536K86L68J59k36l08k30k41l09l4J72J59O9j33k56k03k15k0J36M2J44J74J02J09J24
-12878c677J88J17k22m10j22J15L5J19J24R0N3LK0J7J28J30j87l01j18l2J22L35J49j31l76
-12853c831k84J13J26k7rQ1J12J81K78Pj60O2J41L1l5j24k2J10K2NK9l8o3pl7r8Kmk09j84
-12823c832l4M4mM9J07m1n5L7J17L0Q0J93K5j07j5j04j34L2q7k91k36K7L31L21M10M08J91
-12796b538m0L0K24P4k97n47m55j42N3Pq9m2J19J20p7j36j60l9m0n6L4K01L83K80k7r6k31
-12769c487l14j07N5K30M43K66J22J4j99j82kk5q2q3j02q5k3j14r0o9N8K06J43K4J3Q7M3k13
-12741c473j96n6j56r2l1qJ69K42J35J10p8l27l16r6j6o6j3Q4K10K87K01Nj5o3r2K6K38J07
-12713c280k28k85j98r3O9K85L12J44KK5J4l3l6L5l0r0o7j53k21j59p9K7J71J58J3n7R3J41
-12685c520R3J16j4o4k00k73K3J20r%K3j09m8J29J64J25J86k1j86k87l28p9Q8K8j6J13J24
-12658c822Q2j15k25K4K31O9k19k26l7Q2J60J77Rl7J11J97J24m4m6j08k71m5J47R2N6J21L8
-12631c475j76M8J80Mj1R3l2j50j36k3K4MK1Rj26l8K50J80j78j35J77Q1R5J89J6j38l82l72
-12603d001q2R3K20K23J05J74Q1q9k28k24N2K17J24J6Rk24k21j28P3L30L70L7k62l33l74l09
-12577d351nJ96K51Q7n3m7m7j15L2K16N4K8J18M1Q6J05J24J98j1k25j11L0J43j19k18j86j24
-12550c903J51J77K31K14K5j83j05L4M5j19K5K36J75L8k83l90j95J00L52K62M5j31j55%P2
-12525c282J14J34j5%q1k16l27k90m7J07J85K03L3N9O4L5n6k07j64j17p5mJ33J47L4l3o9j22
-12497c857l0JM4Q3J9k6q1m1l7J6N6M7O4K1J9N6J13Lk04l06k09nK4M8P0K15K36K61J87K6j47
-12466c334k32k26r4J77J96M0oj14k60k18j9Q3J21r8j82qJ75J51J30L48J94r0k73k34j0L6
-12440c747L5J35J22j03j56L8Q5m7j43q8p6m9P6J19J45O5m6K6k0j62q5J80K01J29L1n5k41
-12413c631l49k37j29j5J14J03n7j44m9p7j51O8J51M0L9J06R5M6n8j29J0J20K33J68J05J3
-12387c615k17k75j05N4k7l0P0J97J09jK03M36K48PK5P3J26J05J01r1l39k14q6j80j47O0K30
-12360c283R8p3l1J6j23j77n2K3L2m1p2o5K6p1k46k79j39P7J39J21N8n5j4Lm8r4j33J9N8J34
-12330d192K17Q1p7p4rj40k49K7L44L94L23J14j38k25l3K38J88j7m3j51k24m3R1O6j8m6P9
-12303c517j1k14k96j49l9q8o1j25j16M2K72K35K2j02j25p4k7R2J74J01J42J77J64M7n4n4
-12277c584L3O3j72k52q6m0o6k41r0Q1n5K3J77L33J59j16j32J0J2k9N6J87O9N8m5j05r6j42
-12249c990j61k46k45o8J87L41L33J1r4oj11j85k20q8J09J24J01P5J34m0j78m8omm8O5L8q9
-12221d309K1o5j42J13L48L42J91m7n1J56J89j20k94j27j11j13K5O9J52Q5P8N2K9L1j50r7
-12195c745J06J17J15J79R8o4j01k47j14M8kj09l80l98OL62K64J02l4J19J55K5p9OQn1p6p5
-12167c765j23q5J30K2k25j03J81K28J31j62m33k65n3J3J0J59K00op3j70k40j96M6K32J92
-12142d355K20P8M4M6j37k11j25J9J04K97J65O3J34j8n6r7j61q3M2J12Q9J83K71J60k19k64
-12116c699j35j08r5k25k45j26L06M33P6j1P1J19N6j0j8m2L7j45j33R3J36J66K23K54J05q0
-12090b997p3o4j09m4K8l9k49j46R1K5OJ15l2k62l01J12L65J24j09r3J10P6L9K19J93r8o6
-12063c179Mk75k81N1J58J59R2j42o0P3O8P0Q7Kr2j75l42k90L5J12J24Q7pM0K6n7j58j94k23
-12034d287k2P6P9p5k58n8K23J49p6l3K11O2r2r9L2m3O2L03J20j73j13K4jJ08J88N6m2J00
-12006c579J14j12k50j68q6q3j01L7J91K2o2J03K99J23n5p4MJ60Q7j9p8j01j41l52m39k29
-11980d789M4J18K70L84K87J58K8J7q9j79j79j29j91k65j57J80L13N1l1m9k11j20Q1K92L30
-11955c836J56j0j79n8K6k09j76P0K57N1r8J71L03J23J09J07K6nJ10Q5k01k53k03j73q5%J42
-11928c750P7J13J06N2Oj66k97k54k3J21%M7J4k71k91j85j57m2n6J15L49M72L52J09o0O4J43
-11901c412mj56j23J5J80L26N1j62j93k55k61J4K60R5j62k73k18m2J08J4j19j77j73j14K14
-11876d567L08L93K90q3j57j21j86k80m9K66J62j00j14R3J94L2k05j47o1j5L5l4K1R7K79L18
-11850c631J42rk4m1jn8o4lNj16l00k54J5J49K55J25P9J42K01M1q8k23j75K0q7k23k75l05
-11822d703k10O4K70K82J74J25K01J25J02J87L3j88j59q2j45q8O8Q8L9O1K2M7K39J39o3j79
-11796c551j38q5o1nk7J5Q0J44J11j09p7O4K67J76k3r3k3K4M5m2k34o8K28K18P8M3L2q2l5
-11767c128N1q6j33j04k25k32qK48K67J58O7J8k5r6k19k42l29n31n00j34K82L36L20K24R5
-11742c926K7j5q6k01l2O0K7L2R8J83J55J12N7L7Q7L3j7j80k54k01k34k10k9J72K69L52K79
-11715c405Ko4j37k73k67j65R4L26L46J40j31o7Q1p4o6NJ4O3p2j79Mr7k76j60JK32J23n9J34
-11686c927K78J63q1l11m19j37J63K97K21j4j38j15k6O0k9n5K2L7J18K24R0P7J14k28n55k57
-11660d428L82N25K68o9j72m4P2J53Q7j08k32k08j32M1K11o1l36k14j22k28j28J89L10L66
-11636c878K70J09m7r4j99j11J06n8j61P0J70L31L25P3j98j19J26M1j43k30k39j76n8M7j5
-11611d058l9n9k08l53j84J23K84L08J37q8k0Q8L0m2L7J62K23R4m8K2j7j55m3J29R2r7o9L5
-11583c716J5J8R8pk11k06mJ98R0j99l80j73J42N8R0L03K84J08j20k28k03NP0P9M3k0r1l5
-11555c992M5J10K44N8j83j90j99j93p2K52K66L1O8J81J97q5k74j70N7L90K39q6j45k05j87
-11530c843k71l15k21J40K63P7j92j74K2J28Lj03j76k46n8K17N28N75M28J78j28j56r5j15
-11506c534k1N7j7j12j37j4K74J94m5k86l60q2J23J16N9j37j52M1j0j05m4LL7K18K85O0l2
-11479c621k8j81l62l17j65q8J02L83L22J28m1j65j62M6J92m1L3J91R4Q5J71J12l5j37j94
-11454c678j40j09j85j78K4P0P7K58K58P5P3N5P0M7j20l00k33L3J08j7j59j84j15q9%J83L30
-11427c846K66M5m0j23m9J29K37J97j00k78j37n2j5J15L06J85j50k90m4K72K18o0k13l58j41
-11402c926mP8K29O2L2R9Q1j20j33J0Q1Jj44j40j59L1P5jN6M9P9j0k41j32j6n6O0K7K6J26
-11372c880P1q5k14k91j60J03K68J84p4QJ46lJ28J98M0J22J55O3r1j16r4m4K4q2j85j47PP0
-11344c879m6oQ7O6R8P2Q6p6l10l46j47J00K69J80J2r2j44m9J21K31K33J00k1O9K2j35j63
-11317c668j16q1N4J54J90N3k01j12M9Km9j34m11l96p8K56L19N8l7J32J62J59P6k0J60Jj80
-11290c658p8p0j51k70m73m36o8J98L51M12J42j09j80j12J98J64J2J25J59P7J39N0K8J74J51
-11265c225J15J49q3l76k51j72j48n6oR3K43R5j01j80l4R3L8N2R6Q1qj76k02j77j06l1L8Q9
-11237d150lO5Q5N5r5p4l2j88j11J21K96L02R4j24j73K8J55N4k6L7k7k32p6J41N5j34j75o4
-11209d196J67J00Q3K8p0q4M0J66M2o1L0J29K6j6r9k19j41J25J97K7l4p0RP4J85J21j44k45
-11181c830k97k05J8J41R5N8N1Pj07oO0O0N8J52pk93k94LK34R0j11K2J79J53J56Q2j72k95
-11153c998m7M9L6M1J9Ql0k15k75NJ60oL2J1M7J2oJ10O3k5L2J61J91L5k8q5k13k97l04j70
-11123d687m4R6J01K60L68L60K05k0q2j50j75j33n8m7n4J48K97J7k38p2K9j29k37j49J54L78
-11097c862M05K18O6m0O7K9l67k97M3l7k83l20q8L3j13l83j42L29K03K71L29J86J91L01L33
-11072b928N0j4L8j01k06k41k24j11k42l58j75m8j04j5J55K74J72m0j55k05q7p4p8K54K60
-11047d203M0j1N7K01K1l99m15n4L28K90J96K94K02%o0l9J00P5N4m2j94r2o1j05j69j46q4
-11020d216M0J61j8j60o4J38K25J75L7j65J3J61K22L37J41k14l39k80q4J51J11j08o2R5K21
-10995c482J07LK5l1j68k08j82QP5R6P3m7K9o8k20j98l96k69Q2K60K85L14J69j11j70J4J30
-10968c880Q3j79j11m5j51q1J76K81J13j0O3K00R2j17k6J15O7J1p0j5j58j92N4m0r9K08M35
-10941c276L50J33j01k01p0q5j95j05n5j95m00l97n2K41K03L4J27J20R9J00Jmj64k21r2mJ05
-10914d104o2l22m88k77J09K96M45L51J22Q6M1j46k91j86qL0J3K3jo7J9M5J12J60K12J49j44
-10887c883k68j71j08N2J98J56j8K9J07J10m8r5j6J47K01J17M6qm8m2j88r8l0k62k19J17K52
-10860c970K33k0q3J63K60J37j09j76j46o5J17Q8l5Q9J52J19N3k14l38k37k28j49mQp6J30
-10834d301K81K39P4O5J04L2q9j28Q5J49l0j07k46j60j01r4J62R3j41j80q1P4J74J08k1M8
-10808c991K67K80J26P6n5k13r8q4kM2m4q1m1P7M7j05j88l24j07J19J17O8J08O3k33j61Rk8
-10780d356L5QM5J95J48n7j43j69N4L28K80J93K95K61J00j18k34j76n1O9Q5K7k29k59n3Pj0
-10753c725ol7m4q2j3K09J66pq6l9O5J62Q8j44k78l08j76j49k35j48O3R2kJ82L42L13K42R9
-10725c456ON1J32J20lk12k39k04k86j41J29K00m8k51j5K25M3j32P2K28J7k52j3J69J61L47
-10699c352P6k79k01N2J58J04O5nm4Ko3j37L6J65J19m1j04r3L3Nl5j26j33k63k60J15M14K17
-10671c575J8o4j12n8o3N2m9j01R1J9j13m1P4j06l86k99P2M02N36K54j33k8l3k16l51l47j67
-10644d724K4K12K07R1K1K4M4J7j24j20P3J95J04J4K5R3J17J44K60n9l94m30q3O0L8J3O8K69
-10616c821K40Q0J09j89k37J2O0n7j83j41k5k6q7P8J77m1r7j50k61M4J72m6m5nk37k32m1J23
-10588d826K20K01K10K54P2o5J60J86L2OK6m0p7j3j10l12k49K9J24J47K31K48q3k66j98J0
-10562d083M9j5R1K8m9M7L10L11q5k56k01k13k83j04j54j03Q1K22K47K51K80J53k3j79k73
-10537c951r7N2j8j8J07K05J62jk59l86j31j1m4J38K38P0O3M2P3J00q3l60l21j82k51k56M5
-10510e074L16K18K21L08K94J36j24k02m7Q8J4Q2K51K12l0j61p5p3j36P0J82kj15N7L88M02
-10484b800m4l98m29l31n8L08K78j08k24o5nm2n1o4q4n1j10j62K9J74L6q3lJ37K55K87M2j45
-10456c711j86O8M4j90j15K1J1m0j73l9J16r3r6O6J32M8r6q7lL2Q4J32J37o7j95k80j04J71
-10428d413J80Q7K20K62m1n4N1P3p1j01j63k93k93r3O0K39L63J0j70N9L1j85k74p0J63K30
-10402d193N2n2J25L40J71k75k87M0J07j17k24p9J00K49K68J54q4k31j45k09j63M5K97L19
-10378c792Jk47k60j38K22K83J30j58k75L8L11L13K43N5j30j99k05j92k59l03j15J93K24j
-10354d261K2O1K01K89J38M7K4n0J6K3j32k39j36m2J93J24n9M0m7m3J4j00m1J72J84n7LR1
-10326c565j63j11J21J44L9n1j34Qq5l9P3j14k7O3N7Ppj32k31j08K8M9M9J52j2m32m41j39
-10298e001J22J52M6J30j38j83K60N23L16N9N1J12J75P2O9L3j52k27k07q6k1L5N1O5o8j54
-10272c966l7K1P7o3NJ00J22L02J21o7n0k7%m8j33j42k32j54L9J30Q0K46K6k44j7K36J25j83
-10244c733j88k2K8j31k25j81p5j54j63j12M4O9o3q2J51M40N51M89R6r4k23k75k81k49l1P1
-10218d343J12N4o2j52r0jJ14K07J00j03j60l9K13K28J78J70k2j92j35NP4J37J76j33l11o6
-10192d041J26m5j14K59L07N8m9j79j3K08R9P9L8j98j92n9PK4M8M7K5Q3J03L8N6N5j70l23
-10164c723p3lj98k65k42k6kj58o7K63L49K67L15P6p2p8j81k22n6Q5J01J70R0l5J5l1j66n3
-10136c920L1Q2m5m5p8o7J01J09K0j22k22k03k95k95n4K65M86M45K10L1l2L5p7j83k07j45
-10110d175lj19j71J02K24Qj16r9l8q8K2J25l4m0q5pk7j18j86K5J47J80J95Q2Q4J53M4j32
-10082d047r6J28J31K5LO4Q2J18J10J14Q2j87k20o6k9q3j68kQ5q0j20j38r3J16J61N1P2J99
-10054c788J17K8j01j14oml6o5O5J14R4l8l6P0o0l28j90N8N9MJ12J24R4J71K80J58nj21j5
-10025c359m4J9J38P6L7o6l43l33j74j78j89L6J24P1O8J09K18K38J05j12k59k41o4J39J01
-10000c883l4L1M4j87j66R5J07l4q4P6N1%R8j7r6M5K10K06j4o0Mk04q2N8j05m7K4r4J01K94
-9970c663K87K4j80k60k78q9J25K82K92jl21l43j92J47L18K59L9j97l06k47k35k08O8L00M04
-9945c975J28r4oM5J70K01q9j59Pj18l54l09j06qK7R7P9J93K12J0O6N2r6j20j80q4J55Q4j58
-9916d330l43k06P0J59L18K49J5l8o5k4J38K89K82J39n5k15m4o7k8n0l45k86M7K90J01j8K32
-9889c785K01n4j65p2K6Kj21q6r3p5K4J60J04m3j35q6j2l3j3l5R8J58J29K45K96K3j89j26
-9861c657l8MO7Kl54l51q1n6j37j03M1J22J89J40KN0J64O8k25j71OP1J15j44k19k44j65J1
-9833d893J07J59J34QjJ11n9r2J42J94M7l3J1J69K36K53J92M8q8j98m40l41J63L15J14rj34
-9806c885m8m2k35j66k6O9J53J81q7j5J88J02j61k31j14j09j92j75p8J42J42j2R2J91M5j07
-9780d378K4K16J62R2k8j11o3M4K3L6J85J96J7P4J13o7j43q7j44j55m4M1L9j98k16k30q9J78
-9752d513K76R7j5j2q5m9K5K22L37K50J09O2j2j2L0q4k6l5k41k81j30o3m2p8q4j12k0J30J47
-9723d209P9q2j13K3K55K03j75k45o0N9J97J67K32jj36p5k13j72J1J10O2Q2O6N4l7J4K09J19
-9695c576Rj03k24j26oj2j81j77K6J48J64O3J99L16J04j58j01O0K3Q2K19J88r5k85l41l54
-9669d138k06R7L17J59k9l4P7P1J4j9M4J12p1j47k8n9j94j52J27L16J57l4j75k5K61J81j33
-9642c511m72m96k63j30J01J80J78j1M7K43M3m2j42j56K22L56P3k2k0oj36k44k02K1J37Rl8
-9615d281pj85k81j00J61K03K02L03Q6p0LR6l1j28j03L6K52K73J04L0L9qR9J21M2Nk7j45l26
-9586c637k92PK7j33k41lK24J46j06l21j72lJ30L28L46J09K0J4o4p8M1m6n0j37j88m7M1j57
-9558d242k30j72j9P7K68K59P5J5m2j04lR6J11M5J1j7O8k06k82PJ35J29n5j25r2J3Q1K74M08
-9529c517J49r6j20j05p5J1p6j22k1j8j09k07j37k0J98J92Q7k5%m6p3P5J44J71K54K33Q2j74
-9501c345j8J13j1j75j53KJ53K44N2l19n03k57J87J95R6Q4O7q4j85m5N7q5m6j17l34k32J25
-9474d534L34L22J12j28o7k4K9J99K26K10J21m7k59k51j03k44k73P1L07J71pn4j18jN4j48
-9448d102j52J61J96M8L8o2j31n7K20L55R0j87J3J00k6k4l1j23k27l1J64J18J06J56J19O6
-9422c203j71l76j07J89L04J21q3p9j13j96j19n7j38j51J82L63J84J76j4o0N4J09P8j85j20
-9397c412k16l95l45j32K42M01J70k09j39M3j29j76N7J92K24j6j74K1J09K5Q3m9q4q0k51k31
-9371d471k6J39N1o2m3k3K2l5J9O6J43P0oj04k38j61J12K54J54K7L9J23r8l15p2K54J56k6
-9343d051j3j48j72M7L04N3j51J00J62l6J14J64j13m28k15J53K40K58J39R6R4p9k32j78k9
-9318c921J74J39J8j39k28k40j03J27J59K35K77m8p1nn5L0p2k14l8O9m3k39j41J79J59J2o1
-9291d040k45l44j97P4J30J45K38L20K13K3O9pj40q9LJ10p4k06J9K2j45r7l2O6J68P5L9l6
-9263c938r3J8J9ro0J41K96J24j03j28q0j42L8J96J81P2k8m9j40j76L8J17M5Kkj00j75l25
-9235d261l27m5PN3J58K46J30Q5J60j3k52l83k01j3J22K02Q4q4j33k10M3J43j11p6J35K24
-9209d317K69L36L31o6l48k01J00K25J00p6j28j50j42O8K46J95J24Mk8n1j20mp7M0J52qk8
-9182c554J28M7j93k01q9k42p8K1O4M8M0K9m5j49n6K7R9J96Q8J0k0j30k36kJ88L5N2K60N6
-9153c607q3j23j58jM6j62j95N6K81K73J04j07k83j26m6n3m0l4J38K7Q7K97K03R7N1qj04j50
-9125c620l3J45K00Pk31k37o5l5j99l03l16j70O4K63K53J08q9j18M1K14L40L71L21J68p3l32
-9099c326l19k34j27Q3Q6L3Q1J00q8j69p0J90L04K61J99J37j62n62m92k68j26O7J27q6j43
-9074d504J61L16K57K83o2k31k0m0j08J8O6j59j56k0j11r3J09J59J56J49J61J36j80j20K06
-9049c627m2k58o8L3M1k01k71j61nJ03R4k9r8k5L4j0j07j27J6K85K48N0j28j65J57J64p6j49
-9021d322n7J19P9N5L4j02l1J45J98J29o4r8o4p6j27o7n5J33J88J54j3j25j11j87j14J19K66
-8994c994K4j38j06l1O0K9k34l76n2K51K59J77J96P1K4N3j18k17j83k62k42QJ12M3K91L45
-8968d010J76J68n3k62j08j1j15j3J69N9kj47j46L7L29M45K00q0r8k75l92l86k10p8q2J26
-8942d759L27K78N7l8o5pK64K99k1k24j32o5LQ6j6l8k1k9P3J8j57j71NL27L80J2l10k98k23
-8913d445j24j9J6J41O9PN2j55q4J1Q8K31J84J71P2j87k85k35k06O6K56K98K47J30J24n1k69
-8886c897k35k64k96l8O6R4K45L82L08M4k83k68l00r5K05K10J54k5j14n8j20Q9J14J25J73
-8861c784Rj56k92j05J60N4j08n7J56K60M6l2L3K6J86J52j84m33k82k2r7j7P1mJ06J28J00
-8834d086J65K24K52R5p8k15k09j31j53j12j0R5J31J10M6j36j27L2J92R4j43k37j89L8k8r4
-8808d474J95K12N8jnR6R3L0J9O5K1o0J07K10k7j98m7k2k2k9Q2L0j81k88k90L7K07Q6P5J24
-8778c897K36L00J06r2j19Lm2l07k71k38k23j05r1k1P0J06J69J67No3MJ34J04m6L3K05J74
-8751c699J33Q3j45k93k75j3N7M7L0j09j68n0L2J31K06O0j12j91j87J21L02J04j12j96j06
-8726d350r0n6J38L08K35L17J73L6J46m5k19j99j48J16J57j65m00m00k14Kj9J13L45K35l4
-8701d018j19p6K3J20O0j57k92k00l5J25L12L41K05O3O1J68K9k29k49r8O7J22J64J48O5j03
-8675c503j07M3J72J58M15L04j58l47j89k8j51j42j67j10l0J0J1o5j34j4J10o3k33o2j9j10
-8649d409R0K09J3j1J23R7l0L0K12M7o0j77j69L3K66L87K17Q4k38m14l92k63O3J52K22J50
-8623c768J07R9J4K9q7k57k59k3J56K68K46kq3r5p7n4J1p1j7R9O6k8j61j53j12j36r5J11L01
-8594c971K73N5j14j60k60k59K0K43M39M35K25k4j32j53j20L6J10R9j33k75j78j20j17p3l1
-8569d185O6J36J58K85K49K9j72k01l5K02J01K9J69J11L1J6q5R9K4l11l10k99k98k81j41p0
-8543d683n1%N9M8P5J3j20p0J74J67J15J41J88J31L8l7J11K46J1j94k61k05M1L09K39O0n4
-8516c509J71O7m94p23l74l1J41K07K98K28p1l43m31k39J20M12K70k5L2J77L2r8j41p2O1m5
-8490d380q9K14L07l0j32r5j73m8J29K20O5J2P0N3J8M2n7l5N8k3j28j93q1R9J9k41l21NK22
-8461d493J01kk1J41K63O8j93j43J6o7j81mN6R5O1J15L6j5J57J71J82M9j44o2J9N6Q4P3k0
-8432c602m2j09k45j35O2K8j33j58rK16K29J82R9p2j81j95p7k7p3O0Q3m7jR1J10J30p0j72
-8404d058k1j71l05k97j00K48K34r9JJ82J08M0q2q6o1k60l29j11K07L79M16L43J98J22N1k52
-8378c703n20k55N1o0j61j25j15l2Q9J38P3K8J3P2K24J29lJ04J10j00k08j42q8l8J59K10J32
-8351d018m5j06p7L4R9L8k1Lk9N5J76R1p2j41J2P8J54N6j42lJ43Q5Q6K25J98P0j06j24l1J42
-8321c170J46l9o2q5j02n4n7j20jJ63K23O7k90m17j94N3N5j3o1O0J02P3k2j15l7J10J39K4
-8293c624j08j12j15m2L4o4k32k98j5K04K60J87Q5j55l9J16P9K3o8l2p2j63q5J3Q8J99J70
-8266c766p3j80j49lJ97N2m5j33j08k5j38l63k61K00L91K70K8P2J34J87J49M4r7j77k14j74
-8240d182MK02J94O6n5k06j27Mo7k2R5J00N0kK4Q5P7M0l9j33q2J54K58J42J9j39j74j92l17
-8211d223r8P9R6J47K38K51J04j35k14p1P3K1l3J23K41J85J05l7j30j56j57r7K0L5Rj41k32
-8184c997o1J36J96K71J34k04k64k89k53j60K5L19L23Q5lj9rp6K7J70K7j37j57Q0K31J12M8
-8157c445Qk1K9N9j03q7Q9K5M3J09J21R7QM1l9r2j39m5o3j81j32j83j82j60K3J96L23K73N3
-8128c375j64l30m04k30J6K08J76J17J89K16L5n4j0j52k82n9Q2q4j78r2J8R9J04J07K6N7J26
-8101c838L3P9K71K7k34m4q3j58n0o3j03n3n7j04j35j91q9p3MJ55J91L04K62M1J04K05N9K9
-8073c511o3k9Jk1l2R2Q8q9j44q3R8J81J61P9j10j66j54k9j16k13j58n8k9J5Q4J24L6k1Q5
-8044c982K50K86J60N8K7K9k6n5k22m82m04J03K21N8Jj77k30M9J05o4o3n8j19p0O5J13L9k2
-8016d410J3J9P2J08Nn0J4O1Q3l1j36l8P0J83K39K66ll33j78J10J09m5qJ59J52k3n1nm1NR5
-7985c589J75P1j37j53j30j39O4J95J36Q6j59k88j94p7L0M3J10N6J02K28M8m9j93k15j20j09
-7959d208n3P7J59J86L18K44j17l32k84j96j13o3j8l3L3R1N3K4o5o7J81J81K6p7m3N6q7o3
-7931d190J04o3k97j02J36J15PJ9J79L13L54K5k68n3J60J08k4j4m4j69L7K38K15J8k59k81
-7905c736q2R8J11Oq7n2j32j25M9j9k96l77j55k1O1J11J72J81j1j14j06J03L29L94K63j13
-7879c548l48j25oR7m1k33m1Q3P0p9k36k37k24j68L0J70K02K03J75J87K10K69P7j11N6P8n7
-7852c547r0L7j1k11l66k54KK01J28o9o3M5K6m5M8l4k06l21k89l7J12K33J71q0j76q7o0lN5
-7823d891QJ05J95J70J91R6L3L7j83j39N5R6K15K56J32J10P0O1J86R4N9J37Qj46k64l42k83
-7796c934j43jp0k34j79p0J65K03Q6J9J5M6j7Jm4j55j03p4J21K65J38L1J44J72l8k04j90r7
-7768d147L3M6l8l9j46r0m4q0k7R3J16K5L6J47J83J50O9Mj95j62J16J84N4N4k1k44k71j75
-7740d369j8M2k1n2P7K10K73L28J78j65l74l26j50J5p9j80P1M81L78J83j0k62l8J33pp8j2
-7713c772k3M8L3j60j23J9J42J63J96N1j10o9j01n7j41l13N2K97Jj63j83k06k5nl8J18K63
-7686d106L38J52j23j42QJ1QP4P2j11k31j43n0Ln3k61j90K97M81K44P7L5O0J17J07jj66k49
-7658c742j65J44K37L8p9j11q6j89k0K00rk66k19M2J51J70L40K98j7k61m06m25j43K12L85
-7633c921L15J12m4n5P9P1j9j36j20j28j27Pn7j6jk6j12LJ21k9k07j90m4L8n9L9N2L3QN3J84
-7602d176J89J14m9j19j39o6K55M03Q0q8k59n44m80j56m8k2M8K06L96L34J92R8k9j35j07k02
-7576d304j20J20J98N2n9p0j66j07O9J79Q0p1J00K5j44J5J09L6j16p2J17J16N7j77l19o8J00
-7549d420k5mQ5J47J31N9j10j01j4Q0N4j47j98l8kk17p1J61J11J18J07m0pj6o1r3pK04K42
-7520d072M6q9j74q6PR4p2j96j10L5K50M09K35o7r0j8M4l7j8N8K4j42k14m8K12J35n3j33k08
-7491d278j32l1J0O2m5j13k36k56Q1K35J31J92J65j7l06k41k5m3J8j35qK55K39%j14r8J46
-7464d544L23O8JQ5J45j02k24j38j55m2J54K63L12J23m2J1N8rJ5K34J19k87l95k04k3K03L26
-7437c725K68J38J52K95N6k41m34n09l20l3L51J90j08l9j27j84q3n8r7r3k9L9J78L27L15M8
-7411c723k26j35r9j55Q5R5r4M2J87J42K35K53M7jj7k32l28j11J11l8k18k04K9K59K11O6q2
-7384c901j96k31k50o2N4J87L24K92J61j70l23k08l4J39K0PJ36O7m8j55k08r3j37r5K22J15
-7358d387J06J68M9R5L8j2M5P6N8o5q0j89l37j03J14J66J30J54R7k2L2pj16R2Q9pJ26N5n3
-7329c688N4J7j55l3J36R6J03P4L9O0J12R7j01k81j81m2q5j47J6Q6RQ7Q1p3j33j11r7L0K96
-7300c734K75L1j64j53q4J12J15j45k8O0q9nQ5R8n3j61j9P3L1o2nm1j32O3K27J58j16j50M0
-7271c773l8J2J70J18n8j28j65p4k1j3N5j7j50j87o5P1J80J35MK5k28k89m9K58J30J9L23J47
-7243c608j01Q0O7k42l92j03R7l0j32j5J83J80nk8l6J51P4O2K22K08R4l3k09k25j71j37KJ78
-7215c869P9p6r0p2o7r1J8Q1J8p1m8J24J89J83J07r0n7o5k52k43n6l9r0o1k9J02J44M5j29
-7186d405k00r8Kk1M0K70K62P8r5j43p2O5J06O0J64K47K59J90M7r0l0p6k64j57k31k00m0K12
-7158d120L04J20Ok8J69K34m3j94j39k74k15p4j33l33l25m8K16L74J39p9K7K04L01J52r5j03
-7132c957Oq2k61j26jj36k00M4R4j4J31K57J53K9J92K90K14Lj2o9j56j26k70k11J29J24j34
-7105d089kJ34P0P4j05l08p9j0O2J64K13J28K3J70J75o6j94k52q7o5j8M0n6p4j31j04P7M7
-7077d263Oq5n0Q6J1ml1o4N3M4Mk0J23N1j25k07o5J79J64p4j72l0K21L23J75n8j35n1m2m8
-7047d084j73r1J25K17K28M7j00j74r9J0j62k05L5N4L4J6mJ34J35L8r9j94o1J12j2j91k15
-7020d679r3J88K78K20K6k01l8J13K7r7L9K16K10J4j88k40j20M0k6k7m2q2j40J30K86P2R1
-6993d023K80P6j19j03l4n8j29j35j93k3Q3J28K54J93nj83p4M1j33m93l78J22J66o7q0j16
-6967e003j08j8pJ40K99K87K43Q0rO9J29lj04o4o8J39P1l1J44Q3j72k38j8J70Q3j02o8j07
-6939d183m1J61K04M5q4j23j01k4j7J94K19N5M%j79l13j44K8J04J51J04J38K09M6k42j94O2
-6912c921J05P5R8M7OJ25J61O4J8o4l2R2J03M0j21l73o24l90O8R4J22R7L7P4J51K26Q8k31
-6884c865l68k34K9J16J05J97J34Q6Mk61j33m4j46J4O2K5m1nl6j99j24M7KJ45M13M09Rl81
-6856d040l10p1OoM9O7q3j83j06oO3N5J48J12O1M9J28P1N0k4j40l1J57K49J10l3mK0j14j42
-6826c898M9J31P8n4j49k35j55J04J21J8J9n0M4J22J56J47J25j39l14m7J57M4J17J11l8o3
-6800c599k24m41m54j88K60M20J12m8N6O4j11K9R4L8q1j05L5l0j06J26K71J93P2Q0R9k5k48
-6773c711l62l36k37J6L27L55R8j94q5l9m8L3K5j6J14J60O4Op7r1K2R3j6o9J03N3J8Rn0Pm2
-6742c870r4o7p2n0l0q4j03r6K7l0R2O7j65q2NJ9Q3J43J92J28nj0J48J79k6k17l06j88L5R1
-6712d286qj56j68jK03L52L48K78K35j5k14k12k31m3N2j9J29K4k54k40M8J14m8k19j73J2L7
-6685d455O7J62K59J39j47j69n2j4P4O3K7nr7j95j53j80k65M0K64K36K04J77Q1j31n7Kq2n1
-6657d258j12JJ85J32L3J31J39K07J61j09k96l33l08m8J53k4k00l8J33L6k5j66j13m1L7J20
-6631d603J93N8j00r3L1J9J1J66K63K05J3j84l30j63j33j08k44k74M8L05L65M17K02j61j81
-6606d278j98m01l35l9K39K22PO1J28Q5K48M63J25j56m8q2k38k9m6j83j07k5L3K59L38K09
-6580c748J61R1mo9pP1n2k37k69LJ63OL5l3o7K6N8O9j7j14j85k07O9J28N5J01j63k58m2R6
-6550d340K1mJ30o1q1J50J00j37j46l0m2o4J31J46M0kM6K05J45J30m1k44j13J0n6k38l9k3
-6522d407p0k5%j73l72k08J30J81M5J91K89J37l1k29k29j4J16J43K14L3j06j36j31k4J89Q9
-6496d398n9m1o0l3M6j0J20K83J70j4k9K28L49J56j48l34k37l1N8o5m7j18k8L9J45J79J49
-6469c730k6k40k36k09j5J06O9J13J69J88J01ok5N3J78J31J14M7j23l89m86l01j36qL43M06
-6443c912R3k27j87r5l83l38n9J01J25J2j0K17M14L38l2l04j89q9M8J19J57j0l67l19J33L98
-6417d366J37n3j50m9N2K20O6j78p1r2M8M3k0o9j33l0J17R3K00K83J18j35j51L1j3j54jL6
-6389d221l3k5NO7Q4j8j19k43j34P0k8k8L2p6j1j18j98J15K79R6R5J82m7j66q8k4n9j30J73
-6360d568K45R3J4j65k19o7O3J15J60q3l29k42nK31K50J00j57l59k41q6J2L45M20K46P7Q3
-6334d067kJ26K23J9p0ML1j63k56j10j02M7K06P7n0r0n4JK4L6J15J19m4m4J54M3j57k23KQ9
-6304d116K7k6j53l01j44R5J40R3M8r7k58k82k01J03L58K40M7J03K5j54r6o6k6R1K05J12N7
-6277d176J34J19J17Q0k5K7M5k7j81p1l7j54q3o8M7J87J07J3J62J8k72k13Q6K24J44O4p4j08
-6249c915q9k03j63j06j36j11r2R3L34L39K52m6k13j15L7R7J40L5j3J13K0O0J27J21lk10k97
-6222c944j77p7j7n8k1j2j72k32o0J17Q6K73K52o8q2pM9J7m3q9k98l26J1K31P8L6j3k05l3
-6193d784K57K31M1j06k29j88m4J50K95M08K83P3Lj3j53m14k63m9kq0l1m0j40j51L5J48L6
-6166d727j32j0J62R7n0k7M5J24J93J35N0j0n3l4Rkj30j60j7K95J88j21K9J53J8q7k96k49
-6138d607J11K34K60rl64k58j64N9K51J78L9J18l6k81l6J79L42K62O1r3k57l91m07k90n4L26
-6112d827L06J60J33R2M4K0l7j03k32k08M4K86J78o7j99l5J92O6j73j80j21q7K10L55R9JL0
-6085d053j25k19j49j2M0J6R0q7j36J9Q8L1Q2Q6n5q5j2O0N7J28J70J44nj67j16K5L4q9r8k0
-6055d358P2P9L2k1j77k32k72j41K5J20Q8QO5J27J06J8p2r7P2K51K03N1j99l04k52k81l26
-6028e415k34K8K42K62J17j84l41j39J77Q6j1J95L35K19j1k54j67L5L5j03j22k1L5J0K2K5
-6002e179p7j49j71p5P9K14J25N9J72L02K89J46n7j46k66k64ML0q1l9J88K93K69N8o3j9j44
-5975d502k48k24m5j70j06J65M7j15J0P0N4KRk25k26MJ33R4r1j77K8o1j01J93K14R4M2J79
-5947d953J82Mj12j50q2K6J80M20L50J84n6l33l42k21l3P5K3n3k7j19j22o2Q3J29O4Q7J05
-5920d753J0r0kJ74j5l40k50R6J39J01L8q5j03R7K92J82m6o3j0R6R3Kn4p1n3k97k90Q0J21
-5891e001K36M41J63k01j61M1j6j15j63j3J05j7m6n6K1L4k4r1j9J06Jj43j03j52r6Rk0j42
-5863e422q2J32l4k06o2K09J45O3L01K53L6l1M4K17Q9Nj04m1l5j32k04j64j63k10k8j9n5q0
-5835e578J22L12K08%j0P1m5rP9O3Q%n3j12j7O1m3j11j7J02K1j1o7O6K88J77N9MK7j26j56
-5804d687J2rj55j80J02J55P8J09j68k22N2J98L9j95j24j57k09k98j95J33lj51L3K48L68L58
-5778d868J38O5J12K02R2o8j48k41j38j7n9k58k06O8K54K31J79J25R5J37J12j25l28j59j13
-5753d918k14o8J74L23J73j66j02p5O3L77L32n4k66k14j65J16J88Q2Q6Q9j09k57l65j96p6
-5728e242n5J18K01J2j23n0k5j26o2R0N6n4r9j4J31K91Q2k69j80M7J40J02K22L43J36k22k39
-5701d789j15J9J76J85J31N5qj26j49j25r9qLp0J5P9j02k22k94k43l6Q6J65Q4Q8K15J70J11
-5673d804j12k09j25L4J26K43p9k90j14m5j30j06P5J07L6MJ17R5PJ11J12J48J60Jj26l52m73
-5646e589j35J15Q7N3J24J63J05J17J0p3j12k4O1On5Q1Nj57j20q0o0j07q4q1j11J4J44N8j3
-5617e658J10R0o8k18l5J85K03p8j64QJ31J67p4j02J7NJ02P5p4o4O2J08l7n3j25o0J39J54
-5589e254J36R4L8n7j51j27n9qn3l5K46L01n5l01l37p1O6K12L10K69l7k91n6J33n2j49j92
-5562e480J4Q9j02o9M6j13j78j07L2K13J48j04j18O4L57M40M1m11l17O2K26K13L0j95k65j79
-5536e663P6K51J92k7q9k0m2j65l00j46M6m1k73j94k0J17J32p1J3Q7j81k90q5N0J81J04J92
-5509f166K69J08l8M2Jr8o0M5K0p6j44n7K70K43j45k86j25K8K54K17j60j94r4j32R7J63O4
-5482e954N6N6L1k2N5j14m05k57n2p0k34m8J28J97L83L21J76N5j49l89l94j05J66Q6mm5o9
-5455f601j31j6J49K13K31K43J64l1k75k41q8m2qK25J65kK7M9j71j27N3L2K0Q3Q0J70J59L7
-5427e633om7p0K3O3j63m41l47j32j06k28k32qP5p3k56n7J15o5N8K09Q8o6j4P2O0R8N2l26
-5398g357l43p6J5L9L27M69J64n3j38j47n7M2J15Mp9p8r5k10k05q2J71J83R2J9m4j28q1L3
-5370g500J46k2j74j04k39m98l50Q7M26L47j43k02j09j62rQ0K08J79nK6O9j11k51k75j53q5
-5344h824j82l25j85J43L36J3k12j60J46K51Q1J0L6K31K02q8n4o8q8R7J18N2q5j63n4j0j72
-5317h954m09l42j8n3k41m2o7j8M0j15j27j15j47L7J24K58K15k7j92k87k51k01j20j0k9p5
-5291a1166p0n2r7j24p1k11k18j63k05l6k22l91rN3q9n3j86j57k3j6j53k38o4Q4n0k34k70
-5264a4431j24j54l83l52k69m00l88l74l76l98m53n48n51p25r38r81q28q68j056j300j493
-5243b7390j810k084k373k890l658m185m767l955K131K1177L6985K0824J265m582n162m388
-5227A5138l516k816k689k427j924j725j427r08q11q46q81p50o38o52r17r71q08o60p01p96
-5207a1725o59o54p58r05j015r73q49q56j075j143j139j313j527j683j709j718k233k978l550
-5188c8462l981m746n701o375n901n50J7715L3794J7527l081r639r039q25K0921L3049J3685
-5172D8391k937p201p028o175n195m871m788m873n075n703n938o323n149J824K2593L5806
-5156C7358J7601k67n458n949m939l907l206k705k105j912j682j599j310r84q76q33p54n75
-5138A5898n40n89n36m88o50p44n42l07j97j65l20l60l15k85l62m72k63r6r5l18m73k49j2
-5115G520k66l79k29n1l8j29m8m8l03m23k54p0q9n4j33j29j65k26k89p7j21l57k55o8O0K5
-5089C404q9j40o4J65N7j35j60j90j69j07j2K44K84J15k62m37k53J76K85K68J30k34k64j45
-5065B467j64k02k65q8q5j19mr5k51j09J31K09M4lL0m6r1r8j71m6K41M40L35j45l06k50l65
-5038I94j18J48K65J44m4j65r1J42N4k40k69k84j75N1J90J59K44K37J12k76l99k38k27k74
-5014f0o8J86K55K11Q7J91J32O7J81J01j21l90m23k80k7Q4L9p9j96k02jQ0rj15j55R4M12K41
-4986B35L5J14K69K59q1l37j63N8j01k43q3J21M8l1j96l72k04k7Q4J03L3j0j5j66j59r1J0
-4959i10P8q8j14J40K37P0j19n3J24R8Ko7j44l2k8J9J49J66qk89k25K5K45L02N2k97l57n3
-4931a077J45J53L0o2rJ93J88L7j62j45j10o3J3P7n6k79k65j38j9J84J38N6O6Kj53k03k22
-4904a681J3J18K18K89J15j14j49o4J38J75j01j30m7j65KK29J62N9j14k62k88j29J06O0K6
-4879a534j45j79q3N5K51K85K27R0j20k14k06j16j18J1O6K23K83N2j16k40j49L3M9r4k61k29
-4853b179j41o3KJ43K42K35j5k34j77l17j35K56L58J61l5L5M14M90J81o4j06n9p3n5l07l12
-4827a755j55j03n4M9R5N9K08J94o4k62l17n1J16J09q1j3K20K05l6n3J01J04M7j46j88J05
-4801a666K67J44O8Q7j0k26k31j14j91j40JN8J76K85J52J31R4j93k58mk5m6J99K67j10k53
-4775a538o9Q9O7j69k53k39n2J17K0Nl7l8l4r1j5K3o2k07j07oN2M3O5K11J24P7p3k56j55n3
-4745b561Q6O8N5J34J11K03J31R3L9j40j43j4J6j00p4lj68k40j01n0P9L8K4Q9K99K89J90K01
-4717a449L7kk09m15k59k57j35Q7R8K12J57J36J04LJ0j46j58J09K64J50R6q3k33l67l47k53
-4691b850OJ32J12J89K88L92L10j50l88j70jm3k2j6j46q2L3q3r1%J03M5Q5N0n1k96l65K5K35
-4662b749L3k58k30J17K96K98K97J53j01k48k77j52J8J82L05J46K7j78l69r2K97J60j67k75
-4638b767k93j88J84L74J73j7P0J65L2j82Q9K75K01K8j07m8n2j34j44j23m5K9N5n2j43p6n8
-4611b754k19k18N7K30J73R4J85K24J06l4p5m3M1J79J29k9j19j35P6l3l52l85M4J51l9j2K24
-4584b534K64q4j46p3j11j35j23k3K5l5k0j9j00N4K39K49J45K11K05J4j81k50j08qp9p4J49
-4557b548K26Q5o2J00Q0J31J74k5o0J10J00j48k52j14k18k64r2k8K3p6j85q7K15M74K99L4
-4531b108j14k71k56l2J35J38R8P6L6l5R6K48L36L6l21m15k95j25j75k0J40J86J57J10J26
-4506b249K0j39O4J29o1k33m30l08N1R6J7J46J08k3j29j67L0J82J49J36K43J90J31J14J02
-4481a831nk48l90q5J58k26m22j06J12K08J49j11j09M1Q8j4r5m3p2PJ31J43Lj40n2j11n9N9
-4453c020Jo7p5l2n5j7O1J72J25Pl4j54j63L4P1K15L10J3j09J18P3o7L6r1r7M2J58J66O6o0
-4423b373j58j37j8lj31j93J08N0j55j41J9J12J52J93J61L1j30k31q1J74N9l8p3k3j50l21
-4397c297O9M09L57J71M1n5q2j14j38k7R0M7j11j64p5o7j45r3ro9o5m8M9O2J65J33p5j05j03
-4368c249n0q0J0K04J21O6R6Nq1%j5q7J25J69N4J24J61o7l45j37N1j58k09n9o3j06K5J85J54
-4339c156J60K85K49o2k25j2J20K08J64r5k20j50r4m6r2k53k58j9K75M46K40r5l6k1K9J71
-4313b487l4k92k67j66p5N6J83J62R7J29j4j24l1j38k5K1r0nM5Q3J13J6Q1L41K23j3k4mj3
-4284b252p1j66k21j06q6j85q9J23K20J97J48J76o4l79k44Q6J11j2j04qP1J01J31o5k67r9
-4258c054KOl5j00r2q8M0K33K19j42l05K1K63K65R7L5N3J01Q4k4j29k04k01j51J9Q3L9P0J53
-4229b742N9r3K0O6PL0j38j56p9L5K52K14m2k32j28j48L0J51J60J20n7j34KO4l8k37j67l6
-4201c217J86M4k70j32k1j05k5J70Q0p7o4K06J32j23N6J62J17J8p4NL4K3r7o5L8O7mj83o0
-4172c179Qr0j5Q0K37K66K6j40k0J29n9k42j00K6K49L38K33m8l41k48P6J80Q2m8j19k32l37
-4145c288J4L16L61J68n8r2Oj39k60k23l23k13m4J09K87K47L5oj5j79j83m9j3Q6J29lM1J24
-4117c165J82Q9r9L1K40J84M6Q5j2k43j64o8j46R2M09K95j77l49j71j69j90j46p3J74K30J18
-4091b997J16J67J99J89O6k62l88k22O1Q1j80o6K71K41J61N5j08j04L2J17J95l8k10j45j91
-4066b960J8J04p2r8o6l3K0M9P6K6J35K80P8k16j10J04K06K1k4K39N6k72k53r8N6J8j8L5L1
-4037b668M8J72J95j19j48o8j23j0qj0J00j9j51k34k36p7R8K87K14N5j5k5n3j00j73j29R7
-4010c100j6l0L2j24J7J19nj80l06k40o6K18N46L71o9k59j79k5Q0P7k5j09q7k1J06J32R0q
-3982c061r6J2M9r5j29J13K23J17J11M1j00k37j79R5L9O2O6j55L0K66J30j53j35K2j21o7M3
-3955c109K6M5K16L16j80n51n39k37J00K92M02J82j36j09o3Q5J80J03r3q1O3m1p9N6J69l9
-3929c022k06j79q6r2R4L62J74L0P7jK4Q0j4p8j67j91p3l4k10j61J28K31Q7m3j64j97q1J72
-3901c540K71l1r3L2M7J6J28N6m6J5k00k13m6J96L47L29L5j38JP2j25k31n9J00k2j78k69k21
-3873c767r0Q4J66P3oj41k10n4k7j47L4K96K84J24m3j28l36k49m3J38L32M31K81M8k0P9Q3
-3846b808q4j32j6L8J53J48n6k04j21P6J13Q8J63n5m47k36l9n5Q8J89J62J13n1k23j17n9J43
-3819c229K60N7L9J5o7P7qj64j80j60M7J16k1m2m8n5k23j82J35L30K28o1j49j38j77j27n3
-3792c780Q2K7k2R7K14J73Pj33m4R3Q3l6r6k41j93J31K00Jo2J41J54mm8m2J7O4J27J02j04
-3763c092k89k36L8Q3O9J04J7K2J32Lm7o2r5J9J27J54K78R5l00l96j30K44R8j87j00J46K27
-3736c078J29o0K2N6L4L7k3J15J8j46p7O0J7K9J09Q8N1j06k86j15K18L46M6l00j17o0q0j9
-3708c092J58J85j35l80o9J72p7k50j8J25Kl8m3l4N4l6LK64P6p6n0k0q6qJ14K3j21j01j50
-3679c608p2J1m2Nl2k2K5m8p2J3K04L86J55q6k37l43k19j7K29K49k5j57k3l1q2P7K16K41J89
-3650c116k1n0m2j35M1L12K47Q0J81J29j37l35m67l34o1R5P3J68J96J00J89J93r8j34K6l8
-3624b938oQ8L4N6QK5q6j22l9l2l3lJ59J58k0lQ4J50O1j08k15j40M9Pj61k10j77j38LQ4l4
-3593c499n3P1j01j46q9j79pK70K00l0R6J68J35J3P6M1j95j52K2J59J55N5Kk6o5O8J71J88
-3565b652R1k6k8j8Oj81k29j48p7k3l5M2J05J89J18J13R4q9r3N2Np9n9k3j66k99k29J45J93
-3536c301J33N9k29l42l07N3K33K91K00K1QK47L27J57j07r2J33O7j48j79j52j50LK98J27o8
-3510b718Nl6l2q3L2K21J16k9k13k12P7K3j83k18o9nj35k47q2J62K12J86K13l2j18J5P3k1
-3482c098j17J58M29K96j9p7j23j84j43j61l11k32j69Q3L83J70M4M1R6K14J98R1k8j09j77
-3457b745j76n8J32K06P4p0k11k69r0J03P5r2k60k24j27k9j7m8P5K53L05L61K26o5k36l24
-3431c231k52q0lR1J99L6j07k23n7J42r7k39M6K46J43Ok03r9J08R8J8j5J04km4M3K22K94K23
-3402b633N3KJ45Lj68o5j78k02l0j05j88P0J36J2j18n7P7L58M37P3j22j63j18m6jk5J7J09
-3374b727Q4Q4N4O4nj89o9o7l42m50j74M2J2qo0p3L5N1Q7J67J25K1Q5J79L83J98k63k17j32
-3345c105l2N4J72P0j01q2j04j49j32r3QN9J7N1Q1mr9L4J39J95r8k27n3n3j38p4J72J86O9
-3316c237J76J95p1j08j07r5m1l0L0L2P2K50R2l01n49m09k12k9L12N01K54N6J3q3L4K06R2
-3289b957o2l7J5P9N0l7k1l8q0l0Q5J34m4j96n2K47J72q4k33k00j55KJ21N3q9j35o1r6l0M1
-3259c638k7R4J50o5l41k36J87K82J90k0k40r5Q4J49Q7O4j02k91k73J22N29L18m9M3J7k5l
-3232c089k18l28k25lK2j12j18K7RJ1J2K12K71Q1j3J22K18Q4j39j58j56r7J94L23K60J03q1
-3205b788k33j61o4M1K3n7L4M7j8L0J32J1j70j72r9L1J56J55K8J00J99K7l20j50J02J54P7
-3178b885l9K6jk9QP8r2k80k81J05L26K18N5rj1m9j58k33j16O8R0J23O0o4j53j22MJ74K27
-3149b960L2l0j30o7J52R4k67m91j45J47L52K71L9pM2L0n3j62j09j8m7p7k5J3l6p8P6J22j36
-3120c468j19LO0L6j42j48k9j18j11O8R1m0O4J23J41J84J66J18n2n5K12p1l48j89J08L17L36
-3093b863J75P5n2p3L7J44p0k11j52PJ12N8J08j85m27k58n5R7l2p1m0L6K22K40J57K9j25j17
-3065c234J27P2j11j15j17j70j55o2Rl4j76j9J20K78L61J08r4L4L0j90k79j31J86L01K01K65
-3039b795J67j69j34MJ06J46J42J04p3j92j24m9j11j37l4N6P6j5m9m5K2K4K23L20O9k23l47
-3012c038k92j56J1J06r0k34n1L0O7m4j72K5Q4J6L4p2r1n7qL9K29L05J72J19K1j75q7L2P2
-2983c205K14J02k16j82L0N4P0N3k33l36m5kO7L17K90K33M1j39%O9p7k52j17P9R2N1k2JO9
-2954b994R4M9n1p4j87l08k23K7J49j36l78j58K99L92J03L9J20K5j13k81j89j4j2p2J02L89
-2928c402L41k5l26k97j27K4N9k9J01K73J59j6j25m6m8J16L30K99R5l0j40l27l07j67j9J91
-2902c443K08J80J78J83J7j33j44j73q7o8K6m4j24j5p1n2M4P5P4o4k29j30P0J70J41K9L9K69
-2874c074J43K4L0j36j19j03j11O1K83L84K95lj37J5k6k32k89l09j33QJ70L24K7k31j39j15
-2848c393j04R3J33q8j65j53N7K77K35J42J03N4O7O3j0p2j73l26j01J80J34K24J76K6r2m3
-2822b756n4j34j01l95m43K0L22L02J7r3n8o8l6J09K26J41P9j6k41k18j14p4j04m5J60K48
-2796c326j04j58R7P3J8p2J5K60K98J86P4r6j92O4L93L50J23j33l36l52j24j8r5j48j48k7
-2770c378N1J68L0j78o9k3J20K00K11J41j3nNPJ48P1n4oR5J15Jk12k50On5j24o3j1J8p8m2
-2739c174J31J50k7j23j12o3M3J38K47J55j45k30J3j0j31n1j02j11j39j91q9O4J8m5rNK07
-2712c581L34K98K10R3k67l43j14J74K24J40J24J71J30J3n4j24l23k67j3R1k5j23q9k11j63
-2687c695j1R9O9J31j7k83j98J89L19Ok44k68j51J11K10J08J8M8P4n2j92r2j6r9n0J00J02
-2660c784L6J31J92J18P1P4J13J1jj35k54n6Q8j11k54j19J33J99O1l5j14n9J49J83L2p3l6
-2633c440J18J27kN2K1n3k6m4K0L5K3q8j28q2p2k07j99j06j0P4K2K7P7J44L0p7M5j7j06Q3
-2603c759K63R1p3J34K16K6o4j59m18l56r2rJ64L70L42J79J40P7P0J08Q9l2q2N2K38J58oj4
-2575b347j07j39j82l01l12j40l5jR9K08J06j6m1K5R4Q1m0j52j68j41k6j7J35J45m0o1Po1
-2547c427p2J13L9j36q2L8J06J59J61M5K6o1p2o7k4J5L2o8k78m1J97J35M3k6J2J74L80J62
-2519b517l17m03j87p0q6m6j1J64R8q9j25q6L6k4j05o9o4J15L63K25j85k56J6J3k8j2n9k8
-2491c737O3K45K42pk09J8K68O9j25J5J45K26l7l39l84r9K29K63J11N4J96L02J92P4J9p3k13
-2464b492k97j66k9k6n3r9j00j23J6J13o0m9J26J73J73P3L0L8j82l10k35j37j63j20pm9n7
-2437d012K62M06J68M4R5L6r2n4PP7l6j1j26j30J77M37M80K00k2jJ3k50l55k23j61k47j92
-2410c510R2Pm4O3n3j16n7j3J45J13k6l9J16K45K40P8o8j32R4K72J93N7p8j02P2l7l31l74
-2382c193j86K0n5l7L4N7Q5J04J45J61k1j56p6RRN7J61O2j23j55q6k3P1o1j55j28L3J41L1
-2353c275O0l8j84l09l36r2J42J23M6m7J13K21L11J65k55k25J84M09J61n4K0p3j80j36l0N3
-2327c226jj72j37k13l29m0L69M06J68o0j27k7lJ88K30o4j5J09n0j03p4n2q6K9J24J7M5P7
-2299c017m0j53j52r3k7n7K8J80N8J9J07K09J32p4j76j62r1k7ok2P0n2k24q8Q5K24K54L29
-2271b766K05o2k86l65j34Q0J54P7J29J82J46J12J34J44R8N5k38l29j97k62k02m0K2k2N9J28
-2245c178k6l3J2q5k9J22J32kj10J5J9j52k26k9J00M3M9m1K6J97m8k63j00L0J07R6j00j21
-2217c595J70J88j11j57Km2k7J20K77J84M8k7n8J2j09p5R2mo7j9M5J15M7j05j17k7k3R1J81
-2188b991R5j56j33P2K15J26j45r9J17M9j45j34k72l10o4O9P1J98K23Q5q7j1J75K32K57P9
-2162b484K7P4P8K71j20n99m26j90j61j94O5J01j79j25k1pP2L6M7N0K2J7P0K45K76L04P8j87
-2134b860j82j74k4K42J68j90j54o5r4j74j75OJ2j18j29n3m6p2J4K14J28n1j92j08m8oJ33
-2107c998J54M9J17L62L92J78P1M8rq1k29k59p6j22j13l5j3l5k2m4M3K81K75K40K87J67l9
-2080b411j17k17j83qR6P5Pj01r9l0J10J50Q0P6O1q5j80o4R5R0k1N5K7o3j52k29l12l23o2
-2051c735K63J87M6n1j83k27q1P5J55J86J90Jr8o8j10J15L26L63K27R6o3k5R0j39l56j93J52
-2024b857J76O2j19l18l04oK9q8K04K76J5q5J78J10l2j29o7J39J47L4l4L9k5k94m07k87O4
-1997c579K89J52k52k92J66L34K50J05Q2n5j18PO4N2j43j74O2J76J15j33j95j27j69k94k45
-1972c922q0j2L7J28Q9K9k1r9j19P2K17mK3J57J03j3l8j51j5K40O2J00J21j74k93n0P6PJ7
-1943c513o4j6K63K28M1j30j02j1j39j22K5Q3O7K9R9m3j5J23o7J3M9j09p3p2J0K04Q7lk0J39
-1913c039K47lj88j35o1L6J70K15O5M9Jl07l60m1P3o9j19r0oJ79K46m0j36K27L41n8j75m3
-1885c021J44P6j50j47J4N8J43K7j24k33k80k24k71l5P0N0J56J34J15J72J85N9M8N7J55J77
-1859b645j09j36Kq9n2p5m7m6K5J51J63J25n9m5k2j62k1J24J64Q9k95m17r2O2J22j9j41N3
-1831c392m6j72j26J45J53k6Q4J87R5K20K93J70L0j24k65k51k44k17j03O6R0j04n9J47K28
-1806c221N2Q7R1n5j9k01l01k27k10n1l7q9M0P7P9J67J09j17j36J11K95J91J20Q4K2J18K59
-1779b762J3q3l5M4R2R0rl64m95l02nK92K40K6j35m41k92R7K42J64p9j99N4K24Q2r7n9J17
-1751c580O3l6j07j05MP6L5L9J09K72J93J3k9j9j46k11o7j26k42j18J29K83L84J30j64k14
-1725c434k8J29J34O3j64k98m9Q4P3K53R3l3jJ25J21O4K9p3j29R8Rj35k8j12j11j27j36l0
-1697c613l9j31k7R3N0K2L6J24J70j8o5j7K7J73J68J40J99K37J13o4l13k89j65p1J16J29p4
-1670c089q0Q8J03J19P1P4j19l41j47lo2J05Pk10q9K11L26J23j20k50k02k7J14O6j8j33j77
-1643c660j43r9lJ38P0K4PpL9J09L06L24m1l37k17J5JOl3q7o3J61K46N2K20L05K12R9k19l56
-1613b931l26k41j52jk1O1k9q7J51J05K6J65L52M74K55k96m90l20k42j9J55K5l1l2L7O9J5
-1586c328j21q2J20J35J10J48J53J21R7m2M0K46J84M3j52l85l80k16n3L5N1o8j66j68p1j5
-1560c764p4j61n8J07J56J24LQJ50K66Q8k9N5Q0k6j1Q3k0j19j64J16K62K01J10o0k72k09J51
-1532c007K34J51J86J91j5r4n9j23l21k90o3J5J93K17K03J92l0k36m18k84m8N3%r2o3r4jl9
-1504c642j59j8l1l44l21O8K97M37L48M8k17j42M9J5o3j37j16Q1K01P2j0J47K06J15J34J13
-1478b869p7j14j45j87L3J11P2J01J26J66p4k58k49p7m5L6J66J53j33RK69K1k73l1K47J6O7
-1451b939J47J8q9k88m60m10j49P0M3L3j2q4q8n5J01K42L73L11M6k74m63k50n2j46m9R7J32
-1424d195K22N6l8O8K04R9J11J30J4p5k8r2k36k30p7P0O7M2m5l5O8J36J03J76J80K11K22J69
-1396b703J71O8n5p9j94k11k91r1q7j05Q9J65J20r9j21Q0J79R3pj58j25K46K02o8k41m18k20
-1369c860l2O9j02k14J6J53K31J14J06J07n1j29n5k8m5R5K52K41K17J56k28l15p5P1j4o4m
-1342c388Q6K70J24j17j08j88j69j16l7R4J49l7j77j27J6J64J20K7j63j86n1k9N8j4j15Q0
-1316c834L39L07J7j54o9J40J98K44K19l7q6J05M6n8p7j94k61j70j04O8K27K73K04J11j47
-1291b693l26j24K59K67k3pPj14o0k2k9J58L00J58j87j58k2%o7qJ34P2o3j64j63m2l5j4n5
-1262c021m1J07q7k22M1K33J54L7j22j36J30N0j36j09L9J12J91K50Q9k22k87k83l69o4L73
-1237c293L06M5k08j62j62q2J80J59P3O0J7J08j17l26j32J60J58p9j40k67j64J43J64P1J19
-1212c369P6q8j37O6J54P7L1L1K02K27q6j11K9m9j19o8j20j25LJ71J71K03O5k08k45j21L5
-1185c305O%l4j25k51k24k02qK73L48J88o9J5J68R8J1p9k00m0J5o6m9Q5K41K91J63j18k46
-1157c114q6k6j37n0J10L0j1J33K44J95R4j97l10k17j96j52J00K24K32K10J43r7k05l08k00
-1132c591j72k33n9J38K87K85m5k51R5K52O4K8o9j92l50j49J68K97J21j63j52m4rK2qop8k27
-1104d041o2J97J76K29L10Ql29k39j55j38j76m8K45K87J98R0j7N0K34K32%j22o9j8RJ21K36
-1077b792Q3j49k74j88p1m7J5n1m5Q9M6J23J8qK20Lk09r7j3J15J16j65l52k56j0L08L01R2
-1049c198o0l7J19J61k68m76j54l8p8K9J33J70K74K65J5k29k80k70j74p6o8L2m8j68m2L01
-1023d165M14L22K08O3j21p8O1J79K27M0lj0j58k55j69p6n4m9m5nO9K16K67K07J41k0o0J45
-995b709K06k6j33r3q0l0j28r4Q0m3p8k8j3R7R1Q8l5k21k28j37L2K34K80K10Pn2n5j72n2K36
-965b846L08J5l09j79J3O5J9k50k61l4O6O7J70K04J09qj83k89p7J61J47J04J38J34m4k52q6
-938c098Q8K41K11K7k03l76j49L7J93J94N4p0j30n8l5j65j33O2K03J78N5l3n7j91k82n0L18
-911c169K08l8j38j50L6Q9o6q5j52q1J11N5m1P4O8Nr9j58lk7o7J26L39K19j7p8q3o0o4j58
-881c404k26j27J15K32Q0o8L3J82L87L14j9o0l3j94j18j01j97j93k73k93Q3M70K16j59MO1
-855c288m4o8o2P7K66J85j50k66j00K7n8k09l3K34P1j03L4J72M8j24j44j05j32n6m8p0M6K36
-827c664K94P0m6j18k52o6J86K39J73oP2K92N4k06k51k68j21R7K29K70J53j02k47j88K5J73
-801c208J06J61K16J23r7k84l41l24k82o5P8o5j9J51K90K72J49J45N0j60j83j27j63n9O8J30
-775c438J57rj36mJ79K84J97j67l41j07J32J87J63R3m5j93j45l2l0k1j60k90j58J0O3J13J51
-748c547J21M9l5o4k59k67j1K69N75N42k1k17j89r6l2j08m8l2j03l2O8l3k06m7P6l8l9n2k2
-719c798pl8J3P3RM1P9K1m4j07p0L4J86M09L01j32m41l36m7R2J10J0n0p7j12J22L07J69K6
-690c257m6K6K39K48J52j23k46mj0L1O3q5n7pk05k94k17r2Q5K96K42K7j89k52m8J7P9K10L03
-661c114K00k6j42j70k10j52O8L16L08k5j44j52q1j4l8j69j47K1J29K52L23K75P7j2K9N4j33
-634b677k07j0O9j21j37j00j96P4J51j34jR0m9j74m7qj79j68nM7o3j52j10N2M6QK04L17L53
-605c127J59J1J88O7j03L4J18l8p7k19l77j51R3K23K28o9j88K3o4j66j21k28k63j6K54L87
-579c422L15K24M5j38q9N8M4j59q7O8n2q2M2J86M1j53j83l0R4n8m1J23K6n5j04m0N4M9j4p6
-549c414j12pQ2k2j71k02q7n1j8j3L7R3J59J08J70J13O2q0k30k3K05K11O7n8j34o9R6K0j12
-520c380j3J57K77K58j1k02j66k29j66K6J27J31Q0L5j51q1J10L9j10l20k17K7J6Q5J38j0j18
-493c668j89RO2J01P4l13l59j07Q3K28L41K72K44P6k26j47N7J28J39J48L0l4L6R4L2q0k46
-466c215j90k4K7O6L3o9K8J96J16p8j48L5M6l5M8Q9L0j57j89j54Kj0J5J74K47L11L29J18k38
-437b597k44m1j42k17j84k3R4j75k45Q8J29K1Rj24n4Q9o3k22o6J10J62J51J20L6J97J98j39
-410c132k16N2J85P5q5j27n7J02J13k1k90l61j19O0J03P2J4M7p7n2j57k04N8R2K48K59J47
-383c271K49K55L7m2j88l73k13N1jq8j81j36J12J49J06K07J84k2j20p5r3r2j33k09n4K09K33
-356c499J67O1P9M4k94k72O6L39K79k5k03j24j09l11l22k77o9L51L12J51N6j00m2m4J43M20
-330c223L51J7k69j94K1l3j29p8K0K8j38o7K11L47J36k10j51l9q4mJ87J38O4K84P8l22k43
-303c302N8J10j07j49N7k6m7k17k36K7J25P2J09K03K37K49Q7j29k19m9L7q1k39j67O2J84K72
-276c079J47j62k73j42MJ11J33R4K95J96j00l37k37m6k2k19l17j08J48N4qo2j0N3r8J17N43
-249c325M62L5k05n6J31K8j78j30J7R2J66O3M1J36K0k15l2O9j64n7j9j95l15j26J38j4k02
-222c835N1K07K28J93J20p9j30L5J09J79R6j29j5J63q0j85r9Kq4j44P1J81R5m7j39j60j26
-195c522N3J89Q5q3j42o4Q8Q4K9jn3o0j24j38k97l00l4K14L05K46J01q0pM8J05J02j02k80
-167c638j44J02J45M1K1mJ81K56J73J00l5K1O8J2j80k28k5J51R5j37j73M2R7p6j67L6J29r4
-139c231k05j69k14j42J17K68L02K16m7k43j42pJ85K30l4j23j8P2J60K60K1j93l9m0j37j84
-113c337r3j11k42r0L9J5J21K05K39K38J82O0o6j53j47J2Q4Q4M1o0j71o5J39J48R2K0p7j41
-85c034p7j38o2P6R4q6j64J39J95q7j87j20J37J42Qo5k00k26n9Q6J19K61L21r9l33m0J43l6
-57c292m2j84j61P2J60J36L0ln9j60j14o3o0r7j5J49O7j08j9O0K1m6k5J7k4j30j04j77j30
-28d301j06M6J13M0J42K58K45K43L72L12K08mj94k19j97o4n6k22l47j27n5p8O8O3K9p3j44
-1d048N2K18J54J26K25K64J02Q3J50Lk59k05pNM5J59K35O8k76l82j47P8J76J09j03o5LJ31
26c106J40O6Q0M7O3j54k98j84OM7l9k06k60J1L42J96j30j24Q7J99K10J52lj93k35j21l1K2
54c416J05Q5M1J54O3K3q8k91j75J55J59r7m8J31J15l0o0Lj46l86l49KK33K37K21J87Qq0M4
83c200j5j04Q3K9j31j42m9qj37j39N2K36J10k84m33j3L09L91L54J62LJ39K02J0k9J21ll21
111b807l43j83M7L02J93j65k72j71o3LQ1k3n6M5O6J43J57Q2j25k03k40l36j82R4K62L52K59
138c083J32k5j50o7j75l78k65K9J47J8m6l8Q4K20K67N9j51k09k08j01K6Q5J42J34K8o1p5l5
166c696%j54j97o3J19L10K83P3l1j21k34k00r1M1K15J64L2j39j41P9K99M29K60R0N7Jk21k73
194c109l39k92j72J54K35Q1O2J58J39n0j52j09j43p4O8N6r1j26j32J2qp2J87L44L87rk39j25
222c359j58j81o3R5K03J88P5k4j67j81k16k58k42N7M10M51K50K8j63l3j7p4J12J29o0k79k93
249c770K7K91K31p6k44Q7J18j43n0p3l0J71P7J05R6j13j71j53k22K8K47J66J38J03r4k09j52
276c615j28l0M7K06L23L11K63K48Lk28l26k59j7o1l1J60J56m0k50k81OK60J9l12j39J34J52
303c429J63P4r3j41j11K3J55J06N5R1p9p9l3j71j50J05L00J03k09k53L0J50j0O3J16n5p2j69
331c520m6j5L2n1p1MJ29J34J20R7K8R2P6Q7Q0j9n9l4k4j7p5j8m0q0J7R2n1k03k21O0J73j6
363c339j01P1J71J08k4k51j63J60K98K02K1l2j08j90J5J50J06j20k10j30J5Q2J50J72M9p2
389b970k01j91j9O7P5K24K10J70K8l4m8p9o7j44j88k7J29J2jj2j39k48ML28J65j48k77k76
417c657O2L10L12J11J74K93L9j82k9J02j51m64l59k28j88k48j41O7K40K15K33K61Oj19k05
442c546j14J04J27l9n1N1k5j53K0J11Q4K8p9l4K0n4j35L5R0pj4o6k07nK85K55O4k2j3mN9J23
474c112J38p7k41j20m8J40M03K45M9L9M8j91k31j23M3P1m3j87k90j82p6N2P8P6R9j02l37k36
502d115P7J74O1J37M9n8%J38J69M4k2j45j99j92j37J50K78P4k93j68K73M15K90K2j60k07k94
529c639k22K21M00J75j78j45J02L07K91R7j4K5Q4N2O0K1l6j0k7k26k26r9LJ01K49K01J01j96
557b528k98k09j93O4J31pP6rj58j69p9J11K54K78M6j05o0O1j4k73l31n7K2P5L0k7J0j09j04
586c572l1O7K8j55j85k9Q1J4Nk3k01m7J93J31Q7n3k07p7J74K80K48L24O9j84PJ96J78J41J8
615b523j90j97m6J07rk3l2k2q2j12j25j26j26q0q6N5J27P7J63K53N0jm1j51k15k66k44L7J02
644c726l9L9O8L9K8n0j4K01K12J7r8j14KR8J3j08p7qp6r4j25J56K30M0PM7L9jK0J77J82n3
676b968p8j41k24k37j45P7K88L37L85L18N9J2o9j06L7L4r6j75j96q0j2j8r5O9J38j4k54k19
704c373r6l7L4r6k77j27K8J08J27Mj06J14J35m9j85m01k45K62N10M48K01j19k40k33p7N5J17
731c518j4jK39K96k4k13Q5J42j16n7N8%q0j32n8J11R2m5j07n0J2o2l20k10N8J0p6mK8J17M39
762c400K98j43l03l20k05j66k3K86L10R9N1K08K84J48k4j21l02l78j41J46J84P3m5J01K09
787c174k5j62p5j08O2L05J41J32J55l4k76l70l07j02J07J37M2n8Jk1n6J08Q9J67J40M6k2m4
815c202j09K0J71J09L8j8j11k83l39j39R2M0n8R9L07L84J15j85j29j79l45j58O1J08J26LP0
842c512J34n8J0J00M0q7j46j24p0N0J2j49l7K12L1j03J27J64J26J00l9j74q0j91j23M1P6M8
870c622j49m6Q9N2k7J40L80M32P0l60l91k66l6K14K19J14J41J60p3k36j01Q0J11J3m6j07k59
897c504j36J26J57j75j74K82L80J17k08k05j67L6Q8j76m28k77K08L39j08k52P2K87K21R3J13
922c291J33J06R8M2l3q5j36j42k16k97j98M8L06K90J91K52K34R2j18j69O8P2o1j35M3J00o
949b812l5j60j39k2J15N0k61k35k2R1P6K7Q3N8P1J09J1M7O9p5k2o8k21m0J16J3J2Mk64l91
979c815l08r9J74K81O5j17j65r0J04J66J92J73K6j09j12%O0m0l8O9M8r4N9K44J11k5j94k64
1007c698j92j15R9J34n4r3R2J08Qk20j66O0J30J30J63M7o3j63j74j27M4K82L27K60l6l29k92
1034c838p4J75J01n4j17q3o8OK04J57J90K35q2k83MK66K54M3l17l26R5L63J98K9j3j49j65
1061c249l5m4q6J3Q6Q4L6O8K2o1j6p7k35r4j0k8m1J8J4n3QJ11j7Q8K83J86N3J19J71j71k44
1092c101k57l64k25J82J45K4J09J61R7j19l13n65n02kL22K74J93J82J36QM0j7o2L05M22K18
1118b709P4J08J56J2j33k35k56k67k12q5l0j2p2qM8Q7J91J46q7kJ85J9p2R0N4j43k28l59k95
1147d035k7R1j19k07J65M14L01J01n2j68j31j03o3J02L06K14j26k63r9j20LK55M49L64j2k4
1173b784m7j79k68j34Q7P0R9L18J33j87k68l32j85r1L5K17J11J80J89L5Q4M6q4k4J11P7n0
1200b841k11k64k44l07k53l6pm9qj22k6J90K07J29O1N9O7J16Q6R0J31J60K49K10k5j54q7j08
1228b987j92k06q8mr0r6J30J11r6p5J54J4j19m0r3o0mN9l9O5O0j62j73k1J35K53L40K62J72
1257b790Kj82j30O7J65mj14O1K98L21R4j60j67k10m41m39j40l3M4J68K68L22J71j34j97k54
1283c414j86R8J86J00O2j0m2j88l08r7k9OJ48O8N4j7j73n3K23K57P5Q9J74O6j11r7j30j15
1311c364o7J34K56J84K07J08j24j46j31o4nn1L1J57M8q7J8Rm7J11M7j21k2K8J65L34J33l15
1339b574k84m2q2j56j37j80p2l0n5j64j19l5m9L8K51K49J60J61J31q1o9J25K30J96J62J37
1365b289j44k00k05j20p5j74k67m2J96J01j18r1O8Q7n8o3p3m5qn2M8Q3J71J32j76k38O5K00
1393c287Q7j61j08P3K8m3k0q8j98m5J20O8k9p2mJ90J16J11J98L2j10j44l7K35K94J22M8n9
1421b683j14m6LJ13K56J76k44r3J81Jj78r9j65j95q4L0K9K5nn1P1M0o6n1J1j53j91j3N0K14
1451c231K30K12R5n4j72j54j47lR7r2j75r9J61K01N0j7m7N6n0j98o6j09j26K1J86Q5j44k17
1479c707j68k5K9j8P0N12N58K55O7j38l07k16k21k53j21K33K86n0p3j14r4m0M3J65J39M6P7
1506c065Q3P8J04j5p9q1l5L1R6K10K2j36j71k68k31N2J02j73k33q3J7R4J81R3%o1k43j88j
1535c900j7j66m9J54O8N9%j16L3P4M7o7%L67K10o1n5J05J06l2N9O9N2j74l12j6K51J95Nm9
1565c160j93j88j25J03L16J28j24q0j3Q8J71J3p5r4J6M9k6j1q1k22k37j25P4K77J23q3n2k8
1593c559K6M3J35K10J39j37k72j56o1J23K35J00N1L12J82k03k91j33J43J94p5j45j8q0j45
1618c382jJ07J3Q6K1l0o8j42m2m2J5L5j84j76j10O7J56P5J27K06j3k03l16j86J58J98K5j43
1646c749j53o2l4O0Q1J40J39J38n3j32p9N0M8K4K13J05j18j63j26n1KJ72M25K28k18l66k22
1673c701n5k3n7K4K1R2J66L0N0J31R4K7KJ06K2j61j70Q4M3j48j30m9L2M2O9L3m0p5n7J2J87
1704c399L68K35Q6RJK18K81R2k39m54k74j34o9m5m9R8J7j63NL37L75Q5j86k06l8k1j40m7Q0
1733c177Q4l3m4J00J15J39J4k58j64J80J79j2j84k08j21r3j06P6J78j37j63M8J44J08j1p9
1759c425R3l9k19j83K9J26P6J31L0Q6J24J53J95K1j48l23k51j19r8l9q2j33K7K59L43K41J62
1786b963J13j42k22r5q7k97j73J56K42R6j54r3P8Mj74l03m8M14M17J55r5k59k59r1P8J35J69
1813c398J44K5l20l51j63k1J4J6nJ8o8j15Q2L35K85J66Q8p3o2J1j9j7j58j0J11q0j95j11J76
1842c695L65K51R4J85J60k9q5J98K08j86k41j44k20l21k05j19P1J4j88j21J07N4q1PO2Q7P5
1869c697M5R6K4l3nO5J36j1j53j65j28k1J9P5P9R7q5j31j73o4J76K27Q6r2l2J16J68J50J37
1898c094m1j22k4J73J40p9k31k05j05l1J04L19K85J73O3o9l7J59J72R1O8o7k12k88j95M9J40
1925b864j5j48q8R9J57J56l5l13k56j45j88j07L6J41K12Q7L7l2k34k98r1J63M61K40r3p9p7
1952c274Qm4lR0J14K86J73j04j61k05j57L3J5r3j6P0J46Q8l1l2P8O4P8j31k10lJ2J3j55k03
1982c554k8Q1K53K69P8N8j2k32j24no3L3L5K51K02j9k30k40l27k64p9N9K21L15J30j55j77
2009c524o7j01J21L78L13R0n3j09j3O4p0j21q3M1J93Q9k01j71J5R2R0q5l08j23J47Q1j20j90
2037c625j09O2L8O9J29j60k68k0J55J27J80J13jl01j92K33K58O7j48k64m1L01L26K12O4j52
2063b947l46k77m6Kq9l6J84L78K98J56J40J26O0L3r6n7p4j88j91j64j77j35j33j31q3J11L47
2090c335L86K64N7j4m2N6J16k0o8m9j3P6m3j29j20J3K00J44k06l41l09j59M1J45J19j54j31
2117c516k2j0J71J14pm5j21l8K6N7RJj78k89r0P3J26J24J03l7j07K0L01K99n4j64M9J91K46
2146b768J92J12P9k5L4J28Q2J5k34k27J37J64j58k59p5o8j28j11j46L6J54K04J25j9l9K8j
2173b768k37l26j61J32J17K3L2LP9J60J05o6k81j71j99l80k31O3K64L66M49K72kj47j59J84
2199b879K83p6j81j66M0J13J8n9j50K5P0jJ01J05O7l2J9m0k54j66j69j67l13l82M2K88Q9P7
2227c698J97J84J99J05MO5n0r9n4L0P9q1p9K12J57n8Q5P4k3P1j08k89k75j42K6J12J8o8N2
2256c354J98K16J2j46lP7O5r5j77j86qK73J27P2L6p0N9J47N9q1j05j10P4J75R9l5n7n1q3o9
2286b941j50k87k56J25K60L9q0J23N7j39L6J9j05j11j24r5n0n1N9J50J91K8j75j47MKj49m2
2314c809L97K63j21m7L4j1j46j29j54k29n1lR2L82L34J11j7p8j32j13MJ25N9l7J38P2q0J1
2342c135j2p7k39k07q7j5J31J03J0j4J30K94N05M25Q9o5j48k60j55k3r4j67J07M98N01J0k99
2369b194j14P4P4J17J0k26l73j78j19j26q0P3J21JnJ64K81O7m8M6M1j61k29q9j43j38n3r0
2397c297m6J46J02j28j87o0J61K88K20J96N5j80j78k01j06M4J31J46p7k17k05j56K5K30M1
2422c253q7O3J55Q9K4Q0J01l1p9Q6j0q0m6p0q6m0j2q0j43n8P9J07J12J09L6o2r3M3K06J19
2452b821j06j19J0j04k18j69j02n3R5K08J73K4m3K56L59L0k77k95j68l8J6N0J45K54J41m6
2478b798j33p5O6J10J9n7j03j37j13K07L68L27Mj86j98j95j07J5k3n4j1K3ko7l3o8n1o8mL1
2508c313PK8P9J26N4j78j95j9J0j29j73J14J24M8Q7J31nnj0j9j6m9N1J71K15J59j25k37j70
2537c239k7J1N0K68L01k2k24k49m8k4j85k56j03O0J89K26J83K6Q8l6j05J05J03l0q7j51q4
2564c260N1L7K5M0l4j07k24j47J13K13n7j29N8P0K6j05j77J77M15K67Q9j37l09l44l04o0Q2
2591c731K22L48K84R9j40j84k99l18j5R4l4p0Q8R8j97j74N2J87J56J52p5j54J41K30K35K26
2617b779J33j67k87j12J21L21K78k6r9m8l08m39k21K3N6k2K7n8q4r0j20J19K06J08L6l0p6
2644c538L1K03K83K34Mj85k61j29J05K6k74k59K41L78J9j65q7K2Nk4q6L2J57R5o8j39J7J20
2672c243J85J30L6K2J01K06P8q8k22k84j20J78K63J60M6n8j11j25j43j40JJ03k7k1N8N3J91
2699b771K3n7J30K08k6j65j2Rj59j99j61j7K7oj74l7J88J00r0N4R4J47P9L7J66J5j15j76j54
2728c042j92k17K0P4o0q2NP4K13K19K49J82J7ON1o7j65k57l38o0K1j15m1J13K74K40J55Q7
2756b636K6r9j78p9r0j74r8m0q1m8M1P2p5P1K24K36J92Q1P6k4j14k25j21jr1q0m3j25q7N2
2786c438Q3J6j01j76k1M8lm1r1k3N3Q2q3q4K1j3n5J7J64J59L1J73K82K23n3j10M0J32l4j49
2816b951k75l30j81M2M09L57J0j69q9N2l4j68LR9o4k71j67n6R0K63J70nj38k51j05O0J52J48
2844c399K6M8K50L01J44k5j47j48l2J45J38j07j39l9j25j2K34J24Mj1k09j56oK20K71Q0j19
2871b689j91j15k05o0K46L49L15L0j65q8J6l9k20l43k33o7j52k03j77r1j6J13J48K35J97K44
2897c161L51L80L5k75k56k37oN0m8r3j09n6Oj08j48q2K7J41J80L22L25J18j67j21R6j3j49
2924b998K3K26L26J05j46l9r3p5M4L3J4j56k28j58j31j73j68J28K41J3j22n2k1Q1K8J13N6
2951c129j76n6J66r0l79j28J13K1o8J13J84P8J38J84J10n5k04r7p0lQ1L8QNj06j2Jj11q2j60
2981c686n1K05K75P4m6N7J68K17J67p2k38k76k46r0n0K3Pj7P6L72L85J72Nm0j03q7L2M3o6
3010b790M9n0j77j6K84K95N8k91l00lQ7j18Q4K75L5o3r8Jk2m4j13k09k90k05k6K08L55K24
3038b860Qj52k13k44j23q5j68J3J43L6j31k41LK6k42n7J86J64J56J24q6M8K45J67Q8N2KqN8
3067c091M4K0L1M0J9M3j91k43nP5j18k03N5J78J87L52K39j95k38Q0J0k77m9J65J08O7%rl3
3096b939p8q4JJ07J49o1j59l2o5l1j7M4M9k1J88J97Q2j53j99k1q9r2M4J06j31k41r6J1P8J46
3126c307J5P1J9k09k44J9K14J34P0Q0QO1Q6M9O8M3l3PO7r3k82k51N7L12J76r1k04k66k34L
3156c655R2j49j99j91N9L67L21K31J58P2J6N8j04j7Q9q2j43p7J10L09J53q5k0k1j21J9N6j28
3184b882l05j34K0l8l3o8j62j51j18KR2J16K7j5J43J62K5j52k11k9O6J48K40L08K82k0k42
3211b929j81r1p6j26q1jO8L4MJ56K41J2j59r6n9q7J14L64K92pk01j51J0J5j93j90o1J22K24
3240c033J71J72J00k7k41k01k36l27j22O3N8kQ1L6j35j97j36L0P0p3J83K55Jj34K2J11P2j25
3268c564k40j6K23K50R3j41k43j93j2J57K02R6j48o6J27k5j42j5J44R6n2j07j52k04L5J81
3294c716ln7M1J82L15J74J5Q2K16J12j67j85j10j09j29n7J4M5k5j44nK79K34r2k27j7J27O3
3322c144l9l5j42k16j34N9J40M8r4j67o9J1L0pj11j94RL18L74L20J42j62k54j92j68j11j4
3349c802K12J48l8J4m6q5j49k56j70J41M68K22j28j24M3N4j22k21k52j40M1J17J90Q5r7j41
3375d036l0Q6K02J65K29K26J27J3k50k10J82L52K66P1k43k62k24p4P2K41K16L2J1n8j30m7
3401c073J4J9n7l09l54m6J80J78J42J09j29j59J31P8j7p3k09j69N5J20J09K9J53J41p4k15
3427c426m4L0R6J55L0J14J87l9l29l16j11Q4Q5L0J06K61L0k80qL53K09QJ15n1k86n7J78O1
3455b815j47N7Q4n1j20j33j41n7m7j68j18J95J92k41k36K3R8M0L6J65K06K15J72k9q3J03L21
3482b479L38J90o7l64l26p2j9O7J87M2j38j65j47o1J68K0l13j48R8L4p4N6o1j76M0J20n8k25
3510c533j47j15j82L4L97M35J05m7j2j19r9P2Kk70l26N8K73L14L09M6k21j91Q5K33k5j64j25
3537c213K1J43J5j45qJ38L7j70j80Ql0L3q4l05k67K9k4p7J45J87lj38m6K16L25L26K69L4j13
3566b877k44k05j36o3J28J11N6rk41k85o9l3p9K10L19J52R1P5K82L92l2l66l77j73q4j3pm2
3594c519M5P7j07k50j56o9L3J32K01L51L05N5k22j98O7J25j0l1JPn3j29j38k3J63K02j0j61
3622c312J69J09k77l07j10M5J44J43P7r1p3o8Q3L25J70n7j28m6Q9R4L9q4k30m4J77K03K38
3649b722K34J83j7o2n6k09j96j17J59K04j55k68k49j30n4q2l7J41K16J98L1l7n8K4J85J66
3675b708Q5M1rL3j48k47n8r3j40j46j5Pk7o9J31K07n6k35q6J22J11M8p4j14P0L73L29L8j59
3704b789j21k01j99k4r6q9mO3P1Q2K15J3n8m8j96j13J31P3j07o1o0j99k68n8L14M65K73j0
3732c001j44M8K83K44O5l6qJ2P6Jp9J00k1j86j83k61j68j96k13J07L02K27J99J82J54J33j5
3759b378r0j49j45Lm5k37k47k3J77M1J1L29J87k77l67K7K22J28mp5n1j55j40R2M6M3l2j11
3787c220K08L46J52m5o5l1r6k20j41p7K6J52J4j66j89PK17N0j23j25j92k25l9Q6P6J22J60
3814c338Nj92k01j45k1K19J65k17j54k3L9J04J99R9n3j73l3J58K89K03j57k73k8J90J94O6
3840c078r9o9K56K89k9j67j20K3K54K46o7k45j74n4J20K19K05J53kj6k5j31j42o7k34k66j25
3867c345q0o7n8J25K44J31K05Q1j7Lj77j29o9j35j20l8L2j0m3lJ43L80K32q5k09j10PK9k4
3896c107oJ73K98J01j92l69j38P0m8L5J32R7J5Q6Kk57l26l51j79J93L71K48J10L1j44M7J91
3923b917j9j96q8M6P8R0q4j76Q7K48K81J28n0L2K5j18J3K59j3l64k73O5K15N8o8PL2m0L1Q4
3953b627O0m5k61l17l68p5K21K15K23L08L40J92r2l02l05k81j45R3P1n6J26J98L2r5n5q2j01
3980c128p2K0L3m5PO7n4j22j2O2p3q5J05J98J59J40j04k71l27l11j15P7J50P3J2R2J41J22
4008c261L5L8K13J62k8j98k26j37J09L01K70J71P5j3j83k66l21k81o3J44O0mR2J30J56J65
4034b860L9j75k58j21l4L0j72j5L77L36J33P3j15l50l36j50j11j9R4kJ11K23J84Qj85j49p3
4061c517R3K34K04P3K3R9P8l1j18mJ9OM3k8p6J02P3j39j1O4l6j59m1L4p3n8l6O5J08m2j35
4092c186K5J82J47J27J2OJ81J16k44k90%J33P2m9k5J13j5l9n9k00L8J67L1K09K07o6j94k18
4120b819q0O6J56J55o7j06m0j41l7j8k52k50J12K98K17J45J49M8j49j08J26O7K9N6n1j03L
4147b594p6MN4q4P2J99K41O1j91j92j95p7j07j59j3J29K6k1M0j30j93j44j86K6L15L41K53
4174b601J15J1J0j14j74J41K31Q6j07k16k75j29j0L2R4j72p7Q0J34J67K3rl5L7kj73k70k96
4202c499k65j71n9K02L21j7j22M1M2K00K96J44J4q2j5m3k88l89j80N1Q4J52J95J27J03O2k4
4229c120pO1M0j38l23j06O1J17M7j4M2NQ0J18K09K20M6p7k08J18J80j12k84j72P9K41J36j5
4257b776N2lr0j55p2J86J92j58k09j25k81j60J27J27R1L6M1J63J26P5nmn9j92j02M6R0K24
4285b815K16J04n9l59l81j73O7K38K73L09L28R0n0J0k9j43k23j79j06N9L05K79O7k35l46k06
4311b959j75k93k41j23J8J86J05mK17J97j89k44p8J06K54J77Rj77o7M5lPJ7P0J91N3r7J7n8
4340c039q2J43K84L9j28j31K1R2RN2Pj43j6K41K97l9k84j82j3J76J42m1n1j57k07j30k22k29
4368c591j91j80J9q8m8J88R8k0j8J22K04K05J27P9M2O5k9j15j10J7M3Q7J75J39l6k24l15k61
4396c616q9K2K03L01J10J6r2k57j89J44J76K82M24K91p0m30l68j15j14o0j0o8O3K48K56K5
4422b917j01n4pJ05K55R2m5l3j15q8j12j55J81L24J15J85K08r6j81j03k12j77L4j82k28n4
4448c361R9M7R9J46J50n6l34k02j48j60p1n2J02K77K10M4j3L3r7j79j21j36j70p9k9J36L41
4475c524L57K40R2O7N0r7j03L0k7k72j82j07k61l7P1mM6J02j2q2n3J85K78J29O9r7m3P6J67
4504b942Q6P1J09j37j79n5j23j17m1Q2J80N6OL3N7O2M4K16J77q1k27j71p0P8J71l2k44p1l5
4533c097j18j6J51Q3pJ14J28n7k76j81N6Q2J94K79K06J8k8J04m2k74j88j20k61k10OK52K32
4560b970J11J04l2j93k36j37n1J58K97J2k01j41j15j56j53m5J97J95K6P0K85K95K8l4J0r4
4586b770l4J1QQ5N3q5L8l1k31k29k00p0J62J10q5j08J23P6M5J79Q0j25j39J63J70M0q3j54
4614c001L5P9r0p5J04J00r3j54j07J00%j94m8lK09K58j2q7j64k03j66p1M5l4K1K05K72K20
4642b854Q1m0j9J39j1j83j63j59P4J93L3J09J32o4j73k21j11p0p8O6J36J44J70J55Nj21m8
4669b878O2L1n3l7J95L61K87m5j40J05Q1j69l40l47l38j57K53M54J19m31l83j30q7J28K14
4694c245M4n0m9M2mJ11J49N9J83K65J73R8p0l49l52j77j39q5O6J35p4j20Nj6l9jJ82L41J56
4723b761N2P3n4o7j33j24J2K3k9j9mJ12K22L04J84p5l23j88j23j73L9M8O2J55J29n6j00q9
4751b903L0O4m1j81l14j72o4K3Q5K33J62L5j33j65L1J46L7n6M0K18J84O6J30j5k10r6J63n2
4779b755n64l14K23J69Q7L1p9j45KO6K1J57K50N6r8j14K8J27M5p6J04J79k03l92k72k5L09
4806c183L38K19J74J20J28j03l32l06j16L7K4m6r2pj7J7J56J74L7j69k52p2R9L8Q4J78J01
4833b771n2k05k26m7m0j77j06Q1Pj83q4R8k0K2J20K06K97K15J25K9j71k86k16j99j40K01K13
4860c309R3K8N2P6O6J74J70O4j49j61k14m15l34j7J97K43J24O1j16j86M9J79K26K44J15k02
4886b942k19k4N4M0K0J52J87J42j8q4m1O9J27M6mr7p2o0L7O5q2j04j4n8QJ09Q3j03k04q0q
4917c075P3mk44j43O7J25J29J32J96Q1k24l16j43j71j02qj6%r9l9R4J59P3R2P5N3m7j18J7
4946c383J82J14j64q8J6p1p6p5j27j67l8jK2J01K40K94K20J07j84k10r6J4J24J31M2O1j8k2
4974c052j0j0K2L0Pk7j34k38M5K29kj44N3L5j31q8J13P8o3R5J84J1j52k26j04M6J88K71K37
5003b737L9l7m2j19j77J02O3j84k02j57l5K22L22L5r7p5rJ1p5j15n5J12J71Ko6K8j3n0J37
5032c001J91nJ6O6n2q7o5O3J36k6j07j00n9J0j4%P0L0r8l2j1M5m4j64j98q1J74K74J19L5N0
5063b865q7j40R9J61R7J45k7q5J8J29J52j33l30n6J56K9k06l00k17l6J70L78M46O6k34p7j27
5090b874k1J17jj99l56m1K51N2j92l30l85j36N3K50L70L20O4k18j97j01r9M9J60J30q2j59
5116c575p7j5n4n9p0K1L43N24L07M7j02j26j11r9j12K0K02J95Q3j55j86O6R4J1o4p1J31J53
5144b679o3k24j68O2J92%K7Q0Q0J09j81k68kJ25J84J8k80k02j7j45m5J83J86Q9L6Q0P1j05
5172b857k27k42j28RQ6J25P8J41L8j26j4l8q6N6J42K9n0j44l0K42J74P7J91J15o0j64j92l
5200b858J23K22Rj74j60p2p4j23k00j14N3K05L59L10P8k5p7r3o3lrj01j93k18o5J18Q3j33
5228c195j15K8P5N0J41k03m27j51L71M87L59K12J4p4k04j93l4J18J88O9j55j25OK56L13J84
5254b005J41O1k17l91k94j38q8R3L6j86k01l7j2J9J29M0Q0P6n8j73j16j51k74j33K44L57N6
5281c142P2J10l0j63q2Q7J29lj80j20jJ02L4p4q7j24j05o6q8j38K6K33N2j32J00L77K88N2
5309b873M2Kp4J62L12P8j34j71l15l03k70r3J96L36J45L5J81J80kk14j86M2J19J8j07j48j25
5336c167Q2J35L2Mk8J17J21M0q7j25l87l24o3J7J15J62J83L5O4J44J57P2N3M7J69K04R8Oj01
5365b225j7m3j83k66j17J02n6j81o7M8J07J11n5q7m9p1j44k00k0kj01O2J42jJ27K08P4M5R8
5394b761M3Q5l1j33p7j50k03j79o3J16k5j65j14K34L18J01K01K9q5K2q8j52n4j27k5K30J09
5421b944r0o1K2J13K48J84l9j70k24j24P1o0r2J79K3k29p4Q5j4q4n4j68j39o9R9K60L0K0o3
5450c364k48j43k5j55L9J49Q2K79L27L32K23L0n9j69k56j42j05j81j50K4J33O7j04j48j40
5475c704k54p1L39K10l6MJ96J08L4n1l01j98K2L8N8J48O5J52J60R3p6k0qj91k72l28k50j18
5503d251J18K32J37J90K84P7o0J53J75J63J59J17l0k29n7K46K50j3m4j47k28k88m00m22k13
5528d081QJ49K00J46J50J35R9J46J87L1l57k26K12K17q0j07L9J48n6l08k29qK43J73J96J91
5554b782P2n8l6q5j78j14J73L28J93J1k00m22l39K4J39M1K6O6J29R4L6J92K13O4j95l49l08
5581c265O9J27j2n9L8J66K11Rk29j40J8j41j28nlR0lk1l1j0J61O2j48j19k4J79K22J15J6j62
5611c017k38l08j76J10K16J67K72L06l8p2J16J55K1p9k23k46r8Q0L27M17J17o0n2j54k40p8
5637b775q0r8j55j89j44r9M3K59J73K19K72p6j73j79j01jj3q5j60O0R2J2R7O9J5O1J09J66
5665b681Q7m2j44K0K5j74l03j38J06L09J80j10o0N3n4k61k14K7K23L05K97M7J6p1m14l85j69
5692c525l8L5P5J65J66J81O1r3j08k0k0j58j91o7J24K29J23J17j8j06K4Lr4n8l2k18j34K28
5720c349M11K81J58Q5j12l42k37j22j45oK09J50P0J63J02K5J9k5r5n0J6o3P2K6j34m6p2j47
5748c158j81o8m4j63j18J02J11jM5O6P2J61Q9P2Pj46j81K4M28M85J80OJ38M4l09m62j88QN9
5777b922k5p8J8N6j22n2K38K71J29n5j95l88j51Q5n8j11J51L67K97J03r4r7J68K79K3j58o7
5804b388j56p5J30k0k84k47q2J04K73K15K8R5J1j68l06j04Q0J18J28L5j12j10N5m9p1K3Q8
5831b789J05R8j25k24k11k55j52Q6O1r8K6K34K54K60K11K06K2k07k57q0L7R2n2k26k39p5j
5858c299q5j55K2J91K32L41J60o9j19j22j6J0P2Jo0J02J7j72m9J0K6J51J66O3l9j14p0R8Q1
5887b626j0n3R9N2j17k19M4L14N2j21j77r8N1jr8J1J45N0o8q3k0MJ07R3O8l3j16n5M5n4j50
5918b964q3J42K51J28j4j4J7M0L1L5j28k41j82r7K1J67J63j05j79j05k10j76J0M0J1r6lR0
5946c451k6J11L55K16J74J24j36r9J31L8j65j60o6M3r4j03kj39j81o1j2kk6m9pJ5m0r7n3K0
5976c742J05J81P0On8p4Q1J61Pk06j85L3J89K97L65L79J14l17l14L3K14J44l1m8k2j64l06
6003c088j27Q7J16L08K50N0r7j51l3n9J55J43k0j06k14j95j92j57N6J62nj36j2J12J42oj10
6030c127j7R8J7j76j25J78J79n0j11L3J46l0k31j41J33J14j54l10k16LJ92K94L83J50k99l35
6056c402j31j1J8k6Q6K31J79L9oj6M8J61J72M9o8Ro1K5N3o3P1K18l2k40k21k3L5n9J19J18
6086b728J2j75l03j87r5J2N3r9k30k20M5K83J77K46L85L31R0j49j2J34O3p3k4J60K50J01l17
6113b270n43k81J8J28K25K11j11k81j66j50j51M3m3k42j13R7J3L5J23j6M1J67O6L8l0j49j43
6140c484Q5J94J23R1l3l9J41R3j64k28l6J9K0o9j6J01M0J35J36M5J76J51j3j30j82n2r7j18
6168c111J7M3J56K28Q6P4R4N5n3o8J9J31R1O2k7k63l87l23j34L1L5Q0J84L06J75J18P1k2j70
6197b502l36j49N5j0r1nL3J39K5o0m6K2M0L0n3k34r4O7N6L7J1J53L32ml35k88k50n2J76J52
6227c181J66p4k58j13j33j74J32L36L80L80J16o1j36q8J2n7j97j91r2r5j49Q6L60L08k9j12
6253b864M2L4P6r9l15l00oK49K37K2oJ21M1r9j73o0J47J65R1p3k37k07n3P5k0j11n1j9p2l8
6283c503l1o3J7R4Q8O8J45J41nm3k8J7j23o3j02r8k9J31J85P3MjMJ02J18P1K1qJ81K23K50
6314b164jl22j23j5j82j69r8j36j33J39L22K60J56o0R2K97j8k4K8j96l49k74q4J06J00J0k3
6341b861j89l52k41j03m8K06K46R5k6k7r1n8N2l2o3j1M4J1k8K14L21J85j84m20j57J37o9k58
6369c707k6J60J34J56J47Q9N8n7%J07N6N2o9k08k40j21r0j09k3J41J94K51J77M9J18K79L50
6396b132K62Qk04j47j6Rj95m05k33M2M3n0M8K41J92M8N9j0j66j66j78l8n9j53j56J5J45J96
6424c000M46L76P7m5j18k03j70l7Nn0j75j31L3m8k18j36P6J53L2M4J9m6K7n2o0p3m2N2l8q3
6454c385J1J06k4r4j41j53J52K91K54J46j05j37o9q5O1J33J0L5J04K1p9j12j57j31J18J57
6480c073N7O0J15J5j71j96o7J24J67j1n0k5j20j81j54o2k07j86P3R0M8J28J53J40K06J13m1
6507c055P3j0k22r7k3p3Qj41j94K13L38L9o2OJ63K03P2o9k40r4J7o2J30L22J42K6l1j70k51
6536c042l70k64J89N22K57l7KM9k9m0Rj98k29LJ36J20j18j83R6J13n7J1Q2J63K43L49K62q5
6564b046l08l43k50l0p7j01J68J59k45l39PJ32P9m2j05J85L13O0r4j60j32j05j10k5K63L91
6590b755N1j80n4P1P4J39p2k18p8j67j31j5qR0J74K55J01Q5Nn2J05J64J55m0k73l01k55j9
6618c149K93L48J35q6k74l59j85K17L02L9p5q7k9L3J7J16J36P1qm7m4j09kO0j55k17p1k8j1
6647c169J60J57J33L6j95l68k23m4J73K74O5J7K1r0j5J26J55J27j35k29KK08J30jl9j59j74
6674c057j25j08P4J28j1j67j72R8K19J23P0M6k5j37M5J77J84J79P1j21k90l62j66J51K21J72
6700b783J06N3J28J04j87j99j95m0J77J43K0r9p0J16N4j45l2R7L3JJ01M8j64j34J78L22Q2
6727b285k79k92j07j87l45o2L28N56L08n7j24j90kJ34M8lO2K4j43k20r8J27J96N2m8m4RJ14
6755b528j1j78m7J07L3j13j65l6J0N8Q4K03L70K46j71l15k59l0J19n7q4J9J04L9k5j23k64
6782c014k77j00QJ46K44K12R1O5N2q2o5j20j89R3K78J61J18K5j18j10J03J52j71l53l39k21
6808c411J00J31O8KQ1K05M1j08o9l1J92L50K69K13Q1p0k52l16k05l2J59R1j67q4J4L4R6J70
6836b448J65o9j86k78l22j19lQ3K51K79K87J63N8j15j95k10j25l5N7R4j4J24K99K09j5j23
6862b188j13j22k53m02l28j63M1K48J83p9n4J39J37l5l3K8OP2O0r3j8J03K23J38j16J20K49
6889b250J1j99j23N9oNP0J16m3j67m4K2K2K5K5Kr6k08j95o0J6M7ko0O6P0L5Q8J6j50j65O0
6921c013J49L3o5J13J00j58j47PJ21J46P3Q6J87N9j36k12j12p6m8J82K74Q0j17q7J11J7k18
6948b651j94J07K30J82R0Q3N4k18k23j33j25k9n2j27j04R3K45J87L7k2j22j52J42L02J39j1
6974b272r2m0K5j9j39k27k00j6J90Q6Pr3o1R0J96R2Q7K42K41J28o9k56k16J13K32m2j29J16
7002b026L6j52j02j0p8j15L9O5K2K2j20k49k05J4Q0KO1K33K70J0q3O5kj24j31j18p6J00R8
7031b474m8j72j54MJ07J57K63J56j05j79k26l2J21J43J2k52j79M0Rk9j36k17k5K16L73L05
7057b322M0p2P2K41J24m7O1Q4j4P2J27j00j80n1q7l03k17m0R1J4oL8L9o7J1J40J35J16M4m5
7087b102p7j43r3J65K44j21l66j10N2R4L4j07r0M1J10O3Kp4K7J17J38M4j33j58L8Kq7n2o7
7116b609o4Q2K13J62k0l9J13M0n5m0L0o3j30j8Q2J56o6p7k2j17j63n0J3jM5L8P5J51J13J8
7146b203r3q9j23p3L1O9J6kP2J5N2O8J33K44K52K5j12q4n2r5j79k62j92jJ39J44J60L0o0k0
7176b190n2j21j29O0J48j2j70j13j4j7K5L7O3J70J60K5l9KJ72R7l3j32k65o7N2j6J3l9m3k9
7206b457r7j50r2L5K57K12N9J57J90J02k4k21j91N4J06k4k7J29J85PJ29J71L1mP0k0j88j35
7234a736rn1j49k50k20P3J89Mj07j26o9L0R8O9j4p2j32j34L8J60K08J37mm8j53j00j3O0Q2
7263b239P2P0q7j8N8J23J96K56J95k0j16j44j46j46p4%M8Q9qo7k6O6N8q7k65k63n4N1O5P2
7293b341N2O0p1p0m7k9Po1j1J35K56J24N2J34L3m2J80J33pn0r5j08j10j35k60k67p4jK3k8
7323b618L0K71L40J28J1%j04j28j24r5M5J64P5j10j92p0kj26j4K92L19J61pj46r0mM7L5Q6
7352a826Q6O1l1j70k0J89J19p2j3l6j09o2oN5P5m6j33p9L3J30M6pQ5k0j20j11j07O2J49L5
7382a843p0q3j68j68n3J5K8P5j0n8mq7jK28J77q0J4J50K3q3Q1J55L4J3r6o7J06J29L9Nj2J4
7414a597j2o3KJ92R9j02j60j91k51k74j79J09J59Q7J22J96J86J18P3j0j03N1K36J43n8k36
7440a463k76j31o9l3Jp1k1JpN6M4N8J5n2r1j23j47l5N0nk1k0J51J66L4K4J8KM3N8N3J8J2K2
7474a739j49k37o8j5o4j7J04K4o8l0K9J63M7p0j02j63j7K46J95L1k9p3j40K3P3P6J78J54O7
[truncated: 1,425 more chars]
