# Supplementary material for: An Improved Helferich Method for the α/β-Stereoselective Synthesis of 4-Methylumbelliferyl Glycosides for the Detection of Microorganisms
Source: Molecules. 2015 Dec 4;20(12):21681–99. doi: 10.3390/molecules201219789 (PMC6331929; doi:10.3390/molecules201219789)
Supplement: Supplementary file 1 [file molecules-20-19789-s001.zip › NMR data.JCAMP/13C-NMR (2e) a┬-D-xylopyranose tetraacetate.jcamp]

##TITLE=	2921-xylo
##JCAMPDX=	6.0	$$ NMR Plug-in 1.4 of MestReNova 6.1.1-6384
##DATATYPE=	LINK
##BLOCKS=	2
##ORIGIN=	Bruker BioSpin GmbH
##OWNER=	nmr

##TITLE=	2921-xylo
##JCAMPDX=	6.0	$$ NMR Plug-in 1.4 of MestReNova 6.1.1-6384
##BLOCKID=	1
##DATATYPE=	NMRSPECTRUM
##DATACLASS=	NTUPLES
##NUMDIM=	1
##ORIGIN=	Bruker BioSpin GmbH
##OWNER=	nmr
##.OBSERVEFREQUENCY=	75.46775054931640625
##.OBSERVENUCLEUS=	^13C
##.SOLVENTNAME=	5
##.PULSESEQUENCE=	zgdc30
##.ACQUISITIONMODE=	SIMULTANEOUS (DQD)
##$ORIGINALFORMAT=	Bruker XWIN-NMR
##$PARAMETERFILE=	(acqus, ASCII, E:/%E5%9C%A8%E6%89%80%E7%A0%94%E7%A9%B6/%E6%98%BE%E8%89%B2%E5%BA%95%E7%89%A9%E7%A0%94%E7%A9%B6/%E8%AF%BE%E9%A2%98%E5%AE%9E%E9%AA%8C%E8%AE%A1%E5%88%92%E3%80%81%E8%AE%B0%E5%BD%95%E5%8F%8A%E6%80%BB%E7%BB%93/%E6%A0%B8%E7%A3%81%E5%9B%BE%E8%B0%B1/150810%E5%BE%AE%E7%94%9F%E7%89%A9%E9%9F%A6%E7%8C%AE%E8%99%8E/2921-xylo/2/acqus, 0)
$$ ##TITLE= Parameter file, TOPSPIN		Version 1.3
$$ ##JCAMPDX= 5.0
$$ ##DATATYPE= Parameter Values
$$ ##ORIGIN= Bruker BioSpin GmbH
$$ ##OWNER= nmr
$$ $$ 2015-08-05 14:02:18.656 +0800  nmr@NMR
$$ $$ D:\/data/pub/nmr/2921-xylo/2/acqus
$$ ##$AMP= (0..31)
$$ 100 100 100 100 100 100 100 100 100 100 100 100 100 100 100 100 100 100 
$$ 100 100 100 100 100 100 100 100 100 100 100 100 100 100
$$ ##$ANAVPT= -1
$$ ##$AQSEQ= 0
$$ ##$AQ_mod= 1
$$ ##$AUNM= <au_zg>
$$ ##$AUTOPOS= <60 >
$$ ##$BF1= 75.467749
$$ ##$BF2= 300.13
$$ ##$BF3= 75.467749
$$ ##$BF4= 75.467749
$$ ##$BF5= 500.13
$$ ##$BF6= 500.13
$$ ##$BF7= 500.13
$$ ##$BF8= 500.13
$$ ##$BYTORDA= 1
$$ ##$CFDGTYP= 0
$$ ##$CFRGTYP= 5
$$ ##$CHEMSTR= <none>
$$ ##$CNST= (0..63)
$$ 1 1 145 1 1 1 1 1 1 1 1 1 1 1 1 1 1 1 1 1 1 1 1 1 1 1 1 1 1 1 1 1 1 1 
$$ 1 1 1 1 1 1 1 1 1 1 1 1 1 1 1 1 1 1 1 1 1 1 1 1 1 1 1 1 1 1
$$ ##$CPDPRG= <waltz16>
$$ ##$CPDPRG1= <>
$$ ##$CPDPRG2= <waltz16>
$$ ##$CPDPRG3= <>
$$ ##$CPDPRG4= <mlev>
$$ ##$CPDPRG5= <mlev>
$$ ##$CPDPRG6= <mlev>
$$ ##$CPDPRG7= <mlev>
$$ ##$CPDPRG8= <mlev>
$$ ##$CPDPRGB= <>
$$ ##$CPDPRGT= <>
$$ ##$D= (0..63)
$$ 0 2 0.00345 0 0 0 0 0 0 0.06 0 0.03 2e-05 3e-06 0 0 0.0002 0 0 0 0 0 0 
$$ 0 0 0 0 0 0 0 0 0 0 0 0 0 0 0 0 0 0 0 0 0 0 0 0 0 0 0 0 0 0 0 0 0 0 0 
$$ 0 0 0 0 0 0
$$ ##$DATE= 1438754536
$$ ##$DBL= (0..7)
$$ 120 120 120 120 120 120 120 120
$$ ##$DBP= (0..7)
$$ 150 150 150 150 150 150 150 150
$$ ##$DBP07= 0
$$ ##$DBPNAM0= <>
$$ ##$DBPNAM1= <>
$$ ##$DBPNAM2= <>
$$ ##$DBPNAM3= <>
$$ ##$DBPNAM4= <>
$$ ##$DBPNAM5= <>
$$ ##$DBPNAM6= <>
$$ ##$DBPNAM7= <>
$$ ##$DBPOAL= (0..7)
$$ 0.5 0.5 0.5 0.5 0.5 0.5 0.5 0.5
$$ ##$DBPOFFS= (0..7)
$$ 0 0 0 0 0 0 0 0
$$ ##$DE= 6
$$ ##$DECBNUC= <off>
$$ ##$DECIM= 6
$$ ##$DECNUC= <off>
$$ ##$DECSTAT= 4
$$ ##$DIGMOD= 1
$$ ##$DIGTYP= 9
$$ ##$DL= (0..7)
$$ 0 120 120 120 120 120 120 120
$$ ##$DP= (0..7)
$$ 150 150 150 150 150 150 150 150
$$ ##$DP07= 0
$$ ##$DPNAME0= <>
$$ ##$DPNAME1= <>
$$ ##$DPNAME2= <>
$$ ##$DPNAME3= <>
$$ ##$DPNAME4= <>
$$ ##$DPNAME5= <>
$$ ##$DPNAME6= <>
$$ ##$DPNAME7= <>
$$ ##$DPOAL= (0..7)
$$ 0.5 0.5 0.5 0.5 0.5 0.5 0.5 0.5
$$ ##$DPOFFS= (0..7)
$$ 0 0 0 0 0 0 0 0
$$ ##$DQDMODE= 0
$$ ##$DR= 17
$$ ##$DS= 4
$$ ##$DSLIST= <SSSSSSSSSSSSSSS>
$$ ##$DSPFIRM= 0
$$ ##$DSPFVS= 10
$$ ##$DTYPA= 0
$$ ##$EXP= <C13CPD>
$$ ##$F1LIST= <111111111111111>
$$ ##$F2LIST= <222222222222222>
$$ ##$F3LIST= <333333333333333>
$$ ##$FCUCHAN= (0..9)
$$ 0 1 2 0 0 0 0 0 0 0
$$ ##$FL1= 83
$$ ##$FL2= 83
$$ ##$FL3= 83
$$ ##$FL4= 83
$$ ##$FOV= 20
$$ ##$FQ1LIST= <freqlist>
$$ ##$FQ2LIST= <freqlist>
$$ ##$FQ3LIST= <freqlist>
$$ ##$FQ4LIST= <freqlist>
$$ ##$FQ5LIST= <freqlist>
$$ ##$FQ6LIST= <freqlist>
$$ ##$FQ7LIST= <freqlist>
$$ ##$FQ8LIST= <freqlist>
$$ ##$FRQLO3= 0
$$ ##$FRQLO3N= 0
$$ ##$FS= (0..7)
$$ 83 83 83 83 83 83 83 83
$$ ##$FTLPGN= 0
$$ ##$FW= 93750
$$ ##$FnMODE= 0
$$ ##$GP031= 0
$$ ##$GPNAM0= <SINE.100>
$$ ##$GPNAM1= <SINE.100>
$$ ##$GPNAM10= <SINE.100>
$$ ##$GPNAM11= <SINE.100>
$$ ##$GPNAM12= <SINE.100>
$$ ##$GPNAM13= <SINE.100>
$$ ##$GPNAM14= <SINE.100>
$$ ##$GPNAM15= <SINE.100>
$$ ##$GPNAM16= <SINE.100>
$$ ##$GPNAM17= <SINE.100>
$$ ##$GPNAM18= <SINE.100>
$$ ##$GPNAM19= <SINE.100>
$$ ##$GPNAM2= <SINE.100>
$$ ##$GPNAM20= <SINE.100>
$$ ##$GPNAM21= <SINE.100>
$$ ##$GPNAM22= <SINE.100>
$$ ##$GPNAM23= <SINE.100>
$$ ##$GPNAM24= <SINE.100>
$$ ##$GPNAM25= <SINE.100>
$$ ##$GPNAM26= <SINE.100>
$$ ##$GPNAM27= <SINE.100>
$$ ##$GPNAM28= <SINE.100>
$$ ##$GPNAM29= <SINE.100>
$$ ##$GPNAM3= <SINE.100>
$$ ##$GPNAM30= <SINE.100>
$$ ##$GPNAM31= <SINE.100>
$$ ##$GPNAM4= <SINE.100>
$$ ##$GPNAM5= <SINE.100>
$$ ##$GPNAM6= <SINE.100>
$$ ##$GPNAM7= <SINE.100>
$$ ##$GPNAM8= <SINE.100>
$$ ##$GPNAM9= <SINE.100>
$$ ##$GPX= (0..31)
$$ 0 0 0 0 0 0 0 0 0 0 0 0 0 0 0 0 0 0 0 0 0 0 0 0 0 0 0 0 0 0 0 0
$$ ##$GPY= (0..31)
$$ 0 0 0 0 0 0 0 0 0 0 0 0 0 0 0 0 0 0 0 0 0 0 0 0 0 0 0 0 0 0 0 0
$$ ##$GPZ= (0..31)
$$ 0 0 0 0 0 0 0 0 0 0 0 0 0 0 0 0 0 0 0 0 0 0 0 0 0 0 0 0 0 0 0 0
$$ ##$GRDPROG= <>
$$ ##$GRPDLY= -1
$$ ##$HDDUTY= 20
$$ ##$HDRATE= 20
$$ ##$HGAIN= (0..3)
$$ 0 0 0 0
$$ ##$HL1= 3
$$ ##$HL2= 83
$$ ##$HL3= 83
$$ ##$HL4= 83
$$ ##$HOLDER= 0
$$ ##$HPMOD= (0..7)
$$ 0 0 0 0 0 0 0 0
$$ ##$HPPRGN= 0
$$ ##$IN= (0..31)
$$ 0.001 0.001 0.001 0.001 0.001 0.001 0.001 0.001 0.001 0.001 0.001 0.001 
$$ 0.001 0.001 0.001 0.001 0.001 0.001 0.001 0.001 0.001 0.001 0.001 0.001 
$$ 0.001 0.001 0.001 0.001 0.001 0.001 0.001 0.001
$$ ##$INP= (0..31)
$$ 0 0 0 0 0 0 0 0 0 0 0 0 0 0 0 0 0 0 0 0 0 0 0 0 0 0 0 0 0 0 0 0
$$ ##$INSTRUM= <DPX300>
$$ ##$L= (0..31)
$$ 1 1 1 1 1 1 1 1 1 1 1 1 1 1 1 1 1 1 1 1 1 1 1 1 1 1 1 1 1 1 1 1
$$ ##$LFILTER= 200
$$ ##$LGAIN= -15
$$ ##$LOCKED= yes
$$ ##$LOCKFLD= 3939
$$ ##$LOCKGN= 134.699996948242
$$ ##$LOCKPOW= -25
$$ ##$LOCKPPM= 7.23999977111816
$$ ##$LOCNUC= <2H>
$$ ##$LOCPHAS= 25
$$ ##$LOCSHFT= yes
$$ ##$LOCSW= 0
$$ ##$LTIME= 0.136000007390976
$$ ##$MASR= 4200
$$ ##$MASRLST= <masrlst>
$$ ##$NBL= 1
$$ ##$NC= -1
$$ ##$NS= 1000
$$ ##$NUC1= <13C>
$$ ##$NUC2= <1H>
$$ ##$NUC3= <off>
$$ ##$NUC4= <off>
$$ ##$NUC5= <off>
$$ ##$NUC6= <off>
$$ ##$NUC7= <off>
$$ ##$NUC8= <off>
$$ ##$NUCLEI= 0
$$ ##$NUCLEUS= <off>
$$ ##$O1= 7546.30085260999
$$ ##$O2= 1200.5199999976
$$ ##$O3= 7546.30085260999
$$ ##$O4= 7546.30085260999
$$ ##$O5= 0
$$ ##$O6= 0
$$ ##$O7= 0
$$ ##$O8= 0
$$ ##$OBSCHAN= (0..9)
$$ 0 0 0 0 0 0 0 0 0 0
$$ ##$OVERFLW= 0
$$ ##$P= (0..63)
$$ 9 9 18 13 26 0 0 0 0 0 0 0 0 0 0 200000 1000 2500 0 600 2500 0 0 0 0 0 
$$ 0 9 1000 0 0 0 0 0 0 0 0 0 0 0 0 0 0 0 0 0 0 0 0 0 0 0 0 0 0 0 0 0 0 0 
$$ 0 0 0 0
$$ ##$PAPS= 2
$$ ##$PARMODE= 0
$$ ##$PCPD= (0..9)
$$ 100 100 80 100 100 100 100 100 100 100
$$ ##$PHCOR= (0..31)
$$ 0 0 0 0 0 0 0 0 0 0 0 0 0 0 0 0 0 0 0 0 0 0 0 0 0 0 0 0 0 0 0 0
$$ ##$PHP= 2
$$ ##$PH_ref= 0
$$ ##$PL= (0..63)
$$ 120 -1 0 120 120 120 120 120 120 120 120 120 15.8 15.8 120 120 120 120 
$$ -1 120 120 120 120 120 120 120 120 120 120 120 15.8 120 120 120 120 120 
$$ 120 120 120 120 120 120 120 120 120 120 120 120 120 120 120 120 120 120 
$$ 120 120 120 120 120 120 120 120 120 120
$$ ##$POWMOD= 0
$$ ##$PR= 4
$$ ##$PRECHAN= (0..15)
$$ -1 3 -1 2 0 -1 -1 -1 -1 -1 -1 -1 -1 -1 -1 -1
$$ ##$PRGAIN= 0
$$ ##$PROBHD= <5 mm PABBO BB/19F-1H/D Z-GRD Z104275/0178
$$ >
$$ ##$PROSOL= no
$$ ##$PULPROG= <zgdc30>
$$ ##$PW= 0
$$ ##$PYNM= <acqu.py>
$$ ##$PYNMP= <proc.py>
$$ ##$QNP= 1
$$ ##$RD= 0
$$ ##$RECCHAN= (0..15)
$$ -1 -1 -1 -1 -1 -1 -1 -1 -1 -1 -1 -1 -1 -1 -1 -1
$$ ##$RECPH= 0
$$ ##$RG= 2298.8
$$ ##$RO= 20
$$ ##$ROUTWD1= (0..23)
$$ 1 0 0 0 0 1 0 0 0 0 0 1 0 0 0 1 0 0 0 0 0 0 0 0
$$ ##$ROUTWD2= (0..23)
$$ 1 0 0 0 0 1 0 0 0 0 0 0 0 0 0 0 0 0 0 0 0 0 0 0
$$ ##$RPUUSED= (0..8)
$$ 0 0 0 0 0 0 0 0 0
$$ ##$RSEL= (0..9)
$$ 0 1 2 0 0 0 0 0 0 0
$$ ##$S= (0..7)
$$ 83 25 26 83 26 83 83 83
$$ ##$SEOUT= 0
$$ ##$SFO1= 75.4752953008526
$$ ##$SFO2= 300.13120052
$$ ##$SFO3= 75.4752953008526
$$ ##$SFO4= 75.4752953008526
$$ ##$SFO5= 500.13
$$ ##$SFO6= 500.13
$$ ##$SFO7= 500.13
$$ ##$SFO8= 500.13
$$ ##$SOLVENT= <CDCl3>
$$ ##$SP= (0..31)
$$ 1 120 120 120 0 0 120 120 0 0 0 120 0 0 120 0 150 150 120 120.87 118.96 
$$ 122.27 114.95 150 150 150 150 150 150 120 150 120
$$ ##$SP07= 0
$$ ##$SPECTR= 0
$$ ##$SPNAM0= <gauss>
$$ ##$SPNAM1= <Gaus1.1000>
$$ ##$SPNAM10= <gauss>
$$ ##$SPNAM11= <Gaus1.1000>
$$ ##$SPNAM12= <gauss>
$$ ##$SPNAM13= <gauss>
$$ ##$SPNAM14= <Gaus1.1000>
$$ ##$SPNAM15= <Gaus1.1000>
$$ ##$SPNAM16= <gauss>
$$ ##$SPNAM17= <gauss>
$$ ##$SPNAM18= <Gaus1.1000>
$$ ##$SPNAM19= <Gaus1.1000>
$$ ##$SPNAM2= <Gaus1.1000>
$$ ##$SPNAM20= <Gaus1.1000>
$$ ##$SPNAM21= <Gaus1.1000>
$$ ##$SPNAM22= <Gaus1.1000>
$$ ##$SPNAM23= <gauss>
$$ ##$SPNAM24= <gauss>
$$ ##$SPNAM25= <gauss>
$$ ##$SPNAM26= <gauss>
$$ ##$SPNAM27= <gauss>
$$ ##$SPNAM28= <gauss>
$$ ##$SPNAM29= <Gaus1.1000>
$$ ##$SPNAM3= <Gaus1.1000>
$$ ##$SPNAM30= <gauss>
$$ ##$SPNAM31= <Gaus1.1000>
$$ ##$SPNAM4= <gauss>
$$ ##$SPNAM5= <gauss>
$$ ##$SPNAM6= <Gaus1.1000>
$$ ##$SPNAM7= <Gaus1.1000>
$$ ##$SPNAM8= <gauss>
$$ ##$SPNAM9= <gauss>
$$ ##$SPOAL= (0..31)
$$ 0.5 0.5 0.5 0.5 0.5 0.5 0.5 0.5 0.5 0.5 0.5 0.5 0.5 0.5 0.5 0.5 0.5 0.5 
$$ 0.5 0.5 0.5 0.5 0.5 0.5 0.5 0.5 0.5 0.5 0.5 0.5 0.5 0.5
$$ ##$SPOFFS= (0..31)
$$ 0 0 0 0 0 0 0 0 0 0 0 0 0 0 0 0 0 0 0 0 0 0 0 0 0 0 0 0 0 0 0 0
$$ ##$SUBNAM0= <"">
$$ ##$SUBNAM1= <"">
$$ ##$SUBNAM2= <"">
$$ ##$SUBNAM3= <"">
$$ ##$SUBNAM4= <"">
$$ ##$SUBNAM5= <"">
$$ ##$SUBNAM6= <"">
$$ ##$SUBNAM7= <"">
$$ ##$SUBNAM8= <"">
$$ ##$SUBNAM9= <"">
$$ ##$SW= 259.791539193003
$$ ##$SWIBOX= (0..15)
$$ 0 1 3 4 0 0 0 0 0 0 0 0 0 0 0 0
$$ ##$SW_h= 19607.8431372549
$$ ##$TD= 65536
$$ ##$TD0= 1
$$ ##$TE= 297.16
$$ ##$TE2= 300
$$ ##$TE3= 300
$$ ##$TEG= 300
$$ ##$TL= (0..7)
$$ 0 120 120 120 120 120 120 120
$$ ##$TP= (0..7)
$$ 150 150 150 150 150 150 150 150
$$ ##$TP07= 0
$$ ##$TPNAME0= <>
$$ ##$TPNAME1= <>
$$ ##$TPNAME2= <>
$$ ##$TPNAME3= <>
$$ ##$TPNAME4= <>
$$ ##$TPNAME5= <>
$$ ##$TPNAME6= <>
$$ ##$TPNAME7= <>
$$ ##$TPOAL= (0..7)
$$ 0.5 0.5 0.5 0.5 0.5 0.5 0.5 0.5
$$ ##$TPOFFS= (0..7)
$$ 0 0 0 0 0 0 0 0
$$ ##$TUNHIN= 0
$$ ##$TUNHOUT= 0
$$ ##$TUNXOUT= 0
$$ ##$USERA1= <user>
$$ ##$USERA2= <user>
$$ ##$USERA3= <user>
$$ ##$USERA4= <user>
$$ ##$USERA5= <user>
$$ ##$V9= 5
$$ ##$VALIST= <valist>
$$ ##$VCLIST= <CCCCCCCCCCCCCCC>
$$ ##$VD= 0
$$ ##$VDLIST= <DDDDDDDDDDDDDDD>
$$ ##$VPLIST= <PPPPPPPPPPPPPPP>
$$ ##$VTLIST= <TTTTTTTTTTTTTTT>
$$ ##$WBST= 1024
$$ ##$WBSW= 4
$$ ##$XGAIN= (0..3)
$$ 0 0 0 0
$$ ##$XL= 0
$$ ##$YL= 0
$$ ##$YMAX_a= 3245173
$$ ##$YMIN_a= -4653601
$$ ##$ZGOPTNS= <>
$$ ##$ZL1= 120
$$ ##$ZL2= 120
$$ ##$ZL3= 120
$$ ##$ZL4= 120
$$ ##END=
$$ 
##$PARAMETERFILE=	(audita.txt, ASCII, E:/%E5%9C%A8%E6%89%80%E7%A0%94%E7%A9%B6/%E6%98%BE%E8%89%B2%E5%BA%95%E7%89%A9%E7%A0%94%E7%A9%B6/%E8%AF%BE%E9%A2%98%E5%AE%9E%E9%AA%8C%E8%AE%A1%E5%88%92%E3%80%81%E8%AE%B0%E5%BD%95%E5%8F%8A%E6%80%BB%E7%BB%93/%E6%A0%B8%E7%A3%81%E5%9B%BE%E8%B0%B1/150810%E5%BE%AE%E7%94%9F%E7%89%A9%E9%9F%A6%E7%8C%AE%E8%99%8E/2921-xylo/2/audita.txt, 0)
$$ ##TITLE= Audit trail, TOPSPIN		Version 1.3
$$ ##JCAMPDX= 5.01
$$ ##ORIGIN= Bruker BioSpin GmbH
$$ ##OWNER= nmr
$$ $$ D:\/data/pub/nmr/2921-xylo/2/audita.txt
$$ ##AUDIT TRAIL=  $$ (NUMBER, WHEN, WHO, WHERE, VERSION, WHAT)
$$ (   1,<2015-08-05 14:02:17.515 +0800>,<nmr>,<NMR>,<TOPSPIN 1.3>,
$$       <created by zg
$$ 	started at 2015-08-05 12:59:44.875 +0800,
$$ 	POWCHK disabled, PULCHK disabled
$$        configuration hash MD5:
$$        DF A6 11 CE 2A 02 50 55 3E 86 D8 82 5B AB EC 40
$$        data hash MD5: 64K
$$        3F 4A F3 F6 0C B7 5A 8E 48 ED 74 88 5C 90 0B 25>)
$$ (   2,<2015-08-05 14:02:22.796 +0800>,<nmr>,<NMR>,<TOPSPIN 1.3>,
$$       <user comment:
$$        ICON-NMR User ID: pub
$$        data hash MD5: 64K
$$        3F 4A F3 F6 0C B7 5A 8E 48 ED 74 88 5C 90 0B 25>)
$$ ##END=
$$ 
$$ $$ hash MD5
$$ $$ 4E 52 6A 9F 19 A0 A0 70 DA AA D7 B8 03 CD 86 58
$$ 
##$PARAMETERFILE=	(auditp.txt, ASCII, E:/%E5%9C%A8%E6%89%80%E7%A0%94%E7%A9%B6/%E6%98%BE%E8%89%B2%E5%BA%95%E7%89%A9%E7%A0%94%E7%A9%B6/%E8%AF%BE%E9%A2%98%E5%AE%9E%E9%AA%8C%E8%AE%A1%E5%88%92%E3%80%81%E8%AE%B0%E5%BD%95%E5%8F%8A%E6%80%BB%E7%BB%93/%E6%A0%B8%E7%A3%81%E5%9B%BE%E8%B0%B1/150810%E5%BE%AE%E7%94%9F%E7%89%A9%E9%9F%A6%E7%8C%AE%E8%99%8E/2921-xylo/2/pdata/1/auditp.txt, 0)
$$ ##TITLE= Audit trail, TOPSPIN		Version 1.3
$$ ##JCAMPDX= 5.01
$$ ##ORIGIN= Bruker BioSpin GmbH
$$ ##OWNER= nmr
$$ $$ d:/data/pub/nmr/2921-xylo/2/pdata/1/auditp.txt
$$ ##AUDIT TRAIL=  $$ (NUMBER, WHEN, WHO, WHERE, VERSION, WHAT)
$$ (   1,<2015-08-05 14:02:17.515 +0800>,<nmr>,<NMR>,<TOPSPIN 1.3>,
$$       <created by zg
$$ 	started at 2015-08-05 12:59:44.875 +0800,
$$ 	POWCHK disabled, PULCHK disabled
$$        configuration hash MD5:
$$        DF A6 11 CE 2A 02 50 55 3E 86 D8 82 5B AB EC 40
$$        data hash MD5: 64K
$$        3F 4A F3 F6 0C B7 5A 8E 48 ED 74 88 5C 90 0B 25>)
$$ (   2,<2015-08-05 14:02:22.796 +0800>,<nmr>,<NMR>,<TOPSPIN 1.3>,
$$       <user comment:
$$        ICON-NMR User ID: pub
$$        data hash MD5: 64K
$$        3F 4A F3 F6 0C B7 5A 8E 48 ED 74 88 5C 90 0B 25>)
$$ (   3,<2015-08-05 14:04:25.406 +0800>,<nmr>,<NMR>,<TOPSPIN 1.3>,
$$       <Start of raw data processing
$$        ef BC_mod = 2 LB = 1 FT_mod = 6 PKNL = 1 SI = 32K 
$$        data hash MD5: 32K
$$        8E 92 B2 19 15 5D 0F 67 6E 8F 1D 18 E9 BF 1F D6>)
$$ (   4,<2015-08-05 14:04:26.078 +0800>,<nmr>,<NMR>,<TOPSPIN 1.3>,
$$       <apk 
$$        data hash MD5: 32K
$$        63 F0 85 02 1C A9 FA F4 5D 3A 01 FA 07 A7 6D 80>)
$$ (   5,<2015-08-05 14:04:26.640 +0800>,<nmr>,<NMR>,<TOPSPIN 1.3>,
$$       <abs ABSG = 5 
$$        data hash MD5: 32K
$$        E3 80 D5 E5 A0 D3 5B 40 6F 3F E8 66 99 A4 AC 2D>)
$$ ##END=
$$ 
$$ $$ hash MD5
$$ $$ F2 5C 61 15 35 92 2B C8 8C 92 BF 00 AC 8B AA 63
$$ 
##$PARAMETERFILE=	(cpdprg2, ASCII, E:/%E5%9C%A8%E6%89%80%E7%A0%94%E7%A9%B6/%E6%98%BE%E8%89%B2%E5%BA%95%E7%89%A9%E7%A0%94%E7%A9%B6/%E8%AF%BE%E9%A2%98%E5%AE%9E%E9%AA%8C%E8%AE%A1%E5%88%92%E3%80%81%E8%AE%B0%E5%BD%95%E5%8F%8A%E6%80%BB%E7%BB%93/%E6%A0%B8%E7%A3%81%E5%9B%BE%E8%B0%B1/150810%E5%BE%AE%E7%94%9F%E7%89%A9%E9%9F%A6%E7%8C%AE%E8%99%8E/2921-xylo/2/cpdprg2, 0)
$$ 1 pcpd*3:180
$$   pcpd*4:0
$$   pcpd*2:180
$$   pcpd*3:0
$$   pcpd  :180
$$   pcpd*2:0
$$   pcpd*4:180
$$   pcpd*2:0
$$   pcpd*3:180
$$ 2 pcpd*3:0
$$   pcpd*4:180
$$   pcpd*2:0
$$   pcpd*3:180
$$   pcpd  :0
$$   pcpd*2:180
$$   pcpd*4:0
$$   pcpd*2:180
$$   pcpd*3:0
$$   lo to 2 times 2
$$ 3 pcpd*3:180
$$   pcpd*4:0
$$   pcpd*2:180
$$   pcpd*3:0
$$   pcpd  :180
$$   pcpd*2:0
$$   pcpd*4:180
$$   pcpd*2:0
$$   pcpd*3:180
$$   jump to 1
$$ 
##$PARAMETERFILE=	(format.temp, ASCII, E:/%E5%9C%A8%E6%89%80%E7%A0%94%E7%A9%B6/%E6%98%BE%E8%89%B2%E5%BA%95%E7%89%A9%E7%A0%94%E7%A9%B6/%E8%AF%BE%E9%A2%98%E5%AE%9E%E9%AA%8C%E8%AE%A1%E5%88%92%E3%80%81%E8%AE%B0%E5%BD%95%E5%8F%8A%E6%80%BB%E7%BB%93/%E6%A0%B8%E7%A3%81%E5%9B%BE%E8%B0%B1/150810%E5%BE%AE%E7%94%9F%E7%89%A9%E9%9F%A6%E7%8C%AE%E8%99%8E/2921-xylo/2/format.temp, 0)
$$ EDIT_PAR COMMAND FILE
$$ 
$$ DI_MODE         LONG
$$ ED_ENTRY        ACQU
$$ ORDER           FILE
$$ 
$$ 
$$ HEADER		"F2 - Acquisition Parameters"
$$ T_NAME		Date_
$$ 		TYPE	R64
$$ 		CLASS	ACQU
$$ 		SUBRANGE 0.0 50000000
$$ 		REL	"Date_=itodate(DATE)"
$$ 		INV_REL	"DATE=datetoi(Date_,DATE)"
$$ 		FORMAT	"%14.0f"
$$ 		TEXT	" "
$$ END
$$ T_NAME		Time
$$ 		TYPE	R32
$$ 		CLASS	ACQU
$$ 		SUBRANGE 0.0 1000000
$$ 		REL	"Time=itotime(DATE)"
$$ 		INV_REL	"DATE=timetoi(Time,DATE)"
$$ 		FORMAT	"%14.2f"
$$ 		TEXT	" "
$$ END
$$ NAME		INSTRUM
$$ 		TEXT	" "
$$ END
$$ NAME		PROBHD
$$ 		FORMAT	"%14.14s"
$$ 		TEXT	" "
$$ END
$$ NAME		PULPROG
$$ 		TEXT	" "
$$ END
$$ NAME		TD
$$ 		TEXT	" "
$$ END
$$ NAME		SOLVENT
$$ 		TEXT	" "
$$ END
$$ NAME		NS
$$ 		TEXT	" "
$$ END
$$ NAME		DS
$$ 		TEXT	" "
$$ END
$$ T_NAME		SWH
$$ 		TYPE	R32
$$ 		CLASS	ACQU
$$ 		SUBRANGE 0.0 1e8
$$ 		REL	"SWH=SW*SFO1"
$$ 		INV_REL "SW=SWH/SFO1"
$$ 		UNIT	"Hz"
$$ 		FORMAT	"%14.3f Hz"
$$ 		TEXT	" "
$$ END
$$ T_NAME          FIDRES
$$                 TYPE    R32
$$                 CLASS   ACQU
$$                 SUBRANGE 0.0 100000
$$                 REL     "FIDRES=SW*SFO1/TD"
$$                 INV_REL "TD = nextpow(SW*SFO1/FIDRES)"
$$ 		UNIT	"Hz"
$$ 		FORMAT	"%14.6f Hz"
$$ 		TEXT	" "
$$ END
$$ T_NAME          AQ
$$ 		TYPE	R32
$$ 		CLASS	ACQU
$$ 		SUBRANGE 0.0 1000
$$ 		REL	"AQ=aqcalc(SW,SFO1,TD,DIGTYP)"
$$ 		INV_REL	"TD=tdcalc(SW,SFO1,1.0e6*AQ,DIGTYP)"
$$ 		UNIT	"sec"
$$ 		FORMAT	"%14.7f sec"
$$ 		TEXT	" "
$$ END
$$ NAME		RG
$$ 		TEXT	" "
$$ END
$$ T_NAME          DW
$$ 		TYPE	R32
$$ 		CLASS	ACQU
$$ 		SUBRANGE 0.0 1000000
$$ 		REL	"DW=1/(2*SW*SFO1)"
$$ 		INV_REL	"SW=1000000/(2*(0.005+DW)*SFO1)"
$$ 		UNIT	"usec"
$$ 		FORMAT	"%14.3lf usec"
$$ 		TEXT	" "
$$ END
$$ NAME		DE
$$ 		FORMAT	"%14.2f usec"
$$ 		TEXT	" "
$$ END
$$ NAME		TE
$$ 		FORMAT	"%14.1f K"
$$ 		TEXT	" "
$$ END
$$ T_NAME		D1
$$ 		TYPE	R32
$$ 		CLASS	ACQU
$$ 		SUBRANGE 0.0 1e38
$$ 		REL	"D1=D[1]"
$$ 		INV_REL	"D[1]=D1"
$$ 		UNIT	"sec"
$$ 		FORMAT	"%14.8f sec"
$$ 		TEXT	" "
$$ END
$$ T_NAME		d11
$$ 		TYPE	R32
$$ 		SUBRANGE 0.0 1e8
$$ 		CLASS	ACQU
$$ 		REL	"d11=30m"
$$ 		INV_REL	"D[0]=d11"
$$ 		UNIT	"sec"
$$ 		TEXT	" "
$$ 		FORMAT	"%14.8f sec"
$$ 		NONEDIT
$$ END
$$ NAME		TD0
$$ 		TEXT	" "
$$ END
$$ HEADER		"======== CHANNEL f1 ========"
$$ NAME		NUC1
$$ 		NONEDIT
$$ 		TEXT	" "
$$ END
$$ T_NAME		P1
$$ 		TYPE	R32
$$ 		CLASS	ACQU
$$ 		SUBRANGE 0.0 1.0e10
$$ 		REL	"P1=P[1]"
$$ 		INV_REL	"P[1]=P1"
$$ 		UNIT	"usec"
$$ 		FORMAT	"%14.2f usec"
$$ 		TEXT	" "
$$ END
$$ T_NAME		PL1
$$ 		TYPE	R32
$$ 		CLASS	ACQU
$$ 		SUBRANGE -6.0 1e38
$$ 		REL	"PL1=PL[1]"
$$ 		INV_REL	"PL[1]=PL1"
$$ 		UNIT	"dB"
$$ 		FORMAT	"%14.2f dB"
$$ 		TEXT	" "
$$ END
$$ NAME		SFO1
$$ 		FORMAT	"%14.7f MHz"
$$ 		TEXT	" "
$$ END
$$ HEADER		"======== CHANNEL f2 ========"
$$ NAME		CPDPRG2
$$ 		TEXT	" "
$$ END
$$ NAME		NUC2
$$ 		NONEDIT
$$ 		TEXT	" "
$$ END
$$ T_NAME		PCPD2
$$ 		TYPE	R32
$$ 		CLASS	ACQU
$$ 		SUBRANGE 0 1e38
$$ 		REL	"PCPD2=PCPD[2]"
$$ 		INV_REL	"PCPD[2]=PCPD2"
$$ 		UNIT	"usec"
$$ 		FORMAT	"%14.2f usec"
$$ 		TEXT	" "
$$ END
$$ T_NAME		PL2
$$ 		TYPE	R32
$$ 		CLASS	ACQU
$$ 		SUBRANGE -6.0 1e38
$$ 		REL	"PL2=PL[2]"
$$ 		INV_REL	"PL[2]=PL2"
$$ 		UNIT	"dB"
$$ 		FORMAT	"%14.2f dB"
$$ 		TEXT	" "
$$ END
$$ T_NAME		PL12
$$ 		TYPE	R32
$$ 		CLASS	ACQU
$$ 		SUBRANGE -6.0 1e38
$$ 		REL	"PL12=PL[12]"
$$ 		INV_REL	"PL[12]=PL12"
$$ 		UNIT	"dB"
$$ 		FORMAT	"%14.2f dB"
$$ 		TEXT	" "
$$ END
$$ NAME		SFO2
$$ 		FORMAT	"%14.7f MHz"
$$ 		TEXT	" "
$$ END
$$ 
##$PARAMETERFILE=	(parm.txt, ASCII, E:/%E5%9C%A8%E6%89%80%E7%A0%94%E7%A9%B6/%E6%98%BE%E8%89%B2%E5%BA%95%E7%89%A9%E7%A0%94%E7%A9%B6/%E8%AF%BE%E9%A2%98%E5%AE%9E%E9%AA%8C%E8%AE%A1%E5%88%92%E3%80%81%E8%AE%B0%E5%BD%95%E5%8F%8A%E6%80%BB%E7%BB%93/%E6%A0%B8%E7%A3%81%E5%9B%BE%E8%B0%B1/150810%E5%BE%AE%E7%94%9F%E7%89%A9%E9%9F%A6%E7%8C%AE%E8%99%8E/2921-xylo/2/pdata/1/parm.txt, 0)
$$ 
$$ Current Data Parameters
$$ NAME          2921-xylo                
$$ EXPNO                 2                
$$ PROCNO                1                
$$ 
$$ F2 - Acquisition Parameters
$$ Date_          20150805                
$$ Time              14.02                
$$ INSTRUM          DPX300                
$$ PROBHD   5 mm PABBO BB/                
$$ PULPROG          zgdc30                
$$ TD                65536                
$$ SOLVENT           CDCl3                
$$ NS                 1000                
$$ DS                    4                
$$ SWH           19607.844 Hz             
$$ FIDRES         0.299192 Hz             
$$ AQ            1.6712180 sec            
$$ RG               2298.8                
$$ DW               25.500 usec           
$$ DE                 6.00 usec           
$$ TE                297.2 K              
$$ D1           2.00000000 sec            
$$ d11          0.03000000 sec            
$$ TD0                   1                
$$ 
$$ ======== CHANNEL f1 ========
$$ NUC1                13C                
$$ P1                 9.00 usec           
$$ PL1               -1.00 dB             
$$ SFO1         75.4752953 MHz            
$$ 
$$ ======== CHANNEL f2 ========
$$ CPDPRG2         waltz16                
$$ NUC2                 1H                
$$ PCPD2             80.00 usec           
$$ PL2                0.00 dB             
$$ PL12              15.80 dB             
$$ SFO2        300.1312005 MHz            
$$ 
$$ F2 - Processing parameters
$$ SI                32768                
$$ SF           75.4677490 MHz            
$$ WDW                  EM                
$$ SSB                   0                
$$ LB                 1.00 Hz             
$$ GB                    0                
$$ PC                 1.40                
$$ 
##$PARAMETERFILE=	(peak.txt, ASCII, E:/%E5%9C%A8%E6%89%80%E7%A0%94%E7%A9%B6/%E6%98%BE%E8%89%B2%E5%BA%95%E7%89%A9%E7%A0%94%E7%A9%B6/%E8%AF%BE%E9%A2%98%E5%AE%9E%E9%AA%8C%E8%AE%A1%E5%88%92%E3%80%81%E8%AE%B0%E5%BD%95%E5%8F%8A%E6%80%BB%E7%BB%93/%E6%A0%B8%E7%A3%81%E5%9B%BE%E8%B0%B1/150810%E5%BE%AE%E7%94%9F%E7%89%A9%E9%9F%A6%E7%8C%AE%E8%99%8E/2921-xylo/2/pdata/1/peak.txt, 0)
$$ DU=d:, USER=pub, NAME=2921-xylo, EXPNO=2, PROCNO=1
$$ F1=178.285ppm, F2=159.261ppm, MI=2.91cm, MAXI=12.98cm, PC=1.400
$$      #     ADDRESS            FREQUENCY         INTENSITY
$$                            [Hz]        [PPM]
$$      1      7585.4    12810.958     169.7541         9.12
$$ 
$$      2      7588.3    12809.183     169.7306         9.17
$$ 
$$      3      7650.8    12771.785     169.2350         7.59
$$ 
$$      4      7686.1    12750.706     168.9557         7.61
$$ 
$$      5     17396.5     6940.116      91.9613        14.91
$$ 
$$      6     19214.4     5852.333      77.5475        10.79
$$ 
$$      7     19268.0     5820.277      77.1227        10.85
$$ 
$$      8     19321.6     5788.207      76.6978        10.83
$$ 
$$      9     20053.4     5350.296      70.8951        14.25
$$ 
$$     10     20240.8     5238.162      69.4093        13.77
$$ 
$$     11     20387.7     5150.283      68.2448        14.26
$$ 
$$     12     21086.4     4732.151      62.7043        12.31
$$ 
$$     13     26380.3     1564.378      20.7291        14.23
$$ 
$$     14     26390.4     1558.330      20.6489        14.94
$$ 
$$     15     26397.5     1554.080      20.5926        15.00
$$ 
$$     16     26405.4     1549.367      20.5302        14.53
$$ 
$$ 
##$PARAMETERFILE=	(procs, ASCII, E:/%E5%9C%A8%E6%89%80%E7%A0%94%E7%A9%B6/%E6%98%BE%E8%89%B2%E5%BA%95%E7%89%A9%E7%A0%94%E7%A9%B6/%E8%AF%BE%E9%A2%98%E5%AE%9E%E9%AA%8C%E8%AE%A1%E5%88%92%E3%80%81%E8%AE%B0%E5%BD%95%E5%8F%8A%E6%80%BB%E7%BB%93/%E6%A0%B8%E7%A3%81%E5%9B%BE%E8%B0%B1/150810%E5%BE%AE%E7%94%9F%E7%89%A9%E9%9F%A6%E7%8C%AE%E8%99%8E/2921-xylo/2/pdata/1/procs, 0)
$$ ##TITLE= Parameter file, TOPSPIN		Version 1.3
$$ ##JCAMPDX= 5.0
$$ ##DATATYPE= Parameter Values
$$ ##ORIGIN= Bruker BioSpin GmbH
$$ ##OWNER= nmr
$$ $$ 2015-08-05 15:10:39.234 +0800  nmr@NMR
$$ $$ d:/data/pub/nmr/2921-xylo/2/pdata/1//procs
$$ ##$ABSF1= 229.9025
$$ ##$ABSF2= -29.91501
$$ ##$ABSG= 5
$$ ##$ABSL= 3
$$ ##$ALPHA= 0
$$ ##$AQORDER= 0
$$ ##$ASSFAC= 0
$$ ##$ASSFACI= 0
$$ ##$ASSFACX= 0
$$ ##$ASSWID= 0
$$ ##$AUNMP= <proc_1dnp>
$$ ##$AXLEFT= 0
$$ ##$AXRIGHT= 0
$$ ##$AXTYPE= 0
$$ ##$AXUNIT= <>
$$ ##$AZFE= 0.1
$$ ##$AZFW= 0.5
$$ ##$BCFW= 0
$$ ##$BC_mod= 2
$$ ##$BYTORDP= 0
$$ ##$COROFFS= 0
$$ ##$CY= 15
$$ ##$DATMOD= 1
$$ ##$DC= 0
$$ ##$DFILT= <>
$$ ##$DTYPP= 0
$$ ##$F1P= 229.902496337891
$$ ##$F2P= -29.915020377162
$$ ##$FCOR= 0.5
$$ ##$FTSIZE= 32768
$$ ##$FT_mod= 6
$$ ##$GAMMA= 0
$$ ##$GB= 0
$$ ##$INTBC= 1
$$ ##$INTSCL= 1
$$ ##$ISEN= 30
$$ ##$LB= 1
$$ ##$LEV0= 0
$$ ##$LPBIN= 0
$$ ##$MAXI= 17.49649
$$ ##$MC2= 0
$$ ##$MEAN= 0
$$ ##$ME_mod= 0
$$ ##$MI= 0
$$ ##$NCOEF= 0
$$ ##$NC_proc= -1
$$ ##$NLEV= 6
$$ ##$NOISF1= 0
$$ ##$NOISF2= 0
$$ ##$NSP= 0
$$ ##$NTH_PI= 0
$$ ##$NZP= 0
$$ ##$OFFSET= 229.9025
$$ ##$PC= 1.4
$$ ##$PHC0= 151.6906
$$ ##$PHC1= 52.44827
$$ ##$PH_mod= 1
$$ ##$PKNL= yes
$$ ##$PPARMOD= 0
$$ ##$PPDIAG= 0
$$ ##$PPIPTYP= 0
$$ ##$PPMPNUM= 100
$$ ##$PPRESOL= 1
$$ ##$PSCAL= 0
$$ ##$PSIGN= 0
$$ ##$REVERSE= no
$$ ##$SF= 75.467749
$$ ##$SI= 32768
$$ ##$SIGF1= 0
$$ ##$SIGF2= 0
$$ ##$SINO= 80
$$ ##$SIOLD= 32768
$$ ##$SREGLST= <13C.CDCl3>
$$ ##$SSB= 0
$$ ##$STSI= 32768
$$ ##$STSR= 0
$$ ##$SW_p= 19607.8431372549
$$ ##$SYMM= 0
$$ ##$S_DEV= 0
$$ ##$TDeff= 65536
$$ ##$TDoff= 0
$$ ##$TI= <>
$$ ##$TILT= no
$$ ##$TM1= 0
$$ ##$TM2= 0
$$ ##$TOPLEV= 0
$$ ##$USERP1= <user>
$$ ##$USERP2= <user>
$$ ##$USERP3= <user>
$$ ##$USERP4= <user>
$$ ##$USERP5= <user>
$$ ##$WDW= 1
$$ ##$XDIM= 64
$$ ##$YMAX_p= 276157119
$$ ##$YMIN_p= -2812573
$$ ##END=
$$ 
##$PARAMETERFILE=	(pulseprogram, ASCII, E:/%E5%9C%A8%E6%89%80%E7%A0%94%E7%A9%B6/%E6%98%BE%E8%89%B2%E5%BA%95%E7%89%A9%E7%A0%94%E7%A9%B6/%E8%AF%BE%E9%A2%98%E5%AE%9E%E9%AA%8C%E8%AE%A1%E5%88%92%E3%80%81%E8%AE%B0%E5%BD%95%E5%8F%8A%E6%80%BB%E7%BB%93/%E6%A0%B8%E7%A3%81%E5%9B%BE%E8%B0%B1/150810%E5%BE%AE%E7%94%9F%E7%89%A9%E9%9F%A6%E7%8C%AE%E8%99%8E/2921-xylo/2/pulseprogram, 0)
$$ # 1 "C:/Bruker/TP13/exp/stan/nmr/lists/pp/zgdc30"
$$ ;zgdc30
$$ ;avance-version (07/04/03)
$$ ;1D sequence with decoupling
$$ ;using 30 degree flip angle
$$ ;
$$ ;$CLASS=HighRes
$$ ;$DIM=1D
$$ ;$TYPE=
$$ ;$SUBTYPE=
$$ ;$COMMENT=
$$ 
$$ 
$$ # 1 "C:/Bruker/TP13/exp/stan/nmr/lists/pp/Avance.incl" 1
$$ ;Avance.incl
$$ ;
$$ ;avance-version (07/01/22)
$$ ;
$$ ;$CLASS=HighRes Incl
$$ ;$COMMENT=
$$ 
$$ 
$$ 
$$ 
$$ 
$$ 
$$ 
$$ 
$$ 
$$ 
$$ 
$$ 
$$ 
$$ 
$$ 
$$ 
$$ 
$$ 
$$ 
$$ 
$$ 
$$ 
$$ 
$$ 
$$ 
$$ 
$$ 
$$ 
$$ 
$$ 
$$ 
$$ 
$$ 
$$ 
$$ 
$$ 
$$ 
$$ 
$$ 
$$ 
$$ 
$$ 
$$ 
$$ 
$$ 
$$ 
$$ 
$$ 
$$ 
$$ 
$$ 
$$ 
$$ 
$$ 
$$ 
$$ 
$$ 
$$ 
$$ 
$$ 
$$ 
$$ 
$$ 
$$ 
$$ 
$$ 
$$ 
$$ 
$$ 
$$ 
$$ 
$$ 
$$ 
$$ 
$$ 
$$ 
$$ 
$$ 
$$ 
$$ 
$$ 
$$ 
$$ 
$$ 
$$ 
$$ 
$$ 
$$ 
$$ 
$$ 
$$ 
$$ 
$$ 
$$ 
$$ 
$$ 
$$ 
$$ 
$$ 
$$ 
$$ 
$$ 
$$ 
$$ 
$$ 
$$ 
$$ 
$$ 
$$ 
$$ 
$$ 
$$ 
$$ 
$$ 
$$ 
$$ 
$$ 
$$ 
$$ 
$$ 
$$ 
$$ 
$$ 
$$ 
$$ 
$$ 
$$ 
$$ 
$$ 
$$ ;$Id: Avance1.incl,v 1.10.6.2 2007/01/22 13:54:46 ber Exp $
$$ # 13 "C:/Bruker/TP13/exp/stan/nmr/lists/pp/zgdc30" 2
$$ 
$$ 
$$ 
$$ "d11=30m"
$$ 
$$ 
$$ "acqt0=-p1*0.66/3.1416"
$$ 
$$ 
$$ # 1 "mc_line 22 file C:/Bruker/TP13/exp/stan/nmr/lists/pp/zgdc30 expanding definition part of mc command before ze"
$$ define delay MCWRK
$$ define delay MCREST
$$ "MCWRK = 0.500000*30m"
$$ "MCREST = 30m - 30m"
$$ # 22 "C:/Bruker/TP13/exp/stan/nmr/lists/pp/zgdc30"
$$ 1 ze
$$ # 1 "mc_line 22 file C:/Bruker/TP13/exp/stan/nmr/lists/pp/zgdc30 expanding definition of mc command after ze"
$$ # 23 "C:/Bruker/TP13/exp/stan/nmr/lists/pp/zgdc30"
$$   d11 pl12:f2 
$$ # 1 "mc_line 24 file C:/Bruker/TP13/exp/stan/nmr/lists/pp/zgdc30 expanding start label for mc command"
$$ 2 MCWRK  * 2 do:f2
$$ LBLF0, MCREST
$$ # 25 "C:/Bruker/TP13/exp/stan/nmr/lists/pp/zgdc30"
$$   d11 cpd2:f2
$$   d1
$$   p1*0.33 ph1
$$   go=2 ph31
$$ # 1 "mc_line 29 file C:/Bruker/TP13/exp/stan/nmr/lists/pp/zgdc30 expanding mc command in line"
$$   MCWRK do:f2 wr #0
$$   MCWRK zd 
$$   lo to LBLF0 times td0
$$ 
$$ # 30 "C:/Bruker/TP13/exp/stan/nmr/lists/pp/zgdc30"
$$ exit
$$ 
$$ 
$$ ph1=0 2 2 0 1 3 3 1
$$ ph31=0 2 2 0 1 3 3 1
$$ 
$$ 
$$ ;pl1 : f1 channel - power level for pulse (default)
$$ ;pl12: f2 channel - power level for CPD/BB decoupling
$$ ;p1 : f1 channel -  90 degree high power pulse
$$ ;d1 : relaxation delay; 1-5 * T1
$$ ;d11: delay for disk I/O                             [30 msec]
$$ ;NS: 1 * n, total number of scans: NS * TD0
$$ ;cpd2: decoupling according to sequence defined by cpdprg2
$$ ;pcpd2: f2 channel - 90 degree pulse for decoupling sequence
$$ 
$$ 
$$ 
$$ ;$Id: zgdc30,v 1.8.6.2 2007/04/11 13:16:56 ber Exp $
$$ 
##$PARAMETERFILE=	(scon, ASCII, E:/%E5%9C%A8%E6%89%80%E7%A0%94%E7%A9%B6/%E6%98%BE%E8%89%B2%E5%BA%95%E7%89%A9%E7%A0%94%E7%A9%B6/%E8%AF%BE%E9%A2%98%E5%AE%9E%E9%AA%8C%E8%AE%A1%E5%88%92%E3%80%81%E8%AE%B0%E5%BD%95%E5%8F%8A%E6%80%BB%E7%BB%93/%E6%A0%B8%E7%A3%81%E5%9B%BE%E8%B0%B1/150810%E5%BE%AE%E7%94%9F%E7%89%A9%E9%9F%A6%E7%8C%AE%E8%99%8E/2921-xylo/2/scon, 0)
$$ ##TITLE= Parameter file, TOPSPIN		Version 1.3
$$ ##JCAMPDX= 5.0
$$ ##DATATYPE= Parameter Values
$$ ##ORIGIN= Bruker BioSpin GmbH
$$ ##OWNER= nmr
$$ $$ 2015-08-05 12:59:44.843 +0800  nmr@NMR
$$ $$ D:\/data/pub/nmr/2921-xylo/2/scon
$$ ##$BLKPA= (0..15)
$$ 3 3 3 3 3 3 3 3 3 3 3 3 3 3 3 3 
$$ ##$BLKTR= (0..15)
$$ 3 3 3 3 3 3 3 3 3 3 3 3 3 3 3 3 
$$ ##$DE1= 2
$$ ##$DE2= 2
$$ ##$DEADC= 4
$$ ##$DEPA= 2
$$ ##$DERX= 3
$$ ##$PHASP4= (0..15)
$$ 0.5 0.5 0.5 0.5 0.5 0.5 0.5 0.5 0.5 0.5 0.5 0.5 0.5 0.5 0.5 0.5 
$$ ##$PHASPR= (0..15)
$$ 3 3 3 3 3 3 3 3 3 3 3 3 3 3 3 3 
$$ ##$SHAPPR= (0..15)
$$ 1.6 1.6 1.6 1.6 1.6 1.6 1.6 1.6 1.6 1.6 1.6 1.6 1.6 1.6 1.6 1.6 
$$ ##END=
$$ 
##$PARAMETERFILE=	(uxnmr.par, ASCII, E:/%E5%9C%A8%E6%89%80%E7%A0%94%E7%A9%B6/%E6%98%BE%E8%89%B2%E5%BA%95%E7%89%A9%E7%A0%94%E7%A9%B6/%E8%AF%BE%E9%A2%98%E5%AE%9E%E9%AA%8C%E8%AE%A1%E5%88%92%E3%80%81%E8%AE%B0%E5%BD%95%E5%8F%8A%E6%80%BB%E7%BB%93/%E6%A0%B8%E7%A3%81%E5%9B%BE%E8%B0%B1/150810%E5%BE%AE%E7%94%9F%E7%89%A9%E9%9F%A6%E7%8C%AE%E8%99%8E/2921-xylo/2/uxnmr.par, 0)
$$ ##TITLE= Parameter file, TOPSPIN		Version 1.3
$$ ##JCAMPDX= 5.0
$$ ##DATATYPE= Parameter Values
$$ ##ORIGIN= Bruker BioSpin GmbH
$$ ##OWNER= Administrator
$$ $$ 2014-09-30 11:26:32.828 +0800  nmr@NMR
$$ $$ C:/Bruker/TP13/conf/instr/DPX300/uxnmr.par
$$ ##$ACB= 0
$$ ##$ACBTAT= (0..15)
$$ 0 88 72 50 0 0 0 0 0 0 0 0 0 0 0 0
$$ ##$ACBTBA= (0..15)
$$ 0 30 40 0 0 0 0 0 0 0 0 0 0 0 0 0
$$ ##$ACBTCTL= (0..15)
$$ 0 0 0 0 0 0 0 0 0 0 0 0 0 0 0 0
$$ ##$ACBTDI= (0..15)
$$ 0 70 70 72 0 0 0 0 0 0 0 0 0 0 0 0
$$ ##$ACBTDM= (0..15)
$$ 0 0 0 0 0 0 0 0 0 0 0 0 0 0 0 0
$$ ##$ACBTFHI= (0..15)
$$ 0 0 0 0 0 0 0 0 0 0 0 0 0 0 0 0
$$ ##$ACBTFL= (0..15)
$$ 0 249 250 8 0 0 0 0 0 0 0 0 0 0 0 0
$$ ##$ACBTFLO= (0..15)
$$ 0 0 0 0 0 0 0 0 0 0 0 0 0 0 0 0
$$ ##$ACBTOUT= (0..15)
$$ 0 0 0 0 0 0 0 0 0 0 0 0 0 0 0 0
$$ ##$ACBTPO= (0..15)
$$ 0 100000 50000 20000 0 0 0 0 0 0 0 0 0 0 0 0
$$ ##$ACBTPW= (0..15)
$$ 0 0 0 0 0 0 0 0 0 0 0 0 0 0 0 0
$$ ##$ACBTSB= (0..15)
$$ 0 1 1 1 0 0 0 0 0 0 0 0 0 0 0 0
$$ ##$ACBTY= <no>
$$ ##$AQSBDHW= (0..31)
$$ 255 255 255 255 255 255 255 255 255 255 255 255 255 255 255 255 255 255 
$$ 255 255 255 255 255 255 255 255 255 255 255 255 255 255
$$ ##$AQSBDID= (0..31)
$$ 255 255 255 255 255 255 255 255 255 255 255 255 255 255 255 255 255 255 
$$ 255 255 255 255 255 255 255 255 255 255 255 255 255 255
$$ ##$AQSBDNO= (0..31)
$$ 255 255 255 255 255 255 255 255 255 255 255 255 255 255 255 255 255 255 
$$ 255 255 255 255 255 255 255 255 255 255 255 255 255 255
$$ ##$AQSBDTY= (0..31)
$$ 255 255 255 255 255 255 255 255 255 255 255 255 255 255 255 255 255 255 
$$ 255 255 255 255 255 255 255 255 255 255 255 255 255 255
$$ ##$AQSBUAD= (0..31)
$$ 255 255 255 255 255 255 255 255 255 255 255 255 255 255 255 255 255 255 
$$ 255 255 255 255 255 255 255 255 255 255 255 255 255 255
$$ ##$AQSECL= (0..31)
$$ 255 255 255 255 255 255 255 255 255 255 255 255 255 255 255 255 255 255 
$$ 255 255 255 255 255 255 255 255 255 255 255 255 255 255
$$ ##$AQSECLS= (0..31)
$$ 255 255 255 255 255 255 255 255 255 255 255 255 255 255 255 255 255 255 
$$ 255 255 255 255 255 255 255 255 255 255 255 255 255 255
$$ ##$ATT19F= (0..1)
$$ 0 0
$$ ##$ATT1H= (0..1)
$$ 0 0
$$ ##$ATT3H= (0..1)
$$ 0 0
$$ ##$ATTX= (0..1)
$$ 0 0
$$ ##$ATTY= (0..1)
$$ 0 0
$$ ##$ATTZ= (0..1)
$$ 0 0
$$ ##$BACSAIR= yes
$$ ##$BACSCAP= 60
$$ ##$BACSDEL= 10
$$ ##$BACSFCM= no
$$ ##$BACSOPT= <>
$$ ##$BACSTY= <tty08>
$$ ##$BARPTY= <no>
$$ ##$BFREQ= 300.13
$$ ##$BIRDS= no
$$ ##$BMPC= 0
$$ ##$BMPCTY= <no>
$$ ##$BPSUTY= <no>
$$ ##$BSMS= 1
$$ ##$BSMSTY= <tty02>
$$ ##$CFASMOD= (0..7)
$$ 2 2 0 0 0 0 0 0
$$ ##$CFASMUL= (0..7)
$$ 1 1 0 0 0 0 0 0
$$ ##$CNFTXDR= (0..7)
$$ 3 3 0 0 0 0 0 0
$$ ##$COMDIG2= 0
$$ ##$CPDBTY= <no>
$$ ##$CRCOTY= <no>
$$ ##$DATSTAT= no
$$ ##$DIGI140= (0..7)
$$ 0 0 0 0 0 0 0 0
$$ ##$DIGIB12= (0..7)
$$ 0 0 0 0 0 0 0 0
$$ ##$DIGIB16= (0..7)
$$ 0 0 0 0 0 0 0 0
$$ ##$DIGIFA= (0..7)
$$ 0 0 0 0 0 0 0 0
$$ ##$DIGIHA= (0..7)
$$ 0 0 0 0 0 0 0 0
$$ ##$DIGIHAF= (0..7)
$$ 0 0 0 0 0 0 0 0
$$ ##$DIGIHRD= (0..7)
$$ 0 0 0 0 0 0 0 0
$$ ##$DIGIIA= (0..7)
$$ 0 0 0 0 0 0 0 0
$$ ##$DIGIO16= (0..7)
$$ 0 0 0 0 0 0 0 0
$$ ##$DIGISA= (0..7)
$$ 0 0 0 0 0 0 0 0
$$ ##$DIGISAF= (0..7)
$$ 1 0 0 0 0 0 0 0
$$ ##$DIGISL= (0..7)
$$ 0 0 0 0 0 0 0 0
$$ ##$DIGITYI= (0..7)
$$ 0 0 0 0 0 0 0 0
$$ ##$DIGITYP= (0..7)
$$ 0 0 0 0 0 0 0 0
$$ ##$DIGITZ= 0
$$ ##$DRU= no
$$ ##$FCUMEM= (0..7)
$$ 258048 258048 0 0 0 0 0 0
$$ ##$FCUPAL= (0..7)
$$ 3 3 0 0 0 0 0 0
$$ ##$FQMIX= 0
$$ ##$FUNCMOD= <>
$$ ##$GCUTYPE= 1
$$ ##$GTUTY= <no>
$$ ##$HFAC= 3
$$ ##$HPCU= 0
$$ ##$HPCUTY= <no>
$$ ##$HPTXLP= (0..3)
$$ -1 -1 -1 -1
$$ ##$HPTXPI= (0..3)
$$ 0 0 0 0
$$ ##$HPTXPO= (0..3)
$$ 0 0 0 0
$$ ##$HPTXTY= (0..3)
$$ 0 0 0 0
$$ ##$IF451= 0
$$ ##$IFREQ= 1
$$ ##$INTFPR= 0
$$ ##$IPSO= no
$$ ##$LOCKTY= <tty03>
$$ ##$LOCSWID= 0
$$ ##$M2FAC= 0
$$ ##$MASTY= <no>
$$ ##$MEMPRM= 0
$$ ##$MHFAC= 0
$$ ##$MXFAC= 0
$$ ##$NAMPD1= <2H>
$$ ##$NAMPD10= <>
$$ ##$NAMPD11= <>
$$ ##$NAMPD12= <>
$$ ##$NAMPD13= <>
$$ ##$NAMPD14= <>
$$ ##$NAMPD15= <>
$$ ##$NAMPD16= <>
$$ ##$NAMPD2= <1H>
$$ ##$NAMPD3= <X-BB19F_2HS>
$$ ##$NAMPD4= <>
$$ ##$NAMPD5= <>
$$ ##$NAMPD6= <>
$$ ##$NAMPD7= <>
$$ ##$NAMPD8= <>
$$ ##$NAMPD9= <>
$$ ##$NFCU= 2
$$ ##$NMRCH= 2
$$ ##$NMRMEM= 16384
$$ ##$NRCU= 1
$$ ##$NROUT= 1
$$ ##$PAMPF1= (0..15)
$$ 75 99 0 27 2 0 0 203 134 46 255 117 1 0 0 0
$$ ##$PAMPF2= (0..15)
$$ 0 0 0 0 0 0 0 0 0 0 0 0 0 0 0 0
$$ ##$PAMPF3= (0..15)
$$ 0 0 0 0 0 0 0 0 0 0 0 0 0 0 0 0
$$ ##$PAMPF4= (0..15)
$$ 0 0 0 0 0 0 0 0 0 0 0 0 0 0 0 0
$$ ##$PAMPF5= (0..15)
$$ 0 0 0 0 0 0 0 0 0 0 0 0 0 0 0 0
$$ ##$PAMPF6= (0..15)
$$ 0 0 0 0 0 0 0 0 0 0 0 0 0 0 0 0
$$ ##$PAMPF7= (0..15)
$$ 0 0 0 0 0 0 0 0 0 0 0 0 0 0 0 0
$$ ##$PAMPF8= (0..15)
$$ 0 0 0 0 0 0 0 0 0 0 0 0 0 0 0 0
$$ ##$PH4= 0
$$ ##$PHF4TY= <no>
$$ ##$POWCHK= no
$$ ##$PRAMD1= (0..7)
$$ 0 1048576 0 0 0 1048576 0 0
$$ ##$PRAMD10= (0..7)
$$ 0 0 0 0 0 0 0 0
$$ ##$PRAMD11= (0..7)
$$ 0 0 0 0 0 0 0 0
$$ ##$PRAMD12= (0..7)
$$ 0 0 0 0 0 0 0 0
$$ ##$PRAMD13= (0..7)
$$ 0 0 0 0 0 0 0 0
$$ ##$PRAMD14= (0..7)
$$ 0 0 0 0 0 0 0 0
$$ ##$PRAMD15= (0..7)
$$ 0 0 0 0 0 0 0 0
$$ ##$PRAMD16= (0..7)
$$ 0 0 0 0 0 0 0 0
$$ ##$PRAMD17= (0..7)
$$ 0 0 0 0 0 0 0 0
$$ ##$PRAMD18= (0..7)
$$ 0 0 0 0 0 0 0 0
$$ ##$PRAMD19= (0..7)
$$ 0 0 0 0 0 0 0 0
$$ ##$PRAMD2= (0..7)
$$ 0 0 0 0 0 0 0 0
$$ ##$PRAMD20= (0..7)
$$ 0 0 0 0 0 0 0 0
$$ ##$PRAMD21= (0..7)
$$ 0 0 0 0 0 0 0 0
$$ ##$PRAMD3= (0..7)
$$ 2 0 0 0 2 0 0 0
$$ ##$PRAMD4= (0..7)
$$ 2147483644 2146435071 2147483647 134217727 2147483644 2146435071 2147483647 
$$ 134217727
$$ ##$PRAMD5= (0..7)
$$ 0 0 0 0 0 0 0 0
$$ ##$PRAMD6= (0..7)
$$ 0 0 0 0 0 0 0 0
$$ ##$PRAMD7= (0..7)
$$ 0 0 0 0 0 0 0 0
$$ ##$PRAMD8= (0..7)
$$ 0 0 0 0 0 0 0 0
$$ ##$PRAMD9= (0..7)
$$ 0 0 0 0 0 0 0 0
$$ ##$PRAMLED= (0..1)
$$ 15 15
$$ ##$PRAMP1= <tty01>
$$ ##$PRAMP2= <no>
$$ ##$PRAMP3= <no>
$$ ##$PRAMP4= <no>
$$ ##$PRAMP5= <no>
$$ ##$PRAMP6= <no>
$$ ##$PRAMP7= <no>
$$ ##$PRAMP8= <no>
$$ ##$PRAMPTP= 0
$$ ##$PREPTY= <no>
$$ ##$PRESHLD= 0
$$ ##$PTS160= -1
$$ ##$PTSA2X= (0..7)
$$ 0 0 0 0 0 0 0 0
$$ ##$PTSF2X= (0..7)
$$ 309 309 0 0 0 0 0 0
$$ ##$PTSFMX= (0..7)
$$ 620 620 0 0 0 0 0 0
$$ ##$PULCHK= no
$$ ##$RCUCDS= (0..7)
$$ 4194304 0 0 0 0 0 0 0
$$ ##$RCUCFS= (0..7)
$$ 4096 0 0 0 0 0 0 0
$$ ##$RCUCSS= (0..7)
$$ 262144 0 0 0 0 0 0 0
$$ ##$RCUI2C1= (0..7)
$$ 78 66 0 0 0 0 0 0
$$ ##$RCUI2C2= (0..7)
$$ 0 0 0 0 0 0 0 0
$$ ##$RCUI2C3= (0..7)
$$ 0 0 0 0 0 0 0 0
$$ ##$RCUI2C4= (0..7)
$$ 0 0 0 0 0 0 0 0
$$ ##$RCUI2C5= (0..7)
$$ 0 0 0 0 0 0 0 0
$$ ##$RCUI2C6= (0..7)
$$ 0 0 0 0 0 0 0 0
$$ ##$RCUI2C7= (0..7)
$$ 0 0 0 0 0 0 0 0
$$ ##$RCUI2C8= (0..7)
$$ 0 0 0 0 0 0 0 0
$$ ##$RDCU= 0
$$ ##$RGTYPE= (0..7)
$$ 5 0 0 0 0 0 0 0
$$ ##$RG_max= (0..7)
$$ 46341 0 0 0 0 0 0 0 
$$ ##$RG_min= (0..7)
$$ 1 0 0 0 0 0 0 0 
$$ ##$RG_tab1= (0..255)
$$ 1 1.1 1.3 1.4 1.6 1.8 2 2.2 2.5 2.8 3.2 3.6 4 4.5 5 5.7 6.3 7.1 8 9 10.1 
$$ 11.3 12.7 14.3 16 18 20.2 22.6 25.4 28.5 32 35.9 40.3 45.3 50.8 57 64 
$$ 71.8 80.6 90.5 101.6 114 128 143.7 161.3 181 203.2 228.1 256 287.4 322.5 
$$ 362 406.4 456.1 512 574.7 645.1 724.1 812.7 912.3 1024 1149.4 1290.2 1448.2 
$$ 1625.5 1824.6 2048 2298.8 2580.3 2896.3 3251 3649.1 4096 4597.6 5160.6 
$$ 5792.6 6502 7298.2 8192 9195.2 10321.3 11585.2 13004 14596.5 16384 18390.4 
$$ 20642.5 23170.5 26008 29193 32768 36780.8 41285.1 46341 -1 -1 -1 -1 -1 
$$ -1 -1 -1 -1 -1 -1 -1 -1 -1 -1 -1 -1 -1 -1 -1 -1 -1 -1 -1 -1 -1 -1 -1 -1 
$$ -1 -1 -1 -1 -1 -1 -1 -1 -1 -1 -1 -1 -1 -1 -1 -1 -1 -1 -1 -1 -1 -1 -1 -1 
$$ -1 -1 -1 -1 -1 -1 -1 -1 -1 -1 -1 -1 -1 -1 -1 -1 -1 -1 -1 -1 -1 -1 -1 -1 
$$ -1 -1 -1 -1 -1 -1 -1 -1 -1 -1 -1 -1 -1 -1 -1 -1 -1 -1 -1 -1 -1 -1 -1 -1 
$$ -1 -1 -1 -1 -1 -1 -1 -1 -1 -1 -1 -1 -1 -1 -1 -1 -1 -1 -1 -1 -1 -1 -1 -1 
$$ -1 -1 -1 -1 -1 -1 -1 -1 -1 -1 -1 -1 -1 -1 -1 -1 -1 -1 -1 -1 -1 -1 -1 -1 
$$ -1 -1 -1 -1 -1 -1 -1 -1 -1 -1 -1 -1 -1
$$ ##$RG_tab2= (0..255)
$$ -1 -1 -1 -1 -1 -1 -1 -1 -1 -1 -1 -1 -1 -1 -1 -1 -1 -1 -1 -1 -1 -1 -1 -1 
$$ -1 -1 -1 -1 -1 -1 -1 -1 -1 -1 -1 -1 -1 -1 -1 -1 -1 -1 -1 -1 -1 -1 -1 -1 
$$ -1 -1 -1 -1 -1 -1 -1 -1 -1 -1 -1 -1 -1 -1 -1 -1 -1 -1 -1 -1 -1 -1 -1 -1 
$$ -1 -1 -1 -1 -1 -1 -1 -1 -1 -1 -1 -1 -1 -1 -1 -1 -1 -1 -1 -1 -1 -1 -1 -1 
$$ -1 -1 -1 -1 -1 -1 -1 -1 -1 -1 -1 -1 -1 -1 -1 -1 -1 -1 -1 -1 -1 -1 -1 -1 
$$ -1 -1 -1 -1 -1 -1 -1 -1 -1 -1 -1 -1 -1 -1 -1 -1 -1 -1 -1 -1 -1 -1 -1 -1 
$$ -1 -1 -1 -1 -1 -1 -1 -1 -1 -1 -1 -1 -1 -1 -1 -1 -1 -1 -1 -1 -1 -1 -1 -1 
$$ -1 -1 -1 -1 -1 -1 -1 -1 -1 -1 -1 -1 -1 -1 -1 -1 -1 -1 -1 -1 -1 -1 -1 -1 
$$ -1 -1 -1 -1 -1 -1 -1 -1 -1 -1 -1 -1 -1 -1 -1 -1 -1 -1 -1 -1 -1 -1 -1 -1 
$$ -1 -1 -1 -1 -1 -1 -1 -1 -1 -1 -1 -1 -1 -1 -1 -1 -1 -1 -1 -1 -1 -1 -1 -1 
$$ -1 -1 -1 -1 -1 -1 -1 -1 -1 -1 -1 -1 -1 -1 -1 -1
$$ ##$RG_tab3= (0..255)
$$ -1 -1 -1 -1 -1 -1 -1 -1 -1 -1 -1 -1 -1 -1 -1 -1 -1 -1 -1 -1 -1 -1 -1 -1 
$$ -1 -1 -1 -1 -1 -1 -1 -1 -1 -1 -1 -1 -1 -1 -1 -1 -1 -1 -1 -1 -1 -1 -1 -1 
$$ -1 -1 -1 -1 -1 -1 -1 -1 -1 -1 -1 -1 -1 -1 -1 -1 -1 -1 -1 -1 -1 -1 -1 -1 
$$ -1 -1 -1 -1 -1 -1 -1 -1 -1 -1 -1 -1 -1 -1 -1 -1 -1 -1 -1 -1 -1 -1 -1 -1 
$$ -1 -1 -1 -1 -1 -1 -1 -1 -1 -1 -1 -1 -1 -1 -1 -1 -1 -1 -1 -1 -1 -1 -1 -1 
$$ -1 -1 -1 -1 -1 -1 -1 -1 -1 -1 -1 -1 -1 -1 -1 -1 -1 -1 -1 -1 -1 -1 -1 -1 
$$ -1 -1 -1 -1 -1 -1 -1 -1 -1 -1 -1 -1 -1 -1 -1 -1 -1 -1 -1 -1 -1 -1 -1 -1 
$$ -1 -1 -1 -1 -1 -1 -1 -1 -1 -1 -1 -1 -1 -1 -1 -1 -1 -1 -1 -1 -1 -1 -1 -1 
$$ -1 -1 -1 -1 -1 -1 -1 -1 -1 -1 -1 -1 -1 -1 -1 -1 -1 -1 -1 -1 -1 -1 -1 -1 
$$ -1 -1 -1 -1 -1 -1 -1 -1 -1 -1 -1 -1 -1 -1 -1 -1 -1 -1 -1 -1 -1 -1 -1 -1 
$$ -1 -1 -1 -1 -1 -1 -1 -1 -1 -1 -1 -1 -1 -1 -1 -1
$$ ##$RG_tab4= (0..255)
$$ -1 -1 -1 -1 -1 -1 -1 -1 -1 -1 -1 -1 -1 -1 -1 -1 -1 -1 -1 -1 -1 -1 -1 -1 
$$ -1 -1 -1 -1 -1 -1 -1 -1 -1 -1 -1 -1 -1 -1 -1 -1 -1 -1 -1 -1 -1 -1 -1 -1 
$$ -1 -1 -1 -1 -1 -1 -1 -1 -1 -1 -1 -1 -1 -1 -1 -1 -1 -1 -1 -1 -1 -1 -1 -1 
$$ -1 -1 -1 -1 -1 -1 -1 -1 -1 -1 -1 -1 -1 -1 -1 -1 -1 -1 -1 -1 -1 -1 -1 -1 
$$ -1 -1 -1 -1 -1 -1 -1 -1 -1 -1 -1 -1 -1 -1 -1 -1 -1 -1 -1 -1 -1 -1 -1 -1 
$$ -1 -1 -1 -1 -1 -1 -1 -1 -1 -1 -1 -1 -1 -1 -1 -1 -1 -1 -1 -1 -1 -1 -1 -1 
$$ -1 -1 -1 -1 -1 -1 -1 -1 -1 -1 -1 -1 -1 -1 -1 -1 -1 -1 -1 -1 -1 -1 -1 -1 
$$ -1 -1 -1 -1 -1 -1 -1 -1 -1 -1 -1 -1 -1 -1 -1 -1 -1 -1 -1 -1 -1 -1 -1 -1 
$$ -1 -1 -1 -1 -1 -1 -1 -1 -1 -1 -1 -1 -1 -1 -1 -1 -1 -1 -1 -1 -1 -1 -1 -1 
$$ -1 -1 -1 -1 -1 -1 -1 -1 -1 -1 -1 -1 -1 -1 -1 -1 -1 -1 -1 -1 -1 -1 -1 -1 
$$ -1 -1 -1 -1 -1 -1 -1 -1 -1 -1 -1 -1 -1 -1 -1 -1
$$ ##$RG_tab5= (0..255)
$$ -1 -1 -1 -1 -1 -1 -1 -1 -1 -1 -1 -1 -1 -1 -1 -1 -1 -1 -1 -1 -1 -1 -1 -1 
$$ -1 -1 -1 -1 -1 -1 -1 -1 -1 -1 -1 -1 -1 -1 -1 -1 -1 -1 -1 -1 -1 -1 -1 -1 
$$ -1 -1 -1 -1 -1 -1 -1 -1 -1 -1 -1 -1 -1 -1 -1 -1 -1 -1 -1 -1 -1 -1 -1 -1 
$$ -1 -1 -1 -1 -1 -1 -1 -1 -1 -1 -1 -1 -1 -1 -1 -1 -1 -1 -1 -1 -1 -1 -1 -1 
$$ -1 -1 -1 -1 -1 -1 -1 -1 -1 -1 -1 -1 -1 -1 -1 -1 -1 -1 -1 -1 -1 -1 -1 -1 
$$ -1 -1 -1 -1 -1 -1 -1 -1 -1 -1 -1 -1 -1 -1 -1 -1 -1 -1 -1 -1 -1 -1 -1 -1 
$$ -1 -1 -1 -1 -1 -1 -1 -1 -1 -1 -1 -1 -1 -1 -1 -1 -1 -1 -1 -1 -1 -1 -1 -1 
$$ -1 -1 -1 -1 -1 -1 -1 -1 -1 -1 -1 -1 -1 -1 -1 -1 -1 -1 -1 -1 -1 -1 -1 -1 
$$ -1 -1 -1 -1 -1 -1 -1 -1 -1 -1 -1 -1 -1 -1 -1 -1 -1 -1 -1 -1 -1 -1 -1 -1 
$$ -1 -1 -1 -1 -1 -1 -1 -1 -1 -1 -1 -1 -1 -1 -1 -1 -1 -1 -1 -1 -1 -1 -1 -1 
$$ -1 -1 -1 -1 -1 -1 -1 -1 -1 -1 -1 -1 -1 -1 -1 -1
$$ ##$RG_tab6= (0..255)
$$ -1 -1 -1 -1 -1 -1 -1 -1 -1 -1 -1 -1 -1 -1 -1 -1 -1 -1 -1 -1 -1 -1 -1 -1 
$$ -1 -1 -1 -1 -1 -1 -1 -1 -1 -1 -1 -1 -1 -1 -1 -1 -1 -1 -1 -1 -1 -1 -1 -1 
$$ -1 -1 -1 -1 -1 -1 -1 -1 -1 -1 -1 -1 -1 -1 -1 -1 -1 -1 -1 -1 -1 -1 -1 -1 
$$ -1 -1 -1 -1 -1 -1 -1 -1 -1 -1 -1 -1 -1 -1 -1 -1 -1 -1 -1 -1 -1 -1 -1 -1 
$$ -1 -1 -1 -1 -1 -1 -1 -1 -1 -1 -1 -1 -1 -1 -1 -1 -1 -1 -1 -1 -1 -1 -1 -1 
$$ -1 -1 -1 -1 -1 -1 -1 -1 -1 -1 -1 -1 -1 -1 -1 -1 -1 -1 -1 -1 -1 -1 -1 -1 
$$ -1 -1 -1 -1 -1 -1 -1 -1 -1 -1 -1 -1 -1 -1 -1 -1 -1 -1 -1 -1 -1 -1 -1 -1 
$$ -1 -1 -1 -1 -1 -1 -1 -1 -1 -1 -1 -1 -1 -1 -1 -1 -1 -1 -1 -1 -1 -1 -1 -1 
$$ -1 -1 -1 -1 -1 -1 -1 -1 -1 -1 -1 -1 -1 -1 -1 -1 -1 -1 -1 -1 -1 -1 -1 -1 
$$ -1 -1 -1 -1 -1 -1 -1 -1 -1 -1 -1 -1 -1 -1 -1 -1 -1 -1 -1 -1 -1 -1 -1 -1 
$$ -1 -1 -1 -1 -1 -1 -1 -1 -1 -1 -1 -1 -1 -1 -1 -1
$$ ##$RG_tab7= (0..255)
$$ -1 -1 -1 -1 -1 -1 -1 -1 -1 -1 -1 -1 -1 -1 -1 -1 -1 -1 -1 -1 -1 -1 -1 -1 
$$ -1 -1 -1 -1 -1 -1 -1 -1 -1 -1 -1 -1 -1 -1 -1 -1 -1 -1 -1 -1 -1 -1 -1 -1 
$$ -1 -1 -1 -1 -1 -1 -1 -1 -1 -1 -1 -1 -1 -1 -1 -1 -1 -1 -1 -1 -1 -1 -1 -1 
$$ -1 -1 -1 -1 -1 -1 -1 -1 -1 -1 -1 -1 -1 -1 -1 -1 -1 -1 -1 -1 -1 -1 -1 -1 
$$ -1 -1 -1 -1 -1 -1 -1 -1 -1 -1 -1 -1 -1 -1 -1 -1 -1 -1 -1 -1 -1 -1 -1 -1 
$$ -1 -1 -1 -1 -1 -1 -1 -1 -1 -1 -1 -1 -1 -1 -1 -1 -1 -1 -1 -1 -1 -1 -1 -1 
$$ -1 -1 -1 -1 -1 -1 -1 -1 -1 -1 -1 -1 -1 -1 -1 -1 -1 -1 -1 -1 -1 -1 -1 -1 
$$ -1 -1 -1 -1 -1 -1 -1 -1 -1 -1 -1 -1 -1 -1 -1 -1 -1 -1 -1 -1 -1 -1 -1 -1 
$$ -1 -1 -1 -1 -1 -1 -1 -1 -1 -1 -1 -1 -1 -1 -1 -1 -1 -1 -1 -1 -1 -1 -1 -1 
$$ -1 -1 -1 -1 -1 -1 -1 -1 -1 -1 -1 -1 -1 -1 -1 -1 -1 -1 -1 -1 -1 -1 -1 -1 
$$ -1 -1 -1 -1 -1 -1 -1 -1 -1 -1 -1 -1 -1 -1 -1 -1
$$ ##$RG_tab8= (0..255)
$$ -1 -1 -1 -1 -1 -1 -1 -1 -1 -1 -1 -1 -1 -1 -1 -1 -1 -1 -1 -1 -1 -1 -1 -1 
$$ -1 -1 -1 -1 -1 -1 -1 -1 -1 -1 -1 -1 -1 -1 -1 -1 -1 -1 -1 -1 -1 -1 -1 -1 
$$ -1 -1 -1 -1 -1 -1 -1 -1 -1 -1 -1 -1 -1 -1 -1 -1 -1 -1 -1 -1 -1 -1 -1 -1 
$$ -1 -1 -1 -1 -1 -1 -1 -1 -1 -1 -1 -1 -1 -1 -1 -1 -1 -1 -1 -1 -1 -1 -1 -1 
$$ -1 -1 -1 -1 -1 -1 -1 -1 -1 -1 -1 -1 -1 -1 -1 -1 -1 -1 -1 -1 -1 -1 -1 -1 
$$ -1 -1 -1 -1 -1 -1 -1 -1 -1 -1 -1 -1 -1 -1 -1 -1 -1 -1 -1 -1 -1 -1 -1 -1 
$$ -1 -1 -1 -1 -1 -1 -1 -1 -1 -1 -1 -1 -1 -1 -1 -1 -1 -1 -1 -1 -1 -1 -1 -1 
$$ -1 -1 -1 -1 -1 -1 -1 -1 -1 -1 -1 -1 -1 -1 -1 -1 -1 -1 -1 -1 -1 -1 -1 -1 
$$ -1 -1 -1 -1 -1 -1 -1 -1 -1 -1 -1 -1 -1 -1 -1 -1 -1 -1 -1 -1 -1 -1 -1 -1 
$$ -1 -1 -1 -1 -1 -1 -1 -1 -1 -1 -1 -1 -1 -1 -1 -1 -1 -1 -1 -1 -1 -1 -1 -1 
$$ -1 -1 -1 -1 -1 -1 -1 -1 -1 -1 -1 -1 -1 -1 -1 -1
$$ ##$ROUTER= 2
$$ ##$RX22TY= <tty10>
$$ ##$SCMTY= <no>
$$ ##$SPECTR= 5
$$ ##$SY2FLAG= 0
$$ ##$TFXNUM= 0
$$ ##$TRIPLO2= 0
$$ ##$VTUTY= <tty05>
$$ ##$WBREFAM= (0..15)
$$ 100 100 100 100 100 100 100 100 100 100 100 100 100 100 100 100
$$ ##$WBREFPH= (0..15)
$$ 0 0 0 0 0 0 0 0 0 0 0 0 0 0 0 0
$$ ##$XFAC= 2
$$ ##END=
$$ 
##$DECIM=	6
##$DSPFVS=	10
##NTUPLES=	NMRSPECTRUM
##VARNAME=	FREQUENCY,	SPECTRUM/REAL,	SPECTRUM/IMAG,	PAGE NUMBER
##SYMBOL=	X,	R,	I,	N
##VARTYPE=	INDEPENDENT,	DEPENDENT,	DEPENDENT,	PAGE
##VARFORM=	AFFN,	ASDF,	ASDF,	AFFN
##VARDIM=	65536,	65536,	65536,	2
##UNITS=	HZ,	ARBITRARY UNITS,	ARBITRARY UNITS,
##FIRST=	17350.224853515625,	39.0517578125,	-19.980607986450195312,	1
##LAST=	-2257.319704532623291,	-15.283206939697265625,	-39.214008331298828125,	2
##MIN=	-2257.319704532623291,	-46.80298614501953125,	-2851.199951171875,	1
##MAX=	17350.224853515625,	4241.0029296875,	2926.758056640625,	1
##FACTOR=	-0.29919195175170898438,	0.05301253662109375181,	0.036584475708007817285,	1
##PAGE=	N=1
##DATATABLE=	(X++(R..R)), XYDATA
-57990G36M1L4Mj6k4m3q9r1l3M9L3K6Q1M2n3p5o1m5lL5L8K2m7j9M1l2p7m1j8J3Q9R2Pm3k8
-57955E45n2p0m3K9N3J5K8N4M4K1k6r3q2K6R0J00M6j3p4q1m1J5k1p5m7QK9K1J0L8j7k6j8k4
-57921C69K7L4J9pk8JK2L8N4L6j1jL7jq8r5k1mJ8M1N0L5J2n1l5j6j6Jl8n9n3j4N2M4rl7J1
-57884C17M8J6j9j1k9j5J7RN2O6Kkj0j9lp1m1Ok7q4p0K7J9J2Q0O3JQj8o2m6pL9J1k6OL7Oj3
-57845B69nj1j0RN1M5K1J3KK3%q5r3RR3Q6K5J2n4j18o3L5R7Q5L1%Nj7lKk9m5m1n6n2m2K0O9
-57807B78N6J7j0qOOPK8J5m0l0N0P6J6m1q5o5pM4M3K0j5o0l2k1OL4Rk4k7n9m3m0k0L2M6O0
-57770B22K9k5k2K7K8N5O5L4l3j20o0k0j0L9J5K2k9l4J3J6j9r1m3P8J58J31Lo0pk4r5q3j5
-57737A45jJ8%k4N5Q6M0L8MRN6M1J4j7j5l0o4n6njk1NM0k2k6j3l0k8JKK3O9R7J8n0q3l9J2
-57699B48j8p2n6j3K1P2J01Q7K3n7n0m4n2p1j8Nj5l7OR7O3n0r2q4n8jN2N6N2M9j0m8K7K2n4
-57664H1o3MJ07P0k2mM1J8k4j1L0L4L2l4o0j6lP7J21J2j44j74j00qM9O7J7LJ7m0n1jNl6l3
-57629c9L9O6L7no1j4M4nl0j8K7N6K4N8K9j6k6pM1M7J8ln2n0k8j4k5nL0K5k3o3o1r9j08k5
-57593b36L0P7J39R1k8j17p1M6N5lk0k2OM6M5R1P2K7Pl7k9l2l1m2k1j1j6J0m6j18o5M0N6L9
-57559f8O8N9n4o8j8M9O8L4L8O9M3j7m6l0n8p1%jl6k7Lj7l4k3LN5P1L5o9q8k6K0Q1L9k3K7
-57523a2N2j5p8r2q7l4M2Q5L8J8j1j5Q6R5K3J7o3m5Nj7%N2Pn4n1KoL2Q1N2K1L3M4k2o4k7j3
-57486G9l0n1o6k6K8ml0K8J4j6k1m0QQ5N5jj10q8J1Q7J03N7L5Mo7q9n0LN9jm7M8P7j6r8q7
-57450a57l1p1l9L8R1J17P2nl3J8J5l6j9K4N1P9N2k1j14j33j1P3n6j45r5rO9R3J25M9K6j7
-57418@o9QRL6J05K4J4M9m9j39r9j2M6Jk8k1O7P3N5km5k2k0j8l4j9j1L6L0L9J08R4K7Qn7j32
-57382E2j11j6Q1J22M8r0r9J0j4m3L9rk5l4o7r7k2J38R3j01j20k3J1J4L1L6qk8j4j3n8j6L9
-57349b94M7P4R3O2O5M3jpj0NllJ7o0o9j9k0j7k7k9N0N4K4m1j13j07k9J3L9P7k7j11k5j9k4
-57314c92N2N0j2kQl0j9P1R1J01J37L0j16j43j17n1L8Q8P1L2L4M3O0L5K6j6r0j05p9j8J5k
-57282b10MR2N9k7o5m0p9j20r9KM7J0jL7P0O5mm8JOK2M4P7L7p8q3n9n5rK6j8p6n2j1N5P7r
-57245d12mN8J09J37L8k7M4N8q7j40j13o6j7k5k3K8N7K3k5n5QJ24J50J12%q5p3r3o3Q2J07
-57214a73L9j8k3J9k9o4L2O9R1M2n5j01j63j21J2Q4Q3L7q5j44lP2L3n8j58p9N7J21J30J07
-57184b46N6J7j4m6j1N9J4n4M3R0O7Q7L7o1j18q4j00r5J6O7j8m3k6m4k9n5qO3J0oQJ4J10J16
-57150a84M6L3L1p4q0m0j6j0J3J9qj1JNqm9m1J9K%M3N1mn8n1n9o8j9L9N1R0Q9L8m1p4L1J01
-57113a93Oj23j54l7K4k8j8O0J27O9j8p0p7qR7L5p5o7j7L1j2l7J11J87P4L8Q2M6M2k3r5j04
-57081a27j12p3K2J04K3j46j19j0L0k1pj5l1j7N5N5O2M3nl5j2m9l3N2J17O9o9m6K4%L2M6k5
-57048b18o7p0k2KL7Qo1q1q6OP1P4P3R7Q0pj0j0M7L8rJ8Q6O2r9j36m4Qj3j4m0m8J4j1l4m1
-57012d00r5p8N9J53J05O9P7N0K8m8j51j22m7j8MN2M6K3J0r6PQ2oj1J2R3J09N3%nM4K4o9j04
-56978a50MO7L5M5Pj05j12n5J6N5L6nm0m4m8j6j3JOjJJ3N9M7O1M2rj03j56p5O2P6K7LL1O8
-56942a70Qk1l8n8k9O9Q0P9M9K3J3m2n5pK2J9O2M8p2j03Mpj68j52mL9N2j6p9n7N7J10P8J9
-56908b47j01j31q8LJ49J62jj27j20o5j2J7J06J46J12M3m3qN3Pj7l4n4o5m4j04q4L6J36J32
-56878b43K3Lj2L0L0o5q7o9j13r5l2J4R6R8J3p4q5MM1Q3O8J5J9J6p0l7N3j2l2qNJ9P6M3o0
-56843c45m2j7M5Pj4j24j63k7J8KL7Q2L4K3pJ1J3mk6k5m0m8JR3J57J06M9Rm1m4O1N6k1k4o5
-56808b73o1NQ6L4L0O6j6p1k7kK6mj9l1n5m4n4o7k3N7K7K2L8J20J12j2j31j41o4L3P4O6k0
-56775c19o3QP9Qj19j26j44q6LQ7P9K8M1N4J1k6j5J9N2L3om6m8PM8J04J41K9PN4N9M6L7k4
-56741A2n3k3j1m1o1n0n2kn9j16l2M0N0N3M3K4L2O2O4m3j14r4j38r9Qk3k9Q9K06J77J04J4
-56709f2j32j42JM5l7j13q6j2j6p6l2J8J04J56K7q1n2K9Q4O5o3j62q5KK9%l8P9J56J04Ko9
-56677c57k9K0J8Jl5l8P3P5m1o7J6L7M1L6k9l3Ql7p0PO6O2l6o3JM4j8p4r3J3R0R7K5M9L8r
-56641b12qj4M2M5P2j0r3m2rq2j08j2N0R3Q7M0K9L9L4o3j40m0qm6k0M6N7qj2j6m4%Ql8N8J63
-56605a62P8o8p5J6J1p9o3J9rl9NJ9j3l2J3lo8n1om3r2r0q9l8O0Q8O2O1R3R2N9L1j5o9J9M4
-56569c34p7n9l1nj1J5L5P0M6L5Q5J34J9j15j86n8Q2Q4L1k8n8j3L8K9O5J14J00l2m6k9OR8
-56537Dkj62j17q1NJ27J15Oo3j8J2qq3j74j80n0O5Q9L1p6j8J19J48J52J07l6j18j08j0L4K3
-56506b67Q2N1qL5J05M6o2j49j45j11j28o4M0O1N0M6K9J5rm7j6qlj5J2J8m7o4j2J2L5O6N6
-56473c96k9n7p1M9J66J51K5l3J2n2q8m4K2N7Q0R3M6L4L5l1n9J4N6O8J02N5o4n6o9j21k9K0
-56441a14k2q9n5QJ6Ql8o0%j2n1j9O6K7l9k0J4oJ5m1j27k0R2P0PJ5Pm6n4P1K10J75O7M4QJ3
-56405A20Jq2j14j25j03k3P5J27Q0k6r9j15j46l7Q1N7J8l8l4ln5j06n5j8J7M2k6q4k3N7Q4
-56374e53Q1M3K6M2j7m3nP1O6J3N2M6qm2j4QK3L6M5J0n5j00j32q1K3J61J49N3K0L6K3j14j84
-56341c21q6oM1L9M6L4P6R9K4o8j62j49l9m0r5q2k5PK0MJ7M3Q1J18L8rJ50J52L7p9j73j36
-56309d44r3M3J34J63R7j7n2r7o4N3J28Q7oJn9j84p5M5jl5K8J04J02O2O4K4J3L4P0N9J8q3
-56277A19j59j57r7o4o9K4Kn2M1O5J0j3p2k2O1J7j3L6P1O9Jn7o3l6J2L9k1j8L5k6k5K2J01
-56244b39R0l2j14p6n9l7j3k8K3P5M0L4J10N6k6r0q7n7j21q5N9J30M9M8P5O0L0RK0Nm1j27
-56212c19r6j9l1k4k3k2J2P4rj29r6jR1R8oK7J07O2K7M7O4j7j07j14j10K2J25O4L4m2p8J7
-56180c72M0kK8N9O7P0R9M7n1p6k9j2o4j26q6O2N7n6m9%L2L9M1j4j5P0J09O7J2J4Kl4o1q2
-56146b14j59j22j4N2Q2J3l3p1j40q5j3k0J0NK0O1P7O7R7J14M7Ll0k5P2J50J29K0m0m5l3o3
-56114h8n1L3L6K3L5Po0n7l6m3o3m9J8K1l1o4j24p9M4P2Q0J02R2P2k0o2M9J09R0R9m9j66j56
-56081b16j16k6L1nj9J1O0M1n8j08o7M2Q1M9J8J9P4Q9O3M5K3j0q1n2%k3r6j06r9o8j5M0L7
-56048d42Nl1m7l5KM6N0N6Mk0J2K1K9L9m1j05%J50J79L6j06j20n5l2rO5M2O5mp9J9K0n4j5
-56014c55K1J15J94J02K9q0j29m8K4O9N3m1j39r9p6m9M0L8NL7R6J08rk5K8O9L7o6q3j4L5L7
-55982g6N1M5K1m6l5l3p8j46j77q5lN8J06J33J24Q0j6q9q6m9J2M1M2rl0m0j4J6kl0o2k3N7
-55949c43N2j3m9p0o8k7J3K9R1J42R1LJ7J13K6r7o8jl8k5K1l2l5M6J15R7K2n5p2l3M3kn4l2
-55915a93M7J06L6j4k9q1j47p5OJ48J38Pj6K3L8j27k24r0KMLK5O8O8K7J3l1k7m5r6n3k6n2
-55882e67k4R3R3Pj5%L7N5o0j14k9Q6J44Q8K3l2j9LL2M5M6rk4L0L7n2p8l8o1m6M7R5M3nN9
-55847a10R1R8L7l2k3k8m3n3m8m6mKk6J2pn8k3j5q1j14n8j4L4L1l1q0M2J35Q8Jp4n7j1j6M1
-55812d40J14Q8M6J01J45j2p8m8q4j39o0O5J13J20P9K7n8j32j14n3J8O6J53J82P7n3r3o8q3
-55783a21j28j38l8N3M4j9%Q0P6J0L6J31P5JM3K7r1j38j08m7J7j4ok7LR4K1p0m6N2L9j7m5
-55750b51m9pK9J05Q9k9p2p1m8lM6O5N7Ol9m7n9n3p1oP7M7k9q3q8j6j2L2J13N2n5m9lJ2L4
-55715c76J8k2k9O8P8o1k7O2Lj29r1k0l5n6RQ7J48J33J5l2J9L0K5J5L3Q9J01N5J6l6j33j19
-55683a62r6m9%k3r1j04RJ14O1Ron4n4o0n8m1J5j6q1l4N0J35J18R4J46J27J8n3n5K3O7O4j3
-55650@m4l7o2p2p5l6Om0n8j1N1K0L6J07K3q6q2l5k9mK1P7J51J09n3j14p1K3Q2P5Km1J4J3
-55616a40J1mP5J17Ok6rj5j6j18j26l6J4mk2oM1O2k5n3j8K0J2j9o8n4pl4q8n1P%%RP6J70J61
-55579a58J15N8p9j13j12n1M6J09M4j6p1j18o5JP0PQP4M2n7j10j9N4R1lr2j8J2k5J8L2lJ5
-55546c14M9jL1L1N3L3p0l4J0qj8j3KK1M6O1M9O6K9K3k7l4n5j22j09j17j45m2R7J38P3n9j31
-55513d87p4p4j14o9m3j9Q3J70Q5M8P0P8N7L0L9k4n9j7j3l7o7k5N6O0l6j07r1l4N3J11J32
-55482c18O4J3L7Jq2p7n2kJ6k9O5J36R8J5nJ3l5n0n5k4j4m7l4RK5Pm3J2Q0L8l1k5N2Q8K7k1
-55446a48N4R0L7l0j63j95j16Q3J32K1mJ4M1J00J12P4L5qn1p2m4m4p4p5j3Qp8m3K4Jm4j22
-55414d98j48K0P9M7R5P9kl3P2J85Q9k5l3k7l4l8qj8n8K9J38N8K6j9p1r1l6j1n5j7Q8M3j3
-55381a87l6m6k7l1j8N2O3nm0N5K0J2O2O0K0l7m9j18j40p4pO2R8O7k5p8r3j17o8O3J99J48
-55349b15L3k5k2N9M3l4p3j45j37l1J2l9KJ09R6j6p1k1J7J0QjK4l9r0KO0R0R7j5LL2l7m3L8
-55314c19Q2L7m8j8Q8Q9O9Q1m1k09k34p3J8J7Q3J12K4n0l9J0OM5N1J9Jl5o5J1O5k7r0L3J00
-55281b07O0j18j29J0m9l5P2J1k1J32K12J56L7l6j0M7M8K6j05j62r0J5M3no2j23p1l3k5L4
-55251c78J07Q7jo4m2l2nJ6O1O7o5r6PO0Q4P3Jl0j8o2p2K8N%O3n9j90j68j9Q8J11P4L1J9l5
-55216c54l1mj9J7N0N0L4lo9q1oL0L5rJ5M3L2P3O2K3Ll0m2Oo%R6J00O7J6j9qQ9N0j31r1nj3
-55178c0o8l9K4m2n1K1O8NK0k5r0j0N4Pn1l9k8o5k0J0j4m7o1L9J01P3N0N0l3r1o5j9PK1Q6
-55143b52R8M1oL0K4n1j00j26m7R9J00O3m0o7O6Q7M3k4r8j52j01n8pQ4R1l8n8M7Q0L6j4rp7
-55110c36m5P0K1m7o9MM4Nl4k6M6L3J9J1kJ4Lp7p3p3l3O4J58J15j7k4O5M1o7j28l6O2O5N5
-55076a92N0N2m2q8j0L8M3O0K2L1J06O9k7n5Lpo7qK2k9r1l0N1P3P2k8j16j89j90o0k8j2M6
-55043e31K3k2J6K8j2m1QJ1JO1J02J03J07L0p9j11J8J14L6l3kN1O4K0p4j22j25k5N8N4J7j
-55011b56M0L1p2o6p9j45q3K0Nl3L7J65J69R3O9N0NN8J07lj40j66p8k6RJ04J02ro2o7p3n1
-54979c45M3J06P1M6n1j01j7J1O3Q1N1M9K0QJ5jj5lK6P9J12P4n8k42k23r1K2L8M7J14Q5k3
-54947ij04n9J8r3j54n3K4R1P7l0o0m2r3k7L5M9M5M0k3o4J9R7R3rJ7M8J5J14J75J10n1j26
-54915G0m3r7j58j20j43n8O7K1q8m1Q8J06M2n3p5l7jM8L5mn3m5K9R8N4oJ1K8N5J19M8NK5J6
-54881e7LQj2p7n8k3o4l1M8N3nq4k9jk9mO1M8j1M7Q4Jk1j8O6L7q9p0l4l8lM4J16Q9rn9j8%
-54843a39m2q5j6J06O4o4j54j28l5k7k8L2O1M5O2Rj6%j7K7O0M4L5mnL3MK1Q2J08J7k7n2n4
-54809h3K7M0K4Q1pj04q0l1K3Q0Q4L6rl6NP0N4K1k1K3M6o1r0n4q6r8r8j64j26K2J00R1L5P3
-54775b13J50J23L6p7j32p2n2L9J52R9p3j88o8OK9Q8R4on4j2JL2Nn4m0r2j59j12j9J3J5Nl9
-54742e75k2R3J37P5O8R7L6l3k0jK4K6Jl0ln6j03n0NM7Qq4RM9r2j47p5N1P5N3L2OqRp3j75
-54706f46p3l3M3J06R9K1m3r5n3L1lj9K9Q2L9K4O8R2R9k5j06K5R0Q4J8n9m3n3n6j9P8Q5oP5
-54672a44J15oq5n4L4k6o7m3j9J7RR8J08N2L3R3L6j36j14o0j06m4j9r8j05p2k4N2J27J15M2
-54641b91l8m3N7J00k1o7o1m4M4O8M5m0p6n2k8j4jJ10J62M2j06j28j8P2K1l9J6R3J23N1k9
-54610i2r0q9k6M3J04M9l1L7N8n0j21j25m7N6J3m5K6O5K1j0n4m8N7Q6L4k4Q7J44j0j44j81
-54579c07o1Q7J06n4j75o8N6L4l8j3O4L2l6L0M9K5M7R2Q1k3q0m4nm2ON8K2J5o9j21L5O3O3
-54546a71O1k3n3p2p4K0L5j2m6k2N3L5J6L4L6O4M3p4r9K5Q4jn8l5qj8j6M2N2O7K7j3j3L8j7
-54511i3m3l6kL3r2j57o4m4r9k8M3Q3J26J08Mo9p0O7J03K5ll8k5M9J12O1p8j26l6K6Q8O6m7
-54478a56n2QL9Q9R3J9l6o9m3l5oJ3nk0m7MN8R3J3q2o1lL0K3n1q8m6M8M9k9L6L4L1O5JMO3
-54441a6P2n5j00o2oM0J5l6q3o4l3mJ6j2n9k0N3J21J31P2k0j04j41o5k9m0PnK7J21Q2Mk3p
-54407b23%n1p8o1O3J23L8m3p2o6r0j06q5M8J13J23K80K86M3j28k7k0j54j74j38l1M5j7q6
-54378d88j0J03J81J16k2j96j30J0L2k0MNl0m8J1O5m8n8M1R8N6KkL5j6l3lm2o2j0K2O6Q7Q1
-54344b03m9j19j4K8K1J9KML1P5R2J03L0m4o0o2j4Rp5j28l0O8R2RqJ8%L3j3o1J0jk5j6k5k1
-54308c24j7p5M3J20NM3P5r4j74n4J15O0k4PP0J20O5J6O5N9r2j23j24l1L5M1N5J3J3J6m8j30
-54276b74j27j05k5O4O5N2N8L3J1m1j62j61j1K8L1J10J16N5J4K4N6Q6J02Qk4Mk3r0j60r2J9
-54245c59K9P6J11K6n2n8J1M2QN7N2j34j90m9K8K5P6P2K7k8mO5Rk7om6o8l8o1n0L8R9L2m1
-54211c28pP9L4nk4l6o0m1J5M8L6j5k6l3m8Nj8k0M2O6Q4N9m8j13o4R7J15M8k6l4l6p9o7l7
-54177d37J3N3P3O1Q0Q2Kn6k0M7M6l4m7q5o3j4j4j9k7K2n3j39m8R4J04N4J13P8oo5p8o6K4
-54144c25R4K7r7r5n9l7j3JK4J05Q4k2m0n7j02m9M1jJ8P4N1QQL9M6lr4o3nk7j9l9n5K7R1N8
-54108d06N7M5p7j06k9J30K12R5j13r7o7j17k9L4J0J0K8j5p4o9J0Q7J67J14L5l9j46k26j96
-54079g72n1J02J64J13J06J09O6N7M8N2M3m5j04p5l7lLl7k8nN6J81J66On8m8o5p3q2q0j5L4
-54047b72M7pm8J0O9RN5P0k4k1M7m1j28m3K0j1n1k9J8O7L1mK9J3k1R3J91R5l6m6k0l2m1j8
-54013b9J0l1j00k4K9k3m9l7J0qp4j02k2P0M5J6N0O7j5oQ0N8k1jl1o1LQk1K9J3j6k2kJ4l7
-53977b30k2l1p4l5L0Lj4Q5J53J00kO0N8q2j08n3O9O6pn3j16j30j9P6L3j1om4k7K2j2kO3N1
-53943b09poK4K3O4L2j03p8l9j10m9P6R8O1k3m5Oml9k6nO8M7l0JK1n9j32j08n7RK7Q4R4N4
-53908c40K0M0M4n2j05n9k2k9L1J10L9K3L2j2nNL7K5o8j19l7N5L7J6l3lJ06O9l2k8l4M5R1
-53875a53L9K5k2j36j77p9n6l5Rk7N0J32Q2l6PQ1N3L3P4N4l8o9j03j65j32m6P4J09N1K5QM9
-53843c19J00J29Q9Mr1r5oQMl2j04j00mN9M2L3m5K5J10Q0P5m2r5J5N0J2J7lj2J07J20N8k9
-53810A60j07m2J6j8q1q4o2RJ0m1MJ2m5o9j07q7OK2j5l5K4R3P7R6J9l0j8k8J1M2pk4O3K6M3
-53775a67J05Q9K8k0n7l4l7l1m1k1kM9L8n5q8j3P0K6k7p7o7m4L0J26L8o1K0J06M6J7N9P7L8
-53742A20k6o5q9k2N9J1k5j3Ol2l4MK8M4M5J8j7m4j8r7j90j41m2K5l6j10m8J51J70N3l9m4
-53710c98k9nK2Ml6J3P4M2N0N9L4K0j8p6jj6j7K8N5J13L9n4n9k4J4M7L4L0n2o7J1Q5N4pjk6
-53674e8l2k7k4P3Q2p1p2j6k1qj8o6j24p2J2P5J44J38Nm8jP5O4m3m6kpk0J4j9q7nO3L6K4Q5
-53638CJ20q5k74k02j5L1k0l0L8J23J61Q4l9p7oJ0Kj8j4m6p9n0N4J25J14J0r2j69j97j12k7
-53607f77N4L0K5Q3J04Q9Q0Q6M9M1Nm8J6Q1m6j72m7O2K7o1o6j8K5P0M3n8q0n5p0j13m6NL7
-53574e45N5K3j5k0J4O6R2Q7N3L6%j5j6l9o8o7L7J43O8j3Q2P1p7r5n2lN7l6j20q4K7J00L3
-53541b21l5l8n1j0J2Nk3L7N8K4m1q0m9j6n8M8J50J43Q3m4j11p5j6L9M1L4l0j18r6PL7m4m5
-53508d83%N5J19O0nL4rmL4n7j42j33lP6K6j7n0k1L0J05L6L5P6P0K0j2r4j20k5K4J2nN8J22
-53474a88Q5j0n2kl9j38j23m0K8L1JJ4L1L6J3lPM9M3J6o0k8O5L1M0P5j1o4j8K6rqMm6p0JQ8
-53437b25J13L9l4M1L0o9j06j05n6pN2M7l1j3L2Mk8lK7J2lJ1L7N8L7L6j5p1j06n6j1K6K4j
-53403c14R9J23J2j13j05J08J03Nm1o1%N8Om1j1L3N8J4l0J1j8n6j00m5Mn1m6%J4O6J02P6K0
-53370a20l9j5Nj3n3j13p0L2J10R0K4k2K4l0j11n3NQ3L8k5J2K0P2J9o9JL5M0K5n2k4N4j3q7
-53336b20n5K2M6K2K9Q6R7L0n1q4l8l2o8n4J2M5rp2p7K1J43J52J38J04p5j54j33j13J9J4P
-53305b48N9K7p8n5N0Q0P1O1L9Nq4o9M7K9k8l1q1n3oLO4Q3j4j0J24J18R4N2m9j16n8K9P6P5
-53271B06J2Jj1p5o7o7p8j6L6O0J0J0K6oK4No9m3o0p6J3M3l7k5M0M2QJ1K9L1K9j4k2pk7m9
-53235a13n1J5P0Jj26j50L2K8m2J0R7J26J06K3p0p0l6K0O1K9j9mpj7K3L2J6J02J22n1j62j15
-53203a20o6n3J3J01J02m7j07n0m2r9j40m2J06J13O5P3L3L2RN2K4m1Opp2k7jp1r0k3k4j5M
-53170d04nJ0K6J8QPJJ08J36qq0n4l6J2Q7L1j21q2L4P8P8Pk6J02Q6J1N5M9K8j1p2j46j23L6
-53136a60Q0O6P9M2j7r9p8m7j3J07J04J2m6mK0m5p4kL5L0pL7L6m2r1q0k9k8j6OK4P1O3L4j18
-53101a50j55n8K9L6lql4l2rL6P9J50R7M8K8p8j30k8Qj9N4N2Q3O6Q5L3j07j85j49p3k3N9J25
-53068a73Q0N2M7J1l2J3m8j29q2RO4n9j37j12l2L0P4J08Q3N2%qj4pM1L9K7O3j4m0k2kK4j1
-53034a05K5M5oj0m5j19k09k04l8J18J62J59N4l3j9L8J7J8L1k5prj0J1Lo4n3J25J29nj4m6
-53002h6p4J7M6L0J15M9j02j92j55K8J08J31J06j8p5l5nN1M7k3l6k3M3Q1k4j12j30l5R8L2
-52972a43o9QR9J6m7m5L2N7j4n5m1k5M5O5N5R2P0r4j46j28q3P5R9M2K2J1J7M9qp5k3J2P8P7
-52938B5m2j53j07M5Q0j1o1K1J02R3rm7m8PM2K4R6R2K4j0l2o7q2p7r4q5oO1Q3K8m6j08k0R5
-52904a87J16Or0m4n8l9O3R1Q1l7m6J1L0Q0j0q1k8Q6R6j9p4p0n8j8L0J9n1m3n6n4lM8Q8J31
-52870i0J01Nj6Rj7K0%j31j89j62n7K2O2P5N3M6O1J00j2j56j28q3n7jM0RN5Q9N8O5J9n8r2
-52837c60m7L8Q6J12N6mNmj3k0n6k8j4q3j14M0J04J30J35R2L6j7M4Kp4k9Pl1p0o8k2Nj2jK
-52802a73l0mJ03J63O7m4o6q6j73j22k0L1J01J55J46O3O8J19N0oq1j30j03K3K6m9p9n9M1J4
-52772e5o8m8Q1J75M0o5p8o5j7j8L6J3q1j39j9P6P4K2l5l0JNp5q9k5L3N5L4n7r1m5%J9K9Q2
-52737c25K4r2r9j5qJ8O5O0Q0J19J26j8j01l6o3o2m2n7M1J37J49O3J1Kp2o7nl6l1j6j9O6j6
-52704b19j36o4L9J13J08K6M3Q0J12O6m1k2l9n4J3K1j8o2m0QL2O8K8Pk3m6J8J5q0q5n6j3K9
-52671a72j8j1l9m9J08J18j3mL7jl3m8n5LN3M9mn8lJ34J61J4j17l4L9Nn0q5j58j18n0RJ05
-52638b85J08K7oj4k0%K7L8L3J1NL3J4J7J1k7j07j04PL7m7j27j09j8kJR7J47J44Q3J7nm8O
-52604e6n3p4m1K4J22J07J23J21K9j0l7j59k22r1j7n2j08j27p8%J26K07J48Q8N0k4j4O3L9
-52575H4n1q0n1l2m2j7J4J5K5op3m7K6M9N2J6j8K1M5J5n6q8k7M7J12P7K8Mj0Mo5j03l9l5k6
-52540b32Jj5o6m1l2j1rk0QO4N9M4J0n0j0RP4Q0n7j23p9j6P8Q7K2K8M4R2Q5Q0J04J1j29j52
-52506f2j13q3m1l7j22j10rM8RP2J56J27L9j09o1R5N3l4j0j1k6n4l1kN6j6j16o6PO0J26Q6
-52474a79Kj7N%j3l7m8Kjj9Pm4RM6k1p5r7q1K4O5J1RK6j2J3N7P4J0L4N2kk1p1o0QO0np5o7
-52435d31k4M9J12R1r1j19K1J18N4m2q2j01l8K1M8L3K3Qj41p2J6K7J06L2j7N2J23P3j9k8n
-52404b03j9m9p1k2o9q9N7J23J36J07j5k4K8k0j06q0m4k4R9R1l1k3O0Oo3r0r1j2L1Q1N7L0
-52372b39M6K7k4k8nN6P4L1j3k8l7j9m8k6Q0J57J93J38J17Q1j6j41k46j77l5Mn1r6j04o9j0
-52341d08M5K9NK1O1J6o8J7J43M9n2m7p0k5o0n6l9j8N4L5m4P0J50J42J43M2l7o3o9m9n1l4
-52309a68Qqo9o7o4J8L5mm9OJ06O8M9n5j12n5K7jn3m6O2N3n2lJ17J31P7L3L1pk9n5p1o6q4
-52274b97o8K8Mo0j16j65j65m3N6R9J02Q4N0R4R0K0k3l6j0O2Q3O9on7L4Q7R8J25j1j16p0p7
-52242a35n3l3p2o8m4lP8J07O1n6q0R3J14n8j17n8l9L1P3L0K8k0m8L8O6lJ4N9K4n2m4J9M4
-52209a04k8o3J8O2j1p5n5M3M7Q8Q4Qn8j32p6K9N6jj12n7K8n8q4rJ0n8r4n1NQ4J31J45K4J2
-52175b52Q2on8q2n3j2J4K0K8L3n1k0K9K5k7m8j2l7p0m0P7L5PM6Q2J9K4L6l9n4o6m8j0J11
-52141c17J74N4n0o4n4n4j5j3J2L9k5l0Q1J78J02J0k2r5j19n3J7j9o7r8q6J7L4K4k1m7J6M1
-52109d50N6O2mJ0P9P2JK9j5q8p8Nj9J8J7k5j3M6M3nj3oK2J4o1m1ml0k4o8NM0K9J08O9Jq1
-52072b99j54o1J24J87J54J05K0o8j33o5L0qj5pm3o0PQ0J24J34O5o7r6MP1J05K0m5m0j13l3
-52041g7J38J61R7K6l4j0P8L3j18j35j32j77j30J2J06N8l3l9K3O9Q7P6J4m5M2J21N8k7J6O4
-52011C22N9K7n8j20j18p4q1r3o8J4R1J3q3n9OJ05O0K6%k9q8j07p1p2J5Q6R0l7r5j2P2Q2K2
-51978a75p9l7O1Q3k1l0NL0RJ0L0K6N7M8O6J09K5j13j57j65j35k6O2P1P0j2j11n5L5M8O4Q8
-51946a19L4o7j4O2j0l5L4M9J7%l9j7N5k5p5QL4Om7oL3k2j3O1O3L5j2kM2J3L0M7L8j8j12j13
-51910h5l9oll4k3O5L5J1K3k6p5m7J4L8L8k0o7m2k5J2L0J9j6m2n5l5J7K3k8L9R9o1j15kO8
-51875c15N9k4l7K9O9N4L2L0m6p9p2p4RJ07J09M3L3J5J7Oj0oK0L4J9N8J3o8q1j13j16j03j4
-51842d02K8P5R4Q0J03M3m6l7lJrn1j09q3JnJ1N8Q0K9k2L7O2M3J4l3m4k9N0P6j9l4j4j9k8
-51807a02m9%J6k6Lj9K0pn6l8m7j5M1K7L3O3N7N3J9L6M2O3L6k2J3J3k6J3L0j12j62k3Pj9q8
-51772b26r2J5J02Ok6O2Qp2o9p9PJ01Q8N6M1j7j06l9L7M3L0J6k1M2P2Nm0l3l1OJ1jM5M7L6
-51737B4rm9p7q1p6l3N0K1NN2P4PJ0R3M6k6p0o2o7n7l9L6J16O3l3m4K7K7K8Q9J03J1j44j45
-51703a30l6L4K5J5O6Q4N6qom9j23j23OQ8O8R4O4k1p4q1m6jMm6p0n4o0l0J7K6P2N2pl2p2l
-51667c01M9J02O8P8J06Q5j8j33j05o3MM3L3N7m4j46j56j19N8J24J01P0Jm7p2m1m8k8P9N2
-51637b11j2K5M2k2n7o9n1M5L9p6q6kL9M7K6L5N9Q8R5K7Nj9l1p9JL2K5J7m7mQr9j03J06J67
-51602d0j3j60j09lK7rO4J24O6n5p8k8k4j21j27k4R2J58J05k7p4L0J00J23J05r3j54r3n1n8
-51572c47m8O5M3M0M4M1K5L2N9%j06j02K8Q1J8K3k1k8j3k5OM0K1p3j40m1J25J35N0J0O4Q8
-51540I4Rm6m5p9m6l4k6K3K3K0M2K4J3R0P4j3n9OJ00J45L8jj1m5n2k5L7l0p9j03j03m7n2O3
-51506i5K03J36%o4l0l0m9PM9j3m2m2ok5j00o3noj7j7j7nj1o0o6k0M2Q2R9L2L5MmN9m4j12
-51470a95l9l5j04p4M3Q4R7Pj06o8L4Q0l9q6M4Q5N8K6n3j38q0J6Q3J04M7NLLKk9o5n7n8m2
-51436d47n5J2P7J00O7J3j2L4J23J05k9j25p2Lj4N7J07Q4M7l8k5Ol7o4m9K3j3q8k2K1lKNq
-51402b15N2L5m6j14j03n5L5Q5J1j9N2pr3%LK1N9L8L9M9L7K6J2K7K6j4Lk4p1j48j02j9KJ4
-51368d04lL4k3q2l6qj9O7J18KnM3On6m2lK7P0Q2J8l3j01j54m4Qn1P4J89J50P9n9r9j2pn8
-51333c32OQ9Q5R4O9j1p2p7n8j04n8P9O0l7n3l4m7p4o8N1J32Jq3PN2K4mN5R7Q2M5N1N7K9K5
-51298G8%q5q4j3l1n0m0J6Q4N2j8j8O5J3q8n2rM3P4L6ok4l5qO6J03M0l9j18j28r9n7kJ7L7
-51263b80Oj13j10j2J10J64O9n4j27q5k2nKK3J05J52J52J72J38Pn3n4r6m6P5j1j25j01o7J1
-51233a75L2o7j29j6R0O9nq8n7O6Q5L8Q1Q9j7j26r5k6J5L7l9n4j8L2J12J08N4K4M0K4k1n0
-51201A3p4k7l1l4n4n7lM4J05J05m6j30m9N0Jr6l3L0pN0O3Oj0K5Q4Q0P7L5k6p7n5N7L9n5l8
-51166c8J0k5r1j2O3P9R5P4K2L4j2q3p1K1K8l8m5k0p1j04p3MN5P0N3Mn5L4O2QpQ5J37N5K5
-51131B73J8k4o8m7M3L6o2j29j55j25M6O9l3pM6J0n3n2q9q0o0rJ24J91J50O1l8l6pmJ6P0P7
-51098A52N1J7j2l5k6r6n5P2L1l3o0n8OJj18j71n8J01J23J7n3p1J4N4QJ5Q9J13N9q4j62j14
-51066b83k6M0J8J1L6N0P5R9L8K2L4lo1j32r1l8n0k0J2J0M9O6L9Mj3j7J9J2k7l8o4J9L4r8
-51032b74j02MO7J10J29Q2L0J4lmJ8j5k7j2k5jm2p5n9l8M2J44M9m0k4l5kj4l4K6RN8R9On7
-50997Dn8N1M1L1P9J4p2j45j10m2k4j4M7N7M4N1N8mq4KM7n9q3J0Q8N4j6n6q3n8j2N2N9K3l6
-50962a44m9O1J14K3jJ8n0p1k8k9l4QP6J34J01N9p3j73j22n5k6l6N0N2P3L3l5j2LK8Mj6K9
-50929h8J10J36O2k8l2k4l5j8J1j8j1j9O5N9p7j10o0j9k6J0J10J19K0n4j10j24JO7L4K1O5
-50898C7P4mj06j14o3J6N9m2q2L4J33R1m3j00l2lJ9Q9J52j0j12k3P6K6o6r3r1p9o1j8K1O3
-50866b52Q1N9L9L6M9j8j00j22r9RN6M4O9J14P4K1k0q3j09n3PM4Q7Q3Nn2j6N6j2j82j29j1
-50834c25J9M3P5R6M4n0l7j6j7l1N0N3K4j4J2jl2O6O3J3Pn8q3m5k2J1k7l7J8J08R2l3n1N3
-50800c2P8l2o9k5N4J49R0QL0J7j0l4q6q4k2Nj7p1o9J4L4J8NM0J6k0j5L4m0p1k5%M1K7K0J4
-50764b8l5m5k4O4M1p3j34p5L1R0N0lM6Q7K1ro8r4k8qk2K2L5M5K0j6k4NM6l4m2mP4K0m0K3
-50728h6J3j9j8m2j7L2N9Rj2OMM1M5J8K3knl3m7m0j2L3nn6j0nj8N9P1J1k9K0O5j4m2j4J5K9
-50690B7L2O5l2m9K4N3N2Ql8j01j90j87n9N1P1L2Pj8J0P6R5K4m4m0m3m2%K7J4K5J3nJ5M2P0
-50655a5k0q8K6R8R3L4K1pq1j32l4R2Q2Qn4m0K0Oo4j06q6n4l2MQrL7J21Q3ol0n0L7O9J6J7
-50619c6j9M7N8Mn1qj4n9k0p9m4Q9J38N9o0j49j25LJ14O1m1r9k0P0J4RN4k4m4N3Q1K4k8j6
-50585e8J5o4m9j2n9n5rQ4J18Q4m8r3k2j7Ll6q6k6L2j7q5mJ6N3J14L0q6o9O3Q5j3k0m8LM5
-50550b31n4l4P1J36M7j9oJL6K0j7m4j5k7l5o7n6rM9N3R2J09J8k7k1k3n7p4p8jN3O0K6qj4
-50515a46o4j29r0k3K0N6K8L0N0M8M9J20J33O2J1l1j09j46j39n7JM5R4K0q0q4o6l6K5L5M1
-50484c32R3J73J73O7k8l1o1j15j08j38q3M8J00J30O4p2j11oQ5J15R1Rq7j31j40r0rN1Mm6
-50454c85j5l0K3J06O2n0l3jl8M0R4j3n4j8P9R0R3M2l9JM5J6j7KJ6K3Q9P3j6m8n3l1k9Q5R7
-50419B06q0j63j23l2J9N3N6Qn2L5J35O8q4p2j3L0K8L4N9J6lm1l2J8M4n4q8J04J12l8j05j51
-50387a06m5N4J53J43K7n9p2n9p7ll5o5K9L1J4L5m9j19n0L9M5Rk5L7PpN6O6N3ql6M0J4o4p4
-50352a01l1j0rj9K3K1n9l4L6K5k8l0LL0P0J13P5pl5k3RN6L8K2Km2k4O7M5Krn5l4j5p6j14
-50316a18n8QK1km2j0N1R9J06L7j21j39o0PQ3P4M5M5K6JK0M1L2o2k4j3j08j22n4P2J14M0Q
-50283cjK9M1L8J2K6R7M4o0j1LJ4K5PNo2o8p0o6lk4oK8p8n9k5L4N6R2K0m2j11n9L0J21J54
-50247A28jj11p7OM4L8K6j9j07j13K3O0M8O7%o2n8J7N7Jl3o4n8L9J00P4k6j05l7L8O3L9m4
-50214d7k8L5J0o5q5k4N6ml8m9J0J45J08M2J4O3J4l6L6M2j1q8j23p1Ql8n3K9mO9J12qp7k5
-50180h1L0no5j3M9J1p3p0KP5O8J6M2O3Lml7l3j4m9q5k6J1L4J04P0j0o4jQ1N7j01j81l0J19
-50145a07J30P5Rp0j01m8j1Rj1j3K1N7J1n6kJ9K1N6M0M3L9m8j22j24r6m2K6K3J2P3K7o6k9
-50112b55mm3L4Q7P2L3l7k3K2L0l4L9J05K8p9r4p6q9r3n2N2P6O3L9K8M6M7J7O7J15M1m1q9
-50079C2j29j16r0k5J4JK3%n8j01JQ0J30Q3k3MJ12N1m1l5L8M1qM7N7N0J3qj8j5O5R5ro4n2
-50044A45j9l8q7p9p6j8Rj1M0P3J4j8OJ1J2q7j44k8M3j2OM3O2N5L4k4l8L4N0k1j28j53n2j7
-50010d13j4N1O8P8J18N4M5K4l1n2r3j11p2o7l8J6L1J06J26N2NOmJ5M0N5N7K8L1Kl0j3l9p9
-49976d8o3l3ok3l5J3qk6K4L0L2l7o8J0J18Q7lqN2Ll1j12j45j4J03J22K2j8m9n8K0N5P2L5
-49942A3J7M4Q7N5n7q7q2j06k7P1J20L9l1k9o4n5l2m3n7j01o7M5K1L8J04R5M2j0rR2J38P0
-49910B34l2o7j2l2l7K3J7m8L4Oj19o9N0O5j0q2r7J0O1L2L1k0l0M5J11O2M8Pk4J0kk5lJ8J2
-49875A67Ll9q4J3R2M5j4K9J7o0j02j24j03l4J7j6n5l2Q0J41J15L0k8j2m3m8j9K1R6O0oj7
-49843I0q6pLj11j51j44j5Q7J01K7j2M3O4L8m4r3r5q3J9N5M1J8J7m2r4n1Q9Q5Rk0K3N0k7l2
-49809b48MO5O9K4M4J7m8o3l2MNql5L5L1n6l7p7p2L3J22J51P6n5l6r8j17j3N5L2J9Ll8QN2
-49774a84L9J9kJ0P4Q0J0n4m9n7m4J3L4j8k6mN7J02O9L1lK8L5m2r5pP9P1k0l3o5j24l4M5K3
-49739d2l5j03p1N7J58M0j29q9J4pq5j0N1K8km2L9J52J15M2l3n8n7j9J6l1KR0N1qk5j1R4O8
-49705A60o8j10j28q5l0nk3k8nM3J08J21O8NOk2n5nL1k5j1j33j61l2M8J17J22M8l1o0m9j4
-49673b03%n5j04j02k7M6L6K8L0O9N3J3O1J38O2o2o5jm2r9k7J62K16J09o0j99j69j13n8Q2
-49643b81P8J6m1q6j66j06O0J14J54J57J58N9m2n9p7j18j00k8j4L9Q1J22J62J69J18m3j08
-49616B18p4j19j34n2J0M0k4m0L3K5pl5o6n8k4K5R3Q4L0Ql1l0M5R0J1o6q9p7K8P5Q1P2Nk0
-49582B7Rm2j26j06K7N9NJ1O7k2p9L0O6L8j1k1rK4qn1O9J03J5jl5o7k8LR9M3pNj07j75q9J03
-49546a81J13N1No0Pmm0N1K2o2q7k2P2N3l1m1q1o4l2q3k3R8R8K1M6J26O7k8l6Pk3j0Rj3k3
-49511i8P3J35M6J1L4j8j23j00K3N4P9P5Qpm2j56j23r2m9J3J7k9J5J06J12M8n9p4j6k6k6L6
-49479a53M0K0J1l3l0m1p9k6N4L9rL6N9K6j2n0nN1N3P1O4K7m8j5m6j28n6m3k8R9J60R8k3q3
-49445@l8J8j1LK2k6n3N6J00P4p1j47j36j00J0J13J08N2J4j5n8q9j4QNO6N6n7n0RK3j1K8N0
-49411f1K7Po5j65j52J0O0O6N7J8M2O4k5r7J8P9J9l8L9L5o2r9k4K8K9M1N0O8J04O0LJ4L5P7
-49377B62P2Ql0p7r5q0p1j46j89l4N8J4KOM3M0K5J4K7K7m3p6m7k9M1J12O9pm8o1j0J17Mj19
-49343b21n5mO3Q5J4q6j30j7J05P7L8K7k8KL4j1J6Q3J03N2k8q3q7J7k4m3N2M1k0L4J38J59
-49311C03O1j01j42o9j4L6K2k8j5L8O7Nj9oq7j42o6j8mR3J19j7K8N3Rj2p1l3R9J46M2pJ3k0
-49277B63q6j33j60j72m2J61J75R2M1l1j59j71r1m1L1Q4Q4M3k6k4m7m9k0P6J15J33J61J8j55
-49248G0k39j48L2K7QL7O2R8P5n4r6m1jj7k4n3n2k5J2O9M8K9K2M7M8J2n2n5r0p8K0M2j7K9
-49214b55O4K4K9J19J75Q6l8p0r3n3n6r5m3L0Q5J35P0n9j37p9MP8P8Lo6j11l2O1O9P7K9J4
-49182D3K6L6Kj2L3l8p3mo3j63o0P1R0O7J1J9J9o1o1l4n2J7M8N0K3jk7k6j3k8K3L3lL0j3n5
-49146a46M2P4R2P2m3n9j7J6N8ok0LlM0Q6P6P0K5r8j40n0J9mm3k6j2K9L5jK7m4j18m7K7M6
-49111d0K1Q3J11m8j54n3J9p6j80o3M5QL6J00P5R8J29Q6J7m8j04l7l4p9p6pl0j12o6J8M7M6
-49079b68rl4J1l1n2P4J46N6O6Q9K2n4rP0J07J09J5o5p7j33q9mK9J14N1k3k4K5L2n2q3K7J14
-49046A50Q8j5k7n2l8k2k8N2k8q8l6k1Pl0l7KM2J05Q2l3p0j0NL1Q2L8MJ1o1n1J6J8K6m1j46
-49011g5j88n8Q1J17k6j25r0l9R6J84J14k6j02o9pP5J46J39P6k3j37j26p9m6J9J4k0k9O8J44
-48981HN3N8P8Pk4k1q8q1n4m4J1N0nM4K5j4Q8Q5nl0k6r1q3o2k7k5jK6J0J5O3J01P6r8j83q5
-48945b49RO5P4J8N9J17Nq8k0L6L2m4n4M0N2k4n4l4k7m0j2j9j0L1kqrl2m2KO3Q2R0R2J1j7
-48909I3k8l8m1l9o2j1L0J4J01N7p6j20j10m1P0P8J5L4O0l9l3P1J08M5ok3l2m8M6P6m1r6q3
-48876f9q4k3NN3J9j40j59j9J36J80L9m2L7L0q7m5J2M2L5k0o5q4q1r2q8k6L1P5L0oM4P0M1
-48843b51L7K7K5J5m4j3L6K5m0q4pP2L8qJ9j7J5P6M7j3l5l4r8r2j0J43K26R0O4K8p7j5k3j62
-48809d0j96j00LN2O3N7R3J10Oj09q4q4o7j00j87o9J44J74Q6K2j6J5Q9J5p8o2J4R5K5n9o8
-48778b56q0n6M3N5j9J7O1J8L4PK6N2O7N5Nl5p7q8JM1O2J07J02N4NK2mj05r7k8r2q4N2N3m4
-48743a26o7p0j69j20O1J12J13J14J4n9k0o1n0L5K2l4p9l5J4N3J26J86J59K6q2m4nj7n4o8
-48713a25p1m4j3R4Q7OL4Jo3j5K0oj7j0J3j9q3j03q0K2O6O1K7L4kp1p6M3J35J39R0m5j17k5
-48679a13P8L1n1l3m5j46j82j0J20J68R8L2P5P1J3J5M2pr4j13p6l3q8n7J05J87O1n5l3Op5
-48648a09j37k6P5P4J6L9P1P2J7q0q8j6K3Q0R6O3j4q9j73q0M3k2k8R8J60J43R3L4o8j71j06
-48617a0l0K5K3N0Q4O2l0j13p1j14o8L6J5K9M4L7Om4p3n3QL1m8K9Q0J4k2p6m3J4p1j32p3L9
-48583d45Q6P1P3Jj4K7L1K4k1p7o8m6o9m8K5Q2P4J8j8rM7O3N5m3r1n4M0Q4N1n3o8j04j59m7
-48549e82L6j6n1LJ31J31L8J7K0R2P4l3j0M2k4l5M3M5k5j9o0o3K8L2P0J11Q8O2LJ9Q9N2L6
-48516C44N6O9j1r1q2j06q1QjNL5mm2%kL2Q1L0j14j28m0J8K7k4l5N2J00P5l3j58j14K1L0r7
-48482a80j57p7k1J5R6Q5K9N1P6Mn0k8Qj6JPk6K0N0j6m8l2J2O4L2L1K1J3j8n0n5M0L4k3O0
-48447d8J08O3N5l6o5KL8om6QOo2j11l4Nll3oJ8K5k6m4o4MR0rr4q9p5p4qN4P4M8Oj4M4J05
-48409a94P0MqmL8N7n9j40p2NM8Rm0KR2Q8K0o2n5M1P0L8M5Mo0o2j06j08o4o1j7L7j9o1J8J15
-48373c91J76J07P2O1Jm1Rm2j33q1k1jM8L3L4R9J45J02k4OPm1p2k4o1p8P0P8l8j13m8k7lL7
-48339a54O7Q5M0N2M1K0m0o2j23j51l6M9M6J4L3P5Q0L6l6j8k5q6m3K6MK3N7L1K7L4K7j8q5
-48306a0l5L3J03L2m6j2o6n1P3L8j08j33m8N9Q1L2k1l2o2m2L8Q8j3r6k8O4J00L5L2K7K0L9
-48274I1L4j8n7r6j36r7m3M1R0J3l5QJ1m0p5p3j2J23J14L9M7Rm8q8n0oK6K2M5N2N8L9j0M1
-48240A9N5N1KmO6M8n5j54j84j14k8P1J52Q5Pk3qO7J47J22j8p5j08j09NL6q8l4M9P5Q4L5n
-48207A69n6o0k7r4j63o3M5j9J9J18J40Qn9J3L9L0L9K8m2p6q0j2P6R4j7r7p3m7r6j03n7m4
-48175d67nP6N5Pj5K5J03J04P1J3p1m7P9pr5RP2O2P3k4j46j16r9m9P5J03L5R9J10L8k0o3n2
-48142f7ML4R9O6Kk5r9J2J65J02K2L1m0p7j39j52n1K0L0j8RRkm1p1k2P5R8N0O3L4K3M4lk0
-48107A65j4q0j9O8K3o0j31r4k4l7j03r3MP0K3j9J7J56J76L0n9L6J21J8NL2j0K2kp1j29j19
-48075i8l4M5J19J15L5l8j01l7P5R1k2m0K8Pj9o4n5K7N3j8j07o5L0O5O2l8r4l1J3L7O%L0J9
-48041djk1l1j3j4p4q2m0J8L2LJM3O0l7j30q3PJ26J68J69R2J5J5l1l8nk6K1O5j4j08j01K9
-48007A1j1j24r3o8J6L8M9J9j7j1lO6K8pM7K6k8m7J3P7K6N6M9j1l7QJ14O7l4o0r7k3om3j0
-47972b0K9J7o7q1K8L7rK3L8K0n7p4J3pK9J03M7m6q3KP2N0%Ol0K1N6Q3R1Pj09j32m9l4j1O3
-47936B6J0p6rM9O9Pq4J2P3N1n0j35j23k0nlknQ4J24P1k7n6k3K6j6m9J8R8j7q5q8j05r2k5
-47901c77P5J06N6N3M1O4J13J33J54O6r1j96j90j43n3n6k0J2Rj5m5L1J0l0K8Q0N3O1J18J47
-47871A94Q8J2mj0l2k8j1m8j41j24K6oj9L3N7J8M0Jp9n0L5J31P9L0oo8o1j2Oj9jJ5m1p2J4
-47836e3Q1N1M2m5j09l7N7J09J14K9j21j72j20j8jj2m7j6jm7K5O5L3l4k3P8J38J06K0j02j10
-47805a20o7o5o6k7P0J02J20J37Lj20j21j00p1N2J04R3N4q7j39n7J6O1om0L2J99K02M7oJ0
-47775B10%K9O%L5mo3j06r0N1J25O3qr3q2n6k7O9P8O8O4K1o2j36n5N4L5J06J23L4l3j29j79
-47742D8j54n2Ql3k8p4j16JJ39J11N0N8PMO1P4K7LM3J6ML2k3m9q2p0o5j01l2M2Q5K6m8n4q
-47707a50P0Pk1j7l5lM0K8J5J3J0n6m2l0k6K5j1pk1K0O6M5L2j2qnm2J4R9N5nM6P3n3j14r8
-47671i8j0J46R2n8k3k9k2n1j01o9NJ3k4m1K8O7n5nJ55J65P0J1m3o4L1N7J5n0JL4M0pj00q0
-47637@K7J17O5m5pN0j8J2N5K9n3r2l0K9O9J5m2j4n5q5KJ05M4r0o4L6m6j37p3Lm5n1K0K1J6
-47602b32N4J02P8kk8k2L2J10N4J8K0m8o8PO0q7j64j00O6J19J02N3K4L0J2j4p1k8j0j04j96
-47571b33r0J54J69N8m4m2J8J9O1j8q9q1n7oM5Q8J18K3n5n2r8o2K1O6P7K0l4q9j31j19n2l1
-47539d46K0J43J00l6K2O0J0M7N2Nq9j26m0O8L8l4p2n7nP1N9L2M2K0NN0j5n9jK2j04k01j28
-47506e47lN7J47J00l9o1OM7J06N6n9k2P6J59J37N4l4n7l8jJ0l0j33j15OP0Q1R6P2N0l2j30
-47474B9p9O4J12K6L1L9J8o5j31r0rM0lKj8J9L2J9M2K8jL7K4m3o5p5r5l2J0m1m7l8l2J5L3
-47439b44M3N9R5P5N0L2k1j7o3q4k5j6l7L2J67J85P0p7p6q9j33q0K7Q3P7jr6p9M3Q6J7loJ5
-47405Irrl6j23q9M2J03L7P5J39O7Q5O7j3m7j20j66j08O8K11O9l6j7p4n3J2Q4O1M5K5N7N1
-47373D07p0j38r1n4o3n8KJ07J01L2k8l0N4j1J0M4nJ6n4j4O5J8Ol5j52j39NP7J66J41Nm7m0
-47340B27j5K2qp6j10o9l0J9M9R4J34Q5l9j48j44p0K9K8m7r5p4j8LkJ6O6M1rK1Rm9j9O9P4
-47306c6K4l0m8N3Q0l3q2m3MJ6O9O8j3p1l4K9M7P1pq3n3J5P8N3K3J4o0q2m1J06J30K8l6k7
-47272A29J7K0M8m1n2k1K3Q4L0n0p9n3QJ29J11L1L1j7j34j97p1O0L5l8mNm0q3p6j20j05k3
-47240d43J4Q0J09M9M2lj1L9N5M5ol9j1j7m5RO5Pl2l8k3K1L6M2Q5O5o1j36j46p2L6J10L6N
-47206a33M5M6jqJ3j0k3p3o1%m3j06p0N8J17N3k1J7J41J38J6kj3k1M6J1q1r7n7L8P6P3P0L4
-47172A72JK1kk7l7l9k9p8k8Q6O2M6k5j65j54q0j00L1M8K3J03J18J35Q1L0q4o2K2p5r7M4O3
-47140Dj7l8j5P2J40N0j14j36n3J4k3L3Qj61r0O0J37J07Lm6j8j2l0k5K7L3K3l6n8qqP8J35
-47107C6M9Q4R2J9j8o3o9l5k3M2L4k9k7K9J05M6n8q3p0qo4r7m0rL7J00J25K9p3k5K8oJ0O7
-47073A35O7nOL6M7J7o2p7m5n5j05j48j28l0N4N0MK8Q0R1M5k8m8o1k3K8L0K7M7P5N7%m9%P6
-47038A36K9oJ4k9j12j51p2m9j6J2O0Q8J18J17L0j8m6jM6Ol9n3q2r6l0Q2O8nj8o5p3k2P9J28
-47004C0O2o9q1Jk0k7N7J16L6KN4j7m6l6l4K6%j2k0mM1N2K9L2k2l2L7K3L9N9m5n5MJ0l0j6
-46968A44L9M6K0p0j06p5j28p1K6J08J24R8M9kL8k2j03m4M8N8Ok3n4pL5K2k3o0j0RqJ1Q3L2
-46934A90K8O0j5p9n5J3L5Pkl7mm0j14q5n4j12j15J05J45P3J07Q9mp5o5j48j70J8J59J24K0
-46903al5K7P9J6LprL5k7o2O0R3K5j0n1k5r9j27jK9M6O2K2M3L1oPJ6O2M4K1n4j58j11j9J3
-46867f8j1lJ5Q8J72N0p3r8m7o9q4K2Q9L2nl2k3L9O0j3j25j67p4K9O9R4L7j4L2M4PL7N1N9
-46833A20L3k6m7j02j32p3N1O0L2LN5Q4L8n0j06mP3P3jo2Q1K04P3q6j7L3o2n6k6K5N5m4p1
-46800A28n3m1m1K9Q5Q9K6MRj4J3ML6J4r4p1j5j1M0or1r3n2%P6J01on4p2o8RL4M0L0J4RqK3
-46762B3J30J65K8j10j35pL1l2p4q6KJ29K06J23Kp9o7l0p4j71j32j4J16J29K6m9l5m0n4pL6
-46731e0k3pNJ0J5L0L6j6q0l2N7P4J14O3o0j48j10m7l6J6O3ro5M3J19J07L4n1o6J7M1M8Mr
-46697H7MK3J7l5j7P0Q6Qm2l5j4l0j8k8j5J0L5N8J5q7j55p7J8J1o9o2j0M1N3J25J04M7lmj2
-46662I9p8j19j04j5J7JmNJ7K5K6k7L8P7k2q0k6J9L6J2M6J1q5n7J5O2J58J20J8K1l6n6mN3
-46628A63J3r5j08p5L0L3oL4m1j00p8NP7Q0P3M1Mn6k7M7N8n0n0j0L5Q6Kj37j81j13nJ27K16
-46595hJ82M5j04j02p1pM1J2j2K5N0L1J9J9N5K7j4l8n4q5j7L9kj06j38p6k0L0Q1K0j0Mo5o2
-46561c11L8N1M4M7M5J58Q8n8n2J4kMN0M3nQK0om2m2r0m5R7Q5K6L5K7j44j52n6J00J45Q1m9
-46527A52m2Nk8lN1O6L2J0n0r5q0PM9K4Rk6j38j01Q3J60J31P1k1q7KK3kK5L2j5p3o2k7m8q3
-46492d9p0RJ08M3M7O6J3MK4L5k8j9mk7l5p0n1K0l8q0m0l3k7J7K4L0mk0R0J15P2P9N4j0l0
-46457B15PK2k9l7m2l4qO1P3N8K3QP2L6L0O7Jq7j18p8l6L1N1n9o2k6o4p5m4K4N4L5L6jJ9O1
-46421A84K5K1L3j4q0j43j34rJ41R3j6n9m9Pj2r1j1J8o1o5Km0j7M5N3k1j1P0N0K5J3%k2o4
-46387a39j8m5k7Q0R9J15Q9k0n7J8Op8j09q9J4Q5O8K9kJK4ml2o0m3n4p4o3n6j1M2Q2J60J69
-46353A00P7j18j51l5j5k5kK8l4o7%K5j1k1R6J48R2MjK2kJ4N6l1j17o9j06j31m4P1L0j5N1
-46320a81J48J27l7q6p6q6p0q2L0J90J43R0K0l5p0m5k0L1P0J9p5j4L2J9P7Q7J1j15j37j50
-46290a85q3pM6P9O7N6l6j34j31m4N3J57J16J5J3Mo4j13p2k1OJ03J26O7K8j6j4l3p0K2J00
-46259C5J27M0KL8j9o0p7j41j24l1n2m5O1J94R3q2j2P8R4l2m8m6j15l5P3Q4O3l2J9R3om9L2
-46226A20Q4K9j0o1r1p2j6p6j33o6j0P0P1K4l0m4jJ27J60P9j8p0j10j00K2K3L1J19J31P5K0
-46195B77PJ0k3j08j40r8pL7l0kJ5K4N4J9P3J36L3o9m8J3n2q1p4q7p0L0P0K3L9mj26j04N2
-46162b11O5J7K6K1O2Q5J2kN5J1Kl6q4j00r1j4O4M0N3R3J9oO3M4Qpj50k28j28N4J13M8o9l3
-46128b04K2pn3p7N7J36N5L5P9M2L3J5m4nP6j6o4JK9OK8qp0j04m5M4R0R7J30N5l4o3j08j39
-46094a1n4J9M7O1J9Pj6j4PJ4k2l5K1K2JM5J2j4m2o0m7m8j0L4J1j8l8p0n3j4O2J21P6K1K7
-46059F1K0L9M7Qrk9L7Q4N4K6p4q6j7l0j03o3k4K5J22J55R6Nj9k2K5K1k7p2j10q7n3j2L3L4
-46025E5m9l4k2J8P8%n8k7On9j05q2k9K7N8J58J26Q7K8k3j5m8j9m3mM9k0o2r5n2O1J02Q6M1
-45991A34K1N9M1o4p9m2j2lON3K4M2%p8p4l8qN2N5j0n8Ok4j13j1M1n3k6j4l8J7K8R6K15J82
-45956C27Q6J2j16r8k7mONk1o9o1qM2J8l8k5N3l9j03j07m4J8k8k6oM4Q4J26J36M9l9jO3N9
-45922B68Q0M1nkk9n5j16p2Omr9j61j27pN6O2J10Q9k6m9ql9QQ1K6j6J0o7q7j0O5Q0J4LM7P4
-45886A41N5n3j18q1o2qN9O2qn7k4N0M0No9n9R9J13O5j3j03m8l5p8JJ2J4K3jOJ2k8n8l8o1
-45851b45k8N0O4j8J8J32J27L9N6L5n4j18n8j9J1J5MR2J21J21O4o6r1m4m3k7j4m9p4lLpK5
-45818A9M1O9j5n2k1OLm0q5r4n2KL9O3J02Q9N3k3QP4L4J2j6n0k0L4O8J6l6p0p8oM2M9O0m6
-45782A79p0n7n4n4j9o6o7K2J23J09j6p2J7P9k7q8j24p0L4R8J07N8k8j8K0l6%M2K6M0M5M3
-45750A76j1q1k0m0r7n3J1Q5O5K1N1K5m0M6Q5K3k5j28j54j17j8P8J30M3m4k9n1p8k9L8jn2
-45718a91l1O3J52J32O9L9MqJ1n4j05n8pK6RN5M5J1M0j2n3l4j6K0m5m2K0kl9K4J12N9m8l3
-45684A13j3q3j56j10j4L3l3n7j0K4M2R6J18Q3O8mL3M4J1P1J8m0j07j58j27j8J51J36J5o8
-45654E8j09o7n7j9Mj7M2N6M8J26R3Pl4m0lqj03p1pL8J12M3k5m3m4m9JN9P8jp9m6NO1M0qj6
-45617B5N3N1m6j05n8K3N2M1P7J23Q4K8K8J9q7j41j00K2N2L7p2q6qk2J0J3n5l3K5pn5k0M6
-45584h6J1j8nN2J36M8m4q9q6n9jP1R2R8Q0M9K3r8j29RM4k3oK3P3M9n1j06p7J7N8K5LrM1N5
-45548A70l3r8p6p9m8QM0N8J14J29K6j22j10J8K3m3l3pqLk7o3J9Rl3mO0P0L5Rm6p6j0N9kj06
-45512a74n5Q3J50O7m1J5O7N5L5lj36j48j9P5P0OK3M5J6J5K2Jll2o8q8o5pK9O9Q8J01J27M1
-45478C61r9j13j1P0q8j45jO0M2K2m9q1o6OJ8L6J5n0o2k5O8R6J0p4q7k9M2K6L2m2p2Q0J88
-45445G8J12rl7n0p2j35j36m6mk5l5j0J31J61O4K8N0J18J16K2l5n4r1n9n9l7N2N2K3K5m2j51
-45413e5l7P0P4O2OJ6O9K2j7Q8R5jl0j0J3l8j25j39j29j05m5O0R7jj2N8J9p9p1Rj2OJ23J33
-45379A14P9j9j04j02j32r4O0J84J87P7j3j3n0r4p3j9L6M0O1J02J3n7L2M2pK1M4Qn3p2q7p6
-45347C5Q8J37R6L1k5m4n3k8n7p7m7k7M1O2j1j30j80k3J26Q6Qk8l7m4J4N6R2R5OJ1O3O8K2
-45314C26r8j73j19k3K2O0J32J43M0l6qJ8Pn4j06j21mN9O3R4J4r5j07j14p9JN4J04P8L8m0
-45283G6j25p3nl8L3J30J33L8n8j03n1MK4Np4l3N8L2l2L2R0O5O7m6p0KN4L5l8p5l1N3J05Q4
-45249B68N1O6jq3j21j24o7m8J7J10J17O4K8k4r7m5jn5r3q8lO%L3M9L5m2L0R7Nq8p4j9k3o
-45214a26K6R1J20Q3Jo0q3r7j24o5k2rP8J11L2k9M5J25J22L9l6k9J1M9J24J21p5r8om7o4J2
-45182B20N9J05J09R3M7j00j00j21j07r3j54o8L7P4O2M6L3k7j23j05J3Q3L1r7j16l1N7Q8Q6
-45153AR7J30Q9j8j0J8n6n7k0j9p8o0pJ5jm3j9K2N1K3l4k3j7LJ7l8n6o8j8Q0J42J97J62L3
-45119D38nLL4k7j42j89q2mL1L5N3m9j14k9N4N6n1m4L8O3nrl2m4QP9N6J3K4k0r3q4j7NL8N9
-45083D7oj62j31M1J1n9l8m5j7J9J8J2L2M1L6O2K9M7R3J04O9K6p7q0j1p4j42n8nn8K2J6n8
-45050b96k6l8K4J7KO1J15N9k4j3j1J4L9Q4M9l7jM5J9l8n8k9n6M0J15J31J69R4j8p9l6k9o8
-45017B20m9J2J0L6nm4o6l9N2M4K1r3j01N9J15n6j22L9Q8lk6k8K1j7o8q3l6Q0Q0J5NQJ5J5
-44983I9L6M4mK0R9N9J0K5J3l0j17j78j29RN2m0m2j7qQL4J1n3m2oL4M8P6K0m9k0N8J51J56
-44949C27J0k1Jk9p1m4J8j0j0M0Jm8j0J4j0k6Qm8j04p4j6mj5L7M4K9L2O3J6m0m0j8K1M1Qn9
-44913A3n4L7Q2M9J4j8N0O3j5o1j42j18k6L8j8p0p2n6k6K3M0N1K8j4k3P8Q1%j9m4m2j4L9J42
-44879dJ16J03J09L2m2l0K6KpL4L3M0M7j5r1j48q9l1L0M8o9q3NKn3L0N2J1jPp2n4J6K2M6O4
-44843H6J7m1o0ML8l8l6M7M6q0n0O6J00O0Oj00j36m8R6J36O1O7N4k4j06o6l3mM8l4j28n7k
-44810a11k2K2R4J47J49J15N4J1o7j37q0k0j5L0K5LO1Nn7n4k8Kj9l7j11n8N8Q9K5o0j05j00
-44778a91K5J50J63J1j10l5J7K2J0K1K2j5o2o3l8M7K6j2j%m0n5K1P3M0LL2M2Q8J00Q1P6J1
-44745D59o1n0k1M2R7N8m6m2q0r4j4j9q2m0J6N4J7%K8K5p7j44p4K3O0PLN6k3q4K5M1M0O8M3
-44710B11L3Q1J07N7r0j88j17l1J2o9p7L6no6l9p0n1j8O3J65J58J1p1l5lj2r0o9K3J15J31
-44679A02R3Q7N3j3j05j17k0op8r9o7pK5P8P1Kl8k4M6J30P1LM4l1l8l7l6M6L7k1k0ko3j47
-44645h1q1K2Q0P2j6o0L5R6P6qr4OJ00O5l2q6o7q7l1J2L9J8P2M5j09q3QK1j2N2Q2J23J66O9
-44611D12l9j14j27q3k4Q9J22Lj01q4m3k6k7K7J09R1L3O0K9l1j6l1p9j02j30r5o0J6J5M3Q7
-44580g6K7j3J7K3%L4L1k9j7R7R4j5k0j4q2o1L6M9K4j5o1r4p2K2L5k1j6j7k1QO3K0p4N1R7
-44545A0l8p3r9r1l9NQ3m0q3K8J4l5J6J15P5j9K9P8R1J00L6k9o6r0p0J0K5pqO5J21P3J39J60
-44511D86L3j26j33p9p8r0p4j7J5P4J08Q4R2P9M5L1k6q5p7M4J22n6j76r3o0p0m0J4Q7J66J41
-44480C41K3l9nm8p0L8N0o0n5L9P1m2k4J4N8O7l9l9p0n9M2P7K8j3o0N2R0o8j28p6%K5J3m7
-44446H6n9N8J21J16km5J0Pj0M6J7r0q2K4P6M0K6J9K0k3m3k3qm4q4j11j17jN7N6N3J08R1l
-44412B86M0R2L0p5j07k8K8J1Qk2j27r7k3MPk4l1L3P7K6j16j06L0J08J43K7r7j28p0l7N1O5
-44380b2j8J3M1O8Q1J4n8m1r3j18j3J01J10M4J2J9k2l0l9j7M3N1m0m4rl2k4N8N3l5p5p8l7
-44347a37kM9P0J54J17qp8j11j39j4P4Mj9J1L8K6N9J17R6K0m2LjJ2K9l5j3M2Lp1o6j10j10
-44314c2K5Q9P6qq1o3o9l4PJ34J59J16J48L3j33j95j02M8L1l2RRL5K1l6k3j9J9Op8j15lN9
-44281AJ4j5k8m0Q1P5j03q0M9kp5J3N8L0j0L0P0%p0JJ12N9j9J3J2j16j71j08m4o3p2K0J49
-44248b29J80O5m5n2j6j0n1l2J7O3O4K9J05J24P8p0j89j14J5J3k3l0J5Q1N5M5R8R3M7K4l5
-44217C15j24r7K1J09J01Q8P0Nl1m6k2j5m8j2L3j8q3j42o6k7j05p8L9L6J09J61M3mLK6n4j16
-44185G1k0M1M4J9Q2Q1J4j09j09Q3J57L4o2o9p6q9oO5O6O3J1K8R1L8n7p9k2R6O6J5Jj1n4k9
-44151C74j0p6j16o3O9J11O4m8r8j4J9LR5R7q9j96j27L2J28P4j5L1J06L3p6q2n9N6P7m1j13
-44120A46j34j09l7J4L3N5L1m3nM5kpK2K4N8N5k0k9j7K6O4P3Q8P4j3j60j21P9J35O4%Lp1p3
-44086B48p7p2K7L3l4l5%m5l7P8J24O1m1m7J0M7P8O6L5K1k1j02q9j6Kro7n0j4o8p1J6J11P3
-44052A35L2M3M9K2k5j45j56m6J9L6P5J00M3n5o0j1P6J79J77L4j08j04j11p0N2N4K5j0o8l8
-44022A44n9m0m5p3q3p4n6L2R8R4M8k2n4k4n1r9l6L8n7j38r1J7J77J34OK3N2L4J00J94Q9L5
-43990C13J7J7L5K4j4r7j05p5l9J4M1P0L4j3O6Q8K5j9pL4K2j04j22j1K8j9r5j01nj5l4%O9
-43957B2J05K6J3m4o1KOL5M2N9P9L2j4m7m9j05j26m8M2Q6N8JoLl3j9m8q9l3M0J3lN6M3l7l6
-43921c5L6M7L9M4N3R7J06M8o9n6k2J8O8M2l8p3n8l4o2OP7J2ol4m2l8r9q3rN2M4N3P4M7Jm8
-43885A58j03j27o7oL5R5J41R5m1j08j10j34r2j8M7M3P0J14N3mrrp1p3nJ2L0j8n1J6N7P5J2
-43852Gq6n3p7l2J24K20O6q4l4M3P6J12J77J34r4j93j13q0n3k0k1m2J5Q1N6l0m9J3Q5Q3kj11
-43820A18j40q7J2M1Nk8nN8P4J3M5K6m1n4J2Q2jr9j38r1L3P7j3J4J15R3J26J37om9J2l2l3
-43787B76K2N3J3o3kP8J2l1o1l0K3n3r2kK8J1k1j9j6j1J6m2r0JJ03J04J2n7oL3O3l3o2Pn7
-43752A07o7M0Q4L0NK0n6j24o4l9k3L0nK5O0L2j7n9J5R5N0pnN2j4p5J2nJ0o9j54j22l0M4Q4
-43717a40R8J08J9k8J1M1P4K1k3o5p3J0M0K2J5lJ0J02J12kq7q0q2q8n9m2l7k0K2O8J9p3kJ26
-43683A4R3j1q0q6kJ5j03j12PJ23J36O0k9Ll1l5L4O1P2O5J2Rk0q1J9Q9L3J2r3j41j05l8K2
-43650h8P8J83J67N1q7j23o8l4L5R0O5j7j17j19j6L3qj9K9L9M9Rr5m4O1R2K0PM4P6k5j07p7
-43617H4o5K3N6Ll2MMm2q5LN3J8J14J38N0j0q7j30p5j7N1L1Ql7r9k4P8Q5Nj9o0q4PK2M5N0
-43581F6k5j7M4N5rL1J09O3m2r7n9p8n5J7Ml2p5m8L4R2L1L2P1K2k0Pj4j02q8j7RQ0Q1M1l1
-43546H0l8N8P3M4k2q5q0k4j2J3J05O0k0o3o3p5j30k2M9Nk1NM6J14J31M6p0j04j8Nl3J8N8
-43513C0L8nj7M9Q0Q8J7q3j11q7L6J72Q1o7k0P8L8o7q2j17j05o2r5p4N1P8J32J62Q8m3j56
-43482B7j19m6L5J62J56Q1O0P7k3n1l8l4p0j47r8K4J29P2p8l9l3n5j0o3q7j6l1n7L7J06J07
-43451b2P3L5N6M5j0n2J32J90J46Lj48j51q0q0j06o0K5J08Q5K8K6n3j08m1L3M8J41J29j0o1
-43421C21o4RM1m7rN6K7k4J6M8lm4m1o5j41p3J26J35Oq2o0M1K1m1o1r1m9O5R9k0p9k9k5m9
-43387h6K5O1Rj5L6j9p9N3O2QL4K5l3l0m0j0n8o7j0PML2P2J17Q5N1NmO8M7L8n9p9M9N5Kl2
-43350C24j02l6m9k21j73M7J20M2P9R2Q8Q4L2Opn1KK2o1m2L8Lj06j11m2K2J25R9M1J16Q6Q2
-43318E49L6j06j60j12L3R5R6l3j60j31J4L5ol9r1n0%P5J31J46J26K6k2o6j01j02j09m0O6
-43289A00Q3Qm3ON0N3M5K7pM4P3j2k7l8Lln2j20j41r2j6K2OJNL9J32J30L2n4j3K4k4q1j16
-43254D4j16l1N6J09J71K09J77K4j44j67q0J1L6n5m9J4q8p9rk3l9K3J7k0m5p0kR7J54Q6Q6
-43223B97O4n5j23j38j2L2k7m1o9L7R2M3N2Q8K3m3o1j06q8o1n9k8L7J09P3J2M1Kl1l5p2k1
-43191f8J8k0k4L5O6Q4P0LK9Q4J10O4J07R3n4j15j32j14n3RQl2k6j7m9R7J12o0j12K2R6N1
-43159B82N7%n3j05l6L5j0n2J7M9l1lJ3j2kM7O4J0k7j4m7r6k1P4O1kL5L3m2o9p3m1j0J7%J7
-43123F5J8K7N1M9j3l7J0POLJ4L9k6n9q2j38rJ36J61Q9L9K5ql3k5n8o7j5l6n9r1m7k8k0P4
-43088c8O8l8m3o3M4P8J9K0l0j7K5O6K0m7m1mN9Ml9K0j6m5K5P3o4j01m9j7Q9R7M5L0J9O4N9
-43053B72j1m5o0q1o4l9J1K7L7oj6QRN9J60R5m6o9p8j4L7l1MK1p3r5n8m7K3P0L8L3M1L0J2
-43018A54N6P7j6p9j1L0j8k8O9Q3P7J8j09j22j25j10k5RQ0J06O4L1l8k8K2op0m1Jn5jR6J66
-42985B57J07k8m5n3j25r0l3j9M5R3J03O8J5q1j45j12q4n3P7K02J89K9r4j31o8JP6J00J6q3
-42955A34p4K8M7M0Q3M6l0j03j05j3O3P5M4M0P2L8qn8j17n5KJ4%J0Q7P9N8M5k6m3p0k8QO0
-42921C43Q1O8N7p3j01j7M9O1M6l9q3K6J5K8ol7m9k7Ql0q7l5n1p9m7K5j0k2N6J76J06J32Q0
-42888E64o2j31r1j7K8M4P5K9lk9p8j30p2N8J36ok6J9Mj0P9J38J07M5J29J21P5q9j19n1LM1
-42856G81J00O2K4n6k3m3J8l7o2m4n2j47pJ14J52O9J16O7R0M6K09K20K78J79K02J57L31M09
-42828C153O42P46J300J792K828M387P798J2718J3995j601j2983p536m6O668J1444K477j3607
-42811C4175j3099p611m209k613j627j216p20m79l81m34k28k60j22j62j27j42p2r1j0k4N3
-42790F01p1l6o1j6l2P3Q7P2q7j05p0k8n9Q1P2L6m6pk0N0L6k2j42j25r0j6j8j6n2m5p6NM4
-42757h3R6M0l0p4j5N3J57P9L3qK3k1nM6J33Q1o2j63p7K7J13J4m4j51r5L8J77J13L4PJ8L4
-42725D88Q0Q5N6m3oQ8J28RlL3Q2R5J16p0j53n8M8K0JN6K10J23K6nK1K8J73L01M69N20P75
-42694C693J193K065L207N482R169J3615O655j1007j3508p863m263k410j557r89o65m41m40
-42677A936m25k73k06k13j68j14j2No9q8K6N8J3L7n6j40o3o2j2R5J35P6J6L0J7k1j10j87j43
-42648H2o7j5O7J36J12J53K25R6Ol1p3oL3J1O1M2P0P1J41K70L45L87N26Q17J226J834K855
-42621I374M878Q504J3265R744q059j4546r052m942k640j668j034p73m38l78l35l34k15k39
-42603A112k19j21n0n8lj0Oj2M5L6L0p7j09j16rM1m1j82j38m1mk3l7p4k3RL7P4K3LR2L6j20
-42570G7j17O0J67Q8nJ9kpKN3m9q9k1K6j1J1M8n8j64j19m7o1l3o9p5L7J00J48J22J01L1%J9
-42537A82K7k1O6N3l1p1M6N5n3q7n4L5O8M0J17J5l2J08J78J03j4j20j38m9k3k8o7j05l1Ln
-42506A67j9P7N3r3l3K3R3R6j9j00r4q3o1L2J30J08J2J2K0N0L5k0m4o1q5k0K8kj6M6P3L6K
-42473C43J2j7l3k5m0l4Nol2o2n7o4r2lJ35R7K3m4J7N4M5M8%j19j86j62m9Q8J31Oj21q6K7
-42440b01O6P5N2M4L4J9m3j0J9m1r8l9J6O8K4q0o3J1M0J2NQ2Q5Kn9J4L2J3J5K6K0pp6n2K1
-42405B6Ml2L4k9j49j19j6J5R6J09M7l5p0q7n7%N9N4K4j2K8J11K9NQ3M8K0k4p5r8j05J7N4
-42372d5%O6J08K8%M3mk1J7k7qP6M8k9o0k6K9J52J10k4n8m6m3rJ3L9J7j3k7kK5k9p2r0q2n6
-42336@o7n9m0P2J10J0q1qR0Q1J01J31J10J0p5j05l0M9K8k5p2j11l9K2mmk5m6K1J7op%qk5
-42301A5K8R4J33O2m8j10j37m7Q2J1m8o1l0O9Q5O4M9o2j22p1n5J5Q6N8l5k2O4J02K0r5j02
-42270hm1P6P5n7n2P4J18P8M6R7O5qn1j02j23NL1nk3J6P9O9k2j4J3j6pj6k4j3LK5Jm1o0l3
-42234A55m3prj02q8K3R9K6m0k7K0K5n7l7Q0J8l1K6R7J85N5r2o2K0O2L3m1n5n6j04n9mq0j19
-42200a89qR0P7P4O7Pn6kM6k1l0k6j8J2N6J3p2p8m7JO5k0K1J06J25Q3j5o4l4lM0N4N3on0j6
-42164B35L3m6j39q4m5pP7R7J7J4M2j5j5M1nq0o0o2m0lk5j0Q7R3j8q1o1m3j1L5M1O8N7K5O4
-42129A76P7J7j32j13J4M1M4J8N7R7J5l4lK4%Lm1j42j49j41j23k3J10J16O0N3J46J36qp1p2
-42098A52m7k6k6M6Ln9j0N1M3M4j0j27p4P3J21M5n7k2Pj1k8r3p5l1L6M8qj9oJ8P2J50P6k1
-42064B35m0p4m0L0m9p5pqN7Q6O9rq1o8j8l5m8j03m2M9O2J11O4m6j04n2K8O4L0L6O8O1Po0
-42030I8o3mL0m9j47o0O9M2J9J26Q5L9O8jk5j4M2K7o4mO6N6rK2Qj4K6p6j48m4O8J27R4K4J
-41995D15l1j53j48j8M0O1M1l4o4MO5j2L0R2K8kL7K8k6K3R2O2kk4j04j58r4mN1K5n9p0j1R6
-41961A76J23L5m8m2k0M5O1Q0P0M4M0O9N0o9j24j18r9n8n4O8N4%O6L4o9j45l1P3R3M5J1N1
-41929D11Kp1j18o4M8R1N6O3J01J41pk07j86j2M1k5j8L0j6m0n3n5k7l4l0M8Q1N1J2m6p0N0
-41897A47P4k0j5k4J2R4Q0l2n9n2JJ7op2n2k1l6l4k6R6R1l0j8J6j8J5K8N0Q2P1L3M8M2N7J26
-41862F65M5r8j10p1n2l3K5M7k0j00n5M0j8j23o8J7N2M0M7J6k9m3OO2Mj2P4M5j8ml8K1P1j00
-41828B85j94p7L9N1j4o0Q0J66Pr8k9O9N9n6K2Q3n1j55j00o3qO2P0K0j5K9O9O3M1k9J0N4J
-41795C31k8J2K4J2j3n4j32j25K1Q4O5JqN%L0N9lq0m8N8R3L2M3N6No1j14j71j70m7R1Q5J0
-41761F3k6N0J28O0rqN5J3r7j90k11j44q4L4J07J08Q1Qq5j02L0R8Q5P8M6M2J7l3l9J6Jm1l7
-41728A4jM5J5n3o9L2J14P5l4k1J9l9pqO6J89R8L9n4j46j06p6K5J24J12K8o0j10j33o0J3Q6
-41696A17J55P4l1j11o5k3p7k7L5M6K9L5L9j4j09r7m0%P3J57J26M4q0j81k00r9l8k4K9P2K2
-41665a63q0k9Q6P6M5N2N1K2k5k1%NL4oj5K5Q5J16O4k3j28j51j40j55m0J25Q8K9M7Q0K8K8
-41633A10M6K2K9mr5m5Nk4J2L4k5O0J03j5l4NjJP3J1p0p0p0r9m7J6Jj7O0L2kRK9O0K9j0j06
-41596A3m9P0J20l3n0K7OmJ8M1j6k3j5n6jP0J03K7p3k1L1L4J2Okk0j3K8J8r8j10n5j7j1KJ
-41560d0l1K2L3J04J49N1n2r5p8q6q0oK0L0N4K8nJ8L9J4l4R3J35M8n9r1o7o3j03m2M2P9J29
-41527A56P3l4j04j30n0k0K9J06J33J14J8j8Nm9p6k3kP1Q0L9J9K7mn7j20j30k3R9J15M6l6
-41496B54l1J6k1r6n0j3ML7k0o8l7q8l9N9n6j13j0O3J10R7J0j7L9P0K9j8m7K8R1J01N2m1q7
-41463B08m6J9jk0o3k1L4j7J0P1N3j4j2OJ0k8L5N0lPJ0Jn6j11k6Q7P0kPM4o8j55j40LR8J01
-41427A41L6P6O5n1n4m5j9j4k9m2J0O6N2k6L1K9J8Kj6n2l6O1L0o8q3j2k0j15m9O1Q6J20N4
-41394B07k2J1J01J17N3l5j49k06j22k5N0P5L2rL2Q3L4j9rJ3Om6n7k5m1%nL6M8k3k0J5O6N2
-41360B18pj05p9j4j5l5j7P1J59J35L2RL6o3n7J1J2mn4o5j9K0j2l7l9M3J12J04O9Mo0o6n7
-41327B30n4n8QR5R2J5n0j06o4M0J4p2p5rM3Rn5j6OK6rLR0P5l5o0mkP0R1K9N2J01k5j16p2
-41291B07lK0M0L1k9o6n6l2l5k2J9J3Lo5p0l6jP5R5qp9k9J6J6j9J0R8P3pL4L9n8l2J4N4M6
-41255B56k5n7j14j12j30r8P6K25K10J27j1o9o2J3M8l2q1rJ4o2o4pj6m5n8l8k0KQK6J7k6Q
-41222a06P9L8K3Q1L6O2J41J11o5j48q3j6j6j1k8QQ3N1NK6P5Nl4Rl9j25m5J07R5m6l2%kK8
-41188B67O8M8ml2j74j89p2L6N5O8J5n1k6P0R1L1N4O1n7n8n3K1J69J63N6L3K6m3j06q3kM4
-41156D26nr7j06j5J1k3m2l7K0J18J45N6M5l0j28o3L0L2l3m8p0k7J5l5k1L3K8J1J10J13K0
-41125D33J0oj45j66j23m9m0j15p1J6J06J70J78J37R3N0n2k8J6j0p6j01p0l1J6L7L9k7n8m6
-41095H7l9P9J25M6m2j05o5N1N4L4K2r0j69j18k8N2O0M7J3k7n5q3n1J1P7J39J65P9m5m7k4
-41064A53L7M0m0l8N1J15J27L1j07j47j60j11m7O2N2K1M0K6N3L2n9o1K1J9m5j01l6k8K1J20
-41034D1N6j9L0R1k6j30r8J0O4M9K3k2K8Q2K6l4p2p3k8J5j0k0pJJ2Q4J02n5j12M3J03P6P2
-41001C02Kj49k13r0jN9R0P7M4M2P0No8q3l3L4l5m3l4o3n7o1K3Q1J17P8j5K4Q6M3n2l0n1q3
-40967A6n1M7P7j2j5j5n2q3j1J09J61M3L5O6K8k9J7O4po7k8K1Ro5l7JP2J14O2j1m7o2q7j11
-40933A52n4L2O8P8q9j98r2L7J23Q9M7O2l8q6n7K2L9J5J7PM2J35J02L4l0o0j1p6q0L4nm7K
-40900B14M2N2Ro3j38j00J7P0Q6R4P5k9q7j3M9Q7N6L2n5j24q7q6L5J21M9p3p0L3N5N1n1j53
-40868I8r3m1k7j2QM6K5L6N5O0J1OM3K1J5j9OQ4M7o3r9j5N1J13Q6M2%q8j33o6L3J0o4n0J3
-40833A39k2r7n5Jj6p1nJ44J60R8O8P2O4L6j1k9k9j00j05j4K6P8J17R0n2n9l9q6j40r2l4J5
-40801E2Oo3p0n8r1M5Q7Q4J08k2j82j60m3M5R3R3P2j7J7J33J28L8pl2J9L6K2k8q4l1L1kl5
-40768A84J3K9M4lj13o2l5NK5K1J30J84M3l0l6n9j35j09P9J12Oo4j09j14Q2J93R7L9mj7k1
-40737C75l4rl3o7l5M3N8j8j02q9l1K6M5L4J5KL0J7n6j20r3j9L8J2k3N1P3k9k9O9J18J25J34
-40704D78J24O8k0p3j00r3m8j3J9j8n8n1m0qL8N9K9L9O6j9j37j12ml3l0N5M5j3p6q7k6j0J7
-40671c2L9K2n6j40k2J22J58J41M7m9o1P4J51P2l4j14j24m4L2J25L0q8p1k3k0k7n5o9m6k5
-40641h7jQ7J74J57J19J6p7j02l3Ln2n8O0Q4L5m9j21p9j8Q4P6k4p3n0M2K4j0Q3J03rp8J1M6
-40608B83l6m1m6o1o2l3N2J39J24P0K2mp5J1J08N5p2n8j6n6o6r9m9j5J7R5J25Q0P4R7Oj10
-40576D59l4O6M5J7Qj00r6J8J6l4K6M6K7k0n3mM6M7k7j02p3n8rL8l1o3NJ12J64Qj11r1l4j2
-40542A96k6l1m3l1Rm2q1r3kM6L9L9O3Q6J6pJ6L4M9L0n9q7m1kN3K6K1M9N3K3n5p2M3Q2K6P6
-40506D03R1L3Pp1q1k6m4j0M4L7J3J1K9j6m4nRK2L9K5o1r9r4j21j07M5J31J51J43M2p7j4O6
-40473D71K1o2q1j04o8nk2o1n7qqk1n1l9L4O0N2J04J62Q9j0j17j43j23j04J4P7J5o9j11r2
-40442b57k2J33K31J73mj66j02P0J18J22M1J1J7K6Rm8k7l0q4o6J9K7klK4QN6M0m5l7rLNLQ
-40407B42m5q8m6M7P8O5K7k2m8K7K1j9l5j2Op0j44q3k2K6P5M4m2J1P2J7q9j02j1J30J14K8
-40375A52N3O6M0j6l0M2Jr7j23r2%Jj0Jm3p1M6J37J09M1Lk8l8k4L9R8Q9rr0r1j29j05M4Q8
-40341E4pJ9L0jk1j37p2K7O9Q0Q3N9j0p0n8Qj9k9J00J30L2JJ3K7Q0P2K0k3p1l4N4P6K5Jm0
-40306D68j14q7q0m5Q1R6J3pL1k2r0k1P7K6o4n8l3J3O8K5m4k2rN5J29J26K5j6j07j06m3p2
-40274A93j51r7n4l7J03K22K03Q3nk3q3j50j30n5l0K1O4J2q3r9K4J70R1k3K4O3Jj4k1MOMj1
-40241B22n8m4Ql7j25j16PJ19P7L3P2P1N0m3j21j7N2K5RO5K7pJ08J20no9k6K1l2r8j11n0k1
-40208A06mK8L3M0J5RP1N8k9r1j12k8M2M9K8j5l6m3Jrm1PRMN7O0L1k2k4J2M7K5J3m3o8LJ9
-40171B02j3j8j5n3k0J1L6N4L6l0r2j37n4M4O6L7j0l2J7O2J5M5Pk9K7K6j0J8K6Ljk8J3L5j4
-40136B24L5P5l8n3j9k5q1qR8M4j7k2j9J5M6j9q9j44j70p8lM5R0P6K5Mk6m2l1jN5P4O1mo6
-40101A2j8P6R0O7J4J7O1P7L5m0k2j4%QN0P9o6j27m0qk4n6nJ6K7N1Q7O0K2%k8l8m8M6N0k6
-40065C85l0n7l6l6p3l4O5Q7j8j32j04M6R2J5lJ09R2nQL0k0l7K2L9mJN2Ln5l5m3o0j14k7M7
-40030A70K1J25J80N4n3j34j68j38OJ14j2j13n4m1L9J43J05K0q1r1Mj5k7J4j4q5rJ00M0Q0
-40000A80J09nl9lqp4n4k0m1j7P1J38J04P9Q8k6n7o5j07n9M4J73O5j21j15K8J4KL6K0K1Kn9
-39967C04j17k3JL9L9m6m1m9m4K1j5q2p5q2OJ42J06LKK6k8k2m4J3J08L4l7n3p8j01n0L4O2
-39934d7J39J12n5r0ML8N3O6Rk1L3Mq7j36q3mKN6J06M7m6n8l8K1J0n5p2qN9K2k7kM9J35J89
-39899C25J00nk6rk7p2r2l8M1Q2J14R7J9k8m3r2r2p5r3MQ1K9kO2O5k3j4P8K2n4oN4L4j9p2
-39864C25k0N9K7o6p3k6K7Jn2%K8qq3r6L9R7Q1R5Q2%RjJ9j4p8m6j0N1L8J4J1m5n8m0L3N3k0
-39827C53j34p4m8n2K6O7K3q5j20QQ6k6p5kR1J48J0p7JO1O7L1K1l7l7o3n4l6r0q4l8J8L1L6
-39793e4J11R4N6k9r5J1O9m0o6K0J11J11Om6l1k2l9mJ7N4N2O9O1J0KM5M1j7l0rm2p1r2j43
-39759A10j45RR1Pm7J2N0O3Pjmk7M4Q9O8L0J3lm3r3q9j20j53o3L1K0k4K5M6j0K8K1J7P6M6
-39724H1P9J73J11O6k1j11k6M7Lr4j50j27j6J4n3n9N0J69J83R9N0P2M7o2j32j00k8N0J56J42
-39694F13j7q9k4K9Jp4m9o8j06j01q3k9L7J61J09j8kQ6O5Jo1j13o3j6l1n6o3m2mKlM0P0L4
-39660A36K1Q7J25Rm7k1p8n3qk3J2P7O6j7o6k3N8L2n2p3m0K0N6L6q5j36L6J29L3j7k2M6Rj00
-39626A27l9qk1RN2J3rN3P6P7k2q6n7j5j5R%M6Q6O3J5o1p6l8l4J1L0O4J42N4m7k7O6P7j6k9
-39590D70N4R5Ql3p3l3m7l8M8M3j5r3j30j34r0j6J27J69J40P0k0j9m4q7m9p2k1j0p9n7K1N6
-39558A41lm6J7J32Q2k6l0l3O5J18J7K1M0qj19j17k8M1O1M8no1m2k5M6J32R7J1m3m0l7n5j00
-39525B51j06n2K2N1L2p5m3J4j0k2Nl8k9M1O2J8m9J0L5m0p8l2O8J14M4KJ3m8q0k7K1J02J01
-39492B77N5K5j0k6l2L2O3J3j09j04m1p5n8M0Q6L7L8J02P6N5jjk9j20q4r2J2O7K3l5p7p2k1
-39459A4P7J67Q9ql5m4rl2m6nRM3O6Q3O0L0J1MP3Q0k0j4J7k0p8p9n5r4n3j2j4J7ok1O%r7j31
-39421b7o0J6J06J51J20L5j9r7q2O3R3j1q5m7k7n1q7j51o1P3J32R5O2O0M9J6n4l5J05R2M5
-39390D19K9o0p5l5K8l1j56j56l3P2J07J04P5k2p9o0MR9M7m7l3L3J9k5j07m0P2L0l3qK0J4
-39358A72j0L2Q6O4J15J68K5q3j07j02l7J6l9p0q0j35j02L0Q1J09Q7M9J6q2n0Jl9m6J3JJ0
-39327I3P3M7l0m0k5RO1L5J7J1jO9J11Q5j6j55j59q0J4M4LM8J00L1j15j26LQ2N6no4j34r8
-39294e6LM3J03Q3j3K2J25Q5K9j5LN9Pm2j31j44m6M1L1l9r5lN5P3R5j3o5LJ22R0J8q9p4j6
-39260B49NO4J04Q7Kj02j78j52j14n8K8J12J03R1Q8O9pr1k9P7N5j9k1k2n8r7j34j46o5k8K9
-39229a58R7O1L0Q0J15L6L2O8L4j2n4j24r4n2l1L3J13J48O0j8m3n1n4L9Q3k9j38n4M2P4Q0
-39198C13k5j12q1LNj3O2J06J25K7q6q3k2K3M5jn9l1P9Q4M4j00j13j0L3J18J15o9k11j57k5
-39167a6L1k6n4O0J76J44N9q9j32j4P5J31M4o5n5RM0k6r3j10p9k4N1R8M5RM7M0m9L5J24J5
-39135D01o3L0K9n9m3j8r1n7K4L6M0P1Q8P2M6L8K6q4j48j45p0J6M2Q9R1Q6O1L5np5q2j03j52
-39102A26OJ06L3r0j00M3N1l9j9OL8K3n0k8MK8J0nk6qL9NL3O3K5N6N5j2m4pL3J08Q7K8q1r7
-39066D00J9K4q4n1Mj6n8m0K2J02J36O0n4q4l0m1m2K3L6prl0L5O8p4j74k4N6M6J2rJ0Nk2o8
-39031A41q2L2J35Q1p2K0J18N3%j08r6n1lJ0K9o0j68p9N3J16L3qN5O7%n0JNJ5L9nk3n7m6J9
-38996A14L2P6L3K5K2l7m2j00j51n8R8J50P1j9o3p0k0Q8J33N4K9R2R0K4P0O2n5q7r7p9pRk5
-38963C62N0M6k1kn%L8o2j87j94j54n0J38J73O8L5m7p4p3p2MP0R8O8J4l2k7n2r1jR7J42Q0
-38930C39m8j17n5N3R6J16n4o7L8J6l0o7kO5NQNm5q1j08q2M1Q9M4P1P7N6L0k4l8M0O2P4K4
-38896E31q7j20j06pQ0O8L1j0q1r4J7K6kJ1l3p4jK8L3L6j3o3j32q1M3R8O1k7nL7K7M0L1nm
-38861B53M4Nn1q3q9r4m3O2J22J43O8o7q2k7oJ6M3J9j03j46n5O8O8L0L5P2P0k0p9JM6L9m0
-38828B19j04j03l8L0M6J7j4M0N1J8O2J09k1j40q7%N2N3M2O5kjM0P5kq6j14l6K6K1PMQ2J06
-38794D17K2o0qn8j08l6J2L4l4n1njn1LO9N6JK3Q0K5J4J3o6j26m3N5j3j4n0p1o1o9pJ8M8J15
-38758G3J35L6k5Mln3n6j22j56l5K8P0M9n3k4Nl2oR5P6N9J01O6L5M0J8mn6j27j17k1jLO3Q8
-38723A53N5O2M9N1L6n2o2M7O1R7O6l4l2m7j14j57o6nl7L8J37J23J26Q7j9r3q9j02r4j7K3
-38692A91QK3j2l6p4m7J03J72N9q0j63j15N7J30L0q1n6K0O4K5j0L5jrLj5K3Qp7j04l2P6J68
-38659B83J73J04L2o7j17j03q9l7j9m3QL2JJ10J37Q6M1m4j46j09lL8L6N8O4O2Ok4K2J05N4
-38628F51k2k8j00j20l9nq0k4O9Q9P0rq4j08kR1K3n6q7l3%j0l8n5QQ0J20P2j5l2j8l2m4m2
-38594A90j07o4M9K7QR2N4k0J5P8J1m2m0J2N8pm1N2J46J02O7M2m5j38j46l1j1k0K2P6J00O7
-38562E56Qn9k5RM1Q9k1j90j34m5k7P4P8J5L1M5M7l1j19r3m0N1R2M9J0O5j0j25r8PL9kj1K0
-38528B96Pl8N3Q7M8k0m0k9o3m0l0l3J7R8O9M4J7l0j24j90r2J0K0M2j3m1M4P2J15M4m9l4K7
-38495B44N8O5O4P7J02Q7K6o9j01j09j47r3j5k1l9l2K2P3K8J3o2j16n5Q3L6j8m6j00p3M7P2
-38464AL7L5k1j9MR8J63R3L1j3r9j05n4l9j8O7R7O4M4mKM9j3j06l4L1on4n8lJ50J65lr7r0
-38429B95o6l4K6N2N2J6k4m3q1M0J12R5Qr5j09lN0M7L7mp5r1r7m4O4P0m3j39l3J44K54J80
-38397E61Q5l4j07lL8%j02q6J2M7L3rl9j0%j8K3M6K6j2j4k6l9l9p1q0j1J0M4P4J6mL8No2p3
-38361B19Kpp6n3L4Rk9J2R3O6K5l0q0k2Oj7J1KL2Q8O1MkJ8M8K8p3j13o4L3P5Q8M7K6Rj2k1
-38324D37p8j37j37k7P9Ko5k1K0m1m3k2M4P6J0%P5O7k5o9k2O0J44Q2l7k2rl7l8p8j05m3N4
-38291I4Q2P8K0k8p5k4P5j1l2L9L0L0pk6L1K7j2KM6L4M5O5M6N5L5l1q8p1lk2q7n8J3k2M0L6
-38255C26ml6l4M4J8m2l8o0q5mJ9k3j2K7K1j4k1M1K0o1l0j7j0K5M3j1j3Q3J4r0j2P6J9j3j0
-38220A36M5J11L0q5j36l5K2kK1K7j8K5M5M9Q6L1j9n0k9M0L0prqJ7J1pj0j5n2o0J9Q6P5N6
-38185D20M6o5r7o7j09r8K1Q1M1MJ4j3l2QN0Q1J17L5o2q8m9o4j05n5K6J30P8L9O9Nj04j57
-38153A00n4j4n1j6J10J56O8L9N5o7r3m8n3L2Q8l6q7J4L8j9q3k3P2J15O2j1o1n3m2p5m0j5
-38121Hj8K2N6J13J43L9k5n6m6K3N7O7K3p2j02j8M0J1k9n5o5l0K7M2O7J14P4n6q1nl0j1P0
-38088B97Q4k0o8m3l2%J6k6m9m3M4J22Q0Ok4k4m1l6QLPJ4J4Pp4o3L6J07L9K7Q1Q0k2p7o4R
-38052C75Ln6L0J10P3qo0j36q6jN6P6J5J7PO3R3o2j16n8j17j05n6k2O6Q7Ok5l0j07j35n6M
-38019a55nM2J16L6p7j0N9L5M7N0NL5O4qj19k6R1M8L3K9n7q3k9qk3k6k5j9j6K9M8KJ0M9Q1
-37984B23M5n0j06n1l2j5J10P0m1j4K5J17J45P5M0%j06j37j15L2J23M3l5K6L5j0m0k8N8J13
-37954E00Q7K0n0p3q9OR1J1l8k5K0K5O4m7j01JL2j4k7k4k6j6n8q0j3N9N2L4M2M6N0Ok5m0p1
-37919C29r2j1mm3m1KL3L6PPL9n1p2J1M8K2K8%k2l3m1L1P7O5Qm7qRj1kKl1J0K8j4r0n1L6M4
-37880B08O8J29M9q9j40n9M5J77R9p2l5n4j40MM4l1m7K1R8M6L9J07P7j7m3j33j58J4Q2Q8R2
-37849D69j1m5J3q1j58n0Rj2J0L7Qj3K7L6L4ql3l4p8l2L0M9O2R4J22R2J0o4o8l2n0p5j6M0
-37815B82j9j25j13M7J00M0O6O7q7j76m7J35Q5o3o3q1K8J46M5K7M3j0j11j22l9P2J56K15J42
-37786F40L8K9L1n4m2j1q2j08n3j5pJ7qn3p0k8jO5P3L3o1n5k1M0M6k3L6P3N5qq0j29r8O6J39
-37751C74N6n3n4jl7r2k5N8K2L5J08N9jk8k3O5P3N3M4M8Lj8N8Q3p8j97j97q2K7oj12j46j37
-37718a21o0Q9J05Q4J18J04J23J60K7j60k24j55K9J44J31N9M1J8p6p7mjm2rK3p4r9n5L2J05
-37688B35O7m7j7Q5Q6P4M3m8j39j16j8L6M0L4J1p1l3QM0J01M7K4J6p7l3j5m7l3qj1j23r1O2
-37655H2P7P7L4n6r2q7QO1N8O8P7J8M0j2n4K7O0J8l1q0o3j9Jj6l1o1o9JJj1L1K2K5N3L6k4
-37619A69n8J2J20J27M1L7L0r5j00J1Q9L1j11j19m3M9L4k0j7N2J7J1M4M4j1m7j3l5m7j1JL8
-37587B30OmJ4M1L4J5nK7%k8L0L7Rm3j25o7J1j8m3j8Q8P4l6j1K4l9p7o0K4K2m5k2P2P2M9K3
-37551B61l1ll9j17KJ59J49N5k2p4m8M0pq9r3l8LK9K0N9J44J29L4N6L6n8n3m4l7m0n3m2nL9
-37517C22M0ql5M8P5qo0o2k7m7p2k4l7p0J5O7N3N6k2j5J03R1jj09j79j24L7J30J32M7l1n2
-37485B33p1q8n6R3J64Q6Mn9o3M0R2K7K6Q1P5nj08j11r7q7m0k5k8K7O6QQ5J30P1M2M8l9j47
-37452C74j43j04l9R1J28P3Rk8J9%j4m7j32j35n2Q5J11P8O4M9K7PJ9nl1k6J1N5O8L7J5M1n3
-37419E52j88j35M9Q6Q5M2J4N9j3q5p8l7l7Lj0o6o4l2K8J19M2j5K0L0M8L9J23J45Jn8n2j15
-37387E00j29l4O5K7M5L6lOn0j06o6N1M9l1m3q2o8l9mJ7m4o1j4p1q3P9J87K12J41m0j12m9
-37355B86q6n5N8K5n5m6Nj7o8n9K9J23J23jk3M8P0O5M6k9p1k6QjK6O5o0k21j28M4Q5N2P9R8
-37321C89J11K8m6j0M3N4j0n9k3k9q5m2M6L0l7l4M2O1O6j9j09j10p2n5j8L3Q1J13P4M8L2m7
-37289D46m4ko5q8o6j4P8O5Q%K5M2P2Q1L4k1m2r6j12k2K5M3M3Q1J60J38Qq8o2mJ6J2p0j27
-37255D54j24j38r8MO2L6k0J5j3j9Qj2Oj0m7j6k0o9k1L8J7J6K6J7L5L7J01N8J1k3o4n8L4M7
-37221B70j0m7r4j05J3P9R6J66J76N6r0j39j13mP5R3j5n9j1L2J9jK7N7P8K6q4j29n3Q2J33
-37190E24J18P1J9l4m5r1j19o3M3J01j5j27j09r2k8j5j3l0l0jroQ5J87J00l7KN7J9j8J9K4
-37158D87L7Q3M4M4l0j37q3L5N6n0j76k34j06M5J21J30R0J00N9j14k20j39oP7N1n3o8j2J02
-37129A33J33K9k2l1j6L0L5oL1Q8Q3jN4N1j10j04J9L9n7j04K1J18J23K6j4p7j54j38p8J4N8
-37098A73L6J2Mo2j41q2qM1NnM4J5L1Q1P1qm9m7n0l2q9k03j82m7J27K05J70J53J13N6J0mj3
-37065C25o6l1J3L3K4M7M8jn0M4Q9o0p6n9n2K5R1P5k0n3K2P4M5%mpo9r2n0l4L4P4J18J23K5
-37030F05k2m9J9R2L3r0j05%Jm9n9o5OJ5j1k2k7K7O3L8O4Q5J3m9k3J4L9jl7n8q1k0K9J3Jj6
-36994C73j4k2l6j5kK2l1j24r2QP1J5L0J08P7J7K1N1j1r6j24n7O8R4Ql0K5J6Q4P5k1j12j37
-36961B39n9K1M6L4J4Q1L0k0K2k6r8j14p8N5J05J8n4K0J33J27R6O3Kq5j13q3K1R6L9j06j75
-36930B51p3q0j13j4J11Q1k1q2m7P5R8Q2J8o4l9N9P4J4l7q4o7NK3Pk9n5n4rk3RL7K4Q4O4J9
-36895B44rRJ15Q6j7q2j5koL9N3O7O7o2j22o0N3P0k8m9p4k9K4m2rR3Q0%l7oL0N8j2m3N4J00
-36859E38K5NM1O1k3j19n1k6nL7n8j34j00M6M2k1K1j8q4j03k5O9K6RK2J1Q9J00R0J18L8k6
-36827E95k6l5n4k5L6Rp3k2N4R1L4J1l5k0j3n3o8n1K5j9p6j8k2%L9jl7K9O3L7K1j05j63p9
-36793D9K3L1k0M7R9N9N9L4M3M1M4P4P5m3j46j25k8j3J2L6jj1l0k0K4O4j1o7K8R0J33O3J4
-36760F27J9j0l0n1q5p0o3j7N9Ro0p5mK5M1N7m0q0RQ9mp5n5m4k9l5K5L3%JK0Lj4J4N8P3n1
-36723B70j23k6Q7P4J3k8j4J0N6J03L4k3l9Pk0lQj2M8M4j5j06n0n3o9J9N8M2J5K7rm8n8lN8
-36688B74m4j5R7N2K4K5k0l0n3j41r9J9J21M9m8r0j19J5J33J43Q9Kn4%N3k0j4J9p6j22p9j0
-36656H1M0N5N9Q9O7l6q6q7r6j3O9J17J9m6qN7J27O3RJ17J60N2p8j56r7n3q0j4M8N8o3j44
-36624B30p9k4O9L7m6n9m5J1O6J0j6LK1N9K7NL9mm8k5K5J21J49R3J7J2n6j92r1J3p2j21q8
-36591D1j8m4J3R0om6RM6J02J12P4RM6K5q3j02q8j7J04J42J20N7j1p2o5p2k9P7M1p3p7J4O6
-36558C85L3Q5K5o6j04j36p3L2R5qn8J6L1Nq6o5M4N0j0J2R2M0J6M1R4L7l4J0L8J2o0KJ20O6
-36524F81n4j07j54p5L3L9n6j27j03K2N8k5l1%K5Qp8j21K1J02Q0R7K3o9k7J07P2n0o1L7O0
-36493C27nKk0p1p8LO2J07N9qlM0K4J9R6J20Q3%p9j54j33l5J9k7m5%rp6m5o9q2K4J52J38K6
-36458C62M2M8q9j50p5J2J9J7J33J52Q6qj25r3qNOl9M6J40N1j7M2k3m4N4P5J10Pm5j34j49
-36426D08n7jj9l4m6p4JJ02J33K9k0%m6j06k8K1K6L7Jk9Q1Q9k1RJ73J03o5m4j1k1l8n1j1O
-36392D97n7n0J7O1O6J9n9r1l9lk9m8r5j17k4J07J04K2O4Q3J9p3qN3K5j8k6j2j7n8m1J2L9
-36359C23l5p1J9k5j07n6L0J16J25N0p0r2O1P6%k4j8M7P3jo5nQ3K8n4m4p3k5J27J13m3r3J2
-36326C82M8qLR0Q3pm8o9r8j03n3L5J15J03N5mMqJ2N8M1J6J6j7p4j68j90m1Kk7k1n0n7J5L0
-36291F5m2l0M4Oj4O4M1K8O4Q4J5n7NK0j7J0M5M2kL4M5Lm0p3r0m1j0K0P6K3n3j19q5m3j4K4
-36255B8K9L3L3kp0KJ05M9K2J03J23M0qm0j19r7j03q2O0J22Q3K1l2J0Q6O3ok1l9o3m1L0P8
-36222C97J16N2m3j34r5oP2K7n4n4k2P1O6q2j34k9RJ5N5O2Q5nj6oM2O6L3K7l9n5m2N0J40O4
-36188F33o4j02j26j45m4O7J05K6q3j04jP2J15N0p6j11o4Q0J50Q2m0j00j23n4j0j4O3J11J29
-36159D22R1jl4RJp0RP5n0q3R4R8OM0or7p7kM0O2M5k9j26j43l1M6Q8Q5K4Kn4p5k4L1qj4J07
-36122D51R5o6j24j71q0M9M9kl6P0J58J47J01N0l6j07o6J5P7J8j08n0J05R9J0o3j98j35k4
-36093B28l0j4K6N8P1J7ml5k0M1K5J2j9m2m7m5n8m7l2k2j6R5J31N8N4J7nK6N6M7n5r5n8q5
-36059B33oR8L3l3m0m8N6L1j9m6j57j03mK4M3J8K0Qj7nM9J4q8o4L2N1j5L6J14J10K2j53j74
-36026B0j05L0J01J09J09loN9P1N1j9n1m3N8R4J9l8KM8J7l4j4l9p7j0M4P3J19J12M2K2l7r7
-35993F27j11p9m0o6j4M0N6J05Q0Jk8o9j26j55j97p9Q5J33J53J11J1k5k1j0p2l7Q1P7O6Q5
-35963E82J10O8J5K5jn0k1j10j64j03l1O8J37R0N3kq3n0J1j3o0k8J0l4j08j46l7M4o6j53r5
-35932a42L4J27Q1P4J9NM9j5%M3L2j3q1j17q4M6Q2ln2N2J09O9J02Q2l5q0qo1k3P6j0mP4L3
-35898D61o8o9J3J17J26O1q1q1N5R2K1r1j29r0j6M7K3mK7N0K4NK2l1j37j56q1L3R6P2M3M3
-35866C97O3R4P2Q7j4j18j90r0K1L6N0P5L7n0j9L4L4j4mM9P6Mr6j57j01O1P4q5j24p7l1L3
-35834A27J2K5K9pm8n5o0L6N7J14J57O4j2m4k1n2o3k1J0K3L3R5J55O3j9Np1j05q8l1L2Q1P3
-35801D94N9L1n4o0k1J04J37M3k7o5j18r7j1pO6M0m1n2o6l4l8o2p7K5J47J72O7j00j40p4k3
-35770B18K7L8m2o2L0O9N1J1o1j00j6L3M6K1%o1l0K4M5R7O5m6K2J19N4J5L8o9j57j20j25j76
-35738d2j18J3R4J22R8P4O9R6J7p2j5J2L2L9K4k0n9j1L7rk5J6m1n6K1N6k3j22p7J8rj1L5K6
-35704A89L8M7L4l0j11o4O7J04N1o7j34p9j9O4J14R2K1r4j56p2J09J65R4N1M3R2P1N2P3J0
-35674G55n2o6j20j34p9l4J8N6L0m5l8j0j2m2pQMl2p3q1p3j2L9O4N4K3M7M8M1rk8K3M6R2P1
-35639D72K3L7L4J5m4j17j20l6O0J00R0R3P2p5o4K3L7k8m5m3j42q7JL4L4M4j5J0N0k1j4j0
-35607C68M0Q8oj03j43p2N2R2J30J07nJ2Lr8j42j56p2J01J69R9L2m0l2L1k1jo2r8k1N1Q6L7
-35575D26k9k8k5k7pj9m3J1J43J75J9j34j20p7k6K6J8l6m8J7om0O0J19R3j1o1l4L5P1P3L9
-35543E54o4j35p4J0J2k4j8M3N9qn7q6n1M3Q5L9J1n2qQ7R0QJ9P4J3o6n3o0l6JJ5k1l2k5n4
-35508B39n6k6M1Q4M4n3q1RJ12J43Q5l6n6L9P7J7k9r0j10q2m0q1n6Jj8L2P6P2P9lo3PQ8O4
-35474D29j9k2j3k8j6J7N4j5j4R9J03J5qN4O5qp7q0q3j14r7M0N8J9M1K8L6O3m5j78j67n7L4
-35441A14pj29p1O5J06J43J00L0m4j43j26j5O4P7R3J03O4Q1J19k4j89j31qL8m4j28p8N7J17
-35412B34O7K3ml9l9kN7O1K7Rq9j39lN2%J14J82J12M0ol1q4r3j08q7KQ2N3k6qM7J2J7n4j03
-35377B76j01o6lJ17R4l1n6m9o9p3J7K7K3J50J97J08K5rn5o3m3m4m7k3K8L3pp9j20o7RO3R4
-35344B56J3m8K3Kl2J6L8PL9J15P7o1q2l7m8p1o9KO3J19J36nq3n6oJ06P9J2j6r7m9P0J24N9
-35310E96l6q6JM1M2K6k6n7l1J5P3Q2L0n9j04p1n4m9k6pk8M8N0r7j07PM3M8j5j5JLO2J13Q
-35275D21n6k4RO2J06j8m2L1l0q6o0p1K6J42R1K7n4k0P1L5L7Q3J05J4j34j34m9m5p5r4j2N4
-35243C10L0MRk4l2J1K7L4M9M6QN3O6m4r7n6l3N0P5L1J7L9l8J2Q1pj55k00j19m6J9Q4J9K6
-35209B49R8N8K9%k8k3o9p9QL5L2L1j6p5p2j7nj7K4L4K8K7l3r8n5J2k9n5k2k6m0m1NJ12R2
-35174G4L9J04J27K0K2J02O4k7j10j14j6k4r8q9rO6J30K01Q3k7k5%L7j1m9K4O2K3K0M4kn2
-35142E89p0p1n6l2j1PL8M0O5P6O8M7m4o0m8n6l8pk4j1L8O3K7l8J4k2q0p6j02q1MJ01P1oj23
-35107A92k7N4J4O1M9j3m5j08k6J13Q6n6k8O5Q4N3M6K7pL0j3j07q4K2N2L8l2n0K2j0k4k7o1
-35074B90OL1o1o2K2lq9MO9N7P7J17Q8j0k5m5m0qp5o4L7K9j8j0M8O5Q2K3M0J7p0p4r3m0O5
-35039C80P0m0r0o6K1J17J25K8j15j90j23k8Q1J27J03O7N5l4j07n4p1j3J16N0k8M0J3o6o3
-35010C05K7P9K1p3m4oq8j77j02k8K4J16J26Q1P2L8j3oM5L1k2k0l5n1l5l5jL1J7L4P1P4k1
-34977D35p6j0j4m8p4j13M6N1j0J2J0Q7O6J2LJ0O9J13P2p1j22p7l1m2kM4j8r3p7n2k3oo6n5
-34943e0N4J39J02K5n1m1QL1k8p0M0J91J58J1m3m0kO7P7O3K8j2o8p0q1l4Q8K2m2o9l6ll9p2
-34909B53L7J27N6J8L5N6K5L6L5n7j2j3p4J8P1J5q1r7K5O2R0R5J8l9q7l2l3j00l8nKQoL2j9
-34874D21k5q6j31n2N9Q5Rr9q2oJ21J77N3m1m0pP3K7r1j28j23q8oJ02J53J62J07Mj04j17n2
-34843B75p6m0J9N0j3L2L3KOqk7rQ1J05j0j40q8oN8N5N9M5M3M5J2k1QKK7L1l5r6p2K6L5l7
-34807C71l6nKK5j2l8k3J6O9P7J3k7o5j3O2P2R7Q0j4o6j7Q6J34M9o8r1q4n2l5r2p3r5j45m1
-34773F1L7M9R6J31J09L2q4j10N1O7k7l5O0J47J05K7k3q2r0j0K4j5l5o0j37r3n1l0Q4N7N2
-34742C07Q0K9J8l3l9k7JJ2K8P3j6k1m4j15L2J18J7q1o3N6O4N9P0l1n7p1q9j3npnJ5pL0N3
-34707C38JK3O8M2j0k2l0p8r1l6M9N5M9J04J52Jr2o3j6Koo2m6K4nMk9j4O2K5L9J20N5p5j59
-34672C79j44o5Q9J81P2l0p6n2J6Q6K4k5m6j1L4J8RJ4L2J0m2q8l7K0oj8Ol5o0q5q5MK4K4M7
-34637A84O2Q4O9P5J08M2j4K2J5l5o1m8j9p0n7M1K2%Q2J06M5l7j13k08j13L4j0q8n0Q1J39
-34606B88k7m9l5q5nO2N8O8K5k4M2M2J7K4M6j5r4j25j18K5J52J22K3Jqp4m1k4K5J5nQ3J32
-34573E21K7p4k8R2O8k1m7j11q8nN9K9r0j84j26LQ0O5K3J11J53K1o2m6kl1pN4m0o6l9ml2M7
-34539B50R1kqO4P9Lp4m7RK4J7KJ6O5M8n3m5j3p0n7j9m5o9K8R1N2k9l8QQp1q2l1N7J38M7l8
-34502C06m4n2NJ04J37R1R4J16j6p2l9m5m8l8j4Pj0m7m6%K9jK3O2K0L3L8J4jJ8pp6j00j08
-34468C33j4L5lL8P1J3k7N3J62J03L1Lo0n0M3J12Q6j6j43j02J4N8j4j51k02r2J0M1Q4P2n1
-34437D37j05r7n0K6N5M8J10N1m0n0p1m4J1J09J24m3j22j8M6R8N7N8N0Pqorl6o3l8k9K3J00
-34404E81R3L7l7j50j74r3k6P2J30M0k2q9j05l6O5J25N9o2o1o1j2J9N0K5l0n0o3o8mPJ4j5
-34372A59j7K2qJ1L7Q2Q4j8J3J16J08O5rn7j6j6r3j22r7p8k5M7K3J1N6J11J03K9l9L7K5r1
-34340D53p8J9M1Mk0N1J5k5jNj7k3k5kL6P6P7M6k0n6k0n8j07j5J51J44j5j37j53r7n9p3j2
-34307A05Q4J59J13K2P5J19O5L4J4PQl3l1m8r6r7j15r2m5J3jo7o4J3Q3N0p6r8o9NK0RLj9J4
-34272F4L0L5L2N9Q5J9J4L9K4o4j17l3q%L6K6O3O7L2k2n4m4p9r2k0R5P6J2pj7j7j2N6J14M3
-34237D35Pm4j9R6R4J2m7j86j71J8J04M9Lj2M6R8J8n3l8J13J83O6l0o4j06n7k2o1k2j5NO2
-34205D62J25K9p1j54j29OP3M8j6K4J41Q1n5o0k9l1p4m3J4L5K6N7N6%N3N1n6j01n3jJ31J10
-34173F49rm5k0K3P1Q0K7N1jp0j17j12NK2qjk4k3oJ1L3Q1N2n4j03p8j9Km0k4k0J6K7m3m2o6
-34137B25j38j08QJ93J31m1o6J3M8M7Q1O8lK1K9L5J0p%n1l9l2NO6O9O0K4l4r7j08o1r2p2J3
-34103A97J47K05J19P3Mk7l4RJ5p2j07o3l5n8r5j01j0O0N9K6J03N8PPn1l7nl1n6j5K7O0J17
-34070D96Q4k9r8j05%R8J09M3J1K8K4rq0j19j03r8j5O8P5Qj30j39k0J1n7o1M3P8M5ol6J3P4
-34037B03J17P8pj21j46p9O8J53J25N1o0j55qJ58R5PlN5O0nl7p5j10k6P7R1J9n4%N7l0j09
-34005C89k0R3R9N2rk7M5N0qn8j2M7om4n6j24j07r9j76j10J05K47J94O0M1jm7n8L4J64J47
-33974H05pj10j08q7q7j00l6L3lj9O4R5K6j0M2M6JlL1M8O2L2j07j30r3p8j7L7M0J46R5M1M4
-33941F93l6j39j27l9mLJ6Pl1p8n3J9N2Q4J20J02K6J1J4K8O3j9o7m8j3Pm0m5m7k7k3m7K7M3
-33907D32J2L3J0o6j16q2l3Pk8l8N2N3M4N0L6M5O1J9J3N3J7l9n5L8OpN1N0j6j2Nn4j30j28
-33873B83mJ36J58P4N1L3j06k31j70n1L2J3p1q2k0P9R9L8m0qM5O7j7j02KL8l2j3J5J0k2L9
-33841B43Q3K1pkK3J11J24L8m3k6K6L6L5l8n3O5N6j5l2m8q5r7p6n1m6J6oo7j10k6M9O1N7L4
-33807B50L4Q2J10M2m0%J7k0q2j00j4O4N3j4OQ4K5j2J9j2k8L3k3r1m4mM9R5L5l3jk0M1J12
-33773F13l1j03o9o7m4kJ18J24j6o6o2n9p9o7l0L2N5J0kk6n2l6J3OL5N8O0L8K8J9L3O8N4J
-33739E54m0Ok2j39j52j00m7%j0l0J1R4J29Q8k7o8l1PN5J52J32j5r3l2QJ4l5j02o3kK0JJ9
-33706B82J26N8j5M9L2Pk6kl8m9j8M6N5P2Jp9l0N0K6m1KPl0r1j25j39j52j0J51J49L5q4q2
-33673A37j1M6R0Q1J9L6J12N0L5N4Nk0o1o8l3JJ5m1J3J19R4m8q6j4M7J5j2n3o7K3K5J5J4P
-33639E39J00J41M8r0q7p4p9oP9N8J0n2l0J8n8p0l5K7K7o3q2l1pj4K9N0L4P7P6kk6R0J27o
-33605G18p5n2j8j10k03j38m0M2Q4Q6Rl2p7j17j13n6R5P9L2J3N2O0K4K4K3M9M5J1o6p9L6P6
-33573C82K9q1o8j8K6O1J00J67J11Nj06j54j21j9J11J91J55N0o2j39j04j5j9MJ7j0J9M9Nl4
-33543E32n1k2Q7O3P9J9n5rkk4pK9J3M1M6j5l5q0p9r5k6O2L9l4k1J5%J3O7Q6O3Q4L1m2o0o8
-33507F44o6n0lM2mj7L3N2Lpm5p0J9P5K7M1L1j4m1r5m9ol7n7j08q9J7M4Lj8PJ8L1N8M2N7J5
-33470D83r3j12n3j6%Q2P3P5P6lj2K3rk4l0n3p4k6O7R0lo0m7l9KO9N7N8J03O9J3l2o3m1L7
-33435E87K6n5j06r7N0J75J03Lj0n6j12pQ8J08L6j4k7l7J2J8k1J3p1j58j32q2r6p3k6PO4Q7
-33403A97O9J10M2j11j13lL1l2j8J05J47J28M6l2q3m4o3j09j03%J05J06N2rn8l0nj3m2p3l8
-33372A59M2L8M2J01R2Ok2J0Km4n5q3n1nm9l8L1J28J26J7k7l6l3k4J1K6J4Jn8n2N8R8J0mK0
-33337D51n0r5q3k1J27J34L4k5J2J02J19O0J3l0j03m9qRk3kL2j0rK8P0O3j6m9k3L1j6rM3K3
-33303G30j7n3l6n6j20j48k5L5l1r6o4O8P5%P1n0j64m2L4J9l5l3m4k4m3o1ON6N9J00R7j1m1
-33270A56N2J5j06m4J66K01Nm3j9JP5J50J27L0m3m5p7r7p0o4p6o7j4O8J0l7N5J17P6O1N7k7
-33238E93k7K4M5m0l0k4l7m0p5j8R9J63J02NJO5N6k3r5n8o2j07j35j03m2KJ8K6O2M9N0N1L6
-33205E31N9J4j00j42j26l2N0J33J35k7n6q1n3M2J25J14M7K0J9L1J1n0p2o1n1k9n8n4M3K1
-33175D03j0L2J03M6p6n5p6q8k5J0K2L5R8P2pl4q1q8o7j5j7j6Pj0L6R4K3l3m8o2q5j5J51K02
-33141D26P0q3q1l6o8l6P2J03N6j3n8rm6PJ14L5q1q6p2j8P9P4M4K8j5q1r3J1Q8N6kj0R9J38
-33107F12O2J2K2J4K2n0k9K4P8Q6j2j06j03j03n7k2m9m5L0J21N7k8o6q8q6J5J07J00L7kj2
-33076E41J6N3J3n9p7m5j4NQ7M6LPj08j48r5j7O7Q0L8j8jJ1j4l4MO3L3J1KqN7O1k3r9j02J3
-33040C49J30J29j6l9rK1l6j93j81mR4J24P6Q6N7o3n9k2k8k8m5MJ5l9k9M5R1Q7k9p1n7jJ16
-33007D75J67Q7j3j14j12M2J28O1l8K5J21O2J8QlRn2m3m3k8r1j11l8l6o9k4nl3l3j7j7K4K7
-32974C34K8L0P5J41P2m1oN4j9p5m3m0j9j6o3l1L1K9LL7K4l8n0j1m1l1m1k7l5r9p5K5J37J11
-32940C30J45P3l2L2k2q6m2k0K0j8r0q3J2P9N1J7k6JP1P3K7k1q6n8j3L1QK3J05Q9N1K9K3K3
-32906G16K1o5k11k31j10M9J31Q0ml7j02p6J6O0k0m5K1O0O2L0J2Q5J67Kj68j41n4l4%N5P0
-32875C39L1J4K1m0o8k0k2nkOL0K0j2QN1M2Q8M1n7n6r3j50j61p7N5J02N6J5L8M4M3M6M7N3
-32841D27N0M3jjO9O8p4r8lM2Mk9p9k8K8N1K0oj4l7k7J6j06j28m7l0L9R0K8k6j06j22m6L3
-32807@R5J18J20M4j6n1L0R8MKK0q2j27n7J7L9%%J0M5J12O6Kj6j5o5l5N2K1l3j8k2o9r8M9
-32772B40J85J00rJ9k0q6M8J81P5p5j28o0l0LJ00J51N9p8j47j23o0Q5J71J06J7l4n4l0n4j27
-32742D25o5m1Jkl4PQ8J22J11N8L0N9M2L9n1j50j08K7J09J05k3j19m5O6K2j13j43n5l0J3j
-32711C44o4j0J3N0Q7P1JML5N9j9q3j21p5j3RJ8M9R6N6m3o7k2PMN8J21R6M4j5l9j2N4M1l9
-32676F95j28p2j7k1pj2J6N3P5Q2pj4m1j51j08o0K8Q3O2K1l4k0J8ln7n9M2J35J9j35j01o8
-32644B14m8j4P3J71J05P5N0k2oN8N9o3j23r8q1n7q2n3M4M0L1M4M2J4JK3J2qJ3m2l1o3m1l
-32610B34p4j19j33p6L5J49J67Q4k2m9J1L7N1R0Q3km8Rj5m6k1k4m9k8k5L0M1Pml1J0O1M5j0
-32576C68n0r0m5J10J24N3%jo3o4k2j3R4J40P1Nn4l7l8L0O0j7o8r2p7K3L6R9J22jn8k4o5o6
-32542C90J0kQP4L9L1K6N2O8r5j45n0J4J1o1j8K9l5k7K5J4nl1mkK3m1n6MN8P5J05P3k2n1r
-32506D75K7L3J0K7K3L6m6r1JL1J9l0Jjn7k2L9j0l1j4%O0N2J7m0j23r3K7R8O9K0JL5J03J11
-32471G57k5j03l6J0k2m2L3Q2L8o5j26p4R0N2j1L0J2q9l5O7P5M8NL6j6p6r0m5L2R7M6k1oj7
-32437F11Rj3r2o6M6J12Qn9kP9Rk5lnJ9K5q2j01l1MJ7p6j01M3N2j11j24n4M3J04O3M9Q5N7
-32403D90o2n2J4M5K0L7M5M5pQJ04J07l0j44j34n8P2Q9m6o8o1M2J09L4m3p5J6L5M4j8K1M7
-32371F26j8o0PP2rq4k1jm6j06j97n4O5P1Q7Q4M6J9L%Rj8j2K4lo7o3j2N5P4jr7r6m1O1J11
-32335D08L8n0p4n4J00J52K1M7J8o8%J1m2o9o9j0Q7J08M7N0j7j56j53p3P5J42O7j2p8j7N3
-32304D82Ro9j24m7L8J3qk1K6J43J13K3n8j08n3L1Q9J9l0QK2L1J9k0PM5P3j1p1m4n5j1R3J02
-32270F56Qp5n4j7K7j8r2j18o7N1J31M9k9r4q3J8J08L6j5m2p3n2mL5J8o1j11p5l1J5Q5O6L3
-32237B25J2J0Q0J34J89J57l1j42m8M1L8j4n4r9pJ26L2l9k7m0j09j36q8o0n6K1J12J02P9J9
-32207D27k6Kl1o8j6O4R7N2On2j05o3n4r0J6J01J9j7k1N3M7J7l2pP8K6q1r4rJ08Q1j8k6L7
-32173D21L0k9k4m8m2nk9k7jloO2P4Q3J8r5r7k7M8Q3K7m8r7n5L0M4J9OK2J34O2j35j93j16
-32139H6L4O7mJ3J11J28J06Qq4o3Mk5j7M1K6J4Kl5j8L3R1K8q6r2J0Q2N7q0j03L6M9l4o9M3
-32105C59J22J23M9RL5j2N7J00K3k9j1j8p3j36j23l3L1k9m1L3L8mm9m3kQ2K8k0j8m1OO4P0
-32072E47j5n7q0mN2l2q1n8NQ7P6J1k5qL2P6J5M2N9N7N7M0j4r3j07l3mR6J32J2n1r2j18k5
-32038D99J7m4o7MM3L6N3j6n9m3m8j14p4PJ5m3m7K1O5N4P7Q3Jq5n0k5N8J05L8M1L7K5M0k9
-32004E75j18m1J7Jj2k8oL7P1J57J02p8j91j12l5o4n4K9O5O6M3j2k6J2N6O7N0Rl1m9n4j28
-31972C18j34k3JLlqM6J07K0m2k5O9P5n4j11p1J4N7J1l5k4M5K7m6l2K6Q2Q8kjQ2R7M0J7K2
-31937F36K1L4R2lj45r9m8N4J50P9L6N4l0j02j15J2J11O2p0j70q3kl0M9P2k5p0p4l4J1%j2
-31905C61k0n7L4Q9K0m2n9o8k3M6P5J6J3R6J24O5J8j9n4r6j06mK9nk8j2J9N2K8m2n6J5l3l8
-31871C38%M0N1O4O6M3Op6j43k25j62j5N0Q9J85J27OK9ro2j07p0N1Q6M9J8J1K0J5j5m6l8r
-31838C67nL0k3J9J41J76N6n1k2p5j16n2n0o5o8k3L6O3R7L6n6p7l0N2L4k4j7QJ2j5qj4l7R
-31804C08J8m2m9J3O9J06J31J02O6Jq5j05p7k3lM0O6M4n3o5l7o8r3qP8J16P4kK3O9K8o8j03
-31771D71j8O1Q9O8%n0rL0n7k1J7rl6k2k6j4R3J43Jj01j02j32q8K8P4k2r7l7J1j2NJ7P5J36
-31737D66M5p7j5K8n1l4J41J69M2m8o5J0j5r8QL4n3j07j8J07J29O9M1%l4k6KK6K6j3m7p0M
-31704E76M9K2N7O6N1J4lQjm6j46j46n5J0K9m3q7p8L3J54J61L5k9KL4Q4P9mq3j03o5k1%kj
-31669E51j4m3m7k1pJ2J0L7O8P4Lj14j04J1O2R2mn6rK2L8l8j04j09o6JR0J22J1m4L9L2o8p2
-31635C55l2N3P2n1q4qM8K5o4l8J17J46R9P6l0n1N0K4r0j12o8l3n2L6M1K0J7LjN3Nq1n2K9
-31601D22Q0n6j52j12nP6Q5L6j0Mj1LM8j0p5n1M9O6j3LJj1k6m4K2Q0M3K8J7n2r7m8jQ0J19
-31566D88O6K3j8l8j3N9Q6N2o1j50o9J0L9Q0P3p5j34o8J3O3N2J4l0n6l8M2J04J11O8l2j34
-31535E27j69p2N7J20R1K8k7o2JM1l0m8J2K7J6j6L7R6K9j9nM0Rr5q9%k4k1N6J11N8K4p1j21
-31501E11o1q7q1QQ9J30J08Qp6q6o9o0l4OL7J9L1JKm0KL4Rj9j4J6N0O9j2J8O5k2q4k7L4K1
-31465D96o5q5k6on5n4m0Q0J44P6rn1pJ6Nom9L1P7l8k9O4P2O4N4n2j20j3J00J2j15q4j2K0
-31431C95m2m2J15J60J21M9ml9l0l6l6l6n5o8%J3L3O4J9RM9N5L0pn5p1r1o3ML2l7p3rN3O2
-31396D69K8J0k6n5o0o6N9J18%q4l4j2j3R2Q7L4%m2m6M4J16O9J2N1P5O5J4j9l9r3j02k3K9
-31363F58k4o5m7pL4N8pm1joj8j1J2op4j09o6L9J53J80K08J08l9p0p1n4Jk6mL9j6q0j15k6
-31329E07P7M9k1p0j07k7O4M4m7j35j37o7OQ4J20J08J45J14N6R5M4p3j33n4%%L8Oj12j01k2
-31298D51O1Q1o7j49n1M8O4Q0O1L9pj9M7M1P4M7m9l2o9j54j38j4J16O9qRJ9l0n2n3K2P4J5
-31265E26L5N0J1j1p0l6n2l4O7N4rJ9Q9K1o8p5m6o1OJ7L4J49J03m8p5n4LK6NNK1O4Q6L1K4
-31230H07l2r0m0O7P4J6j2k7j4O%L0o9j00L1L0j6j10j83j70q1NK9M9M5Nrm3j3L6L6jk2QP6
-31195C18Q3Qn8q8p9K4Q3O8P4Q4K9K6L5k8%qK6R6Q4j7j30j17QLo3O2J03M4M6R7Q3qKl4j43
-31160G13j49p6k5o0p8PK7o6l2M3N1N8qJ1J08J07K5k1p2j9M6K0p7j06k4LK%o7j11JP5J11J21
-31126E38Q0k5jL4j2L8O1J07P2n4j14p1n4j22j56o1P2O2L7j8j9K6N0O9P6N0M4j3q4r6o4n4
-31094C98l9Jpl5M0Q8knP7O9J3NPj4k9J3K9N1Ql2l3n0l7J7Qk5Qj0j3qk5k3l0p4o5KJ04J09
-31056D91K2M3k3o8j6j3N5P4j9r5m9M8Q9K7J5Q1P2L5k6p7l4m8q3m6M4N8pk1j3ok9m3k5L8J04
-31021E55O1l1j2K2j0l7J3M7Jl6j7O9L3j42j57n9m1mM1J14J62J41M8R6J43P6j19k81j94m5
-30991D37L8J3l8n0j1R0J28J11M7MJ4m5j45j34n4L4N7m6p2mK2L3N8P4nmj6o8j4k9o7m4l2k2
-30957B60J02J55M4p5r9o6LK0LK8K7rj2J9P6J03J06J19N1q8j88j95m6J91J72Km3M2Q5%m7q4
-30925F56m3M6j9j19j16m4N9N2m2r4o8OM1L3O2P0J4MLM9M1j7n9pj0j19j12J0Q5Q9M5J0qL6
-30891E34M4P5J00k4q0j4M9O1l3k0po7l2K3K1J1n5q6m8K6Q5J4p5o7O3N7J4M8M6%l7r0qO4K2
-30856F14m3j14p3k3o1J2Q0O5Lk1l5k3L4N5no0rk3k4Ll5l9L8P7K5nj7OJ3N9N7N2K8l7%J6m6
-30819E44j65j18K0O0J3kO4M6M8K1j7o7j1M9L1J28Q1o0j1K7j9j7l4k6l5m8l3J9O1L3ko2j11
-30786D07p8J1L8L0L4J4J5O0j0l2j2l2j9nR4O6j2K8lq5r0p3n6p1n9N1P1L7M5M6R3J24J6o5
-30752E78r8p4m1K8J08J15L3l1m1j8L2P0j6k5k4j1L5K2K8Kn9k1n8j40r3q9n6J5O3O8L1Jo7
-30719B67o8o0p2M2J43J22O8Q6P2L2k5K8N7nol8rl6r6mJ13J12l5j82j74p5j3N2M8j9p1r9n4
-30686A01N9J34R2o2k0J07J74J65J56J39J5j11j05k9m7j55k08r9L7P3N5R1N4K3P2m5j37j45
-30658C84j15q0m4O3Q7J03J03J09K6p4j46j07j6K5O2M4N2qLL6K4N6M1j1j03j31pJ11J14J03
-30628G04J7j42j79m5J04J24J5q4q4k9pJ5k2pP3O4NOQ8J57J01J7k6j03j15o6%J2Lj6j8r2j12
-30595C58p7l4j9K2J00J83J78O1l3q8l4J47J74J2j02q2j8Rq3j32m6L7j8n5o8l4J7K4N6J06
-30565E61Q2R0J18O9l8j08l4o0j61j11%O4N7M9N9K5M0J05P4o1q1m8ll6j11m9j8J7R8K0l3J3
-30533E89P1O3J2ql9j4Jo9l8K3n5n0pM7K5m9n5j2L6J7L7M1nmL3j9j61j10MJ6N5R9P7m0q1J6
-30497D46Q8J0q6q7n7J9O7J14J96J39j06j54J0O8M4p2j28j06p7p4l3N2J49J70R4J5n4n6J1
-30468F02K5k7m4K5O3j3j5j0K9K4M6M5J1n3p3J2K7k5l6M3J15P5M4J5l8K6J20J01q0j90j64
-30437F80n4n2o9k2p1pP0K7m8r6l6%j6p6m7O2L8J5J4l6m1j0L7M7J00R9K7p3j9J17J26J4k5
-30404F75l3q7m9K6pp2m8k6k0L5K7J6M7M8kML3om5K4J10M9o1j02q7M2J10K2m5p8n5l3l6K8
-30370D04Q3O3N2O4M2Rr3j10k3K6O4P3M1o9r8o8lM0R4J12L1j8j9N4J5n9p5r8p4MK0p1n2Km8
-30335C15n6L4O4L1Kn1p7j2N8N9Q2R7M0J1P4P1k2q7q0kJ2N4J29J7l5Qp2j53p3j2kM6L5Q5P4
-30300F64qK4j0q0j26m7K6L2l0Pj6r1rL1j4j4M0K7M0O1Q4K1n0p1n6rqJn4j03o1j1P7N3p5n5
-30264A90K1P4P0o8j45o4N6O3N5J15N7k3mQ6J72L8j02j09p5J5R0J09M2j7n3k6M8l8q2j03r0
-30233C02k9pNK9J01R2M0l8o4j8n8n4kll4l1JM8J08L7J4O8J20J45M6n9qO7R7k3q5p1q2n4J
-30198F01J0l0n9j3M8J3Mm1r4o4k6m1q4j1R9J11J31P2pl0L5N3Q4J37Nn8j13j30n5J1M2J7L4
-30165F51j4j32j65q1J4P5mm6N8J77J64l8j66q8j4j0J7n9o1M2Q6N2M3P7J01J6j23j05J1J67
-30135F45J57M9mJ5J7J3j6m4p7j13j23k0L7pL3P8P4P2mj0l1j04j25n3K8O1P8P4M7p7q7jK0
-30102F02N1M0p3j29p3rL0km0k9k6L2J36J25N0Kj7jo6j19m9l0m2n5n3l0j12l1L3L0O9L5oj4
-30068B29N1R1O0N7P3N5J7MJ4N9L7mj2m9l1L2Jr5j06pN2J1J4k2n3%P9Q3O0L0l8J7M6%m2o3
-30032F50j2L1m3j49o6L9Q1N3r0o4Om6p8n4M4O3PM9L8k5l8l7j3k8o1j4K3R9Q0%l2n0P7J37
-29998E77M0l3r8m2M9LoQ5P5KK7Oo0o0r2j03n6O6L7J5O4P0K8rlJ3M3Q7J6o6n3o6r3r9o8j8
-29962B78l0J9R1Q3Q4O6O9J1m6r9j77j22qk0M3R5J25P3nm4j5K0l8j5l5m9P5J22M5n3j29j04
-29930C10QJ7J7K7K2M8J41J14k7j33p5l1Lk3J0R8J56O3l8j1Rl2m9n3n7q1j22p1M0J01J23j9
-29898D85q3n9q8J6J38J14M8p4p7j7p0j08RJ10J21N9J8N8J39J04m9j21p0J5K4k3m9m0k5l9
-29868D66rM7K3k8j1Q8L0q2j09p3k0M9J26P5K3m0n0qm2oQ1N8J3N4L7m5j35j60n3M2Q2M3J8
-29835D84j5l2M0O2P6L3n2r0p6J6qr4KJ36J38jo0r3o7L5P6K9l5j06k0Rj8%n0m9M3J03O2L8
-29801E16O7kj40j32j8K2M6L9n0lO3Q8K7q5j21lJ27J80O4p4p2lL5L2J8L6M8Ml9o2p2k7l3j11
-29767C65m1M4L2l3K1Q2R4l7j47j22n1N5J41J46J23J21N9J9J4j3j6j7k9n2rO3J18R8O7l9q0
-29736I76o0o3j9m8j56j17J7Mm8j2M3P7L2m5n8o9m1m6NL7M9O8O1N5N2L4j04k01j36n6K0k4
-29704B27r2j2O6J09J49Q4J7m2p3k5k8oK9J6N3J16Q6j0j02p9L4J44J00J9o2n0o4j03l3O0%
-29673E28m4n0l0Q9J28N5k2m8q2q2p2p5K6O7L5Rl6J4P2Q4N2m7j24o2K9J1p5n6N6N9J9K0K0
-29640D68N3Q3N7L6l8j39j74j16Q0K20K52J43n0q9m0l3QLKk6j20l9J7j9j00o5J6M4K2K4M4
-29609E24k8n2rqRJ1m1l1O4J28J11O8N7J7r8j54n3Ro5l5O6P5Lp5p4k3LQ6J60J26P4N2o6j93
-29575F38j21l6k3nk9l3JJ4jmlNk3m9l2j4K5k9LN7P2l1r3J1O3NJM1O8M6N5M9J8ol1m7l3M5
-29537E74L8l4j02l2J33J68L7p1m6L7Qk5m9q0p7l3pl0L0O3J04Q2j01j38l9K7Mk4j3o1q4N0
-29505C09O0p9m8P3N1J1qL9J29R6M2J7Q0J34O8r8j73m7R0Q8n9j38m6rm0L8j7q9m9LQ2Q5Nm4
-29471E56rN3Pn9j31j45p0L0L2O3J23N9o9o1RK1M6J7J8L0K7o9p8j18n6R1J27P1Pj3J4k1o9
-29438D33p6j1J6O5J15L9q3j06%j2j9P7J86J72K5p8p4j9j3n2j23j65j08K2R2J03R5K2J1J2
-29408E46JM3J7QL2Q6L3m3j8Pl8j30j13j09q9j3N8Q8Q2O8j5j8ml1K1J08R6K3n2q6j06k4L8
-29375D66O3J39J61M3p4m9l7n7j22j56j28J0J07Q0J0l0m2k8M0j4n1K9J4l1M4J03R2N3n3n9
-29345E23j5n5r7q6j02k2J11J57R4K7K9N4P0kj3K9L0r7j26j31o9P8J15L8m9n5p9q6p3o3j3
-29314A22J7M2J29J05K3M8J2o5nPl3LJ06Q9J9Rn6j00k9Rn2n3L2M6J4l5j8MJ0M8N0M1k8n1q
-29279D52%N8M8K0oo3j21j9Q2L9k0rQ6Q2nJ1N9R9l1j67j78p8N6J34J27N4l6k9N9J76J10k1
-29247I69j42j78j33n6N0J08L8l3p6L2J05K6l2l0l2m4o1o3m6pJ4Q0R9J40J21N7j7r3j30j52
-29217E14j06mO6P2Ml7l2p3l3L8Q5Lj3ok0j9O3J12M4r4j36q7QO8N7K0J8N0L5J4m9k0N2R0O7
-29182G51L2k8o4o5lP5K5m1p1j8J05J23J0q1l2K5J9M4Nk7oj1M9P8K7MJ6lj44j98j71j13M7
-29149C59J22R5M6no9j26r5k8O2N3Pk7k3KJ5m9K2J66R5l5j0J2n7k3j4jl4n9qN3K7jJ2L3P8
-29114E95Q2%l0M5K0q5r5n2o1l4j3M3J00N9oO0N0mJ0L8Nm3r7o2Oo5j10QL9J5j7n6K0J21J05
-29079E91M5P3J8p2m0j7k6k2pj3%K5L4J3j3n1p7k9kn5r5k8j9N4J63Q8J0j4j6j4j4m3l9%M0
-29044D48K3L1O3N4K9j9pR4P2jm0q2p4J0O6L0K9M0m3q0k6kr4m0Q1M1m3j14p9o4oO8J33Q1K1
-29009F00J8J3Ll1j4K4j0kk1k4%ql2N1N9lm8n6k3k5P5J50P3n8q3J3R0J11N7K1l1j59k01o5
-28975D64J17J28J00L7L2oj48j31L7P9l6o2j5m1pL3J19Q7j6n4n7j35j52l7M7N4ln9n6K9Q8
-28944D36Q0O1M7j1Jom3qJ6N1L4m7o1o7j34p7J9N7N0k3nO4L8J8M2K9O7J9q1r7k1K1J4R6J06
-28909F85P5P1L4L7k2p6r9j42j50j34j3J39J21K9l4n9J3J09K5mL5%k6o7j07q0PJ11L0n5N7
-28878E10J07M3k6l8N5J02Q0L9m2j05j48j07q0kN7K3O1J05L4n6m4M6J4j55k18j09k4P0J10
-28849C02P9P2Q2M6kp8r0kK2M5P5J25J81M4q1o7m5l1l0mK8N3JKL0M5K9M1Q2L6l9j01p9k3p
-28814G41k6O1R1J0o3j00q5o8nol0jNl5j03q3J9J24J03n9k8Q3Or1j10n3N5O4K1J8L2Rk1N0
-28780E25O0MM9P2K8l6o9k7L2P3L9l8q9q4m5RJ8j7K2J6l2n2k4oL1N2l5o6k2j7j8k6J8R9K18
-28745F62J40%OK4l0p2o2K9Q4K4l6p4j5P0K8n6j01j27r2j6N7K7pn4p1K8R4M2o5r6o4K0J29
-28712D26J05N2K1n5p1p4QJ12R2M9J9n2j1L6M8P3L6l0r9J4J02L2k3m0o1m6M5K8ro0j01j13
-28680D53m5P7N3m0lN7J4o1m4N4M2l7n7JJ3j3J5J9o1o5nOO3J04J29O2r1j33qJ35N2r0j01n8
-28646D37QJ6l1j34p5K4J6o9l2M7K9n3j6P2M4k8rN7P3j5p4l4j9j8KPkN6P5N6M4P3M3l9K3J26
-28610F80K4l7pJ3kp9n1P4K5p5r9m5N4P1mM9N8n4p9L8J68J30k2j20j69j07m8JJ09J38O8j8
-28578F84r5j13r5K2O6LJ2K5J2l3l1J9P9O7L4ojN4l8r7r9m1P4J07N2J3l3q7J4%n2l8J4N2L5
-28543E79ok8nN7O0M2N0k6j17j80o6L5P2K5j4J3Q7J47J04k1o0jP5J25J14mj71j85p0J2k9j6
-28511E98N6L9L0J6OJ4j9NK6k7l0l3JJ4L1Jr6j23j5J46J60k3j66j00j8j6j0l1o8n5M1k3l0
-28478C01M2M6l0j00o1j2M5J06J33L0L6N6l5j24j30j18q8kM8J14J73J06J5L7L3L0M0ok6k7
-28448F32n9j4Po1lR0N8Kk2kp2r8m5j18j01K1P6O6J4m7rM6J13J05L0l0l5PoJrJ0m3j13j8J00
-28412D73O9k1RQ1J5j02k5P3mr0m1l1m2RR9Q3k4o4k5j7n6nM7J5K3j0n3J6J6j04l7K6J21J44
-28378E68J7l5P8J04jk0K7J25J13m7j04m9q8p4J3M7K0q2j01jO5Q8l1j42n0O3K3p8m9J0J02
-28347E11J32k4j25p3L4J20K4m0N2J72J34k9m5k7l4j05j23k8pm8QJ4N8Q1mm5j5J9m1q1n3m4
-28315C68J9J25J00L4nn7l2L5j0k7J8j8j8pJ4M8L6m5K3R6Q4j2o6K6J08O1p1j03l7NJ8M2N1
-28282H03%p8n9nM7J8L1J1p8j09J8M3PL2J5n2n6k0qm5O8J29j0m5o0q3l6K1KM3O6K5p4j42j17
-28247C02q2J0O6J27J28O5Q6J19O5q9k20k37j42M7J93J20J9k2k3L3P0Rq0n2j8J0Ro4p5k3l0
-28216C21q4QJ07J17Lj22j23KJ19J26R0Q4P8J7NP3O5Q2Q9j9r1j18j13r4r2m5QJ9J5k7o4l8
-28184C98%M6qr0r5%J02N7j2ML3j3o5K2J21O7k7L0K9l0l0J9J8n1k4K4j3QP4N2j0J3P8K6j4
-28149G39M0O0L5J0m1l4J9J3j4p0j22j30n3j1j2N0L3m8j2L8RL2O5J1n1j03o2J8Q6P2l2p2J6
-28116D79K8mML9J15P2L8J07J28qk7nj0m2o3q2m1K2O7Np6k9O3M5j6k4l1o5p2j9M0l2j13o0
-28082D33j2J7K9O0O3J0M3O6l7j10m8L4LJ1O0O3M7Q8J00k7NJ12P8n4j15k10j03L8NJ7M4Q5
-28050G95N4l7J7Q1Kj06q5n0m1j1l9n9q6j1R8N3l7Q0J93J52L5PL1L2K2Pp2r3k2pj24j25KP4
-28016G30O9n6j37r3q8l0L7M3J9m4q6r8q6m1M0J01O4j0l6l0L8N4R7J17K7r6j50q2l1N6R4N3
-27984D45N8Q8M0k0m4j7J2Kk4ll4p5l3K1M4Lj9m1l6M9R1mj6Q9Q1j1n0K9N4n8q3lL8KJ1L9J18
-27947G43O8r3j00n2J3M5K5n5o7L0J24J32j8j18n1L9M9l8r3q9K3P2L8K3M5l9j26m7M0K7o5
-27916D85j14j05q9p1L2O0Q5N8N7P6O2Q8J0r8j00m1l5KP1J42J40N3J7J4l9r7n6qj5o0LN8O5
-27883F50J03Q9Jo9k5l6r1j20j31j03OO4M6jj7K9L9k7nR2Q9Rp0p2k1R1J15R2M5n4r9J9R2N9
-27849G89J5l1J7M8l9o0PL1n5j23p3m2l3k2%M2K9O4J5l8j9KK5K7q3r9LM0K7J0K7P9P3j5m6
-27814E92p0l6J4N4O9N0O0K2J7j7J8J4m5n2n7j09j03l1j9K9J10J23L6n6j16r5n4j8LN1J22
-27783E06J27M5k0n3n6OJ05J34J14J04K8j06j10m7j00j46q6M5pl3J7Nq2p8N1O6J7J10Q6k6
-27753F16o4q4j08j33j31n3N7J37J06JN4M3j7N0P9J5kN7J0n5k0O4P5Rq7o3L1L0L8K6rm2q3
-27720E47k8N7P6K2M2j2n3K8R3K3m3n5l8n6j8j7k5L6K7k1k5LL4J1J4P4J04J28Q1o6j42j24
-27688F77m7j0o4m4l9p9kP3jp2LM4r6j12nK0l2kN4L8j4j8J4R3J17L1m1l6m7K9J12J00M5l6
-27654F53o2ORj8m9k8J5M5M3O8J14O0r4k0J8p7q9l7K4R4N8mo8j01lN2K2j6k8o5j48r1K9R5
-27620D07K5J3J07R9N0L6m6n5j18j35m0k2pL9R5J01Q4Op1p2m3K3R9O3j8k0kM5J14Q3J8l6m3
-27587G79o0p2rl2l9M3M8K1M1J11L7n8k5oQ6N0j5Kj7r3o2L8Q3L7o4j23KP5P2qp8n4qN2Oo4
-27551F96q3l8M8O2P3K3o4n7n7K8Q5J7p1q4n9JJ6N2O3N2N2Q1L3%J6L3j8m2L0J8k9O4J05kj13
-27516I31o4M0N9M2Po6o0J8M7o3j59j31nP1K3kK2j9j0L9L8n4m1K4Nk1jM6NO2J13P1K1n6J3
-27481I45ro0J8M4m7j67j49l0N6J23Q0O1N3m1j09r9n0J2P9J00Q1pj37j59OM9N9O7J2L8N7m8
-27449H28j40p8K4L8j7j9K7jj6J5L8j7j47j85j30k2L8M0N2J17R0mL1L1j0j9N7P8M0l0l0L2
-27417G11Pn2k9K2R0J31L8p2q7p1M7R1l1p2KJ9Pj9q8r7p9j15m2R5P7O2J31Q7K6L6L9J1k0j3
-27383H42J7L3J7N2J4j26j49l8j8k2Nnj5J9R8J16K1q9m5k2o1p6j4L0L0L3j03j48j18j2J77
-27352D43J59K0K4J5KK3M2M7L1M2k9j20j25KK4n4jJ22Q7K2m3j09j14pJ3k0K7P6k0j18p6JR0
-27319D76J57Q6n2q5j5J4K9K3k6popj8k6QJ13J2j12o5Lk4l0j9J1L9M9Q3Q2jl6J4L2k8n9J6
-27284F31N7o6j21j5L6O7O1J7M1MJj9oM8J3p4q4m0r3q4K0L1M2O5j2k8m4r3q2oJ13J10j8o8
-27250D04n0om3o4%P0nPP7Q7Q6J8m1m8PO0pr5o8J3P3L9k0nj0K2M0m3m5O1J15J29K5j14q9M
-27214E84O6Np4kJ08P4p1j20p1KK6J01J23k4j50q6J0O7N6k8JQ4J51J16N7M9Jk8n8p9rK9Nl
-27180I12K2j6kL5Jm7r3j22j12o1L8L0l6j2O5P5N4O3J28J09pj40j58pj2j27j20q4p0k9O7J44
-27148D88J00%o8m4j5M5O3P4P9K3J3Mk3k8o8o1j8k4mpKL9M9J2k1k6m2j6L1K5KN3O8M3N6Rk5
-27111G88q3j75j26LM9L8N2L7K3K8kN7P8Mn5o9p9l0J4N0Q1Ql5PJ39M7j68j89p4j3PJ6j4m8
-27077C66q7m2J4N3N4R4J45J22L5j02j09j3R9J06k3r7LQ1R2Q5j0o0m9Jk1k6l2p7m6J3j0l0
-27045E29n0n8l9J6L9L1M8P7O6J0o5pJ49J16l8q4j8n2q2r3j9Q9J22P8N7K7l0J8Ook1j08r1
-27012F17pO5R4Q2l1r2o5p3j8O4O6N7J9j4q2j49p7P3J04L9N9R5M7q1o8J3j1l1l8j12j32k4
-26980C89N6j8j46o0O3P4O1lm7l3%M2J34J72O0J2m7j34j73j60p7O2J43J01k2l8l7k9J13J45
-26950F03J06M7n6n0K0J25J58N3o0j63j95j45p1M1J20J14O0j6m8p5m5J8N5J03J29R4M7l4l9
-26921H96Lj9r5j24j59k05j12O6J64J92J22j4n4l9k1J1O3K4l9r9n3O4O7J0j4j1J0l3r4m5M
-26890D66o6j30p1J3Q2J41Q6O8R0M5nPM1Ll0n2m5P2J54P2n3m2k2r9j12k8o6j14p0m8k2N4J36
-26857D55P7j2%qm4k3%j9k1J0Q0J15M0rk5N7O7k7o2L4J3k0J3m5r1o7pMM4J22Q1j1o2j17j28
-26822D14l6J19J94J03P1k0j24j20p4k9K0Ml4O1J24J11l0j55j72l4J33J16m8n9L1L1J1l9J1
-26793E80Q7M0j5m4r4j7J10J01n4j41o3O9J36M3r7j06r8j21p7J05J58J22J2n4KN8R2M2k0K1
-26763G77R0J3j25j18o7k2P0N0k0N6K8j05k04j32KM2K8R2J49O3Ml2n5m4l0qM3Q3K9k2j2n4
-26731E69q2j8M1P7P6N3J9K6k3kJn0r0r0j0L6O9O0l7o6n1KO2M1Q7J05P7l6r8l0j5r6r6K5J7
-26696E53j34j15L9J00j2lO1L3N3Q4J6nOR0R1Lq1j57j19o3K1J29J11k4nNr7j64n4M0j3n1K4
-26663C62M2j2QL0O9P1M8N7L6m%L0N5J14O7l1j12q1ol6OJ8j9k1p6r4O9J56J49L3o2p0r7q7
-26629F12O0J29L3KNM8Oq6j59j00OO9J3j0K9n9k5P0Pj3K4j8q4j16j08RK0r4m4J10J22R2K4
-26596E74K6P4K7k7l6N4J07N4LJ1O1Pj01j73j37l0j9K7M5k2PL7N0O8O1l6j09n2J2P9P6L0M7
-26563G95N9P6R2P6P9n4k02j17q4r2n2k0o4j05j4O9R3P8P6O4M3J1m2q3o9k8l7j3M3M3K0LM4
-26530F88j2r7m8mO8J03L0K1j6r4j12n5ol7L2J45P3m1l9m1rj2l2MJ4L8P5N3M6M6J2m0j19j18
-26496E16j05p3j8J2Q0J60Q0L0N1P6L4m0j11j42j27k3P9P7k0NJ47J13k9q5m8R8J73J08J9J4
-26466A051Mo2j02m9RN0J02K5k8L9O4j9j30j54l0R0j2j64j12K3P1J25P7JL7R7M7n5j13r1k1
-26435G70lp6r1j6M9O6n3j06qJ24J11m9r5QJ21J20j6j08n8N9P4k6j60j87n9PJ2J63K43J12
-26405I28l5r9o0j19j52k9R9J90J74Nkl6j30o7%M1K5OP4Q0lJ9j0p3j7k7l2rL8Q5P0k5p8j9
-26371H12j7r9r5q3m1P1P9k6l3k9QN0P7O4LK9o9l3l9r6j8K7rj5Pm6n7M0Q6O0L9n4p1K1M0l5
-26335E48j07r9l3J51K01P6j7k5m0m3L9J1j0J10J27l6r4l5j3J1L9M0Lq2j11nN6R0N0J2j5n
-26303G94Rj8p1n7L5Q5R1J13%k5K3n9q6o1p0r7k9O0L1mq9j14m1PO2N9k6kN0M4J02J38M2q5
-26269H11j72j45j9Ml7M2J34J23Oq6r0rL0%m4K1R9O8j7m8q7q6j9m9q2k4R5J07O3J06P5QJ3
-26236G91LN8M8l3p4l6j9n8p6q1pK8O2P7P9k7j38q2J6KnJ9N6J06Q8R8L5n3j02j9n9r4o4PR9
-26201F45J15J4N8J18L8n9l4L6L5k2k0o6j09N2R0rNN3k7k0L1mo2p2l1L7J6p9q6j6J8M9L2o0
-26167F66r8n3K9j6j7N1N7Q1R5l6j80r7N5J00R4N9k1p8o1N5J28M9n9n4q0j5J01P1O3J11Q9
-26136A089L9m2j44j19l8K3J1j1k6p8q8m2j6J9RN9Q3k4j17j20j42n2J01J39J06R8P3Ko0k3
-26106G09N8L1J1j2MQoM3J1mM6N7Ql5p4nO0K9%n1m7l6k4N2J11R6L3q0j53p8lL3Qq0j17J5R2
-26069G10J63J15j2q9k2K5l6j14j05l5N9J02no7l5RL6Mrm0j30r5QP2Q2L6j4K5N9rOL2l3p1
-26035F22o2l7m5m3L3Q4N2JM3K7j1M9J65J85Q8qj02r7p5o2NR2N5M0K1j02k43k62j35l4N3J24
-26003D21J02P1M5pp3m5k0NO7Q7J17R8K1N1P1j3j02j33o9RM0Q0J5l3o7r2n3p0k2N8K4j0J5
-25970E88Q1O0K1L5l0j04j4Q2L3k6n0p0M3J85J50Nj3k5j05j43j34j59k03j40OP2Q9Q5O8l8
-25940C49o2N3J67K01J13M9k6k6L1l0j05r9n8j0P2R0L0%m6qN8M9O5Rj32j42j05M9J57P5kK8
-25908G94M7N1m0o0k5O2J9p6rj0m4o1m0L1L3n8j9L5o0j09l7N0jL0J35P8N2N3K4M6M7N5%j59
-25874H34j18k3o1j03n9K3J8K1M0J3j8RM8L9j4L8R7J0j03o2K1J7NL8pp1K2R4O5L8J9J3Jk2
-25840H62o9q3j39j16l1mJ5O0P2J7m4P3J27K1m0r0k8L6J3m1mL6J55J50j7j04j32j04J1pPJ14
-25808G16J44P9k8m9LM3M6M9k3m0r8j43p0J7N4k0k1Nm0l7Nn5j22l7O5J7k2o8n6l6m7Rj5K3
-25774B48J18M5j01j16nJ17K02K35P3o5p0m0n8m0M9N7O9O7O1j0j81k02p0M8N3L4O0J31P3p0
-25744G12j35n3R0J28O6r2j59j32r1N5J04L6J9m3k7Ll0j7P0N3kl0Jl3NR0N0N1Jn2l6k1ll6
-25710E42q2q4j2J3O4L1O7J22J9j9K8L7N2O7K2o2p5p8j17p9pJ9J6K6qJ0R8N8p3j10j09j24
-25678B52j10J2P8J08J50Q3L3n6l2O3N7RJ0l2l3K8PK8P2N1Mk3l7lO8J20P9L3N5J4Jl7l3m1
-25644I78j06m1k9q4o8j0L3O6Q7K4l3q3j9J31Q5n5j00r9j05n5M9O3ql1K6R5N4n5L6R5k1j07
-25612G13p5l4P5P0m3j14q8lP5O9O5M8k7m8K8l6p7L8R4Q4Pq1p5m7K2M3N8mj2Kj8N4N8k4o6
-25577G31k2J2j6J7L4j5k5k4o0l9K0N0K2K3L7L1k0OM7%j5o%K0L5K3K2LL2M0m7j04r5m9p7j18
-25541D73k2N8O2O7j6o9j7MJ2J6l7k0ll2k4K9k8mP3J23N8o4l8O2M9j1l1n4j6QJn1l9n4K1J09
-25505E95Q3J8o4m4nj6k4L0Q7L6n3OJ7pO5R7lj4j1j7o5o6K1K4KO2N9%LK0O9j00j02K1k7j19
-25469E78o1L3N1J5n9n9J05K08J08J4P3L6q6q1J8k8l5k1m0p5p0o3J8N1Pm0k3n9j04o9L8P6
-25437D56L6P3N4m0m4n2j3N0K0m0j7j0L1Q8N2n5r0l9J4P7J25R1J0k1m9p2J4J4J9J9k5m2k4
-25404F10J2Lm9m0P5J48O5RL8j3j12j65o6J3J1L7N1P7j2l9JN5O9PJ6K0L3N8L1on6j27j53q7
-25370E14PlJ2O4Pj2J8Ml9o0k1M6Q8m3j05K7Q2L3K9M6l9q4J6P5M9J14R1j7p1r7m1k6n6n0J0
-25335E68L8Rn5m3k2m2J7P3j1p2k1M6O3L4p1j11p9k0M5L4M2N7Q8O1L9M2k8o5NO1L0pj5k9j5
-25300F46J8j4j7j7JL5M2O6R6J0r0pN1N7K5j3M4O9K1k1l2J8Ko3j14p8M3Q5K1k3ll0r6j07o5
-25265E60j7o4j5M5Q3P3j7l7%P9J33Q7O3Q1J9j13j34j44j47JJ30R6l0q3n2%N8N8L9J3J9NN
-25232G94R4N1n2l4nl8r9j14L8N1o1j3m7j07p9j07r7j5J45K14R6J6k7r1p4p6q1rO6Q2K2N7
-25200E00J03N6QM6R9O3Pk6r0o6k2m1m0j7k2l1j2M9J04J13L9k5QN9n9k6O1r3k06q3K7O5N8
-25167F06K2o8j13p6J8Q1J02N7k9j5m1MR5J31Q6j8k8n1m4L1L3J0K0mo8j42p7NN1M6k5P3Q7
-25134G59n0k5M5O5mq8p3m1qlK5K2K7QM1Q3Jr5q8p7j22j02O9J05J0KN1J04J69J34O6l6m7k7
-25100I00n2n0o7n1%J9pn3k5O7M5MQml3p1k6O5M8p9o2jO8J33P0K6K0Nm0k7P5M2l6l6l3o6k8
-25063G48jp9o5J6j3l9J7L8ORN8K8n9j2P6P7K2k6q8n0N2N6j8n4p0j09k1Q1P4Jk4J0O0M8pO7
-25027H09qj19nQ8N6l8M8R8J3l1j8n7n2Jj6q1r1%R2O1jl6q5n3O5M5J0MO4J31Q4P1j2j11j25
-24992H01q9m6j0J01J60J11P9n5j02j14q9o5l6ql7m1K6O0R7R8O4qr5j31l5k7m3QN6M9n2p0
-24960E57M5P1j7J8J39Q4Lol6n5r8j08k0M0N9K0k5K7O8J4rk4l7l4m0KJ09J01Pm5m0j07q9J3
-24926E87L6R9N7PN6L4j8p1r3J4J21P9k5j49j15mP1O4J4j1k5M3K4k6j7%m9k0K5M0N6J6j08
-24893G12j43j09qN7M9K6J3l7j19j24pR3J0n5K9Q0J01Qk7o3m8jm7p3k2P0M9LN3J01M8k8n0
-24860E41qJ09J63L8p6o2k5J3J3k7MO7L5k5O7J03L7k6n9K1M3p8r0m3j06q0j2K2M0K4L6kpN3
-24826G03O4KPL8j2m0j9L4O3Ol9m8o8o4j6Kl1o0l4J0O1Lm9m9j4J27J09K6J6jJ6L2K0mK3Nn4
-24789G65r8m7J2K5J05J05m0j06q3L5J30O5l8r2k0Q4O7k0m6N6P7O8O0k0l1n3n8L1K7nk3o7
-24757H65m1J9M8M2K3k5j02j15j25r6jR3J01L1l6j5k0j19j43p1KP0Q0J3PO7O5mJM0K5k8KM3
-24723F96j7p8k3P8J14Q2Q9L3p2p1LJ0pL5J5k8l4j04j09l6k9r4k3J72J85R1J0p2p6K0j1j03
-24691F46q1K7Q9J38P3j6r8j13j64p8M4K8L0J9rn4j05j0J28J91Q4k3K3l2n7o5l9j0l6NR6J08
-24659G39J08O3nm7n2K2O9N1l1j24j03m0qN1R9M7p3p6j8L7P6L7j3J3m9r6k6L1L8L8L3M5ok2
-24625H08M0L4k0j13o9QJ4QJ06Q1q5j72o7K1J55K31Q5q1j10j45l7P4Pj2Mj2o0j1j7j6O9O7
-24593G85N0O2J27P2qo6r0q3n2rn3p7n8K5O5K5l8l1jj7pM9N9L7k6J9N1O1O8Qp2q7j04n3O0
-24558F91oo1j7rl7oPML5L1mkj%Q4Q3k7m0J1M1j6n6m1KL7J0m7k6Q3Q5l8j9Q2lo7L3L7M1K9
-24519I03M8O8j0j05p6k5l0o7K2J0r8l4M4Pl3m7M7J24J01Ln3j6K7R1K4p3j68p3K6M7n5j62
-24487D67j06lJ9m8p2L3J01Q0N8L5Q3J13M6m5q7j06n6K9L8J5Pj5q4jR2M1J0O9N4M1N1K0Qn3
-24453H34j49j53l9P7R3M3K0L4N9l1m5K8J6o2k9K2Ll4m7J5M0lj4J2N5P7Q1K2j19q8m3j9N3
-24420G09L6KPO6N5o8o0Jl9p1QNJ2J27R8p0j37j35r6J8N1pJ6M5K9l4m1P5Q2J3oRM0ql0m1J8
-24383F79J4m0l9j0L0rl2qJ0nl1M8J04K2o9q5K4J36J9j58j44qN8l2o3k5%M0M1p8j52r0J6O5
-24349B28O4J00J04P9j8j12r9n5l5Q1J04P8Q5O7K4n6j9J23J89J10O1k9j08n7l3m5jL9m4j13
-24319G12J0P0J7l4p7m9n9k0P7O9k8o0j1k3L3J08N7j4k6M3N4l4o9j3Nk5JL0M9J22J31M4m5
-24286A045l0L2K2k6k8J6m9j29j26NkKl5r4J3Q0Q4Q3P2Mr3j61RJ52J11n7j62n3M3l3j09k3
-24254E63J23J92P6j1j7j07j84j35l2M7R3J24K1m9j07o0P9P8O1L2%k9m8n5q5l2Qn4r7j6O3
-24223D42N6K5Q2Q3m5o5q2r2o8J4J24R7L7j9m8p5l3Q9J08j8m3KN2M2o3m6L8O5O7pp4r7j00
-24190D48PJ07J00J06Q2Nr7j05m4K5N0qo2KJ0j6N1J42J23J4j6L2N6M8P0%r2p8k5q5j67k16
-24158D67j80o9L6K1L1J38J44L8QP4N1nj9K0j8n4PP8O7M0J6MNj7jl7q2l7OM0O6J3m1k2m1q6
-24122F61m7L2M7Mk0j2J5K5k6l9J1N1k2j0K6l4o5L3J24Or7J3J43J52j1j26j7J32J32m2j36
-24091I03o4O2K7o3o3m1k6o2o0J4M7K1j6l1lM7K0o7r5l9M3R8O6L0Jo5o4p6k1R1Q0L9o3j41
-24057E29p5M9Q2J19O0p5l7J7J0mm5p1M3J34O6p2j22o6m7oQ3P9Mj8PK6J00O4k4j7m2l1M3J20
-24023H83N3L5J09Q9jj2n3n9m6k3q1j76j39KL7k2K7P1J8r2j64n1K6k3K5Q4O0O8P7j8r1l6L6
-23990F13J05J17M4l6j64j26NQ8P6L7Ok5j7Qo9j36j27o8L1J54J34N0N0J3l4k2K4k3o8o4j7
-23959E59J08J11J4j09r4L8J18R9Qo1n6n7p9o7m6j5l4m8k9O9P9O5P9O9N1k4J8P6L6K6Mp3o8
-23926G67J01J33J9n3p6q3n6J2LK3L7l7j42j33k2O4J29R7m3j37j62j01m2L7J17J36P0L4Ko3
-23896F31p1l4PL6J5p4m1K0P8Q0M0mj0NK8km9j20p5QP7J16Q1Rj07j62j15rJ14J71O7LM2P6
-23862H31N6l6p9n9r0m9j2n5m4O2J29R9L3no1q2%J15K19J41J6n2j12j17n8Mm9O7J04l5j12
-23831G69j05j0kl5j4K0O8R6L6j8j4QO7j3o4OP0J10N3l2p5j48j00j2L3N0N0L7L5nk6N6O3j4
-23797I40n0%R7P7K0K4J6p3j24j30o6O3Q6Q9N8l1o7JM9oQJ9k2m5pk4m9K4L9J0o5j08j00q1
-23763E72r0K3J56J53J13M4k5p9r5pJ6j1pPn3j5N1Qk4jj04j01N0R9O7J1L4P2P7L3p8r4k9K9
-23729H02L7K1ml5m4o8j22j35k9O8J35R8M0L3J5J4K9K2Rl4o3j7m3j01k6M3L9K1PJ5j0lM5o
-23695G53l3K4N4P1L7l9r6q1n4o0o4o8k1J6J5M8O9K9P9J91J31k0p1J2N2jn1o8k0j7l9QL5l9
-23661G82j20j60n5K4M6M9O4Lo5k1L5O4K0l1J6M5N5J20J45n2j55q5j8p3o4K9M3L5L5K9j3n2
-23629F75J9O2N4M2L0j3j18r7kM7J0Mn9p4l3l4L7J48J38O4mrK1K6j2n3o4l7J7L7j1k3l1JN5
-23594H13Pp8j89j29oK7M4P4Q3R1K1o2n0m4m1k1j5L8P6%n6m5M2O1J2k6q1j08K4J65J45J10
-23562H82N5ML1J6n9j24o1J3M2M2J8oj4n0r9q3mk8j35j19j9j7rK3J27J55N7ol6L8J02Q0O0
-23529H76M7l4p1r6j25p8J0Q8J35J07Q3N0j17j71j06q0n4QO9J04J39R5%ll3m6LK6Kl7k1pN0
-23496H13J22Pj21j70q7n7j8L7j3j9K2Q1J00M8M3J34J47ok5j0m3mL3Mk2n2J6M9M2Rl0r6r8
-23463H36j18o7J9MLj2q7m5J0J4J2rjM0K0L6O2m2m5L4J0N2J14N5pL0j4o6kL2l9n3j3o1m7k6
-23427F29L4O8Lj8N4J15P9j9n4k6nP4O2J0O4J3j07o4QJ1K5L3K3K8j5j30j60j14J0Q4k6j32
-23395E57j23m0N3J38J48j3q2j1j4o6m9Q7R3PkJ3N0N8NL5P7K3m1o0n2K4K9LL5K3p6m9K1J4
-23361H15K0M5K3l7l2n6%Q7K2l4l5k5R1Q4j2p6n8M0Rk3K1Qj3m9j8J25J24M8j1k9n9n9N4J6
-23327A006j09rN5n2r3p5k5Lql4o3l1J6L6K6Ol0R4J63R8K7p2j24p6m1m7n0o2LO0j6n8N3J61
-23293G32J62Q2M3l3q6j36j68q1K4J29J28J14J23R8N9Mp9j05l3j9m5O3K02J56j8j18j18r8
-23265I82m1k8o4o5L7J02M9k2o4m3r8j54o9NM5j0O4J39J3k6LK4J9po0o7j7J20J16rmO1O2M3
-23231A036Q6J11J04P4M9K4J4K5N7N7L6P8J38J66J62L9N3J79J88K33L39M38M84M89P59J160
-23205F578J501J944K655L811N932R527J4670J9309J3021p814j9769j6641j0853o739m281
-23190A2851k832k059j484j202r94p11m80l29k25k11j75j58j94k32j25p8m4q6j32j13j6k6
-23168I45o0KM3O4R6K9rJ4Pn9j17o4j0m8m1k2O8J08Oj22o8K7j0l6P7J60N4n1n6m5p4r7n0k
-23134F59N1K7rk9J2O8J00Q1L4Nm1j23o9M8P0O8O5O7O6K0n5j43j49n2k1m5J9K8O2N6j3m8J
-23101H10om9r0n4k1j1pJ1J6N6J25R0n1l9Ml2m4K8O9M1j9J9K7m2o1o7Ln1q0m6KK7jQL2P4P8
-23064G49M2L1PpOJ0Lj24j28m3j8k0M4M4K5L3J7p9j42m7J02J50J25M2J2m7o0m1m8O1R9P3Q7
-23031I58N2k7o5p2n7%K3M6O7P3j3q9l2j9r0p8j2P5R7O2l8j09j0J06J20M7m2lN9lr0j15j33
-22998F88k01k19l7on7L9R4J15J48J16rj10q8L0J24J64J22P3L3rq8r5p1m4L3Jn8K8O8mn5j11
-22966F14n3J27J36L5l3q0p2J8O1jm6o0m8j1L0R3N4p6n7L0ro0j1N7J20J18Qk1Mm4j3N5kp7
-22932G86p1k7j6O1P8K4L5J4K9N6Pq8r6o9L2J14K5K7K2r1j10j03q6m8k1L2L3L4M8M5M6n1p4
-22899E97NJ06Q8J2PO9j4j46o4P8P3Pl2l7l1rL6N9jj14j30n8R0J56N9J5op5j86j90m8L1O2
-22866D09P2M4m1J7J07P1R7J15N3j2m4M3J20J31J04K4m0m5o9j27j62j30p3l8k3L2J0K0P4J25
-22836H64O1l3p4j09j03o8k2M7R8M7k9m2J1L7om5l6K4M1M7jl3l5p2n6N7J75J15L5jK5N1J1
-22803I81k8n3r8m1L0jk9j9Q0J09M5jo9n8q2n2K6M0JK1jl2J5L6M2k8m8j2J5P6J30Q3r8j0J2
-22768I82j25j70n2K7M0Lk9K3J6K3M6k0%K2l8k9K3M6K0P0K7n6M6P9J5l4j09j34k3J5%l6m0
-22735F28K3J19Q7j26j03L9J6n3j6J10J55L2q3m8K9l6n4K0L1K6nl4p9j02JP5O3m5r0M1J46
-22704G67J12N1K3k2k8M6O7J7o2j44j45j19lJ70R7p2p6M2J27J14K8l7n2Qlr4o2RO2Q8N5r9
-22672H65j53n0L9L1n3p0M8Q3L1N5L2J2O7J06J34N1no7n9oo5j22j54j03K3P4lk3lM5J37Q5
-22640I82j5l4j6L8J6j9K5k3j01j55q0Q5N2l8k3N1L3pL2L5n6q7K0J05J12L8r4r6q1j11p0K1
-22608E39J9jM1R3J38J26j5q1p8o8j18j00j9j7oMj0R7P2N4Q6M1j7onl7n6O4J72Q9r5k20j13
-22575E73M2Q0k8j00o7NN5k3m4p7j55j42k1J63K62K13J05J8n6j67j56j3J49J84O2j5l3k8K7
-22546H13J9r2o6k0n2q0n7J8R6J10R1Q8L7o2j38r9qRj3j10j05m4M8J31O0j2N3M5jj0K5K2j0
-22513F86M1P1K0l9M1J31J02P4K2mk0kM9K2n8q8p4m1K6L4j8r9k17j58m0p2r4M7J29N4k8l4
-22481D63K9J14J06qj15o4P0J33J11Mm0K7M0pk1n3j5L9J2L4l8k7P2Lk9L6O1M5J9l6p9k4j4
-22448H48q3r9n1M8P6L6LM6P3N8L0mk4o0p1l0j1L5P4j2j14q1N4P9J9k6r7j46j9J54J27O0J2
-22415I04rpM0L3l5j3L3J7k0l9o8o1p4j68k04q5J01J87J15O0jQM7P2N3m9q1m2J7j2p8j14j02
-22382D25ql0j1kk6L3M6O4R1N1o1o9J1K4Rj1MOPN6J16J23P9L6l2j7m0j06o8O4R6J07J08L8
-22348A113kn8j04j33m7M4K9K3L5J1K5j7k5ok6j8J7J11J9m2J4P5M7o8j02n1lj8q7PP6O6O8
-22315I73L4j3o2j27j34l8N4P4L5p3p3l7n1J4J08J13P3k6m4n0n2m0k2L1K7l1lJ41J90L5r8
-22284I28q4K0np3k3j1Q6J02rp1o2o3k8m3o5oP1O8rn4m3M1Jk9j1l6k1J1K7P0O3M7O6K9o6o6
-22248G52PL1NL4P8M4j7m5l2q9r9l5qn6P4J55Ro5j9m8l7jk1m1kj6m2j2N1R3Nj9L4L5J7k0q4
-22211F16j8O4O9Jp2j4L5orK8k0m3Qm4j9Q2N0m6o1PO7P4O3L5j0Nmk2k1l2pqkR1N9k0l5k2N4
-22172H73N5n6q2p6q2l7rL6K7m1L7J13P4R2P0J7p1j05m7K8J7p4o7o8m4k2k1%R4J87J47j5q5
-22139H65l3K0Ll7j6m0m6J3J2j0n3j06j22o3N1P3J1n5k3P4P4lm7rM6J07R9%p4q7j2N5N4QR
-22104G38m9n5M1Q0l7q0j9n2MP8R4M9ll7j03j3N4K7l6l0J4j4oM6K3J1JL4L9j9o5l9l3m1oJ07
-22068G03J61P3k6o3j14q1L3Q7P1jo3p6q1o1qO9J46L5j31j68n8J1J6L3P8Q9J1o1%P3J6q0j3
-22035F20J3lj7K1J15L8j7J8L4P3N4J4lj6m7q7j06o1m0J6K7j4P4J75R6L9J5q4j56j14j3K4
-22003F88L2J11Q3MM2L0m0q9p3q6j47l9N7M9R1J04M4p4p2NM5R8P1rq2j08KN0k9j21p9Q0J21
-21970G59M5qj0mk6l4o0m9J2L9ok7J5J07R4L2o1p1n0n4qK0M6L2%j8k5J4J3j7K6K3L6L4J4K
-21934H35pl0j2%P2J20M5j1l3J4J2o2j44r4j3P2O1N3Q8K2m8JK0pl6j00r0m1J1Ok8J18K06M5
-21900A045n5j20j34p8K8P8K3pK2O2P4L6k3oRpk8MJm7o7o7M7J24R8J48K3r1o2J4O3K2l9o8
-21866A022o8q2n7l1jL3k8r5j04JO8J13J35P6L3M6q8q8M4Po3q3m2lkn1n3n4p3pO3J3M5Q1R
-21831G16K4K9l0o6o2K1M0L0KL0P7K7J4K0j9j10p3k4j2NN2P8O6Pp4r0o1l1O3N2L1R6Q7J7L2
-21796I64K0o8k6l6r0r4m9P5J48R4j4n4m1j6%JJJK2%n2j08l7ml3j2J6J2j1N9O9Jj9r1r6k2
-21760E10k0J7Q1PJN4K4m3p8N6J69J84J64pj31j24r5p0K3M5O9J14Q2J3k7PJ2j3k4n2m5k2n5
-21727H26r4j6L0M4Nl5j23k2J27R5Pj2Mk1k9o8j53p0P6R3N7J08O3jj7L3M8L5kk7p1q6j01r8
-21693F05K2J13J38J00J5m1r0j01pJ01J15J4l7n6q3p7rK8L4R3J18M9k8pJ2J3M0O5k3j01r2
-21662I23o9l0pP0J4p6p3k7M7O1n6nL9n1p5m4nO8J8l1kl5m1L6J21J03O9M4p1l7N1k1j45j58
-21628F05j04MO1J09N4P6J40L4p9n7L6O4m3p7Mj5nJ0j8l1k6K0K4M3L8m3m8j4J7L1m4k7N2M6
-21594H37Pl8K1l7j99j70qO2K1Qj2n0L8J82J86J40Q0o6q2q0j00k7N7M9l0n8j5m3j2J24J28
-21563I13N4jK8kp8n8k9k3j5K7j8o1J7l4q4j04m2M1M3L7L3N5J19J14L8NK1J0o8q0KK1p4o0
-21529G47mK3O7K3q8n5N0L3j7lJ4M2M9M9l1p2n5m5k7o4n7Q3J55R5K7N0L5mk6n2o2l7J0P0M5
-21494I68m6o2m1k7K3J16J18N3m4q9j27j28l3J1K7K1O7j1p0n6k1jj9pk5NJ02J3q8J5R7Q1N1
-21461H73m0r2l8L6l5k7%j7j7LJ4k2o6o8l5J0K6j8J4P1N3M1O7O4K4mLkk6kK6k9q5r3r7k1M1
-21424E32R8J48J14J3k7MM5N3M4M8M1k9j8lk6l6j40r0J1J8K7R5P1pl5j1QL8O2N5j06j55q6
-21391G56l0N9K7j3k2JL1K8J2m9p0RP7J29J22N7m5j24o1L7N9K3k7o4l8k1j01r5PK2K7K8j3
-21358G38j3N6J42J07K9Pn4r8o6k7k1K8M0KM2L4k1j5k4mj1k4K4J2o3r2l2L5P4Q5L7m0j8P7
-21324I46R9P6m6j04j5P6Q0l0j62j30L5M7oP0Q5M1J6m5j01j43n8K2l2p0j9O5N2K1M8l7q2J4
-21292G13O8M9N0K5K4M6n0j48j00K1M2K0Q7R8j3q1j7n2r5q2Q3J54R1P0j3p2o9rK9J48J79l4
-21260A162j83j13p7j18p7L6J20J06Qm7l3l5K6J6p5n9PM0P8J13M2q7n5N5K7o2j07p8O3J44
-21230H37R4P1Rjm2p2RN6m7j27r3L5R5Q3R4k9j17l8J7J5k1p4n0K5M2Q8O3n2q0j9J01J54K6
-21197A052p6k9L0mm9m2m4k4%j8J6K9p1j17j9P7L3m3k3kj6%l6j2K6M9J13J03k5l1K9j3r3j36
-21163F34j01M6R3Jo5J2J05J89J49l7j19q7q3p4p4p0KN0P0J5j4N9J30O0L1K8k1r5p9l8lJ62
-21131H76P8j10j32p1O0O7R2Q0L6l3j20p0L6L0o3n2N2L8n2o5mO9M6nm4n9k7L0M8QjR1J31r
-21097I51q3n9o4r1k9K2l8oJ07J49P2l1q1n1j3n7n3P5J60J36P5K7l0OJ1p1j48r6j9J8K3M5
-21065H57O4L8J0K3M1K5O4l5j81j59M0N4m5p4LM4Kj6M9J07J34k3n3m1j10j32m2J1N1O9m2j21
-21033F12q1K9L4PL0J02J13P0L7j6j16j46p4P8J12lroo1MN3MmM1P8J20P9ro4o5j01l4Mj10
-20999G08o8K6P6N3M9R6M2L0k5o4l6l7j4N2N4O5K8m8r3j93j76j5J26J62Q2O1po9m5M5L1L3
-20967I29M2n5l0J12J22K2q3j26r9lK7j9J0N7M7K9j4n8k1j5j9KJ4n4o4pL8K6K8M8K6k9j7r
-20933H57l2nN4M4Rm8p3m9l5o0m5j1Nlj1L5L7L2K3M9L0o4m3M6Q9Q6N1n2j10p2pJ7O2O5N4O0
-20897I85J5r1j30m9O9R6k5o8j8L1k9qO4R4M7lK0M4k0l2l3j13j49l2Q9J39J3r5m2K4N3R3P4
-20864A013n1r5n3K5K0K5M2Qn3j07j01L1J19P9O5O7J1rJ5K0l0j16j69q0j3K8Q8K9K7Q9Qn6
-20832H76o4j0K1L8j1n8n6k0N0J01J07lq2l6j2J2N2J3M0O1O4L7l5j04p3l0K3R8J10qp4j2j0
-20799A005m7l4l1n2l2p7j08k1M8L3k8KJ22N2l7l1Kl2j9L9N4M5%l5n8j5R8O7qK4O2o8j04n2
-20765G64p8m6O0R7N1j0K5j2l3L0K0m9j23k5K3mK2Rn0m6N0P2n9j13O7J47J4n8r5o8P7J23J0
-20732G92k7NrN4J66J72J29O7l2j06j78k18j80j18j5M7N3J62J86N9l3j9m3p1r6j5N8N5L1j
-20702H75mn1j9Q4O7m6o7m4N5nl4Jm5rN8J8PK9K9N0N2k4p3PK3p8j04RM9j1n0o8p6k7K1M4L8
-20665F81K0KK7RqL6m1m6J15J03J9Kl5K8J05L9o9j53j53n2lK7R4R7Q0R3P0J24J55M3j27j98
-20633A084q5o9q5o8j4J05O7k9K6O7K4mj3r4j28j04r2J9J49J37L8o2p2lO1N5k9m9K0O3M8M0
-20601A003pl6o2n9K5K9o9r9n6k2K4N3M2L9N3L4O4O0K0l6k3j5r3j00J1J13P9k7j5L6j5m3J8
-20568I26Nn1L8L0l7j36j28k8KO4J01N0q4j43l6O4N8R5O9l7m7K6N6O5j2n8L6J12P8o5p1N7
-20536I99O6k7r2q0J4K7N1N0On5j02q9o9q1p8l5j3K4mM4N0k6L4J3q4j22m5J23K01J23O8K4
-20504I15o0m5j9j9J8N5Jj3M7K1j5L3N8k5l5n8j07j21m9L6O6m5nJ00j1j06J2j4l2N3Q3N4j7
-20471G56p9q4n6L6J02P6Mj0qo5q2p%PL6O3M9N6Q7J4m9o9k7K1L1J05P3j2p5r7l8L3j2o8o5
-20436F46o0o1%P7J29J22Q7R7N0Nk4p2n7k2KN2O1j7j03p2r6p2M1J03R3O9pm8oK2N9lp8l2k8
-20401H57K5O6R5P6m3r1J5J4m7o1m6n5p2m7L4N7m9j13j00o0pJ7M6O6JJ03J01N4k6o5j3MK3
-20368G59Kp0l1L1k5m6N6J15M2Pn3j5M8N5P2J0n2K2P1O9Ol1m9p6j8L2J0k1k0k4k5J4N7R6O7
-20333A085N6J19N0j08j10l3j27r6Ll8q3m2Q0J30Q9J7o3j02m9M0L3j3j7qP4O8K6O0N1j04j09
-20302H79J1q0j68m0O1L8o6j03m3l3l7j0K1L7O8R2L5J1K5Om5k7R3N4m7L8R4L8n7j30r0L0n
-20269F50n4J3L4L4O7L4r0q1NO6M1m0q1l2R3J34M6j8j9K3J1oK6PL2M7l1o1k9l8k5L4L1n7j34
-20234F32n8j8M8J25J17O3J2J8QM6L4p9o2J2M8O6J06J16M5q8j12j36l5P4O5J36J21k1r7kL2
-20203A216n2j11p8J9J0o4o4rQ3Q0Jm4j5Q1J08L3kl9n7l0L5n1j07k2j3K2O7M5J5o7j30p4j5
-20170G71M3P3L0M4M1K5K7K8pp6o4rrMQ7N2l7l3j1K0K4L0R1J63J38O1K1q6j99k10j84j42l2
-20137F74J3O7J37N4n6n2J5Mm5n5m4o2m0j8o5j83j76n6R1J11J00J21R3N7k3l7L5K3l1J9J5
-20106F86p2k5M4K5L7N2j9l5KmPjj1O7R6l0j14j08n4M9J33R4Q6O9J0p2n0O9N5j6kN8K9l4r5
-20071I26o9R3J34P6M0o2p8J4k8q0o2m0p8j12q2J3J21J65J00K3L6M3N8Jj02n8l2NP3J7j01
-20040I54n8l2r7p7k6J7J04J49L7n6l1l4l9m2o3K1J39J29J01P5l2q2j33j13MP2P3Pn8m0k7
-20009H42m1m2m6l4J5M1O5R6Q1Rrp8j21l3J2K2N5O4M6Q2N3L1L1lJ8K9K8J7j6j05j06j13q1
-19976H09K0M0k1k8n0pO6P0pp5o7Jpn4o0J3J69K35K06J28Mn8j06p4o3l1on2q0l2Nk1o2j7M4
-19941H32rn0k0lJ19J23j8lP3O1j3j59r6J7M2LOM1r0j23k1N6Q0J04Q8M2j4j1j8m7KM6M5Qq4
-19906A009q6n7n6j8N6J21j2m4L8Q7O7Rk5n3l1o2r1j10j26j0P8J13P2j5n4LK2nN2N3L0O9J30
-19873A154P9j4j22j05jL1J4l8n8o5q6n4k5m4mJ8j1o9l0O6J37J25N9J3n6l0J2R4P9J4M0K6
-19841A149o6j29q4j3Q2O4n6r3m7k6r9QJ31J77J44N9o2p1n6p6l9N4M0PL9M3l8o2l5o9K3N7
-19809I56m1j02n0kk2J1J9j4QJK0P6J05M7J4K9%Jm2q4jR9P9p7r6l0p5KP4mm8J0P0R9M2q2r7
-19772H95j56j81OK04K34J57K0m3l7k9qN3N8j2m1q1k3N3L5L6jk0Nl7j09l4l5m9Q0J42Q9n5
-19740A116o9k2j8K4L4Oo3o9m8K9R0L6J7Nm4l6j9lJ08Q5j9j03j00q5j3K7J3O8J14Q7Q3M7q5
-19707A193j75k7O9nq4j48j04N3J56N9K0l5r3j14j20p2M3J43J33J20P2m3j04o5Q4J92J23L1
-19679A302RM0K7j04j73j33k5Q8J21K5l6N5Qj21j26m3nJ5J3l1K0M8J7K6P7Pl2J7L5kk8lJ8
-19646A106pq5q1L2J68R2k8LR7M2l6p5m4K4K5L2Q0L6p7r2n2p5q1j8JKJ6On4n5L5O3l1o1K9
-19611I37Q6P3O3kr4qJ16J00L7M6O7N1K4P3R0O7J5n4l0O5J48J81K24J51N4Q0R4O8J14J61K68
-19580C265K78J80K70L86M61N02M79O08Q94J128J476K017K662L602N028O812Q681R544P380
-19561E5653J757m632q622r353q011o105m440l211k337j724j354j026q32p45o11m49l17k88
-19543C353k79j42j31j39q6o9p9j64k52j85k0QJ0JJ0Q2J18N9j1p3j03r2q8p9m3qN4P6P0K2
-19513A820pJ7L2N5R8J58K37L63L86J78o4k49l10k58k07j87j24p8p8oK3K7lq4q8qK2O5J16
-19484A846R9R6J35R2l3P3K25J70J41J23J27J47J20J77L17M69N25N75O99Q95J053J333J831
-19461A1235K447L380M707O470Q581J0050Q743L384l802q771r967q660o619m814l437k447
-19445A0480j790j366j135r30o83m83l73l07k61j48j27k07k35j92j83j48n9m0m6QM7Nq4p1
-19421A672q3o8%LL8O4jr3n5O6J28J02J47J53K8j52j92p8%o2j49p3J0K9K1K0N1J4k3M4J13
-19390A674J13j9o9K4K0m0n9l8m2jj6JP8J48J66J34R4Q7R0N9N2J02K18K69K03J46J36J63L24
-19361D017N55O33O93Q04J007J420J905K452L263M476O114P950R337Q653M357k210p536r488
-19343C8402q677o900n117l658k598j947j520j137q99o90n03m63m62l45k69l41l08j86j45
-19324B237j71k40j84q7o5n6r2m4Jj0l6n2k4l0o8o0MK8Lm3J9L9PJ1RO5J03R4J5kk4q8m5N0
-19290A264J22K4k0j24j36jjq9o0Jl7J7Q3O4q9m6J56O8j25j07j09l5L4N3Q3n6j57r5m2n7K6
-19259F09Q1J02J81R3k7p1j08n7j0J9L3L3L2m9o1n0m6n0q3o1L3J14J46J30Q8or3n6Jj7k9l8
-19227G83RL2O6Q3N3l0q1k4K5M9O8J2J4L1l0p8o1oqn4m0Qj7l8r6o4K8J14Q3Qn9o7j6J1P1J33
-19191I12R0j9j06o5J4L8l5k8lPj2L4P5P1Q5K9K2J9p9j03NJ31R7pJ1P7N1n3j16j00n2j9kj7
-19157I52N1M6L8K4mm0m3k9m4m7l6j2L4K9P4J03K3l9K2O1qo8q5o9j3j0o9oL0j2k1O8N6r7r9
-19122G60O6J24K4k8o1r5K1J01O0N5O8Oo3j09r1l5ML3kpK7O9L2q0j02o7L%k2Rj6K2J12J21
-19088I39L5q8k04j73j11q0L1J29J04Q2K3J3j0JJ7RJ8p6j39m1Q9J81J01N2j8j49j33n3ql4
-19058E07o4j0J02O1j3m7p1j0Q8K3n0lN5O7P9L4K8R4M1n5j10n2L9N3L7kL0L8k0j7K7N0Rn2
-19024H86j4K0K5m0l1j4m6p2r9k6Q9P8j2L4J32O3m6k8N2Q0l0q0m4K1O6K1kkj3RN5Jq3j18r2
-18989G40n1j36j43j7R8J35J01O4l2m0K9O6P0J6K7J11Q3o4j12n0k6m2o4m6J1ro9mN9K1K7M
-18957G57j15j35p3RM6N6R9M9l2p8l5J0K7L2J18J45J34N0r3j13j9N5qj31r2J8O0L1J8l2n2
-18926G06L6L0n2mP0K7Oo8n7j4J4LRM9O6O2Kq3m0l2k5M4l3r6j3j3j9M0JJ0N3l2j14o0K0O0
-18890E53O0O5m5j17k1Q4R0M9N3K8k1o2q0o0k6k9o1qJ6J4L8Q2J06N4O1L1k2L1K0j6L4J5p7
-18857H39p6kk6K4J9k9kolQ0J20lp1O4J17P9l2j16j07l0M2O3L9o1o7p0k0O3N6J0m9k2K2L0
-18823H75N3J6J6N0J4q2j15o7o0M6J53J04%l3o1m4R2Q1j0oJ26J08l6j4K9k3k5p1j34j46r0
-18792G46LL9o3q2K3O1Nm6K1L7K0k4m3O4J20J05K1r0q7J0J0o0o6k0R8Q6K6K3J7n8p2j4mrN2
-18757H49L1j9qj6m9n8k0k9j3P7J23mp5j4M2J9o3n4k1k8r2j45q2RO6J66J28N1J6Lj1k3M0N9
-18723H55P1L3j5nm7o0joJ8M0m7r1m1K1P3J04R8R0M9Jk8p1j49q8k4K1k8q5NQ0P2kJ0M4M6M9
-18687I92Ok4m0q6j9mo4m2J06J18M0L6k3l5j7l4n0q1k1P7O2J1ql8RP3J05N2m9j12q2J1M1J0
-18653I20n4q1m2k5K8Jl2R8J27K1Oqr2q4OP8P1O1op6m3L6P5k0r5o8K2J08J23N8l3rQN1R2j6
-18617A206j38j92q5K5qo2jK5K5P2O4k0j19n7lk6p7j06k0O4J25J47Q5O9J26O2j15j35k9J2
-18587I14j2j4L7N3NN1N8LK2K8M6M3P5k7j62j58j46r7l3j9M5J02J03P4mp6j9M5j1k3kOl5O5
-18553I37J29j4n9j9l9m5L8J59J06j9r6m9k8p2m1RN9ln1k8M8J03M1j2l1l6m9n1j5k9L9Q6o2
-18520I06j56j15l0K1O%%O7J48J86R2m1o6LN0J5j0l6r7j37p8lj0Jl2m7J6R8O9J9J5JL4L0m4
-18485H75m5j0O5J59R9l9q4q9J0K5k4n6l3l1j2Q4J32R2L3n0j17q0momQ4J84J54L3m6m6m0m2
-18452A171m6o3l8KM3O0L1k3J2N7K1j09j69j08j4O7O1j6m4k1K2l1M9J50P8o8q4m7o3p7JM1
-18420H45J3JJJl2r4j06n1K8m5m6K2N0R5J20J01L1rro1j02LM6L9M1l0o3P2Q5l8p9MR1J38R8
-18385A160J6J5J6M2Jq7p0n9JM6O0N6k1n3r0r9p1j14j37p1M2R0J03J33J1j8M7j1m4N9L1q7
-18353H97n5m4p7JK2K9M4n9q4l4M1P8R0N1L9N7L4p6j17j13q4m9L3P7P3J11M0j8jK6j5m3L7
-18320I11P4M3l2JN7jo9m1q0r7n4ON4LKL9R8J10O9j3j00j00j2J5RN0N4j6Lk1r1m4M4N7J20
-18285A048J54O7m2r3j34r5NL9l5q9l4k6o8k1K7O9L5L9J26J66O5p2j07l9k2q0p5J7P1L0k0
-18254I06k5l0p9o7O2J35M9K7O3J24R5m1o2Ll2j02j70j10M5J18M2K7k5j10q3p8j33j06k9M8
-18224D62J09J23R1lj3O2K2NK4L2k0k5j2K5J0OJK1mr1nM1M0L5kO0J20mj23j18p5l3n7o8k3
-18189F13M2K13J95oo4KL8nK9K0K1K6lj8m8q6o8l2k2K9J%O3J04J08K7l8r9j32n5L4J08O0m8
-18155A009j20o9m5Km3r8K5R6J6n7r5r1l4P0J07M4J9nn1n7LP8J39Q6O3J33J05n7j32j26j65
-18124G50o2J01R3QJ8R6J38Mj30m8K7O2Qq9p8o5m7j9K1k4K4M8j5j8Q1J05op1n5j1O0K7k6p7
-18090H30j3L2k7l5L5J72J37J3m0k5qq4n8Q8Q6O7N1ln4jP6M7Q3R3Lj03j37m9Pm6o9j11j01
-18057H56N7J91J48J4j97k05m8L5J6O5L4o6o9J9P4M8j6n8J3L2M7P6K4l2l5l9n9l6lk1l1j6
-18025H18L2K8Q8J38K1n0o0m7L5P8N8j3o6q3j33q6J8O5P4K1p5r5k3L7L4J1n5o7k5N3J05J25
-17993I61P8K0m8k9j7j1m7o0J5M0kl3k9M0N8J1j8J4M0J01J01O8N9l5j61j68o8O5J19J48J77
-17962A389J50R5k0Nk3j30j68j51j34j07K8O3Mnno4m5P7J36M8l7O4R4M1L9k6n3m6N1O9k8r2
-17930A219l7K5Jm5p8r4l1M5P4R4J02P3O7M0L6K8J8ql6lM2Q3R3O3Q2J21J21M0Q3J55K41K18
-17898B832K09L22M99N95P55R53J256J558K137L079M753P320J1360J6384J7455L930j4484
-17881F0913j8296j3313q470n425l646k571j809j309j010q18o06n02k56j30k70l71k44j14
-17863A753j0n4j26q1Rom3l0o2jK4l2l7m4k5n0m2M6M9o5r2n3n0m8j8J4N8R2M1l1k5Oj7l7n4
-17828I59j6O6J55J97M7j14j01K1Q3R2n0j30j24o4k4Q7N5k7nj3l2o6j2j5q5PJ84J49k1j54
-17798A049j52j0P2N3j4q8n9NM4J10J52K9j08p5M6J09L4k5l0rJ2N1N2qNN5L5k1m0j7l6oo0
-17765A155j41j13k7J9Pn1k0N6L8jj1J7O6Q2L7o0j1P0R5P7l8o5J0P2O0j05k03r9K8qp6p7l5
-17732G48m0m1k3R0J27J8m3p2l5K5M8M9N9J7N3O3K9l1o9m7J5L8K7Qm4k9K3K0L1J1M1L6k6o1
-17698A015p0n1lK5N3OrM4mj06r4QR6J36O1l9k4j6o3j03j28o3j0J0L9M1M6J03N9qn8o1J1N6
-17664H99mo9lK6O1P8P1J33Q7K5J1p5j46p0K7Q1L0%R4J03M7L6m5r7r4j04o1m5m6L9N3K6R0
-17631A158O5Kl2o1oO1Mo1m9O6J8o4l9p4r7l9J1R7Q9L2k3j09k4K1N1N0MK8N3kl9j7Qnl1l1
-17595A015M6N2kJ8K9NlM0K1r4j26n6O0M0p0o7m1L6J50J55Q1%r1q2J5P5J11K6j8Q0K09J54
-17563A768o1j29r4n2j7n4m3q2j4J07P2M0K1m8q3k6mqM7R6K7n5j3N2Q6N7O9R8R3L3Rj3pj9
-17529A853k6L1J73K27K09K40L01L90N13O11P52Q69J129J466K108L254N002P343J1226J6228
-17509E3899J7513M723j3665j8366j3776q780n586l739k633j898j402j023p76n44m65l83k84
-17492B815k26k06k02k47k07j49j37j02l7m8l5m2j17j59j31%J24J52J42M5j7M5N2n9j08p6
-17466A070m2K8K3J7L6L6n0j01pL9K7J6Qm2M7L1p3m8L0m1j18m9N0O8P0P1M0n4k0M8J1L3K1
-17433A175J6kr7q8k9m1J2J27J81R2q7j28p0LL1k1k5mo0r2PL4m7p3K0O7K7N5N9L4k0NL8m9
-17399A050o6pK3k7j02p8k5jN9J02O5j6o3n9L8J22J18M3k7o5o8pnk0LL6qq0j10n4K1Q9J21
-17366A002J06L6Rqk1k9r8q9%Q7N0k3p5K3J29J24l4j45m3K7J6j9k8k6j6M6J3k8K9Q3O1np4
-17333A080o6l2OJ6qOQNJ8M5J0n1L3L5j9l3rk6J2O2M1n8j22n5N7P3j4ONr0r5m3j2M8J23J03
-17297A059P3M7K1k4%R5J32N2m6m0M3M1K5M4Q1N3l9j3P2P1k3o9q8o9q2r1q7k9J5kK3J09P7
-17264A431j7k6o2l3Jj0k7o4q8m4j8M1Q4j2p3L5J50J54O7J01R9R4O6L5l2m6k1qN6J42J48J77
-17232B300J17J19J97L15L82M78N05O94R23J297J773K481L517N332Q144J2633J7735J6233
-17214G5175r41j7381j8021j2374p651m949l278k231j545j201q90o19l92l77l47k82j68j35
-17196B393j37j29r6j44j69j03j2P9Q0j2j8L8M6m6j74j77k2l9r3q2%J3J2O8qj28j18oO7N7
-17166A140J15J54L8l6q2j70p8NPJL4J02Q7K1N6J11J06j6o8r8q3p3k2p1k8Rl9o6M8M2ll8o0
-17133A045OP4Q9Ml0k6r4o5j3L5J53J77J07l6o4J1K0j14r2k3o1l6L2P2o8p4Kn4MO8J08N2j09
-17100A100j42n6N6Q8l4j64q1L6P6O7j1j06j64j13J1N8L4j5K5P4P7Q6K4K4P4M5j0n7l9nL1
-17069I89K0j8r5j28j08l4M5%K7J87J29M4Jk4OK2J0k9m7n9j00j13l8M9K5KK7L0QJ7M0j4k2
-17036H49n3q7o0KK2l8J7P9Q4R2Q6Lo3j5K4j5%J8q9q8M3R9K9j3O8Q1K1O3P4J6mn8q8J8M0o6
-17000A091j60j39rM1R2L8j5j1k3l0l6o4n9L3P5O0L0J0k3m4L8N3N9N4Om5r6j15n8J5P5J07
-16968I50R2K2KL4j4m1J2j3m2o9r4l6N4Or9p2j1Q0J04P4pn6J7J02M2q0o8k2k3K4L8lq6n1Q2
-16933H48O9QJ4J1qPk2nN0ro9o4J0M5l5j0J01O7N7P2M9j9q7n1n7j0P8K2q0j11k7l1n3l1j4
-16898G15NO9Q2O2K5k4k7l4n0o7n4J5P4J11J13M0mp6j36p2k1KL1P1O2j0m9p2j5Q6R2L3o1q7
-16864H29l2RM8N7L0qnM2K4k7l4m1k8l9o2j12q7k2O8J22Q9J6J4k0n5j5oj9N5N0k7J1P7Q7R4
-16829A083N1o4n7lj0k2l7j5J0L8lp0rM7no6K0Q0K7q2j77j52j06q3R5J53O3L7N2L5l0l2Ql6
-16795G40p1j6L0M8j0o0M0J06P7m0r9J4M2j4q2l7Q5J17Q4M4N2J4k6j8O7J5j6M0ro6k1L4O5
-16762A129mo8j4J05N2o5r9n2J2J6lJ7j7n6K4J01P5J1pL1J1n9r2m7L8O1j0l6J7%r1j13m5k1
-16728H01N3Q3P9N1l2j22j38p6M7J54J14j8n4n1%L3N6N5L1O5R3O0J6q4j57q2J0lp5o9q8j30
-16696F22j1M5k3m0mJ5m6p9k3R0P9N6R1N3jKN5J08mk0j1jO1J01J11Ko5l4j7l0j01j14r8l8
-16662G31L4O8N6L3ol2J8K5L8O2l0p2k8J1Jj04n5M7P4O7M4K2Qj4k0K9L3m7j23j02L1Q5k0l8
-16628H26O1O5L2L3R4J29L9L2k0o3j8M1Lj21j53l4O2J37N0j09q7l9k0J5jj21j35PJ37J31K6
-16597I99k8J3m8j64j40N2J08K6j3o2m2J3K7K3J1QO5L8J4lK1M6M9M7j0j9K2k0j50r8K8J7m
-16564H26l6O6J41O1n8m1j5k0m1q5l3P1O2K0%jk1m9Jj3JM3K1PPO4J57J09m8p7j5M3N5J9M1
-16529A262Nj61j86j01j1J09J31N3o2r9m3O0M8l0q5mQ8L8k0n1m2m3l0J9L6j3q3l8M2N1j0k8
-16497H02%M6J4P3J58Q2L2k4p8r0q1p9j02NP8pm2jL3M5N2Mk6p6j06J3P4m2r4m0pL7M7l4qM4
-16461G02R1J17O8P4R0Rn3r5o0k4l6j1jl8K3M5K9J3L9R3M4lK9Q3M8j04k29j47k3Pj2j5M3J14
-16427I10N9o6r2p0o2MM8O7O8O2ro7m1J3L8nnL3JkK7M9L9Q1Q0P2o4j86j35p5j8K2k0m8K7N3
-16391G88l8m5k0J5J12J20Q4j0j12kJ26O6p5n6K2L9j5qM9Q1J08rj24q2n1L2O5j9q6q9k2P4
-16359I18P3J5Kqn4o5k2N1J21P0l7m5L2N1k3m1j27p9K0J6rp9j03K4J09N1rn7pR0J04J9n0j11
-16325H40p3O5J11m5j13n6l6P6J22N5k1rR3P0m2k6L1o5j45q9n4p1m9m0N1Q3O6l0j5J6mK5Q5
-16292H06K9r7q8qL1L4M8J13R1k6n3l8JR3O7ql4O7J70O9%pj15k01j73n0N6J08O0L4P8J03N0
-16259A210j3l4L1M4J8Jmj7q6j25q3L7P2K7j1qRq1j30l6K7MJ3Lk8j7m7l8m2q5l3J51J92N7
-16225I78m8l2k5m7j01n9O5J52J50Q1n0r0l0Kk4kK9RM3R3N1J1m4j27k6Nr8j36p1k7j3jN1P9
-16191G48O2M3L7J42R0K0l6j51j34n5RL0j6o2k4M7Q4Q7J09L3p9j02j18m4P7J02N3L0k3q4l0
-16160H45M0Ml1m2r6p2KM7JJ8J26J45N2L7P4O8L8k5j16r7N0P4J3q7j34j22k7Q4R7R4K6o0L6
-16127A062L4M5j0p0n9r1j21o5l4J0M1M8M7P5Nnk8RJ4k9MJ05O7j9qk4kQ3P1n4l8L3L3j7j2
-16092A100j1L7qq9j01k8J7j5n8p2m6JK0O6M0oMo3j4N7j0j6jm7n7m5L7R9J38J02Ol8J8N4R
-16057A080oKm0q3o8o9Q3K20P3l8m7r5j11j24n1M2N6j1k1O0P5j6m1%L8Q2N6n8p9J0L2K1k9
-16024I43m1j5k0m1k9Q5J35L6k4l3K2N0j0k6m3q8n4N5J18R7J8K9O8Q6L2l5l2l9l8jP5J39M2
-15991A461q6p1k5o4p2o4l6L7K8J2N3K7m4m6q2o3K9P2K0M8O0J6j4N6N5j0p9j43j57o3RR8Q4
-15958A046kk0o1q2n2l2Q1J27L9L6K9n7p0o1j14j40m7J13J83R7m5p9K2J24J37L4p2j08o5K8
-15928I89P1J02R4m5j35r3j5P4Q9L9L0ko7q1m5j3mj0M5R1M4p1o3M0L2k2n3o6l6mM9N1J1k3
-15894A003o0n1O5Q3N9L8J6N0N0J9k5m4mQ4J25J39Q0L9Or5j25j10n4n9o2RM7%m9k2j0L5J57
-15861A334K39J42j7p6O0Q4Q3N5J8l0l3mn1l4k5k7O9Q2N2J1L8J58J54J14J48J75K18J90K21
-15832C348K94L43M02M69O34R04J277J756K287L126M555O734R868J3034J2631L789q732j3878
-15814D2841j1960q445n633l812k642j884j411j092q80p07n74m69m01k74k00j02nK3l3o7j34
-15793B139k00j83r0Nlr3j44j00k9k5l6pLm0m4j8O9O6Qo5j54q1j8l9q4k8O1M2K8k5l7k0J7
-15760H75J2J2M3Q3J07O0Rr5j93q3P0Q1RLQ7M0k1n3p9r2n7L2Q7Q4N0l4p8o7nQ3L3m2j5N9O2
-15725A067k5l4k3n2O6J19k8p4p4o1j8JKM0O1Q7L0J7k9p3PRJ0L6L2k9o5m7L6j6j29k2P4M3
-15691I38m3J0P3Lj19n2Q7J02Q4J34N0l4Ppj9q4o9l6j46j45om4j00n1N6M7L2R8Q8K6kJ4Jk0
-15657H73nl9j6J08J79K8j10r4r9k6K8N9J02Q6j05j42k0N4R1O8l2q3j1j2l4j5k2l5m1n5k9
-15626F51M0L5J0Jp1k1K9J9O0N1J7N0R4R5O8RJ4J6m0r9r3M2J46N0j22j13k4k4l7l0M0R0M9
-15593A002J3M1M5Pql3j6j8j7j8l2Nj7j45q3M4R2J22J03j2m8Rn1l5QJ8Q8J39L9ojj19j89q6
-15559H41l6m8o1j7J0J5k5m6l2J07J61K9m8k0l8j01r4n5j4Q4J15R3J08mp0k3Lj1J4L4Q7J38
-15527A096J0q0lL7o3j04j6Jk7p1j1O1N8J3p2j01k8O6K9M2J66K20K9j15j41j54j14l2N6R4
-15497H46M7j4o6o3j1L9P9J32J83J38O1m8n8m2j06p5J0J6p3j35l2L7J6L2O2N4O0Q0K5j0k6
-15466A158o0m0l5l3n7j5kJ7O5L3j6j0J8Q5M1n5m4m8n4l4l4J7Jm0pP8Q4L4J0NJ1p9o0N4R7
-15431A085J5q9r2MP1P0P3m4j56j57l3N7L3M7J00Q1P7L6j4K7L8J7oK0Rpk6o7p8r7r2j18j7
-15398G67Q7J6J5P2%n4mrJ2N5L8RNl0j22j11J0M9N5M8J2k9J2N1M7Mol5k6J0J7j9m3l0kl9n9
-15361G73j4M5N4P6M3m7o5K0KJ5Q0L6p7k2P9N1l5j19o7Mo2n7J6J7L6J3N7N3J6M2M1Lj5Mk3
-15326I73j6K6N6Q9mPL7Lm5j05n6pj25k02o6M1O1R4Q4j1l3P1J43J04lq9o6K1K2J6j3R3J48
-15293A248L9L3K3n3n5J3O3J1o7j28j15J2R7L4kK7Ol6j15p8L2M3P2P2M1L5L9K5nn8j27j74
-15261I52o6L8l1p0k2J2K8R8J06J3J2L6L2p0p9LM4L2K8N4k9r8l1O0k7p6K8Q1R3J8m6oO2L8
-15227A217k1MJ5k7q8o9J24J90N5p0j55j49r4nM3M5M4J9kJ0J3K6j0o7p0n4jj9o5j4K1K1P9
-15194I46Q7J6L2L3o5m2P4J26Mj06n4lN7L7L4oL7O6J2m0j09o4N8P0j4J4K1k2o8m4n2j45j60
-15161G30j40n8N1N6l6r0k7k5KQ0R4J42K5j21m9M9L5K9P5J85J52o2k14j74p1j2M3k1J0R4J41
-15130H93J53L4j15j52l1j8NP5P1J20K29K01P5M1O9n5j72j16p4p2j3jk9j0MM0K5M%j1n3j84
-15098I33j57m7P6M4J7O9N4L4L5j4j17q9j07j07PR0M4l3J7K3l5j3k6l6k3O7R5J9k8n5J3K5
-15066G75Kj3qj6j6O1Q2R8J24J0q7n7O7O1m9m7rq6o9n5q9o6L9J85J72j4j53j17K1M9J1K5Q7
-15033I18O2K4Q9Q7P9Q0N2q4j10J5L1l7J9N0m1r8p4o6l2l2n3j56j91m8J08J42J28Q2J3J6L0
-15002A003Q5J05J08L1m6m5j0m4j13q5J9J2oN5N6K2K9m1q5L5M4o1m9J9J1n9j31j76j66n4M0
-14971E03mj6R1J35Q0O3N6P7R3N6N5J7q0m2LlK4N4ml3l9m1p9j13p1OK6p5j09lR6N0j3LL3q
-14935G88rmN5J05R7R2J6k5J6Q6J7j50j29m3m9l5K5j8j2J08R1p2r4OO7R3J30P7lk7kO1N5K0
-14901A333j07r6L1K2Ll8l7Oj6o2p2k3L1k3o1l0N0O0N1L7kj9KQO0J21Qj80j99o1J3N4O5P8
-14867A007j8p2n3K3R8J14N4l9q8r9j18j12l0Q0J48J26K4n2p7j16j28o3kQ4J20J05P0O9ll4
-14837A018N9O9J1m2j02r0j5L2K1K6K1K0M6%j25j71j04J1M3N4L8JM6N9N5Nn3pN1M9J7J0j1
-14804A042j20j17q8j04m7K7K9J3l4J3N1J1%J3M7L1PML6N4O5R2N7QJ4Po4o6mO6N0p7j13k8
-14770H75m1r5r2j00l5O3J33N0m3r8k1J00R1L9M7P6O6L4%pp6j62p5kJM3M9N6M1O3O1j8p3n2
-14736H98o0q1n3OJ32J95J47J24P0k8o8m7J0Q6N2nn3o5j09j16l3J0L8Q1J0n7m9j0K8Kk3L8
-14704A070P7k4m6M1K6Qo3j71j60p2jN2L7RM9M0N2N6K7l7l5L0j9p1o3L0N5L3l2k5K6J9Nk8
-14670H95q8l4R0R8j8k3P3N7N8J12P6k6o9q9j2Rr6j65j55m0Rl4L8J89J87J14pp0ON5n0p0J4
-14637A034N2k0J7Q5K9k7o3o1o5Kj0k8K1O4Mk2j1p6o5k7K3moL9Q6J12L4l6m9L1J28P2r4j30
-14603A039j9M3Q6K0m1k9n4q9p0n2n3j9P6J10J3o2n7n5j5N4R9J60R5m2o9n4MN0j2r0k1P9R1
-14570A116kl7P2R0LRl8j25j86j04J2K6J18J21nJ3No3p4o4l0k1m3o3lO9P9M1LL9J06J12M0
-14537A216jm1j16o8pK0M7O0P0J3l7j3J6l8r4o5k6K3K3J6L0P4N8n1o4l0J4kl4L2O3L1pl5m8
-14502A029N0J06L0q9q9r0j7J13M8l6q2j11m3L1J8l4j8P4N0o9j04o3L9P3O0O6M6L9O7J7l8
-14471A073o9o5p2k2N7N0J6n3p2l1P4J13N2J5jlJ8L7Kq7j51j34NRM6R0O7ml4l7p7oO5M9j2
-14436I08r5r6k1N1P8L4J3M4L4Q2R8J8k7p8q8o0QK0rq2o9j05j93n0J01Q5R8J06L9K6R2N1L6
-14403A049J7J8k8l0om3k0nk8l3m6J0M8J5K0J8k0J0J48R3l5kQ9K4r2j55j09O2J14Nl7M0j5
-14370A076p8q3m6K7j4o3k2j9K4N6K8M9k1q0j43m9J6N8J25J35Q0P0K6p3k3R1j1p7m9n7MJ07
-14338A064Q7N1K5m5p5j2K9j8q6n1o4j40p1L0P7K2K1J63J93O3RQ8J12M6j2j11j80j85j22j5
-14308H93P2M6j5j5J21J34l1r7mk8j01j54j51mJ51L2o7k8PN5K8M9P5J4ON0Mn8n6m2j1l7l2
-14275H06k5j1Lo3qM9Q3K5pK4P4O9J3K2k0j10p0k1RO4Q2K7j3k9n0omk6N1Q1J03J50N4q6o4
-14240A176%jq5j49j41n4J4O0M9m3p6p2j6R4N4m0p8j2Q6N9J8P1P0K7j9j6Jn0o4j7k1M6J03
-14207I74P7kq4k8o4r9k4RM9J80J79Q4L3k4k2m8j76j65k0P1O1j5K4J03P6M9or5l8O3J2l1k2
-14174A081n1n9J6K2J4N2L2l5L3J08J20P5%q6o6o3m8KJ41J71J5j39j66r4o5m2J1O5Qn5l7j3
-14142I47O4P0m8k8J39K01Rj13m8m0o1o8K5J29Q7k6p4m2j4o5j18k16r7J40K16J28J6M0P1P4
-14112A298K1j00p7l1KP1N6ro7j53j46oJ25J64P3ll2%K7Jk0k6m1o3j2KMJ6m0m1J6L3N5P9m
-14077A172m7NK4L7K4j1l6m9mR4M9j3nj5m5p9q7qL7J6o2j20l3J4J9M6QpP4R1P8N1Qok1pj3
-14040A179r7j12q2n6M3Q6j4j2J09K06J32l5j27j50j10l3M6J4o5pR4J43R6Lj3n1q2q5l3m7
-14010I40m1l5o2l0J09J00rq1q8KJ8K5N9J09P7J7q4k23k16k7Q6No6nP7J53R9K8K2n5r8j5L8
-13977H29Ln6kP4L0n3l2Q5J34J40L5m2l7l8n2n7j3J7o5o6Q8J13l4q0L6J22J05O1L3LK8k0o3
-13944A226J4KRpp7q8p9j19q6p0j9N4N3O8J02M2o5j7Q1J8r8q1pl8NJ63K23Q7l4n9jM2j9j8
-13910A207pJK3l3o5j2J18Q9j9n6j36p3L6nK3J14M0q6m3O2L0m6j58j75k5L8K6J3O5M4q0r8
-13878H12JN3J1R7J67P8rr9m9O1J6oM8P9J7M3J5rm7j09n9K6K7n5n3K5M9K9nn4l0m3p8l0p6
-13843H43q7j1R1J37R6k2r3m9j6Nj5r6j43j9R0J32J00Q4J4j06p5k5J2J16K7q8m5M3J76J78
-13813A254O9m8p0j10j4Q8M2m4nN9K9j5j7p4j22r4r0nR0O5N4O0L7M7M8k7p5qJ15R9qm1o5r4
-13779A130j35p5N8J1m1L4R0J9n4K7M0Q9J25J0j15r6PL4l6q9j20K0R4p6j41p0o3l1O0L5K9
-13748G70J13J10Q2J49J72N6r8j10m2M5L6o4k5P6k2j28j08j07r0n3J0N2P7M3kN6K8j25o9J19
-13718I51P7j27j90j1R7O2P9Q4N2k6n8m3n6p6j2M1J08J66J37Q7N2J6m5m7r4j14m4nLK9N2K8
-13686A173Qpl4l7rK3j2k8j2O5M3j9Pn0j12q2j0P0P1j6l7p1p8j5j9M5J99J11n2q8k1K6m6o9
-13652I17J8J0rL2J08J8p0k4L0O7j4nJ1l9m9M1M8M7N0l2r7n7M6O1ko4m3n6o7o1k9L5R0P0j
-13617I80K9P5J2j9O%j6J9M9J0qm0J6R5rp1k5K7oMJ1j28r3L6M1N8J08N6Jr4k13k00o8J34J90
-13582I67J34R0N2l8n9q2OP2J0J4oQK8j7p5j13n6lM2M1j5k0QJJ0j6m7l2K2O4P5M0Kl8o8o2
-13546I39m3K2L4R2N8L0N8K8j7km4nK8l6r8r0q6n0K1L5k4j9nk2l2m2J06R8m4%Q7J31O0m5q0
-13511A043p7l4L4J9%mRl2jN9P0l2r0j18q1L7R5J76J64Qn3%N6Oj15j62o9L3R8J23N9j1m3o9
-13477A098r8p8J5O1J4nok5L0J35Q9P6N5olk9k6q6q9lP0O4p8j22j2N7R5R8K5l5q0j62q6Q2
-13443A035P0k6k4K5K4rL8J5l9m9l2L0k9q9M5J22Q2j8j6J0l2p5j6L0Ln3r3l4L5l0r7j07l8
-13410F58P4R5Q2O1jkMR3P3j9N6R2M4j8p8l4m9r9p5n2j2m8q6m5J4PLK9M3RpL3J7l3j3M5Rn3
-13372H17L9J32N5J7O1K4o5r6r5m0M7J02Q4n1n6l0j19q8j6OO3j6J6J34rp4OK6J2QL1N6L1M6
-13338A058M4k9q8m3K2K2qj4k4p6o7o7j7K1K0k6n1QM8J02J20N7RN0O5l4r2o4M1K8j06j50o7
-13305F92J8P4N3KKj1k0L4J00J16J50J15j00k46j78p8m3J6Q1R0K8o3q3k0O4J61J08M7L0j6
-13275A123jj4k9o3J2O7J3m5l2k9n3l5k5j8m7j07k3P1R4R7L4j2j6o1j35j62m4P1J06R6N7M1
-13243I31No0j25j9L8O1J02J01N8Ql8n1r2m9M4R8O0m0k8Q3N4QK4Pq0j02l0M1Q6M4j0kl7o0
-13209A030J1N4k3p6n1m1j8P1O1Q3J10Oo9n5m8o0o7l2NMj7m8n8KM0O5Q2L2J9m2j23o1LJ14
-13175I03J48L1r5j12K1J23J11M6j2n0j12j13M5J04Q3mo2p7j25o2R3J57Q9l4q2j05n2N6L6
-13146I49k4l9OK6O9Q8j6q2m1Pj9JO3O0N9J10J06J4j2l4j79k13o4R0R9M3j8J2M4J9K0N4N8
-13113A256q0j26j6L5m2j36n8Jn9p3j0J08J82J43J0n4o2r0p5p0m6J6M6K3M5k9q4J40J94J39
-13083A228O6j01j08j6m2j36j41o7L7Q4O6O6N6O8K8j2j2K5J7K4K5oj9p4o4O3Q4M1P4R2k2j18
-13051A206q2j9k1K6P5Q3M8m4j20j07p8k6J5M0M9k6j2L2n5m7l9k0QJj2LM7J6M6O5J0k1j3p
-13017A021ln6m9o1n0j7QL6%Q9J25K6j7n3m3L5P3N4K9M1On4Ln6j84j70j3K7K3N6K7P6J01l
-12983A027j8Oj2J7J6M1J06L7n3j01n6qk7o1k7l7L6J24L1n8p7q4j2Q9N2k2LJ1K6P4L6j2l4
-12950A033j9o2k7N0O8Q2Rp4k5k0K4J0o5r1r2kQ7M0j7L6Q0J42J29P3%j7klM8J9lJ2m4j15j10
-12915A154qO1np9k0P0M3n5r5l5J1L4j5m1OQm7r2j1R6R5O3ol3O4J46k9j34l3J24Q6nn1r8l1
-12880A138J28Q6m1o9o6m3r7p9k5k5m7RM0l3p1RQK1j1p3r3n5P1J31Q9j0j3l5o4n4L0J40J69
-12847A065R3j2l8O1Q7l0q9nQ4N4l3j39j80j04P4K00J51J25M0r0r7p2jL4J3m4p6l4ok0lP0
-12815A078J12K3j12r6j3N2J21Ol7l9l1m8k7O1P9L0nk5k1o8j29m0N2P9K6k3m7q4n8o8q9m4
-12783F15RR2J36J15K4l8lM6O9J2L4R7K8j9k7p7o0K0K4K5%k3j6r7n2L2N3J18Q5L6k0n1j5o0
-12749A112o5r7j02n2j8j5K2R2J24M7o9q8l9Lnk2K8Q3J41J21j4p0l6n6j9K9k4n4J9J05R0J6
-12717A187K3Q3M3n3j10p2k1K8M3K4K0j7Onn4m8k5j6N2N3oJ8J5m8k6k8k7l4n9J8L7n9q8l4
-12683H20K8N7O4N5L7K2j3q7k8M9k8l6k5k6MK3K1m8r9j2J35J46J2qK8L6L5k4o1m0LM3L3ro0
-12648A047m4l7m8k3L0Prkj7p6o1Q0O8J2M2K7P3N7l0m3o8n4j1M9J00J25R7J2n1n9qM1rm1R
-12613A185nl2m7K5O8J5j05j17j05o1PL5M6R4O2j8l6kP7R3O0O9N3n9j01l1R0J74J42L8o4j14
-12581A436j38r4k8K2n0n6j0Pn7m1k8j07j05Ol2%J58J61N4jK2pk4m8j01l5N4O2kj1j9m1o7
-12548H80q9qL3n2q4j4J24J87J93J60j5p9r5j08n4j6k2m2m9N8J67J63Q0k3j38j35j71j61m8
-12519F42L9K2M1nk0O3J21O2L0%r3j37j01j5N3P9N4K6mQO6J12J09J8j9K2N7j2q6k6j2q5m7
-12486I62J7K2n9p5k1J21J17N0L9L6K2O3M9q5j15q5o3J1K4m3m7qJ22J17p2r6q0q1Qk5k1Q7
-12454H91Q0M5M9K5J1n0k3O3O0K6K1NN9M0l7lj6j3j3m2o3m9o6m6pj7j4n1o6Mj6K2J15R0J8
-12419A032r1m5L4M9nnnJ0J6mk9p4J0Q7K3j4Lj5j3N5M6K8K2K7N2P2R9M8r0j75r6l6l4l0l4
-12384I18n3L6J57J29k0r7r6k5jm6oML0M4K5M3N1m6j27j10MP5P6P7Q3P7m1m2O3M0m8p3p1j12
-12350I18p6o5k8M2O0M4J10J58np6m8n0JK3p3l8K5J4j8l7J5l2o7n3J7O6K2M3J08Q8l7j03n
-12317I43O8km7l9j5k2n4j5J9%M4J02P5L7j8j22r7J6R4J35N5r2r3M7K9j3l1l7j6K0J9P5P6
-12284A141k6l9l6m6j8L4J8j9K3M5J10P8l2m5mr3j00N9R6P0L9k6o0m9J5N4L4PJ5M5P3j9j35
-12251A209r5n4n8n9LJ3j16j12J3R5L7lN6Kj7R9N7j42j30n3rmj2l0O9J38R5O0K9n1p5p3o8
-12218H14n0K7R7Q4M1P2N5l0oJ3j9%Q2O5q5j20k1KP2O7k8m8n0p6r2lP7J08k4q3qP6J02M6%
-12183A157M1K1j9K7P1m3j53r1K2M4N9Q1Oj07j12n4L1Q1J01oo1JM2Mm3m1N0Q2q6k06k02l0
-12151F67QpL4K3k8m1pJ4J06J84J29J6%M5M6J3K9R3Q9Om9k9l7p0r0p7o7jJ00J47J96J43J0
-12118A595o6p7q6j16j20j03q0j7L4J8J9PNM4n8m9N3O4m5j12k5M6K8J4j6m6mJ11L6o0nk0j4
-12085I55m0m8K1J04R9P4L6J0M1L1p1j15l1n3n9L4R3N9K9l3o1n8lPl8o1n5k4K9M9nJ9Q8Jm3
-12050I81Q5J25J3oJ5ml8r5j52n6j4m1K0P1L0PJ4M2O6J3k8mO4K6q0q4kK4Q3R4L9rj17r2PM6
-12014A043ol5j2j7KO4N1l6j19j05j3O5N4M5L3K6N1nj6K7J1n3l2j9l9PK5m1j16n5j9l9M8K9
-11980H04J9M4k1j8P8K2m9j6N2Q5M4J5nJ4N4O4p3j53LM9M5M1M2L2j2m8r1j1R0J01K8l1n5j37
-11946A006p3L8J08Q8l0l2M3n3j02k3P4R0O3Jj4Pk2j07j30q0N8J07Np2n6qM3J02R9P2K4m7
-11914A179j45j56n2L7Q1N9P5J03N4n6j82j89l7J09J35N1k1N3M9J9k8p3m1M5R8K3n6l2J8k9
-11884A091l8jJ2l8j07l8Q3R5N2m2j02m5J8J8L4Q7P0J1lK7n6o0K4M1Q4Q3Qp7o6m9m5o2j14
-11851H95q0opMJ4%jJ09J01K2j4l3J7N7j1l1k1N5O9J8rk1k6n7j13j31r4J6QOR6J29N8j0m1
-11816I68j02p9N1J02J20R8N1M9P2J2r5j22j49p0M4J1m0m7J0L3O9P7K4p4o1j2m7l6MN8P0k1
-11784I68j26q8l1RN2O1J00J88J95J18Lp9j46j38n6J1j1p0p4p0l8K5M0L4lK9J08N1Nj3N3J6
-11752A123r0p9r2r1K9L0l3m3j8NM2J13O7JK1N0L2J2K5N3L6n4o9m1%l8l5Pk2j3K3L2R2J32
-11718A207J45J49O9kKp4n8L0K9k0q2j46j26k9Q0J22J21k9j24j01n2J5N2K8O8R3L1M2KK7k0
-11687A449m2m3rM0mr7j35m1L4l0n8p3j24m8J21J75J34j2j22j44j21m5l0P1K20J65j7j10o5
-11658A039j2M5N8N1J3J8p2j49j22j01l6J31J35j5j8qj9K1N9Q5O4k0o1m7oJ3l0k8k7o4k9J02
-11626I70J59N1m1m2o0jO4Q6L9n4j1MLK2j8r0j45j09k0j6o5l9L9R2L0Pj2p4O0J29N0n0oK2
-11592I74l3Ok8k3N7K5RN1M2N1K2o4o5rK4NKl9j0Q1j3j38p0O9Q4N0rk2M9Oo4rM2j7l2m8j02
-11555H54k7O0O9M5l2j25p3M3J30J70P4j5J2O2L2QRK1P3N8j00j96j27l4k0k5M4O0P4M0P0K9
-11523A263m8k5M6O5L4p3j28p4o3L8P2J8k3l8l3n4q3j3j5j5N2J53J09L1L7m9j42r0J8J23J53
-11492A246K4o9j19r2j4K5m6m0j4k9Q2J44N5o0l2K6M5N4k6n5rM1L6q0j03o6l5L6M2K2J7MJ1
-11459A021L0k2o5j04n0J2J5j4M7J19J73O2p2j16j21q8l3%R0J18ko4l9R0J38L0mK2n2q5RR5
-11427A140j1o3l7l4JN0K3j2l0k9j5J8m1q8J1R3L5n7o%l9k7l4p4p4n4m5O3J11L7K0P1L0k2
-11393I11O1P2j6o3m4n3j1M2L8M0J02P5j8q3q2n2L3K2oJ2L5J14N9o7r5n1RK6M8O1m0r8o1q
-11359I12L3L7j2mK9K4M4Kpj1r0j35k6J54J55O8O4j7l2p2j11r2j4N2R3P3K5l6o2p5n3MN4R9
-11325A073M9n1j53j14M9J22Q0K1m4j17o4Q7J52J17P5J3QN0j8n5m2j9j7q8j63j02n7m3nL5
-11295G79O1L1K9om8l2L9N8P8N4K4rlJ3Lkpmoq6l4J35J25Nn1K6N7Nl6m4n6j03j27k9Q9J11
-11259A039P9O4M7M4j5n2n3mpn3pJ8q8n4N0K2n0m3M9L4K3Q3R5P9Lm6r3p9l3PQ2k8q9L2R6N1
-11223A203k1j2M5O7L9l9n0p2j08j58k3Q1O4Kr1j34p0%K9R4J28J09M9M8N4m0j65r8L5J5MR1
-11191A076R1J8Ok1l2j2j3J5Ml6m6p1j6K9m5p7M0J43K7m1j4j5P5J20O5L2K3QLL5n5j13r1j39
-11157I73j53p7J47K77J59m7j03o3l2l9m8J4lq0JR6P6N8M4M6J9NK8k0n1m4n0j2k8M2O9N0o
-11124A248PL1Pl8n6r7j08Kj7pL9P3P1M5K9j2l2n2j9N1L2k8l9j9o3j02o8p5n4k7N8J15Q6N0
-11090A031J7QP1P6J7k0l6r7j38n5P4J03m3j17l2O7R1L5lo1qJ33P3m1l4o0j4Q7J24R8R8O5
-11058A509L2j1m7j07j33k3k0lO3L2O2L6j03j52q6k2K4l7r7l8K1k0l1L7J09J80J61M0n7j4
-11028A305P1J7l2k5m9r7p7PJ6L1N3M9P6N2mMq8j02k1j4p5j4k6o7M9P2P4M5j03j49j01j8K1
-10995H80k4q2p1jK3Q1J36R6Q6Q7n0n8J3J2n0r4j07p0kP1M3O5J08O1kn9j7l9K9N4O3L7j0p
-10961A202n8m6L3O6M8J9j9j9J0l2l0M1P0k6o9K1P4J16N2m1j02m5j9n8j5M7Q4O8k9j19o5N9
-10929A218J1l1k3r9r9J5M8O3M9q1j00j17p6K3KJ2N0M9M0j9PN2P0K9MLJn4l3K5Mj7K9O5O7
-10894A187ko2nN5J28Q6Rk2l8j22j95n1J65J73Q6N3k0m9l4k8n9O3O2j25n9N8J3l3pj3K4O1
-10862A299N5Kr7j30k0K7L9j0p5l5J8q6r6pJ6L3N0J3l2kN1J2L1J22J27J18N2J7mk6p6j38r9
-10829A149m4m9m3n1m4%Q7N8j2K4N9Q6Q8J1m8QK7q4j22n9k6n3p3l7L8M9K6N5O1N1Nk8QPm7
-10794A077K6N4k3n1l5o6n7n6L6J30N7J6Q4O6M0mj10j39o0l6j0L4J0J3J9j9k3R5J49O5Rj9
-10762A272k3M2Rnqk3j5rn8m7ql4J8M5pk3m2l8n1m1N7J06N3k4l3K1P2M6k7k7J4P6Q4k9rk3
-10726A311o5l2l0q8k1J7k1M5M0J1M4N0P1O2n0j32j17r2pJ09J29j9j32q7k6L5R3J21P6K1n5
-10695A261m2KO1R5P3L8p2j57q7l3o1k1N3Q0N5j8K5Q9K9pk4K8K0n3k8K4Om9p9n6L4N9P9Q9
-10661A413N4l2o9q9q3j07j07o9kP3Q4O1K2L4L6o3j88j22K1N7O0P7P2nMm5r6m9jP8J34L5o0
-10628A128r6j03m8lj2KJk3K4O4np1M3R1l8o1l5%P4J44J31J01J06P2m0j33j34j23L5J08LK6
-10596A228L6m9qJ2n5q3oLj8JL7P0qL3J07M5k8l0j6J4O7K0l7j02j11m3Qm9j8Q3Q6K4jjon5
-10560A150m5KPn0l0kp4p0QK1Q0J38R9j6p0l4Q0L8o7q5nK3l0K7M0O0j9r6r8n3N2O5K2k2Ol6
-10524A016n0k3k1k6m9m4J0M3J07J43J81J87N3j14q8l2r4j37p0j7Kj6K3P7P7Lk5k0O5R8l5
-10493A224q1l8p4r1NO2op5o7k1l2l2M4K5j0P5J58K46K03O7qn9o8KL9l5k7%o2q4r2o5l9l3
-10459A051j4qk7l3j1K8M0J6o6n2P0R1L2OM5O5J01O0l3k7p5j21n7j7j8k1ON7P7O7m3r5l9N1
-10425A106M7Qo1p4k4r2j36o1K2Q1J88J36K2nN1M7j6Pj1q7p9p1J5jl9j6o2l2P2L6NO2po5J0
-10390I76K7J7j8j2Q4O4j7L9M5q2j31o5j6q1o9j2j2L0J24J19M2J25Q9m7r5j24n3J6L5N1Q8
-10359A137P7O1O0L6Q7Oj38j44j56o2N8O7O1j1n5j5j7o6n1K3Pk5l1k2P7J30P8P8Q7J4l0m1
-10327A280l5k2o4n8j2rN4P1l3j35p9M0M9LL0J4L7Q7J18R1l4j43j31j02L7N3K5RL3K5N1L4
-10295A284rK5P6J01J9k2pj1l3j11j66o7rLNj7j4M4J19J01M6lp7q6m4Mj4n4m5J8N3N0L3jk4
-10260A167k8M1R6R6J07Rj09o9l6l3j3ql0q8j21o6l5KK6O7J27O2J1lJ3j6n0l4k7n2mL8L8R5
-10226A173J24P9J2J8j3k8o4j05K8J77J02K1Qj18j61m7m7r4l7P8N8j0m9j0J9M0P3O7m7j24
-10196A123o7OLJ5L2K9O0K1J2j4l3K6L5L1Pq5p4j5L7ql6pkNok8k2j3j9J01J80L8n0m0j02n3
-10160A087K7J12J11M5m5q5q4j04l7K8n4pO5N4O1k6o5n4r5m9L7J02O8j1j06n2Q3P9n2j05q0
-10129H48j7O6J19J19P6L3K9n2r2MM6J6l2k7LL5K0l8p0q4l4J2J4ml8OJ38J47j6k8%Kql3j4
-10094A146k4l0n3l8O8J09L4m3j02r6l2M4M4N5J7n2j01n8o4m7O7Q3O5O3P7Q6M8Jl8J1P1Q3
-10062A394Lq1m7N2M3nl1m9p5j33r0nJ0l6n2nO6N0J8k9l6P9J22K1m4k4J2N8K0m8k8kmj4J2
-10027A122j3k1LM9O0JJpo0o0L0M3N7R0P4J8j3m9j85j52J3K4kJ8P0P0M9N9J00Q4j1j30j16
-9994A216l9rl0j20o5OM4P5L3j7m1N1J54J23qo0j4j6k8j5M5N1M9J02O6k6l3q5r0o0l6p5j58
-9961I90j57k0M4K6P9J43J47M1o3k7L2k5j1R2mn7k7q2m1Jj2Nj9J3N7P8O9K2p0p1J7jj8l6k1
-9926A094M6K4j8L1M8O4J49J60j6p3o3o1K1k5j06l6o4n2O6P3O0M6L7l1m5j4nm4j1PJ0Ork8
-9892A241o5n8K0M0P5J20K3p2o3RJ0m3l4n6o1n6J8M2J0j0k0K6O8O5K9k1Mk1j02j26j8P2J6
-9859A062m5n4l6RK1n3q0k7L6N9M6M5M7R3J05O6Lj7J3LK0J1r6n3Pl2j34j34q9rR7Q1jL1O5
-9824A060pn8j5M3J8m3l5k3o6k3N4N6K5n6o7j8N9Q8N0N2K9J9M6P9Kj37q9J6l2n4L8L9J1J2
-9790A073N7M7J7N4L3J0J24J23m5j08k0l6j10r3q0m2m3l9L4K7l0p3K9J22O2M9J13M3Kj4n9
-9759A227o1PQM3J35Ok0M1J2J1j4j9l5m2j4r6l2Q5K4n5NL9KK5M5p5j03m5k7K7kk5K0K2rm4
-9723A066q3q1oR5J55Q7o3j09o5K0M5O9M7RO1P8m6j40r0nN0O5J10M8k8n4q6n0j0M2L3j6j05
-9690A043o5M0J06Q7%n9l6O0N6n3m1J4RJ8l7nR%Nj3m9o6j7J6K7K4M2N9l8j04m3JJ8N2j0j4
-9654A036Q4L6j2J3Pp6j23k0J19J08R7J05N2k3M5J12Nj35j77j02n0L0O0J2lO3P6j1K0O3K9
-9623A440l6j13j00o2k8K6P1R0P7P7J1j27j58r8m6L9J15N3m7m6l6njm7r2j26QJ53Q1l5o3J1
-9591I86N1QM1P5N4O1L8Q0L8p0q2o5n9j6J0o4p2lN7O3qn5M1J25J38J07k4j09q8m3j3L4K5l2
-9557A229m7j8M2M7j6n8l9J9N8j0p3r5l3P1K3Nj9l7p6q7m3oO9P4kj14q7N6J24K5n2m3J1J9
-9523I17k8j2N1J42J99J36Q1K9K1jn8j05p2l7j01p9J0K1j8l2q0j13q6nJ01K7m7Kj0p2o6LR8
-9490H16J43R4Q2R7R7M1Jq2j14p8j5J0P1O7l8nRL2M8N8K4j9l7J6O3N0k7r8j09j01o3n3jQ4
-9456A063N6J9kk5m9p2n2kJK3k5r4n4N7J03J04J29J08j0p2j1Pj06j00l1lM6Lk3O0K8j09q7
-9423H80K2K1oOJK9K6L9K5K0K4l4o8j2k8j4M8J34J32Q1N9j3kk6o6OM0j5k1K5Pp5r3p6j07j25
-9387H44l1J10J39J22J26M2p6q8q6J2O6Q8R3K3KJ4J00O9m4j32j43p1P3J08l2j46q3o8l8R1
-9357A084J09N2K6j5j12j50p9N8R4N3O7O3k0n9j2M0P6P3Op7r1%R%K9N5L6k2o4j5N7K5n3m5
-9323A198P4R4M0j8l0mn4n6l8q3j2L9M4J0K5N3n1j42q8NN5L6M5Q1J01P7m1r9p6m8l9m9j0J5
-9289A054j0Qlq1k0J33J05j4q3m7L4L2J18J44M3n1m4j4J3j5m0l4l8j6m3l5M2K8MnJ0k7n1m1
-9255A056q7o5N3O8j3k5k4k0K3k9p5k7JPK3N0O9J9n4kO0O1P4M3PL5J6q8n9M7L0J8J11J30N0
-9220A483k0%R1Q9R8M7p1j51j82j31pM8J2Ml1p8k1L6Jn3l8m2j28j43m2K6J8QM1QJ1P3P6Q0
-9186A112Q8P0M9M5Lp5j43n6l1n1rN7N7K2QL6O5J10J08Jo2l2o9j33r1m4k0N7M0m4j0O9N3J7
-9152A197M1M1j8n7K9O6P4J9o1l7m3j06k1M5j1rm1k0J25J78P2l4k8m8j25j84j94o3Q5Q2N6
-9121A010R3N6m0k1%j0M7K4j0j7m7j5J8K2L6N9qk9K7m8j5J04M5o3m1Qj1J4mPrJO2qo2NJ1l9
-9083A152o3nL0q0j36l8J1O8J42Q9l8n9n0J4R7O8nJ1k5j88k02k6P1NL7M4J7O4R5Q1l9n9J1
-9050A094rj4k8j0pJ2l2n2PK8M6M6J4RN3M5l0pj0p6p4o8M1J47N0K4J9j9o1j20n3J6Q1J23J02
-9015A287J3m4m2o3L0J10J4l5k3j5q3j21K7N0J8Jk4L1M1o2m9L7R4J60J58m3j15o9r1q2rJ10
-8983A211J26P7qr6j27r9j6Q9P4M1qn9p4k7J9L9N0L0m9r4r1l0M1Q4Q9nn7p7o1pmj3k3k8n1
-8948H66m8QN9P2M9qm5L6J57J51J02M8Mr5p9r6j51p3R9J72J27K0q8j27m1P3K3o7m1O4J07P3
-8916A351p2j77j34j16PJ50J71J23J02P9K3m2r4r1k2ko2o5j5NJ7K9J3M8J4o8m5l9J2N8j0k1
-8884A127m1m8PN2L3k2l7NL0k3o2m2M6Q8M1j8jj6m3J9L0LJ8K7P4P4n2k2Q8L4j02j29q9o2L3
-8849A020J40R4R2J47J27m0j68j95k49q3J09J41J09L8n7j11r9o6j6K5Q6J14M2K8K2RPl2m2
-8820A192LL7PLk3rL1Lm9n3o7j4L5O8J14J19J6q1j00m8k9l4n0j2K8m1o9K7M6nkk2o0l9J6k
-8784I36K7O4k4J1O9L9lQj9%J9n7l6NJ8L7nl6j9mK1K8O9J12Jj14r9QJ1jk2n2%N9M9J3o0j06
-8746I47N5M0m7K6Q8P5K1o6n0j0K2J0m0k3L6N2j5p0m2P7O4m7j3O5M3m3n6%J0P3R3L9J4m3q7
-8711A198o5o4l2l3o2o3n6Oqj3k9n4o2O9J22R9J06P3J3K4M5kr8j06l1k4k1n7k7K8K9Jn6k6
-8677H24L2O3M2K6L3K9l2o1j5q4r7mQ7J33J21J16L7p9m8QQRN7N5N2Jn0k0n7r4r6m3l2j05j3
-8642H03J33J79J08j0j11j00o2l6J0J9O4J16J7q4j7M3L3K8N2J02J19J63R9l3o5r5o5RM1P6
-8612A536j8p5j8kj5m9k1L0J20R6o4j27rN4Qk9o9n7L1M1k8MJ48J10j8r1q6j2O1N1Lm7nM0P7
-8577A570L2q6j32j83j92j9R7J22P8k0l4K1K1j8j5qn5k3P9R2Q0M3k4rM1l7r3p3k3n4j50j18
-8545I10kL2O6M9Jm7l5L0J44R0M3O9K5o8j45p6L9M9j9nO5M5k5MM9L2k0J2k0m2J0j6p0l1o4
-8510A079k3Pj5m6k1L1N9Ql2K8J3RO1L6N2qm4p0j27p2pQO3M8Q3J43K6o5p0m7k5j3Q6M4p5l7
-8474A087l9l1k3l0OLN8K7m3j6O0P2L5L8P5P7J3j02j61j40l9Q0J11O3O4J2L6J00M6J8J1om
-8441A458j2n9j07r6m3jl1m1L2R8J7n5l2j01mP5L8l4l9J28J52J2j12j02q0p1l2k4k5L6L8r
-8409I74%O4M2n7l6%j6oN8k9r3j12j7P0%K5J31J52J07n8j65j04N6J58J06M2j0q9j18j5J06
-8378A166N5o1r8r5RP7j0k1M9L4MN1Q2P7J1l7j5K4K3l7n0M3M8m1j19j33j06o2l5K9J41J24
-8346A127J17R9rk2Pm1q4PQ8Q6Q2%j58j54j06n9Q1J34j0j81j20M1M3L5J56K07J43k5j23q5
-8316A276k9qo4j25o3m9p9l1L8N1j0K4P0lk8j4k5NJ11J67Nj05Rjm3KMO9J28R8m0o6m7q6p1
-8281A070Onq8l7Jl6ojpM7P8J00R0R0J09P6K1l6J8P0J2m9j12j46p5n9j0J05Q2J6k8l3k3O0
-8247A300O2LkQM0L3Ol6JJ7l1k1m3j23j31L2jp6j2Q%J04J47Q0M5M6J07M8k0LPn5q8l8L2J2
-8211A464m0m4l5M1P8Nj4l3J6Ql8n3l9pm4r5j03q5M6J07N2K0q3r9K3J12M2m2Nj2l5k6m8o5
-8177I79j7Lj8nl1pJ8J6LN0Q7Q2O7N8mn3l6L3Q1Lm7lL0l9r0n7k0k2Ok6m0l8n2k7kM4Q3N8r
-8138A058n9m5K7L1N2N3M1M5k9o3K1R7N2n8q0n0m0n6q1L6K5m0J5k1p4L0J89J44n9j11l8O7
-8106A079L9m7k1R7R9O3J2r1m1kp1o7l3L9J36O3l2k9q5j27j00kJ18J29L4m7j03o9O6J02N9
-8075A168j3L5Q2Q4L5j3m4OJ9n0l1M7Nlk4n7l7j4N9Q3j0p7q9k3O1K7l8p5j0k5r4nJ24J25N8
-8040A286m5r9j46j50l2P7J34J25J02Q3k9p5m9n1NL3K4M7j5l1k7j12j27k9K2O3J12K6q8j09
-8010I25n4k7L8J68J69R1Ql5m9k2Q7P7j12j08K2O6M7pNK0n4m4k3j7Nnl3p9j09r4o7J3R1R9
-7976I92L0k4k4Kk2m9p7n5M5J3oJ12K09J11pp6j20k3Q1lk4K8R6J45Q7Km5p0n5q6j00r6p3O3
-7942I81O8Q3P5m2q3o3m8J3M2L5J1n5l0L9J3O1N9nl2K7N3N1K6K1j0n5p0j8K0Pk7m6j00j05
-7908H96O0P6j4k0K4K6N6Q9J10L0r3p2n5rM2Q5J03M8l3n1k0J4k6m7k7lL8P3L7J2MK5on4qm
-7872A306n3j7j5o4l4J9L4Q0Q1M1K0m3r4j2N2K3M2J30Q8J8L4M4j21j70r0J0L4j4M8J34M0r5
-7840A456r0l7RM1Oj01j19q7o2p0o7q8l6pKJ48J67R7P3Jr6j14JJ12L7n3p8o9o0J9J06P3o8
-7807A046j45q9L1J15J02L7M9J05N8j2K2p0j26pJ08J29J4m6n6m2Jn5j09n1L3K7j5o4o3J8O1
-7776A006Q5O8m0m9K8M1K9l1J3M4J9o3k0R7Q6j1j14j00l4m9J8J16Q8rn4k2J0J7O3j7r0n1K9
-7743A103o6j77j82r5O9J35J48J26Q2L0m3o5kN0QM1L7N3L9j2k8PM9M7%PO0L0q4j08l0J4M7
-7710A290K6j9j3K4rJ6J7m3m4Ql2o8m1j2ml9k3kj9m0j1J7qR2J92P3o3j06j25j5J31Q9MpJ5
-7675A251j1l6l5J3KL5J34J14Qq1rL7pq0r1KK5l0q0n9m6q0l0P3J31J42l2l8J00J19K2m3l7
-7642A383k4j5m7m9M8J03M1l0j5L5K5o1j09l5l3p8k6O3J19J13N2N9O8Mk0l9o5l0l4q0m6J2
-7610A289J1k7J6K0%QK1l8j01p4m1j8N1K2OL4k1j10o5j2N4J11R1R4R6Ql7m0o7j01m6L4P3O1
-7576A302l3j07q5m5n4j3J2l0m9r3j07l5L3Q0J21R1J0nn0k0J11J63J29N1L7Pl9o2K2N9K6Q
-7544A435J2N3K9n8m2RP7O3m0l1n6j32p6L7O0Rj05j60j06j14r8p4k1Q5J23K3j9Q4J31R5L1
-7513A224olJ6n6p6j03j29o7K9P3M0L4K5N9M2Lk0l1k2K9P9Q6P9M3k4l8k4m8oL4j8o8q4o7P3
-7478A078J30J54J66M7J4Mo0j28o8P3K9l1m7q1K6O7m9r8n7o6m6Q2N5p1q9o5l2Q6J24K9m8k2
-7446A106KK5P0nn3J0P0k7oN9J49J10Rjj2o0m1j3l1l5r0l7J9lK4KK4j0p2m7l9n5p2K0P1P8
-7410A139j1j10o7O9J66P3r5l4J01J23Pk5QRpoL6ol8o6q9n1K6j3j09n9%NJN3L2m7l4N2K5k9
-7374A029MO1Rp4m9M9Q1R6R4M2Q5Q0j9j21j22n8k9J2J4K6j7l9O1O0MM0J1l2J8ko4l9j5ro4
-7339A123j03j7Q0J22J39R2K1J3j8m9k3k2j12j16J7Q3L4m3m5o0l9L8M2O6K5n0j4j3k2PL4L4
-7307A224Pq6p0o6j36k6J05R7N8M9J5q4j10lQ4R3N4J13J35Mo6n7j02j01k3J09J98P5o1k6J7
-7276A420L5j1o0n9n7K1K4rj4p3j12PJ36O9m5o4J7R1M8m9j26j22o2j3q1p7L7J16J09L1N6K2
-7244A205j8L8J2n2m4k6K7N7R9Q5j5n1o2n6r0n0M4O0L6K0jm4n6n0rM5Kk9J8R7J33O7q7p8P
-7209A234qq9q1m3L6Q1k7m2K3K0L7R4N6L6K7M4M0K1J3k6p3p3r3j06j2M5n8j13j9O1J26J52
-7177A283R1J3J1P0K6l1j8k6j7L1O4N2J0n6n0p7j33n9k1M0M1j7o8j8P1P4m5m6k2M4J17J8p8
-7144A274q3k9l8j6N6O5l7q9p8m2k4j3N7M1n1j4O5J30J02j6l2j4oo3n3J4M6oj3J5J9oK9k1
-7110A169j17j43q3N3R9J08J03J15R6K4m7j3n3n2N7M5j4k7k8N3J29N6k9j8k8m1j7o4q1q1r2
-7079A079m0L0J04J51Q6k1o5l8n4o0m8L1M2o9l6L5L8k0n1J5R7R6M9j0j14j27p5k4N3M6P3R8
-7047A271O7L6l8q8p0p8l4J0kl4l7K4Mj3J2Rm2QQ3K1o5p2N8J28P6j4l2j7MR9Q9m1j60j50j6
-7012I96J49J91N9QqJ0j5j16o9m0M0K01J35j06j42K4M8N4Q3M4n1j08q0l0k5p6mJ36J31N2L1
-6981A522O3N3j6j19j58j02J0P7Q5K6m8o5j0Q5O1J2m4p5RLo8j23r5l4J2K2P3J07J28O0K6m3
-6949A434j41q1r4j11k6N4O7Mm2j0j8oJ4N3M1L4P9L4N0R4K7o4Jrj1N9J20R6K7oo5j36j79j51
-6915A138r8p6J7J13J08j3n8k1O7Q0Rl0nJ2O2R6k5p3k6j0l6k2J0J5K0OKK7Ko8OJ8o9r0j6o
-6879A066NO3J12P5K8j5m4p4k9l2m7rk6K9P1l9j31m3Q4M4k9n1j2O9Q1m1j15oR1M0N2P4R1Q0
-6845A412ol6L3K7n7j14r6k2J06Q9k5o6k4J0J6oJ4N2K4k1l2K1l9j12p4L6L6M5L6k9o9p6l9
-6812A014L5Q7P9N0Ko6j12m8L4pK2J11O6K6Oj13j52n1O0O9l3pJ29J54J26M8k1k4o3r2o8J9
-6780A280J7o8q4L8J12Q9L6j05p3J0p8j78j07L8Q9O9Qj3J1R1J44J27Nq8q1m7kk6M4Q4qm5k2
-6747A267OP2M4L7M2O4N5n3r8p9k8O4kj18n8K6K1M7Q5P2k9l8m3J6R0k8j02j29n6J7Qn3l2K2
-6713A109L4J4n3oP5Q7R3P3OK6Om4p8p9l4q6n9K2J35J68Q0Nl1r4j17p4j20j49p1P0K08K08
-6681A324J5q5o5p0k5k4mJ7K3J5l6k7L6O4pQK9O3Q6K5k8o1J6K5n7r9j17j29o4jP3J14P8M8
-6647A160J38J50N8j4j1N5J5j9Lo6j34j22j14p3M2J01P8N9M6loQn8n7m7l1J07O1j0l2l3M8
-6615A299L5j00j87k8P3R8J33O7q1p0k2l8KN6J09J61J03Jn3n7k1m2p8l4j0m9k4Q1J17L1q1
-6584A391j60j25j5M4L0KK7J1p8j5J00Rn5k3M6M9j3J2Np0j32n7P8J1q6n5K5L0N8Q9M8Onm6
-6550A136J3J20P8l7k7o0r2n2RN1K1n2o4J5L8L9L9P9J05L0Jj4l7l8n0p9q3l7kl2j9M1J29J23
-6516A292J2jN5J1k9j4m5m7l9j00l7O3O5JK8K0Rk6nnm8p2k9rl1L5O8O9N7K8Q1M1m4LN3N8M1
-6479A509o0j30j10k5pl7LM4K6qp9j21j10j10r4N0J48J57J18Q5P8Qk0RPl4p0l6J0J5J1j3j1
-6446A203L8k0q6p6r5o9j8L2K8R3J19J15Jq4L3R6k6r6k1P7J33J65R9k2r3k2k4l3lj3o4j07
-6414A260m3L7J3J4Q8P1K3k1n0o2m4o5q1k5K4N3M9J2P3J2j19j02K0L6K1K1k5pN0N7M3O2O8
-6381A463J6N4J6n5k1p4j34m6Q4J26J20J15No8lQ2k5r3p4n3n9q0m1n1r2o9m7O7Rm5j8M3P4
-6348A126M8j4r1n3P2J19J24L7n5j01j42r5K2P6L8J6K8k5q0J9J40J47P3o6q0j2Q9J23M7n1
-6318A479n8Qon4k0J0O9Kj60j91j06k5J9j6l1p3q4M0J33J85J57l3j07q4j16r5J0O5Q0Q0O6
-6287A144J8l2j1%l7j0P7N1M2L0k4j2k8j03l4Kn5l6N0R6N9k2J8P2J2l2m8m0PJ6lj5K2M3L1
-6252A248M0Q5J27P5L1L3k8j3o2r0k3K1J5q1p6l0M3K8n4k6k9o9o0J8R8R1P6N1L5L0Mn1j22
-6219A335p2m3k2M7K3o7o1m0k4K1oj4J9Ol0k9Q3Q5P%L1Qk5N0K6J0L7N9K5rp5n6k8k9Q0P3p
-6182A388q3j57j48k5J22Q5P1R4J16R2J1p2j12n8lk0l4O2P2K1L9Q6pp2n0j50q3N8N9M6K8q1
-6150A295o7q3p4L5R9j8o3j0Lp4q8j5P2Q8L9MPJ4j2QQ7J79J15n0j63p9j7j1L8Q8P6J9m8q8
-6116A306q7m1K3L6J8J9Q6J02N7L2nm0p9n7k0m9o5m4j1rn5j19l9J27P2J2P0J14N8J4J2J9N4
-6083A511J4l7%M4l9q8n3k1K0J5O2P6K5L1O7K5j1qQ5L7j9l1j22j66j46k4O7J6jN8M4k3m5k2
-6049A341k3k2n5l0Q2J48M9KK2j8j4j0j00p7j0k1N1O8L6k0p7j31r5n9j6N2P1P4j5j02JJ09
-6017A211R2J7l7p5q5j00j13j61q1J06K09J20L8NJ6j4K0N5J0QO7j3m5M6J30R6o0j89o0R0R6
-5986A399L9l4o6j12j33JJ06Q3O0J7N9K8j12j71j05lK2nk7M0J08R9N0n2p0LJ7K3M0j8n9n1
-5954A176j9L9K2M0N8%o9j18q6N7J27P5k3ON0N7J6l3k6jn1n7RN1K4M3R9J07J5q4j44n7K7J8
-5920A348K8k2l6k9O6N7q9r7nP1P4N6J9J3J1Lm1n2k5m8q0j47p2R1J01J1o4k0RLQNJ2L8R2J18
-5884A407L7L5M7OJ6mj12n1m4l8n2NRn9MJ16J83J41M4lq3q9n0%l4p3NJ5j6k2j6j1%l7j24m8
-5848A104K8j1j6L2N8N3Mj4J8N2J25J49O7J6k1l9j01j50j12j9k1m0k0M9O6O0lp4j0J8l9o2
-5816A147r0q9rK3N9O1R2R6mn7p7J0O2R8R3N9ql4l2J9o2j08m9NK9mj0l5o6o0k2R7J43O9kj4
-5780A330JL7J22R3k2m1k2l8p5jR3N6o9p8JL0J2J6L0nk7k9n7q9o0j7k4om2p5j00l8k9mL7N3
-5744I63Q0K8OJ16J20k1r8o4m6J4N0Ok4N3J12J31L2p0n3jl7K5J22Q1l2j23j10l6Rj01j26m4
-5712I62N3J06J02O0kj1Mj1m6m8l4L5Q2J63J63L6n7q9mlql7k2K3J5N5pn9nnj11r3p4l3J40
-5677A240J56Nm4l1p9o3JK9k8k6J5K7k5pK3rl1j29j53n7K6ol5L1J23J75Q4l5m9j3M5O3N9j5
-5643A267K3M7j8p9j8P6N7Q1J04K7j3rr4j67j89rJ49J08P1K9O3%j08p8j08j32p1K9P8M1%M7
-5611A204O2P7P6rpL5n2p2m9j1onnk0J2l5m1N4J04O9k6m8J0K7k2M4J14O4Kl3JJ06jo8l6j0
-5575A505q0j30m3O9J2m2o9j8L2J6N1M0l9q5j9N2nk4L5J1k3k2m1M8J26J05K3k6M3J31Q4n3
-5543A664j57p5M2P8Q1m9j08n1l8m1n5o8l3M2K5L7Q3J41R2m8p2pmK1ll7m4J6K8RR%m6j4j0
-5508A408L9J27N8n1o2j3MN3Q3M5P8R7o1k38j39L7J12J05L9j3o4q9r1l0J9j4j4J3lK6K8l1
-5476A458k3o2q3p1oM1O7N1m7p0m0mL9J4M8J20J66J33lj53q0j2m7q7l6mn2k4N0Q6M9m8m2L4
-5442A362l7p1K5L8l0l1J1O4P7m8n7q6p6l9Q0P8n9j00J2N8N0N9J73J52k2n7j8PN6Mj0%N4J32
-5408A751P8l2q1j25j01q1n3OQ6M8n7q2N0J16O4n0j1P2J6p5m1K2P3jp3j56j02l5l3J1J06J07
-5376A417N5pm1p5oO8J01M3j6l4j1J4L3N0K3j8N3oj11p2J7m0o7j59j34l4lL8J40K10J57l3
-5344A552m6k3jk9N9M4q1j48m5M3J31R5K0O1J63J42J48L2m6o8r4q7k8l5j8l8pnJ5K4ml4J1
-5311A703n8k5J52J65N3K8r9q9j19r7l5O1L2Q6M5O1P2P2Om8q1k9J2N3o6j09J4J54O3l2j02
-5280A843n7P1J90J24l0j07o9j80p8M3J12M0R0Q0L2q1O6J29J25L5rj13j28k06n0J59L03K09
-5252B543J75J46J72R3J43P0J49K00L05L07L53L14N59O25R16J284K071K935M567P412J2720
-5231C8059J9404J9476k114k1646j8814j1242o315l736k207j399q06k99J25N05R80J639K488
-5214A4098L845O257J0895J7451K1166N670j8295k0712j2964p003l654j764m01R78K393M585
-5198B2545Q323J4316K0649J4167j0953k2425j5987r148m794k537j044l18N64J543L209N775
-5182B3885J0575J7220K0851M573j9339k1096j3155p378m224k604j882j313r61o73m39l24
-5166C716k89k59k86k42j97j25p1l8r7j33j61o7k3l3p7ppj2nj6k3O3J2p7q1k3Q0Q7M9Or7m1
-5134A526K0o2q1j3O7J05J52J29n3j12o7o2q0l9n4n1r7j72p8Ml3k5R0J93J36J00J38Q7o8j60
-5104A440j55j10o3n2l7m1J3O1P2R9J45J55L8o5p2o0j6k2J9L7K3K0l7o8j6Qj0M9R8L7m0j06
-5072A344o1K7M5N6J20J07L3o1j10r1k3n5j22n9M7P7J3l0k6J5K4Jk9k6L5L3K4L7j0l4M0J3
-5040A354L4M9m3q7m2KMM7J56J55J3p7j05q0kO5R6M8M1rr6r1n4JJ5j3j4m9n8n1j1L1O6QK0
-5005A323qo6n7PJ12J29Q2O8kj28j54j15K2M2m1M5J21J17Q0N2m3j90j95q8j3R7Q6l2J6M6l2
-4974A281k3om0qK7N7Q7L3o8j03r0q1k0nM9Q2R4J53J25Nm2m7n1j09l4K7n2j01o8j18n6K3J63
-4941A084K29P5j01j11l8j9r9n1j7m3M9J14R6R4O4N1o3j24p1j9k9L6J08P1oL6M2qm2l7lK3
-4909A291m6m1mL4k2m8j4LLm4l5n4N2J31L2j1l0j04j50nL7m6p4O0J75J06L1N9L7N5N7L7k6
-4876A446n0j01r6q6k6j0l2j0Q9J28R6l5j45j62m7N6P3Q0Q5R0O7jo4r8n0j5K5Ln4K0P0k8n1
-4843A167ql0j34j25l7Q8J11P7Q7J73J34K6J3N4k0o2n5n5lOq2r1m7j3M4L1m0r1n7P7O7N2k3
-4810A234p9LN7PL0O9kn9q7q5o4l0J6L4N9N9O5M2K9Lq5j18JP0M3op3o2NPLN4P0k3j3O7R6N3
-4772A390J3Mk4j37j11K7J35J31Q2K3j2l5j09j12l8l8p6p6m8K8N7QO1P8O3mj42j19k9P8O3
-4741A131PL0K4N2M9Q7O4N2J04K4r0j16o8KL8M2ro1j0J6K6J5M7P2m0j04j15j21m7L7jKK4K5
-4707A188L2M8Q6M3q0j51j42l9N3N7L5NLjP3J89R5jL9O8n5j23J4J23M7p8j37m6N6J4m3j1q
-4674A353j6K5J04J4p0l9m9p1n2J3J9r4lQ6M2k8j4O4O1p5j07l1j6kj9l2K7J0n8jO9R6j2rP3
-4639A258lo7j7k2q9j32o5P6J54J96J34Jl4l8l8p1n3L6N5L0%mq6j19j0j1p5o3N7J34R4M2K7
-4606A297j6m3K2J1kJ09J29qr4j12p9m9RM7Q3Q9L5j4K9K8k9p4l2j6mL1K3k7j0N5Nj02oK6k3
-4571A288l1j4kL2L6m6r0n3l4l4j4N9J40J02M2k0j7j2o4OK7n1r1n7QL9O5L7J0l5k7O1P0K7
-4537A357jJ1kj17j51j41j10%N2N1O9J0n1n1l4J2P9J44J00J2k4J4L9J1jK1n3m4O9K9o4m4J34
-4504A326J98M9r8j20j02L8J2q2j18q9J5J12M9j6J0Q1R2N3P2j8j05q0j1Q0Q5J8J2K4L3m0j11
-4473A369j39r2J4M7K2l6J3P8K6l8m2L1N7j2q0n3NK8K5k4p2j30j11K3J76J27pPN0Q1O6k8o7
-4440A314oK7N0L7l8m1j1k0o7m0K6qRO4R8P9J2q7o0k0j08o8M1J9kQo2j50o7%o8o7O5J42j0
-4405I91n4MjPL1K6J2R5J13J6l%N0M5r6j26LJ24J19j1j0l1j12o0M4L4l6l9J2j6m6l8K2O4J55
-4370A288J57K8o7m0j4mJ2n4n5m1NR6P0LJ2q7j06k1K2P9J7j26j69k3R0k9j46j02N5J86J61
-4339A197Q4M7K7k5p4l7L0O1K4PL2O5j2j0J1m0o3n5l3J5L2J7jj2rJ0M8O6M4j3n6l6J9K6o3
-4304A323j38m2Q8J8l1m1j1K9J9N7R6J17K4m7m0l0j4m8k8j8k8KN9O0K4m2o5K7N4K5k8k8M7
-4271A390O6Nn3j00n6l0o4rJ01J24O1j6jL1J10Qj12j14o4K9O3K8pp5j00j14m2R7O1J3kl8J3
-4238A203M7m8o9LM3L3j1k5mQ1J28K7n7q4n8M9R4R1P8l0j42j44r4j2LOJ13J60L5oLK1M8M5
-4204A527Rn2k3N7O5mp0n5m4j3J7Rk2o8o8m7m8n0k7LM4J00qOJ5m2j5rJ3mM1O6j1m6m7J3M9
-4167A261k2p1NP5R8L5m0j0K8PN6L3m5j13J5R9M0J8M1nq6n5J7N1KL7M6j3l3o7n7n3n9m4lj7
-4131A171J8L6J00P7l3K5R9J4j61j59j2L8l1q0k6N6Kj2Q6J35O7OJK0M0k2q5l9M3M9K2n5j27
-4098A263n6P8L3q4m8lP3M9j9M9O0k4p1m2j0K3L5j8n1L3J24R6J6j35j99q9L6J20Q7J6o9o8
-4066A205M0N0qq5r4m0n3q4l9M9J36J25O3Q8Q0M8k4k8l8l3mp8j22j6qo6K3J26P0O8N1n3j19
-4033A230r0o1o0pQ5J15J05N0J8jrj2o0m7K9O6N7L8Q0N4o7r5r2j73j28Q9K24J18k4J3k5p5
-4001A345rJ05J32ml3k3l6o8j38j31o8j7K4M0J1n6j0P1J11M3J3N9Q3N2K3p2j56j37RJ42N2
-3970A357k4jL9N9L6l8k1Jq7k6K1q7j00pLj8N1N6ol5KL6J3L4N0m8k5L4j6r1oJ52J55P8k3j19
-3934A399r7m6j1l3m7N0L6j43j00J23J98J13Nq6n1K5M6O9N3K0l6j07r4k8O0R8k1p1J4M3Lp7
-3902A307r2m4kJ4N6O1Q0M8RM3P6M6K2m6j05n6m7o1q9j14n0J16Q8kL9J41J19Q2N4m8q4j1k1
-3869A529q6q4q6q0KJ6j7K7J01R9N5K1nj12j47j56r5L3O4J24M4J9O2K6K4O1R9R8M0j27k13
-3838A336j01J0P6L9P9P5Lk2N1R1K1q0j64j66l0N0Q4P7k9k0J6m2L0R4N4m4r2l9L4K6J2k9o0
-3805A340qk3l2o7n8K3k8p3j7j2j04r2P1Q5Q5N4M6K2K6N1l6n1j4LN8J9l1jNK0M9P2N6k1k6
-3770A391m7p6M9J26K3m0J2R7Q6LJ7M3l7j42j39r2p2p0j7L9j6j4KL5N9N8K1qO5M7Q4J04O9
-3737A660jq6r9m8L3N8Mq5j40j37o7L7Q3J06J05K4j21j48j1J14J25K9m4n2m6lRqk6q7j07q2
-3705I89k1oO9N2K6N6pm9N4R9Mn1q3rM4M9M9N3N2Q8R5Q5J2p9o7l9l3j0k8p2r6m8m5k3M5O1
-3669A216J9K5p2j16j21j06m8M5J05L3%J35K13R7p7p2m5k1L4l1J1K5n5l3K9OO0Q0n4j02k5
-3638A155l9r9q5l6O8J65J08j9p2k3Q5Q4K8J3R1M2k9l1m8p7j02p8oK2N9P7M6m5k7K3K0K4m7
-3605A247q1jM5L5L8jKJ08P3J9l9q0r5l5k8K1K1N4O3M6K7J1P2M3p7j74j02LJ22Q0L6K9o5j05
-3571A312j06j3R7N2j5o7k2O8N7L1m3m3rM0K4k8p3p7j8M2K5L1P8J9kL7p1j33m1K6k4pK3n1
-3537A119rK1JJ1j0k2M3J41J17Ro1q7J6M7l6p6q3m5M5R3L1L0M1k6j0O7P2M9Rj6K4J02N7kK4
-3502A686lj02r6j08j25LP1J13Q4k4q8q2q8j7Mk3K9J01N4j5l2L5P4l0j09o1k3L2K9L9L3O8
-3470A429P9P5N8lj0m8j5k1r3q6j8M7J6k5M2P1Kj01j56j12K8O6j0LK1J4O8J46J12m8j69j06
-3438A256j5RJ0L6Pq0LL4p9p7K2P6J47P8n9p1J4K5l9j15j90r2O8J61J75R3Lj9M9O2Qp0j9J4
-3404A425l5n9o2l9l7m4J1K0j1P0J6n0k8l4j3PK1j2K7Rl8n2n3JO3J12O9Kl8pn8r4j0J24J36
-3369A339R0J0n1l3p1k9j6m5L2J41J18L8l5j12j45m1Ol0RL9M0O8J1l2oK6nJ8K7j08j12R6J43
-3336A380O2K7j2k9Jn0j33q3j5m2l1J7Rk5L0J07N8M1R8J4r7m6K5J4J7no3n2J7M1M0L8n1q0
-3302A222n4L9R8Q5ll3M3Q2N0l6o7k5p4q2j18j65j50p1J07J43J51J29J8m0k4j5j09o7N3M6
-3272A133O1M7nm6j5N6Rj23j59k7Q6P0K4l7n6M8J03M5kL5N6P4J57Q0j4o1j11r5j34j36n1K8
-3240A040K8L3J9opO4J00P6J4Oo2q4o4p7nM2l2k0n1p5K7O6O9J5nQL5R9J14N6o8p8K2P4O3N0
-3204A486k6m3q1r0l7M4P8K2oN2Pq4p1K6N1k8K1K5j5k6K4K6kJ4j3l0j2QJ4K6O6L3l7o2k6L5
-3168A369J9Ko9KN5ko9n0L7L9jL0J20J25J31J37L5j17j26r7j08p1o4l3k3p5k7j0O7J03K3J1
-3136A363J8j23k07j55j44o1P6J63J51K9OJ04J74J19J7L2J45J60L5j16j53j00M2M3n9m3MN0
-3108A570l0j13n1M4k8k7OJ7Rol7n9MO7M0J8L3k7n4n3r6n5K6N5M0Lj0j8J3N6k6q2m5RL4k6
-3072A201q4q6l6K3L1O8L8L1O2l9j9J00J30K1j20r4K6R4L3m9p0o4J9L4N7O1K4j8j05q8o8k
-3040A111k1p0n2j9nl8n5K5O9K8K5N4P2P4P6R5L4J12Q8r2j13p0M8P4nj13j80r0P9P6J3J4n1
-3007A193o2j5MM4J46J35J2n0%L0jj7k9o5m5K8J6j21j84j03k3J8O0Q0J31J99K00K1r3p8k3
-2976A408Jqm7j31j68j12J0J20J51J13k1j36o1O4O9K4L0K6k0m7o7m2l0JK9P1M8o3j02MJ01
-2945A215J69J14K3N4N2p4n3L7l4%R4R2j4r0j02q7n3n2q4j18j01k8N5L1j7O0J59J31M2K6M5
-2914A492lq1q3n5oK3j3jK2m0p4k8J1j8L5O1PrrL5K5K0L3R4J13k2n5k4l9q2j61j64j48o1%
-2879G95R3J54O7oL7J7l0K8L5N4J54Q2k3J5L4j02j78l6L0oQ2J07J9O6N7k1n5n9p2J3P2M9r
-2846A463n5J4kl4q5r8m3k9L0R0J43N2k0rl9k5M4M9l3m4k8M9O9L8n5j07KP0K8m6l4l0l9l3
-2812A253j1l2n1k2J03J11RK9J11P3Jl5l3j9J8m1r7j19j03j02k3RK2NL9R0L7M2N3N3M3qp6
-2779A329o9J0N6P3M9n4p2J2Jp6q0k5mN2M9L3J21J02j5o6m5j5j5l5K6N7k1n0o0k2mJ1nK3M0
-2744A311O1K7l6K2K8J4J1pM6Mr3j01L7J26oj17q3pQ4R4N5O6J15J2j04o0l4o2o8l4J03J29
-2712A533jo0jKJ7L4j9J7O4O7O3o1r4O5Q6M8Rk1m6o0j31j26KM3L2L3J00Q4nl5j6M7L1m6o6
-2677A589j9j1p2j23j07j9L1j2r6%N9J09J07L8Mm8q3p6NL1L7l8pJ31J00j7m1k8r4p1K2Mo6
-2644A239j26j06qJ07J92P8q9p2N3J38J18O6o4j15r7jJ15J06K6rNp4j48q7m9n9nJ20J55R5
-2614A504K3n3j01L6J09l0p1o5k4Q7J08Rq2p7l3J5J1m5l4P7Q9%r0l0M2O1R4M3J1K5Ro3j09
-2581A446n8K9Q4J4m4J7O2R4J6p5o3n1o0p4j02p6mQ0j0J1O4l1o1L9O0lnl%Q9L8r4k5Nl9MM5
-2544A319K3K1M8N1Mm1m1k3Mk2oo9o8O7J05lp8j14j32n0j4J4L4J3N7M2m0K3Q5R7J22O1j6J1
-2510A484M7J2k7n2j19p0J6l2p6p8l4M4J00R6N6l2QR2N7Ll6n0m6k9o0m4l9j01q7L3Q8N9k4
-2477A159l4M8Rr4o4M9P0K6N4Q6R8O5J1n4q6l5O3J17J04j4o5o2o8j3P9J04J44J14%l9j01r5
-2445A576o0m1o3j11k5J29J39P3Pn7p1n7k0oJ0KL3M9O0P0Nj15o9l0j8k0r1n7M6O4R2J33J9
-2412A596p9j03j27p2P0Q2L2rp1n0pl0mP4Q2O0J09J16N6Nm2r0j52j24K1Q8Q2L2o2m9p2j25
-2380A237m5pM0Q3J06N2J8kj0K0j9j17k3l8j68j37KJ1N3J15J03J06L0n8l1rl2jK2O9N8j5n3
-2347A360k1P3P9J2n7p4l8j3mM3L4OmL2O5J2ojJ1jK0ko7j03j32j87j11n0j7R1J42R7Q2N6J7
-2312A344M0Q5P4M6l9m6o4j07m6L1N3Q3P4L5J6l5p9L3O6o4q4k0J3j2Lr5j44q9J1R7Q8J62J36
-2279A566N8P1M2m9o2l7nj0m0n4k8k0o4o2j3O2nL6N5k1n8k7M7L5N7O2q0j46j10j7J28J18R
-2246A438o7r3j1R5J11oo4r1n9KN3O6M8Rj1K3K1KL2po1q5r8p2k6n1l5R8J60Q7k3l3o7mM2P1
-2210A394J4j08n9KP9J35N0j3J2O3K7K1ok6Q7Q9N1Nr2j51r7j4K8P9O2l0j19j61r9j9j5J5J35
-2177A339J22n3r1%l7n6ml2r5n3Q3O8PN4J20K5o4lL8l0o1j5M0J60J37O2l1r6o4n2l0Ok6p0
-2143A298p8j2O0K3RN5P1K0j7m3Qk1p1J8R6J20O2o6q5M5Q6M2l5j23r8m7k5k5k6m0m0l1J2P1
-2109A213M0l7p0jP9J04K0j40j63j00j0K2N4R5M7J5J8L4P2Rk1k9k3L7P0L4L6jm4o0n0m8K8
-2076A230M1J6M5P7j2o0o1l3m5p4L1J22J56J33L4L2lr2p3MK0l6k9L1L4L9O7K6n9k3P2R6pq9
-2042A610l2p9j09%Kk5j5j1rl7j7m1l4L4Q2J01Q8l9j30l1N0K9L9j3j24o2rjR0K6o2k1K2K8
-2008A300n7r9j17n7L6Q5Q2Jr6o3L6O5M7K2K3N1M5J1NPl2r8j24j12l0N2l7J9J62J53O5j8K5
-1975A352P8R5Q9R9k7j52k09j76k1P2L3%j7m1nK3RL5J42P9j21r5K4M2l9j2M9O5J2o0q8l8J8
-1942A215K9J7K7l3q3m5k3L2J06Q2J8J0Qo3j23q0J7J07J23L8o7p2o4r4r9l5%O5N5o4j61j35
-1910G08K9R1J15J46M4K6M8P9P2N6l3j93j41k4L6O4O1Q6N6M2j5q7j4Q1R8k1k3j2N0K3k9k6
-1878A393j4N8Q9lr1l1Ln6o6n4j4K8K6l8j19m2J05J44N7k7r7n5M1N9P2M7KN3R6K7K1N5Jo3
-1844A607k3%n1j14n0m3n6K4N1J8j7K9R1N7Qm4j00j14n5M1J7j9l2l6l3JO2O7Nm6j0J6K5PJ
-1809A284Ln9p3q6j14n5L6O7R0Q3J7M8O4M9j6j0O5P9ll8lM1M3Jq6o3k5kj2m0L1J04Q4j5r7
-1774A392q2m9l0j6K1K0Pj5M0R0J7j0q5j13n4K0L2L1M3K8M2M7%j0m5l7K4N1Q6k9j50j21n1
-1741A094k6p9r3lP7Q3J42J34oq4n1M9J25Q3M2%l5j2M4lq0%O3j4j1k1o7j2Q9J18L2j03j82
-1708A293j26rK2J6P3R9J44J42L2nk3K3l5r6r6j5M0N7O2m1j64j88j03l5jk5oP0O8K0%O8N2
-1675A313L4Q0J2o0j13j45r8j2J04J49R6O8N6O3oq0p3J6J22Q9P7Lj18j65j35m3n2m9k2o2M7
-1644A096J61J14O5P4P1N6Np0q4p0o7o3J3J31J51R6k0j15p7qLk8o2n3m3j0j8n2oP6J32J41
-1612A539J24L3n9j11j13p1n8o4jj7JQ6J03P7K9l5n8o1p5nP0M9M5J8L0N7P2M8l3o4n2m7p1
-1579A386q7j02r7NJ51J55j7j63q7ok6N3J06L8M8P0O2k3j00k6L9rl6K0J3j13m6Q4J11J25O6
-1548A594q4j61n3L0P8j6j38j20k9qq9k6R8J26P6J05J57J01j3j04j7O1P8O7Pm9p8L2P1ro5
-1517A622k1K3M8L0o7j20oM1l7q1p9j9M9R4J8j04j25n2j0J0K6J9M0j1n4j9N5K6j4n3p7J0P2
-1484A234L0J2J2J6K1K4K3QO3N1j7q1p4m2NM7J42K02R4k3j12j64j54n9m3p4Q4J66J86J04n2
-1453A629j30j23j15n8j5k3Ok9p7MQ4J2NP0N2O2O7P2K5j5nj9l3o1r1n3lQ2J00M5K7k8o5KQ5
-1418A486Pn4k1k1k7PQk5N1Q4%j17j16k3K6K1J8l0o9J2R5J06M6QN4N8L8m9j28j24m1l7o1p
-1384A175J3L7Q2P4J28J78P0j6n2j33r2K2n3r6p8j2M0%l0j3P3R8Q4K1m7p4p8p6m2J6M4P%Q9
-1350A359Q1KM3N0j5Mlk2k2o5l0m2oK6j0l2o5o2nO9P1j3m7k3n1o0NO7M6Q7Q9n9j72j10J9N4
-1314A158O2O3J3K6J02J80O7r3o9qj6n5r3o8j3K0K9l8r6k7M9M3M0J5NPqK5P8Q1N2N7M2qn3
-1279A569oJ8n0r9l3O9O7O6J17N9l7k0Pl2j01j22o7oL7K4L1J01R1K9j25j70l6k4r4q0PO3N4
-1246A307P2k9j21l3N7N6N0J27J23Kj17j48r7l1l5p9l4M5O3Q3J13L2j24j36kJ30J11L1m9r8
-1216A269k4N2N4N8J14K9q5o9j6RM4j5o4%pj3k7r1n4M9L9o6n7J5R4J05J4j5M6J4k2o2o8q1
-1182A169k3Q5Rp5r2o1J8K9M5J07R4M6M6K3n7l0L1J8o6m6M9K9J0l3mJ11J56J75O7p7j77j94
-1150A382o4J7M6Pj3N3N9M2M6J9o1q2j00o0J27J10l4k0m2o9k9J3J7k6k6qj9J2L1Mq8r3n7o5
-1116A029M2J07J4j9K3K6L8Q6J15J10J3n0l9jN7M3rlK2J3L1N5l8p4J3M8k1o6LJ02O1m4o1j04
-1082A522j13j33r2K4J06R3O1J9J8O3N6L1l0p0r9j37j46j51q3K4N8J14J18k6j03L7Q9M1Ol7
-1052A260Pj7J3J23J14j6n5L2L3o0p3J8P8j6l7J3J0K5M1M2k9q8o1m5m8NL8J5N5K5k8M8j5q3
-1018A324m8oJ9QnK4M7K9L9L8Rk2j4Ko3j21j30m0J37J88N4lL8J5j4k0N6Q2Oj23k18j42M0J16
-984A302L0m6o6n0K5O2O1J8k9o7l0M6m2q7l2N7J10R3L7l8k4k7m8q0n9K0J00J66R5ql7J0Oq7
-950A381j32q4k9M0L1OM1M5Jj5P2P5K6L7k3J3N7mJ3j0n8o4k7l0k2k4o7m7J0j8kL6M3L8N0M1
-914A400K9M2J66J38K7m8n5l1l9p3j16j45q5r0p4J9N9R7N2mK0Q1R0N6N4J07N7n1j41n4N1J6
-882A555n2L4R0k8q8m3RN3J08Q2k2j00r4l3j4QO1J05J04j2o2m3n2j11j82j67l4L4J8O0O1K6
-850A271m9n2PL9J13J26L1j2qJ24J20J3j5k7j24n7R3O0n2j01p0j13o1Rm4KN5N5O1N7l1j05
-818A315o4K4M7K7MN1N4k0j08q0M2Q2j3l3L4M0J7LpL6J3r4j25r8j34q9J0J07J53R2k2o0k4
-785A180M5M2M8K3K0ljJ2l1j15j38m6N9Q4R3J06O7M1Q6L2j05q7o3l5%M9J6l6o8n8J4J9njk2
-750A222m5j4M6Q6L6k8J1M0N3J00J13O7j24j10J03J55m8k29j51j1nJ6K2p2j1N9M3Kk0M1M2
-719A389l3j16r7k1Jk1RJ52J80R4J7k3k2m5l9l0M0N7j2m6m9l4K7N3P9O1m4r9m4P1Q2Pl3J5
-685A526K0%k9o5o5KM8K4nM7J02O1j3nJ7p2q1k9j4K9P3O7j9j22j07Kj4jm9j27j01K8M5n9q0
-650A034k1JnL0nJ2L5K5Q5J32j4j38o7M4J03Q2M2k0o6k0QL8N8mjQ8R4M4n%NJ9L9qm5m2j1P3
-612A619J02l2j34q7l2K3O3L5PL1K5n9j47j00k0n3r3p8j13m7K5M7J31J55J39O6n7j6j3m4p2
-581A271p6K0M3PQRj6m8m1j0RL1J5k1m2l4k6M9N6pQ4J18L4j05j20MJ3n2k5j0RR9J14L3OJ8
-545A417J3l0l7m1p5o6Rj5j26r8lQ1J32R8J7L8J11O5Qml1q6l3K1kk8l6k8m1l7o9o4l2%L3K0
-509A081K8N6L8J32K05O1j19j13q0l2KK7N9L8J5K9RMM4O6L4nm9j9m7p1q0q7l6n1n7K2R3N5
-475A252K1J9K1qm9l6J7P0J27J35Q4J9j4q6j38j01k7nK7J11M4n1l6j8o4q7j06j37p6N3J21
-444A082J58R9L2n8o8k1l7n7m5k0J8L4Q0P4l1JK3L2J7k8Ko0j14m4O2N9O8P8M8kl6J0K2k1L1
-409A388K5n4o4q3o2l2L1N2l0m5m6qL9P7K3j8K1M0J0pj5Pj4q8r4NNk4L1M0l9J0M5J0j0OJ08
-372A240J40Nn3l3o5PL9J2J9N1Q9M5Oj0K7K5r4p6L7L5k8l4K4nm8j1J7K8n2j2kj12j42j06j7
-337I46O1N6Rj4J4Nk4J06J67L0n0r1l7K9l7j24j70m9%l3L3R5J65J15N0J08J35L8p7m7j7p4
-305A318m1N5L7j7M3M1p7r1j0j9k4L4O2J17O1m3n9m4l5N4J69R8k1oQ1Q6j6j03j34o6Q2J9r1
-272A460r1o5P8J58J54K4j12j93j75o4nK9N9M4K0j8n3l0n1p1k5P6N1kN5Q5J05M9k0lP4oj19
-239A418r7j0L4l5oQ6O6J3l2l6p1q7q9o0L4O6L5K9K9K7P5N2k2k2J7l9n4N5Q1%q5p5J0K0l3
-204A294l0O0P0m3n8n0j16l8J43J21mQ1J24Kn7o9m0k3k5k9j7KM8jj0m9o8j8M1P9j7k3Jr9j59
-169A023K8J38R2L6m6k8NM1O4N4K1Jl6p2j11n9J8P5J61J12Mn6j46j37mN8MJ9J07R6M5J8j2
-136A513r3o4K7k2j27n4R3J42K06J66n7r4l4p0j29j07r8l4O3K6p8n9k8l2N1Q2R3J04O6L0M4
-105A526R3P5l3n3M0N8o6j91k10j4J49J18K6o6o3L4J02L2p1j02j16p0j4k0L9J25M1j1O4M9
-75A471N9J3p6r9n4N0k1j21j9L3K0Q2L7l6j00o0P5O4J8L2K1l2o9n4%R3O6o5o0l3m5j7N7M6
-41A276O1J17Q2m0j03m3k4k9l4n0J9J7j5n7p6K9J76J35K6PL8O4K6j6J4Pl8j11n6M5P4L8k7
-8A532k0K9k1p4p2m3m2QM7K8j8LM3M2K1N2N9M0j7l8lm3l8pl4o7j3j2j36r7%R9J13P9P4J0o4
28A420j06q9j6P5Q4K8olk5mok3j3N6J20K7k5L6N1Rm4j16j42j00k4O0M9M%L2P0O1O0k7q3k6
64A364Q7J37O0j7n4o9o4n2q5j1N5P1R3Jm9j3Ok7q4k0L4M2N3K2k0p6p0lL3L8K5q3j09j8K5M4
100A266M4J5N4N0l2k9M7J17Q2N1L9ko6q3j3o0j08j6M7J7k2MO1K3o4m8k9k9rk9Pk2l5K5M3N2
136A348J2%J9Q1L2P1R0O8M7N2M1m5j40j48j30j22j04k3J53K07J25qp2o0k0k7l6n1j28j05K6
167A153O9J1M4R3l6j35o0L2N4O0O6J6l1j8K0N6j2j30l5O5N6L4O3P6l7j11p3oM0K2K5M0k1k1
201A369J7O4R3L1n1r9n1j8N2J57Q8o0n7m1q2r4p7L1J05K4k6J9kNQ3J03pj43j18j6L5j1oLN3
236A373J8k7M9K4n5r2r8N6J27m2j03K3K0o2J0J7Lpj9m0M1N0j7K8Rj1kl5n5rM0lJ11J07n3o1
272A315j6J2N3ko9j0N2k0m7L6K9k1l4j0J0qM0Q1M5lk3J6J03L4o5j06r5r4j00OJ52J39O1K4
306A485k4o0j2Lj6j4K9M0O4J46O7j09n9N1N8lm8k2K9L5p6r5r5n5N1J48J66P1pq0j54j61o4
339A289LL9J21R4J8l7m8l9n3j8M9L2K5n5j10PQ7J07P1%o7j13r4k5O8J09N5j9k4J3j9l8N7O6
373A551L5Kj1J6M9N9L1N0L7k2m2n8j13j38p6L3O6Nl6n0l7K3M7Q3R7M2M1L7J4p9j20o0j8LN3
408A514O6J1k4r7q5j8m0o7n4k6k0n7j04L6J66J42mm3K9O6R9N6J6j3p8j18j05o3O0J73J34j6
440A536m6K6j4q1j48q4L2J2k1j3jK0jm1n3J6%mJ7Q2Ro0j9L5J02N5m7JP2N0K9k8j39j04nlL6
477A218J05P5q9j30m5M2K0j9j7N2K4r0j10o3l0K5M4O8J14R4j8j7N2N7J2n2r2n9J2J7K5j4m8
510A163j6L3K2L2J00J25J28P2lJ5pm2k3QK4j9K1Lr2q3p5m9O1J19M2KRK0k0r8l2J08J08m4j10
545A502o5N2M9K8M0O2J1m7l8j0K1J8K7o8j74j52n2R8R9J0p1l9K6l5o1J7O8O1PM6J11R4K8o3
579A600r5p9l9j00j45k5R8O2j7p5n4KN8J44J13P6L8J7K8k9m2K3M8l4n0N8O1Qn5j43q5n2n5
612A260K2O9K0%J6j6m9k8j1LJ12K11J53N9p8q4LK7m9j16j21pK6oJ9O6M0q2r6l8L4J9m4j02
646A232j61r6Q2J47Q5Pl1m5PQ4O3Nj6j2m6j2J07R0q8j50r3mN6O5Q2J0j18j7Q3M2k9j52j16
679A061K9J02P3jo8l8%N3R0O6jNK7K0m0r6o9l7n3j19o1Jj2O9R2K8K3M0N9L8L1nm2n4RL8L6
716A294N9J05R2j5k3k8K7Q0J7k7k3p7j17r8j13o8M6J00R6K8M4J11R5J06M7k2j4k2p7j51p2
747A400M4R6P1K0L5Lp8p4j49j04RlN6J30J13M8j9r9p4K8K0PO9M8m5m4L3O5J1j01j44j24j16
780A132J7J05K6N5R7R5J02J01R9L4j38k03n8O5O9L8o1j05q7k5k2q7L9J14Q5K3k4k9LL7K8k5
812A500m6O2N8NJ7O7Q1J1n3n1m4p7r1n1j9M2Q3J5n3k6l0l5j1n6p0m0J6Q4J01J27M3l1q2j28
846A318j4N6J5J8O6K7q2j11p5k4m3J5N4o1r3N3J64N4l5l6m0Rn5j28l7Q2J20Q6N1J5L7Q3O9
879A558mo2m3m2pK4L3Jm5m4N8J12L2o7m9p4p3j1K4L8J7j1n2j00p6K6O9J16L9o5n6oK1O1K6
914A368j3%lK7R0M2o8l8l0q9k7N1kML7J1J5kL3J15J12qq8r6j03n7n2l8o1r8o6l3K0R2J92J64
950A401l9o6K9J1j2l0o8j23N1J79J01L5Jk8l8r7q6LL9L7pL6J3n6j5k0J6O2Q7R1O2N2mm4p5
985A498l3O3L4j7m8k8M3P7L3p9j25l6J09N3j3L0L9K2j5J2J7Nl3n3p0n9K3R2M2qL5N7J9Nl5
1020A656j16j15p4LJ3N7M1pJ5M0L3n6j30n6Q8J12l4j2L5o2n2N1J6r0j05j00n7K4J07J44Q9
1051A458J3PM7k4n0K2M7N3M1pm7j0Ro9p9l7n8lN4l2j26r6J5J09Qp6m0N8M1n7m5Q1J57K8j4
1086A378R1Q2k8o0k2p2o6J1Jj2m9j5P0N7J8N5J26P2k3k5J01P5q7j94j00l9k6j1j9M4O8K9j5
1119A415oP9R1j5l2l1j2qj2lloO9R7N6J0p0m9mm8o5KN3J0j2k9k5j28j45M4Q1L6P0J07P3k1
1155A569j11o9ok8nK6J4o0o0M5J16Q7k1n2K4O3J08M0l8n3q3o7o7m8l8n7rM2L0pl5K5P8Q2O6
1190A501rn0l9MPj4j07j35o7J0J30J43J02Qn7Nm8r7JN9L1RK9kM1Q8qr6m7l3m8K9O1R7J19j9
1226A598j29o2L8K7M6K5l6j4P6J23M7n6k2L4l1k9mOj3k6K0m4j05j08j63j20RQ2N1jpK1M9M
1260A286l5p3j03q3K1J54J22O9J01J00M8K3K5L4L2m5j22p8L4J4j9nk9n9n9rJ18J22J4m9o5
1291A484l8k5o3k0L5M1J3qL1L8L6L2j37j39rjj0O2P0LPL3J3Kl8j06o6N9Q5K6L2J02Q4R6J00
1326A824j1j20j53p7J0M3n6o5J4K8n0n0K3P9P2m4j03l7L1L4JJ6K6N6o5q9l1j2J6K3j2p5k5
1359A221Q1M5p0k2L7P6O0L4L4KK8J0m8j00j12rR4O5j6k9nN0j0p1QM2N1K2o1j23q0j%k7L1M5
1395A252P9N0J2J48J10n0j38j53j7R4M9o8j32jK9OJ17J45Q1P9J1k5Rk8o6k0k5j80j78k6Q8
1426A252J05K0p9r0l6P6P6O1J23R5j6r9r1p1l5j3O9R2oj17o8K4J7O6J11N0PL8jJ0P0M0m3j09
1460A528p4j22j35o6L6J18J57J05l0m4k4m3o6o7QP5O8L9j1qj8k5O0O3l6o1n1m0j2j9jJ9L3
1493A356K2R5J54J12J8n9j3N5O4Ml9pj9o9j27j10m4o3o2L7Q8M2jQ1Q5j8r6o0m6J1P9R3jqJ3
1528A567p4r6p1n2j6Q0J28O6k6p0l0lJ2Qk0k6J8O6O8L6l5j15j09M6J15J09J13M1q0r7m2K8
1560A539J9m0n3m5M1P9J01J08j7n0m2KJ9n0OJ2j21j07K2Q9j3p2p7j4J08R5O5M1p3k11k33r8
1592A030J06J69M9l1n4l4M0Q3Q7L1k6q5n5rL1Q4J21O3qn8j21j11J5J09P2L7L6O2J5j35j26
1623A387n8n0QJ66K45J36L4J8J5l3k7n6j26j30j03p1%J6J6l7l1O2P7J9k0QJ0M5N2kp3q2QO1
1657A484L8L2Q8R5L1K6P1J6k1m9PM2m7j74j82q3k4N3L6J2Mo4l3pk5OM2mRK6J9L6j9n7J9Q0
1693A483Q4M8K7O8L3m6k3J6N7O3Mj45j98j28n6QL5J08R7M1Oqk6l9o8o8j5l5j4O6J01R7N9O5
1727A697Q8M3j4k6n4q1m3n4q1J9J9p9j2O7M2j9JQ0Kn6k3K3O7nr6j5K8k8k5m2q2p7O9M4K5K3
1763A425J3K7N4Op8p9rM8M3M0J4M9J07J34Q7n3l5j4q5j04p0n1q6r3n1k8K1L5%KL5P9Q4J0J20
1798A597J21JJ4M1m0j43j15o7mL7qo8l0n9j02k0L5L3N9N1P1L2o0j28p9k9K6O1O7J23J11ro3
1831A456q4m9M3R3R4m6o1j2q4j08q6o8K6K2NP4J15R8M8pr3j17m8P4J75L3m6JMK0k0p6j1L8
1865A403l9p1n8r3p3O1J06M7k8m4k1l5m4k7J3J5N2Q7O1Ml2q4p5m0nN1O8P2K7j7k0k3k1PL9
1900A263J32J53J09O7l6r4r0o3j7L5M7K9P8O7k6m6M7J27k2j92p6O4R9J27J3j06m2l8q0k8O0
1931A561J41N8J9lq9j15q3j05j31n9kon0rJ19J79J38Q3J0k4m1j41j16l6K2O7K3l2j8M9P8O7
1963A554Q4Lj11j10o4L2K6J0k7o2m4J7j1jR8J32M1j22j80p1M7P6O3JJ7K3po0n4K2J9q4m3Q8
1997A302R7R9N0j30l02k28J8J55J36J22ro6L6Q0lj36p2L2KN0J19J06P4J12J52J34Q7Qo0j27
2027A838j52j96k18j28%J27R6K2%j7o0q5j07j49q5N0J57J24R0P6mm6N3R7N3K5pn4n7p7j01
2058A265o1k4K5J03J61R4m6n3m0j3M9R7P0l5r5m5kj7k4k2L2j0p3J2R3J25R4J08P6L0ro1r2
2091A712q2l2ro1n2o3p9K8R0L5O1R5P5Q4L5pp2p8l8q2o4N1N9l4p3k8j5j7OJ2lL0k8l8L4K1
2127A473pON3L9L1K4N2M2m3p0j54j65p5Q3R5n4j55j49j31jJ41J53J62J09L1K9k2p1l4J0L9
2158A441K4k6j5K4l4nN5K3%J3N3Lm8l5K2J5m4q9p3L0M9O6Q4K8K1O2R0M8j0m0j0Q4Mq2m1j1
2194A676N4N6j0m5m2jLJ1J3p0k5L4K1Pl5jj6k8j8r9j10j06j09p8K5J08J47P2oj2m8k3K3N7
2228A425K2L1L4k9l2k7m7q6o1j18j00R1J71J49N9P0M9l3p4M1J16M4k6n4m7k4%K0l4k5%%N0
2261A555J7o0q5mLj3J5mj2J5K4pk5j5Ml3l6L1mm6o1RN5rOP9R4J03Q4j7j2M7L0kk5l4rL2jq
2301A681O3Q5Np7r0m0K7J5l9oK5L7Kn5m7L5L8Kj2m2q8j66j09K5N1Pj7M7Q7R8Q3P1Rp6l8r9
2337A492j48n7j4l2L0N0K1J2m7K0Q7%n3n7j01p0j9L7P2J29J18P1j2qK7k3rN9J3l6J4Pj5kp2
2372A484j29j11j3J23J20j4o3NN0L2m5n6jM2K7qml6M6O3N2L1l8Rj7k8Q1J53P9ko8m4q4j67
2406A469j74q7LN0Q7J04O6J3k5m5p1j00p2m6q8p1N9J19J2m7l5k0O2J46J38M5r0j70o1K2M0
2437A233N9O8N6jp1n2R4J54L2ojK2j0j6j5j5m9m5M4M9N6M2k9q0K9J01l2j13l4M5L7k2o1PN
2472A481Kk4o3j7L2K5Rpj1Mk9m2l0k5j6J2m5p9q9l9n2lJ03J45N9k4K7Ok7RR8Q1j4l8j0j4n2
2509A343nR2J6n4n4o9k6N2J10J31L5l7k3rj6lKp7j22j6N7J9P0O7k3K2N9M9L0J7m3r8k5np7
2544A389n4QJ7jJ8m3j33m5L1p0l5Q0R8L7n9n7N1J25Q7Q0J8l3r2l6P3R8J01l4j50j22p4l8J4
2577A249Q5L1J1J1n8p1j2L9J2J3P7J20Q5M5n4j55p4P4Q8om8p6l4J04Q8l2p7r9o6K1O2L9Rn9
2611A342p5l4R2J23O7l4n4pO8Q0J3n0j34j07Mok7j8J2M4K8OK5L6J3k9p2j50j01j1l9j3mk4
2645I64j9NJ19J55Q1P5J53J44j7j69k05l5R9R9J01Q7O6l1j24m9L0O2RKJ2KL2P9O6N8M3r7j41
2678A656j04j13r6k4j5o9m4N9O4Q5J29J27J5o8j4N1K3L2L8J8l5o3JMo2J6N3O0kn5n1p4r4l6
2712A412Q5R9J4p0r3k3j7m1k8Qlr3q6M2M0j19j36J3J70J63L3j1L5Q1J20P9m2l0J2kJ3oo6j23
2746A430n3K6L7j2k2nl2k9nm3q9n2J0J20K25J38O0L9j0M7M8o8j29k05j64l9LK6J15J41O3j47
2778A424k01JJ06N1l3r8j5J11Q9L2K9J4KM6K5M4N9Or8n1l8o5k0N2O6kk5M6P3K4n8r5j11n0
2812A340N0J9o4m8M6M1j4ok4k3L2K2k2mKj5j1j0K1O3K8nj2qJ02J14K0k7K2N3k8p9q1j01j25
2847A268p9j6J0Jj8oom0k4K7N0J8mO2M4J1K2K9qo1j5K2ok8Q5J17j0q7r8k4P4J46Q9qj00q2
2883A355lJ6q5kJ23Q8K5j6J1Q2O5l1q5k5N6K1l6J2k9o9l4n0p0J6J57J41L1l6p8j11QN1n5l9
2917A404K0K8o5j30l3Q0Q1M5j5q0m6k2m1L4O8J7K3Q1M6qM7Ml9m2j11n5N5J15J78J34k8j20
2949A625j06n5OPo9j35l3N8L4QO5R7L9qJ8O9Q9K1K3Q0K3k0m4p1j45q2m9r3M1J84J41K3j42
2982A599j49J6J12O2l7n5j17j51q2l4M2J36P4kj08n6L6O1P2J6n6r2j0N5P2N6P2O9l6j26o6
3013A373J0NL0mj6qj9K1O8Q5K5rL4j6p0n0M3R5O8J5m0l5o1m6n6j19j24k2J11P8Jq6m1J29J22
3048A491N3N9l2m7p0j09p1j7N4K8K1O5lj4pq9j26J5O8Nm3n8l1j6%N1J01O2J0M8O0MJ9P9J6
3083A576q7j44j17J2J3j4Pk1PR4N8o3j00pP0Q0K4M7O7L2O6M7p1p0l8m3k3kK8L7o4m4m8q9n4
3118A166J0M2P1nJ2O3M1M2Q3N1n0n1q5j19n3M0R7J07L8l2n9pQ0J35R4j5r8j09ON5k0p1o8K0
3152A411O4M8L4O3Q7K4m4j49j16rN3P0N0l4m8j1lr2j32l3K7Qm1N1J00N8N2P8Nk0k3k6P9P2
3186A653J4l8n3K4J7l9k8j2pk7P2J87J48Qq6n6m2j17j44q6RJ9l8p5J2J05J53R9n1K0J10K6
3218A777j01r2NK7L1J2p0j88j12K4L8l3l2O9P8O9mL3Q6O1L2m6k8M7pj63k07j80m7N4mK5P4
3251A228K5NM9J36J18l2p3n2L3L0J8Nr7j20l9l1p5O5J19P3Q9J12n0j82j19j23q0R7J11J6N7
3282A313R5O7O1L4K1L1j8J8J3k6K2O3J07P5K6l0j31k02j46nJ04Q0n5j08l6J6Q5Q5l1j49r8
3313A281OQlM8N3RP3Q8N7kol6r5J7J12O9J6jm4m4m4K2Q6J01N3L0j2r4j18n6M4Q2J9J8N7j0
3349A784j00k5Lo2o8l5j5m1n0M0R3M4N1M3p9j42q8mR8J02M2k3p5p3J9N8k2o9J3Q1%o3jL8L6
3384A510m5q1L6J41P0j7J6oo6m9L4N5O7Q8M6M4K5K5m4q2k1J2j1n1j5lpl9o9j0j5r7p8J2J5
3419A390j2N5J07L2n0M9R6J3p8j25j14K0J15J05M6Mo4j10kP7J08J08J8r4r8j46j56j4M8j9
3449A309K9J39J31L0K4nm3o6k9qpK4j3n8nk6n4n4k0m3qK4K7J17O1o1kL8J4%k0Q1J70J83P3
3484A952n7o9j7K3N6O5j7p6r8j31j14l4k2nL1P3K7J5M9Pl4M3J4m5K0L7j7p5m5N8N3K8m4j32
3518A519j27n8Oqj6l9j0J41J71Lo7lR5R5o5j43o5P0J28J08M1l0n9q4o9l4k0j9L1Q8J29J24
3550A833J4r9m6k3p2k4K3Jj5%L5Q3N1K2N4oj61j64q6oN5P3L1M8K1j5K5j2l3j7J2J6k7p8q4
3585A429j19r5K3Lo3l0M0J32J15P3m9j17p0lN7R0O5qj5pn6p1j5L2M9J0j9jM3k9j00j01o6N9
3619A186J67J04j7o5n5Jm2k6Q1P6J12J78J21k3j06j7R0J16N0m1j56j11q4q9m9QQ4O4J3rL6
3650A597Q0J5m8k1J8J2J9L1o1o9n4k7ok4J6J20O4%jp3j03j1N1Lk5L3P5Jp0l5K8K3J3J4K7N
3686A617k6j00r5j1K8mK8Nk%N4M4NO2L7k5o7r0l7M2J7KJ04Q8oo6n0j4k3%j6n0J3M1PN7M1l2
3724A578j2l5j58r7l3J1J09K25J26n4j04l6P3M7m4j25j10p5p4JJ01N6k2nN8J07N4n7q1K0O6
3755A510K1K7O1M8J9l8n8K0O7O7N6k7q4m3J9M0n6r0m2j1j7j9k1kk7o9L2J00N5J9RJ8p1j05
3789A408PR9J21J24K2j43j13l5K1O9R7O3L2r9k04j84j00L5P5N2M6J06R9M3L0k9pP6L5m4j20
3820A582j63J7J34P0K5J0p9j29l3J1p2l8O7O8j4m8j8P7R5K4o2j48q6K4j7q7m9P9J38J30J00
3851A608O2Rj8J8p8j55j28o7RM4L0j3n4PQ6P7K4L0m0j18q3K9R6O4K7K0P4M5L3Pk2p5r3q2n2
3886A321PK8J6N4P5J5j8l0K8M3Rjj1K3M5N8M8j2m6k2n3r7o7qL5L7Q0P0N7N6j0n7p9q1p4n7
3922A382n1l5N6R5R0Pn4qj0pk1o5p4n4j14m2P8J52J40Q4N1o4j10l1O9L1n9o9j0M6Q4N6NQJ5
3957A571JJ9mk4k3J8M1Mq6r6NO6K5J6M8qlj3j1P1K8nJ8J6k7n0j7j1n1r1n9K1M6K1j9o0o4J9
3995A332M7R3R9O4K5Jj8o2n2L4Q9J04J39P9o1j67j19JJ9o4nk0p3J0Ko3q2q8r6MK1kN1J02J10
4030A454J71K44J50M1n4j43j00j11j85j37j6M7N1L1J4O7P5j3q2m5n3m0m0j9K4J4n8m4J1l4
4060A220qP3O0M8M0L4K4%m4q0k1rj3l3mL5M1M2J6ool9l9P0P9J5L9O4j1q9n6l9k8K7L8n7p5
4097A308k0Qp1q2j8J03J56P7M2K3M9N6L7l2p9m1l0JLJ5N4M9j8j06j45j08o7l2M4J32R7N3Q0
4130A538K7JM3O0k4p5m9km2pQ1J14P6M2P8j4q0l6RN0J7o3o1M1N5k2n2k1K5m4q6j24r5NQN0
4166A423J03L7jjk6LL6l3n1K4R7Q4O7N4m4j33j15l6J1mM7J30O9qj8k0j5k1m1n1o2o1m6K5N0
4201A473j2j06j03J6J04Q8j0j2L9J3o3j57j37L3J70J41J07L1RO8R2M3m8p5m2L2M5P7M2r7j27
4232A634K1P1K8r1j73o6l4k8O1R0L4m8o1p5k6R4J20P7K2J2M0k5n3k4j8j1j0n2j31q2L3j5o8
4265A246rM3K4NL9K8J14J02O3M2Pj6r5j50j46k9j4J7M7lm7NO1P4K3J02J41Q7k4j77j81o0J01
4298A420J12P4K0m1r3p6J5L6j0o1j03l7K5P5K9n6m7k1P4J18O4k9r7p1PN1P7M6Q0N2p8j18j9
4331A418J46J39L4L8jj16q1m7j14j48n7rl4l8K1J2K9M3L4nkO1P5nr2J8J60J13l7q3k7K7K9
4364A501K7k4o8n0J5N4M6M5j1p5j0N3N5K3o1j09m2R8J97J31L2n0q2kJ7j9rN3j0q1j22j68m6
4397A308J10R0O0N6L3J1l5r2p0lO9K4LJ11J40J6j15q4J3O3N1J4l6o3L1P1p5j27j7N6Lo5o7
4430A484q6o6q7QN6O5J05L4l3n0r0n1k6m6n9oP2J07J03Q6L6RN%O9Q2Kj9j8l7NO6Q8L4k7j24
4466A691j42q7l4mj1jmm1n3J4L3j9l2k1m4r3j7m1k0Q6J05J30J48P4k3p6o1J2M0P6R2R3N0j11
4500A709j33o2l7K4rj37m5R3J00J23K1l4K5Nk3l4NO5L6OJO2Q7l2j23j24j4M8L0jM2M5L5K0
4534A774q8j36o2jll4q5r5o8K7Q4N5K3j5k4K5M8K5N7P9L9O1N2jJ7%p0p8l9m5r6n9L1J3m7j3
4570A351L5R0J17M3l2o7m3l7j8P0P5ko1q5m9l3jl5o6j5pPo6o7M1J50J30N4j5J8P7pl6J1J8
4605A545KpJ0Jj6j2Op3j25j5L1L9J64J99J54M6q6j75j97j09J5O5O4K2K5L8K5M5P6O0n2j91
4637A574j88k2P9J10L1n1k9L1P2K9L8Q7O3J4o0j24q8L8O0mm5l7k5J9O7N3P4K4p0j41j58j11
4669A310k3L9LK6k3j08o4M8J17R3L7K3k0l7l4j42j03K4q8j20P3J12M8N8K4K2L6o0m8M6N9K1
4701A349K7O7Q9N8j6l3r1r3KK0K6J05J45O7j7n2l3m3j14j53L1J62J45N6k3n6j0L3o2p0m7p6
4733A393o6M2M3l9p3k6P7J41P5Mq1j53n3P8R2k7J8K0r1j19oj4J5J12L7k5O1N9l8j3kj0N2O8
4767A551R4J11J18Q1M4k2j22j41p8J4R2J3j39j22n2j28j56oJ69J37P1J23R3l3j15r1r4q5l0
4796A297j3RJ6J3J6L8J8jNj6k0k4L3J9m7oK3Qn0m2lM4M1P4N3K9O1L8j3j24o5R4J08M4L9J7
4832A713J0l8m6l5m5m9K4Jr6p5M1M8rk9QL5J6j6o1j14j09k9mJ9M5nr5k7N8M8L5K9J9Mk6K0
4868A265P1Q0M7n7q0KR3O3o6j47k7P8O3PlJ00Q9j8k0K6kJl2j18o5l3O9J18pn4J0J9O8J30L
4903A673r4o9j9k3q3o0k0o0k1L2O5O4k8n3J1kj7%NK0N7M5jj2R3M3q1n1oj1r8n8O2Q4l8k3N2
4940A378M1P2J06M4OM4j2pRl7o4K7K1n6rK4M3O8O2M0j5p3k8M8Mj26j60m2L1N8m2r3M3J46Q1
4975A632q5j45q3l6m5k8OOM1P1M2K3qRQ3J13Q2j0r9q2l6Lk3L4O3K5nj9J4K7k4q3j35p5n1L6
5011A238J36M0j21o0J03L4p3l8qJ8L2M3J6l2oO0M8J6Q8Q8k4j02n2N6m4r4k0Kl5oN7nl6J1J33
5046A463J94N2NP7N7o9j28m4P6L2n5m5qL1P9N0J8J8L6L5n3n5qp4j37o7k1O9N4%K9m2j53p6
5080A340kk4K6J00L5qJ3K0K1%l1k7j8pNl7J1Q0K9p6n2k9n0k8N5np5j4J4L2Q4J11J04l9j28
5115A430q8k1j7j0J9O3J15N7J9pKln1j00o8J6OL8J00J3n1N3J22O3k2p9j72r1J33J59J0j19
5147A519j25l4O5N9M3O6N1m8j78j62j03OR1R0L2k0J2N4qn6J4P8O4R5J13L7K8J2o4j78j79M
5179A378K25K18Kj62j68p4M4R1J00Q3l5j10n8M4O6M9mk3Ll5l1k7j25j17nN5R5R2lmO6k9j15
5212A486r0L1L0k0kp3m5M1P1M5KM7L6O3O8m5j20q8m7j4P6P8k6j63j43j8J9J21J39J03J35N0
5244A747l7k9j4M5J03Ll1K3mk0j8p6r6n5j17j35j9P1J35J29O3j4r4k9Q5J21P6l0j18q4l1k2
5276A528K7Q6Ml4m4q3k2jRMk9k0Jmk0l1k2l0kK4P3J53J82N3j11m7J2k3M6M5l1r7l2j1q7j02
5312A364k6Q3Kq2o3NM4R9Q0k1p3m8n5%R6J49J18M0k2L3O7QJ6K2j5k9opk2M1P9O2M3L0Nk2O
5349B001M4j9j30m8L2n9j22n1K0K7nO7N6j44j67J9K9r4p4J3om2J1J07P8j3Nj8j8K5J0jp2j54
5383A307q9K7J28J61R0MQL6j1l4k4m7J6M7P0P1k8p6m9m2n7J2K8L4K3j1L0P2N1N1N1P2K2o3
5417A880q0r6j05p6r4j08m5pN4J30R0qk7j0M7K7j3m5q4mR0L1ql0n7m1P2J32P2L9P6Q3P2N4
5451B011o1j85j71q7j2O8J5n4j2R1J04P0P4L5p5j15l9k8J5Kl7J2j6j22r1l6m2J0K4L7Q5O6
5483A536J7o3j23r1k5okj3K4N9M0N4N2LmJ2K5J3p1j35n7M3K8n2j4J12J21J6o1k4O0Q3o6j11
5517A380k5l8n3j3K6j8j3L1N8N5J09J42K0r8p3MR2Q8M9J05P5j1l4l5k0kK5k3n6m3KJ05N2n1
5551A812p5n2m4MM6k5o7m7rK9J5m9q6j9N0L8K4j3o8OO4O4N2l2q5m9j8L6M6Ml4qok9oqkO2O2
5590A583j4o0j0O8M5j9NP4L9Np8j03r8n2NL8O5N3j4n5k8PP7O0n1p5O5J72J73R1o0q9l3j4%
5625A772L1O8O8K0m4j24j07j34m7R7M4j55j62n0p3J3J76J37L2l2m1M7P4M4M8M0j2k8r2p2P5
5656A613P8j19q3J5o7j27j07L1J06R6L8K4j0o3MO7M3P7J1j34j05rK6l0o1L9J9m0k6ORl1n6
5689A234L3J07J04R3J3k6J1N3Om6o4k6J8O6L0jL0K4O1K6q8j00L4J73J95P3pk6n9n8o0o7m4
5722A712n8j27j34l7ORN7Q5J16J24Q2j3j00p5j6L2Q6Q8N1j8l7J1k8n2m0Lml4Mk6l1J2J5nl4
5757A624K1L3o9j20k3J08Q5k3k6olNJ2k3M7N8L0L2J1j4p7q7l1j4l3n8n2k8j1M9N2R7P4K6l8
5792A628k8Okj4j7n5p4L5J19O7k3n0m0o0l7L7K7MK8O1K4KMk4l0j5J3Nk9k7%L2%k8j5J8kM0
5830A580J1l0l2lN9ko6l7Q4J12P1Jl9j3n5k8P6J12K8p5q6o8k7N0K4n0MK4K1O9P2Po3k4K2m9
5866A680o8oN1Q9M1l2j7k3k3k5o4q7j6J1L6Q8P3L5L6Lj0n5m8K4L2Qk1J6M5N8lq8j08j41q1
5901A410l0lm8J8P5ko6nj3N1J43O4J9L9N6N0Ql4n3o7j05j03p9j1L1M4O8MlN1J01J08N1l8j63
5936A568j78l1J23J39N3j7r5m5Mo4r2%P9Q5O1J6k2p1q3q4mM3N6M3M5N9J11J15J5j3j0p5p1
5969A660o1q5n2q7r8n1O1J14L1N1O0m5o4r2p0N5J13Q0J14J11l9q8L5L4q1j04k5R9J26N6k6
6000A732p4m1jM2P8O7M1m4p8j12n9jN2M4O3%p2rJ6m6n8jj6o1L2J10R5O7J2m0o6qL1m8j26j09
6036A412K6J10P1J8k3pL0k7n9jM5K7J5o9j64p4N9L1j5o0l5Q6O6oNP0O9j7r7r6O1J04L4l4o6
6071A489n3J8O2N6pn3o0j22j25m4q1j5J66K28J54M3J8Ok3m6n7L7O4J22O9n0p5p3q0k22j92
6102A154PJ80K25J19M3Ko0r0o1m4n2j6M3P0Q5Q1Np6j30o1L3J3J6O5P0k4o5l0QJ5n4NJ46J20
6136A742N1L8l1j4M7L5J2l1o2k4J2j9j45j27M5R7J0p6r0L3O4L6n2o7mj0j9O6O9m8p3K8Q1O
6170A580P6J61O6k5j02r2n5k7p0j12p5N1J26Q5%j9JL4Np4r5j07j13m1J3J21J45O0M8k5o8J
6202A473OK2P1R8O8P2N8j2p9l6M0K1j3k5m8n2k0M1J6m2j02j04m4N5O9R8J09K9kk1m3j6k8l5
6236A624pj13j27m3pO4P4Lk9m5L1P7M4p2j18m8N5K0o0K2N3n1p1L1J13J36P7J0k3k2l9j58j32
6269A269M1J44R3m0p9m9n2m6N8L8k5J8kL5M9K7P9K9oL0L6M3j3k4o3k9mm2o5j29j00K2J47J62
6303A552N9k9r8p5N2J47J08J0n5q7j45r1k8lR2J01M1P0J04Q7M4rl3m3j42k38j65m0O6J26J31
6334A509k5n5j1k4n5n6p4J9J38J56J23Pl9j3k8l5m1o1n0J2N8L1L9R0P6pN2J7n4j17j60m5R7
6367A474J32J21N3j16j31n2j9k1o0j8R6M5n8q6l0j4K1L8L8J10J17O8j4n6l5l0qL4KPL4RKJ7
6401A670KLL8n0j54j03j7lLL4m5j38oJ54J25j3j23j7J02M3K8M2M2J3%jK7L3M3M7N8nj04r2
6435A636j27j34K8J07L7N6M7m8o5l7l0K8L8j3k8N0Q6P3P5K7m0o1n1k3j3m6o4L2Q2L4j0m9j12
6468A485j10K0P7Q9j8l2m4p5k7N8O8J1l6r9j52j45q4M5J59J15Nn0l0m2m0JJ9K9qJ5O7J8q0
6501A209j11l1M0M8Q5N2L7K9K7M0M0M1Jj3O2J12O6J1Kp2l8L5N2l8j24j30J7N6J0K4J4mp8p2
6535A399QK1J0L3J8MK8k4q1p5MQ5O4K8kK8O5L0L8K8j02j89p2M5R6J47P7p4j52j20j6L9O4Q9
6569A541J9q3j23p0n2m5p6p1J9K6LR1J06J8n7j3J07J13Jr7j51m3P4J02J9o0j7rj9j4j6M3J07
6602A373P0pj4K7Q9n8k07j11M0J09J41J24O3k4k7Ql9l5k8k2J8J23O2m6j1N0L6j10r3oJ5N2
6634A562O5j0o0PQ8Mr6q9k8n6o2j06k03j77l5L8Q0J71J44L0m4M0J15P5L7M8N7J0l9n4j16j14
6666A282n0pJ1P5Q3k1L8J04M6no0n6n9JL8n7j04k2K9O4J16Q3k4j09r5oN2J02J16J18O4K7%
6699A774q3o0J0k6q4m2n5n8KM7M1j7Lpo9k5L2mrN3L1Q1O8M1Lq0o7k4kj02r0nN0Q4Q5mj44j54
6737A194JJ09R7J3J0l3p7j1N4J8j7j4J9O9Q9J9n0OOKm5m3K8n1q9K7R3N1k2jM5J02L1m8m7l0
6773A505j6K6K1J0O6J08j2j01j66j94j18j3J9Q7J53P6n9j28j01n8k5J8N6Q1O3K2l0l2K3j7
6803A264r7j29n1L2L3P3K3m8m8NO0M4O6P0j9J3K9j2j9m3K3O5rn1K2J17R6Ko9OM7%j4k3J9r
6839A468k4k0p3j08n7KK3l4o6jK1OM9R7J0j07j85j84p7Q1J37Q1J3QL9L3PK0L3J0o5q4m7J1
6873A017Pk3K5J00Q2L0k8m0k7Lj8l4kmj1N6R9M2K9Op1j13k6M5%n3l5j5PO5N1rn3l6%K5k3n1
6911A017o3n1L4R7J37P0j2K2K8ml9o7O4J35l9j36j18r6l6J2qmJ1J8j5K3O7R0K5J4J7Ll7m0
6945A119o8o7M7L0RJ9K9M9K3q7j96j41o8N1K5q6J7Q0L6K9j4m9RQ7M1M2R6M8M6P0L1j9j7L4
6979A255N9J5l7k4l6m1j8k5r7r5j2Pj0kR4J17j7l4M6J7ro4p4nN0P7P7J0m0n6p6p2m4J0No9
7015H82n7K6J8LPMKkJ5M4K8K5L1J3O0J8k3%M9K3m3p5q1j23j25r4K7Q5K4L6M4M8J26J03MLm
7052A121j9j5m6j9OK9m1j20j20m8nMj7M9M3K2L6Qnk5J8L4J7j8m1m6j07j11q2K3N5j7K3N0L0
7087F66L2M0R7P8Lr%l2mJ6k1j8o3p9M9J08M5M8L9k4p7q3n3k7JL5M6L0m2o7j2%J3M5J2N3R4
7124I39K7k0j8mn1r3p8l1J8K9Kj4qk0o2r4l9N2J4j8j7Lrj4M2L8mK3OJK1L9K9j1NK4N7Q2nj26
7164G15j17j9K9J7L3Q4Q6L0nrmom3n9r6q6k3MrJ8J9L2j6n3l0m6n8N5J25O5R2O6n7n3p3o1j6
7201E31L9K6J9M0J9K1nk4r8m5K4l9p1m3l9k9M4K2j9l4MK1m3M6M2k9OQ7J13P2o0p2ll1oN6J8
7238E60rRj8J0N1K5q2q8K4L6l5p5p2m2k0LM3P3O0N8L5jo3l2L9j9p2m4k5mN4P4j6m9n3k8L8
7275C45L8ol7M3P5Rk4n8p0k5M8Q7L6lmM2L6l6o6n3m7j8O4R5J7p4q7l2L3N4K4QK7L5J9l1q8
7312C76j20j11k1M0K8K6O8P4O0jo0o5p1r9n7J2O0Q5L2j6l7KM3L8PJ1k0r9j35m1J64J84L1n
7346C83J7k2m5m3MP4L2j4L3j3j08r9j4k1l0Mk3k2L1P2Q4j8n3NMn0o1k0K4mo8m8N0Q0K9L0L0
7383B10M1L3k0l9k9m0o6m9m6n0qL3K6k4l2L0P0O5M0L3pp5n5J0N3O3O4l4j09p1k8nQk0l6KN2
7420a0O3N6L3ok2p9m6K0K3j2p3j9O3P3O1Jk2k5n4k5QL0k2n8k7o2p4m5l1L3J13J35L9k4k4m6
7456e5o1q0q5m0L4R1J01N0K9jKK1N0N8j0o7k3nNL4j5l5q3j30j04o6J9R1R3K8oj6j6pJ3L2J8
7493a36N3Q3M8Lj5k6l5n8m0om6p6n3k4l1K2Q1O7Jm0k4rL4M9n2j17l9M0O1P0L6j1M0N3N5N0
7529Hl7k9K7L4%n4o2j1j3j5n8o2j7%J
7544b88
##PAGE=	N=2
##DATATABLE=	(X++(I..I)), XYDATA
-57990e46L3O7Q3P0O2P2L4o6j41r7pm5QJ34J19K3k4o6r0n0%N9M5o5J8Q2j1p8q0j19p6O6J26
-57957d60N3K6K7l6j10j18k7om1jM6Q3J01M4j15j53p0M8J24J41R1lo3k5N5pr5r2m8rk5J2N3
-57924f00j9rn9o3qJ9K7j7n7m1l1RO3N9lM1J19R1n9q7o6o5l9J2M6Q9O4j6Lj2J8M1j4o3j16
-57889g43p4K2M1k6p4j1M8K0Jmo1l8m1m9N1P7L2N5J6N9M2n9qM1Nj28j24l9q8n7O1N6L3O9J4
-57854h81n5q4m2K9j6o0j2K9lj2j8l8o6m3K0K8L1J8K3R4O4r6j67q2N0Q3Q6J20j0j46j62o4
-57822a382M1Q9M8N0L9J5M9N9K2J1j2m8r8j31n8K1M7K3qj3lj3jN4L3o3p3M9J17J01L3p0r4
-57789a166n7K2N0Q0J9l3l6n4nN0L3K8Mn1n3j12r3n6oN5L3n0m9k4k0N6J11J56M5q8m8q5l6
-57756a380JK1M4m5l9ON3k6j83j86n4J37J95O8K1R5M5p8r7o4n4rq3j16nL3L0M6k7J2O5R1P0
-57723a413N5O6L9m4m7oj0n5K3N2qKlm8n0m8o6n1O5J52J11K6o0j3N0Oq4j05j13q7lQ8J64J09
-57689a306L4K7K0l3q5k4j1m1j20m2J24J34K8m7j14j43j00l3qM6P9j7n4O1L4o7j57p3Q7N9
-57659a742l5jN6L1l4j9J9O9R4j1m3o4p1J02K57J86k7j54j71j07j4M4lM3N1l6n6Moq7j03o
-57627a834M5P7Qq6j9M1k0n6q8j0nNP9N5J0l8k8M8O9R3P0Kj7prm2j0N8R3M7K2Lj20j89j53
-57592a906j39k4J40J72M4j34j19J1L3rm2q7n7m5j6Q8R1J08P8L6L3K0Ol0Lj7K3P9k0j72j51
-57561b003n4l5k5J01R7m3j06r6qK2oL6J15J21O3M1N3m1o0J8Mm0k7Rl0n7r1o4J6J14J02m9
-57529a923j04j08m2P5J6l3O1J28O7mr1j54j53m3K2J2Rq3r5P2Q3J00Q4m5j6kn5jQ6M0n3o5
-57497b215m7r8j9M9M6K5R1J29M5oK8L4K8l5q9m7K5m7m5K4J2lm0j19l5P1J29O3j29j63j10
-57466b448J7P5Q6J24J07qp2r9j9P0l7q1P5J52P4n8m7n3j62j60j09kR7J05J0k0N2K6n1n1k8
-57435b435L8J34J77J23n7j53K2J47k2j59k16j53r9J2R4O2J03j7p3k4q5K4J10L2J09J89N3
-57408b064r9j36m5J8j8r2r5K1O1J16L0QnOk3m4p6p0k7o9k3J10J33J38J64O2r7j69j15L6J90
-57377b174J53m3o0M9m8j8O5K2M2J8o0k09j02J75J63p0j19p3n0m5K0L6Jl3Km3j31j05p6p0
-57347b783KL9M7J01Q7N4L8K7N4K2Q2R8j4k8jj2Kp0o1M5R8J35N7p7j31q5p2L6J44j5r9l7j03
-57314b420r6K0J7l6nk0j17j23k8rJ18K74J90K6q7j74j62p5J8K2QRM7R4J02J62J10J4p2r3
-57284b286m9j3p9k5J25J37O1L8O6k1j38j81o9k9o4q7k9M7R7mm2k4l4k0L4J63J33Pj5n7q2
-57253b440k0M9j6j02j36j28mK1r5r9o3P8J72O9J5J82K15N2m4j03q1n4r5j06l2K9J9o7j80
-57224b964j27K3J57K19J14K6j2j64j54K6R7P6KJ6P2n5r9j9N5J84J69J21J6j72k05q9K7J29
-57196b531J43p1j86m0O6J13m1k48k41j33l1N8R9Q9P8J9o7k1Q3k3j11RM1J01K04K08Q7J4J0
-57167b322j14j47KP4pjk4l2n9j41o3J2n3m7j13r2O1J05O9J46J35jl1l4k8l4J8K1JoJ6L9K4
-57134b626o5n0mm2l2N1J04N5Jrp7j38j11p6m5O0J20J16k8j01N7K02J36n8j74n5l9j16j43
-57105c087j6J23J26N5m8j42m6J26O4o3j04o7rj52k08J1J35L5P7J24J48K07J37N5j4j15j33
-57078b781lK05J09j06j42k8j0l8j8m4j09r6k4JO5P5K3%Lj12j18k1J57J10n4k4Pk5P9J04N5
-57047b760l6o6n5j9P4M5j9j22k00j18o4l4j0J08R2K9j3k2O8L8k0K4K05K09nq7k4J7RL0n2
-57016b778l7K8KRl5j95k52r3M4L5P1J14J53K03R2q1j10r4j01p8J2PP7nj73mK7m2r5q6M7J07
-56984c231R2J9L3J30J27l7j25j3M4O3J66J21l3j06j07k5M6P3M1J0l0n1l5m8k0l2l1o9l3J1
-56954c050L5J08J51J33l6k02j68j5J7mn0L4Q5M8K7k5j27j12j3K8Q8P1J05R1Lm1lJK7J60J75
-56923b459Kk5J48J08j61j81r0JO9qj37j65k0Q0J65J34l4j44k32j47J18K46J06n4j36j43j65
-56896c124j55j4R3J58R4k7M2J01P9P4N6QOqj80k14j21Q6J17O9L9J9J30J41L8K9mj23j49j62
-56866b902j12N2J18P2q6j32r5m9N4N6K8Q5O4r3j4O2j5l4l4m6j3J34Q1pm5KQ4J03J28j16j87
-56835b857j02p9j21k5K3K5J4j5J6K5J1j7k3r9j67j70k9R8J14J14P9m0n5J04Q6O2L4o1j25
-56806c180l8N6kP9J45M0k5j7J4O7L9N8J6kj5n6j49q1k0l7o9k8J61K41J44m0j49j36m0O5J15
-56775b844oo9K7J96J20J3p9k01k20j52j6j4l3J5N8Rm4o5j7M0N2J2p5j26j09r9N7J26J2J2
-56745c420O0Q5J24J51O3L5N7Q3K9J5k5oP0o5j68j15n5k1J8J9NK8J42K05Q8L0j5j75j42p5
-56715b975j84k46r1J16K02K73K02m7j05N0J27L9q5q6kn2j47j54j48N3J88P2p2r0pJ36J94
-56688b839J9j54j30p5j4j17j87k3J28J65N8m8k3J8L6K6q2q6R3J10l7q2j0KP6P4kQO1n5j09
-56657c199n0P9R9j8p5J8P4L0j05j90j07J7M4oQ4M4L0k8k2J5Q1J82O6k5L5N9r8j69j28o3L8
-56626c288O6M9O2J33J84J3r8pk8r1p8L5N6QK6j8o4jo2j58QK12J67rk2R4P2o6m0M0j7m1J7
-56593b846M4nj0P6M4l9j0N1mo5j29k19k02r1n0n9l7M1P9R8J09K0p3J00P3m1o3n8o2q1p9m0
-56561c528J2k1l4J12K55J91k0k33j26J1Q3O1j0j02n5n0n6lJ62J71M2J8m5N4K57J14o7j15
-56533b922k05r4R8J71O7lM6J15J46N4j51k73j91n9N4k6k15j70l8O0K13K40J02n8j29m2n4
-56506c264k0Q6M7k6P3K23K37J39kl3r5k13j74p5l1kL0L3O0Pl4k1j3k0l8L3M0o0j00q4p7l9
-56474c413O2O8pj20k31r0J04J90N6O2R2j9j12j21q1m6L2P7M9R4J04j3p8j9NP9K11J86P4J14
-56444b691oq7KQ1K1q3o5rL0N3l8n0J2k3j13n6O7K4m4j8KNR0o2k15j18K3J8j5J9mj45k46r8
-56410c739J36J64J41J41J08J79J66Q0jj06j73j36QJ61K00J19M7p0k19r7K5P4N8pK2P4k9j09
-56382b783j01r6j7M7o4j73j45p1lL9OM2O6k2r3p5M5J9JQ1R5L1k4j4j2J9N6J30J15O9n3j78
-56350c063k48j42Q0J28Q7Q7J84K12j5j53j44q6m1j5oj2J16K11K16J20p4r6Kk8j26j49j23
-56323c078q8q1j12j10j04rQ5p4q8J67K44K45P0q2j97k52j29J3J79J60J00K0j28j54k3J34
-56297c292J32R4J81J6k00j01mq4j50r2K6M2O6Q6M4K6O4J48K17K45J22qr0n7j20j16Rp7j25
-56268b998J1M1M8nj29n8K8l8o7j1P5J31P3ln8o4PM4n4NL2n3q7l2J42J99P3l1l9q1n2q1j25
-56235c157n3J8m7K1J63J59J06j0Rl7k10k38n7K7l2J7O2Q8O5P6J11J49P9q2n7k7m1l6n9q9
-56205c082lJ40K4j53k06j48J3K1j09k3O7M4K7J07J87J02pj30k37n8N4P9R5n0j12qk4o5l8
-56176c493KJ6P7J92J70N3RO2R3Qj62j41O3M7o8r0o1l0J7L1p8q7J9J19J04Q7J18J28R7J03
-56146b595L2j54j73j17J1R8P4Q1j5j60j24j12j16r8j32j18p1n2n2N0J07P3L2q2j24j4J55
-56119c596K10J34P2N3M0o7n8K2K9N7J22R6J7J5K2lp2o7L4N1M0l9k09k02j08q3k4L3J06J27
-56089c248l0j11J8Q1K01L12J46kj11j51o4lm7p1l0R4J00j5j58j66n3RKm7n1M0P5J07J19J58
-56059b896J01mL0J09Q6jn5j18j37r1oK1J9l6p8j16p7l8J6N2j4l8j6j0M8R5o2k19j36J10K68
-56028c193J66mq3o3j23o8pK2J23j8q5L8j5j09j28j55M2J94K17K05J8q9p3PJ23J90P2o1p2
-55999b929j52j32l4n5r3o3Q5J24rk5K3J45J19j9q7l7qK6P1J31J14N1R4J06O6j03k27k18j91
-55970c227j26l8O6J58J94R5oq1q0l1M2O7L0jm5pK9L3k2j09p1N0P7L9qq0j31j24j28j36j4
-55939c585J05R2l4N0K18J20l6j1K1o1j0J3q9j29l3R8J62J16J5o5k3P9Op1j07L3J28J08R5
-55910b795J13k7j62k08j39J22J45O1M2J74K43k8k01j30p5p5r0n4L5O0P5P3K9O9oq3n6o7j72
-55881c127j40L5N9ll6m1O5J15p1j93j83k3R1J15N7j1l1k5OO0Q3KpR2J18kk2k9j31j50l6N3
-55849c310j9o3QQ4J77J19P5P6O7L0J2k3l8K3LmP5K7j3M7O6n5j23j29r2rK4j08k17n7Q5J27
-55817c135M4p2q1r6j59p3K6J1l0J58K56J02O3P7m5k10j79p5L8J23J71J79O4p6j53j58j43
-55790c373r1J12K63K35J07O4O8K6j14k10j31j8k2j19r1K2K1q1kJ52R7P4J91J96M8n3j17n4
-55762b800j0l0k0j12j4J23M8q6o6N9N7K6n1q1r5m3J33J59O0oo9r2o7%O7J18P8N2J4mn7j37
-55730b846n0Q2R9M5p5j07q2j36l1J24P9m2n3m5j7L2K2o2q4J09R3o6PJ59P4j02q5m9j19j98
-55700c324j64p5R8J41K1k8RJ0Rl9oQ9J69J72K23J41J2l4q2l3M1K0j22k15p7P1N5P6N1Lj5
-55669b803n5r8q6Qq4j93k27j39k0l0OJ62J99J21qn0J5J14J54Q1P4O2K2k6p8k3J3o4j22p4
-55639c149rp6K9J68R7l9o4p4j00j10j21j5J88K06L1j01j38m7N2J06Jk6LOl2p3R9J69P5P4
-55609b870P1J25J14o4j16n7jl0n5n9N6R7Om3j3M3O7L7n0k7K6k9j34j06q0r4j37j79r2P7J41
-55578c376K48K17P3k7j36j30KJ31J15J13j3j09j40m8L1o3jJ08J29l6j35r0L0J47J3q6j1l1
-55550c075o7mln4OJ4k8J8J1J32P4m1j0K0qk4m6m1m1J8K5P2J08J24J45R8J44Q8Nkj23k57j84
-55517b906%J65J89M1m9kq1j53j63k18k54q2M7j3oK5Q0O3R3J28L4lL0L6j7j08o8O5J27J5j00
-55486c085j82j79j07J9J13O4O1J38Q5k4o7j00k8q2j57k0J07J32N5Q7R0M6Kl1Rlo9o6k9K2
-55456c199k8j16l3O9L6o9q8J9R0Rm6Q4J58K22J52o1k58k68qN6k0m9p5m7O2J26J52J58J34
-55427b838O6K8N5L2l7p2L9K5r5l7M1O3L2j80k75j05r4o5M5N7p1j61NK10J47P3M2M0rj4J5
-55396c038m6j68pJ19J10J38R5Jo0nj9j31n5Q6O6M3nk8l2r2p9K5P1m4n3M8l1QP5J44J18J14
-55364b632R1n4j49j59j26j4J02J41N8J4q7k16k79j10J26J56R2nLJ41J46J29O3j06j64o5o2
-55337b966j64j00Q5J22Rp6l4j7%j8J2O4p1j67r8o3P6Q8k2M6N4o5r7jR5M8r6o7O1P8J86L07
-55305b791J95j05k47j48j25j18L3J22N6m8m3l8m2L2N7O2O1k6r6K3J09n4j39jJ64J71j14q9
-55277c139k3j62j10%j64k05j2J76K19J23J9M6J07K02K22K6j07j01K8Q7J02Jj04q9j15j48
-55251c121o1Q2J32M8k3l9o6n8m6R9J23o9j37o9j2R1J20O3N5O3o2o5L7k8P6K05N5j85k81j80
-55221c253n7M2M1O1M9l1k4l9p6l2J3O2Q7O6o8j10p0j2j3p5l1l8k2O0P0O8N1j9m8j1j03p7
-55189c539M1J00J15P3qJ6K39J69n3k0M8L2p6jL7o0j02J0N5L4J09nj00oQ8M9j1J4k1q5k4k
-55157b884rj17j73o1L0L8R6J39L1o3r3p5r9p4L9J05N5L0J18J29O1n7k13j46J7R5J26p0q5
-55128c110N8J42J69J44J5j05j26j69j21N6R5q4j04LQ8N6N8M2j20m9Q3N4m1j07j1L0J1q2n8
-55099c183J1J3K4J8J0Q3N3l7q5j79j98p8J28J21k6j1J30J33k6j78j08l0J4J9R3J26k4j09
-55071c296n6l6PL4l8J9J61J56N0J2J01L1l3M4R8J4j07n4K1J45K31J76Q7j27j90j19j43r7
-55043b909mm2p3j5J1n5r6n0j00j23n3QR1J88J34n0j71qJ12M9l5nO9J66J51N8q4j74r4NL6
-55012c063NKJ23J11J8N1m7k00j64p4j37k44j68K5Q3O8J00O1jJ43K72J88j8j27j08j39q7R7
-54984c230J49O8J2m1j30j63m1N0J02J34l7j08r3r0LK9M8O8L9M3N0K3j3l1j3J01K38L43J91
-54955b299j12k23j77p7q9j5J45J91Q2m9L8J27p5j80j59p8P9J13NJ1n1j58j08n9j7K2N8p0
-54927c125j49q8O0N8n4J0m2p8R4K78L17J22P6J61L2k8r2k28j25M5j8j88j49J2J12R3k8p8
-54899c000j02o0J4L9lj06j51o1N2J2m5m2p2J4J25N3M9O5O8O1J13P1k2Joj11o7L0J05J7p9
-54868c038k6l8j01p1L0mp2N8R3L7k6j7J53J04l6l3o3r9j08l3J24J50N7oM5O3j4j43l9J59
-54838b894J91O5j10j32q0j26j39o4l6JN6j5j4m8q6l0J1K7L9l8j0on9n1Q3J51R0N5m7p4J5
-54807c275pN7J84P0n5j04j13o4M1R2P8J8n9oP6J04P4K0J44J82O3N3O9QJ6n1k48k83j60m0
-54777c116l4j03j0J47K23K01L4o7r8j75k0J98K60J6j63j04r9n5Q5J46L5mJL0J15Q3O5J03
-54749b306j1j58j69j03p2l5n9j74j89l0L7OO6J53Q7K3LJ9N4R3N5N8J09jq5p6j4J01J7r1R6
-54718b596J32m3j95j72m3RM6N1M0O5J54l5j69j61j89q3M2J16P9Oj38q4k8q5j31n8Pn1n3n
-54688c572J04J86k7j35k3P3J55Q5J8Qn9j26j19M7J4o5J16J95Q7m7nR2nm2r0n6r4r0N3R3N4
-54657c175Q9K77K09OL6Jp7K9K2q2j46j91k00j02M4J12P3n7r5P8J53L4pj01r6jQ8J10Om9p6
-54626c088p6j35j40O9K29J54n9j63o4N1l1j12p9N7J63J52P9n0j15j13j3J19M9j6J26J79P5
-54599b752n6j63r0L9m2j02lN4M5K3j10j18%P4j0q6J50K82J78m4k09j32R6K12%k00j19J8r
-54570c074j07o8M7k5r1rj7l5JJ36J67O3l5Kj3q5lN3P2J16r5j62k6kR8J23N8K6q0j04OK9j2
-54537c046j04p3Pj7j2mK3J35J30o0j28K4J18L2k9l0j2p5o4k1L1Q9O5PL7J07L5J8k3J02J60
-54506b578j9j22l2j07k07j75j31n4R3J39N6j05j51L3P8N7K1o8r3J5J73J70k7j28j09n1J04
-54479c218R0m6p9o3l3R6J49J22N0j0j6m4LJ6K5l4r1o0M7J63P6m3n9j4O3Q2k4j22j13K9j5
-54448c073p2J0l4L9O5j3jJ40J86L3m0p5%P0R4K7m7p0o4k8K1m1j33j43o7O9J81K06J48jj02
-54417b715n1q4q7o4j36n3J01J00N0J5N8N8j1j24j62K8J44J20M3J5j5q8k22k84j58j80j00
-54390c802K73M46K16N5K16J65Pj27j82p2L9p6j94j74OK01K91J30j53j34j8Jm4J9Mm2j19J8
-54362c050N6j04j47l0O2N9nK9P3jJ0L3n8j01r6p1jJ14J79k6j20m9k4qj3m5o9m6J0R5J90J33
-54330c021P4Pk2N3R9o5j80j28J6P6mJ2J0J9R8rl5L5J0mKl0Op1j90J4O5k9J42J94m6k47j39
-54297c288O4pq1r6J3J08O7M4K10K05N8n2j52o8l6L4O2M9J00J55P6m2j29k03j37l9j4K6P2
-54268c001R4J50Q1j69k31j29j56j24J1O2K7k7k3%J11J74P7Q5J29J31Lj76j46q9r0M7J42Q5
-54240b952k6p0J0K0RJ88K08p3k05j13r1o7L6P6M8n3J8J00M7M4P2ok0k9j17j53k1Q5K8q7k0
-54209c114Q4O6N2L6Jp6q2k8M8N6J5J6m5n6j2r1r3m1J5J25J45J1j69j53M6J21J16L6O3J1n9
-54178b956j13j21r8l6j0J0R9J52N8k8j2J13J18P8M4n4l5j5Jl2jR7o5k34j90j2k4J0J45J63
-54148b948J01K5o7j13J5J70J17k3n7p8q0p8j05n8J19J22N6N2k0j51q5k9r8l9L8M0pNO3J38
-54118b975P3o4l0qk7j2j00j59n9K0J5J23J12o1k03j89N3L03K31J3M8n0j46o6j1l3J3N6J0
-54089c123j19j69j56k1J55J91K24J74J1k30l58l05j22k1k3M6P2O1P5Q0J54J83P1k9n1m8M
-54062c274qp1j06j62p2J88K52J33Q8P2K9Jq1j20q1%M6l0j11j7J3m1R2J00nN0J63Lj11m7K3
-54031c084k7r0j11m8K8j6l6J4q0j56L4K35J85P2N5O3K5lL5J02Rr5ON2Qm4k9N2L5p9j92j07
-53999c187j2l2n4M2N6o3l0J05P9L8P5j6n2J8j8k4M8K7Rk4L8L4j1K7l0j21q7k8j18j56j8J34
-53967c351R2J7J91J69J6j08p4R3J29J20O7q8j89p3M7J9K0J0p2l7pp9n0N0M9j5mMK9J74J29
-53936b722l2J9l0j95j45j0Q8J02lj9L7Ol8p2m9R2N7KP8J37K3r1j61j47j30j07JN1L8J8J11
-53905c091J42J3p7o7q7j52l5O4PN2M4LmQJ05J16k7j59q2jK4Kj13n6J21Q6J5l6r0M3J04J23
-53873c005J90J64l7j30q6j42r2j14j85o6R7N0r5k6M4K4L8J61J69J08R9mj63k40k19n0MJm5
-53844c550q3n1N1J61K08J45k2n3J4L9R1L1j09j76p8k9K5j4j50l7L9J15J67k9r9KK5NK8p7
-53814c411p5J02J77K11Q3l2L0J09P3no7p3L3%l4N3O6L5j2j41j45n5l5r7j65q6k4L6J22L0
-53784c297J2l2o2j5L7q0n8Lo3oJ10J43J35O9K5K4Opm5m7l4R3R3k8j30l0P1P6K4o8j16j77
-53752c374m7J12oj37k7O8NlP1J42J39R0%j05j4P2L5%K6M0l0m2k4J0O3J05J15Q1R2J74K1j38
-53720b486j87p8Pq5k87k36L8J45Q7ol7o4l5Ml9j26m8lj6L0O2O5J02Kn8Np5o4p1L0J56J03
-53688c165nm8o2rK6P7Q8n2j10l6R1O7M9N4Rko0p0J39J52k2j2jOM2N8m3j80j94j68q2J03J63
-53655c197K6n4k6J27J18MnL2KOP8j7j29l6K1MlK15L69J19k10k35q5m6j27j75j25L7J82J72
-53625b958J9l4J6L6L5L2M8k4j28j54k9J29K37J91J11q2k05k33j64q2j31j22m8KJ4N8R3Q5
-53597c288J30N0l0R9K40K5j58m8R0P3l7p6o5lJ29J25K9mK2o8j60j29j09l7Qro8j10r7l4L5
-53566c475O9P9R1M9N3M3Mj11j85m7J29K4nJ87J83J5l1p1L9J41K2j28j63k4J06N5K4k9o2l5
-53536c053Ml8o8K3Q6R1Pp6m6j04k15p6O7J99K08O9n2q3m6K4P5J44N2r9j32MJ5q3j19j23k6
-53505c371J10M2L9P8J0Q6J62M8j25k13o0K0K8m2j00j43m4L9l4PQ4J24J27J18n8j27o9k4o4
-53476c352j05jJ39J63O5M4J39O4j02j59j16l5l3n5m1oJ3pm7k7L1P3M1j08n3J9k0O7J36K9
-53446c244m6JL9oL5M0n9j49r2L3J43M9J0J45J44M8m4j11j17q4L9K7n6k4L3j2n2l0J0k0l4
-53415c384m1J8M4Q4J22R2j1j02r9q4k3q0r9R6J86J11j63j60R4J15P4j3q3jP8J5m9l7K6J01
-53385c173L7L4Q7P3Nr9k0or4j00j01j05j1P5J20O5%L3N7P4j5j56j83p8N5J01L9K7J24jj11
-53354c247j32o6O8kl6l7lJ23J5p4j5J2Q1N8o5PJ08J8j02j09l5j3n2l2R0J68J46M0j5K7kq4
-53322c160r9rN7Lj26k29j39J3R6K54L03R6jj40j46l2p3l1Q2L9j33j32m1J1N2Q5J28R0q6o5
-53292c333O8M8M0Lj04r1j10j04J2M6j31r6N2J01J83J89M7r7r3k5Q0J14P9J22R1J3J4o9j15
-53263c066q5jM3pL7L2K1J10O5%K2p9j17OK3q7o5LJ9j9KJ4O3O9K5K8M7J5m5r1K8J43J11j46
-53229b882j90mo7j58j23qR9J84J05po7q0j3O6L5jJ6k5m4Pk7k9J95K90J06m9o5j01j44p0J27
-53198b924J96L1k5J7K3j25k75k13l0j2K6M3L8K5J6J19N7J6R6M5l5M6O2n4q5m3p7m9n6o1m7
-53167c255j5l2k7r3j03J10J95N9k0o0r8k5J54O6j52j58p2J4O6p7r0R2M6K4Q8J15J49J39N2
-53138b908j66j97n3j3M8J20J47Q2n2o5j52j00P8J39N1rN3Q9l4q1l0L4J9lJ07J29N3m3n9l8
-53108b854o9n7p0j8O0J67J73n8j60j22j4onk4p3j16j24j22k5J18J06J68J64j1j23k2q3p3
-53080c273k8LO1J02K44K35O9j05j58j81j85n9N0M8Q0J17O7N8J56K9r2j18M5J38%j35k01j68
-53052c201j41m7K6P0O4K0Nm3m1K2kN9J15K3Jk9J7J9j9O9R5R0J37J30K1k30l75k72j14M5J53
-53021c333O9l0k5L3rN6M1lJ3j5rL7K0j62j55J15J30O2O8m6j08ql6L0K31K09M4k11k69j27
-52991c388k5J31J73L9m0n5m0P3P2J3m1n7Q2J81Q3n9k02q5R0Lj38jJ08M6n1p6M0Q7J2l7r2
-52960c154j00j6lL9K02K25L4o1k10k00j5L2K3J8pL6J16J4o5o7l8J25J94N7j67j71JP1n3j39
-52930c279o1Q9J27L7k9r1k0m4k7J09J44J26J20R8M5J1j6j17j58j07J0R1R4l3j81j09O0J79
-52902b932N2k9k4j41j25k7R0J18l9l6m9M5J38K0j09p7J12J71P5J1l9p2m0O1M2j6k2r9j40
-52873c081j27r0rJ30J49N9O7O8N2J91J77K0j47k28j82j26m8okJJ02K56J18n2r4j30j58q7
-52845c177p5j16k2J6M7J21Q9k0j39j41q6J8J10P4M0N6L6N6J7l2J2K5j67k52j28p5M7J05J51
-52816c410O6N2J55P5j6M1P7L4m0p5l4j9m2j0l7j27j33N8K13J80R4J05Lj94k15k05j80q0N6
-52787c608R9J8J13K03K06J87P3p6q9P3P2J4j01p1N8Rj29j73M6K35J31N7l4k6l7j2R8J07o4
-52758b621j99r0K0R4N2jj1O5O5o0j19q5j4P9R5k9r7r9o0p1nJ33Q2q5j24q8j34q6n7n0nJ51
-52726c354K42O5PL0n4n1j32k07j10N3J50J05J24J02k6j5K2m1j7p4k2J34j5j92j97j19K8L3
-52698c531l9j4M8J87J35N4P5j4l2M4P1K6o6o0n3J1P9O7Q2Nj5J05R2k4o1r6k4Pk7nj47j59
-52666c279Q7R5j4K9P7M4J8n4j03n0L0O5j5j51j04J25K71J00n6K5J18J12J03J8j45j67k04
-52639c025j34K6Q1L5J9k0m3m1lK1M1jK3M9M8Q5J27Q3p8j06L5J02J3j42j72j19j77j91o7M1
-52609c490J44J10J14L7K4P4m8j03j76r3J1L7J70K25J87K33K24j2j55n0J3rj27k27k88k72
-52583c447q4Q0J02J38J07j1K1J44J41M2j7ok5o1l9j3J2P2J8j00r7m1J3N4Ol0L0R0Q8l8j24
-52552b975j26l1Q9R8R6O8R5J33Jm0j3l6j7M1Mn5n2o7l9o8j05p6RK5Q4J0n2n6m9J22J67Qj12
-52519b919j67j38QJ5k5m2j7O5O9J68K99K33O1j4m9n4K3kj65k09j22r8j78m3R7K08J11j28
-52491c013p2J22O4K2L3M8Jm1o5KJ24J0j37j45j35l8J06J06L7K6M7M9M5j7l9K5j6K0Lo6M1
-52460b853R9N2k0j36j68m1Km3qj8p5n7K8N1j4P7Q9Q6M7n5q7PJ05L2n9j24j20l7J61J72q4
-52429b991j68k3J47J23O5m4j24r6m2K0J9J19N2j81j12j39m7O2l5j02MJ40J25L8M1N8N7j8
-52401c052l6Nj68k28r2kJ46J53K9N5J39O4o3o9j43j18R2R0m4MJ21P2J8j06j47j28o9J7JJ2
-52371c447O5M3j8o8o4K9Q5P0L4mk2l7j65j83j07M4J53J85K88L42L20J23j18j29JN9J4o4j33
-52342b704j54r7k3l4n9j7Q4j1j56j3J88R8O0%j6Oo7q0j32j09Oq5k03n6K2J47K37J76J14N2
-52312b826J9Rl1j2O8L9k4q6j18pJ2k3j54m0N4J25J54J6j07n8K6lj18j16M4%j61j11L7J18
-52282c274J01J15J36J13J01N8L2J4q5n1P7R1N9k8k00l08k48j60q0j9l0l8P5R9N5j1q4q3L
-52253c570P1J16k1j01j9K6J59K88J23M0K5k7RMp1j03j52j21JJ17J16r6j30J42J93J0p3r4
-52225c138j32j7K1L5N6m4r7L1L9k6J7J11P1l0n1M6Q5k4q6L5J01L5j03r6l1j5J23J68J60N0
-52195b706j12q5K9J36O4j02JO8o2q8jL1p7j57j99j71q9O1J35j0P9J56Q9K2o1o3n2j6j7O2
-52165c135M9o3j7L9P0j4qJ0l3j61j08J3m3o4J4P1MR2Q7K8k3q9j56j62N8K10J41M9J0l3n7
-52134c221l9p3JJ4j05j65OJ90J79J71J43Np8k3P0L8mj36j41n3qJ4p1j17o3n6K9K7n8m0R1
-52103c473P2O0J29P1o7n8k2n7K3jn8n5M4M2J4j4kP0N5n3pj6po1j48n8r1l9J02J19J10o4k80
-52070c720k59n2P5J73K16J85M8j15m8K2j9KKr0j66j31n8O9J87J63l8j16o5N3J58P2O0k0k31
-52041c643j61M1J47J71J13J0O4K50K21P1N2m7k17k62j09M3K7q6j20q5j8N2R9oj08J6J46Q3
-52013c256j0M8J14J92K09J25J7j1Jn4j25j61l3J12K3q9j50o3P6O7J00R4R3l5n8j32j74r8
-51985c178O3J19m2j55r0J6J13L5j16j04M9Q2l0m3k2Rl5j2k4qK9J9J20K73K28R0k0j54k24
-51956c012j37m5M2J26J2j49j23o7m9K2J26N5r0KP1l6n7K5N1N7L5n7J3J08l4p8pM9Op4nJ3
-51924c207q5o4K1O0N2k8J1L5RN4J11J76J16l7q6m4j4mj00n8M7K0N3R2K1p3p2j8M7R5J8l6
-51892b888n7n9j2L3N0K2k0q0p7nk6j09P2J54p1j55p6L8N4o1r2k8L9M5R2J14J7k7j16j95j23
-51861c547K6N9M2M6L1M8K6%j6K9K9N7J70J27P9L1m3j42j92j46j28l3j1N8J60J10J0J3L4O7
-51831c006Q3J8j20j11o7j06q3oO7qn8J7N8Q9O7Pn6p5P3J10K2K0K2K5j6o4K0kj3ok2O5Kl0
-51797c084o0j19q9l8p2l2oL3K3LJ6M0J17P3K7Q8O0K7J47J95n3j18j3M2K3j20j86l9Q0n3j5
-51766c103J10M7k5j00j99j01J0N2P5J36J9j21q1j3OL4j1o2N2J06N3Ok2m9Ll4k4L3Q0J14Q6
-51735b923M4j8o7j47r7j2o4o7J6N8n2J4J36J35O9J1j4o7j13j62m1J00Q1m4o3pm5j7J15K44
-51705b997J61p6j52r3k3n9m8K8J14J09Q6J29N2j19k08p9j7K8J46J63R7J4m5k9L7N9pl5o3
-51676b827j17j02q2n5O0M5M1n9j35j21n3K1oP3J71K57J30k0p4r5j5J4R4K03P9m7k30k66q2
-51647c198J6R9J23Q7J4l6l3j31q9N7K0k2O0R7L9or9q9O9O3r8j45r5m8l0o0m4k4Q2J13R3P6
-51615c139P3%r0NRQ2L9j9P1P2j72k03J02K66Q5j20j42m7o9j14J6J68J54K2j4O0M1j49k41
-51586c254k12n0J22J37m3j32m4M2K31K80L8n0o8m6j62j25k5l7pRK4KO3J52Q7j02j59lL8L5
-51556c259O2pKk5m9j0Q2R5o6k63j87J6Q1Qj9R1J61R1O5J9n3l5q9p4l8m2l4Rn9l5R5J10pj09
-51522c473q4Q2J84J08J26Q7M6k1N0J34P6L1p8j07j46k54n9J77K09R0K7M4mn5M4R7N4J4QQ7
-51492b506L0q3n9j4j2j7k0k1K1Np9j44j29q3K5O7L9Q3%P8J76K2m2L1j2j67j66o7M2J64N1
-51461b787j09j26K5J07r0j44j2N6J10J38J0j60j69j16J0Q1N8L4L8M9P9K5j0m8n9j11j75j20
-51433c416l4M9M8j4q9k1J62K20O9r3o7o8j20lP1J47J21K2O5Q6L3m2k6R0lr1k9Kk1J1k8j2
-51401b981J07J31M9p4j44j60k2N5l3j8J10l0j05m5r0l4kqJ3M3M7M5L0R0P5P5J17J25M0j27
-51371b721j06p8l0l4nP7k1r6p2j06j51L0Q7k3J1Q1L5n5p3p3m0O4J32J20J07o2j88q0j40k59
-51341c669p5R3K02J93Kn7J9l9j43p5NN2J53J81J21L7K8pj64j05Q1Q6Nqll8j49k04j1J29m0
-51310c400j30n8po2j06l2L8N0K8P5Q9R5J47J19k7k6J9k1p6j20m1P2O2l5oJ40M9o4q5p8MP8
-51278c309O6M1no5o3P2J78J94J25Mo6j13j02n8j7R2M9j42k25j89J7J76J66K9j14j22j10j17
-51250c608j69j73p2kP4K30K70J62J24O3p5K0K00R0k8q6r1L8R0p6k11r7M1R4J6j51j48q%q
-51220c491J26K09R3p3r1p8J2L9o5j10j48q8M3Q3O1N7J15J07R3J4j9J2kmq4j19j07m7J32K05
-51190c125J7j25n3Q6nj38o4o1r9J4K1l0r2m4K3P4J33J28N8p5o3J04O4l0j4N9m5j60j06m6
-51160c594OR6Q8R2J48Q9m4n1O5P9J1L4N1l6j37j62j08l5K2O7l4j10MK1o2j07N7J34J01J21
-51130c194J33P6k8pJ41J76R7j3j82k07K1J7o6j8Q3M2J6j9j05j53k47k39n6R8J82J20J0j1
-51102c333j8n7l1M6R9J10J10P2P8N5j19m6J06Q8N2k3k7R7J07r6k64j99K5J07N2o6j28l2l
-51073c238p4n7O8K03K22L6j13j68r5l6o2o7m7m0M9J09O1J02J41J55N8p6n5n9j03p3p2p3%
-51044c304M9N4K9oj2N5L9K8m1r1O7O1j42j98j52r5J0R7R3P4O3K8M4P7K2L3J4K6O5po4j17
-51012c201j72k5J55O8K1pl0J6n7o2l1q0O5J33O9o5q0M1pP9J76J73N9q9j05q1j13j06k7j2
-50982c295QN9J37K2q2N5Q9o6j34l8R3J00O8pq2j21q9LN0M0q7j33L0J11L8P7R5j2m2k5p7j19
-50950c334j17lJ20K02K60P2p9j17p3j28j28m5k0Q5J9l1m6k4Mn0j16p5O3J78J35N7M3K8k0
-50921c140J7K3Ol1l9J49J51Lq0o4o8j33r1R5J77J36P3r7j80n9Nj9j3J00J79J19l1j06j26
-50892c044J1O8r3j85m6J36J68oq1p3q6r9R8K42M6r4kJ50J24M7k0n7j10j35j29j00k7K7L6
-50863c234L5Q7J64R2j0j43j86r3o2p1PJ15J28J34R9k3j16j10r2l5P9J36N2k9L0K08Q4j64
-50835b918j68j14j02o2J6J31P8j1k0rp1q6J7M1K8k1M3n5o6O7P8Q9J05rm7p0l1oq2j39q0R8
-50803c376J08n5q7O8J12k5j06j51k8J41R9O5J12J07J21P8k3n8LM4L2r4j02l6Nk3kN6M1k2
-50773b996L0R2k7o2p1l8J8J4O1N0mp4m1J19J26j6j68j75o7L9mn8M7J14J03J00k9p8l6n8p6
-50742c165k7nN7K7%n9L3N7l2q9l5R3kl1M5K0J4j7p7p3%N2oj3k7l3L5L7M7O0N3O1J0k1o1j3
-50706c085N8oo5j6p8q3L1P2Pn8M1R9Ll1m4%j1P0J18k5l8J6R4J47J59J62O8j50k55j86n9m
-50674c049kl3r7p0M4J32P1J7mn3q3l6k2k0J1j6m2l4M2J26m9j42m7O8J07R5J37J23k4j80q5
-50643c115P0J29P5j8%R6J02K1o4q5j05r7o0q1j41n8R9R0L9m2j07K6L2M0jl8P1J12N9pP6M
-50611b878Noj60j46L9J89J95O4j29k10o9J06J07j6j52n0L1m0K2P5o4q4L8J04O9OO1P6m2J0
-50581b849lp5j47j15RJ51J83J1k9lQO9k6j00m1N8n4j30q0j08J2J48P0j12j32N6P4K2qr4K4
-50550c211K3j28j41PJ40N7K4pJ8P0Q2K7J0K6K0lq9j26j01n2m9R1J48R2M9P0N4J2p5j29o3
-50519c154J3P2O2P3R5Lj36j46j40p6l6o2n0k6n7m1J06J84J78J95J60N1p8j58j24j10NJ34
-50491c063P7l3p9j41j35r5j11j31m9J36K46J87J28J51P7J2n5k18k04j07J4J67J44m9j61r4
-50465c386J8J39K15J77P5l4j38j52p0L7l5n8p5j45n8J04O7n1k3n8j36K3Q0k8j31j18j6L2
-50437c745J27N2l8NO1K0k1rl8j0J34J39Q2J6no2p1J78K30N1j18j54j22p2jN6l6j44j3J86
-50407c322J30m5p4n7mk6M1P4P2M6k7l8N3J06j11j40J53J80J07o3k07j83r1J35K05J53M8M0
-50379b845l3m9L5p7r7OnN7J15j7j51j06k2K5m1n4K0o3n6J1P2J02jmJ15Q2j3n5l3k0l5n2M9
-50346c140J9r2o9K1Oo0r0r0q8kJ12J14L3j3n5j0M7N5P4M6o2k8R1Q1R6P0PO0P9l1j25r8m0
-50313c082Ml9j13j11m2P3K06J64o3j43j70j03kJ4K3N5K6PK7J17R4j0R1O2q5k04j92k0N2K0
-50283c344j7l8kJ7K7m0K2J62Q9j3L1NO3N9J12J03L6J3n3n8Mo7N2L8p3j11j01o3K7J25R6J1
-50251b888j54j55j15J15K33Q9p1r2k8K9P0J16P3j21j70m2k5M8J17N1n3r0J4P2M1Rj06j40
-50223c173l2J02J51J4j15q0j2Q8O4m2j1Q3O5m1j30m9M0k5p3k04j03O6Q9K9L8J30K8LJ02J53
-50193b845J30Rr9n8J9j02p8n3j08P3J59L3o2j1O7Jr1k1P9M1q8j45q8K1K2k3O5R0O4O6LK6
-50161b904M2l7j22q0j10l3R3J19J3q5j3J58J86p2k61j49K6J27J59J34No6n9k6nm5n8kQ7P
-50131b971o5j9l6jM6N5J37J86R3j8r3j45j15l6o8k8J02L7o7j8p0j38l7L2R8N6k7l6M0Qq6
-50100c184N8J88J50L0Qk7q7j91j74p1j9Lj4j6K5Ql4R2K05J87J43N8l6r6j36o6n4k7K3K7j10
-50069c137k15j55n8R5N1r3k6J36O8l8o6M0j1l5K2O4Q5N6L5k7m3J14J85R8L3L3Q5M2j8o7j13
-50038b860m6o4q4J2Q1J8J1K6R3J24n8j81n7k7q3o5j9L4P6Q3j6l0Q5J61J16p8j58j06j38j42
-50008c292o6p0K5R6P2J36J21R7P3k4p7q9j56j41j44j27K0R1M8J9Kl7j9jN4O6P3J09P1N6R2
-49977b922L5l1n1k9jm9n2Qn9n8k1L4N2o4j66p3Q8R3oL4J13J00R2j17k30j47L8J11N6L6p6
-49946c262j09o2kM7Rj0M5J77J76O2L1o4j66j27J7J51Q9P4M9j3pN%m2j92j53p6j36p8K6O9
-49915c472L5p1r7O2J78J76M3J6M3k3l2P0J4k6J37M9j33j08M0J04N2r2j64m9j2J6K4p3j27
-49886c420j8O9O6J06L5K2N3K4j2J4L8N7P8l3j33j3J01O4L3J43J41Q7Jr1j40o6j3n6j70j81
-49856c214m8R0J51P9M9N3k5n3q9j8J24J04J15N9l6J26J09Jj65k54j59j4O2j8m5L6J11J42
-49828b727M5j5j28j51n8MJ3M4O9k5j75j47L5N2nn9L9N0m2q0o4L9M1M4J14R0J1m3k9KK1k3
-49796c058n6Q5M7Krj43k02j11L4K04J43O8Q4r4j60p9%pL1k7q9m0J3J9On3l3Q1J47Q3K4jo8
-49763c159q0jJ8m8q5j12pO5Q8M9K3R6J31oj12l4J08J36P5J07j7j35m5N1Q2Mj52j85LK34J12
-49732b796r4p7M2m0j49o3rOo6j81n9J06J59J34N5nn9omj02l3R2P2L3n0j7J93J90R0mr9j00
-49700b841o3m2q4j15j43q3K8J24R8P4R1K8m1N8O6R2J22j33k14j81r2N3J48J23N3qj9L5P2
-49671b794kj06j91j22o3n2p4n2J9j3p9L6J99J51jNN9m7k25j84R4K97L41J65n1j04k05j51
-49643c150L3Q4Q4N9m1k86k77j78q9MJ23K44J78J09Q1K0j11j33j34j62j20r6kJ12K76L07J40
-49616b925R1Q5n7j29r9j1M5o2n3L0M3M0mp4j16j39q1L9O4N8M0n1p6M5J52Q7J0j16j54o0l
-49585c381Q1J17M9O5J25M6j38j63k3Pn1J4J12n8j14j0N5N3Mk3j4M8o6j21O2J08P1Q6jn3r2
-49554c205l0J31O6J32J44l3k53k04J9P0J06K7m1N5m2l0R9Q0l4j27o7Q7Q4M7K1p3m1q1k21
-49525c314j61pRr0LJ42J15LRK1l2rlp9j30L6J32P1R3J66R2j13j27m8jJ02J41J11J86R8n7
-49494b641q2j43j12m1n3j51q3M7J56J28j1l5mp1o3J2K7N5N2NK7m5j38r4J2k6o4RN3N4qr9
-49462c327n2k2J6P4J39R8L7J21Lj05p2j76j77mJ67J76N6n7j0J4k0K1N7o3j00K8J74K31O3
-49433b710m7j71k26j32L1Q0R3Q3P9l8r5m0n9m8J01Q4m5o0Mom3L1O9J17J47N7j82k33j10o5
-49403c334J0kk1N3J34l8j34rQ4lm2R2R3m5j36q7o3n9m5m5J8J11O9K3QL9J44J80J68J47P5
-49372b615M0O0O9j38k64j12l7n3p0o2mORjP0Q5qp0j04j48l1R3J10M5j8j30j4J89K8j02j12
-49341c289r1L9J27R8q2k25j21K2K0N3K3n6jlq2n1N3J55J45Q7o0o6K9r5r1K1k2j27o1J16K77
-49310c258K32K8p7q1m3M6K1m1m8M8J07N6R1J24l2j39j14j43j48O2P1m8N4O0P3J2j33j31P2
-49281c279J72J05J06J63J52Q5mj57l45k32K8J37J66K24J49o1j47j68j77q6%Q6N5J5jo7j41
-49254c222j54m3KJ80L44K64L3k32j91n0p4p1n3J0J51J75J5n0k2J3MNp3r0j31o3jJ0j1MN3
-49223c268J14Q1L5Lj22j47k9m4j10l5j3q8r2P4K47K07J26N0j0K5m6j49j37j04K6J86J92L5
-49195b993j20j36p9O2J16Q8m2j72j14m3J8O4K0K3M6Q6J9O5J27J2J1J15m2k33j62m2M5N5J8
-49166c188R0Q3k7k0p3j13m5JM7M0L1k3j0m8p3Mqj6N3p5j21m2PJ31J32ol9o0J7O6j1j4l5o8
-49132c413nO2J14K06J93Mr8l7M1Ol3m6m6L2L0M8J29j2j27j06k5k8l8J48K54M7r4J7J21n9
-49102b715k46j44q6j54q2k4l5N7J65J86J81O5qO2L3m8n5N3k4j57j45p5rL2n3n0j6j45k17
-49073c654l2M1k0O3J27M3q7o2OJ36K17J51R7L3j35j19j30l4J11O7pj9O8Q7o9j49l8J26J35
-49044c047P2N9j5J6m4OJ26ln1n1k7Mp2r4j06l5J16J35mn8l7o3QR8O1R2R0l8j4K8Q9J64J15
-49011b480r9k53j78L5J64Jj23k18k35m1J60J81L9r6j48j52m8J03K00K48J46k3p0j17r5k3
-48985c122l1j09j76pP7J6J02J48Q9J05Q5k3m3q2j08k4rn4N6n0m3J10J49P1J06O9j8o0o6o1
-48955b903q4n0k6o4n4K2J91K32j2j79j67j13q%o5O8J93M6o4j8O9Q1n1o3O8J01K9j1Lk2m2
-48924b893j6o5k3J7j0Jpo8j27j02l7KR8J41Q2P2M2K3Ok5j08l0o0j5J75J61K6q2j90j42pJ9
-48892c142m3N8O5q6r8M1J25J04O5N4k2n9J15J79O5J2n7r2o5k3J40J02j53k85k09M1J75L9
-48864b954j7J30P4o6m5pQ1J09Q4K5rm0j24j73j54p5Rn8q6j9J8J1L5K2P2L5n1j3N8Q0l8j36
-48832c222n7M9OJPp4lQ7R9M1N3J5j35k34k31L7J81J22K25J38N4J87J55o3k03j91j21n5l4
-48803c166j3J21K41J35K7J9j5L3j22l61k86k3P9P7K2n5J6J54O0n4j18jJ35Q5J4k9j36j33
-48775c294mmj00j3ll%m1j5J9Q8J17R4N1p5j37p9p7j8P9J39J15R8J82J43rJ2M5j23j05P6J07
-48743b735K7N4k0k68k70j14l9P9J63N6J3K7r7o8K4M3m6j39j46j56j36qJ73K68J36J7L5P3
-48715c054N7J7m3q3j40j14O8N2L1J07L2m7RL6J6JK2R0N1k9j49j71q4oJ3J8P5K6j22k05q6
-48684c612M8J83K10K7j15k2J26Q4L1Q4O3j86l32k23o1Q5K5RR4J02N0R5J74J33J7o2l4m1k12
-48655c260k21J4K06J07PM5J06p7k02j31JKm2kP7J47J11n0r5r4n5M4J41J75J55Qk02j00k2
-48626c207j59j85l6Q7J75K19K49Q1r4j13p7l3m2L8J36K04Q1J6lj60r8l2m4KM6Q7P9J0o4q5
-48596b922J7oj10L8R3R5M5n3K0R0n2j87j99p7k8M7P6qj0L1P0J09N6k1k7m5j36j52q6K8N2
-48565c252K1n6m3J0J07J34J6r8j04MJ31J40N5O9q6k14j05l4j13k18j72L0N3Qm6l4J15Q8l3
-48536c627K8O6m6n3O1N6J6K2j20j26q5j08k7M3P9O9l7J9Q8O3O7J47K25J42O8L4r3p1j0l5
-48506c145J0O9Jk8j1m1M4J91J58m7j10p4QK8o8r6K0J48K34J04j10r8Q2J18n5j76j58j81j26
-48477c309MQl1N5J17M4l2j0Ll3J5k2o1K4P1pn7j01l2J7J5L4M8N7K5p7j00K5m6j07J8Q0J19
-48444c246J55Rk7L2J05K2J1Q4J15j4r0l7Qj0m8k1L4O1J5k9j27K0J46O6l0n7j24j77j33n3
-48414c340QJ3n4j05k3R1Q3L4NoJ11J80J2j21j21m4K8k6j21p4O4J23P4p1r1J5N1P4J48J05
-48384b978P4N2n5q2j00j47p9rj25k15j89l2R0P4J20J46O6M8J45K3j11j11j14r7l6r6p9J2
-48356c805J86J41N2J10J11L5kN0j13j15Q8J51Rr2o9j12q6p2K0M2M5Q6J27J33R9P9j01k05
-48328c208j24l6l2o8l1M6J25Q5K2O9J0j08o5k7o6j4K7J2L7O5J12K1r0r4LJ53O4M7N1r0m9
-48297c153J58J23n9j76j33lP6N6L1pr8j14J7J26j9j42j30MN4K1M8L0M7J07J42J12R4qj12
-48268b908j56j56j7P5kl1L2M5j6j05k08j53M6N2N8J05R2%q9r6p3n4o0j5nO3Ml1K3O5Q8OL3
-48235c388J70K15J32m6j89k27k22o5R1P3J4p5r9oJ98K36J42P6o2j19N6K7j38r0l6O1J17J26
-48207c028J06K6N2R4n6k23j11o2j69j12O6J72Qn0JL0L6J13J14N0m7j15p0R9J90Q9nK3K2p9
-48177b836j16j23j78j19opn4j30q0L0R4J36Q0q9k7J36k9j31l5K5J00K21Q6n6j10k15k06l6
-48149c675l6o8P6J30J12M7n9q2q0l0J08Q4R3k2k00n2J58J26J48J83J35J00q1j56j10rj3l9
-48121c212LJ5K7o1j57j44rJ9K6O8L2P0J07N3Q3L8q9J3J32J54N1p8o3J4k4j57k11j03k3p7
-48091c503j87j61Q8J82K5j09M3J31K7P7O5N4J33J25M5j09j80j66q4P6J43J32J8j31r0P7J27
-48064c152j3MO4P1M4o3p1M3J23L4j24j09l4P8J33qq9o8j9K3k2jL8N2M1J9lN3L8n6j15j04
-48032c193l6j5n3n1N0J28j6j76k48k03o5O2J78J31J13J11K8K7K1l1Q1J75J09o6n9J30L4p4
-48004b908j34j51p2l7L0j2l2q4n0M4k4k2N9M0l7j18k4J5j1Q0P5Rq7j2J71J46J01J0o6J9j2
-47973c094n7k0O7O6q7j18Rj5l5J0P1P6o9q5l4j14oJ13J07l9j26n0N5L4K7op1k1RJ27K18J69
-47941b889j3p6m5r8l5R6kj06n2K4J31Pr9RJ24J79O7r5j36n9p8m8j19j18PJ38J27L2m3NN2
-47910c113j9r8M8J72O7J7m5j37k18j88n7ok4j5o2j0M2J77L32L45J76J5j12j17q2j28o9m7
-47882c156nq8j01j2q3j45q0l3p7n4O0J71J51J09J01Q7M9P5J21P4j50j29j2q1q4j2J9QJ05
-47853c172J5j02j60l8J05J05J29Q0j7m1NRk4L1N5n6j37k9M3R2J38pj36j17j8J17K57K18L4
-47824b621j16j21m2j6k4q9j8p5j29m2L5Pj11j36jJ33K23J60Ml5m6r5j76j69o3k0J40K62J47
-47795c034lo3j74j92n6L5J51J63m5j50j51n4%j06k30j65J28J98Q7O0L9L4P6K3O1J24J05K4
-47767c115j29j82JJ23J56R2l2n8j37j13nK7Q8J44J55J4j60r0m2m8J37K11K30J91N4r8j64
-47740b750o0k2l3mj52k87j73J5PK7M2m1m0M2Q3K8K9Q9L7Q9J23R5O1pJ2o6j56j21k2R9M3k9
-47708c042j09k4O7QPk4p6l5J2K2J8O6N5l6j4p5l6ml4m5j04l0J4M6M3oJ6k9j25l7Q3L8j6J28
-47674c278J79M3q1j98r2J80J14K2M5K7O8pj09j08k9k1q1j44Kok14j50O4J55J27J06l0p0K8
-47645c458R2L4n1OM4J29N0j05j67l9J19P9n7L3M7l0L2J15J26kq2o4J8J18N2L7O2m6j39k1
-47615c068J65J13o0J0J36Rj32p2j9j21j23o5q9j01m0Q2Q7J3m2j03j0J10O4J08J04Lo5R6J68
-47586b842k3k20k33o8K5R0N4P3Q7J20O4nQ2J15o0l33k60M4J48J07l4k0j3N2J49N5l1r0j26
-47557c093j03o2O8J85R8O7J2j12j12m9N4J30J28J02J7j02j50j43k12j21J02N1q0K8J6LP7
-47530c201J46J22l1j60p4O1O7oq4j42r2NNJ4N3OM7J22K5j5J03J68k4k29k43k04j06J12R0
-47501c465n9j20j01m5J14K6j20j55l3J21K01J60P2PRN1J21N4j48j97j13n5RP6J22J78M7j47
-47473c390j62K4P9L0Q2J30J66L2q8j30l0Jj1k3n9mpKN8L0K5J15J16O2L8l6j03k1Qn0o2j07
-47441c285j17q7p5o9k6N7O5J08Q9O5P7l8p8m6r2j98j13J11K74K05P5Q2k4j57j67o3N2J34
-47413c241N1j17j53NN5K7KJ0M0J9P5mj87k22p7k8j10J8Q0N7J72J72J56J23l1k20k90l2K08
-47384c442Q3O9K9p8j24n2L4M8M9M5J76K08O3n1l9n2j13j83j19M8R0O9n2j1N2m7M7L4N1N0
-47354c118q5PP8P6J40P1j70k29j71p2J52J91R4L1kL4J09R4or4j14j21q7o5N7K03K60J36l1
-47325b632j34q9M4P6jr7j13p6p0r6n7L9Mk1M0%j11q5L3P6O0m9r2Q2J30J1p9p1p1n0P0J12
-47293c217K2q9o7l6M6J33K9q5j17m8N2M3Q7P4l4j63j56O9J33P9k2nnO6J02j7m1p8J5J26J02
-47262c002Op8j48q2J19J28J37K09J92k7j99j03O2L1j4N0Q6L4Pk3j62j88j75j58k5K5K5M5
-47234c228m1m2MO4Q9K6pK5k8r1jP8K7ro4o4l0k0J5J70J97Q4p1j88k00n6N2j9j8M7O6J4L6
-47201c183N5O2M3o2k9L5m6j98k16o6M7j4j40r8J17J46O5O8mJ2J31Q9k6j33j44n4nM9R1N9
-47171c349N3R1O5N2J6K8jj44o1O5J10K13J30q6r7j69k34p5j44j13m5N6J38J86J46l7L6R0
-47143c080j03j35L5N5j6q7j03N3K43J88j7j09m7j6n0J36K7k26k21p9R0J30L5j0Lno6o0rL3
-47113c411M9n9q8j11j64MM8kJ19J50J28R5Jk6n7n1N9M1l4p9J8J75J42N7k9qN5o8j21j28j39
-47082c434r6N0J64O2o8j4jn4l6P4P8OL1P4J54J41N0L4P4O3k2j60k26j53m7m6j03o4K3J11
-47052c335R0L0k7j01p4l8l5m5NP8J04K7o8LJ06O1Q6J39J22m1j22j12j43j37j38p7l8J00J44
-47023c436J05L6l3L4J04Q1N8K7o7j68j09N7O4M7K8p3j53j47J0J53J33n0n9j6r5j35LJ01J1
-46994c489N0J17K3J3n5l2J9lk1o5n8PK4M7O8m0l6K0j0R8J20j3k4L2K8m4k1N1J24J42J6jo1
-46961b974k09k16j54j9M9J14N8O0J43K9j08p7L7P2N6Mp0qL9P3j5o1k6k0q5k0O3PQ2J47N9
-46930b970m4n7K4N0O7M9L1J19L6n3l9l5k61k99l5rJ3J36J90J05O9N5k00l26j48O0J02Kq3
-46901c451K1P4L1L6j5J9P8o6j10N5J07J07O4N0Q3j15j65q7p6oJ2pN7K5Nj7J4R4J31J89O5
-46870b798j15j27n9l9p6r4j26O3K38J72L3j0J6j05j63k9O3M8K5m7m1O5J66J14o9k19j84j22
-46842c420k7N5j0n5J5Jk7J5M6J24J14J00O9m8j91j64m3pl4p4L1J07J20m5j60p7K4P9p0j93
-46812c745L5K66J37k9R1R7j4l5n3P3J13J4l0m4r5j40o3L4R2L3N5K0J6K3L0J39J00n0l1l9
-46782c000MJ12O0n1j15j37j09N5J30N0Pr9j20o7l5knpl3j12q5J30K73J83k6j15L1N1J6j14
-46752c130k12j86K6K16K46J50N2N8J28K0j72k47j61M8J45P0J4J2l7r3rJ0m6k5l3j9j8M1Q1
-46723c071Kj33r4m0M3J94K12P7q5q9j04j24l8N3r2j71o7O9J37J03m4q1k3K5N8PllN2K8o9
-46692c271o2P9J34Q0J6K4J9KMl7k5k0O1J49J65jj38j01K5Lr9j47j14j07n7Q5J20J13P0J20
-46662b910J10K9j00j34n7l4l8n2l6l5K1j5q2N4J19lq7o9j9j0qR8K7j17j36j41o2J45J22J08
-46632c312J17J6l3K5J54J17rj10j16J9j2L0R9oj18j81j02k9L3P2R6M3o5n0Q3R9l4m5o2N9
-46602c222J98J44n9k17k86k49o8J57K82J79Pn7j11l4J2k1o0LK2L4%M0J02J08P8O9op9RJ22
-46572b903J03m9j44j46j42m4M7j2J9J1j31j50n8o2k9r0k1K03J38j7k5J5l8j6N8N8J0N2P6
-46543c287N7K6jj82j11M2P3L7J80J45r7k31k01lJ45J27k6Ooo1n0L9P9J08J13L4q2j17k7L0
-46513c241M3R6K3k33k52p2P6J48J73K7n9K8J5J1P0J19O9j2rK5l4j21j96q3K4l6N0O0L0PP9
-46482c175Q1J8M7N2M6K8o9j8O3l0p4o2j00j01o4m3j5j24j49mL0M5J13J08L4mN8O6J7qn3r9
-46450c386r2%L2O5j2J6Q8M2J10K03J57M3m9o8o8Q3J06j1QK0n5j17j28m3j4J5J6m0J6O7L7
-46419b959R5J41J35L6j27k51j04J18J31N5k0k6Q2pr0K4M2q1o0l3j18r1MK2j00n7L0L1M3L9
-46389c096O1qn1k8j57j33m3K2J46J68L4PJ16J00Kj24j73p2L0N9N1RM3P7P5L6%J8k9o9j13
-46358c042j65j49j42o7J12K82K50k3q5k4l3n7JN3o1j05m6k3j30j61KJ23J19L4N2N5K0R2K02
-46329b916P4J4L0j00k17j34jp7j36n3J77K17P3K3l0p3j49k95j30O9J25J58J19M6l3n4p2J7
-46301c328J16M3q7j1k9mJ12K32J75N3n3j72j59j34m2J7J02J60O3j16k09k20r7J04J02N5J00
-46274c227J03mj16j23j62j43J5Q1R4P1K7M6o5j49p9N6J52O6J01J56J11J01M9j17j15p7j78
-46247c326k36p3K05P5r8n4J04J54K9O3l6j85j23k1P1N4q7M8J22%o9N2J26J34J20N2k8jP5
-46218b853o4j56j76j32rL6J6o9j66j49N5J73J79J03L9j33j48o2j23q8N4J30J28R4J12J58
-46192c051J38kj09j51k4j6p9m9o7k3j0p4Q2K11J34KN6J10L2Lm0j31j58k6J3K1J25N5j73j81
-46162c382k0k2k8m2n2M3R7nM0R2Q1J14O4oj05j74j00k9o2L1R7JJ0J18J11J90K01l5k63k48
-46132c283n2R4M9r4l3N%j47k23n3N0k9J5O2N3Q6N2o8L4J25Kn7J1J6L5R5P1m1j58j53p1k1
-46100c628P4K06J68J27Q7m5j63j12p7J0L8L6K7rj4K4L7l3n2K1j3J3P7O5O4Rj7m9q8l6K7J9
-46068c207J9l3j08j56j68n7N7L4RQpM9O1M2j4p5L0Q9J55J43jk1O3kj18j28j80j29K1J54J45
-46037c325Q6L6K6J11J24J15L2m5q4r1o2M7M1m4m5r4J6J11L4l2K2P0l2j18j81j57j78r8O5
-46008c650R6J53Q1P3L5MOp3K4Q5L8l8j75j69n6L2O4K7L3J45J35Nl5m8k2n7rL2M3J31P6k6
-45976c040o2q6n8N1R8J4k3R2k4j46LJ2q4l7j03j36j33j92o8J61K16K62J79j2k9j0J7M2P7
-45947c019L7m5q5k2N6M7m9K8J37L2n6j54o7m7r5j34j48j16o3O4J57O9n1j5K8O4J48J10J15
-45918c074J19J27N9o3k5Q8J11j9j82k35j37j04m6J03J24nrk4j06j9Q6K7N1P1p7j42j05J7
-45890c389N1j8k3L8J45J86M8m1q3j28q0L6P9Oq9n6L2O5M2j49j38M8J25J81P4l6K5n1j01k7
-45860c228m0MPlK6N9j1k5o1j40j33j2j9j50j00P9R4O4J53J62L4q6o8q1l0r6r7PR9K23K06
-45829c163M9J5J2qK1M0m8q9k0n4m5l1N2J18J9j8pN0O5K7p2j35j55j19j10m6L2R4N8n3J2Q3
-45797c426P1Q5K3m3m8M5J18J01N4l9j04l1lJ08J43M0J1mm0l2rj35j86j04R9J37Kr9O1J38
-45767c067O6m2j81j91j06RJ00Q1k7J9J1p6k2j%L5P8J41M7j6O6k9j22j51q7L0J3PR0J2o5Q2
-45735c296J42J80J37j8j45k13j58nJ48O9K6L0l7j26o4J3m3j53j93q8O8J06J09J06O5Q6J32
-45708c122Rp4r1m0l7l8N3K8N0J14L6jl1K3N1n8l6K6l3j11qJ60J24L4Q5J27Qj44j63n7Jr7
-45676c212j39j27j26j16oL7Q9P1j0P4K9O5J69J56J39Nj44k60j53J12J78J37J8n5o8j09o1
-45649c307r0j19m3p4k6J32J41R2K6QQ7M8j11j03j28rJ17Q4L3Jn4j06o4M0J30L0p2r8m6M4
-45619c437L8l2l7R6J20Lj32j29p0m8p3K3J16J27R3J81J80M7j14j18oR2J17n3m9k5m6M2K2
-45590c072p6l6L4j8j03n8J9l1o8j21J9J70J33N3m2j09j60j24m8J2Q2J05J68J62o0j31J8K0
-45562c262m1m4%J32J41L3r8j25k2L1K9pj9R2J52N5j8n4j25j30r7q6m5J11K38J54p6q9M4L6
-45532c090l3k4j4mL7n4q6J2l6r5q2K1N4Q1P4k7j11k1R2jj93j88k3J42M8n6%P1R9J73J33j06
-45500c207j97j13J9K6k8K1M1K2M6O0N9Q1M6j6j09j27j20r0l4LJ01K52J79kr8P6J72p8j68
-45471c183m0K4Q5R2J4q0r4l7j8O4L9l9j22j09M5J39P4l9j27p1j8J4N1j32k12j7J97J82J19
-45442c199R7R8N1j03j62r7q0j14k15k12PO9J4m0pJ39K00J40J12M6k5k3j17q7J5L6N9J37k2
-45413c283k16j18l9L5L3l7KQ3k3m3J29J58Q9N5J00J77J25J6n4j34j99j83j0N2n7k1R7N7r5
-45384c304r5n1j54j13N5J56K02J04J6n8k36k93j49P4J94J37R0J06K0p2j23r2m7n5M0J44O
-45357c498n2N1L8nN6J12J00K7j3j69j95kJ02J59J23Q8L9L1N8j6n2q2p5N2J46J12j22k95j37
-45328c419M6O8K4j4p6j29r0n5O8Q4j1J6R6J91J97K5j45j77j40j42p9Q6J82R2K7M6J08J19
-45300c002O1q7j77o5l0O9J94J34K5l8j53j61j37m2O1J17J50L7j21p4r2j77r0Q5J83J47K4
-45273c159q4o2k3N0Oj33q2K6k7j22j9K8J07J36k5p5k0P9Q1j6j22j23l4O7P3J18K03J54P4
-45244b924m5j02j23j82j07L6J07J23J56O8m1L3O6Qj01j26n0p8o4l0N1Mj04M2J53P6o0o4n8
-45215c336r1j13q9K6J38J76J28O8L1n7j52j27j69j64k4N9m6j39o0P8J50Q1j6n1n8j4K08K40
-45187c323k%M3o2j16p5l0Q2J34K70K32J03Q3j3K4p5k20j77p8%L1Q2J33O0j29j63m6J12P7
-45158c043j05k04j74r5m8l3L8J67J51M3J06J08J4NN3L5p1o6l1K6j2p3o9j3O3L7j9k0m4K3
-45128c251K8k6r6k01j99j26j3J86K11J32Q7J32K24J82k3j58j18o6k0N5J40l7j32r2O4N7p5
-45101c135r0L2O0K2K8m5j02m1P2N9P5J29P6n3p7m8l2N9J84J11j68j31L9rn3o5j17q7o2o2
-45071c431p8l8n5j8ln0j7P3J36J93J72J8M9J18j3j32l6o1j08L8k3o0r1j15m0r9j16k6J08
-45042c705N1rl3n8n9j3J06N3m3RP2P0k1m1j00k01r4m5Q3K23K26J04L0O6L5n5m0pK0R0M6R
-45010c231j03n6K9J06R6j19j65P6J72p6j65L5Q0L4j7nP5J9n4j72j32J7L8jrj6j6k6L1K7n9
-44979c587JJ21R0Q8J36J79J63K5j55j78lL6n5n2o1n5l4M9Op0j08q6o5lP8Lj14j43p3J42J99
-44948c526P8Q1R9M7n2j7K9k8PQ7K5k4J7N2J3L5J01Nq8j03n1q7q6k7rk4K4R8N5rm8m6RP2L9
-44913c252q7j20j5N7O9J6k2J24J49J52P1q8j36l2N7J1n1r4j34j19q2l7RLr4j06N3O6K6np9
-44882c690j22j83j08K6K7J15J76J13%J5N6NMM9N0J27J82J63L4r3r3q2O8R0o3q8J7n3j05O
-44852c357L6J1N2M4j01q0n4m2K7R4O5k1q1K5L7p0p4Q4N1j36j24OR5J44J20p1k14j95MO2N3
-44821c610J34J78P8m1l6o5K0J24nj47r3j11j67j55o4M8J40J78J92J98O3p1n4n3m9K6j2K4
-44793c330J32O4J3l3J0K9N7oj68j35MJ13Q8%j54k45j35R5K32N4q1m2nNLM6P9L7l2j03q3K9
-44761c462mj4KJ3r4j39o6J8l2n6o1n2K7O6J16J76R8J1m5n5L0J77J52Q8R3k5n0M7pr9q9k3
-44729c259M5NJ9J03J46j8j53j50l4J5m8MR8o5j26l5n0oL4KNJ11K45K83P9q4r5KN3j03p8O2
-44697b993rl3n2j27j68k11j01J16K11O7j4j1N1Lj44j95j34MO2J00J66K02J51j8o0N0N2m3
-44669c078j24j38j22q4L7N9%q9j29l3J28N2P9J13K4K6n4m4P4O8K5N7J14j1j78j71q9L7P7
-44640c374n7j33k5Q2J43Qj33j3J26J63N4J3m7j16r3n0k7l3J54Q6j06j19m0q1j24o7n1J04
-44612c756K46K27J42jq7j52j20P9J98R2l3o3n9r1j44p5O7N5N7J40J07P1J18R2N7k6j05j54
-44584c118j49q4j18j8N1%l8Rj6k4M1L4r2p1J15J30M5Q2N3q8q0K3O8R9P5J0j06j07RJ7k3j4
-44552c285m6p4l1R8j8j19J02J55N9K3r1j11j46k2R1j06j21j9p3j67r8O5Mr3m6mQ5J57J32
-44523c699Q3J0r5j14l4l8r7j47k7KpJ84L25K37L8%mm2j23j50j49j42m6MK3R0J05J29J55Q1
-44493c448n3j09J17K74N2q6n6r2j55j80j77o0J25J85Q0N0P7n2q5P9P1p1r7N6P5n5l5m1J11
-44464c500J04M2K0r9j19J3O8Q0j8r1J30J85J4j02j07l8RJ8j29j68n8R4J54J9j1L5nKJ26P8
-44434c254r0j33k0M0M3M6P4R4L8J5M2Q3L8mj49k14j26p0p0m7R9O8k1P7J88J62Qp4j2M6N5
-44403c068J33P1r3r6o0j5lp2r4NJ34R2j52j86j04P6K18J50j1j01j28j40K0Jo7m5j9O7J53
-44374c334Q2M6M8j10k18j40J5Q1M2O0O3K2mo3m7O6Q8k2pnp5o7Q5R3L3o4j04j37j10j04k8
-44343c815J76K11J32O4q3k10n7J6m6q1n4m6q4j2J04J51O5OM1JP5O5j5L2J34R1M2K4j43j94
-44313c410o0N6J35L7k6p7j37j96j80J8M9J58L24K51K8j74j23M1ml7qqP9M6Oj1kQ3Q9o8j60
-44282c281l6L6J3Mq3r9J47J13j16p6O8n0j27l9K3oo1L0J07Nj30k7J32R1M8J62J79%j21j05
-44252c199p7j75k60j88L8J79J15%k8Mj7j05j13r4mm5m7Q4K12K68O8j55j31k1l1q0j40q3q
-44223d033m7k6P7J08J22J55N8j31j88r1K1N5J32J50J11N7K6N4L4k9N4J20J20Kj12j8l4k03
-44195c456j85j28j57M5J37O3K8O4J25m4j41q8j8m0l7Q7J57J10j47j97N1J98J18M1Nq3j73
-44168c665r2l7K9L3l7K6J56J06jj26n7Q9Q8P8R0O6%O3P2l2j77j61mJ22J43j4r6k6n3m8J83
-44137c282K45K6k05k45q4P9L4o2L9J90J24J8p6q7J12J76R2pj20j62j26r1m3M0Mr6k7Qm9n0
-44107c625m0l6O2N9j1n5q6m7oM2J35K19J11j88j96J1J34J02J16J16J7J1r9j00K4L5m7k4j5
-44078c381j40j51KJ24R7l7o9n2KP2R8J13J58J02m0n1%M7L8n7pj0j20j95q7L9K7K0O9J14J67
-44047c108J21j02j86j37j07q5J6J17P6n6j27j61m6J75L18K00O6Qj25r8M1O5J21N7K6K5oK7
-44019b885Pm2q7j54j91r0K0J00J03L1NM9l4j34l1P3p7k24l19k00N7K6p3n3o7j40K4J69J08
-43990d029R9N4Q1J11J65J18Ko2j05j05p0k5O0k0n3O8J23P8K7M2J60J55m3r3J7Q9O0r1j04
-43961c291k7q1j19j21K6P9O1P7m8o4n0n2j7j5O4J24J24R0P5O7p8j73j52m5N3O2J5M4L4J2
-43931c326M2m2j40q4j4o8n9M7L7q4r8l0l4k0m0oQ5J96J40Mj8m5K1J29J38O0mjl1j21PQ0N8
-43898c221O9J9M9J3j11j51r5l2l3L1R8J27J21P8m7j44j44j34j03K0J91K26J04M1m7j53j87
-43871c415j36p9r4RJ06Q2M1O8N9o9q3n1j0L7n8j09n1J9J34M1m4p7k26k37J4K38Q0q7r4n1
-43841d043l5P5L20L76J03k7m2o6o1k4p0j24n2P8P3l0r5k8J04J93J35j3j44j43m4Ol6r5r1
-43812c800K0L0LR5O6k1r0L1J56R8l1j86k04n4k2j67r9j8j7J49K11M4M1O6k3l8K7J08M3q1
-43782c663K7J21Q8M4l7L1R5m5r7j7K5K6j1kk9J1N6o8j83r2N5J38K7m5k8O2J31j5PM7r2j26
-43750c559MP9M7Q7J42J5q5o3j06o5l1q7j1M4N8l4j30l1Q4N8lK7J39oj8L3O1J36Oj55k16j81
-43718c761j13n6M4J19Pl0l2M2J12R0O0o0r7k3PJ0Oo4l9J40K26J34N2L3k1n9o0p2r6j08l5
-43687c644P2rj70o7J22J57Q4l8q5N1M3j50k49j53J0J26O0NL1q0r1m2JO7Q7N3R8j2j18K3R6
-43656c722J37J56nj11j85j64j82p1J44K60K07K8n8q8j08mJ09J74J00p6j38m0jn5o6j4J4J13
-43628c646K6j34j23J6O6NmR2J94O0k0q7j16jN7Kk4L0M1n8j62n1p9r1R2J78J74J54J0q9j17
-43597c605o0L2M1P9l3j59j01M8R4N4N9p6j14n4n5M3L6n9o0L1K6o9K7J70J87O6J0Pr4n9J5
-43566c573K8k9j31j54m6K9l4L1R4N1K8J03N6r6j17j21r3K5P4P6o5o4L7J09J38P3m0p2n1j05
-43536c839l0J30J25Q5K0M3q1j92p9j4o1j05j20p7P4J88J51j4r2rm6r7l2K9L2m8p2lQ2J84
-43506c868J24Qj32k14m8J99J04n0QJ76J46Q4M0o2o8p0k21k16j40j06N3J98K26P9j24j77k40
-43479d291j41M9J09P2J50J90Q9O9O8J08Rj65j97o3J65J06k0L5k6j4L5q8j06n5j44k17j18
-43452d391l5M0PJ0M7P4j06j64O6K28L54K22L1l1Mp1j63j92r2N0N7Q0J13k7j46j16j09p0J55
-43423d175J82Q5j4p0M8M4p5j0O9L6k5O0J10P9M5P2k1k37j85R0J66Q1p2m6P8O7L4k9j50j35
-43393c898M9J37On0j5p3j23j1L5j9k0Q4q2j26K2K0lP9N3K1rmK1q8j12q0r3j14j08l4O2P1
-43361d402Q2k1OP3J17J42m9o3Q4J09J30O4k4J37L0k92l36j05o0r2j7QP6J10P8Q8L7l0P2O2
-43331c986n9k2J09O6r8j68k01j31L6k2nJ02J13K49K13M7j45j60l6J23K33R3j25j52mJ9M0
-43304c871m4j41j73j72q1J3J48K01J54J41O1Mq3j83j42NO6j5r0m7oK9N0K3l3R9J20P5L3K3
-43274c836R4J22Q1m5j44j59r3n6p2q8j39q0R0J72Q5j2N3J04P2nj32k33k06j66r1M8K44L68
-43246d024K57K5r3p4N1Q6m2M1O9q4o5j8o8q4J3Jnj02j92j75j8P8O9J96K06J05o2j51jJ2p
-43215d056j00j74l4J6j6O4J61J17R3L9n5o8r8j50j69q1N4K6K1Q3L0L1k9j06m7k8j04j29p9
-43186d788m0M4J7o4m9L6P4O1K46K67J51N3m7j08p0KPm7j4j09j45J19J54o4j75k2L4P5J27
-43157d275J04J0j14k9L8l1r9K8K6m5kpn2m9M1R1M9L2O2m0j56q5M1L0nR7R5L9l2p2q4n0l6
-43124d480n0l0m0j4N1Q1j2k4O%Pj2N0J02L6L4j17k85j82OJ13R8J07J09Q0O2P6j5lL3K9l2
-43092d216j01p3j29j14O8N5j2q7j60PJ5L5J8n2o6%R1M3l2p8k4P9k0j7L7l6r3O1J25n3j07
-43061d836j69j47LK9K6nJJ02J29P8N5%n7j00r9n9j4J4m8n6p2j22j6K06J70O8j1q6J2L5l8
-43030e007P5Q2l7q5j24j66o5k2k8j7J2j8l3P3J41Rp3oL0q0q0K9R6K11J63K9j9j45j76j63
-43000e394j46j4M7Q8O5l5nN9J9q8l2o2j78j51j4J86J75P6R6K8j11j11j37j46p6K1J03J58
-42972e579J57K5r6j36k35k83j30J34K50J52j2j36j49j19L0J21N7j13j32m9m8mJ09J14N1j12
-42946f133j83j33l6nk0J2R8R0J01k1j28j09p1o4j19j00J4J7R2P4L6l3j05j11j02j8K5J17
-42918f815J38o2j24r5jN2J12p1p9j8NM6K4k1n6l1M9m3p7m8r4j94j45j07j73k74j23mQJ78
-42888h043J67Rj34j74j31j16m3J9J4J0Nj22k64l02q5%j39j49j22k13k49j64l4j09j05QJ24
-42861a0342J06j12k13k13k32j47p8k5j03j58k03k06j58k40l03k60m36o27n86m32m60m83n20
-42838a6431n62p28q13p81p56q10r66j240j505j783k017k523l033l580m197n040m572M43J7724
-42819c3170K8999J0458n094p877m299Q784K6887J8470q4n075n382m298l654k926k650j987
-42803A7102j608j433j347j102j062q13q23p27p18o38o21n30m37l21m21l59m05l77m04k28
-42783B728j10m5k33k63k57k97l28j28r3r0j75j44j70j7K6lj83k10k35j47j52j28j73k08k95
-42758a330k23j71k5o9j49k66k71j71Om1m8r7n6j70j64j07J17J13n2k58k45j18L4j7q2l46
-42732d206l62k62j4p6q1j68j53j81p8m6n5k53k11j03j1j85j80k11j26m3Q3k42l63l89k80
-42707h196m23n00m82k38m13m98p28q64j180j236j445j565k154k598l259l505l733j296Q888
-42688b5425K8047K3994L756l497m385l411k880k218j879j357j109j035j041p90p75p12p36
-42671D547o23m69l73m93m86l30k77k28j09k72l43l39m26l80k33j06j39j41r9n1n7j95l83
-42648b005m18m69m66l91l04l70j71n3j12j98k96m61l88n04n04n93o49q04r51j114j107j377
-42626a3705j636k119k376k993l429m034k269N840K5176K7827P389k943m530l720l014k259
-42610A7205j946j491j171r08r13p63o82o76p21n36n33m22l97k96l26k46j93n8n3j06k30k50
-42588D288j19M5p3k52k75j79j56j18j84k32k15j96j36m4j48q8P5L1k47l05j24Q3Oqrj3o4
-42561A343K7Q7m7j19m5j6n3N0J56J7j39j32j07j36r5k54k74k33j10l1M9O2J8l6K7m1n7P1
-42533a8Q6n6j04O9P9m0j37j70n6q2j6J04q3j30N7K32K63J83Lo1lJ6M4o4j25p7m4r3r8J13
-42503b08L2j23j04p4J06J66P5l5p5j72k11j24O8O0J0pJ7Q8R9N2M3m7j11n4ko9q0LP1M2N0
-42472e14O4L3J8K1l6j2K7M6Qk2l6j10k51j20N0R5J4o8MM2R2J89J77K3j57k62k07J3J52L7
-42442f90j66j73j00k9LK4L6P9M7k6L6Q6k0j17j03l8R4M0j01j16n6j5q4o9N7J18Jo4OJ4NK4
-42410a297N2R6N3o5m4M6j3QJ43M2j57j74j60j28K4J11J06L4l7j23j49j08j9mk9j25k0P8l7
-42381a896lR2R2J25O9J4j24j87m7o3j14J9Q7LK2P0qNK1q5l2Q6Q7j2p9j39n5J78J78P1K6j4
-42349a613l9k5PO6N6L1pO3J10P1K3m1m8o2j02j72j89lQ9k6j90j12m8l6L5J64K19J57J8q4
-42319a688j8Q8J02Q8k0j18m6lrJ6n8p4Krj7k8j0o6j12p8N6J96J88R9l3j86p0Q0J7l7j42j18
-42287b008jM6J26J67Pp2j13j61p3N7M0q9q5M0J69R4n2j64j29N8N8j44j58l1N5J7M4J59J67
-42258a976J33R4p3j33j0Ok9q8l3Q8R6kM1L5K4L3J0pj0K2P7P0J4j3rm3O2J7j37j88m1P8K1
-42225a871n5n7K7K2j41p9M9n7j12j18N2K63J31l2n5K8J21J27N5O8J3q6j5L3j28k33j37l5
-42197b222j1O4J03L3p1L2N7Pj8l6o2KR8O9n1r0j46m5j8j44q6K5J40J56M6k7n0l7J4P7J21
-42166b070N0j1N5J57K5j00j10j53j26K0O5pM9P0j0K6J26O0qk5q0n6m1j21r5Q2J39L6m7p7
-42136b177j17r4o6m6K8KmQ2J92J28j21j32o0j3j2m9O4J41O0RN0Q3Q9J74J09j4q8j95l00k17
-42106b494n3j0p1m1J73K22J08L0k8j7o3l8P3rr3m8J8N1J43M1j70j60J4J45Q4k4L0L7P5K5
-42076b050q2j20j11kJ3l7o9r2j12RJ80J36R4L8n9MQ2o6p3q3r0NR8J55Q2k5j7J1Qm4j94j30
-42044b541r6j2J27J34oj27j28m4ol6%P5J24Q2k4n5K7J12l4k27j57l6j20q4P2K0O7J02L0j7
-42014b778k5R5K3r1l6O9N7J2P9K2P8J43m8j97j61l7J05J27J11J64J11j27j80j06l8N1O0m7
-41986b564j29k6Nj06OO9J2j0O8J6n8J1J37J38J50J47%j42j40o9N3K8q1j73j35K6J33N8k4
-41957b600q9q9m1qN4O4N4P8K00K24R7J7o5p5j40j42L6k6mJ17J36m4k05j22j6P3J5N0J25J01
-41927b225j7j60j65m3MpJ4J70L58K01j10j74j1K7m7NO2K5J0m3n5m9j13j29k2M5P4N7p2j30
-41897b520N5N2mk7r1m2J24J37M3k0m5J7O4M3o4k8m8n7j48j34P0O7n4j5l5p3n8p0k7M0L5J5
-41865b798M1KR3K70K05N1nk0n7m9M8J27M4r2l1J12Oj45j37o3k1RO1L7k9r2j4N1n0k9J00O3
-41833b312M4K7m7J31K20k8k06j41k4L1j03j90N6K08L4j02o5J01N5p0J02K09M5r5j20j69j15
-41806b524j8L1l0q0k7K6Q3N3m2L8Q4K2rM2O5R7J03N2j56k00p8L4N0ooj8l4L7J15L2j07j17
-41774b488K2O6L5J10J72J68J24L8j44k72j78%L4m7j26RJ32J05K9O6K08K16J21o7j83k55k74
-41747b379j48m1N6J08N9j32k12r1k4K6N2N2R4P1j1j9N2J8l3p5k0N7M0r2j65m9J06Q9l6K0
-41717b627Mo5o8j69OJ82J90K35Q0m7j20j86o7R8J87J56Q4m8j60j54j39K2J86J86Q7n5J1k6
-41689b217j18q4j5PJ7O8J40P3p3j19j36j50k1J50K49K63J45n5j77j33j42j42n6O1j3j81j31
-41662b790rn%L6P6N0j4j5l0jL2m1o5n2P6J82K36J68L4l6j50l20j90pj6n9PN0jL8N2N8J29
-41629b577N5p8k2k7o9Ok2j05Q1J21J5nK8l0L2J57J04K9K4m0j30q9k8q6p9L2j5k2m9J9O2J12
-41597b596K4j47j40O1J41n0k6J3nl0L5O2jK0l0j20p7K8J56N2o0k8K4M4L6M9L4JJ2J27J21
-41566b270l7q2p9n1o4j2o8r9q6r4Q1K09J79P6Qj1j08j31q4p1l6K9j2l4j6M6o2j12Q4J99J75
-41535b533O0LJ0n4j79j39j00RJ62J69R6n4j44j28j80j17k0J10J48O8O5R5k7o6r1p5L5P5O1
-41506b741Q0J25J24O5r7k12j33L4J34R8QK8J10L4o8m2m7J8R1J4lj4j55l0P2j12k10j61q7
-41477c077M7O9k3o8J7O6N9l7j11l9N8J59J53M7n9k2L3L4Jj02k4j2q2l8O9N8KqK7ro0N1M7
-41444b774K4M1P5R1k8j70q3O0P5MJ03J69L9j62k49j34%L0rJ52J23L2rk1p%o1j01n7O3J9l4
-41412b799L7L5O2N1L6p7l2J10R8l1o0M1l1k12j61r9jJ05L9o7l7J07K09K43J92j1j78j97j50
-41383b778m2K6j7p3PR4N6QJ9O3O9j7j8m1o5m1p1M0L4l3o5j3P6J40P1q3p4m3o9j48j83o8J05
-41350c134J45N9J13J24l1j3K8P0N4k3p7j9J4j6r5j48n2N5J26J65J13M1Lj4p2j39o6Q3J45
-41321b561J26L8j02n8P5N1o6j09m5M9rp5o2l6qj03n8Q9J11l7n7q0r2L0N4oJ19K25P6n8o4
-41290b643k5OQ5J05M6j3k3j9o2l5PN0M9o0q9j31j00M7J31Qq1o4j1k9j13o4Q4N1qJ02P6m6
-41258b769l3rJ10J17J09N1l3j00k72l57j62O7K15K26J03%m6O8J25J4m9N4O5m2l9J6Pl8p3
-41229b675q1q0o5o1qm1j23p3J5o5k1J7n2K8K30K74O9p2n5k8l1m0j18m8M8K9k9M6J25L8L8
-41198b809J12oj88j19J09J08l0ok8l1QJ21J19J84J34j07k36j75r2k1N4rj26j26KL0j3J08
-41170c033J00k8q3k09j16J07J62J13J59J77Q9m3o5K3J27Q8o1j08j9nl4j05j57j25O2J26J27
-41143b731K00O4r1n7N7P4K8j0r1j5j2q1p8rp3o2J14J57J09K08J82lr2j25k9q7k30k63k39
-41114c185j26%J07J32J98J50K5O4J22J13Qn6r0p3k6M2Q4ll3j21j41M0J52J44M1j13r1L2N4
-41085b550J39J75J3j45j91j34l9J1N7M2J9n5j49j81j68r8N1J99J38K1l2m2O7N7o7j04j1J31
-41057b846K79K19R9k6j31j93j52j4l3qlJ4J08R6m5m2N1Q6k3j06q3j69n3R0L2n3P9J93N6j17
-41027b695j59o0OM3Ko9L2J21J08N0k7q3l9Kl3m9n1p9p6J08J67p8j66j0N5J29K31K07n4k14
-40997b681j88j50o1RL9J3P5J57J00Pp7KO6j5J1k7n7j35j86j22m2R4M8m9K1J45J00K6N7k4
-40967b844j14j36L5N6KJ4J4r6k04j89J9R4MM7J03N2l0O2J35M7l7j2P0L3p1q6r2M2J43J56
-40937b783J06Q4M8k8j45j05l9J22K11l3k37k31j15M1J8R4J31J2r3j06k6j7k6l6j04k8J29
-40910c156J56J53M8M9Q1q3o0N4k6o7l2M5J12J20J4j68j90j11n0J6J12J53jr4o9J5R6J36J84
-40881b563M4l2j14j89j6J39J06p4p5J2J04J89M1j03r3r6r2j12p3m0n7l3J8M6k4LL1L3K3o5
-40851c062kJ33J29l8j23j05k3J05J31J79J55K0j13n7O5M2n8k9O3mj20q7l5r8k57j94j0O6
-40823c327M9O4R5J39J32R2J01R0p9j14r9o1K5J96K00P5R3J12J6r7j01o3L6L6m8m2j47k20
-40795b847o3l9J04K34R8j64k34k14j16n1M0J1j30q6R9J34J01K6j5M3Q0J14K4p8k4M4j5n0
-40767b974jL0J43M2q2q4j15o8j16j31R9K28J35J04J02M6j84j84M7J36P9J0j92k90l0J23J18
-40740c009J09O3O4K7K6N6Kq2o4O0J32N8p1j18r9l2NK7MJ4R2J15J8j13j51r4j6q2j20J7K7
-40709c135j26j55p3rN2J40K23K28J60R0nm1m5QO5K2k6n8r0p3pL4RJ01J98J07r2p9pr9o5N4
-40677b694Q9N9o0r6p5q1k4L8P7r2k85k03o0Q7J64J05p0j34M9K04K07J24m3j20j32KJ93R8
-40649b673k0l3JNQn8j02j29j69k10p5O3J73K33J63K3n2J4L4r8j12M0J16J49K1r8j50j04P5
-40620b965R9J3j03r5Ro6q4Q6J55J8p4N9P6J4Rk6q4j57j98r1M5J07R8J09K5j15J2J71J47q
-40590b814M4L7K2n2j32j29j62j43j9M3L0J05K13P5r8l2P7P0J35J13p6q8L2j9n8J8O4Q4On4
-40560b708oQ7J53N9l0n7r9j1M4o9j48j18J06K62J23j6m5oQJnn6pM1j2j18j89j01p3n8o9K8
-40528c089P0Lk1pK5J05J08k3q2j07o4Kl9j6K6R1O9q2j44%jk8Q5J26J39J30j1j5k2q4m4K3
-40496b877L0J4M2Q5Lk1qNL5J26J37N2km4k16k74j40l0J07K20J07m3M1J61J38P3K0p8l9J9
-40466b357Mo8o9k9j9m1j30j42p7o7p9O3K14K47J88L7l3j43j87l7P7O0m8j63k75k75n7J90
-40438c216K83R7j97j92o3N5J24N8N6N4J17P6K7O2L2r6q6j0Ol4j3j6j7J04P7j1j4j0J3J0M9
-40407b675O9j6j33j21l1M6Q4Q9j0k9O3O3L0JO6J20j1j41j42j38o2N3Rr7lJ10O6j08k21j55
-40377c224N6L9JN3J08J07K1K9J67J16J6j13j06l2l9k1Kj31k11q2O9J00Q7N5Mn8q4qJ30K03
-40347b746J20N1%j73j99nL3m4M2L3J01Rj85j64j07l9J2R2J15M7o6o8j9j40j54L8R6K2kl3
-40317c333oR3J21J13M3p4n9N4J16J07J47O6l2n9j67j42L5Q0J5L4J08Lj18l6J15O1k9p1r3
-40288b908l2Q3J7m1q2j09l6J41J93J87J55MMP0j7j59j50k40k87j13J25K36J88J64J71P1q0
-40261b445j15j09j21k3P8L8j31k56r4J29N5m0M8Q5M0J7mL1L0P1M1l3oQ5Pj64k59j29J1k0
-40231c183k3N1J06J59k0j41n9Nm5k7N7m8o2J44K00R0kO2J27Q1l8r7p4q7o6l4oK2k8pJ21J47
-40199b675Q5m5j40p6qN4N5K8k6m3J6l9p1k3o7n1K1P0N7j5m0NN6P2R2k5n3J4L5JK8ro9n7l7
-40164b880J5R3J21Q5m8j91j38m6L0K4l4r9j1PkO9j7l5L0J0k4L0K5L3jm7K2J8n0R2J29J4J
-40131b775L8j9j55l8R3O9K6Mj6P1J53J21O1r7k15j87j66q6J5M2L2K7k9o9j17r6k9M5Q0qj41
-40100c366j10j2M8N1k1rN4J38Q7J6J3olj7J32K05Lp2k5Rm5r6o2o5n4qQ3Q0R1N8M3m3o1Q7
-40066b877Q6N3L3j7J9l3j29j09O0J51M8j74j96l9K9r0p7J01Q8RN4P4j1m0L7M9nL5J32O2L4
-40035b643L1M0n0j81q9r2j19J14K61K34J56J6j44k26k2J49mr9j24j98o7J05J61J23n2o3R
-40008b774m7l2L4m5j99q2po2R8J44M1J3P0L9o1m8o5j47j67n3O1N9J52J97Q3Q4j6j25j80n
-39978c040K51J66q5r7K2l0J1L3O0R1J22j9r9m4m3Q2P5RJ1n8l1O9J4n7j25k44j26P6Q2nM6
-39947b883M2%k5j27nJ34R0N3K4o1j73j53j23n9J59J68l5r7m1k1N0J01K7L0J37J23jj39j20
-39918b925j02j15mJ26R0Kn6n2M2K6p2j49p6Qm3j21j48j31M6J99J70Q1O7Q8O1m0j34j27p1
-39889c360LJ24J69J28J13Q5j2k1j08j88p0K2m6n3O3P0o2pJ16L7o0kP7J02K4p9j7J13Q9k3
-39859b773p3l5M9ro9ON4L7j47k06q3k1KJ08J01M7N5M7J20L8m0o8l9N4M5Q8Q1J8n0m5O7J68
-39827b473O7p9l2j04j12j4J02Q9q8j97j4P2p2j64j40M0J81Lq7m8M7P0J03R7N4N0j7K2Jr9
-39797b742j43j41q4j20o9N3J02J40j7j22K7P9p7j45q1R4J43O3jJ0l6o8p2n0j1LP7Q3K4K8
-39767c053J09J23O4P9J09Q2O4J8j64k47o1M7m8j05o1QN1oJ9n4r2pP9R4J02J15J39Q9M0L4
-39737b433r6k16j47m7p2j25k6m5q4l8j00p4k7j10QJ51J75K29P8n3L8J54J44K9j28j66n0m4
-39709c075j78k61j61L0J25Q7R1J88K04O3q3j41j57o2J75K37P3j9L5J27R2K6P2Jn4j39j71
-39682b875k18j04J18R0m7oJ24J51J47M0n9k2J3km6r4r6o5q9j05l5Pm6o0R1J90O8P0M5o2m0
-39651b917m3r5m0Q0J14K0p6l2J00Q4pq1q1j5R9J16j12k33j5R3M7j9j5J26L5q8l6n7q5m3K6
-39620c150n7o0mJ02J57M9n2m7n1n1n4q8lP4J25R5j6n3p5j10p6j12QJ59P6n3o1Q5R9j5n5R2
-39588c122J55J22O1%L4o9k9Q0J44J12K9q8j77k64k22l6Q5J83J49Q8J18L7Jj2p2K6j2j17j33
-39559b929k9K3n6j63p0J20Q5Ko1j27N6J01M0Q7J67J13p2j36r5j3N0R7L2m5q2j36k1J32J73
-39530b757J12O8O3Q0M1n3j34j07l5P9N2q5l5Jl2k0Jj02q6qP6Ko5L2O2m3j50j48lQ8M4N3P6
-39497b933m3j12j38r2M0P8R4P6M9j6l7N8J65J29m6l9m2j50j75n6ko4j6P6J03J30P8J62O1
-39468b662k0r0j58k3N6O4kr6j71j89l1J52J20O9MqJ9n5p8p9q2m8%O0N9N3lj2J31J43M8R0
-39436b739J37J09K3L1jq7m7m7k5K3j0pP1P9q9j87k15j66l6J08J53J41Q4j08j17P6J58O3k3
-39407b648K0K2L1r9k72k42j04RJ2K8N7R1N0j13q9Q7Q9J52J38K9l1K4J52P1j43k51j81p4J6
-39378c169J10J48L3n7j32l9J13P2m5j8N2Q9Pj61p6N1Oo1m0j3m2j05m2pl1J57K99J97J00j
-39348b605n9K1Q6L3L2l5k05k29j25n4N9P1J39Q1m9j2J8o9p1k8q1l6P7O5j4n0q9m0K7OJ6l8
-39316c158o1M7J69K59J63m5j47j45l5l3p0L7J87J35r1j66m9P1J07J00Pj66j81j48r0M9K7
-39289c227j08l2J07J09Q7%P1J46J57J12o8j59r0K5N5o1j73q6o9O3J12j2j41n0J10J67J14
-39262b841n0n8p9o3K0J54K24K12O9p0j45k13k35j43k9jN3J12J69N2r4l4J13J05O6Q7J04P0
-39234b445K2j10j88j74k07j09k1n5q4L3Q6J3N8J28J30J31N5q1r1j40j62j22M9J57J29O5L2
-39207b901n6r0O5J76J8j55j09l7Q5J64M5r6j11l5r9j16m3Q5K05J22k5p3n5J6P2K1j11p5N1
-39178c062J58J56p6j12r9l5J91K97Q7j51j96p7k6j44k36q5J06K04J86n3j59j14K7J83J07
-39153b923j5m0N4J23O6l2j21j64j62m4L7ok8P1J0j22L8J70K6l2J05Q1j5L5Pj36j14o8o1n3
-39123c313J5O3R4R5J77J98O7o8j83j52j22p6JN0J03J26J68J35N6O0j02k31l3J17R2j15j39
-39096b917L7K6n7m9l6O3K0n4o2k6NKj7q1m5j8p7JKqP2R6kn0q0j5J15J80J59l0n8R5O6o5k5
-39061b833K0j2j06j36j00N7J84J69K4qRn5p1K6L0K4j6n0R9J94m8k00p8mL7%kL0M4J9j12j99
-39029c064o3J38O3j35L5J29J83J23k1o4n8j6M1J41l3k26k12n1O0l8m8M5J02Ql9ok7K6O1L7
-38999b909J7q9q1o5j2O3L1R6Q6O4O8q6k60k22k0J15J01K8o9j68j66rO5j5j4R8Q8N2K01J99
-38969b813J02L8n4p7Nl0n2Q3O2K6N2K6J09K27J11o5j99l31k72OR4J09J20J5j8j12j64j18
-38941c120k0O8R6N9J8L0q0j91j31OJ70J66K2j49j19n5J22J77n1k3O1O6j2j05%N8J9P6P8L8
-38911b726l9j72k09o1l5m0K1O2Q6Q3k8n2J8P7J93J57L5q8j68o9L9R0J11R0p0r8J2PK6O6l3
-38880b715r5k8j2N8R0R0j0j84j85o2O5M0o1k3oRN0N4oL2J14R5M3j6q5j97j84q9M7J95J59
-38849b817jm0l5k7J4J28J21o6k09j56k4rl4j0R3J39Rp4%Q4J36M4o6j51j09m3Rm8p2kmm5J01
-38816c164K21O3j20j31q7j0k1M4O8rj5P5J69J09k2j27o1k5oo6n8P7J79Q5M2J15k2r0o6K0
-38786b833N4l4n6Ml7j26o2K7K9n1K7R5O1J19J37Qj36k1N7K3N8k0l0j06j38j15j26q8P4J59
-38756c047Q3M4J02Q6P1P0j14k10j38q6N5J9q1m8n5j62j24rm0LQ2O3P6J00J19J32N8j05j41
-38727c197q9j19j19k8MQM0M3J09J02o4q6oK6J78J49R5J18J05m8j64j00j13k08r8J1P7J97
-38699c177K33J38N8K0p8j21m7k2KM1J7k4j73j83M6K26J93L8j89k16pJ45N3q6j06l0M9j0m
-38670c214M8pJ6j0j2P1O1q8k02k12j00P5J84K26K14Q8J1n9q7m8p3j29m9j09j27L8J17J67
-38642c210J96P7j18j47p7n3l6NN7R0J2n4J7J73J30J36J15k1r5Mk5j56j01mJ00J50R3m7j57
-38613b946j2J15R3j0p8l5roq5j52j12jJ27J15M7L2M6J1L1j8j74j36k5r8o2P0K1o6J2J02L1
-38582c172l6r0oM5o6j56k9J06J18J85K14J31o4j26m9q2j08q1K0R5J37O5k6j4j5R9K64J16
-38554b525j24j17j50j34J9K3oK8R1J64N3p5j44j38k3O6K3N3J86P7r5j24j7J0k4l4L2m9r6
-38525c050K7J03J16M0M8J3l7l3o9j26m9O7Q2J33J57J54l8j99j52r2m9J7j11j28q4LJ28N5
-38497c074o4q5m7j3PJ6O9J63K35K18J19R4Kj13q7k3m5p9j18j1M9Q0R9j6j75j00P0L9N1k5
-38467b764j65j82l9k1J8Po5j21j46J6J48J49J69J20k1p0p6j30j35j2L8P5O7MM7J51L3r3k1
-38438c019M9Rp3j79j33J48K45J15Mn1r7r7l2K0P7M4M0q1j66k9R8J81J16n7j31m1J4O6J15
-38409b845R1Ko0j75j25K7J02q7k98k85n3J72K30K45N0m3M8J32R3q8r6k4M8O4J9l0J2k3l8
-38380b935J2P3O5M7N4L4K8K4p8j12p8q1QP0JK9J00P9l3n1M3J0j14q5Nm6j18n5O4Q3J04jp6
-38347b930k5l6n3m0r1k3O9P0J4OK7J36J25lj34j33o1K4Q5Q0J00R5J13J30M6r6k03n9P1pq7
-38316b790j3Po8j12j29j4K7o2n1Q2J00j2j14j30j3J76J27L4O4N5M5M1o3j71j43m7L8R6P1
-38287b969J0j30k7O5o0n2MJ6M8l6m1K0J2n4l1Lj4L1N9P3J48J59R6k2oO9L2r5m3l5o1M8N1
-38254b732M2n1k3Q5O2K5L5o1j09j5j2o3m3J3J7m3m1P9K7n1l8o4o6lL1p9k6J27Rj36l7N5K
-38221c084l5q4M6J78J52k7j42n7l8n9Kk3p9k4l4L4J12Q6L4n7l7M6L8J6nkL6L1K6L2K7p8j30
-38188c099n4M5O6J54J76M1K1kj49j88o3K6QNK2l8q7o3l8P5J98J50M9mL5n8j53j94q5P2L0
-38157c102R0J81J60k9j39o0q1j92j80J1J13N8J40J71Mk0p1j15M1J35m4q9J3O7k4j48j22P
-38129c225J23J30P6KJ5k6r3p3r9j26j09q8P4J66J08N2n2o9j5N6J43J27k3j01k3N1M8J3m8
-38100b986j15j07o7o8J3J58J60j5l0lq7o1Q4J46L6j2l6m8PK7k4j03j59l6R6J11N7L9J8l9
-38070c044m2ok3KJO3K9j11j63l3N1k0JJ25J71O7l0n6M5l6j20j1J35J53J40M0j27j28r6K3
-38040c000M9K1J4j2J62K41N5M4M1q5j05j45j17L2J02N1Q1P1p7j75j21j11j50m1J17Qj33o3
-38012c246j6l0L2K1j9N7J50K4j68n5N1M0J07J18nn1j5ok2l4m9p1r2qjn0n2K3J22J37Oq6p1
-37979c259j56j16R2K3p6j21j02N5J42J36J96J52J4j44k20l8J02J9m4M5M9Rq7j08oJ13J59
-37952c171J29N4l7j45QR9M6l3j5oP5J63k1q0K1N5J7J6kJ8K6p1j48r3j0oLK2P1J10Q7P3O1
-37919b684m0q3Qj1o3r4m9j0K5k7M7P9o4j11k6KJ5M7J7%o8j13k7N1J06L1k6J0J4j1K7pl9K2
-37885c052P9J0j31j15n3o9M3K05J70k3j60j92n2K26J52K5J05n1j72MJ1p2j52n1L0l0J3J62
-37857c140J62J38J12j29k21p7j9J03J58M3P1J58l2j52p1n0p6k9J5l4m6%L3P3J7K6l5j34j16
-37828c252p7o6m2L9J50J95J39L5K4M6k0q6LJ07M0j74k16m0J3mJ44J90m1k57j32J31R4j9r2
-37799c168k32l8P8J6O0J30O7j09k30k33j59NJ85J72J12J64J58M4J03J13%p2l9m0JM6M0m8
-37771b874q6j08q0K1J03P8m4p2q5L7po4J6R8J48J09Pj77k12mJ44J08j8nM6m1j63q8l0r2k6
-37740c361R8O8L4p2o8K1N1N5R1J16M3K3K13L09J55n2j75p7P8O9n5j66l04k61j06r2n2QJ4
-37711c395J65L47K52J4k31k92j33M2R8Q4J46J22k5l6K9J7m6N4P6n5j43j71o7Q3N1j13p1L1
-37683c167Q2J60J92Q3r6j37p8j4J3P8L0q7o9r3kR3O1J31Q5k2M2J3j3j9O8L0j92j73l9J6J23
-37652b901R4J4j15j68r3m0l2N0N9M6J09qn5M3J07J11N7l4m4qK3J7J2q3j00l9p7p1k8n3j8
-37621c225M2N2n7j58j04P0J12P0J58J44o2j09jJ79J21m9j48r1J7J6p2m1K6k4kO1R8K5KL0
-37591b920m0n2o2k7J8k3l8j7K7L9J8PO8oj7N6R9J29M0j15n2ml6j27r0R0P6l1M5P3Pr6r7J0
-37557c048j1j29j02QL2Q2M2MO8p3k51j31Q6J69J47P2n3pJ09N5o3j21j15q6q1j31o3J06J18
-37528c367O6J79J35N1L5J9K0on3q0m8K7N6k9o7Q1J35Q1QjL2l3o2j0r6j63o9k3L2N6r4m9J22
-37495c115J96J59lk20k59j21M4J45J04N3J1o0j95k20j5J24J28O7o8j26NO0qK7J41K19J53
-37468b774K8pp7r5q1j02j46m3n6j14K7J08R4J45K25J18l9j24k16j87j2Q4J05K8J3P0N8J08
-37440b862L8j18k48k12n6lK3M2O0L5L6O0K0l0o5l6L0Q5O0J14K11O8k07k12o0NQ4K2P8J61
-37410b877Q8j4k7l7l8L6Np7j24j68o2Q4j3l5m3j6m0l9J65K50J29J21Q4n8j72p1PnP7O1Q1
-37379b728J15K4j10r0P7Q1N6K7n4o8p4kK9o2n7l1k18k92j42M3K48K79P7J7J9j26o7P1M2n6
-37349b972l8J5k2j41j96j19O5J04l7n7ON1J15J34L1m0j0%j5R1K32K7k56k43r1o3o0j4P5J64
-37319c264O8k1nQ2J35N7J2O1Rj09o4M7M0o8o5PR2J81R3k4p9j04j47j40j13j1O5P2J20J14
-37289b959KM5O8k8r4j60j09K1K4k6m4l1j5P1J32J18R5P3q1j44j04p0o0q8jJ91K60J49J4J5
-37259b736N5J34J75Q3J5n1j71j82q8K4ok4K5l7j1qj0L3mm5J2m5j33q2l1n8l0m8l5o1rJ02
-37227c247R3R2M0o4q4M3O9N7Pj41k30j33j19m5J35K88K13O5j05j58r6N7J19lo4l6J4j6m0
-37198c289j3N6J64J32k8j92j70l5Q0J44J74J43J17J04qj16j12O0K11R0j7q4j06n9n2l7r1
-37171b934q7q2j44j98l6J72R5m2J5P2J9k2J2k3M6J05J31K17R5q2o1J09K06J39r7l09k72j57
-37143c113j5M2Q8K38K69L2j88k14j03M7M4q7j70j57M1J14N6jn1n9J1j5p1l0R2P9J7J91J63
-37114b750o6p9N5R8p5j76o7J05J84J56J85P3o3j52j49n1K4M0P3J17lj46j45q5j2q4m9k0o0
-37085c122j8R6J32P0L7J7K8R9k1k59m01l61j60k6L5J16J31J19P0Q9L0o1n5k2j0j0N7Q8Jq3
-37055c394J16J52Oj9r9j35n4P8J00k5q6mP7P5M9Q0Q1l0q2j20j48r1n4J04J48J02J7o1M4J87
-37025b986J56k4n8N6L7Ro6q9j2qk0p0j07l4rk2P0J40O5j1j3M4R9P2N5k4r3l0J5K8K4J1K3
-36992b772rk8k1J8J03J2j48j88q0k2j09m5P4O9K3P4J57R6l3j78j44J2Q8k3k8k9j9J36J86
-36963b828J20m1j50j22n8kl9rJ13L4M9J19O3m6j73j99j9O7l1j74q5M7J11J61K10J61M5p2
-36935b748j14L0J96K11Mq7j5j32k39j33O4P9pj65j46k5N7J23N7q5p3N4J13R8M3p4p6j7L0
-36906b977L4Kp1p5o5j16o2p9o3M4L4J4r2l6J28J61L1n3nm8m5lK7J43J88J3j12j04P2R6L9
-36875b980j2j01k7j4j42q1N9R0Om4m9K5P4n1j03L8R8L1K8J08K02P2m3jl7O4J36K3j52j50
-36845b933K9nnP2L0q8j94j08j5o3m9r6j10%%R1J77J18O8O2J2m8k3Q8J3r9q3K8R8R3Q6K1P3
-36812b760N7J5o6l2P2k0o5l4q1j8L3l2q8J6N4J38J52m1j86j57n2p9j57m0%J6K2J0K8K3M5
-36781c227J69K38J12p1j02n4p3kK2J0ro2p5jQ6o4j36q5L0J41R3J01J13R8R3M6j7m3j12k5
-36751b806Q3N3n2j05m5l7O5J07l3j18J7J42M1j3m2m0p8r4qpl0k1Rl0n7m3Q8J47l4j81j03
-36720c225L7O5K1m5n7p5L6J23R0J4JL2k7K7k2qQ1J48N9m4Mr9j30m7J9J7L2P3L2l2j08MM0
-36687b964j32m6O9M9Q1R7O0J03J7j61k00o0J25Q1L0j37k57j45J6J21J44M4m6M2R0%Q5J16
-36659b778j4j24j47j12n6l8J2J28J59N4%j06j81j48qJ03j5r4j26k2R5qm7J53K91K70J11l3
-36631b681Mm2j04m1Q9J75lj09j45q7O8M5k7q7j26m0L4l0m6o6k2L8pJ0O9rp7j36r5N6J71J73
-36599c048J61K46R5j27PP9j7j26j08r3j80m4M9p7j21j25q1J4R8P2L6J54J20mr8k03j61k2
-36571c504R7J63J71J05K6j2j15n0J17Q5o6j22j8MM1J84J36Q5l9j58j66j0R9l7o7KO4L6j40
-36542c089j24j4pj12m0M5nl6K1J37N3qL6R8M2r6J0K10K01J36Rj38q4O2J21J4j37j71kK4m4
-36511b888o0k4M5N5j33k46r7l6L3J27L7j26p6J28J00n0r1M4N1L0N9K6r5j54j16k8Q3M6k4
-36482c380k5K3m7l5P7J91K32K11J05o3j16k0L4k7l3N0J0n1k9j60k45j46P7R4L1J50J77k0
-36454b935j50j44p3j43j22O4J66K18J13q0p7m6j1n7j61qJ33L7K8J00n9n3lJ20K14J76J51
-36427b602m7j07o1Nk6rj02j82j43M5J31N7M5R4l1j27p8m9k1K2q2j10O2N6j23l5K44J73K9
-36398b972M4N4M9Ll2L7L6p1q8l2O0J30J23J4n2kL2K5J2j27k40j79J5Kl4N5J41M8p7LP1O6
-36366b886K4J7M4K0n7o0K4Q5m4m8P0l4j66j88j16M2J45J20r7j34M4O2J5n3o3M4J11J6r7j2
-36336c172J25O6Rk9j76j11J31J65k7j03QK4o3l5J23J53J04P3K4p5j60j89q9L5R9P2L1L1k3
-36307b979K2Q9R5J16J66J76J31r8j78m8l4k6j7r6j17j0oj13q6kr8q1nl9l6M6J27K9n0K4j
-36276c099m4k1M8L2jP5J13J04O4j6q2o0q1J0J18J23L0q9r8j19q9n7l5mM4l8j76p9L3n2n2
-36245c498R3J75J32J58Q4k5m9j94k23o1M8Q3J3p7k6J01R8O1M9%r5j01o4N4J73J91P4r4j27
-36216c047m3R8N0k4r6o5J19J51n6j50q3j00o8m4M4Q9ok5o1L6N1R4R0J0o7j23L1K19J98R7
-36186b681M6r3k10j54MJ30Q4q5j71j05JJ66J18j7j74j84mJ73J74Q7m1j38r7j37j60p9J0J31
-36158c406J34M6NQ0Rj00M2J16j14j38R0P2O0J52P7o2r0m5J7J11J59J00r3j90j33o6N5Q7R0
-36129b935Q1j8q4l7K0q6o0J80K04R0m2k35j58n0rj22j97p9O2J35J84J96P5o2p8RJ59O5j37
-36100b929q5J32J81K21R2j47j16p4j09r9o7K0O5M1K9n9k3L5N4O7M1J0%k4o4q2r0j52j76Q
-36070c300N1N2P7K4kL9J34J70K9Kn0j58m0J09N6L0n9n4R4P5J23L7j64j47j03m2j4j6J3nn4
-36039c093k4R3L5j21j30j5k5j21l1R9K46J67o3k14k57j32o2O1Q9n0l6K2R7R8K9p5j05M2J11
-36010c365L9l7J5Q6N4J4M9m8j29r8p4j6J13J51J53J85J18L0n5l4n9j36q7o7lJ30J52J27J42
-35981b650Q2J7j39l42k79j44l0J12J27N5J0K2%j67j24k7j7j3N9J38J23R9J60J01J13J53j6
-35954b577j40j88j82l6Q9J16J70R4k4J0Q0M2k1M1J08Q7n9j69j7R4o4k29k75j22j3J0O2k8
-35926c141K4M6l6LO3J10P7k2j70j85k2L9q5j71l6JK1J49J76K0oK1j32k1M8o6j7J14O7p5j59
-35895c365q6O5J90J56o7q5P0J87J58J6r4j35o6J0j8m0J4O0M5P3J56R1q1k13k17j10j0j6j6
-35866c328l6L4O9J51K47J82Pj92j32p7m4KJ12N4m6k7M9M3k0j3R1J97J64L0j59j37J07J47
-35838b525l0r5j44q8m0m6PM0Ml9j33j76j05j20N8J57J36N4L2L6m5r0q2p0q5r6M7J94J13J10
-35808c021J34J8o9j38j21o8K6M4J23Q2j8j16j09R2J92J62J34O6p9q1o3m5J13Q2M9rk7j1k3
-35779b681j30k23j28Q0K55K15J0q5r9p1K2N6q4j14k7N4R3R4m9j22p5j2K3M8Rj04q6q0l0J09
-35749c132N1j01K0J42J00J60K43R7KRq8k69k89k08r2j4RQO6J72N1m1j8j2L4O9R4J5n4RO6
-35718b901mK6O5m4o8M4J40M1j26q8j9q2n6k4k1J9P4J18K0j54j41J3J37J58oj29j66j58m3
-35689c375P5J54J26n9k68k59m1N6M6JJ7R9P6J36K06J64J35J08k4r2j10r4k8P7N5j6j9J7j2
-35660b849m7pK4N8J4m3j18j68j32q0j6k7l7JL1N1m6p0o3k3P6O0M6Q1J18J46O7q2j84j52n7
-35629c428J8N0J83J66k7j7P1J20M1J01K4j44j35p3m0J1K9o0L5M6j3k6o3O8J71J08m0k03j87
-35600c214r7k3J37J39O2J60J45L6j00k72k53l8J04J28J00k6K6N4L7Q6o1j32j08LR3P0RRk2
-35571b948k2qn7j65j10J32L02J62qp0j03o1K1K4o3p4Lj02j46l3J09J38L5o3p5oO5J56J78
-35542b789L4j07q3koo4o7M7R2N5k6j33j48k2L7N5Nj20p8N9Q1j0O1J63J00K8J0m9l3RM5lJ4
-35509b845no1j19j19l0Q7O9p7j84j18K2J64J48on5P5J42J48J15K4n3l3k9j33r8r7j43p0k3
-35480c304M8J11j2j10m1R2Q5J2J6pm5o7%M1r9p9Q1J20K3J5J23J88J29O1L9lj52j67j3j2%
-35449b927L6K7J25K41J17r4j82r3N2k6k44k13j25j8J15J47J66O4j38k10j50p9n2K4N6L6J68
-35422c177L23J38j00j16J0R7j8j93k03n0N9N9O3K7l7q5n7L4O5J03J16r0k02o8j04j68K9J55
-35394c390J84J53J55J13M9rj12j64o6O3N3m8J6N3Q3J26L4n3j27j79j15J12J15K8ok1j26j63
-35366c242q7j63j64N0J84J73J51J20M2J9J2j7o1l8L9R6Q6l4j49j53j10JJ02j5m7L2l5p5j8
-35337c301j5p5JJ75J71J8jRk3j12j69j33p9J01J92M5n2j31p8R6Q6J05K6j38j36J6J43J38
-35309c121Jq7j1K2Q3Q3K0n4o9l5Q5J60J70N1j0k5l4o8k4o1p0R7J06j17j41p8OK2m3m6p2r8
-35277c358L9J38K8n1o4p0P0J52oK8J07J6m7j04k21p1P9J12N9r1l3L6qJ8J35K73J96ql8J3
-35247b671Mq3j63p1K%LJ8n8o7n0l1k1L9J8nJ14J65K2m6j00r9OO1K1P7P3l7R4K39J91k7j63
-35214b545j80j83p8%r4j9O9P6R1O0N2N6p1j02k8MN4R9N0m7p6k7n4o0oJ3O2J09K2r4m4K1m7
-35181b917o8m7p4j20k05j52om6p4P4J12j7M2J74K01J24l5p1M2j2j37k16j79j52L0K07J22
-35154c400L3qK8Q4j6p1J6N9K6P2J29R7M6nm6o9p1q1o2l9l4L1O7J51J46N4L3Nl9k5j2o3n2
-35121c016J6J06N3K4J22N0K3l5j27j96q1N6J31J0j74n5l7l8P1P2O2l7k02j18R4O6j12q8j
-35092c361N0M6R3N1N8J43P6r4j04j0O2R0k8j5N2J0L3k7q0M0N3q1p7L9n8j84q9n6n1J0J45
-35061c264J43Q1O2jL1M0j13r0PKp7p0k6M6Q4M9J56J09M2k4j31r2P9J18Nj05j60p7J02K31
-35031b843K04Kj73k29j98o0L9P9J23J84M2k7m7j71p0J14J8JJ04O7n9r4K1J42Q8j3N3J17l3
-35002b619k03j98k25j65k2K6M6R3O2j0JQ8P1M1M5%k7m6q5m1k7m1j1R9J54L2k2N6K7L1j25
-34971b995j85Ql5m4q4o4O0M4J5l5l9N6K13K23O3l5k6k3o9K2J10M7n1o4q8k8m1j69k17p9O6
-34940c444J18N5m6o9rK7j07k37j10J48J84P4kp4m6L4Q6J25J38J04K5rj39l9J06P0Qo4k4J
-34910c116j03k07m5N9J8j1K8N6K9J20Q5j2P6j9r8K5J20R3q8j42n0j9J12J61J51O0nP3Oq8
-34880b731l3l9J0j9K9O9N7P8o2j89j45KJ10L3j27k02j85M5J85J00J3m6PJ70J41K3p6j73k44
-34851c199k01q0N2J88K33J71nk4m0j14j12k0po5K8LJ3Nrr8p3P9K09N5j18j55r8l7j4J8J8
-34820c397N0Q2L2RK1QR1J20M6r0q8L4M3l9l7m1pL2j9p2r7o6M2Q3N6j8j28q5l6J1J20J49L0
-34787c161q2p2R1K37K01R0L8pN3L8k2J1j21k42j70j43j16k6R8J68J36r4j44M3M4p9j42j1
-34759c384J43J74J59J16j2n6L1P7O0R0J6j23j07j88j43j7n3K9O3O9O9lk6n3k0n0M7J02K4
-34730b966P7p1j97RJ33N8j15j14JQJ09J51N6N3n8q6l8l7n0l5l5p4PJ3m7OQ6Q8M8O3L6o2j58
-34697c141j25n4n2o1J21K48R7pl1QM3L5q4m0nj1jr8n4J5n8L8K09K06O9j06k25k46nJ65J34
-34666c016L4o3j09qR7N6Ro7j6J7J8NL9Q8J00J4p9k7K8rK0N5J5j5j29j60r2r8q7p6l6Oj0O3
-34632c433J53Q0M9J12J09N9lK1K3j04q7J4n4n3Q4J91K01J83K6k04j18L1l9j75j85N3J44j3
-34604b935K1p2j63r8l5lP4j6m1L1L3J7P1J48R2oj64k70j14P8J19N1R5L1m9o5p3op6j01O0
-34573c366J81P3q2l6J45J39J22O3p5j02j7J26J57jk10k40j46l2p4j04R3K02R2kpK3o8L8R0
-34544c018ro7m7p1j34J9N7m9m6P0J40N9n6n3j5J1Lk8LJ26J19LM9M1m3l1jr9j60l9P5P2k0
-34511c139l1M6M3q5j53j82k5J22N5j3p9j77j42j7N8L4J64K35R2M8M3J2j8l1oL6J2n4q5l3
-34481c270j7p1kK8jM6O0M6M7J18Q9K1r1j67o5n9r9j4L7n5j55k8J42J27J34Q3m2q6K9J69K55
-34450b791J37o6o9O6J99J64n6k11j65j09m7J05J44K2p1j53j49p5o7j2J43Q7L7k7r7j49j00
-34423c310J05J96l8j39j22l3L8K6Q6R1O2N1O1P0J0l5o1j07l5J01J70K14J47m5j60j78j74
-34396c009J2J26J14P0o3j64j46pJ61J12J3l5q2n3j3P8O7L2Jp1j01m7l7mp9m6m4q4q7o5N5
-34365c396N2j03m0Q3J54J74R1L8J18J08Qo8j08j74j10m7q1j12l9O8J41M1oJ31R3q2r2qL9
-34336c127l2k5P3J5pJ7K0nl3p1p0l0N4J12J36M5K9O1n2k08j09J63K68J52rj05r4j39k28k15
-34306c414r1P3K9m9N9J25J17J15R6J23J26R1J32Q9M5lp9j08p4K4Oj03j37n0J14J04k6j09
-34278b775j29m9m8k0n7q3o1m4l9n3L5P6J4M4J09J38k2j02n6q1n3l6l7N3R4J13M2L1J0q7j96
-34247c269j18L3M6J6nl6p7j22J2R1P6M2r0n9J18J64J90J08j90k59q4K9J1m3r4K2J09L3j20
-34218c466j59Q1K32J83J33N5n2J1k3o3n3q2q9N0J98J62N8j56j97r1J7j1j19l0J88J43K6%
-34190c054K9j4j04r9n5m1m4M7K0j0J14J35j2r9j63j12J20J23L3m7n5l7P4Q0R6J78J42P3q4
-34161b766j14MJJ2J0k1m0l5m1J7J49J65M9m2o8PMl2l5m5M8O2RN1m4j97l15j70J38J18n6j17
-34129c294o0n0k6P2N3nK5L4P7L3O9M1j9m4r4n2K5P5J34J43J00k4m4o1j82k50k21OJ30J53
-34099c256J65J03N8K7J29J40L5l6JJ5qj33j93j31l1o2l6J03N6Q3N6k1oK0m4j05r2q4j0J49
-34069c108J68P4q1j78r9M0J07O4O3J07J51J46N0k0r3j66p9M4J67J16r5j50l1j8j43j70m7
-34042c181J3L3n4j11r6RJ26J87J14o1k21k44q2P5J55J63m2k68r5R9Q5jqR4J23R1P1m8j69
-34013c243j05K9J14L1o3L2J19k7j75j09K8R1R3oj9Q2J18M9l7M3J23Q5J04O1m2j9j11l62l96
-33984c512j65J09J34R3J13N5n0j56m3J98K88J65N2Pop7j57q9k3j04j23NO9ql2M5M7jj6K8
-33954c154O6J95J77J0n4j05j65j03j27o1J20Q9J45K02J14o9j08o8m6k6J9L4k2j39j48j17
-33928c341r1k8R0J05N0M4J7R3J62O3J1j8M8N7J5ol4ln6r4J2J2L3J03J17J0q6j12p0k9j28
-33897c054j35m0m5j3j0j3K3O5oM0R2Q7m2m0M5k7j5Q0R4L1Q0J20M2j38k49j61M9J38J30K28
-33867b644K84Q8j43j85j11K8Qj00j91j44j2Q1K5p1n0M1J30j4j24J1Mo2m8j3n3j12nN2nl8
-33837c373r7p0Q3J65R8j0pL1Q4J11m3l8J15J28R3J01P0J1n0m6q3o1K9K6q9k02j39q3l1k1
-33807c298n3n2N1J51P9LO3R1O8o9j51q4K9K3p4pR4K3L0O1pJ0J11Jq4r9r4%J14M0Nmp6R6K13
-33772b796N5nm2q6j47j05J29J86Q3L4J8rq0j13j12qK3K1K2j6r1p9o6q5m3jK5J9J7j3K8J02
-33740c135J37P3N6J70J26l8j15j43j09o4j02j68j39j9J17J28%p9j00j27n0J68K21O7l5JM2
-33713c117J02Qj00j06n8m8j21n8J23J0OO0Q1M0L3M6k3q0o4mN7J52M7o3k6R8M9PP6J09J04
-33682b660J9l6j91l37j98L6J51P1r3j50j39p5J3K4p4MR4L6Q8J17J00P8j2m7n4Pk0j29m9J48
-33652c278J65%p9j2N9N3N1p1r2j1k4oo8p4R2K44J78L6J5o3j34n4O7J01P4k8M9P4k1p1n7O4
-33620b821P1m5r1o6p9j04m0m3l6P0R2l2o8J44K30J25M9J00J71Kj74k14j70q2M1J06P5P3k2
-33591b738j09k53j93k5j5m5o6RJ2Jj3kN7R6Q2q5j19%J09O7q3j09j30r4r7K9J90K42J81K1
-33561c080j39k38k05l6J57K47K28R4p2p3l4n9nj9m8J0P1K5j6j32q0J6M2J48M9qK5J2l8rJ2
-33530c155jR4J07R6O1Kn8j62q1L6K6o7m0l8p7p8J2L2Q0J69J37P4L8j5n5r2j8K9l2n0L8O5
-33498b923N0N8n1j20nM4K8J05J04J11M7n1J0M0L7kj46j54m5lm3o7m9n9j6J9M5J50J08l6j17
-33467b931r8j40j11j3j1Q4R9J6L6O9L8L9K3m3j37j06L8J18K6l2p6j26r1j3m2K2J13J35J04
-33438c010M9m9k8Q6J00Nj49k49n3J42J35Q6J11m2j57q8N4J36R9P1K5lQ7O6J03J89P6n7o6
-33409b331p6j48j62j64j48n3l1L3J93J31q7j34l7k0j61j52j5J19J90J77Q1K5O3lj28k17j21
-33382c176K4R9J10M5k7mJ8K5m0j34j16m5p7l5R4J24M3L1Q4P4M0Kr0l9l8j27j72j03Q7J39
-33352c184P0L1pl5n2kJ4M7K4j07j32K8Q6J4N7R2rj04k21j72M2R7J9r1o0O9J50J38J62O0m8
-33321c024l1JJ4n0RK6k9m6lJ01J25M7k2J5O6k1L2R4J23P7O4R7Q0q2j66k7N2k2j64j58L5O
-33289b781M2K04k5j63p9K1J1k1l6n9l4j21j74j24r0o4O9J02m0n3R4j0k42k21J15J94L2k2
-33261c475p9j06lJ60K25J63J15J08K9j4j2m3j02j62q8K1r4j53m3M9L3J10J00Kj8P8R4LL4
-33232c068lOo7j82j72rJ38J31K2M7J51K06J13M4Q5O2k0j23j48j31r1r5o2j0j2L1L5O9J77
-33203b876J53J5j22k12j74j11J27J58M4j0j39j71q4O6J00P4N7P4J29J24N1J5j6j1%j09r0
-33176b938J4l3p0NJ81J16K6L5p0j12q5o3p1k8J22J21J06O9qp3p7l9o9n1n6j07MJ03N9J9j3
-33145b983r4k41j95O3K48J65krk9j46j34PR1J11J3j5rj34oJ61J04j8p8j66j09NL6O2R1M3
-33115c168r8j87p3J6J9r9j19L7J31P3O4N1R3P9l4l6jJ41K25J42L9j1q4l2l8j00j61l0J23
-33086c038J12N5mj22j98j01L8Q5N8J5j6L7J23R3Pn9n3q9l5J03O6J32J42k9j40j88j30j7N4
-33057c099K8k6RJ3k8r5l6L3K0J9k7l7R6J31O6j09j93j02J24J64M3K0O2J81R3k05k86j81m7
-33028c369K8L3J62J30j%kkm0p5Jj0j06j18m7Q7J26%p9j76j46K9J81J87J07j24j89l3J18L9
-32998c289r2QJ39R8J11P2J23J11O1N2P4R6l3o3Km0q4k7k1o0o4q6r2n2n7o1r3K1J75J14j2
-32967b969O9J48N7%Mk3K9pr0o7Rn%P8Q1mOK1j5ml9J9m8j73k56j37l0K4J91Q8N2J47L7k9l4
-32932b870oP7J9j10j72o4J4M1Kp9n1N5R6J15M1o6r0o2k1j02m6O4R0R0Q9J05J66K56J56j01
-32902b364k74k58q0Q7R4Q2K3j21j37k4M3q2j10o9%K1k2p7J29L24J62o1r8q9j17q6JM9L0O3
-32872b961R2j4m0l0m5k9n0k7J4%o0k1lL9J81J38Q8R8K3j22k59k40r0mk9n7k5k5rpJ6K8O9
-32839c361O5nmJ61J70j8p9J9O6P8Qq7n6QO6N5N6M9rP4J21q0j11j21j38j2Q7R0N8j10j95k06
-32807c361j34o2N6J19R0qj02M2J12K7J10J29k6j35j13l7qn4n6r9j0J04J01N1O0K8q6m4O9
-32778c237K9jJ7J1j44k66p3J44Q3L3Q9m8j93J5K36K04K4q0p4j30j10O2K30K08N7r2k00k24
-32750c430k3J41J68J21O8L4J01lr7r1j02l7q7j59j44m2M2R6M2O2R5J45K06P2j30j67m8J25
-32722c042K13O1r4j2J66J45m1j10q0q2K3n2j10r8r7l7O6O1LjQ5J53R7%j19j10r0p7q9rJ08
-32691c169J04k2p4o2p5j18k2Q2J34J12N0k6J3J20J72O0q2m5m1l9m5p7m7pJ00J45P6J61N7
-32662b565r6j41j68n5K9P9M4k5mN4K7q2j45K7K29J04o1q3j31j71k14o5Q0O8J34R8QK8J68
-32633b829K16Q0Ll3l8n0j63j28m2m0k0K1M1J2QN7K7N9P0K7M0n0L5O0nj24k44k88j88LJ29
-32602c354J04k3q2m3n0lR7J50L6J7P1K4qK4j6m3p0q1KJ6J4k2q3k5N6Q3M2k4j97j58K9J09
-32570c408P5P5O6n4p1j21j44L4J28J50P6J7k6n8O4J23O4Mj24j35q4q1J02J77O0L3M2p4p9
-32541c169k5q9l5L8J7L6J8J69K14j4j03o2L8J0q6lK4p0l9JK3j7l5l5%L4q6j31j04n4%J22
-32509c413J18J3m7k6J6J9J1L6P1J35l3p6j6M9K6j4M9J5q1j7M3j8l5p0m5N1Q4J18K2j53j97
-32478c365p8K4L5j6o3k6J41K16N1n0mL4m7q5J8J38J38J2j77j27O7QlQ6L4j45q3%P8M2O3J25
-32446b959P2k7j12j28k3J01N8K4K3RQ8K3j16j55K1J23J9q8PJ01K9J7J8J3J10J27l1o8m1M4
-32416b721P8j03j34R5R1j10j93k14q6j1k7mJ28Q7n8q6k5rk4NM1M9n5j8J66K59J20n0j60j35
-32386c104Q3J14pq3j57J5J09J02m4q0k5L5L9l5O3R5J2p6M6J45M9l5N9P4R4r4k91j79j02n4
-32356c232J7O0N2M3J8L4L6j3J1Q0M4n4j01p2M6J37O8o8j54j54mJ14P3k4j54j96N8R9L4J44
-32326c058N0k6O4O5J2p3j48j14L8Q7J05K18J21q4k08k19qJ13J32L3q0MJ04R9k6j59q6j7l0
-32297c091o8j54p5J21J57J41Kj10j29pQ4Pl5qJN1J3k9k4P2J50N2mk9j27p4Q7J77Q6ll2K3
-32265b775J07P1m7j64j92j3J26J19M6r7j61k5J08P4P0No0q1k3O2Q3k6j25j49j75j19j5j8
-32237c394k3j00j24p5L2K46L22R3p5k0P8J07Q3qj63lJ65R7P0J05R5k8j02j05j51k16j21l
-32209c218N9J09M0K4N7k8j16r2J8J10J25J34L4m3j5r7k03l4M8J0o4o5K9M8L1p7pJ30Q6o7
-32179c034j70r0R3Q8j5k0Q1O3L2L0l9k1om9n3l2q3q0kO0J76J06m7j22r6J4J13R8Nj20j05
-32148c225k3%j0p1%K61K10j1k16k09n8k6j44j02J2J27J93J01l9k6Qo6m1K3J4M5Qn3p6J7J51
-32117c226R9p2j32l9J13J23j00j31J7M0j01j92p9L8J19L6N5K5m0R1J71J13Q4J24J42O2p9
-32090b739j39m1K2p8p3J5N4J3n3j11m4Q4K3K3l4q1m9P9J15O2k8j06J3Q3j8j02j61r2K9O3
-32060c271ln0q5JK4l1K0L7P7J23J66J16l1r0j01j03J11K00J41J01k4j03QL7n3j10k7rO6J18
-32030b745N6J5N4lj32j12k4j6j13j48q2m2k9O9J43M1o9j02j44LM5K0N2M9Q4J64L1r7l6NJ
-31999c062k2q2p0p7L0K58K99Q7j00n8m2j32j48o7rN5N1j9o1l2L1R1J24J09P8Q5O9j16j47
-31970b877q2o3n2q1j21KJ08K7o7o9J13J48J0j13j31l3L7kq2o9L8Lj01j26q8L0N0p7p1M0Q4
-31939c615M3L4L1OQ1K43R6p6j35j83k8J22P3J36J85J05n4j53LJ76K20M4j32o2o2r4P2J15
-31911b809M7k7q1n2jj7Po6j37MR6N9No3j35j24k9J4q1p4N1J42J34J40J08P3o8j12j8K4j3
-31880c003m6n5%P6Q0l8k3K7o0p8o8j8jP3J10J80J77J36j7k49k85k05j89q1J48J04O3J19Q1
-31851c042Jj56j54l1L8L3J8J7N0N8K7m3l8o2k7k3j52r9J01K55J52J06J41J4l7jk7p7j41j12
-31821c211p5J6J32R3j5j04o5M7K9k4k6J2J2j2J2l3o6J0Qr6j46j21p2J5J08J52K04J44L5n9
-31791c096p3p2o0PJ10J15MjPj02j99j42m0Q4M9k2L3J36J15l5j42q8rR4J17N5l4O2N7m7J0
-31760c107M2J4k1j9r8r9J08K54J30O0j9j52j58LR7j6j26o9o2q7j00j18J3J69N9p4J0J2j72
-31731c526j61J01K03J38J7j4J03j5j01L8O8o7k14j52OQ3Q4J03N0jk3KM8P4M3l7j19k6k4k2
-31701c341L3Q3J01P3P7J16J62J10q0j35j09LL8l9j65k49j46O9J56M6j8k9RJ34J92J39K3m7
-31673b794n4k3mJ1K8K0l7n3o1m8m6n4j3P7J69J00j06j38p3M2J34J4k8j2P1J30N1n5j41j75
-31643c068j38L6J26kl6J00P8l7j00r9O7J06n3j17n9M0%j81j76J7P6J55J66J0QJ71J39J6o9
-31614b824l5r0j11mjJ5J8j5RJ30M6o1q8P8J83K2j48k03j23rO0K5%Pm4J6R2J6j03j15L7L9
-31582c181j2J8ORo0j20k9M3L9Q3R6k0j15j40j35JQ2R3P3J3o0n3N0J55J99K6j27j03o6j5J40
-31551c110J83j0j25j36n6K2O1M6j2j04j33n2N8J69K10J30n8k21j96o7O7J05R3ko9K2O2m4
-31523c167o6j9Rj9q7K4J09N9ML2J35J01o7o3j4r1j07J2J17J45J78J7k5k3j36j93j31k4J27
-31494c163J90J26K2j4n7q4j02m0k2MJ9J7jp6rJ8Qn1n3n4N1O0l1O6J44K4o3k0Q5Q8k8p5oj5
-31460c042p8j58j99j5J07J15J5m3oOK4l1j18M1O3r2p9J4M3J29J65kj46nJ71P4r0j04m2rj87
-31429c479j89j3J12J55J41Q9M9M6K3K0J5o7j02n2p3%L8j0j0O1R5J28R8N5jq3r1MN2n6j26
-31398c171q3MM7N3O6J6j7j20j73L0J38J9q6n1j28j10L5O1O1K5q6j44l5Q0L2qM8J12J51J20
-31368c114J27Q9k7r3JO3Mo2q2o5J9Q2mj9J0kk3nN4M5p5j98k65j75n2R5K85K37J18N7j5mL1
-31335b963l2M8J12Q7m1j56o2Q3R8P3l7j46n9Q0J27M2j21k12k33k03j05n8j6J10P9J05K24
-31308c176K13M6p1k5j5J6J35R0q4j31r6Q6J60m3j98j45p8k8L3N4O4l2k8J7L2J65J31P5J30
-31279b703L6j43k46j16O5L6j0M2N2lp2j32j6K2k4N1P0Q9M0l0j1j30q8L1K6o4L0J47J01j0
-31249b960k3p6j20o4j27n3J80J61L2m8p6k0nl2m8m8N2R2R1J28K3j04p9O2R4P7M4J2K9L3Q2
-31218b691J51n0m9Q3J50J61L9j23k15j82j19q2nQNk8r9p3rJ0l9r8o9N5J18O9qj33j91r3l7
-31187c544k6L4P4J5P8M6pmo6JJ35K15J12q6j18J8q9j63JL5kK5J60J62J22K06J45k0r2m2k
-31156b677r5j29%j1j49j07o4KJ1j01o5R2J37J15M4o2PJ08J18m3r1m0j7J7M5j20k15j52q1
-31127c523J2J20R6l0L6Ll7jN2K14K28J01J1O5N2q8k46j58l3J5J7o5p8n3k3L9P5J10J65J12
-31097b812J4l7m2q1p2k8p9j40kM5p5n5O1O5L5L7M7j3l2qL6J03N9M0J3m5m3L5mpK5jJ5J6m
-31062b934J8j4j17j78j34M8N9M9J16j2m5o3p4O0J25J0j29j31j6M7l4j1Q7J28J50N9RM8j9
-31033b898j12j05L0N3J0pNJ2l6r3j22l1J06P5k0J9M9qn7K3O9L1n0nJ84J58r0j39j39j70j84
-31002c442j58n4R2R1J9J59L31L96J24j64k06j01Mrp3j61j46k2Q3J45J08J20J85J00p2j44
-30976b795j19L0P3o3j02o6n2l8N9R6L0Q8J2k3L5j5p3p2j51j64M8J96J34Lr0j06m1m5m9%n
-30945c265n8j00r2j7L0J22K52K56J01j32l42k16J27J68J6m8Q9J57J13M9o3J4J46P1p0j56
-30919b848j04N8Q6pj22j40q4n5o0L4M8J9j5pQ0J02K9k0Q5M5j52k09j19j1M0L0k3n0j3k4J15
-30888c292J78K1o2l2Q7J05PP2K9o1k9K4O6Q8k4r3j26KJ04N6j19j14K7OkP8R6R8Lj05NJ02
-30856b805J23M1r1m3p8j56o5M1O9K8Mo2n7K6R9Ql1J0m4j4nq9j24rM4K5j7m0m8m5K9M2J15
-30823c119O6J3Q0J51N2j81j81o4Jp9n4QK2O7O3Kj21m4o5k7J84J14k0N9O5M5L9J4K3j4o0q3
-30791c044kO7R8R6Oj24j32n9k9j0J3l1K9R3NJ4j1l7r3o3J07O2M7J36R9Ml2n1o0j71j76n5
-30759c304l5m3l7m9J04J95J31K9o2j15j54q4O4J36Q9J5l3n3N5J04K1K2l6JL8N7J20Q1L8J32
-30729b573K3o6q3j60j61j00oM0O6M8n6o1j72k54j37J3J6K1P9J10N7k1Q3R2P5N7K2Q7k8j45
-30699c134n5J63K77J46q5j60j55r8K0O0J5p7k08k17j01R0L4j84j81o8N4J08K45L34K32N8
-30673b887N1J46J34p3k48k11q7n0j2R0L8J22K31J07lj04j31k14j93j03m8J3J03K07J69N2
-30647b901j30j40j22n4j9K3M2m3moJ7R2J34R8r3k20j16J7J16K41J79p6k35j53N9J67R0m1
-30619c078p7o8m2k2j19q6J7J9p6r8K5J88J84J92J34J2p8n7qL3L1O7O7n2j21j43j49j99j92
-30590c696r2J08K05J52L4j53j23J62K83J53J4j4P9J20k7j42m5M2pn6j33j16j01j18n6J7%
-30563c510R4J98K30Q1J9J17J5j74j95j18l6l5RK0k9K2J89J81M5j0MQ8nj12q2j34l2Q5rp0
-30533c154l1P4Q6Q0M8JO0N1o9J6M3n9p8m4P1M3l7r4m7j4k4M5N2RM2J62O6j68j47j07j05l1
-30501c260J05J27l6j16QJ39O3n0j32j70j25j10J5K85K96l8j14J0J40J71M2n2q4j23k03k24
-30475c436j52L5J42J58J00j6m7L5M3l7r1L3N3ll3l5kpO4R3R3m3p4J0K4p5j25k8Q4P9J17M2
-30443b999m6L5K63L28J49m7q4Ln8l7m3j47l3P4R3j8r0m4Pk1j61j17%k1K0No1j17r8r0n7N8
-30411c354J32M4j36r0J09J73R4J02M3o8k6P3K3o0n2q8p9j8l9l3L4M3j7J9N8j7j05PJ65J41
-30381b922L3j07j63K0J28R4K0n4n2r7j39o2RRM8R5J43J26n6j13r2l8L2J37J30jr1j31j00
-30352c194p6O9J28Q8NK9J52J15P1J3p7q6L8L9q1l5jj13j34k7K3M7L2p3j62j15o6n5K6Q2Q
-30321c330KJ30J67P9n1q6m4q8N7J81P0R0J60Pj34r2j01p1m0l8J10Q0O3J31J14j4j25p6J9
-30292b830K4k8P7l2j15l1%p8n5k2l0j1O6J58J12M8l0k5ML3P9k4j07j41r1Q7N5j04j10n6R9
-30261c078J49m1k09j76o8q5k5J02L4o7j08P8K71J55Rj03j46q0M9J40J13O6l3N2J38N8J3r6
-30233b888j11r7q7j18o6N9J20J21J0LK0p2o8k5k9r8j18j45m4L5n5q2l9R2K14R7k8oJ36K28
-30203c041J00N8Pn3n1K3L8j3r2j6M4N4R0J5p1n9l0j01k35j64p5J4J19R3pn8%k6J40K47J65
-30172b885J28k9j03r1nK7N9J59J24o7j86j87o6K7j09j88p2J98L02Q1j04o9n9j0J6j41j63
-30145c413o5kl4j7O9K02Q7j17k36j32J00J63R3N9P5R8J18J08R1L8q9j71o1m7j01l3J9R8J27
-30116b973P5J24Q1m9j61j28p9rM6J48J41m2o8k4OJ27J55Oj03j05m3K3j9n9r6j64q8Q5J36
-30087c057J24Q0R9J41J6o0kqlo0po2k06j17j12o1Nj3q6j27l9LpJ8P0O8L6lK0J02Q5Q2N5k4
-30053c050QJ18Q4p2j44l6J0PL8m6j23q4K1N3J11N5k4O8J07R1J6l3M7J46J3j67j19k8J35J08
-30023b690o7rL6l5j30j43oj0k5P2O5J7j6k9Ro1j17j26q3P0O9L1q7j51N1J53J31L4j15n1K3
-29992c190p2n4Q8Q1M8J32R1N4K6o1j76j36lo4m4K6P8L8Mj3j7O5J88J10O1O1K6m6j09j06r7
-29961c011j74q9k9K7N2J08J69J54J35K4j83j49j30j67j00jJ20J13M7l0L2L4k2J6j10j33L9
-29934c258J66J57N8j28j30o1n9n0m2r7k1J74K43P6o0p3n2m7j31j12L9J97J18L6P9R9N9M4
-29906b776L2L2n1j91j84r8P4J77K3j3j00k24r2P0J64J38k6j1K4j25k40j42j2O4Kn0J8K21
-29878c296K41Q2o1m6M3P2K4j1j6k6q9l4L9K6p7j2J55J12j2j08j43j60m2Q9J02R4j6pj8j12
-29848c207n9O0L2L5J39J74J07q2k01j55n3L3K5L8n6p1j4M9J44J30M1o7p7N4n7k00j15J21
-29820c232J85J02K6j01j16J0R1J16Kj04ok6jlj14j54m1M9L3P7K01J17j00j55q4o2M5Lj09
-29791c351o9K7J35J01r2k29j57M2K26J35k1p2k4J2K2OP5J15J02N8Ol8N2l3j58j06Rl3j09
-29762c369n0R3J95L8j31k29k50j56k9K1Q6J46J02J00Q5N7M4M4j7r0r1PJ08J92K24R9P0K9
-29734b672L2J25N6j53j25Kl6j02q0JJ14Q3L3k3n1p7j22p1o0j2K7O2R3J94K44M4j23j62j04
-29705b863J0j02k13j71j16KJ29J24J12km0l8q4n7m6r2mJ23J78O5r8j76l5J33J83J27M8O6
-29677b837k4j36m2O8Mk9j38j33L9J53J34R6O0j6l6j21j64m1NL3k1r7m7L9J35J66L1j14o9
-29648c102M3J4j42j30j0nk0l2m7K3Q5J26J85J01o6k83l49j74O5L01K72Q0K5QkN5M7J31K7
-29619b774r4j2O8J4j29j17n1lk8M2P6k3m6l1m3Pj2j23j57m9O4J03J23K02J92Rj19j2%j33
-29589c056r7M0J10N4o8j09j35j57k8J15J51K13K87J07r4p4n1k4jn0n6j9jj0oML9k0m4q2k8
-29558c090k1r9o3M2J15n4j45l1J0n9o7k0J9J2P0P8Q2N3K1o5m5O1R2k1j99j58R0K17J20k9
-29528c084NR1P8P7K9m1q4m2p1j09m7jJ98K03k9j18m9K4MPK7j16j53N4L1j66j20jj4n4j40
-29497c611n9O6P2J4k9R9K60K64J4j57o9J44K10K8q9%m3k9R7pr5j27q3O1J09L9m0K8J27J27
-29467b679P0q4j96j67q9j17lJ45J07o7o0n1jK1J4J9J09J00K0m6k24j84j7Q8Q7L2L4Q1L6o3
-29437c085j14q5j00L5J61J30o8j03l7j29j79o1J75K70J63L6J6P2J05P9o0k22k51j41o1M0
-29411c414P1J0K7j9lL7Lk1L5J60R5L8P5J54Q4k8o0j57j97j62p0j4P1P7rNl8j16m6R4J58J26
-29379c034N5n6j60j07j08n2J22K70J62P0Q0J11Q4k7j82k51j06L9P8L4lp1l7N2o1p9J2n7j25
-29350c347k5O1J58J43K1L2P4Kn1j28k60k09m3Q5N6J8PR2J18M5M1J61J75L1m7k05j64J6J45
-29321b998J00N2K9l1p2j17j57j26j57r5O8N9K8J20K4n0J1j8j16o3R4J05J09J27Kp4KK7r5
-29292c212r5qM3J4n2m1n7m1J3O2R1k4l9o2m0M5O5Q4R0m9j88p6L8Oq9q2P8N9qj3J28K56J29
-29259b975r1k41k36j05L7J31P0n1j22K1K44K87K07K5j08j85j73j8R5P7m1j40K1J23P6L6L3
-29232c003K4%m7r9j16j31j22n4%J43J94K32J68R7k2j45j84r3J6R2K0K6l3j13j25LO5l%j2
-29202c222p6r9L9J84J61j4j39j76q7j1J1l6nK9O3K4q9q6oP7J10J19M5l1j11j8Q8O5k6j46
-29172c363j09Q6J77O5o6k1pK5Q0K2Mk2m9O3J10R9J00K09K14K4j01k45k66q8L4J02J19J18
-29144b686Rj06j70j13NL2Nm4n8j3m0j98n8J61J16kP6M0k5rjL0n1j13o3J6j9l8n8k6P7J26
-29112c198J3J8J43J25j5l1n5r3j16j33m9P0Nk4Q0O3J5N7J14J17N1o3oO4r2j58m0j4J2p9j77
-29081c396r8N5N3O7J71Q9nJ1Qj4j2j1l4j9K5O4P2P1qn9%L7p3j34j28k08n3J13R6N1K4J0K0
-29048c215Ko1r3n9k1n3j9L2O2M4o4l3J22J29J09M7o4j17j8M2K4R6J32J9l7M3K6j55n0Q8J25
-29017b917J4p8j25j81j66n5Q1N7L8M0N3L5l4J1K7J1K3k1k3Pn3q2N4P5M9m4n8j16j60LJ69
-28986c366J35m4j28o2N4J42J43K10J47q5k98j97j7P7J17R8J96J30j26j57M5J10k4k0l5q6
-28960c041r8l2J52J67J02R6Q4j13j96j25qM3%j18j59q2ML0Q1P1K1O2Rl4k5QJ11J14M1N6k2
-28929b801j78j56r0J1Mr6o0K1k1JKL1J44R5m8j27p2r9r9L0N1J01J13J37J91J40J09M7n2j78
-28899b849k98j71M4J01N9l7j39j7J01QL9Q4P6P2j6j28j91p7R2n2j32J5J02P0m5r3K5J05J84
-28870c068J92J45K5p5j25j74p7m2p3M1J50J00k5PJ82J81p7k30k44k20r1k4j5L3R5J09P9q4
-28842c305j28r1j01p9o7J07K76J51L7krl7n7n8J1L7k4k0NL2jP0J61J70Q4l1n0qm8p6Q7J64
-28810b800J43N1ro7p1Kk3l3J7N8lj51k01j09J16J04r6lJ43P6m9j71j44k0%k4qK6m2p7L5J1
-28778c319k9N5J19J09J7o3n7J9J27J36O5l0p6p7Lj7k9M3M6j6n7o0o0L8Q5l2o1n5n8j07j65
-28747c506j93m4K05J60O5R9J25N3n1r8L3J19J08K0p7NJ45J37Q3j3j15j57p4K5L1K7r5j51
-28719c134k7J08R1l7j37k04j11N4P3J16Q7Jq5j86r4M2O4R9M2o6k8j9M6J14J32Jj36K2J28
-28690c044J03O5L7o3l4P3R6J02L4o1j83j14N7K4p6pQ4M5q6o5O9P3k5o1Jqk5N1N2p8r3r9j08
-28657c264m1O3K21J90k7j73k2K13J46J5o8m4L1J09K3j49j02J7nj34q2K4jj34p1M1K0q0n8
-28628c342N0J24Qn1m6n6p6m8r3j03l5Oj1J3R4M1j03L6J64O4J8L6R1O2j05m0J25Q8l5j40j27
-28597c391J6J2m4R1R7p3j76m1K10K64J76J9j24j37j84j39L7J53J74J06jj20j72j8Nk8oL3
-28569c261J5o3j01m9M4O6O9pO8J47M2n3j72j42KR1Q4J13j6o6N2%o5r6l0K9M3j3o6n8L6L9
-28537c318J14J68J37n7k16j65o7J2m5j12j22oJ52J61J2p3o2L9J90L16K13l6j50o9j8j05o1
-28510c168J0J6M0K0L9L6j5N7O0K2rk8KL0J18R1p7k17j25J58K95J07q6n8k3jK0jj12o7K6r2
-28478b932o1L2R8j7j15j54j48j10N0J05K9J26J90J08j8q4j88k20j92j72l4J21P7K3N3L7Q0
-28451c316J04O0N8J7m9L3kj23l3Q7J02O2P7J20j3Lmj76k04r4qN3j9j10j16o1Q2J29R2JNJ9
-28419c224J5J9K6R2m6j85r4P5M4n2J9J62N1j08%J37L0n1k5p1j34p0J00J26K1l0Pl0j11l2
-28389c339KQN1k1p7O7j3j67j67j49N9J23k9r3Q8J08Ro3oK05K55P6M1M1q3q8kR8R5p7j35p0
-28357c253O9J85J1j61p7P7J7j09j39j16R7K00K6j36j79l5R5m5j41l7K18K13R1P6J07R5n5
-28330b906j12j7n9r3n9p3N6J08L0k7K9P5j4p2j09j83r6O9R4R6M3n9k0N1l5j0J3l1m4o1l8
-28299c454N1%j18k9Q7J38rr4QJ80J64Op7m3l7qN1J29N8m3q4j9K7L0J07J03p0j32L%RQ0O7
-28266b919k2m6j3o5j50Q6J58P1N0j9j02n6l4n0M4J32J55K0r0j82k19j72j16L0M6K5J15K71
-28238c052L10J55q8k90l51j27J02J06N4k1m5M5J45P4l3k9k2O2N7m0o9nr5k03j14N6J69O3
-28210c186j47k62j70l4J5K3P6R3ojO5O7J93K59J81J04K2j0n7j11p9k7J8N1j0o6q1j4Q4K5
-28180b985j11k04r4N0J7m0mM8n8j65n4J08M2k4P1M8k0l6N2K3p4l4j4r2m5N1L1n8KQ5J0k3
-28148c497M8Q7J08R3LJ9Q0J17J24O0o3j38q4r7p9M3Pr3m1j2m8L1J02Q9mj32j48p7O8R1m8
-28117c391j10j6m1o7j26m8M7kk6J58J94P7P1R1Q9N9oq4q1J1J17L1r1m4Q3Q2N1N8M1l4q5m
-28085b996J04j2j20j16j00q2o7J8J8k9Q5J42Pj32q1k9r2o9j8j2k6J21J18m5K8K22K33J72
-28057b758K5k26j20m8p1o3j1J08O1m6P0J88J16k4j8n0j8Jj9j01k10j29L1q1k05n3J48J70
-28029c333Q3O8R8J11J60J59L4pJ06J05j04j46m3J18J95M6m3p7j44q4qO8Q0K9m1j12j80j82
-28001c044p9M9M3rr3j09o2m9R6K02J73j3j28j66j69m8Kk3M1J19J00L4j8LM1K3J3O0k2r2q5
-27970c210pL1J2j5r9j29QO4p6o1R1J16Nn4Q9J11m0j02k4km0n9%K14J62pq0q3j6O2N9q7j51
-27937c318o7J33K35O1q0n5P8J20L8r5j48k1L7L4P9J71K2j05m7R2J12K7o6r6j96k03j28q0
-27909c466j5m8PJ6Q4J87J12m1q3r2j52j49p6R0J44J06J15J44M9n0l5J5m0j29o3l9J8J34J97
-27880c060J01M7J10R1K8n2j69k07r4j4Rn5o9NOj19p2O3J32N4n6j57j36lP5J46J40l5j40j3
-27850c444P3J01M9j5Q9J23Qj9Q4J48K8p0n5o8o8j01n5l4JQ8K9k5k5j1P8R2r5j35o5j9l0n8
-27818c401l3R5J14N3or5r3p8jJ2N4P3P2O0K3J11R7N7N8L2j00j21j16j52r3P1J69J52M7o7
-27788c006j10j22j29j51q8N9J36R5L7o0j44j13J6Q8J72K74K27M3O0Q8j4j73j00K7m9l9M3
-27761b933L1j44j60j0m5l7J59J64J07O8L3l8j50k61k48j33M8J4n4N2j8p2K9P5j1J5J02L1
-27733c386p9n5O5J40P9q9p2pOO3O5O5k4j26j05J8L3L7R3j8q5L2J41R8L5J2qn5oo8n2K6K5
-27700c202l6o0l6lo8n8%R7K48K75J20j0p2J9J9l4jn4j49j8Q6%r4P1R3j02j49l9n0j17p9R
-27668c394oo4j20r9M0J34N6Ko9j46n8O9J30J25kl1K5L9np1q7m8l1l2M1K13J27l7R1Q9l6j00
-27636c255j13k8J03J17J03l8j17j3N8O6N1Q8k0j98k10p7J1r6o9P1R1J42J43Q6Q8r5j35j06
-27608c352j26j46q7JQ7J46P4l2r6j42n6P6N8k2n5r4j0J14J42J12N7M9l8n5oj01j03j8j7o1
-27578c701J2J65N9j5o5l1J14P4M9J01M6j02j04J2J25J34m3j60m1O1J45M2l5q1oQ8N9l9j29
-27549c266j12k4K2J35O7jp5j17MJ24O9k1j09j14j02r0l9j0k2K6Q9M1J4N0Q2j7l9N4k4p1R2
-27518c384K02Q1r5p9K0P0J25R3k3m1R6J77M5j40k02p2J9k4%J4n3l8O1O0p6m3Lj8q2l7k8r6
-27486c465K7R9J53P0NJ06J0k9R2J83P5j45k17j82o6N4M7J39J66P1n5j13j42q3QJ25K00J44
-27458b723j18j94p0n0L9M7J1J16J87M3j21j00J0L6l6qM1KlO2J76J34m8j96k39j60j18j24
-27430c404q2P8L5j9L2L2n4p2K7R5Q0k6j2O7J6p2r8p4P2K08J39L0p9j19P4J39lm5K3N1R8P6
-27398b787k3l9j07k62j90n3r2l7R4O2L7O2Q7N3QpL8M2O7J98J70m6j07l7n8m4k4n1j05o2Q5
-27367c128K04J05j0L9L3m2j06l3pJ07J31m9j75l16k10P9R2J3M3jrlN0N4J10J71J03q3j34
-27338b972Oj8j56o3J05J40J48P7p4j26k0m5p8K8J45J2j32j78j54pJ80J58Jp0k6j7N6K7kL
-27308c052J0%k0j00QJ93O8p9m7nm8o9r5o7n6k4Q0J20K0j6N5Q6j2o6O9J37n9j49r0n4M1K6
-27276c195L6O9L9M8k0L6J31J21kJ0J3j28j37m5n2M9Q7L9N3jj13j88j25R6J36L9m5k7Mq1j54
-27245c307n7Jj14p5j3P3J26P4j1o4K1J23L7r9j31n0N8K2j7k3n2L2M2j11j34m0R3K33J21o6
-27215c308j06j1R8lj29m1J60J64Mj13j21j04q4J11K21N0j48j49r4K7nj22j33k7J10J14J27
-27188c512J50J12R7no2LM4J0L7N8%N3J20J22R1J1p6j64j31lk8j25j06k2Jk3K9K03K79K09
-27158b628l3p5J08O9o6r9j41j97k13o9Q8J31L0n9r7j03l8k0O3R1O2Q3O9O4M8m3l9l6m5k9
-27128c124o0m7J9O1L4J5k0p8n7ll5n6K8M4Q2J38J28J51K9j74j96r4n6l4J3mK2pl9Q3J43R4
-27096c000L7l1j04p8p4L5R3K4q1K4L01K21m9j52r9p2j3J3J5o5j54j56j22r4j07qJ18K18J46
-27067c214o0j54r8R3J57j1j41n3J4J28J68Q8LJ3N2K6N4J3p7l7K0Qmn4j10j24o9n7n9k3N8
-27036c450R3K4j56o5J77K08L7J7N5kr2k01j56k4O0O3J17N5J6P7N5J11N7r5j44r3oJ23J80
-27007b959N2qn4j39q5KN5J01J08J17k8k08j93j3J9j5O0J88J52k2OP3N7Q4P6q7j64m4J05k1
-26977b785k27j57n4K4O2pp8j13j36j12R1J96J72K05J40J3j34k61k58r9Q2R2k5m0j69j75J
-26950c752Q5J61J04m3j05p0J36K69K70J78%j40k19k33j09K2J13J06N6j2j08j23j01p2L7J22
-26924c428J77J61O2P6J49J44P0L3j24l30l36j81rJ76J73O2kk8n6PJ00J00J7j34j01L8P0M3
-26896c071J6M0R8J9p5mN8o7k04k15j94p4L0oM7J05P2PM5R1O0J9r2j36L8K19J72O3J12J16
-26866b711k6l2N4m6j08j23j62j89o0R8O7QM5Mm8l2k2p5j08j13L0R6O9k1m4R1J25j4l6P4J9
-26835c190N0R2Rq8j02q0j17k5J33J50J09M5j14k46k33KJ33J63K39J29rq3r8p7Kq3j30j6J57
-26806c278K49J20j00k70j49J04J32o7n8LM2kr6j0J05Q2P4k2j59p9J38J98J1j64j49K7K13
-26779c105J48K0k3q7k67k63o0P9J44Pp4o2K5J10N8k2P1K26J46k7p9j24q2P3J6RJ72J88J1
-26750b772k16k16j22j09j39K1J35J07Q8K6k2m9p9q3QR7N4L9N1n8j30j13n1J3O6N6P2P6J7
-26721c233Q4Q1L6q7j31q8l5P8J03oo6j32o0m0l6N7J68K09O3j1P6O6q7j00R5N1j83k24l0K6
-26691c356j03n4j7n0L8Q1K1l2k7J45J93J88N2r0j56j90r9J22J24K8J14J38m2j92q2Mq1j27
-26663c450k2l3q3q6p0%NK1O1M3j8k4l2M0J87J97J05n7j9j3m8K5L0K4K5j60k30o4J08K25J34
-26632c179O8J0j32j95K2R9O1K1O2J60J59K3j46j56m8N0k5L5M4j08j9P3OL8J11P6Nj30j62
-26603c177km1k47j99m2L3N5l1K3Q7N5n3j01K1J11Q8L2Q4K06J88N9j29j39j00j15pj4q2n4
-26574c491l8OR2J48Jj17j38r4J3J1j7NJ4P8J24K15L39J40l8Jm9p8m3Nj19k15j60o6j4J8N9
-26543c408R2J21J18N1l4m5l9r9o4kL1jK2J23J7r3j08j09L8R4P9J37R2k8j13p0q3j80m6J50
-26513c357J01J9j0m2Lm8o8n8o9k0M5L7R3J25J61R1j6p7j45j69j63j92m0Q9L8J5P4J60J71
-26484c252J13Kj40k28j49jPj58r0J41J45Qj55j86jJ52J43R2J32J26J4r1p9p7K9J33L5jJ17
-26455c219K08J43n2j77k0J74M4j97k00j38m5R3M8k3N5J91J87Q3l7n2L0M9q2j32r4M8J02p2
-26427c085k00j15J16J47n1j62p7J27K04O6r6p2J00J98J26j12k34j63k11k30N6K58K44R6M4
-26402c026N4j38k75k29r5J58J98Q8J63L4j06j03n7Jm3n2Q5R0M3J21L0j9J6l2o0p1KJ20J67
-26373b936N2jQ9O6l7p7j69j38M1O5k7m5j04n7k7R2N5J00R7j4O8l4j11l3J0l3jJ6j05j44l2
-26342c374L5R4J03n2p3L4R8Jj23k62k41L8J73J17M7L3o4o3K5q2q3J43K12K8l7l6m0j3N2J03
-26312c207R7q3j53j02j3O8O8M5PL0O3J8j05j40n2oJ06J85N2J08J46M7J5J9m7j49o1M4Q2P9
-26282b839p4j43j35r9K3J3r2n6m7m8J11K47K27Q6j21j61n1r9j73p1J12J91J01m2r7k5K7l1
-26254c266j18k3J12J32Q0N4o5o0j6r9k16j81l2k5j0J10P3M7J5J3J29J43N7pM2L7jr1j36r6
-26224c398o9jR3J93M3j29j11l2q4q3j13k5K2R7J75J71K3j4N2m6j32j87j40K4M2o5O3J72J03
-26195c356l1rP6Q8M6Q6r8j63M0P2k8N5Q8j3L1J01P3qp0l3R3P4o0j01o3k3Q9R1j7j25q0j3
-26163c188j08r1m0j5J13K29L9k12j95o7K0J04J17L1j08j50PJ60R9J3m1j82r6J2j6L2J44J91
-26135c198K36J21m5r8l8L3M5O3N2n1q4r3o6n2o1Q2J75P3k1j30k98k48q6nK8J04J25M6q2l2
-26105c505M3L5K5j7J9k8j0M3j7k1O3J01Q7Jr6qO2Q4N8j5k8r1j10j5J15J94K06L0j03r5j9
-26074c012O0O9j22k11j41k4J75K05P8l6N9J21O0q7j47j36L5J28K7n2n4LN5M1R4J4j57j86
-26046c141j13j4N1Rn2L6O0j1O4R6L0l4n0n0j23j56o7K3j7m7J9n4j36q8J30K39K62J68M6j
-26016b921n4j18j9R6J10K13K74J50j22k78k73k57j31j4L0O5R9K3p5q3j29j14o2j4J03R2L7
-25989c372J38K11J45Pj15r3o2L1J25R1Q0j0m3o0j55q0Ml1q7m7N7M4O6J27mj42l6Q5N7K2r2
-25958c139k03o5J92K22J39J91J80Q7K9J4j06k91l07k03j20n2K8M5j47k28j58M7J60J74J47
-25933c364L4P1J54P1m0j03j38j16K4O7O8J7p7l3L0O5K05J28m1j86k61o4J04M0kK2J03J22
-25905c100J3n2k5J42L8k0M5L6rp7p0N4L9p6K6Q1n8j75j06m6j65o3N7K7O0M8L7Q0J17K45J60
-25874b737o7k5L4m0j47j16n1o0k1K0k0o5l7L3Oo8N0J75P5q9o7mk1%P6l7j38l0N4P2P4P9R3
-25841b999J20R8P2K2j34j50j18j18r6oN3m8j40P0J40J13Mr7m9L6k2q8j23p3J89K58J39L0
-25813b917j27j29n0j52j16L5J65J43K5l3J2M6J22J53J17J30j8j23j15J3N9j1K9M6k2J9Q5
-25786b614l4j72o5M6M5J9o6m4r9r8p1j53m8J34P2j40k65k28j17J24L01J85N6J6Oj02q8j6
-25758c416J3P2J30K55J80r5k34j67n7n1p2J1J99J83J0j72j22M5K17K27M8p1j89k16j7L6N8
-25731c195M1m4j7rj03o7M6O1%j5j1j18l4M6O1J26N7RrK1N1J6j02j32j22q3l3r5M3J21J2j4
-25699c492J4K2R0J70J50O4O1qj16j18o1m4j2%p5j3J69J66M8qp0k03k69j69j40nQ8J13P0q9
-25669c667o5M3M6L6M1n9m7j9o4j5O3O9L3k2r8r9pJ06P0R3J26J15J17O0J12L4m6L4jr4j25
-25638c230r5o2L8J10R0Nj50n5J85J85P6Po1j66j37nL4n6j03l7J18L1q1Q2J86N3m9j18q9R8
-25608c196J36K1j17j71j04j5J4Q6R8k0j1P6q3j40l0P8J61Q3j9q9r4m0K0O8j1J7l6m4P9J12
-25578c171J6n2qmm0L6N6J5K4qr0r9l3Lk0JM5L7m5K5N7J8kj1k1J8L0N0M3K8J30J71Q5qj8K1
-25542b721r2j97j08m0M4J09ko2l0k6K9K0m1j1j0q0m1j4j26j05kJ58Q6o9n2Q3P5O2ll7j8M1
-25510c180J3l3p7j68n9O7J27O8m0l1j5o2j02j7J03K5o2Qm7p0P3J22L8N3M7N3q6q3j6l4n5
-25479c440P6M9L9j0J31J75p0l8R3pj54j27l0K8Oj81k37k1J76Q7P5K01J68k1J2P8K5L8O3K4
-25449b792k2q6j11kO5L2J3M5m2j61j80n1k5k1J06Q5J0k7r8m4N2Pm9n6r4j5J12J10k9j13j33
-25418c514j15j4J15J34Q3P5l6o8MqN0M8Mm7l1J9kj27j63MJ39P6R6J75J44k9j74j06q3o8m9
-25387c468L5R2k5o3o4M5N3J1K1J1O0J25J43J60J06k7j55j19n3r6k2N0j6mM0M0l8r9r9M3J32
-25356c181p7j64k9K8kO1J00n3j42l9k1%J75J89J33K6k9J3Oo6p8pO4M2m0k2n5j13NR3j1j05
-25324c299p3J1J07J18k2j07j68j13o8p0o3j9N1L7Q1J03j3q8j4O2M8K8J1l9pJ6k2l5p4n7m2
-25293c720l0N4J67K6r8l9J8O9J1l1O7J10R9K8K9J10J11K1j24j33J7R9O1M8J08O6k6j04n8
-25264c044o9j62j25p3N1N7m1j13j23nR0P9J34K53K08O4J3j57k63j10J00J31Rq1j16p5jK9
-25236c340L2J1L4m1OJ65J22K6O2R7P3r1j37Q5N5%R0Km1o9j87k87k61KJ63J36J34O7k2l0j26
-25205c270j86j51l5k5q9oP1K3l6L3J39J36J42Q6k5qOl6l8k9n6j12j23o4O0J33P7j2R6J26
-25175c173m1J02K24j7k10j55o7K4R1J00l2j48j90j08k3R8M8kl6j38j01J5J53J41O7N2n0m4
-25147c420L5L8N5J06J21Nj53j31r3K3l5r3J06R4n9k8N6J55O9k3p0n4o1m2k0kjl2O9J83J05
-25116c097Rlm1k28k47l6Lr5j16j14nJ38K07J86P1P8N8L3Po0o6j0L2nj11p1M7K9K9M2N1j7
-25084c302j14p4R0O0j03j30j45j5R6P1O4P8O0n6j9J29J02M4N4K2m2L7L7r5o9No4r1k3nn0
-25053c448k1Q4K2j06n9O0J07J09M0j02p1O0J04M6K9p3j95j15K3N1k6o9m3N4PPJ63j5j56o1
-25023c594Q3J8q3O9J40P7O3O3k7j1N7L4r4j71p6O4P2N9mj48j18Pj9n1j14J5R7J48K23J44
-24993c077Np9j18j61j76J3J07K16K36J17M0l4n3q0m6k6j08j28r1l8N7J36J79J40k2r5k0p9
-24965c185j04o0N7O7r7j36J0J5j24l5J46J19J00R7P6M6q5j52r9k2M3j2p2K0P6M5M3Pj5n3
-24935c284j34q0R9J47Q2O2M2j39j35j09n1P4J5J5J01J07P4o2j64l0J42K01R3j27j58r1L7
-24908c273M7M8l0k0P0N2kL8J9n9l7MN6J74J52Kj25j75q2%L6O4J07M7j22k15p7O1o7j27p0
-24877c504N4J24O6M4n9j5Qp1j70j16qm4r6jR8O8k9j29j31P7K22J18pm0m0K0j0p8l6O6j6p6
-24845c711O9J41J31K9k3J27J50KK1J0j22j23j02m3k8mJ8n3n7M2O1pM3Q0J7l7m4M9J16Q1N2
-24814c115K5m3o1j0K2l5q9j08l3N8j2p0j82j39O7O3M2J8nJ3N1K9K7Q8Q7qj16r2r6o8J31J75
-24782c386L2j13j84k9J29J24oj42p2O5Q2n5r3J6M0J27J32P0O6m1m6N7N7P4K6o2n9kO0J04
-24752c029J55J11K4m3j56k05j24K8J11P1J8R8P7q5j85j91j45k1Po6o2M6M4k8j1N3K4m8J6
-24723c516P6k4j49j36j3M5Q5J89J31j1l7K8KJ7R5Q0R0P6o6r3l3q4k85k03N4J67J78J28k6
-24694c235k3R3L6j35j59j00L3J75K02J39O4l3k21j30m9k8J0L0K6r5k52j92jJ94Q3O4J01L6
-24666c367j0p2m8o9j59j16k0N2J36J29P9k2o4J8J19J77Q3p0j01j09j05lJ38J04m8r5q7qQ2
-24637c456M6M6R8l4j17q2l0j1OL3Q0k1%P0J36M5j01r4l1q1m3J67K00l2k00k16j91Q1L04K23
-24607c205R8k4j89m5M4J%M2j3p2k6j17r5j5%k8M6J91J86J54O6J5m9LL2k7j13j29k8N9L3m1
-24575c246l5k6q5o8pN7J9n8mJ8R9J69J32M9j0j40n1P6rn6ql5p0m2n3m6J3Rk1k0p2o9J00J06
-24541c384nl9L4Q4K0m7p1k3M3Oj11r9Q5Q4p6oJ28l4p1%J1L0K0J08J94J05k3k0K7l6p7Q5P
-24508c051j30n6K4nq9j64l7R5J58L9j5m8O2J81J95L6j38p4N2J60J6j55j53m4j7j44k17j02
-24480c621k7Nk0l8P6J80J59Q0j2j26r8j8J2QM7l6j73o6L3l2l2M9K9P5R9J23J65Q5j14k27
-24450c415j60j7L2J8rP2J07k1k1P9M3o1j6L0K9n1q2nK2l1n9n4J3Q0K06J26n0n2j03o4K6J5
-24418c373k5j5J37J21k3jN2n2q7k0r5l7K03K30P8l1j55j73l5k2p0k4L5L5r9j08M9O5K9j2
-24388c423L9P6M2j2l9N9L5j6n7qM1rl6j9J0m9j04M0J48R8m8j40L2K58J42r9j65pO6l4o9o8
-24356c316m2P9J28m1j97k15j27r7o1K6J18J76P3p3j10j84j96m9l1J1N0R7K2j44j58M6J73
-24329d042K02K37J06%K4pm1M2J25l9j41QQ1Q9K0l7m9j44r1N9R0l0n7o4j34k8Q9P0j9m3P8
-24298c646J05qo4j2l0q3p0q8n5J02J84J27JK4R1J00K8P8J46P8j05j22j3k7M7r2j81r4j7K6
-24268c570J12J64J49o9k46n7J71K45K4j40l4P6o4k15j87M2K12J53J57J80J9j53k12j59j02
-24243c504N0J52R9J6j71j24MM6R2R1R0N1M7j3q4pM0p9j77j09j9k7l5J32J49M8K6o2j33k14
-24213c625j05N1R3Q3L9l0j50j32O7J11j6n7l3Q9O4q8q2j7P4J37P7Kj25k24j19k1L3J29J91
-24184c584J27k9j02r0LO5k5r2k4q4j44o5J17J39L7pN3O4J31K25J62M4Q5J60J05k9k05k89
-24156c252k21j31k02j55L0R1k3j0Q0P8OJ0N8l3j10n4M0N8P1M7O3M7M5Q5Kp7o9m9L0J07N8
-24125c380K4N4j0j13r5kL7Kk7l7K6L6l5p9J1M4m8J4L9p3j64jJ45k8j89r3J28K45L0j55p5
-24094c769J81K56P0j05m1J23Q9J1j5MOq8j08k9L4K9j3o0j2Q6P9m8j41j42m2O0P2J08P2lm8
-24063c384j67q9M2J20J46pj87j70q0jJ69R4n2k0J8L4L5q2j68kJ73J72Mq0r5j56j11L0N2k0
-24033c782n0p3l7J20P2K8Jq2j36k1P5pK3J72J73J40J33P1N1P5J48L5j59j89l4l6q5J7J30
-24004c227J32m7k04r0q1j51p5j0j3Q3J40J3j13j14o8R2J67K10R1j43j88q8L2O8Q0O0J6O9
-23976c359J23J7j14k11k58j53N4O7O3J02O3j2K1Q2J2n6j58j08Q2J73R8j22j63m4J12J72J09
-23949c408L9M6jm2p9n7m3p9j66j64n0m7pK5Q1N0o1K0P2O7J06P5j13j32J12J95J43P1J6o9
-23919c400m6koP9J53P3j25j96j47l3J64K16J11m5j62j98k19j39MR5Q2J19P6j2p5o2l1O8J3
-23890c645j07j22p5K3P4O0J9%L4Q4R3Rj46j55j26%J08J84J49j5j85k52k15rJ17L3j2M3J38
-23861c896J69O1L5rr0m2m4j59j88o3O6R6Q5N6q3j86j83lK33K38K06J16Kr7k6n4j24J11J76
-23832c597P1p9j10k2n0r3j08q7PR5M0jn1J7J05k5r9o6M1J70J53J29K9j39j48j09n7j7PK3
-23802c971N2m4o1O4Q5nj05m8Q9R1P6J42J61N0n7j98j65m8J7J14J21Lp2K0N0KN9P1K0rM8l7
-23770c485m8L4J07J13L2n4q1j71k84j62J3J06J70J49J02l5q2mJ2j7K7J1r0k1O1J1M4N4j76
-23741c664j97o4L3J7l8LP2J68J41j5p8n1J9N1Q1O4N5N3J6j47k44k09r2N0M7M0M2J7K9N8Q0
-23710c663R5J9oN9m1j44q3j6RjOJ6m3jO0l0n8j7M9J38J52P7j2j8k5m3r8j45j11j03j15n0
-23678d143m9j36j5K10K15N0l4P2J23J00J5j5K6kl8O9J30Q8q1k05j46q8m8PQ7pr9q7j9N3j8
-23647c985p7m5m2k5J97L04Q1o5k2J0j28j20m6j7kL6N4k7j02k0K0O5Q2J57Q1q4j26k3K1M2
-23617c806N4o0q8j22k04j09O3J33J04L3K5P4J03P0On4n4K8N7K1Om9L5J33J61L1j96j94j28
-23588c927j08p2j4O0J56Q2Qqm1n7p3r8J9Q5K1q7r7J4O1N4K1j40k80j44K7Q6J43R0P5J38J58
-23557c848L0r7q1k4L5P2P2Q1J01M6o0m8P4K5j57j66j18j50j90j77K6J02O8l3j11k5O2P8J41
-23528d272J65R0O0m5j62j97j49m0P8J08K36K40K0q1j01j57j88j53r3qJ37J17P0P1rl9J1N3
-23500d238K4l3m0q2Q1K34J72j1j23j04j56p9l7j09j41j25k2Qn9n7J58J97O4P4L6l0K9O3O7
-23471d239on7J6P7J18J40J03K7k7j43q9k0j6M2nj22q6n8l0l4p6n9j5n5M7P0q7p0m1j01MJ14
-23439d678O0M0J14J2m7L6Q4k5Nlp3j04j24k1K5o9j13j4J16J28K1l2p4o1O9L3M4J77R2p3m6
-23408d501j7pL1N6Q7J81J43j5j48j88oJ29K3j39k28k17j29Q9J79Kn0Nk5j68j63K4L4k5n2
-23379e095n2K4K1m0L9J20Q5K2o4q0PqrQ6N9r4o0k8l1qP5M1Kl8j33l4Q4K1j7j10r4R1J19N0
-23345e049r1p1L3l3l4J1Pk7j67j25P1J31J14P1N6o5n0J31L0j19N0J05Np1j00n3k1qo2j28
-23315e459j21p4m8k4j15j90QJ29J85J63L3p2m8n6n9j21j76q1nj55k43j44M6J17J38J56R2
-23288f124L9j29k70k98k15p7n1J2P3J23J44J14m1j02o3j33k39p6J91K62J18Oq4j05o2o5j71
-23261g223k12p7M4M9j0m0Lj59k70k64j79j73k71q6Nj12j47j40j07r3j25k37l43l29j05j31
-23235a0732k57k81k18k69k87k55j99j97k01k49k95l72l90m01m52n69n57n66m84n65q30r36
-23213a9562r60j172j280j414j475j863k341k644k849l370l932m797n435m872k82J3288L6199
-23196h761M1164J9728J809m604n705n255m314l628l021k541k318k174j857j621j308j129
-23180A4465r68q44o99p79p70o79n55m64m68n59n17m00m28m62l81l48k25j39j72j74r5o9j50
-23157D120k64j87j77k10k58k51q6N6n8k35j85j02k05k52o3J13M5k7m6l2j29j83k01j34o3
-23132I86o1j16j69j49p0J8N5N1P6k5j99j83q6n0qJ0Q4J42J68Q4q3j60p2j22j27r0o2L5P0
-23103e3j6l3K3L8l5j11j01r2j00j01j05j28n2J30J10l9qRp6j14k7N4L4k6P8P1L2n2l8L7o6
-23072g57j12j32o4n9q4j00o9RM4L8O3K1L0L3J28J06q4j30q2j16j08k5j7JP0Q6q8k69k25p2
-23042a964P0J12R3Q8k0l1j24j60l2QN1J37J41O6Rp0q7o1m4jQ9J65N4l2M8J5j05j61j23jR7
-23011a773J33l2j75j00N6J59J00mQ2J97J65R8P6K8k07k97j22j99k51j71j15l0J23J73M7j51
-22985b190k15j51j2J03J39J54J76J35J5k6q9o0N0l8j05L1R3O1k5k20j72P1J44J18M7o9j08
-22958b143J1P9M0j0p3r7j06l8J24Q6q6n3L2m7j39j33o5R4J41M0N0L8n8J4J12N5n2p6j03j14
-22928b477J8K4K1L1OO3J55J07j6j00j64KR7M2J56J44K7k5r0j13j34j18n4o3k2j0O9P9o9j57
-22898b571q6O6P7KN1J93M2j70j10N2Q4N4Nk0n6l8M2J48R2p5k11k08QJ31J04J38J64Q5j67
-22869b174k59j93j27o4J8l4j76q7k4m4O0J18J00k3j08l1P7J80K37J85J46J61J34K2q4j24
-22843b114j04j27r6m7r4q1K4J75J52J08L4n3j17j47j46l2P9O1l1o4NM8Np2q3k9J7P0J4J1
-22813b634m2j56k37p7J02J08N3J0O1J16R3Q3Lj07m7J4k0r6j12N4J12J42Q7K6oj09r8oKj4
-22783b695M1k6n5j9M3P7l2n9r1p1J4K30J48k1J49J47o1j89j09m0K4m8n8j5l9K6M3m0L4K1
-22753b671n9q0j2j4pJ20Po9P7J38J43J09o3j32m1qjq7j29o0J90J53j31j05K6k6j52j43P1
-22724b956K05J01n2KO6n4o5kL3O6N6M0r8j75q4M5P7j10k18q0P1R7R7Q2j1k6Q4J59J79Q7n2
-22693b436j61k87j31J48R9j06j70o0R3J56J08K0j1R7L7r4j12o2K4J69J84l9j58r7K1K8j22
-22666b862j73k8j4k6K6m1n5j6J04K02J79J50L0P9J30P8l8j82j98m1K1n1q5j29l6J40J18M3
-22638b675j8jQ2L6N2J42J01k0k21j41N1K5q4n7L5Mk0P7Q6o5j57n2P8K17J63L0J5l9j56j33
-22608b645n5q1j19p9mJ81K35J28N2N0J6j15j21p3j00o2j36j19J3k5L5J05P4K3M3L3o8j60
-22580b974L9K62L02N2j88j51L5J31J7q4j12MP4K2N3m4k30l78l37j04J26K19K16K07R9j52
-22554b896k72j96O3J78J25O3J0jJ30R1m1rJ4m8j37j83j22j5M3J00J91J93P5q9q0j4O4L1j23
-22525b855j91k15q0O8j8n2L9K8k2m2J3l3p3OO5k2j38l1P5J20J38J01P5J8N8J59J56O8Om4
-22495b623k3R2J54J91N8j70j40o6k01k68q2N4J7q7j45p8Q7J59L0j74j79n2R8J38J6l1N7O8
-22467c100M7J1q0j9NK9O2r1k0P8k6n2K0P0J09J22L5k7N7M1o0j63j50l9K1k1n4J0O3R7R5Q8
-22435b842O6j4n5n4o6M7J50N2j35j35K6Q6R5O7j01k91j60M8R1Q5M6LkR3O9j0K3R3R5R4O8
-22404b468L7P8N0j64l49l33r8N1P9O0k3rL2J48J54L9l3LR9P7J4j17j13n3j04m6j03j18p4
-22375c284o2NJ18R6o4q8k8j0k6n7m7r0j16p0N1J06J49J07N2Q8Rj61j65m6nJ12J58J60J48
-22346b960Q8l5j62q9j3k1J3K4K9O4qJ2j3l6j05jJ34J8m4J6J55J60J6n4l8M0m6j60n4MO1J20
-22314b885J37J31O8q5j82j16j0J05Q5m9n4r6j79j02K1J29J33M6L0k4m3r0p4%k2j55j42J12
-22286c311K71J46k8m2Q9mn5q4q4J05J72Q4K5j3l3Mp1j34q5N4Q4L0p5m8M7j4j0k3q0q0q3n8
-22254c304J6J2M8J33J01m5o9j0%m6L2J15J31O5P4O5m7j04l5j00j90N5J86M9J3K8m4j9J1l0
-22224b909m9%n5j02j17J2P7k4k9K8M9Q3oj26o6M1J14K0q0qK8k5PN9l1j9%j23o5Q1O6o3j21
-22191c353p8lL8Q5N8K7N3K8J8ql5j4q3m4J10Q6L2l6k8J23J44L6Po0j01j03q5Nm9j60m0K0
-22159c410M4J31J74J60J9o4l8R5O8j0l8q5p9r7j53j81l7J87K37P1k1MP5M1K3M1l1l1M0O5
-22129b800Q7L3p0j92j64k3M8j1j31j03L5O9j6r5r9m2J12J60R4m1j12o4L8M6N3N8o6r4O0J35
-22099c095k2l6m9j42q0J4J07Q9J02rj25l4N4M2m5k5Ko6l0K1J4kj4O6R7L0l3k6p1j47j47M5
-22067c515J88J67J09L7j26j35l2Q9J37R5K4k0j01j29j36M1K36J71o3j78j23r0r9o6L8J15
-22041c366J1q9j3J16J8q4k1k3m1j26k8J02Rk1k6J2Q9J00Q8R7R7O6k8q8j07j22m2q6j73j2
-22011c691J52J31J82J86M6j26j53r0j01n9J03O7M2J30J48P8J3L7q4k36j35r1o4M2J51J07
-21985c215o2r4p3pJ25J54J15m2j12K4J07Rj89j89QR2O8K4M0L5K6kq0r8j9J0m4j21o1Q3J48
-21954c340J27Ppo0q7p1l2K7L2J3k9n0J0l3m7j7j6K5L3K8K6%n0o8j03M8J29J12L8K4J00J42
-21922c089J8j33j72j16j1k7M6J35N7j4N2P2R9M4o6j13r8l7j22j97Q9K51J81J05m3j54j74
-21895c417m2K2k2o8l7K8R9O0QK5M5J1j0M8L7j9j24k05n6rR9K55J14k0n5M0J26J27P0L8jn9
-21863b892n7p1PP3J6j32k10j48r7K6J19Q7J49J75o6k2J05R0mn4l6K8K9k2k7q8j69p7k9q9
-21833c386K2M9mO8P5K2q5j09l2pmo4J7P2M8O7J32N8p8p2p1q6q2nP0J38R3j9p6j41j26j2o2
-21800c590l6Q2R3M6J42Q6J3P4K5o9j76j90k6J38J52N7Lk3mjJ6kL2P6J00pr9k7l6p1n6j3n1
-21767c342p4O5Q2Q8O4p9j07q3j38l8K8o3k7M5L2j20k43j01L0K27L25J74J6m3j31j47p6q1
-21739c717KJ09J30O4K2P4P0P6N1QJ1N4n5j17p0PN0P1l1k34j09P6R6L3M1N6M2P8m7k46k05
-21708c610n0m9j0J04P7Qk3M1P9J07R5Q7Rk0j65k28j39lJ18J60J16O8q1j70j07P8J46R2N9
-21679c211J1q9j32q9r0q0M6J39Q4MK2J3J8J03J97R2J1n8n8r0k1J15O3m9j00r1O8N5p0M8Q1
-21648c058k8p5j17n2O1pj9oj04j58p8N9P7J62J24l4M2J87J05o0j94k17j63p2No8P3K05J11
-21619c299m9n6P6J36k6l3J0k6J5K3kn1n6j5j0Q3Q0j6m1l6L8M8q0l7M6R5M1L7J92Q1j93k48
-21587c273j08l4m8l1j19k48j58M7J32K52K23P6N5m4j30p1N4P8k0m5l8j73j24N5J27Q2N9J42
-21559c282Q2j0j4j2l1mQ1k3j5P4J1p2j88j35p4n6o3q7n1R0J24Q1O1J25J07j7o1O4N5p2p8
-21528c390o6rJ18N5j12q3L6Pk9m1j9J7R1J30L7j1l6l4l6j82k17m6R2O4M1J01R9Q4N7mn9q1
-21496c426k5J06R6Km0p4j26o4R4J90J96J16O4q9j35r5l7m3K5J20L3l5o3k7k7l7l7j23l2J28
-21466c365k2j56m2M9J29J44L1q3jN0m0mlj7k9K1N2J8o1j02j07m0m8j21p2rk4rN1Q1N1L0M9
-21433c599K5j5M4J02M0k4j20k00j73j50l8J02J29K6l2k6K2L8N2J10J14K8P7N9J13M1j47j25
-21405c527o1r2m0Q8J01K5j4k4qL6J74K12j5r8j52q3K4Rk4o1l0QM5M4q2j52j19l7R9J83J99
-21374c372N4j01p7K5R2J01M5j3M5L8j27j40o8n7j0j4r0j39m0J23J33J32J37L8n2n2o7p8M
-21345c530mk2P2N0K1Oj1K1k6k3O7O3n5j43j27p4J2Q7M3r1p2L1J45J84Oj03l8J19K14R6j57
-21314c239j69om3p0N9R7J38J48J06j9j45n2J9o3j46j04Rj0L9R2o1j39m7MK3N4K7J02J78L9
-21284c179j47j57m4o5n5R5J73L4mM5l4j81k49k2O0J20J49P1m6q9j10q1K10L61J38l8ln6j87
-21255c291k12r4O9J30M6Jl8n1O9L0r8j20r0o9L8J72J02q6m0R2Q9k2j71k28m6N0J01J13Q5
-21226c469R9j0o9O2J45J4j49j91n8KJ12K01L0q4l5K1N5Lj11j07o9k8J17J07l5j45j32P5K12
-21197c437Q9k9J9R2N2J5nl9j2ql2P3J01n5j71o5O8L3m5j4k8j5k5r5q5q6m1J29J47J0M4J29
-21165c286R9j2j78k02j8O6n4j70j36j3K43K91J21K6J1l7m3j29j58j17k9J7o2j27LJ04P0J04
-21137c616J35P7n7p1j62o6K39J58k2j78j50m9j6Q7J29J67N6j03p6O1N0r2p5P2N9m9j19n1
-21109c662N4O8M1k9r4q8j5J0o4q3J14K15Q5K1K1m7j35m9m5j65j43K7J63J51M8m6k5k0j65
-21080c857k11o9Q0J31J54J01M5J29J59L7j20j21r0n6o4OM0L9mN2L9J17K37J25j64j79L5N8
-21052c351o0j19l6Ro9r4m5J38K19P2J07P7n9j54r7q0O8J24J0j60j45n5n9j14p9L6J05J25
-21024c686J76J23m2k00j85L2Q5nM0k5j10k7J4n7p0n3L7J60J86J11P1Rq9M0J0j65j59q8nn1
-20994c923K9Q7R1J22L5j3k0q4n5J0N6J53J46J31M1k19l19k31j8O9Q8J30M0q0p1J6j5P4N7
-20965c673j17q6J18K12J72M1q4j25j6j9p3l1L9O4J01K5j7Jj0k5M0M7n8j02n5j3k1J1P5N3
-20935c526kJ8mo5k3O1R8R9K2k0qj8q0p8o2l4p7p5k9j6j3j0Q7M4j01j12k8N2J44J61L0q9j02
-20902c756q8o7J0K5Q0J53J41l6j56j37O3J14lq5j6%j01q6J0R1N6J2Q0J15N5R3Q0r7k30j65
-20872c845K3J78K8r5r8n5j0J44J53K3q9p0rj6L2R3Q9J4j49k23q2K3J9Q2J05N5M4J01J52J33
-20842c250l7j70j41j46n4L0n3L9J32O7k3p2l8J3P5J1n4j26j20n5Q9J66M5n3m2p8j4Jl3J2
-20812c879O3J30J54O0o1q6j16n6J05J91N2KO1M8OL5OJ1L1q8j75r3rj3j43m9J22O7j8pJq0
-20780c728o8j1M7P4M0j8j34o9Q5O1oJ13J72%k3m3j55j47j9P6M0J4P7k1mP3J20j9j34l7k8
-20749c672k5L7K1r4j04N8J10j17k20L6J52P4qj67j89J8R3j8m1p1j60q0Q9J86K74K90K44J69
-20721c115J5j29k19k60j72j77j44Q7K09J22O9P8L9n1j55p1oN2L1M5Rr8o3J21J08J7q5m1P3
-20692c711k3Kj1j02m2K7k1rlJ3Q9J38J5l7Q5J04o6j18J0P2L4Lp2j27j08o2j7Lj6k4K3l3%
-20659c984M2j47j30Q0Q2O4Rp6M3J88J88Q3j05j87j48j66j28l3j8J3K5J5J88L37L07N6o1J
-20631c462n3r9j81j06Q0K5n6L2R5Q1J14J19pp5j72k62j39O8J55J02m4r9n4O3P6l9q9j3L5
-20602c905P6J05P0M3n3n8P4R3l6r8j20j19o8k6l3l%MP8J14R1K2P8N5j01j87p0J00R2k6L0
-20571c778P7%k8P4j0l2R7J36Q0j20j48j31j15JJ37J40o1k10j27o6l2J05Q8m8p9k6M5J05l8
-20542c964j07j0J61J52n1o3J06J47P2p3q1k1%Q6J34J43O6lj9k3r2j10j13p8n7r7L9pl8P7
-20512c824N2j00k69k64m3J08J15J58J03pnl5n5NO4k9mO1K5k2R9J24P9Q9N3p3j55j35J4L2
-20482c839j23kJ55k8r3J2r7r9lR0J20N6m1j27j63n4O7Q6L4N7N5o7j03n8q4p9m7Lk2O6J37
-20451d191Q6jq2n5o7j5J38J55J10nq8k5P3J8l5o9j26k02j74r8K0L6Q1J43J30J23P4k3l1n4
-20421d154j9P9J67O4rl4j68j92q0J4Q5J17J8l5k5K9J33K6m0n7r5m3J8J49J82J3l5R2Q2L4
-20391c684OK0l0r2r6O1J21J9q4j37j52j15j24k0o8r7O2J05J33Ll8k5JO1K2j02l2J0r8j62
-20361d532JP2P3K1r4o0k0L6J12jp4rQ0J28Q0O7j2q4k6L4J7qj8o2r7q3k0N9J8R1K68K21J8
-20328c804N6O7j20o3J1n8j84j75k4J00J49J21jj12q5K6J1j5p9o3N2M9M6J88J97l4J0J41n5
-20299c648j96q1O7R1m5r5o8r4j24j14r9q9%N7J1J7M8J9j12p5J06J4q2M6J54J64M6j22r6L4
-20269d266o2r9m6l3jJ28Q5q7j26n3O2O4m2j72j62K0J14O6rj7L2j0kJ5j0Q0J10J9j1no7l9
-20237d524N8J12l9j60j57j99j03J8Q2N2K3J3kJ17P6q3j05p1n1oJ03K31J86N7n2k16j10p1
-20209d821k2J68K30N3l5Q8J35L5r1q3M5J7p6j50r7M3Q1Lr4r4O3J23J09Q9L3l8K8J23l8r0
-20179d263n9q9j5N9J08J28oj29j39j32l1lj8K6K7L2N8J07N9n2o5l8r3m9R9O2j9n1n5l1o7
-20148d639q4J7J84K35K75L22K02L4o9j85k20j56j59qJ51J05k4j4O4O7J1J5nl4PQ8Qk15l40
-20119d367k82j25r8k4M5R9R2k9m1N4Nl7O3J4j16o2j7k9M2P3k1k6j9k4pn8q1R2J70M9q6j85
-20087d936k21r1J4K7R9J31P6r7p1O5N3l4NR9R8K7j60j69K8J09J63J64lJ1J03M3j7lJ5p3j90
-20056d735k56j93l3J03P0K9M6Q4J84Q6l2l0p1J1J56R0m4L0rj13j47j62j43M2J73P9LJ4k3
-20027d791k6j08k11j20L7P9J84K01J29M8j20j66p1M1J15N3j1jol3n1j07j20r3p2j9R1J10
-19999e038R5J05n4j44r8r4q1k3k3nP2L9P4M7K5M4P9J01J67J21K4k6j35j33kJ5j2m7j24p8
-19969e109M4J06L7p4q6j5m9j48k72k42l6J28K65K69K07J09K1Qk9K8N4k3p8l1J5l2j13m2L5
-19940e053m4q7j45j35R7J01m5MJ08K01R1j48j12l1K7l8P3J03r9j96j42q8k3O1J09Q6L4N1
-19912e240mo4rN5J28J01k4m1q5j29j49K0J15n4q3j2R8J15J07N5M2O9J7j6j53k47j63n4P3
-19883e532P7j9r0k0o5p3pj7n8M6J81K19J35o1p9JO9Q3L6K3k4q6n7p2j04m9qn7j92j91j04
-19852f095N2Q9J12M1n6r5o2Q3O7M9J39J57K5j00j39q3J08J10lq9k1j12k63j82l0J20K16J74
-19824e788M3K7k5j18r0K4llP8J14MJ2n1j06M5J07qj08o8o1q8k4m6o4o0j06r2OQ3L3M5N7M9
-19791f182P6m0j38n5J42J59l4k9n5j60k9N1m3j15o8K9J72J34M3Lk40m21k72j5J69K01R2K6
-19763f599j2n5m5P1R1N9j0j25n3LL1O4J8K8R1j2j05l6j62j83k4J51J44j7l4n2m9RO6M6n0
-19732f751j07j60l3L6K2M7L1n1m6j23p1J14J61P5l6j11j66r8j07j30l5M0P9J83K08j6j87
-19705g232j1R2Q3m3k20k80n9Q2O9J03L8l2j38k49l00j78m7J9J26J21k1j94k55o2J21J17N9
-19678h291N2J66J83Oj60k42j78rJ03j7k0J41Q1r7j58j20j07m6q3j37o9m7r3l1N2n0p6k7J2
-19649i262m3o8m8K0l4j81k84j32Q2K1j20n0Q4N5k5j35j20p2q8l4J02P3n5q1p0j63j91j50
-19621a0969j44j31q1r5k16k42j15p8k23k92k12j46j10n0j85l67k95j57j67k21k09j83k35
-19598a5123k77k12j85j65k67m29n11m70m28l40k19l14m34m41n33o40p15p56o30p58r84j032
-19576b5863j072j096j274j655j878k052k378k601k741k865k494j027K256Q246J5676K0162
-19560b656J8557J2374N527O62j851k802k961k820k498k220j993j684j542j494j394j214j023
-19543H968j018r49p45p33o58n65m43l79m86o96o56n16m61m20m42m18k69j49j20j42k14k69
-19521a780k89l42l70l93l69k93k28j90k51k91l01l28l50l43l13j76J90M68M66K96K2j60k30
-19498e555k97l72l40l80m02l36k95k33k71m28m86m75n07m53m09m36m22l20m52p04n92m84
-19476a4649n39n82o86p33q58j077j232j253j255j392j599j757j931k317k615k864l052k818
-19458d3209j774R88O663J4657K0811K0485J4211O601J058j847k986l247l054k705k328k056
-19442B2268j952j829j599j383j203j114r94p51o50o92o99o70p16o74n66n51n31m15k83k98
-19422D698l62l48m36m05l71l58k65j64k51m09m29k93k28j93j2J38O9j87l05k15j11k34l82
-19399a053l42k87k53k71k40j85k67l30k62j13n0k37k70j82j88k75l10l61l89l93m93n34m90
-19376g775l98l49l62m16m27m70n79p08p46o33n96p07q74j112j381j412j368j506j716k068
-19356b5603k376k501k649k792k627j637Q53N627J2706J9016K0085J5259Q056K273j035k589
-19340D0066l040k911k562k349k107j844j675j409j147j089j060q47p56q56p99o54n39n61
-19322A3861o77o14n34m54m45m85l97l28k89l13l04k53k55l32l29k56j91k38k86j91j88j90
-19300F312k19k27j47l7Qm5%q5j94k16m4P5O5O1j65j77l8n3j87j28j37j91j22M4K3k35j23
-19273C818J95R7n7j16k17j40j07L8J42l2j76j53j92k60j70j59k9J71J34P4k8j27j15j02n2
-19248B437l5M4N3l0m7o5n8j04k16k60j92p6K9J18J63N6p8m9k3l5q7j20r4q0%P9J04k1j05
-19219A308q6o0J4N7%O8R8L7n8n0QMq3l9oJ1m6j75k08j03M7Q1L7p7j20j28j40k3J23J66M3
-19188G00r8j03jJ5o9o7n8p2j29n7l3L5P4L5R8R2q9k00r8J00P6j9K3J61J76P5m8p6q7m3q4
-19157B29p9KJ6N4O7N2jlqm5p4j09q9o5p9M5J21L3l9O9J36R1J7n1p0J5m0j11l2%p8p3J08R2
-19123A01j47j92J7J17O2M5q8j90n4K7J8R0J58J26M9o7r4r0k9Ol8m9J1J39J19rq9r3j4n4m4
-19092b56m7j16o3J12K23K45R2j05j58k25k84j47k5L6N8K7K7k2J0J1O6J05p8k27k17l5J40
-19065h53J41K32J24n8j17n8k5p6j85r7O1N8J7o0j67p4N9l0j25r6n2JM6k9K8J53J37J1j31
-19036a165r9k7K7Rk4M7N0k9l2K5R9L2l5j2N6O7j2K8K7Nr0k05j47K0mj19k0J51Q4m3n2Q7J48
-19003a153K2o5q8MO5L8L5K3j1N6J62J32M5m9lkk00k92k26p4J8Q8Q1o3q5m6L2M8l4J8K01K20
-18971a103N0k2J2K5lo9n3L2l0j27l1K6K6J23J02p4j63j81j05r7j4R1R0j7j05j07q0j20j09
-18942b033J8J23K54J92%q4J3J48O1j34j39m1K2L5O0o1o7M9J9j07qN2Q4N9n4o7m9k2n9m6Q
-18911a774P8J49O9k6No0LJ05k7r1j8q1m1Rm5L2J21oj37j41o8k0O6J32n0j84j23NL2M8J03
-18880a935J08P6Pn1n9k2p4j31q5r9j05r9KM1L2R6L1rP0J7J3J09R1n9n0l7o8K7j2m7l4r4j07
-18847b457N4J50m2j17L5J59K12R0m4j30p3mJ11R4Jm8j37p9K2O8K1p2n1l8OM2jM3J32J23k3
-18816a953q6j42k23p0J11J25N3J6j31j11O6O1p6n3J79J60K7R6J22J10J47Q0l9j42j40oM8
-18789a771j19j46l7M3m6r0j8RJ9r8j46k0R8J94J20m2o9N2K2n8j59j12M9O1M4R4R3k6n7j8
-18759b134n2l7O9L9K1M2L3l8n2m7j15j18N9J67K1n8rR7P3j6j0M0M7p8k25k26k23j21O5P9
-18729b707O3K9K9m7o6j4L5J06O8N7O7l2m7j5m3N1Q7l5j32j38j12l6K8Q8J44J49J33J48L7
-18700b105j06r6n0M2q4j66r7L2L0m0j8J4N7J02O2P4qp7Lk1j69j60M9P3Q4J01K4L2K9K0n0
-18669b419j55r6L4M1L3k1r3o0M4J67J68O0q4r3%O9P0k6p3r2q3%j17j46O0J15N2J05N4r3j53
-18638b732p4J1O7J29L5p5q7M3J27J5j17j72r7L5J45R3JRj1J30K46J84j5j80r8J6n2j14n1
-18609b589o4k1Q5J60M5r4l5O%j31k34k06j44j1O0J4P5K56K08l2j03l4j4o1p6PJm3O1M2J3
-18578b859J9M1O2J39K82J63J6o5j57j52j54j78r1KR1J29L3r0lL9j5l6kn1j36P5J63K1kkq3
-18547b801j67l7J77K03Q8k3L7j0p8r4j1P1nq5j10J4J15Q9O4L7K9l2l2m1q5R5J95K3j26j72
-18517b672j06p3q1j29j72j08N8K23J79L0l9L7R9R6J19R9j2j36r1n7l9k0j00j64q7L6K3J5
-18489c072pk1O3M5n3j06j38j5J98J83Q4m4q5K7M5mo0n9j42j40rJ08J53J59L9r6j02o3j30
-18460c242j68m9J66K25J52O8O0L1L2j5o3q5n0PQ3M3j1N0J80J82Mj46j73j05L9N5kp3k4m2
-18430b871j46OK06J78L2RJ6o8j19k5J6J2J8M1Q1M2o0j52p8j4j47j48j37r9k3Q4J19Q0O6Q5
-18400b996o4j39n2j8L2O8q9j26P5R7n8j62j22j5J21J10O0N5P0J68R7Mm2q9k8J6J18J50J12
-18371b647Q9PKNj18k34k35j24q6N3J35rK3R0k3l4J45Q5k5Qo3j20l9m7N7P1n6j43j39p9JN0
-18339c400L4O0J60J65M6l8j12j61j89q8o8J4J10M7rJ5N7m6q4MR2O4l3M5J36O9K5M7o4j17
-18309c219j50n2k0p2j01o0M7J40J75J02n9j02m5m5m7O0N5J4P3nj43j20q5o6R5K32K12J40
-18281c046M1r8j04J5Q7j4p7j6p1j41j35p9k4r8p7R1K53K02M4l2M0J6r7j41k9N5M6MK0k2j59
-18250c546k16l2N2j2l9K7J94K06M8O2J33J24nj97k17k4P9P9J54P1j8Rn0j83k34k21j44l7
-18222c937O6Q2n2k0M6MnM6N4nl2k8K0kJ0nR1j5j25n0k0K1lo0J02K42J29j1p4o4l9j25j80
-18189c939k52j65J70K15L7m9K2K1pM2J8O8P4P9P6L0o3n8r2o5j9q7q9j9R9J83J51J20l5j38
-18159c672j40j4J40J73L9n3o0m5M1r8j83j5R7O5oj14j94j85l3L5K2L7Lj00j65j62n2N6lM5
-18129d541K32K78J11M1q3k69j86J0J6p2o7J00K49P7r3n1K3J49Q0qm7o9j04m9m5j01nJ1r3
-18100d506j02P1J45L9m5j01m5N4N7j8j24k7k0j04k01j01J33J60P5PL9K1j73j43jK0P9R1J7
-18071d703j01k6K0J9J43K32J78J6q6J2N2K1k6j88k78p2J60L07K07j22k24j17p6n8Q2M0r1
-18044d679j49m7L5O6m4r7m4m8K7J04P0K4J9j3p3m6k9n8j08r9q0j09O1J66P8J1p9j04nQ8J38
-18013e024P8N5k9j74j79r3kR7O3p0j52r0l3K2Mr4j76j79j15nQ3J13O0j9j3qOr5j25l9ll8
-17981f174j12j30l6lo2j05j15r1K6N1J17J89Q2j44k86k80j70j22mR5K07J72R7J97J56L0p4
-17954f489j24k45k62j00n7r1o3q8k37k53r5L4r1j76l3j8J2J7n5j50j72j9K7q5j99j48q3r2
-17926i335j42k45l47l31k89k59k00j77j77j73k05k07k27k39l25m20m53m59m23m62n30n62
-17904a6187n19o15q05r06r37r57j179j445j577j713j956k240k536k953l613m370n011m956
-17886e4475k906M699K2756M0105L1361R952j551m896n037m518l910l402k843k402k127j887
-17870A8919j705j578j107q36r35j052r54p84n56n81o29n59l99m02l58l70l93k69k30k47k47
-17849D728k43k15k91k65j00o0j83k07k00k28k53k46k29j28k7n4j32j09q3j06j55k46k51j90
-17825E27L6K14R7j36j69q6Q4J63K7j01j64j97j59L7j6l6k5pp1j10l6j10k83j51J42K23Q8
-17798b19j47k37j12kN2k9j53j71j64j33L4J88O0j37j73k2Q1L6k6n7o8n3L2L5m1%Q0Q9K4K5
-17768a208K1K8J07Rj34j67j01k8m9j53j05j9k0o3j04p9kQ9K6j20p4lJ25J41pn8J1J81K40
-17739a516J2j81j00L7Op7r7p5j15j74j94K3R3M8m5j25j32p2o4nj1l7L5Q7Q9J0p8r0k8OL9
-17708b731J9p9n5l4j1nj3P4Q8L6k1q6r9q0k2L6l4%J03L8j38j94j38J1J49J05K0O8O8L1q0
-17677b974j71j49j36j16p3r5l5Q3P8L5q1j18l6N0n7j39j11j16m8o3lJ28J14J33J51j0j65
-17650c924j58o4K7p1p6P0J03J35J76P6K6m4r7q0j39j61m8p7m6P2P9N0j6j05j2P5L0j00o6
-17621d365R9K9rMj00j70j81j37K1M7R1l9j57j11r5rk1o1MN1j2o1m5j8l5j10j23j0k1n7k0
-17590e621lm2l1Q6P4q8k09j65J2k2j40k06k77j95j5P7R6J4j66k14j75o5J2j22k11p7K16K33
-17562g224K6p9j32r1r5j26j66l18k15r1q6n2n3j76k48k27k64l00k11j16k21l47l63l09k93
-17537a1777l40l25k71k74l41m07m92n55o95q78r56q90r54j088j229j396j521j679j864k160
-17517c0092k590l124l910m670m944m714k878M447K2009L9582L2255J1222j051m877n088m566
-17501C7011l913l399k923k537k186j878j546j425j233j064r06p88p35p86p11o69o56n86m80
-17482H590m61l44l33m09n52o16n01l32j89q3j76j96o5j6j49k12k63k32j58j58j33n6qj58
-17458B790k32j53r8r5m8j07j41K5k0j45r2J7j16k51k19j30r3l5L5J0j41o4m1m5mjO4L5j18
-17429E87j19j37k22j82J0K15J92j2j05j20j9Pl8j0K5j06j54k9Jj28j90p9n5o7lL9L0n1M4
-17400f76O7m6q1qN8pj32j43j59j53n9N9O5pj29j91r4N2J31J05M8m7p1k0l9o2j1O8L2q1j93
-17369a724k01j62n8M4R4N1O4K4O2J2j18j92q5L3N1p4j87q3J18K18J1j43o7qMl8m6j04p1Q
-17339b567n6j14l5O2J09M2n2r0q8m0l8o2l8n4n5l3N3m6q5J9K4l5m4n2j06m0O6R6n0j90j65
-17308c664pJ1n4L9J1j25j82j99k35j48m1j1JJ0l3j44j40LJ14N3r2j00l0m7o0k7Q5M1q3n6
-17278e110Q7J24O1km4m5j01j60k21j64j56k04j55K0qm1q9j60j40j09j12j15k16k75l05l20
-17252g960k20j41l30m49l96k18k38k81k49k34k26k22k81m08n06n87p21o97p19p11p75r63
-17230a7532j172j264j396j495j754k105k477k885l360l860m554n022m808j974P831K8509
-17214a9318M1737K6868O130l338n492n259m681l984l289k768k459k158j752j413j296j215
-17198A6313j086q93p84p27o35n47o13o71o43n30l25k68l22k91j44m2r7l33l33j87k21l03
-17176F318l13k20k34j53j0r4k73l46k47k04j96k0J12M3N7r4k55k06j53j67j98j54j9m5r1
-17151B838m5J23J64R7K0l2q8o5n4j38o3k6j38j60j0j7oj09j61j21J6P3OJ8j9j58j62k24j54
-17122A405K4J88J81K3j5J20J07q2l7m0j08j11M0J00r6m6n8j45r0OJ85J55m8j69j31M4J72
-17095A574Oj98j61o2N8J33R8m0k17k29j24m4p5j46r3n4J3M7l3J4R1J08M3k4m6oN7J02Q6k7
-17065H51j33k07j40p8k20j15J13J09J01L1PL2P8Q1N5M9K2r2j81j15j9n0m8j1Ll0L2O1K9M5
-17035B60l2j10j30m3p1j62j02m6jQ4J41L7m9KK6k9N8N2j44j83m0M7m8q3M0L1oR6J23J16J20
-17004d6j1n9J06J58N4j56j91j31m2P7L2K1J5Nkk4j29j56o2NL6L1L8o2r2j4OQ0J15J10N7n7
-16972b88j58j68j25l8O3J00K8N4R8J6J4P7N4M7m3j28o4R0Qj19j75j44k4P1J00j1j05kJ58
-16943f14J08l9l7n6o0J1P1J7j58j19L7L2NK9J1RK1n4J5R1L0p3j12j1Pj43p8L2J3O1J25J67
-16911f62P3mj2j01jJ36J24l2p2pn0q2q7j17j01mM6R4O7L3K6J2l5j15j58j11m4Q2J47J43J48
-16880f64Qj08r6r4q6m2O5Q9M2l8j47r0M4J29J13k6q8q8n7ON3M1j3JR0P2M5J9J6K7L4k8j45
-16847i16j99j86o6O1O8L9O8j0n6k8p5r0L9kr7o5RO1J76J39l%L1K8%l7k7PR6Qp5kQ8j0q7L6
-16811a077J67J90O7j06j40k64k92m7L8MJ5Q0P2j5PM7m2j10p6j2N1p1j47l0J03J45m0j13O
-16782a590M8k1j87j61m2N2L9N7Q5N3m5j3R3MK5J04J4o5n6L5J09J8j10k8J63J35J2q7o6rj1
-16751a445oL9n6j36m3P6R1L2L3J14J02Or8q1L3R2KQR6R3o1j10j29j28l4L6J21J63Q5o8k00
-16720a373k34r3J22J34L2m2r3o1m2J8PqP0J51J99K19N3q8m3P6O3KK3j01j94m2Kn7q7j7%r2
-16688a496k14j64m0n4k0O6K5l2p8N7J19RLo4o0nJ30K11R8M0N2J02Q1k2r8j67j39o8NL4M9
-16657a640k3n0j0j8P1J29Pm3l1O8J2j63j38n6RM0M8M9M3rj3Q2J27K7j44j89j4M4j03j14p
-16626b009j0m3o3Q7J36J15J51N6j4M0J64J38p0j84j33MK27J35k5m0m0j8R0O8j53k60j35O7
-16598a719J46O0O0J52N1j97k44j6N6N4Nr0r1m6l2j5o6l8L5K0Km1kJ8P9R3K8M6J52P0j62j11
-16566a743l1j0q3j54J4J71J18lJ6J7L8l6j53j06K2L4L0J5L9l2n4k7q2m3mk7o2j15j1J99J92
-16535a871J7n0k9N6P4Q6K21J87o0j69k26j48K9J62J35Jj20p4O4Q9j9j38k7R1Q4L8oj8o8o1
-16505a750OP5oj23r9PK9l7q5n6l7j22L0J60J62J80J22N6Mmr3j82k4N4k9p8m7j7M7R0P6O6
-16473a625p3j56K2J02l7j11j07j04Jj3j20j18r8NN6K8J24J84J42N8l9j8k5n3j0m8j01k2r
-16444b165qo2J8R9N9MP8K26K84O8j63j59p3n1q5j22j2J50J38Mm1j10j43j00m7jO9J13L1o4
-16414b065p3rK2m8j2Rl0n3pj2J2Q8J89K86J00o8j11j19n0Mp4j14J6L6o9r5j58j16K4J05J73
-16383b219Oj66m1J63J08o1o4J5L1n8n0qJ15K41R6l1p6r5M9J17M8o7j52j03L4N8L7N6M1n0
-16353b026j14j28j7J38J13rl7Q8J10J04N3j29p7jM8L4j17k15n0N8O6j7j21q7P5J46J23K7
-16325a962j37j46P5J72j3q8j46j70%R4O6o1k3J43J35OR4J75M3p9l8p5r3j56j60n9M8M9o1
-16296b367k3l4p2oJ41P7r4j35r3o8q7m1J21J25J1m5j16o7P0O4m4j38M2K08J51J88K08M8j60
-16267b136k55k10q5Ql6m3M6J25J04J5k4O0P4Q7P3J21J07Oj40j39mO6N4K4P9J21m5j40o2j3
-16237b162k2L4MJ1jl8k6q2k54k18N2J99J04K2K4L4l7j92k19r2O5J91J84K5m8j1on9k1j8n1
-16206b608K5J26J28J72L9p0P5R4m7j37j20j14j27j39n6k2Qo5j0J74J65K13J17o8j27j02k4
-16179b500K8m2j33j31n9j0P2K04J41M4o4j92j53lO2Q0J12K3q9k4N8L0L7j4j34j59q9n4j62
-16150c121j33L5R7J2M0R3J51J73J08j04j02N3J54J34J9j22k19j55l1L4J47J0l8L9O9J50Q2
-16123b425M7N1n4j22j31j35j00n0n0K0O6J5%n6J5k5j09o6J12N9K2mo7n1J31J00l4l1O3N2
-16093b757K8JL3J33Q8l5r4j9L9K0m3j05j07r1n6M9J4L5Rj13j8M2k5J1Ln7j41j84j20k8J12
-16062c376J28K8m3L8P4M5N7Q8Rm9j50k52J5K44J50J22Q3J6q1j85j42k5J1q9r4L9P3l1p2p0
-16032c439j1J15J17n1q3j4L4M6k3l5k3m6j44j65K1J18N7j6n9L5O4K7K7l6j74j90q4M6M7k9
-16002c868j1O0J43R1L8J7l7q8r1O0K30J48J1K8M7k2n0j21q7j3l0j3R4O1K6j5j26j56l6j2
-15972c722m1L0P0jj1J09J57J43O8r6j94j85j22O0O9M8L7m8j03j62j89NO4L0J05J08J3J9o
-15943c745j49l04k71n7J31J05p9j82j02P2J86J22pj38j51q6k2J30J95K9j21j77j32nM1M4
-15917d673R0O0l5r0q9p1r4j22k5R8O7j08r4J9K9op1j23j41j20l1nj1n9j85k06p3n4j9o6o4
-15886f272k0J5j6q7j87j74r8J1R7R1J41J16j2j05j47j11k02k19j50p4j54k11k55l21l35j14
-15860h793P5P7j65k39j43j10o0o6r1j86j81k01k99l01m11m41l63l61m20n79n92m90n70o40
-15836a5550p02p22p78r47j051j168j329j569j914k241k564k801l091l566l855l430j032N778
-15818d2532J8348K9535K6114J2356J892k710l932l892l488k997k549k190j914j707j530j370
-15802A7434j286j207j075j000q23o04m47l83l08l80m82n36m28k65k04k96l81l55k77k79k72
-15781F146k04j83k27k70k37p6k6J9j11k43j86j30j78k86k06j16p9o1j26j56j56j16j48j44
-15757B500j27j7O5J11J24o6k95k17o5j0j13n5O8N5K8j6r0j83k02j07j8O8Q1j1r9j70q7M9
-15729A201j3j02q8M3N7k6j9r0j63P3J42K9k5q9j13q4j03r8p3NO6M3Q6l9p7k0l7j5N3P9Rp2
-15697E40n4J02m6j94r7L8pj06j1J10Kk14j70m0k4M7J95R0O1Q9J14R9%P1P7j48j32j1r7k15
-15667F9j83p0j17q2L3O3J6LK7mj3k3j41j44P5K75J23J7p0j43j10p7j4J71J94q0j62j12j6
-15638d95J01J41Mm4K1qj7Kqk1n3j22j00j1j4K9k2j39q2q9p7j0l4p8l1L6J05J00N4J02J21
-15607f39N1j06j79RK26J54o1p4l1m9j08j38l8M3J2qN9P0O4L7PK0NJ8oj5R4J2k15j92j18k2
-15575a118J07J58OK8L5o5o1p2q4Q0J87J26J76K14Jj14o1l3p7j08p5k5qo1j62j88N6J71P6
-15546h91K1P3J7q9j42j93j88m8j3Q7J64L0m9k4l6o8o3p0Q7K14O1l2Q0J31k8p6nK0l8j38o6
-15515a272K0R4O8o4j82j11m4j29j10J68L56K15R6k3j40j96j59l8O0O5J4r5j44j52j26j05
-15489a934K7J64K39K07Q5J04O1p1n3N4J00o2j81r6n7q0m4nlO0J25Q5R4M2LlMl6q1n4q3k7
-15457a416N6K5k1n4jJ45R9K2K6k3l5o3o6Qm1j20j00L0N8N4K5P9N9j09j11L3J55Q3p1j45n3
-15426a472J4J20K09Q2j20k32j33o9j06n4K2M4J09M0MM9P7N0M3Q7Q6J13Q7N8J3k3j00k31q2
-15397a315Qo5KJ00qm2k5o5k1N0N3O3J07N8j40j66q7l3J2N3po1k3M9O2M9L5k5k1K9N2J3l3
-15364a342pJ5n7j24r0m4LJ02R3m8o6lp0nJ23O4j08j9J08J57M6r2l3J2j21j01p7m7n0o2K3
-15333a820MrM6N9J6J0J8n5n0m7O5J06J0P6J15J37N6m4N3J15j12k82k03j38q6K9N3r5j47k2
-15303b142J37J75P9q3p8k9j2p0j38O7J30O9J35J07om6M7J47J35M6j21j90m6O8J3K7P4R6K8
-15274a381j51j32p0m8L0N3M8P3J09J43J55J17m2j94p2K3p2j27j10j20j03N5P6RK1R9J02o4
-15246a573r7m4J3oO6J29J2j21k4P9q2j41o3L9J19L0o0k1Q6N0ON2Q0K2j66j93J02K62K40J13
-15216a091l9j42j60q8l6ML8J5NJ5M2J02N9oo1n9J5n5j21q3r1q5L9N2MQ9O2j05j07O5K10N5
-15184a458o3r3m1J7L5L3k9P9J25J36M3j10r8P4P5K4R5J25R1M3J23Q9l6j36k28j63mN2o7j32
-15154a399j02j85j35q4L3K02M7j53j00l9o5j06j1K72L55J45j10j61j67q6n1j69j31n8J17
-15129b141K42J80o3j48r6j68j35j00j49l9J88K43J62K31L28J53nkm4o4Npl1l0j0O2N3P8Q7
-15100a220J67P5j48k33j54mo4k6L8O1Q5J73R5oj2j47k08q6N4Kn8L7J0k4j0n1j11j30L1P9
-15070a785O0l5p5oNrl2l1j01j18l6k4J10K07R4p1n8J22J23PO0O1m5j5p1j76k57j31J53K63
-15040a811Q8j44j76n1m6r5p0L4l5l3L9O5J02K05K02j6o6P2M5j7J04J68O8Rj8k3J7N9M3j92
-15010a473l52k78j09k1P3L6j1n3m3K5J17K00J40N4N7J12M1j08j00on6n0M2N3P9J27k6p1J01
-14981a500R5k6jJ01J42R6j1j66k68j69q8j88k11o0Nnoj6N1Q7R1J71R9k8lMj5O3J19P5O5O0
-14949a437P2k0j08j08K1M8j13k17r8L1Mo1j6nm8q5j28m2J9R4J39N1rO4K46J60n9p1m1j06
-14919a823o8k0j33r7J22J22q9j60j09o7J8J40J17N0k5J0Q9J69J45q3o0L7N8O0j3OO4L9l3
-14890a534r4k3L9l4j19j09j9ON3N3J3j9j8m9J06K84K00r6j94j54q9m3N8J19J6q5j37o5O1
-14861a873J75J74J00M0j7j32k24j96o3J11J84J32P9L5r6j80k08j80p2J6M4P7J21j5l1R0J38
-14834a771J34O7o4j05m9ojK8J9O6J76J53l0j82j86r4o0J0l2m8LN4J04L0o3j5N3Q9Q1J61J26
-14803a352j5k9q3j71j21n6j1m2j15l1ol3o3m1Rom0o1l0k3L4J08R4O4J16R6j9o4pJ50J67L
-14771a578l6N9Nm3j22k08j99m3J06P3m6k06j32%J7k4J3P2J09J01J14J49Mj65j04j07q8n1
-14743b330j5jOR7J39N1ppp5j61k31k27m3P0J23K05J91P8no3J9J33J54J24R2O3p0j28q4p6
-14713a978J9J19N1k7o2k0K8k6o6O0J22k3qQ0J16J81P9j08j86j75j16k8n9n7j5j6M2Q3Q2l5
-14683a943RP4K1r6j11k0M8M4n2l4J4L0N1k4j75j32M3P6q5o6J5j5M4J86J89J23L0l1J10J38
-14653a539K7j48k17j26j39k70j65N0J73J95M7n1P1J11m2q5J5L8p3L5J20J19N8K1m6o3Nm7
-14625a926p3PQ5J9N8L1o2j02p1k6q9r9p4M6J32P7k7j11RK06J97l7j17p3K8J37P9N4P2J7n0
-14594a683n6q6j52j38K8J25M8k7p6j51j39j04RJ98J69N0k9o8J2R9pj43r5M9J05l3o6J05J25
-14565a931J08J72J34k0k12j68j44j16R7J12L0J12Q2J7m0n5k9k3r5j68j21l0K1k0q4m1Q4J52
-14537b176J22J42M4r1q5p5m3j0N8J20O1ON1J07J9o4r7p6k7k9m1rJ22J18km6l8K6m4p5LO9
-14505a960O2M4n4r8M9J89J32J2m7j72m7J33J16P4l6j32p9Qlr5o0J08R9l2j54j67o5l0KL5
-14475b168J5O4J35J10N6Lm3j32o8J7P5N5m2j41j39OQ6O7N4K3K3O2J55J41M4j52j71q7j16
-14446b068k2P0J07L7M3l5j24m5N9J09N5r2j58j29l3K1k2k4rk6J13J58J47R8J9n9n2K4Q9O6
-14416a683lM5j33l45k18j02q2PN4m1KP3O0P1P3R1OM2K2k3QJ1j3n2j12k7oj7Nrj35n6J65J12
-14382b210k9N0K05J72L4j72j87K9J24NJ9J28N6j2r5m3M3k3p5o1j07j0oN7J05P9o2k05j65
-14353b356j71j09J5P7Q1J57Q6q5K5J61L5j3o3j52p7O2Q2J31J23J9m5L6J07N4k5M7o2k10k06
-14324b276r7m6j65j61Q2J67N0RJ49K19K54K38J18m2j66k11j03J2J8j05r5J56K33M5J1J17
-14298a589R6Qj68k95r7J27op7j09n7j9m9L3P4MM3J23P6J1k3j5Qm1k7o6Nm4j35j07k3M8j8
-14266b309n8l1P1P8O6J38M9q5q9j03p8K3Q8N7M2j7o0j2q1j16m3k7R6K66J75K3L1J22J50N1
-14236a583r4j71j32p1O0P8j1q1j73r5P1N9n1j70j01J5k7l3N8R0P5J4M8N3m1o5p5j29j1Q8
-14206b405J63M8oL6q4j61j36j98j30R8J67J71J50J00J73R8j52k29j28Jpj16l4O1R8J44N8
-14179b220j07k2P9L8J6K2q1r5l4n0m1M8k3j16n2O5J53K00J14J8pp4j42j09J65L12K21J1p1
-14150a782p6j05j23l4P0Ko3j05j02N1M3j53j55J30L03J01JK6Lq6j65m3J46J63O8pN0P5O2
-14121a705j00l96l39q1J18P4j1L2R1J92J25l4m6q2k7R5J32J27M6j72k72j92J4J37J08M2j3
-14094b137L2O3N3L5L9k4o8k0l1J9K5p2q6m9m4M8J13Jm0j4J5N9O6L7j8j06l2J12P7N4P7P7
-14062a739M1n5j08j7N7R3n2j50r2q2m5%q6r5%M9J00R8P8O3M3J09R5k7q3j52j76j7J9j31j56
-14031b418K0K66K89J69K4r3j48q0L7l0j61j24JJ57J52J22J17P2j5k9%m0k1n4j66j31R5J29
-14003a860P2q0j10n9o1o4J6J41J98K41J13j83k97j15K7q1j78j75n7J07Q7J02J17k6j10l5
-13977b270L6k1j30m5N7J5j46j45m1J05K02J19N9M7K6k6o7RK7j53j64O3J17p9j73o5N5R0J01
-13948b397P6P0J36J5jN8N3J25J11L0K9k2j02j24j94j37p7o9QJ29N7r7j2J38O7r6r2q6k24
-13919b628j97O2K38J63M2l6M7P2RJ7oM2P0j9j27o8J54J49J30L6j46p9j4j01NJ73R6p6qJ26
-13889a874J65J09j33k17j05n0n7m6J02P9r3j75p4q6j48L2J67J67P4j16m5L7k2n6N1O8N2J15
-13861b079R8J30L2q7o3N7N7o6p5RN9R3N9QN7j7k7jj21j97j64j4J30J82M7m0l7mN3N5j28k62
-13829b256j91o6L7Q2J81Q4p5q8j37m7J41Oj31k06j08J10K39J75R9j1j50l4J00N6n3J2R6Q9
-13801b046Q8J18Po2j31k18j22k3k6J4K5K1Q7J16jj23n9J44J68J18R5O6k5j82j18K8o7j17
-13773b225j4J01k2p9l4m1J17K44J37m4o6N7J06O2p4j77O9J62l4j14j09j99j53p1j42j23r
-13746b675l0j7J56L04K19L0o1k9J14Q6n3N2K12R8Ll7j01j49j57j09m0M4%j1J44P6j85j01
-13718b217J77J79j22k83j20m6l3L7J10J18L6mrr3j72j61j56l3Q5J38J46J80J44J06R7l1r6
-13691b023o5n6n3kN0M7N8L7qm2JL5oo2m0R6N6O2J14J8j01j41q9O1Q8M4K4q2j10j01k08n8
-13659b456K17J80K2o4J9O5o9q5j1m7r2JJ53K5n8p3L7O8pL9M3o8q4QJ2J00J36M1j03q1M3J15
-13627a974N3MJ0l7q3j42j48p8L9K1n5K5Q8J8KK0qm6K0N7M3Mq9M3J49L2m9oM3jJ11P3j58j37
-13593b156n0o2L0J47J71K10N7j82l63l06p0O2R6J60J42O1k0j26J0M9L0M2PO4J12R2j5j09
-13565a917j02o8K6L5k2k0jJL7j5p5j06n1J7Q7Q2Q9J3k8j12r8r1m2N3K2L9J12O8O8N2j4P2
-13533a889J32O5j2n3j23j07pJ4m7k1l0l7j46j62R0L6j06q8M6J80J57N7j9r7n4J0J0j1J3j
-13503b200p4m1Q2J44N0l3j97k13j60p6J55K14O8j1N5J78J47m4j91j72j06L3J36J29R1O3n
-13476a978j14j49l8J6j5k3o1j59o2O6N3J39J06R3Q1P9P4p0j16n0J14J45o7j56j01l2Q6J65
-13448a974J35J28Qk09j50N5N0l8m2K9koQ3N6Nn5k4O9r1j76l2J16J15K3N5Q9J0o6NP2Q0j0
-13416a692j03j6P7Pj05k21j82o5j2N5M2j0o2o2J07L6l6P9J54J75J00L4J03L4k4n5k4K4m4
-13387a686j28r5n0o4o5j5J8l0k9L9Qp2m1M7m8j60j6J05L4N9J56J40M1m3j39j18l2J41J56
-13358a887J8P0L7j24j13j19m7J3j43J5J59k3p5k0pk5m0ML3K6J07J35M5o9l3K9N3L0P1L2k4
-13327a872p0j14o8j6Qq4j38j20r1L2R9N3J3J31J69O7n9m4J29J32n4j73j64q5K1J5rj2o9j21
-13297b494p2KQ5L03L77J24j19j53j52j72j07J2R8O6p7j62j83o5J05Q7J13P8N2O1N7pq5K7
-13269b201J10P3J6M1J2k0j4lL3o5k00j29n2N3J18R1Q5J13N3j21k69j91r4J4M1P4R2J06n4
-13240b288j73j11r6m5N3J10J28Q9N9qj33j33l1R3P5q4m7Q1N6N4J16J06m2j20j06j0R2O4M9
-13211b202O5k3p4L8J06K2m7n7j31j01j4k4J10J98J09L7L1J8l0p6m7oJ3kq1j28q6o2K5P2P5
-13180b272J27mj39j69j46P1J90J20r6j93p7P7J38J38J08O4j38j84l0R2J54Q2N0m1k17j99
-13154b494pJ67J70P6j1j45r0L3L1m4p9o2n4P9J43L0p2m4l1j04p6j4k9NJ41J89J33K05J63
-13125a791j09k80j82j2O2K9m5J1L0J2K2J54J90j2q8L3J28Rj32l8k0j18k16j99m1J61K16J20
-13097b106Q3K9l2n9j23j28o1l1j8O2j78k41K9J40K73K27J2MJ06N3j09k10k09r8m8j7mL3Q1
-13068b540M9rrK1QN4N8N8L2j26j38NJ8QJ34K20R1n3n3n1q8k3O1J58J91R3k2p5j14p8n2L8
-13036b134N7l8M7O7l0k6p3l9k8k5q1l1j1l6M4R3M3K5J5N7M6pj6q5q8j05n2p5j22O2J23Q2
-13004b341L4o8r6j2M9N7O4J43O7O1J74P7j70k28j06j10o3m8p8O6J05LJ2qk9pn1M9J75J54
-12974b125M8n0k0K8k3o1p2j55OJ46R2J2p2j72q6N6K1m3j9n9OQ2P9K4K2nj15q6k3N3J53M8
-12942b310k3j8k5Q4O0rj19k01j05J7o1j18j09m3Q8J45J43N6N1RL1J03O9J01J49P7o8j33j1
-12913b170R4Rj12l6J03J17j5q5o6jM9k6m2K3L8o9j99j19mO7P3l1j13J01K39J8j69p9J37J34
-12883b134J10Oj47o8J85J64R4K5N1L2o8o7j9o1r2MO4n9q4k4j4O0J4o7k00k05o4R0Q0J7K7
-12852b350l9j34k16j47K4J55J34mn2J14J64J7r9kJ32J85J20o9k65l14j10P0J34K59J74M3
-12826b076m4p0LO8P9mo7l6m0q9r0N5J90J13q8j14j22L8J43N5K7jj2j04q7L1R2Q0O3N7R5m1
-12794a896j63j12NR4P3O9J2l9k3j02j71k03j77o3O3J22K2n8n7J8M4m3M9J42R4Q9N1o8o5K
-12764b291J9O5K2N8J6j44j11r4k4J07J26J45N6O5Q0M1K7p2j17j03j06j43j06K9J63J18j8
-12737b192q7o7l5q3j31j05k6J55J99O3J8jp7j2K9o6j50p2O0P3rM5J64J67N0o3q0p2MK2N2
-12706b227L9J5P1M3k6l8p1o9N1M4QQ4N9JK4lK1m8q4M8P1n6j29j21o8k0K7N1P0J04L8j03P
-12673b187N9j4j7m3n7k5K9N8q0k21j62P7J24J0OL0Q0J09L0l2n8qN7R9M9pml0q2m6J3okK6
-12639b225kj66j51J8j8k1j4j4J15J00M5Kq1j25j33p4J3J34J67J11Rm1J7R0KKM1M1l4o6L6
-12608b222J63J26qp3j57j53j04r6m7P4N4k6j09r2RM1N0J46J49j6j43j53LJ85K77K34J56L8
-12580a694n3q4J3N9l1l9L1M5k9L5J9j46j50p9k39j63N8J43O7O0Q5O2P5j3j35q3L5P0K9N2
-12550b000L4K7p3j31k1J8j22k39k38o7M2K48K91J60R5Jp3l7k3k5j29j95p8J26K30K89J81
-12523a709P6J8j48k33j38p9n0nj01j32rR6Q4J44J21qj46j89j47o2JJ0j2q2r0k9R7J40M9N
-12493b528P9J60O1k7O4J9q5o8L2L2q0j95j57M1N5M4N1M6M2J93J88M1k6p8r3K3J8n5j35r8
-12463b436J73J96J7kj05j03l8j52j26ONL2M5O5L3r1o5L2M1L9J3MJ31P8L6O2L8O9P2L2Qjo7
-12430a959l4j8lJ0q6j03o2j59n9O6J49N8r6p7J7L8nkk1K2K5M1m6j49k7O3Rq%p3o1J5RJ3j5
-12395b528%J9J04K34K55O2q5n5l5m2l8j03j96p2J58K16R2k3q7%l3p3n5o1rOMR7J51L8j33
-12364b192k01j09m6nK4J29J43l1jJ37J45O1N6nq2r3j64j37p2n9q6J26K33P9K4j4n2N6M7q9
-12334b178l6J5L9l0j2M5k7j01j48n4k0p6j6J36J74Oj11J2R6L6j3k3Rl5r9n8o0j07k5P3J06
-12303b482J49O8j32j70j11L7J90J47q8q2N0L9J9k5o4n6m6m9J02J11K9J6k6p7n6J8l2o5o1
-12274b647j3J50J40L1N2P7j45j69j8N0J07J09L6m6q0j0M4M0J0K2J13K35J15k2j6j0n6p4O2
-12245a913N4j57k07q5M2m2j1N6n1l3K23J54o8j20r4o8n5j26j85m3O7Q6J38J26L7j1o4j29
-12217b479j76r4J0J4MJ11P8nL0K3n2j3J61J74l7r6p2o1J05J08N0K4J6j05j69j22M6J29m2
-12188b440j39j06RQ7L0J6Q0L4j4J02K08N0j39j27m8k3O8J79J08m4j36j37o7O1J48J3m5J7
-12160b255Q9M8k5n6J64K49R7j62k39r9j15q7k1j6r9j34j75j98n3J20J17QpM1L5k7PJ31J81
-12131b481J06O1Q0O3Jo2j19k07j65q3M8K41K86K00J31J10P1nn7j14j44q1k4k9J0l9M3O9r5
-12102b185p6O9J31k7j40o5KJ5K8k7j28m8J44K6j6Nj2qr7j61r3J7O0R5M8N5J41J68lm4%j01
-12070b227j43k5O0J02J06M1k4m9K8L6po5j06j04k2or2lQ8o7j17Q2J41N6P0J06J17J12k7j47
-12040b086o0r6j38n5J9j8k9m6L1P9L1m8%J26R3o8j04q1o4O9J19J65R7q7j02nN8mj9k2o3k8
-12008b336R9J38N1j12j72j08j6j2K6nM7P7RJ1R3N8rJ7j3m0M8J03Pj17n2j15j07j4m9ML0r4
-11976b553m5Q0Jr2r8lN6M8K3k0OJ16J94o4j67n3k0J3K5P6Q5O9k8j54p9N6J49J00J11Oj66
-11945b328j64o2J01J19l0M1J10m3j53j05OQ6J04M9O1J24R1m2j73j88J6J10L1q1j13j24n7
-11918b614M3J09J63J80J07r5j96j68p7j6k2P1J83K30J10j43k93j93j3J05Nl2O2Q0R9J2q4
-11891b387j07K9J35P4l0J7N2j6k6K6P3k5j82j24J5J08J30Kj13q7n2p9l3O9Q5K7O1R1p1p1
-11861b409m2JJ09J91J23L5K5K8M6nj32j08p6p3o2m1j24j04O9R2O0jo1L6P2J1n1o1N9R5Q4
-11830b214P0P4R8N1m7j73j67p4j46j31J4J22R6P6J0j67j95r2k0P5Q7O8J18K29J79Q4k4j71
-11802b170q9K7Po9r9o6m2N6J35J02m1mro7r4n7N8J51L5j17j42j54j33j05j35n5J25K62K89
-11773b401K34J35k8r3l7N6L4k6p1j32j18n8k2j9j08j0Q8P6J5K0J63J07J2%j28j39Ojn9j03
-11743b607j06j38n8O7K6l0kL8K0JK6J22J10J1m4k1Qp5n1l8j02j01j18j30n1J0J19K14J55
-11714b745J49J31k1jR8J40J33L7j22k08j54l4J33K38P1m7j25j21o5k8p1O0O0Q0P1P5J15N8
-11686b093K5k3M6J47J28k0j31j2O1J0Pq3k65k18k1J71K58J41J2j19j59j74k65q7J95K52P3
-11659b144n0q8n6LO9Q4J17J80M2o8j35k49k03P8R6j1mm7p8n1J0J13J33M9j7m0J9K9j6jm5
-11628b281j69j69L6J76J01L7k3j05n3K9J44P8oL9K5P4J36J27K5j13j16k6n6j48j58m6M4k
-11600b400M1q5j79KJ28O7m9L8Pj9J4r1n7K3l2j7K6M4J26R3k4o2j0J9K6K1q4J3J64K6j84j44
-11568b559qN7P2k5mJ03K2o6J7P2K0M7n0j66j08rO2J11qj96k18j51K0J51P5j8K1P9N3M2J5
-11537b547N4K11K64N1j19j30o7j23j14o2oJ9K5J28O5l6l4O3J48J84J6m9j06j31RP4N9K7J0
-11508b117K4o6j08o2j24j66p2J18R7J23J76M1j47j77j17J06K20J63N5p2j01pK5p4n3j21j62
-11481b598J6J61R0n2l4nP7J13J1m0nJ17J33j6o4j17r5j8QQK2oN4Q8O5k9j26j05m4q3j36q9
-11449b699P3K62J98R1j7j02j35j45j41N4J18J3j25j44M9J42M9Q6J06k5j21L0J41L0j0l3p1
-11422b326j4N8N2L1jk2J0P5o1j44k9J19M5k6M6K6LK8Oo8r3j66j98l6K8l7j7P7j7m7Q6J32
-11390b480L7om5j06p5k4n1jJ33J66Q0j3r5q8J1k8l7p0MJ79J48J1p6p5l4j9Q7J43J8p6r6o2
-11358b540QK1m9j9j1K9O5L3P2P2j00k73j91O0Q9J31J50R6J02J2j00j56j15l5P0J11J06M1
-11330b321or3j07r2J5J36J64M0j90k26n7O6J00J01rk05k09n1O9J16J25M4J02J54Q4M2M2R7
-11302b069J37J3j18j00j27j30j22m3oRL8j0j04j09n9j3N1N8M7kJ4K1J9J3LM0Mk03j27R5J52
-11271b628K0m1N6J15Q2N6N1L0j14k34j77l8K0M8N7J02J26O9Jk0M8Rn3N3M5j32p3L8J8j09
-11241b575r9j3o7m7L1J20J64J21O8n2o8j06NJ16o7j48k0Q6O6l1k0M5J45J33R0P8O2q8k32
-11212b303q8L4J15Q5n1j81j64j69j41m6N9Q3N8J31K09O6j65j23k2r4p5O9R2O4O9J4On%N8
-11182b415M8K4k8j03qK9j07k06k2J26J0l4q7j24J6Q8Q2P5Q7N5J12J88O7L4jj42l27l50l2
-11153b945K68K62P1qj9Ko4o6K6n0j92r1mK4K8M9P1M1N9J10L5K3l7l4o4r3lO1O8LN3R4J00
-11120b222O1N2j05j12m3j07r2n3K8N0Q3Q4N6J0o4k2Q4Q5L3M1Q0j3n2p7j26j74j94p8J6L9
-11090b732L8k3k6Q5J26J03J01R1n4j90j51N6J43m5j71j38mN3N3nj62p2J43P9J0l7j55j39
-11062c023k2M2Q0J40J53J69J47J25m3r8k6r2k4L1M1J86J88Pj00j03k8N6m9j43q8m2j39j83
-11034b838j63n1J32K15J05l5L0J36Q3O9P6K8j03j02n5o0k3jK6J26J02J27J38k0n0L9mo8K3
-11005b118r5j28nM1J84J87Pj06j31l7K1k1j43j63j52j60n6M5L3J56J68jkP8J00L6n0j43j78
-10976b633j15m0q8J8R3J26K4j3m4r6k1PQ7N5N5L3q0r5j5M4O8N7lJ7L2o1o7M4J13m8j03n9
-10944b708N1J77J72N9m5J6k2r7p4KJ23J78O2j12m8R1L6O8N1j12j45m3qJ38J35K0l8j70j34
-10915b377o2j10o8l5K4Kp4n6J2O2L7K5M6L2p8m4Jm5q4k8M2J05j0r4j01j0J39J45J15J18J17
-10884b254r7l36k28M0J10J41J45O5K3L3l9q9J67R6j29n1O8Oj3k5n0MQ9J54J37m9j23m8J7
-10855b236R2K9o9K2O3j15j34r2p7k8K9k6r9o3k3j27p3K3J13J67J44J46J48J59O5o0m4l4m3
-10826b143n6j02j56j03L9po8m3lR5J56O9PJ25J54%o7k9qp0j43j34m2n0m2MN3P8K5j5N3oo5
-10793b494N7R8K1J5po3j22k06o0O6j8qR4J13J82J47k2j03p3j14n9k6m0j7rj24j53K4J32R6
-10763b673P6j3J0P2M1N3L6J8M7M4m7k1l3p6K1N1K9J0k4l6j34j50k2Q6O1l4p8j7Q0O6l0n6
-10731b643m1J18J19L8R5L2j2L6k0j23l0o3q0Qj8k6J1L5J55K06Q2m0j21k02j27Q5K07M0j07
-10702b386j53j51j10PR1J28P3l8p0o8K9J04J82K15N2r0n1o3j46j19l7N1K8p7K2R6P0J9pR8
-10672b301N8l0lP9O3Jj13j14m9rO8J64J74J16O7K9Qq4j44j86j23l0M1M5L6J19J91M1k05j95
-10642b286j02n2k3Q0Q7N4J02j2r8j23j15M8J91J37O5l9j03o9m5n8k0n7r2j0P4n5j45M6Q9
-10613b531m6r5j56j65q2M3O5J18K11K65J32J7j34k12KO3k1R2N7k0N3P4m5q8k0m4o9q1PK7
-10583b583q8K5J30R9J9Ml7M2J30J38Q7l6j10l6k6j42j01M1P7N3L7O7M7l3l4L6K8m5J3J7j22
-10552b303j31j16j26j7J40J58M8p9l4J41J01k5r4J4k2n3jO2J58N8l3j47j14jO4K1J9N0k3
-10523b285l4k8k6m2j25j51j58j41o6QJ88L47K31M1P3J09k5j16j01o2o6j12n7N0Q4K1l9p1
-10495b553J16J79M4J6L9q4j36j3Q4K2p2q6o0j39j34n0j38k05j62k9K16K66K20J51M3j6Q9
-10468b392J16L4R3J14N2Mn4m4n1m8k4j6n2q2p1j4M6K4j46j41oM7j6l5j1M6J76J45R7J26%
-10437b083q4n4l8n4r2o4LJ12J51J1r4o3N6R5J02j8J4M2r1k25k07k14q7J21J29K6RJ03R4M9
-10407b351J33P7Mo8p7L3j5j0k1j44r1K8l2OJ01k2p4j3J0J4q4n6R4N6JJ50J69J3q8k0qj29
-10375b414j23j27j81j35L7PKK06J88R8k8j44j16q3p7m0L6L5Q0O3J13K76J82M4o7k15j37l2
-10347b552N0J02J6k0L0Nr6q2kk9n8j43j68l2M1K3J11J54J06O4K7L9M0n8n3o7o1P3J60K1j57
-10316b516j46j4l3l8k9p0m5M7J79K56J12j9j58j73l3j3k4l6j1k0N8Kl9l1R3J58R5P2J01J25
-10286b150J37l6j50r8o9l7m0r4j32n4Q3J23J54J06%o1l6K3j1q9j15n3nL5L8Qo4j12l3L4J25
-10255b573K48J29jRlJL4O9O5m7j26j24j42j16j34j7R1O7L3L2O9J7k6j9n7j31q3r3q0J7J25
-10224b766R9Q0R6O7O5p6k23m2J71J53J93K08j7p7Pn2j77j08L9O0j2p3n2m7%J16J76K3j07
-10195b276q7m2o6k5l7RN4L7N5k0l9K5M5J20Q2m8q4k4N3j8k9k2pOkn1m4j21j63O0K24R8Q4
-10162b253J0j20j38o5Q9J73J73Q1L7l3j31k5rj35n1JP6J33L3K5l8j44j54m6Q2J28L4j52j04
-10133b523R5J32qj11j85j68q2K7R4R2J11J39k3q5%O7M4j4l1NQ0Q7L9l7j06p0l4pn7j62j24
-10102b815J30J65K4K8K9N7K1RK0Rj6j11j24M2J41J35N2o3j39r0k4K2R9R7Kp6o6j89j77o6
-10072b874l5k8j4M5R6R7K2n6j3R2J73Q1n6l4R2J02J01P8R0Qj21j16k6rp5j42q4MK7J6j03
-10041b662j35M5J35N0k7m6%J00M6k2j9Oj9j3J6l6o1n5M3N9K5N5L4r0j09m1m5J6J02J45J22
-10010b381J77R5j82j83n9o6j02p8mOlL9J66K38J54l7n4k1O5j2j57j39j16l4L5J9p9j70m7
-9981b930J41J88M6MJ7mo6o0JpL6J85J60J33J16K7kK4P8J5j81k62j48j34j56p5Q4J92R2l7
-9951b523J1N1p7K0J52L4M1J2r0m2m4l3m1r6o5rO8J29J03n7n0J7%j7r1o9J7m2q4m7p3l4J93
-9918b736K72J09P1j7JJ20J5n6rj59j26k5K5M1R8R8K1rL5Rm0rJK8L5M2Rr3j14o1o4O8J90J06
-9884b124j3l3O8M5K5J6k4q7j15j9J0Jm6q0k5M5J03P0M9J18Q6o7j72m5P2M1j9o4o7J5M0p5
-9852b271j48j38o8m6l6n4m0M8J20J22N0L7O0M3J48R8l4K4J21P3q0j56k22j39K5J8n2M1R8
-9823b358J4p0k1O8M7j9Ml2j33q5jO5N1o9j36j34k4J0J8M1J1MP9K11J03j03o1K3r9j06j5j6
-9791b733n2m6K7mqN2l2k5K11K61P4J8J23O2j8n5p9n0j18r9oJ2j01k12p8K5m4K7J30Q1Q9M9
-9759b519m7q4l3j15L8J49jK7O5O0P5M8O2jM3J0j54n2R5J4o7J2L1kJ10J45k2n5p6m8K4l2l8
-9726b338K6M9M6oj13j95j59oJ84J69J0j13j21o7k8M7Rj0J26K05M3j13j45q8n6K4J56J17Q7
-9697b260Qo1q3m0M1R1K2j52j55o4Q5J16M6p6o0R2Q9n0j9pL8K7l6J0NK5M3L8m4r0o5l6j8j9
-9663b559P3J39kj00p6p4j9L6r2m1P8K7PO9P4q8k47j61j9lO7J39P6k7J31K70K09Mj10j41j40
-9632b500k9J1m7o6O6O7k3N5J27J60Q2m1q2j19j22p8jN7J18K31J86nj05j47j61l2J31R0J0
-9603b167j4k9L7M8J5j31k79j04J07Q2m9j17l4k5p9j1J3L6M3N7J95J53M9Nk8o3K0L1q7j37
-9573b463q8J0N6o6j62o7M8J91K45J13j1m6n7l2N9N6oo5m2N5R4K8m5o3L7J20O3k5j46n4N0
-9542b213L7O0M3L9o8j03j38r3L2J23L5j66k00j2J09L1o4q5k3m1j36j73j53J4J41J70J66J41
-9514b527J79J74R5jN0L8r2q0J8M5N0N3m0j34k03q6P7j4n0J4k4j44k11j92n5J8J1L2J11J60
-9484b728J70J55J8p3j02q1p7Q9M8l2k4k9kM5R5Q1J2l8L0J29J84J15L3l8p9r2j57p4M1N4N9
-9453b268N9M1lp9o8m5j6N2l7j81j93r1l9K4J59K05P3LJ08J00p2q6r2l7L6m2l7J34P6j16j15
-9422b547j4l5l4n0m6k5j2J9J0M8P5l3o6m8j28j57j01N5Q5J38J18O6J00J1n5M2P2PK3J18J11
-9391b253J5mk4j49k85k25p0%R0K09J37K0q5j63p6m7P0Q7M9j9K7J94K27J28k7j62j36Q9K11
-9362b172N2q5p2j87j55J2Q1Q9J41J06n5k14k04n3j2qQ1J04kp8o6j4Q7J46J04m7q7j5l9m1
-9332b603%P6Q5Qr0k4P3N0j01j01M7J14J06M0N6P8j1K1m6j23o5jK4j2Q6J62J7j42j60q4l6
-9301b556n8k4M1J70K03P8lk8j5m6q2k8j6l4L2k7j99j19J08J31K9j17r2r0q7R4K00J28K7P
-9271b373L0P6L4K1mnQq3n6K9L1K0L3P6J6K2qj39j36K7N6lom6j4N6m2j00q3p6q4o6pP2rj19
-9235b852p2l1RO7L3K0J06N9j24j01j9q8q9P0J37Q7m2qQ1J38K67K74J75K8j29j60l2L0M0P6
-9205b050%p9oP9N2J1O7M6j24k07j36p5r3p3l6j14r2l9j6K1P5P9J19J59J69J5r3l4p2j31r8
-9174b676pQk7n5l8MJ49K10J14P4J22K3r2r6j26r9M1kj11p2K7OKN7Q8k9q4pO4J55R4K1O8j9
-9140b213j38k4J4j4k1j57j51P1K28J71J12J57J38L5j52l10k13o1n3j2J08P2k8lm0k8N7L1
-9112b424L6j0o7m8k8l0L5Q8j8J6M0j19k8J40Q8m1ppnJ4kK2m3K4J20J1k9N2O1j0o1N2J09p6
-9078b145j73j45j52l3J46J33J8m8j18l2J05J04P4J97J33j54k78j05n1r6k0n2o4LJ21J50j7
-9051b499pK5J7lk0j8jL6o4r0o0l8J3K7j7pQ9P6J0P9M1m0j21k12k9R9M2Q7Q4R0k9j52j53j26
-9017b871k2J02J56P6L5m1j29L0J40O1L5N4Q3j08j61j7%J9k9o2N6M2j16j38j01j9K14L01Q0
-8988b330L5lr3j86j19M0J51J93J41J2r9j82r4L3P8J05O8k0q3o4k4K4J03J17L3o6j43j15m9
-8959b537Q1J44P6K4o2n8k0pj5j5l4j07j48j04l8K6L0o7j92r5O2J47J67K09J55M2O4o5k48
-8930b585k40l4J36K17J51nj49n7R1L2j08j04K4J72K37N0r3j94l16k09l2O1Q8J51J86J78J02
-8903b250pn0L9L7n1p8n0m4poJ0J11N6k4m2r3J7N9J9J7n7r1l4M8M9j8n2J6N3j2j10j27j3P5
-8869b610M4%L4m1p2nj1l4l2k9J18J06o6PJ88J51qr3j56k30j01K2j0O9K56L61K05R4j18l60
-8839b321k40n2Q1J60J54M6n2j17j44j42j17J0P3L0N6L8O2N2j1n8RL2L5K5k4QQ0M5Qn6j22
-8808b452r9p6j9J28K22J55L0l0lJk1p5NN2p1j09J3K7J1L7oq8p2l8r0J7K5q4j4O0M3K5L6k3
-8774b483N7M2n8m6l6J2N6%l4n1n0l7m6R0K14J09p1q8KJL0m2r8n1M5P3R9r9j40N4k5j15k8
-8741b714O5J34Q3l0m1k4M5J5n9n9M2Q6J4j16r7Q8N2p5k7R0Q7l4n7n8o2O6J15J33J48O9J3
-8710b108kk9K3pk7r6q0k9l3k7n1j73k28p5k4L0J03R1L9R4J64J32l1n1k4nk2j04o5j3L7j1
-8678b602j04r9m2J8QK1O6R6qMK1j37k17j81p3J7R2K01J07l7l2ll5k0M4Q3J46P3N9R2L3m2
-8646b451r5j7r9k64j94LJ70K11J11l8p3j15j09r7j11J2J40Oj22p6m0n8q9o1j4P1K51K19J31
-8617b798N5o1o6l1O1J56J9k3KL3j3p4j07l3J72K06j0j18JP0O0K3r3r6QOj39n9J68J97R5l6
-8585b425j05m1N4R4L3l8j2O1K03J98J06L3j91l13j81m7R1Q6k0l5L5K8pJ1j0j39j04jO2J22
-8555b452J05J2R0J57P2j2KQ4J5j79j85j27p3J3L8j3j05j73q1R1L9Q7J59J74K0j43j24J4J4
-8526b481o9m5P5L4l2nQ3M9L3P7QJR0J6mj3q0k5Kk6r7q6j5N5l0n1J0n1pL3O7J32P6Q4j5j39
-8490b346j21j23r6l6p8P9K06J16K5l3l3q5m9J44P2j9Jm3k3o6o3p0n3N5%j01r2JK2qJ8J12
-8458b687K02J78L1j34k38j91m3RK5M3n3L6J10Q7R0Q5P7J09J21N8m5q3m5lq4j16mJ38L7L6
-8428b254l5j70m5M4M5j25j23J37K59J57J5ro0p2n4q8r2Nkn5l8J04N9l5k5Jo2K0J11K8r1k11
-8396b661q9m0j57j05L9J99K50M2j80k32n1J08J37J56J15m3j67m9J40J23K1r6j72k8L6p6o7
-8369b847J2l5n8jQ1J28O1mPP2Q5k7l4J10J64R4k2j05j51j72k37j49pK0J42J49M4N7Q8l2j31
-8338b698m4N0J34K61J79l1r1j90j75N2K25O1k15k03p9j54j38N5K57L09J39RnN4J07Mq3k8
-8310b238q2j53j28k4j9r3NO0j6k9o2j34j34Q4K35K7o4N0l3n4p3r4QJ78J99O3O3L0o6o6M9
-8279b511mj12m6n7r8o8j18j36r8n4j%N7J27J50P8rQ8J73J64J27j4j03r4j87j04N0Q3M1op4
-8248b756p7N0N0J6j1ON8Q4N0qP1O7N0R1O6j40j52L3o8j35r4j46j79lO0N2lN3J66J08N9J11
-8216b471J17K2p0k5O6M8nn8r2M9R0O2K3%Q6P3L8qK2P6K7m8j63k08k8N0J02R0r9j73l2J22
-8184b317M5%N6J7J7J8l9q7k6l8k8m2q6o8m4p3j05m1J6M8R3J30M9l4o9N2J27M8j2O9J21L6
-8152b167m8l0l2j0L0j4j3n4r1j06j06l3O5Q5K3q7q8m3m0K0K0P8J02k1r8QJ55J48K8jrJ0r7
-8119b416j26L2l1n2K0r8k31j03K00K10Lj25p4O5K2j18r4N7J00J74R5l5M2M0o2j05j53k1J58
-8090b626J11Q1Q9k4j46k34j46M2J40R7Rj74j67l7O2J1o8j5O7J21J05L8j4P1N9n7pO6L5P2
-8060b439Ql3p6o7P4J52P4k2j20l3P3Q6j3n3L2o1k08j11O1J72J75J02K5j54k67k13j06J3N9
-8031b870J56J85N9J0l3p6pkN7J04M2Q5P1r9j70j23j07J8J57R8m9j31j48k31j40N8J55J55
-8003b776R1K5o4m8J82J66r4j21j9O3O8J6Q7Q4lOrJ3N5P5O5j3q5j54j94j19J5Q8M8nkL6Ol2
-7969b549j58j27m4j42j96OK08J92J30j7j63l8N3o0r4q6M8J78J90J45R0N5O7k0n3j86j67m3
-7941b781j9J19J47K5l1q7j04m2OM7K2j05n7m1n1M9O9k1o1oL9O4P0J05P2oo2qM0N5L7K3j69
-7908b662j90QK2o4p3n7p0k2O7K05J07j7o2j13r9n6M6J40J14L0k4J5N0j1n3p1p6mN8M6K9L5
-7876b752R4K9k1M9J5l8K2j9j09r5q4n8L9P3R1J06k4j28n7j5q6j0J35J20P9K06K36kj21j29
-7846b454j0k9r3M1K33J46Pm7k4L4J56J31J5m5l9m5n7j02j80j36k23k01J7Q5J26J82J16n7
-7818b453j71k3J39J00K1l8j01j61n3J24J57k0j90k29j21RK6l8K2J39Q6Q3J49o0j74j05R7
-7791b785J80J04N4nK8R1k0j25q9J6L4J1j12j39q9k1Q5J02o0n6j2N5J6m8RQ0L9j15n3J18J86
-7760b521J06o1o4q4j63o8J01J23L8l9qk3N6J49N9n4K7J57L0j46l22l14j70o6M1R0J29R1j7
-7731b923j01k2j3l4MMP7O3Mm8j4N0O1nL6J51J44l0q8o9j6N2M2k0J4L0%P5P1j2NP1jm4m9j
-7695b536rn4l2j3m9j01o8j01j79L2K31J74O1p9k35j06P9P9J3K3M5J4n1o3l9j19m0J31J98
-7666b794P5l7N4J16R7m8p5K6P7J5n0m2q3k10j82j04R5J39r6q7Q7J71R1L2PK1J5q7j26J0J15
-7635b778P3j0J4J04J31mp1mp0j74j66p8M0P2L7J17J42J05J00M8MN9Op4o0J7j4l8K0K1J4O1
-7603b356J16L4o6p0j14o8J8j7K2J04Mj29j48j65o8OK6J25J78J08Q5P4rj15r0j2J13J65P4
-7574b175l7l5m6q0nK3Rj0j31k11j96j55p0N5N7J3k3j82j75l3J05J19J00J17R2j6q0J9N1M2
-7544b858RK9J29R3k1m5nJ55J44Q2J29M1j16q1N3J61J75J6n3o3j35j70k43k10m5M6r7j34j1
-7515c025R9J18Q9M4R6J21N0L6q3j86j90p8l0k3l6k4M9M5K5k0p3j10n9MO4J22J15L6L5kn6
-7484b847J2P5J9m9j89k29r9m0J30K00J30J59J62N5j27n5J07P1O3l1r9Q2J41K1l6l2j43j00
-7456b649J06R1l5r2j71j71J6J15L9n2m0p2J6P8j6j09RL1r5j09l2J61J47J02J12Q8JL9L4N7
-7426b401Lj01l6k0j2K2J4J04L1j6k0j1j11j56p3L7J22Pj77k07l7J88P5j44j07Q1J47L5K3
-7397b740M0N0MM6J08Q0P1kp9m4R2Mj15r7n2p5n3N1K8r5o9L8qp9j9Q2J0j35j50o8l5N6N1M0
-7363c064J69K29J45k2o9q0o3l0mL6p5r0M7K5J4Q8K4NR1M0k8k0J4L5r7k09j69q1K3J35J25
-7332b856J04J20O5L1R2P6j16j68k9R1O6Oj7j10r1l2LJ07M2j7Rk1m3oM1J14Q8k8J9j00k62
-7301b822j60j5K3M5J07Q6j01j96j32k3j7l6J43K27J11O9L3j06k00k00K2K30J23lRN9J21O1
-7273b542K2n2o3L5L8N3O1q5k15o2J34J04k6r6J1J51J77Q4m3j09m9k5j86k20j29K7L3J1Q3
-7244b878PJQ8M4k9p3r2n3j0J36J56R1M2K2k0j38j15j6K7M3O6N3qn2j04m3J8n0j18q4M7K10
-7212b832J64k6j8P6M7p2j16j45J2O0p2q6m3r1k2M7L8L1K9P4Q3J06J32R1M0K4q3j49j3O0j08
-7181b762k19j89j33QJ12R7LL7J28P6L3K4l0l8K2R8J46J24N8J02k6j08j06q2K4N9j7j19q0
-7152b758P9R6l3n6j11M8J75J11j6l7k9q5o3Q1J29L3m4q5p2j11r1L8lj32j26m1J38J33M6J5
-7122b771N1L7o9q5mL9k2k0K1J5K3J31O0p3k43k37j35o2k3L0J15J72Q8L7N8q1o9O1N3Rn7j11
-7090c062K6J68J18O4Q0L7N4P6Rj6q9j67j72j31J5J66J69O8K7L0k0p4r6O1L6r9o9J7M1n0j31
-7059b914o3O3J28J74J26m1j07j60j16n6o0K8R3J39J61O6J3k7r2m3jLp2o3Ll6l8Pk0j24k1
-7028c050Q6M2j25j81k9J03R9Pk1q0m4J45K07Q0j58k82k17N1J57R4O9M4J30M3r5j13k16o7
-7000c321K49K46q2j37k4j9N1J54J66N6m7o4j7p2k22j37M7R7M3O3J42K09J58%j49j75q5K9
-6972b841J13P7k0j10m7Q8J05J17ok3Q0J01Lj09j51j21j18j10m8O0J53J47K16Q0k1Oj09j83
-6944b671j26rN4j6n2m1q2q6p8j1o3pK5k2M7J63N2k3K2n5p5J3J51J83J90K07J56M2r3j26j84
-6913b515k31j34N5J03j6j06r8L8P8J5l5l9n2R4J66K9k1ROn1l5j9OJ6NRR3J5n2O5P2o3j04
-6880b697o7j03j08j2R3J14J10Q6K3l1J8m3l8m4q5M8J41j6j90r6N6L9l5j15q7O3J26n4j99
-6851c103q2j2n3j6J8J18J41L1J2J23J40L9q5j71j09J05J19J8n6l1oPm7J7O9P9jL4J07J9j37
-6820b713j15k7j2P0Q5K9m9j28j39n9L2Q3J23J02j3j40p7l3j22l7R1Q1J45J33p2k00j55jK
-6791c116j74j41J5J22J97J42J15J07L0o7o8N6M9r9j76k6P5J91J41m7K9J23k6k37k29j05j
-6764c120J7m6j11j19nJ44K32J12J0o5l6n4j01L8J00%m1r0m1K9J2K8M1J55J78N5k6r7k2J36
-6734b687L0j35r2n4o1qJ14J24L1Pq1Q0J82R8k5j31p7Pmj01p8l7K6k5j41j04k7J9J05R5O1
-6703b889J26J07P1k6j1k6j50j94j44O3J80J74J62J42K2LJ1j30k73l00j54J46K71J05L3k6
-6677b707n7m0p1m0k5K6Np5r6J0K6m7l3l8O5J23J11J6k6R7J23N2lj11k02k14j95r0j2o6p3
-6646c567J06J72J30K0N1J34Q8J13J69O9k5r0j93k12q4JK7O8Q0K4O9O8k3l2j40r2J04O4M9
-6617b852m6k2J17J63r4k59j53q6K0J87J31l9l4o2j25j15q9L7J91J99J32M9L7P5Qm9mj2j14
-6588b809r8P2K00J87N6j31j64q3mj3j5O5J6j50k2J10J5p0n6N3N1J6R5J02j1j87q0Q2Pj32
-6558b898j21p9q4qP0M6M5j3j19l3J55J27N9Q0j5r2j04l0N6M3q1j17n8m2l8m8P4J29R2R5P2
-6527b837M7N5K0n0j04n8n7j23j60r2Q5J19NM1J12O5M9O5jL6l3j59j16K1J7rL4M5L5nM8M0
-6495b865k6r0m4r3j31o0k3L0JJ3J33O0l4J2O8J61J95Q0n7r1j2l3p3j1N8J02J03J0o7j13k47
-6464c044l18j79n1M8N4J09J30N6L4P6Q5K1n8l6mK3K8j5K4J24M2kn5j28j70j26j27j24k8Q2
-6434c529J70pj20N1J36k8j63j44o9O8K15K32Q5MO1QK5O1P9l1j35q8j1q2l2P6J16J05P8K3
-6404b846PJ1o6j33r9o6J9j1J9J64Q7j22j38l5k8Nnr0p5j9nj4O6N7M8J49P9M5R2n9k11j85
-6372c359m4K2J43K06Q9l5R5K09J00L4K2L9kl4K8l6p9j58j06M0m2j00j11j8N3R3Qj61j58m1
-6342c303Q4K01J56R8j7j67j89o6Qj0J2N1p4k07j09N6J92J52k5j10r1P1J78J45J5OQ4L5j7
-6313b841j5N7K38J79l6j55j47p2j2k8l1j85k53j61k9K02K70Q6L1k3j59k01j19o7%M6R5L6
-6285c294j2Plj10n4L2L5Q4P8K8R2Or9j6k5j34j41m1P1L2o2K5R8N3J5n5o3k2j0n1q0m1l0n9
-6251c746n8L1J35J00J34J23Q7J22pm9j5R4P8m5q7o3P5L8k2J4k2j22j78j01jL5P5P1R9J26
-6221c079J55N0n8m4q6m6Q4O0l9m7q5n4nn6m3lj5j19j24M6M7oj2M8l9l9L3lj2M3R7J10P5l8
-6187c204j8r2p3R9J44J35K1j59k96j77k8m9j7L7J54J95J62K7o8m8kq7j01K9L9lQ4J98Q0R3
-6157b925L0j87j31KK5J30J00jpj27j58J1J15j6m7J9L4j12j77j47j4K6J8l0kl5r5j31J9K30
-6127c583K79O9r9p0p9r8k5P8J34J18M4m8j18j05m2k9o9o9N1R6J17J26J19O0j4PL4j9n6n4
-6097c245jJ8p5k74j65J7n0r4OQ9N4K9LL4J06M5k0N8J28Mn5r4o6o7o7K1M7j0M5R4P2j6K3J71
-6063c235J28J68J50K4j33k18q8On7l4O8P9J0j3j2rl5j48j61J2J39N5P5Q1M2R4P9q6n0p3p2
-6032c214K9J05J27J18J6q9j15j55j21m2M0J29l0j66o8R5J38J30P8M4kk1j37l31l42r7Q4Q0
-6004c717K8J8%o0LL8l7K1R0m7j08JJ90K56K9k14j11M1J37J25Q4M2j20k43j00NO0N0M7J96
-5974c296J84Mj55j47o8l1r1j48o1M9J32J22l1o1j6j3M0R1J7l5r6n8j5k5N1J18Q4rj84k09
-5944c857n8R1N0m8j8M5R4O2kK6L2p0j11m6j6n6j4J19K11J68J8j37o0k2K6M6no8p2J26J04
-5913c442q1j57q7mN2O3M8N7Q3Q8K0K7N1M5m5k50j82RR6Lq1n1m2m9m6p9q9q6M8Q9L5P6R4O0
-5879c727J60P2l6ok7n4j01Ko8j89j65j8J60J94J90J51K5k4qO6l5o7J5K4Mm%J6Q3j3j63p7
-5847c620l2r2j00n3RK7m0p9r2o7R4J79J71J54J52J45L4j05j03l1n8j11j01j4M7J25K1n2L4
-5818c558O2J9j2j28j63j31j06n8n0R1J22O1o6j38r1l2N5J21J27P6J6M9J27k3r0q8j2J2J0
-5789c798K0k8r9j85j88pR5P1kl4q2j9J57J56N9M0N4k0j23k7J37J26l9p1rK4PN3Q7O2O4O8
-5757c451J5o3l6k5JL4Rp5j33j03j52j16j03l6K2p8p8J35J95N4m3q1j16l5J2p2j27m9P8K01
-5727d216J06j8j3j1j24NJ61K22J00k7r2L0N6j13k15j98r7NP5P0J2J2L5Qn1j17j56j21p1J53
-5697d590K23J73J6k7K9K8K9n1j5pL5J27L3mR7P3p4q7k24j75R7J83O0O7K8o5q8KK2m5m7K0
-5665d157L0l4K6N7R5P7j09k06j42o1j41k05j70lJ61J07j2q2p2k2N3M7m0N5Q4Jj48p2j6j3
-5635d912Q5J69J02J47J54O0j65l35j49J9O2O6P0K11J02L2K4q1k02j92r4Ln5p6l4oQ2J09J
-5606d803Q1J03Pm6n3k6k9j1l5l1Pj23j35l8R3Q6k1p5Lm0j11j2J12Q9N3p2M9J82P5J0O1R2
-5574d558m0j77o9N8K7m0j21o0m5l3O7Q2k7j31m3K2n9n4K3k0l1j08j77p3O2R9Mr0K2J94K34
-5543e062N3j45j09k0J17J89K1l2k2j1l2p1j63j17p2j00r8jJ68J66qk9k0jM2K2n4p3j1KlL0
-5511e444po8o5j33j6J43J01k5o8o8q6QL3K6J77L09P8k28k23q6N8J27J29J01L2m5j14m0qm6
-5481e448l4j3l8O0M1L1L4l0j12j48j06m6O2P6m7q9j33q4q0j28j02K7J87L00J31o0mM3k6r9
-5451e835l6m1j36j21k9Q8O8n9k3O4q3j06KK2p8q1p9R5R9K3j8r6j79j54M6P2j25j99j23q8
-5421g110j40r0J63J85J2k8o6oM0j6n2q9J2J88J81J33L8m7r0j33j75q2N5N5j31j87m6J01N2
-5392g273q7j9J14L0p2r3K7J18J12%j60j48j48k13j51j5O2N1K3p5j68j32k0O6M3k2o4o8m9
-5363h331k1N5j8MJ30N4j14l7K5K8l0k27k60k30k82k40r5J60J42j0o0m0q9j03O0P2j26k70
-5335i853k65j76l0o5j81r5J3J12K16J26P5J7q5r3p9q3r1j22j05j14p6l9j06r8r1k80k49K2
-5307a1795O0J08O5n1r5k13k90k28j82j71r8j42q5l4K1k7j18j97j93j01m0k43l74k17k2n7
-5281a4719j64l43l88k26MM1j37j52k59m88m73l45l01l42k54k03l46n10l68k73k18k44l10
-5258b1018m44o40r56r52p50n74o29o66o83p43q48r32j161j255j352j428j562j901k249k550
-5238d3293l128l796m475n184o144o914n000M752K9718M6979K5127M90p152p904p072o137
-5222H67n468n089m956m764m944n147n646o095p000p809p140k34K0303M4529L2652M419p390
-5205C1088r668q976q334q113q056q355q848q800m816R596L7059M1478J3511m737r366r123
-5189C5540q189p125o665o713p168p780q410p287j19K1339M5487L2671M418o435q161o825
-5173E8578n557m374l905l184k917k369k060j681j537j328j355j208j192j008q97p20p53p51
-5155B1782q34o66o20n84o42m89n28m39m51m42m40k28l21l69m90l92k84j84j47j69l46k03
-5133A2514k00k84l89l24k77j60L5J12r2j23j29j43j80j13j50o7k32l48k95k30l58l75k38
-5110G954m9r1MJ46K04K4q8j99j77k04j80k39k57k34j79j83j03L2J71N8j5j09r7j17j22p6
-5084E874l9j7K0r2j29j03j05j63k3N8P7m4j70j80j00j27n4P2J63J34M4p8o3Op8k25j88o2
-5056D408K0l8p9j04l5l1k8j19j00n2m3k5K8q6o9k6n0M1Q2m5j20j22j10j78j01J17K15J09
-5028C459J6j21j46j25JN3P6J39Q6m2q0r5j0j3J2nm0j03j20j26k6Lj6M0j5j17j89j48J2P1
-4998B431J21K08J48k3j62k07k2q6j73p9M6J04J74K48J53j07j98k22j55M3L0q4L8L5l4j4k8
-4971B185r9o7o6L8J36J35Ql6j27j41j50j55j02p4k0J75J89J29O2Q8Lr3PR6k5l2j00k19k57
-4942A488k16O0K84J83lo8K4k0j33q7j41k12q6k5M1O9J45J72J9j00p8j03j53o2P5L3j2O2Q9
-4913A245L9rm2L6M4l9n8kN9k4m3l4J8Km1r2j88J7J12Q4Q3R0j12j97m8j1j73k64j02Q3K4K1
-4881D78L1L0P1J36J35J17O8j3p4j09n6o9j48j35JJ50K18J00j01k37j69r1m9qM1J24J53J21
-4853G15J1o4o6l8M1k2j05M2R3mj4P5J2j61k68k30r2n2r7k6J55J57O6J12J72Q3N1lk1P8Q1
-4822F81m0q0r7n9N2O4j1j69j30LM7J05l1j13k3K0l9N8J30R0L1m3q7j28j15r5o1k2J3N5O3
-4791F9J16J02p3j64m6M2Q1L4q6r0n0p5q6L3M2q6q4J9R1Q5P6J29O1j66k24j14N0J24J55J24
-4761H9J47J07l0n8J0j8p8j43j55m7m6q3J9P2J81P8j20j98j46Kk7m3m7m6l1j8O4J6R8K23J67
-4730f1K1q0q9l3L2Q7Nn9k7oJ1j0J22J90R2K0p4j72r5k9p3m9m0l0k8L7J72J76M5j21k18j49
-4698d33n7j8k1n5r3j79k1J67R1K0J29J89k0j53J6J89J74Oj38n2O9J3k7qk9q0K6J75P2K0L5
-4667Grp3q6M7j4j73m5N8M4o0l0J21J55l4o9m8l1rn9p1L6m1j24j00M1Q8n2K1J32L0j7N0L8
-4634b77r0k57k62j47jJ93J92J02O2M8K2r2q9NN9O1Q6J08o9j08kl7j72k21p6M7O1N8P3k4n2
-4603g99Qp2p7J43K22J31Ro4j13j30r8n5L8J01M1J1Q6J08K7m1k2m5k2M3L5m3JJ36K2r7K5K8
-4571d63ol4l0k8P4J00Mp0n9q9j30j73n1Q4J23J00L2O8J3n9O4Q0nj11j09q0j7M0N3L3p1o7
-4539g84N0Q5P9O4J63J55J7o7j84k18j18p5pO7J3n9j16j57j54m5J03J06K6k8K1M7J7M2O5j02
-4509i94n1P8L6j59j64J04L00J90O6q8q2R8P2l0j59k16r3N1j3q6q0L8M8J03J85O8o8j29q8
-4480a063N6P9M5M8J10J70J00rj51j45n3K4j4j00qQ9N5m1o4M8J11M3p0o4k2M5P7O0k5j97k99
-4449a165j53J00P1l9l6J0J14J36Pn4k3RR8R3J0PM3J2r5n0j7p9o5J6J18J85J29qO2M0j25p5
-4417g24L4J8O6J25kj54n2l7j69k25PJ16m5o5m4p2o1l1p6r7P2J00M0L%J36J40r3j95j03J15
-4386a273J40N6J14L0j24q3M1M4m9l1J2l0j08j39j34q2J35K20J19MJ8lO0N9k3o0j19n6R8Q0
-4356a084J08J27n5r3p5J4J72J39q7k29m0J14l2k46l18j61M2R4R1R9J15K0p8q6lL7J0k2O1
-4327a366J01J7O7P9K1l0p1p5j8J1J5nk7n4m1K1R1J09M9l0k1P5J21k6j98p6O3Pl3j00o1o6
-4295a451p5l6Q5J80R7L7RK5J7l8j6m8q5o0L6P5Q2n4q8%O2M6m3n5O7J18J11J7o7l8p2j88j34
-4262a484NJ18O2Ll5O5K34J27j1j10j07NP1J05R4Rp3k18j26L4K4L7j0o9L9P5o5j04n3J6J8
-4231a324l4r9j07N5J69R9J1j16j36k9M7J49K34J19l5j41j53j02j52j67M6J34M1J0j4J4O1
-4204a420J06N6n5k7Q5J52Q2J2j2l9JM9P9N3j7k9l7o1j05r8j21J3P5l0N5Ql4l8l3l0o7N1Q5
-4171a291K9m7q4PO9n4j38r0K0J10N1m7%j2JR7J13l8j80j7O0L4M9J35N0o7q4NK6j4Q8R8Q7
-4138a034N0Jql0q4o9o9r5q0n7J16O1m7O7K46J64j02j63k0L9m6j56q0j0j18j37OJ14P9L5J6
-4107a411P1J27L3q4n3M1J01J32Mj58q8J08L4q6j11p7O0km1Q1J19K7m8n7m8J7M9n0j34j8J35
-4076a327K28K09m2k09k09p4P8J25Q8p0p3N5J11Q4m2o1l0r8k01k19j38K1K2K3Q5J43J30O8
-4048a323O4J4N6J00o0j23j6q4k00o4M6M3J49J71N3n7p1j17j91j58n2L9R3P0O7L5N5K4q6j02
-4018a625l7K4K1M1J85J83O5N8k4k81l35p6J84J09L6R5j9j24r5J20J89Q1Q8Q9J15N4q3j42
-3990a104j41j07n1J9l9j50j32j8O5j1k3M6J13J55J90M7j37k58o7J02L6l5k5K7J07R3PQ1N1
-3961a159p6N8P3q4j21l7q5q6K0N2k1o8l0%l6P0O4n9j1O5m2k15j30Q6J90K27J14k4n9l4jq1
-3929a440r3J08M6k66k74j5J52J82P7p5p0l3J5Q3J17J42O5o8j32j13N1J37k2o4K1R9P1m4j12
-3900a455j00j05q5m2pO5K0j3M6J14J34J75N6oJ5J6j2r4k57j88K1j9j27o0Q8J11J90J92N2
-3871a275J5J07P1Lk3j07j33m4o8j27o9N0J06J17J67J60J8p3k46k11j62n5N2m0rK5k5l0K3
-3842a783J28K44K62j2j86j93q1l2l8P6R3Ml6R2K02J96R0j20k18j31o2P4Q5l5K3j4j00J3J30
-3813a329J48K2p7m3L9N3Q9LpL2L0K1q0m3N6l6p0Okk25k15q1l3J5J3L5j0O6R2k3m6o7l1O4
-3779a634%m0l3n3l9OR6R5L1M0q8j70J3J23J3p7l1J18J19O0J36K26J39qn7o2r7j48o3j7p8
-3748a480q3j00m4j0M1n4n0ok2P7J52K02J41J5p1n4N8J49J43L8r1k02j88j04k8Q7K01J48r3
-3719a228k20j20O5J61J02L8j2l0K5M3P7N8l0j19j33j36j21Jl9J4N8n0j25N3J08O8m8j31q5
-3690a756m2l0j0j9%O8J42K18J48L6L0J4L3O9P0k3o2n7j05r4K2M3R7J38K4m1j44k10k21r0
-3660a752%j27j70N6K69J98J8Po3J1K3m4N7L9p4m0j8m6J20J71Nl8M2j9j20j99k20p6J29J26
-3630a735Qj34r0L1O7j4K2J55J14P8P8N3j2j15j29j02p5kR2O7n0k3LM9P9n6j21n7j6JK7q5
-3598a892k8J09J35J27P4l0p8p5r3m8o8J8K1O5KM3J66K10K4j53k04r6P6O3J30J36L3p9j86
-3569a598p1P2P3Rj19n7K9Q9P7j5m7j8P1Q1L9o3j19p5j1n3J8R4K7R0J59k1j27m6Mp1J5nq8
-3536a657l2k7k8j5q1j45o1J34J68J17k4q6N5R1K2n7j47j60l5K7k2L7K9q2o5J8N9O8J1n8J0
-3505a936J40R6Q9J72J41K2K6j35j97j16j8J29J77P3J2o6j14m6o9j31l5Q3O8k0n7O8J58J9
-3477a467q1j10r1m5m4l4m8K7M6J29J16J02P1K5R7N7o0j12m9M5j8m8P2J69J42Jj70j94k5j
-3447a498o5l9o2r5PK09K76R5j05r6n1l0j2R0Lr2M7N3j27j54j18mJ88J49rl8P6J12R4p9k98
-3416a573k88j61K4J37J24RqQ2J47P8k1N8P9M4qk9k1o1r0ln5k8J06K6ok7m9m7nj0k8N6K3j0
-3382a535q9j32j24j5Q9J07L6K0N1q3k06j47L2J15J72P7N4J4n8j6p2j65n9J19J81J81J30l7
-3354a360j38m5n0r8m7l8K0Q8K2l0MK5j4R6R2j81k19K7J02J07J06N6O5J38L6j00o7l4j01q1
-3324a619l1o5j46n2M4qN6J91P4p0l4J8K0P4L1o5r0j7%Q5R3j0j14j45m7P2J10rm8N0J47J69
-3292a336O1P1R5M7O0n0j71l28k92j11l1J23J67Q7K1P2L4j59j14l1j2O8Q1L3n3RJ44J17j06
-3263a504k37j29LM1L3j00j56k7N6ln1j7m1N6K38K07J93J03O1K7j03j89j27o8l8j0j3q3r1
-3234a969lR9J09J12J26J8ko1j21nK7k8Rj25j63q4rL1l0n1r5n5N4J70J31m7j08j4M2J16J28
-3203a798P6N7n2j24j20lO1jJ0J29N8p5j13L0J2m4L2L3k5m6K6J0J8L8nl6l5k4l4NJ06Q6J1
-3170a737p5k8K0O2Oj04RP2K5j11j01k2l2j24p9K4P0J93L32K56Q7N6Nl9l5o7Lm4j05j07j24
-3139a714L5J00O0J55K09Mj21k03l33l18j87PM6j04j47j9J30J01l6qJ95L31K52O2r3r8J03
-3112a591P0j8m3M9J39L3j20k4M1m3l1rK4L2L6m5j09l9M8K7P2J10M2M1j4j29j16l9K8L9J7
-3081a522lm4M6J21J8o2o2K1Q3K0p0j44j15r0n7J7l7M7N6j11q5Q8K27J17r0j30KJ30R2K4p2
-3050a585r7l0k2P3J03J57Q8j2o2n9L3j6p4q3m8l2j20j72p4l4p6p5n3j3j5N3N4K0K55K17L9
-3019a660q0q2Q4J73J52k7k30j80K0K2M5M8o0r8r8j44p8J24J81O2rM7P9O2P2L8m3k1J29J45
-2989a327n2k01j98j88j58j40j20k9K02L22J68L4mM2P7J26Q8o1k16k70j79k0J34K08L9j59
-2963a882j19J3L1J8P2P7N3rn2p0r1q1l6Q5Q5r6k10j65m0J34R4M9J57J46n1K0M6o9j4J52K24
-2932a529J45O3jj1K0K0m0j44k06j46l8j04j86q1R5J16O4R2J61J06Nn0p0pJ6k6L5O9k3r1m6
-2901a792n0r5J0L3Om1m0Nj7k8k6J50K09Q0Q0J05J38O5n5j67k45k37k31n2P8Rl5M2l9q3m0
-2870b263r6rJ83J08L9J40J97n5j89p7q7j29M9M4J1J23J35O7L1n2j20j8O7J08J5j3P1O5N6
-2841a599p0j02j31j52j22J4J49P2M5K8n3m8P0P7mo3p5L7J05J41l9j18j9J03O1OOlm1k6j9
-2810a770o0j69j49M1N5o4J1J34J48Q9N4J8P3J34Q9Pm6j19j69j11r0p0j30l1J1j9PL4Q4J20
-2780a888O1o7j06m8J7J19J27k5l6O7M8p2j03j12j02k0p0l8J46J69O9pj3Qk9p5N2Q3L6l0o6
-2749a905n6l9l8o7l5nQ2Rm4K3J3L8jJ5J26P5r9j81K7J78L8j12j75j29rK1oR2K35J07j3J5
-2717a820ko3j66j56O9J44J3m6rm3K2No9k1K9J17J58q2j11M3J00J20J12R4Q8N6j39j76q0m1
-2687a854o5l5J12J23N5j4QJ21J21L1JP4R5K0j10j42o5L9p1j88j22q0P2J03J15R3L6q4j04
-2658a715n2J3J8j42o6J44J55O4P8N5q7n4N6O9k2j73k50k19k6K02R7j14j77m4Q6J91J93M3
-2630a677q5j83q8P8J35Q3J08J60J8j00q5j18k15j78LJ19J47J25l4j49P2J49K6l4j31j02P4
-2603a882J71R0k4p2n3J7Oj17j06N5J27K3j27q0o0K3R3O1O1J16J20Mj14j18rJ00nn9k6Q0J92
-2572a513J25L6M2K6K6m0j18j78n4K3q8K2P4o8j09K1L7j0pn9k9J61O0p3Pk2q5k9Qj5%O4J09
-2539a656O6J8j9J4K1K7M6j20j25O7J74J03N2q4j52j21j21p0o8p7L5l1j38q0l5M6J49R3J7
-2510a969O4J27J10J15M6r9l2M6pq5j63j66q3J4R2N6p7MJ09J26R6O0J5L1K3k3J8rj64j91o9
-2479a985M5N5o2m6Q4J2j57j64m1m1p1l7L4J05J31R8j3j30j25k7J26J75O6J3o2j51j22m3K3
-2450b310J99K11J74J23J0j4j3J4q5k39j66M0J21J54J02K9l6n1m8l1l7m9j0J8Q9J93J05m5
-2422a552j6k7L7j2j52j46o1n6R9K19J45N8l2j88j58RN9Q1L1p4n4n8j36j17k2k8j5J04J69
-2393a893J74J66J35M5j53j90o1M6J40J11K5P1o2j42j31j30q4J7R0P7P1M1N0J51M5m3J09K7
-2365a298j99k14j34j83q2j3P0J55Q2k5Rk8n9o3l2P6R0J1q7o6P2J30R6Jn4m8o3n2K3J4pm9
-2333a927M1P6M7K3M2M3N8J29J37P9N9o8k11k00k48k45r1qJ0M8K2l7J3P9J46J41N9P2k9j38
-2303a878j18o9k9O1Q2R6J09j0q8J09J28j3o5LJ5N9R8p2j92k57j55j15o9J06J01R3J78J57
-2275a735N4J2J3O2N1J7k4L0Mn9j34m1Po1N8P9Qq8n6OLJ45J87J2j25k27j40Q5J40Q7n1j54
-2243a835j00Q8J58Q0Mj01j17q5rM1O2OkM5K7M9J23Q7M8k3q9q8o8j99j96k4J47J06N1j7j02
-2212a933n1PJ40L7j23j40j45NJ12M5l4J0O5L8P0m6m8R7J41K03J89M6r9j04p6pJ31J87J33
-2183a150j1j45j31r7j61j00J51J87j2k8M7m3l4K3l7j99j57%k9r2K4J57L7n7K2O6m9j04j59
-2154b081p3J26J88K12R0J2ml7lN2J1p2j53o9km4n3M1Q1P2Mk1N1n9j48p7M3J75J52m5r4N8
-2122a667J42J94R5l2n3k9j8j1j8m6p7j11m3O9O8l7j30o5O3K24J55m4j70j80j35j28m5L6j
-2093a994j1m2K9Q6L5Ln5q2RM3N9J00P1J3k1q3j05j6j7l7O1J33M7pm7j9j33k21j40k7J20J46
-2061b102R7J70R4m1o1K7K8o3n9rj5L5J21O8p1m0J04K11Q2L9Q9o0r5J2j1j2j8J2j1k5k2j05
-2029a631j26o6J3J34K06K0j25l7K4N1J52M9j04n9r6l3J27L9l8j9P9J08K9o3j82j63p8M4J19
-2000a626L2j33j33m9NQj6lN8O6N3P6J19Q2j4j20k06j00o2k45j37M1J36M5m2k3N4R0K06L15
-1970a523K20N7j57k38r3J6J1J4l1q0m5l9r7k1K37J56q5r8L6L1o9m2M7J24R5or0o5j0OM2R4
-1938a603qp4r8j34n6P7Q8O1R8J25Nj31j74r0O9J95J41M7L7J9q4j25j15p7Q6J28jk33k88j62
-1908b277j27J7Q2kqJ2R1J41K51J02j52j83j42p8m8oO2O6J29nj17r1R0J08J1k2j8Q9M2On0
-1877b027n3P9J79O7l6M4N8j3n3q9m6K4P9m5k21j84J7J31J23K4j36j19n7j4M6On6N2J01M0
-1847b079Q5J58Q4J6P0J18J9o7j5r6j12k6K6j5p6MJ10J32J39P8k6j36p8K8J7Jl0n9j05o7L2
-1816a870R1J5m2k0RL9K5P2P9J2Jr4k02j91j18q0K5Pl6J2O7O0m6m2P7J19L1k6KP1J35Q4l5
-1783a769l8l3J1n5j15k3J24J83R0j9m5n6o8o1rmk5q9M7J05J09R7l7j31j14n3m4j6JoN9P2
-1751a912N4M2n3m9j5R9K32R5o1r9l4l0j48k37j61j14o9J19J77L5j06j54l1P9R8J03N0k4J8
-1722b096J12J6j00K9P0J2N0j9j24q4Q1K18J99K6j70j86j09j23j30p3l2J41J78J29O9Q3J55
-1695a678P6l4j06l1J6J39K28J51n1j58j50j01p8j52j14j3J5n3n5M0lO5J62J30P6n2j82k47
-1667b160k14m9M0N0N3R5J59P0n7j49l8R1J41K53J98O2r3j03m7j08q2j44k63j10L8L4L3P8
-1639b222J20J74J29L9rl8j10j95j23N0J81K31J04l9l6K4N4J8l1n5o5j9q0j60j60o6L1J54
-1611b099K36K01J12Qm8l1r4r9o0j41j10%P6J23J10M0Qo7j52p4oJ0K2j7J2N5J51J55Q3M1N0
-1580a505M2Om4j48k51j45J19K52O3j43r9j09j66k2K4j7K9J03J62L1r2qN2j4m0Q6K0j95j37
-1551b146l7P4K13K32Nj29q8L4J79O8r7j44m0q8k48k11o9k6p0M4J76K10M8j05m3J7J06J34
-1523b001J12k1q3O3J29M0m0j6L2J30J51j1j04M5R0L2o4j17r1L2J73J24m1j17q7q1l8l1J1
-1494a779O2rr2m7N2M1L5q0j49n4J9rok3oj3J8k1pR3J28N7m2r9j24j36j18R4K71K69K09Q0
-1462a386o7j42n8j90k47q7P4K67K74J36K8m5j11o4o1m7J0q2j84o9J0r6o0j6j4J7O4J20P3
-1433a953N5O7N6N1k8j11j43j21K3O7Q2R2lr9RJ28L6pPk3m2J8l5o8P1J76J07p6j32o8k5PL4
-1400a848p5j67r9J7Q7K1J5P8J50J92R6n1r6k8r3j29j06j26q3n1o4J09K45K00J81J08q2pR2
-1371a514rq3j36m6Ll0j14j04kQ5J53J19N7Ln3j14j13m8pr0p8O8M6rQ9P7L1P4M4O9K4j9j1
-1338a638o6J1M0L9Lp4j31p8N0R8J1Jkq2j46o9k6j8J45K19L6j80j88r5o6K%p4q8P2K84J80
-1306a830RJ8O9P4J4q1q7n5K0O6m4j58r9l8j2J1j7j4m4q9n9K1M1N0J01J20M6j9N9Q7k7j58
-1274b025j10j4k7M7J82J32M8Q3J33R8k3j13j14p0j6o3pJ22K28K23l0j00K4j0j27j68p9k6
-1246a802M8J47k2j65j13l1n6j7J69K63J86K7q0p6j6o5j67j41p5n0N2K01J29j10k30j17P6
-1219b035J29J17k1j30r0j7l2N9K01J16k0m0l3K4J05%k8K7J3N8Lj27j00N7L3j05j47r7N0J06
-1189a924MJ8R5Q9O6Ml8j53l8J07M9m5j43j50r3j23o9L8N7M7J13O7m9k1O7M4j07p2QRj2j46
-1157b301j25j1J46L15K87J67o7j85j22m8J6o0o1J5L7O2J34J20L6k4j91j50J38J17L9O6j0
-1130a660o3m4J9L1k4j0k6l7J5R1P5o0p4j44k06l7M3n1p5n5q7p1pJ09J71P3pn8k2O5N5jJ1
-1097b061K2MQ8J37j1o0M4R9kr7j1J72J53J11P7Ro1j98k30j20jM3N4pK2R0J45J68J29J08N0
-1066a134k7j20k45k23j60j07P1J47o6j70j4L8O1rm0k4j29p3J19J60Lk8R3Q7m8j12K1R4k6
-1037a861k2pqJ9Q9J38N1k7k7p0j05l8k6k2Q1lRJ20J8o5p4m1j3l4n9j0QJ0N4P7N9K1O7J01
-1003a590J5j22k77k38K6J51L7L5P3N9j0k5J14K21K17K1k24k41l3J02N7j0r9j18m3K8Q4O9
-975a721J5r1oP5n8j51j56m7N7J27Q3K1L6K1k5j40j74j51jJ64J52N4L0J20J28rj10j44j12
-946b013k2n1n3LK7o6p9M8M2N9N8m1O1P1N2J01P5kj6kj5J6oj04o9m8r9q4m6m0k6qrq8l6J90
-910b220K30J77Q2P8R9J07P4k8j03p7k00j94j53o3K2j4r6p0MM7kO7J88K09M8j27n0O6qr6O9
-879a934J48J6p9r0p6jJ49J89R8l4p2n8q7p1mJ43K09J06Q1J05J21J8j67k50j31j11q7j2N2
-850a829K8r1j28j26j08O2R9M7p5o5J43J76J11J41P2j40m7J46J71N5K0j0j42n8n5j30p6k2
-822a831PR2J40L0j12j05l2J7j4j8Q3J39N2j20j38K2P9l8m7K8M3N0J9L4J49J48J5j8p7k13
-792a616k48j90l4J23J17Oq9o5j1J1M5L7N3J7O2J06O9j03k19j88q8n9K0P2M8P2K28J46J0k6
-762a694n8p0j7P7O0J9p9q3rorPm7j09j12k3O7Op1m1n1j0P8K33J97j23j29J72L52J22j53j40
-730a644n4p0L9mj32n4K0M6k3k7Q0J26M7j05j28q7r2k01j75M6J51J52R3O6L9on2o9N4Q7L4
-699a843j7p7r3m0jJ23J37J2j32j00M6J01J6j3M0N9O5K7o5j12m6J4k8p7J4J24J09L8J03J16
-669a500k0m2n3n7%J22J91J19p1n5J6K7J01J5j39j52L0M7o7j20o5r1n8l7q8n6o7q5Q3K16L0
-638a826j58j63n8M4Q7J02Jp1o1o4QL1q0o4N2J05P7L1L0J2O3J04N2oo1n0J25K32P5o2q9q5
-606a667j2O4M5N2J35J88P4p5m0L8k3m8j06k26j83j87j51j5Q4K08J31K2P8N5L3q3j10oJ8M
-576a703L0M6J8m4n4n0j8L2L5rm2r3j11J6l7q0Q1K03J61o2j03K5np4o7j23j02N4J07N5N0Q3
-544a781R1M4N5K5n9o0P4Mj73k23j85p4N6M4n3J6J33J14R8J11M4o6LM5M7J1J8LPj1p7j11j17
-511a947r1n4r3n4p9j10J07L25K02K0m8r3p7p4k9L1J0J7L2qk0N5J06J27P8M9R2L8K3n5o9m4
-479a633j23j78p3K4J4OK3M8%q6j22j11m9P5J64J79J75J73M6p7j04o4j04jJ55J07K5O5P5L2
-449a339kr3k50k42j52pJ19J59J32LmK0j9o6r6r4p7n6Q4O3l7NJ1P7L5M2Q1m2j79j29m5l3L3
-416b098Q4R8K8k0N1K7lJ13J00M5Lo7q9j00L3N3rn8j03r3j3O5Kl4K3N2M1J7K3Q3N8q9j13k1
-382a911o3q6J9mj00j9jk5j09j01R3J88N4L5l2j01k0j2l8m8K3J00P9M8K1J35J10p9o6O0O4
-351a786j6pP7Rk4j4P4P2j1J12J03l4j49k00j25j9J2l1n3j1j00j55R0K07J37M9o4L0J15P9
-321a633j00k24j16j60k10j88q5O3J1j6J20K34J41J0N1K3j03o7N1Rk2J16J13n1p8k5r5j02
-293b333p8kJ47J10J1m0j04j81l7J63J15j6LJ52K22J46J4j43o4J45O3l4j65j92l7J59L02K43
-265a431J00j08j77j39j08m8K1M5O8J1j6mp5j67j26J1n4q4l8M1J29Q6j0N5J97R0o4j11j0J0
-235a906j08m5P7J11Q7O3O0pn7j56j59n8j1k6pl4oR8Q6JK8O4o9q9O4J44P7o1p7J6J7p4p6Q7
-201a946J14MK1o1k56j78P5L1p0J24J92J14L5j0nMk0l2n7JN9L2N5n2r1r6L9R0KN7R0j43k91
-168b169q5M0J04N3m5n9n6mN6Q0Q7R0N7k8j57j53j48k7J64J87J64Q6j30j91p2k1j18o1N9J03
-138b194R5J30P5p3l7Q7k8k32k07r8RK89L10R2P7J27M8l9q7j72r0O4K6r8q3j48j71r5o0PO2
-107b414L9mL1J56J65K0nJ56K36J18j55l30j38P0J45Q5n8j04L0J74J41N5l1j25j04j07j64
-80b118m4R4k5k1M5O8J64J20J5r8l6J18k8j54n8o5j8J05R5J8j59j20K6K2J7P3Q1J5o9j18o5
-49b120J32J00k1l0n0j27r4l1n7J8J68J94M9l7Kj5Ko9p8JJ2j1j30k54j26R7J04K2kM5J11N7
-17b138M1Q6J15K6j27j02LQ8P7rL6J05N2k8m8p5j09m7J7jo6m2Okj0N1R6J20L4M6O2lJ7N4k
17a677m7P6J6j77k13j63j1K9R3J49J21K1r1j67j11J3P0L2K6Pk2Lk7p5j14K3J33K5oQ1J34J47
49a702J05k7j32j85j22j1j1n0p7l0J9P9J27rj26j25M8J63J54R9N4nKo4j58q9m6O1J38L4oK1
81a871O9j5j12o0k7L0P9R4N0o2r4l9LR0R9q1j44r9o6j4k1m1O2M4p0j17k2Q4R0J21J52J31J3
114a744NP9n3j36n0K9%n7mJ14O8k1j4l7k4l4m9Or3r1o4lPk1q4k7J0l8M7Q2J02J08J93K43J67
149a384L0k2r2j66k96k39OJ94K15J08J8J0M4L1O4J2j68j91m8j4p0O8J74%j57j34o3l2L3Q1
179a988L5k9l8K6J41Nj78r3j0%rJ14J74M0q2j11n5ok7L2M1m2o0n3N7J46J33J5p8r6j45j0K10
212a941J72M4O3L9k9j32j82k9Q3ok1J0o2l9J11K35J16q2j31l1Ll4m6k9P6j4j2J10R6K6j16
243a752j95O8J64m3j04O0j9p3oKJLn9r7L7Pk2M4MK4K2l7j16m0p0r6J50J43j2m0m9RR8Pq9k
279b078O8n3o1M0L3j6n7k8m9q5nP1O0J2o6K7J83J50O0k1n0j57k73j64M5R6R5R5Qm9qj7n8p9
313b331m1p4K6K36J39q9m9N7J14L8j6j5J12J18Mo2j76k01j08Q9K07K04J90R4p9j84j41j51
341b089o6Q8J26Q8K5Mk6r9n0J9N5R8p9j81r4RJ18J46J21K0r8j71j45j7R3O9rj0L2p7r2J6M7
374b129M8ll2j9M1N5N6J34J40J03J09Q1m2j63j48j0N4J9k5r7j14p5o1M7P5O4R7J52J61J3p3
405a542o4o4m7O2J12J22Q9m6k7K0j2o3o2m1j4j57k86j34Q7J36l3p3m6L3J19J17J38J22K3p7
435a608j78k27p0J58J92L0N1J31J26J3j58j02Oj6l1m3j0K7K3p0p2k2n2q0k0J05j0q4j10k5
465b126J13N6p7%P2J12J68Q6j17j00p6r2k6J75J73k3j38p2J9J2n0k8J15R4n1j14j44j45j05
494b289j01m1R7J01l6k3O0J15R9J5r8q3m0rK7l9j08r0n8j15r9j8O7J61J16O9J09N1MqN1M5
526b068J7J31Q4k0n5j49j67rR1M2K7M2J04Nj55j01J35J76L0j23j08PKNN5J31P1J3j8J6M5J12
558a632J94N8j22k42j68L8J06M1q4k3K9q5j38p3J0Mp5QJ19K01J67P8jJ6N1j09k45j19M1O3
588a892j1j26j53j78q4M8P1R7N5Q5R2ol7O4R6m2n0R5J31J68M9p9n6j09j43l5K9pOL8k0p4r0
621b068j47j95rJ74K60K10K2qR6J47P5p5j38j9k3m2%J46J26j6q7m2P2R0O4o0k67k64o1P7Q6
652a876L4l6j12m7O4P9L4L1Mj03n4J83K10Pj26j60r3l2M1J63L7j51j6R2J57N6j73k10o8N3
682b012J02J8p5r6r5j5P9Q0J9M6R5J37N1k3k2L0m3j71j20j37j60j6Ok9m0KL1M8O8L0n2j08
714b372n1n2n2j6J30J27M4Nn2N3J37R3R6J14K0l8r1k20k21j21j3Qq6k8L8R0J82J28R2J09J29
745a818lj76j53m5O8P0O6J56J06O8K0j84j43j16j59o2P9J38J52P2r3q3Lm4j6J06R1l3m3N8
775a918J70J54J5p0j80k75r7m3j12n2j0K9P9J52K80K55k0j95r6K8J24J43L0n5r4lj09k11o2
804b143M7R5M6pn2j1L6N6p0q5M7L2j9nR9J70J19N6N9N1l1q3r9r8J6J17N0kJ9j9LK0o6j18j64
839a934j04m2O7J82J40J14m1j55l8J5k0K6J55J35J2p6o4o0j18K1O1j31k29k1J57P8L2k2nP2
869a793p8k31j91n9K3M8K6l1J9J11J56P2J4j6n3k5K1O4L2p4j07M5J76J13L4L8o9q6o0MM3O7
901a767N7kj49j56j05OJ42P8m8p1o9k0N8J6ok1n5J0J56J00mM8j5j33m7J3n6j1Okj4p5j5J58
935a993K39J40P5kl9k2k8Po7j37j76j99k00q8J79K12k2j8M6M7L5L7j32k83n6J11J14J07Q1
964b032P6M4j04j23o6Opl2P1jn8o1j15q2m4L6O4J04J29Q8J9r7m4P1O5J7p0o7K6J41J25l5j94
997b150r9Q2Oj7K1O4L6PM3O8P6L4lr9j38l7P3J6j7N3J00R7J51Q2l1j24j13q0n8M1J4j8J3R3
1031a814J35j2j77j50P9J11l6O5P8o9l6J22Q6j8r6j84k12j60k3R5Q7J1M8J00k9n7rL5Q6J16
1061a828N7OQ0J01j7j5l5r3J6J26J3j40k01l9J03jj24j03M7Pj43j90J1J28l0k9J36J59M3L6
1091a919M4q1o7j0ol4j40r5mj7q3J3J44J22k6JK23K66N9j20p4q5n4r6j04j7M3J1o6p2R7J18
1123b029L9J1j4jj2k2j8o4q1M1J05J51J02j3K5M8l7r5%O0N3M0O5P3j89k36n7m1n9K5J40J85
1155a805P9p1l5k3o1k7L9K7j17j61m7R8J17k6p0l6N2J85J34J05N1Oj4m7l0o7j26o7nJ3n4j18
1187b101n0J5J00J25N9j0j2L8Q8Q4q8j79k35j65NJ07J66M5J6Q8o2j40n3J9j3M%n0O6J69N2
1218a912n1j9r2j28o6m1J17K19N6j27p9k0j2O3K1q4r1N0J77J11j8N7Q6J1J8L6P0K3O4J51P4
1249a336M2l3k09k32j12QJl6n7RO4M8K2o4j85k82j70Qj1pP2J08P5O5O8J34J71O8j03o4M4J7
1281a877J8M2lo8j61j13R7J62J03L1k1J1k6j06o6oK6j2k9L2L8J61J56j15j34n5r6r8K9M0j6
1312b056RM5M8Q0nj68j66k5Lp0l6N0N0J88K60J91Qj01r7L8P3o0p7L0L8p9j07l7R9J50oj04
1344a834p7J0jnrQ5J39l4n6o3l8jN5j6j38q3R2K1j09r3m3L7L2N8M8L8J10J07N5q9j84q4P0
1377b000O7Jm5JJ00k1q3k1L3J14J27J6j17j10l9q7j13o9n3N0o0k9K25K43J20p5k05n9R7J23
1407a869p7j82o6j31j42L5Q4J12J67P6Q5J22O4J9J48J07j66k57j58J2J20O1o8j75j50k2n1
1434b302J1J59K13J05Nn5p9j10j01N5J51M3j41j09q2j05MR1L4L6O3j5M5J47J84Q0K9K9j14
1463a729k13k33j45j3J64J57L9L3L3lr1j51p4J2O2N2RK0n6n7R1J14J8j3n9n2n7q2q2o1q5j22
1495b574J0J39J86Q3l6kR0J48Q1O1J13J25N6o9p7m3j49j71o1L6l7m6J06J68N3m2p4j25o9O0
1525b060J18K2R8J01lo7r6j59j50kJ26J24K3n0l5k8J1Km7r1l8L2J08J22M8j59k20p9LR2K08
1556b046J55Op5m8N0L9j9j01j36n0j6J33J75O6J7k1O9M6k3J23Q8j16j59J1J14K2n8j77r8N1
1586a978R4J82K49J27j34l39k95k4J19N5j2j08j17n6M6J04J05K6q4j04j11q2K7J45J38J21
1612a906L7j30k16q2L1L4K4O1J91J32q1j12j49k48k41K2K04J82J21J53J37J10J52J02j1o5
1638a548j29j21o3j9oj23j12NO0jk9k7l1N5R7O1q5j43o8j2n6m0N9R8K2Q3J41J17O1PJ26K21
1670a400J42p7j57j61j07PkN4J4o9l7m9q9k7kn5j8k2J3N3n9j33p1J1N6J9L5J36Q0pj5K2J18
1703a797K28K14j0j37j85j55j48r2M5Q2P5O1N6L8K2p1p7o3j51j42o5J5M2K0Q0J54J36J07J05
1732a613L3oK9o4j03N1j1j36n8M1L0o7J0J23K1l8n4L5J41L3q9L2L5K0K1Kj63j43Kk5Nj2j6
1765a934K6J17N7o6j34p6l3pk0p5k6P0K28J98O5J32J28L2j7QQp4j10j22j23m7l7q5r6q0L2
1796b061j4o8J58J46P2J31K25J07l1q5q8rQ2J8j7K8p7j68r6p6l9rL7J32J41J3j15j34j47q4
1826b028p3k5J38J83Q8J6j10j01k8J37J76K2O3Q9k3o7j51j51n5j11j20k8P3J25J49J08n3j65
1854a922j96J9J94M7J2K3M7J00K1o6M3R8J9jk8j70j83j5Q7P9jqqm0r2q4p3q5j0Q0R8Q5L9o8
1888a959r7j35j05n4J4O6L4qk4p4j01j39j12M2J20J95K06R8Mo5j00q5j8k6j7J06J07j8q1R1
1918b135K78N7k03j34m6R4K34R8j8M4l5j21j38J6J52J18J77J58N3QK5q7j62j23o1r8k19k12
1946b280m0R3J56J75J17J48Q5j01j31j25l5M6J0q0q4j1L4R8K19J21qj12q3J0L3N4Jq0o5j9
1976a854j14q8P5K37J97l2k07j51n6M0M3%M7P3N0n9o0N5K6j64j12RR4K46L07N4l19m09j94
2005b266m3P8J53l2q8L5J56M0j76j19r4j61q9L%k3O6J65K52K85K69K13J35P8r9k44k83j50
2033a939M8P1O1P1P7K1Mj13k67l06j57nJ9P7J06l2r7K7R3J02J22R0M6L6m5j21j42j71j41o
2063b471J82J44J7k1q0p9%J35J62M0o0k2nj8n9m8M5p6j75j31k5L1O3J47J57J72J42P4rl9K1
2094a786K9l3j9j32j95o6j6p3J1L9R6J51J59J31K2K2K3j12r5O2J04%m8k6l7m6mk3MM8o6n5
2126a931J3kn1k4L1K9M0L9J59J59J44R2q1k16j64Q9J74M0r8k27l56k38r8%J23J06R1J22K8
2155b007n3n7j5M5L7l9PJ5q5k1L2J4k5K7R7M2l5l1N7O1jj40j54q0p3J0L8k1k8M3J23J05N0
2188b062n0K5J70N3l0n7l8P7J05N7pk1J4MQ0M8p4j0L2P2M3J5P0L4R2Q9nm4j06k05k46j64k4
2221b063J21O9N0Po4p3j1L1OQ3Q1L1L3M9%m0m6k79l00j26M6P2M1J22J16k6j26L5J45J24O0
2252a832Nk1k5K6M7l6ql7OR9R0l7p9ol1j9Qk4k8J5L8Qj9jK5o8l7L4Mp5j43m1k1j19j01l1J4
2289b420J18J16j1J5P2P8N3J3l8%L6l2l6R3J73J16Lp3m5N1J5m1j7L5Q8N6n1m9N5P1Q5R4J01
2322a276nk00j87o3j5q4j21n6PP1J18K00J16P1J18m2j34p3q6j17j5%L7j2j04K5J25M9L5k9
2352a647j28j66j57j34o9M9J16J08MM4N1l8NJ04K7KO2M5P4J12Kj30k34j44P8J34j3p3j8P2
2382a862O7m3q2m0L1RPm5j02J2J7J01L3pK9p4j21N4J91K12J43J00J54P5r1k07j88j42q2J2
2412a839J01J19J05Q3P1Pn8l7n1j87k09j9Q8qo1j30j65o7J09K12K04j5j76j26q4n4oN5R4K3
2442b021j37j74N3J40O3K8M0O8K6L0K3K9r0q1rK1R1J15j2j13P6J82J9j05m3N1Q8j1m2K1J8
2473a656N8j4p7m3K1K5L8OL6M7J2j5ol3K2N9J0p3j08j10k15j69j8J24K3j4L7j5r6m9J06J19
2505a968K9OL1nj12j2J25N3On4j44j39p7O9J68Q8K5K7K6J1P0Q7o7j81p2m3o2P2M0m9J2N8Q4
2538a898J11J44L0m6N1L2p6o4lQL3J16j3j60l6j2j87j37j1R5L8j09j78m0L8R0J38J13K9j29
2568b033q2J5J54K62J08m0r5j13j41m9N0J2O2N3n8j17o5k6q3r0J3J11J61K07L8j64j26O5J13
2597a858O0oj37r0J31J47P5j1j13j33l0K6P6M7m7j63j46J6J27J20lo7m4R1J51J58P6j06r7
2626a750pl3n8p6l2J9QlM4R2J06J07K5j51j01p3j10p0q8j23j99k01k5L2l0RK19L13J89r7k78
2657b342j53m3J1P5J40K00M1j05q3MN3kJ4j0l7MQ8J00K22K32P2Pj5j08j16m3n7j92j67r5r4
2688b399l2J07J84O0o5pL5J8N9R7J04J0l6O2qq0jO7J43P7N2L2m4j60j11O6J51J16j0n4J0j1
2720a568l9l2O0L5j28j34P2N5j91l21j96M8J07j0o4m6L4J72J47QM0M1N6J01J16lj23q3RM1
2750a796qOJ3l3j2K3o2j69k16k35m2J54J29J42R6N2K06K28J65M8j68k01j37j56j13N9K34K25
2778a568j25k58p5O7P6m1k06j13L1M6J7M3j6KK9J8Q2J74R4k6K1m0j06q4L2O9k1m4O2J48J42
2809a570O1k5j41p3N8K8j03q7L2K5kQn8m5L1J2k8Kj1k6m9p5k1M9J4jq9q5R3J49O5J1J16J77
2843a558J08O7M6l1j25j14o8k1l4m2j6l1j02r8m4Qo0n4L5J5LL3P7Np3k6Np8j20R7J63P6o9
2876b026j58j59qJ44J83R0n7q8K2k3k07q4N8Q1L0m7pJ26J48L1q1j9R1L6J7R2Lk2j3r7k12j07
2908b263J17J87J38J01l5j25N2O0n2l7N9J06n5j96j23J0P1J08K9o4l9q8j35k4Kn6k0Q6K4K2
2938b140J10M9N6j7j84j74j15J2K23K79J29jo9m0M3Q3o7k06j16l2p2r8OP3J7m9l5N3J00PQ0
2969b095J57J41J18J27L9r8l4j34k60q0J50K53J80j06j80l1J48J37J04Q9n4j59j63k06n6R2
2995a921J28M5j43j04n6L7R8P9n4j45r6k8J0K2J31J87N3j06o2l9j4K8j7j5n0q8n5L5R9K6M2
3026a973J03K9q2j13KR4J43J01P1O0J6O3J2j21k44j29M6Q3J0j95j50O9P5J26J57P3Q8j1r1
3055a688j34p7Ql6L2R2L0P9Q7r2j78j0N2L3m1p4q8j10j28m2N3J6k4N9O2mO2J96J58N0j31j34
3087a922k1m0l7k9j14m6J09J10o8j59j08JJ5k9L4M4L8J72J44J7Nqm2k9l1Q6Q0j2K5l7j32j30
3119b114j03j7K0q6k8PqK5J57J26O1N6o0j79j70r4L0J08P6k4j20j05J3J67K00J20m6j18K7
3148b079Q4K2r0j37m6kLj2R3J63J84Q7j15j49q4kR2J06RJO1R4q7j62j04k1r8j65m4J4j0N2
3180b342J08K6K3p6o5P6J03Q4k1m1O0L1k3l6k5q9j74k2K00K73J56N7J09R7l3j46j30k1Kj04
3210a943k08j40k6J66R5p3O2K06J40m8o4MM6J18J73L3j99j58l3mj39j19l1L9M0o1K5Q3J43
3239a873J17J0O5K30J90Kj65k77j33p3j38n8%o0j05m8J65J81N2m7n7M4L8J24J05m6j14l2j48
3268b051k17m4J4J5J62K92Q1o5r1k66k46k1k4r9j9K5L7O5K8O1M3j1N7pn2l5M1J50J85K22J96
3299a574K8j72k28r8R9J38l1j16j12o0J00J86N2j48j29o4q8j01qm6p2K6Q7R1M2Q1n2j72m6
3328b387Q5P6Q3M9ko5j20o1M4J08J13J61J16j8j32j24OO3OO7J64N7n2N5N2k2n6k8k0j02j51
3359b035k1L6L4J37J68nj33j89j17L3J10J09M9p2j11J3P6m4j23pR8j4q2l8M0O4r3j93m5J25
3389b230O1J9P7K3r5j12m3l9L8O9P2Q8J12J46K4l0J5P0K2j7J9L7O4j1m1N4J7j24j27m3q4j19
3421b088mJ15jq7P0J65J29K1j41k27r4L8J07J04J12o0j58r3%J18K36J61Q0M1j41k33q0p3j72
3450b155j07R1J13Q2J07Q3J7l8j3k0MP5lk1L0jn5o1n9j32q0j20o0J21L3r3k2j6j3j05j71o1
3482b650J14K63J86M3k1mK3J32J90J40Q8K9j00j16q4j00j03l4L6j9J6P7ok7R2Pl5N4R4L5r4
3513a774o3N7J05J66P2o4j44r3n0n3p8j95j79R1J81J3r4n2J45J97pj81j79l4Q6J62J35Q9L0
3542a711m5p0n9r4j30r2j1J32K34J14j6M4kq1l3J0k1m7o7kQ3O2R5K32J60o0j53j68j14j9J7
3573a812QQ4J9L4P3L0mJ0O4J13P1L1j2j52j38Ko3j45j89q9M9J44J79J6j01j36r9k3Q6Q8L0
3604a832N1N3m8r7p2KM5J3l1L0J16K6p2j92k37p4J35J32M4n9n4l2j68j45o7r3L3K05K38M8
3634b102j00n3J01K07K47J32l1j4q3j26j65q7K5L9j4n5L3J22M8k4j4K7QR5J03Jl1o4m0n3j31
3665a999m7J20P7R8R3m5j33k9L0l0p5L6J17L8p4m3LJ5PM0P1J02N7q3j28m2l8l7Nk8m9n8M5
3698a984oPJ05J07O6k4j24p9Jp9n6J20J47P9k0nj3j3K5l5r4jj6j0R7Q6L0J30K7j55j60j96
3730b043k05k1K55K17M5r4k3J27J66P6n0p5j28k05j05M4Lq4r7LJ31J08n8j26k0J6k9LO0Q9
3760b020Q1l3q8j7M1J18J62N0l7l4P9J22kn5l2j2j9k6l0J6q7j68l9M8M8K9O9R3r2j86j11%
3792b132J12K69J46o7j10j03o3L6J17J95K49P2j11k51k37j11n7q2o1O7P7R2P1l5J9J53J50
3819a595J08j13k55n2R1Q7J29J43j6j13Lkj42j04M3P1rr5q3P3J53J62L5j43q9K3n4k00k18
3848b162q1J6R4J26J50Q0J26J90N4q0j48j42o3kK7n2j39p6M3N8O9J30J1j41j90o4J6L1k7P
3878b139P1P8J08J12R6Pm7j13j12o3n3p1L0O9L9k9o0K0L0J9j5l9pK5R7J25N9L9P6or5j28q0
3911a957o6l9M2N1J18J58J14O4J2k5n6o9j39j46m0O2J40L5mK3K3N6M4l2k5q5k51k23j15N3
3941b277R3J65J61jj26m9Q8O2o1j14j03k6N9N2RL2J6K4N1K6j8l3L0J06P7q4j46m8K2k5K6N3
3973a959jK0o4k1P9L0K6O8Q6K3nM2N3rj18j12k9L0L7Oj12j43j04p9K6P1R1O6P4K5q6j33n4
4006b176qR6K51K83J17p9r2N3K9l9P0k9n0N7N7j1l7j46j89r5j34j72j28q9r4R1K89L08L07
4035a560J76O3J10Kj75k10j17m9Jl4k6R2J62N9%Ll2l4p6m3L4K7r0m8l5j34r1mLL2L4P0P7R1
4069a722j1n8k3j4l5q9n8k4J2M2K5J9J2r9j10M2L9LQ4J65O7j9k1n7n5O3Q0l5p9kJ3j25k10
4102b180k12j8O8N4K8J3O5J15J46M0j8k8l8j1l4OR5J63J22nj12j46j90k19j21K4nL2P9J8q
4133b277R0J33M1n4l3l2j42j12j5Q2M5J01J84N7k8l5J9J12Q3n1o7P7J03M1k4N2J11N6oj53
4163a642j49r7j29j3P5L2K8Mm9K0M8o9j28n4M6P2J55K02R0p0j23p7o6j25j0J34J11O4M8M1
4193a631N7M8L2Ll2q9r3J7R5M1j41k05r8N7P5k6RQ7J14Nk25l34j64JO6R9lj0O8J71J39L9o3
4226a891n0kM5J84J76n5j19L7J46J89j4j36p4j35j25KJ03P2%o0j81j51mQ0R1L7Q1J25L5J5
4256a579J7K5N3R9J6j51r3K7o7j33q6j9o7n4p8o9P9Q6J34J26J68J51O4j14j53r2j09l2K5n4
4286a880j28r6j3k6p8Q7J95K88J57q1k48j68RQ8J36J27N5p2q5K6O7O5m3j38j15m3Q6K7n6j25
4316a982j34RJ24J41L8j00j26r1k0J4J6J62J37m2k09j20J11J47J12K19J43J3N9P9p0j51q3
4343a604m9j14j08o5q2l8mLp6o5L3J11l4j99o6J68J77K3o7l4PN0Q3J1p8j06m1MM7R8%j05m7
4376b167K4R2Q9m9k04k15l4J68J92J64J6l4L5M7j8M3J51J05N6j00k85j70j2QL9P1Q5J03K6
4405a774q8j37o7K3q1p9J13K42J17p0r5k0O4R6R5ro3J14J80k7j13qJ14O3L1k1m7j13j89q9
4435a838p7K6J33Q9O5Np6m5m9j08j90j61q2oN0Q3L9K9k9l5Q6J23N3N2jn2k7Q8J67K00J55l
4467a336p9q8n0k5k4J5J6n8q9J3L2kj4K6p1j22p9k08j79r7n3O3J78J57O3o2r1o0m1L4R4K33
4499a904K13kn5p0m9Q6j8k44j52o0M8J48K0MN5L1j7p8k1N3L8jk3J35K09J03o9j44n3J9lk1
4531a822N5O9J56J66Qr6m6J1M9J4o6j59j92p9MK3J3n7q7l3k6n6K4L9K8J06R3O8J36J13K0n
4563a529L9j0j26r5J6k8j09j06p8N4J50J26M6j5k1q9o5Q2J33R8J2m0m0k9L5n9p4o2j5j3j63
4594a975k34j24N0J05N6m7M6J11Lj5J9L3QJ3L5K7KM5Q3q8j92j14j71j42N3K04L10K81J55l9
4624a502k01j94r8j3J5k3RQJN1J72K42J28j53k52j53rJ08K9o9r3j7L0k8L1J19J62J59N5j11
4654a597j15L5Q2L5j8m5q1j4L5Q5J99J96J18k3j26j70o6k3j1P9j9j72j90p1N4Q3Q5J08M9J00
4684a398O1j52o9L5k17k60m9j3qL2j4N9N2j09j07j4%m5l2L2J28J23Q8O5r3j24o9r8r7O0J76
4715b057J63Q2M9P6O2j55k95j11P6J72J36N9k3Q5J12QQpj15j15L7M7m7j56j51mJ44J48J56
4744a616l0j87j44O3O3j9J00J00q8j37o6j60n6P7k9o9Q0M8m4j9q1r2n3l5K1R1J67J97K45J78
4774a495J8q9j00K7K17J44m4j6J0j94l44k04L0RM3J98K45J18K3Lp8r6p8p2m1l3l7j6L2PK0
4805a793J6jm3m9N9Ln8j8L5J6p3j06q3m6l9M9KM1Q8J47M5j74j47M2P0P4Q4J03J02M3L1K9l4
4838a585l1R5M8j13j09K7M6lm0J9O6R5R1L9r8j27r1q2k2O7k4j69j03l1j6jNJ6k7r5m0K4J28
4871b041J11l5j24l5J28J61l9k03r8PL1p1o0J17J14RK8O8M8J21J9r5j26j55M7J24j2n9l2o6
4901b118R7K29J09moN4L0p0l1m7j24r9n4N6Q8l6m9Ml1m5m3o1l2L7M5m7k5J71Q7k5k7N1Lj62
4935b075j47K7M8j11p6m6n6K7J13L6O4Q7K3N9P5k6o5P0Rp0m5l7PO5J13J44O7l9L1J68J48o8
4967a480j64r9J2R2r4j79j6K08K08K7q8o5o4j04r6q4j05l1J1J9mp6p2L9J42K03R9j5o8k9m0
4998a913p8J7O3N9K1%P7J15J06j5j11j31j94k8J70O8j78q5J19L0o9p3o9m4j3L9mq7o3K2k1
5029b270k6J34J79O9r3KJ16m0q9l4l5j18m5J5p8j69j72N8J77L8M3J81J93J8j29n3J06N7l7
5058b002o6p3j6P2N3M7M2J35J35L1N7J28j8j09j32r2N5L7N8J58K4j48q8q1j43l7P2J0nOL3
5089a857N3L8qpl1J3j4q6mJ37P8k6rk4j03m9P4l5j11q1j00p0PJ51K29O3p1q8n1r1r3j06MR0
5123b178Q1O3L9P8Q5J2j18j02n6j05%J08l1j13K9J63J64J41J6k56j99R8K29J21o3j67j05L
5151b063LM7J44K28J03r0j92k40j35j5N3ko6nO1n1j36p4k3l2R1J30J04J55J92Q7j76l46j80
5180b428J96L40J78n3j90j76o8QJ32J80L8j11r7LO6R5L2M9O6J7P7N2j44j86j33o1O2J00k1
5209a977O3J64N4j07j16L0kK1Nj35j20m7L6j1k2J9J1J40J89O4n7p7j22q1Q4J74P3j79k14k08
5239b348j90k5pP2J84J05J9k3o2O6J55L6M5R3O9R5J05NMJ6j58k49j98j04N2J21J40K4j35j03
5269b196L9J64K07Q9m8n5n8r1K2J21N0O3k2p6l7k5J5Ol7k5nkl2m3p2j12j20j41p7J07K83J45
5301a963m9K1lk0J04J42M7m8N8M0o6j78n4Q7Pj15j37j19n7Q4J17Qn3j00j92j69n0Q1J22M3
5331b412m1N5P0K8O3O7J7qQm1q2%N2P5Q5J03O2K5Q3J94P8p9M0J26j1j16p9Jj2j9J96J93j12
5364a391j55O1L9j17r8j8p4j54q6Q5N8J3L4l0qL8O3J07m0k17k50j75oJ21R2J7N1Q6K4J7l7
5395a950q9l2pJ14J49N3j6kp1r9m2k9J7k0p3j1L2L7N2R8K03J65J03O9Qk4j1j13j64j65j77
5426a995p4R3Q2J4m7k4O0N7M7m4j61m4O1L4K3l2j41j78k8O1K0J2Q1J19K15K78J47o3j43j67
5456a737p2M8k3j39j13K1N6R8J85J86J6l7k6k3N8J7QJ21O1r1p2r3j12o2p9j8Q0J34J39L0r5
5487a534j05p4n8p3j08m7j9j5N0O0J4RL4R8J23k1j64j07J3j8j63j21O7J47M6o5n5J13J79k5
5517a819n4j1o2j11n2l1j02j13p7o6o8R0K13Q5q0j42r8K9LK6J58J46Q4M1J3KM2R2J8k8j03
5548a975j5J59J35M0ql3o8K9R4J4m4o7k3N0O4m4j31p1LK3O3l0j20m4J4R5J33K0n2p9o7J8N6
5581a861J7k6J3j9l8k9p1o0N8Q6jj04m3N7M3n7J4R5J36J25K0n3j30j20r3l6M4P8rp0j04o5
5613b203P1O8j22k17p6R5K48K18M5j5ok7k4J4J12J64J98J09K8m0j92p0J77J52j26j41j51k90
5641b001j60Q1J12O6o0q8MM1L9J07J05J00O3j03r5J64J55r1QP4k0j89k39j10J2N4M1P3j1j10
5671a978k5J6N7K07J11q7j02j8L9p6q9M1jn6o0j3rj05j89q9j3P8J12L0l0L1R5O3j9q3r0l8
5703b290M7j2j2pJ5J26Q4j20k30j26J10K37J77J49J16O8O0K6J5O0K9j26j93j30j40j38r5m5
5731b345N4J50J91Q1n8r4r8m6N2J18J26K7M0Q2K6j9k7L8ooK9l9l3PL6j1m3P5J00o0j99j12
5763a964Q7Q2pj3j2k4J0l0p1L7L8O7Q4J17R0j3n5lOqp6q1j28j00p3k7P2J07P8j2MK4K5K3K7
5798a719r7j68l1J20J14L9J0j3j03q0nk1m9OO3L4M5M2Jk6j6L3J6k6n3qL7Nm6k3j9k2O4J3j6
5833a899q3qP2Jj40j34J3R6J26M2K8J5j07r1O0J85J23J8m8j02o7N9op7k6m4k7P4J31O5m2L6
5865a757O3m9j06p7OJ22P4L1L5K2L4L6o9j22r0j03n2M5M9O4Q1P1N7n3n1J7M8J2k7K1Q5J88
5897a395J30P8k6j15j13n5p0j47k3O7l8r9q4j76k9Q7L5J1M1R7J33J16Q2P3L1n4j20j62j00
5926a825q8j1K5o1p9k6R0J79K20J33j22k66j69M8J39J51O4o1J4M1q7j77r6mP2R3J01N8nj01
5956a750j57j02n6k6l6l8j7J34J78J07J32J20K9M8mj6qj03j91k05l3K9k7R7J06K0k8j78k07
5985b182p5j7qJ58J98on8J14R2n9j81j36L4J39J28L8n8o5p2OO2J48J43Q8oj05j12o4lL6J33
6016a690K6m4L4N4m3n5Op9j70n9L9J04J33J07K4m1N8J24K8j46k12o5N6Q0M5j7L5P8j3p0nN3
6048a625R9J52jj99j15J9K1j5j52j12M3K7n0l3R6J37P1j25j63K5J11R5K4o4r4k0O9J24P5O5
6078a515L7j19j35j42l23k70m5J46J51R0R6P4M9o1r6l2K7K18J79J13N1J16L1k83l92k66%J60
6106b141J47J57J27L8l1k8o5j19j10m8jJ01J61J32lj47r5k8o6m2O9J16jn3o5Ol7j89j10Q5
6136b240Q7J12R0j5J2Q2R8J16L9nL1J36P8j59j95J5J09P3r8j31rP5Q3m8o4k1q4q6P5Q8p4j42
6168a972j7kj08P3K11K16J28J7k1J2M0m7j81k10o2Q3R3K6mL0J20J02K2j7j29j97k12j85J4
6197b177O8P4J10k8p4m8q5p7KM9N8J32J62P4n2pP5P0O2M3pn9j4Q3R6M1q3j74j54o5m9Q6J30
6230a738J00R0N0K1O3J0P8R2r0j37j33j14L0N8L1n3r3KJ25J35k4j43r0N7k9j07K9N4j09j79
6260b014j03L1J38J33J01O7J27O4j92k40o7J40J48K6k7l0j19j14L8k6m4l6p4mk9JR0J3RK6
6290a967Q5J02P7N1k6M0M5M9k3j93k59j63N4J62J41M5j27j79l4J44J89J38J04Oj42j30j70
6317a981j43lJ0l5M0J11J70J65J43J64J97jk11k75k10j10R4J55%qK1pm8j24k44j45nJ38J80
6346a962P1M2N3K1K0j9q8j30n4k1m8k2J08O9M1J60J37J00q2k39j78j7R0K45K00j3p2m0ql1
6376a667j50o2J08Q6l8r7q6j11o1r5o6N7J40J49O2Mqn1j0K7k2J8M3K0K8N3K2Q9J86N5j14j07
6408a598n5n7JQ8q5k76j33R8J70Jk00o6K9oJL6M8K7mj2J2K2N3J04K06J27M1J9j60k45n0J6
6440a848kJ06J07ml3p0p8QK1o7j06j1L2Q8J53J30N9J0j0K2K8o4j19J6R2J07R6N8j29j62p3
6471a643P1J21L6N3k4j03p3N9J16J29J08J5j21k34k76j12R0J27M3onp0p6n9j5j0o8jJ09P6
6501a743o9j80j25j02m9J4lQj5oQL3M8m1p5K6J34J10J28Q5l9j7R8J71Q3j01j73nKJ5L8Q3N6
6534a603p9r2k4l0j3K8PL5R3J9q7j61p5K2M5J4l4K8P1O3J67J98k0k14j59r7M2K25K32O7r6
6565a428j52p8m4P0J74J58J7m8l8l1l8j43j58o3j15j16L7J08J6j20q4J16J87J38m5k00j34
6592b014J3J21K9m0rl1l7q3j20l5R4P4J1l4R3K44J5k40k40j43m0P8J53J33K4N4N4lj6n1j10
6623b056l5J61P9j4J0J60J27p4q0n3l5O8J18K6o8N4J94J26%J0N7L6Q8k0k40l19k36k36j28
6652b280N9J18j6j26k5P2N5M4R6J52J15J08O5p2j25j11j13j03M5L0r3L4J17J31Q0J9k7p8L7
6681a792Q7o1j51j13j02j3J27J65N9j05j63j36q5pP3J50J27J71J17j1J5J04K8k1Jp7j03n3
6709a769L7L6qN9jr4m6Op8m6k2k2Q6R3J65R8Mk6N9N4j13j41j01k7Q5J94J15j37k40j15M8P8
6741a769M3Q2k7j10m3L9jl9p9m4M4J42L7pL4N0N8m7kP7r7j56m6P7L0l9n8M0J57R9K0ml6k6
6775a601K2kj9J42K56J92J17n1j96j93j50j49J5J92J96N8o0j00j19j19q8k2N7R0P7pJ9J10
6803a333P3n7j81j18q1k9P6K4o7j24p1k3l3P5O5k4N1M1K7k9q9K0P4l2j26m1J13J62M9n3N2
6834a609P4O2K0K9Q4N2P9R0qr3p4%N1n1q8l3l0n5P3K05J80M8j43k99k61p9M6L8j9j6L2K2P
6867a666L6J03Q7j6r0p8j8n4j22n0O5J08Q9K4j2j0K8k9l9k3o5r7K5Q5P9J28J24j4j18k2O2
6898a480J8m9n0q3l6O1R3L1l3m5J0N4Jl7j37j67j13MJ35P1J7P1Q2P2m0j19J38K61J03j0p6
6929a253j29o6l9n2n7j7m0q8o0L4Q5L9O1P7P8L0L3j05q9K0JQJ2O5J60K13M7j29j93j60L6o7
6961a545j89n7mNK8n9j45p6Op0lN2J0N6J10P7Nj2O2J28Q9N0O1J9K0O7N4r5j09n8m6j13j07
6994a789Q0J38k9LP0Q0O3n3j10o8j1Q9J45J07P4L4k4o7n6L8K2j03r1j2k7j6k2j5l5m9l1J6
7026a649j1K8oK5R5N0qL6J28J36P9O3J5p9j87k30p7l0p0l7p4l1J31J31O5Q7N1O9L4nMP3J45
7059a049P3o6j21r3m7p5q8J1j2K6L8L8ll0L0O5R0N4P1M0o4j54j85l7m0j05m3k9l2n6k2J01
7091a714J01M5N1L5k0L9M0L1L3j09j71oN7M4J13J38Q3ln2o6p3m9LP1Q3k7o8m1o2k0on4N9J29
7125a386R4N1P7J04L5n1q7o5LL3K0K0N0M2l6j48p3J8pl6l8j7p0o9J8oj9J1k8k7j2M2K0k3k0
7160a580j4R2K00J11q3j35p2m1p1l4O6J13Q2O3N2Q7Q4O7K9p0j01m6m7m4j5J8P1Jk8k6j27j94
7192a592l4L2K7J79J45N1L1n8q5o1J4j7K7L9O6P6J03N0q3OO6pm9m3j00p5K5Qk7q1J0n0r9L3
7226a473qj07p9L3J60J61j9j4Jp2j8O2J4K4J5k8K2J26J13o3p8N7Q6K6m4q1q9j01j00l7J1M1
7258a459Q3J04O4n4RR6J6m7n4q2p1N5J07K4j3r0o3J3M3m1q5M3R4O7M3m5j11j13jP0M6lKR5
7292a258J10L4j5m4j04r2M6J48R6l0j01q6oL5J5J0N3R9J33R2J5j08j69j00m1o2m1L0R5J46
7322a100R6L8K3m0j40j38j02%P0N2j1o3k6L5M6M4J00O1r1k81k20Q6J65N4O8Q2L2k5p8j3R9
7353a177M1N3J51R4o0o9pm9l4j1p9q6m4P8J32Rj4N7N3k5p0k9M7Jj22j34pK6QK1L1R3J01N2
7387i69L7N0J5k8k3o9j01o3QJ0p4j06m4K2N1O5J14M9o3q9l6J6J09J77N3n1o1n1j6On2r6p0
7420a280nL5Q5P8Q2M0q0m9J3N8j0j28q1JP5J04N5N9J6l7k6L2R0J5PK3n5q8j26j66j04N4J59
7453a154R3O8N7L2pq0j62j63j05QN5N3M2jj0NQ5J39M9k0J1qN3J01Q4R8mr7j66j93j14J4O9
7486a168L4J0j9l5n3k2k3m3L2J06J03Q1O9O1L5k3J7M9j0p1o4q5j30n6N0Q9K3k4m2m2O4J19
7518i68l6j59j23o4j1N2km9J7K1J10J00j4pO0J04Q4rj8J4K9L3n7p4n5m9
7544a071
##ENDNTUPLES=	NMRSPECTRUM
##END=	

##TITLE=	2921-xylo
##JCAMPDX=	6.0	$$ NMR Plug-in 1.4 of MestReNova 6.1.1-6384
##BLOCKID=	2
##DATATYPE=	NMRPEAKTABLE
##DATACLASS=	PEAKTABLE
##.OBSERVEFREQUENCY=	75.46775054931640625
##.OBSERVENUCLEUS=	^13C
##NPOINTS=	17
##FIRSTX=	20.530516218657886895
##LASTX=	169.75548857664600177
##XFACTOR=	1
##YFACTOR=	1
##FIRSTY=	4147.9430123986585386
##XUNITS=	PPM
##YUNITS=	ARBITRARY UNITS
##PEAKTABLE=	(XY..XY)
20.530516218657886895, 4147.9430123986585386
20.592470511528670585, 4243.7279421992161588
20.649271510309720412, 4252.3227674099389333
20.729887643068892089, 4171.2559598379048111
62.7044334797996612, 3482.6582688259768474
68.244257714174395346, 4075.464451427482345
69.408585542271012514, 4064.9341610456081071
70.895445500513233128, 4037.0735809961615814
76.697690412530022286, 3060.115328940199106
77.122655311884713569, 3127.7876732761342282
77.319837002361850864, 177.30259787032537133
77.54763344470440245, 3052.0726809835277891
91.9611707942363239, 4193.883343699139914
168.95604716980963644, 2427.2251076007096344
169.2342382746183489, 2396.8874029710473224
169.73068394901744682, 2584.123287620697738
169.75548857664600177, 2681.9506817398601015
##END=	

##END=	
