# Supplementary material for: An Improved Helferich Method for the α/β-Stereoselective Synthesis of 4-Methylumbelliferyl Glycosides for the Detection of Microorganisms
Source: Molecules. 2015 Dec 4;20(12):21681–99. doi: 10.3390/molecules201219789 (PMC6331929; doi:10.3390/molecules201219789)
Supplement: Supplementary file 1 [file molecules-20-19789-s001.zip › NMR data.JCAMP/13C-NMR (3a) the protected a┬-D-glucopyranuronide.jcamp]

##TITLE=	4515-141024
##JCAMPDX=	6.0	$$ NMR Plug-in 1.4 of MestReNova 6.1.1-6384
##DATATYPE=	LINK
##BLOCKS=	2
##ORIGIN=	Bruker BioSpin GmbH
##OWNER=	nmr

##TITLE=	4515-141024
##JCAMPDX=	6.0	$$ NMR Plug-in 1.4 of MestReNova 6.1.1-6384
##BLOCKID=	1
##DATATYPE=	NMRSPECTRUM
##DATACLASS=	NTUPLES
##NUMDIM=	1
##ORIGIN=	Bruker BioSpin GmbH
##OWNER=	nmr
##.OBSERVEFREQUENCY=	75.46775054931640625
##.OBSERVENUCLEUS=	^13C
##.SOLVENTNAME=	5
##.PULSESEQUENCE=	zgdc30
##.ACQUISITIONMODE=	SIMULTANEOUS (DQD)
##$ORIGINALFORMAT=	Bruker XWIN-NMR
##$PARAMETERFILE=	(acqus, ASCII, E:/%E5%9C%A8%E6%89%80%E7%A0%94%E7%A9%B6/%E6%98%BE%E8%89%B2%E5%BA%95%E7%89%A9%E7%A0%94%E7%A9%B6/%E8%AF%BE%E9%A2%98%E5%AE%9E%E9%AA%8C%E8%AE%A1%E5%88%92%E3%80%81%E8%AE%B0%E5%BD%95%E5%8F%8A%E6%80%BB%E7%BB%93/%E6%A0%B8%E7%A3%81%E5%9B%BE%E8%B0%B1/20150212/4515-141024%EF%BC%88%E8%91%A1%E9%86%9B%E9%85%B8%E8%8B%B7%EF%BC%89/2/acqus, 0)
$$ ##TITLE= Parameter file, TOPSPIN		Version 1.3
$$ ##JCAMPDX= 5.0
$$ ##DATATYPE= Parameter Values
$$ ##ORIGIN= Bruker BioSpin GmbH
$$ ##OWNER= nmr
$$ $$ 2014-12-25 22:11:06.812 +0800  nmr@NMR
$$ $$ D:\/data/pub/nmr/4515-141024/2/acqus
$$ ##$AMP= (0..31)
$$ 100 100 100 100 100 100 100 100 100 100 100 100 100 100 100 100 100 100 
$$ 100 100 100 100 100 100 100 100 100 100 100 100 100 100
$$ ##$ANAVPT= -1
$$ ##$AQSEQ= 0
$$ ##$AQ_mod= 1
$$ ##$AUNM= <au_zg>
$$ ##$AUTOPOS= <22 >
$$ ##$BF1= 75.467749
$$ ##$BF2= 300.13
$$ ##$BF3= 75.467749
$$ ##$BF4= 75.467749
$$ ##$BF5= 500.13
$$ ##$BF6= 500.13
$$ ##$BF7= 500.13
$$ ##$BF8= 500.13
$$ ##$BYTORDA= 1
$$ ##$CFDGTYP= 0
$$ ##$CFRGTYP= 5
$$ ##$CHEMSTR= <none>
$$ ##$CNST= (0..63)
$$ 1 1 145 1 1 1 1 1 1 1 1 1 1 1 1 1 1 1 1 1 1 1 1 1 1 1 1 1 1 1 1 1 1 1 
$$ 1 1 1 1 1 1 1 1 1 1 1 1 1 1 1 1 1 1 1 1 1 1 1 1 1 1 1 1 1 1
$$ ##$CPDPRG= <waltz16>
$$ ##$CPDPRG1= <>
$$ ##$CPDPRG2= <waltz16>
$$ ##$CPDPRG3= <>
$$ ##$CPDPRG4= <mlev>
$$ ##$CPDPRG5= <mlev>
$$ ##$CPDPRG6= <mlev>
$$ ##$CPDPRG7= <mlev>
$$ ##$CPDPRG8= <mlev>
$$ ##$CPDPRGB= <>
$$ ##$CPDPRGT= <>
$$ ##$D= (0..63)
$$ 0 2 0.00345 0 0 0 0 0 0 0.06 0 0.03 2e-05 3e-06 0 0 0.0002 0 0 0 0 0 0 
$$ 0 0 0 0 0 0 0 0 0 0 0 0 0 0 0 0 0 0 0 0 0 0 0 0 0 0 0 0 0 0 0 0 0 0 0 
$$ 0 0 0 0 0 0
$$ ##$DATE= 1419516661
$$ ##$DBL= (0..7)
$$ 120 120 120 120 120 120 120 120
$$ ##$DBP= (0..7)
$$ 150 150 150 150 150 150 150 150
$$ ##$DBP07= 0
$$ ##$DBPNAM0= <>
$$ ##$DBPNAM1= <>
$$ ##$DBPNAM2= <>
$$ ##$DBPNAM3= <>
$$ ##$DBPNAM4= <>
$$ ##$DBPNAM5= <>
$$ ##$DBPNAM6= <>
$$ ##$DBPNAM7= <>
$$ ##$DBPOAL= (0..7)
$$ 0.5 0.5 0.5 0.5 0.5 0.5 0.5 0.5
$$ ##$DBPOFFS= (0..7)
$$ 0 0 0 0 0 0 0 0
$$ ##$DE= 6
$$ ##$DECBNUC= <off>
$$ ##$DECIM= 6
$$ ##$DECNUC= <off>
$$ ##$DECSTAT= 4
$$ ##$DIGMOD= 1
$$ ##$DIGTYP= 9
$$ ##$DL= (0..7)
$$ 0 120 120 120 120 120 120 120
$$ ##$DP= (0..7)
$$ 150 150 150 150 150 150 150 150
$$ ##$DP07= 0
$$ ##$DPNAME0= <>
$$ ##$DPNAME1= <>
$$ ##$DPNAME2= <>
$$ ##$DPNAME3= <>
$$ ##$DPNAME4= <>
$$ ##$DPNAME5= <>
$$ ##$DPNAME6= <>
$$ ##$DPNAME7= <>
$$ ##$DPOAL= (0..7)
$$ 0.5 0.5 0.5 0.5 0.5 0.5 0.5 0.5
$$ ##$DPOFFS= (0..7)
$$ 0 0 0 0 0 0 0 0
$$ ##$DQDMODE= 0
$$ ##$DR= 17
$$ ##$DS= 4
$$ ##$DSLIST= <SSSSSSSSSSSSSSS>
$$ ##$DSPFIRM= 0
$$ ##$DSPFVS= 10
$$ ##$DTYPA= 0
$$ ##$EXP= <C13CPD>
$$ ##$F1LIST= <111111111111111>
$$ ##$F2LIST= <222222222222222>
$$ ##$F3LIST= <333333333333333>
$$ ##$FCUCHAN= (0..9)
$$ 0 1 2 0 0 0 0 0 0 0
$$ ##$FL1= 83
$$ ##$FL2= 83
$$ ##$FL3= 83
$$ ##$FL4= 83
$$ ##$FOV= 20
$$ ##$FQ1LIST= <freqlist>
$$ ##$FQ2LIST= <freqlist>
$$ ##$FQ3LIST= <freqlist>
$$ ##$FQ4LIST= <freqlist>
$$ ##$FQ5LIST= <freqlist>
$$ ##$FQ6LIST= <freqlist>
$$ ##$FQ7LIST= <freqlist>
$$ ##$FQ8LIST= <freqlist>
$$ ##$FRQLO3= 0
$$ ##$FRQLO3N= 0
$$ ##$FS= (0..7)
$$ 83 83 83 83 83 83 83 83
$$ ##$FTLPGN= 0
$$ ##$FW= 93750
$$ ##$FnMODE= 0
$$ ##$GP031= 0
$$ ##$GPNAM0= <SINE.100>
$$ ##$GPNAM1= <SINE.100>
$$ ##$GPNAM10= <SINE.100>
$$ ##$GPNAM11= <SINE.100>
$$ ##$GPNAM12= <SINE.100>
$$ ##$GPNAM13= <SINE.100>
$$ ##$GPNAM14= <SINE.100>
$$ ##$GPNAM15= <SINE.100>
$$ ##$GPNAM16= <SINE.100>
$$ ##$GPNAM17= <SINE.100>
$$ ##$GPNAM18= <SINE.100>
$$ ##$GPNAM19= <SINE.100>
$$ ##$GPNAM2= <SINE.100>
$$ ##$GPNAM20= <SINE.100>
$$ ##$GPNAM21= <SINE.100>
$$ ##$GPNAM22= <SINE.100>
$$ ##$GPNAM23= <SINE.100>
$$ ##$GPNAM24= <SINE.100>
$$ ##$GPNAM25= <SINE.100>
$$ ##$GPNAM26= <SINE.100>
$$ ##$GPNAM27= <SINE.100>
$$ ##$GPNAM28= <SINE.100>
$$ ##$GPNAM29= <SINE.100>
$$ ##$GPNAM3= <SINE.100>
$$ ##$GPNAM30= <SINE.100>
$$ ##$GPNAM31= <SINE.100>
$$ ##$GPNAM4= <SINE.100>
$$ ##$GPNAM5= <SINE.100>
$$ ##$GPNAM6= <SINE.100>
$$ ##$GPNAM7= <SINE.100>
$$ ##$GPNAM8= <SINE.100>
$$ ##$GPNAM9= <SINE.100>
$$ ##$GPX= (0..31)
$$ 0 0 0 0 0 0 0 0 0 0 0 0 0 0 0 0 0 0 0 0 0 0 0 0 0 0 0 0 0 0 0 0
$$ ##$GPY= (0..31)
$$ 0 0 0 0 0 0 0 0 0 0 0 0 0 0 0 0 0 0 0 0 0 0 0 0 0 0 0 0 0 0 0 0
$$ ##$GPZ= (0..31)
$$ 0 0 0 0 0 0 0 0 0 0 0 0 0 0 0 0 0 0 0 0 0 0 0 0 0 0 0 0 0 0 0 0
$$ ##$GRDPROG= <>
$$ ##$GRPDLY= -1
$$ ##$HDDUTY= 20
$$ ##$HDRATE= 20
$$ ##$HGAIN= (0..3)
$$ 0 0 0 0
$$ ##$HL1= 3
$$ ##$HL2= 83
$$ ##$HL3= 83
$$ ##$HL4= 83
$$ ##$HOLDER= 0
$$ ##$HPMOD= (0..7)
$$ 0 0 0 0 0 0 0 0
$$ ##$HPPRGN= 0
$$ ##$IN= (0..31)
$$ 0.001 0.001 0.001 0.001 0.001 0.001 0.001 0.001 0.001 0.001 0.001 0.001 
$$ 0.001 0.001 0.001 0.001 0.001 0.001 0.001 0.001 0.001 0.001 0.001 0.001 
$$ 0.001 0.001 0.001 0.001 0.001 0.001 0.001 0.001
$$ ##$INP= (0..31)
$$ 0 0 0 0 0 0 0 0 0 0 0 0 0 0 0 0 0 0 0 0 0 0 0 0 0 0 0 0 0 0 0 0
$$ ##$INSTRUM= <DPX300>
$$ ##$L= (0..31)
$$ 1 1 1 1 1 1 1 1 1 1 1 1 1 1 1 1 1 1 1 1 1 1 1 1 1 1 1 1 1 1 1 1
$$ ##$LFILTER= 200
$$ ##$LGAIN= -15
$$ ##$LOCKED= no
$$ ##$LOCKFLD= 3939
$$ ##$LOCKGN= 131.699996948242
$$ ##$LOCKPOW= -5
$$ ##$LOCKPPM= 7.23999977111816
$$ ##$LOCNUC= <2H>
$$ ##$LOCPHAS= 25
$$ ##$LOCSHFT= yes
$$ ##$LOCSW= 0
$$ ##$LTIME= 0.136000007390976
$$ ##$MASR= 4200
$$ ##$MASRLST= <masrlst>
$$ ##$NBL= 1
$$ ##$NC= -1
$$ ##$NS= 1000
$$ ##$NUC1= <13C>
$$ ##$NUC2= <1H>
$$ ##$NUC3= <off>
$$ ##$NUC4= <off>
$$ ##$NUC5= <off>
$$ ##$NUC6= <off>
$$ ##$NUC7= <off>
$$ ##$NUC8= <off>
$$ ##$NUCLEI= 0
$$ ##$NUCLEUS= <off>
$$ ##$O1= 7546.30085260999
$$ ##$O2= 1200.5199999976
$$ ##$O3= 7546.30085260999
$$ ##$O4= 7546.30085260999
$$ ##$O5= 0
$$ ##$O6= 0
$$ ##$O7= 0
$$ ##$O8= 0
$$ ##$OBSCHAN= (0..9)
$$ 0 0 0 0 0 0 0 0 0 0
$$ ##$OVERFLW= 0
$$ ##$P= (0..63)
$$ 9 9 18 13 26 0 0 0 0 0 0 0 0 0 0 200000 1000 2500 0 600 2500 0 0 0 0 0 
$$ 0 9 1000 0 0 0 0 0 0 0 0 0 0 0 0 0 0 0 0 0 0 0 0 0 0 0 0 0 0 0 0 0 0 0 
$$ 0 0 0 0
$$ ##$PAPS= 2
$$ ##$PARMODE= 0
$$ ##$PCPD= (0..9)
$$ 100 100 80 100 100 100 100 100 100 100
$$ ##$PHCOR= (0..31)
$$ 0 0 0 0 0 0 0 0 0 0 0 0 0 0 0 0 0 0 0 0 0 0 0 0 0 0 0 0 0 0 0 0
$$ ##$PHP= 2
$$ ##$PH_ref= 0
$$ ##$PL= (0..63)
$$ 120 -1 0 120 120 120 120 120 120 120 120 120 15.8 15.8 120 120 120 120 
$$ -1 120 120 120 120 120 120 120 120 120 120 120 15.8 120 120 120 120 120 
$$ 120 120 120 120 120 120 120 120 120 120 120 120 120 120 120 120 120 120 
$$ 120 120 120 120 120 120 120 120 120 120
$$ ##$POWMOD= 0
$$ ##$PR= 4
$$ ##$PRECHAN= (0..15)
$$ -1 3 -1 2 0 -1 -1 -1 -1 -1 -1 -1 -1 -1 -1 -1
$$ ##$PRGAIN= 0
$$ ##$PROBHD= <5 mm PABBO BB/19F-1H/D Z-GRD Z104275/0178
$$ >
$$ ##$PROSOL= no
$$ ##$PULPROG= <zgdc30>
$$ ##$PW= 0
$$ ##$PYNM= <acqu.py>
$$ ##$PYNMP= <proc.py>
$$ ##$QNP= 1
$$ ##$RD= 0
$$ ##$RECCHAN= (0..15)
$$ -1 -1 -1 -1 -1 -1 -1 -1 -1 -1 -1 -1 -1 -1 -1 -1
$$ ##$RECPH= 0
$$ ##$RG= 1625.5
$$ ##$RO= 20
$$ ##$ROUTWD1= (0..23)
$$ 1 0 0 0 0 1 0 0 0 0 0 1 0 0 0 1 0 0 0 0 0 0 0 0
$$ ##$ROUTWD2= (0..23)
$$ 1 0 0 0 0 1 0 0 0 0 0 0 0 0 0 0 0 0 0 0 0 0 0 0
$$ ##$RPUUSED= (0..8)
$$ 0 0 0 0 0 0 0 0 0
$$ ##$RSEL= (0..9)
$$ 0 1 2 0 0 0 0 0 0 0
$$ ##$S= (0..7)
$$ 83 25 26 83 26 83 83 83
$$ ##$SEOUT= 0
$$ ##$SFO1= 75.4752953008526
$$ ##$SFO2= 300.13120052
$$ ##$SFO3= 75.4752953008526
$$ ##$SFO4= 75.4752953008526
$$ ##$SFO5= 500.13
$$ ##$SFO6= 500.13
$$ ##$SFO7= 500.13
$$ ##$SFO8= 500.13
$$ ##$SOLVENT= <CDCl3>
$$ ##$SP= (0..31)
$$ 1 120 120 120 0 0 120 120 0 0 0 120 0 0 120 0 150 150 120 120.87 118.96 
$$ 122.27 114.95 150 150 150 150 150 150 120 150 120
$$ ##$SP07= 0
$$ ##$SPECTR= 0
$$ ##$SPNAM0= <gauss>
$$ ##$SPNAM1= <Gaus1.1000>
$$ ##$SPNAM10= <gauss>
$$ ##$SPNAM11= <Gaus1.1000>
$$ ##$SPNAM12= <gauss>
$$ ##$SPNAM13= <gauss>
$$ ##$SPNAM14= <Gaus1.1000>
$$ ##$SPNAM15= <Gaus1.1000>
$$ ##$SPNAM16= <gauss>
$$ ##$SPNAM17= <gauss>
$$ ##$SPNAM18= <Gaus1.1000>
$$ ##$SPNAM19= <Gaus1.1000>
$$ ##$SPNAM2= <Gaus1.1000>
$$ ##$SPNAM20= <Gaus1.1000>
$$ ##$SPNAM21= <Gaus1.1000>
$$ ##$SPNAM22= <Gaus1.1000>
$$ ##$SPNAM23= <gauss>
$$ ##$SPNAM24= <gauss>
$$ ##$SPNAM25= <gauss>
$$ ##$SPNAM26= <gauss>
$$ ##$SPNAM27= <gauss>
$$ ##$SPNAM28= <gauss>
$$ ##$SPNAM29= <Gaus1.1000>
$$ ##$SPNAM3= <Gaus1.1000>
$$ ##$SPNAM30= <gauss>
$$ ##$SPNAM31= <Gaus1.1000>
$$ ##$SPNAM4= <gauss>
$$ ##$SPNAM5= <gauss>
$$ ##$SPNAM6= <Gaus1.1000>
$$ ##$SPNAM7= <Gaus1.1000>
$$ ##$SPNAM8= <gauss>
$$ ##$SPNAM9= <gauss>
$$ ##$SPOAL= (0..31)
$$ 0.5 0.5 0.5 0.5 0.5 0.5 0.5 0.5 0.5 0.5 0.5 0.5 0.5 0.5 0.5 0.5 0.5 0.5 
$$ 0.5 0.5 0.5 0.5 0.5 0.5 0.5 0.5 0.5 0.5 0.5 0.5 0.5 0.5
$$ ##$SPOFFS= (0..31)
$$ 0 0 0 0 0 0 0 0 0 0 0 0 0 0 0 0 0 0 0 0 0 0 0 0 0 0 0 0 0 0 0 0
$$ ##$SUBNAM0= <"">
$$ ##$SUBNAM1= <"">
$$ ##$SUBNAM2= <"">
$$ ##$SUBNAM3= <"">
$$ ##$SUBNAM4= <"">
$$ ##$SUBNAM5= <"">
$$ ##$SUBNAM6= <"">
$$ ##$SUBNAM7= <"">
$$ ##$SUBNAM8= <"">
$$ ##$SUBNAM9= <"">
$$ ##$SW= 259.791539193003
$$ ##$SWIBOX= (0..15)
$$ 0 1 3 4 0 0 0 0 0 0 0 0 0 0 0 0
$$ ##$SW_h= 19607.8431372549
$$ ##$TD= 65536
$$ ##$TD0= 1
$$ ##$TE= 296.16
$$ ##$TE2= 300
$$ ##$TE3= 300
$$ ##$TEG= 300
$$ ##$TL= (0..7)
$$ 0 120 120 120 120 120 120 120
$$ ##$TP= (0..7)
$$ 150 150 150 150 150 150 150 150
$$ ##$TP07= 0
$$ ##$TPNAME0= <>
$$ ##$TPNAME1= <>
$$ ##$TPNAME2= <>
$$ ##$TPNAME3= <>
$$ ##$TPNAME4= <>
$$ ##$TPNAME5= <>
$$ ##$TPNAME6= <>
$$ ##$TPNAME7= <>
$$ ##$TPOAL= (0..7)
$$ 0.5 0.5 0.5 0.5 0.5 0.5 0.5 0.5
$$ ##$TPOFFS= (0..7)
$$ 0 0 0 0 0 0 0 0
$$ ##$TUNHIN= 0
$$ ##$TUNHOUT= 0
$$ ##$TUNXOUT= 0
$$ ##$USERA1= <user>
$$ ##$USERA2= <user>
$$ ##$USERA3= <user>
$$ ##$USERA4= <user>
$$ ##$USERA5= <user>
$$ ##$V9= 5
$$ ##$VALIST= <valist>
$$ ##$VCLIST= <CCCCCCCCCCCCCCC>
$$ ##$VD= 0
$$ ##$VDLIST= <DDDDDDDDDDDDDDD>
$$ ##$VPLIST= <PPPPPPPPPPPPPPP>
$$ ##$VTLIST= <TTTTTTTTTTTTTTT>
$$ ##$WBST= 1024
$$ ##$WBSW= 4
$$ ##$XGAIN= (0..3)
$$ 0 0 0 0
$$ ##$XL= 0
$$ ##$YL= 0
$$ ##$YMAX_a= 2977976
$$ ##$YMIN_a= -831055
$$ ##$ZGOPTNS= <>
$$ ##$ZL1= 120
$$ ##$ZL2= 120
$$ ##$ZL3= 120
$$ ##$ZL4= 120
$$ ##END=
$$ 
##$PARAMETERFILE=	(audita.txt, ASCII, E:/%E5%9C%A8%E6%89%80%E7%A0%94%E7%A9%B6/%E6%98%BE%E8%89%B2%E5%BA%95%E7%89%A9%E7%A0%94%E7%A9%B6/%E8%AF%BE%E9%A2%98%E5%AE%9E%E9%AA%8C%E8%AE%A1%E5%88%92%E3%80%81%E8%AE%B0%E5%BD%95%E5%8F%8A%E6%80%BB%E7%BB%93/%E6%A0%B8%E7%A3%81%E5%9B%BE%E8%B0%B1/20150212/4515-141024%EF%BC%88%E8%91%A1%E9%86%9B%E9%85%B8%E8%8B%B7%EF%BC%89/2/audita.txt, 0)
$$ ##TITLE= Audit trail, TOPSPIN		Version 1.3
$$ ##JCAMPDX= 5.01
$$ ##ORIGIN= Bruker BioSpin GmbH
$$ ##OWNER= nmr
$$ $$ D:\/data/pub/nmr/4515-141024/2/audita.txt
$$ ##AUDIT TRAIL=  $$ (NUMBER, WHEN, WHO, WHERE, VERSION, WHAT)
$$ (   1,<2014-12-25 22:11:06.812 +0800>,<nmr>,<NMR>,<TOPSPIN 1.3>,
$$       <created by zg
$$ 	started at 2014-12-25 21:08:29.375 +0800,
$$ 	POWCHK disabled, PULCHK disabled
$$        configuration hash MD5:
$$        DF A6 11 CE 2A 02 50 55 3E 86 D8 82 5B AB EC 40
$$        data hash MD5: 64K
$$        CF 8F E6 4D BD 83 8D 9B 85 8C 97 69 AC D3 98 74>)
$$ (   2,<2014-12-25 22:11:10.593 +0800>,<nmr>,<NMR>,<TOPSPIN 1.3>,
$$       <user comment:
$$        ICON-NMR User ID: pub
$$        data hash MD5: 64K
$$        CF 8F E6 4D BD 83 8D 9B 85 8C 97 69 AC D3 98 74>)
$$ ##END=
$$ 
$$ $$ hash MD5
$$ $$ A0 4A 9A 1D EB 16 32 0F 95 6C 44 C4 73 A0 F7 0B
$$ 
##$PARAMETERFILE=	(auditp.txt, ASCII, E:/%E5%9C%A8%E6%89%80%E7%A0%94%E7%A9%B6/%E6%98%BE%E8%89%B2%E5%BA%95%E7%89%A9%E7%A0%94%E7%A9%B6/%E8%AF%BE%E9%A2%98%E5%AE%9E%E9%AA%8C%E8%AE%A1%E5%88%92%E3%80%81%E8%AE%B0%E5%BD%95%E5%8F%8A%E6%80%BB%E7%BB%93/%E6%A0%B8%E7%A3%81%E5%9B%BE%E8%B0%B1/20150212/4515-141024%EF%BC%88%E8%91%A1%E9%86%9B%E9%85%B8%E8%8B%B7%EF%BC%89/2/pdata/1/auditp.txt, 0)
$$ ##TITLE= Audit trail, TOPSPIN		Version 1.3
$$ ##JCAMPDX= 5.01
$$ ##ORIGIN= Bruker BioSpin GmbH
$$ ##OWNER= nmr
$$ $$ d:/data/pub/nmr/4515-141024/2/pdata/1/auditp.txt
$$ ##AUDIT TRAIL=  $$ (NUMBER, WHEN, WHO, WHERE, VERSION, WHAT)
$$ (   1,<2014-12-25 22:11:06.812 +0800>,<nmr>,<NMR>,<TOPSPIN 1.3>,
$$       <created by zg
$$ 	started at 2014-12-25 21:08:29.375 +0800,
$$ 	POWCHK disabled, PULCHK disabled
$$        configuration hash MD5:
$$        DF A6 11 CE 2A 02 50 55 3E 86 D8 82 5B AB EC 40
$$        data hash MD5: 64K
$$        CF 8F E6 4D BD 83 8D 9B 85 8C 97 69 AC D3 98 74>)
$$ (   2,<2014-12-25 22:11:10.593 +0800>,<nmr>,<NMR>,<TOPSPIN 1.3>,
$$       <user comment:
$$        ICON-NMR User ID: pub
$$        data hash MD5: 64K
$$        CF 8F E6 4D BD 83 8D 9B 85 8C 97 69 AC D3 98 74>)
$$ (   3,<2014-12-26 08:53:46.234 +0800>,<nmr>,<NMR>,<TOPSPIN 1.3>,
$$       <Start of raw data processing
$$        ef BC_mod = 2 LB = 1 FT_mod = 6 PKNL = 1 SI = 32K 
$$        data hash MD5: 32K
$$        08 00 51 02 5B F9 D4 02 5B 9C 5B 9A 56 66 6A 09>)
$$ (   4,<2014-12-26 08:53:46.859 +0800>,<nmr>,<NMR>,<TOPSPIN 1.3>,
$$       <apk 
$$        data hash MD5: 32K
$$        34 D3 5D 4A 75 77 59 75 3B 70 A3 70 C6 A0 05 2C>)
$$ (   5,<2014-12-26 08:53:47.421 +0800>,<nmr>,<NMR>,<TOPSPIN 1.3>,
$$       <abs ABSG = 5 
$$        data hash MD5: 32K
$$        34 DB 8D 95 9C EF 2C 37 ED 80 89 D3 08 55 99 14>)
$$ ##END=
$$ 
$$ $$ hash MD5
$$ $$ A5 DE ED 8D A9 9A A7 C3 54 24 6D 96 C1 F7 6A 28
$$ 
##$PARAMETERFILE=	(cpdprg2, ASCII, E:/%E5%9C%A8%E6%89%80%E7%A0%94%E7%A9%B6/%E6%98%BE%E8%89%B2%E5%BA%95%E7%89%A9%E7%A0%94%E7%A9%B6/%E8%AF%BE%E9%A2%98%E5%AE%9E%E9%AA%8C%E8%AE%A1%E5%88%92%E3%80%81%E8%AE%B0%E5%BD%95%E5%8F%8A%E6%80%BB%E7%BB%93/%E6%A0%B8%E7%A3%81%E5%9B%BE%E8%B0%B1/20150212/4515-141024%EF%BC%88%E8%91%A1%E9%86%9B%E9%85%B8%E8%8B%B7%EF%BC%89/2/cpdprg2, 0)
$$ 1 pcpd*3:180
$$   pcpd*4:0
$$   pcpd*2:180
$$   pcpd*3:0
$$   pcpd  :180
$$   pcpd*2:0
$$   pcpd*4:180
$$   pcpd*2:0
$$   pcpd*3:180
$$ 2 pcpd*3:0
$$   pcpd*4:180
$$   pcpd*2:0
$$   pcpd*3:180
$$   pcpd  :0
$$   pcpd*2:180
$$   pcpd*4:0
$$   pcpd*2:180
$$   pcpd*3:0
$$   lo to 2 times 2
$$ 3 pcpd*3:180
$$   pcpd*4:0
$$   pcpd*2:180
$$   pcpd*3:0
$$   pcpd  :180
$$   pcpd*2:0
$$   pcpd*4:180
$$   pcpd*2:0
$$   pcpd*3:180
$$   jump to 1
$$ 
##$PARAMETERFILE=	(format.temp, ASCII, E:/%E5%9C%A8%E6%89%80%E7%A0%94%E7%A9%B6/%E6%98%BE%E8%89%B2%E5%BA%95%E7%89%A9%E7%A0%94%E7%A9%B6/%E8%AF%BE%E9%A2%98%E5%AE%9E%E9%AA%8C%E8%AE%A1%E5%88%92%E3%80%81%E8%AE%B0%E5%BD%95%E5%8F%8A%E6%80%BB%E7%BB%93/%E6%A0%B8%E7%A3%81%E5%9B%BE%E8%B0%B1/20150212/4515-141024%EF%BC%88%E8%91%A1%E9%86%9B%E9%85%B8%E8%8B%B7%EF%BC%89/2/format.temp, 0)
$$ EDIT_PAR COMMAND FILE
$$ 
$$ DI_MODE         LONG
$$ ED_ENTRY        ACQU
$$ ORDER           FILE
$$ 
$$ 
$$ HEADER		"F2 - Acquisition Parameters"
$$ T_NAME		Date_
$$ 		TYPE	R64
$$ 		CLASS	ACQU
$$ 		SUBRANGE 0.0 50000000
$$ 		REL	"Date_=itodate(DATE)"
$$ 		INV_REL	"DATE=datetoi(Date_,DATE)"
$$ 		FORMAT	"%14.0f"
$$ 		TEXT	" "
$$ END
$$ T_NAME		Time
$$ 		TYPE	R32
$$ 		CLASS	ACQU
$$ 		SUBRANGE 0.0 1000000
$$ 		REL	"Time=itotime(DATE)"
$$ 		INV_REL	"DATE=timetoi(Time,DATE)"
$$ 		FORMAT	"%14.2f"
$$ 		TEXT	" "
$$ END
$$ NAME		INSTRUM
$$ 		TEXT	" "
$$ END
$$ NAME		PROBHD
$$ 		FORMAT	"%14.14s"
$$ 		TEXT	" "
$$ END
$$ NAME		PULPROG
$$ 		TEXT	" "
$$ END
$$ NAME		TD
$$ 		TEXT	" "
$$ END
$$ NAME		SOLVENT
$$ 		TEXT	" "
$$ END
$$ NAME		NS
$$ 		TEXT	" "
$$ END
$$ NAME		DS
$$ 		TEXT	" "
$$ END
$$ T_NAME		SWH
$$ 		TYPE	R32
$$ 		CLASS	ACQU
$$ 		SUBRANGE 0.0 1e8
$$ 		REL	"SWH=SW*SFO1"
$$ 		INV_REL "SW=SWH/SFO1"
$$ 		UNIT	"Hz"
$$ 		FORMAT	"%14.3f Hz"
$$ 		TEXT	" "
$$ END
$$ T_NAME          FIDRES
$$                 TYPE    R32
$$                 CLASS   ACQU
$$                 SUBRANGE 0.0 100000
$$                 REL     "FIDRES=SW*SFO1/TD"
$$                 INV_REL "TD = nextpow(SW*SFO1/FIDRES)"
$$ 		UNIT	"Hz"
$$ 		FORMAT	"%14.6f Hz"
$$ 		TEXT	" "
$$ END
$$ T_NAME          AQ
$$ 		TYPE	R32
$$ 		CLASS	ACQU
$$ 		SUBRANGE 0.0 1000
$$ 		REL	"AQ=aqcalc(SW,SFO1,TD,DIGTYP)"
$$ 		INV_REL	"TD=tdcalc(SW,SFO1,1.0e6*AQ,DIGTYP)"
$$ 		UNIT	"sec"
$$ 		FORMAT	"%14.7f sec"
$$ 		TEXT	" "
$$ END
$$ NAME		RG
$$ 		TEXT	" "
$$ END
$$ T_NAME          DW
$$ 		TYPE	R32
$$ 		CLASS	ACQU
$$ 		SUBRANGE 0.0 1000000
$$ 		REL	"DW=1/(2*SW*SFO1)"
$$ 		INV_REL	"SW=1000000/(2*(0.005+DW)*SFO1)"
$$ 		UNIT	"usec"
$$ 		FORMAT	"%14.3lf usec"
$$ 		TEXT	" "
$$ END
$$ NAME		DE
$$ 		FORMAT	"%14.2f usec"
$$ 		TEXT	" "
$$ END
$$ NAME		TE
$$ 		FORMAT	"%14.1f K"
$$ 		TEXT	" "
$$ END
$$ T_NAME		D1
$$ 		TYPE	R32
$$ 		CLASS	ACQU
$$ 		SUBRANGE 0.0 1e38
$$ 		REL	"D1=D[1]"
$$ 		INV_REL	"D[1]=D1"
$$ 		UNIT	"sec"
$$ 		FORMAT	"%14.8f sec"
$$ 		TEXT	" "
$$ END
$$ T_NAME		d11
$$ 		TYPE	R32
$$ 		SUBRANGE 0.0 1e8
$$ 		CLASS	ACQU
$$ 		REL	"d11=30m"
$$ 		INV_REL	"D[0]=d11"
$$ 		UNIT	"sec"
$$ 		TEXT	" "
$$ 		FORMAT	"%14.8f sec"
$$ 		NONEDIT
$$ END
$$ NAME		TD0
$$ 		TEXT	" "
$$ END
$$ HEADER		"======== CHANNEL f1 ========"
$$ NAME		NUC1
$$ 		NONEDIT
$$ 		TEXT	" "
$$ END
$$ T_NAME		P1
$$ 		TYPE	R32
$$ 		CLASS	ACQU
$$ 		SUBRANGE 0.0 1.0e10
$$ 		REL	"P1=P[1]"
$$ 		INV_REL	"P[1]=P1"
$$ 		UNIT	"usec"
$$ 		FORMAT	"%14.2f usec"
$$ 		TEXT	" "
$$ END
$$ T_NAME		PL1
$$ 		TYPE	R32
$$ 		CLASS	ACQU
$$ 		SUBRANGE -6.0 1e38
$$ 		REL	"PL1=PL[1]"
$$ 		INV_REL	"PL[1]=PL1"
$$ 		UNIT	"dB"
$$ 		FORMAT	"%14.2f dB"
$$ 		TEXT	" "
$$ END
$$ NAME		SFO1
$$ 		FORMAT	"%14.7f MHz"
$$ 		TEXT	" "
$$ END
$$ HEADER		"======== CHANNEL f2 ========"
$$ NAME		CPDPRG2
$$ 		TEXT	" "
$$ END
$$ NAME		NUC2
$$ 		NONEDIT
$$ 		TEXT	" "
$$ END
$$ T_NAME		PCPD2
$$ 		TYPE	R32
$$ 		CLASS	ACQU
$$ 		SUBRANGE 0 1e38
$$ 		REL	"PCPD2=PCPD[2]"
$$ 		INV_REL	"PCPD[2]=PCPD2"
$$ 		UNIT	"usec"
$$ 		FORMAT	"%14.2f usec"
$$ 		TEXT	" "
$$ END
$$ T_NAME		PL2
$$ 		TYPE	R32
$$ 		CLASS	ACQU
$$ 		SUBRANGE -6.0 1e38
$$ 		REL	"PL2=PL[2]"
$$ 		INV_REL	"PL[2]=PL2"
$$ 		UNIT	"dB"
$$ 		FORMAT	"%14.2f dB"
$$ 		TEXT	" "
$$ END
$$ T_NAME		PL12
$$ 		TYPE	R32
$$ 		CLASS	ACQU
$$ 		SUBRANGE -6.0 1e38
$$ 		REL	"PL12=PL[12]"
$$ 		INV_REL	"PL[12]=PL12"
$$ 		UNIT	"dB"
$$ 		FORMAT	"%14.2f dB"
$$ 		TEXT	" "
$$ END
$$ NAME		SFO2
$$ 		FORMAT	"%14.7f MHz"
$$ 		TEXT	" "
$$ END
$$ 
##$PARAMETERFILE=	(parm.txt, ASCII, E:/%E5%9C%A8%E6%89%80%E7%A0%94%E7%A9%B6/%E6%98%BE%E8%89%B2%E5%BA%95%E7%89%A9%E7%A0%94%E7%A9%B6/%E8%AF%BE%E9%A2%98%E5%AE%9E%E9%AA%8C%E8%AE%A1%E5%88%92%E3%80%81%E8%AE%B0%E5%BD%95%E5%8F%8A%E6%80%BB%E7%BB%93/%E6%A0%B8%E7%A3%81%E5%9B%BE%E8%B0%B1/20150212/4515-141024%EF%BC%88%E8%91%A1%E9%86%9B%E9%85%B8%E8%8B%B7%EF%BC%89/2/pdata/1/parm.txt, 0)
$$ 
$$ Current Data Parameters
$$ NAME        4515-141024                
$$ EXPNO                 2                
$$ PROCNO                1                
$$ 
$$ F2 - Acquisition Parameters
$$ Date_          20141225                
$$ Time              22.11                
$$ INSTRUM          DPX300                
$$ PROBHD   5 mm PABBO BB/                
$$ PULPROG          zgdc30                
$$ TD                65536                
$$ SOLVENT           CDCl3                
$$ NS                 1000                
$$ DS                    4                
$$ SWH           19607.844 Hz             
$$ FIDRES         0.299192 Hz             
$$ AQ            1.6712180 sec            
$$ RG               1625.5                
$$ DW               25.500 usec           
$$ DE                 6.00 usec           
$$ TE                296.2 K              
$$ D1           2.00000000 sec            
$$ d11          0.03000000 sec            
$$ TD0                   1                
$$ 
$$ ======== CHANNEL f1 ========
$$ NUC1                13C                
$$ P1                 9.00 usec           
$$ PL1               -1.00 dB             
$$ SFO1         75.4752953 MHz            
$$ 
$$ ======== CHANNEL f2 ========
$$ CPDPRG2         waltz16                
$$ NUC2                 1H                
$$ PCPD2             80.00 usec           
$$ PL2                0.00 dB             
$$ PL12              15.80 dB             
$$ SFO2        300.1312005 MHz            
$$ 
$$ F2 - Processing parameters
$$ SI                32768                
$$ SF           75.4677490 MHz            
$$ WDW                  EM                
$$ SSB                   0                
$$ LB                 1.00 Hz             
$$ GB                    0                
$$ PC                 1.40                
$$ 
##$PARAMETERFILE=	(peak.txt, ASCII, E:/%E5%9C%A8%E6%89%80%E7%A0%94%E7%A9%B6/%E6%98%BE%E8%89%B2%E5%BA%95%E7%89%A9%E7%A0%94%E7%A9%B6/%E8%AF%BE%E9%A2%98%E5%AE%9E%E9%AA%8C%E8%AE%A1%E5%88%92%E3%80%81%E8%AE%B0%E5%BD%95%E5%8F%8A%E6%80%BB%E7%BB%93/%E6%A0%B8%E7%A3%81%E5%9B%BE%E8%B0%B1/20150212/4515-141024%EF%BC%88%E8%91%A1%E9%86%9B%E9%85%B8%E8%8B%B7%EF%BC%89/2/pdata/1/peak.txt, 0)
$$ DU=d:, USER=pub, NAME=4515-141024, EXPNO=2, PROCNO=1
$$ F1=176.919ppm, F2=148.612ppm, MI=0.93cm, MAXI=6.33cm, PC=1.400
$$      #     ADDRESS            FREQUENCY         INTENSITY
$$                            [Hz]        [PPM]
$$      1      7552.2    12830.823     170.0173         3.20
$$ 
$$      2      7634.4    12781.605     169.3651         3.45
$$ 
$$      3      7657.0    12768.116     169.1864         2.98
$$ 
$$      4      7980.4    12574.591     166.6221         3.59
$$ 
$$      5      8715.6    12134.636     160.7923         2.77
$$ 
$$      6      8938.9    12001.029     159.0220         3.03
$$ 
$$      7      9478.8    11677.986     154.7414         2.90
$$ 
$$      8      9796.4    11487.935     152.2231         3.23
$$ 
$$      9     13128.7     9493.940     125.8013         4.32
$$ 
$$     10     14409.0     8727.820     115.6497         2.70
$$ 
$$     11     14630.5     8595.270     113.8933         4.42
$$ 
$$     12     14715.7     8544.280     113.2176         3.72
$$ 
$$     13     15859.5     7859.882     104.1489         4.40
$$ 
$$     14     16601.7     7415.753      98.2639         4.22
$$ 
$$     15     19220.4     5848.755      77.5001        14.87
$$ 
$$     16     19273.8     5816.776      77.0763        15.00
$$ 
$$     17     19327.4     5784.732      76.6517        14.87
$$ 
$$     18     19842.8     5476.342      72.5653         4.38
$$ 
$$     19     19963.2     5404.274      71.6104         4.29
$$ 
$$     20     20066.6     5342.390      70.7904         4.40
$$ 
$$     21     20306.9     5198.624      68.8854         4.28
$$ 
$$     22     22299.4     4006.326      53.0866         5.13
$$ 
$$     23     26396.4     1554.757      20.6016         9.92
$$ 
$$     24     26408.8     1547.341      20.5033         4.99
$$ 
$$     25     26636.9     1410.848      18.6947         5.08
$$ 
$$ 
##$PARAMETERFILE=	(procs, ASCII, E:/%E5%9C%A8%E6%89%80%E7%A0%94%E7%A9%B6/%E6%98%BE%E8%89%B2%E5%BA%95%E7%89%A9%E7%A0%94%E7%A9%B6/%E8%AF%BE%E9%A2%98%E5%AE%9E%E9%AA%8C%E8%AE%A1%E5%88%92%E3%80%81%E8%AE%B0%E5%BD%95%E5%8F%8A%E6%80%BB%E7%BB%93/%E6%A0%B8%E7%A3%81%E5%9B%BE%E8%B0%B1/20150212/4515-141024%EF%BC%88%E8%91%A1%E9%86%9B%E9%85%B8%E8%8B%B7%EF%BC%89/2/pdata/1/procs, 0)
$$ ##TITLE= Parameter file, TOPSPIN		Version 1.3
$$ ##JCAMPDX= 5.0
$$ ##DATATYPE= Parameter Values
$$ ##ORIGIN= Bruker BioSpin GmbH
$$ ##OWNER= nmr
$$ $$ 2014-12-26 08:53:59.734 +0800  nmr@NMR
$$ $$ d:/data/pub/nmr/4515-141024/2/pdata/1//procs
$$ ##$ABSF1= 229.9025
$$ ##$ABSF2= -29.91501
$$ ##$ABSG= 5
$$ ##$ABSL= 3
$$ ##$ALPHA= 0
$$ ##$AQORDER= 0
$$ ##$ASSFAC= 0
$$ ##$ASSFACI= 0
$$ ##$ASSFACX= 0
$$ ##$ASSWID= 0
$$ ##$AUNMP= <proc_1dnp>
$$ ##$AXLEFT= 0
$$ ##$AXRIGHT= 0
$$ ##$AXTYPE= 0
$$ ##$AXUNIT= <>
$$ ##$AZFE= 0.1
$$ ##$AZFW= 0.5
$$ ##$BCFW= 0
$$ ##$BC_mod= 2
$$ ##$BYTORDP= 0
$$ ##$COROFFS= 0
$$ ##$CY= 15
$$ ##$DATMOD= 1
$$ ##$DC= 0
$$ ##$DFILT= <>
$$ ##$DTYPP= 0
$$ ##$F1P= 229.902496337891
$$ ##$F2P= -29.915020377162
$$ ##$FCOR= 0.5
$$ ##$FTSIZE= 32768
$$ ##$FT_mod= 6
$$ ##$GAMMA= 0
$$ ##$GB= 0
$$ ##$INTBC= 1
$$ ##$INTSCL= 1
$$ ##$ISEN= 30
$$ ##$LB= 1
$$ ##$LEV0= 0
$$ ##$LPBIN= 0
$$ ##$MAXI= 17.49649
$$ ##$MC2= 0
$$ ##$MEAN= 0
$$ ##$ME_mod= 0
$$ ##$MI= 0
$$ ##$NCOEF= 0
$$ ##$NC_proc= -3
$$ ##$NLEV= 6
$$ ##$NOISF1= 0
$$ ##$NOISF2= 0
$$ ##$NSP= 0
$$ ##$NTH_PI= 0
$$ ##$NZP= 0
$$ ##$OFFSET= 229.9025
$$ ##$PC= 1.4
$$ ##$PHC0= -68.50011
$$ ##$PHC1= 56.3746
$$ ##$PH_mod= 1
$$ ##$PKNL= yes
$$ ##$PPARMOD= 0
$$ ##$PPDIAG= 0
$$ ##$PPIPTYP= 0
$$ ##$PPMPNUM= 100
$$ ##$PPRESOL= 1
$$ ##$PSCAL= 0
$$ ##$PSIGN= 0
$$ ##$REVERSE= no
$$ ##$SF= 75.467749
$$ ##$SI= 32768
$$ ##$SIGF1= 0
$$ ##$SIGF2= 0
$$ ##$SINO= 80
$$ ##$SIOLD= 32768
$$ ##$SREGLST= <13C.CDCl3>
$$ ##$SSB= 0
$$ ##$STSI= 32768
$$ ##$STSR= 0
$$ ##$SW_p= 19607.8431372549
$$ ##$SYMM= 0
$$ ##$S_DEV= 0
$$ ##$TDeff= 65536
$$ ##$TDoff= 0
$$ ##$TI= <>
$$ ##$TILT= no
$$ ##$TM1= 0
$$ ##$TM2= 0
$$ ##$TOPLEV= 0
$$ ##$USERP1= <user>
$$ ##$USERP2= <user>
$$ ##$USERP3= <user>
$$ ##$USERP4= <user>
$$ ##$USERP5= <user>
$$ ##$WDW= 1
$$ ##$XDIM= 64
$$ ##$YMAX_p= 583216320
$$ ##$YMIN_p= -6523520
$$ ##END=
$$ 
##$PARAMETERFILE=	(pulseprogram, ASCII, E:/%E5%9C%A8%E6%89%80%E7%A0%94%E7%A9%B6/%E6%98%BE%E8%89%B2%E5%BA%95%E7%89%A9%E7%A0%94%E7%A9%B6/%E8%AF%BE%E9%A2%98%E5%AE%9E%E9%AA%8C%E8%AE%A1%E5%88%92%E3%80%81%E8%AE%B0%E5%BD%95%E5%8F%8A%E6%80%BB%E7%BB%93/%E6%A0%B8%E7%A3%81%E5%9B%BE%E8%B0%B1/20150212/4515-141024%EF%BC%88%E8%91%A1%E9%86%9B%E9%85%B8%E8%8B%B7%EF%BC%89/2/pulseprogram, 0)
$$ # 1 "C:/Bruker/TP13/exp/stan/nmr/lists/pp/zgdc30"
$$ ;zgdc30
$$ ;avance-version (07/04/03)
$$ ;1D sequence with decoupling
$$ ;using 30 degree flip angle
$$ ;
$$ ;$CLASS=HighRes
$$ ;$DIM=1D
$$ ;$TYPE=
$$ ;$SUBTYPE=
$$ ;$COMMENT=
$$ 
$$ 
$$ # 1 "C:/Bruker/TP13/exp/stan/nmr/lists/pp/Avance.incl" 1
$$ ;Avance.incl
$$ ;
$$ ;avance-version (07/01/22)
$$ ;
$$ ;$CLASS=HighRes Incl
$$ ;$COMMENT=
$$ 
$$ 
$$ 
$$ 
$$ 
$$ 
$$ 
$$ 
$$ 
$$ 
$$ 
$$ 
$$ 
$$ 
$$ 
$$ 
$$ 
$$ 
$$ 
$$ 
$$ 
$$ 
$$ 
$$ 
$$ 
$$ 
$$ 
$$ 
$$ 
$$ 
$$ 
$$ 
$$ 
$$ 
$$ 
$$ 
$$ 
$$ 
$$ 
$$ 
$$ 
$$ 
$$ 
$$ 
$$ 
$$ 
$$ 
$$ 
$$ 
$$ 
$$ 
$$ 
$$ 
$$ 
$$ 
$$ 
$$ 
$$ 
$$ 
$$ 
$$ 
$$ 
$$ 
$$ 
$$ 
$$ 
$$ 
$$ 
$$ 
$$ 
$$ 
$$ 
$$ 
$$ 
$$ 
$$ 
$$ 
$$ 
$$ 
$$ 
$$ 
$$ 
$$ 
$$ 
$$ 
$$ 
$$ 
$$ 
$$ 
$$ 
$$ 
$$ 
$$ 
$$ 
$$ 
$$ 
$$ 
$$ 
$$ 
$$ 
$$ 
$$ 
$$ 
$$ 
$$ 
$$ 
$$ 
$$ 
$$ 
$$ 
$$ 
$$ 
$$ 
$$ 
$$ 
$$ 
$$ 
$$ 
$$ 
$$ 
$$ 
$$ 
$$ 
$$ 
$$ 
$$ 
$$ 
$$ 
$$ 
$$ ;$Id: Avance1.incl,v 1.10.6.2 2007/01/22 13:54:46 ber Exp $
$$ # 13 "C:/Bruker/TP13/exp/stan/nmr/lists/pp/zgdc30" 2
$$ 
$$ 
$$ 
$$ "d11=30m"
$$ 
$$ 
$$ "acqt0=-p1*0.66/3.1416"
$$ 
$$ 
$$ # 1 "mc_line 22 file C:/Bruker/TP13/exp/stan/nmr/lists/pp/zgdc30 expanding definition part of mc command before ze"
$$ define delay MCWRK
$$ define delay MCREST
$$ "MCWRK = 0.500000*30m"
$$ "MCREST = 30m - 30m"
$$ # 22 "C:/Bruker/TP13/exp/stan/nmr/lists/pp/zgdc30"
$$ 1 ze
$$ # 1 "mc_line 22 file C:/Bruker/TP13/exp/stan/nmr/lists/pp/zgdc30 expanding definition of mc command after ze"
$$ # 23 "C:/Bruker/TP13/exp/stan/nmr/lists/pp/zgdc30"
$$   d11 pl12:f2 
$$ # 1 "mc_line 24 file C:/Bruker/TP13/exp/stan/nmr/lists/pp/zgdc30 expanding start label for mc command"
$$ 2 MCWRK  * 2 do:f2
$$ LBLF0, MCREST
$$ # 25 "C:/Bruker/TP13/exp/stan/nmr/lists/pp/zgdc30"
$$   d11 cpd2:f2
$$   d1
$$   p1*0.33 ph1
$$   go=2 ph31
$$ # 1 "mc_line 29 file C:/Bruker/TP13/exp/stan/nmr/lists/pp/zgdc30 expanding mc command in line"
$$   MCWRK do:f2 wr #0
$$   MCWRK zd 
$$   lo to LBLF0 times td0
$$ 
$$ # 30 "C:/Bruker/TP13/exp/stan/nmr/lists/pp/zgdc30"
$$ exit
$$ 
$$ 
$$ ph1=0 2 2 0 1 3 3 1
$$ ph31=0 2 2 0 1 3 3 1
$$ 
$$ 
$$ ;pl1 : f1 channel - power level for pulse (default)
$$ ;pl12: f2 channel - power level for CPD/BB decoupling
$$ ;p1 : f1 channel -  90 degree high power pulse
$$ ;d1 : relaxation delay; 1-5 * T1
$$ ;d11: delay for disk I/O                             [30 msec]
$$ ;NS: 1 * n, total number of scans: NS * TD0
$$ ;cpd2: decoupling according to sequence defined by cpdprg2
$$ ;pcpd2: f2 channel - 90 degree pulse for decoupling sequence
$$ 
$$ 
$$ 
$$ ;$Id: zgdc30,v 1.8.6.2 2007/04/11 13:16:56 ber Exp $
$$ 
##$PARAMETERFILE=	(scon, ASCII, E:/%E5%9C%A8%E6%89%80%E7%A0%94%E7%A9%B6/%E6%98%BE%E8%89%B2%E5%BA%95%E7%89%A9%E7%A0%94%E7%A9%B6/%E8%AF%BE%E9%A2%98%E5%AE%9E%E9%AA%8C%E8%AE%A1%E5%88%92%E3%80%81%E8%AE%B0%E5%BD%95%E5%8F%8A%E6%80%BB%E7%BB%93/%E6%A0%B8%E7%A3%81%E5%9B%BE%E8%B0%B1/20150212/4515-141024%EF%BC%88%E8%91%A1%E9%86%9B%E9%85%B8%E8%8B%B7%EF%BC%89/2/scon, 0)
$$ ##TITLE= Parameter file, TOPSPIN		Version 1.3
$$ ##JCAMPDX= 5.0
$$ ##DATATYPE= Parameter Values
$$ ##ORIGIN= Bruker BioSpin GmbH
$$ ##OWNER= nmr
$$ $$ 2014-12-25 21:08:29.343 +0800  nmr@NMR
$$ $$ D:\/data/pub/nmr/4515-141024/2/scon
$$ ##$BLKPA= (0..15)
$$ 3 3 3 3 3 3 3 3 3 3 3 3 3 3 3 3 
$$ ##$BLKTR= (0..15)
$$ 3 3 3 3 3 3 3 3 3 3 3 3 3 3 3 3 
$$ ##$DE1= 2
$$ ##$DE2= 2
$$ ##$DEADC= 4
$$ ##$DEPA= 2
$$ ##$DERX= 3
$$ ##$PHASP4= (0..15)
$$ 0.5 0.5 0.5 0.5 0.5 0.5 0.5 0.5 0.5 0.5 0.5 0.5 0.5 0.5 0.5 0.5 
$$ ##$PHASPR= (0..15)
$$ 3 3 3 3 3 3 3 3 3 3 3 3 3 3 3 3 
$$ ##$SHAPPR= (0..15)
$$ 1.6 1.6 1.6 1.6 1.6 1.6 1.6 1.6 1.6 1.6 1.6 1.6 1.6 1.6 1.6 1.6 
$$ ##END=
$$ 
##$PARAMETERFILE=	(uxnmr.par, ASCII, E:/%E5%9C%A8%E6%89%80%E7%A0%94%E7%A9%B6/%E6%98%BE%E8%89%B2%E5%BA%95%E7%89%A9%E7%A0%94%E7%A9%B6/%E8%AF%BE%E9%A2%98%E5%AE%9E%E9%AA%8C%E8%AE%A1%E5%88%92%E3%80%81%E8%AE%B0%E5%BD%95%E5%8F%8A%E6%80%BB%E7%BB%93/%E6%A0%B8%E7%A3%81%E5%9B%BE%E8%B0%B1/20150212/4515-141024%EF%BC%88%E8%91%A1%E9%86%9B%E9%85%B8%E8%8B%B7%EF%BC%89/2/uxnmr.par, 0)
$$ ##TITLE= Parameter file, TOPSPIN		Version 1.3
$$ ##JCAMPDX= 5.0
$$ ##DATATYPE= Parameter Values
$$ ##ORIGIN= Bruker BioSpin GmbH
$$ ##OWNER= Administrator
$$ $$ 2014-09-30 11:26:32.828 +0800  nmr@NMR
$$ $$ C:/Bruker/TP13/conf/instr/DPX300/uxnmr.par
$$ ##$ACB= 0
$$ ##$ACBTAT= (0..15)
$$ 0 88 72 50 0 0 0 0 0 0 0 0 0 0 0 0
$$ ##$ACBTBA= (0..15)
$$ 0 30 40 0 0 0 0 0 0 0 0 0 0 0 0 0
$$ ##$ACBTCTL= (0..15)
$$ 0 0 0 0 0 0 0 0 0 0 0 0 0 0 0 0
$$ ##$ACBTDI= (0..15)
$$ 0 70 70 72 0 0 0 0 0 0 0 0 0 0 0 0
$$ ##$ACBTDM= (0..15)
$$ 0 0 0 0 0 0 0 0 0 0 0 0 0 0 0 0
$$ ##$ACBTFHI= (0..15)
$$ 0 0 0 0 0 0 0 0 0 0 0 0 0 0 0 0
$$ ##$ACBTFL= (0..15)
$$ 0 249 250 8 0 0 0 0 0 0 0 0 0 0 0 0
$$ ##$ACBTFLO= (0..15)
$$ 0 0 0 0 0 0 0 0 0 0 0 0 0 0 0 0
$$ ##$ACBTOUT= (0..15)
$$ 0 0 0 0 0 0 0 0 0 0 0 0 0 0 0 0
$$ ##$ACBTPO= (0..15)
$$ 0 100000 50000 20000 0 0 0 0 0 0 0 0 0 0 0 0
$$ ##$ACBTPW= (0..15)
$$ 0 0 0 0 0 0 0 0 0 0 0 0 0 0 0 0
$$ ##$ACBTSB= (0..15)
$$ 0 1 1 1 0 0 0 0 0 0 0 0 0 0 0 0
$$ ##$ACBTY= <no>
$$ ##$AQSBDHW= (0..31)
$$ 255 255 255 255 255 255 255 255 255 255 255 255 255 255 255 255 255 255 
$$ 255 255 255 255 255 255 255 255 255 255 255 255 255 255
$$ ##$AQSBDID= (0..31)
$$ 255 255 255 255 255 255 255 255 255 255 255 255 255 255 255 255 255 255 
$$ 255 255 255 255 255 255 255 255 255 255 255 255 255 255
$$ ##$AQSBDNO= (0..31)
$$ 255 255 255 255 255 255 255 255 255 255 255 255 255 255 255 255 255 255 
$$ 255 255 255 255 255 255 255 255 255 255 255 255 255 255
$$ ##$AQSBDTY= (0..31)
$$ 255 255 255 255 255 255 255 255 255 255 255 255 255 255 255 255 255 255 
$$ 255 255 255 255 255 255 255 255 255 255 255 255 255 255
$$ ##$AQSBUAD= (0..31)
$$ 255 255 255 255 255 255 255 255 255 255 255 255 255 255 255 255 255 255 
$$ 255 255 255 255 255 255 255 255 255 255 255 255 255 255
$$ ##$AQSECL= (0..31)
$$ 255 255 255 255 255 255 255 255 255 255 255 255 255 255 255 255 255 255 
$$ 255 255 255 255 255 255 255 255 255 255 255 255 255 255
$$ ##$AQSECLS= (0..31)
$$ 255 255 255 255 255 255 255 255 255 255 255 255 255 255 255 255 255 255 
$$ 255 255 255 255 255 255 255 255 255 255 255 255 255 255
$$ ##$ATT19F= (0..1)
$$ 0 0
$$ ##$ATT1H= (0..1)
$$ 0 0
$$ ##$ATT3H= (0..1)
$$ 0 0
$$ ##$ATTX= (0..1)
$$ 0 0
$$ ##$ATTY= (0..1)
$$ 0 0
$$ ##$ATTZ= (0..1)
$$ 0 0
$$ ##$BACSAIR= yes
$$ ##$BACSCAP= 60
$$ ##$BACSDEL= 10
$$ ##$BACSFCM= no
$$ ##$BACSOPT= <>
$$ ##$BACSTY= <tty08>
$$ ##$BARPTY= <no>
$$ ##$BFREQ= 300.13
$$ ##$BIRDS= no
$$ ##$BMPC= 0
$$ ##$BMPCTY= <no>
$$ ##$BPSUTY= <no>
$$ ##$BSMS= 1
$$ ##$BSMSTY= <tty02>
$$ ##$CFASMOD= (0..7)
$$ 2 2 0 0 0 0 0 0
$$ ##$CFASMUL= (0..7)
$$ 1 1 0 0 0 0 0 0
$$ ##$CNFTXDR= (0..7)
$$ 3 3 0 0 0 0 0 0
$$ ##$COMDIG2= 0
$$ ##$CPDBTY= <no>
$$ ##$CRCOTY= <no>
$$ ##$DATSTAT= no
$$ ##$DIGI140= (0..7)
$$ 0 0 0 0 0 0 0 0
$$ ##$DIGIB12= (0..7)
$$ 0 0 0 0 0 0 0 0
$$ ##$DIGIB16= (0..7)
$$ 0 0 0 0 0 0 0 0
$$ ##$DIGIFA= (0..7)
$$ 0 0 0 0 0 0 0 0
$$ ##$DIGIHA= (0..7)
$$ 0 0 0 0 0 0 0 0
$$ ##$DIGIHAF= (0..7)
$$ 0 0 0 0 0 0 0 0
$$ ##$DIGIHRD= (0..7)
$$ 0 0 0 0 0 0 0 0
$$ ##$DIGIIA= (0..7)
$$ 0 0 0 0 0 0 0 0
$$ ##$DIGIO16= (0..7)
$$ 0 0 0 0 0 0 0 0
$$ ##$DIGISA= (0..7)
$$ 0 0 0 0 0 0 0 0
$$ ##$DIGISAF= (0..7)
$$ 1 0 0 0 0 0 0 0
$$ ##$DIGISL= (0..7)
$$ 0 0 0 0 0 0 0 0
$$ ##$DIGITYI= (0..7)
$$ 0 0 0 0 0 0 0 0
$$ ##$DIGITYP= (0..7)
$$ 0 0 0 0 0 0 0 0
$$ ##$DIGITZ= 0
$$ ##$DRU= no
$$ ##$FCUMEM= (0..7)
$$ 258048 258048 0 0 0 0 0 0
$$ ##$FCUPAL= (0..7)
$$ 3 3 0 0 0 0 0 0
$$ ##$FQMIX= 0
$$ ##$FUNCMOD= <>
$$ ##$GCUTYPE= 1
$$ ##$GTUTY= <no>
$$ ##$HFAC= 3
$$ ##$HPCU= 0
$$ ##$HPCUTY= <no>
$$ ##$HPTXLP= (0..3)
$$ -1 -1 -1 -1
$$ ##$HPTXPI= (0..3)
$$ 0 0 0 0
$$ ##$HPTXPO= (0..3)
$$ 0 0 0 0
$$ ##$HPTXTY= (0..3)
$$ 0 0 0 0
$$ ##$IF451= 0
$$ ##$IFREQ= 1
$$ ##$INTFPR= 0
$$ ##$IPSO= no
$$ ##$LOCKTY= <tty03>
$$ ##$LOCSWID= 0
$$ ##$M2FAC= 0
$$ ##$MASTY= <no>
$$ ##$MEMPRM= 0
$$ ##$MHFAC= 0
$$ ##$MXFAC= 0
$$ ##$NAMPD1= <2H>
$$ ##$NAMPD10= <>
$$ ##$NAMPD11= <>
$$ ##$NAMPD12= <>
$$ ##$NAMPD13= <>
$$ ##$NAMPD14= <>
$$ ##$NAMPD15= <>
$$ ##$NAMPD16= <>
$$ ##$NAMPD2= <1H>
$$ ##$NAMPD3= <X-BB19F_2HS>
$$ ##$NAMPD4= <>
$$ ##$NAMPD5= <>
$$ ##$NAMPD6= <>
$$ ##$NAMPD7= <>
$$ ##$NAMPD8= <>
$$ ##$NAMPD9= <>
$$ ##$NFCU= 2
$$ ##$NMRCH= 2
$$ ##$NMRMEM= 16384
$$ ##$NRCU= 1
$$ ##$NROUT= 1
$$ ##$PAMPF1= (0..15)
$$ 75 99 0 27 2 0 0 203 134 46 255 117 1 0 0 0
$$ ##$PAMPF2= (0..15)
$$ 0 0 0 0 0 0 0 0 0 0 0 0 0 0 0 0
$$ ##$PAMPF3= (0..15)
$$ 0 0 0 0 0 0 0 0 0 0 0 0 0 0 0 0
$$ ##$PAMPF4= (0..15)
$$ 0 0 0 0 0 0 0 0 0 0 0 0 0 0 0 0
$$ ##$PAMPF5= (0..15)
$$ 0 0 0 0 0 0 0 0 0 0 0 0 0 0 0 0
$$ ##$PAMPF6= (0..15)
$$ 0 0 0 0 0 0 0 0 0 0 0 0 0 0 0 0
$$ ##$PAMPF7= (0..15)
$$ 0 0 0 0 0 0 0 0 0 0 0 0 0 0 0 0
$$ ##$PAMPF8= (0..15)
$$ 0 0 0 0 0 0 0 0 0 0 0 0 0 0 0 0
$$ ##$PH4= 0
$$ ##$PHF4TY= <no>
$$ ##$POWCHK= no
$$ ##$PRAMD1= (0..7)
$$ 0 1048576 0 0 0 1048576 0 0
$$ ##$PRAMD10= (0..7)
$$ 0 0 0 0 0 0 0 0
$$ ##$PRAMD11= (0..7)
$$ 0 0 0 0 0 0 0 0
$$ ##$PRAMD12= (0..7)
$$ 0 0 0 0 0 0 0 0
$$ ##$PRAMD13= (0..7)
$$ 0 0 0 0 0 0 0 0
$$ ##$PRAMD14= (0..7)
$$ 0 0 0 0 0 0 0 0
$$ ##$PRAMD15= (0..7)
$$ 0 0 0 0 0 0 0 0
$$ ##$PRAMD16= (0..7)
$$ 0 0 0 0 0 0 0 0
$$ ##$PRAMD17= (0..7)
$$ 0 0 0 0 0 0 0 0
$$ ##$PRAMD18= (0..7)
$$ 0 0 0 0 0 0 0 0
$$ ##$PRAMD19= (0..7)
$$ 0 0 0 0 0 0 0 0
$$ ##$PRAMD2= (0..7)
$$ 0 0 0 0 0 0 0 0
$$ ##$PRAMD20= (0..7)
$$ 0 0 0 0 0 0 0 0
$$ ##$PRAMD21= (0..7)
$$ 0 0 0 0 0 0 0 0
$$ ##$PRAMD3= (0..7)
$$ 2 0 0 0 2 0 0 0
$$ ##$PRAMD4= (0..7)
$$ 2147483644 2146435071 2147483647 134217727 2147483644 2146435071 2147483647 
$$ 134217727
$$ ##$PRAMD5= (0..7)
$$ 0 0 0 0 0 0 0 0
$$ ##$PRAMD6= (0..7)
$$ 0 0 0 0 0 0 0 0
$$ ##$PRAMD7= (0..7)
$$ 0 0 0 0 0 0 0 0
$$ ##$PRAMD8= (0..7)
$$ 0 0 0 0 0 0 0 0
$$ ##$PRAMD9= (0..7)
$$ 0 0 0 0 0 0 0 0
$$ ##$PRAMLED= (0..1)
$$ 15 15
$$ ##$PRAMP1= <tty01>
$$ ##$PRAMP2= <no>
$$ ##$PRAMP3= <no>
$$ ##$PRAMP4= <no>
$$ ##$PRAMP5= <no>
$$ ##$PRAMP6= <no>
$$ ##$PRAMP7= <no>
$$ ##$PRAMP8= <no>
$$ ##$PRAMPTP= 0
$$ ##$PREPTY= <no>
$$ ##$PRESHLD= 0
$$ ##$PTS160= -1
$$ ##$PTSA2X= (0..7)
$$ 0 0 0 0 0 0 0 0
$$ ##$PTSF2X= (0..7)
$$ 309 309 0 0 0 0 0 0
$$ ##$PTSFMX= (0..7)
$$ 620 620 0 0 0 0 0 0
$$ ##$PULCHK= no
$$ ##$RCUCDS= (0..7)
$$ 4194304 0 0 0 0 0 0 0
$$ ##$RCUCFS= (0..7)
$$ 4096 0 0 0 0 0 0 0
$$ ##$RCUCSS= (0..7)
$$ 262144 0 0 0 0 0 0 0
$$ ##$RCUI2C1= (0..7)
$$ 78 66 0 0 0 0 0 0
$$ ##$RCUI2C2= (0..7)
$$ 0 0 0 0 0 0 0 0
$$ ##$RCUI2C3= (0..7)
$$ 0 0 0 0 0 0 0 0
$$ ##$RCUI2C4= (0..7)
$$ 0 0 0 0 0 0 0 0
$$ ##$RCUI2C5= (0..7)
$$ 0 0 0 0 0 0 0 0
$$ ##$RCUI2C6= (0..7)
$$ 0 0 0 0 0 0 0 0
$$ ##$RCUI2C7= (0..7)
$$ 0 0 0 0 0 0 0 0
$$ ##$RCUI2C8= (0..7)
$$ 0 0 0 0 0 0 0 0
$$ ##$RDCU= 0
$$ ##$RGTYPE= (0..7)
$$ 5 0 0 0 0 0 0 0
$$ ##$RG_max= (0..7)
$$ 46341 0 0 0 0 0 0 0 
$$ ##$RG_min= (0..7)
$$ 1 0 0 0 0 0 0 0 
$$ ##$RG_tab1= (0..255)
$$ 1 1.1 1.3 1.4 1.6 1.8 2 2.2 2.5 2.8 3.2 3.6 4 4.5 5 5.7 6.3 7.1 8 9 10.1 
$$ 11.3 12.7 14.3 16 18 20.2 22.6 25.4 28.5 32 35.9 40.3 45.3 50.8 57 64 
$$ 71.8 80.6 90.5 101.6 114 128 143.7 161.3 181 203.2 228.1 256 287.4 322.5 
$$ 362 406.4 456.1 512 574.7 645.1 724.1 812.7 912.3 1024 1149.4 1290.2 1448.2 
$$ 1625.5 1824.6 2048 2298.8 2580.3 2896.3 3251 3649.1 4096 4597.6 5160.6 
$$ 5792.6 6502 7298.2 8192 9195.2 10321.3 11585.2 13004 14596.5 16384 18390.4 
$$ 20642.5 23170.5 26008 29193 32768 36780.8 41285.1 46341 -1 -1 -1 -1 -1 
$$ -1 -1 -1 -1 -1 -1 -1 -1 -1 -1 -1 -1 -1 -1 -1 -1 -1 -1 -1 -1 -1 -1 -1 -1 
$$ -1 -1 -1 -1 -1 -1 -1 -1 -1 -1 -1 -1 -1 -1 -1 -1 -1 -1 -1 -1 -1 -1 -1 -1 
$$ -1 -1 -1 -1 -1 -1 -1 -1 -1 -1 -1 -1 -1 -1 -1 -1 -1 -1 -1 -1 -1 -1 -1 -1 
$$ -1 -1 -1 -1 -1 -1 -1 -1 -1 -1 -1 -1 -1 -1 -1 -1 -1 -1 -1 -1 -1 -1 -1 -1 
$$ -1 -1 -1 -1 -1 -1 -1 -1 -1 -1 -1 -1 -1 -1 -1 -1 -1 -1 -1 -1 -1 -1 -1 -1 
$$ -1 -1 -1 -1 -1 -1 -1 -1 -1 -1 -1 -1 -1 -1 -1 -1 -1 -1 -1 -1 -1 -1 -1 -1 
$$ -1 -1 -1 -1 -1 -1 -1 -1 -1 -1 -1 -1 -1
$$ ##$RG_tab2= (0..255)
$$ -1 -1 -1 -1 -1 -1 -1 -1 -1 -1 -1 -1 -1 -1 -1 -1 -1 -1 -1 -1 -1 -1 -1 -1 
$$ -1 -1 -1 -1 -1 -1 -1 -1 -1 -1 -1 -1 -1 -1 -1 -1 -1 -1 -1 -1 -1 -1 -1 -1 
$$ -1 -1 -1 -1 -1 -1 -1 -1 -1 -1 -1 -1 -1 -1 -1 -1 -1 -1 -1 -1 -1 -1 -1 -1 
$$ -1 -1 -1 -1 -1 -1 -1 -1 -1 -1 -1 -1 -1 -1 -1 -1 -1 -1 -1 -1 -1 -1 -1 -1 
$$ -1 -1 -1 -1 -1 -1 -1 -1 -1 -1 -1 -1 -1 -1 -1 -1 -1 -1 -1 -1 -1 -1 -1 -1 
$$ -1 -1 -1 -1 -1 -1 -1 -1 -1 -1 -1 -1 -1 -1 -1 -1 -1 -1 -1 -1 -1 -1 -1 -1 
$$ -1 -1 -1 -1 -1 -1 -1 -1 -1 -1 -1 -1 -1 -1 -1 -1 -1 -1 -1 -1 -1 -1 -1 -1 
$$ -1 -1 -1 -1 -1 -1 -1 -1 -1 -1 -1 -1 -1 -1 -1 -1 -1 -1 -1 -1 -1 -1 -1 -1 
$$ -1 -1 -1 -1 -1 -1 -1 -1 -1 -1 -1 -1 -1 -1 -1 -1 -1 -1 -1 -1 -1 -1 -1 -1 
$$ -1 -1 -1 -1 -1 -1 -1 -1 -1 -1 -1 -1 -1 -1 -1 -1 -1 -1 -1 -1 -1 -1 -1 -1 
$$ -1 -1 -1 -1 -1 -1 -1 -1 -1 -1 -1 -1 -1 -1 -1 -1
$$ ##$RG_tab3= (0..255)
$$ -1 -1 -1 -1 -1 -1 -1 -1 -1 -1 -1 -1 -1 -1 -1 -1 -1 -1 -1 -1 -1 -1 -1 -1 
$$ -1 -1 -1 -1 -1 -1 -1 -1 -1 -1 -1 -1 -1 -1 -1 -1 -1 -1 -1 -1 -1 -1 -1 -1 
$$ -1 -1 -1 -1 -1 -1 -1 -1 -1 -1 -1 -1 -1 -1 -1 -1 -1 -1 -1 -1 -1 -1 -1 -1 
$$ -1 -1 -1 -1 -1 -1 -1 -1 -1 -1 -1 -1 -1 -1 -1 -1 -1 -1 -1 -1 -1 -1 -1 -1 
$$ -1 -1 -1 -1 -1 -1 -1 -1 -1 -1 -1 -1 -1 -1 -1 -1 -1 -1 -1 -1 -1 -1 -1 -1 
$$ -1 -1 -1 -1 -1 -1 -1 -1 -1 -1 -1 -1 -1 -1 -1 -1 -1 -1 -1 -1 -1 -1 -1 -1 
$$ -1 -1 -1 -1 -1 -1 -1 -1 -1 -1 -1 -1 -1 -1 -1 -1 -1 -1 -1 -1 -1 -1 -1 -1 
$$ -1 -1 -1 -1 -1 -1 -1 -1 -1 -1 -1 -1 -1 -1 -1 -1 -1 -1 -1 -1 -1 -1 -1 -1 
$$ -1 -1 -1 -1 -1 -1 -1 -1 -1 -1 -1 -1 -1 -1 -1 -1 -1 -1 -1 -1 -1 -1 -1 -1 
$$ -1 -1 -1 -1 -1 -1 -1 -1 -1 -1 -1 -1 -1 -1 -1 -1 -1 -1 -1 -1 -1 -1 -1 -1 
$$ -1 -1 -1 -1 -1 -1 -1 -1 -1 -1 -1 -1 -1 -1 -1 -1
$$ ##$RG_tab4= (0..255)
$$ -1 -1 -1 -1 -1 -1 -1 -1 -1 -1 -1 -1 -1 -1 -1 -1 -1 -1 -1 -1 -1 -1 -1 -1 
$$ -1 -1 -1 -1 -1 -1 -1 -1 -1 -1 -1 -1 -1 -1 -1 -1 -1 -1 -1 -1 -1 -1 -1 -1 
$$ -1 -1 -1 -1 -1 -1 -1 -1 -1 -1 -1 -1 -1 -1 -1 -1 -1 -1 -1 -1 -1 -1 -1 -1 
$$ -1 -1 -1 -1 -1 -1 -1 -1 -1 -1 -1 -1 -1 -1 -1 -1 -1 -1 -1 -1 -1 -1 -1 -1 
$$ -1 -1 -1 -1 -1 -1 -1 -1 -1 -1 -1 -1 -1 -1 -1 -1 -1 -1 -1 -1 -1 -1 -1 -1 
$$ -1 -1 -1 -1 -1 -1 -1 -1 -1 -1 -1 -1 -1 -1 -1 -1 -1 -1 -1 -1 -1 -1 -1 -1 
$$ -1 -1 -1 -1 -1 -1 -1 -1 -1 -1 -1 -1 -1 -1 -1 -1 -1 -1 -1 -1 -1 -1 -1 -1 
$$ -1 -1 -1 -1 -1 -1 -1 -1 -1 -1 -1 -1 -1 -1 -1 -1 -1 -1 -1 -1 -1 -1 -1 -1 
$$ -1 -1 -1 -1 -1 -1 -1 -1 -1 -1 -1 -1 -1 -1 -1 -1 -1 -1 -1 -1 -1 -1 -1 -1 
$$ -1 -1 -1 -1 -1 -1 -1 -1 -1 -1 -1 -1 -1 -1 -1 -1 -1 -1 -1 -1 -1 -1 -1 -1 
$$ -1 -1 -1 -1 -1 -1 -1 -1 -1 -1 -1 -1 -1 -1 -1 -1
$$ ##$RG_tab5= (0..255)
$$ -1 -1 -1 -1 -1 -1 -1 -1 -1 -1 -1 -1 -1 -1 -1 -1 -1 -1 -1 -1 -1 -1 -1 -1 
$$ -1 -1 -1 -1 -1 -1 -1 -1 -1 -1 -1 -1 -1 -1 -1 -1 -1 -1 -1 -1 -1 -1 -1 -1 
$$ -1 -1 -1 -1 -1 -1 -1 -1 -1 -1 -1 -1 -1 -1 -1 -1 -1 -1 -1 -1 -1 -1 -1 -1 
$$ -1 -1 -1 -1 -1 -1 -1 -1 -1 -1 -1 -1 -1 -1 -1 -1 -1 -1 -1 -1 -1 -1 -1 -1 
$$ -1 -1 -1 -1 -1 -1 -1 -1 -1 -1 -1 -1 -1 -1 -1 -1 -1 -1 -1 -1 -1 -1 -1 -1 
$$ -1 -1 -1 -1 -1 -1 -1 -1 -1 -1 -1 -1 -1 -1 -1 -1 -1 -1 -1 -1 -1 -1 -1 -1 
$$ -1 -1 -1 -1 -1 -1 -1 -1 -1 -1 -1 -1 -1 -1 -1 -1 -1 -1 -1 -1 -1 -1 -1 -1 
$$ -1 -1 -1 -1 -1 -1 -1 -1 -1 -1 -1 -1 -1 -1 -1 -1 -1 -1 -1 -1 -1 -1 -1 -1 
$$ -1 -1 -1 -1 -1 -1 -1 -1 -1 -1 -1 -1 -1 -1 -1 -1 -1 -1 -1 -1 -1 -1 -1 -1 
$$ -1 -1 -1 -1 -1 -1 -1 -1 -1 -1 -1 -1 -1 -1 -1 -1 -1 -1 -1 -1 -1 -1 -1 -1 
$$ -1 -1 -1 -1 -1 -1 -1 -1 -1 -1 -1 -1 -1 -1 -1 -1
$$ ##$RG_tab6= (0..255)
$$ -1 -1 -1 -1 -1 -1 -1 -1 -1 -1 -1 -1 -1 -1 -1 -1 -1 -1 -1 -1 -1 -1 -1 -1 
$$ -1 -1 -1 -1 -1 -1 -1 -1 -1 -1 -1 -1 -1 -1 -1 -1 -1 -1 -1 -1 -1 -1 -1 -1 
$$ -1 -1 -1 -1 -1 -1 -1 -1 -1 -1 -1 -1 -1 -1 -1 -1 -1 -1 -1 -1 -1 -1 -1 -1 
$$ -1 -1 -1 -1 -1 -1 -1 -1 -1 -1 -1 -1 -1 -1 -1 -1 -1 -1 -1 -1 -1 -1 -1 -1 
$$ -1 -1 -1 -1 -1 -1 -1 -1 -1 -1 -1 -1 -1 -1 -1 -1 -1 -1 -1 -1 -1 -1 -1 -1 
$$ -1 -1 -1 -1 -1 -1 -1 -1 -1 -1 -1 -1 -1 -1 -1 -1 -1 -1 -1 -1 -1 -1 -1 -1 
$$ -1 -1 -1 -1 -1 -1 -1 -1 -1 -1 -1 -1 -1 -1 -1 -1 -1 -1 -1 -1 -1 -1 -1 -1 
$$ -1 -1 -1 -1 -1 -1 -1 -1 -1 -1 -1 -1 -1 -1 -1 -1 -1 -1 -1 -1 -1 -1 -1 -1 
$$ -1 -1 -1 -1 -1 -1 -1 -1 -1 -1 -1 -1 -1 -1 -1 -1 -1 -1 -1 -1 -1 -1 -1 -1 
$$ -1 -1 -1 -1 -1 -1 -1 -1 -1 -1 -1 -1 -1 -1 -1 -1 -1 -1 -1 -1 -1 -1 -1 -1 
$$ -1 -1 -1 -1 -1 -1 -1 -1 -1 -1 -1 -1 -1 -1 -1 -1
$$ ##$RG_tab7= (0..255)
$$ -1 -1 -1 -1 -1 -1 -1 -1 -1 -1 -1 -1 -1 -1 -1 -1 -1 -1 -1 -1 -1 -1 -1 -1 
$$ -1 -1 -1 -1 -1 -1 -1 -1 -1 -1 -1 -1 -1 -1 -1 -1 -1 -1 -1 -1 -1 -1 -1 -1 
$$ -1 -1 -1 -1 -1 -1 -1 -1 -1 -1 -1 -1 -1 -1 -1 -1 -1 -1 -1 -1 -1 -1 -1 -1 
$$ -1 -1 -1 -1 -1 -1 -1 -1 -1 -1 -1 -1 -1 -1 -1 -1 -1 -1 -1 -1 -1 -1 -1 -1 
$$ -1 -1 -1 -1 -1 -1 -1 -1 -1 -1 -1 -1 -1 -1 -1 -1 -1 -1 -1 -1 -1 -1 -1 -1 
$$ -1 -1 -1 -1 -1 -1 -1 -1 -1 -1 -1 -1 -1 -1 -1 -1 -1 -1 -1 -1 -1 -1 -1 -1 
$$ -1 -1 -1 -1 -1 -1 -1 -1 -1 -1 -1 -1 -1 -1 -1 -1 -1 -1 -1 -1 -1 -1 -1 -1 
$$ -1 -1 -1 -1 -1 -1 -1 -1 -1 -1 -1 -1 -1 -1 -1 -1 -1 -1 -1 -1 -1 -1 -1 -1 
$$ -1 -1 -1 -1 -1 -1 -1 -1 -1 -1 -1 -1 -1 -1 -1 -1 -1 -1 -1 -1 -1 -1 -1 -1 
$$ -1 -1 -1 -1 -1 -1 -1 -1 -1 -1 -1 -1 -1 -1 -1 -1 -1 -1 -1 -1 -1 -1 -1 -1 
$$ -1 -1 -1 -1 -1 -1 -1 -1 -1 -1 -1 -1 -1 -1 -1 -1
$$ ##$RG_tab8= (0..255)
$$ -1 -1 -1 -1 -1 -1 -1 -1 -1 -1 -1 -1 -1 -1 -1 -1 -1 -1 -1 -1 -1 -1 -1 -1 
$$ -1 -1 -1 -1 -1 -1 -1 -1 -1 -1 -1 -1 -1 -1 -1 -1 -1 -1 -1 -1 -1 -1 -1 -1 
$$ -1 -1 -1 -1 -1 -1 -1 -1 -1 -1 -1 -1 -1 -1 -1 -1 -1 -1 -1 -1 -1 -1 -1 -1 
$$ -1 -1 -1 -1 -1 -1 -1 -1 -1 -1 -1 -1 -1 -1 -1 -1 -1 -1 -1 -1 -1 -1 -1 -1 
$$ -1 -1 -1 -1 -1 -1 -1 -1 -1 -1 -1 -1 -1 -1 -1 -1 -1 -1 -1 -1 -1 -1 -1 -1 
$$ -1 -1 -1 -1 -1 -1 -1 -1 -1 -1 -1 -1 -1 -1 -1 -1 -1 -1 -1 -1 -1 -1 -1 -1 
$$ -1 -1 -1 -1 -1 -1 -1 -1 -1 -1 -1 -1 -1 -1 -1 -1 -1 -1 -1 -1 -1 -1 -1 -1 
$$ -1 -1 -1 -1 -1 -1 -1 -1 -1 -1 -1 -1 -1 -1 -1 -1 -1 -1 -1 -1 -1 -1 -1 -1 
$$ -1 -1 -1 -1 -1 -1 -1 -1 -1 -1 -1 -1 -1 -1 -1 -1 -1 -1 -1 -1 -1 -1 -1 -1 
$$ -1 -1 -1 -1 -1 -1 -1 -1 -1 -1 -1 -1 -1 -1 -1 -1 -1 -1 -1 -1 -1 -1 -1 -1 
$$ -1 -1 -1 -1 -1 -1 -1 -1 -1 -1 -1 -1 -1 -1 -1 -1
$$ ##$ROUTER= 2
$$ ##$RX22TY= <tty10>
$$ ##$SCMTY= <no>
$$ ##$SPECTR= 5
$$ ##$SY2FLAG= 0
$$ ##$TFXNUM= 0
$$ ##$TRIPLO2= 0
$$ ##$VTUTY= <tty05>
$$ ##$WBREFAM= (0..15)
$$ 100 100 100 100 100 100 100 100 100 100 100 100 100 100 100 100
$$ ##$WBREFPH= (0..15)
$$ 0 0 0 0 0 0 0 0 0 0 0 0 0 0 0 0
$$ ##$XFAC= 2
$$ ##END=
$$ 
##$DECIM=	6
##$DSPFVS=	10
##NTUPLES=	NMRSPECTRUM
##VARNAME=	FREQUENCY,	SPECTRUM/REAL,	SPECTRUM/IMAG,	PAGE NUMBER
##SYMBOL=	X,	R,	I,	N
##VARTYPE=	INDEPENDENT,	DEPENDENT,	DEPENDENT,	PAGE
##VARFORM=	AFFN,	ASDF,	ASDF,	AFFN
##VARDIM=	65536,	65536,	65536,	2
##UNITS=	HZ,	ARBITRARY UNITS,	ARBITRARY UNITS,
##FIRST=	17350.224853515625,	5.9495644569396972656,	-19.90961456298828125,	1
##LAST=	-2257.319704532623291,	-19.0912322998046875,	-7.9477601051330566406,	2
##MIN=	-2257.319704532623291,	-91.03741455078125,	-1315.1019287109375,	1
##MAX=	17350.224853515625,	2214.383056640625,	1176.2506103515625,	1
##FACTOR=	-0.29919195175170898438,	0.027679788208007812672,	0.016438774108886718833,	1
##PAGE=	N=1
##DATATABLE=	(X++(R..R)), XYDATA
-57990B14l0k9RJ2j8m7j14p6l6j35j62M5J88J50P3J31J71Q8L1o5j56j12j1J1J4J2J2K3l5n4
-57960A04oQL9K1l1n2j11j04JR1P8pn8m5o2o6M0N2n4j6M5J0k2q8r2l0l0J0O7O4K3J6K0K7L7
-57925a21k3n9m0K8O3J7N2Q3O1j6r0l4l8q4m8nP0J3n2N7J38J00j2n5Ok4p0j2Kj1J0m8n3j8
-57891b13K6L5r5q9lo3j03jJ29P0o6p8O6J64O7QNj7m8l4n7q7%M2J3k4Jj5m5l5kP0J4l2m8r3
-57855e38k8P2O5kl4K5J06L2j9l1N3P4O1N7KM8J16Q4l4j62r0M6J51J16kj12k41j58l2r1o6
-57824e32M9J47Q4oj1Rl0j57j02k9NpmO9P7P8O1L5k0r1j20j44p9Rl8o9RN8O0N1O7L6M5P3L9
-57789c78j6n0o5K1j5j34n4M9MJQ5R0J5n0lo7j20n4L7J5MJ7m4n0O7J25oj07o2K0j4k0M4l1
-57755g46q6n3k7J1M0M7N6J6j0n5j8Pl9K8P5J05M6p1p6j3LO2R2O5j7o8l3J1l8j2Q4OnP3M2
-57720d98l5k8J3j1j9l5oJ3m0q6o2m4m7o6q9m5NN1P2K2n5k4J09J13L2p7j27K3J43P4O2J8o7
-57687g11k2P4J15M3m6j7ok5pk9j27j37q5J2l7n6Q3J08l4r8k9R3P1r5j40j53o9l4k9O2O5L3
-57655a227J01J51O6j6M3Q4N2J0J0Rl2q6j40p3M2O1J0OPr4j30n9o4m8L7M9L2L0R3Q4K3m9j34
-57622a152n5J21R0j2m9n4p6jMp0K7N3K8P3K6lp3j77q0J1mn1j5k1j8J13R9O3P0o6j81m1Q9
-57589a332Q5R3J9p6j00l1M8N4j3j6j5N2P5P4ro2l1K3R3J55J23j0j38p2O6l6j16m4l7M1J46
-57558i91pj18m4o1l3o2r5j2L9j0L6RJ5M6J9k2n4j19j11l7N6J12M6k8j5L8RJ2J06J28L5j15
-57526a228j51J4J04P6l1j01l5jk4qR7J11n2j40q9J7P2N0Q2L6j3l2m8rOk4kJl1P9J85J02K0
-57493i67N1P5K1m5o7lr0q7m9o5n4JK0K8J50J41J5j08j51j49j26k8J6l6p0o5k8QK2j8N0N0
-57461a558OQo7QJ25J36O1o2j10j22k5O2J5N1P7J10L7j41j26K2O0JJ4q2p5K4K4R9J76J38j
-57430a115j71k08j27KQ1Q2J6J6qrm8j22j04P6K18K19K01J32mj94k39o6P9J77M6o8n9j5R5
-57401a117M8j64j82j15q7n7J2k1kQ0J37J24%r4q9o7n4J08J19m1j9L2M4J9O2R7R0j11k08j00
-57371a556o9j01j45j61p2M3J28N2k8N3J13Jj42j32k8m3j7J64K79R2q2J2N2k9n5J6M7J8n4
-57342a644p0K0O5k1o0k1k6j1l0j0l4PP0N5M4J7L6Q9J40P6k3j59j76k8j5r0q9J3K2K0P6O2
-57310a695J13R6p9j88l9L7o2l9M8M1LN1J23J55J14N2M1Pj32k43k40r4O9J08O2N3m3r4j6R5
-57280a696k5k05k51j68R1K29K05O1r7l6O8J25J47J05P2K1l6r4n4J3n2j7%Lnm8o5p0j4k8o2
-57249a883q8m1M2N4P8J14Qj8l0RL2j14j56K7K23J91M2m1o1J9R2m5j5P6K1p6q9k5kk3o7n9
-57217a805j10l3J14P3L8J4n9n7K0o3j09q4q5j12j01k3Q0K31K11N2r7q7kM6L2J14J03k3j08
-57188a830q2q3m4j6J09O8r5q0m1M3M9Oo1r2pN8J02J13P5K6N9N4n7j40j73k01j13P1K34J56
-57158a892j0p0m7m2Lm0o4m5n2N0Q5L8J8J23P1p7p9k9L2k6n8J3RK2O4K9M7j3n0J0L1p9p7K4
-57124b081J02N3P1R2J0j75j06Q5J20J58Q2q5o9l2j36j54j33o9O0M5PN2N5j26j50K7J26K24
-57096a947J52Mo0m5m4l4lm1o5rQ8j2j16o2R4J19jn5o2K1N5Qk1k1o8q0m3K4N1O6J20R3k2j28
-57062b044p1n8m4L7L0jo1J5Nr0j71m6J34K26J58K9j36j32p6q2kN5M2M7N4R7N8k5j09k8J41
-57031b048J33qp9j32j40o1J10K06N0k70l36j52M0J73J28J55J45k9j09J9J16P2J6q0j65r7
-57005b343P6R2j2o6j38j54m7L2n3l8r0q8P0J88J93O5J3m5j22r7o7l5O7J41J98J13j7m5L4
-56976b175J06K2k7O4Pj25q0L6J34J11Km3L3J05Km7j00k48j50qO0J15J04m8j62j37r2Q7J02
-56947b352P3J03M5o4k9R1R8P1m5j55j39K2O9L8P9J5j28j03O7Q8J15M2j26j14OO4N9j6o1l8
-56917b225P1K8q3j1P4R4K1L9R4J3j31m8Nq0n2N0J14l8j71j25J04J73k3j30m9o2j13j02J2
-56888b551J8l4n0K0P5K1j10j16R7K49K00J00J2j64j37m5m1K8J01M8j2L4K7o5q2j05M1K75
-56860b166J92P4J11M5M2k2j45j75k8J01K3j22o3m4o7r1j20MJ6j06lJ01k1j4P8J05J24N4q2
-56831b199j60j55j25J8J28J74J75O1j14m0qn1L9on9j0j09n7J54J64jp8J7Q1o2k10q7j7M2
-56802b495Q7J03j9k5J51J95Q3Kq1j60j20P4P9o9j60m4J36J69N4k2J9J46N7Pm2j11p4l5L4
-56773b061J1r3j01r9k9j1m6k9J5Q3Q0J13q4j76l6J0O9L8o7q2n5k0j07J5J20K2L9J08J50J75
-56743b048M7j14j57j34PJ31P2l0l0Q7K17J40J32J37N7o2j69j58k29j95o3N4Q9J9n5o8j0J33
-56715b200J21J0p0q9m4J2M0PN0J38K19J49j88k97j42k3P4p5r4J0n4p7pJ14J57J68j4j04j02
-56686b311JL4J7Q0Q6J4r7j07J9M5L9N6QkJ8k3MO5l6j22j3M3O9N1k1lrj9R8J37o6j59q0m6
-56652b230KJ69J37M3j4K4J18J6j27j80j62r1J2R3N9p7J4R3J3l7o6l0Q7J12%r1p8j01OK17
-56622b069K55K38R8p5n2r2j81j28j40j06M5R4J9j12j55j58L8J23j1q0l0J06J28J48J51O9
-56596a877L7l7l9m9LL6%m6n5m2N1M5j17j43m9j8n8q8k3oJ5O5J8n9P0R3q4j23J4R3J43O4p3
-56563b239p6r1m1R1P2O8J17J08J04l7j69k09PN9q5kmo3L4J54J58k5j44n9M5o4j57p7K9Q0
-56533b416J18P2o2r5o0M2J02L6OM6j6N2L2j77k38l5K24O9r9j17j30K4J85J94J47K5p9o4l5
-56504b249Rk3j16j42q9L8J75K29J34j2J4L2j00q3l5r0j49j03m0Jk5k4M3R6J80Q9l8O5J19
-56475b094n5j07n8lO5P8Q7J39J04k5p2m0O5Q5RK7l8o9q2j03N4O2j4r4j75r7K1J52J74j7j84
-56444b205k03l5J12N2l4pr6l1J09J31M7p2r4p8j27l9J90K47L3j63j29kN0R9M9j39j54nO3
-56415b431p0n8l9j39o1Q4J62J40J55R3P0J22l1j36m3M2Mm8l0m9Kj6j14l1L0QL7N2R4J04J7
-56384b080m1j06p9J9M6M6J23J34J1m0m5r3q2k3N6J15O0r6j73j23j20r3k0O9N2Q8J44J24L8
-56355b089ljK8J8o9l4J4k6J3O5P4j9jo7n6NK9l7q6p8r6j9J0j7J5J01N4j01j51p2k1o0N9J00
-56321b518Q5N4j3o9j50n5J20P6Jk4m7MP9J76J11O1j9p5j3p8j81j26M8J42L7j3Jj6M3K8l5
-56290b366j7K5L5Q8N3j2j32j48MJ23N5P5R5J9L7J15J32J6J3o9j31j31k6L7j12r3OQ4Pj19
-56260b337J4Jn1P8J59R1l2j09m6N4K1p0j68j17K4O8l7q6j1O7J30qj4N8Q8R7O0K1Q1J11Pl0
-56228a886J8p6j22m3N8J51Q9K5k2n9j33p0Q9O1r5q9J2K8qn1R7J02j4K4P0J06O3m3j77k09
-56198b104j96j22j9k3L9J39P3l1MQ1J38J64po6k4l3k6l5j19o2P2M1l1j6L1L8p8j94j29Q7
-56168b408kl7J93J84No4q5k27j99O8J47O8o1j75r0J14K98L59J60p7r2r1q7NM1n8j01q9jJ05
-56138b197j6j05p0L7J14P0J4m7j18l0N7K7O3J08Mo2l3j33k21o8R7K25K73J61j28k40o6Q5
-56110b199J0r5l5J4l3n4M0J28J62J42j9j38m4n3j21n5L9J02N5m7k17j81Q1J21M6MK9M0M2
-56081b236p4j79j30J03K49Q5q3l5N2R9Qn7J8Q1L7q0j86p7P2P8R1n2j04P2J14R7N5K8P3J30
-56051a751l7j67r2j04j53j81n1O2J7M1J15J81M8m3j4M3K7n5k08j88p2J00P8K8O1P7P6Pn1
-56022b206k50k73p1P1O2qN1J31J06J12R2o0j15q3j52j39%J0J3ln1Pk8O4J09N9N4N2k4l9N0
-55991b459O4J23J66J44O9J7n8r3o5OJ60K23J9m9k1j05j26p0J0L2%M6L4Kj22j13j9L5j0MQ7
-55960b069O0k3J0L9l1m1k9L9N8J6L0l9J5P9O4j20k19o2m0PJ13R1O6J9l8O2kn6j51k43j42
-55929b537L5J14J03m8n7kr1j53j1P3P5N3K0M5L4l5n8j31j30j7O1J18j7K2Q5J01N7l8k3RN2
-55898b291Q4K0j14k19j96k9J52P0j05K5K37J33m9j8Q6P4m5j04n8k8p0j0P8M0Rk9j5rQ1J21
-55868b179k1j49p1P9J72J43l0j55j08m0Rj5o4o7O0L7K4K3JO7J12J07J17Q5j8j04j49p5k6
-55839b235j15n2N9%l8L4Q7R2m0j10j9Q9J01l0j60j50l4O2J29J27M0M4J18Q0r5n8p7j84M1
-55810b294L6L2N9j8R7M3r3r8k3M1O2j8n6j9J11K30R1j24o5P4J05O6N1K1o1k3j05j69OL3Q
-55779b000l4prp2LJ33J46o0j41j04j64r1K8M7L0J17L9l9j6m0nn8k04j79M9J72J54Q7N9N9
-55749b100R0J5n9j61j74L4J56O0p0r0n0O2J08J30J07j12j64j9N8J5k1r9j48o9JM7M2r8j32
-55720b641j46mL7j6R6J44J05J23J9q6JM8m1N5M7k01k03J0J25J70R1M8J37J01j5n6K1O0J9
-55691a952j4M7P0J4mr1r4n9r1j35j63j18JJ90K73J26n4L2N4j61k33j26N1J12K2L9J01O9k3
-55662b117o5j0M9J25J02O9l9j73j86j88m4N1N3J54J57O0k8l0l8k1o7j31o2O8J08J9m3%nq5
-55632b317L6N6j34j08L0N7N9k8n8P0J52J84J55k5j79j31k5J25J93J36l4j57k06j82j33k7
-55606b491M5K9L4R6J15J27o0q8J0mj4K4P1r0n0O2J6l8n7L2N5K6K3j2m1P9J79M1j98k80k20
-55575b579l4J00J63K32K30O6j11j32o0m4j20j45p2J2kJ4Q0R9P6L1J14Q3K8j9J8Q4l3j64l3
-55546b118m5j20m7j6k2R9R8m1Pk8k4mn4j6L6j0r7o3O8J39J10Q8k0p6l5Jn5m0Jp8k73k81j
-55513b917J83K39J33P8O1J07J11pj08k1K0m3q4k5M4J15Q5Q2J38J06J9l9Ml0j02q8j31j18
-55485b188l9J21K00J45L5L0k4q9n6o0J4Q0M4L7J4m4kL5J2j26k26j56j04J5Q4J86R5n6MJ07
-55455a912J35m2j49j04Q6M3k07k68j05P0J34J54J38J64K2j83j54pJ8p0j29o3N9J25%n0M6
-55428b249J23J33q8j54l3oK5m8l8J18J38lk03j38K1L8j3m7K7P9M0O8J6K2qj00j20j10j24
-55399b634p0O5M7Q9J24M9j27k06l8Q4J44J03J19P2q0j50n2P1O8L8n2p1P7J14O1LK0qK3J94
-55369a923J10j11j26%L6n5j33j49q7J80K50M8j24j68r3K6J71J15J7k0q4j79j23K0P6L8J6
-55342b272k9m1J4m2n7k4k7k20j85k8J11J94J00M8p0o1M3J03J19M6K9K7P3L5MK4KN5R6J06
-55312a827ln4o8p0l2J0K7K0QL0Q3q5j83q5m2l8j02r7L5O2mM4Q6K1n6j14j25l8N2J49J29k
-55280b269K5J02J56N5l0j14j60r5J9Q7L1rQ3J11J5j6L0jj73k29q5J25J43O0m1o4j01q8N9
-55251b374Q9J8l1r0j31o4J20Q1m1K7M8R0J96J86N9j01j75j05nj5l3RJ3nM2P3m5q7R1P4L5
-55220b051J8j7k0m8k8q1j66m0J33R6l0p2MQ7R7K6rr8n7J39J72O5q8k19k32j30K7K06J87J8
-55190b111r3j11q0J3L5jL3K8K5j8p9p2J2Q3j1L1J77J49j1j13j51j35OJ18J89J44j9l6k5p6
-55160b099k7j1q3mJ09J32j3j60j43l5N3P6N3L1r7o0Q0P2q6j48M0J47M7j18r3MJ32J26M8o6
-55130b093o8kQ2O8j29j88j51m1J17J32Q1j5j46k34j90K2J84J42M3L4Mj3O9P0n7o8L8M3l5
-55101b301q9m8M0N5N3L1k0K3KqO9J29R7m8j41j21p6kK9K7P8R7o0j63j32j05%J95J63J1p3
-55070b288l6l0N1O9K9N1o7q1j07l2J7p3jL7K2N3rk6On1n7K2J29Mq4p2l5J23K34J50P5J08
-55038a869J01k6j12o0n6j19j00J26J70J4j08j78j71L1J75K32K37J30j03l24k50n3R7J17O9
-55013b030j28k64j42J02K14J30j0n3q9m5J8j6n8N3J35M0Kk3K3L9l7j1J3o3m5OL3Jj11r6m2
-54982b454Nk8k0k6p0k5J18J99J25L0J3j8j16j07J17J95J15K7l3j11j20o2K2M0q7j18J2L8
-54954b339J13J83J29J9j37j05r3j43j90j38oJ66K29J17o0j75j1J03J57J77L4j44j46K8R0
-54929b142P1jq5RP4k0r4j58q3k8k1q9j42j20nJ24P4l5k5N1J27J89O9o3RM6O8R6R7M9j7p6
-54897b051o4J5R1Nk8N4l6j34L7L5j26r1Q4J21J2pj4k7j2Km7k3L1O0k2L5P0Rj05j37P9J62
-54865b022M5q7j06k4Kj42q7Q6J21O1k8k7OOk0k3%pJ8P5O5k3n7qK7N4m3p2l0R4L6j7k0J1k4
-54830b160j06o5j8j5k6l7p4k9N6Q7L0O5J73J07k5N4J62P0K7O5lq4q1QP8R9%j28o2p3q7n8
-54798b050r1j20j00p8J2Q4J65K08J12r4j54J7%m1L9O7O6M4J8m9j11o4N5O0Nk5m8j4Q3L0j30
-54767b104j05Q4L8NQj10q8N1J73J52K2j62j70m7J09K0q2l5n9r4k5l2j1O7Nj47r2QJ42K87
-54737b192K09no9p2j37q1r8m7Q7Q4k5k4k7n8J03K92J44O3J16M6k9l6j02p4l4Q5N9p7l4K1
-54707a912lk29k91k08r3Q5K27K38J60o1j57j13j09j01rJ20J45J81J54N6NK1k1j63r6K4K3
-54680b127K8n2j50r0R9K19J67P6r3j90q0Q5J25L5j43j47J09J96P6J9j40j36k4l0J6Q6Q0j5
-54652b001k7J1K5R4J48P7m4j02p0j04j38l1jk1l0N2J97R9p6l3m0k20k21j16p8L9J00M1L2
-54623b438k6q7l8l6M8Q2j9o9m3m3J13J36J59J18M2q9p5KN8J22R0l5n6j08j07PL9l3p8p5j53
-54592b592j07Q3K07K08J83L7q8n1r8j9o0j32L7J26j1j26j24lJ63J33M3R6P2q2p1J6R4K5q
-54563b049oLnJ9P7J12K8j10j69j03m3n7l8M1R6K9j17j17l9R4J53L8j04j04p6j37r1L8J07
-54534b530J33N7J3L8Q5K3k5k6P9J81K0k19k18l4M7O7O5Qrk6K3K4q7q1n2rRM8J47R2p4n6k3
-54501b310j32j20O8K05J09PO6P1J25J04k8o3R4K14N1r5k2on0l4q3j16lJ20J70P1j74k21j28
-54472b110j43r8M4P8Q5O3L4lq3j34n8J36K50J24M3M5k2j00o1j66j79m4o3j4J5Q2J39J22O0
-54443a958K2l4J3j5j26r4m0J1J33J19r1m7J0j1j5N9K7n9p1j10k01j38L6Mo4M4J28J5rOQ4
-54412b372J59O9P2o0j65r6K1Q5J3L7J96R6j61j81j05JJ38O6r4J5J25M0q3m8K9R9O7k4j14
-54383b175j53l0J36J21K7O7K47O3j51j68j33q9o3L2O1O2J02j1o6qQ2J2q5l8R5P1j07j0R3
-54354b016Rn0LK4K7n7j24o8O2Lj04p6k2nj9l4Q8K29J74k6j34l5J3r9n1J44P3p8%J53J47K4
-54322a825jk6k6r2j26kJ0jrj3o2k1K1O7J76J69J6l3p0n4m5j15j5J1j8nK6r3j90r5rP4K4j3
-54288b365J08J33M3J6r8j90j53q8nQ9Q0O3Oo2M6J93K51J68K1j2Qk3M3O4k6ljl8k0j55q9j9
-54256b015p3j42k14j12J8J21J91K10J29M2l6l9K3J5K0j8j27j68j5P1L0m6k50k11J9NoK2R0
-54227b466J35J23N3r3p4P9J13R2N4MJ4q7k31k29q4K0n1r2LJ17J14M0qj0R7J46M7k4m9k5m3
-54196b315K9J67Q4j02j33q3j23j25o7L8J41O7K2J29J45L6j06p4L0L7m3m0N1k5j71j43L7R3
-54168b444N8m0m9j01j2Q4J51P7j32j18j9L8J15J72J88Q3l3j33q2K7M4pm2p9j49k4P3p4m6
-54139b474J70K04Q1n5k27j96qJ6R1J87J30Q6Q0l6o2o8Rj2j08j30N3J39k2o4k1k4O7J20R7
-54110a977P5oj02j22j15Q9J77N1J5J20J46l3k50k42p2J18P7m6Q4K13J79Kk31l10j46M8J99
-54083b059K40j5j94j64n8P4j3j00o1nj1M9J36J17J52J21n1k04j59L8R3O8R7J13J04j1q3o
-54055a792M2l3j06j24o7qjKn6j85j44N0J67K01N0p4n0Q2J22J94J53R7J05l0j94k64j24No2
-54026b044j78j70j23k9O6J62J26N5K4k1j13m6oq6n0o1K3J98K66J59N3n1k24k04p2M4Q7R1
-53998b124K0j50j43m4p1j6J17J40Q8O9J8l7j09j63n6k4k4L7Q3%k8LK2J8n0l6J6rM8K08J51
-53967b046P2J17J13K5r5j02p4j26o9j14j89p7L8J50J50R1O0J28K26J08q7m8POJ7N9l7j22
-53939a819j18j29n6R5K10J54lr5j54j18m0PK1M8lj8L6OM7N8O4M7m1j72j57nO0%j8q3l0L5
-53907b171QOK7km2P7Qk6l1j8r3j28k0P4R5K1RR7N6k6l5l1l4om9p1L3R9J40J61M9j07p3m0
-53873b043k5M3lq0K7K31J77o8j28j6MON3O8j37k73n6Q3m1q2j2J4p6n2K3Lk5J1L0l2M7J16
-53841b213J56J48J12o7j75m5M0J4k6o4j27j44n8N0N2K3n2k8K9N3Q9Q6J12K7L6J28L4m2r4
-53812a946j98r7m3k8J26J53k6j40j31K0Q3K1l5Q8J47J09J9q6r9p1k8j18j15k6OJ5L9J4j9
-53783b366l6k0lk3p4m8J03J70J10R8N7K8o5p3J1PM1N8q8j25q3j10j53m0J6o8k1R5J29J65
-53753b308Q1m8O2J49J38J02O7O7J00O0o0k31l36j80j3L4L3R5J39Q7Pq9j10l6Rj1O7l4j16
-53724b275m9J42K35Q9j52j24m9m0N2J48J72Q9r1k06k17j59m8p8k8K4J04J25R1N5m4KP4M5
-53696b113P1k1j27j11rJ16L8m5JM3R8P8j1j9P5Q1On2j3K5j7l9MJ6n5n8j23j94o9J41J72P1
-53664b040k9l5n0j16r3P8J15k3n2m2o0j20j35o5J6J38K21K57J29p1j45o2O0j2j06NJ29Q8
-53636b020l6r8j02j14o1m2j3j2J13K02J22O0Q3N0m9j75j62n1P1N7J24J51L1Kj8m3K5J67M9
-53607a689j06l6L6K3p0k0l1j94k19j00K8K1K0%o2q3PJ17J07M3L2P0N5J02J53O7K3P5N6l4
-53577a609j40k50j16L2J6p0j29j09Q8J85J39J17J58J58Ln7J8K7n7l5K5l2o7L7J52R3j43j98
-53549a764j07p3o1p3j61j74j05r6O3J88O4J2J8m0n0K6O6O1P2J09m8j80j53j08r1o5J05K27
-53521b338J93R3l0q0j03q2o5j31l9k4o6k9J52K28Q6j06k3P9M5J4J06R9J4k0N4J8rO6Q5K6
-53491a787r4q6l7l9j4R3J33J14M2q7p8l6pl7j35j19n4lO6pJ4N6m3j08m8N0or2j06p9m1k2
-53459b597N7J78J33QK6J17K8l9l6k9P2N8k6k8J3J0k1j7j43j72O1K40K65N3o4o0j52n8J5P4
-53429b034nj70j83j39m7NLR6J73J87J09K0j38j52QJ18R6k2j06j08rJ02J00N1P5L7qj6PL6
-53399a914P3J22J50J4n6l7q4j33j79j13k2M6N9l1OJ26P5m3l5mlM6J01L6q7p1m9l1j06j61
-53369b305r0N1J21N6K0N0Q6O4lj5K3L5k6p2M2J48L6p9p8m7kJ08Q5J6L6j79k46l2M3J4l7J6
-53337b161K4k5l4l0M3J57J4j03j01j19o4n5l4k2N0J39J07L9J15J58J7j46j79j13J1J1l2K4
-53309b309J29K27L4j46n0j8m2j9k1N4J50K9j56j36J3P0O3o7j42l6Nk5O4J61N2q7o9l5m4K8
-53279b323J37J68J49M8o2j09q4P5J94Q5P5l1j70k07r0j3l3N5Q8J0n5M4J06Q3m1j48j53j19
-53251b321K6j4k7qP5J06j9n0j1J4K3L3M5N9Q3J46J22L4n6p7J2n0l3lp7l4R5K0n4p1j6P5Q0
-53218a873K2NM1L2k4j24j81j0J16k1j42j06J29J11k5j7J0J12K07J85qk27k47j81j28jK5o4
-53190b384M3J12J00J68R3On8j30q5ljor8j77J9J47P1o0L4J42N5J3j4j01k2M2m7l6K4QL0L7
-53158b078K0K4M5R6Q7pj72k79l01j87J19L23K14rj14j02m8pJ1P1J28J40J8n3jm7r0m0J9L6
-53128b184O4J38J54L1k7l4k4j4m6N1L2j02j40m4J28J58mmP9R9R8pj06m1O8j21j84r0n9J8
-53098b113J00O8Jk5j24k42j78rO5Po3j4O6J01M2pM8J7p3K5L2j16M9J83J09J5O7J11N0K2m3
-53067a829p6q3r8j18j30p5L7J73K05R6p5q1l5o7m4J26J81J00m4j22n3k6%m0pO3N6J21Ql5
-53037a872N8mj29j46L5N3o7j16j07L1Q0J7L8O1L5J4J9N5N4%j44j30Q%k4k4l5L8R1J06O5R
-53005a931m7q0p6n3j3L2J0j9L4M8L3L3L8P6Q1rpQj20j87p0K7R2R5J3J6N4N5N4n3j57j24l0
-52972b177M2M8L9J02J39J38Rk20j90J6op0ok5j2J1k2p3q0o0j7j04oJ59J08K2o3n1K6l6r4
-52941b453rM4j1j8qK7J22J34J82J43M5Qn5j19j05l3l6j7Kq9K8R5j4q3J0J27L5j30r2n1l3
-52910b354k1n4p0l2P1J8R3J17%l9j16j58j18M5J00N7N2R1J38K2l8k8m1j11r2Q5J44J45J91
-52881a903K10K5j40k21j89K7J95J99l8j50q6M1k9j07MK51R0k07j3J22N1J65N6k69k66p8j19
-52854b379j76j58j20J46K79J60P4L6pKP7Q1L4l8j13m7R2L3q0j95j66PJ40R5Q2J42Q6k0NP0
-52824a858L7l0Mkj04k03k11kR5J07l3j87j08n3L1J25J79J73R7M4k8j46j54o0k1j1l6k0o7
-52795b442r2o9l9m8j6P8J41J64mo1J50J24n7k1L4no0j01k2J27J86P1n3q6j07n7J0m0O7J53
-52765b075Qr8j61j79jJ14J21P8M9j02j28j8P1K6n4Q3J74J6j30p9j0N2J20J38J29j5j38j33
-52737b142k1nM6L1N7NmMl9p4j30p1k3OR1Q9mo3j51o9Q4Q1J8l5p%n5J3P6J28J36Q8R3Rj13
-52702a951r2j7P1oj96j91q4n3J7Q5N1O7Q8J43J18J7k3k1L4rn1M4M8P0J16K7N6N1J9j1o1n0
-52670a694k7J8j4j49j74k9M2N2J3J5j5l8Kq7m0M1M8K4J3L1m9r2p2O0J31J9N1m2j08l8n6R
-52638b155L6P8q0j67q8l3N0L1M9J01K2r3j28j45j17O0J18Ll5O6J58J48K1n0R0Q0K1k9q4k9
-52608b101L7K6j3K9J26Q1PL8L0l2r4j00j36k24k28l8L1K6J04J59J22L5lJj07q4N6N8j3k3
-52578b230J5R1R0O6K4J5K1QJ0O1J56J53J6j54j69j75j82j05R6J59J00J26J02q1k70j42M6
-52551b153Q3P2O3J8qLq1j63j05LQ9j4n6Lk0KK4N4k9J0J82J36l4j69j74j04m3j1O8J07J90
-52520b057J69K5pn3k33j90O7J72O9QQ0P0q8j80j06j2R4J12J3j1K8L3J9j0k6p7q0q0m3R6K09
-52489a989J99J16%j46k64j80L6K1q9m3M9J37J31J43O3J1l0l5M5m4j00l6n9K4Q1Rm9L8Q0J04
-52459a777N8m9o8K%Om8r8r2opj54j85m1Q1J06Q8L7M1k4p7oP5J23O3J7k1LK9P5K1q6j63j14
-52425b191p7m7Oq0q0j4L0O4J82J22j7n9oN6N3l7RJ14R0M9P5J17lj39j18k6K6rJ8ljk5k7R7
-52391a851J51j5j00p1l3j31j78j47j5J88J02p4k9P9P7J17J34Rj25k54k66j57M8K36K14R5
-52365a996p6j33K8J33M8k3j10n2J7O4P0p4j69m9J7JNJ16K18K11pj40j3Qj38k24j16P3Q3k
-52335b230K8J87J04qk5p9j22l5k5r8o3L3J76L00K15L1r7j19m6p4j11j74j17J4JJ7J44J25
-52307b048J39J32M3j21m5O7Pl5o8n9l8k2L8O3J13J29j1j52j27p1n6N0Pj81k31j02j7K5K8
-52278b543J85J85P5N0m1r1o0rK7Rl8j6M6O4M7N5J30J11m4j49m9l9o1l6J5O3N0k6k8o4o3o0
-52246b305j27o6K2J9ko2q0Q0J98J63J66Q7j38j01Oj4K1J5L7R3J05N2k5j45j80o9j3Nm8pP9
-52215b234J23J29J14nl0L1J9j2Nm5r3n8q4m1M0O9K7k7rp9m7j4n8k03k55j59jJ63K20K1om1
-52183b540j0J44K18K45R7j06j82m9O8Om4l0R2M1r6pK6r2k09j65M6P8P8R2J52Q1o6m6%k3K1
-52152b180K4RJ9M5L3qM2O1L7n4j93j65K6P1j7p4j41j31j3P9J26N4K4N7J66J62M8j21n4J14
-52122a954J38Kj10m3%J5Ok3rq7j78k19j75q8J5J16K74K63L4q8m5J7j15q0M5O3J24J84J13
-52093a805K9o4m4K7m3j60j51m4J3p4r2P3J78J58O7l5p4k5p7j91j31J42J87J38P6M1o8j10
-52065b059l4P7J13k6j30j35n7m9K4Kl0O5lQM2M6M1m2q0KJ01J87K45J06j11j50j16m3m2q0
-52035b128k1M2P4O5NJ2r5k18j89l0J23J28k1j07KJ4l7O6K27J73L5n9j24n4P2Kj6j6OJ06J51
-52004a812J07l4j53n7m1l8j5o1r3j16j0n1j51k8Q6J90K33J70L8o5j03o5qo5j53k8Q9j7j7
-51975b268R3J09n0J7K31Q5r1k7L2Ro2r9o0J1L8M1K5J2j9k0N1K3l8k0K9Qj18p1N0P6J7l0o
-51942b022M4O4M6K9K8lj67k54o0J03k1m0L6m0l7m1j13k5J27R9m4QK2J0pK9R6m1q7o9n2lN8
-51909b327P7N0L5K5M0k7n6j8l9k8R4J18n9j66n6j4l1j9r8oJ99K19J81J44Q4n5q0n3k7Rj7
-51878a901o4l2L7K0n2j01r7j03l1J56K48J11k6j02o6n9n0N0J22M2r4r9j0M5J31N8j10r6l
-51849b076M5L9K0j01k13r5P6O9m6m8O6K06J36Jm8j01j09O4J96J20J8K1J13J7j61j96j56p
-51821b150J00J24J06J0j14j46l7l8p0M8J96L6r7p5j05j75j00kK4P6K00J51Q0no5q3K5J02
-51793a984J37J80M6p2n7j23r7L4K4L2M9nj47j45q2j05m7L3K3kJ12J00K0K8L0K1M8L8L1l8
-51763a918j05K6J13P7k1m7r5j79r1O9J57J86O2j55j89l9L4J0j7m2KM0Qn3p9q0m2O0KM2K4
-51732b240q2q8n6O9J42P5J1n0k3M3j1L4J56J17j2n0m3j2k9l6rq2J1P5J13P5K1O6Pq0k01k13
-51700b302o6J01L5R0J79J37J58O1j76j81m6O1J25L6n3r9p8n8n2o7PQ1Q8L8P9L9k0M9O9Lp5
-51669a837j37q3k4n3n9O2O9Q4J81P9Rk6R4J73R3j12j94j22j94k76j16J3NK4N0Mn0M8P8k3
-51639b240LM1n7q8j29k12j02J73K02J26J79J40pk1P2L3j62k24j90j19n8J14J40L6O1P0K4
-51612b195K6L8KN3Nj2j8J0K1p7j77o1M9K3J9N7K20J90M5M8L1j8k6l9j0N0M2M7l8j33j77j80
-51580b185j1R7O4J70K18oj03j37j24L3J83P1p2o0j14j85n5j1m1m8j00kK8k2M7K0K1J40J10
-51551b074n5j07M6J49J03R0Q6kn3j39j26M0Q3N5j7Qk3p8q8KL6m2j00n3Q1J34N7j31o6m3r6
-51520b323K6J67J03j9l2J7N3k6j81j92n7Q0J7j8Q4J00M1RL2j6k3R0M2lN7Rj7J2n1q3k0l0
-51488b152m0L6J09J36R1J8j4j70j75k5J33J48N2J5l7j72n1J41J52M3M5j13k85j58M6L1pJ01
-51460b102J13j6j79r7Q9N5j0m6j9J4Mn5m1P3J39J13Q4n1j20KR1P7P3P0Mr4o8j3n9l2j6K4
-51428a993J1m2j07n6l4j57j34q3p6P3K38K25J20O9O3L2o3r5l3Rn9o5p4q7OP9J30j9j34j14
-51398b370l0L0j0j5m1p3K0Q8M9N8Q0rm8r6j43j1J06J57J58N5k3r1j17m1j2N0Np1oO2J39J29
-51366b021R1J3L7J30R3l1j08j35n0L5J5J9m4j10K9N0j6PK6Q1J06N3r3p8J2N1kn0j1J6PN9
-51334a819j8j71o5pr7j7J18J30L3o9p6N6K5r1j15j58j32r2N7K62K29J01L6L3j3nQ9jj04m
-51304a885r9j24m5j83r9M1K3j8J3J33Q8K9%OM3Ll6p0o4L0J69O3o0oR6J05m5j14o7qJ41J38
-51272a802m6j36j07pJ02K0j36q8J05K04j0m9PK0KO7J01L5m3r9j81j79j19J4J34pj31l4O5
-51243b298N5n0o9n3R2J73K2j06j02q3j31p1QM4J54J59J6j09m6j1r3K7Q2n2M3K13K93K46J6
-51214a631j97r1M8L5K1j7o4p8L4J20o4j58%n7j05q0p5j1N4L2j5n8m8J6L1KJ8O8Q4N7m6q7
-51182b262J5J40J38R9Rk8j07j60p0J31J61N5J2K9N4L3O4k3j6L4r1k01j08N9J35J27N7O3J
-51153a650j28j99j30r4j2J71J61P6M6k1p6j91k24j30q8l9J24R7J3R0P8r9j51k2J0P6J81J63
-51125a968J15R4P5j0p9j03r9lO9J02L1n5k01q9J03J16J2q5q9n7OR3J04j4m5m3QL8k5L6J0
-51094a953j12n2L7k6n8K9K5l6j43mJ02J9L0L2M9K0PQ2O8m6o3j7J6L5k0p3p3p1q4P8J74J55
-51062a873J4j12o0k0K5L6p9j13O0J43Nm1Lm1k3k2N3Pm7O7O4j29j30J21K63J57Q0L9j04j50
-51032a807j09r0rL8J06J93J32M2j7o8j27j35q7n6MK6OL8O5j0o5j21J4J11P3Nl1r5p2M1M3
-51001a962N5k6m6l7OJ4J3q3j23L5J80J07k8l1l0j5M7J11J0j30q5J0K9j3o0j06l7Pl9m0r7
-50970b364j8R4N9N2R3J10M1L3l0o5oJ00J39J7j57k13m0Q8N3p4k11j58q1n3l4J0J11J43N3
-50941b308mJ1J33J92J34Lj19j38NJ41R0P8J08P4Qq5j25m4k1j08q8l2m5q8o0J8J03J73O8k5
-50911a951O0L7J4m2m2j9KO3K6K6L8q7l9N8k6l9q1m1lj17k23n8J55J44J04J06P5l9l1o3j74
-50880b167m1L3J4Q5O6pj3LkJ8M1N6Q2J34P3o6p2j39k11j19J3K4O9J22J18P0n9p7l5n9J5n6
-50848b087n9m3k6L5L0L7P5L2K4N9M9j2K4O4Lj0o0k2M5mk2j6J1J9L2jq6q7n7j09KR5J35R3
-50814a837o1q0o4L7L1K7L9q0o3J3JL1R1nl6KJ3N3K9o6m8N2J49J01n8j30j42l3L7l5p7l2l0
-50781b171R%o2j6L9M1l9j23j51J1J33J03M3J56J40Oq1q3M1Q7n9o0K9OL2R7Kk14j59J4O2J41
-50749b026J81K5j33j19p0m1k1Qn0jJ02J76J54L5PL5k3r0j3O1l2j25n2L4J16O7l0j53r3R9
-50719a972N4p5j29j6L2nK8L0J4O9K0k25j21Q6J08L1J7O3P0L5O5L8o8j71k13j66k7J25J36
-50690b167J54J32k1j18n5o0o9N6J34J69J17nj04r4k2J6K6l0m4mn8j02RJ06J89J67r1k05j47
-50661b121j30j02q7j7R5K9m2P8J80O7J4o2j40j53q1m1P6J76J75J99J55J2j48j82k9Q4P7R2
-50633a826P3P1J2n3j13j15o9j27n0O2o2k15n3J57J64J10P1M5r0j88p8Q5J33L9J7l3o1K6P1
-50604a997J4k5j5P7J62N4m1o4j72j88m3J27K12J28m0j82o3K8M9L4k3J3m1p1nOJK0R9J27N
-50573a814j14j17J1J81J27m3q1j26j17p6O8K28J71r9j80m6J3O2Lo1lK9k0jP7R1R4P8l3j53
-50543a851j80j27q4r5m8jQm9r3k3p5m1J53J77R4K9MK7K7Jn0l7Q1J25j7j27k2O7L0N6j2j08
-50511b161p6q7n6rQ0Q4l2j35o4jN4J25J01J53J44Lj15q4p7j26q8m7L6Q3m0N8K79L16N9l08
-50481a931l63k10L0J36Q0J23Q0lK8J30J3j38j1J63R1q2j41j13k5J26J10k5q2q9j45q5R4R2
-50453b147j0J9m8n3P4J31J30J80J32j9o3J5K8p9j83j87NJ32Nq2o4n1n2R%j5n1m9m3l6qN8
-50421b322J66J09n2p5k9k9o9MQ2l6m4J34J87k2k1J4m1j02l7R0J74J92K6q9j97j75LJ9nn0
-50391b195oN1O8n1m9J04O8k7R9J69N9p1j40o8K6K1l0K0Q4L7K6M3l0p1n5pJ9M4R0N4k7J9q6
-50358a812j29l8J4n2j02n6ml5qK2J0o3N2J04K3O5J48L6j95k84j42jn6m0P2J20P2P1K00J76
-50328a832K1j54j94j40m0PL6O6O9qk0M6N2J00O5r4j33J7j8j19mK5J14J82J30N4oo6j44p6
-50298b064N7Q5j1o0m6j8m4o9q6n6K5J09R5J08J48j4j40k24j29L2J6l4q8j13l8J2RP5J05K18
-50268b140J04m6J5M2K2p4j54j03J8J5K9lQR7L0p9k9K9m0n9K4J11J37J29L9j06q5L6K2n3L7
-50237b027J39K3j43j30N6J36L2q5j34p3Q3J04M7O1L6o0o1m0n7l2N9O4O5m5j89j01P2M4N2
-50208b104l6j08J07K42J45m3j50m1ql5j29j70k0O5J50K46Q7L9M3N0M2r4j54j36j11p7n1j4
-50180b265Q2J53N2p8p1MJ13J84L6m5QJ28K20J68n2k52k46j11k1r3j51l0Ll4N0O4JM9J06J13
-50150a915J43J0j30j29j05p4p8k3m8r1j12qJ29J44J1o5K8Q5K6K1Pl3p3k8J91K46J35N7nr0
-50120a774j31%M1M2J2p5j50j35j08l7M7R4L3l0n0l0J1P0Q6l1k9J4LL6N1O7M2j1KL3k9r7N1
-50087a982J73J91J01j30j79rrp1m1K7L4j02j94j36o8J5J22J26J47K37K69J46j15j77n8l1
-50061a714o1p6r3j33j94j85n4J27Q9o5N7K29J12lkJ8rL0P8j5j20j53k9L6j9k6N1J03P4J4
-50031a933o4n5k5Q2Jj03p3jN4J00J05R7J51J16q9k38k04o9J8k1k5k6n8n8k1RRKMm7n2P2J15
-49998b227R5J36J25O1Np4j43j83q5NL4R7J33M2j18k38j45r3r1LJ27K07K24J67R9o6k12o8
-49970b183M0L5J27J99J27n3q0R4J81jj79k80k17r7J7J11J22J25K3j13p1m9l9O6L8r3j20K1
-49942b249J57J84J92J06k8k9J1l1k5Lq3o3mr6j20j8k4N3J10qrK0jjj05j38nM2MmM8M0o6J6
-49908b121J74N3n0l4o2q2n6k1L3J10L6K9J07l3j52l9R4J34N5L6o2q0l6pl5q9j7J12J23j0
-49878a890L4L2pmn6r5l4J01J17L3M8N5l7p8J4m2j71j34Lpk19j52R5J43M1lo7O5J05R2J6n7
-49846b059q9l5L3p2n5PK6Rp9j34q3J9J7K7J20Q2l5mJ30K54J54o0j18k08k45l4M0N9K03J70
-49816a960N8n4q1Q0Q6K7l9j29j34j10m8J8R2J15L8j63k59j59K5R5k8RM3ko1q2J9J49K15K69
-49786a971K01R7r6j80n1J3jJ8M9k9j73j01N9J1mP3Rj45j16M1J03Q0N9J28K8j01j5J16J25
-49757a773jk8o8j56j93j01K9O5R2J55O9j39j96o6K6R6J22P1Nj28j87j04n5m9O6K71L25J70
-49729a682K5j10j77j62j0J52P6o5MN1rk3M4n4k22j89j10n0J86L28O0r9K0P0K4P7j8j03p0
-49700b036m1M9j9j47j19J7L7j11r3N4J22J07L7K8n0j13qL1N1Q8R5j1q1o2l9L9J00M7n7q0
-49670b165nJ1o6j20j4J49J80R5L8k4l6QJ88J70j9k7j7j48j11l4p0QM5M0K5M7R5J48J34%o0
-49639a535j69k33m1J07J03M3o4j66k01j17j9L6O2o3j27j19j47o1M5J49J14P8J44J87L9JK
-49612a952n4l6N0J84J53o2p4j08j06Q2J56L0j24j57j96q8O9lm8N3M8o1L6P7M3Om8k9p1o9
-49582b299j7P1J84N1j55k16p6J96K62J89J80k5j24j05j31j97o6L3K0M9j43j60N2J06M9J5
-49556b257N7P2q5j43M8J06JL8j1o4o9roq6l3M3M8Nq9p2J34J29L9K7P7J71J18o5j30PO7N2
-49524a880P4k2q5m5j8J3no7l1M5j6j07o5L5J52R2o1j17K4P6o7p2m7r9l2J9k3k7n5N3J49M0
-49492b169o5K9R3Q2k8q7l5J2N7O2J13L8j42p2J20J05n6j49j31O2J36L1k9m2J8M2M2j8n0r
-49462b040k6l2OP6J01qk05j85j61j90j57rJ50K11J42P3Q1P4nL8J27L3j28r1M6N8J04P7P9
-49433a761n2q5J2N5J5k9O0J77L0p8j10j56j76j24P1J33k0j67k30k01j21R7J94J43Q4O1J41
-49406b037K06M6k07k42j91j24n7Q7J08M5q3j07O1J33M8L9O5Q5M0j7%M2j5O9J75l8r9J07J83
-49377a678m2k07j44k3R4N5PQ5po0q9j40j06L5J20K7O5Q8j7m5LJ9j15j3J22Q5mL2N9no0m7
-49345a906m6N2R8l7n0p9j13P8J21M1J03J00P9J2j78k74r9M3k2oN7n4j0j3J03J90N7q6m6N4
-49315a831q8o8N2O4K6R4J44O6K9r2j25j1K6l0j61j02k6J2J4K9K8j6r5j12M8J02J02O8n0j56
-49285b059j1J51J48o0j30K8N7Ko9j37o9JM9l9j25l7J17J57J70K3j13QJ19J9n2j28l9M4rJ4
-49255a970K7j4no1K1N6M0m1j25j20r8J6Q2O8R3N9j03k16o2J61J04L4R3P1p6j28qK8L8Q8k5
-49224a973j05m4oK0M4r0l4Mj8L6Jl5M2J35J51Nm9K8L5nk3o8k4qj69j45M1J13L7L8O3l0j24
-49191b157m1J02P0O0J65%j08j3K1N1L0mOj20j96j9J46K05L62K87p5j99j70j74j40m0P3J37
-49163a741P3n4p4MJ07R6n4j69j33jQ7R9R8P4p3k35j20N0L4L7R4R7M1ojJ1k2p2r7j08j15j10
-49131b183k1P2O5L7oO8L3n1l3m0j17j27j07m5K8J04lo3l6R5K10J49J28O7m4l9K1j4j8Nl3
-49100a898j0J03Q1O9Kr9m9m9j04n1p5j22j23k3J00R3M6Q6R5K6n1j21j12k3K3j1o4j35m4M1
-49070b399M6O2N7J3Q0J31kk9M6R3K2MM3L9J1m6o3j8l6M7R2N4Rp4r8r2j37q3P5J39K43K21
-49038a550Q7J16K13J13p6p6j28j06k4o1r7j81j80M7J77R7M5po0o9j52j60qN7Q4Q8J3KL3j5
-49008a778r0o1KK2M7M9P2jr2M5P7o8r8m8K2L7o4o0L2P7Mj60k15j10K0M5j3K3Q4J09P2M8m
-48975a975o9j07k2Q9J01m6p0M7J13P1l8j59j67o7J3M9j0n7J8K7M8N8o4k7J17K09K23J33o2
-48946a624r9m5o5p9q6j70j31l3oJ19J33O1M0n5o8M9K9NN1R6J19oj58j28n1m0j0J34J96J17
-48916a705O4N5j10k46j10J0k4q0k8J24K00l7k15k67l07j74JP1M4Q3J46J57J27J17Q9K8k5
-48889b012j20j86j51N0J66O9K1M9J16J73J12R2Lj37j47p8o4n0L1L5p0k16j05P0P4n1n2LL0
-48860b345J22R1k2m8j9M8R0l2n4l3QR5J29O8n7j33k9O1L3n0o0LL6M8l8r3o5p7q2RJ14K63
-48828b019J05j36j41l1k4Q7K21J67M5j37k41j09M5K9k3N9J85Pk27k35j15k3P1L6p5kR2N2
-48800b337j4O2J18J61P2j27r3L2K4j0k3np5n9J41K83J73R5O9k4j66j66rO2J46P4q3j23K0
-48771a782J30O6o6k0P7J01o8j91r3qJN5Q8l4L5J11O3K0K3K3l6j51k7R7J0M4J00K1j22m6%
-48740a579r6k17k10o8qQ9P7l7k1N6p7k24q0M7J10J52J64J2o2K3M7q2j93j16k4N3R0K9M6L6
-48710b063k1M6P4K4rK9N0J08M2j70j84j18m3k3j9jro6N5K07J78N6L6J67J47jJ4K4o4j08q3
-48679a725m1m4j24j09j06o2J19J93Q5J6N0P3N4o0j15o8o4n4P7J24O4M0O5or8j46q3j1P1J17
-48649a768J1N5J10N5N1J2j76j74R3K07O3o8j33k6P2R9J14n4j63k9Q0o9j61j84j77o7K3N9
-48621b145J09J58J07M3K5L6M7P4J8q0j09l5m5k4k0j32k11j60n1N3R1K7L2J05M6n2k9L8J39
-48592a945J86J25Lo8p5j54j81p6m1R3J75k2j16m4J03J57J20R4n5j74j08j3l1j20p6pjJQK9
-48562b213P0J03J08Q8R1N9j06j49q0p2o8o2q1mJ28J44Q7P2Q9k8j72j30N0J48J96P5j05j89
-48534a951j21n9J39J90O0j1kQ7L6K9O5l1p6l2k1j2r4j07p1r8j15q2k2K9P1M2j13o8R3J27
-48504b118J24M5K1J1K2M9Pm8Ro8j31l4L0K5q7j35J6Q3O3N7Rn8J5O9K1l5J3k5q5RP3n4L6O4
-48470b007q7k09j48M2J79K28R1N9O9l4r1m7r6j54q5m1j37n8J29J84J69J30J22k1k50k69j63
-48443b495n7O3K04K33J77Q7O8j4r7j10L6M4j7J5N1L6k3j00n4k4J3O5L9J4k8j4N5%n3p0j49
-48412b105k50j63L9J17L4q0M3J68N6l4J5O0M0M3J18L9p2j53j04q4j8P2KMJ03J00r5j93j04
-48383b402M2J38k0n4l9J36K41J38M5P9R1p9j06r9p8o5m3m4nQ5k3j10k4R3Rq1J05K99J65O4
-48353a542J7n1j49j16j3J5j7m9m4M7nj03m8Q6M3r1j73j64j9K8M3J42J25n3l5M3Q7K9l2k4
-48323b023j3k2P2J81J63R3M0K3Mlm1o5L0Oj16j85j09J9P1p2k07j97p8M3J38J83N3l5PP3P0
-48292a897K7r5j19j01j13J28L02K33K7Jln4p5p5j13m8PQ0J16J2j07j06j02n8N4Q5P9Q6Po4
-48262a886j28n3J43K01O2k9j34j16rOj12j63j27l3K7j6k7J12J81N3L1Q0J17J28O8op4k06
-48234a910k08k5J44J43M9oMO0O8nn2l0j37j96n0K2J52J67k4j23KM0OK2J3Kn3p0m4p0l6Q0
-48202b065Q6N9M1nk1J27L2j01k3l5K1n4k22j69mL3J39J87J16k1q4j14q5j7J5Mq0k7J05J44
-48172b018K5r4r3Pj6j6N8J14J07J58N1j24j72o5m2n7k8n1LL0N6K3j17r7j0J7R7J20R0R2J07
-48141a845N1q4j08m4m7k0RR2K16Q4j46k14o0N5L5q9k23l9Q8J44J65R9R6M7qK2l7j48p7P6
-48111a910J38K6p9j39n6J5L1L6k4j29m9M9qq3r7n2pk5k1M2J25J31J42O1L5O0OL6J38J33o
-48080a481j20j15j91r8J22M7j02j46n3l2m0r8j34l5N4J16J27ml7J35J60J4k1p3j55j88n4
-48053b402R4J38P3M3J06J49J81J39l8j55j45m0jJ4J39Q8J8o9j04m8J43K27j0j60j87j64k8
-48026a999L9l8p8j16j54RJ28J45J72J19pLK3R7J08mp4q3j59k49q8P3J48M1r4r5J1J32J49
-47997a841J7q9r7p0K6J48J16L5k9l0K4n5r5m8l9l9K9O7L3j28j07n0j06M6J17L3j1J4j6j73
-47967b318j15O0Q6J11l8j52j7J76J27N9Q7P2j22l03j65J5M4M6R5Q3M9J3l3j13j61n7J11J86
-47939b174J01q1j37%J21J44P9l3k1OlL4j2j14j55p7P9J48J40L6o3n6j1L7M4R0J16J06J26
-47910a530L7p6o5j3o6j9k3j87j44J9N8L0lQ5J22K9n9l4J9j66r1J53J00L1J0j50j10o4K9J72
-47880a906J04o5r7O0J96J34p4j92j38j03m6m1j3q4j30j36q5L9Q6J31K36J80J7J7N6R6O5q7
-47852a780q4kj22r2O7J63M8L5J17nj17k3P1N4J4OJ03Q1j05j44p4j0N2J7m4j9N7Nj05j68j32
-47821b136r6k8K3K8J4J07J99K9j00m0j52j29Rk4k2M3J08J43J22J58J23j10l56l00p9l8J04
-47794b400J45k0j05j38j01QJ23R1N2J32Q6k9o0k9l0M8N6o2o0J3J4K3L8K0n7j35j9J62J11
-47765b123nKp5j64o2M8L7N2J88J56M7Q3K7m4n7q0K7Q0m2o6RJ9j29j90p5K0K0M0Mj3P3M6M1
-47732b106J5J0K3%o9NO3mn2k1J2Jj0l9LL7L4N5K3j0l3j25o5J8j7j00j52q1J77K24Q7M1J06
-47699a950O0n4j73j06PJ7L6Q4J42J66N1q3l7Q6J17o2j80r5n0l7Q9J47P1J1qQ4M1J8M3lm3
-47668a611r6p4o9j4P1Q4Ln0k1r9j52n7kO2J40Q1M0M7n0j28k02j00j6n5J7R9l6k6K0J7M5J29
-47636b003K8o1jJm9j5RkO1P6J6J2m7j83l0J29N7k4Mo6j16K0Q3M4l7q6oJ25P9m1n2J75K66
-47603a634P6j10r2M6Qk7j4o4m8r0j15m0J9r2k01j76j3J12J9o7p1M3K88K34n5n5kNj5J8R2
-47572b021R0J03J02O1n3j41j35l2O7J24J42J39Q2k8o3j25j57m6J7k7k0p4j00j00j20p5K0
-47545b370P3N5J9M4N5J92K09J62R2j18j18j6k0L3M6k0j27k24n2L6j0m0j20k4J02J43P9L5
-47517a884l8j66m2Q6j02j50k4J11L8o5r0n0P4J09m8j42j12o5J5J22J97J33k0j14m4K2k6l9
-47489b314%%pq5l8Q8J99O3j14J2J24O4P3K8L4J4q9q3n6%k1p6j19PK17L07J73K2qp9q8OjM0
-47455a707L6rO8O2J6l9o0q8j57j87j12m6J6K7M4P7K9L6N9N8O7K6L5Q6p4j86j34q7r8K2J73
-47424b047J23O2p5j00P5J04m5q7q4j69j80j11k6N4N2J64J92M5j4k4l6K0m4r4j62j49K9J47
-47396b380J00M1N2J67K10J16N1P6J9r1q5j7p3j75j71nK27J28p3q6L0J37J27k8r8o5p2L0J8
-47367a890J6N1N6M5jp8j9O5qq9o2J7n1n5rp7j24J9J88J93K2l3k2q6o4m2JJ05M0J2K0N7j4
-47334a817j18j00L2P3O4%r4p0j1Jpl2j7nP1J36N7p4k2M9QP5P5Nk9k0q6j76j10K5J4j1O3R4
-47300a957K9J3ll7m1o3J6K4m1n2N4K9j68j56j7R1P9Q0M9M9P1J26P0o4j33j52p7Q9K40J49
-47270a703l9j23m5K4P6p1k64k33l4J26J93O7J8J22J22j4m0Q0O7K0K2R2J44o2j34n4j28j82
-47242a953l6l4o0o1j11N3K46J86N5m6j59j29j22n9K1R3J19Q1j6q3o0n6m5r1K4J23J9pO9Q6
-47212a953K1j19j67n9L5JJ9J75J94O7M1n4K3R9N0Pl9j18r6n1l1J56J61J1jL6jj46j62m5r0
-47181b036j08j8O1M1k6M4R2lp1jj8K4J28k7k08j94oQ4J19J73J41R8P6L2l9n4l8k4J5Mk8q
-47149a775k5LK3o5p1rJ6O8k6l7J32J51J19J4r1r5J2M3K7r4k28k03n5j6J6N1O3j6q0m3k8J
-47117b218O7l5j37o8J9K2j7O8K17K22J29J4k4N0J0n4R8Q8j8L7k3n1K3o6k20j95n8M4P1J6
-47087a989j3o3m2M5J18J33K0j56j87l3L6J9l9qO9J21J87R5p5LJ14M4j02n4R7o6k13j76p9
-47058b194M7J04k8j16NO2J5j6M5M6K5JK1J28J02lj0L0K7j13j71j15o5K2L4k1OL4O7N7O3Q5
-47026a826j4o1K6P4J6j48k76k35j7J97K79J91Q5N4j0L9Q9o7k10j30J12J65k2j08n5j4l4q3
-46998a983l8Pj1K9R2P1k3J3J04R7r6l02k46q3nQ3J75J15N4k3pk2K2R6Q8oo4n9q8j72k32j89
-46966b603j01P5K56J96j5l4L7L9J17J81k9k18r5J00J86J48rj21j34R5J91K4o9n2n2j38KM4
-46938a979J8M8j0O3J29L3j43l8O8L4l0Jr4j76j47j0R7Q9K5M6L1l1n7m9p2qL3l3K6P6P3J3
-46906a974r5m2L4L3N5P9N9mRM4N7J2l7Kn9j22l4l4o4M0J25j5j02j38j05M3J59J24l7rN1K0
-46874a925K9mj10q6K0L0M2J00J33J81J15j68k36QQ6R4K0j20q0j3K2J17Kr6K0nj38j28jR4
-46844a997K2j04J6J17K8pl5m8l3K2l7l4M0J0q4j55o9M3J14J43J50J06P5K9K9O5K7Rm6j77
-46814a781j61r1r7j61j77q7N7J41J37R0j8k7K8M8Q0J4j51j32p8J0J44J85Q1l4j16o8K2J46
-46786a996J26O0j7q8j21j04K0N0K1N2no7k3J28K36J62J3r2j17j31j23l6O6R4l2j39j67k59
-46758b489k71j2K13K16J49J32R8n4o0l4n7J12J80J42m6j32oQ7J97M5q4m4n4J7J07l4j71j36
-46730a989n4K2R3R6LmL9l8n7J16J08j5j9q7j94j38l9p1m6N8N1J46K84J55r5j46j19k4k2r5
-46700b081j65K5J99Q9k4O6J03l3p9j00m4O4N7Mol6n8pl3QP2J09Q0m7j28p1j31p8Q3P4r3j09
-46668b290k7O0J53N3j14j02O0N8M2M6M5k0J5O2L5l0L8J24O1p6j02k1P9K0j4l6j17j21rJ17
-46638b011J28Q7rj19kJ66P7j62j90m3K2K8J04N8k0j13q2p4J4P6N8L3N5R3J06N5l1o1j23m1
-46608a921Q4R5m7m9J58J29p5k21o9R9O6m2o4j19k14j13Lk6P3J48Qk1J21J31P7lk0L9K02J97
-46578a374m9j80q1k8j14j05m3l8m5L2Q3P4M2j0p4j19r9q0o6k2P4J23R5L6m1QM6pm8r3j26
-46547b229JJ10J70K9nJ97J20j21j38q4o0N1Q9J24J37Q4j0m8p6r5j41p3pJ32J79Q0p4j84k35
-46518b077j26K9K5l6q7nP5ORN2K4k1k9K7L7j6L5P1r7k07k6K4m0n5mQ7J20J08J0n3n3j37r7
-46485b427j8O6J00J4n8l2ML5J08K1j01k4P6J05J19R2N8m5j61j25J6N5r8l0K7j20l3J53J22
-46456b101Q4Q8O2m0q8j11p8lq3m7P7O9K4L2O5L3j69k15M4J44J3r4q6qJ10K92K72J26k2r7
-46426a707k1p7j30j34n9R1J51J12J06Q8K4p1j19k0J4K0o1j22j03j3P5j2j4M6m9k34r5K17
-46398b097L17K36J52O2m1j49j90q9p0n6l7J2Q6M8K4K3p0q1n2k8j3Ok0o1M0O6OM8L1N1J35
-46367a711L7n4p8J6OL4p2j44l6P9N8K1J5j01l8NLl8o8j1P4P5k5m5q4r0rK1pj4O0J21m3r1
-46333b134J02J04k8p5r1j18r1j3M8j1N7K22J74p6j20q1qP3R8P6l5o0m2o3k0K1J8J65K44L5
-46303a629n0Ok3o8rKp6k10j53k2O7J60P3K1o4r4K8O0P5Q0P5LJ8L0L9l9k5j1k0n2p3j17p3
-46270b071n9L0J46J80k6q9N5Q5N2J50J26L4n8j12lj9j21j58r1L2O5K9K3k1n9j7Q6K21J87
-46241a403M0m2o6j08q0j04j49j35L5J02O2J3j4JO7N5m0J9M1K8l3K1Q5L0m1j1n3l6lq6q0m1
-46209a926JO8N6J05J49M7o5n5jL0L6P3O9j7j70j34L0P6M4L5k3Nnq3n8Kk8j7l6j6K4j05j48
-46176b037rJ4N3J23n3j79j34m3P4J01J06J38J43J30M3p0j21j82k02j40N6K38K51J49J4j6
-46150a553J7lj21j82j03k4m0J5N0m3j4J47J54k7j28l0R5Q2MRK3q8p9l1j9NR7L9j7O6K2M8
-46118a629Q8J0o3k4p1j76J1J17n0j77j36p3l1K5J36O8l4j2J0J32J97J04L6J0j3r3j44j04
-46090a886J0P7O8M8p3m8j3j1M4m2l8Q0J02J19L9J3j60k37k4J16LPK7jK2K4K9no8j0J2l1o5
-46057a872j7k8k4K8J0n9K3R6M1M1N4K0o8j91q7Q1J49O3j50k12r8Q3J73K09J54N2j7j31j33
-46028a810n3o0k5j8k5R3J15J9Qn0n6k3P1J12jm7j3o6p4J3R0J40L3j46k21l09j83J00K11J87
-45998a988R5l1j19j23o5%L2M9Pl1M0Q9J12Rj06p9o3r7mJ12R3L0L6Nr4j76j57K4J91K25J19
-45967a865J02J39N9j4l3rM8k6j22p6J04N6PP5m9j01n2j17k38j64j52k2O7Qq1j06j9J48K90
-45938b143J43O4N4LL5Rl7k6o8o0Ll6m2m6M8Q6M5Qo2Q9K19N7m4KP8J53O6j17k46j20O7k5J1
-45905a832R8P4nj34j74j45o4J5%J5J2j0n6j8L5MK1Q9J60O9m0q2j0LlR1J7j70j54K4N4K5J31
-45872a960K02R9J3r9j29j4j5K9N6k3k7RN3J4N0O5m9j81j24LO7oj05k5M6o2m8P2M4P6N2L8
-45840a879mq2m0J14J63R5r4r1N1M2Rj37j01m7k2N8P4k2r7j08j37l8P7R7J66J09o5j28r6R
-45810b124L3m2n4L6O5J0o7r8J3J37J47J14J01k3j30j28j36o1J61K68J94J1j61j77j43k8J01
-45783a981J55J95Q4j4p8r4j7L9j1r0j03J1J03O0jn2o1oj01j24o4k8m7j10m6R5J69K3kP1K1
-45752b004rJ0N4Q8lo2k3j3L1J22N2%l8k2n3LR0M8m6J7J08J01K1o7j2j1K9P1m0l3k1m3l3N
-45718a683N1L7K1o6p5R0L1j57j45p3p4PK6p6q3l4pJ06Q4n5j33nM8n6q4j03k5J11J54J06J8
-45687b044o5L9R7R6P6j7k9OQ3Kj12m4j1l6oj1l4K5J47R1J2MJ1Qn3l4J4Q7P6J2o6r6l5o0q1
-45652a948o8M4J21J58R6l0j20j00n6K5R7J06K8L9L7o5j69j13k6M7J12jl3K4L8Q9J00kj4L9
-45622a545n5k07k17j23m4j3l1o8j8Q2J39Q4Q4J14J09M5L5O6J30J43n5j99j62j31j17r5j77
-45595b226r1P8O5k0lJ21J73k0k3L4j25j16ML6j09j43M9J72J00m5K7J11O3J4j0M4O0j72j50
-45566b102J09J16rm7J8m0r0k9Q3J19N4j4kj8l2J08J26O3N2p2j36j18r6o1k0JL7K3k0m0P0
-45535a967J09M1K0m2n4j5rk8J1K2O2K7n3K5K9k3j02j00j2O3k0M1J66N7lj02j22l4J01J67
-45505a745J1j05J3J11N8KrJm1o5p4j06j10j1R4Q0M3O2K1Nj1p5j63j84q9J5P3ol1P7J84K06
-45473a769J53p9k44j77M2J15J19O6J7J15N8n8m7L8R1J00Q9K4J1mj84j41L5m5j10o4m1J09
-45445a781J14k9p0oJ4l9J8Qj05j36j42j4J41J05q0j11J9P7J05J11Q8J01O9POpj52n8L4o0
-45415a773J6Q4L3j13j48j83j08L2P7J28Q3M7j13k58j64K9J00J53K00J32oK6K8n9n3j38j47
-45388b095m8l3o6JJ05J14N5knP2J01Ll0M9J20Nk5j2j76k61j12l5m9m5l7M3J62K20J19Q9K7
-45357a746j2Lr3j50j24k9Jk0K7J52J19L6j32j40M2Q9Mk4m0N6P9%r9p5JR5J66N5r9r0J0K3
-45325a915j05j18m5j24l1J55K29M7j94k31j2J41M7M7J48Q3k3m9j17j36K5Q4L2M1M5J5k5l4
-45297b020NO4k5n4Q0J46J27J71K00P5o8j61j72j13m0l4n5q8J6J11J17J09jj07l2P3J53K5
-45269a498j75r0L4O6L2q7j45j22j29j16p6P0J37Q0J40J20J71J25n9k28j37L8Nk5l7j7M9J30
-45241a744M3j91j46k5MJ27J96J03K0q4k22k37j14L0J09J04J97K22J48Q5o6j57j38j14l6N2
-45215a834M7n0j59j51M7J25Q3J24R9K7n3nM7k5r0mN8P2M1j5OL7m5j78rP3k7j10j67j22m4
-45184b202n4K4J13J93J77N6K5j6j08j96k05k15m9J35J34K7L3pj39n6J45K13J59L0j65j46
-45158b094Q1Q3Q2K5j6q8K2J73N0r0jJ42J40J32L3j43j69j59j36qN3K7R0J52L1l9j09j80j38
-45129b054j63j31K5J49R3l9o9m0j6OP4J07Lj28%L7L5J21L8j27m9L3MqK8l8j02j04m8O9Q4
-45098b210O0R0J26L6q1j03j01n4R9J11N8K5L0P2Q5NN4j3j94j26r3j52j25p5j5OM6J53J91
-45069b095O7q0o5P7R9Lm0jJ49J34m5p3J0m3j44p4O0P5o5o7P0K2j06l1j9n1M3J23J25J10J45
-45038a687M0j77j58q7j03N2J98O6Nj15k42j76p7P6J12kp1r0M2J94K46J14n6o2k0o1j30q7
-45010b256%N8N4L6Q7O0K3Rn9r3L6L8pN8J48M6l5p9j87j28k1K7j9k3M1J25J94R6L6J4j0p7
-44978a808p7K4N9O3MR0Q3p8k51k65j11KoL4O0O5N2j5j3n6N9J16L0M1j4j13j20J0J00L5r5
-44947b095q3m3k0N1J0p6o8Q0J98L7p2j15j45nj3j09m7O7R1J6Nk3R3J20M7l0O1Q3Po6KN7n2
-44914b037o9jJ76J62l8r8l9q6q1j04j56O9K24P3m8j08o0J31J86R6m7n8nl5o0M5N8l2p7j23
-44884b142j27j33j13O5K11J25M1Q8N9M5Q2Q6J44J06q2j13r1r0l1O0Q6m1k1Oj40m9N3N5J15
-44855a746J21j8r6k5O6K3pq1j28k3N5J3j63k19p3J1M5kK1M2K8k3j1N1P8nl7j2J8P6O2K8J3
-44822a918n1o6M7O0k8k8Q2R7O4N2l6m5k3j9J1J1R8J71P4l6j31j70k13j24N7j5m8mj6l0l6
-44791b213P6J25P7J10Q9j9j54j17qO1Oj36j21j30j50jJ27J51Q6K8j7K5R8J86J62j45k63j47
-44763b214O9K53K10Q1O7O7l3k27k83j50j6N2Jq2q1J4R6O0O9L0o7j55q5O0Lq9RO6J66J91J19
-44732a799L3K8J11P1M6M8M5K9J22K4k03k36q2k1m5j58q8L2J7K7k7j25r6N2P0P3J13O4om2
-44702a923rMMQ2L1m0l2q8j61KJ28J4r0p8o5M2J46J31J1j28j00p3m5p7m4l2J0L7M5K06J49
-44671a943O9l1p7l9o1lk0j5R7N1r5m6J24Q4q4p5Q9J07J04J8j22j24m9P3J25J41K8p5J5M1
-44641a693L9p1j36J9J28J89Q4j23k09j38l5N1Q2k3j35j09L2R6N4R6J88J89P5n2n1o9q4l7
-44613a643j2L6j4p7j11m6j4k6j3j0P5J63J20N3O7N7q0j16j1L7m7j50j02M9O5P8J15J26k9
-44584a460p1Mk3m7j49j13l3n5j47j00L5O0O8J2o9j45m2R8O8K8N1O2k4N1J25N0J8j10j12L1
-44554a939lo8q7q6n5L2k8j29n4J07J17Q8N3kk9l9J6O3J15N6q7p9J29J81j6o8p1j6Q2J8m9
-44523a848l9n2l9N1M5R8J1m6j25r6N7N1k5j7%M9J04J4L4K6j21j61k0J12K13J96R7k0q6m7
-44493a584n0p4j00p0j9o4p9kO6J46O5m3m5j6qJ7J52K54J59OK5M2N4j10l57l30l4J45L7r2
-44463a909j20l1M2j8l7J2l1J1M3j2j1P4J39j2l4J45J06j1j27j24r3k5N8R9J33J42Nj46j41
-44434a873M1P0n7r9j20M5J15P5Pp7J4o4j33j7lp8n0O0J21M9J1j6L5L4QM2l6p4L2kj8j03j65
-44401b226p1%N0M1lQ0J75J47K1K2L1M9M2M0KMk5o4j34j11NM7K1K0l7j81j84l2K45L63N0j41
-44369a754p2M2J12K8l7j1J8p3p8o0m8j9J1km8o3m4j3j3p5k5mn8p4q3o8LJ05Q0P2J67K34J94
-44336a656k4j93j78m6N8Q2J7j9R1M7m0L6J4lno5p4K7J08J02qq3p6O3J88J41P8Mo2m9l3nn2
-44303a615m4J2N4K3m7q1L3L7pj0K4M2m8r7p9l6K8O9kj41j44j36r2L7L3lK3N5P1L5J29J38
-44271a739M7P7oKO0K8N8R4Jo3j51k02j91k32k05j43l9K8L2J23K54K19J29J30J28J30J24N0
-44243a257pk1o7q2m4o0j14j00k3Mq3j30j52n0J03J41J17L7qmm9j9N0L9J5Q1P4QM1K0k4p5
-44211a639j24j19j36j02m2O2jj22j14L4J20J39N2r9j72n9J29J59N0K6P6pJ13J49n8k32q6
-44184b003R2M0nj6K2P8L0R1M6l3j7N7L7q4j37q5j4J0n2n6R1J32M0j5j07j16m8J02J21R2J5
-44153a692q3%O2K6m6M3J33qj18j57j33PJ07J59O9l9l0N3Q6K1J3L1J6L4r5j36r1j26j63j89
-44123b246j81l0J23R3O8R4J00j7n1J31J18J2l7q2q1J6K1o4j04r8p1J8Q1J8J1R7J22K5k8n5
-44093a997j26r7m8OL5L3o2m9R3O7Q7J24J19O2r1j54Jjp3M2J83M1j66j44P5J17q0n4J0p7j17
-44062b241L4M0j16n7K7J1L3J49P7Q9J07L0o7j30k5m4k42l03j18K33K63O0K5N6K8L2Q4J66
-44034a799M5q4l2M9k0j08l0m3N2J41R0M7L6JM0K4j81j90o8k3pmL5O1N2J1J2qj15p9P7J73
-44002a845J42L4k4n5m6NRn8j05n0Q3J63J43J28J49K6j85r8N7M6n6k00k09n3M1L9l4p8p5l1
-43972b137o9j12k1P2J63K15J39LK1J01j3k29j91j4J56J13L6j8q5PJ01m0j07rj3m5J6J19P6
-43943a765n8o1k3k7r9j00j00m0N4Q6O4N3j6q6LJ00J34J65R7O5Q7R0j3n2j0r6j08K2j1o1o8
-43912a774l5M0k3j51j07P9K22J38J2%j4m0p1l8l1l3J7j8p1m2N0J69J47M0j73j10N5L0Llo4
-43881a796j03l3M0J49K60J56l1k5n2n4J0J7oq0p3j51j81n1o2o4R4J50J40J59N1LJ59Qk56
-43852a622k84j71o7LN6R6R9R2J25pj75j72p5l0j5MO8J07N6N8l6l2P7K3k2l5q6j04n2N5R0
-43821a976J01j6n7m8J5J54K1lK8o7j87r1L8J1k1lk2q8K4J52J91J75J23l8r5j3n3q0l4l0o3
-43790a952J6k4p3j5Q9J06p7j35l6J23K29J72Q9N5Po2j47o9m0n4R1j6r8p3oL9l8k7PmK2N0
-43758a851J3n0o5l0K7R0P5L2O8K2L8R3P8R9L7j43k08j65n8J13R6J5l2m7Q0P3r6j74j18j5
-43728b003K5k0j23j12J19K09K5l5J0qN8J80J55oj78j60PO2j7j09m4M6n1o2J18J55K7j61k19
-43699b112p4J00J21N5l1m5l3o7L5M1M1P9n6k68j92n6N4K34J79j2m3O1O9k1J5J09J37J14O6
-43670a500O2l2r8j13j59j58m6J37Q2m3j01j12Q7J68J00K7l7n6l1LM9lk0pk1k3j00l7M9O4
-43640a869M0P1Q1K4p6l4J3pNQ1J39L0J3R6L5o3j50j18JKq2o7j22j88j25NJ23J22J45J36L5
-43609a704k4o7j32r4K1J0L8J53M9m5J53J40r5k42k11k19j60P9K17J62K0r5l5J2p7L9J03J32
-43581a872P6m7q5o2q5o7j4m0j08r9p4J12K82J86N8op6p8m6n3p2J1O7Qm2pQ4R6p8j38j7P2
-43549b114J34P5J60J67on4q7o5Q8J72M7n7q1j31j64o3N6Q9N0r2j36l6N2O8L8L8N9L5K2J5
-43519a721o7q7q6m2P0q3j43LJ49N9k5N6k2k2Q3P9k2pn3j09j9Q2K9L6Q2n0j78j06k8m3O8J62
-43487a955J12J05R2Q5L4O9m1j80j03k9J2L9M1K5J00J24J4j36j31k7j6R6J81ln4L0M7k9j38
-43458a636p0n1N3Q5j2q4r2o8oJ0l6o4j62j22j0J22J41J11R9Kn9k4J2J9O9J33P5n8q6j14r9
-43427a922N2J26R8K1J0K3n4m9o8j19o2P6K04P9o7j50j87p9RO4P6op1j4J57J73M9N0L5n2j10
-43396a708j20n9oN6N4o7p5kr3j79m1J66K08J02O1J9J1J2l7N1K4J0P4K1n0j15r9p9o7jK4j0
-43364a915J8j35k26qj0p1J4P7J33J27N9O1O2O1M0k1l2K0q3j75j04Lj9P1J59M6J2R3Kj03j00
-43333a944n9o0LP6M2o2K8n4j25L6J90J01r9p6R5K25R6j36j94k05j29pP0P3L0L8O7oj80k02
-43303b368K6J91J02p7j11R5J57k3r6n5j05j10j6Q3M4k3j7j8m5%Q5J45J33l7j12P2P2K9o7
-43274b046k3N4j0pP1J5k7no7o8k9K4K9L9j8j69n7O1K1J11K78L18J69r2k08o2L9l0q8k8J01
-43243a704J04Oo0j05j40j32k8J37J66O9l4k8l6r4q9m7K1M7k1j23j32k5J35J38N2J05J35J13
-43215a570J08M7M0j8r5j34k27k47J4O5J6K1R2J16L7j20j26N0P1J3R0O8Q0Q4m4o1q2k8M1J4
-43185a685o2n4P5L9l6J0N7P5J8KO3o4k37k19j13r7p6mJ06L6M2J45O5o8j37m4N4N2L1J9K8
-43154a979k1j01j12j7J81K71J29p2r8j03j28q3k8j3pkJ9P3P1M4J23P9j27j18o3l5J28J39
-43126a850Pn2J1NK1N1J07J09J36R0k5j7Nj5l8j1J3P6J80J73P8m9n7j36k29j62lO7p7l3L2
-43095a593j9QK8K0m8k13k22j01O3J01L7O2J0r6q3q8nP6P2O9N5R2J83J42m0j65j23n4K2O0
-43065a750L3J1R5J05qo6q9m6R2P5p6j09n7%R0K02J96N1m1q7r2qL9J5l1k2J5j29k32j42J0
-43034a956J44K33K12Rr7j23j2J01J3j60r9o1j59j93q3Q2J26L8j25j57%J6o2p8nJ85L04K82
-43006a625K13J33k9j62q2JN5j5k9ql8J04J50r2j50%K0q2n3qk5n7q0j50q4j5QN2k8l3Qn7o6
-42973b224j8J4J03J42Q8J5j2K8j4o4q3q5J3j1J4J38Q2N5J46O9R4J20K1n4n0L0Kn1j24q4Q4
-42942a616R2j7j6J0m6p1o9o2OM4Pr0r4J5J19J16K3NN0M2kJ7q0j83j18j6O1L4k8M6J07p3m8
-42909a835K6n5l0J24J84K01Q3j1oN3P0K01L02K81J20J17K95N16P33J174J906L311M885M099
-42885A6744j988n602m139k503j414r22n98l18l4p2j28r8l1k5q9j43n3O0K5j42k43j77k1L2
-42861a879J18O8Mnj6%N5j08m8J9m2r4m4M0L4n0J1K11K40J05J0J1M2K0q6j42j01n1l2q3o1
-42830a854jJ70K25r2j87K0J18J85J32k2k19k59j38k8M2l3j5P1J5N5J18M7L1mL8j4r3q2j40
-42801a914j53l7K6%j23p4N1P6J15J66J26M8P1N9K4j6o5j13j32p9j1K0R5J32P3p3r4K0L8l0
-42771a774p1j00j13j02N5J62M6m1J70K50K7l5Q5k2j29n8P0O6PK2o4r8K6J24N9n9r8n5n5o4
-42741a769n2RQ2O4R9J19O6J41J88J63K67M01L85K73L82Q00J466K513L872N038K174m187n427
-42718G067l353j904j060n53k57j74l06k95j79j52j33n0P3K0j39j35j00l3R2R4J22N0j30k58
-42694a693j34J27J61J13P6M0J24K05K63K36K60L31N35R22J323K078L390M885L036l281n304
-42673G693l381j916j189q38n42m10k03q0q7k33k54j64MR5O7Kl9l3o8j07m7O8J01l7r9JQ2
-42646a614k5o8N4O6k6n6oO6O2Q2K6o8j09j62j08%J0j0n2O6J04L5J4O8J1n8o7q9j03p4q0l1
-42614b142m0k1rj17j42q9M0J01J36J95J99J31q5j69LN2J5L3R9Q1N6J30P6j9p7j38j65r8N1
-42585a913J27L8J0n2j29j41j28j28j8J30J41J27J70P1ol0K1J44K75J05j64j54j8k5m5j88
-42559a780k55k3J08P3N3k4n3o6n0M0J00J73J19k6m1L5K2RJ06J05N8j02m9O2k2j09j76q2L1
-42530a764o7p7l2p4q0l6MJ1l8l7mM9J01J22J63l6j45n7L0Q6J57J72Q1RQk8j9m5q2l3J0L3
-42498a618J7K3o4j56j76j19P3O7l4l9k0rm5j7N5J01J01O1pj05j44p8N3P3Mqk4q4m2M8L6q9
-42466b166k4J2L6J52J76M7k3n8j18o1J27J61L6LJNJ9q7j12j07j23n9j0Q5K02J94N7O0O5m5
-42436a555j09j41j4Q1L4oo8n8N1J28J61P3Qm6r9l1o4O2J66Q6J1j4O0L6j16r9l2m4p6j11r6
-42405a822j26j34n5q2j67j43K0J51Q9O0J57K03K5j03o6K6J02J95J07m5m3j3N2P7P1k6j05
-42378a595j26M0Q3L4P0K3mn9k2j0p5k7k7l4r2o7m8Q8K06K00J02j4q4p3LO4R3K5j21j82j04
-42347a733N5J50j3l6P9J5j17j50q5qr8j73j12pJ12J53J83J49Q4M1k0n4QQ3J13jj34j44m5
-42318a705M2j5k13j61l5R0J41R2N0j8j09j23n8J02J79Jp4j42j52pN2o0J0J35N3r4q3N9J33
-42289a910J55J59R0kr5j17m8K3L4oj8l4kj4j21j27J7J05m0n1O2J17Q2p7j02m5l2N1Q3J3l5
-42258a885j11p6m7p6Q6Q6l3J3K6m6j44k4K22J82J74Q5o2j57j30M7L6mp3j04k5Q3K08J23r1
-42229a717j67p0J53K50O6q3j30j89j30M4J62K77K96J33N2p8k48l41k85j16P4J96R1p2m7O6
-42203a813L0j6Ql9l0P8J06M3oQn6j00j36j39j34k6j9rjP1J99J41j1n2n1K0P6J27P9k5kJ24
-42171a555P3n0L8N5k9N1O6p5k22j77n6J08K10J34N4r6j83m1J6m5p1r6%J3r7O9P2l5j3J8J5
-42140a849O5O7j7j20j46n8O0R3R7Q4PL1Jr7j93j23J6J22J76J53J13P5J14M2p4o3J5k5L1m1
-42110a444j69j28m9q5p3j5M8pl0nl9j21j23j08j14qJ25J10P1J19M6L9J03jn3j0JL7N8L7j8
-42079a806k8Mlq9j66j13qlmM2L2J8n8k7J35J60J24J52P6P3jm1K8M1j52j56l7L8l9m9r5n7
-42047b009K7J60K96L67K32Q2J02K18J73J23K22M37N54R55J511K629M520N715J027n471n304
-42026F566l141j674r04n37m85k44o6j62l29k62j90j34j10j27p7jK8p8j32L5J44N6o5q4J7
-42001a956J40J71R9m0p8p9j73o7Mk9J2J6k4Q6R7L4m9j75j03O0J05Q3J20J75P2MO6J29j2k35
-41971a547k49j16JLn2o1K2J02J15N6m2j44l8J27O6o1o6o0q3O7J37jq1o0j01m8N2O4pj62p9
-41940b246R1J03J06K02K01J01l9j39j31K5M7o5o3N2P3R0J16Q7j26j68p2OM1J7J4k8j9k5j13
-41911a862k34o6M7j30r0J18R4O3J30J07P7P6Q0k1j73j84n0M8M0K6J18J67J27K5m5k6J1p2
-41883a599j47r7q2J5O6O4J22O6q3m6O9P4Jk2j8l4O9K6j41j17O7K01Q3l6l0kK7k6n0n2j16
-41852a748q1n5P3J53J43O9j4j5o2o0r9r3M0N7l4K0K02R7l9L7Q8r0j90j33QJ9p1l7J30J08
-41822a577o5j12rq3j33j7J15J52M3qK9Q9J38J21Qj13j06N8J0j23o8l0J7M0M7l3k05j99j8
-41793b032J13Q4J72J30o0m4J78J98J4j05k45k47n9J11J66J13Q7J05K7j15j19o1j0O4J41J20
-41767a274p1k20j76j53m1R5N8j4j3K4L0m7j6P9j0r3l4O6J85J30j9r5j12rJ14Q1r2q8R8N0
-41737a567r9r0n3j18j90q9K7mM9J61K4j78j08N0RK0L5lP0L4k7K2J02J33M5j13j52%P5P4K1
-41706a840K7M3j04j15l1Q8L7m9r6q0QJ1l0J00N1Lmm3Q8J44J17L4lJ01Q6j8o0J07J77Q5p0
-41675a236j32j32r9j06l1K1o5m0l8k8L2L8Q2P7M3O8M6L7j3lkO2O7j08j14l3pm8m4O5L3r7
-41643a705j20k1M4K1L6k8k7n2j04o4m5J03J11J78K06L1j85j59L3M2m3k8L3Lq3j31j04l6N9
-41614b035J11R0N6K5n1j26k9O6J09J23L7k3OL7M3K6r0j12N9R4n4j35r5o3k2l3j65k36j38
-41585b525Q8J68J50Q8R8J03%p9j04j40p2n3J3R1K2L7L0J5Q9R2M3oN0K9q2j09M0J25J02j6
-41555a713j11p6K0N5J64J18o4j19p9m2n6j28m7J58J95R0j49j66j2J5L2lr1K9P8k8j67j63
-41527b260p5Q1k0o6J18K49J87N1q4l3J28R7k4r9j48j33RR9N7K4O2l6j00PL7j51k59j18J6
-41498b384O5J33J19P4P8Q6o9j16j23m5M1m8K1J58J49P8Lm5k9J16J43L0LL1J4k8q6j22n8r
-41468a820J2N3M7r1j25p8K7K23J65Lq8j90o8l4n0o2k8Q3J83K13N5j20j16RK1J9K5m7n2pl9
-41437a877j48j25k4K5J06J28J12K9n3K8Q2J38R8mk3m1pm3o8LN0j0Kn9j79p7R2J45K0q0j0
-41406a770%j4M3K9K5Mj39j22k4j9kL4Q5J16J29J01O8j5j11j61j67j40j11p4j2N7J38K12Q2
-41377a758j48j20pk7k8M6N2j8o2P2J56J45N7m1p6m4Oo3o0K4Lk5oj7j3P6J67J03P8K6j0q4
-41345a596q0MMo0j5K1j07j66r6j00o6j9m3O0K07J69K9L5J01J9n1j39r0J02J08j09p1nj18
-41316b072OJ38J54Q1k1J3J38P4j54j84l8l7o7q5l7P9J00o3j60n5Q1J61J11L6j7p2p0pLQ6
-41286a878J09l1j06p0o0K1j0r8k5k5r7k6J50J57O5Kp2o4o6j0J33J20L6l1o7m9oK3K1PK1J04
-41254a822J46J31J28J8j7O8L8k3n9MJ6L6L4mRl1n7q2j27k11p3R9Q6rp1l8M1JM9L2j7J13J10
-41221a482K3M5j1J1OM7j5k00j71n2%J51Q5j15j49n4o6M8K13J09L5k9q8r7k1J31P2K1q8r4
-41191a735K7n4j49j22m0J01K16Lj47m3J7n6o9J08K54K77Q8m0l4l3k1q9j81q4K1j1JN8O1Q3
-41161a593P4m9j23o2J22J68O1q4j29o9o4j06p6J24K19J14m2j46j26k6P3L9l4j1n6j43j54
-41134b099o2J32J94J0j43j6J78Q0p8j89k63j99Q8J99J57Q4j8k4n9l2N5l8j42K9K08J91j1
-41107a768j65j09J18K38J21n4k8lr3p9j12r6j0O6O3p5j06R3J93P5J0k9q8l8Q7P3R3J55R7
-41078a371K6l1m7n2j19k07j77q2q7j05l6Q8J24Q3Q7O2k1Om0r8J6O0J30M2r1nP2R4J9o4j12
-41047a836j85j40J03J82O8K0O2J00n0j43j8J07R4p1o7n5RO0m6j49j53M9K11J98O9M1J8j04
-41019a626j38m8j1m9m8j12k20j21K2L2Q5J14Q4J9r4M5J01N0M9O6J13J40j9j97j05Q1Q5k1
-40991a723j57k41j33%L1k0O7K99K46K3n6j34j96j60j75j19j7O8J55J50P6M7Q6Oo4j5J22J83
-40963a651Q2o7j43j81j3J05J76J64j1m9qP8O9r4o4P8k3JN6lj02k00q9n4m0j7J09O3q1L0Q3
-40932a796P2m4j72N1J37l2l0J29J45rl4P9N0j24j37OJ25J02Ll9n2J1J13N8r4j30j19k9Q4
-40903a676P5L7j35j50j27j27LQ7J24J40l5j56n3O2N8P2J19R1k5j54q5n2kPQ4J31M7L5N8P
-40873a540q2k8%k6j4j2M1Q0N7M6l3m9l7o0l5J1J7j17o5O9pn1O9L8m9p0l5K8N0k0j13q5r6
-40840b118p3K32L01J13o6j57q6l9j9K3J98K69J62O8m4n5j15k21j29J7M5k9ml3j20q4m9n5
-40812b068l1oJ17J36J68J47j2l3M4m6r2p6p0m7j5p9p1o9j16l1N5N8N9J45J17P1J35O2j78
-40783a726k20j43K6K19K27Q5j08j27m3o4p1JR4Q6Qpj3j40j35o7j15p2R6J16O8J34J38N9L3
-40754a661Q6J81J17k9m4j7N7J3n9j56j11j16j43q2J9J81J37qj2n9j15p4lP6J00L9M2R8Q2
-40725a461rj9k8p0J1o5p7K8j2r2j31o8L8Q5N4L7l1J2J35J83R6lp8j44o4j16j65M8J52Q5K
-40694a667o0p7m7l8OQ4R8nl3j49k33oJ44J69K03J49rj01o6n2q9j63j24j3K7R8P0J01J82J09
-40664a492J6k0p4j04MP2k6j01o2N5J13K7J3k3m3p9j26j27P0K21R7K3r7j45k3Q1R4R9P5Jo5
-40633a546j08p2l2j31j20k6J84K17J09L4L3N4Q7Q6j5r4j00m0k7J3n8j82j58l7Q4J7r5j10
-40605b033q7m2k6j8J21R9K1n6j01m0j8l0LQ4J15R8J22N5Q0J62K5j12j03j19l4N7Nmk4j12
-40575a912RJ95K87J94J42Q1J25K23K79K82M33M89Q25J442K397L623L929k41m308l698k351
-40554B445j454q79m73k79j78j27j50k31k56j93pM7M5J33K71J77J4j25k24j99m4K9j32k35
-40530b025n6J70K48J45J6n7p4Kq8j15L6J13N4r5r3O2M1J0Q1J29N6k8o2p7P0R7rq7KQ3M6q0
-40498a485n5J66J89O2j22j80k7o5j21N0R2lJ4J38J50k6j98j68n5LP2N3Rq3k07j31p9J4J04
-40469a889O6kK6J30O4Nk7n0o7p1j00n7Q0J62O1qK5O6P9K9j1nm3PJ4m5j01rM9J8m9m5k5n0
-40435a773PO4M5j43j42J1N2Q5J38J6j46q7K9Q1p2k31j39N6K44J33q1j37o7m6J4J34J56P9
-40407a720J0n6n3M1k2j09p9k5J0PN1L11L47R0k5j37j34p3m8q2n6j9n9j14k0J29P4o5m8Nl8
-40376a907j47r0O4J22J24J26J06jj72r1K9rN7R8M0Mj00j31o9Q1J94J33n8j73j79j11P4J88
-40348a798J60J6j15o6j8j1lj21j41r1K1J07J01k0j19POm6J17J02J5pmJ3Q7J01K8k3M5M7m
-40317a614K3KO9j9q1k8n0l4j5l5q0j77j16oL6J7P0O3m4qL5P2P7o3j58j31JJ95J74P2J3M9
-40285a691R0O1K2J24J53K3k03k71j26l6L0L3L5L2l9K3J47J48R0l7j31k7rj76j49K6nj49j18
-40256b130M3Q2Q5Q4R1Q1P1O4N4n4p7Q7J0p1K2J35M7j21r2n7m0j20j59q6L6J34Q0o6L4J80
-40226a653Q8J69K49J20n8j01p0k1%m7kl6j8P1J65O3o7q9q5r7J9J29ro1j20m5Qj0O7M2q2j95
-40194a676q0O7R4Q3L4k0j67k27l1J24O8J0J6p2l4J40J75P5Rl4k2K4J17N4rLo1j41j60j05
-40164a746J40J71r5k7M9q5j35O6J30O5Mpq7j24j71l4O5Q1R8J00J73K26J81rj20p1o2n0k4
-40135a298M0M3r6j06P1P1l9lM2J73K72K94L36K29J00P5J34K54O71J270K248L699N260K737
-40111A6477l691n218l434j995j101n96l76k65j94j58j25j87j81j51q0p1N6L4n0r5r3q9rJ22
-40087a470J74J01q9j51j32j84q9j7q7j40j02O2J59J10R9P5J3q0RJ26J00k5o6qR1R0%n6l4
-40058a521M4Q8J25J01O1l9p8n9J7O1K1m2n9j29j54p9m7J3O2J27J47P8q9j83j72n4J11J31
-40030a518K2o7q3p5n7k3Q5J14O3n3j07j4l6L5N2l8MJ64J90J00J05M4j7o0j16j11k14k62j37
-40001b010k5k1o4n6P0J35J40J16N7M2j21j54LR6J65O4l3N5k3j19q8l4M6J48J04knj2J4r9
-39971a611r8M4O3O1K6K6N1J17J37O0oPj3j03j38j68j51k0M1K2M3Jp4j07j80p3L0K5J8lk1
-39940a994J50J86l6j66j5K10K08Q1q1j06n8j9l3r7q8k1Q4N0k9n9M0J67J11P8L1m3o3l0P7
-39911a465k4j77j09mP9N6l3p5l1N9J45k9j13o0M6J27lM8J66O4q6j91n3K6Oqo9j27m5O3O4
-39880a753K4lM3K4K6m8n6m4o3l7JM3KP8J62J49nm1Q3pj24qM6J1l6j96k83p2J14M2o8l3N4
-39847a975K2N1P6j5r1j9O1j4L0n9j72k5K27L27K53O7m5k5n5r3o1K1Lj22n4J09J69J19J0r8
-39817a378j55j36L7Q3n0k1J01P3q3j53r5M2J39Rp0J2Qn4nJ13N8N1K5q5p4p5pR2M2m1n8j11
-39785a766j12R2K69J63R0J12M9OK6j05k57k74r5l3k6J15K39J41O0k0j92k65K6K03O1NN9K0
-39757a409j77j56L3J28M5k3J6k3k6N8J0l1j04j17l0J7j8m1n5N0R8J31J46J45l1n5r5k21j98
-39728a933o8L3R0P9J21J01P7J09Q8pj10rK5m1j0Om3M1J25kj21q0K7J38J19l7j06o1qj21j37
-39697a715l8p5j27K0O6j19j9J12J8K1L2LP4O0P1J3q4n8Q4J79J31j3k24l65l05j13K1J52K68
-39668a930K84J39K3RL2K9j44j23k9K8NJ5J00J61R7n7j5O1k4j29j34l4n9l4K4kj5m5j38p7
-39638a982k4P1Q5r6q1%RJ81J94o3jQ0M3n7j10l8m0l8k2J3O9J93J84J03N3k4j05j44J03J61
-39608a283j8r1p9k1K7K3k1l7j9l5j7J4J6n9j00o7j06j55j11k3J34J59Q2J3o4ok4j01pM5M0
-39577a891k1K6R3R6L0m7j00j06kJ3n4m9L2Q2J39L1k9kJM0J4j01j58P8K04J13n1m3J01N9Q6
-39546a416P1p3r3m6qN3m5k03j81%L0L9J19J07N8l0q7m6Jk3p9l4J03J03l6n8j9q1j46K2J94
-39515a804J72O9j4j21p9O9N5J0K0K0o5l6L8j1m5J7J34J6mQ4R5K14K01o5k05j31n2p3j69j77
-39485a837MJ44Nj51j40p5n6O9K04J56O7J5N6R1M9l4p5j09r9N3J38N1p8j92j01p7J4J65P9
-39456a664n9o6Q8P5J9J%Pk19l09q9J17K70K57O0j19p4k0m5j02j60n6Q1L5M1Q5K1lq4j46j07
-39425b165m2N1m1j16j1Q9K34K16oj07J7O4J05M2l7p5p5m7qM2m2p1O4J9p8n4Q0J31M6L1R9
-39394a645J18J03R6M8l6j34j62l2J22N1K4P3Q4q2j60m2l7m6p0m3L7J7n5m9n3p5J9N0n5j24
-39364b058k1J50J64Q7M5o1j15l2N7K7j07j43j12n1N9J01J0j27j17j6Q5J43N3J2J07J36J03
-39337a621k5p6rk6NLMK1mM1R3J33k2k13r2M2J8L1P4L5l8l5o6m9P3N9oL0k9q8L1J34O3j12
-39303a621j52NO1M1Q5O3j17k50j12P8M8l2q4j20j21o5J9J30R6kq6N3J48R2N5P0N9p1j08K1
-39273a817Q6J4O0J62J5j56j32J02J59l6o8n6J2J25R3nm1j16o5L7m8q8n4RpQm2m0Q7O3n6j15
-39241a910o0N6j8m6o7j57j25J0J65K00J6j07oJ75J05j23j97j47J35K50J09L5lj22r2L0k5
-39214a919r0K5Q4J07M2k4l3K3j8o5K5J11k2j52p5j0J8J2Q1R6L6N8j9o2j06p4O5k3o6M6Q8
-39183a841J12K21P7j03k67l48j84K6J47J24M2R6J00J1pL1R9N3o8j72j43j1K2kL3J10P6J05
-39155a661J51R7j01k07j83j43j41j04k5J27J90Nq1P1J39Q1J00R8Lm7o8r8j5J40J32J31J37
-39128a272J8j55j27L2r6j13L5P0J00P4o7p9k8k5l1n5m8q3r0L6J11J05J11R8o6j41o7n0m0
-39099a843N4J97J66L9n2M2J63J02p0k65j54Q0J15n4j48j87k40j80M0R3J43J31J68J91N6L0
-39073a383Ppl0r0l7l0j1n5n0rQ6P8q1j66K6J04M5o1k1J17J97P2l4l5lK8J49K70J83J25J29
-39042d87J9lJ65M09N53Q95J278K124L600M927J566m227m775k984j650q79n33m41l76l16j19
-39021a254j02m1k1q3j41j38j40m7J54K64J81Jp7K1N5O1R6L4j07k42k87k12o5L0Q2O9mJ8R0
-38992a805M6q9j15n1KM9L9k8l0J15J28O0rj18o9j0MJ9L1M8M2O3R1L0O%j45j67j08n0PQ1J81
-38959a752Q9L3P9k6j63j22lp6j85r8ML8M4NJ56K13K9KM6Qkjqn0j60j33M8J62J03N1j5k8O4
-38926a648R2L5k2O2J21P2O3k2j12q9j09p0j5l5k16k29n6Q5K19J64O2j9l0j3p1j47j69l5J39
-38897a993K16O4PLk1p1K1J54P3m0m6k6m7JO7R1J17J63J46qj12l9K9oj21j01J05R3J0q6j55
-38866a512r2k3rOq9j26j15j64j52N2Q2p9n6O8J19K11K24J52N7o1j82j84q8N3K00J43Qj5j6
-38837a588j21j66o2J20K68K6q5r6q2p4p8P0J75J09N0L6n9p5J3j7MJ09M4K0J6K6j4p0o2j02
-38807a665o9O4O4q0J3J57L9o7k9l0j19PJ27J03kj65n4O8P8N6m3j13k5J17R2km0n2o1j45j45
-38776a921j0O8l6j14j32j21Q5K69J92J49J07J15L3j56j83K1J27k6p7k2NN7L3P1J2j29j08
-38749a691m9p9p5m3O0J16No5k7m4j48n2P9J52J48Q0m7m2n1k5j7r5j74m2J67J13O4J07M7K3
-38719a605M9mj05j46l7Q6n1q2M3L8J3O7M0K1j1K1J38Q8m9j63j48j3n5j11oO8M1j5LN3M2L1
-38687a759l5r4q2M3J66J49k5r1M4J15L6oQJ10J56P8Qj5Kl8j64k22j69l9L8P7K9j5k1Jk4N7
-38655a682J52R8j1p5m6q6q5N3J50Q3n6k6M6Oj12m5J54J04l1QO7O2Qr4j60j42p4O6J69R2Q
-38624a399j25j78p0rj57j30L7K6K4lL0J35J85Lj82j19J03J50j07j79n1J7N3N4Q4O1J72K08
-38596a367J00M9m0j24j05j55q9O8pk8L1J37J44l8j97j68j05o7k6j2J8Q8O2N4Mn0qQ6J9o4
-38566a790o2l8K5P5jj34j73k6Q0J28J49J06R0jj6M2on4l5j9JO5J08J3j4K9J03Jj13n5n0k0
-38534a592J68J65R7m0j47j09n3j1j10j07J3N7K2J5O2J61J06o8q1j49k52l54k00J1K9R4J37
-38507b136J70J86J66J39l7j61qJ73J29J1o0kP8Q3j39j95q8k1l5j23q4k2Mm3p8MN9Q3J26P0
-38477a751R0M8onk9o8l7l4n8p9lJ17K25K40M9j40q3k1q9o4k3L2P0P4L6J1q2p2j2l6m9N9J01
-38444a589K2J1L0l2L8M6N7J45J29m4j14o7n5l7o3K7M4j15j18j5K9L1mq9p2J35J38Q5J14N1
-38414a282O6M8L5J7R3K03K64K06K14K20L59O07R96J586K561L785M530J029m594m840k807
-38393C296j606r95o48l58l15l46j45kp4j08n6l5J2NlO0k4j55j05%n1m3L4k1mkN9L6j19p7
-38363a790jM1J16N7L3J08O5J5j04j54j84j90k4K41J79m5j03l3K8m2m6j0n4pM6P3N2p2j13
-38334a918R5K07N3k4o0NJ00N1jJ15J77K03J78l2j83k00k23j45P1K12J44P7k7p1n9n7q2K1
-38306a373Kj33k38j37P2L8j35j1P5M3J00N3p9j31r1j18k8Q7K03K32O5j3M1N9L7M0P3P9Pj3
-38276a194rj53j58j19j69j51j02oJ44J74Q5J16J67Q4n0jQ0M8K1J1oj44k79k19j36j06J1Q1
-38248a980m0m1J31J27J09J16o9j17j8J6l5k0O8R6N6m%p3l7J8L5L0m2o0M0N7jJ3Q4P8j6k8
-38216a507l0mL9Lj6K8o0j86r8l3m8M4J46J27k6l8lk0jj4l0j01j5J49J31J00L1j46j70m8p5
-38185a871rP9J56J08m1LJ7j3j7O0Q5J24J60R9j03k96j62l7k3l0N3J12K1l3K1nq1l1j4l8j51
-38154a857r4L6M5M6O9K8m5r4l2n4lL0k9l2M4R9J20j9l1N6M7J13J05j5j82k12r0k2KO7P9K6
-38122a799j8J1Kn8n7Q6J70J25J27R3j8j27j15o7p0j3k2m3l7q0MJ50J21Nn8o3J7N1p8q9R5
-38091a755R9j11p7M3P3J63J64m1k12j60m3J2l8q1m3J3Q1N1p2j23p5L5P5J88J27j5Q2Q8m3
-38062a595q2j34j00J2O1J60J75K7%L3Ol6k8O0o1j77o9j9n3o1p9j14j29k5Q4P4N7L2L6P8P
-38031a860j16q6J60J83J4q6p9o8o2K2J31J01l1L5J75J05j06r7k0l0r5j49j4J07J44O3n2p
-38003a718R5P6J8l2j46j74m4P8M6O5M7q9RJ33J45J32K4L2J24K1n7J1k8j51k76j55M7J34M4
-37974a589NN7j7j22r8K1Q2J60R0o1j01j6%l7k6K1J6n6j65k05j43j5R7J74O9O5J99J67L0o7
-37944a465L4mj36j11L9K1m5m9j44p8J31K14K26J83J1L2J6j62j05M1Lj14k44k29m7L9JK5N1
-37915a866K5Q9K25J81n7j57j43j02LM7m2r9r1J8Q8K1qLj08q5R2P3l7p5q3J4K02J12KJ4N0
-37884a694J5m4j3J81J92N5n1j14j62r6KJ5L6j2m4r9J8M1J8Qj06j77q4N9O6j3P7J63J13Q3
-37854a567L5r8j14m6o0j31r5O9J31k1p5l7j27j27j4J9J08J13J09J42O1q7r6Q3J68L8nN9J01
-37825a464J14N0k3m2l9j01j35n3LL1l5N7R8m2l7j20k10j04q9q2l5O6J18Q2P4nk6j08o0N9
-37795b058N7M3J42K45O8m4J3K0r4j09m4p0j69q9L6J30P9K7J5Q4J04l7K0J08J7p4m7Kl9j50
-37765a814j09l6n7l8O4qj57n1K01K57J47%j13lR2K1J6Q7K5p5O1Q7jQJ5k2j00j87j86q8K4
-37734a940J04R1K3n0p6o4nK7Rj8P9J55J02oj67j25J4Ol0J8M7Q2P1l1p1P6J39J34Q6j6q5P1
-37702a350M7k04l00j81m4l7L3J52J45N0J9p8l8j3p7PN0l4M6J13J1j59k10l1J3K6M1L3J03
-37673a867J13L0n7j09j61r4o2q0k6L6J04J68Q7J6M9J11J29P3r6j72j45l1J44J09j04k14q7
-37646b136J5R8J97J66L0j30j62R9J97J36Q3l5j30p1J10J92L1o9j22j49m7l9o7J5Q8Ql0JN4
-37617a667K4l4R5J13pl0j12j07k8K2R5N9m0p1j8o0j13N1J98N4m8J9J8m1J0P2J00O2n1j65
-37587a600q9J1L3K8m9j22r8o8M7J75J13m7p5L0o4j40p3K6O9j4j08j21l1P6J56P0J4L8J38
-37558a675K03J20K5j7N5L2j47k41j41m2K4J71J99J07K5L3M8Qm2l6k0j21j04ljJL5O3K5m4
-37528a460L2Q8J34R8L4q5j19k9m5o3j22j65n0%r5r0j9jJ2o9j28j5J35K02J04L6k1n1m5J0
-37498a787J56J72L8k8m9k2M7P3L5RJ12J41j5q8q2j47j06o1l2L5J9j09p9P8O5N7N6K1jj1j27
-37467a630j87j54q1j6PJ53Q5k8p4j23n0M1O1O9J36K9q7o2o5p8J3P7J06R4K2l4r4q4l0O3J05
-37436a816N5k1p1n3M5L9Q8N8j8r2n0N7J21N1l2kk9j8Oo9p3L3J21P9jK3kk3n6O9Rn8O7P7o
-37401a492J8%o6rL8M4k2nR9N6l2j00j35p4p1L1M3l3m7O8J18J15N8k5j2rLJ4k1q0q4m5L8O7
-37367a552Q7nq1r9o4M4M9J04J18J6M9Pm2oj4q6j18KJ18M8r1QJ24R6Q3R5L1j56j62o8r2j56
-37335a713p1Q3O3n4n2K0M0P2J17j5m9k7j35k13o4N6K5N9R1L1k0j4K0J5n1j10L9K00J23R6
-37305a438J77J53p4j47m9j22r6p6j56j89o5J67J78J5n2P8J57Pj31q6m0o6n2n4r7l6K1k1Q7
-37276b007J52J11J65J42Q2mj46j77q4j7pl4p1m1M4Pl6Q3J8p7n8m5K8J51J09J2q1j45j43l7
-37246b106P5Q6P3R2J05J48J24Q1%p6n5K3J29J34j8j21j15k23j76KJ51M5j26r8J8P5Q7J04
-37218a562Kk3M0M7Pm4M6J40J46Q8j2o1k8j17k16j87j00p3q2L1J42jk2M1j4j6J0K7M8Q3J12
-37187a548O3L3R1K0j3o4r7o8m9l2K3Q5Q9L9N0J19L5r5r1k0Pl2o6o0N8J46L4j10r8K4J08J22
-37155a297K0r4j07p2pQ0J78R8m2j29j00j81j62q4m6O2O1kp9j8K11J82J0j01q1J5jR5J17m
-37125a478q8MN5L1K4q1j64j46n7Q7J30k4j49r9K2J5P0P5l8R5J48M5o9r3j60j25PJ46J49K2
-37095a646j37j56k6L6M9L1L7l0j47j69J9J54k9j85j05O5J45J82K24N6j03m8Q7P5J42J56M7
-37068a276n8j06j23l9R2J24M9j17k42k38qQ5M9K7m7p0O3J25J03O9K2l4n9n0l1m8j04r1l0
-37039a963M7K6o5k5L1P5Q4j4j39r5J2J22K84J38j80k01K3J22om9mj8l1Q8J47J24K0mr1n4
-37009a596J04J42n8j99j11r6q0J15J92L7n0p2n6%K7L5n3m0L4L1J15J30J09O8R7K0p1q0j25
-36980a431r5K1Q8k0j10LN5L2q4j07rlO0R4Q6M3M1J07P3Rm9j18k18j75M3J00j8m1l1J6J2q0
-36948a706m8J01J53J17nl5M4J19M7n0q5n1k2n7j15o1J9m5j15j14k0J17J79L2M3J9l6J0rM3
-36918a531P0nPk3k48k55n1Q0J38K39J98J01K7p8k06j68j31p2J8J41J96J12O7ml7o1k07l26
-36890b009j87jJ05K42L02J68N1J6j3M3P3P2L3k2r4j62n3J3n2q5j8k2k1o6o5o0K9J63J72L9
-36860a409L2J47L4j17j02n0N2J47J0o5k3j13r7LO9O3rq4LK9K2l1r8o0N7J68J05K5J00P3k2
-36829a141o7j40j21k7K0J1L1O5J17M4r0j24j3n5j51j17r7j9N2L6J25R3J3K1k2P8J68J27M5
-36800a138j3p7q2j28j00L4Q9N9Rm0L5L1j39j45nl2j13MJ50J04Q9j3n5k0n3n6qK5j7j07l6
-36769a748M6J36R3q9o7k7j61k27J7J70J28R4R4N3L0N2j0j21j20n5m6j4Qn3M1J13J4pK2k3
-36739a657l3L8Q1J6j4kj6NJ20J39jj02k37k26L5L3r8PQ9J12J57P1m9m0J6K3L6O8J24Lo8m8
-36707a418k3n6j84k05n7J33J07K1J5P2P8l4l2J4j2K5j8q9k11k73q8Q0J50J50Mn3K9R2R0K3
-36677a670j9m3K7N2l6l8k7k1R5J04nj21j78l2J4J9N9J05J18Q7J7k2p1j07j03m7J5O3j2m6
-36647a823Jr7j09j4O6J33J22R8J39J00m9j03o4j35q9R2J31kp0L4J01O7J04J24o4j95j01j7
-36619a620r6k0R2M4K3L1O2Q7M2j34k06j14QJ09J40K9j28o9J22P9j17j72q8O7Q0KN2M9p6n9
-36589a781O0J19M6N1J64K25J84M6n9j27j77k16j10L6N9km5RO6K0o9m4L7Ln4j17j6P5K5p2
-36559a664q1r5n1M0%LK5L7ol1n2q6j9l7l1P5R9q4j02Q2J34J02L7l0m4rK1J9N5K1L7R4J16
-36526a425R8J33J66n9k49o9j1p8k2k8q5j0O5J1n0o1q6L3R2O9M5K5Ll6M9J30O8o3j63j79j78
-36495a865LQ9n9O1J16m0j37j3Q8L4QJ9N1pp2o2m1J09J16P5m6q2j0r2p3N9M3J5Mj1M7J79J99
-36462a295klK6j3n1n5r7j46n2j4J1k8j02o1LL9R3nj5M2l8n1J01J50%j09l1J4lk9R2J73N0
-36429a406j0j03j16l0j4j12j56p9N7P5rj1K7R0M7n4lP6J04P9ol9j0k1l4M5J29N0q3m6o5p0
-36397a698r2l9J31J49N8jo0l1N3J51K37O8j08j64j47j42q6m6m4P7Q0mKn0O8J30N3m8K4J03
-36367a376j4k8K0l1j51j02j6o7l1NNJ5o2KJ42M8%J10J14R2k7j05J7J20N7m4J0Q7K9j42j75
-36336a498j64j57l4J41J56J61J82mk9M1P1K0n1n8n9o5r5j29n4n2n6n0o0k9k0J4Q7O7l8j06
-36306a868j56q7J7l8P5K44J59O6N7K7K2L0O4Q6Q1K6j53j15K1j00j75j20l3K5k4K0J75R9M7
-36277a528R3J50j7j16j32k41j29J6P0P5J01J25N9PL1j9r3lR2Q3K7o7p0m0m8k7p9j20p9n6
-36247a935mR9Q7o0j57j06j4J20J69J90K01Oj58j32M2J19R4J9%j20j31o1L0J51J90J44m7k68
-36219a532k15o2m5j9M2Q2P6J72J41r0j61J1J47K19K15Rj01q0q1j09j17j67j62nJ50J20Kk3
-36191a583l1M8J70J3n4p1j28l3Q5O2l3q1j27K1J70J67J36O5l2n7m8j22j00l0L1K8ok4j10
-36162a674l3O6l1J6R7Rk30k22r8l7O4J32Q4M1J13J87J40J06N7n3l6O7O5J9p0j00r3m9LJ06
-36132a354J32q5j69j19o3J4l1q1r3k8K9q5r9m2J2K2Q0J26J33J80R3q8j66j30k3J21J45qr1
-36103a668O1J51O6K6lJ8o8k38j64r5p0N0J07M7n6l5J05R0O4O5j0rj5o6m3K2J70Q8PL0O6J4
-36071a293J4Lj52k65j32P2P9N8O7J03J15k0l0p9j25j37j18r9J7J64J46O2J2J2j05j47m1P2
-36043a747J42R2j8M7N9j1j0l2lp6r5ok8O6J56P2j91k69j81L0K07J32J8n8NJ14R7n1p8m2m2
-36012a701J6J15Q5mL3L5Nj5j9J2R3J3n4l4j10j91o5J14J91J88Q9j0p0j77j14o8K3l8j65o1
-35982a884Ok6M5L0mJj8m5j7M2P7J42R2l0o9q4JO5R2l4j19J4J19P9N9ko0lQ7J51jj83k26q4
-35948a787J05N1j5J06Q1pKK4L7m6n6K0J31K28J94o7l37l53k76j84l9M1J18J54O8R3J34j0
-35920a590rr3k11r3J47K17J34L6j4J09J8j75j30JJ05L4j03j57j12l5K2Q2PQM9k5K9J09R5
-35891a545Rp3k0J67J88J05L9k3p6j16p2j15o4Q8J37No7o3L2N6mJ6N9N7n8j54j80p3J5N6J5
-35860a659j38j05L4Q5N7J7l1k0J25K00J45P8ql9j4K2N5k6o9rN9P7m3r7r5n7j2K6L4K6N3M8
-35828a281mq0n9lJ09J63Q9j7j32k03j54j70j74M1J22J22P4N3n4j1J34O7LKk9q2j50n8Oqm1
-35797a725m5QN0O6L3l1p2Q2J74P5j8P3J18K4ol1k6j04j96j42J15J81M1j6MJ9K5ml3l7qQP7
-35764a321P5j67j99j0Q3N6j9P2L2o6k1j20r3O3J04K6k1j09r7lP5R8O9l9n1P8J11K4n0J7k1
-35733a424j03j29r0J9N0J17Q6%N6O2o9j39l1J39K5j49q6J7m2j53m1O8J65J44M0Kr9j00j0
-35704a675M6n8j44k5K50K29k1k37k70j21J15K19Qj43j29o9N5J33K38J42l0o9R8J73M1l3n
-35677a282K2M2L5m8j11r5m8J08J25j5o9QN6o3j96j39p3O3J16O3J32R8j2Mj2M9Q1L0M5K3j7
-35646a080m6j58k21j08p1k5M3R7M3L6P4L9m2j08r5k1M9rj14q5O7Q0M1J10R0M7P7J06L7k05
-35616a352l66j85J06J64J74P0q0kL4J14Q3n8lm3%Q6Q7p0k45j24O3Q8K9o6r1J5R3L5l7m8j20
-35585a649j34j02m9O1oj37o0N7J29J36J02O6P6k7j1jp3p8j67j45J2l1k0J24J62J69J43O1
-35557a392n0q8j5K7j5RN8Q4J6m2k2K2k1n1o3j00rJ9K2M8oM8J27j4m8J2l1j8qp7j42j09j4
-35524a843Q5N2O8R6M6J04J49j8p2M9J10J0l1Jo5j46j29pJ10P8n0j48k8J19J05L4M7J40O6
-35495a068p1m7Q3j2k7L1Q9M3r3q8m6j5j8o9r8j51j16k4M8m6p8p3N3K20K44K53K03J45K9j31
-35465h30j59j15q9QJ04Pm8M0K0n0j71j91p2K3Q7P6l4j01o4O0J06J63O8m6km0j32J1M7l8n0
-35434a412m9m8j57j73p2K3J39K09J34Ql8j05p1l3p2N1J39R8J56R7m1j89j73o6o0k3J1q5p5
-35405a877O9J95J77O8pk4r8n8J55J48K7p5n4M0Q4l2L7R2J0n8J7P1m1m7j12k31j49J2Q5K4
-35375a552j7K1l0p2o5j11j32j9K08K47J64K9j1jN4Q9l1r0o7p5q2j52k49j63o3J2j6o7R4J49
-35345a998L0P5J33M5j3p1j0M9J2N0J09O5M8J06L0k6m3M4J34K0m0P8J19j3j02r0p5j42q6K1
-35315a541M6No1m4N4Q6rJ7P0N8J15M9j41j88j36j16j17o1J7O7N8k2J0l2p3l2J17K59J80j9
-35285a384j06m1P9J28K3m0o6r0j07m3m1n4O3N3rN2L6j23j55o6KJ11J23n6q6Nnp7k6J8m5k4
-35253a951L0K1N2O9R7J08O6J00Q4j0L3L0l3m6K0m6p3q2J1J28R5P2J7l9j49j14l8m5M1J20
-35223a432J46J10K0r1j98j49n8q9j14l4J2O8J03J71P6j1Ol0j68j47mO4P7j2r7n4J8O1J36
-35194a620M1q3MK1K4O5l3q8n9J7M3O5P8K5n5j11p3mJ26J38NO5J12O7nq3QJ32R2o4p5LMJk5
-35159a242j53q8P3j1j59k15j20p4j0J23J76J31N2m1l5l0K9J22R5Jq2j07m9j13j08J3R1J12
-35131a619Q5P8L6j6r1q7J4QR1J08k6mJ7j28j52ON9R3J12P7pj49k37j34nJ34K27K10N0p1r3
-35100a414j74j30P4J94K46K10J10j57k62j08%o1j51j35k5P3O6K8J91K79J15m0l8K1o5j01
-35074a254o6l7j13k30k04o8M6J42J93J87O1o3j5L7k3o6o7Jj6O8J66Q6j0n4PJ03R5n2j42j22
-35044a410n3J21M4r6o0o0r3j16j10J12K08J49J2l8M1rj13j36j02m2j18j06N2P2J9J25K29
-35017a478K17N8p2q7LM3P2J22n1m3N5k5j40j21m4o8m9o3k9n1r3n8P4J04P7Q0N8J07L0j14
-34987a486j37l1K7Q1N9Q6O1J7n8j70k05p6j0O4J68J00m7j19j04q6j01k3O0O8P4J22O6o6M5
-34958a621J85Q7j22j76o3l4Q3J93J20l1o2n7p0q5l4J03J73R8n2k23k31p9k5n1j13j10M9J88
-34930a960J08j5p0m9Q0J61J71M8l7o6M3J14j0r2p8R3K55J30k1QR3Q6J9o9o9o5j67k09k09
-34901a777j32L9J74L19K36n6j75p9o1n6L0M5L1jj7L8M5p1p5m1j7O3Q4J79J11p2q6m8j35k13
-34871a718n2Q0J40J55J17P4J4p6j33n4O5J27N1O9J05N8q4r9p5JR2ol0j06j39k8K2L8q9k34
-34841a715j30j12r5J40K38Q1l1J8J8O4N2NL8j9o8r0l7nj0r6j46J0R8J18J13J28L7o5j5Jl3
-34810a508o1r8M1L4M3K7j7R8J25J70O3j11j52j82N9K20O0k3m0r9j7k1k5N9j2n8J3Q9J1r6
-34780a408j43j30n6N0J31R3P3J04j5j27n9l2j45j76L1K07J83L8j04j38jL6J4%m7q1o9l4L
-34751a802o3p7J07J17L3K6N8K6r5j28j0Q5K00J02n5j22l9L0N6n3j31o6J3J11R2P8O9M1L7
-34722a360k1o4j1R3P6mp5j24l5K0K0KK2JK8L4m7j45j10J1Jl5n5k3Q6R7j7M6J35J5j24n0R9
-34689a514K4j25oQ7Q6nr6o7l5q3j13o0M1J67K13K17J13m4j52j87j65j9R0P4j0q4j64j41k1
-34660a979N5Q1L3J00J20J14K6m4j1M6J24L3o4o0oQ6J00L8p8k10j41mP2R9K9O4N6m8j31j25
-34630a625j37M0J84R7L4nJ3N8O2n5j44j72p7o0j04J5J30J11k5k7N1R7J79P2l9j01j01l6L2
-34601a533k9Q6J09p4j01j8on4j36j07K5J18O4M2R1R6Jr2jk1j52j57p9K0Q5L5nN1J67Q6n4
-34570a543J2Q9k5n9mO1J30O6k8q0m2Pl7J4Jo6n0kR3jj56j48L6J72J18R9j0j24p1J8N0q2j44
-34537a706m6L4L9j0Q3P9l3n0Oj3j01Q7R8O0M5j57k96j41J2P2J18L2l3L3P5n6j57j58k0J69
-34507a935J53J9P3J36oj2J13J5r9o4k3j70j10J7OJ1L3J24J05K0N8p2j50Q2K13J31L7o1j40
-34478a496j60m5M3K4K5P3L1j9O6N3P7J26K2o5r1m8j13j44j5P1J6j31q2J6K4P5j2q2j7K5O
-34447a747P2J02R4P5P9J77J93J15j48l00j61L9P6q8k37k65j27J12J21mJ02J52J33P2m8r8
-34421a509j39j11k6K3L1K1k8k6m4p9n8O7J32k3j03j22q9L8K02K76K20J08OK8K1n3j51j92
-34393a580k12o9j3j53r4J43J92N4J0J22J01p0q6L0J72P8q7k50l17j51k1r0RK18K38J68L2
-34366a626%P0P8l2k5l5j08JP1K1P2J55O6p2j02l4r5j29NJ56J28K3J7j4p1j11j77j03R1R0
-34336a690J1OPP1N9M2K2m1n5j0M6J4m4k2J2M2K2J13J72J01n5j13q1j10j22k1m4l8K2J09P5
-34305a500q5j15k2R6J27K1l6o2l1k1p6p0K5J23J4o7m7j7N3N0K5M1K7m9n7k3L1K9J4n2j68
-34274a822j57P8J75J56K02J15k2l8J6m9r6j05j77j29N7N9l2q6l3N5L6L7K7J8J0MJ1j6k4J1
-34244a719Q7J73J77m9qN9r3j12n1l4j1k6LP2J34P7q7k24k30j37n3m4k2PK6J41K11J66J25
-34215a442J11L3n2j3Rq9j58j33n6k8q0r4m8M7J19J21P9K7J05J84J40p9k86l01j86k1J36J61
-34187a794J74J38j4j00o4l4K5P0J7r7r7k4P7J24M9m3j08j08j7J04J35J19qq2NJ06L5M7jj62
-34157a528j57k42j69K8J03J44J08N2M1M7n6m1J1P5J5p8k1R9J04M5m7J01K74Q0j70k49k07
-34130a638j30nP9n5l2O6J77J03q3j26k5J06Q7O6J18J52P1%l1Lk1p5p7j57j17n2j4L5L0P2
-34100a473J50J80K4LLj21j62p6L2O2ok06k11j5J74K33ok12o4J29K24J55k8j26j78j77j22
-34073a814p8o9l3k5O3P9K5N1J30J36L2k7oL8N2Q8P1RJ9j6j44j28k6n5m2N9O2K1L9p0RK9p3
-34040a594o3n3q8o6NO2o1j31q9RJ75J03j0K3J16J02L2j29q8J23K00J76K6n9j52k07j20K5
-34012a733J40J35L9L9M6j84k07M%L8J56J60J02J0l5PJ4P2K5j05j48j31j29l9L0K5P8J36N1
-33983a404JJ31J79J19K8m9k17l33j91O7J42J06P7Ok7l3M9P4j7m4npj28k01j28lRj4J9N9O5
-33952a670N3MqM4O9N0k3j69j76lR4P0k4o8P4J49J05M9mr5k32r9K6J12P3n6M1J66J47L0l2
-33921a303m7k1o5o3n2j27k04j62n0R8J22M8k7L9K2n5r0J6Q0N1J00M1q5q2J1N1K0o8j8J0J1
-33890a799Q8J18K2r3q0Q1R8l1j33r5L1k1j89j48J42K64J95M6K4m6r9L5J55J11J3K2O0L4o9
-33861a264j05n8j32j59k6K6L6P6N1K5j08j30jJ02J84J9j15q3p1r3j18k1L1j2r5q3J5J45K80
-33832a684J94J15J60O5Ll5qkm6K9r7k77k00n3j9P5J02K0m6o2j24mJ01O9J5J7Q3N1J13J33
-33802a312J5pM8o4j94j73q7K0P6l8r5q9k5R3J63J77J76J77Lq9r9j58j76j54j02jO2P5J26
-33773a652R7k2n7J7J9j04j63j08MJ46J23q3j08nL5R3J24%j68r7n8oO0N4l7n6k6l2J20J65
-33743a725Oo8o4o0L9K28J80o8j02O9J02M7J4j09j86k12m8O1J36j2k1J1p0k8O5J33J45J08
-33715a429k4j0J2k1P6J13Pk1J5M7K4n5m5J6k1j50p8RrK4R1J19K0j7q9p2n7MJ04M5M6J13J21
-33682a092m0j18m3K7r6k13j73p6O4J27O3p4r9n5p7j23K8O1l6r3N9J69P5P7M4mq5j26J2P5
-33652a742J5Q6J03R5L3j60j39k7O2J53J86J24lp1q1p3j52j25l2J09J04p5q0q7m7j9Q6J52
-33624a605O6l7q0j41o2RP1J18N7J65J49mqM2rm2q7p2l7O7J06O9O0k7p2PM7RJ18J32k6j31
-33592a148KN3l1j46j65r7j29j39j7R4P2n1k5J9n4o9n6p7j37j35J04K29J63J09Q5P1N0Pk4
-33563a442k2o0o1K6L3l7L1K9j52j29N7Q6m2j8P8l5j37m0N3O8N8L6p1p3J47K54J64K7j57j54
-33533a483j00o4oQ9J13O0M2M7ROL1PNjK7n8j60j31j6L0J0K9K7j1P4P3q0n6Q1K3m1j1k3r9
-33499a557p5J9k9j28q8m5o4n3P3R3J9L0J14N1q1n1M4J66K20J25mr1j68j53Nj2j14k2Q0Q3
-33469a613P9K5j26j74m4P0J17J35Q6q5j77m4R1J21J22Q3l4j80k05l2J3O9J46J70J33nn7j14
-33441a430l9kp1K3M0q8m5m1p8p2N9J52K37J43N9J17J00O9p9k51k49j3P4o7j67j48l1O4J34
-33412a600Q0N8R8O6L8L7k5j17r2lk5o0q7o6K2J31J26L1P9J13R4K8r4L4N5p3j82q7N2Pq5q2
-33380a529K6M1j3m2j00k2Q2L5K4L0J1Q3J11J21J1j03n9l7j19k05o6qJ6J19K12N3j02pJ09
-33351a328L2m8k2oK5J09R7j22k60j74k2N6J83J62J17Q8Mj29n9k2o8p7l2ON1J45P3n0J5nn
-33320a266o5r4j2l3J0M5oJ4j7M1J1k8K5j2j20k5j6j04n3j9j45j89p0P2J38k6j41l2J12J44
-33290a861J59K03J16Lr3j26m4l7l0nQ0O3R9K00J42j5n4j08j11o9n4j5q3q6J0j0K5P6M3m3
-33260a625k6J2MN4R0Mk9n9p7J6O0l8j08l0l1r4L9J13R3M0K2nM4j2O6P6N7k8q7j52j47O0J69
-33227a529P1%k3n4J4M1q3j16O0J53M2l2q8q7r5n5K8lp0J3J39J37O5M3P0pj47j03M4J57J33
-33196a282j6r9l8J11J20m9j55QR5k0m4N1M5k9m6o0k52k03l3J53K03K4q2o3ON1o3j09L9N9
-33166a678M1L7pj1q5L2R6O9M1O3J6M9J33J25R7k1j41k51j59J19J73J0j71j67%K4K4O8L7J4
-33136a423l0Q6M1j42q2o4j26o7L8M0L1Nq8o6O4P8L2N7O1j4l6m3l0K5J25J42O6j3o4j00p8
-33105a575k0N4n6r7O2M6o9MJ50J20rj5N6Q3J9j08j14q4j00k2n2Oj6j07lQ0J91J87k0l9j8
-33074a466n5o5r3l6Qp7j03M8J07R9j5j23o2J29J91J11k2N1K13J60o0j50j35q2kk0M8J63K1
-33045a217j09p0n5q5r1L2J19Q1Q0L3l1jnK0R9K0j11o4l8k9o1j7nP3J03L3L7N7O7J17O2q7
-33013a043j80j79j38n5M6O0L7j1j62q7O5J34J08J22P2l3r6r8n4n2o1K7J36M3j23j47j10n9
-32985a838P5N1m0k3J05J09m8p4M6J42J49L9J6Pp3p2j7J0mr2j34l0k0l0k0m3L4K49J98J7%
-32954a311J2Q3J14R8J7p5m6M0m6j16j24q0K9N1q8j34l4M5J30J06O9N7O4Lo4j2k9n4J9P9k4
-32923a221j14l3O7J7m8L3K0o2k3jL7rq7r4m0L1m0o8R9J79Q4m2j24j28j00k1J2RnN5J59N6
-32891a402o7q1j07pJ67J41R2J15j4n1ll5m5l4mL5N5Ro5k5J9n4m9JJ0M1J07J09N6l0n9j4Q
-32858a181l3k7n4k21j88l5N2R0J39J02pj35k87j17L28L43P7L9M5j34j65p8o1q0j14q9j06
-32831a897q2K7J19J3l9K2J5N1K0J22K34K6p2m0N0J56J08m6j60j28lJ01J8o5m5k0M5j7o6L
-32801a550M7Q2O5J09J00k6p6j34j04k3n2J4J18J12K1O3O0j39l22k05J5J56K43J41L7p4j49
-32774a471l1r7j53j01%J08R0Q6J82J68Kn7k4P4n1j73j05j1L2N3M8k2j57j37J01K82K32K1
-32746a111j34j17O2P5m1j4J40J68L8o4q0l7Pq5j51j08K9K00J7j70j73q9j0oQ5K30J99O4j07
-32717a183k22k03j25o8LN8J54J97P6k1k3k%l6j2O4R6kr4n2q6k7J9p3n7L2Q3M6k5l2Q4J90
-32685a241O4m2%N9L3m8m2m6O4J11Pm9nM1j10k18m9P9P3l1j30o6J05Kr6o2j9P1Q3J19J36N6
-32653a151m2p9j04l9kj03q9P2J00K7om0j33q4PL0k0n4m2M5jj00l5N9J68Q6m4r7j80r4N4J11
-32621a780P4J09J61M5j3j06j49mJ13P9j4m7j33n4k0ojRQl8P0J76L7r2o0L4N2J9K04K31mr9
-32589a199J14J66l4j58n3R9J03l7j88k47j72j22m2K1P6J20J50J42j0p1r1k02j91r2J08J29
-32563a681J1k9L7O9K4Q4N8k4j12q8n0L2J80J81J10j4l0K1r0j76m1R3L2q6p5q0l3m3m2jMn
-32531a764N5K26K33N3q1q4n2j25j80L2J88R2o9k9Q4k2q6J1N4J8M4R4O0q9k02j37kK1K5R3
-32501a539J20K8j3o8j14kL9qK0jj25r8r5j4R3kn2L2J22J36nk5M5K7J3m4j05n5J31K54J85
-32470a120N7Qq5k12j49n8q7oJ37J22j4j39j73n9%n8L0J67K02J13q0j26L7P5l1j54j38j3P1
-32441a683P0J6k9k9%lrm1o6m8M9J68J32R6K7q0o9m8j0n2j11J9K3j05o4J30K33J64K1o0p9
-32410a438r0lN5n0j41j14l3J00J2J0O9N2k0j49k8N3J13J43j54q4K11J65k1j00n1nO8l2rJ47
-32380a324K23P2j95j88j11l1L6P0Q3R6P9L2J3p3j52j24m8m8JJ33O9q4K7R1M4J08P5Pk1m5
-32350a185p0n8j6P0M6j37k68j35P0K05J88k2j44j19p8j5J16J30K4%J0k1Mo1j53j28qP3K0
-32321a662k7J8Q3O0M8l1l7o8m6R6Q9J9o8n1O4m0p9M3R7J06O4j3j70n3Q3N1K3q8p2p5k8J27
-32289a537J48op5J2j3q5j20l0O5J8L1L7N7J43J31m5p7K0L7M1O0Q2Kr9r7k2m4j23j41q9M5
-32258a674J36O5Q4M4QQ0J81J25J2j3J7M7J3k0n7j01j16j41n8K9J3J3L3O8l6j12m4K8M2l1
-32228a365j08p4k9N7K9J1K7j2j07o9Q3J21O9Pl1mN9Nl1l5L2J18K7m3j4l2j14n4J07J08Ko9
-32196a329n4J5l1j29j09M7J00j1m4j9m3M7K1m8PL8J2l1p5q8K5P3rKM4qj1R4J32R5J02J04
-32164a081L6o9j29o8lj47k31J0J46K5j02j9N6n1K8R6n1j03r1j37K7J62J46M2M8J08P2k2J2
-32135a290M9L4M0j23k17M3K26J57R7kj31j38k5O1J2j62j71j06j8R5J23P6L0l2jK7j05j99
-32107a650j28j0J03K20P3j1R2O1rLn6M5J06k3p6jM3M9J0k4n7%rJ7J43O3p0q3n5O9J11m6j73
-32074a273j14M1P2M8%M1J7r3n9O8Q2m4p8j28j40l0j0M1Q7oj60j03k7nQ9M9J0l9NO0N1M3M0
-32041a465O0J7r7J0O8j6mP7O7l3k0L4N5M7O6P8K2l5R2J77N1j15k19p2nn8r0o8k4m7j55j30
-32009a732L0J01O9LJ1o3j03j7J56J65J13Q5j2m0nQ7J43M7j20j07o2j92j71j00m2L2Q4R0J30
-31980a420J03j0q1o1q7k07q3J09j2OJ23Oj28r5q3m5N9P9J12J25N0k2n5K3R7J25Q7Q2J56R4
-31950i53j08j83j39o3J5O7m3j44j32j4J20k0j27j59k13p5k7RL6Q9J68J98K36J85Q7Pj7j18
-31922a318j39j15l6p0M6K16J50M5n8q0j0p4j84j27p6QLO4J11N9J19Q5N8O3p0j31o3MRM8L8
-31891a425n6K7J66J12N0m4o2l9l7j8j00n5p1j43j18M5J10J53J56J32J32Q9q5j43p7l0m3j07
-31863a481j02o6k3O2J14Q7J2o9m6M5Q1K6p8j55p9K3j1N4O6j10j83k2J24J94J92R1k8o8k2
-31834a372J0l1m5M0J44R7j9j83k34j56K6Q1Ql8J8K4m3o0p0JR3J49K24K01N4o9k02k32j18
-31805a702j19K7J67R0P6P5J03Q4lK3O5Q3P5K3j18k28r0JJ3m4j14j1J62R9M0P5R6J08O6J5
-31775h63k4l2p2k5O2m4p1J1l8j46q2L5PJ09K68R5k6o3j25j05J3j8lJ18K08J51J11J21Q5K3
-31745c20K2J48K88M29P19Q96J027J424J944K656L732M707L873j07m137m939l877k551j628
-31726D306j208r20p29o51n21l45k27j71q4j20k78j68R5Pq5q2j05J4O8j7K9Jr7j09m9mmN3
-31698a401J40J12J07J26J05pj73j78j17j17j88j43o6p8l0R0J07R0JL5Q2N2j8j33j06o3o7
-31671a838r2K6J64J94Q1N4L9q4j6j8n6L0P4P1J8p5j7Ln6o9o4OR7J45O4m9mM6M0L7J0r2j24
-31638a455n4RO5J06N6R2N8p8k10j70o3k9j3l3r1l1M4Q0J24J38J2m1k0j9Q0M5p5j02j18j09
-31608a802M4J46O4k6l4k6k5jJo4nJ73J83R7N3M2M2J6q0K7RJm6r1n1j9L3n9l1M9m7j20M0L2
-31574a475j19k4J13R0j1j9j2M2J13J18Q8M5o7n8k4k4m1k7l3p9j77j68r%m2K9P4J68J67kn7
-31543a421k2M6Q5k2J1J66N3j50j66j01q5Nlk4K9O1Qjjr3p9k1l7O0J72J72Q8Lo3m7l8o9q0
-31510a564%P6L5k8p8J4Q1K7J1K0m6m2L8L2P8J1q4J1Q2R1M2q8j45j82j18L2K13K17K8Jk5n5
-31478a315n2j1j3j21r0K8J58R9j12j77J3J65J02L0j2o2o6p8o8m1j29l2N0rl3P7J22P4J5K3
-31448a465J4m5jl5m8N9lp1n3k4J5O9P4M0L4K6o2j34j4R9O7K0K1M9Pj5Q2J68J58kj07o9j0
-31415a156%o8j46j59r4M1L4j05j44j26l7O4K04K02Rl5lJ5q7j78j07K9R3M0n5M7K02K87P0
-31386a163M0J22m6j28k75l57k21MR0J26J21N3M5J20O3l1Q0J32L3l5O7P2jM3J25Q8o1k07k15
-31357a316q5l5k1Q6OnR7J75P0r1j39j83r5P5Q5QOl3o3l8O2J59J12L9k3j15j12j27m5M4N9
-31326a443J39Q6RM2J4l3j10p3n4LP6P4L6m8r5p7O8P2r1j76l2%N2R8R2Qr1K5R6%j6l3n6l8
-31292a476jJ3K1o5j63l9J13J80R0o0j61m0L0N0K4KN5K9n3M7J41O7p2j51o8m8j19o5M0K1N5
-31261a603J06J74J68M7j07j43p7L4N2j62k54p3J79K31J15K3q1j00j8M2m6j20o8%j1K0P8Q4
-31233a510L3J9L6P9n7j26j01j00J3J68K55K81J71K3m3L6K2j69j76j36j03p2j3N8J38J16L4
-31206a124nj15j08j9r1r2L5Q2Q9O2M2L1LOj8j03j37q6o1rP1J28L6m5L6P2J33J43n1j89k16
-31175a500k7J50J06l1q5j7J2k0JO2J27J19p1j91j04L6P1J16J35J08l6j00l1p2p9j01j38n
-31147a565J50J23n0j66j85q7NK0L9J34Q9l3J0J4k7PL4L2j4l9j4k8LP0Q4L1j19j48L9O9J8
-31116a504j5j8j4K3J3n8ok1m7K3J17Q9P3J07J02Nn2j09m2Q8J28L7r0j13j1P9J10nj46j22
-31086a379j86k47j31P0J30J19R8Q7P0P8P9o7j03p4j01o7NO2K3P6J39J68oj51K6J16N8Jr1
-31057a198r4K2M4Q3L9r5m4J85K20Mj00m2o8m1M4L2L9qj02n5r7k09k98k40q6k1Q4J66J16Q7
-31027a633J53J84J01m8j53j30O7K32J69J6r5j4R2R1O5J3q7q6P5K4j77p0J22pj92o7j3q7q5
-30998a540P1J98k5k08k37q6J33R6L7M5O5M4Ql1qK0J9m1m8K2N4J06M1j39j52J4J02J71R6k8
-30968a201o0j41j36n3N9J50J19Q2m9n6lKk8m5r4j05p4ok7l1P2R2J19J16M7L4jl8Lk4K0J19
-30936a138N4P0R4P8J01n4j68j31l6l9o2L4Q8J2p6j37j97j17%Q4J21%j60j41lJ13K13J67l6
-30907a266j54j27qJ59J55M7m5q5r5j49j01O2J10N8l2r3q2MJ08M5n6L5Q7l4m6N7P2p7j25p5
-30877a651L0L9m1J4N6l0j23j39L7J78J30J27J37J1j50j05jo5n6o7k1J73J84%L5N9j00p3N6
-30848a356O4L2Qj5rj31k48j62l9o9k3J02J08J47J37O9P3N5L0o0j04n2O0Q6Q0J7J5K8O5P4
-30818a018%p6j02j7R1N4r6j23o0pol6l8m1k0Kkn8j19KO1Qj1J06J84R3K6p2r6k1l4j6l6m2
-30784a520k9k0M8R8L3m5k2m0qQ2J06J19L7k1j2L6N2Kk2j07j39r0j05q4LJ05J48J52Mq4j52
-30753a475j00mK7J9jk1J13J33Kn3r2j02l2P6J83J43O1M2K1m6j22j46j08Jko4j3J10J80J19
-30723a151j2o6O2P8j0p9k7J5q1j44j43o2N9N5NNoPL6n8j12l9J26J89J29k9j85j56LM4PK4
-30691a516L0J9L2M2M1N9Q3j2j35j10o2J3J43J34J2p0L6Q5NMn4q8OQ2K3n9j25j20oQ2K8K5
-30659a373j7p0K1N4k6Nq5j25m9K6P4J48J33M9r9j12Q0K13O1k1J3o8j39o1%o5j60j43m9K0
-30629a765P2Q2L2j67j72oJ40J14P0J17J01Q6mq7n1Om3m0k7l9J7Q5M5l4M2q0k49j41k4L1L0
-30598a859JR2R9L2J2O0NnR0R4R2O0J5J3j1j9j3J25J83j3k01k17j24r3j20J8J10J19J65Q4
-30568a206q4k19j56J6J80K09Q1L0J6l0j40j22k7q2j03L6J22J06J4n3l4Jj4r0r7p4j9J01J66
-30539a472P8k3o7L6Q2L7J5P0K1n2l1j05p8K0j3qO9MK2K9K3N9m7j08n9m5QP6P1k5j38m2R0
-30506a503lj14j40r4j3M3R9Rj0P9O6j22j73M6J65K05J17K1O1J41j2k06k26j14M9J2p1j14
-30478a802L9J46R4O0O0P2Q4L4j18n9r8j88j24m6J08K00J45L9K%m2OK4j18nM6N6R2Q9O2k1
-30447a163L0Rm6j4j7o7j08p7j09q7OJ64J62K2N6J45K8j2l7l7L8N7Rq5j76j30p0k0O5J52J01
-30416a211JM3L3n1o7K0Q4N5o9j51j51r8l5M2N2l8J2J16J20Q5J9l4j04o9l1M5J02O6l4o9M3
-30385a274J23R9O9m0j03j48j24qM7RN9R9R7K2m5j09j73j58j10L0J69J68k7k35k74j70k4J09
-30357a922J57J5P0Q9QJ5M2P9J15L8j21j66j08p3K2O4jl7MQ6P5N9R7N4N3P7J9l9j55j78M3
-30326a519R3J7N8P3N1n4k12j53j0l5L5J70J05j8m0k2J1m6oR7K4p0L4Nj28q8j8N7J47J43P
-30295a292m4o8k0P5L4J11N6l1j00o4M8J04O1r0j00j8n3K0Pk2J5l8j04j28n4M4P6N9L2O9O6
-30264a349M8q1j30M7J60R7l8r2o7p5OO5n1q1k0J4QM1k1j36o8M5Q5L0M3Kn3j9pJ7k9n9n6m2
-30230a766OJ08J41O8P2O8M1Q0J28R4Pj3r0r7j0o3p3q6j2L2m9j50j12M2J20O5JOL4J1j52j72
-30198a721PL1L3R6J32N0N3R7Qj01j34j81j49L8J56K44K53R2k4n7q2KP9J4m9p8j66j21l6L2
-30168a482O5O7J03R7K8n7j49j70qJ17Q6L1L2N3J7j7J4O2R2Q1r6j12m7K3N8N5k8k2M0K1o0
-30137a106j30j08o2K1P3R6R5l5j16k3QOJ4MN2J48J72N7j24r2J7M9m6j94j71j31j56j27j9
-30108a828O8J40R7O4J64J47J14R3m0n3K5L1r7j12p8j32j16l1K2R3M0l0Q2R0m5j14n6p9j52
-30079a693p6J04O1n2k5Q2R3J03Q6L9p1j38l4R4J24P9pr6j28l4j7K0Q7K7P9P5n9k5J09J09
-30049a084K3J4o6j18R6K04L2k2Jj0k6o8j24k13j67r9l9K28K45pj24m0l0m4M7Qj2O2k8n6R8
-30018a319J05m5j50j26M4K11J67O9M3J6o3j31r4o1n2r3j53l5O4J20J51P6j7r3p0j43j71Q
-29990a742J57P1J5M8R4R4lj00j58p5R5J38O9k3ok9J6L9j9k2q7q4j10j07O0K61J16o2J07J63
-29960a084%k00k47j71n4R6J01N8P2m8j27p4rR5Q9N3J17J16j9o4oL5nm7o5l6JJ00R3l1m8r6
-29928a405j05J5Rj6p7m9J9J01L5N7J04o3k25p9J20J87J00L6R4Q9L5J5k6j14j47o0j6l1M9
-29899a348J12N6nl2p2j30j42j07o3J54K44O5o0K8N6q3j44pJ18J65J43k5j33j02o0l7N8J23
-29871a228M1r4j43k06j05L3J14J13M9m7k5L5J3J8J67K69R2o3r4p6n9pk1k4L7M4M6J4o1j34
-29841a302j18j06j39j67j73rK32K72K95K66Q1Jj08j32o3j15l8j8j29l8K8l1k5R8J16J10J17
-29814a095q5k51l15j50Q7J09L3M0L0P6P1JL9Q7M1J3Ro2q0j7n4r1L6L9J8Lo3n3M9Q9M8J22
-29782a276R0j37j37L6J77K74J90J4j83j73j03j64j13L8J03n9j00J8L7M2m7q3ON1J15J19J
-29755a264lnn8j54j83p8L3J53J03N4J21R3j19k02RJ55J03J4q7j82j43j0M9J18N4qmM1P4J02
-29725a224L6k1k3r0j86k12j01L7J65K09N8J2O3R9J00n8p8q8n0N2k6o5ol5qJ11L0j07j07j04
-29695a617m9L4n1J6P1J9M2L1J6N6j9j14r4J4P3jl1JM3k3p5KP4J01J34J51P6k0o9k0pJ5Q4
-29662a137R3k1o2L1pj47j11m9p0j5Q3J9lP2R8N6qp1M7K80K36m1l04l27j10K3O9P4P7Q6j4
-29631a153j02j11L1Q3O0Q3J2j55j87k6j9%M9J9m1o1K1J24J46J42K0j24j12mM7N2R5K6l4j5
-29601a134n7k4JN7N9l3r8q0J12J99J1k16k65j89q7l4O0J7p4m6O8N2j2M8P7Mn8n8k1M8J96
-29570a477K10Q7o6j71r9J2M6pqK8N9P7l5o9n6j55j24jK14K29J33P8k4j3j22j31k2J3M6Q0
-29540a268L4J7MJ2rn4p8l8q1mJ29J72K2j34n7O6J39Q7L2N1J2j10j5J39P9j10j47j89j00O7
-29510a332J33J12k7j41j44j33j76m8K25K27M4o1j02q9j1o8j9P0l4j19p9P6J71J03n9m9j2
-29483a542lj9K1K2j5K1M3o9q8kO2L9n7j5Om0O4J78J73N6N7K3q4j09j15j48j63l1J10J32J23
-29452a370J48J85J18P0Q2M0k3j20j78j76j53K6K3j05j48j26m9L3J32J40K0j11j07N7P7j5
-29426a530j09r3P2J92J74O5j38j45J32K83J58M9oo4j7j28k22j11p2N8J76J47J1j50p0M4l7
-29399a331l3Q1Q2K4j8n6n4q9J4N4m5N8J17J16J37j4k19k67k68j35J4P3O8J0o1j5Q1J48J78
-29370a350Q3n1j65p9N8Q2Q4OrJ06R6J03J24O8p8j24J1L1m1m3n0q1j17j74j85r9L2J09J08
-29341a545L6ON1R4N0j10j94j70nJ91J73J10L0j47j20k6O7J9p4j42n4N4P7J76J56J21J39Q2
-29313i55j24k06j01N2J31J89J13j16j04O3K0p2r4o8M1O6Q1O5k3m8q6o3Mo5r0R9J29q4m6O7
-29283a225np7n2n1L1R3J2j5J0P3Q9J33K9j78k09p4J04J21M2n2j62pJ16Q4L1mJ8N7O3l1j07
-29252a143k6j1r1j19l1M9j2o1L3J90J58R8Pj38j34J5R7P2q0k17j59M9R6m8o9j4l7NO8J5k
-29221a440P5Lj40m9P3P1M1K8l6q0J7j4j08O6J49N6J41K36K67K5k20j09J6k9L3J53J07l2l4
-29192g34l9p1m6j6M8P2Q6J56J00P1N8k3J16K10L06P82J369K011L174M585K767k893m795l233
-29168D061j819j114p97n69m02k70o9K4l2p8j34m2L8n6p6l1L9J09O8k2n9k3qr0k5O5R9n1k23
-29139a487j20M3J47K66K01jo3j0K9r4j10m9o4l5O5J23N3K5k4k7J0L4J17R6Rj38j64k6l6p9
-29109a309qPr9j88j01N6J31o0j06J05J56J05L2n3j02j31n7j1L3N4Ol4m2R1K42K07N5q4j60
-29080a265J8O6p3j71j68j3J21N8q6j26j04K1J03J54J50J6j6Rpj7j5p9j32p9L1J83O1j30q5
-29051a575N6O3l4n5K1N4O9J12j2Nj1j08J4J29J19P6J9m1l0q2q8r8l9j3q8N2K15K18K9l3j1
-29020a067l6j67l20j51M3K5L3N5q2r3O2J80P6p3j19o3Q5J43j6L1J27k8n7k9l1O8J37Q2N1
-28991a134J1K6pp8l8O2J05k7p7k7K8L5J16R2M4Lr7j76j98j56j07l8L4J02P5M2N1R3Q6L0l9
-28960a164l3m4j05k7O4N1m2r2k5m8q2L4R1O9M5k9l6L7K9o5j1J22J11J52J59M4j12j06j39
-28931a152j17j4P4N2J2N5M9N4rJLPj4j12j44j25j03j0O4N7L2K4M1OJ4J2n4j15j61J2K01J35
-28899a225L9N6J3n5j18k39j77nM8K5J30N4p2jjj2j7k3pk0Q2J52J35L2l8n2KJ08P4N2lm6o5
-28866a174j32j80p8Q0M0n3q6j4J18J72J14J5l1k4j9l6p9o7j6J01N6J8j5k2k3J7P7J36J01
-28837a004oj21k08q2L6N8L0N2J66J36J8qJ8j0o7j62j40k9M9ql2M3PO1N8p3j73k05q1Q8P7
-28806a512RJ0J2J04J89R3M8Q0K5r9j50r2o3l4O4P2Q8J62J07J8J0kr3o8n9r0j05J8J06J32
-28776a020J70J3j48k25r1L4K2k1o0p1qJ24J16R8R8l2r6l0J9Rj3O0J01M7l3kN7Q3P6J63K08
-28745c52Q1M4J44L11L72L00L28L81N52P83J121J625K196L031M172M780K501k300m985m566
-28725A0519l345k228j361r38p22n88m85l81l26l32k61r8Q3J72J34j5j52j65j60K1J68ml05
-28702g69l53j71L5J31Q3N1r6j25JN4NOr6j26j3Q7J25Or1p3m5K9Q7L2j0m5N1J12O3pj12j59
-28670a333j54oJ80N8p2j7kj04p0J4O0Q2J28M8j5J9J4q4j59j82p2N3R2P5Q9N2Nl2N1M1J1M0
-28638a190m9m9K1N4J31J03J6q6l2L5O4l6p2q1j09o7K5J47J17k6q1RM4n3q3N6N0m2J1K3MQ2
-28606a064J00J1r6j74l1P8R9k0p4kK0O2P0R8M1o2o4k0L2J46J63k1o5P1Ql2K2K4L2k8j72j4
-28574h62K54K68J78K15K73K91L65N10Q41J146J338J706K331L122L631K855J10k740l873l423
-28554H536k473j781j280r52p78n48l50k42j92r9j16j70j15l8nO2K8j56k08r6M7J33N9j8j5
-28529g67k1o1o0n7l0P9L5o6j04p6l9p1l9J12L4p5j5N2Q5j3j32j70r0P4J65R0M1k1p9qJ76
-28498a051K25P0q3p9L8P3O7m0p9q7k2Ok6p6j21l7K0M5rr0l8kj1m5q9l2k4j00n6M9J74K11
-28466a219L2J4J6j40j74L7P5M0K9j0M0Q6P6J5j24k25p3O3Q1N9Jm7q5NJ35J54R0L7q6j52n2
-28435a302J53K12L1j25j07q2o2j66k04m0J41J21N8N1R5J8o7l2p0j40j14OQ8R9J39J96J23
-28408i80n2j79j55p2m1kJr9p4K6R4J38J80J50nj24j51r0Q6O7K7N3K7L4K2Lj9m1l3j7p5j09
-28376a410j27k2J11J11J18L7LL7LN9J13Qj06r6q2j5J05m1r8O3R2M0k9n2J5Ol1K2Rn1m2r8
-28344a348j09o6R2J34R7pj40j78l8J39J36J72J63L0P2O1r3n7n8j11r1r9n3O6N2N9qj81j95
-28315a559l4J68K19O6q9k24k17n4L5P9K8L1k3k9L5J67K12L5j54j68n7K6L7M6N2J21J04pk3
-28286a177n0j02n0LJ3l0q0l5K7J4N9K4l5o6K0N5J1k5NK2ko1j12KO4J14J36Pj26q6k5R7J9
-28253a370r6K9N9l8n0Q6J89J72L2j05q7oRrj2k4n9n2lrkR3L0n5q5p7O9J30k8j52l6m9j93
-28220a699j44K4O6LM2K3q5n8P5Q7K9L2M6Pk1L9M6lJ03J23q5j98q0L2J4Q1P8j9K9N1k3r7n5
-28187a537O3k2j7M3N0Q2R3N9M5J00O7k2l1J14P4l5p0n3M6Q3m6j90k02p3N1L0q4j09N9M4K0
-28156a368O8l0j12j03K0J22J5r9q6n3Q2M5o6J3J41J23n6o5j15r2j4K7N2R5J01J23R6l7j26
-28127a299j09r7j29rN1J01N2J6oK4J25J68J36J15o4j64k8L5l0j96k13m0M9M3L5L7N9mj62
-28098a504p1P0J06J04P4o6j18oN4J3L6Q6P1m0j89q5P4Q5o0j4J07Pj18q2M7R2m9k06j02K09
-28068a475K42L8j2J0o1j02r5j23p5O5J13j4q5j06k3J87K15J08J7r6k17j52k4M6Q1L0J7PJ3
-28039a471R4Q6K7k8j29p2J14J46N1j63k94q0K14K56J50lj43j72r0L3N7R7k3j24R1K01J19
-28012a056N3J0n9p7j7P7O5J9N2JJ1j2q0o7j55n1p8j26J23J62R7k2j03l3n1M3R5l7o9o4j13
-27981a462j20j1O6P5J45J91R7p8j71k24j28N0K14M7p6N5k9j47o1R9K35J41j71k03J9M6k3
-27954a424K9J36J75M4j49k36r8j0q1r4O4J46R5J11P0lKJ2j8l3j73k07l2%j5R7L1j20j18K7
-27924a772NrJ00R4l0K0J38J51K9o6kl2k8M3R9P6J32J19p0q6o1q5p1p3j04m4N1K4M5L1m4j28
-27892a548r3J25J95J13J24j4M2P4l7pL5k6q0n4N5N8o2j49j58m3M9M2O8P2l3J2L4q9r3L2P7
-27861a279J8l2Ql6j05q4j14j57j14L2L9k6j0J18J76J11R6M6nOO9K1k17j05M3K43K64j7o4
-27832a075Q2J23L2j8M0N6j27l21k48m7L0j01j23n5qK3J44J53J16L0o3PN4kk4N1P3K1p2p4
-27802a323r5n9K6J8Krl6oJ12J22R4N0Rl6j10j20l2M5J76K02K3K0Q7jr4q7J4jr0j14j12k3
-27770a348mL6O8L2O2N4lqJ6L6j49q6O4J04M0j13j35j22k5J20R8K2Mm1q1q1l3L7M7mn8q3j36
-27737a670q6K4R7J33K24L29K74P7K8L9m0r3o7j34j23q0pP5J20j05k32r9P2J17j7K6P3L7J34
-27708h74K55J15j30k89k80j09k6J3Q0k2o9J0j9Lro4r6p5j6O3K05K65J55k6j60r9n3l0N2l
-27678a233r4j57r5l7NN9J06J10J05K2r9l4Ok9J9N2MM6J00N2Qmn4j55k07j77j0J39J70J5o4
-27647a431M4N0n6q6N2J39R7l3j08n4pJ8R8J35Q7rp8r4ln0j38j46m1l4J11K40K14R3r6j97
-27617a283j57r2q2k0K2R0J17N6no9J6R7K3k4l3N1J86J25n0k00j75L2J19J7k9j7ok5m1MM7
-27586a306J16jm5QN1R8K4l5O4Q8l1r9q1m8J3q2p4N3Q0Q9N9r6k12j07J45K01M4o0lJ5o9o7
-27554a268n9LM9K4l8j0qjQ1N2ok4L3J72J37K6M4O3j58k63j18j8m0j5K7K7lJ37K11J18n7j28
-27522a010j91j19M9Q4M5M7PQ0R0p7p7n4n7r9q7m2J6J02J14nj46j20j9K4J0R3J60J19J3o4
-27492a114j27k08k07qJ31J50Q3n8j69k9J77K01N2m2n3Nk8j36o3l4r0j35o2jm1m9n6o7N5K44
-27462a679J65j9n3J07J88m1j74m0J29K20K17J19N4j07j87k16o2M6k0PM4%qMJ3L0J7l8j5K4
-27432a275N9J49K06M6p5j3O3p6r8K8M5p5j57j53q0K9m1j20j04o1M6J52J64K3j8J4r0r0j9
-27403a521J77K52J30K1r9j82j74m0NJ8J06L7r8k0M9K3N0P6K8m8n4n3m6L8R8j6K2R8J07R3
-27373i23PL5J47L0j81j87l4n2k11k79j65j9J34R5L0L0N6R6J4L1J21J30q0j81j63j07j21j39
-27345a886p7J36K57L10J92O0n6j60j64j5M5P2m8j98j19Q2J29J15N7jn0M8J02Q5J9l6m7r4
-27317a242l4m9n2l5J6J03R0j3M5J20Mj29q1j10K8O5p2r7J18K43J43N4p6j57j62r9j18m9J29
-27288a417J44J01R4ql5j8j2mn9j11j4M8R4R5k7j49k3J06M3q7o6j9n3O8J34Pp3r1k3O1O3J00
-27256a131L1Kj0j57j38Q1J34J29j8j81j01J7M6J50J03p3j14kL8J13J57J11Q1j6j13q0jQ9
-27228h53K14J08k9q2j82k17j47n8pJ8Ok4JJ6O6P5r6k83j49m7J9P7O3L9J07J39P8M5N2O4l0
-27197a017k69k31n0j1j24j48k0L2Q3J15K6M3J28O0K8O9L5J21J09o6j13j11m5J34ok42k19
-27170a689M0K30K65P8q5n2r0j30o4Q3J83J27k8j38j10m0o7mN2j3j9m0n0N7J92K49J24o5o9
-27141a073L8n1k19k52o3J12J29M3m9n1N4J63J33Mp2p8m1o2n3j13o9R6K14J90M1No7j66j40
-27112a397n4m0L5k4q7l6M5L9O8O4Q9J44J18lj09j44j13L3L3j43j12Q0J67J48L3J09Q3m5j22
-27083a141j07m6Q9J37R2K1j16j07r1p4l6N7P9N6L8ol2l9j31j24mK8J15N2J0J6o2l6o9o9k7
-27052a527j8N1R3M6M5P6M5pM2P6K7pm7K0K1l1K1R2N6o3j37j80j56j10j3j1K7J39Q9J7M4P4
-27020a206J22J43oj14j26j36j33j22k3O4M8o6kP7J18J33R2J8q0j39j07k9J15J22l7j5K4K5
-26992a240Lo0n3Q2K1j30o7kN7J27J1q7J6NR7J81R5j7j88j32R9J08j4rJ0L8M2N9R1Q8Q5L8
-26960f46K0K7j33k92l08j07N8O9j2m5r6oQ7R3O8L5q4j23P8J81J17P4p7k24j59O6J83J27J3
-26931a016j4o2j29q8q9kQ2P0O7J00J20M5k8q4p6O2O4j02j25m4j16k09j68L2K09J87J34J6
-26903a164o0m0n9q0j9K5P0R7L4qR3R8L0p5r9j38r0l8n5Qp1p3N3J83J56J16P2m7q6j24j08
-26872a399L0K7L2Q2J46P4m2q7p1KMK8J01J38kj48k0J43N5j49k83k19j11J07K12J7n5N0J04
-26843a234pj31o0L0J49K28M8j71k27j50o4M3J11J16J22l5j26rJ45J21o6j97j24J1J37J66
-26817a174J21l1o1O8J33O0j6p6P3J45j4j35L9R8m8m2K9r6j12nq2j25j23r0k5J5j9M7O5m3
-26787a424J4J53K77J60m7k4r3j60n2q7o9M0N8qj37j28o4O1K44K84R7q4j43j04k4J28K40J59
-26759g33l7r3n5P7R3m3j06j18q8j09q4j4LK0l5r4p5j26j28O0J38J29K17J81J03J70J28j9
-26731f38j57p5J5m5q2o0R2M9q2j44j34j03j8R8J47R2K7j4q2j17qM5k8l5q3K4J09J9m6M5P0
-26700a119p0o3J15mj27J6M6j4K1L0N0Q3n7j52j55j31n2QLJ2M6J07J43J06J23O5L9j06k08
-26671a245l9L6L2m2j12q8LM9q3j01p5l7J26J29N5Q8J81J40k0j11r6j9Jm8rJ0NM3N1N5P2M2
-26639a007m5j04j24n5J8M4J30M4q1m4p6l4l1l3l7j19o5R3J47P6l2PJ15O0K3P7Q2Q2j9j17
-26609a025j03j50r3o3lQ3J18J02lo0m3N5J33M0k0n2j33j90j20q3k7O4K5P5P7L7J27J20q1
-26580a193j26l4M8p0p6j7Qpp2j3J53J99M6q0j36j81j43k3pN3R5M8PQ4Q0J58Q1n0k1O4R8j19
-26548a146l9J31J71J52j27k73j53o4mQ0j4o8N2J00P7O6R6P7o9j75j52l1J16J81J47P0M6m7
-26520h00j05j39l2O2L6p3p7m6o3j73j39L5R3qj9K5j9N0J48J27K7o0j74j41k5M6J22J49P8
-26491a095k8o4m1jM5K7k9r5o9k5O4J12J24J70J93R5l8p0q2q9o7r8r2oN5k0o7MR0J03k1J3
-26459a002J55J09k2o3p5k05k10j07p7n1rk1N5J61J11nM0P4nK8KJ5L0p5j35l3rON7J07O3l4
-26427a125K9N6pk3o7j09J8J31P3l4m2j8j6k8j11j38l9J14P1n1k3P5k1r1k4n7n0k5L0K34J66
-26396a102K6L7K3n2m3J11R7q9k19j99k7J11R8J0N6J33J29jj39p9pP0m1j92j29R9K36J05k8
-26367a006j78k04k3N1j2j17PJ19nj10j4O1L7L1o3p9J23J04n5j93j40M9J76J56M4o7j50k9
-26339a487J93K13L6o9n7P7J12L9j42j53K3P4K4k2jk2p4q0j5j7j94j08L9J19J93K24J99J57
-26311g19q5k91j56M8R1L5m1M4J06M1L8P0J12J23P8m1j2R0Rj22j01Q5K02J06J02J73K57K35
-26283D77J57J32K68N01N62Q17J196J611K262L318M594M743J708k830m863m228l071k194j550
-26264C610j126q01o82m75k79k22r5l2p2q7j91j40j43j90j39M0L0n9p0j01o3LR4J51J20kK8
-26237h93J44J04k4q2q8j06j78k28q2n5j90p6J17O6m7j34p3P7J20J90J71J38J01k6l5Qj17
-26210a198j23j3O8J50N6n2k7J1L6O7J7p4n6m4n7mJ46J15K7o2J6O6p6q7k1m0m0l5j07j41j59
-26179a641j34N5J29Q3P3N7lQ3P6q1q5N8J25J42P2j16j15MJ8P8M4m9m7j06j07J5J1m1O0R1
-26149a251M8m6P2J97O3qk9J2R9J25m5p7LN5M0k5p0Kjl0k3j30k07j18P2J81J1j10l4J3J44
-26118a067J23J7l2K0L2n7j54j19Ro5j78n7J17J79J30M5J2k3n8j4M6J03P3OM1l7j43q8pjj15
-26087a262j22N3J66J04Jq9m4M5Mp1j01L0M9l4k3n5l9mRq5n9j3lK4J26J91Q8m6M6J24J46Q4
-26055g60l6j05p6q0j70r2mK3L0K4N9J1j5j8M2Q2m3j52j82j99k1J82K14R9j4q0p3p2l3R7L9
-26024a323M9J13j4j17rQ3J23J43lj23j54o8M4j9q7o8k4K2rK7k6KQ1J7m2J19K37J2r6o9n0
-25993a229j30n0O8J51J23MJ7on2l8rJ17P0om9m7J6mJ6K3j24k80j72OJ8K7J08J78O2nj34j43
-25961a474L8O7J3rjL2J07J19P3K4k2p4j06o1k1n7p1o1q7n1L0n4PJ26J49J16J00N3n4Q4O5
-25930a000j41j25QJ80J42J15J99O0j46j98j34j19m0KQ6J00m6j71j84j81j19M4J81J95J53
-25905a139j3j73j95m5M1k1j0j2Q6K03J76Q2rm7k6r7q5k4jN5O6P1J07K5J4R0K0n6q7j05l0
-25874a139M7O6M9r5j30o7o6j3Pj1r1o8qR6R9N0k2n3LkR3K04J22j09k19r3n1j08j31J5J56
-25843a469J33M0j03q0J20K53M5k05k03j1R6qk4J7l0lpo3mL9Q9J28m0j19r7k7l2j80j36J13
-25813a768J19J4j0M6J35J68j7p9N3J28J12l3q0j09p8l0j58j18J3P3n2j87o2J26K31J74J45
-25786a244J58J24O1L2k0r6j53q3J6QJ0J3p3j00n9J8oN3P9KN6Q1l8q6OM9j3n8j43j05jk9r6
-25753a637p0l2L3R2J40J52n6j44l4J17J22J36M4j42j57KQ7N5l7q2J8J05K7j05j00l7j5P8
-25725a440J58R9N3Q3R0K2q6r2M2Q2j4q9j41j76j22l2O6J42O7P6O8k1j23j18J6L1NR0R9J03
-25695a062J00k4j04k0N0m0j02l8L2r3n9O8O6L2m4n7O7J20j8p1R2O6J4R4J29Q6j1j15j31l6
-25665a009l7q1o9nJ49J40K7n3j11r4k3l7j9lK1R6L4p4j28p2M2J40L5l1K0NM0%o7n0j52j44
-25633a510j9K4k9L3J58R0m4pJ30M2j0j31j20J8J35O9Krr4l4J00J11j2n8j05j34j21m4mk8
-25603a601m3O0K15K08Rr3L0Qn4J3N9N2M2m1j67j02n2L6J00j9j19j18k9Q0Q6P2N4N2ljj1P
-25571a270L7r9q6j05j28q4k0kJ04K38K27J76R4Pk4j08r9j4j9l1o0LJ02J9r1q1O3Q7O5Q5R5
-25540i19M0j47j66r2K8O0lN2R1L1l9n9p4l1P0Q2M1n7j00r9j0Q8M9mR7Q7m9j05j35l8J65J94
-25508i52J01L1j0j28k53j25j9K2nM1J62J04ok8O2N0m1j0m9j39r7l3m5o8q6rL0K8O6j2Npm3
-25475a463p8mJ13J38L4J8R1K30J44r2l5k9j53k02n6J28J49Qn0O6N4km6J4M0q1q3O3P5QNo4
-25443a060j33j39j36j26p6M4J39J56J06P9N6p7p7KO5J15nm5O4L3K4N6l6j16o3m6m4RPl1O3
-25412a192N6r9j80k5R2R4J67J09j1Q1P9k9o2o0j71k18j72j16J02K25J52M1q9j1J6j19j1J23
-25384a228J96J95J33N8l0q2j28j12j22q0n8M3J43oj63j81n6J17J60Q8P8L1j04l7K8M6O9n7
-25356a059r8r3k0p3J9J76O3o8j34j55q8n0k9P8J36R7RM7J31O1j1j04q9J5M5L2Jj0Q5J78Q7
-25325h21j0r3q5j39r5L9N8J00P6P3P5k3m3q9p4k3mmk29k19J4J9lMK3J29Q7j4O3l4o7k1kK7
-25291a305J9O0R5J39J20Mp0rJ07J19rj70j24J8l2j65r7P1j4p9l4K1J5j1j17j14n7l3Q2K34
-25261a336K20m2j31L2J00J0p9j5j2j5J12Q4j00q3M2j2n0qj6j06j29p9p9nN7J53J74ol4m9
-25231a402L0l9k68k41K0p3l48n42m25L82O00L59K79K80K49O4pp0q0r9M3M7j12q6o1n4M7J45
-25203a362J32N7m6o3jl6n5n6K0J73J95Q5o7j92j79l0J36J44J10N2o0o6p8j04J6M2j4o4KO5
-25173a244l1k4rK6J50O9j71k00o0l2m9O7J20J3QQ5M9O3K5p9j34r9rL1LL1N2k0K3k3K2J32
-25141a215J10Rn0n6j13r3M5K11K25M5q3j95k48j61PQ8M6n1n7q1p9J2J12Q9M4O9P7l2j30j07
-25111a562j5J16J35J46Mr4n1K6N7M2J80K30O0n9q5n6L0R2J03M0n4j08k4R1O9p1j21j10j17
-25082a106m8l7k9M3N6J3k1q8l9L2M3L8j2m1jK3j01j49o5R7J06L5M6Np2MJ05J02Jj25j30r8
-25050a413n0O3R6PP2J42J42L4o4p6P2J68O7o5r6q9j06p8pP9Q1O1k6l3K4nn2j21k05j66Pj2
-25018a549j25p8L0P3K9j1J1k5lJ33J97J36M2K6N3R1J26O6q2p6l9o7q7o9OM8mm2l2N2N2L5
-24986a083k4j12j1L7M9Q7J1o8j15n8o3p6k2o7m4J1M1Q3R3O1K4k7kj4M3J20J17J5j17j18p6
-24955a305oM3mj37j55K6Q6jp0n3J14J73J14N2P9J08kl4o4j04m6K6R0J69J32P4k5o3o4r1q8
-24924a026j1p8j46j2RM4R8O0Qo5P3J02p3j03m4k9m5j3k0l9O3J86K19J14OMM0n2j54q6m9l4
-24892a053M3N9K5K6lj18j17q2O9J45M7Q8Q8J2Pp5q7j07j55p2Q5J08nl7j55j93j3R4J18N0
-24862a208M9m6j00l7qk3O0N1K4Jo5j57n7R6Q6J10Q6O3J02J20R6l8j37r5J23J99O8p0k00k11
-24832a118r7kR3J53J78P6J41K04j38l21j70L8J93J74Q8j7l6mJ0M9pj35j39m8Q3P7P8J00J09
-24803c88N7K4J45K53L17L52L97M37M92N52P97J231J820K651L802M738L601l01l812m559l716
-24782H890k691j821j241r17n84l37k46k96l56k19o1k5j27k55l12j81M1J36Oj10j9K1n5n2
-24758h11l8p7j2J03L3j06j53r2q4m5OK3K2L8k9OO6RM2O9lo4j18J3N7j7K1J07P2k5KOq0j43
-24724a202o3O4O8M3L7J04J02k5n9j6R4J11o1j57q7M1M2m3L2N3P4R0K2j04j78j84j29n0o1
-24695a442j2M8R1K5j1P6L9j25j22Q9Q6j1O5R3l3j22p9LR1J58J67P7M4Po1o0j5L3J39R7K8
-24664f37Rk03k94j72PP7O6J6Mk3j08j38p3P0Q8N1K2q9j08k2Q0K6L3J34P0N3K9P5Q1K8j6r0
-24632i54k4O9l2K6J30R1l7r5m4p9o0Q5N5N3R2l7j48j45m0jn0JO7k7n0L6J15J19k5j44k36
-24601a289j64K1J39J58K9n2%m2q8j7J90K01Q3L6N3O6q0k33k09p7O0P3Qj6O2K9j3L7K9mQ0
-24570i30k2j72o3R6J17J4j09r4J2L7Ll7q6j24m0J09J44J61J91L2p6p2M8J11J29M4k09k18
-24542a004R0J64jj98j15K1n7l3K9Or3m6L7l4m0P7J34Q8J5n8l9JOoJ5n0j10j04p6MN1M4O7
-24509a215O3N1J3lj4K9O0j10k23q2j4j18K8R7L5Q8Q8RK1R5J10J6j04j1O5qJ8L3j12j47p6
-24478a318RJ42R3l5o2J00K04R9Onn7q1k4k6p5m4m1o2o9j06j39j09K2L8p7l1J37K20J50ln7
-24447a201n4M1Q0J7K2l8j58j71j4J32Q1Ml9KP6M2J04J18j9n3mq3k02j46k2Q1J11Q7L7J1L6
-24416a122j4K2J03jr7k2Qj05j72j14J5M5kj8KO9O9N2l0n1Q1J00j4o8K5J5j1n0q6l3j5n5p0
-24383a544j7NK5N8J65J63Q0K4k0p3r3j27j7Q8J93K07L4p7j02r8j11r2n8L1K1k8J2j1l3N4
-24353a341J80J60N1jK4M8k4j83j01R6J66J85J78J2j45j45n8j3J9m8j00L9Q2q2j51j24p5L7
-24325a314L4P4K66J93J3p6q4n8r1q1q7m9j05j11M7J61R6j3j7n5j79j69k1J54K92K11n0j30
-24297a149rJ27J15Kj18q1k5l2RJ24J45l8o8j13k17j23M8R7J21Q6p5p0J1R2J15N0m2j15j43
-24268a276n5NM8M2n0MJ30N4j15p7j9q1j43j35n5J37Q2M3N9K0M6Mn5m7N1J10O1Or0j49N9K31
-24236a155J01M4J24J33Np6l9nOJ1j19j42k7J04J47J7j19j28m8M8J83J15m9r2r7k8L9p8j91
-24207a316j13j4k0q3L5K04J25r9q9J9M6L2J6k2k9j6o1o8m0qL0J31J22J6J5j2o9j06r0J8J14
-24176a332R8J07P8j8m1k2Kp7n4k1o8o8n4Lj1k8J09J87J12j49k33j28RK0L1R0pn0R3K17J26
-24145a079k9Q1K73J43K8o7k03j23j52k62k34p4Q0J64Q2lj9k0q1r3j6R4N9r6j44J19K69J86
-24117a117J18J4j00j09j5j9rj3k0R0M1l6K2N7j06j46J0J60J95J22J14J14Kq7r6j39j38j25
-24089a216j9J38J07j2j43j47j32K3K04J30J8O5K9m7r3k24q1J24Q0K3M1Q7l6j34o9j7k8N2
-24061a277N4q3o8O2K7j46j9J28J08J28J13Jn8j07j15k4J61K54J86P9r8k56r5N1J24M8n9r1
-24033i72oN6J46J08l4p5M1R9O6n9j62j72n3lk5k5kK1j11j23o8k5J15K13R9k5r8p0p1j3J14
-24002a114J89J02Lr8j00Mn5j20m3M5L6k8K1J2pR2L0l0M8L5k4l0o1q2k4Ok9j38j19j2O4Q6
-23970a341R0O4R5M5J6L4l4o6K3P4O2nP6R9k5o8m2j58k45k17j03k0Q8J00J03K2k8K6J0l2l1
-23939a388o5j74j51NJ17K06J72K4r2l8M6P8Q2qr0j10m5L0K6KJ1L5O0O2O6O8N4Q3m1j48j19
-23908a242o1L8J20J00Q3N6Jm8j60j44q6L4J85K1j48j08N1J48O3l1j08J2J77J66L1N8Q9m2
-23880g45l8N9p1j39l6K2k8n7P8L3j37r3m8k1j5K8K5N5L7j36j49PL0j4m8j2rk3RL8N0o5k9
-23847a442m8l9N4P7Q9J31J30J27Po3o5j50j96j95n0M7J76K64K01J1k24k46q6R1J84O8k3q
-23819a178L5K9K9J8L5O4N7q8j72N8K19O1r3j16l3P3P3J12J65l5l00k09j45r9L7J10l3k14
-23791a540k08o4R6K29J96J00J46L6l9j24r3M3J48J06m1j17q0ml9o1K1J10J43M7q4j94j77
-23764a444j23m3j2OO2J4l0J46J29N8K13K45J88r7l06k15r6j9J0J10J57K05J61k9j91k04L3
-23737a072R9j08j81j38j22j0Q4j7J7J9M9J41Q8J6r4j12p5l5J50J92M3o6j85j72j77j60l6
-23710a862J8Q2J44J40K03J47j05j64o7RJ01Pj94k24J0J85K55K58J04p2j06j7k5l2k4k4m3
-23683a296o7l7J90J98q6j95k5J73J77O4p6o0J03R7L0N4J06P5q9j23n7%J4k0q8j21j10j45
-23655a314q9n2q8K1J88J18J0k1n8j4K6P3J41J75N5p3r9j44r4Ql0l6P5P8j4K0J21J22Rr8j54
-23624a138j22J1L9K8p2j24j45k8J94J87J30M8p9j18j03n6L7P0k0j01m6LR0R4%lJ9P9Q0r0
-23594a136l5L0JJ5j0m2q0r4J06J45K8k5q6mN8k0j27j03L7R1Q6P1O3K3q3m0J7K8K7N0J20M4
-23562h45o3l7n4j33J8P6K0m4m7l9mMl8j29j85n7O6J5o1k0j8m2K2Mk5j7J8Q3j1r1k4j8p9m9
-23528a804M9J30J30R8P0O9K8M9J2l0n1j1l3j25j18j01P3K04J91J43Ll2mP9J53O9%P0l7j90
-23498i16j74p1m9q6q4n9RM8K0K2N7j3j5K0J12Q3RL8oj09k58k37J5J45Q5J07J14N5L8j4j47
-23467a261k89j99J36J60L9k1m5Qo1QP5J34J15j4o3p9m4M6R3J48O7l9j53k25j52j51j19J16
-23439a770J77O9N8J21J26K8KO0M6l5k0nr4j30N6R1M3K2K3j4p6j04l4n0q6NP0J57K03J62J01
-23408g98p5j80j33k6mJ0ro2n6p6j9J44J49Q5L2m2o5k8O8K0o3j37r9OJ29R1o8m5l1q2j15p7
-23376a556k7P4N0J9J7J9O3J53J04K0l4JM6M1N0m0q7q0p9o9j75j28r0j08M1J57J24J8j4L6
-23346a454k6q2j50j39k0J41K44N7j12j5J48M2n3J5nk3R9J02J62J94K0r5L2Q4L0%J26J80p1
-23317e69k01j03K3l6J9K3p8q2j34r8M9Q8L3j4J1K8n6n5K7P7J02K5q6j97j03K1r2j69o3J37
-23287a473Q1RN5L1k6n3N3L1o9j13PJ03Mp6o2K9Q3N7J10J91N1n3j0rj9l5K1k4J5J04p1j20
-23255a178k5%k5K6O2O0J7J4j3JLj1j00j28n2PO4Q5Q0M5l3q0O9J38J43J37j5j84j50J5l8j35
-23223a201K5J64M0QN4J5n7o4k1K3m8k05j32QJ06P9L7J10N0r4q0P2J20jo0m6lM2N7K7l0p4
-23191a079j31j67q0k7J9L2R6J65Q7mo7j77j12J1q3k5N1K1JK1J23K03P1q3j42k3J30O9l7l0
-23161a167Rp5m7J06Q8j11k22r6O9N2PN2O4MJ4R0J06N9N2L7O0O1l3N0M1j84k63j32m5M2K7
-23130a285r2j36N0J68J27J70J04Qp5o4PP6N0M2Jj07o1o6j03j71p0Q9Jq3j14j24j41j04R7
-23101a806K57K21J53J23L3p4n0QJ3L0J4j6Qq7j60MJ20K0j2Q7P1mN4P8%p8j09lp7p4M1m4m2
-23068a301R9J97J89J59Pj60r4O1J70Q5j03k64j32Q8o2j79j24l8R2J89J39J4j06j42j11n6
-23042a383J6Q2L3p8M4J32Q1K4m4n4J7Q2J10m4j13p2j9J7k2J6j3l0L8N8k9n4Q9J41Oq6j13
-23011a168m1P2J14N0Qn2k09k20k4J96J37o8j20oM6J14J08R0R4L7N0R8lj55k03j23k4K2R8
-22982a082J38N0o5j03k9p4q4qJ9Q0J03Q8M3L2R6R9k8q8k6P6Q1o5j43l8Op3o3l0o1j21q0j4
-22950a364k6q9o5OJ14J84J58O4L8l7j93j40k9QJ3j3p5J2J41J02l1o6O3M0r9j02P2J54K4j14
-22920a250j44r4m0O8J39P7M9O2J7l0o6p5o7J1J27J36J21R7L3l1n7r9j25j15j78j29L2P7N3
-22891a401Q8P9J8m3n1nNm0p5m9m2NK2l5n0K0K6K9%m9oL4J22J98J50N6NJ12J14P9K5j34j63
-22858i56j32j05qO5L3J7J4r0j51j08J3R2L9L4J49O8r7k4L1N3J08P1n0q7j24j34j04l3R2J11
-22828a213J65L6j25p3mq9n9n5n7L3Q8O2J06K5m2R2J02O2L4N0QK4N2m2j49j88r4nQ1Q4M1J01
-22796i49k7j26p1p3j34o4j9j4LO1O8l8j11q0k7R4J23J21O3j8QN7R3K1N6O3Qj29k80k73j78
-22765a772J9J57J54R0P1J05L6n0J1O2N4L6N5R4lk16l16k25k7L5P9J33M7P0J24Jm9k8p4r6
-22735a423k0L4J66K36J19n1j93k43j34N0J85J54L2p2l2L3M1M0l1n6j4q1j08j6L9O3NlJ86
-22706a094J82Ml9LOk5j33j51qJ06J48J8j19n6q0j10J9J69J31O1j3q1q2L3P9Q6J24M2p1r6
-22676i47r2q9j4N8O2J4p5o6n3L8N1l7q3j56q1L3J34P7n2j54m3J13Nj77j24r5r5OrR3J99J79
-22644a380R1j04j14O1P6J01J55j8l1R0M0j38j28j27j56j03j1J99K24J08pr9N0J44P6q2r2
-22617a175j0l2n8j32j33j08P9K00J19P2l9r6M1J27J25P6N3Oj45o2Pj10l22l22j45M7Q5P1
-22589a781J26J83J67K18K09O7o2j29j54j23L4J78J35L1O3J20P6M9J5pJ0Nj43j64LN6Q9N1
-22561f78j01k12k18j88j21N3J24J0k5J3J1pnJ6l8o3J24J18k5l4l7m3JJ06J82J97N6n9n5j61
-22531a059r3M1l0j92k44j27O0Q5J17K21K76J00p2j24o1m1J0L7pm2nO5O2L7P4n5j66o9o5q9
-22501a356m4R1K35J48Mp4q5q4j64j72j4J66J20J02J43J91O3o7o1j9q4j95j22O8J63R6Nj22
-22473a068k26j31M1M2O9J06M1p5r7m3j3j5L1Q0Q3K8K2j0k7N7l6j22n5O0J02Q9l6j41j13j24
-22443a481o4J8j0K7J36J17L2L5m2r7q4j5O7K1L2N3O3K01J92N2q8RJ47Q1m6q9J6J3r3j59j73
-22412a129r0m3J9J13N2m2J7P4oo3j12j32j74q0Q1J37J64J64O3OJ5j72k52j34L9J72O5L7P1
-22383a140J55J11n6l8Q1QoK1%K4L9j3J3k3m8M7mj27j09o0j3J6j3M3J8m7QN5l7l4M4L1N4J18
-22349h82j5j08o3JO4R9mj67n1M6o3J3O7J7Q1J42Q4q1j75r3n7j38oJ82J65L2m1r3j39j20l4
-22318a337J02J45k5r9k0R5J75J45P8o8j06n2o4j07m9Q2K27J22r4j07k3J23J12j4J6R9K8m4
-22290f60l8k7j26j94o9N0J4J8J22J41Pj48j46m0q6j21l8KJ2L2lr2K0R8Lp5k5M9P5J49R7k6
-22258a025k5R8K55K56Q9p1k25k29L8J00j21j52r7l5R8J19k4KO3q6p6lM5M8m4p8j26j73n6
-22229a435N4J4L2N6J14J38J37J6j11j45k9R5m2r3N4P0J8j4q4r0n2J63K38O2n7n9j10o2L4
-22200a088N3N5Q9P3j26k17m3K5j8J1nk0M7j0r3j48j32l6k7O5J21J21J18jq4q2O9J90J10J0
-22170i73qn5j25n6K7R8J71J34L7l4n6l2J1K2J08J16j8p9n2k7or3j12J5J8K8J06J15qj62j56
-22139a046j3o9n9J9P1J27J23Q5k4j30j69j90j38q3o2O5J83L00K64N2j36j89k2P5%q9J1J01
-22111i43L4Q9R0J4r2m5K8n6l3R2J07o3j02k1nj1j7k2m1j30j48j07o9J40J62P9J90K19oj31
-22081g98j44m3J8N5K8j12r2n3k9K2O1O2Qm0j16j71o0O3P3K8O9P2J1N8Q0m4m6J37P2m4l7q3
-22049i95j46l1m0k12r6K2m2M5O4Q2J82J30RL7P4Jq3j21r4p3j50nJ59J63K30J92M5j26j57
-22020i36p9L4o7k05j23j5ON8R2J5R1J31J09qk23j94lN8L8R2P1m9L3Q8L3J0j66j92j29j42
-21990a572n7PLK6R8M8R7O5j07j25l8mO6J48J56K1j54j46L7L1KJ36J05k2n5j01j21j17oJ56
-21960a423K05N2K2J04Q5p1j38q7j14r8q4j9J10J51J61J95J88J12l7j07j19k8m9j69j55p7
-21934a390PM4j8%P3P6O7K9lJ72J47m7j6J09R3P1n3j98k53k54j22m2J9Q8K34J86N8R4M7o8
-21904h50q4m0K0l9l2P8m5j06l4pk9m3j18m0Q7Q1OO6J12M9L7L9L3K0K3Pp2j02m5k0l5M6P2
-21871i65Jn5J3Lok9j21j34l1P1L5j9M9Np2l2L3Q6O3j5J9O5L6K8Oo5j12mj9n3j2k5q4j11m0
-21836a491J02J63J34J3L8J10M2n9m4l4r9l1K3K6L8j4k6J08K42Q2p1o5p9n5Pm9k55j64O5J48
-21806a195K19J86k4m3M1L6J7J11J35J02J7n8m8q4q5m0k5QMj9q3o5q4j46m7j4K7J66J38j4
-21776h67k7qmK7pO3L5Lo1j43j81j90p6K1J14P9n8o7Q3J07J6R2J38L0l4o2j4Q4N9r8r4K7N8
-21743i55LJ2j0j03pL5K6O9k5q6j13o3P1J11j5j11j01kJ03K12J91J06N4j37k66p3M0kJ9M6
-21713i71oJonK0Pk2p7K2%j26j17j30q0O5J68J26P5L9RNK2j0q6m7Q9J27K7L4Oj27j43j05k4
-21679a240p3j43r1rN3J29J10Lk2R6J49R9Q9L9j8r4j47l2K8m0n2L6R4n6j09M4J65R5l5n7n1
-21648a040m8J7PJ7j1r1l4rm3k0P0M3O8jm0m6j9PM3kr1pQ4M1L0oj02m4O9N0K0qK2%m9l6m7
-21611a206q6n6n4j06o3qJ05R8J7nq5j95q7J44K35J21k3j33k8J3O2J19Q7N7J17J93Q5r9j18
-21582h99n9N3nj27n9l8n7J1L5L3Q1J19N7K7J14L3n9qL1n9j39J4J82J25l0k15j55MK5n8j21
-21551a144m1J0L1n1ON2m3QJ9L2O1L1l2J1nk08k28M6K40J97m2j30J8L3Q9J41R5Q9K2l0q3j11
-21519i17k0k6J9K1n0n3o3Pj2j6kjP9J07L6m0qo5q8L5j0j55j09K6J24R3k0M8K5k5O2R3l8q4
-21485a027qm6r4J1J17J83J91L0k28k91j06J9J33J33Q0Qn8n0j37r4O5J7p4p4MMm5R1J17p4
-21455a203j43l2J3M4J37Q0N8J13J05J0Q9J38l6j14r9r0rL1L5J5m2j21L3K53J29k26k55n3
-21427a140P1M6n4p2k3pjP2M1p5p7jQ5J34K06K7q8Q6N5n8m3k9n8l7m9j03m4l4q0j29n0j0k3
-21394a462K0J7jm3l4lL3K5j02m9J56K83J84K9LQ3J32J26J05n1p8M6N8p2k46j27k8NM1n7j02
-21363a109j79J2J35J09R8M2q7j43m4l6n0pn0q4J6J64N6oJ09Q4M6K3n7j07p4j9l9j21j28j0
-21333a456J68J89J79J29l8j47j60p4Q6N0p6l1k0r9q8j05j07j2N8N7J39J90J04O4P3l8ON9
-21305i00L0J0q8j36j30mQ2J00J48R3j2k6k8jj9n3j11j75k05j47Q8K54K21M5j77j30L8J9O1
-21276a153Rm7kO6Q4M8QJ08J18j6m6p3j21j03J5O0p4j61j08m6O7J73Q1K7K9K0N7O4R4N3Q1
-21245f88L1n5j1%k9K1r7j95j5Q8m5j9J9Qj0pq6j12O9J45l3r2k2k6J2J26J53L0k7j9l4o1K5
-21212i56J10M7j1m0o8j41k9k9j76j07R8Q0l3O2K2k38k40O2K56J74J3J06J84J45l7k46j84
-21185a176L0R3L3kM4Lj17L6J60P7q1o8L9R5l2j37k0JN3P2R8J26j6j21o9q5j57J1J22N4M9
-21154h85K3J6R8l1q1m4p4l7L4N8P4O3P0j0r5j36o0RP9N7l4L0J7RQ6J37J18N5p3j39q3lp3
-21121h25k11j07J8N9l4n7j35j59qJ39R3Lk4n6o2k9J33J23K0l7k5k4M2L6l7LJ76J54l2j38
-21091a001m1M5Rm9j12j14j7J55J89J71J12p9q2Oo0o7k9l0M3N1pO6J37O0J7L2q4j44J5K3o7
-21060h52l4m3o8Q1L8r6j41j10l1Q6O5OJ4Q2M4K3J10P7n1r4j17r5j8k2o1j6L8L6n2m5Q1J59
-21028a006O6l9P6j7o9k9k7L6P0J0m1Q2P3k7M0N2k2p8n4n4j65j25K8R5Q2R8R8k3n0N2J10M7
-20996g11k1m7o6rQ2P1q8j79q8q9j37l8J11J03J01P4J08J07O1J9o4l0J3j32k61k66j71l6J62
-20967a421K55k7k55r9J85K31J02J18K3r6j10r0j3J7k5o5l4J6n2n7Q6J50J32J30nj33K6J48
-20939h63P3Ln8j13r3o9k5k2n8R3J72J10L8J3pn9m4M5K0j04j73j5L8p0r9o3K3R9Q9P8J16N0
-20907h75L0J3m4j3M7n7q3L7J95J86L6j31j17l1k7l5l2q8j72j89m3N0J4N9R5jp5l2mjN0j4
-20875a252q1j12n8J21J49J05j8QP6k5m0LQ1N5q3j46QJ41J20K8p1j20n1Q0M2N9O8M2Om7o8
-20844i80P6J60M8r7n9N6L4j09j92p0j5J41K64J77N5m6j34j05n9j44k74k24r9qM1R2J08J63
-20816a200J91J42J08P9K2j44j31K9J74J71j27k23j51n3P0J32O0l5l1rk7j23j26m6m9l0m7
-20789a374Q6J19p4j80j05N1J01J01J01J37L0p7K8J30J30J79J86N8j00j06n2l9n8r4r6O5Q7
-20762g66l9j36q4k9rP9J38P4L1n1m3n9j54j18r0ON6m1j2P6J14O8L4k6n4l4P7J60o0k08j23
-20731a223Q6R5l8p5N7J05O2M4j1n3k7OnM8J38J58L0j77k39n9Q4J28R3J8oO5N6o6j13k7j09
-20700i55j06k9l1J8rrP3K4L9P2k9p8l6O8J29J10J6j22j64o8m5o9KJ02O8JJ4j13p1M1nj32
-20668a294j58p0R6J20M0J18K43K33O4p4j00O3J57Mj79j90j13J35K39L2n6q4m4L4P9%j58o0
-20640i23M5J10L1j29r2K1J22R4O5M0n3rJ0p3j75j52j01%Q6Q6M9L0O0jq4j23q9L2M9J10J32
-20609h32L6L0L2m7l5m6r9J3N4Jq2m7j0ok5o4j10n3K5K3J23J55J22J03po0p9o1m0j58k23r9
-20577a466K2R2P9j4NK4M7Q7oq2k7M1J40O3n6kK2k3p9p1p9j79j18L0O9J44K64K81J42p4j17
-20546h41j3Ol0J0J2j0m8j15j13j1K4j7L4J37J24J8r7j32q5N5R7J20J09M6j23k67j87K0J83
-20517a094J05r2j43k6K4O7O0l0j01j13n5J05J59rq6q3j06l8N7K13K22Q2j04j46m0Q3J19J11
-20489h59j0k28j81J7J55J83J45J5p3o9P0K93K00r7k35k73k25p2o4k6R9K3m9j23m3P7J96J47
-20461a007RL0k5j2J03N1l0j20j21n5k7K1j9p2pj5njM1P4O9O4K7L3J88J80q4j29j44j32o2
-20430a177K7j0MJ26J63O5p1p0p3k6j7j34j42l4m7q1L8P2n0j32m5Q2J65J50J42J31M6L5N1
-20401h12k5q0j07j25p4k3M2J55K03R9l5jm6j32j10k7K5j8n2k6o1n8PJ7j0K2M9Q5P0n0n5j29
-20369a282j55l1P4P0M0L8p3j33q9o4j3J06J06J06J53Q9j7j49j94j5J01J67O3o0K2R0N5J0
-20341i85ML4P7j5q9n8k6r8l5L9Mj8nO7M2q8j32o2jQ4N8K8l7jJ90O8o7j15m1K19J84m8l0j2
-20307h65J1K1J1K1P0Q4P1O5R4kj80j29K1Q9q9k13j12l8Q1J70K08K29J38M4J3p6j74j65j08
-20278g10j57j49p9lL8r0rR6lL1R3M3J3J27J32L8m9k00k01r9L4R7N6M5k3o6n2O2J02O2L8j32
-20246i15j70o7J1J08K20J79J9p1j77k06kL7L1P7mn8mn%L5p1r0p5r6n5o4p9o2N7J31J17P7
-20214a172J40J23O2N1k6j31j33l9j07j67m5J6q8J4J68P4J03J14J10O7l9l8l8n9K4M2l0L2
-20186i72R1l3j30j71j35k6M9J07R9J8J3N3ll2r6o1J5Q5J01L0k9m3j50o7J09J12j0r2j14j6
-20156a298J08J0k2K7O4N3j6q5j18j26j1Q5K8P2J31J67J58J56R2q5j23j46j76j57j08p0j6
-20129a406J74J85J24%l1q5m3L0N2P1Rl2m9l7l1O2N9J45J73N7q5j97j46l3Q7J24J49M1nOo9
-20098g01j78q6K6mkm7j02j10%J0j6j6N6J41Q3N5RJ5j3j3m9l1N5N2N2J5r1p3j0o2l6m9n2J7
-20064a155K9M1L1K0J53K03J33k0p7o0n0J8N6K8q3j60o0%q7O3J31O9m0j67j31k7ro8L5J74
-20034a010K24J33rj40j81o0M9P0J2o3r1n3j7N8R6Q5KJ8Q0Kn7j8pj9j3%RM7N6L3jo2%o2j07
-19999i96M6J20pj68j41M1K6OP7R9P1Kq0r7q1j54k37r9J53J74L1M6O5k7LK08J72k6j78j09
-19969a060%n2j65k12j62L9K15J98P2l3n8j5J9j5k4J9J9j7M2K9J1J15J15M3R8P7o6o5P6K3
-19939g34n3j12j59m7L9j1M2J20J53J30l3r2j65j80j99j68m9O5J48J64Q2N0QK0J7j5j9n3j01
-19910a152m6R9Q2LJ2l8k2n5m7m7r1NP3J25J65M1p5n6j12j00n9N3J14N4N7K1j7m3l1L3O9L4
-19878i51L7P4P2l3q9l1ML8KK3k4q8l3j5k0j8m8J2j4P3J33j01k72j98O7K18P4p2m0p4n4qM0
-19845a316J11K36K14K8j45j76j37l8Q6Rj3K5o7o6o8OJ84J59l6j85k64j43P1J30J07J46J27
-19818a015j6nJ27O6lO3Nj26j56j13p2m0pJL6J32K20J70J00J34J4j81k18j66k8P4N7M4k3n7
-19788i83qO1O7J9l3K5m3o5R1K7r0m1L6O4j3j50k30k15j38j03OJ78J58P9Q4p1j73j04J00K01
-19758a264J53Q6l1jJ23J27L6O3K9n8o7k3k0O3J09K3j0l0q8o0k2j07j01P8J31RJn3k5j5j7
-19727i61O4R7M2J08K6j7L9q2j10k3k5j13j52p6j6Q1N8J7j8j2M3O1J34m6r8K8jL2J92J43m7
-19696f32j18q3m4JpK1R2O7n0j51k22j84J5N5m0n2RK05K12J1p7o1m8o8n1O7J35P9L6O8O6J10
-19664f39O8o2j15j24j83j71j16K9J67J15j9J8K5n8j28r1k5j5M7J23N2L7J69K65J26l6j56
-19637f97j36j48r1lmk3r1j34j31N1J54J65P1qR6J25P2N8K3M5J00Kl0N1N7O2J20J21Oj8n0
-19606a85j63j98j24kR9J15L6l1q3q5m1J8J48J63M5J9J3M1K09K74J20L1k7k8L2M6M6J37K08
-19577H33J36P7J86K63L01J91P9RJ26L14M70O04O69P16P48P88R89J387J891K371L109M152
-19555B0409N544P432R715J1902J2413R222K006o279j1562j2554j0890q486o346m648l527
-19540A4351k760k015j530j257j041q49n76m85n45m75m08m06l26j43r9k06j65j08q2j31j95
-19519E49k35j26L8J09n7o5k4k15k15n3M9J24J82J11MQ2R0J0J6J31J26J51K83L79L12K74K28
-19492B258L4j63k92k80l12j80lJj03k13j11QN8RJ8R0L5jl2l4N8J7l2J40K97L69K74J06N8
-19463B074J66K99K90L17M18N69P99Q35Q28R67J242J644K192L079M141N662P620R941J2290
-19444E5373J2990R690J947o655j1915j2997j1362q821o453m612l462k637k000j492j157j035
-19428E402r42p35m59k59k33k17j56k05k89l00k56j74j50j33q0k4M2k9j78k80j74oo8q0j2
-19403Em6l9m0n6j09o5O9P9P8J32P5P0K17K10Qo2n0l2n6k5M2O2j44l43k31oO4Pn8o9N6J91
-19371f6J45M6J4L6M1L8K51L93K50J63J10J63K52J49J9P9K19K54L65M66N81O64O86Q61J140
-19346G319J457J831K420L280M283N591P462R719J1870J2484R159J760o394j1502j2573j0952
-19330C7214q494o318m673l448k564k075j788j392j057q26o79n77m27k70k51l71m08l18j95
-19311A083q2m9o1l2j28j66j52j85j13K3M6j0p8j57q5p9j76j72n4Q1M0n1q7n2mk0n8lJ20R8
-19281e63l0j44j36j24j8jl8j8j0r3j42pQ5J86J61Q3m7m8j17j22pj5LJ05J38O8R0J04J06J00
-19251d51j3j21j68r7N1O4l7j26J6J91R4m6j1Q9N9N9J51J28Rj58j13p4oJ84J12m2j67k02l2
-19222f57O2J1n7m6pOo3LO8M9M9l7n8m8L2L3o9r7j54j62p6j1r6l0M3J05P5p7p9N3J26K11K00
-19189f98O5j55k83j81l5O8J65Q2j08j97j98l8J43J57J03K0j32j39k7N6J77J25K0r5j30j15
-19163a350o0O8L8rk7kR4P5L6P5K7J10J21N1l6q1j1k5l3jj0r4j71j05J38K35J76J15qj50j92
-19132a006j53j51j3R3J56J39J4j0P7J29KJ1J00k9k07k10j09KQ2jj16q1J38K21J94J84O0o7
-19104e51j32j50J3J2o7n5n4L0J39K45J84q7k67j51nJ37J27K0l7j02j97j80J8K06J02nN3p0
-19076h24j35K8J62M6j25j20o8m7q6l2R8N0j17j22R5K65J51k3j3l0r6r4q8j26j01m4L0K7P0
-19047a269P6p8j43q3M6J72J22nO7J5m7J26J35J32J67P8j75k89j44q6m5L9M1K1M6N5j7k2Q1
-19018i84j4j01j15k02j70M9J85J87R4M0Q3m4j97j16L6J25P3k3o6r7j12j17O9J84J35m4n8
-18991a200N0L7k1LP1N0l8pJ8l6l4j6n3K1Q5j9k9J06J39L8l4m7K6R2n0r8k3LO1J12qp6o1K3
-18957i15o2m3J18L5kJ36J00l9j13j45j60j47j14n5J61J78J4p7o5M6J72K21J22r7j46r0OL8
-18929i23L5l7r4j2P4J12J37J05l3r3j83k19r8q8j37PR6J14n9j82p8M7L00L13O4j07j27j27
-18901a193nJ14R6N0k2pR7J86J45p3j93o5n0l8M1J7n5L5Q7O3k1o3M2K4r5j27N9J61P1m7l9
-18870h05K5L4j03j87j46j13o4L8L7K6O9J71J72O4%k6j16j35n2j07j05Q5R9j9o9j8J23J65
-18842i57K6PQ5N1m4j31j16q8L4K8%LN2P9R4kj03j46j43p3J5N8J5%m6l5O9M7k1r4m5P9K0k8
-18808a310o8j15l3J11J62J58J13n2j53j27k8J0O8P0Q5Q8O6J19J76J61J2j16j74j19lK0rL4
-18780h54J03M3l2N7J41R5J13L5j08j36k5J03L8n6j39l5Oj03j38j28j11q5o8M9K03J08j0O6
-18752h68O4j1K0j7o0l7j32j03L6O1J2m1J3P7q8j59j46o1n6p6N9K03J37K8l3q1KQ5P9M5J6
-18721a032l9N2J06J53J43J8q5j75j68kj7j18l9k8Q0K08J26L3O2k8q6j00j12n9j0P2N9p2j13
-18692a171r0P2J31K5lJ2M4L4K7M4L4o7j26K3J43M8qj7jK7M6J5L1K9P5P3m3k5JNk4j90k03
-18659a029m9J08P8J7M8Q6m5j03q8m1L2O1Mm4m1j47j96Q6L56J46Lk8j26n7n0K2J05J3j42j73
-18629a194r8QN3n2r2m5N1J43J35J6l5K1O1pl2J7M2J5p2r1j00j38r7o2pO1J02P3O4J42M9L6
-18597a033J52J11j33l35k05L6J29K48K23P4m0n4k9k7n8k3m3j56o5Q8R5r7j10J06J85O1j9
-18570i19K1J04K2n3o0R7J75J00K2K3om2j5N1K2k9j3J04R1p4k01j32o9pJ47K00K0q9j8Oj08
-18539f30j51j25o1q2r7n3Q6Q7J6j9l4j00j53j19j21l9J51K50K51J31M4j04k55k82q6L7q7
-18512a545o9J32K64J62Lj6J26J05O5J4q0p1JJ8j6q0o2KM3M6k4m0J04K45J65r0k91k93j30
-18483a312M5M5j02n8N0J3nK6J03P0K5mr4n7m6k7%MR9O9n4j02RJ21M1r4p5M2R8J09P0kn2m4
-18449a089M2N3j3M8J24K8k1j20k00k9Q2P5K3P9Q2p5p5K4NjO1N3M0n9j26k9J2j6j6L4K8k4
-18417a000j8O8R0M2KJ4L6Kj04j77p4j4M8L8J5j1o0J9J64K42J93L9j44j54p4k5rP1Q8n1jJ0
-18385g35j8n5rN8L2R3J33l5j16n9q4m2Q8J82nj78n2L2ko7m3M7O6M2p8j24j28L0P8k3M8J76
-18353g48Q0O3J68Q6j07k42j29J0R4R2j20j86j5R3j04j08K4P1J31K04R8L5R1J19R6Rn3lQ7
-18324a64L5L5O4N1j5n1P0J47K49M24M52N37P74R80J243J808K732L873M821M116N55l496m857
-18301A4383m147l062k148j419j003q21n79l61j75k10k86k44j72L4J06N1k1o1Q9M2q6q3q8
-18278b61o1q3j06r2p8p4oP0K8N4Nl1ml4rpm1J1J4K4R7n4j07K5N4m9j20j60m1O7P1O7J10R0
-18244f31L2R7J36J15O4o0j12r2j45j10j2j6L5M3%ql0oL8n5p2km3j83j11M0R5K7N6K10J83
-18213e17O2mr4q2m1p5m7r5j74r8N5M1j11j36rN8K5Q9J30P3N7mo9m4m4N5J01Ko4p5j0L3l6
-18180a048Mk3j09L9J70N9n7l7MR4R6O2J29Q5q9j43q3P1J20P2q4j54q8j6R4J45J09R3M8m6
-18150d83r4j07m9j3L2O2L1K9J95K81J35k9j56k34k18j85j09K1L0m7J5P0J5k1P9j3j48n6O8
-18121h99K0%M8j8k4%K2m4k8j1R7N2M1K02J43M9p2k5M8L9j8m2lR5L5q9p5l2Jm7j5Q1J98J46
-18087a25j39j73m8n8q7L0J37J44J29R4J34K64M43M46L89M85O95J046J520K147L060M171M758
-18064A9462L160j064m327m615l573k581j881j245q54o34n17l74k03j60k61k91p4L1l1k2o9
-18043a23j59j58r0R1J49J13J11Q4o8j18q0k7ln6r3n1M9J9p3o3J6j1r1j67j8nj47o9J10J10
-18013h18J7K0m6o8qK9J9R6M7J0K6n2oL1o7o7J4N1P2lJ9O5K5nNLo3l9j8n9o8j3Mo9j93k14
-17977a323o8J11J55rM6J72K8j41j80j31j7M8J32J71R4l2qj3n7k7J2j6J2P7J88O5j60n9J63
-17948g67J92j4j25o9RL1k6o3m8m0lJ20Q1n1JQ6N3J01Q8N1l4o0Lo9j93j62j02QR9J76M9p8
-17916g56j87j42%J02J65J73L8j72k23j9P9N1l5m6k8Rj5q0n0O3K08K35Rj00L0M9m0m6kk4M7
-17885g07J79J45J08J05N2j07k10r0J09J80J58J86K04J41K11J38N9J42K96M48N17P43J145
-17862D152J580K095K939M045M704L090r36m106m499l495k450j813j321j006q24o53m27k69
-17844H06k38k28j41q9k6ro5j03q2j4k1r2o4q3n4J0Q4m5j11q0r0j00jN2M0Nr2K2J14N0l0o4
-17812g39O4J19L6j55j72j3N9ok7j3m0Mo4j47j02n4l7L5Q0L6J18J27J70J32Pm0j02j96k47
-17783a167j11M5P5L%J55K22Q6J7NrJ4O8N2n7j35j10p2J9Oo4m7q8n6oJ4l0p1L6J40L7k5L4
-17750a020j4q1l8rp0m5L9K7J7n8k5J17J62J60Lj17j53j19r1o0J23K27K08J04l1k9PL3K5m8
-17720g56n4m1k0o0l6l7OP4QO7J18Q1O3j2q2p3O7J10n1j64j17p5P7J71P3p3r9k7N3L1r0p4
-17688i42K6%J0jj20j52p9L4P9J12j0n1j7n5P5K02J66l7j47Kj6j08m9J59J89J2Pk8n7j2Lp7
-17656h82j69j27m8K1M0J23J3j37p3k8J0P1K1K1J08J36J42Q8J2q3j53lP2L8j0O1J05J21N1
-17627d59l3j00o7k4nO4J56J34k9j46m8N6M8Qpr5j77j41l0jL1K1j2j1p5j06j18p1qP6J67J64
-17595h38N3P8L3j0L8K8q2k09j32l0j6j08j77j60j1N7J27J45J02J36J58R9j7k6%n4p3OP1j6
-17565h28j53j19k4K7J07Q8Kk8o8RP4O4Nl7j20j40o7j1m6k0j8o2m1N0R0M9M1K1l2RO3j9j42
-17532a276o8M3M6P3M9N8N5P2M8J1%q1j55o9J59L20J79j56k53qP1m6N4J74M6QJ8j76j81l9
-17502a024J26N7o0m8Njm6j15j13J9R0L7qk6Ll9j38p1Q2J67J32N8k2r6l0M6n7l5M1k1J0J64
-17470i13K15J16M1Kp4j55j05J33J94J07N4M8n1j11j21j01J8M7L6K0K4r9j72rJ00R0M0PN4
-17441e65P6R5R0P2j3k6O6J2j79r6L2L2mj6n3l3Q1Q0J6j8q3j51j87j41j7J04R4Q3J65J67K7
-17410b90r4j67j08O1J81Q7j13j05j06OJ06L7M7P3Jp5o4l1L7N5J42K82L75N35M99M71P59J042
-17382C643J243J597K328L431M598M547J470k893m815m163k931k043j540j351j054p15n23
-17365H29l94m01k46k3k1m7o5j33p3k0o7q7PK5J36J55J04J19Q8L5L9N2k6j43k20k00n6Ro2
-17336f86L0R0P2K8K6n6j23j03k8m7m4l0L5P2L6p0j61j00LQ7J90J35L7j01o3p0j09j12j09
-17307a171pP2L8q3n1R8M8J1O6L2N1J89J82m7j17%L8l3J5K12J47n1j07j01j02p1n4n3J0m3
-17277h82m5J27Q8K4j6j40j52o1l0l7N9k2n1M8J44N4r8J7J38L2l5r1j43k9J68J48J14J42%
-17248e29m2Q0N3r2r8j58k11j61k7M2Q4K03J92L0r0o2j3N1J19M5m1j56j76p9q2n1K3J34J17
-17219h95M3P5J27O4j7J4np9l6J20J32n0j60j5J69O8l8L0N7r4j08o3J0l7j03q9m1p3o5lJ9
-17188a043J8m0n9j0R1R6M5R5J13k0p3J9O4o6j08m7rO9J33P2Nn5k4Kj9J38J37o7j39q3p2j09
-17156i46j15n2j6kjk6j0P6J37N8p6LR7P0J26J49Q0J7o9o5j30j57m8j2r2q7J2J21R6LM2J18
-17124f99K7mkj21n9p1j04J0P2J2o1n4M0qj40m4qm0R3J13R5R7J14O9j0j2m7r0p4r7j76J9M7
-17091a113r0o9M3J79K01P6P3Q1m7j39j30r8M7R6P0P7K7Qk3q5l0j7r6p8J7Rj19j34l1K6P8
-17060a191J46J75Q8m8j09j30j14o4m1mP9J06J01J18J05R4N8o6j10j19l5O0p1o3k9j4J48J95
-17032g35P9n1j57j91j09j34j73m6J31J53R4K6o9KJ78J30n0j6J0k0K2O4O3qj6N5J47J4j13
-17003g20n7%p1j1O9J8l1Mj08j46k2J79J52n3o3K5L3O2P6NM0K13Q9m8rJM7nj67j72j18j32
-16971i20m0%j0jJ12K8p7mP4M0L1J7K0J3R9O5N6R3Q3Oo6j66j96p7M1Mj22j79j77j28K8K01
-16939a152J84N1PM8O2M0M2N9n9j98j82j15J9N3P2J04J58Q2p4p9l3J9P1kL1J60J79O8N8k9
-16909c56k2l7o9mq3j14j12l0J00J45Q8J8P6J52oj92j22qO6N3M9m5j68j83j63r4j09j67j27
-16880a464M2J42R2P1J19J71J52O4j3l4op6r3lM3Jl1J0l0r3o9qK8K5O7M5LK0M2J%q0j47j33
-16846a142n4jO2J25N6m5j52m8J02J50J03k4nK3J4q6j32r2J0Q0l6j74p7L7J06J21J11M2J5
-16817i11jj13p3J0n4k9J13J83J37l0n6J04R2l7j90l22j39M2N4J22J99J64J03m9j14m4o1r8
-16789i98o5Q4J32j7j31q7l9K1R3R0J8k9P6J44J26K47J29p6j37j40k5pj08j19j01n2kr9j63
-16760a235j18m4N6j7L1J70J13J8R1P9j16j03J53K10P8q3m4M3J29J32Qj09r0Rn8j80j56j58
-16732a191j41M1J6J9Q7J07P0N4J30N3l9p6j00j07m5rj25j51j4N4m5p0K1N1J55J67J03Q8l2
-16703i29nK9O5J64N0j12j22p7J3M7J7Ol7r0j10K0J22N1j3n2j67j51o2o1o2L1N2J10M3K4J24
-16672a082J27K3o3j9N4J00N1P8l6j35j96j68p4K6M0J05J62QK6P7M3mm3p1n9l3k7ro4r4l4
-16641a291r%L8Nj43r1K7R5K08K61J21n1J4J07L3L2R9P7M2r1j37p0l2O6J08R5M2OQ1n7j59
-16610e74m3o2mmkN6L7j44j82N4J31Q5oo8K4p0k79j62o5M3L8l2J08K28J18l9o6r4p4M3P9j5
-16578i41PJ52K19M3j44j37QR4Q3Mk5n5j41j77m1J80K55J4k08k22k40j03J87K42Q8K4k4k7
-16550h85kK6J6p2L1Q0K8j09j12J7J12J79P4p0p3j00n5lN9Q0K2pk3J6M3J36J45nq5l9J0J8
-16518e48n1j9nl9j42j37q1k8J06J57J27l3j46j73q0MK5O4J44J04j2n1ql9k1M6P1O1M3k7j34
-16487h22j12j0K6n8j77o5J40J06K4oJ1qK4R9K40K41J34K9k0j09j35r2j36k23j26J4J87J77
-16459f47J9p9J0O6P2j9k0J2p9q4n3J2J5p9o6LP5P2J17J28N0nl9J2jr4j15j76j13j0M1r5j77
-16426a247kJ84J86j1j75j25L5J09J39J18Ql5j46j16K7Om2r6kJ04J24l4o3P4K4M9M8k6n2j7
-16396i54K7K7R3L6n4M9J18l3p5l8l4m4L4J41R4J02Q0%p3j63j54LJ68J25L4K6j10j36l2J9
-16366g24J7q0k7L6L2L7R9J12P5Rl1p2l7K6Rj05j85j61m2N1l7j35n9P0R6J25J97K00J10k2
-16336d16q0l4l9q4PJ01J25M8p0p9J9m0k97k53L5Q4l9l5Nk5L2N8J4k7k7L9O0J71L54K53J7
-16305a23k21j89k2M2Km4l4j9m3MK4k6q7n1q4n5Q0O7l7m8p1j7M4q5j36n0j1l0L8Q0L9j3R4
-16272i82M5p0Q7K29K36J39kp4j19k22j91q7M1J27N0o9j39LN8M3J69K23R2m2k16k62j24MJ21
-16243i32J10M7n2o7O6O6qN1O6o5j06j38q9kP9O3J2M9P1Q1l3j15p4m8O9J29P7k5L2k9j00o6
-16211h81o8j02K1J24J1j3Q7R5l3n7l3qM9N8m9q2jM8o9pR3R9J7q2n6p6k9P2J5QK5M6O7N0n4
-16176g15k9K4kj29k68q7P5J8N1J16N5L1MJ06J85J40P7J04O6K0Q9M8j45k99k74j18l0M5J48
-16147f94O8k0j5jq3j18p1R0K16J74J7k4K2p9j36o7J1j2r7j70j15m9Q6J75J47J3j09k00j53
-16118a194K8J07O6RK9L0OLPn4j01j7J32K32J09n2j17j08j00J05J59O5N4Po4o6L4P2j01k57
-16088i77j35J14J45Pm1n2KJ07J90Pq9o1q5q0KO7j9o8p5j37j06QK4mN1N2N3J28J29K3rK6J01
-16055g02P1M3N8l3j22j28M8Q5p5k27j35N9J52J27O5l5j9j3j24j56j49o1Q3Q7m2r7m6Q1J68
-16026a037J52J49N9o6m0%L0J9M3q1j76n1J2J8P4J84J00R1j4j16o1K0K3k2%K4nM4n0j63j60
-15995a000p3M7Q3N7J4J0Q0J58J1p6j15k9k0jM6j3J1m0j79j43q7l2J17J14j03j49K1J62J20
-15966a009ql4l9j18q4L7J00J74J84R5K4K8M5J10J28N1o0j07KR9P8q7k83j60P4R2N6O1l4j24
-15936g09j30p1J1P0M1J1qo0J7K69K75J38j12j97k64k62q3K2m3p7J1NP6J98J97J33rq8l6k7
-15906g02k5N6m0j98l6N7O8R6O5O0K1o8L8K14Q7j04j55j44m0K4J3p1k05n9J72J88L8j55q8
-15877h93m8m4M5O2M5J06J33Ll8LP6P6l7k12k16l0J00J06J10J19m0n7r0j02j02j34r9KP4K01
-15847h81K48Ok35j88n3rK6L6lj3K6J19M2j62j94K9J14N4O3l9o1o2m5Q9J23J14J71J52pr2
-15817f32j13r1o4p8k0J01J26N7N6L6q0j19jJ8pL4J30J64L9j21j01j9o1j06oJ8j46j05L0j8
-15787a079K6M3m5o6PR9J03Q6J30J26l3j57j83j16N4Q0j2l2MR4J71R4j9j0J21J48n5k61k23
-15758i05m5m0l0mM7J02J09M2m4p9j5K1l0k1j0m0n8J7J09Q0rl6j82j82L3M7N7J17J13m2j54
-15727a032j13r5Q2J71J98K26Q6N4K0j2M8L1k9K1p1k68k64j16O3K5p7o2O1J14N4J6m0k7k3
-15698i59m4l3L3j8KJ41K04J54J36J9j16k12o0L7J5nJ7M0L8P2o8r5o0j16n3p2r9j44j06K0
-15668a332J16J42Q4P3Q6R4J24J93J53K1r1j15j78j57j32q8J8J63K06q1k13p8J3j8J2Q8M1
-15641h56M9rr2o3Lrj30j59K7J80L5n1p5j5J19Q4M7O5O6P2J13J18P8jj08j39j10j31j17MQ2
-15610i23J23J01K3o2j53j39l9K3O5L3j31l5J99J50Q9M8M9M1lP6J12P4K1rm5j22l0k6j56j02
-15580g48M5J45K1k6l3p0n8n8N7J59J6o2p1r3rK3j0M2M1L1J6MK7q4k42k53j96j01J2J02J08
-15549a265j3p9K1L9m5j31k4J33J44J76J49R9Q6P6Q6J4Ln4q6Qk9j07j02L5L0J2j0k7RO4K9
-15518g59o8j31n2O6N9q2j3J36J03K0pL9p3j75o9K5K3kK7K3j00p7O6J2M8l1n0J12R8nj38j78
-15486a153j15m6J62K37R6k1lJ00J83M8r8o0j9q3k03j98j14J04R1j6q2k4O1L9k2QL2O6L0q4
-15456a084n6K3p0q0P2J62J27N5mK0R5J69J3o6j7m6m4K3N5Nm6K2no1L8R5J23J07k7k1k2o9
-15424e14lK7P0m2r8m2p5j21j39j08r6j08m7J07O9K1N4O7L1Pl6r6l3M8J20N1k3j8M8M1m0j03
-15392i81l0J16J12r1o1M2KMN9l7l2P8J69J36No3j33j39q0M3k5j7nmm8k7M8P7R3j7q1l2J02
-15359h17R5O7O4Q5M6L2P3m6j00K5O1n8r1o6p3m7K6M0m7q3p4m4R8J56P5J5J3O6N5P7J10o0
-15327c27j79j04p3Rk6k2n8j6kk3l3l5K0NjK5J1M2Q3J44J15Nn0j33j71j40j35l6Nk0O3N9Q0
-15294i18J49J80J31M3r1m7k6j06j30m3L0j8M0Q6K0M1O2Oj8M1L4j5j14j87j15j1j17j46j01
-15265a340k3P1N2j20j19M8R8j5o1NJ82K07J19J05n2j54j29k8J8K3P3J20R9R0O2M2J21J77
-15237c29K48K79K20J11r3j16n0q9j96j89r8p6Kj4p9j22j80r9N8O4lL1J03P3O4N0m0k35j35
-15208h40J21N5p8n0O8Q3j14k08p1K2lJ09J07R0K3m4k0m1L3J48R7Kj7m1o4J9J18Jl4q2r4%
-15176g05Q7J4q3L1L8l5j13j84j01k9J20J17r3k6O8QNP5K15J06p3j32j11o7j12p8N7J57J63
-15147f81J37kj34r8L1l6r3N3M8j0R2K1m7qQK8L2k7r6j36j34n6kQ6J54J30J04J3J02N9n3Q4
-15115d31J19k4r6l9o0r7j10q6n2k5m7j25r6k6O0J15J38O6l6m3k5P2P7k0j36L1R6L3K3K1j
-15084g24%j1NkK3O3M7Q1Nq2r5l1J0j07r1N9J00O3nj02j53j73q7M9J5m6l5L9J81K03J42J1
-15052f48n1L2K6n1l4O1j8r5o6j06j5O0K2r%L6N3M4J2j46j28j2p5j59j75r8Q8K09K36J81n2
-15021h78j54n2PJ64K53M9M4J43L3n8q0q7m3lP9P8m8j48n1N6J10kr4J4j1o2j15m4K3k7M4K07
-14989f53K46K9l4o8j17j28n9o5K1Q3M0J9k5p5J1K9n1p0k3p6j7J11M3O3N9J25J21q9k24j49
-14959i23LMok0J1J08J11J1k9P8J62J66N3KM3k3j44o9or6j41n6p3j02jJ21P7L5J7o5j40n6
-14927i48J15J25M2p1J1N6k0o1k0J38J56oo2j01j36p8J0N9J8j1K2P4l8k2N0p9j76j08L9R6
-14897i26K8P9J9j07l1J2N6O3Q8P3J9k3Q2R5OJ16Q2j55k21j28k7Q7J20O5J4j6j37j76n3Kj9
-14866i13J04Q2K4J5kM5Q6j8j52q0j6m3Jm6j68j69q1n2N3J44K15K41J56k3r6r0L5P0K2l6m
-14835f96P4L1j10k11r1o7m3L6Q6P5M1m7m4Kk1Q5O0n9K2J67J87L2L2P2j02j20m0K7k5mN8l3
-14803f26j8N9L3q2k16j32j7O1Q3l1j63k15j66k0Q9R1J28J03O0p4l8J73J49J24K26J74j4q3
-14775c42o1j12j48j84j68k0pK8J42R4kJ7P5qo0l0K7qj37j85j19J38K39J22l5j04m6P6k0j13
-14745i51m9M1J14P5L8m5r2j32j00l8o2PJ06K10J85J06Kr1l9RL4K1J44J24o7r9q7j33k53j55
-14715a177Q6J53P7J1R2J25J43J39L8l7j82j99k47j84J20J51L5m0J9O0j1j30l4J37J50Q0O6
-14688e59N6L2J6pj46k50q9J09R9o6r0m5M9J79J30l8j08J5O5k4m9j6k1j3j36j48M7J27l5j42
-14658a058o9R3J03ll6n3p9j12p2J79K29N5l7o9KP0n5n1J01J12M1J6J62J87J0o8qk6j26j89
-14628g51j51j28k3N2K4J11J60Q3k6p2j41p9K9qk7rm4p7k0J13J70M7O3M0l3j13j77j39q5j72
-14598a383j86j0J00P4k5%J43J21QL8J92J89Kj11j13k5n4p7K9J33nj16K6R9M2m8q0r0j19j3
-14568a259J36J87J66M1m8o2q0l3M4mr5j7N5J1J4O8Q4l6r7r3nJ37k2j46j10l7M5J78K53J42
-14538e83o1j99k47p3Q0R0J32N6N5J38Q1J6M2L0m1j2j9j20p2j00j33l3J7O3J08P3m7q7n6O1
-14508h41R7j1K2J16J12M4q3j33m8m7j44j40j07o6m1M9J62N2n7p4k5m9q4p4n3M2K18J94n9
-14479a028j97j04NKo4m0J06J90J19R2J19K0p4q4n4r9r2L1k5j7M2m2o9k8m3o7O3J14l8L4K14
-14448a014K25J10M2k2j17n8Q1J39J78J19j46k17n3lj04j92j59q5k6J11M1j6P7J43J88J88
-14422e70P8p5l7L3m0j41j46j13k4j9p3n8m2K5l1q5o1K3J42Q6q8j03O7J32J06R8l7r7j8n0
-14392a118l1n4p6l9Q2J46N3m2rO2R7LR1K71J68k5j44j42q1r4o9k0K3J28J13L6J7m0r8j09
-14362i01j23l6j5j9K6J18O5o3j26j01nK5J05M1Oj1RJ24J41Q1m8j47o1Q6N7rOO4m6o7l0q8
-14330i42O3K09N5j10j54K1K10J58j37l19j85L1J16J19J18l9j46j36k1Q5qN6J66J14L5ok3
-14303f70MN1J1o9K5N5K4j24m8N7N0O0J6l8j52j37q8J7Q7N6J06J41J09J9p8n5lq9j46j20k0
-14272i49J57J43j2m5L9N2l4o6j1MjmM0N9k2j24k70k13p3J24J65N6R7J72K26J07j17k00o3
-14243g63L5M1n1n5M2R4O4l0k5Jo7j63j93RJ23R3J35J20N5L7o8j42j17r0k7k8K3J26J26O1
-14213f34l0p5n8j15j63j7j0o7l5R0Q1j1k7l9NK3L6J16J57J62K4n5o2j23j79j22j3J60J57
-14184h24M6L8M6J11J16L6L0q3k45k77j59N5J79J30K2R0P8j02j11M2P4mj9n4j15l7m2j01j04
-14155a184j0K8Q9K07K11J85P8K7L2pok4q1j20j29j05j21m1m5J6J92K07R0p6j25L4J16oj07
-14126f75j15o0NJ2LM4Q6l3q3j38j80L5J28J96J93k7k2Q5R6m7j61j03n9j11k2J63J95J35J05
-14097c55m3j12q7j06o9r0j08j50j18K9P5M6Q0J07J34O6l8Q6J40on4L3m6j31o6O9J16P7j6
-14068e37k5j4p1q2L5J44M8k8j9m3o4p7j3O5k0k6J9O8J30R6m8r4l3M6o0j29J7j4j73r3R6J45
-14036g54R9Qr7q0o9m7j3J2j33j98k6J76J52K7p5K5Q1N7L1P6j2l5R9N4NK2P6M5j7K3k3q6O
-14003e91j7m6l1k9r4j98k33j59L5K15K56K20J20Q2K7m5J0L9j18k22k1Q2NL4J08P8P3O5m4
-13974c99m1L1J3j42k31j66k3O5nr5p9m4J4J23J90J46K2L7Nm7j7K0k3nQ9P5o5p9oj6K0L5p8
-13941f76n4j5p9j42n5P5J2q8m1mo4m8P7J79Q4o7L7J83O7jL1Q2J36J4j48k15j58q6JJ10N4
-13910g99p3n7K3o1j53j06N0K18J41j5J1K0l1n9j0R8J81Q7j10j39q8o7pM3Q8K5l6m4k4L5K6
-13879h33K2J5J6l1l3L0R6J11J7n8j6M4P8P1m2j02K2M0n0p4j20j25j05j29p8N4J04R0L7N3
-13849h96P2J35K12J74j0k21j06K5K9K4N2J7j32k32j40LQ4m7r0P6J24J07O5r0j82j19KO0M1
-13820i63Q4Q9j1K6K41J42m%o0j04q6j05r0k3L1N8O9j4l1m6j21n5L8L7m3m5Nk7q1m5J03K05
-13788h26J49N2p7j21m6m4o9n4L7J14O5k8J3J12J73J01Oj47k22j59q2N0P3K6Q8J77J23j7K6
-13759e07J18J49Q2k0j3P1M5n3j58j59q8l2p9r8o0m3j7Q6Q9J37J30L7n8j25q7l1l0M4J20K2
-13729e28j13j23nJ7J1qq0j19j97j28J11J33Q2J67J30k9o6MM1Q9K06Q0p7j38q2m8p7n7m7m6
-13699h97l3n7p5j20O5K45J66P9L5m4K2Q5M3J9j3p3j66j37K2J21R3qj21k1Q6J64J07m0j18
-13670e71j77j50j06m2K4Q1N7N9J60J08L2K8k9q2o8j5QL3j08r1k6j35j11N5R7J01M8rj2K9
-13640h12J18j3j17Ln0q6J4J34J01J8r6q0LK4O4J07L6o2j4J6j1j6O1J22R5O0mj07j24m7kq0
-13608g45l0N8M1J3l5KO1J10Q0m3j76k24j24k7NJ01J64J55J38J7n4l4o5m0L1LM3O3m2l8J30
-13577d62Q9j19k07j26l3rn4l7jM6K6%Q3J60M8J4O0N9j8j15m0R3K16J43j06r6j3l4j5L0m0
-13546d58n8j0p2m1m8jN4M7j5l1nM3K7p6j57j98q5O4P5j6o2j24j94o3P7J29J50J29J04J22
-13516f93J78J16rj6m6j27j2L2M4K9LM5L8prL0J5jn8j47k11k52q8J51J17O3M7l2Q1Q1j9ql2
-13483f97p1p1j8Q2J92J58J8m9r6k8q7j15K6L7L4O9O4k2o6j09j00p4n3j1P1O9O7R3P4n3r3
-13452g59J8J20J24Q4R1q4j21j40q9J9L2O1R6J7k2pJ2L4P9jj46k03j30o3L2J40J19Q6J9%o5
-13421f47J2J04k5k8J38Q7j0P7J29k5j01LN8P2R3Q1j9L0J38K27L69O04O95P54R36J471K489
-13394G712M117O246P105J474o143p034m819k853j676j086q05o28m16k55k80k08j35q8N0j1
-13374B67k67k72j72j25L8Q9j4j4Q9N7l6j23j84j58k9O1Q2k4q1O8J56Q2k7L4J06J5k1J3L2
-13345c58j6k2j41j44rM8K5j6k7J9l2QN5P9J59P1m5Mlr4j21j27p7M0N5m7q9l1qn2N2J32O8
-13312f44l3j10n7M9J24L7j6k9n3m4Jn6p8M5J45R7N0rk7M7M1o4j39j26r9mR2J11J51J09j2
-13281e01r0j15o4kP4J76J70Q6j9j21j52j72j09nK2J4K8MMkrJ04P9j3j8MK7j0J5QpJ8L0R6
-13247d50J0N9J59P1p0o7o3q2m1K7K1N0J62J26K6l8l5j14j25j72j84o5J6p5K6J57P8p3j21
-13218g87J2kJ9n0j1M2jN1P4o6j65r9k9PO5M6jpm3k0O5p8k02j60j3P6K3r4j03l2J7P1J21Q5
-13184a189Q1J54J17L4J02N9n9r6r4MN9O6rk8L0J13J20J40k2j46j23n3L0J9m3l9rR1J55j7
-13154e53k64k14o1L7R3N3mL8L6K3N5M2O3J18J02N0j7m2k1k6j16k66j52n0j2Mj9%Q2J00N8
-13123h63J54j7j18p0n8q1q3K9P9J28P2N8K7P1P5q2o8KR4J12M7m6k4J0k7L8N6l2r6r6j23r6
-13091i28n4j7M2J53K28K31J46K9m8p9j40j89j23r7p8Ll1n1J01O7q0p9Q1K03J89R9r4q4PL0
-13061e63Nn1j72j47K1L0M2Q2k8o5k7k6J9K8L6qk9l2J3O9O8qo7p8j9l3q3l3L2N9ML3Q5O5N0
-13026g28L2k8q2m7%j3l0k4n8J0P9M0P1K6Q2K24J27m7o7k1m2m6j05j51o3j8n4J2Q2rj86j33
-12994a167P1J04J19Jk38k08o3K6Q1N2O5R5l2RM9ok8j8n4n8m7RJ18P2n2p4l3n8L7J47J42J38
-12962h01J12N0QK7l9q2n8j6j15j34JQ2J04Q7J54O6k6K1mr0o7Km4pL6Mm8j3J00J86N9j74j97
-12929h16lJ16M6l6o6j5J87J43O1lmQ3p1j18j6P3O5n6r6j47j99k4N2L8k2nK4pn2j54K7J75
-12897h20O1l0j11n6J9O3Q3K1nM2P0k8n7p1K7J12O5L0Mr6j66j29P9J88J18k4j51j24mL3L7
-12866h20L7%O7K1o2k2j5PJ26J06m2j28j49J0J28N0K3P3O1pm5OJ07J67Oj35j14lk2j77k09
-12835i55k3M1j2qN8J48J51O5P9L1L5O4m4q7r1n4r5j5J37J98J1j23j31q1p5J4J38J46P0J2
-12805c96OK0m1j68k18j48j7no6r3r7p6n9R2K21J93K4M3pj27q1P2J45O5j2K3R0Q1M3k0Q7J74
-12773b52k2j30j33j15p7J3K0J6Jj5k5p4m8J0Lj7M9mJ7M7NR6J45K0j21j5K3m6p6o0Ll7L3Q3
-12739f83L3J4Lj04j19n3m6QJ0J2Kj21m7N0l2Q6J58nj23n2J30J47M6J17J61R7O1j9n1n0j0
-12708c80M4o4j46j6J7M3R5m7k19j74L4J28J08R0L0j3K0M0or5j30j10N7R7K7l7j40j80k19
-12679a146j67N7J34M4p9q4JL1J7J6M4M2oo0LN1Q3J10P5J4o2l6J30J39O5J71K18k5k38j75
-12649f33q1n9n6j08q4J9Q4M9p4j29p6p9K4K26J99J01Q8L3M6J11Qj62k00j81j23kJ03O3O3
-12620h30J59J80kj48j34o3Lo0n9M6J70J58P8p8o5K0p8p0M1M4R5R7K2p0j53j%j1K5j0j7R7
-12588f14J52O7k3m4k2l3L9M5J4Oj14r7O5N0M9K7P2J55O8k1o7q1j6R4O1jJ7q3j78j33m9n0
-12556f45q0p4k2k8j8n7n3P2P4p2k3J05M3j02k6O5J48K37J14M9Jq9m2J12J44q8k26k24j54
-12527h59n6KR4J64Q6N1Nj64j70m6M3P2L3p4l9jp6q0rk4J9J14P1N5N5Ml0K9J24P2k8l1L3j0
-12493e71j18n0P3Q6J43O8q8p3j5j3l3N6J23L2N1L0o1o2r4j51q7n6p9m1Q7J63J92O0j38j81
-12463g47qO9n2m7j5jOo4k0J13J44K3jO2L1k4o8j46k46j03Q6P5RL0M6N7J5p2q3K1Q5n7j73
-12430a055j69n9QR2J37P0kq8k3J85J33r2j05o3l2J38J67n6j76n4m3LJ05K2KJ18J59J54J73
-12401c51J64j8j78j65q1QO3n0j65j03N8J24Q3J26J37M5j07m2Q6n1j50j1L8L9J06O1o2j00
-12373d96q0j3qL1J2J7Mj51j01o5j08%J69J59Q3J37N2j50q5N9L6M9O8K2o4j06j67r7J6N5l
-12342g25j22j28J2J04Q9K3R4J27L2L8L1q0j99j46O4J92J79N4o3p6j05j11k5J81J77j17j94
-12315f94r2k2pJ4L8k9p2r5j31k0M4J22Q2l7lRm7k9L8O1l3j03l2p0j81j47J19K37L1p9K7J48
-12283i53P5p5j21K9K37J23j35k24J9J75P7L6M9K2M7J09J28J21Q0k8j05j21p4m6j24r4O1J02
-12255f10Q4R0k4j06n2op4q3m2N9J24J30N7o7r3n3j12q2N0J09O1J5n3j9J46J32lo1j08PQ2
-12224e02k9j18k5N2j1jo4j02O6kj02p3K1J16N2M5o0j56r0k9K9Q3O3L2k5%P4K3L7o1n7J5%
-12191g99kJ30R4j06MJ27jp1P6rj11m7M3K0j64j88p2rJ1L5P3L4o1J1N1LJ31J74N5K7J18K1
-12159d02j60k26j50n7n1j32j26n0Q9J76N6p9j02l9NM4R3l3j5M1Q2J53j1j30n8R1J79R7k7
-12130g42q1K0J37K28O4j34j1M1j27r3J27J08p6n5k4j26j60j21l9R5J60J17k4r5n0R0J11L3
-12102f27lm0k2RL7N2K1on3n6j2m3n7LJ0jP0J03K7o0o1r0j36l3N3P0L4J7O4j8j32j62p0O0
-12068a052Q2K4Jj1OP8J52J93K8o1J0J15J64J08k9p1n4k6kj14k28j25M7M5q0r3PN6Rn6pN0
-12036h34%M1J30J24m1m9N4Q6L2ON7K5k6O0J04L0q4k14j86q5KK9mJ7l0l2mK7R8L2l8KNJ2j9
-12001f73k1M4M0o6p2mq4J2J95J15q4j26l5m8p5n8p4l4P4P5Q6J40J15j4r5P1O9m2k3q8o1L4
-11969g07j6l4PO7O0q7q6O0J35K8k9LRJq0o5R7J30P9n8j24l9Mj4j10j29J6N8%j6k6K8J51J46
-11935e41J42K13K08N9j69k76n6Q6l3n6j07j89l0R4p5j63j50r1MR2J85Q9j03l5M5Q8P9N3j4
-11906f51n2n7j21q8q1L6P8n4J1K02J94J0n8j6K3L2q%J06J39J15P8L9j06k18j19m7r8l0n6
-11876g97j31j03n1K3J01J33N3n6j8L1L6MPR6J45M7j19o4K9P3J38k9j58j02j3M0J70J16k5
-11847d24N7N0j66j95r2q5L2J36R1o7j30k3N2k9M6J19L2k1R6J57J37Rm7o2pL7j31j60l0Rp8
-11816f87n0J13J83J23P5J1j15j83j16L7P1N4N1N5Q6jj21n5k9p5J6j1k4q8j01n4plJ06J26
-11786f13Jj41q7L6J06J12J07L6nkpkO6j4q7J4q9j01r4j02q6q4L5J44Q4J06Q4j6Nk1rM1J22
-11753d61O8p0n0l0l9o5Jk3j24J5O0o3j11n4L4M7n1q8%R3K9n2p2k5kK1J2NK3O6Jr0m4N4J03
-11718h82J05J48J66J43l3j46k11j42k1P7J70R7l1K8M6k1l5n2j79k34m0P6R5K0r8k10j51m0
-11690a355J0P5J86K17J70O8R7Q8Mk7j38j06N4O8Q7J18j5j00j00r4K8R2O4l1k0p6k04p2K8
-11661h84N9lNJ34R2J00M8j49j54M2J01J23J0j20o9m1n8J12J99Qj55q8oo5l8N8J64J89J7r5
-11631d64L2R8p0j11j03j1R9K8m2J1Q3N1O7j16k43j17p5L0J08J08K11J65n7k23j54l4o2r0
-11603h81q5m8jPMP4J26J52J75J26M6k0Mk8j8pj57j72j01L4K37Q9j60j30L0K7%r1j79j05P1
-11572i81J44J58M3m0p1q7LP8J17%j02K1O2m8MR7J16O7M4Q6O0L1j19k15j25j00n5O4P7J8P7
-11541e76N9R2N0n5j00j08r7j39m1L8PM3l7j32l5M6J18J28P0o6r7q0j52q1K7J30J95J87J59
-11512d47P5kl8q3p2om0j13j61p8k7o0n4L5l4m9N4J74J33K4J7J66K10J34K7o3r7m8j3KL9j
-11480c96k8k7ok6l5j6L6O4K4n6j28j00mP1M3n5k2K3N0N8j3N3L7q6r3J5M7l8L3J10RM3J08
-11447c05R1Qp9p1p5k4m1PO6M6o5j85k04o3J33J38L0kn8j70j89o2J36J46O0R0O5j2q9o4M1
-11416g01oj14j3J6J5J48J78Pj6k2m6j5m0j17k49j84O0J38J80J87L7j96j55J7L1R7O5q3j30
-11387i11LR0L5o9p3J35K17Kj80q8L2K8qj1l5k1K1L6P2P4J23J91K18J27K6j52j57j33j16m3
-11357e67j8l7n2K4N7j0j3J25J49Jr4o9q4j12m4J05K17R3j4r1j45q2m2L9NkOL7K05J32j07
-11326c88j92p5N2M3r4j70j89q4J3JM4J32R9qpN6P6P7R3J09Mp6n5m3JJRJ38Q4p1o4J3N4L7
-11292c80mk3j44k06j33l3P4J02Q4M2J00J30K5r2r6m7R3J62M4l6q0k4m5j19p7j11j02o4q3
-11263a043n6o3K9J33J20Nq3j4N3R5J40J12K7Q0l1j06M4M9K2l2j00Pk3r1k5M2j8n0O5J08M7
-11232e57O6K3p5p1m6J01J21p0k03j71k6P9kj54j59o4m4M8J69N3j9j3k2m1j26o4K5J23J49
-11203i70M7K3O2P3R1R4K8o5r4n7l3m2j8R8O6L9j7o2k6jk7o8j53j01m1Q0K33J99K06J41j0
-11172c05p9n1o4j40j00L3R1J51P1o1oJ6r2j43j82j54l6qJ3P3R0R1J10N4jm1n6o6p1l2O1K28
-11140f06K02k8j95j46M5L2j49j48J7J24J29J06Q5O3j1j18j04j6N0j9r1J1R3J34J65mp9K3
-11112d35J15J44K9o8n6j13j11K3J26O3J5M8J8jk6o0j41j88j20%P5K7n5RN9j9j4L1L2j8N1
-11081e60J99K11P7k3j20j58j37LM5r5j27RJ19Mn9j14j46o6rm3o1m2K6J41J76J45K6j24j20
-11052h23n5J6Q2R3Po4q3l0o6n4O6J22J50P1P6J21J40O5q9r3j5j3n8p8j0L2L6L2l1k4R9L5
-11020c43o4k3o8j02p2j0J09J76J13J11N7J8m5q4r4q2j8NM5K0oo0j16q5k4l7m3p5p3n7n2P6
-10988i03J75J67K6j4q1j51p9k4k6J13J08l3n6J12J17o9q6J09J85O7o2q9M8R7L5j17j44n0
-10960f25J62K08J7j08j11k8N6qj55k14j68OJ17Q3N7J5l0n5qJm1J2Q8M1n4j0M8l9O7J93J91
-10929b92J00q8k22k4J76Mr1j16j60j45j19m7P0J44J19O2n1m0n5l0J8n8l9J9l6r1q6NR0lq9
-10898a075r0P9J76J70J33nq4k8P3Q1K7J1j00j45j30n3J25J45Kl7l9rK8L4P9O6l0j3P6K38
-10868b95L21Q7j87k86j64q3p2K9Q1k3OM9m8r3q4k8m8m1M2l4r2o7l7Q5J0j00q4P1J26J46J56
-10837f57J32Or6k4L3Q0j0j37q4KJ21J50L1j04j61j02p2O3N9ol5r8n4L6J7J21R4LkQ3R6P7
-10805d38Qj05j18l3M2R8P2j22j04P5J36R4M8l0mmk0l5n3m8q2rnj3j1p1j04j08r9n3N0P3J66
-10772h07J32j5k6j1nQ2Q0L4Rjm3k27j80J0P8J32J73J63J9j66j72n0R7R1M2J6m6P%k3J1o1
-10740f57j27n6M4J18J76L8n9LJ9n9m0k9m8k8j5K4K9O2L8ok3J6n3j13n3J49K90K02k4j06j2
-10709c00o3k2j22j72N3J37J20J24M0q2o0k1q4j38j14j08j2Mj01j63qJ27J17P7M6N2l6j02
-10681h11J0K19J99p0k92k04jL5jP1J14m2j08N4J18Q8J1mN9P7N4Q8P2jm0j4R4K9j13nJ12L5
-10649a67o9q9j05m1Kn8MN6j05k30j61M7K08J28l9l6Lo1j17K8K04P9pQJ30J23k3j30k08j14
-10619g40J5K6k1R1J91J26k2j35j22m9O5P7O4R3m1j38j43k9J1O1O9l7j5Pk0N3J00J11J08k2
-10589b66j04p8k1k7K4J5l9r3j39RJ63O3n9p8n4l1J9O5J40Q9K8k2p9q0l1j07k25j76O3K17
-10559h14O0p7N9R3j4q8p1J9q8j25K6J29J58R9l6k6nl6p5o1Q8J78J39O7k2j60j78j2M3O4O4
-10528f02J24J07P1ll7N0n4j21n9%l2k5j03j99j28k7N8rj39j19J4J92K23L5l9J8K9Q8P5j7
-10498f29K5K3j12j82o9N4Rj8p7m6Q8K5n3k1P1L5J16J99J4q5q9nJ19J82P6q0j51j75p6K6K1
-10467g85M0J82J33N5K9r0j37p3J4J30K00J25j24l06j73p6o2O1J17J02K3N9J36R0j5L6N7j2
-10439b64N2P1r6j51r7r8n2j1l4K2l0%J30J85M5j31j58j24NJ82K42J30J4l9j36j70r7L9J11
-10410d60Q4Pm2j3k9l0N3O5Np8p5n9olm3l1mN3P3m2j43j24j11P9K37J81J4j93k39r8K1R8R0
-10377g63K5mm6k8p1q5r3mJ03J80K30J45N6o0k17j21q1o7P9J10P4J39J63J05Q4mj82k51j75
-10348g59j01M9J54Q6QJ7P2N5N4P9M9K8Q4R6Pq0j50r0M1J80J21q7j70j19j08p5k7j4M5K0r3
-10317f28o0N1O0K2k8k10k09k3M0M5l0Pj9j53j45n2j1J34K58J05k5J8O2M6O7O9K3r5m9P5L1
-10286f24m2m7j00j17j17n3k8jJ76J69r0j03N9J18J04J60J73N2J0N7j6q1r2j02p0l8LM2M7
-10257e51N8K1l9q6p2K1N1n2p7o4n5j5j4l5N8J28J66K03k3j58PP9m0k19j87k0L4%K1o6j41
-10226a067j45m0L4K6R2J73J56J58Q1n1p2j87j92M8J40Q3Oj8j2J11K19K40J67O4q1j80j33
-10199c80j20j71j73l0Q6%RO2J4J2N3N5J03K14J16j82k46o7J35J66N3k0o3m7m4J1p7j17m7
-10170f95qj26j72l1LN6J68J09o3j25n0O3O5K6m5l1M6O9M7M7Rl4n7q1j37j70n8R0J39R2M2
-10139h12Jo8nJ08J35J63J51P7J8L4n6j16mq1j98n8N7ln9k2j0L3QlN9L3oo9l9q8m9J33J37
-10106e99j2j27j19j02j64j49L2J47J34K1M5J47J11P1L7m2p6j0J4j46j87m4P7J31J13J5j87
-10079h69k13O6J62N0L7O1J2KqkK7Or1r6jJ16J88K07Q1m1j60j41o7q1r8p7j02n2J44K03J73
-10048e64K03J67L2q1j08j28q5r0j99k12QJ31J60M7p9l5N4J5j02K4J32P9k6Lpr9lP3L7l6j09
-10017g98j9K7L6L0J2J73K54R2r8j30J7J01m2j32j65k13j29K8Rn0j4J03J19O7R6j4j00n8j97
-9988i95j43N8J08Q0n0j07j0k2p2k3J12J07K8P6Pj06j50k8L0p1j6J71J31on7L3M9n2rN6j4
-9957h85L4J26N9o5JN5Q3P2m4q7om5j5N4J7l7KNj4m8j68j18o9J9J35K10J60nj08J4J67N8k0
-9924d63l2r8j07l3j3p6j30r1mJ52P6k1N3O2L8K8Jn4n9Q2J69J23k4j37j1J58J38j7n5K6m5
-9893c64o8p2n8n5R4J71L2j45j48p5p1n1m7P5J64J47Q8J28J07r6j47j38j50K7Q8%pOPp1q4
-9862g13k8J6J25J21L0M4QJ3Q5L3l9j46j30j06o7J1J60J41k1j56j04LP4J43J26K0j62j50M6
-9833f23R1J26L1m6j1k5P2R7p0j41j08o7o0j07k4J4o6r1q7nM6R2J72O3o9j34p3J20K61J16
-9803e06q3j19j7jN7J71J2rJ2l3R1N3n3k00k15j22J9J08P8J7Q0Q0n5J2Q0n0j11MJ68Q8M9L9
-9771c56k8j25k17j00J9M6Pq3k8J43jj25k6K3m5M7J37P8J46J64Rj70k69j57K2Q5j1K0J71J66
-9741d58N2k9r9j11p3m9r4K7J16N8j0m2j3n9k6J69J48l4p2m4q7l9OQ2K5r1o5j7Q8Q3m4P2K05
-9708d25J48J8j46j88l1J22P7l3m5o8j51j27p0k8R5J50J7L2L9j46j90kJ70J29rJ4P8J2l9l3
-9678f30k2p2j31j7P4N9J16J26l3j43j81j92n4N0R5J72J65P6o7p8j4J2J19O7j83j79n1j9P3
-9649h62K4r7qJ51P8j16l4J44J25k8j14j95n5J26J46K3j84j92o9Q3J63M6q9l6j4J04J51JJ06
-9620f22K07Qr5m6j9p8k9P2J04J41O6j07j31n3r9J3M9k2mJ8j08j03mO1P1N5N6Q2J43M9q0j03
-9588e08j44m8R2Q0K8j2J1J09J75J09q1j52o5J6J6m4q2kR0J1o7p8o3n6n5j05j18r3j7P2J59
-9557h22O3O5R8R4J37J0p4N1R7O9K5p9k17j23M1K9lq2p3k1P9J54J14j7q5J7Q6k9n6n9p2j41
-9525g24j64j02J3L4P6R7M0J8j1n6rN0Q6m8j47j9M2o3j71nN6J6M8J71K23Q1j22j01L7M4n1
-9494f61n7k3L3J50K13J20r0k00n7jJ2J45K18J68K0j30j47o0QO7P9n4j17j45j82p9Q0J20O6
-9465e04K4m5k18l32k54qK17K71K17J13J17R3k8j7q2j25p1K3Qk7J6ln6j44o4k1lK40K58j0
-9435d15j87j26p5j4Q8J36M8j09j14nM5ko6n1k0k3k3o0n2p1j06k6P8K52K49R7Pm5O5N6n5p0
-9403e94q0j50r0q9r6JQ3J94J75M6Qoj0Jj2J1O2J22M0o0k2N4J4mK7m6j61k05j56n6rL2r9n1
-9369a126J09J18O8L0P5J6k4K3J6L4l5j18l7J14J66K29J02j39j49k2Jr2j41j32l8O2J65J55
-9341e70N2l4j47j41m2M7J8j0K1p7J0J40J20k6q1J09K04J32k8k04j25n2o3m7j0P5K00J87M7
-9312b95r9j02r9QQ5L3p3j4O6J0j62j57K3N1J25K10K50J11p3p9K1M0k1M7l5k27m17l52P4L10
-9282g41J82M7O5K0l2l2r8j10K8R6O6O5oj13j62q9L3n4j01J5Q7J50J35K0M5Q6O9k5j73l9J3
-9251e53j63j11J51J53n8j17j60j70m6J63K23O6j27n3J30J41J17N7J07J26%j55k25j1J43P2
-9225c00j10q6K9N4pJ7N7p6j75j13j05l6O7J9k9N4J8n6NP6J41O0ol5M3K7lj3n1r9j25j27j8
-9192i03J5j8o9k5L3k9J9J16J87J07j0k06k36q1J45K35J99J01K9P8k8j22j42j26j30j7P2J67
-9164f39J46rq6p7m5qj9L0J02R2Q6m9j7P9j2o7p8k8Q7J03J6m7q7l5K0N7J2k0L9N4j0n9q6j16
-9130f71m2L4J38J25L1n8lL8p0j41q6lk6j27r2L1J1j9R6Q7K6N8J51J46J4m8n8m2n7L5J62N2
-9098c08q3j69k00k7J84K18J72L9r9j04Km8j26r8NR9N7j6j33j42K5K11J98J7J8L9K8P8N6o7
-9068a74j32r6K8K3j46q7R2P2J7L2j09j70n3o5p5N5J15Q3j0l6j20j06m6j9L8J8KR5J52J32
-9038d90J68N8j56j88j05l7p4j14K7J27J23J18P4rp3r9r3l0n3K9n0j24L0J59R4L4pj9k3J9
-9008f84j2NKn3m9m4l0k7M2L5J5J11K10J10K8ol6j30k58j17K0M3N4QpN0Q3J04J91J42l0n0
-8976b80m2r4r9j2M8J36J21Rq2j26o1OK6j7j47o9J49P8l1n0j39j7m7j73n1J15J42J07l1j97
-8946h28o4J17J43R8P0Ro8j01m2J3O6m2j35k9M0O4R2R6lj25o7J32J98J12M3r9j41qM1j2j30
-8915e60rM7j07j38l5L1J06J01Pl6l5MM9m6KP7R2J61P4O9P0j23j86k22j50j0Q7k9j06o0K4
-8884h51R3P0Q4o4j17L1J27J23O0L1P9J2l7M0Q8J07m0j82j57J1J64Q4K4ro7r6L4R4p3k51j44
-8853g32K5N9Oo9m5J5O4J07j9j37p3n1M5J46Q5l0n8R3J00K8j2j6N4L3j33j56PK76K33K0r1
-8822b26j18j76n5L9n6j66j01MR3J11J1pLp2r2j3L6O0J26M2m5p1r0%Q0P1j0n3pO2qr5j17j49
-8788i89j02KO4N6j5q8m0M2N4O0N0N7J10J01O2P5K0O5K9r9j23k1Kl7P8K46R9q2j04m1M0m7
-8756d76j46p1P2J05R3N9k5LO8L1j01j50k4M7P3LK0L2J8J11K0j23j32q0j26j60j08Q5J56O2
-8726f64n6p2N4J36J29N0j7m3j86j97K7R2m4k3N3p9p6M4J3J18J73n3j26j5P5J43K9r4j22j19
-8696h50n2m9Ql1r8K3M6R6K29J29O4k2j08k0L1J2o8j64j90j36n4L8P3J00R3J2L8l6o9j10q8
-8665a153P5J47J09Q7L0j33j70J4R0R7J76J52Ll6nM9n9j49o0r2j13NL8O7J12Q3J7n8n3n3j02
-8634h85p8J7P6K0K3k6r7j07j25j1J27J26P6P1L6MN8P0N7l0oP6J24J11N1L0Q6N8o9j29j51
-8603d17j44n3k7j02n2LO2R1N5l3k4M6R7R6nj71j29P4J70P1o0q5n9q5r6J7lj17p2K1lP3J61
-8570g00J35R8kj3p8j10J5Ql4o6j0R3J4j03k6O1J16J71L2o7j02r2m6m8m8n8r5l3P2L6k1J27
-8538g74K11J26J32P2k1j68k02m9j2M2J39R4k0l8OK0L9l9q4O3K00N3j36j14n0m5p0q1p8L9
-8508g45J12O5M3j0n0n1p0l3Q7Q4l2j23qN1L6n3o4Q8J12j9l4P8J08j5j19o9k4q4p9m0l0m1
-8476i29P0K58K60J71R5m3j32p5L4Pj10n7Q2N6Qj24j64q0n1m8j5k3r2j00R6J64RK7J07N9M5
-8445d95L8j3p0j08j04o9K4J29K22J83L7l9q1j59m1L4M2P9O4L4mq6q6j2P8J38L1j19n7j5m4
-8414d69j42j87j10qL6O8N4o2mJ71R4K2K9j6r8j14K2N3nn8p4m0ML9Rp9j06j04j7J99L07J68
-8382d18Nm4k2K7Kl9k9jpRR1K6n7m0ok1j00qJ33M7j52j49l8L1N2Q4j4r6m8J09K13J17q0j24
-8348e47oM3lM2O7k8j10r7j89r5J08K35K04J18M4p8j76j55l3K5K6j8o8P2L3j04mR5L3l1j19
-8317g16N1J53m4j09n7l1P2J10P1J79J48O2N3J24O8n7o6l6o9j03j38j79j24n9J0N0j0j8R3
-8288e72P0p8j48n5J17K29J58j06j80p3m1r4L7J16J35L2j24j02o8J9K5K4J19O4K8K%J7N2N9
-8258c38rL6J17P3k7n9j03k47j88n8j69j69K6K71L38J48n3j46q0q5j01K9%n3j3L9K9M6R1J00
-8228e55J17O6k1j20q5j6j9o6L3K01J41KJ6R3Q3p1j65j56q6l5J3L7L3K0P4J29J35N6j48k05
-8198d99l4O9J26J21r5j98q1L4O3q1n1Q4K6n4p2j06j01r3j35j8J13j6j49J3O4L4J11J17Q0
-8169g28R6J30J13k7n9m4k6O3N6J6N7O1Kp7j30k02j74k2O3J39M6mQ6J83J86O0o0j70k12q4
-8139f62Qrj7o5L0J30P4n0j2J00K8j65j73j3p7j28J1J43J06l1l9R2J48J25O0l5j43j08kK6
-8109f48Q1P4m1j7O0J8n0q3o2N3J11J5p0LKoN8p3j21m7q2j1J17M9n0j7J02J40O3Q3O6o5j19
-8076d67j09o6p1q2j7n2l1PRR0J16j6j10K4M4m8r7j06j8J23J20N4J11N9j41o3QL1J78K38J31
-8045a51K2p6k8M5j8o1r6j04k1K6N9J6O8Q8L6k7l2kp6j23l8k6r6n7K8j2J3P7L8M4M3O7o5k25
-8011f64j30K3OL4J02K5m0Rk6m6R3Q4J3JPN7J33J62K8j56j08L5J38Q6n8j30j9mQ8R8N1k4p2
-7978b04j86j62R5J48O0l5QM2n4k5o0J9J26J45R6j47j96n2J6kk9j9M4O3kN0R0J07O8j23k22
-7947c41p3M2kj0p4r9%Q9J16Q8j0q8n6M1K8n7r2N9J45N1j17j76j12j5J42R7O9J43K9j51j99
-7916e33j10Q3J50Q9Q4K4k6pN1K4j07j94r5O3J53J2j72j26Q7N3l0r5j04k0Q5J23J39R5J2q3
-7886c75k2N1Q5pk09k62j20p0p4N3Q4M1N7J03m5M3J37Jl8J5j3n8n5l1K5O5Q4R1O0O9Jj08m4
-7853d66J9l0j12o7j2Jl8k3P2R5O6j5m2l8l2K5M9l2n6j6kjO4M9k3k9N6J28l7o5O5J45N4j2
-7819b60m9K0J0M0N1l6q2k1N1l4k4NJ7P2Km9k9j26o7M4Q3Rk7L2J04N5j7j9k9Q6N7p6j13j10
-7785d30j64p4j43k08r3J6R9P8M7O0P2J06R6lM1N8N4L6R0R0j02k05j36l0P1N8q0m9N1J02J26
-7754c66P4q8k44k26j37j1J77K15K46J86l5l2j9pOM6j2o2n5K4O5k3p4j46j36l4O6K11K39O1
-7724i1m4r5m7j1OLl6j35p8j1K8Nj5O8J18P3J12J1j16j43q5o6j18m0N9J12J40L5j17j11pJ06
-7692d90R4lr7j11p1L7J70J14N1l5j03n5k2J6OJ1l4p8m9J9r3j42k9O0J62J89K06J25Lm3m8
-7661b40p1j19p1O1M2j05j16O3J62N8j57k42j31m7RK8JO8J9r3L6J02P7J10J61R6j38j52p8
-7632f67r1m4nK1R6N8k9k1P4K4m7l6jL5L3O7k6j51n5J23J12m0K0J48O4j3o6m8M2n6q1Q3J78
-7599b99J29k7j33q0l3o4j17m9P8M9k1OJ28R9O5L5j12k43k81q6Q1J19M6mn9k7M9Jj75k42n1
-7568a218K29L24K81L8k15j59l5oJ9PO8J32P3R4J64J21j6o4p7j14r8l0o3q0n9Q6K15J07j00
-7539c76r3l8k7R8J63J56M1l7r3j19J3O0n9q5lJ12J50K1k8L3K3j35j58n9o1n6l6Q9L2j31j06
-7508g09J5J67J16l1j14l5Q4J27j1m9P5K23J96R5K8Ko5j24j23j26M3J01J1n7l6j00j48p0r1
-7479f06p7OP1J03m8j30j18o9K9N8Q8L5LL0O7P7j3j28j31o6n5J6m6q0j7K5J26J11J87J19Q5
-7448c48J01O3k8r6r0l6J7o9j24K4J26K7j30j91q4K1J19J77L7q6k4l8m7j7O0P9K7J7N3J83
-7418b77J57J5j45j76k5Q1M4j21j40p2n0j4M9%n4MMrm7J2Q8J29O1o9qM0rl5q3j29k8l3r2l8
-7384i70M4J07J13O9N9R6m7j36j27j09r4OJ21J17J5n2P8J48N0P2J12O5QM9oj20j53j12j4J30
-7354d81J56L4JK1Mpm2j31j24K8Q2N5r1j65p4n7q4K1J11J73J79K1mOO6P4m8j28j61j62k12
-7323i39q0O7N9N6J60J60M3J2qp5O3R5k1j5J08J67J89J39J01o0j29j50j41j3L9k1l7k6j1N6
-7293b12N8Nj24j42p3kJ8j2n4K4R3K0J9K1q1n1O3L8q9r7L9K1k7J16J43P5n5nL3q0j10j2l1
-7260d71r7m6j9J8PoK1Q6J30j6q3p8j25q2n4N4J63Q0j3j04k23m7K14K03R7Q0P4Ml8l9j26j32
-7228e68N2K4m5jnko5j71j40o3mM6O4N7k4k4J01R0j8j24k3P9m6m5J6K0Q2J84J41o2j73q8N5
-7195f80lJ9J26Q7k5j1O2N9O4L5n1j16q5l0n4MP3j2o1k4K7J15Q2k7q4N9K11K15N6k39l23k21
-7163g52n9l6j07q8PJ7oJ29K11J11O5l3l1o4k07j26K3O8R7J99J57o5k12j05P6K06P1k42l02
-7134i98j19J69K26J36Q3J01J02j65k18R3J03k3j5%o0p0N6M4QK4q8jP0J8J00R7J4lo3j66l4
-7103e79J09J04P0L6kn4r2m2n7j03L5J51Lj84j55LN6J43J10m0r2j02j63q9J73J64r3j33j1
-7074h34O9Q7L9p6MJ73J36K7J5mr0o2jo4r5nK8L0lj10n2nk3RJ42R2J6M0O6kn7j7L4N3J8O5
-7038c57J00K9p6j19p9o4q2mO6Mk2P7M9J07J51L3K2q0j83j36n3Nnm9n7l9N3J93K07R8N1k5
-7006a85j9M6J0q1l9l0k7K7q6p7J3J6j6r6k7J3q8j03N3K11J80J8l5M1N0O6k0r7K5P8j2j12
-6974c03j64l7P9L7l2l8MJ23L1j15j93k4J07Lk4K6Q0J15O6L5L3N1M7K6k7j39k15j66RM5m0
-6943f00J0R2J01J7j25k6P4J5q5o9K1R5M1j3j7p2K7J29J08O9Q2Q5j2j06k00j21O1L0o7n8r9
-6912f13o3rQ5J74m8k23j36M1M1kJ31J34N2Ll5j30p4LJ07L7pJ30J47J70K18Q3j52j82k4j04
-6882b46j25o3j03n7J11J48n5j54mO3ml3M4L5l6j17m6P2J61N8j09m5N6P8J56N6q4JO7J08K5
-6851d2n3q4j40K2R4L9O7O6K8q8k15j94l1N4J49J01m5j63k7oo3q8n1N0R2J29J38j8j20j4O0
-6820c53P3J01Qj9kR3J48J00n6j36j07K6M7p2j29r3J6Rj01r7j24r7J2nO0J27M1J0K3J14N2
-6789c31j6j1M2N2j2j8L7j7KR6Q8R4k9j45j14nN0K9N5J2n6j16j91k43r6J16J70J21nqk9j10
-6757e88n9k9q2n1P7K7k1P1J22J36Q4m1q3KM4j9m3J8M6L9O7k3l7RQ9J93M8j61j46m2n8m8J3
-6724d46j3k9j4L1M6n3j00l7J6J9K2Q3O7j0Q5P4oq4n3RP6J25M3n8j11p8r1o4lM6O5pj05r3
-6690f48K3J96J63K6j9O1L0k35j97j0K3l7K1P1N5J12J15qp1pj2m3mjr1P0J54Q6k0J0j4m1l6
-6657b78L1j3j17o0RJ15Q4n4j6N4Q2J11qNj8m9p0o7r5o0l2J0J07J46O3J25J1k42k13JR7P7
-6625b64Q1N3p4p0P3l4j23j06j07j35j4J06R6J06m1j29p6l5j3Rk8J2P4l3j40oJ87K77J98J08
-6595d8K2m8p1j13j71k8L6o5K0J15Km5N5N8L4m4j92k08k1J21K49J82%j33j20L5Q7J5m0j28
-6565d44j38p9q5m9J59J23j4o9j3L0k0q9j02k8K4j2p2j4J95K60J71J11QoK0K9j1Pj8j26j8
-6534b70M9r1r2N1J21M8q5q6N8l2k47k37k6K9n1N6O7Jj0m3j6M4N3J3N9K29K90R2nK2l0r3j87
-6501c19k62j22pJ05J65J70J24K9j64k99j80l1n2m9K8K1J8K1M4J8P3J41Q3n9j16j40j07j09
-6473i76m7n1J4J48J87J33O6Lr7K8K34J26k0j49k84j30M1N9j1pJ25J37P9N7N9m7j29p8JQo1
-6442e82j12o4n4n1R0M5l9PJ24J95J49J1n0m3K1J05R6jj46j48P6J74Q6n4j66j58m7n4n5K5
-6412f20J39K00K11P8k1n8j42j23p8RJ28Pk5j5m2M1K8k1j21j63lJ75O4j6R9J51R6O9M6K8k4
-6381I7j24nJ06j1j09q1m2m9q7j6pl4k2j10oM5r1p6pO3L0m0j07j22j3J04J64Q3J9l8k3o8r5
-6348f72MO6J23J83L3q9j4K4N8j2l4lK2j8o0J6N5J0j65j76r0p2n1lO8R5R1M9Q5Q5k7o3nmj07
-6313e98j54p7j4K2R9J53R3P2P5J02K5j02j51j63k7p0k18q2M4mo6nm4oJ66N8j13p2J48K10
-6283f99K06K12J31M3k0o1j06j18k2P8J09Q8Lq6n9N2J6k1o4j15p8n7j86k68j18J50K67J58
-6255e65k8J6J49N8n2k3M1R%J2L0j5o5l5j1M9N1N7J06J07Rj1k9JL2K3m5NN5O5L2p2j49q4q1
-6220c58r4n2OJ21J79Q5N1j02k17j16n2j4q9j48p1O2J39J06N2k7K8rj55j79q3M8J30M2q0j07
-6190i04m1K6L2o1j3N1Q5K7j4J3m0n5O8J73Q8m%J00R1o9k4J8mn2q7l6m7K9Ql3l9J7R4J18J42
-6155c43K5p9K6J07jj77j11P4L7mQ8O2q0j75r9L2mp8l6N3P5R8N9n6N2J76qj74j45o6N7K09
-6123d06J50m6j21j14j97j11M4J30J38J05M8L9O4j3p7j15j12r4q3qm6q2J59K39J4k6N2M6J7
-6094d06n3j2M5j71j75m1LL5R9Q6K1k7o1N5R6J21J28K2j37j91r3k1lP6P0P1RN6J74R5kN3N7
-6061b1n0r2J1J1j13j61p7j5Q2N0k6o8L1O8J13Q0k1j09q8J4L1l0r3p7l3j8L6K4m5lO6pp1r1
-6027f92l8N6N0Q1J72K8j63j37K4J13J28M7K3L5L8p4j13RQ2N1L3L5K8r9j63j11l4J18K07J05
-5997a61l3k0R2L7N8J78K60J91J0p9j26j91k32k26j62n2p7j53o0J06J16J6k9J3J51J93M0o6
-5969b06L1J08R0O8j10m9J23M1j12j94p3K6J02J57J00q5j87o8Jm5KM9J2n6q2l1p9p4l2K2J22
-5938d29mj82j81rM8J9P3M4K9O5J9J4N6O9n5o4JK4J74J12k2p4l1P9N1L1K1Mk5Nn5j11n4q6
-5904d44o8O9P6pk5J5J22J16j19k27j50j39j0J58J47M0K9Q3N9J42J72m8j96j83p1OK1O1k2
-5875c93r9j07q6L5J13J22J23O6Rq6n7l4n8r2j51nR6Q0N2K4N6J3k9L4K1k8J8L6l3o2R3P8p3
-5842c24r9l1N1Q1J19M5p7j30j34p5k0m0m3JQ2J91K68J15o4n5M0J8j5n3OQ6P1O8P0Kj85l14
-5810c45j53Q8M3j5j12j52J8J3oR8J34J09K2n6j08j12m9p0k2J16J08m4p4n5q5m6k1k1pQ7J67
-5779e50P7M1k6j18j15M3Pr4o2K9J04J08O4J02J09o4j35k4J23P7q6L6J18L6o7q2p2p3N0J38
-5749c06J50K4r8l9L6J5q0j78k55j70J1J43K09R5q1j04J8K99K19q7k01j24J2J4l7p9L5J33
-5721d26J60%j81j47p1ML0P7R3J8m0m1n3k1Q2K2rj0JJ08J96J26J43L4j25j23n9n4O1N1j08
-5690b62r4q3j26j04O4J83J04K2J5O2J00J2n3l9k9q3l0J9r4n6J60J96%j42j52j57p5M6R6j7
-5660e17j6J46J36Qp8j19K8K61J70k2q1n6N4L4q5k11j16kj0q6o9k5P0K26J21j24k91k39n8
-5631i51J22J56K1J4R5J15K8L7Lj00m0J44J51R8k9j06j79k14j02M6J61K21J90N4j23j17JM
-5603c00k2P0N2j7n0p7r9o6J3P8ML3M8mq1j16M6J34P0M0L7pl7m5n8j8Q0p2k26j87n8O7J22
-5570f46J09J9o2o3m4J5J73J93L2l0ol8K8M0l2L3P3j5m1Pj8r9k07j20m3N2Q0no2L6J38J21
-5538c82N2rjJ29P3k2m0j45j42j08qJ6Q4J71J13r3j82r3j20r9l0kL3l0j5qJ1J06N5NM8J21
-5506e12Q2o1j43rO2P3J24J53k5k00j52J3L0m0O1N4l2j5k4j0J7L8J4k0q3p1n6j3rL2O8J9J48
-5473d87J64J31k3j23l1nm4q1j89j85l9N6J05m8o6R4Q3On8QK62K48R4q1l57k66k0PJ3J13J07
-5442f12J26N2j44j75p6jpk9l7K1P2nr3j3L1R9J44J78J02r3r5QJ0k1R0R8O4k7k01j84j11o8
-5410h97O8K34K86K28K5j73j52j66n1J14J39J5q6k00o4J16J60J19k0q2jL7o5j17m9K5J6J17
-5382d24K20M8j04j14r8K5R3J0j27r6L9N2M5k6J2J47J6j46n5Q1L3l3K9J27J12j14j78j36o9
-5353f31M7oR9J41N6J09R8k2l2J6M0R0O9Qo8k2k4j28q6K6L3qo9m2o2j43m0J03J11lj6R7J20
-5320a39Oo3lJ12R3J78K83L09L06j01l41k65k89k32j16k3O6J40M4n9p9q2o4l2J12K37J18o9
-5292D7p4j8J0J4%M9J2q4o4j29j63j0K0k0n1P9J41J27Q8K1j5l0n1j16p3J12J23JL1L3j10j12
-5260b12k8j75j19ol0Nr0m4M6N9L6O4K12J52O4N3o2j91j28ON5J09J85J66M4l2K0P8j6l8m4
-5229A39j39j10O9J08L6L4J41J77J78J78J00m8j26j17J7J07K09K38J45K79N09N70O56Q55J188
-5204E393J589K259L400N295Q459J2207J1703K227r651j3141r862o187l774k324j518j150
-5188D925r39n87l71j90l8M2J93J83J68N08R02J529K488M066O037O847J846n656o921m851
-5168A0181l166k187j428q21m61l56l20k57j71j78k17l00k58j53n5%kQ1J57M0J14J80N4o8
-5144D09j59j14k4k0J0K2r4j62J6J31J50J18pM7j3j95p2K9r8j98j27L4l2j27k6R5K4j1L3P9
-5114b82R5K5J2J16N1k2j26j67K4K23K11K5j23j53p5n4m9K6l6o7J7j9q8p4NR7O9L6k5o3k0
-5083d11M2L8m8o2j4O3O0Jq4j52p7j1MQ5J86K31J15P0M8kmk4q7m0j7k6K5pk6Mn2n1K4M0l9
-5048a98j00Q2L7j48j37q8n1M8jp2k2J61K09R3J7j03j80n8O5P8J12J35k4o0j00j70m8P1P7
-5019c75J9l7l5j05j80q6L7R3J97J56J04J38K04K1k49k11j2N5k6m0J2O7jp5n6O4J19M7O1N
-4989h9q8j1K2p5on2j90j26K8J37J42J23k8j11k6pK1J58J69Mm5J6M7lq0q4p4NK3j03j00j7
-4957d20p9q7Q9J62Q3PK4j2JK8j2m9MJ03K1j58j41pK4kJ10J49M1j37o2N0pq4p6j29m0jk0O9
-4923e58J87J58K8j3rnm9M0O3Q1N2j4m9j07j08m8j12n7J2o8J8J37J22N6J29K15J15jp4j18
-4893B3j32j35m6n7k28l04j92j7M8J17J51L8L7J70J78NpM4Q1k6j56q9o4q9p5Q7J93N1r6P3
-4863d17J78L6L6O5j79k59j40J7R9Q4O0J9n3n9l7rj3R4O9P9R9Nq2n4j08j40j01K8K18K07N6
-4832b02k1k4n2j39j34L9N9j8r7q4n7j76j30Q4J65J54J32O6K5mj7K5P5J25J12m0j85J2P4o9
-4802c02j37j19k3L6L8M0p2j70n1J13J05j1L8M1l4Q6J89K33J09Nl0j32j60j04p5k3M2P4P8
-4773b16nm3j23o7N4nL4Q8Q2R7J32L4j5n4q4o3n6o3j9P9R9l3j50q1J6R5J18K4j0M0O6l4j17
-4740a80q5K5K00K39O0l9k1J11J72K52K32J76K03K74L34L05L80P77J237J837K624L799N743
-4717A8655P197L150n014p498n516l568k347j606j003o33m08j71j22k89k52q9Mj24k93k87
-4697b14j28k2j3p1k2P1M8lP4J30j6o3o7r2J8J93R0k2L9Op3q8m1j2Q2J24J9p2q9o4m9N6J45
-4664a26L7p9k4m4m9M9R5Q5J31Oj65j44j2K24K41K5j68k24q6J54J11j35j91r2QJ1nMj2R7P4
-4633b04n3m6l9L1J32Q9j4k4m6j06j94j42%Rk3K3ROJ13J05L3km3J1Pj7j4m9m4j2k3L8M6L3
-4599d10P3P3j5m1J3N8R1O4k5n0p6p3J7K6Q8J58O8PN8J4K3R3m7q8P0r0k61k09j40o4Q1P5L
-4566d36nJ3M9mj12j3L4o8l8J65J97R7N7r0k30j23R7J67J26m5r1J8Pk2j24j78o4J07J14Q6
-4536c09M8p5j9L5R2J68Q0p1j68o2Q3l9j58q1o1m6k2l9qJ13J86Q7M5O0p0k18j63J7M2j9K7
-4505e45nj01L6J19J05Mj50j71o8P5J20O9Q2M4j7o5K9J61J6p5n5n7O2J27p6j78r4L7Q6l6j30
-4474f51n0O1J37J31J23R3j2o3O6R1j4p7o1p%n4n8k3l4l5QJ71K13K2j63j68j06j4rn2k8N2
-4442e11L5P5M0j90q3R5L6Q0J23L2m6o8o1JL9Q3L4r2r0N3J16LL4Q8q1o1J10R9m2j64j79j6
-4410e08P6O8J16J71j7j64p7L7K1r0m5P7Q3l7m6l6o0o5K4O1n3n0M5P0P1Q9R4q6j60m1J21J65
-4378a46J30Pq7k2j1n1m3o0M7Q2OJ9Pj45k38k34j15Q5J70J68K4JK7j7n7n8K0L6O2J33J61P0
-4346b9p3j36j39k00j79jM0J19K46J65M2Po8o3ok4p9j61j04Q9J29J42L9j48q4J7J18J27P3
-4317a41J9n8o6N7Q5J21M8q5j56j58P4K07J24N2o7j36l4rm5J6Q2Qm2J4O6m2p6Mj2p2j23j63
-4285e08lM3r3j40M4J88J75K49N7j14p7P1J11n4j88j18Kj2r3j49m4K5P3J83J44O1L5M5M6r
-4255e0j3m0l1o2n2qm2n1j07j59j15N2J53J24J50O4k7m6j18n8K3pJ3Ro4J5R2P7N8j8j38j11
-4223d87J1JLl1p1Q1J54P8J18R5Q1j5o5k6j25j00mP8Mj97k18r9K1J04P2M6N8Q6O7jo1r4M1
-4190c95K19J31n1r9n3l4r5q3L3J36J8j22o6Q8J76J50%j25q9p4j05j26j45p5Q6J31k2p5K6
-4161f40J67J84J06P0P1l7j09j33l7M3M9J23J07L2MP9O5j8m4lm8j10j44p7J0K4q3j23nO1M8
-4130c68K2KqM6m3j12j2NO6P1k8l3%O8N2k7L8J01Q6K4j09j68j61j04pL7J4M6J25J97J52J65
-4098A37K49J00n9l6m8k07k08j6Q2M6n3q3r3o0M9J0r5K4P1m4j06j05pL6L6R0J8j31j12p7p9
-4067f71p3j8O9J36J36K8J7J03P4k7j77j88j45j1J57J32P8P3l9RJ43J30K4j12p5m4q2L3N9
-4038b61o7j64j83o4j9m9M5L5m9n1j9L9P4J09L3p6j37j02l4J26J66J09L5P4J54J23L7J02K19
-4009B05R2o3q1j15m7j1l2M1O2l4r8j69q8k7LJ6q5j09mJ06J24L9o1RR4L2j01j75j53N2R5p6
-3977e59j07m5RN5Q6N4J4%l7oM6l7j30o2Q7O3n3k3O0J25J56J53J41N2j57k09l9j5q3j20j17
-3946f98k7R5J33P9Q1J10J30J9n3J1P7P5pk0p8j23j0Jk2k2k5n8NO3J2n7r9j69m4J06pj3OM8
-3912d81R1lj04j43q4j0r2p0JP9J32R6M9k8P3M6j09m5O6P2N7l4j25n4K7n1j06q5J2J29P6l7
-3880f55j08pQ0R7J13O4m9o7K8O5M8j2J5j2j29J5M5k6%Lj7NQ1J69J49O9m6j16l8j3j1j3q2
-3847c55k0R2M6q0o3j7p2oR5J33L6l7J0N0N5M0p7r3j42j99MJ33J8n2K9R1J10K1OO6N9M9L3
-3814c7k1j27m8O9R7J07P2J7R2K1p5qr0j91j81j08n4lO6O6O7L2QN3O9P6O0J3Rn4o8j0N8J1
-3780a2k3j0l6j17r6m7j07m8N6Q3J8m1J4J21R8n0j31o6J21J73m6q7r2j68j57n1L6J23J43J07
-3750b92O9K2j9L9J06M4o1N2J75O1ql7q2k00j83j6j37j94K6J56J30P5k0J7n6j15R7J15j5k7
-3720b78N3J00M9j48j20Pl4m1L3N2j5l6o2qJ32%q8r4j31o1k4l3P7P1M8J13O5Kk3J1P8O2k1
-3687b64o9j06r8P5Kq7n8q2l4J10J62M8o4j13p0Q9R7k4mJ82K07L6o9n3j5J4k4j05k3n6r5j1
-3655e02J05K3q3j00j00Q0J42j1j7M3K3K5p3r6r8j04n0Q1K31K00J27K5l4r3o9R9O8K0k3j78
-3625c39j66pN6J16J22K4m4m0jMlo8j32j40j49p3k8J14K54J66k4j88j24J5O1J04J43J26Lj62
-3595c80j43m0M6J34J32L5m6k5J11K87K67J54J13K07K35M1j76k76l14k41j53k01j24N1J23
-3570a83mj24p1J9J8l1r6n8J04J16L6m9r6k8P2M3q5j31%J35J00J13Q4K0M3m0r4l3oj04k02
-3539e32j72p7q8j48j21Q7J82J36M0qL5N8J51J65J27J32N7q8j64j33o2j23j10k1KQ7K24K22
-3511a42Q2m5K4M0rj17j15n1n5N2J71J24n3j55r7m9o0l2p4m4P2N5J28J35j2j28j18n9m5J06
-3481d71J85J18Q2m6p1n6m3k7k6m2k3J42J51L4m6o2l2n0r0j29j06n6M2Q5J15J85N6j06q9n9
-3451d35r0q4l9JL2ko4l2M7Qj7M0O7M9r9j34j15J2R0J9Ppm5rN9J14Q6j15k28r2q1J1J77J30
-3417g39m3M2K24J89M3m2o5j23j66r3nL4N5J7M6Q9J44J48Q9O2j0l3l6j24j53j15PJ82K49J17
-3387a0J5o0j59m4J29mj07l9p7n9j08j37q9q5L3N6M9P8K7OJ9R1N2M8Q9N9M4l3j2L2KMN6M6
-3353h8ro0oj7rL6k5rM8n7j10j21j30n2L2P6L8k6l6Rj0n0kJ35J29LJ5J06L6m9n0lOk2n4q5
-3317d11p7kP6K3j09m8j5l9K8rp2J0J72J42p9j68m8N8Q9k1k9J22R1o5j46l9L3N9M1mj7mk5
-3284d83Q9K07J16P3M7pprpR8J45M2j09j62j45mrj13J0qn2k4L0J24J65J24MOo5q3j13k41j17
-3251d78Q8Q2J8o9M0J27N3O7R5L4q0J1J07k0j45j17pP8J2q1j17r2q9j9M2O7O8J37J28n7j66
-3220b83k47j88n7P4J87J92O4p1r4j1K6k8j08m9J30J42J8L0j2r1p5m8J0J17J19J19R3L1nP
-3190hl7p7n0j5K0J20Q5K9m8j15n3m1o7O8K51J38j58k46k2O6rJ04J18k6j12j07q0jN9P9K9
-3159a06j1jl3o0m3j07j56j44n4J18J41J30R9O1Q5j7p4n2qPJ2J5m0p6qM7j30k23r0J06J49
-3128d63J8J7J9K4O6P1o0r0J3R3Q0oO7J54P4j73k17j18n5L0K8m4l1L8R7M4M5Q6O4lNr3j58
-3095c78l5M7p1j7O5m6p9j41j36k2R0J27K8o4m5J02J79M2n7j00p3l4J4Q3M6l6j35nJ22J02
-3065d27k1l1l4n2O3K04J35rO1J78M8j92k93l14j77L8J59O3q4j8R0J22N1j06q7m6p6p7O2R6
-3035f74pL8J68J47N6Ml2q6oJ77P6j81k12l5O4L2n9j32l7j8n5J4jL0J00O2K1K5J4OL2J05J57
-3002b07J8j05k2N7M9j6j14l4Q0O2r3j53j27r3P5J67P6jn5r4n5K2Q8K27K25P8Mr6j37j30j13
-2971d17j53j34q1PN0P0k4QJ00J35J48J44O2N1J23Q3m7j67k03k23j14k5j10j24N4J28N6k3
-2943f26k9J8Q6L2j01l8K8m3j0J28P2K2O8n3j60p7K2N2R6J11J8k1k2j9j7M4O4L6k7K8J21K6
-2911a71L1J38J43N8l4k15j39J3n6j08q4o7j3O2R8J14N7Q2N5o2j35o6P6J6L1L2j77k27o0O1
-2881e47R1P9P5kp2n1M5J04Jj36q9L8J30J47P6r3j42LN9l0j17l2M9R2J43J26J45P1m4l1j4
-2850G4l3l6J1M5P4p7j51j61k31j22M5J86K13%j87p0J11P0j02q3R8N2o8p1rM3L0l6j8J10J06
-2819a87M8j4j45k11j12J29J49L1Jj23j11L4O4K1o8j45k7N4P9J12J78R9ok3k2L3K4l9j00j43
-2789d20p2M9Q6R8K70K94J18K1o7j58j32K3J15L2r5q0j9k3q8p3Mo9j72P1K91K05M0j3q1k0
-2759A35L3o5m9l5o4m0n6j00k10k02j19L0J31J37P7O2Op5n2L8L6m8o0n8J1O7O7L1L3J6m4j8
-2727c85K6J7R6Q6l4R3J46Q4K2p2j00q9l7O0J33M1r6j57j72NQ3J9K9M0l9j26m7M7K3j9kK1
-2695c04Qm1j05j25o6NOl6j04m6R8O7K8J6k8O1R3o1n8pOK5M9R4J4ML7J6R6L5r1LJ22M9j16
-2660b56j28MJ22J31J10L5p2j95k38j02k7o5J0J65J05R4Q2K3m2r8m6J2Q5J08Q2j13k05k6K6
-2631d19j3N7J97J81j7j57j29k7Pj6n7N1R6J0k8r3q9%L9R8L5q6j97k44j18J4N7J5K5P0J26
-2600f12J65J14K3Mk9k3N4P4j13j59j7p0j41p6Jj6J07J81J98R4p9r4l6Qj8Kl1l7L9L0j4l3
-2568e04l4M3Q0L4J1J8K6K2q5j49j22l3J19J68J65J11L3j2o6p3l4O0M0K8P9M4p7k3P5O2j02
-2537i6j45n0j7n6n1R3QK8J92N4j67k23l4J44J68J08K7j7p6m9l9q1k3L4P4n7j25M3J14OO2
-2506a51J52J23kj3Q2L7m1n5j29r1n2QM8L8J46K04J7j11j12k13k41j85j32L7K43K84J48J9
-2478E8j01j19m5m4m4n3l3rN5J70J44Q7p5j06j45j78j03j7M8l7r6M1O7l7m0J64K29P4k7Pr
-2447a74lk1K4P9M0j0o6n6k6j9l8K6l6o5m6q2l0N6R2M0Q2M6M3J39M2l6M1J39J75R3n1j30q9
-2414A79n9j55k45j37N8Q7R0k5j05j19q8L3Q5nj0J5O9J03N8p9k35k19LJ85K99J83j20j47q
-2385c09K0m3KQ4N7l8o2R4J56J52k0j71j00m8j2l6p3m4j24j18j0J29J36O7j2M7J33J19N9L3
-2355F8lj05j39q6m4J2J1l3j25k34j84o4J13J32M6L0L4O8J55J64M9m9n0j5L2J16J01q5k03
-2326b88j77r5J1P4L3k5j26j46n7M8J48N7pl3N1K31J37p4j28m5MK6N2j6n0j9K4O3ko4r7j67
-2294f57LJ69Q9mj1k0m4j25m9P6M3l7QR4J46J65R0j0m3n7j79j55p8lL2l1p0k6P9J23j1q9n8
-2261f40k6O6J00K7m5QRn8o3M9J56M5r0q8j01l6J0MM3R7J55K0p2Krl0L4N0j24j68m0m0PJ33
-2227f15K5n0L5R7J2l5J8K2M9J56J69L0j39j85p1nnj2l5L3O3kp2q9n3M7P8k6l7j2n3l6Q3J83
-2193d32J19ml2N1J25J30k7p0m0j5p1K6Q6L5l4l9J8L8j18j55o7nO0j5n3LQ8P7N4m4j17q9j03
-2160f20j15k5J00J88J86M4j3L1n6M7J63L1L3P7n4j23R4J96M1l1l5J6lm4l8q3j79j80p9J1
-2130d20O7J11K12J96Mn8o0j46k35j99m3M1L7R3J67J97R9p7k05j41lL2Kqj17p7L1j4mO9J58
-2099b91K02R0m1q1p8RP3M8k1rQM1O5o0j37j51o8Q5K04K20J46j0q2n0m2j21p1oN3kq7m1Rl
-2065a99M7N9M8J2l2k8j5m3j47q8O1N4K5K7jJ3J23J27l8MN4l4n4o9j01P3J76M2PkN3Pj07j50
-2031i6j04r5o0Mo2l7J14J33J17Q8o0j39k8R3L9K3K6J9o6j26p7r2n0k2J68K21q7k30q8K3k3
-2000d74j26j9J45J10P0M8l1l6J08P5o6j14j2P2j04l04j68Q9J16K06K14Q4j07k01j40m9M2
-1973e72j9p0l6M8R6J30J58R3j0L6K06J98J11j9k23k50k57k88j31Q1N0%M0K6Mo7j7J67J97
-1944c18P3r0j89p3O2J6k6l9K5J8rm9k1J28P0r5m0O7R7P4J9j2mR4Kq4o7q7QP6N9Rn0o0MP3
-1908c39P2Mp6p5O2J18J10J88P0j06j80j49l8k7L6J8p5JO2l4K4K10J52l4r4k5N4j3r8r9L0
-1877b51K00J65k2j56j70j66j20l7J6ln5o7N1K36K70N3o4j03j31n4J1M1Qj1MM6O0o6j43j0
-1847d68K6j9J65J28o8k9l5k2N1L1N8N0Pl3RN5j01o3Q6L7m4P7J22Qj22k71k32j0J38J50Q4
-1816b35%nn5j69k24l2J03N8lJ7J03J85N3p6q2m8M3J80J64Q7L7K0l8j96k30q2J16J35J74J60
-1786A60P0%j09j51j49o4o3j8J19J56N7q1j05Ok3j14n9m1K3J01R3J56J68L2j28j51o5lMKK6
-1755a51J05l1k48k88j26lL5Q9O3J47J87J40m6j80j40l0J25K37J69O8L0j0q5l5l9l5K1k9n4
-1726a14o4k8N3J7J9R0K3j22n1R4Q1j8k0n1n3M9R0j2j10j04l9P9J19pj9R1R5n0k11j20J2j9
-1694c00J3J0n2N6J70J82R9J9K9m6j02j70j01O8K26J29q8m9p5j62o6J0qJ26J49K3j40j20j0
-1665a80J0n9j9J15Q4P9l1k34k54l4J44J26P1J04K47J85L1o8j63j70j05MN3O4Q4Q6Q0k2q8
-1636A40j51j91q2l1L1M4M8K8nj7No7j44pO6m8j86n0P2L3L8J3l2l5n9m2m6n5N1K03K42J17
-1604a17qn2Q4J14R0L5om5o1k6N7N3L2R0mr7r8o8j36k42j41p7r3N2J45Q9l0l2J24P9m7J9J32
-1571a85M0k8m4j68j16O0J10ol7J09N6j06j47p4k4OJ23J76P0j07n5J04J09O5O7L1o0j56q6
-1542b73k8Q6J11n7j27n8M2J81J88J77N8j05o3O2N7o9j13j49j65o8M4J09J26J33P6j8o6j66
-1514g5k68k38j31pP0J19J29K5o7j01o0O9J42P7P3M8m3n7j74k14o2J28J57N3M3J06N8n8m9
-1485c07O2L4k7J01N0r7j25l1o1j19j78j25R9J78N8lk5O9J42j4r7o9k8k1L3J14M3j02pP5L0
-1454c48K8K4M7J12O2n1j30n7M2J2L5k4j35j24n6R5J99K03O6J3K2p9j4N0Ok7j5J87J29j31
-1424A41j31j10j72j74j01kM6K5k8O8J54O1q3j38o9j5j20m8J04J62J11P4L6K1p9j78j3K08
-1396b50K09J6j83k09q7r4p3l7K6M7Q8J25Q2M4R9J5j51j48jJ18O9J7L4k1p5oR7J16J26Q3L7
-1365A13O9j3j69j36j14r1NJ9K3m9m2R6J46J26J36J29r4j87j23j05q7J08K24J24l9j48j65
-1338b44j62r2r6j23J5J03M6j14j63p6k5N6J09K24K83J07Qj47k50m1J25J6o7j1J3K7J00J11
-1310b68J07J13J2j0ml9m4m3P5J02p6j39n9k9J4n2q1J7R8J46Q3k8j29j34L2Q4Q0J25L5j34
-1280a46j98l3J03J22J70R3Nl3n3j43k20p3J45K50P5o3q4j30j1O5K9J19P7p6n7r0j38j20r4
-1251e09O1Q3Q0Q9L1q2j19k5P5J18J56J39J7j04j13j02j23j29K3Q6L0k6N9M1K3K4j3l0p2r6
-1221d08o0k4l4o9m3P6P8K2J7j0K5K6J17P2K3Q0J0L5N8L3K3q8j51j23o8p2j67q5K0L5J23Q0
-1189d49j7k6k5P4J78R5m0j33j82j70l0J8kK0Jn0J00K82K69K27J12K2j49j90m0j4o7M9J11
-1160b6K2j15j44n9M8P4O0LM5J00K7k1J2K9j19j78r4m3J8O5M6j3j0J4Om4j15m6Om7J3J44J37
-1127b05P4Lq6j03j28m4K20L06K06K1j49j90l4Mj32q4qpL3rl2K0J8n2J0Q0J14J53rj78j63
-1096c51l0K2plk9m1l0kJ30J58O8l5j00j68j22P6J28P0O3J27J49k0k05k93k16j05lJ37P4q
-1066e66N3K3k5Q3O5o8r4j12k3Q2N9R9P9k7LL2j7N8Q7j2L6R7M4j06j85q7Q1O6j4q8j08r5p9
-1033f59P0J90J25J36J92Q7p0j30q4JRR1J49kn2L3K9q8o7j7q0j50j02R7J34P2M5N2N0l6p8
-1002e3r6j34o6r1o4m2j2j5r4qP3J06P3K0M7J32J46k0j44r3k4PL2Qj8j9l7M1Q1J03R0K1p0
-969a20l6j2j5Q1J41J33M6n2j28o8Pj4qp6k1R9J04O6OL5J4p7j22n6K0m0j48j66qJ07J0l9p1
-936d08j01o3p2mk0l0J3J1r0j02q0J8R4P3J14J02L2j8O4J09P2J44O1l1r1j73o6J40K82K78
-906B58J58k4j49j43m0J2p8j78n6R6J00Pqm4j56j47l3P1L9l9N3J42P4lp1j3O0n2l2P4J79K5
-874H2j37r1j0m3n3M3K6l5j3lr4p2m5NJ06M8j34o7Rr7r9l4R2J70R2R6K34J07n7j8Q4N3L7j5
-840A67k2N3j46l20k95j84r2m6K2J50K39K16J08qn9PL5J00J07K3r3j40P1K73K78J62kr6j25
-811C83p5j42j50n1J6P5L4k2j03j24j36j41j06N6K14J65N8p5q4J3K3r7o8M5P8m2j22l9J07
-782c10J08n4j24r6KK2jl9J9k2J5R8K9J09Q9J4j1o5r3J1R0L5n8o1r5k33j03J38J36rp2p8L1
-749e78K65K39P4l5j52j71j09q4m1NM8Q4ro9j9R0J6n2q1j17o1J03K03J55J16J7j21j2J05J35
-719e6R3K8M7k3j66j73j10q3J4L6J1k8l0M0O6N9M7m2j10p8R5K47P7j73j10k2n7L9L0J3kl4
-687c55p5o8k2Q8J72R6j3j0M9r8p8Q9O7O0P1L9j1k3J27N0j84j76L5M8m1L4O2n8q5n6p0n2P0
-654c18J39Q0j0M1J31P9J9k3j05p3p8j00nq9k73j64N0K2J0K7Jj5n0p4J0R5K01P8j16n3LrK8
-621e41R0J82K76J74n4p1pk8r6o5M0K0m1q1j17j58o9J2L2j7jO4N5Q1L2p7j00r1k2k3l4R8J76
-588c61J29J6q3j39k2N9O7K7m4J3K3kR2N5j6o1p2L3J52J32O1L6J8mr8k06j67J9lj07r2M5K2
-555d78r0j38m6qo2M2P5K0L7Q9N8ql9o9j02OK7L3J20J79J22K0Q6J31n3j49k0N0M2K3n3j36
-523b91n9k4J6M5J5nk9n7n8L0L0j6qJ57K91J93ll8q6j48m4J9o8r7k3Om2p0p8n5P5L5j4m0o0
-488e01N4J72J61J30J20km9l6n9k4M6N1J13n6k30k57k17%J21J19K03J63j29l59k09L5N5J9
-460e66J22J63K4J4L3L8P0M5q1n6N7K4R1R9o0j95j73j22K1Q7L4J1oP5R4R1P2L7k6n1j14j77
-428c25o6N4R8O1j7j5j8J8J32J5o2r0j66o7N1J48J12Q2L5nR0K20J26j69k02j50r7p2pJ07J64
-397a5R6r2j14pON5K3r8j18j21r8j01n2KJ54J79Q5N3L0j9lQpj2m0r4m8K6K4O0J24N2l8n6K0
-362a36N6o7j11QN8J2J2Mr8j01n9Q2J73J31K9m4o5m5O1J1lM4N1P4l8r3p9j10k9j2n2k0J0O5
-328b81P7pn8l9rO5L7J1M4l2j08%M4o5p8p4p1J06K16K26J92J45Qj04M6L8j28o8M2P6R4J21
-296D66On8j34j39q3j58k34j32j6n4l7O4R7J38J64P4p4j82q7O3N1j03j51PJ66K43J74J45R6
-267C12j01k42j61K0k3j12j11q1j0J09J71J03l5j85k15l0Kj03m8J05K44J48o0m0m5q2L6Q4
-239c50J42J33R6N1j1m6j91k16q3m9LP5Q1J01K4j3p7q8l6M2RnJ3M6J05K05J76N0n4j21j84
-208a72j61nP6l9j14O7J73K49K11o8k83k34n9rj5O0O8O8J07O4q4m0J15J39J14q9j52l8q5j26
-178b62l3l8%P0J45R8m4n0oO3R8k2j26j13k9k4k3M6Q5O9R6j6j56r8Jp1m6J13J17K6p3o7P7
-145a93J09o1k56j88k0J70K17J30lj11j10J1K5l7L2Qm6j3J22K04R8m6q1p7q1Kl7P5J61J32
-115A36N9o3j32j50j48mQ3O7O2P0K9j21j30n9jk8J9P4j1K4R8j3lP6MQ8J69K0k77k04k7Q1J45
-82f7M4nnM7J4j6o2j06k3L3K0m2o9j9PJ0K2JjN6jj06r7j1L5J6k9l5j7J0L2J38N9kK0O8N7O4
-44D0N3Mk1o8j77j95q4M4J87J47jr5j69p5K7rr0p8q9j26K6K25J43K6n1p9p4N6P9L6J6m6n0
-11d68K7k6j03l8%J01J68P0K4M0Qn5l4O5N0lj5k3J9P9Mm2%P4O7M7o6j21k8O2J8j13k13k33
22f58j62l2J46K54K57K26R8n0m7J5K8lr0j25q3j8J5oO8J40m2j14k9P1J15J54L4r3j65j76q5
53c57r6j14k3P3L9jL0J77K20P1m3q6m8J2j1q4m4O9k6j56j40j03L3J93K63J07j2m9OL0l4j1
85a15J2Om1p8j12l3J06J84K30P9j47k14n3J46N5o9j43r1j9J8Q3J23L5l7o4q0o7P1J63J03L6
116H7N3N5N6l5j38j96j45j01n9KN2R2J7m4n6k9N5J26J74J16Q5J11pj36q6L7K0l1l2l0Pp1n2
149a03O0R5n2k3O1M6j9p6m1p3o4j07r8J1N6M9M2Qnj01q4j2K6N0O6J8q3n6m1qK4k8l8N4N7R
185c80j00j02j0J27J32R2J8q7j98j81l7K3P1J75K35J33qr7LP9O2O4J4n2j59p6O9P4mp1r7q0
217c68m0J4P0k0j54j36j1J09R9N8l2n9K0Q2P0R9J04O5j0m1j06k20r6P7P4J06J07l8j38j91
247e06l2J63J23k0m2l2l6n3L1J85K05R7l6q7j4L4L8j0l0l0l3j50q9M1J05J51R0K8n5r0q3j08
279b45n2k8l1q0l9L6J8ro8n6MP3O2J35J6j47j8J55J62o8j49n2Mo1j13o2j1K8M1NJ8M5Q5J33
313b69J59J20P4rj17j16q1j11K6Q9Rn8n9N4J6k2l6q0K3J69M3j19m3L7K8J5O5J00K6j3k2j14
345b16n5%J5J22P3Rl6n1l1mP1P4j9k0P0J4N4R8R2N1j18j95k08n2k4j09k3M5J56J73R0P0J02
378B18Qj22j95j96j6L5JQ2M5j16m8Q6K9J6k9j25n0Q4O0j5j8K5M0m6p6j91j55n2O4Q4K2jo5
411f17j2J30K13J92O1K5K8k8J5K4o5j14j11j56m8O8j2OM0nK4NL4N6m5j1J61J65o1j21J01J46
443H8O1o1k6qn4j76k42o8J6p3o2QQ7K44K05R5l7j10p8L1O8K2l0j26k17q7rK5J5p9M3J93J68
476a74J2n7K2R7J28P2M3O4N7M7Pp2j63j29m7K8Q5l3j16r3k9MkL0K4Nk4Q1Q6J6Q4J36J7q6o0
511F0j25j78mJ00P9J6j0j37j65m2MM6J21Q3P5M6j11j61m8n4o0R5J45J85J30o5j95j38L2O5
541b11K0J36J49L9k5j35j39o2j51j79J9J88J07l8q1n5m1r7o1M0L3N7N9J03J77K00J44r5j69
570f8m8K2r4j46p9p6o9R5K15R9p9j55l2N4M7L0N0M9o5o0QJ31Q4j61j48O6K13K54J24L9L6q5
602B51j19j18j11n3kr0k5J99J12k7n5m8p0q6o8%L1J16R5j51j82n9Q8J79J44O0J05Q3L5L0P7
633C41J30L6j66k76k09p3N8J3k7J9P9J35O6j56k43r4O0O3r6j89j23l6M4J45J87j2j50N7J28
662b89P0K5m3r8jM7l7j2m4j7J5m8l8J24K08J47N9O8N6j4l1j01nJ61j15k90j16jq2p8RK3O7
695c81L7Q9P1p9j52q9l8j3J5J15J70J65N6q2n8q9j48o8q9m0K0J5J57K21J15L4j7l1j9n9j40
726c12j04R4J02l3qlK3k6l6M0J3q8j52j16N6J19J40Q7L2kj0J3r6k1J09J76J33O3j2K4O9J7
758B91j3j9j2j3j20k4J74R5j2K3N5L7M0o7j81j25j6l4j23j14k2O6R7n3j94m0J54Oj78j32k8
789d82L4Q8J24J04L4o5q1l5jo6m6N1r9p0Q3J19P6QL4J4n0j05PN5N1Q1J2m6l1k8O3J55O7p6
823b1j81j36L6K36J74p7j34r7o1j32j5J63K42K02M1o6jj06j49KJ04N3M4No8j11k06k00q7O8
853d78N5mnL1Q6Nj4J5K3N2l0r5m8P9J04%p4L9L6l0L0K5ol8J0O7N5q3j56p7N8J31O7MP4K1n1
890a22k4o1K6J57R6qRJ06O5j08j56j14p8r6K0P3o8j74j03Ql2r6m0O2J60J37P5N1N6J9J2L5
922a13N1L5K9N3pr7jO8K0l1J8J9j4m5j34j05K8M4O7m9j00j6J6J24J95J00q7j25qJ01N6p2p7
955e7p1p8o3M8O6K2O3M7Q7R7lj50j96j43j35k4Ll5L8q3j76l5M6M9L1k3M4J18J1l3R9J27M3
988b66mJ5J7om3q5q7m7k9no3j3N7j3j33J2J97J34M6N2J34K21J64L8l2j84l15k89k54j64M6
1019h99K50K44J84L4j08n3JO0R4o7j29n5n8l4J7RLJ91K22J12R7M1n9j17r0L3K3n3k6K3l3j6
1051a59N8N3R5N3r5j08K0J28J78J6o7l4q8pj5r9O9K00Q0p8j60n1J24J14K4l5k2m6r3p3k6m1
1083h5l4m6n7m7j01r9K8J32J20oq8q3j26n7P3P8Q9J08J34J93Q9n6j02l6N4J01p1j92j19m0
1113b46L6J06J04K5o0l8R2O4m6m6L8P9J7r7j89j68mQ7O1l9q6p8j41j06J18K57J06q9j23m3
1143d09N5P3ql6q7p9j9Q0J50J38K8j23j22M8J01oK6M0L2Q8P9K2p8r5n7j44j10K4R1J4L0J10
1175a44J63J33J4j13k19j93n9J00M6k9J7J05K02J08L4L5K9M5p0j10q4oJ06Q7j24k20j22%O6
1204b03L9m4r3MK8R8R7n6m0j5l1p1j17n3J49K50Q1r5q5o3L8O4j15q8O8J69J26ok4j8P0J41
1236B05N4n7j33p2k5n3L2J50J12Mr6j7L3j42j41l0J4Mpk4l2R4K19J34J6p4j03K7N3j16k11
1267a82j44n4R7J36R5J13L7j5KL9L0o5j6k8j27r9P7J04nl6l2P9J04R4O9RJ%l0o1j3J42n5k67
1301ak16q7P1L8r1j27p6QL6Qk6K4J06R2k0p7J2Q6rj6N8N4N8N8R9J0j16l4P6Q2P9J13J49M2
1335D63j02j10j35j03m6j03j14o9j6P6J1kO7K9l7l2R1L7p4j05K5J43J25N9l2K7Pj43j06m1
1365b10p3j26JJ41J41j2j10q0k5n2n6k1O8J00j5k8k3L2k8j41j48K2J48J20K5j46j51J2R7J52
1395c86K28J35P9J10p2j97j45m4L5J11J54Q2M4lp8n6pr6q3rkmn3o1jq3r9KN1J73J36j0j5n8
1429b22o3JJ01J43P7J7K1J19J03j4p1o1m9m0Qq9j98n7P7J10P6j4J1J14K6q1j32p1M3pj44j54
1461d20p6j4M3J17O3q4j10LO1O4L2P4K26J83J91J36n2k20k74j73J9L5J8R8R9N5j6o5j05l6
1491a28O4k3m8Lj6j9J08J15Q2P2N2J4J0j7j65k02j17K2L3j24j13M8N7N1Qm0q1M2P7J6J47J73
1523A01Q6m7r0r0o2L6jqJ12P6J5o0n1O2k1m2j8L7k1k75k74l1L6RL7K25L13J91L0j34j37q8
1555h4l9J52J64J14J40J6j17j01j2q2j78o5M7L7j1j24j32q9o3M4J26J49J21N3LK2K8l7K4M7
1585A53pj42j99o1P4K0j5J3J02J06m2j63k9K16K25N8j16j65qJ15j0j36m7Q2L5q4j02p0jJ29
1615f9J76J31k4m2J8j4rp3o3l9p1o4J3J57P9n9j10l4M8L8q5j90o3J20R2j3j21k4L1n4j21j06
1647e45L9J12l8j4J43L5r3j0N2R9P4O3K0LP9O4N0M5R7M4l6n4o4k0m5q3p5l0P1J73Rj83j26
1680a44m4K4l9j2R9J05M8j4p2j37m7j7o2K4R0R0O0J17J02JO1J52k4j55j85r5L5Mp2j54m2J31
1712a72J90J70%j07q6J2L8r2m6J08M3j40j53j01j4O1J63J27o5j71j45K3J02Q0R4J80J35m2
1740A92j68k10o0R6J24M1p3pj6r1m2k0l0n4o3K0L2j4R0R9O6N8K7m8k4Nrm1m4N2L3kp3j27q8
1775c69m9q2r7m8n7m1Q6J98J13K5M5O6k0l1n1o4RQ2J43P4O8R3q5p5O1j6p9m6j82j46m1p6R0
1808e02J43R6LK2Mk1o9r4p6k9k9M6L7p9l2P6J36J27J39K20J87J0n4p0r5r6j96j68J0J55J21
1839g8P2J07o1j69m7K6nLJ9l1Qj8j23j13p5r2k8O9L2r8k7kp4j27l1O1J19J32O5P4J18J16O5
1872a13l5m1j6m6j01r5K5J69K37J96O3k7j20k20j98n0J9m0j0Q1J43J43J05P0L8j02k24k06
1900c55j36k3KN5K9lj2L8J67K20J34r3j75o3N4m3p8p3j12j35RP1M5P0J04K9r7l6J79K08J45
1931A25P3j6p1KQ8K6p9k04l46j58R8K11K04N1n0o7m5j8n7p1r1j8P3J52J12RK6Q3L6o8j8m0
1963d8p4l7l5j33j05RR5M9k8M1J14Q4J14M0q1o7k6o4q0m6j0M8P6J21Q2l6p7j5K5K1rm4j22
1996b18j15qO9P7P3L8l6%M5J1j1l8p5o4k4L4nj42m8J19J01J00N0l4L9Jo6j29LJ21Rm4R1J76
2030A00M8j7p0j13n2l5m6L2R5N9l8m0m2J9k4n2j18p2K8K1K1O5np7joKJ21O2o5L3N1J0k5p5
2065b06p1l5j14j29L0R7J3L5P0m2J2J02J14M2q5j35P2J32J7lM3N1l3j58j60jQ2Q6N8J25O9
2096G8j6j9j9J7j9q8n4pK8j8j48r5N6J60O6o2j0J17J38N0j9m1o9o2M5J04K5o0p9l9Q8K7o6
2129Ip1J6R7O9K6Rj01j45q8K5M3k6K5pn8k7l0p5m7L2K0Q3Q3R9O7l7j1O5j5k4J00j2p7qL6N4
2165I9K2n0k5j10j63p1m0m1NR9J36J7o2oj6j26j35l3L6M8k5JM6O6R6Q2K1q9j58p4J39L18J95
2198B02Km2MJ7o5j28p4Mk4j18j82r5L5J34N1PM7k3k1K3M8j1m8p%LO0O3j8j17j78j47p6%Q4
2233e90Q4K3m8M2j6k4J50J63R6P8J33N5o7J0j0p2q6L4J00Lr1j7M8Mr2L7J19j5p3j34r0L9J28
2266g9J13n8j34n5qj9j88m3J84J47R6m0p8RP5Jn5JL9j5l6p6j88j59L6J60J72J09NM4Pj11q4
2299b28pk8l5R4J83K37L9j02j37j53k25k37j7Q9k3m1J0J31J87R6N9o4j98j61o3PO0K6K6o0
2329e35j66j20M7K02J72M4L5J44M4n3N1L6p1r6k4J3Q1P1O9K7M0j1m4l2J01K22N7p6n5n2r2
2360B9j45j37k7J64N4p1k7j6j2k3j20j61k3L9K4M2J1k7J6R3J17N3M0N5N2Jn4r2j57p8rm0r5
2393e24q6R7J05pk6m4p0j2K6M8K5K2N1N1M3L2P8M9L8J00M9J2j5p6k1l4j0J56J38J0m5q0o2
2426A8M2KJ2M8J3m8j41q5lL9K7N7J4k6P8J03L6J1j14j33j0K1R6J00o2p3Mrj1l1r9j05j21n8
2460d08N0K7q2j18M4J49J24J37J29J12J5n2n3k5j11j76j07n3J17J96O0j24j57m6QL2r2p6j
2489d81M9J28J15m1m7J4R5R3k4j49j11R3J58r1j25M9k2n9J0J5M5M8P7J28L6m7j05m8M5J50
2519bJ35l1j36r8j9N0k7p3Q6M2n8L0R8M0p2j49j78j07r6P4K29J23n4p0K4N2J7O9J82J98Rj56
2551A32j83k08j44l3K4K4o6r9%M1J16Q0L8N3K1LL5Q5O3R6J24J11N2j12k69q7J33O5K1nl4o
2583G1n7p2jop2q0mJ5K6R4L0o7o9j0j3L2J12P2n5j25o0q0j12j52j11J08K28J04l5r0%R1L4
2616b54L4L2Oj8J6J04J47J19Qr0j54j90p0L1Oo7q1O8J29J42K16J66p3k08j85m4M1np9j26l5
2647d14O2J90J94l9n7l9j08p4j4M0L5o0J9R6m3m0K7PKKM9QKP5L1M9O1M7J24O4o5q7m5o4j27
2682i2j42k4N7J00J01Q6P3K8l3p8j05r2j01j32r2n6p7l8J83L66J73r2j36j30o6LL8J80J64
2711F6j8n7J1N5p8j53j02N2M7M2N5J20J04L7j12j57kJ18J67Q0m0j7oj45k51j33J4o2m6Q0O2
2742b69n1m2M5J13J20P3n1o5l4k0N2R1K6o6m7o4p1J7L0Nj6M3K8P2M5p9r7l3R5J10k3k1N4j4
2776d4r3j66o9L8O1m8K2J34J45J02%j2N8q5j26j5m1r1n9J39J99P2j03k02k12p2J15J64O8j9
2806a40j7n1q5n2l7j2j6J34K31J77L7j30r4K9k1p8j07m7O4J06J08N1J31J87M1q0j9n8j94k37
2836a79p8J10J63J66N7j34j42o4n1M4R4P6Nln3j05r6lJ15P8q9j39m6O3J62P4p3j04j3Q6N6
2867b3q3j11o9j6J21P9n0j10o4J4J8O3J24J07N7oj33j58q4N7J28J5j13o2J7K1M6k1q9J42J51
2898c2N2J39J40kj06j14j06j13M6K11nj27n1M5L5j1K5KO3J64M4j08j53j07m2RM7Lj2O9R6k6
2930G5j58k17k12q4N9N3N3K2N8J76J27M9Q8Q1J01L9l5j34k70k22p7M9R2N4O6J37K20P7r4j17
2960E6r0n3m5o8r2j4M8O9J26J7l6N0K9K4P9M8N2k3p8j55k23q3k1j60q2J87K01J16M5N3J53
2991A30J11l0r4p1J9L4o4j9L4k6l1%J4J95K40L2o6j1n9p1pj3j31k43k49m6J53P8L2Rj05P0
3023a85K18J78J34J63J01j15j64j68j57j57q6L5J58J52J1n2n5o0p4j0K0n4N8Oj05j20m9P5
3051c02J22J01J92R3r2o7q8r7j1N2J51R8j2q0o4r6k18j07PL8R7J59J27j6n3j17j72j19M2J18
3081c14J14J11K8q8n4j01j20j4J79K33J18N1n2j65j39j18l0J19K08J83m7o0l6J5M6J4J9L5
3109A35L3k7o8j02p5L6L6l1j31j62k3J57K22Q7j02j01K5r8k04o7K1l7k7JO6Q1Q9J19M9P5L6
3140A3o0l8kP6Q0j10j93K3J60N5N1N4p9j34j62j06Q6M9j16m5Q4K13K13M8J4J6o5l3J46J22
3170C60o1k78k59l8J45O4q6l4K8Q4Q5ml5n2j22p2K1OO0J75J59J26N6J16R0p1o0p6o3l4m5l0
3202A55K9J28R0j14j33m8j05k11j88%M8mRN8K8j7J7J1Jk5J02J01nm6j8n7k4L9RN3Q0K0J9L6
3236C8Jk4j05j78r0R2J46P8J02Q4o5j13j09n8j7kL2M2j4k0N9J28J02M4J8rj97k58p4Q6J36
3267a45J40J47N3n5j07n3K4O5J30L6o7k9k4q7q9jj1j51j23r8n5N5L7o6m5J2J00J08R8J43m2
3298a00q0O3P3J11R7k9j14j02o2o6n8NK5J6J00J12L1L0k8r4K1O2M2p0j23n9o6p3p5KP6Pk8
3331c54N1J07M1Q6J49L4m3j25k26j59R0J91N2N4O3Q8Q2N0M4lm1P8K1j83k45k53o9qj4P7J01
3362b64kl4m4o8P9K63J98mp5p8n0M9p5j63lJ34J65J49L3l1o3j79j78l5N6J26J1n7MM0J57K25
3394B86N8p2m6kj05l19k49r1M9J05R8R9P2M9P9P2J3Ol0l5J12O5j9J4j4p0m7LR1J24K7j44j76
3427Co6jn1n0jN6L0p2j14OJ09M1QQ1J27R9J4m5j02k24j52M9K32K41J35N9j02r6r1o8l5r3j34
3460b07p0P3J02K5o7j12PJ44J84Q9j0J6o8j11J00K41R5n0r0n1q2k3N7N2J06O3j9mm0k6k9m7
3492B48j04j76j73p3j1k1l8K2R3L7n9N0J35J0q0K2J06J16N5q0k00j82J2J36R6L9K2N5NL6P2
3523A70n8j72j99j56n4NP1J06J1Q9K66J54p7J2J17N1n1m2l4Q9J63O3Kj36j21n0j39k27j37
3552b84j35m3P7J27J88J77R8J0O4N3m5l2j50k41o6m0n3pK9j0nK6k6j0L0O0R2J9r1j19lJ04
3584b06Oj19JQ2L3j7KP8N4r3o2J19Q9L9o8j43rQ3Q8J53J23J3p5qJ26L2l4j8jm3j31q3j47j81
3618c17k2O6k1j00k3P8J49O4k8k3o1j2J13P9p5j46r0M6Q5p9j62q8L8J58J41M4J8Q8J34P6n6
3649G4j5J00R6N9P9M3jk0o2K5Q7N3M6Q5q8k61j14l9l5j4j30j20o1j2L8K1L4J54J34J9o1j07
3681Gj3K6j5o5nPnj6L2Q3P2J47Q9m0jl0q5q7l9k4l7J4L1K9R5J8r8j82j02J7M0J2M1O0K5l3
3717c2k9p9j06Q9K24J87P5l7q3j27k30j83L3Q9N1J9M0P7k7m7M3J07N6p0j30k2O9N4m6j59k64
3748d58j57N8O2J12K11J09M9k1q9m6oO6L6j30r5M7m1n7n9j28l5P4mj08p6O0J2m4J17J99J48
3779a94J41M2j39j32om%J52J54K0l6o5j26j06k7J32J13Mk4l1k3j4O8J7j24j21l5O5M9n8m1
3810c49P5J61J21N0j0l7l6O2J35P0q2k11j18R8J79J24M2M0R0rm0M2M7n7r6q3j03k4P9M2k8
3841A74n3r4j52n8K8N1P6J44Q7j33k62j81j24j02PO4N0J13K05J34J01K3j11j04Q2J62N3l3
3869A47q2j07q9qJ3J06P4n9r9j7N7K7j2J8R3Q7L0m0l3M8k4q9r7p5L3J43J6k16j47K0J16J82
3901A6J29K2q9j73j78k6nPj7J6J66Q1q7nJ97K51Q0j03j95j64r7k9L4O7J02Q2j0j00m7R2J99
3932B16J45l8j15j15j44r1l3LK1N1P9p2j12mm0m6R2J05L2l3j5P0Q2Q9J7n1k1j9MJ7K5R%Om
3967A10m5j9N1M2L2l5%R0l1j05QN2M8k9j42m9L8j8j35r1mRJ07J42Q6L8M4Q0Q3p7j74j24l4
4000e2L9O0J62R1MJk2l9j23k29k01k3N%J16O3q1j75j25m9J08J67J73J08j16j24j34p5N0K3
4030c98j6Q6J79J21p5m0Q7Q6P8L4mj32k05l3J32Q3rjK1Q9K2j20m9M5m9r0%M9O3P9Q6J25O0
4063C04j06o6J7M0P9jo4N0L6n2M5O2m1n8n2J5J14O7j7m4n5j96j20J13R2n8j72j98q4J28J55
4094f7Lj10K3R7K4m2j38j62L6J53J53L8j11j46r3r7n3L7m3m1L9J11P6K4k8J0J23K6K9J86Q9
4125A46q7o5kn2j25r9k2k2Q5K14J61O9oj84j15j3n4o4l8O5O1k3mL1P0j4l3j6N8J44RkL0KK9
4160A34R3Q0K0kj2k0l6L7R5j08k57q5J05j9r2l8k5m7n8q4l1J4J1R0J14J00l7r8j03p2p4j36
4192e41j25r2M6K06K17Q3K7N5Q8J62K01J80O6q5j82j03j7m7m6p4j81k12k0J76J57l7n6j05
4220b59r6kP9O2j05o9O6J67J54P8K6Q7M2o9j71j04Pm8mQ6Q5J8l8r5r4j5k0l3Mj4J2J22J2K7
4254a02P3k7j02r0R6J69M8J3k4m4j32K0J21Q9o8j07J4R5P7j3Q2j8k38k38nJ26L7n9j11j00
4284d18n3M4L4k2k2oQ0J68J37ro1L5L6ML1L3m1j46k1P7j4p2n2QL1j0n3q3pP4K26K42P3Q5J39
4319D67L2j15j79j46j8P3J5j33j38j5K3qP5M5m7M2P5L3n1r3j03j02l0k8K8N0rO8J38J42k2
4350F9q8q3l2l9r7l9N3P7R4N3j22j55j15o2J0R1J52J60J15K5n3l9J7K2K8O9Rj1l5on1j58r9
4383b40P3J61J9m3J8K6j52j70R2K54R3q7j05l4M7J47J83K6r6j68k05j08N1J29P8m1j23o7K9
4412b13L3J1q8n6O3O5j08j39P0J76J97J60N8q9j26K3R5p2j16pJ5Q8P9j2k9m9OP5Q1Mr3o3j7
4445B2lnL8K5n8k3L7l2n3K0j5n9J0M9N8j0Q4J89J31MJ7J5j44j83Q3J29m4j20j81j35rL4P8
4478e1L4J5J6rJ8M1QJ4N7K1n5m6n3k2J44J70R9o7r5o7j22j15q4%J02J25Rl9kN1O3N7L3Qr3
4513A65j17j10J1N7k0j7L1K0l6q0o3P6L7o7q9N9R4R9J67J01M5R7M1LK8o4j00n6rQ4J35N6j35
4546D43j94m0j9j09l0J42J66N1k3j56q2P8M7N5O7L4k3n9q9l9j15j88n1N1M5M5O5m7n2jj9q
4578e5o1j5J04J44J32R0N0N3j2q2mL4%m7o3j36j27o9j8K2L0m2j1M4J4n2k8k5j5L2Q8P4L3M3
4612A25m5j61j41p5n0m9JJ20J17Mp2m8M2J8l2l5l1m1j03q5J12J53M7q5j53L3K23J82J5p3j17
4643b04r9JlJ08K10J07P6M3q2r9n8m9r4r6p8m8J0OM5J68J34R8o6l0J11L3j3j0n1r1pK0K1P8
4677I1J52J26o6j96p7M3J0m3NJ4l9K5k5p1j6J6r5j34j31o1R7J24L0Q6J57J62J02n1j02n7j2
4708F4r7k1R7R2m5j39n3k7m0J06J99M5%j4m0p4j31o4R0J20K3p7j38l8P8Q2J9p5j45q2Mj1j1
4741c03K0N8M6P8R3J12J96R8n4p1r6m0M0J29Q6j22j75K7R3o3o4q9r7p8qJ05O3J7L2M3L3O7
4773A76mk1om8Lj1N2J60O5k7j8p3OMj28j59k19p1R0N1kLLO0J90J81K5j15r4k1l3mJ5K3Nk3
4809C5Ok7J1J73J06r9j97k04n0J50J75N9qj48k80k27n0J70K33R7pn5J3nk1o6j07m1L3j8p5
4840d24N2J63J50J10O0j1j22p7r0j08m9O4J57P6l5M4J39O4j00o6m6l5j6l9O4R2O5L5q5j79
4870a47j19m8k7l5J8P7J54J59R9O3K7m3q8o0J7O1J3j15k16j46K4J77K16J16L2j8m0M2m2j33
4900A8k5kN0M7m2j8N2J27Pj94j99j10p7j4P7j9m8kL6O2J78J07kO1M8k8q5j13n0M1Q5M5pM7
4934E3l8j84j42l8J6l1m5l8N7lm7Kk9N0K31K79J46j0K2N0J08Q2k2l0j60j57j64j20R2J23j2
4965D1m5j25m9O2J3kp6o1KJ08J61N5k5ol8j24n0L5L9J36J67J00M3K2Q9K0o7j00j05q4p3r4
4997c1N4M6q5r2j53o7O5M6J25J98K06J47m3j94q4k9m0l3K3M7n7n1K7l6n8L2N1Q6Q7k1j43j53
5029a30p9P2J11K7p3j40j73j59K7J01J24J40Q1J29Mo5N8J03J49Kj03o1q1j3N9o6j60k00k00
5058e16J3J09Rp1NJ19J32O2p9k04j01R4Q7O5J9L6K9J4R9J71M4n7j3L2J16J55J00L9K2m4m4
5089D42lK0J1O7k1j03m4O7R2k7j39j93j08K0N6J10Q0N7K0kP4L9k6j29j88j10j07k1M8j24k5
5120a67J66M0q0J19J56J1j01n7j2o5pOk8o0p8l7J1J03J21K5r0k17k16qJ55J39Q9R8Q8j3j5
5151G6j8k5m2j09O0J43J20J14L2j22j87j79l2J30J91J90O2o8j32j29J4J55J20J1j47j90l8
5178@Rq2j17j40l5P8J73J36l5p3ko5j08n5q4j7N6p2r3k6Q4O0o9m2L6P7J7l7jJ7M5R1N3p7j91
5213d89r7N2L8O2Q3J07R2K7k1j9O5%p4o2m9j8k6LJ03J72J35Rj6N8Oj24j60k2ro9j7rk3m6k
5248c40R0R2qn6q5LJ14M8QjNN1J77R8o7q8k8j7k4O1N9n6K7N4m6r1j05LO8Nj02n5o8j09K7J42
5284b14O7R3N6o0j84l2J15P9r1r4J7L2m3n9l9K2J18J72R6p8j06J2j1p0p2m4J7N3k4o1J61J84
5316A2R7k7k2O4R3K5l2m3r5j36j05k0J01J22Ro9k3O9M4l0n3k3Q3J94J06r4j73j83q3P0R9j0
5348c3j54j49o0L1N8J8n1j12r4n9Q3J46R3J01O9Q7J31pj72j69j23j7J22J99J70J45P6p7j74
5377G8j19j55j33k7L1o2k7L8k8K7J03L0n7j0l9j7L5Q0M5n6j62q9J57J88J48K04J85R3N0j1
5407E00r0j12n8j5l1j12j6J26N3k0j5n9q1p0J15J22j9o9j20j02k0N2O2Kn0j22q0K4Pj8J13
5438a03J33k4p9j63j92l0J53J74L5k9j6o9o8J9N2Q2PK7J14n2j44n2j3j03n6Q4M3PJ52K16J20
5469B25k3j47p5l4j17l4P1P1M3J8r5j27QM7M0L9J22J05j9o4M5Q8L1J2k9K3R6J7j07j98j62
5500a30j59j45N8J90J34l0l0k7K1L3n8o8j35j35N6J14O4J15P4lJ39J12l8q2k7Kn1j18p2J38
5530e8J98j3j23j86j84p1Q3J86J50N6J9J8np2j16j27n7m1M2O2k5k5p3n8J23J57J66J44J0p2
5560A08p5L2L3q0KK8k7m9l1m8p6j34l0Q6R7J3M0k2q0l7k0M9M0L5J37J16R2P2q7j57p9oJk0
5594g7n7m8LL4J8q6j69j28N9K48J66m2n2k2L2K1l6J9M5N2J22J36M7j11q4P3mj47nK03J72K0
5626D02j21q3l9K9J06M4J5l1p3K8J69O3j12j60j38l8N2l1j45j09r4p3O9J30J13K1o0q6m6J8
5656a80J15M9k6P9J55Q6J6jk1k7p0m3L2L1P3O8K8J7oK3M0P6qp9j43j82q2j0N3J58Q5m6q3q0
5690I7j10j09p7n5j16m2J09J12J1J7Lq4qM6k4J4J75K89J42n9j47o5j7J02J74Q8L9O5m3k68
5720B59k06m9j5k0l3qj07k08l9O2J49J75Q7q9m1Q5R6O3k4j31q0K6qM9Q6M6Ll5j5K2q3o8J24
5753G3J91N6j14j84j46l4M4Q4K5m4k9p9m9Q7J47Mj96j69q1q1j23p4J1O2J17N8n8o0N2Q5J03
5784c22J62J56J31J35J16l2n6o0j76j48m5o1r5R1J16R7P4L1J03J44O1j8o0j15j90r9N3mlO2
5814D8%J1J10J10J48K0j85k18j93o7kM1Q8o1o9N2K1P2K0q9k7j7j6k5k8J02J03R4J0j45q5M2
5846a35J13J06J02J37K0p0Kl7k8k2j10m2O7O5m2j23j23j11L8M1l4O2J11Nj20m4J70L66K79
5875F43Mj78k08q7j50j41j2K9O6J1j40j85o1Q3N3k0Jm7p4P8Q7M9O0J43J23L8j7l0j08k37j71
5906c98o1N5J01O2l2L4R5K0QR2J10N4L5K6J0M0m3j89j57M9J80J01o2m5k4p0m4K0JJ00R7j08
5938E7j38k3K2j2M4J59J97Pj49j15Rj8m9N3n0k17k65n0J15O2J8O8j2JP5J04L8rn8l6l9M2K14
5971D5K09Q5QM4l4q8p4j58j34m0k3O9L1l4N1J07N8n9j62j33J6R5P1J5l9o9k4L1m4lP2M7K9
6004c5J7j04k21k7K79K85J10k5r6j59o2J07J81L2o6oRn0j92j51j0J08N5m4n0M8N0L3J27R3
6034B36n5o6J4q6j16kM8L6mnNM0J4j15j46k4J08Q9l2o3R5J47J77J24n1j16n6o3j11j00m3N8
6066f3Q0j1r1o7M2J38J24l1k2J6O1M1n7o6J3M2kN3K0j31j81r9o9p7P4L01K54O7Nq8j01M5J20
6099C40nj11q6q2j72j01qQj10j79k1M2J70K03R0NN1Q5J4n6l8q9l5P7K6l8q4p7p9p5l3L4J23
6132b11M4m9p9nJ14RlJ7o8p7n4m7n8L2K21J23j9R0Q6J3N4J9j8P0R7J18J06J3j36j71j31j64
6164f4p5L9%mJ5m1p1J2M7L8O7R7J9M3Mj29o6M2k4r7n5j7m4l6M9Q3L2K6O0L4m9O4J20J14J9
6199B52l9J07J39m9r1j19j10m7k5Nq9q4M5k0M6J52J9kM4M3p3Q3J40p3j07J13J45J7k0Kr4j21
6231A89o0Q3J57L5k9PM3J4Mj24k48j83n3Q1P8l4L7kl4J23J22M5Jp3r5p8j19j32p1j3Np2j3
6264d09J35J37j3n0P1J05J19K15J84R9O7m3j22j48j42o9j14j77j15m1J16J83K06K17J05Jo6
6291D51j00r5q7m6O0O8N0J20j1j57o8q6j65j72l8J07M9j7mO9J07J13J55P3j10j30r0p5n5l7
6321a21N6J45l6j80k46k26jJ18Q3J23J48O5k1r1r0o3j5J5k1J2P1N9O4N9M2J38K06J56L6Pk6
6352D66m2o2o2K9j3o9r1j05n9l7o1N7J27pj13p2L4M9k2pN9J6p2q3r0m6KJ4N1N7J21J08J0j69
6386h2k23j29KK2P1R2R4M5j43j41K1J29J09J04L6K3k6j08p0K2J16J46J37K5L3O5m4j92j91
6415e7k4J31J23P9O3J3q6j28j15%P5p1rR6O0j9j1K8N0m0r5j25j57o0P3P7o9j33m4J01R0R6
6447h8J81J16LL9K2m6j3pn8o0K3J04P2J1m1n9R7K03M8p6K4Kp0j02j70j26j48j81n0k0l9P7
6479c32J64R1n8O7K09J29m9p3n7m5M0P9N5L4o9j00m7l8q8k6J10J27J95J46P0J26m0k74k68
6508G8j70p4j3j6m5P6J46K03J07r8j25p8n7n8l9P9J80J35J5j27q4OM8Km9l0J7m1n4p2k9KL2
6541a33N2M1O0L9po1o3p2l4M4M5J2k2p3jJ85K46J38M5n8j57j37Jp2r3nJ41J22p7j75k15p3
6573c57N8P6K2m6k9j4l5OR9J81J45M7qk8l5j63j37k9LK3n5p3O6J25N4L4J7j4l6j16q6L5M2
6606b28LJ07L2l3j9L1J27J90J06p6j51j40J8N8N7J26P2r4j36r3kJ10P2J5k9p5j64k2J55J78
6636A95J24l3j82j18k9j0M7M2RN7L8n5k2m4j03qJ27M2j06j92j39L5N7M1M9K1M9pk8L6R8K0
6668A1j97j18k1qL3R9J27P4M5K2N4M5mM2%n1l1J2k2q4j09j02N3K23J24o1j09l0M5n0j35o0
6700a83J7J4kk1j1L5Q1R1J36J00M1N5k0j00j40p1Pk4J7Q2J41J80ok18j99r2k7jN9J16P1p5
6732E3j90k08l0J54J67N0rp1q9NP5O3L5K8j3q8K8L7Nk3j66j43k0N1N2J02R7l7q7j01n6O1K07
6765f1K13J21M0Q1L4o4j22j12J0O1Jo7l3J22M3l1j0n1QJ11L9j26j66m2P8k6j06k48l14j01
6795g18O0O0O5K8N2R6N1O0P6OP2P2K1Rn8m3N7L5QP5O4K6J2OP2Mj46m5O0L5k2j21j32n9m2k6
6831b30m8o8p5q8j2R6J13R9n9j18j22r3q2o4J03J20%l4K5R4J22J42J46O9j2J1M6k0j79j42
6861b60Q2J52J49J08K0p9j83j87q9j01o9l7qK6l7j51j52M5R5LJ0P1J24J29O3nJ3O6m2q6j3
6892c43J04J51J06k7r8lkNJ03R7j01k25j32p4mP2M5J4K9O2N5m5n9M6R9J12K4m5j5p0j12K0
6924b11J01l0j23n7J07J37L3q8r1p2k0q6j11K7J28J65J12Q5rj80q3j1o7o4jJ03j7j20%L3l7
6955d47L1J4KK3Ok5PJ08N1m4l7j16r6L5Pk5N7N8j4M4J04M7o2n8O1J01N9O1k0j4K8K1K8nj3
6990b3m8q5o1o3rj4RK7L1L1M4M6pm4j05j08q6k6N8j4j9O3R7J00J2j4p9m5L6L0L9Mn9l0pJ10
7026b09N1j27j84r3Q8J31R6J17N4q5j01m0o5j00l3K0N7J08R2M9p2m6K8k4m8L8L5K5k4PQ3J5
7058a57l2k4j34j47k3%K0J4P5J42N7o3j53o9O7J19M6PK9R8P4k4j37p6Q0J47J69J13o6j58j59
7089a65p3o3j23j2J07k8j28q3J2O1N1M4O4j4o6k0k0q2q9k0R8j5j10j10l8P4O7K0J9P7L2ko
7122e41l2p9j27p4J5j4o1L3J84J36N4M4M1K8J13J26j1j48j40p9j3P8M6Oj2m8l3MJj1L3L5m8
7155d94o0J1J25J82J40P1K0j0n2n2m2N5M6j7j7j21j18L3O8K8O0Q1J01M5K6k2j83k13j85p7
7185e71K6R1J12J2q0J9J47P6M7O1n8p5L7P9K5o9o4j6m5j12j56j10l5pj5L6Q0N5m3m0P1J49
7217c73R9op1p9k6j4J9J8K6M9O5j7q5k5L5Pn9j33j39k6J17J58J8j07j14n7K3M9op2lJ80K11
7250c38J12m5k00k14o4MK4J36J33J24P1k4q7j39j09N4R1J0l2k7m1o2o3l8Q4J42K8n6k9p8r5
7281g28l5k5pPm6J7K7j9J2%JK8J3j8JQK5j0m0J4R7J39J17N9J9m1m3j4jN7J18O3n8j88j58k4
7317f33M0J14N3r7p1M1J31J06l1j18j42j3J05R4O5M8n2j98j73j9Q8M6k5o1m5M5j4n0q4n2L0
7348h72O6Q4Q9K7l1l9K8J7n1r3q9q7k1Q1J01M8l3n9Q1J03kn8lK5M7N1ln4K1J7n6l1K4M2j1
7383f41j7R6J24O9M5k2p7r2m8k5n2n5o2L4R0J11J1p6rJ1N3K7llK8n0j08r4n5J4R5N1mM3N0
7418e41J7l4p1o9j5m0K6J5l9k9j5r4q4L4M9L7jL7J16P3j14j37j0L5MO0Q1K5j8J2%q4l6M4P4
7453f92O6j0j01j25kR0L4j01j51r3oJ7j2KJ5lLL6J5k3l5j6n8o6o2p5l6KJ7O0J18J16Q5K6K7
7488i38N3L1k9p6m5j4OkM9M2P8J13P1K5j8j01j44j2O4m0j31p8j7j9m1O9J56P8J2j3k0kN7K4
7522h12m4J3M8N0K0o3k3K8L5N6k2r7m6n5m5%Q1Q0L0M9L6q
7544f89
##PAGE=	N=2
##DATATABLE=	(X++(I..I)), XYDATA
-57990a211ml8l5M1O4R5K4j04k4j4l13m69k32rj5p1J20K32K61K75J13j03j13m0k0J1MN9Q8
-57961a428k0m7k7MJ05R7R1L7j36k11r7Q1J38O0NLj14j38N9M2r9j2O4Q3N9r5j16j15j65j07
-57931a999pK1j2mj1N4Q7lr4j32j8nn1M1J35J97P4k1N7k6j08j43p4O7p8j79k1J63K01N2K8
-57900a809J07J0m9K0LM7P0l0n4m1J12J23r2m5K5j29k66j20J24Q0j44k45rJ58J00R0J01O2
-57872a801K4N2p1j36l3L8J0j6L7j2n8j16l5R4L6L6o5k00j42J8L3m7j58k2R1L6p1j20oRP2
-57841b523M4n3N8K19L02J08j56j73j6K51L21L25J17j83j05n8k21k47q0J45J07O1O2J87O7
-57816a441j42j38j01n9j30j10j7L5J06J49K05J52P6m6j82j09j5j40j96j31n7m7pK6j1N0J37
-57789b143J33R3j2l1J45J4j91r8Jj05o6Q1J73P3O0J27k6j58j03Ol2L0L0j10j58Q1K21P2r8
-57760a991n4K8o1PJ12rq6j14j22p9m5J8O5N7J7r2np3j34p8L2J78J32n3q4r5r4J2J25J58M9
-57729b279n0oJ6j26k4Q7m9kJ32J11%L4O4N4K9mP0J20M4k7j7j0rq5j69j64j34k7N9Kj83j37
-57697b680P0J67J36j03k79o9P0O8J53N7j03q6O5K11J31M5Q5P8P1J70J22l5j51j10Pj61j65
-57670b236R0J81pj40q0K07K06N2r5k06j48k18k07q1j13j45J4J56M6m5M7J23J19Q8J31J56
-57644b105J38Mj74j35J6P0M3J26J49l5r9p3j80j61p2l7p6m5J01J54J64J6k32j31J31J49P5
-57617b219M0l5j06M1n9j45j0k0L3J36J30K03Rj90j15j1n0j08o7j95j60L7L9J51K36k8k86
-57590b749j41l6P3J74J25m8j48j16K8K6k4q6j02j6P5J39J3q7j31j11K1K30L19J53j07J4J98
-57563b314Qp3q0j58O3K92O5jRj8K9q7j77n0m6n6J3m6K0Q4R5Q8L1j46k19k17m8P8L3q2n2j0
-57531b972j00q7J11K54K06j02k28n1J20J81J8r0l6l6j21j04J50K38K4j59k02p6l6J1J15P7
-57505b895N7j5o0rk1p2k9j21k31k2J69J09M3J37K07J91O2R1J41k5%l2q6j28n3j28n6K10L35
-57476b231K64J16Lj17j71l2K1k2j03j29j28m9q3j18J9kK8l2k16j09P0K32K01P4q1k16r1l8
-57448b940q7j6O4K78J70j22j81J5K4O1O8j48j43j13j56K3K40L86K55j4k28k50j45K0M3K8
-57422b868M0L1O6l3k82l98j93K1J72L48M36L34p6k71k25L2K68J43K5n5J7L18K71qr4j11j73
-57395b265j35p6j82j62n2J56K42J26j5n8j85j99J28J09m7l9K5J8MR1K98M00P9n3J8L5j3j72
-57367a924l11k95j24O8m3j22N7K32J08j42j79j38l08l29K8L46J16n1Q1J18j9o5K2J03R4n5
-57341b732j08L8J23%k3k5k3l0n4n5j58p5j8J8km7m7R7K62L12K36o9j32K8Qj49j79p2j25p1
-57311c072k6QK28K99Lk09j2Nj55j31k3o9j39r2N0J79K08K05L19L38J45j54l46k71n1L1J07
-57284b625J59lj24L3K90J49j23m62n22k21O7K43P3j79j65r7M3J34J78K14K00J08m2L6N7l6
-57258b615K8K0R1O9M4m6m4J6Lq1j93j72q6r2O4J40M8K1m6J08J17j91l99j86J64K49J47K0
-57230b802r5R2J46o2N2J88J66%l1J7Q1L6J3n1k53j21O6P5J36J17j9M0J50J1k8m9q2k36l01
-57201b744l59j78J49L08J63n4j30m6n9k5J89K61J13J3m2j00j46j05J99J18n0j24j11K3O9
-57176b668O6r8j94j56q4K3J18R1P7K18K82J65N8j29l53m10j41K13K34Q4J4k4j7N7m8n7j55
-57149b834j86m5K4o4k9K32J58pq4j6O4o2r6l0q7mK2N2J10Ln9P8P3j27j94o4K8mJ17K65J38
-57118b628k56j98n7Q8L13K64O1J55J43j9j20k52j90k0m8n0J26J49k27l14k40l9K45K68J37
-57093b709N7M0j4K1N0l6j35qJ74Qj91j88R2J54P5n2r6J9R0M7O4M5n5j40j45q1p0RJ92K61
-57063b522J14n1rj24o6OQ6j0m6Q2J05j17l63l12l9K18L35K31k8n2j26j99j04n6m2m4K1J48
-57035b964J67K9k06j07J89K67J83R3q2k38k33J04M70L75j67m41m66k31o3l4J98K64%j59M
-57010c048J55K09K26M6j96j67J06J71J54Q6r8k24n8j2p4n8k90l52j96Q5J94J50J69N1j01
-56985c072j43k46k67j85mK11J65Kr8L7J59K0K0K10P7j51j97p3J42J76M5n1J18K55J79K53
-56959b418N2k71k51j84n5J49K69N9j06k86k85n5n2L0J49Q4j32q0O2J88K58J07j56k29m1k4
-56933c218L9J91J07j98j92m2N0K57J65j10j62o0O2J09J6j07q1J29Kj50j06M0P8oJ00K68J33
-56906b686q3O4L5j04j29J04K68P5k35k68J26L05P1k0N6pj57j79k5k9j06j77m4Q2M0k89m03
-56879c715j47J66K37L39K11q8j08j21j84n5P7K1k8J04O8l4j90m25j96J95J21J57K14K10L08
-56854b863K28l6j99j1K36J27l1M5K2K8j23j88K3n6k65m9L1j50j22l6R5K54K57Q0p3k53l50
-56827c379k28p8J21L13J70o1N8m1l4J04pQOk97k14J19K37K1o9R2K87rk23k04j89j25K7P5
-56799c520j75j84J14K57K57K25Q3j94j81J12J66o7l21k41M0J59O5r3K7K30J69K24Q7j3n8
-56774b832j0J47J26No6j38k5o8j05j70p3j8J63K99n1j75j13o4J24Q6j7j09m0j19l23r8k9
-56747c693j47j16l7J53L49K45L9j71k97j22Q4K8j40k49n1J44J12K70L71M21K51J55N3k05
-56723b553k99k21l9Q4K9q1k16j42J22J85J17k2j12j21n0n1j35q7R7M99N36K9k02k14j9J29
-56697b737j40p1k0j37k76k05p7J71K89R9o9j60l9p5n1Q7J84J26j06j65m0l8L1O5QL0L6n8
-56669c338N0J73l3j72q7m0R0N3pJ3p7j11J93L02L2j28j25k56j58J25J52J01l1J20L26K62
-56643b571P3r2k21k27j16J02J7j71J0J06N9k2j56j36P8J92O5m3j52l84k70J2K35M63L37J99
-56617b613K68J17j5k9k22k04%J87J37lk33l54m0P2p3k55k38q5m4J28J77J98J63Q1L1l3O0
-56590b822J17R5L2m1m0K00K02m0j07k3J5q7j48r7j27n7O7n9j52J31J59j22k36j34NK30J43
-56563b896K0o1k17j73j2p0K1R0K49L47K21j05k61O4J5j15K1r6k10j01J98L25R7j14K2J67
-56537b574l7k23k13j27j5J73J57rj38j78k2Q8NN3O5LK67K23j42m55j40K65J21j4k11l86k15
-56510c679K0J93K89J60L1j0J2J23P3r7k68l45k42K3K57K12O9K16J92J3N5J05j9j59j76j33
-56484c085r1j90k05j93m4J88M7r7J55K30jj03j66j25n7m5K5K21K25P7o1p3J13J29J24J93
-56458b809Q0Q5j02j24J06J62J66j6k30k55j59J90L59J97j36l14j35J04K4L1pk31j48N7K15
-56433b890J71K5oj06l54k82J46M05J88j15j63q3J2K44J99j07k05K0Q1r1Qj08l36l37j65n2
-56407c901K4J38N5J91L26Q0r1qJ10M8K1mm3R1k3j84q5p7r0o7m5J11J78J45N5j35j50p2q1
-56378c483o0J63K38J41J18O9o5j17j14M8K45K85N6n2j05j99k77j94j23j51m9J08J56R0L8
-56353c234L5J26Q9o5J1j0o4l4J23J25R1J12l8k2N9J49M2J6q1j39n3m9j16k5K03J93k5j65
-56325b746q9j62k31n4J3J20J22J19m3k94j76O6L9K2q6j56j90k9J57J82K31Q3O5J68Mk58l08
-56298c431n8J05LMm7n2N9K4p8n8o4JJ28J78J18j68l05j32Jp8O4N1l4k8J92K26K05K50J16
-56269b808l0j45P2R3j45j62n3J66l2j50J8j29k03MK05K27O9j05j9J35J71L1k18k18l1O7j19
-56242c309k01k10pP8j17j15o9J6P3J9l0J35K05P7J06J68m8j64j97j6J59J77J63J50M5j86
-56216c098j06J60J37j02j06k4L4j07j61J18P3k3LJ17K67L49K55N0j01k56k22j80k60j07R0
-56191c200K0j36j13n3J87K97R9O0O5M2R8K8j85j02Q1N0k4qJ30K09K8k96k16L5k50j93K04
-56164c143K98J67J84Q2l37l95o8J07J53p9l93m62k66J53N15L80J56R7k9p4Q6J45J7q8j97
-56139b991nJ67Rj50k05m8R9J22J34j5j86q2k6o3R1K14R6R3J46j50m07l68k12R9M36M65J5
-56112b722k38p6J49J8j05m3Nj33k11j24K7K29L58J17j0R5k0j67j51j1J68K37J17l33l32m8
-56086c204N4Jj4J5J24J87ol18m08l6K80J07r4r9M4J60J6p9L6J83K15lk75j78n3P1J68j48
-56058c254k10l5N7J03O6K6K21M08J64L9Q8K4j49l36j67j07j53j51P3K44J21PN6J64K64J31
-56032b306j65l18k40J1m0j4K2J59K09K97K19k21m02k59o7r2j99q2L1P0K44K90R7O7L5j98
-56006b852k18q8r3rj03j19j40k29n2j2j2L4N8j29j46j23j17JJ53K09K16J78L9r2j92j73J91
-55979c820L56J58J73J67oj06j17Nj6MQ3J70J29j06j49o8pj19n2R5P2l3P3Q4Mo1q6M1M2P7
-55949c013O1o0N2K25L27m6j81j20k05j14N8P8J73L5O8K16K00K12l1l15k99j26J09J57l1L5
-55923b535R0j32k88j39n7L0OJ8J06J24Q1N2j90k40k25j1L2j38o1J8J55R8j4l2k2J00K47K56
-55895b671N7k30m02k05J17m3l51j16K51J59o1j6J71K13N5m8j6m4j83o5L3N1Rl9r1j12J08
-55868c469K50L7k22k24l8K30L44J26o6j08m7J7kj65j61j3o0j3q6j22l6M3J04K49K90K20N3
-55841b869q6K0j0k11r6K8q4j32n3J11J94k3j65r7J24K44R7j66k78k39j34M2P9k1M2K67K28
-55814c188J5J54j38k54j2r8M9l0l3K05J28o4j43j07J1O8n7j83k38K7L47J83j39j10L5J23
-55788c449J25K16J55J08J95r3j80mL6L5l5N9l6j69r2K31L46R9N2m0k43k04p8r4k9J80O2N6
-55760b791K4L6J47L9l46m34k14OO4O5L6J28K29K12J30j90l20m5J88J32l1j56j83l9L8K91
-55734b984L14k5j56KJ02J38J35l2j71j24p8J24J22j5j89l04j18j90k48n9LR3K26N3r6N2K6
-55707c399o3K39J80k76l96k54p3P9l6KJ92J95L1n3M5J01L6j3J25J59J93J85L7N2O9K1j18
-55680b740k90m14l40J8L15J83PK70K86n1l01l08o7Mr9j2J19J41j1r5j16j3J40K27L40J97
-55654b610K0j74l36j94j91j27R9K17J56Q4O0N2J05l6k12j90J8J28L9k4P7k4j37J44J09k00
-55628c147j96q7%N3j59k30j14M5K64M00J48j12k39j87M9L15M01K72P9q5k18k72j71r4j42
-55603c427r8j9J72K53m8l5Nj1p2J03J24j47m0O8N4p5j17%K6L7O3n9j39J19M29L42J1l05m46
-55574c232l28k19o2K21M29L07P3oP7P1r6k18j75j09j84j42o2L8l2j7J36J40R8jJ31L02P4
-55547b786p5J00l9j33q9j40j60J36Q0PN8k8K8kr4k1Q1ok04k35o2O4J62K23P5nM7P9k3P3J95
-55516b694R9m25n98m15j00O7M6OJ3J63K62P0p4K9O8o3j73j85r9J5l5M7J93K37J41R4J97J04
-55488c010M9j0j68l07k93n3J66J85J38K06P6Mn4j33j6P1P1J39Q3J0Q9K15K77K1j61k63l01
-55461b969k29q6K18P4q7n8K10L23J24j27q9K95K48j48m15l45j97m7L4J87M17K40r3j25M6
-55436b599R2n7k25k24j2J27p6j30m7K26L16k3j08o2j0M0j72j23J40L41J52k03j79k5J7o8
-55410b892j56k2QM7J11Q0J89J41L1l9j06k80k12r8j19N8K16K28j38l35k60r7J4N3K39K26
-55384c113qk18j33JP3P9j46j90KR1O0J0K9j43pL58K95j0o6R0J77N9r1l47l45J39L63K51j5
-55355b755j88k68r4J79J89J83J94N1k08k11o1M6N4Q6k6K7P0Pk2J35P0l24l92l67q5P1J14
-55328c525P8j61j89j27K3P2K3j0MJ01J8L6j3m4J6J67K43J39R1km8m7J0L6N1RJ77L23M0r3
-55298b602n0Koj93k19l8l6j01L2J39J21L4j39k63k55j59R6O4p6p0J07K71K37J93rj77k13
-55271c310o2M5m8r2J09J66Q4Q1K53K17j00l70k59K7J70J51O6J8j75j89K4J02J01O0p9k92
-55245c302k24P4l0j41r6j54m0K20L76L27R0j14q8kn3p1j3m2o7O3J47j26j42P7O5J16Q2Q7
-55217b981N6M5J03p7l26j67R8J23n2j54r5O6J22J22O1k13j67J37L28L50J77j17l18l98k10
-55192c487J61K81J57Nj21j50k4l6m2J2M0R3J7j11j96m7jj90o9K22L11J76K9j95l02k09m3
-55165c719K30K40Q2J07M7m9M8l1j79r6J41L10J41j10k08j46k1M4J34J06j60q7J28J93j35
-55140b990k59k1K32J08j24k22j23R7K07J63j8o5j2K53K72J4j61l13k07K5J66K61K08j0l33
-55115b852m64k26M7P0L2N5m3n3J30J44o8p7O9J09pj44j36l6qP0J0k5K6o6r3L6K35L03J22
-55086b840l1j25j36o9n0m1J69K74P3r7j97l60k02J47K20P3l2o4j13N7L9J46J69M6k0j56M
-55059c116m0j56n3n0LP3l2J0Rj06k05k6J61kj16k72l23p5J53J00J02K45L25J40L8P2K7k33
-55031c347k48J31K84J99L8k55m17k30n2K22M63N75K25k12l43j89K1K32L01l4m01m03q7J93
-55007c334J95J06K0j10n3J2r6k12RJ22P6K9l0R2Q2j1P6P3n6l6J2J51Q5p4j21o8k8p4l4j10
-54977c307k66k78m5J58J50J08J41P6k33k88K1K02K36K20J56j7j06j02P5J08j38k10j36j68
-54953c643M7K26L66K34N2P9N1r4l08m10l28%K38K66n2k94j65p5J72L47K29j19j91k1R8J79
-54927c116N5r0J09K02J77K1j17o8RN0p7k37l49j97K6j6j73k14j76J5K31N4q9n1m6QJ01J76
-54899c782J83R2m7j12K1J48LN1K07l1j42J50O9k02k21N8J13N3M3K2k2L1Oq1q9L2L4p0P8J61
-54869c244J46j68k61N1K51J77lq4P5L6k74k25k3J21Q6j4k0K2J6k9m1l5r1l1R2J37qm5n0P7
-54839c359J12j1j43o9J20N8L0K0J34K8q7q1l4m2k9j00k16k11q5o0j77o1J67O5j31M0J96R8
-54811c828J41K31J43k2r4pJ41L09J52L0Q8MJ3L0n6j37k27k89k37j66P2L07L11n5j26M1p4
-54784c305j06k2M4R4J37J55L3j43j17M8P9O2Nr5k0K00J26j88j45Q2QJ18N3j72k59o8J81L59
-54756b856K29o1k33p2J80N7pM7o7j09o5j39n9J32Nk62l10l43o8L08L62J62J59L1o5q5k46
-54729c375j87L7M3o3o0k04l89p4K34R6J46K69K00J77J15k5p8o6K21J35K5O6K96K85p9l07
-54703b562m50m72k45L3L08L65R4l5q8k07l38k60j29l0J62K11J52J23K45J14j58j00rN1J36
-54678c089l4k91l47p8J61L02L08K3k41j82M3K31J56k34l26N3J97K54K11j00j08q7j47p9P8
-54653c326J01k7m3o6p2R5K78K78J44P2J01p5j49n3m1j00k03j4L26K30R2K55K00j32k02k59
-54627b590k75q9J7J9J03l9r2j37j63NR7n7r4k41k51q5PJ62K33J68o9r6r8J6K06K24J23J08
-54599b888r9j14K4J11J5J6p8l46m11j97J1K02L57J76R5L7m6R8j33k49J4J98L7j64l47j96
-54573c877N5M8LK20J51n6j30KJ10N1K3J7Mm3j9J34K98K66N9r5o8n3j38j39%J92J18j01k17
-54544c185j98N5K56J73qko6k80k85j90k4P2J0m8K7J21M7n0j32J36M23K64j59k75j49p2L7
-54517c502O9L5Kl7J15Q4o0j11j36j18j64n5K10J62l2M6Nk85l86j38J20Kn8k7pJ86J81m9j79
-54488d127J20L79J82L4J29R2P9R2p5k15j07J14M15L71K4p4r4k81k60j24m0M2P3J16R5q7l09
-54461c436l35oK31J73J95K64J56J17J54j57j59j34j92j83j93o7Q0J38J47J00L8J85P8q8j35
-54436c029j72j19K23J77n7NL1k5JJ74J47J02J14qk94k34m0j48k67m9N6o6j05j77L2J28J68
-54409c432K80L0j69k13n4Qj40pL96K91l3j87k61j24J73K0j90j6J89P4r5j23k3J43J84J09
-54383c170j09l23j95L4N3j32J01M93L04Q2o0j02j78j93p1o5O4J66Nr9j9J62L1j30j09J90
-54357c270P8j57OJ45K6k2K1J06J59K3j59p9J31L2j10j24r3q0j84k95p8K54L33P3r6M0K3k54
-54329c551j47J62K8k04j15J57K04J36J31J10J41q1j24k2noJ8l0j41j27j69p4K07K83J78J43
-54303b898L0J08j2j08J2J9jR1K03m3k21k34j36Kj25j47R2J61J95K44M1j48k42k89k03o5k8
-54276c702L6j30l05k21L0K65K71J18J14N8KJ52J63O5J60J06J86J42r0L5Q4P9j34l62l77l06
-54250c561j63M3K07K24J78K7L6Q6J16K04J83p0k05qJ27K54J44l19k92j14j58j83j84n3P2
-54225c409K09J32j48j60J4R9J82J65K08L19J63j38k86j34k8j76k97j96lN4Qj08j48O9J86
-54200c423J35M2%l6j70ML08K74M5J2mj49k52l01j33M0q3q3J35K77J65p5n3P4J02n2K9J98
-54172b974R2k34k54p6Q9P3J4p8k45j69l3K54J56j42k07k13j81o6J34K97K83J35r8o9M9J20
-54146c343Q1R9o8k50l4K6k88k31J05K95L25J65k54k81k12k51q8J15Q9K10K08J04Jj8J15P5
-54120c305j62k81L7J53l2o5j24j72l0P1J48K29J28%k20l21OJ31oj3K57M53K45j61l58k30
-54094c622P2n9k18oL05M92L69o3l79l74k08K10M57J71p9k29q2J08j9j51j44j45k30j15j3
-54069c952M7K72L53J34k28k81q5m8k5N2J86K64Q9j5J08J98J27oj09o9k2L6J18Ml36l85k36
-54042c809M7K22P4j60j84r3mK19K06L42M70L77N3j72l7J55M9j28k55l18k99j43O9J08J15
-54017c096J55O0j14K0l3j20j73l38k65M9K98L27L89K22j23k45j95n4O8K44J70j12j27j19
-53993c112k73k09j1Q2J19J87J68J60n3j69r9j34j56k0O6m3n9m9K5Jj25j16j18k71j40J29
-53967d220P4P7K18L24K57Q7R4L5m3N7j69l50l64k45n2J2m6j06Q5L82K44K0L5N8L6J25K49
-53940c126J13J4j04k68k79n1K54L16K26P9j02j40j04o9j8N6n8k0j1l6L4Q0J84K63J49j42
-53914b760k09l0M9M7Rj49n0j8j9k1P3p8l2J15M5L1M1P5j36k45j78k2M6p4k9J41J05L5J1k3
-53884c250k3J4j47k18j39n1J22L14J79j8j6q4l9P0n9k79j01L25L52L8m8K3J2L5K37L64m5
-53857b432l20m1J00n7j07J0K0j52r5l5n8j28k6r5j95j26j4J21K85L68N8j27j2R5J09J18O0
-53830b676j06k46j73m7K3jj50j28j30o2l4O1J23k2J01K78K09K28L6j73j11k09j89J48K69
-53805b981R9j53k34n5M6q0j68M0J71K89J94Q1j6N7O3j27j64r9q7l5K6K4k1n8m0no7k45k84
-53776c829m9N2R5J44J77J68k6l3J9KJ81K30L6jJ5j32k68j01j22k93k63j48l6J62j1j84n4
-53749d269P0J33J41J19J87L45M28L61j5l45k94j79j43j51K2J51K19J46j3j25l1p5JJ36m6
-53724c227k64k69P1L88K62o9p1j45j87q5J43L53M07J90Jk07j69j53k42k35k04l8L1J18O2
-53699c539j05j3L5R5K23P5j14k38r0J11qr4j00l7J06J09m0m2J16J70Q6j3O0R7L8%J14J18
-53671b880Q1J04j14l78k81K9J89J50O8R4K0j90k14Q6J54M1K8M4Pj66k82l42l08j48J05L83
-53645c720L30Q2j31l1J34k7k09m6J76K24R5L3p9j36j52j59k23k88n2J29R1J09K18K73J33
-53620c226j38k71j98j00j28J14J67J01P6Kj40L0L19J45l5K5J60J36L7K27J66j13k96k07q5
-53595c232o2Mj6j59k83j86j4J0n7n1k8p8Q2J88J06J04K58K95K86K0k61j51L0M6p1l14m01
-53568c935j48j5kK2K37L03J07L6J57J34%N6J26j8j11N6L86L93P3k9lJ5P9N9j43k01k92m01
-53540c059r7J00J4M3M0r1j34n7NJ3J75L42J25n6j40j64l20l76j34J33K66K64J40P8l6K9q7
-53513b984j82r6j40l19l15kK68R3j77q1J8o5p4J08J27J4j2J01k3j5R6K30J60j6m3m9j49j42
-53485c669K3J48K82K12M2K4N2J52Q6r6j35j57m6M1o4Q1J45J6j42m1J09N8o3j44j80k14k91
-53458c771j42J03R4p2L6J84P8K4p8o7J14R4NpO8N0R4R5k71m36k06J78M08J99J92N1j26p2
-53430c181L8K62J65o2k00k74j98k36k62j36O3K09K76K05j34k43r9J26J81O8j29k44j66PQ
-53405c956L0J01O5Jm6n8m8kJ92L24J78J69J75J27k5j96k07j53mKj64o0J59J21j8j3l9o0N2
-53376c353K36J56K7J1M9Q9r5k79k97r7J8l2o6nR7R7J1qO2J03m6j75M3K48J45Mo0j28o7J57
-53346c155J30K55L21j34k70r2J5k7p8K9K6k2q2j59M4K94J29N5n9j12j20j45j88k43j30M7
-53320c671Km6J82L70K45Oj82j78l8j05j89j83J01M00J31o3J3k0n0p7j48N4L01J73j47j83
-53294c302n6J05J81n0j81q5j28k09rK25J06n8q0j34k48j67j4J58K63K05M5j43k57L4J91K21
-53268c387L58K29k1k08j01j32j52RJ08k9j23K6J84K91J30pk03j67k9j06j38j64N7J08l2r0
-53242c589q0p3p0p1o0p0NJ86K42K09J6L4Q9k9N2K6j55m8J43O2l0j53r0M2R7K9N0J32J99J62
-53212b743q3k88%J74L3k81k54R9O2n3j23j54L1L29N36L52K8j19k32k60o4j33k68j07q1L4
-53186c565K33K15K14P6q6p2QM8J16j77l58j20J11Pj94mJ48R8J48M2j23K3N3q8n7k6m6J2J1
-53157c353Jj4N3K16L57L33J06j87n43o21j92K59L13J15n7j33j31j51j60p4J07K23O4L5Q7
-53132c347l5j45j35j09j25p9J37K32J28P9K0N4k3m8J65J34q3k79k27Q3J49o0k2N0J96K79
-53106c011J56n1J55K89k0j14j39j77n2J27J52J82K28K7k76l14j31Lq0k03j72m7O3k1l1Q9
-53080c368j4j43P8q5l28q4J22O6l8J02J73J91K01J20Q3L9pj31k63l32k12N6K83K15Mj3l5
-53053c320k14k22N4K39K79O0n0m6k3j2j39o4m5N9K11J5O5K20J64j15j75R7J17Mj80k42n1
-53026c314j7o6JM0L4nK7J11K24J61j32j32ol7l7j11j60p7L0J35J55J40N3k3q7j11p4Oo4r0
-52996c426k3nrj5mJ34J60O8J69K03o5k42k04j25M1O9j7J5O3J64K48Q3j27j95j38n6p4p2N6
-52967c324K23M38K78j44j50P7k7m3Ml7J8Q0M0k7j03m7q4l29j40R2J51Q8o8k6Q1p2j70o3j4
-52938c298r4j14k10j55o6K3K23K48K30K36J29k4n2lo1M7l6j83M3J41j0j58J2K67J54n2l9
-52911b802o3rk4p3k07j21n6j19J25J71J46J07n4k66l15j10n7o6q7Q1J97Q3M0M7qk65l07j26
-52883d138n9J6K70M76L17J15k45l59j71K38L62J04j22n3R5p0l08r0M37J16k62KM5J13N41
-52858b630M04r0j24L0j21k26m72n48j36J14J11J01O1m4k9R7J68J82N8j49l2J86K00N1k64
-52833c102l73j99j6p3K6J86J39pO1J70J40P8K13K27J17k16l27j31O9K58K7j95k30k94k11
-52808c663q4J15K11K46K88K12l6r6o4KoJ0L8n3j19j29j43k48k41j43P1J94j30j39K18J65
-52782c524l5M2R3Q2o5k32j96P5K75K21J04J5j26m5p4j73R0K78J69P8k06l42j86oP3J80J80
-52755c255r6j93j02N7q3k07P7K86R6j25j47j72p5K9K21L23J82p3j13q2n8RK9J16L6J07J00
-52728c113J09j8j39j30j52j11R6J41J26j6k63j85QO4J2o9Jp8j89j50q7N9J12J64K95J69j4
-52701c358p6L4K76J72j39k14k15k70j52r2j12r5l7J49J63Q6qJQ4o0j09j5o7Q1J13N2J46J47
-52673c515J80J18N1J5N7J94J66j22k24j14j2L6K2Q0j2M3K6j50q9j4M3J2Q2J21jj42k16M2
-52645c323J08Q7K22Oj9n7q3l8J11K51k3j44j95j32m4p8M9K08J59K8p3k80l28o1K3j38k34
-52618c998j01R8J98l0p6J23J30J45K3r9n8K6j4j10k3J71J16R9J83K36J73J24J28L9k72l87
-52592c156k23k28k22o8R7J47P1J12P9j76j59J4J9o8j41r9J7N9P9K5L7J5k1q8J8K53M32L07
-52564b868J09K0j35l44l50o5K2P3K76M05Q9l00k42p9NO9J21Q3J25J83J3j75k13m6J02o3n5
-52537c240m8q2q0qK0j97o2K59L44J82n1j79j89k27k19j59p0K09K58J78K64J32l17l76p0J22
-52511c606J5J4K09K70J5j79k36j66L5J06opK9P9P4Q8M9m0j08k46k97j00J41L07L77L43P6
-52484b764k73k52K7o7k16k61j40l1Q2J89J47J29LN4J82ql6p7j55j1R4m0j13l1N9K03J86K4
-52456c096MN9R2J48O5m4p3J18R7j83l51k37j02J6L6M8J04m8j59j41PJ19J11O5JJ0P9K41K28
-52427b786Q5q8p0j45l2j7j58k22j79k23r9J70J60jr9o9N0K2j56p2O5O0L0J67L34J73m3j16
-52399c259j3J%L4J6K7r2j19J66L08J41L5R2J38o1k20m05j90J64P4j63j09k3NK07L58L24J57
-52371b407j73m08n14k50Q0K65K28o2k31PJ51J71M9j20r5m4J31K19m3k15j26r6j85k25n4K62
-52345c685M29J25j7J81K08m8l33k70m1k1j93o3K31J72J44J30j6j19Qp5k33l23k91k4L46M09
-52319c369L05Q0N9J02Q3l7k55k34j22k54j70k2J8J60K98J74j12K9J28J09N4k4n0r6j04m7
-52293c297rK08L49K08k1k4r3l5K12J95j39k96k78k08k64k35R6J37J69J83M5o5r2m4K3j3j14
-52266c402j04l7Jm6K2K37L25Q5n0L0k7q1j00k8J01J15O4Q0j0M5n0k00j55n5l1l1k44l53j46
-52237d045L2J11L56K46q9n2l2n7j7p4j5J02K23K56K15o3j62j33n1p6j94j82p2J9J63K03M3
-52210c345L4J13Q9J03J57N3Lj5j43r3KJ32O7J06Q1rN4J74J30j55m02m68l74NJ32k9m3k67
-52182c908k41q7J82M26L55M3j80k8R5L8q6m9K09Q4n6J24J90K5l19l36j46j15q2OK38J49k3
-52155c492oj8o1J6rj2qP9K2%Q5J87K66J40j98k24J3J11P1Kk32k98k57p9Nn5j45p4J51K99
-52125c721J57j61j01J50L00J14l1QL5J03Q9J35K08J17o1k56l60l92l74k20K23L48J56l8P1
-52100c501O4k12j90j33j30M9K20K54J92K4R9K25J30j07j74n5Nk34l09j17J14K19K14O1N1
-52075c241J21j3l96l74n1Q9J55J94K07oj21j06J47K61J43n5j08j14j29Rj25o7J6q7l8j6O9
-52048c636Q1q5k21j95j02J57M58L68J23j5n6K5n4j43r9k4J00J21J53K52N5k25l74k20M5J72
-52022c339o6j60n5j32k94r9K09K76K08N4j64n0O7j3k9j23j08O8K48L43J19l9L9j3N3O5L9
-51995b896r8j35L6j64l56l19k20J8K35L19K29R4l0J5J01o5k84p8J2j53j49P6P3k42k2L44
-51969c659J57k4L6J28J26Rj13j11n2KL5M7M7m3k1J05N4k0kJ38O7j70j43MQ8J9n5m9L0Q2J09
-51938c179J32K59K68q4l47q7Q7q8qN8l8K7q9k76j75J11N8p2Opjr0Q6J86J8m4j18j54j32k3
-51908c716J9M0K4P5J19Oj9rj28j20J54K74Pj58o4q6n6j30m04k93l2R9J85L04K79R7M1rL2
-51879c469Q6M0p1j5R8J27L0n1j53l20l14M1K85K63J14j1j6j22j58J4K09J43p7j36j21pK54
-51852c337J64o8j11k5N4J50K15l8l15k28J5Oj74k71q9K12K02J31M7j73l14n7J64J57K5J26
-51826c532L63K62K2j88l01j52k0J58K50K08m4j04k8j17k62K2L02J48M9P6p7k66k60k14k73
-51801c978j28J06J63J78Q0q0k05r6m8J63L42K12J33J05j34r2J1J7R8K33J78n7o7j12k23j72
-51775c373p1j55j53O1M6KK0NJ1O8R1J58m7j71j4J68J88J24J41l0k88k72j16J25L73K94o1
-51748b876j91o1K0K7j9p7RQ3R0kn5j83r2j1n8J09N1q1k09k53m9R2J00L8j05m5k5j67n4J91
-51718c803K06Q9K4KM4l8J8n8j97j01k9J31O2J17K22K43J21j72l87k30r5k22m0O8J69M12L11
-51691c133q0j85j62M7K00J77O4k1n1m7j26k05j36mPLJ29K9j5J16J97J80M4j11p1m7j80k15
-51663c596o5j46L1J90J48J7o9J63M17M56J73J08J58j14l57k17j33j23n4L8p5j41M9P5m4R0
-51637c021J34N0L4j53n08m38q1l4J1K38K36N8Q2L27L05M9j43k45l41l31k2qn2K0M9j6M9M
-51609c747K3R4L8K4oR9J59m7k88j63j07j29k41j53J86J87J07J66J34Q6M5l6J2Q4J52K62J60
-51582b899M1k07l49j73j11j38K38L83J98P3j37k61rK95K06J19J62m6j88m2m3j2j11k15o5
-51557c291j13j31m2j63r9J58J72j06k54o6O8P6J82K33J88J22j62j85k1J03R0N1J26O7m7j23
-51531c167M1Q0j6k06j73QK55J41q9Kj30k82r7J66J44K2j1R6K43J47j51l14j78pj49j48KO9
-51503c702J4K0N2r5o6J06jL1J10M0O3J13l4o6l4j18j86j01K3J83J73K42J70j55l13j97O0
-51476c668J62J26K05K1k88j74J23J94K34L82N4l15k48l0j23j06J21K64Q4k58j57N4N9Jp6
-51451c359m4Qj5j79k08n7P0J74K29l3j76o8M0O1J54K28J60j8M4L2k4k6KR8J31N5o0P5L2j81
-51421b855k00l22m43k47O0J61J38J44K22K06N3l4N8R5MJ1j23j77j21R1K69Q7q4j66n9mk4
-51394c260mj19k15q5pl2Q2J51P5O4j49l15k23q7J08K26J87J37m5j20j17q4N6p4j89k00j08
-51367d347L3J11J02m0M8K48K85J70Pj43n1J7M9J15o9j76K8j0m8p7m4O2K31J71n4p6K9J11
-51339c318L1l6J3RO2K49P3j57jo1k43j53P9J95J42n8n3J78J37N5m8k01l24m77k57J02J98
-51312c864J39J21J23jP7K77R0O5J87m8M0ml01j92p5q3k11j16P6O4M9k3K9Q4O3lj25k39o1
-51283c862K04N7r7o2J67K36L8r4j78j24K18K81R3j02j80n0J99M5k25k91R5K39J1j8J8nl4
-51256c421J21K39K41K16J17q5k15k90m1J96k1j93j10O9P8m5j63k27Q4K77J59J%q5k44k18
-51230c560k34j60J10K40P9j08mj03k60l0q5l32k42J1L52N28K35j28l4O5J07J30R7m0j22J27
-51204c361L14j3m9J11j7o0j25j81r7J8L3j0j23j31o2n3j15q5rJ05J04q2k41j26M7J70J99
-51177c839J63J43o9l05k71M1J15O1kN5N0J13J68L0J47K38Qk78k60j03Q7J31J60K85K55L6
-51151b841j40j77l29k10R3J56K05K37K45J87p5k10k12l28k56J9m8n9J58J87j30k33k00k61
-51127d222j37N2J06J38K04K63J61P9q5j44q9P6J89K35N4k94j81O5J96J01k6j19j61j14J03
-51102c550J51M2j5p3M0K7j7J63O0j24m0O9p5p5L7J03n8k92o2%m2k6pM3l9k2J56J56Kl7k8
-51071c533N6J13N8l2m9k07k98p6J43K98J06m6o0m9P6J11j50k47K6J72LK7J0l6q0o6P4p1j06
-51042c833J41J14k87l97n4K14K08K98K82N8m5j38k01j62j77MK17K52K41K12J42j3q1j20j25
-51017c250m7l3o0O4J25R2p5k41m8R1J35J01O5j48j02k8O7J04J6l7m8jO1R1j58l05r3J91J45
-50988c326L9Qn3p7P1K69J24q9q1L5Q9Q5j9j31k2j4k2q8k74j49m6o9o3P1J14J09J38kj04p8
-50958c555J60L46K75n6k53n7J54K55P2j74j95j98k19k76k46m2N3k5j60j79L2K22K98J64r4
-50933c698k75j00N5K6R9K09K63K33N7l5R0O5p9o6j6p0k01k39k08j8J81K6qR5R7R9j6j9p8
-50904c531j1O4L0J38J30j06M7J14P6L9n6N7J30j46m60k92m2J1O4J89J86O6J63l8k40j02j11
-50877c631q3P2O2pk1k8o2m4l5j4Q1L01K49J65J70l4k73k25j52j61o0P3K02K10J1L2m3j3N5
-50848c203o6o9j43j17o1q6k6L5k5nP5N9m1P2J08Q7N7q0RP0K6qj3J5N7J44J11k8j5j12k63
-50817c436j42k7K06J77K6r1j10K0j6J12R6r6q2l6j00L0J24ok8l2lJ18P3j03j41lK70K86J44
-50788b770l9j54lQ7j8o5n1p1M1k8j11p0O0J08M2k09l60j96rp4p5J97K41J38o4j24R7J51p9
-50759c408m2Jm1P0L09J49k49k60j77j23J39L45J87j9q0q9j10o1p6k36k02q0J54J89R5J07
-50733c508J82M3p6M5J90Rj41j53j5J71K19R7k15j19J53J48m9j82l8m4n1j%PK74J07l28k52
-50705c527k4M2l7l4N7O9Q5K27K64J70m8k59l98k71r8oJ97K81P8n1j8j78k37j21L7K31K82
-50678c287J63k2o6k6N1Q7nJ3O4j04k31j48j1L52M51J43j6o4j29j70k78j46J9j07k39J6J83
-50651c507J68J91P8j07k23k75l50j78n5O9K71L80K51o5k53j14k7L6R5J54K38K11J56NJ9l1
-50625b863j99l6J64j06m44k86l0Q1J14J99K44k5k75k39MR8O5Q6o0j21jP6Pq0j39P2K66J96
-50597c232J82J22j76l48k91pK50L30O6j82r4l7P6L2K4Q5n3r2m7n8j02q7J19K49J24j07k58
-50570c512r5K56K46J37N3r2k21l14q5L22L77j1j41j01j3J09Lq1KJ0r5o6L7J06K44L39K41
-50543b345M9p3o1q9j53j04l3L3j04j30j04l40k95qJ00R7K9J1M8P7L5j12j26J05K45L1j60
-50516c377l1L6O9K08Q0rm8j30j67j25Q0J64lk00j80k19r9l5RK26L40J84L6O3j8j45j82k26
-50488c699l6o0l20j59L11P10M93o4m01m61j70q9m1J03O3p3N1K72N2k24l5K72K62N7r8k28
-50462c512j27J57K12R7N5m4k78k34M0J6j1K1j85k27r4l4N9K87K95J12N4K03K65J32j49l00
-50436c190qJ90P6j8j6p7p3MJ4J2o1o5j25j54k09o1K04J98Nk8mn8j93j5M1j83k28J47K15R
-50406c651O8R1k4k22j97p5K12L72K88J60j82j93m9jm6j36r6L5P7j76j36Q2l5j53J11K75K54
-50379c347M4j24r5K5k2j05j5Q5K8J13J41N6n0p0n8m1J5J84J08J34K01or4K0R3j0j19o2n0
-50350c021r7o4J9p1j98J8L7m2J28M11L48j8l02j86j07k57k56j12j8j24l7K67M07K99L2j44
-50324c088k04j44j30o9K4P2p3o1l1L0K18K21o3j12R4q7k10j64k03OJ60K32K05K09M9j53j32
-50297c404Q0J54P1jJ7M3J0o5j70k16j23QJK17L74K58N2k46j51J1M6J1j14k30j55j94j82j71
-50269d069k2K86J24J1P5J66J98L9j76j55n9n2lj14k1J52N6j05j2K2j18k12j34j2J29K66J70
-50242c570q8q0O6qj52N7K74J58j68k28K6K15J50j2k32j98KN1M6J69J32J9jj6j32r0J4J20
-50214c476K41M8k73j75l0LJ01j76l32%K97L53Q2o4L1Q5P9j88l41k55k52L8K29J05J26J17
-50188c627K61K82J08j0q6j32j58k13k19j4J82Q8j13j94j95O0K17M0j03j15J05M19N69L31
-50164b517j8j61m1O5j22k26q8j41j73k3m2j27m2K6J80L71K19O6k5l0p5p3lm5j81l30k23K5
-50136c754J41m4j57k2M0MM3J5o6l02k89P1K35K55K52K16j2j09J8P8J80K04Q4o2j43k27j84
-50109c535m9Q4M0k0j08j19j10P1R0o1m4n0p2k8LR3N4lK8J08r7k52q7J38L88L72j6q8P9K9
-50079c162o2l7J29K05j7k10k77l35k55j30j45m4K10N22M83J20PR7J07R6Q5Q0k9k43m15k81
-50053c501K7p2l30p0K07J32L5M4L8k8J08K27J50o7k05n2j6j04j50j5Q8J63Q1j1j08k7J68
-50026c288L4j24j73j44q7J3K8J12L67M61K00r8k07p8Kk7Nj2q2j15q6n1m5k3j9j89k29q0l9
-49997c974JJ58K17K53K35J55m8k15j73j35r8R8K80L00L5j98j76k78l83l42j88J4J79K87L59
-49972c637L9k51j43j44j57L6K83K64k5j10K26M63L56R4k10l01l16j84m8R5K50J22n7l7j41
-49947c533j00R5P1j86l41k20n0J03K90K32Q1R6J26L9J20J19l0M8J06j08j36j06j72M2J13
-49922c301j1M0N1J10J27j17k04o2k0p0p1O5Mk20j8K41J14O6N3k1j09j30j78m7O8m3Q2K55
-49894c346j2k23j75M2J28J57J75Mk9j9N0p0k11j67R9R8rJ01O9Q6Q7l1j94j50O6J08N7J71
-49866c138K14O2M9K37J04j17j32J50M1l72l62k8N4O4q2j79%R4K01J26L8j02M1O8r0p0j1Q6
-49838c054J03m5k14j98j11j79j16Q7K4j72k05L6M02L85K32J60k01l68j96k53j35J57K33J98
-49814c430n6q7J35J86K40J44Oj01j65j67r0R2K95L00l3l08l44o5j9j41m3Pl2j95l50k87j64
-49787d672M5K77M00M07O1j02j8J9jR1K21Q4k25j31K1o9qJ83P8k20k60j08mk9M5K50N6j39
-49759c748q3J77K34J70K01J36p3k70k44j28j04N0L08K70o7k41k00j35L3J48K30K05m0k00
-49735c371j93k79m18l01J18L73M01L18J11j26k95r3J91R2o2O4J11L3Q9K90J07j69k65l96
-49711c670m53O5L78P4j01N0M8J03K46Q9kp1lJ90P2j55j83M8L3k34k64j10M6R1Q6J47o1j60
-49683c701r9q0l5J11J93O3l8j05j44nJ46J31l6q0J8N1j36l25k54J3J22J38Q5k0j69j10K69
-49656c997K84J20K09J54r7m5q9j58p2l2k7p3m6L9K62L29K75K45q5l05j16Q8K28K69J78m0
-49630b502k04j92j20M7J58j1n4k03l39l65k22n9q9j11J17K26Q5J09M6r0j64n0L04L08J13
-49605c262R8j52j86J02L35K46J01o1k96j47K7j04j35O4k1j48RO0J16N3K2J8j11j65k07K1
-49579c723L17K10j27m53l98qJ30L30M55K27J36J20m4k62r0o1J05J49k45l01o5K0nl6J40J89
-49553c290j20k47L9N5L1J26N3l1q4L8l1j68j19j6N0Nk75k57K9L1l5j06J7K75K86oj42nL2
-49524c865J23K15P0j4k2MQ3L7q6qJ28J0j56k10n7K13K10k0j46J15J50nK0l6j61m8l5m7j36
-49495c674k38l6J61pj35k7J14J79Nr1j11o4l0M6K65J27k00j21J92K42P4j92k74J7J32P9k0
-49468c587o1NP1J25J7OK3k4p7k5J49L63K30k8m9j63l58m94l85j44M8K6J2Q5P1q1O7K54J48
-49439c776j70j33q1lO9J63K15k1p9J4Q8Oj13J26L65K47J99J02k5k40k46R2K84J93k3k34m38
-49412c419m77j78j3M2l1l1K03N26L71N7j35k14l12k60m1Q8P3k03k97o5J9n0m0K1J05M7m3
-49385d257mlj63J27K75p6j66K12M18J34j47k27j20P6j4O3J96J05R2k9k12k86o6J5p1J03J29
-49358c896J8n0R1Pk49r8R2P1k3Q8J41P2j1o6j38J05J52L7M1j77k74J3mjJ21K06L45L42m3
-49329c088l01j43j5j49M%j15j28k25O4K58J54r1N3R8j62j43k4l0r0J00K00K40K49kn7O0J90
-49301c093P8j45j27r9l9m0N3P8O9j87k39q5L1J47K14l9k74j29J94K87l6j25P0J27J55rj40
-49274c303j41j9Q7q1l07k39p7J20K88O6j58N2J94J63L0j59l0J6l9M7L4M8oj04L1J06J98O6
-49246c117m6j87k40j14l2J7K05K31o0m01k16O0ORJ99K10l6j51l6o0P9J92L4r6n4p3Q3N9j28
-49217c663l5q4o8J0r9j82j05J25K26K9rQ3J05R9O4l3J32Q0k52l03p5K1l6O3J48k3k47j66
-49189d195Pq9P7K93K9q4m4nQ1N6J08J47j76m27l06k12nN69O40K74J07nj63k56k10k8J73J45
-49161c499l4j30m6J94K77Q9j66k39j31j0P7K23L27O8k84j88o1r5n2P8J44J15P0J10J54J38
-49135b871P3K4m4j46k53j39l3M4j7j4J52J03L3J04O3n9j63k28k37q4O0r6k25l31r4O4J24
-49108d190K28J80NL3O8PJ7K4j21n2R2J43K53J44K6J12K7j8M3l2j74l06k03k7k0k8J10J92
-49080c467J90Q8p9j41l2L6N6q4k63j78j26r1l0n2j39P2J33l4r4L0J00RJ8P7J13J06j7l1o8
-49051c898j35K2J01J65J37K2k3j09l47l54k69j54J41J48K5J71M66L73K27J91JN2J18J10M3
-49026b776k67l91q7J16J39J78J29J11P6j86k72j51q7M8R0J4N4J32M7r6r8p2m0%N9J87Lj05
-48998c245J50J85Lp6p3P8Q9p5q7O5K44K08p9k74k49q4q7j62j27rP0J07J44J06m8j90j23J00
-48970c439J54q3j30J7J99K59J58r7k00j71n4L0q4j45o7r5N0Pk28k49q0J40L81L64J28R1J15
-48943c029O7Q7J5k18k13k49k19J8P4J11J16r8j00K2m2n9j2J58L23J60q0j19j15k24k25L2
-48917c819J92J97K93L96P3j90q4M1m0j78j64K21M86K73R8j82m50m37k69k11k49j67m3L9P7
-48892d097J73K00K21J76kk78l86j08N2l2q7r9O5J89K38L67K59M4l5j0q8n4R8K13Ml12k19
-48865c508K2N3j26j25j65q5J19J25pp5j06P1J32j8o8j44j05N4K12K28J7j56l9R2R6n0p0l5
-48837c661Q2J44L1m7m4j89k60k73nL94K50p4j44j52k66l0K39L83L51L2k56j54ll7j54J11
-48811c732M37K50j04k59k62j76L1o6k27j32J3p7j60p8N5L02J86j22r8J3J6l1k3m0k94l75
-48785d953o2K19J91K63L13K14j34k04j52nK32J98o8k07l2J90J09p5l0J80L25M1j63j37j01
-48760c848j32N0L8j32J0J14J04Q3J29J98M4k21rO2j3J09K99J73kJ49K30J17j85k65k28j67
-48734c293P2O3o3L8K27q1l42k87j93r0J27K48M9j6J41K40J2k09k30k04n4mm5M8k3q9K7P9
-48706c852J5k4PP4L47K60k0j45j59j14j16j17o9j79l61j84P6J22n2l1K49K41J16K10K27J03
-48680c376J1jQ2L9r5j39l25l26m1J35M3RO2J84K14M5n3n4j85k09j5Q2N1J12K11J55rj78j90
-48651c761j95RL7q3M5J24J19K64J93k35l39M4K73K16J0j76p4NK10L29O6j34J04K69J09nk03
-48624b779l14k71k11j86l8R7J06N5M8M8J25K36K11M0%M6J6J34J65k4k44l15k71j00l7j23
-48598c586n0J15K5j20j81j36O2K56L05K00J67J36j00k03k19k72O6K23j6k17k14JJ17K53L47
-48573c041J23q8o1P1kj64j36r8r7j10j29j22n9K4Q2J21K83K88L7l7l1o6q2j55l00k14k3O8
-48545c918M5J58K70J03k32k81j45R8L37L01L4j58k86l04N9J61J03m2J6J23N3J49K28Q3M5
-48520c000N5J25J43PNNp6j69j93j63q2R0L7k75k30q8N8J11O4N1K0O6J52O6O4J64l2j41o0
-48491c226O7J11j45k53r4j3L5J05jj05NJ06L5OR7l0j50M4N1r8J56K08J5l40l89k69M5J86
-48463c841J10J97K60J09P9J25j1j52n1j16l83l32j14M1J36K50M59K78r7l10l74m22k74l9
-48439d472J56J80K05K45J56o7j25O4L0k7L0J14J63O5o9n5j01j2O7R0P6j7N1J80J38J50J55
-48412b630m0l69l62j34O2r0k79n6J51J6p4l3L6l5Q1K51K39P8p7j05k11q1J1j09o3J90K76
-48385c357l1k43l03k5Q8q5k25l30oJ84J59P3K84K95J12M6j8l7o9o3j58j9J32m8k28j05O0
-48358c917j55l82m1K80K53K67K69J56p4q3PO1L0o2l6J44K6j45p6J91J74N2k19k82j88j93
-48332c943j48J48J14r6j12kJ00L9m2n2j36k27r1J12J85J78J50J55J40J67L3L9K18K28K5j64
-48306b982j55P6K36O1k08l61l35k43MJ70L4p7l7Q2J69J69m7p6l28m59j32K72L05J55J80J65
-48280c362Q2O6k9j44j33j06Q8K41J44np4k07j97o0j4R4J70J28j8k63k31J12K81K64J75n4
-48254c052o3R9J45m1j82k58j44j01k25k93j1Q6l7n2QJ23K46K47K67J44j98l78k18M4J29P1
-48228c644j0JJ26J88J12J21J71j34k66k45j80J53K71Oj32J3J0K2N0Q8Q7nl2n2j99j57j1L6
-48200c612O7Q5o2j1K88Q7J8K6N2K30P4k78k90k39k13K7K25K63J35M6j04j03p0L8l4k08j78
-48173c741P3K16J27r2j01l5j28j61n4PJ33L68K91L1r9mo3m3q0j27p0k3J32P6j68j83j96j76
-48145d090m0J6L1J10K52K19Pm1m7j07j22j76O3M01L31j8k32p8Q0J83j25m01k61j82J2P8J07
-48118d030J80J24J06K16N3j80j79Q0K37J95J7j35p9j7O0J54L6j65m0R2M6p2j53j23j04j81
-48092c862k42j64n9M3J35L1Q0O7m4J9K61L74K39J37M4k80j02K05J91k8j05l5mPj65k96k46
-48065c799j67L4J01j35j70J53K19J51J65P8j66l69k93j04Pq3j01k5R9L21L95J89l7j47o2
-48040c746j52m8J58J89J65pj77k02K30M62K57Q0j27k02k4P3Pj3k35m01k41j23lJ85J49J9
-48014c727%pK10K77K12J51J84j11l57k78l8J82Q3j26k36j41J10K47J27j8j35k29r3J29J72
-47989c412J44K6Q8J57K0m0j8p9q8J6J87J63r7k8j54k62k1R4L9K9J56O7k83k27j03O4K00o5
-47961c427l35j72J01P9J07K82M12M9l28k82j39j32p2M0Q8J19J35R9j13l24k84l3K17K03r3
-47936c803k65j53K4J82J39ML2J2M6J59J09q3k92k84j06P7J98R2m6j14r5q0q5J5N7J63L03
-47909c794K13M9Q1Q7LJ80R2k29k37q6j7o8j20R0J89J33k9J28R0l17j85J29R7K17J29j14j55
-47882c444k69q6K03J83r0k18RL33M14J52j7p7q0n3j0O1o2j62l39l40k61k47j12K00J68K4
-47856d120QO9K33K24l1N4M6k22k68l5J23l3R7K54N4j43m2N9Q0qJ7K80K85K8p6j04j3J01P0
-47827c013l7M9K06K03M1r7j63k06j48r4j19j75R7L40J31R3J01j98j52o9j61j89j40j7O9J40
-47801c508M26N68K71k59l12k67k66P9J94P4o1k35l11j97qp3j7J75J70K8j4o1q5J00R8p9p8
-47774c648l0l3J2Q1J15o8l06j46J47J25R3J55n4k62j92j10k01j30J55J22J10K24J52R8j7
-47749c608j08J07J70J2qJ56J98p6k39j67r0o8Qj13p5J5K1M8J3L3Q8J6j17K7R8K8o0j3LK4
-47719c677k9q7m0j0K6J13Q5J39M0j33o0O1K7j27m20l91KJ32K0N7K21K48P4j99j68j23j39
-47692d358j41o6J10K85J34p2o0J96L29O6j26j04j97k25nJ12R8j8pJ33N4J24J55J65P6pn7
-47665c406j37q1Q4J70Q8Q1J38p4j91j75j79m2J37R2J96K40J91rk07j18j05k21j0O0j06p8
-47639c662o6j13NJ99M1k5M5J0p8k8o9o9N5J09Q3J95k1l05r3J21O1M1J08j13k09n1P3Q0o1
-47610c737k28j12R9P3j94k65J59M11K69l2mJ47Q4J21J05P3R9k9j00L9J70ok54l87j55K7o2
-47583c689k26m10k50K99K68j5l0k3l9j38q4qL1J21K31K63J09j02k33j87r8K7J36K89K77K16
-47557c265J75j3j39KL9N8Q4Ml6j15k47k55j61n6r5j17j82j64R9K00L92L32J1lJ7LJ44K21
-47529c067K34m0k60m9KN2p7k64j91MJ40J63K34O6k06O6J83j07k50r5J41P9l1j74j58R2K20
-47502c293J8j28k30k74k45l1K06K64O1r6k5L9o0n0l9J9m9k34k59l4K57L5k20m2N1N9J15O7
-47474d118J90J24kp5n7J4j0j88m19l35K2L26K74K12J74k3m8Kl2R0J0J3J39J93J90J54J60
-47447c020J15o8k00k14j87j18j29l9Lm7j3J5O3J06M0J95L36J00p8j01j77l36j24R5J92J95
-47421c396q9j30J63K39J02J12P0j40k52l14k28k13j96R8K13J04Q4KL7J20O3k3k97m05k03
-47396d479l1n2j57j59P7K13J64J66K91K12M7N7J71L9k06m25j78K39J68q5j87o3J81K68P2
-47371c657J1r1j15Jn7j6K9R8J44P2r5M3J55Q8p7kO0n1j9L8j80l45k04J43K47R9J04O4o7p2
-47341c652j78n4P5L2RP1J91Q4j35j72k5O4J70P7p2p8l5rl5q2j19j56J1J90J01j06mj3k4J25
-47311c749J67J14J21J75K0k16j77m1j05j24K3R4N5R3N2L9m3q6M8N0o6p7J95J12k02l15j93
-47284d036p6l6Ql0k3N0K61K35J14q7k64l36n3K82L13P3o2m6J26L22J05l04m53l46p5R6p3
-47257d315p2J38J77m8n6R4P5K7oK60L93J17R4J62p8j64rp2m6k08l99j54K10K76L01J41k4
-47230c186j00k20k08j51PJ33J98O7jl7k7j18k64m8P3o1n9P6K09J75q0k50j63j05k41k16J03
-47203d494J58J55Q8r5N6J47J70J75J05q1q4k23j92J58K00Q2J21K47K26n7o5J2j43k17j31
-47178c682J3m1j24M0J43Jo7j2j32P3K99J12k58l78k43j94o8P5J14J50J98J67O4K4j7kO0L0
-47150c655RJ8l7P3Q0p2j02r5k1P7j82j48N4K04K88K02ml8P7K08K98J28j77k37j54j47q5K4
-47122c414J18Jp6p5j20j0J41m4k20j99j13j77l15j97P7K22K16N4K9J47k3p9J92J22J03J96
-47096c444O2J17K85J32j74k70j94l5L7L3mj50j65p8J29K97K22j18k34j19k3n4j82j74j26
-47071d230K9K78J48q7N8K56J85q1R9L39J03j34k58k25qJ50q2j99o7J3o8q8nMrj11n5J64J58
-47042c723O5O4K07K40J3j14j80j70l3m6j08r7o3LrJ03J72J0n4Q1K54K75J3l66n64m22j01
-47015d550J67J72J73J26K3K04L34R2k60k55J38K77P7l6mM9j4j21o8p0j19m8J09Q4n0L3K77
-46988c260M43J59k38l39k91k98r7P9J35R0J0Kr2kJ53K36J44J23J47J26p3k72m34m97k53J63
-46962d136J64o4q8p4j09J72L83O3l08k67o0K12K79J45j58k84J03K71J43L6R0n0k21k3o7J8
-46936c830k3q6O2K96J08j39k2J30R2J11J90J7j99l03j66PL0OJ05R9L4nn2j53k3n1j37n0M7
-46907c905J48M7j45r7o4n7mR3P2nJ1P8J53Q6P4J63qq3pr6j84N1K15Q8k9k47l05j42J41J17
-46877c841p0JM1M3J38O5j55j64q9j27r9l1J06M04M10j10k58n5O6K36J27q8p8j10K6K36K7
-46850c349k8J66R6j46k26p0J29j6k19jJ13P9O1J1n8j5N0q6k9Q9J10q9k82k84j95r5K5J09
-46822d150J34J40P0J27J96K08L02K11j3k8K4rk01l59l65j85l2J11J01l9o1j5N0K42J29j10
-46796c522k05k91k21M2K10K06L8j43k13j09J16J81K21J36L5j50j86m1l5kQ4l6k02k40J9K97
-46770d011L69K61J43N4p8j71j02J19K69J61Q3k4m11o60m09j02J9N1K02J86k4j6j78k43nK08
-46744d309L06k8j60j56P0L33J45M5Or3J02K99J05j13j95j90j13O2J01pM7J02j16j12J87J96
-46718c486J56K25O5j66j39j00k52k10j68k33L6M42L75J29m0p2M2N2j69m11j11J51L9p8J56
-46693c767K05Q9j3j59j02N1O7N2O5l2m5l9j27p7K6K00K60Q2Nlk46j62J00J30j36j89k29j6
-46665d010K01J30j96j76m3k1k1N3K1o9j8P9Pj06K5K31J85oj37j9J15P7J14N6j47k72j75K0
-46637d102J29K16K2k04k2L42K69q8k26j06j23k7J27J74O5p2j34k22r8l1k3o8j2P5K05J67
-46611c767J27Lj93j17Q9J47j55q2K74L68N3k53q9J48J74J09J42m8k97k06j94k75l6Q1j55
-46586d152j51L6J25J09j8j32o1L52M67J74l3R1Q1o9r3n3j21j59n1N1J24J61J43M0o2r5j56
-46559c452k23k20o4N1J30M9n1M2J04O8L8j56k94k12oJ60j25l5L61L06jn7j78j87j00k8R6
-46532c984K39K35J84J27J06k5j60k08j71J15L24L56K13j9k75j85j7K8q1k07o5J4p1j7N7M2
-46506c445l7o1M3K4l0J50K73o5k35l5k2j03k01j58l2J15K05J04J04K6j69j99j78PJ05J8r5
-46479c891r2j26j5J65Qj97j44n7M1J33K13K83J18j24j70P1O1j58L2k3l26j93L1M4R4J96K30
-46452c796J13M2j11l1j9k10j54OJ2pL8K22K13k28l77l4J29J2j88k92l66j81K06L60L58J38
-46426d145Q6J57L1j05k85k65p3M5P4J79K33K28K0o4J3R1J57K3j06k06m5N1o5J3J75o4n39
-46399d386m69p4J98K93L75L63K86L0p6m5q5j05j55n9O9M6J28J27qm9o7n6m4J4j00j67j0j9
-46371d045n7J3q5O9K21J63ol2L9Q0J94n5j96j20O9L8J47O9q6k4J9N1n3j39q6R8J33O3M8j02
-46341c572j38o3k9r7j35O3J95j32j40J47K01Q7N5n0j57k30j15j08k57j14K98L02K7r2j79
-46316d233j16j1J35J57J7%o1j44j17j70k22J60L36J28P8J52N1J2J10J99M6k56k86k66p3J16
-46290d258R3J16j29j69r8l8pJ00Q2L2L5J16J15K7M7P3O7N5m2j40j91k79j89J01K34r3j61
-46263d501j7m1k3K18K56K61N1LJ56J32m9k17k11n3oJ4M0o2j83k41p7K39L24K34J89J07M2
-46236c415O4l2k33l16q7OM7k5o5p8J06K0n5jO8K1p9K3J58Q3N5O7l4N0N0r9j28j85j24p7q9
-46205d304Q3K43J36j0n8j5j0L6J53K73J46j68k01k0L8R3Q6K9J30Q1n4j0K6KK5m7Q1J40j26
-46176c222k05r6j34Q9K65K2j93l04k65j34j04l7O2J87L12K68J80P5j28l61m87k65M7K62K51
-46151c915J28J16K22K26Rj59j15j00j56j7j0k08j61J63K58J9j91r6P9J05K5J32J16n7p6p8
-46125c741j33p5J04l7j6N1j7J11K12J27O4J76n3k49P6K59O2j39j92k08k50j37R9kr1j76j98
-46098d373M2K03J81J68J85J86J8j42k10o4QJ44J08n5k6o8rN9j57j17l1J22J91K53K78j16
-46072c222l41p2O0n1J9JrK3M9J19L3m9L6O9j2n5j1q5o0L4l8j76k3M9K4Q5J65K14K2k79k13
-46041c694jK83K27r1l60l49j85RK14K69K78K09l0m9n4r3n7j42j63P7J08R5Q3k8j04j16Q9
-46014c575J87O0N8P0p8j35o8J22L69L08J58j00n13m97j87O4K28K46J20n3j50j49j01l8L2
-45989c622p0j21n0R3K43J16l0j8j17k59j41M3N9N4J49J38j1l05m52l07k3J04K8J32K40J82
-45963c945J05K4R3K09Q2j58j05J55M0J67K68J22J01K25K6j48k20l40j37j1k8k25l73m16q0
-45938d569J93J01J36Q7O4J35Q7O1O1p4l2jn1j29j86k9J8N6q9k66M4K67Q8l3m6J22L67L70
-45910c248Q8k67j02K9j21MJ55K69K19K7j17k10j35p2p1j9Kl5j53q1o9j25j46L0K13J73K0
-45883c742p3Ro7QK42J38k16k65j01j42j84O3K45K56K16l6r4l5q5N6O9j6o4QM3J2J64K69J01
-45854c221j67j77l6J27rj61k3L5j96j25m9l3N1N6J15J9j86j76N4K64K51q1l2Q3K06J46q5
-45827c350p1j26q7P8J82P7Qj31k95k08j26j6K57K51O5j12j39QL1j07j39jP7M7j35k81j78
-45800d421QQ4K01K95J42oj28l59l58k1K88M25K55Pj67l13k31j17R5K75K34J69Po7K9J33Q3
-45773c458q8j94l6J19J44J18J7O0J28o5j03r6j2j25k86k97k0J08p0k5O2j2m8p1O5J45K7o3
-45745d076n6j49qJ25J10N1J0k4j47n1J01K7j33l5J09K11Q7j1K1m7J16J46K4N7K2k6o3%P4
-45716c535J27J50p6k7K83K02n5o8j03j33L6N5j02j23j79j17J31J74m0j92K4N3l8j53l09k64
-45690d279o1P3J34k6j68l9K1J44J30K8m2M0K19O9p6rl6n9k8q3j98q2J35R8N9L6Q9N3n5r1
-45660d004l6J25J74J67Pj4J1n1j84k38j30L3K22K53J08n5j39j77r4O4J14O1J82K30P3j62
-45634c460j71j83QJ13l6o1m2k5J46J94Q4J56L20J92p2k08j89j32p4j51k64k64j05j5n4qQ9
-45607d212J21M3L4P0L37M83K51M5J9m7qr1l43k49k8l8j74j81J20K29j0J50J43j18j46L6Q3
-45580c481k37l58j29J31M2j48j5R8R5L5pK12K08k73k35P8J48pMP9n5j94j71MJ20P2J1K9j09
-45551d053j34J06J42K35K76J13ko6j18j13j10o6MJ0j06j64L6R1J11J01nl6%l8o8l9k0J28
-45523c785J6l9P6J22O5j10j92p4j7k09J2J82J71J35r0k20k10O6K43J7j69oJ30J21P6R9J23
-45496c467P0M8jj41k50j44J3J7N4J17R5J52J71J01j29k65k64j11l0j83k69j35O6L30M28J08
-45470c619k77l43j36l3R0k9MJ96J19o3j04k8O0J51K06J51K84K15j45o0J33k8r3j87j69J29
-45444c576J72J7n2M9K5j9J49J20pj75l34j74J30J41j50k37j47r3OL6Q0J70J68J14K22J22
-45418c243j50L5J8r4M7K35K21O4n6k94k47j71k4J07K14K93Ol55l74k43j71RK23J90O2J98
-45392c500J59J31J21j01j52p6j33k49j71pP9M3n1q5Q8J41J1o7J15K45J30K44K81n5k55j47
-45366c261j33j53k34l04k52JJ52J46K16J21J82J94N1j27j66r7r6k11q7J30K45J93j52k12
-45342c854J7P5L0o3j05P4J56P6j24j62j60O8K80J98l9m3J11J52q8m5j11l35k70R0L90K44
-45316c438j84m06j49J0j20j1K01J74J19Q1j63k58o2j5l0K1N7L0m2j10k5N5j63k28q3mJ5K39
-45288d489M18L92K36M7r2p7l3j6j32k51j30mJ25K35N6j29j11Q4L59J56j42q9L7J91K16O0
-45262c083k9q1j82l00l59j20j01o3J9Q1L39M15J68k08j18K9Mk8r9j14K4L14J80j85j91k15
-45236c903k16M2K36K69L06J57j56l58l65k24j76j46J07K34L50L76J76K4p9j65q1Q3J62M0
-45212c307k52l58j11o3rJ22J81R1l5N8J42oj30m7K8J28Q9M5J08K49K0j92P0J79J41lj78j73
-45184c213j90k87k17j00J74K25K09K51K71J18k3k43m52k94pM4mJ11k8l40k96l5J95L21K07
-45159c603k30k16k5L9J08Q6j6k46j2K25O2j88p3R5K25M06L27R9Mj68k26r6n5r6J27K82K35
-45132b930K39P7l1p4k82l45j46J24J13j1r0r1j36j07M0K08nj75m2q7J1K48J02j30l8K7pL2
-45104c506J25J4r6k43k02p0l8m9R5K40J75K2o5k38k02JO0M1JMJ37J50J23L53J90m0L5l4j62
-45075c179k22k29k03k53j97M8K39J27j26j46O6J10Pj40q8K32K55M2L9J72K2j83j51Q6J15
-45050c557j17q3J50K7j20l3j40k19j17J1N5J66M11K80l2n7j56l08PK35K29L00M8k03l14k80
-45024c817j2P6oj91l45k19P2L35K48O8O2J19Kj67j92j26l1n9k0Q6Q2J05J12q2j37J9l7j07
-44996d162N4K60J79K12N3j79k02r7n3j56k04j82J8J94J40J47J37J22q0r1l0Q7N5M2K90M04
-44970c042K34j23l06k04j42j58p7l7O7M7J8o2j81N6R5J02J88J22j03j91k2J81J17n2o9j13
-44944c655o2Q3J2j61k57N6K90J73J07r3j68L7p6k33k20k2lj7j21j66K6J19J4q0R3J43N7r7
-44916d221P3Q8o1k10j26K46L10Q8N6P5k1Qk39m21m8K17J33Lk54k37L7K44K07K9K5P2m9q3
-44888d059J14J53J12M5o2j33l30m41j85P0j2k4M5j7kK0P6L30L18J02L8n1j36j07R1J39l0
-44861c936J28L1k17j24p9m5J67K48P1q6J3J31J44J67j9j25PK02K14j26k71k05r3n6j05m5
-44835d009P%j02r8K2R4k4o3j09n2M5O5Q0Q2r4j25M3N0j15j19L6P1J43J48K0Rl4l7o1j01J18
-44804d110L18L27K55J26k0k90j59K6q2p3m8o5j60k18k7J6N5K04L00J56r5j22nJ96J22m5n2
-44777c470k56l94k63o3N8N5j5j28j07oL76M37pl35m34j75J71K24J80K81M20L37l3k58k42
-44752c647r2N3kj50k34r7jL1J47J59%k44j62K8j30k65k36k09K5J27J34k9L5J22J10R4J40
-44725d293Q4J72M58L66j0j34k2Q7J8k34j29m6PR4J0k37k35r3q8OJ28J21M0l2J0n3QJ63J11
-44696c723Q3J21r2k84k6J73O4o1j48k42p2J37K93J47j5n6m9o3j48j35k03j24k35j22J57J96
-44670d427K20M8J9l6p5j5j35p8J47O4k06j24J62J22j73j71PR7K58J37p4k22k05p7Q5K36N3
-44643d363n3L6J09J81j01k38j28R5L75L50O7j56k00j46L5J60K2k14k84j21q5j49n1J79L30
-44618d350K51J24J25Nk5m4K9J25R3l0j27o6q3r8j52k15o1J13J15R4K30K42J0p4O8J68M0k20
-44590c713k01p4n7QJ91K89N7Q1J26J79J13q4m7N2j7k49k13r6PJ02R6o9l00j73j4k4n4N1K1
-44561d012j24O2J60K04J97q8n5J04P6On5j47q9O5q0l08k52m8J1Q5O7K9p0j18j01JJ80J16
-44533d184j79k19J59K67Q0Rj29pJ30P4jKj32q7m4N0J80J27O8j93j58K7K3o5p3j25L1R1K1
-44504d257J66J52j48l18k72j00J61K87K99J45P1R2P4J0q6m9pj46k05j91m4J63Q7l0q1r2k00
-44477d519k22K7L19K60J50J95L21N22K58k75m74j22J49J04q0j85p3K2q9n4n1j27l2j5j20
-44452d111j55M1J65j30n9K02K73J59k6j20k08j73r3j1J82L37J91j07j70J14J35M3j45k57
-44428c923k1Q3J87M2J6J54n7j44Nm4j88k19l2P2N2lm1N1K1O3J45m2l3Q0Q5J29r0k32k12j65
-44398d261o2j34k18r1J40J44M0L7M4Q1J10J29J09J56J40P5j40j54m1L6N6J78O3k45m85m27
-44372d720J50M95J50p8j34N6J75J13K3J27J35K0ql8n7j5N3N7j3m6n4K9j6j00mJn7j17k13
-44343d086k98k21r0j69j50K7L31M58K16j02k33j61j5O2o5o7J43J6k0O5L1O0M8j19j89q6J00
-44316d514J62M3j53k67p0J45J98K40J34N8J3M8N2m8p0J2J07J14m7r8N9M7J9lJ18J69N6m3
-44288c519r4p9N0K20J49l4j03k64k31q3j10j42j32o4q8j31J05Q2J03J41oM9Q6M9J97L06K88
-44261c255K72J07L9o6k36l51m06l25l32l94k27L9O0M1Q3J16K13K84K32K15J91R7O9J25O6
-44236c343n4q7N1R3nj59l52k73q5N9J30N8N4J8j00o5J8k5k9J23J01Q3J76J83J94R6L7m3j37
-44207c283k02j06R7Rk24l07j51J5K11J62p9l58k70j7J01m7M9Lq2K31L83O4k91j35M7Ok7j12
-44179d313rNJ3J67J03mK1J95K02L1j07j09k2Lj73k01N3J47J60R4r0k39k13JQ1J94L3j00j0
-44150d087R9J6j13J11K91J61K3k06k81j91OJ84J14m4o4O8J31O2J12J12K15K78Q6O8Q3J4q6
-44123b838k84m45k71q2q4n3P0J40j25j19J62J93J56R4m7o9R4J08J6q2j69k22p8kj00r5R4
-44096d038J94J32J37M8j01j41j43p8PK3k23j64m9p5RJ27K61K74l0j25N0o3k14L0L45J83j74
-44069c798k29J45J66n9L9Q9j09j85R6J6j93j50q9j98q1O7MJ58K40K45N8j8K02J42k55o48
-44043d345n29K1J29k1j0Kn2q8O9K93J21l9J9J71oq5j10k14m0J00J00J17J06P9K88K52r5j65
-44015c932j27r5j07j08m6K9M7K3J00K3k35k67q8J43K00J43P6j9k8N6P2o1k39k60r4M7Q9K17
-43987d441M33K41j12j6J81K88J80j32k53j24K4Q4Ro7q3j7j82l03k97k12j3K16J73K7J30L73
-43961c893J75k05l51j69R6J22J40J4j39O2K06k2q3Qo4j49n3J90J58K0KP7M7n7j35k48k15
-43934d466r5k2K2P7q1k50j84j10K5J29Q2Q8K00K60J14J34J60o3n7R8M1j2j01k4J28Pk87l55
-43906d542j04K02J65J11J01J02K6k8j0n5m3N1m5j57k36p9J46L26J95j90j09L2K8N4O6r2k14
-43879d299k40k31RL44K79J34J42J2K2Q4J70J40J01J13j37k00j10k84l09j14l0J01K37L8J53
-43854c875N27L48l5k44k67k48j90j21j0J5J62L49J97p5j67j35j34j53j63j6M0Q2J18q5j4
-43829d094J25Q1Q9N2o6k02j80p1P3J61Jm4k00MJ80M4J30K13L1k37j33k0l7o7mj41l15k13
-43801d840l9J16K76L23P7N1J07Qm1J9n8p3M5p5j72j48J16J69j11l00l13p5J59J96K12K40
-43775d131K42J00q0J9j22l0J86K9p0j33KK8p4m7m5o7%P9N0n3j35j62r8K8lJ2N5m1L0R2J62
-43744d177L50L26N9j33k91j86P5J04Q7n2n8K20K57M3j51j60m9N5rk98l71K5J86kl3n8j62
-43717d403l2K55L87K23j16j71K1J40K5j49l0N8j82j81J20L16K47r5l28k36NJ16J19jK3q3
-43691c952j25JrJ25L24R2l02l53m15k22J57J68o3j05M8K3j37r8K2J42J65K23K94J79J31L7
-43665c650j38l16j73J40J14L1k18l08l0J25J65J20K6l6o0KQ7ML5PN8k4j84j43m4k9k5P0J67
-43636d227Q6p5k5k6q5j17O8J77K4J05K64K67J42p2o9J03R0L5Q3r8k93l72k38r8l5J42K18
-43609d026J66J46M0j65j54o6j60k7K04k7n5L62M55K02k9j24m22m69j76J32K17Q5j13K2p8
-43584d060k02p6M1K26K18Q0M0J4p8n5L1m2j64l17m42j21K07K35K13J43J7j4or4j73l6M7k4
-43556d392j33j02J20J89j19k43k24p7k8o3K39K78J47O2j25j72R9K98K20J59J10o8k38j64
-43532d227j7J55J61p6k10j49l9Mj6K8Q0P7J39J46K5j9j57%J41j52l03j30J32k9jO2r7q1J18
-43503d435J11N4J04m7j96p5L7l1J14K51M3j90j58k04l05j11MK7O5J27J31J59L27R3j17j32
-43477d354j06p5j4m9m9J44K92J86q4j29j32j98J06K58K6QJ12K31P1o6r5j30R7J73J13ko5
-43450c731r3L3M0P7k8k55l42k67o1OJ11J68L9o2n7o5q9L6K36K14Q3J8j90k38o2R4J30O0J28
-43421d067J30M2P7n1k06k58J2L05K58J55p7k38k02j40OP2m9k43j97J07J64J03K05K10J20
-43396c762k4j14j14o7J08J30n0mQ6j56m21l26rJ24J01J18M5R9Pk4R8PQ5K03K08J22jk0q4
-43367c635j00QK8R7K21j71k80n7j73k60k07j34L3N0K8N1Q7J42J55M5J14K04J6k05j56j38
-43341d237k24mJ47JQ7K42J42j3m8q9j53o8J14K1l3J21j45k98q7K54J49j45k15P3M33L68J29
-43314c478m6k50k55j66j7QnP5K40J51k24m12j12J86J76j47k23J23K64O3L3J5j36k41j20L7
-43288d461J2m9l1r7j90j84n5J46K48q9j42N6J13P7j13lM5o2rJ23L4O3N4n6j12r4k8RJ46k6
-43258d675l17j94j87l14j80J84N00M97J11j28J6J16jj53r6J34K12J71J09Mj60l14k27M9K03
-43233d640J58O0J11N1n2j29j09OJ14K6j80l52k66k3k4r5L7P8J74J98K17K80K45J79J15k77
-43207d098l80j07p6j18j10O3K08J53j72k19j6n6o7N4J7J98J96Q8J4r7k3Q1O3j22r0J02K2
-43180d492n9j9P8J54P3J82L73J99j02j66j52k20k89j69j3j54oJ95J86k6k02j28k2OJ1L7J10
-43153d615K7j48l42k93N7L82L08J25Q0k3j35j29j05r9j11j41j16j1m5nK58K04q8j10k50k13
-43127e538O4J47k2p4n6r8j20q3jN2K23J71N3N7P1Rn6p9j34j6K13L64L24K42K89O4j73k32
-43099d339L4P1j20jK1k1N1J18K50J50j63l45l06o9j8jJ43N1o5j49k64j68r2n7n7j04J1K85
-43071e154L61J38q3j51j57n9Ln5p0J41J93J06jj51j12J57J49m3j59k05k34r4J90L15K25J45
-43045d605j5p2J3R9R1K9J35K33n6l07l89k80r4K59L61K12J2j26L8K99J72m0P2N8j55l51k83
-43018d690l2J59J30j79k53p4r4k41m23m43j72Q4K46L62M30J61n6p2L3J11NK9o0j23K43L33
-42992d586j1r2J09Q5m0MO4N9O6k9k04j48j49l7K6q7l3oj40j76k14k01l1R7J04K0K1J02L4
-42963e393j4j61j78j08k49j60J2j08k2Q0rJ63K23J55nJ8J17J23L0k02j80Q0R8KN2Q7Jl4j21
-42934e703j42n6N7J4j84k82j75J8O8l4k8N6N3P4J77m2k38k97j86q0j15k49JJ2k31j71j60
-42907g843m09m06k84q8J4j01k98l50m67n38m17k00k84o45r77j055j310j493j702q82K527
-42886a7208J0216J3168N330l98j869j892j604j433j339r20n05m45m63l67k30j31k56l54k32
-42867i32N3Q1j18m21m01l53k13l5l1p3n2j39L3L7j95o7j3j06k42k00q0j24l57k83O3K25J51
-42840c792O4Q7J92K11M1p4j05m1p0j89k75k58K03L60j31k79j54K5K91M11K98p0k49k66j20
-42815c890n3j99j13m9j48MQ1P8N9N8J91R8N8L7j62k45j34Jn5l18k78k16j81q1R7O4M6J09
-42787e141J44J51J38O2o1j96j84j97j57oJ78J55p5j25L6O6L2m5j19l00l88j55M2k05l16R8
-42761f568K64k1K6J96kk11j74RpJ4M9j66k73j09R4O4q6j71j62k40l11m17l47l30l69l08l59
-42734i915n03m11n17o39n83m03o21j141j627j812j500J81N027J2587J0861K157j537k136
-42716G468j914j597j100o55m30o47n74n32n09n83l87j29j34l55l76n23l96k92j57K4M6k94
-42694d046o84o68l67l46l00m74n65o06n12n51o81r24j211j380j346j420l75L546J1379J1532
-42674A0001L113j075j712j423j344j113j030r00o43l14k76m59o20n95l73j69j01j14j28q4
-42654F41j97l06k82l1N7j26k53p5L9j49j89J6L3o7j71r9k7M9J81J61Q7j9k23j81j07m2j51
-42627a431k10j7O0j2L9J66J15O6M8l5o4r5j22o5j15J0kj79l41l81k68k29j10O5K83L13o6
-42600b577k18n9n1j07p6N0rO2K40K48K00J25n3k27k57qJ13J15J65Q4n0j22k56m05l14j17
-42574c504r9L9J70R8j7j38j63J29N29L72Kj3R7J53J80k17m18j75k9M5Q0j2n7j91k18j76m5
-42547c578J91J69j5m2M1o0k7J22K58K16o1R3K22J93K2j77k8Q3o8k4j7j01j54j21n7m1j44
-42520c105j66k07j15p9J46K92Kj92j97j72r0R9K25J64J42J28Q6J21K1n4l6K8P4J33K30J03
-42494b419m5k78k37M0L8m0o5l7n5j62j50p0N9J40K06J45k7k10j79LN7J0N7k4j49j24O6j2
-42466c462j78j30k03j54J00K25J39J11j6k46k31Q0J65Q2P7N0J40J68J4j5j39k31k70l04j69
-42441d397J15J71P2K04K24J26o7k25n8N2O5J7j58k08j12O1K14J67J81J4l7q8k32J1J74J71
-42415c543P3O7K73K29J5M3R4J10N6J7J7j11j25j4j15l46m61k52q2j59j65J10K83P4j35j96
-42389d243j69j6K65J66K7n7m6K3J53K05J15j14k17QNN2J23J20Q8k0R0J8l1oK3l0j42k35l28
-42360d173j27J03K73K49J38l0p8l3J08K61K44ok09k56M0J87l9L3K43J90J1j17k7Q2j13k89
-42334c335l75l03j75m8J08J53J68J56K7o2j9J63L17K08j6j14j0K22J00k43k98k66m3P1J43
-42309c471J77J15q2k13k49J09K58J57Q2j50k54m2m6k38p7J52O7j99k62j33k9J19K44K73J94
-42284c498J3r4o2L8O8M9K8KJ20P4j49k55pR0j36j47j3J96K03k1o5j07j23M5J25J25N6j05
-42256c550m8j88k17O2K4p0L2O8r0m33k47L6J26L32K90J40j61j47M1O3O8j13k27k52m9K86
-42230d224K69l1k94l01J03L64K47J31l8l15l87k89j33K35M20M32N16L82R1k72m36m14j14
-42207d058J75J07j31p3O3J3OK6j30j10M2J61J00J39J67J24L4m1j89k23j48j76j95k79j22
-42182d718J72J64L4q8j56j21k5J37Q6r3l9K00Q4m2J33P1J1K10L18J10j93l17l13l1J92K85
-42156c929L10J7j43K1O2J9p4j65M1j06k06O9L0o6m7m8m0J08J81J14j01k53k26q9l0R6Q8O0
-42128d307J61J64k0l01l39k75r6K5J13Q3J44K81K14J5O4Q1R3K65J28p8m9k3j19j48n7N3j6
-42101c944J6Q3M8j00j27k58l82k76p3j00l0O1n4N0J59Mm7n9o1LP8Q2QJ1R4J30l1k25k23j33
-42071e296j81j43r7n2r7l16l12q7p4L5Q8R2J38On7J48J28j94k88j66j06j94k54m65n52o20
-42045h916m92k28L1j17l50l78k94n27q44r86j176j557j705j742J01O919J4736R705Q81j866
-42025A1195k235j718j233r58j008n35k06k48m85m25m45l26l71l94l73j84j10l21m58j87J1
-42004a014j4k20l21k41lJ74K09M2Q4o5k50j37j20j60o3j49j73L0R9J54j6l16l06j51r5j17
-41978c139N3J99Q6K1K02M52K90p2k50j77m8l7j55k20j33K8J46J78Kk56r9J59J23rj1j50k34
-41951c051N2J96N9Km5k10j40j6J32k2l38k89j31j61p7J59L19L21J66r6j49O3O9j34j47m6
-41925c514oP9K97L21j6j18j26lK4P7P1N6J12J79o5l31n5k0l70l00p1j27p6M5O1P8J74K99
-41897c325J74j26k70j79q2j40j57J6J78K44J39N5J04J95J5r1j68k28j13r1j3J93J09j22r0
-41872c773O9J09L5L4m9m6J97R0k10l12l0K29J39L2ON7J23M1P5j5j27k17k72r1P1K01J47J19
-41844c368J03L6K7j73j82j1j4k35n9K49J26pK16L17P5j57j69J5qk04j40J80K12k2m8O5j68
-41817c344l01k47KR8lr1p0K1K07K93J98p2n7K01P8p9p8q2JP7K39J03k39m06k15j40q7K04
-41789c789J59j67j50K56L86L30J73k17m08l11p8N5O5J41K95K04mr0j22j16J7K79M14J59n2
-41764b571j66l10j65L4J9m7n3L9L1j23j8J32k8j76k15n5K35K56J39m2j80n6K02J95j13o2
-41738c098K38J81K7N6J01p9k84j87j15k04kK83R5k43j70m3j14k1q2p3N5k8j27q5Q5K57K06
-41711c371r1k23q2J7Q1MJ67J50o4j87q1J16R8Qj35j63m2j52j45N7k6Kj45k20m4P6J36k6k4
-41682d309J47J70n3j35J35L43L45J76N9j2n1j58QOp9o8j42j35r9r0L0NL5P0J04R2L4K2lK30
-41652c323K26k1n6ML3r8n3J56J32p3j73o4j1L5Q4KP3o5j25k53k42r9p5K22M32K65j37j48
-41624c352O5O6m6MJ21J22j5j51k33k21q5K8P8J18J41l8k21j55q0P6J65Q0KL7Q0J78J82p6
-41596c130j27J65K58R6l0l5l2J14J04j40m52m43k00k4L5K2J58K47J54R0m5j53j50k39q8j8
-41570c863p3j3r2p6M3J08L8J4J50J29j12k16m0J41K26P4j19j39j14l3K90K83J02k2nK4n6
-41543c351l28k23P1L49K89q8j55l8k0J15l2j29P2K26R4j31l02j91Jk64l58j04J92K74J52
-41518c879j30l5K11K62J71N9j64k42q6O5K0J00J94J7o6J68K45r0l62l01k54j46kM5L0J90
-41492c980K35M6o1k25q8q4k75j59N1J41J32M2j23j44J20J78Q9Q8J53J61J46kj03q4o2k9J39
-41465c698J52n6j83l11j42K60K81K62K9j50m5p2j07k41k52j41J50L58K25o0r7J0PQ9J01n
-41439c636RJ08L4k03k42k39j92n1N6J48lj23p2J0K06J82J29O5N2R2j6q1L5R0O6J79j4k78
-41411c689k28L3K04M4o1J3m3k9N6N7J81J31j31j34j03j32j50j17m2O1J57K38L09K51J31%
-41385b993r5j56k21k58k46j87M4L54K18j07r9l2j24j16LM3j29k34o0J11K42J84Q0l4L1N6
-41359c725r2q0K1l6m3n7j29k04j8J17J51J91J89J54j7k1Q9O8k3J29J93j7j04j06k03j66k17
-41332c956l44j75J19J40j4R5K08J78O7k06j73J76J77j21K1q9l01j69K8J71J14n6N0L56L23
-41307c381m1r9J5j0p4j96j51Q9K00o8k75k60o9J18J53J42Q2n8q2q6q8J43K35P0k3p3p8R0
-41279c775k7j12j6r8l15k33M6J37J46P7m1q7k43j53P3J40J08J6q1j11q9n8p7j50j66l1M0
-41252e080J54K17M0M7J63J54M9k4L8K4J23R6J29J48J39J08J18q8l43k04L9R1Pj44p8m8q5
-41225d210L3r0j23J23Q8J03J03N4P5R9K99J81j49j84k21j02K47K07o4j44j58l37p6J75J65
-41200c906J81P6m4k13p5J36J68J80p0jJ46J2j79k73k97M2L15K3j58o3k8k64l64j72J82L96
-41174d250K37J42J09J31J86Pk13j15n2j18r0k2NJ61J97K0k13j92J03K85K59N2k5jn5k70l02
-41147d024K5K80L09J37p7j69o6J14P7N8J37N1j41l30k94P1K74L8k61l6K88K92J74o0m37n14
-41121d084j64K1J67J17N5J6j08l6J22j40l63j68J91L27Q7k62l20J0L06K35M9J57J17L2Mj52
-41095c784j90j26O4Q4k04l17mJ66J22J08Pj83j35j6n7P7K27K53K26J72J92K21R3j28j47r8
-41069c377j89l12k75r1j5OJ18Q6K2J03q8j71j10j0K20M4j16n1R0K07J73J15k0l36l81l6J01
-41042d293K7j7J43K62j5j87q7J84J80Kk5j06P1J60M8k54m01j83J25K19J60K54K37K4o5L2
-41016c505O1N7J26o8l39k80j95j95m9L0J31m7k16k2J1qj9J8K07L97J48j83j18J50K58K27
-40990c423m7k93k69j41j61l56j67L25L93K91K50P0n2j31l13l36l30j96j8O7qN3J35Pj72j60
-40964d982P6K99K59J30j39l34k09r3J98K33N5m0j5K00J79j11PJ22l2J07J92K39%j59j09j32
-40938d059j93j56J33j7j64k2Q4K08r9l17L9R0j57j50J40J92j1pK30J85j13k35r3J25J60Q7
-40912d120%j02J8K53K32N2o9k08p8O5K28K19k4o0k24l08j93r6J21K67qk24j62n4p8L0J70
-40885d353K82Q3r6j15j39j31j70K5R2L9Q1J77P6n0J5%k9n9r2PO9J35J62N0N8J2m0m0J05P0
-40855c776j88p5Q1q6p7J15Q7j1j00p9L1J38L2j03j21m06m17J15L48L21N9j09j32j58k70k59
-40829e040Q0K85L47L10K13K66N3j98j76K3M3J1J10L2j15q7j34j56k51k24p9pK21K57N5J15
-40803d046K09Q1K8rm5RM0p1k3j49k69k14j16j63r8P0M4J00L79L07m6k71m10k18J35L58K83
-40776d105Pk8%j03j82r9Q0J23P0J55J28j06r7j29l37l28j05j20j15M4Q8ro8L8L02K44J19
-40749d533K3R1K14K45J36j7J9j27k37l24j72J60J56P9J16j7j53k02j60j7L5m0J0J51J73P9
-40723d312J24J5J9J15q4l6R8P5p6k26k25q7j7K5j1j76j34P8K70K64K44P0j5O6k16l44o7J17
-40695d446J50R7qo2q9j47r8R0J61J23J59k24m57k63j17L6K70L31J62M5O9Q4rk38k48k32j62
-40668e023p2j37J9K11J99J63J31l4j38L5J46J1j52j83K0J09P8J09O7P1l0k34m02m8J71J95
-40642d718J74q2k45j45m3M0J42K00J48O1p4K0k2k21l96l36J0J41J05L0K9N7K03K67J77L0
-40616d448j1J0N7K08O9j56k68j01J11O7o8j38j89j45k54k01L5P9P1q1j75j37j81k52k56j30
-40590f484j08l1J5r5P1K81J09k7j49k91j92j00j80j20l18n68n57k78j33j46k50m30n01m43
-40566a0925n97o85q58j246j361q33J091O620J1123O151M94j114j535j464j243r05o88m78
-40548A547k96k88m10o11o07m15l81m00j45K25L00K61N7k01k92n2O7k61n58m36j03J70J75
-40525b654J13m3k2N2j96k64p9J18Q1j99j96k9j10j25J0J69J08O0j26j65O1J46j0j57l8J09
-40499c386Q0k28j88J61L45L19j6r5O2j60k43JL1j10o1K31L95K00j06j63j45o0R0J47K23K6
-40473b650j92k21k96j37loj47k7J37J19R9O5K1j4q9k47k76m6J20K0m8k4O3J36Q1Q4L9j0Q4
-40444c365J14j3j35pQ1Q2l1Rn3r6l1J81J57j79k24j16r3P9K90J20j30j17P7K65j5l29m24
-40417c903j29K72K41j4j32j54k52j82L2J55J57J09n1j2J34J4j28j68j56j63l33k82L01M74
-40393d170L91K74N9jL5K1o0j3L6q4k63j17J54J07m6j2Q9k3k89k86j39l7N0J73L05J34j83
-40366c895q7n8j15M4J19J65J42n7k19k66k6K71L47J33o7k98l33j07J68K97J45m4JnJ10J00
-40340c535q7k19k67j33N7J67m7j80pj80j85O4O6Nm0r5q9O4J23L0l8J00M6N5K5P4K18N8L1
-40311c919M4nM0P2J15qk36k31j39j05j17O7J7j04q3m4J18K00j0k25m11k53M1J15K9m3J1R7
-40283d967J4oK43M48L82k5k25k08j53o6o0J8k9j93r4J08K44L06R8l0J69J33j99j63P3Kk92
-40256d472l03j65j08o3l1K2M2P2J39J76r2n5J59rj29J9K98J76Lj6L2N3j38k96l31j71N2m7
-40228e183l20j17k7j24J46L91L40J22K7l0N7Qj4Lj08j37M5K90K10R2K3p1k14N3J91J14J9
-40201d214j45l7p4k9J47K03k5k93k09o4N7J31J94J74j85m02j94J8k4J0k6k65k41L4J48J24
-40175e187N0l8j03rJ74J04J28J72Q4r2l12l40J72J41j31K9J08k06k94m8Q5P1R2Q3j3j92l98
-40148e870k67k33j60j85j53LK66L43J15l6n0j22j57j73Lk2l08l69j23k21l70m83n54m23l29
-40123i878j90k2j76m47p61j194j696j878j817n51M093J2218J1174K816j052j969j790j456
-40105E424r95q31n82n25l18l08l28m18l57l96l20r0m9j12j77k54l57k78l5K22K64L9Rj17
-40081h89k63j37o4j91l80m50k13q6l9K7R1m2k33j12R8J24m4j58j19O7J06J6j27j40r8PJ12
-40054c137K00K06P3l0p3M7J48J47J21J15q6j56j85j98j71r1Q2K80K98R3j37l10k18N2J78
-40029b752J09Po3j15j92j81J1J29J73n3r5q7j55Ll4k25j95Q6J52J79K86K54K67J90J74J65
-40003a962j13l00k35j26j34k75l18j59n6Q3R9J83J91j57k67j87j2K02M8M0J96M3j08j79k13
-39978c716r1J45J16O2K6P8J03j76j76o5pJ1l3o3l7J30K36J90J51K40K26J19L1j61k25q5k4
-39951b995J8J41J01P8q2k87j85j01q1o4j92k31J56K73l5l62j92J45L32K67N9j6pO3J3j19
-39925c303k08j30N1K4j00k53p7R7J24J92J50N4n5K9K69O4j65k05r1O9J00l8j31j75O6K33
-39899c409lj45k11MP5j29P8K99L04L4j76l5K0O9Q4n3k30j42k4M0k8j1M0P7J09j4Ko3j08j55
-39869c701p8j00j79n1J74K45J0N3K62N7q5O3J44K36K31j48m31j93N7j0j75j14m2q7N3J21
-39843c688lj76l2nk2J03j66m85m12m9K78L96K29J43J53N5o2n2J11J6k44k09RK07K88K23O9
-39816c325j59k29M7O3j29n3J90K15Jj96k45j5J76j4o7K9j6j76p0Q1N1J85J17po7j77o1J16
-39788c735Q0L0l2k78m38j22J61J12J60K54J92K73L79K09j52l14j99k78l26n5K11K26L15K38
-39764c089j92m79o1J38N2M0K57J60k00k80m6J19M5J0P3o5J2J12J27Q5p9j65n6l0l9j72k18
-39737c941j35n1L5K47L18J55K34Q0k05l27k83j82j13r0M2OO8J69K61P5p2O6N0l2L6j9j24
-39710c732P6K54Q9j14j72n0K25K84J20KR7J51q1p4J1j40k64M5j1k91r5K2p7kp5o0K1N8J66
-39681c617O8j36j83L9K96M54M03O5l50n16m89m40k39P0K85J90J24P5K40J84r7j44r1l7j25
-39656c971j17L3K61J97jJ24K46J70m5o4j0j03l3L5L6R9nj76j75j81R8Q8j67j69k23k34K15
-39629d072J87r1L3J47J81op4m6r7j39j80k26j41J23J84K40K25J77j31k41J70K70J19qo5j2
-39603c473O8R2L0L3K3j3J3J04J53M0J1M6q9k34l42k73kJ08J52N4l8Q2o0j69q7%j7j28m3P6
-39573c883J87J52Q5r3j32qrj53j73j38J9J67L3Pk3RJ14J18k05l77n0J92J70j21n3O5N2K37
-39545c811K35M0ol8Q0K51J12k26k80j27j67q5O7J55J79N0n5k3M0k9j88j45J21J54NPN6j75
-39517c803l86j84J02K00K07R9j70j25M0L3J1Q3O4j07l1K6n4j91l7J13r1o6n5K0M16N41K22
-39490c123KK4J23O8j90l30l8K30Q9j32j96k65l70j59P8J28N4nQ7J98K00J23M8j37k10M4K29
-39463c430K65M6j52j46l03q8J64J27j19j15R5R7J06P8K36K80k15n01m47j93K01M11K27LM9
-39438c324R0R0p9k81j55j1p7M6J19J31J62Jj31k03j05N3j70l04l19j69K00L16Oj19m6M6J93
-39411d040J52Q4j9o1j00qP2j28j18Q0j5j98k41k8L8o0p3L9Q7J67K40K76J72n2k61q2R3K6
-39383c958M4K20L21K8n3K5J4nj07o0P7O2j8Nj00j47K3Q8j03l12k23M9J41J97K11J8j09j9
-39355c691J69J67j9j28k31j98j0J55N3j85k80k49o9O0q5j02M0J86K32L2pMm0Ql8Nl0p0k4
-39326d345J57L70J03k22j12k7n6J0J33R4L7J7j36j13P7L7L9J17m8j78J2K44K31q8j90l5L
-39299c869M6K58L27K5l05j64O8J04N8j5j53k41k97j69L4Q4r9k76o6N1M8L9J68J73p3j83k1
-39272d448K3j01J01L32J55j88k57J47K17L4m3j52m1J76J98J68R8j05J7J13Lr4o2j2lL7j26
-39245c813q0J50J65K5j47m7R8J7P3l9k64l74k59P0K47Mk20q8L03K52rl55m34j3K06J59K13
-39218d160J30j14p8P5j05j93r6K6J38R3JjQ9l8j28N2K58L5j42j36r1j03j13N1O2R7J75Q7
-39190d129L9j80q2O3j20j92o6q6J34M49M21K95j18m57m57k56k6l1p6R0J03J6m5M3K23K46
-39164d199R5j69k05j02r0j68p9Nj5J22L57M08J65j8r0j49k71l52l35%J54j23k52m7J7J1J39
-39137e191J91R9M8q0k63j79J7M4K19L56K49j03kJ18j65j90p1%J89J84Mj5OJ9Jk8k9k06k74
-39108e052j42l0K2J97K60Qj08j06j95k90j48J40K03O5j28O7L06M27J39k66k20J41K62J40
-39084d308L1j25m50m67l05k32j14j15J14J90J02J21P4J22J0o1n3l3l4j26j90j47P3J29j93
-39059e987l62j43j8q6l14l23j03R9m7j75k81l63m69k53p4j56j50k16n72r19r82j087j247
-39036a4228j311j366j55N035J2255R290J594j401j945j584j126q34p47p91p25n02m82k63
-39018G14k00k18l19l91n89n28k19J25J67l9j52l5k7J02K69L31J81p4l36l92l18j94n2l7j39
-38993b370m8J30J17r1j69j81j16k6j4j90j84M8J25J84O4j25j01r7p9q0m4k9k7O0J54R8K09
-38966b782J86n6j61k19k21k38n4J56O6J50K92J48j04m7J13o6k88k45j97j11j94k59R9J99
-38942c833K0N2Q6M8N8P3J29K7k65l48j28O0P9Q0p7r8K3J09Kq6N9J55J97L03J63Q7L4m7rJ55
-38912b892J17k75m17l92j74J19J77J54M6R1J08M2k08l82l34kJ69O5N1M7m7k23m4J80J26K
-38886c896j3o3j63j30p9m3M3K59L48J48k1O2J68J35j74j23J52K27K33O6r2n1j6Q8J41J6j7
-38859b795o5l14l57l2l7k90k96k45j54Q3K39L21L23J70j05k69l27j24J85J90J04J40J45j14
-38835c624k95l42P5L60J38O0o0n8k22k97q7J15R4J51J41m2o5Oj37k2J00O2O6Q3J55Q4M4o
-38807c523j76j57Q0K4k23%K19J02pP6n2k52o7J11K61O4k15j09NJ25J65nj97r1J45J71J28
-38780c398Q8J13O9j52k34l3J02j4j27l52n20k12M8R0J41J79L67K67r2k52N4J89Ln4o8j7M5
-38753c770O8K62J59k9k7qj04j63j99L7J46N3l2P8p8k93k67j06N6K20J69N5L4j6N6P8j23m07
-38725d151k38K9k7M1J23O7J05K06J56l6k21k3J10j34j47j3o4l5M4L8K4r9PK57K94J64j04
-38698c627j03L6j20k27j07Npr6m9J1O3R3pj88k84j38J43K07n9j83LR4K3q0r9R8K29K11J59
-38669c999J62K69K29J7k12k68j91o8L8Pm5n0q5j90j7J73K13Q4K5J6j69k39m8J82J24n6LJ27
-38641c968M1k52j34J72J13k9L6J39K37K23P8j00k21k61j0J95K67K45%j38L0M9k80k27j00
-38616c895q3q6j76j42J31L58J17k29k42J69K76j00k31k02j38j25q5j00j31J50K57K79L10
-38593c918J81P7K2k37j03L5p2j33n4K34L93J87n7j22j49j54j33j79r6KL6R2J0j10k1J49O5
-38566d055k7r3j13J4J68J02j73l51k47j75j5N2J27J49J5L5J22L3l0o2r2j18N3J18J8m9O9
-38539d525K46Q1o2m6k27j58J35K64L49J48mn8M0N8j63j94o9j1n6r0K1L29L02K15K41J58j37
-38512c213n31m35l36l25k27j57k0P7K38L22J3k72r0J78K28R2k6L1K78L48lj04p2O5j1j48
-38486d100j51p5l3j49k52j68j63l4K1L1J33R1O3Q4J5m8k4m6j50k94k71j31K04M18K23m4M2
-38459d808Rj03j43j38p8K5O8J17Q7q5p5m0j57k07k5M0m5Rm2j26m0j06k5K14K92O1j4n2l7
-38430e424r8j54O6O3j97k42j82j11o6j17m01m08j43j80j23j17j76j69k30l37m94m96l79l47
-38406a0462m86o49r81j196j405j440r71R00N985J2367Q949J017j567j784j483j343j021o95
-38388C735p40q46n12l22l59l72l21k87j67k04r5Q3l2k55j84r8k21j43q1j38j18j27J00J3
-38364a691k04k06k08j10M0p1J8J38K21K16P0l5k62n05k85K06K18%j26k8K4q9n7q0j80j31
-38338c117o9P2P0k08l59LJ67Q0l8j79r1M0r2j62j5J15L85N21L02J19o9l28m05r9J37K27K43
-38311b750J31O4P7j3l1J85K04j6l34k43P9m2k89r7q6rJ61J78k4q7j88l51l33k30Q2K29N4
-38284c679j4M1O0K8N1J54K19J44K50K38J4J5m5j94k95l95l23o2oo8P8K53J62l5N9J51J68
-38257c031J82K84L57J19j56j94k66l11j04j8k67k34j3NJ93K51l0j09k6qj41j20oJ13P3Q8
-38231c369M8r5o3k4N7O5q7j29J4J6o6m1J26J34N2K0l5K4R1L6Q8K25L4j85j19j72k44j14J38
-38202c575J72kJ7j%J4L3n4k83j54O1J44K91K44q1j25j13k48j94q5J83J02k6K6J8p7j04k8
-38174c845kJ66L78M97J47k05j45q7j13j70K8J37N0J0J45M3j9K0J05K0k29j90o8o1K4J09J28
-38147c127j5o2o0j40l0j7j32j67r7P2J52q1m0k4J8K16L47K42o7k16j64j73j33j0O3Nk9L0
-38119c639nj87k60n5O5J16K59L20K02J2mm8o4J3k8k2r7k60j31J30J78Q8l2r2P6J09j58j76
-38091c690J67J38j73j48j11k8K73M37J83j05j52m2L6n2j40j52p6J17J10n0k37k40k13j12
-38067d260J86P2k8J98K13J11K1j95k19j92j33J39K19P5R8J35J23J0J08K86N2j07%K4J1Nl3
-38040c081j83l12k02o8l5nn4L1J49N5k72k59J43K55J28j0m7j49k27j29J09N0j46oL19K61
-38014c685j1%N9P2j37l07j97j3J63O8j07m2J24J56K00J37j21k92j64m7o3R7j2k54j37j1J37
-37987d387J66RJ21K95J36J27K51K70Kl47l24q3R2j1N6J65O7j70j98j48LK44K28K1n0M0L3
-37960c392k7%J08J81J12j02l07l83l26j26K5j60m9J98L01J09L9K24J28j29j24P7K8L8o0l61
-37934c978l65j30L7K86K96J51L31K33p6J1K19K59J09k30l39j70j07j52q4r9j78l4L51M18
-37910c241J73J1j17j47K5J04Nj40k13m3O6RO7N7k27j75P5Q6k7j42l33j47J53P9j2J6Q1J5
-37882c942j83j53K08L22K94J91N5j54r1n7L5O9Q2n4j41J8L5J29J53o8k81k38m0q8k03l1J20
-37855d013J54K68K32K7qO6j4k20k44N0J82J4K7K6k18k54k47k15p0o2N7K16J43j51k48K5J55
-37828d322lm1J7J34K37K10J41J44J50k5j16r2Rkj02J64J99J35K16k1j58j11j95k54k70q8
-37802d044j6P2R5O4Ok32j79r2j23j90J08L37J59O7J97J92J4j3Q6n3k78k84j37M2Ql0q5J38
-37774d171J12p1P7K34J27K0M9J71P2j21r9p0j76j07R4q5m33l60J3K31K74N6j62mP3k3K4J87
-37746d068J5r6J29J38Q8J42K02K15R7j29k62k59j25M6J26R4Kr1j33p1l0r9j80J7J85K98J50
-37719c599j54j47j2p7j14r0l5Q3J20j09j90k3J06K28K68P4J6L81L70J2k84k43k14k81j76
-37694d090Q1J29J59J07m6M5l1j40K0Jj14R4K70K26j30k61j21j26n9q9n7J11K26J91J40qj45
-37667c617j01j66k48k45k25n8J02K2n7j6J20K95L13P0j14k85j34K05K76o2k91k78k60j04
-37643d858J65K70J84k22l55l2J25K25K59P4j76j96J31L34K20J63l7j09k7j01j88l2P5k1p6
-37618d205m7O7n7j12J52J82J47J11r4j31j41m2J28J38Kk3L5j51l28l0K09M9l2P1Mq9m5O7
-37590d165K09K71Q8j41r6j6Q4J43K7j07j91k83q0J96K10j6K2J61l2j75j77qJ02K8j71k90
-37564d407k88j05M9m3j33j62N8K23K27J08Q9K91L05Nk44k58l11k39L6J73J42O7J24J66J37
-37539c990N5J26R9j17j19m5p9o7j5R1j5j11n7N2K06K78K80N4L4J05J08J16o3j77oJ6j39j47
-37511c527j00l3K6j83l55l06m3J30J18R8mq9k17j64J21K18J23L7p0p0J6Q1j0k8K27L42J83
-37484c479J61P8p4p4j12o5R2O3k11j55JJ4Q5J28J24J91K20J7j26k32j79k41j33J59J23Q3
-37458c542o7k11j85q5r2L8K36J02j1j9j33k14j29m7R7J43J37M5q5j77j62j8J13J05L0j35
-37432d266j13n7k7J19J33L3j58j54j5J63O9L3M0k2L2M5j44k00q3J15N5M3N4N9o6p9J21p1
-37404d341j07P7Q2J6J13J1p9l9N0O2p6lJ92J92J57j7q2j39j70kNj42k03m8M9J77J07M5L1
-37375d082K7N8J18N8m0j48j27n3O9J77P9k6j83j70r3j01J02J04O2J57O6L6R8Q9r7k32p2J52
-37347c972K4k06n9O6J00J72L61K96J0j7N8o9k69j80O9N3r9j23o0o7J14K18P5J29J60j07l30
-37320c653j76j02j24nQ2L1l6l3L3M8j41l53j27P6QP7L69M44J20J02J25j7N9K2j80m36l17
-37293d104N7J64m5j45J17L17J45l5lon1k1r5k19j35j76k72p6l6J6J87K63L48K64J1j21p7
-37266c728j5K3l3j38j02L7r8o7J36L3p2j31k26r4J45J98J69K8j65l09k34j13r6q0o0MJ38
-37239d850J90K42J10k8j13j5K29L71J98J66N3k53l44j11J99O9j77k29j26p1N5J22l2l9K5
-37214d359P7l8j56m4J28K60K89J77J90K69J01j11j74j34k08l11o6R0j00l2mp7r8r6j03p8
-37188d608LJ06J9Q9J81J43J45K5m8p7j21j62r9J6N1k1Q5K70J78pn3K3N5jj26j93K9K40J29
-37159c729j17j85p2J09K56J59J0j07j52j63L7K90L21J72J06Q1j57j75k45j90k6K8n9l13k12
-37134d333K00K61J37j03p6q7j04J18K15M3q8L6Q6J69K25O5j20k53k07P4K33M5j87j77r4j37
-37108d059P4l7j40J04K66K03J24K7k07k85j63J28K74J97j05j91j12k2J6P6J70R4j84l46k5
-37083d123K18m0l39l74k16j35J10L15J21j58j15l2l4J93L02K60J33nj76r5J03L16L26J39
-37059c306k40l68j30k2L1M1j48k18n1O1J31J67J50P9K9K7P2J7j10j66j15M6j3j37j26p3O9
-37032d303J81L7k14k64k79j4M62L36j39k90LJ20j6n9j9j53j86l3J48J81J49J04j42j04J94
-37007d300L78Q2r6r3k66l12N2K13J17K1p8j03n9J9L6j51j15j42j22MR6J03J47K84J90J27
-36981c968M9j27j60J9J77k7j39j5J06J24j08j43j25j52m6K6P1rN9J96K38K33K19O7k58l02
-36955c995MP6j8o5p6L2qk31k23l9J43J68jp0O4K41J99R3QN2R3J8j36k7O9j0j87k98k74K0
-36925d378J20J0J22J2kj1m8Q6J34Q0K73J83k65m42l26k62r0J76K69L07L35J56p7j46k69k93
-36899d346k56J3J46J96K15J73K22K39j15m70m91m35l28J0K44J99J44N8j0O9J29K17K16K24
-36875c737K1j20KQ2n1o9k7qj7j04j82l01j95O4J44m0P9L17J74k8j18j67N3K52P3R4P1j29
-36847c867j73p3N1J30pj06pL0R3l0j91k59q5J26N4L6K27K18J94R3r5j55p3n3n7m9P5K58K27
-36818c468J1k4J44J6j14j81k68j70j57j34Q3K2K1o6j68pJ86K28K35J65R8L5j67j93l4P4J21
-36791c712L9oK04J87j13j26K7j08l10j27M8J24J99N0M5M7l8o6lR5j2j83j52n9K42J87%Q1
-36763c440J20k63m77k11j7RO3J15Q3J25K38J53l4q0o6j12k5p9j98JR6j0K0L8o5j07K0R2K8
-36734c983J1nr8p0J99L22K78J54k69l12J9j00k72j62j12L5K10J36l0l6j9j4k8J25K73J28
-36708c620P2P2J83J05j72l91k40K8L8l3l2J26J50mM5M5P3J81J93J46k06m60l56j88N0J44
-36682d051n5j39o5O8J17Q1qp2P6Q9j3k1j09j04J39K23J85r5k29j20j33j27p1M0J50J86J62
-36655c896J44N2n9j37j27j8R7l3K3M0j71k60k38j39kLO9K59K84Q7N6Nk54k35L8J47m8j60
-36627d473l3L4K4K53L79J07j27l2m0k36r2K0Lj9LR0K69K73k0k31k61j61N3K37J03j98j10
-36600d185K27K12m9k58k34j1k3p1Q7M8j77k14o2J6j31j08P4L22M17L66K72J73l3k46j89p
-36574c784O2j1r1J3J32R0p2mR5J12k6j74k9J35J11Om2j77r5j8o2l8J5P5K8M6o7j06n9j71
-36544d106j70P3J20k20k62o1O1J28P8j6q7n7p2m6j5r5p2J1O2O8L14N22J31j35N8Rm3M5l6
-36515c813j52l0R5M5Kj23k22o0J1O1N1Q2j2r7O4K71L07J73J1j82l39j5m4j88Q3J97m2k32
-36487d098p5L5%k1K6J30K1m7j92j68M5J54K02pJ5L3j87j54qk5j9r6j79j35K14K73P9J44J66
-36458c874J49J05J37l6j28p4k4O8j5j62j46j42j3Q3o6LN1j48j81R9K48N1j00l6rr0j86R6
-36430d340K35K22J85rn2P4R3r5k63k36k4nr0j25o1R8J1j42j01oJ24J42M1JK0o7j29J7K39
-36401d243J34K2L8l2q2k82k21L8J34J13M0j26j47j25J78M51L52J59L4n5j50j19j90j95L6
-36376d238J2Qq2j89K1J51P5j01R4J72M4P6J99R4j28o0m1j39q3q3k1n6k54j10Q3r5q6N4J59
-36347d524K28mj59nJ83J02k7Q2K93K61L4n9k35m02l12q0n1J97K65M5K4J14K22J81J13J02
-36321c412Q9R8k4q4j8n4m1q6j09j08j48p5J10J52P5o9k73j99k02l90j53J24R8P9P8L6J5P
-36293d484Q7J65L17K50p6N2J83j6j80k20j37r4k73j23R3K6jJ92L80J79J73l4l19k90j78j11
-36267d439q4L7J41P8P7J47J0j50l4J00K02J64L8L4K4L7Q7l7j17j48k08j32J10J74k4k37l27
-36240d477l04j17l7K32L87J82j56k17m7J22J44J77J54q7j81k52j48O3L15M74K31j81k04j58
-36216d085k01k07j22j14o2K63K76r3l02j78k3L01M38K43J30J32Q8N1j4k39l79j99P3J02M
-36191d117n1j78N8K59J05J07m5k06j08R4J03M2j46l47j68K5J56K50K37J18J37Q2q1j22p2
-36166c868L6M9Q5J7j90j6K8r1N1L12K07j93k81l17l17j66l8j05j71k5J21J52K40J81k1MJ38
-36139d178K12K02P7qr3j07q2K44L47Q3n1j18m6P0J2o5j62kL8j35k04j92j82k06r9n0R0L24
-36111d281L02O8j43k69j94Q0J96n5k02L4J64J50J41J58L19J20j60j58k45k64p5O2K2j99j54
-36086d583J6J7R3J09K1P1j1j04k21p8J64Q3K7Q5J56J11K48K73k6l67k78p8n5l2j3J86K28
-36059c958J39J75O7j7j29k16l59j82M4J47Q9J47J47r2k53k14p0J38O5k9J16J07P7N8N5J19
-36033c829r3p7r4j52M4L62L36n2l39m76j86J01J35J2j48o4J60J90nl7r8j70r8J12N5OO2Q1
-36005d262M3J6o5M6J96J05R1J35j01l53l01q9J26L00K65K80J16o2r3n6J52k4k15r8j14j20
-35979d082Ok1j8j0n8j52j45j22k2J89J70P2o5j51q6O0J80p0k32p8N8Q3J47J4r1q3J52L74
-35951c981K33q2l40k04L8r4r9J19P7J4JQ4R4o7j50j27Q5M56O86M17%k14l84m14l38k71p2
-35924d533J6p3J38J89J03J90p3l99l71l2J42J92K9N9L41J72j23j86k2K11J74Lj71j97k01
-35899d422p6Rj02j8l3j64p2P2J33Mk24j90J08K05K55K22K00N8J4l0k19k04O6J88P2o2j11
-35872d321M4M2rL0J84K54J41p1k27j54o4J21M2k35k55j11j7Km1k09k52k4J38K07J91P6J4
-35845d504mQ5J58J1o4l6J44K10Q0j6j00j05q5k2k3JP9J41O1q0j47j37R4K71L34K82J00n7
-35817c329n1l32m01j92m2L5R0P3j72m1J58J13J13J33J41j4j71p7k8k4j17j45j14k5L8M6j45
-35790d480k59j6J59M0p5J28J87J51J22J35J72jl27l58K9J53N7NJ9M9Q9N0jl7l1k4K59K65
-35762c540j53k70j12N3jm2J84O2O5M9k00k06J9J08J21N8j43k07j42k2J00J12j01j20P1J87
-35736d070P4L3J64Q9k5k00j98j47p9J06O0%J75K08%k15l3K79J11j22o0R9q1k94k44j33J39
-35709d364J62J92J32n2j26K3J12q6l84k21K96M74K69j30m06l88K6K89O5j26k97l08k59o1
-35685e168K36J91p3j88R6K31J07K2K8N9J50J93O5n7j88j66J26J98L8m2J11K51N2j76k64l00
-35659d468q2o7m1J60J16L4J3o1Q5R9J10J75J94K19K31m4j78j65k06j94p1L1k9M0J48J72O4
-35632c715p6j46m2R5Ok29k36m7q3o2P8N5N2J66L88M13l5n14m35j55J3K37O9r1o2m0K17J21
-35604d058L3N3p9J0J99L60P5k76k06J2J24J18p0j50mJ62J24J26R8m6j26k08j29R3o6k84k83
-35577d398j65l3O9O3J41J66L6J42J06Q7L3k48k31j10k98k71j11PJ43K43K02K5q2NNo4m4O4
-35549d518J57Q1lL6J09M4M8p6j57o8q0j2pj17P7K00PL7N8QP0J09k9j93k83j78p4j18k0j2
-35519d904p2J48K45j1r5Q9K01Q6J16J71N7j53k52j13J16J60n1l02j65J0M6p7L7K32J69q5
-35493d397J6J38j1k6N2K49J94K6%PR2R0P1k6j83k37r3oj41k65m45k89r5P6K32L41M51L50
-35465c829J05Jr2j62MJ79J5K7J59K23J52j13k53k04j08Q3J24kj97j98j09M1K53J44O9J74
-35439c514kj39Q7R8N7K6R0O6j82l05l30k67m1K03K05J55O9q8m8j42k69o9nP4K99L55K15q6
-35411c488j17r3j37l9k9k63l26j70J06J88J43R3M7k49j75J27K30J09n7j08P8P6p2R7J82Q3
-35385c764l5J55K10J44K25K4k57k69q0N6oJ4R4J2mm6k13m44l41oK05K31J03N1J3J90K77J48
-35357c313R7J05J12J57m6k72k87k27r8k55l37n6j7j38K8J26R6nj51o5n7j25m1N8j6N9J66
-35330d502Q6j4j33N8J96J9m8J91L03J82O0Q0Rj82j45k8O1Rj27j46L3N8o9QL4J11L55L21P0
-35301c150m0o6j31k30k06j34K1jm2J7j07k54l28o7K74L12P5j05j11J11K29J68J24P9k4r1
-35275c677k1j39j33M9J0rJ89J77p9j95k11j60J30J85m9p4M2j9j38m5l6j57j24j12j29r6q0
-35248d901J5L3K0J68J18M4J37J34J6M2J16Np5k31o6O7J46J88K23J21j06r6j31k01r2M5K24
-35221d037K99L14J31r2q4j3j57k19k15j75j39J5K15J32J05J99J21j84k22j27L0J25Mj58j52
-35196d284j44j1J99L8r4Jm3O9J41J1j18j37p5m9N2J37J28rj57k36k02O9N6p7O1J48J89L9
-35168d298j36j0K42K34K0J3P6R4J87J17j70j9K18J76p9k35k46l39k92p6Q6J70J05pn3j38
-35142d360l2J62K19J66J2rRk10k61j78m2K2Q0J38J50R3j06j16p8j12J37J40K1J43J61j61
-35116d012k34j29p2M7J78K63K39n5l08l70l19j06J80L35K11J27J0l13l72k06K2K53M86N03
-35092c642O9j57l3J01nk02l06k16r2j79k47J31L70K83R2J57K13Q9K6Q6J69K2k71l88l70k68
-35066d568j06J10K60J30l6N6J01M4q3r9j00k02mJ82J64L9q1jK13K99J07l9k03q4K23J18l
-35039c563L9j3o7l06l77o5J61K33N5O6K13J53J5j02o5m3k88l02j20j73k60q0J91L45K07J3
-35013d133r4ol4J82K44JJ00K52J57m8k8j0l8m0p3nj03k37k61o4m8K8OR2K51J95p3j56j44
-34984d087n2PM6J56K01K50J70j00k50k03k30m5K20K36R2l4n8j49k58j89j07r6k3J56L0j91
-34958d508L4L25K96l8j51j82k44k5K44K39R9O3K5n2j93j77O2K98L83K43j11k13r8l9p6k83
-34932d079l91j61J12R0k2k15k51j27R6K08J20l2j54O3J68K4j92l28l6K77J75JM7J90K71K33
-34906c913J27J90J71mj70l96m43l56q3L92M60J18n5j6j23j20k6K2M1k1m1J07J15n7q1j63
-34880d325j36j04LL10K63P5Q3J29j54l78k79j68kR6J67K01J84j8j88j96pO8J1J09K66K46
-34854c744M9j4j21O6J77J42J63n1j20k9J06K60J2k07j63l94m26m2J94M3l5k5l3R5M9Q0J46
-34827c822R1nq3k7K6O8j93l20j97q3j7R2K26J04j4N9M7M8j25j79l0p1L5j08j26j6J20L72
-34799d128K63J02j73l87J0K48J44J39K8o7L0q2%J07qr7M4K11J62K8j33k41k51j02M5L2J49
-34772c927K92J12k9P5P2k38m17j77J53K93K11n1j51jK6P9P8K0p0r7n8Mk40k38J7N5rL5J44
-34743d037J40j26k29k23k0K66K39L3j16o4N6J66m5j78k39j42qJ1O7P8J04J32K0j04m4J49
-34717d114J83J64j2j24o0LjRL2RJ24J83Q0j57j28j3j5p8j82j70M7L1j21O1K56Q4j62o2J99
-34688c934J8j86n3R5K09R0k5kJ7j23k49l25k27m7J69L73L92K43O5j53k65j06Q0J58J30K3
-34662c633k24k79k29r3j01j31rQ6J82M8m2r1M8K18J16j4j01n6J17K36K83Q7k17k30j62J0
-34636d181M5K1J70K19R2l5j97l80q6J04J14O4J2L3J93K60J57l9j51n8j82l09j61O3R0j18
-34610d260j11j17P2K72K34J21k0j23l0l7j19J96K20nm7M2Q8jk20k78j23K6m1kJ22K41P5%
-34582c825J72J07j22k34k56j12j7p6j85m8K03R2r3O4J49k4r2j07L2K03J90Q5l9K5J9k3R8
-34555c814L6m7j15NK24R1k08l48j08P5J58K78J05p4p2R6J77n9j85j35j4n9r0J31J22Rl8R7
-34527c762r7j84Q7J02K85L46j8l53k77k08l0R4Kq4J01J94L8k05l96k66N6M2r0R6J88m9O4
-34500d324K58J50j3J07N9k39j73j02j18j57j14J00O2R1J90j63l36k3K07K67K50J39p8k23
-34476d183j17m5p5l5P7l7o3L2k1J50K74K12Q9O8J08j07k02n5J45O2j87j32j08j7J07m5j52
-34449d257r5j17j58n0j2L3m5K0K34M93N56J37k05j58J53K99J34j75m57l83l2q5j86JJ15K66
-34423c974K51J58M6j12j56q8l0M0M3JK4m5j73k19N6J84L4r3k83l95l18l7J94L16K33J69K50
-34396c924L10K35J03r7k46k6p2l95l72j1J06m2n0K23J93l7j65M2L51L83K64j11l79k48k39
-34371d204m86l38m3J57J81K1mJ45J61L5J02m5j88n2j5j03P2K74K39M1K2O5j43k96j43J27
-34345d418J47J12J67J37R9m3l08k56QPj9p8n7M0N4J07R2j6q1l1P9Ro1r2m0p2j03R4L08L23
-34315c892J40P2P3r1j10l5j29j52p4J76J57p3k07j51P0J78J10M7k7M1Lj19k04j5J60L4n2
-34288d070j17r1J0J2K2J07R4j8p2n0L2P6J45K6l09m23j45o6Q8K91K66R7J37K05J24R6J4k60
-34260c779k22K0O2m5j88j22l4l8LrJ0k1Mj2o4j55j48p0K52K72jJ91K21Ol8m3l0l2r7q1O8
-34229d120L04L66J89q2k28k13j76k19k05k71k80q0Q2J19J91K74J75P4J83K26Q2p5j21l8k6
-34204c869j39k40k72j53l4N8rp3R5L81N24K79j06l55m48l15j15KK14K77J00l2p0r4J9J52
-34178d223J00r8j80j69K9J61J63M6j16k56j78l3J41K11L3j26J8J39J12L08K08O9l8l93l81
-34153d453k58j00K8O6J7J13Q5o2r7k2J18Oj82j27L2J21kk13J52N43M29J33j04k28k87n9%
-34126d351k03k17p5K40J81n9k58j56j9l7m5J16K34K07J27J00J83J26J21N2j47j47j80j27
-34102d334j16j36q8J68K69J35K40K18Mj56j03M6K35J57k52m12k83J20L88L9l20k47KL30L80
-34077c716K65J24l2j37j33j64j71k11k23o9p0j44j00R2J63O0l3l7j3K3J49J42J28K30J68
-34052c709q7p1k9j40j33L8J9J07P5o8J26J00%J7k3j24j51KJ24q2k11l54j85Q7K0j28o1R3
-34024d748K00J13k61k53l0K32L35K68K07l8k61l08j58O7J32O2K47K60k09k54j29k40j46N4
-34000d858J71J97P0K9K6O9K57K26O3l3j43k50j64j46j66l2J05p0j03J06K80L33L79L45k3
-33975c332m24m04j23QJ00J25O4k0o1J15J62P0N0J73J97j3k28k09r1j05j39r3k8L6N2k7m4
-33948d189M2J35K34J46j80k94j25L6P4j20k18j2J24J94K07K57Nk91k32j39J05j5j94o5J87
-33923d328K50J91J02J13J23N9J03J41k9k33l55k69m6Q0mn4Q0N6r1k16o1m3K3J85J27q5j16
-33896d297l1Q7J6j07n6j03r8Q0K11J16j23j37J37K16Q7j40q7J12Lm32m82j31J66K01J26J54
-33870d512p1k17n8J62J44O1J05K23K37Q3P2J00j34k26j16j01k1O5J47J52j35k21j75Q9L30
-33845d017J45K1J2Pj22k10q7jn7k62l54l73j34J49Q5J65K87K18J73Q0J74R7J60L55J16k38
-33819c611k40k16j90PJ17N6L2j02k89j23pJ3r9m5j6l9J60K28R6J79L14J45r4k00j99lJ04
-33792d022l3j47k84k67j51KQ0K94M22K56K10J44Mj19k30k65j65j17l3J56J79K7pJ46J70l1
-33766c781k06k85j59J73J96r6j48j19p3J05L04J09j12j13j74r3L4P4p1p7j90k23R0K06N6
-33741d573l6j50k90j45K85K83n9j34J00J45K53K35J13j72l22k48k9J17q3K2n1j94k24j09
-33717e266NJ76J51mL7l9j00J03J64M8J2N5J55J26NK9J70O3j77r3q4j14r9R6J69J43R4m5p6
-33688d296j93n9M0k4J4K32L26J13rJ21K71N8j57k86k44m1J77J58Lm6Qj68k50k6J8j61l31
-33661d752o2N0M1J24J34J15j07k35n7n8j01M0R9K84J78j46k24k28j26O5K64K95K00J04J10
-33636c993N2j57k29j77J65J48Mo5j42j83k11NJ84J54R1m5k34j99k22n6p4p6K01K09M0R2J39
-33609d579J14M8o9j44j73NN5J32J55J2r7J8l1l9K18L35R1n1J47K61K09Ol4j5j84k84j49P6
-33581c967P2o9K9O4k3l1l1r0l76m95j71K3O5P4R9J30J51R7Q3O7n7p8O4K9l5J81J32k07k21
-33552d491M2P1j13J2J69m1k21j58n8oO9N0k41l14K5K77M01K74pq0j57j98j75JN8M6O5R7K2
-33523d581O6P4Q2N9J25K20Q5j38j84p9l9n2K5l4n8J60J48j14k9J45P5L7J16P0q4m0J24J9
-33495c802j18j06j02k31k38m1j5j13m2J58N4j55k23j66R4L09L33K63J36j22j46O4n7k31j33
-33470d630j4P2K05J80j13k83k19j00L4K19K55m4k74j88m2P2K19K96J85j57k85j85k31j09
-33446e137J6K37K54J83N7q2L5j7j17J08N4o8k9p5k42l21k31m4K05R2J15K18L44M43K55j48
-33420c895k83M2J65K0k15l02k66j18K0l5J9J06R9J41K05J14p7n4K9No3j92k63j76L9L1n7
-33393d961O4J35K64R7l5J96K56O8j95p5R7O0j14j32J9M8M3n4k23j04Km0ro1q0L0J53L14J52
-33364d085M3R1J52r8k70j90k29k30K3K90O9j47j5J69O2rl2n8qK87L58N2k88l12l08j76N0
-33337d809J19J94K95J51m1M8L1n3j29j17j46k7K14J00K3R3P9J29m7n9k8r9J9K1J9Rj2J11
-33309c912L0M2J74O6p6J07L1o3N0R7j83l32l09k3J36j07l48k79j41p8P0K80K68K17j1o8o3
-33282d425q6j69j29n2j10K4L07L08K18J63K0j5m2kM5j45j19p5j21m3R1N4o0m6m5q0P3J41
-33254d320Q6O8n4j21N2J37qj20Oj59k56j13L3M4N7j7J4Jo1P9J43K18J27O0k41l28m9J52R8
-33225d472Q8jo2Q5J25j44k48K8J95J58R8lm7j72j15rj02k71j63L0J01M5J08K31R8j97k41
-33198d857r9J79K26O3j54r2J70K90j0j87M2J45l2j4J25J71R0K19R8k95m03l16O8K40Q2n9
-33172d310j05L0J10j36k05l4l4M4J3M1p6k20o8PKRL9q9J3J34K78L59K97O2l28l01J10L13
-33144d045J89j56k09o8r1j7M9P6kk6K82J51l6L2m4k15j57m8j1O4K0j97j86k9ql4Q1R3K5l0
-33114d547j00j71j10Q5K06J95J50M7n6j22lJ10j43j63O5j9k23j12J47J48jqJ17K53K08K1
-33088d026J6q1r1n7j16M2j16k60k29j29K16K71O7J03P0N4l3j12k2L3k04k57j02N8J50k0k96
-33061e071k91l5J56P7j54NL55M07J63J2j21q8o9j65M7K99J19k%j9j73k63j00J7M1J42N5O
-33033d650Pn1L7K52J09k6l1nn4j13j24j50J8N4kK3K9J19L19L41J70j1j43k25j72k1L2J51
-33005d117K3k79k64j03J5P0K36K27J42%l2k9r5j91KK52J95l0j18k48j84J6j3j75j59R8J24
-32978d637j26k13j05J09J84J04J65J27nm0J6R3J17q5j57p2j09j09j72l55k22K01J75M9l5
-32953e102m4O0J77K56J70%R0K09R9j5j47j35O6J25j24k32k33j24L1N2O3J03J90P1J3O3k8
-32926d346r2N8J88J9j47m7J02Km6J12M5l6k8K0J35P1m6j40n9K4j78k45L5K37K53J24j7j34
-32898d136j72j07p9j01j85j3K17J21J1j18l18j98N4M7J60K39N6N7P2J4k9o1m3M0J29O2n9
-32871d340L3M9p7q6p5j08m9R5J89J89O4J8P9J12P2K08J01k39l14k26j50l0J67K40K17q8o48
-32844d597m92K09L39J79L14L25L3k0RM3l0p7j11k37k90j01O0r7j14j08j04j02k27J04L05
-32819d787P7o1j44J1K54L16J25j13k03l4J49M7l4q8l4P9o8j35j12m3jJ7K13K50J66Q0j14
-32792d187q5r6k02j13R4J06O5K81L82M3m01m36l18k8K33K59K72K9k9R5r9k34l27k07q8j18
-32766e109o7K25K66J21k0R0K74N1j52j66j04m1N4J42L6l27m46j52K54L78J90j23j65Q1O0
-32741d650j44j21J67K99K16Q4J3R5J79mj61k88J7L58J71p6k16j89j92k79r5K27L89L78J57
-32716c665r1k03k49k66k51k01N2K16J34L8J4M3J7q2o2Q8K26Q5J5j1j29J0Pj55j77o9M7K0
-32688d599j26k11J9K40R5j8J8J52R8K4o2j21J01J92R4J3J52K70n4k74j22P6J67K7k15r1J63
-32661c992qj02j96j54p8l4J14K53K12J37K5o6M7N5j94j84L3J22R7J48M9j42j22j3M1j3j06
-32634d071q4R2m1j96k14m6K25J83J31m3k99k82j28m5q9J06K34J90J76r1k31q6J37J34J36
-32609d202J8j40p5r7n9q6k3j17k24NK35O0j21j71m5j73j78K23L57pj20K45L82J16j26l4K39
-32582d118L75K88K1j50k16k70k33k01j04oK09L03J64J88P4j72l58l18KO0n2j28lk2pJ37J71
-32555d366O6j09j64k85j59Q3K33K38Q3J45K33k1k18o2J72J03%m7r1m5j25j23j08j39k67j60
-32529e133K06L75K38Q2P1R9j90l81q9J94J25j12J3J56l7j26j7J1l0N8K38K91O7j99k06j02
-32503d398j23r9P5J73J24J40m6j35JL3MJ57Q0p4j24k58r3M5j15k03j31R0J56l3j2M8P0Q9
-32475d559m0k66l13l3K56L08K91L37J48j13q5j07k52j21J55K65J65p4k21r9j43k93j87N7
-32451d924K93K83l7j17J08K22J03j52k28j25J8P3M3k7k8kJ0J3o4j72k63j10Q7J41K49J57
-32425d449L1qmQ1q7j66M8k0k91l22l6K26K93J79J01k2r6N9J85K4j29k59j22L5j03j9N9J70
-32397d642k1k47j44j35K00J96l55j93K11K71N5n6j18j4M7j82j43J32M80L19l1j49k02j60
-32373d881r8l6K3J26J48J90K21Q2r9j27j16k28j19J54J4j85pj6J7J66J68J36J16N7j8p2o
-32346d390K26K85l7l85l74j60K08L36J24o4j40k35j77O7J36N3Q0O5P6J69L5j68k49r6J2m7
-32320d650j39n1L0R2J07J7Pj82j34O6J32Q6j10k9J07j28j72p4N8J48K45P5k35o7M2J41J00
-32293d518m2p2k36j77J05K26K0j7R9O3q4k39j18m6r2o6j15n2J94K34l1o5rJ0K1J30K40J66
-32265d471pj4Q8M3j19k67l32j19k9l7M4n7j36j0K25K03J09N3J15J73J77J79J25O0n1j98r7
-32238d350l5k9l7Q3J83J8j15o8M7J37J6r8j62j09J5k2K1Q8J7k28k13k3R4R6L4o4PR1K6l9
-32208d619j29K8J84Q8L8J02J6k09j44J11J84J02k7RJ29M6j86k24J6J11j3j1p2r2P7j6p8p
-32180d586O0O3K3j30k02k9J2r4l5oj38j64oN5P6J78K85K67J12l0R5J88j82l90o1J55K6j74
-32152d632Llj44P3J81ql3k16l88k04K3O1n6J1J44J03k4N1O7J74K36j71m35j03J49K38L20
-32125d583K20k7j17LK27J71r3k01k84k07l1P7J14Q6j0J35J89k8k83l20l26n9J79j6l7J36
-32099e085P1O6lj30R1J80%q4l0M9R1Q0%o3qj33oK40J73K3r1j20J49K75Q3k03j88l7N3M0J5
-32068d502J59Q8j08r0J48K01J07Q3j22j69j16j24L1K02P2j88j48k07j18J2K0l2j41p7k6p
-32042e052lK6J45J4j66J5K9q7p1J00P0o2p1j9jKP6J43Rr9J78L90L77P9j27L7P7K6n5k3O7
-32011c976J6k66k87j31L7J8L2M7j22l13k40J6P7J69J71M2m9n8J42L47K85N3J52J03j36j99
-31985d070k40k31j40p6KJ85K41J35N8J26l0l58j43K7j65JK18P1r1j25k51k31j40j07L9J22
-31959e173Q8n7j63j09jQ2L3J27L92L90J37m5j14r5O6K18P1j07k36lK36R9M6j81l33k54k87
-31932e173k56l08k10j28L8K13L06K41K59K03M2r7j16j36l30r1J86K61K15N9N5J92K0j53k18
-31907d926k10j58k23n9n2l3J03P6J88K28J6j23j01p1p0N8j7k12n3J57K02K11N7O4RR5M7l9
-31879d836K8n4k96l47k15j29RP6J49L21L40Q7j9jP6L2r0j48k02j96n8Q1J46O2r3r6M1J71
-31851e161J75Nk02j17p6j10J11J56j75l88k95j29R4K44K10N8l0K1L8o6j56LK27L33K49l3
-31825e014k82l07p3J8n3j10J8Jo1j67k76k45j76m0K43L68L46K24r2k08k62m42j86m1n9m9
-31799f925k1R8P0m3pM3J51K41K90k1k36j55o3oj50l75k21Qo1q0m4L8J17J20Q3M6Jj48j3P9
-31769g184r5q8M4r4l26k86k46m04q9J92P7Rj01l31l45k95m64n15l67k26k94l04l13m29p02
-31744a3176r49j051j229j299j101j225j356j196q21M03L738R327J2662R234L411j26j474
-31727A3772j467j255j157r85r37j003r64q05o98n57l04l85p40n25j64k36k44l40m07j84j46
-31706B69j70j3n5j93k76k35k44k92j83m0l4P1K04L63K43J5m9J3p3k46k34k24l50k80j35r
-31680b157jj14lQ5J78O7j03j24j18k37l83k59j1J28M4J69P2o4K4q6j49m2M0J47N1o2L5K7
-31652b846m9j39k25j74qJ74P1o1j6M3O8J59J39m1j64j48j39MN3Q2K63L21J41j30j62j12q1
-31625b977k0j02k36k04j54r0R1J92M1J5o6l4J79J53L4l8k16l08p4J16P4j1l0o5p8l5q1l06
-31597d230k25L7J36J01J04R0J92O1k4J06P8J50J1l4q4K5N7j01PJ32r2j77J01k3k56j47P3
-31570c932O8k4p7j35o7O5J39K32J93M2M8O1N9M0R5J25O1k22k55r7j65k27j94j37J59K16M3
-31543c886o2q1N7J08j14N9L69K81Ko1j37j36l4q5j12oN4PP7N1j30j19j73k71j36Q7K06K18
-31515c967J28L3M8K5q1j73m9O7P9m8j69k6N3J5N3O1r6p2l3J2J62Nj35k8Q1K35K28R5o9k99
-31485c865l80k43J64K38J22J38P0J5k0J01L5j77k42q2K42K32j16l29r0J34J55J57J21M8L7
-31460c535n4J7o4k42j01k5j52j96k2Q0P9K6J03M1mN8r0m3J13J2p0j16j34r8J0L9M7J01J46
-31431d074o7k48j15L1K0j9KN3p4j31kK51L60J85L4L9J30J97J09m6j96j50R8J06o1k07l21
-31404d096l23k14J66K30P1K3J06J70k6k64k68j29K7j12k91k29J26L46Q6K98M07L41K67j06
-31380c394m62m79l01j95m1mq4m6J32k2j22O3J77J4n0J10P9k1Q6L05L89K29o9k01j14j89r5
-31353d305L5j17j25O9L36K62J35m0k73k20K1M1L1M6m0j55k07m8J58J88K29J36J3q7k40j63
-31327d320j41n4J45P9P4J40J62P7o4p5j59o0M1J51J40N2j32j16J38K15q1k16j37j67m8O0
-31301d296J74Lj50M9J26N6P4Qm2n4pM8J45q8l03k46J0K24K52kj91j04n2K5l9k6Q7lj51N2
-31271d421K44K71N3p3J2m6k37j71j19j57j30k9J95L47K73M3r7q8J73K34j66m75l71J9J97
-31246d519K36J72rr9L0J32rj58j23j04j53j11J0M1J4k0J05K11Mr0k34l86l29j40J16L54L45
-31219d714J94J12L49K91L9m6j09j61k07j91q1J28J66K01J59o5k9J7j91k20j06j7N3N7R3Q7
-31193d191R0J51J39k6j17j56k09j91l0J26k3j13n3j7K60L76J83j33l66j46J28J73oq8k6k7
-31167d292j09j01k2K31L18M8k26k06j19o0O7K32L06R3O4J04L0L9j33k92j23J98K89J35r5
-31142c624k52k08j44j79j00J37O9l3M1jn6j5M2P5lk1l6j08o5N9J95J78j52k18mL9K9j9l3
-31113d407n3O4j2p2k0j12k16j18PqK2J65K15J54L4j65j17Q1K51J82k3j39m8J32L30J89Q1
-31086c603P7j61m40m08j95q4j8J1N1N0K00K42L9J3n6j64k08j11r1j49o3J37L33Jk01J1J34
-31059d653J67J22j04j32n8qJ56O6k36j97K25L80J48O2O4o8j5P8J13K40J55R9K14J69l7l54
-31033c404m16l95l98k13o3j09r5Q4K67K71P8k22l66j02K05K77Q9j23l8Q4J58K23J81n4l2
-31008d113K77J29k11j3L08Q1j55Oqj67k71J01L80J59j46m39k78j5k5m2oO4P4L3m0j0L9N8
-30980d230q7j00p3L4K31J80j72k61j69KK39K10J58Q9j34k28k65q0O3J92J91J5NO1P8P6N2
-30953c923n7j45j46p4k10k05j10o5O9J06P7J11J5k0j7j49l3P0mR9J12K60L80J72l6o1K4o8
-30925c828j10O3K12J86J34m3k52k54j73L9K23Q2k17l16k63p1K54L34J04j32k80j59J31K39
-30901d097K14J13P8j7k43k41k6J06J40K5j12k08p6J14Oj26P6J21n2p1J51J92mj42j46K5o
-30874d206j00L9J22L3k21l87j63J3K9J91L40J90r3j9J8p4j00k88k33J37J72lJ88J52j12r5
-30848d470N7R4J28J08J82K52J4k59k17j77l31k67j49j06O2O9P2J07J64J57Lj61j47l2N8Q9
-30822d700J6J7J4J46K04J58mj20k1K21K02Rq4n1J4K0j3k8o5k4J3O5j13k32q6k9j43k04K9
-30793d789J98K11J98mk1lj2Qm6o7j17j41j0J22M5k8l9j66j25m1Q7J77J00K0J0J13J57J74
-30765c989J82jm3q2j90k74j89o6J66K75J85M5j61j56q5m0k2j25j59J28J88J11M0j07k31k52
-30739d852r4J37J56J52J93K30J46Rj50j54j9q6k28k21j6J86K18Ko0J41K00J04j3J17J70N0
-30713c682j05k44j75pNj3om4M5R6p8k64k44J5K35L45J49j63k23n9m5n9k9k4l9q%J3J13K52
-30683d243J07q1j58k38j43J14J89K8j10Q7J14J05J20k2j27K5J60J63N9j18k25o0L0L3Q7k3
-30657d127j19O2N0N5J07r1k10j99j78p7J10K30J70j42k64M5K93J41J68K25P0p2M3J37N0j69
-30631c692k20k05j03kJ93J33k35l75k33j7n2rQ2J62K36J12k7K0N8k7oo7j11k9J43O3R1K95
-30603c822K5k71k51j93r0j57j62KL8m3k4M1j10r7RN1J30J00Q9P4L4o4r2K50M69K94Jj28q4
-30574c981k09l33j66r2O5K82L11O3k69l71k41Q0K10J61J72K27J57p5m9J4j76k59r1Q2J71
-30549d317P2nKQ8N1o7j54k44k39j2J53J36l5j30QP2K2M2J89J00R2O4j23q9%j11k4M6l1M3
-30519d401RJ11J96K9n6p7j30m6J02K04M2j86j7J88J02m6j97k08j92n1N2r1o5J43J71k36l83
-30492e033k09jJ92J23K6J92M46K58l3k68j61K8J8j77l30j13K1K9J5N2J10K76J82K6J44n4
-30466d241k28l40l35j08J25J52Q6P2M5o2J15Lj97p4r1j3M7J53J02L7J52P7M7R3J18Rl3p7
-30438d366k19l26k38O8Q8q2Q8K13J14J04j9j3R8K00K19O3j35j70k26k22q9J39P7L1J32J29
-30412d342l3q7K3K03K44J09o0j61k06j69k0l2k04j13K1J37J60J63N3q0j29j51l0J17J22n9
-30386d524j67qJ08K23K59J67N3j39j95o7m8q5J5J38K42K17K02O3r1k35l08j29K09M20K42
-30361c438r6l50l97l30m0Qj20N4M0k6m1j6J04K92K47J3j09j73k08m7Qo8j73j24j4l5J3Q7
-30333d939L6J27J96K17J58j79k85%%j6P3J85K85J19k17j80j38k58j02J70J36M2l1J4Qj32
-30307d711l0J61J4n0J55M8j57j97k16j07J25K05P7J6j56m3k7J4J92J77P6j18j19K0K15K06
-30281d230l3j6k8p1N9lM2J11N4r4k34j98r3j0k9k0N7J46J82j19k50k3K15K32Q3J0m6j36N1
-30252d391J19m0r7m8k7J1J50Lk07j88l8K2J3J04J0l8m5kM2k8q7j57k29k13k4L3nM7J7j9P3
-30221e239K22K30K04K01%M0Q9K5l5j11L5J28J1k38k73q3P6M9NL0J71J54k02k64j27j55j41
-30194e198RR6KJ28K52J87O4m8l34m24l02j39J66L47K38J57K3q1M8J92J41J50L5j70k07j88
-30168d856j01o9j7J18K02K04J04j60l28j49J5L2j9L0O8J9o3k1L0K34K30j4r7j01j8Q4J13
-30141d530k4L0J30J77M6q8j74j91j10k7J25K17jj15m8n1l9o5j38o1J56L66K48k4j1J36L01
-30114c765J68m5o6j25k88l53l10j82l1j22q6R6J18K50K46O0M3K03K21L8M9Rj50j98j73r1
-30088d484R0m3p0J54K32N2j2M6o9l14k12M6j0j89j62n4JJ01J75J86l9k30j59J6J53K01J40
-30061d454n4j50r5j74n4j5n8J28Q4j41j02J07J36J17J46j24k70J04K69J24J17J34J65J74
-30037c886J73L7k00k32m12l36J94L36P6p0Mj03q1L8p0nR6j22j26J48K24M4k19l61j45J42
-30011d856J84J73K21K42J10j3j0LM1j31l01k15j41N0J91K24J11N6N3k20l87j51N8k3n4j4
-29985d799J43K22J60l0k67k30mJ48J02L0L2n0Q8P9J00O8j5n7k49m05j20K78M3j01K25M25
-29959d184L11j8k18l41k44l0MR0J91k1j51k32j70k0l7l7J75K09M9l8M3R6P6j5p0j26p5J50
-29931d633J81Q7Q9j19j12qL2k3j44j93p7K9n4J30K81k7l82l04o2J21K8K1J38J74J69K18J73
-29904d267j3j34o1j03j47LJ45J40J32J23O8r0j78l43l70L4K61P4n0J31J69r2k75j64rK36
-29878d780L31J45l0n9j27j37M1K53K05J09q0l22l01j74%R7N0j13p8n9j65k18J36M00K89J27
-29852d460M3k1k8K7n2l9L6R2J78K10J13nmm3j36l53n97m55j58rL08M13L48L08P1O2K6r3P6
-29823d142j6j88o0k6j63j60K5O6L00M31K36j18m69l70q7m5o7o3p9O0K3n7K9J19Q5J31J25
-29796d480ml1N5j24j55j0oM7Oj47j87m3l3k3K56K02j91l01k19N9L78N04L55M0N0j4k19k35
-29768d470L2J50j10j40m6L4Q9r7j65j28p6J30J70P7J38J60J16j41k83l19j61M2pK3K68K97
-29742d417r7l18p0J52K32K15O2k10k39j96o8Q5K9m6o6k5P7J98J42J55J91R4j59l60l74k72
-29716e285K4J68MmL0K29K53Q3M2j10pJ12j9l5Kj28pK29J49lo3j91p1n0j86m0j5l2L2mN3J70
-29684d670N2j31j92l1M6l5q8k4N5r7k06j70j01n4R6K16K03O2k4j2o3k9J42K08L6K7K14J21
-29656d449r3p6r8k14j05J7r9j06J0R8J03l5k76o7M37O30L77j33l61k49j49m3j7J18J96J00
-29630d484j14k00k1K0J11K67K24j14j88p6j34n8K5J5j19k26j48kJ55L10J63p5j53n9m3M9
-29604d875J71Q1O9L9m8l9l6J33J61P1j54j83J81M84L34K8k00k25k41j54K7l7k01j73%n5j12
-29577d954K2R0K1r8j72k53j67J48L16L18Q6j47j46k0K1n7n3l1J10J79L5O9j7k59m09l18O4
-29550e622J48K51J86J69J64r4j52r9r8NO6N7M7N3R3Q3k1m4q3k59j70O9K90O1j75j91k3J19
-29522e170J03R0K15Q5j44JL18K91J16k4k78k28m4J87K95J69Pl6j82m68l22J44K82J89P8o6
-29496d392n0rj73mJ08k3k48k75p0J99J47k2l6j4l6n9J9ln1P6J04r6j55q1O5J7j14l7j36k47
-29466e596j18J29J88J33K56K12R9M2k0k18l92k89j38q1o1P3K04J69K06K91L22L04J42K9j69
-29441d283j78J07J05l3j83k62k68j70P0K04J05j67j97K9R7Kk49l37j38J02K71J85k65l94
-29417e847j2K82K61K66J62J60K60k7j88k29l11r7J47L00J16j55l9L9j32j01O9J18J17O2K5
-29392d754n9j79K6m1j57mP3K52M81L35Q3j67l83l30j91n7J1o9k30k15j32P2K42K54L9k34
-29366e334j88p6J6O8j09r2L2L5J45K89K94K4m8J24J40Q9J15J12R7K0j62l25l21j85k0M9k7
-29339e238n2L9K28K36J4k44m31k47N3J40K89J70j04j69p9R7P2q1l09k30k36j42L5O9J34L44
-29313e642L32Lk50k56j35L4L30K73r0m8J58J07Jj42j53l7OJ48J58J02N1p3k3M2j76k26J46
-29286e360J53j32j5J21K5o3j07j92j4N0k0r7o6pJ18L57K48r2l08k30L9J30J78n9k94j08M0
-29259e705P9L0j9J1J25K08M7n2O8O5r0k12r1kj24k89j41J12J94K96J84j02j81j6J86K87O2
-29232e070k60k90K3Q7q3r0q4j75p2Pp9l7J60j5k54j78l9nK9N5r5j56kk07l84j23j19k19p7
-29203g752K31N26J72j90j23r3k42j06J26J16l9j5j24j95k83k92k67k88k58j29k67k33n04
-29180a0229p70q78j258j702j509j294m03L332J0487J0525L176q42j603j328j190j063r95
-29163B456r30q54m87l21k33l20m14k36j23k55k88l07j57RL6n9j17l2p6k37j59J9K22n9l83
-29138c305m05l22j25K57K74R8j8J18J44n6q1r0j97k07l5P9O0P3m8m2q8%J81K91K40m3r9M9
-29110c297m7p0N8J36p9k98l04j2J23k34k85k0J11J96J61Q9o3j72j51j45m1Km1j86l03j03
-29084d975K31L47K99J4j39J51K18Q7j76l00j18J52J16m0k22l00k01r5J23J88N3N6O6N5P4
-29059d336J09n3j96k82p1K61J09j71j59L8N7q7j51p0p8P3J34lJ18n4k31j01P3J42K00J33
-29033d596J13J02J6m4j46l1j52l31j54J97L31J61J71K30L04l2l97k67r4j22L6N3k03k97n3
-29008e205K04J49m5k28k52K3Q2j45P3J68j8m6j32j93k6Q6R7R2N9J42L6r7j18J01J79J8r1
-28981e087n7o7j6J64J88K72K71J65j7j41k25k60k58j47k3k6n4j5J00J62J28M3R0k1j60p2
-28955e063Q4J29j5p4%j52k23q3MO6O8p3p5M0pk31j41l5J2K00L71K58R9M4j50k04j25K9k6
-28926e273j0K9R6J12M7Q5Q7J83J64K0p4j76k43j36m0%k0K1M8J8R8J11N4j72m03j58J29J19
-28898e284J09K19J95K11L3k80l18j44j60r4J66K0p8qm0k9q1q0j60k15o7J07J92R6kj36l8
-28871e866J00J33J90J36J42J04p4k97j73L7K6j20k67k34k5J46J80Q3M5K8O1j1r5k06j13M9
-28845f021L7L3k6o3j32j06lK02K54K25m4k76k07j02o6j57p2J74J98R5J08J62J88R0j43k02
-28819e854r4K9j01n9j9l7J61K12Q7j56l83k81o1o4j12j66k32k2J36O0J06K30K06Kj23j42
-28793f677k28k19j07j42k4J55J49Q4J56R7k5qm2j88l11j66r9J34L22K21o7l15k00q3m8j06
-28767g737k00l46k73r9p8M7J04j02k18k01j55k38k89j84r1j82l34l62l39l86m50k67k33m80
-28743a3093o82p03n03n18o80q68j115j259j435j372j078m52J408N909J1670J2038O418J428
-28725A5113q97j789j744j362j142r75r12q22p13p08q46q76p39m09j06Q3l4j61l31m40q2L19
-28703D27J91l00n64n32k61r5K9O0k04k66j16m8j7L1k14k98k38j1J26J2j26j72k28p5MQj01
-28676b978j78j5J21J80J47k4k01m02j39J58L6r4L5k3k00k25j55j28jJ33N4J7J32J55M4j71
-28650c722l44k99j52r7l7L4M2o3j06K5l0K9N1j27j37j48n5J15J90P2r0o0O6J51K5J7r9k07
-28622d956k86j45J09J56m2j23J1O3j49j83K7l4j25n2j06j17O4J57J36j16l18k00l2Q2j27
-28597f306j75j84j53j19m7P7J2j54k18k88k37K7J18j89j76n2j88k32k06k14j35l96q23p24
-28573a0982m35m58o03o23p16q89j122j256j004q56p88m14Q53L503P401R656P823L918P22
-28554A3730p00j120j247j134j129j149j010q19p20o00l98m32n02m53l77k77rKk72m52m24
-28533E08k06kl6o6l6m0j09j13k16j31P5O6m3j34j18j15k73j74Q7n0j62j32K3J61P7j39l48
-28506a646l67j30L9M6O1q4k79k44J06K99J94o6q5J2J55J96Q6%p2L4O5Q6o2j61r9rJ04J2j00
-28477a909l8lL6n5j22l2q9k77l02k35J05K09O9J83J75j86k78m9k7K3k8q0JJ22K25K40o2l18
-28449b702j99p2M0O3M0j03k51j72M5J49K17K10k5k68k16J55L87K20N7J2O0O7k22m28k70j6
-28423c222J3j0N0K05Q5M1Q3j5k25k91j99j14r4Q4L24L85J78n4j22r8j04K0k4k20k60j99j21
-28396c904QK29L32J77nk37j94K2k2J6L9L8P6Q4Q5N5J0N4P0j8j51l30k04p4L3J16J2K2J8n3
-28366c696J19K62J56kn6j87oJ62j20j69K9J10J17j4l1N6Rk0J06O0N3K7r3k52k49k5J18K29
-28338c307J22j45l91k59r3m3J80J89Q8K95K30P5J39O6j1n2j88j23K1O7K46J45j82l85k65
-28313c581R9L42L10J55k05l01k37r1k9j8jj26k05j62J64L88K35o5k03j44q8o1p2k8J73J88
-28287c563J11J33K5q3n5J8O2j6j35p7n8k6Q2O3m9j29MN0J6m4K9N3Q5j08k13j41p8J13K75
-28258c656J01q3j64q6J56m1j53K3M2j58k31n4J94L37J99j4l5L2M9M4O5L7m9n8j1r0j5J73
-28230c446J12M3j27j60J13L00O5n9J37K3k70k87q0n5p5O2Pk09j96j9Nl3RM7l7p8K8l1p5K24
-28200d062L15J1k35j40j02j08P8M6m8P6J23L0j72p8K1j36j03r2o6LO0nM0J61J53m3j5K32
-28172d056K03J08j9k7J76L31J88q0k46j21O3Q9j65j84K0m0O7J71M9j30k23j9J90O4o5j85
-28146c841j56Q7l5j87j02K09K06P2L3j54j73j53j26r1lM8K41K80J52j4%j62k51j85q1K9j
-28119d358l9j49j34L5J49K95L94P7o4Q2K42J79j75k97j58o3l7j9L4J90L4k61k00o9L8J70
-28093d104K07m7j53m5Qo2K9J51K79N4k31j70Q2Q7j39J1K13P9j36j49P4K23rm24l58J43K64
-28066d123J14J41J75O5J7o4k26k24K5J40J8j16l39k57Q2K48K81K89P9k12k41j84n9J2k1j5
-28040d395r4o0R4J36J62M9k27j81Q9K96L05j25n37l72L5K69L48K11k8k22j92j03%J58j56
-28015d540l21l0J56J63J80J34oj15o4Q4N9Q1J39Q3J94J09J15J8j32K4k73l13J7J56K39L6
-27989c807k9n2j34J01J77N1M6Lj63k73j70j40r9J03L51L39J91n1l06l64p5K56nj5J73k5k66
-27962d183k76l3L95L52j43k33pm4j46r3J65L83L37J1k10p6l5k30l20r1kM1J59J38O9J17J29
-27935c826J91J85j49k50q6j57q3J56Q3j85k04o1j84j63M3J7j89j03R5K42N9kJ6r0j36l9J5
-27908d805L0K90L05R0R2M4Mko4k13j16m5l4O4R4l0l06l60k9L8J44J57k4J65J39J5R4J58O8
-27879d037o6n5J63K17J01j15k40j45o0n3R9Q9k9J26J21j04j44J9J20O2N0J60O6J7J5q6k86
-27852c995k75j00j12k52k74o0M9O6J38O6J0J1K74P9l14l43k64K48L33qo9J38K32J41J11L11
-27826c859M62J74k28k91l8L7j58k30k23k64k23nQ6J94M0p3J2Q0m1m8O2J79J28L2j8j53j13
-27799d479k9k8k3o3j93j57J1Q1J44J37J57P8j10k27k37j89J53K20L9J35K61J59ok6J49J06
-27773c937K8j21j60j21j31m1lk2R6P6M9JJ75J30k03j38K6K32J79nj32k84j60O5R4Q7J03K8
-27745d089o3j46j02LP9L5Pj13l02l53k87k66k39k9L30L87K43K66L09J71J55J17l6j09j48
-27720d180r3J68L39m3k93k75J2L1j15k1l8j14J68N33N32K69j16k67j74j67k4J13o0n5ql3
-27694c911M5K9n6j83k47k99k24Q4L52M03J85l8j5q8KJ46J35k5j82j86k05j80j10%R0K25Q3
-27667d170q2ql5r8mKp2M3J49J46J55K18J60k1k65l99k52K9J90l3q4P4R6j27k12l9J68K11
-27639d260M0j07r6j35j05L9K04K24J66%NJ26N5j59k21k46l50q9J79L97L73J47q1j06j62k05
-27613d367j91j64lR0R9j4j66qR0L0o8j82j7K92L50J63k01k83k2J14K2mj4J5p6j04j26K3J46
-27584d576k4p3p6L2J47J1m4J56K35R6%p3MN3j76j62m3M2J99K53j9l57l26O8K32R9k4J05P6
-27555d165j4q5j28n1N0Po2l8j16p7O2L1m2j81o6J86J99J11L19L91J2k23j22r3j38j23m9j45
-27527d550j92P5L28L34J85K7k52k28m9QK9K9l3K29K18N3L7N0J3j01j48j80j01J01K53J06
-27501c759j30j86j06j23j59RK03K73K31J83N5k52m07k21j0J71K04m7l47k15J17K81J72P3
-27477c990M0J98O6o1K5N5p2j90j03n8j11j26k51m02j97J81J44r2k07J46L07k6l22k63r7J76
-27451e230K79L82L67J83o6k70q2k1j00j5K1k4l5l4k2M5kr6j12j29j13J54L40J69lJ47K29
-27424d038k3l3J61K49R6n0j84p7P9k9j54k58l05j83O7J80J8Q2N7j35k87k87Q2K88L38K95
-27398d051J30j21k13j11j45n2J64L2j56n7l0m4M0J42R8J3l1j09j77OM2j29m8K7J45J46RJ57
-27370d323M47L34Jk9J97J73j23l74m21k80j3n3m8j08L2M7m4j9K82L66J48m5q5j06k14m51
-27344d709m72k60M2L17L55L33J87r2j82o8O5K26J2l21l10r8K0J05R3k1j36J8J03K00J11J25
-27318d357J0l4ro5j19j69j11Q9N1o7R2K93J11kr6k10M8N6k10l50J0K29L20L08J64k7r2j37
-27290d274l35k71k1L2J40J74O2L5K7N5R7o5j80j18m9J24K33J7k18m5J61J12q0l6j15j93N6
-27263d675J91P8m4j81j03n7L8J39Q4J66J15k57k71n1J35L05P8k11j83j65p8K05J90p6j79
-27238d807j39j50L5J27K11K61J30q0j20j56P2L66L39L04K39Qj46j81j21p5Ok9m4m7%J84L58
-27211c455L1k83k57k58j60o8r7j16M2J32J13J25K08M14K60j73k08k4K1k27l05k34k12n4n
-27186d790j39m2Q6j4K2QJK68K87R3mj90k1L30J27l28n02k57J08L84J94Q5Q5n7k40k51l9K34
-27158d562K95J42o9n6p3j64l5J8m1m0j83k79j92J02L62L06M5J09K94J82j82m10k61j7J09
-27133d600M9j20k02o1J91K52J55K9J7Rj2n2k93l06j22K01K60K20K54J29j00j07j28p7N4o8
-27107d428j93j57r6r9m1p3L9K10L11J94N4j51j54R4N7l02l16j45R4O9K3K37K48J06o9j81
-27081d669j89L8J49K79J90K0k8r3j63j54j2M0R7J17Q3J04P7j73j91j65p4J08L2J07O5LJ5
-27054d387j02j15j53j77n7Pm2NQ0K9m5O4J12J14K9l0Q2K7m7M4K41K66J78L4j06k16k24j55
-27026d544k51j31N8J0n1l1QK18L61K17J10K2m9j77k51j62K1l5k13j51q9N3J57K33J94M1j34
-26999d566k26j93J22J13m0pL2P9N8j14p2J85M6j61j54j65JJ74l6j23q8j88N8K26L09J40k51
-26972d841k36Q2P6j9m3l9j7k4J9R3J47K24J81L25M13K19j79l98k58k6K9Pj00k49j46k7M9
-26945d738J21J27j78l00k6J40K46L28P9k85l52q3J59J93J33J71L0o8j37k43j36m8m1k0J11
-26920d817K19J91J21o2o4K06K28KJ3J07o9l47m96k52J0J59K31J05L0L7p5j47j31j04NR8k6
-26893d828l7J38K40K16J06L7j30n7j16o9l2k26l21j63N7J13K36K30J12M0j77j80o7j07r9
-26868e084K4K28J86P8p4q0n2r1o6J38L10Q8j81L3L38L66O7k29l96m22j4J79n4j21M9K07K4
-26841d549j85k08j74J49M45L15J2k01k66k82j35n0J31K25k7k34r8J99K97K6k44l26k16k6
-26817e422J64J78o9j46M1J64J61j4j42J42L00L7j45J58J89K5J19K10m4K5J12J3q2j66k01
-26792d393j19j23j77nn0k48k40J1L94K95J70K35J0o4Jj73j30NJ44M6j69l00l94k64J42L86
-26766e010K87N4j25k56k62rL16L16J08m8n8K07K67J62N3Qj3j31j15o8kP9no0p9l32m26k24
-26738e366j93j11J19P7J12L26L96J99o0N9J06M7j21o1K10K02O9p7j76k76k13l1J32J42J58
-26713d331J23m1j61J9L5J8p7k10k0J17j4q8J07J32j43m7K29k8j53K1J0m0J6JJ69K83J20j8
-26685c971j52k22j67j23j57j71j58j4M3J13K05K47L30j5j85m8O5J39K7j10j54L3Q6j05j48
-26660d612l06k65k8k1j03NK65L14J51k3p2J7rq2l4o1n4pJ5O7J81J93J06l7j63j24j12mK42
-26631d561J10L7J4n8mm0K0o2k86k75n4J04M5j43n0R1PJ1R2J85L05J59R1nj39j50k29j61m8
-26602d994J16J65N2p3j32O2K21J77J95J69pj67j64k67j53j02j23jl7m1K52K68J5j19L1J08
-26576d549q4q4o5J8o8k39k05J33L17K46J31Jk26k36k01k12j00jj00j12o4j2K39J03l0p9J79
-26549e300J44k25j10O0L76N01Q8j76j78k02p4P0j30j93o4J6J8O1K25K90Q1j57l17k45o0J47
-26523e354J79K34K46J60rj50k9J46J47J7K0Q6K1k72k89o6L2j09n5r1j84p1J51K22K28Q2j85
-26496d893k48k23j51L1J78J66L7l9q3k0O1J00jj32k03k25j26q1j7J61L48L02J81J32N5L6
-26470d654J7j10j61l7O6p4j65j19P6R3j20kK59K88J86K30J77j06j77j59j97j74j86k75j22
-26445e446R7O4p1P5N7K4O1J4J15J66m8j53q9j33j19l3J32N2m7Q0J09P7Q2q8k28m7J60J45
-26417d992K9L0L5R8P2j09k77j58J00O0j12j0J46k8o7l9j50j71l25j86J90J37P6J30J07r1
-26391e505n7K51L25J04k13l62k11%mj17j2J68L21J25o4r2L5K29K7k99l70pK85L01K18j42
-26365e066k49p3P2p1k61l4J49l7j99q4j2L6P2k00j79J54K17K7l18l78j94P8J68J47r3l65
-26339f693k75J24K44J08j06j23O8K41J94j61k24m2N2J7j0N6Qq1j38N1p4m11m05l46k38o2
-26313h226R3L04M50M7l74l43j45m4j35k80j24q9j54j86j46o4N5pk20j48Oj49m60o04l77k90
-26287a1610m44n11m68l42m29o65j016j027j099j397j421j404j300n90J889P163J2201J1166
-26269H696N564J152o57j338j466j449j265j155j208r97q53p72m91l62k27k46l45k53l32n03
-26249A493m60j60j73j84k57l43l92l39j96J1Pj64n6J87K28J34R0R3Q0j47k80o1j70m57k92
-26224a808j2Lj31l94l63k79j72OO8J90J94K0J01J04j57k29k06l8J73O3m9o3m2K1J53P2k6
-26197b801m5q6k35j30J10J74Q0o6J43J80j2qL8PO5Q0l4j19l46m01j68n9m9K7l3q5J43J12
-26169c518j54k20p4O3K74K13r1j14o8l2J51J03O2L7j54j88l3j39j86m9M5m4k52K4J94J12
-26143d038J7p1n6J78K45Rn0J5J27J55M7j4J01O6J38J60n9l21l32k5K30j6j33j96j19J30J75
-26116c637P2K1J46K09R1j37q9R1j26l81l15r0R5J32R4R3nr8j00j3J36J08J17K46Q3q4p7O2
-26088c356N0k09l13p1J45J94Q5r0j8J08Q5q2j60O2L8J9no4p8K5Nj48j45j54k13k15lK03N4
-26059d251j19j5J16K94K96J75N9J28Kj93j51j04m1m9PP6L0j2m9J33K63J32ok48m74l06J6
-26032d291K15J94R9k4n8k14j22J6p7P1K12oj91j04k5J88L32K02J1j63n1R8Oq5j37p2n7n7
-26004d090j2j60m9M0r7k54J49L51J48J2N2m5k52k24r5J40J34N6J19L5k1j27n3J64J45J10
-25978c824j2J3O1N0J95K97L0l34k84j67j84j97L5K01J89J58j83k18l2J7l2p0j24p8O5J55
-25952d273J79J83J49M3n4LK9k5m6p3k09j17j00k93k07o4M5O5J86M2o1K54J57j54k99j70R1
-25925d719K7K16M81L99J07pq8j44j19p8J72K97J61j7j53l49m13k32MK18L60J91j06k78r8
-25900d168p1j19j81k70j06J36K28K17J01R9P8r1j11j29j16l8l9O0J41PQ7K27J69J04k2j28
-25874c935o2L8J87K24om0p9r1l6M5mj46k07j64K3Q4J06m1o7r5j66N1L72M12P2j14rj9j96
-25845c863l60j59N9J94R2j95k70J15M69K68j33k75m0Q5m2J2J3l7L8l4j32q1p5J62K74R2l8
-25818c861o7P8J1l69l37j5J4r1j66j17J28K52m7j21jK26K74J49Q6m7O5L8k26k23n0J28j43
-25791d432m29m22j72J5K3R1K01K25K31K55K22N5j22p7J6OJ00J05k3j39j04o8j24L9K9l5J31
-25764d403J94Rp1O9J40J44O7j45r6K0m0j63j92k37j55r6J77K59l3k59j70nJ04L13K16j08
-25738d461k25o0Q5J13n3j62pJ87J03r7j48j86k35o3Q4M5M0J44K38J79m3r2J21K24J74J01
-25712c994n1k24k72k69p7L7J1J42J90J03j48j90n8j16j25LK8J84K47P0q5O2J45J9j22K1M5
-25685d424k02j39lO3N6j21j73M5J58j10j34P1k8m5R1K35K94K10Ln6M3j8j11k28j43J48K29
-25658d289J97R3n7o3k5q0n2j05MJ72J52j6j80k21k9J62K0J1K9M3J65R1R6P8j83k23j08j00
-25630d418k46q3J40J00j42MJ68J75J25j60k38q2J43P7J21K8j57j10J49K12J50J12Oj23j84
-25605d233j18r5j92l15j68J80L14M0m5J10kp6mP5J39K49Q0j17j40j75L6J77N3j31k56j80
-25579d794n4%L1P0R4K8N9j7J47J41JJ0j16k25k50k76l65j88M9J81K76K45K20J65l9m0J2R
-25551d626m3j62k0J55O6j58j93j8qM2J14L07K44l3j79j94k0k5q5M6J48J19M4k3j48j02L7
-25524d715J51J52L4j01k12j03M7l9n8J83J97P6q8l16k40P6K15K35K57L06J8k46j98j32r2
-25499d593k12o8J57J52Mj0J68J34Q2J81P1q5o2j2l0j15k00r2j10kK4l3J4nj10k59k01KO7
-25470e143p2j36JM04K82P3J98J64j14l47k32N7J77l4n6R9J13M4m1J18J25j08j24R4J13J41
-25444d204J92J02rq2j83l03l47k16n0O7O7J80J47p2j23j07N2J70m5l0Q1L4J19K21O5m2k6
-25417d342p1q4J1o3p6J41J76j15l30j88j26l9J96R1J6K20K42J54J80J80n7j99l95m54j31
-25392e063J16K13Q4j07P3n3k98k32r1J18K35L12K88K36J29M3k1j07j35k15M7K70J27j50l52
-25367d533k85l2P3Q3K13J10j04k5k0J48J86O3o0o7n8k62j8K52K15J04o2j79j65k45k56r6
-25341e020N4L3j00L2J78J83J10j13j31n1RLp8j61N7K45K64J65P5K0k16j86j04m2O0N5J84
-25314d475K06J42J16k0NK0K05J88k89k93j00j14j13j75j18J23K0L0J38m3p1j04p1q7j06p2
-25288e058QJ81K38Q4p7j9K11L61K15q6k2J66O6k24r0J03j4j02n6K0R2O5j39j75k58l23j63
-25261d996K46L49j8j51M9J83N6n3J7r7n4K29K04q0j4J12L3J7J16J11n0j05j52k36j89j45
-25235d618J82K47J28P4Q1L45K19k23j77K65J48k66j265j400l27J5O0J00L59M06L11K19J22
-25212d995k0r9J88J24n7o9j67k37j02R1J92J68JJM2l2j14k48j58J33L15L34J39j58l32k08
-25186e268J9J18K35J98P1P3p9j42K0O5rj32K7P0m3l7j17QL43K82q5j90r3j83k28j2O7q1k0
-25157e123O1O9K00J78L6j34j61p9l9r4L1jl4j2j61n5J42K08J15Q5J3j91k94j52K31M07L49
-25130d405K42j9k72k96j09P1O1k3m6j86k64j67Oj3qJ06K01L0j50k93k04o4J02K35L9j18j57
-25103e701p8j38j58J76L47K24P7o1j00k1J15K26K09N0j08pK20K63R7M2o2j10o5j24j12J8
-25077d781O2Q8J1j35q5k5N1P8J8m0R6J25r1k80k38PK3K6J01kj63n6J20K54J42l3j34k24k40
-25048e325l4n1j50m6J30K35J39o6j72Q1K92K54J07O3j5j14j77r8K6J22J53K0O4J49J76J72
-25022d065M0k28k15J9o5k54k49j19k3p5r0r5k56k58n3J26J18L1oJ5J14L00K44N9O9O9Nr2
-24994d934j27rN8Qr1q7L8O9J55qj48m8m0P7J94J60M0n4J0r4o9o4j69j74j50j16oM6Q8K5k4
-24963e444m7j26k3J48K86J84jq8j16rJ28R5k08k93n9L0n5k60k98n9O5O1pJ48J97J14R4k8
-24935e571j69j66j68k0J50K39K50J43J10P2l8k4R9j24k17j19j64l6N3J07l2j35J68J98j1
-24910e405p4m3p2j09p4j85k87j82P1K49K03R5J56K59Q0q7o2j28j11jM9M5J58R0q4k20k91
-24883e960l1L6j9J49J48J71J73O8O7p5k64k11N9J34J16J19k26l46k29l3L3P2J32l8j32q1
-24857f168j36j34kPN3O6r2l68k57j45j06j7n7m4L6J83K32M6k40k83P3K75K80J27j73l33l57
-24830g534l16k10l3M1q1L15M93k6m18m80k75qR9Q0o9j00j23p8M7n1k97m62m28l09l56l37
-24804a0916l28l05n30o83o78o22o24o29o88p58r87j333j525j493j110K57L865R380J1939
-24785B232Q610L487L03j126j589j507j422j353j038p17m82n99p24n81k92j19j53m05o63o16
-24765A246k69k6j67k84j17q8j55j24j54k83j23J07R9r6j76j90k46k23j58j45p8o5j91q4m5
-24740b035j08K5P8N9j16k42n0n9j58q4J08O6oP8R9p2k71k11p4m9p7p1J34J53Oj05q4J75K71
-24711b620L5j68j56M1k6j04j4KJ38K68K74J12l8j92j63j61k23j87p2M1p5n3J47J05k39k56
-24685c584K9l1r8Q7J79mj78k48k20j17P7J65J34J75J13j7o7j09j8K16K04L44L56j9l07l12
-24659c250j32lN5L8J11O8q7k67k30m0J7R9P9j26k42j58l3j84o4M5K7Qk0J01J36J44N1j40
-24631c997NL5j36jK02K42P0J2K0j68j21N2MJ64K83J44p1j51l7m7j46j2P1r5j38n5J87K97
-24603c387K14nl21l75k17L2J78K3j3K7r9l11k48R9J82J36J10K50L73J58j46k97k15l1K9p3
-24577c927o3O4j4l4N6nL8K56K2k41j68P7K05J20j08j19j3N6N0K5j37l17k86j05o4J65L01
-24550d166J53n4j23OJ48L88L12k18k93J21L43J63j84n0J3j02m9P5K6j60n8%j58j91j3J24
-24524c947J75R7j3j1L2K8P0J39L7o4j62j99j12p3m7J9O0Q6N4L7rJ83K81j3k40n5j51l22r6
-24495d216q0r7M3M3p2m3J06K31P7j20L3P8PJ57J78p2j82k63j31J16J00j23k33M0K51K02J74
-24468c796J77N5J7R8O1JN2L6M1K3o6k33k47m4p6l13k99n6K08K22Q3m6j08N7R9J04K01J05
-24440c644j68l36j51O4O4pj31n3j5l8J83K38Q6J06K12L5k27k92k17o7L3P9K1M3N3n9P8K42
-24412c868Q7k4J22J66j7k15k22o2l0o3j32r8kO5R4j02j20R6J72lm2P1O5R2k2p3k5lj15j54
-24382d362j49j49j99j29R3J81J73J71J08M6j10k73k18j20K14L52K43J15N6j2q9j63j50oo3
-24357d440q1m4j43k54j29J18J82Q9M2J03K31O1k95k81r3M4K69M31K67K0o6l3L2J21o1j35
-24331d045J32K22J4j10k38k25j31k59r5L16L40K39Q8R6N7J7l6l6j7k29l17r6J40J29O8J44
-24305c832L4k64m24l84j04L18L42J4j83o9J61K62J39o0m2o6j36j04K06K81J33J76k7l11k90
-24280d230j26l6J77J44q4j36q7Q2K07K18J34m2j66j20q5O1K0j42j9K64J61l6K1R3l2j69l61
-24253d289k48Pn9J2mJ3P9J6j24j73k3R2J23J03j83m11r1J41QNK03K91J42K4M2M9J53J64j01
-24224d039k22j66J02K70J65o4j71k15m5K76K59J26J8o8P6K20J5j92j63n1j48l27j16K53J98
-24199d009j04j11k9L0N5O7KL2K2o1j23j39j83j21J09J29P5J28Q9kj67k47j31kL2J84J67Q9
-24171d219K3R7Q9l4K4K2n3j01j22l8j76j94K5L50L56j7k52k39j18j64n1M1j70k85o7K01P3
-24144d999j91O8M09L74M44K31Q0J71K8k78m16l51j06J01Q0K4M5K5j19k26j35Q5P9k82m67
-24119e326r4J39K36K96J98k2o4nm7mj15p1J12K4o2J08J51j80l34k36J2J16J17K47L44K33
-24093d227J63R8k8j34k87j25J39K47J32n9k17l99j58J41R3N4K02J60J80k3l74j97K9K2k0
-24068d588J03K40M2j05p6q8j18J03O8j40j34J25l8l29j80m3qJ68K05J37L8j33l23k97j2K53
-24042e130L60M21N5k57j99j5J72J28m8j49j31l8K11K12Rp8Q0K38L16J68m3j65l0k8j3n8R5
-24015c917R7j04j84k56k94LK24K22P4l2r5k18k06K8K33K54J88k8j1J13m3j74j17K6j3o9J5
-23988d284p9l9J34KqJ12J12P3Q5k7o4nJ02K3j95k68j90j17k9j8K7J12N3Q5J24m2j03k5R6
-23959d353N2qK06K81J54K03K46M8j98l03l15k42q5J1J26knO9O5L7J00jk85l81k95j25J52
-23932d848K46Q6j19q5k5J14J88J11m4j57j18l0m4p3q4n3j3MN5O1J57K87R1q1j91k16r7M6
-23904d832Q0J73J81K22J20r6j94k92k9K80O7j97k84m0J19J24p2k86j59J33J54L3J88K24J1
-23879d372J24K48J3j01JP7o0n6K39J27o6p6p1p4o7oOJ97J80j36j80j9K0k6q3k1p8p7p6P2
-23849d341M7p0l8j86j82j04q7k7P5J99L20J78J96J43J2k36l70l43k93j4K93M70K95j37l48
-23824d548l25m1J55O6l7k7J0J3J5rL8J65K25j20l34K4L15J93pj62q8NK8K65N67K65j01j13
-23796c563k42k33J0K46O4k60m52m22k45P2M7J36K58K01R6j49k00m1K19K55R3o7m6K5j00j66
-23770d464r9J17K86L01J32p9j85k20j67j91j35l1k14k48L4j12r5J71M68O32K16j35k27j95
-23746d440k17k04p0O4L53M47K79r8k11J76K75L4q8j81k92q8k1j21n9j51j2J49K14J66j9r5
-23720d210k26k16J60L10L11J77j1p0k66l32k79k78j57q0K3L47L53Kj26j51rK33J32k91n14
-23695e168l32j32J75L76L05M1qM3NoJj4o9k65k41K49L29o6l57k03Q8K35J48j30j20R4P6L1
-23667d915R2K98K94O7k1kQ7J55J58N4K0n5j74j19j98l59j71J25R8O5l0j18j24j28o5J42L33
-23640d491K41J42L7j51j01j8j48j43M7L3j06l6J73K91K15P4j43j54k4Q0J28j1j58m17k65
-23615d905L7J61K71K30O4m3j50j33K0J33j8j39j69j34N4P4k3l9m4J83J38r1MK3L1P4N1K1
-23587d319j92k49Q4J50J37J8j06L2J52M8j96k34r7j6M1P5J71Q9q3n0k9nn0O7K40J65N3J38
-23559c966m6j75L1J25J08L1J2mQ4J38J38r3k67j27N8j4q0k1q6r5Mm7o9j22%J33j0j07j6q0
-23529d563k24k75j61l5M3M3Q2P7P6J41J08M7OJ16K6j13k82m07j75J6J95K09N0m4q6P7K49
-23502d804J47J92L83K20k9r3Lk2q0j56j68q5k2p1J2M2n0j04n6J49J08J24K27K65R7l18m62
-23475d551j80m5m9R2J47J71K66K73K4m52m23K1Q6P9n3j9n2j89j30n1J69K01Q8kj33j33p1
-23448d916Q0K84K93K61J5j34j65m02m37q6nq1p0J04J42L6J9J54J18M2Q8J23j56k20%N8N8
-23421d797Q1J33J03l0q9j5j54k45k20j74K9J84L44L84J45q3j11l6j6O1J7l8r7k67k01N4J29
-23394d909J86J40M6p4JJ63J58M2j61k10j08K00J48J3N4O6o0j46k24j60k2l9n2q5j37l1J61
-23367e040J69R4j7M5P5J67K30J21Q2L4R7M1j64j20k64l61j66O4J15LL6J25P2pk53l65l53
-23340e540KK63M7k41p4J54kq2j0j72j75p5p7J79L23O2r9N8J03J2n7L16M56J44j21k2M5l0
-23312d613J55J25O3%k10k13k2O8L4k0P5P9q1j01l8J13K51K59P9j88k7R1j14l62k31N1l0j3
-23284d820O2P7o5p4J08R1q4k37l0J05Nj54k05j09o7j27Q6K83J18L7N5N0oj7M7j03J16K20
-23256d638l3j13l1o8j04m5M5O3N7N4K2N8J06J11r0j77j89j38o0K7Q9J04j07k13l7N9K54L94
-23228d600K19j16r5R6j02l05l6J43J5O6J52J28J4j9M4K09L8k62k91j67J0m3OK07J27j26j64
-23201d852Q7J85P0k1o0k6N9J44J67J40J03p8k01j84j73j40j66K6K06K16K06Q5j99p5m8k14
-23175d743j16m9q4j58j78O9L03K23j3k36p2J56J20mN4N8j53q9K14K76l4l16k21l7p6j00k
-23148e208Mj05r1L2P7O0P7M8J85J35O4L34L52k3k15k14j50M1L7k20l96j44n2M7K18K32J40
-23121d735k7p9pJ12J13K44J43M1R0Q1l7k77r2J19O3j1r3j90m12n16k54K2J03J77K60J48k3
-23094e037k0MJ9Q0M8P7J48j16k95p4P0q5p7Q8M4k7J24J88J58l0m3N2j73r1j9k26k78j03Q4
-23065e510K48M01J74j19j59P0L57M01J27k74m9K11j3k02k94k82p1J84K74K00J8j03j84j84
-23041d779r8Q4n9k25l5R8J32R7m6r9n4J46K56M5n3j02j6k2l7K4p3r0L6P9j09j63J07K36J29
-23012d591k5j82j41K7J57J52K47J30k22m49k18J71J89r9k05j74j23J0K1R9J20N6J74L45K57
-22987d274Oj89j96j74j37N9K17J87J0k9K6j37j62j63j39m1M1O8LRJ90K45O8o3j9K04K77N7
-22959d056p6P5Q4j0J5P6rj35j06j6o9k05k71k52p3J27K01J85L03J38j43j60q9m0J4p5k42
-22932d809r8J33J63n4p0J52J07j53k29O2K59J70l2j55k30k51o8O0K6P6J30J10N5l0j24k38
-22906e038j54QQ6J83K45K21J80J65O2M0m2k85k92j19p7m4Q1J31R8qk6L5P4j1o2q8j09j9O
-22877d759j09j30o4m8Rq1j75k03k23m6J29J75L0j0J70K14L55L02P9k0j29j86o5M5L8J27J53
-22850d422k0k03k63j14j1j13l1K47R8r7m7m6M3K24K35J32Q3n8j47k76j93q7P9L13J54o6K7
-22823d559L3r2o1j78k17j07n4j7J38q1j10M4R9P6R7J21O3J78K73J85l4k07j97j48M3J4J28
-22796d570K85J07mO6m3j61j14j01j22r5O0J35j6j49k48k33p1J5J41N8l1m9P6J07N8J93K91
-22769d415L62J41j62m09m81k85o0J8j1M8J71M8o8nN8P0O4J85M08L50J4l36l82k44k25o2K6
-22742e182p7R8J97O6M1M9j11j93k25k03R9L58L86K40o4l33l74j58J15K13R6p1l6J5R2J29
-22716d833J6L1O6j11j92j38n8Jj90j61K07K61R0N8J03J64J27j38k59j52P0K80R9k7J1j62
-22690d837l16j41R5J54J75Q2r4j66l8j5J17K69K22Q7L0p0j42o6N5J54J07ro0r7J13J28J21
-22663d142l3k14k33o1J70K10J6k23l4K54J05j31j01k41k41k26l27j26P3K62K01j51k00m1
-22639e434q3J48K31j1M1K93K29J7J7j31k60m03l23N3J91K20rj73M1K51K37mJ3O4R1K6j19
-22612d787k89m02j01P9J40J62p2k07n5P2J73J68L12J82j7J39L19J48k90n24m62k66k52k59
-22588f089j46n7pK49L71L07J56Jk19l36j52R9P4l0O2J56J61J79J36J27K32K41r6j53k9Q2
-22562d681K80L43J71k4j67l23l47n9N5m6o4j4k3m3k6K7j87j99J26J22Pj6r4j90j97n2J74
-22535e447L69K22K10J16j26j8K12J35j46m28l74k33k37j71J55M04L06Q5l6m2q4J7N3oj03
-22510e167n6M9N3J39K91M0q5l1j19k47l10o8K58K68J90O9Q5J0k32m37k43l9n4l0J51L56K33
-22483d926R8J04J98J9k64k90k6J81K58K47J2k93k34j03j02L1J75J42k8j01q2r9j37p3L6Q1
-22457e176N0R5k7M0J74Nj75j49pJ58K68J01k2q9k24j57j21k16j38Q2Q7R5J43J2j09k08j18
-22430e626m5j23q1j68j04J87L08J36j22N0K63K70P0K6K04K24J13o5j80j66k16p5J12M1q1
-22405e048P2J62J39P2%j44l74l34j83o9J07K25J44K39K77r7l33m10j41K5o3r9k5K21J82p4
-22379e529JJ18RM0L1NQ0Q4M8J21j2K1J99J21o8r7j26m2o2n7N8pj07K4N8r9q2j1o6R4K44N7
-22347d952q2j17p3P5K56O9k07j4j7j73k8l7q2O8K83L15Q1r8qj26l61j88J34K31J71J30Nj56
-22319d901k68k28N5J75o2k09k23m0J32K70K59N5mK6p8k40k84o0L12K19l9j90j26J35J23l2
-22293e223P6K18J58R2J46J78o2k59j41l3j20p5J67L36K18l7m9M7j11j75j26r1n6M8p5k31
-22267e180l5Q3m0j93j66j55o4J35P8j24k31p5K87M82M56K86j35k48J74K28m0j33k29j84Q1
-22242d942J28n4J23J47o9p6l8J17J51R3O3j19l07j70j00j37j36j04J3J62L10J87j7k14lJ41
-22216d851j06j58M0O4J05L4q3k75k94J04L19J83J09L1j44j16l4KN3K60L22m4k20m6k5l8K7
-22189d781m2QJ49J05Pj93k20k27k72j27n0J03J76M5j62k82m6J77J59J09J29k0j97j98j81
-22164e831l7J58K14J51N2l8m1o0m3J88K55J13L0J3P4J07j21j46m6r0m1J70L09J98j11j04
-22138d677j0j73j72j56m2R0K28L03K19Q4n5k14k28l33m01l16j05K91M51L17k9k16k5J04k3
-22113e088k09k9Nj7J33K15J27o9L7N6j14q7J75K41Ml9J2L3M0N6J01Q5j11j79l62l52m1n7
-22085e434q1K81M24K22Mj23n1JJ87J29n4p1j12j08m6O5J31J31J11r8k90k09o1m9p9M8J9l1
-22057e144J09J53j18m3K43J83J24J65Mr4J36j1l18j58j63k37j27j81o5J71J38K2J30K25J76
-22032d680N7n8l0j58m21k36j17K1K82M32L23P5p9K2K29J5k23k13j59j79j8l1r8O2J99L80
-22006d603K13j98k67j01p0m6J42P5p8J00J62K74K78j8n6j53k43j83j29j89q7j7k2K04J68
-21981d844q9j65j73j99q9J39L10J75j66k06j5j33q8J82J85J17O5m5j96l49k69L5J73lM5K35
-21955e368K99O5Rl2j25k00l18k97j37q3K9J80L63L55K25N7J1J70Q7j30k11k14p9n7j63j36
-21929e700l8j3M5j21j17K43J98n9J3J72K74M13K75R3j77l25l11l04l23j86J54J20J03K46
-21905e325J98M0l8LQ1r1M3J84lq3j0mK7o9k68j88j2l4j26K1P8M5N5P3Q4Q5J57J49J2p4k3
-21874e013q1j00M5J29J9k4O5N1J28P8j15k35j25K7l9m6R4j3j27j43o0O8M7o5K1O6R0J29J55
-21845d974k9q1M2l0m2K6jj36l06k79j03R3J03n2O3K04J47J6P2j9j46q4o1j0Rj36k27N9L70
-21816e512K15J11N2k3LK04K2m17m20k53j08K13K32k4m5K6n2o5R7K06K86J89J37J19Pj8j9
-21789d837MO4J12Q7%O3r7k13j60k45j43J57J71K5K6k1K9PQJ48J57K32J34L7j79l00k88j57
-21761e179O5N7j86k22jj3j10J01J91J27K2r1l5J88J56r6j26J9O0K4J20Nj45j3l7P8J63Q1
-21733d797l9j97j90N3J69L5j66k68k57j03J60K46L47M01Lk68q7k4o1K2N2OL5j2K7O0J04M
-21705d745n2J65Q5m5j26l01l41j47M0P6R5P1M0M7J15L4j54j50Q1J57J03K55J98K7q9o2N0
-21678d573q4k37k66k45j53M2O1j12j77J4R4J40K10K13J88j1j53lL2q1j43O1J56j18k45m1
-21652e431K08J87O5K8m7n0K4J4J21J6p8l1k5j52p9oM1J29M5jo0m8j1J14j3j70n3O1N2J39
-21622e011L8j59q6M4O2M5K6J21O8M2N8K6o1J4q1j72k37j66M3Q9P8J30r6m08l94l7J95K31
-21594e598lj84j37j80o9J8j4o4J22L75K88N8p1k2J95N1q9l9j10j58q6j04j02LJ13mO2K35
-21566e514J10NJ00J72m6k63l5K63L86K00j58j32L1J14n0j46j10rjj46K6jq7l5n3J2J01O7
-21538e199J1J97J42l21n10k08J88K91p0j70r5j40J7R8J52K27J82J60j5n9j4n0R0O4J6o3p8
-21511e157ko2m3j05r8N4J74R9O2J13p2o2J50L4k33k69j41Q8K9m8Q0k8p1J17J98jk5M7j06
-21482e278k45j64k8K48M81L79r8l19k93j75M5J37K01J19J02O1k03j16R0L9j00j28k0j22j78
-21457e565J32J96p8k21j53k16j02K5m0k4J25R1k4K33L39J39M8o6j11m2K4P6J12o5l03k5M91
-21430e004M06j23k79j27P6P8m9r9o5j06p1J11O0j16k13j71j12J02L39K2k8K23J65O2Q6P1
-21404d762L1R8J1n1K6M5o9j87r4j20j02m6j1l2j13j28j17Ro3l67l93j01K12J77Qo3M9J26
-21376f027K83L06M9L4K28L66J30j87r1j02P1J01P0j54l70j28LJ06K19K30lr4j2p3n3j1j41
-21349e250k93j14J20p2n0J07J21J76J87O3m6l6N6nk00l79k70l2R5L04L62J90j7k04j21J49
-21323e159Q7l2P9M1m8o7k12k99k17k00k06nJ30P1J50J34m0O9J03J82J70L7j55k64j54q8K3
-21296e870K09J84J07O8P0J30J40J44L9j26m07m94j91J65L71K01k00j50o2m0P5l5j26j06n
-21271e909N9j1n3K06K34J50J34N6j12j44O3J74l3j93k73l11j08Q8MJ2m8l1l0M4P5R1K13J27
-21243e526K5J05N1J14K24o0k73RO5p3j5K3K7N0P2j72k54O3J98l6q5r1j81j46R7K03R9N9N6
-21214e372l2j42K4J59J61J23J46J4j07J11kl05k49O1j0n2K34J49l98n70k44J21L2j16O8K93
-21188e903M51J89k29k77m6M2%j7J37m7k53k2K19J58q0j02O5K30k4j42r5j15k8j7J75L01J28
-21161e302lO7j38l18r1L0PO6l4Q7K17L3J2k7j42j21o8%M3J23K13J42k0j69j50j04Q6Mn8J1
-21131e604p0q8L8J82L01L12J24j4M3K16J8k26j76QR6M3M8k17l51j92P6N5M7k6p7k47j86P1
-21103e796J34M0j6p7q8K9qk00j17K28L03O6j31j9P9R3Nj70l37k71l0R6L06K76LM1R1m3m9
-21074e562r9j14J1l0j23M6J74J24J74K42l5j10R8O8k5M4j11q5J81J51j2j56k54j73Mrq5n2
-21046e718O4l4J8K24K37J18M1r6r4j7o4j45r5RJ5j86k07l0J95J8J8J76Kk8q0j02LR1n3r6
-21016e816J32O2qJ25J75R8J5R3J7k62k88j47n5l5J20J47m2j08M5J72J45R2J1r0rK06K91L5
-20988d879q2k7j49l47k31q0k8POJ36J81K37J88O6K17L24J27j45l54m43l82P9L85j9m63l91
-20962f067K3J13J39L00J83M7p4j08j5L6k9j18o1k2k22k65q8J7J44K78J0k15J0J87J95J84
-20936e418P7l4p9j15m8j81k66k9J32J50J16J34R3l5kJ73J88o0k13K4M7p7k05k41j62l3n5
-20909f119M3J15Q3J13P7n3N8J04j04k40r4K26L92K67J1JN5N8R4J45O1j72l16j55r8j25L0
-20882e543J39J8q1n1p3j5J03J8q5l10k65m1J09J11p6O1J06k2q7l4J57J65r8k90j10R7K03
-20855e894J44rk17j23j5m2L9Q0J04P2r4j88O8K64J64p6rJ69K20p4k33k69l16j1K77L42L39
-20828e288K07O0J13K08J9k78l69l44l00k49j93j64OJ05J54J92K96K14j28k10p6L51M40O1
-20804e173j36k48k01j4J75J24M5N4J33J06r2j07q7r7j54k13J22K01l6l16l08j82r0p7L8J75
-20778f358j8k16j05l2L4K38M15L03R7L9P4O9M8j39j57J09K02M8j26j19j55j70J4J39J78J70
-20752e418O7J58M7r9j66k27m4l0j78j59k4Q0R6J09lq7j59J61L45N3k73k42N7Q9j15k01j3
-20725f176M7R3J07L1o2m3o9j28n6J78L75L01j01l25k20m8R4J26K2K8J94K36L3K9Q7j17j00
-20698e464j05r0k8j28p1K3n3Q2J33kj40j51nJ67K87K36oj15m5j13k02j05R3N4J18R4j49o0
-20670e745J07O6j71l52l40r3j27k29r8K25L58K44k5j37J41L77K13o3l09l62R7K92J46N0r0
-20645e825o6L7K39N4j87j40nK23R7j52k11r6P9Q6J91J31L8J42K16Q5j08k06k71j54k8M0J1
-20618e780O4J69J13j2j95k03j25j21Q1J32P2J42J39L6J01m6j23K5J29O1n8k7KM3L3n9k17
-20591e624j62j78j80J1R4K13K69J70J14M0J24J51j16l21k76j67J9J0p9n7p3L8J51oj24j57
-20565f116k9K03R4j4P2J21P8mM7o5l40l44k74k98j44J60M23L60O4k9O9L4QP4R9J23O1j17
-20537e684j73o5p3j71p1J43K52J70jj91k05o6J7J70L00L66O6k79l83j16K19K24o6j69j10
-20512e896n4R2J47N5q7k45k39P7K21M9oj34k56l14j97J38L30K63l8k01j60QJ47L45J47k69
-20486f077l77k22j6J74K48J07q4k51jN27N77L21Q2j82k35j28k62j07O4N3q6k88k86j37J68
-20461f418J25O8R4p6J1J92K11J44m8r0r6n4N0n8j06n9r8j02j43o2l2K3K1q4o7L72L93J57
-20433e732O8q4j80j24l9j75j30Q8K87K09Q3L9j4J23J07j12j47l7j68k10jQ5j20l17l18j74
-20407f993k7J7J36J74R8J68K18J44P4m6j60j86k36j66P2K93K03J24K15J01o2j17j6O3KqN
-20380e910j06j11l8m8r0m8oJ75J70R9R6j40k61j63mJ7J13J54k0j37j76k80k24p3p2M9K19
-20353f815K55J83j57l31k18l5J93K6j13j7R3O8L3j1J09K08R9k1L9lj60n5Qj6p9l7J42J47
-20325f465o1j76k07j35KOPk37o6K34J28m0l20k33K52K05Ojl6kj4n3n1L2P1Q9J63L58J87j14
-20295f471j45J06K75k9k40k94l27j86o3J39L19L11L22L59K34M2L0K8j40j94k07k7l9k65p3
-20270f535j6j37m0M9n5o2J83K63L19J94j02k54k60p5J3O4J02Oj21j66K8Q4K18K10q7k27k40
-20243f644k40n3K58L44K74J98j49k53n9p5L5J36K1l0L1j4R6J52OJ2o5r0q1j29k59l07j68
-20216g053l4m1k7J47J60K11K74J94j9j0Q3j21k58r7j23l71j48j8p7L2Q0K13J68N9N7l1q7
-20189f837O1L3o0J22K59J42Jk05k58k19j12L5Q6k0N7R9R5J9j35j61r7N2J56J02J19J6k69
-20162f919j72Q9J84P5p4k44o8P7m7p0j7R8J47R5qj62l08j49j05j81j19k2R6J88L89L69J91
-20135f667J48J1r9k07k15l67k77%J63J88R9M3j35q7o4M9R7O8j5m2j43j38q4r1J72L18L24
-20108f951R0j53k68j92p3R7K23J28J67K24O6j86o5OL7P5K6j41j87o6q8j37k18n7O3Q5P9N4
-20080g362O9L3L4j10o5J9O8J65J28o3Jjo0l7j37j55r7r6m6j61j67O6K73L03J24N6k8m7M4
-20051g249J76K06J1j67j6j05k34K5J65K56R0j39j81o8j55l09k05N1K92L34K34m2k11j37J5
-20026g363J08Q7l9j22j68j64o1N8Q0n0N8J53N0k4J5nk3l8m0m5N1P6J43M6K1J07j00j90O9
-19997g310K55J26k10k02k7r9q5L6J45K16J71O4N9Q0j67m83l91mM3n7L9M4j98r2K97M01J86
-19970g163q1jJ44R2j14l70n02k61N6J94J27Kp8k3ko6q8j4p2j04j9j19j22P3N2L5K19K01n0
-19941h054nJ95J57J28p1k24j07o6j77p3L5K85L28K44J67K8p8k77l79l37k19qQ6P8P2K5Q0
-19914h167O3O0O5l1k11j50Q0O2O4O1J4L7n4nj33k35j71j06Q5K79J37P7L1j11k00k49n3J6
-19886h745K6Q2N3Nr1j16k9K2k2J7J36K01K6n0n6J3M4M5J36K2o1j1k3Qn2p2l9j25K05L60N0
-19855h041l68m55r5K21P6j1l6j53j89k09k22p8K72M28K91M1j13k42r4O5m2M5N8o4j16k78
-19829i309j43K28L40K00r3m34m05j91j15o8J30J27r9l2J71O9Q8K53J93Nj11j51j73j74j78
-19804i872k43k44p3J50J41K28M40L13L1j78k85j34k6M7P5l3j23p9L1J03K6J2J08j16o3J80
-19778i584O9q1m5R5K55K26M6j74k72l36m58l13j6QJ07J87p3l53m19j45K4J31O3j43j19R3
-19752a1227R7O4J75J27qn2p9j28O2J45J02J15O4o0J4Kk28k83K2P6L9J4q4n7j33j58rmK5J90
-19722a1177L8J32J83j9n2O8O9j10k28k48j92j8l0k0j43j03j27O2J96j11j35n9k13q9K49K83
-19696a1794P3m6j01p9n6j03k4J71K37J56k0l06l62r8q7j93l53k75J32K43O6l7o6r7k42k77
-19670a3538j13K4l8l1j3M7K29K44J08P0k7j97l48m22k31N8K1p9L2O3o4k29k41k47l08j75
-19644a5405p8k12k54M7L25L20J55k7q9k58j89j32n9q6j78m18n24l38j60k1j81k63j03o4o8
-19619a8260q2j67o9J3j71j97j39j63j34M9R9J4P1Kk30m29m79l86j96j02j33k18l62m55n40
-19594b2664n09k61k26l38m02n59n90k61j12k01l05m77n58n57o68p46o39n39p41q70q30o98
-19572c3751o11p62j082j489j635j709j689j686j760j910k263k805l284l537l794m214m348
-19555g2329m172l110l89N282J4531K5093L1405K9021J9587R146J692k285m003m423m198m075
-19539C6773l815l253k881k591k449k183j715j551j555j403j368j430j344r80r18r71q97p57
-19521D712o54o49q04r64q99n71m09n86m01m10p75q73q11p20n49l35m36n17l78l86n60n61
-19499h536m65n56n33k77k0N1L02M34L61P8j38l43o32n25l30k37m55o99o75n67n03o21n49
-19476a5435m69n27n82p42p86p12r73j171j079q59o38p35j045j324j339j358j585j788k013
-19457c5160k028j933k215k651l162l615m202m618m774m640l438p14N010J4679K6014L2610
-19441E163K9695J9952R355J510k803m624m856m535m241l871l457k917k529k438k445k280
-19425B4679j894j532j387j172r35r07r72j024r96q96q91q52p99o13l75l43n58q28o93n15
-19405F497o28n59n02n16m85m63n17p00o68n20n35m46l52m79m27o4J3j64k55k67k93l71l38
-19382c039j23M5l19p51p82n60m64n07o90q25o74m50m68n75o76p04r03j041o87m70n52o60
-19360a5875q54p56o60q91j265j366j481j657j748j870j914k165k583k900l195l565m046m277
-19342e3068m230m000l002k13N329J4662K5447L1497K8758J9495R217J661k381m013m449m343
-19326E6367l877l322l143l053k746k441k146j982j846j576j190j045j161j257j219j082q60
-19309B2421p66o11m82n71n53o11p39o57m22l05k35l35m27k78l20n04o17m58k23k06k88l67
-19287A2446l19k54k91m13k95m4O5o2k04l10l59k07k25k25j74j16l64m72m34k78n2Q5N7m7
-19263G508m1k86k92k44l24l24j33r4j27n8rJ22K17J14o7k94k52n3K6j74m10j83J06Pj81j43
-19237D411k5j17k8J73L11J58r4j18k76j12K40K67J75j41k83j04L9pq9j04k3n7j90o9j3P6
-19211D000J04Nn8p6J23J24Q1J8j37k56j22j41k89k39j56O3L4k27k84k08p5K10M09M00M1k73
-19185C071l18k63o5K41K27K6k45m47l05m6Q4J95J18j69k58k71j18J47K06J68j8j09k67j87
-19161A397l4m7r9j96j69qp3k6m2q2J08J80J88K3k0L3k1j4O7Q4r2l89m21q1J18K57L42K54
-19133A237J3r5k48l79k75j54P6J00n0j05Q9J67rJ41L47J97j10k48k70r9N6n4l51l93j11L1
-19107d97J98L51K74J58q6j60O2oo6j65k44k12PL80N00J12k26k75j51J27K00J80J70L9k67
-19082D03m22j61J71M9R0J85q8k45MK88J84k3p3m4p9k31j27J18P0k66l95q1K91K19J13J63
-19056A13J19J7K4m4j56k16j73j06j04R9J43p9k71l35j72R4K5n5R7j39j73L0N1K08M60M75
-19030f8N0j72j42k05j61m9m8m3M7R1n8L4K16J03P0m4l64m69k38lJ44O3J44K96O9k32k44p3
-19002a286J40J31R2Kn4k65l64j25J50J69q9q3M1J1q6m2J01O5l8L6M2l9k0o9j75j4N2j45j57
-18973b019O9J78J02mr4R4J88k5r7q4j07Q4J92P2o3l0M7k05r1R7o7k5K61K83J97Q4lj38k03
-18944a307l80l22O0J67K3j61k69j62P7L66L26N8j02j23k5M6J09n5j79j36l5P0K74L19K49
-18919a112J95n8j72o0k17l27j75L6J98j20l33m61l18K17M28K42M7j22k80j37J1Q2L7j09j39
-18894b647K7L15M09P2r2k3j15p8N2l8j44jR4J54k5l4J29J22j51k65nK10J50J7J8J80K51M9
-18866a369j05j61k60k25j16j43j85j15J36K32J93J96J76l4n1j2k50k58L2O9n7k22k01O2J67
-18841b501j2N6J85K42R8k6j62j55j4k7o4o9LJ26K62J80O4r8j95j95o1MRKj39r6O5Q7Qj93
-18811b616r0O7K8J9j27l11k75q9M2K35K82Q3j46k05j87j69q8r5j5m9o0M1K71L84K75P2j42
-18784b865j58n3o5j30l4J01j4j44QJ09J56L35K41K5j52K2K08K34P4o9J21J48K5n7j26j70
-18758b230k51l59j43J51L6l4J21R6O0J50N8Q7N5j83j77rO1K3q6J27K27L3j22j96j23k61l71
-18731c260j66J20J21R6o2j85j15J0K8O2m9j47o0J5K38L32K86J52j16j65O8p2j76j96k94p6
-18705c611J79J22J49K36J19O7n2j28j52r7J12J19l6k14k82nO8mn3k8J1RJ8J16J34r0k70l7
-18677c600J20O3Ol3m3J4K2%J0OJ77J65L2P8R1K30J67j59l35j88K6J7k9J23K18N0m1j32j02
-18648c047QJ12M7O9N3k95n83r7L47K09K25Q4n2m5j33N2K52J95n4j87k05j3M6r8k20k54j39
-18621c723Q8J49J8n9M3J06%k3M6J46J47M3L6o7j75k13k60k29j36m0j11j1J15m6M3L44M49
-18594c320N7m25m35l14j55J88K99K25P8N4N8M5k1J11m1k66k08Q5R9k50l31nJ34M4j03J8J32
-18567d247N7j45k22J1J74J42J09J29O8l2J5J07P7n0lK54L44J09j20j51k39j92J50L35J46
-18542c174L4J81K06N8o6o9l1j10k31j95M1Q5Q0Q2J07m6j44k34m29m00j62J22L04L51M02J98
-18516c040j52l97j43j05l60m37j12J70J62q9o8J17J45K14J45k3l8L4R4L8r4j16o9K7M6j23
-18490d174k13M4M40N50K83j17l38k43L0Qk21j33m3q5j39p4Q4P6J38N7o7n6j18q6j41r3J15
-18463d516J15p8k30n8J49O1j71k08j06NJ09J24M6q1j06K7Jj06O2J98J66J92j16l05j62j8
-18437e006j6n1J58J55q4q0Mo9m2N1J18J79k7j37n0k7q4p8Rjj14j22J8Q2O1J3P3J58J80n5
-18407d784k07j87j48l7m2j1j27k86k50pK52M08K73j0j11j07j20j33R7P3o0K3J6k6j57p2n1
-18380e791p2J45K80M1j8o3j97k19P1L30M9j91o2K1nj67j24l7J13J09k3k24l18r0j05k81j10
-18353f938O7p6M9L09L28K8k89k58j68J19J58j81l71q6ql40l81l33l28j54J4j29j68j09kO
-18327i241j23l05k40j86k85k85k71l07n63p66q11r79r52r01j122j235j244j426j625j289
-18307b4156J22L451Q818J2435J0092M641Q19r45j625j713j414j330j313j183q94n59o01o78
-18289C967p90p48m20k48j63l05k72L3k1r2j26j30q8j42j88k07k48l21j92j16r8Qq1o4p4j07
-18263a233n7r7j49o4j36K7J47j07j70L5R6J7j77l53k51j51j41j07K1l3q5M1J49K69K80J22
-18237b107P6K4j70j40j09j10MK4J2Lo6M4R6m7m1J09k6l15l05j42p0k32j17J82K57K50J85
-18210b731K2N7L8K4R2n3k68k02N8N5j96l00j71j47j86k6N5P6J40L1m5j10j66M0J33N8o0j34
-18182c916k4j1q4L8j43l19q2J55L2r6j71j44jj7K0K61K35J0k02k01jJ79K16l4j84k60k33
-18155d977o9M9R0J97J78Q6n4j37j44j47q2m1j71j95J64M45M58L66J61k7j55k86k52o1r6j87
-18129d887p5K3q5m7J71l0k53j64j3j14l5pp9j15m6n9j53k19k18m3k46j18J16J86Q2j18o9
-18102f615J8K8o5j59r3J22K0j25j86j43j62l02l29j96J87J63k53l35k97m65o30n47m77m58
-18078a1299n57p43q95q28o39p88j075j352j556j593j443q30J055N050J0427J2206P953K789
-18060A5882m3j085j560j646j399j187j049j031q49n65m40o78p62m57l17k76j47k21l64n29
-18040A277n08k52j30n5J16J62l7j15j46m1j4q1k09j33L3K1j30p7L6P3j26k55lj01l64k95
-18014a354j7%KK3j10j73j14j31r4O6j6N4J9r0K6M9j38j49j13KK7p3J0P6M9L0R4P1k3L7L7
-17983a923l7o5N5J34O1k46m24l66k9J8j90L0K95J67m7k60l06k81k15l0J67J00j1L5k3j17
-17957c508p8q8j58j85k3L02Q7k89k13J67L16P8q8r7J7N5j1q8j07k17j38R4L6j66o0l3pJ04
-17929d298J75J89N7P2K17N6j43k69k97k39jK22J84J9k78l39k67j17J10L21K32j74l46j53
-17905e067qJ2r9j30j36m9j44l04l93k75P6K50p3j80k9k8j76j89k33l78k63p4p2j2Q8Q5k51
-17878h052n82o02m20l68l84k87l29l80k67n42p96r97r91j135j421j549j396j250p24R56M930
-17857a6586J0182J1864P946K941M7r20j198j282j168j113j155j113q98o99o90o61n73m82
-17839D442l15k19k58l12k87j28j63j93j99k58k74q9P2q7j31j39k39l13j71j09mj22k91r5
-17815A18M1M6j24j82K8K31J86j61k47p6K6m4ql9j5R4m8j91k05k36k78j43j59j72n9NK41K55
-17787a116K20K07J31j48l82l17j30q3k39k71M2J98J18Q5M3qM0J90K41R6l6j11j00P0J8ll3
-17760a278j35j19o2nj32k49n1J29JOJ07J4q5j7k6j72j26m9j3k8k43k02m6J78L19J82J9j34
-17732b217j75l42l87j42R2K56J90K9J5K4J25J06K7j7Nrq2q0j78o2l8j30J0Q5J48J91J01q4
-17704b539j17J51K86O9j02k12k69KK27J89j6j02m9J35R8j00p2K7kJ32J02q8k58k28j50J7
-17678b869J23m6m8j45k80o9K25L44J7r0P9l4k70k46J45K07J01J46L8J9R4J79J9j55k23j66
-17652b905j51k6K14L2j58j50j99j14m9j60j52l7O7J97K07K03o5k14p5K8m7j06k3R7K17K01
-17626c168R1n9o7j09j37k1K33L28R7j18k9J01J37J76K22O3j37j74r3p1M2K2P2O9mj17k19
-17599b870k68k65j60Q2J09P0J77Q1R1K06K99R7j38j10K9O9o5k98l87k95k55p9n8m2P6K33
-17573c671K03P9R4J12k4q4M5K21Q7j46j90j68j03J02J03Q5k4j18k6J05J51J69J27m5j46p3
-17547c135n1r6l3p2j86k04o5KKN3Rq3K3J55Qk41j72j19p0k7l2oJ7R8Q3J15J21p1l50l76k
-17516d705M80M54o7k91Jl1k01K8K29R4K57K08j25k84j23J55Q5l6l2N2P6K2j82k50p8M0K7
-17489d197j6k3P3o8l03l13j18P1J44J49K1j51k0J8j70j00p8k56k32L2J99J80J87J65J5l03
-17463e094l19NJ49J40J89K43R8J4j61j75o2JJ2Q9J41j49l33j75m4J7o3r3n8oN4J37J50QK6
-17434e259K63J16j97j27rJ9Mj3j58j24O0J08J21J29M4j16l19m12l06j50j84j29J10K35J42
-17409f152n0l20l68j50J72O3j48k63m22k51j79k49j80j21k52m13n42o29o96q88q99r33q43
-17386a4713o70r84j253j150j116j267j254l62K295P486J2125J0907N416J071o77j093j024
-17369A3737j085j376j304j160r60r17j072q50n39m55l36l74m59l57k82m09m30m04l91j50
-17349D27j17n0L9O0K1J32K28K05J9k06l26j31j72k47j20RL3Q7J37L0j22j14p1j14j51j62
-17323f76l7Q8J33m2k62k79k75q3J44K50J64JP0j9o4k02k64j51K5k1k59j96j2j17r0n6j65
-17296b395j11K46L12Kj11J1Kj99o9L32L23J60O7Po0l9j01p4kj98j43J23J15K08J35p6j76
-17269a711q9j73j04J4j53k20o3J77J4k21lJ62J04O8j24l64k49J7PJ61K47L0K6K73K38J35
-17243a801J29n8k67l44k48k62j41J61K93J28m0q3j01N2K21K33J79r0j40j44k32k90j97Ml
-17218c041p2L6J72J03L9J17L1j58j27J84K72Lk77n1K10J05JK06K15K9m9lJ22M3n9n8k8j44
-17190b179j34r2j3rj09k15j75k1j6m9J38K02J5p6J00J65l8j21j53j67rJ38J41P8m7J3r5q8
-17162b816K68L34J02QL6J4j03j62j28j08p5q7j80j91l8J50K2j90q4l6m5J33K26K75K14J50
-17136b311J50n6j43j0j0j83k56j51O1L7p7N3J90Q5J92J07l3M3j13j85k6R3M7q5o4J34j6k01
-17108b728q7k03k33n8k6J6P3K07J66J41J50R7J4P9j45k80J9k3k33l13k19O8J57Q3K20K88
-17082b770J23k9j85k36m6MP6J28J09J53O9k6Q3N4j00r0R2P4j58k45k09j98j12P6K74K59J38
-17055b692K3r7j53j62k30k03r7m9MQ4J30K52K52J04j4j63K0R1r8q0k07j84J15L20L20K28
-17029b486%q0m1k27m31l23p2L9R5j4k46j32K02J49m1K4l5p2m5P2O9k8j04Q5K93J22n8K2O
-17000c257j35k5J01L0O7J06j53l38k26J76J67p8j04n5o8L1L7j45PL41J69R5P2J33K97K53
-16974b502j4k4j38j90j30q0j75p7J27rj69o5LPolo9m3Q2L2Q8K08K87K77K16l8j83p2J47J43
-16944b370rj67l46m61k74M8J22Pk7L7O7O7J67L03J17j07k77k82j74j49j12RK34J62l8j00
-16918c553j44m3j4j76j27J30J94J88K15Q7J59K6P3J14mj26k64k15k7J12O7k1J84M18J88j03
-16892b662j22k4J00J76L19J96N1q8j05n3j43l69m28k24q1j24j23k7J56K25J97Q9J09J20m7
-16867b882j08JP4J8J4J07J2r9j41p2p3l2O0M8jP5J00J30J74M2j19k04j82j83j8J40J62j9
-16839b976k90k03l9J77J37K7N5J48J66Nj37j75KJ81l3k76k58j69m4O3J34Q0J56Q4j28o6m0
-16812c419k29k24l0K07K33l7l3K48L27L01o8m36l14k24k28n5J34K66L08P4J2M8k7j91j96
-16787c553P9K33M8j20j64j99j29J1N5p7j96l0k9J16M78M03K30L6l4J47J42J9m3r3J5J07p4
-16760b622j99k94j83j13k89j51Q5J5l8J86J52k63k74P8K87J65p1q6j9K20L25K27J6P5K36
-16735b535J30n0o6k98k77j04j92j42m5M7k3P0K49K06J45P7j5q7M3P2j72k68q7nj94k36k28
-16708c985k05K8O6J57J31l8j2p1R4L43K33L0q6j11J3N6R0J09O6j06k19k2J60J44J89J07j25
-16681b964j57j09k17k27j72j03K9j24p6R5K04N4o6r2N3R6J77L03J97N1j73k65k45j59j97
-16656d087O1J24l7M7J28J45J18N9j5k0k2J4N3p6j32j03r8p2Q5j5k99l16l07k31M4K96J42
-16629d514r0K4J09j2N1J51K42K53J6q5j48j52j5Q3J58P1J45L27L5l7j9p3J0m5J0J86K09j99
-16601c309k92l0J32J99O9O0L18N1k67k78k60o6j83k90l0K64K05Q5Mj51j93qLj68j63J52L93
-16574c753K27q8j80m8J16J69J26J54J03j36l61k71J76M92K63J7k00n24m44NJ64J15Q7j1k1
-16549c823k9Q7j8j33K3J52J22j62k32j69M1K75J87O5mj34j31j29K0N5M1m1p4j01n9J87K87
-16522c697J07%KJ05Q7J5P8J43J01j11j61k65k16k9K05L00J52o4k27j88j53j64o2J53J65L4
-16496c690lJ5j01p7qP8J30K21J05r2j32J3J04o2l90k31J0M6l6m7r2j67k36j14J77L41L30
-16469c908L17K71J16O5J23q5l15l85k33J12K22L3j01j6R5J51J8J14J11j7p9q7N5K3j31j87
-16443c718j29o2m7J23J95J80J02O7K05J75J17Rj82j69pJ16j92l97k28J45L05Q8k31k76j46
-16418c957k5J58K07J79J24j74j18MK7j04k44j60O5J54j27q8J6l9R0P6oj04o2p9k3J30Oj31
-16390d205J09K01J7l0m1j05k21p6N4O3K01K30K20Q9j67l25j39J40J44J95K14o2j17p8N8L
-16364c628j47r9m9q5n8O7J66J85J60Q9j7L6J77K15M8j54k53r2O0j01l15k83j77j71p3J32
-16338d367K93K84J21L0P7l8j59o9J01K61K17M7O2L26J89l46l75m1J5j20p6j01j48m1Ol7j44
-16311d033j93j85k88QM48N91L57o8j34NJ03O6J1L3Ll6N9J23M7j8rj84j22R5J11K8mj17N6
-16282c247J25p5j89j12j56j90r0J0r4j17R7j05k96j07J56L62L81K83K55J19j55k55k73m7
-16258c720J31J41j00k50j06j49j48J58L66L99K95q4k89l08j75L2J18J12j08j19O6M2k5J74
-16234c547J97Q4k9j86k16j40J1k2m8OJ20K24L7o8j68j90j9J59J01N5J87N0k1j9j26k78m0
-16207c886O9p5q9J34J54K2l6o6n9R9J25l2j28L3K3j75p6P1K02R4ll0j77p4K3l7l3k8K7J41
-16177c787J32k5N5J51K34r1m11k26j09k07p0Kj6j07j94k4J32J23J18K27J50J80M11M68K07
-16152b677j50k98k44k61p1J37R0J8P5Q5p6k49l21q3K00K80J05J70K20M9q9j3J00J36l5j95
-16126c097k81k89q4J62K87K19L6k66l12j22K3Lk9K0K3J0L6O5j03k61k58L1L03K74R2k0k15
-16099c753k86M1J06J23J73J29k3n2J63L09Ll69l20M8J22M0o5j51j59J26L27J25O7L0p2j34
-16073c452K2J35N4M7k5k15k27j05j39j56q2j29r5R2J33J9n6j3J29Q7J83K39J53j01j46J39
-16047c509K74K8l16l22j12P4J83J63N4J69J48kj47k96k24K8P5r1k57k98j33QJ12K65J50%
-16021c976j9J6M7J09K33n6k06j54j28k07k2J38J63K85R6o3n3N4M1j6M7M4Q7K42Q6j04k67
-15994c583k16r2J8km4j15J25K72J75K1q1kp0M1P4O3K08Q8j37j79k74k08J26J67j88l34j53
-15967d300J17J33L0M2k9k62k87k41j48M6J59R1K8k0lJ52K71K38L8j01L9K47L93R8l30k63
-15941c862j2K7J28K10J06o6j70j92q5RJ3Lo1l27j85K35N15N22K75J51j92l17j63l1j91k08
-15915c868j91k83j52P5K38K95J02PK5l3J2K32m4k87j49j08k1M4N7J34K4j95M1L96L12J28
-15889c209n9j45m1O3J51o1m12k45R0L24J40j05o9j64j66o7o7q0J24J97N0k3J1J96L14J98
-15863c055j96l32k05k7jK14K54J27J25K8J3p4k27k73k47j67K29N09K40j39j89j36j12k5m
-15838c670n4j14kK58J91j99l47p1j0O7J07l0o6k25k35q2n0K1K59L37J96Q1l1m0j04k22j86
-15811d221J9Q2P3J73J81n6j34k4n6j23p8J54L47K33lJ9R6l1j10J06Q3k17j35o1j24K1K4j13
-15783c875k21j51l0pK9K46L51J89k2k44k43nK7p2j58j75%J97J41k8k6K93M73K43j69j93r3
-15756c523j33j46j58p7O1J72J43J5p7K3L3j9PJ1q1j70o0J38J50J69J36k62k89j16j35n4J42
-15729d100K58K7j27k89l93j83j10J37K41J61J93R7Q4K07J64J80L81K17j42l43k24L1k8j90
-15705c751k32k8N6R1M2j7j8l0j32r4o3k21k30JJ28K50L65L11L1k12n6KJ0m0L1K4J63K42M1
-15676c336P6On5J4l0j01l12l49k70q4k3m3m6j8l7R1L08M10L02K23J24m2j03k31k75j95K28
-15649c768M11J1j96j09n3j47l8M8O4J70O7n9m9Q9O7k10l86q0J49K6p2k54j56Ok4k8kj5K6
-15620d512J37K39L06K52Q5J6k6j95k60j63m3J23J97K03Q2j37k13j62r4Q1j9l93k31N2P0Q1
-15594d524L0R1Om7Q4J77K04J78K09Q9m0J51L9j94k43QJ78P4Q8K6l1j12k06N6K42J15P1m5
-15566c326j20j0l0l8M8O6J12R9J92L38J91p3k38l47l40k18nR4q8j62j3L4j34l91k83j54p0
-15539d866O9Q6R5R3J59K05J52J97J3J9J26P6j36j35PJ3L5j9o6LJ42J47k1j95j35P5L3k27
-15511d055r2J10J51O5J24K42Nj88j12j7j7k5R7Q5j88j04nj3R3j52j02J38K39J72p0k21l61
-15484d201l66J1K00J10o6q6J22L77K09P6J09K33Q6j19l52k73L4Q0l3j76j07K2j4q0n9j2J27
-15457d148P3j20m0Ok27l01j14N3J09L4o2r1J19K94Q8N1M9m9p6K3R7Qm4P4o8j53o1K1K03K19
-15427d033P1J38K9k1PJ29K49P8O7J20P8k2r1j00j63l18k30j1o5o0JP1N3R4m5j66j82l2J13
-15398d241O4m6l3Q7J20k7k04j46J71J57j27o1J2p1RO2j44j59l3K38K70K34J22j8j84r0J9
-15371d019p0l0k6j9j63j27q4O8J26j3k01j58KJ5J9N2J26N6J55K37J0p1J37J89M5Qk9j05r8
-15342c968M9Q7k5j01k29k55j5J04P5j5LN9N1K28L83J05l1r2n5K1jmq7Jk1j3r3p8k7o5n6n0
-15310d115r7o7J3K33K66K49K00L8o6j58k57j26j94j85j17j44j07O8K05L15K07L9J27J08n8
-15285c623j79p8n2j37J3M2mP5J31L7M8J54K30K29O5j43j4P1j06j99k58j63O7N8k55k94o8
-15258d353J3j51l14k83M2J04K21K88P9j43k22j65j75j96j11l5k5Lr8j51r4k2K04L91N63N07
-15232d123K33K22K98K24k5n9p9n1R6R6O5p8l02k42m9m0j40m0N8Q9J73K97J23l27j85J43O3
-15205c560j14j01J71K49o8k86j60j86j82jN0J53L4po9j82n5J70J46J02P0j3j45N9J85J09
-15179c631R5p0j46k1J68J2o8J20J54J52n0k18k69k28J30Q2j90n8j1r1j73J3L50K88J28l4
-15153c566k6p3k49l05j46K2K00L14J52r9n9R3j11j63M3n5k0J54L4j8pJ4R2J58J09J1j50k42
-15125c893k53k67j08MJ08O2qK20M2m7K04L08J27P7J27Q7J2n8p1m2L5l4k00k52k47j34nJ68
-15097d038Q9Mj09q3P1J82n1k33oM3K5M1M0J8J1j8no4J1K9J05K28J48J8o5O7P4j78j78RJ30
-15066c685K09J81O0r9k85j97k9r0j90l00k15L0J95K51O1QJ30J04m0L1J96N7J8o4j91o2K5
-15039c891Lm0l5L4R2K18J83j03m2P6j6k10m19m67k55l8K54L19j5j99k48k91Q9K24pJ29K97
-15012d358J95J16Jn8r8m5J44K29K0j80j30L9K17J1l9Q9O3l0k02q8j25k50j91K20L53K11J90
-14985c696J15l1q9j06j91l1M8O9R9j0r3O5P3l7n6m8k61j01j0l9rNK87L77R7k07j92o6q1q6
-14955d205j91j34L6R8q4j62n0J61K56J52J63K96J49l4Q1J49l1q9k1j51k74j31N8N3J15J24
-14929c666l1k82j93L1J63N3j03N0Q3j0j72j38J83K74J56J28k5j52j69m7K6np0O4J24m9R0
-14902c687J99j3k44k65o5j7k5J71Oj41j30j08n8k6P1R1j6q9J30O1M7L63L61J1j74k43j68
-14875c958J1J43J42K05J76p5k17r5j63j42O4N2N2J3j7J22K77J16r2qj2QJ37O2j82k51l07
-14848c939l64k80j53O6L11L16J35n1j23M9J04Q2m7N9K18K77oj62j17k00j98r7PQ2P5q2n3
-14821d091j16j28Q8k1k22j41J41K33O2K41K56Mq3j1N2o5N7J06l4L9J92K74P1k01j92j23R0
-14794c522K22J47p6k98m11k65j84r8J1R3M9k86k21K3l5P0L73M19K33J93J95J06J8k11k53
-14769c708j44k32j07J03Q2l0O7J65N5j8J0J74J20q1l78m05k1K42K39N6j21k5J70j8j54j85
-14743d144l5Q9J57J75R6Oj53j34j77k89k75j32J19K07K65R1m4n5qn0l3L02L08J38J07J35
-14717c334m2m28l93j25L7o1j17oN5K37L21L56K85O8l3m43l98k0J02or1J4J27k5k99k07K2
-14690d404R5Q1J24J44J61K37K72n1l42k10J09J36o8j57k41p0K12K59Rj02P3J42K7L0L4J06
-14664c394J10j92k71L9K00j0k36j98O6J14N2L1j5j01l52l56Q5K23J33pj22J9Q0j88j63J7
-14638d436P6p1q1K43L58J70J21K27K29N6q5j78k78j39j33j49N3K32K21J63N5j56p0K5j6r
-14612c572K4r0k12k15O4J49R5K26K47K32Q5o1k7qk94m03k32m2n4k44j88N6K4j51r5K55L51
-14585d080K03ql9K7j07k03KK14m1j82KJ42J35L5j1j51l32k46n4J58K70J68R3Qr4l0J11nj59
-14556d174m8Pn2l5J24K02N1n9k16J0K43L4j55k44k81k27O8L69M00K14j18l87k39j50l6N5
-14530d644o3K3J78J22R3J80J54P4J93J13LN9j19j98j55j28k1J50J57Nj31j65N0O4q5pJ62
-14503c936K86K85Q0PJ36R6o1j20j68j87k61l4J88J26ok8K7m5j19k06l12j62K63L76O4j88
-14477c899j48l9p3k57k90p1Q9N4J61K81J90O8M2M9j42r9J7j03NO7n5q8n8j87k75j9l1l01
-14449e112j89J05K42K12K32Q0j52j54j5J27M36M52M5r0R7J72K8j80k27l09k02Nj49k03j34
-14424d883pJ78L59K46N0J37K58J66J7r3j14K0j8o8j16p1M3o6j71k57j13J51J23j85k56o1
-14398d731L9J57K42J3rQl3j0j03k21k44l2J23K2j18j28kJk20L1L93M27K55M4j1j9j26j33
-14370d385j80r7J11J52J51J97J08M8q4j49q1j08j53n3J81J60L2j66j81j75q7N9j3j8j57j07
-14344d995P3K24K52N2k01j03P1O2l5P5J52k2jj04k87L3L03K04r0k97o2L67M86N2l48l62j56
-14317d657l5J50K65O9j31k81j08n8k18o1J31J42J06L4j8J7J43J0o9M0J67J00j78n5mQ8J39
-14290d272K04J02r7k02k63j22p8r2M4J78K62J67K3Q7J49j4j62l16j99J26J72j2m3R5J35J
-14264d127m4jRpj6J32K21K44M1l06m41m10p3n7j33q2J45M15L84K9j67q6N4P6r7j25nJ41J42
-14235d144L2J05J53Q1k21l92j66p7l0J33J65K17K64R6k6j09j27j09k01j00Q0K04K04J15P2
-14210c781J12j19j91l4p7k13j77M5M6j3p6j33r5j56j27j6J83L05J83J48J27m7k42l52k61
-14185d961N0P1J4k1oJ72K17K48L72K06j11m05m23j84Q0M3rK21K05j00j38N8J17P2J21j1q7
-14158d189Rm1j96k78k32l04j76J0J69K53J67J72J74J42J94J74J14%l3j24j91j61l25k13R5
-14133d790K87K50l7j65Q5K37J27k4j27j03m4m6p3Q5J87O9M8k58m05k20j30K12K33l2jJ94
-14107d441L12J05p7m4j17l39k50K5J48K68L45J43R9L0NK4j3q5k94l22j59j33j42q4OJ60J0
-14080d820j14J38K37L9N4J77Lj92j86rJ29J48L7P9M8r8k15kJ80J09O6P8K4m3j61j8M6p0j00
-14051d436q9PK27K37O4n5N8J91m0r7J50J0k96k63j5J31K36J26J1k8n6p1O4J09k03m48k62
-14024d738M6J45k2j76n1J1qJ9J27j12n7R3M9j9L0J44J00O8J78K6qR5N0M1R0J51N8j78m37
-13995d285n58l80j18R8J87J72K28J24L7J83K69q6l07p4j9j20l6P6P3J95J93M2O9K46K80K9
-13969c482k08k68q9O7rj49j97k81k40p4J58J44P6J39O4k6J9L7p6l0J80J92j2j9J1k2J28J25
-13941c842k6N0R2m5k38j03R1Mj29n2o9k26k83p6J65K5k26j0J90O7J3QJ89L91L12P8j27j85
-13913c962k36q7J39J00p8nJ12n2k81l83j65J81J19KO3O1l8j57j56N0L29K76K6n4j18j50j23
-13886d587j2J11M7j1r5o6j3lMK7K9q8j27p6Q4J79O2o0m6K4J62K21J5o4J36J53J13P3l8p2
-13856c918j39l09l01j61m8l8r6r0j16N9L06M82J96j53p7J6L6Q6K43K70Rk46k59n8Q1j93k36
-13829d654m7P0K15K57J0k05k56j30j07r5L0M2k18n9L15K35J92K14J03M4Mj05j55j07n1P0
-13803d388J29M7R9rj68j13L0M5p3n2Pp4k50k90o2J70K59K37J7n4j4n6j69k16r1Q1Nj33j25
-13774e211O8K54L24K97J9j73k89k79j05j24j90o5J67R7q5m9J03K45K03N3R4K54L10K01Oq3
-13748c958k1K9p3j28j31k15j81p6m0J65K40K37Q0o1p3p5j43N3K33J66p8j19j3K3R8R9M0q2
-13720d004m23l86j08j09o5J98J88lj07o0j21Q9L66L05J18j8K7Pm5k9o0l7m9p0k47m57j68
-13693e268J13J31J54O8p6M8J18J40J61J84N7j99k78r2Q8J87Nj98j42PK80K93K14O2r4j82
-13667d219k33k27j45n5j29m4J69J35J53J72J02k8k6k1J20J43q3J1%k72k78j19j7Q5L6k2r3
-13640d885M4K48on7M6j20k36j07J05J74J08j15j20j05r1J3J71N5n7j2Lq7j28j1J20J72K46
-13613d632J77jj02Pqj69q4QM8Jr4o8L0K22K99K03o8k65k57k57k69j02J5J72K48J21N8L9r5
-13584d823m3j1m7Q6J20j07l9K97L24M1j55j57n9o3j38j59j22m8j22j88MJ37NK3R9J81J4j97
-13556e147k07j6L61L11jJ9L3j7M6J28j5M3K4m4n4j22m8N7Q5J0k1J3J70J98J13j01l04k17
-13528d703RQ6M0L2j95m29l55k47j26m4k1m9O6K53K33J19J76nj42m3j9N3LQQ5R2K6M9J15J52
-13498d781K17J66N0k09n05l35k9l2N4m3j17J11Q3K9N5oj15k15k37q6J99K48J85N7lQ0j57
-13471e336j81o0n8k5J11J50J00K9q2j27j70k32j90q1q5k1J01J34j17k20j47M5O0K23K55N9
-13445e865l6k24k00j29j27pQ1pm9n8n5L7K14J44q6k82l22l97k42r8qrl0j06k87j16l8l05
-13417h607k62k9j49k61p0K2k56m01l79l73l93l29m60p48q80j000j188j189j073j227j650
-13396b0902k214k499j780J302R822J8535J3605L322j378k613k287j853j447j333j198r20
-13380F162p22p70o20o17m24l2m1m08m44n48n17k55j44k85j89NP4K5j04l25l91k97j16k5k33
-13355a241l44j20O0%j62RR0Rm1N5O3J08R1j81k43j10k8j1r3o6n6j67j07j21J7K33J32M2J65
-13326b017J42L5o4j98j73K7P8n9j37o6j32k36l5J19J55qj71k01j7J25O8M8J2o8l9Nj70k66
-13298c243r3P5R8J12j0nJ44J93N1q7j98k91k02j08oJ91K23J28k9j54j91k08q8J47K73L20
-13272b958K27R8m1k08j96j01p8n3j8n5l0j32j09J01P6mm1KNm1J5m8m5r5jN2j03P0K85K21
-13242c205O6O4k5j08j01l3j30nK11K85K05K16K04J11P5j30k48r7q7k86m5J75K04q1j00k5
-13216b890MK4j17qol4J46K48L5j44j43j39p6M9N1M5M3o8P6K46L0k21k99j20N0K3j74k41k47
-13187c857k33j41m5j15m4J24P4M3K44J82Q0r7j49q8M0N8m5j40n4L8K13L69J60k4j22p2N6
-13160c545L4m4j07j07J53M29J98k16k97k50j14J5l3p9rn3l6j3m8J6J47K07K13J24J23J76
-13134c116K75M3k49j98j77r9j14j70j78km5R7L13O7j6l9l8k07k41j78o3M2K3L6k4J83J43
-13107c932p2j37r8P2J75J30j0N2J1k3J23J98J01L9l3j47j88k30k79k52p7J40L26L56K95K38
-13081c222K15L7q6q0j60j38l5j95j72J02M3k04l13j00J21L28K61j1j9N9J36J85J06k08k09
-13056c559o8q1N2J43j5l4p4p0l1K3N4Rm6r9m0R2J53Q9j8n7L0o2j59j47m3k2j09k9M4P1J18
-13025c885J48M7o0l8J1k2k5p8j95p6m5l6nj54M3L47L07J13J07J24J28J44j8j35l9o2j30K0
-12997c464K23Q8k75k51m6R5L57J81k08l01k54j49n2r3O9P7p4L5P0K0J7J6o8j12k11r5J18
-12970d287J08n8q9j56k97j66l4M1J32J84J18J40J80P6j3M1P5j91k70j93o7n5L6K30J09O7
-12944d339J56J04o9j8rr4k4M0j7j51j58P5L72K60j39k96q4J00N3m8k56j63J50J55J74OJ52
-12917d068K51kj03j7J83K33J26J20j42k83j08nK0o9J1L6Q8j08l55m5J57J45K0j62j42j12
-12891d331J5O1kn0R2J28L4p3j83k6J04J12J75J73Ok60l38m1J97K81J14j35j83q1o1J3l0k1
-12863d310J29L2n8m6j37p9J91K29R9j41l04q8N2l0j0R4J17Lr8q5J70L69K01j8k5J72J38j89
-12835c622l22j19r9j69k29j39N2R7O7J43L9J88K07J21mmq1k36j90J49L50J88Jq1j36k55j41
-12808d225P1J78J56J24J70K80K29Oj93j85j5qn0j45j88l23l89j91J32J56N2J85L4k11k54
-12783d604l6J05L4q5k7O3J19L9r0K18L91K01O4l5j27j24j6oM3K0N6jj00r4j5q9n6Pr4mn5
-12752d298r6J15K96J06p6Q6Q9L4q6m7n1j33J1R0P8J51J49n2q4j01j08l1l6P3Jk42r6j10k36
-12723d604N5J95rk80k54J5Kr0R3J78K21K25J25O0mJ02K18k0j41l1m8J30L04J06k68l39j30
-12696d189OQ5J49P3M2J07K05J62M4j49j82P5J72K34J88O1p6l57l87q5J00O0j38j70j04o1
-12670d135r0o6pM3o8j70j33j07j2Q4J12L2j91j83N6K7rL43N81K85l6m9l0J0k5j80k01o7J07
-12641d079J30n6j56k20m13k57P1J03J20J32M8J67L77K80N7j05k54l22j82n2j24o9K04L84
-12617d216J76k6j38n5k8j81k71j31R5K44K05m8L7O8j44j35o4n4J26J80K08m6j55j0q1l8j9
-12590d501j27j71N0J82J62L9K1l8o2N4O3J24J02j95j60k4k7pr3P1K43K08J34J2j04k4J73
-12563c895J39J95K74J11q0p2nj6j02r4o2n4m1j87j84N7K7k03j01J23nk40k08k06M8K44J96
-12536d341K36J23p8n5K98M50J94l6k17k48k48k25k8J43J29K69J90j06k22j41k9J19O8p1J5
-12511c811K6j26j38j15k19j13J2j1N0O5k1j33k1J61J34kJ6J40K5k09j43o4L7K68J81k0l2
-12484d063lo2j48N4J22Q1K11J85J08J36Jj13p9j14k51k54j08J22L64K71n8k18L2Q0n6m8n6
-12457c864J0k6k01j66P0J67K0O5J67J91J78J79o8l74k45j8j5n3rM1J45J00n3j30R3K32P4
-12430c490j65k76k50k28l5Q7J07%k56j42K61K27l1q3k14j96J74L15pj66j15k41j13Jj68j90
-12404e194m9L2J09L19M71K55lj21j17M0J87j0k58k99r2m4j9J33K88J67r4N9K43l2j71n2n5
-12377d307J6K17J97O7n8o8l9l0N3K6J83J05j19o4j81l57k39L5L8R0L26J85j57p6K1J8R8K13
-12349c807J92J42Oj92j61k4J16N4j94k94j59qk8j00R9J38R1J92K45N2k78l53j23J45L00K11
-12323c738J12N5q6k48j64L21L90K7j25j00n8n1M0J17M4K7j38k44j87j02J34P5k4M5L1p9o4
-12296c990O8J72J4l2P2m4l82m64k2K00m1k10n7J87J36j09l36q1L29K94j48m12j09O8KR%p3
-12268d959l7N9J56K74L14K03P4k5M4Nk18k29m0J6J46K33Q1n7K8L6p9j83k01p4Q4K33K07L5
-12240c874K4ok07k25n3O3Q1L0j73j13J88K25J53Lj37O8J90K5j40MO4M5J11j13j02J46Mj28
-12212c847k18m0P9J20K15J5j55j74j78q6J5M9L7j02nM7P9J11q7o1k6j11j03K38R9j59M0K28
-12184c980j2RK29O5p1j4K10J95j17k18j76j34j31n6O9j1j66l2j16j57R7K09O6J66M01L41
-12158c334P6j15j08Ok5j94l03l05l6J93J12o2j67j39j60%M6j42j08j30P1K48Kk23k54k5J74
-12131d902J66m4j91j47J04M16J71o1J64J46j95j41K29K07K6J21J25n6j90l04k68p2J47J90
-12107d359J8j69j63N8J11R9M2l1m0k6M6R7J05R1j4nL0o5r4k9p5q6P1J95J41N9P1r2k27j42
-12077d383l9M0j0O5K02J11r6k79k26o0%m3o8j66j75j29J18K58M4j09q1R0K85L00J51R0O1
-12050d049J58K44J7k65j94N4O4j30j83o1L4l5j59o8o0j52q5J50J72p5r2K6J01J7L3J22L4
-12023d382l2J50K84L25J60j10j97j74n1l6j5J6p3q2j20k2J28L2k1PJ9M0m8l0J04J24o6j9
-11995d089m7k76p3K78K68Qm6K9l7o9j11k38k05q6j05rJ57K34j8j06J64J13P4O3j19n4L3n7
-11967d324r3o1J27J12j51k04J4J59M0QK6P7N3j77j68M8K02K52K7p1rQ2P3j65k36n8k2o4j26
-11938d629k47j81j7k8P0L20N35M68M8k46N1J76J13J51m8k63M0K00J5j40k66l00k55p7K31
-11913d279Q6j50j18m8O0J18J65P8R4Oj00j76k55j9m7k92j94J72K48O4m0l1J3K2j10j00M4
-11886d789J62K23L27L75J25j01Nk5o7N9l9j67k34k56j84j9J39M5r8o9k3qj05j10O7K69J37
-11859d361j26r3q0J28L08P7j41j72j93r3K17J25M4K92K90o3j25j88k66r4J57J78n3k11o3
-11834d506o2j91k9Q6p5j46J6J97K76J50Q6j9J76K04q3j74k2l5k45k61j8J40J96K73K46K2
-11808c798k10k21n2j7K7J6J26K53J30n2O4m8m0M8O2N7p1j51j29j64j57Q7K20O3k06k25j25
-11781d513j2Q3J59Q7O6M8J0N3K30K8P0J50Lkq1j16k24l28j42j1k7J46R4L6L3m8p6J2K46J75
-11751c851L9N1N7Nl8J23l7j66P3J31l2j48j25L8P7q0j93n3J05O8m6j07q9p5l3n9p3j7J10
-11722d345k3j86k17j08p9j4R6L13M01K55M8k12k51k28m5J98J22NJ45J57J33J77J84j69l31
-11697c974j78J5J58J79j3k79l21l05l39k51n2J22J26N7K05J99K01J19j71j67k6j8J57K78
-11673d278J25L1j16j75k3J29J43P1J91l9k70j85q4j2j88r4N6P9K77K13j72k32o7Q2K64R9
-11647d175o7m3j66k45J21L40J29j22m8m4j94k27j37J47L00O5r4J60K37L8o5k10m3J03K8r6
-11621d308J8R0K15L51jj97k16k96j40j13RL51M59J94j13p5Rn0j16j80j71j38j82k24j35p5
-11595e034O5J88K42J58J18J38P3J96J85r0k11l44n9L66K25j38j19L2R3J34n4l19l19j43N6
-11570d561K06J11N8r9j77j25M5J90j6j61L8Rj62j04K3J07N2R6J89K77L42N8j00j18k25k02
-11544d249j0l8l4M1O6K41K18J41L4K6q6k23r5m7j0J26p3k27k05j15M9K02K06K4K6q6k99l19
-11516d716k81j06L6J79K63K42J90J43OM4J31J22m6j65j01o8j93j34n3k19l08j71N7M8j37
-11491e237j60J00K57L10K25Q7l1jl0L7R0N7J2K0L4j0n8n7M5J47J64M7j33j82q7Q0L2r9p2
-11462d413o0N6K9k5J59J16q4j51Pj8j61J0O7o8M1J57K62J53P6lj8j4p8J8J70K53J22j47l68
-11433c912k45O4J42J24J77Q4j76l93l05mJ5K4J40J76Q4q9o0J23l3j74p9j63j55J63K45J02
-11407d125J32O5P5J37J73Kl97m23k13q7J61L81K25k01j82j10n0J59J62r0k22o0Q6N1k05k61
-11381d817J37L75J10j83j19qKk3l2j29j19j33j04j02j07l5J86L45M45L54R4M4q2r8n2j8j02
-11354d171j42k0K3j30j23J60K79J34L0L3r7k46k70J8K71K32K07J6r3j40j00No7m6j69l0L61
-11327d075L66M5j59p4J57K03O3j33k98k17j72k29j31O6N1q9r9m2pJ6J39K44J07J2l7o2k0
-11300d375j16m8K34J70k4n7K2J18J37J87K03n0k24l05k32j06kk2m9J28K61J58j8j46j78R9
-11274d235K49K06J07M2J65O5J0K1r5p7j06j46j96l00j57M0J41l4j77j61j20l5J35R6J08K47
-11248d207k7q7P8R8J67Nn2R6k1j32m5M3j11j61J6P4O9K05J26J6j03r8K34L49J39j37k26l8
-11220c730J84J08j41k09k09k99p3J40L8K2LM8n7k51k65k20OP0k5m0JK6J36K20J91L9k8m1
-11192d356l8j62q8O8Q9J37L6k5K0N6P7l9k42k94m07j94NJ11L17L37J77R3J27L8j89k03j15
-11165d664K9K56J59L6J78K13J01lk12k44j78k00j72p9m5M7J43J31R7L3mr6j83k67j17K93
-11139d748M22J81j61j54J37R3k34l35j93m2L5R1J51K26J18q0j48m5P0r3k38j50q8J28K51
-11114d806kj27n8J42K89J71J09P5j36k24n3J20N5Q0J33J38J57J76J50l9k20k46j02N0k5j42
-11088d335oK2q0p8j0o0k09j08K01L48L31K59R1q2j58R6J24r3k26J6J83J24R7o9j76r9n5j23
-11060d075j98k77k12j7J57L00J71n4j50j64j00O2J46Q6l8q0n5k42k50j65j1N7k6K5J40L18
-11034d652K50K6kO8O5m3j16m7j1N5O1r1l3J94Q0L9O8m3j61k40k45k6Q2J26K08K05K20J19
-11006c844O5n4o5m8RR7J21J48N1p3n6kj2j1j09j13k38k84j29J41K21J54J72nj65j21k00j90
-10978d540Q5R9j32j70J53J48j57k39P4K40K01n1j06O1K34J84o5k67k30J80L50K00J4q1L8
-10953c777K35J94k6k71l69j62j5M0P7O2k3p8j0n3j53n2R3L3j28j7o1k38o8J60L64L86N3k87
-10925d091N3L17J79J40K9q5j89k82k78r7N7J80J42K8L3p2K7M2p6j5P3j6j30k31n2P6j6k42
-10897d496l42j36J9J88K47O1r6p2R3J23J81J89J1j26k96k44P2J43K7l1r9p6p7n0P9M9j26
-10870d785j94j44K99O53N28J32j25r4j45j77K1P7m5R9J53N7m9n5j2j09l9R8l8r5k02j15Q7
-10843d219j9k49l07j47q3M6J76K88P9n2m2P3K29P6j40j81j39J38K81K51J7q4j89j71L7N2
-10817d279N2j9k04j38j47j29Q6O0n6p3O2J31K38J49m3j64j15m1J98J49j91k26j3R9J74J29
-10791d311M8J00Q0R7M5N7j9p3K4NP5P9J2p6j47k68k40j92j15J59J47Qj0q2p2Q1J05J21J12
-10762d250K34J08k93l30k23j50j1J96L74K21q9k57j70L7O4J11M3k4O4MM7J08n0k24k12j58
-10736d830O8K48Q1oR5Q6k2J8l3n5r5p5o2j7O3O7%J9Q2q3k99l58k6L34M04J03P5Q9N5J43k14
-10705d145l21q8K5J40K91K03N9J08J65M6l2j19j55J6M3j85l88k10m9L7K3Q4J26n7k79j20
-10679d782L26N04J63k71k88j09j21j58M9J55j41k44p1N3P0m9p3PJ9K9J49J56P8m8J3K39Q2
-10652d263j35M1K36J86R5Oq9J9Rq1J18K39j7l31m30j53J75J49k4K2M8j30l53q4J62O0o0m7
-10624d632K47L06K37Nk29k02o5j28k23nK39L03J39o2j80j54QRJ58K62J18r4j89j15j12P1
-10598d288N4n9k1p1j37l0L1K02K72J32k5j8k4k3Q9J01P2j15l06o2J93J36%n8j17j29j28r
-10570d338J66J78K00J39L8N8J64j8l46m57r4J99j1j41J00J59Q1r7j9O2j97l15j76j5J85J48
-10544d347OL3L7k4k00k62m7J39K33K73J93j45k40j39q6o8l2J20J61K18N7J23K43P0m4K3P7
-10517c628R0J82j3k05k34j06Q3k1k72l96k93P9K18J7m1m2k8J42J10M4J92K12l0k34j11K0
-10491d265J0rk12j17N8k6j74j28p3j72J27K90J13n2j94j42Q1L29K79J42p4k34j88j00k08
-10466d939j03J58J56K17K10mj52k06j52Q0L91M88J07k38j80k72k78j39PMj04rJ70J10lJ19
-10440d562R2K7K41K94O3j9m9j35o3r7q0m3k00j60R5L38K09j7k08l55k61N3K85K71K53J88
-10414c840k4k10k28o2R1J44N6J3L6o3n6Q4J72J17Qm3o5K8kn2q2n5R9K21N2q4k56l88r2K39
-10384d242M05K85q3k90k51j45L8O9Q4K8J3J3p0j79l19k67j79M6K51K94L56J23j44r9k59k62
-10358d784q6p1p9J04J85K57L85L33J7j82l03l49j30O3K2o9m7K3j5M2Q5M4K6J92K62K38O1
-10331c776j41j99qL38L76J32Pk5j01q4q5m9J19O3j26r7O5J28K40J81k12k74j40pJ4m3J17
-10304c587L4k03k84l18l81n0K10P9o8nRK6R2J98J16j07k9J56J10J02P3j7j21k00j72k85k37
-10277d859J82J87j87k56j11p0m1J59K53J22J61K51J63R4Qo6q8j07n3pN6J33J36N7p2j04P5
-10250c984J19Ll7r0j08o8j50k27j14l7K31M31P0q7J31L21J64j76k36n8k7M1J19%j80l04k14
-10223d467k05k49j20J9J15K94K37J69J13k78l76j15M6L7m1j68k48r1J33L32M22M35K13O4
-10199c729P2J7j91l26j33j4j33m7qp6p6m9r8P9M53M06o9l18k27J00K16K01J06O8J4P3J60
-10172c529qp0M4J10j70k58j85k32q4K05K05j1j90j33KP0L9j02j00mM4P6J37J14R5P2L4j68
-10144c997l53k96r8L1N0O4l5k25j71p8J4J53K43J88K04K75P2M5K24j9k32p4P1j3o5o8n3K8
-10116d115n8oQ3J22O2%Kk28j49J59K92J53J1mn3l19m06k26JK0j40m6J12J35J94J83O1j7J53
-10087d024J72j41k98k21o5J20K69J98k72m03n7O2k2M7P2L8K5oPJ08N9j31k56k07p1J76L56
-10060d465L50K20j6k3Lo0j05j54l70l63j04j0R1K98M02K99J94R4K5J01N0k85m27k20oK00
-10034d281N7j00p2J11m5k31n4J38J06QJ13lj62k0Q2J28l0j68q9q1k9j51j88J56M22L20L4
-10007d029r1J63L17J93J16m8k79k15l3q8k04j82K3M9J31K74J04J10O6l05k70p6J08J61m2
-9982d047j09Kq7k21j89O0K6O6J98J50p5k10n0m9k97j75J27J54j8r1O3L9j26k1j0j33k0J83
-9954d860O6q8l4K1J64K06J2j4K7r5j1Q8M6j7O8O1J50K6j79k36l21k54o5K06K61L8k03J9K36
-9925d682J64J59J30k6o5K1O7o6k03l11j75R6l3q6OL0M4O4L0j55k24k3J89K63J8k37r6J91
-9897d910K53M2P9J44N3Nm5j42k08J07L23K30m8p6j06j25k27k86j26M8P9Q6L31L59J07M4j65
-9870d174k59oN5nKN8O9r7j44k00j42P4R0M7R7j8Q0J96K45J39k9r9j81k62j48J72K72Q7j77
-9841d258k00j71m1J51K94J92j93k29p7M4K11P2L8j3m2K12L00J00qm3J3o4j54lK5o8j70k51
-9813d333j79j93MK11J57l8k80l42qL30K48k0j23p2j76M8K16K0J06j8J0K26K91J87j07k83
-9787d118l18j51%k2o9J34Q4r8Q3J59n7k53p7J59J06K04K30K42j4k31j76m2N0Qk30m7K16j0
-9759d238j70n2r2k38o2Lj4K56M13L40J5k92l00p9k9k07j27J56K51K37J51K4o1k6j20k50n1
-9732d562Q8R5Qj4j5k30j56K09K45N7N0j2j14j17n0J51M3j00j77j54O4j6k23LK50L68K69m7
-9704d087k50p3J70J76R7J42M9j22j74k31k39L1J19J0J89J89j76l74j78J22J09m1N4J53Q8
-9679d247M1N0Q9q3k40j14n3k9K08L28J80M3j83l46k59k19r9J03K53K05qm5p2mL27K61j20
-9652d033j66j60j08J01k7k40j05K17Q4k18j12J98K54J70m9l31j82P7L10J83j50l21k94m6
-9628d948J78K4j29j72k31M7L7j56J64L45J23JL8Lj71j19m4J02K99K78%%o6j64K0L7l6Q1Q1
-9599d378j61k07j54n3l8k4m6Q8K86K00Q8n0k60j55J2N3%j03j10P7L21L41O7q0m2P4R1j1j38
-9570d312K4J75J24L5Pj3K1oj07k26k87k93j12K2r1j0j4J17K48J8q4P3J60K48K94J04k34j30
-9542d249MP6L3j07j86j94l3J83K23M5r0J14J94J02Q9J00P3r6k45k45j48j43NN9N6P2Jr8n6
-9513d461Q1K38l3j52oJ36j31l02j33j19k13j76J02L54K19r4j08O9O3p0j35k03j67P6L37L65
-9487d463J9j93j05j93j88L9K83M05K78K9q9o7j3J85K68J42Q2r2k93k29pJ24J76K81K52p5
-9461c444m75o57m63j47Q5J40J00K64K23J58J86K3j03q1N0rPP5J15j7k02j35l04k43K70M67
-9435d117J77p2j13j95j44M3K54J78o5j25kR4N0m8l0k2Npo3m6j85l21l66k47J46K46K21M9
-9407d705KK06K01R6J17J4j15p8k25k95k85j56J19J75Q9P1J4K0j3n6p5N8K17J19l1L4J29Q3
-9379d270J45K65J91Rj86k06j82m6k7l13k30n2M0j5J6J10mj5J1M4J22m2k64k23q0J15M52L33
-9351d302J1o3J06J18Oj68k71k63j30J22K25K36J37j09j96j28J2o8Qm9k52j23J07J62j19k35
-9325e226N6K81M10J72j01p1p6j45j97k52j05J77L36K11M8p7j72k4J28O1j08J2J80J29k52
-9300d605k84k10k24j02J47M07K95N8JJ53J25J59L88L66O5n86p66k61J43J01P7J58J04R1P5
-9275d125j36k13m5M6J15K25J68nk02j02L3j75k68k00j06J04J08oQ0J77L03R7j33J17O9l02
-9249d376k53J99K53R8Lk13m20l47J1K53Q0k73k02j9P7Q5L2K44L54K93q1l03o0K30J70r9r5
-9222d359L8Q0KJ55K66N9q6j14k40j22J4p1r3P1n5j42j49K0J52J30J6lJ11R8J23J38R9K0j24
-9193c966j88n4j4m8j85p5r2k01j87K6K29L23K13j89m41m16j09R3K35J29J90L00J91M2l4j71
-9167d399k85k26j11J76K39J02k3p9q4q0j70o5J4J42J48p9N5J59O8l1j56j20Q4J60J24J0r9
-9140d526q2j0P9j3k4Q0J54R0O4q2j88k11j06J14K02J08j3J28K00L8j13p4N7ok23k00o4j80
-9112d801j82kl4j15o1J80K40J40M8Nn7j87K6K77K28J01j86m36k86kK13L43K35PKJ40J5j39
-9084d288k21p0Q8J47O9k21l84k21J51J89K8P2M0P4K31K62R0p6q9J60Q7k20j48R0P2J69K28
-9057c691l7j27l5j99k18o0J18J36J19P1j17j36j68j31o2j48j90l7M6J70M27L28L3j06p0j3
-9031d097j81l15j45k6Q0J79K25J41P5o6m7q2o4P9j53l18j05R0R5Q1L5j1j1L7j8P5K8j8o7
-9002d504p2j37j37n5j25j91K9K42K10K08K07K55j8l17k25j40n9j9j08j44r2r1PK92K80J20
-8976d584J17Q1q3j55j35n1J86K57K04L9q8n4K5J41M0k78j36J90J27J43Nj13J03r7l43k50
-8950d709k6J28K68kl31k37j9P7J36J87J50%r5r0K3J69n8k06j44r6m1R1J96M3k51k49M3K11
-8922d832K73K72k2r9K4J65K8j51R2J31j21k18j95j21P0J18L5l0r8RJ5j67q6p8N8J99J32L44
-8894d253L64J67mk34k61p0J16o6j73k39r2l8Q6J50j39k68j27K1R5J7N9J49J1n2K5J90L43
-8867d223J28j47l09o5J47J48J53J41k9j03J53L41P3k71k22m7N9Mj26j29j02O6K23K9j30j62
-8841d400k59o8J11J22j13j34P5J17P9%mK00J44j53m06j94K98M09K60J78J3j74J2J50jk27
-8815c965k36j69M3J04K9P1P7q7j62j11j00J7J99J20O9p4j61p3Q7J26L6o0M5J89J25M7n6k21
-8787d091k37j36jN8m6k07j74j16q0o4r2o8O0M2R3Q8O7K25J81m4j29l9j10k60J2L66K45N8
-8759d399p4L0J58rk40k08m8L5J33J01k6N2J97K04o2j81j05J2O9k4O1j1R0L09K27L6K1L2j04
-8730c724l13l38m3J28R2j29k01o2J15K20J88K17J73k03k91PO7j13K5Q1j74j37r6j66J77K88
-8704d212k2j51j13P7K91J88Q1o7r3r8r8K1j45k48j42k36k5K12K11K68Q5m1N5J53K21J27n6
-8677c757k15k74k52j45r7P1N2O5J20L1k9k53k91q6M3J03K26J84j67l02j47j21l7K17K49J10
-8651d702M0J27K61M6m2K4j58k13j20j17j0J16J79J28L4N7nj44j84l9L8L5J22L6m5j91l54
-8624e081k40m8%QN6l0n1PQ6O5j03r7j3J22J52R7J10L00L05J92Q0n5j34Pn3j73j75j41l2Q9
-8594d750O3p7r5j0J39K77J36k18k58J3K52K03P1K8M0j06j16P1nk09j66j44k36p6O3J80J92
-8567d738J28J54o6r3L8L1l4j64m4J45Lj92j37j03J24K96J96J01k0l5j9l4k9j08k50j75l8
-8540e063j70k78jJ06J52K83L21K53r0k05j38j94o2J47J48Oj2mO4J17p9k13O3L78K27lk2J6
-8512d253%m9j65k41n5M6Q9J19O0J1l1j71j13R3J78k7j71n1M3O3j56j73P6J25o8q1J28K52
-8484d522R7n7QQj10j38j41k26l89k31J00K39L36L50J49m9rJ61R0j42m8J27K14K23k0j03p2
-8457d155q4q4j1l7k58l44%O1j10k1Q3N6J25J44J25J2q6k18k73k47n2K15L08K01J87rj89r3
-8429d754o6j2Q6J15J65J09n4j35j02Q1L08J59pO3J40J30p5k39k39j65j05L8Lk51j03J52R3
-8402d665J11J57J21r9j50K3Q6N7l5j00j02l8P2N1p8k10m09l87j0L00K57J18J0L2R7N5j3j6
-8374d765mo8PJ79Q7QjQ5k0j95l6K72J73j15k12j38r9K4J27k1k24k57KK96K65j4j28ORk3J09
-8343d671K16Q3M3q1l96l90j59J30K28L09L04J40j09j82q4j3N6r3j22J40jj96l9Q9J02o4k77
-8316e037Q9K01j8j32j87k42o2j12o4J49J60P2J27L24K78J43J45J76J38J10k3j67j93j88o4
-8291d377kj20r3J51J60o0k98k74l5L53L69L3j20k4j41k54r5O2K71J32n6j38j68o1j46n8Q3
-8264d906N8N1nj9k5Q1O3m8O6K47K66K07K61J34j93r9o1l76n53l98R2M00L63J29k2K3j47j47
-8236d558J1p2j49j21p2j22o6k0Q4J91K33J06p7q3k4j12k89j22J89J51J3N0K59L23J42m6j44
-8209d325j51j41q3m5o8j05jJ45L42L08o7k44j29k3K54L51K3j75j33P7J09j45l2J53J28P9
-8183c898M7n0l6j60l14j12J30j38l14j34j69j63k9j5k1L3K08K34O5J8q2o4O6M3L3J48K23
-8156d451K11J44K7k54l18k59r3O3q6j54m4K16L62L46K39k7k12r6m4j0q8k13n0J51J11q3L7
-8129d575K78K24j29j24J8j96l35j75P7P2j49j86j9J26K21K50J15j28j42j00o4J11J02o4J0
-8104d782J25J02Rj30j66L4J70L9n1M7l2Q6J87l8p1r1k49j10R1Pj62j60L9J10Q3K54K67J26
-8076d266Rk8%q8q9m5j48j00j41j19P0K09l2j31O2Q9pj48l07k17rkoK47R9j84j43k26k15P9
-8046e787K68K90J68rQ3J68J12P2q4j41j12k5qn0Q9J60J49N9J08J53mq6L1j7j63j09l9j43
-8018d867m1J6J8M2J46L01N6k61k03r3j61l1R8kn1J7j63j58M0L9j9o6j22n2J43L56J62j33
-7990d989k01k0J99K39j4j08r5r8Q7J63K02J62R6l07l17j3J39P7m9Q8O7j7l9k04o7P1L46L38
-7962d264m4j77p1pk7r6j06J4Pp6K1R6L08L34J3k31o7J6L9M6j20k29j39j5J38J85P9r4n9P7
-7932d449R0j11k04L8K60K34k6j93l05j88M4k9J12L32K39m9k92l16m5M2R7J54R7QN8K06K40
-7905c956j2k35k37M0K82J33k34j73Q8R3L6j33k50k04q5L6J67K20J08n8PJ36L62K78o1k49
-7879c901j47k65k67j10m9j16N2M9j78O6J72K0PP9K1n4j22j41r4m1L7Q3J14K40J01n3K2J28
-7851d347K9j11r1m3l4j57j37rJ02J23L3jo4q0L7Q4l7p7o0r1q7O2K6p1j61P4J56r7j79L0J68
-7820e010J31K6l2L4j2J27J43L5j03K9P2l8j8l9L5J66N4R4K5j87j58j2Q0l4r3oJ66J01Q2k1
-7790d363NK46K56J17J11ko3N9j97l47l51k20r1q6j01p7n7R8N7l6K5M5N0M1K81L43P1j57k09
-7761d552j34R1N6j57j50o3Q1K68L48J32j80l40m73l75j36jL25K82P9O3K5J3N6J52N6k5r0
-7734d649R2J52J25L0j78k93k97k06J74L20K41R2j5oK9O5J44L8j43j31q4j8r8j46PO3J37L21
-7706d234K12M7o8lj03k44k05j04O5K58J40r5k03r7J08J89J09n3j75k69r3J37J72K17N4m0
-7680d278o1k4J3M5Q7J8r1pQ4j78k95l05k09n9J00K91K79J85J35J28L6j38q9J46J32j48k24
-7653d427N3L33L21j2k17k09j85r0j04r2Q6q3k44q1m6l1Q5L68L22Kl2o8j49j24j51p5Q6N9
-7625d705q4m1J18L7l9q5m0k2N2J89mk77j94R4O7j62%J89J53R4o8QR4j54k21jK47L28J38k2
-7595d311J3N3m6k24j34L4Oj34o6J37J52L02L35J86j80m13k85n6O9O8K1j02k4J54J26k54n83
-7568e156m69q9K76N40K52j24j61j24j10j11j88m0J9l8N8K81K95J87J36P9o3m6j1r0k22l00
-7542e219l7K85K07o3p9j81k03l9J56K72K01J49n2j42O2J13q1j81j44J07K15Q5O0K34K33m1
-7516d083q0m7q2j60j14J71M5j85l10j39J44J81k2k08j88K9J11j20k47r3J94K72K65K44K75
-7491d147J39O3j21j85O8J91J28J03J60j9p1m2j65j79j20R0K17L2q7k21j99j33l7N2j1l8n
-7464d537J26K34J46n4j00j25j06J4j68j99k74j83j23m2J37P5J46K29K68J42K8n2M5J22q8
-7439d339k22K1K34J96p4k67k64k01M4K50P4k9Rp3j33j43kJ2k9j23k9K64L74K83l8j70k4K11
-7411d188K03l5r3j01j32o6O4m5p4k7qo6j73j12J5K08J05m7N6J14R7J05n0j32Kj03k13k26
-7383d922j29j2P3K3J71K79J06k8j02k06l09j93PQ3r5k23NO0k5O6J71J17J19K50J83Jj63k66
-7355d959j98Q0J70P1Q0J03J14J55R8j47j86j3J57K20k6j43q9j96l06k13j19J44K09O7L8J9
-7329d870K19K73J95N4Lj80m05k93j54k06j60Q0J47N2R0o8j79M9N4j49j71n0J05K32L48M07
-7303d577K07J22r2j38jP8mkp0j7R0K18J69l6j42j20m4J3o9j65j5P4PJ14P1j17p3J29R8j27
-7273d419j62J8j38j49O2K19J62kJ47J76j5n6Q1k1j01r8q2k1o1r0q6J28K56R7P4k2j33j91
-7245d427k66n1J67J66J61j12m88l01N2J29R9J77K17J53J50J40j40j35R9K0jM6Q2J72M8j57
-7219d000k11k11j55q3J3L6j43j04J04J78J5k06j1O2j22j15j24j64l6K74L22O3k07j24j6j59
-7193e124o3J33J07n3k3N0R2J88K06Q8n9m2n5j43pJ00k7j02j47n8J31J43n4k32k7K78N95N00
-7165c605Q1k08k24n5p6k22k36j35k19k82jJ55J89J95Q2J96J9k78k80j68j65l6K88L80O3k50
-7139d792k58J5M31L14j73n32m54o9P6Q9P2L05L54k06k74J08R5J0M3N9j20j30M1nP2K0j89
-7112e098k7n0n3J25J58J23J82k9k70j39L4J00J44J57J56M3j4M4r5k29M7K99J40k02k41j70
-7086d865p2K01K27R8M9o5l61k87J95K23j06k20j38k5R7Kk47j12J56J74J15J74J18l7K2P6
-7060d608p1j39l9nJ13J3j44j00j01k18j35R4L4rN8J38J4o7p4J2Ok8J06K37K06O0m2k5j08
-7031d822j92p7K1j19j08k5q8J48K16K08K85R2j11j59j05k0l9j11k12l04k00Q4J84J86J62
-7006e106K2N8J78J10j1M4l5P0J05j00p2RQ0Jj36OLk23l67j65J44K19J7j5L5J07K03J5j01
-6977d905J02K02J65o4k36r9P4L4k9j37kK34J87q2l28q0L9q3j31j06LR6P0O1O5J37J77K64
-6949d372K28M3k31k61m8m7j76q7N1K10M8j71l3J19M9j24j75n6Q8K9L2p0k23q6N2Q4P9K16
-6921d832K92K55P5k13j40J14O3J6k7j56j69j91J15L56M6k73k68o0j78j60O2J43J11J42J3
-6896d864j75k18j34M0j55j64j3J6K30M98M19L1J7J46n2m3p4k45k19J22K57n4k06l2M8o0o7
-6869d951O4J00k9k34k14m0K31O5j69j41r3QK60O4q2m8Q9K24J52J12p6k40lJ8M8J22K47K80
-6841d236J35k10k71k30o0J75K65J4j42J6jq3k21k23j34o8J35K44Nj78q3n8O9J24K5o7q3Q1
-6813e060K87L28J38n5q5J42J88N0j02r0J08Q0k2n7k32k09j53k33m5M1j3r9l4J32N8k0m4O7
-6785d934P6k4kM8j07k9O4J87L07J34q1j38j6K7P8J92J95J71Q6j59m50l43r1J29J50N3J29
-6758d348K8r3l6n6k26j69Jj32j77p8M5J95J94%r0K1O6m4r5k0j8O2J14m0p9j21J16M12K67
-6729d301l7n2mr1n7J2l3o3o7O7J14m3j51j11p9r7q6P6j3m7J29J65P6q9j00r7Q3K28K16P4
-6699d378Kl0j30j41r9K0J25K4j77l10j68J63J96Q1M6L39K35k15k41p4q4j88q2p6m3J33K16
-6672d856M0j5L7jp0M7j04k51qJ66J27M1J07L6j2k5J54jj38j94j01J25Q9j13n3m7J41J63R0
-6643d626J35J08N8L1k6j16j33j89j66M4R4J32M34K38k05l14j08oN8J78J87p0L6K31R0mk9
-6616c938j53l20j51l5J24K39L3r6r9j06n8o2j45k5J05j37l99l29m0K11K74L03K31J72J45
-6591d256m4k19Ll7j81kJ48m4m7O8J50K30J43k32l83l17q2K71L46J86r0j50O7J60J84J27m7
-6564d048j10j06l02k16J34J48K8q2J9Q4M7j08j81j13m0j38l58l50oJ45K29K09R3O9J14J19
-6538d720Q0J90O3j22R3J22j23j68L8K24J94m0K7L13J72k31l36r2j38k01lkj4o1j54j50p1
-6511e110r8k37k04J89L92K31K14K81K51K17p9l11l04k55p5Q7K63L93M20P1k41j92p8j91j46
-6486d512q6o8q8m7n7j01L3K54K51J35Qp1j38j97j94l36k52n8J10J34J68Pk62k1L41L38L28
-6459d381%l35k44o8l1j85j65M1J07J04J79K57P8o7o3O1Q9j4j27q3k31j81K0o8k21k13l5J95
-6431e581K31R8k0r9j8J61K60J71j86k68K6K60K91J51j06j46r3j96k83k30p1J58L30K47K27
-6406d686J26n6j26k19k6J48PM8n1m2P3J24R1j65l82j53J00q0j51K2J25J27J61J67K33P5j28
-6379d638R1K66J35J2QN4j7q1L4lN8j1j70O5O4j14j48p1Q2Q4L3j74k87k41k4J28J33Q2K7N3
-6349d570j26k12j61j21Q7L00Q0l9k4O1J27K6NM0J14Jm2O8K44K12q1j29j40j77k27j84r7%
-6321d965J4JJ56J94M5RJ19J34p0k00j99k06j98l3P6O6P9J63L29K70J51m2q9J44o2l14j66
-6294d594j5j03j47r9l05j48J42ll44l74j22k8J39K70K86K39J89J09n5j86j10J1J55K18J36
-6269d739o1%J34J34J53P0k3P9R6k14n55n15j45J74J11j46qK03R7m9j2N2MNL0J03ko6j20j00
-6239e310m5n1k7J41J62R9N1mK3J05O2m6K1J01K19K56Q0l4Jq9j59k13j85O5K14K72L69P3j05
-6210c954r1j0O1j10k79k86r7N3J43Q9M3K18J52r8k61k55m5J62J09o1j60j29Lk5j75j28m3
-6183e174P4k3klj52k59m5J42Q9m4l9K01J63l1N7P7J16k5m4r1r3J6k4r9j86j26m6J01K49N6
-6153e165q5R2K93J33k14j44O0l6oK08K48M4j91j22L5m2j85j65p9j5J31L7j62J22L68J48j04
-6126d796k20k81q1K78L26J31Q4m9l27l15j87j7P4J18N9J49K20J69Q6j4o0j33j46m5k85l63
-6100e625R1K32j0lP5J29R9l6J73K06j75k16j84j63j21N6O0O5j10j67o4PJ63L26K47j2k03
-6073e160j49j95j40n9koj46j2K13J14N9J86K32L2kJ60J87m9j53j95j02N8P7p4j46o3PJ86
-6045e142K21J22p7p6N1J16M4p6q9j04q3L5Jj19kJ05L8p5k03j66p3j31O5L17J45j97k68j50
-6017e771K9J03M6M4J28J59q0j83n4M0M5O0J57J94l2j93l08l09m7J81J13j06o7K3j31r1J20
-5990e930M38M94L92L30K61J09m5j99j67m0j62l77k91m1K2q4k16k03Q9K34M2j27QQ7K38J95
-5964d943j45J8K67K56j8k24j83j33N4K86L45N2j38k2j2q8J7J10J17JnK3j00j15j64J6K63
-5937d465J21k03l10j29j33j04qo6j3K8l8l5R3J29r2r5j81q2K13J85O0j15n0P1P1Q7J09Q0
-5909d872P9J66J8k9k2j87j75M0N6k1j01l6K76L70L4j29k37m06k55J4O2n4k0Jk0L00M50K09
-5881d489n6j83j07p5K9J48M4o0k09k74j43l9Q0J67K09J43lN0K8M7j49l13j48l5K2nJ2R1o
-5852e224l4O8J1m1M7Q7r3j18J77J49l1j57j13n5P8K46K24Q6m5j55j10r5j61k46k63k11Q4
-5825e895L57K40mQR7Q9J9j03j3Q3J20K11L70L72J7l72k11O0Q4J07j78k29o4j66j61kJ39K30
-5797d795J79J09m8p0p9k14j43J43J78K5J1m1j24r7j20j67k25jJ32J43J87J05j39j43P8k5
-5771e141j86k35j46j7J1rJ98K53k2k05j08J84M9j52O1K01J65J9j4j51k16q0J31K93J33l1
-5745e015L6J81K27J56p0l74m26l01m0K28J36j11l53j65M29M38J26j57j22jL6j10k18r3J45
-5720e418L66J62r7j81j76j28j07M3J15O3j2l7j72q3L7k9o5j54k14kJ23J90L91K54L0k0o2
-5693e183q6K01J51nno7k74l55j14J06O6Nl6J06K00J20L6P2K0r5K6K8k55k07J80L74J94M0
-5665d757j12k57k44m5K8j91j48J37J97J10j03l44j16L22K95J49k3K3K03K80P0j83j15J5n
-5640d814j44j81k60k2L74M07J06k94m39l49l0L4j06j13O1R3N0J35L7k29j55R0K39L00K03
-5615e007J19j39l49l70k51m5J96L61K41m9q5K4n2m3J24J33J00N7k7j35j76m1K9n3O9J00R6
-5588e173j48k55m6R3O3J14J28R9N5K9q1Q8K96O7k16l39k78j22M3J34M9o5j42k55k01J29K35
-5561e699Q7N4J6o3Q6K9m8Q8J69M1P1J41J99mk13k34k15l2L9j02k36j07O5J26Q4o1qK47J83
-5532e297K18J38k9j54j89j34j63K3L00L62O3l0k0j61j59j46o6k6j20q8j88r9L7k4j03kJ83
-5505e874K22m7k08j02o8j9K05L98J63j57j93Ro1j05R2N4jom4m3J4O9R7N1n9r3j34j00j73
-5476f113m4j22j28Q4K39L51J08oR1J23J44Q1k16k98k32j7Q3k02j78K7N0m6l03j94K74M21
-5450f023N48K50l11l22j48k11j43lP9L13K46m3j76j18n1m9j12j56m3Q3p3k05j87j91p9M6
-5424g079L01K24m4q8J5q5r4Q7J69L04J66j31k13l27m18k80K7L10N09K71N7r2k95k00Q4K08
-5398f614J79m1l61k43m8J69K09L2p4P5J20m4j89j40j40k02Q9L53J89L7j22j82LJ71P7j90
-5372f887j78n7NJ6j66KK61N4k12j08O0l1j26m1K53L06%j23k82j84j59k49j3lk7J46J48j6
-5344g611l7m7J6J34J89J13J3J30N7j50j23QO7K9n3K8j27l29k48j5K4j50j68L7J06m4k31j76
-5316h558j14j95OJ91O48R20L98J40Mk26l19l03k63n7J45Q0j0r0j59k65l21m3K75K03k0n6
-5290g989m7Lk4PJ51R4K0N8k04k66j31q8k20k97j16rJ00J11P7M2M6m0k71k50N5O6j2J44J49
-5261h841r5Jjl06k03j92j33j38l41k89k28j99l28k09O2M1Q9J53n8l61l88l43l32k27mN9p3
-5234a2884k08q9l0j43j21k10n10n46l58l28m85n12m03l46k58j36k09m47p57r62j012j070
-5212b2024r78j170j583j631j666j943k328k700l127l751m307m454k766M730J9953L1740K5498
-5195B7493Q882j632m771m997m348l532k898k728k610k301k172j930j856j742j593j969k393
-5178g097k614k901k931k162R98Q852J7481J3637L661j021k237k457k560k233j735j276j091
-5161A2314r83q24o26n37n72p67p92p62o28n92o02l62k63l79q9P9Q0q4k74k65k05k11p3k5
-5137B558k87m71k71j35Q4N8NK21M6k34rR9o8l34k33l4j80l70k07p0j54j96j55m7K2j19l9
-5110e20J36J33R2k13m15k07J88L49K23Kj06n7j32p4L3j04r7K9m7j71k51j38JM2O6m2j22r5
-5082a497M1M1p7j54j08L7J00R8p7k51k25k63k98k24K7J76J21J68J38J05J35O5n6Qm6j4N2
-5055a978%K0N6q6o5L2J33r4j08K23J43r2j31k18j48qj06k99k78M8K03K22K14n6k66j91p9
-5028b909n7J67K51J10J31p6k62j54NR7N7N0P7j20l50l17k96j67M0L0K1K23N42K94j53k41
-5002c007k1L3o1j11j0J05J0j49j97NO9P2J87O5o4R0N6k1J55j6k87l49j92l0J38K32qj21r3
-4973c520j87j44J63K39N9LQ7J83J26K5m7q8R6R6j05q3k7k56l00n7J17O1L8N1k0L3P2jj04
-4944c490J2K58J45j48k06p3j38j42Q2K84J45j32j5J28N7Qp7k31j20k00k58j41J51J65R8J8
-4918c820O1l8r5oN0J66J73J56J12l9k4l3k05q5j22k92j74Kj1r8J23L44L46K90J97J22Rk3
-4890b914J82J69j43m35m43l37k86p5nj73j43J54K05J8K2J16K92Q6o5n0q1k54l13m1K16l0
-4864d328k30O2K06O6L02L42m5k96l08j50j3L9J13O4k1r4p4j51j25J1j5J27K25J23M9P5r8
-4837d144k40l90k15J38K61J60J27J45R6j71j86L4J14N9p3oo8m06m30k10o7M1J02P0N2l8q2
-4810e327p9K4J99L36K2j87J17J81L6j39k03j15n1M8J30j08l50k52Jj5j34jj34k56j36J01
-4784f292L16K49K54J98lj08j43k03j62r2M3R2O1j5k59j57j00j95j27o4o8P0J78J08R9po2
-4757f389q6j34k32j91J0J30p4k95l18k64r1k2j39j83p9rj86l97n43m89j49l4k30m76n83n42
-4731a1995n21l76m86o15p45p59r23j411j872j981k084j849j355Q60P976J7806J6145N576
-4713B1391l88k159k346k366k138j783j491j207o66n68p38p12l95j33k33n38o38n14l56l50
-4693A672m55l54k07k34k97n8N5q3j12k33l99k00J15j8m0O8L4j00j62j96j99J8J50P6m9j11
-4667a319j89k49m0J70K9o9l1j65k02p8l2Q4L08J11j66l63k38K25M38K85l1l24j79K63K67
-4642a495m9k13j72o7q1n6j22j19J30Q3l4r1j72m8J68J64J12J38J47J2k43k32r2j20j35p1
-4616b658j69j40O1Q7Q6Mm3L3PJ6Lq2p7j08j38m5o8m8O8J01m0r1p4J3J34J48N7K7j32j46j18
-4585c332j50J3J75O1O6J22K7J57K96J6J29L91J34j32k10l16k40j5Mm4o0j1J22j7j78k0k9
-4558c041k78k58P5J77K50L13L7l24k94m3J89K52j2k6P5J24J22j16l32k54k9K0J47N8j17r1
-4532c376j07Q0K99L06P8j60J3K38L6j01p3j17r9j19k23k35KJ69J06K09L18J14k19k30l1l3
-4506c155o4P8q7k35n5J07K54J49j16k96k69p1nJ6J11Q9j5j94M1K48Q6Rq0j50J50K86Nk04
-4478c367k02PJ33o8k59k60j44j4N2J64J95kp6J44K02J07j4k0N0O3m0l9m7r1k12j63J96M27
-4450c278K51Oj31j28k3m7j47j10k7k7K26R0l16j55m6j04O6J81J19L2p2j14q3mJ57R5j40k09
-4422c938J6Q3o2J30J57j44q8J87K68J37j55k97j50q2p3J59L69R2j26q8J01L4j53j22J08J30
-4396c507J6J6lj02j56J9N1j47j47p0j9MJ89K46n7k73k14NJ79K77J12jQ2M3J5o6j27P4J10
-4367c451R0K30K71M2j91m46l97j97O1J47NN0P0K3j04j38q5j11n5J33L24L03J58P6ql00l56
-4340c856k53l00q0K12K11J89J52%J6Q1R4l0l09k97q5M2K74R1j79k19j48L4J17J46J03r5j29
-4313d218j9P1K77K13Q2k30l64m9J78K39K61K7q4Ql1j16J8J25K8m8R2J78NmJ12J04O9j36k54
-4284c466kK7k35m38j95q9J37M15J89n9r1J95L25J14j45r1M1O0j30k81k23k54j28J03J17Q4
-4258d020O0J34J33J08R4O6P3k7K6N2N4N7q5k97l73j57m1O4K30J57J37L8j37o5j6m8M2l6j69
-4229c946n3M8J30K10J13j46j31l9m6mj70k81l4J6K2J31J85K72J06J43J13q8j18J4K66J86
-4203c101j49l08l13j68l8m8m9pJ05J26P6j00k82n9K98K72R2qM9J3j47k22j3K06M3k10k26
-4176d168l0K17L47J84L3N8L0k4j49l19l03j3P5j40k93k06L1J36J11J91K45J16m7k13j19j23
-4150d373n8R5J38K7L3J81K01R7J07J78J27rj43j02M1R8j26k15j04mJ5K7k5K4J43o4j46j04
-4122c941j09O8O5m2j02p2P1Rr9J6J34K62K39O3r4k31k57j64j53k24k24q7M7mK07M67L34J98
-4094c623L00K36j35k38m9J39J53N6nj28q2J14j0j43R1J54N4j08j70o9n3L2K37J38m7o7r5
-4067c318j68k49k38j31N5J18l1L2J99K95J83p0k34l92k33J0K7J05Q5j43l2J80L16J98J0O0
-4041c366k9q9J52K27J23j06k15j00j43j61K8qr1j69j50j13K0J55J34m5j97l38l14q9K9mj25
-4014d984l7J15P8o7J42M16L07J94Q2m0L4lk7J51K19J78L2j44q7q3N1N6j29k55j49L1J73N6
-3986c690q4M3K40K19O0k10k64P6J28p9j64j66j32m4N7M8N4J9o6K7J33k0k38j78N6lj69j93
-3958d540j29j3R5K21M04L63j9j30M5M4l4j91l05k69p8j5l4j1J25K29O5m0J2J56J91J44J78
-3931c536k2q0K8K9J8L4j5r8K6J43J32R2n5l07p7N7n4m7o8Q6K17J50Jj50o1l7k10k30k30o7
-3901d331L5J12J5m7J92Q4j51r1L1J25K03M9j19j1Q6l8j65k70j07R8J20o8k33j44o7L1J59
-3874d502J40n8j08j2P6P3J0J49k5j83K4nn4k9n9j41j71n1J56K54K69P1m2J0ON9Nj64m9J49
-3844d202J14o8j5p1k01j55L3J63N0m3J6O5J89K00P6Q4j96l81j06P4q5j76j10K3R5m3j6M1
-3816d645P6J07J75L0j96j48m4L6J43Q3R7K90J50J38K54J08q8j94j98k28j60p1k3K6l7n9J
-3789d377L5J22J17J30J27jp1J1J23P2Q1J33R4p6k0p1k21j82k6O0k3j52n9J71K24J4k02k09
-3761d176J87K92R5J07J3k01l07k94k17n2L9Q4R3J2q6K5J67M5j55R2K79K32K26K48J74j44
-3735c222q3P4k75m26j85RJ23R0K2J34j64k14Q8J22m1n6N8K76K13j16o6J8q3r2M0Q6K7rj72
-3706c824J3K35R5N3o2j79j18j95j97l4q7j9J13R2K6o1LJ42J84J09N7j56j09J42Pm1j01k45
-3678d157k31L3K00J37j1k18k10L8K8j93j73J90L20J84L9K6N0J62L2l3N8p3j89n2J73P7j2
-3651c805k04k75M2J25n3JL6J11J34nm5j69k90l77j73Q9K09K46J71J01j39q7J33J33K34J47
-3625c710j86k54j63r5J03J87J15J8J4N7J09J60O2k6j61k65l05l76q5K44L33R9k24k41j68
-3600d758j29j2J58K97J42j52k44k57j56K9J10j4k06l37j59J63K44J62J63M84P24O26L93J55
-3576b574q3n4j11l24k97j8J80L1j48j11OM0k7k37j97M4J39J27j8j54p6J18J11j20l04j46
-3550d203KK5J65J30J62K32R1K3J40K20P4j39j52p5j51l93m59j83lO7o7j10j55j22N0J16J92
-3523d523L59L30J52l9k0j5j98k32k29l06j55J34L07J51L5J40K07J66n0o7j30k15l4K56L26
-3498c650J11o0l1n1n3n0k24j61q9p9J73K72J35p9j24k19k79j3J19K18K33O9L4j9j0k6l4j89
-3470d076j54J42K37J81P5O2R4Q0j2j35k16k32j19r9J00L45K18L5M7J8p2j14r9l8N3pj25p9
-3442c890L2o3n7QJ78J79rj59k58o1K8qK3l6j25j15JK26L11m8k16k11l75k17R0K1k65r9K17
-3413d898L12K16J70J24m0k17j98j66p9p8j36j22o4R5J57J91K14J26J65J28m5k20l48k68P0
-3388d911K91K65K61P0j93J3K77P7M2O2K4O6r1j34k29k64j15j23m2Nm0j08p3L2m7K9P0J27
-3360d659R9k2J8N1j9J3J04J48N0pM7k7M9Q8j3J04K02P4K0j19k13j89o3M6M2n5n5op1k16j56
-3329d735J00J15n1M3J99J33K2jO2Q6P6J9r1j48m1J55O1j13k6r2p7K6q1k52j29K27K84l3k20
-3300d482j63OQ1j44q7J77K14l1j95j31o7J9J2m3o7j38k72l5J38J17J55J28N6N1m4n6J59L52
-3272d290K97J15q2j38Q9n4j36K1p1j28j99j34J4K24K17J80K15J07J63k8l75k53k9N1n8k32
-3246d514k8L8%Q2K15R8q9J12K91J32q3j53KJ67J39J5o1j27k08j49r2n2j7K77L47K27Qk70
-3218c693l74l53j91Q9K51J81k3r3mP3m0k64k26Q1J06N5J38M9q5j40k33j65k9L4J33J60J05
-3191d458R9J27L5o1p7j30m9J40J68K05M1o3k9j36k88j9M23M02p0k88l5n7r3J76K63J22j1
-3164c663j08j59q6K2J15P3P8J09N5O1R4m8j95l78l08j01j9Q7O2J42K21Q2ql4J2J4Q3J02J2
-3135c683q0J17K13j11l69l20mO4l0qm8k2J15J58q7j57q8R0L3o2R9M04L58lj43j73j44J0j6
-3106c887j20j63l9L5j5L2J55J46J59K11j8j70J6O3j33O0J35P0J5j97k93k23j3J20K0j69k14
-3079d417O9K47J65N2p9r8j48l8Q5J38n5k67j19R9J24onj36k51p5K25J42j7J83N24M48J85
-3052c025j27m19m21j46J27J3j97j25K6K29J49m5m1m8k05k54l0k7j98j02J31J86J57J32L1
-3027d229j76jL89L08r2k38o8Q5J36l4j56l9j21j39r1j72p7L4J3pJm1q9q7J17K90R2r0lR9
-2997d386J83N2j39l9J83K29J3r8k61l13m8J37J19R1l6j70k13k22j27K30L26L35K86J56M6
-2972c666L7k7j51k44k43j77n5l9k13j76r2%J13J80O5J49L32M17K89J43m9k10q7k3k62l28
-2946d317q2O7L7o3j10l3J56N2j40m1k5k00j09R9K2J04K24%k09j89j31r6O1J29M8Mk3p8j04
-2917d947oM5J0j51MQ6o3k1K00K96L76K19j47l3R5qr2j42k16j74j03K0O8O2K16K17N8j70o4
-2888d365P9K3K32K37j50l26k32r2j8O9J41L9j04j39L8K04N6j97k38j24O6K43K44o1j64PJ13
-2861d419n4k27j84j61n5L2J12K81J94Q1P9Q4PlK9J97L14J25Q4j11l68l78k22J41L63Q0k48
-2834d227j23J62J29j79j20J44Q7n8j22o2L0J9j44j01J04J70K44J99n4l48l04O6J22J52J09
-2809d105j64j81j4P3J09j08k76k02j51j30LK11J50P9JKJ04J27P2q7k76k77j76k32j84K34
-2783e398L84L54L19J71r5j64L6K48J61%qQ1M8q4n5P8k21m84j45K56K81K24J32j4J30J53L5
-2756c577R3N6N6R4J45M5j92l50l91k26m2N0O3J46N3r1r3O9N3k6j14j75j03j0J7OO5J6r5p1
-2726d529q4j01J12Jj34R2J92K56K08Q0k9j18j24O7K86K35J03j40k72l9K4PQ8J73J6j55p1
-2699c856M8K5j2K6R4J30Q5n1j54j16k2J7o0k71j79Kj1J7m9j29J04J22p5q1r0p9r6OQ3l4N
-2668d601l3lJ97M9j48KK39J71j09k34j18N3J75L01L11K22q1k47j56j61l29j71K7J2J25J54
-2642d353J57J4j01j33p9M8K34L07p3k33p4j03k03q3K67L88J87o4j02k8K9o6j43O8J41J25
-2616c873Q5q9j16p2L7K43K46J59j33l38l04j54j13j69j76j33KJ67J60J13Q9j0j1K01K78n6
-2590c967o5O9o9k36j83k24k84r9P9L21K28K9o6q%oK4q3p8L5K8pr6j29j0O1K6K5L5J30J61
-2559d359j6j87l32k90r9L5J77J80J70R8mj22p9K5j4K2J84J04p9oK02K42k9j02m7j8j91j26
-2531d661M0j80K8L52K50j39l87k35%J55J79J61J00j4M1m7j24j10M0J37j34k74k6rj46k5J72
-2504d856J92J4N1K17J66J57P5q3j07j51o4r1r0K23M37K67K20J68p7k25l82n10l38N6K88L17
-2478d126K33J3l4nk9n0j17j31k12o1J33K97L08J44J25o7j89k10p8M3j55k30k8j7k51k93P4
-2451d913K46J14M0N8J4J2q2L9J17J56Q4Nk9K0m1j0Q4k7k7r2k10j98o7l7n7M1r0K7J80L1j03
-2420d715k8J59L68L69K15P2J57J80l0l44k59q4Q2J87P5m5j87k28k6K8o1q3p6N1K11K81R3
-2393c638l12m84l44l8M11L56m3j18Noj39m6Q7J02j26j70J3K32M10J63m1l4j6P1j0J5qk09
-2365c917l28k31j5Q1J5j27k0J24J89J83K56K24M9m9o6l8Q3J36J82k0k71m17l42o8j5o4q8
-2338d554j35p9J39K58J62L0k6n5K3K84L71J45q2k00k01n4P8J22Q3j46k58k88r3Q3J5p1k44
-2311d693m9L28K95L8r2n3m4M6J07J0n0n2M3J58Q9P5j30l61j17J35J01N8N2Q1k0k35j34K6
-2283d388k8j74j40n7J21K59K68J74K27J44r4j53j57k5L1o3j77j64N8J90K3p3j51j43J6J29
-2257d347L4l4O2L5j11j98J4K55J45K5o0j64j02j12j27j12P4K51N4qN6ml3J67K10r9j76j14
-2229d419k43q0J14m9j43nJ03k7p2n0j15n8K07L78K88Kj50p3l7mo3r9L6J20O8m5j56j66K3
-2200d715P4n4l1o6k03k65p0J47J44l5r7k8K02K55Q7QM3j6j40L1J26J19PKJ52K13p3j40j75
-2171d498l9M3n7j61p6M3J37J96N7m0n6k02l36l14j59Q4J98K4M8kk09L2J51QJ35K05r5k60
-2143e143J12K62J65O9O4J49J24J16J74Q1j50k73k60k06j73o7K73L60K07K09K14L3k42l45
-2119d247k13j81j91j00J20L39L68J21j56j78k9MO8L0k08j38p8j84k12j49P8K79K20Q4n2j34
-2093d739k8Q5P5j3Kk2J43K07O7j22l07l40j62P4K97L24J69O1J27M8j05j04k4J22J9j05o5
-2066d316o5p8J5N5J19P2L6L5J11J1k43j92l1l2j3k4j16j05J69J62k9J06J42N0L0j35k81M7
-2038d500J74J04O3Q4K46K12N1n6o4j62q5n9k52k22j8N2K12K46Pj94n2P9M8Q2J39J99L1k7
-2010c662p4j43k22k35K64M34L3k12j00M2q4l34j77K5N5J06J10q3n0K15K09K3j08J15L11j
-1984c543m72l90k18j35J71L62L58P1j27k11j02J3q7k07k29j61j08K1J57Q7j26l8K71M05N50
-1959c688M23J57N5j85m58l09n7r9q3k3Qm1k68k05J11L06K85K6k33j00L3J4o7q4RLk2j93j12
-1930d797J72O7j75j35l2Q1Q9N9m9L0K17P2J5q9j82o4M5R5N5o4j40p4N5J23N0j50k20n0k9
-1901e025J26L97L24J30j10j32j01r8N9k8j69k9j6k42r3K65K78O9o4L0J60O5j17k65p6K81
-1875d381M05K42P0m9j73k05j23m5o0k16l54k34J86L85K27J44k6j38j15l3K3j7m5l7J04J80
-1849d285o6k09m7j69j62K32J51j3J0j04n9j0j1Q0R4N3m9J19J25j67q1J12mr5J69L04L16R9
-1821c667k95m32k31j2J50J30J20J72J30j91l97j95k7o3j53j79L9K53J23l7j57k47j35J18
-1797e183J80J95J87K93J93j32l96k96j07l2J87K61L08K50J08o1j28j02k38j79O0K45J95k3
-1773d215o1J07j4j28j47k25j29o9l0K05L71K66J2j03o5j5nl2J14L83K27j45l94k96k81j70
-1747d839j62j57K8K49L36Q8j82l18l21p3J78K14J79K13J12J0N1l9J9P8J7l1j39p5J1o2J1
-1720d604K03P0j86j11J09J14M7N0q7j10P1J97Q2q5j97j82M4J24o3l5J83L19R2k19j40p1j15
-1693d500k1j28k67j31O9K26J64J81K14J51Lk59l00o8L43K36P1J45rk09j03j57j49J28K93
-1668d077J79r9j16j1j1k01r2O6J49L27J75k45m81k77p0m6j54j1L28L72L35J93j1j70j91r4
-1642d233m9J4Q0K00K83K03J65o9j82j64j38n0nO2O3M0N9J52n9j88J3J78m3l05j34m0k4M4
-1614d127J8j3m4j11j05k37l50k62N1K24J90l9j10N4J32J86J55J30K8n7m7Q8M6J48K96K06
-1588c550J01J05J82j6k40j68k72l48j32O4O0j64j23J36M6j33J6K09J19J66O0k39k39JJ06
-1563d253r4o1K24J77l7j82j62k33k03J5K42J12j88j52M7P2J14J90K35M5j30j68j59J13J89
-1538d247m9k10k86j77L9J81L75K19k5%K22K46J39P0j13k58k34j23pJ14K72K82K78K75P5j91
-1512c133l33l44k46j45M7J65R1m3k07k40m7P4O3J94J69J54J30j83m04l15k2N3l8J5J84J24
-1486d237o1o2J17j9MK54K25J0k0Q7L9p8l66l84n7J00L0n0j53J03K32O7o3q1j04j53m2J74
-1458d488L2j81m6J3j3on4M0K07K20N2j44n5J6L1J63M2j45l01l27j48J11K36J12J67J02p8
-1431d442L6P9N6j16m5M19L59J06J21N5j09k38k28j29k3r4j83K4K43K07K0j31k3o7l15k67
-1405d685p5P3R6J29J41K10p6l43j77K42M30L08m3j10q5j63k05k04j57j47l5P3L0Q2K77J53
-1379d261j45k73j14O5K5M1Q7m3j92j36k8O1J64J40J75L45K06rl2j59j52p4j6%k03k10n2N8
-1351d732J00L41M21J18l4o4k32l00L2L18L77K29Q9m2j06m7j96k84q4J28J34j31k50k87l01
-1326d803k62k17J43L47L21L19p6l54j01J13l5j22j02j43j27rJ9J45J95Q9J07P8L2o4r2J85
-1300d414K61J1q1p9k9M1j35k10j48J6J95K20J14j58k44o7m4Q7K74K23j04l31j94r3M8K36
-1274d605K12J78J63J71j19l84l39M3L25J95J09m5k08m5m3qK54K05P4J31j0q4k54k54q2m2
-1248d462N5J66J35p6k24j74r1K8K14L43K31R3L2Oj88k52p0N2m3o8O0L0Q9R4R8Q0qq8o4l2
-1218d034p0k07j89nk%m6p4r6p4J15NO6J04K1J07J41K25K64R9k1n5L9o5k86k14j94j18R5N7
-1188d412k0j07j83K1K67K86J87L5j86k78j36j36j27r3k20m33j97N7K56L65M09L51Kj17K8
-1163d381o8j44O1K30J72n5k05j68n0L2L0o8P2J64J03N0J97K43j6j39j55j56o5M6N0j6J1N5
-1135d170J04j6j60p3r3k45j47O7J51J98J27jj19m02l58M7L59M69L35K3j18J12O7j42r2q2
-1109d159l9L3n2o7K7k3j61q1l3J85L77J98r9j77n3j4j5Pn9q9j93j62Q3K28K24J49J2k71k93
-1080d517n0K9%K5K77M65L47N2k32l01l57j96N0l7n8N2n7p6J62J38J6j06k60j52p1n7J12P2
-1052d730n0J4j8j01Q4P0m0P4K52K52Rk39j54P5J23P9n2j26k73l73j54Km1J29L41K91Q8r0
-1024d558j00q1j21J24K42N0J7J79J57j2N3R6k2k83k77j5P0O9P6J74K22J30J16nn7l1j24r5
-996d006j24j1j18k57j94q5J9rr1m6J91L28J12q2j05p8l8K8j5j7j05j54p9rJ01J77R0n3k8
-967d658j14j44j3J57K64K47J00q4k0J0L6Jj86j07M2J41J19R4K08K02O2p0L4J66J06j41k75
-940c823m3J29O7Q1l5n6j11j16l8r1q5L3K9j23k23l16j77j35r9K5O4n1j49j0j5N3K44J75J49
-911d647p5l59l81j28J91M29M58K74K9m8P4J81l4k63j56P7J37R6J72Q6j53k52j53J8o9j92
-885d688j8J48J45O1j08M7O6j12j45Q1L60J59m8l5M3r3o6P0N4j4Q7N1q1j02j67o2K00J06j55
-856d216rmj80k98l15j21J0j31L2L33J90k4K7J53J54K14R0K68M48J67j63l21l43l46m09l73
-830e167j70Q3K09J89Rq0p6o1J09J91J38j77m03j60J83M19M38L19J59J18J36q2j43j26KJ32
-804c811J79J48L9k0j36k89m07j53J24K45J83k6o2J03P6j37j20O1J72k9j99j43J59K11M8j27
-778c911j42n0Ko1q5l0j84m0k3m6J48J42J36J13l9j42J5J68J55O4J44n5m17k94N4J25rj53
-750d415l60j99K40L53L49K36J8q6j06j67j39j31J9J03pj54m8J22N4J3j16l09l49j15O9J47
-724d978K55N7j92r7L4J84J63J87L15K30k1q7j66j71m8lmj03j19l1K2J07J46Lk01k94L5M17
-696d360K29j08l4r1j11J5J0M8M2nj26k04k43k8J57J39j5R6J21j96j46J4oO6J05J20m3J5L54
-667d185K48j58k02N3Np5J11J52Jl3o3j92k30m5J12N7q2M4K03K12K40J71N1J04j3K2K25K2
-639c245l81k70q0j05n2j9k1k4j59k46k29m0K79J01j29r4j17j85k00j68O6M10L66J06R4J57
-613d185J03p3j8J24J49J08P6p4k15j60o5l0j34p8j8L7J80J42J2r1j42p3k05k41m4J71K31
-586d513J77m2j99r6pR0J1p7J2o8m2J30J09N7j02k12q8J30J67J73J81K48K78J34j76j47Q2
-559c790M2j52j26R8R1p3k06p7j58k21o5l6j02l1Q6J00M4K6j33k18j25j93j82l6J54R2j0K17
-531d984L35K9j24j8O7J27J86K2j15q6j10j1K7M0K5%j28j40l9o2k18k88OL63L64K23K33M4
-503d232r5M9J17m0q6KM9j6o1k01j51L0j5k5j77k86j57L9Q2K16K64J31Q8M9o4mL3J96M30K15
-473c620k0l21m42k24j24mL80N22Q7m12l55j43j74k09N7J22kJ0mL5J63J34j14m7LqK27L42
-445d141J44q5k23k92q3k1j1r9j15rM9J20J75J81J39J41o8k63k00o0Q0O6j3k0j25K2K29J04
-417d378J08q2k78k84j39L2N0J03j9j05Q1M97M32Q0m4j23j47k41j77RK68K44l3p6j7OK02J54
-389c877M9m7q8j64k36l14k71J1J00Q1J13P6J6M4M8N2P5j1j50j18p4j11J8J74J27jo5R8J57
-360d288p0j56j6M2J5J09O9r5k25k80o1J30K10J23M5r9n4O8l3mK5J44K33Q4N3m2j22j5n5j10
-330d375j20q9M9J20J4n3j19o8M7KN3J45k5j48L6O2q0j14l05l92j92mJ47K64L56J05k4K45
-302d463J36j13r8jM2K07L26K69K33N5Q5J31o6k90j97j33k55k47j47r6R5K66K81M0k15j45
-276d300R2J05j97l83k90m2J63K06M04M50J78j66r9J09M1q2j70k52k07J1K41L08K03j42k60
-251d079l9j01l14l40j02K69J94jL8j28k10j28o6J01J51K43K20K74K16r7k13j62k33j30p6
-226d713N3J23J11P2n9j59j04k1q1j11j41j54l0K42L37L01K11P9j78k49n5Q8j85l23j61J9
-200e088M15N72K48j69k51j33j64j61n5n9J5J74J20j73j03O1K89L50M2j2R1r1j36j08j82j67
-174d675n0J86J58j0n9n9J30K49J22p6j06n7j17j39k6K2J24K87J13j27n9rk24j69P4J66J08
-147d223j07j09J56L39Q0k94m21l17MK07K69J33q0j45K0m7p4L1m7j85k10N0K78K50Q4M3r0
-120d405q7j01k18j1J48K85K78J50K6j58k81j08k7K6O6K29J75m7j37r2p2j57k1J5j24J8R5
-93d535r5RJ6p7J61M74K61k48k69k36J0J26P5jL4J18J09J19k1j22l3N3Q3l5q0n2k9j3K9l9
-63d208K8J58R0j04j39p2K5lm7j10r3j66n3J22L4l3oN7P0J59J78J80K17J43j22k77l02j24
-35d398K10K69K18K6j66o7P9L3n7n8k13m28j73J49J79J15J6j36j79RM0Q6O4n4m6R0o2j71k04
-6d829k24j0J33N0O6J06O4j01o3O9P0K4j0q7L1J16K1p9k0Q1J80K19J3j05QK05K29Q0j58l70
23d291m98m67k31j4J90L51K49N5M0J00J81J62J4j06j25p0o9j43J12K36j3j63j27l2J47L55
49d157K77J72m8r7n8j71k87j69n4r3k15j88J29L05K26Q9l1NR5M5j20j0J99M7j34k87m00k95
77e225L8K78J84P2l4Q4N6oJ0P3P6L3r9k77k49j06J48M43L32ol00p0K04J93K7j44j60j49j33
106d707M3J63J14M0k8j87k54n5J25R4P9J15K08L01K35N5j12j38k05j93j66k8P8J1p4j89k19
133d894j63j4J26R3J98L30J57q1n3R8O5M4j4M5N0j22j26R6J36q5J2J08J89P2N4M9J8Mj64j99
163c971q1k2M4O3J05P8j15j26j05m3K0J58P2m0n7q8k6K4j09r4L0J22P0j35k55j77L8J38K37
192d245K23Q5k26l06k56k63k20L7K52K63N8j20KN8J30J90K16P1j89j08Q2J67J18K9o6j04j13
219d235J5J82N4j92l08j81j1P4Q3q4j63q6k5j4J01J82K15J60K06k6l20k23o4m4J81K46J38
246d139j23l72j94J30J33J7k5m2j34k73j80J08K70K57N3m3jQ8J14Q2M6J15L7k32k10j37L5
273d620J80K24K20J01P2j0p9l3kk4j62p9rL9j0j23j87j09o6J7K71J3k43j35K34L32L5r2MP4
303d167n3j62j64j44o8o4j17j29j26p4N0J73K36L00K06K2Nj08k18J1R8O4j08p7O4J7K5q6k46
332d840l8K52O6j44q7k2n0p1N9J53Q6J23M3j43q7j53o4J20J15Q9mm8j09p9O9R5p3j8M4m7P1
363d692J46L32L32J47r5k25k0j30k53k53j92M7J32R7J85L47K72J27j62k60p0q5n7J68Q0j88
389d270o4P5N3J42Pj99j21Q1O4Lk2J21J41J41M8k17k88k55n1j9oq5k78k73q9J49K31J16J61
418d704J11N4J69K07Q6M1q4k69j04j0j13k0l1m8k8p7L8L0j98j37K06K91j13j76R6K58J95O1
446d269J50K03K05j21k90j06n8k30k52l23j45J60K86K81J06p1r7N4J46J81J91n4k66j76j58
471d653k1j44l36j68J19J91j7j36r5L0J26P0Q6J25J79K33K56J21q6j33j23N7J97M2q1j40p1
498d372q7o1k5Lr2j29N5J8m6J47L02J77J02J36j33k77r9P6J18J64J57j26k17j65j82p5O3P2
526d496K30K26m1j47n9k45k57j02L9L01L63J08j97k31l7q6r2J75K61K72K15oJ5M7k38m05j38
553d525J75J69L7m3j1n3k24j89j21j34j04j52m2J11L90M15P7p4Q4J70l1j12j07k48l27k4K56
580d637K37l5k16j09l3j3k3J06Q6q9j64q7K45J61k69l80k07Q9L01K18K79K81J26N4m8j19l5
607d281k8l10j30K24J89Q5N1M0l4j22j59j23q6K42K16j47l30l19j41O7M7K3J40J15P7M8K12
634d434M31M26J12j62k84j51J4n9j03p5P7L37L43k7k60j56J10J92l7k38k82k85k02P6K81q1
660d437k60nR3J35J32j0j43L5K6j8j6j06l8m3k40k82m6J48J53J04K03J90J65R4j34J87M88
687c625L1k35q5Jj84j55j37o7k9j6J86K25Nj40j55j55k10k00l9J44L14K10Q0J34l4j10j02
714d348k35j69k34k54L4K07J97J58R0Q9J26K9k29k29R5P6j9j1RO6n8k8J16J12l8k82l29j59
742e218m7J01O9Q0k4O2k2k46k17m7J22J75J14kQ6J45J01P5M4J05K5k70q8J93J21K9R8J39K20
771d077L18J43q0n0R5M9j30j90j22R1K49j6l11n5K77P9j87k37k01j54l3R7J95J49Pn4LL1j45
800d259oN0k54k09n5Q9M6L3R2J07o4j81o1m6L9J32M1k3q8j59L6K58K56N9k33l51j45L25L22
829d249Q4n7l0j40l80k92n1K27L55J67J32K03q4k08l4J08J10K22J91J91P1j60l31k39l1l6
855d261q0j20j2P9l4j8l5N3J21nj79j58M6J49k6j07P1j0l6L6N3rq1j3J48J95l9k36k49o4Q9
886d732J1KJ58M3Qo0k10n9J75J28MN6L17K98R8l3k1j04j67P1J97Kk09j53k1j38k73l11j71
915e094J2N6K6M8O0Nj0K5N6M0Q1J84L0j18J3J12M6LR2J04J35O2j75j61n9M2J44q6j47j80j77
946d831N1L06K66j2j48k0K04J72M0J4l9j43j74Kk4kL2M4K12L48K93N8m7j31k03l2q3pJ39j31
976c846k95j74j01k7q1j82k8R5j09j42O0J47P5M7P9J14J11O7m3o9q6k9m9j68o7O8j15l98j87
1005e333O4L7o4r0Q1L45M00M26M40J74r0k65m89n94l51j4J73L18J20o8p6o8J29K30k0q4r1
1032d760j57j57j02k57k62P6J59J70K65K33R9r4r1P6L4p1j7J3j22p4l1K0J97J57j15k13j33
1059e157J27K98J07Q9J6p8O6j02k72K5K91K53K1k42j26J21J95J33R6J32P0l2j6J4mK2k2kk7
1088d004k01k82j30R7J99O6jr7k93k42j22j23o3o2J11L19K65O8o4n1J66L22N2j50j97j92r9
1115d708P2J54Q4j07o2J55J30k6m9R5K35K43Q6j84k67q9Q6J42K6Mo8l33m05k9L04K23k9j58
1143d475j29M6R1N6Qj35k15k23o9J15K60J49j45k30K0L9n7Qk7OJ35K14J95K8N4Pk21k60q9
1172d844j7j41j06K2K39L28L07R5j73l37k04K0q0j78k05j5K00J22J22R2J91K27N9n3j35l2
1198d496K57L26Nk09k22q1M8Q6q3j62j03r6J57J38j2J4L0K5j01l17l23M3L34J88jq5j41J07
1226d674Q1k30k66r6J57J50L1m4j14Q6K47K40P6q7m2r1k08n5J71K39J15n5J63J66j23j65r2
1253d420m1m3n2j65k62k5K42K60K05no7J77K54qk16l25k98p1k0O4J57P0J6K1J45R8jJ18L0
1282d162k08k33M9P7Pj27j43%N9J46J49R6J24J15P3q1J27M66J69j42k89j68R7R2p0j95j91
1309d163r7m2r2j79r9Q0J27m5j69k5N8j06p9l0mqP1K27N1j74j12j1RL2J89L83K87J52Q9m3
1339c723QL4r3j53k07j10K3r9l1O3N1j16n8J46R5j07k57r3Q8J95J31N1K45J53n5l4K4j32k94
1368d255j46J30K56R0n2m7j0r9j48j61O2J01J6k8MJ41M5k13l56j43O4K07J15k25l39k38j97
1395e426oK00J28K69L89J12j26k17j95j51L9J58J64K05J42LP8R2q5o9j8K6M2o7k8K7j86k30
1423d730k34j40J62J41N7L8j04j90j76PJ13Q5k9OK19K57J47O4M6MO1J86p5l05k04n0Q8Q3o9
1452d542N7K49J94N1j25l6J64J09j14k12k14k02q6J34R8j38k44j45j00q0k37r6J06J81M24
1477d804N04L34J5k80k72p9j30q8N5J45J61J09%j63k9P5n5o7l2j57j57L0O2J11J42J73J47
1504d250K75K33j9k03j73O3P0k33k15p1j0M3K4j16k31l3j20j36J07K67K51R7J4j16r0J9j20
1531d673o3J31J46J30p3K0J30L1PN2L02K02l11m15k31k07l34l34M6L20M02K56j1r8k63k31
1557e069N9Q1K16L66K41K8N9J83j2k15r3L7J40R6r1j56k48l01j83n2Q8J34R0K6J11N6j0J07
1585d312K15J96q7k91j43Lo1j24r7J29K14l2l68k20J79L69K75k5k10K4K27M4j83o3J43J11
1611d087n9j46k59j99oK14K35L7O3R0R9J07j9K1k5j02k25n4K17J98J9j12l4J29J94l5l15j60
1639d214R0J80K9j39K6Q6j6k13k83l0M2k18q0J71j5j75j43p5K4K3P5n7l0M6N9L0Q1K27J77
1668d322J21M2L0Q6J9o8j53j67P1L75J38j04j62p4k5j81j19M9J45J54J38j5j59m7j36k18j36
1695d718k7l8k5J43J15k9K07M00K21K1j92r1N7Q1r2l46k60n3K06L22J42l5q4J05Q3j53m6K55
1723c831J82n4j79k35k07r0K32K75O8k19l02j37n2p8K7L14L69K22p2k98j80K6K01R5j5J17
1749c821K4o1k4qj9j15j64l2j15j39K0N4Q6J48J09nM1N6O4o2l2J02J40J67L9o3m1j0j18j47
1779c926j47k67l30j06J14O2%R3J26K9L2j05j68j56pJ13N1K20K54n4L8J99R0J19J11k14j32
1806c961k43k82o2J03R1L7R4R0Q4rr9j16j28j50L6m3k39k49j39n0o0M1L29L90K41K06J28J35
1834c825M9k53l58j75O6N4J91L30L3j36l0L0j0O8N7L4J65J10n1n1j10j99j17J03J5j26rJ0
1862d135j51l15k60j96l3jn8j0R7K01J73M4N2O8Jj93l12k33mK52L66L29L11J29j45k56r6q3
1890d458j97j99q0N8J58J99L02L66J55p5k26k30j69j35j5o3r4k27j47P3L80L70P7j50J9J32
1916d176L3J1oj99l02j38r7j04jJ33Qk98k49M1J76K52K38R7l2R7K80K95K71q8n24m42j95J21
1944d798K67J66O0j1K1K9k4j15k42k10r4J28R3LM9K17J18M3J01L3k2P0J3k01k51j24L7m5j63
1973d852m4K9R1K61J68J9K5N3n4j06j52j27q6QJ79J93K7n2mO5R3J14N1j49k23j39l6K2J13
2002d513O0m7K7Q6Q0Q6L1n6r6n3J06k2l08j92j7K4J60M8J8J29J02n7k66l3R5p6j85R5K45J89
2032d340J70L3o9j7r7j32l0J52J17M8j7RR0O6J4j85j28n0o2mJ27k8r3l5j35p5J81L9o8P3J06
2063d340J24Q1j6J3L1k10k87p7mj08L8J6j57q1O9J95J69j27k57N5J13K4PJ34K12J21j87k77
2091d726j63l5m6RJ88J28P5L1M5J34N0o6n8oJ33J5k48k84p7J60L6j61j25R4J90J55R4N1r5
2120d502j33L7J85J10J6j38n2J48P8o6j53l7J06J21J84J92lj50j58K3Jk3Q5Pl3Kl4j76j35
2149d498j20j18j8QJ58J03m5K3J25p4L5K01K2n9j1N6J66J24J11J70m9j44j02j29j92j51O1
2176d347K05O3RJ19R2j37k10j59k9k8j33j05q1j6R4J72J51p4l37m08o4L42L11J45Q1J74K14
2203c956P8o7lJ15J22p8k76k87j06Q3k4L9O0l8m9L5R7Km2pm6j7J24K19J73K1j66k33k73j74
2233d674m3N4p1j15j1k46k25J2P4L2Q9K85J30M3J39R2o3j50N0J89M9r4JJ17Mj78J06K02J36
2262d066J9j82k11o5J85K70K1p6n3R2l8m35k06M1J76J94j1r8K3J39K7m4M8J15Q0J32J3k99
2290d209m01k07j1J62J22O2K06J10p6q3k2j74k04q4K24M71L13K10J29P0k61l97j18qj49k18
2316d543k24M8J69K37L14J31j40j92j93p4mM4J24m4l15m15k29O3R7o0J4K37L3rJ43J42n6j15
2344d817j41q1kN4O3O6J11J3r9j94J12L74K21J14J26J33L2j30k99j08K19P4mJ6L3R3J06j41
2372d056k55j26q3n5Qo7j48j24K7R1M7P1J35K02J69J49J9j48n5Jk7k43k39N0Q2J3Qq5j58j25
2402d922q0l4q5o2l8rm8k8M8k5L1J45J09J39L9n0j8j86j17J81K26J48P7q0n0N4k8O6J22J78
2432d297L8j43j53p6m6k0P0n4r5R6J45J95J88q7j44r5o9J81K04qkN9N7J24P9kq2k20j42L0
2462d269K9k11l57j57n4MQ7K03K68J83R7J23J80k9j65k61k75O3K99K43n8j41j08L8M4j62j82
2489d568j80j01J37J45n1j01n4J49K32R4k12k38J39K66j37r3O0q7j15q0r5l9p9P9J98J63J5
2516d553j42j73n7K17L10J15o8j21k2R8j09j15J36Pr2M3K26K20J31p5j74k74m06j05K12J66
2542d605o9j22l0l7j28k8K78M81L11J44j5k03k21j28j1L4j65k25k02j32K7k0PK0k5r7l4kj6
2571e213Q4J92L26L78M2l55j33J02Q3J14N3O4R6l1m3N8M9q6j30n8r4JJ61J00m1p0m9j16MJ93
2601d319K46N8rL7j5j09l62m19p4J91J49l1j93n7K5j3K7K9k0j19r3M5K27L17K53J53o2k35
2629d373j16kok13k81j22p5N9L93M65J99q2k03m7O4O1j08k61k49j59K32K93N7J07K9j09j30
2656d577r1M4lj68M4J06q9n0j3k4o4m2K8q9l6K4l2M2jP0K75K38Q4N4R6N2j45k58j82j00J3
2687d794O4J38J97K04J54Q4J7K7o4j58j51j86l81m45j7M67L46J06n2j76j73k05j46K11K30
2712d703N6l5J36J96J4k23j98n7o7p1k4J46K35K29j00k44j47P0K64K12J01K30K71J5k78j40
2738d112m8k16j66M8K3j43j86q8M0J85J71Lk8q5r1M0J74J07J1K8j08j18l3On7o2rj3J74J22
2768d431m2j83j39R5J52l6O2J56J46m6k34j89k2l6k33j19K6J73J84M6J34K45m0m7K6l3k48
2795d633k39R8L36L13J18j57l75k94j3J52J04N1P6l2q9j27j28k23k87k6K16L60K10p5k9J02
2821d591L6p0k40k06j17Rnn9J80L69K03J18K47J68j37l97k89q3J22L31K52m0q4j44j66m3R5
2848d541J21R7J33K8j05k12q2J72J93p1k09k19k2K26J77l1j48n0J62J63k9j09k06j15J53J50
2874d374Qj58j33j13j33m3J09J68K50J75n0k19k26MJ93N0j44j17p0l9O4k03k79O8J1OK32L38
2902d625K00O5j2j45l20L8L12L7j28j00M0qk2j4j08R4L36K52O2r3j21j15k5L8m1m7J62L01
2930c987K17K7j95l85k72j46j11j02k12j09J11N4M2R1J58K88K88L12R9k33l47k96j28p8j13
2955e027j15J16L91K75R7nk9rrj13k15j39j24J5J47k9m8M4l0L8J04J56K40J87J80p5k45o7
2983d289j04m84l91m2O4N7o5J0K44K59J02m4p9Q1N0r4lL5p3q8j92j90K16L83J72J22J65L9
3011d139M6J80K34N9k57m97k45Ol6M5j28l77j19O9J28J75M54M12J99P8j1j29k72l00j59J28
3037d456K22J08O0J9l6j25K9n4o6J41N9j14k61k55r0o6L9L50K25O2O3j03j59j59k7K12K34
3064d148J56O8J54l3k96k30k01j62m3K07K30J51J29m2k68l11j39k3Q6K24J13J2K0j82l47k98
3090e173N6K16K54K91J32p1j57l32k65j01K55K71L7qo5K9M5L2M6J27J58J11L8j15r1P1J33
3117d076Q7j67l52k63O3L27K53l1M0K09o5k61j16o9j51j79j82q0q9L2P2M7J81J00k4o1m3J92
3145d606K47j22l38m6J12N3K02K33Q6l9k76k21Q9k8k87k97j78J62K34J15J41J12j23l4K94
3170d515M39K30k29m02j76J49L3j34j28p1Q6J39O2P6k1k05j77j42k52j35L5J25J20P5L22K58
3196d438J22R8RJ7Kn8r8QL05L07M0N3J50L4k60l21j06p6j21q1L2l7m6k9oj12j29J11J42M2
3226d446PMj31n7m4p8L6Q3K2Q3J10J39J36n6l12k90m9M1L6K37K45Q9l5j11j02r5q9kJ1j00
3256d718j51k5J16J64J55K66K49j63l92l03j31l0J16K53K01N1j13r4p5O9K52J45N0J21J01
3281c886k8m7J50Q6j00j24k34j77J3k5j76k16j93l6n3J32K29r4j14j4K7K18K74J46ll2m1j16
3309d434j47p2j17j05P3J20R4J69j2j02L5J53K04J5m1k0o3j35k22q5J1j05j74l7J5p4J22K66
3337d668K20K02j1l54m24n3N9l3jRJ04J14J44J79O7O7L83L08J04j92l30j74k05j95OP5k2m3
3365d664j95l56j17K73L22J42N4q0J6J63j30l29j94k1J67K68J91K11J27j73k69k13l6J33n1
3390d761j19j59j44J52L84K21J09J60L53J10k95m07l60j97j08m6J4j2kR1J02O0O9j07o8J63
3416d797R0N5J22M7n5j07o9J27L16K53k5j51m8nr8j26o4Q4P6j14k69r6K6p0j03K1J62K29J77
3445d412J89Ll48m35k57J07K36L44K80Q0O1k9L4M4q0k60k23j5R9O4j31l10k05J2K05J08Q8
3472d751J17j56l15N1L16K58Q4L3j2j48p0l0K3J99J39J22J18Q0J15J39J63O4j32k20j48r0
3498d051j39j99q9P0n4j99J9J72k2j63n5R2K51K75R8k31l58j45L4O0J0M6Q4PJ82K90J60l8
3526c893k16k91k54k49p7q1k70o6L36J78r6M8K08J44K0n5j40J35K59L23K60M0R2J84l9j86
3552c686k20l88l04k35r9P8K08J33P7K36K18J90K77o4k04o7j16j36o7j6q4k1j2j00q4o7N0
3579d503J78J24q4k14m7J62l1k15n5L8Rr3m5J29R9k12j34Q3J36J73q1k57j39r9j9J83K27J03
3607d584j11L9K29J29R5J15K12J10L6Q2j73k82q9N8r3k36k12l4J58Q2L4j1j59o8J89K10Rj82
3635d447j89O3J60q9k86l50k07J4N5o3r9J9J82J04j25p8N9O8Q4J67J28J29J8q3M0J30J12K53
3663d231M44J14j51l7m5P4O4j35j68j97j36q7j67j08J64K05J72j2j01rO6k9r5l4l8p4j42o1
3691d754m2J9K56J69R1J59R7rn8j9n5r2j0m1O1K29K08J5k17j82o9m5o8J6Q7P1J1L2k22l41
3721d703q8J90L14K94K04J93M3k94l35r9k1no5O7J12n2j08L3K03K15kj41k8J53K35J89m8m11
3749c955l51j85k36j7J82J68K08O8l6o3j0K00J56j44l3R8j2L9p2k39q8Q2j8k31k01k8k19l03
3777e240o6P1J56L38K13q8j41m7j81j36J57K41J49J39L4j23k51j71J13J26O7J4mo1j6J87J06
3804d414j11k11j46L5Jj90k33p6J03J47J18M3o5j33N0K40K83K3l20l30o4J06J28K8J29K02
3830d657M5K6J83K17R1M0l8j66m2J20J34R3J00n9k19j58r2o8N2L43L92Q6j65j75k83l24k16
3857d740j83k39n6J16J47K59J45j40k25O9K24J98J17L3j17j29j31p5J58J50l5j55o6K5j4r8
3883d762m8R8J52J27j8N2J71Q0j3j34j95J1L20J22k72k94k13j2J98K89K48J22j52k21j09j12
3909d565q3k35j09J81L7k56j87J86M39L70J51p5j58k04j61j17k7J05J71K6j83k07lK99L54
3934d251J73R9qj37j32j20p6p2R9J74q4j07k7j95j89J9Q2L2j13r3mP9J74O9Kpl2qJ1M3J9K7
3966d553M7K1r5m6K4P6O7p9O1K06j5j10OR4K07M5j46k5J19K7k00j76k00j94j4R1P0L6O0K32
3996d364L15P5j14k00j31j32j5K19J68J56J64J99K31Q0k23k78j09j77q2J67J92nk13l18l23
4021d718r0L4L22K59K8n9k44j89m7j54k21n6K14J64j38q1L3J08J61K09K13j03l37j53Q9N5
4047d701j5m6J9K19Q6j33j0Q4r9j82j20q5m4j2O2K67J65q1o5m3N1J60qo3J26K4n9J31J42L3
4077d197l3j30%J84J95J29J82R6k82j68J67K52J10j22l68k82N2K06j6j77K8J43J53R3k00l37
4103d322j16J07L00K19K5p1p7k13r6l8j77k18j07K9M4pj64n3Q5j29QL19K20PN1J19L1j52j56
4132d532j89k78q1J90K37L30J93j26m0oo8j62j49M0J2o7p9J4Q3m4q5j78M1J41qK2J2n7nJ25
4162d714J47J15R8Q6L6k7K17L75K7l01o6J71Mm7pPj9p0j77j06j44j15MJ77K44J05K2m5J1o5
4192d057j95l35m51l00MJ20rn9r7n4R3K85M28M04J78m3L1P9P2J31Q5k23m26k30J56J98N6M0
4220d119j62j89j36J08L6k26k78j27O5J57P6R5K51K65J00j54p0l2j59p7P5J55J33Q3p8q9l1
4247d328p1q9m7j77l3Q7n5Q6J53L4j89k71N4J53J28R8J14m6k45l1J56K14p7j43o0J49P7J03
4275d256L72K20k06l59p2J35J19J4j04j96j68j5m5r5j73k11p5J62K06Ln8O3K6L1J01J89jj99
4303d592qJ10J0q8j13j7J8jj41k60k90k19J47K10P2K21L92L25J25q9j70j2J90J39j21j84o4
4330d410q2q9J11lq0N7J60J73P5J1j02j41j15j66k6q2j46m5J89K84J12J3m0M5n1j80j52m0
4358d720K9K36K07k7j48k33k68k41j26K2J52K07J11k4m0J3k1O2J26Q9P1M3J56Lk38k79J9J76
4386d643L0k3J47J38k71m14k5L12J94k8j54j61r8J91L64K75J62n9k82k65o3J43J80L1j57j08
4412d584k0O9L0j74j38Q1J09k62l69j81%J83K98K45l2j49R9K00p8j30j08p9J09J08M8j7j11
4439d853l7Q7K00R2m5n7k6m2l2Q6N2q6OO7n9o7M0q5j40j05rn7j86mK27K16J16K42K40j48k44
4470d611J73K56J58J6k15k30j62p6K6j9J4j8n1lK8l5K0J17P9k6m0k17j66Q7K79K90Q1Q9L8
4499d118p9j81k43j79M5J31Np5n3J4P4J10J80J63J6j10k04LK0n3m8O5N2Mj85j30O2L6j89k63
4529e130j09j26j3J42O4Q5J92J09J59J94K6o0j14r3R5L16L00l1j55K0o9k75k09R8K05K23R9
4556d057k21j16J3MQ3J59J67J41N9M1J35j17k81j71n7n7O7J05o3m2l8l0o0k39j97o3O2J26
4584d647J34J45K27P2j2P2J59J33J44Q7p0j34j28r5J6J0r5l0P4K8m7l9r4j11m7Q6R5J52K57
4613c658J27p6j22j11j38k28j53Q6J61O0r4o0O4M1%j0J0l2k71k83K4J64J39j57l87j55J92
4640d867K77J59M9j50j64j65k54LJ78J47K69K32O7J4N3L0n9j13j74j74j29k42j17O2J80J77
4666d711j34MJ46R0P5R9m5j27n8q4r6J7K76L69P9j77o4O3J7m9O4NNJ09Pn7P2J17m3j54l35
4697d520k96o3m4j62l4R7K91K74J02l1M7Lj92p7J30K33J3j26p5j74k56O2K22J15J30J00J06
4724d125k6k20j88O8J85J60l3k11j16N2J56J55mj83j37q5j23j52j14q7j10m5o7P7L32K49J24
4751d468K4j09j07%K87K80o9k12J14J56L7L5p5j40k52j32K4ll2NjN2J27J4N7j2n3m5j47K5
4781d620K43J53J35Q0jK07J74O7j27l84k07k8m1q5j11k07r5K01L39J93k8l1j8o1k0jN2jpk
4811d231j51l1L35L29J32j51l63k46R9K29K75K95L8l13m84l90%J88J71K7j0O4N3P4n8j70r8
4838d387Jj54k95j26L8J43J94K60J36oJ9j16k27k59o8J41L2j16L7K68J85j4J2o1j0j03j29
4865d605K4J05J97K54M2j40j58j19j63k16k10j30N2J36J51J92J83P2n2p1M8J90K08k1l16l98
4891d745k68J9J98J83J55L5N3K12qj12o6o0R3O6n3n9J08L76K38n1j60j57k42q3K5j04j63j42
4919d712j77p9J88Q0L4J63J80J17j9j55j32j5J09O2Q8K69J00j38j90p4l0p1j58j28K3j21j30
4946d916j78l50k67O7L00K01L6N5O7K85K40K74K25L1l7k79k69P5J41R3J0k14p3J4L9J0j47
4973d567k03j99M0J81J03M3J14j9k11j58j59j62N5J42J66O8J30K71K24J34N4j4Jj21j55J33
4999d109R4J3q9l29k27j77k17o4J21L37M41J48q1pj7m9p8P4R3p2k3O4r9j13m6JJ57K71J52
5028c831n6k20k00M2J80J82O7n2l02l95k17j60mJ0P6K27l7r4j3J64L46J46P1K6o9J08K52J18
5056c635Lk78l91j08L7q4k43j51L8J95K23j1l53k58p6k3j7o9k7j07j52M1K25M5p1j26j03M6
5084e430J82J63J81J48L6mM1K3Q5K20N8r0o7J58K69J87k4k44k18j48o4O5P2J26K4O7K08K51
5112c725K39K7r1j01k26J3j4l29j20J72r1j91J50K65J38m2M0jo4L0M4K7o3j35j65j18J00K33
5140c998K34Q0k77m61k58m1OJ4J42J49M3O6J3O0j29k71n3N8J69L14K72O1j73l74k58p8J70
5167d520L26K69J16r3k42m2K02L33K72k2j50N5Q1Mj49k93k45r0K04K42M1M7J31j1m5n7j77
5194c813PP4j12k01j48Q8L5j36j40k7P3j1p7n9p2J6J76K20jk87k10j09j26o9k3J03J26R2k9
5223d640K1J64O4j4o9q0r2j86j86k8J80K17N9R3K48K11m5j39L3l7q1l5k5p4j68j15P2J25M3
5252d484o7k28p2O3K4j3n8j34j0K90K24M0l5J0o5o2J24P5o1J40J54Q9p9j41qJ61N5m8rj51
5282d276l13q0K3M0J86K39rk71r5J59J61j04j12J8M6o7j28k10j50K5K71K36k1n8Q8K1m9j40
5310d570j34o1L7k41k52N7J97J64k7k9J02K05J52J39J24Kj49k33j74O6J64M2j10m7R8Q8j1
5337d401j17j61M7L66L56J54m6k40j65O9K40J26j09k06j68l0N8Q4k7j51k70l16r4k6PN0J6
5364d954J75L69J90m9k06l20k82p5R3K07L53L87J62M8K1j59k00n8qj78n7o2j58l7J31J5l8
5391d690l0j22j17m1J00J18m9m08l76r1n8LK05K63K65K85K26O5j5MQ6j5k18n3J60R8R2P8J1
5420d224j64j71J73K11J48N7r7j57r1M8J20J15K8j68j28k6j20j42J69K38J54Q9j90l95k57
5445d780N5J85O9N4M0j14j43q4KP9p1J25K70K5j13jl1k53j84k1j61j91Q2K96L40J55n6N1l5
5474d410k12j22RN9J29J35j28k02r5n8r0o3J57J70j1j08O5J05J14O3k2J15K97K85J27o2q4
5501c837l24l99j53J64J47J5j0m6R5J02L4J0k73l33j11o7o1J15l7m5K39K43P1qN7J04pk33
5529d548k43J80L45K04O2j78l47l37j35J02J51J17J08J68J50P7p2j31j45j65J6K9k8m0k76
5554d936k74p3J6K14K76J55qo2J45N5o0O6J00L1K8L6M0r8k68j76J5M7J8J27k5q2j35j26m0
5583d994j20p8J04J19K75K98O3r9o2MM1J2p1q5j8R2J30m9l07m35j75K29J93nn9p1L6m0j15
5612e187o4q8n3J22K70J87j17n1J72k9l33j38J93L22J61m6p8j42MJ17J06J20j3j56M5L53K85
5639d038R9o9j56j1J71M6j07j21k67k84j04O0J52Q3m2j51k01j07Q0p2j61PJ71J35J13Q0P7
5666d617K5j04q7m1m3Q1P4R3M0L2L3J44K54K06J50n1k07j68j91j8K33K26J08Q1L6m5j03n8
5694c917j19l15k32RM8k5O2l3j87o5q1k47k69O2L86L49Q1j00j36j79O6K06J83K31M46K41j52
5721c687j67o2k2j4J8J29j75l65k90j95J8K20J35j56q9M2J57K07R2j55q5n8j09J5R5J02O3
5748d336k1O1P4j94k00J20L55K96Q3j34k06j39j1J28O1L6J1j59j46J14L64K06q4j08n7j24
5774d010k70k59k25r7O8K0j92k41j49j57q4L6Q9J32K89L27J57K28J24j08j39m1k46k90o7k6
5800e131N7nm2J29K65K39K07J74J4k48j35kj11l7K9j16n3N6J90M52L14P0j41k49j66j55L1
5827d364J11j52j02l4k6J57L3q0l0o2m5j76j64J2P8K38P2k03k26j14JJ3J38K89J04N9J09K7
5855d337J10L2j49o5J18K04P7l1j93k28j0r4j66J7J54k2l18l72m4M82N94M06P6J7P0j69j83
5882d024r5OJ86J52j14l03j87K2pl8J2j93k23l9l5q0l3J77K15K03J73K58L9k20l10k61j13
5909d832L6k6j61k3M0q3q8N3J13Q3J08P7J31K55J10k35l23p0K30J73RN1J4j05o8o9q3K21K23
5938d239p1j67o7p9j73j03K00M05J93n2o2R9l8N8K56J56k21m57k35k8r3l4J0j28j10J7J10
5965d853Q2K4q5j19k96j51J41K76J69J81K60J41J32R0j44j40j61j15N4m9j18L1J90K31P3j84
5991d340k53q7M6J03P4pj16j8oj45o0L4M2J18J61j51n38l34J47L46K83J95jk43k10P6K82R9
6019d503L9J04K18Q6k02k83j27Q5M7j04j37pp6j7K11K13KN9J29r7j65o4K0L3rj4OJ55J19j20
6049d399k85j59N2Q6j61k15n3P3L12L34J21L4Q8K2r6j85j55L1J17J4j72k19j08J50J49k0k1
6076d665KJ49J17k5q4M0L0L8K23K09l6j70j52k75m51k19K39L03K50J98m0j19J24K95J69N3
6102c797J09J6j88j22mR1k21l39l10k59K2J67P5pJ05K00J13O8L5j44k5J26J30O1j2l5j15j65
6130d425k01n5J39P3m1k01l6J06j2Q0P2m4q6j08j83l49j72J76Qp8R7N6J8J04k7o0K7R9K45
6159d778L74L17R1L1o2k42j22j9n5mL7j02j59q1n4p0O0J06O0K14J00j28k6J12Nj05o8o5j62
6188d795j84m7nm6l8P3n0j69k2R5J87j0o8K43L19J45J03o0o6p7J6L3j85j50n4k41J0J05ql9
6218d985J04j7j81J62K23j43j94J29K03R7J34J49m6j84k19N6J93R1J3R0J41K19K96N7k22l09
6244d143k25L1j1q3M6j46j33J15J70J97J75O7M7L4j07j81j74p6j06l01k23M2R8j44k05r8j18
6271e452k1K20K59L22L63K45J35lk6O4j12k62l70l66j72o0J59L12K94K25J18L0m1j45j26K5
6297d385PJ32L56J39QJ12K1j81l53j78J4l2j32j47n1LJ19L56K92P1Jl2o8j05j55J24L48J85
6325c531Ml39m69k37j28j18N8J80J82Q9l9j04j45q0q8j72j24o3p0k7j04j35L7K49K71J99J94
6352d510J30J21qK7J56J16O9j7r0m8j23j99N8K10O1j31j24K6M3o1MJ44J06Qn3j53j13j24q3
6381d558p7rJ73L21K58m4k59k49j64j61m0K1K14J34j97l14j47k0O1J21Q2J50J4j56k30j48
6407e224k9J43J80P1J91L04J64j66l34j85L4Q6J44K16K01M5r2k11L0M3j74n5J06Q8JNJ14J98
6435d106J02O1j11k64j93N9J03j07l13k41r0j36k3J97J31N6J52Q5J1O5M0q6j60m8J00J12P8
6462d526r7j96J02L42J45O2K31J93J91Q3k4Mj85k89j59k53k98j17J22k1k45k3K73K50N7J0
6488d368q9j15NP9J56J72ln5k3p9k80k06j09lK19J84K90N54L24l0j98k23j79r5k01k60j30
6515d663M3L48K78M7m3n4r2j87k51m1J76K94J48q0r1J0R7M9m0K4O8Km2j28r6j08k9k4K8R0
6545d267J31P3Rn2j44j17lJ5K7q7k81k48Q8K77L27L16J91p8m0P5j05j97j06K57L06J49j08
6572c592l17k01m8O2Qp2n9j00k01k00n4J71K14J90J27J91J30j39j48j01j7K2j74k30k3P5M9
6599d437R5P4J02K6j75j86k9j08o1J14%p5j62j19O7L34L04J19j33k12n3o2L4K60K44J6j10
6626d133k15p5R3J30J09J15p5l45j89M5K57L55J47j20j05j11p9K0MlJ51R7K4Q6l2j97k1K43
6654c824K10K3k59k61q4o8j1j2J0P6m5o9L1K91J26k03j60j66j82j55rO6O7L6J7J12O2N8J52
6683d171P7ML1J20P0k0j99l29p4K85K48M4r0M1J59qj72j10m8k8n8j14j50j00o3QJ55J34J68
6712d190K47J69K2j44p1n9j34r9k3K28M82K57o0j72j41j39j23NK21K60J11k04m07k57N1J60
6738d010J28Q5p9j73p0K4O0O8J40nr8P3P0J79R2j86k48j62j03p7J31J61L3r6k44l31j97P0
6766d765K08J48J31K72K31J21p7j35K2J08M5j44n2J92P4P8K9p7M6L02K45Pj69M6K24K16J68
6793b506k30m93l18j85j16q8j48o2kn5M6J3m8R4Q7J08P0r4p9M6l3k0R0R5Q7M1P8K78J10j23
6823c357MJ37K05J68k7o4l9j4J6j6m7j29k53j53j8J74K41O6k1j24j26k89k77mM5r9j88j54
6851d343p9j4J16K20J51N9J27K51J39k51k74n3R8K48L30L29K17k9p1m6j25r8j10qR1K5k74
6878c374l43q9m9j59j66r8M6J27Q5k5P7J43m6j80j57K8K01K58L6m3K5n2oK63L66O1j51j71
6906c393k22j17qk4n1k1R2J03r2j37l9R8K14J09Q1J15o3j82N3J87J3k11j67Q9K45J68K6m1
6934c175l0L2j99k85j86MJ34J93L36J53j17J1Mp5j70pJ83k8j63J1l8p6J4l3qJ9pj14k7J78
6964c466J15Q4N9j74j45rj04j24K5j9j12PJ48R5j09j50J3N6J09J28lL3M8Q9J10R8J28L6rn8
6994c101q2l8q0k7k1J5J4J11J38J43Q4l1j10j88q9J4j43j17n4J04J36J17N9j00o6RK7J18L0
7023c128l3j00l0K51K03n1l01k78n4J4R1K58K18J9nL4p2j79j38j41l5O5J80J31n7oP1o4p1
[truncated: 2,936 more chars]
