# Supplementary material for: An Improved Helferich Method for the α/β-Stereoselective Synthesis of 4-Methylumbelliferyl Glycosides for the Detection of Microorganisms
Source: Molecules. 2015 Dec 4;20(12):21681–99. doi: 10.3390/molecules201219789 (PMC6331929; doi:10.3390/molecules201219789)
Supplement: Supplementary file 1 [file molecules-20-19789-s001.zip › NMR data.JCAMP/13C-NMR (3b1) the protected a┬-D-glucopyranonside.jcamp]

##TITLE=	4516-141124B
##JCAMPDX=	6.0	$$ NMR Plug-in 1.4 of MestReNova 6.1.1-6384
##DATATYPE=	LINK
##BLOCKS=	2
##ORIGIN=	Bruker BioSpin GmbH
##OWNER=	nmr

##TITLE=	4516-141124B
##JCAMPDX=	6.0	$$ NMR Plug-in 1.4 of MestReNova 6.1.1-6384
##BLOCKID=	1
##DATATYPE=	NMRSPECTRUM
##DATACLASS=	NTUPLES
##NUMDIM=	1
##ORIGIN=	Bruker BioSpin GmbH
##OWNER=	nmr
##.OBSERVEFREQUENCY=	75.46775054931640625
##.OBSERVENUCLEUS=	^13C
##.SOLVENTNAME=	5
##.PULSESEQUENCE=	zgdc30
##.ACQUISITIONMODE=	SIMULTANEOUS (DQD)
##$ORIGINALFORMAT=	Bruker XWIN-NMR
##$PARAMETERFILE=	(acqus, ASCII, E:/%E5%9C%A8%E6%89%80%E7%A0%94%E7%A9%B6/%E6%98%BE%E8%89%B2%E5%BA%95%E7%89%A9%E7%A0%94%E7%A9%B6/%E8%AF%BE%E9%A2%98%E5%AE%9E%E9%AA%8C%E8%AE%A1%E5%88%92%E3%80%81%E8%AE%B0%E5%BD%95%E5%8F%8A%E6%80%BB%E7%BB%93/%E6%A0%B8%E7%A3%81%E5%9B%BE%E8%B0%B1/20150212/4516-141124B%EF%BC%88%E8%91%A1%E8%90%84%E7%B3%96%E8%8B%B7%EF%BC%89/2/acqus, 0)
$$ ##TITLE= Parameter file, TOPSPIN		Version 1.3
$$ ##JCAMPDX= 5.0
$$ ##DATATYPE= Parameter Values
$$ ##ORIGIN= Bruker BioSpin GmbH
$$ ##OWNER= nmr
$$ $$ 2014-12-25 23:18:32.921 +0800  nmr@NMR
$$ $$ D:\/data/pub/nmr/4516-141124B/2/acqus
$$ ##$AMP= (0..31)
$$ 100 100 100 100 100 100 100 100 100 100 100 100 100 100 100 100 100 100 
$$ 100 100 100 100 100 100 100 100 100 100 100 100 100 100
$$ ##$ANAVPT= -1
$$ ##$AQSEQ= 0
$$ ##$AQ_mod= 1
$$ ##$AUNM= <au_zg>
$$ ##$AUTOPOS= <23 >
$$ ##$BF1= 75.467749
$$ ##$BF2= 300.13
$$ ##$BF3= 75.467749
$$ ##$BF4= 75.467749
$$ ##$BF5= 500.13
$$ ##$BF6= 500.13
$$ ##$BF7= 500.13
$$ ##$BF8= 500.13
$$ ##$BYTORDA= 1
$$ ##$CFDGTYP= 0
$$ ##$CFRGTYP= 5
$$ ##$CHEMSTR= <none>
$$ ##$CNST= (0..63)
$$ 1 1 145 1 1 1 1 1 1 1 1 1 1 1 1 1 1 1 1 1 1 1 1 1 1 1 1 1 1 1 1 1 1 1 
$$ 1 1 1 1 1 1 1 1 1 1 1 1 1 1 1 1 1 1 1 1 1 1 1 1 1 1 1 1 1 1
$$ ##$CPDPRG= <waltz16>
$$ ##$CPDPRG1= <>
$$ ##$CPDPRG2= <waltz16>
$$ ##$CPDPRG3= <>
$$ ##$CPDPRG4= <mlev>
$$ ##$CPDPRG5= <mlev>
$$ ##$CPDPRG6= <mlev>
$$ ##$CPDPRG7= <mlev>
$$ ##$CPDPRG8= <mlev>
$$ ##$CPDPRGB= <>
$$ ##$CPDPRGT= <>
$$ ##$D= (0..63)
$$ 0 2 0.00345 0 0 0 0 0 0 0.06 0 0.03 2e-05 3e-06 0 0 0.0002 0 0 0 0 0 0 
$$ 0 0 0 0 0 0 0 0 0 0 0 0 0 0 0 0 0 0 0 0 0 0 0 0 0 0 0 0 0 0 0 0 0 0 0 
$$ 0 0 0 0 0 0
$$ ##$DATE= 1419520711
$$ ##$DBL= (0..7)
$$ 120 120 120 120 120 120 120 120
$$ ##$DBP= (0..7)
$$ 150 150 150 150 150 150 150 150
$$ ##$DBP07= 0
$$ ##$DBPNAM0= <>
$$ ##$DBPNAM1= <>
$$ ##$DBPNAM2= <>
$$ ##$DBPNAM3= <>
$$ ##$DBPNAM4= <>
$$ ##$DBPNAM5= <>
$$ ##$DBPNAM6= <>
$$ ##$DBPNAM7= <>
$$ ##$DBPOAL= (0..7)
$$ 0.5 0.5 0.5 0.5 0.5 0.5 0.5 0.5
$$ ##$DBPOFFS= (0..7)
$$ 0 0 0 0 0 0 0 0
$$ ##$DE= 6
$$ ##$DECBNUC= <off>
$$ ##$DECIM= 6
$$ ##$DECNUC= <off>
$$ ##$DECSTAT= 4
$$ ##$DIGMOD= 1
$$ ##$DIGTYP= 9
$$ ##$DL= (0..7)
$$ 0 120 120 120 120 120 120 120
$$ ##$DP= (0..7)
$$ 150 150 150 150 150 150 150 150
$$ ##$DP07= 0
$$ ##$DPNAME0= <>
$$ ##$DPNAME1= <>
$$ ##$DPNAME2= <>
$$ ##$DPNAME3= <>
$$ ##$DPNAME4= <>
$$ ##$DPNAME5= <>
$$ ##$DPNAME6= <>
$$ ##$DPNAME7= <>
$$ ##$DPOAL= (0..7)
$$ 0.5 0.5 0.5 0.5 0.5 0.5 0.5 0.5
$$ ##$DPOFFS= (0..7)
$$ 0 0 0 0 0 0 0 0
$$ ##$DQDMODE= 0
$$ ##$DR= 17
$$ ##$DS= 4
$$ ##$DSLIST= <SSSSSSSSSSSSSSS>
$$ ##$DSPFIRM= 0
$$ ##$DSPFVS= 10
$$ ##$DTYPA= 0
$$ ##$EXP= <C13CPD>
$$ ##$F1LIST= <111111111111111>
$$ ##$F2LIST= <222222222222222>
$$ ##$F3LIST= <333333333333333>
$$ ##$FCUCHAN= (0..9)
$$ 0 1 2 0 0 0 0 0 0 0
$$ ##$FL1= 83
$$ ##$FL2= 83
$$ ##$FL3= 83
$$ ##$FL4= 83
$$ ##$FOV= 20
$$ ##$FQ1LIST= <freqlist>
$$ ##$FQ2LIST= <freqlist>
$$ ##$FQ3LIST= <freqlist>
$$ ##$FQ4LIST= <freqlist>
$$ ##$FQ5LIST= <freqlist>
$$ ##$FQ6LIST= <freqlist>
$$ ##$FQ7LIST= <freqlist>
$$ ##$FQ8LIST= <freqlist>
$$ ##$FRQLO3= 0
$$ ##$FRQLO3N= 0
$$ ##$FS= (0..7)
$$ 83 83 83 83 83 83 83 83
$$ ##$FTLPGN= 0
$$ ##$FW= 93750
$$ ##$FnMODE= 0
$$ ##$GP031= 0
$$ ##$GPNAM0= <SINE.100>
$$ ##$GPNAM1= <SINE.100>
$$ ##$GPNAM10= <SINE.100>
$$ ##$GPNAM11= <SINE.100>
$$ ##$GPNAM12= <SINE.100>
$$ ##$GPNAM13= <SINE.100>
$$ ##$GPNAM14= <SINE.100>
$$ ##$GPNAM15= <SINE.100>
$$ ##$GPNAM16= <SINE.100>
$$ ##$GPNAM17= <SINE.100>
$$ ##$GPNAM18= <SINE.100>
$$ ##$GPNAM19= <SINE.100>
$$ ##$GPNAM2= <SINE.100>
$$ ##$GPNAM20= <SINE.100>
$$ ##$GPNAM21= <SINE.100>
$$ ##$GPNAM22= <SINE.100>
$$ ##$GPNAM23= <SINE.100>
$$ ##$GPNAM24= <SINE.100>
$$ ##$GPNAM25= <SINE.100>
$$ ##$GPNAM26= <SINE.100>
$$ ##$GPNAM27= <SINE.100>
$$ ##$GPNAM28= <SINE.100>
$$ ##$GPNAM29= <SINE.100>
$$ ##$GPNAM3= <SINE.100>
$$ ##$GPNAM30= <SINE.100>
$$ ##$GPNAM31= <SINE.100>
$$ ##$GPNAM4= <SINE.100>
$$ ##$GPNAM5= <SINE.100>
$$ ##$GPNAM6= <SINE.100>
$$ ##$GPNAM7= <SINE.100>
$$ ##$GPNAM8= <SINE.100>
$$ ##$GPNAM9= <SINE.100>
$$ ##$GPX= (0..31)
$$ 0 0 0 0 0 0 0 0 0 0 0 0 0 0 0 0 0 0 0 0 0 0 0 0 0 0 0 0 0 0 0 0
$$ ##$GPY= (0..31)
$$ 0 0 0 0 0 0 0 0 0 0 0 0 0 0 0 0 0 0 0 0 0 0 0 0 0 0 0 0 0 0 0 0
$$ ##$GPZ= (0..31)
$$ 0 0 0 0 0 0 0 0 0 0 0 0 0 0 0 0 0 0 0 0 0 0 0 0 0 0 0 0 0 0 0 0
$$ ##$GRDPROG= <>
$$ ##$GRPDLY= -1
$$ ##$HDDUTY= 20
$$ ##$HDRATE= 20
$$ ##$HGAIN= (0..3)
$$ 0 0 0 0
$$ ##$HL1= 3
$$ ##$HL2= 83
$$ ##$HL3= 83
$$ ##$HL4= 83
$$ ##$HOLDER= 0
$$ ##$HPMOD= (0..7)
$$ 0 0 0 0 0 0 0 0
$$ ##$HPPRGN= 0
$$ ##$IN= (0..31)
$$ 0.001 0.001 0.001 0.001 0.001 0.001 0.001 0.001 0.001 0.001 0.001 0.001 
$$ 0.001 0.001 0.001 0.001 0.001 0.001 0.001 0.001 0.001 0.001 0.001 0.001 
$$ 0.001 0.001 0.001 0.001 0.001 0.001 0.001 0.001
$$ ##$INP= (0..31)
$$ 0 0 0 0 0 0 0 0 0 0 0 0 0 0 0 0 0 0 0 0 0 0 0 0 0 0 0 0 0 0 0 0
$$ ##$INSTRUM= <DPX300>
$$ ##$L= (0..31)
$$ 1 1 1 1 1 1 1 1 1 1 1 1 1 1 1 1 1 1 1 1 1 1 1 1 1 1 1 1 1 1 1 1
$$ ##$LFILTER= 200
$$ ##$LGAIN= -15
$$ ##$LOCKED= no
$$ ##$LOCKFLD= 3936
$$ ##$LOCKGN= 132.199996948242
$$ ##$LOCKPOW= -5
$$ ##$LOCKPPM= 7.23999977111816
$$ ##$LOCNUC= <2H>
$$ ##$LOCPHAS= 25
$$ ##$LOCSHFT= yes
$$ ##$LOCSW= 0
$$ ##$LTIME= 0.136000007390976
$$ ##$MASR= 4200
$$ ##$MASRLST= <masrlst>
$$ ##$NBL= 1
$$ ##$NC= -1
$$ ##$NS= 1000
$$ ##$NUC1= <13C>
$$ ##$NUC2= <1H>
$$ ##$NUC3= <off>
$$ ##$NUC4= <off>
$$ ##$NUC5= <off>
$$ ##$NUC6= <off>
$$ ##$NUC7= <off>
$$ ##$NUC8= <off>
$$ ##$NUCLEI= 0
$$ ##$NUCLEUS= <off>
$$ ##$O1= 7546.30085260999
$$ ##$O2= 1200.5199999976
$$ ##$O3= 7546.30085260999
$$ ##$O4= 7546.30085260999
$$ ##$O5= 0
$$ ##$O6= 0
$$ ##$O7= 0
$$ ##$O8= 0
$$ ##$OBSCHAN= (0..9)
$$ 0 0 0 0 0 0 0 0 0 0
$$ ##$OVERFLW= 0
$$ ##$P= (0..63)
$$ 9 9 18 13 26 0 0 0 0 0 0 0 0 0 0 200000 1000 2500 0 600 2500 0 0 0 0 0 
$$ 0 9 1000 0 0 0 0 0 0 0 0 0 0 0 0 0 0 0 0 0 0 0 0 0 0 0 0 0 0 0 0 0 0 0 
$$ 0 0 0 0
$$ ##$PAPS= 2
$$ ##$PARMODE= 0
$$ ##$PCPD= (0..9)
$$ 100 100 80 100 100 100 100 100 100 100
$$ ##$PHCOR= (0..31)
$$ 0 0 0 0 0 0 0 0 0 0 0 0 0 0 0 0 0 0 0 0 0 0 0 0 0 0 0 0 0 0 0 0
$$ ##$PHP= 2
$$ ##$PH_ref= 0
$$ ##$PL= (0..63)
$$ 120 -1 0 120 120 120 120 120 120 120 120 120 15.8 15.8 120 120 120 120 
$$ -1 120 120 120 120 120 120 120 120 120 120 120 15.8 120 120 120 120 120 
$$ 120 120 120 120 120 120 120 120 120 120 120 120 120 120 120 120 120 120 
$$ 120 120 120 120 120 120 120 120 120 120
$$ ##$POWMOD= 0
$$ ##$PR= 4
$$ ##$PRECHAN= (0..15)
$$ -1 3 -1 2 0 -1 -1 -1 -1 -1 -1 -1 -1 -1 -1 -1
$$ ##$PRGAIN= 0
$$ ##$PROBHD= <5 mm PABBO BB/19F-1H/D Z-GRD Z104275/0178
$$ >
$$ ##$PROSOL= no
$$ ##$PULPROG= <zgdc30>
$$ ##$PW= 0
$$ ##$PYNM= <acqu.py>
$$ ##$PYNMP= <proc.py>
$$ ##$QNP= 1
$$ ##$RD= 0
$$ ##$RECCHAN= (0..15)
$$ -1 -1 -1 -1 -1 -1 -1 -1 -1 -1 -1 -1 -1 -1 -1 -1
$$ ##$RECPH= 0
$$ ##$RG= 1824.6
$$ ##$RO= 20
$$ ##$ROUTWD1= (0..23)
$$ 1 0 0 0 0 1 0 0 0 0 0 1 0 0 0 1 0 0 0 0 0 0 0 0
$$ ##$ROUTWD2= (0..23)
$$ 1 0 0 0 0 1 0 0 0 0 0 0 0 0 0 0 0 0 0 0 0 0 0 0
$$ ##$RPUUSED= (0..8)
$$ 0 0 0 0 0 0 0 0 0
$$ ##$RSEL= (0..9)
$$ 0 1 2 0 0 0 0 0 0 0
$$ ##$S= (0..7)
$$ 83 25 26 83 26 83 83 83
$$ ##$SEOUT= 0
$$ ##$SFO1= 75.4752953008526
$$ ##$SFO2= 300.13120052
$$ ##$SFO3= 75.4752953008526
$$ ##$SFO4= 75.4752953008526
$$ ##$SFO5= 500.13
$$ ##$SFO6= 500.13
$$ ##$SFO7= 500.13
$$ ##$SFO8= 500.13
$$ ##$SOLVENT= <CDCl3>
$$ ##$SP= (0..31)
$$ 1 120 120 120 0 0 120 120 0 0 0 120 0 0 120 0 150 150 120 120.87 118.96 
$$ 122.27 114.95 150 150 150 150 150 150 120 150 120
$$ ##$SP07= 0
$$ ##$SPECTR= 0
$$ ##$SPNAM0= <gauss>
$$ ##$SPNAM1= <Gaus1.1000>
$$ ##$SPNAM10= <gauss>
$$ ##$SPNAM11= <Gaus1.1000>
$$ ##$SPNAM12= <gauss>
$$ ##$SPNAM13= <gauss>
$$ ##$SPNAM14= <Gaus1.1000>
$$ ##$SPNAM15= <Gaus1.1000>
$$ ##$SPNAM16= <gauss>
$$ ##$SPNAM17= <gauss>
$$ ##$SPNAM18= <Gaus1.1000>
$$ ##$SPNAM19= <Gaus1.1000>
$$ ##$SPNAM2= <Gaus1.1000>
$$ ##$SPNAM20= <Gaus1.1000>
$$ ##$SPNAM21= <Gaus1.1000>
$$ ##$SPNAM22= <Gaus1.1000>
$$ ##$SPNAM23= <gauss>
$$ ##$SPNAM24= <gauss>
$$ ##$SPNAM25= <gauss>
$$ ##$SPNAM26= <gauss>
$$ ##$SPNAM27= <gauss>
$$ ##$SPNAM28= <gauss>
$$ ##$SPNAM29= <Gaus1.1000>
$$ ##$SPNAM3= <Gaus1.1000>
$$ ##$SPNAM30= <gauss>
$$ ##$SPNAM31= <Gaus1.1000>
$$ ##$SPNAM4= <gauss>
$$ ##$SPNAM5= <gauss>
$$ ##$SPNAM6= <Gaus1.1000>
$$ ##$SPNAM7= <Gaus1.1000>
$$ ##$SPNAM8= <gauss>
$$ ##$SPNAM9= <gauss>
$$ ##$SPOAL= (0..31)
$$ 0.5 0.5 0.5 0.5 0.5 0.5 0.5 0.5 0.5 0.5 0.5 0.5 0.5 0.5 0.5 0.5 0.5 0.5 
$$ 0.5 0.5 0.5 0.5 0.5 0.5 0.5 0.5 0.5 0.5 0.5 0.5 0.5 0.5
$$ ##$SPOFFS= (0..31)
$$ 0 0 0 0 0 0 0 0 0 0 0 0 0 0 0 0 0 0 0 0 0 0 0 0 0 0 0 0 0 0 0 0
$$ ##$SUBNAM0= <"">
$$ ##$SUBNAM1= <"">
$$ ##$SUBNAM2= <"">
$$ ##$SUBNAM3= <"">
$$ ##$SUBNAM4= <"">
$$ ##$SUBNAM5= <"">
$$ ##$SUBNAM6= <"">
$$ ##$SUBNAM7= <"">
$$ ##$SUBNAM8= <"">
$$ ##$SUBNAM9= <"">
$$ ##$SW= 259.791539193003
$$ ##$SWIBOX= (0..15)
$$ 0 1 3 4 0 0 0 0 0 0 0 0 0 0 0 0
$$ ##$SW_h= 19607.8431372549
$$ ##$TD= 65536
$$ ##$TD0= 1
$$ ##$TE= 296.16
$$ ##$TE2= 300
$$ ##$TE3= 300
$$ ##$TEG= 300
$$ ##$TL= (0..7)
$$ 0 120 120 120 120 120 120 120
$$ ##$TP= (0..7)
$$ 150 150 150 150 150 150 150 150
$$ ##$TP07= 0
$$ ##$TPNAME0= <>
$$ ##$TPNAME1= <>
$$ ##$TPNAME2= <>
$$ ##$TPNAME3= <>
$$ ##$TPNAME4= <>
$$ ##$TPNAME5= <>
$$ ##$TPNAME6= <>
$$ ##$TPNAME7= <>
$$ ##$TPOAL= (0..7)
$$ 0.5 0.5 0.5 0.5 0.5 0.5 0.5 0.5
$$ ##$TPOFFS= (0..7)
$$ 0 0 0 0 0 0 0 0
$$ ##$TUNHIN= 0
$$ ##$TUNHOUT= 0
$$ ##$TUNXOUT= 0
$$ ##$USERA1= <user>
$$ ##$USERA2= <user>
$$ ##$USERA3= <user>
$$ ##$USERA4= <user>
$$ ##$USERA5= <user>
$$ ##$V9= 5
$$ ##$VALIST= <valist>
$$ ##$VCLIST= <CCCCCCCCCCCCCCC>
$$ ##$VD= 0
$$ ##$VDLIST= <DDDDDDDDDDDDDDD>
$$ ##$VPLIST= <PPPPPPPPPPPPPPP>
$$ ##$VTLIST= <TTTTTTTTTTTTTTT>
$$ ##$WBST= 1024
$$ ##$WBSW= 4
$$ ##$XGAIN= (0..3)
$$ 0 0 0 0
$$ ##$XL= 0
$$ ##$YL= 0
$$ ##$YMAX_a= 3346761
$$ ##$YMIN_a= -931004
$$ ##$ZGOPTNS= <>
$$ ##$ZL1= 120
$$ ##$ZL2= 120
$$ ##$ZL3= 120
$$ ##$ZL4= 120
$$ ##END=
$$ 
##$PARAMETERFILE=	(audita.txt, ASCII, E:/%E5%9C%A8%E6%89%80%E7%A0%94%E7%A9%B6/%E6%98%BE%E8%89%B2%E5%BA%95%E7%89%A9%E7%A0%94%E7%A9%B6/%E8%AF%BE%E9%A2%98%E5%AE%9E%E9%AA%8C%E8%AE%A1%E5%88%92%E3%80%81%E8%AE%B0%E5%BD%95%E5%8F%8A%E6%80%BB%E7%BB%93/%E6%A0%B8%E7%A3%81%E5%9B%BE%E8%B0%B1/20150212/4516-141124B%EF%BC%88%E8%91%A1%E8%90%84%E7%B3%96%E8%8B%B7%EF%BC%89/2/audita.txt, 0)
$$ ##TITLE= Audit trail, TOPSPIN		Version 1.3
$$ ##JCAMPDX= 5.01
$$ ##ORIGIN= Bruker BioSpin GmbH
$$ ##OWNER= nmr
$$ $$ D:\/data/pub/nmr/4516-141124B/2/audita.txt
$$ ##AUDIT TRAIL=  $$ (NUMBER, WHEN, WHO, WHERE, VERSION, WHAT)
$$ (   1,<2014-12-25 23:18:31.906 +0800>,<nmr>,<NMR>,<TOPSPIN 1.3>,
$$       <created by zg
$$ 	started at 2014-12-25 22:15:59.156 +0800,
$$ 	POWCHK disabled, PULCHK disabled
$$        configuration hash MD5:
$$        DF A6 11 CE 2A 02 50 55 3E 86 D8 82 5B AB EC 40
$$        data hash MD5: 64K
$$        E3 09 CD 56 B0 9C B7 D0 21 7F E0 B9 A0 D2 CD 77>)
$$ (   2,<2014-12-25 23:18:37.390 +0800>,<nmr>,<NMR>,<TOPSPIN 1.3>,
$$       <user comment:
$$        ICON-NMR User ID: pub
$$        data hash MD5: 64K
$$        E3 09 CD 56 B0 9C B7 D0 21 7F E0 B9 A0 D2 CD 77>)
$$ ##END=
$$ 
$$ $$ hash MD5
$$ $$ 53 FE E1 F8 60 CC 85 43 74 DB 8A 24 7A 63 8C 48
$$ 
##$PARAMETERFILE=	(auditp.txt, ASCII, E:/%E5%9C%A8%E6%89%80%E7%A0%94%E7%A9%B6/%E6%98%BE%E8%89%B2%E5%BA%95%E7%89%A9%E7%A0%94%E7%A9%B6/%E8%AF%BE%E9%A2%98%E5%AE%9E%E9%AA%8C%E8%AE%A1%E5%88%92%E3%80%81%E8%AE%B0%E5%BD%95%E5%8F%8A%E6%80%BB%E7%BB%93/%E6%A0%B8%E7%A3%81%E5%9B%BE%E8%B0%B1/20150212/4516-141124B%EF%BC%88%E8%91%A1%E8%90%84%E7%B3%96%E8%8B%B7%EF%BC%89/2/pdata/1/auditp.txt, 0)
$$ ##TITLE= Audit trail, TOPSPIN		Version 1.3
$$ ##JCAMPDX= 5.01
$$ ##ORIGIN= Bruker BioSpin GmbH
$$ ##OWNER= nmr
$$ $$ d:/data/pub/nmr/4516-141124B/2/pdata/1/auditp.txt
$$ ##AUDIT TRAIL=  $$ (NUMBER, WHEN, WHO, WHERE, VERSION, WHAT)
$$ (   1,<2014-12-25 23:18:31.906 +0800>,<nmr>,<NMR>,<TOPSPIN 1.3>,
$$       <created by zg
$$ 	started at 2014-12-25 22:15:59.156 +0800,
$$ 	POWCHK disabled, PULCHK disabled
$$        configuration hash MD5:
$$        DF A6 11 CE 2A 02 50 55 3E 86 D8 82 5B AB EC 40
$$        data hash MD5: 64K
$$        E3 09 CD 56 B0 9C B7 D0 21 7F E0 B9 A0 D2 CD 77>)
$$ (   2,<2014-12-25 23:18:37.390 +0800>,<nmr>,<NMR>,<TOPSPIN 1.3>,
$$       <user comment:
$$        ICON-NMR User ID: pub
$$        data hash MD5: 64K
$$        E3 09 CD 56 B0 9C B7 D0 21 7F E0 B9 A0 D2 CD 77>)
$$ (   3,<2014-12-26 08:54:19.375 +0800>,<nmr>,<NMR>,<TOPSPIN 1.3>,
$$       <Start of raw data processing
$$        ef BC_mod = 2 LB = 1 FT_mod = 6 PKNL = 1 SI = 32K 
$$        data hash MD5: 32K
$$        F6 0C A3 DD 49 CF E2 59 86 CF 4E 56 C6 C4 09 75>)
$$ (   4,<2014-12-26 08:54:20.125 +0800>,<nmr>,<NMR>,<TOPSPIN 1.3>,
$$       <apk 
$$        data hash MD5: 32K
$$        60 2C C0 63 2C CD AF E3 EC 97 51 53 F9 BA A3 D1>)
$$ (   5,<2014-12-26 08:54:20.687 +0800>,<nmr>,<NMR>,<TOPSPIN 1.3>,
$$       <abs ABSG = 5 
$$        data hash MD5: 32K
$$        2A A7 96 C6 E5 5F CE D1 66 86 76 F0 61 AE C0 37>)
$$ ##END=
$$ 
$$ $$ hash MD5
$$ $$ DB A4 F8 79 98 A2 9C 41 D1 CC 42 96 CB 8E 65 1C
$$ 
##$PARAMETERFILE=	(cpdprg2, ASCII, E:/%E5%9C%A8%E6%89%80%E7%A0%94%E7%A9%B6/%E6%98%BE%E8%89%B2%E5%BA%95%E7%89%A9%E7%A0%94%E7%A9%B6/%E8%AF%BE%E9%A2%98%E5%AE%9E%E9%AA%8C%E8%AE%A1%E5%88%92%E3%80%81%E8%AE%B0%E5%BD%95%E5%8F%8A%E6%80%BB%E7%BB%93/%E6%A0%B8%E7%A3%81%E5%9B%BE%E8%B0%B1/20150212/4516-141124B%EF%BC%88%E8%91%A1%E8%90%84%E7%B3%96%E8%8B%B7%EF%BC%89/2/cpdprg2, 0)
$$ 1 pcpd*3:180
$$   pcpd*4:0
$$   pcpd*2:180
$$   pcpd*3:0
$$   pcpd  :180
$$   pcpd*2:0
$$   pcpd*4:180
$$   pcpd*2:0
$$   pcpd*3:180
$$ 2 pcpd*3:0
$$   pcpd*4:180
$$   pcpd*2:0
$$   pcpd*3:180
$$   pcpd  :0
$$   pcpd*2:180
$$   pcpd*4:0
$$   pcpd*2:180
$$   pcpd*3:0
$$   lo to 2 times 2
$$ 3 pcpd*3:180
$$   pcpd*4:0
$$   pcpd*2:180
$$   pcpd*3:0
$$   pcpd  :180
$$   pcpd*2:0
$$   pcpd*4:180
$$   pcpd*2:0
$$   pcpd*3:180
$$   jump to 1
$$ 
##$PARAMETERFILE=	(format.temp, ASCII, E:/%E5%9C%A8%E6%89%80%E7%A0%94%E7%A9%B6/%E6%98%BE%E8%89%B2%E5%BA%95%E7%89%A9%E7%A0%94%E7%A9%B6/%E8%AF%BE%E9%A2%98%E5%AE%9E%E9%AA%8C%E8%AE%A1%E5%88%92%E3%80%81%E8%AE%B0%E5%BD%95%E5%8F%8A%E6%80%BB%E7%BB%93/%E6%A0%B8%E7%A3%81%E5%9B%BE%E8%B0%B1/20150212/4516-141124B%EF%BC%88%E8%91%A1%E8%90%84%E7%B3%96%E8%8B%B7%EF%BC%89/2/format.temp, 0)
$$ EDIT_PAR COMMAND FILE
$$ 
$$ DI_MODE         LONG
$$ ED_ENTRY        ACQU
$$ ORDER           FILE
$$ 
$$ 
$$ HEADER		"F2 - Acquisition Parameters"
$$ T_NAME		Date_
$$ 		TYPE	R64
$$ 		CLASS	ACQU
$$ 		SUBRANGE 0.0 50000000
$$ 		REL	"Date_=itodate(DATE)"
$$ 		INV_REL	"DATE=datetoi(Date_,DATE)"
$$ 		FORMAT	"%14.0f"
$$ 		TEXT	" "
$$ END
$$ T_NAME		Time
$$ 		TYPE	R32
$$ 		CLASS	ACQU
$$ 		SUBRANGE 0.0 1000000
$$ 		REL	"Time=itotime(DATE)"
$$ 		INV_REL	"DATE=timetoi(Time,DATE)"
$$ 		FORMAT	"%14.2f"
$$ 		TEXT	" "
$$ END
$$ NAME		INSTRUM
$$ 		TEXT	" "
$$ END
$$ NAME		PROBHD
$$ 		FORMAT	"%14.14s"
$$ 		TEXT	" "
$$ END
$$ NAME		PULPROG
$$ 		TEXT	" "
$$ END
$$ NAME		TD
$$ 		TEXT	" "
$$ END
$$ NAME		SOLVENT
$$ 		TEXT	" "
$$ END
$$ NAME		NS
$$ 		TEXT	" "
$$ END
$$ NAME		DS
$$ 		TEXT	" "
$$ END
$$ T_NAME		SWH
$$ 		TYPE	R32
$$ 		CLASS	ACQU
$$ 		SUBRANGE 0.0 1e8
$$ 		REL	"SWH=SW*SFO1"
$$ 		INV_REL "SW=SWH/SFO1"
$$ 		UNIT	"Hz"
$$ 		FORMAT	"%14.3f Hz"
$$ 		TEXT	" "
$$ END
$$ T_NAME          FIDRES
$$                 TYPE    R32
$$                 CLASS   ACQU
$$                 SUBRANGE 0.0 100000
$$                 REL     "FIDRES=SW*SFO1/TD"
$$                 INV_REL "TD = nextpow(SW*SFO1/FIDRES)"
$$ 		UNIT	"Hz"
$$ 		FORMAT	"%14.6f Hz"
$$ 		TEXT	" "
$$ END
$$ T_NAME          AQ
$$ 		TYPE	R32
$$ 		CLASS	ACQU
$$ 		SUBRANGE 0.0 1000
$$ 		REL	"AQ=aqcalc(SW,SFO1,TD,DIGTYP)"
$$ 		INV_REL	"TD=tdcalc(SW,SFO1,1.0e6*AQ,DIGTYP)"
$$ 		UNIT	"sec"
$$ 		FORMAT	"%14.7f sec"
$$ 		TEXT	" "
$$ END
$$ NAME		RG
$$ 		TEXT	" "
$$ END
$$ T_NAME          DW
$$ 		TYPE	R32
$$ 		CLASS	ACQU
$$ 		SUBRANGE 0.0 1000000
$$ 		REL	"DW=1/(2*SW*SFO1)"
$$ 		INV_REL	"SW=1000000/(2*(0.005+DW)*SFO1)"
$$ 		UNIT	"usec"
$$ 		FORMAT	"%14.3lf usec"
$$ 		TEXT	" "
$$ END
$$ NAME		DE
$$ 		FORMAT	"%14.2f usec"
$$ 		TEXT	" "
$$ END
$$ NAME		TE
$$ 		FORMAT	"%14.1f K"
$$ 		TEXT	" "
$$ END
$$ T_NAME		D1
$$ 		TYPE	R32
$$ 		CLASS	ACQU
$$ 		SUBRANGE 0.0 1e38
$$ 		REL	"D1=D[1]"
$$ 		INV_REL	"D[1]=D1"
$$ 		UNIT	"sec"
$$ 		FORMAT	"%14.8f sec"
$$ 		TEXT	" "
$$ END
$$ T_NAME		d11
$$ 		TYPE	R32
$$ 		SUBRANGE 0.0 1e8
$$ 		CLASS	ACQU
$$ 		REL	"d11=30m"
$$ 		INV_REL	"D[0]=d11"
$$ 		UNIT	"sec"
$$ 		TEXT	" "
$$ 		FORMAT	"%14.8f sec"
$$ 		NONEDIT
$$ END
$$ NAME		TD0
$$ 		TEXT	" "
$$ END
$$ HEADER		"======== CHANNEL f1 ========"
$$ NAME		NUC1
$$ 		NONEDIT
$$ 		TEXT	" "
$$ END
$$ T_NAME		P1
$$ 		TYPE	R32
$$ 		CLASS	ACQU
$$ 		SUBRANGE 0.0 1.0e10
$$ 		REL	"P1=P[1]"
$$ 		INV_REL	"P[1]=P1"
$$ 		UNIT	"usec"
$$ 		FORMAT	"%14.2f usec"
$$ 		TEXT	" "
$$ END
$$ T_NAME		PL1
$$ 		TYPE	R32
$$ 		CLASS	ACQU
$$ 		SUBRANGE -6.0 1e38
$$ 		REL	"PL1=PL[1]"
$$ 		INV_REL	"PL[1]=PL1"
$$ 		UNIT	"dB"
$$ 		FORMAT	"%14.2f dB"
$$ 		TEXT	" "
$$ END
$$ NAME		SFO1
$$ 		FORMAT	"%14.7f MHz"
$$ 		TEXT	" "
$$ END
$$ HEADER		"======== CHANNEL f2 ========"
$$ NAME		CPDPRG2
$$ 		TEXT	" "
$$ END
$$ NAME		NUC2
$$ 		NONEDIT
$$ 		TEXT	" "
$$ END
$$ T_NAME		PCPD2
$$ 		TYPE	R32
$$ 		CLASS	ACQU
$$ 		SUBRANGE 0 1e38
$$ 		REL	"PCPD2=PCPD[2]"
$$ 		INV_REL	"PCPD[2]=PCPD2"
$$ 		UNIT	"usec"
$$ 		FORMAT	"%14.2f usec"
$$ 		TEXT	" "
$$ END
$$ T_NAME		PL2
$$ 		TYPE	R32
$$ 		CLASS	ACQU
$$ 		SUBRANGE -6.0 1e38
$$ 		REL	"PL2=PL[2]"
$$ 		INV_REL	"PL[2]=PL2"
$$ 		UNIT	"dB"
$$ 		FORMAT	"%14.2f dB"
$$ 		TEXT	" "
$$ END
$$ T_NAME		PL12
$$ 		TYPE	R32
$$ 		CLASS	ACQU
$$ 		SUBRANGE -6.0 1e38
$$ 		REL	"PL12=PL[12]"
$$ 		INV_REL	"PL[12]=PL12"
$$ 		UNIT	"dB"
$$ 		FORMAT	"%14.2f dB"
$$ 		TEXT	" "
$$ END
$$ NAME		SFO2
$$ 		FORMAT	"%14.7f MHz"
$$ 		TEXT	" "
$$ END
$$ 
##$PARAMETERFILE=	(parm.txt, ASCII, E:/%E5%9C%A8%E6%89%80%E7%A0%94%E7%A9%B6/%E6%98%BE%E8%89%B2%E5%BA%95%E7%89%A9%E7%A0%94%E7%A9%B6/%E8%AF%BE%E9%A2%98%E5%AE%9E%E9%AA%8C%E8%AE%A1%E5%88%92%E3%80%81%E8%AE%B0%E5%BD%95%E5%8F%8A%E6%80%BB%E7%BB%93/%E6%A0%B8%E7%A3%81%E5%9B%BE%E8%B0%B1/20150212/4516-141124B%EF%BC%88%E8%91%A1%E8%90%84%E7%B3%96%E8%8B%B7%EF%BC%89/2/pdata/1/parm.txt, 0)
$$ 
$$ Current Data Parameters
$$ NAME       4516-141124B                
$$ EXPNO                 2                
$$ PROCNO                1                
$$ 
$$ F2 - Acquisition Parameters
$$ Date_          20141225                
$$ Time              23.18                
$$ INSTRUM          DPX300                
$$ PROBHD   5 mm PABBO BB/                
$$ PULPROG          zgdc30                
$$ TD                65536                
$$ SOLVENT           CDCl3                
$$ NS                 1000                
$$ DS                    4                
$$ SWH           19607.844 Hz             
$$ FIDRES         0.299192 Hz             
$$ AQ            1.6712180 sec            
$$ RG               1824.6                
$$ DW               25.500 usec           
$$ DE                 6.00 usec           
$$ TE                296.2 K              
$$ D1           2.00000000 sec            
$$ d11          0.03000000 sec            
$$ TD0                   1                
$$ 
$$ ======== CHANNEL f1 ========
$$ NUC1                13C                
$$ P1                 9.00 usec           
$$ PL1               -1.00 dB             
$$ SFO1         75.4752953 MHz            
$$ 
$$ ======== CHANNEL f2 ========
$$ CPDPRG2         waltz16                
$$ NUC2                 1H                
$$ PCPD2             80.00 usec           
$$ PL2                0.00 dB             
$$ PL12              15.80 dB             
$$ SFO2        300.1312005 MHz            
$$ 
$$ F2 - Processing parameters
$$ SI                32768                
$$ SF           75.4677490 MHz            
$$ WDW                  EM                
$$ SSB                   0                
$$ LB                 1.00 Hz             
$$ GB                    0                
$$ PC                 1.40                
$$ 
##$PARAMETERFILE=	(peak.txt, ASCII, E:/%E5%9C%A8%E6%89%80%E7%A0%94%E7%A9%B6/%E6%98%BE%E8%89%B2%E5%BA%95%E7%89%A9%E7%A0%94%E7%A9%B6/%E8%AF%BE%E9%A2%98%E5%AE%9E%E9%AA%8C%E8%AE%A1%E5%88%92%E3%80%81%E8%AE%B0%E5%BD%95%E5%8F%8A%E6%80%BB%E7%BB%93/%E6%A0%B8%E7%A3%81%E5%9B%BE%E8%B0%B1/20150212/4516-141124B%EF%BC%88%E8%91%A1%E8%90%84%E7%B3%96%E8%8B%B7%EF%BC%89/2/pdata/1/peak.txt, 0)
$$ DU=d:, USER=pub, NAME=4516-141124B, EXPNO=2, PROCNO=1
$$ F1=179.951ppm, F2=149.623ppm, MI=0.55cm, MAXI=5.54cm, PC=1.400
$$      #     ADDRESS            FREQUENCY         INTENSITY
$$                            [Hz]        [PPM]
$$      1      7478.1    12875.152     170.6047         2.95
$$ 
$$      2      7533.5    12841.999     170.1654         3.30
$$ 
$$      3      7628.5    12785.180     169.4125         3.34
$$ 
$$      4      7648.1    12773.453     169.2571         2.88
$$ 
$$      5      8722.0    12130.797     160.7415         2.49
$$ 
$$      6      8920.3    12012.138     159.1692         3.21
$$ 
$$      7      9469.4    11683.609     154.8159         3.05
$$ 
$$      8      9801.2    11485.058     152.1850         2.86
$$ 
$$      9     13136.2     9489.412     125.7413         4.00
$$ 
$$     10     14426.5     8717.364     115.5111         2.82
$$ 
$$     11     14619.8     8601.682     113.9783         4.05
$$ 
$$     12     14719.5     8542.032     113.1879         3.59
$$ 
$$     13     15886.6     7843.644     103.9337         4.09
$$ 
$$     14     16593.3     7420.745      98.3300         4.05
$$ 
$$     15     19221.5     5848.116      77.4916        14.77
$$ 
$$     16     19274.9     5816.138      77.0679        15.00
$$ 
$$     17     19328.4     5784.098      76.6433        14.88
$$ 
$$     18     19844.5     5475.324      72.5518         4.16
$$ 
$$     19     19864.0     5463.655      72.3972         3.96
$$ 
$$     20     20050.4     5352.077      70.9187         4.19
$$ 
$$     21     20411.1     5136.230      68.0586         3.99
$$ 
$$     22     21199.8     4664.288      61.8051         3.21
$$ 
$$     23     26382.8     1562.905      20.7096         4.72
$$ 
$$     24     26393.7     1556.378      20.6231         5.79
$$ 
$$     25     26397.4     1554.148      20.5935         8.61
$$ 
$$     26     26636.8     1410.873      18.6950         4.86
$$ 
$$ 
##$PARAMETERFILE=	(procs, ASCII, E:/%E5%9C%A8%E6%89%80%E7%A0%94%E7%A9%B6/%E6%98%BE%E8%89%B2%E5%BA%95%E7%89%A9%E7%A0%94%E7%A9%B6/%E8%AF%BE%E9%A2%98%E5%AE%9E%E9%AA%8C%E8%AE%A1%E5%88%92%E3%80%81%E8%AE%B0%E5%BD%95%E5%8F%8A%E6%80%BB%E7%BB%93/%E6%A0%B8%E7%A3%81%E5%9B%BE%E8%B0%B1/20150212/4516-141124B%EF%BC%88%E8%91%A1%E8%90%84%E7%B3%96%E8%8B%B7%EF%BC%89/2/pdata/1/procs, 0)
$$ ##TITLE= Parameter file, TOPSPIN		Version 1.3
$$ ##JCAMPDX= 5.0
$$ ##DATATYPE= Parameter Values
$$ ##ORIGIN= Bruker BioSpin GmbH
$$ ##OWNER= nmr
$$ $$ 2014-12-26 08:54:34.218 +0800  nmr@NMR
$$ $$ d:/data/pub/nmr/4516-141124B/2/pdata/1//procs
$$ ##$ABSF1= 229.9025
$$ ##$ABSF2= -29.91501
$$ ##$ABSG= 5
$$ ##$ABSL= 3
$$ ##$ALPHA= 0
$$ ##$AQORDER= 0
$$ ##$ASSFAC= 0
$$ ##$ASSFACI= 0
$$ ##$ASSFACX= 0
$$ ##$ASSWID= 0
$$ ##$AUNMP= <proc_1dnp>
$$ ##$AXLEFT= 0
$$ ##$AXRIGHT= 0
$$ ##$AXTYPE= 0
$$ ##$AXUNIT= <>
$$ ##$AZFE= 0.1
$$ ##$AZFW= 0.5
$$ ##$BCFW= 0
$$ ##$BC_mod= 2
$$ ##$BYTORDP= 0
$$ ##$COROFFS= 0
$$ ##$CY= 15
$$ ##$DATMOD= 1
$$ ##$DC= 0
$$ ##$DFILT= <>
$$ ##$DTYPP= 0
$$ ##$F1P= 229.902496337891
$$ ##$F2P= -29.915020377162
$$ ##$FCOR= 0.5
$$ ##$FTSIZE= 32768
$$ ##$FT_mod= 6
$$ ##$GAMMA= 0
$$ ##$GB= 0
$$ ##$INTBC= 1
$$ ##$INTSCL= 1
$$ ##$ISEN= 30
$$ ##$LB= 1
$$ ##$LEV0= 0
$$ ##$LPBIN= 0
$$ ##$MAXI= 17.38021
$$ ##$MC2= 0
$$ ##$MEAN= 0
$$ ##$ME_mod= 0
$$ ##$MI= 0
$$ ##$NCOEF= 0
$$ ##$NC_proc= -2
$$ ##$NLEV= 6
$$ ##$NOISF1= 0
$$ ##$NOISF2= 0
$$ ##$NSP= 0
$$ ##$NTH_PI= 0
$$ ##$NZP= 0
$$ ##$OFFSET= 229.9025
$$ ##$PC= 1.4
$$ ##$PHC0= -68.6965
$$ ##$PHC1= 62.03231
$$ ##$PH_mod= 1
$$ ##$PKNL= yes
$$ ##$PPARMOD= 0
$$ ##$PPDIAG= 0
$$ ##$PPIPTYP= 0
$$ ##$PPMPNUM= 100
$$ ##$PPRESOL= 1
$$ ##$PSCAL= 0
$$ ##$PSIGN= 0
$$ ##$REVERSE= no
$$ ##$SF= 75.467749
$$ ##$SI= 32768
$$ ##$SIGF1= 0
$$ ##$SIGF2= 0
$$ ##$SINO= 80
$$ ##$SIOLD= 32768
$$ ##$SREGLST= <13C.CDCl3>
$$ ##$SSB= 0
$$ ##$STSI= 32768
$$ ##$STSR= 0
$$ ##$SW_p= 19607.8431372549
$$ ##$SYMM= 0
$$ ##$S_DEV= 0
$$ ##$TDeff= 65536
$$ ##$TDoff= 0
$$ ##$TI= <>
$$ ##$TILT= no
$$ ##$TM1= 0
$$ ##$TM2= 0
$$ ##$TOPLEV= 0
$$ ##$USERP1= <user>
$$ ##$USERP2= <user>
$$ ##$USERP3= <user>
$$ ##$USERP4= <user>
$$ ##$USERP5= <user>
$$ ##$WDW= 1
$$ ##$XDIM= 64
$$ ##$YMAX_p= 291404343
$$ ##$YMIN_p= -3703316
$$ ##END=
$$ 
##$PARAMETERFILE=	(pulseprogram, ASCII, E:/%E5%9C%A8%E6%89%80%E7%A0%94%E7%A9%B6/%E6%98%BE%E8%89%B2%E5%BA%95%E7%89%A9%E7%A0%94%E7%A9%B6/%E8%AF%BE%E9%A2%98%E5%AE%9E%E9%AA%8C%E8%AE%A1%E5%88%92%E3%80%81%E8%AE%B0%E5%BD%95%E5%8F%8A%E6%80%BB%E7%BB%93/%E6%A0%B8%E7%A3%81%E5%9B%BE%E8%B0%B1/20150212/4516-141124B%EF%BC%88%E8%91%A1%E8%90%84%E7%B3%96%E8%8B%B7%EF%BC%89/2/pulseprogram, 0)
$$ # 1 "C:/Bruker/TP13/exp/stan/nmr/lists/pp/zgdc30"
$$ ;zgdc30
$$ ;avance-version (07/04/03)
$$ ;1D sequence with decoupling
$$ ;using 30 degree flip angle
$$ ;
$$ ;$CLASS=HighRes
$$ ;$DIM=1D
$$ ;$TYPE=
$$ ;$SUBTYPE=
$$ ;$COMMENT=
$$ 
$$ 
$$ # 1 "C:/Bruker/TP13/exp/stan/nmr/lists/pp/Avance.incl" 1
$$ ;Avance.incl
$$ ;
$$ ;avance-version (07/01/22)
$$ ;
$$ ;$CLASS=HighRes Incl
$$ ;$COMMENT=
$$ 
$$ 
$$ 
$$ 
$$ 
$$ 
$$ 
$$ 
$$ 
$$ 
$$ 
$$ 
$$ 
$$ 
$$ 
$$ 
$$ 
$$ 
$$ 
$$ 
$$ 
$$ 
$$ 
$$ 
$$ 
$$ 
$$ 
$$ 
$$ 
$$ 
$$ 
$$ 
$$ 
$$ 
$$ 
$$ 
$$ 
$$ 
$$ 
$$ 
$$ 
$$ 
$$ 
$$ 
$$ 
$$ 
$$ 
$$ 
$$ 
$$ 
$$ 
$$ 
$$ 
$$ 
$$ 
$$ 
$$ 
$$ 
$$ 
$$ 
$$ 
$$ 
$$ 
$$ 
$$ 
$$ 
$$ 
$$ 
$$ 
$$ 
$$ 
$$ 
$$ 
$$ 
$$ 
$$ 
$$ 
$$ 
$$ 
$$ 
$$ 
$$ 
$$ 
$$ 
$$ 
$$ 
$$ 
$$ 
$$ 
$$ 
$$ 
$$ 
$$ 
$$ 
$$ 
$$ 
$$ 
$$ 
$$ 
$$ 
$$ 
$$ 
$$ 
$$ 
$$ 
$$ 
$$ 
$$ 
$$ 
$$ 
$$ 
$$ 
$$ 
$$ 
$$ 
$$ 
$$ 
$$ 
$$ 
$$ 
$$ 
$$ 
$$ 
$$ 
$$ 
$$ 
$$ 
$$ 
$$ 
$$ ;$Id: Avance1.incl,v 1.10.6.2 2007/01/22 13:54:46 ber Exp $
$$ # 13 "C:/Bruker/TP13/exp/stan/nmr/lists/pp/zgdc30" 2
$$ 
$$ 
$$ 
$$ "d11=30m"
$$ 
$$ 
$$ "acqt0=-p1*0.66/3.1416"
$$ 
$$ 
$$ # 1 "mc_line 22 file C:/Bruker/TP13/exp/stan/nmr/lists/pp/zgdc30 expanding definition part of mc command before ze"
$$ define delay MCWRK
$$ define delay MCREST
$$ "MCWRK = 0.500000*30m"
$$ "MCREST = 30m - 30m"
$$ # 22 "C:/Bruker/TP13/exp/stan/nmr/lists/pp/zgdc30"
$$ 1 ze
$$ # 1 "mc_line 22 file C:/Bruker/TP13/exp/stan/nmr/lists/pp/zgdc30 expanding definition of mc command after ze"
$$ # 23 "C:/Bruker/TP13/exp/stan/nmr/lists/pp/zgdc30"
$$   d11 pl12:f2 
$$ # 1 "mc_line 24 file C:/Bruker/TP13/exp/stan/nmr/lists/pp/zgdc30 expanding start label for mc command"
$$ 2 MCWRK  * 2 do:f2
$$ LBLF0, MCREST
$$ # 25 "C:/Bruker/TP13/exp/stan/nmr/lists/pp/zgdc30"
$$   d11 cpd2:f2
$$   d1
$$   p1*0.33 ph1
$$   go=2 ph31
$$ # 1 "mc_line 29 file C:/Bruker/TP13/exp/stan/nmr/lists/pp/zgdc30 expanding mc command in line"
$$   MCWRK do:f2 wr #0
$$   MCWRK zd 
$$   lo to LBLF0 times td0
$$ 
$$ # 30 "C:/Bruker/TP13/exp/stan/nmr/lists/pp/zgdc30"
$$ exit
$$ 
$$ 
$$ ph1=0 2 2 0 1 3 3 1
$$ ph31=0 2 2 0 1 3 3 1
$$ 
$$ 
$$ ;pl1 : f1 channel - power level for pulse (default)
$$ ;pl12: f2 channel - power level for CPD/BB decoupling
$$ ;p1 : f1 channel -  90 degree high power pulse
$$ ;d1 : relaxation delay; 1-5 * T1
$$ ;d11: delay for disk I/O                             [30 msec]
$$ ;NS: 1 * n, total number of scans: NS * TD0
$$ ;cpd2: decoupling according to sequence defined by cpdprg2
$$ ;pcpd2: f2 channel - 90 degree pulse for decoupling sequence
$$ 
$$ 
$$ 
$$ ;$Id: zgdc30,v 1.8.6.2 2007/04/11 13:16:56 ber Exp $
$$ 
##$PARAMETERFILE=	(scon, ASCII, E:/%E5%9C%A8%E6%89%80%E7%A0%94%E7%A9%B6/%E6%98%BE%E8%89%B2%E5%BA%95%E7%89%A9%E7%A0%94%E7%A9%B6/%E8%AF%BE%E9%A2%98%E5%AE%9E%E9%AA%8C%E8%AE%A1%E5%88%92%E3%80%81%E8%AE%B0%E5%BD%95%E5%8F%8A%E6%80%BB%E7%BB%93/%E6%A0%B8%E7%A3%81%E5%9B%BE%E8%B0%B1/20150212/4516-141124B%EF%BC%88%E8%91%A1%E8%90%84%E7%B3%96%E8%8B%B7%EF%BC%89/2/scon, 0)
$$ ##TITLE= Parameter file, TOPSPIN		Version 1.3
$$ ##JCAMPDX= 5.0
$$ ##DATATYPE= Parameter Values
$$ ##ORIGIN= Bruker BioSpin GmbH
$$ ##OWNER= nmr
$$ $$ 2014-12-25 22:15:59.109 +0800  nmr@NMR
$$ $$ D:\/data/pub/nmr/4516-141124B/2/scon
$$ ##$BLKPA= (0..15)
$$ 3 3 3 3 3 3 3 3 3 3 3 3 3 3 3 3 
$$ ##$BLKTR= (0..15)
$$ 3 3 3 3 3 3 3 3 3 3 3 3 3 3 3 3 
$$ ##$DE1= 2
$$ ##$DE2= 2
$$ ##$DEADC= 4
$$ ##$DEPA= 2
$$ ##$DERX= 3
$$ ##$PHASP4= (0..15)
$$ 0.5 0.5 0.5 0.5 0.5 0.5 0.5 0.5 0.5 0.5 0.5 0.5 0.5 0.5 0.5 0.5 
$$ ##$PHASPR= (0..15)
$$ 3 3 3 3 3 3 3 3 3 3 3 3 3 3 3 3 
$$ ##$SHAPPR= (0..15)
$$ 1.6 1.6 1.6 1.6 1.6 1.6 1.6 1.6 1.6 1.6 1.6 1.6 1.6 1.6 1.6 1.6 
$$ ##END=
$$ 
##$PARAMETERFILE=	(uxnmr.par, ASCII, E:/%E5%9C%A8%E6%89%80%E7%A0%94%E7%A9%B6/%E6%98%BE%E8%89%B2%E5%BA%95%E7%89%A9%E7%A0%94%E7%A9%B6/%E8%AF%BE%E9%A2%98%E5%AE%9E%E9%AA%8C%E8%AE%A1%E5%88%92%E3%80%81%E8%AE%B0%E5%BD%95%E5%8F%8A%E6%80%BB%E7%BB%93/%E6%A0%B8%E7%A3%81%E5%9B%BE%E8%B0%B1/20150212/4516-141124B%EF%BC%88%E8%91%A1%E8%90%84%E7%B3%96%E8%8B%B7%EF%BC%89/2/uxnmr.par, 0)
$$ ##TITLE= Parameter file, TOPSPIN		Version 1.3
$$ ##JCAMPDX= 5.0
$$ ##DATATYPE= Parameter Values
$$ ##ORIGIN= Bruker BioSpin GmbH
$$ ##OWNER= Administrator
$$ $$ 2014-09-30 11:26:32.828 +0800  nmr@NMR
$$ $$ C:/Bruker/TP13/conf/instr/DPX300/uxnmr.par
$$ ##$ACB= 0
$$ ##$ACBTAT= (0..15)
$$ 0 88 72 50 0 0 0 0 0 0 0 0 0 0 0 0
$$ ##$ACBTBA= (0..15)
$$ 0 30 40 0 0 0 0 0 0 0 0 0 0 0 0 0
$$ ##$ACBTCTL= (0..15)
$$ 0 0 0 0 0 0 0 0 0 0 0 0 0 0 0 0
$$ ##$ACBTDI= (0..15)
$$ 0 70 70 72 0 0 0 0 0 0 0 0 0 0 0 0
$$ ##$ACBTDM= (0..15)
$$ 0 0 0 0 0 0 0 0 0 0 0 0 0 0 0 0
$$ ##$ACBTFHI= (0..15)
$$ 0 0 0 0 0 0 0 0 0 0 0 0 0 0 0 0
$$ ##$ACBTFL= (0..15)
$$ 0 249 250 8 0 0 0 0 0 0 0 0 0 0 0 0
$$ ##$ACBTFLO= (0..15)
$$ 0 0 0 0 0 0 0 0 0 0 0 0 0 0 0 0
$$ ##$ACBTOUT= (0..15)
$$ 0 0 0 0 0 0 0 0 0 0 0 0 0 0 0 0
$$ ##$ACBTPO= (0..15)
$$ 0 100000 50000 20000 0 0 0 0 0 0 0 0 0 0 0 0
$$ ##$ACBTPW= (0..15)
$$ 0 0 0 0 0 0 0 0 0 0 0 0 0 0 0 0
$$ ##$ACBTSB= (0..15)
$$ 0 1 1 1 0 0 0 0 0 0 0 0 0 0 0 0
$$ ##$ACBTY= <no>
$$ ##$AQSBDHW= (0..31)
$$ 255 255 255 255 255 255 255 255 255 255 255 255 255 255 255 255 255 255 
$$ 255 255 255 255 255 255 255 255 255 255 255 255 255 255
$$ ##$AQSBDID= (0..31)
$$ 255 255 255 255 255 255 255 255 255 255 255 255 255 255 255 255 255 255 
$$ 255 255 255 255 255 255 255 255 255 255 255 255 255 255
$$ ##$AQSBDNO= (0..31)
$$ 255 255 255 255 255 255 255 255 255 255 255 255 255 255 255 255 255 255 
$$ 255 255 255 255 255 255 255 255 255 255 255 255 255 255
$$ ##$AQSBDTY= (0..31)
$$ 255 255 255 255 255 255 255 255 255 255 255 255 255 255 255 255 255 255 
$$ 255 255 255 255 255 255 255 255 255 255 255 255 255 255
$$ ##$AQSBUAD= (0..31)
$$ 255 255 255 255 255 255 255 255 255 255 255 255 255 255 255 255 255 255 
$$ 255 255 255 255 255 255 255 255 255 255 255 255 255 255
$$ ##$AQSECL= (0..31)
$$ 255 255 255 255 255 255 255 255 255 255 255 255 255 255 255 255 255 255 
$$ 255 255 255 255 255 255 255 255 255 255 255 255 255 255
$$ ##$AQSECLS= (0..31)
$$ 255 255 255 255 255 255 255 255 255 255 255 255 255 255 255 255 255 255 
$$ 255 255 255 255 255 255 255 255 255 255 255 255 255 255
$$ ##$ATT19F= (0..1)
$$ 0 0
$$ ##$ATT1H= (0..1)
$$ 0 0
$$ ##$ATT3H= (0..1)
$$ 0 0
$$ ##$ATTX= (0..1)
$$ 0 0
$$ ##$ATTY= (0..1)
$$ 0 0
$$ ##$ATTZ= (0..1)
$$ 0 0
$$ ##$BACSAIR= yes
$$ ##$BACSCAP= 60
$$ ##$BACSDEL= 10
$$ ##$BACSFCM= no
$$ ##$BACSOPT= <>
$$ ##$BACSTY= <tty08>
$$ ##$BARPTY= <no>
$$ ##$BFREQ= 300.13
$$ ##$BIRDS= no
$$ ##$BMPC= 0
$$ ##$BMPCTY= <no>
$$ ##$BPSUTY= <no>
$$ ##$BSMS= 1
$$ ##$BSMSTY= <tty02>
$$ ##$CFASMOD= (0..7)
$$ 2 2 0 0 0 0 0 0
$$ ##$CFASMUL= (0..7)
$$ 1 1 0 0 0 0 0 0
$$ ##$CNFTXDR= (0..7)
$$ 3 3 0 0 0 0 0 0
$$ ##$COMDIG2= 0
$$ ##$CPDBTY= <no>
$$ ##$CRCOTY= <no>
$$ ##$DATSTAT= no
$$ ##$DIGI140= (0..7)
$$ 0 0 0 0 0 0 0 0
$$ ##$DIGIB12= (0..7)
$$ 0 0 0 0 0 0 0 0
$$ ##$DIGIB16= (0..7)
$$ 0 0 0 0 0 0 0 0
$$ ##$DIGIFA= (0..7)
$$ 0 0 0 0 0 0 0 0
$$ ##$DIGIHA= (0..7)
$$ 0 0 0 0 0 0 0 0
$$ ##$DIGIHAF= (0..7)
$$ 0 0 0 0 0 0 0 0
$$ ##$DIGIHRD= (0..7)
$$ 0 0 0 0 0 0 0 0
$$ ##$DIGIIA= (0..7)
$$ 0 0 0 0 0 0 0 0
$$ ##$DIGIO16= (0..7)
$$ 0 0 0 0 0 0 0 0
$$ ##$DIGISA= (0..7)
$$ 0 0 0 0 0 0 0 0
$$ ##$DIGISAF= (0..7)
$$ 1 0 0 0 0 0 0 0
$$ ##$DIGISL= (0..7)
$$ 0 0 0 0 0 0 0 0
$$ ##$DIGITYI= (0..7)
$$ 0 0 0 0 0 0 0 0
$$ ##$DIGITYP= (0..7)
$$ 0 0 0 0 0 0 0 0
$$ ##$DIGITZ= 0
$$ ##$DRU= no
$$ ##$FCUMEM= (0..7)
$$ 258048 258048 0 0 0 0 0 0
$$ ##$FCUPAL= (0..7)
$$ 3 3 0 0 0 0 0 0
$$ ##$FQMIX= 0
$$ ##$FUNCMOD= <>
$$ ##$GCUTYPE= 1
$$ ##$GTUTY= <no>
$$ ##$HFAC= 3
$$ ##$HPCU= 0
$$ ##$HPCUTY= <no>
$$ ##$HPTXLP= (0..3)
$$ -1 -1 -1 -1
$$ ##$HPTXPI= (0..3)
$$ 0 0 0 0
$$ ##$HPTXPO= (0..3)
$$ 0 0 0 0
$$ ##$HPTXTY= (0..3)
$$ 0 0 0 0
$$ ##$IF451= 0
$$ ##$IFREQ= 1
$$ ##$INTFPR= 0
$$ ##$IPSO= no
$$ ##$LOCKTY= <tty03>
$$ ##$LOCSWID= 0
$$ ##$M2FAC= 0
$$ ##$MASTY= <no>
$$ ##$MEMPRM= 0
$$ ##$MHFAC= 0
$$ ##$MXFAC= 0
$$ ##$NAMPD1= <2H>
$$ ##$NAMPD10= <>
$$ ##$NAMPD11= <>
$$ ##$NAMPD12= <>
$$ ##$NAMPD13= <>
$$ ##$NAMPD14= <>
$$ ##$NAMPD15= <>
$$ ##$NAMPD16= <>
$$ ##$NAMPD2= <1H>
$$ ##$NAMPD3= <X-BB19F_2HS>
$$ ##$NAMPD4= <>
$$ ##$NAMPD5= <>
$$ ##$NAMPD6= <>
$$ ##$NAMPD7= <>
$$ ##$NAMPD8= <>
$$ ##$NAMPD9= <>
$$ ##$NFCU= 2
$$ ##$NMRCH= 2
$$ ##$NMRMEM= 16384
$$ ##$NRCU= 1
$$ ##$NROUT= 1
$$ ##$PAMPF1= (0..15)
$$ 75 99 0 27 2 0 0 203 134 46 255 117 1 0 0 0
$$ ##$PAMPF2= (0..15)
$$ 0 0 0 0 0 0 0 0 0 0 0 0 0 0 0 0
$$ ##$PAMPF3= (0..15)
$$ 0 0 0 0 0 0 0 0 0 0 0 0 0 0 0 0
$$ ##$PAMPF4= (0..15)
$$ 0 0 0 0 0 0 0 0 0 0 0 0 0 0 0 0
$$ ##$PAMPF5= (0..15)
$$ 0 0 0 0 0 0 0 0 0 0 0 0 0 0 0 0
$$ ##$PAMPF6= (0..15)
$$ 0 0 0 0 0 0 0 0 0 0 0 0 0 0 0 0
$$ ##$PAMPF7= (0..15)
$$ 0 0 0 0 0 0 0 0 0 0 0 0 0 0 0 0
$$ ##$PAMPF8= (0..15)
$$ 0 0 0 0 0 0 0 0 0 0 0 0 0 0 0 0
$$ ##$PH4= 0
$$ ##$PHF4TY= <no>
$$ ##$POWCHK= no
$$ ##$PRAMD1= (0..7)
$$ 0 1048576 0 0 0 1048576 0 0
$$ ##$PRAMD10= (0..7)
$$ 0 0 0 0 0 0 0 0
$$ ##$PRAMD11= (0..7)
$$ 0 0 0 0 0 0 0 0
$$ ##$PRAMD12= (0..7)
$$ 0 0 0 0 0 0 0 0
$$ ##$PRAMD13= (0..7)
$$ 0 0 0 0 0 0 0 0
$$ ##$PRAMD14= (0..7)
$$ 0 0 0 0 0 0 0 0
$$ ##$PRAMD15= (0..7)
$$ 0 0 0 0 0 0 0 0
$$ ##$PRAMD16= (0..7)
$$ 0 0 0 0 0 0 0 0
$$ ##$PRAMD17= (0..7)
$$ 0 0 0 0 0 0 0 0
$$ ##$PRAMD18= (0..7)
$$ 0 0 0 0 0 0 0 0
$$ ##$PRAMD19= (0..7)
$$ 0 0 0 0 0 0 0 0
$$ ##$PRAMD2= (0..7)
$$ 0 0 0 0 0 0 0 0
$$ ##$PRAMD20= (0..7)
$$ 0 0 0 0 0 0 0 0
$$ ##$PRAMD21= (0..7)
$$ 0 0 0 0 0 0 0 0
$$ ##$PRAMD3= (0..7)
$$ 2 0 0 0 2 0 0 0
$$ ##$PRAMD4= (0..7)
$$ 2147483644 2146435071 2147483647 134217727 2147483644 2146435071 2147483647 
$$ 134217727
$$ ##$PRAMD5= (0..7)
$$ 0 0 0 0 0 0 0 0
$$ ##$PRAMD6= (0..7)
$$ 0 0 0 0 0 0 0 0
$$ ##$PRAMD7= (0..7)
$$ 0 0 0 0 0 0 0 0
$$ ##$PRAMD8= (0..7)
$$ 0 0 0 0 0 0 0 0
$$ ##$PRAMD9= (0..7)
$$ 0 0 0 0 0 0 0 0
$$ ##$PRAMLED= (0..1)
$$ 15 15
$$ ##$PRAMP1= <tty01>
$$ ##$PRAMP2= <no>
$$ ##$PRAMP3= <no>
$$ ##$PRAMP4= <no>
$$ ##$PRAMP5= <no>
$$ ##$PRAMP6= <no>
$$ ##$PRAMP7= <no>
$$ ##$PRAMP8= <no>
$$ ##$PRAMPTP= 0
$$ ##$PREPTY= <no>
$$ ##$PRESHLD= 0
$$ ##$PTS160= -1
$$ ##$PTSA2X= (0..7)
$$ 0 0 0 0 0 0 0 0
$$ ##$PTSF2X= (0..7)
$$ 309 309 0 0 0 0 0 0
$$ ##$PTSFMX= (0..7)
$$ 620 620 0 0 0 0 0 0
$$ ##$PULCHK= no
$$ ##$RCUCDS= (0..7)
$$ 4194304 0 0 0 0 0 0 0
$$ ##$RCUCFS= (0..7)
$$ 4096 0 0 0 0 0 0 0
$$ ##$RCUCSS= (0..7)
$$ 262144 0 0 0 0 0 0 0
$$ ##$RCUI2C1= (0..7)
$$ 78 66 0 0 0 0 0 0
$$ ##$RCUI2C2= (0..7)
$$ 0 0 0 0 0 0 0 0
$$ ##$RCUI2C3= (0..7)
$$ 0 0 0 0 0 0 0 0
$$ ##$RCUI2C4= (0..7)
$$ 0 0 0 0 0 0 0 0
$$ ##$RCUI2C5= (0..7)
$$ 0 0 0 0 0 0 0 0
$$ ##$RCUI2C6= (0..7)
$$ 0 0 0 0 0 0 0 0
$$ ##$RCUI2C7= (0..7)
$$ 0 0 0 0 0 0 0 0
$$ ##$RCUI2C8= (0..7)
$$ 0 0 0 0 0 0 0 0
$$ ##$RDCU= 0
$$ ##$RGTYPE= (0..7)
$$ 5 0 0 0 0 0 0 0
$$ ##$RG_max= (0..7)
$$ 46341 0 0 0 0 0 0 0 
$$ ##$RG_min= (0..7)
$$ 1 0 0 0 0 0 0 0 
$$ ##$RG_tab1= (0..255)
$$ 1 1.1 1.3 1.4 1.6 1.8 2 2.2 2.5 2.8 3.2 3.6 4 4.5 5 5.7 6.3 7.1 8 9 10.1 
$$ 11.3 12.7 14.3 16 18 20.2 22.6 25.4 28.5 32 35.9 40.3 45.3 50.8 57 64 
$$ 71.8 80.6 90.5 101.6 114 128 143.7 161.3 181 203.2 228.1 256 287.4 322.5 
$$ 362 406.4 456.1 512 574.7 645.1 724.1 812.7 912.3 1024 1149.4 1290.2 1448.2 
$$ 1625.5 1824.6 2048 2298.8 2580.3 2896.3 3251 3649.1 4096 4597.6 5160.6 
$$ 5792.6 6502 7298.2 8192 9195.2 10321.3 11585.2 13004 14596.5 16384 18390.4 
$$ 20642.5 23170.5 26008 29193 32768 36780.8 41285.1 46341 -1 -1 -1 -1 -1 
$$ -1 -1 -1 -1 -1 -1 -1 -1 -1 -1 -1 -1 -1 -1 -1 -1 -1 -1 -1 -1 -1 -1 -1 -1 
$$ -1 -1 -1 -1 -1 -1 -1 -1 -1 -1 -1 -1 -1 -1 -1 -1 -1 -1 -1 -1 -1 -1 -1 -1 
$$ -1 -1 -1 -1 -1 -1 -1 -1 -1 -1 -1 -1 -1 -1 -1 -1 -1 -1 -1 -1 -1 -1 -1 -1 
$$ -1 -1 -1 -1 -1 -1 -1 -1 -1 -1 -1 -1 -1 -1 -1 -1 -1 -1 -1 -1 -1 -1 -1 -1 
$$ -1 -1 -1 -1 -1 -1 -1 -1 -1 -1 -1 -1 -1 -1 -1 -1 -1 -1 -1 -1 -1 -1 -1 -1 
$$ -1 -1 -1 -1 -1 -1 -1 -1 -1 -1 -1 -1 -1 -1 -1 -1 -1 -1 -1 -1 -1 -1 -1 -1 
$$ -1 -1 -1 -1 -1 -1 -1 -1 -1 -1 -1 -1 -1
$$ ##$RG_tab2= (0..255)
$$ -1 -1 -1 -1 -1 -1 -1 -1 -1 -1 -1 -1 -1 -1 -1 -1 -1 -1 -1 -1 -1 -1 -1 -1 
$$ -1 -1 -1 -1 -1 -1 -1 -1 -1 -1 -1 -1 -1 -1 -1 -1 -1 -1 -1 -1 -1 -1 -1 -1 
$$ -1 -1 -1 -1 -1 -1 -1 -1 -1 -1 -1 -1 -1 -1 -1 -1 -1 -1 -1 -1 -1 -1 -1 -1 
$$ -1 -1 -1 -1 -1 -1 -1 -1 -1 -1 -1 -1 -1 -1 -1 -1 -1 -1 -1 -1 -1 -1 -1 -1 
$$ -1 -1 -1 -1 -1 -1 -1 -1 -1 -1 -1 -1 -1 -1 -1 -1 -1 -1 -1 -1 -1 -1 -1 -1 
$$ -1 -1 -1 -1 -1 -1 -1 -1 -1 -1 -1 -1 -1 -1 -1 -1 -1 -1 -1 -1 -1 -1 -1 -1 
$$ -1 -1 -1 -1 -1 -1 -1 -1 -1 -1 -1 -1 -1 -1 -1 -1 -1 -1 -1 -1 -1 -1 -1 -1 
$$ -1 -1 -1 -1 -1 -1 -1 -1 -1 -1 -1 -1 -1 -1 -1 -1 -1 -1 -1 -1 -1 -1 -1 -1 
$$ -1 -1 -1 -1 -1 -1 -1 -1 -1 -1 -1 -1 -1 -1 -1 -1 -1 -1 -1 -1 -1 -1 -1 -1 
$$ -1 -1 -1 -1 -1 -1 -1 -1 -1 -1 -1 -1 -1 -1 -1 -1 -1 -1 -1 -1 -1 -1 -1 -1 
$$ -1 -1 -1 -1 -1 -1 -1 -1 -1 -1 -1 -1 -1 -1 -1 -1
$$ ##$RG_tab3= (0..255)
$$ -1 -1 -1 -1 -1 -1 -1 -1 -1 -1 -1 -1 -1 -1 -1 -1 -1 -1 -1 -1 -1 -1 -1 -1 
$$ -1 -1 -1 -1 -1 -1 -1 -1 -1 -1 -1 -1 -1 -1 -1 -1 -1 -1 -1 -1 -1 -1 -1 -1 
$$ -1 -1 -1 -1 -1 -1 -1 -1 -1 -1 -1 -1 -1 -1 -1 -1 -1 -1 -1 -1 -1 -1 -1 -1 
$$ -1 -1 -1 -1 -1 -1 -1 -1 -1 -1 -1 -1 -1 -1 -1 -1 -1 -1 -1 -1 -1 -1 -1 -1 
$$ -1 -1 -1 -1 -1 -1 -1 -1 -1 -1 -1 -1 -1 -1 -1 -1 -1 -1 -1 -1 -1 -1 -1 -1 
$$ -1 -1 -1 -1 -1 -1 -1 -1 -1 -1 -1 -1 -1 -1 -1 -1 -1 -1 -1 -1 -1 -1 -1 -1 
$$ -1 -1 -1 -1 -1 -1 -1 -1 -1 -1 -1 -1 -1 -1 -1 -1 -1 -1 -1 -1 -1 -1 -1 -1 
$$ -1 -1 -1 -1 -1 -1 -1 -1 -1 -1 -1 -1 -1 -1 -1 -1 -1 -1 -1 -1 -1 -1 -1 -1 
$$ -1 -1 -1 -1 -1 -1 -1 -1 -1 -1 -1 -1 -1 -1 -1 -1 -1 -1 -1 -1 -1 -1 -1 -1 
$$ -1 -1 -1 -1 -1 -1 -1 -1 -1 -1 -1 -1 -1 -1 -1 -1 -1 -1 -1 -1 -1 -1 -1 -1 
$$ -1 -1 -1 -1 -1 -1 -1 -1 -1 -1 -1 -1 -1 -1 -1 -1
$$ ##$RG_tab4= (0..255)
$$ -1 -1 -1 -1 -1 -1 -1 -1 -1 -1 -1 -1 -1 -1 -1 -1 -1 -1 -1 -1 -1 -1 -1 -1 
$$ -1 -1 -1 -1 -1 -1 -1 -1 -1 -1 -1 -1 -1 -1 -1 -1 -1 -1 -1 -1 -1 -1 -1 -1 
$$ -1 -1 -1 -1 -1 -1 -1 -1 -1 -1 -1 -1 -1 -1 -1 -1 -1 -1 -1 -1 -1 -1 -1 -1 
$$ -1 -1 -1 -1 -1 -1 -1 -1 -1 -1 -1 -1 -1 -1 -1 -1 -1 -1 -1 -1 -1 -1 -1 -1 
$$ -1 -1 -1 -1 -1 -1 -1 -1 -1 -1 -1 -1 -1 -1 -1 -1 -1 -1 -1 -1 -1 -1 -1 -1 
$$ -1 -1 -1 -1 -1 -1 -1 -1 -1 -1 -1 -1 -1 -1 -1 -1 -1 -1 -1 -1 -1 -1 -1 -1 
$$ -1 -1 -1 -1 -1 -1 -1 -1 -1 -1 -1 -1 -1 -1 -1 -1 -1 -1 -1 -1 -1 -1 -1 -1 
$$ -1 -1 -1 -1 -1 -1 -1 -1 -1 -1 -1 -1 -1 -1 -1 -1 -1 -1 -1 -1 -1 -1 -1 -1 
$$ -1 -1 -1 -1 -1 -1 -1 -1 -1 -1 -1 -1 -1 -1 -1 -1 -1 -1 -1 -1 -1 -1 -1 -1 
$$ -1 -1 -1 -1 -1 -1 -1 -1 -1 -1 -1 -1 -1 -1 -1 -1 -1 -1 -1 -1 -1 -1 -1 -1 
$$ -1 -1 -1 -1 -1 -1 -1 -1 -1 -1 -1 -1 -1 -1 -1 -1
$$ ##$RG_tab5= (0..255)
$$ -1 -1 -1 -1 -1 -1 -1 -1 -1 -1 -1 -1 -1 -1 -1 -1 -1 -1 -1 -1 -1 -1 -1 -1 
$$ -1 -1 -1 -1 -1 -1 -1 -1 -1 -1 -1 -1 -1 -1 -1 -1 -1 -1 -1 -1 -1 -1 -1 -1 
$$ -1 -1 -1 -1 -1 -1 -1 -1 -1 -1 -1 -1 -1 -1 -1 -1 -1 -1 -1 -1 -1 -1 -1 -1 
$$ -1 -1 -1 -1 -1 -1 -1 -1 -1 -1 -1 -1 -1 -1 -1 -1 -1 -1 -1 -1 -1 -1 -1 -1 
$$ -1 -1 -1 -1 -1 -1 -1 -1 -1 -1 -1 -1 -1 -1 -1 -1 -1 -1 -1 -1 -1 -1 -1 -1 
$$ -1 -1 -1 -1 -1 -1 -1 -1 -1 -1 -1 -1 -1 -1 -1 -1 -1 -1 -1 -1 -1 -1 -1 -1 
$$ -1 -1 -1 -1 -1 -1 -1 -1 -1 -1 -1 -1 -1 -1 -1 -1 -1 -1 -1 -1 -1 -1 -1 -1 
$$ -1 -1 -1 -1 -1 -1 -1 -1 -1 -1 -1 -1 -1 -1 -1 -1 -1 -1 -1 -1 -1 -1 -1 -1 
$$ -1 -1 -1 -1 -1 -1 -1 -1 -1 -1 -1 -1 -1 -1 -1 -1 -1 -1 -1 -1 -1 -1 -1 -1 
$$ -1 -1 -1 -1 -1 -1 -1 -1 -1 -1 -1 -1 -1 -1 -1 -1 -1 -1 -1 -1 -1 -1 -1 -1 
$$ -1 -1 -1 -1 -1 -1 -1 -1 -1 -1 -1 -1 -1 -1 -1 -1
$$ ##$RG_tab6= (0..255)
$$ -1 -1 -1 -1 -1 -1 -1 -1 -1 -1 -1 -1 -1 -1 -1 -1 -1 -1 -1 -1 -1 -1 -1 -1 
$$ -1 -1 -1 -1 -1 -1 -1 -1 -1 -1 -1 -1 -1 -1 -1 -1 -1 -1 -1 -1 -1 -1 -1 -1 
$$ -1 -1 -1 -1 -1 -1 -1 -1 -1 -1 -1 -1 -1 -1 -1 -1 -1 -1 -1 -1 -1 -1 -1 -1 
$$ -1 -1 -1 -1 -1 -1 -1 -1 -1 -1 -1 -1 -1 -1 -1 -1 -1 -1 -1 -1 -1 -1 -1 -1 
$$ -1 -1 -1 -1 -1 -1 -1 -1 -1 -1 -1 -1 -1 -1 -1 -1 -1 -1 -1 -1 -1 -1 -1 -1 
$$ -1 -1 -1 -1 -1 -1 -1 -1 -1 -1 -1 -1 -1 -1 -1 -1 -1 -1 -1 -1 -1 -1 -1 -1 
$$ -1 -1 -1 -1 -1 -1 -1 -1 -1 -1 -1 -1 -1 -1 -1 -1 -1 -1 -1 -1 -1 -1 -1 -1 
$$ -1 -1 -1 -1 -1 -1 -1 -1 -1 -1 -1 -1 -1 -1 -1 -1 -1 -1 -1 -1 -1 -1 -1 -1 
$$ -1 -1 -1 -1 -1 -1 -1 -1 -1 -1 -1 -1 -1 -1 -1 -1 -1 -1 -1 -1 -1 -1 -1 -1 
$$ -1 -1 -1 -1 -1 -1 -1 -1 -1 -1 -1 -1 -1 -1 -1 -1 -1 -1 -1 -1 -1 -1 -1 -1 
$$ -1 -1 -1 -1 -1 -1 -1 -1 -1 -1 -1 -1 -1 -1 -1 -1
$$ ##$RG_tab7= (0..255)
$$ -1 -1 -1 -1 -1 -1 -1 -1 -1 -1 -1 -1 -1 -1 -1 -1 -1 -1 -1 -1 -1 -1 -1 -1 
$$ -1 -1 -1 -1 -1 -1 -1 -1 -1 -1 -1 -1 -1 -1 -1 -1 -1 -1 -1 -1 -1 -1 -1 -1 
$$ -1 -1 -1 -1 -1 -1 -1 -1 -1 -1 -1 -1 -1 -1 -1 -1 -1 -1 -1 -1 -1 -1 -1 -1 
$$ -1 -1 -1 -1 -1 -1 -1 -1 -1 -1 -1 -1 -1 -1 -1 -1 -1 -1 -1 -1 -1 -1 -1 -1 
$$ -1 -1 -1 -1 -1 -1 -1 -1 -1 -1 -1 -1 -1 -1 -1 -1 -1 -1 -1 -1 -1 -1 -1 -1 
$$ -1 -1 -1 -1 -1 -1 -1 -1 -1 -1 -1 -1 -1 -1 -1 -1 -1 -1 -1 -1 -1 -1 -1 -1 
$$ -1 -1 -1 -1 -1 -1 -1 -1 -1 -1 -1 -1 -1 -1 -1 -1 -1 -1 -1 -1 -1 -1 -1 -1 
$$ -1 -1 -1 -1 -1 -1 -1 -1 -1 -1 -1 -1 -1 -1 -1 -1 -1 -1 -1 -1 -1 -1 -1 -1 
$$ -1 -1 -1 -1 -1 -1 -1 -1 -1 -1 -1 -1 -1 -1 -1 -1 -1 -1 -1 -1 -1 -1 -1 -1 
$$ -1 -1 -1 -1 -1 -1 -1 -1 -1 -1 -1 -1 -1 -1 -1 -1 -1 -1 -1 -1 -1 -1 -1 -1 
$$ -1 -1 -1 -1 -1 -1 -1 -1 -1 -1 -1 -1 -1 -1 -1 -1
$$ ##$RG_tab8= (0..255)
$$ -1 -1 -1 -1 -1 -1 -1 -1 -1 -1 -1 -1 -1 -1 -1 -1 -1 -1 -1 -1 -1 -1 -1 -1 
$$ -1 -1 -1 -1 -1 -1 -1 -1 -1 -1 -1 -1 -1 -1 -1 -1 -1 -1 -1 -1 -1 -1 -1 -1 
$$ -1 -1 -1 -1 -1 -1 -1 -1 -1 -1 -1 -1 -1 -1 -1 -1 -1 -1 -1 -1 -1 -1 -1 -1 
$$ -1 -1 -1 -1 -1 -1 -1 -1 -1 -1 -1 -1 -1 -1 -1 -1 -1 -1 -1 -1 -1 -1 -1 -1 
$$ -1 -1 -1 -1 -1 -1 -1 -1 -1 -1 -1 -1 -1 -1 -1 -1 -1 -1 -1 -1 -1 -1 -1 -1 
$$ -1 -1 -1 -1 -1 -1 -1 -1 -1 -1 -1 -1 -1 -1 -1 -1 -1 -1 -1 -1 -1 -1 -1 -1 
$$ -1 -1 -1 -1 -1 -1 -1 -1 -1 -1 -1 -1 -1 -1 -1 -1 -1 -1 -1 -1 -1 -1 -1 -1 
$$ -1 -1 -1 -1 -1 -1 -1 -1 -1 -1 -1 -1 -1 -1 -1 -1 -1 -1 -1 -1 -1 -1 -1 -1 
$$ -1 -1 -1 -1 -1 -1 -1 -1 -1 -1 -1 -1 -1 -1 -1 -1 -1 -1 -1 -1 -1 -1 -1 -1 
$$ -1 -1 -1 -1 -1 -1 -1 -1 -1 -1 -1 -1 -1 -1 -1 -1 -1 -1 -1 -1 -1 -1 -1 -1 
$$ -1 -1 -1 -1 -1 -1 -1 -1 -1 -1 -1 -1 -1 -1 -1 -1
$$ ##$ROUTER= 2
$$ ##$RX22TY= <tty10>
$$ ##$SCMTY= <no>
$$ ##$SPECTR= 5
$$ ##$SY2FLAG= 0
$$ ##$TFXNUM= 0
$$ ##$TRIPLO2= 0
$$ ##$VTUTY= <tty05>
$$ ##$WBREFAM= (0..15)
$$ 100 100 100 100 100 100 100 100 100 100 100 100 100 100 100 100
$$ ##$WBREFPH= (0..15)
$$ 0 0 0 0 0 0 0 0 0 0 0 0 0 0 0 0
$$ ##$XFAC= 2
$$ ##END=
$$ 
##$DECIM=	6
##$DSPFVS=	10
##NTUPLES=	NMRSPECTRUM
##VARNAME=	FREQUENCY,	SPECTRUM/REAL,	SPECTRUM/IMAG,	PAGE NUMBER
##SYMBOL=	X,	R,	I,	N
##VARTYPE=	INDEPENDENT,	DEPENDENT,	DEPENDENT,	PAGE
##VARFORM=	AFFN,	ASDF,	ASDF,	AFFN
##VARDIM=	65536,	65536,	65536,	2
##UNITS=	HZ,	ARBITRARY UNITS,	ARBITRARY UNITS,
##FIRST=	17350.224853515625,	24.289737701416015625,	-14.304575920104980469,	1
##LAST=	-2257.319704532623291,	-19.130367279052734375,	-23.781953811645507812,	2
##MIN=	-2257.319704532623291,	-50.60552978515625,	-1324.0345458984375,	1
##MAX=	17350.224853515625,	2257.98681640625,	1162.0838623046875,	1
##FACTOR=	-0.29919195175170898438,	0.028224835205078124822,	0.016550431823730470116,	1
##PAGE=	N=1
##DATATABLE=	(X++(R..R)), XYDATA
-57990H60j06r4r3p4K9O9j0j16n4pK1O9Mo1r0PP6J7k8PN9N9N2n3p0L8K7m0JJ15P5L3oj02j18
-57955D96m6PM7O7lk0M0l4p8k1j6L7J03nn6pN3O2K3n1k3K6O0K6n5p9p7n8n8k5R0J35L3m7m
-57920E42k6r0l7N2J9n3j04q6p1L7J47N8m3o9J9J1k4L2M6K9Rk8K4J6o3j07r7n1O4J41Q9R5
-57888D81K6m1j2m7o8o2n0K9J34N2j07p6K6J2jm3k9jr6p6K7J4q4l4M6K1j0K8Nj7L7N0O8Q9
-57854B91J5j0O7J00K8k7o0m6o9m0L9P1L9P3K0j05p0m5p4rQ3P0L2O7J1p4j07r9q2j2Q5R0J
-57821B53q5p1nj4J9Q0P6K3LQ6O4pq7j53j44n0K1N7M4O1Q4L6m6o4k7pN5O6j2j8nn6lJ2j0N
-57785A81m0k0q1j34L9J82J19L4J3o0n6m2l7p0n4N9O3o0j16J3J05Q7P1Rpl0m0K6L9mo5l1J31
-57752B24J83K2j34j35j16o3n1mP9P2OlK9L4O9J8p6r6o8jN0Q9N3p3j16m8m8j52p4M9j4l8R1
-57719b42O6k2j5j7l1P1J86N3o0m7j11j12RL0j7J2K8P2J03O6l6l9m0n1J1k0l2L3M5N7Lk2k5
-57686i4n9J0m0j3j1l0LM0O8m6n0j4J6M0N3L7L4O9L4j4J8k8j18l7j5oJ5KMQ0P3J1k3o8r1p7
-57650b27N3O8j6rmK0L3M8J22O7q3j59j63r0M6J45J96R3m3p4n4j9m7J3L3k7q6o1M8M5o8r3
-57618b93o1o0k0N6N9M1J5j7o0j18l3L3k3j5m6m4Q1J02O0J5K1k2r3j27J1J42%MQ2J5p2q2n1
-57585e00K0J02J05R9%j00p5j15j00K0O5J11J94J43J4j01j12l4qM0P6O5l7j25j89j22L5J36
-57557c93M7%k1pR4R3m6j16j05j30o8N5J13J59P1Mr1j02n9rM6R2R8R8n2j19ppn3q9KJ42J55
-57524b05M3j3p8j68q3j1nmJ00R8l7k3po1K0P2K2q2q3j5l0n9M7K43J68ql6k1O9O1K3L2K9m0
-57490d2j66k20j95j3N9l6o6l7J0R5Q9K5m0m6jk6M2R7Kj29j28k1M9P1rl9rj6m1o4m7K7J29
-57457f96O4mNQ5J03j1o7k0J06J21J2p0lK9O3n0j27r0mO5J18J67J11M1k8o7j14j73q8M6K3
-57426d53P8J07J4%m1r7j24q0p3P1K04J83J85K9qL5Oj16k40j84r6p5K2J26J18j7q7j01q1p8
-57396g73n8J08J60K2l1OK1l1lP9Qj20o9m7QN7R3O4m2o3n9j7J3L0QOJ9ML5l8J5J17J05P4K5
-57361b74P6P1r5k01j16j9k6Kl5p1l7p7q6J7Q6O4K3m2o8M9J49J58J53Q2k6p1m7lm6j59j49
-57330g18l2R8R9k2kj1j30k7J27J83J46K9n7j85j96q8K5N9Q3J03M7oj08j62j5N9qm6J1N2L2
-57299f60Lj7J7M0N7Q2P8k3l4m8r5r2O3J65R8j20j16O5%j19j01NK5QP1M3O9j3j59j23%L0n4
-57266h55j8J18J76R9k2o4j50j39N1Q6M1J4J1q1j08J2L8m3j06m2J41J79J76P5pL3L5m4r5j14
-57236f03j22j28j03Q8J99J11Np2m9J8j6p2j47k6K9j9m5k0k0M4R6Pj5L3rq0j08mP3J27J77
-57205f51J8j03nN6J8j5K1j3o4M6J53O0j9k5j9o0j38m0P2P2jm8q5j12KO6M8J58J62N8J6j12
-57173d84j03m8o3p4JJ09O6J8o8j14l9J8P9Q4L2J9J9m8j75j17k7k2l3l4RO2O8L7j9M2K8L4
-57141g43j3r6q5RJ27P1j42j20K7N6O0N6k1j46n9M0P8R1Q0N7j42k07j34k5J51J60R0M1P2R1
-57111e76q8j51j03j26n5K3J19J42R3o0j44n3J7L9J07J32J6j15j22j12r9MR5R2P8Oo1Mom9
-57081i53p8k2Q1om1j0J06J57O9q2p1RQ4Q3l0r1k4N3K6r1j12o6l7o3l0J02J74J37Pj22j37
-57050i78m1QN1M4L0J70J69j06j87r8q6p6qM5M6J6j08j23o2p8r8N4J59J51P5N0L6n5KJ66Q5
-57019g47m9l3J06Q6N9l7j73j54o8K0N6Q0m7r8P9J34O8Q4K1p3o7r7j51q6p5k9R2K22J53o8
-56989g92p5m4N2K5J2P2L6m2n5K7L7N8J1l5m8q0K8Q4o3j67j13j7K2L1j8l6l1j5N2N0P1M9O1
-56956h53J60J06j9j24RN3j11j95j92j24p5q5L5J21Q3P5J48Q0m2j7l0r9n4K5K4P1N9Mj9m0
-56926a026o9q7m6m0lN8l1j11n6K5P3L1J33K41J68m4o9k5kR0K2l1p1r9j0N0Q2J42Q2Kn1n6
-56894g28o2r4j35m6L3L1l1n1M5J15J25J37Q5p9l7k3j24r1rJ08J18j5J1j6j42r6k6O8l6j27
-56864a092j2M4Mp8j1J95K51R7J0oj01k02m4R5M3P7N2n3n7j3R7J02M7j35j52k4kl4l9K1lO4
-56832h59m2k23o0J66J23l0l4j1no0p0L4P4P3K6KK7M2O4Qp4r8n4J21J65L1p9p7O8P9J11J33
-56800d29L6n3o6l6N7P6Lo2ol1j27j40j38n9M5J38J03j1k2M0O9J1j7mn3l0p6l1J7j6n4L5N2
-56767g79K3M8R5J08Jj30j38l3J41K17J41n3j50N2J90K8q3r9j74k21k05j87j35q7j5J34J14
-56740a197J1M2R5J9n1k1K7k9JN9Kj02r2n6L6J13J28J65J97P8J2O2L0M8nj39j09J1J0kJ3q2
-56708g26o6K3j11j60J9Q5J29R3j05k06r5P4N0r6j60j24k4J16J37P5J06J22P2qKj33j69m7
-56680a127j4N6J86J82R7J8m0r6j46j28k1M7L1R8J12L9m4m3L0N4L5O1L5q3j35k7K5m6MK5O
-56649h09rj21j45P4K82J99P2o3j54j51j35L0L6o3j03p3J18K01K12J65J7o8q0q2q4N5Q2m2
-56621f39p5n6O9N8l5m3j1p4j69l4N5J0l3l0O4J34P1O4J10K2j11j64j1J71J41l0p7o9r6q4
-56591h72l8j4k8m3L8J17n8j08oM8J1NR0J46N5J6j0o6j06j50p3J05Q9J9J7J28J71J9j52j41
-56561g91o6K2RM2P4k3j14p1K9R7J45J05L3j47j54J23K30P5n0j08o4n5l3j11j16j45j27j11
-56533a302k3J26R8Q8M0n7j04M1J35K05K41J52j11k56k31r1K5J21L9M5K00L1q9J00O5q4j22
-56506g18j07M1Q3j1r2m4M9N9P7J3p3pJ9j6p0o2o9L2N7J1J1P4J26N6K6N7M2K7J6O7qj68j18
-56473f20n4q2n8J7j05j59j28o7K6J26J62P1N4J1q8l7M1J38J88J93J1j26j11k42k07j0P1L4
-56445i51O8J08M4j39k25j33mjM1J87K39J47kj02r0j9M9L8R7J31J5l8j9j2N3N4o7j91k22m1
-56415i85J68J81Q4QM6j0o3p3JNj5Kp7q1mK5M4J20J38J7j07j17M5j6j23l2oK9J6k3O2K11R4
-56382d36r0j35j56j36n1P0Q4k7JR4K5j52j79o2O8l0r4K3J12Q7L1J00J31J66N9m7J9O5o2r3
-56352f15j57j03J6q2l7O3N2O7L7k5m2QN0O8J06N2j00j81j09L9R0L7q5k7O1M3J03J03P3k3
-56322e18k7o8q9p6q8rR5J16Ll9k7l3n4m0j13j38n3Q2K56J56j28j50L2J48k8l2Qj8J08J44
-56292e80RJppl6oK4KlL0M2O2j8r4m1j06r8M1Nj27q1L7L0mP4J29J40J14R6P0K7mo4j90k56
-56257g89j29k0o9j65q2l9J6J57N8k7M4J02O5M0NoQj8o9NR2J3Rl7k6J1k3k4M1K7n6o5O6K24
-56223f61R8j89k35o5Q9P0j4m7N7J23n3n0N3k7j88j49K6J51Q3l6O9k2p7N0Q1K1O2k5j26n7
-56193i88p4l9L1Q2P5O4J18J00R7M5m0m5o1r6n8O8O0NjKo9j85j32kK9Nq1j32j60q7N9P0J12
-56160a228P2l4o7N1J27J9K6k5o0MP9J53K01J84k6j21oK5l3m3j5q3p9j19r1K4O7L4J11J65
-56130f88M1r4j12q1o2jP4P3k1j9M8Q5R0l4q7m8j6M9J4j29r2K6mj12p2O7J09P9J0o1J0PQO7
-56096h76N9jLpn3n0l7N6J24R7j0lQ7k6j35j02j9M8O0n3r9o2j10m6P7J06O7o3r7NQ1J22N7
-56063h00m8p7rm3j07l0J31K46J61L3o4j21k24k12n6M7N7J04Q1K9R3J57J23o6j00o6q3N6J58
-56034f30J19O3K1q6j41j54j53k1K4m6m2j03q4rP2J52Q3K4N3J25J02P6M7P1Mj76k09j46JJ37
-56004h26J19Q8qk7O2o2j62r5k4j8J0j1M9R8q5j90r5q9j0R4J01N3L8p6j18j00k3k4QO5J00
-55973a158O3OJ3o0o9j5L3J41J56J72J38L2Nr5j04n7p4k4O9L8M0O0N5M4N8j5j18j08k3mp2
-55942h73q2k9J1k8q4J6JO5R4J5Jn9M2O6rL1J10M9l3j5m6j0P4J52J7j38j03j12j75j35kJ19
-55910a070P1L8JL2Pk4M7K5j3O1m8j38l9Q4J14K2m0j72j22LJ22J07L0M7q5o8P1J10R4M1L2
-55879f60p1j49j54j05KP8Q3N8J30J14j03k47k31j51q7k6J02K00J52R2n9j29o9mJ05K83L40
-55852e06J51rm3l8m3K5M6p9j18l2jp0j36o9J3N6K7o7j65j44q6j6J18M2q7n4M6Q6P3M2K4j6
-55820a030KO6J07Q7n5r6l9J03J47l6j67j92p5J38J56M0k7J37J69L7q5j9K7Nk5j18p2k2%J27
-55790g10N1p7J0K8kL5l4o3O7N1q5q5n5k3q0p1M2R3k4j50m1J19J20J0k4j6j2J03K03R2j25
-55759f53j58r8nj5kJ09J42L7m5oL1j2m2j24j39j08q7lP3J65J99M4l6M7K7j49j55m0O0J13
-55729h30R7J31P1o6o3LM0l1q6p7r5j13j12k3P6J75K23J49J2l3J02M3k5nPl6j01j44j02JR4
-55698g18J01m3q0j7J08O0n0K6m2j26j29p5j1NR9J71J33J4p9nk0q4o2L8L8p5m5k6j6L6k7j01
-55666a002j03k11l09j67J4L7J52J64jj18o6P0J58J01J27J09J21J03m4p5m1m8k6O2R0L2j11
-55639i82o3M2l2O4J80J08J78J91J26Q4j22k19k53l26k02OJ17J00R0J41J51J41N3k1n5j21
-55613f24j01Q0J08qq4jQ8M9L3o3q5q2j32n7m1J4O9J07P2mOJ05J61M7j69k17j30lj4j37p5
-55582a088j0l0l1l8K9O2J32J58J70Q8k1j9l2j05j05K5Q0j18k64j08L2pK0J08J07Q3K2m6n7
-55553i63R8J19l3o3n8m8o9j62p9K4P8O0L3N1k4P3K39K25O9Mk4M7K3l9m6j02j23p0NP0J2m0
-55521g13o7j0J00J67R9k0m0l9j07j39q9ol2q1o3L7N8M6J19K1p5p6j16l7J06J30J20pj28q8
-55491i30J9J20J22M4n4m3L8k4j55j58j27m6J2N8p2n5Q3J54J84L4l1K8Q1J09J8n5j22j59j12
-55462a039J18J07P0P0o6j61j99o0M7J26J28M7j9k5O8J65R0r3k19k05M7J92J96J54Q0J8n6
-55435d19j16p5N3P0m0l1p2o1L4Q4Q9o8j78m1J81J24M6l8q6o9m4J6RP6K08j0j76q7k1L7N4
-55404e51Q6M9r2p3o9rL2O9N6j2r4rl6j36m4oj7l8p4j00K3Q7R7J1j24r5O0R7P3P7J8l3n6L1
-55370h02J51J18n8r4k5K6J2l9r9k2N6J14M7p8r3p5p6oN1nK2J21Nn7jO0J46J34R1K3k5k04
-55338e82j85J39J49K0n8k7O3j2j29j92j26q0o8j20j13JQ2J09N8n7l8P2O8kp6n3l7N3J51N3
-55308i37pq3j91o2J00P6LQ3R5j1o3NLJ4R0L3m0J2J48M7j19j60j14k4l8n6L3J44J77K35J88
-55277d19M9r7o4M4O4n3j32k27j75LJ04J1mP3J57J36P7oj60k49j70n0M6O5O3L4%j53j12N9
-55247a086pJ0O0nm3j9J04J56Q3M5qN6J25L2k8M0Rj6k9opp3k14j95j04Q4J37J8k8j15j14p4
-55215a212o1J4R2J81J53J0j2k1j24j40o4l3r5M7K06K31J81M6j3r2m3rk7K6M6M5m7j37k03
-55186a055k28j26O0J83J80J51R3J3nj6jK7N3j9j50j12K4R5J39P0J4Pr8j4P0J09O5J6j36j66
-55156g57O4Q3j45k52k17%K13J83mm6L9L3J4n1QKm5O6J39R7L3k3o0o9o9o1j1j1M2mpL3K8J4
-55122g41p2j46q5NQ0J56J25O3k5q7j45j57j00o4J3J71J49R8J12N9J8n5J8P5n9q4l9j2L1O
-55092f92j66k00m9N3j0l4L6QQ8J56J09R2L7j14j70q7rkM0J16N0l1K6K0m9qkr8p1M5J9o3r4
-55059a054j17p8O8R4J22J65j0r9m3nq7q2K0KK6J34K51J70m5J1J03N7q1j27p6l7j9M1k2l6
-55029g54P0k6j81k72j13M5O7J07J73K20K08O7j10k08j01k9p2j0p3l6J14J31Q5n4j01L4P9
-55002g40Nl6l7l0p6r2q0j24n9N6P7J7M5Q4qp3r4J1R6J21J30J34M9O9K1j84j74j06oJ31J45
-54971g28J05m4j02pJ00J34P5n3j97j64q6n2J4k6n2QO0M9QL8L1J7L5o6n8jpLRo2LJ05J51J00
-54937f60k0j76o3N4J9lL1l1K2K34J30j2M1J67J02l1q0m8m1m4O0K2k24k51j27m7k4j9j9ln5
-54906a096r3k0L6R5J67O6k1l0Q8J45O8L5L4Np2k40k30PJ23L7j18j04J63K27N0j08k87k82
-54878a355q6M0J72K30J74M2J5k7o5J7J4j32j46L7J36J31O5O8K1o0j63j58j8P4Qn0ML5l2M9
-54848i60J01j07r9Q4J66J37K2j55l00j78j3J51K72J65M7J9N0qN4J34O8j2k9q9o1l1j0k3j12
-54819g17q8MO5Q1K7J6k9l5p6j02k4M5p5j39M6R4j7q8m1N6J51P5MoK2K8m0q5JL7m2j15NJ08
-54785h54R5J16J7q2o7j12j37m7J3OJ8J45K01M3o1o0n2m2j9J1l2l8L6K5Q7K44J58o0j09j24
-54755f81r4ql5n7PJ16J72J36k4p6ojn3j01j07k9KM9R8J66J17m2j42k28j33O3Q8k2j11j7J14
-54724h39Jj03j80k04r3l2n1o6P0J20O6L7m7j36m5J16J63J30O4o7r2K8J51J75L7o9k5L1J3
-54695h47j01j62q1P9J97J58J3j07j72j51n9O4Q3j4k5O1J36J73J60R2l5r3j23q3j3J2l8l5
-54667i11J5P5L2r9l8N3J0k6r1j9J48J37J4j36j47qL8QN8Q4K9m9m3n3j02o7J49J98J00P8j3
-54636e76q5n9m8opj3l6k2JQ8J66k3q1K9m4j53m0j4L4O2P0R0O4qk3N2P7L1J2lj46k20j21q3
-54602a035n1P2J49j6r3L1O1k1n1Q4P0o5o1o9k4J33J55M1q4k22j14j8m6kJ27J41Or7r1%j2
-54571a102n0j3J37J65J26Q5o4j06J9J3J6M2J7k1N0K05J76p5j80j12o0l9o7r7o3M3J22J73
-54543f60J90J43rj22j27j20p1lK4O9J21Kl4r1r4q2q0k0L7J05J01L5Pp3q4q5p9Rn2p4O1Q5
-54511i71N0m2q0j04q8P7K46J94J73J80O9n7j62j28p6r9j68j65LN4M3K7n8n5J3o6l7O5P6M4
-54481a042j2L1J31M7PJ09M2M3L8j9j04j19p9l7L0k7r3o4J3J29Q7Q0J24M8m8j24p3pj9ML2
-54450h72LK8j6j12j38q8L2J22J17J06J28J4j9o9n7K8P4J31N4j05j20n2J4J8J1j7j53j22L
-54421a057Q8J15J41J55L5Lk9l8p4p4l3l0q3q1o2n7qr9n6J40J38P9J02O6P9N0j5jo9o7j44
-54390h86k21j16J18K00J08k2J8N6j5n7j67j42j71p5J65J91J38J6k8K1k0o2L1K1n0l7R4K34
-54362f58L4j42j07j26j18P0J04K1k8ql9p8p7j53j18n0p4K5K15K81K25Q3p5r5r1p6j12j11
-54334a278J02K05J58P4j7J2N0on7j83j52L5Q9Q9J0l6PM1lL3J8lk7q0n0R0P9q9j80j22l2n
-54302a228l5j0R1N6J6Qk6J1k0O1J79J45R5L4l4nM5N4jp7p1j68j54N3J54QJ9J75K10J82k6
-54271b59j81k00r7l2r4m6Rj1N0J09O8l0j72n5Q2R3O0k9NJ27Q6J6p0j16j1J9o1p8p0n4K7K
-54239i13j7J5oJ8L0rk2n0M9K4r2MP4pkqj44j56j4J11J69J53R2m7j37j29k6QMn1l3K3MJ22
-54205i63J57J22R3l9j14n2n6j11r5j2QK2K9N8J32K02O4QO7p6j55r6K8J58M6m2K5J9L8l8j53
-54174g26n1P3M2Q3N8j18j48j08n9P2J47N2j48j53o6j4L8J18J47J49R5J62J47M3k4j15j14
-54147d18r6k4K8K1n3j56o2m4j08p9J8N5N8N5l3j34r6M2J2mJ19J74J40N6k4j03j45q1K6J18
-54117g38P7k6l5N2P8J18O8k1m4M9N6r1n0L4J8n2j08n5k7k7ok3kK6O6m1j33NO1o2j20o7L9
-54084i81N9r5j49N9K06J24K6K4R2j3j51o4J1j08j04l3K1N9K3k0J27J57K2%P6P7l1l3pj33
-54054g59j06J43J77N4J7J80K36K3j16p9j43j45k8MQ8O3p8j56j42j14r2P0J46Q8k0r1l8Nm3
-54025h56K7O9kk5k4J9o3j04m6O6M4q1qN2K9j0j24l6Q3j9q4l7O1J32Jk8J31R4O5Q0L4o1o8
-53992f89J01J68N4q9r5qj5qm1j35p3J8k8j14l5J55J07%Mk5oQ0O6r5j58j03m3O2J23J25L1
-53961f66j9K7L1k5MJ43K28Q3p9j13qJ1j77j12N0R1N7pj6Mlj14j24p9j09n8J58J81Q4N8k5
-53930e24%j2q7j26p3j29j09N5O8J1NK4P8O9k8m6N2P1R4N5K2n0j41n4J19J22j70j82K2J13
-53900g51nr9p7L4J32J29J9nqK8P0n6p5k6K6J3j6K5j21r0O7P0j09k06q7K7J08J83K04K17K02
-53869a77J02ml6rN9K9j23j34j86k24r4Rk0m5n8n1o7m5L8J22N9Q2J62N8m6j20j44j15J2L2
-53839i34L1O8N7O9J51J27N7L9j18j87r3l9PPr6m2lj7NQ8O3o6j26qR9Q3N7%l9j0k8p6o6K6
-53805i14Q0J8L6J04J42K0j15p0m3Jk1k7oo8j01r6l6J15J21R5N2j8k7p6o1N7J7k2R1J68J28
-53774d56l1j50k22j46k6n9lP7J12J27N5M3M8n8l5Kl3L3N5J21N1n4q6p2l8j14j06J9J38J29
-53744f79J2j16n1Q5Q6N9J08Lp0OM5M6rj11r8o1o8m8j5N3J57J49l8j32l2N6k8j02o7M2M6J2
-53712g60j02j27ON6o4j01M2J40J44M9J4o9j56j09N2K01K32K07J27K2J2M8N5j06j25r7o7j7
-53684d93KJ7p4n7l0J1Mp7j68j27L5oj30n6j5m0Q8J00N4J46K20J12M7p9k35j83j38l1J08J31
-53654h64J11Q0J21Q8Jo3r3K1J87J79n1j80m6Q7l6p0n0p3m5k2M8j3j61l0J53J13On0j33j49
-53624i34J7P0L4J18J37K3r3j07m3n0n9k5Q1R7r9j19l8K0J5J6K8N8l5k8J33J57L7o4j46j56
-53594i55o0n9p7r4j6J07O9L0L5K7J7Jm3Q9K33J48k8p4l7km9jK8N5J9r3KJ16O0j8o0k4m3o7
-53560g64m0L5M7M8K3J7M3Mq2j37j32kJ23J01l6j80j12R0J67J11Q5k3j6j5l0j07j06l7L2J63
-53530g30K20P5r3j92j51j18o0Q0N7k2K5M9K3k2m6r1r1%j7n3q2o0k8n4N1J05O2Pl2j3Q5kr2
-53497a210N1K23P4o8k5P0O7P0J01P3r0j20o1k5M5Q1J4qqo6j42j90j09N7J47J32J27N0Nn0
-53467g85j07o9l0j0p6q3R9K44J24q8j13j0K05K31Q4o0j10o3p4N7P8j57k72q2P0J37J04M1
-53439g15KJ19J05n9K4J02K5L1Jq8j09j31j30j21p9q5o6k2m9J3RM7J42J52M8QJ12N6p6q0J4
-53408h00O9l9k71k39j3L2j10M8K24J89J18n5j19J7R0M0K6L1l7l7L1J24L2r3j17j33q9o2n9
-53379a202m2QJ25J13N3N3L0j1k6j2j3Q0P7o8j40m0l6J5P0M9P7J9L4K8oMm1n6K3L2Oj2P3J27
-53345f09J06R9lj4O5L1m6pk7j24j55j39n5n3r2r5J3R5P4p2j26r4L8J36k4j25j02r4m9P4J52
-53314a222K8p6j60j76%J14J48J41J52K35J56m5j77k16q1P1Q1J06K4n2q3o3P4J53J0n3j7m8
-53286i76OJ08J69L6m9n5m2N8O7mJ4N7L4NJ0Or6j31K9J25N2j04r3K0l3j25j22p8l3P1J18J32
-53254h24N9j6Pj7m3j9NM9K1kR2K3j47j70j32L8K40K40O8o6M9M4j25r2K9L3o8j25j04n2M2
-53223i63J27P1J03R6N9J66K11N3j50k82j89k5nj02k20j81N6J86R9J07J03Ml1n4j16J1K11
-53196f55K34J10j3n6n4M8J28K5r0j30j51j70j47n2Q0P7Q7P2n4j18L4J00K0KoN0K4j9n2n7
-53166g33m0PJ5ml2j7pk0q4r8o0rJ20J40O6N2L1KM5N0K5M8P4l8j42p4QR1P2m1p1j14p4m1m7
-53131i00L4J05J47K19J44l7o7j21j78k21j84l9PKN0J08J13K6J5k2o7n0j1j5m6m0n3p4m8j0
-53101a213l2m3P3P7j1n3M1J78R1KP3K43J93J8L0jj60k27p6l5j06p4m9r7n2L5L4J08J90J66
-53071f77oj40o3O9J18M0q4p8p4p5L6K19K34P9q7p5qm2o0j45j64o7q4O1K04Q7j48j96j43q9
-53041a358M5R9J59J56J61J04M3K0n5p9Onq5j1RNJ8qN5N0rKjk5K6M6j27j57p2M9J08k2j18
-53008i71n8P2Q3J6L4J12L3q1j1m2m5L8K6L9O1N3J02N0r0q8J1J05J75J20o4j77j45j06j38
-52979h86j44r4rO4n6j29L8Q3O9nJ7J8o6J0Km5l6lN1J24J33N1N0K4p1j38q0P3J42J15o8j52
-52947i18p2m2m8o9m2N4K08Q4j21p3l6m7l9L7P5J00N7p7m8qQ1J84J21o9j75j47l6L4L8O4K36
-52916f94J93jo4l9O6P3J1j65k23K4J70J26L0j3r3j57m1N4R1L7m1O7J59Q0p4o0j0p6p9K1N4
-52885e74m7J5M6jM0N9J5jk2o8j57j81r2n2M1N3j8J03J35Q1O9m1j80k34j99j08M5J20R7R5
-52855i61K9L8P2J6K2M8J4l8JN6L6J5q1j20n2L6M2R1O6k5j25o9Q9J82J02O3O1j5q6n4r6j96
-52823h39j15j3qJ3J9R3M6M1M3R5J14Q3M4j5qj6m2l2PO0N9qr6r6m1j05j52j59k1K4j64j80
-52791a369RQ7J37J36N5K9P2m9j09j9pML2Q1J55O6k2K4O7M2j41j39LM1j1j03p1J34K11J07
-52761e48j2j8m7j04l4N0M2qm2p6k1j3P3J07N7O0K8r3j44j12o4p3M2J60J07J58J21j0n1j53
-52731f18l1lr4j07j9J18J25O3J9j8Mj2o8k5J3m4J5L6m9j30j72p9j0N2R8L6P7J13J2j09j57
-52700i64j78o3P2J31M3j01j67j85m9J45J01j5Q7J91J09JL4J4j22r1Jj3j3m8q9m4O4J18J35
-52671h96J20R2L8M3R5Rj20j77j53lK11J43j6po9k7L5P3Jk3k3o3q9o7p5NJ20J58J28J16j7
-52640d38j93j32j12j55j10K2J11M1R5J88J23J01J3n5r2j3J01j0j56j21j15l7k9j25q4l8n5
-52613a275j5K7k6KO2P7Rl5m6j0OJ5L5R1J61K01J73J09L3K2p8j39q5M4J05M0q4o7n3l2j39
-52582h72k82j12j5Q1J56J30N7j7J8M6K2l7q1l4J56J08j18q7L8K4p8p7n1q9m5O7P5l8j25j81
-52552a361l7R6K17J86P7On0l9J04J30pj30j29J6k3p3j18p5K4K5Q3R2P9N9Q3J18L6o9j65o3
-52522i08P9Q3L3O1O7k4M5J62J33J10K8n0n2j23j79k13j74j4P5N0j9q1L5J34J28J40J08M5
-52494c21j54k19p8No2p6K8K1k1N6J11K7r6j29r5p9pN0J08J09K6J9J5n5o0K1N8OM9J61oj43
-52462g31j33p3q0r7p4K5O5P1P2qJ4N5J47J13mnn6r1qk4q9n0Q2J55J02Mq3o9l5l0N4L0n8j24
-52428i33j69q9k1O3J03Q7N2P6J03Q6k8p7l1k6K2J19R1Kp9j03j04n6N0J08Q4k8n9JR9Q8k4
-52397e93j73k66k05r9r9j09L4J57J73K06J54J52K30R9j37j25K0Lp7n0j07j19K9M1lJ24K20
-52370e20J80K6p4q6r0n6oP8N6L1kJ7N2l9j14j05o8m3J4J9j01j38l7J9J08J92J12q7l04j38
-52340a104R6P6k1p6q8j15LK15J86J41O6p7j84j36M0M9K7Q1NJ0L0J07K02J18j6q4o8p7j43
-52311g37n6L8MP7R3ko3r7j17j00l2j8j05n3J10J64J65J79Mj49k17j97o1l0J1J08J57J22O7
-52282g35J7qPO5N0qp0k7l0p5j4RJ3N0L2r1j86j66q5O0Q6K0k8oJ59J84J20K7jnj8q3OJ28Q3
-52247e20N2k4j01j15n6o5j03m0J2P7J04M6rN5P6JM2O2J8R8J54J7q3j13p8J00Q4o4r9k4M1
-52216d55K0m2m9n8j16j00m5M6P9L8j3m3m2m4j1kK0k7K9J10P6L2n2j03kJ2O6J25O5L3j03j52
-52184g08p7r8q2Q7K27R9j14o0P9N6J01J66K4j4j5QJ21O8j30j77q5k6r1r5qJ18P9o3j65j34
-52154i09j22p7K7N4J72K10O9o4j64j90j49oJ05j5l6O6O6O2P1N6j6P%mk5p2m7PJ28K54K01
-52123c41r0k75j25P7R2J9P2P1k7q4r2j15j33o4O0N9q5p9k7l8J59K70J92L3K8J46O3j2l0j29
-52093d05r2m4j08j04m5kM2J12R3J7j02j42j45j77j47k3J12J43Q3O2J48J75N4o9p9j11j7Q8
-52065f83Q1l7q5j2N1rj12q2j5P8J20kj44q8k6j24j60j1J54J23J23J58K0q2o1p5o9LlJ2M5
-52034i12k1o1LO7L4m5n1k7Q0J24m4j00K4N7J83K07M1m0q1o6m9r7j02o1l6n3l7P3J79J26m5
-52003g30rJ7o9k5O0J27Lr4P7J72J17J5q8j71j77MP7K5L5P6P0p9j32j7L5k7n0K5J33R9J3K9
-51971d59K0M0J2m0n1p4j22j23p9r6j17q2m6M7R6J8O5J11Q9J0k0J53K48K1j60j04m6j23p9
-51942h91k4k2k8j9MM2L9l4L1R8R8N8o4j79l9R3jj38j27J9J30J81J99Qj01m8l8j5O3J17M7
-51911e41o5p4p0j21q2nlL6J27J60M9p5j51j7O7R2J22J20J19J8K1jn1j6n3q2J3J30O7n2o4
-51880c82rL5O3m7j29k8P2K08K16oj89k37j79j52j25l2j3l1o7q5l7J8J60J76J16J39M8r3p0
-51851f60j11j11k3L1J7n0RJ35J31Nn1p1J0J22O4j0J7L5P9M4M4O7K4K7n0j20j11l6N0O4l1
-51820d60j50j48m8QN3J43J70P0N3M8pr1j29j5M1K1j06k23o3J17J70Q1p3j72j13j8rl8P6J04
-51790g08l1l3J02M2l2o7p6k2k6J9K9k5L6R1N8K3j10k16j93j18jO8O3p1m0J14J83J17N6J51
-51760f17O0r2J6P3N1j9n7o8l3Ll1l7pj8l4K0j5l9l4n2M8J19J9n1N4O5j1n3n5j00n0L1j1k
-51726i27Q1J95J11j8nL2M1J8j8j65j32p1k0J42J12j4j07j19m2O6O6P1P1O9K1r8p1J7o4o9
-51696h27j8Q3J00K3n0j7Ll1j0l2l3p6j13r0mK18K28l2o5J20M6j36j68j63j16n8P8K24J29
-51667g87qj0J6j27k01j04q9r3J02K07N8J6J60J29N9oj12j12LJ7l1qM5J16M4l3n0j05j5J09
-51637h10J5j17q3j0l9%J13R5K2P1Q4M3J5m6j39n9L0n8j38j17p1m6J4K0K1m1K7J93J61J3j
-51606h38RK0R4j9j19j20l3LN0J33O2k4k7p0m6O0K13J73J4M3J9o9j17r8pjj09j9J46J28J0
-51575e39m0J1J7Ok0J0L1R0J16rp5p7r4j5M4pk5O5M7o6m8j9p4L3J65R2mr6k39k75j51O7J45
-51542i34m0r2ON4J1o4o8k0J37K32K13J30l9r9j29k3M2j0qK2J5M7Q1L9L5r5j11O1N0j05j29
-51511g91l6l6k5qK5J38J07K8K8L4pn2j2l1m7J9J04K07J35j02l6m2o4J12N4n4k3J7o2o6lN5
-51479d34l0q2l1J4k1j5L8QL3po6kJ4po8o2J5L3O3K6K6J9j26k08p2K8M5p4j19l7M9M8k1j68
-51445a191m6J60J09L8J19J67m9k73j41mPQ2R3K4O3o3j31k3M7R6P9k6q3l5j0n1j7N2R1Ml6
-51414i48m6J8J54R3q3j32L6J64mq8o8j27OK58R1pP0Q4J37J10o3k01r9jN2J43P5K1N5ok15
-51383e21l10k13n8J04M1M1J24P7R1J11N2k3l1mm0OO9J1p1j6M8M2L6MM0P6K3n0j69j31LM6
-51351e92R5Q4l4j39j39n5J13J76N4j28j09N5J3j9J7jn9p3q7j5o6j09m6oM2J9Lm8j29r3n0
-51320a326rJ45K83K20N8p6j07j72j86J0J86J76M1LJ14N6o8j01p3n0r2j40N5O8n7n6N8M5m2
-51291a037r4k0J6K0Q7O9L7M2m4j09K4J0N3jj24N0J35m7j39P2K18J38L4P4J9j01n7K6J09J99
-51261c41J01j12j06k0j3j5Jj39k05j7R3l2m3JJ05J27K1n1n0J7Q3O7L8M8J1LO6Np5o3j24j26
-51229g45m0L4L7OmJ1K8J26J08J58J51M3J2r8j64j20j10p2J8J0j0J6q3j13o4q3m7O6Q6kp5
-51198i20l7p3l5l9rJ44K64K10%k3KQm3j30m8J12j4j00J6m1j78p5N4M6O7J16j4jJ55J52R8
-51167c36M2m6j08p4L2O9J14N1m4r3j33j12j26j45j1J32R4N6j6j45o6j7m3Q9J36q9k79j45
-51139a213Q6J44J21J77K20R9j04k11j04J2M6J9m0p1l9O1K4r9r2Q9J75R8P6N4L5M1R4O8p5
-51110c09j79j82o9o1n5o2m3K7J03J33Q4J16J81J28m2j06l8K8j03k95j66M5N5j5OQ8M8p1m7
-51081h01j0Q0J20R2J2j03p1J1J10J58M1j55j12K1L3o5j37n2L1Ko4k0j4m9o8q0l2P1J32J60
-51051g59J80J30M0N8Q1k2j20jl4j01j52j19k9j8j7L0O8l1q7N6J08R3J9p4j2o2j51j8R9J28
-51021g17J09O0Kk5N1K2q5o1j7r1l5J22J55R2O6O7o4j81m8J51J78J0j38j11o8l9M4K6p4r2
-50991f91k8q0r8N4J14j3q7K8Lr0o6l6N5J16R2M5J42R8r2j53j09k3J27J81J40r0k16j09Q0
-50962g06J02P6R7L3j01qJ9j33k02m8J49J17k1j35j04n3m9o6k7j8q4p0l1o0j49j43N2J64J56
-50933a243J07Q7R9kj27q3q0r3P9R0M7K9J7O4M8J4q3k05o6J42J02k8O4J46J62J16K6n1j2n5
-50903f89j06J1M9N2qQJ01K02J83R7p7n9K5Jj53k38j37k5K4N8J26R8j1n2p1r0j8J03J01P6
-50873d19Mj36j81j68q8KQ9J37O2mP2no2j1J5n6l8J35J25n6j28j00n0n0p6m4n1mN1N5K8k4
-50841i76j22k1J85K07J88J2n4P1op1K0P1K4m0Nk6n6P8M0qKn2N9L7k28k50M6J84J67%j19j0
-50809f43N7J21L6j20n1L7J06R8l1r9N6J45L9k7p7j27r6j19l7K9m6J2j9j35j33K1J01R8Q0
-50780g24R9Q1jj10n7N1R1J09P1o5j89j26L5J02j0j29k35j90L4J61J59J31K5kM3N1o8j43j8
-50751h24J09J56Q7K7Nj2m5pn8j28K4J1m3N3Q5K4j3J3P2N2lr2j10j65j91j49j29j4K31K34
-50721h00L6p5j52p6O4J53Q3NN0M1M1K5k8N3J21Km7q9j31j24j09j43m8J69J52O0K0k6m8m7
-50691h68l5O1j7j53k5J08L4o4j0R7%qL9R2L6r0k4l5lJ06J06Q9P1j16j34j00l6k0o2o0jR2
-50659i30J08N3k3n8n9J81L48J34n9j79j68r3q2q1j9J3J7N1Q8O9K6J1p3j70l9P4M6P7M8Jn3
-50628g41M8J42M3j98j09P4J15N0RK7L7J02N1q8j54j10K5J53N6l3k0m9j02PJ41J19K2j16j37
-50599f36O9J72L4jLj26j26JnM1Q2J4q2j48j16mL1p5m8Q4J26J32mq2J5N3k0n9K7N4K3lm2j09
-50565g25j80j33l2N8J13M2k8m6n3k8L2J37J52rM1J67J58J36P5J3o0k36k46j02m9l6k2nq5
-50536i51o9k6j7j4N7kr1J7K13K32J67J17L1j51k73k15p5no7j15m2J06J33P4N2M0J12J78J29
-50507d55m8j39p6j46j49J9Q3Kl6L2j1o6M0J02K9L6Nl1j1l1N2J06P7K2lL1Q2J03K8ro5k02
-50475f29j67k5j5N4O2PJ7k2o6k3m8k3J05J44J24Q1Nl8K7M1m1p9r9l5j2O7O9r8j39l9P1J05
-50443f19L9Mk4K5J04K7p8klj44q5O2Ql0P3P5O1O6l4j91k78j32j8L0J10J89J35j05j27q4q5
-50412a031k1Q8J69J17Q0N7q7j78j32L1J63J23pK7Kl0j0N0L0o6j2N0J9K6K8L7K9Rk5j07j06
-50381f77Oqr0j03pO9J48K41J20n0r8p2n1L9L7L3O8L0m0p2j24k42j91K5J03Lj5K4j2K0K7K3
-50349h36j05j11J07J96J77Oq3q2j1R1L7j3j5nk5P9R9Lj13r4J8R9K8m9jK3O0J2n3p4L1M8R5
-50316d61J59J30Q9n1k54l26j20k9K6R0R9J26O6M9oJ1k8j18j00J9%j60j60q3p8j6N9J44K20
-50287g03K00J53P8q6j46j29r8p1K9O8MR0O3j06j46l7M4J17N0j03q3K0J31J06M0K3O6O8q4
-50258d42j94m1R2k2j06j62j33K9J27J22O1m2LJ36K30J06r5l8j8l4J9M3J8p5l9nj05m9L0n
-50228e89n7k6J43J32j1j50k51j27jN2N3J22P4j0RJ2l8j9j6j3L2l3k79l00j16R4K49K45J44
-50199f75n5j33j5O4K7n4n1k5m7m3J02J72P3o8r3j39o5J36J98J28L6N5O4rPj8j08j63j18q3
-50169i00k0J51K29J52O9n5j15J6O8l9j30j28m2K4Np3j19p6N8P8O7J44J59Ql4K0J8N0J2Q7
-50139c16J57p4j91j50p8J34R5J7om7j31j46l9N6n0m5J02J18L9j10j21l5j1qj0O9J82L5j06
-50110f70j09j13j21j37o5m4j3R3J03N3Q4O4K2L3Q7J7o6q8q4k9N9Lj63k61q3J16K40K76N8
-50081g38n0m4p3j37q0J27J63J25J94O0m9l7r8q7o3j32o1N2O9P4M8L4J45J47Q4Q6J3j45k36
-50052f09r2o9j04n3O7J78J27%p3p2n9p6j3Q0J56O2p7r9n5l7K5q1j24m9k3m8P6J81J39N8K0
-50021f44n8j2M6P5P8m4p9l3j8k5KM6Jj74j82J0J03M6J9P0J04rpM5M4rn3r8K1O8J7j2j09j06
-49987h77n4n6N3Q3K4N8N3O4J15J20J04J21mj8J43J21q2j82k5O2j34j98j71j12q1k0M7O5M0
-49958g41R4J63J16M7Q5P0no5J2J06Nm8LN4Lr4k21k52j56n7jM0P6J07J13Q1n0j95j85n3oj01
-49926a055k9J67N9j49j62L6J18O7K1n7n0k6K6LQ5J70J28J37K14J14n6q1o2o1j04r3m0R7n9
-49897f42j51K6N0O6R7n6p4m4N3O4K5%l5j9m3j17j83j80j58KK50K83J52K1LN0J3j52j54K4
-49867h29J14P8K5j9o0N5J20k2p2M1P8k6o3P9J58J49R7ln3j21j62k46k10o5j3o1p3pK7Q8J49
-49836h47Q1m4nP5J26J05M2L3L4P1ln0j7J2j06j85j18j40q9O8J94J08Jm1k6O6Q3j5j10p3N1
-49805g19J43M3m0m4m2o1j14j01pM9K7O6J00M4p%k1p2j05j0O8L3O3J07k6j17r4m8Kj3kj7N4
-49772h61K07J21j01j22Q5J82Jo3k7j39j16R6J74p1k36q3or1L1J71K04N8n1j5J0L2q6L7J95
-49743d64P7J05P3q0j60j16j48q9m5j25l5K4K8K2L7O2k1k8nj7M2m1p3OJ21J02m8l1q6r3LP7
-49711i26J21J42L9l1j12j47j29p5N8J6K8J58K11L8j36p5m0j02kJ07Rn7J2M3N8K1nK7K1J4
-49681g14Q1J18Lj21j51m5J08O0o5j48j1J27N7j64k37j26m5P0J94J70J33J1j70r9Q6J30P5
-49654f73M6O1Qr4j67j15p7r5PJ15J57J43J14qq3p2r5j27j31NJ37J04R3nj21j02k5Q2J10Q2
-49624g26N6K2J6m4j98j49N7R4N4J13J61J48N7K2M9L9j1r4q7n1q1j39j65p7p8j07J9J35Q0
-49595h85J3J00N4Oj6m6l8n4n6J3J84K74O7j44r1n3j00j00mJ03j8n9J7J52N8n2K8M1P9R0J71
-49564b66J46M3k5j15j74j41%M0N8J1j10j69n0J5K8J9J4j0o8j15n5N3k7p9r2o9k7M8O8P2J15
-49533h62J19J20n9j86o2J12K20K69K05L2j76k38j89j97k20kJ15P5O4J3M9N3o1j12J1J12J18
-49506f77J48P6J6nj2q6j03o6j04m9R5J02O4R0r2j90n0ln9m9j6J3K1m2N0J23J55J12Q8N2j06
-49475e04k19j37J7O5%j49o6J62J54qk8J3r1j20r1q3o3m9n5q4j6J65K79K10J3q5q4p1RJ52
-49445g64K40pj57j65j18k0l4n7J3L0n1n6J35J04j13j02J31J25Q1J05P4Jml1L0O5K1P0J05
-49416c49j4o3K9n6j40j03j9L9L9P0J23rj19q5m0l1n6j19j60k8J7p8j82l8Q9J40J81J97K29
-49387e36J71N0r3j72j72j36K0J26J2r4m7on3j65j62N6K23J07l1p7l2k1m7m8K6J47J49K5j6
-49358g96n2K5J94J10J8K8J7j9p9o6K4l2j27j82j13M0J01P7K7n5j01L0J65J06K9k1o4N2R5
-49329e69p8j69j15m1L7Q3RJ0J14O4j16j03o0q7QR3R8J7l8M5R6Q7O4Lp9p7%M8M3Q4J76O0N5
-49296b38J03n4j47j06k3k1J7P0L8J2j7j50j05N3P7J53P2j3n2j79j21LL5k8r0j34j17p0j6
-49267a048M5R6P4P4R3J19J29J6k8K2Mnj17j25oo7j22q5n6L3N0j1p9j6J37K03J70J6k06k63
-49237i53l6J51J03O0Q0P5P7M8k3j8O1P3O6n6r1o7n7M1K2k3p0r1j3N7Q3K7n7q8o8mJ26J70
-49205c95j2j36O3L16J55j71k37j60o7N7N7ol0K4qr4n4J2Q7Q3j01j67q1n1%K0l6J5J20M2n2
-49174h07RN4J05K8l7j3M6P7J16J39J20P3o7l7J1j68k20j45K8J63J5q7J3R5O8j3J63L18J58
-49145B05j18k17j46j21o2O6O3n0j20k6M9kr3j06P4J19l6j24j47r0j7M2K7J20K32J04j09j75
-49117f58j13q0j5J70K53J51K6n0j01r6m2l2l6n6m1m4l7k4N9J34J31Pk4J9K4l3n3n2j38j31
-49087h82k4J01Q6j5r7j86q5Q0K30J51Mp3r1K9R0N3K0l0K7K5K9L8QJ7j6m2r9j54p6o2j23K9
-49055a038N4oJ26N8M7K16J26j7q0LR2L2qm5l9O7O9j37j69j26q5n6p4NJ30J40P5L0Q6J69P2
-49024b83n8j77j86J0J10%j38j02L2lj38j67q4Q9Q2kk4Q4J93K00J36K7ROL6K9M4J00O3r5j63
-48993c70n9m0o6j39r5J23J23L7j3q0o9K6Q8LJ7O1l7r3m9K3l7j33QJ22J21J44J08J7k5m8p6
-48962d08j38j86n2N4j7r2j52p7Q3M1J3R5L3M2M6Q2M7j8l4j21j37k4L2n0m1O7J28K46K63Q9
-48932a86j36j67q4j2k9p8n0qK2J22J52J01K2p1j69k50k20m5K2j9p0q1M4Q0J35J13JmO9ql6
-48901h40O8Q3N6J10J0m1O4R2j02k47j53L1J3j07m1N1N2j9n2m2n4M7J45P6pN1Q7J19L2j30
-48871f48p9J6M7L0l7j26p0Q8J31Pk9K1M9k7p2QM6L5N6P5l2k1m9j60j44r0n1j8RN0j5L5J72
-48838g93O0j09q9m1J00J67P2L1J02Q9Q0M8n3q6kj3n5n7j13o5M1J12M1n4r7kL5l1L3O5M5p
-48806e46j17j4P7N9O3R2M4l7l7l6r6j7M0N5q8k12l9J45J61R1K6l7N1J44L3n8n3k01k13k0
-48776g40P9J33J21P5O4l8j30j53j8J05J42J32R8J2j08j25J0K3j55k67j21k5M0L7K0KN6J13
-48748f18L6j27q8J4K1mn8k0l8j12k8J20R2J19J25m0j53r7J1Q8O0j5k3n8m6N7O7k7r1j8N1
-48717h00N2K1j8q4j28r5L7J00M5m2J9J1n1R1J52J08L0L6J14J06p0j31n0m2j20r9M7J46J20
-48688d95M6M0N7J8l3j19j20o9m1L9j8n0J4J05J07lk7j6M3K2k0Q8K8r8p4k2q0o5rJ13J99K4
-48656d16j03L2J26M8l8K7O5M3P2M4m3j91k18j39N1R2j2p7n4L4j4j28j35PJ56R7j00j76n6
-48627a006P4R2j2l2K7L5K8no9j38n0Q9J48R1K4J2N6J12J45J23Rj98j27J0QJ4o1m9MJ0o3j05
-48595h04m8J6J01P7j2Rj0r6p3P3J9l5J2O3J10P6n2j75j22j02o8P1J58J29O1J6J0L9m4j47
-48565g48j81j96q0J26J98Q8J9k9k7J4J34J43L6j0pP3N8om3j16l7K9J2Q2L5j62k09q2NL8J91
-48534f52J93M2QJ6k6J1L0J12J44L3L7K4j6o7j13j23q6m9r4pN6k4m1k1n9j0P6J39J42R3L5
-48503a97rk2k0q8j24q3l4k5j2Q3J6j23o4l9k6P1J06M9j2l4r0r2o6M5Q2Nk9O0N7m0RO4L6j0
-48469e56o7L1J4l3L0Qj11RJ37l1j09k7L1L1J3jp2j04p0M6pj5O7N1K5k8JJ8N6M8nK8J07J05
-48435c80Q4J0p6m2n9j79k05p3N0OJ4J82O3n7K8O7J3m2l8n4L4l1j41m7J5j34j03Qk3k6M7J14
-48403i75J5O2R2j5l5P0J31J12N3Ln8n4o3q0K8l4j83j15N4O1L4L1M5O5K4ko8k1N1J14P8p6
-48371f56j64j56r2m4K7N4J1k9OJ25P8j3q5p9J5n8r4Q1J20M6J23J50P6lo6q8l3qJ2O5O4o2
-48339f77l3jjJ8k9q3L9M8k3o2m0R8R5J34J52O1j3q2JQ1m5j24j11j79j92n5J02N4J2L8N7M8
-48307g12J12J03Q6J6jo0o0l5k6k6K3L7l3j25q4j3j21n9j8p1o8mN3J26J52R7nPRk7r9k2J5
-48274h33N3K2j04o7O1J82J33O3l2r6m7j5P0Q8kj1J70J31j15k21j15QJ0j12j07j3P2J24K0
-48245f83l6P8J02j1j08OP4K3l7m2M6J09J81lk22k11j21m8k1J7P8J61J46J13M0k3m7l8m7m8
-48215e72L6P6j6k11j36R6J45L3o2o6r9j09j29q1j6J4J42J45J7J0Q3rq8oN5j8l4Q5N6kl7o9
-48183g67m6P7P4k2k5R5K22J64K5k0m8k0J1K1Q9J66J54nr0j17r7j27p4j8j25j91p1p8j05R6
-48153h52K18J45l1r8o3nK3j2J3J2J6NkmpLN6J29J06J20Kn9pM5o0j68q0M6P3Jj32k43k16l1
-48119a057O3J7N1P6M7N2K1n0k2k8j3N6J44J84N4n6l5j0oj3o8j93j32N2J21Q7k1m8J17J79
-48089d31O6j21o6j2m8n0J2M3M9p7j51q6j8J16J11rj2Q7J05J01L5q7k29j88J0J14J5r0m2O5
-48059g88J13K3p6m8N6J23R6j8n6m6L8Q1kj33r1J11J96J46J3K0o2mJ31P7m4j51j53o3J58K00
-48029a53k3r9j11m6k8j1J37J65M5K7L5j2j07k12j63JJ05J01J6j48j75r9j6k4lQ8P7k5l3K
-47999f89P8K2j1l7p2oQ1J4o4o1k5olJ07J36l7j01%M3ml4K1K5Q6O3qQp8j26K6O1m2NJ6o8q4
-47963g64L7R9L4K8K6k2l7n8m1RK6R9N4j3m5J1P5l0j09l0M2Rj42j60l9K8K1q6j89j55K7J51
-47931a144R8n9m6J7P2Q8J21P0OO7J09Q7L7j1j17j97j83r3P4J35J01O0k6q8r0m1O0R9J70P2
-47901e52n8r3j27j23r6qP1L1m5n2Q2J36R7N5R8J30Rp9r5n7p9j23j68n6N9R1J62J70k2j21
-47871g63o3j09m9K9n2n3J7R0Q3N3j11p0J07J01P6J3q5j18q3n5j6M7J30J39J71K21O7p9p0
-47842d32m5l9rl7L0J27l9j44m4Q5J9j12MJ85J05j22q5l8r0l8j5nN9K4o4N2N7p3Q9K13J28
-47811b54j4j30j52l4J4M5O7M4K9ll8r9n7n4j0n4j50o3P8N1J9J61R1K1m3j01l9k6j3J16J76
-47780d22J11J13J5k22j16P2J0p7o1l6MK2o2j01O9R7j04j52n0O1J39J46J19J19k6o2M7Lm7
-47751c91n5l2m2j1qo8j42j15p6r0L1Q3J55J74M6L3L6L8p4j17K1N2J0K2M3N8j2j36j46o9L1
-47720g51R6Kk6J49K07Q3l9j24p4j26j07l7j5Q2Q0R1J1o6K9J15M3q2j05m0Q4K10J93K0j70
-47691b67j62j28m4J2L0P6O0K0nK3oo9q0q7n1PL2Pk4q0j6R2K2MK2m4o6O5J12M1j25j45K5J49
-47657f00J91J65M7n9qr5r1k7j27j30j98j22Q6Q1K8M7N9K4j0k4j8m0RM3N3J55J02j2qN8Q2
-47626c39l0o2M6O5L3K7k1j17q0Q3J08l8r5k5J16K18J05q1j48j04j44j37q2j6k4p3k7mJ2J21
-47596g13J42J03P3ro4j65j21K6L8n5p6N4jr9o6k1l1r0m1J51K36J69j4k6P4L7KQJ7r6m2L4
-47564e66Q2J7r7o6L8N4J03R9J1p7l1M4n4j63j41QL2M2L6m8rN0Q3K7R1j6j97o4Q5P7J10Jj42
-47531e81j28q0j3Q2O5%n1j03K8J19N5K3M8K6j15j72K2J50J05L5qL3R7J4m3j2L3m2m7p3j36
-47500f69p2k8K6P7N3j4j06q7M2N9Jn1m8M4Q5N8k8j02m3p9j31n4K7M5n1lK7K9O6P7rj7J12
-47467g64J46J66J49j1r6j73j22o9j54r9N9J38R8N2Q5Oq4o2k3N2k5n2P8Q4J02L8j31j15m9
-47438g76l7j4N8Qj3k4q4q0RJ0l5O4O6O5N2jl8N7J11k3q8P9J63P1J3L8k0p8l3l6o8N0N4j14
-47404e94j58r9m4J9M2J37K28J16j38k36p0J04J38M0j9n0n5j2K0M2M2M6J5L6m2q4N2J5j11
-47375f20k4O6Q5M8K6k3PJ28J18q2k37j17kKRl2o6K4N0r7j08L0N1Qn7k9K8L1M1K0k1N1J21
-47342e71rj0kj00o5K3j3o6q7j43j61j11oM9Q0J42J73J27J04J62J26j6j44j05k3k2K1P4M0
-47313e33k9j6j00p7O0Nk0J15J20j4k19k38n9K3mL6R3J14J31J41J3q5n7m7m6K4J10R7O1p0
-47283d71r9j3rk9m8l9K9M8k4j61j24L3J85K26J8j53m5N2N7J55K15J23j0k2m5j27p8kO7Nl0
-47252c16k9o6r9m3N9J17M3M0l9q0p2m5ML1Pk5j40j02M2J16J85R2k3j8moK7o2p5O7R9J2j21
-47219d24j48K4R3L8j6o2k1O4K4m8kj02j08O7R5R0J1n3oM0J20O0M2N9J7k2p6m7O8K6k2N0N6
-47186a13p4j57j34j14M3J16M3KK5k8p7m5O7J43R6j0l7j00j47j20r1j4OJ0l9l0J88J39L2J13
-47156c07R9l1l2L1K3j9j03j59j56j0qNR4O0k7q2N9N6n2L0O1L0L8J5p2n8K7kop2mL7J3M2J00
-47121c80Q3RPPj16j13r1j08p8p6l1M0P4J02P1j1p5p3l1P3R7K4K7J68J32O4O0k6j15j64n0
-47090e00Q2J3o4o2o0k4k1O7J17l9j09j12j08K7J16M2m7nPl5J14K58P6k26k32n7jl2N1O8n9
-47059g55j1K5q2r9L6J68J26N1L8J09N7o7m8m8o5j07k10j50L7N0l8k5L6J74J15n4k7K1l8J2
-47029g69J24P3j31k03j01k7N7Q5J53J74J41J34M0q2j21n2m2j51j88m7J44J42N3P2O5l5m8
-47002e40J3j07o2J78J58L3m6m2j3n2N1J41P0j02j41o8n8LK1o1j4L6K4k4m5n8l7P1J42J0j50
-46971f69j10R5J49M3l9k6N6O0n4p8j8N1k2j44j61j06j9m1kJ7Q8J11P7J07J23P3L7O2M0O8
-46941b32m6o0P3M9j1n1n8j34n8O7p4n9QQl3o5J7P4J08l2l2R2N0L2n5j78k64q3J27J46Q3m3
-46909f34J4J16P5K3P3N0n4j38p8Op0j30l4J91K36K01J61m7k49k28j29l4J0L4M4M2L5k7o9
-46880f10J0J27J26N3k4o7j8MK7n9o1L2n8m0L3k6j9o1j17j3n8q6n9j5M6R3J75J52ro1l1n1
-46848f65P7J14n1K5J14L0Q8O3j30j95o8J14K02J61J4o0j16k25j10K5j7q3o0J02J35K7q4n3
-46820f26k6o0r3n1R4J10N9l5j83j46n2J41J64M1P9J95Q7j14r2M3J88J68Lj62j81p4O2J13
-46792c48l1j79j23j3n9q2q2J8J74L7r0L1L1j07j01NL6L8Q6O8J4O0Qj00j84k35r0R7J22J42
-46762h57P9j4J2Rp9l8O4K7k3l6l6J8P5L1Rj11j17J4R6J92K46J70N3L1P1j2j53k08j40K0O7
-46731e40M6L9L0lMK6J9M6Q4l0j17j65j39j5J11J23P3j4j2k6p0j65j82l6L0Nm4N9J11Q1k4
-46700f95m2k6mj6j0Q2M5JN6R3P3L6J9J4Kq6j12r4j33r5n6j9N3mM3J98J55K1q0o4M2N9O5L6
-46666d43n0j16j74j62m3J70J01m2P8J21J01M7N5O0n5q2o9J3Q4M8j6j49j98j60j49j48o3Q0
-46638a161J34J9M4M4or4j14o3p3j9P0J54J83K21J95P2j8m1m5k3p2K1Q8J7o4j56r6m3n0n0
-46608i26p4rJ30K03J67M3m3n6j07q8r8j05k7K13K23P3o8j46o0L7k0q7N9J40Q4j2q8n2J3O3
-46578f18J4Mm4o9j04r9j01o9l1J5Q2J50K36J89J31J86Q5l2p8r9J6J17Kj04j21n1K2Ol7q6
-46548d88o3p6j68j49K1K02J66L6M8K4j41j24J25J74P9Q1rj66k00j05o5j07n5M9Pp0mN0R3
-46519h35J80J66L5p6r9r8r0RJ7R4L8n2j27j61j09J6P1J48J53k5oj4n1j9J6N3N8l6Qj4m9L3
-46487g66l6p5LJ04J18P9R4K4o9MQ0j3j16N5K28J59k1j03J03Q3l9j28j85k40k05j17N4J56
-46459g69J1j24l2Q0M5j9P5R6Ko4j67n2P1J18Q6O2j2o5j34r3lJ17J22J1Oj4kJ38J80J26K7
-46428a77l8J1J8n7j30j38l0P0J45Q9K7K3l7j31p8M0J8J5m0j08j05l2J3j5j9N2M9n5J6L3n8
-46397f29M6J48Q7M5R6Q1n7j34j74j01P5Q4r7r7oN5M6j4N8Q6j3n0p8j16l1J21J44J25N9K8
-46367b13q0j99oP0P5O8J5nm6l5K4qp9j49n1J0m5lJ05Q7M5K0m6j6k8j25j70p3Q0R4%PR2J70
-46333d15K19K92J90r8k12m5nn4j06n1P3P6k7QK0o1n8k2K5qq0o9o5o1qL6P4R6pn5k4j54k39
-46300h15q6rm2k3L4R7J35R4O7L5q3k9Q3k7o2N8N1K0o1j19j43p8P0Q8j9k6l2J1L7K6j5N2N7
-46267f54J2N5ol2k1J13P3j53j76o0K7J17J79J63R9o4j95j56ll2r4o7qJ10J62L8m3N7O4q3
-46237e78r9o2J1O6R2Q3Jm8m0l4n3l7n8p6o7o4m4M2K05K79J49m1k02j59k4J4Q0nn2LO5J06
-46205e47Q0J6m7p2J9J10M9k2j11m6J12J13k2p1j7JR0J25M2l3N1J23p8q5m6r5NP6N9o2k50
-46174e33k45o1O4Q6M9J40J23q9j59J5K94K56Qj11l2M4P6L9m8m4O9m0j66k01j98o6J14J41
-46146d75K7MN0R8J21J63m6k11j99j98jJ51j5k0J92J89J03j1j43j45o7r7J6J37J21Mj20j10
-46118d82Mk9q7q4n6j5%j1p0r2j1Q4Q6O3J69K27R8l5KR4N1j3J1Qj2j4n0q6j36j80j62N3J14
-46085e61Kk7k3MN6O7N2K1No8j01o8q9n7P6J81K2j49p7j0l6N2J11L0p6j14K9M3m0r3o6K8J13
-46052g63N6L7J14J17J33P9Mj09k03j16l4j5J8L9m5o9O1R5R0L6K6N7M1j01k12j50n8MJ08J11
-46022f49N2M3J3Rj0L3n0o9m1j03o3P3P7J22K26K29J05j05j48j32r8m4qQ1J80K19J34K8p5
-45993B9j24k06k61p5Q8R6J05J18L4Ll3p3k6M0n9j15L0J58M4k2j35j85j13L6J10O6L0o7j02
-45964f09k18k50p2R8J45R9N9l9q0q8nr7o5J03J33J07l5q9LJ2LM6R6L8l1Q7N6O5J06O4M3j2
-45932c27J8J04J2j89j95JJ0q9L7J29R0R4J60K5j87j45rM7n7p2L3J05Q9l7n9l4j14j7J29N0
-45902c98m1L2M9k1M0Pm2L9N5l3l4j0p8p6M0R1J8LQ5N9k7o3m0k3N4L1m6l9M1N7j9k4r9j38
-45868e50j90k07j29R6J65R6N4j5r6j78j79K4J62K20K29Q7r7j31Pqn4j0N1L4k2o0n1j9Q4J1
-45838f76r6n7O7J35Q2Q1J3j23k9J12J91O0r0j41j35j14k8M7O5P5qNM7Lr2j39q0j1P7P4po0
-45806g52r3l8J8J35K13J97L4r3j00K0J05l7j46k0J07K2j9nr3r8lJ10P2k0O7Q2j0k6n7L8J08
-45775b82Q8K5r4j51j68j38j10j26M0J83J80P2J6Rq0j70j37j24K1J17K3Qq3p9Qj3J2L1Ql4
-45745i48j04MJ55P5l3n7m1o4r5k7J02J08k5NM6N2J17pj75k36j34O8Q5j1MqM0J07O3P5J14
-45714g45L3n5J9O0J23K14K13J33nm6n4j27k74k38p4nm1p9MpmJ29J80J74Q2q2j5Pr5j36j02
-45683h13J7J7K2jL7N4O0O7J24J26j4j66k44j49q8k2J40J42J25J77J08r8j93m3k2j9M7N1J3
-45654e45kO4O2L7p3j11P3J29Q3n8k51k30l4J88K16J15j4j27j22r3m1Q7J90J73K0j21j63o8
-45626f16P5J40J08Q5K4n9j15q8o2j4r6l4J79K58J85O0n9q2l6l3l9l9k9P8R9P5l8j12j00r3
-45596c78j44j70r6j7O2Q8M6n9p3N3J11Q4k5k35k19pJ11J4O4J25M6j8l8n5pN7M6l6j20o9o8
-45565i27n6j1KL8L7J21J26k1j13o0J7l9n6M2J31J73J19J10J22n8j24k3Q0J02J10R2k7r8l6
-45536b27p3j14l6m1j66k14r4J17J64N2J27J61L8n1r3j57r0PO9k1j25n6J04M6n5m8n0n4O2
-45507h18P6l8Q8K90K49P3j53j35j6NKP0M0m1j7j05k02j87k0M6L7J20O7r2j29qQ5Lj6M1L5
-45476f50P6Q0M3J15J23N9MM0L8o6qO3l7j89j69o4O1J56J89R9r7j83j87q5M1Q7M5M8Q7m2j08
-45445d31r4l9Lr4o1J42J24p2j30j0qm4J14J60N2L3L2m4j53j14l4O2R8L2L0M4J5k8j03r5p4
-45414f87j6L3P0L6N6J29J11oj36j79j0J36J4m3P7Q9J25rj29j19j84j47j7N8O5R0k9j45j01
-45385h68l6M2j5j07o0Q9J54M8k1L8J19J50Q2L1J41J11n2k40k64q3rq5j20k3R8k7n4N3J57
-45356g51J52Q0j8L2J65J53j2p1m9o1n7MK1J4N3L7K7m6q7o7o1q8j59o7N5qj5J21J89oj01n4
-45324f75O8J27k5j84j39l3k4Q1J55P0M2J12J92J14r2k32j64k2N7O3mj35k40j26O1J52J55
-45297f46J16nj74k21j05kM5J38J00O3P3j2qM1Q8M4m3p9M8N3J9L7k7q9j5M9%K3J00N5n4o0
-45265d48K1K1r0n2Qn5n8J1m8j07j6Q5J56Pj20m7MQj0K5L2O1O4k4k6J3J3J2R1J11M9j5k0o0
-45231d04j2l7k7MP9J33K24J64j8j54j87o7l6j54j19K9K7j28j05J11J26M8jr2j24n5k6Q2L7
-45202f82j34p2Q5P1J2jJ50J28p8j31j35r5j3P0K5j7N7J30P7r7j66r0Q3J78J07M0L0M3J22
-45173c03K97J28j30k05j37l8MRLl8l2PRr4j22pK4j07j66n0K2M1J08J93L3J8Q4N7L2M5J00
-45142b15j7k08j74k7Q4k9p5nM1K3o2o1l0n0m0K7P5J18J02M9j8n3q6l2N6Kj6m8o0K0O4O0L5
-45109e50J0kl3J0j03k00j71n8O7R3J10J09M4Rj45j52J12K25J68R3k5q9j22l9l0J9J46J38
-45081c66M6p8m6m5kP3P7P5n5j03j06j09qJ4j33j26nK3l9j05o4R9J62J44J33qj30j05L1J07
-45051f49O5Mm6l8N5J16L4K9J6r6PN5Nj1L4Nj1L3l3q4p4j5m1j21n7N6J03O7Jk7m6M8Mn4k5
-45016f91L4M9O8M9K7JLl6j01k28j29K0L9J28J41J6p5L0N6N6O7J03P3l3r7n4j5j29j40J15
-44986f53J88J21P7n1j69p3O9M9j0j5J1p1n0O7K0lJ2j6J25J49kkJ4k5k6m1q7k5N3lm5m3O8
-44953c87P2l9l8K9R6P6l3j56q0J0r8j04n5j4J52J85J46J02J6r1j24j44j13k0M2J18Q6K3n8
-44924d01r0r3j16l5L3N6N4P5J65R8j5L6l5j77j26K8L7l6p5r2l4kN6J38J01L0L2N0P8J42P8
-44893d0P2N6ko5r6m2q2j2P3O5mO8Rj91j61l0nk9J4N8l8n6J8M9Q9%r9j04o4O6M0o2OP4J12
-44858c13M9N3J01J10J61J27Pr4j91k77k29p3N3R5J45P9p8j39j74j75J0J68J27M1J5k1Q1K46
-44830i6J47M1j16j85n0k4j18kP1k4q9K6J06mo8l5n4j3Qm4n8M4R3l6j74r0M7M0L1M3%J00J91
-44797b92J00k5p5m0m6r0j09j24m1N8M5l9j13j68o6M6R2J03J58P4rn7nJ78J37q3j55j96j49
-44768h91ML9K7p5oJ04K2l6o1m4J6L2L3m7j1J09J07J04P9r9j32m0j01l6R0R7K6l1n8p7k9p0
-44736i55p2J4J14K16J76j6j10q0lL4P1J59J53lJ3J03k7j58j41j31n1mO2N3q7q9m8k2rL5K8
-44705g75qQ6K14J81N1Rj6l7r9q4m1l1K4J40J01r3j28J6N3N1Mr9q1O4K1j48j07Q5J00Rj11
-44674f49l3J14J85R9J0M5J44O6p2q1q8j13k1R1R2M8j8m6M1J15M4p8r7m1j7L5P4j6n0J7N4
-44643a46p2j14l7L7L1M5K7j07j79o1J00J33rj38j64j29oJ32J19K3ro3j10o6Q2P0o4j08M0
-44614g43J10m4j01Q0J19j0L0K1q9n2k6n5o2l3J18K15J69N8L6R8P7J19R1Pj58j90r3n6r7q9
-44584e50n7n2L0J67Q9Q1J6p6l8o0j18j48j23l5O4Q5j2p6O7J54R4j4r0j7QJ4K5QN2Q3No4n3
-44551e41P3M0loj3o8L6O8o7o3l9j2J09J87K02M8j13j43j27j24j4J29J84J01n8j24p7m5MM7
-44521d09j08j13kl5k1L3J7o9j10j1Q9L5NJ7l6RM5Op7j45j39m3RQ2J56J83K03J27L3j7k2L9
-44489b69K7k0PK5J3on7K8P4R7K7j21r8k0n9j35p3k9q3o9o5m0L0M3k8j6k9p0J0O4k5k5P6J66
-44455f50J01K0O1R7o%P7J2p2n9k6r9K6R0Qp8n9J3M2J0j0K2n3n8M8J9l9j09m6k1JR7J07j0
-44421e44j51p2L0l3p7p7l4L7J29K40J50QOn4m0lj6k3O3R7P8n1n2K2J03J03K9p2j60p3kj17
-44389e56j02J01J09j3RN7K1K1M3K3k5P8K26P7j97k85k34r7M2O8P1O5Km5l8Q4J70K13K10L4
-44359A32j68j99j29L9L3o1K4o8r3O1P1j3l5kjj46k17k6J08L2K0L3N9J60P3j77j70K7J57Q8
-44329c88p8j67OJ90J63L5nj3r0o7j6L6ql6j9m0m1j0mq2j11J8N5M4L6j6j0j1L3K2n0M6N4p8
-44295f02j35j15KM4MJ8M4J27J35K6q3j8K1K2O6N6K1on0j03j22L2J90L3j42p5j03j39K7J21
-44265g04N9n0o1J12K64J88n4n4N9J00J3p5j37j84q7K8L6M2J0N5O9P0M2L8J32L0j09l1p6j81
-44235d56j53n3KO1qm4L5Q8J25P7L9n9k07k37o3J11J34O7N1J95J73k3j55j46j15%R9N3L1l5
-44205d13j9L2J7J04J93J04m0j72j90o2J2L2J3k2J7J08O9nq0n6k1k7q5p7K4L9p4l9M0Q7O4
-44174d27J12R2kN8Q7Po6n5k8Mj6r4q6m4l6M0m2j37j53l4O4L5M4L2Q5J00m0k0K2k7l6mR8J05
-44140c62p0q3N3R5nq0p1r0j06j11J1Q8K9j1l2J9Rp9n7m7k2M0Q9Q7o6j56n9O3N2L7P1P8P0
-44107f16O7Q9J00qj02j13r9n1j6m5Qo6o7J8jk2m2P9J74J35On4J8RO4R5M6K6N0L2M4k4j41
-44074d07p2n6j9o9j34m7r1p8K2J14P1okj7Pl3PL6j8K2J69J29N8J6r2n7J9J61J40L3q1j30
-44042d05rP6j00k52k24j03k1J6J00J00j2r5mP3R7J83K00N2k4R4J2r9j41o0Rl3o9j9P9N3L8
-44011d88O1L8J03J37L0n6%J3m5m0j48k32n4J07R5J28N9m7o5p7l6QJ8K1l2K8J51N4j1R9K5
-43980a56j4j7n5j25j97n3p4j00O0J84J6l4ln3K4J77J99J9M1R6K8lj0j08k03p7j0n3K7J45
-43950c29J72Nj41p9L1m0j5l9j68j46p9n4N2J85J40pn7n7MJ05J06N6M5j7K3Q2pk5m3j9O5l6
-43918b87p5k2r2k07j66J4N0L3M6O7J64J68J01M9N5N9Q8J4n9q6q6MK7l0n4p9j2N7N5N1R5K2
-43886c6j43j91j19k3L2J20J26J0p4r0K5Q5J31J83Q5k8r3n6Kmr8k07q3l0p0j0M9P1K6k7j30
-43855e67j27K1K1J1n7r3K4L2J07J46K6J5N3Jl0q3p5L9R0J4M4J75K7p8n7j2j7j02j11J1R2
-43824d60J8p7p2n2N3O6J0k4N7N6q6j6L8O4N2M4O6J08L3l3KK3J2K3p1k08j69j14m2O1P5O3
-43792e00M5J2j6m0oQO7Q4O5p4j79j39J30K21K27J50j09l10l19r4J05J31O9O4P5nl2n9o6j3
-43762e08K3J10R5N5Lj5j3m6k1M6J9k8j05j25p8p8j8J25J36K2m2j20j73n9J38K11J88Q4k4
-43733a98n1l0N1Ro2n5n3o1KN4o4j53m5J20J04J4L7pr0m4L5O4qJ6Q2Mm7r2j41j59j88q9JQ4
-43699i60K03J33M8j01j57J9O3Qlp4QJ21Q4l0l4J9O7Q1L7J2L1L7r6j04J6R9J5k4K7Oq2m3M4
-43666e30L6J0o4j57q1Q0J33R7j5N9O6j0j4L2p4p4O8J08j5m4n0j61j82QJ41R6j9qK5J32J46
-43635b61J23K0j73q4P0J24J27K7j2j5j5k7r4j76r6j6J0K2k4l5N3N4M4N3kj40j43k1kp0L8
-43604f41J6MJ18J04O4n4p0k7m3m7l4J0L1J6O5J69J45O0K2o0j64r5l0JqJ1l0p2N5J08No7J2
-43571d26Q4J37J10j5r0m0P3J04%n4n2j81k62r7J07J59M7rnO7l1o9n6q7j20q5NR9J81J48N3
-43540c05p1r4q7m5q0q9k1J45K75K24Q6J1r8j60j04l0O7N1m8o4jR5J49O7%l1k9M7O3n6j92
-43509c25k78j47K2L4K8rj01o9R3J48Q7J15L9l6l1RM4L8RJ6P1L2Jk7j23j01n4m1K7J04n0q5
-43477e60n7nN6J31R6n7k3n6j69j65L4K15J81j07k36o3R7J00J3l2Q8K08J46K7O0J8J9o2j96
-43448b99o5J03J10j3j30j06k2M7j8l6Mj3n9n4J9J6j8r9j19K5R2Q4l6j36j1R2P1M8Mq0p9j31
-43416h09j45J1J44J16L8o7o8M8J05N0k0M1J00J15L9J1J3l4%Q0k5j46j16n0L1R0R9K7RO1k9
-43385b81q5O6K03J4j36j15l9m3j74j03J04J56K8j35j56m7L3l8k1L2K5Nm8k5J22J89P9o4q6
-43356e40%J56J40l5j7N0l3o6N3J02M7r9p5O1P5j00j46O9J58K2r0L0Nk4Kj15p4PO7J39j0k31
-43324d72j59J19J91N4K1l7l1l6J0j1L0P7Q4J04N7k8p1k5Rq2j52j69j09J2P1J34J72j1j68
-43295d16j84j72m0O5Qj0ko8lK3j8L1N3n5o2M2O4o4q7J8J15J39Q1K4K9M3K2M8Rj48j65j10
-43263g90o7N0J09R2m2o2M9J12K05K07Q6j16j72p1M6J11P2m5p4j05j06QJ18J27R2l7j24j27
-43235d54kJ20O1p4J4J90J39L6p9n7o0j27p5l3m8l2o4k6J06J25J33J62M6q5j63r9pJ8p8r5
-43205e08m1L6O0J18J86J46N9K3Pj22k44k69r2R9O5j61j13P5J67J03k7j20n7J27P7p6N9J84
-43177b39J02J6o3j44j22n7L3J09O5o2mk4j03q2l7j3j4Lj16j22n6N3J94J79K0L0J14N7Jm5
-43147c27j8J2J9pRL5k4l2M1J2qrm3M3J01L3k5j38j72o5n1m8m9j25k1J45J89Q9l3j26J9J15
-43115d59O4M1J02J18P0m0n3j6K0J8N0P0K6n6m4Kj3qm0J1O1p0j68k11q1o1l7R5P0L7k0JN1
-43082d70L8l4jj1m3K9J44Q5M7M4m4j21j16r1l5O8J40N5M4R5R1kr3r3j33r6R0J24R3N5J38
-43051cJ73J24O7Nr9j22k8J60K09K18L37M19N86J057J829L192N063M092l104n735l455j984
-43029C001j200p78m06k64j21j09o7j43n3O8O2j2P6M6o5j68j32k3J73J41K8o7k37k40n5M6
-43003d99M0N3J19J64Q9m3j28j70j83m6J28N6m8l8j6l3o3o8kP5k6j57r5O7J63L1j66j37k8
-42974i61Q2J38Q8J33N5l6Q0J64J03M4K2p7j58j44o6J80K30L9j12r5J17J32l4p3k2l6p0o3
-42946c40k2p5r0N0J41J86K22J69M8K6N0O3J00J44J26J56K71M45O51Q98J690L228N152L565
-42922A6854l321n356l245j812j080p25m88k95n0L4J8o8o6j52j09m5j57j46m8k0p3L9J75J25
-42898a1k7n6KO8Q2m0n0Lk5o7o3L3J12K0n8j19p8llp2p1o3l2l1j10o4o8k04m6J92K14J5p1
-42865f91J02R6L3l1n0k1K8O9K8j17j43n9P5J83P4j8jn4p4p6L2J66N5m9L2J43J32J0j23j63
-42835d12lJ36P4l9j7k2j77j85j71M1K49K04O5m0p9P4J20Jm9n6j8qL1J40P4q2j30q2k4k2j45
-42804e52j06R7J53O0P0P6J2mk5j00j36r6Qk2n9k6o5N4J94P9K0l1j47j14j14j05l4j15p0k8
-42774a126pN8K21K35O6q7q6n8j1L8P7K03J69k1n7O0J18N2k2J0J6p4p3l2R8J74J85J53P5J3
-42744C67N9m5lJ48L13N26Q64J297K186L642N364K311m295m892k995j844j090o96m07k04j89
-42723D17j22m6m0n6r0j60j37q6LP5J64J77J0j30q4L2J4qn2KJ70K89M64O29P27J132J812L095
-42695H201M999L685l192n478l400j958j016n74l14l01j98j09r8p8m8m9L3R2M7Qn9k43j75
-42672b25o7J2P6J20J3r9p7n7n2J14J84kr9p6j11Q7J60K7m4o4r1j22j36pO6J7m5j34k20j04
-42642i56J26K70J58RL0R6P4K0L7J12N7p0j36j5J05n4k28k46j87p9K6j0N9J2jN9P9R7j7j13
-42612f86p5N7R0O9J0n4n4l0j4N0p2j74o8P7R6M6n2l7R3J32J67Q3q1n3j8J0R8J22L3mK7j6
-42580b28n1k8r6n2O9J35J04J0r3k23j02r4o9J9J7q4j01n4O8J17L5o4l2K7MM3O0N9R0N3m6
-42549e07n4RM7l4M1J47O6j48k57j27j4k6L6Q2N7O2R5J11l6j86j25n2O1J57K00Q2o8m4k2N2
-42519c95J22J33J03N8N1J7N7n4j62j78j61k7J64J17o6o7J2j7j43j21J7N5R7J60M6q8j20r8
-42491d88j09q2o1O9K37K03M0KO7M2r7j79j04L2M1N0N5K1o1j75k01p5J05J11K5N5J85K03N8
-42462c1r0j17p2j08j26%N3J11Q7k3j00%m1p0p7j18L6Pl6N2R9R7ok3L7P2M7K1Lj19j90j02
-42430g27M9K07P4q2Q6J14m9m7L2m8n9l0n4j1M6M4J2l4K6O7J2J2K0p2j36J7R4J4m9j14j52
-42399g38k5Q2Q2P7O6M6p5k28j05P6J24L4n4rP3ll0L1L2M7O1Q9M7o8q9k6RJ9R5P4M5n1j40
-42366d32mJ42Q4Nr6k08p8O0l2j05m4nn7q0n7oJ42J68N1QrK7N9N1J23Q9q7j36j08J3K9j85
-42334f78o6K01J66j02k61p0J56J76P3o5j13j44m7J36K79K25OJ0j6o8N%q9j88q4jM3J10J78
-42305b28J72O3n2l5k3q0j15q6j2L3l9j38p2l6LO3J01R6N9j9j00o0m7k01k62r3Q5J09J14J00
-42275g00L6L1m0j33n8J2Q8J05N9R6J53J10R2J21J61R3j26k09j07k7Kk8qn4j02j4q9l6J9J30
-42245d23J79J3Mkn6p1m6l9j60r0P1Qj3N4O7K7Pm3l1J1k9O4J79J62N8M4K5n7lk9j21j45J3
-42212c72L9o6r6r0J2J19J49P7J6o8j81j89j32j6J9M9K08P0q0q5o4p6n8j4j1M5M0m9q6k1K0
-42181h91l0q7l3J40J69R8N7J50J01J8M6P5R0J10J0o5q9j51l6O1K9R0N8r5r2j91j96oJ1Jl7
-42150f85n5O4J42J13M7K5R9J14J43O6n9o5m1m4j2J4lm0L2N5j25k06o8j0qK2M1lQN2k8lM5
-42117c73j8j26j57l3N8Mr9j44m7J32J71R9N7Kj80j62PQ8P9OJ3RM6Q9J17O5M1P3J4MP4K2p7
-42084a46m9rrl7l3k1N0K8n1q6j13j7J3OR0M3k0m9n8K2J58J23L0K3k1m6m7p8m4Nj9N9O3l5
-42050b75j05j01j6L4R1R4K0kL7L6J4N0Q5Q1Qr0j31j0P6L4nM1Q7o7j57q7n9n9n1o7j1q4j36
-42017g25QP1J5j5m0q9j6k1j15j7J00J70J80R9J33P2o6q0m0j05%L9r4j10o0m4JP3M6K3O3P7
-41985d67O4K2pJ1O2M6Km1k0M2j2jk6j06K7l7n7Q8J34P0m2M5N9M0Mq7o8p2j15q8Oj1o8n3l0
-41950f86J1n0j08MJ45J72J35pl4J01J21L1j0n8rO2J14oj27n2J34j8k05j24p9MR4O6M9o9k08
-41919f07o8J10J58R0rk7n2n0K7P4J54J36K6p4j07j00o0N6N2j4k4P3P1r2j11k8L2m7l2N6M4
-41888c43p6q2P9P7J5L4L6o7j12OO3j13j67l8L0J30J81J81N3r1j39k56k22n6RM6O5O0N1k6
-41858f72m3R5J53l5j37m0J4N7J41J54R1O3K1n9n9j27j70j14M6J84J27J12M5n5n4Pl5l5o8
-41829c93j00o8KK8l5K9R1Q6n7j52N9J93m9q1O3J8m1p4m3J5j6m3j5j2K3M8J44R4j3O2N9M9
-41797a29l6q9j60j23P4R2rk8k4p3j15n0j7RO9J07K18O1m0j5N9j6p2q6o8M0k5p7j1Q5M9k0
-41765d20j22j01j0l9N5J59jr0N8Q8M2M8K4l2oR0O1mq2n1P9Kj17m3J14J98m2j66M2Q7p1p6
-41733c26J8O0R8Q8O4kj01j42l9J5m5j43j33J0J89J76K9N4K9m7n9j3L0J6k5j41j15J0R0J94
-41703a61J43J5j14j65j10Ol0o8N5J58R7mr9r8j3M9k3l0L0j1j31j00Q1R5O1N1n8o6J3R5J05
-41672b27K4P2M7n8r7p9r9j10q2J37J91N8p9mN8N2L7K3nj05j47o6j1p8j35o2%l4r2MJ35K25
-41640e07J99R2K1o6l4l0j9J3l6L7K1m2q0nJ47K28J23j55k25r0j51p0O4J03R9R7n2p0m7o0
-41610d95J8N5R1J28L0j29j33m0K6P3%n8o2J29K83J81J5j6Nj38k56j41n2j3j1O4K35K09j3
-41581a5r0k9j03j46m7N3P4J35J58P5P4K0j68l04k62j07m1n0L6Q8J45R4KP5J55K8l2k3J1J2
-41551a82jP2P7j7q5j4Q9N9L3L6m2j75j68l2L4j9k2l2k6j7l2M8K2j29r8J0O8Q8R0j8j21j22
-41519f26j05O5K42K18J2k9p0j31l8R6K3n0L7O1l8j60r7K9k0L0j7j71q1R7lm2L7O1R2J7KJ39
-41487d20J13K9J33J74K0N1J5o6j65j52l6O3N4p2j49p1N7J00o5j21MM7j7N2Lj89j12pP2l0
-41457f85n1J15J04J7K3N9l4m3o1m6Jj8q4j6K3m2l7j8J5N5M6OlM2Q1J18M4l3R5J25l1o8L1
-41424b70N0j4j0O8%m2J2J02J11l3o0kQ9M5k9J1j53k40j72L6J76Q6K3j6r4r2k9KO0k0j68j95
-41392g68q3j8j0R2J02K6m1n7K2P0N2J6P2J29L2o5j56j61k5K5N3L4P0J5MO7J17J43R1j4j59
-41361c25j20k8J0k2jQ6J26O1M2J8j44k01q4ol6J4lm6J5Q7j9j42j94LJ63J3J7J77J35k7q4
-41330e15L4Q8J7n0j25j05K1l4m6n9L5P1J3M3J58J86j5j58j06M1R0O1mqQ7K00J84N4l5l3q6
-41299Dl3L9n4j48j75n9R9J19M9N3J31O6K9P7Rp8j7oj06j33j15j79j94r4P3N1K8N6kn0k5j38
-41267g23j58q1R3J24N0O9M0K1rJ4jQ3O2J5rJ5Mo1Kj2m3o6j75j27lOL6P4R2N1pk5M9J44k6
-41232d82k11j18L6J43J48P2M9M6L4O9J02R8p0k24j76l2M8J6n5r0l0l8q2MJ43P2n2J1k2q9
-41202f80n3J9J30Q1J7RM5P8M1n5r6j18r7P8J48P6j6m5R8J33Ml7j13j22j3Q0R6M6l4m7k6o6
-41170d39k4Q9J35N5l7qk4p8p7k1K2N0%p8m3k0K9M5K4m5j01jj2r3k5k2O9J88J07Rp8p6O5J75
-41136b40J52j9l7j5j42k49j76j0J1k2j2R7J20Q5M3o6O%J0K2l9o5m8p5j8Q7O7PMK1P3J35Q5
-41103b08j5p6r2r2l5J12J13J0Rm1n6Mm0j16n8j4m5K8J31O6o1j3k0N8J34K4j6j0o7j43j74
-41072g03r0K8l9l4m1j3pk1jP4J52J07jL8J39J88J36j2j6mj4k1o8j58j96j81j4Q8k3o2n2J
-41040h20R8K1rl5k7O4J11jr7j23o9J9QNJ17J45L1NJ1K9N4J0M9R9J25J35rm8p7j56j31p4j6
-41007e56pO8J84J4j67j22J8J16nj20j48m9Q6J56J58M4J3P5J4j00j61j41j4N2J16J32Lm5l0
-40978d16O5K06J69K4rOO5R3O2qj6m6p9q4j49j74j65n0R0O6L9k0kR9P8K6J5n3o5N3L7o1j67
-40945c71j80j08m0M1N3k6M3J03K1j27j57L6K59J80O3L8J2l2l1l8j5n7j60j79n0N3K4N3O2
-40916e30K5k3j56j27m3O1L6m5o9j7J16J54O5J8p2QJ58J39m1j45j17k4K9PJ9L7K6L8Q5J17
-40886b71J8j12n2J0K9R0R0lr8o4L8R7J37N3j41k22j35q7N2P3k3O2L3j10j03n5P6K26J72P0
-40856a50p5l5J10R1M2j6oJ0J5j4o3q8j06n4M2P4N1Ol4m9l3n6j3qj1L8N9m4m2O1Q3R4k1j22
-40822b64o5p4k7m9q9L7R2J16L7OM6M5qm7r8n7K4l1o4n7K3N9J22J94K6j13m9Pl0q5j48j30
-40790f51p9M5J75Rr9l8J35K24J28K4p6k3M9lM5K6l2L1p7j84o9MM1M5m6j1N1N1r9j31m6P3
-40758e08M9nM4L0nl2k3r2j40PJ93K29L5j33m6Kj0JJ5r4j25qP0N4N1M3j7nm6p1m2K6JR1J34
-40723c27L7J8P8L6m2m9q4j8M1J3J7M3L2p5k19k08LQ6J07L3n7n4r8r8qJ06J00K3O2J06J00
-40692b96l1j6J11M1p5o5P0J09L3J7L5L2k4p4j27j81j43q6oJ26J49P6Lk8j48j69Q8K25J12
-40663b42P4M7J9m3MLo8j15k38j98l3L1R3K5l1p0o8M7J25J41J09J2n3j35j43m3%j8P7K09J52
-40632c30m5k4J20L9r8K1J98J77J02n5j07j67k11p8QQ6J11o2m0O6J22R9j3j37k50k59j61J2
-40604h76J78J23m6p1p3l0J37K56J48K9N5M7j4m7N9m1k17j44J7J02L4J4m6j48mJ70R9j31k00
-40575f20k5J44J87J42m7j21PJ29R3K1N8%n8j10o0Q9K22J45L0P9J21J95K85L03M89R79J691
-40548D368K766M339L186k863m806k910j614q51n32k42k07k50j90j54k58j84j42o0O5P3J7
-40527d49O4J07J18R6O4n6j06q7m8n6o0p6%k3j05j38j28K4K30K07R1jj4K1n2KJ06m1j27j0
-40497d47J3MR7J02k1j97j76r8J21J70O2J7n1j40j31r8k5Q5N4m0j13o7k8J28J85N6LP0R2p
-40467c80j15j43m6j8J4K9J5qj2L3P2L4j7J0J45P4L3N6K3o1JN0K4m0n5N1M7l2m4RJ4m9J06
-40434a80K06J06m2r0j10j31k38j58L1Q7j9PL0j9LN4J20J23J08l2j61j84j38l5L9M7J8no3
-40405f26k9KJ05K08K31O5j56KP7JJ8k4r1n0L5J8j47j53K9M8L3L2J4m1o0Q1K02J34K6j04j73
-40374b93j19J6J17N7j05k05j25K1J24K32J03M1R5L5j22m4qr0j08r1p0o0o0k1O1J32J30O8
-40346b89q3j84o6J00J39J13O5O7J09L2l4r9j20l4M9%q5j32n7O9P6Q2J4np8n7PK4L7r0j11
-40315e41n8k5m7q7oJ6n7mL3m5l9N3Q9L1l6J9J45J13N8J18N8p7k03p2J16R9l6lM7o7j83p6
-40283f67N6J13J31J30l8j52j21Rno4O7J33N9m1oO4MK2Q0O1r7j63r9k9Km4j01PL1J9k9j61
-40251h29q1R6R4Q6L7J3k3o7q0n7O7O5R1J17k6l5LJ0m8j4K6Q7M9k7m5n2q5N2K17J03k9j5n4
-40218c54r0m8k2p0j49j32l1N1J40J85J30N7P1N7nj3m9pJ42Q1J4M3N8M7n3j25QNL8%o3o3j46
-40185b93o2N6K3Km8j16m6J05K00J17m7l2M9K9p3j7OJ2Ll3N9K76J18K0J10J61J04J59K18M63
-40155A523N71R01J436K564M202N173j22n474m379k515j298p43n17m88l26j98m5k7q0k39k69
-40134c50k36j20j6J58J03J11J45J24r1k64m2N1J2J70K15M9q6j84j85P3J31j0n5P6J27K5j41
-40107b10j63q0O4J55N7o9j4j1QML8j0o3j57j33nP4J45J52p9j40l6J9O2J03J49J82J39m2j27
-40077A2k8J6o2j05j5R1n5p6M1K1m1j6j11j14J08J50j4n8J1k4q9p7J2K2J3m4m7M6J38P3j1
-40046b33p1k7R1M0o5j60o7R3J06Mm2k0N4J53J31jj00o8q6k53j78k7m8l1J27J48O4Q2P2L3
-40016b79ko1n6J1qj00k2L9o6j23j61j29M3R1O9L0l1K8J24N3JN2k8q5LO7l7j05p2JQ7J32R5
-39983d39M0j35k15r9R0P0J6JN6J54Q0K4Q5J02P2P0J17L5q6j43j42p8o3k6pM2K6k4J5J39J22
-39952a01J13J41O9q0r6Olp7j71j69j3J52J49J41O9J7L1o0j23q3%jo4j22r5%L5n4j41j49o3
-39921g42K7M7J06J39J13M3p1j51r4n4q3o4k2J06J94J61O0N4K0p8r1o6qO6R2j05j73K1Q2K5
-39891d46j2q0j10m7N9J39M9r3K2rr1k0NQ2J72J41N2k9r9n6Ok8l7o8k4P4J07O3KNk0j17j02
-39858e10jJ06J59J09J21J07j5p2p9j17p6k2mK3L3n8j07p6K0J24N5o3j10q3R9K16K6j09m3
-39829c47K0J16J10j0m1k8l8l6k0j6p1m7J3J6q0JJ35P5K8m6j06n4J7k9q4j56j38R2J72J10
-39799d42Q9J04N4J00J17R5n0p5j12j06J4J08R5L4L8j1k04l14j88RP0RR1K5K2L6m2l6q2q7
-39769f39j1Lj08j45j4J05R1J0J2N6J10J72J24j11j75k3J10K5p7l8J9j2KJj04l8J06K49K43
-39740e7L3p5l2l6j2o8p1K2l4n8J2J66J42J7J5j0l4n0o0k4q9j20q9o4m6J13K08O1j4M7R4M2
-39708g1p6r3jk2n7o1l6L9Mj7R2J14jMN4N0r4j34lQ3J03Rj61j18mKr7j32j33p9R2L9L1J7k0
-39673f77N6O2j10j59oR8R0J27J60L9p6q0l5l3Mk6J0O8L1m2J4K6l3J4N0j1j5J6k8j06j7K1
-39641e68j03r4Q9J22N3l8n0K6N2N6J01P1L2k4j25j55k5k3q6q6q3l7k9K8K01K62K38J43J34
-39612H2Q4l3k9pNO8lj40j51j37j84r3M9J6m1N7J51J95M1j14n8k3j1o6n3o4m7J0Q1Q1MJ8R2
-39579b20L3l3j19j40j09p6p1p7o3P5J54J49L2J5J1n9j01p1P6J47R1J8r1m7O0L2k4l3OJ27
-39549c08J25J2P9J13Q6o4j53j85j74l8R3J49J18N4n8j60j09qnn4k7M6j4j79k05o4J45J62
-39521f23M8M5J00O4l3r9MJ08J13K3m2l3LpL9J39J8pL3n8j35p8M3J08P4N9Rm6k2%mm8j47j14
-39487d66l1J3J3M6M7J1K1M3K5p1j32oO9M6J02J20J33J11m8j78o2N3M1o7j80j63rM3j2K6Q
-39456d54l9KQ9k2L0J80R7q2n9J03R0j9j16r1j26j15q3lK3O4R3Mn7M0Q4N0J04J09J03J26M4
-39425A69k9K4j4r6l8q2o9j8J4Q3O2n8q8l8M2L6l4m8l0m6k6L8Q5J30Q2qq1K0O5j01j54J3M6
-39392a49J8l9o9J7N7PN5N5k4p2K5J11P5m2J6L0j44k23j19n3j1O7P0N9Q8N9Pq7j76j28P9J60
-39360b81Oq0o8PJ23J22N9m1n2k4j17j28PJ26l7j65j37o6NO9J27J46K6k6K9n7k8J00R7Q6Q9
-39329h3J2J31Q2n5m8J5j3j60k75k02N1J20J11J16%j18j33j54o1P8K8m4j0O9J52J32Q2or2
-39300b75j66j44r0q1j19j03N5J86J65J23P6j3M5Kq6n9m4L8J13N7p7j7J93J67l6j29o5j34
-39272d18k04j63m7J13R8p5n1j3L2J37J32P5mP6Q8M9P9O7K8l3p6j46j78j7M3l1K6P5J9j12
-39242d31j56l8J82J44L5j8m0n4K4j8r0r2p5%J88J96l3j60j84n3J30L7n3j0Q9P1j00q4R9J40
-39212c54J7m8n0L8J16M7Oj0LM4p7o9Q1O3k2j08p7m5p4n4m0o3n4M0J08J07Rl9l7l9q4r7k8
-39179g90O8J61J26LL6R6R7K9o9j8n2j26o4J0J4j7p7LJ30N4p6j17l0J6Om2n8R4J27J27J62
-39148a77R5M0K1n2j16o3pJ12J41M2j1j28j37j55o9l5L3P1K5j40j66m8Q8J06R9J47J22J08
-39120e4J0n4r2j62j09m9l6m5l3R3J47P3o3q6p0J3J64Q5J3KO3L1p6j09K2R6J61J43K7q4j78
-39089a57j29L9M2k3N7J0q8k9N2P4Qql2o0n9M0J06J71J30j07j82k3L4N1J7K12K61K46K26J34
-39059A013R0L28N35Q58J229K165L735M982N77n159m521k531j214o90m85m77k56q8j38k14
-39039b61m7J11J23l5M6J21J15R6Q2m7k7q1j13j55j22m9R9K00J01j05k47k00o6o0p3K7Q7R5
-39011c85P0N1K4P6q9k60j79j76j44%J42Q2k3M4k9k3Q5J73J79P6J6j9m9j14j53M9K28J09m7
-38982b86j06p7p7k7L5N3o6j52rJ7K8J54J44K2k3q4n8lL0O5j4p7m5L0J2o3L9Jr3j9Q5J02L7
-38949d25m3q5k5K5P5J03P2J3j6p8r4N6J01K0m6j23j04KJ48J44Rn6L3k4o1J8N6j0j19j15j9
-38918e68L5Q9J15m4p3j2J3P4K7M2R6R1o6k00j78l5L7nn8m5lQQ2J45J56R0j6j56n7M5M1P6
-38886b54N7k6n8l9J3N4kk8P2J21j3m5p7r4r1j9P4N5L4q5j44M7J18K6J08P3n6j3P2J3r1j3
-38854b11P3K9L1P7L4J0L8Mr4n3N0K4n7l5o3q5j5J8N5M0j6n%p9q4J4P1K9LM6K7r2j34RJ03
-38819b38Q2rk8JKK0j0q5JM6m7j52j10J7L5R2J75J0j01p3j61m6N3j8p9O4J95P6k0m3J8R7R3
-38786a43R5M8l8r2q2q9k0R1Q9PRP4O3j9r9q1l9j51j5K25K18L1j52j03r2o6lJ1m3n9k7OJ8
-38753d28J7R1R5P0J3r5j88j88j44Q3K66J50jj28j84j55L8J18M2L5K4o7m5O1K4qL4j8q0MR
-38722e55o5J1P0K4l5p6p7QJ57J38K8q1j12M4J46J42Rp9N1N2q1n5p8q9k8p9N8J72J42Mj26
-38691c60q6n8k4L9J57J85j9j74k7N8K9Qr4p8L6N9N3O9J48K00On2R9j8j32j53j07n8M1Q7j3
-38660a79j5j7k4RO5m2j86j76j52mQ7J06M8j02j04q4L0J87J47p3k27m4P0J3R3L6m0O6R0J8
-38630d04K1K6M2P3K4nk7ol4p3M1J4q4J7M7j2jj0m0P4J30o8m9J47J64Jj04q7j06j06p7j28
-38598f00j36l2J8Q3J61R8L7r6j53n3J39J39Lj6j19j80j04k1O2J19J5k7L5M8R2J1j40o4O4
-38569f17J69J18K0m8m4Q9J91O0j01p8J8O2K2l0kJ5m8p2L0Q5p0j22l4Pj07r8m0r0l7L7J28
-38538e87J67J52M4qJ1k4n8k4K2K0l2M0J45Q8k8j35l7K9rj04j60j57j25L8J88J69Q5P3L2j2
-38508a97J0J62L1j92j68n9J1J10J02j3j2M3K9%k3k5q7k7L5l6r3m1J1P0J17j9j01n8J1k4o5
-38477d98RQ8k6j57j42L4R7Jl5K1R6J14J13N1jk2k4N0J23R5N2J2o7l6K3mOM0l4j52j89j28
-38445d90m8l5m2m8L5J51J18J1o5oJ78J69K9q4j56j67r3j3l3p2%Q2O7O9J32P8k3pO9J05R7
-38414HN3j46j75j16m7J03J5n9L9J79K09L4Nj2K9J06K48L22L34L58M61N74R43J581K760M466
-38388A2272L974k104n181l453k108j243p20n56n12j88l7j7o0j6o6o2N6N7lJ1o7j37q2N7O6
-38363a19Qj19q1O6p8k49j58j4P0J77K27J70K3j08j20q5j4rj7n4n0p9l0K7Q8J03O5oN3N5k4
-38332b82m6K0j4L2J77Q9j36j98j1K42J15j01j18j8n3j22l3j5JO4R8N2o5m9o1l9K2J17J23
-38303b09%J6Q8mm2p5j26m1M3J10J34J33%j51k23j18j0L8O2Rj3J1N4Jj61j46L7J06J59J84
-38273a34Q8%m2o5j65j72l8K4om9lJ2Q1J83J05O4lL1k5k23k21j11O5J61J28N9m8j1J2j36j86
-38242f25j01J1L8n3P0R6km3q5j5l8o5R1J56K4j9J08J60L0j44k06j6J74K17K20O5J3rl2k5
-38212ep5k1j8p0l4L3L7j3Lnl0Om3m8J3o3o1m5o4N1R2p5k5L0kN1O0Q3J05k0j49j79j52q7L2
-38177f88M6j1N6R0q8j38MJ20K11J33Q9L6m4p1o3M0N4l0K6O3K7Qj5mO0J49J36n9j08l3L5m7
-38145a6o0m0l3m2r2p8L6N5K7kl0j30j93j35O7J17K0l4j2J00J49R0P8J6p5p9k4l9k2k9J0R9
-38113c01j2l7K1O7k0o0K8R0K08J60k7j66j72p2k7j29l1J83J24K9j2mj1p7q4j11m7Jl2l5o
-38082e62L9Q6K28J92j07j50j25q9j9K9R9L0o2O3K20N3j28j60r4j27j74p2O9Q7Oj5p3j2J58
-38053f10J83J56J07N6l2j58j07M3M6j22j93l0J85J78m5j34J8R6L9o7m8M2K4K0Q5N6Mq4J8
-38024b74J31P5P1n6j41q6q4p4k1O5K7K1lk9N8Q6J14k4j40p9mK2j3Jl3j85j41P7J24J89K26
-37993a00J38j4n8j8k5k2M7lj4j8n4o9l5jk2L2j7j66j54M3K15J27j09q0Om5j13j01Q4O9K3
-37962d54R8P8qr2q5o3N7J90L7j16j17q9J8J35J16O2m5r0m4m2L2J8M9K46K31l4j45k9Qm8k4
-37931a50rr0j02k2J6k2k4N1L3n7m7j2L6R7O1Q3L0j46j68j32n1Q0J5p9JJ46J61n5j89l5R4
-37900d86L8n4RJ15J16J6j30j16o7pM8O8P5J0o0n9p3j4J40J03pL8J51J07l5j55j68j16pJ06
-37870d14K29K69N5p5r4n8j18k85k21j30m6J2J59J92J38J57Q6m4j02k9Q7J27p5j82j86l7O1
-37843e24q2j05m6J08J80jp1P7O5%n2j41j24n9OnR6J69P2m6q0j2R8N9k5R4J19L4m4j8j6N5
-37811b19J40J01q8j48j55j19J6M0K8J7o2r6PL7O7J22N9p3n4k5l5pRj8J03J15p5j16j02q7
-37781f18K2J31lo4N2Q4Jj7k9N0J28J33J9j25k26j51p5m3m5p4q3rK13J68J58J47N2q1q1K5
-37751c41Q3K7j41j41L7J4O9Q4l1r2j05m1o8j19LR4O0mo7k2L6O9O5J09J12P5J06J01k1j08
-37721a57q3K0K0j27j74p6r6j18j7J31K47J64l1j15j18o1M0Q9K4mp4o0l7j70j13O3N6j9K8
-37692g68J70K59K43M6q7n3l7O7J73J91O7j89l20j87j8Q9L5l9o9n4q4j3J22J11J18J37l5q0
-37664b05J07Q4p5j06k7O2M6p8j37j06n6m5j26j79j25N4K29K50R3o1k8j4J30J42o4j79j37
-37637e51j04k0R3M3M6R7Nq8m9j09j03L0J08Q7K8J2J48J89J09O3o3j0m1n6k5On4j00n5N2N6
-37606b56j09j80m0m2m9J4J21O3M4Q5K4O2P4Rk7k7j01j33p5k0j8R0J49P9Qn3l2rm0l5O8J17
-37574b39J07L0p9j51n0N5j1MN0Q7O6n8m6j24j27M2l1k21q1J99K19K8p4L6K5j6Nl5n2r8j11
-37543f51o5K2J79J26lj17n1J13P9L1L4l5q3m3Q1J32J40L2j53k35j53q0o4O2JJN8Q9M4l8J2
-37512e35K9p4n2Q7N7l2n9k2m7n1lJ13Q6p2j84k03j46oK9k6K7J48K07K29J14L0Ok0m9j19j73
-37481g11p0O8J16J08O5o0r2j2M2J32N3L1q0j56LN1N8O5pK1Q4J43J62P9m3j12j09j3J48J08
-37451G2o6j79p1q0j63j26%J08J53J06J14J34J0j09k2P9l1o6k8p0p2m7M6O4j2n9RO1j4o4n5
-37420c78pl1K0R7J02R6M9M4k2o6j19j13N3J51L9k3m8o2j5M1J08J50O4l5j24j42q3J2P7l0
-37390a95r0r6q5rO6J66J49J17j9j36p3LM4N0j2r2r9j7rRJ72J18n1j34j26j03%L9M9Q9Q9R5
-37358i1P7J2Jj8nJ11J54J05m5k20k70j04R8O5L8Kk0j20r0l3p5o2J5m4j7K0J27J44N2qL8Q1
-37326h2o8j08nJ12J62P8j6ko6m2M8R0O7o7j71j61m8J1j1l7j5J58K12k0q5n8r1LR6J14Q2m
-37294G6j00j96j92o4q4o1r5O8K35J11JjO2O3Q5J27Pj14j32p1n4j10j75j27MJ52P7p2lJ51
-37264d32J39K4l1qQOj7p0j98j66nK9P0J64J44Q2P4j50k97n6K41K08N3n8j70j82k0K3K6M7
-37234e22M3J44J23L8m6r2r8k2M9J4QO3N5K5P7Q6R3J29J8j20j05j69k87j36KjK6Q2J55J76
-37204a92J72rm8mnL5j12j57o7l4n2j24j11r0n1J6K0L8N3j6r1m0N5J15J03L8O4J10J18M2j9
-37173b43j04r1j2o0K1R0KL6K4j5Q8R4M1K8k9K0O7N1J7K4K9l8q6j05j43m4Ml6r2n4j5k8o5
-37140f24l8O0J17P4L4L1jj6L6Q8J9n1k3m2kL7J19J30O8l3q1q6j1K6J2pl5r3r4K2lM1Q2P1
-37106a73J36J13L3q2j37q0j16j47l8J42K34J80L9k3q7p1Ql2q0m1Q1J51J40O5Nl0j68k71j28
-37077c77J11K03J70N8l3j00n7po2j10mL9N1M4L1M0j7k3J1J0l7o4o3l6N7R6rp2M7J57J80J42
-37045C76N1p1j51r6p3j5%q3q8p7j70j14j4j3j0Ok7J5M9O1Q7O8N7L7K4j6PL4J2j62j89j21
-37013f06r8L2N5l4L1J54K31J87R0K8L9n3j89j20J8J15R7K1mK7KK8L8k3K9Qj04k26k98j21
-36983f46N4M9p4nJ52J89J29K4k1o8j82j54k7Q6J94J47M5P4R7p7j60j33k8J55J37N1M3o9n1
-36954f9L8Lj6O4k1j75j14J7O3N5L8L0k5j6j27j9J62J58J67Q2p7k07j56j15p3k0LJ4k9J8R4
-36923b53R8m8j25L5L3m9r4p9R6J35R5J02J33M9RJ4Pl1j43j42p8n6l0P4J14P3O1Qm7k2K4o
-36891d3l0j8l4l6Jk9q1j88j22rO7J19J26Q3K5O5%j48j20o8j08m7K8L6PN5J20J41J77L7r8
-36860i2n3o5o4Lm1j51j65j36n4Q5K7o6j2O4J75K31K37P0p6j73j37J1J08R8kn9k1P2J76K04
-36830A94J27m0j71j63j55j11k5k8j18o7N3Rl9K0Q4J06jj02r3j3M1P5O1l5J7R5L1jn8p1L7
-36799c41%p8p3j8J4oP7P4q0n9Q7J00p2r3n7m6K0R4J55N9L5O0M0o4j35q5k8l9J11K24Q9o2
-36767i7k05j97j23j01J1K14K91R8m8j03o1Qm6j6n4m2N4M5n6j3O4n9j48J4J10R4K1j9o2j06
-36737e32p1l0Nl7j8J36R9L0N3Lj28j34O2J34O6l1r3J4mM5P7J5J25J67R2R7n4j58n9p4j06
-36706c09j00LMk7j8m9o9o1l2K9k6j4Lk6l0qj7J2J37J20O0j9k0k4L0Q6Q7J61J28P2q3r7j03
-36673b00j13n6K4K6K5Rrk3l2n5j03k01j33k3R0J55J20J75J38o0j41j50p3k2M3J59J56J12
-36645a62J67J20l0o8J7M2K3o3j44j08k1j1m5M1J32J01rL2Q5Q9k7j91j96q7p8p5M6J58J01
-36616a61Ln1j27j19j2Q3K7mj9j95j38J68K91J43j12l13j85l5K1J12J84J22MJ2j2r3p1j2Q5
-36587d04K16J95N3j09j77j41j41j99j20K0J19P3J3J23P0r2j16J2J54K01K4j9J8rk2m7p0P
-36559c68J4m9j43p6L5Qj15p5L3K9Q3P6Q5J29J10P3P9Np3j4K6J4rn7k1L1P8n2j36o5M9J14
-36527a82P1l3l5J3j1o8j49j6J10Q3j9l0j5Pq7r5O2J35P8k8n1J9J47J39N8k8j03j15n6m6K8
-36496b17J33R1O0o6j68k46j23M9O9J16O2mL4pj00j26k9mk3pmj8rK8j9m1mol9N7N4j3kN3J12
-36461c57L4k3j0P6P7K2q2m0J21R5m8j31j10q0k6O9K8q0M9J78K8p7j22q3N5K6p6j1N4J67K64
-36430a3R1PLj00n7P7J20kj03p3j48n2L1N2L0oM5P8J03Nk4P9P8j7KJ1n4o2L1R2Rm1n5O5Q1
-36395B83j10j45n1o4r2o2KJ15L5j3J04L2j25r6mK0L5%R7J72Qj25j01q7j14j6J52J32n5j08
-36365a81J6n8j19j02r3L2J84Q3k0l0NL9l2m3o3n3k3RP5J6lN3P2Q0J40K9j42j74k2N6n6p4
-36333c99PP7J20M3o4j80j51q0p2%P0J41J13O5Q5P2Or8p0%N5J9j14r7Q5K02J33m0j28r6Q6
-36302b10K13J47K1q3j02KR1l9m9O7Q8l2m0j6Jj00j14n0m2p4j9N3n5j06o8L9J21R5Q2P2l6
-36271a43j35j60m6J9J2P0M3k2K2P5Jj9k1j59j45k2R8J82R2k9p5o0J0k6p3l5N2O9L7nk3J0
-36239d06JNQ5P5J1J5jl1o2j12j54j18K2Q9Q6J05P4p8j6J13L9M9J8k9m5j2j3p3pN0M5K3o7
-36206c19p8q5j42o6m0kJ27J49P2N4K9M4J00R6J9o3p0OR5O0J17N6p6k3O9N2q9j34n9p7m7q
-36174b33on7n2J05J10l2j80j66p1P3J18O5Q2K1J05J44L1K2j02k09k04q4K8Q6J07N1l8P2Q6
-36145a28J9o5j05j33j51lK03J24p5r9j5P7J53J39j3k0Rr4k03j64o5jP5Q5j03q3Q0J16%J7
-36115d23Q8J41P9n1j42j74p3m8r3o3J0J40J71P8l5K7K8L7Rr1q3NR9J23pj55j32r7m9MM3M1
-36083e93Q7J48O8k2j05n4N2L1j8N4J47L6q9q8j25m8M2J02J04j9j18k7M9JrL4K2l8k6M5L3
-36052c24r8n1j7p3J19K56J52ml9q6r8RM1QL3J7n8j54r7R9J31J1q8n8Q1K19K03P7l7n6o7n0
-36020Aj02j31j07j7PJ13R2K1O2N8k0j00r1k4k6j18q6M8J17l2j03p1J00K64K22J70L7m5J7
-35991B56M0j54j86j07j09K0K6%Q4P0L3Qj3j5m7p1j38r0N9J13J20K2j19J8P3mq2o2j1J0jj1
-35959b68K4J11M3j05j03M7O2pl2q0m9M8P0l1L1P2P7O7K7Lo3l1k1j35j58j19m5m8ko5p4oJ8
-35926g42l3m6NJ04R1K8N3J01J34J05L3kj9o1m4Kk0o2j1Q2J91J24J3n8k6q2j30l1N8L5M0K3
-35894a45j20o6P0N3O3J7K2O6N2M3k4j21j18o7M0J48J23J4l4r3j37j27j21l4M2oJ0O0Q1m3
-35864c52p0k5r0n8J3O2oj2rj0M1R8O6P7J10q3j68o1N7O8P3J63J37O2L2p1r2o6j00l3J21K04
-35832G8J06j10j74j11n5n2l1n4q9j5N0J00O1P6J00J56M4j47j6O3mm2r0J4J49J04j0r3r9m8
-35802a39k8J3jr8r7l4j14p8N6M3O6K06K32J31M4K8o9j40q8m3QJ26O1o2j5N0Q4J05P3n3j18
-35771A49p4o7q7p3m6P8K25P3j02j55j25O6J31k2j24j18m9RL0o2p6P6J16m5r3j11j16j6MQ
-35741e96L6O2R8K9o6MJ03J19L8Nmk3M4O1J04R3j8j07q3J51K19L3j26j01m5l1j31j22j19k5
-35711c98P0K3J4r0q4JM3R8PK4M5J07J34O1n4p6n3m9pm0m6r9j19POK8J50O9n1K9M9m5l4j3
-35677b93Q1O0J3J1p1m0K6ko0k8J2n1r9K7J47J13N6J2j01j22M2N7J1j04j28l1R7J45J09m6
-35647a57j02qk5j19j01l4o3o0J01J40N2K9p6j72q2M7J12O6O4M3K0K0P0N1K1Q7J06m2j61j45
-35617c18j75j74k8L5J14J80R6M8Mm0K5J11J17O6N3J40L4j10N6R4N2n5j15p4rl5m5n4l3p8
-35587a18o9k0p3n4J50J97Q6oj24r3r2j59j07m4n8m9j8K6P8K03K32J49M5Jo2j51j37n5lKo6
-35556c89p5n7j14n2J28J26J02J33Q1L8p7m8N6O5J20O3j08j34L7J27O1k8J7J3mm5NM7j08j05
-35526a25J9Pj09k10j24R5Q9N6LMJ12J02rm4N6Q5K1r9r6j0N6oo4n4LK9L1m6p5J5Mk4l4r9j08
-35491e49q7J6N4N6L2O5O5R6J90N6k14k62p1M9J7n5l8Pj4J2P7k4r2o0P4K35K00L4k5J2L1R5
-35459a8N6j32k08j04l9RL1p7k34j41jM0J34K03P1m6l8Pkq4j48o5rN6P9J14J10L3j9P7K52
-35428i3J69o7j25l8N0K3m6M0R4J15R6n4r0o4j4P0J14Rm4p9m9Ol2r4p6q1n0J1m4n5J5K2J7
-35395c44M2m9n4O5R5N0lm8J9Pm1N1N2M9J51J69K7j8n6j79j63m1J4p5q1O4J15o4j04L1J49
-35364a70J03L9Nqr1l9J04N9P9J23k8j15p5J4J57K27l4k45k37j76j12p8l5P8Q6Nl1p0l3K0
-35334d78O0O6N3Q4J22R3R0Q4Mp0o2Po3j35j44k3L0r9j09J5O5O2O6Rn1p1L2J28Q0ML7P2M3
-35301AL7N7J5j51j74j11M1J65R7j2k6o0k3Q9K2j21j11k6O3Q6P0Rn3P7K11J13m2j56j44p7
-35271a34JP6k7j67j44l1J98K50J13O7P6l0k24j30Lo8k6K1j14q5p7q7lR4J4K6R7K2j06j34
-35241e29q8nR9O1p5o9r3j1J73J65N4K0mK8Q0M9O8J35M3ro1j34q6m4J3Kp5k7P6m6r2jRq9q3
-35206e46J68L31J63n8j96k55j27J2J13J56O4K9J02J29J22N7n2n1j14o5M0N8r8k20j58p6L0
-35179d42L4Jl5N8Q7Q4N7r1j49j34j46o2L2J4P5O8R0J26K3L7Q2M3N7R5Q4K3j81j67R4K40J06
-35148B03l0j05j94k05j15k7J07Q8k4r4n6N2J65R0l6j70k7J05K8o5n3J01J29J40J53L1j47
-35121D4j21J9Ok2L0P8N1j85k77k12q5O9J29k5j01K9O3J8n3p4k7J5J50K18J12m3n0k9lP9J20
-35090g7J3j99j92l7P8Q2N1J17J05M0l2p9j37j93j36p7O0J46J11l3l0K3j7K7M1m8m7J8R1J29
-35060b02J6j11j12m7o2k1J46K41J37Kn6p0r6qJ28J16rj6R2j5p5j01j88l2J26J13L3R5R5L4
-35030A53o2m1RK2J3o5j24n4q4j06L0J13O8n0j45j26n6RJ0Q4J11Q7P9J4k7J4O2P6p5j66j12
-34999c39N3J50R3K%J42K6j83j77j10m3R4J28L5l9p0M0R5ok8pj22k12j21L2Q5J05J12R7P7
-34969i1N4j2j27n6R6P7O1J11J08N3J8l9o7q2j45j36j8LKk9o8j81j63n6L3K2Q9J10M0o0pK4
-34937d36O1R0j3k5l8o6p5k7m9r4j26n4J59K04J11O5P0J20J84K12J11N2K7j6j51k10j37n4
-34909a05o6k3L6K3Ql6k0k4k8j5m2RM0K4M2O4J1k8q4j24m3M7J4q0k9Kk3K1J52J82L6n5r5n1
-34875b60j0N2L9r7p8J17J16K4m4L0J03Nj03r4j48j31Q9J55J95K03N5o3k2o7r7J2N2%r4m4
-34845a05O5Mq6j35Kpn7J4jk2j2nR1N3m1n0q2n3j09j20K1J47J93Q1l3r2j46j74j41m0R5K00
-34813e45J54J0m0L9J5ON6L0n4K7J07P5K3Jk1n0j32m9M5Q6OL0J32P3K6o2j54k20r9J52K6j00
-34781d07j0J05J36O4p1j05r4m8K8J35J11L5L5N3Q6O1n6j00n3l6lm3r2m3K8R9M9P8J46J10
-34751A98J30O2j31k86k40j13j00j33j38J7Q3P3M5K8n8q9J1J29J03m2k3K2r5l3J42R7O9J01
-34723a71J06R7K9J9P9j9j92j45K8R3K4m3Oj1L9J32pj65j59r5N0M9o8r6q5P6K08O9p4k9M3
-34692b12l4j71j06N3N4L4%PL1lP4M8n4L7R1k2o2j08j61j21r6L5K33K55R8n4r9j83k4R2P6
-34661b92kj26j7J28J20M2L8J5kk6m4%J6p3o6k5J9Lnj3N5K26R8k13k58q1Q5O9m3p8m8j6M2
-34628d72J79K24J43K8j57k05j11m7Pk7j9l8j03m9R1J29O6R4K05J64O2n0j40p5p8q9l4LN3
-34599b46R0Q8J18J23k3j50j75j39P3K06M9j01j57j23n2l5m6j36j39L5J58M2q2j06n7N9J34
-34572e92J15J65%r1K8J44K0q6q8j20q7M3Q9J22R3M0p4j04K2M3m1p8j18j59q1R0R0nJ4O9P0
-34541d67L5N5K3n2j7Q6J44O6Q2P2j5n2K5N8Lm6o3M5J90K0j21k4K6kk4J6k5K7O9o3j42n3q7
-34508b11r8lj1n8J30J67J18Q7rj53k47j37L2N7O1P3J10O3P1O8rN0K0j01k21k11j27O9J22
-34479b98P7J30R5L5o8j3K8Pqm8Jo1j23r8k7L0rr6q0n4L0J14J0j58j47n1J1J08J44M8n6L6
-34447d91K41J84qp6p1j9P1J71K40J77J6j10j92j56j88j79mR2R4N2m1J9J36J38%%J02j5k32
-34418d9j85k5p0j01j3J00J27J08L3k9m5j58j37p0o6k4Q0Q3l0p5M2J3N9K11J28m8q4r3q1n9
-34388d58m2j0M0J54qk25k26r4J73J89j6QN5p2n0k7MJ5K9K8N1J76J83J67R6PM4K1k0j19j50
-34357g7n1k2k1lj0J00Q9j6qo2p3J3j9j42j32j3L4N8J64J82Mj73k27k12j21N9K45J74Nm8J0
-34326b93K5K4mn2L2M7K8rp5j02j18o2p4l0NJ6L9L7L1J49J69J50J22J7k6L9K5pM9Q2q3j75
-34294b4j21n7p0j0N1%m4%Q9R7N7l1m6ln8m0L4q7j57r4J13K22J00L2k4m2j13p2R2J30M5K7
-34262dK3l4j0oK6J1Q4J00o7j99k40j70j0J01J64J19L4M2M7P3L8o4p5m6j32j48n3J4L5LN6
-34231b88J04L7j36k04r3J40J77n5j77o9p1p0M5Jk2K0n5l6O7J34L7n9O5J96J28J5O0O7n9j26
-34201b27j02k0K4N8L4%r7j10j01o6K5k9MNl8k7j4O4R8Q5P5R9R3kK4J32O9j8o6j7Nn8J2P9
-34167gJ22M8j57j46l0NN1O6M9M3J04J72Q0l0k7j10k97k49n7J23R2k3j3k1r7j17n3J9L2N1
-34137c77J1o3j1N6P3K1op2o2N9Q0nm2j54j81q9pj1M4J02Q3L9J8j2j7RJ6R9O1n5j18r6Q0J91
-34103c36J30O4j04j82q4K6J62P1l2p8j20N7M7j01r5O4J81R6J0j4N8K1rL1N7%m0r6j21j31
-34073d68r6K0N8m5m3P3P9J50K25Q2q0p8M2J98K23Q7l9j42j23J5K3p8r1j59j81p0l6q8m1M6
-34043e37P4J34M8k5M1R5J18k9j51j74j68j05J3J40J66J88J76J42O3j7M5J09j1q6k2K4J06
-34016C57J88O4j68k98k91j35J4P6N5mkJ7j21j29Q7K03J39Jj94k25m6L7J27K02J93P6QM9J
-33987B81j25j44j40j86j20N4J79J47Q5o1k65k63m7N9L2P8J12J58J29J8j8o3l6J1L6J07P9
-33960I7Llp7j86j83q1RJ7J00J44J38Q9Qo4m0q5j08j9J1N0o6j15N4J56J91O5q2j11p6k3J9
-33929a68J16j0j42J5Q3Oj7l1r7JJrR1J04K4n6o5n3R2J62J91O4j16j07m9j11j24pom6pJ19
-33897a52R5NK6K2m7JJ03N5Lj2m4j11k05j48NN4L1l5n1l3O0J19Nl5L7O7p8j18RQ2n2j24m8
-33864e14M6M1M8R5J42J23M9j29j23R9J35N6k6n9r5j25j49m5J54K13J90J51n0j55j13j8q8
-33837a47k54j18JN7J36L3oJ08J34L2j36j70KPp9r2j4O7O1Q3L8J3J00J66R8K0j8j06j33q3
-33807b00J0J26J47M0j01j49p5n5n2M3P4P5O0J05J00L4r9j83j14j20j38n8O8K15J04j61j72
-33780d76qPnK8J03J10m8r9j12o9J38J42Kl6L1J45O7J4K7O6L8J1N8N7P9P6p6j65n5J3n9j15
-33748a11n6j52j87j39j18n5K0K02J50k7K6J51J04O3JN5Q3j01j45p7M4K28K04L8p1j96k81
-33721c47o5J36J02k7p1j0O2J45P1O2j5n5K3q2j05M9J32J1m2O3l9j74k01n7J39K5j49k2J74
-33692b67J14j02j70n2Q0P6P4R5J56K37J38pj03j18j20o1k3J3j0lq8k71j79R2K08J32J39M9
-33664B9j23k9L0m1n9m0M3J04P6j19p0L5k0k9N6J3oP4Mj37j45o2M2O4J51J93J04k8j19j44
-33634a53r6j6J0K8l1j21j9J18J12J08R5oj15j45o0J03M8j18j53n2N7J26O5n0jQ5K9J0j0q8
-33604b40j16p2m0P7J48R9J13K09J36J0l9k2Jj36k24j63m4k3l4L5J08K46K30o1j44j27r0o9
-33576b32j6R6J40M5m3l1J0J5JL1J02J47R9J3k7n2n4j19j55J2l4j01k08k19l1J57J18M6Q2
-33547b08J45J59L6j56j67p2l2%j8j10j25kJ72J10NM5J16J13p6j61j09QO8P7O6jp7j09j9J07
-33517b15K5l4p7j2P4J15J44j4j06r1o9r1pP4R5R6jl6L5Q2O0J8J01J17m6q5j10k17j51J3J77
-33486a36K23J33p6j30j34r2Jj1Qj3RmKO8mq7o3r6l5On1q7n2L8N4L7J2K3O3J23J06J01P2m8
-33452d0p4p9rL6l8j7p3q3J16K12L5p1JJ09L9j38j40l3L8L1jjJ3N7o8j14l2J2M6J17J19O7
-33420C7m8k0J24O6k6j34j56o4Mk4j13l5P7R7N4nK4N3O6l5j83j58r4o3q4J1P4Q0J37P4r0l8
-33388c92L8P8J13P1K6Q6J01M9m9j26p5l2n8o1Nj00j28L7R8L8m0K5O2O2J0m1n2n2K8J7q9o7
-33356d18J6J28kq8j5L2L7j1J4P4P9qq1n5j01o8J8P9R3pm4O1m0r2l0L5O1m8n3R6K46J34M3
-33323H5M7kl9K3m5j67p7L9J30P2l7o1l9j04j63j45L1K10J56M7M5O5l4n5j18j17j42j90n2
-33294f37J99K23P8J9J71J33L3L8M7j7k7n4m1q8j02oJ8l3p3o1l6P2l2m7J30P4ol5j01j12o1
-33263c34QJ01K12Q4k4n5j24r3m7M9Q1l4o5j8L8m8j43k7J50J26j4o6q7k9J20K12Q1j06j35
-33234a87j8rk7Q4J77Q0pk0n6j7K5j5j9N7J04L3o1L9J44Kj14j04j06k6J37K3j42o6O8O3j3
-33203B9j25j08l0r5M0J81J08J5l5m9o2j29j16m0l3J4K6K2J07J67J00Ll1J3O3P4J51J05j45
-33174B20k05j57o1K3j1j03rO6P3M5J2m5l1J04J62p7k03n8J0n7MM5o0m6J9j4rRn4k3J3k3n7
-33141d98k0J02J55Q9K7mq6N1J22J26Q4J4N0N6p2j98k59k02O2K53J60N9LL2O5j9l6n9n4k9
-33111b6J7N0j03j82p8m9k7q4p8L5J12K6NM5lj40j16O5R8L2P3J23J77Nk15j79K8K1jN3M1J12
-33079a63J71J20l4k6J24J77M6n3j39j66L6J12q1j31j11j43n1J13K4p2j40j48j18m5LO4J37
-33052d94J12L8m6o4M3J54J72K31J51J2r9j96j95j14O2N8K4N9m6j15J0%m9O7R9l5q3RL2L2
-33022a71J2nq2r3O8J65M4m4J6L3M6M2p8n5Q8L5or2j18j5J6L5J27Q5j09j30p5l2N2L1N5J94
-32990C9J76oj50k05j97q4PR3J82K00J99K2r9j53j68j30j51k5J88J87O1qj4r6n8O9j8j33Q
-32961b64K9o1l6N8Q9J59K34J03j9k8l8j5J6k6m6pj9o5q0p5r5j39m1J13J66O6N0J02l4p7N4
-32930G4Q6J3K9R3k8o4l3NL2on8j00k3Q5M6o4l0q2q2N6O2k2j28m6J36K10J22k0k0k5j39j99
-32898a20l1O7O9k4k7N9j05j85j03q2k8J8M5J42M1p6j10l7N1Q2R4R1J51K00J50n0r2k8j18
-32869D4j75q6o4P0J89J33L7j67k65m8K09J53j4NR3Kj46j25k6K6M8J8J31J96J14k7n2L9j22
-32840A90j78q4q4J1J37O0j6N7J5q4K3J22kj56j71l4M6O3P1P0J06k2j93j97r0L2Q2R4R9J05
-32810G2n4q1k3K5l7j68j45k5l7k1j4OR5J44J23R1j4J1R6R5J12Q6Kj35j38k0K6Ml0n4p3l4
-32778a15J7k0%O6j7o9j1l1j31j17L9J32J33N6%m9p6n8k3l6j25j72n6P9N8O9O3L3J00J56Q2
-32747b3llk2n1J6L8M8J2l6r0n3l7j1kJ29R1j0k3L9J13M8p1j87j59j00n4K6KJ8J1l1j0Q7J10
-32713a88J7P4J65J06J0j5K5P6J1q4p4m8j1RK2qLJ14R1j3p7q4m8o7r3o2o2j9J4N4O3j3j19
-32680b31o4N0P9m1j17l0M1J41J08L8J2oj17j26O6J30J44O2j35j32J5J56pk35j74K2J35Pr
-32651b18o0m3n5j39j41r7K4J87J40N8M3qj6p6n9N8J61R9m6q2o2m2l7k0l3N0J29M7k8L4J13
-32620a19Q2L8l9l7oM7R6J23K5o3P4J24mj16j12j0j07k59j95K0K03K15J17L7j11j65rL2O3
-32591e6R1J4o8LK4L3j5q7JP5L1j7r0j51r0k9L0rl9K0J00J14J9rM1J7m6P0K05Q6p2q2j3q8
-32557A3o9J11Q1j8L1R0k1p8M1l8j59q5l9r1n9N5K0p1k1J06J59J96J44Mn0q3j91k24j87q2
-32527e15M8L7q5oJ02Q5L4p9r7l9L2J00M4j1L1L3P3K7MQ9M7k5m2Rj3k7q1j16pK0J18K21J07
-32494A18n1p7j18r3J1J55J91jk11j05M0K5J5l2j48j8J95J28r3n8l2o4n7j28n3MJ4P7R8M9
-32464b19J06J19K6j13j82j17n5o0j06k4J49K39J46K9M2R8J03J80J01j14k49k15n2mP1L0%
-32437g1O8J53N7j13j01N0J78Q5n1rn6j10q0j16j65l5Q8K3O9J78J36o5j09mKK3j1r0j06j7
-32407a99O3k1k3J00R7ml3j8q6ML2n2n9j13q3j9O4P1J4J5N0M1M8Q9J47J7j12j5j5r7o8m3J9
-32374a89K4M8m6r3L9mn8j4k0k6JM9n1q7j0J19J26O3j7jJ12R7P3k5j58j75j53j49l5l8L1M3
-32342e24P1J18R3J46N5j56j59L3P1J15J30L0j7o5n7j42o1l2PJ45J64N4l2l5p5l5O8Ol1n9
-32312a74j22k0J18Q4j7k3m4j55p0R8K45J31q8p9o5n3O9P9on9m3K9k2n8K4J59J65O5K6k9j18
-32281D7p2J0o0k34k54j13J3K0K3J02J38J76O7m1j7N9R5K9o3j12j62j39k8l6j61p8J03K56
-32253d32K45P0Jm6LL8n0q0p6mJ00J58N0mO1Q0j3j47j71r9j03p8N8P6rk0J3P9R9J38J59k5
-32221G1j79j14K4O0M3j6n4k7P6R4L0l1j12j41n5J13J65O1Kj10j65J1K9n4q7k6OOJ04J05M8
-32190a23P4J1l0p7j56o9ol5L8J46J25Qn9r4k7J3L5N7j9l2L5N3O7o5j19j21q6M8J21P0RM6
-32158a62N9N8%J3M0k5q4o2q1j05j8L9J9l0m9%N3j9J04K14M8rl7j15l5l1p6l0j6K9P1J26N5
-32125e6j00m1J12O4j29j34KJ08J40Q8M7l2m5M0Nr3j34o9n6r1l4N2K9L7J51J03J4O9O7l9P
-32094H2N5J3o2j25q6j02r1M0L9N2J19K6o4r8o3o4j6P6M7Q%l5P1J27O4k0j11j22k4J03J74
-32063A3J35jm8L1J3Qrj26k0P9P2N2j00j47n2m1m1NJ1l5q3j16m7J6R5K9PL0L1M8J10K4j21
-32030a78j89m2J29J12L5J3m4j63j44nj4j42m5J31J54R9J05L4q8j04l1Q3J52P4J14J27p7j97
-32002a01j40l1nK1j8p9j08qJ02kj03K1J14J41O4N9N0o6o9p8j67j85l1L7K0P5R5N5J9R8Q3
-31971a37L2O7O9M9R1R9O7J5J0o9j17j94k37p5Q8P3M5P1L8r4j44q1P0j2o1M4J08J81M9q1q2
-31940a18J1J16N1n3K0J71J08J6q2j46m8J9o6p2j7k2JJ09P3J6j0k0rp2j00pm0n1m9L4N9l5
-31908b13oJ14L1r7j5Q8pq2l1N4M4N8O0LK3M2Rm4j2j01j49j4N0J51J79L8p8j3M7K5o3q1O7
-31875G7P3j7o4m7j6QM4N7j8n6o7n9K0J71qr8m8q6K9P7k8r7j12k7M2o0n4N5J42J89J91J00
-31843C13j6j07j47l4n9o9q9K2J88J58P0np7r2jR2M1j4qk6L3l2r2j56j52j15r7N2J90J57j2
-31812h4j12LN4n2n3J0K0M4N8L9m9o3R6J16n6j12nJ22J01l3n5n9n9K4O3P3R4M0L7pK8O8m1
-31779B50r5k3j06j32p8q3j5O3q7j12K1K9J28J50J90J16k5o6l8mk0m4k5%j4J2QL4R5J55Q9
-31748C73n0k2N6L5P1J33J36L4q5m5q9j52K6J94K21J38Ml0P7K19K92L40N90P42R02J193J671
-31721F974K391L566M620L635p44m572m725l355k167j437r79o33m18l62l58l76k53q3m3p8
-31701F03o1l6p4j02j54j67l3q5j29K8J33J24K4m3r6q5n2n5m6qO6M5k6j1J07J43qj28j73r2
-31671c91Q1J22O4j01j20K3R2R4L3l8j5j2n2q4n8K2pj7oL0N1O3P4J31N6j10j40Ppk8J4l0p1
-31638c30n9m9m8M0Kj3M9Q3O0O8J10P2m5k4M3N0J8M3L0k5J5O2O3k9KM8j07k53k08m9M3P0J02
-31605a66L2M3M6l7m0L0J21M9p3j06j40n9P7R8j16j79p8J8J48R2m0l5N9J44O5M2M1l9j53j23
-31575b79k2J3L9j7NJ03K4r2k2Ql4q5j04l9J07J26R3J03J01l5p6k2n2j06L8J17Q0K1NJ5J7
-31544C0mM9J30J7o0L6O3N1m5q4j43j02k1j4O6m4j64%J66Q8J08J67P3k0j1l8j6kpo6l7j11
-31512E5j56r5J1L3R6J42K4p1n9j8K7K5J9K2J04J03j07k03j45j01N9J84Q5k8j2M6M0l3j15
-31483f8k4L1rl0p0n7MnL9J37R2kp4K2J05o2j17J07K23J46K7r5k82k75j13k2Q6J77J98J21
-31453B10K3r7j43j56j36r7NJ00P0J8L6J1L0L5J05N0j28p4L1O8Kq4k3R5J66J49O1K6l9j41
-31423A73j23j16o9R5P6N3J31M3j08j04j29j22o4RJ53P2K7j3j18j10q2k1N6J44J34j2j52p8
-31395b55P1J33J07P9n2q0J8P9J00J5n1o7o4r2r3j21j69j30R2K42R5j05j72j7M6L7oM2J74
-31366a44J26k1j51j39m7m4q7o8k0m8mJ73K59K64K54K03R3j2j63j72j40q6o2p2n4j3M8Q7k
-31337d2m5j17j70OQ8J16Q9K6O9Q0J8LM8N1N4J8q2n2Q6P7m7j06j04r1r9n5K7J34O5l2o2p0
-31305a19l8m9K4P4P3N4K2p2j08J8P4J4K1l7j25OJ40J87J01o3r0j30o2K3N0K1m5M3L5pk1k6
-31273a2j28j13O8J23P2P0M2k0J1J3k6r6j29j02m3m4M2K13K25P1j47j60NJ03P0M6L2Lr3j57
-31243f1l8L9M4O8O5j29j99j2J54R3q5q4N2L4%pjl7p3j8J9m4n1k9j13KJ83J70J15oK1J59P2
-31210C03l7j46j70j19j31p4K5R9J09pp5n4l1O3Q5J30P5rpQL2Q1J17P7o7j21k3k7q9p9n5l9
-31178a56O0J75R1p3k7J13Q5np0j37r2m6l2L9j1j07l0K0M3J11J6n1l5m4M8J73J59R8K2q0r1
-31147A66l9o1q3J2O4J4MM6rj36j58r1N6J68Q9j7K4M4q2j40q9j15j52j10j4J04J42J09K0R
-31117b25OQl6j27nJ76J31L7m4m0J1j27k08q5LJ12J80R2j9ok6l9Q1O5r4m9J51J24K3L9Q2J29
-31085C20R1O6j3q2j04l4J80J68j7n7l3j18k49k46j20o2K5J11R4N7O2L1n4j6J04K6pql6Ol5
-31054E0o0k3LN2J64R0r4j75o1O1%%j7p3p2j02M6P8n1j35j10j08q8K5J34J69J69M1j29q8l8
-31023c42K4K6r4n5J67J68J35J37J16N4j4q0j68j24KN6p1m0J2j4j8k3J5M8J6n2J02J02l8r5
-30993d8k3p1l7J3Q5J17K6P6Kj45j09Qj1J5J56J25J6j8k3n2j86k49k52j39Q0J83R4q0q8K6
-30963e09O0J63J15L5km9J9J08R6J03L5j05j23j27j23l7K5j8m4qJ05J58p5r6N5M4QNJ19J36
-30933G3L3J2N8Q9K6q8j35k8K8K5R5O0j50j97j15n3KP7J10O6Nm6j22o3P3m6r7N4J65J11K1
-30902D3j71j51Kk3l4m4k1P1J94J39M1O9N9K2k6n6RJ4m2j0mo4j39m7N5O7P0J10J32P2N6N1
-30870D44O1K4j4%r9k26j63l2l6j23r7n5Q0Q3lQJ13J50N8p8q9k1l7o4l7M2k9j1j2q2q4k9M1
-30837c17N6M6ML0K3kj4k5K3LK4R2on8L0L4O3N7k0n8j3O4O1l1l3J9O5k7j22q1J26J57J1KM6
-30802B29j4n7n4p6j03rN6Q2J6r9lJ14J0r2j34r7p1L3L6K4J64J99J64K1r4j2N3QJ5P3k4j68
-30770A90j49j78j63j25l0J05J50J53L9j09j14j12J5M7N6J57J25J9k02k44o3K2j2m5O7J01
-30744c00j3m4L1M1j8M7J06K2r2j34k4O6rr6l4J2J2j7r2n6J4J06K09J70N7kq8q2L2M6K4j7
-30712a23L0P2L0N8Q3P5m3k78l25j49k3K4O1J12J41J06R8N6L6J06N9L2P1Q9L7M5Rj56j07J02
-30682C28J64K9r7l8m9p3n3k7k6j32k00p2R1J83J25k5n9o9qM2o8j47r1n1M4J12P8K2K1l0o7
-30651a43L%k4P9J47N2p8q8l%o8j01k7J24J08k5r1k0M9J43J25J38J16j2n2j52j98j20l4R5
-30621e7J16l6o8P2J18J13J03N3P8J3q9q8J3j2j5P7j11j19j5M8O9J25K03J23m0p8j47j81j44
-30592A24n4j41n8j6k6J1L2P8O8n5j94q8O6J52Q2n0RJ26L6k31j59J7NJ5N7J05P1mp2m1q5j60
-30560c80m5J43K03J84P3p2j04Qj6q8r4MR0J88J73J3j55j63m9j7qR4J48L7n0j00j22j14j5
-30531b34L3L0M7L4K1O3R1J3l4M8P4kr4p9j4O9J42J25m3j86r0Q2J40N3k7o2rM6K0k5j10k77
-30499a55j68k2L0N7l7j32j2Q3O8O3K2m1l9L4P2J45J93P5Jj02j28q6q9JL7k2K4N1kj1P8J45
-30467A33l1j35k9O7Pp5o2J46J75R6Pj38k39k34j30l2P7M4P1O6L1k4n7N7J78J42qj11j18m6
-30437a72N5J31J13r5j58j05r7o9j23l6J48K36J13k1L4O3P8k7j30j04q9o4m8j48j39J9P9J42
-30409d14Q1RL6J3q0p7j4pN9N5rM4P4R9Q5%p1j10q2m8J5L2j3O4R7L7N0PLQ8N9l3k6l0pL1k9
-30372a2n7p6L1J46R8J1n1J8M3No1j17m9L9J9L2J81J2j47lO6K8m4N1Q1p5o4L5M7k1j92k64
-30340b90k06J1J42J51M9j3L5J6QKO4l9j55j6K2p5%Q8n8j86k8Q8K5P8K1N1J08j0j23j64o7
-30309d71L7J16J41R7j7PJ37J00j34j88r0N0J2n6%L7L9J5M2J60J97Q5r0k13k21r7L4M9oo2
-30279b90k9J24K21J59Nk11k82k15l7P8J20J48J99P1j10J7Q3N7N4j31j67p9l9J24J14Q4J08
-30252A76R4K2K7Nj22j58j00j18j43j18L2J47P0J03J41J50jj08j4O3L3L0K9l2n3n3o4M3J07
-30223A88M3j4p4rO4L4K8j7nj4j03j34j51j00l5N5J59Q5j32k01q9l0l4mP2m0r5j1J16K52J78
-30192a8P2R4J46K6j76k31j41n0kkJ11J17M8J1K7K0O6Q5l9k8N6k7r2q1n0kk3j1M1J13N2L4
-30160A46Q8J01J04M4L8J1n8o9j72j56j50j52j6J33R4R5P7L7o6j59j03p4j21r2P1J81K3p4
-30132b19j1K6J05R9Q0L1n5k1L2N2p8j21j3J70J66rm3j1M8J8j07r2k6J7p2r5O2J93J03l8L4
-30101B25N4j18k82k07k8j1j22j85OJ74J52J07J67J33M3j8j5K8M3J12Q2K5k6m7j34j46j72
-30074a60j23r6j14J3N1J0n8JO9K01K16k3r7o7o9J3Q4J07O1p6j38j27LM7J10J7o5K2K3M1Q0
-30043d4J3k5j3K0J0MM1J50K01K9j00n1L1P1j3q2o5j36j53p6n1M4J34J28j20k57o5P9Q1J88
-30013b7K01O1M0j6m2J8N4K0p4J8J11l7j98k46r0L1K2M4L6K9lr0l9%JL8K9K6R2N4n4l3L2j4
-29979fm8j5N0N6N0O7j7q0RP9Rn4m8nL9K2j7k9K9N0j3Q6J06J9j2J4m2j9M8m9n2k5k3K7N9k6
-29943B39r8k1Rq4j05J8l2MJ07q0j79JJ08N9m5k1nOJ2k0n0j8l6M8J25J14M3Qj03k58k15m0
-29911e09J31J23J8J3NJ64J32p4j13m2J15J48P2n1j50j76j6J45O9m3l9n3J9J43J22OL5J6l8
-29882A72n0j37j05P6J80J81M5k6rn0n6l4o7k1O8K3l5K1J4j00j99j04n8n3mM8J32N9j14p2
-29852b75O6N6N6L0l4MJK1M1L1O3Q7K3j3L5Q3%o8j39j41r4q7r7M1N2o8l4O2J08J23J19R5n2
-29819I5j08o9L9Q5m2j36k08j34l0L8K9pJ20K29J52P4J7J7M7lk4j2n8j33j21l3j2N0M4m5M
-29788a35Mk9J8J3plQL8l6j21o1q8m3qMP2J60R3r5j58m5N6N6M8R8J55P9k1r7j4M2r2j48m7
-29754c04m8p5%J00J00op5j18j6J14O2kL9J54J34J9l2kro4j27j4R9L8m3J3J37J0j80k05o6
-29723c67K1K3j2J5K5J30J62O7j01j61MJ4r3l3L1j4J48K81J45Nq1o3l4J21J74Q1n5j05l2o7
-29693B29j68k30j76p7N3O5Q8M1j22k08n7L9J07K02K01J50L7q7o0m1p2N6rk47k45r9l1mOk6
-29663f85P0K47K31n3j63q6l0M8P8P2J28O2j21j91j09J7R1J19J63J34J35k7j42q2Pk0JM9O
-29634e1o3l2J11J90J09o4j29q0NJ9o8n8K4j2q1mJ28J16M1J0p1r8j8k7m9l4OJ6L8O1J45J40
-29602B20k7r8j20j46j03q2j59oJ20Q3K9m4j31k9J42J28K8K6Np4q3k5oM1R5N9Jj8L9O4J9L8
-29570a4J47O9l8K3N0j11j04n0j3N0J1km9j02n7J7J07R2R0N6j5q6j03j19j01l4O2J51J62K42
-29540C31K72J11n4j34o5q1j04j01j7P3Ln3N0R5j82k32K3J82P6o1r2j7M2n9j20j35j28j11
-29512d88K4J85J85J41L4rJ26n7k88j01J42K43J76Q0O3J27O7j18k78k25j35n6ol9P1L9k8M0
-29484h5L1j33j20l8j28j41J12L20K51R4m5q9o9km0j04k4qM1Q2O4R9R9j9j34j24k7m9M5J10
-29454c1j7j02j65l1J43Q5k1J07K67J90m4j55j01j06l8K9J1J3k9k1R4P6RJ4L7L1l4j19p0l0
-29424hm4j5lq0j28K9J89J26M8Mq9j41j17j05j06k8R1J64J55P0j28j76j03m0l3j8K6R1k9q4
-29394d82J39K04J24L5q9j27M1J23M4l5R7J44m6j01n1j20j49j25l5k9k0J13J80Q5J17K09R8
-29367C44k8k0n9j03NJ06J78P0j74j68J6o5j40j46j64p2O7J61K19J83J04P1j06j52KJ11J20
-29340C60O3M2pl1k2j34j36K5R7L9q0j69o0L4p7n4P3M4Lj4o2q5r3o1Q3R3M8J02Q0l9m1O4j1
-29307G4j18k5O5N3N9Mj03q4n2j48j45NL8j7M1R6J54K02K44K68J49l4n7o0j49j43p5n5j66
-29278B1j33P2J37qj0kJ8L9p0r6K4j6k42k66l0J94K35N8R0J16n5n2J05J36O1m4j49k21j42
-29249b30M5K12K17J18J12O0o%j9j16j02pq9j28m8J3M5J72J13l7q8OK4qK5n3r7j02j13p9O3
-29218i7J06M5O0P7P6j12j98j25n3p0l6Q3R5L5qj13q1k2O2J92Pj34k0k9MJ44K61J72J9M5L4
-29187D19QN6M1K0O4L8r9j99k10j43J9J70O6o5n5k8j5mp4q4j56j13pk9j26rJ02K0o8l8N3J42
-29155c04J54K41L25K01Q7O7M2k3Q6L04K45L03L12L97P44J648L019M751K135l803m330k506
-29133D095j416q46n35l54j96m7R5N2j46l09k62j20R9J70J07m9j85j66o2r9r1J13J89J34M2
-29108B13p0j55r8K0R1J30J0q5l9K8K0m2j03j8J6o8j22j88j8J13J2P8J96R3p2j20m3R7J19
-29079eM1L7k6q6mk1L0J64J33o8j71j02m7PqL2K6n7j57q5M1M0l9o1L4J30J52R8j3l2Nk5n6
-29046i3n7N8J24j0p5J20R3j06k14j60j21M5K42J78m8j03j12l8O8L7K6j5j9Mj1p4m2J8J02
-29017a83Q1k2N2Q6J3p1K6J5l8mJ56K58J09n2k25k29r5J8N2NM2J25J34k9j78r4J0O6O8M3M5
-28986A84J04P0j9J8Jj35j18j22k17q9J54J01n8q6r1j22l2P3R9n8j94m4M1J37K27K54J73L3
-28958B84j35j76j4J27R2J7j4j06r4M8J05P8o4j70o0N2L0q6o8J2R9Rp4Jk8l1LN9K08J80L1
-28927C15n4j08j60j32M6J71J70L0k5l7J1Q8J8pn5m4q7j70j01K3K3l6N4Q3Mj03k2M9M0N1k
-28896C3m7J01J83J43R9q1k42q6Q2M1j08j45M9Q7k7m9q3n2N8M0k8q9j32n2J57K60J46J7Pq
-28866B74m7k9o9kR1P3J1r8p1l1M4J01J19P7j06j86j06j5Q8J42M3l4n7l2l3M2qk04k38p5J11
-28835b25J37P7K6m5q1p1j06j31o8R1J80J18o4j10n9OJ21J33Q1Q1L6j8j29j40J14J90R1n4
-28807A81j21q5j08l4Q6J92J54P8N0L2r3j33PJ72K04M2j42j91j26m9k0l4l4K1O9J04k5p5R2
-28778B14K00J36k7p8K4O7N3L9J6Q8Q6n1j23l7J31L13L27K75K71L05M64P07R39J525K392L423
-28752A1679M552M537J054l576m906l879k590j693j105p48o08m78l28l69l27k11p3J0j62k92
-28732D87j70n9o4O0J60pq4j5m3r2J0J7j6l0m1K1K3r4j39L3J07M5j01j47q6o6l1pj0%O8J90
-28700h1J71J36J24J1o2j46j45k1M7M4j4qmpK6L7MK0L7l1J0k8m3n0l6M7J15J08J20J53J1j39
-28668D06j16p2k5K2O0M4o3j53j50n6l0m0N5jk9k0M3k6m0Q9J12k8j15r9q9k4NK6N0J01Q0P6
-28636gL4L0O3J05N1q7j19n1R9J27P2j0k8j40j55r8n9p7n4J35J84J22K0j14j40r1k3R3K03
-28607H5J11K1N1P6O9R3J28O3m3j56j67k1L8k1n2p4m3o1j11k3J62J86L8k1kK6Rl2l7oK3N3
-28575C62NJ6J40K33J53K2m4n9RR0K15K03J53J43K25M31O67Q16R96J333J813K544L474L498
-28551A7438J388j938l621l329k508j644j161j045q68n46k56j77j99j69j87j28K7M5m9j58
-28531I15j56r1M3J33N8k7j37j42j01j14o2m4p0J4RLK0k0o2m8j5K9J02J2j11j02j2r4j89o4
-28501c23N9J9k2J01J33Q4Q4N0j07j9J46Mj13q2pPjj8l1m5QL7o1j90j23J24J93J11M9Qj24
-28470d9j20L4J64J33Q8L4m0j33rJ00q3k08j40N5J17Pj26p7p3L1J13N3K7J00M7p0j9L3J30
-28441A19J75L7p1j28m4Q3R7M3M9K3r5j62p4R2J17lp8m3Q1Oj27j68o0N9J2o7o5L6J0J9L9J6
-28409g2j9M5J44R8M4Q5R3K0j33j67j14n5K6O7Q4K1k0q1p9k6m0K0L6P2L6l3n1n5k6J9M4J02
-28377H5J04O0n0j53j27j10n0L1L0p5r6nn4j6J41J00M5j5j9J02J11m9r9J00J32j0m4l4k3j25
-28347a13j58q0n7L3J67J60J43J40J36L5o7k10l85k86k5O5pl7m0m5J20K46J32O3k4K9J31N9
-28319A25nj5j44j55o5K5J11J52P7K3Q3L6j7K5J09N4k0j3o4j38j31j27n1nnK9Q7R0O4J6n1
-28288A00J9L0K1j0JL1J1m2m5K7k4p3j20o2N7M7pj05q9K8J53J33N6K9j4K5K05K27j7k16j68
-28257B08j79p6pl5K1K9m2p5l1k4k1J9K5K8J2%n3j02oR8J00L7O9P8M2N2J04rj40j54j69n3
-28225b54pk2j6p8q5J5J07J13J51J00O4J41J09j2j1M1r7k14j57l8J7j02j87l9P2J51Q7m8j
-28196b00J05M5p0PR2J16k4m6k5J7O7k2k8N1N5j8j15k7LJ2J17J30R4J0n2m0L3O1J9J5k%Ol
-28162C83R9J00l9j49j64k5k1J24J92n3k40l27j71j8R7J66P3l5nM5j2j0P3J37J21J12Qr1j9
-28133C51l7k8m1j92k28j59m9J01P6Qk1n5J2J05J21J52J17k1K6M1m1n9KN5j4j32j74j74k10
-28104d68m3K28K62J11N9P8O0M4J2l8j16p2r7j05N7Q7j1p9j40NJ45L3%l0p1o4o7o9L0Q6lJ8
-28072a58J7L2J17J23k0j04p2M1Q5L0K3M6k8j10k5O8nj14j60j65j04k2J3K2N1P0J74J43r7
-28043a29j02J7P2J24P4rrJ08J14J25J96J09k3k00k14j39q6Mk6r5J0K64K31q8j14R0K06J69
-28015F79k9k62k91j90p4N9J10j9p4l9n5L8O8K0l8p7nQ2j3j11j1M3J9J67K29R1r4j65j39j20
-27985b01K9M0l7K3j9JOJNJ01J40P4N7J54J42k5j67k32j09K6Q0J00M4L6L7Nl6j1N2l3j10N
-27953A78M7P1J54R6j8m5j49k03j72j74r3j1Q9R4L4O6m0qL2q9q6L4J09K46K67R4n3j63j64
-27924A43o5j9m9l2J8K9M7J06J45J07m5r5j66j59o2j2n5mlO5J42J06N0J43J06rN8n8j90j51
-27894I1j26o0j16j98j13oM7J18J11P4K2k1P6P0J1oJ2jl0j8m2nP7O0o4k8P6P8o8q5k4M9J68
-27861A29N2q6k8k9o2K3Q6R4P5p6p4Q9J23k6r6r6m6lp4L6K26K40K04L7j26j25r8q8q6m9ML2
-27829A82j55k16j58L1K75K29M5r5j05j26j2O7L9j07r6j2l0k4R1J34P6M6J29J52pj66j77q5
-27801g5JM6K4l7q8r7o8p4k2m1L2J23J11Oj67k02j97n1J64L32K40l9k14j52nj8L3M1M2O1O6
-27770b25Q8J13J12L3K5M4R1M7Jk0J8P1j1q9n1p3p6l1p0o6M0J09L6q3m2L1M5Pj9j7q3j29p1
-27737b45P8R4m0q2n8l8j3Q7J10N8j13j87j2J20J47M7o8j4M5p2n3n4rP6L2Q5P2n3j01n1N8
-27706a54L3m7j1j01l7J52J69M0r1q1J18J13p1j53j27r1O8K12K14P0o3n1N8O6m2k5O2l1p1
-27677A28k0k2n2r9n2k3k5R3J45P5%JJ42K56J09l8q5j36j17j77k28j82j02J28J71P1L9OJM5
-27647E2Oj8r4j31n4J20K21N7j01m0Q5J16K5m4l8n4rO6P9R3N7k2l4l4L3N6q7o3J3M6J09M0
-27615D51Jj7r1j68j58k0L7K0j3j32r8k5J6R1J28J68J3k00j85J3J19O6J29J72N2r7p2o3j01
-27586C6j03l3K0L0PmR8J10N4K7L0jj10m2J4NJ0J4J13O7o5o0oL4k5j21o3R8R3M7J30J70J21
-27553F95%q2j21r7j36j36n8kMj1p6q0m2o9JN4PJ6J04J28Q7Q4J01M4Lk1L1O6o4j28k3L9k3
-27520B95Kr6k51k34l2N6M2N0O4J39J95Q2L9j08k48j24Q0O7pn8j30L6J04L3L3N6O9J05J01
-27491C60k7j29p3K9k9j18KM9J00J40R5m3j14j06k3L8J3j14j75K9K41J65N7n0j54j06l5L3
-27463E5N7N5Q0J54J24p3j66j17j4P8L1M6O6Mm2l0q5j55q8R2J64K1K5J10m8p4M6R7N2l7o7
-27432C61j60j65j19j4k1j4k7pN9N9M1Q7L4k1j01j10jN1M4RR4Q4L8M7m7j07n1om3r4j12k6
-27400b38O8M6N7Q5On5j02j40k5L4L7J52J14kl7p9m6q9r4R6J35K4P5O5lN6q2k34j92q4L3R8
-27368c21O4nJ4L3JLR7J71J43Kr1j08l3J0L3m7rL3M1j5j29j67j2J41J23R3J18N9l4l4o5r2
-27336A7nj3m3K3J14J06N0MK9j5j3M1m8j15l8p2j10k5Q0M0Q6J8j28j76r8kj2KQ7J18J05R3
-27304A00R9O1M6o5j47n6NK9P8P2L1Lm1p9m9n2o4L9K1k9J00J67J37Pp6l3L5m4m6j1n6j01j10
-27271b9q0K4J05P4L2O9O2j4k5n7o9l9J1r6j44o0j7Qk1o5r1L2K24K64J91O6J8r6j48j8L5P1
-27239B17J22mj45j13p1n4K2K6k6KL3N1O4k0K3R2P4kk9K2k7j25r5r4rR9P9P7Lq8p6O6P8rj00
-27204F3j22r7l2o2j79n3P3J62N4j7J31P3q3p4q0J3P9J45J00J2ro7n6j3lm9L7J9j62r2P9J6
-27172a94J8J52J27K3pm2l1j12q9po9j06l7J23Q2r5j6J26P3J8kk9p0LQ6J12J15J11J15J3J5
-27141D06j5j33q8J9N5m5j03o6o3p4K6M2J3l2m8K1J03Q3qOj1q6r7l9J8N4J32J16Q1Q6M3N2
-27109D48N3J09M6k42k71p6j7J20K39J08j0k8RM5J9j48j28N8R3R4J63L7k27j58j14n3K6p6
-27081A19j19r8kjk6l4R1J24J8L2R6J03m6j08m6q1j21n7L0L4J08J30J12k0j71j6R2K8qO4J19
-27050C46j7k15l22k13m6N0O2O4N8o4j60M2J59M1R7J69J00J2p6o8k8j05l1j6J5J14J64J30
-27022B62O8n7k52l66k69k9m4p4P1J17Q4J15J62J97R5M0Q5J20J16L9J4p8j48k8L0K4o1j70
-26994F3j63p8lQ5O4J12K36J30K1R2j0p7n2j17j36k07k58l0J16J17L6o4q2K9J38J2l8R0L1
-26965E7j15j22L6J01O4K2j6J6pr8K4K5j44j43p5q0M6J69R8Q0j7j90k02n5Q5R2O1J60J22O5
-26935E9n4j71k05j03Q4J29J71J26P0J11J22J42J76P0l9n3m1j90j89j66j50K0J03k6j38j58
-26909c00j27o6J52L25K42ln4J8L5k6m2j0N2P5M2l4q5j32j34o9J09K22J37q2j85j31j0J5O2
-26880dL9q2j19J9N4Pl2rJ04J56N3k8m0j0J5j63j47m6kQ1R4j8j10qJ07L1j8J03R9K1M6K5k4
-26847A94m4P7J29J00m7k07j00OP1K6j92k78j60J9R6O3O8J55J80R0L8Q6N6n4j33j04pp4j81
-26818a27j61j22%P9Qj84j63J00J73J10O1pK4P4M3op2r0n9pJ7J06J59Q1L6J7Q8J26R3N2j2
-26787D37n4n9j15n2Mp3j47q7k6k2N8O2k2J7M1m4j07O8J36M2l6l2N8P8P0n4j68n2m2j23j17
-26756c61q1J0N5J3Q3J44J17J48J27J44J23m9k50j84k0J28J18m9q0n9l6j20j47pN7NO2K26
-26728A17K36J3j71j62m1j01j2L5l1M5J48J12J2K0J14P3n7l7ok9J4J1n8KN6K9P0J96J00o8
-26698F30m8L7o8k63k95k07j17kM9Q3J23Q3O2m4o3j5K8J22J54qr0q3j19j22m2rm7RJ63K04
-26668A05P2o5j47n0N7N1L7P7P5P4K1m6M5J36J21J4M5j7k03r6J31J00q8o5l8j36j83q0L9J35
-26638A21P6j20r3n3j11j84m0Q3J36J82N1r8j55K7K01J58m2j50LN0j00n0N3J0m5k5n7oR9M6
-26608c3%K0K3o8k3P9Rj41j73j13Q1K76K45R5J3n9j08q7M7Q6l1n0J8nj4M8rp0mR5Qr9K2J04
-26574A82Ok0J40J60L7j32j88j02N2O3R6R0j3o1n0n1OM1rj32n9R5R4m9j30r4o8LMJ5M3k8K1
-26541c8M9P0J14M7j20k16r2J00R3kr6j38n6k6j14p8n9m8J28J91J15J55J72J4l5p4j33m2N3
-26512f6J58J78M4q5jJ8l3p9q7j05o7p6l7m3j4n9o3J08J85J62O4l6J2K7N0P1K6k2PO7N7o5
-26480B96q6j8N4J95J81J0j73j96j17q1O8J17p1j79k05j41Q8J64M5M3J01J21R5J11R2m0j15
-26453C59j01r0j01RK8N7J31J18l7j77o4P3L6k3J9O4j19j83NP%J7N4L5m3k8k8o9mpj18j1K03
-26420A2K22J31N8N8K3n5m3p0q4l6p3Mlm2N5K7o7k7J72L17N1k09j37r0j31p4J2P0M8n7LP5
-26388A40qRJ7l8j17n5N3OnJ13O0L8NK8K8q8o2m3j15j69j67q3J4K3QK8L8k3l0P1J10M1J18
-26355e5J72L5p2p5M9J48L9o1L6J07J60M3o1l8M7M5l8j71o1J04Kj06j00j07j11n5Q9Q2J6K6
-26325H9l6o8K7m5o8J01J39K6l1m5p2n7L5N6N3N8RN9J08R3J19k6j73j38k01j09L4O6lj3N9
-26294D6Q6q4j30MP5kj33j34O7R7K1j0K6J08J05J41K33O3j78j39m0k2N3M6m5m3n2n7m6N9q
-26263A07o8J4P7m0j39o5M4P1Nn5P3P7o3r0L0J08J0o6nM0J55J60L0p7q4R4K27J51Q3N0p5r3
-26231F86k9Q2K27L42M17M61N77P18Q49J120J601K443L790M819L355j174m469m415l074k135
-26211F191j586j077p64o60n34k64j39j80j75j5M9k2r2n8j33j44j25k9J37J22Q7M6n5r7j61
-26186C22j32O6R2N6o2j20p7Mm3j18m0Q5J81O5r0j02Rk3j22j08L5J86R4j8Kk9m3n7n6l7k8
-26155a08j9L1N1J06J47m3j09J0M2o6p8M8j4o2mJ9J5L9O8L6j2n8l5p1p2K0R0Q4K1q4j93j32
-26123c33j0N1J11K7q8r2n9j03jJ97J47q6J3J24M2ML8J47J69L4MM2P3O0Q4J34J16l3q8k3N7
-26092G58l6p7m6mj58k19n0J2j5M4J40L3k02j82q1QN4O5k4j09k8k7M4J11p7j50p6L0Q0P9J44
-26061D1J72P5j02l3P6L3N1O9j01k24j93k3M8J2K3Q3P6Pp0nN8K5P5Q0R2Q4%l7K4Jj45j80j18
-26028b6L2K31J81lp0j23j32j00K2M6%L2J37Mq9K0N4j1l1N9L2j05q6L8P5L4O6j1j58j60j42
-25997a84n9Q2J02O1r7k07k1J87K00J36O8n8j59n8Q8J52P0M1%k12k33j3J68J28N6J9J5l7M0
-25968B75N2m0r3j05j44j09j1k9m4P6J04m2r9k9R3J45J93J02O3j8m9m6q5m1p2j25RQ7J3k9
-25938Bk7n4j3k2p5l5M8Qo1n6jM4n0o9J52K21J35J0j04p3J6J2k6n6j45n6J83J47ol4k4m6n9
-25905a14p6L3Pn1m2M3N4KM3L2o4o3l7k4j8k1QL6K0%K8O2O4L0No9o1KO2J08N7Q2N1l2J2R5
-25869B64K1k3n6k0K7l9j28j50p6k5J26J30P5K2k6r0r0l3R2J43J12K9l6n3m2RpKnp4p8J06
-25837A07J54L1k9nk7q1j00p6r7j47k0O0N8Q2Q7J0j06j31q4K3P4R0J32Q6K9M6J20J37Jj22
-25807C02q6K0j4p6k3m6j35K4K18J60J22R6M3j15j93j21o7j14j57q8J10N6K4O4J5P5N9n1q9
-25778A3l8O2J63J62k2j32j19j08j7P2P5J6p5j19p6O6O8j8M1J03J12P7r1j31o0L3pM9R2Q7
-25748B78m0j38r2p9q6l6K0O1M7l1m6nJ9N5J32P9O7L5j52j64j2j4K3M7J30J18M4pj17j04O
-25717C8l2j36j34q8j2J19N4N6P0M9N2nk6m9lO2J28Q6k2R8J61N2m9n2K2J8r8m0j0n6j7Q6J3
-25684C35m9MKNNL8lp9j04p8oP0J18Q5j2o2j11n5O1J08kj04n3P0L6q7q1l1k1K6R8P4J4L9K4
-25649B74q9l4O5NL8P9n2k12j30Q7N4j34n5Q1J27J42Q0PO0O1j39j66m8j2J1L8J7Q6J44J48
-25619E33J46L4l9o1j03j21q0K9n3m1n0j11j13Lk0j04K8N0R5J23J6j15m5j3l7m0o3M0J25J51
-25589A64Q9Q9Q0N6J1Lj4N1m5j78r3J2O4P4L7K1l6o9r6o0mo5j34r3j0L1Q3Kn0L1P5m6q2%m7
-25554a49k06k05n9J21K03K67K61Q2m2j27r7l3L9J20P2j6r2m5K2nM8O5P7J5m6K0P2K2n5j54
-25524A75j01p4o6k6l9n5M2J44P2k0p2j54q9J6N0N9K3l2p9j0J21K42J20q7n2j0QO9R6O4n9
-25493B76j03p2k9J4l0j09j86j51o5p8l6N9J00J53J28O4Oq3j57q8J0k4J7M2pL5Q6P1J95J58
-25463A96j8j01K2Q2P5P6O8k4J9o1l7J1j08j80j45r9n7Q9K10K31J76K3j30l0Q3N6m2k9j2r5
-25433B49j04M8L0j23k09l8J01M0M4J18R8m4j75j71J5J55P9J2K3n9r4m4k9R8P0j16j49NJ30
-25404d0L2L0M8n3j29p9M7O3J46J81k9j52q6j16r7j9N7M7j4k5j6K3M0K0L1Q3J19L6n2K3K1
-25373A40q2j37n8J5K8J7l1n0j4P8J21J02R4M6j2k3k8J6j3j1J3N7K2j14j23m1R0J19O7o0o4
-25342A64J5L3L0k6k4j7k9K5J38K27K11M9n2q9j34j77j46p3p2l0N3N7R3Jo9M3J77J39J0r2
-25312D35j48j04j9R2J74J41J9p2l6P9J09L8m0j43k47j82o9m8mJ05P3l8l9o8p9J07J53J13
-25284C02P9o2k38j23Q8J01J17J02n1k33p1J46Q6q5NR3q4j69j06k5M1M6Om7l6N6J06L2J3J2
-25254A01r7pP3Rj3PQ4M4q2p1n2L1J24J20Q4P8k9r2j43j59J3J29N1m0m7q5LJ43K19L00L43
-25223A039m0m79l23j38j21j56o8n1l6M9J06J24P6J02M4Lo3j41j43NJ54J02J4k5J4K5M9J5
-25195A37m1m8m8n0Q8J01K8j0m7q6o5N1J14J17P8j00k04r1O9M0L3N9K9P6J2j16j26m5qpN1
-25164iR0N0N4J21J93J90K3r7j90j81j07O7J43k5k16k38j59pJ35J70J42R0P2L6o1nJ22M5j73
-25135B75k29k3J18K7j62j48k2J1j8J3k0n9rL6N1N6R6M3O5J21k5j76j84j56M6J13K1L0O8M8
-25105Gl3p7p3q7n0l1k5KJ02J75J48M5p2K2M2o5j46j43j0J97J79J11L4L1N1M5po7j54k65k02
-25074c16%J46J45P2Q7P6m3q7j3m5j50m0J77K24O3o4j04Ol1L1J19Q8J05J21N6kn4j39j39j32
-25044A57M8J11j5n5k6j14k4J35Q2n8j18j0R7R2J25O4p6q0q7j18M3J61jl4k6q3j00N4K02J24
-25014D70K3k4Lj1j10j66j25m5ok9QR5J11J04R4N2N0Rk08k03n2P3O5n3r6L2R2J00J02n1j03
-24983B01r6m4j03j20oJ18P7m5j14p6J09K24R7k0K0L2lJ7j5N9N6j0p5k05j51o1kQ9J15J40
-24953B08J12K7k5k3j2m0j01p1M6N3p1j0J08M4p3p3l4n6k9N3J20J74J18M2k6p7j21n7j01k44
-24923a39j27P9J24M4O2k0q4l0J3J12K7p5j9N7J04Q3Q7N3j0j42k12j27k1mJ8Lj1M8J05O8O1
-24892A27R8p9j07o1o3M7R8L6q1k8K8M5J25K1j77j48R0J32N2Lk1L0J8Jj9l1jQ5R0L1l4r4j30
-24859H3p1pm7n9j31j3R9N4R4J26N4J9n1r7k6J35J24j06k16o7P2P0J7J13P2k6q8j05j1J55
-24829A66J69J34L5j13j31l5J2nP3K45K82J36R8J71J69K91L90M83O37Q42J193J558K230L499
-24805A2529M588L908J47l723m545l666k544j705j071p05n70m61l53l52l23j52K0k9j13r6
-24785G84l9L0P0J2r3j41r8r0p5r8qP0O5J31J40l2j70j48m6K2P0L8l3j39j81L7J87O0rk6m1
-24754B49L3J5M5J4j93j89o3o5o6kJ3l5k3l2J9K8M4J24K07J32j6m2mrpm5p3O4J23j7o3K9J00
-24721B95J20R3Oo4k23k78j94p5qR8J28M2N0K5j0K0Q8R3N1j9l5n9mJ04R3O7N7L6Ln5j36j60
-24689A49j60k11j22J1P7J06J11O4k0j2n0j07r9r4n0L1N9O2J68K63K00N0q8j32q0j09j25J8
-24661i0K28J64l5j41o7M4J22qp9m7K3N8P2N7pp8j39m6L4QP4J81J23L2p6m8p9j26%J14J87
-24630D55J66r0k42j82r5O2M6L1J5j25j75q3J6J06R5N2K5L0l3r3j1J12R5k9j46oOr3n9m1R9
-24599i2J07k9n5N5N3j19r5J48K49M6o5J0N0lPPp8j17j13n3pQ1J08J5l3%O4Qkl8L8J25J43
-24566D15O0k0J6k8j06j49j26K2J29M9m8q3n0l8n8J9N9q5j33Jj5q6q6k7R7J81K07J54K0l1
-24536B60kQ1L9j44j14j01J8J63K5j08q0OKRL0R6O9p6n4O7Q1P2N0m2j08n7n5p8l1L3K3l1j
-24503D2l3o8l6P3J09J08R2k9m0q5l2J03L3J2O4l8k1N5o7j04o3kR3J10j02q5K2o8o8Oop9o5
-24470a69n1M6Q7J28J21j9K1L7oq4k5M2M6L4Kl1j3J1qk7M0J25N6j88k44j26nQ6M3Ll6m5M0
-24437a09Q6PP4J07jr8p7l4n2K9R7L6N1J27J40M5J7M4j9j15j41q3p1q0P4J44R4r3k80k89j0
-24406c80K09P7r8p7J12J94J51J06O3l1r1j09m5N0J21O3pl4NPj17k27n3J86K03J18k3l8N7
-24377C92O1J9K4m1r3k8M5j0N5J95M4j23m3n5j20r7n1n2m0N4O7nj19m5K3K5O4O8NON6o3j08
-24344A10l8j0J22J06QL5Lr6j90j89j1Q1N9O8Om0RN3J49Q0o0o5rM5QQ4Q5J3J2l5p6j9kp4l4
-24309A88n9j04l9P5R8O9L3M6L7Mo6p7MK0m1o8M0J29P7r2k24j92l0rkK5L6J90J05r3j33o7
-24277a20q7k1N1J14J58J49J89L6j12q9r0j6J31J15N6nj21j10j9J2R6R6k2r6n0nrLJ8M4N7
-24246C53L6r6j18o9p8m0Q2J31J11J18P9k7j10j19kLp7r6o0r7j32m3M9O4L6j6o0r8JJ83K06
-24215A14K4j56j08L0O5m5LR3J62N5j67j89o8o1L9J53Q8l3j9O7O2RJm4JJ22J40Ok9k2p5p2
-24183A46l0%q4j54j2O0n0l3QO7K4r8n2J7J15J56J24Oj93k20r2qQ6R5N8K6q4p9OM2On5K6J0
-24149a66p9jQ5J37J51J39J71Q3m9j66j47m1l4o5p6P0J66M3m4j4O3J37N3q1j13r0L6j9j19
-24120C0j32k9L9NjQ4J84K5k25k08o0l8N0J43J05L6N4O3Oq1k05n7Q9M1OK1O5k5j1J05J0m6
-24088D3J6M8M3M3oJ2M5n7L5P0q6k05j08L1J37M5j18p1M1J22J27j1n4No7q6j2oO1J28M7o1
-24056A51k8l8j14j32l4O0R0J97J31K1K1r7j08P3J27j1n4k2lJ9nr9p9q3q9j37k49j30N6J36
-24026d30J55R4Jn0M1J46O4l0M9J54J40P0Mj14j21j63o1J2o7K0P8J04N3Pn4k51k37p7O0K21
-23996a82J59P0O0PJ1j6ML5K9LK4Nj5l7o1oQ8Q6L3l4LK5r0j48O2J42L7j39j68n1l0o5n2p4
-23962b85O9J91J26O6O4K4m5o6q4PJ58J66O7r6j52p4J0L5R0J23Km4p0j38j13r4p6j4M3N2L
-23931e5q0p4N9k0p6KO0O3Q9J32Q4jK8M4K3M1L3M6j3r0j01n7j20j52r7qJ79K17J36N1l9p0
-23899B34K8L5O5N7j31k20o6O2On0o3RN0L2j20p8L6O3J23J01%m0k7j9j9K1J3o7m1QJ7%N0P1
-23865A40L1j13j72p8RO5R4K2k7o3k7L9R6N4pN7K5n7n5lq8j39o8o0n3Q9K60K71N7j53k36j68
-23833b58m8m0M8P7P8J23J43L4r2j73j44OR8O7J9J8PN2P7l4o3j7P5K0J4N0J2l8K0J10J4r0
-23801A65j19q1K2J75K88K07R3n5j00m2m6n4j0m3k0m8j26p6M7O7N0l5m0L1R8Mp3M7L6m3L1
-23770C50J1r2n3j4K6J0l7NN2N1K2n3r9K6J20j2r7o4l2J1k8j45r4P5J16J49J44J17O0O1N8
-23739F44n6j78j09j4j22j25m0J5J0M8M0j48j94o0N1L4O0L2K1m3O7K02J48P3N4K0L9R6M7n3
-23709E59n5n9j48j81n8P7Q8J14P3j2M8R9R0J1p7q6j16n7j11p9k5j3Rl7lJ25Q7Ml4q0p7p2
-23677Do4k6L3J5J04Q7J3m5j7N1qo5j13r6M7J39M5k1R1J74M0q5j55r4o2o7m7M7J05mLM6K2
-23644I7m4n5m9l1L7LR2K01O0r8q3K9Q6N4L3R0N3q9j17j25q2l5L8P9R5J4j04p7m3m1Q3J51
-23612B22L6j9j5m3L1M6M6M2L0N6%j01r3Mm2m1O5J33kl2j9k6k7m4j71j51N4J23P3mq5j40r7
-23579a91QJ11Q4J18K06O2p2p3j02m3M1L3N5K3Pl3j93j90l5P7M2L0P1P9R0k9j22p6n4l2M0
-23548f8M6r7j22K5J36Q4KL2k1l0Q1J20J72J69O6N0J6r1j01j24j57rK1qNn4J8k5r5p2j04m2
-23516a77LJ38J43J3n8jO2O2K6o7r1j37r5j7M6J39J37N9Q4M8o2p4K4P9L9k8o9LQ9J1m5q7o4
-23483A33ol5r0q3q8K0J04R9j1j38j36j5O0J12J01J46J24j02r3JJ8K1qk7p5j04j3L6N7R2O5
-23452A65J0K1P6J5L5J29J1j48j34r0k07j64J0L6M0j9L3Q2K4L8K4N5J5P2Q1m0J9O5k1j27j69
-23421f3q5L6K8M4J50P4m1j33j26OJ62R6m7o6m3R6J59N1o9j52q7oJ1o1n8Q3K45Q2j93j52n7
-23390a16L5J54K60K48R0j20k17j55j47j74m9l7n1o6o5O3K19J27m%M3P2np8j5kj42j16M6R2
-23360a10N9j8L2L7J7oj9n8J8J18J3j15n0Q9K12K13Q2Nr7o6K7p6j04L8Q7K16K61J39N4j13
-23330H85k63l00k28j67m2N1J14J60L0p9j15j34OJ30J3j64p4m4l9Q6J02N4n5j21r7l5l8k4
-23302c88J01J58P5P5P5M0M8J23J29l4r8m7n8m3j29k34r2J06J12OR2J50Q4O2j5j46k35j05
-23274a88P7J40P9K7J2l9m2n2m5M1R6J17N8p5p8j4MljLk8l8j6P8M1lN4J02L8o6m7NR9K1k9
-23239C28K4L4%q2j55j50j33j24k7K5J8o7r8J2J00Q6P3p4j04J19K18J18O2J64J38m3j36j56
-23211A70q4M7J06J61O1j4l7k2p9n5K6M4l7q8L8M1p0j00n0J05J17k2j3p5m7J15J38J27M4j56
-23181C91j60j7jM0O8N9Q1K1j18J1J70J8j01m6JK7j6q4p2K0N5K4n4o0Rno8p8J4P3j20j12n6
-23148h6N2Q0K6k8o5n8pJ11J86J72J56J38N9kr9j14m2k6n8Kj5L4L5j16r1p1j20j06q8LL3N1
-23116e4N1L4m5mJ03O9k2j16p8O9J06J01J62J13L6m8q5j20j21m1N0L2m9r1j24q0N7J43J67
-23087B15J24k3l1kn7p3j17j14r0j06J9J03P7M2J7O6J01L8o5j2L8O4j2m2P5J21N4p9q4k5n8
-23056A64r1p6k5J9J15J33j1j44p7Q8J61J03M8j8k0j01j96j33j0L9Q3J35O4o4j04L1J34Q2
-23028C29n0j66j56M9J82R0k9N1Q8j7k3O8n5k37j64l6O2J82J76P3q3j42j33K0J37k0PJ34R5
-22999D32p1j62r9J0J7j02j48K1J21J40J67J07oo2k7p4r8j03MP7k9j3R6Jj13p4P9Q5n8r8K
-22968B2J26J22J31J23O3N8j01j48mJ0n2p5M5O4l3l0J0K8M6P4%q9j77j54o5P0J56J1o9lQ0
-22937B39M1R5J73L7j05j60j93j56j4J07J30K3J7Lq8jM2R0P8m9nO5n4n5Om5q0q0j4MJ28Q4
-22905B63j6n7l9k6K0R3J24J18p5j73r5l5p8J3J50Q3J17J30m4r4n7l7j17r7K5J18P2p2o0q
-22875A46K5R5R9N5k9j45n3l7p0M0J06O0k2k3rj10n4J27J63P7k3j02j51j53p2%R3R1j2j50
-22845c8k05j04J03J56R7p9p2N4J52J80J5oM4m1r6K1J48M2n2QR0R0j0q0q0l1N0m4j74l4J49
-22814B53J55K8l9l1l9J4P0M2o0q9L7M2l3K3L7K6m0n1l2n8MO0J6q3j16o1r8r1m4J28K04lr6
-22781G5j55k3J56J48J15J48J11l5j79j96p9K6L1l7J5O7J0j14l4P5P8J3p1l0R6P8N0P6J0k19
-22751B06k77mJ42Mj49r3ll4j1J08K18J21r5j30J9J28P7Oq2j8J74K13J87K3j35j34j91j57
-22723A13k1q4j20MJ5M0Q4R9O1J05J26P1n2j85j50p2j08p8P9J44P7N7k5j18p5r5j21L7K32
-22694D0K07J16O4PJ0n3r5r8n8N6J3j98j14K7L9J64K56O4q0n0j1J3M4j01j72j41m4R3O7K2
-22664H7o7l1J27J35J5M0P8Kk6m1r7j13r3m3n2q8kM1j2L2J45J55R7O9k5m2Q3O5K2N6j4l0L7
-22631E10R2J8m3m3J6n7j78n8J00J13Mm1LJ9j49k11l4J02O8nn3m3J1J11J25P6jj57j91r0Q
-22600B2NL9J50P6l8p6n2r2j03k1K3jl4L1Rn0L4R1J10N8M7O4K0o8q7O1J64J63R8Ro8j11p7
-22567C96k3N7j7o7L4N6M2n9j41r3LO4O8l8j70j7J52R9N3M4l9j06p7m3J9K4n1r5j06j32pM3
-22535a27M0N3R0P2K2J0L8P4Q2Q6K7O9oj07k4M6P0N3o0p0l7J03J97J2j49j37q7j40j78m0L1
-22504A3L8N2m2j16J7M3j6P2M4J9L3L4P0J06P8K7l4j86j91k8K4o2j20j4P2N9LK6R3J36J42
-22473C92N3J2J08j0j64pR2Kr8m4L7J0N6l9j10k8R9k6j53q6l1l2L8L0N5O4mmk3K6PL5J9n8
-22439B18j04j54q3J34K33J42L3r5j67p8L4J39J1j31j46m6M8k2j68j83o4Q0J38J34J01J20
-22413A24J47L9m6j9m1j02k2Q6P9m2j11K6J45R0q5q8p7q6l6k3oL8m2j27j9J17N9j9m7K9Q1
-22382B2J02J17Q2nr9o7Pkk0q8qP2M1J5p7o0Mm2n6J8Q9J45Q6mp1m8nP7O9j9r1m3J17J62J31
-22347E51O9Nj9O4J66P5k6j19o9m5j86k43j57jJ16L7MK7mK3j7p8K3J09O4m3r6o3j5J30K19
-22316E01R7j41k90k33p8O5J33J34O8L0J1m2j34j33qR8J52J16J16O9l6j88j42n2N4K30J39
-22289E36j87l27r7R2J37J28l3j31r1p5J3jm5j1m7m1O4JpN9N9M1P5L2l0L2L2M1k2p2m1j3O9
-22256A40Rr8j0J52J15J6l7l6N6L9k4n6l1LQ8J10J5J0J23J71P7o9r5m4n2j10j90j18k4j4O1
-22225A77R0k9KN9p0j03j5l8j07pK8J3K4l1p5l6O7J00k0M1N7j26q7O5J03O6J4M0OpL7O7Lj08
-22191B00j16pO1J2P1J48O4n6k5J4J13J64Qm6J5K8O4P9jo6j56j30n4Q4R0kk9j29o9J9j1lm5
-22158B89p0KM2N9Kj48k06j12J09K55J86N6j3j01j48j26r3o0j05l9Q2L2m4j4k8L5J73J62Q3
-22129B60m1p4q2J02K11J03Kl8o2o2j8L1n9j69q4K4m3o0q3m7M5Q1OJ3Rj06q9oM4J3NOL8M5
-22095h5R9R9Q2M4M7R9R3k2M3Q7mm5QL3J1p8j43j17K8O0n7j01q3m6J6Mk0O9Q2J7k0OO6P5k4
-22060C23n7K3L2L5p3j46j13p5l1J1l5r8l0J56K10J19M5k8r8r0m7L3Q0P8L8m9j50o3K0K0P
-22029D7K2O0n2j35n6M3k1m6KJ5J04Q2j6j42k11M5K24K14J13k2m4N3J7j10K5J21l9j53j14
-22000B6j02j07JR9J23M8m6j02q1Q8J19P3J27J68P2k6n6J2N3M1O0K9j50j65L7k2l1j8n3j4
-21970B03M7N2l1j02K1J70J34L8r8j09OO4K3P0J15J4k02j60k4m7o6nJ3p0m2j2j5q7p4J19K62
-21939B07J65k2p3l8o9J5P7Q8J08Q8J14p7k70j24m9m1NM2L2QQ5O7J3O1J01R8L5k6q6l6oK5
-21907E17Qo8r6q6k2OK7l8j73j90q8J15K12J33J25J02R1L5j10o4J7L6N2j1p1q8k8Pm1n4K5
-21876B80J40J25m3n1M2L1o4j68j66J6J70Q6P1Q8P4O9j19k28k10j09k5j4p0oJ26P7ML8Onj22
-21845D3j44q2L7M0j1kk7j08PJ05O9O5rm6pR8J26j3j43j60J7J74J19K2o1j12q1nJ20Q0m3m9
-21813A9K2M7l0L0J43P9n0nj5o9J9P5J5m9o0j7PO0Q3N0jk3p5p8p8l6LK3mk3N6P6n3j01m7K6
-21777A9J18J44Ln6N1j4m0R1J07M0n2o7RJ5mj00j16j43o9l5o6N5J03Pn4l1LO1Mn8k5K3J14
-21744C7J86J33k0j02q7o3J6QJ10J72J00j26j70K1J07R4L4K6j0j09k02j20K0k9p1j8J0n1L4
-21715g0J28mr4J0P8L3M6P9N4q5j29Nn0j13MM2n4j64j29M9K02K07J56M4o6l4m5q4J0O1N2M2
-21683A81Nm8p2n0J9kMk2l6O3Q1J77K08N3o3p2l5n6k10j96l8M3N3K1N2J14J67J55j2j29JK33
-21651E89K05J2j56k66k60j99j09p0o8rN7J78K09Q1o2p4j17j10J77K57J12P7P5Qj18j79j68
-21624G2j02K0kk0J12J68R5Kj4j19j05J7n2j05q7o0K3J96K12J0j43j13m4J0K8MP3J49J97J62
-21594E84N7r8j82j03o4q0r9o8kK8n6rL4J02J45L2j24j24q1j6Nj0P1J22J08n9j27j6O2J02
-21564A34J20M7lNl4J4P9k2j42l9N4M1M1l8j65j08JM7O8O9P8M2m2q9j00j41j05PJ52K35J77
-21533C83K2k7J2J9r2j17l8M1O4N9Q4J19O5j10q4qq8j29r2p6j18m9R5J34R6K6L0L3J3o3k8
-21502A76J12M2J9j1j85k74j44M6J23J10N8l7q8j03n0l2l5J2R9J39J64J08N5N1l5k10j94m9
-21474a33M9J31R1P7J30J33Q3k7j23k7J52M9l9q5j36j92o0M4J02O8j9k1l6j3O9J8j42j19K8
-21445E2O4o2m8L2lQ2J72J34R7m5j74j93m3N3R0J26K6q5k0Q6R5nn4j17j75j86j45o5OQ8K12
-21414eK18J42j5j04m7l4l7k2L0N4l8K8Q3L8K1N3ko7r2j31o9N9N8K7K9R0J26M1q6q4n6q6k6
-21381I6N9N3rJ3l1m6j5K3L5NJ10J66K7l8k8m0k7Q0K6j16q3k5mL5K9P0J36K8l8o8j23l3K2
-21348B89N2L1J07J8j24q2j17o1K7J0N0J25J5q9j11o8Q0J46K7o1p8m0M6J80R5j8K2J15N2r5
-21318E43j61j95j19J7o0k34j19J77K50J25O4J36J53Q9j64k45j48n0j3j30o7P9%r1m3P5K4
-21291a07P0J86J31k8r2l4j8KO2M1RJ5R3M3q7q6p7PN1M4N4N1O2K0m8r8m4L7m6q0l3nM6RM8
-21256A98O6J26K31J19q4p0k7j15m6M7K7j43k09j20O8J17j3n5M8M8RNq4j25RQ1P4j25k17l0
-21226a90N4Q1J14J02qj08k5J8q2n6L9L3l5NJ29J91J80Q5Q5J78J01Jn0j46k75j40n4j11L6
-21197A52R3l6p4j3r0j91j57j08oJ97K18K35K52R1m5j6K9n3k10k37j86q5l9J1m0k6J05J12
-21169a17K0L1pj52j48L0O9J34J58J17R6K7n7L1j4k4kq2p4r5p0nN3L9P2J67K07R4n7j33k8
-21138B80j6j54j51l3O7P0J27J07M9N5Qn7jo8j52m4O7O1L1k6n7j1J29J94J19O0l9j72j36K1
-21108C28m3o8MO0R6N4k5l4Olm9j85j98j09p0K2N9R6J29J18l6o7R1L7k3J08N3J1j3k1J23J40
-21076E91nj45j16q9j67l5J00J66J32N9J1M7J36R3j27j78L2J62L7Q0O3r3n5NK8q5j44j35j53
-21047B15m5MJ3Q1L2m2R9J74pj9M1j6oJ05M1M3M6p6q0K6P2n3q9j59j68n9k9l8m1p2j14pN6
-21014g2Q7R6Q1J20L7O6Q9J10R1l4r4j03j85j36m7O2J8k7J9j8l0j48j75M3J03J23J58J25J47
-20985E06J56P1j41k55j23%M4N6K5J20O9q9j50j22n7L4N1L9Q5J37n3j90j53J3J04M9L7j9j12
-20956A32r0m2N5J5KJ50K30J81K0j64j75j18o0J01O1o1n9r7j10P9Q6M2J08J2q0j7Q6J6n5j14
-20926A34j44rM9J26J19M3l1j23n7N5J10L8MJj3K4Kko8j16QQ9k3p1p8j4Q3J5n8p3k6L9KJ6
-20892E1M2j2k7L9P0N6k4kJ08J29Q5l3ON9K6O7N9p0j79o9N9J07N7m3j04n7L4j7q2j76k91j34
-20860b66N9O2N5R3J10J33J05l2o5o6LJ46J74N0m0n1o4q6o0q0j04j15oK23J51q1j04L8J61
-20831C43R4J2j1L2N7Ko3q9j07j67o3O3P1J10R3N2o7j16j88j40q2o6O2P3J00J46J1j33j31
-20802a02M7J27N5L9M2l2MM5k4j48j73m5jp5k1J46K72L08J53j11j97q2%M2J6j73j90n1%m2
-20772a71p8K8J42N4q0j50r6N8K48K00J15J12k7q1o2%J9q4p6n2j4P1M0J6l3o4o5M4M9Q0J35
-20741B78K7oR1j1l6Lo6j70j57m9K0R3J59R3l8j79j34rP3R3M3R5J29K8r9j05pM2J1O1J66K30
-20709F69Q6j3m6m5r9k23j18J48J75j1k13k05n6J24J48O6k5j05o2LP4J32M6r4n5L1O4O3j7
-20680D42q8j20m7L1J30rj08P8J70M1l4n3M7L3m3r0q3%R3R3N9Q1K6j54k25N7J36m1n5Nk3m8
-20648C01l7j8j2j2R5J30J8l9r1k5N3o6j26q6l7O9J25J79O9j04j44o9N6J7L1O1qj34j88j07
-20618i9nN4L9L6O5Q7R0L2j07j74j66l0J25J21N3J2m4q1r8n6L3J24J64J37l7j30j5N1M8pk4
-20587A98J10Q7j35j41l6N6R4lo0k3L4R3Q8J13O0n4j01n5j37k06r3R9K34J05k1N0J1p7J2O5
-20557C67KMj8m3j8l2j26j20M5J82J09p9r5L1M8j4%J9r7j31j7J2N0J07l4j30K2J51J19oJ5
-20526C23oK1O3J51J05j09j65p2p2K2J55J19L4O7K9k4p4j29j69o3K4M4P3J22O4p8j14o7o4
-20497B10j4J6j9O8J48R5N7j1j13r8N1J61J32K0j19j31p6j26j89j36K5ok7J22J85J16jj36
-20469B04j15l9L4O8J4l5p3K7K13N3j63p6j7N8P7j8j07n2Q5J99J42N6K7l9l0q4m4l6q0K5J70
-20438D44J40L8m6j78j44j06r7JK2P8J15k7p2Qpn2n3J2L7l7k8R2J50j8j42k9j6qqK6K6jNJ9
-20404A44Jj81k00m2P6J56M7J3Q0J28Q2n0j30j53n2K3N8J32J07J6no4p9J8J13J22Pj01k7K4
-20374B63K9Q0R1O1l8l7M0j6j01KN4n0r1k8m5l3J34O7p6l7J4N3P6Q7M3%k6o6p5k1j0o1o6Q3
-20340C00J20j09j36J00J48K5q3j05j7K06J29r2k3J4P6M9M5J55K2j01m1K3J8k9m2m3j02l6
-20312D71K3O2L0p6n9NK7j4j09m6k3r9j32p9L8N9J03J04L8N9K9j03j09j36j23L4J51K5o5l7
-20282D8m6o6L3J45Mr4PP9K6jp8j01NJ37J37n1q8m6k9M3L3j04p4MK3L3O8J22J50J73M5q1j61
-20249B95n6J25J26P2J2ok7j05MK5j49j25k1o6k2J1r4qJ37K18J46N0K5n8j29k2J9Qo7j09M
-20218B13N7J00L5L2j1l7J02L6j24j28j7J32P1r8j26p4j2p1j0J24R1j6M2J08O7lp8j09r0j
-20188B05P5Kk6J00K76J95r9j87q0n0j6R0O5p5k08k20r7L1J33K56K21M5L9J68K1j89QP9o6
-20159F96j06j59j56P6J12n0j83j98m1J44R1L3O4j5l7p2j86j75q5J6l8n5N8J94J81N7K3P8
-20131B67J26M0j01k05j43o7oL4N1P6R0P1Q3J47J43RQ1Q2j5o7k4K0p1j52j50n6J11K21R8j06
-20101E87p5n8r8j7l7q7K3J12jq2n2j0m8kJ21M7k4q8q0j7j29p7L4p4OJ37Q3jm4R0J32m6j96
-20068B9j38p2r7nQ9R2K06J46m5q5KQ5K5l8L4J35J11%m5PN9L1OL3L5p0j02j5pK8J16m9k04
-20035B97j05k4%J1n9j01mP8Q5K4q8j4J09J88J85Ml7nj10k05j53m0MM4M0J13Kj49j14j21m3
-20004a88LLJ10J96O5q3m0N7P0R6J40J53J14K1L4N5p8k3R3l6k06j65j2J35J50J03j16k58k12
-19975A81n7O2Q7O0qO9K3J6J07J2j6N2O8L3N9M8Qo6n0Lq4mO8L4q4j29o4l9o5n5p1q1J7M6K7
-19940B07L6M0pnQ3j8j18J2O0N4O0ML1j4l7j1pr9J6J15m2j29k8O0M3Q8J02J1j0p2j31j44j48
-19907BJ2J37q%J07J3n3j3q4j01O1J99K08J64Pp9Qj1j00l0J0pq6j21j21k7L8M1L3o6r6Q8J94
-19874C19Q7Lj4o0n1j3O9J29L5K3K4O7L8J2Pl5l5j06n1M7Nn1q3j28j63k2L0j42j45K3J98J98
-19842B15M9q2l5O9O2j6ok4Qj4nN8M5j02j55l6M6J00Q1k9o5j8J15J50K9r2j02j27r6J15J97
-19811C35J09K7q8r6m0k9j10p6np0j18q5J4J15O5R6K41K29J1j27j10j06p4o6o4J4J19J58Q3
-19782C52N7J11k2r7r3n8j5J4J4o9j92j49K0K9J14J45k3j17l1J00Q0j3j6l1r0j29n9P8J09
-19753A9R2J08L9nJ19J81J20%j55j05j7p4j01p6o2K8P8Q9m0j27q9q2JN3J8j8Q7J73Q7Kr0j3
-19721B40J79J41q3j52j07L4J46J45R6J7L7op5j14p8k5L5j2m0pj6LNk0O5J36K14J58L8K3R
-19690I86l4j7jo4j84j11P0R9Q7J25K3q5j29r8m8m1N8J13lj47j35j4O6P7N7J4o6r0j13oKK6
-19658D17N7ok8j4M9M7J3Jj23j16K0J22P6P0P0J8k6n1J0J59Q5m0j21j33mj1k0N9J33J05P0
-19627H88J7n7m7j18j62j8J47J39J8j03oK5qk7MJ0J20N0n7k7J8K5l0K3P2P0p0j90o6J54K34
-19596A028J90J05K9Q1J4p0p5l3l8j6J10J58J04J2k8n3j34p6J27K68J48J64J89J56R9M6P6
-19569B581J40J76J51J71L16L70M12N80P64R32J023J260J482J847K552L517M836O744R244
-19550C9098J1876J3090J0474L221n412j1026j2332j0870q607o471m761l408k542k011j596
-19535H723j285r90p71o42n14l92l92m29m30l51k77j08n8j11p9o2p2p2n4kJ3L6K9nn1n5j04
-19508A495j63r8N7J39P6J7p8oR7K20K57K59L25K93K62L01K46L1j90l74n00l72k93k50j68
-19483A583p0l0q2j2J52N5j41r8LJ28K28K30K55J07l2k4l8K1J11K14K46J93K05J89J92J03
-19457C688J79L24N08P59Q34R94J321J689K024K608L524M914O913R521J2312J3729J0999L160
-19439H0000o082j1950j3018j1150q619o427m753l491k550j901j447j076p25o35p39q00o45
-19422C992l05j84k58k02j78k40k63k54k60j35K0P1pl5Kkl5o9l6plMn9j20j68q7l6q5p8M5
-19392A028J33O4k1N8K49J72n4j73l6Q6J3l3jM5M5K2N7nor7n1N8M7O7R2J00L1J21J36L3OM
-19360B190l1m0J6J25J73J73K59L34L96L72L46L99N51O64P86R46J156J544J970K627L785N222
-19338B3963P051R322J1797J3006J0304K888n714j1172j2324j0895q666o499m816l556k590
-19323A2099j902j438j075r14r61q21o83n22k78k06k02j25j38j50j49k23j36j05j47k03j84
-19302A537k1L8l8r4j16p7M2Q5k2n5p1j42j4J31J11M0m1k17l05l06j76j3K5K1J6lJ41J28l0
-19273E74J9J23N5k0k9j4J22J29J1j02r7n2j13j32o6J8R2J88K43J67p2k27k03j03L8N3l8m7
-19245E17j9m2r9l4lo0N3J86R3kp5j42j51p3m6o4n9M2j9J6J63J15kJ5K1k6pK1J01J18N3j8
-19213E73m5p8k3nm2o7j2Q2J05J02j8j53j15O0J93J14P9J1p1N1O3q6j73j38k3Qk2j15j38K5
-19183A42J89J92O1lL0m2j09nj9l4L6J07K9k0Rn8j18j06jR1J9p8n7m7m9K9J38M6L8O2L2Oj47
-19150C63j43p9q7n0p6k6Q7N1J7J95K29Q3J8m9r3n3L3RPO5M9j03j77j33n2p1q8m7j6M2J09
-19119A4J37Q7L4j00k39j04N3J62J53R0O4mm7l0O4R5O7km6n6oM2O4mj06r6r5kJ27M8K6P1Q4
-19086E45N3j16j32q5j26OJ40J33Q8j6j42j74j05rJ29J75M7l0m4o7n9J8K7p8j24m4R9J54J42
-19057D05L1N0Mp1LO1Q2m0j81j39mO0P8J04O0m6q8j02o9L1o9j61n5P4R6N3l3m5L6L8q8r0O9
-19024E4K25J59Q4O6Q8P6N2j6q0j36k48j98M6Q2o6k4J36O4j7L3q9j12K4L8n2L7O3m4k3P2J07
-18993D01P1mj11j06lR1J9j38j19O4J28M0Lk6k6J5m1o1l6j6o4p8L9P8J3N9L2N5K05J77l8j54
-18961D69j74o5O7J5n5n0k6l0M3J26J02l7m8J2o4j18j12m6J4L8L2j7q3j63j22k9L6pO3J31
-18931i8M3P7Q3O8J5m3K6N0l6j17PP3K3JP0J01k0q8p6n7L8P8J5LP7M3n3l3Q9lo0l5N7M7l6
-18896C29o1M6m7j71j39m0O7J10J68J07q2p0J6J05J31M3Kp9j29j60j21q6o1Q6J21J42J13j6
-18868C24n9q8l8P8M9K5K0O1Q5M1j15j85n4jlM2p1p8PQ7J24Nj14n4J17J49l5j36j5J40N9p4
-18836B93j84k06J9K03J12lr9n2N7K7J8OJ09J33j6m9J66J26l6j00j82m1J00J1n6rn3NO5O2
-18806D26Q0O1K4o4o3j06j35j5K12J92L7L8Ommm1j18j16q6j46j27L6K04J42Ro7j91k45K0K24
-18776A83J17m7KP0Q9J27J00O0L3M7N2pj2n3j19o2p0m5N2L4p1n8L5m0r7r8l6J31J59J36L5
-18745F47q6p7k4KL8M4LlnrJ2L8N2R1J25O5k9j08K3M5p8j70k11j16L9J5p8k9M2N9M3J7Jm5
-18711C33o3q8o5j38j62N0J23J58J31M7r6p2J25J15R4R7l9j14r9J0rJ4J97J27n1j09p9l6O6
-18682D67J48P0j1m6p6j11q3l4Q0J33Q2N2k8j04n6J04J53M3j48j72k4o2j14j00j00k8k3m6
-18654c4M6J45J94O8j60j07k3n%L3J5O3J85J10l4j03j57j75m7M1Rk7j8M0N6K5j71k41p1O6
-18624b77J49J09J13P5j3KJ8J16J01j00p0J3J6P2M9K4J31J49k2j28j14j7OmK5L6K4j8n5jj0
-18593C99N2J24nq9MP9R8Mm1K2N5ln9K7O0Pj80j97K4J19N9Q8P4J5J6pJ5J6J0k4p0q9j51j55
-18559B97j29j77j45J4J49J38M8MPj7K7P0J39K15N7j26j53n8j06r2m8j1L2Mk8n4OR4J72J53
-18529D82m3j97j93j4J51J34K4m8j7j2Lp5j22m0O1J47J60J69O1j61j42L0L0j3m7j44j57k2
-18501EM7N8O5R2n9j76p7mO1O5mp3j2k1q0J1O0J39J16PJ50K04J53L9r3q0lk9l2p0j15J1J46
-18468E01J84%j25p4q1q4j2JM5Jr7j21m5N2J12R3R3J64J33J04M7j1j05j46k9J4nm0q0j10j24
-18437B55n4J30K10J21M3Qp6o8k5M9M0n7j41q8O4J05J43J64P6j9k70l58j83P7J93Q1L4M7M4
-18408E45M9o3j29l1N9Q4K9JK9jl7N2Q1M9pn9o3k4N8N8M3n8p4l3o9J3J4r7j00Oj0L4Q1N2K
-18373D84p7m0k2j18o1L7K1j9l5p2j1J51J29j2R9J43O0Pj4p7k9Rj20j25j9J81J17J1J4K1Q1
-18342G14J04j8j27j24o4ok9M7j1jJ05J24J8j22j22P0J68J14O7O5j3m8o2r1P4K11J48N4Q7
-18313A332J74K72L92N99O98O87Q41J359K130L241M391M452J577k757m504l774k681j990j524
-18294D915j126p89o17m01j90j11j14k11j78l2k2J0J23J47O6L5M5K9Q0K64K87J20K45M49N38
-18269C562O18Q17J366K026K937M196M631K045k477m646l984k709j812j200r25p05n79m06
-18251B755l15l73l06j61j60j78j26r7PJ31J57P0j6r8n9J44J16l2m0j68k37j47q3k6P4M2q2
-18224G92j52j20j00o2KJ2JR3J28o0j67j26j52m4J50J12P2Q1Q3O2M1J24J51K6j21j39j15j32
-18196D40K2J68R4r5q1R9P6j21j87n0l7j1l4m0l0k4l7o9p0RJ37J54j3k8K5LM8J30J63jm1o4
-18164E35k36l34j14J49J48M0O8j6j48j61o3O7J77J56p1j5L3j0Q2J08j3j13o6k7q6j41j8J80
-18136A11K04J17R0L7L4n1j88j28N2k9j33J0M2p2O2J92J82J33J4n1j4N7M6J0j9j5m5j35j85
-18107C28j44o2jl5l7R3O7l8J50K23P4r9j18Nl6n5M8P5J8OK2j8j10j05k2M8L4J7O4M8k0j00
-18075C20j94j82m2P3M0O9O4J03J27M9O4N2PJ23J45n7j65j14k0pn4l8J3R0K9j01j35j71j46
-18046e8L2K00K53K03k5k16j08k4k7rrJ8J0j5MRJ3QM1k1r9k2J34J68K2Oj4n6p8j05l2N3J22
-18013C78J73O4r8j38nJ29J34L8m1o0q0jmlP4L4q1q2j7o0n7j07j07R9K98K30N3l3j11j65j20
-17982C34j9K0q6r8L2J41J39J02m2j79j50m5N4No7m7k1j5L4N9K6l5r2n2J8J15R1J1J2j44j17
-17951a6J23K67K34Lj03m4L4R1N0q4j28p1K1l2j23j30n8p0N8K87K16N7R4J32J2p1j65k04q5
-17922B95Q8J47P2m7l2Q0Q9l7m5O0K2r1OJ1l6kJ37K68K46J52J59J98K85L59M44N75P51J040
-17894E194J475K198L309M547M404J137l090m536l811k770j846j157r24q54p71n61k71l3r7
-17875A543l36l17j35l8k1N7K0j13j72n5M7M3J72J94m6j67j79j96j42j6P1J24P0N0J56L5p0
-17848E79mK9j1n5r0j23j06j0N1k2k2O5J16R3L6Po3J2J66L1j36p4n0m2p7j6O6K6oM8P7J6q4
-17815D27k6N1J11N0l7j8l8n4j7km4q3j58k67j45l3J7J16O8L2n7r4L6J02J31J09n7n3nj06
-17785d4L6J97J35n3j18P4J10J2l9l0J05J77M7o7p6n3o1j28l3J15J52J05J8K6j6j65k01l6
-17757A89O0P9n9k37k10l9R6J75K01R0%L5O6jr8j02l7n9j24l1P8K7k9p2P4J62L0m6m5O2J12
-17726C47L9N0l4j50k7M0k0J38L17K35k2j24j48j00M6M0j24p4L5M7O0J02nj50j21J13J37p8
-17698E69j13%j3l2m2q6n5r1m9R1N7n9j48j26m6k8O8J16P5K7L7R4J68J98R7m6j35kL2j2L9
-17667E85O7O4k4j19j03n3k1Km7M8K06L25Q9j74j99o9jo2p3M1R7M4K9J6l8j56k34q1Q6M3L6
-17636C24J49O8K4J31J13L2Oj7j68k64j96m8k6k5M2J07J36J20J21M2o5p3PP0O5q6j10r5o0
-17607C24p9o2O7J03J9q3j48r5r7K9P1njM0Q3L9j0J37J70R4L2j20j43j03r4m1MP8J33J47J32
-17576F21J31J20k1j34p0n5m5k9l8P1J04kk3N6l4j10j21l9J04J16K7k8l2l7m2p7j01p2j9L5
-17546B56L9QKJ5M6J36R9k1j30q3N6R9j0k0L2R8OJ3K9p5r5LP2l4o4qj5M9O7l3j48k11j13M8
-17512A13R1L7L6j7N3R9j6j01o7mn2j03p1L5M8k3j15j26K1J52J66P6l4M4J61J69mj17j70j65
-17482A16m6k6j8P1R4J07K11J91Oj59j47o9R5J49K6j24j25n1N0J64J08p7j35l3Rl0j1J3k1
-17453C38q4n0JkL8J2k9MJ13R2m5j01j03l6N8J86J80K3j12j71j76j39n5k7J8Q5Rn1j75rJ77
-17422c1Q6R0R0Q4J38J86R9j04k24j75o4kL9J59K39J09o4m4J1kN1J04l9j22l8k1L5l1o3l1
-17392D65o2j22m4J07J09R9O0kj7j30k90k07j9J0L0J74K57J13m0q9j15j35r8p7J0R0L4l7L
-17363G7on8m9J0J29K52K25K5r3j22k04j26o5k8O1N7Lk3Lm2oP4J05J29R1J30J05KQn8j00n6
-17331D50Q4J18L9L6K2J00N0p0j69k17j85jN7j04j16K2R3R7J3k9m0k4M3L1j6L9J8nk1L7L6
-17300C88n9r3j05j3J26N4m8k8L9J38O9Km9k7oK2O1Q0N1j09k24k02p7J4J24K28J47K5p7j1
-17270D40R5J12P2n5j09Q4R2k1k3k4p5j20m5o5n0L2Q5L2q2p2q0k9J8l4n6l1n5p2n3jJ28J69
-17238B07J58J37P6O3O0L4On2o2j2N9P6l8n4m3L4lj03n8Q5J76K05J14l5pm4k12k42m7J86K07
-17207H71O1j53j68n3k7k7j0n8r7q5o0J6J34J72J67Q5k8j5P5N4j9O3J16R2K3j1J54J88J84
-17178A644L07N81P01O95Q53J190J851K826L966M688K822j486m265m240l207k172j359r48
-17160D447p92o11m90m42l43k45k14j63j06l8o5l5l2n8k4L0J24N0l7M5L3p6q4n2l5p6j10m7
-17132E54J26K67J03r1j50k21j13O6J3J8K6J2p7j59j01k4n0m5J5O2N9Qk2J16J71Q4Q4N4Jk6
-17102G60K6N1Rj4lj0QP4O2K7P0kj93j78J1p2k31j48j28j57j2N2O7N9R2M4l8O0J19M2PR2p
-17069E39j15j20n3P9O6m7l9O7L0j26j13j2mN6O6P3J57J37q0j61j21k01j10N1P8N7R5Q4pj34
-17039A92n7O3J6m3n1j6P3J63J21n3j36p0J05J39L3J67R8p3q5j8q6j52j52q6RJ3Q%J5R3J41
-17008C71J17%n2r2j00mO6N1J03J24J2j10l7M8P0K7K0O3m7o6j11j46j36q8O3K02K49L1j54
-16979D74k10r0K5nn6j03p3L9R0L2j7p5n0J9R3J19J01J02O4K1j0q6o4JPk1o0J9P8o7j58k9
-16947A10Q1P2J17J88R6Kp4j53j60p7L7Q3K57L00J36j5j24r3p4k9N7J3k3l6r6j00j16r1RR1
-16917C88L1j29j32p8o9L9J78J19%nQ5k0j40q2J17K18R0l5k7K9K5KQ9R8P2R8Rj43j28p6K1
-16886F44j3r3j04r8m5l0k8j13r2O0J56K18K27J70K7j46j61n6l7jMm0Rj9p8r9p7j0J2p8j04
-16855EL7J36K15K39J89k3j98j66o7M5J45R7L1Oo9j9J2j3j00j09oL9K4N2O4j4o7q1r4o6LQ7
-16823C34J46K63L01J45rj03k27j66l3J15Q7j9m2m3Pj11j60j23m7J25J10N4M9l5p8L7P3j15
-16795E35j78kN0Mo9l1J07P1j2l6n0p4j11m7K9L9N2l2r1p4j1M0N4oK0LN0J08J2j45n5K61K44
-16762F55K3l5L5M3j3L6N9k5R9J39qj28n8L7j0j58k43k08n0J49J89R3j2k1k8q0q4o4l6mM6
-16731C38J50J02n3q5j4J01Q5ml8r4j38j07OJ63J65J38L8j26j25j0K6M4j06k13j89m1J51J76
-16703C40N5j20o0R4J31N9L6Q9J07J28P7L3p2j76j96k37o1J88J23J4L7K7j65j37K8M8l1Jl9
-16674C21k2Q1M1kL3L7mq9j29o7Q0J28Pj1J60J84L1K9n6k54k25j28l0J04N6N2J37R1O5M7l1
-16643F36j29j23j7K8J17J38n1k16j68j15o8J2O8N1J19O9m4L9M6K9Mq4r6o3j02pJ36J78J43
-16614E30O1P6R3N3L7L8j5r1j12j57j68o1L0O5P3p7j75j9pn6R9J33Or3k12j02J30J54R0N7
-16584C80J05J03P8n6j17m5%R0O2n6n5q8j51p1P7J02K5O0n7j40m2l5j0J0k4O2J44O3j0P0J63
-16553F37J07j31j79o5l1j8J9K7M3Kl4M2l8j16K3K2r4n9J29J86O0r4j00k7llN6J36P9k4q1
-16522D71o3l2l4k1j1P4J53J3j55j33km3j17LK07J89J5n4n3pn5j14j19j6JJ2J6K7O7Pl3L2
-16490B25O6J08J87L1j71q7M7J22L1q9n2%R8R8rl7q4j53k47k11n8R8Q7P5Q5K8l5r8J3J15J43
-16459C26J1j1K5L5OK8j4n1l8r2j01m2J37K14J42j2k04k27l6O2N2P7P1J38L7j29j49p1J6L3
-16429B33Q1J45P7q8p5k4O6J48J67J32O8lq1j55j51j38m8J57K43P9K3J8l1J2J16J04k06k97
-16401E72p8n4q9r2m0NM2mQ9J31j36j07R6Q9j58j66mK9O6Q3O4N5M6rm3m1o1r1p2j0J60K46
-16369E18J00J1j18r6K5L7K3j9r7j50r7L1N8Ll7j26j11J2R4mN9J73J55N7K8O3J5p3j45j61
-16339B28o3N6J08J0j01kM5q2n4N7P3Q9m5j31n2L9J6p9j12QL8J16J60J63R6l0j1K2o1p8n8
-16308C65n8p9j07j36JJ54J77R2j05k55j07J48J82J95J70N4J0l9j03L8L9p6q3O1J14O7p6j70
-16280D73j68o3J6O7J35J2j31n9J7N2P1M8P0K7j53j54n8Q8J69K19K29J4j00kO1q9k06j41j19
-16251C25k8P4J3o6NJ05J70K35J38l9j37j40r9p9OO4J48J22K7Kn2j27j74j88r9L5O2L2J06
-16222D41J52M1m6k6P2R6K3l3q4r5j43j12q3n5N5J28J57O6j09j78n2l6k6Mj3j9j1l5j5J16
-16192A80J28j0RJ19jj7m6q3r0L1O7J9O2%l1Q0J13l0j95j06N1N1n6L4J23O3q1j01K8J05J00
-16161E16J3j61j76O3J06M7J2Nq4r9O3Q7jL9R2L3m8p2J03K08J05L1Qn2r0j09j48j29r2K3J0
-16130C03P0J47J28J25R0J8l5L0R6K1m2o2r0r8m6JN0O7n8j12j16n8J5K3K1l9k7M6pj13j73
-16099A75l8J05P0Lk8K9P7Q1pj14k1k7n1J0K6Q7QmJ6l0k8J0nj06j15N6M6k3K7J3K1P8l6j50
-16065A55j00mJ5k9l1L4Q6J30J32R0K7lM0M7K7M8q0m1J63K14L0r7l0pj27j37qO4L4qJ3M6N1
-16032G44P4O2K1j46k18p2Pk4n6p8l0p0r2j22j46k5J11N5q3j34j8K7m5r1rK10K41J52P3L8
-16002C56K4MR3J80P7J0K7n4p0M3Q8Lj06j29q6J7J07O8P2M9l9r3m5O8J00P3j24j66j7J00R1
-15971G21n9j28j25k16j16N2L8p5n9J08J46O7L8N2O1nl2R1P3m5q9p2o7rN8J35L6j21j43K0
-15941C35J16p3k56j96j3N8M7P4O6M9M2N0M2oK6Q7L6o6mQPP2K4L1J6K3J7m9r6j7M6K3M1Q2
-15907F42K0q3j54kJ48Q6km1q1l9M3N0M1Q8J5r6j37j29n5J11J13l0K7P1L7M6K4j6J41K3j49
-15876G12k03j56J0J54P5p4j26r8M1J07Kl5J8N4K40K19L2j10r1j05j22j9j5J1R2R5K5q1j5
-15847F37J54J09j10k67k52j20Q3J49Ln3k0J0L0K8p6nJ30J42J03P1O3j9k8J04J20np3o5j8
-15818H25j05j76j11m0k0lj5n5r5j58j0P4o1j06q1J0M9J9P7J31N1J35J49M7K0J4rN1Q0K1p1
-15787F37q0qj9K5Q3n1j03QO3N2p7k02j62l5k4R2J99J57K2p1m3m1j12j79n3rl5J09J74j4j39
-15756A64o3K10K27P6Jn2j38j52j42m9M5R2J78J74j5q1J13J70N2p3j03j60k81k01j3P6K5L0
-15728A10P7M6O9n1k02j97m9R9J27J36Q8k4j04l5l0J5J42J19p4q4PM0pM2L0j71j46N2J71O2
-15698B58o6r4m0l4M9N2L9J45J10j04j58k5J08J58J40J51L6j38r5R6J41L8J5P8Q0M2j6p7j36
-15669G53j51j03r0j24k8j3l5K4M8K5N2J36J59J47J7L3M8j23k63j88j45j06k9L4O7Q2Q4l1
-15641B80k2R9P9l3o2K9R6N3J37J35j7q7p8m0k3l0r0j08J9Q1J36J00m2p6M0R6R0L6L7R2J45
-15610A072J64Q3J17R5qq2L1K27L25L32L91N84O28P12J059J473J935K436K874K463N93j679
-15588A5825k838k717k204j742j287q97o79n46m60m04k57j74j36j57j50j38j18O5J34L9o2
-15567A097j15j03rQ8J1p1o6k2J3l8o3n7o9o5l9k0Q0J16R2M1n1j45l7J57J20J1n6r4J2P0K0
-15536H08j3n4J0J20L4o5q1rr5j51j06rP2rj22j9L3m6j8J36J86K08J05K6Kj61j17J4jj08p5
-15505D95N6P8m4j02q5n3j9k5R3J38P0Q1R5p6j08O1J52k8j76j09n3k2o8n5K9l1j15K1N3k5
-15475B28m5N7K12J85P9J4Qq3q0l0r4q6j0mk0j7O0M8n9j3j0K0Q7J12N6M2K4ml0k2O5Q0N0N4
-15441H74m7j79k03j87n1K8m3q7n1P0O9k2lJ22O9kJ28J71N1q1m8QRm2k2MKj%J4k1q0l6k2j06
-15406B85l3nM9J03J2k4k6k5JM3N4n4l6k7j3O4P5o2j48m1J61K02N8PJ8L5P5k7m4Ml2q4r8q4
-15372C83K4P6M1R5P3o3p9o1p9rJ25R4r3j00l9MP6J20R7k9o8q1j02n7q0j45p4N1J07J55J56
-15341E18J02m8q2q4r7j18j6Q6P2L5Q1J33Mj10p0mR2J01j28k00p6J1p8n5M0Q7O7J4L5M3L0
-15310C85J36O1j2qo4k9J0OP0j8j62r8L8K22K53J67M8p9k55k31j52p6m0o5j9O6J06K2l5Q6
-15280C33J08L0J25J15P9O8j9j81j74j74j94j44p8N8J70J70J20j6q8k2m7p7N8J62K09R6pk2
-15252F58k3Rrp9j58j31Q4J55K7OLONl9J1J24R4JK5K8J4n5j8K8o0j22j32p0J2N9m9p6K2O4
-15218D14M6o8q5o2pJ60J08j62j03M6m4m3K6lj02l9Q4K24K28J50K9n9n1j52j14l1k0J5M1Q2
-15188E08Q7j0j2M5O2j9l4J6J6pJ0N7lj03p4lPo9j14k15j43K1L2l8j01q0j6J01K22J41qk1
-15156B55N3J09N3q6j09n6nL5M8j4Q7K30J84M0m4p9q4j8J8q0o5O5J5l5m0p0p4l9m4K5J44J71
-15124E90J17O7P7R6r9j45rP5m2j59j34O6R1m8k1O6L2J6l7j4ln8P5M2n5r5j17j29n1M8J49
-15093C91R9q1l3N5K6p3p7j0qLJ00N9j3k0P8L9o8k32k35k9J08J92K61J70lo5j4O6pp2o3o3
-15061D81pk2l9NJ17M3j1Q2j19k44r1Q4J13J7Lm4j26j60j01R3J15j9m0l2N1K34J96j6p3j7
-15031D73J0Q2P9nj86j87p4o0l7k8M9J13J47J37j8m6L7l0q1o8K1Q9k7q7P6J40K5J2L7J8r0
-15000E21j28j39j49j14q2J9J15J32O3L5Q7J0r9q5k1PL1P4P8J44J43L6r7j23p8m9pM6P0M9
-14970D89orjj4K3P8K6k6J5j6j03r9q5k7J3m4K4O7O4N4Q7j2P1R8M8j1j74j28p7k2j7m1K7J66
-14936D38J02j05j02L5m3j57l2K11J54j0n3r5n7k9j5R2Q0J30J71R1q6k33k07j31j18k7J12
-14909A16R9J3N0J08J26J41Q3K4p1o9jL0J7j12j21l7l7n3PJ2l8j0JK0r5j98n9J19K06J72O0
-14878E03j71j23J17J83P6L1J4K0n3j53p4K2N6q1k25j10J7N2J27O7j7j3j1N2J05L8k8j5N2
-14849D58J04J11K8MN0l7j64j32j6l7p8j3K4M9J1m7q4j7L0N7J14P6N4N9L8P5N5q0q3j27j47
-14818C35j29%J56J98Q0l4r9j33j6J2Mm1p4j0l7l2M1N4O1P6r1j01nM4Q6M0Q7J4o6m8L8R0M7
-14785E47L5o6j43q8J0j2j07O0K16J71J28J2j49j32j40j81j11j16q2K2J86J97J43O8R4J44
-14759G06P3J0n1j4O9J3n0m4j6O6M9PJ%nj7J5J3Ll4m6l0r2j88j95k4J71K95K09k5j55j53j25
-14726D36o6pmj9n6n6Rm5p5j7O1J61J21j08p8J8O4J25kj84j79j3J74J42J48P4j8q7j08p1p5
-14695B65j5J61K12k4j25QJ42K36M1j02K9N5l1j27k51j60JPNQ8J63J44Oj31k30j76m7o2o7
-14666A5O3J88J62L2Q7J69Kj16j27j08m8M8Q5j00j32n0j15n1R9P5k6O5K06J31O2P9L8p8j62
-14637D93j10r9k6J22K01P4m4q5j43o0k8n3N5j4l6LJq1o6J10J20L9k6j9P5J87J06k6o8q3n3
-14606D66rJ1q1j45j21K2Q5O8M9k4l8l9m3%R8P7R1r0j56O7J19n4j17n7J03J19o6j5J98K32
-14576G50R9j56k41j48l8M5J9k3J18Q2l7j05k14o6J27J26J06J26k3j46q9MQ3J72R0n8m0Q3
-14548F46J21P0Lm8j2L8M2L8r3j93k56j73j9k5p6o3Q8J45Q8q5j61J4P9Rk2j6M7P0L4K2k8J21
-14516D05J33O2N8m8j90j36o8P7J11N5M4j12j63n6P7O1M1Q6R0N7J4P1K1k7j0M8k6l6L2L7r0
-14485F18j37r9r3M9L27L12J33J1j94j87l7Q2P6O1J35N6k6L1Pj13j85j63l9R4N5l7j25k19
-14457C93o5J70J37P9l1j26o5l4l8Q1R7j1m1l7o8j45p3Q9J04kn1k0P2M5O7J62N5J9L9j35k76
-14426C91j91k0m3j18J5J40J91J64P3P2Q7K2Po7j25j8L3j7J7L5M8%m1j9r5n5K2q9j26q3j17
-14395I3m0K2J9K4M1J9L4P4L9mj7j3k6L2O6L1P6O8m1p5K7O2pm5n3N0J73K13J53p3k11j83j06
-14362D22j1L0Q5N7m6j01j00p5j20j15N2J30J49J8j01o2m9jP6J28O7R5J30O6K6n1k2Oj0l5
-14332F38RK8j24j91j52j20r3O8J80P8%nJ09Q1o0o3LM9J56K26J58L3n7k3l5j03l8j14j75j04
-14302C59o7k1q8j20k2O3J85J80qj51j32j11o9J21K52K66J96k3j25q6p8n4K6J3JJ15J59P1
-14274H52n6j39k08j40M1J48O9p6j02k5O8O2jL3R2Q0O1k9k06k45j31l5K3k5m2j6L4R4J56J88
-14244E25J30m8p2l6k9L8m0r2k9rr9j52j60m2J34J51N2O5j2k5K14K97Q9j46j54j52j40j18
-14216A40p3J0k3O5J89J62J2L0K1p8p2k2O2P8N2K8p1j19j53j31j05q3O8J02j7O9J74J35J38
-14187E88rj83j29n4n4O3J25J85J11j06j92q7m8Q3K07J72J22J9kqj44k35j55n2j1rl9L8J00
-14158B96J00P9M5J46J61J3j06j96j38K3J08J57R4o9j49n9K3o3j71j98k19j51j7M5J09J26
-14132a1J3k1L9J4q9m6J85K93J74P2Jj97k39q2J15J57L5N5J37K2n9p1j13j10n0R0K27J01j5
-14103F27l2p0j23n5J07J29N1o5j44j09M4O6rN3Q4Qn1n5K5P6j8l8J5l2K5O3J0j07j51O3J50
-14072E37J12M0M7Q6L7k4p5j30j55j37n6n0O2M4k4qO7J36M9o6p5oP5K00Q9mn8j16j50o0L1
-14041D18J15J78J07k5n9m4Pn6o5qj3M2N6r2n1M3MN0Rj02j67j58m2N2Q4Q8M1j8Jk1R3P1K9
-14008E67J26J99J13N4M4j0p0j44o7j7n3k5j6j00j49j12n9m4L0L5N8J68J54M3n3o7j29j75
-13980C01lR0K0k7J5N8N3J3j3L1ln8k4n9j8J03J05K9o8qj1q5j4M8j9p3O4L8qN2J29J07j3L0
-13946G82L3J4j6q7r7p4K5N6p1k1N7Mo4NK7j33j40O8J50M1o9j37o2P0P0K4N6Q8J2m8p6o1J2
-13913D38K4m5L8J23O1Mjj38j19m2j00m4L2K3mN7J05j8p5oP5J00M2J16P9o1r6m0Kj7q3m0P1
-13880D61O4o1n9j1n1l1K9N7N8n4l0J9J3k9j7K0J8K9N2L5n6n3j9N7K3p5j2J31J70K9m6Kk3
-13847F40p4p3rl1j01K3P3L3l9q4L1L8k2k0j6Q1O5q2q9K7j2MR4Q0N0JM8J34J49N9j93k94j86
-13814C05n1Q6J73Q1j3l9k0n0j72j11j10NJ81J55%RM9n6r0m1N4L1L1K7qR7J32L0p0q5p6p4
-13782C80NN4M6Q8O9o5j05q5q9Rro6r2o1P8R3N2R8J21Q9Pp4%J17Q5O2l5j27l5M5N8Q3L3n8
-13748G71j19r4l7O3L2q0L5Q0q2r8lp3j51j7J10M5j8L0mo7m8Q0J74P4K1%J1O7M3k2PJ5rm6
-13714F90j3L0p0j05lR8Jj75j72j27r6O3R6K1n6l3J6Q9Q4o2q7k2Q6Q0n6j52m3M7R6J48J72
-13683E45R1N0K8n1j51j75r6J9R8J77P1j36k37k13j11J26K82K39M5k4Pl9o2J07K19J31J2j0
-13655I42r8k53j82m6J18J33J00p3j74m5N5l8q3O4J82O2mj51j96K5J12J06R5L4j02k10p9O9
-13627C63o1MJ61M3p6k9P7J59P1q2k9L2p8o7J59J71O3rq1q5M6O3j33j10P0J20O6J9j00j81
-13597E66j07J4O2K4L1M5R2K4j61k07o6j1k3M5Kn8o7m3O5Jk00j71P7J96J53J12L7k4o3L5J03
-13566D83K3K8P7n1j7O4J5p2m9K1l2k9P2J24p8j08J1j7j9oM4L7m0PK1K2R4J31L3l4n9m0J0
-13533F66n5j30j56q6m3k5P1K0JO0J4j3n7k3K15K96O3j11j04n7NL9L8o9j49j02l4o0K2J07
-13503C43J07m3j84O6K46J36Nj42k05j03n4p7N0J56J68L3m4M3M2M2J8p3n9l2MJ29K21J33K0
-13474I46o8j26j02k0O8n2q3J5n2p8j7L6O2k9k3N9L5P1J95J19m8q2n5q1j58j46j39j29%L0
-13444A48P3Q2K2pk6P3J65R1k1k0O2M5k6j2N8L8o2j24o0L1j8j05j10m0j5L4J51J51k4o5n6
-13413D33j03l1R8R7J9k9m1j26n9J3Q1R1K1O3J50J35P9J20O8r6j02Jk5p4k5M3r2j55n1K0J5
-13382E38j8o0L3Pr0m9L0QK7M9ON1L2K4M1Q2%p3j47j32r6j39j22N0J79J71R0Q3J65j9j70p4
-13350D77PK2k1MK1m8p0k3lp6p9N8Q5q5j85j16O9J27N8K2L0k8N9N6J8lj50j98j00r2M0K01
-13318G7J82k5j50m1R2R8Qk4o5n0N6J05J55O3K3Q1Q0n3j80q0O1j6q5JQ2R9Lm8R0R1Pk5K5J0
-13284F47p6j01j24l5J28J68O2k9kK9%q8k17k34K8J61M5J03K21J94M2k24k80j11O1J79J21
-13257F68m9j96j01p1o3P7K30K50N4l9k2j47j34j3L6j3K1N1K7jP3J57J21pj12j48j65m1K5
-13228D68j4q0r4r5l6P0P1M0qp2R4J36l8q3r2j54j15L8J67Q4Mj12j69K5J90J81K8r9R6J49
-13198E80N3P7K8r1j49r8k7J03J30kl8M2R2J07K9n2k9M1J3m1k8n6j19q2j6l0j4j6%J7N3J17
-13166E94N0r9j12l2M2k6p6j07j14P9J47M7J9%j03n4J21K23Mj11J2M4m2l1L8K5Qo6j39j08
-13136B33J3l3j15j42j9J78R9Q2J96J34J15J79J19J5P1K4k02j71l9JJ4J2jk1j16n7N7J11J15
-13107H52J4n7r1j30j63j29p9NN2N4J2l4k1J44J55O4O6mr0oL6n2j09l8lNK4P7L9k3n1L9J49
-13074G07Q9k7l5M8o7r8m6j03J3K24J63O1Q5J0q8p8p0j22j77n5Q9L9p6p9m4p9J2J86N8J6M6
-13043F02m3l8PKP1J43M8j11j04O6J07L6KJ3L1j16k81r6Q7j2o6j08M4J73J56nq8J22J86mq3
-13012G41q5j69j43j0Ok1L1M4L2N7O0J9p5r1l6r8j01O7J45J80J14K0q0q8J7K4o9j05jQ9L8
-12981E12q2j8L6l7nk6r7MJ11J6j40k0J00P6Q6lj40k12m8J43J80J65P8J0n8o7k6j1L4K7Oj6
-12949E78j14j40p7n3r4j44j1J31J12j6o1J11K14K39R4j2n3j31j43k8O3P5M2k7o4q0M9J33
-12921E93J28J41R2l9j74j56l5O8M6nJ0J4L2K3r3o3m1o2q3n3M3kn0M0J13J13L3n1l3r6j48
-12890C05K3J41K23J84k5j37p4Pj0m7o5%K8j3m2j21j07o9j12j3J89K14M7j44n7P0O0L4m2k7
-12860D20O3O6M0J03O7p3j13j75o4P5M0K9L0J5N1J70J44l0m3M9N2m0j53j09ok0j2j3j07o9
-12830C87jl6M0Q7K3K4M6R2K24J56m4j18m9M1N6%j3K9p2q2j81j21J13J95O3p7l8LL3O4O0m
-12798I00p7j01m9oo5oj43k88j86m3J35K98K72M4j14j38o9O4O1n7j62m2k5o3l2J64K45N2o4
-12769E05j63k22j06O2J84J41l8o2O4N7O5P4J33M7j08j84j65j46j00m1O9J65Q5n8n3%M8m4
-12741B09k3R2N7K9lK7Jm2o9n0k8l5NM5%q7r5n8J06R0J2K7ll8PR9J89J25J9n5p2o7JJ27Q3
-12706F25J3p5n6j2p4j16q8l5J07J53Lr8n2k0k9j1Q2K59J50m0r2j14o9K2J10J67J58M2p6o7
-12676G67J2J06J47pk08k23j44r2k7M1N3O1Pq7r2l8L9P3P1m3p4o7Q7J69L6p0l5m5p1j34m1
-12645A71L5k2L6J33J29q3j35l5l3oNk5q5k7M8P7k7p3p3m9M2P3N1P1J49R2OK2N8M2J9rLk8
-12611E52l5k6q3j59j59j3J33K76L04J92kj60j51j0o6j17K4R3R1J24P3m5j30j22o5l9k0m1
-12583D19j1R8R3O6J9N1K2q6j28q6Jo4l0j5Q9O2j5J1L6O3j1K2M9JN0J05Q2l2J0M2q1j20j16
-12550E96k8J55J83M4j06q6j9l4o8j19J9J20J17P2j4l8m8J5O5L2j5J0N9Q8R6o6j78m0LR0J24
-12519A029oj45r2qKj5J01R8J0L5p3j18q0o1j07n5K6Jj14j08J7M2J1L0Q9J29K18J89j3j75
-12489H57j97j57j49j00n2N4J14R1R6J56K6n3J3J04P9p9j56k8J8m2o5m0J27J31j8r6l7J16
-12461G13J95O4r5j54o7L7Nm8r8n9L2Q2j6m4n2K1Rm6mP6P1q2j42rR9N9m2l2K1J1qn9j08k1
-12427C09J12J00k6p5J5N5Ml0m3q6n1P3L6l7k7O7R5nj8J4Q1J9m4rL7K6m1q2L0N4Mq9k07r1
-12393A70Q3K06J25P3M1p1j20j11rm7p5N9J48M4JK22J75K9L3J8j14k70j66L2M2n4m2Q0J37
-12364F39J25P6K6J3m0j00j40m4Lr9j00K8O2O1M6j0Ll1o5lJ11J40K3p1q8r9p1M9O0RJ15R9
-12332G27N2p2j99j62kJ18J12Q2J23R7J18J03n3j05j36j26j04l0pQQq4n3K7M9K1k8NN7Jj08
-12301D39j54K4J19J45R2K0Kp1j56q5N7J04k5q3MR8P6L9N6L3P1N1l5o3Q3J27N4q2k25j72o5
-12270D78N1L0o2j09j9J15J01J2l9p3n7l7qJ5J4m2m9rJ9J8P5L0k5N2Qr6o0O6k3j52J0J22O7
-12237D23J16Q7O1J02l5j23nL3J3j1L9O5O3K4pm2k3j0m7k6Kq2j20l6K0L6O8O3M2J5O5n1j74
-12204E45j26j52j80k9J05J22J14K6O9J25k7j12j5p7r1j0J1J7n3O4K25J08k3JK0q8j72j00
-12176B97PNq1L9L2l6P3K11J68m6r3j09j17j15l1M3J14J83Q9M3O4P2O6J24P5l2j43j36r9r2
-12146E75k9LJ7M8M4om6m4m4P0J91J30l0p2k5l5q7j54q3J18J22j9p1j54n2P8M1o2j08q2qO9
-12114B95L7L3P2MkJ10J00L6R6K3j24p4lj5L0L0lNN9m9j63j39l1L1J7L8J37J63R0P5L6j17
-12082G97j50l2M8Q7mj25l9M9j0J4O8N3l4Q7J74J23Qm7oq4j72j15o9o0JM4Q8J56K00M2j23
-12051I69p5l3j06j48n6k8o0q8K4J46M8p3p8J0O1j3o8l8j38l8J07R4Rl1Q6P9M0J17R2p8j00
-12020F33j1N1j4j2Lj79r5K08J49j5Q5J01NjJ2o0j48k25o3L4M3Q1R4L4o5j21j43j6N7q6j51
-11989A85mJ44J01O9jJ7J14K5o2M4O7o7j38m6L1L5R8O1m4j3M9N3K0N0M8K2p6j69j62jJ02K8
-11957E80r1l0J48J35K1j8J05J85J18q2k06j25j70j46j9n9j04l5Q9J45J71R5m8n0n9j13lR3
-11929E27L9L9J09N3q0j26j4M7K0k2j11j35p7j33q4M7J91L53L81J26r3j60j98j71rM3L9P8
-11901F79Lk9O0P6J0o3j52p6M1m0j1J4m8m7mR2M6m5L2R8P4Q3O6n1j47j61r6n8k7j6R3J86J08
-11868F90%P1P6P2P7L3p4p3j30k55j72RJ01J18N1jmJ7moq0r1l1pK1O2M4K6J69K37J46k3j06
-11835I63r0m6rJ0O8J80J49j63l01k26j00Q9J65J44K0j85j64OP9P4l6j66j45o0rO4N8M0J46
-11806E55J44QK1N6K4p7k50k50j21M1J65K10J54q9j09N6OM7K1n4K5O7k2k8J5P3O5K4Mp0l0
-11775F81K0Km8q9q6k4k6j61l8J00Q3M7L2N6J23P6Q9J19No9j02r4j05j34p9Lk8m9jJ02R0O6
-11743E61M1L1n1j40l7J40J20n0j35o3N0R5p2j33q4k3R3J78J52O9l8n8j12p6k9L1M8p2J8K44
-11713F98K21K6n4j15p9k4O6N1q9p0N9O0n1j57k00o1J38K45K39Q3k6p2j05j29k09k47p8M2
-11685A62P1J1o4o8m8j09q0J43J93K46J82J9L1P1L9m8j39j44j41j9O4r2j29JN6j5L5O3M2M7
-11655C80J16J49N0K3N0N6k1r2j45k16j51n8r8o6J1J94K89J51%k3j7k7k2J1k2j30j34r1q5
-11626H2r0l5J09J69J61J45L8k9k5L8OL1O8N7m7j55k12j95K2J49j6j00J10J96J54R0L1R1N2
-11597H95N2K2kK9k9o5j11p8J0m4l5N7Jk8K6J7q1j19p2m9jL7J73J48L7K1j6n6J7R8O0n9l0
-11564H25J6p6j53k03j18L0J59J53J40J7j55j98r9k9J0Q0J56M7noo5L3P0l5r4m1R7J03Q4J
-11534G44k8K3P8l9q8j10o9L1N8Q0J6r1j52o5NO2O2j3o2p7j2N8M9k9j5nk2N2mj3m9j45nJ36
-11500C61J41J00Q6M7q6q0k0n9J4J65J22n4j04q1r9j11q0rL0J18P2PJ0m1J00K03J0r3J1O5
-11470G45jj66j72P4J47Lj4%m0j1K1QN3N0Qm1o7l1K7N1l4kL9J8kpo1j05l2R9qj74r9K0R3J03
-11434D92M7k4o0j06r1ML6PJ6L0j7q8m4M9Q8P8Q2k6K2J64J53O6K1n%M7P8P2K0q9j13j3rj41
-11400G46k31j90o8k1J7J55J50N1P8P8Q4P4m0n1o0j25j52j29j07o6N0J50K12K02J16k2l5M6
-11372I12Q2k9k31j82kQ6j0j0J17Q6o5k25j70j02p8J3O1m7m1J33J35J3K2M5N3Q9R7N0p0q0
-11342F52Mj0q7j07QJ06Q7l2p4%N1J4k9o7RK8n4l9k6p2r7RP2kq3j18m5L8O4L5j3j28j53L7
-11308b2K04J39P8N9ljpO8J66Q3l9j05n7R8M8l2Kj00j34m1j5m3rL7N6N6J7j03j5J20K9o6n5
-11275D13n6j10n9Q4J20P2M2K7J8k7K9oo9l3j3M9J35J43L3p1j5O3J06J17J23L7o4j17j04r9
-11245G68r9p4PO4l9j41j19L8J64J26J21J38Q8LJ0M3N6qj34l16k77j04oO1J25N4j1L8oq5j46
-11214C39k0R2L2n8pJ00Oo9j09l8J7K4N3R9J19P2Q7O4k9l2r4j67j5N4o0q8JN9Q6R9k9o6O0
-11181E82R8P9L1o1NN9k1n7J1Q0M7o4n4l1N2J13M1m3j39j46PO9j4j36j65o1J2n7p8NN4Kj8
-11148B02J22J62N2m0m4n6mN4mp2q6K8J13N3o7q9r3k8J11K06J99J7o3j7J6o1j0l3j39j67j12
-11117A50mJ12J48M8ON0J37J08P1L8O8R6N8p4j12RQ7N2J7q4j52j09q8J2P7m3k17j86n8J29
-11087C46K19O9p2k9Nm0k7M6L9J3m6k1o3r7p5J1P1o8j06r1n8J58J23k5m3mk5L3J04P3J19R5
-11055F34p3q7N7J26m7j69j22k3J02J22J51J60R5L2l5j53j73n6k6m9n0o4o0l3M%k6J5J4n7
-11025B09J57L47K48o7k38k68j64pJ50K25N9j31j86o7o2j13o1J03J94R8k8n7RM0o1j6N9J02
-10997D74M0l8p2M0J92J84J07M0q0o2P5J25N9k5j91k75k10k3J29P5m2j26j05j5K2J30J95R2
-10969G15l3j3M8R2J12O3o0q8n0o3r9p6k5l9lNJ06J24J3JJ5lP5J20Q2Jk9L0j6L9M9m7q0n4
-10935I12j3q1j06mQ0O5O7n0r0l2rJ4K3nn2m8Kj4K4N1N7j0pl8L8M5j0p6n5K9%q8j69j97q9
-10900A64L5Q2P7J35K19M8p9j2P5R8R4O5p2j47k23k05j28j51pJ40J59J04Q5O0k5k2NJ5o8o8
-10870D53k0LK5O2J63J62N1M3K9j51k55j04m2n0K0J72J04k9k9j7O6J50K3QQ2Q8J1k03j74J9
-10840F60N9N8J4j21j73m9L6RJ17K61J88l3n2J6Pq8j94j15J0J14J60P3n7n2K1k3r8j10j6J35
-10810G57N3j06q7J9m0r7j02j05mNLj2QJ93J38k7k0P3L9l8k2o1j20j27JKLR6J69J48O7j22
-10778F84k00j09k%j14j08J5L7j6m3k5qK8Q3N4O2J95J75n1j44j9lmp2p7J16J95J0q4K9J89
-10747G93J78Pp1q8K2J41K2j23j63p1J0K2p2j64q0k9l4m1p4J8P1J6K0J19J60L1o8k1Q6k4j38
-10716D55Q3K08J05k5j32j09j08j20l4O6R3k8j21MN6J7N4J21M2L5O7O5k6r3q7KQ3J1j1J7J14
-10685H04Q0k7o5j58j53l9M5J43Q1O7rp1j1O7n0o9l7p2j1k8p5m9k9k9kL0P9P3k6j22p5m2L0
-10652B50O0l9l9O0M9MK2J28R6l2RL1m1j27p0P2K28J46j14j45j3l2n0j09j36O0J95J49Pm4
-10622E75Jl7r9o2m9j52j81mJ26L08L53J53Mn9q2p3N2K8j12p1p1o1o0o4q0r5L3K12J91J7j4
-10591F27m1j56k18j17L9Q6J66J27K7Jj0J5M8L0l5M7J35J30J07K2j13k24j79l7qM1Q9J8o4
-10562E53k9m8j79j31N2J25l5p2K5OPJ15R1oOr1j30k3nM9Or0J1J06M0p5j05j67j10J02J11
-10531A09J20P3j16j54m1J50K26J30j5r1k3L5O0P2J13Q3j5p7o2m6j27q4J7P5P2mm5j3K1R1
-10501E34J39R9j8j21k5J15O4q7j12n7n6j88j20J13K41J25m6n6L0rj54j62j0P4J03K02J44
-10474G62m9j29m1Q1J10j02j58J0J79Q8j30j72p1J9J11N2j40j33M4J25O5r5j78p9M0P4M0J17
-10446D40J39Q9M0j16j12pN7K5m0K2%K1R0J48J6j02p8p3q6m8kN2J05Q0K3j50k06o8oJ59K10
-10415F22J28J27K3k3lm7QP6O2M0K5m8m7q1j74m5P5K2l9j3O5R9O4k9n9L0J4j1O2R8M9l7k8
-10382A005ll9j19j02J3M0l5j78k18j16J4N3J4JJ6R6O1K1M5j5k5Q8oj34j94j28m1j3J34J55
-10352C90M3k7N3O7l3p4l6R9P7q0j46MJ02k7j63j03m0PO4N5k6N3K80K65N5j35j94j13M0QJ06
-10321E71J49k6j32j15mm4r3n4o7n2J6J32J57k3q9m1L3P2mK1J21R0lL2P8Lj47q0J83K06Rj49
-10289G50n0m4q2%l2j15k08m3J41M3q2N7K57J78L1Qp2r6j7m7j5P7O5J7K7m1o8q1j13r9k7Q0
-10257C99P8Q1kp6j0J06J23J4M2J29L8j51k84r3J57J54K5n1m7m2m5q0j07k6N3R6J17Q5j0l3
-10227F40m4n3l7P2J42O3J7jQ4J31J24J23j22k37j08l8m0n3q4j1Rj3j29p6J23K1p1K7P2R9
-10197F30M6R0J34m1j09n8k3M8P5o0k38q6N8J23R3O9Q4k8j54q9Jk1%P0R4O4qK7O4Qj19j05
-10165F39k0q9j25PJ51J06K0q3j24L6Q4O3O1P9L0j20j95j76j01L6K74K76J01m5j33j21j6N3
-10137F68J32Q6pm0m7k3q8p3k9P7L2m0oq3kP7j0p1KR0J12N1m3m0l8m4j24j98j17M1J66K01
-10105F12J07p5j03j61j56j4O2O1k2m4J0M3o8j06O8J08M2J34J59k3l4O6J57N8o5m3L6JP1J86
-10075A067M7q0n1m3n5lJ39J04o8j92k41j78q7n0n7j41m7P2J20J99O7Q6J29L5nNm8PJ72J71
-10045A074kj69j35nj6J0L5l7l9K6n9l9J9j2J5k1o6m4q2j8N1O7j0p2o0l4l3po0jJ6p7q1L1
-10011A65J39M5P2J61OML8k2rL4Ko9Jm8j24o8J7M3J17L3j15q1M9P2l3K3J00M1P1p3j46j2M3
-9978D76L3J19R4L0O2K2j0q5j10L2Mp0j25j05l6L9R0Rr7o4K3J04J11J69J33l6p9k1Q1L5j52
-9947F76k65k17o2J21K24K55J58k2j35j55p3L3L2Q0J28J64J77J20Pj38k31k08l9J08L2%o5
-9920G05j78j03J7L1P7P2j4jK6N8Q5N2j06j12N3J97J34qm2o1l2l2l2j3J09R6L3J0k3o0r0o6
-9888G82m2n5k5n3j19q0J02R9n3J0R5J60O9K5Jn8j68r3O8J05pk9O5J50J15L6l8j37j68j08
-9858F49p1l8O6K5r5m1k1l2K8P6J50R3J8P5l9k25k65j60j66m5P6J39K05J09J4r9r9pR1J54
-9828E65J20O0P2j0j72j3J49J18P4N8O7J08q4k79j68P7Q2L4L3Q5J21m4j33j20j33k00r3J50
-9800E24K10J25K6l6M5J32j0j34r7m1K1k3oj04j72m7L1J4K6P8O2Q6P1j13j58j7j5O4J14Q9
-9770G45O8M6l9j18j03l5L4MOL2J20P7q0n2k5nj9n1n4j84k00OJ38J51P5n3q1k1N8P2P2J6l0
-9737E70L4Q3JL0O9Q9Oj32j14n1KJ14K32J58j25k95k04J0N1l7j26j6M8K6j10l6J62K33K57
-9708I29R9qj3m2j6Qm4q2k9Q6J16m5j79o9Q0M2q1o4P3J02k5J6M0j62j34N7J19R9K2J2L6m3
-9676I00j06j12m3M0O0L7J0K6%N4K7k0r6j17q6p5m1M1L6L6L8O6J58J33Rq8j35l5L3Q3R5m8
-9644H80j42m6R6J61P4j51j34j7j03j03N3J01K2j6r5k18j72q1O2J58K2o7M7Mp1r6L7J47R2
-9615D44N1PJ25J96J09k7n3J0J3n7k9l7r5n6N5Q4M1L2L7J4Ol6j15q9R4J15p2j27q9M8Q6k2
-9583F63l3j57j06R2J48J20J7l3j32j81q0Q4J20L4R0P7m1q8j2L3j9jR3J35M8L5M5o2o1o2r5
-9552F71N3J44P2j13k29j31J7J5l5K0k8j7M6p8r3j14j99k20q3J23J56K3qJ70K37J24J0j6k3
-9523D94n8l0O7R5NQ2O7o6r2r1pP8r4o9Q5Q4K8o4j00Q3R6l9o6qQ0J3j06l1N8J06J52N6j74
-9490F34j61qm4r7O0J08m2o5J0R6P5k7m5N0J73R8q2j54j85p3J07J05ro2j4J14J90K04J21l0
-9460A047p4o3q7l1P2K5K8J25P9J6k4j9j1J4Rm9j51j89k6J6k8l8m2NL1R7K36K96J04j06k45
-9429A017k47j79l1P5O7N7Kq8q0n8n7O9J45K4r4k2j8n5n2q0m9O9J23J88K09J03pr0j61k1O0
-9398H19m6m9J4m0p6j75j13J04J81M8j07j40q9N7J82J27k1j12p7o8j4M0M4m9j54o7J10J69
-9370D98K2j0M3NJ5O3M5m2m3J54J73m2j44j26j17p2J5M7L7m3j34n5J02J65pj39q6O2R0K9N2
-9339E57K10K05J30J12P1n7q2p2n2p0r0r3k7O5M4j34m1M1k5K8qj60o8rpK7K8l5p9k3P0Q1Q3
-9306F20P5L4k4l4J8J1MQ4N7n0q8k15k02n1O6J62J28RJ6K4o2j03o5q2j61n4K8j7J7%l8Nk4
-9273H8rJ26J21O8qo0n8r0JJ31J61M2m8l0q0j13J6J11O4J12J22K1n8l4J8M6Q8Q6J0M0R4l1
-9241I47j32j35k4J00nj98p8J61J44Rj43r9M1K0p4j81j35L6J62J31PM7M4m6m0p8k5O6P8Q6
-9211F86J66Q3PK3j8r8nj4j8P0J3o0j46q6j06q3l8j3p4m9J0O7J24N5l6P2J32N4n7j67j25K
-9179C71L9J03O6l9n1n2j08n7N7l8k9K04K36Q3K7L3M2J57Q9m0n6p1p3O9k2j80k53k35p9O2
-9149B55J33K05K59J97K2j35j71j71pL9l3R4K44J36m6j36j28n4N1P2p4n5j1l5o1p2NP1P4O8
-9119G36J31N7R0Jj16j02j37k22j72J21J04j12o4R0M4q6m9L6J07R1J61K18J07n0o1j2q6r3
-9091G32j25j56k9J57Q4m6p1k0J7k7kJ02L4l9j8k2p5qN6M6m8j00k7j1n2KP1J8K8J22J57J41
-9059H91M8K5p8j38p4K3Q9l5n7k8j03j53j31J4J26J23Q3o2k00j79j08n7P3J69L4j14n9P1J48
-9030C41L2r6m0rl6KQ9J76J00r9j54j04J2Q5K3M1M2M4O3J48R0n5qL6j04j41L1J62M4j97k13
-8999C05r9MJ04K03K77J36j0Rj13k03n8oK9J34K3%pl1o1j3N7N3J47P2k0KL7L8L1p1j19j4Q1
-8966I17N5p1k04j44m1r3l6R4J41J2o4k8kQ1J03Q4%n7j49k18j81j04l3m1j0J00J07J12R9N0
-8936D79O4J51N1j31n8j7q5l1M5J6K3ON9R5J6lQ4P6o5j51n5N3L5m1l3o4MJ47J02n8l4N1n0
-8903F81j22L8J66J03m0q8j3j2m3o9p1qJ3o8L7J51J82N6o2nj03j52n5N0L0K0N0k4j48j71j12
-8872B11qR1J8P0J22P1k1k6j9n4M4M3jl5q6n2P3J17N2o3n5J1k1J4L7Q3J14K3l3q2n9R5R4m
-8838G64Moj06p9m6o8K0J02P3l9m0J08Q6j04q0M4J49J13L1K5ko8j06o5n8q0n8L9N6P7J12R
-8806H07o5k1%j05r9n2l0j37j11P4O6J9p8QJ12J38J8j30o2qoJ00N7L2J14O5J27j2k50j09J64
-8775F26J76L7o5q5Oj9p1q1L7J10O2Q1N3n2o2l8p3j17j18r6k9L1P0K3N3J98J39N4l7r0q1q8
-8743E54k59j55J52K81K60J72K8o4k5K4J7o0j23o4NJ4M2j5n0J7K3j7rJ3P6P9m3p0oOj3l7k1
-8710G32k6K6l5o1L3M1L0L1pJMk8p5q0o1k3P7R0j7l1L5o7j50j5L0l4l1Q2J16J02L9k4O1O0
-8676H25j6j24j62q5p2p8MJ02O2o7l2k2LR0J26J10M4P9Q4J6j7p2j70j32j7L2K4J36J58N3Q
-8645H90Q0L2n2Nk7j30j39j3J07J13O2P2L2n1j35j90j85p6M7N8M0k3j42o4M5J03O0K7ql5J4
-8614E17J62J48M3l3j19j42p0O1P7J14R7j28j56n2L3N0O4O5j6l4k0p9j10j7Jk9n8NJ27J51
-8584F52J18k1q5k4l3n1m3M3K7J44R8q4q4J2N0pk8m1j11j19oO8O9L0O9J10M0k1LO0L6Pr7k31
-8550E50j64j11n0L3m5K8J8m5l4O3R3Rk6l1n8k3J25J74J16J4m2J9O3rj03m3l6p2K7K0O0J6
-8518E36p8j8N2Q7R0L7l9r3j88o2J09R1N6kl0L0M9L9N2J6p1j32j09r1j6K8k3j5J22R2j9o3
-8486D37LJ28J20R0L2k0p0j1K0N2N3l7n6M6Q1J7n5n2k8p2j33j7L7K5q0j67o7l3K9Q8J82J70
-8454G12J50J93J77N4j26k45j57l8o4j00p0ol5L6O4M5J09J61K8q8j24r0N3J18j8n6l4j3Q0
-8425G16N8L9Jj39j38k9M8J9k5O3L5j0L9J23mj27%P6n0r8n3q5j48j02L1N2R5mj16J5L9QJ42
-8392D71J76M1j3o1q9l0o5o6k6n1P0J71K37J90O1K4O1k7j72k12q6k8l7M0K7n5l6r2q1O7P9
-8361D88J1r6j03o3l0N7K11K62J31o1j20j32j35J1J06M1Nl5jl7J6J00J14Q6K9m0j31OK8n5
-8331F63j14m4N6k2j86k09KJ17J21K10K19R1m7k8l1q6n1J9N7N2O4L4k6j15j37QL8m6k0nj8
-8300E66Q8J46k4q4p4o4j2o2p4M2R2P4M5P4J28or0n5k2o7j77j93l6J75J91ll1KK9O1j4j12
-8268E13q9p4j28o2k0R9J36j9k9O3oj0J13J89J93N0q6j43q4q9n0QK8K5K6%k8J1N5K05J59L
-8236I59q5j72r0N0N1j8Op8j28Jl6p2P0J81K03L9j3N0J28k0j59j15N4J84Q0j27j34j47k69
-8207C93k32q0L0P6J30J76j3o1M3Np9q9R6J24Q1J68Q6k5K2mkO4n9j93k35j66j4J43K19M7o5
-8176E86r5j28l9P2l7q7J12J30Q9pj23q9l2km2N9J36J51J40m1k36q5J45J84J28l1j17k1J31
-8147H51N6n3k4o8j38p8rp2RN2M7J5j5K2N3q0m2K06K91J70m2j34j12j18o2k9k6J36N1j03p9
-8116F75N4J15J30J8n8J9J14k9j52q9L4l5j17o1N8J8r5k0N6K5J37J46p1j52j62j74o6M7N8
-8087D23J85J78J01m6k16j85qO3m0j48j76o4M6J24J78J62J35J7r8j37o1RL3L8o0QN7j4o3j28
-8057C13n8j5K0J27J40K2n6m0K6R6K38K96Q0j27j24j81r0R2Qq5R2J90N5j46j75p0j4m1j22
-8028D51j33j4j6p9n6J7Mj37j13Q6J28J85K15J98L5r9LO6k2n7j6O9J10J5l7j3M5P6J3k2q0
-7997H22p8Ojj32j98j07n6OO4Q2N2jM2L5m2pM7Q3J37P8R7M8n7j13j69o9J37J60P8j2j28j23
-7965F81QJ8j7K7J6j8q8j20K8J23J30R6j9j37j93m1N1K5O8J60N5j54j02K4j3n3N3P5oq9r6
-7934D92l3J0NqP2Q2J6l8MO7K3n9L6O8N0j0lq4k26q5J55K16O3p0q6l4n5l9L3O2N1J36J06J05
-7900A022J13j12k09k03j59j13J3M3L7L3k4J9J10Q7q9j53p2N3J53M4n2k0J9O1J9l6j2P2K7
-7871F71o8j27r4p7j10K9J45O7oJ5P8J66J17J5JJ5q1p4K3M3q9j67o2O8Q2J66J44j05j97l9
-7841E49J11j6j24o1o1J02J76J0l0Rn1m0K6pr9j07lL7O8P9J35R2j44j67L3R6M8M5M2P6R7l
-7809I18j38j67j08n0N4J17R5O2P0Qn1j23j43m4P1M3j6M8k0o6l2n0k9P8L6m3np1k2k1j6R1
-7777D76J08N0J9J9k3j39p6O0LN0J69J99J03n3j03q6m7L8KnKN2J7K0l9j43j10PK0j6m4%J55
-7744F85J37K4K5j5o2j01q0l1jM6N1j8M7Q8K7o3j75j15PR3J34L2J7L4j03j78j11p3j0O8P3
-7713D52K4LQ2P7M9O7L1N7J3jN2L3p7j96j49r5J5J1pL6K5Q4Q8M1M8N6o7j33n9P4P6M2N2m9
-7679G55j4Q2jo0J3O8J4n0j25j72l8R7J61J81J59m4k11j95j01KJ52K12P4Oj4j22p4O3J08N9
-7649I85j9q5j39n5Q4p3j33L1L0j17o2OL4kk0L4R1Mn6PK2J15K06K06R1r5j32j49j51l2L1m0
-7617F17J7M7nN9P1K1n8l8K5O7O3mq4p8q4o7K9M7NJ5N0j2LK4L0k3j28j09o7j9O7J51J11j09
-7583F34o0K5j34j93q5L2K00K31P5o4j15q8lO0J25R1n3m0K5O8J66J70J04JM1O6p7j76K0J02
-7553A148J0j15j78k05j80q0R7J40l0j68k8n3J5K13M4k10k02j2P1ol5L9Jj08n9L3M3J30J23
-7524D38M5N3R0J2j09j10P0L1N8J00Jq7o2o1m5J02P4N6K6nLp4rM1j9q2m2k3O7K26J12l7P6
-7491I16N9j20j09j5n9j13o9PQ2O5j04k18p3P4M3J7j0k4L6P5j3J01K15%p9J14J28l3j30j30
-7461F33m7Po8q7P0l3j40KJ08J31L7pJ00M7j02k8J14J30P2km5j16n2L3q1j31Q4J58L2lk1K3
-7429H18qj38j28n0Qj6P7J93J55L2j07j05J5P4J02J6j24j30lP1rr6j58q0J6o9j91j39MJ58
-7399A88K35J33N1n7j48j41m5RO9J35J60J15m5P1J40J05M6r3j20m3k4Njq3l3J29K3j19P9J25
-7369H66l7j40k0k3j22rQ5L6%j00j13j09m7P3J50K28K07J03J9K3rm4j85k25j25J22J68O0Q6
-7340I18P2j40k02j16J3J33J04Pq4r9n3k4m5o2r3kJ30J18J20J25K8l6m1K1L0n3o8J7M4l6n1
-7309F75p3j90j44jJ06P7J1j3k9R6J64J08R9P6o0o9m1np4j02J5R0Q7L1J0r4j17j6P5J13R4
-7278H99rp9p4o2p8j72n4J38O5l9O1J74J55QmJ07L7j35j27m4k12j85o5J4J42J73J37P9%p2
-7248G78j64j86l8P4N8N2k9p7k5p2l4Kl8J02J75M6k1j08o0m3r4l1J36L33L07J56q8k05n1l3
-7218H22m6J01O7j17k49j70R8J51K9nM9L8pJ00R5J9o9n1o1j64j26k5J06P9p2j43n4N2k4l0
-7188C93O3O6O4O1K5K2M2P1R0M8m6j51j25l0J7R9N7m4K0K8o6n9P9Q9R9J13j1q6j10j56l4J10
-7156G38P9O8P0K8m0k5O5N4n1j05k7N0m4q5P7J54K3q5j0lr6j8N5j6j1O7Mj16r9j09l4R0P2
-7123G20j5M9L1j13j42q1OK0q6j30qJ71K70J53J4K1k3q4o5L3K8r3L1J67N4j7Jk3pM2O4NJ0
-7090A003N6j4j43k38j80p2J67J89L2K6J6l3p4o4k4PO2J04N7Kk1m7p2k4j00j56m2J06O3j7
-7060E69kl0M9K2n4p0o1N5R9M3L0Lk7l0%J04J42K1j15o5l8o4q2lR2Q6P0K7N2N1lk3J0Pj1n3
-7024H01j02L8J92J12n1j38o9n4o9j35q6L1J03K6o1j00pK7j24k2K38K18K1n1j01q7L1O5m3
-6995F03j53j49n9J4R2P3l7l2L2R0J07M8n7o3K9P0R6Q7Nl8J2J8K7N6P1Mj01j23o3L9k9l8N6
-6962F87J00P6j05j44l3N8L0rmJ9J5J34J36j2n4j46k7N8pn9p9n4j18j11l4P7J11J05N6q7j58
-6931D21j09L6J65J93J16j2j07j31r7j3M6Q0Jj7j8j3QN7J31k3j63l0K08J53M5k8j00r2l7j05
-6901E65n0Q4Q0N5O5j6j97j97j8J24J84J29l1j24j12K0Q7O7j8q7r3J7K4j11o3l6l5N7J47J22
-6871F39L8j2k2N4l0j45j31k3R6J58J31m1j03k1R8J38O0O0L4p9j78j60k2J9O5K23K07M4L8
-6842A135L3pj00j94j2Q9K2j0k2R2O4n4j08j00l9P8J31N2q4p8p6j9J9m3j5J48R2M9n4j94j99
-6811E96r4k1R2J16m1l9M9L7N1Q2N0n2o4k6j31j76q2Q0J11l2mJ13Nj6Q3O9J16J26L4q6j38
-6780H08j59n4L9j2L8N6Q5n9o7N8M8k0l2j5Kk5k4j18o7J32R2j74j80p8J4O8N3M1L8lL3R9J18
-6747G35J16K1j11j80j39N7P0q6m2K8M9J25K30J73np5n2K5P0L4n5Ql0k89k91p6J20J31N7J8
-6717F36J10J51N8L9j8n5pl2m3pm1j3M6M4L9Lj26j93j32KN3k9n4l4r1j23j3J04J93J52O3l
-6685F79l3l8Nm2o3NN4J56J82J3n7r4j20j29KO9K7R0J14N6k6r3j46j19j06O0J16Q6O3qk2r2
-6653E89l6J6J2l9rJ21J22J59J83M0k4p1j26n4L6O2k8MO4M6J3j07r0N7Q9q7k19j4N7l5n1o9
-6621F11K1J50J18j53j76J8N9o5j00Rk7r8j5R1J69J84L9p5q0j8k9k5K1o1n5J17J38J13L4n0
-6591H65m1k1L7J47J35Kr7j55q8j1j7p3k1K6j1j9K3O9O7j16k42n9R0P1O9M0k0l6p4o9J4P1
-6559E56N3j1N1J05N5m0k0%o6j13o3J31K08J27j03k50k36o5J68J40PoR1J8kR6J27J25qq9j04
-6528H82m3kj4rK9k0l9o5j60j21j90q0J29J55Q5P8P3R6J51L6k7Pm8j89j75Q8J43K9m0j73j24
-6497D62K9R7J25J42l7m6L9M9P0l7o0M4q1j35kq0m2J8o0j16l1J60K89K14Q3L4Pl4m0p0p4k7
-6465H90J4J08R8K0k4m1k4k5k0Kj13k00j06pj3jJ02K12J38m3l8O4O6m8q7j10j20l9K1Q5j6
-6434G45j04K7L8l8J6l8j05n4p1k3p2q7J22K38R7j11k14q9L0M7N2K6Q7Q9L1J0N1R0k1j10j4
-6403F45L5K6M7j5JJ18K5o5j17m8k0j14J6M3m9k9J34K07R6MJ3L1r2r6O3J16O9n6p5N7J07N5
-6371A132j7j25j63n4nN3J11O3j14q4O7J18m5j16p3m3k9n6o4J7M9l5n3k4LR7J45J09qm4M6
-6340H58lo0nL5k5r7r2m8JO2%o6MJk7OJK7J2J3j4QJ09N7j3o8m0j6j61j43L0K00J75J40R0k7
-6304I24k1J44K09lj14k7o6j97k33o9K3n0J9J06J82J78J8r8n4j7k2l5Pk6L9J19Q4J1p0q5j5
-6273H61j5j10j25p1pj12j38L6J21R7Q2O8J1o2j38j15o0J6J1j06m5J40K12J41Ol2J3L8L7L5
-6243G89o3o6m6K4O1J16J06n4j74j91p8o0k2R6K78K40J3j44j55n1l4%N7J09P1j5l3o6L0Q9
-6213H27J4j1PMj0p5o4MJ8p4q3J02J35o7p8M3J6k5Q3J05Rk3n3k0N6O3J22N5q2o5l0L4O8Q4
-6179A089R9M2r8r5j4Q0M0r3j01k4l5j05q0l4Nqk9r0n0M0R6K06K06K3j76j01j6j8q5p4KK2
-6147F24K7k5q2o7l9M2R2rk04k90q8J94K54K19J46n1j29o6k7j29r0J55K41J04N2MK3k2k5%
-6117H34rJ7j3p6J1Q7P1Pn6j02l0J35K00M8j47j47J9P4M3O5R4j3p2j5r1j70k6Lo6nm0m5p6
-6084E09p2N6M9m9j48o3O3J03J28J49J10k6J8J81J85J4o4Oj4l6N2J8j5K5k3o7JN0jQK0n7o2
-6051A048K5N0J1j16j34PM0M1O0l6j62m3R6M4J20Q3j1n1o2Q4K15J18k9j51j17n7MO0j2j15
-6021A010j48j18j40j32PR8Q0R8P5k3o3n5j6M8N8l3n2k2lK5L4N5M3K6M3M3J3j02j55r0j08
-5990D96p9m2M4J15Q3M4NJ04J42J1j17L6J70J18Pm6q9j06p2K8R4n8k13p3L2L1L2O0N6lk2l6
-5958G52P5Q8J3pm4j20j32M8K39J23n2j16n6K4qq9k1QM1N3J3n3j13j61j66oJ37N4oR4J62Q2
-5926H56O5Q1R7Q1M7l1r9l5QK9k1j70j04m9j3QM3J33Q6j7k4km5L1R1l0M9R9q9j94j25k2p8
-5893F56j05N1J28K8j04j02JO6J7l9q2r9m5l2q6O5J88Q8q8j64o1M7L7P9J51J61P2k4MR8O8
-5862I74Q5K0j35j31j06r5p3j5J5j04k02j4J78K45J63O8R7N5q3j29K5j5j27j03m2P9J14R8
-5834H42M9J1o3q6l1R4R5L4q0r1K4L3L4L2RLM4Lj25j17r9r3p6L5P5Q0J0LP1j0L1N3J0m0j04
-5799F60o3R3O1o5k6m6n2m9m6O8J38P4P3J03L1j02j83j91n3O3P1L8J02Lj34p8K1J0L2J14K3
-5768F90p8r9k6J19J57K1p9r1r9n9O5km8j8pL5J22J80J07n6j54o6J9j3K0J06N1ml3rQJ5J7
-5735G91K1l0n7l2j8P5P0l0j34j26o2j3J2M8P7lm6kK4Q8J05J73K55J46K4n6j78j73m3q3j34
-5704F89j3J44J54l0j27q8Jm0k0p1m2Or5j5Q2L6J40K05P9nqo8j26o8L7M3k8j5L6K5Q5Q0K8
-5671A011P9j6q1Q7P9n0o1L1N5k8l7m0o3k0J6k9j11j28q9m5K4l1n3l3k5P3L0k9m9k7K4J11
-5639E75J88K05J30Mn6j00j22p4n1m2N0P8j9k9O6K3p1l3l8o1l2rJ0Nj5L6O1J04N9p6r5pL5
-5606F99j9l0k2l7K5J07Q6j15q5l1l3m8J2J05Q2M3Rp1j57r0k7M3R6%p0mJ64O3o0k1n5j1R5
-5573F43J10J52R4q0j56j23p5N4J05O4L9M9M1K4N9J07O0l2k7PK7n5j38n7n8l8R9M2m4rj13
-5542G71j27n8J7O6N1O6L0k2o4J3Mj36j76j15M1J68J60N4n4j00j2J4l0q3r9j6L3l9mN4K6K5
-5510D58r9j49j1J04mr9m9O9J94K06q0q0J20J78K1j14n2j4N3Q3M0N0o0p7j6n0q0P1P4o5j43
-5479D79n5N4J22J21J4q1n5K1J25K16J73l5j35j56r0Kl7J4J38qo0P1O2Pqo5J4J14K3r1j24
-5448G70r4mJ32K00L8j14j79j42j4j7m9Q8J91K1j11q9pO5Q2n4J4O3Q6P9NK9P7O6l4p2q0L5
-5416I81M2q1j25j00k1m9p4k7R9J14m5j95l06m7J55R5J10J42J25P6K1kj17j17n3l4LM0O2O2
-5386G34L8J0K6P3J00J3r8r8J9O8p3j86j62j45l4k8k1O0J02J33P7n0j24l4O6J81J44l2lQ7
-5356H43O2O2J0J3j1n5k1m2k10k95k26j50l4J07J63J10L2J10Q9j0q1n1jJ53K32J46P6J08O6
-5327A195K0m6p3j08k53j83nM5L1mj9k2j12r7O0J51J52Q9R5Q0j9p8j34j12j5Q1P3m6q2l8J5
-5296F41k2m1L4R3P5Q5l8j01j7P8N0l8j23j14r8o1L8K17K37J83J32J12K5q3j43j53j67j28
-5268F73j8R6P7J18J36J73O5l6r4o6p1q3o3l0l1l0j8P7N8k6J2P0J6J32J00Rr7j8mQ0J21J94
-5236A522J55K27K56L54M16N53Q38J253J930L744O197P466J847o103o742m311k508j476q72
-5217D746n55l99j87q4n4O0L25N62R39J307J856L038N132P627O499j533n421k700J323N614
-5197B8095R184P115J422l381r622j0104o930m192k609j792j345q29n30m67l62l19m05k67
-5179B662j51q5p3n8p0r9j06o4j11q4J8N1q3j44j13l9q1j59l48l14j80O9K14J74J20Q7P4K01
-5151A308J79M2k20k32q7LK8J08J71J40qj86j54j23j11P7R7P2%q6j8Qj15r1j4M3N7J25J61
-5122A174K3j06k1J31J07l1j31j06J7J46J39k5n6J3j9k7L2r7k29j39N4R5J35K04P1j14j77
-5095A063n6K5n6n9j5q4j09rL2J64R5m6r9j23pM7P3R8o0j74j05N3J07mL3L9qJ9Qk9p0j57p5
-5062E11k0l1m8RJ30J48N8m0o3p4L6J54J42N8j8p8j46j07kQ9O2M7Ln1q6j01j6l5j20j8J30
-5031E23M1L8K19Q5j24j93j20j5J18J22j2j9K3M9J00P1K9M8R7K0j3K6kq7j13p5qj5j35q8M1
-5000F31J08J40K3p8o9Qnq8r2L1J32J5J9J45M4o4q1p5lL0L8j2P3J58P6%l6j08j25o2m6L0J09
-4967H66Q2R1J9o1L8P0K9PR0J2n0M2M5n7r7r5q0j10o1J06M0r8p9J2M5m6j21r8P8J38J17M4
-4935I18j15j21jP9J01K19K48N9j27j11p7q9q8j34j49q5K0N8Q7N4J34Q8n6j03q0J0Q8Q8J16
-4906A031jo4j45k48j73L1J37Q1M7J4O9J32N9p1j50q4q5m2J08Q4jj0lpJ25J43K0M8R9Ol3r5
-4874A022j50j01p4j17J0J54J23J22Nr4m3Kjl0l4J5ppM0K1q9r4K3P3L2p1j16p3L9J35J12O0
-4842H87L4J8q3ML0NJ00M2mj1j13j67q1J4O7J7j31j16k0Pl3PJ28J61L0n2Jm5j15n3n0QN8K5
-4808E69L8J11J84J11pq9j22P0J31O7PJ9K1R4O7j3m9j03r9n8j0N9R5N8N9j2j35j45q1l6p2
-4777G29q2m9l6j8J06Q5o7j36J7K12J15j0J17R8J3p2NQk4p0r1n0J6M9P5N9K7m3j28j12p1m5
-4745F27Jl4n3L9J21J72J43Mn9L1J15R0J88Q7M0J25Q8L4J33K11L09M05O70J024J460K144L597
-4718A1712N936P671K848n559p040m680k839j970j423r94o39m03k48k27k75j70n2PJ00Qp7
-4697A686j42o5k6j54k04j29L8K1LQ7J9o4L1L7l8n9p2q0k0O6N1m5m1J0M7pj09j34m7M6O7M6
-4665H19j1J9J2j6l8rO1R2O9ol2p7PP9J37J56k6j16%O0M5R2j15k33j25j8J53J57q0j74r9j24
-4633F59j24r9r0R6K27J90J08J46J78K20J30n4o6n7j22j73n5QJ06Q3o4j48j40n0p7k6K8PN9
-4604I00O5Q8kj13m4J5L5Ml9k5j9j6m8n2o8j27j52rJ10P0K7O9P3n3q0j67j27j3P5R9N3o6j48
-4571C15p0J6L8O3J51K14L3j4R1J04Rn7j6n3j16j18o5K2J08J79J69P1n7p1M3j8q2O7J27l3
-4541A050j30j14j46j04J5P8K9L0L4nN1J41P0J9k4l7J08O9r4j22Mj7j05j27j17l8k3l5%R3
-4511E53P1K5Rk7l4p2r8j53o0J24J98J39J08J33K9q5n3m5J6N8J10O3k4q4k11n2J12J72J62
-4482A084J06L4j29k19j99p5RQ2K02J77L2o8m3l0m8k9l3l0j8O0l9j12q6l3M7P3Qj5Ll1N0J63
-4450H93J43Q1M4o7j02qm6n1m0m9m9J05K10L4j78j48j03j24m6Q2J32Q4P3Q0Kn9rO5k6j40j63
-4419F20j43o7P5J44R7R9J52J29L6l6o2j70j17%l9k0J3L2k5j80j43K8J24J31J1m9m4M1J37
-4390G74J56J83k2j03j13j19j11j74l0R5K3n3J09J75K4j00m5R5J05N6M1o8j46p7r0j01j4%
-4362D70L1Q5N6Pjmj5k9N2J1o0n8o1M6J86J42P2PN3J17P1N4L8j19k43j15J0M5Kn1k1m1n9p
-4328F71J20P7j18j42L9J44J31j4j53j18m7%Q5J41R4N8K8K8K6l0n9J16J81j8j31j16q8n6p2
-4299G77k9m4l7J2L8p5q7o3L4J00N5J0p8k4lJ0J19J84J58O4p2r5j79j90l3Q8J40N5k0l9l4
-4268G42k4N6J25R2l9j11j03j16q0r5n4J37J53K5QJ30J34n0j38j45j20M6J57J9j8nqj5l3M2
-4238G12J16P5Q6O0K1q5j80j66j75j15LJ27J52ol8kO8P9N4k6k3J07R6nM4J11J05Qj05j51r1
-4207H56L4J9q5p6N8J11J17P6qrJ6m4n2j35j46O9Q5k4o6p4P8K01J08K3J11N7j15k28j03m3
-4177H11k7J20J05j14j53j46r4K7jm1m6r3n5J9K9R7J12J19O5q6qM7q9j88k61j50L3J13J91
-4148C36K21J62R6k1j1k3n5r2p8l3qJ7L0K3Ln3p5o9J8J31J79J54m2j73r5oP6P6o0j53j35k5
-4116C15L1J10J95J44kl5l5j7R9O7k7j39j23J8J1N2Q5L4Nn0o4q2j0Q4J00J71J09j12k27j57
-4086E50k6J47J91J16j10k15j15o1n3K2J30P9P8O4K7j1o1j53n2J17O1r8p8L4J30J12L8q0j19
-4057F64l1MM1Mm6J3m6J5J12M4k9m1QRo1j29j05K8R2OJJ5m6m4J4l8n3Q3J54Q6L6J9j3j01j52
-4022E13l6l5%O4K2MN7j2n1p8j19jJ17J02M%M6J16J50L5MR2R0Jj97j63n9M0k0k2J0O6J47J62
-3988A049Qj06n6j16q9j05j21l3Q3J67K2LP0Q9L2kp6j53j00L7J22L3j9R5Q5m8p4j0Q4J06J1
-3957I88M2R7O1k3j4pm6lK3O4R9m3j55m5j0L2R0M7k1J5L9j3n0j37j06p1p2PL2j4j20j77j64
-3924C45r1l6N1J85J95N4N3J48J03Nn9j1m5n8o4j12j14l0J21J18j9q7j19j37j07r0J3J28J34
-3895D74P4Q8J38J70L0j25j68q1J42K16J73m6j40j72j90q3mJ5J0N7L3JQ9M4p4j31k3O7P6P9
-3865G39K13J83J96J63J7q0p8rO7Q1l3p8J0K2j17j31r4N8L9j41j52q6lJ76J38k0j99k08k3
-3836F50M4M9R7J18P1P4m8j71j55q9m7l1m6p1k2N5O0n5q5o7PJ20O0n9j7P1J23M3K7K9j15j66
-3804D54K4J86J45J10R6N9pj8j2j15j27n3jO2M0q2j77j28j01j57q9lP6P1J01J69M3o1n7o1
-3774C87R3J40J43J31L2j23p4O3J0j0J0L0O7O6P6J28J55j4j22j15m9Pj0j3p9n1r5j02k3k9
-3744F29L2J17J33K5n7o3m9kQ6J40J3j06q3j24o4Q7K25J30k3J5n5j7L3j54j29O2O8j03o4m
-3714F98n6m7r6o2n3q2K6J08N2M1Rl7M2Q3M7K4N4j6r8p4n1l5m9P9N7k7M2L0j8P3J25J2m2N5
-3680H14R3J12J43Jj06J0J12Q3%j4j08o6L2K1km1rO1q1k64j48m6K5J12J06J04L4L1k0k8P5
-3649A036K2m9K7J14P3k8j20j13j33j70nJ76J79P9J58O9jp2j40m7Lpp7j19j62j99j12MN3Q7
-3619E26N5O2R5R3P0K6N5K5Q3J06k1l5n9j75j90p1o6K9J16R1J01J6n5j5M8O5M3m4j76k30j35
-3588D33K3J12J40J41R4OM4ok7lq7l0K9L3K3L3P8M9J19O1J0j9j37k24j32p7q9m5k2R0K49J36
-3556A005j15j24m9j1o5K4J59J6j42j34k0N2L0K6P4Q4j2r9o5M6Q3P0R5N6K1nm2qQ3Q9m6j68
-3524I08p9j1j8o1j28j33M1N7l9k0PJ6Q6J14O3n4p5LL4M2R5Q8J1O6J5j9RL8J8j8J9j1r3j34
-3490H37p3n0j19n2R7J23j0j8j7j02m7O0J5k1l7OJ14N8M4R4j0l3k6o9l1J34K12Q1q3j58l3
-3459H86M0J6J53K26N3p9m2L9k0j83j60m9M0R5P0m8k6R2Jm6p0j48o0J05J06Oq7o8P3J03M3
-3428A061oj07k33j94K2J83J60O0n3j12j04n6p7r8j8R7J79J55N9j5J1qkp4j47l8R5Q2N9l7
-3398H44m0J07J61J3j94j57j1JL4O5J25R7L3m7j6J6M9j1j48j22K1J06R7m9j42k06p3J01J9
-3369F73j09r7JK1k8qP6PK4J73J95rj51N9J52Q1K5L9R5L2o0o7n6j00j21j08j43lJ40Oj02p4
-3337E63m6j1P8K9k3M8J28J29O6L6Q1Q9j1j18j14q6n8JM3M6M9Nj8k8n0q9k4l5p4j15jJ41R3
-3304G24k0nL2m4j8O9J20J9k43k79q4n6L9L01L25J10o1j50k02j27m1l0L1K6K9P8L5P8J30L5
-3274H21j18j12M0L7p9k21j20O8Q3L7qM2M0O0L9mj49j71j0R9P2J45J92R8P6R6R3K8j06j11
-3244I57k6kQo0p7J8J25or0l5j0m8o7L9o4n7K3Q8J61P5%m4q3l6K5K9j8r%N7P2L4n9o0K1n5
-3208H26j46j33J3J24J49Q5r5j35j9m7n8J7J08J61J50P2Q1N1l1r5j53k33j75m5m5m2l9L5J30
-3179E11J21l2j30p9k9N3K06O6p5q3q3o9N0J10J19J34P0lj18j12p3j01j66j52M0J97J55O6
-3151E93j7o7r9j32M2K05J83O2N1L8n0j21j83p1J6K7J10J09R5m4j60oJ14M1m3Rl8j2J47J83
-3121I82M8j01j59K6J94J15m1JK1n8p7j5M9mom4l1K8k3r3K8Q3N0j9l7l9r7j52j57RK03P2j91
-3088E65k50q7L3Q5J10M6o3j07n2P1R9L0lK2K00K81J79J58J58K6j13k05k30k23j07J4K1J13
-3060G71J20J00R6k3j23r2Q5J23M7r5j53o0j7K4J02R5o3j22n2j19k13r4J83K52%q0M1J14J10
-3031I57R6O2kLjj40j42MQ9O4P7R8j9k08k32r5l5o9q6j2K4O3J49L4o2k1M9nm8l1L5P5K5k1
-2997F75l5l0L8N0m4j13l1Q3J23J34N8jJ5N5M3O3O4n0m1l9j4J22J38m8q0k7j8p0r4l4J5J01
-2965A008P7j9m7m2j01j28%qm8QpJ23J16N6K1p5m6O2J63J70N3j3n1j08q4JM0M0o7j55o2N9
-2933I36L0l8N0O6p4p8rL3J05j1j38p3k5O0P8O2o6q2m6r1L6P3l2m2m4j17j2J16l1j38J4K04
-2901G16J09L5O2J27J30L2m2j02j04J0o7j98q6j6m3LJ71J60N4M6k1j4Kj12j30m9n1J6N2Q8
-2871G78J20qj21r9l5%J2j6O8J29J06Q0M5K1J9j3k6m7q2Mp6l08l52j53J08J93J37L4k6pR9
-2840E84Q8R2P4L7k9l3P6J29O9o0j6K1K0L1K4P1M6p6QM5%j3j71k31j22k1J42J62rn2K0k0k3
-2807H63n7k2M6k5j9M9O4j9p9j41p7Q5K33K72Nj51j26k9lK2J09J32qp3r3j15n6R7J73L7j3
-2776A081NP6J0j01o0K0m0q9j05p7N3J27J63J16M9j0q4o4P8Q7j2m0k3J8L4r2j19p3r9j56j6
-2745F57K05J68q7k84k22k6J00J05J21J44J09O8o9j57m8m8m6m6j5L3J22K5j12j12o1p9J6P1
-2717E32j3K2pk4J41J62k7n6J6Q1P5k1l4K2qj10j77j74L7J24l3q2r1j38K3K06K21J86O9K4
-2687I46j9j28k23j02J62J58M9M1jq4k13j76j01k9J05J35L1mM2L4N4M8J8M7J07O5j04r9L1
-2658G90O0l4k9j0l5p6m1J1Kj0n7l0L0j4r8j55q9m3m3n6P1J71J28K3p8r5J00J29ll3J20J63
-2626G69M1j9k5o6k4qkj0m3m9O9J33Q9L2l4m6l9j30j08q1l7N6L0r4j55R3J59J70O9PJ65J23
-2594A035p2j59j16k2OkP8P7l3r5o3m9pR5O9j5j1M1K3p1j45q9L4J53J09P0J0l7j31j65m4P3
-2562E47N0l4J4J9L3NPL7pk0rO1Q3Jm8l6j03m2Q0K4k1r9j11j3J12R9J09N9o7j2P8N3k3q7j45
-2527E94n8J75K70J22k1K3Rj02j27K2L3n9j1p7o6O7J50J42L4p7j25q4q8m9M9P1N0j6j2J3K9
-2496H81M3P4P8M2N6J7m5n4j39j15L3J58J62k3j42j03l4L9J02k8j04j9O6K1mM6P1Kj22p8P6
-2465I57J00n4j67j20m5R4K8l5pm9K3N8kj1J4n1j15j10j0J59J44L1J2K3O2N7j3j9O3P1m4n9
-2433I85p0p0r1j41K3Q9N8L9J7jK3j8J1k8k5Q5J18J26Q5l6m4Q7J11L7m9r1p0n8j1L4P5Mj11
-2400A093j03q6j67r7o0KN6R8J26o4j76j33JO1k8j16p7Q8Q6j3K6K45K36R8l7j08j04P6J96
-2371A119N0n7n9%k0n2n1k9P4M9o9k40j60J87L15R5r9j95j55r6m5L4O6Q1J11L9mj5o2q0j09
-2340F23o3O7J62J23k7rl4j14J16J74j1l6r5o1O4O1j4m1O5N1m9n6j7k1M0R7n0j07ML7l5P4
-2308I18J11K2rl3p8n0L2K9k0J3j7j14r5KJ04J33J37P4oJ1N1L6l3k7j2L5J1l9l3n9p8q5n0
-2275H81j6M8O9N5n1j47q8oo5J3Q8n2r5P4M9r9j15r7L6P4K9O5N6n8j22j45pJ58Q3P5Q6L3m0
-2242G69m4n2RM5p5j48k7lm9O3J09rP7J99J52P9K1m3p1p5l0M1N2j1j39k35k31q2N4J7mJ55
-2210E14K03J34R3J16Q5k5j35j13L1O2k7j03n6O6Q3k1n9p1l0P7Q1l4j2K0J8jK5O7q2j55q2
-2179F69L3J91J86q7j46M6J52J26Q9J8j49j99j66j08j2rJM5mq2j01J4J33J22L2Pl2P5P3j4
-2149I03q1m1K2J5j5l1K6N0j2nj6l7l0qk5m5k7j8n4j45L4Q6P4Q1O9J44K6j33q1l7j05n4PK5
-2115E62R7J41Q7l5j2R1Q3L9k2j37j66K5K31J97K7m8o3m7j02j01j4l2k4K7no7o0m1Q0Q0m1
-2084G50q0m3q6l1oQ1J60P8k8m0M4Q6R5Q0j8j38r8o0J4J70J21n0n6Nj6p9L3O9n1q3r2j12j33
-2051D86j51j08k2J60J60L2N3Q0K9m3J2O5O1J01J23P0k8j12r6n6J4M3l6j19m5JmK8J0l6j25
-2020E47k2R6P3P4J3o6j50j98k05j02J23J46O9j0m1kl2K6N4L8L3N4R7K13K42J00L3m2j27j53
-1990H81p4M3J1j24j77k22k02j05m7KM7J04J74K45K41J80Q0j8k7l6j63k35k03m3M6J09J93
-1963F80J57L8qJ5l9l3k5M1Q6OnP1J13P3K1q7j66j37q7m2K8Q1%pJ00P4J02J59J21oj05r0m2
-1930A087qj42j37p8j12j32M4R4N7O1j0k2nK9Q8Q8O3P2m5j08n8j5k9j8J8Lqn4r5r9L4J39Q9
-1897G91J5L1qn6o0j34m9J24K4r8NJ25M1m3P1J41J08L5j3o4p3Lp3j05l2J7J3O3J53R4K2jj44
-1864I23j77n7mj3M0J35J01N6j7m1L5j7r0j54j09J8R6R4m1m0P3M1pl2q4l1N6M9l9J05K15P6
-1832A160j06j56q3L0m4o2j3j7l9L8J12J09N0j11j50l7O4J20P0n8r0o2K5M2J03K7j39j32K2
-1803F73J47J65L0j18j50j17l6O7J7l3n0j01j4Rk7n0m2LK6J38J52O1OL7N8k1j19q8K6OpR9
-1771G47J10Q9J10Rj13p8mN4L3j27j68m2J14J32O5K0Po0k7R5N6j0n0j17n7NNRl1p8j19j74
-1739D05j38o5Q1J53K02J90M5j31o7L9J03J28M6JL2N9N7ln5J2J9n5p0J9M2q0j49RP7J42J01
-1708A149m0j79r9K3M0J39K14K29%k30k38J7J66M5o2o2qk2p1o3j90j58L0Q4P6J5o7l3J06R7
-1678I08K6L2P8L3K2N6J50J31J9m0j24n2k8K6q1k44j70j8nj5N5op2k0l1%L9j7q7p1L7Q7J70
-1645G88K30J80R7L9Mp6j56j18j24p1q0j06J8J00kp3q2r3m7L2R4K15K01L1p0n3o9q0N5R5N3
-1614I32N8J0M0m5j25j28q5LJ02J51J63O1r0p4j26p3Q4R3K2k0j2j5n0O2Q5o5j29n6k2m1k1
-1583F89O6L2l1l4K8Np7O2P9l9n1J0J28J06l9qJ4p2j25j05o8k8M6J08M0n5q5r8n8MJ12N1M1
-1550F48K11J36n5j24n6K0R5J10N0qk7qM0N1P6J4j64k54j40J0J02J40Q7M4j4k6k1N4P9q4k02
-1519G84j89j0K0qj0k2M0P2jPN1R7M5p3r3n6j4j4K8J21J68M7r9n9J13J45o5j43o4n3o2j60
-1487E43j54J2P6K1k2M7R2N8J9L3l6j08J6K09K63J53r1l07k44n4rp6j64j03O3J87J58Q4P4
-1458G40O0NK9l8mJ00M3k4J1N5N0J04J06M3q4j69k04j44L9J21R1O4N4l9j14j00k9p8j87j42
-1428C59o2k3m0M2J79K24J18kp0QQ0J44J48K9p6j15q5n0n3n6l8Q5J70N0j40r6K3N1R0M2K8
-1397I64J11J33J19Nn9j3j7o5o0l9P2O4J6Oj70l16j29O7J30J36J7j1kn8n4k3o0n3J6k2j5J29
-1365H19O3r2j7J47J13K5J7K1Jn7n7O5L3m7r2j57j1J45J26k0j39r1j1k8K5k1l5J8k2OL4j4
-1333G47q0l2J5Q5J48J47M4J1Q9J28L1j27o4m2j45j33o7J9M6N6K9k1K7K5J5m4n2oK9N3K6N7
-1301A014K0n7j05o3j9LK3m4j9L5M3Or5j02N7J06M8m2j46j48j4J15J43O0k1L1L2p1j32q2K0
-1270E96J36J12J9rk1J2Q8Q3ol3n1nO6J35O1j06j52j21J4K2L4N5R8J7j02o8L5P1J0p9p1N7
-1238H97L0R8R9j3m9k6pN4K2p9j66j08rJ2m0o6l4j15j47j29M9K65K42k3j12l5J7M6N7P4P2
-1207H76L9L1M3k3J8Rop1j85r1m0n6k0J22R7O5Q0k7m9JP2J07K9q6m6R7J71J53L6q3p8l2q5
-1174A068j16j15o9m2J0j5r3l2l9j00j1P1J02J09J17M4n2n8j47r3q4j17j2J02Qj23n9N5J8
-1145C27JN1K6m8k5j7P0J54N1m4n5L1J40J54J50k0j47j87o3K8OL6Q6M5J5n9j74j08l7O2J03
-1114E52J85J73J58K09L7r2p1l9O0Q6r7o3J24J48J4n7K9j0q7j37j64m9O5J83J19oj39j66N9
-1085A024K14O0j04n3J19J27l2o8q2j05p8M9J66N3J3P0m7j50j69j53j12L6Q3mj2K4O1M8l8
-1056I40j16j29l6PM4j8n1Q2J35J26O1j67k29n0P0Q1J3l5MmM6P5R9J39O6L5rp2n1k5q5q5j5
-1023H46R4J61J38L7o5q6j64j03q6p6j0r2j09m5O1J39O7k6PJ08J49L4m1q9l7N8qo6j00j04
-993E92p4N7K17J90k5j03o5rk1j29r9M4O7J2K3L8L5N3J19J55P2K4P4l2k26j80m7O6Q2p7k84
-962E49j93N3J61J13l4r3j0J16J31lj25j35j09k3L9P1N3J08L1j3K2J2L3N7M0P9J4N4J06pj39
-931I58j06l4J7L9o4J2M4r4j60o0P5N9j0P9J44J70J46J03j8n4Nr4j47j58j32%Ko6j01n3N6
-900E58m8p6O0Q1P9J34J21K1oq2o0N5O4K7J29K4j55p3l4r7j23j02m1N8J15J13J24J56R2q4
-870A030j22m7k7m0p9n4l0m2kJ3n0j44m8L0N6R1J10Q6J23O2kQ5P7p0j31r8p3lJ34Q3KN7M9
-837A026j0n9k7Mrp2m5RM6O2l4j39o0K0N6O3j3PJ81J97Q1o7j89j92m7J26J30M9l2j01n1p1
-805H39j14P6Q5o0J2R5J34J9j05j15l4L4P7J8RN1J3l8l6J8o4j49j00J05J51J16Q3Q6K7p9k02
-774I52k02k1J05J60J19Pj00j13RL5QM3L0M1o2j14n6LL4l8j02J1Q8l9l0N5P2q0j39k4Q9L0
-742G71K3O0Q5K5q5o5j0O9L6o4q6L4J47J55n7j88j17p1k8M3O0N8N9j07m2J31J15l6o5P4J26
-711A050L4o7o5j20j09N9R8O3L9Q1J74L6k55k47k4J80K34J12p7j36m8k4o4r6n1n0r5j26j76
-682C30p9P3J01R3J5K1j3o8J4L7K2M2P0J70K22K38J48Pq3j08p4j16j49q2l8m8l3J00K17J08
-652A137L0Nl1L2P2rj05j76j88m8O8M5q0o9O2J30J09N3J1J9M8M9lj09j19n1p7n8pM0P2N1L4
-619I37L2q7j93j49r7o5QQ2O1J34J04M1J29K4j30j33N6J01m7n3J8J7J2N3p9j63n0J37J25r
-589H16n1q4j47j67q1J55R9L8P6N2m5j08R3J76N5j2J9l1j30j00k1K6O7J33J35P3p7j84j26
-560F49m2P0N1P4Mr9PR1N1J3L0J0j0K7R8Q2J87J94L5n8k01j54r5j00o9N3O5p2p1Q4P4qm8p4
-526H48j13p7L7Lk4K3O7j5n8P8R9M3L5N1Qk7RMp0l8R8J26N8L6p2p3k9j76j53n0j4OJk2J12
-491G31J55O5R9Q2mm7O0K5o7L7J77N5j49j58k3L5K3N8M9rj47j59n9K8%pJ19qj38j31l4J16
-459G74N0n3k0o0j30j06KJ40R8M5j3q7j5KK5J17J75J31J26Nj46q6m0m3o8n8Q3J65O8j21k04
-428G56j42N3L6P0J76M9q7p3LQ8J04pm1kL9j38j45Q8J85N9o6m6M7Q4j3j89j51q2n2r5k6P1
-396E53Q2P8Q0K5k0m6j03l1R2J12J59J43N8o9k28k65m5J14M2j9m3l8N7J14J62J52k4k6J17
-367A183Q4l0m5k1l0Q5J09J26M7m7j45k32k13m7l8j45k9N0Q6J60P3oJ3j1o5p4n6K3J26J23
-337A054N3p8r2l2Pm8l9kK2K3k9l8o5q8l0O2J10J15J56Q7k5k9NO3J5j4M2m2j04p1p9j31j07
-304F71p8l1kKR6J71Q8nn1r7j12mN3J02J35J28L0kj13j67j49r0l4R4J57J09K9L3k0j42q0M0
-272G61Q5K3j1M7K2p9j25n6L4l5j1l6P7J00n7q9m7Q8R4kJ0o6j62j91o0J66K97K21M7r3q6n
-240H61l9n3K3O8K1Rl3l5P3P6M2K5j06o5K4n9j5J76J79M6j12j37j57j00J9L9J0J24J79P2O3
-209A218j11k09j15oRj2q4j12K1O3J46P0j22j68J8K19J69O8J5j3j02j66n0P6J2k7K4P8N1O4
-179A024Q8N7ko4j04n5J4m1k9L3o5k7N5O2K9oK9J02L2l6m4o1j7N7o3k50j78n8p5j5PJ05Q9
-146E93j1j13j70r2J65K30L2n7l6Q1K56K64J49M1j4j32j95p6J1J5Pj3M5L9q4o0P3J93Q4ol9
-115A180J3N9J9j0j9j12k26j84o8l1oo2p8J4J59J58P3N9J81J64P6l7r0p1j06j19p1N1R5N0
-85A061j26k66j41J5p9j60j8J30J06m7N3K00O9J5pnN9m0r2q7p4L1M6O9P0P9J07j8l3L7n0p3
-53H31q1NP9o7k04j25M0J25J87M7l9p6j32n9j7j4L1J24J42J37N5r1p1M5KJ7Kj16j41q1PO0
-21F22K7m1Mj4kM3j8KJ15K02J26P2j2r1RJ7%N6L2p1j20p2km9l8nlP6R9k4j62j05k2m6M5J09
14G59O5j2l1M5P2P1M8O4J1o1j23k2N8m7o9Kq5r5R7J14O1P3J3p3pN6p3k43j69k2O0R3O0N5P0
49H15j2jM9L6J03J78O3nM3Lj25k40k02j36q2M7J12Q3L0O4O3l0m5M2R4J00N8M9N9qp0n7n0j19
83I09j76p2J38L6n6k9k0n1r3n8N7J28K3m6k8k5M5J29L5j5N8K32K09M5j48k45o7J06L4j01j72
114G82q1J36K75J42j07k78k75j33L5J52J42M2KOo0j37q7M1J26M6MO2J03P0m7q0p4j9Q1P2J01
145A042N0m9MR6L0m0l4rk5j24k6J58J62K8k0kj22r0M0Rj3m3QJ0n5q7k2l0n4q4j59rO3K4J14
180G41J93J38M3K4lo8q5%J32J28k2q4j04l4K2J3M5L0m3k6j1%J02J62Q0o3j54j21j15j64j00
211F56P9J51L4j7N0O2M8M0j11l15k50lO2N1R0J10J19O6R6J69k8k27l9Q4l4n9n4k6M5N1Rq0
243H29q1m0K7J48M3j05j26j90k04j8J34J67J52J17%j15n0J36O6q7j22q1l5jN2R8R2O0J00P4
273A040R2J1j44k43j75ql4j74j50N5K21J51N3J3m4ML1J09O5n5K3Q7O4O8k4q5k72l35p2J44
303D16K46K39J46O8L7o6m5j7K1Mq6j34k6L8m2o5l8L7K03K00O0K7n2RJ01O9o6j92j30l8n1p3
335H00q7n1l1L3J13J32N7%J1K2O2k6n1j6K8N8Pr9j51j42k9j%M9M0Q3R0J02K4q2j5q5j97o4
369E84Q8J14J36M7rn8o6m6M5J77J08O5j9j68j19J7L2PK6N0L5J8n6j41j68r6K0R7M9%N3J10
401I32J12J00Mr3r0q6n6JJ13R1L6JM1L4N3j1j47j05q7r4p3QK8o0j34j00k9R1R9kM5J34J05
434H61N8J08L9m5n6j7j8o9m7kn9n2J9jkK7M6K3J8K6k0m0k6r1p7K3j6N5R6k8l7J19J23J05J59
469A202J64N8p3j84j30l3oo1j16j17o2j1o7ORl7k1L6J8l1o9j15q4Q5K23K11K19J67M8j4k3
500A192M7k4k37j84L0O4Pk4QL2N4J63L5J1P4n3n0o7o7o8JO3P2P1R4O5ro5r3m9P2J80K5k2p3
535A275k00q4N8j3p6J7R9J23R8J2j65j41J2J0k0n9r1j16l6J53J43Q0l5m1p7j72j18nN7Q8N4
566H30J8K9K1l4j5M0N6o0j32J7J56K32J39N2q4j01k7l4j5M3K1K8pj34j76p0M4O6l6n9K3M6
598H77n2j76p3R5Q9J30J91J90k0k34j79q9j22n4m6L0J00K7mJ19K25J48J02L3Rk0j25q9O0K0
628A162j09p1l4j49j17m6m1J19K24J30j9k6O4J53J06k1jK8KK3N5M6O8Mq8j51j27q1m3m9l2
659I79j1m0l7m6Q6J67Q5l2j06j7k4o0l4K8j0rQk7j6Qpm1%J66K01Q3PLm0k9l9o8j50j86p3j3
695G06j2N6Q8Qq6r6o4L3P1J17J64P8K5Lj03j73p7P9J55J9j19K8J57J67J74Q7k9k1P4O0n4j28
727A387j27j28j90j71j02J7P7M5K8L8M7lN3J11r7j94j34l2N8j5n2j2K3N2P8P4P5P5P0j27k19
758G05J5O3j16j00j2L2L4M4J1n1O2J03JjM3j5RJ55J29r0j75j36l6J8k2O3J64M5p8o6K1O2O2
791I43J4K9M4LPl2OP6P4M1M2l9j74j07L6l4j11j27m5J50K90K00P4oo4m3j7n7qO8M0j27j50
824I96j00p4k4L9L3l4m0Lj3m8K4Pk6l9NJ02L9k0j9J0k5p3j2kJ16J29K0K2k6j07q7L4N2N6l6
859H82j06o1r5r6M2J09J08Q0O2m4p4Q2J56J16L4n6r8j13k09j60R1K50J91j%M8Qj4p9j18j32
890H03j58k0J51J32P1L8r0j37j30nJ00Q8J5p2m1K8j12j64q7Q4J41J04J61Q1j56k19ML2n4n
920E83N1l5k2J23K00J58j1j55l6l5nM8o1p7n3o0nJ23K13N2m3J05J47O9nj06j45l6L8m2j07
951H71o2pPM1L2M0R5J19P8n1j98j13l5L6R5J05L8K0O7M9%j4n7o7R1J05R0M7j07j68r5j3P6
984A115Qn3m5r8k0J6n3n1N3J20K0j28j01L5J36Pm4K3Q1l4j70j58k4N8J14O1j5k8J0N8J19N9
1016A071l6j2N8P3P4J60P8p1j74j39m6q2n6P0R2N7N6o1j42j80r2J7P3J2rrp4j70j41n9m4J10
1048D04J84J42J08o1j06M1J07J11K4n2M9J44k4j32j11m7N7J15J22K9k06k41n2M7L0J06Q3L3
1076I04O7Q9P2K4r9j15j3O8J13J48J8k9Lp8q1J5kq3n3M0J07jj92k31j7Q4oj6K3o6J7M0q4k2
1110F44l6j07m7KM6k8o8o9k0R3k4j25m5N9J79K14M2j08n5P5J31O5p4Ll0j8l8O1J62J0j46j19
1142F29J7P0J23K20J92M9j14k30j27qL9K7o7n6m6J6M0M1rj09j03K7J40J65J14l2l7J40J54
1171A265J11np6j2j28j39l1N8R9J39Q1Q8J32N6j54k89j81l5j08k00k00m6J3L5J44K86K13O1
1199A177K4p2k36j85O6J56R2RKL5O1q0q0Mo6j7J52J51J5m9p6j02j76j65p9P6R4oo8k4J48J02
1231H83j35j62l7M7M6L9J9k9j06j31L3J43P4QK8O4K8p2k7J2o6j33n2K5J9J40J88J46J03P7
1261A172K02Q2k35l16q3J28J16m9j52p9J22K32J76l6k37j86q4K3Q0Q4J01M3m8pj19j86p0J30
1289H04J68N3%j8J6n1p0p5q9NJ18J53R1p1k4O1k1j59k06qJ67O4m5j23m0O2J06J17M9q1k42
1320G11k34j24MJ76L15J86n6j13r3q7q8n0J02J75R3%KJ05J40O7k9j53j23l5j5O1M9L8R8Qj04
1351A026j05l7m9o5N3M1N8J03N4n7j07n5L5J09J05J2r9o6Q6j3j84j41N0R8O4qq4m8J1P6J53
1382A016Rr2M7M4k9j02j92k41k32k17p9J22K21K14J39M3j5r9p4mJ33M3kJ30J30K7O1P1j2p4
1412I86j51j00q4j40o3J05J49j3p0mM7j3m6m2p2Q9K26J22K7l5j22j13m8KP2Q1R1P6m5q2j3
1443H17Pj7K1J49J25om2j1k4l1k5r8j68j58j49j07N1J65Q2l6r6r9J07K30M9l9rj8Q2J72P6
1474A000j40k45j03R6R3J03J69J26L4m2l3j2o7q6R1K02Qj93j37Q0Rp7L0O3k2j34j21o7j2K1
1504F34j4J13J26k9m0N4R8K2r4n9M1J17N1KJ0j08j72j6R3N6j7RP6P8m5q2m1N1J05J28O3j16
1536A094k02q0n5j4J58J03j4L7N3m8j05o8n5P0J14O1J24L3j20j54n1R6J10k8m1M4R7M5J01
1565A305K77K17J4m2L6K5j6j27k49j73o2l1J19J40j8j4P6L7j05j21J4L9j2nj4p9j31q2Rq2
1595I45r7o6j2P2J3n1n0k9K1J34R3Oj0j8j3m8o2j0k1q1j14k3J10Q4l3p3L0O9J3m0j62j9K29
1628G87J52j3o0o8k5P7K1l6J12J54k5o4o5j14n2k9o0m9L7J24J28J36J19l6r0j14r7p4l4J11
1658H53K18P3m6j73k20j30j46p6J07J69J7p6L4J74J73K7r1j33r1q2m5K9P8J13N4j9m0k0K6
1687G57J92K42J53M4o5m7k0L6M6o8r9p4J02R2j63k64j31M0L0k7R6J27O8M3qN7J69K07J02n4
1717A583j32k16j30q0POr1r4N2J17K0q9j43m0J19R8%q8j58o2N9J56J53J19Lm8j01m2P4K9l3
1748A048m6N7M9q9j62j49N5Rl9j9r1j9R0J35J42J76J32K7p3j02L4Q1m3j73q2K1M5l3p8n0N4
1779I07M5m8r4j5K4L2N8r5j91j22PJ17J65J03L2j8m7L1O7Lo1o7m0RP4J3qk8rjm4j90o0J00
1813F49k5Kjn0L4M0KJ3L3J02J66Oq2o6p8nO1j5j17j31o7J88J97jL6Q7o2q0J07J47L8k8k2m4
1847A034l0L1nq6j45r2k3q2j23p9QJ60J36L8Q1J50J7j60j72r0q5j50J6J34R9J21J16M1qqp1
1878G73q0m9M4K5o8pM8J00R2KLpp4PL8j8R9J34J31Q7j7l2om2j3Nj8N8Q0p3k35j84QMq8p9k0
1915F28L7L5Q0J14M8L8R9J55Q5L6N0jj8PK5j00j70n8J16J59L4k0n2j48j28j30q6O4N2r4l2
1946H25J18L7j7K5N9M3Pq6j62j21m8L5K8M8J43J70J02j7n4O4M1j06j30n2k1m8j0M7N6KO0O4
1978A102l5k2m1j14q7Q2J05o4j25m2J43J30O5P0J7M1l2j14j25j75n0M2RP8J48J53J32J7r9
2007A209j46j63n5L0N7K6o3j04n2JM7O3J07J66qk22k21j26l9M2M9J13J69J27K3r2q8p0m0J7
2037G57M0lm6J6O7K3K4ln5k4J0l7n6p6j0K09L05K07n2j18l5n5j51p2J02J75J36P9k4j04j35
2068A094j12m1K6O1qoqk0k2k17j63P5J12n2o0J11R4k4m6K6J9l2o4q8m2k3L2K6o3q9o7N9O9
2101E57L6O9k3r5m9k8j00p3J60K37J82R7M4PN3O3P3n8o6O3J30rj67p9L6M7O4O3l9q0j15o0
2133I40mM3P8N4l3n3J4m1l8L4P4m7j95j22JM7L3J2P7Q8rJ9J11J30O1l7j4q6k49k35j3J90K04
2166A034J36J41J9p8q2m9J6j6j05j38j39r9O7K70L71K68K1n8jJ6M5M9p9j30r3n6l2o2j05j35
2196I96n7Q6K8p4k3M0k0n8o4j0O9P9J00N7K1L9L8K8kj06m8M8Nj3jj03p6J1L2JOP1Mj13j79
2231H12m6J39J01M8O9J12Q2Q6J43M7r5j83k17j39j03j68M1K13J62M6j26j99j35q6n3L2J17
2258G00J08Q1P2k3m2Mj3l3j22j34pk1K4J94K13K2o5j20p5N8J9r4j4O5n7r1l4j0J15J29L6L3
2290I18L8J78K16O9l2j32j70r2M9M6j7r7k27j80mO8q2j97p9J16K22K17K10J28Jr7q6K0Ln5
2320I52J7R3R2O6M8NMK9P3O3r1j70j06j2j2m4n5j3M3l4K3J26P7p2p6O0J12M5n4p1k1m2k8J04
2354A131Q9q2j22r2j88j51M6P8M2K5l7j52p8R7J05J15M3m7M6Q9M5O8M4K2R8R1j8j3k8mL1m3
2386A250j48r3NL7J4%l1O8P5r8q9j7j4n%q9j22q7l0l0K9J09J23J55J14J0m9K5J39J72M7p3
2418A397p5om8j38m6N4Jl8pl1%m4r0j09j06L0J42Q4jj10j63o3J38J48J09J55K29P5j85k55
2448A047j90j37j58o2Rl3M0K16K61J57P6%M2P1M4m2j43n0N5L9J6j19k16j53j59k14p5J10J48
2477E80J28M7LN0L6l6j5J4O1K3K2L5L7M0P1R9R9q7j54n7n7o5O2R5J17J22L5%j3j15j96k26
2509G55j56Mn2j09N7J07N3L3O0mo1M1J48J21R0J0j23r6j5m9J5J53J17l8j38j30J0J60J26J15
2539A204O9q1j38r1q4o9l0J60K70J57Lk0rO5M7k6j73k09p4kL3M9o%Q7Q5J2j7j4mL7n9L5J20
2573A327j8l2N0J01mm5O0jj59q2Np1l4m4nm5J5P8NM4P9j0p6m6JJ1q6j53j00n3p3n9M2J61J41
2608I24N6R4N1k9M8J18Q2%j13j40j1R1N4j3ml7j09j10j25r9K6R9O3M5J39R9N9R4J2o3m8n8
2640A195q0n2L4N0l2nJ10J47K9o5j38j56p0N5J9n7J0M0jo1K4J39J46Pj26k5O4K7j42k18j55
2671G13j8K5R7R7k7M8J03J14O8j18k10j62q8L5J21N3k1m8j5MR1R8j9R8K18O3J3o2k8P0K2j06
2703A229j33o4j2m9n9m6o6N5L28L66J05r9j25j67j01j7J1nq0n4nK9L3J5nj19j07j00j41j1
2733F06P5K2kJ28P1j1M0J29Ll5PMj67j92K4J02Q7J58J40J26L2j51j68m4l6l2km2N0J24J6p1
2765I91j6l8o7j05j18j32p8j2P5J83K30J85M5r3j07p1r8m8k1J0P7O3k1n9j8L2N0J17Q4O1J03
2796A204J4N3J42J52L8k33k53q7m7j35q8L5J40K04Q6k0m4r4j03l8L1J07J53J63j7p4o0K2K0
2825A271j57j24M7J26P6lm0J7%j86k70r9J26J95J61J53J34N9k4L6j3n9L5kk3o9k29j82p4q
2855H74OK6M2K3K5l6l8J8L4l2oP0m4j48o4L9O4J2j26j36j06lM6n5l2J06J48J24O6O5O7J15
2887A144Mj36j6M3l3n3j4M7K7m0k4Qj26j43k8J2Q4J51J25Nl7mK7m4k8N4L6P4N2j5k5L3ln4
2921A103j06j65o9P2M1kk0L5R7J29O5J1j5m9P0P2j40j74k2K4l5o5n5j7n6o0O3N3N3K5N2K07
2953A122J64p1jJ31P6l2j02j65k11p7nq4j19K9J05P0M1N3O0P0j5o4L8Nj22j21p3P9J75L2q0
2984I08J7J79J30o4j29j19q0JLm8K5L6pmk3j72j28O5J26P7K7R4J69J00M7J32P1p8j79j23n3
3015A000O4J06j5q5r6m1L6r2k02pJ48J47J15L8L8J06J46J22Rq9k01k70j75p1J5J1m9L8J02
3044H48pp5lK0Ok3K2J02K0Pkj4j09j25n9j5K6j7KR6R3K6j9P6J31P3L4qJ9L5M9p4n7J0l6L0
3080A082Mj31j95o2O5Q7J22K37K72R8j69k39q7j02j22j1M3p0r4k5m5j0L2R6J34J9j41j40q3
3109E65R3J49n0j34L5J71J14P4N7J8M0P2J45R3q1k09j44l1k2k5N5J6k3O4R3J1n9p6j00o4L4
3140H81L9l8j38q2L4M2K4J08K23O5r5p8N9J12ql6j4O0R9K4n2j30j10k3L5j1p5P9M9r4j15q2
3172G52k0N8P5J36K11J01k3k0rm4r0m0j3J1Jj20j45j11l3N3J98J78O2O9qp0M8P2l4kj1j55
3204A077k47j54j2N8J14J56Q5K1l7j7J10M0k41k85j33O8J51N3o0L8J07l6n4M0M1ml9Kn0p8
3234G14k1j4m1o0k7M5M6L9j2JN5M2L5Q1J71J54K8N6P1j7k1k9%q6q5j4j03j33lL4p3p5q3m4
3268F31N5P7J27J37P6Q2L8m5o7o8j00m1j0m8N8P5O8M8M0N6Mlm8j74j08l5j18o1O8J42J84J45
3300A185M0k3j5M2J30o9k56j65Q8J44P7K4l6p2NJ05R5l3j48k51j13P8J27R0J31J87Q6j11j51
3329A191r1j10j70o1rN5J07j2j55m7j1k8Q9J11L1o6oK7K3k0m9K9J59J19Jo8n9r2l2L6M1n2
3361H81k0qj50j59j1J17J34J1p3p8j5M6k3O9L1P5J96J77m8j73j08j1O7R0M7O9J27J29Q5l9
3391A435q1q3rL7J7j7P9O3j06L7M4j11j28j01q7j32j52l0J41J66K58K30L8j78k06j87r0Q0
3419I27Q7K0L0L5j00k05j04J5P3L8O0J48J48J09O9J11O0p3j25j17l1l9r3K3J33Q5o1j1O8q6
3449A194k28j72L0K69J66j4K0N5j7o0p0p0Kl3p7k9M7Mr6k3O5nm8L6J14J12P3k1l5l8k4j9j0
3482A098j31j94j02o2l8J1KL0L5O0O6k3oj4L3K0RJ10J03R8R1j4n5j7qk9j7k1p5p2mk1j08j63
3516E92q0M9J21R6k8pN7J08J03Lq1l4M6P0J12J0p1k6n7p1J1P6L7j22j83r6J7L7K4lP5J15J2
3549I12R8L8j16j19o4JP1J19N5J02Q0p7p2Rk5K8L9r2j22n6R9J80J42O5n2j51j36r5j47j33
3579E81JJ09Qn5nk8j14o9L7Q7O7Q1J25Q3k1m4M8K6m3K0J47J29R2K1o3K2L7p7j47j11j54j51
3611F39oR5M8Q1J09qj45p6P7J45J11M8M1K0n6p0L4J30L6p1n2j7N4J94J33rj01j64j77p6Jj0
3643I58j3M0M4J6Q2J13P4O1K1p0j14j37j07j30p0P3J48J86K07J60oj84j97j70j90p1P4O0J0
3672H68k3m1o2j0J4N8N3JL9J15O7Ln1m0j2Q7K21K84J43l7j20n2R0J17K4r6o5RJ25J43oj01
3704A745k6j5j77k92j81j09m5j8r5j00r8j12m9M9J64J35N5M0M9jmQl2k5l0o4m7Pk6o4O4Q6
3736G92O6R3N1j0n2J0Om2m7m2j9MJ1M1N1l6N0J21L2j5P5L4j07j31j02q2j8J26J28K3K7J54
3768A192J17p0p9K1P4J28J48Kk38k35j18k5K7O1J28Q3Nl5r0n5m8N1M8j00j09R2K40J14qm6
3798A275j7k4p8q8k0R3M6M6J53P5K3J7l0r6p1j1k4q4j34o9k4L2J36Q5p1o5k3J05J11K0n1j3
3830A224l6l9Lk8r1r8ml7p3r2pj5%M0M2J70J67L7j8L9K3j68k05k8J0o5p0q5n0P3J08R0Q2O5
3864I64K2o5j70j43j08M7J77J64J5r4k4P9J24N8J5R6R8J35O6j6m0n2l5k5J17P5p2m8nq1j14
3895A160j57j69j08rJ3j0P0R0m8r4mP9J04N9k1j46j00M5J23M3L3K2L3J33L6j98k12j40j38
3924D89LJ88J54P0J69K58P8q3o9l5J33K01J14o1k37k21p6p5o5O9J11K1j07j64j09j01MQ6N0
3953G95J6p9m9R5J95R9n5p3m6j15j16QJ36R5o3m0P0R3J06M8m4k6k6l6k7L9l3k02j76OJ10J28
3985H33J38J15R9M9l5q3m2OrO2M3K5Jp4l4l4k8P2J00M5p3nL6K0k4K8R6J0n9k5J3j5k5M6J10
4020A382J9j06q3rl2oK2l6j15j39N9K75K17m1j55m8P2R7K9r8k33j32L4Qo4j14m1J13J38J61
4050A174K00P5r8q7j19j17R6J45L9K9k7j12l8L3k4jl3r7q9o3l9O3K19K05P1j3Rj30j33jN3
4081A190P9M6r2j38l4J4k7n6j4M2J09M4l7LJ4J5l1O0J52Q5n3p6j4K0K6M8N6%m5j54k15k08
4113H09O9K61K55J72M4j27l21k86j86k5J55J54R9N5J03J37p7j79n2O0Q7O5N3r8j81j01j8o8
4141H59m6JO9J27J35P2jr1m2J04R6j02j20l6n8r0oN7J7%j2l7J4Q8M9p0n7J38K00Q9m4l8l1
4174A234p3j49o2m6j22m5N2Q3J34J62J00Q7N2q4j47j38j29l5J0k5N8J13L8J21P5k04l37j07
4202F16J29J61P3q2j64p1L4N9j0o4n4j14l7J44J62L5q8q3M9J35P4j0j35p8L5K0N4J00J00P1
4232A061J6k7K0P8J24R3Jn8q0j22n6j6p4j86j34O2J92R8pk7m6J5L8J6P9O4O0pj1K8l1j55j37
4265H71J1J4p6L2K28Q1O3LJO8JK5N8mJ7J39R0o9j13j64j40j07m7Ok2K0J13N7j13q8o6r6q5
4298G08k6Oo9o1N4J21N2j15J2R3K2J11J15k9m6p0j4J07J23Q9J27Q1q0q0j6L8P8J06M9k9j07
4329A350j25p9JM4J2Lj02j92j54q3J0J10J43R0j9pK0Jk8j18r5N8P7M6L4M9J02K0j9N0M1o5
4361A175k7R2J72J01kk6r2p7Q%q1q8m2m5m9K0M9l8j19j22l4O0O9q6k42l6J10Q0J76J22N6N8
4393A142J71K20R2Oj16j24q1o6Jn2r0pL2K8n1j23o0j1N4J8j17j74J6P9J74K03J00R0N0N0j03
4424A351j84j15m6l5K8J10K7l7n8r2r5m6L6J46rj40o8O7Q5J9M5O2L1j0nk4q1L8Q4J7P4Jq7
4457A089o9L7Q5N3J00O5r4j46j45q6l6k7M7P0mm7j27j03kJ02N1k8m2m6l4P1N1j14j28J36K14
4488H93J19L9j1m9o4J8l1n9M4Q4j7j02j04m4R9J12Q0l3l9L6L5n7j4J2N3Q7J0l0k0L8M7l3r1
4521A008k4n0N3J02J2j5l0n3K7J04j18k45j57l5P7K2p5l4jL2P2mp8K6K12J36j05j25l1M9K07
4552I59J64O4NM2N4K9M2L9Jj03j66j15k0j7k8O3J10K6J9Mj00j73j36KN6j3J1M4R4J67J07P1
4584A302J02Pn8L0P8p5k16j95k2O6R4J20Jj09j01MJ73K68Q6j3M1r7j75j52j67p6J3R5O6k1
4614A069R2J71N0k4Op4j50p1K7j6l3L2L5M4k9j51n9K0l3q7%M1l2l3%Pko6q7J3P5J52K53J53
4648A293m2mK8mm2q8n5m6q5n3j2p0o0L8J45J60Q2j8p3l3K0o5j02j37j17J10K71J39j6q7j49
4679I28j25o3o6n9r2n2JO5J84K14J05O0J23l1j76m4Q0k7m6M5m4l4K3N4J7m7m7J3j0jN5N4J
4712A058n1j01m9J0J11J30k4q6m0q3o8J6P4Q9M7nM8Q4J04J14J05O3K0l9j38j38m7k2k9l7p3
4743A043r5p4q4m9l6JQ6J56K09M1r5o2o6k5K5K5L6Kl3j01j48j46J7Q2J3J10J23n8p6m4L4J03
4775I14L5k6j00p2LnJ9l0m4k0J1R1J20%n3k5l8n4K0M9L5k3l3O1O3J0N2K2k1m8o4j73j07J24
4809F93J94K6j07j47j34N8J20L1K3M9R6J00M5KOR6J30K7j35j24q7p7Ok6N7J43R5J4o5j4J61
4840A256K51J45n7j52j23j12q7m1k7j8o4j45j00n9M3J19J90J09n5r1OJ12J21M4p1j00m0L5
4868A089q0k93k29l4Q8Q1O2J44J77O8m4l4o4j27j15pnr0n3J1J5P6P2n8j33J4J33R7K3k1J57
4899I20K58J11n4j94j49m8P3N4J6L1lj08j15K0J60J16L4J6mrj3p3jJ15J00nm0n2j49k7K51
4930A231K32P4j16j28L1j2j51j77n1K1L5R9M1K1m2j33o9O1J09R2J15J56j0j86j80r0n5m9j8
4959H51J02J74J24J9J0j%n1j26j44o6K3o0j27L1R5j1j20k10k9P3R5O5Q1J83J05k8j23m8P7
4989I64L1M7J41l7j23m3m1n5o4oJ38J40N4O4O2K1o5j06o4m7n2q0j43j39j8O6mo5n1n9j0J59
5021F15K03J33K1j07k13j15O0J12J07L0%J2L4j7K6J24J15O7j0r5m2RoK1L2J8J4K3JM9M1j30
5053A132k02q9j5k7MmJ5L0m9k6RJ3p0q7L7Q5L2J0o3j18M6J42R5M0N0L5K4R0Mq7n7K2k9r4p8
5088H20n9o7J6Q0J85K86J34j24k32j34j2O9J35J31M6j08j73j03p9o9L0O2M0J43J12r2j20j
5116I16M0R2J05K2O0L8j72k46r4J29J39J12Q6J0j8j2M6j0p2j28j26j0J21J78J55j4o3N9N3
5145A396R6J21K3q3p6K1J5j8o6j13j54j75j18J4J28O4O3J01n0j96k01j30o5J1L6Q3L7J0k2
5174G52j4n4j9P9J3M9J43J01M4jk5m6j9n5l4P8O4M1Qqq1r9l9q7j25O9L12J37j07j60j24n8
5206G35pk0L2O2r5n5L7k8O0K00J39L1P1J56mo5j5l7q2o1O3O7J42J13j19j28k9O4L8l2j04j33
5238I96n2M1N5Q0J14Q7O1j13k74j52N1K26J67k0j66j76o2k6N6O1P9O8o2k26j09J09K28J50
5266A191J3j24j22L2J24M4j22j82K6J18j0l1Q7J24J05O3M1P7Oj32k66m19l23K2K22K02J88
5293I54J75O5k7R5J87O0mm6ORPJ8M7k3j86k10q8n0n1o1n4n1m6k3M1K9j24j11j6J10J52J5l9
5326G60qK3o5j08j26q6K4O4O3J41P7j4L8N4q7j09N1M7L1L6m8r2r3k6k9k8P2K69L41J58k2o7
5358A241n2m0K2Pl7J06J79J9L8P6k6j07j80j09l1q3j44p1p3m5R4R9J13Q7M7Q3J53J19Np1l4
5389A385n3j61p1l1q6MJ81J51q5k38r8L3R8J06mj19l1O1M4m6p2j16j17R0J86K8j17q1KK1N8
5420I22Q3K1p4p1K8J69J92N2r5r8M8Q5JM3M0j8Jj9j5J1mqOK7J0p0j03m9j3PP6m3n3K2O8Jk9
5457A151M1l8q0m4L7J00K5n7j68j41RK9j0n8L9L5p7o9n6n9o6N2J77P9q4o2R2J43jq3j00OR1
5490H53Q0m9k1J21J49R0L8J5j1r9n7p4k0n2o9j7J2P7P5N2N3M1j2K7ln9o9j05j16j02o9k3J4
5523F70L3N6J0rN4P0Pk2O9J45J52P2L7Mjk7JL4m0j44j16l6jL4j4Jk3j38o9J53K38J05p2j62
5557A071o3P6Q2M8m9j70k04j35J8R3N8N0J00R5K8p1j35J6J26M1q9k0J03M5O0J67J43M0r0k00
5587A234j93r7j9L6P5P7P9pJ7J01Q7M5r0k64k34r5l7j21m0J69K80K17M4LL7K0jMj8j5K7P0
5619A391K8rk0J9L2j6l6Q8J48M0j86k70j27n9l5P7Q0J12Q5j5K1l1p1K0l0J1J17L9mk9p5p8
5651A217o9l4L4k6j35r2Q4J18k3j39j5Q1J7L5l8n0q1o4J3M8nJ9M4J9k6J1N0J5R8J88P1j52
5683A213k5J80M3l0p0o7r0q0n4p6o0N1J31J4k6j3r4j82j22M5J27Q8J15J72O3p7j03m1R1M9
5713A172j07j57q0O3N7O9J5j16n4N5R1K8j09j38M7J09q5j54j75p6N1N6L3N6P9N9Q6P8L3p1
5743I15M1R8R7J19j1j23j35o9p3o2J0L6N8j5J8L4P6R9R5O5J56J10j4o3j38j59j38J4J7p4r1
5774H93o7k1J5N0P6N0l9j42j23L3P4J4L4N3N5Oo1Jp9j63o3%K9j1oP8O7L8N6K0K3P1J9j6O0
5809A024J16N5k7m1J5qL2N2Q4L0p8o4M9L1j57k33o3J00J08J01j2j02m8n7n4mrJ5N1N1J20J25
5841A202P5M0k3r9j53n1L1j0J9J00J89J94J36j5j16j44j26l0l7M8J24J5r5j0N9K7k2j3N5O2
5871A432N1O8o5j96j48r2n0M0R7L3l0MP8O9P7M8R0P9o2j83j76j51l5J3M4LM3N0l3j19j06n
5903H68Q8P1j5o6M2O7l7L9l1j13j8P5Q1J07J08J1o5n0nk1O7Q4J5j1K6j4p1o8mN1P4Q0K4K7
5937A416N3Pj1n3j62k56j15K1J06J45P4K8L7L3q3j05j35j09n4j7Q6lm3rpk0M3J06O0o6j03
5968H64q0o7l6K5N2Q1KJ3J12Q4L8O9pn5l0r4p6m2l2l1j3J9L3M8Q3P2P2R0J46J71n5k53q6O6
6002A183L0j10j68r7L2M2J14Q4N1P7M2NJ1j06j13k5m5L1J67O8Jp2j00n5q1j19j43j23j7J60
6032G24J68N0o3j37m8K8O7J04P2l5o5J5P7P7Om0N3N1o0l6M9k3j26j34kJ36R7Q4R1N9n5k34
6064I50j87q3M4J90J00m8q9l4N5R6J3p4o0K9J43K17Q8j02k2N7P5Mj71k14j70m6kQ0J42L7q6
6095I32j3J22M6q4n2q4k6J7m0N2J73J20J9Qo1J5Nj68r2M8j1k4j4n6K5O4j2L5J46J71l7j11
6127A113o5j13l5R1J35K3L9R8Ljm1l7J2r7j17p4p3J2O5l2KM7PK3R1J13N7p4o8j0k7j05j08
6160H54KJ14J63J3r1n1o1m2M4mr0l4mJ6N7K8Jjk1R8J74J08P6Mj7j00r2O6O8p9j34o7m8l0N6
6195I76J17O8l7m1n4r1q4N9Pj03l4P0K3m2o9o0QoN2K06J50j8q9j44j23j7M1O1PL4J11O0M2
6228A080l0j3J04N5n2m3J4nj4m7q2m6m3n5L9J02M7L1P4L7l8PJ55J32Rj2m2n6m8J5R4J9%O0
6262A448K7o5j23m6Q6l7j20l4k3l5M4N9P3M8m3j08r6p2k5nm6K8J71J05K7L6qk3pl2j08j27
6294I69q9L3O8P4J09L0j36p5O8K3p7l4J38M9r2n2L6N6q0o5J30J39J1K5R1J25L8l5L2K6j29
6325A406k32j76n4OR4J77J48M9j31k12J6J18K2j15p2J3n1o9n4JJ18K16J66O4j19j37j8j8p
6354A149k6qK6J2R5R6R4mj51o8j7m1n9K4M5j00j23o3JJ4P1K45J99qj60j93o1L1K5M7N7Kk6
6387A125l6JJ10R0Q5M1m5j24r6m7q8r9K7L8p6q9M3P8O8J10K8k5jJ6Q6J17R3Ko3j03k0%j08
6420A138r5j8O1Qq9j53j07P1J36J03m3p7n7r5p6l6k7J4n7j15k0K07K54J67L5j19j71K4J49
6449A012L7J7M1p0j70m9P1J09kQK2J6N4R5R8n9j23q7k03k20q6k9Q3L22K22K4oo0p5m3n6K1
6481I14Km6LM3N0O4Q3P2m1j43J1O2Q1R4K9o9j04n5r1j21m6Mk5j2j6j2K9O5j3j5O9J48J88R6
6515A298m5L7K05J10r1j25j53j84j01r3j53r5K2R0Q2L4J4M7J34J06o5q9N5Q2M2K0l4j28r1
6544I31N1O5O0kr6j22n2K3L5N4R2M4K1l2n1l8k1km0o2QO6R3R7K4q2p7j01o9PL8Q2J47J68J20
6579A379k0j68j88r6p3k5R7J13J8pomj19j09KK6K4Q1J49Q6Q2N4r3k21j65j8J74K21L9l4j7
6610A182m2p1n3j16r2l0pm7j14j10J03K61J74M0J7J04J09O0j25k95k53j1J07J37Q3L8N0k4
6638A075k6m5k3lj40j51j3J49K73J66Klp8q2q0r0pj0n2M6R0O2pq2L3P7P8Mr3o8J05J46K6p5
6672A204j16q3l1M6om3m2L2J05P4N7K5r5j40p9n4j18j08l3JQ2J47P5jj5L3M6M9k7n7m9j09
6704G70j10m1pQ7J62J15L4P5Q8M4k7j9lk1j06j55j54q3n1m1N5O7J24J50J36M1j5J8J9m3p2
6735A037l2ll6j23j31j97j44R4K64K38Q2n0j24p7l0p3m3mm8j27j96q7P1R0P6P6M8J90K44Q0
6765A065KM2J08Q3l4j47j73p9O8K24K42J6j20q3j95j33Jn8p1k6J00Q8j04j75q9M1M5k8J2N7
6795F79RN9J18K8q1r3o6j6Rp1p5L4Q0O0O8O8m6r3m0jN8P1nl9L2K3r2m8Q9R2m6q6p7m9j45j47
6831B61m2kL5O8J40J74J20M6L9k8k2P1J04P8m5j74j41m6P8J12L1JN4m1j32k0j2k4l0OR9j2
6863G46q8j3J31K21J67N3o4k24k43j35j7N9J09J87J47l2q2K3pq8o6o5n6L2Q4k9j47m4O5Mk0
6894F08Lql8JR7P9Ok7j7k6j4J2N0Q0K0K6M2J7P8M4q4j23p3K2m7j29j44OJ12P8N8j8NJp8n9
6930E60J34J33k3l8j00r1jKo5p5N4J13kn0j9R9J07J0n2M6Q5J9QN0j6j73q4j0o0j6M9o1j15
6963D18NK6K1N9M5n0q9q8p2m4j1P4J01Q7lq2rP1R4O2O0Q6K4r1j08k2M2L1L0J2J9mM0n1j63
6998E20j25r1M6J65M3K2M4l4j4J40J54J5r1j14j40q8J8N8J6k1Jk4J9P4L2rq9m6O1J01N9n3
7030F49n5%l7j37m2M8N5J3m1j34j26m4P0J39M6j8PM5M7L7j2j1N1Q8Q0j1l6k7j7Ll8j67j40
7063B85M3Q8J2R2J19jn4p0j20j06mR5R8L7m4j1RL5O3Pm5q4j14j61p2J34J93M0q3q8l1J5j8
7096B59k8KJ5J9K7P9R6L9r6j50r9p5k8k5o3M0O7M1K1p1j15K7J15J8l8K2Q0O2L7rK1N0N2N5
7130D47P0J7j23j57j09p5m2J5l3k5N1O1M5L1N6j4o2M0Q9J5n4J3J22J39Qp7q3o5q7k01j89m8
7162b25J49K41J91J1j28j72q5M6M9K8k6r3r2J6J4r7n7K2K1j7j9J3O6Q6Ko6j2l4k8R7J61J68
7194B30K9j04p4p7j16rP7Q5O6q3q3P9P5j7m0k8j4N0J36J37j0p2l4J3j6o4l6q2p2K6R1J07O9
7227B39pn8jR9k3j80j53QJ51J63J7j2jk2J4m8j25j11kjN2J04K5rlm9j03o3L8N6k3j20j14L5
7261b27Q4O5P8J29J45J22J13N5n7n5OK0lj35k00j04L4J8K9N3q6j10l5O5O5o6j13k8m1q3M7
7292b15J35O6l2n5O6J42M6p1p7Kl0l6j7l5q7k0M4J2K3K4J5lMoK4n0j13j2Q4N0K1N8L5j5qL6
7328Ek8j11j18l7J8O1O3NM8N6K6j25j87q1l9l9J6L1J0Qm8nJ53J23k1j05j17nN1N8N2N6J14
7361a12O3p6q6l8o2n0QP8R1N1O5M6mo1j44q7L4L4m0j12o6m6j7J1k5Q2J42L4J8Q3J20O5k0m7
7395f8n6j42j03J3O2ko0m2p7p1M0J31L1k4J2J5O6K3l1K9K3K1N8M7j8j14j12k4KL8L9J8R7J27
7429e2%p1r5j52j74j84n2R4R9R2km0m3n1l0N5O4j6o7m0j6j5oQK4R2J57J60P6l4j83j53K6K1
7463e08o6RK1k2KM3M2j3l3K2P3N8J1J1J4k5p3k7OK0J4Qkn4n6L5J05O3o2j28m8p1p5MK9J09
7499e64O6m9lj9j4L1M4O9o5j22%P3M2j9L3O5j6j17l1j3k4N3O6jj7kJl2n5RMl5l8K4L8m2p3
7536g33k7mn2n4N8M7J5P3
7544f77
##PAGE=	N=2
##DATATABLE=	(X++(I..I)), XYDATA
-57990h64J50J9j2j36j44J7J51K9j38r3j16jR7N7q8j96n1M6k2j03n5J0J00J30q6q9L9Mj53
-57961a498n6J16J24J85J38m9j38j21q3K4R2k7K9J13k6q6p4j39L0J36kr3n6L8J19O7n0l7L1
-57932a293J56J36N3j7n4q6j86j76M5J89Q1K4J05J7j22m1J01J08J7r1j67k70n1J43J10n2r1
-57905a412J9n0p8NL3P0J6j4J10J11Qj16k20k63o8L7Q4J95R3O5Q8J5l7j09j80k2K33J36j00
-57876a351o7L0M3N2l9N8M3j40j22M3j4j79j10j0o0o5rq5j15o1o4M3R0k5o7Q9J69J45O9K4
-57846a685j1j24j23j1K9N3K23J23l5pp4j82j05M1L0P5J98J54N1m4j23k08j26N5J54O0q9j03
-57818a804p2j45p3K6Q0k7MJ63K10J91O9j27k19j81j03m6n4M2J41J19j0n6q3p5O8J01J4N6
-57790a791J2o7K3KL9L4PO3j82l47j15J39J31J54J22J8RKpj54j30P1J17j11k58j05OP8J08
-57761b132N7N7m5n9L0Q1J4j73j59J59L73K25M0n6j16j16j92j15K8N9k6j3pN8J86J40Rr0j31
-57732a914p6K0J98K03L3m8P3k4k49j40oj67j46P1L7l1l0j13k12K6K76J43R1O5j37j82l5n5
-57704b329r5r2q3J7J58J47L0M2n2m5J7q1q5k2L7J08L4O5l1k8J8o7Jo6p7q8O4R3o0q2r8o4
-57672b714k8J7j8L1J19P8N7J70K1j04m3o9m0k3p9o5J01J21J25P8Kj53j72L7M2k8l6o2k3n4
-57642b712M2K65K70R6r2k72k96j82M6K81K20R8lJ7qo0O6J12M5j10q5J13J34j3n7q9j63j19
-57614b456oL7Q4Q5R8l4j72m9mm7k5j89j79j5P4O4O8J25P0j14k98l9J00q5K2J47R1m6j31j98
-57584c022j02J3J32K47J18J9qk12k47j72j60j5K38K97K07j9p2p5o1J5J69K31J67k4k57l08
-57558b901p6Q8L6J3r3n9J73K38Q6kq9k74k46j61K8J76J87J39l7j15j55j42o7K3J64K63j2
-57531b815o9L0K8r5k52j54J08K23J80K07K0j65j22q4j35j27J25J21j9M4l2j24J0J33J03q3
-57505b944q9n4j57l34j38K49K20Q0k9k7J18J05J27J91L06K32N0k12l00n4K9p8j38j88j21
-57480c156M7J08Q0l8l4m6j14O4K14J24j23j93j32J2Q3j6l0lno9j62k37j06P4Pp9r9J02J45
-57451c582J2j57j14R6K07M8m6j5R1K00J1j43k20j67j28L7J91K39K23J73J40k0k49j64p3j11
-57425c521Q7J37J06J37Q2m7j46k34l78j39J2K09L08J43J68K86L39J29j37j58k08k59j29J25
-57401c088K10R8Jp6j02k53k74L9J51K7l0L6K6q1NK01O6r0j06j62r9l0J44J26K6n4r8p7m0
-57372c504jm5j0m0kkj82p2M5J23R6P6K80L48R3j34q3l4k0O2k7l6k6j70k44j13lM4K5j47k67
-57341c970j35KJ33K68K53J29M1O5J77Q6j57k72j79O8R1k2J00l7k93k07j4K20K97K96J90r8
-57315b968k49k22j16p6N5J48J82J71q5k31m6L3n3j31m2QK8l9o9n5k4OJ53J65Q0Q4L1j64k39
-57286c665j4K74K55j21o2J74P3j27j64m5q4m0M0P7K55J03j49j86k7l9k20j99K8K32K29J62
-57260c240R9k12k36k5N3N0R8J17j01j55PM9q3l18k77n9J00K48J33Q9J82K29J37P7j4q2k85
-57233c419l46n5J87K02J25m0K7R3J25n1j96m2Nm8q7j07j57LQ9k4OR0M8j25k55j78j33R7K81
-57204c885M8j13pO7J4jP2o4j92RK04J35Q9P8J32k4k08j13N6J23P4L9j29k45j17j31j12J60
-57176d041K17K59K14rkqq4k02o4R6J42J48l2j43j31q3O2R8R8J34K38R3j41j17n9o4j06j56
-57148c643r4j8O9ll1M8N4J52N5j01j96n7K37J79j78j73o7LP9J92K2k07j55q8K2Q3K58K85
-57120c273m5k24l70k62KR8P8M5K35L21N1nj04k21k39j57K6K04K53Oj61j19j07o9J34K96J89
-57093c418K3m8j70k58j40j3P4J53L2l0O5L1l5j91n0N4n0j65j66M6K43J67n9j04m7J41J98
-57066c717L8q3pJ60J51k0q6p6r0k40k33m1J89K90J81o1j57j26r6rq9o1L46M29P0m0m1j13
-57038c532j59o9J2J40J21p4j20r0k68l73j92kP6L8R4L5j97n7K10J33q8n6J38J86L16J45p9
-57011c712k00j59r9N0J32j41k36J9P5J18K41J75Q6J12l4j43j56k79k93j05K82K28J1q9q8
-56986d205M6n1J8J20J18m9n7%N5J44R6P8k7j16J25K46N1j60j65j02j7K1m3p2j41j27n9n4
-56958d327J6q3M1K51L11J08n1K22K91J08p1j95j66k50l38j66m7q5LK21J41M4J02J9j43j01
-56932d145o7m3Q9J02Q9P4N6l8q6q4j40l1R6o6k11k41j35j51k37j4L00L00L5J2q1J6J56J08
-56904d337Q0p3j79j12r9L4J99K08J52Q8P8O5o8k10j22k4Pj46k09j19pP8K80K13K2J40N8j30
-56876d133j95j40J26J50N1K04Q3j05j52m3J50q4j95q8J3q6l20k83J00K81K09K02K32l5l00
-56851d358j09oj1J58J08j3j23p0J11K67K59p5j11k3J6q2m6k5J6K44l8l99k17J37J26oj6J2
-56823d274K2j48j85q3%N2j1k6j6N2J49Q7m7k33k40Q0K03J09j42j65m1l4J37K48J70M7n6n4
-56795d399J11J90J05M4J87J11kj43k59k66j19J00J10l3n1M4J28M7Q9M6K9Jj09m4J6q7j48
-56768d302k2l6n7k2J40K64J46j05k82k48L5K98L52Rj96J44L99K78K52K19P5o3j55k58k84
-56743c419l82k68poj12J4J14L6q3j4lr9j5J21L3j26k23k93k00j25p8J04K49J02J03J41J45
-56716d291K82J75p7p3M7K7J09J19o5M4J49j74k66j18kK57L04J0k50j56J24J38m9k38l50k91
-56690d615o1l6l8O4J91J49J68J95j19k12j96k71j53J06K18K41K05J63L5j42k37j24j11j00
-56666d680O2J57J01m6p4J1L5O0J95J99j3j45Olq3PK1Q9N9k51m52j30K44L31L45J54J8j74
-56638c957k10L8K5q4l15l56j28L9K67L29K08R7M3r6j47J16J44L1j09r5J22J14L4M4J39p0
-56612c777k59j00om0j51k07m6O8MJ19K65K03p1k97j19K20K76J11Q5K7n7r6n0m3q9j84O2J76
-56584c976q4j76p8k8j10j41N0J72J29J60J36P5o5l00k22J2J1r0r9J72L71K14m4j47j16l5
-56558d209q2P4J55K9j80j93j50J2J46K71K01k20l29J04L23K87J25M9M1R0J11Pk5j63k11l85
-56532d122k27o5LQ6Q3j64k99k00q3J48M61N14J91j39l04k83j35K7j70K8L06ko5K55J96O2
-56506c898j44j78L5J39J6j47j14k4L7J73L9m6K4R1K7l3j28j84l6k8q7j26J5J18M3N4J02J09
-56478d151Q9J32L38J90l1lJ6r1L3J32o2j83k95l11k48j9Q2N4J43K1j55j89j43K6K59M73K48
-56451c645K15J07k57l32j33o8p3N6K63K58l3k86k68k04l10k53K8K56K97J31m8j44q8n6p6
-56426d663J19K14Q7M2lJ1J82K66J28j85m48k75J9J73R1R2J67R9j3o3M2MO4O4j01j43r6j09
-56398d235o9J49K83J89o9p8J72k0j22q9o9%o1j92K6L71L00J44K1j32k41j89L8N6r2J6K47
-56371c646J86j05k69j31N0j75k70j72kp9r9l4J16K81J44J4J89K40J35O3j83o2j6k14j28m7
-56345d214qQ3O6l3r9n6k3P1K57K54K6k20k18m2J10M0j82q4p4m1P6J84J92J12J38J7kj09j97
-56316c976j41R0J67P6L8N9K0L7L7j59l06l52j24L52K66j20k78K8J47p1k3j12j59J15J67O7
-56290d155P1N4L7m4J6L1Jj1L6J04K30Q0N0O6j41j15J16J7k09j87n5j33j78q6K7J08J52K15
-56262c903K45K69L25K83jk08r7N0q1k56k08l20j45Q5n0j44l5N7P1P8K7L6O6j1j62LQ3N6O3
-56233c824m2NK0n8n3P9N2j19k39J8M34L48r3l04j75M7O3n4j54J16J88n4L0K17P8k58l27j42
-56205d201J39Kj6J41q8j41K7N1O6K27K8o1p1j84j89j23l4o1j6Q4J26K43J86J18R9L2j36r0
-56177c842R0J07R0J43K23Q6j76j57l1Q4J05Qj27l34k79j56r3Q7O4j03k31MO5J5N9q9j88j96
-56149d772j21K2K88M00Q9k1R2J33L7R6Q5J8k4k06k26r6q3j19J15K99K06K8m8j14j69j05N5
-56122d141P2p4o9j0J53K20N4k7n5j1J79J03j40r6P2pk29k28n3N7J28Jp7np8m1P1Q2K8P9K9
-56091d013l7j28j74l7J33J52j4J05K67J05q1j28o6R6J74Nj4p0k51j89l0J25J36r4j85j28
-56065d341K0J79J54kl8N2r7k81k96j4K70L35K81K28R9k16l46k39j66j22K0m6q9K7K74K93
-56039d061M6J2j29k34l6J52K03K71K81J39M7j27k07j5Mj6l6k13k50k68r6N3lr3k3R5J25J40
-56011d239J65L57K66j3k20l28j59L7J31J94J7J22K66O5j18q4p0m1l2p6J50K98kj28j57k64
-55985c863j74NO1J41J63Mj23j61j18j91j42o4P7K8N3M0j12j79k32j91l2L8K40K35K42K04
-55959d051K3j5m3j72q4Kk1J3O8P5J46K48J55l2o5M4O2o3j01n5M3j04j50q7j54M2N8O0l4j42
-55929d334M1J3q5OJ83R4N8J5q0q7J23L65K09M9Q3m1k37l36j58RK5J0j9O0l7m2P6lM8K03l9
-55898c828k00j62P6J58J95O7k20k71j79O8M7J10J15j66j54k1J13J42J98K54J07m7k03k41
-55874d042j50k0j6K6L24M22J65j06k44k92l56l69j43N8J79K05m5k03k93l57k53J72M34L42
-55850d562J90J36O1K5J90K38L5l2P3J43%j42j17pJ33J89O5j36j97k82j49J11Mj89k02q9r
-55823d520K6K8J0j00q2nJ83J93jj55j46J63L23J27j11l89k90jJ20r0j43J49K90J41l3O3R0
-55796d160J53O8j10q3j59o6J99N1p3M6J4N1J20n5o8J85J50Om4qNj61j77J4J73l9k97j95N2
-55767d408J13Lk7j28j74O0L77K97K7j30j28o3j65j43P6K07J00JP9J30J46J18m9j19k19k82
-55741d301k55j79R7K51O9K3K25J79j38k43k24q3j6O1K50J92Rk3P5J70P1K7mp0k06l24l08
-55714d675k28OK08K38PJ6K14J22Q6J19J80J33J4j70k03j27J19J61j7j42o7J87Q2N5J96P6
-55688c410n9j81j62j88k02k5J80K69J13J9J35N7o6p5J38R9j5J1j7N6K00J25J32J36j53m90
-55662c373l98l33k72L3J63m3k73l33j42m9n0M3M6K32K33N3lk5j27j15J9J65Q6j88r5r9k79
-55635e124p9J0k1K13K93M65N12K72J62j03m48m65k83j18j37p6K5J60K54K07J64Q6j69j81
-55611d381R0J78K6j29JJ06J64K03N4Q0n6j39j40j86j33l7R4P2n4n1J66M28L51M0j50j26Q3
-55584c446Qj85j05r1r6j73k09j91j54k8J04K77K11J31J64J23o9j16J49L14m3l38k09j14k17
-55559d303j37j1P8J27Q2j03j42J63K07P3M0RO8n8k83k42j68m0q9k5r8k85j43K03K83K04R2
-55532d498O6K00J59J43J23k4j26j54k9Q5M3n0j84j58K9K44K33J34J58J45Mj22q7J7m5j67
-55506c861j95n1q3L1K12R8K7p5k75j96k6J33K62Q1j35k08r6R4K10J56QN6K40J39l6j65k14
-55479c869j94m7Lk73k61j61Q1K08K5m7k4J33K39K04J27k3k87k67M9K9K04K39J29j47l23k74
-55453d527j67K6J06N4p6j47K7L00L09R0l05m71k12j1J58K17K39K08Q1j13j10J07J23L3M8
-55428d013j31j21n2J57K30k7l53j57J36J84J88O5k4r1r8n5j66J24M16J06j09j18r5k2K4K27
-55402c775J52Rm7j08o5kJ17J84P3k4J57pj19m5JNJj59k43j06K4J80N5k11k43n8k0O1J07O8
-55372d038o3j75n8K36K40K6o6nO5J03k5j59j16J2K17J62K1l2j04j78p2k4j50j2J51l7j17
-55345d198j57n0J07K07K38K83K18k96k83J38K16J41j3J00K68K41N1r4q1m9n4k40k94k00n3
-55320c854R3O3j46j00N0J21K9p7j33k14pJ75J38J79n8l24k08J2n1r2R2J47mp4j4r9j7J15
-55292d258L4j23K0L15K18K8j58j46r9j94l22k23j30L2K66L87K35NKK03K75K15M8k61l32j08
-55266d071J7j18j50l6J68K53L58L19M5k13k69j95p2NP3J49J09k54j45l1j29l5L3o5j86k27
-55240d667NQ6J08L1o6P7K21P0P0J41J25R1Q7J55K51J27j46l03l08L5J32J29Q3r0j28k04k59
-55213d147k31r7J73K12J02J67J23p5j70j01k09m18k32j1K28K73K30J29l0L3j6k3M4J57K44
-55188c645J73N3j86m27m64k59n5O0J65J43Q2M4kMP7K10P6j95k39j42nJ60Q7J55M3j36p4N1
-55160d246J78K52K52j18j65K28K97Nl16n23k65J10J97m3m1J9P6J3p3K7r1j81mJ40J90J70
-55134c912J20M7J7p0o3p1l5M7m5mM2J17J48j3k09k19k07n3J22K17K35J78R3q0j87k32l46
-55107d363k36J9J8R3J53J72R6n0J51K05L2j5j8K8K06J91j42k81j36pj42j22j16j90j6J03
-55081d367J53K88K65J0j53j30r7j42k3J48N7mJ14O7mJ04P2j26p9R6Q6Qq7k65k72j09j00J42
-55053d348K80O9n2J9L1j77j69j18k24k40m4L17K26k1R3K70K74P3l1l7n4mJ12n3O0K57K04
-55026c287j21m23l24k28k16j43J0K55M38L85J11j25j3n6o2k8k46j75K1J80K06m4j30O2J39
-55001c814R3M9P2P9j0k0r5k67k17o4k2r8M4J14L8j37k54j76p7rJ19J71J31L47K39p5j86k97
-54973d322j82J4J87K28j1j45r0J03K72L55J85q1j13j49r6qj08j59r5Lrl6M0KR2R4o9o3l0
-54944d191n9J1n2k05j52J4J92K82P8k30r0j1m5n0k3k91r9K32J29o8O4L09L05J59Q0R2K5M5
-54916c549L67L15o2k07j63j14p6q1l6jj30k38k02k09j6J49P3q5j50N8J62J35J65K22L01J78
-54890c194k46l61q3J41P6k81l04J57L73L69J74k80m49m20l22p1J65K09J24J53J0k5J32J25
-54866c828k15l05j38N1J02J25K17K31J26j42k41q0O3l4j04j3k3j46J28J48k12k45l4J91L37
-54841d041L29j0l94m42m24r6J69J65M7P0M8p3P1K36J98J79J21KJ4J5J09N0j34j63r8L8R1
-54814c923J00J14P5R0m8j28MJ36j65k44RJ12l9j76k25m9J34R1L1J4Q9J27k0r9L0J02p2k54
-54786d184r4kJ16K63J49P5P1j05k07j48j10j94j91J11K90J53N1Kl3o7k8Kj20j27r1k06j4
-54759d638L73L56J55O1j02p6j6j04k17j70jK34K82P8K3J11J24O7q3j44j25j30q2M1L15L53
-54733c315K63M1k65k12N8J63K0j73L2K56J94J18j26k36j74j18k47k95q0J5O3J03q2l27k81
-54708d605p3O9J80J44j09k32j37J25K76J22j1K7J52J62n7k74l02q5K09L14K35O0j43k67k25
-54683d445k5J1j47k02j35NJ51L00L01J82O2p5q3KK4p4r3k5J61P0j38m0O0N3k4k49j31J45
-54655d359K80J78j10k03o1o6p7L3J45R2J5J7n7k98l10L5J36J80K43J08J6k5m1OKqq4j02j58
-54626d473J27K73J5J2J91k9j67j18j49o9n0K5J12J23rk7Q9J62J51K52K79%j55j45k35k48
-54600d063J8J96o5j37K1Q1r2j07J56J20rn3k15j62J32K73K97O6k22j25j27k27j83J06K04
-54575d117J02j05j12m2r5k58k28oR5K19K37m6r2km3mL9l2j67l7L60M45J34l2m9j8kq7k30
-54546d173k75j88p6R6K90L89K21Q4l3j22j38p9r7J06K03J43J20nk7j19j72j64q9Q7J32J61
-54520c725J49L0Pj10q2K1j78j88k2R1J08Lq2k86m19j94O6Q3K65L98M01K32M0M8Q6L0k21k86
-54492c735j05m4N2N0j02n3j9k13j61n8K4k9j47m4J31n2K3J27Q4J64K10J65Lo7j18m8P3m2
-54464c931j63k55j42K3k5J00K33K25Q2q8n3l0o3jK2L1J50P9p8k53k95j84k8j9J30J97J15
-54437d221Q1r3j06o7O6K86K21mr5o9J8L7J42O4k21k71k07q9m3J61K29J67J56J21J09N%N2
-54409c571N3n2n0j17o1o1l37k76j3mK7Q5P6K01J42J62J60J14J39r9l97l82m8J73J34k0J31
-54382c891J62K01R6o7j55m57l50m6J28J90L8L3R4l1q0P3Qj22k24J11M28K13L7J7k13k36L0
-54355d013J18O9M4J08M2M7j8k12j97k60m39l50m2K18L82K82J07L4j6l9k96l80r5J06K04J36
-54329d460K7J14J80J96J09k46k58j02M1J07J7o2K4K4MQ0O9R7L4j27r2K03K53L8j67j73j04
-54302d174r3k04j37J6j3On6q3j11k54r4Q7J51J88J14mL1J08K09J28J04N0k71l60o1N5j95
-54275d863j23Q5L57N03K91L5j30j7l8j57r8r2j50mJ30K24K1k69j59k3R2N9j17k4J77K08K08
-54248c874J0p4P4J06%k8j23r1Qm7l5j3n0L2L5L5n6q4J23Oj58J5Q2J6J30R3k03l33k57p5R2
-54217d644K53K82J23q2j51o5j8j3j58j06j67j88J4J08K33K94R3OO1Mj51j75j30j24j24j54
-54191d979j47P0K57Q4J82K70L0j61k45m0K01L6MM9R1K04K7k17r2MK1K45K33rj04k26k20m
-54163d436K66J76j18k16k22k56k01r7K5M0L4K64L04L17K15P2j8q2J2J05K05M3j04K0m1j81
-54137c874k03q5l7P7J48L0k23j91o2j95k11k1J46K38K22J66k6j87k33r0R6Q6q5j06m6L5J87
-54110d444J59K6k8J94J53n6PJ21J56L6o7k5m6k2k5n3m4O2J99l1j62O0J42l0j70j62N4J00
-54082c896k22m05j13J26J20J1J05K83J02j22L7N9j42j90j81j05k0j53k09Q5J35j0k7J44J52
-54057d436J9Q4N8l15l07K9J20o2j02K80M87K66J61J53q7j23r1k7K19K51J04n7j09k55k97
-54032d037n2J33J77L7q6j7l5j27L8Q1M6j6M3J06m9j70j31J00J5j46l0L2J16J0k29n4Q5o3
-54004d223j96k23l1R8j68j27O2K9Q6J62J28j14j69J11L03K30Oj0N4N2J40L5j53p2M4o4l08
-53977d318j83J17Q1L7K5p3k9J87K25j8j57k48k43j22M3J27J2l7L4jj56j66J25L86K87P3l6
-53950d028J98J20k25j85k5J03J05N7N1J54J45m2p0j19l36l06N3J12J74J43P7J59J57J9k8
-53925c537j8k61k50m7k5o4r8o4P6R2q8j15k7L0J41J42K08J4j95j46K75K77j82k72j6J49J1
-53898c990j69k44j27Q8J46M7L1l6J19J68j0n9m3O6JJ01J10j91j36J20K04j16l42l47l04k05
-53872e118o3L8K22L37K98J69R8J24L43L05J73J48q3k51j21j9k2n3p4j06k05k52j17Jj03Q3
-53846d248K61K37J36rj88k26r9j25q1m4q0k3J88J97K95L20M5j11q2p5P6J4j22o6o6j23o9
-53819d068J32J47p4k46j11K1Q5J21M3J1O0Kj30j88m3Kq6n0J26L19J45ll0j8M3rM3P0l5j32
-53789c853k85k27j8M7J42J09P3L8j38j13L8j03j48K5K80L68K50M1k21j70j41k56j91j16K3
-53764d546R7M2J35J21n0J6n2q3n2L7K40J81R4j7L1Qj96k88j46Q6K07N3k00j52J2lQ8K23M2
-53735d072m0K7J09K07J39k7l1o6j16j67j91r2K11K97N4j26K5J40L2j39j10K9J13J21j31k01
-53709d005j4O0j94k89j55O1J38J30J54l1k93m02k59l2J34K78K38J43J25K86L08P8L4n7k4
-53684c588j8R8R4k1k5oJ15J55M3k14j68P3m1k19j31k31k61p2j12j58Q4K78K92L91J42j15
-53658c615k26l66k73j06rJK7J83J88J29n8k19r1K93M07R7j64M6J89M0M4pn4q2l2J61k2l17
-53630c836j39J41J86J57R5j69k69p5q9p8J43K75J91J2l7Ko9j32j32J68J89p0j50j02n3n0
-53604c891o0K0O6j62j32J48K94K54J64n5j05m2p2j54l01j74j4k8l3rk1jj25k73l4K87K74
-53577d179R5j0L3J0p8k7MJ46K5j76j8J54J56O4J5N3k2j11j09j7J2O6K3Q3J68J69L3j42k84
-53548c864j05J16K47K6k88l28m6O2J78J63P0Q3J12P7j06j80k23j69J53L92L60J47n2j09k43
-53523c527j70N1Jn6K7R8J08Q8O2q8q6K6Ml1j39r5j79k36p9L8M0kj37n5R7j01l19m3K56Q9
-53493d358j06q2J3J4P7K54K61J3n8j03r5M2J30P4J27J49J00j05l28l62j58k9R1J77J53J66
-53467c943M2o9p8l3k2k53l55o1K96K04p6k89k18J80L46L12R6L8n0r2K28L13j15l90k98j30
-53441d417L5O7l5p7K16J26p2R4J73J39K58K15J45P8Ro6r4q3j62j23j50j91j37k29j38M7J57
-53414d215j0L8K43J96j0m1J10L51J76k75l58p3j71m41j85O6K36K60m0j70k2P5L3R8Q6l0r2
-53387d165N5K84K00R6j4j03r7j28j73k53j83K5L5M5Q4Q0J0lo7n9J63K16k1j33q9j85o4n2
-53359d496K1N4OP4M9M6O3p4r7j8lq5j49nO6J71K07M5P9K18J70J10K40J96Q0p1q7j2k6j60
-53329c388k23q4J32J78j3j59k44L8K30N0o4j35k42k57mJ90J26K7k75m26k95j76p1p6P7L84
-53303d700M24K36n5l06j97p7L6J65Q8jj71k22L5J95J5oo3j71j58P6K44J12L3r0r9O1O3k6
-53275d559K6R5Q6P3J45J56j02k10OK29J87o8j5J33N7j05j71k52k40j15K0J53P8L4O7%n0p0
-53247d412l3N3l4J4K60J66p1k80m49k43J35L21J16j1K42J66r5p8J02J36Mj40k23k76j17l1
-53221d778o0N9j0j5K80N22M73J70j73j42L8J29m0l81m96j75j9l4J13J52N9N1j17l59k25J09
-53195d869K98K50J33%p8J30L18K64J54P9l9j81l12k20o9k8J27J64p7k21J5O6M4j6OJ04J03
-53168c855O5%n5n8QL8J7j9QM9L9j03j72k68k28oN9L6P1J1j6N1N3K9J52K63O8j18j30n1J65
-53137c897J73J02K1j09q6j61k23j56q7P4L82L66K54K47J47Pk32k86j62j63j74j01P0J22Q6
-53112c786J28N3k4k8L7J5qjn3j21j03o5j87j99KJ5j16k85j07J02j1j86n2L23L08K14L51L34
-53084c450J7j42L0oj00n9r4k51k01j84k09n6K04L22R0j66j38L8K19J38mm5j71l19j85J78
-53058d544L84K72N1Q1J29J33J26j11j48j94l29k8L19K76m5j76l31l36k54j59l1N8J87J67
-53034d503J89J70J5l6J08Nr5j6l6Ml0n0Q8O9L3N6K9j8J81K03p4k03k12L0J63qk13j85jJ5
-53004d322p5J7K14O7k5L6j11r2l0n9pkN0K35J65o6j48r7Q2L58M25K21L9L9J9r7j92k14n7
-52975c627R9j80k64r0J3M3n0P7j4q7K0k9j01j57j73j14P1J21R3J89J80K2k08k04j9K27L10
-52948c852M3p3m7l2r1j86k65o0L17J54o1m3o1j43j77q6k1J62Q0r6j40j89pK85L23R8j50k43
-52920d561j82j33k28j32K74K84J25m3k5J29K57K40j88l87j14J27J86J64J71n9k25j56l7R2
-52896d421k9j58M5K68K20J1P2P0p7j34N3L0q9L2K2j6Q6J31J29J59J88J34q4j88k04k15k9
-52869c994j11j67N5J27K22L37K34Rk09l60l77j79q5LL2n2K5N9j2L9R0M0p2J2O7J46J34l0
-52841d017j83j29q8l0J16J67J9k31k61l0J49J17J90K51J53Q6J66Lk29j78j41j23j56r9Mn0
-52815d524m8p1O6J15J84J34R2R9P1nk3J5J59K26J94L0Q2J19L7j39k22L9P3l05l88k63j58
-52788d411J3R1J0R2J87m4j22p8j16j22j40MJ93P5JN6K40K09j23j56k2P4j1k73l00K1K29J99
-52760d224R9J39Jj26p3O7P4P5m1r3j18j44K3Q4R7K25K15M5r7j19j92l22j27oJ5K70K46K35
-52732c772O7j09P8M5j11k61j71M0J18J28Q7N3J16N7m5M3L3l9J22J76J24p8k24j99j92m3Q
-52705c949m0J35K82K16Q0j12k96k17j2K19J76K9k03m24k83K1q3k22k5K00J34O9K04J39j06
-52680d068o6j8pPq6k44k47j49m5M4J09J19M6J39L01K28M2j98l72j87K23J54J07N3p3o2N6
-52653d194J38O7Q5Q1no5j32k60j80j0J20K36M20K08j9J2r1k70l31j52p0j97kJ33J97K65J89
-52626c827P0q4Q8L24J72J1l8j06O4lj36j10j07j82p8p9j56j30%O0Rp8j23j20j36j76j97j44
-52598e212RJ53K58K36K49K67P6j10j27N6K40J88N1O9R1K33j03l66l14l10j25L8J33N7k2L2
-52572d253J03J01Jj92j17K84K10q8n3J23J14k4mn7j82j50P9J39P1j83l94l45j81J17J80J67
-52546d534P6q7j14J79K82J86r6p8P1K9n0k32j96j64j58m8j9J0k9J15K24K21Nk51j75j2Jm0
-52518d884P7L0j54j5J46K28L31K52K35K41J30j2k50l17j49lL9j09k67j11rR9K13L65L57j
-52492c538j72m2L2j29j33jo3j14N8K25J79Kq3j58k19j77j17O2R5M2R4Q2p3j10j1L0j00J30
-52464d209L60J82on4k4r7k03k44j20r3K7Qq9j15m4J96J79J22J47qn1N5k8j94k18j1J70K30
-52436d132J35oj2o2m0J48J47J03r1k33k60k36j20k1j7l9L3J65K07L8l1n0j29l4J64K17J64
-52409c992M4n0j84j76m9J34J51J1r0rK15L36K97M4k10k40j96l50m77l24k00p7M6jJ70M71
-52383d706L38k0l1J41Q1K7M3j89k35o7j63k35j7K44L52K09J09Lo6j31n5O6Q5Q5K8J40K31
-52356c733J20nn4p4o9R1J11j13k23j95j98M2L05M28P6l86k29M4R5J8n8j85m24k47N1J45K91
-52329d376K85Q4k23k32m7r7j5L7o8q4j45O3K98L11J81Q9J07lj97p9n5o9J25K05J51R6Or8
-52301c750j36k3p8l09k92q8J6K39M30K81R6j86k58k06k68k38p1O5J18J06N3k0J4J25J64Q5
-52275d131nP5k1p9k7k2K1J71K21M7j62l06k89o9k6o6k57k25K0J63J74R9P5Q7jj95l3J17J74
-52246d470K30J49On4Pj03j96j97j66l0O0j9r1M7L1n5L7Jo0J66L20J92P2j44j10J96J99J5
-52218c967q4kJ10J15N4Q3K0j09j86j72k2O6Q2K4oo2p5p6l8m7j67m2Q4J36J47m4j37p1j31
-52189d517M6J41K24K39%q0p8k71l47o6K84J33j79j35k5r9J29K37J06P7k1N8L54L27N6q3J5
-52162c475L2j04k05p2J95K55R4p4j21k69k45k22j82J39L27L04J74l0k20l29j01L5j63j48
-52138d405n2l0KR6O8MM3J8N5k6j37k21k38j6L94N23R3k90k20K4K9KJ73K18J36O9L0r5k34
-52109c987j82N5N3j64j57l03l88o6K02K24lR9K91K23K47J78rO4M9q2j43j27j34k8J44K53
-52083c691K32P9J7r4k83l99l07j08pq5p2J48L17K06J00k1j76o6J23J86Qp5J5J67N9j01j59
-52056c987j22R1K73J19q9ML2k18m07k44l4m5J47K91J46L9K9r5r1m0p3OP3n2j30n4Q4M7n2
-52027d352j45j68Q1J81j09j84j64j40K06L23K32J44M8P5N8n3j04r0j01k16k64r4J92J51l8
-52002d531P6J0j34j42K3J95o8k16K4K20L04K56J28j58k75o2ql6MJ76K20l9j49k0L0r1j87
-51975d450q6J31J00O4P8R2J79J57J30J36R1k9m7k5j12j91k46k73r2o8j53m6N7Q7j03j80K16
-51948d583M84K39jO4L7j23q0o4n4j00r9r6K8l7j40n1P4J87K55Jk43m5J62M7k24l40k17r2
-51920e011J80L41J05j4k7j02j06M5K18J73N2N1j8j82j60j45j94j55P6K22J88o5k63j54j25
-51895e070k8K5J56J85J03J69Q3N3P9n4j80k8J99J59Lm7k4R8K00k2j87j83o0L43N41L81J16
-51868b990m0p5j83j89q9n6n4j66k38l14k62oM7J25L12J95O8O0j24j71j12mo8k19j42J11J67
-51841d417O5n8j98p2J12L6k6l7NQ5K5J12J32J70K23J09m7j32p7R5K08J04j38k26k02k09j58
-51814d516O9J60J10J76K20J94j0j12K1J44K28p2l53k41K9K55K79O8j42j45n5j34j74O9J13
-51789c819j08m2J63J17Q1m4o2o0q7J6j8j00K9J34K32K88P7j36k86k94j93qk5k91k86q9Q9
-51762d722kM0K92R4q0M3J40J76R5L5m5J6L8j7k5K2m7k9M6j8k4j15j90jJ45k1q0R6J34P3L6
-51731c895j8j82r9o5j55k12l9K27J53L3L5J00J38K32J57j18j21k57j37J43K15J01p1k20j51
-51706d206m7j5M0J00K06J51p5J5N8p7j56j27O3J53Q4j8N5L2K5M6L4N5o8j89l53k62K15L08
-51678c953n1ML29K56N7p5k05k82l59r2K13J84O9J75K35l7j79j44l24m12p7J00j19p8J56J90
-51652d419K43J52p0j25J5k2q4j15J3J79J23R2j4j91j8K01Q8j20r1q1k04j40N9K3j9R6J49
-51625d280J74K18Q6j11L6J52M0j11j39j84j67j09o8r9k98j64J43J69K6M2l9Q8K34J01q6j76
-51599d522j35j77l9J45Q1L4k2j84k67j30K23J93J09K18J98Q0p4j04M2l8k87j53J02J68K6
-51574d513j9K1L8Jm9m3m0J60K57J31O9l5j28j5N3m7m3J52J17k3K1m8k14NK47K90L18K03j26
-51545c260l86l84pJ28j11j78p3L3k3j55k95l33r0J16L30L12J63j0j57j5J7m2l7k1n7N3R7
-51518d385J67J94j05j04J66J69p5j20p5j26j26k05j24R0P8L9O6J14K3k2Or9j81j68rL50K49
-51491d213lJ02j22o6J93J21jQ5J03l1p8L5J47Kp1k8K5p2j0J9L0J20J7n1L4O8O5r9q6n4K5
-51460c794Q6Q4K01K58m7k19j39M7J06q2k03j23MJ19m5l91k17M2j5m9K25M69J17k62j94j60
-51434d182j51L8L6Q7J97o9j86j39m8J16J62K5p4j4m8j40j35J0R8No4k03o8K20J97r2k66L4
-51406d654K35M1qj31m33j50K18j2l2rP4K83L82R4j67j44j47rJ84J25J80L63L56k6k98m35
-51380d120k62p7j92r4Kl2Q3J68J43K8M3Qp9J2J39L4j01m3J8M8M6j3J06J97K41J16j63j83
-51352c927r9k5J63K44J14r5k55k36P2K92K07j31p9Q1K4K8J22R7N9l3l4O8p8j41j42p4J3K9
-51324c736R2k7j83k25l23l72r4K45L70K68J48O1k35m29k20P6J77pM4K58K29Q1J4RO0j72k43
-51297d134N8N1j26j19P0P9m8j73r1j41q0K9M4P4J59q1j31l4n0J37q9k66L8J73j72l77r6J56
-51269e140J13P5K27R0j06j49j22O5L86K90J9j1N6L9J42J86j33l25n4L9j08j70j61P2J55P0
-51243d455o6j30o2N1M1O9R6K5O8K22J25R5O1j12k04j38m7j9p1q0j59j07KJ3K45K84L01L20
-51215c632J25J0l0j31r8K7JQ3J34l5o6q3k11j75J5J20Pm6o1j57j38l11l14r9K80K87J02Q2
-51187d314J13J65M2j98k4K07j2m4J53l3k94k12j03j41J2P3j84j24R6J77K39K23R4r6j05k9
-51161d319P9K59K37J91Q4Mj5j79l36j55N4J02K14O3j45n4j35j68J58L46j5m36m02j73j03
-51136d844p5J61M05L88P8j80j37l4P1N8j5j43r0R1L0k38l16n8P0O3R4P5N2Q8K97L33J91o6
-51108c651j25o5r7j11k08k40k01n1nm6Q4L25L52J37K5J46L40N0l52k79m8l7j29o9J28N3r1
-51081d165j44j58MJ15K22R7r8j57j07J14L51K16j03p4Q8J64j8j59q1N4qp4qj4o1j46k75k81
-51053d706j88r1K8J87J59R7J93L15R9K5J81J31L8j48j42r3j05j28MR3j22k15l2P0J93O6k
-51026d093J03j05l09j94o6O6J15J31RJ1J62J09n7Jm2k60k15RJ13J09J99K89J4k70j64J85
-51000d150L68K03nl0r3m5J22J27k8l0K1j73k33K5J56l3r7R8nj08j97k14j07L9k2J2K93K89
-50972c817L3j27k63j97J5L02L86M8k64k25j1K8J04K61J48k6J94K06o8l34j40J71K78J33l3
-50947c198m1ol8p0K4J2r0o2Kn7l46m46k34n4L9L6J36K61J16o2l2k30k54k9j2J3m2j5P8J25
-50917d476J81p3l97k58M4n1k12r3L8J89K26J35M0J25q9j56q2Oqj29j81k3J89L64L07N9J08
-50890d217K62K96lk23k28j61j46m5J54J87R8N5n8j91j11P4J52K96K30M9j31k51k73k10m2
-50865d437J20QL0J61K3m2K8M2j68j16K24K86R2l0o1po8r7j21j86j27m0J3N0q8l93k73l5J77
-50836e035K96J6K4J77kq6K3J32O1OQ3q3p7J21M6R2Qk8K82K38l09m61j64J13K71Qj49r8J4
-50807d481K47Q5j39j31m9J48K06l1j71R1K45K09J95Q2Om6j84j2j5m8J00L2k31l16j71n7k1
-50780d457K1J35K05Q3j48j22l6Q7K37L14R9j72j98N8K22J84ol67m71k39o2R3J38J8PJ20J83
-50753d074p6k61j90PJ55J40J19J19P5L9J44p7j47L8p2j24L6R9N0k3M4J60K39K08J31J02p3
-50726c212j78k88m75l45J41K63J78j9k59k69q8J12K4j1M3L9R6K7p6J36K54J78J72P1k0o4
-50700c570j51m03k66N1J13J13J06L3jq9l5J71l0k75r1R5Rj73l9P3o7o2mJ96N7n7l9j62j14
-50671d611N9Q9K81K71K5n7j10j7m8j30k23j58rJ00O7j7k40l73J23M96M31K55jn7n3j18j69
-50644d194j06j12j02l7P7R0J28J67m3k87j21o9j9N7Q7l7j48L2L20J47k71k16l1R2J7J3k1
-50617d587N6K46K38L4j65k65m8J80R4M6O5o9k47r3J28K40J68j46k78N5K07J05J86J71j08
-50592c787j13m4q0P0J90J84M0j47j84j3qk29k03o9J12K30J5q0N0J16k3p7M6R7J31J52J46
-50565c478nk11k65k26n8Q9M4j7q6j69k27j82Q0Q7j64m6J08K19L11L37M03L11o9j60j09o4
-50539c547p7J8Qj15j21r5j42j01L8j26l61k48O1K00L01M28M33J40j56k38r8k5j57l32k88
-50514d600p1nj0n9r5O9L05L77J34O2P1k00k61n1N6n9o1M5r6j97j9M4J0P8qk3r0j60k8P0R3
-50483d679J6l1pJ33K18K00K61J41j80j86j36j38J8K6K4P4k0p3o4k23k07m0P4J62J79O6KJ43
-50455d247J61R8k3r4q6q3J63J77p9k25j77kQ5N6J0q8M0K10R4k0J62P2k00j20N0q9r2N0P8
-50426d119J93L22K63o6l36k69k67k06n4K94K72j1o5j50k58k56q0R9J04K31K53L8k34l21j47
-50401d770J36R9K1Q9J8m3l3J16M4j06k1K3LK6M1R2J13J56J11q6r8N4J4j52k69k15j99N6L38
-50372d442K94J01J2q3p9L1RQ2J91K04J64J87L6l15l61q7K7q4l9m0o9k0N6O9k87l32r4J73
-50344d696K86J07k7j65m4R0N7nOp0j02J09K07J14j26j72m2J38J0m9n0K4J04P4r1j49p1j05
-50316d638M9J91L38M63L50j02l46k36k62j43r5L8J08J35J32J03J97J14p4o5J67J21j33j77
-50292c765k17l03k99k62r7J05K16L64L45J37Mp5j50j95j2l0l9K08J94p7k06j68m7J87Q8j42
-50266d236k29j14P9R7M9M7K18K98J5k32MJ78R5k8k76l51j82k0R6J5j85j79N9L81K24J7P2
-50239d088%j6N4J54J22k7R4M6j28m2M5nj73j17K22L12K83k6k79k64j50j28n2J33Q9K6R0O7
-50211c758J3L8J5P5L00K04k82n24n29k65M9K85L04Lj46l4J03O9l8m6m8j95k32K2K34J79M6
-50184d158p2l46l09m7J44J22M9J56J53J09J97J76J4j40j90l30l06j9J93K65K71K6q3J20K27
-50159c778J12o6j51o6N1N8p3k52k60j05j30r3J31K26K0J2lL3L5m1K50M31J08n3k76j68J29
-50132c919J37J42J71J16q3k11n2M5j86j39P3K36J88n5j07o4n9r0j62P2L46K01R0K5nj28k02
-50105c620j80k59k28m5m0k7N8N2j3P4K06J45N1m0j22k6J81J68j80n12m26k60J45L38J58Q1
-50079d321P1n3l22l19m4k6J24L42J94J57J23rK3n6k59k01j06n0or1r0J39J61K36L55L59K8
-50052c641j37l1j13k41k74q4J83K22J30J2%q7j78j68L2K54K05K1k1o9K0J14q9j70j21k07
-50026d438l11j11R3J34J37P4r0l1mJ66J93M2k6Rj8l3J9K07J37k18l41j20j5n4r7P5J14k4
-49998d531nQ7J17R6m8j62K8P5J32Q7r6j20j89k42n6o9q9o0r0o8M1N1J69K23j9J7L47M01J00
-49969c873j04K00K90N3r5j78k07k63k12j28j18j75l9J15Q4N6J79J88Q2q3R7K18J04K9J37
-49944c643K70L15K14o3k45k55k19j77j28m0P4K31L30J74j19k00n0o2l14j22K38J37k20l38
-49920d212r1J9Q0K4q4j49j42j47k56r1J2j4J24M05L22J70R0J17M5l8j68j1K13j21k16m9o9
-49893d237J35J72pr4j11N5P9J16P6P2J30J33kj62l48n68m03J0K27J95O4P7K27J69j85k72
-49867d452r3O2Q0P9n4j60P6J79m3j16N7J16r8j89pJ43K97L19K96K58J98P5k11k56j28p4j91
-49840c837k29k16k08o6J31M3j37j27m0J06J08Q5N6J23K14J10O3J58K55J9p2j24l11l58j12
-49815d366J51J26M7q1p4R5J94N4j44j93J6K08J28P2N0P3Mj49k15j07p8r5K0J25P9O3Q9P4
-49787c834p6j97q0j2n1J20K52Q1n0j21q6o1q2j04k39n6K92K39j25k36J12K93Q8J26Q7k08
-49761c928k48J62L78J8k55q0j64l43k08O8K61R3jk7O5Pk75RJ53J26L32L59J62N8K1j31mq8
-49733c480k20j29q2n1o6L8Q6l3kn5kQ2r3j80j15J73J39M9N1j36k10j50o3J13K46K09J82K
-49705c697r5k62j89p4j97j64J39L79J75m5K5o6k28m8J16l7j06n9JN7mk0J9l2l8J42K95J84
-49677c829k5k27p9J60J91k9k32k8K73K73q4k80l25l64j84M3J60L18J18k37k25oR7Q3J33K39
-49651d066K27O4j11q7j94l04k25o1O5K09K83J47Q0N9j9j90l38j54J3R8K23P7j15k23j84l3
-49625d759M7R3J06J15K13P5l00l18j06j06j28j3J43K13J19J31J92K57J97O9Q3J26Q7p4j60
-49600c698p4k27l33j72M2n8l8J13P7Q1K6j3l7j42k69k44J46M62K49kN1Mj18k45m8Q0r6k14
-49572d697r3J77j2q7o8n8m3J8K60L07L21K59J08j29j53l7N7J95J94m4j89r5m0K0L9J02R0
-49545c598pj79m9Q3Mp4j64k18k18j17j28n9J4J85K97k6l20l06j48J11L93N66M55J66Pk2k83
-49518c635m53j82o9Llm2R4J19j05k63j37n3P0K01J70J45J61J67J0kn7k28j81L6M9K01L23
-49491c661rj58k2j1j03j08j17k6j05k16j16RJ46J66L15L40R3k04j85k2J48K0l13k14J58K10
-49465c985N7J30J77J0l4p9r8j14j01j98l72l77p5K55L48J45L4j10j92j86K18M62K26L5j28
-49440c952j23k3j14j34k7J0k28j94J61J23k84k68lj0L3J38J18O2J3q1M1K7nJ48K58N7Q7K16
-49412c954O1j06j56q8l0l9J34L08J39OrN0P5Q2j27k16m7N1j80m29l25k52j32n0J12L15M19
-49385d388L77J84J4j70k55nK02P3m8J6J02K1k91m42j14J98J58J9o9k7o2j50k57j65Q2J51
-49359d846N1k4k37n7K04J48J09J49J69J29k6L1J73J26m8k80k80j06K3R0Q2j14k82q7J32J41
-49333d630J31lr3J79K71M3j45j91j86l8L2r3k5K38J81o0n0j44k49j48LQ2n8j42m1M2J13J64
-49305d817Q9q3j46r7o5j29M2J99N4K39L30J29o5p2m6r1kR7R8J74R8k17j82r5K4K56J97K52
-49277c829J15j38j30K8J12Q7j4j41k11k39k33j38n9p0m1kJ49K34Q1Q4J22J79J88o2l4R6l8
-49250c904j20j86j83m0J8q2k87k45k9K25L99K80j80m55k28ok9j4K5O4J31J11l4k1O7J88K35
-49223d300N5J7q7o1P7Q2O4p8j63j05J8J37J05j0j27k18j89J08K62m7l48RN60M78P9j15k26
-49196d023j53K9O7pj0J17K8j12j23n8J93K51k6j39j38j61o0q3k07q7J11k5j24j14qJ15Pr7
-49168d837j22q0n6O5J55K91K55N6K30K53m8k63l60p0J62n6j94j05M0q7k50J42N55N30J82
-49143c612ln4j78j16J11J68jj45rJ06Q1j55k08J17K27J03o1j95k24j69j45k22N3L65L20L5
-49117c811j20j86l24l11K7K65L04K31J46lk1oJ9j9m3o0r0j63j94q6J24J86M8L5J08J41O8
-49090c735J06N7j54k52j54J00J39J31r1l44l76j38K02K07J13q7j82k5M9R0J7l8L5NP7P4R5
-49063d079J32J30J37j4j40l7j89l01p5j81j61K8j79l9K66K32O4j04L8J42J28R1k3k4K65K79
-49037c614J5p4j41j19j84l05k21j3O3J3o8J11L30L24J98j32k48J6K22J02j37j00J27P1j39
-49012c903l50k92n3n1j84l00j50L5K02J84R8N1L4O5K1J03K91L23N6m9L2M9j4l00k47O0J16
-48985d173J31N4r6j59OP9k9R4J68L0q5l7R7j05l04j48m0N4K13K44J95J78J65J41o7k38n2
-48958c684Q9O5q0l05k22k1j40n6J9l0mK3J61J28J40J04j11k09o6l8k26k49k14j01K46N00
-48932d281L82O7o1l6N5pj03j17j49j21Q6K24L14L14K60O5k17l15j18n7n2k39k68j83j07Q5
-48906d579J00o1KQ3q5j22K6jR2K10M0jK52L86Q6k32j90O6k0j97j27J1N8l3o6j58k57q7R8
-48877d706Op4rR2K93J45r7r2lQ6J39J0k22k12M7J44Kl2N4J29l6j00l1J6%J50J78R2J99J08
-48847c724q5j39j67j54j66q4n8k19m7K45R9j07k32k69k7R7j4j2R7J20K27K15M8pJ14N6O7
-48820d126k0j73j91j6J44J24l9j47ll3j13NN4J47lk08r0rj2O3J81J45N3Q9lj24l8R1K24j14
-48790d142l89k57PJ10J43K6r9R3K91J78K00J62k22l49k24j12O3R6J85K36J30j17k79j81k7
-48765d478J01K22L08K49Ol1K10K93n1k79k34j71o0m4n9j08M1K32J45j31q3j5O4Km5K4p9l02
-48737d273j81l1j9J97L00P5j45j86p0R2Q6M2K5j18j04O9J35j5j38p1K9Q4J16R1l1k15k55
-48710d511q1O2rj13J4j50k31m1J00R8pL0K62L14O0k6N3Kk22k86j19P5J04N8J11J78J97J45
-48682c933m3p9j42p8K6r6j72j16R4J31K5l2m0Q3l4%K14J27m7pj1j52k16k40N8K72Rj76J4
-48653d561J68O8m7O1P2J28K42L40K38k4k50k53L7J25N0q8l1J30O3j72l06j14K12K27o6k72
-48627d023j91J0Q0o8o7j4L9P4Q6q9k95k67p8O8N1l3q0m2Q1K37M04K34j40o9lP4P5m9l3N4
-48597c974R2n4j58j77j00R9P6K6J06N2j69j19P1m1r1q4L7K02K94R7r3j22k71l00j16O9J29
-48570d519J13O9J29K47J41Pk01m29l91o3J03Q3K2p9j71j45J06J57Q6j6qJ47J46J52L1j34
-48544d417l7l0J1K61K20j12k95k40k87k20J16J81O1P0K1n7o3q5J43J92J30J95K09K09J27
-48519c697L2o5j9p0j85j8N2m3l4p9k04j88q8O7J64J94J66J26J48J66K1p2q5m7j11l6J92O6
-48491c647j08p1j65j48NJ34J06J10N0n1j69j90j6O1o4r0Q4M2r3QP1J19j0o7Q0nk1J24J3k21
-48461d129N5K27kj12n9K4M5R8R2k2j69j31Qj40q0LN5Lo1o2n1M3J2r0l2R6J78K73J75R5J93
-48430c465J42j32l02j87n8k20p7K28L8n3N4J55Q6O6j3KJ88K6j38M7O4k15j46r3j60k24m7
-48403d434Lj06O1R1r0j49j3J24J88J99J57O3Q4m5k7J83L0k74k35n7m1k8m3L8P9R9L3j07q3
-48374d300J6K53K85J20p3j56j89j79n6jm6j70q3J40J42Q5j07p0J8k14k94m0o0r0Q9K13K03
-48347d564J52Lo3n6o6m8J32J10m5qj6J7Q1p1j47M7M0k0k08j80n2m8J49K36K34J02m2J44K89
-48318c898J32R4L8j90l80k17k9o9j03n0p7m3O9J44J82J50J49K1K1Knl2J11J69J04j07L4k
-48290c782j50o0n6j85k27k33j57rJ56J18M3P0J13lj32o9n0J18K0k03k75r6J35J86K16L8n8
-48263d532j16j04N3J08r5l9L66M06P4j66j18O5N5j71k27j99j6J17o1j04R7J99J0j60MQ3O7
-48236d404q4j11o0J82M79K52o1j99j95j94k12k25j08N6J48K17J65J03M7M7n5o6Q6K76J15
-48211c801k98k60M8K16J40Q4N3j6r3k31k16k66k14N8J04m5L3J66qj30k2N6j22q8Q0P6N0k6
-48183d672j71j70L3J1j53k51n6K26K47J49P7k7j3o0o9L7L06L92K80J59J06N8n6O7J47q4j99
-48156c686q7l03l90r6K08K46M9o9j04k4k3n1j6k1Ok1j7n8q6j53l1N2J66K68J07K6J29K66
-48128c713N3j54j04R1K35K55N2k60l83j78j19j43n5mMR5K1n3n9j47j83j23J09K88J57M6L9
-48101d233O7R4J69K4k91l07j00N6R5j41j78Q4L28J99m6K5K6n6q5j2J07J98l9j69k61j87N6
-48074d577Q3r9q0L5J50K75L11J20k39l20p5J20qj81j78%J42L6j51j76n1J35J58L6o7j18M3
-48047d676J58N1k87k93o8J89J70J20R8j30J6K33K84J38q5k87k56J96L13J27nj11o8j95j70
-48022d538J10K02J18J84K44K71Q1j97k75r3R4K75K06l9j83j49j02j72j27P6P1l1j01k3J00
-47997c998N5O6l5j41k9J33N1m2r9p0j40j40J31K33k4j11j2N7m5o6n1l1J37J01J10J52p8j79
-47969d065N8M4m9O9O1j18j98j5O3K9Q6R3M5J3r0p7r5k1J35J15L8n6R1K14M6q1J7J91J78j04
-47939c383j74q1P7J36j6l10l92j85R8N2j41j80j48r0k1J09J4m5M8J64K12K61K58P4j35l18
-47913d116l04q3M8J36J68N9o0j90j70j02N0L00K26J46M9n7j67k29j13K4pj81k41n2M4M5l
-47886d780J96K96K12P5N3P2M4j32l17k39j64q1K04L39R5K2nj75l8mj32j94r9RJ43J06k39
-47859d733j61K0J02J88J46j3j13j64k19k54j89p2n4J78L88K42P0M1mjj1j30R5K72J7j81p3
-47832d613J57pk49o6L22K32l2L4k5j12p3j15p5P1m7j62Q2p0k59J7K78L24K06m7j60q6p6K1
-47804d530O5J11J22J50N9k5k4l4R1p0k82k17k3j62p5J62J43J58Lj00q1j90k11J6J36J88M15
-47777d205K12k12p0J42O9l2n6o3L8Q3j30k00J40J73j16k78k68j60JN9J90K63J1L3J53J10
-47751d113M1K7K0lQ5J22L4j35j22k39l10k14j75Q8J42O4P4J39J86p7j52LJ7j0J7R9K24J36
-47723d032q5k11k22o0M5j68k01J21L03L02J36M2M8j53j39k05j50m1L7J46j1j42J4J96J43
-47698d287n7j97k45n7K57M51K75K2r3j83j13j09l8N7R1N3N5J43J03L3l5j16j08l1K6L9k8
-47671d092k02o3N9j1L4O1j20j68L0J96J56j90l18j96JJ94L30J89J50K02%J05J08J6p3l87
-47645c989l04o5n7p3jM3L3j6k8p8j56r8j48o4J66J17j7l6J11J67l9q0N1Q4J12J70P9j67j59
-47616d442J14J87j9j70j88R6L88L80J57Q6O3p9j43j26k0q3j60j33j99j77K0R9J96K22K09
-47591c722R9j72j50L4P9j11q7J22J2j08j04n1j25l49l52o8K02K24m3RR7Q6K9J33P2j16q9
-47564d449J4J72P5j34j31o4k6J43K17J26l6R0K14Q2j81k15p6o8N8Lj06j01K1M1O6L08M8k63
-47536d172j34j1R7K96J43n0j42j95j25O2P2P4j05k42n6P4K8M8J65J78j61l35j17Q0J04M9
-47510d375n1P9J88R7RR7J50P0J22j1j35j32j43l5Q5J47P0j47j52K1P1L4j01j22OJ29J92O5
-47482c772j6P2r3j99j79j3l7j53r8j09r4J1M3j51j67j6O7K99L75K74J40o8Pn7k98l12j20
-47455d664M0K7P7K08Q1l2j03l0P7j25j26J7P9K88J93m1p3o0j16m5O7J7O5J5j21j62k6j37
-47427d610j55m2j9M8O6n2j36O4J65r8k20L0J79J12J21J92Q1OO1m6q2J82J99l5j58k09j96
-47400d552j87j98N9L86L73m6l19k22L1J55J00O0m3q0p9l0rM6M9P4J47o1q3J46Pj83j14JP1
-47371d501P9O3q3jK82M13R9j86j12l7MN7n4j08R3J24j49j67j7N5Rj18q4m6j6L6j9j19Q7J80
-47341d236M3J48R4p9k2J05P4O5Qj39k97l33k67k52k01o1M7J1P5K82L54J84o2n5n6q6qJ31
-47313d533Q7Q5P3j63j03M9j08p8J87L55K36j72l16j77j46k04j49p6oJ50K82J17J0k2q4j71
-47287d877n5P4J98K07qn4K3J7kr1q4L0J55K6k76l65k42J13L39N3k15j46j43j47Q7K97K76
-47260d810J54K10P9p5j11QJ19O3O2O4n3j72j82RR9J15J72N0j1q4q0j4N0R5L4k64k66k01K
-47231d938K11J50L2M5MO8J06j11j35Q4K12J64j35k37k8Q1Q8J1j08m5J14L1L0P5k25k34o5
-47204d755L5J28rr5j28l2J04L7J04J39J40O9r2n1J22J7J4J82K67O9m9k14k72n1Q2K4M8R5
-47176d072lj50j73qK00K14J73J74L0p4j58j80j03q3n3k95k27J18K7JK02K00K9N4J30K01J79
-47149c647O2j57k16p5j77p1P2J15q2j49Q8Lj12J8L1N7J24J06q8k7J7M8j2j35l8l6p6j0J36
-47120d231J58R9K08J91J3J6n3j01j36k18j88j28l1R6J33L7p9j90j85k1J9j37p9J71J56K24
-47094d256K76K08lj97m4J48P4J1m8p0r4j29J21K38P1j4j76k62o4J07K9p8oj15k32J09N24
-47067c872L58j04k21q6j02j42P4N6r6M0M1j77l14j36Q1R8K2O5K70K00Q8J15J02J40Mk96k83
-47040d075l9n4j56k35j21K00J36n1J2Kj38j5K55K71o2k31k72k45j92j52K0R8K10L32K73Q5
-47014d144%J06Q7j76l97k76J5M0J6J32J51j6M1M7k99k05J50K12J43QL5m2j44M8K86K74K0
-46987c888n3o5j04L8Nj06l9M4N9Qm1j51j78N1K58R2k36k60L3J65R1m2l4J39J66Nn9L2K14
-46958c856J14n4k13j70j54k02k03k16p1o2n6L1J19N3P2P7J36K04n3j5J48J71J24J16M6j88
-46932d102J0R9j07o0j0L6r8j56j05O9J49j06j6J14J67K51J76j34m72l01o9J11L8j54n3J01
-46906d622N0N4K00K28P9j18k5M3j31l86l19KJ58L88N44K88n4j92k06j41j05m5j6N0O9o0k01
-46879d468j08R5J83J78N5j5J0P2J30o9K1Q0q0QP4K6J09o4q9Rj01j65k28k16j95q9J74K28
-46851d435M0lj00j81J03Q0j49L4P8M2K85K68n0l04k62k3K51L41K49K47M6k37j03K2k0k19
-46825d000k01O3K13J10k7J5J9o0k26j94L3J25K36O1k04l57l27NK1j14L4L42J98r7k05m8K76
-46798d309M17K80j3j74j37J23L09J29j31p0J5o6j50k96o7K24Pq9J27R0j41j77r3q8m8Q9N5
-46771d184P8K32K10J08j60m31l25j44k6J40P8PQ9M3j47o9N8L5j8p6j41k9M5R2P1k21l04k75
-46743e264j98K5K46K48J51K03L54K65L6k22k33p4oJ2N4M3JJ1L2OJ57K68J71L3j76k83j72
-46716d312K7J55J55Q9J47J51J17j71k53j44l0j35j96m7J04J21jl3n4k6j33q9M8k9p5J1J00
-46689d503J19J18J20J86J94N7L7k9j49j56k16j37q4k55j15J81K46J32p7q7J7P0J90K03J49
-46664c789Rj95l92k51J18m6j62pQ6J22P4K07K18P6j8r3N3J89K88K63O1n7r6k14l44l18n1
-46637d269K6n3O6J02R3j00j31j94k95l22k29j27MK08L16K24J54O3P5Rj10P7J93K15P3j11
-46611d043o3p1o9j51k90k67m8J74K89J82J49P0j2n2j60l74k85J44K94K68M0j45o4O7j14k35
-46585d766j0J45J98O1o4j00J5Q2R0J10O8K0o6j19k13k37k91k81k60j05J08Q0J70L64K86J91
-46559d524J9j06J02K92J83K8r1j0Q2J20O3MO3k1k89m27k31J11J21O4K01J44k50k76O8J58
-46533d402K04L63K69J2j22m4r2k20j51K0r3k04j73j66o5J97L02K26P3K7j25j23q9k1J76J61
-46507d060J04p8k51k99j99j57J54J55J1O2j2q2q0o0P6N8l5O8p0l6M9j11k22j71qK8P9J88
-46479d899N6r6K8J60o4l11l7K68L46J6k7K90L28K82J75K7k01l31l70m9J69j5k41j23K0m6
-46453d645j25J08J39J64m9k73k18o0M5J22J54J19Jj94k60k01M9O8j4k3j77j76M4J95K48J28
-46427d831N7J60J88R7j12k32j93l6J49J27J51K01R4j38o2M2P4J41N7q1j52p1l8j02j10O2
-46401d558Nj23K9o3k25m6J00N7O4K59K97J70jk28j94J25J35j24j60j06K5k6q7R1J52O9M3
-46374d320r8k88k19k4R4J82J82K73n6k57q0j9R1J12J07Q6j9K7J25J36k4j92o4o9j92j25N8
-46347d573O7J33Q1K6J10R2j24l27k78n3m5j83k38j54p0J53N25N56J16o2Q1J08J7j55j08J05
-46321d200J09MJ30J09Ql3K0J30Q0qj8r2j28r5m4J09K18R7J53K14r2k88j49j35k00k25j78
-46294d504n3P1P5J76R7j20J1J50p7o0P3J46J70P5o7k46k19L1N7k3o0j09n0Jl8j02M9mM1Q9
-46264d420K2q6n9K81K26j12k51k46k07l1J41L22L74J73j32j24M0n2j60k42k15K8J84J9n3
-46239d580J71J65k6j15j67r1k0J20J66R6L1M5J2%J3m5r2j41k35l35k70P7L69M10J92j55j76
-46212d581j46m4Q2o4j37j30j8R3J42R0m3j70rJ30J48K6k12j46J16J72mp4j08j24O7J66P3
-46185d705o7K06K82K2P1l1j31QJ78L19J62k41l93k81j24j13j09K02K03j35m45k27K88M00
-46161d661J27n7l0O9J82J70%R4L10J74K1k08l89l11j0N7m3r3k6K8K55M80K00Qk28m12j06
-46134d399O9k53j74J36K76L40K30k4m8j11k52q4J48K72J65o1n5Q8K1n2j17j04o8j1k1j66
-46108d255k86k24j07j50j77R1K84J69k8M5J81J32Q1J35J20J48J61J55J01pk69l36j5O7j3
-46083c997n3j02p1RP4J01J35J52J3k7o6k06k44L2L09R8j30p5j00j71K6J58J39r5j57M1O8
-46056d139l3j90k43j20J4j01o1K4J21K53K94K96O3j53j24j07r3%N5j55j86n2M4R4M2Q1K21
-46029d155K89N1j86k38k55j98RL2N4M8N4J1N2J19k8oo2k66k52j39j98n4J96M45L73J25Kj15
-46001d292j55k01k32j28J04L11L58L27K26J71j60m01k60r0n2R8J65J34J33N4o3N4J39p3k32
-45976d065L1K33K26K15k7k14k53k9Q9J90J99J61J14k42m40l42r5K8J32J35M7q5p6k1l09k44
-45950d642o8J16J64n4j34n3j07j23n4R1p8j05K1n5M6J04J28J05j0J11L43K41j47k21J5j10
-45924d476k65q9K0KJ46M20K20j04j58J7P8j20j67n3J41J78J9M8l5k60q5J28J8p7P0K5j1J03
-45896d267rn5R6J19RN7M6j32j75qP2m0pJ56J61N8nn1l4J28Q2k0m5J35J50J71J82J10K6j62
-45866c252m02m10q6N0J20J62J32Ml03m69k86j26J55L57K91l0p7N4j7j02m0O5Q9J2n3j41o4
-45839d367J33Kj91k29m6O1Q3K23N0j96j52R8L60K71J25j8j20k21j28p4N6P8j5N3J62J44k5
-45812c883j66j93j40N3Q2N2r3j94k56k42n8K11L47J96j9j33Q5K46Jk13l3J37M2R5P2j12k20
-45785d336j13R5J4p2J28J26Q2j8j13L2J70K91K84J46L2j00j05k62l97j93P7K04J54J92K44
-45760c438Q3p0j82l03l5O7Q1Q3j16r0m6q4j0K6O0p0k76p9J69J32L9JJ0j01k41j88O6P1q5
-45731d526j5l1J17L27K16o3l55l17m3l6j02j10k02r2k4o8K7J47nj41j16j53j5J93L82L82
-45705d623K76K78L30J72j88k57j30l7j45j89j09k43k38n0J14L09J95NJ61J41J6j82j63p4
-45681d631n5o0r9m5l2j6J7K48L71K95Pk13k33l54k80n3m2R0L31L63Oj47m1j20q8lL7m8l6
-45652d831O3J37J64j20j93N3K20L62J47k55m70l11M1K35K86J48l9j25k52k67r6J92L23K09
-45628d379m4k48k39n1P0J48K17K10P1l0r7n6p4l59l14qK48L37K67R1L8N5K5Nq8q1Q4K11L03
-45599c688J59Q5P3P2j09k19k47j74m3R8Q0j14j77J1J55L30J69k48l88j32l9j51K3J44J05
-45574d225N4j3r7k5J01J75M2p3n3j44j34j50j17j26j06J39K21M4j33p8k3j83k64j94l7Q7
-45548e312O0K38L00Rj47j00K0Q8K42L02J40P4J55J5k2J12J04j74m11l84m4k2p8J52K92K09
-45522d182J74J7j54j62rJ37mk41j33J11M8m5o1j78k22j5r9l43j08K75M80L26l4o5%j9MJ88
-45494d314J33J45K09N9k17l17j49j45o3J77J48j02k46q3K2j09j03q4r7Ml9n0J06J69J22N7
-45468d767J93J30j7J22K90J44j40k65k66j21R8L63L59J43p8k55k13o4L4j5J38K34P6l2j03
-45443d012%Ok61j87J77K20o1j52l3j74k30N9J42R5J48K24Q1j31j99j76pO2J0P2J13J55P9
-45416c980m2j18j70j45p2j6q5JJ93K93J97r2l00n5J42o8p9L5J63L72J86J23J9k01k63j34
-45390d096o0Q2K29N2j23j70r8N5o9k69k95m3Q4l4j58j01L2J71M5Q1L49M65L09q1k42n1rj43
-45362d088l06j10J6j95k78j61L2J34O2j30m0K39L11J30P7M5l5p5Pj9K6Q8J46J85Q2L0L2N8
-45334c737o6k82j46m6j83k15J13K77N1j13j41J18K99J12j80j90k08k65n3O3k9o2J12L99M39
-45309c933J63j51j89q2Q2J98K11o3l69l59j64K2J93L22K27r2k91k64k51j58L1qQ2P6l6o6
-45283d869K6J40J36n8j14N2K9P9J34Mj30k6J3p6PJ86J51nk8J34R7p2J5N3o6l8O9j01k23j90
-45253d671M1K56M0j15q4m2o1r0n0n6P9P3l8n7k2r4q0O0J69J13R8K4k1Jq6j33j50q8N5L93
-45223d536M51L28M9o0R7P0j93j52P2O4k82k43L8J30J57J47n0j15j57j08J53M9k52j77JK1
-45197d498j08r2K78K84R3l9j66k21j24Nq8j47j7K15K12n7k92l39r3P5N8j3n0j54J16N64M52
-45170d146J54p9r8l9J4N4O5j4QJ05J43q0j23N0J24j45k70k30j85k29K3J57l8J6R0Q1N0J61
-45142d381L85J96j27k34l3J23n2r9l9Q9P0m4m9n3j50j76j33m4R1J57J56R5J5j32k5O5L4L3
-45114d262q6j41m3K2Q6P2J07N5J12K16J2k07l47k77j46q3N4J05J56J16l03m05p9J31K57K54
-45088d624J54rj21q1k13r8J12K53J51Nkj08k5N4K02K63J13N8o4j12R4R3j68j85n1J6r1k99
-45060d683l24j01PJ72K77J06j48k17n5P9R7L3j00j46J6J18M1J64L7j19K8O7J0J1R4J4P9J49
-45032d294O9l7l7O1m2k33j96o4Q4P4N7o2n4Q4nj01r3m7MP1R2R5J05J53J71Ll40k55k28j64
-45002e129M7J80l2j31m2k5j4M8J96K27Q7l1M6O4k95l62k5J15K20K80O1k11j13N1O0j0M0M8
-44974d650j58r3L6m1j5j13j58J54J85N4J02R5O1P9Jj34k1P0J7r9j19J04R0m6r6OJ71K68J02
-44945d148j28PN9j36j72l03k62j0J14K23K96K42J05Qj64j98j83o6J10J63J60M5Oj14k26j76
-44919d748j19p9j16j0K28J43J14K68J12j77j66L2N8Oj09j90j88k32j14M8L6l8l6p6L6J43
-44893e174J10K08K11K05M0K4j8j42n8R4P8O3L23J95j25j61n1o3j08J5Q7r0r8o9N4J95Q9m9
-44865d215j86j67O0n1j77j46k7L9n3qK4J18L25M09L71K95P4k28l53k58j40NK51K46J00j9
-44839c711k64m41k11K7O1J4n8k43J2K98L68L47M4j00P2l5j84J1J18m8j69M2J80M8J0j0o6
-44812c888J5L3r1j33P3K29K8k49j85n8p5k2p2j70O1K78K71J33P0J22Q9L3q4k00j09P4J19
-44785c708P6j21l08k71j63j17MJ85J23M4j69n2L32L72J67L6k30k20r9K9j4k06m6J08M7nj18
-44758d324j07o9J4pj90j33K1P0K52K68k1k9m0k38j47L0J33Q3N9m7o0m6j96k79k58q8K34K97
-44730d818R2r5j44j21j33o6J95K18K6J69L60J80K7q7j67j32r6J23J07p2j11j23j34j39n5
-44705d996j45k46j00J96K33J81J50J54R0m4p2r6j70o0K27K38q0j47k2N5J49R6j34r4J59P4
-44679d404k66k32OJ21k2k74k46l3J58P7m0O2L03K23R3N0p1k21j24L0J12J07k0j04N6K32J90
-44652d237J0n6n8p9O7J40J4m0J18J83k4j24p0J8L6J87K02m3k71j75J01K82J48k6k15l12j90
-44625d414Q0J15J10R2rk05j52R1J20j20k25K8J44j45k28O5Q4j8J41O4p4l8n6j40k75l36r6
-44598e397J07J64PN5P9J34K78L95L34M5o1J2%q7j19j56k78q8J02J03K44J25O7J19Q1l7j83
-44571c955k66k02k5O5j30k54l0J40J91J7r1m3m9k0k9o9P0J40P3j13q0Q1N2L1N7k4j34J04
-44543d493J00o2r2k00k12n2K03M14K88R7j1j39k91j94L9K89K86J02l3l2p5J11J58j12q8j9
-44517d018j00m7O1Q1r9k28r8M8j5L6%o9J6J19J19Oj98k86k81l01k01r4O0K22K08J43K6J7
-44489d873J06O8MN5O5J04Pq1J8J20L06K17OL3J40L6r9lpp4r0j59j44oJ0n5oj05k00n5j6j83
-44457d861k30p7J19M7k1R8J56j9Q0J92J39j1N8m8j77L3J50P4q0q9qN6RM5R7r4m5Q4J11Kj27
-44426d337q3j58r9J02K46P5j71n9L7m2j41k35k70k64o1K48J82J32R7k1k3Lr5j11jJ47J51
-44399d751n4r6m1J52K34K58O2j19RL7k67k48M6N7q0oK8pJ0P0j3j42J19N27M39R0j95l51k80
-44370d512j31q1K2N0j9j78k45j16L1K96N12L48O0j58j60J03PNJ13j36j44P2J09L4J7J41J73
-44343c787j64l78j46j0p5n9j07J6L42K31j90l03p8J95K03r0l61j49J44K26J21J69R5l0p0
-44318d255MQ7K9K3L2k4k5M2P0j39k06o6k7M5L6j5k8m7Q2j0p1J43J72Rj64k34q3p9j06j50
-44288d955r4R9K24P0q0k4m3rQ7J11J30J22O5j30k86jL30J24l3J7k05l29j08N3L2k26l23q1
-44260e463L22K86j2l5J34K65K19J46m4k50j77r6m1n0q3qK3P8mR4L40J69P2K02P3j52k04j79
-44232d375q5L5j18j54j10K9J42K03K86J57j90m26l00q3J1j15n6K93L94J96j3j44k57q5K7
-44207d738N9M6q8n6p8j32Q0L28L60K32o7j91j25m5Oj7j24k0J42J85J05j4%M7K5j29j50L2
-44179d327Pj75j71r3l5m1J50P5QJ34K35J40N1J5N0J30J10l9k5p8QJ54N4j46k94j57p6p0n4
-44150d460q1J28J33l6L1M5l3j09r1J76J99p5j05J00K22J20O1L9j8j52k48n8M8M1j9m3Q8M2
-44122d055p1p7j53j38o9J31K01m0k59j83o2q3p5j4J2L2M6J90K91J87N4k7r4k5n3l5L5j51
-44094d485j15n6o2j79k72p9J30J96Jm7l6q1M4J01O0P4J17J42K81J21j9QNJ21n2r2n2k14k54
-44065d694j33O7K7Jl4k7l4j24l8n4k10j22J39J30K06Q9q4j76p5K00K91K59M3q8J61L50J08
-44038c822j80l07k55k54j84J4R4q5k56j86j76j08J35K81O1Q3K82J93K3j37l8J0o5j97j27
-44013e201j1m8j5k3n5J39K54J32L0J45J27J42J76j30l96k11p5K3K02J47N7k0j07p7n6ol6
-43986d893j84l5J75LM1K03J16J61J52J79p1j75n2k39l46m7J61m4j4j07k55k00J47J89RJ24
-43960e002K02J63K04K46Rk02o8j17k14j29J67L40J55j00OP9J6J62P0j53j99k58l35j62J37
-43935d983J61L1q1j91j32L6O3R2P3m9Q5J54P2O1n6O2J84L4N7J53Ml04l39j64j61j46k03j43
-43907e630M4J33R6P5P0J43K54J80J03l1p7N9P9M5m7j51p7OJ3R5K99K39j2k00k24k06j40R4
-43879d768J76Q7j07k07j11q2J18L01K83J58J9N8J58K36J5j86n0r8j61j10J1J05J42R2j73
-43854d094j81l8j1M3j64k06j49j73N4J27NO1J15Q5M1j40j82l0L9j30P0L03J36K6RJ00P6j20
-43826d328k04l1J37N8n2j52j65LL1l5j01J28L2j40r7n1Lpj8P7K03R9L7P7J07J64K97J19j08
-43797c917j86k66k09p1k2M3M6N5l0o2q9o6L0J77K27K4l29l98o5J25M68N43K65k17m73l31
-43771d728p2J0lQ9J42O1N1q2j11j54q1O5J22J29P4P6N1m9J2J20J53J24l3r6j33k60j90Q3
-43743d630J77J40R5j35l90l43r1J20K66K01R6j8K4J63J04L1K0m1r9N3J61o1k85j84P5P0N0
-43716d431J48M1j07r5K8P5m7Q9J98J68J61Q0%j54l34k98l23j04J35K18K11j14k33k0%K9n6
-43689d735k25r7J04R3o3r8p3L4Q0N6K6J53J48j01j80j6J20LRJ04N9j24n8L3J00J25k1l00
-43661d844k50r4J10L7m6R8J16MQ1J10j21j46J00J84Q0J23Q4k33l82j75O4L1q9j54j33N8J57
-43634e230L39J38k11j70m4J39K14J40J18J18J52J89K0j70j31q8j8J4j01j02J2K8R6K17J55
-43609d176j09j67k2j03j73j5j66r1N8J74J73Lj0nn3j06j28q2r2j71o3J57K13K22K68R2j06
-43582d478r1o2k5l0M7j24j88J1J31l7j51j13%J89K45P9q3p4J40K40J60J85K08j35m08l30
-43556d694j2J15O8l0N6J75L9M1J5o8k31k69k56p2J32K63J95O2l4n5m7j89l33l68j00K19L13
-43529e065K99K81N6r6j70r7Q1Q2p8j59j50M8J88J61J10K2J6K12L20K52m3l40k60j03n2L5
-43503d450m4k71l03o0kN2J77Q4j0n8j5L8M6j7L6J46J20J88J07n5p9j01j62N0J65l5r1j70
-43475d714j33n8K18J58N8J45N4k59m05j72K69L68o6l53k22k5M1j27k40n9K11J56J21J80J64
-43450d690K82M1k43j24J32K65J24o7j29j7Q0j9JN1L9p7o5L5Q0O6j63k38q0P5J86m9k33r8
-43422d835L6Q1J63J08L3Ok26l65j81L7J20P1j50j92n9P4k4j16n8P6J48Q1J01P3l9Q0K55R2
-43394d610j01j82j90j02L3J03KO8J51n2k06J16L98J93J0l5J09J0l04k63N4K67J73q4k14q2
-43368d738k4j46r4m5qn5k23k44K5K24J54o4k14j41J93J75k2N2J28p1j14L7K11J50j09r4J43
-43341d914K01j62k66L8K40L5n6J10J1J11O3j43j43j20P4L41J02l46l82K9J36J16Q4J3l2n2
-43315d912l1j11l5OJ01K13K21J05L3J34K08Q8o0k40k49j63q6J84M03K12L2j64k87j28Qn5
-43289d573J6m7j40l9n4j05M2O4j24j49L9P0j56k53j78qR7P5K3N8P0Q4K46J98n6j46k53k63
-43261e462j18N5Q7j65k15j86p0J86L95L35J8j71j57j1J80J83Q0K4j49k58j39K9J83K46Q8
-43236e012j12k62r2J18L1k47o3J99K94K09P1J29L6r6m8n8o5r1k48k20n0j8J67L28K88Q3j08
-43209d837j05L2O1j05j92j99j44j59J0J86K58K13L11L43J87j53l81k27J39O8l05l18q9J50
-43185e256J76J4k47j70J36j2k34QK19K40K37J01p9j68j77m5J67J08lJ37L9o0j05m8o3M0L4
-43158e011j84k91l65k20Q5J25p6K6J39J36N9k6j5K0K6k5M2P5m9k7O3K0M0l1j10O6J82K21
-43130e105J90n5j42o5j03m2j64l78k96j6J57J66p0k76r3On0n6P5J90J74J5l2l2mk6P8J56
-43102e798J35j8K6K9N1K6m1J33K54J28r2k57j38l05j91n2J6k8r7q6M6j2o5l5j03k41r1P1
-43074f735O1J17J82M2q1j96k67l05r9oq2o0Q8J56O6o6j17m12l89k26j25k12k35j05K1OM2
-43047h937j14l44o64o69o08o71q68q84j362j595j867j059K248J1336J3130L320j263j875
-43029G254j648j612j254j064p59o36m28m52n38m38j69k24j70J6J01p4k63m18k58R1J81K36
-43007b526J16k77m05k72j72j95j48K2K42K51J60J8j68l86j76Q0L9o3l6k1l4j30j87o0J35
-42982d193n0k96l34n4K07O3k64l37l42j40j06m7R7o4k12j5J28J41J61K07J0j58m03l61P1
-42957f291K64R5k12k47J19J48j8p6j6q7j55j80j36l86m64l99k85j79L0k9j44k57k78m01l62
-42932i946m64o13q68r65j146j398j991j249K626J1553J2057K854j261j813j508j362j139
-42915C367j150q76n75k53k10j35j45k82j48j07l22l31k34k68m27k05N9J05r7j35j25Q2J05
-42892b307l5l3M7k0j10j94K1J61J49L3j02q5M1L6l9o1p8J4k3j44oj94n38l70J8J88j26j66
-42864c923N6R6Q6k7p9r7JJ51J31j30k67l09n8J64P2M8N8m8j46k99p7J41nj71n5J68K90J88
-42836d041q3k82o5J59J45K6J92J09j05l35n37k56J10K06J50p5j68R6J72P8qo5n0j32jK55
-42810d505K41M1o8p7M7ql18l30m3M2lJ04J41J05J54J27lj57j28%q4r2j52l16m8J76J40K16
-42782d798J10n6m1j83j13j26k74k65l06l85k98P2K46J15r5j66k52k34k86j82J28J47j26k08
-42758g576o0N8j8j09k5p5k43l84m48l13k02r6p1k17k81l56p60r46j152j326j508j645j682
-42735a9435o03M378J2940J0391J703j082j784j624j472j234r71o93p16n13m18k89k63k77
-42717a962m62m85n66m62m17p9J7j26m53l90l79l76n59p92r86r62j130r54j217j418j596r81
-42695a6735K477J1311J2329L074j249k068j847j483j011q05p50o13m58m57l54l85l53k08
-42677D15j5mJ68j1l08l48l13k45m8J23J8j32j28k64k91N2K48L0j5j96l01M6J92J21Q5M8K
-42650a071j66k61q2M9P5N9j83m99n11j76J54Q0o9k4Q8P2rO9K68K56N7j27J33L72K15n9k24
-42623a514l40k10j65j58k5j49j09p0Q3J76L5j90j86m0O6J24P9k6l4q2K3J62q4l13k45o3L9
-42596c216Pk13k13r2M0K65J59m3n6j26r9P8J67P0Q6J39N8N8K8j78j49j0K16K65L25O7j16
-42569b483n2j70j25K9L7j19k31k47l0J00L3j39p7q3j04n1l0J2J55J11k1r0K9J2j29N6L33
-42542c274L45lk70j91j68k15j02m7n3j5J47L05O4j80k68l06j87L2K62J27m0j00j71p4L0J39
-42516d213J35J68J43K04L41J84K5j67l30j70K09J83j6j0J41O5j96k35j25j20Q3K83K18M9
-42492c151j3q3j65k63l83j82J67K28P1Q1K45K63M1j92j62l6j6P7J52K18J04j52l83k88m7
-42467c869k9j69r6J93L81K81R7L0N6j50k10j40m0J43K11L4l0J02qK5j62j99qj41j70q1P2
-42440c877J07l4o1J2R8J07J79J94n7k79l45j02K40pj40J63J90k6M6J11j8j0m6j24p1RN5o
-42412c692r1L4P7M4J08J65p3k04J6J44J24Q0j29k87j67m6RQ0J67K71Ql27k65l2J14J7j27
-42385c982l4P3o8p5l9m0j4M8J91J60j5r8n8r5m1R7J46K13j7k28m1J96K30K65K7k32n7J19
-42357c369k3j18m3nj07j80k90k53L3J22N0Jp2pj8L4K81K84O7p9j43J40L3l92k09K54L62n5
-42329c702m34k70L4K25J81M4j34l69l67j24K85K94J22K01N8L0J35J91k5k38k02k04j68m9
-42305d486J70L08K24R3J51J42M8p8r0J6J53Kj42j33j70j37m5P6J66K26J25J5J44J43k08m64
-42279c751l51j68r0L7O4O6J39m1k19k32k04o7n9j20j7Q5N5P3J85M40M35J05r0o6OL8J9J16
-42251c612o2m5l6j97j87k00J26K07Q3J47J15N1pQ4J7k80j59nj10j08kM3M6K9r5n7j13k38
-42223d565r3J35J97J27K21J41P9J89J43q2j69Q3Q4oj54k39j53O1J97K37K73J60o4k12k66
-42198c676j43k41l2K94J72L4j0k9j16j03j08r6N0O8o9j59o8k5j18l43l02o9L9n8l4J58Q2
-42171d902PL4O6J82L03J93J60oj90n1MK7K68K28J29J21k30k60j04p9n4k02k80j17K3N9n3
-42144d724n5K4J24L04K31Q6N5K3j3K9Q2L3k1K05K76m2k02j01r7q4j5K8n8M7P4l4O7J79J34
-42115c445r6k27p5Q4N3j40l57k94k9J08J29K42J56k30k85j63%jn3p7j22q5QR7L0P9J27K1
-42087d545N7K17J26jMN0L4nn3l2J30J12O2q1j76o9j23o1R5O1J2j05k25j14J45J37J29J41
-42059d078Q2O1J6r5m0o3p7J07J51N4j22j88j58j10M3P8nk5L4Jk6L5J52K37J89k5j69j8Q8
-42030c871N8LJ93L19Q9l3jj6%m5l0P5j54k45o5L6J3L8o3j38rj33l40k76j77M5P8J11K91K48
-42000c999O1P6Nj28J02J15o3j23j39k01j27k4p1p2j0N4P9K9l6kR3J08O4m6J8Q0J7J22n0j03
-41970d171N3j85j77pJ78O4l7R4J19K14J52N2P7J1j20j08L3k1p8j16o4Kj66l55k39n5J33J60
-41942d557p4j11J15J60J38M5o6n3J14K79J04j48J7L68R8j19j63k27r9M1J12K27n1l54k69
-41917d473l3J41J29M8K2j14j48j27l5J90K79K17P7k0j49j21N4N5m2n9J96J89l1j22pL9j14
-41890c959o5R3J04j61j57N4N3K9J35J70l3j32J01J87j38k50k44j93j9J92L96L11K41J01k50
-41865c434l17k31j81j00m8K6M2j34j88J08K57k2j81j58j84j18O1J50J60K32J82J28J27p4
-41841c897k63l73j31N5J15K31J73K0M4R2N1Q0l0j15j51k1n6j44n0J20K08j00l14R2K62r1
-41815d193m0J10R0J0q8n3K2n3p8j04j22j37p7J69N4RR9J70K25J50O2k34k14N6J13L3N8O1
-41787c902n7j80j34k07j51j78M7K86J26QO1J97Q0M4j19m6P7m3j61n7J03J48P8j50j29j34
-41761d393k49kJ88q5j81KK3L4Q2M4r4k9J23J50Q4j21m2J69Mk12k10J36L62m8j93J05J36j05
-41733d322j30r2rQ9J71K40K01pj17QJ03J2k37l75k38J20J29N7J66J22J8n0J1P8J46P2k00
-41706d034k38k12l8K33L25K50M6j45j21Nj46k38m2J75K16J33o0j24j2P0n3kJ12M9k55k30
-41680d336k6J8J00J11r9j46j17Q4O7N9K01K18P1L9j7q2l06l08M1K34Q6r8nN2J03J24K01J94
-41652c537Oj04qP0p8j96j35n4j85l55l07j27J35K19K30J40RL8m7L0k1m8P5O2o3k30j87R4
-41624d574M41M45On4p9l00k40r4j1J44J95j0nj09j52r7o2R0K79J82q3j63j51k7O3k3k18l54
-41596d961k0L10L25J80K60L33L1k18j93j79j75k96j36K61L61J08Q7J20q6k43j84j20q5J18
-41572d402K02K19L99M21J42j99l13k08k51k84k16j05P5lj27P2K13P9J6k3L2m0l0J21J83L5
-41546c992j19l1J14J08J83K79J74j10j87m2L0j5Nm6op1o0J43P8j83j97j31k5R3K26O4o1k68
-41518d047l85j87K32K94J60J56kj98o2J32On5J20K17Q5j91q4k6l4J45Ql16j57L0j43j66j22
-41491d590m4L7j60j24Q2J6q6K14K35J58K76K76J69q1j67p1J38J96kj88j61R0J99p1j53LJ6
-41464c793j7K46P6k02k12q5N0k05j71O1Q4rJ02J35M6L0n9l3M3k3j46j3j1q7j18j39r4j8j5
-41435d577q5j24r0NJ42k5j06J54K12j9o4N4P5n1J3J19rr1n9J76K13L1n1J6K21J35K21K93
-41407c271nk78l91q5J35J37J65J21m3o5o0M5K32J52j12k57j82k18j93J0Q0M5r9j59p5Qk2
-41380d385p7R2K50K11J20j59k31j64r2p2m2L4r3r8n4R9K32L25J73q7j16n0k9j30j10M5J62
-41353d246J38K84K68j2j88p7p0p7J5m4j32L3J91R9j86m32j21L9k00j00J99K26rj09O5J74
-41327d272J58Q3j49r7Mo9j33k24n2o9j53j30J98L38J08j89k09o9L8K1j08j90m8K10L28K13
-41301d462J69J09l5R5K10J00j13l24k35l0M1o3L7J75R6J43K80J59P7K06K27Q4Q6M0j46l40
-41275c414k41l7n3J9J12L5P1P8j60l23l30m2l4nK7M8lj2n9n5R6Q8O8K6J28M5kR7P1J22K6
-41244c613k39k17j55j64j14k5P2M9m1j30Q3L31M7k84l16j89K0Q8M9O0L5K8R9K85M19J71j30
-41217c781k06n8P1Q9l4q2j6j11k59j11J60N4k7Q8l4j48k29j07P7N4kl0N4J71J78N9k3k39
-41189d442k84l6J18J06p5j35J47K13J63J12j04k06j22K7J36J24J3J6k6j70j47M1K00J25N5
-41164d151J19O6m4r9o1J2J30L6n8p6p3J4Q4J26l2j06N5o0j51j55k64n2J73J81J03j31k06
-41137d620m2K50L00J35K26K71M1k64k58j08j04j93j99kN1J72O3m0L3j4P4Q9Pk7p5k13j28
-41110d575K2K4m0o9r7L2K03K24J35L8o4k00j58J14J28J01J23QK0J22J0j28o4j05k00o3J72
-41083d287P2m3m1j42Q4J97J26J42J96J14m5k40j09k4q7q8j34q9j31j92k35r8Q0L7j40r3N6
-41056e114K90K68J37J43J51J73K31J68J8k00l20o5O6n2j01k05o5O3Roj18j30N8K04R5m5k00
-41029d547j66j00j84j95M7J08J5j4m8LLq7j6L4K34L08J86K11R3p2j42j38j24j93N9L49J25
-41002d251j48k24MJ93Q1j24l20k75j36P9J62L7Q1K36J90L4j92k74k03j51O8J32rj31k42r8
-40976e481K02K21R5K3NJ09K11K20J73K09J46J58J16j4j74l29j96k0J5K5j27n7R3J16J21J46
-40950c994m3j5J72K39J36p3j99k20j96k3n8j47PJ78R9k15m55j82J75J82J48J73J37R6P6Q4
-40924c918J76J07j32k80j48n9p3N2R1J88Q2j47k26j58K5Kj12k50k32RJ03J14J9k04p5K21
-40898d825L15R9r5j76p9n3p4n0l1o8m6Q7K52R1j03p8q2m1J22K00Q7j17j28n1J21L44L37K5
-40870d017j45k25k46Rl3p7J44O8j37k54l60j37J36K35J53j41o2R9J55J21N2O3R4J43J19N9
-40844d184l7j67j41k2P6J03R0J9J4k7p3k8p0p4N2Q6j13r6LJ36K66Q6j7k5q3J0j68k28j22
-40815d734J4J11J7J9J04J42J15M6j14l1M3k9j32j82j21j26J32L51J49k5M9J19J15J8j50k43
-40789d343l34n4J73m8k60k96PK07K46J20o2K7N3J2J53O8J09K43Jj92j17r0O3L6p5l6J45J65
-40761d079p6k08j48M2k5k0N6P8L8M1O0j68l70k30J37L75J29p1lRjQ1J18j27k19j21j1j1Q5
-40732d639N6M4N1k9j41j10j09j69M7J16J5M5J88J30Q5Nj13j5L2J6N5J82K62J25k54l45j61
-40705d631j6J46P1J9k0j76k84k06ok7r3k8J24J43r9lJ91J12j07j44O0J24P3Q5J56K05J78
-40678d153J48Oj63k28l13k26LJ40J30J42R4k75m35o3J25J15J44J72J31N4J88J85J96P2k68
-40653d079l05k26r3O0Rk9k02k59j44KJ50K12J71R9j30k14j54j89k99j14J96J77j29k9J82
-40628e337J9k67q1J67L48L54K21J65q6k63j96j67J03J18j23j10K0K22L25L00J26j61l81m62
-40604e146k41J05R8o6j46l23l59q1K05J17P0J28J61J7N3K86P1k53k88r4M1J8J03j11l45j48
-40578f128K08J88j93m44l08j00J46J86j13k99j75J5l2m4L6m5j70m27m89l40p3k49l88n03
-40554i741n84o63p57j260j475j483p15K270R949J0774K562j175j770j442j217q62n13m05
-40536A493m72k52l35m54m77n32m55k26k37k46j83m6K6J66J76N2o1m9m7l8j14j15K1pj33l17
-40510b862n05k97M8J63J25RM0M1j39N5K11l3j55l1j08n2J40L18J41j31l27l31L1J46J58J93
-40484c152R2p5j52k52j35N0R3m9j87k71l03J7J27J6l6J41K27J65o8j48j20j14o3k4l8q4j33
-40457d476l9K0pj79p1J12M3N9J47O1p2K1R0R7o2p9R1Q1j7p0L4r5k05P5L36L20K11J44J41
-40428c289%l25l09o7Mj20j2m9j07j43m8O8K32L50J99jj80k38j66n2j8J6n2j65k11k72j08
-40401e063J43M28J43j43P9J02Q7J59O5p1k9J63J49k01k30o1m0jL3K6j44k56j9K29L09K70
-40375c873N3j63k20l8K08K23j9l09l28k93l4J97P5J16K99J83k6J24J11K1n9p6j00j35k22
-40350d285k20j11O4K01K40n1l12k63o6L6Q4K2J35K40K20J56nj22rJ33J08m2k31j56l7O3J29
-40323d079J09J02p7k7j6J37J58j9q0m4Lq3j67j5n4j47l9j3j78j78n9M9n5j98j32R4K2J00
-40295d886K54K96K4k79j69J28J11k5R1K13k9k69k43j06pK04L15J11j26j49J0j30k17oJ42
-40270d742Q6q0K1O1j2M4K44K75M8j02r8k9N7q8j66l1RJ13j4l29k36o5J1P4N9Q8K0n6k03k02
-40240e243o0r5J20J46nl0L5lr7j02l7J14R0J9j1j35l17n4K51J64R5J23J7m8KN9l7k49l36
-40211e624l28k63q4P4N8K8J05R2L2nj98r1J21N3J4P0J47K18k8j03mpJ33N3N9m4k65j51l3
-40182e971k0Pj28l47l38j26J58P5j18j25L2p2j98j81j87k03k79n42l06l0k61m26l34m46n91
-40157a0957q66r71j089j363j658j392M17P419J4019P260r0j846j915j374r63q48q70p83n98
-40138A532l29j05j16l13m95n80o28m51k06k26p6J31L01j33m22j95k55k55J00L05K17Q6k88
-40115b401l64j1R1j13j63N8K55J68r5k66k79n5J84N3m5k5k6k1K1J14J09K7k40k92k29j25
-40089c670J68K62r0j89j93j63j44o1O3L03L48R9m9Q6J15j6j73L3J53q7p3Q7M3M4O7k43k65
-40062c545R1J95NNR3L5j20j26l9NPj32j96m3J51J32N7j32k3J57J82j0k61j92M5J14Qr0j43
-40033c770k3K29L19K01Q6K17P6k81k31j52k98k80rK8J0J03J28J50J08j2j0J19L8j09O6J47
-40007c150M5n8k95l25j25m5K8m8j70n2J20J2O0J39j6j30L6J33pj55k07j78j0J14K48K45o5
-39980c856l44k63l2n5r9k05o7R3j0m7N1R0O7J54L36K72J53l2p8j04j18j29j02j4n7k02j38
-39953d736L2L0J52L10K78K7J9J40J77N9k03l79k20j5R3K17J47K01K46J04m4k2R5J31M2j10
-39927c229j19L9J41L8j42k75k23j82j51qJ29K34K41O5r9n7r7j81k79l01j07J13J60J14K17
-39902c959J58K8o9j10p8J58K51j24k42j5P0R3P2p7k14k13m1J99K9q9R5o0j54j64k09o2J48
-39875d579K23K12R1o4qK7Jn0j84j51j2J07Q9N8J22N2j72k54k21l6O0P9K41K97J71J31L8p8
-39847c810p5n0l5Q0J24j5j46k20n9J62J24j7k24l06M5L01O3j03j38p4J53J95P8O1L9J6pM9
-39819c789J6r0q3L2j7k32o1J17J45J73L8r0k6Q1M1l7l59m16j40ml2M3L5J2J09K63K90J34
-39791c847R8j14j75o4J32J55J92L41L56k3l34l57j02j06o3P2j4J04R2N4N6q1j01L0N8j92
-39765c833l29k12j4j2r9j32r7K3L17L23m3k33n5J60M6q9m8jo0M4n1k89l13j47K41L83J67
-39738d353O8O0N1R1r3m2K5r5k27j34J71J75J14J48J04J01K8N8R3l2j21j53k59l23JJ85L6
-39711d323l5P0K17J90j3l4O8J2l1j29q4Mj05j32J00J23J2L6J87K16o1j68n5J14L05J81r5
-39684c430o8Q1J21k7j02l10k06j6n9K1n9p5J27J64j67l11j89q1p9J28K71J79Kj7n2l4k8j07
-39656d323k9R3K4o1N2J3o9M0P6OL4J23lj29L9M2k43k49pJ07Q3p6j18m6m8K0J37J71K24J74
-39626c943o0j35K5k1q8j71k22k45l96l51j05J00J89J75L15K47J15R8O7J34L30K47P6L6p8
-39601c661k96j94l1j29k32j15J14L68J51NmO3M1j7m1j21j63r8M7P7m5O4J93K19J64J7p5r2
-39573c791j04j30k75l11j43O6J41M2J09Q8k1k13k49l7J13J75Q5j41p2M7K9o7j60j41J19P0
-39547d771nJ17K89L58J88N3j80l11k33m3J31K34K75J04j11r8J5kr0j5J83J02k09m45l46k4
-39521d834L6o3jJ30J48m0k05j00P1J69P1j7m2k6j38M3J83M5J13J85J4j80k04m6N9R9J59R2
-39493d279J7M9Q7J58O0j41j72j19r2q4OMk2J5J07J27r0k49j10r6q9RQ9K67L71J00j39k7J47
-39464d096K33Q7j77k58o6o0p0Mm2j66m3K6k11k9K47J92j22n5J70K68J34M9J1j06j87k18j55
-39437d640j55j2P0q2j96o2p0p8K3L3J35K49J38R3K17R2L3N9q4q3j06l5J48J63rr8p6P6P1
-39408d186Jl3l7j44j36j11K6J60K11M7o5J49K28j02j78j7N1O5o4j44qj0l1R0J27k9j38j1
-39380d289J86J50L4K43K80j2k02j80k15j61m6l4K8J34J86J98K2k59l11L1J91M4r5k00j14
-39355d391Q8J94J92N1J10R6j13k37K8K54M6j47k45k52k26j37M4J68qK7K5j83j51QkJ14M3
-39328d604K3L03K26R0R6K72K73L5l64l88j26k3J38K81J67L8r4k81j62K8n1j59j89n7J16K19
-39302d193K80K40J14o5r2q3j18l26m13k29jO1J66R0L9J74O4m5j08j71k7J47P8k20r6K89L87
-39275d058J53R6J59k6k25l51k46P7N3j54j53k45j53PJ05J8p1P5N4P7J53K17K17J91J34j05
-39249d001k45k2l8j00J2J75J25j03l63k07J24J70J22Q2j1j4J26M3n4j56k80k02K35L60J58
-39224d064r1l29j44J12j6j29r7J49J07k01k23O6J61O1o8j54JJ28Q1O9%J04J44j19o8J40J99
-39197d181J11l6J1j8o6n6o5j84k15j06P1J45O2J7J9kj45k53k63j28J06P9o4J1J14K37J30
-39170d669N2J43J4j35r4j5L2n1k19n2J79J44n2j64q3m5k7k24k66r0o4N9J88J64J85K00N1
-39143d839j00j42j35J42K14K79J98O8o4j68j46j55j4J49J31j82l28k87j04j13j1Q4J93K69
-39119e061J92J75M2j29j17j08j07k25k35k1J64J36m6j32k94j19R9O0k2j4J29J00j28k48j52
-39094f061n8J88K72K49N8k15k23np5p9Q8l5j87j63k7J9k4l0r1k27l01k29j19J70J92k28l89
-39067g530l46l09m65n65l18k87k09k59o32r57j061j183j335j386J1O073J3266P887M0k022
-39047H413k044j366j009q88j012o70m43n65p24n28k05j80l54j94p3jJ39J51N7J25K7l1k21
-39024a596k79l12J1K99L78J02j81k36j18k41k62j75l7J1Q1N3J76L84R9j25j48l47m24k59
-39000c146L0q1q6l8k22k50j38R1J96J63J40J17Q1j80l82n6K70K46Q3j3n5j40q2M5J59j12
-38974c360k35j23k02j40J36J81J41O6q0q1p1L7J33J9r3q1O3m3r0R3m4j98j46K8J22J11l6
-38947c893j37j35j03KJ11J29J15Q9j16j82N3J41J45L2j59k80j65J12K05K6LJ17l3p2M3J70
-38921c782Q4j20j99j42j13J08J77m8p5j11l3L2l1L7K29L44J35j42k42q6Jl0j44j40j84j94
-38895d669j01P8K01K74Q0j90r2n2mJ15J32K3n2r4KN9n3j14J28K08J10R3oq7k06r7J7J00J34
-38866d063j59l06l1k4m9J75R5p9jJ53K5j54m8L4l5L1J09O2P6J80J01q6l1J31R0K4O1p1j19
-38837c909q7l7O8O4QQ0O8j07j63m5N2%J2J43J48j07k36q5R0J21J3PJ5L1J19J8r6P3J63M1
-38807c538k11k07j30j50Q3L16J00Q0m7k58r9Nj55l20n0J72R1k6j42o2K8J05K02K10R5Rp4
-38780c973k00j28N9Q1k4J1J57K08J24l4L0o6l99j92K04M29K19J3Jr6q1OM1n7r3j02n2r8o9
-38751d081O7J48K45K52R7j08l29m76r0K55L13K15K1k42l32o7K9QQ7O2j32p4N4j0J4J08k3
-38724c989j01L7l9j51k4P4P0j1j37k74j61J11J91J31j30k55q6J27K49K9n5J87J44J8N5r7
-38698d087p4j50k99p6J52K92J10n9j00j62k06j39J77L63M7j93l2L2J00O1j66j78q2o6r0p9
-38672d904J85L53M0J22L36K01M2r4j40j67N1J01K9M4J0j7J01K94J30n9k26l28j64l0J73J11
-38646c806p3j83l14j30K22L29l0l31j13j03q7Q7o4j36L6N3nOk2N7J19R4O1L1Q8n4q5J13j4
-38617d254j31K7K8j1J4p5j65J28J71j67j18K12L57K00J01Q5r%pj86k67k13k27m1J27J99J96
-38590d026o1k74k08J45J73J63J75m8k23k45k30l9P7o5r3n5J1K03K0k36k58r5J32J49P3j13
-38564d948j84O4L21J78m7q9K5J12P2NQ6R9l1j08J27K17lr0M9P8j27p8j29k51k74k15o2J09
-38536e094J97Q8P7R7J8o9m7K1k1j56J3K08K73Q4r4L3J40J55jj27l22m30k47K6O8Q2J08P3
-38508d847p9N1M06K18j10j99k05j32R8J09k3MP4R3O9Q1L2j11J8Q9j4j45j18j23R4K11N8r0
-38480d491m2L4n2j52K4J92N3k33l10o8J2j05j99j50n0M6J25P9L0p1j32k9J17J39J91J18k4
-38453d948K3P1K7J23K46J79j9j76j75j23j30j95k98j56O8J16j4k33j51J93K95K54J08o6k12
-38428e193j58q8j69k92j97j19j39q0J05K3j08j42j6N1K46J98j03k31l64k74n1k80m00l88
-38404h169m6k9j69l09m45o07o07n40m65o26o86r93j258j503r72J753R583J2320M219o28j541
-38383H282j653j357r34j098j079p54m72m08l28k49l57l26r5r2k7L0q7k91k22m0R3M3k03o0
-38359a684K04p0l79m19l67k90l1J89L26J73K2j15r4n4kl5n1j20k12k19j57n0O2Jn4P5Q7m7
-38331c311o1k6j74j9L22K63r7l92j10L42K53km1R0o7j58r8j51j21j6J52R6k2m1j51j86j43
-38304c869R5J13l5P2J87R1J06o4j96j90r6J8K13L63K75Lk28j95j41k3L6j4m5J4J80R4k57
-38277c493l22j88j11J06K53K42J82J88J35j34k22j03j7q0j53j37k19k1J44J71J66J22L33
-38254c158J98j37l30l48j10P5J94J45J9J73J97o2k20k23l8r7j99N9Q8O7n5j13m2k14k83j2
-38228d426J02r3j44J10K92K02j60m40k79q0J71K96J76J86J07J26O2j5P2J7q6o1M9N3J6O9
-38202c678J9L3Q1l9K5P0m8l0j23j89P8Q4j40l0o3p1pJ5J78L27K04K3j32k46k35n5q7j34P2
-38173d098J50j92l14k88o3J21J38K04J54N0p6j24N8Qq1J0O2M1K5p3r4j9K83L11Q2m4P3J40
-38145c556L0K5K3N3K2j42j40KP0R4J46J35n7l21l43n4L3m4j79j95mR4J27K17J45kk9pn7m3
-38115c957j57KJ05m5q6J2J04q8j48j49oL30M17K45j2j22qn9l56j70J34J49J09O5J35J03M0
-38088c413m0j50o6m7j03j56j60j79p2L91M07Q2qj45j50j62m0J12k2k18Q9M08K90O3j1L6j49
-38061c413l21k62l9Nk2r1l17k50k8R3J90K36K97J41j30j11J42J75j40l99k35J69K75n5j99
-38036d289k5J29P2j11r3kp4j8Q9J29J9j93JJ15K01K98Q5j6l3j03j80r9J1j7L8q4r7j5J35
-38007d127K94P9r2r8oJ9J3J24K6l67l69k17j52P5K91K87J07N0O3j9K9J18N7J00P4J7o1%j3
-37978c698QJ75Q3k45l72j11K92K23p0KP1Mk38k37Op2l1J23J86Q6m9j49k53J9L01J44l2j69
-37950d003k67j29O5J56J83jn7j16j38p5k29j28L35M48J14m1Q4P8J2R3R8o8j22l9Mq6o4Q8
-37922c805N7p0r3j30j9O4R5L00K42mj23k56j35O7o2k36j50J79L29j7k61r8Q1lj63p0J23K73
-37894c885J59n7j23j70j10n2N3J33O9k2q1k53j54R9N2j02J2K59L24J81m0k08l04k67j48K41
-37868d394M64K98J85J37K86Q1k20l06l37l65l33n2PJ07K60K54N0r4p2K27L59J34r0k65%O5
-37842c614j21k57k74N0K17o1q9J20J35J69O0j18k02j67j75k36KJ77J39m3j70j14R2n1j06
-37817d637Q8J89R2Ol1r4M1L06L43J20J8j88j81n1%O1Q8j04j70r7r5J9K14J45j5Kk9o2j6p4
-37787d112j11K17K42N0m2j50k53k9J40p4j38M6Q4K4n1j27qJ92L57L18R7j48j29j31o4j27
-37761c927j94m30k80j0J7J73K83K06l3p8N2K37J91j59j55k7p3J49J92J14k4n7J3j39k78j08
-37735d345J9P1m0j53j59r7q2o3N0O5P2K39L05J63j1j2J89K18l6j07n2k11l46l23o0K88L13
-37708d105J37k8j53j62RR9J06R4m2O6j0l23k79p9j28k90k78o8K36M03J72K8p4j48j3K47N09
-37681d074N01P4k59k90j04Q3P1on3j07k85j85l0j3J72K66o1o1K39K31K1q3rJ91K25P5m4n8
-37653c573K1L7j44l71m88k81N7L00J33nr1r5K57L57J19p5j48k66j32ko1N5K00O9KLk25k81
-37625d628j51qlj24j80J06J75K86J89Q4J37M6J1O8J27J2j13q2J54K19q1j79p8j68k37j40
-37599d558L5o5L5L8KJ10J72J08J32J21l4j57j35j80k13%J35J56P8j7Lkj26j53j0J27K40K14
-37571c944K0j92m9K0p2m1J8K04J84J02J28j48j04J64m5m74l30R7K69K8m6R3M8O1R2N9M2j09
-37543c925j94l02j40J52K06N8k19j27Q0O0J04J29J2j50j48QJ82L98L39P1j63j33k29j62j8
-37518d111j35r6k2J24M1l4P6Q2j56q1J13J26J0jNo4j50o2K12K82J22q4k89l18j64j82l25
-37491e081k75j36Q5K54J95J71J50J55J21p9k95k42r5L3J52J63p0j30j62j7J28J27K02j07
-37467d753k30r9p8J6Rj19j01m5J43K90K90J28l0j97m8K60L48Q7n7O9n0k61l44k60q9J9PJ67
-37439d928K94J16j01O6J86L3M3L7m5j29j32L7Q7j4j13K6J01K7p8q1q3j91j04j8Q0J08J42
-37412d634J79J21M8j76k69jJ66R1N7m6j20j28q5R8K67K63J83j5j24j62K8J46L1m3j72k35
-37386d532k42j19P6J96L20R6q7r6k8O5J56Q1p1j43o2k04q4K42K76R8l9j75k27j38j35r2k1
-37359d889J8J14J15O0L8q2q2J25L16M44K84n8l68j87J7P1R3J41R5q8m5k9j59j02o8j77k01
-37332d604j95N3J15N7n3J30J70p5k19j60L6K23J39J15R3p3o2N1K28K97J31r8j93q9m2p1k15
-37305d311k20J87L32P8N4o4j77q6O7J98K95K58J56j33j46j08j47k37m38j09J57R1l5m4K7
-37280d355J2J82L39K35N6j3M8P5o4k66l58j83J17jk34j42J24J84Q7K5M7Q0J22J70O8k66k90
-37253d201k02k21j23J03J27K78L62j08n31k74J73K94K70J50j54k60j21j34p7j27p4J42K06
-37230d502J84P2n7j69p6j1p5p0K6k1l2M8O6K04L93K73J58K10n9l66k47j93k07k23j20%K29
-37203d565L15R0R5O6J86K63Jo2j3P0K0r8j40k11j77j16j10j6N7o2k34k30j42Qmo3k0J19K01
-37174d772J96J26p7n6o5k00j4J5n3L5p3j07P2P7J08M7m7K4J02J08R0J62K15J33J07l9j40
-37147d026k2M8j6j19p9m5q4k13k25q4M0K4L1M1l6q5K1J48M2qm5j16j31q7R3K11K17R9j6r7
-37117d519jL1P3O3M9j61j46q7j57o1n6KJ87K66K62O0qJj80l84l37q1K06K61J98J25n0k0N7
-37088d407m0j91k13m9J20K30K10K62K52o6m33l82j13J47K48K27J02l4J9Q0q7j82q3n2K2J0
-37062d403P0Q5KKO6P7J1n6j47j60K1J11q5k30j03P3K48L45L48J51J8ok7J06J24J7P0kk21
-37033c495j76j09j17q4r3j70j05j05k9J8N6O4J00O6K8P1K32K23p0j50k55k89q7j35k94k60
-37007e165o3J61K32J87J88L03R0j90k37j00Q0J21M0M4O4K1J30J06Q0K52K81K00j41m19k90
-36982d025m8q6l27k36j4J80K11J63J80O4k34l18l16j27J10J13K9K32L00O1j33l08k01J01
-36958d629J05J70J45n8j5Q2j1N2K49Q3k02j97r2LJ5Q0N4O3j4l29j61J8J76L64M07J84l9q0
-36930c577j53j27j09m0o1j50p6J16K13o9j47O7M7k8k59k80o6kqJ06K09J30J34J49K32J59
-36904c590m7j09j16j91j96k1N4R9J52Q4j6L1Q9N2M0N6lL7R5J31lk66k73k38j15kJ24Q6J10
-36875c946K73J72n9k9r3k12j71q5j02j70r4j6J61L72J91P0Q8rK4J68J01p1j94l17k17J2j19
-36848d272k42k98k24o0K16M02L15J27j66k39j11Q5J35Qj33j74p4J63L81M63K75R6%j16j04
-36823c547K9k2k22j39Rq2j47r3P7K00P9r7j69j18o0P8M3j10K1J25J09J13o1m7J13M7p0j22
-36795d063n9q4r9J34J05j45j33J46J87l6o7j54j88j78J2J30N3Q8J88K24N2j05r3j60k59Q4
-36769d420L42L64J97q6j71k66m12l28R5L70K54J17o1K4K7nJ7j17r0Q7N5r7M0J75j03k63q9
-36742d344P4J44J12J15Jr6j20q1n3k27j58Q7N0P1J81J19k00k79k2J18J50n1j19n3j45Lo3
-36715d786j20J06J86K63M05J16L2Q5L5j01j14J7OJ4L6k6o6j36o3qq6l2l7q0j05j01k26j51
-36687d937M7J11R0j9m9j58n7p4L5J84L23K96J17Q2l4j33r6j0J9O0O4O3P2P9J04m7l04l46
-36659d518l30j36n7MK86L19J14p1k12k16k89j94lJ1N9K85K74P0jJ00J71K33P6r2j28k6j14
-36632d385j87p4J43J01mO6K23L74K46n2j27q4j98k73p6J62J82J65Q0j20k05p4Q5L2J52M7
-36606c801l99m25M5M10M84R9l11k95k80k45o3J66J43O3J32M7j13j82k31o2K53M20L67J52
-36582c626K7K7j04l33l39j94J4r7n9J86J40j41k74k06J17K48O7P8J01Q0Q6j9m8P1J31J8j99
-36555d248j16N0Ok50j94j69j48p4r5l1Q2Q9J37K17Q5l7L0N9R9L2n3n4R3K17lj76j87k3J39
-36526d523J42oL7Q3J21p3k69j17R7J06J3j4L7O2j97k44n5J29J01m4j76q6J46K40K50J58j
-36499d083p8q6j91k3J29K42L10J98l8l51k54j41m1J24O0O4J69J31n6j37l5m9m8l3k5p6k0
-36472d338K9m7q0k4j09j46K5j2q5j31QJ16M2p3n9Q2J54R6j55o9K04K60R6m5j10j85j14P2
-36444d598n7k51L1K50J37J5j95j61L8o2k28k23k47Q4L05J69J91J18j24r5J13K84J15P3k9
-36419d347k25j36p9J2o1q8n6P0J44l1m2J37J34L6J14R3l7j12O4J58J05j7n9K33K68ln0J6
-36391c759o4j43k17r5J05o1mK39J32j16j19q4k4n7j27J47L53J78K1%j00k79j38J89K65j4
-36365c772lJ37%q7k02l32j06J68R4J6m8N5Q8K0Jr1j00j52o0K8o7q9j3j2J23L45K45n4k03
-36336d071J4P9r9j51j07O3K27K47J12j35j50k12k68k43j34L1K1L9J28K04J09p9r9l5J27N6
-36310d326k32l09n6K29K59M7j97l08l3K18K95J84Lj43O7J48n9p2J51J81O7N5J30J63l1n0
-36284c619j3l7j54RR7n5j96k47j06L3N9J84K52J46p7k12j07j05o8O5J6o9M2J36N4J50R3j98
-36256c927k89k54k7K11J80P3n4l7N0l7j55j38j3M4N3k1l8j3q5o1R8R9P6J15J16J15P4m7k51
-36227d143l01j56p8j5J48R7j83k6P3N5J30R5L6j3O6rj20l1M3J33J39K2M4q5k09j86k93k47
-36199e014k7M4J8J8n4nJ16J99J10l4j53m3J8M8K65J45l2L1K27K58L5j7nq6m5oJ8j72j36J45
-36169d134K76J15j55k97k90p2l1J1J3q6J75K22K55L13J26j34k91k51j47k4J17%p9J21J88
-36144d059J89P7K0j90l80j78K32J72n9j92j57n4K12K39J03J74K64P8j51k29j95j62J03R2
-36120d051k17k28J8N4q6o7O8K79K92J90k7j43m1j04k09k97k23RJ82P4k7M9M2J58Q7q7j66
-36093d471q5J28L09J47n3j22j84j83j39j04j36K9J84J82N9j44r4K9l2j26N5K79J56O0m9k08
-36067d513j68q4J12K08K6j58l5K3l4l4O4L3o6n8J17O4j36m9k11l56k7K75K63J54J20o7j22
-36040d659jJ9J5J18J43J5k81k49K7J55J2j97k92j00J81L35K52J67R8J02R7j3j58j86j81j49
-36014d730Q1L1K9J37K09J11k7o3N9j1k08k48LJ22p4k72m13j50J07K58L39J83Q9K84L19j1
-35988c846n8j62k00l6j06p9O4P9J03P3R0Q3P7j7k42k47p9N8K40L3j45N7J46P2o7p4m2j1m4
-35959d280j01nK21J40j12j57O3P3P4pj32j53M3Qj04j7L4J18J46J77J46M6J83J57Kj33j15
-35932c685j04p0mj48j64q3n1j56k37j94j2m7j02r3J6J32J73J14J19N6l2l6L4p0j69k12k4
-35905e049K13K53J40Q6J34n6j87r0J1PJ43P7k09j28k5J2N6k7K5Q8J44K23J22n2j65k21o8
-35878d543J74K36J99J86O6k4j28k23j01l9j04o8Q0J66k5J8k1j48j73m8J5o1n7j14j50p2K5
-35851d934j9J84K75m0k40k00q6j26m9J58J89K28K22N1K6n7k28k05O4L72L56P9o5p0n1o6j3
-35824d245j39k21k10r8l5o2k8Q6L47J16j41M4R9Q1m6k12n1J98K45J60Lm1m4k1R8Q6r2n3n8
-35795d234k91k55j51k58j94Q4K50K20K32K59P3p8j07j76p0J77O9q5o7oQ9K41K84J09J6L1
-35769c838j7r8j74k66K9L62K55P3j78k26J01K50J11o0j31j03J6N9j51j81J11K08N0J1j59
-35744c946j99j28j38j34j10k4J13k2j82j30M4J16M9M2m5q4k5kJ84K16J02k03k16J85M21K41
-35718c875N3J8J24J00m5j18k52q7NN9O1j60j66j71k6K5p5o4o7J12K42K30O5M5j5J8N0L6M0
-35689c838j58k07r2k04p1J68N1p8R6O3l0j00p5R5O8J16Q2o8j4P7L0p1MM8j19k77r4Q9J49
-35660d360J88J80j14j36M1J42J20j04k47j92pK03K59L2j5J22O2j06j03o8k39k53J6J03J26
-35635d350J91m3k65k71j03j4j0L5J6l2k2P6J9J6K22L53J75L5k0k55l51k76k72n5Q8P0P9l8
-35607e002j58r6L6Q9J6Q1L28N7q0J21K29K70J10j7J4P2M4K5J6M2r0m3n0k54k66J02K39L08
-35579c857J86M4Q5nj70j25j25j67k26k29k78j95O5K51K73K45K59J47n9j15p4K9M3o1n4j17
-35553d230l54k90o3o4L2J24J71J24j25q1m0M7K57K18j11k16j5J69Q9K5Q8R6P0k8J60J85p7
-35526c839n8J29J62l6l65k96m9j2K2j28p8J12J64k5n5Q8K25J53m1j13J1J18N1n1p0j3P1J17
-35498c806m0o2O0L4Q1L8o6j94k26j27o6n3p6rn7J44M70L70r2k88j30L0jj02q1n2j31j0J00
-35469d342n8k27l46j46J89K63R4M4K4R1L20L44L2j26j09o7O3K11ql26l08k62k46K3K28J27
-35443d518ojP8J05q4k30k31k22j47j11K9O3n9k36l9L59L46M7j04n3Q0k3j29k4M6K38K52O9
-35415d505k6r6q5J12K22J50R3k2M1J21O8k2k8j31m8Kj08j33m0o8K1M4j47j71mP0R2j2p0L5
-35385d645p9j27k1r5n8K00L09K05K76J56r3j80j7J3j73k30P0J37j38k71r7R2J15Q8J01M0
-35359d422j97j03L9k2J74K82R1q7j61j10K96N84L02K0j29j73j90k53k13OM5K5n8j62j67j31
-35333d714o8o5q3%Q2Q9J98K48J80L5Q8J84Q4q8j91K0N2j80k41j14n9K3Q2L6j14k29q0Q6M4
-35304d695m5L5P5P3J07K72K14n2k27l12q7J57J38O8L1j17k0K01J10j15k03j62l7L9J00n5
-35278d507k08M3L35L52J98l0j10j43J8K00M7k13l96l48O9K10J77K33M11J97j42l4M4r3J02
-35253c588Q5o5n2j46k44r3K4r3L0K03J48m1j67k31j24J14O7o5j38l55k43N4J08N1Rp9j5L6
-35225d810k8J05K54J91K29P5n1q3n2N5K0j49LJ36p1j18Jj5l15m11L1M42M32K60o3l28l26
-35198d586k48l6P6l9n7N9J60K97K31J63J10p9k3J79L17N5j47k44j82o1qr8j48mN5K26K47
-35171c785O1l3j45k96k07j74j82q2j28L6O8n3RN1j1O9J51L12K15k28l43L8L44L21K72J57
-35145c563r1k21k84j80P2J20j4j76k37m5J92K31K1k81n4Q3M1k02j98m1L1J94L84K40o8p5
-35119d121P1%jP4L46L72K9k24l57l02j7J40j09j88k8M6L8j08j73k52k39K8K68K03L3op9n9
-35091d615J19L44K14j66k90j96l2m9j7J52K19K33J79J55k9j86k87l13j19J07J28o7qk0o4
-35066d608N1N8j00j36j08R2K43J44o7j05j26k87l02%K51K52J34O9n8k19j18J30J62k4O7K44
-35040d361R7J21j15l46k07L5Mj3J22K11J51LJ7O3J40J87L4l9K2j56k32m3J50K08N9j22k10
-35013d220j72j69j81m0J5Q5J29K9l1kJ71K56J7k16k93n8J11J29m7O5L89K36n2j59k51k19
-34987d478L2J37J03n0j36O8J54N5J28J77o1l23l19j92j19l3L4Q2J28J92N7k21j41J1j8J5
-34961d718J54K02K28K24J67J56J07j07j18k3M3Q0J35N0j99k91k10j59j65J0J17M0j13m9q5
-34936d524J01J28O6N9M2n3n9j0n1j86m20l95p4K7jp6q5l6J78L01K80K83L56L29Q5j01q2o1
-34908c979j40o1ON1L6j6J2l4pn5j08l8j2k4O6J37J23J12m4j72r0O9kj34o9j09k04j74J34
-34879d726K56J78L6p0r3n7J07Q3k26j90P4J38L7r0Q4K37J39K2j3l32l69j65o2J88L51J93
-34853d270J03J48l1r4M7J52Q5j16NJ57J44n9j41M3o3p0Rk5l8r4n6J63J15Q2J7pkk20l27k07
-34823d550M9K65K26J74P5o2k54l58l60j39J18J77k2m0K5l9k8R4nj43k5J12J16J18R5J26q
-34796d263j93j51k0M9j09K4J81K21K63J63m3l89j80J60m6k18j50M0K16J88K3q5j84k31j39
-34771d873P4O4K4J0P2K11K35N8j1k4kO7n0j59j88q4Lq8M6J40K24M50M93K40j02j30o9q4k70
-34742c723l43j66o2lM2O3j36k45j45J19R8p4J7ql04j83Ol6j3M8J30J72P1J54L33J70j79k06
-34714d403j4J26L1j2Qq0J14L51J82l8j92j70Q0P9m5k07l16j3K61J29m2M6J96N2k48j97m1
-34687d363oRn6kl8n1J34L8q9J18K00J23J19l4j66k74m32k65J11L44K53J66m9k93r6K8J63
-34660d408k6k59j54P0R4P9J00R4Q4K5k5R4P8n0q9n8ml3o1j86K3M81L75r4l20j89O4Q4m1j32
-34630d384j73k50j93Q9K84M09L39J8j21j40p0j8n4Pr4k83k75q0l6j30j7K44L11L31J29LK9
-34603d125p4j36j35j34n1KN1K40L75K15K8k18l13N4L43K55R7p6p5m0L6kk43l63p6J50P7j02
-34575d240k37k93j15o4J06K63Pj54M9K70J37N4k6k14k31j17k0J20J88J96m9r1Q4J34P2L9
-34549d132j17l24k76j7k8j27j04qonQ0mj57j82jP8L2J60J64K6n8P2J17P8n9j92N0L52Q0n7
-34519d565QQ4NL9L6k6J39K58K8l6J5j31j65l9k15k65K0J14K28L18K77j1l13k75j35j00q0
-34492d787j0P7L1J67J11J00K54K99J22j38l40l67r7p7mJ27K02J21l9N7P1J19N7O7J54M0r0
-34465c773j32m3Q8K8r5j47k03j0K11R7j86k58k84k40m1R4n0k97j40K59K73J02m8j57k01j23
-34439e276Q5L76M53L90J92N3Lk48l50j72m7P8Lj61q3J59K12K8J49M08K35j54j18%j46k57
-34413d188j89j7J07K13J52J92J19r7j18j29k20j64L5R5j12j47n5k07k8L04K79J24N8k9n0
-34388d072r9r9j47N3L73J54j81m57l76Q5J29p8Q2O9q9r6j32j01j25j07k16j59K7J30K64J77
-34362d991J37K12K36K19j4j01l9n4l9r3r3J59J36J05J19k2j5J48P6j65k31j41j63q5K21M26
-34336d052K81N2j84l75m68k00J75K01K9l7J5L1Q6j4p5N2P9J61J10O3o7j03j21j87j58j51
-34310d857j45j02j96j93nO6J93K27P3M0J22P1L2K29L35R9p4p4p8j72m7K9l7j55r3L9J48J48
-34282d377K6L9O7p7M6J32p9l17l79k5J70J58J32R2K9k26k05J7J16M8J16O3J0nMJ0kK48L64
-34253c805K03m4l04l76k73j03R7Q4L6N4R5K27K08Q0J05J14j05j84j49m7n1p8O0K62K34n1
-34227c711l28k68J69L34L1j13m2j87j46kr9m0l7k03k23n3J08p5k51n9J90J37N3K21K55R7
-34201d242p0j14p5NR6J55J45j0n1j85j01m9j11k1o4j14j82k02r8m2l2j7J03R5q0K5K07J84
-34173d845P9l2O2pj16n1P6L19K28j04j53j23j04k7Pk1n1J32L36K86K47L73J67k43l83k15
-34147d163J01R0K9R4Q1p8j72j45p1l0Q5j5j21r2L9Q8J01O5j05j17R9J53J74J38j03k42j96
-34120d313j68k13j03PM5L4L3m6m4q9l8J62J52J1k20l11m8J52K66K93j9j96k54p0K00J35J04
-34093d538j17j83J13M4k00l16o2J30J20mKR7K8%R4J65J50J26K2o1k17k30n7j3k26k14j49
-34066e496j69P8L13J75q7k22j14K08L87L67K28k3l9J70J82J22J10j12j94r1j15k56k13j68
-34042d959m4J20j6q2k5J70L18J60jj74l22m15l10j68o9O1J55K29J16pJ47K66P7l7m4m1J95
-34015d700N12M86K12j38l48k87j34J3L3k5P8Q6k58l39n7K16L40K38j84l30k78k47q4J44K69
-33990d782J62J62L01K52Q4M7q5l13l61j33J11K55L84J91k48m16k20j74j83j22l2J66J86J26
-33966d642O1o6n7q0mJ66J73J70K44J05j27k72k08k04k00o0P1J85K28J38O8R8q1j24q7J1J05
-33939d389j86k88j38R9L19K23N3p6r4j28PK43k9j95J0R5L5P7m3j43k7j39j10N4J64P6j5j76
-33911d721k20n2J51M00K73N1N6Q4j24j46l6p4j98j35R3P2J5Q9M5j09jJ59J45J55J74J91L0
-33884c633k37k47r5J5K8o6j37j91K8J21j2o7J20J67p9j84K7J46o1k19j75r0j23j11j0J41
-33858d944K66K15j91j99P0K03J85J37Q6J2j56l76l21m4J13L44M28J85JJ9K18k5l34k54k45
-33833d607o7Q1q4r1J30K94K42r5j66M0J0j26k43j54r4m0K4p7j25M6K21K10K18J74qj45k15
-33806d647j21J20K90K40K5r8o2j65j74p9j1KL0J84K95L21R3l4j3j56k81l08p0L41K54j45
-33780d169k07p5j11j32j02J43J95K7p3k99k75P3R6m2j83m3J24M9jJ7J00K6K6P7J03K67L48
-33753d041Q9o2O9J79N1N7J23r5j62k62l13m07k69J00L7k00q0Q2J08Q5j8K09K36m1j97l09
-33727e031j39K49L71L26K48j22m39k10O9J21o6j44j80j6J13J14J98J7O6J32j26k00L6K04
-33703d409J4P8K74J38j17l59j45J81k6l27j43K23K24q7k99k23r3j06r1j05J18L64L88K56
-33679d272J32J6o4m8mO2Q1K30jm40m83j43K8R0K98J34j02N1O1qj18j28k9K15J64j34l9L7
-33651d414q3n2O7l7L0K18J27j05k46k18j65j46R9K86L20J88L1j22j17p3lQ4o5k88j63j5N0
-33624d812J75K75J71j4k18r8J89J55j04k53k27o9J21N2j24j1Q7O2J15R4o5j59k43k89j11
-33599e301j8q4M9L03K88K02J14K30K81M6j91k16j29j87k42k29j08L60M41J47J3q8j21k25
-33575d665j84J8J74P9k8n1om3r1q3P2K19K52J95J74J42J85q1p0J23J17M2k88m82k90j7m5
-33548d632q8k0J88L90K81k4j02q3m7N2J9j94l56k00J00J8o0j5K40L01N0j56k03r7j0R0J57
-33521d401J01n2k18o2J12N2l1j92j18o7J66K90J26j0l0j15k33j49o4O6J19l4r4k0P6K5lK45
-33493d515L11J53J82Pk84l78k39N7L46L52J26L0j41q8m6k7j4l1J3n5L0J79P2J5l1j35k2O
-33465d127p2k08j87r4m6o3j05j37o1N0Q2K22K12P6qj07L9L7jJ5k18l00O8K66P3q7K8K80K00
-33436d173q3j64r5J3Ojl9P7J54o8j61j39j51q8O3J70J45j01J4K33K64K00l4j30o9N5m9k38
-33408d389j62k1Q5M9rM3J47L08J48p2j42j16j89k79j68j28m0J89Q2j51j29j09oR0L2NJ47
-33381d785K37K77J12j8J1M1n4NQ8j96k52o3P7j1j01j8N9J31P9L0n6p2J00L7j20j95k2J90
-33353d489k2j09p8J0jp7l6J03J93P8K2rj76j80j17M7J24n0rJ42o7j33j52J5Rj94l24n4K18
-33324e316J52J46J81Q4P8K31L4j94j87l3J93J75P6P0J10m9k62m41j84R8J38M6J77J92J52
-33299d333J04%k6k22n18l90j4J28q4o9J94J66J04J68J85J34J19Q1J10o7r0J7Q2jn1j51o5
-33272d489Q4j83j04J53J24J28P1p1j87k14k28J4K81J92J74O1p8j42j50O2J21j8q2lJ23q5
-33246d446l15j90J28J55N2p6k32k44M4L18K40n4j36n0j44k18LK04J35J00L7o1lK9p1r9M0
-33219d854J69N1j19J19L17J68L2m8k20m3K63Q3j71r4R2J82J15j16o9j33l22p6J58J84J33
-33194d199Q7R3M5j39j53j53j72j16j61j88nJ55J51K5n7k7RP3M13L98R3r6j78r6N8o2k12j11
-33166d525j4N5P9M4j10j29K10L92K1j73k4k0j27M1N9r7n4Jn5J3nj07m5j8q9k31k24l7J17
-33137e052Q2J10n4k12m7M7J81J31J01K44L46K03l3l93n31j86J42J51J09J2J42J69J15Q3J5
-33112d125j4j5J48K64k1j17r4m5m1j96k55o3N4l0J0J38N6k55k84n5n6r8n2J61M18J96k16
-33085d587k49m6j45j03j22j37jK20J78o9r1J87L49K98K14o3j94J78K77P7K2o4k66q1J68J39
-33059c911O3r4j98k70k46k63j28K6J01L9j38k76j62n9J00L63L93L58J74m7k59k17Oj9O9J69
-33033d426n1j31K6j03j44Q1J63n0j05l4J0M1O7N1j78k67pJ82L4m3OJ8J34J27j34m3J22J34
-33005d520J31q7j53q7j13l4K52K26l5j08j83j43n8j66o2K79M08K75P7j57l08k92k89j43J3
-32980e277K61M22K85J76np7j97m27k72P3J93J18J19P0j40m6J58n4j95Om0j97k16j51j58R4
-32954e477L17K25J29Q4K1P4J11M2K4J02Q1L0j5rj57l43k92m3Q0k1R9J91o9j23M2Q7k6J16
-32926d720K06M7mk8N4J10J05k3j58o0J54R4K0N4j58j43M3J26k3k94k49J6K73K38J32J99K02
-32899c787r0k63j03M7J26m1J19K46k1j45j56k26j63k00m8J71Q4q6k44k05j51q2r0o7Q4L45
-32873d946L71J20J29J86m5j65k08l13n5J67L22K89j30m82k43J54J44m3O8K54J33j32j78j55
-32849d758p1j20j71P6K71K83O8J66K77l0j03j48k65r7J26J2LJ51K6j45Q7K86J77j18k42j46
-32823d405p3pK5J53L54J80j00k82k41j48l6jJ88K33K6k5M7J90R1j74j77j09j57j45k28k24
-32797e045q8K2J14R8r3l2L6J07K22L17K30l7j07MP2Q0N4j1r2l3Op7K6J45J5j7R0K7k29k94
-32767d490j34N6J62J52J34M5j4j5P5N5j48l58k32j16j10l8p9j29L6J83J45O9R5j6n6oO1J18
-32739d555J31L1n7p8q8j53j18J46J03J1p2Q6K55L01J37q6j39k04j47p1r8k6p5j75j92Jj0
-32712e142j41jJ90J68P1MR5K25J41J2l2n7k6kK9r2k5J91K40J55N6K4O8j8n7q6j28j07o6N5
-32682d256J56L5j74j42L9J51o9j95k09j03J04J19J08J40J25j96k52n9R1L21K35q3j91N0M05
-32657c850J43k20l19j1J21P0P9mQ4J1j46k87l93k27O7N9R2P2O0J5j62k18m6K14J97N2l0m9
-32629d626p6q5j31k20m5R3j0j41k9Q2J38R8k6p6j02m0R1K29L3p2J87L18K14J1M9K28ml64
-32601d276m97k83L4K00K58K50q5j93r1p4M9J68L6o1J3M2J37jj27NJ30J47J59j5j48j72j08
-32574d503k0j17j88j39M1J00j6k2N8n1k13L7L15K34K8L0O3j98j42J20P0l5J08K30K9L7K48
-32547c896O7r6k8l7j95j38L3m8k38k14q8P1L02L48K53K78K10jj78l03k19Mn1k53j18K2J33
-32520d380J02q3j74j93q0N9k9n7m9j7P8m4%J45J20K1PP1M9P4j31k02j83k20K8L16K42J27
-32492d403L0j46k41j51J80M21J52k01j06J7L8J27l7l28j31K76K25j7P1OM2n9k06j56j60j56
-32466d913j8j1k2J62K93K67L6j28j28q4j88l87l63q9J53R9l1JL3J32M48M43K00j70k28j86
-32440d679j14J1p2j24L4K81J63j19k22%K79J84J07J91P3K8L8j39l33j54p2j76l8K60K90j
-32414d304m8PL4J30Q2p4j84m5L7j35j02J13J63N5Q4J8j05Q8P6N1j9j56k08j67k2%o9m7k0
-32385d767l4m1J23L26J17j3J33N4m6r2q1k1M5J49q1q1Q3j8m8k0m9r6OP9j11k35j85L6J05
-32356d763R5r7j6J23K32L32K47K7k9j96k18j86k24j32j73n4j7P5L23K18j73k49r5q1J36J87
-32330d708J84R8J00Kj71j21k44j67Q5K25J45Q6M2j15j8J15O2Q2o2k51j12J12J22L8J13l5
-32304d393l01l17n9L43K39K4lj30j31P7J19N4q0l7L8r0k20j30J34K24K08K58J53j3P2K57
-32278c704J66j81l56k94j74k33j99j16N2K29J13l1l7J03K36K19J50M4j44j67Kj18m12m32
-32254e284k34J53K53J69Q6l0R6J17J0j05k03j76L5J81M9L1J75L08K24lq7q6k40k29k1Qq7
-32227d890j45j35n2j7K27L82J38j58j56l2O4Q7Pj12j03Q0J60J78J11p5k68k30N1K02K04K16
-32201d266r0j74M0N8o4j53r9j53j38N2N2R5J81J34J58lj82r8j26k20r9J42J96J28pj14o7
-32174d817n9L8Q4n1n0LJ40K15L8n4k35k58r6O5Kk7J4Q6J00K5J09J76Q8J9L5r7j74q3J0Qp2
-32143d818j58o1q3k43Q7K64J49J80N0p0M1n3j03j19j38j05LK15J04j61o6K21J70j53k53j72
-32117e272J1J21J67J66J3L4J84J67Nr0l2j09k20j67p2j79r0J23O2LJ64J19j0R1J79K01P5
-32090d356k4k2j95j95n7j03M4J97J41J7o3q6j93j10K2JQq2j65L2J59J97R1j09k65k20m7J87
-32062e196K24M7PJ03N6J74M0j71l6P7K17K63op0k5n3o3M3O1N3r8j85k09q4L3l9l6j7m3O8
-32032d865K59K05o9l25j64P5J35J32K12J05j53j78K6r6l70k83m7K8Q1K16J35o8k00k08j5
-32007e432Q5L3L10L95J43j18j21p2qO8M1j09k41p7J19r8k48j47K1J21P5K12J97Q0J17O0k00
-31980d794l29j77j77j64p1J1p9q5N0J2k5M9J9K8J15K05J98K31K63J95J36j47l76k24l6j9
-31954e191K2J81J68k5k26j47M8j60k01j61M3K63J24o4j87m8J33L4j77k2K27K61K45M2j12
-31929d930K9O9o9q5n9j56q0J03J04R3N6Q1J13o0o8Qn5j14j61J5J3j50n0J84L0j62j9J34j5
-31900e201j48j17k5m2O7M4PM9J28O2O2J15j49k62k17j69J12K58J02o7K2J04J25j10j14R2
-31874e272J43M5l2o4n3m6Q3J22O5j6q4k16K2K87L3J4p8j63N3J43N2r0k08o2k0k29k74j98
-31846f043n1J31L09K92K34j0o5Ro4j51l41j57J06J96J95J30m4j46l1J32P3P7K5P0J83J39
-31820d802P0j08j57k93l83j76J36K29Jj58L1N3j02j14q3p5j2O5P5j49j71J24J86p3k19j22
-31794f227J40J47K3k0j25j83q9p4L4P0P1O5j2J25K18L9M5J11p3j09j47k31o2M9k67k72k67
-31767g021k53j20rK29J84M7o0m1k3n6j33j05j33j50j58k10k11q1J11L3j84j51j31j92j27
-31742h945K7J48J0j37r8l92o22m97k67j32k02n06p31q21p79r94j099j006j086j210j218j002
-31720b1559J39L664R611J2571Q017K041q29j602j615j501j309r83p34o08o68q06o82m46l55
-31701B346l44k42j62j56j54l37l35j72l80m61k80m1O4L8k8j42j42j53j88k41j79l4n8j88
-31677a969j82R3K44J17q0l23k79n8J33J24j80k51j25J3J10N5k0L8K9l0j60j15m7q7j19j29
-31651c198r5n8n3N2K69K20p2j30K7n6jM7jq5p4j77j44n1j45j69q8l9o1%J54J05o6n2K1L3
-31621c887MR9L4l2OJ39J46L1K00L30R2k35l37k22j58l1L9k1R1P6n0j18J6K41J85R3n0k12
-31593c531j60J44K28j08k47l01j57J13N8j12j83j1J31Q1J65K28J16j39j47j17k8mj19k5J90
-31568c935M1p6NN2mj24l00k49o5%J4J74K18L1j1M7j30k60p1N2P3J0LPj5j05N6K17K5m0O3
-31537d297J70K17J30O3j51r9j32k5J35j16l96j60oo7Q1K62J64J23Q5M7N7J26R1P4J20o2k18
-31510c784k21j47j53O8K07R6l6q5o2qol4j9K68L41M9j33k58l51p7J61J02l8JR8J66J2j33
-31482c976j0L7L5nj20j22r8j85o6J26J53J4j46P4J85j68k91K8K87L77M07K42j92l26l36l07
-31456d383j70P0K37L16K64J22kj17k24k88j61Nk3j8j6m4m1oK47J18j42j29qJ03k2k06j97
-31429d715m9J52K21K15K71J58ro5k49j91J9l1P6L10K17P1L5j27j78k70j07J28Q7J85Q7n9
-31403c818j51k16k20j02J36K61N0k29k30n6O7J75K02l8r3l5J26K27J74J05R4P2K7K3r9l40
-31377c888m40n2K77K34r2k48j08n1m7j89m3K30L17J66o9j12k8p7j79j85j95l96l93j82MJ51
-31351e595L43M25M71L48J11On9k7n6j06j40j22L3J40Q0Q9j96l38j93r6M4Ml9P0R6QJN7R1
-31322d550J84J22r0n1J96K36J23K1j5q9j79k18p3J62J20O1m0n5j12j67p6OO9J32J33q5j83
-31295d418j0M4L0J15q2k84j67M7L06K53J23J2j65j07m3Q2k2o3P1P1N0Q2N1k45k71n8L5M3
-31267d520J36Q1M1J01J48J20pj33j63j88l29j91J51L85K67j09k35p1O5P6J21J68J93m5j93
-31242d131j03l0KK04K49j29l35j24J89J62j19j02M6L6K8L6P3k4r3mL8p2k6j25l82k16K1J50
-31214d781J49p9P0L06L11K41J9m5j14k45k48j46M6J49Jq1j83j77j01k1J44Q8Rk5m7l4P9K48
-31186d467K78M0k6Q5M0o5j02j73k41n4K25J31j21m2J82K16J98P2q2o8j04o0R8l2j79j14j34
-31159d499oJ41J8m1j27k42j11J14K06K75K10M7J4N2p6j45oO7J3O7K11J42p6k43k96o7J69
-31132d189J14K6J83K36N8j4J6j11k51l42k63r3P2Q8K5L1L3R5o7l21j40J35J89J51J8J11J94
-31105d016j10k95k98k70m5J58R8MK6j16j19J15N5k65j99Q7N3l3m7N1J52J96K52J43J3k13
-31079d623j21K79L40J85K19K92J58j55k73k71l05j71k1KK7J09O1j33k2J38M7Q3J1K3O6k3
-31053d078q6q7j37J1L03K97L2j91m9P1K6J13M7K3j13j81R5J79M4q9j22k71l39k44p0J07L18
-31026d391J41p5j17j15K0j3l37k84j4K3J01J87K74K59K59J02j17j65M6Q0j03j8j3j1o5p5
-31000d421m1Q0p8j22J64K08K4k4jj47j27j49P4P8Q8K63J37j32j19m7j72q4J98K17J81J62
-30974c790K61K33K7k02m58m47j40J31J00j83k12k03j10J19J03R8j0j38m8O5J41L07K46Q4
-30950d026J7j12j92r1k0r9j84j98J23K18j55j40j8k0j24j37R3J39M0J3J23K46K18%j30l3
-30924d449k4L1K98K93j9j56j90k00j61pJ08J41J29L7j98n2R3j50k68m8J62K90K10j70j39
-30899d439m3p9j18k15k80j30J29Q4M7J19J43J38K8k5Q6M8%O2J00n7k54j81j05q1p2O3J22
-30872d910J05J10J47K16J82K20L25J24j38j32L8k8j52k48k35%j1j25j28R6K57K16KjL1Lj11
-30845d147k0M7l3O2K1r6j85j42o5Nkl5L5J3J6n7n6k1r5J1J40n1q3l2j5R8J22Mr4o3J02R5
-30813d521j8n8O1J68K9k40k39J07J67L2R4J62R3N3M8q4j82r4J3J66L2j73K6K14J45Jj22j95
-30785d315k35r0k22j87K1K21L29J33m5O5J10O0J52L56K08P3Qj36k39l51k73r2R3K85J64P
-30759c900j42k28q2j38j6K08L75L10j22k69j33l5j42j89L5R5n4r7K2j4r9O4K09J67m7j84
-30733d406l7J14pj35p3l5L2n0k13k56k70r9J56K14J90J27r8j13oL6%q4K0M4K1J06K44M29
-30705d149L08j53l89l38k80k51k06q7mJ5O9l2OJ06L3J9J07J55J24K72J65j91j87J18L22J64
-30679d284N1J15M5J2RJ04J26j22l60l00q8K03K01Q8Jp2O7J75k0j45k08k36r4N3N4N4R0l9
-30651d520r3j5j10j60M2K39J68k5o8N2L9q5k65j65R0J49m9j74k04j12L6O5K67K87K42K10
-30625d159l7k00k74k21M3J10j53k11n8OJ01J11J30K56J63j3n3Q3o8J20J87j16j77j33r1q3
-30599d737R4L81L57K77K22Q1r3l1l4k13q3j33j06j13k9J11K35j3k94k74p6J56P7j09L3L51
-30573c963K05k63j85r8j13j23j2J13J70O9J4N6j29l90l09q3J43K92K48ol8Q9L3j36k34j96
-30547d846o7K33L77K46o2j45r2j41j58Q3K33J88J10Pj38k13j14r0n6j9m5o6N0J34kn4R1J81
-30519d375R0q5j47j55j2K12L42O9k20k07M6J87J67N6k4M8J70J97K89O1k93k47j67k4R0j01
-30493d033k86j46n6KO1J8j20j63j33j14J28K81K67K38L2j8j06j62k7k6j05QK1o2j22J32K90
-30466d201L0j57k3J04M2k05k06J28K50L71L34J51j38k65l25j99r1r3J6M3N4j06k21n5K20
-30441d542K99J58l0j58j48j6K65L32N1k3q2p5j55l79l32l4K37J06KO0J70K98J49K1j1m8J8
-30414c867Qk79l13k20q8R7M0K2J15Q0r5j10j23j23J5l3j01l9J4J53K02J56K8p8j31j48m6
-30387d864q5j52QL2K8O4n0j5J56J19L3K4m5L8P6J2j02k42o0J27J71M8l6P3J29J39j0j59j10
-30358d653j9j41L1L47L1j42j0J08K7o7J71J90m2nJ29K91K42l2l46m57k37j5J32M%L8L7%O2
-30329d326K36pj63L3nj58L8K08p0l22j13o5n1L6p9J13K30J49r3k60k62j66k4J38J08p5nL26
-30301d629L18qk05j44N2n4j24q7l5m4j36r5J73L92M05J99q2k75j95m3K7n7k20k54J8K86M56
-30274d361L39Jl05m24l04k00j13M9L17R1j36L5P8K26K56p7j51k74k24knM6J54J84J39K65
-30248d396K44M7k8qj21k79m02j57o5j04j7J63K96N9j11j6O3M5J13J25M4J4q8j68K0J29J35
-30221d463L9j04KP4J05J21P8J82J63O4n4j81k13k26l3K78K81m5j94j45j24j91p4M9j75l07
-30195e093l57j25J49J34N8K13M33L43J4j77k15j52j97j84K6P2L4lMl6J44J57k4N5J85N7k4
-30168d509j10p1o7j19j71n6N2l9k6M3J32J92J58K59K06K29J56j2n5k17l73j93j4J6J30J96
-30142d263K61P7p0l7q6k78l39m4J81k9j25j52j08L2P4J72Q0l6l2J08J51r6k72j84J87K27
-30116d601O8KL2J99J39m6q3PO3j75k73m6K55J52N1K65L85J21k44k36l9%k84n11k99p9p3l5
-30088e285J64J75J27pLl3M8J86K37K14K38K00Q5Lj37q4k21k63j10k3r9k33k29j78K36L32
-30062d654Q6lq6j76p9K8K19K05N7j68k18j46m0J42m0j02l8p8K3R6J9m3m4j8p1j32j18J74
-30034e205L61J61k0k5J15K33J34J08J08r6j57j99k33r6K07L35j14m00k67k02j77J38J96J46
-30010d949J61L1j5N4J66Q4q4J59L55K31r2l12j80r7p0JJ8J03J6j21p8r3p9k4p1k4J47R8o2
-29981d727j2O1k9j09r7njQ5J55jj25K0J29O1m0q3l8M1K6m3j01K7l7r2J04J57P4Q3J01m0P9
-29950d377J33lNl4m0P6J86L3n5O4J09j09j02Kj49O9K43j16k81r5J08O1m0k6k7J2M4l2o0j02
-29920d503j87n1J06J96K15L08Q0k74m25k81MK0l6j32j29K62K20ok11j65P0K45K57J39j34
-29895d412l26j28J46O8j2r1k12j18J38J23N2J45J06J00K9k61l04j19J46K68J46J20J25L2
-29871d239M1Kj08k8J29M8L6J69K35J5j72j14j66j84j88n9J92R1j96j51k1j0Q7J2m1k9o2k4
-29843d735k0l4P6J35O1mJ36K45K19J44j6p4o4j85k31K1k3k01k00j08j3P6K25K73O2o4j09
-29816d408J36K36J67k8k54k73k10j09k04l01n8J55J81J49P0J16J65J05J26J67R0j03j31j08
-29792d324r4P3L0n4L7k6l5K6J8L%O0J80K3m9o2j65j27j63j80l3K45K26n2k42j58p3p3r7O9
-29762e017K28K40R0n4J26K01l4j15l3j29k19j39P4J40P1r1k81j37L0k8j50p2J66K16J07N9
-29736d751J13J20l4k21m7J04N2j17P3L43K24j08k50j66o2q0j12j44j41J02K73K67o4j62M8
-29711d740k3k03j17j90l22L0L07K99J51Pj13j45J48L16L38J27J17K15K01j2k01l19k36j00
-29687d465j2J72J87j33l51k79k76j31P4K34L39K23N6J01lRL37K18j69k88k18k00j36k01l32
-29662e244j78K82L96N1j22j71j73o1m6M7K74K52l7k55k99j94j45j6Q4K27L55J17q6n9jq4
-29636e086lP1J0j82j88M0L07L00R2o8p0O5O9r4n7N1n2k25j22R5J48J61J65j9n2J4k8q7r4
-29607d839p5p9p8k7K60L31J99J24K3q9k2j67l67j54J6Q0R6o5l17j94O3R8M5J22P5o6j29j18
-29579e254j60m9M9N7n4q3j1K4j03J4K23J27QK01J95m0o2j14k8N6M8R1m1j59k15j18OO2J60
-29550e170J91J30K7n3j93k83l15k11j24o3K54M64M19J92P8J21L2n8j71j8J07Kq7K44L02k05
-29524d388l85p2K24J70J6r0O9J58N4m7j46k87m33k65k6J11J89jR3M06j4m50l86q7J62J90
-29498e235J15J91M27M81K28r6j59k14r0j46j30O6pl8J68J40j23p3n7l81n56j98K03L37K72
-29473d875J11j1j8R5n6j37j13j48n2j4J2J83K77J55q2r7q9j87O5J71R6j15l68k00M8p4k58
-29446e681mL78M48J67K7l4j49o4j1MJ9j29r1R4Q6L4O1J35K01Q8n7j3k9m6K5N6j61l42j17
-29417e105J51J76K24K10P1m7p3j81k90k66q4J05L18K85lj40j42j16j55j74o0Q0k46l07kJ73
-29391e598K31J88j10k25k1J34qj03K15L15Q8R1R6m0j80k25j65k85l09q3J5j07Q6L04K19J17
-29365e360J41m3j65j03J10M15L30q3l5J64K9m6k08l84l89k68r6J31J71K72K75p7k21j07O7
-29340e480J39J53J85J14J65J47j30j92J4J86K17J2j94k2L5j86j10M8N2P0O1j9q9k47k37l4
-29314e342m6k2J48J45m8KJ79Qj74p3K0P8J97J30k5L3J4k47l04j37j73k62k32k09j06oK26
-29287f226M64M22K35K75J92K6m1O9J9k73l13K5J10j3J2j8J05J51n1n2K10J37l42n73m16r
-29261e875Q8o3J61J63j27j29R8K36K66J81n5l57m45k70M6J23J38K33J83J43K04J67m7J4R2
-29236d832q4k00j55j93p5K23K16K6o9O5L0R6J57O0kq4k33k59l6PQN2K42L19L2j40j33j16
-29208e078k44k00oN9J04L1j78j98k75j7K59l9j74j34k94l08q1K40J63O2J10M7L6J18Q0J11
-29182e806K78L19J50o6k71l61j04J87J02k3k9l2M5N5J2m5k62k17r0k00m16k17q4j79l78m37
-29156h069m00l30l70r1J10N0n9q7k64n83m76l46m98n39r41j481j761r51L379J1266R067J250
-29134G876j264j583j322j155r50q79p07m42j4J15r5m27n78n18j64P6K12L2j94k34j51m02
-29112b768m07j29Q8J77J77rk29k49j59L3J93M1q8n3O1R7j5j33M3O4K6j94m22j75r3k44l1
-29085d398K40J87m1k24j93L2Q4Q1J45j7q6m5j82m4K63L54P6p9j24p1m4m0Q4J41mk42j80k4
-29057d351kj63k51j63J2J62J72K6L7N6J8j19j70M4K00q1q3K76L20N9j53k82m34j75K51K85
-29031d509O6m3k14r8nK8L4k4k2L7k3j54j78j31Q0Kr1M5J48Kr2M4m6j79k27J39M02M36K61
-29002d312r6k58k13p8n3j36n5J70L31P4j77j83j03j2J9j9L1J95J62R6K60K06L7Q4q6m05k30
-28975d751J56J48K0j1j27k70j80K3J93j36l56l21l18j62O5K99L80K82o7k57r6J29J37J57
-28951e063J00j37j73MJ73K67J1j91j03R2M9j26j74m8J42k8p2k1j21j50k35j17K20K91K26
-28926e184J38J0k55l43j60J14K15R6L4p7N5J51J35J27P1J43j9k16j95k3j02j44J5J35kj87
-28900e468r5n4qM6j27k29QJ57L14M13Q4k55q5J49J62j52k27N8J05L3j0j71j15M6P1K1j40
-28873e469l80l80m2K27J86R8J20N7K6j7j68m7Q1J82R0p4j22j56m8O4K74K98J9j78k17j85
-28847e761L9J87J39N0J3j2OK54J71j83m19k99m7P9J21J30K6%k8j52l40l39j12J66J69o5j86
-28820f393k66k15k0K7O5J30J45R0k70l50RK04K28J6n9j64l12l29j55O6J07Q9J57J52j32l05
-28794g485j88J45L69K62lj76j97j54j38k14k43k17p2J8k62l77j59R4R6j54k67j79j63j47
-28770i811k28k65j08j10l95o83q31p25n17n29o54q74j169j291j543j853j534m47K220P693
-28750a3654J2609J0282M060J06j337j595j495j191r60r25p19n78p06p08o43l09q1l35n62
-28731A259m62m45m95j68M1j40j70p1j91k39r2r1p4j40j35ON4k17l12p9J17J29r3j79j94k21
-28705b602j97j99k50l25k14J0N0J90K54K01J05j42k24j28j0Nn9l7p7p5k3Ln9M8J4j6L6l8
-28677c759o5j74k13j17j2PJ87L72J97mo5r7p4MJ54K17R0r8j84q5j72j07J0n0j08p0K9j62
-28649d349j48R0K15L9n7j60j98j81j63j78j10l0jL4l6l2L9K25J64k7k20j76K9J71J66J77
-28623d717J60o7j34j54j41l44l31m7J22K24J35q1k23l07l39j25J05J1n6k6Kj1J14K57K82
-28598e691J66j05k12l5K3ko7j10p2k02m09l34jJ02k6r6r1m1p7j62k14k32j94j79l46l81j92
-28571i180M9J3j09l19m57n65n12l79m39o14q74j058j015r16r60r77p88k42J663N531R191
-28550b957Q770M698J285m78j062q55q30j105j229j002o51n39m81m52n71m69j93m6j10k81
-28530A442l82m00j40N7J28P3r9j17j51k13j31j99k10r6j15n2nm6j35j37j66j9J73Q9r8o4
-28504a013P2j58l61k45r2k20k52n8J2L3J71R0k21J1K42Q3r3r9l6pLrn6r9L7J31l4m04l97
-28475b969p8J00J05J67R8j96l12j38P5J33J98K04N5j74J19K72L4k83k77k2J79K6j22j82k84
-28450c272j09%p2m3J49K8j30j47j38J29K74J94Qj93j32M0Q9Q9K05K06ok34j84Q8J86P3r4
-28423b996pK28J50n6k54j07L9J8j60j33n1r5m9j5p5j90o7J03N6N4J75L14K66K0r7j79j59
-28396c267q2M3J29J14R0o7n6r1j13o4j4J17Q7K7m0j03j02r3l8J11K17K95J31j7r2j72j18
-28369c168M0P0j25j33q1k87j73L9O0N3j07j07J41J99j09j82J50K02J00N3J13J25r7j92k29
-28344c645l38k09j8M7J25K58M04M01M13Q5l94m50j76o6j18j54k83m03p8J25J35P2j08K5J96
-28319d154J39J87J50j23k35k63j90k8J22J3L6J30N9m7M7K17J71J54K11J09oj06j94j28j33
-28294c862j52j11J7O3J34J8n0K3M6N2j0L6R2R5k8J5J15P3j8k11j27J1R2J2j99k96j69N9R2
-28265d188P3L0j46p4L39N72K84O2l8k03p0q2q4L4P7l6q2n9r5r2m3j9K1K7N7j09k46j69LO
-28235d250l0N7Q1M2J62L46K11P8r3k04q1p5k9m5k03l08k06j27m4Q7OM4K43K44J02K16L38
-28208c438J06j31j70lJ05j65l57k71j26J29L2j42o8J45%j44j00J10J73Nk9r3L3Q7o7m8O7
-28181d360J55Lj60p9j75j29K9J41J85Q9l7p0L9P1N6O0J9L9k8k3K32L03J91q2j48j10j76K71
-28153c694M67L06p9l95l79l16p4J22N1r4j8Oj15j51l0Q9J86L15J40O1J23Q4K19J89q2k52
-28127c321l64k44j0nj5j16k36j75p2jK10J59K4J52J47L2l2R0K34J95K5o7k75n80m25%J60
-28100d510O3Q3J18J56J82K16J12ML8j68j95N9J37R5q8l02m1J29P2J02L2k1n3j43k23k8Mp1
-28072d241m0j08o6J58K43P1j10j51J5P6M0J02J94M5j11L2K12J64L9j14k38k49j88j82j64
-28047d571j74j09K34K11j37j86j52m2R6O0j09j24K4qJ69L81M59L36J6q9j72j31j2j37l84
-28022d551k32L23L40j10j96M6L67N63L78j0k20l04k49LJ43k6m2j17j56pO9O7m7j68k7J29
-27996d034n1k13j00j69j91J37L85L46J12k3j75k25J4o0o1k9q8o4q3j50j82kP3rK0L03L97
-27969d122K79k0k73k30j34jO4L5P6J01O1l8M6J62l7j58n9p7M9K80K77K61K69N8m0j62k83
-27942c616k93k32k3k9L6P2r7M9L4k05k80k49j58K36M20L88K21j5j26l8m5j10j25o9j09n6
-27916d419N4K89K99K08J14r4j86q2j06j57j49k19q2O5J5J4K71J89K01L90J81K3m8m2O5j18
-27890c324l19l08k68j87k7K4P1n6q7P4P5L2J1O2J3Jl5j23q0J17P0j23q3J26J52p3j33j95
-27862d593j0K59R8l1K4q1j74o8J2J72J62j22j35J40K44Q8k2j26n2j23l52j92Q1L06M89L20
-27836c686J30O0L8k1n6n5J47K09j04l18n26k39J95L55K05Q0p3j86n5J29J14j30j14q5j94
-27811d180k17k9N9LqK51M09K59j3j40j28j9R2J24P5k9n5j01j25j16k25o6J07K95J82l6k76
-27784c907n03m72j31L58M57J57j99j85j31j70q7j18p9r1n8l3J02J11M3KO6J60J33P7J1J16
-27758d371K43J20N3P1k6j6Jj42j77j1J77Q2q8o1L6R4O3R2J06m0k09j89R1J40Np7r6j68j44
-27729d441L4J93K23j33l24j86L2J98R1p4P2R0n9n3j90o9k8k9J55J77Lj33j08R4OJ0l0k92
-27701d771k19R5K34J37j57j44K02K60L9j18k80l81j85J18K90J67m2n7J27J29m2N3J70J6m
-27676d363L6N5l1j43j09k00k29k7R7N2j04j72J35M28L56K82J85J21J34p2k31m32m03m8N3
-27651d630M3M9k4J9Q3Q8Q0j15k93l19J9K76R0j56j26O2J76Q2K4l6j38r9j9M3J62J36O0lm8
-27622d514J39J35r6p0q0N2J79J49J91K03Q9j38k19o3PJ10L8j80j89k17j66p6J25L72J75k13
-27596d257l55j32o3q1J33L32K10M8O8K1r9j80j22p7l4j35j35M1R0Q0P4J69O6j22m2m0k3r0
-27568d655l4J99J42j8n4J7J22ok45k10Jo0o1J03K93L46K73J47R2P0q5j47r5k4L7L7r2q3j33
-27539d123k20j11p3j76j67k3L9K3J01J69J31P8QJ79K45L7j01O3R7J28K64R2k76l97k14j48
-27513d375j34j43j40R7K44K64L54L1l00k23N1N3P9j42k84n7jn5l7k7K6J87K82R5r3m8J17
-27486d179q2k00j27r9M3K31K67J11m4j25l0J03J15j98m45j62J88K38K70Q0j17j74j53q2n6
-27461d627o8K1K91L49Q6j09k00o9K5j6R1J55R8P7J18m3k76k95J7J27n3J11K18n8p7M9K27
-27434c831K05K14J36l2j73j64p4r2p5j57j19k5l5K1J48J34J03j29j75j09no6o7J00R2J55
-27408d020K15N8m4J1P6K5j05k35j29l3m5P1J75J13Q0j10k41j34j65r8J77J70J29M2j1%k28
-27381d256k74L0M5j2J51J00J57L42R3j76l08k75j44K0j7p0m4k4j41j56k3K26K85J82rq1o9
-27354d448M2L7p8k2N2J57R8j68l73k12j5MP8K11J67Q4R7n2r2rq7j84r0O4J31Q3P8J16J9R8
-27324d214K08L0j7M6q3k25r6nL4K44J75l9k30j86j32k11k03q2rK4Q3J39J86K53J5j34j04
-27297d533r3m6P2J07J25J20M1l5pj29j48Nj34j94pJ94K77J27j3O8J40RO6R4M4p2j83k51j00
-27268d456K5K1LJ45J39J12Q9L2m4O0J35p7j66j37q7l3p6k25m32k94mK38K71K64K51k3j51
-27241d420o1n1J32L13J59m4o0j29j24rk1j04o1n9N5L9q8lJ27J61O2P0J96Q6m6j04k44j05
-27213d333J3R5J88J05r9j07J25K02J64J5o2q8O7j28l47k96j00J13q5p0K28J30qj15k10j46
-27187d749m3J70J45J45R0j4m0L0k2o6J65P0k75j67j9j74j01J57J76J48J06J04R5j08l4J7
-27161d194j05k78j87J23L2k48j05P0O3L8L6p5k07j49o8J5N2J74K18J30K46J28q1q9Q8J70
-27135d203M1m2k2j34j58k8J3J7r8j69q5J00R0L0J03N5q9j91j80j90j24L4L0Q0R0O7Q0J31
-27107d752M36L62j53k95k67l20%K49J87O8K3O6K20J72j87k00k2J2J59M96L00l9l1j51K4R4
-27081c549j8j61j65p0p5j74k21L1N6m3oJ88K72O0J8N4o9k16j67j42j27L1J63L13L7k14j7
-27054d211R5K7j9K04M18L52Nl29l65k48j22p0N4J23j67l93q3j6j32M3K13K38J72NO1j0j34
-27027d289q2j77j32L1K21L31M64L66L2m00l82j77l35l85j92j68j73j33L7J63M8OO4J89K44
-27002d829K31K77L2r0J5J29K11R6j38k35k74j92j07j91JK85J57J86L31J84J84J88J09R2k51
-26977c599m56k29j8J20O4j09k31k3J53o1k6K03J30j48k29m2O3J02N8K9J46K2q5J87J41r9
-26951c937j44k05l37r3P7J35K83J57j83l57k73q4j29o2J42K14K89J21j13m01l51k14r5N2
-26927e508J2k5N3N4K34L80L34K04K98K61J8l1k16k84OJ79O8j12k41m31m96j57K86L25O1j
-26901d729Q6J04Pn6m6O4J67J90J38M8j10k81l06j3L25L60R6j45j68r1n3J25J20j10k04k3
-26875d505Nk4j65j50N4K28J34Q5MJ82J53j50j86j93j46M5J41m1k42q8O0r3j22R6O3M9R8R3
-26847d615n7j08P3K46L86J27j43r5J2K80K75q4l80l84k10j11j70j30O9J92J08J25K72L02
-26823d020J68qL6K02O2r3k21k66q5J33M9l85m34j14J6P8L0o8MR5J21Q1m7j41j73j87k14q
-26795e389Q9O9j6n5O8J69K18K40J62J54P1n6N4J42lj58j26j45j44L6J2o1L6J00j28k53K2
-26768d892J38Q7o4o4N3J73K92N4r2O0jj28k29k70j54j54k37r5m6OR1J35L35M70K18j84k61
-26741d759j46J92K13P1JM8O0j78k87j27j19k45j47K70M52K63o8o8p0k24n8j09k24j02J05
-26716e256Q9m2JK20J57RL3Ql1P3Kj14m0pj03N9L68K83R4J88M08K78n1k50l35l39k26k00n7
-26687d781K8J14J22m6j07j37j01J64L01J38Q0K8j11j88j04j43k82k36Q1K62K24kk18j45m5
-26662e104o4n2J9N5J35qj25k0J85J96J41L35J40k38j22K56K32M2J37J38p4k56k21o9K54J79
-26636c909l0OM3j67l86k63j81N9K51J76j27l47j13K27L24J7j50J01Q0j54n8O6J5l0m5j96
-26610d791p0O4L1j1R0N1j20j5J99J19j21l55m80k30J63K72K44J96P0j15j55P0J26l6l7L0
-26584d811m8qJ01k1j43l5J63l8j90j6R8j17j04J75L54K75J2k28j91n9k3J51J96R0L6k3n7
-26557d461L6J60N5k03j12J44K37N5n9j26j34n5r6Mj3j04l6l4R3K83K87kk94j82R2J80J45
-26530d140l1j34j0m5j92j78l40l75j01j8l9J95K82J43J49n0k06k20j16J34L14J33NJ18J55
-26505d567J04N9j9o1p4j14r3j17o8k96l32j20P3J89P2m5pl5N2J04N4m3NJ47J65n3j20j85
-26477e325n1K78M52L15J9r4j70j99J43K72Q8j14l88m32r0jj12r3J0O2R1K55L01J52K4%j28
-26450d735j87q5j29j6J89L23O0k02r0Q4L6k5J42K60j40j94m9p0o8l6Q7O4k4K5n6j19Qj05
-26422e052m05k80L0J79J57J45K20J72Q6J12k1lm8j07J6q9r6P5j5k23k79J84N97K94j0K9n4
-26395d386j86j86q5O7L3j41K1O0%O6J19Mj86j14J2j41o2Q9P3R5M0J94J60K7J06J19Pj58k83
-26366d636k33j30j21j26n5l9j84k24o6n6j43J03K35J16j02j99j0J90rj22p5J11K80J57jJ8
-26340e321J56K49Q6k12j2K22J17J8k7j18k63k09K0K2L3Q5p5p1M0j98k17N1J59Q0M3j9j41
-26313e502j74o0n6J8rq1J8R0K10M16J85P7m7k86k40n7Nq7r9J13J86j08k03l3J24M9k64l18
-26285f133n6k6q1j96j42o0p5J43M82K66o5r8r3r2J00O7J3k0m2j57r4N7p9j67lJ32o0k62k26
-26256f967r1Pj51k10L6L3j94l00j23J3j52k68l09k76j6N6o4l52m98k69n8r4n5j44m22o27
-26230a1495q04q49q25p63q01q89r07r91j211j337j259P8M127J0220J2171P324J866n72j081
-26211A2002j370j405j173j015j148j081p57n72o73o40l69j77k20j97j51k90l60n14l59j18
-26191e87l2Q5J02K4m6l31l10p8O4J21m4j61j32Pj44k97k94m3K14J41q9j04N9l0k43l63j36
-26164b647J54P1L1N3Rj0p1r3j05j42j59j13j14J40K55k8j10N4R9j24q7P1o6j08p3n3p4J5
-26136c225Q3J17M2QRj31j83p3Q1J86K07L2k39k40j98l4J42P8q7r5j89l96k54J59N2k51o8
-26109d467L3o0j57j45J08J66K7k6J4L1J2P8K81L15J28jJ18K26J09N0J55K44j15k38r6p8j38
-26082c426M3L50K23j27k05k07r4J4J49l8j21j02j69P9K03q3k32k74j48j48r1P5K96J50j10
-26057c993j7Q5M1K40L24J01k12l02j36p6j33q3M6J06jj54n9n3p0J3L3J59J89Q3N4K28J83
-26030c404n4k54l73j69K54K90K04J01k0j80j98n0l5j35J6K26j0r9L4Q6l3k9J71J11j24j49
-26004c823J2N3J01K81J73l0j44k98k22l0J28J88j56m56k86MJ46K36K58J9k29j95J6J74J41
-25979c939L09K24k09m27j88O3J17Q4J05M9j8J65K01J33O7Kj81j45p4j68k09O4J09p2k62k21
-25953d421j40N5J97K06K37J21J27N9QP8r7k17j9J01M2M0om2L8k0j42p3O3J0r5j43m5J7k63
-25924d324l11K3K26K93J53n3m3O3O9P8l4l48k13J67J93O8O7M2K9r4j05N1oj08j30K0%j2J14
-25895d125R9l3m5o5n0q5j02p1j3n5q3n3L3O1R4N3j10j50j51k6L0K3J45Q0n9N2J77J19Q4k8
-25865d254Q8J58J18j02j84k78k17J8J02J33J29N8q9k14k07k0J23K00J30O4k8j1K2J0O2M7
-25839d142j77k18R3K07J16Q3J46J13L5k0J6j53k93j62r9m8O7J87J19p0k20k66j60j38l7P9
-25813d942M4l8rJ95L28J65n3l2J08J2m4M0j29m05j51R3J48K25L49L62J13n3JJ7j05l42k48
-25786d351Nr6j1k0l3J37J33k5j65j92o7K26L55J54J5j04k02j02M3J47J16k0k10j98J4k5j35
-25759d611l2N8K52K42Qj41p7l0r7K8J63K89R2k2l5r3j77j41r0N0L8n6j21r8j49k2J04J10
-25731d558K60K39j38j60j04j26j25p2J38J83K29J67o1l4J23N7j30k04l18j80k5q9mnN8O9
-25705d810K0n4j59j49o9J28Mj20J18K65J83L8OJ67R9n9L1pj22l6J44Oj5PJ7%M5J41J05j4
-25675d090j28j91j44k4J53J74J21Mj64j49N5J98N6j36p6J43R5p2j00j11j65p6O5N5J9J42
-25649d346P8j37k4M5k8J41K88P6k83k19J25J6k86k26j17L4J46J01L2K62K54p2j65j11j32
-25624d548p7j03j53l9O2K13L27K30K07J36N5j08%Q9JP9K5j24j69L3j50k23j23j06P7K26Q0
-25597d083j06j4n6n0j78k61j82qN8N0J01J48J39J17P2J03K88O6j62j52o7M5J05J39J66J07
-25571c615N0o0K3R8nj81j70j52k5R2l5j06P7J60k3k0J49M3k93m86m49k62j13K23L73K96J37
-25544d274o6j21j55k1J54J73O7j07l9m8o8%P1J63N5l6Q9J98K41J10n7l1r3p9n5j36k31m0
-25516d336J68J61J37Ok18j84j15k0L5M4r2k47k57pL42K13k0j2o0l0P0K29K46Q8Lk7N1J56
-25488c676J53K9j79j79j75k88k64j88q5R4J50J97J71J4k10j30j07j57p8p7j92r4j43p0K28
-25463e256K75Qj35k5M4O4J82J50J13J73kJ55J92L4j58k01l40l79k16L7K33L74J33j04j0J75
-25437d484J53N6J15J27r8r0J64J87j10l57j46k1q6j3K01K87J25j91l43j00J21P7J05J47k1
-25412d195p0j34j07J99J68j27k94o6P6j0J15J58J0k11j89j19r4K20L92J23Rmj53j97j33J3
-25386d620J2l9r1j02n1l7q3p1N7K03O9JJ46J58k4j73j18o0NKq5j88j91o3K4Q1J57J13O9M
-25356d895NM5j9k1J3J90J23q7k32j83OJ55J43o9p5k7M6M0l3l9j01k10j92k0K76M08L09K43
-25328d201J85O1j07j31j24k21j60r6nJ17p7k22p1K13K74K12K5j51k38k21n1J78K51J23o2
-25303d499m5J42K74K97K96Q0j83k01j60k34j33R4Q3j4pk28k67pR8K29L28Q0l37k41o2K3J98
-25276d396L41M3l40j45J88J06j21J37K54J3j60j93j33k3K7qj41j64j1R4J6J12J7j76k4N0
-25250d637j3p0l4J74R6m6j32k12j08N4R8J96K61J56Q6j69l01p6J26O5Lj04k92k39j06P3N40
-25223d611J036M75j64j53o7j54k45j69k69k54j90l2KN4J56J44J72M3j75l48j41Q0J11Pk8
-25198d720j6K6J06P7Jj9j52j64O3J11J04P7Mj61j98n6O8K53L00Mk67j82j3o5J4J1N6K21J42
-25169d375p2j58j12j41j65o5j2r0q1K2L03M37L54J94l6k01k18J19L52K00j13l27m34l02j07
-25144e028M3R5J10J84J20q1O4L42L11j00k84m2K48J55j42j88o7o0n9J5q4j49j32p2p9lO5
-25117d818mJ74L61J82k1k56l40m5J0m8JJ24J46N5%n9j32j16j60k14k49o1J09K50P9m0J26
-25090d946J75K0j94m10k52M4J38J45O7J01J63K35K25K23Jl46m51k65k8L1J7J68J87J7m1Q5
-25064d891r3l70k97R2K68J91m1r6m6k05o1PL0J31K51K19K57J36J7j76k52M3J47J0L6k6k71
-25037d990j06J49J60o1k31j22j9N8K60K01N5L5j30k88L3J85L4O1K2j63l21o6J86K04J28R2
-25011d634J88J91K2j39j80j16j14k11j60m3K5R8J48J48L32K51j45k58j62P2R3j01k18n1o
-24986d970K06K47J03j5j0J6j71k85j44R6J10m4k76l46l4K11J01pP1L6M3J2k0J55J77K32P5
-24959d431j96k30k69k14j05j1J39J86J19N9O5J01K7j41j40P1L7j72l5J69J17l6m6o7j83j96
-24933e382j40K4K00K44K37J94Q5J1J62n7l88l41o3MK7J33l6j18j64o1J49oj42j46k9M2J01
-24906e460J97K67K52mk14j94j31j11o0j26j62p3M6oJ69K34k4m6j55j89k6J27M2j41q0j02
-24880e970L0K67J32k82l12j1P1O7k2l3K8K1J6m1j16q7Q3J52J70J08qj57o1m4l6j56l62j96
-24852f749j16j51J0Q1R1Q0o9k50j71J74K57j20l68k80r8j58j44N7M2n1k36m20l51j16oJ26
-24826h936Mk61m04l70m47o17n82k90k19m52n34o45q24q24r52j045j210j255j204j264k87
-24805b2618L060Q597J2078Q919L487J28j265j639j588j226r78q96p51o56p68q47n92l00l08
-24786A837l85l91l36j65jJ8j23j86j95j95k58l67k40j86j35J29K73Q2j62k37j91q7N9J00
-24762a342O3k51m35j05J26M3L7o8n4J9K8K50K01j52j73j10j73j94q0r3j22j65j98j57k08
-24737c313k13l6K24J99M1OK3J7L9j24k04N4J48n4j42n3O4K21K84L27K69n0k74l39l15k91
-24711c492m6j0k6J8k8j15p2M1J28J08M4k8j66r0N8Q6J31J71K20K47K01O2K5j24l42l27k24
-24684c550j15lJ25J05N0J06J1p6j54k49k60j78k22k35j0K86L77L05Q2J5oj81l86j54K39L00
-24658c778N4j50j72L4J90J9q7j24m3PJ21J53J42m2k04j25j01j98j9J86K61J76M9R8j05k44
-24632c902j59J6L48M97J45r1k53j78J2K5J56J63r6k51k72j61lM9L9P0J14k6j95q0J39K41
-24606c653K1j46Q4qj03j95j97Q3J11p6j13J20P0k91l43P8L06Q0l4O1J01M7J43J46L6r4j74
-24579c940j88j79K9R6J3r7j1M5J1m5j73o5Q8K42J43J29K07J65K9j64k59l0J68J48L7l6no4
-24551c706j19P9J57j07j52J1n6j77l14l18j82LK06K39R5OL3K85J85l9j12k75rK38R7j06j03
-24524d141m8p4q6m5J64J16j24j11K2P6J79K17P7k0K4n6j24r0L7mk0K2o3j91k02n1RJ68J72
-24495d167O9K3j85o2R3oQ1J38m7J00J67lj05j45j02J85K20r8J3O6q3q0M1qj06j85k36j22
-24467d544q7J49J12jP1J27L7j19n6OO1Q0M3j9RL6k4q8O1L50L29o8k51k88j26QJ8nj12j78
-24437d469j3j0q4J08K10R8o6o7j18k15o7rr8n6J23K03J16J63K56J95K9p0l6j81k22J9K57
-24410d004L85J45l05n78j96J40L6k82l25r3Q4J34K18K17J22l6j60j70j7J37J24N1J3J30J75
-24385d055j23m78l03QJ99J82k6m3Q5Q7J13J51J4j17l5Jj52Q1L87J84L7J44N4n3q1n3j52j20
-24357d064K6J47J7j74j03q9o2M5Q0j3Q9J72m8j10j75j34J28J10Q7K05K08Q0k18l42j56o9
-24331d363pO9m9j15j35l1K23J45j4j04k6k9o2J25J21J21J42M7l6Q5L9k0L4p9k32j88l7M3
-24303d333M6M0J01J38J22l7o4L6P1p5j54J9K64L30J16j98k56j22j69j10k03p3K82K34j6q9
-24277d100j28k64k24k09o1lJ76L79J95K6n2k20j15J06J67K31J52q5j16j16p3J43K07O7o6
-24252c983l2k5l0l8mN2J89J88j6n9r6k27k28n9L0J03K43K79J83j5o1J12J10J3j5K6j30k44
-24224c734j81n1K5N4Mj20l30k04J36L62J39j43j84K9J0j42j13Q0L57K72q7j67j81k84j00
-24199d553J28Q4r0o8O5O2N4Lj44r3J53K41J13J39J04J1k6N8J31q1k39oK3j02j03n8J28K1
-24171d045j56j94j56L4K10L73K69r7k46k47j81pM6J36R6j02j28m8M9n0j13L9q0k41j98j27
-24145e164jM4J72L57L59K13n6p9j5k4j72k67PJ83O0o2q6O9K91K23Q8p9l9J57P5r9k21q8m5
-24116d199r6j52J03M20K45j72k28k15k78j21N7N6J9J17J78K11j8l24j31kj4p5J8O7j30k0
-24090d684J42j6p1k3K3N5Q5k4J14O1n4J73K76J6k43k56o6K07P1j78j96r5J31K12L5M8R9p8
-24062d236j05j03j38K4K08J21K4R9M7j36k79k08j88o7K17J61J83J71j15j80J15K07P1J9L2
-24037d056O2J77J34L0N4K2P9j33m55m15k53o7P3Q1o9k07n6J36Jj43l7J70K37L10K30J00j0
-24010d005k07l3q1j81q7K5J62J61K80J51k67m04m29k25Q8O7J02P8N2L2k9oN0L1L0P2N8M6
-23982d469l6j49p8O6J44R0J1J22J75j28k42O6K77K37o6j43m4p6j11k16l60j15P6Q8Q8J66
-23956d627J16M2q2k38j33J36L04K85K3j28j27p0o5J48K45J61J72Q6m5o4j49j71j20LP0M9
-23930d179j69j05N3j14k03j49r9j02nJ39R0lO1M7N9Q0J31K20J58L4K6O2j29k46l87l05JJ74
-23902d860K15J89%m8M3N0K65L03k4k61q2N8L3q0j21l9J17P5k14j72j35m6J29J72O4K3Mj2
-23874d354k8R4M1p1p4ql9l8O2K06K11m2k14j87j40J1R8O4j4j25j29m1J09K9K3J59J26PN3
-23845d211J30o3j46j36k64l72j74K39N04L61Q8k04j94k08k25j14r0m9J33K86K35N9k03k87
-23821d905j31J1J2j4k6p1R4J19j8j37o3M9m2J3P0Mj21K7K01J04m8k28l26l12j4K63L75L39
-23793d775J29N4R0J1L3N2K1J00%j99j68l6O4P5p1j07J4J76k1p5J08L5k3J49O2o8p6m7M0j4
-23763d467q8l2M5J15J21n1j85N4K19O2m1o9k9Q6j5l12k95j63p5M8J32J67J40K59L38J67q1
-23736c950M3R0j17j64j08m8m5J78J74j41l24j99j30r4m7l4j10l07j00J08J23J07R7J4J00
-23711d884K40K15J04J55J06j19l18k14r8j9J20N5n2N8J67K86J91J43L2J2K0j28r4r4m1m2
-23685d199j80r3J39J41J35O9kn0r1j71j09j16j01R9J17O8o6K8J16Q7j0j98k82n6R7l6j40
-23658d804J26L17K62P8p3m8r2j60k12KO6n6JQ0P7k5n3j47j10j01k08M4K96J54q7j48k5O1
-23630d785K9N8K64K30Q8k2j22j64j60o4N3K04R3p4q0j70k25K7J57N9M2l6r6JjO2L7J03J94
-23601d298J44p5m3J0j13j61P9J95O3O6N7O5J25Q1k70l00o5J05J46J22m0k14k95j80o0j15
-23575d971J02L43K03R7J0j36p0oL3J19J08K31J42j86l16j68l7q5m7J1J37K51P2n4o8j19j09
-23548d513P6R0j87l02j33P1J8j4K7j55j82r5k5J82K42K04K96K56J26J13q6j81Jj4N2J0k6
-23521d149J30J4j9j07j99k38k02R6J65L6j01j8N7J74J41P4l0k01k33k42j64M8O6O0J92J54
-23495d496m2j06J7J31J26K2j09M7J72J38P1m2j1P8J4n0j57k42j02Q3K12Q3j67k73k08j27
-23469d938k8oK90K57m9n6qM3P1O4O2r8j89j26j05k8O8O0k7L7J05j9J42L69K50L4Q3L4k97
-23440d005k79j45o7o2j74k7j3j9k8rJ3n1J49J07k7J20K26J63m8k35j88p1j54j5K09K08Q7
-23413d335j56k90j21J88J32Jj44j79Q7K60K46O0j28j09j3nj92k78pM38K16j35k40k82k47
-23388e233l6K84N24M74K07J5M6j37j95q8r8j22k47l67j36J70J08ok3Q1J76N7l8J08P2k42
-23362d646k40q7N2Jo5J7L1L2J7n1j91j8J67%k56k79j43J68K76K64J74m7L2J12j55k22j73
-23335e230j36K16L94M93N36L49N0j44k64l44k46j70P1K55J59O8j19k56k5K50P0j60p7k10
-23311d470j70QJ41J64K6j28j50j37k47k76n4L0j2M9M6j5J1K46L25J19O6P2Q2J56j10m07l05
-23284d940k6m8j60M5J38J95K77K39n1l46k94p1Q7P4R4P4Mj8j30j67p2M8K16J68k6n5j8%j3
-23255d776J8J4m0j29r2O0k9o2L9K02J04k3r8RJ70N0L6J15K04K25J25j8o5j81k31j33k5Mj83
-23226d710k92j64n2N5R1k72l64p2J20JK9L05L59J69j1k26k04j32N9K15J64R2Q3O8q7o5M8
-23199d793J29n8j09J00R7n5k11k00J05J09K9K2k20j80J3J38L28K52j14j57r9j15l2MN6K05
-23173d756N0k23M4K94J02l2k3M5J21O5r1j09NJ09J01l2l5Q0M6o3j55J08J37j24j91k15j9
-23146d761L7N0n5j41k73k67j21L9R1K26K77L01K35N3k1N7oj8K3qK00J73j2N2j4r2j93k15
-23118d383j38r4l3L5J1j68o4J05J51K3k19k40p3o8M2K12K65K42J54Q9o4j55q1R0J00L9p6
-23091d298k59l00j49PK17K29O6J20J26R0N2p4r1k08l16j46m0Mn3p5L0J66N7q0n2L2J06p5
-23063d914j06O8K41K03J0K0N9j2j17j57j86j33J12K44M6k32k42j8J39J89J75J55K15J5k18
-23038d444k54j68j53J0J76J60q2k05k7J97K39R2k36l58r1J65N5o2J14J64J0J04L22R3k47
-23013d426k93l00j45J17K90K60N8j35k94lR2j29j5K41K93O6j33j17N2P6j99l55j83r6O0K18
-22987e000K55J09Q9J00J5j06k09j8N1j29j1J74L8j89j80Q3J04j12k69j76k8NJ49J66K53K97
-22961d539k7r2N1O5q3j35P6P5k8m7j0lJ10K20K06O9j60k66k87mJ58j6j52p3lq2J53L66K86
-22932d172J40rk37l31k18J5R9RJ10j2j46p7m9J48J13n7Q3J57l7L2O4J9j16j32j76j12J38
-22905d754J20M0n5p4j52q0J5K44L35O1j21p9j16k96j18K8j5K37K88R6J4O0L7j82k20q4J60
-22878d611J08p2r8j15p3Q7J62K47O9r9mj20j91l0J13J11J0P9J9k43j99Q2K37K67J93Q8r6
-22851d079j91k09j16R2K21J42j12l89l47q8J28J07k00k35j66J20K03K2P8J36n6k17k3J88
-22827d991M2q3k6J49K19J18Lq3OJ82n9l33k01R5K01Q9L5k2q3MJ36J44o1j15P6J9l6M2J01
-22798d432J23J8L0k5r1K1J55J53rm0l8j68k70l14R9K47J02j02l72k24qL1R9L03L83K42n6
-22771d143k03j48J0k2j03lJ45K7j97j08L5J24L6j51r7P6O7J50L40L11j96l98n4K10M3j90
-22745d439j48j15k44k63m6K88K25r4k49o7R2J21J3k51j90P2K92M87L09J81R1j46j17K6j91
-22720d363k24j44j62j22k0Jj1J36K72L46J76p2p1p9k66k87m5P7J16K03O1n5m7k48m36k40
-22694e504Q9J60K04J62J66J85R2pj16p4K08O7k94k40k19k39J12L66J83K3J7J4J52K41Qj43
-22668d387l01j72mN9Ok18j82R1J09mJ15J78J22J42J05Np9r8m3j43k32j10j17k41j79J9Q8
-22641e471J38J42o8p5R7L9Q5J23%n0P7J96J27M2N8K11j2k58j65R0J67P0J7J77K14j33l29
-22614d491j44M7Q1Rr1j64j11Q3J86K97K31n4k12j72r5j78l1K03J82O9K8L7j16j68r4k2q9
-22587d779j14Mj09j99j23j6N8QO4J27R5j41k48q5J05K40K66K18P7l7r6j3J29m6p7L4J40K05
-22559d313L8j41j67p4P1J90m4l34j24Q6R6J52K10P5k8p8n7O7J16K5j5j78k79j54j29j18q1
-22532e188L6K0k5q1l1nR5Q4R1K31N5j08m4K0J66J52lj06j62J78M25K56N0M1O6j48k74j44
-22504d353q7J9J08r7k22k3j01j04K0k7k4l8m0M8J68K11K84K05j32k10l3M9j34k68j63m0n5
-22477e039j52j35n6R1J82M5J05L30N9j73M3J87Q3j08j4QP5J86J4j44J4K53M6j26j00j25j33
-22450d584l9p5P0N5M1j9j4K2J5J30J31O3p8l48l49k3K31K89K75J7j56j84L9K82J61n0j78
-22423d276m0J48O6k12l89l49j88o6j4k0J31K56J37O3J08j0j73p8J06J80n9k02k6K56K29M1
-22397d381L5n4r0o3q9rR7q1k85j30O1L9q2j73r2m4O2J70K37J17n7l5K4N6j5j83l8L8J12P3
-22367d780q4n4lj41j93j71qJ45J68N7o3j24q5Q0J12j0k37k29k3J00J76J37L4p9J18L18L30
-22340d509K18O6K07K10n9k86l45j36M3l7O%%P8n4j80k6J45J68J3r8j93j99J07M27M44J18
-22313c872k37l80l20j60J5J08R6J24J50P3j81k83k25n2N4J27K48L23J64j35j84k68k9M33
-22289d411M71o9m17k63o6J59K86P5l3j13j18J4m1n6k8j73j13Kj28j02k9k4lJ15Ml2K3O2J32
-22260d876J0n7j14n7J14k9k55j36J28J41Q7o3m5Q7Q8kq1j33j26N4R4o1p0J51L48L09J21R1
-22232d282J41J64J6j98j56j44j46N5R5o3J05J67l3o7N7p7j78o0m4ON1n6j74j84L3M8q3J48
-22204d859R7k25k12n6N7K4J3O0j9l1N7J81J01j10k20r0p0j51MJ95R1o5j03j29J40K46N7L
-22176e014L0L0J75K41K36J21q3j84j48J16J37J61P9j30m3J4K1O0o1j09l8N5K08J68j04l81
-22150d443m27j15K12K79K67K37Q2k5r1o7j03k69j51K7l9j13j27k78j49P2K13J72M0j54k77
-22125e227M2K48K33J65J12L2j4Q4K16M0j76n7M1k7o2j95j72k8N4k9J09M0j38k00r5n9p0j17
-22097e250j11j28r8j0M0M2j1lJ64J20k3J37J98P8K7R5J87K11P4j24j58Q6J41J5p4j36j17
-22070d628k7j14j26L3P9J8o3l1J05J68pj7N1J51K25N7o8j16j40p6kj17l30k95PJ78K04K08
-22042d673J02l8j26j39m0O9J59K07L8j68q8l2km1Q6J80Jj85p9K9r1j06j30q8J28J74J37k56
-22014d972m98k18O3K48K07K1%J95M0j54J24K96J05m8o1j94k88j87j0J35R8j5k48k78o6n5
-21988e760p8J00K45J86M4m9L6O3J11K59K61j40j14O2m0J3m0j13q1M6R9p3k80r1J44K57J86
-21961d747o0j47j4J6j5J50L72K46j26q4no5j14K7Jr7p9k8n9l00l86p9K63K68N9J4o3j79p8
-21932e309l9N6J06K54M64J01j93j15j44j50j10l0r6r2N2pn3J3J36J99J98R0k2RK4J47J26
-21905d385M7o7r1m4L4J64P2j99m16m40j30J7L0J08J39K73J68p1l7lR4J57J09j4q4j0J6j04
-21877d667j90r3J89K08j3PJ54K05Q1k07l69j26Q1J5J15J40L30L99J59q3k06j63o2j01k51
-21852d448j33R7L2N1Q9J50J44o5k00j85qj3k4L3q8k83r9j7N4Q7j8j32j10J30K63J23j65l54
-21824e089j18J37J89J56J5j30k15j26J35Q8n3j12J8j5j58l4K09J21RQ6j9j21K6J20Q6l1p1
-21797d897q8o9L0J29J26J33R4J2m7j10q6m4Qp3r5R4J48m2j57k02j33Q7K09j6j6R8r0r8J03
-21768d992J96J82J0PP5J69J55M8l9j77p5j77k18j2J04mp7j21m7O5l5j41j85j85NK32K93J09
-21740d835jj23j12j19j53O4L10L11j10k19n7J04J46J50K32K40N2k05j15K7o7j29m3p4k11
-21715d937PJ70l3j79l8J7j5N2J99K30l5o0J03q5j57J6J15l6l20m36k47OJ69K74J52K9P2o4
-21687e031j52m5J6O6J14Q7Or8p9j6m6oj56j67j24j00J98L63K45J17Q6K04J25k20l06k06j02
-21660e227r5j55j20j7K14L09N0k46p3L68N17M52K27j8j79k38j91k39k89l05k29O6K62J82
-21636d974L3j2l47m04M4J92J47K15L15K87R9o4k22j88n5j87k04K3K02J86J78J61j01l0Q8
-21611d618k3j25k01l16k11J77L56J47q4j44j45p8j17j82j03M8K62L86L82J23k7KJ9n5j31
-21586d658j58j9l9j57j34j18R3K82J83m1j17j64q2j47j62m6J56K20n9k06j46p8N5J55Q5P6
-21560e226M3n2P7K34M0j69n4L0J02K07O3j96j94j35n7j5O2J57J79P9L4p7k58l64l04o8K17
-21533e645K49J05N0J54J57n5j60j35m2k2LR9L07K51LQ6J45J5p1m9j26l11k61p3O7P3K4O2
-21505e100J01P9j38j5J62J32K72K68p3l71l53j47J2J39J46N9o5j37j17j63k44k11j16J8J55
-21480e707J45J90L09J72j97l03k80j47ro0j0J12K37K62R0j85J2K61K15J75J23q2k82j85q4
-21455e228J13Q1L7Ko7j6K09J09j61k04K8M4j48j13j02k14j7J22K70L40J91j13k69j72r9N2
-21429e325K18O6j06n3J55K27J96J81O8q8k34l15l18l38k00O1K56L08J00j9Km1p5j06L6Mj23
-21402e463LP3L6P9J78J20O8m7k32j84l5l0o4p1R8K49J87RJ6o1j63j14M2K3J2M5n1r4j02l7
-21372e510r2j50J12K37J15N6L7o9k0K12J09q3r4j02q0m6q8P8K32J39J36k5j43r6l0qL9K95
-21344d839J24K4l4j84j31o5j31M5K12J14l6k03k35L7J79R7m2j41k26n7K03J16j5Q6L21L04
-21318d477J70%k01j11J17r1n30m73p1J24J8L2J90M38M55O4j17j50Rj4k68j27O1m9k40j69
-21292e410p6k09m5K14K50M1n2m5r9n4M1K2l6LK21J38Mj00j60o8l4kK5P5J60J47M0j09lQ8
-21262e033n8j09j38q8o1j25q0j34R1L91L22O5J50O9q4rK14K25m3k92k82J1J16p0r0N0O0J01
-21234d831J27j01j94n2J59K57j47l22j95j35m0J14K09M1j16K7J2j76j52l4p9k48k37q2R7
-21209f098J60K8J52L61L55L44L54J05j95l7j36k16N0J59%L5J37j5k25l16m93l81j31m0K17
-21184e826M14K65J33K02L64K53J3j78k25k02j38q2k38k02K8O0L1J49P9k62l14k11j83qP4
-21159f004J33K13P8J0J34J3J13P1Mn6j61k10j48j10j67j12J29L35L16R1m3J46Q7j67k92j96
-21133e793j30p8Q7Q9J02J78Q3M9J59n2k33j39nM3N4o7j97k14N0J98K69L17J84j35q0N6r2
-21106e297j39r6J4J45J36L9M9J23K00J56j33k10k74k74k07j60o9J15J62j20j19R5q9o3J12
-21081e904N3N7r7r3J95L28J88l3J8j50l62k83j15O8J06M7n0L6L05K94j07k92JJ29L2K76J87
-21054e166J5K2J55K31P1Lj37k46j47j70j00L8r7k24J04J91j6K8O6q9j1J30N5K08J83mo0J60
-21026d807K35J57J23j04j57p9n3n0l1j74k98k01j69n5p6L1O2j9M7R5K62L15J84J66N2j57
-21000d701k14j36N5m2jL7O9O3k93m00j97j74l6K0O5K06M15M13N5k34j75j23lm6J0K62K55
-20973d850N8r2j94j60o7l8o0J78L46R6j85k82p2M5O6J52M6j04j92j56l4k02k12K3K98M42
-20947e150L10J1p8k21j33J45J10J6J3k22k59kn4M3J90N0j15%J67J17Q4j54k54j86j18R4J51
-20920e445J81K7j76j66pJ12M9O2RK7O8Q6J19o4j88K4J38K6n5j76m8J09M7m9j51q1k6q4j1
-20891e643J8r0j25m7M0L2j49j10L0J79J31l9N0O0O3K15K87M7j98j33K6J98K06R3o4K8J70
-20864d725J70J71j14m65l38j73j64j42o4kJ88J86M1o5k05j44J34K75J98J20J08L7MJ7n2j78
-20838e182l90k07K43J97j08k48n3J53J36N7J6J16J96J70R8P2o5k90j76r7nJ09K38K50J62
-20813d608N1j66j53k63k51j10j13R0K59J20j79k80m4O8K6J01Q5j8R1K02J46j22k33r8j34
-20788e533l49l58j63J81N14M70J04r2m6L0K33K14j26k05r3l1j49k69o9J60J28o8l09m23k34
-20763f483J18J14K36K77J11Ol3R9J00n9o7j67o9K7O3N5Kj47j72o9j09N2J71nP7K02N7J15
-20735e498J87Q3j68k49k26j91j1K04K61R4k14k56k01m6m4o8R3K44J37p8j78p5r4j64j37J42
-20709f453L40K63J94J59K14K5l51k59J57L70J85j76l60k64K3J44J73L4j26j52j39K4K17J14
-20685e644j03q4k1J14J62J13n7j71j95k1J84j05k53N1K02J24j1m4J31J17M8j13j84j22M5
-20660e837N3J26K74K78j65l29Q5J66k7nM8Jm6o1n4j19j43J04J90J45M3r7N6J66k3j28k26
-20633e525k12j15P1L29K40J8j72r2K7k2J00K15J90n1k24k45j38o8p4o4QJ00K49K27M5j81
-20607e364l52k18K0R2J10R7K9q3k09k54j78j7J96K88Mj44n7L2O5p2o8K63K23r6j87j58K1
-20580f017J20j0j06j38n9J2R0K48K44R7O7J23j38l76m01q5K12P6J2J54K2j05M0Q5N1R1L2
-20553e659J8Q5M0k18l14r3K27J93p3j21M6M9%R2J34j20j84j26j33J9J80j18k85j42J27Q6
-20527f290J4%o2p2K1L13L23Lr3j33k63j20J21R4R6J94J92J74J15p2k35j64j10q0K8K32K10
-20500e564K1n3q0j45o6j12j96k5J18J53K14J07j34k19k4K10L41K67N9N7Q7m2k83k50q4k41
-20474e884k55mJ91K74J43r7j53j49j2N9L7q1k65l2L66J12j30j36j24M5J26k1k35k72q5J71
-20448f411J63J96J41J10P0m4K1r3k37r0J97K65L10J79n0o0j74j94j28j28Q3J82k1m1M7J7
-20422e690p8j14KJ6j41j50J05L01K8j00k9m7m2n7L1J6J8L3J86J57k19l47l03q3O9p0p7K8
-20394f557K29K40J18r2k36j85j75q6J11J22R3P0j01j98j02R5K16M8j23o0p8m5M8J59J53r
-20368f345K9J60J5j18O8J32k2q0l2k05j26J79O4r2j04p8k8O0J38J28J21Q7j7n7J1J0j52j94
-20340f448J41K00k21k69N3J92J00q8k96j75K81J28p8p1n7O5n3R7L19J32k6J3R9J20N8Q7P
-20313e690j22p1mJ56J08m1l8M0J48O7p1N6M1p6k56k27j43r5N5Q6O9K31J82M7j2k14l09m4
-20285f127J73L7k7k6j16k41j0J90k3j60k2P1Q0P9j27k42j50J71K20Mn1r4r0J01N2j70j65
-20258f663j38j34j64r9l1J61L16K38K1k65j61O1J51J64J17J65N4p3J82J45j28r5m9j68k0
-20233f413j05l18k73m3J87J93J89K22K0j09%N5J00j10j86j27j1Q1M1J08o6j7K48J60q8k22
-20207f484q3K32J83nj33p5q5k58j56P4K1j05J7J45J86J35Oj23k07p4J5j44k62l6M37M60Q6
-20180f233p1m3j23m3J95K68J16j88l80l86l40j60J85K22J7J32M56J31j28J85K47J33Q0k11
-20156e939k46J29K55J15j79l86k09O7J5R4J61J04J74P2j56k75j99r8k63l48k24P6J18K3l2
-20131g151J29K90K93O2j64k15k21j81j50j33o1m6p1m3J79J42L3K19K33J34K2J34K03P9j22
-20106f406k85k78K0L50K47K1Q4l0o7L3q4k00J7J72M9o1l6l2j77l9J63J42J06n8K5K1k30r0
-20078f623o5k91j08P1R7o5j23J73L33J06j43j32j94l35k18j97r7K38K12k3j52m4P9l5j59
-20053g695o1J47J77L9n0J5Q7N7M5J56J81j6p1j4p4J14L44O8j62j20q2%L9j21k37j38j5J04
-20025g283j4k39j95o4K31L20J37J95K49N9j84k08j67j01p5K0K73Q9n6j48k48j88k33k74k2
-20000h126K05N6j74j65j08j13n0O0J85J85P2K07J74n2J11L35J34j80l03j55P3L06M10R4k10
-19975g029l60k33j16J9n2p3M2r9MJ18l4n1L9N6M5J38J66J49k0Q2L1j04K3J81K04K0o4qj4
-19946f940m6m0j60k04q1o0m5JL1q4JJ69n4j99n0m1O1M4M4R2K3j7O7j9k11N3J94l8k05j12
-19916g826n0n6J24J71J50J79P4k7k07l62p7N7j50k6J38NqMk35l70j85L2K39L23J12K7J71
-19889g773N8n5J9J08J11Jj31k30j29p0K8L9k09l29l1J65J16Q1M0q5j32j74K1R7L2J4K8J32
-19861h258R0J40J08J19O5j12j2J26J21R5N7j19k48K4K0k92m38k60P4K32P9j25r3P7N9J4j
-19834h458k7J3p0k2J43J77j04k38j84q8Q8J07l7j75j55J07K60J69L1m4k90l26mJ80K46J91
-19808h510J3k2N4L4j37n2J2j08k56l31k09r7k25q9K71M39K05O2k4q0r5j79k76k05k3J13K3
-19781i692J59K75J23J5o2n8k0Q3J59L1k91k85j89j95R1J95k0k24j35P8Q1J9N7K4j20l13k82
-19754a0496j26p5pP6q3j44P3K56L60K06n8J0O7l9r4j70k00q9O8J96kr5j83k43j45o6j65k57
-19726a1425m0J27J29Ok60j34K42K70j4k10l30j53kJ44J01R6J60J32%j04j54p9Np4r8q5j31
-19699a1881q3j83k46k00m7J93J95J13J43R5M4Q6J69Rk94k71p0m3R6K48J80M0j00j13j55j90
-19673a2265L6K03Q6j86k58j77m4K0J09O6Kj49k13j23j61m9qp3j37j36j1j9O1J1k52l49j90
-19646a4206n9p3OM0%r1k44j12J72J44O1j88k31j32k24k64j49LL7J17L6Knk37m49k82l0J12
-19618a6246p8k26j24j04j70j95k45k00M3r0j94k18j32j86k66k04o2J8k73o04n76l02j14j6
-19594b0764j15j24j5j19k61l31l46m95n09l30j98j93l03l29m98q04r26o48n09o45n59n50
-19572b9571n53p21q91j002j019j118j368j549j560j829k048k204k239k453k764l064l696
-19555e9649m303m677m845m343k182L056J2458K4131L1795L0011K0742J0139K435j883l876
-19540D9009m567m489l938l541l198k939k679k361k087j915j631j376j275j333j355j378j311
-19523G636j012r28r10q11p62p43p58p15o39n76m69m08l99m21l81n38p26p59n18l88l33m63
-19501f021o71p00o42m48m05k71p9l4J10M19O19N40L71o7m20m66n92o71o82n60n83p52o02
-19478a2607k73m41p40q44q79p22o00m35k49m48o14p58r44j026j030q98r24r95j068j146j343
-19457b8984j779k009k319k361k450k827l180l359l701m283m806n114m619k436K923J2779
-19441e8525K5359L3494L1303K1027R548J605k488m207m735m708m347l870l434l085k574j929
-19425B8434j649j751k021j913j420j233j191r81q86r19r28j023j145j016p56n90o39n92n11
-19406G270m48m90n27m75m30l46k73l11m39n81m73m76o08o86m76l28m01o16m14k3K5k97n46
-19383b369l87k52l53m15m15l28l74l17k96l16l58o13n57n21n34n34m46n09o03m13m19n30
-19361a1859n92o66q47j020j114j061j171j268j299j267j269j440j733j944k080k321k595
-19344c5546l017l460l845m554m959m765l857j534L546J2849K4589L2037K9888K0443R962
-19329F7777K437j931l919m532m574m277l784l295k813k217k031k093j986k005j792j433j289
-19312B6243j141r17q72p21p51q10o41n74n92p76p79n24l84m04m66n77n50l14j89k73k21l67
-19290A3400n40l63r8PJ39J09j32l99o29n72m15l66l09l96l89o7j07l01j80jo9j24k50k23
-19266G725M6J57P6j02p3p1k24l49l61l41k41%L25M17J38j41l01k58l5oq9q5k5j14k19j25
-19240E724j84l40r5J47J59J37M6j33k02j58j51k65k35j36l33j99M8L4q1on8j16j70j34K0
-19215C319J33R9O4l1j04l3l0j13k31j77n8Q4K12L0k57l64j16R3J01J95K4n6J93K43O3j55
-19189C128j83o6J0mk67m22k56N7J74P1O8J57m1j03j5j04j51j4J35M0P7J21K1j43k24p1J19
-19162B114K9p1q6j50k51q0P3k4P2R9K16J78p6q3j20j38j55l01k24p9k26k46J24K37K09J71
-19136A212N5r5n1K9k0K1K17K56N2j21j21n5j48j96k24k38j73j6J09J81K42o4l82l63k25R
-19110a09N5J07J10K9j09j16OJ11J39P7j7q3m2N8J83R0m5j30k78j10N5m0nO8K42K34k2l3j55
-19081B70l27j58M0J75K62J69o3k27l01k41M3J99J12O5J3q1j05N6O6j12l06k65j07Q9J23N5
-19055e56J70K2p5j9J37K79R5j82k37j30o7L7J85J94Q4J4j24l3J19r7l04k21n8N8N1r0j17
-19028h65N0K0k41l78j52J04J04P8Q8J69K22K86K33K25N9l04l37OPk27j18J48L0Q7J35j21
-19002f92j70K1l8j43N1L6j28j21K1J39K10J23q7j68l1J91R1k12k64pJ03P2O3j8K8P3j6n3
-18974i26k7nj69k26n0n0q2j7j56m3L16M12K00j3k21p9Q4M4n2n4j12j60n1J75J99K4P9J55
-18946h05M1p8j64j11n3N4R8J20k7k11k73j72j51k51o0j0p0L0O0J37Rm5O0J52n5j97m5K7m6
-18917b036p0J10K11N8k7j39j60k4N2o3j2J20R8j12JJ45L4q0n9J01J22k6PK11K8j85l05k48
-18889b248j62k7K32J77r0j36j00J15J97K15K14J16Jj45j56k95k88j18k9J68J93P8oj82j04
-18864b380K3J4j0j5R4K43K65l1j85p1q8J6O9j44j87j51N4J95L7k15j86J34K59mk23m6K31
-18837b302K17J00k50m58j59J45J52N0j90j04l7l6j12j32J03J77j22j04K81K62J99k2k62o6
-18813b670J20nk7m0j65p1l8L2R2J76J33N3L2j59l79k53J63J73J14J44J07J36J79J35j4Ln5
-18786b084k70l96j55J71K21J94J24k82n44j99J42M3j59j08r0nR0J17R5P4J49J73J32J91N7
-18761b319k9j3j29p7R6Q5r3k4R7k4j25l09k49l0J19K53J44l3p3p5n7K5M2MLl4n7n6l6l2J08
-18730b898K28K65P5l6K10K65J68m9k59j90L3l7j65j25l4L4N9Q7Q7M7Nl3jl26m04k25r6Q0
-18702c235J76J05k30j97L4L5J92K47Q8j02j35l9k21q7K70K58O8o5j44j84J5J91J75J29R6
-18677b560jj18j99k08j0R4J52J90N7j56j39J34L51L00l5n8R6nn3j41j75j01j85k71j60N7
-18651c144L58J91j17j09q3r0q4n4j60PK84K96J98J04j12k49j08j1k5r8p5K1J84K08k03m06
-18625c277l63j85m9k3J12N2l6q4p6K15J70j17q7r6o8K5n6o6K20L24J48o0j17l2m7m9KM6P4
-18596c500k7p3o1j42N3J93j0j46p1O8J63J2l1M7J46Pm5P8K40J92k18l45r6qj7J17J01R2P6
-18567c205N6J00J30J85J57J51J05k9m8j15l40m32k58j0O1Nj9n5j37j03j09J66M15L11L2k
-18541b988L0j11j17j49p0j2j5j03k07j79m4K46L70J48j84l74j83P6J73O1lLL9Q6j10k47k62
-18514d126j42JJ57L90K76j10j07P0R6J34Q8j65k58j55p3l4J08K59j8j98j94j33MQ1k6j17
-18488d192j7j48k53k15j72N5p5j75P0K31L47K25J7J5P7L3P2j21k59j55J60L48J35LJ9j02
-18462d077j15q5l8R8M7j31k72k62j63n8j07j9J20J77K46K47K27j3j09lN6P6M9k5j51l43l35
-18435d963m6J60J49J78J15k5q3n4J07J43mk49k48j12n0J60L02M28L72j32m88n01j38N4rJ
-18409d933K1J05J69o3k04j56j7M9lj0N2o3j09K2R8J34O4k3j19p6L4J19J56j9J1n4r0O8O7
-18380d770j55j53r7j55l9N4J15N0p2L2l3k25j61m1n1o7j48l26k55N0m1j74M5J33J06R3M4
-18353f241j06N3J7k04l92k51P4Ql9r4q0Q2K15N8j04k29j64k06j89j11k69k34m8Q6l5l59m78
-18326i240k49j08j14r4o8k11k60m96o82n10l30m63o74q18r05j031j026q50r11j346j691j628
-18304b3705p96J788O761J1557J0384M862Q63o15j066j332j471j406j314j338j116q66o39
-18287E51o19q22p95o74p43o78m75l93m79n13n95p82q06n07o41j022j021r99j113j489j726
-18266a6341j482r19J137N994J1352J0901N317P62r58j396j293j100j025r25q99o31n96p34
-18248G164o63m84n35n40n75o07m68j97l1lq9l23k51J35J31J39J72q9k56k49k84j71O0J02
-18224B088m4j60j95k62k39j63j90j96Q6K25j0j37k37m81l26r1r9p6m3Qn5n7J67L31K34K6
-18198A04l0j80l38r9K02J70j51r2K16K64o7j53q2p7k1p3o4p0m0q5j89k99k19O2J40p5l8p1
-18170a355j12q1J92L00J78K65K41j85n60l77qL0M5K05Q0j52l34l17j79J77J44j22%o9r2J09
-18144a977K31P1o7k4J1j89m14l14NR8J40J55J74K73J07k08j34J06j14k52l7j34l43j44M1
-18119b939K02K37J05k9J5J13J43J26J24J91J70Kj58k20j46r1k22k12K6j39k54J15L25K52
-18095b264m5o0L7j05j34K2P1L5O2J48P8j02j75j03nl3nJ31J76J78L3k23l69k23j38j44r6
-18068c253j20L6O3J5R1Jl7K78L80J36o8q6K2Kp6j08lK10J65L9p4l22m59k92j2K99M72J52
-18040b549j43p7p0o2o8o0ol1n3m0k9l8oR5o6k48k16R7J73P8J16P0K8r4k27k04j46O2K72K02
-18010c240p7k53j30R5K12J42Q2k7q2Pp5nJ60J41m8j4Ol6o0l12m59j57K63L41K78K25M9j21
-17982c095j59jL0j92k85j38N2K09L22J25j19k20j04N3j1j03j01j26j35l6L8O0n4j89k34j54
-17956d567N6L4Q2M3l71m24j61K35L46Q9q4r4RJ95J83Kj42p6O6qj87k54l05n30k87J11R2l8
-17928e985J47K44J91R5j69m10l63j37M3k2k18k24k3j4k17k26m8k07l54k64l71n53o68n22
-17904a0275l23l53n12o23p39p78r05j013j189j346j489j425o21K137P532J1974J0096M585
-17886A4733Q22q42j465j277r03q52r93j192j149p83k59k94o35p07n39m71l56j17r2l01m70
-17865A858l43l11k71J45L03Q7m4j89l70m24l34j97m9j58k6J95K4p6J2P6O1K8n5j97k60j19
-17839f34n6j98k05r4M6O6Q1Lj88LL17J14m8m4l2q1k03j03Oo0q5K2J42L1j33j12MJ84J12O6
-17809a079Q5K6%P7J30J28J51q2l65k96l17j74j6K1M3j80k76j54o0J52J60p5Oj04l47j09J88
-17782b467K29j13k09N3J07K8j24j72R9K87J87O4J2M5p4k89k01j2J66J61J42K59K18j09k46
-17757a959j08Q8K71P0k90m42l49k15K8J87R7J4J12K11J50k3l9L1q2k65j15J1Oj47k77J0J52
-17730b873M1j04j73K1P3Q4J93k1k39q9j82l28m1M15M72K49Q2j19j09J57R5j63j24l9k6J02
-17704b646K70J25j99k20K00K51k3n8O0K5P0%l3n0k17j31J17J44K7j94k14k56k75j23k3m7
-17678c420j27j50q9J24L02K96M3j24M1j4l0K4J50K21J22o3q6j25n3j40k76k30J80N84L80
-17653b460K2j33j2K6j24j82nQ2Q3J41K02J79j11l81k36o3j76p7J11m2rJ86K29K01K96L13
-17627a940M4k34k69j56k20k36j86n0J9J28K36J77j4o0jK09K25N5j5m8m0j84j81M4J69J71
-17601b357j2j11j91k78o1m3j18j43p1K4j17j73J03J91L00K45J7n8j34k07k25k34j31l2N9
-17576c757J01K59L55J54pK2m5k0j12j34P1J54lP3J94P8p2k36j63P2J60J08O5N6N3N5m2j28
-17548b689j71j21m6j5o7p0j30k9J77K40P6j59j80M3R2l0q0M0J40K1J53J40l1j29M9J37j4
-17521b653k9k7m4J40K36J81o3k98k81o4j3K0nr3J08K11Q9o1pO2k5j73j60NP7Qk34l72k28
-17492c693rJ45K1j50m9K29L77K26J01j40k02j40k09k22j06j37k6K73M27K19l5k05j94Q8K77
-17467c134J72o8j73k09m0K57K72J1j04KJ0l6J4P9J3j13p9p7n4K8k8j29p6J78J92O4q8j95
-17439c311k30r9K26L74K89J33k4j59k09j60k10n2N2O3j22m66j93l5p4j7l9k7J47L95M07J30
-17413c211j50k36k12k43k25N4L25K17LJ8J3l0J44K89M7l0l2K6J26J7J5M8n8k73j80lP3J84
-17385c284J88K21L02O2l31l34k15k81k67P0L37K87J67J00k1j08j71k38r1O2qo6J1m5j60k57
-17359d070k70p5K86M28K64J99L8j78j56k26j60k5J5n6n5p3k09j82j26k6J6K4K05J77J36J59
-17333c940Nj51j77O4R3Q9M5R6L03L26K28M3k00k80K0O7k04k61j36K4J02L1j6r8q3L0k4l8
-17305d042M3K2j4n0J14J05J6j23k63j31J18Qr6j84l2J33J29N6l5m0o4j7O7K39K97O9k07l52
-17277d234l33l34q3J59K11N4j45q9N7J82K16p5j45J56J51Q5J04J30j7p5l1j53j41l1J57Q9
-17251d135j5o1j43m9Np0q1o8j52k30l38l19j35m6O6Q7O4Q6J13J22R9l8r6r3R6J14Kq0p7P1
-17221e301l9k59k97j44N9K89K21J10K53J54k17m87l04P1L19K21j11j83j18j28r1n9j49k52
-17197f442l42m42l88k34r4L0n9k53k63j47k64m02l13k77k89n73p07o31p89j049j088q26q78
-17174a6720j141j426j574j006P51M935J0523J1517O857K068m27j413j477j127r86r44q01
-17157G609p61p84o87o26o01n75m61l68l81k78l11l36l59k11Nr9j36N3M0q3j15q4n8j85l43
-17132a35l79j8L54K66J35n2l51k07m7q0qO4J28l6k06j70j22k15k34j76q0n5j88k72j1N2N3
-17105a990J11J08J3l8M4Q7L6J9Qm9j6J14R6J57L56K73r4m4K37M9j64r9k77l66k38j59j14
-17078a940p6O8o2j64%J14mO6K44J08m9k06j39Q2P9r4n0J69J15j52j56j47j48n7p9%K99L84
-17050a795J01N5o2l37k84j12q3m0J03J95N6k02q7M2Pr1j74k10n3J98K46lk23k55N6nJ2L30
-17022b615K72P3Q8J74N1r3k26j87j02r4r2j62j54k9J58K07J19N6j08k06j09o5o2J18K47Q4
-16996b657j22o8K2J05K6J53K06J20J21j5j20k98l39j96J92M51K89Qk19r4K0L5n4k02k35n1
-16970b922L7M8l2j72k20j77n6OO3J43J36J61R8o1n0NM2m4j32N8J74r6k96j89j06j30N4K53
-16942c405K41K23Q6j11k94k76k92k31J87M03M01K26N0J6q3PJ34J05J38J06K3k6j64j94n5
-16917b785J85J21j00j57k25l44j53J03J02n7K1J89kk82l25oK28J31j9l8L0n0o4P9R5J81L53
-16890b789K31J9o8l9J43P9J4q9j06q5k9o2l11l67k55j08J03K99M32L04Rp5l2n5M8JnR3N7
-16861b643k7j31j46m0qk47l55k73j41P8L33M79K07q7k19k31q2J33J15J59P8k4L9J11Q7j11
-16835b946j75p7m4m3P5J39O0%r4k00k82k60k34j30K07M66M20L79J62j42k34j21J60J51J06
-16810b657K7J07J80l5j51l10k18L5N4J15J54j7q8J64K43j08k21l3M8Qj85r7J21J22P8N6M4
-16783b564n4j89j22o6L8J04kj30j74j41l0l0p7o1j41J5J57Pm29l05K04K79N3mQ0N6m1J04
-16755c463K3o7K11L44J66l4O4K51K49J5k57m44l19qJ79J54P0J00O1l2r0j31j49j84p7J96
-16729c172J75j7j53p6J29J63J26J12l7j97l34j99K9J69L25K33n2q4j0J41K48J4k37m39k98
-16704c441JK10O5k46k16k8O4l5k3K7J33K38K94L50K05O3j62m79k35J09R8M0K26J69j84j88
-16678b945J1Rl8Lj56p7N6Rj2P0J28J09o5k39k52JP5j34j47K00K65K21L85K13j42k44l40k08
-16650c244m2j35m0J03J04J84K26J37j00j48j26o5K14L97J49r5j60k29k47j48j07p4J48K2
-16626c276o5M7O0J34J08m4o9j54l45k58p8R3R5L7J16J61J47J94K63K17J40Q6j09k28j58o0
-16600b946J09K29p2k06l1j67k11R0J96J69m3m18l34o5L3j5%J04K13K68L2o6r7l0J82J69O9
-16573b838J03n6k47k19K4M4R1K16k4j21p6j29o5j23k07m2J24Jr2N0L58L54lj10o4q8o8l1
-16545c238J1Q6j3QJ57o6j41O1Pk51k43O7K74J87m0r3o6q6j39LJ93J99R5j7k1l3n6r8j38R3
-16515c298L24J72j10j13L5j38l50k09J93K58J47L2N4J13M5j25j79r6j06o7j01k5N0o5j33
-16490c692q1q6J16L90J52j60j53K1K26R7n4j00n7J76K17J86J99J74J5k83m21k97q9r0L1P2
-16464c491R1r4k35j55P0J52O%M0N4M7J29M0N2J1j13k89k80J4K61L87K41j58l30j60j07n7
-16437c874l5O1L06J86m4k04j70j42j36j3K24J35p9j64k09j03N0J84K63K78K61J31k9j60l52
-16412c635l30N0K44J22J55R1mO1M21M98m4j79j7l6j11j73j50q5n5j56K14K14j94j50K11K14
-16386b824j94k36j54j25l6J9M0R8J28O6L7K9m9j69k81k91P3K71K72J95q6o8L5J03J56J46
-16360b845rj88j87jN2R0Qk03k94j06o4k37r6J09J79Q5J32K31K30J19p7k34j85%J81J2j29
-16333c427N2O3j72j18l8J17K18J1j59p9N2O0j62k40j93j99m6P9K52J97N8J39J66M8K3K3J5
-16306c260l0j90l81k16K4K64K87m2m80l75j35j0J77K54J70K06lp5J35J22j06j43M9K36K84
-16281c238J10j07k37j83j59K2K35M6j62j39r9k1K3M5K30J53j51l04l26j62m8K67M19J57P
-16256c622J91L34Q5q7j53k65j27K9q6k44k04j23R2L73L80K17K3n1j43j89j53n5J77K04K00
-16231c197K31J80O1j16l01k64j16j16j45O8J99R6n6n8J20K04K00J45J01L1j10j22k35k38
-16207c438j25P9K87K78k0j41n4j06n8m0n3o5o6k10j75O6J16j10N6J65P3R3J8j19k03j6k9
-16180c797MQ8o2q4J42L07Q3k33j82K9k6j89j0J70J60j13j81o3J18K46J92k32k88k6O0M9P9
-16153c759P8j71k17QMr5J4J17P4j39k62L7K27K09K05K24J32J11kj04k41k27j58k39j03LP1
-16126d203J61J89P7k9J07K31J79J37R1j1q8p0m0J42K09P3l4j51r7l4L6M8o9LJ47J17j07l27
-16098c313j60K3M6m7j04k9Q9K09M4q7K9r4q9j01KR7NN2N9j5KR3Q4j80j96L1k8n9On2P0K15
-16066c398M1j71j72p7o2j70k10j78r7J8J08J11L0k0N9K6J13R5k08j79J85L81J77L6J60J48
-16040c254j07j92o1M5K0l6jK7Q5J73L04L22kj70l0M7O0j4qN3lk0j90l30j63R2Q8j29k54r6
-16010c744p3k03m49l71m1J08J17O4M2m3j36O4K34J39J52J68k9p4J02K35J63j2j51k18p9M1
-15984c994M7J69J66N0j28q5M7K57K78o7j95o3J94K78J12Q9m7l36k32j9k9k72k72l3O1J2J1
-15957d001O4J22m9l9J83K02O5kp8j33j24M1K78J90p4k03J12L26P5k99l59j99j45j11l7k7
-15931d222j9j6M2J1p1KJ53N4p6Jq1qM8K6N2L8J02J19k3j46n6j1m0N8J80J60p0k99q4J39J42
-15900c895R9J3j24r5klP2K39J69L9j25k68k39Q5L7r4mM9K0J19l3N2L71K43L3k28l22j06J96
-15871c702J57Mk01k46m2P4r5j23k25j24K81M10K57Q2Q6q9j33p2j42p9P1J77Q1j50j6L40M26
-15844b993J65j68l83l55j6J18k3r2q8o9K6l0k66j72j1Q8Q6J45J49k9m6K17K86J95Q0J36K10
-15817b840L2j21j06o3k7M3N1M7j18k92j5O3q1k18k55j59j50k23n6n1j09J12J55Q6Q0K2k5
-15790d218J03J95J59j4l4pp1R6K01l5j05PJ68K63P7k06k34k24l00p1J74K88J40O5R5J28r3
-15763c453k41j25k04k63P6K21jl49k91J49K70K33K28J47j5j52k92k40k07j00J72K71n8j34
-15739d358J68L51L07K11K26K3l23l62j69n0j20k3K7J15K71R0k10l98k81j28NJ45J94J2j01
-15714d378q8j98j10J92J98o8r8j3J9l9K00J17k52l40n4J80J28n3j12j55j83n7j31p2K21K26
-15688d920j26l05k57q1J3J38L15J54j94k07N1J36J9K9J39K12K44K28J49J5p0l3j35k17r7
-15663d800j66j84j23r8j87j19jJ87K23J10K86L84J11j35j64k73k89k66j74j31J1K1j81j48
-15639f106O1N2j16k30r7q3q9J70K24P7m4r0p1m7n5k64l49k65j72L1K3k21l22k21j49j35k57
-15612h745k78k68j21j25j84q6j24l83p16p49o37n94p53p46o14q44r66p54k56O86K533N499
-15590i225P600O815L987J476J60n55r39r67q35p65o82p28p28n83m68l83m22l99n35n30k13
-15569A081j5j2j11k44l17j54L7l8j17j62o8j6o8r2j03j72j88k58k49r3K1J03J27o0l35j94
-15543a697J09J39R9p0j73k5N5M3j4j61J0J95J53LL5J27m7j84k39q6R0o8k35q7r1k88k80r4
-15515b781P6K78J95K90J89j07p8R4M3j68j47P6J56J3p4j46j26j97k33k5N0J6J88K36q1j62
-15489b425J29L68J13p0q8k8j7j31q7O4j25k35m2l5j65l11j51J33K24J72J84J78jM5M0j03
-15463b364j18m5n8j04j14Q4Rr0p9j45j17J7Q5O6R7Q3N3n4n4Q3J26K14L40K18L4j58k72r1
-15435b354qr5k41k14k0k8j94j38O9q3j31J18K89J63j6kO7N3l3LPK7QN2J02M4o4N3m0j57j22
-15404b885j56RJ10K4On2o4o8Q6P5m6m0j14r3R0J61q4l38k81O2J88P1M8PJ20J83L6O0J19P1
-15374b695k0j44k07n3k7mJ94J91K7Op6j97j04K08J84n6j10j46j15NJ91K36J16R5%l4J9r8
-15346b614l07k80j97p5P0K55K57J00N2jj23k71j46k7j7p2J20K67J13p4j00o9K48L01l1k11
-15320b832p0l4k14k09j11Nqo6oq1j7J98R7J07N0n6k2l3K1K21J5k40l55k20J06L30M19M58
-15292b547K79n2j44j98j13j52k28k17m6N2r8j84M1k4l1J32J72K48L88K77O1K9j19k50l57
-15267c081l95k18j0J58K15K1o0oj88k88j70N6K62J80J14N2O0J32J44K0k63l26RJ07K4K5n
-15240c431L2j9j52p0J44J08N4R3J41J21nJ25J83R7n1j53j51QR3j04j34l4J09J20m1j00k26
-15213c243j21K85K09k00o1K6j11q9L6p4k86l23j91J04K52L40J96J87J11j18j13j07j18r2
-15189c501o5Q7J06j9k5R1J29PjN4N0OP7K16J23k5j9J14J47J29Ok95k36n5J6q3k23l10l40
-15160c839j23J74J33l6q6L3K10J75l2j25j44j25m5r0k58n3K36L22K22J44J0m4O1R4j37n6
-15134c379R4N8L2J5q9j09j67k65k08NJ05J28P9K76L17Jj20P7K31Q3k02k41P4P4j05l4O6P3
-15106c131Q1k9P4n1n8J75J56Q9Rj16k54k33j10J99J18r9l1J17Q9o8j04n0j43o6R7Q4m0%J95
-15077c100K48J29k97m61l57k35lK96K91J14k6O7J96R4L7l6m8Rn3j38m7J77K1J70L38m2l15
-15050b971k31L0J13Q4J53P4p4l13k93K0N9p1j48k97j45K52L03O1qm0RJ70L16K38r9j41j27
-15023c076j43j90k34j40m2J69K27OM5J36K9q7j58J7J32j02k09O9J49O8R7K08K25R0L3q5j68
-14996b934k61l18k15l4N9pN0J98Q6q4j38j13j40r1p7k4J79L06K37L4n6r5j29j01j9P1P0J0
-14968c536J6j4o3K1J40O6N6J60J02k7q1j61n1r2j69r0k2l4N9O3p2J41J68L15J65n9j05j10
-14940c214n4j01k16p1K56K20r6m7J24p5l82k06K06K08J18K6j00q2j82j42m3m8J55L64M31
-14915b951K01p4j52k15l50k43k5l8j45q2k3J03K01K40J89J1mM7J84J78m4o9j1o6r0K0om6
-14887c260k2N1J51j37l96l50j00J21L21J82k73k84K9J74J27J27J42K39N7j24q9R2K40j5l09
-14862c306k45k06q9R4L9l2q1j32MJ11M3p3r8k9J13J84Q7J51K84J47r9r7K5q0j34r5j9O3M9
-14833c421o7j81j26j47m7N2L7O1P2O8K58K23J18R1m9k05l49k25N9K72K22J62m8j30j7J9O5
-14806c233n5p5l1j33j31m2k9J30J68j23j48j48k3lL6J71N7p4j24J9R5J54K12K9j40j30K2
-14779c549j49l64j09J26K48L94K68O5Q3q4j64j95l30m34l26o4M5N8m3R6J93J92J03l8L0J64
-14753c784P9Pq0l7Q8Q1O3N5O6L3K4P9J00J25N9J02J44M5k58m45l64l9L66M60K37N8o1j23
-14725b920r2j7MJ3j03n9Pj14k12k08r9K37J81j26j20r7P2K97J22k04m17k24j0P4K37K09J53
-14698c416po4j30k76k50J45L05m1k19j76J30M06J21mJ93K65K70N8k71k29j09j56j71j8K24
-14673c420L59K94R2j99j94j24k63l53j78Q8R5n8J87L67K06O2o1j39j23J26K11p6o2r4l04
-14648c561k27lp9k59p8J65J16J51K54K87P9n9j25k62k33N4K90K20J63K3j25k1j23p5O1n8
-14622c425m4RJ0k47k18K0R9L1r6j70J2K76K47J51N5j5k3Q5J41mk00k74r0j9Q2P5J4k9o9j80
-14592c796q5J7J49K49j42k42R8J81l7k20k19R9P7k50j67J79M66M34N7j65k20j25Lj08j03
-14567c870J96J67J64q9l96k68l8j1J52K79O7j66j99j94k3K17J39r5j04O3J77J90J12PO4J18
-14541c341K62L37K13J2k66k15p2r5k55k73l6J60K18j26k57n5K5m1j00j42j3j1L4j02j49J03
-14515d185J38J94L10J11j32k27k40J2N3J73J86r3k75k05m4r3n8RR2J9M1J34P0k0M2J13k5
-14488c900j6J27J73m3j34k73m89l03K37L71M47K91r7k34j40J2k2O9K55J43J18K62K69Q9j14
-14463b902k48r3J32J72J45r4m34k34O1J60K38O0q5n2j33j47R7J44O7M7P8m2k77k22K5R0j8
-14436c465j40j11oj07O5K32J37K75L71P7k51k40n4k26l90k81j11P9J19N2J46J76J68J98J
-14411c286j24RJ4l0J7P1J57P8J05R0p4N8J49l1m9j19k34j52j05j01o8m2r1k0N9M9lj5o9j24
-14381c881k1j5k0J32J46m0j18L8P8J5j16k30j14J09L93M92K06k8j66j59j11k3J56J84Q6r
-14355c016l3m3k74l23j50M8K29N2p8j27k00j95n8J8n1R9J63J99J38K4O7Q9O3J7J97K48K7
-14328b870j15j77l05l93j05P9L5j03q7J53J11q8j50j82j69N8K84L43K28J27K17J18Q9J93
-14304b709j0j05j18o3%j89k86k81j59J78L22J28q5j65l60m27j86O8L56M28J71L7oj04j00
-14279c665mj11j08J13L04K99K07J5k63l01o6J88J45n2j70j12L6K4o3J8J24K20L55K74o2k28
-14253b883k31j18m8j25j79k12j90j10N9K81K91O2N2k1N3J56K6m6P6R9k1k11m03l08k4K3J
-14226c951O2k19k37K14N43L85J32O1o2j12k32j71j73k85j31J55J73N0J76J11l2j12q6M9J08
-14201c584J97K20J18K6j12j41k84l06n3o4k49n5O9K06L80J73j17j06j96k35j26L4L23L27
-14177c555jj79k24l24r6J04K32K63J83K71K99M4j90j97j46q8j44k28j21m2L5k7l3K41L61
-14152c562K87R0k06k38j20N9K94L23J01n8Q0K32J44J1j39l50l63k88k16j6O9p3p9L0n1l50
-14126d389l71mK74K76L68K82j17l64k99MQ0o2R7K59J50J01L0j19k45l05k7K59J77J30J03
-14101c712j3k35j71O4K11K08N2j85k07%j9r1O2J32O9n4j13L6J15l1%oq7M4J34J33k01l21
-14073d186p8P5J02K8J13K15K20K04J31K1j33j62j85j94J8m8j16j74J8J68J20r0j45k11J2
-14048d277K51K15J81J13p3k31k23j74J3K39K20J01QM2R4m9m8m0o4J27J14j28k9J2K6J90J67
-14021c223L0j91k96k35j24l6O5j4l9j26j53J9q8j30N8K42J89K39K47K58J02m8L8M9MJ06J27
-13994b930mj44j51j93j97j18j86r1J56K63K01J22J17j47k93q0M1l4j01m5L0P2QQJ04J8k1
-13967c595l1j91j17O5J75Q0l6Q7j8j29l3P3j14j49L3p0j18n3J71J24L3J12J20J72J26J0r2
-13940c365j33P8O8j12mJ11K9o5J25J22k17k91J0J90J55j6k30j71j0pm6Q0J66J13L4p7j02
-13913c565J9l5j59LJ61J30J92J75r0k9o4j93j39m7q8j29L7J46n3j49j42K0RK1K42K28M5l9
-13885c493mP4J1j44r7J17J21m2j6j2j20r7n3R1Q1p3l4J7J6p5m6l3k7kJ14Q3l7r9p0R2j1k03
-13853c971j62J14K55J02O2J29P9k8m9O5q1j88j4P2J04o9j30L9J5k2r5q0J45J34j14j11k3
-13826c822j59q6K0O8K7p6J3K01M52M40L1k47l29k81m0J87J42R4M8J72K8j37k00l85k11J09
-13800c941J44k3J01J25k5j53j13om2K5o7j00J16K46J77N0kr6j58o0l1J7J94K23M9Qj03j12
-13772c557K9j1q6k59k53p1p8q7K2J27J73L9j54m1J04J63K40M1j35o5qQ1K03K03P8o3j33q9
-13744c587J28J0j18J39J88m9k0R2j11l03j21O0j4l6O0k9j79k57j6J39Q9N6j7J6J33R2L0Q3
-13716c542J03P2j6J01J54l0j33M1K92J88o3j26k71k73l2O5Qj23j31j02J31J29n2j77j08R9
-13690c796J79o7k62k21j76j01P2J91J69K22K63J64n1k28k35j66M1L40L12M3k23m70n19k00
-13666d719J69K76Q5N9N7j28k51M4K75K95K37L46R6k00l35k13J1J97K88nk05m4O4j36k62J4
-13640c985K15K13K11j95l19j14QJ14K41K53%k93r2j5k70o4J77K9j54j71NK45J32o8M0O7k40
-13613d030k17J26K18K16J37m2r6J88J61j84j94L0J50K23K46K3j85j98n0JqOR2L11K62n9k04
-13586c077p8j09n7P4K3l8j41q3J76M9l73m74j78KJ03J40J03m0j56QQ5k5J06J31p5K7J40R4
-13558c643p6qK1r0j24J48K44p5o7Om6o5o8O6J0p5k6p3p0J11K33J66J06J5Q3J75J03n1j75
-13529c245j34k02j35Lr9m4L1mn5k95k94J83M57K49M9n1m7RJ41K04M3j30j04j28k29j01Q3
-13502c845K32j27m12l2K67L33K69oj86j20k26l24j72N7J99%n1L5M0J31P8o5j02j97k12L2
-13476d404K78K95K61J05l6j28L3J59o0k4O8q1j30j19J5M6j16q4k4j23L1L33L11J52J20J67
-13450b955R8m7p9k45k79j82j61j5J4j2j15k05k1J78J34k5j4J21R2j3K2J74J94M8j13k3J11
-13423c318O1j09j64j59k14j38J68K34N8M3n0k27j43N4J29O9Q1j9k13j94j76j2l7j35o8J12
-13397d367J03J40L28K90K1K7J20O0n0J04K04l5j66q0kN0m7q2J02J2j38j03l0r0J1j8j7M1
-13369c612K8J1J20K39K03J20n1m7j01l12m24k15lR8lJ85M03J15j01o1K3M5k0Q6J00Mn2M3
-13341c179M3j26j60J32K06j6l04l03p2N6MN3j1n9J00J06K05K07q5j91k55l93j94J56K87l
-13315c796k34j62M6R4L7oj83j96j33J5J51L6M7K02L03P3j99p6R1o8j83j15L8J31p0j02J14
-13288d145J37N6K5J54J21L2j02k88k24M7K04J21K6Q6J75K18R7k93m89j39m7j83j0K79M99
-13263c643M00q4l21l18o6K16L25O9j56j20k69l52j95J77L62J75K01J50j18j74n1k4r5k1J8
-13238c914l4j16M5K52L56K37J36o6j68l3P6N1l3j16k29j73j7K2Q2q9j85J58K37Q0O8m4k60
-13211c677l49j11J18J35J18k08m15k07P9K30n1k26Q5J03J19K40K25K1j33k27j89O5J40m0
-13187d155r5k4J04K10J26mK9J47J07Q0J24M5j06p0m3o3n3q0p1r1L1K38J85k9j19j6J07K1
-13159c465j5k48l16l0R2L1J06Qk31k63R8L37K9q3O5Q9n9j0O3J24J57M4j57j19L9l9k19m62
-13131d434k79m5j94r0P6KR3K76K21J61M11K90p9j18n1qL8N2J09L4j89j46m5J52K45K03J47
-13104c168J06k4j43k25k30j46m7pm3k19k11P2J10J20K10O1o6P5J37k0j26q4q1r4m3Q4M8n7
-13076d011j96k0J78J78mQ3J71k9l8j16l66j65J69J50J70L01K00R9J01J08q0k75j25J13P7
-13051c327o3p9j23l28j00J38jQ1Q3n7n4p5j22N4K61J71j30j73N5J30J07Q0K01L23Kl73j17
-13024c436M5oj78l41j36J14K30q0j86J96L45J76J56P5j70j95o1r8j15l7l2j1O8J55J38k3
-12998c407l1pk56l10j55J6K04K37J81l4n5Q9J16p2j77n0J47O1j05K9L9k6P0o1k04m0J91O
-12970c604k56r7OJ04K33J69j32m25k86p8J09K10K06J55K2j2k7pQ2R7J69J55k3r5n0l0j96
-12943c601l92k23%O0k11l04j27J40L39K52K20J31q5k18j18qR6Q8K2j38k49q6RJ22K77L53
-12917c651J80r2k04r7N3M0NL0L3J67J27k2K1Ll9j67j11J6j08j91p8P6J89J08N2Q2j80l43
-12889d101k11l9L01L83J46n4pO8O3k4p4L8Q2J09O1j00r2j74l92k75Q8L09J08k04j06KP2M3
-12861c980j12j00J7kL0K44K23J14m4k98j56l8m6l6n3j44n7K32K47J8K7J69K60J22j05p9K
-12834c545k9O8J9j60j07j21k02n0j2q0r5j49j7L40L32J06p9l4O7J42L5J45J61J02K0l28l17
-12807c788J6K57J25l7k9l1L7J33K17J59N8m8O9M9Q6K48o2l76m81m71j98K38M28K35L5j61
-12781c292r2J09K10j9j63n0j08k66k95J30L42K60J82j01l46l59j48J48J80j03r9nNK0J29
-12756c731L55L22J39k2j10k08k65k87p2J72J16n4r3qM7j68p0M4P3L7L8J05Q5K9n0l4o4r3
-12728c767k0J02L5q6k51k26L7JqJ7o5j77j86k2K13K26J66L5l7j81m4J45J99J39%N3R6k9j35
-12699c770k41k24O9K18M8r0p2j05j76k84o7L31K73J32j6j62k22j62l1J75K95J89j0p0k3K33
-12673c762M58L15%j19j73j98j45m4K2J47P2o1j68j30o3J04J18jj55k26O1K58J23M2O7O6m3
-12646c435k22p8p7j66p4K15K88k7p3n2o0j5M2m7j69j31K3J11j9p7k07k10j16p6j37l4J40
-12619d683Q7mL2Q2J03P9O8R7L2P5R0ok73m24l98k18J21L99M70K82l3n2Q9j33k33q9k0P3K49
-12590d138K72J45k9q0q1o7p1j92j37J7P1Q2N2K11J66M3j36n2m2j24j59j49O6rn4p0K1L2p4
-12561d486J8j1p6OJ67J47LJ64J86K6j09k89k07J23L05J92l2rK2L1j36k91j24J3J41J26N2
-12534d048l5j04j7P1K7n2l0L7J97L25Pj51j06j02J37K87J28j07q8l4q8j10J52J18J77K24
-12508c185P3j5K2k8j52q4P1L9j97k26j00r3j57j43j02J6L55M81L20O4k9j30k09k83k91j56
-12482d139n0q0P5K28M3p2MK28K67Mj47J4K1m1k08j81J31J94J9j84j82R8L48K70N8j41l6P5
-12454c384R4oj32j53L2J05K5m9q0M8k0j06o2J51J90p5k33q1J05Q7m9k2L5O2O9o7k39j34J03
-12425c786J56k8j06J9Q6N2M1j6j84j24N7Jj11j45N7Q5j0p2NJ35L9m1nQ6J11m4j16O4J20J84
-12395c490o7l48l57j11J29J16K23K00P3j00j20j7j99k78q1Q2j76j30K65K34J83K76L58Q9
-12371c246k85k41rj4j91k15n9P0J62J55J72J94J51pj28K5L7j77k13p9l2O2M1J9M6o0j81j32
-12343d135J01K40J46N0l9j71j96pq7o6J19K05K80O9k31l47k04m2l4LR5R7L15L34K06J09j
-12316c191q8j29n2n5O0J8j37j26l0L9J1p8K2J31J10j79l21j57j1J50J43J48J75Qk22k06J8
-12289c949J29p6j94j15L8KL1K4L5J46J50m4j04J42K90L71J42j24k18j31O5P2p9k48j36Q9
-12263c692J46J09L6l8o4p8m5K0L1p3j04p8p7n0J01k1pJ33O1j54o9J34j01l41j18o3m4Q2L9
-12234d325J43K75Lj07j7L1k2n4J1Q5J29J26Q7K4O8N7qP1J10o7j70j13r1l4L5R4O7J40L16
-12205c136J17j2j8k29m08k60j18K8M4n6J37K77L8j0P2j17j30j01k9j01k95l8K59J69O6J58
-12179c693K24J5j71j59Qj01j93jj27k41q1K90L14J28N9m1j56k79k38k33k7J10M0J2N9L7J13
-12152d332K88L27K21K0j6r4j34r2q1m4M4Q0K2l8j34k34k8K52K74Q9O2J02J16k4k69k16J37
-12125c702J78J37j2k35j02R5J06l1j54k22j35l7r2j7L0j18j05Q7N2Q0K74J42q4l7m1m4L6
-12098c951M5j2Q6K30O3j58k45j54j21j86j60M8J33J42K63K39n4j65j12L9J88L5j86n3k3j00
-12072d169o8O4l6j75L8K24K88J49J59K35P0j03r3j52j83j59j35o9J78M12K33M2J04J41l7
-12047c042j28l9k8j33k72m9J76J06p4j23JJ20jJ9o0l22j83kO4j08j33L2j8jK38K27j7r7K
-12018c845Q9j6J31M6m05k78J78N7m4J52J88J01J79K19J88q3k99j56j14n3O6K01J81R1r2k17
-11992c535QR9j66l66j83MM5N7r7J2J82K0p0J39J92k0j90j17j00m8J31O8p2m8L9L6L3J10J86
-11963c651K33Q1j67k96q0R1Lk69j74Q7J40l6j02J15L84M61J79L7M7j91j44l8j47l06k68j36
-11937d147L4K36J96M6P3p9k25q2L0n5M4K19K11k4j30j2Q6J31J20p5r0j44l64m39m04j96K97
-11910d743O09M58K54Q7j69k46q6p5J6J04l3n4J06J82J87N0j87n3K0r0J4Kq8j64j01R1k2j40
-11882d071l4N4P6K26K75J62m3j35j62j62k26k70p5J52M7k8P1Q3J57K66K43J46K18Pl21l50
-11856c694k01k2Q5N3KJ9M4O3P5j00j35j40j45j22m1j66j86Q4L34L56J71K4m4n0o3q9L4M43
-11828c411N36J06j83l65l23p5J48L42K11j66k19o9J10K30R3j50k08k26j81o8j29j11J53J69
-11804c786M3J24K22L25J68j91l90m17k59l7K60K83j22q4Rl6J06nj01M7Q4l8p2l9R2R7J46
-11777c571Q5l8K2R5J15M3m7r2O0p0l46j91n0j6m5r2k2R2L1K09K96K29J29P1M7l8j82j08n0
-11748c434j07k18j39KM9P5J19J70j4k59j35J79K50K2j50j47R7J94m1j64k56k63q2J17K37
-11723c898J97J19M8j12j16j46K5m5l16j80K66L33K42J08m1r4n4J64J31j00p5J39K10J10j54
-11698c239m15l56j20K06L77L12K50J94J64J16j75l58k26p3O5J1p1q7j07m11l99j85l8K53
-11674d312K19P5J35K35K83J73L1r9k24K2J09j51k47p9o9j55o2n2q3r7R8J77R8R5J96K74K25
-11647c185J80K4k02j51j53k83l84l65PK88K40J10R1O6L6N2J75J20m9j03j18j97l36l33j31
-11622d601k5J36K00J15j5KM3j5O3J82K82J73J0k92m24j07R1k31l60r0N3J43M9M9J28J01J68
-11595d172Q9J40J80J41O8q9l8L5j07l5Q3qnJ16J36l5j13j59j82k29j55J39J42J11J17J5r9
-11568c914K2J94J77J0J42J90J24r2l02l64j82QJ76L46K52m2k01j95j94k00qJ59N3Q0j8j20
-11542c899P7J22pk07j51PJ08J46L8k7J16K22Q3J6j59j21n2P2J87J83k4j72j49r3O0J03M8
-11515c473o4j51q3M9N3m4Qp2k8O8OQ4j13l41j93j5P4J05K25J84k9j6m8k06o7K54K82R8M4
-11486c409J3o6j82j97k00j18P6J3K1q3k18J12L14N6o0P5K31J60k29l21M0J32J3M3J1o7k3
-11459c863l0k8P8J09J01jp1q3N2N6n5J3O5O8Q8J09k1j68l1K40M1k20k31j23K6J38J29R3J7
-11430c502j38j75o0l9n0pO4m4j97k10r6n6M3K7k00j06J14J79J37J00K1QP5J72K67K47M8R
-11402c369J91K30K6k22k95k36l07k35L2M1pO3P7K21K29J22J56J15rj18j83l07l52k62r3J11
-11376d381K73K44M8L0J77L75J91j92k51m6P4j05j1K36L57J45j26j46k10k37o9j6k57k32N6
-11351d073O6m3k1l3QJ00K24K00JrR8P9j07k12q0J24J63nq6J0R4R2Np1Q7P4lL2M3r7j82mJ14
-11318c412P6p9k04j62m8L6R4N2k58m40j98O0M7J01O6Mn0j39L6K56K28Q6j32o2J79R5J22J67
-11290c479n1j25m5o6j27j00l5K8J32L9k08k2J73R8qJ9p1k57k49m4K8N2K9P3J2j5R2qr9j30
-11260d364j89r9R1K18O3j01r7j5O1J94L14K81J57N8K5m0j19j54RJ40pk46l71j70j6JR1K17
-11232d068J83R9J12K20L40L98J89k31l41k85k27p5J07J4L1J27J12p7k64q6P3J9j62rJ45P7
-11206c579n4j90j34j29j31j05K2O7P2K02J91J28J73n9k16RO8j14k00j25p5P9J43r2j49jP4
-11179d125J67P4o8O2J24qq7lJ70J26j0o0j06P9K20K38J57r4j69M8J95J46p9j99q1mj53k00
-11151c640j02k5j78j94O2K08J25M2j6j02LR9M9j16k08l8J50J23k3j19k90k69j10K03L07J24
-11125c935J3J05Q9J1J56Q9q6k70l27k70l5N1m2j43o0P6R5P3L4J21K49K53%j03L6J64K21K70
-11097c165P9j7j03j35N8K69Q8k24l80l42KK60J13l0K0L1q5m3M4J09P4L9Q8j8j09j67L8J30
-11069c376o1j10l19k49J15J02m2o8q5j88p5k0KK15K05p3j39J23K96M6j66k90k18r2k5J30
-11043d362K47K73L13K37k0j10lmql3q0j22j00n1p8j35l1k12l86j2M94O03K93j4l02l48k74
-11016d225J00L57K86k0j30l7j23l14l27o4J75J29j3j06L8Kj56j35j7J03N4j07k87j43J10
-10991d850K04K64J86n9p7J30K78L63L33K7k58l90j59J00J38J1j86k34k39k43JJ97J16n6n8
-10966d461j9J04K43K44O9M7N4J2j17q5j10j29j66j69N8J03j0Mo1j06L1J49J75L9M9P0mJ73
-10938c813J72Q4j8M8O8r0k09o9J1J31J81Mo2m1l6K8O3N0p1m3n5p0l6P3P8M7jn1R8J35R5o0
-10906c359%J39J62O3j54l50l05k02j41j76Q2L03Q7q7n5N9J38K98L40K33J16j39j59k74m47
-10881c828k91q3L3L5J40J04J1qP1P0q3j11j20j23j62r6J54K09J60K98L49j5k22j40j73k83
-10855d104j45J60R2k0r3j65L7J66j5M0J53L48K28j83k11l9M0J79J58r9k81j64j84k75n5L28
-10829d104L20P5P8J73K32K7k27k53j73M3K38J86QM1J49Q6o6k15n4K44J58o3j8J25K5j8j59
-10802c142j87r3j02q9k46j60K06J53k6oJ71J06R1J08N7j52j93q8j66j85k1J71L48L48N0j42
-10776c189j11O0M6j78j94m8oo9j20j42j78j22m4j50p1K73L61K5q6pJ3K1k23k85O4K30k7k15
-10748d372r9K37L14J74J6j27R6L33K50K8j18m7P8J82jj55r1p6n5j44k37q9n1j45j50Q7K22
-10721c940Q4r4NJ95j07l03L7K73L20J72K4Pj22k29j63K6J55p5k14p9n9j34lQ9MM5J36K08
-10693c742P3n6j71j1O6%p6j2K12K15J78J15j56k26k37o7Q3J13J89N7o1P6J85OM9j7l8M9l
-10664c207q1o2q9j05j11m2R9J93M2j02j33j58LL5j42j26jk3j16p4J78J14LR1J52Ok11k71
-10636d138n2L66L41j8n2N2K3L0k39l65j18J67K20Q2N5J40M3m1K2J5l05m70m32l00J72M18
-10610d384L48K31J29j6l0K31J40J0K4k4j1m8n9k07l58j91J87K53J44K07J61q2l46l14k28
-10585d233j18J15J12O0Ll8j4P2j2j43k0J16K42L59L52J46j53j85j08j19L1J65R9K0J47L4
-10559c070k59k91QJ32j01j07l2j26q3J46J24J21J66p3j30q7n8J02l0j83j9J78J47N1n0l56
-10533c880l10q1j7K09J64j35l52l24j1K18K37L4j08q7m7k1M1K03K29J37K8P8J4j83j89j01
-10507d254L9Q6j6r4j19j18L1J89K62O6j49k3K44K19M0k6P9k1l77l97o7K62K01POJ84J05j87
-10479c828l15j92j76k6K70L08L9j30j05J86K57r5k72n0L18K64l5j86j78n6K18J45j85k52
-10455d076k8J83K13n9k62k45j04j08j23N9J36K45J95r0j36o6P9k1n0j8q8p8J14L08J50L1
-10429c839J4n4j37j44j43k7J05K25K18j43k89l31l30j6P1J47K24Q7Q3K8q5pQ8J13J68J70
-10403c804Q8J51l8k55r5N1pj17j09J2J33J49k0m9N2l2n2P2K00J67P3J09J70J13p9q1Q9K25
-10375b884J73j03k86k68j06n7p1j36p9O5K6N5J08m1M5K64J79pk31k12k84k45L0J38J4o1J16
-10348c858J32K1j36q3J82K09n2k11L0K24M1j76j82k10j44m1p8l29j63K81M83L33O6k02j43
-10323d006o3j25J92L08J50o6n7P2l4p9q9j82k46j90J08K10pj23j54k0Kj37o7J22Q2j6Q5K21
-10295d109R2k87k19K08L97J63l1R7l3j3R2J05j33m17j87P0j08l60j27K42K30J88J85j0l2
-10270c997qj31p1P6P9J09J57O5O0l1j36k55j67n1L6J24k3j82j40P1J11l7J19L35L38m3m32
-10243d024k59R4K00J14L3K6J6J7j24k35j98j16j4J30J35N2J4m8j55k12j3J04O1k1q8P0J32
-10216d309L79M80R6j09l4pK5o2j08k1O0J8k94j58J09q8j73j11j7L1l9J92K96O0k9p9n1J13
-10188c830K92ll30k49j11M7L8J54K66R3j44r2n8j35j09kJ05Q0mJ01K19J71o2j3L7j54l15
-10161d008j32J08J63J39j23k24m2LL9R4K68K45M8j80l23m71k94J64L53L04J40r2j71j41l1
-10136d164J82J67J23M1P4N2p2j36r2J23J9M2pj66lJ05l3j57q9O1J99J59P4Q0J03J33q1l13
-10108c576l67k01M2L14K72J26O3j92k65j45LM5p3j12jO3k18k91p7q2j41J50J73o0j32L8K48
-10081d396J36m9l2lj32R9L39J86O2O1Mj09j0L22L89K66L4j59j85j37o8j55l94k92k72m5P2
-10054d468o2R4J66P3O7J9j70q0K50M03K25q8p9om2N8R6l7L7P8p4nJ9J7J06K0Qm8j54q6M6
-10023c617J37N3l4m1n7k6l3j34K3j3j76k99j05J3j31P5J88jR4P2PK0J47L5J1J13rj82j51
-9994d021j29j7K04Q3j65j72J8J8j55OM5J23K25p3k07r1j10p6J13P3Q7J65J60J67o2o3J21
-9967c733J10K1j39j90j79k9J20Oj81k34j60p4qK62K61P2n3L3K81L02J8k95m76m20k18N1L18
-9940d534L56J81l6k18j72j26j55q2%J61L23M16L65J42j46l09r2J02Q6J74Jk42k10j35j15
-9915d265M9K8n7o8n0K0J78J44j70k81q1K31K15J32M6%nl3j33r9J17J32J49J44J36N2j6qj5
-9886c508l3M2n9k61k64P8oj65j54L2J75J39J58J92M2k38k10J8R2p7j35%K03K59K91K16K6
-9859c147r3r8j65j04J18K7j11n8j25j58j36k3J90J17J91L87K77o1j86k56m42l30k68l3J55
-9834d332J84R6j41k40k23p1P7R5J02K54Nl08j24O5R0J04Q8K58M49J18l13k70MMLk0K17L29
-9806c500J59M3L2j33m40l83m0J42J76M6o9J27L33J34j6q6KN1P0J51j06k46j48q3j28p0kK2
-9778c962K12K39j04j69j31j87l4M9J06J63K25Q6n9j52p0j9n4q7k4K35J69KJ7J5Q9N2J08P4
-9750c211k77m28k26k2J60J20m9j71j27n0K9P9j1j09L4N5l9J3J13K67J47p3j36j96j95K8M39
-9723c836N09J48k62k60l3Q4q9k33j17Rm9l95l21j41J46L31K14J47J01K4Q5J06Jj32r5J49
-9697c909L03M3k15j09J21O8j41j61Q8J12k6J86J52k42k53p6Q2J20N2J17J84P6n7j81j24m1
-9671c831M4OL8QK5J35J61J37np0j08j92j63p2q4o7j23k9K04K73J99nj56r3m9J52K40J4k07
-9642c618j49O1L53K80n9kO0j75j97L2J47J48K19L9k12l20l36p1J43o8r6O1qj72l35j23lK8
-9614d373q3j60O8K72K42O8K3J25R4J5P4mj62j59nM8L7O6R3J03J50O1j68j76J76K29K0j43
-9586c469j83P2J07J01M6l05k67o3J40J97J84J51r2l03k76k5jl3J55J63mj18j7j2j22j27O2
-9559d039J51Q3J84J89M5P3r1j80N2L05L48O4k11j61J2k7k4O1o3R6J58M1P5j4k63n05m12j03
-9531d156pk38k83L3K24J95Q8Q2Mj10j34O2M4nK09J98N1m3j67N2J08k03j42M5J20J17j27j89
-9503d172J18J28j9j21k8J56J7j80j33o9R9L60K68j20j14K1j46k44N3J01q6j73r2Q5Q6p8j74
-9476d457j1L02K80J14r9l35k44K7P0o6k34k42r1J05L07K94J24P0j1j53q1L6r0OJ62J71J26
-9449c920P2O0O7J54K05J68j12k23m1l2m8j24j59j74k17j40K52N50N07K77j5k13l12j50k6
-9424c594O0J44R3n3n8j70k14J9K27N8n1L0ol9q7k51k62j77q9J40L16K98K54K5j57N8J26k5
-9396c385M2J05R6jl25l05J7K61J64l9k29k94q3K01K60R8l2o6j39o3M0J45n8l03k91K0J34
-9369d030k5qL0n4lR1R2j46j36K60L80J57K6o4j59j63m8L6J23n7k63k56O1K32L0k45k41q4
-9341d464n4k23j48J13J89K07L34L07J65R9Q2Q7M3n6j31o7J82R6j63QK2nJ89N0j74q3r7o0
-9313c552J4N8o9j89j60m2j0P9J20J12pj0L6j3J0K28K15K10J10k19l36k85j26J32J44N9J50
-9286c341J80N9%O3o9k56j05p8r1j2p2j02o3k20j66L9J16J49M8%j08k65j77O1K18R7M8M6j40
-9257d141k88j13m9o0J15J93Q1n3p1o1j9J05J16J3J71K97J50m6j85j1K50N1l47j93J49K80
-9231c666J53j38q0J02J49lk95l64j83Q5P7k3J27Q1J6m3j93j56o4q3L1K25J43J32J92P2m8
-9204c754Q7n4O6J77K26P5j5j8j08j22n0n7j86j94j84n3J11k1j33P5K25K47Q9j81j95j36n9
-9177d142J38J20K4K6m4k33j37m2l34l06P6K02P9O2l6N5L04K59J45J27k7L6L18K18K7k83m43
-9150c811l96k82j93M3L09M50K84J02j39k55n3j20k67NL45L40J65l1j36j14J16J35n3NJ1k
-9124c542j23j87j33k4n9N8J40J53L43K02J22J14ll78l41J25O4k28j53R2%j91k29j46q5j07
-9098d516J38L46L07R6J48J53P2M4j29l39j43J62J28j1q6k6lj33l1J44O8RN5j9j31m1Q4J37
-9070c517l0j09l6q0j85r2k9j50j22J1J74K33K26K70M9q2j20R0J91M8J02J18j3k07l07j30
-9044c697M9K20L18J35j18k02k78l02m2K04L1k00k17MK13O1r7m2q5j70j79%K84K64%j70k52
-9017d268p9l1o7l7m3p4KK49J66%J43J83j16k44QL43K32j43l03l42l10k15O7L58K45K19K81
-8990c776k4k07j09j85j2J35L3O5L1j9j61p9r7kK00J17K4M8R1J75K08%j19NK05K93J17j58
-8962c201r9r8k59k13K7J82J9n1j13q4M5J78K48K36K23K9j55k49k17j87k94k46j13o8K8L1
-8936d401l6O2L37J62n8L4rj63p7l0l4m8r5M4J06j8nJ96K53K2j69r0P5M6rn8k21r3J86J57
-8906c934o0L9J44r4k68l5K09K38L4j4N6N6J6p1j30qq8k51j19J01L16J50J29J89m0j86j07
-8879c728K5jQ9K12J44q3k16l03j38o4j52JJ29J27QM4o3r4N2O4O9j4j83j84OJ52J15p6m4m2
-8849d148r9p5p7Q5J77J22N0j51j33J13J24N9J51R7o7l9j22k05q5R3Q7j19j08J98J36j50k04
-8822d290o9J52J49J40J81J79N5j7jl9j59j61n8n4J04K17J03J2J30J24l8n6J0K4k94k28m1
-8795c925M8m9k32j27O0K51P1j42j01j64j34L8q9jN6J20M01R7l71k63J29K41J81j3k9P2K1
-8768c854j21k18l6L8O0J97J89O3P1R6K9p5j66k32j96j21n4k17o4J82K40K32J29L5J08m5n49
-8741d279n37k11Q5K72L30J62L4N4J49J76M1j17p4m9J8Q5k9o8L1J2l0o5l8J40J79%k6J8N7
-8712c680J2jl7j0P6q7j04kQN8O3K9P2R9O2l3q6j62j33P3J25j4N0J69p2k03m7l1j72j88l0
-8681d196N9J61L6NJ67K39K00j1j07p4j65k37j28R9L5j09r5j97j69o7O8O1K4J46J92J69J99
-8654c695O2j75k30j38j69j67Q1J62N4M9K18J05O9J73J14j28k52j50M8Q9J30K39K68K06O9
-8629b968j37k79k04m4K1J33k1k40k22q6L0L1L1n3j88j19J70K31K40J42l4k16j78m7jK70K73
-8602c465o5j70j42m3k1J09J30N8O6R6p9j32m5k8j06k41j74J3J78K58M6JJ5nj29j01r0o4K61
-8573c869J95l2q8M9J03O6Q7N2j46k36j37l0k0o8O3J62J01MO7J66K29L13J14j32j41k39r3
-8546c460p7j40J0m1j48j76J6P3J3k4p3k45k30qJ59J90N9k8Q2J95P8n9K9j00j17m3l2J23L
-8517c971j37j10k8Q0J85J68J48m0l33j87KO3Q3j7o3J9L5Q8J79J95N8n4j32j88q5m9j96j52
-8489d439J01Q7m0k16j22L5J22J56J49L4o2k8j3J10J27m2q0P8J77J31M1N6J03n4j82l4N8J55
-8461c592r3k22k33k68k62j73RJ7J10L09M81M51J76j20n9J7l7j56j12j23j81o9p7q9J22K99
-8435c875J85L9j55j96N5J69Nk0j13n5P7J01K13J57j13j85j07L0p6p0N6Kp9P5K78N0j24R6
-8407c580K02M1J7N7m1k52k31j27l1J53p7k09o6j54j77J23K21J59J36Kl4Rj24j06k12l12k04
-8380d817k2K30K79J73K27L65K75rj67o3j00p9Q4N7NK2j99j72K0J36P8r0j66k35l19k27J04
-8353d610L76L45J47M4j46k69n9N7O0Nl3l3j73p8K2J56J76K32K3r7R6J29J0j48j8J76R4k81
-8325c797m55k58k04j18J45L20K20P6J22L6r0j05k7J8P2J60J91J46r3j70L1K1o6l3r7j44J36
-8298c963K60P9K8o3l5Jj61k17p4JK4k8J50K88J30L0O7J47P2k16m21k96J13J95Rnj8Q9K00
-8269c614J13l4J2r5k12k37k49L7R6j13p2J6j79j85m8K12L65K97Q7j8l8j40j14p1k9j8K5o2
-8241d268j12j77p4K81L08K58O1j77j34O7N5O1J29r7j51j3k18k93j71J28K34O7j5J57L55J36
-8215c603j29k14N8L89L35J27J80L1k85l99l27k37j83P1K17o5m2O6L1k22k74l0n7K7K54J40
-8189d141P5J31M2J66L30J88l9l02l77l00N5K81J59Q2o3k19p8P6k07k36K7J18K40P8q4j38
-8163d136p5j44k43j07J3K15L74M9l74k56OK26K75M6j65l0K34J38R2J40K8j50n3q6j87p8k5
-8136d273K4l3q4K8L3l23k92Q1M14M24K05O7kj22n4j87q7K06R6j60j88o9J04K20O9o4J24L17
-8108c526J12j06l2J39kj58j08J11pj71p6o1p9K84L52J51K5j35l22k18k15j32J45K92L97J95
-8082c145j49k23J0J49N7j72l51l12k53q7N0K00L00K09J2j37r5n7O0L5j18N0R5R6m6j85j67
-8055d174k25j75O1J49L2j23j83k18j38K46N52L45J72M2k35j04J39p8j97J18L94L11J5r0n
-8030c369Q5O9j32j61j1n0j58j36J6k3l75l85k38j77qJ94L51J06p5O8J31kr4j05P5J68O4j8
-8002d190l0R7J70J57J33j6oJ55J89n8k06k13k38j66p5K3j9o0N1jj32j11j15J5R6J05K60K25
-7974c960J46m1l06k30P4K03K58J58r0j34J8k4j7N9Q8P1j45k73j03L3K08K72K02q4k67j22
-7948d006p2j19L9L30J87j31p9M3p5j18P5J50R5p2j23j02l9j12j08L4J02J3q1j8J19or9K4
-7920d149J03J27R9K17m9l99l20O4K76J85Pk7k5j33j47o4p9m2J35J07L73M42J90jj21k36k55
-7893c722r9p8Nk7j30n0J97K24m0k16k49l3J77M9m8o6NR7M8o1LJ76J63N0q7o1k04l37j29O0
-7863d383k0j05j53k1J83J88R1J54J40m7n9J18J86n6k69j97j07m2L07L60j0k42k8K07Jr9j88
-7836d091k71P7J98L8N7P4n8j0R7O6j43j97j42j02o0J0K86K57j64k59n1J7OJ5J6J66K97K15
-7808c656j5j43k23k27q6M5O4J24K01J79J23q0k12j28O1j1J4J26Nk5l3j39r6J11J6J7kj13
-7780d103n3j75j50J2R1O3P9J44M6k43j38p7k07j28J12L15K99J04J5j06l7L3Ol0J2R0R3J93
-7752c740P1j46j58k9k1o9k25j48J39J47J17J60J23M5q1j03j10q5L3Qq0Q2J77K21M8k06k35
-7725d065j65L6J51N8J84K35Oj44j74k43j64n2Lr7j00K5NM7N9N8J33L2Q2K01K91R4j06k01
-7697c811j98o1j23r6r8r4L5N7L6J49K01j5j97j67K1RJ00Q6r5J2J49Lp4L5J57J39J08j45l29
-7668d206k68j05M2K98M39J98j05k48l17k57N5K40J43J89Q8j50j43L8J73K07J58K5j87J3J84
-7643c496j05j63J05L2j65j36p2j4r2j34k3J04o1j25j51j98l3K02M22L60J62Q3j05k03m9l4
-7617c889j38jm1o3N3J33P7o4p1oJ13J88J21J2j1j45j38k0J2n1L6N8j1K7Q0J80Q9q8j34k03
-7587c895j87n8K53K11q2R1J58j42l22l78k70R4K89K07L9j34j93j64o8J41J09j07j21j62p6
-7562d767J07K47J94R7K43L38K1j49J28L01K86J50Qj75l22k64O7K55j1j67n6k90mL88K24j97
-7536c348k90r3K9r4p0O9j3k35j85j91j41M3P1pJ01K06J44j67j50Qp3R8J99R7l7l1j99j48
-7508d407L8L2J08M3R8L0r4J6R6pj18j48k66n2K81J15K2K91K38j7MR8j3j31j54n5J69K42n8
-7479c599l31j83l5k4k4r6j54k7n0k24J09K98m1r8K34L11J67k5j04j2O3j57j01J35j29k95
-7453d392j82jJ08m6k9J94O5j95j20O9J91J90J77P0j08K1J14j82k93M7J51R1N3L5J92J09j01
-7426c772j84j32j45k50o2J84L00J92o7j29l4J05K77J86n1j46M7J81J58Nj65m6J09n3l29m19
-7400d240l45m1J75K16K34P4j38k47k19k44j38l5J85O7j32O3J67K93K51K9m7k0k4P1J5j85
-7374d215p2K31m6j78J50K72L9r5Q9n1k21n2O7J16R8o9j50l26l06k50p7J45K78K02J92K01
-7348d028K65K05q0l64l49J9Q9O6K91L16k0k04k76j04J19K06J34jp5l3k4m3j49l13k01m0j4
-7321d608J34K08J27K0j1J09J21k7o4Q3J34O2J27J4k66l25j90Olk4j61k27l1R0R3K44K22N8
-7293d085RL7R1j20j90r0O8J05J48J40q7j93j34lJ53K32J23M5J2N3q6l73k01O3o7k20p4J72
-7265d472K25J6J01L30K78MJ16J05k41k90l33k44l3J16K09K47K25J38j32k89j40j5N6J32j5
-7240c906k7l1j50q1j61k55N3J82J60O2j04m0j58l39m32j73K41M87N00J05q1M4r6m9K57K93
-7214c699L5l67l75j1Q4k1m9O3l7m5J55K23J77O2J56M2j60k50j35J39J69l8k24j05rj68j49
-7187d537n7l4K0L2j4k0mR2K02K46J11j22j67j59q5J20L1n5O8N4j64j64j4KJ75K66J47Q1r2
-7158d041l06j57lMP1J33R2n0k1J50J78J2j19LJ02j27k05O6K53Q9k6J07K7j37PO6l9K6K16
-7129c629J13j3q8k34j42O7L9j4J96J64l7j64j51lK5k09m01l51l9K54J85J21J64O5p9j02Q5
-7102d178k8k55j2J84Q0N3L7l5k8O7J19L5J35K64K58J3k29m08l53Q0J32N9J05J14M2n7j00
-7075c906j08j07K1J34J38J11J12K7L4J03j11k87j69P6J5Pn0o2R8M7k6j61k00k5M3L7O3J7
-7047d129l9j31j10J10K85J36l5Oj5j08k36j31k6M3L8J4R5J13L8K1O4P4Q2p9k61j4K80L24
-7019c591J08mL0N6k3k09k14m1J31Q1m8j72L2n2l92k47K19K96J86R5q3j09R1K04Q4j38k32
-6992c942k30j44M9L6j20j51j02K9J41J04r7j41q0j4J04J51K8k0J3nK1J16K32J63Jj43o6M5
-6964d022j21j08oK14K22o1j94r3K4Jm9m5q9r5K18K38J97M8j60L2J17J07J3K7%j63k60k22
-6936d230o2M1J98J96j5k46l31j94N0K42K89J72J8j30j72j29JQ0rop0o9j21P9K49ol47j61
-6908d683J87K31K29J39j3Kj4k28j45QN1J16K79J58k10l69k43l4K27K70J10j16j87l8J07J68
-6882c998Q2o8j24J01L6j34j01j89k40j08R4J34J02nM1K02N5j63k97k29p8J69K16k9j88j65
-6856d884L9J21J02K25K41Q9j90k64j97k71j71J95K25J24J81K11K34m1k67k0N5N8o1l3J90
-6831d109K01O5o1j83j55L4K42J63K9l5j02j5Oj89p4J65K05L21J66r9k39k41k19P1R9j06q5
-6804d145rl2N2J72J84L3J01J14j07l08k70KM5j82m4Q4j08q5j1qJ80K95K64J11m1k32p0o8
-6776d083p6m3J02J63r5p6R0Q8L4pM2M1P6L3k30j41K78K33j35k38k48j34n9m2j3k9j27o8K1
-6747d643J67K96K41M4k22k55O8J5j85j72j76j97k4K84L15J37km3O4J88J50P3L44K19k67m91
-6721d072l35p2Pp8j31Q5J61J46J79O0L5P9JJ2J9p5k1N6J13K24K31J0j92k21k2M7k9k7nk05
-6691d020l36l03j17J03J69J35P8pkM2r5j61j60j18J90L02J87J27K8j30k57p2p1p1P2K03K06
-6664d078J72K4q7k34l06p1jJ08R0Q8Rj36q3l5n2k30j83n3l3J94L12K10J96K9j16r8N5P4o2
-6635d297K6J01J93J49j03j00J59L06m4k59J5M5%j01k06p6K90K98j43j96L7J15j01j15J9j16
-6609d104k76k37j24J34K83J66km1Jp5j8J6k30k18lJ00K03J04jo1j26m1K31L10K48O3r4o3
-6581c855L3j6j16l1J2m8o6nJ87K88p9l59j86m4KR5Q2M7J1j29j74r4L0j9j05K4J58J24MQ1
-6551d148P9l5k64k57M3L45M20J25k04m67k91N3Q0q9m4Q4r2p3K8K12L01J76L7n8kJ9nM0J28
-6522c859O9J54L0n8j53m64l59r8j1m0jm2J21K56J34J26K29J23k61l25N6J52J91N5k48k85
-6496d508j52p9J41K08n7k8KJ18J83j0N5K09q6o3Lj58m7Kj65l90l99j09K08K45J93J85J50
-6469d349J00Q0m1q4j28o6J28J72J36Q1M7O5M0J28K03l1k36j87j32k11k47n2K59K14j3lJ84
-6442c943K25J13P1q1j50j30%J72l9j27P4L2J2J38jm7o8r4l4k79l49J2L25K95j8k86k01j33
-6414d511o3r0r1L8O6Ol2R5K15Rj27l9k1K5O6r8L0K21J58M1j09L7q8k17j4m1k35k68K7K00
-6384d810J44N1J44J43j37j78J5J67J70p0j14N9J95K34K00n7j60j37j22oK22J57j33j39J30
-6359d032K62N5l0m9j4j5j04j52ML9p3j18j77j79j1J48J96OK1J39L8m1O0J44P4o0j08j35l6
-6330d148R3k4q8Qn1n4n3m4pj6pj26l4J40J32P8m3Q3K7k93m32k47PO7J94J40q0j18K46M32
-6300d218J78J04K45J66j26l22j23j33k51k04p6J85L25J37olK5l4l0l1j38OJ55K23J72L8m
-6273c740J33J14k8j23l1L6k46l33j44j2L0J16J74J80N9j02j67j55Lp0l41l14n7J81J84L8
-6247d615k7K0L5J30J21j9q4j30n8j1K44L14J75j01j97j84k85l52j58K97M21K47l8j22r2j50
-6221d619j25l5J37J06O6m4j41K6J06L4L4N0R6O2p2q0L0M6j92k29J27J73j14j05K1q9j34Q2
-6193d783J25O6Mj22q7m4K6K44J41j9q5r9l7J7J09K63K03j7q8kK20J81Mk6Q9K6q5j12o4j4
-6163c966J0m6k23k13k06p9K32M47K15o9k3N5N2j08r7m1L6R5K3p3j21j42N3K40J87k36o04
-6136d602m88j15O7L08L20Q4p5Pm2l56l96NJ58J41R8P5J01NJ8MQQ2l2j58m7Q4J37J00l6k34
-6106d779j98J10L63K23j16k03l3J4PJ39K49R5R4J84l7j74K8l3m5J7l1k0j90j66K9Q7q2l28
-6078d796k83k00j20l5J35P6j70j03K08L11J01L0R9k2j1J11L2N7J16Pq4K5O7J8R6J06n3o5
-6050d347M8J67J47j23j85n4l3P3J83j0k96j23o2m8J57J35O4j04k23M6L24L64K04j8m6p2P4
-6023c758K14J80K9l7p0k50l39j75p2k2J20J42L6m9j09q4N8R3l0o1q4o8n1j7L9L2M2J09J97
-5994c985K22Oo2q1j82k26k74j24k0K3p1j16R8K43Kk33j6K10K53J85J37J2r3j33Q9K76Jk75
-5966d134j46r1o2n7O4N4L2q7j07Q2J27R5J29M7j82l76o6K89K69O5p9l8J04nj06o2m8N4J30
-5937d105J50Q8j5k42m10j91lj29k17k6P5J9K9P4J52K06K40R3l0K4P0K32R7j29j16j42j06
-5910d312j60m6J52J39K6M4Lj09R0J05l9K38L42R6j22p2K1j79k45%J99J11r6j64k7R3Q8M4
-5882c780o1j35o1j82l26n0K20K09o1k69k00j42j89j03P1J96J10n2OJ18J41L40K36N4pm7j11
-5855d075j19JR2k25m93l57q2J58J21J19K66K59j3o3J68L5j11k39k01n8O6J15J49J11k2j65
-5829d563j15Q1J73J54q3j05qNN4O3M1O4K29J56km6r3k03k31j02j3O5p9K1M7m1O9J12J26K7
-5799d197j72j28J55P7pK1m7o6j75k32m0O4L2J36K95K71J14j40k98j93m2l6L1K40O2j48j32
-5772d555m4j26J5J79J00o6k17j82J11K52J53L6l1j87j04N7n7r6j28j75j53M3K66K98N5j49
-5746d705p9l6j38k8J13R3L7k5kLK6N7J03nk7r9o2J27K10R9q9j64j57j39j28j5O3p0j31j65
-5716e333j58j07j18J20L75L69L66K48l5o6N9j33k79j76J77K80J02r4m3Lj9Nj41k2p1k75j45
-5689e111j29j92Q2K51J70J44J59J2j56j31J5J7r7p0o6p0P7L9P6K02m7r2J82J63nm9J14J44
-5661d368P0Q1K6k8N5J47J11l2j05j54q3J9q5q3j71j16L8kp3j66k19k26r5R9K91L06K24J57
-5633d382K5o6n5j28j41M2R3n8k6J56P0j3K6l1q4p5o7k1p5j00n8J7K01J71l5j05MN4j9rp4
-5602d763j29n1K23J84p2m5n0q3j97p9N7J10J48J83Qj70j78j91j6Q7m0k35r4K08N6j5m1j95
-5574e380j44m3N6K95K96P6r1k14k46o5J3PkL9Kk3N7K09J61O1N0J30K19M8p0j4j61p4J64P7
-5544d567R4J26r8j63j90o9k6L7J10J25K4k2J64J43q2k81l57j66Q7K24J82J4q3M1P2N4r6j60
-5516d863m7qj46k9LJ03J22j23k97p9Q4n9k64k90j96K14K52j81j88J05L04R9p7q5j15L9N6
-5489e666J41J66qk1M4j30j55J12J56n5k50k27j16P4J71M3j32k04j86jL20L96J99K4j53r6
-5463e554n7k02j3J72q6r1P7P7Q1Rj43L6K20J57%j49k44j93J14L60K48P3j73j79p3j70k72
-5436e975M7K61R6j15j66j37O0L1j53n8m2J01O5%L2J87J96J12k5o2J65J80M8q8q0Kr4j84j56
-5407e752J57K62J92k22n81k87j13j31k5P7J67J54J97J58o3j00j19j38j15o3mL9J4l3j9J19
-5381f229K48J63l7q8J32K74Q4o9j98k53j47k49k24j61j6J32J60p3k43k58j27J69J48r2pN9
-5355f902J13J34J10J65J19R3K51K54m1k74l84m86l93j97nq2r0Q2J14k6j69k84l04l6J50J05
-5329g983J20K22K33K47J63K25O3k90k91j36m7j2m2%l8k99l51k01j8M5M2J70K05J37L1j63
-5303g968k25j51P0Q8m8j52r6n7j46k26r9m5P2J40n6k03r9N8J11pj44k37l44m77l62q8N3J05
-5275a0533J78K67K25Q3k6j61l16m31l04k28k03j38J2J78J24Mr9r7j70k35k48k50k74l67l48
-5250a3357j96k42m06l07l83l94k14j85l80n72o32p47p61p68p87r54j018j202j319j672k027
-5229b8523k336l034l092j55Q595J8215J3019K214k123l037k847k571k188k124k056j958k033
-5212a6034k384k605k850l076l277l753m299l398J301J1980J4869L752m307o731m769L207
-5196b2374J5306J8997J9725J3771J848l755m969m257l610l141k879k156j800j540j234j179
-5180A6753j295j100r57p74o83n52n10n21m72m20n22m74k26j08k29l33k56j31m0j93n96q07
-5158E554q63n27k85k09j72k52j81J23L22K26k35l51l24k72k81q0J30L08J23j25j54l39l49
-5135A787j02k6Q9m3j45mk0k43k60k43j91j92N0J91J8k42j19J30K08L7j79k86j51J31J98j2
-5109C81jO0j6P2K20m0l53l54j69j57R4L40K86kj70k0M9p1k3J9j68k25k23j24K08J51Q0j27
-5081b83k11j21o8J07K46rk38k82j0J4o1L8K8kQ5P6J20k9j92j31j07j58k73k04K1J53J02m
-5053a393j28k67j07R4K14J84J74K1j59k34j03J9O2J26R6N0p8j22J4j23l26j73K2j99pL54
-5027a989K74rk23k99k22M5P7q2r0j12m0N6M5k1P9J71P3Q4J76J56K0p7p2O9Ok49k40j44N9
-4998b479K08J00n5o9N7J0j67k76o4O5j34KK25J26K6r5j40r4k9o1j75L0J92J80J62J21o0j26
-4970b520j64k27j09kL8J65j2r3J5Q2j0M3J95L9JJ77K04R7K7nm4k33j29J64P1j08j37K4R0
-4941b361k5k60l04p9N4K11J33j47k57j79j62j00K55M79L21Q5R0M8N7J0j15k76k42j84p7p0
-4915c095l0K15J96L4j10j91q1nJ38K70J94K05l0l44m15j62j7Ll0r7O0K36K43M5r4r0k68j81
-4887c401L8M1m1m5j49j67J02J22kJ39K28J82J88L5q7o7j68l62j58%J21K47Q3n3k2J9K7n4
-4859c204l9Qm6j8J12R1j24j71k6J06J07o0k08k79j26K9R0O2J37M2j12K1o1LJ65J18J75J80
-4831c028k7j92j57m3J55Q3j50j87r8j12k31j91O6K04O2J3J12m2j27j43k16j23r0j61j67r
-4805d799K16K00J31j54k54j5R8O0J1j7JJ84J72J56Q0m4j17j49j32JP7J27K56J69k2j14n6
-4778c934l4j11j57j48k41j90O7Q7j79m16k04J34m6q5J15J66M3o6M6L5L4r6j79k00j38q4K0
-4751e761N7J15qj56k12k47k35j84l33m18l64k41n1k6k46m22l38l58l23j60m01m29m03o06
-4727a1750q45r43j123j347j711j861k070k377k362j07P995J8549J5114M036r58j901j765
-4710A4574j836j713j585j279j027p12p27q02o82n76l56r5j05j67l00p9o3k32m61l81j96k46
-4688I54j72K2j19j68nJ7m5o8j56k32j64J8Rj07j20l0R5M5j41k76k14j11j2l4p5j3k8p1j70
-4659a371j45n7P4P1L7p5k11j38q5J76K86K3j29J3K7K02L58nk19k94j89K16L32L7n9n0j78
-4632a353k18l95m97k54j8j2n9K6J54M32L57J92J80J87l7j66j33n8K18K54J23q2r5p7j87r0
-4606a608r6q4j2P1K23N8r7n6J0Q7M6J1J8M5N6K2N0Pj89l48j59rj0l9J61J71J10J9k26k67
-4576b035j92l0J06J47o3k48k28j89k05k02P5K25k5k9J30K26R8O5J21L9j07k22k67k18q4J32
-4550b980K60K15j8lJ44m8j35J53L02J27L4m8k25k54j05k3o4qm5j44qJ58J14J25n7j7K62K47
-4522b041nl5J45J02Oj23j59r4j19j89j31M4L9P5M6N1K5qj59m02l74j26L5L1J27K75J23mn9
-4493b904j12o9J0J97J68J90n4l66k46q6J23K19L53L31J06j58k91k57k65j17J86K85J62L4
-4469b561O5J6Ooqp7J9J59Pj10j84j60k6M1m2l7r3k24q8J09J73K25K43J4OO3oj7l6j55k29
-4438b913J13M15K36m0m9j51k93k63p7K8K3J11J78P2m3P6K37J35k9j82l22l27j30k4n4L2J99
-4411c042K81K20K16J26j48p2j4p4m2L0J68O0k79l23j81M4J34Rj05k15r5MK54M08J84J39R
-4384b304L1j46l30j52L4j43k36P6K42P4j64j24P1J23J96K54O4m5%j45j72j26j52p2M9L7J7
-4357c043kJ4p3n7Q5J2o9j74l12j41P9J26P0m7O9J66J73K92L64N0k16j53l1P6J2k1Lp4j80
-4328c002r6K04J73j68k85q4J42K93J02j20j83k05k10m4O5Q8P9O2R0J13q0j47K16L93J88N8
-4302b358k2om0n6k6q3r1M7Q3q2j53k36n1L3J04Nj22r5j77j90kJ81L34K77J77J21j85l13k26
-4273c152j6J43R6K7k4q9j32J0K07K69J19M4l8r9j24l17k85L8Q7o5o5K43L14J32k3k06l19
-4246c225j6J33J2Nrj0p8j66k8N7Q5J84K44K98J32j1j19k97l40k55M2J17m7j21j14mO2O5j32
-4217c536j11J02O4o0L3J83L02K21M8j53j04O9M3j82k08p6M2J61J59N7J20J33J06R6k07k48
-4191b946O0P7Nj77k83m4K03Q8J15L44L69P5j52p1j59r6K65K91N0l5k05j31J0j1j6n9k10j75
-4163b818j70j44k5N8K36J48n1J62K35J30j26m36m41l21k30%J39K53K04J02J32J07N1o4q7
-4138b956q6o7k4J9O1N2m2j49k62j74qK53L69R7j31j46q2J37K03M5j82k64k34k31n6J94K16
-4111c448O9L3r1l2J72K15J26j57j57o9j05K9R0J09Q7J2p3k13j29o8N4L51L84O9k00l27k30
-4084c499O0L20L88L6j39j40j66k70j14J4K1R6J33J34J51%k59j19J64R2j48k04q0J18K12K00
-4058b999k5j05p2k7Q0k2k3nj67mJ38J15J2JR1J31J7j74k36k5N4k1L8M2q0n2jj72k30j7J28
-4027c610J21J34J67J73n7j44p6j62o0K1l6J0J21K5L1j55k90j82L5L1p6j28r4P6J93ON0J82
-3999c694L67K14r4j94r3Nj01j13j52m8J79L56J50R5P7l7j3j80k75k86j9J11n9m9O6J44J40
-3972c503J70nk15k66o8P9p2q9J39J36m9j54j35M8O6m9M2J59J45L8Q5J9m0k4j3J51K99L7j14
-3943c183o6r8RJ40R7K3J30J71J94J24m4j8r4r5K7J47J40j1j82k85l14l74k58L0J09o8K9K04
-3915c516K47J19P6J25N6P6J9j16k57j61J31K15J16N1p4j57k57l57k49o4k4p0k5J60L61K13
-3889c362j4l12k70PL21M23K10J12j05k35j87j18j18j03Rq9m6J27J16j11k76k16j31k10j42
-3864d720O5R1L27L60K41L9k0kJ93K37Q8RK21J97K9j22j01K03J74q4j73k85j38K17L31K08
-3838b415j86k88j56j15q9O0J23K11L39J67l0j07q5o4k4r8j70j30N6Q5n4j51k44j25J04Qj55
-3811c533j57%J05L7J48J47j79l91j71M5P7J38J99K03J22J92J75k4r3q5oJ82K37Q1r4l8j45
-3784b828k95l15k38j45j66J2K07N2l1k04k58p7QJ57K78J57j51o7M7k9n0p5m6opJ9K44L89
-3756c418J96M0o6J4M5J00P2J0M2j30j35j38k03j19Q0K02J05Op2j36j20Q8K79J21K1n9k69
-3729c444k99p1K73J69J17J39j8J83J76j77j56J45J40q9K2J8J8j8j14p0j76k79j05%rM3o0
-3702c642j33j4N4L3O8J88N8l7q7o9j69j81M4m9j01Pq7j60L0J29n9j35m3j3J48K94M2j29j1
-3673d024J79J73J76J25r4l3N7R1O1j8J18L29M2k76k53k90j64n5M7R1N8R3p0k5J25J0j05K2
-3645c610K06K54J60J9J1k23m16k73M5M2Q5K92K31K66N6m8K0J26J52R5L7j34l27l03k35j36
-3619c608p5j09n7NP1M0K7M8j3K08K40J56K12J62j21j87j89k85j17k3O7J70M9n8l7O6J66K61
-3591b931J74q6l46l62k44j03NJ48R5N8J39K5Q2L1j32o5l8lo5J3J3O7K33K07K77K84N5j49
-3563b618q8j40j86k31l04o0L67K77j2q6l2n6k28J7K75J24j29k22j21m3p8n9Q0J65L1j59j85
-3536c701n7k8L4J15J08J08N2o1j1J87L13R3r6l0M4P6K2k07k57Jj9j13j06j37j32J5J44J36
-3508c507p2j21q6p6o6J02N0M3J36N0J3M2J18P5P6J78J62K1q7jp8k65k19N7J23MP3%j90j03
-3478c548K0k4p3j97r9M7m0P6J46K2K8m3k17k38P8L07K65j0k04q8j33j76J57L69K02L0Q5K73
-3450b985J62j31k09j78n0J13J18r8K5J80R2J11k6k63j73P9J66P8j36j41O6J62K12K43N7l04
-3424b830m28j92R7K26K15Q6l7p5l9j82k92k86j06R2J98R9O4P4Q9J35n6k69j46kQ3R3j20j35
-3396c644J43L70K03j72j75j20j23j15k6J20J83J14KK2P8K33J23j45j96m8J83K77J58m7l22
-3371b924j18J25N6j59j75p6o1j89j11l5k13j59J56L27m0k61J2J27J14K8J24K60K16J11J23
-3346b742J14K0k0j35l26m6J74L8j03j18j99j22J0r2j86r8M9J20N3N6J93L01J80K9m2r6j29
-3319c117n3pO7J01Q8O9R3qm9K5Nj21l04j28J07R7l6N3M8q9o4J11L82L00j90l30k78m77l19
-3290d024K04M56L74K41K9j74j55j54j54o3j18m3j0o2J01K78J97r1q9J28K07J0l51k58q0J8
-3264c583n7o7l0RQ3J61J22k12l59k16j48j86L7J28P4J00J89K97K41kl6mO6Q0o5j66L0K31
-3236c283M1k7jN4j06m2M5j66j69j71J5J88J58J32K0q5o1L2K7k2n0m9O7J54J57k4M3J53L6
-3207b934k00l02j64L0K40K47n4r4k4j50k28j84n5J19J64J54K78K97K64K10O5k10j80j13j21
-3182b945j73k29j20J34K22L3j45j71k66l1K77J47K1n3j79k46r6l4J12K15K78J99K1J8L7n2
-3156c026l13m45k04P5J54J56O6J4k10l95j84J07J74J04K08K13J58n2k53j66j74j20K4J38
-3132c951K59m0k47p0J23J2l3j3k02j72J22K95K18r0l15o6K38J79J7J41J22J0r7K1P1O1N5
-3105c352l8JJ15m6j49J1J26J52Q7J21J20K4j88l63p5L48K68j38l56k73j85l0J08Q7q3k47
-3079c955k50o5k8r7k65k92K5J95J85L53M86M27K64P2j29l18k32k03j76LM0J79K47J03j60
-3054c591j68Q2K36K43qj27j06j25m9J86K54L7OQ6j46m73m31P6K43o7j84p3L2R6J70J62R7
-3027c542K06J66j26k15p0L8M8K06L87K79o7j94r2n5j54k22j58j90j4J74M2r4k7O9j6r4j29
-3000c844qP6M4mp7r4N2R6o9k61k09j07L7J29O1k1lM0K5J65J51J5Jj26r8K09K75N1K8O0R0
-2969c316n7j15j43n7J38J62P7Q0P8j12j76rj23j10j76j73N8P7J34N5j50j92q6J62K69K12
-2943c493J90J01o1p7kJ24K02%k03j10N5j9q6J34J37o0r3q8M4K57N0j02j47j14RJ42J83j8
-2915c045J4r4j81N4R2jL4o8k72m5J35j25l88j56J07K2l3JJ94K76K39J65j0LK09j6k20j38
-2887c247j36k84k09J05J28J36J46N1J47J53o9j09j22j75r5q0J15K46J03q7j23j17o4j20j88
-2862c895m9N3J06J34J20J32J52J22J51N9P5L27J94k63o07n23k09K0O2j9j72j42k3j0P9R3
-2836d033Q7j02j16K1K11J21l5OOK3K0K8K02J09l8J14J39K31K44p9k57l27k45R9J97j0LN4
-2808c327J4Nj22j6K7q3p2O8J33P4n5l14l38k02K45M58J88n7j27p8j28q5J40K52J15O5p9k27
-2780c526k61M3J72O9qN1K19J12o1MJ06J6o0k39k70j60oJ48J87J91J10r9r6J34J67P7L2K4
-2752b924J72K12K7KK4j30l78j63K81M33J09k97m17k60j29q1L3J53K42L14M0n7kl5o6j06j28
-2725c131QK45J38m0p9j20k28k8k2o9j1j70j92J63K08j2p8j9J39J64M3O1J90J79M4k21l38
-2698c176J5J32rm5k28m61k67l2J76K50K09K51K27k5l80k82J04J36J52K09K61J04j58k32l14
-2673c383k61j8P5m2n1j7k9M4J2k5M1K60K05o5j02R3J14K1N0P9K2p7l3K1N0L8p3J5J18J24
-2643b794m4j69j55j30k40l21j25R6J55Q8j89k48N1R8j14j68J12K18J31J08M4l7kqK7%j23
-2616c739j90MJ29J91J64Q8J26R4q5r1k04j01L7R0k80l89j35NJ68l9rL25L44J15q9j25m9q0
-2588c725o6J30J78N0n8p6j74r0Q8Q4k2J5J24J61j8k10k83j07Q4J36J88J78J51j06k46j54
-2562c768N0j4p2l0j7K4m0J8M2qo9p6P9J57O9N7J3j99o4P3Q7M2j49k83j86l2RJ78P8j06l1
-2531d168J15J37Q7q7l66l51L2L08J89Q7K08J75o1j39R2K5jJ9j90k21o8J49K73K23O0l7o3
-2504c573j96j60n0M6L8m7n8n4n0k8O3P9R5J87J38J24O2j98k62j23J98L28J21q2j25j36N2
-2477c611J88j4j50n5N7k1k2P9K12J04j49j21J46K74O3j21k27j31J01j6Nn2j19QO2oM5R8p
-2448c380j79l31k27P4R1K3k3lR4J04k0k2J58J92P0P4mL7j78k87j00rNL5j6J1Kl1Kj58j62
-2417d158m1N2J93J75m5o5J38K37K28J01L2k6n4l2R2K45J85K9Q2k1j74j67k17j31q9J63K95
-2390b973M8j74k38l8N8m5k93k62m5n9l08k12J71L11K76J07j20k57P1K81J73L5J8R5L5Kr9
-2363c442l6J59K45M4m42m64R3M35L48J28r7j54k20k00j17p7L4J44Q5J07P4K2p3k42k67r6
-2337d009J59J54PJ05j43k73J49K14J04O0j56j07N1R1n3o5J28J10j6m2m9j12Q7J89n0j48J
-2310c614n5j45Q0J39J02R8L6j00p4M0K7lJ12J9j72k66j93o6N4J71J16K2N0J43J25M0J8L0
-2282c266J46R7R2Q1N0l7q2j18q0J6J48K23O7j32n3m8j74L6J47j15j29J67J17l4j87k38m9
-2255c355l3k0J25J66K9j53l77j55K0qP5J61J15M3j7p3P9J63p5j97o9j59k43k3l8k28m4J61
-2227d130K19K34J98J11K7n9j1J19K52K43O7k22l96k73j27k80k97l8Q5P7J05K49K93J64j00
-2202c490j24O5J51K6j50j33Q5J31M5l6j52j24Q8Q6m4oJ4K7l4J28K11l6k19k90j66K46L20
-2175c381j10k38m6J40K23L66L22Q4o7j83j68p4j13k8O5K7j64k81j67O6Q7P3l1p2J28J59O6
-2148c317q4l5K3M0l3o6M8P6K2O5K1nj0M3j9k1k6O2j58l09r9q4Jl0R3L23J60n3J6l3j89j55
-2116c733j74j56j5J56J10q7m2J05J57K09J36j72l87j59K28L15K02J19R9J03p6o4j1o6k8Q3
-2090c148J8m8j52j32J03J47oj9p1j75j71k31k3J48J14o2j01k7O3J70K75J20p0j20k31j00
-2064c729K35K09K5J8J10jr5J41J92R1P0K4k1j42k73l92l15K3L2n2K1J05J0j11n1k7j5J18
-2036c800K39K78J48Po2o7O4J60K2j20m3m9qN5J04k6k40r1K8J07K14K16J59jj85m39l67n2
-2008c749N5P4n6n9r3j63q2o6q6j27j59j10K06L42L17L31K38N5r6j0K19K26J00j7k35l18l20
-1981c583l22l21l04k59j13R2K50L31K77J81K57K42J9k54l77k82k60r6J30J95P1Q3O9j7o1
-1956d052j17K9Q1m2o3P0J85K53K72R7o8j39j77j92n5K2j44j08kn2Q8K63L58K01P7J3J55J58
-1928b889n4n6l8k39l25q4m9L4N0l3p5j08o9N2O9J69K41O0m5k7Kn7j1K6N7O2oj76k80r4R6
-1897c797P7O1J36O7O0l5k84j24J39m3k37q4J08n9j65mJ43J99J69J43qK6J02p3j52j11r4j53
-1869c993j1J84J74K33K20q1j87j22j17j95p3R1J41J63K0M8J70J31J0k17k34j30Q2J10j07
-1844c690o5R0O4P8k2j50j22L8o8k09R7L74K93N8j31m0P1o5o5l8r5j82n3P5K44K11o4k17j54
-1815c737k1J90J61K7j14j10o2K3K47J37j59k69j23J45L33K35L9j01j90q3Q3L5N3o3j48l5
-1789c507k7n8j51j64k12j82M9J32O6PJ09J87P6j49j32l2j43j43K0L7J48K82J45n5p0j3J83
-1762c597J71j14l08k17J1J10Q9J04O7j12l6J55J44J57M2r8m8MM8J13P9N9q0k45l81l80k39
-1735d502r9J41L05J24j74j64j20N2J30N2pM2J04J71M4mR9J12m1o9Q4J62j23k46j42l0K07
-1708c892K67P9k40j81j94j68k0L09N45L08j48l46oK29J50K5J6J12O7R5N2l00l06j39j3O4
-1682c635rk14j67K8L1m8MO1j2n5kK53K75K80J31J3M1J09L09Q3k19k20p5j25n4Q2k7q3n7j24
-1652c426k5L9l0k28k63k29j91KK05K64K72K76L11J46M3j5p3j6j53k43k3J24L6l6j23k43k53
-1625c852k53j33J96L06J55M1L2j33j94kL0Q6Q7J10K16Q0n6j98k49k06n4J07L21J97Q0J7k17
-1598c486j67M9J08O7J7N4m3r2J58K24J8r3m4m5j32q0P3L5m6o6P8p3j60Q6Q8o1j53q4J89J63
-1568c418K8J35J65M5p5j29j71j74k5J47J05K0q7j82k50j62Lj84n9K86K77L5j28j53r5N6J44
-1541c846J16N2j9lM8J27L12K93k2l06l08k09k8R4J29J23M7Lk8K15L02J24j86k52p0o2n2j02
-1513c508j38oK7o8o2K1J96J46kr5r3j05j71j35Q6K79J40j23j14K30L50P5nK7P1M0k44k99
-1485c480j17rr7j54m4N1L1M7J06r0l13j98J48M66N73K58j84k25n9K4j14l67m20k24RM8L0
-1458d304R5O2M6N9j31k1J12M9o1noL1J76L06L19J75j2k66l06r5M5Q7J72K42J22opJ40qk00
-1428c190k49j94k46l52k75OJ92J84Mj41j07k9J87L05K29Q7k8l3m6p9j88k24J6K74J30j77
-1402c944j73j21n2L1p9o2N2J98K73J26N9J25P6Pq7o6J29J39K53L26o1m36l21j57P0J50N1
-1375c494Q4P4k9pmj15r9k9j90j10J60L7k33j24J23J19P0Q3J17J00o6m6J58J28J11r4l00j25
-1347c701J59K71J03j10o9o2n5M1q4l5k5p7j3O2m4j66j87j92q7Q8J62K1MJ57L54K16K0J45
-1319c104Q8r9j86j74q1l0O3lk8L1O6P5m9p4p4PK3N0J63J51L9q5o4p0K1J8q9n2K8J16Q7j60
-1287c396k06J2J39J86P3j77l21k08mJ43N4oJ26J48k5j95k63j45Q3J00M4j6r1n2J16J35O8
-1260c678oj04q3M9L02K42N4j58j75o4p4m1M2K20Q6j00j24L5J20Q6j49j08m0n5J57J87P5K3
-1232c281qL9J98K19P1j41j07qO8l1K0K3j22l28m95k66K11L24J2j14j17p8n7j3M1Q2M2J10
-1204c706R1L2J20J19K18K1j66j10j27k56j97K0j4J02J22k8j06r1N1J84P7j64j73LK19L45
-1178c414K55Q8J17J46O4k7q8q3o5P5j4r5kj13k51j72r2OR5K59J75J70Q0o8j7j37k61q4J37
-1149c316%k25j44k7r1p1M6j3j01j45k18j8J57O1q5k18j05L1K44L71K08l5k35j14p8j05k5
-1122d251R5R8J83j5k21k96k92k33j70K3QK14L95J98L5n3q3J60J56j81j39J41K64Q7O0K05
-1096c612J55R0j25k71k60p5K09K52J71j84l48j1K93J19j42j20K04K45J20P9j4j59k36qK00
-1071c428O6J85L07J91K9q2k34k58l0L2n4n9rJ26J69R4r9j75j30o3K3j56k03k2J08L21L04
-1044c047j17l09j83k4O2l5p3q6j35o6o6P4J72J58J96J21J4N7M4j07j96j85mJ82L17K37K01
-1017b798R3o7j5j20l5Pj55k60k70r1Q8J1j30j19J01K32J57O5j06J1J30Q8J1r3k33l30j44
-990c972K39L24R7j8k6R3K8k15k22m7l0p3n5n5q8p5R6K16J44J98M04K13j23j99j08J46L20
-963b788P1l95m06j52J17J48m3k05j23J21K73J32k1j72k26j95r8q8k0J08j1k5k1o1lj0L8Q6
-935c969k6J57K90J64p4q0r2P1L3q6J06J57q4k77k11j9j08j93r3L1J61K73L15J36J86K58J12
-908b862K4j59j55J9K5o3k09j02L1k13k31j07r5n0J45J64J39Q7j14j14L8nO2L54J58m4N0N4
-880c173n5j69k64k61j43n4j3J05L18L03N3j7K5N2J8p0l3o6p5lQ5q3k70k09j80j41n2k1K5
-851d368J64L8J9K26K58O4n8j31k35j32J15K4J0J09J47N6j5MP6K7q9r1m8P1J82%j89j57j07
-822d030mQj94j43J73L43L58J72j17l18j90P3J76J93P0l0L7j72k44Q6Qj52q9R2K64J51m9j55
-794c683j22k2P2k5M4J00R2k2N1J23j9l05l05n7N2R6J48K71K75J45k04l44k26l9J68K42J56
-767c338p0j40jk1RM8J21J91Lq9r3K0Q9n7k07K4P3q9p9J18J78p9k42j10J8n9k9M4J95R5n3
-736c530j17m4J12R4j05k08p6K26L84Q8r6j34j75j61m9l5J23P5k46j40J27J66q7j34P3K31
-710c638J48P2L3k14k45n2J3Nm8J35M74K97k21m14k67Q9L53L43Q1j1O4R8J6k9M0L2rj48l80
-681c383k94j45qK3k5M0r4j80r5j20j40j99j77k3J67L84L96K98J47J07J18l2j40j08j15k25
-655c823k95l2J98J43J42N7%J38K64K18J06j39k82j51N3L3k00k34q4O0J14P9L2N7J37K25J85
-628b999j2l0j9j16j29j10j8O2Q5J77K65O4j23j75k25k79j74j31j10R5PQ3L00J71j25k13J00
-601c579J29m2n8K9j2J06J96n0k88j78J41J97J16J16K3j40m04k91L3n0jQ1J31j48k73L8J94
-574c984R5Q3J76O2j33j75j56j42o3J16K56L13O2j36k37j53l9nJ44l5j99p2M4NnK0l7j24o8
-545d387l3l3L10L91L98K36k2k4o0j69j60P7R7j50j30J03J29J00N7j1j88j34j2q4j20k5P2
-518c772j33j74J2M9K0N4J08L3JP6L0j62j43P3J49J98K19L0J48J12j65j95j56j33r4j90k56
-491d261RL1K1J39J68Kk7J48J7j53N9L79K57n5j61l6j4L1J32K40J86p6j76j12J0j18J6K62
-463c082R1r7k56j11J40O7J3Q3l3k02l20j74M6O3J16l1j39j09j79j80oJ18K07L78J78k4kL
-435c442j8j69k03M1L04K77K1k72k66p8j91L1K47J31q0j30j03J16J54N8k6J37J56k34l10K3
-409c826K37J40m5l5J17L21J69q2j21q2j24k71j93q7l2M1J12P1N9n5k49j88q6JJ95L17L64
-382c332K23j75m12j61L3jn4j78k27j41n8J78K07p6k4J90J84L6L1p6q7M9J70L34L30L05J23
-355b609j43k24Qj35l01k08j81l2J69Q0O1R8P0m1j16k12q9Q3K36J85Qo5J3L1o4o3l8M2N3R
-325c375Nj14k25k27j14o3M8K25J68M6j0M2J55N4J25K22J04L0P8Lj02j50j81j50j83k21mJ77
-297c637J76J12O2j31k13j63j07j0J67K26K33K43N0r7k01k62k72n1J03J32Q9K18N8j64j67
-272c606kQ5J5J0J67J44Lj73m1j1n6r1j61J29J46k4j68j59R1R5R4J64M7k04m69m38j09K52
-244d270L50K22j5j0L4p2j29oN0M1M3j02j04O1P3J73J22j17k8kk41j49J79L52K69Q7k2k21
-216c432k01q9j20j84J10J91K76L56N1j59j35k0K5M8j75k33j56m9K39J64j62m16j70J33J99
-191c909J70J90J78l6k51r8L3n4j26m7J2qO8J63J91J63M2q3k1M3r1J9K9j44r2ON6K3n8N2J99
-160c381J41R6N0k9J11L24J25k15j65j70k01k01j54P8J37Q6j35m15m26K9J70j0j94l24j88
-135d861J57L21L32L13K96Nj64j03k5ok3o5J20N0j56k42MK21J72P4j1Q4J67J55K11K63R9j74
-107b786k00j58q8o7k08l44k41pN1p6l1K19L09L25J64J31R2rj51j27N3K55L36L8k75j35L7
-80b893j96l86k41L1j9k81j7J79Q8Q5j2P5J79L2k6j68j79r3p9oj3J32K03J2R3J49M4l2j34
-51c473Q2K35J1l04l03j98M6K50J40J27l3j56j28j43k12j51rJ15K70J88o8k2P7L5J75J39m6
-24c356j81j86q7M2k1p8l3j23m8m5j86k18j2J79J91K51N5l9O0J6M1J91J94N1q8l2J4q5n8r3
5c684q4J17K58R0j56j13j42k18n6O4P6p1r8k7M3O0J05J89J69K2j47L9J15m2j7N2k33k36PM3
35c875Q4J92Q1l8J16K92O1k74l12k30j09k4m9L9N2q2n2n4j04R4K72J49J59K96L26J26j25k00
63c189l05l10j45qj5m3Q2Q4q0j38n4M8J08Q1J61K21J52O8J14J07o0l27j47J55K8j7nK7o9j99
93c675k42k2J14J2o9j10k04l4Q0m7k02p5K97M47L90J6k74o4J87J69n2l22l32L5M46M81K15
120b835j64l81l88k05M2J24O3Q4J25k0k27k66q6N9m9p3J2J71J69K7o5j90j22l1J5J66P0q3
148d058J7J76R7L4RR6k8k81j71J37K33J19J62J45j33n7M7O1J1k3Q2J03j2n9L2pL3j62l39j56
178c892j79k24m9J58J63J23J47J06n4j79j00J92K46J26oj21n1l0j2R3O4l6k9j04j11J00L12
205c347L35J63J8K8q7l02l14k5J18j2l8O5J10K37L71J16l65m23k11j80j50q5J1N7j5K02M49
232c274Q8k32L5J32J7k0j01o5M7J30R9n5j01j74PK85J99Q6J5k83m59l08j13K5J63K45Q4j89
260c717p8K38J80J0j19j36j71j53r6K6PN3J19J88L64L26R7k05j69N0l4l57m75k13R3R1J01
287c980jq3r5m7J61N3j03K0Q2J82K60K61K19l18o02m79k21L7K07J83K33J70K7J4K8J40J38
314c514m5j82k1K6q9j80k86j97J56K03J82J15n2O9K57L44J44r4o1Kj9q5j51j72k31j45J2J34
342c880N4L2rQ5J45J8k9k5P3K03J79M4j42k12j08j52j09q7p5J2R0K43J04M3J64p4l43k35j09
371d100M4J62J17Q1m3j20k40n0J60J87K98J45j50j42j9ql1K8Q5J45J95J09q0k51k68j29J1
398c864o2j25m9N5J60K73J46L9m7j15j97j10O9J00N2K9R3J21K92J60kKm2j24j29K3R3l8k00
427c397k80k48j8m1j72q6P6L4R0K26J60N7J7Q2M5n1lK7j11q0k4o5o5j3L3J0O0Q7K4L2K8j69
459c735j27r7j74J6O1j87j86kj2M6K39L86L77J94n4m4M5J27L8n2j57n2q5j41j9m4j17q7J7
488c826J6j4j24l42m47k41n2N9K55K82K04R7J18L37J80k52k62m2J3m1j07p0j33J0K04LJ57
515d018J73O0M3k3r5j79j06m1nM3J69J76J31oj30j95Q3K76J59K45L5k34r9P0q4j86j05M1J71
544c631L15K15j24j13L2N2O3qj07l27k04N6J86J93Q5J53Jk18k50j73p2K9NjN0K9p9n6N4J41
574c704j47l11k38L0K37L03K62K7pJ7n3kP1Q7K10J81o3k24j65K4Q5p1r1M8J54m1l43k44j18
603d086j11K0L00N18K53q1o4j14j99j85k77j06l5j61k71k3J47J97K19J73K24J45j07m9J86
628c487J20m8O0K5k06j99k94l60p6J74J35p3j33k1K08J55K8N7O2MO1Q5J64K71K55J21k2p2
656c006n8m0q1l1l8o9j63k42J7J91K33L3m3M1rr6n0J6m6Koo2m4k0p0k38j99J00K48J80J66
687c384J45J00J36J48J33j00k22j47j47j50J2J34N8p8k00k35j53j42M2J75J43J82J86n0k75
712c689k63j6J94n7k98j40oJ44K92K28N2Q1K73L21K14J07J06K2j54k65k84j21l6k9l4L4L3
739c291n2J99L32L3j45k37q4K6p4j37j25j12m9lM7Q5K47L26r0k51J01R3j52j74j24o5m0M3
767c673q1j74L9Q1m1QK8j31n4K93L38P7j20k01r8j12k15KK17R4r0j36n6K0M5k4O0M7N0J2q7
798c882l8Q1J06J62K64J18j74o7Q7kj72l70m03q2K39K83K53J58M5P7M2n0K9K46K40Lo5j14
826b986j46j00L8M1m2n0K3o4p9K1j1n4j63n0J05N0kmO9n5j16j44j58J15J30J08J62Q2j29j27
856c536j1Q4J79K9l8l3k26k84j39k5M0J08J33j23j93NJ81K58K37J32J06j3l83m62j58K11K28
883c693L5J01J48J68J74P1Rj67l62k03O2J11K15K08M0j34k60j08O0J56Q7o2O3J42j15l01l35
910c890p7m3Q0L38L30j29k43ol3j60m0j8k10k32oK29L71R2p2Or2N5J01m8p2j47k53k65J4K27
940d193k6j11J21K35K70K15Lj34J7J17lj35j17j14q4m8p7n7P9K17L18Q3j75j88k02j11J4Q7
968c999pK4J07J18P8P9j26j38O1J27K87K84M2j16j45l3J46N0O3k8j26mJ4j38j62J6K29Q9j52
997c360k40JJ54jo5Q8K48R6j80k76k07p8Q2M3m8j10j10j9J56O5o2p5K0j3J10L53L50J80o2
1026b960m6k6j77j61L0P5J92K58J45l9k21j91m7P2K3Q6J24K5k18k25l17l54j10L4J72K14j14
1053c756j93p7P4J59K9j24J34L03J09o6j75j73l1J24L57K73j56l38j78j58j24L3ml1M6J19
1079c824K11J67p4j82j26n9J29K61J03J44J45k5l4J20N2q0j02R8L16K36j57l20o2N1n2L8J7
1106c009j14J14N9m9P3l7j40j23l0P1l5q5k18o7J13r1k83k97k17J03K85J03j72j51pK14Q0
1133c910j9L2m1o5k01P1K75J14j87k40j70j61j8K78M13L85J00j80j45o6Q2N7m8r2j28m0RJ11
1161c784J7k02l18j94k5J61J43j34j38J07K12L15J07J38J43j07k20j63j04L2J22Q8K19M53
1185c132M79J61j60n0R4j5k71l85k75l14l37j17K54K71K56L13J31l10l54q0J12R5K8KJ43J82
1211c279o5j0ok08j30J88K70K06J50J47N3j43k86k46J8P9j1k00j11K69K41j02k17j31l1LP0
1238c482Q9N1j93l23j05P5K5k8J7J47P8o1L5Q7p8k53j90k28k56l7O3J33M1J58N59M65p5l90
1266c676j96J30K20mk76l02lL13M85K08j21k27k27j12l2N5K00J17J06J74j04l30k90N1J46
1291c695J20L9Q0J13K0j1j30k53j57K0K38J74m4Q5K34J68j50l83r3J64J48pk09j44n3J17K56
1318c353L31J45j83l63m37l95n1L76L46J10J2m8j16k68k87m7J26Q3o6p6J18K47K92J65r3j03
1344c535j23r5K7j8Q3K50J43j9p2mj53j50l6p2L8J79J81Qj33j59n2J27K27J39j03kK65J01
1372b958k31k57l5P0J47L0j01j25j14P1K94L2j7J78K37K44J80%j49l48n55n08k47k4J55J60
1398c871J67M3j16k33j19Q6j11j03J23J34N1K01K38K31R7m6Oj02k96k61N5J70k1j01j7O9k7
1425c753l8j87l26l7K18K10K13J12p6j44j71j29k9J5J60J81mp2k1l9j49p1K02K27J06P5J13
1452c414Q3J39J80O5p0j50l20l70j29J19R3qk55l71KK26L9j3q9j52N4L35L13m3l77k83r8j18
1480d612%J81K31J57M7P4P1j21k34J36L99J92k03j30J41l0r4P9J94R9r8j46j83r0j53j81J05
1507d169J29p6j02L6J87P2j20j60j0J41R1J42J82j07k77j17M8J3q2n2J25J55j1j31j51m6Q9
1534d201K94L00lj80j18k80j63J32O6k3J17J63Qq9j73k37j4j4O8K68J85p5k61k06N2Q4j14
1561d414j70p4l9k06l4L53L91J65J33K36K93L37J10j80j80k24k10J21J60k4L7K26K02n7j08
1586c156N8Q3O5J32J44L8j18j7P0q4j17j97p1O1J3p9j19k00r4J24J15P3N1N4P0k5l0M5L6j09
1616c184k65j51Q3J07o9j51J6O9J09o4m16j83K11K08P7j8j39p4Q0q2j41J79K73R6J09nr5m6
1644c466o2j80k35j47mM8K57K95J57O4m8j03k09k39P7L40L13K63l1j23j73l70l44k8J36p8
1670c890k51j25J69L01K11L8p5j03k10k00j61k8Q3N5n6j30k56k31P3K56L19K07N4K7OJ77J81
1697c559N2j17j02K98L36m1l28k61o3j67k19j0M0N8pj41n3J74M19L85L08R6r7j12j18O4L4
1724c131j55k26L0J71J40p0k65j62J10J52J43q3k71k88j36L0J85K29J49N2j41l9J08Q5k6m7
1750c456J96J98O9k18k08M1o7j7j05k77k43j25n1N2K38K84K29op6J37K82P4j53j04L9J09N
1777c153j12r4R8J12k4j31l1l4J32K16k7k68l25k43m0J19J33J07np4O7J40R8j8o1j19JQ6O0
1806c390L8J4N7J53J1l28p1L0q4J6q6j31j6k9p2r2j10J23K97J11M6m6j19%J52M3j18l68l31
1835d300J28J37m5J18J67j39j74J07K17J40R2Q4qN0J66J71L6j11m5K4j17k32l36k21N4M1l8
1862d034J42L76K38j3j14m0k15m03j84q0l8Q9J65R8J10Q4l1j25j18N9l2j61j31p7Q6R9K0P3
1890d157k1j53j6j11j68pQ1K18K03Q1Q4O8pN1OoK09L49J39k16k16J7k7j53k19j72j43j62l4
1919d482K3o9r1L7J81J11J42J58R8O4J73K22l2k50j92J08K48J77K24J34j6o0k35j85O8K4k39
1946c659r3R5lm7J4J01J62J90J5j54k35j89j21j86j38N5K12K17K2kK33K01j2j00l3o3j28r9
1974c745J3Lm5J32J20M4R9K1j94k06J09J59o4k85k15O5N9J18J19J35K44J30O6j03k91j50j38
2001c800j91p3O5K22L45K51J30o5j99j22j8J02J10l2j42j45j20o2n4J85M40K44r1k34k80k20
2027c754j70j76mJ70K71J65J6m1j07j03j8M5m2j26j8L9K6Q6K1o5j2J8n9j37l66l25J9M01M25
2056c821J11L6J22rk76k53l1J49K50K97J94P4p7j28j11K6Q4K3P9M9J85J11l25k98K1J02j88
2083c604j45J12J35j9k7Q2Q9O1l2r7r1r1O7N0m9k01k03l0l4L8J48qj01o7r0l97m04j10R7J45
2113d776J38M9J6N5J59J93o5r3J13L32R8j56j16j0RJ57J84J07mj29j22j07mJ05J36k0RN4o4
2142c752o7Q9K55M7k29k31j31n8r8j16M5M3j12o0R2K42J82J41K56R5l14n14l31j7O7J77L07
2169c992J69N5m3JJ20R1m5j74l73n13l81j8L91M36J75Q3R6J02K47K91J10J9pM0P6M5p6k46
2197c321j32J02Qj19l0N6k2r5k07j41p9LQ1N0K8P9R0J74Q8j15k7Q1K6J02P3j25j12l3J2o1
2227c566K5J76J33j05l73k19Qj5n1J0R9N5J96L98L75K39L7j27n6k34m51j33J56L24K89L5j41
2254b916j68k35k67j62oL0J26J50J9J9O8R3Q1j73j97j40k79k06J79L04J79O4j51r3J13J5j63
2281c716J6J00r5j53k19k17K5L6k2j06j16K18L64L42K53M3j48r6J15J68K24O3k51k95m5J06
2307c406j73m60m59k34m8J05K77K92J62n5p3N1m7j59q3L0P1J06J02L8K9O4K52K99P5j08r5
2334c447Qpn3j39l2k2j71m0J79J55j06j37M3J93J60K1qK0j14o2K29K66O6O7J0l01l01q0j2
2363c615L9J00k9l35k61r9j4J19k5j49nMQO5nj2J88J71Q8Q1K0J05K08O9j40j32l4J6K8k9q2
2394c657J95J74m9n4nj5P9Q9n1j64j78j84k69j86j07rJ46J71J2j34p4J64L33K29O5N1J73J9
2422c236j55l9R7J1K7K0L1J00L4l4j93k99q5J11J72J20j04l66k93m3j7qK16N65M55J32q0q7
2450b948j84l15k09k24l86l08J4J87K13J39L7J31K05K76R2j09lJ27K28L11P6o2m5k28m86l61
2476c832j64PP1om2Q1K0n7r7l5J5k7k0mk1jN0K50L20K3p4k4j64j98n7j0J56K29J90K47K82
2507b892J41l6k71k16k9k43l18r9j9m9j3O9r3k26q9Q2J47K65J44q3p5o9k26q7J86K49P1j61
2535c940l29j47M0J02K62K69M6m6r6j62l16l48j7K79K37J10L1N1K04K74K38r4k21j69j19l5
2561c896Nj19q0O8J17L7K3m4M2J5j69P2J46l1o5Q7K06K1N2K61J39j29J8J1m4m8n7m0j68mK2
2592c552m2R1J88P5j8j2J04J60pj41j22j33k51l29k04L0K4RJ37K6q8L7J87K51J87n9j95n1
2620c698J17J02Q1J49Q5j3p8k44k94j53l8j17p0J05N5J32K35J38O0O2j3j12j24L3K1j24j06
2647c809J39K81K37J40n2k07j30O2l5j06j6M7m9k02q1J47L14R4q7L0K39K53mk42k80k00j73
2674c690O0Qj26nR2L03L24O3j50k57k94r2O6M7n3j12j55j58M0j8k20R1K54J88J47m2M7K24
2702c418J98nj00m9mq6j07k20m40k93K82N73L96K17Q6j08p0k2R1L8p4q1l8L3P6J54J37m8m
2731b886j85k91j56k1j76j06R0K3j08O6J95M8L6J62J63k43l59j54j20n4J09J96L82K81k3j04
2757c235j1q1k0p4j52M2K19P5K8Q7P3L4m2j40k68l00l32k23j7K30L46K51M6K1m4j31j15j56
2785c889r6N3P2m3j44j30j34q4N1j5P2R9n0N5K45N09M03m9j63j8o2k81l00k30L1K39J78J18
2813c563P1r0j77k06j39m1K07L03J04J6l7J94J17k05k49m0J20J49N1L2K11K14j75m89m24j52
2839d198j9N6J55K54J44R7K07N3N5J81J55K78J36j60k07j66j04r9k3jM7O0n2n9L3N5p3O4K07
2868b924J7j85j16RJ75J20o6j85k50p8n9k74k59r6L3N3L3L3J15L10P9j12N1R1op4k7R5P7j3
2898c433R4J21j63k23k09k02p5J35J73M5k0L7N9j11n3j6J1J24J22K1M7J47J29J08n9k74j68
2925c633nj5p9j51r2L3J65J19J29%l4K58K75q0j61oN4j1p1p1k9k07j86p2o2m6j78q8K96K26
2955c722r0O9K68L13K33J79o2k09o5Mk08l04j23j5j6j5J4R4J69Jk0J72R7r3k30k90%J97Rj99
2985c842n3K94L16J17oj13j13On5j05J9L1J5J14L5l25l30j36mp6j41j0J66N5J15L24L44J22
3013c236q6j57j52R5K02R8j0j15RJ52j73m27k29n0P1Q4k2j4J07K89L92L60K93J4k09k42j82
3040c138l7r7j87QJ30k3j08l0j5k9j41RJ02N6P3J18J12q7j48j66r9p1j87j43RN4o0j54K6J06
3070d117J27P0K9M3J45J72n0L4RKJ67J58j18l34k57j61j73p8K68N67M94P1n3M6j12j68J0R6
3098c113j01r4r9j56j54j14P0K72J36r1k58k87N9J78j46l40j35N8M3Q6M2Lj2R3L36L90J46
3125c188j24j26m8j10p7N3n5q2Q7J91J30O6nj39j10M3J18nk38k03j09j30k12M6L21J51q8j56
3153c999Q3J50K7m4o4J00K11K03J05r0j27n4Q1r0j16J70J23m6j57k29k01j42j52O3K87K09
3179c699J01J15J35M5m7p%J41J18o0k00k79l15k01J18J30J31K01K5o2J57J52Q4K24K45k6k94
3206c068l18k32j70NJ46J51J05l9L9L97L22j30l89l66q4J19oj62O8J43o7o6M5R0K1J7Q3m9
3234c395p7k7k1q4j72j46o2k4j5j30r2n6q8j47n9J66J81N3J99J84J31R1J31J65j5N2J09j02
3262c250j76L0N1o6j05k47k18j55j11M5R6J07K16J77R2N6j3j31l5j30j61l5ON5L7R8J45J17
3290c505K18Q2j49o0q6l11k94k01k7J44K19J04L6m7J85L99R8l28l26k5J03J30J18j4j24l7
3316c698K01K80K22n3l83l15j12l5m7J48M01L57J07L1P9q2k22j60j64L8K10K1j96o5j86j62
3342c785J3J52K6q4l4K1K9o9k05o5J83K39J22O7oj17o2P2Q9l2J23Q3j99l36k02L4J72L9o9
3371c801j95n8j10j39n4j85n0K66L87P9j42k13j54m8lq1LJ05K60K49J22nq0nO1Jl6K41J08
3400c477n9K44K06N2k5qm8k19m33l07j75l1L19N17L65P1r3l03k22NM3J7J45K14m2k86k74j65
3428c969r5j90j13K7J16R5J29L08K83J32k0p3L5j00k22o0J84J40n0J26K81K4l04m82k00K47
3454c751J60K8J17J85J01O6m1k6O4k3j20n3R9%j77m9M9p6j75o0O3J89J81J00P2N3O5J47K05
3483b607m7j69j47j79j48j11j32p5r2N5L2m0o1r4j6j30j04L3N5J81K19Q7L1P0O0M0Q8P4m6
3512c173l2Q1P9j00l00k81j43O6M7j17j10m7J19J88O1j13p8l9R3K35R5L6O8n9j06LK06K10
3540c111m4k34k06r9n7r2j61N2L9J1K59J52m6j61j81j77j8L2J7K28K01l3qJ5m2J38J34o6k36
3569c694k52j7J72K99L24J96J0J9k0k05k98q3R4k4n7L7n2k46k52j46p5j02pJ34J33m8o3O0
3597d163k5j85r5J04J57K51J07K9J92K57R0J4j6k30l38j62o6r2P5K10L0k59k53q4P7R3P5J32
3625d075J01o6j65J3K05R5m6r5j78j9K91L31K62J32o2k07j22p3j09j23k2p4q9L3J18J39K38
3652c567K14J36J0n5j27l15l19j82o0J17L43M91L31Q0%j45l39k04k7K5Jj0r8j51j40j20j9
3679d130m3j40m2R1R4J6j00j91k76j78J22M11L51J40j08o3J31K84J56k3r4k8K40L78K00J16
3705b686K91L65O1j65j55j60j9Lr2j03k08l12l45k01K8N7J7N8Q3J3N6M7PL0j0r8q3lj58k13
3735c895m1m2L5J18J31K2k8O9M4qn3q5q1p2q3L2j7j57K8J39K0J7K37J80Qr9j61k92k21K0N5
3766d180j08m8K46K19n2j02o3K6K32M78L08q1k21k27j68j50m3J44J39J37L3n0j02j27J03O8
3792c589k23l62l1K49K02R3L5Q8M2p8k07j22J9j05J7J96J43J68J93J25k0J6Q0J07m2j57j63
3819c326j93q7J92J26m1j49j21J10J88J06L4Q9oM5R7R1q5o4K7nj18j66q7j72j17j79j28J51
3847c788K31J10Q0K76K69j03k00kJ3o2j03k56k38r2nL5J15J70K19N6j30k80l85j84Q0K08L
3874c963j88j72l0Q3m2n1K4R4K60J88J49N3L7q0k7K60K13N0J42J81J15O2r3k19k21j02j36
3901c413j44O5J30q9j90j37J7J18J94N5k10k53n4O0JL9m9P7L76K76p1j56k90m70l04j8p4j45
3929d659J41M11K07L9j22j41J51L95M86K87p0j31n1j81j75O2K22K04%j09j76k78j08qO0Jk14
3956c757k47j0K60K13N1N0K9j84k85j50J30Q3j49j37l0N5J94J19L9M3K5l5K0K06O9k88l87
3983d073k44j27l0N8J11J99J77O2p2k8n9n0O6N6J24N2n0k1j38j24J6J64O6q7lL8J4r6N5J68
4013c776O9l7QL0m1r5P1K42J44n6l3ln5L1R1K7k31m36j56L06L97O9j41q1J07K46K92O1k62
4042c212j68J1Rj19l29k74j14n7J36L72K49P4M8k20k67N6J31J13J83N2j12LM3J1R9J7q5j52
4070c502k20l32j64J43K79J62J95J95j13j57p4L1J83K03m2j40m4J2p4j40j51m1J26K7m0k2
4096c700J0n1j68J8K21K09Om4k6J5J3J35J70K22J66j1l58n53k21R2L33M43M91K22j67l48m88
4123c369l12o3L2K0j5K28L53Jj87j37K1Q2K21K72L7j56q2o1j67j95j94r6N7J66J89Q8j31p2
4151c470K29K52k6l5J2q6j88o1Plmn2j46m8J01P1k14k21P5K93K18J04J18J53K2j24Qj01k67
4180c383k26j60j19M8J44J64K94L08J28K1j11j84q2j01j78K0M3N6L90M12q9m75k99OK17K29
4206b927rk03j49qR2Jj7j00l29k45N4J98Q7j42k24l2J34J84O8k07j44j02j33p3K7Q4J18J3
4234c984o6n4N7K07K63J83J52L9n9K4J13k2l24l86j17J46R8M0m5j11k3o2m3M9R2J36K5R4J86
4263c392J14j87j90l9r4l69p9J42O6J25m0M8P6j2P0R3m6M3L29L21K10J11m5r2j65p6o7j28
4291c273k6K45J71j2J2k4j15j52n6l5k18k33q4J45j2k62n7o2j05J45J51K2m7k20j65j2K9O2
4319d188K76K11op4o2j7J04K28K45J78J9q5j09J6P8J46K08K2j74k65l07k17m3J27J03j5L0
4346c571N2R6K6k18k29n3k9j9p3L1J26Jk9J17N8j45j50L1K52K23J96J43j7qJ23J14j4l6j0
4375c012p3r2O0J47N7j13k17j32O8K02j40m73k37k07j30O7K3o6r2K00L44L58K87P0L3l7JR1
4403c013m8j09j6P2J50rj21j33n8J07J09k15l62k34k16P9J34J63J76K68L32P1r7j07j01j64
4429c342MJ58J09P6K8r0j63k12%K40Nk10k04%ml4K5R1O3L1O8n2j82L5J5N2J80P5j01j45rL9
4461c454O6K96K84J19k5j23j06j17j29N5J04J15K3j61k39j03Q6O0pm1j41j16J07Q5k97l77
4487d036qJ56J86J39J12k5k5P1q1j16O0J80N3q0k47j88j0J18J29m4m8Q3M5q8m8q4O8J19O4
4516c545k9j4Q7J66Jm0p0j58O6J28Q5P2Rq1J88L61J8k17k90j45N6k5j47j27j44l5N3r6l07
4545d180j23K69K27j15k06k92j51J31J69R6J7R8Q4J03J51K39K30N7j32j27n6j18j56L7J18
4570c630P5J72J82J2k09k71r2o8j57j49j72l8J18O4J47K38Q3rJ98L33J29j95l11j68r9P9K08
4597c530P3j47k88k55J05L66J84K41L36J17J8j17k55k41j50M3n6j64P8K53J35J44K06L0j50
4622c024o7L3o2n6K2P7K12M6j54l9N1o0j59nK3o7o8l5MQj74k63k24k10ML32K41M5J24J42J62
4653c141P3LL7Jr8l3l6j83k54j45O4K14K09R7k3P7J34L5m8l03m12l6L10K97K20J00p2p7p0
4682c060p4j22k43k55l08k21L0J74P1J78L59P1j83rJ29p2J4O6p3p1PR8O6n2m8jp3m1P1J14
4712c458J02j2j45j67j31J35K25M4kqj63j95j33k9M8j9r9m1kP5J50K31K43K92J99lo2J6K8
4741b881O2N9rn5q4j54j44k38k03j38J32L46J67K9Lr2l0lO5J08J43J11Qk10l07q8q0j27J71
4770c439J86j2q9j46J3J43J40P4j11p0m8j0K7n8j02j37j24Q5J77N0lJ6q2j20l6L4M6q6j02
4799c784N7K2L3J20J17Q1J01Kl34l10O0K82J44Lk57l29o4%p1r1o4N7R9O8m1m1J50L28K28j1
4829c445l0j43j26j14k23m8J02J47K4j92j92J16M20M49K18Q4K6m3n2j1J8R9k9j70k43k83j96
4856c837k6K45J97k2j63o3J17K62K19O7k9R3L16R7l35m15k79j08j44j12R6K79J85J14J38O7
4882c041j16j33J5k4j76j38j33j01P0J27j33l19j47J8M4j28k43J33L75L97J63j03k14j35L1
4907c911K1L7J28P0j64l02j34J03J07P8P2L1O3j4j78p7J29J76P8Q9n1m02k23K20L93L22k0
4934c359rK15J55j02k43j35j36k8Q8Q4J50lk22k16p5OJ5K24M31K44l5j27j08j34k22k35l4
4961c811J69J80J11J29J36K06J22k3j59l7Q1j17k44L5J41J37j64l82k29j37n3j44MK34K44
4986c571O2j72q3L9p1J28L10M1l4ml0j09k39j79P6R9Q1J50K25K23Q9J3M1N0Q2J3j68k63r0
5015c291M2l3j06j46l11k66J2K01K84K46Ll18k80j29K5P6J0l2%nj47o0R6J78K16R5o4pj1k1
5045c743K0N0L0O4N4N0K47K82qj78r9p3q1l2p0M6L0o7m5L2N1j49k04l7M2M9P7j59l07r2M8
5076d172N1J6P5%Q4K22J12m5NJ17L4p1q4j73k57k24k06J14M76M39Q0j95k21j76m8J40K95K82
5104c330M1r4r2j87k21q7j14p2K31K21q8j65j12q4Q3J06O3K85K68j05m10l11m2J5J36J30Q4
5131c851lN5J51J14K4j81l15k41o2J69K42l5o2J8JJ78K87K11J1J9J33J68J85J41P0p8k45l06
5159c202j21N6KJ95L42J86p3j84k48k08j70p6K3J5Ml1l7k02j00l5j64m5J14J43J28R6L9QJ9
5188c526j45q5M5Q7J08J28J32l0l5ok16m42o4M28L22Q1q6j44j12q6j43O1M8k06j19j25l00
5215d430j16J22R5m9J47K97Q3N8Q0K6j52j41m3j4L20K80k7j23l7J27J49J06p3k08j66q1p4
5242c844M1J36K68L71L5l36l81j38K69L42K15j00j66j82j46n0LJ45K59%l76l65p8K16K85J73
5268c404j21k02KK27J95j42l19k1O6j23j60KQ6J58J16J99L66L78K88l1o04p42m18j43o4J02
5294d309J91L0j43J32K59K11J09M9R8R0R6J73L39K70l0j26n1k9l0n6n9q8j15r4J05O8j85k59
5322c354k32N8J61M9k3P4J21J5q4k42k65j46j48o5J37M5k4J24J55j44j65Nj0Q3J04J0j21j74
5350d056j44k64l88l13J21M06L28J41N6k8l8M6q1j78J32K21O5K25K96K55R2r2j9O8o7j71j34
5377c521l04k52j14o5L6jn1M1K45K88J82Q1J96N0j24k4q9k69j16K66L87K7k67k11j05Q5K14
5404c415M2j52m8R9J29L7Pk50l23K0K55Q7j27j40j04r5J6J18M8j45k52j71J31K95J87q9j49
5431c989N0O3qJ18P4N2N5QJ9N0J8J9M0J40J32Oj01n4j06L3J17p1q7J1J19j2M4J35%q8j21N2
5463c282J94K09J08j79j81l3K7n4j12J08O3m2p0q5j98k98q8J96Q8j63k01R0J95Q4j02k09j12
5490d047P1N6j84j57M7J49J68J41K05J12J7Mn1L7j02j13j53r4JM0M0J20Q3O6J64J26R4O3k7
5519c124r8j62j78j53j24o6kj03j12j5L5j09j76q5R7J70J52J35J12R4K8J24K20J13r7j13j00
5546c537j7K6j5R2k5l26l11N1L22K99M7j92j09O3J74K59J56p3k90l30j57n9q4n2R2J62J58
5573c676q4k58m6J49L5k04r2J8r8%K36L46L49J68q0k15k03j81r2l7O8Q0o3J7J61K77L86J78
5601b861j69k70j49j90m66m25j44J92K28P7N1R5N5N6L6j8n8K8J02Q0J7pN9Q9m8q6J59M06L78
5630b783j3k25j66k41k01p4l8J49J00N5J33l2l9K2j37J8J64J28J45R7K2k5q9j4J33K0k28k22
5658c341P3J97nk33k7J8O0R4K2qj38j57n0k1r1k3J8j7j18m0p2j41O3L45J61k42K4K68J86J46
5688c049P4O4l9j7n7j54k18K3J56O1R5J37l8l00l44j50n3p4R6L04K14L4j23m2K19J96k1k25
5716c231j67j7J9J87O0j53j18L8J96J66j15k13J34K32M0j22l33k38j26r6j34m7n2j2M7J44
5742c911Oj54lL0J96L21J92J1o8l7j59j44j24j0j9r8q9r5k5M7K5N5L21L04K82J89O2j30j48
5771c173P3O7l3j12j35j22q7JJ24J78O8j95k38m4j2n4KN6J51N2L5J56o3k09j68j02n6j68j37
5800d145k0k9j4K1o2JO5l5j08L9J58J37plkm0NO7K17J47l3j8K30K39j12l65k16m0J01K17N0
5831c555m2k1j12j15r4j45j03j09q8P4J32J78J97J55l9k17j08q9j79j96p7J30L09L88K29J01
5857c396r0j08j00j74K8K00L9j28j5O6N0n4l9N6Q4J96L38J16q8j48j97k18m8N8Lj28o2jN5
5886c705O7Q6K68L66J83Qj56k13j40o1j8n6R2J42N3j51k21j26N5Q6m9j53P6J4j8J25o6k25
5914c737j52o3k9J28J96J03m0k5p2j01O7J11M0M5J24N1o4j35q5l1O7J04M4J16J66J69K23K14
5942b566o6l44k87k14kJ11J00P7K04K07Q8K9j27j27j95p2Q1l8n9l9q0j33lJ75J78J8n4j06
5970c244j67j65j20l1L0j38o0Q0O8R4K06P0R2N5n7p8o5r5j19j31r6j15o3j8j3j6L9K90N14
5999c253J15k07o5J75J67l2k55k10j56j02N1K1O0J43J09J69J72o4p9p4k12pK17J93K00M6L8
6026b840O3K2q4k27l73k60O4J91J73l1k05j63j28k8J15J24n4j32o0O1J23pn2J37J09n9K1J67
6054c333O3j53l17j47K3L0J18K26L45J52j86k74l45j07J89J59j9j46j41J6J33L4j37k23j74
6079d214P0L55J86n5L4J38L38K61K2j96k54k10k13kJ79M4j71m1K11J03%k7j63m8j09k33q1
6106d076J74J49J47Q3rK07J01k11r3K8m7j3q1j72j9l0j55r5K02L38O4L1o5k35j98K4J05m1
6134c887J05J63J04J29J0J13J49k8o9j25j96j9Pj22l7j8r2o2P1K25J86lJ3Q2N2j54k39j73
6162c815R0K69R7%kj08n5R6j2j28r5j20n9J1k0l3j25k17J5J28J90J96J77J46r8r2J75K16J2
6191c161r1p2j50j54j8J77J43P1O7K8j42j14J19oj78q0Q1M1j1j34j38j19k40r2K53K77J71
6218c472M9j57k15j49n7k4j40k8O8Q3Q4r8k1J75J31j7MN6N3P2j1p8n8j53k21p2J8m4j0Q7J7
6249d128j64r4J87J96J26J08K7m0j23J0J17J5N3J86J82L9j54PK02rr7l0j06j16j8L0J61J87
6277c246Q3l8r0j30o6j12k57j08J42Q9J04J16P2O4J35Q3m6k08k21r4n8M9K37J17j83r2Q8K3
6305c547k06r2K08O6j07j18N7O0k34k25Q2Q9m3k9J11K41J25P7K65L03O4k03k62k44k33n8J66
6332c687L07L00r9k85MJ92J07j24l0J7p5j60k47k59m4J95L35K84m1p5j8k3j4r0m1q1p0O9J49
6361c504L20J26p0jK4n1r6J11J32q1j74j87j52k65j00L06M09K47m9k28j22o9n3L2Q0J5k5j55
6389c580p2O3J17K23K41J30k3lJ9j43j71L6M0j77k33p9p5K5J35K4k5p4o5N4J92K48J90O2m1
6418b962J30R3p3j31k2J49J23rk67k65n5J62K10M7M0%j01r8j15o4Mj72m12l46K0K24L36K28
6446c326q5l05kJ21N3J21K24m2k35j87K8Q2k8J3k3k2L7K31L23J15J24R7k06l43l26m65k07
6473d233K84K60J70J47J5lo5q9L5n3j15q4m0k9L8J42K38l0j84m2j4J25K22K19N7K9N8o8j67
6502c177p6o1p8p6j09j42l5%j53j95j28N9K50J34j14P7M31L88K11J68%r4j2j06k85k93j74
6529c590m0qn2j14m5K00K04q2j31M6R5J33J69P9j73j44qQ1J71J22n4j71j44p7q7J7R4J06J11
6558c292K9ql4jK3q9j59j05k2R3K19J39L1k2j66j73j49j46o5J02K88L89K56j6j26j26k27j78
6586c535N2J11N7M1J04R5j68j77j16j10j59KJ13J23K65L19Q0k29l56k72J26K82J40J04J28
6611b980O3O5M0j13j11n4Pp8l18m67j32J53J79NL2J71L48M18J48l01m23k32o4Q4M7J08J23
6638c282N0N1k9R6P7k17l72l32m9L07K46J90J78M5L8q1j11rj03j71j9O5J38l7j41j6P8J84
6666c226P4j52j76J32K50K08M6n4j28l9O0Jq3j52l0R1J20K34K31M8n3J6j0j68k10k08k25l6
6694c439J12R0j2k4K2J06J53N8O3L1j35j91k24k45q3J01O1J4J13J92J64Q3J12J75J90N0q1
6721b544j89j40k40k17j62j34nJ34K18J11P5J42J64N8J1N4J57J02J5q5m16m90k08J73L29K90
6747b797J20l1J8J5p1MP3O0j51l95l33j66j40q8j70k13J23K64J17J7Q3K56L14J97n0k48k92
6774c484j25K73M88K45J92J31j71o7J9p7j64j11J98K34k6k29j89rk7j25l1j7q8P2K32J58J8
6801b680n6q5J0K8j58j95p3oQJ34J79Jq8j04p9N7J10%l5J28O5j47j03J57K04P7OL5M6k09k49
6832c022k38k14k26j73k0J35J15J16J03n3o0P2K14L13J28j17k25j85K0J15K9Q1K15lj10om3
6859c039m8j53j2J31n5k33k26QK64L62L96K54p8k65k95k22j76l2K42K88M2J1J65Q5lj4j05
6886b708j31M7J99Mk13p4L8k9l0mm7j55q8Q1J06M1Mj0o4p2q2K8O9NN7L6N1K47K20O2q5mJ28
6919b373L7j70l18j13jQ3P4kQ0L5j87j79J86J94J25R1q6r4K0J3j47k20K0J07j1j44j27Q4J50
6948b873Mr4P7J16O9J04K82J20j22j4j1j06K2J35r6j61m9n5j3J21J45L5l6j08j41k00j78n0
6976c077O0J42j9j64j23j5M3K9J00K31J66k7j35m9ML7L7O0M8R0K35N8j11k21l23o2J03j4O2
7005b835N0j37j07J94L15K18J03mj74j63m4N4oqk4r8LR5J14N1j50j12J0J84J54J9J8J40pj83
7035b330r8K7R9J34N8j54k51k55m0J02J6n9m1RN1N7n7o0QJ46J76Q6N4L7O8J73Q0k28k68l3
7065b493l1q7J40K22J29J01K6j43k32j29L4J35P1l4lk4Q7J59J52J00N6r2l34k90O9K63J48
7092b000j4q8k9J7m6n8m5k7n1k3J08K54K52N1o0q5j12l1j29j80k9J5Q8R3j22k60l7Q5l2j31
7122b626m3L1P2L6l5QM1P0J34K85K44L9p1r3j40q5k7j53j28m1QnM0J16m9j25K6J30J2j29n6
7153b514J80L06J89J09O6J40L9k42m29l60o5K48L79K38J5k00j32J1P6J27O6r5j23P1J7j55
7179b038j20k8k6q3j20r4L7J34Ko7l2j90k03n2J64L34J79K8M6r6k29j12j3J41J43j53j42Q0
7207b510R6Lm4j05j50o1J73K59Q6lJ9J10L2J3Kj53k00j05J4J31J47N1q7O9K81J05k05l26j83
7236b541J09K02O6R3M4Q3J56O5j34j55r1j42K9J21O6P8J08Nj43j28L5J15L2k19k80j30r2j08
7264b756p7L9J08J76K85K37O1O2J20K36K46jk14j50nm2J27J56n2j54r8J20J65l2j01pj53k54
7292a958n0J23R7p6j62O0K35J76j1mN7nPM1k8j64n4k0k1ML5J8K1PM3J23o3k03r4L9oK0J02
7325a711R0J3P8J78R3p1j66j22q7N1K9J0J01K28K55k5j53r9j23j35m6l2nl5k13j24J81K19
7353a621J06j04j99j05n5j0l3M2K37K00J1nj3j10j55j11K1N3O8J55J80J91O9j48r5O1J28J2
7381a230j02r4j43q2j38k20QR2l3m3Q5K17K12J32J50P5j47j50j0J14K8Lk5j60k38l7J20jk9
7410a646m0j3J09Mk9L4%L5J38K01J33p7j17q7o9Nk9m4J85K96K05J75J13oj78l72k24p1O6J28
7440a175M4Ql7j21j07N3J09J2o9o4o8r1j01j39j50m3J48K84L31J89j56j63N7k1j06J0j9p4
7468a459m8M1N5l8r8k6P4Q1N0Q1J14K7o6l2j2L4K9P3M8p5j36J4J86K31K7m9Lj37j51j34p3
7499a366J52O7j8K3o3l7j4J11J95o6j72n9P5J9l5P9J99M1j01j0q9q5N4R5K7K5M2P4k8m4M0
7530h69L0m8o5O4J01j8p4k3nj62j57k0p3j17
7544a436
##ENDNTUPLES=	NMRSPECTRUM
##END=	

##TITLE=	4516-141124B
##JCAMPDX=	6.0	$$ NMR Plug-in 1.4 of MestReNova 6.1.1-6384
##BLOCKID=	2
##DATATYPE=	NMRPEAKTABLE
##DATACLASS=	PEAKTABLE
##.OBSERVEFREQUENCY=	75.46775054931640625
##.OBSERVENUCLEUS=	^13C
##NPOINTS=	28
##FIRSTX=	18.694367639655709468
##LASTX=	170.60519477310265302
##XFACTOR=	1
##YFACTOR=	1
##FIRSTY=	795.028076171875
##XUNITS=	PPM
##YUNITS=	ARBITRARY UNITS
##PEAKTABLE=	(XY..XY)
18.694367639655709468, 795.028076171875
20.593532414057730051, 1293.17578125
20.593532414057730051, 1295.9934358557268297
20.623214316256103018, 869.66473388671875
20.708755748920133044, 755.26007080078125
61.804657363672966142, 494.06341552734375
68.059076819845714112, 624.456298828125
70.919012061818051507, 628.3995361328125
72.39704450431928251, 626.55816650390625
72.552010426670562993, 625.06134033203125
76.643486743784748683, 2210.892822265625
77.067663866227633207, 2257.98681640625
77.270651729056226031, 105.27976226806640625
77.491741785776255824, 2194.73583984375
98.33048603960236278, 597.5836181640625
103.93350358401931999, 605.6549072265625
113.18793078289118625, 531.37725830078125
[truncated: 479 more chars]
