# Supplementary material for: An Improved Helferich Method for the α/β-Stereoselective Synthesis of 4-Methylumbelliferyl Glycosides for the Detection of Microorganisms
Source: Molecules. 2015 Dec 4;20(12):21681–99. doi: 10.3390/molecules201219789 (PMC6331929; doi:10.3390/molecules201219789)
Supplement: Supplementary file 1 [file molecules-20-19789-s001.zip › NMR data.JCAMP/13C-NMR (3b2) the a┴-D-glucopyranoside.jcamp]

##TITLE=	4390-glucoside
##JCAMPDX=	6.0	$$ NMR Plug-in 1.4 of MestReNova 6.1.1-6384
##DATATYPE=	LINK
##BLOCKS=	2
##ORIGIN=	Bruker BioSpin GmbH
##OWNER=	nmr

##TITLE=	4390-glucoside
##JCAMPDX=	6.0	$$ NMR Plug-in 1.4 of MestReNova 6.1.1-6384
##BLOCKID=	1
##DATATYPE=	NMRSPECTRUM
##DATACLASS=	NTUPLES
##NUMDIM=	1
##ORIGIN=	Bruker BioSpin GmbH
##OWNER=	nmr
##.OBSERVEFREQUENCY=	75.46775054931640625
##.OBSERVENUCLEUS=	^13C
##.SOLVENTNAME=	5
##.PULSESEQUENCE=	zgdc30
##.ACQUISITIONMODE=	SIMULTANEOUS (DQD)
##$ORIGINALFORMAT=	Bruker XWIN-NMR
##$PARAMETERFILE=	(acqus, ASCII, E:/%E5%9C%A8%E6%89%80%E7%A0%94%E7%A9%B6/%E6%98%BE%E8%89%B2%E5%BA%95%E7%89%A9%E7%A0%94%E7%A9%B6/%E8%AF%BE%E9%A2%98%E5%AE%9E%E9%AA%8C%E8%AE%A1%E5%88%92%E3%80%81%E8%AE%B0%E5%BD%95%E5%8F%8A%E6%80%BB%E7%BB%93/%E6%A0%B8%E7%A3%81%E5%9B%BE%E8%B0%B1/20151112%E4%BC%A0%E9%80%81/4390-glucoside/2/acqus, 0)
$$ ##TITLE= Parameter file, TOPSPIN		Version 1.3
$$ ##JCAMPDX= 5.0
$$ ##DATATYPE= Parameter Values
$$ ##ORIGIN= Bruker BioSpin GmbH
$$ ##OWNER= nmr
$$ $$ 2015-11-10 05:09:01.406 +0800  nmr@NMR
$$ $$ D:\/data/pub/nmr/4390-glucoside/2/acqus
$$ ##$AMP= (0..31)
$$ 100 100 100 100 100 100 100 100 100 100 100 100 100 100 100 100 100 100 
$$ 100 100 100 100 100 100 100 100 100 100 100 100 100 100
$$ ##$ANAVPT= -1
$$ ##$AQSEQ= 0
$$ ##$AQ_mod= 1
$$ ##$AUNM= <au_zg>
$$ ##$AUTOPOS= <12 >
$$ ##$BF1= 75.467749
$$ ##$BF2= 300.13
$$ ##$BF3= 75.467749
$$ ##$BF4= 75.467749
$$ ##$BF5= 500.13
$$ ##$BF6= 500.13
$$ ##$BF7= 500.13
$$ ##$BF8= 500.13
$$ ##$BYTORDA= 1
$$ ##$CFDGTYP= 0
$$ ##$CFRGTYP= 5
$$ ##$CHEMSTR= <none>
$$ ##$CNST= (0..63)
$$ 1 1 145 1 1 1 1 1 1 1 1 1 1 1 1 1 1 1 1 1 1 1 1 1 1 1 1 1 1 1 1 1 1 1 
$$ 1 1 1 1 1 1 1 1 1 1 1 1 1 1 1 1 1 1 1 1 1 1 1 1 1 1 1 1 1 1
$$ ##$CPDPRG= <waltz16>
$$ ##$CPDPRG1= <>
$$ ##$CPDPRG2= <waltz16>
$$ ##$CPDPRG3= <>
$$ ##$CPDPRG4= <mlev>
$$ ##$CPDPRG5= <mlev>
$$ ##$CPDPRG6= <mlev>
$$ ##$CPDPRG7= <mlev>
$$ ##$CPDPRG8= <mlev>
$$ ##$CPDPRGB= <>
$$ ##$CPDPRGT= <>
$$ ##$D= (0..63)
$$ 0 2 0.00345 0 0 0 0 0 0 0.06 0 0.03 2e-05 3e-06 0 0 0.0002 0 0 0 0 0 0 
$$ 0 0 0 0 0 0 0 0 0 0 0 0 0 0 0 0 0 0 0 0 0 0 0 0 0 0 0 0 0 0 0 0 0 0 0 
$$ 0 0 0 0 0 0
$$ ##$DATE= 1447103336
$$ ##$DBL= (0..7)
$$ 120 120 120 120 120 120 120 120
$$ ##$DBP= (0..7)
$$ 150 150 150 150 150 150 150 150
$$ ##$DBP07= 0
$$ ##$DBPNAM0= <>
$$ ##$DBPNAM1= <>
$$ ##$DBPNAM2= <>
$$ ##$DBPNAM3= <>
$$ ##$DBPNAM4= <>
$$ ##$DBPNAM5= <>
$$ ##$DBPNAM6= <>
$$ ##$DBPNAM7= <>
$$ ##$DBPOAL= (0..7)
$$ 0.5 0.5 0.5 0.5 0.5 0.5 0.5 0.5
$$ ##$DBPOFFS= (0..7)
$$ 0 0 0 0 0 0 0 0
$$ ##$DE= 6
$$ ##$DECBNUC= <off>
$$ ##$DECIM= 6
$$ ##$DECNUC= <off>
$$ ##$DECSTAT= 4
$$ ##$DIGMOD= 1
$$ ##$DIGTYP= 9
$$ ##$DL= (0..7)
$$ 0 120 120 120 120 120 120 120
$$ ##$DP= (0..7)
$$ 150 150 150 150 150 150 150 150
$$ ##$DP07= 0
$$ ##$DPNAME0= <>
$$ ##$DPNAME1= <>
$$ ##$DPNAME2= <>
$$ ##$DPNAME3= <>
$$ ##$DPNAME4= <>
$$ ##$DPNAME5= <>
$$ ##$DPNAME6= <>
$$ ##$DPNAME7= <>
$$ ##$DPOAL= (0..7)
$$ 0.5 0.5 0.5 0.5 0.5 0.5 0.5 0.5
$$ ##$DPOFFS= (0..7)
$$ 0 0 0 0 0 0 0 0
$$ ##$DQDMODE= 0
$$ ##$DR= 17
$$ ##$DS= 4
$$ ##$DSLIST= <SSSSSSSSSSSSSSS>
$$ ##$DSPFIRM= 0
$$ ##$DSPFVS= 10
$$ ##$DTYPA= 0
$$ ##$EXP= <C13CPD>
$$ ##$F1LIST= <111111111111111>
$$ ##$F2LIST= <222222222222222>
$$ ##$F3LIST= <333333333333333>
$$ ##$FCUCHAN= (0..9)
$$ 0 1 2 0 0 0 0 0 0 0
$$ ##$FL1= 83
$$ ##$FL2= 83
$$ ##$FL3= 83
$$ ##$FL4= 83
$$ ##$FOV= 20
$$ ##$FQ1LIST= <freqlist>
$$ ##$FQ2LIST= <freqlist>
$$ ##$FQ3LIST= <freqlist>
$$ ##$FQ4LIST= <freqlist>
$$ ##$FQ5LIST= <freqlist>
$$ ##$FQ6LIST= <freqlist>
$$ ##$FQ7LIST= <freqlist>
$$ ##$FQ8LIST= <freqlist>
$$ ##$FRQLO3= 0
$$ ##$FRQLO3N= 0
$$ ##$FS= (0..7)
$$ 83 83 83 83 83 83 83 83
$$ ##$FTLPGN= 0
$$ ##$FW= 93750
$$ ##$FnMODE= 0
$$ ##$GP031= 0
$$ ##$GPNAM0= <SINE.100>
$$ ##$GPNAM1= <SINE.100>
$$ ##$GPNAM10= <SINE.100>
$$ ##$GPNAM11= <SINE.100>
$$ ##$GPNAM12= <SINE.100>
$$ ##$GPNAM13= <SINE.100>
$$ ##$GPNAM14= <SINE.100>
$$ ##$GPNAM15= <SINE.100>
$$ ##$GPNAM16= <SINE.100>
$$ ##$GPNAM17= <SINE.100>
$$ ##$GPNAM18= <SINE.100>
$$ ##$GPNAM19= <SINE.100>
$$ ##$GPNAM2= <SINE.100>
$$ ##$GPNAM20= <SINE.100>
$$ ##$GPNAM21= <SINE.100>
$$ ##$GPNAM22= <SINE.100>
$$ ##$GPNAM23= <SINE.100>
$$ ##$GPNAM24= <SINE.100>
$$ ##$GPNAM25= <SINE.100>
$$ ##$GPNAM26= <SINE.100>
$$ ##$GPNAM27= <SINE.100>
$$ ##$GPNAM28= <SINE.100>
$$ ##$GPNAM29= <SINE.100>
$$ ##$GPNAM3= <SINE.100>
$$ ##$GPNAM30= <SINE.100>
$$ ##$GPNAM31= <SINE.100>
$$ ##$GPNAM4= <SINE.100>
$$ ##$GPNAM5= <SINE.100>
$$ ##$GPNAM6= <SINE.100>
$$ ##$GPNAM7= <SINE.100>
$$ ##$GPNAM8= <SINE.100>
$$ ##$GPNAM9= <SINE.100>
$$ ##$GPX= (0..31)
$$ 0 0 0 0 0 0 0 0 0 0 0 0 0 0 0 0 0 0 0 0 0 0 0 0 0 0 0 0 0 0 0 0
$$ ##$GPY= (0..31)
$$ 0 0 0 0 0 0 0 0 0 0 0 0 0 0 0 0 0 0 0 0 0 0 0 0 0 0 0 0 0 0 0 0
$$ ##$GPZ= (0..31)
$$ 0 0 0 0 0 0 0 0 0 0 0 0 0 0 0 0 0 0 0 0 0 0 0 0 0 0 0 0 0 0 0 0
$$ ##$GRDPROG= <>
$$ ##$GRPDLY= -1
$$ ##$HDDUTY= 20
$$ ##$HDRATE= 20
$$ ##$HGAIN= (0..3)
$$ 0 0 0 0
$$ ##$HL1= 3
$$ ##$HL2= 83
$$ ##$HL3= 83
$$ ##$HL4= 83
$$ ##$HOLDER= 0
$$ ##$HPMOD= (0..7)
$$ 0 0 0 0 0 0 0 0
$$ ##$HPPRGN= 0
$$ ##$IN= (0..31)
$$ 0.001 0.001 0.001 0.001 0.001 0.001 0.001 0.001 0.001 0.001 0.001 0.001 
$$ 0.001 0.001 0.001 0.001 0.001 0.001 0.001 0.001 0.001 0.001 0.001 0.001 
$$ 0.001 0.001 0.001 0.001 0.001 0.001 0.001 0.001
$$ ##$INP= (0..31)
$$ 0 0 0 0 0 0 0 0 0 0 0 0 0 0 0 0 0 0 0 0 0 0 0 0 0 0 0 0 0 0 0 0
$$ ##$INSTRUM= <DPX300>
$$ ##$L= (0..31)
$$ 1 1 1 1 1 1 1 1 1 1 1 1 1 1 1 1 1 1 1 1 1 1 1 1 1 1 1 1 1 1 1 1
$$ ##$LFILTER= 200
$$ ##$LGAIN= -15
$$ ##$LOCKED= no
$$ ##$LOCKFLD= 3936
$$ ##$LOCKGN= 133.100006103516
$$ ##$LOCKPOW= -5
$$ ##$LOCKPPM= 7.23999977111816
$$ ##$LOCNUC= <2H>
$$ ##$LOCPHAS= 25
$$ ##$LOCSHFT= yes
$$ ##$LOCSW= 0
$$ ##$LTIME= 0.136000007390976
$$ ##$MASR= 4200
$$ ##$MASRLST= <masrlst>
$$ ##$NBL= 1
$$ ##$NC= -1
$$ ##$NS= 1000
$$ ##$NUC1= <13C>
$$ ##$NUC2= <1H>
$$ ##$NUC3= <off>
$$ ##$NUC4= <off>
$$ ##$NUC5= <off>
$$ ##$NUC6= <off>
$$ ##$NUC7= <off>
$$ ##$NUC8= <off>
$$ ##$NUCLEI= 0
$$ ##$NUCLEUS= <off>
$$ ##$O1= 7546.30085260999
$$ ##$O2= 1200.5199999976
$$ ##$O3= 7546.30085260999
$$ ##$O4= 7546.30085260999
$$ ##$O5= 0
$$ ##$O6= 0
$$ ##$O7= 0
$$ ##$O8= 0
$$ ##$OBSCHAN= (0..9)
$$ 0 0 0 0 0 0 0 0 0 0
$$ ##$OVERFLW= 0
$$ ##$P= (0..63)
$$ 9 9 18 13 26 0 0 0 0 0 0 0 0 0 0 200000 1000 2500 0 600 2500 0 0 0 0 0 
$$ 0 9 1000 0 0 0 0 0 0 0 0 0 0 0 0 0 0 0 0 0 0 0 0 0 0 0 0 0 0 0 0 0 0 0 
$$ 0 0 0 0
$$ ##$PAPS= 2
$$ ##$PARMODE= 0
$$ ##$PCPD= (0..9)
$$ 100 100 80 100 100 100 100 100 100 100
$$ ##$PHCOR= (0..31)
$$ 0 0 0 0 0 0 0 0 0 0 0 0 0 0 0 0 0 0 0 0 0 0 0 0 0 0 0 0 0 0 0 0
$$ ##$PHP= 2
$$ ##$PH_ref= 0
$$ ##$PL= (0..63)
$$ 120 -1 0 120 120 120 120 120 120 120 120 120 15.8 15.8 120 120 120 120 
$$ -1 120 120 120 120 120 120 120 120 120 120 120 15.8 120 120 120 120 120 
$$ 120 120 120 120 120 120 120 120 120 120 120 120 120 120 120 120 120 120 
$$ 120 120 120 120 120 120 120 120 120 120
$$ ##$POWMOD= 0
$$ ##$PR= 4
$$ ##$PRECHAN= (0..15)
$$ -1 3 -1 2 0 -1 -1 -1 -1 -1 -1 -1 -1 -1 -1 -1
$$ ##$PRGAIN= 0
$$ ##$PROBHD= <5 mm PABBO BB/19F-1H/D Z-GRD Z104275/0178
$$ >
$$ ##$PROSOL= no
$$ ##$PULPROG= <zgdc30>
$$ ##$PW= 0
$$ ##$PYNM= <acqu.py>
$$ ##$PYNMP= <proc.py>
$$ ##$QNP= 1
$$ ##$RD= 0
$$ ##$RECCHAN= (0..15)
$$ -1 -1 -1 -1 -1 -1 -1 -1 -1 -1 -1 -1 -1 -1 -1 -1
$$ ##$RECPH= 0
$$ ##$RG= 2298.8
$$ ##$RO= 20
$$ ##$ROUTWD1= (0..23)
$$ 1 0 0 0 0 1 0 0 0 0 0 1 0 0 0 1 0 0 0 0 0 0 0 0
$$ ##$ROUTWD2= (0..23)
$$ 1 0 0 0 0 1 0 0 0 0 0 0 0 0 0 0 0 0 0 0 0 0 0 0
$$ ##$RPUUSED= (0..8)
$$ 0 0 0 0 0 0 0 0 0
$$ ##$RSEL= (0..9)
$$ 0 1 2 0 0 0 0 0 0 0
$$ ##$S= (0..7)
$$ 83 25 26 83 26 83 83 83
$$ ##$SEOUT= 0
$$ ##$SFO1= 75.4752953008526
$$ ##$SFO2= 300.13120052
$$ ##$SFO3= 75.4752953008526
$$ ##$SFO4= 75.4752953008526
$$ ##$SFO5= 500.13
$$ ##$SFO6= 500.13
$$ ##$SFO7= 500.13
$$ ##$SFO8= 500.13
$$ ##$SOLVENT= <CDCl3>
$$ ##$SP= (0..31)
$$ 1 120 120 120 0 0 120 120 0 0 0 120 0 0 120 0 150 150 120 120.87 118.96 
$$ 122.27 114.95 150 150 150 150 150 150 120 150 120
$$ ##$SP07= 0
$$ ##$SPECTR= 0
$$ ##$SPNAM0= <gauss>
$$ ##$SPNAM1= <Gaus1.1000>
$$ ##$SPNAM10= <gauss>
$$ ##$SPNAM11= <Gaus1.1000>
$$ ##$SPNAM12= <gauss>
$$ ##$SPNAM13= <gauss>
$$ ##$SPNAM14= <Gaus1.1000>
$$ ##$SPNAM15= <Gaus1.1000>
$$ ##$SPNAM16= <gauss>
$$ ##$SPNAM17= <gauss>
$$ ##$SPNAM18= <Gaus1.1000>
$$ ##$SPNAM19= <Gaus1.1000>
$$ ##$SPNAM2= <Gaus1.1000>
$$ ##$SPNAM20= <Gaus1.1000>
$$ ##$SPNAM21= <Gaus1.1000>
$$ ##$SPNAM22= <Gaus1.1000>
$$ ##$SPNAM23= <gauss>
$$ ##$SPNAM24= <gauss>
$$ ##$SPNAM25= <gauss>
$$ ##$SPNAM26= <gauss>
$$ ##$SPNAM27= <gauss>
$$ ##$SPNAM28= <gauss>
$$ ##$SPNAM29= <Gaus1.1000>
$$ ##$SPNAM3= <Gaus1.1000>
$$ ##$SPNAM30= <gauss>
$$ ##$SPNAM31= <Gaus1.1000>
$$ ##$SPNAM4= <gauss>
$$ ##$SPNAM5= <gauss>
$$ ##$SPNAM6= <Gaus1.1000>
$$ ##$SPNAM7= <Gaus1.1000>
$$ ##$SPNAM8= <gauss>
$$ ##$SPNAM9= <gauss>
$$ ##$SPOAL= (0..31)
$$ 0.5 0.5 0.5 0.5 0.5 0.5 0.5 0.5 0.5 0.5 0.5 0.5 0.5 0.5 0.5 0.5 0.5 0.5 
$$ 0.5 0.5 0.5 0.5 0.5 0.5 0.5 0.5 0.5 0.5 0.5 0.5 0.5 0.5
$$ ##$SPOFFS= (0..31)
$$ 0 0 0 0 0 0 0 0 0 0 0 0 0 0 0 0 0 0 0 0 0 0 0 0 0 0 0 0 0 0 0 0
$$ ##$SUBNAM0= <"">
$$ ##$SUBNAM1= <"">
$$ ##$SUBNAM2= <"">
$$ ##$SUBNAM3= <"">
$$ ##$SUBNAM4= <"">
$$ ##$SUBNAM5= <"">
$$ ##$SUBNAM6= <"">
$$ ##$SUBNAM7= <"">
$$ ##$SUBNAM8= <"">
$$ ##$SUBNAM9= <"">
$$ ##$SW= 259.791539193003
$$ ##$SWIBOX= (0..15)
$$ 0 1 3 4 0 0 0 0 0 0 0 0 0 0 0 0
$$ ##$SW_h= 19607.8431372549
$$ ##$TD= 65536
$$ ##$TD0= 1
$$ ##$TE= 297.16
$$ ##$TE2= 300
$$ ##$TE3= 300
$$ ##$TEG= 300
$$ ##$TL= (0..7)
$$ 0 120 120 120 120 120 120 120
$$ ##$TP= (0..7)
$$ 150 150 150 150 150 150 150 150
$$ ##$TP07= 0
$$ ##$TPNAME0= <>
$$ ##$TPNAME1= <>
$$ ##$TPNAME2= <>
$$ ##$TPNAME3= <>
$$ ##$TPNAME4= <>
$$ ##$TPNAME5= <>
$$ ##$TPNAME6= <>
$$ ##$TPNAME7= <>
$$ ##$TPOAL= (0..7)
$$ 0.5 0.5 0.5 0.5 0.5 0.5 0.5 0.5
$$ ##$TPOFFS= (0..7)
$$ 0 0 0 0 0 0 0 0
$$ ##$TUNHIN= 0
$$ ##$TUNHOUT= 0
$$ ##$TUNXOUT= 0
$$ ##$USERA1= <user>
$$ ##$USERA2= <user>
$$ ##$USERA3= <user>
$$ ##$USERA4= <user>
$$ ##$USERA5= <user>
$$ ##$V9= 5
$$ ##$VALIST= <valist>
$$ ##$VCLIST= <CCCCCCCCCCCCCCC>
$$ ##$VD= 0
$$ ##$VDLIST= <DDDDDDDDDDDDDDD>
$$ ##$VPLIST= <PPPPPPPPPPPPPPP>
$$ ##$VTLIST= <TTTTTTTTTTTTTTT>
$$ ##$WBST= 1024
$$ ##$WBSW= 4
$$ ##$XGAIN= (0..3)
$$ 0 0 0 0
$$ ##$XL= 0
$$ ##$YL= 0
$$ ##$YMAX_a= 1148817
$$ ##$YMIN_a= -4120507
$$ ##$ZGOPTNS= <>
$$ ##$ZL1= 120
$$ ##$ZL2= 120
$$ ##$ZL3= 120
$$ ##$ZL4= 120
$$ ##END=
$$ 
##$PARAMETERFILE=	(audita.txt, ASCII, E:/%E5%9C%A8%E6%89%80%E7%A0%94%E7%A9%B6/%E6%98%BE%E8%89%B2%E5%BA%95%E7%89%A9%E7%A0%94%E7%A9%B6/%E8%AF%BE%E9%A2%98%E5%AE%9E%E9%AA%8C%E8%AE%A1%E5%88%92%E3%80%81%E8%AE%B0%E5%BD%95%E5%8F%8A%E6%80%BB%E7%BB%93/%E6%A0%B8%E7%A3%81%E5%9B%BE%E8%B0%B1/20151112%E4%BC%A0%E9%80%81/4390-glucoside/2/audita.txt, 0)
$$ ##TITLE= Audit trail, TOPSPIN		Version 1.3
$$ ##JCAMPDX= 5.01
$$ ##ORIGIN= Bruker BioSpin GmbH
$$ ##OWNER= nmr
$$ $$ D:\/data/pub/nmr/4390-glucoside/2/audita.txt
$$ ##AUDIT TRAIL=  $$ (NUMBER, WHEN, WHO, WHERE, VERSION, WHAT)
$$ (   1,<2015-11-10 05:09:01.406 +0800>,<nmr>,<NMR>,<TOPSPIN 1.3>,
$$       <created by zg
$$ 	started at 2015-11-10 04:06:23.812 +0800,
$$ 	POWCHK disabled, PULCHK disabled
$$        configuration hash MD5:
$$        DF A6 11 CE 2A 02 50 55 3E 86 D8 82 5B AB EC 40
$$        data hash MD5: 64K
$$        11 22 24 73 09 D7 A8 A3 85 87 88 E5 84 4D 5C 6A>)
$$ (   2,<2015-11-10 05:09:05.156 +0800>,<nmr>,<NMR>,<TOPSPIN 1.3>,
$$       <user comment:
$$        ICON-NMR User ID: pub
$$        data hash MD5: 64K
$$        11 22 24 73 09 D7 A8 A3 85 87 88 E5 84 4D 5C 6A>)
$$ ##END=
$$ 
$$ $$ hash MD5
$$ $$ A1 64 5E 9B 6D 43 E4 63 D0 1A EA 2C 70 48 6B 83
$$ 
##$PARAMETERFILE=	(auditp.txt, ASCII, E:/%E5%9C%A8%E6%89%80%E7%A0%94%E7%A9%B6/%E6%98%BE%E8%89%B2%E5%BA%95%E7%89%A9%E7%A0%94%E7%A9%B6/%E8%AF%BE%E9%A2%98%E5%AE%9E%E9%AA%8C%E8%AE%A1%E5%88%92%E3%80%81%E8%AE%B0%E5%BD%95%E5%8F%8A%E6%80%BB%E7%BB%93/%E6%A0%B8%E7%A3%81%E5%9B%BE%E8%B0%B1/20151112%E4%BC%A0%E9%80%81/4390-glucoside/2/pdata/1/auditp.txt, 0)
$$ ##TITLE= Audit trail, TOPSPIN		Version 1.3
$$ ##JCAMPDX= 5.01
$$ ##ORIGIN= Bruker BioSpin GmbH
$$ ##OWNER= nmr
$$ $$ d:/data/pub/nmr/4390-glucoside/2/pdata/1/auditp.txt
$$ ##AUDIT TRAIL=  $$ (NUMBER, WHEN, WHO, WHERE, VERSION, WHAT)
$$ (   1,<2015-11-10 05:09:01.406 +0800>,<nmr>,<NMR>,<TOPSPIN 1.3>,
$$       <created by zg
$$ 	started at 2015-11-10 04:06:23.812 +0800,
$$ 	POWCHK disabled, PULCHK disabled
$$        configuration hash MD5:
$$        DF A6 11 CE 2A 02 50 55 3E 86 D8 82 5B AB EC 40
$$        data hash MD5: 64K
$$        11 22 24 73 09 D7 A8 A3 85 87 88 E5 84 4D 5C 6A>)
$$ (   2,<2015-11-10 05:09:05.156 +0800>,<nmr>,<NMR>,<TOPSPIN 1.3>,
$$       <user comment:
$$        ICON-NMR User ID: pub
$$        data hash MD5: 64K
$$        11 22 24 73 09 D7 A8 A3 85 87 88 E5 84 4D 5C 6A>)
$$ (   3,<2015-11-10 09:02:31.859 +0800>,<nmr>,<NMR>,<TOPSPIN 1.3>,
$$       <Start of raw data processing
$$        ef BC_mod = 2 LB = 1 FT_mod = 6 PKNL = 1 SI = 32K 
$$        data hash MD5: 32K
$$        82 35 F8 73 69 A7 E8 8C B2 E3 54 37 76 26 C7 10>)
$$ (   4,<2015-11-10 09:02:32.750 +0800>,<nmr>,<NMR>,<TOPSPIN 1.3>,
$$       <apk 
$$        data hash MD5: 32K
$$        95 AC 38 48 18 19 96 3F A9 72 69 47 12 A7 9A 10>)
$$ (   5,<2015-11-10 09:02:33.265 +0800>,<nmr>,<NMR>,<TOPSPIN 1.3>,
$$       <abs ABSG = 5 
$$        data hash MD5: 32K
$$        9C 3E 01 93 90 0E 10 5A C3 3A AD 45 5E 8F 6C D8>)
$$ ##END=
$$ 
$$ $$ hash MD5
$$ $$ A6 64 16 44 F9 DD 39 40 8D EB 68 A3 1E 07 3D DA
$$ 
##$PARAMETERFILE=	(cpdprg2, ASCII, E:/%E5%9C%A8%E6%89%80%E7%A0%94%E7%A9%B6/%E6%98%BE%E8%89%B2%E5%BA%95%E7%89%A9%E7%A0%94%E7%A9%B6/%E8%AF%BE%E9%A2%98%E5%AE%9E%E9%AA%8C%E8%AE%A1%E5%88%92%E3%80%81%E8%AE%B0%E5%BD%95%E5%8F%8A%E6%80%BB%E7%BB%93/%E6%A0%B8%E7%A3%81%E5%9B%BE%E8%B0%B1/20151112%E4%BC%A0%E9%80%81/4390-glucoside/2/cpdprg2, 0)
$$ 1 pcpd*3:180
$$   pcpd*4:0
$$   pcpd*2:180
$$   pcpd*3:0
$$   pcpd  :180
$$   pcpd*2:0
$$   pcpd*4:180
$$   pcpd*2:0
$$   pcpd*3:180
$$ 2 pcpd*3:0
$$   pcpd*4:180
$$   pcpd*2:0
$$   pcpd*3:180
$$   pcpd  :0
$$   pcpd*2:180
$$   pcpd*4:0
$$   pcpd*2:180
$$   pcpd*3:0
$$   lo to 2 times 2
$$ 3 pcpd*3:180
$$   pcpd*4:0
$$   pcpd*2:180
$$   pcpd*3:0
$$   pcpd  :180
$$   pcpd*2:0
$$   pcpd*4:180
$$   pcpd*2:0
$$   pcpd*3:180
$$   jump to 1
$$ 
##$PARAMETERFILE=	(format.temp, ASCII, E:/%E5%9C%A8%E6%89%80%E7%A0%94%E7%A9%B6/%E6%98%BE%E8%89%B2%E5%BA%95%E7%89%A9%E7%A0%94%E7%A9%B6/%E8%AF%BE%E9%A2%98%E5%AE%9E%E9%AA%8C%E8%AE%A1%E5%88%92%E3%80%81%E8%AE%B0%E5%BD%95%E5%8F%8A%E6%80%BB%E7%BB%93/%E6%A0%B8%E7%A3%81%E5%9B%BE%E8%B0%B1/20151112%E4%BC%A0%E9%80%81/4390-glucoside/2/format.temp, 0)
$$ EDIT_PAR COMMAND FILE
$$ 
$$ DI_MODE         LONG
$$ ED_ENTRY        ACQU
$$ ORDER           FILE
$$ 
$$ 
$$ HEADER		"F2 - Acquisition Parameters"
$$ T_NAME		Date_
$$ 		TYPE	R64
$$ 		CLASS	ACQU
$$ 		SUBRANGE 0.0 50000000
$$ 		REL	"Date_=itodate(DATE)"
$$ 		INV_REL	"DATE=datetoi(Date_,DATE)"
$$ 		FORMAT	"%14.0f"
$$ 		TEXT	" "
$$ END
$$ T_NAME		Time
$$ 		TYPE	R32
$$ 		CLASS	ACQU
$$ 		SUBRANGE 0.0 1000000
$$ 		REL	"Time=itotime(DATE)"
$$ 		INV_REL	"DATE=timetoi(Time,DATE)"
$$ 		FORMAT	"%14.2f"
$$ 		TEXT	" "
$$ END
$$ NAME		INSTRUM
$$ 		TEXT	" "
$$ END
$$ NAME		PROBHD
$$ 		FORMAT	"%14.14s"
$$ 		TEXT	" "
$$ END
$$ NAME		PULPROG
$$ 		TEXT	" "
$$ END
$$ NAME		TD
$$ 		TEXT	" "
$$ END
$$ NAME		SOLVENT
$$ 		TEXT	" "
$$ END
$$ NAME		NS
$$ 		TEXT	" "
$$ END
$$ NAME		DS
$$ 		TEXT	" "
$$ END
$$ T_NAME		SWH
$$ 		TYPE	R32
$$ 		CLASS	ACQU
$$ 		SUBRANGE 0.0 1e8
$$ 		REL	"SWH=SW*SFO1"
$$ 		INV_REL "SW=SWH/SFO1"
$$ 		UNIT	"Hz"
$$ 		FORMAT	"%14.3f Hz"
$$ 		TEXT	" "
$$ END
$$ T_NAME          FIDRES
$$                 TYPE    R32
$$                 CLASS   ACQU
$$                 SUBRANGE 0.0 100000
$$                 REL     "FIDRES=SW*SFO1/TD"
$$                 INV_REL "TD = nextpow(SW*SFO1/FIDRES)"
$$ 		UNIT	"Hz"
$$ 		FORMAT	"%14.6f Hz"
$$ 		TEXT	" "
$$ END
$$ T_NAME          AQ
$$ 		TYPE	R32
$$ 		CLASS	ACQU
$$ 		SUBRANGE 0.0 1000
$$ 		REL	"AQ=aqcalc(SW,SFO1,TD,DIGTYP)"
$$ 		INV_REL	"TD=tdcalc(SW,SFO1,1.0e6*AQ,DIGTYP)"
$$ 		UNIT	"sec"
$$ 		FORMAT	"%14.7f sec"
$$ 		TEXT	" "
$$ END
$$ NAME		RG
$$ 		TEXT	" "
$$ END
$$ T_NAME          DW
$$ 		TYPE	R32
$$ 		CLASS	ACQU
$$ 		SUBRANGE 0.0 1000000
$$ 		REL	"DW=1/(2*SW*SFO1)"
$$ 		INV_REL	"SW=1000000/(2*(0.005+DW)*SFO1)"
$$ 		UNIT	"usec"
$$ 		FORMAT	"%14.3lf usec"
$$ 		TEXT	" "
$$ END
$$ NAME		DE
$$ 		FORMAT	"%14.2f usec"
$$ 		TEXT	" "
$$ END
$$ NAME		TE
$$ 		FORMAT	"%14.1f K"
$$ 		TEXT	" "
$$ END
$$ T_NAME		D1
$$ 		TYPE	R32
$$ 		CLASS	ACQU
$$ 		SUBRANGE 0.0 1e38
$$ 		REL	"D1=D[1]"
$$ 		INV_REL	"D[1]=D1"
$$ 		UNIT	"sec"
$$ 		FORMAT	"%14.8f sec"
$$ 		TEXT	" "
$$ END
$$ T_NAME		d11
$$ 		TYPE	R32
$$ 		SUBRANGE 0.0 1e8
$$ 		CLASS	ACQU
$$ 		REL	"d11=30m"
$$ 		INV_REL	"D[0]=d11"
$$ 		UNIT	"sec"
$$ 		TEXT	" "
$$ 		FORMAT	"%14.8f sec"
$$ 		NONEDIT
$$ END
$$ NAME		TD0
$$ 		TEXT	" "
$$ END
$$ HEADER		"======== CHANNEL f1 ========"
$$ NAME		NUC1
$$ 		NONEDIT
$$ 		TEXT	" "
$$ END
$$ T_NAME		P1
$$ 		TYPE	R32
$$ 		CLASS	ACQU
$$ 		SUBRANGE 0.0 1.0e10
$$ 		REL	"P1=P[1]"
$$ 		INV_REL	"P[1]=P1"
$$ 		UNIT	"usec"
$$ 		FORMAT	"%14.2f usec"
$$ 		TEXT	" "
$$ END
$$ T_NAME		PL1
$$ 		TYPE	R32
$$ 		CLASS	ACQU
$$ 		SUBRANGE -6.0 1e38
$$ 		REL	"PL1=PL[1]"
$$ 		INV_REL	"PL[1]=PL1"
$$ 		UNIT	"dB"
$$ 		FORMAT	"%14.2f dB"
$$ 		TEXT	" "
$$ END
$$ NAME		SFO1
$$ 		FORMAT	"%14.7f MHz"
$$ 		TEXT	" "
$$ END
$$ HEADER		"======== CHANNEL f2 ========"
$$ NAME		CPDPRG2
$$ 		TEXT	" "
$$ END
$$ NAME		NUC2
$$ 		NONEDIT
$$ 		TEXT	" "
$$ END
$$ T_NAME		PCPD2
$$ 		TYPE	R32
$$ 		CLASS	ACQU
$$ 		SUBRANGE 0 1e38
$$ 		REL	"PCPD2=PCPD[2]"
$$ 		INV_REL	"PCPD[2]=PCPD2"
$$ 		UNIT	"usec"
$$ 		FORMAT	"%14.2f usec"
$$ 		TEXT	" "
$$ END
$$ T_NAME		PL2
$$ 		TYPE	R32
$$ 		CLASS	ACQU
$$ 		SUBRANGE -6.0 1e38
$$ 		REL	"PL2=PL[2]"
$$ 		INV_REL	"PL[2]=PL2"
$$ 		UNIT	"dB"
$$ 		FORMAT	"%14.2f dB"
$$ 		TEXT	" "
$$ END
$$ T_NAME		PL12
$$ 		TYPE	R32
$$ 		CLASS	ACQU
$$ 		SUBRANGE -6.0 1e38
$$ 		REL	"PL12=PL[12]"
$$ 		INV_REL	"PL[12]=PL12"
$$ 		UNIT	"dB"
$$ 		FORMAT	"%14.2f dB"
$$ 		TEXT	" "
$$ END
$$ NAME		SFO2
$$ 		FORMAT	"%14.7f MHz"
$$ 		TEXT	" "
$$ END
$$ 
##$PARAMETERFILE=	(parm.txt, ASCII, E:/%E5%9C%A8%E6%89%80%E7%A0%94%E7%A9%B6/%E6%98%BE%E8%89%B2%E5%BA%95%E7%89%A9%E7%A0%94%E7%A9%B6/%E8%AF%BE%E9%A2%98%E5%AE%9E%E9%AA%8C%E8%AE%A1%E5%88%92%E3%80%81%E8%AE%B0%E5%BD%95%E5%8F%8A%E6%80%BB%E7%BB%93/%E6%A0%B8%E7%A3%81%E5%9B%BE%E8%B0%B1/20151112%E4%BC%A0%E9%80%81/4390-glucoside/2/pdata/1/parm.txt, 0)
$$ 
$$ Current Data Parameters
$$ NAME     4390-glucoside                
$$ EXPNO                 2                
$$ PROCNO                1                
$$ 
$$ F2 - Acquisition Parameters
$$ Date_          20151110                
$$ Time               5.08                
$$ INSTRUM          DPX300                
$$ PROBHD   5 mm PABBO BB/                
$$ PULPROG          zgdc30                
$$ TD                65536                
$$ SOLVENT           CDCl3                
$$ NS                 1000                
$$ DS                    4                
$$ SWH           19607.844 Hz             
$$ FIDRES         0.299192 Hz             
$$ AQ            1.6712180 sec            
$$ RG               2298.8                
$$ DW               25.500 usec           
$$ DE                 6.00 usec           
$$ TE                297.2 K              
$$ D1           2.00000000 sec            
$$ d11          0.03000000 sec            
$$ TD0                   1                
$$ 
$$ ======== CHANNEL f1 ========
$$ NUC1                13C                
$$ P1                 9.00 usec           
$$ PL1               -1.00 dB             
$$ SFO1         75.4752953 MHz            
$$ 
$$ ======== CHANNEL f2 ========
$$ CPDPRG2         waltz16                
$$ NUC2                 1H                
$$ PCPD2             80.00 usec           
$$ PL2                0.00 dB             
$$ PL12              15.80 dB             
$$ SFO2        300.1312005 MHz            
$$ 
$$ F2 - Processing parameters
$$ SI                32768                
$$ SF           75.4677490 MHz            
$$ WDW                  EM                
$$ SSB                   0                
$$ LB                 1.00 Hz             
$$ GB                    0                
$$ PC                 1.40                
$$ 
##$PARAMETERFILE=	(peak.txt, ASCII, E:/%E5%9C%A8%E6%89%80%E7%A0%94%E7%A9%B6/%E6%98%BE%E8%89%B2%E5%BA%95%E7%89%A9%E7%A0%94%E7%A9%B6/%E8%AF%BE%E9%A2%98%E5%AE%9E%E9%AA%8C%E8%AE%A1%E5%88%92%E3%80%81%E8%AE%B0%E5%BD%95%E5%8F%8A%E6%80%BB%E7%BB%93/%E6%A0%B8%E7%A3%81%E5%9B%BE%E8%B0%B1/20151112%E4%BC%A0%E9%80%81/4390-glucoside/2/pdata/1/peak.txt, 0)
$$ DU=d:, USER=pub, NAME=4390-glucoside, EXPNO=2, PROCNO=1
$$ F1=184.449ppm, F2=89.895ppm, MI=0.76cm, MAXI=8.55cm, PC=1.400
$$      #     ADDRESS            FREQUENCY         INTENSITY
$$                            [Hz]        [PPM]
$$      1      7490.3    12867.862     170.5081         3.56
$$ 
$$      2      7536.1    12840.426     170.1445         3.67
$$ 
$$      3      7541.0    12837.485     170.1056         3.50
$$ 
$$      4      7614.4    12793.609     169.5242         3.65
$$ 
$$      5      8721.3    12131.236     160.7473         2.98
$$ 
$$      6      8991.3    11969.699     158.6068         3.61
$$ 
$$      7      9465.6    11685.854     154.8457         3.24
$$ 
$$      8      9811.9    11478.625     152.0997         3.19
$$ 
$$      9     13123.2     9497.210     125.8446         4.62
$$ 
$$     10     14424.4     8718.571     115.5271         3.30
$$ 
$$     11     14702.6     8552.146     113.3219         4.86
$$ 
$$     12     14712.6     8546.134     113.2422         4.18
$$ 
$$     13     15805.0     7892.457     104.5805         4.58
$$ 
$$     14     17092.6     7122.014      94.3716         4.83
$$ 
$$     15     19220.1     5848.943      77.5026        14.50
$$ 
$$     16     19273.6     5816.938      77.0785        15.00
$$ 
$$     17     19327.1     5784.900      76.6539        14.51
$$ 
$$     18     20143.1     5296.644      70.1842         4.51
$$ 
$$     19     20192.7     5266.916      69.7903         4.70
$$ 
$$     20     20368.2     5161.907      68.3989         4.61
$$ 
$$     21     20407.4     5138.489      68.0885         4.71
$$ 
$$     22     21244.6     4637.509      61.4502         3.88
$$ 
$$     23     26386.1     1560.914      20.6832         5.57
$$ 
$$     24     26393.7     1556.344      20.6226         7.47
$$ 
$$     25     26395.2     1555.459      20.6109         7.48
$$ 
$$     26     26400.6     1552.224      20.5680         6.05
$$ 
$$     27     26639.5     1409.301      18.6742         5.72
$$ 
$$ 
##$PARAMETERFILE=	(procs, ASCII, E:/%E5%9C%A8%E6%89%80%E7%A0%94%E7%A9%B6/%E6%98%BE%E8%89%B2%E5%BA%95%E7%89%A9%E7%A0%94%E7%A9%B6/%E8%AF%BE%E9%A2%98%E5%AE%9E%E9%AA%8C%E8%AE%A1%E5%88%92%E3%80%81%E8%AE%B0%E5%BD%95%E5%8F%8A%E6%80%BB%E7%BB%93/%E6%A0%B8%E7%A3%81%E5%9B%BE%E8%B0%B1/20151112%E4%BC%A0%E9%80%81/4390-glucoside/2/pdata/1/procs, 0)
$$ ##TITLE= Parameter file, TOPSPIN		Version 1.3
$$ ##JCAMPDX= 5.0
$$ ##DATATYPE= Parameter Values
$$ ##ORIGIN= Bruker BioSpin GmbH
$$ ##OWNER= nmr
$$ $$ 2015-11-10 09:02:45.875 +0800  nmr@NMR
$$ $$ d:/data/pub/nmr/4390-glucoside/2/pdata/1//procs
$$ ##$ABSF1= 229.9025
$$ ##$ABSF2= -29.91501
$$ ##$ABSG= 5
$$ ##$ABSL= 3
$$ ##$ALPHA= 0
$$ ##$AQORDER= 0
$$ ##$ASSFAC= 0
$$ ##$ASSFACI= 0
$$ ##$ASSFACX= 0
$$ ##$ASSWID= 0
$$ ##$AUNMP= <proc_1dnp>
$$ ##$AXLEFT= 0
$$ ##$AXRIGHT= 0
$$ ##$AXTYPE= 0
$$ ##$AXUNIT= <>
$$ ##$AZFE= 0.1
$$ ##$AZFW= 0.5
$$ ##$BCFW= 0
$$ ##$BC_mod= 2
$$ ##$BYTORDP= 0
$$ ##$COROFFS= 0
$$ ##$CY= 15
$$ ##$DATMOD= 1
$$ ##$DC= 0
$$ ##$DFILT= <>
$$ ##$DTYPP= 0
$$ ##$F1P= 229.902496337891
$$ ##$F2P= -29.915020377162
$$ ##$FCOR= 0.5
$$ ##$FTSIZE= 32768
$$ ##$FT_mod= 6
$$ ##$GAMMA= 0
$$ ##$GB= 0
$$ ##$INTBC= 1
$$ ##$INTSCL= 1
$$ ##$ISEN= 30
$$ ##$LB= 1
$$ ##$LEV0= 0
$$ ##$LPBIN= 0
$$ ##$MAXI= 17.49649
$$ ##$MC2= 0
$$ ##$MEAN= 0
$$ ##$ME_mod= 0
$$ ##$MI= 0
$$ ##$NCOEF= 0
$$ ##$NC_proc= -2
$$ ##$NLEV= 6
$$ ##$NOISF1= 0
$$ ##$NOISF2= 0
$$ ##$NSP= 0
$$ ##$NTH_PI= 0
$$ ##$NZP= 0
$$ ##$OFFSET= 229.9025
$$ ##$PC= 1.4
$$ ##$PHC0= 13.99948
$$ ##$PHC1= 60.36208
$$ ##$PH_mod= 1
$$ ##$PKNL= yes
$$ ##$PPARMOD= 0
$$ ##$PPDIAG= 0
$$ ##$PPIPTYP= 0
$$ ##$PPMPNUM= 100
$$ ##$PPRESOL= 1
$$ ##$PSCAL= 0
$$ ##$PSIGN= 0
$$ ##$REVERSE= no
$$ ##$SF= 75.467749
$$ ##$SI= 32768
$$ ##$SIGF1= 0
$$ ##$SIGF2= 0
$$ ##$SINO= 80
$$ ##$SIOLD= 32768
$$ ##$SREGLST= <13C.CDCl3>
$$ ##$SSB= 0
$$ ##$STSI= 32768
$$ ##$STSR= 0
$$ ##$SW_p= 19607.8431372549
$$ ##$SYMM= 0
$$ ##$S_DEV= 0
$$ ##$TDeff= 65536
$$ ##$TDoff= 0
$$ ##$TI= <>
$$ ##$TILT= no
$$ ##$TM1= 0
$$ ##$TM2= 0
$$ ##$TOPLEV= 0
$$ ##$USERP1= <user>
$$ ##$USERP2= <user>
$$ ##$USERP3= <user>
$$ ##$USERP4= <user>
$$ ##$USERP5= <user>
$$ ##$WDW= 1
$$ ##$XDIM= 64
$$ ##$YMAX_p= 388970211
$$ ##$YMIN_p= -4814303
$$ ##END=
$$ 
##$PARAMETERFILE=	(pulseprogram, ASCII, E:/%E5%9C%A8%E6%89%80%E7%A0%94%E7%A9%B6/%E6%98%BE%E8%89%B2%E5%BA%95%E7%89%A9%E7%A0%94%E7%A9%B6/%E8%AF%BE%E9%A2%98%E5%AE%9E%E9%AA%8C%E8%AE%A1%E5%88%92%E3%80%81%E8%AE%B0%E5%BD%95%E5%8F%8A%E6%80%BB%E7%BB%93/%E6%A0%B8%E7%A3%81%E5%9B%BE%E8%B0%B1/20151112%E4%BC%A0%E9%80%81/4390-glucoside/2/pulseprogram, 0)
$$ # 1 "C:/Bruker/TP13/exp/stan/nmr/lists/pp/zgdc30"
$$ ;zgdc30
$$ ;avance-version (07/04/03)
$$ ;1D sequence with decoupling
$$ ;using 30 degree flip angle
$$ ;
$$ ;$CLASS=HighRes
$$ ;$DIM=1D
$$ ;$TYPE=
$$ ;$SUBTYPE=
$$ ;$COMMENT=
$$ 
$$ 
$$ # 1 "C:/Bruker/TP13/exp/stan/nmr/lists/pp/Avance.incl" 1
$$ ;Avance.incl
$$ ;
$$ ;avance-version (07/01/22)
$$ ;
$$ ;$CLASS=HighRes Incl
$$ ;$COMMENT=
$$ 
$$ 
$$ 
$$ 
$$ 
$$ 
$$ 
$$ 
$$ 
$$ 
$$ 
$$ 
$$ 
$$ 
$$ 
$$ 
$$ 
$$ 
$$ 
$$ 
$$ 
$$ 
$$ 
$$ 
$$ 
$$ 
$$ 
$$ 
$$ 
$$ 
$$ 
$$ 
$$ 
$$ 
$$ 
$$ 
$$ 
$$ 
$$ 
$$ 
$$ 
$$ 
$$ 
$$ 
$$ 
$$ 
$$ 
$$ 
$$ 
$$ 
$$ 
$$ 
$$ 
$$ 
$$ 
$$ 
$$ 
$$ 
$$ 
$$ 
$$ 
$$ 
$$ 
$$ 
$$ 
$$ 
$$ 
$$ 
$$ 
$$ 
$$ 
$$ 
$$ 
$$ 
$$ 
$$ 
$$ 
$$ 
$$ 
$$ 
$$ 
$$ 
$$ 
$$ 
$$ 
$$ 
$$ 
$$ 
$$ 
$$ 
$$ 
$$ 
$$ 
$$ 
$$ 
$$ 
$$ 
$$ 
$$ 
$$ 
$$ 
$$ 
$$ 
$$ 
$$ 
$$ 
$$ 
$$ 
$$ 
$$ 
$$ 
$$ 
$$ 
$$ 
$$ 
$$ 
$$ 
$$ 
$$ 
$$ 
$$ 
$$ 
$$ 
$$ 
$$ 
$$ 
$$ 
$$ 
$$ 
$$ ;$Id: Avance1.incl,v 1.10.6.2 2007/01/22 13:54:46 ber Exp $
$$ # 13 "C:/Bruker/TP13/exp/stan/nmr/lists/pp/zgdc30" 2
$$ 
$$ 
$$ 
$$ "d11=30m"
$$ 
$$ 
$$ "acqt0=-p1*0.66/3.1416"
$$ 
$$ 
$$ # 1 "mc_line 22 file C:/Bruker/TP13/exp/stan/nmr/lists/pp/zgdc30 expanding definition part of mc command before ze"
$$ define delay MCWRK
$$ define delay MCREST
$$ "MCWRK = 0.500000*30m"
$$ "MCREST = 30m - 30m"
$$ # 22 "C:/Bruker/TP13/exp/stan/nmr/lists/pp/zgdc30"
$$ 1 ze
$$ # 1 "mc_line 22 file C:/Bruker/TP13/exp/stan/nmr/lists/pp/zgdc30 expanding definition of mc command after ze"
$$ # 23 "C:/Bruker/TP13/exp/stan/nmr/lists/pp/zgdc30"
$$   d11 pl12:f2 
$$ # 1 "mc_line 24 file C:/Bruker/TP13/exp/stan/nmr/lists/pp/zgdc30 expanding start label for mc command"
$$ 2 MCWRK  * 2 do:f2
$$ LBLF0, MCREST
$$ # 25 "C:/Bruker/TP13/exp/stan/nmr/lists/pp/zgdc30"
$$   d11 cpd2:f2
$$   d1
$$   p1*0.33 ph1
$$   go=2 ph31
$$ # 1 "mc_line 29 file C:/Bruker/TP13/exp/stan/nmr/lists/pp/zgdc30 expanding mc command in line"
$$   MCWRK do:f2 wr #0
$$   MCWRK zd 
$$   lo to LBLF0 times td0
$$ 
$$ # 30 "C:/Bruker/TP13/exp/stan/nmr/lists/pp/zgdc30"
$$ exit
$$ 
$$ 
$$ ph1=0 2 2 0 1 3 3 1
$$ ph31=0 2 2 0 1 3 3 1
$$ 
$$ 
$$ ;pl1 : f1 channel - power level for pulse (default)
$$ ;pl12: f2 channel - power level for CPD/BB decoupling
$$ ;p1 : f1 channel -  90 degree high power pulse
$$ ;d1 : relaxation delay; 1-5 * T1
$$ ;d11: delay for disk I/O                             [30 msec]
$$ ;NS: 1 * n, total number of scans: NS * TD0
$$ ;cpd2: decoupling according to sequence defined by cpdprg2
$$ ;pcpd2: f2 channel - 90 degree pulse for decoupling sequence
$$ 
$$ 
$$ 
$$ ;$Id: zgdc30,v 1.8.6.2 2007/04/11 13:16:56 ber Exp $
$$ 
##$PARAMETERFILE=	(scon, ASCII, E:/%E5%9C%A8%E6%89%80%E7%A0%94%E7%A9%B6/%E6%98%BE%E8%89%B2%E5%BA%95%E7%89%A9%E7%A0%94%E7%A9%B6/%E8%AF%BE%E9%A2%98%E5%AE%9E%E9%AA%8C%E8%AE%A1%E5%88%92%E3%80%81%E8%AE%B0%E5%BD%95%E5%8F%8A%E6%80%BB%E7%BB%93/%E6%A0%B8%E7%A3%81%E5%9B%BE%E8%B0%B1/20151112%E4%BC%A0%E9%80%81/4390-glucoside/2/scon, 0)
$$ ##TITLE= Parameter file, TOPSPIN		Version 1.3
$$ ##JCAMPDX= 5.0
$$ ##DATATYPE= Parameter Values
$$ ##ORIGIN= Bruker BioSpin GmbH
$$ ##OWNER= nmr
$$ $$ 2015-11-10 04:06:23.765 +0800  nmr@NMR
$$ $$ D:\/data/pub/nmr/4390-glucoside/2/scon
$$ ##$BLKPA= (0..15)
$$ 3 3 3 3 3 3 3 3 3 3 3 3 3 3 3 3 
$$ ##$BLKTR= (0..15)
$$ 3 3 3 3 3 3 3 3 3 3 3 3 3 3 3 3 
$$ ##$DE1= 2
$$ ##$DE2= 2
$$ ##$DEADC= 4
$$ ##$DEPA= 2
$$ ##$DERX= 3
$$ ##$PHASP4= (0..15)
$$ 0.5 0.5 0.5 0.5 0.5 0.5 0.5 0.5 0.5 0.5 0.5 0.5 0.5 0.5 0.5 0.5 
$$ ##$PHASPR= (0..15)
$$ 3 3 3 3 3 3 3 3 3 3 3 3 3 3 3 3 
$$ ##$SHAPPR= (0..15)
$$ 1.6 1.6 1.6 1.6 1.6 1.6 1.6 1.6 1.6 1.6 1.6 1.6 1.6 1.6 1.6 1.6 
$$ ##END=
$$ 
##$PARAMETERFILE=	(uxnmr.par, ASCII, E:/%E5%9C%A8%E6%89%80%E7%A0%94%E7%A9%B6/%E6%98%BE%E8%89%B2%E5%BA%95%E7%89%A9%E7%A0%94%E7%A9%B6/%E8%AF%BE%E9%A2%98%E5%AE%9E%E9%AA%8C%E8%AE%A1%E5%88%92%E3%80%81%E8%AE%B0%E5%BD%95%E5%8F%8A%E6%80%BB%E7%BB%93/%E6%A0%B8%E7%A3%81%E5%9B%BE%E8%B0%B1/20151112%E4%BC%A0%E9%80%81/4390-glucoside/2/uxnmr.par, 0)
$$ ##TITLE= Parameter file, TOPSPIN		Version 1.3
$$ ##JCAMPDX= 5.0
$$ ##DATATYPE= Parameter Values
$$ ##ORIGIN= Bruker BioSpin GmbH
$$ ##OWNER= Administrator
$$ $$ 2014-09-30 11:26:32.828 +0800  nmr@NMR
$$ $$ C:/Bruker/TP13/conf/instr/DPX300/uxnmr.par
$$ ##$ACB= 0
$$ ##$ACBTAT= (0..15)
$$ 0 88 72 50 0 0 0 0 0 0 0 0 0 0 0 0
$$ ##$ACBTBA= (0..15)
$$ 0 30 40 0 0 0 0 0 0 0 0 0 0 0 0 0
$$ ##$ACBTCTL= (0..15)
$$ 0 0 0 0 0 0 0 0 0 0 0 0 0 0 0 0
$$ ##$ACBTDI= (0..15)
$$ 0 70 70 72 0 0 0 0 0 0 0 0 0 0 0 0
$$ ##$ACBTDM= (0..15)
$$ 0 0 0 0 0 0 0 0 0 0 0 0 0 0 0 0
$$ ##$ACBTFHI= (0..15)
$$ 0 0 0 0 0 0 0 0 0 0 0 0 0 0 0 0
$$ ##$ACBTFL= (0..15)
$$ 0 249 250 8 0 0 0 0 0 0 0 0 0 0 0 0
$$ ##$ACBTFLO= (0..15)
$$ 0 0 0 0 0 0 0 0 0 0 0 0 0 0 0 0
$$ ##$ACBTOUT= (0..15)
$$ 0 0 0 0 0 0 0 0 0 0 0 0 0 0 0 0
$$ ##$ACBTPO= (0..15)
$$ 0 100000 50000 20000 0 0 0 0 0 0 0 0 0 0 0 0
$$ ##$ACBTPW= (0..15)
$$ 0 0 0 0 0 0 0 0 0 0 0 0 0 0 0 0
$$ ##$ACBTSB= (0..15)
$$ 0 1 1 1 0 0 0 0 0 0 0 0 0 0 0 0
$$ ##$ACBTY= <no>
$$ ##$AQSBDHW= (0..31)
$$ 255 255 255 255 255 255 255 255 255 255 255 255 255 255 255 255 255 255 
$$ 255 255 255 255 255 255 255 255 255 255 255 255 255 255
$$ ##$AQSBDID= (0..31)
$$ 255 255 255 255 255 255 255 255 255 255 255 255 255 255 255 255 255 255 
$$ 255 255 255 255 255 255 255 255 255 255 255 255 255 255
$$ ##$AQSBDNO= (0..31)
$$ 255 255 255 255 255 255 255 255 255 255 255 255 255 255 255 255 255 255 
$$ 255 255 255 255 255 255 255 255 255 255 255 255 255 255
$$ ##$AQSBDTY= (0..31)
$$ 255 255 255 255 255 255 255 255 255 255 255 255 255 255 255 255 255 255 
$$ 255 255 255 255 255 255 255 255 255 255 255 255 255 255
$$ ##$AQSBUAD= (0..31)
$$ 255 255 255 255 255 255 255 255 255 255 255 255 255 255 255 255 255 255 
$$ 255 255 255 255 255 255 255 255 255 255 255 255 255 255
$$ ##$AQSECL= (0..31)
$$ 255 255 255 255 255 255 255 255 255 255 255 255 255 255 255 255 255 255 
$$ 255 255 255 255 255 255 255 255 255 255 255 255 255 255
$$ ##$AQSECLS= (0..31)
$$ 255 255 255 255 255 255 255 255 255 255 255 255 255 255 255 255 255 255 
$$ 255 255 255 255 255 255 255 255 255 255 255 255 255 255
$$ ##$ATT19F= (0..1)
$$ 0 0
$$ ##$ATT1H= (0..1)
$$ 0 0
$$ ##$ATT3H= (0..1)
$$ 0 0
$$ ##$ATTX= (0..1)
$$ 0 0
$$ ##$ATTY= (0..1)
$$ 0 0
$$ ##$ATTZ= (0..1)
$$ 0 0
$$ ##$BACSAIR= yes
$$ ##$BACSCAP= 60
$$ ##$BACSDEL= 10
$$ ##$BACSFCM= no
$$ ##$BACSOPT= <>
$$ ##$BACSTY= <tty08>
$$ ##$BARPTY= <no>
$$ ##$BFREQ= 300.13
$$ ##$BIRDS= no
$$ ##$BMPC= 0
$$ ##$BMPCTY= <no>
$$ ##$BPSUTY= <no>
$$ ##$BSMS= 1
$$ ##$BSMSTY= <tty02>
$$ ##$CFASMOD= (0..7)
$$ 2 2 0 0 0 0 0 0
$$ ##$CFASMUL= (0..7)
$$ 1 1 0 0 0 0 0 0
$$ ##$CNFTXDR= (0..7)
$$ 3 3 0 0 0 0 0 0
$$ ##$COMDIG2= 0
$$ ##$CPDBTY= <no>
$$ ##$CRCOTY= <no>
$$ ##$DATSTAT= no
$$ ##$DIGI140= (0..7)
$$ 0 0 0 0 0 0 0 0
$$ ##$DIGIB12= (0..7)
$$ 0 0 0 0 0 0 0 0
$$ ##$DIGIB16= (0..7)
$$ 0 0 0 0 0 0 0 0
$$ ##$DIGIFA= (0..7)
$$ 0 0 0 0 0 0 0 0
$$ ##$DIGIHA= (0..7)
$$ 0 0 0 0 0 0 0 0
$$ ##$DIGIHAF= (0..7)
$$ 0 0 0 0 0 0 0 0
$$ ##$DIGIHRD= (0..7)
$$ 0 0 0 0 0 0 0 0
$$ ##$DIGIIA= (0..7)
$$ 0 0 0 0 0 0 0 0
$$ ##$DIGIO16= (0..7)
$$ 0 0 0 0 0 0 0 0
$$ ##$DIGISA= (0..7)
$$ 0 0 0 0 0 0 0 0
$$ ##$DIGISAF= (0..7)
$$ 1 0 0 0 0 0 0 0
$$ ##$DIGISL= (0..7)
$$ 0 0 0 0 0 0 0 0
$$ ##$DIGITYI= (0..7)
$$ 0 0 0 0 0 0 0 0
$$ ##$DIGITYP= (0..7)
$$ 0 0 0 0 0 0 0 0
$$ ##$DIGITZ= 0
$$ ##$DRU= no
$$ ##$FCUMEM= (0..7)
$$ 258048 258048 0 0 0 0 0 0
$$ ##$FCUPAL= (0..7)
$$ 3 3 0 0 0 0 0 0
$$ ##$FQMIX= 0
$$ ##$FUNCMOD= <>
$$ ##$GCUTYPE= 1
$$ ##$GTUTY= <no>
$$ ##$HFAC= 3
$$ ##$HPCU= 0
$$ ##$HPCUTY= <no>
$$ ##$HPTXLP= (0..3)
$$ -1 -1 -1 -1
$$ ##$HPTXPI= (0..3)
$$ 0 0 0 0
$$ ##$HPTXPO= (0..3)
$$ 0 0 0 0
$$ ##$HPTXTY= (0..3)
$$ 0 0 0 0
$$ ##$IF451= 0
$$ ##$IFREQ= 1
$$ ##$INTFPR= 0
$$ ##$IPSO= no
$$ ##$LOCKTY= <tty03>
$$ ##$LOCSWID= 0
$$ ##$M2FAC= 0
$$ ##$MASTY= <no>
$$ ##$MEMPRM= 0
$$ ##$MHFAC= 0
$$ ##$MXFAC= 0
$$ ##$NAMPD1= <2H>
$$ ##$NAMPD10= <>
$$ ##$NAMPD11= <>
$$ ##$NAMPD12= <>
$$ ##$NAMPD13= <>
$$ ##$NAMPD14= <>
$$ ##$NAMPD15= <>
$$ ##$NAMPD16= <>
$$ ##$NAMPD2= <1H>
$$ ##$NAMPD3= <X-BB19F_2HS>
$$ ##$NAMPD4= <>
$$ ##$NAMPD5= <>
$$ ##$NAMPD6= <>
$$ ##$NAMPD7= <>
$$ ##$NAMPD8= <>
$$ ##$NAMPD9= <>
$$ ##$NFCU= 2
$$ ##$NMRCH= 2
$$ ##$NMRMEM= 16384
$$ ##$NRCU= 1
$$ ##$NROUT= 1
$$ ##$PAMPF1= (0..15)
$$ 75 99 0 27 2 0 0 203 134 46 255 117 1 0 0 0
$$ ##$PAMPF2= (0..15)
$$ 0 0 0 0 0 0 0 0 0 0 0 0 0 0 0 0
$$ ##$PAMPF3= (0..15)
$$ 0 0 0 0 0 0 0 0 0 0 0 0 0 0 0 0
$$ ##$PAMPF4= (0..15)
$$ 0 0 0 0 0 0 0 0 0 0 0 0 0 0 0 0
$$ ##$PAMPF5= (0..15)
$$ 0 0 0 0 0 0 0 0 0 0 0 0 0 0 0 0
$$ ##$PAMPF6= (0..15)
$$ 0 0 0 0 0 0 0 0 0 0 0 0 0 0 0 0
$$ ##$PAMPF7= (0..15)
$$ 0 0 0 0 0 0 0 0 0 0 0 0 0 0 0 0
$$ ##$PAMPF8= (0..15)
$$ 0 0 0 0 0 0 0 0 0 0 0 0 0 0 0 0
$$ ##$PH4= 0
$$ ##$PHF4TY= <no>
$$ ##$POWCHK= no
$$ ##$PRAMD1= (0..7)
$$ 0 1048576 0 0 0 1048576 0 0
$$ ##$PRAMD10= (0..7)
$$ 0 0 0 0 0 0 0 0
$$ ##$PRAMD11= (0..7)
$$ 0 0 0 0 0 0 0 0
$$ ##$PRAMD12= (0..7)
$$ 0 0 0 0 0 0 0 0
$$ ##$PRAMD13= (0..7)
$$ 0 0 0 0 0 0 0 0
$$ ##$PRAMD14= (0..7)
$$ 0 0 0 0 0 0 0 0
$$ ##$PRAMD15= (0..7)
$$ 0 0 0 0 0 0 0 0
$$ ##$PRAMD16= (0..7)
$$ 0 0 0 0 0 0 0 0
$$ ##$PRAMD17= (0..7)
$$ 0 0 0 0 0 0 0 0
$$ ##$PRAMD18= (0..7)
$$ 0 0 0 0 0 0 0 0
$$ ##$PRAMD19= (0..7)
$$ 0 0 0 0 0 0 0 0
$$ ##$PRAMD2= (0..7)
$$ 0 0 0 0 0 0 0 0
$$ ##$PRAMD20= (0..7)
$$ 0 0 0 0 0 0 0 0
$$ ##$PRAMD21= (0..7)
$$ 0 0 0 0 0 0 0 0
$$ ##$PRAMD3= (0..7)
$$ 2 0 0 0 2 0 0 0
$$ ##$PRAMD4= (0..7)
$$ 2147483644 2146435071 2147483647 134217727 2147483644 2146435071 2147483647 
$$ 134217727
$$ ##$PRAMD5= (0..7)
$$ 0 0 0 0 0 0 0 0
$$ ##$PRAMD6= (0..7)
$$ 0 0 0 0 0 0 0 0
$$ ##$PRAMD7= (0..7)
$$ 0 0 0 0 0 0 0 0
$$ ##$PRAMD8= (0..7)
$$ 0 0 0 0 0 0 0 0
$$ ##$PRAMD9= (0..7)
$$ 0 0 0 0 0 0 0 0
$$ ##$PRAMLED= (0..1)
$$ 15 15
$$ ##$PRAMP1= <tty01>
$$ ##$PRAMP2= <no>
$$ ##$PRAMP3= <no>
$$ ##$PRAMP4= <no>
$$ ##$PRAMP5= <no>
$$ ##$PRAMP6= <no>
$$ ##$PRAMP7= <no>
$$ ##$PRAMP8= <no>
$$ ##$PRAMPTP= 0
$$ ##$PREPTY= <no>
$$ ##$PRESHLD= 0
$$ ##$PTS160= -1
$$ ##$PTSA2X= (0..7)
$$ 0 0 0 0 0 0 0 0
$$ ##$PTSF2X= (0..7)
$$ 309 309 0 0 0 0 0 0
$$ ##$PTSFMX= (0..7)
$$ 620 620 0 0 0 0 0 0
$$ ##$PULCHK= no
$$ ##$RCUCDS= (0..7)
$$ 4194304 0 0 0 0 0 0 0
$$ ##$RCUCFS= (0..7)
$$ 4096 0 0 0 0 0 0 0
$$ ##$RCUCSS= (0..7)
$$ 262144 0 0 0 0 0 0 0
$$ ##$RCUI2C1= (0..7)
$$ 78 66 0 0 0 0 0 0
$$ ##$RCUI2C2= (0..7)
$$ 0 0 0 0 0 0 0 0
$$ ##$RCUI2C3= (0..7)
$$ 0 0 0 0 0 0 0 0
$$ ##$RCUI2C4= (0..7)
$$ 0 0 0 0 0 0 0 0
$$ ##$RCUI2C5= (0..7)
$$ 0 0 0 0 0 0 0 0
$$ ##$RCUI2C6= (0..7)
$$ 0 0 0 0 0 0 0 0
$$ ##$RCUI2C7= (0..7)
$$ 0 0 0 0 0 0 0 0
$$ ##$RCUI2C8= (0..7)
$$ 0 0 0 0 0 0 0 0
$$ ##$RDCU= 0
$$ ##$RGTYPE= (0..7)
$$ 5 0 0 0 0 0 0 0
$$ ##$RG_max= (0..7)
$$ 46341 0 0 0 0 0 0 0 
$$ ##$RG_min= (0..7)
$$ 1 0 0 0 0 0 0 0 
$$ ##$RG_tab1= (0..255)
$$ 1 1.1 1.3 1.4 1.6 1.8 2 2.2 2.5 2.8 3.2 3.6 4 4.5 5 5.7 6.3 7.1 8 9 10.1 
$$ 11.3 12.7 14.3 16 18 20.2 22.6 25.4 28.5 32 35.9 40.3 45.3 50.8 57 64 
$$ 71.8 80.6 90.5 101.6 114 128 143.7 161.3 181 203.2 228.1 256 287.4 322.5 
$$ 362 406.4 456.1 512 574.7 645.1 724.1 812.7 912.3 1024 1149.4 1290.2 1448.2 
$$ 1625.5 1824.6 2048 2298.8 2580.3 2896.3 3251 3649.1 4096 4597.6 5160.6 
$$ 5792.6 6502 7298.2 8192 9195.2 10321.3 11585.2 13004 14596.5 16384 18390.4 
$$ 20642.5 23170.5 26008 29193 32768 36780.8 41285.1 46341 -1 -1 -1 -1 -1 
$$ -1 -1 -1 -1 -1 -1 -1 -1 -1 -1 -1 -1 -1 -1 -1 -1 -1 -1 -1 -1 -1 -1 -1 -1 
$$ -1 -1 -1 -1 -1 -1 -1 -1 -1 -1 -1 -1 -1 -1 -1 -1 -1 -1 -1 -1 -1 -1 -1 -1 
$$ -1 -1 -1 -1 -1 -1 -1 -1 -1 -1 -1 -1 -1 -1 -1 -1 -1 -1 -1 -1 -1 -1 -1 -1 
$$ -1 -1 -1 -1 -1 -1 -1 -1 -1 -1 -1 -1 -1 -1 -1 -1 -1 -1 -1 -1 -1 -1 -1 -1 
$$ -1 -1 -1 -1 -1 -1 -1 -1 -1 -1 -1 -1 -1 -1 -1 -1 -1 -1 -1 -1 -1 -1 -1 -1 
$$ -1 -1 -1 -1 -1 -1 -1 -1 -1 -1 -1 -1 -1 -1 -1 -1 -1 -1 -1 -1 -1 -1 -1 -1 
$$ -1 -1 -1 -1 -1 -1 -1 -1 -1 -1 -1 -1 -1
$$ ##$RG_tab2= (0..255)
$$ -1 -1 -1 -1 -1 -1 -1 -1 -1 -1 -1 -1 -1 -1 -1 -1 -1 -1 -1 -1 -1 -1 -1 -1 
$$ -1 -1 -1 -1 -1 -1 -1 -1 -1 -1 -1 -1 -1 -1 -1 -1 -1 -1 -1 -1 -1 -1 -1 -1 
$$ -1 -1 -1 -1 -1 -1 -1 -1 -1 -1 -1 -1 -1 -1 -1 -1 -1 -1 -1 -1 -1 -1 -1 -1 
$$ -1 -1 -1 -1 -1 -1 -1 -1 -1 -1 -1 -1 -1 -1 -1 -1 -1 -1 -1 -1 -1 -1 -1 -1 
$$ -1 -1 -1 -1 -1 -1 -1 -1 -1 -1 -1 -1 -1 -1 -1 -1 -1 -1 -1 -1 -1 -1 -1 -1 
$$ -1 -1 -1 -1 -1 -1 -1 -1 -1 -1 -1 -1 -1 -1 -1 -1 -1 -1 -1 -1 -1 -1 -1 -1 
$$ -1 -1 -1 -1 -1 -1 -1 -1 -1 -1 -1 -1 -1 -1 -1 -1 -1 -1 -1 -1 -1 -1 -1 -1 
$$ -1 -1 -1 -1 -1 -1 -1 -1 -1 -1 -1 -1 -1 -1 -1 -1 -1 -1 -1 -1 -1 -1 -1 -1 
$$ -1 -1 -1 -1 -1 -1 -1 -1 -1 -1 -1 -1 -1 -1 -1 -1 -1 -1 -1 -1 -1 -1 -1 -1 
$$ -1 -1 -1 -1 -1 -1 -1 -1 -1 -1 -1 -1 -1 -1 -1 -1 -1 -1 -1 -1 -1 -1 -1 -1 
$$ -1 -1 -1 -1 -1 -1 -1 -1 -1 -1 -1 -1 -1 -1 -1 -1
$$ ##$RG_tab3= (0..255)
$$ -1 -1 -1 -1 -1 -1 -1 -1 -1 -1 -1 -1 -1 -1 -1 -1 -1 -1 -1 -1 -1 -1 -1 -1 
$$ -1 -1 -1 -1 -1 -1 -1 -1 -1 -1 -1 -1 -1 -1 -1 -1 -1 -1 -1 -1 -1 -1 -1 -1 
$$ -1 -1 -1 -1 -1 -1 -1 -1 -1 -1 -1 -1 -1 -1 -1 -1 -1 -1 -1 -1 -1 -1 -1 -1 
$$ -1 -1 -1 -1 -1 -1 -1 -1 -1 -1 -1 -1 -1 -1 -1 -1 -1 -1 -1 -1 -1 -1 -1 -1 
$$ -1 -1 -1 -1 -1 -1 -1 -1 -1 -1 -1 -1 -1 -1 -1 -1 -1 -1 -1 -1 -1 -1 -1 -1 
$$ -1 -1 -1 -1 -1 -1 -1 -1 -1 -1 -1 -1 -1 -1 -1 -1 -1 -1 -1 -1 -1 -1 -1 -1 
$$ -1 -1 -1 -1 -1 -1 -1 -1 -1 -1 -1 -1 -1 -1 -1 -1 -1 -1 -1 -1 -1 -1 -1 -1 
$$ -1 -1 -1 -1 -1 -1 -1 -1 -1 -1 -1 -1 -1 -1 -1 -1 -1 -1 -1 -1 -1 -1 -1 -1 
$$ -1 -1 -1 -1 -1 -1 -1 -1 -1 -1 -1 -1 -1 -1 -1 -1 -1 -1 -1 -1 -1 -1 -1 -1 
$$ -1 -1 -1 -1 -1 -1 -1 -1 -1 -1 -1 -1 -1 -1 -1 -1 -1 -1 -1 -1 -1 -1 -1 -1 
$$ -1 -1 -1 -1 -1 -1 -1 -1 -1 -1 -1 -1 -1 -1 -1 -1
$$ ##$RG_tab4= (0..255)
$$ -1 -1 -1 -1 -1 -1 -1 -1 -1 -1 -1 -1 -1 -1 -1 -1 -1 -1 -1 -1 -1 -1 -1 -1 
$$ -1 -1 -1 -1 -1 -1 -1 -1 -1 -1 -1 -1 -1 -1 -1 -1 -1 -1 -1 -1 -1 -1 -1 -1 
$$ -1 -1 -1 -1 -1 -1 -1 -1 -1 -1 -1 -1 -1 -1 -1 -1 -1 -1 -1 -1 -1 -1 -1 -1 
$$ -1 -1 -1 -1 -1 -1 -1 -1 -1 -1 -1 -1 -1 -1 -1 -1 -1 -1 -1 -1 -1 -1 -1 -1 
$$ -1 -1 -1 -1 -1 -1 -1 -1 -1 -1 -1 -1 -1 -1 -1 -1 -1 -1 -1 -1 -1 -1 -1 -1 
$$ -1 -1 -1 -1 -1 -1 -1 -1 -1 -1 -1 -1 -1 -1 -1 -1 -1 -1 -1 -1 -1 -1 -1 -1 
$$ -1 -1 -1 -1 -1 -1 -1 -1 -1 -1 -1 -1 -1 -1 -1 -1 -1 -1 -1 -1 -1 -1 -1 -1 
$$ -1 -1 -1 -1 -1 -1 -1 -1 -1 -1 -1 -1 -1 -1 -1 -1 -1 -1 -1 -1 -1 -1 -1 -1 
$$ -1 -1 -1 -1 -1 -1 -1 -1 -1 -1 -1 -1 -1 -1 -1 -1 -1 -1 -1 -1 -1 -1 -1 -1 
$$ -1 -1 -1 -1 -1 -1 -1 -1 -1 -1 -1 -1 -1 -1 -1 -1 -1 -1 -1 -1 -1 -1 -1 -1 
$$ -1 -1 -1 -1 -1 -1 -1 -1 -1 -1 -1 -1 -1 -1 -1 -1
$$ ##$RG_tab5= (0..255)
$$ -1 -1 -1 -1 -1 -1 -1 -1 -1 -1 -1 -1 -1 -1 -1 -1 -1 -1 -1 -1 -1 -1 -1 -1 
$$ -1 -1 -1 -1 -1 -1 -1 -1 -1 -1 -1 -1 -1 -1 -1 -1 -1 -1 -1 -1 -1 -1 -1 -1 
$$ -1 -1 -1 -1 -1 -1 -1 -1 -1 -1 -1 -1 -1 -1 -1 -1 -1 -1 -1 -1 -1 -1 -1 -1 
$$ -1 -1 -1 -1 -1 -1 -1 -1 -1 -1 -1 -1 -1 -1 -1 -1 -1 -1 -1 -1 -1 -1 -1 -1 
$$ -1 -1 -1 -1 -1 -1 -1 -1 -1 -1 -1 -1 -1 -1 -1 -1 -1 -1 -1 -1 -1 -1 -1 -1 
$$ -1 -1 -1 -1 -1 -1 -1 -1 -1 -1 -1 -1 -1 -1 -1 -1 -1 -1 -1 -1 -1 -1 -1 -1 
$$ -1 -1 -1 -1 -1 -1 -1 -1 -1 -1 -1 -1 -1 -1 -1 -1 -1 -1 -1 -1 -1 -1 -1 -1 
$$ -1 -1 -1 -1 -1 -1 -1 -1 -1 -1 -1 -1 -1 -1 -1 -1 -1 -1 -1 -1 -1 -1 -1 -1 
$$ -1 -1 -1 -1 -1 -1 -1 -1 -1 -1 -1 -1 -1 -1 -1 -1 -1 -1 -1 -1 -1 -1 -1 -1 
$$ -1 -1 -1 -1 -1 -1 -1 -1 -1 -1 -1 -1 -1 -1 -1 -1 -1 -1 -1 -1 -1 -1 -1 -1 
$$ -1 -1 -1 -1 -1 -1 -1 -1 -1 -1 -1 -1 -1 -1 -1 -1
$$ ##$RG_tab6= (0..255)
$$ -1 -1 -1 -1 -1 -1 -1 -1 -1 -1 -1 -1 -1 -1 -1 -1 -1 -1 -1 -1 -1 -1 -1 -1 
$$ -1 -1 -1 -1 -1 -1 -1 -1 -1 -1 -1 -1 -1 -1 -1 -1 -1 -1 -1 -1 -1 -1 -1 -1 
$$ -1 -1 -1 -1 -1 -1 -1 -1 -1 -1 -1 -1 -1 -1 -1 -1 -1 -1 -1 -1 -1 -1 -1 -1 
$$ -1 -1 -1 -1 -1 -1 -1 -1 -1 -1 -1 -1 -1 -1 -1 -1 -1 -1 -1 -1 -1 -1 -1 -1 
$$ -1 -1 -1 -1 -1 -1 -1 -1 -1 -1 -1 -1 -1 -1 -1 -1 -1 -1 -1 -1 -1 -1 -1 -1 
$$ -1 -1 -1 -1 -1 -1 -1 -1 -1 -1 -1 -1 -1 -1 -1 -1 -1 -1 -1 -1 -1 -1 -1 -1 
$$ -1 -1 -1 -1 -1 -1 -1 -1 -1 -1 -1 -1 -1 -1 -1 -1 -1 -1 -1 -1 -1 -1 -1 -1 
$$ -1 -1 -1 -1 -1 -1 -1 -1 -1 -1 -1 -1 -1 -1 -1 -1 -1 -1 -1 -1 -1 -1 -1 -1 
$$ -1 -1 -1 -1 -1 -1 -1 -1 -1 -1 -1 -1 -1 -1 -1 -1 -1 -1 -1 -1 -1 -1 -1 -1 
$$ -1 -1 -1 -1 -1 -1 -1 -1 -1 -1 -1 -1 -1 -1 -1 -1 -1 -1 -1 -1 -1 -1 -1 -1 
$$ -1 -1 -1 -1 -1 -1 -1 -1 -1 -1 -1 -1 -1 -1 -1 -1
$$ ##$RG_tab7= (0..255)
$$ -1 -1 -1 -1 -1 -1 -1 -1 -1 -1 -1 -1 -1 -1 -1 -1 -1 -1 -1 -1 -1 -1 -1 -1 
$$ -1 -1 -1 -1 -1 -1 -1 -1 -1 -1 -1 -1 -1 -1 -1 -1 -1 -1 -1 -1 -1 -1 -1 -1 
$$ -1 -1 -1 -1 -1 -1 -1 -1 -1 -1 -1 -1 -1 -1 -1 -1 -1 -1 -1 -1 -1 -1 -1 -1 
$$ -1 -1 -1 -1 -1 -1 -1 -1 -1 -1 -1 -1 -1 -1 -1 -1 -1 -1 -1 -1 -1 -1 -1 -1 
$$ -1 -1 -1 -1 -1 -1 -1 -1 -1 -1 -1 -1 -1 -1 -1 -1 -1 -1 -1 -1 -1 -1 -1 -1 
$$ -1 -1 -1 -1 -1 -1 -1 -1 -1 -1 -1 -1 -1 -1 -1 -1 -1 -1 -1 -1 -1 -1 -1 -1 
$$ -1 -1 -1 -1 -1 -1 -1 -1 -1 -1 -1 -1 -1 -1 -1 -1 -1 -1 -1 -1 -1 -1 -1 -1 
$$ -1 -1 -1 -1 -1 -1 -1 -1 -1 -1 -1 -1 -1 -1 -1 -1 -1 -1 -1 -1 -1 -1 -1 -1 
$$ -1 -1 -1 -1 -1 -1 -1 -1 -1 -1 -1 -1 -1 -1 -1 -1 -1 -1 -1 -1 -1 -1 -1 -1 
$$ -1 -1 -1 -1 -1 -1 -1 -1 -1 -1 -1 -1 -1 -1 -1 -1 -1 -1 -1 -1 -1 -1 -1 -1 
$$ -1 -1 -1 -1 -1 -1 -1 -1 -1 -1 -1 -1 -1 -1 -1 -1
$$ ##$RG_tab8= (0..255)
$$ -1 -1 -1 -1 -1 -1 -1 -1 -1 -1 -1 -1 -1 -1 -1 -1 -1 -1 -1 -1 -1 -1 -1 -1 
$$ -1 -1 -1 -1 -1 -1 -1 -1 -1 -1 -1 -1 -1 -1 -1 -1 -1 -1 -1 -1 -1 -1 -1 -1 
$$ -1 -1 -1 -1 -1 -1 -1 -1 -1 -1 -1 -1 -1 -1 -1 -1 -1 -1 -1 -1 -1 -1 -1 -1 
$$ -1 -1 -1 -1 -1 -1 -1 -1 -1 -1 -1 -1 -1 -1 -1 -1 -1 -1 -1 -1 -1 -1 -1 -1 
$$ -1 -1 -1 -1 -1 -1 -1 -1 -1 -1 -1 -1 -1 -1 -1 -1 -1 -1 -1 -1 -1 -1 -1 -1 
$$ -1 -1 -1 -1 -1 -1 -1 -1 -1 -1 -1 -1 -1 -1 -1 -1 -1 -1 -1 -1 -1 -1 -1 -1 
$$ -1 -1 -1 -1 -1 -1 -1 -1 -1 -1 -1 -1 -1 -1 -1 -1 -1 -1 -1 -1 -1 -1 -1 -1 
$$ -1 -1 -1 -1 -1 -1 -1 -1 -1 -1 -1 -1 -1 -1 -1 -1 -1 -1 -1 -1 -1 -1 -1 -1 
$$ -1 -1 -1 -1 -1 -1 -1 -1 -1 -1 -1 -1 -1 -1 -1 -1 -1 -1 -1 -1 -1 -1 -1 -1 
$$ -1 -1 -1 -1 -1 -1 -1 -1 -1 -1 -1 -1 -1 -1 -1 -1 -1 -1 -1 -1 -1 -1 -1 -1 
$$ -1 -1 -1 -1 -1 -1 -1 -1 -1 -1 -1 -1 -1 -1 -1 -1
$$ ##$ROUTER= 2
$$ ##$RX22TY= <tty10>
$$ ##$SCMTY= <no>
$$ ##$SPECTR= 5
$$ ##$SY2FLAG= 0
$$ ##$TFXNUM= 0
$$ ##$TRIPLO2= 0
$$ ##$VTUTY= <tty05>
$$ ##$WBREFAM= (0..15)
$$ 100 100 100 100 100 100 100 100 100 100 100 100 100 100 100 100
$$ ##$WBREFPH= (0..15)
$$ 0 0 0 0 0 0 0 0 0 0 0 0 0 0 0 0
$$ ##$XFAC= 2
$$ ##END=
$$ 
##$DECIM=	6
##$DSPFVS=	10
##NTUPLES=	NMRSPECTRUM
##VARNAME=	FREQUENCY,	SPECTRUM/REAL,	SPECTRUM/IMAG,	PAGE NUMBER
##SYMBOL=	X,	R,	I,	N
##VARTYPE=	INDEPENDENT,	DEPENDENT,	DEPENDENT,	PAGE
##VARFORM=	AFFN,	ASDF,	ASDF,	AFFN
##VARDIM=	65536,	65536,	65536,	2
##UNITS=	HZ,	ARBITRARY UNITS,	ARBITRARY UNITS,
##FIRST=	17350.224853515625,	26.800218582153320312,	4.1935758590698242188,	1
##LAST=	-2257.319704532623291,	2.5467658042907714844,	-27.342624664306640625,	2
##MIN=	-2257.319704532623291,	0.74877750873565673828,	-1676.8343505859375,	1
##MAX=	17350.224853515625,	3024.360107421875,	1605.537109375,	1
##FACTOR=	-0.29919195175170898438,	0.037804501342773438877,	0.020960429382324220066,	1
##PAGE=	N=1
##DATATABLE=	(X++(R..R)), XYDATA
-57990G08j9J9k7%P5J18J24J7j62j51K3Q1L5J1qm3m4j4J6P3J9r3p9L0P6O2Mk1K1L2Jl6J7M2
-57956I07%kjK0Mn1l2N2J03J4k6j2l7m5m7p6q6l5q2KJ39J32P8k2l4m1o7n9m2qP1L8j4%K1J1
-57920G73j4K1J7n0o2l2J5N8J8rmk2k5n4k9O0P7O2K0o7l4J2mj6n6r7p9qN2J44J70J08O1j3
-57886I93p0o9p7n4J4J04O6L8P6K6j06p3lj3m0l8K0Mk4K6Q6J03O0K9kj3j00j25l1J8JN0J8
-57853H94q3q2Jk1q2m2mK3M3O7O2l2p3QR4O6L4Q0M8Pk2o5l3j6J9M7j7J5N7on2o4KprK8M7N6
-57815I88K8K4NJ7P4J6r3j15o6J0L3N5R6K8o9m4J4k8p6l3L7K4j9QO3N4qL9M6j6NK7n2l6km9
-57779I85k9l4n7J3O8k2JO3K5K8P9O0j7k3J8K2n4n5P0M9n2n7JK9Pm7p9r8j03n4K9Pk9j2L3
-57744G65K0L1R2M8L4M6Mm9l7%m9j28l5N5J6l4qK9K4M7O6j4q1JO2L4J0M4O4N5RK8Q8J4j08
-57709A143j05j15j00J4J19J66J03k9j18j20k6P2R7O7O1j7j29p6j4O4P9nJ3M8O1J01R9j3j59
-57680A281j29n2L8J0n4r0j09o3l1K8M9J7J4K4pK1j8l0n1q9k9N7j0r7m6N5J38J83J53mj16
-57649A043j08l6M4J11J25N6l5o2K6L1j2j9n2o9n9n1l8M8J27K6o7M5N7l1l8%l5p1q2r8j5J01
-57617H62J04m7j33q0L9O0N1J10J54J67J13j8j65j58r7m6RPL3M7k7pno4j74j49JN5R6Q9N0
-57586H77Q2J0j6O6R9L1Ln3n9o5r2LNl2N8J23R4P3O5oJ3K8k6k7k4L6P7K6n5r2r1r6m6o4m8
-57551H77L0L3l1q2j6l5K9P5M0R2P5L3Mo9j32k5N0MO3O5P9R4j1r6j10K9J41Pj56j35o9R9M9
-57518A001r3qM7P4P9M1J6L3J0J8L2o4o5k6j01r3J0J01J23O0N6O0j25j66lO5k5k9J04J13N2
-57487A297L7m6j05j3J24O4m8r0m4mj2k7q8j43q9K4J18J83J54M5l3m1N7M4o3n9Nl1l6LQ6J08
-57455A377K5O2J08J6q8q1n4k3O3O0m5j04q7o1j3Lj8l3o4lN1N3Nlj2m2NJ28J64J10Q1N7j1
-57422A626j16j88JK90K57p3k11j59p2J1RO0P0Mj5r7p3L9J1p0j11PJ81Q8o0o4o1m1L7J29P4
-57391A483J08N4r8r8l1n7q5Jk8o5m2j41j54qN0J56J69J21R8J8ON2P9M2qp7j22k6K0kJ3Po5
-57358A370l7m4q3l5M2l6m2R1K1m2LJ8K2o8j89q5M6Q3J14M5j00j33l9K7J27J80R6lK3N3J11
-57327A536K02J48l6j50j39n3k4j15n1J8k8RL3R2N2n4r5On5j77q9O1P1Q1M9L3P7P2J37Q1O5
-57296A757N9r5j68r4mP8l9j63j74j24l0Q8J43J98J25P2O8o1j04j30k8N3L9M0j31k22j17L
-57268A039J38K14J25j3n9q0o1o5q9k7O5M9K8O0P1L8Kn3q3j17r2K0N7o6q0J08J64R6L5L5J12
-57237A571O7qo3j1l9k13j87p5K3J15N5n2m2o9j00o4rM3qJ8Q8J14J22K0j0q9j11M4J47J57
-57207A434O2K8q1k17j46r6M4J45J11j6p7jJ28K24J33p6j19p0k3N6l6r1r7j37o0k9J8R5J01
-57178A207Q8M0j4p4p7l6k1j2J28J14l7k8K9L5L7J4j6o1k0k7r8l6J49K42K00O8j83k64j90
-57149A157m7K6J07K09J83L1k7N3K3m0K3k6j53j63j48j55r7o4M8J22J07R4Q8J23J31R3K1L
-57121A722LL7M6J9n6p1j13j46o0J1j4p1n4j1Q0J27L6m7m6jO5N1k2J8l0l4K6j10j73rN0r1
-57089A132p3L9On3o3q1n3qJ25J47M1J4j5QQ1J01K3j06j5J48J02lo0k0k9j04LJ49P7j24k32
-57058A157j76j6J12J34R6p3j10n1k9K2J96K63J69J26J4m6q4p8j01j45l3q6k47j02J53K18
-57032A283Lj25j36l7J83J84P5q5o8j4o9l5j7o2k2J69K33J85l3k73j49J22K07R4J8r4r1j35
-57004A311j90q6M3J15K45K07N3n9k09j25l1Nj0l1l5l3l0O7J80Q0q1k8J2Jj9lL7J26J29j6
-56974A625m4k7p4j73r7J6K4jO3Jo0K7P6Q9R9k6n2N9j7j88k09j13OJ54K28J84L1j41j87o3
-56944A210L1MM6J05J29J51J11k6j25m4O3l0n1Jk2r7p2k4r5J4J36J08J6m5J4J8ON8m9j00q2
-56913A359j22p9j1k1j6k9O6N8j5N3J40J19n6j37k7Om0n2k6m5n7J8J22R7K3n6m6QO5J26J78
-56882A603J08l8j02l1M6O2p7j29MJ9k5J4J35J04k2p7p4q3k9O6N4M4J0K8nl2q1j09j09j1R
-56851A272M3P4k1M6N9Ml9j65j98k3K21K28RJOn4PO4L9j00j62o1k8N3O7Q1O8L7L2o0j06l8
-56819A356K8R1J18J38M2k0j74k50j40j8L1K8J44J31rj13m9No5j0M4J13N6o9m5L9J5j26j82
-56790A109m3O4N2K5J06J21K6OO9j4j34r8oop4j35j01M7J78J47J61J37J6J50J75N1o5k24k34
-56761A506o6P2M4r4m1N0N6L9mk8J3Mp9j66j57o8R9J77k2p3O5R0j8l0J8N2O1J7M1p0j34j44
-56729A210j20n4Q0J31L4MJ17J56K3k21k28K0O6j9j00j20n3MN1P1J24R2Q1J14l7o7KOL9L4
-56699A440N9P3j3j10j21l0j1M7J03J36J6n2M1J7j35k18j70j04n5l6n8o9k9K4M9J07J13R2
-56671A106P9l4j7J38K01J18n0j14j8J9J9M2Q1L3o8r8j90j82pJ68K10Q8p6j02n6NM2J29J18
-56642A584m3r0mJ17P8l3q0q5k6O4O2Q2L4qK7Rn5j3M3m1m3k0m5m9q5q5K2J87J07j25j40j5
-56610A331J1pl8o1n5OK8M0N1Q1O4K2k7j00m2M8KJ0PQ5M9o9m8Ol3q3j5mK3M2J03J24L5j00
-56576A486q4l4l1N6J05pp4m3L1J00M0L6J07N3l7p2n3p5p7j02j07j0k3kK4K8J10J12J3j41
-56546A329j56l3L9N1L3RJ4kj0j1J9J59K05L3j54j74j01M0J08K9j0l5j52j05j2J55K56J13
-56518A637j01q8K5K9M1j0j40j77j11j6R7J39M0k7N6N3QQNj9j2k3q6k9J30J17nMJ2N9P5j3
-56486A678p9o1l6j1P2J40J00r7j29m3N2r5j42J8J9j64j35M7J09O2M5J23J25Mq4Npj21j7J03
-56456A481J36J27K8j16j95k00j17J6O8M2P3P3J1K2J7m3J6J7j01k8j7j97k16O4K31J74J12
-56429A478J4jj9o6J0L4k0m0m4J07K03J05mj07r8M0M8q3j09o7M2J0j09o7n3j02n5k1O7J40
-56399A233P7L8J54J44n3j72j60o1K1n4J5J15J27pk0J31J48Q4o1p5R9M5q8q2o6m3j03q1Q6
-56370A391J55j0J2Rj01p4n5M2J31L4o1j4o1o6j6M9J09R0rj45j12M5J75J35O0M8M6J01O3J7
-56340A988l0m9o0n3j24j44P1J09m1j63j04K6J4M4mp5l1n7q1j33j78l0J06P6L2n8o7M8O6%
-56310A098J07J48Q0k4K4J52J12p9j99j67O3J34M6p0j81j33j6O4k1M6J37Q9O2L4O8P4r4j91
-56282A363m9N4R7J18R5P3k3pk7n1J5o5j71n6J17Q5j07j40k5P3J88J97K5m3l0J5k5r3j4N1
-56252A640J42J19m8m9Pk9m3j36k44j69M0M5pM2J43K00M2p3n8ln0q3j24j66l9J05R8k6MN2
-56222A332M0L5pm3l2J02R9K3k2r1l7M3Q7J21J30O1l7o9j4k8l7K9K7n2j11j14n6MN5O5O6L0
-56190A599m5k3j12j45m3N4R3P9J30Q7k0p3m8l7J4qj29m5L8J9KK3K9l0p1j3O7J21R7l7n9r5
-56158A419j04m6P0R9P1R7P1r6j43j32j34p3L7J7J3m6p6L7L6O2J66J42J13J66L8m8n4j43o4
-56129A495P5P9k1r5p2lL9M0oj3km4J5M3L4J63P4n5n3j19j37j25j38j42m1N5N5M8M1M5N1p1
-56097A215j18r2Q3K19P3k7p5j38J2J60J18Ml1l6p1r0K3M1K9j2q6l4o6n7Q0K67K67R4J7n9
-56067A710j05p3r9k3K8q6j23j02O9J79n2p8O4O5j6n7n6j56j03O3P6L3N5J86J83J12J10J0
-56039A814j19j34j30j15J22J61o6r8n6n7r5j23j3J28J49J39J66J48Q9K6r3j99j90j46j02
-56014A206k4M4J7PP4J21J52J03m5p8l6m4o5k3J9k8o4P2O5q5j03K7kj63j66O2J73P8N7P4J1
-55983A436m5m6o6k5Q4O3J2Q9J16R0J27J72J00o8j52j28r2m9j13r0k8l4N4j8m7N8N4j8m7l4
-55953A355O4J17Q5N2r8j84j89j68p7N4J82J85Q9l4q9MP3K0K5J25J42O1qo6l9R3J08P5nq3
-55923A869j29o0m6o1J6J15jj47p3Q1J51P8M5oj15j03m1M1P5m1o2O3L9J2O6J41P0p1m7J00
-55893A959J95Q7q0j44j79j93n8M2L0k7o5j39k01n6J39J06K9k3m7n5l6R4J04%j28j36j20q8
-55865A010m8j5O5R1P2J2J05J79P2J6J8m1K1N6L8n8j01j14j00J7nr9Q0J74M0p4j01K5J13K21
-55835A669J25K8J5o3p1N8O3j05j02n2j7k6jP4J00J01R4P4m1o5m6l7r7o3KMJ1j02j22j17j00
-55804A191k1J14Q4M0O6O7J34K3j12r4n1M7J36Q9jJ4RmJ6m3j43j72r9J02Q6K4K0Q5J20Q5K
-55773A814k9LJ1pJ3n2p6m2jm4j07j16m6L3M7L4p2q6n6J0NJ08J23m2j30j16pL5j7M9L4m1l7
-55740A195M7k3q8M2J70J95J14N8M9j00j12m0o2o0L3Q4ON6L5m0j41r0J14K04O1n2pm4oK8O
-55709A632%N2Q2L2j28k43j60j4L9K5K4j5m0m0n4L3J41J27Q2j0j23j42j21L0J41M2J4R4P1
-55680A571K5J2o4q4o8J6O4l2n3k3l3l9RM4k3p2M3J44N6J9m6q5n7N1J99J60Mj30j07q3lO5
-55648A480m0l3J4j4r1r5kK3NkQ4K05O3l7o2j23k01p4J12R6m0K9J09N2k5j00q3Q8J99L3n1
-55617A519l4nN9O8l4J1J12k1j63j47o5m9p2J3J35N6qK1n5q9m2l2LO8J20J43O2r1j49MP5J7
-55585A430N9R8N4j1j46j31P3O8N4O7J19J33N7N9j4n8r8RM1n5l5N3n6j83j27o4k4j7K6L8o6
-55554A353kR3Q1J1K3q6q0op5p3p1p5L2N2j8O4Q1p8j37rM1J32K10J65m5j33M8Q5p4k7L1JO
-55521A520P5M2n0o2p7p3o0j3J15J31k1j04j04o2n7%J05J30N7n3j36j23j02j7J46K08R1l3
-55493A473n5j1j1m6k6N7J39J12K7J3p8j30j82j72r7n0r5j3M0j4J59L00K29N7l9q5j18j31
-55465A253qQ8J18L7j20j85r2o8q3K1P1O1MJ4Q1N5J02J45k5j22M7jj64j11j63j85M2K40K26
-55436A278L2j42j60p8L0qK7J25J54K17J99Q3m9q8o0r6k00j01J33R5M7R4M6koqq3j16n1N1
-55406A363J0pJ53J48N1m1q2K9J14k5j31r5k5J7j2j8j9J12J43k8j88j46r1p6P1J47P7M6m5
-55377A452j15J1O6m9p6n2lN4k6J4N4L5QL5M1k9j5L4RLl6n7pP3K9k6K2j4q6k5K6J1N4R0L6
-55342A541n2q3o4o9K6J15J13l8p3M2J10J06L1m4l4l2o4l6k5Q0J49k8j30o0j3n6j44n1J16
-55313A333N0m5Q1J10Qp0k9jl5l5j32p4O3L0L0jn5PO8J24K03J95J21p0j16k2m5q1l8p7j36
-55282A361j37p3l4l3NJ14J22N1P5Nl0J00R5J3K2L4n1j40q1j3jJL3j2j18o9N4J58J77O0l3
-55251A655o4k8M9Rj09j55p5K3J57P4o8k4m1OO2j9j08j33r6k4l7m1qQ4J45J05N5K5pO7J1r2
-55219A398k1J58J45o8j58p1ll0M3O0Jo0j9J2j9p1o2k8o7r9l3J39J95J8J1J88J78O6q7j66
-55189A550q8j2k5k9M0O6K1o4K7Q3k4qQ3P9O8Q1J20J62R8p0j42j18j46j92o9j00j21J08K33
-55160A611J67O5M7m2j99k44J6J43nn2k7Q8J80Q4Jj26j33n4o2m0pM1J27J34k6n4M5M3j29j97
-55130A395p5j09j88q4J01J15L7L9O0Q9Q0m0r0j9L6P1R9P8PL3J10J12K6o6p5L5O8k8j55j03
-55100A559O7N8n7p9l9k5L3J29Q4N9N2p4j83j47o5OQ9J53N4j2M4j7o2j44j05k9r8oN7J6N8
-55069A376J5k4L6R5J02J08L2m4o2o0m6NQ0Q3J85K38M1k21k36l9Qj5qm9j0J55J11p3n5P8N3
-55038A859qm3j8L5jl9k1l7q6j98k16rJ29R7J01j6j08j16n2P1O5L7K3j2n7j00m2O4J01M9l4
-55007A418j46j59m5J36K53J38J15M5PQ1N3O4O6L8m7n9j55k43j76o9PM9O7L0j9MK1M5J8n2
-54977A485o3r1n7Q0N2k9k9J5L4n5o3o0n7j4L3Q4J08J47J19qj19j15j5P1J16Q8N1p2o9M5O8
-54946A680J5p3j07q6p2m3j22j44k4o7j04LJ7Nj3p7OQ8Q5J09Q7N7J7KM0m7k13j82N4Q6O2J69
-54914A208J98J41J01N1n1r1j08m2Q5O6J9L1Kr0p7kJ17J57J13J49J00Pj8p5j06j06j19j59
-54886A501j05M3P9O9N4O0N6k2j40j19K2J45L7j52k31k43l7R2J91K01J67J42J52J29m5q4j05
-54859A857j30j39o1kL1lQJ8k7l0P1J36J7r2j93j62jJ0qJ14J02n9j88j17P0J28J12J08K6l0
-54829A566l8l6J7J3j03j51P1R1nq0j79j11R1J45R9K3N8O4n9r2j2L0N5J15Q8N4N5Q8M3o5o7
-54798A768l5J6N8J8n7j14o3J4Np3j58j35M6P8LK0qJ1P0J0o9p2m2j16o8Q4R7N8O8J2q3p5J15
-54765A383K14Q7j7j63j45N5J39J16nj15rKl7l9M2J3m8K7kj12o0L1O8M9O2J04K0j13j02j43
-54735A302j62QQ7M6J50K03Q6p0q4K2K1m9l7j0R7N0j07j52m3L3J1L6L2RL8N0K6o6j10k3q5
-54704A309j83j75L4J93K16J19M1j37p6P6J05k7j10RJ44J71K6j23j46k9J15J10RJ7o2l2K5
-54677A619j06k19k20o8J20J29O3j1o4J5J55J89P9l0n9o7n7l2L3J13J04o1q4PJL3P1K4OJ8
-54647A701j27j83l6K6N8L5k1lo8o5j7K6J17J29R3Pq1l7O3l3q8n1m4n4M7P2o3j29k5R8R7j4
-54615A430m8K1L3P4J66J01Ml7l5K5P9J06K3l8L0P5O7j3n2m6p1o4L9J10J5m7nJ0j32j78j18
-54584A524J2J3j05RJ55J44L4j03j14j59q0O9N9j5o7o0l8m5J9J10R5N4N0L5m0p4L9O3j4j4
-54554A556k9r5j03m1j9M4rk6M2P0Jp3q7J4J47J96J70nr5j29j10K9l0m3K8p1k8Q6R5l9m6K4
-54522A424P2J0p6OL2q4j13m0R0J77R0L3Rkj9m1j4K0K8j07j37oN1J18R7rN9K03J96Q2l4j74
-54490A941j52n0k1o5n0K5L2j9j02j08rR0J07J01N0k6k5q8j11mJ23R2p9j68q6J18J49P5k8
-54461A712j85j65k2J38N2J8J54O3j65j13PN3R7K9o9p9Kl3j02o5j0J7J61K12J09k2n8j13j70
-54432A453j33l8N4j9k0mLP6J13M8mk9j2L9L9J1k0p4j48k07j36J22K82J95P2q8j09M1J13j4
-54402A606j23L5J27QmO7Q7k1q6K6J51M6m0l4l0j16j27o1J03J69O4j37p8L6l1r5l1k2q0N1
-54372A460J27N9N6L3lj9n7j42k3O9p0j60j01L9J00O0Q3R3Q7pL8J66J48Q7l7j21j82k00p4
-54343A509K8O7O6M9k9n4l8j05q6k4l9j39j83l5K6J8J14R5R2L3o7rJ33J17j3q9q2j37j22l9
-54313A057j3J36K63K62K42Qk08j58p4n4o0l8L6L3r3j51LQ1P9k7r5%J9L0R3l8j23p7j13M5
-54283A065J12L9M4M5J25J71J13K9r6j51j21k2R8J37R6k1n5l3rm6j34r1m4o4qP6O2o3p8L9
-54253A215J25J26R7Rj37k42j70k4qK0J39J79J72M1j00r3j25q2j8RJ22J71J31O8J13J5j28
-54226A625j81j47m9M6J52J01l5o0M3R5on6o7rJ43J59J4q5j18m4k5p4r6n2k5n1L4N6j4l1n
-54195A238k4M%m6M2Q8J00R3J38J59J33Jj25j42k2L5j29q4P1N0j4p4OJ73K28J23j1o0m3j23
-54165A785k05j74r9N7J88J13k4l5Q1J12l0j26j59j05PJ00J48O3m1j10j26r1n5lJ58J11m0
-54138A500m6k7k5QM6J17O0p7m9j3K9M6P9Oo2j2k6j18q5M9m0m7J6n5j27r2Q2K74J84Mj19p6
-54106A404j7n1o0l2K1J0j07q2M7J19R4k1r8j09j04OJ79K05P6Rj7L6M5M2n0j78r4NQ8R4O3
-54075A523N0k7j49j37mJ26J17Rj0J77L39J59j35k54j98j8Q1J4J0J4J7J6j1O0O1m8j75j46
-54047A461n5N2J34J30R5o1k40j29O6R1L9K1l0j18j10p7p2k5J23Q7M5mr2q6k8Mm1K5P0O5O4
-54016A404P4j9p9p7J9J5l8j2o0p7nP4R6R1P4j7o6l5N1M3k1j8M6P8M4n8j16p4J4J75J92J1
-53984A729j48o9J04R3o7o5l9m8j9K1J71K08m7j35o5J9J34J19j13o3K5l7q2l3k3k5l2K6J02
-53955A641Qj55j28l7o9l8m9N8M4L6O6M6J4j13j27o9j14r2j5O8J21Q9N0P4j0n5j36n0J71J82
-53925A411O1J3j2j7l6o3o6p9l2M2R7J05k9m4l3p5oO7R2J10O6j2M9K6m5o0o1rL7L5n3q3n0
-53892A346m5l8RLr0m0KJ9JN3J38O9J4J1O8P2j7Rk7p2L3J12J52J07m3j70j20j03o1j4k2M0
-53860A396M3J07J17m4o0N2m0l1J37J21k3o5n8K1K1Pm2n7p0k7P1L7p8q1J03J93P7j20j84j21
-53830A402n0kJ0L0L7jj0OJ02J37Q6o2j53p3O5J52M5k07k38jK7r7k0K3K9J3jj2n6l6L9L6M2
-53797A262J32J14M3o5K1J38Q2n8j00q7o2n3lK3lJ6J3nm1Oq3j77l4Q4K7L4J30J54O4L1O9N8
-53765A730kM3K8K2Mo8p7m3LK1K2Jq7j55q1k7o8r4j18j2P6J9j60j71lJ73K18R4J7NN4N7JJ3
-53731A435k3m6J0R8P5K8O8K0n6l9k9QJl2J6J8o1o7j0N9l8r3M4R3k5j68j22K4L1l7k1L6Q8
-53698A285qj17k4J03J76J81J67J09J0J9O0J2j18j06p5k2K6k2l9qJ9j4l7p0n9L1L3m1kQ1N8
-53667A608l8j24p5K0l2q6M4R8P5R8O7N0J16J47P0n3j16r7L8K1r0q1l8j11j72j17j66j38J08
-53638A026K79K83J11j08j07j0J2K1J14O7o1N6J41K9n6p3r8j16q6m4n5M3J33K0n9J7J57J34
-53610A770N8O7Q6O0O6m7p0m0j42j37n2n3r4k2M7P6P1R3M6o4j96j85r9n5j4K8O9J40O0j4K4
-53579A477Q5N5M4NJ5J1p9o1p2L5J27L0o9j40j62j60j18k5k2m4o8O1J41Rm0kN1R6N4M5J29
-53548A408L7K0J10L4k3P4o0k58k07r3K7Q4J70J26k4k9N6J2m6l2j02q6N8M1M1J82J34LO2J03
-53518A822R5J22Q2N4r1k57k64j41j84k32l7J85J58O8N4P8J35J07J5k3n1j85k51j75j5O6P1
-53491A206J1L4J57J95J37J7j50j22J3J39K67P3j07j30j11k8J5M4M7m8l3m5l2m2p6m4K6K2
-53463A435j00r5j6K8O9J35R5J1J0J6J4k1o8p6m4K1O1P2M9P1J19J1m8J6k0p4j21j45n0K6k0
-53432A361OP0J48J44M4l9o8q8j16j29o9oLq2n5P0Q3J06N2J0k0l2pp0oR7J14N0O3M3j2j7M1
-53399A689P7O2L2or6q6J0J1l0M5J7j02j61j19r5m8J5l0j5J20J50K4p1q4k8P4R9J30l5j20
-53369A429L6J72J75R2p2j54j71o7K6J6p1j10n2N4J27J30N4j5M7L2j3o3j40j12j7K1l0p6K8
-53340A276P4N8N3J9L0O0K1n3n0l0p2J2J12L2r4m0Q0L8m4N3J08J76J58l1j75r6m7m7J8K1N
-53309A625K5j9p6k1m6j23n0J5J8j8m1P1J09J19J35R1nq7n2P7O3l5n5K2L9jK4l8o7o0o1l7
-53277A541p2o4L3J33J70Q8l7r1j48j98m9J66K58J01j31k01n2Jj83j89j9J60K66J11p0no2
-53250A457j71j67m2oQ9K28J41M7Pk3PL8m9p0r8p7K8P6N1P7R8M4n9n9OQ8J66P1m8o9n1L6O9
-53217A835M5J6k0j48j48o5N9R7M0R0N3o5j77p5P0N0M8O9J4m5l1q6j47j35q2KJ31J87R1K5
-53187A698k1j0l5J3K6l7n1pL6k8j31k3J78J58j04j99KQ8J13J58J14J1j34n9lj00q3J08J72
-53158A850L8q7q5k3j7L7l2j11q0o7m9K1Q0R7M4J5l3r2j20j52p5OK8N4Q9J73P4r9r5j6j1M5
-53126A407M9l4l3m8j63j43q9n8R7K15J15j13j73L2J90J86M0l5K4J34R8N2J5j9L8R1N3M3m7
-53097A924r4PL0j39k18j49q0j9Q4l7j3J11L4Pk2n1J1P0Q7j0l6K5%m6j22j37n3O9M3j27j36
-53066A013j0R1J24Q5j4j3O9P8Q1R1R4L8m1k9N7J27J09l6j02p6l7O2J25L3j05k54k15r7L9
-53037A287O2n3j3J21Q4R1O6J9l6q9n7L1L6j2QP1J8o8m3J1L3L7K8j4kP3O7Po4k10j94q5mR
-53003A215n5K5J31J77J87R3P0N8N8J34J17%j76k54j21nJ0j05q9N4R0O0j9QL4j5n6m3p7j04
-52973A402o0PP6J18J14R6N4M5L7j48k51j49oJ08Q5L2O9J1l7j8j2R9J43K7NM4K3nm7j25j00
-52942A637J1J22J67N1Jj5n9o3LKj3P8J07r2k24o8K2pN8J16M0q5j51j01l2N1J84J69n6j11
-52912A742l5nj00q2QkLK6J01P9l1o9p3o2qN9J15J80L4j05k9Kj6k9M5J37Q1Mo4j47o9R0J58
-52879A938O1j53k11r6Nj33j22nK2J4j0K3J12R6R6R0R4N6j90l03j51L4P9P7M5m0j05l4L5J11
-52849A435M1N3Q9j11j12J08J40J2o5p9KJ9ln5RJ56M7j0L8M6P7j7j26j02n4N9J29J83Q1p4
-52819A916j42j90n6J5J6j8n0n6j2J61J78R2L3QJ9j39k07p4jrp8L4J76J46N0L6J7r4j36q2
-52789A553M5Q6J5l3j27m1J43R3q7J7J95J32M6n4j02j43j46p3K6N4K7j1Kn7q1k0R9J59O8o6
-52759A719j16q2j09j10Q5Q8n1j08j5R2Q6n8j59NJ04O5J46J77N5j44j74q7j09j12p9l3O9Q9
-52731A234J8n4M7J70J85J29P5K9j12j07n2p4p2l2P6Oj04n9R2J38Q1rj18j69o8k3k6kqj3Q7
-52700A265J70J35J4k1N8L9n1k7J3PM4O5Kp9j61j58l7P9P2qP6J66J23J34J36p5k00j95p4J5
-52670A527L7J17N8j6O1J7q2r3n9j25j17J6J26J13lp9j13m6O1J69N6j27j79r9N0J22R6M1P4
-52641A603Rl7p8j39q5K8P3O5j1L3Q7K3o4o8p1k6N9M1J14J99J47J00K6m0j15j42j12j11m2
-52612A466J18M1j37r4J17R8j8KR9M5k6o5l7l0j07j35j14m8L8rq7OJ80J57O5L0J18L7q7j7
-52582A606R9R2k7j32j90j20oQ5J75J40RPN6j24k07j26L6J10J47J44J17k6k18k07l4J0l0J4
-52554A400N2J2J7Ql8J1%q6pL6N2R2J4j08j14J4O8J58J13j7j4Mq0j20j17p3%J27J46J3p1K7
-52522A519K2j04j3J23l4j96j72n6QJ6M3J21J05O5Lr4n6m1l2k2j2N5M2j8M0J41J13P1L4R4
-52492A765O6q3j66k02p8k3k5L4P5Q3O9O7O8J90K09jj10j03m3L0P6J2j21k01j19N3J80J68
-52464A870J09rr0mN8Lj59j91l3L0P5R9Q0K2J3M6Mj66j81J5J22J06Lq9nP4p7j56p5l0K4O7
-52432A555M4j00j80M3J95O6n5r6K8R6L8J6J8Po9j16K7P5k9o6n1m1p8l8m5K2J2j34j14l8Q4
-52401A076O1m7j8O5J18J02Q7J08J18O7o5l5NL8K4k1q4n8R1J64K9LP2mj14j44m4J7m1n3k22
-52370A295k36p5LJ02J31J03J31J09J1j09p6K4L8qo6m6P6R9KN1K9j01j39j26m5JoR1O2rR0
-52339A406J81R9qq0o2KQ0R8Mk5n3j24j85r0L1JJ8mJ8J36J97J23qk0J2K6J22J09L2k0r7j39
-52307A780n9k2p9o1M8P4k9n8O2R5N9o5r7n0p3q5j0k1n6K0N5K9J03O0j91j57L4M8J8M3k3p0
-52275A322K2J00J06O2L7Q5J31Nl9O2J14R2P6p6j96j38J6R5N5mk6M9J25Qj8J4Lq4j46j22r7
-52244A633j11r3q7p2R4J69J54J45Q2L8J4P%M6k2j57j52j9R5J35J2j91j69j56n9K7ML9R1K2
-52214A519j01j31RJ08n1j00pR0Q3L5N9N5j8J7Q5N3%K2p4m5O6J13O8K4K5p1k88j83Q8J48L1
-52183A629r6j14r0KO7P7K9LN9J19Q3o5k35k58j52k5R9J36O8J7J18J08l1k4J40J70n2j45q1
-52154A556r0J9J02L5J11J41j0n5k8q9pO9l1p6p0o6O5J34R3m8j23j18q8R1J89J33o7k33j83
-52125A356KJ17M5LL5M9M8K1P8R3P7J7n3n8lo7j49j57q7L0O0R5J42Q6O1K5P2N7p6j85j42p3
-52093A519j6J8Pj6q8j4Q4J27K04J76M4j28j43l5l7o9m7k1L9P3K2K5j5j09j15K8J40J32rj06
-52063A670p8M9K3j5N0L8n5m7M5R2M7K6j3p6q5pP1J3n2o9L1M0m6n8r1l7J55J71J9j10j19o4
-52031A518q4o2N1Q7J30J26P4l0o9j6m3m6k7rl2K9P4J6r5k2R0O5O5N3Q4P4j13j51r8k8n2p4
-51999A485N6K6k8J3l6m7o4NL7q2j02p6qN4O2J38K02J52J9k0j0k4j21k07j59p7k1j3J17K39
-51969A510J95K3o7j27j60k6J31J37N0n6o9Op8j71j25m9n2n0k8L2J06n8n3J5O0P4N9J29K08
-51940A566K13J40K1r4j73j85J2R1O7j2j43o3K5l7pP7n5j09J9J50N4n1r3j66p8KJ5M4J22N2
-51910A404l2n7j2%K2P9J12J19Q7J0k3J2n1j09m5P7J07k6j81j94m5K9O4Q9N7O2J4n3p8r1J2
-51879A359O5J21J4j30o3N1Q7J2m4K9J4rJ7l2M5M6j4J4K7l7r1j29m5P3R1J7NJ18J03M9l8p4
-51847A651n2J5M6MK8m6j05p4N7J32J08L0J5m1o6k0J3J17J48k2j21j11j25r6omoO6lk5K7Q2
-51815A616J3j23j41j09j0J02J03Q1O7Ln5q9j61n3L7J8J02R2m5n5o1n3K6R2Mr8J7J51Q8J8
-51785A577oL9j0j10M2J74Rj05m4j7jM2M8o6j32J0J02N3j4M0O7Qr1q7N6J17N0L5K9oo2p9j53
-51752A515o5N7M6PMn1o9r5l4ln2O1L9jl0l1O1K05J69mj84j72l4P6J29J65J18n3j06m7Q2J51
-51720A854P6r4p3p6j31j7j21j50m0M9J35L8n0O6J04Qj36j85O2J69pj18p6o1j4L5R6J85N1
-51691A579o3q1Kk4l0K3M6J31J03oj0J2k3JL3J13J87jj11r9p4l5o4m1mQ8J40J23J4m3n8q8
-51659A740K3O6K3q5j40j00LQ1N8N0K5l7o5l4l6l7j0Q8L4j16j50k4R5J20L8j02j26K8J39n
-51629A544nJ22J61J45n5j83j65j93j47j2J74K19J85J32po4omj1rj3n3q2q4j19k1J40K19K19
-51600B027P3j20j21m4m3l8M5J41L8j08k34k14l0O4Q2M9J06J88J31jp8j61k24r1J12O1p0j02
-51572A438o8L2po7j4J47Q8P1J41R3o5j51m4Q2J4o0q9r0m0n4k9r8j20n4o6p3oJ32N9n0m4K7
-51540A035N5l4lJ19N8j06l6J91K28J29J01J02P7p5k22k15m8M9ol8r4j45l7J31K29P3pO7K
-51511A580j7m2r2n5k8o6RJ06J58J35Q3L9j1RL9m2r8o5j29r8k0j6R8J85M7q1K7J32N1L5k4
-51480A849j25p9P6R0m2q9o3j9P4Q6j0j29p2m6j63o8K5k1N9J01ql1L9N9O1M7J3m9k0P3R7l2
-51448A683p4n1J2J6p5j7M6P1K6Mj2n1m9n0n9M5J67L4n2k4pP2J27J16O8m8j41r3L3P0M9Mm7
-51415A793k0j2o3n4j17p8K9M4J7P3J82K06Q3n8l9P5p0j40m6o8j36j42J7P5M5R3J02M6k4l0
-51385A783O2J04J2p7p7QQK7rj1O2kL7L8p5j22j00L9Q1j7j27j17o7J2L5PK3O9Q3K0k8j7j27
-51352A537j45n9M1R7J09J30O7Ol6n2J1Jn7k9o4p3n1j6r0m8J31N3r9l5J4N5P3K6oJ8l2l1m4
-51319A402o2n1O6K40K07Q2n8j40q1j0j9JO4J22J33M1l1o6r5rl9n4n6j48j48m9O5N9kq6j22
-51288A156mP7R9Q9l9j7J8KL2J33J20j0j01q9j05j14m0LQ4Q2L6K9N1P3P9Q5M0n0l1L6Rr4k01
-51255A438j69n4K7P3J18J01J4m3M5J22J29L5m5o8q6o2j14o9N7%q4RQ5J24J64J40N9j10j43
-51226A693k3pp6j34p1rRO0n5r3K0J38J44J8K8O0j3l7J2Q2R3q8j23OJ05R2l6p9o4q9q4l0m2
-51193A407j14j4K00K26J48J97J30j07j93j28n2o0j4m5p5PM2K5j5k0l1r2n2N7P4M9M5Q3J17
-51164A795l4l0O6Pn5q7l8l9l0l5j44o3J28J79k3k6O0R7Q0q3j15J0J7j02k21r3R6L3k8Q5R7
-51133A504K8J7J1KL7J12Q0o9j33k4M8L1P2Q0l7p1r7o0K2N8n2j31j26j10j10J0J42Q8m4l6
-51103A242R5Q7j2n4k7J14K00J79J6p9j37j34m2O2J44L9r0j19l3M4J02J47J18N8PJ3M8L0r0
-51074A928j70j09j4k0N5O3J0l0j20k7R5Qn4N8J28K9r6j83n3J32J43O7L2j3J4pj47n1rN1O4
-51043A774j09j91q1J00J09M1Q1nj15n2O9K00J35j0K9J07J29l2k42k80j94j62p7J17K20Q5
-51017A646q6j12q4m4O3J26J72K17J16m8o5Ml0q5o0o9r2%J64J30l0o9rQ0P8l8j98k53k24j05
-50987A095K1K3N3R1L4j4N0J5J1OK6J30J09jL5J5j03o8N3L9K8N8N8l1j29r6L4P0M4kr6m7Q1
-50954A592N4N0J01O2o1j25L2R6L0q4r5K6L9L7N8Q2O6Rj41k27k14k9O1J6L3Q3J8OR7Q2mq1
-50922A669j25k5K8L0K2j4p3p3J3P7R0O1R5J18N4p0j06k1K4QOL4l8j02o3JJ16J12o4k03k03
-50891A378j49m0M0J01J11J17J31K4L4Q1P7R4k0j34j72j65r1p4L8N0O9J09qj11r9o0q3j07
-50863A141j02L0J00L4j38j57J7K09K37J88P4q4j07j18o7q4j67n5O2M0n0oj1jJ40J79J27J54
-50835A585J67jj08j4k0n5L6R5L3JM2K3k4Jq5j13j25j44p2n2k8N4J24J17jp3o2R5J10M1l5
-50804A512j27m8K2P3L0MJ06R0L3L4R8M5p3L4R2n2n6K8O6K3r3j69j87k44j47qM6J25J78J20
-50774A555O8K0K9Q8N2J10L9m9p8j53q3O8J4j14k00j06M3J43J44Q4Q5P8N2Rj44j95J0J07k3
-50745A653o7KJ27Q5k6m6l5o2j50m9K4K4rP9oj87j37NP9K4M5J96Q8j13q2l1q8j1O7K4n6QP1
-50712A446J07M1q1r3k3l2n6q6o9K0Q0R3J54J43N3J15J70M3j7N9om9k0n8q3j03j29j00q5r1
-50682A343n1O5J47J20R2K6l6l9K6N7nj6l9p4k04j88k5Q4M5r3l8M0O7M0j4M5L6oM5R4O4O7
-50650A675L0j02j09n5QM3k0n8k1J04J38pj12n2O0J54J72Q4q2p1O8J14P3l1p7j07j86j39n2
-50621A442%o1p9k4Q4L3K4J29P8M8K1m3J3O5O9L2o5r8L6J30Q4j4j31j31j30o5Q9R8J38J86
-50591A958R3pr7j78j48m8Kmm9l9r4M2P7O3J51M4l9j02j05j05m3K3qk1n0P8J30N6nl6n0O9
-50559A558R3J9K3l9j23m5r7j73q3Q8J35J23J56J64J30J01k8n4nj8N8m6j27k5P6N4k6l8L4
-50530A885K0r4j82o2R2R2J13J17J6j68j90m1n2p2K1m2j6L7L3J69J80j0k6j2q2j24p9K1k0
-50501A524r8q3JO2O5K9k5j28j36mk3m4L6J27J51J18M9n9j93j32O0J56R6J3oM2K5j3j5M0P4
-50470A709l9j82j81k3M3j6n6p8m1n8m4nR0J89J01L9j7%M1Q3P7Mj00q2j08j97j03M6O7P1j0
-50439A220J6J13P0m5L1M8o5j61j12P5J96J37l8r4j3P4Q1k9m9k8p1K4Q1Q0N7Km8p1r1j52n6
-50408A182J40J40O4K6M3P1K4lk6O3lj62k6N5J7M4J6k5%l6j42n2O9P9P0J4l9l5M0N2o9OJ10
-50375A707l0l4M1qoKm7q8q5J9J06Q4n8r6L5Q4M9M7j3j51o5j1n7m3jK5k6nJ08J24N5j5mM4
-50341A687M6Q7R7R3J07j06j54j16j31o3J2L8%O3J15K1n5j10j74j06J51K28O7nL0K7j0m9l4
-50312A756m9j00q6l8o4r3j34r4J13K04J60P7lnm4j21k36j50RJ17J29J30J93J94J04m7j97
-50285A725k20r0J5R6J0j02k11j91k0J14J86K9k9n9n6L5J89K47J07N6k6j08j41o9J1L6L2P9
-50257A645J63R6r4q0l8r1LJ11R6R0P9L9L8o5j29j19p5j7j5K9Q6M5RJ9n4r6o0Q2M1n0n5j38
-50225A495j32m7lJ1J50K20Q9Q4K6o3o8O4N7o1q4j5L5L6N2Pm7q8j23O8J99Q0m2%O5qj90j71
-50193A596q3n1nJ5PM0O1j2j4J13J36J44J73R1q8j89j88j74m0O5N8N0%r3r6k0M1M5j5Lj3m3
-50161A514O7J39P5M4K7m3k8j08j07l7M3L8j4o1j56j12P8J17M3k1o6JJ52J34M3mr5j65j12
-50132A386J2O3m8j45j18j38K5K45J25J7M6J2K5J4o0n9q4r0m7m6k3Q0J49K6j21n3O3J51J42
-50103A549J30M0o8oP4q6j97r6l5m1q1k5K08K16Q3QO6M9m0k4p0k12k23j13MJ12J76J25M6K0
-50073A589m6r1l1K2J2l5m9O2P9O8Qm8JN6M6J3N1J19J15Q0k2j15r9o0J4Op1j72j02Q3R7N0
-50041A630Q9R2Q8J0j07j76k02j79o2L1K3Q6N3RL9M6K9Q5J10N7r2j78j64p1lm1j07N7K85K15
-50011A652M2m0K1P9k5q9M7P0J0o5r7j01J7K2n3m0P2J64M9rRJ6O4J27P6j3n6j30j49p9lR4
-49979A682R8Rqn6j42j21n2J29K08R9r2j85j62j1R1k4o9OQ6J47J40J9K7J24J09pj04j71j20
-49950A650jMo6L6P4m2j34m6J56J61O0o2rN7lj49j34RO2J5p9j00j8M3m1q1K4O6P3J7n9p2r4
-49917A317r2j39j8N9q1L1J47Q0J07J00L7J3%q4j52m4J6nN6Q3%l8nJ4L6k6m8o3o3K5K4oN7
-49884A338Q8K9%J41J42k5k16j68LJ10R9Q4Mj27r5k4J4M9L0J30J16L4M6K8m9j45j64NJ18O6
-49854A661L8k9l0QL9rO8Q9l7j33p4J2L0r1j73qJ39J25L4n1K7O3KmL8m1o2Kk8j9J5M5J05J14
-49820A865J1j45k16j52%J27M9lM0Q1N4N6n7j14j62j76m3J40K28J29J0j49q0P6K0k0j0L1P9
-49791A669P5M2l4p1l5l2j30m8NRO0O1n5j58q5M1jLK0l8O5J66j2r0o0l7R9J78M0p7mJ7j30
-49758A453j10m6N5Q4J70J99J20pj38o9N2Q7L4l7q1k18j69K3J24M3k8J00J16N6O6Pj69k37
-49730A480j24Q4J26L5j41j37KK6jM4J26J2j01j07j1O6J51J87J22p2j77q7k0L9P5K9l3l8r5
-49701A460q5o1q8k7L3L7O5J19J33Q8O3O6lj8k2JK8o2q2p5j21o7l2m5k3P1K44K41R3l4j19
-49670A778j61j50p0J61K84K02Lj29p5K1O3Q3n5j75j32j24o1J2K6K4qML8M4K2l4k2L8Pp1q2
-49639A461J13J71P3K3J7P4Qn3%l6rn3m7k5m9RN0O7m2j08r2o9J11J89P1%p6j69j16j2M1J06
-49607A628N8q4o2L2L9m0q4l0l4l1j0m0P1J38J0n2R8Q0m3mJ9J1N7ok3o1j13q3Q3J10J1j3%
-49574A632RmJK4pM2J45J12M7j1k4n3l8n9K1l5j16o8J9j7m3J0L7m0N9J88Pj38k3R2N9pj4j05
-49540A702j58K7J45J11R8oj08j52j58q5k3L4no8j05j1J8L9N9M6K3J3P6P5Q6J06j43k24j28
-49511A284j11k0Q4J22J00J13J62N2k4lq3k11j20k2J2J41J85J95J59N1j08j19k9k6p4n9l7
-49484A614o9o9l9M1Q4J59J60N0j41k10q2j7j7L8R9J26J06J8j32j59j13j30j27r7k0J14J31
-49457A318J50J81J40L1J1O2L6m7j75j38j6Q2J12J38O9q2j03j2J7J5m0o0JmJ4J15P9r0o4P8
-49427A818Lj43j18n9K7J13J52N7r7j01K8J34J2j28q4p3m6o2m6L6m1m4R9J11jm6mN0K9L3M8
-49396A657j20k44j46K8J11O9m1m1j1qP7J08K3J0N9R2J04J0j7l8L0k0j09j01p0o2r9MJ12J90
-49366A557J96Q8M1J56J40l7j18j65k23k20o8J69K78K36K2q9j8n6j25q3L1P6K1p1n8j17j16
-49339A447MR6Q7Q6Q3q1j20l5n5R7J32Op3o1n6n3mP2M0n5Jmq2q4n2P6J85J32Q7J54J24kl2
-49306B060L4o5r6l7m2r9r9p6o8M0O3J00R5R1O6q0j41q1po6j21p4J05J72J47J16J3j92k08
-49277A550j29j20RJ05N6j04j31k5R3J47J4j7N1J6k9l5M8R1nn9l6o3LL8O5P7L3q7k02k42j06
-49246A006R7P1J6J21J22M0M4M7l9l0n6oJ42J29Q7J02P5o7j80p4n4M8J61Q0KQ1J33J59P4j35
-49216B196j21K1J36J22o4k28k09j10nL2l6n4o5l2m6n8k3O2J47J42K1o2l5k4j72q3M6j00q3
-49187A315K9O8J10J27Q0Qq7KR5Qj05m4j1jL5L7k4J4Q4nn2m7m4l1OR8J1j56k56p7J13J90J12
-49154A602Qp8j63j08kJ47K21L6q6q1k1l4K5N9Q0J79K4j59j56l5Q9J43J17J0rM4q8k23k53
-49125A288j80l5n9n5M9J03Q6R8J70J92J06M4j16j50j33nJ02N3l1j02j14r2OM5K4J47J62N0
-49097A653rr1r6k6No8m3K7K7O2Q8L7O6J19R0m8j32p9m7o5p8n3NO3J12l3q5M5J51P4pK1M3
-49064A728p2j35n0j4OL3J30P2j13j07Q5J49N2j4m0O9J07L5m0j6Q5pj03q4nK3K1K7p0j34r1
-49033A527N8N1kJ07K08O8q5j33j5O6O0n3j03L9Q6N2l5j22j68j33rMn4n4m8r9LK15K24P4O6
-49002A795O8N3K0l0N7J4j16j48q7J3O9J41J02lr3p1m8r1j9J39J84J3K1j0m7k8k5j9pKj2K5
-48970A862N0L0mj6o9j36j27nJ9l0PL4L2O0o6j15q7j17KJ13R1k9j52j00j04r5NR9J55J9k6
-48939A300P0J21O9O0J38J22R2N9k4n5j21k03j41M0J02L3J4J03P2mnQ4Q5Mk%j52k11l4M5j0
-48908A651q9k0N2O8R0J7k5K0qj45k01q7J19J41J36Q4l2j20j11M7J93J93Q2j6j3K8k4j29j52
-48879A749j99j31k5J5j3m9o8N1R7K0P3J71R5Qp3j14q0m3rj5j9j47j41j27n2K4L4N7Q7J04
-48849A280P8l7j69p8PJ23K23J95J05N0M6R4j9j50r9M1L6j19j50o1j3J8N9J8R1M5k1RK6R6
-48819A724J04K9Pn3j37j37l4M5Q8Q5Q2O9k0qoj78j90o1O5j6m1O1N2J7M0n6j82j72q7j1J33
-48788A212J39K9lM3M8j9J0K6m3j1K8L7K0RO4J05N9P0N7R4Q3%j3o8j81j21j04j59j59n8Mk8
-48756A170J55K09J15J20J22l5j48j56n7J8L5J4J4Nq8j40m4R6R2N0o2%J40O0n8n4j14q6R0
-48727A463J53L0n8r4kNk7jM2L2Mm2J3Q0l3p1J7J5m5n0k8J1R2o3n6J13J52Q8J0n6L0J88J45
-48694B057J5q7j41j00L9J08J30lj07jl0j17r1l6P7R9J7j31j79LJ08J23R3J27N4j5K5q0j47
-48665A810J4J27L7o8k8K9N6l0j36j44j72j01K0J5J4J8k9l1M3J17J14M8m6R%o6j07q2M0N4
-48635A525M7P8Om6p4j40p3L9Q9J09N9L5P7Q1M9Q2j3R3J59J6n8o7r5o0m1o2o1m7nP4Mn8l6
-48602A686MJ22N3m3m4N6N9K8M1m1j44n1K9K2j1j08r6q6n8j2m4q1m7Jn6k7J48K25J56R6j9
-48571A758j30k11j87m0P7J59K7m6LO8L9j31q3J5jPK6O8J01J09M6K1k0n9j8J2K3j3N4O7K4
-48540A765Pk8m2o0J3O7R5J02L5j16j53j13j18l2J19J61P7j7j15j85r8o8q4J1J5L9J53J14
-48512A544N3j9p6M1J49Q6L5j2Op9m4J04J17J07K2j35j19K7J33O6r9j21l3J42K85J37n6j03
-48484B158n6J0Ln1pPj07j40q8m9r5r9n9j7Rm9j4J4m5L2O6O4Q7K02J14m7j4N0L8J4k2q9j53
-48451A667p5M4L6K9P3J5j5j5k04k55r0L7J40K55K00O7P5K6r0%L4oJ3J22M5j13p0j32j08L7
-48421A742j3j5no4r9k6R9N8j06o2o9j0J07J43K5L5M8M7l3j86j33K6R0L5k0j0j3M9M8j09j14
-48390A465j8l1n9o7N6J09J34J70J22M6J7K3k2j06p7j3l5j3J1r1j51j07K7J89J29q6j58j02
-48362A362j60m2J37R2R6J87J49k0j52m6N7k4m7ll1n5j7L3L7J06R5k3m0j02r9j5L8M7N3K4
-48332A637k0R2J52Q8Ro4p7Ll6m3k1k8J02J31M3l6l4n2l8P3n4j36j43j84p6N3P5P2K01J66
-48302A855P4Q6o8j17k9nJ2Q1J15Q9j5o1JKo6j45j10k0K3K7K9j03k19j00n1L0J10M2N0%j4
-48271A503o7r7j9J37J70P3O0J58J33Q4r1k82k05p4m2m6q3MQ4N0J01K27K15Kj53j52n5j3l8
-48242A584N1R3K7LnL6kp0j01o3l7j50j87o1J09J30LM4R0l9k5J01L7j21j73q0K8J08J16R6
-48212A542Jj8NL7N2l6r9j30j15Jl7j24m2L4O7L9O1R8P3nm0J1N2M8k0Q1K03J22r7j56j54q9
-48180A365L2L6n9j19ON0k6l1j2J38K32J34O9L4M5M9n0j01q2j22q1j6L4J7j1P7J11K6K7Pj
-48149A778N7l1J4J90J50m9k2J06J46r6k87k14j09q9J8Q9R4J39R1k4j13p4O4M6k4l7r0j34
-48121A589j45m4P6Q9P1KP3J62P7q6k00j20k6J5l6m8N8R1K04J74Q3O4l5j43k02l8K3j21j04
-48092A503J19K72K52J06o4j45j60j41o6k8M1M4J2M6O8l0p7ln2j12jQ8Qj15q9P2O2N1L8l6
-48062A663k2J33J95J27J03P3Ol5rK1n1J2N1P7L7j41p9j5l6K7L6n5j16j33r9n8mO4J44L2j82
-48031A766j74m3K8J3o0o0nM3Pl5j8jJ6O8K5O5Q8o5j05Q2J02j08p0P5O4l9K6J91K11Q2l7j47
-47999A985k66k50j17j85k10r0J30K43J32P4J02Lj37j25QJ55J64M8o5o4P6J31N9L5P3pj40
-47972A762p4P5Q1R8M7r3p8N2R3K9n7r6n6j38j46P1J67M5LJj35j46q5Q8J15N9N5M4j23j10
-47942A548P0M7J1rN8M8L6J08O3lJ10N6q3j03j00n6p7r7p9j19j11J4J41J46M9j15j40o6np1
-47912A271j67q7O2Q4L0On7j11L8K02J87J15J48J20J1k3j6n3j18j35o1%j6J8N5kn1qK2O8J52
-47881A684K44J15r9j16m3j2O7J28N5m1n6n5r3n6J7Q7J34k7j47q5k7o3n8p7nJ33O6P0P9k4
-47851A795j3k1j46j08K1P8O8pMPj06p2J18J94P0PJ1j0m1p0l5k0m0p4l7M2J19J53P0j44j45
-47820A668R2R6L8L7m8n5l5l7J1J5RP7L8k4k0m4r5j02p0N7R9P9M0n1j54q5N8jo5l8R2J67r
-47787A740j70o1M1kP3J24Q5l4p4j08j39j10n6L3J19L0m6L1N3K6R4Q7k9J2Np8j4J64K57R8
-47757B151j08j12m1J6p7q2OM8k8p6j1L7j4PJ70K44J22Pj32j36O4J15J3r3j60j12k0J7J05
-47728A920J07RrJl7m9KOL5j2j25j32n8l8p5j18n1N9J5O8K45K43L8q4n2j01r7O2O1KMK7N7
-47695A923J6j07qJ00r0k64k03j30P0J75J5p1j25K3J31K9OJ25J33rm3k8rM7L4J3O0J4J9Q7
-47665A933O8R6N3p5j22n8m9n3n6o2Rm5j89j22p8o1rK2J69K29J72N6jQoJ5jn4r8q7o6l6Q6
-47632A588Q0Lo2j2J04Q6nj04j85j13J08J91P2o3n2oLo0j39p3o6mO4K6J20J31mj24j96j82
-47602A126j14l8P8J05Q1Q6J34J34j3m2Q5J29N9R4M7r9p8Oo9r6J2N7N4jj7l4j03j45j4Q8P7
-47571A589k2o3n5o6o5n0j9J2O3N4J7Q4J77J57L7m7r0j2O7J07J7j47p5J8j8M0P6O5N7O4Q5
-47540B057k8j6Mj59j08K3Omrj9j4j9k1l6p3l2k3K2N0K7%r5kN6L4O0n2j60j59n1L3J24O6J
-47506A483O8Q9P2K0m7p0p6J4K0Q2J10j3o1nP2o1n8Q7J17N1k0o0j13j38j47NJ83J81J34Kj75
-47475A746p8k3pM1P6J34R8O4K3m6j00j32p9L7m9l3l8j7M4J5M1J5n4n0r9o2p4M4K21J84J51
-47444A993J39%m0m9lP9j1j21j03j4o%K3o5l8P7R2J2K8j7m5j0L5oq7n6N0rj05q4n3m3M7J12
-47410A722N3K9j8q6p7rrm0J06J67O2R5J56k4j62j81j01k8n6L5L4o5q4KQ8Q8L9O2K10K04l
-47379B209j96j66OJr6j54j07o6M7M9p8p1l9J7P3O8Ql4p6j05k1J43J55P1K8K3J5LK9rp8mL1
-47346A676Ln7j31j37QJ68J89J41M1l2k4M7Np4j2j1j3O2O3j7j8J9K2L9O4J6r3n5J3q7k02k37
-47314A376k16j32m5J9L4J29R9j7l6p9J5J16P9j5k9M6J05O2P8J23OJ3J62L8j93j38l0JkoL1
-47283A594J16M0r1j6L1N3J33P8p8j37j06p5n3m5o3PJ96K14O5l4m5j6K0Q2J11Q6J60J33n2
-47254B308k40k49j33l1l4o0o1j11p0J22J68l5p7m1p6J4O0M6K8k1l7L3P5L6J0K6J21N7j08
-47225A720j25j82j36M0K01J74K7p0j44j71q2J42K59P6m7l7j5o1q8q7K8J93J26k6j47k00p7
-47198A291O7J28Q1O1M9k5j6j3n2J5J87J97L5p0l2k7nl1l2o1J4J9m3k7n6j9K6k5j3p0r7lR0
-47165A543J33O4p6j10j05r6M2N5J0M4p1j49l9Q2J26J92J97P7K0j2k2n5k3o0j04n0P2J18J4
-47136A817q5n2O8J73J33J0k17j85k1N5m3r4K5O3L0j6J5J7l1m2o8l8l2N3M8J9J48J23r5j34
-47106A644L6Q4n8p4j01r9j02j11K1K05J99N4k0l0j73j63L4J48N6o6l8L2M0L9k4%J36J38J12
-47077A919K8l1p1j51j02P9J02m7j46nJ92K13O2m0n3q3m8LL2j3l0L7P5j7o1k7l2l4jM2J6o2
-47045A746kRj64j79p1P9J23J33P5l2j6oqN3J29J00l2m4PK6m3q5j21j8Q5O4l2j27j15j15K9
-47014A448P3K5Mk5l8m1L1Q4J1j7Nj2O0J74L9m8O7P3j0l0j30j21N0J68J72J15K9j22j01j6
-46984A917J6jp6p7l9j6M3J11J9j22j40p9K2P8R6J57K15N2j24j49j39j04j73j69m1N4J13J56
-46956A600K28K07R6L3p9j44j30j05J8O8R5J8l8j00j29n4N5Q0k9j27n6R5M8j06o6K6J31J17
-46928A752M2Qk5j09j47r1NJ45Q7l5q4p6k1M7J09M7l6L0J17Q2k9m7m6n7m4m9j44k07p1N0K3
-46897A226K3J41J34J35J62J01J3l2K5l8j87q3J31K10Q6j3jn8p1l7%m7r3r5r6NQ2j2r1m1M
-46866A483n7q8%J18J90R5Kj2K3K9Qj3m4p2q8p9k2pj8L4J00K26K53Q9l9q2q9j17k09j61m0
-46835A413J6M4N2l8j21r4J2L6j4pMqJ5l7O0K57J68L9N0L9Rl0K5P0l1j06j17j28j33p1j6M6
-46803A404J21L3O3J06M1J27J30J05K4r2j86k05k07j23Q8J60O8J4K9n8m8P2Q2L2L6o7q8P6
-46775A737Q2j41j83r8r4j1J39J36J18J59J6lP9O7J4l7q4r8k8R1L7L7o0j54j06n6j5l0OM2
-46745A562N3k7M0J11R6pl2o2r0l2jm9N4Q4O6Q4L3o9o0N0k6n6l8q9o8j3mL6j1j02j42p6m3
-46712A172JM0J6qN9K25L02J36o3j29j24j07l1M8O0Q7J63J53R2k8j65r1LK2MJ4kj3m1K1k0
-46681A796r1MK8J0K8J23J73Q9m4l7p9k07j47p4J2O7K0o6j6R0J06Q9J15Lj48q3M9P6N7O7o7
-46650A943n4L5J09J08kj14j38j21o5N0J27Q1J5r5q1QO6R5N9J6n3j42j69p0m9K3O0J60K06
-46621B008L8J0M0M9K5l2m3o6k1l5j19l9L2JJ3k4o1l8o1lNj7L7R8R1J2m7q0j44j30p2l5M5
-46588A437N7m1k1O6J19Q8K2j23k64j13J37J88M7n0N8P0nl6j5p6j07r7K3P5L2O6P1j1kp7l5
-46557A483J9p7j3O6Rj00r6M5Q5N4J56K20M4j33n3m6p7n5PQ9R1Nk2m9n8k8N6R6k3r7q5kP6
-46524A587l8j51j55j25r9j4O2J78K41J75J68R3J4n5p0r3m6Kj6k8L8L3j1K1J9o5j08l7N1J04
-46494A675J10J04M3K5jq2l6O2j1q2l9K1o8j20j4L2r3j28K7J6L2K4j14k6J31J03J58J62k0
-46465A891q3p0l9K8Q3k0r7j9L0L7K3o2j12p3p5n9k6N3Q8N8J0mP3P1O1m1j24qrj8O6M3J1l0
-46431A657q0j08k8J11J14J1J2J9L7J37J01j03j13j02j10n5L9j7o1M6N9R4J54J63R7rj07q0
-46403A878m5Lj0j06j38r9L9J27R1k2p2p6l1rl2J0P0J14J35J51Q6k4O0Nr6r0j18oK5m8r6q4
-46371A592j44j32k1J02Q9RM9R6k7p6P3J19Nj01%K2l1j22q1L2R2J05M8m9J8J73J29K7o1o1
-46341A874J2j3j40j59k4K9L7N2L3q1p0K1j3kk1j10m4qk3k6L1J19K33J98L6m9r1JJ86R0m1
-46310B037K4k3m0q5j18j29j12r9P6J33J2j18p1L4J7R1J79M8r1J5P4R7J69J34J06L6p3j18
-46282B205q8rl1j9K9k3m7j5k4j83k06j02J1M1RN4O0L0j7q2j08M0J59J24k3j4J71J19m7j08
-46252A906j42r5l4oM5j7r6l9m5m6K4Q8J44J40N6l3KN7j5q0j20j35p1n1L8R8l7o8j2l1o8l2
-46220A325O8j1r3qN5J31J15N7M1M7K6M4k7k03j82p8O3J95J47j1r1lL0mp6j97j06nQ7J74Q8
-46189A598J2N0K4Q3J34R3J18O8p2j87j62j03k8mn2r2M6J90P4K1M6M1J6j82k05p3NJ0m0l7
-46159A392K9K3J16J45k9j45p3jMM1J01J22L7%J9k7p2o0r5o0mM3O4J6o1q6j2K20K63J72L1
-46128B113j62j88n0j7q0j10p2M2J67J42K0r5p9J0L4nlk3J01K10K10J12M2Jr2j84j26p7k2
-46099A819N6m5j11n6M2M5l9l4Lo3m3o9l9PJ4J17R3LK1N4J73J09o6j29k7N0N1P5k1j33j33
-46068A724m7NKn9j01p6MJ06rq9jl8k9J07K2q9r6q7r9n4l3J1O2J28K12J66R5N5K7J2l3q3k3
-46035A692j4n2%O7P6L7n2j81o2J34J88O1m2n0p0j54j98oK46K45J14K4j01j41n4Kok1Rl1k1
-46004A639L2m1j30q2l6l1L4Lm1P7J24P0K3j2l0l1m1JJ30L1j16l8J9o0o8p5r5p4k2lj8P8J40
-45971A357J51J59Q8Jj1M1J8o6m3Mr5j11L5L0k2M2J50N9p3j01m1J7J50J01k0m9J00O7j02j37
-45941A699j71m9Q5R2P1M1l3m7p4o0j03q4K8J01J08N9k9j00M8J17K5RM1k3nL7n1j35k3Q6J11
-45910A771P6P4km5l6j07j24K3J50K9j04pK3j2n9j60j53r6%J30J36J1n5n6j65j83k3K04L13
-45881A553J62rm0oJ02Kj38pJ90J58j5j02j88j71q2mJ44J00j3J2J7M0RK2P1%l5kM3Jk6K9L4
-45848A851K1j6n3q2n1MP4J56J84J16L0j0j03k08j96p3M0O1N0N6P6M8r8j61j37j81j62n7K6
-45819A205kN0J52J86J52nr3m1nO6%j47j59r1k3O1J11N8P8J09K2o3o6K6oo5k0J6Q2J13M0j5
-45787A726nk5p2n2rL7LJ3l1o8k9Lr3m4J8O0J03Q0o6o1P6J49Q2m2l5Ok8J0J40J80J07r8k21
-45754A814j15n3q8r5M2J34kj05j02j03KK6n0l0P3J23R2P3k0j81j09n3j7J18J40m8m5Q7J37
-45725A645O5Qm5j3o9j44k9O6O7J0K4R0L2m1j22j84m9L4L5J92K90J32K2P4Q2p9j42r2m4p9
-45695A736r4j0Oj11q0J02Q0L1N0k3q3l6L9L3Ljj2k2L0O2R2N6m0n0m2r8j10n9L5J70J50K6
-45663A830j2l9n6K6O0J7k0l0j06j61p8J8J9k2K2J19J56J35J94J18p4j01n1o6NM8M0q6j78
-45634A727j65o1P5O6J4n5j26j55q5J7O8R3J50J11qq3r0NN5J2nk3o3j7J2J49M3j26k6P9O8
-45603A656ON0J35K16J25j18j77J2K7o5r8l7Rnq8rP5Q6P6J10O1l5j31j48j8J0j08j45K1J41
-45573A634J20L7LOO4Qn9j9k7j43j20j9o8j36p0K0J16K22J53o3j08L1K1M2J09O7OnR1N6l3
-45542A936j16j32m5O2J47J30R7Q5N9J4m9k5p9j28j17j67j26J6O9o2j78k13q3J19K9pJ16J96
-45514A548J18J1j6Jo8j32j57j11L0J52Q3J9Q4J36Kn5Kmq0m9P7L9j16m3J79M4p3pN5J26J89
-45483A984K04J23Mp1p7o3o4j04o7N0Lr5o7m5m2n7j03j46k6J61J69J0l9N3L7k9j07j03m6j0
-45453A437O8J24K50J84m4j37j44q7o1r9j9jj49n1J55J40L3j7p6m3m4m3M5J75Q1j27j16%J13
-45424A547K00R0p3j98k03j57K2J31L3Kj1RK4RK9l4n4O9O9pJ8L5M1ml3q7q7J2O5J21J40M4
-45392A762q2r7r0j6QMN5J22J57P3o1j91j76m0l0K4J74J72p8j46L0k9j47p0Plj4k2MJ70K01
-45361A671R8q1j82j22M5R2n3kJ54J24J2q2j62rN7q5p8P1J49P8n9m1Q6N0J0J3Ql3L1N5n8j9
-45329A738J4MN5N7q1k05j55m6Q0J23J34P9jr0l8qM6M0k1L0P0O1O7pj29j14j6J8K6J15J04
-45298A950O6O3n1j40q0p7K3J51J13M8qq8qL0j04k24j41n8NJ77K63M9j79j36j02J8J39J05
-45270A804N8J33J55n1j40j2K7n9j07p7NJ13J49J7q6q4j47k00n3K02K26P3j36k07q2N9O1j4
-45242A627p5j91j11J67K66J25j4J1J4L1j4q1q9l1N9k0l1N2n4n7J25J70J07J8m8o3n7M0J49
-45213B025Qj17j06j40o6K8N9R7N1mQ1M8J17J01j4n5l6M0j6j06k17k60j26n5m4J10J14L9N0
-45184A606J91K04N4p9j21m7L3N0Qo6j01n6M4J9p9j14q5k0M7M1L1M5J29J12Q6J12P8l3q4j03
-45154A902j37j34OJ15O3m6k8N1j9l6J4O4L4N6j3j9N0L4k9j05j2J74J46j1n2n3o2q7j33m4
-45124A689k5o5p1n4j5j7l6j6k4K2J9P6J08P1p4j15Q5J37Q0m1q7m1K5K3P3J09L4l8m0j7n8
-45093A717j1N1J5j35j15j0kJ3J18J98J26o3j02k1n0K4J02J9j18k19o3J98K73R2q6q9j08j61
-45065A593j29p3j2K1O4J26M5J9K9j0m3k3N1J27M2K0R3N4j23j61J5O1o3j24N3K33J86K1r0
-45036B002j45j27q3J0k1r9M3J26J06p4j49j52j28M8J40J6l3J01J85O3o2p7l9L8N0K2m2k9
-45008A690R7J10m4j07j52j76o4K5J57K44J48Q9J33K6q0j11j49o2O3L0m4k5M8N6N1L3J3nk8
-44979A966m4p3n9r8kJ58R0m3n1K5m1j34r0O7J77M9k9j5RMm1m0jj4K6J20K1l5k9kN2O5mn8
-44945A926kL3L8l0M8P0k1l0L4l3p5P5J03J4k9nN4j2r4p9n4L0l5l7O1J9r5j20q4K7R0Q2J64
-44912B033J08K3Nn8n3r3j23o8j1N0jk5q4j53k9J34J06j0ln3p1J03J50J28M1N6P4n5j68j30
-44882A823kJ8lK6O2L9M0J6q8j82j59q5p1J5J10J32J06J2j3M2Q9K3q6q4MP8O0j4PP1L1o6l0
-44849A921P1J40J38q1j54p1q0l1noo5j02n6K8O6K6m3m7Q8J67P7o6j01p1j22j13n8k5L2O5
-44819A522rn2M1J44K01J47l1j85j39K5J11N6m9n2l3J0M3P6j5nj7j10j34m1M5Q2N6n4q2j3
-44789A538q1K0N4k4kJ11Q3m1j58j32l5K5l3k0K4l3O5J94J51J00m6j88j03N3L3n8n2m9M7R9
-44759A542L1J08Q6RL5N9k0r5q2m8m3K7K9q8j26j00l4K5J35J28J09M9K6Rk9j2N6J53M2j7K7
-44728A991K7RPO6n5j12l0o8n0K6qp3j2L3J23J14L1Oq8j52n2Q8Q4k5l0J4L1qj25k8P7nM6J70
-44694B022J29mj01j63k25j27Q4J43O0J04J49P9K6L1K2r1j73j91j31KO3Q5k8j8J50J08K2o
-44666B021K1J6j7j71k29L1J80J52J39O0p3j20j15k2J04J19J6p3j13n9l4r9j21j8N8J55J22
-44639A930R0qj51j37q6M2K15K93J79N9P0k8j36j00j79k53j23R7R7K8M2O5n1j09o4o2n4LK0
-44610A689M7Q6K5M1k9j33j38mR8k6n8N4J2j25j20j8L7L2R5J03N0J8o7j0l5o4j7O4M9k2p4
-44579A560l7K0N0J04P8l3j49j64o4n2k5P0J44J99J36m6r3j03r0l2P2J43l8j59lM1o9p8k2
-44550A360P1P8J64J97L8q7j57j68o7K3J37J86J25J33P9l9n9k1j3m9r0Jk9m8o6o7j2R3L2n1
-44520A694r8p5m5j15j28l3OK1JMjK2O9P5J09J66J52n5k03j19LM5k8rJ47K40K40K3o2m5j91
-44489A810j66p0K0P6J39P7J7K7N2P1k9P3M3q0NL9QO2M0j44j05P2J1m1KJ0PM5O2k4o3p1m5
-44456A930n9q8jQ3lq6l0M2nk2L8M9k6j24j03j6N9np3m0nN8J22O5k6j0J03k1n0K6Nn0l0N2
-44422A759J01O0N0J17J12j5j21j10j11j01j04k9l5j05%M5n3j1Q1L1P5J90K22J30j0j50j63
-44395A855p5j5lJ2Q3P3R4L6m6mJj6L6l8j20j57o1J26J43j2j80k58j79k6J16J60P4qQ1J45
-44365A837n1j27MO2lj1L6Q6J5j52j96m2M9R5J39K32J04j22j33mnm1l6l6l2r1r7L2N5l3j1
-44334A523p1j11l7Oj0N2J31R1M3P1N9l6N0Q4J13O1j3m2p1j14j17j1Lk2j3J09J06m6l8j7l5
-44303A698j02j17j4Q3J86K01J41J46J04M0K8om1j42j79j13j31oP6n7q7K4O9qo6k6J4m9K1
-44274A687P4J8OL8j4j01p1QN7N4N6N6N0Rk8k7j53k32j13N1J32J48N7r5r6r4l1K34K13Q2K8
-44243B003j18j12l7r5p1R2J55R0M0m7K8J26J7o4L9J36j9j67r9l9Nkn7j11r8L4J56N1j6J10
-44213A930J63J05m1j51j31K4O7O7P0R9M1n0j7k4Mm1n8rM8J1j24q0L2N6N4k1r8o3%L6Q8J32
-44181B119N5L8J5m6K2j8j30j18q5j23r2l6N2Q3L2M8L5J9j8j28j08n6J6Q5J23J26No9l6J03
-44151A913M6j92k77j82nQ2M6J11K28J46m1j91j52M4J70R9m3k5P4M3j01m2L5Q4J05K4Pp3o2
-44122A871J7K6O4N6r1j18mnn2k7k0q2j10n3j5N8R1J06K8j26r8J0J76P4j9L7L4PL9o3n6O2
-44090A817P2%j04n3N9Q0J2LjL2N7j3j7Q1R6K4J7p9r1nM8N3J0N6N7O2O8N2p5j84j62j9N9j
-44056B011j15j06J0oo7j04j48p3%N1j6OL9K4R0R1L9J01R0N6Lm3rM2J8J3k0q9q9n8l8JO5Q0
-44022A849%j06j58j21O6J59J6r8q5m5r3m0P3Q4Q6R9oj09mK15K31P8j9l8l8m3l7N5R5m4j50
-43991A872q6p7n7Mm9nQ7J52J36J00J31J32l3j52j16q0j18j03nM8J56Q5pl1jRj24j43p3m5
-43961A607m4m9J43J38%q6j13mJ8o0j33j49r8J29J99J62J08Lm0r6j14j05j16p0%P4J19K11
-43933A634J54L0k3o6j40j16p7K8J06J13Pj07j15jO0NJ7J01K50K75R6l4r9j42n2J7p4j04n3
-43904A690k5J6J11J43M9rj00k40m5K70K86J34mp8j31j10n3k8p4m5l1r2o6N6J73R3m3k7O0
-43875A880n8j48j12r0j06k2J10J24K4J4JP3J79M4j00m2Pn4m5oo5l6P4R2M9J9l7o7%J08J09
-43844A919M6L6O9O3J0r8j86r9qL9L7Q7L9J3R7R0QKj2j6O2j4m9K4m3j87k03j01nJ57J60M8
-43812A985j40j36j7Q3J26P5K1p4p3N1P4O3L2r7m5pj0p0k4N1Q7M6j11k39j38QQ8J32J46N4
-43782A941j2p9r7p8n5k1r7j70m4J20K84L03R6o0r4l5k5o6j9P0N6K6P3L9JLj7j26j16qjq5
-43750A707q8N4O0k5K9j5k9K4p4p1J6O4k5m2o7L3Q4L1M1l1n5M5J00M1J8l2j02r8k3n6j18p6
-43718A320J17K06J34L3K9O8J3O1L6j1Q0M2j11j60q6m3nR9J57J5l9p5j09j92NP3kM3J16L5
-43688A849O0J23j4j01j01p1J7J14R4P1J00J6j34j29j62j96o7n5r0K5K04J99O5p8M3J63n7
-43661A888j24L5J03k5j44j06o5k4J5J5nM4J38J00nk0o7lN7j5j6N1J05M9QK1j6q9k6Rj2l3
-43629A843m8n1j26q4j6j10j14k0mo0r1J0K35K19R8K0j0l0k9O1J12Q5O9J3m5j5p9j84j15Q4
-43599A618R3K2J4M5J3M6K9k2lj3q0n4k1k6o4l6K4kj9JpL3J13L1o2q0QJ24J62Q4K6n4j45r4
-43565A704R4J31M8P1N9L4n7j69o8R5J22k9j62j15n2o3o7k8J05J69R7J4O5K8p0q4%M7m4KL6
-43534A913j20j01kjKr4r7m0q3nJ39J48J02N6rJ4O8N5l5M0K5o8J7P4J9lN5J15P8j3l2k4r0
-43501B103p0j28j43r4l4j20j33m3l3k2L7Q8J36J22O9k1k6On7m2M1lo2r9L9O7m6l9kJ0J9L6
-43469A556J2Mk1m9oL4O4nm9k4J2M2K6J5R8J05J3m4j8L5P7l1j60n0J54Q3o6o1m9p8j00k2j1
-43436A486o0q2l5J10J38J01O8k2p7l4L4K6K8pj1L5L0j17j90j13p4m2N7Mk8Q9J14Q2Q9K3J1
-43405A633Q9O1p1j92j20oj19j05Q1J47L3r0q8j8R2J68J69J41P8l4m4m8J6N3M6p1j86j09l9
-43376A467p6o0jN8J70J36Mr5j18j1O4P0P4K5p0Mo4j45k9J7j7j5L6J23J45P7l9p5k1O4J47
-43345A845O3N3J74J31n1j94q8L3N4J4pM0q9j33p0PJ18P8j1n7q1j05m3K4K7j9J7J21J97Q5
-43315B133j07q6KL4K6j7O2M5r6j12o8l4n8p2j02o6N5Q4N5J1nK9J74J31j1m9k1n7l4L9L1J
-43283A917j9m8PO4J83M4o9k8k2m1p2r0N6J58R6p3j03L9N5or1n4K9P0k6j13j5P8J08K9j4p0
-43251A979LQ2O8k7k06q1N7P0L9J15R6k2r6j74j72j38k5R9Jo8m1l8j9l8mjj06j56L5K17J93
-43220A642L8r2j3N7N3L5mN6M0p9J7M1pL8N1P7N7N0K1p0r6m0P1J81J83M4r8j39j05n1n8o7
-43188A833j17j23j12M7K41J50o0j64k36j60K4J53J86J74M6j04j76n8J33J64J10Q1P1qj20
-43163A975q2j68j80p5J9P6O9M6J40K07J15l6o3o2oJ8K7r6j39j22j20p8mN2Q7L9m9n5mK1l3
-43132A519k6Q9N0J3O9N7M9M6Q0L9p9l7P5R7J05N1n0q6q4o0l9r6j78j08R3J13L1j2o7k6P1
-43101A699M6L6M4O2M5l3m8qk8m5L8K9j13qO8K0O6N3n7p6rL0M2Q0Jj13o3P8J22Q3P9J21J54
-43068B395K86K61o8k09j85k57k30q3j6JJ3J13K35J83J14o9j43j41n7J14Q9j4l3r6k12k49
-43042A742o1M9N6J9j2m0K3J40M8n3L8P6m5j78o0J47K39J54O1m6J61K97K83K11K05K40M61
-43015D155O34R23J602L178N169N345j131o209m659k653j430p66m01l93l58l10k30j32K3n0
-42995B307l2j9n8k5P5N6o2j16o9N0J14K3n0NQ3K8j51r8J03J48Lk22k19j31K8%l6m1L2P5L9
-42964A840O4J14Q1J4n1m5n5rjn2k6K9M2o7j40J6J59J14R9M2j3m6p1J3J03J13J16M2k9k0K0
-42933B396M1L4P1J71K05J69J73L17M43O72R59J464K247L726N749M245k933n452l270j820
-42913I607q67J08J350L013N095L847l351o415m263k424j243p51l94k90j86k19k43k10j43
-42894B021j09o6j13m0j2L6ln1l7j3JR6N4P4N3n2j13o2QOj07l7O9l4j06L7K24J80J6l5J9Q1
-42862A985N6m0j31j79j99p6O5J59J11L7R0P0q8n5n7m4J5K8M3P2L9q3j93j41p9l2k4jO9l0
-42832A387p5O4J51J15M0P7J24J05l3o4q6j07o8j7pjn2l1O2J15J07Qp4k7N9pm5L6J3J02J61
-42801B032P6K8l8j2J16K08J91R9k17k39j60JN9LK5j5p7p9m6R4J07P6rqJ00J65Q6J03J40Q1
-42771B890M6J74K81M30O25J054J666K717M336N527Q13n623n258l049j641r65n14l95k96k90
-42751B528k65j47m5j0m9j04m7lO5l8j61j40n3n6p3m1J26J29K3l2l6k4j6JL5k9M1Q4K3m8N4
-42720A692J77J47k9j50q1J1PQ5J4%M7j5l9l2n8l4m5j07j16J2P5J01N8Kn0Q0J12L1K7K5L0
-42689A977pj28r6JL1o2j08n4l6l2M4J73J21o1j52j03J3qo0rJ2R8J30M3j6jM6J15J19rp9p8
-42657A824oM5p3qJ03l7p1o0q6q2m0L5M4j5q9OJ78J89oj28l5K1pj04j00o4N2K19K51J64j1
-42626B109j17m6RO4M9p7j28n2k0mL3J2K4L2j04j68m0J55J09M7M5k9r8r2r6j25J5J07O6R5
-42596A775M9l2j0O6R1J67J54L2k2r2j15r4j16n1o0o3K0Q0J21%p7PR6k2j07L5l7j06K7K4n0
-42565A690L5M6LK9Q8J19Or0j80q1Q9Kj06r1j35p7L8M8o5J0P2J6J0P4K14J47Mk1j8r3j67j00
-42533A516J1O1O6M0Q8Q6n3n1J4m5j50j20J7R0RM0J62P7M4M2Rj3l7j7M5M3j18k52r9O2Q8R3
-42501A748J14J08M2n3j00j71k54j79j6n6l3J48K12J51j7j36p0J9N7L4jJ4j9PR6K8j06l1P3
-42472A609Q6N1M9oj2O0L9p8j37o2Q0P1m2p2J4N2PqM9n8q2Q4R4L5N0LJ1N3km9q1n2mKK5O6
-42436A845L2o9r1J7J34J16j7j54k33j58J1J59J48N6N9qj22o1P0M5j8K3J26K00J32l6q7r4
-42408B025j18m3P6O7j0n9m0p9n1N2R2m6j34l0Q7O4N6N6J7L0L3l1m2n2l4l9j00l7o1j50q4
-42377A415nJ4lO0J37R7R4K5o8qK8P1L4L5J2k4L7O0M3J8o7j21q1o1%P3P8o1j67j44l7O0O8
-42344A612M4%Kk5J1R8J12P8o2oJ08L3J1J41R3j68k07M8M4j82k44j56p1o9n8l0M2L2N3N2j2
-42313A324J33K50J60Rj23j67k9J46J13M6j6j16q1M3K3N4Q9Qr1n6L8R1J15L3j47j81j01n6
-42285A511J08K10O6J06J69O2j6n6r5jN9O1Np9q1J7J35J63K7j27j49m0N9Q3Pn4r2q7j40q6
-42255A745J4m3n1L2l1j05p7m4l0N0P5O5J06Q0o5o3n7q9L8J69J80J63J49J5p8q4j3m0r3l0
-42225A888Or2j14M3J48J50j8j03j8L4ml4j06j65oJ95J07L8N5P0N9n1j20n6OK8M5m4j50j31
-42195A660n5N7K2l0k1M3J18J20Qo2m4n2KO8J9L6M9nr1j13j9k9o3l8J9k1n7Q0J86R3n6j06
-42163A718j09k5J95J97N8nj58j73m9L4J35J07L3pN9K0q3k9L7Ll1k1L3L0l7j08q0k0m4p5k9
-42132A576m3p0K5J04k2jO7K2K6J1j6k1n4K0J85J03K5M4K6o7k41k83j23L2J19K07J35K6L8
-42103A850K6r0j40j22j4J36J84J34j1j69j56J6J05N9O7M1np6j71j92j40o2J8M2j9K4R5P3
-42075A503m5j3N4O5J34J59L6j15j42j34k3Q6J23O0l9l8j1r9n8O7P1m4m9p3o7O0N7M1L7O0
-42045A663J17O3j4q6j25j20j9oj6J33J44M8k8%Q9N3J1j8NO0Pj02j01j21p5L8J9j05j41q3
-42015A290M1Q3jJ04K10Q2N5j8j17q8n3P5J48L1J4J78J31K0J2j25j57PJ36N7p6p9Jl1l1K1
-41985A920K4k0JJ15J04j8n1Mo0l8q2m0J02P1J9n2m1J3o0m9m0q5k7L9M0K6j1k3k9k6j8j7k1
-41952A670N6L3L3J0l8qjj8O7R6m1j67r6P4P3l1o3nM9M2P9k8j59j10l0k3m8k5J9M1K6m5q7
-41919A345j15p4P3K54K38j5k00j40M0J55J47R7j7p0P0J58K20J84M4o6j90k12q0j7n7n7o8
-41892A647RJ10Nm1N8O9K8O6R9P3K4j45k50j94k5O5J12R3J18J03P7M2q9n5N9O3Q5O0J00J6
-41862B382o7j71k47j68n3J4L7M2P6O9j8K7j6m6l7q2j72p5P8Q9J18J46J54Q5K3k9r5J4L2k4
-41832B086j17n5k7j47k12o5N6j5L2R1Q0M7M2m8k52k02M5K42J97M4p1o6k9m9j0P7J48Q7Lj7
-41802A895M0J24J17m5j66k63k29l4J54K50J72n2j49j16q0o7n2p4o4r4k5Nn8l1J29J89Q2J08
-41774A666P3r0j17oM1O8Q3k4k0P2K8k7QN6j5j32r8l1p5J9K9Q0J47J26J04J55R2j26j70r3
-41744A823m6L3O0j5L7R2m7j19p7j08o4Q7J53J51J39Q4o0j48n2K3l5j23p3J3N2Q6oJ09K11
-41715B180j4j55o9Pl3k2J8l2kQ0J00P0n6j97j38r3r6p7J07J94J01l4%J1K2N2Qj0jq7j51j23
-41683A560L6P6K7K4R0K10J66K9r5k00j90pK7K9P2K0P2Q2R5q4j91n6J14J52J18P5J1q5m3O3
-41653B197Lq2q7L3J44R0m3j52k28j78n6QL5R2J44J52R7lm5m0rLj3J1qJ7N6L5m3j11j65j07
-41621A747rO3K9o4j13q4N4J51J89J96P3m7p6q0p1rL0M9M2j9j2l2l6j7m6m2q2k9K4P4K4o8
-41589A809o0O1J34Q1o2j30J0L1n8r8k1k0P6J40jj05m6J13J27K3l8RJ3n6M8O7n9j82j52o7
-41559A587k1K3K5QK0R8J09No7j9J2n1j37p5J4P4J26J3m6J1j1j6O9J37J50N3r9j41o8OJ3P3
-41527A875J10J75J16p2j43j42j27MR8L5jm3Ln1r8m1J9l6r4k3nJ5Q4k3L6Q4q3n7M8J6r1r0
-41495A498J9Q8N7K6K7KQK8J6L2O5Q0m2p2q1r8kP1O1Q3K1o0KP1J50J51pj13q9o3l8J02P8q6
-41461A985n1M8O8P0K0%p2j07j07j17q3N7J35O4j1j04k22j31N7J11Q3nj47p9J26J81Q2J9J42
-41432B012J78P9N4n3j87j88p5L3j6p6n1N2N5Q7J25J33M1j62q3J38J65P7J00J11M0j41k03
-41405B245j60j52j05L0J25R0J6q0o5qK2N7O5m3k6K6J3r3j22j07j2J52R8P2N5J4n7j05k0L9
-41375A964J0Ql6KR5J01R8Jj50m0J5j4O7J06K9q3j33j18j00n3j2M5N8K6o0p4k2lK0L2N0N6
-41343A885J3oQ2Kn8rm5l2N2O1Q7N5Lj1mk4o6o1L1J26Q9p1j04j82j52k0Q2O5N3R6J8J9k3j94
-41309A757j59N1R5N5Rm5p9RJ10R7L5n4j37k16j62o8J18J92J21J15Qq7p0J9O2L4J11M5j41
-41280A825j48KLK4J00J31N6L2m7j24o2M3M5J6K6M2N5P0P5J3r2j03p7n6pj6o9j60q1J18N9
-41249A693j7MJ0Rk3J5L8l1l7Q9O4k0q5p7r8m9KL5R3J16P0P1k2k1q8p4O2J03M6O7J21K3m3
-41216B046j74j62k4j4r6J7J38R0rK1M0L4L9R1J6j39j30oL5N6J42K08P1r4q8n9l5n0r0J0J13
-41185A997j8j36j47l0L3J18L2m4N4J02Lp1j58j85k00j5J51J33J06kn2o2K0O8R9N3k0lK5m7
-41155A804n3p2l6O1P1M3l8p5k7O9J02J0j10j9rm4n5m2l9rk7k3P0O7l2m2M3J2l1P6J23O8N7
-41122A893Kj61k05q0j6K7J24O1J0K9N4N6L7q4r9L2Q8L0j29r4l6l0K3J09K38J97K5l5q8j05
-41092A873o9j15k47j71j9L8J22K13K08K2o1J9P2lo4p0r9j12kJ66R7Mp6p3j5j10j03o1pQM6
-41061A411P3J30J06LJ0RQ7L2j27k31j49j7P7J09M1M7J32J03nll6OQ2O3O0N5j48j92J2J38
-41031A878J2m4L8o9j44p3m5q4kJ68K39J95O0j40k10j05J2N9N4K8Qmj4PP6Pp0r7o3L6P7L4
-40999A824l5QM0J4Lj4K6M9l2q3r8m7O2J66J11m7p8n0n8o6p2p7j53q5N0Q3N0l2o5MQ8J1m5
-40966A452k6k1n9mPN5J51K49J71l0j39r5n6j1L8J9J4k7o9n7p4l9J2O0L4k4m2o0m6j0k0M4
-40934A397J11P8l0p3k7J3M4K6jn9r0M7J21N5Q6L6j05j37p0L6J27P1M9N8O3J12O6o0l7Q7J39
-40903B133O6q8j65j29rO8P4Q2k6n4ln8j1P9J42Q7l0q2j42p3m6j2O2k0m6L8K3J8O3K6J0QM9
-40870B034Qk9m2j34j58j57k9R9J26J11K5l2p4j4J32K43J55j9p1p1n4j1o8j54j22j07qP3J12
-40841A764Q8L0R8J40j4l8J6j05p3m0q1m5L3m2r2k5j6P6R0q3j6O8Q1O2lJ6N2L6j4k6L9J8k6
-40808A968J3P6N8K3L9Pl2j29r8n3l3M9J8n3j05r0m4j5Q0J22J70J95J75N4n7p2n6n3%J9L5
-40777B211l2n6r3o0L1M3o0j43j07n9K3R6M3n6q9J3J14k1j79j44N3J38J02R6L3j37j11L2M2
-40748A723L6J7M3mn9n6k4M7J08J48J88J16k8q7N4J16Qn5j16m1K2L7n0q5k4o0n8n3p9J1Q1
-40717A876j9j23j40n1P3O0L9N1j9m8M1J22J53qq4l9l4q2j24r0p1l7J6J04K10J84J06J4p6
-40688B004p8M2J08k2j45k14j44k9n6K3R8O8J8N2N2J5K9N2L5Pm1j08j26l3J44J45P9Q3R5L8
-40658B191j14k16kJ87J60R3J67Q1j12j91j10r3j03j00p2j49k08p3L5R6J24Q0nr7j97j46p4
-40631A152K6K09K28J31pj07n1P2N1N0J8K3R4J2K5J15J18L6n7m8M7R9Q5J6j42k48j27q3q5
-40602A652P2O7o1p5L7L8m0o6l6J01J88J63Q6lK9l3j31j03n1m0o8m7P3J07J27Q3P0J06J02
-40573B347K1l0m3o0o6%M3O5k7j74j26J12J45J55K84L65K13R4P4J99M41Q91J526K637M058
-40548A3144M331m40m870l988k305j252q20n00k78p1M2L0j54k94k86j65j39j47p7lj2P8K7
-40525A851n1p4l8J4J7j12p5m0J3J01J73J07L7l7n8j2j7p6j13o8j0J2P9R6P8M4M3k4l5m2l8
-40494A745j4N5K9l2k7J2J28J22l0k5K7M9J6m0o8o2j6J7J0J1K0qk8j48j93j03J03K29J95L2
-40464B006l7j9j12k16k44k18o8J22J57J04J1OM4k9l9p0p6N8J06J14J09J16N6Q8J23M0k7j51
-40436A954j31L5K8o9m8rq0L6J73P4m1n3r4j13p3k2o6o5k0k2k2J12J77J11J13k2j21j63m5
-40407A534O7O4R0M8lL0P0N6K7JQ0J08M1p6j31n6kL3ok3Q0K6r4k2J08J1K8M5K8n2j38o5q7
-40374A820p5o1r2L9J22O6L7J1l6J7J5n0o9n4j9j3j8m0L8J70O7j4j9l7M1j4q3LJ00J12P6l3
-40342B007j07m5n5q4J4MkL3jK2K3K4M7J26P7qp1m3N6P0J0jM6P5N5JlP8N7p9j83j84j02P3
-40308A930J09n4j30n9N5J39P1p6p6n9MJ05K8o0m7k2n2r4p9ON0J01J42R9%q9o4n3l1R8J84
-40277B076J19K8m8q4j70j07L0Q3M4m3j4Q5N7N6K2o7j48j25k9j2p4l5M4N4Q7M2l8n7L9J23
-40247A938P5qp0m6l9OMj8p4r6K7R5M3J2l1l8K5Q8m9k20j28P3J72O2J9M4K8j5r9m0M9J27L5
-40214A951o7o2PP4L2J3M4L7M8j2j40j12m5K6J91J73l4p2q2j14o3k0l9k5M0N5N5rj13LJ34
-40183A874N8l4l6K1n1j67o2J04J48K9R1J36L3j34k25p8L2M9RoJ05Q4qk%k4J3j1r1p4K7J25
-40151A935M0j3OJ0jq9r0J5L6J7L2M7j1M8K0n5JN1J65J75Pj16j44j20r4R8J97J51oj05m1J4
-40119B180P5N7n7p2n6m9nL2L1MK3j07j37K5P5PO8R0mj71j44m9qP1J11J18J18k0j82j43K5
-40088A906J71P7j15k00J8J54J26J24J03j9n4L6j7j35r1j41j86n6N0O5j5n6J34J85M0j13j21
-40061A870j34o8O9J22Q4N8k2j33q8P5J92Q2l3j07r2k8p1k5m7j1J26J52O3JP0J72L2r8p5N
-40031B141Q2P9m7j17o8J05J76J14O3P1N8J7K9K21K10J92K96N39P41J154J894L278N204N230
-40007B1662j482o141m496k594j487r92o26n15m92m15k10j27j7Noj10o2J8Nm1p4j20k5N3K8
-39982A739n7jmn8q4N8J24O0M0k8r7p8m5R1J96K00Ro5j6n4o4j01j33r2k0M2m8p1K3O5Lo5M7
-39949A516J16M9J2k6K9P1L3P6J49M4p2p9Ol5j1K3k1m2kJ04J35L4l7j21j82j40k5K4L9K9n0
-39918A646l3k5k0J1P3R7J35J03K5lK5JJ7J60J34l0r8j36k68k42j29k3M7J35J20J8M2M4q9
-39889A737j08k4L5k9r8q3L5J57J16Q3kp4o2q2LJ22Q3k2oO6Q0m0o5nQ3Q9l1q6Q2J37M9Lj3
-39856B130m8q6p1j9J3p9q5K8K1Lj3p1m2M7L1j0k1J8M5k1j58j68J8J05O5lK6L1M4R6L8L4J00
-39823A998R6J5n5k1M3L2m0j11j21q2m7j25m8P7O9OJ4P8j8j27j46q2M1J17J43N8m0K1J15Q6
-39793A946K1J0P1J23J05M2Rk6j22j00r5r1M5R4J2j05q1M3L3L6K8k0p5j45j23j10J07J96J40
-39764A968j6n4L4j09j84o3pQKL3Nl5k7L6O1K5j20m7R0N3J3K1p0jJ53K03O7L2Q8J6j25o3R3
-39731B080M1q3j17P9J34%r8j46j07j7p9r5O9L5L3l6l0L3J32Q0l5K5N4j05j35J1K3l1o3q6
-39701A566J1M8J00Q2l4j4J50J00j5n3q1p8k8O5R3J50M2j29j46l4J26J22j7j42m7R2M5O2K7
-39672B063n1p5j15k9k6p7n4m3P5J74J51ol1M1R7n9j09M2Nj25LK0j1J7K7N1M1P5l4n6m0q1
-39640A860J0m0j09K9J27P8J9k6j31j17J5K7k8M0N4L8qnM0l7r7j00PJ06J02k7pJ06J48J4r2
-39609A996r8j30q8k0L1Q5LJ8J70J73K5n3N5P6R4l1j45m7j29j57l0Q4P6n7j57o2O0J86K04
-39580B132O2r4j11q6o6l5l9N5R0Rm6j3P6N2L8M5N2Q0k6j06k0J25Q0m1ml2j12j01n2n5o0m2
-39548A755L7lrK4M1N2O4k1K6J78K14J34R2N6l4j38j33j8n5k14k42j14J07J38K6m3k4K5j5
-39519A906r0N2J29K5m0j16j55j85j43M0J63J13j2j26j07J4J35J82J50P6j9r9n5j14o7J30
-39493A787K64J72po8k3L2j12j36m4J27J62N4K5N0j35k92j68M2Q6j14j15MP6N2O6N4p4n2J40
-39464A853O8m7LJOJ9m9m1J1p2k0J5j5N9Q9O4J4m6m3p5j05K8Q5J3M0O5J37R0o8p0K9j5l6N5
-39430B042L8k2n5r0m1Qj7j48j26J1Q5N0J7K5N4o9j79p1P9J47O1n6p5J10J25P7O0m0m8n4k0
-39399A878K2m0L8N6o7o8N8J24K5r2j45p0o0LP5K2j8l4jJ28K00J53J2j11j67l2N6M1qLO1L5
-39367B077j10j67n5N8P1L6QL9P8k2m0J3L7K6M3N3K2q0q4rl5M0J20L0j00j12RR9Q3m0j82r5
-39335A811p0o7J6jJ9ro9O2J69R0o8j20l4O7N6j10j33P4J25r1pQ3M5k0j03j77j47J29K71K20
-39305B011J12J7l6r4r9n9%K3P9Q7Mj15q2J03R2o0j22pM0m1o9k6j7J08K35R6j11j30MK9m7
-39274A925q8m3o4kQ3R5R2Q8M0O0L9jk%n7j36q6M7Q2L8m7j48j24M0Q7J9J21J06l2n5K8N1J7
-39241B173n4m7K0j18k64q1J29J74J54L2j3r5k10j40J0Q5J13k3j19l4Q1J12P0O8O0Q7Qp7k9
-39212B072l4nR5J18O1l8o2RM2l8j3L5j8l9j3q4j41r2j27q5M4L6n6q4kN3J9O9J24k2q6L6O9
-39179A843O8J19J10K6j02p5l8j18j43q9m6OJ49J96Q9l0J7N3K2j3p2j28m1R0R1m1p9N3N3j6
-39149A954k7m0j9M9L9Nm0n7r6m9l0j57j13J29J63pq4j22j69q8P3M5O9J42J16k4j37j42j8
-39120A365J28J68J87O7m2qN6K1r2k0O2J07J37J0o1q3m8J3LP4J04O3N8R8O8lk25k25p0q9p8
-39089A745K0pj8l5RR2K06J33J12J44O2o7PLLQ4J38L1j1MJ37J37J60K01L42N08R44J462K603
-39060I149M414M998n53n360m108k444j388p58m99n06k51j91p2J5k4r6q3p5j7ml2r9j12k4
-39036A880O9o8o9L7P6L5L9N6O7k4j35r8l6m3N9J21P8K7J07pj49j50K5J57J02M2RjONJ8n8
-39004B177n8j16j22o5M7P6Ml6M4J18O7p0q5n0o5j00l2k1n7o6n9M5Q0m6jR0J35J20K7k7Jl4
-38972A921n3m3m5J0J01O8p8n0j1J0M7m4p3P0J79R0n5r3rM8j0q5k5J05K66K82O7q3p7r1m5
-38941B294Pq9j55j53j10m5N8P6J8J0L0k4o7p9M0J64J60Qj55j43n0j6rJ01Q0j3k8l0lO3K2
-38910A962r3K5J46M9n5j05m4L6J1J3j9k4J11J21R6N6n7k20k78j67j04o2K6O0J69K34P0m7
-38882A910rj2l8q3j29j81j04Q0J61Q1P7J14R5J27J20J12J12J4j19r3KP4J5l6n9j05o1l4m6
-38853A985l5N8L2n1K9J74J48m0q5q9p1J5P3J9q9j77k15j81j6K3J7R0K25J67L8O2J07J12K8
-38824B353n3n6N1R7n6k26j80k5L0k1r8j62n9O2j0o0j9J18K08R8P2n7o2J6O8O6j31k32p1J84
-38794A845K58J55K0r8k38j70l3k6l4r4j8O4O1L3l0o8p7J5R0J04J30O1Lj2r5n4k4q8q7n1k1
-38763A521N4N6qN5K3j5k8kO8J15J53J68L7j79j45pN2J5J5JJ5j00j22K3J60J54J03M8m8m5
-38733B137o7j45j84j53q1Q6J36M8J6l1k1o8m9J26J94J15n7j20l6Mn7rN0N2J15J08nr7n4k6
-38703A927l0K4Q8M1M7j2q4n0n0r7lR1O9n1j10j06l7M5R3K2j07m9K4M7m4o6P0P8nk7P1Q8p9
-38670A818j69j03mO2L3J4L0j3M8J39J31R0O5L6m8q9n8m2m3K5L3J5l4j69k36j93o2K0P0J44
-38640A510J52R9j2P5Q3n9j14m9p8j57k0J11N4J05J55J8p7l0K7l3q8p5k1L3mJ4J21Q1K4N9
-38610A904M0JMK7qr3j18r3l5N2J10P1N1L2m0M1P5j0n9k0qK2j3q8n4o2k5l4m9j8K0P5P0R2
-38576A860Q6l2j37j03R7J05J7O4L1o0k8j4l7j9o2o5l1p6o3r8j12k1J37J92J51R2qj13q1j2
-38546A660r3r5k2q6j02N1J78K33J84L4Ol7r5n6Q3J78Q9n7j23j17r4j12q4O2K03J00r9n9K2
-38517A752P9R1R4J8l3j1O2j6q4q9j09k1J41J04mp3p2RJ58R9l9k1j03j70j80k45l5K10J41
-38488A653j4l0l7jL8J30J41K7o8p7r2p5M2J87J32kj5l0k3K6Jj20j44j4mN6J67J19J0o6p5
-38457A842n6l1Np0l7l2M6J52J38M5OJ8J2p5j28j31n2J7Q4J20O2Jl4J2M7ok3n7q0j27j33r7
-38425A438k7Q7L4m6N1J91Q0l3p9j5R0J11M1J05J56J15N7L5O1M8k9j93l35k99r1N9J76J52
-38397A940RMK2k4k6j6o8j33l1O2Q5P0J33J85J25L5O2J14J13O3N5J82K99L44M62N68Q20J243
-38369F697K086L559N225K959l637n390l512k060j133o48m85l38j64k47l24k16k48k21k1R8
-38349A980J01P7l6k20k79j08Q3Q0P0J28P5O6P9l6j04r0J3K1l7P2J18L7j08r7J2J24J18j04
-38321B035k6J16J09l1j65n1L2o1r4q5j23j16QP2P3M7k5l3J21J54J63J63%k08j71Llj2K5J4
-38291A931J8J8M3P2J09O9J18J57k3r0j9K4J5N9m9j28j05j31o3p2l4L0J5J2Q9L9j16j46KL9
-38261A883m1kJ3J5M8N0Q7L7j3rl1K3P1M5m9j02n6p7q5J6K9m1j32j35L3J46J27J6p4j05L3
-38230A720Q4mkK3L5L3J46J69O3j8m1j39j58m0J20J29O7P2L4Kj5m5j25j20p9mK6k4q2j42q6
-38199A599L4l3rK39K40Q0k0k5Lj41j91j44q6k0k9o3l1M1J24J14J04R0p1j20J0M2P3R9m8j53
-38169A708p6J16J58N9J3m0k4m9MP3J4K2pl5oRO3J01m6p9r1l9O4L7j40l08j93M4J52L9j00
-38138A443o5N2M9jN5J81J60J08J02k2j56j45l0J1L0L8L7O7J30J87K4j47r8ok8l9J16K41J76
-38109B470l7k13k23j16p0o9j13j16J8J16J71L3q9k6Q1R2J00l5k05j20O4J67O2l7q3r5m6J1
-38081A692O9J65J23L8oLM0L3qk8LK4lk0m1j9p2j5O2Jk8lQ4M8j1n0j00q2o7nJ27J25O8o5l1
-38046B051l5k18l29j65J25K24K19K17Q4j1p6l04k40mM8j6J07K65J52j9Pk4k9L0op4m2K6r
-38017A954l4k9p1j04l1K36L52J70O1K7Pj7ok8j85l18k27KJ24J5r0k4L7p1j90j24J4L9R8J49
-37987A736L4M3L5l8P3J79L8j04n5l8j00jJ41O9n5j20n5k0l1M0Q2lJ1N2m9p4M1R6P8J7m8L8
-37955B012Q6P4P9M2o0j17j75j68q7m9k1rn3qL6O7N7j8q6k6N8Rk3Pj2k6J51J80P2Op9j31j20
-37922A668l0rj9J41J93J52N0p8j15r2QO3K7n3p0p2q7p9pJ56K34J50N3K6n8j52j61q2l2r4
-37892A631j56j28r7K0J67K23J31Ll0O0O8R6J13k1Q5J31J06M8r4j44r2Q2N6q2p9P0J44L3j07
-37863B237n9N9P3n8q2K4J35R3q3j22j03r2o8o3l8j6N1J07J02R3L5Mm7p1k8nm2K3N6J3LMJ25
-37830B260J53J06L7k6o7j00k7k6o7j58j44j03Q0J68P1L4j23j24J5M2k6j5j9j16o3M3N9N3
-37802A917qo9LK6m8n1J10J18L2n4m7O6N0M%M2M8m0q9J4M6j1l6l0j11j15M5J88J31rr7k7L
-37769B001j2o8o1k6J07R3l3j6J00R1Q7Q0Nk5k8j04j32j51j33k2Q6J29J14k7l6j5o9j04o6
-37740A765QJ19J52R8k7j05o2j1l3o9o5m8nP7J94K66Q1j76j45lQ2O6q9j06kL4J06J55J44l
-37710B398j08k07j87m2l2j4LM6p5j47j35l4N2K01J63K8l6r2K6J34j1k9J35R3L9kn0j07r8
-37681A912p9m9l6qK1J47J54J1k6P0N1j6r5q6n4M4M3p8j02o7j31q0Q3J76J70Q4J8m5o3L7J80
-37650B186J48N6rj05j34j73j05j4rN9Q0M9p1k24j61n4N1K20J55m5j58o3K2N9J26o3j54k0
-37622A649K4Q4J16Rj78j98o4M8J19J02kp6p8K1J13J68J70Q7Mq3r5r6m3J0J32J77j09l13j52
-37593A546J5J26J27J4o6J9J47L5l4l3K4K8j0r8j58j16j1O0qj8M1N2Q8J35J16N2M3n2j27j07
-37563A830m8N2JPJ6L5O1Q3R7k8r4n7k4l3p9o5M4J79J19J9o1q4j43o8%Q9P8r9j20m0l1K1P9
-37530A736O8j0l6P2P4P0N3Rr8j73j71r7l8n0K3P3Q4J25J21K7j00j56r9J3J21J75R6J9k1j34
-37500A776p1M5N2O2P8qm6k1L7O0N5K2j5l8l0L3P0l9j61o0P1J8p5m1M1l3J13Q3j39j45p8m4
-37468A572P6J61N3j12p6R4R4PL0M6p6j74j46l6o%K8L0P6J18N6O8Q9J7p4j45k2K7OK9N5P8
-37436A943J08J31M5j09k30j77q2k5P8J00N7O2O7o4j92j25L2O2Qo5kQ4J8nN0Jq3l9Q3J8r6
-37405A653L6K03J69N4j1J9M6R2Lj37p2qm4J7P4J15lp0k5o4l6l9oL1J42J98K2q7k59l09j28
-37374A576L5Q8O5J23J57Q9Pk2n1j09j32O5J90N6j20j50r0N9J10L6k3kJ30J12p4o3pJ8Nr8
-37344A980j36j34r9J9K21L15J39J6l4j57j72m0Q4R4K2k7n3k7m8o7j5L2M7N8O5m8k27r4J6
-37315A730L4M9P8L1p3p4l0R1J80J67L3o2q4o3qqj6p1m4k4p0qpnL5k5o1p9j20k9J17Q5lQ1
-37281A747J2l1K6Q0J19J56R1n1l4n3j51j02J03J23Jo5j6P9J42Or6r6oKj00q6j11r8J06J91
-37251A888J23J6m2N4J14P3K7J2L9p5k58k33j71p4P8J25J22P0R0P8L2%l5j9j6K4L5O6J09J34
-37221B386J48k6j40r2j44j81o2M5M3KJ0Jl3j02r2j9J0j7MP1J18J03N4N7J19R5J6m7j19k87
-37191A921k70p9R4J44J7n2j6J1LL3O4Jq7m7k8L9Q2J56J42K3k7m4k5j1K2J23R1J9q7j67j09
-37160A936J3J10O4m2j0J09R2n1p2j8L7P4Q7O9l1n2q3j50j88q5R8J8n6k7j6m2J6R1P0mm%L2
-37127A985O5J44P4l8j24k37k04k5J01M4l6p7N0J88Q7j6l3J7Q5j0j21m9M3m5m9Mkj4k5n8M
-37096A728N5M9M1J7j0j6n6j08j1J34J09N1J07L0j3O2jj34j59j15o8L9J41R0m2q3n8J7M6m7
-37066A795j09r1J6J07jj05q4o0m0L3K5L1N3Q6R7R7P8m0j18p0N8M3P4J36J65J09l7l7j4K4
-37036B221L6L9P5p0j35p5k9j15j04O4O3m8j05%J08L7ooo5j01p8rP7J68J18L0K1M4K7Qp3j45
-37004A972j13j0N5K8o8j10l7L1K0j2n7p3k9N0J00J58J93k9j36J5R4N9n1o3k0m5l4k4o8p8
-36974A718Kj1jJ23K32R9j70k00n4M5J25J01Nm5k3L5J20J11l2j60k56j03k8j7J35J14P6N8
-36946A999k7j31j83o3NP4N1R2J54L7o8l3N5P8L7L8N7n4r9j5k3r1l9K9Ll2j9O6L8qk9K3kp6
-36912A844J5J47J66no0q7j26l2K5l0j96j13Q2R8P1J53R3oj5m2q6j25l3K4o9n5Q4J22O1j0
-36882A895O2om2j9m3L1ko9rK6K1M4L5O7o2j52q5l9m1LK9J8M8J05J36M4mMO4j9j51j00MJ00
-36848A893P5k1j01k0Q6R7P2Qp0q6k0m3l0MN1K9n4pM7M8L1N0L2k9K8J6l8m9q8k9L6j02p7R1
-36814A830J74J94J62R2O0j31k54j40nrp7o5MJ19J61M1r6p6o0p0o8n3Q8K04N9QK6l7r6r4j
-36783A890O5j1%q1j78j5J01Q3Q9P1j6q4q5q5r1p9O4J76R7p9m9N8j4j9k1jL1O3J5OL7N3J28
-36750B119J19M7k7q5r4m4P6J20K3M2P1M8j15j57j36r0q2r8k1N0R3Q7J5O8J06l0o5R0J97k4
-36720B303j36J9P1m5k9k7lk6j13o5N0K7M5J23J50P3j01k94j72J7K9J5l3q3j3Q5O2m1j10j37
-36690A641r5N4J63J05N6Q3O1L9k9o5l5k9n1L0O8O0J01Op4j09j35r2m2k3j4L1J13J20J03J10
-36660B151Nj62j89n4RrJ7J21J84J23m9j78j55o4m8j03j06l4L5Q2R4j9MJ62J47O4k0L6%r9
-36630A945j21p3o0l0L6J7QJ4K5J07P0nql3l8m5o0j09O2J74Q9j6o4rk1J5J1j10j70j74o7J73
-36598A533K03L4O0Q0qn2J5M3k4J3J07M5p1j21k9P7M4n6K0Q6M1q5j18l6N0L7Ok2O5O8l9RO1
-36565B036J7r6j34p8j6n7J3N6k5q8K0O2jk5l0j03k1L3k8J8Rj7L7M7M8J1pm8r2k0R0J04P2
-36532A787J06Qo6j11n6L7J31J31o8j31j0J2P8R4N7Pj10p9J06J84R3q4p9K6L7qk7L4P5K8r8
-36501B104j24q5r8j00lM6N5O3mk4J3J8J7L4J15J49N7n0p4j12o8L3P2L2l3j23j02q7r1K0O7
-36470A717O3l0n3l7n0J4K7k9j09n0M7J41J73%j09j07n1J38K15K0l9k0p1j18l5K2L3Kj09j19
-36440A476L5J10J5m4J5J17J05P8O6J6r6q0L3N7n6q7K0M5M9N5rJ5J19R9p3j04p5J8K8o3k2
-36409A862P2P7K5p4k10p5O2O0J0l6L5Q2L0l9pj5o5j7k9p8M2J57R2K4Q4J07J3j67j82j8J43
-36378A965J06J5MO4K8l0kj18l2O1l3p9l3n9p8O4J49O3LJ13J12K6M7J4PP1jj02j09m7K9O2
-36346B280M1p9j44o5N5P5l7j12j34k07j37K5N8k0M7J80J41N2o0j30o0N0R4Q7N5k6l4r6j47
-36317A752pJ85J58l0nL3k5l8j6J7m0k5J6M0J07K1j40j92j39M8K04K12J00m7q1O5M1j52k56
-36288A806k36j07P2J74K03J99J12j0j26j58o4J8O4j2q7j14q8JO1J00Q8O6k2j0N7K7qP7R4
-36259B177lo1p7r0r7N5J34K3l7J5O9R4J5K9P8L2r3j67j15l2j22q6O7J99K40J29M7m5k1Kj9
-36228B340%j0j05j07j5o6p6RP2P3N6K2K5L3J1j12j72j90k3J18J58Q2q3j51J9J11O0j23j55
-36199A801J00Q5J0o1j2O1N0O6L4k4o0n0m1p0p9r8j66k16m1J27J02J27Q5k1M9R8M6n4p9k1
-36169A748M9J00L2L6K9l0k9p8mR6L1j2o8j2lL0J03P2n7j57o0o7j49o9P4J28R1q7r6J8M0j6
-36137A683m4nJ06Q2Kp4p6OK7N8L0m7m2L9K9j0M4R0P1K4R4J41J1p1p4LR2R7L1r8j87j54j05
-36104A773j38M2J05J01N2o0j23j21k2N2P8K7Nl9qj0L7J13J62P0j1o8j10oO0J03Mj61j55j44
-36074A608j19j8j6J1P2O9J34K07J43r4j51rP3M6n3n5l7j5L5L1Q2J44rj49j04mk6o8o7r3m
-36043A564P9Q5R5M0K1Pk8O1R6Pp4m6P9M5k6k1j01p7k2j2R6J37M5o1ORr5lJ34M1n2l8J8n6
-36009A953j09L3N7rlLP9J40J01N7L9M2L7L3K4l7p8q0p3m9p0j21o8n5LJ53J45J8j05j36q5
-35978A839q4qQ4J26L1o9J8N3N0J5n4K6K1j8J5m9j40j0J09J11j3j45j20j2N5ko0q5m5K07J66
-35947B012M3j01j73n6M6J69J69l6j03K4J1n5n0n6O6J47rj06oK2k7o6j4J9N2J34O3m9j06j28
-35917A836j45p5L1P6J69K01K8j16q3Q1J59J21Jj19p4m8j53j45k4J05R5q2j6J54%p0m5n9l1
-35888A772O5P6k1jJ46K10O7r2q2l6L5L6k9m9j8N1J3M3R6J19J27N8Nn8p2p8j3N8o3k68k13
-35857A884j0L8j9j5J15Q6o4N9J45O0l8q1n0p7k1K2K4N4M1l1m2j19n9Q6pm7J5J6k2p9m2k7
-35825A795RJ34J16K6l6p4q3n2P9K13K09N9q1l4j6j45o8K6J4m5m9J44J12o7j05j25j24j05
-35797A727n1K0O1K6j0%N9J76O4q9q4L7J21O0p2k5N4N2n4m6o9j9L9LK1jk9l3j13k9J30K42
-35765B168K07M6J9n2n6p3j44j5J50J25K3r4j87j52l5M8K0o4K1J45O4m0JK7M5K7L0j0p1Lk4
-35734B152j85j11P3N4l7Jo8r0q0q5l4j02p5J18J87Q5j7jP1O8J8j8l9k8n6j6P0L2p5o7jP3
-35702A817Lk5N5O1K4p2k35j27L8J1jlJ1O2P3M5L0N2Q2Pk9O6N7K9P3J00n1p2k7o5j0pm7m8
-35668A877j1Pok2K8N2O1l2j09m1L0mN2R2jr6j4K3k4m1J9J23M6j30j72o3j6J1K8M4M9O0Q1
-35635A901Kj33j71n6nj3J48K15J11j07j23L7J58J81O7j2p9j04o6N3M5k5j43j05L1J03J25
-35608B035J08N1o2j32j29r7j03LK0j2m3rO2N3P7J01J18P7Q7J67J52q1j37j40j66j09K9J62
-35580B082J55M4m5q6qO0N1L9R0j4j49j59r8o0L1R5j8j26j19o5K5J96K03O0m6k5Q3L6o6p6
-35550B090r7oK0k0jL1j7m3jPJ28J40k5o2k7k0J41J91R2l8k01j99j53p0M3N5n7j16n2L0N3
-35519A816lm4OP5O3l3j6N6jj26j55m2m7J1R9J22K06J79K2l9n8m1j6m8o4l0L3L4J29J49K0
-35488B257r1o1o6q9j02r2n3o3l6k0M7J76J07MO9N9j2j33j11N6J32J25M6m8o3k6j05j86j48
-35459A573r7o2rM3J1j6l7J5J73J55P2J04K5K4O5L7M2L1N6Kj22j70j32K9K29K94Q8r7j25q8
-35429B113q5j34o1J34J61M0K5N5q6j10q4j46j35q0J24M3j69q1Q2N3j4R6J05N1L8j6j04p2
-35401A743J01J84J46J29J08L6L1K0m3K9K6j26k02j93q1l5kP4J41J67J16M4M4l9j29n3k8r7
-35373B111p1Q5R9L5O6J4r4r5J4J09n5p3K5J07k8j27q1l3Q8L5K0m3j07n2R0J49J17M4pk0N9
-35342B381l7j16j31j01m7qpj7P3Lr9j22n9j0loRqm0R4J51J91J68L9l6r2j53q4N8R8J16k8
-35310B177j35l3L5M3K2R3K32J98Op5j18j42k4J7k0j35j05L0M7R9j2k8O5m6j59j13p9q5N1
-35281A806J23KNR0K9m9k2P1L0r5j81r2j8O3J39Q3j01j61j2R0L8k2q6j45j24q6k9j1J6J22
-35251A473J45J30J74R4k0K1K6m8j45j00j15j34L5J45Q9J9Oj9n3j1jJ1J56K20J34J52J19m9
-35223B454j60j01l5q9j31j25J0N2K0O5P8J1p7r2q8p2J3L8L9J43J74J03pq7q3j21k12j24N
-35194A601O7J83J51Q4l1o5j02q9J3L3J03Q6mj12q1J6O7L4n3j01j9O4L0J9RR%j4P2J26R6K8
-35162B220P8P1j2l6m3o9j12j45r3N1L8mnM7O8Kl5P9M9o4Nn3j56j23l5k2J4K9M8lJ2J34M8
-35129A983m9p2J9J26J37M8PmJ1M4k5J0N3q6j76r1M2k1p7j0M9R2mj30j6O3K3k0L1O2Rj16j61
-35096A751KP5ql0rK9l4mO5J05Q7p4m8Nm8k7P7L7J0K5KR8O4m7j28j11L8Q4K6Q3J24M3j4oj0
-35061B232m6k8j18j08qQ6K14J24kL2Mj17j13J1N1On9p9Lkm3j9m2lR4Qm3M0J16J3p2n3j16
-35028A963j47j8R0Q8N4J38J45O0K7K2K0J5l9k1O2m9n7J4l0j2m9j28j23l0O0J1l4j26j14P
-34998A799k1n5kM1L8q1j88l9J24J12J4M0Q6on4j31p1K0J32K61K39Pk17k20m2O7J2oM7J1p3
-34967A844N9M4o9K9J12O4p1q9O0J24l9j86j96p6O2J09N7PO9N4j6j2Q5J14J3m7lN4P1k2j43
-34936B062j31l0J44J18K0m0j8j6k00k29l8J06J27J18Lr9l9mj16r6O6J14Q3K7o7oQ1P3pk0
-34906A986m8p5q5jJ24J17N1O5K02J78Q2k6j91k15j09j11o5R7M1o4n4j26l9J41K4j7Q0M1P0
-34877B073P1K5J3L4M2kn2j21r0j20j53p6%R2J19P5Q2J9j07j11j08j08l6%R1J72Q8k2PM9L3
-34846A979P4Qj42q0J1l9j09r6K9M2Q0J38J54J36l5j68r9K8M4Q6J52J07or2j95k23j56r8n6
-34817A474M2J24Q3K7P1L3L5l5RJ85J72J26M6r6j49j28q4o7q1j06Q4K31J28Q8mJ9J9nl0r5
-34787B116j63j56m9K8J0L4R7J83J95M5q0j06n4m6m6M3Mr1j24j20O3K25J51J6mn3j57m0J03
-34758B024J30O3L9r2j93o7J8O5Q2k6n1qK6M7M5mk03j92j31p2J9K7L2M3J52J98P9m0j58j87
-34728A665j02J5P2J97K21O0j10k6L4j12j17j07p6K3L1NJ1j07p9P5J51J16L8K3J2J46J16j6
-34700B159n7q0j05KJ59K1q9o7m0O1L9o7q9n3lnmk5k2N9J53J19m7p1K4Q2O8PJ0Ln8p1rJ1k7
-34665A988m6M0Q4Q2J3K0J4o2n9QJ5o8q3l6J46K64M3k48k65q4o5j20m5j9qJ99J99R5P3jl6
-34634B038O8J21k3j13j06q2p7k7J47J08k5p5p8L5N7J21J30QM0J5j35j31j00q5oJ04J07N0
-34606B086n1o6l6J1Kn2J17J59k3j09j34q9M5N8j2ol0j8L9Q9J39J13R9L4j07j89k27j74k0
-34577A648K7R8J26M0m0o2l1J0k3n4P1Q3p4r4kJ53K06J31R4M9M7J8n4o7j28k02j94j32rJ10
-34547A745J31R4P6Jj73j67k4K7M6J35J38m8j35p9M1L4m9m7L5J45M8l7n7m6n3K4M2J0P0J23
-34517B050J05K3o1l5k0n8k1o8q3jM9j0j08n8j5n7q4j65j50J7J29K06J52O8j8o0n0K6lk4j9
-34486A657p6m1L4j1q5l6K5P3L1o0j11l5jmP2J24Q1J4k8j7J9Q8J72J74J20N1rj9n3r8j42q7
-34454A822O1R3Lj46j33k2kO8R0P2O5Pj1Q9L0j09k9L7mn4j53j07L7J48J99O8j5j0K5P4Q1Q9
-34422B363L0j69k30n4N1M6Q1Q7Mm4K3P0oL0O5J7j17r3r7j40j09n1j8jJ8L2N7N3J50R8o4q8
-34390A994l7k9j21o0j0LO4J58J73pp9j6J4j4n0m1L0J05J26P1m7j95j98K3J18N6R6J33P2j22
-34360B210k30j44n7j02m6O1J08R2J23J23J3k7o2J4qj33r9M4P9K4J01J02P3k6o5J4j1j2j48
-34331B011j71j48j7R9j7j08o2P5J15Lj08j20l3P1J53J27k4q0j7Q0K7j60j53K5Q4J8J3P6N9
-34302A818m3j31j04M2J87J59J21J77J00j20j94j07K6R5J54J54K0p8q3k8L9J44J28K9Jo8j69
-34275B269p0R0pj39n4K6o6n7O5K8k2P3J16R8O0j07j68j13lQ7Q3Jo1j08j16j23q7J96J92j8
-34245B065j19j35K2K35J45p0k6J7j21j89j71r2k1j9%P2P9J19J77Q2k3J19J49l7l6Q4K7j6
-34217B317M4K6p7j22j41n5o7j23p9l3R5K25J77L1J5j4q2J1J39Q0o3j07r3j31j60j59j37p9
-34189A438R0J40J11M5p3n5M1P4Q7M8o3j31m6n7l1Q3J04j4m5%l8l9NJ26J66M5r2r6l9L0O6
-34158A880Q7P1Rj85k00k11j81l3Q2J95J31L1JO4O7M5K4P6J16P7Opp0j41j26KJ33J1r1k1R7
-34127A939J01J0q0n0K5%kP9K8j41j89o3P0O2P6J08J26Rj31j48p2Q4J58J03K0J29J28j03k00
-34098B076q5J1JK1N9L3j0ML5R4R7M7K1m5p6NLq8j13l6q6o3lL8p7l6R3Oj9J19J52k1q1j0M
-34063B070K9J4n8l1m7K5K50J35j32j17q5m2Q7Q4o5j80p2L2J02R2%q6j00j3K7J6Lj16j01o8
-34033A653m2PL5P5J08J42J03K0j1pk1r7o7M6J6M5J23N9m0k5O6R0l7j84j40j33o2J02J47M5
-34003B016r6j10j5Ol9k4N3R4J10Q9k9j9R1P4n9p6o4o3p4K7J1P5J43n6j43k7Q7J29R6j1m9
-33972B147j0nN1O8p3r6jM9K0L1j2j09j94j76j28l9R6L4LK7J2M4O2J08Q0L1K5p9j37J03J91
-33941B123nj11j18l9J24J57J7r0p6N1Q5J22J44O6Qp4l49l30l9J14O1n5M5J37O7K8k6j30j15
-33912A792j2k5J7k0r1j03J4M3L8P0O1K3k8kJ24R6R2Q3M5j0Qp8k56j85m8N7J16R5K6m6j9P9
-33880A956J08O8O4LJ6mM9R9M8k8j06p7j05j56j22k6J24R6Q2J63J15J6jK2r0j78p9Jl7j8k
-33849B001l5j01n5J38J96J19M4q5j06O6P2o3j09j40j79j22l9Q5R2l9j20m9K6O4J46K12K04
-33822B223O9n7n9J16J70M2K9r5k47k34k02j20LJ71J41M3P0R8m1j85j01o5j70m7J38J93J16
-33795A999J6j03q2Q7J30K2q5J4J49O8j28j62r4j10n6O6J95K22J23N1L0k8q1n2o9j21p4K4
-33767A951j8p9j03l1P4N7pN8P8N1k9K6p0j69j43k4N9Q1P2O8l6k4P4l2m2K2J1m1K2Q5pL6R2
-33734B062J6N8Nq2n3j7p2p4n6n2p0J4O3J26J28J11L7m0q2m8K0K0j2o1J2Q8M2j0j1j15j22
-33703A825L8J18O5l2j00j42j16o9K4J85K05M5o1k5K4M1M1p5j21q4m2l7n3k8j1%O9O5J17J76
-33673B042J45M0oKmRJ06J81qk26j90m2j0K9M3NMp2j67j20J8Q4J25J28O2p2j17q4l4l4P1P5
-33641A983m9k6m4j03r8K1J84J86KK5J27K2o4r6o6n1j8l9j44q5j8J4Q2J37J50J32P5m4p9q8
-33611B028j39r8l5j4o4j7N2N1Lk1P9J33J06P8P7Q4J7j6n7j54k24j46oM0J2Q5N5j8l9k6M3
-33580A869L5N2N6J0k1oo5p7%P6P0N9Pj28j72j11pJ40P1k3n4J1K1P9J00K4n5r7o6Mj0l5K8
-33547A785J16J21R7N1N2k1m4l2Qj1m7q4m1N3J28J79J02Pj28j56j32m0O5Q7J35J26Q0Rj7l9
-33517B409j11p3Nj1j0rJ22J82N8m1n2J9l4j54j18n7l5jL0K4l1p1l2L4J03J9o4nQ9N2l1n9
-33485B147RO5p9j31k6mJ0J06L8m2o1L8N7J3m5j10j31j29O9J67O5L8pj24j17J0P0J60J20L5
-33455B211M2N1K5j10j64r4l7rL1L1m6m4N2K28K32J00jj48k16j78p3J12J34N8Jn0j14r8o5
-33426A861j0J40P5k9JO7O9P8Q5J2L8J29J29N4o8j90j04n6j02j11j2N0Lj41j63j10R6K15K7
-33397B033p3n3p0l3M1J61J77P2o7k01j98rJ04K1p3jQ0J11Q2j3n9j14n4J35K12J91N9o6j04
-33368B291j06j5J7k7p6r2n0J2Nrm5r5m4J0J30J39R4M6%j9j6q0j14l3l0L2Q1j0n9n8j0l2j8
-33335A819j5r7j08O0J69J48J47J38P0l3m3p2m7N8Q3j4K7O5lK3L5q4j59j79j38j36p9n4k1
-33306A560R6Q2M2J40P4K6m4n5O5J51J39N9J6oj03j48l8K5J00P7n1l3O4R8K4n6j06p2r0j00
-33276A936o9J8P6J1j02q3M8J94J36jr0n4M2M7k0l0N5j2j31j13R1J45K4M5J22O6p2j06n6o3
-33246B054p9j64j49n5P9K8j52j16L5QjQ1J06J22P9j6m0o5j09l7K5l8M4J58P3k8m6j0M8l4
-33216A801j8N9K2j8n1P5J31k1k5j4l9j00j29q9j16K0Q1N2J42K23J94lk2O9j2q7p1p7l7j2
-33186A928K7N6m3k04j22Q0R8o4r8LJ9J27J86J44R3Qq0LO6O2j16j59l5p7n5m0k7J6R1R5j4
-33155A968j26j10m5nM3lO0J07n1j01Jjj00p4R2K37J54Rj26j01K2j2l6mlo2j25q6j04jJ36
-33124A553J62J24R7K7J2j5j21m9M6J8k5m4j16kR6K8J0P1J54J53J50J24L6o5j12j17k8nO2
-33095B224R6R5R4m7J5J11np7j11j33n9L3Q0j01j63N%q5l9K3rj29j47j9J18J33J65K37J31
-33066B436p9k40j80J6J98J46m9j25j24j11p2l9N6J62J69J09M3K6p7o2pm9j69r7J0J1k3q4
-33038A795l0L3kmN3J13N8j2K4J40Q9l0l5L5Qj30k01j33MQ0J08L0Nm2p0J4J8r0q3M7J24P1
-33006A987N2J44J59Q0J7o7j27j32r2j9K5o2j71j16j1l6jO1O9J13J15O9L6l0J7J25No3n3K9
-32976B123J06l8j18o5jM9o0k04k10l0K76K36J18k8PJ16K6j56j56k3R1R9M0R3Q6m7j14o7m
-32947B145k4j02r0j57q3M8P8l1j04j8j9l4L4L7Q6J37J00K9R4K20J97jj40j85r4L6J3M0M9
-32918B261l0o6m6j7j03j82j36o3k8M0O0j2p6K9L3J5R8J07o5k18j53L1R5J40J92R1M8P7k6
-32889B096p6r5r9l1K8J20J58N2j03j12k10l57j54J44J49N9L6P1J59K33J92O9o4p0K6K6p3
-32862B174j33j00p1j03k3R5R0M0M3M5K0j11r2PL6Ko7j7N1Jk8Q7R1n8j18r4k0j0l6q9p1O5
-32830A606J22J09L3o4lN2J47J10Jk2NR6R8m4j59j15r3j57j47n4O5K6O1J45J84J01J1M3m1
-32801B116q2p3j6K3J01J03Kl4j64k59q3P5O9N2M7N2J07J31lm2n0j11j12j4J31J00K7O2J40
-32772B295M2o8m7M3J5m7k35k50p1J8R3J23L7%R8J22L6j03k43j70N6M8q6o4N2O7j6kJ4J1J13
-32741A881Q8o5j49j65j69p3L9kL4M2P4R6J6L3J28J08KM9L0K0R5Q6M5q4j41r2M0P1Q0R8k2
-32710B193j73k42j14O1P9R1J20K7o1k8K0k1RL1k7q9n5j9Q6R6J29M2j48j33JJ36J61RlM9l0
-32679B197m6Nor3p7n0r6p1P9J15P4N2m2j47j34PJ57J55O9K7K7kqj3p3p3qN9Q9Qj67p9R4M1
-32645B070M0j1p0J3N9k1Lo1j18n6O3J02K8j6j2m7j24j35r2l2j9nmL2J06J46J20L7p5o9RJ02
-32613A963O2j02l6J3o0k8J05J22J3j6KJ32J56Knp4j40j13k1J0J4n6j38m0J05O0K5J26J40
-32584B221Q5K7j1qm4j41j44lQ2Q6J4p7p9P4J12K1q6j19q3m3N2Q7J13M5J5k7n9rK0n0r4l3
-32552A944o8j66j52J2J06N9K6J00R0rmJ90K48Q9n9m5J3r4q7l8K1K2j1n4j14K7O1j1rN0j5
-32521B122k7L1k8jm0j16m7M1m4q5l2lL5J54Q2j37j65j06O9Q4M0R5J2j11p3K2m0q2kJ2J04
-32490A764J91K56J83Q6k4q5n7j32j04N5Q3r3p9l3k0m5j11m1J04J21N0l5j26j9L4k5k9L2J54
-32461B055J95R3j46k37r9N5K4o5j42p0R7J73K03J52j3j00j26j74j90l7O2M8P3J10J57K81
-32435B379J70q3j98q1Q0L3j29r0rr1p6O7P7Kl3j6qQ7J54O4mJ5p5j87j93j7J73J30P1k2l8
-32404B152j8j4nJ6o6j22p1j2j9j58k01o0J12R3R4K38K15Nl2pk6K1QL8Q3L4j04l6J00M9m3
-32373B264n0j15k00j33O5J81J56L6l1Pj0PO1K3nJ6O3Oj7K7P8J18L5n7p5j54k19j70o3M2o
-32342A880L1K15Q2j62o4P6Mo8l0N8Q4O6K7l4j64j80p1O0J37J47J69J46L0K9L3k4q5r8m3J4
-32312B265kk3m5l8Q1k7j75j59r9P1R9N1K0l7Kk1j23j37p1N2J08J1n8o1K6R8M9O1N8M0M9j7
-32280B048q2k0J12J33O5P2P7m2j39k10k05j16m9N1O1l6k7P2P7kk1N6O1L0Q1P5p2p0Qk4JK5
-32248A990Pp4OM6N6J56J26p8j11j14r2J7O6k1k9n3k7j03j42m8J12K09Q3p2j40r2M1J10R9
-32219A928J2J8Q7J44J66J08n8j41j31p6j9j9Qj5j2p7l5N6j6m4%P9J29J07K2J53L5j39j29
-32190B141j32K7J35N4j0o0m7l6r8k06j40j1j8J3Q7N5N0K32K07J16L5k8j04j22j53r0l5j31
-32162A731j42k5R9K13J98J42J8l6n9r0m8P6J24O4L3o8j28r1QJ08M5j04j22m3N7J00J18M0
-32134B218J9N2N1R5J17K0r1k0m2j00r8p9n8KN1l8n5o3j09j07J9Q3N2J16N5k4PL6J08R7Q6
-32103B400Lj18j02p7o6o2j59j21Q2L9L0Q9M0L6M2L4L5n5p5q0j33k7J06J06lj1OL2L6m3m4
-32072A940l9l2K7O6R5J23Q0J6l7KJ1LO4O8k7o5k6K2QO4Qp0j03r4o9k6k2o8o0j3J5P3K8M0
-32038B002P8Q1J73K13M0j05j55j57p8L0J51J09L4Q4J61K2j54j30m9o0q0p9j09p5M1O6J27
-32011B181J68P5n5j12n1pj14q4P7J22Rj58k12j27mLr0n9N8R8Prn0r5m8J23K05J02P0N9J20
-31980B202J11M7l3j28q9k7n7n9p4j30j33m8J19J03P1P1K4Q2O9n5p0P1J87J42O0no3j25j35
-31951B128j34j4J24J36J36R3j5j02j51j06rQ9P7l2j02r9j03j64o5M9J48J14pj03o2O4P8J03
-31923B071Q6j6n2jM9P1N5J7r4j86l7Q5L6Oj2K0KM3Jj03p7o4o1j1j3K7J07J24R0K6k9J6j0
-31890B166l1m3o9o5RM8k5qJ40P6j09j30j36k5J8j24j24L5J65Q6k6j7j0L7J77J98Q1l8j59
-31861B097j65k1O3J1O8J03j4j50n3J16J00P9J18K0j1lp3o4j03o6L9M3J14J35o7j91j29j06
-31833A890o3K3J24J14K2r5j14j4K6J6N7J23J03k8m4N8Oo9n8l5O8N1N2O5O8Q4P0k2p5p5q1
-31802B247q0o2JPPjq0n4N5P5M0N9O1j9k5RL0j0N7Q1O6M9j6%K1L4Kk2kQj4J0L9L5L5l4k7R9
-31764B681J63J50N2RL6j8QJ60K82L00L90N06O64P90R14J353K015K876M189N238L805j120
-31742B5443n096n280l806k486j649j090q17o85o18l82j73l00l54k40j62k8K0n3j22j29o3
-31721A930m5K6P4RL1O3P5Kj11j82j42r9J6J06J21P3Ql3k7M5L7l0o3L4J27P7pp7p8j3M2O0
-31689B049R2J36L2j3P9Q6k8j31j31k03j81o1m3k5K1J17J42K4l6o2m9n0%Pj0R9N3m8o4n0k7
-31658A725M2J15J49Q5p2j34j27r1k7K8P9N6K1nLJ13J47R3L1JP4n0k58k62j21O8J27L5qL4
-31628A871KR0J16N2L6L0O5K6NJ10O0j04j59j3R3J03K0n9q8j15j35j48j24K8J92K00O1J2J8
-31599B245j7j03j71j24r0j7J25R9j9N1Q7N3j8l2M4oo7k1p3o7N8R0nnO1P7j7j13j33k0N8J7
-31567A947p0r9M5J55J56L2m1n2L0j9o8q1m9M5R4l2j23o2l9N0J30J31R8kj1Jn2n3n1n3l2J13
-31535B038J05L1O6kp1O6Q2k5m6n6k2N3M2P4J51J05Ml7j21j35j37o1M1k0q6l1oJ05J34L4k8
-31504B247m9o4n5p2k2L2l6n1L1J7M2J18J11N5J2p9j19p8m8K2R5J31O4k4j20m3L7l9j64k41
-31474A710j38J4R5J07KJO3M6N7K3L9N2j26j52K7J30O8j8j5Lo7j20j43m6L6P6oj03N1Q4P5
-31443A825J29K21J44J8jorM2J03Q3J2n0j49j39k25k16rJ11J32qm7o1j94q9N7J6K4L9l3j43
-31413A577j46KJ59K70K74J03p7j62j34K4J40J00K0J1qo0q0l6qp2p3l3M8RpL9K1J3j4P3O1
-31382B034m8r0l9L2j9k2J9K8j3l0jL3J1m3J2lk6K7Ok0N2J13R7K4j26j21J1N5Q7K8J2M0O4
-31349B184J08P0j1j5Rnn5r0j00q1L6J20N5Rm9j47n1j0J6P1J7p4j8l6j19l4Q8J76J24j3k2
-31318B153PK1o9o8k0l8r4r0m0P8J48O4m5j25j27m7j0k5O5J26Q2J4N6J39K10J44J83K8j74
-31289B546r0l1N2Mj41j57o7LK3QLJ04mj23K7Q1KP6Q0j06j70l3J19l7n5J36J63O0l4o2q5j9
-31257B273N7J6l8k1NR0R0m0oJ9j36k34j56P9K18P3o0j9j6l4m4KJ00P6P0J8LO6J0p0o1j14
-31225B216p4N6lq5q6j08p0Q6R3J10J80M6j12n1k1k0rn7n6j2J4L7JL1k4r1m6l2m0n5lm9m9
-31192A717k9k4M2k3j9J16J15Jj11n3O3J62J77j5j22nJ39J29J10O3p0j74j83j34m1k0m3R7
-31164A865J87J54R4O3o1j8qp2p1q0j13j06l3M2N3J23J29ko7jP1R0p8j55J23K10o6j41m4l2
-31134B056pl1k0O1K4K1O4o2p7m6o6n2PP1O3l3n2q2r5o8m1Pj1K8J10M0lj64k15p8k2M7R8J22
-31100A594K7MP6J39Q7N9J39P4O4j2p4k2m7rn1j3N9O5l2j92j33L7Q6lo2RJ25J27L0J7Q7K9
-31068B284j8M8n2j09o9k9J5l1O8J65J04l7j39J0J25N9j4p0j11m1k0r2r0q0l0N3J00Q6R4N0
-31038B229l4j13j81j06L9Q9m0q9J4rL4J09J20J72J15N5O9J9r9q7Kl2j18j54j37j11mJ18Q9
-31009A959M0O4J2o8o3M6O8o6p4l1J6n6j59j01n2M2R4R3O9P3J48R4R5J27N4k6p1j15j13n9
-30979B040k3j0N7k0m1m1K2M8J0L0k2p3m8N8L5l1m8L8P8k9K0P1K9O2R9R2qj3k2o4j80j70l7
-30946A909j2J9Km5pM9J15J3k3J74K70K1q6o0q7n0Ro6j09L7Q8j14q4O6J41J3q8q8p8m2j1J1
-30914A887Q4Q0M9Q2k1j14j44j24o5K9J06N5J9k2k7LRL4P0J05P2K5n3N4P8l4r8r8j5N0m7Q
-30882B037R7J29J1j31j39o8M8J02O0P8K9j46k04p2LJ03Q1J9M1Q2j3j47q3o2o6K2L1M6K2j52
-30852A758j47k8Q1J33J30J11P9J31J24M1p3k54j76o2J1Q6R3L0M8N5j3m8r6j06o6j1k8mK7
-30823A826M0LJ4K5Jl9q2J3Q0LK2J58J59k6j1N0n2j06m5N5Q9O3j00k18j20oJ08M1o5j48o0
-30792A672R9J28Q3p2j26j47j21k1K4J21K04J10k6rl4o4n5k2l1q5o9L5J78J45N5l2n0Q6J71
-30763B147J02K2l3j4k9q4N2O6j01q8K2O4J0j3m7k7j4Q6J63J54Lj94j87j11j27j47j39m8P3
-30734A561J30J31O1Rl7j2Pj1O7J98J27r9j74j09QJ39J45k3j75o3PJ0R2J95J08r6r8k0M4J46
-30704B268J67J2k1r3j51rJ54K15M8k14k60j84j15k6N6J07R0P8Q4Q7K7n7K2J17K3j38j41r2
-30676B054nN7j5n3M2J82J02j7n2j01j24j04ML9m5o3j27j67l4J98J91O7j5p0r2m8o7J5J11
-30647A863Q3J0j09j11p8k3R2J18J34M1r4k8Q0J08Q2P4K9lj44j22o6l9J41J80J61N7o9j09
-30619B258O3J85K6j78k15j51j68p1J28K03L7j9J03J75N6p7j54k06k50j10M1Rj2O8M2j3j00
-30592A670q0R8J20J01J48lj64r4J4J8P3R2J04J02O4j6l6j26k26j23J9qk9J0J6J1R2P8p6L
-30562A852P3J6K1L9K6j5k0kj7K8NkN3N2n8j29r2R0K37J19J5o2j8Nj1P0N2q2j62j41p8l3m1
-30529A790l8K5L6J12J83Q6l7j1O4O4J22M8l4j1l0k6L6m3j19m7j7PP3J1p0n0PQ8J12p9k21
-30498B031j10K2n3j97NJ25q6lQ3o4j06PJ30J15J11Q5J9r3j42k9R0J12P1N4J0o5q1nK4m3k7
-30467A990R7J42N5o5j18r1j29j9J48K15J99J03r8k42k27j34L0M9PJ04J50m2j57j27o6p1j8
-30440A685M2J80J94J30L3j27j77j17r6r0J27J76J6n1O2J51N0m1q2j24r0J04Q4%o1j43j62
-30413A673r1M6J44J04J7ok0j7n9k7R7Q2K6kK4M2Mr0j29J5J17M7p0j24o9JJ21K07M6j17k2
-30382A970P1n3k27j53J01K49K16J30J21J03O2m3l7Q0Q0m6j90k51j74n5J8R3J38M0l2k6M6
-30355B231J48Q0RO1Lj03j07k7rn3nom6m5j44l8J65J29Ml8p5p7NM1r9k08j56J7J09n3j07k6
-30323A580J2M1J4O2J48P3M4K5m0m2L5Kj47o8J28J12Np2o3J09K24mj83j55m2L9Q0Q9j7j2O7
-30292B044Op9j35j74r3m9N2J82J34J9N2L4j10j48r0kJ9k9N4Q3J7R1K25J70J7NP4Mm4n1m8
-30261B230l7rl2j22l2R4P4Kk6K7Q8N7OM3J4j49k41j48Q3J03l3n8q2j11k2J33J09K4R9J10
-30231B194J4K0J11J44m2p7K2Mj11j12J3R0N4k8o9j25q6lJ13K43J42O7R0j16k20j37m0M6L2
-30202B233P1L7q0k2OJ9L6r5k43k11o0Rn5k5l1LM6Q8J14K6N5R3Q1O9l2rm7n9L2O2PLJK5M1
-30167B188qo8p8j59j29p1K8J18Q4J58J44k5j08nJ51J94P9o2j32j05o9j03j54k9J25J3j11
-30140A866k3K1J2o0l8J1m8rn1j34m2O1J58J14KK4J19J24j6j51j67j30J1P3R6J08Km9k9O5
-30110A920J72M6o3k2MR0J24J03Q2l0q3o8j78k06j56MJ68M4j01m0O7R8N1o6p3l8m6J5J12M6
-30080A976p5K0M8L1K8j6j00j01p0l1L6J41J37m9j38n9N6J5q2p6J9J12L6l6l0j8p6n2L6L5
-30050A717j6K6M1K6k7l3J2L8J05R7J1PJ0n2j14q7J41K23R5j6j08k0M5o5q7j9k1n4l1qJ7L0
-30018A883J3k8NJ51K15Q3j17k34j99o6l4N0J22R8O1N2km6l3j1k6k7M2Jq8r5n0j07m1Pm1K5
-29986A563J30J04Q3O1M4l1l5J6Km9o8O4K25J42k4k6l3l3L5K2L8Q7Rn8n0n3l8P6J02R7M0m8
-29954B394l4K0r7j30k0K6R7P3J38J40o5j91k16j16j41j63r8j5J62J74Q4J3K5j18j43j18p5
-29927A606P8J85N5jK06J08j27j66j31j1J00M0K4R5R3O0J1l3r1m3l1pJ03J06Kp0p8pK1M9J50
-29896B296M2j73j85n1N9J8L0R8J08L0K6N7Q2K2j23k49j91J0km7L2l9p1q3mJ95J30J9J5j5
-29866B036m3J22J94lj00p4k8l3k0j8n6r0n6Jp7o5K6L5M2oOO3O7P7K2K0j4l7n5j06O5J22k9
-29833A988l6%Q6O3P2R9nr5j66j41j8Q%Q7J70J53N9L8j0m3j12o3j0o5q6l6N0J52J39k9q9P5
-29801B235J80J03k6j21n9m0K1R0M3J4r7j43j1L0K4j4n4ol3j29p2nl4k3K4JRQ0Lo3K9J3L2
-29768B001k2j19j58k05j71K4J80J86J40J07J33N0k5j0Nj5l0l7qJ20O2K3M1L3n3j78k00r8
-29740A776L7R9O3P3J16L9r9j26r8P9J29J1n8m7j8l0r1j53q6M4O8K0L9ML1J74K20R4p6q1m1
-29709B112R2J64Q0m6k07l34j88N5J70K11J17l5o4j31j38n6k3R3N5l3J4Q2J35L3M0J7p0kJ13
-29680B256K25P4j25j72n3N7L7p8n0Q6R5r3j72j2R2R7LOL8J0O0J2n8J4l0q7p3lN3j1j05k43
-29648A850k01m0Q1R7K7l7N8O8J64K96J72P3pl5m4n2p8q1O4N8p8j43q4NL1K5k6l3J0j3k4K0
-29616B123J03J46m2k15q6P2l2j82n0J41J40j7n4m0p3K7Q1P6J78Q5o6j44j21o5M5P1j9j35
-29588A947j45j41m4J18J45O6n1q4PR4Q8K3k3l8k1M3J8n7k6p0o8N7J66J61J04N2k2r8k3L2
-29558B210L5M0k9j5q5j3K5M2R5No2j33j62j02j6O8K18R3K6K1m0m1n0n5q1k1l1j76j33L1J33
-29527A797J34K7n2j25j05k6J01J42K0j05J5M9j09j37N7K71K24Q3L6p4n8n4l5j4oj7j0j2o1
-29498A956n4k9J1J08Q7N0J3L0K7j2j4P9J00m9j39p8M3J76J67O7j6j05j52j23p9O5O1l9l5
-29469B116n7m1k2K1M1k5n0J5O6J7m0m5qL4nRJ0%j6j22k53q0O5P8J38R5P5mj01N7J28P3O0
-29436B229Q1O8%J3L3L5rp6L2Q3jk5j11j44j29j18pJ29N1Nqr7o4k6P1Q4L7k2p2l1R2J28%j22
-29402B109j75k23k37j33K2J59J46K6j1j9m1q7o3jK7l6p5N4J11N2K2k5p3nJ14K49J64o7k1
-29373A963R7P3R8N0N2Q6k3j45l4Q0Q6k3j07q6k1J29N8m9j06q8L5j1j14j22p1k0o4j01L5K18
-29343A875K06M4o8l7L3J44J23L8n7j6L6L7j2j17m6N0J37N0j39j72p6M7J39N9Q6P9r9j47j9
-29314B178Q8J0q8j74r8k2k7Qj2r1j18r8J2K07K87K13P8r1r5K8J9r8j07L6J54P6o9m8K6l9
-29284B145j40j29r9lJ46J37k6J4J15O8j2j6n3p4J6K5jj2j4j0k0m0J9J02J50M7j86j78N0J68
-29254B189Q5j4j14j13m8p0j6N6R7K0pM8M8l9m9J5L9N0R9R7mj06r4p5j08j10j3J00J44J36
-29224B243Q3p7j21l0o8j50o1K6O8J28J73J81J36mp9n3L9j2q2j11KJ2p1j36n0O3Q6N9k9j16
-29194B049o7M8J09R4Q2K4o5j34p2n6J9J35J30R2Nj40j21l8R2J10l5o7P0J25J49J12l0j09
-29166B511j73j69q6p9j22n8J40K92L26J45P9O6Q9O2J22P5L8O4K65N86R35J294K178L535N067
-29141A7182J977m169m695k890j685j071o81m56l70k54j09j02j32r9j19j83n3Q4ML8Q3n6k83
-29118A961k74O7K09K20J42N9Nmk3j26r3K5N0L7O2J08j5p1PQ0R2N7q1j19o7O2K7j39j74nQ3
-29087B162N9Nl1Q0J31K9J9O7j3q6j26m7j5p6m7j9l8KJ00J64J03N0Lp0j14k42j96j05n7j5
-29057A677J15K04P8Lj7k4K2J10P3j22j17JK3R5R7L4m4m9R0ko3Qqj04j83j25J03J53J07J6
-29027B151l6m6l2j7K8K4M8O5l2j36j24K4R8Q6O1qk4j67k14j81j52j6J40K11J45K1lN2Q6J04
-28997B156J31O1j4L6l6j25j42q0M1R7Q5m8j28o0j4m2k4Q2O3j37j20k9j8R0J27J0r9m1lM1
-28967A860K0M8rk1MM0Q6Pj08j24n6P8J29Q6m4j27m4MJ2K3k8p1kL6J26K22K03P0m8j0m0n2
-28935B270ll1l2k8JM2J10J10J05J45N3p9q4r6j49l1Qj47j55k0nnN8Q8R9J67R5q9j74n8K4
-28904B189pK9J20J67Q1k0n6kN4Q3J3q0m7m9j00l1k2r4p2R7J47M9k9j66j38l7j5jN9k8p5k7
-28872A992R4J74J1o5P5N9n1j66j67j01j6mn7j4R6J79K12J41n4q9l6M0mm6MJ13K23J54ok29
-28842B462k61r6J5JJ6M1o2j54j65q2J7M7NlN1Q9J26Q0j4p0r2j51l2O6P5J40R8n9j63j68j42
-28811A615j14kN0Ll0N8J67J97J33O4k6n4p6j15j7P8L1M9Q3QM3L1q8j89r4P0J44Q4J9K1N6
-28780B199J1L0L9koK4j0pJ05N7J0n8j21j59q9Q1J57J7n1J3jn1p5p3nM2Nj1j3OJ1q1n0M1J88
-28745B173J60J29J8o7q3r2KJ4N4Q8Lj2pl6j9L2%kJ3oJ3N8%m3L4N6oj49j78j13j04J5L8n3
-28711A930k5O0J16R6n6j42j23kJ6K5J6k9n3k9M5J29J61J74O9KM5o1j27m0m5k7J17J59j3q
-28681B380O4j2q4q3j37j77j04J7K0J11J39J09N4l0qk7p1n5n4j9R3J49K15J47M9K6Ml6j32
-28652B548j25j00j83q6K7l6J5J49J52N2L7J05J19O1p8j05q7j38n4J13J20Q8M7q7j43k18j91
-28625B002j1O6k1mJ63K52K23M0r0k7O8J8m9p1o1nL1O5P7Q4J51O2RQ1J23K01L32L06K89L37
-28595D641K99L33N31P58J025J483K217L179M362N147L286j551m895m906l626k302j395r58
-28577G628p09l43k5Q9K57M91P63J093J785K662L493L872K664n39l579m220l402k420j647
-28558G913j154r39q00o08l37j57j96k25j79l0L4p4k35j94j18m8J2L5o5r2q8j78j30L1N0P
-28532B235l3l9KpP3N9m7nK0k8mJ09J24N1K5m4j51j24K5M9K2J4M9J22N6k8M1k9k14j91j26
-28501B006j22n2M2Q9M9m8k3N0O5nn2K5K6L9J2j47j35lk3rO2K9Q6J85J36k9j08k1N1QQR5K00
-28468B486J09j72k42j36j26j55l4L0oL1J22J29O3P0J10Q7m2j26j24j04j14j28r1LM0K4L4
-28441A738N9K06K66R1r0j57m4N8M1j6m8q7OJ4Q7J23rJ4P8Q5O9pj21j41pL5m4j25q6P8J33
-28410B199K7kl8j7q9j20nnK9J7m1j8M0l7m6J5L1Q9K17J14q1j03p0n5m0JJ15J26L6j19j96
-28379A974o4J3R6K15K30R6p3j20r6m0p6j85k15PJ48O8k2m2m6K6P5m7n3rPL4Q5J01R0J32K9
-28348B338r4j32j02L4oq7j09j34r0l9L9J25J60Q5m8o5KJ0Jj8M3J14P1Qn7r3j39j00p1r4j4
-28317A538J08J14Q1K33K33l2j83j54p1N2J08J17M1kl5q1j17n1J3Q2J80J73O6o3j9Ro5o2K
-28288B215M6J3k4j26r2Q6O9j8j35j15p9r1J7J51J00Pk1m1j96j75k5J04J46M1m6J3J76K12
-28260B212J12k9ML7RL4l1m9k9j2n4j01o2q2p8L2J95K10R4L0o7r6q5n0L3K7m8m6j3RQk1qN4
-28226B139K1rJ9N8R1J14N6q3j72j10m5j5N0j1m2K1m0l7Q4lq2NM9N0J7LQ9L8r9n7Ro1k4K8
-28192B051j2l9l8j2O7J51R9K3l5o9n6O8J67J30m2j40q9m7o4q3rK8q0r6p3QO1Q2L7m0R3O2
-28160B103o7J2J64Q3K5O0m5m5K4M1%p5p2l5k7o8j15j24MJ00K1n2m2J8O0Q2l0j81j44Q3J31
-28129A889J58J71pk33k71j04J09J39O9O6j3l5PP1P9l0p8L8J44J27J3r7j03p5r5q1L9R0J1
-28100A998M7R7J27O0r4j01j3p8j35l7J21J03qJ8P2N7nj59j55p2K7J27O6j4j0M4k5j56j02
-28071A800l6RJ0M3nj11l4O5K2o4k2RJ5M0NP9J63J35M6j60j92q3k6j9P3J29L0M0P1Kk5j6l7
-28038A956L2J45P3qk2kJ14J48Oj79j13K3j7J0J5p4j16l5m6m3k2j6P5J17P2k5j37o7j2J25
-28008A977J10j3M4P2j5J4k8r7j0m6l2L1P7J04M3n1o8j0K9j0n3j09j48p6Qn0j06oJ42J47K40
-27977B110K30P7j1r1j19l7L5Q0R9J00P1%q2j11j29r6j17j33n2J6N3J4J69K09O0j2n7j20j42
-27948B014n6m6rQ5L1r0n1L6L3O9L1k6Q4M8PJ00J11Lj07j00j07l2R9Q0mpJ7m3m9n9rP3N8K7
-27914B211Q9M4p8r9lq7j93j81j6J57J26K4J8l4l4l3m4N7L6Ol6m4P3J42J07P6l8j41o8P2O5
-27883B174Q9J38j1j05J5M9j1npm5J2L3J7N0k1j45r3n0j8J9M0K4k0K3K4n1kK1O0J07lr6j0
-27850B202N1o1j34j04K3J24J40kj9M0J25J84J03mj36j47j40k7O3k2k5k6j01j14q0q0j17l2
-27822A684K3J4P5J14K09J58J6L6O2k2k2O4O8O7o9j58j02m2j6O4J65M8j02j34r4K2Q9K8n9
-27793B186j52j12j5pj23j59M%rN5J42J31M6J5J5J9O5R9l1r3j33q9m9q0j19R6K46J06MO9O6
-27762B193m1q2p7o6nM5P2K6J8K1J5N3J31R1l6p3j19k07r6J06J9p0o2mO4J8no7p8l5J8R3J79
-27729B039J14j0n1M6J41N5n7j00l9jn8q8K3O6J9l3j8jJN1J42J10L1k2p5l0j8k2Q4L7n1j31
-27697B154r1pJ9R5O6l3q0m8K6J23K08J61l1j81o1K0k2J5N2kl1m7K3J1q5J5J33J6k29j31M4
-27666B102J24J00J39J82N2L7N6j03k39j16jL2p8r9j03k06j05N5R0J33J23l0j10m2K2N8j5
-27639B058j42q2poM1J3o5JM3L0MK6M7J41K08M7q4o5J6K8J40J95M3r5r7q0o7m3M8J16P4K2
-27607B508m1j16j23k6m5j25J4M5j32p3noJ03J29N0n6p4K5n0j00m1M7Np2N9J70O8j02j74o3
-27577A799O8J8L8J8k1j8kJ25J11k3J00Q4o3m5O8J01K3r1j10q1j10k4K0P3J19J7j25j69j14
-27548A786l2O0O1j6o2L1Q5R9K08J92O6p9j37p5M1J38J32P5rj05q9l9L1J4n6n4o0p7j04j1
-27518B014Q0Q7P5o6j45k2M2K0k9k7Qn4j69j31P4J51J45N7l0j12j46p4L8J65J66P0k3L6oq2
-27488B112J0R3mp9j13r5r5l2J16J10Pn5M8J27O9J22R8k0r7j39l3j7mN7J24J61Q8m5j32j12
-27458B270j18j05K8J06l7k04k26o1J0l5K9R0J00J07J05P7M2q5j51q5RR7M5p4n3k7O5P0j2
-27429A977OM6L7J9o9p2No3j39r2L4K5R8J67J27N5m3J8M2O2K5l8J9j8J0M4j6M1L6j30k22j66
-27397A825m2L2P3P7J02P6O3K6k2M2K01J07q2o9j06j18l6m0q0pM3O9P7m4q4O7P2L2O2P8j2
-27366B382j60j36l8o8r7k6M7k7n8L3J12Q9p9j22m9j1N8O4Q4M0j4N4J20J33N0r2j18l2N2J21
-27336B312O6p9n4KK8ok7j2j6L2K9L1L4K4R6J9j11p6j2m6l1Q2Q9J50J48L5p8j90j55q4j05
-27305B095o7M8K5j13n4N3oq0q2NP5J11J56R1l7N7J47J52P4j31l01j92r2j5L9Q3J24J08%p2
-27275B201p7k9M6k2q7q4p7m5J2L2Kp4k8L0l2k9O0N6O3L4R5J56K0q1o0j01KJ12K6L2M4l6N
-27242B166J4N2R4R9K4j9Jk4JJ7q0r4J8J0n5j22j39j23n3NM5Q3J06J37J02l9j02j23q0l0M0
-27211A931Q1N9P5K2n5n5R4K2k17r3J12J15R8J59J93L0j13j44q4j06q6q5m2O0O8m4l4J01J18
-27182B180J77K39J29j8j19j74j52m4l6l2l2p8j8N2J27J23kj26j75m6J07J7j34p0K4J0l3l3
-27154A863m8l2J36J02p7r6j13jJ83J78J41N7j48k12j17J3J00P5O7J54J95J38M9J1o2j34k02
-27127B220j34l8L6J51N1p7o7n2l7pL6K8o6m9jj17j14lL9j8j7O3P7J0R0M7j28j09j1O3J01
-27096A967%q7n6R6K08J14m3p2QM7O2J07Q6m4j64q0PPL2RJ5O2j4n3q4r3N1R0N8O9L3j07k12
-27063B019j13K6J61K11O2L9K5q1j92j46n8J12J43k8l1J4n8N5J56N1Lj6p3j80j08M6Q4K30
-27035B353J44j8J3N0m3j54q7J1J2K4J2l3l8JJ7J3M8Op7l5j6m3j4l1L6J71Q5j03k01j05l7
-27004A961l6p7q8L1O6N3M8J34K26Q1L0kq9j45j01n4L2Q4j9q9p4j7q0j25m2J15J28L4J13J12
-26974B210J9J1kp2r8j17j73q9k6n8l9%Op1NR0R3L0k3k6M5J12M4OK8Rn8j0J0o2KR5O1R7J24
-26939B173P8p6j24m7N9Q2j0j13m3L4L9k7k0k1o9%J12J51J23M3k1Pm6o0K4R5Qj46j71r0n3
-26908A891J1M3n2KJ54J02r8j66q2oN5j0O2J42P4l1j6O7O2j7qk8l4L9Q3m1j34rP4J6k6KK4
-26875B145j6Nkp6p7l2J7n1q7N0J25J03O6O6K3j5O1Jr7j15mL7L1K1n0j36j39n8P2J23N5j2
-26843B034J7M6j2k1M8L4k5n2ql3l7K2J6n2k2K0N0M0N0M4j8j7oM1J17J21O3nl7j61k10r2J9
-26810A974J14J25L6m2q8k7O3R8L6n1PQ0N6j48j56r0j26j16L7J82K16M4r8R6K57J05q9j54
-26782B341p2Jnm8p0n4M2R6O5r4k09j20q3j19j7n6j9P6NM9R0R6M9NN6J68J56N9M4L9j73k67
-26750B031q9L6L0nl2oK2O5M3J7K4M7L8J1m6m4l4RP1P7J14J45Q7n9j98j87j15j66j46OJ93
-26719A939J29r2n4m4o3J4M0Q9Q6N8R1J32L8m9PL8Pj08j58j08kJ15J11l7j34j00m2R0J09O1
-26689B163M9j13j54jP5J29J41N8M0k3q2j27j11n3k9p0l3J21J74J01jj9p6j01j18k03j67m7
-26661A523Q1J42J50K05J29Nm2n6KO9n3j18k3j8o5J4P9N1l7J7N2k6mJ23J98J10LPL5o9j44
-26630B340j03o6p3p6q8K5J68J75M9mm5l8oL2K4nk7j00j77q7J65K50J08m1l6M6M7L0l4j54
-26600B299p0J0J7K9Q2J22J49P2L8n9n9Q9J45O5o3j28j47j42j37q0JK6J2Q9J09Jj61k42j91
-26571A876p6j0M2J52J71P8K6R5J36N9k1j14j06j41r5K1L8m2m8o8j35kJ65J27j7p7M5J72J19
-26542B370Pj8m7n8j9m4q6r1OJ1r0k5N1L4j8N0R7P5K3oj1l2K4j8%O7L4n0j18j39j48q2L9O2
-26508A850K1RkM0J04M6m0n6R5K26J62P6k9n4k7m9m5j59j39k6j5K9J9j21j49k7Rm6O0N2p3
-26477A741JJ03JN3J22Q0R3L3k0k3J3L1J4K1J6K6n0j06n4N9N7RN6R5K8r2j07p4j9K5Mk1o7
-26444B048j09j6L6kj0O5Q5L9Q1J26Lm7j37j57o1P8R5K3j0J8O9J9PP0J14J21J24J4k25k32
-26414B229n1r9r6K0J42L05K26L2l6m2qL4O5J21l9k48j88KJ16J72K85K63K34M11N75N86N72
-26387E583Q29J144J510K150L312M703N269K687k501n311m879l573k408j666j208q00n32k48
-26369D061j09k60l16j90k4J5m1l4j22j21j54j94j39j8l5j56j35j19j56p6Q8J61J47J13J6
-26344B202j03n1JL4Q8J2l3nk4J6J43N4n3n1m2L5N9K5M1J33Q3k6j35q5J09Q5p5j03o8o0j03
-26313B103k2N0kL9Ql3K7J06J75J85O4j37k24k34j31Q1J85M2o0j52k54j26L1J03O9R8J81L8
-26285B210q0j53o0K8o1j38m6M7M4O0R4M0P7R8k1m0L4J4m5k5N1J3l7l1k1K3O7J11N0K1LJ0
-26253B337M3M3o1j17r5mN2J01pl4M1mp3j43j68n5J18J26O0O1k8j48j13NN0K9K7jj9L3P0L7
-26221B163j98k85r7R1P6J5J3L4m1L3R9R0N3P2J73J31J0j8L0N6q7n6O8N2l9m4qPj0p4q8J7
-26189B238J28J10R1N7K5r6j91j99j94j31j05k7J3P2J75J13L0j8JM4K7R0R8n5r2n1j27j72
-26161A854m9P7L1l1J7j02j58oP1J81K43K00M3l3j6kn3o3k4J2R3J01q1k36j50J5P1R2L7JM1
-26130B176O4J16j03k54j79j54j6P0N5J02P3J26J13M2O6O0N6R4om5J4R2J17Mj04k11j62j34
-26102B072j67r5lN8KJ1J33J48m3j48L3P4K7pO3kj35j08%mj8O5R2Ro7o9l3Q5Q2m8q3M0M4o1
-26068A947j07R8J75J9j0j7R3J25k7j17j8Q4n4m7kr5j17m7N8L8k8%O3J41O6K4Jo7l9l6m4j3
-26036B047K7J43J05P1O7r9k38k40k19pK27J78M1l9q2m1kl5KN7O3J10M3k7p5p8n4M5Q7O7l3
-26005B111p3k0J55J12k4l6j8K7Q0Q2K5J7O5Ro0k39k82j90j16pQ0R1O4L3L0J09J60J0r2p7
-25975B026N7J15J09L7n4j29j16l6o0n9K5P9J0j03m1k1r1N9K05R0r1q9N8J97K51P0j66j95
-25947B137j19N6J26Q4J1j7N8N5n8j64k02r3Q0J48O9K4M4K3p6l6P8pq1q8j40j13n6NO1M6K1
-25916A876P2O7j9k4M6L4%R3J19J27J43L0J4M7Jl0m1l2QN0l2j68k17j25N9J06L8m7r2l0R3
-25885B166Q1J8N5Pj17q2r7q1K4L4nL5J51J37jr6r2k8l7q7K3R0J32J85J58J00l6q6l7J0j07
-25854B417k82j63N1P8L5pm3L4P2R5J42J55O9J6O1L9p8j11o5j9k3m5n5j15L3J19j2j01j53
-25825B144j18o3OJ35J50Q7n8j14j0J03M6p4j34j25j25qN4J19J18nj13j09K4O9NQ7J09K7j1
-25796B216K5M2j2p8n2J6Q3Q3R3J31J7j78j73l5J12J81J81J9j12r8j33r8Q2J55l7j68o3J30
-25768B329J14pr2j21j01j0%k4P0M4K9L9l5l7L3K0j4o0n6k8j3J4O1O3k6o1j16q9J2O7K7l6
-25736A996m8MK6R7J54Kl7L0O2P6J6m1l8oJ2Q0nm1m8l7n9K5J2M2P6L1Kq0j09j53j10p7k7O7
-25702A894k9KJ67J33n1j64q8R8J26%L2J60N2j48k05m8J03R2J08j1j21K3J99J1j29m9L9J33
-25674B329Q7J15L3j47j33K0R8Jm9j3O6J30N7r9r0o2J2J5LJ2j25q5Q3L2j5j44k25l3R6M9o
-25643B012N3J2R6J53O2j3j15j02K4M4L8oq1q3r6j23L0K10J68M3q3j55j01k3P9J05N7j8n7
-25614B130LJ22O5J7R8N3k5j48j87j01jN8J36O8l1M0J5o8L1R1Q0oo9m9m3m3o3j45j50n1Np
-25582A825q5o1j7k1L9K01K15J31R2J16J10O5Nr5r0K4m5r4K1J06N8j1j45j57mP6Qm3k1n4n9
-25551B090q7j01j31k3P1PpN2P9M6K7J6Nk0mRp0p7M2Q7N2M5Q6J2L5R6M9n5n8l1r0j10n5J03
-25517B090P8o0l3Pn8q7l0m2o1p3o7M7N1J03K19J30L2PK6R1J55M1o5p5j18l9jm9J2M7n6p7
-25485B145j02m4J0M5J12j1r9J8J22Q8k8m1q2o8PR5J89J81M9o8j27j45j30q8j3J56J59K4n2
-25456B302K3L3q4j23q9p5Q9J93J74J07j5j17j00j67j18j2m7N0L1n3N9J00rrk6j08LR2Q9P9
-25426B272kj34j34j01K9J28N8ONn4r7j23q2K4J74K61J97O0p3j35r1J0L1k3K7N2l9j5M4J09
-25396B384O7m3j05k01k64r1M3Ql2J09K70J73K5N1L0p4j34j28q2l8J5Pn3l2J9Q1O5j66j87
-25367A717L9Q1J8j3k0O5j6q1lQ6J25Mj2J40K45J02j6M4p0j48o3M3M1r2j22L1R2Rr7n5o2j23
-25335A889L2J20P6M0R2K2j17j97m3P6O1Q7R7l0j34q7m4J5L9J10N4p6nQ1J50J16N5R8N1p9
-25305B549jQ8Rj18j22PK3j2j8p0r3J08J88Nr9p0m6Q4J83P3L7qj03k8P7k8q8k2o6q2k9n6j39
-25272B133j50r1%R5N1m1q7l7M4Q2J99J86Q7N2P0Q4K5j06j04m5p9j43p2nOL0m9j16q8k2Q6
-25241A995M9n4kJ05O0j0l8L9J14Q6R1R1l4o3M7J42Rr8j00j59j07j0J20P8jn6j03m3L3J7N0
-25210B248P9j7M1%q1p7j6m7Mqr8j27q8R8Q5p0k0J00Q7QL2J21O3K4k7j14p6M8J76J76J5j44
-25178B395q0L3j19k28j59j05o6K7J5q%m4q2q7j02m0J31J45L1N2%l7N8J73J83P1k6Oj04j74
-25148A859n9N5P1P3O2N8P8j2o6JO8J16Nj77j88m7J08J3j80j43Q8K43J60j9k0P0l0n4m9j95
-25118A889j71J27K87J41mM6Q6o6j20j40q8j7J39J17q2p3n6m5o4j50j30j2n2LJ33K20J60L0
-25090B108om5j88j48Q7J19N0l3j16l8M0P1K0L0J38J87R3RK3K3Q9O3j36j54k1R8L7j14l7J41
-25060B390J71j0j21l6k5l3l7L5L9r5p0l9j17r5J0Q3R4J2ll3k7L0RO5M4r4rJ39pj25r6j4M2
-25027B077O2n4j36j07O3J31J4m0o4p7J9J7r1m7N1O2J00Q6n4n7O0N2m7J8M0l8k9k3o4j3M7
-24996A958M1k0kP0Or7j5M9Knj%jJ3jj5J1l4J6J01N8L8n5j70j36LJ06J26J0o3k1J42J92J12
-24962B418P7P0J3q6o3j3n3j30r8K6K0m3L1O4m7o2l0K5J05Q5qj31k16k71j49P3J49K4j51j23
-24932A506J14J76R0j8J9O2PR3K02J54Q3j2l6j01j15p1j15j24J2J88K28J49P5K5o0j07r2o4
-24904B268q4l9N3P3k7j67o4RrLopO2J16pm6l2NK5NO9K8k0k3M4N3N7N3J5l1j48j43nQ3Q6L4
-24868B283l0m3J3N1Q2O5rr1n0jM5o3j63j43l4J73J81L9L1O3j3j47j78j9J24R4P8lr7q3K4
-24837B179J17J39O6L6p1j17jJ1j4LO9Rj14j67j26P2J60j4j44j35PJ10L5q9p0om1j04l8K9
-24807A791L5PM4J12K01J89O3J4m3j51r5rm5j9M1L4nl7r9j38n0p0pJ72J64J03k1P6K01O4q5
-24776B437o9K4K7K2NO1P5L3p5j75j32%Q6J5m3p9j44o8J7m1m5n4j11l6J4Q3M9j07j32M2J09
-24745A788O4J1L0J81J84Q4rn5m2J7%m9k8J6k3l1k8L1J11P1L8R9R5r4j23O9R8k1r7n7j1j6
-24713B303nr5l3J08Q3L4KN4L2o7n0m5l4RJ04J33N5r8j36j67j01N6O1M4%p3Q6J32M6K7j7j8
-24681B430j3q7m0p4j28n0J01J07m2k8J3o8j8N0O4k7j35r2K8J19M5K2j9r5m0Q9K16J39m9q8
-24651B330j03p9k4jJ7M1q6j68L4L2q9K8J72J24OP3K12J71J6r0j89j88k3P3K6m4j09j76p6
-24622A910O8J05J36Oj09j46r0K4K1R7J35O1j1j3rk5Omk4J04J81O3l2q6j43q1O5o2j84r6J1
-24591A878NK7J02K8q1jP9Q4J20J11%K7n4r1P4N3k9%L6j3n1n0Q6J19K2j23j36p6j09n8k7K6
-24559A978R6K2o9o3%J8K6J44K27J08j16j43Mon6Q9J54j8q9L8M2r6j08j4N4P5P7J72J02q0
-24529B568j09p1m9k7k3q0m3jR3Jj38q5M6Q7M6q8o4M4J10J20J15Q6j05k25k00j38r6n4m4R5
-24499A771J82J27N8j1l0k1Op2p1L4J54J75J7l9J2M0m8k05j69m8K7J72K32P5n9o5r7r1k2N1
-24469B085Q4J23J4k2JoM5l3k51j66J0M5j5j5m5k9O4J54J23J08K6j34k06j21oO6J45J12J20
-24440B276O6j9L2N9o4n0M1R8J05l3j17j17J4J33k2j20l5L6p1j16k0Mk3n6k9O6m5o3j0Pk9
-24409A898J7Q9Q9J43Q7k7q9r5o3l4l7N5R6K3K9k3q1l8k5p7p5JJ1R4K74J90p6j19L8Pj42q9
-24377B051M8J35J25L6l7l1o1j8Q7J60q2k44m1Q6P3P0P6mo8p1l0j0m5rn8p8rL8NK7K2l9o6
-24344B038j4L4N8R1O8L0l6l6Ll7k9L1M9M9J09Q6M8Pj4Lj6j9o6j0K5o8j36j40p6k5P7J52J20
-24311B356R9J35O1j6%m0j46j50j04p2rL2m0q6J%j24j1J30Q6L0j59k64k09p0R9J72J21k4j07
-24281A691k9L8J29K05J61P9J01J35J27Q2l0j59k46j21rk4p9r5K2N1O1J10P4l1p5o8m7j10
-24253A943j44j49j3J75J52N3jj6k9n6m0j9L2J07P5K6M5J0l7J8P4K6r8j19k3mJ1lL0N1mr7
-24221A976j42q6J0J27J24M5l4Q2J37O8J3L9Op0k3R1J45Q8L5k0K4Ln5mO4j2p8l8q9o2k1j85
-24189B158k27j06j4M2J19J16j3r2q2l4j5L6Q2R0O3R8J01N9m7j53q1R5O0n4k7J02R0J1R6O7
-24159B540o3q2p6n4n2L6J36J19J3J3m2j10p1j5O7M0Qn0n3j6r6p2O1L3r7r8l1Q6J49J0o9R
-24127B173L5M0O3Q6O4j8J1l3j46m1M0M6n1m2k2PMr0j05j23m7Q0O1Q0N8p8l8M0L4q9j31K6
-24095A894J33J51P7k%o8j34J9Q1jq3j42q7O9P5J2Lr0o0O3L0j1l6l5R7J42N0lk5j5j8l6k4
-24062B026K0KJ7O0J28J20K7j01j57r9m0jN7N6P7Jj01o7jN6M0qJ5L9k7r9J9J41J00M3P5J51
-24030B569J30k1o4m5j46j72r0m6nK2K3P1n6j36k0j4j21j33j08lJ40J86J27P0K3m3p7M2RJ6
-24000B128K0L2L0N6j1m0K6k1mM2P3J6p3j04n6J8M9K8J3Q5J10qj28j81p8k6p4j26j13j5M5
-23969A713K5R5K10J91j4j46p5J2K6o0j3J15N7kQ5J85K00R9j0o8q9j16j29o7N3P4k0o8j53
-23940B110j94j06k7R1K06K38J08J9ol1p6qj2j5Q2J29J47P6j0j03k02j72r5M6J10R5N7m0o0
-23911B357O0K7K1J55J11k1o7j04j49p1M3J4L1J8o7r9q3j04j05m2M5J76J35O3J64K35O2j12
-23883B693j52j88j17j8J3m6r7j7P9P0k4p8o6l3L6N8J47J66N7n4j61k6J65O7q1q5oP8J15Q9
-23853B584K3o0l1K4n9o2p6m8m1j04p5N7J83K11J19j56j67Mrr0M8K15J14K7l5p3J9M5Q8R0
-23823B765L9J20K71K72K44K48J91K47L02M60O57P42J137J612K265L187M387N059K977j670
-23803B5512m747m652l393k417j771j289q74p39p72o41m69k93j99j90q7L6m1j73j13KK7ql1
-23780B678q4j13n9l5J9N7m1r9MK6n3NP1R8J43J18KJ3n7j85j13L2k6j04j8k6q8L8J91K01O1
-23749B656j9N0N6O4O5N5Pn0j12j34j49j35r7k2R4J05L6j8l6o0rk1PK3m7o5j04o6P1J55P4
-23718B374q5j57j18l0N4P1J4p4o4M7N3M8J16R7n0j56r5n5k5k6L5N4K9P6j0j0K4L8Q6L8kM3
-23686B340L7K8M4J6l1k5J9M0j2k7L3N2p8k42k33m8Jm0O1J60J72J34j5j24j07p7j09j70r5
-23657A704M7J41J22N5pNM6Q0N2j5j68r1Q1J35J32j4j31j21m8L1j2p1n9%N0K0j1nj4L2j9j21
-23625A826k4M1M8P9K5N3J21O9N7Q4j1j78k32j38NJ61J48J14O6J0LO8N8K2j00j68j72j15n0
-23596A870O9Q9J38K01N5k0J5n1r3k7q2q8k5L6R3Q8M1k0k3m1j07j36j19L6Q4K3K0Kj9j3n4
-23565A942j1R3J50P5K6l8r0m5J05K85K06L8o7r0j29j80j96k15r1K2j6r5o9M6M6J2J62K41
-23537B117J34J06P1l3j43j69j18j4L6lR%m3J4J6K8J24Q3o4n6J34J43L7l1j27j04m9j20r3
-23508A885J8L7mq3qJ02O7K8J7L5jm1O9J18Q5O9M2M3K1q4q2k3n7j56k0j1r7j19oJ59J67J17
-23476B287Q6l7j78j61j56j35q2J8J03J31K09J57j19j31J17K03J02m5j09j01q0k8oM5j6q9
-23450A985jP0Q3l9q4N6J84J10j1r9j16q5j53j30p8o1l1l4N0J19M6L8J36J11J9n0l6l6%P6
-23420B039J07J40K9p9j19j04j1M5N4P2K0P5R5J3k2n6n3kN5P7O7O2k9p1qpo0r7n7Q2O9j19
-23388B207q7O2K36K25P2%r3j20r2j35j51j63j8J31J10O1l5j04l8l6l8J33J26po5nM6K6pk7
-23358B214QRl3r1n2J00J61O1p0k10j02J10P2Nk0P8J11L0nn9k2N5J02K2j39j38l2k4m6k9j8
-23327B048O3J94J32m5j36r6Pl9j16j18m4J16J11j7m7l6R3J92N3L5J0r7p9j06k1J00J7L6Q6
-23298B296nr2r9l5p6m4K7N6M9K8N9R5R8Q0o6j27r3q2m4l2o9j81j54k9J9O0J55K08J21jP7
-23267B199J55K2j81j32o6j16J1Q1Q7J39M7J1L9N7L0m8j32K0K10P0j44k69l04j89j4P0K16
-23240A869J93m2n2P0P8J4L0L2k3j43j06p5J0P8J5RP2P2J0O3K9o7N4J39N0j4o7l8m8JK3K1
-23208B257M0J44R9M0k8m2J01P8J3n3n8l5m7m7k8O8L8q9m9N8m5q6OJ0n4j00n2M2N8ppk0o6
-23175B139r5N8J20m2n1J0K6k3l1N5J29Q1k9p8j05o2K3O1K6M5k7nK0mJ9J1ML5J30O0r1j12
-23143B297j78k21j25L2J26R0N7m7n2J01J26Q2M4N0j3r4p8jmr8l4O3J93J94N2j0Ln6j53r6
-23113B250K8P2L4j2o2k2J3n3o1qrl0L3O8K1l8r0o0O8N9K8J03J77P1n4p7M8M0qm0p1KL3O9
-23079B522N0J0n1j19j25j32k27k16L0K95K28J2l7O6J02J06pj15p6p6k9J00M7p0j28q9j24
-23052A947j77m8N5Rq6l5N0J09J61Q1K2o6j37j42pP2K1R6J73J78J50Q7r1j63o2J7l8j23m3
-23023B010pQL2R4L7n4M4J52J31Rj89k30j01K4L0k9j12j31r3qJ26J10K5M6O5J32Q2q6j30j37
-22993A850j27L1J89K57J27J1N9K9p1p9j4J1Qn0l3N8Q4Q5Lq1j04J4N5L3P2n7q4J11J14j1p8
-22962B412qL7k6j3O1m3j39j77k40j38JJ43K01J09L4o7o9J2M5l2j06q7L5J91J79M5j7j35k47
-22933A961j20k0kM4J40J58L9l7o6m0k9q6l1J5J2P5J22K4q4r1l4k3kR6J51J41O8Knm5j31k00
-22901B002j37m8M6J80K35M5j16r7L5P9K1jj0mrj40r4J25J26n2j77j91j47j4J46K11J30M6
-22873B190R0J55N3j36j79j64j29l2j7%J51J90N6q1k4P1K3q5p8L2J00J8O1N2m4j04j52j14
-22845A903j4L3K8k6k4J17J40O3O5K8q5r5k8J3o2j11m1L4J18J43N6q5r7n3q3j58r6o2o0KR0
-22814A653J25J10N8j2q7n4r4j24l7Q4J21N6J46J70Q5m4k7P5rn6m6l5l8N1J20R4J4K3L0q3
-22784B269j18P8J47N1n4n3j3p1j48j28j62j55J1J10J10J62J31L1l1r6j04m7K6nk0N6q8p9
-22756A810J12K37K83J78R0l8m2m1n6P1N1r0k33k21j06J5P1J29J26N0M6K2%k8m7q3K6L02L80
-22727C014R3k61k56j26nNm7n6j44m7P1nj13o8J5N3K2L2L3j12j92m5J24J42J21O4J21P8j01
-22698B410o6M8MM0M2r0J7J49R3pj0l4j82k27j51l1M8P0L7m%J7m1m2Q1J86J63Qj58j63k3P0
-22666B254J40J23rj4o3p3M4Kj10p3o7o6l9p8n2R2J24O9L7L9Lj11r6k7l5J3J4Q7J42P4K4o0
-22634B308m8mmj7o6j09m9N0N5N3lm4j4k5lO5N5M0Oj41o1J10J7r3j14j59j18l9J1K6L1pQ7
-22601A796J62K05K04L4l9J0L7n8r5n6j07j13n4j2K1M6N0P2Q1rOP9J4p4Pn2k0M8n8jM6jqp
-22567B154m5q4J1O6J9Q4M7N9Q8K1j1o4o0k8q3l4K8OK3n9m2l5RL8L6K5o1l7J1K6O0M2J5k3
-22533B202j8j9n2m2kQk1L1J67J76R3l3j36j02q5n8N4J25J56J7k28j58J12K47J15p3j33p2
-22505B271Jk1l6l0r7l2Q8J29R9J10Q0n3j51k06j71K5J64R9r3j76p6J00J57J70P9o9j64j77
-22477B020r2L6J03J19O3J5k5j42l7Q6mp4p2J4R5J24O3L2Kp2j37j16J3M8P7J04M4n8n0n3p8
-22446B048p1oQ4R5L9qj4l8L9Mj5J0k5pK7O1J30M8j7m8l1p0j47j04%J48J54L9ok0J7M4rk2
-22412B329N1L5j09j09L6Q6J09P5O7J0j2n2p7l3o1K0K13J34l2m4pM8k2k00j55k6R2J71J62
-22383B699R5kJk8j32l6K4l5j50j14N9R2n8j10JM7Mj53j51L6J11L7m2n4M8J35J77J21rj34
-22353B479j98r1p9p6J11J12OL6R1J78J36j32k34j09r0o7l0r0j09q0k0R4Q6o8o9Q4R6M7Q3
-22324B097K5l2m7k3Q5J88J77Q8p1j78l6J35R9k4n9n6m8QM7P4p6k46j01Q3R0L4n7j74j08J5
-22294A909R9K6J4R7J77J60k3j73j30q0p5o0q4o9O6O3k3kM2P5L4l5N4K39J55P2R5j8K1O7o4
-22263B629j67j50j04j8Q4J16J45J35q8j48pP1O3L1j9rk9j58j30o6mK9r7q5M3J02L1nM3N6
-22233B294Pk9o3m8J9M6R9R5J18N6m2ko0k2P9m2p0J0j8q4j01j05j40k3O1O3J06J64J42P3k0
-22202B563n0N3P7L8p7j58j27k8M1P5O9p4j37l5J8k5o5r0k17j18P5Q6l9p8nO2P6M1Q8P9P8
-22171B196J07k4j72j48n1L9l3j25k5P3J02J77J86O8Op3j10p1n6j2J26J13P1j5r1p0jjj06
-22142B080j3Q3RO9R4L2Q0Q4N0Qm0m8LL6mn2j57j74o6LK2L9j6n0j8n6ojo2ML2K1J1M9N6J3
-22106B115K0o4o0M0n7q6J0M6J20J13K8k2o3kN7Q2Nj21r6k0R7J5o6m0J4J0L8J3m8L7J10Q9
-22074B314Ll0l0q9m7R6R3O2j5j23j36k6M5%J8L1n1l4J27J60n1o1n2n0M1J30K2j01j15l4k3
-22043B074l7j6L8J4mL6K7J0j2O5O5m1j04n6q1j19m3L2K5J22K06L9o8n2j92j26L7J16R7qn4
-22012A990K8O7qk6R2K55J71K6l2p0m4q2j48j71JJ49J16N8M7J5m7p6p1j2K3mj27j25o6j11
-21982A818j54n7J04O7m5l4K3J62J41P8N2L8L1m3r1jJ1J19K32N0j27j65j91p8J00J96J34k4
-21954B346p4r4k8Jo5m4L0L3%m3q8m3J23J87J17n3r6M0J25L3r2j35j20n9J46J81M0Ko2j62
-21924B146j60k9Rq6m1K2J18J44J8K1J32P4K9L7pq7j05l0JM0O5N3o2j82j38n6m4N6J16L2K4
-21893B110J13J06K2l8o8r3n6P7N4rrRml3Ln8l9O8K9K1K9m0m1L7J9j8O7O8j5n9j30j46o8L9
-21859A947J24J08J11J46J00m1k6q6j16j6N8k9n9J06J65J09j2j48j55r4l9k8M3O7Q4J31Lj45
-21831B308q6L3J60M6j56j59L4j8p5NL0nJ29J72L5o4j6L0K8J4O9J9L7N6p0q1P0J02L5m3r0
-21800B549o7n5o1n7J6Q3N1L5R4O5k1l4n8n2j2m4p6p8J0P3L0n5j01o4j8Krm7j3K7L4m9m9n8
-21766A991l4M5O4Q0M2p0q7n4m9PQ2J20L2J6J44R7q8j40M6R9L6j02j80j02M6M9r1j4J10N4
-21736B149L3m1k28j95K1J03L3P0J36J64P7M7Q4J21O8j24j72r4o5p5q8o7n2n0pp8n3pJ5R3
-21706A818Q2Q3R6j1p4m6J2Q2J8m5o6l1L5KJ8Q3L0K3R3K5q2p3m8q3j35j39j03j13p3J2K24
-21675A614K53M6k3J72K76R5J0K3j9mpj20j12kK7L6K5kJ6l2o2n0n9J8%J4K4m5m3R3O7M1O5
-21642B335O7K7p2j69j69l3P5N4p1j47p0L0Q4K9L0N3p4j29k2J32J38K0oM2Q3j4j26l1m3j15
-21612A908o6P2R2K5pM5N1Q6Jn1j01n6J8L6L7j2J1P0O6o0p4pOrm9l3R6M8j04j02L7R6N8JK0
-21577B149J3m2m0l4j7j0l2J9%O6Q1Pl6K5O1K0K5K8p2j09j21o2m4j22o1O2J13J40N3j3j9J9
-21545B047P6m4o5L7J23P5lj09q2N2P2L2N0M5q3j00l4J5oo0p4m8k0o3pJ35M8J3N0q9j09K9
-21513A903J42J62J43K0p1n8k8k0L3N0Pm7q0j22p0M5J6m2o8l1PM6M3O9J3j8K9J2P8Lj03K7
-21481B090Q0M0M8M3k9L5M1l0qJ20J28M9N0l5j24j58j68k15k01k6J21K34K46L0j10j04m1m6
-21453B060r0KQ6O3O7L4l7o1M4Kp8p1j8O5J00J54M8j03j18j12mJ2oK7J18K7j47j30N3J68J91
-21422B346J08K1j54k19j55p2l1QN2P9P7R7J8j35p9P5K60J99Nr1l7N8L7p8j34k1R5N1m3k4
-21392B313j3k9R2M8m7j6L4Ll9pl6o6jK0l5J1P3J21O8l2j10j00o2k5R9K15M7k31k90m1J76
-21361B140J12l9m6j7r4q5j31j0K01J46N5P1O5M9P5K9q5p5j4kQ9J19M1k1q8r4j26o7l2m3Q1
-21330B204O3j4j01j0Q3N7n2j47j36j36r2J8J35P6O2M0m2l8k7o6o6M0J16J70R7J5j0j41j99
-21301A899r6J3J3j5j00l6Rn7p7L8O3J2L1J2m5J8J28Q3K4K8O0R2Om0j5K1RJ2MO0K7p1%j1L5
-21266B134P6P6L3O9j4o4Pl0QJ51J14j8o8j75k34r1O0J37J65J11M3n4kL9J5Lp6o1QO1P9K3
-21234B525N7Q7M6o3j99j98p3k6J7J0p8o4j04nJ95J54n8j49n1J31J61M5J37J37L1p7p1n8p2
-21205B387j15j18k3L0L8N0M8o0r8K1J59J31qK4O2M8O1J1j26j48o1N7N2OM3J13O7On0r8p9
-21174B430j03j41j10l5L9M5M1M4m2k6m1p3r2j18p6P1J77J63J09rl6J7K0o9J7J41j1j79j27
-21145B026k6Qp0k01m8Q0k4k7M3J46R5L9N4Q7OL2J19m0p3J5N3j2m1nO1L3j8m6m3J0L1N0N2
-21112B366K2m3j10k19k31k18o6K02K46M3L9J02NP6K2j16n9Q5O9O9J3oK1J5j3q5k2K8j9KJ11
-21081B329O4j35j54L8J30J15Q8O2o2j28p2O1J75J10%q3k7Jk3l6q5q7o7K1J55J42M7qPl3j47
-21050B398j50j20n5M4Q9k7j97k34j01J8OjN4M1k8mL6L1O0Q4J07J81J92J38J18K5l9k0J7k7
-21020B636j04q7pj2l9l1n4o9l6KR4R6Q9R4J4k5j02k37j82K3J38L7m6j1M9K5k0Koo3l5j03
-20988B030j36o4K7R6R5P0k6j22o4K5P3J42J19R2L6m6n4j9M3Qj33qJ49K1l9mk2l7Q1J50P5
-20957B558J6l6n7l3j12j27n5jroN2Q5L8QK6q5j41j4P4J4l9J7J17J17PO2N3N2mj27k01r9J32
-20924B282J25m3j04j10p7j60j04N3O7O6O0J18M5K1KR1N4j04o2j1M5kn4rLNok2n5N6R9L8M2
-20891B349P2Rp0k6j9K7M7j6l4q9o0l1o4k7J59L00J73j4o3j39j15q3r4r5K7J02N3L0J6L1O5
-20860B421L9J1o4j30j11j02j57j07OJ37J64J57O4m2J1R5P3m6m7n4jJ23J26M4K3J1j4M1N8
-20831B729r5k22j90j05q2m5k8n9K8O6k0n4q5L7J94J87R1J21Qr0j39j92j34l2J0N4R9J27R6
-20802B275Qlr6r1m5L4K0m5k5Q2N9J2p3j66j42J1J39J00O3L6j8j8P4R3k4r8l7j8k2J7r9n2
-20770A951O0M3K4P5P5J02J09Q2N4L3n9j14j61k22q6P5P9kp4L2Q0P9J7l3J2K2k6m5j08j10
-20740A964l8k2J3R6J32J49Q2K7M3O1J0m0QP6L3k5o3o0q0n7n8l0Q9P3p7r6L7J05L0q2r6lk8
-20707B173j04j16n9l6n8P5J78J76J47nj25j54j07o5K0J00L8RR0J45M2j17j00K0R1P4N0P1
-20679B453K1n5j04j17j45j02j8M6J44J37J09M2n3j03m0M8M6O4J05O2j09j04N5M2k1L1K3l3
-20651B424j1P9M3q9j69j53j32lJ09P7J4k4M3M7m0l5O3L4j10j08k5L8M2K0q4o6j6J0P4O0k1
-20620B091m4o9L0R7L7j2K7O7Q1Pl8J6M6QJ1J1K5N0J20qj41j18p2J8m8j08J6M1N3O0m3Q5J42
-20587B438Lj10n7O3J28j5j61k33j50J2J21J55Rp7rK5K5M1j06j82q5n2MJ46K60K06N6k8l7
-20558B390j45l5N1q1n3O4J0o4Q6J05o3m6N1J3o4k0N3j0j59k45j49M6K15K05J41L7O6J31k2
-20529B508j80j99o8J53J81Pl6N4k8r3m1QK2J2R0Q2K1m1n1j38j56r3NJ41J34kj46j15l8J5
-20499B008L6O1K7%P0R0N9N6L2Pk9j07j70r7M2L2m9J6R0J01L5n0nKl4l8jN1P5J5r2K2P3J5
-20465B343m7m8o6j6J17o7j67m6n8o2m5J12K39J79L1p1o6j76k11l2rl9O7pm0K1rL7J29J23
-20435B116J07N8j0M7K7q5k1R1k6j00OR5k4l6J19L2j49j58q5JR0J13K0o1n3n9l1N7J7N7J69
-20404B324R4l3j31q6k7k8QPp1j05J7O0P6N6m4q2MJ38J28L2LJN9l8j49j10J1J09K0n8k7M2
-20372B200%k1k2Q7R8Kj63j58qJ27J52R1M9m2r5k9j4n5p3m2o6m9Qk4o6l8P8Q6N1PK4R5J04
-20339B294K3r2j78j33rJ5R6J13N2K0J4j5KL5rn9j31K2K63J45L8K9q6j73j41j4P6O0K8n2j10
-20308B123jQ7Q1QL6N8K6K8L8n9j22o6N8P1j1m0k2J2Q5J13L6Jl2j48j11k3O9P9P0J14P4O6
-20276B698J15k9j26o1j8K7r3j99m7L3J1j4NK4nj9j04q7J1J39P7m1j06j15r6J1R5%p5n6M4
-20245A999J2p2o3M6J00L7lk8%L8J15J16Qj6k7J9j6j06j75j20M5J26J37L3j23j14n8j9O1P7
-20215B029J36J90J39O3Qr2j42o4l2pJ02P8nj16j61p5l4O6J00O9L9M3Q0Q0K0P5J9j13o0P4
-20185B509K2r3n5l0l9Rp6o6K1L7O1J48J60l9k53j83K0R2O8M4o7j85j31o2o9l4L7P0J2oJ8
-20154A940J18J09K7l0p8p6K2J4m4j3J18J42K2m5M4N9p6j23j31j23n4%L7O1l9j27r8L0O0J07
-20124A853J21K2k1M7M6M9Q2J26O6j9j37q1K7jL4L1n8o0jJ26J16L6RQl6N1O0o8j07m3O4O7
-20092B409qJ7n1j18NJ27P4J7O1M2j31j51rn0j25j26k5J5M7K08K37P5K1j4p5q2m6j0k1mP4
-20061B383J03Or4q9n7l3l4N3K1l8m8j3j0p6n7j31p2J47K39K07J46J57Q2r7j69n7K5m6o2j25
-20031B261q6%l2M0O6PL6Jj19r5NJ9J02J30O0j7k5j20j65j5Q0Q7L6K4N0k3k4K3o8m8Rm6N2
-19998B205J95K61J19o4l8N9pj31k35k66j19K0P9Q8P3J0j12j07lO6L8J1j5l5M6R3oo2l7k8
-19968B098J2L6P7k4q2n3M4J9J02J62J91R1n1r7j4J07O9jlL6l2j64j71j52j73k23k03n5J27
-19939A673J90J91J77O2j31j64j7r0q3N3J17J27Q4Q4K3j15j61r7k4Q8J00QQ7J40J1k3J17J20
-19911B547k3j16j02N7O4q2j23r2r9p3l1K6Lp9OO3M6J9j6q3L3J44J14R3M0m5j32k16j96%R7
-19880A844J34J86J38N9k6q4q3k1j9m4L2LJ6M7L4Lq8mN5K1k2l1M2J33K24K14J3j61k33k64
-19850B118k48j72l3J09J25O6J10P2M3j0JL1l0m6N4J08m0p6m0j33j48k8J23K88J66J2L0K4
-19822B476m2p2m4M3L5o6j24r7n4On9j21M7J43J09L0l6l6p8mM3Q4J65J23k4o3o6j6R3J58J64
-19791B717P5jk4q9o0p0j26n3j0j0m2m4J8L1M6M5l6j33j42p3m8Q0K24K10R8M4J17J04K6r7
-19761B777j41j69j14j07o2K7L5L9L7n9j87j67p4Q6K01J85M3n9j24j94n2J45J63N8n6n7j14
-19734B060j81p5J51J75L9K5M1m1j05l6Q1J54K13J40Kj01k2N1kk7L8P7M3j2r4j25j39q9l3
-19705B208M9N6q2o8K7J00O8j6n9n2k9q8j61j11L7J97J41P8J36J15OO0J77J56M0j96k79q4
-19677B426R1J74J97J88Q4k9p5j96k66j94n3J5k3j6J8M3L4rL1M9j5LK0J0M9J00R0Ll7P0N8
-19646B840N8Mj64j34j37j02N6J22K2j15n4l0m4J05J15N5j2p0l5j6pk6j32j27j4P6J25J07
-19618B466M2Jl3j7L2N6kM3k4o8Q7Q8rJ5Q8J39Q9k5K4K3n8K2J25R4N5L2p6r2L2J10P0j8n7
-19585C254R0J04KQoPM5R8J13j1L7K22K34Q7J20K76M26N10N50N32N46O87Q54R81J127J401
-19559A2294J903K520L359M577O288Q497J0868J2339J0926N011l317r794j2147j1218q910
-19544C3196o723m975l746k944k205j631j194r20q38p36o21m94l57k98k67j73j64j74j11r5
-19524D530j37j94j47l3m9j76k27j49N9J16j3j16o5M0P2K7k8l6ON1N2L2J71K12J25J57K18
-19497D498K34J76K22K24nj69k93l57l29l26k44j86k29j28R5K17J23ojMl5J3J79K21J17N1
-19471D066N5J22J02J21J82K81L15K77J64J29K56L70M52N63N71N71Q00J128J468J879K567
-19450A6439L442M446O048Q412J1073J2929J1687N524l361j0220j2645j1659r308p007n270
-19435B0530l869k759j968j467j238j038q51o69m92l77l30l49k75k00j28j2Lj25k71l47j83
-19414C585ON3k4j63r5p5o9o4j13j55r3OQ3N5lN6O6k5n1J5N3pPP3J9p7r0QN4L8NL8J0Q4J63
-19379C373K4q2MJ23J85Q7j1q1r8m1KM6N7N1Q0K54J95P6Q3J42J70K72L55L01J86J57K24L87
-19351F521N51P66R08R88J259J529J916K557L321M436O063Q243J0622J2316J1167N437l033
-19334G5567r752j2126j1320r283p054n140l749k844k112j578j301j098q71o93n22m68m43
-19317E213m54l31j22j00k18k59p8L7q3o5K5k5n7m8n0j57k24j99j42r3m2n9n0K1R4K8kOrl4
-19287B523l7q1p7M0R0J15Q6j4j4K5L6l2j89k17j09m0O1J53J11R9Lq4j00k4P2k5m2k3N1O8
-19257B425n8p2m1o6M3R7n0p8l1m4m7k2o7o1m1N7J48J74L8p1k9K5J52M6r8j8J8r1j25j4KM3
-19225B144J50R0q7j03L8K8k4r9p3K6J16J17J4k9p7qQ2J12M6l0J5k6j00j4J06J24%q8j07j30
-19195B213n3k8k3m5p6J0J18P2k2q7K7L3l6RN0oj8nk6m6l4L3Q7J44O3k3QP6J09N6lK7o2j73
-19161B369n2O7l6l7L5R1L0j31j68j14KR6N9N4k4K2J43R3ln5K5L0K0p7o7LM6P0P4N0k5j03
-19129B487q5j04p2n6r1k4Q4K2K3Np7l5j08j01LR1K9o9l5P1J60J52J42M3L2N5m5j40j98j84
-19099A975q9M5N2j0N5N6p7j02j5J17P8n6j42o4J37O7j8J2O1P5O6N7P5L2l1q6j86p2K64L14
-19069B590J09rj39n3R7K7m2j71k44r6K0l4j42n8mL4J5k0K7P7M0M5K2M3Q7L5m6j7P3J09J10
-19038B485J04R7N2l4p6j38k57j65J9O4PRoj09j91j48j08jJ15J33R1J4QP7M5MJ0k2LJ8ml4
-19006B062N5P6J6L8N3n9o8O1J05Pp6n0J9J9m0p1n0O2J69R6L8O5j02k22m5J8J7j1K4J8p3j16
-18974B035k4M3m1p7m1j09m3M0K8%m5l7QJ00J79J79J19N3Rj11j20l6r7j51k5J88K10J34K7
-18945B395j03M9J88J38R7l5j07p4j39j78n2O1q1j42n8n4J7J31J24M4NM7O7k2M0Q2o4j33p1
-18916B172K7P3R6J28J8n5o9j3k4j62q8J3J6n2k4J5p8rJ08O8N4J02J12K8K2M5l6j18nN5j5
-18885B404l7n5l8L7l2n9Ro7m7M4K6m2k7Oq0p6o5o8lJ14J39O8l5K6J18Q1J2%M0k0K0L2n7j16
-18851B252j19K7J82J98J55L8l4n8q3j11o4rm4j17r4RK7j08j90p3O5J21J91J93J18N1J5q6
-18823B452j79j69o0j6k4L1mn3j9M7P8L4J17K43K00O2j2l9K0L4o8j19j17j36JJ01N0Oj3oM8
-18792B490j1p1m5r9j51r4NJ18J66J26J8j25j49o9k3j9M0R6Q5N3l9n3L2J0n0oQN5R5J23P9
-18761B595P9N9p8j70r8N6Q9j3p2j07k3O7j6o5p8n5q1j19l4P7K9N7R9Kn1m3J8R4J26M3j27
-18730B260r5k9J3R1L8p1o6M8P7M1%l9o6j05j32n9J51K51J11l4M9M5o5j26n5jj9L1N7k3p9
-18699B199m0j5j15j60n1k0l1J14K57K44O4o7j08o0Rlj6P1J07J23N7m6lP7J04J6m3p5q2j6
-18669B491N8O4o1j18K2k6J0R9j8p8k4M3K7J9o0l5l3r2r5o1PJ4l6Nj7m8J1J29J81O8p7j05
-18637B264o8j32q8j9L4QJl3N2M2K4K3l1oK7N0P3L3m4K6N7o3o4m4q2o2L5J31J21N6J2L1P7
-18604B441O0l4j24q1p3o4K5O8l8m4j5j10o6K2M0J91J25q5j44j06j07l8J21J28kl8m7K8J08
-18575B141j4n3L4R5K4j27o4J21J97J32Mn0p5j4n6r3l2m5j09j10j47j96k8J13J83K21J54M9
-18547B255om7j46j35nM2N8M1o7j23r7J3R7O9K8QpM5R2Q3pj5l7l7ml8p4o3rj3p4n0K1Q1R2
-18512A971K1q7o2N7N3J7J1j6n9O6J45M5l3J3J52J43k1j32q4K1J20J16M7j05k14j83m5R6P5
-18483B128Q1Q0K7KO1p5k10j52m0J2M2O4Q8R3K00K34K0o8Lo3r9l4p8j71k0J05m2j10o4O1J70
-18452B245K14K01J53l5j72j04O0M3r1j16K3J48J36j4j23j84j97m9j0q7j20LM9NO6J60Q1q7
-18424B198k06q9Q4J40O1j1J13J79l5j40k0J1rP3J05M4o5o6p3m8k5l7j6m8n5LK1p4o7n5q6
-18393A807q9P7J93J30L3l8o6k8M1k0J1J43J17Lj69j02mM7J37J43P4KJ9K1Kp8q9J9O5l9r0
-18362B272r1l6NJ0m2kN8O8N8nk4O8J00M3j38j84j58p1o6n6P0J35J25mn0J02P7j0pk1L5K3
-18330B284q6m2M3N8J11l0j57l1Q9J19J9o1k7J1N4Q2R7p%R5L7o0l3pp8j30j03j1J10Q6p0o7
-18298B295M4J39N4j04m3n0j52j26k9P0M1J09J63J44O2j83k82j27j7L8M3P2J37J89Q3n6m2
-18271B472J0L3q3l28j89P8K3n6J27J66pp5j59j12k1NQ%QR3J33N8K7O0Q5P2l4j01l6O3R1R8
-18239B509J16Q4J1ql7j03q6o8j07K6O4K3N1P7n7j39o6r2k06j14L4K5rOJ14J01%j4K2L2J18
-18208B307J58N2m5l5j5Q0O7o6q8m9J2J4l7q7l0J26R7k2l9oJ43J73O1j02j48n9q6j25j15o7
-18178B069O9K9LJ05N5K8Q7M3o4j02l5J8O4L6J05J62N0r9j21m9o2j46j21m4P8M7m7j8l9j04
-18148A997j5P7O9Q3J52J29j3q2%P7Kr5j43j37q4K5O7J8Pjk3k3K5N5ml8j3m4j1J03P0Q2Q5
-18115B397j9o7r%j8Nl9n8n6l7J11R8N5K5r8j75j07o4o9J30K64J23j08j29RJ21J42M6l7K4
-18085B460k5j5M5j5j23m0P5N4m4k7n0j74j33Q4J44L8j17j41n4k5J01J28k9p2J9P2P4N6m0
-18056B226j24q1n2l0J43J99R3NK6k6j05l8N7P5Q7oq4m5l5m5l3q0q8l9JNP9J4r6jO8J27K11
-18023B408J49qj58j73j06r9n1M0O7O4L9N1J07J69M4j31j77j12j4L8Q1M4M9J04j9o8J0N1r
-17994B390KL5N1r0k27m8J20rm1m0p7j2lK2P5PJ6J20J22L9q4j80j49k7k1j2N7J11M3L6O6L1
-17962B323o1p0M9P7j3j12j44j67p8J32K31R6J1J49K05J87J00J95K70J66j34k76j33o6j85
-17937B752j65o9n5j2j57j99j26k5J10J50R2N5L8Qoj6Q0P6m0j20j43j46n3J22K8j5J6J7J5
-17908B212k4J8j5j03j10q9m9L4N5j1L2J09J25R6K4l7n6l0Kj7j07m3J11K10J00j39l21k18
-17880A759j0P9J52J66J29J66J09N4L9q6j29p6k8QLqm0n0o3K6J54J46Pj61o8R8J10N4Pj3l5
-17849B499m6M4p1j21Nl4OP8k0l2Kp9j14o0PP8L6M9M2j0QR6J42qj04r4j50j34O6P1L3J6m5
-17816B156l0pk6r8OM8QQ5Q9Ok9n6J5J14J58K16K52K19R0l3j23j76j04j38j91q8l9k6M4K8
-17786B370j24r6K3O5J59J29m2j54j14q2r6N8M9K2P6Q3L7j3L1k2o9n7pL2L8J31P6%L7M5K7
-17755B612k2r3r4K5Q3J05J15K5p8j62q7KKj1j4q7p3O0J2K5K4r8k4O6J48P2P4L2QL6M5M6J06
-17722B880R0J6M9J61J95J62J06K10L30M69O97R66J164J461K203L361M586M988K591k017m794
-17701A9874m732l548k414j604j145q57n62l57k96k85j68j11k10j47p6j46j48q6l5K7M2p0
-17679B946p2M2L7j6m7m6K2L3j32j19J3j5k1mj12j36k6LKQ0N0k0q0o4M4K0qj7j20j75J7M4
-17647B123JR5J06j6LNl2L8J47K43K66L02L16K30K3j31j58k30j78K5L4j18j02%k6r2j1J22
-17619B985K22K77K94K32L04L14L84O24R84J465K066K862L955N007M332M97l816n228m265
-17600A3495k935k080j443j082p81m20k01k23l26m27l72j59J3Rk3m2rn6j18p3p6n9j75j34
-17576B303J1J52O6m2oM1K7N1O1j33k75k61j4J72J19O2N7k7j11p7p0j17q7J66K59O1j5rR6
-17547B460Q4k4j14o0K0O8lj28j44qR3J27P1n6m4M2Kj00o1mq3j19n2O8J12J10Q0L7n0m2N4
-17516B336O5P7O2o9q8KR4N7nm3J1j5m5L7k6r6r7k0J04J14M0%l4Poj15k1L8m6o1lnQM5m9l8
-17480B215P0M9j5k2NM6M0p2j36J1J21J26M3QK8KKk9r3m1k8M5Q3M9N6Q2j8j06j58j35m2N6
-17448B242Q1Q0O9L9nl1l9j33j38j7N9K7O0J67J58l6j74j28j07m2N8R6P6lj5P5J04O8K7k6
-17418B592j08j04K9J66J41J5j03j29j08m9K3L4M9M5k9o8j6l9q2j20q8L0J6lR2J09O4P2k2
-17389B409m6l4%N8Rm1LM1j1k9j36k60n4J57R0M4l5o6p3QJ01P0N5J02J14L8j26j98r9O6O7
-17358B224n9j28m6M5J20J22N7N1O8P0NM5Rj52j44k1O7L3p4m4J1j8q6l9K5Q7J43O0J7NN2P3
-17326B578M6p0q2kk0j9M6Lo0j10q8l2nM6J81J83L9j28j85r2P1J11m8j60r2R1J58J7j13j33
-17296B131j00Q4J46R8J04J03J37J64J37J7m4j4Q9K92L91J08j84k15k63k15q0P8J19J7j8M1
-17270C123J25K17J93J81K27K18L84N86O46P79J182J652K122K825L898M695L422p23m352m960
-17250A6440l902k631j758j287r64p59n65m61l39r5j5l5m6j31j33q8j43r7J17J30r4j74j01
-17227B869k4p3j97j66K4J45J61O5o9n3nl0L1R2k2j02n4O4R2k9n4R1J22J41Q2J3Ln8o0r6m8
-17196B855R2J54Q4P2Q2rn9P4K55L77L72L20M62P10R91J466K054K780L818M803M209N92l566
-17173B2988m890m153l005k073j462j086q53o28m57l98k90j80k11k08n2r4j72j04r9o5L7O9
-17151B614j3p9o4L5L8o8j35q8P8J46K0j41JJ62J08M3J05P5p5p9p2K8Lj15l6L7K3Nk6q7j72
-17120B271j76m7j6k8k6J3P2R7j9q5J8K8P7J28Q2M3n1k9o0j16k1R5O0m4RO0k4l4LR9J74J09
-17088B662n4q2m6J0N8m9j17o0J5J09J74L5l3K6M7J16J63p4k06n7M4J06M1p5j5Q7oj53j81
-17059B485j20j4N2ko6k9L0R9O4q5o5N0Rj0Oq5q8n7mjk4M9L1MQ3N9j17k13j94J0J39J78R8
-17026B272l2L5O1n8nJ24R3j25j92k9J6L6j8k8L0K9Q0J0j6%M6O6RK1nK6R3j4p5J5K7k4n8n9
-16992B351n6j8L4J28J34K8q3j63j50j59j42mN6M0J39J32J47J12j8j4K3m5o5j08j81j42m3
-16965A933o7j48r3k5J08L03K75J27L6j95l14j41RK0M2P6N8M6O0J02P1N0l0J2O2J4Q1O0j10
-16936B422m7J37J40R6L4L3J36K55L07J86k6k68l04j91j11j76j60k5M4J5n7k1J1k3k6p4QM7
-16908B362q5j12k0N5L1M2L0n5j3P0J28J54M7j10j51m5L9L2OL7j6j04p8q1k2k2m3J6kL6J27
-16877B253J52K0j13n5N4rj20j01p3qK3P8J36P4nm4K6N0M0p7r3K2K9n7l1k1j48r8N0P0P5o
-16845B093j5j2k6j9O4O5n8q2j0M5J4J4j9o6l5M0J05M8R9P1P0J73Q3j01j62o2K5N9j8o0L7
-16814B360N0O1N4k4r5lJ9m0j14j78j32k6O0Q1J2n9kJ27J98J01K3Nm4j14r8r2j03l1R6J57
-16784B249N7mJ1PM8J9K3n2o9j7o9j08k6J2j9MN9M6K4k6j08n9Q2R2O2L6lQN3ql2j6k0NM4J11
-16748B416M6n5k5P3M8p1o6k7j0k0K3R1k8qJ02l8j07jm8J8J09L9N4P6o8j45jm9k3R9M3K1l6
-16715B432q6m4n6QQ9J52J42j4j30j63j72p0k0J0P9J01L7m7K6M9Jj1P6J31J00L0J8O8K4j96
-16685B564l37l51k30kP2O3R8L5j7Q9J53L6q4k9lPK3j0j4J3M9Kj13j23o4O1J70K17J76J0j77
-16654B284k51k00k2J10J59J36J23J44P3P3L3L8J3m4j3M0P1J00J38J04k5j08j35r8j60k03
-16628B380j68j59j07RN6P5J28K6R3J47Q1J10J10Q4K7K2L5OM7Q7J49K19P7l14m45l44j74K4
-16600B281N8L1j9m4l7%R9K3j06j11n8P7J61J20J11K5o6j32k60k00Q0K30K11K24Q7j36j63
-16573B486p0j5j1k5k8p4j31j67l9J13O2p7j28k7P2J16J83J60o9j78r7n1K6J10J77J95J62
-16546B675N0m6p7N2J81j3j50j88j53l3N7P1M7Pl9K4N9J6k4r2q9j69r5O5P6K6j3M7J17J0p0
-16515B329o6j75j77q6Q0J35Q6L9J27J47Q2lm4k2p2j71j17NR6J31k3p6M0Q6l0j77j90q7RJ3
-16485A889p6J1J48K22K08J93Q9p4o7q1r9q7n2KP6P5m7r2n6o1O6R7m2k2P8J30J40Mj80k00
-16455B192r8j3L0O3L3K2Q0R7K2n1j9o6j05j92j57l2J4J04K9k6j8oL0J28M7N0Q9qj9k9l9o2
-16423B090p1n4P4J75J69R9J4j22j76k7J53J39J00N2J4o8l9m3l4M0J31J53j0j12k9L8N8J8
-16395B732j0J4L0J38J25Po9j37k14p1j7j11o5k1Q5L4j4J1Ql6k6k4k0r2q9K9M6P9J58O6j01
-16364B445j58j52k2j7m5k6l7N4J34kq4R3J17L4k2k2KK6N4m8l9K8l9j13j57m4L4P7J48J73
-16334B392J04L4L2O3K5n2o9o7m4n6j26j86j60o7J51J55M2lo9J8R1k0j73r5l9j21lK14K44
-16305B215J44O8N1j8q2p2lKL5J05J36L6n8j42r6r5m7O3J3j05j09R4K01J01o8j30m9OK6p8
-16275B144j71q6R9K34J99J22P1k3q5l7J7Mr4o8K8O1P0L2l5p2j5k1p1p6m2Nj49k80j79K4J57
-16244A763J21j0qJ22J63Q2Q2J32N5o6p6K9J42J99N2r1j7o4j22j56j34k0o2j01m8M9J48J07
-16216B271K3r4j5J26J05L2nk4r9j41p8q8M7J31p4r7P1J10R1P6j0j40j31m1N3K09J31k0r2
-16187B327k2L6o1j33q1J09K30J65L4M3Np6lm7r0J0J13N4l6J8K5l3p8j20q6N5O6m3l5Oo9l7
-16155B246k5Q6J45R2k7o9K0J0j49j48J9K4j8n9o3o2OR8O9L1j2o9jN8J9L6M6K4J9P6L1p8j08
-16122B267j27l3n1o5l9K5Q2j0j33j21n0o7k2JNKR8J47R4J11O4M8J0n7q6j7J05J39M5k3l1
-16091B311kl7j01m9R6J41Q2J01j4m3jp3j00n4Qkp5j5J13R5k8n3n0k0PJ1O7M0m6n8j8O3N8
-16058B354k2l9m4JO8l8Qjq3K7J03Lr2r3r0m8K2P2J32K03J15O2l3j15p4p1K9j9p4l5l8n0k8
-16025B112Q2J10K1n4J2N3Q4Q3l3j39j67q9j6L3lJ27K43J44k5j13q4l5P3m2j10PL1QN7Q8j9
-15994B439m9j9O3R8J15M1n0k3l2M7J08Mr4k44k32m3K3O5J39J03K7l6m6l1l8m5m9L9J03M2
-15964B425K7QJ7L3l5j28q1k6K7J61J49Pm9jn0q2j14j23p9l6O0J53J54P3ol4M9J09o5j87q9
-15933B267KL0K5j4qPJ7O1Q4J25J65J38o0j57l9n3m0K8L0n4p3j57k40j50L8O1j1N3J06P9N1
-15902B311P9Kj60m1K23K71J47jr7j50o5m4j08j26n4L0L9r3o9R6J49L8QJ3m6J7J19J06pn2
-15872B535P7J49P3j9j22j42p1l1j6m4p1n8m8q1o4K8M3Mq3j03l3J20K43K00L4k5N6O0j6j29
-15842B466j85j15k4j28j30K0R1J4j51k77j14J06K51K55J53K4l8M3L7M0J15m5j00l4k1kK1
-15815B272Kj0lm8m4kK9l7q1o4jN2j9n2jj6ojj8M5J34J77J14J9p6j43mO7kK3P2Ll8n9j07o6
-15779B111q8j44n1P6J23J34R9JpQ4P9o3k10j98p5K4J12J83J21n4m9J70J88Qr7r5j71k40q9
-15750A882Q0J20J35R5J2q8r4o7L8Q7J52J23Ml6Qk8j79j85q9Q8K50K24M2l0L6J2k6m2o8o6
-15720B390k1M4J1jKKJ2n4j77j13p0r9j08j05o1O8J14M9J5j1r2n2N2K19K86J00p1m6k3l3k8
-15689B199K2L5j6n7j12j22L5J72J30k5n0J7N4K1L3N3J9J0Q9K4r7k1J54J16n2j21m5M4L2n4
-15659B487n7m8j09q5L1K13K44J27l5p2j2J13J00q2k02j41J4J20O9KL6j4o1m0q3q9L7M9R7
-15630B609K23Rk04p5J5q2j22n7k9K5J26K13P6j24j62j56j10L8%p4M2J20R0k5j19q8nJ15J71
-15601B440Q2j6M3Om6K1L6m9n6j8q8j01oJ65J26P4O4P7m5j23k8q9k03r1R7N9j1o3n8l8r0k9
-15569B042L6P7J07N6R6R9N2J2p6j50r6k6O2J25R7m9j15J9J37J47N9n0j45j87p3O3Q1Q8O9
-15540B557JoQ4R3n4j27j76r6P2J69K39K18O4j00n8P7J28O1R4J19P5J07M7j2J11J89J73K67
-15512D316L38L73M72O60R09J184J462J871K564L203L192J852p74k843l346k926k268j635
-15494H604j255r78p32o46m98k26j93k85k90k10j20r5m0n8p4L2J17N2l3q4j28p8l1r4j29m2
-15468B486M2l5m1QL6O2K4K8P7j7n1j2m5j25j07j0K0lQ5J61J08K1L4J38Q0k3ql8j03j75k17
-15437B400k32j59o2m8n6J9J76K16Mr2o8N6J82J61Q6N7J3l2j05j39p0nqpP5J13J40Jk9j3q1
-15406B493j52j06k7J40K82J57q5j92j40j11LM5P6L0k0Q5N5j15k55j96j6k1K2J01J48J36L4
-15379B371m3j07K3J36J67J14l9j16r7j06j48n9j1m9j7J4J8j0mN8K08K71K14J22jK0nj45k01
-15350B578q9n9j64q4P4J13R1q3j82p6J04J14J11R9m2j39j20o2q7p7%L7M9N7J5R2O4M0j6p2
-15320B286p6j73k15l5O6O3J28J38l1j20K7J40J48M1n8l9M0K9r4p0J7j7J9LJ6R3J9j57j25
-15291B063m3MJ8j04m1Q9J59L9j25m6jN1M2o0m6L1J15J73J66J9j63j66j60n3R1N2m2N1J22
-15262B235Mo4m1m9j42j20j9K3J24J70K2r8j6J05J36k2j31j27j27j17j20l8J03J18M4J21J00
-15235B074M8O4O6N3J7q6k04j83r3j6L3Q5J02P4N5qP0J03j4N1J90P8j42k03QJ90K00J31j9
-15206B724j02o1J0Q8L6j48j48r4k2O1N5Q3P7J8k8l9n3j23p7l4r5p9o2l4Lj2J3J09J83J09
-15176B358k1j4K3O4J0k3O8R7J9K2j9j22j91j52o3n6J9J19Q9k1p6K7P7O4l7l7L1J02J65J37
-15146B659J06K2j16p8R0J62O1j93j95r7q8K6K7NR6J08Kj02j58o2J2m7OkMN8L0l8M0J50J37
-15115B625Q7L0j2p5j41r3nR4J59N7r0q2n3l7N1L9q6r7o5l8l0n2q2n7%O0L0l7l7q0m5J02J51
-15082B191R8jq0q8p1k4j4J0J14J73K06J97J22m8j58j96p8k4M1Qj11n4L2O4n4j40o0K3N4J6
-15052B148J4J1m6j64j47K1J38J25Q7Q6M3R6M6q7j36o6Qk6q3m6l1Mn6l0LK2J49K47M9j60o8
-15021B151N2O5L3p9o3l1M7R7J38R6j0p4M4J42R8k5q7NL5OkL6N3j1j17j81j23n5J4J16O0o3
-14989B367k8L0j3m5q7rQ0l7k6N6K7P9J87P9o4j10j35j41r0m0R5J68J65Q5q6j02r4j02j43
-14960B066r2N1O3k3J13K43M6q3j4K0O1N7J20M0j42k20n6J42O2j03j49q2JJ3MNJ01J61R9M
-14930B508n0r2p6m4o0J4J6J5J53J21rr6m5J8M7L6K0M4Q0n9j65n7L4L1O4J7n1j9R1K6l7n5
-14898B420l5J2OM5O5M9N2k2p3p1n4m8l7m9j30k04r5N9J43J06K1J2N0qn2L8J69J63K2mL1k4
-14866B557r8n3K7L3J63J58Rj33j64l5kn5l7%J24M9RL%N3N1N9k1r4J5J30J3p6r2r8j72j72
-14834B151q2n3l1J2RJ1o3J5J19L1Q1J70Nj17oM1j3J9N5N9O4M1m1p0pj22r8O2J16P5o5n8K8
-14801B338N6Q0N5l7m2o4k7J9j15l9J04P3L0k2j4m0J1P6K1n0M8K01N6j39k13j01J0K4L4j2
-14771B321r6j29j17q4o9J4L2m3m6M3R3N8PL7R8R6N8J2nk1N1Q5l3m6K4or5q3O6P7N1J08K7
-14738B485q5lN9p1m0mn9n4m4N7Q3m7j5Q0P9lk1m2o4r9j49p0M7J06J83K05J20M0LK1K6jr9
-14705B624p7R9J52Q3n8j87j48j5L5K3p7n6R1J15%l0oq5j42j2J45O7j14j97j48r5j8%L4J37
-14675B140R9Q9J03k6j14QJ36J56J28K5l9J6L8m6j08k8O6M0m9l6k8n2p2m9O3K6m9o5qK5n5
-14644B334m0J03J06L2m6q7oL6k9j21q8o0q1kP8J37M9p1r5j48q9M6O1m3j05M5J31J05K2L8
-14614B212J62J17p9j31J5L2K9L4O9Q3Mj7j02j36p0J6R7J27Q5N0k2j20o1K8N6K5o7n4L8M8
-14584B468j05q1M3L7q8j26q7j9Nj25j28O3J00%K2J40J12P1P1M2k5j4jj7k9m3LJ06J09K7p8
-14553B453j35k8J01J14l8j24p3M7J33N8p2j98j87j48k1J00J43J31L9mj7kn8l3Nl1J0l8p3
-14524B054J06J20q0r5QMMK28K25Qo9j06q9NJ44J82Oj10l1K5k8r9r5rN5J01Q0nq6j32P4K18
-14492B613O1j33j28k5O3J50j2o9n8j21j32KJ65J14J7P6J57J71O0n2j05j54j35m5j56j25O9
-14465B268O9rnK3J5NP9Q6q6k04q9Q3J49O5J6m4n8J7L2o7j41p8p5o1k0Q0J94J11N0P0k5q5
-14433B365k5J0K6%k8O2J02N7J16J06k7l4K9j8j31j18p2o0K8O0n7j03q6L3J14M5k9q8jK1n6
-14402B241o9P2P4Q1R7m4p0pjN5jj12j13K9O3N2M6j4k7K3L8j49k01j57r5M2J19P7M2k9k5L1
-14370B068Q7J98K34Lj51p7l2l6J2N4M2R6Qm5k8p5oR7kr7l1J07J31L5p2j57j20j6J08O7%L9
-14338B441Jq5q0J0K1o7n9KJ05O8o7kP0j0l1M7J5o5l3l9m7K8M7J9mk7l9k9qrJ7N8m3j28MP9
-14302B160J39P8n1j28j9m1m5R4J20N9ppo8j26L4J53R9O0K3q7k7R8J15R4k9j33j51j35j03
-14273B169j4K8J07J05M2J2m4j11j81j44K9J26J57J41P5k3l7n0j02r9n6Qj5n4k0L7N9N4M1
-14244B240j12j46N5O0m4j9R2N9n8P7J39j9ol2M3J48Lj01QJ07Q2j04k32j96j06pJ13J34k0
-14215B158o0Q1J26O4l3q2m6pK5J24L6JJM0J03J7k3J2rJ2K0K2R1K3j34r3J1j23k10j33L1K
-14183B047l0Pl0mP3J22J42Q2M9L1R1O4j0r0p1q2r4K1J06L6j8r0j19K3J31J33Nj16r9n6j46
-14152B108j66k8K2q5p9L7J00O5J6n0p7o0j6om9p1Jj4L4J10J05K3L0K4Rm3r7J3K8k4l0O7Q1
-14119A978N3O6O8N4o8l2M1l5o2j5Q4L3k1J37J04p6j18o1N1O5M2O5J24L7j37j20q9m5q3j63
-14089A877j19N4O0J11K35J30J4Nqo4KM5LN5J34j7k16k11j07R7J90Q4K7O0J18N5k0q6j11r2
-14059B305m5L1O5J4m2k3O8N7Pp5j75k23j89p1O2J13Q7Q1R7L3L9J15J20K0m6K5J16J36M5j4
-14029B733q7j89k0J58L1m4o9n1on2k8j6j1M8J29N3j10j15K9J40O7l7o2j6k2m8n3m6n2p1j63
-13998B020j07m8L8J04J01M0Nmr2o4K2N4M5N7J9o6p6k3O5J07Q6J24Q5n5q5r2m5K7K2KM0M4
-13966B350Oj22n3N3Q3P7Q4R2k4r4p7lQ2J12P0k6p7n7qN7J13P1l7n8j00q1K9Q9l0j02o7k6
-13934B326O2J01J12M6k26l12k50k33j76r7J05L65K88M9k6J3P1R2k7j46k19l7J2j42r9K9J00
-13907A781J48P4j29j00J10J42J29Q0k6lJ05Q7N8M2p0j38o1k5l3m0j5OO0J09J0K4L1j5L3M
-13877B378Kj1mj1o9k41k47r2K03K40N0K2O0J77Q1k0M4J7p5M2J19K6j11j44q2n8j01q6K2J32
-13847B263J18L4j02q1K7K1j0l2QP7P1O5P6q2q4M9J55J00j0O1R7m8j71j45o8M2J13L7j12n7
-13817B412K4L9k4l8o5k9J9J9O5lj04l1N5nl8k2J6NQJ2K0N4N1K6rN7J30O9l7j02j53r0lO9
-13783B397J28o6k94j57L0J25J63K0j23p8n0q2r2p1O9J65Q0mRL3M4k8j55j14N4J53J34N6J13
-13754B459J40k6j55j48m0L1R3J71R4j4n0KQ1K6k9k2N0l2j38q5l2l4pQ4J34N1L0k3k6L7M8
-13723B670j8J0J2m6k5J9n3o7k0m8j07oL1j1k9M2P2p2j16q3k2LJm0n4oL0M9Kj52j58n1N4J42
-13689A953J16N4J7PJ5L7P5O2O6j3K2O7j7p7j03l3l7j28j36n6Q3J56P7p3m5O3P4Q1P5J18J68
-13658B668J28Jj31j63j22o9J0j1q4q8K8N1K2J46Q0P7%q4n3k0l9r4p5q9j23K3J19N8M5O4N
-13627B280l6m1QR1J19Q2n6q6l6L0R1O2n3p3k2o0p7NM9n3j16p7K5J10Rm7k9R7K04J29j1r7
-13595B421k2J04J5j44j01mJ35J54L8J26J35j10k25n5J78J58L4q0j03r2o3p0k1J2N0N6j0p3
-13567B443k11k49o5Q6J20P7K8M9M0K3p1j00j7j4m0l0om5K2R3rQQ4J3m9K9J28j7q8Rq6r6l5
-13534B024k5R6J81Q5k7j17m3L9K0pl2l2q1K6J00J09L6k9k5l8q3j4N0p6j74j27m4mK5J57K07
-13503B177J93J15j1j11k13p8J68J42Rr6j34j2P7J3j97k37N1L28K22Kj18j28k2Q5N1M0R7O0
-13475B473L1O1j9p2j25j74j30%P9J57J54J5q8n3J5oK9J06J09L3j5p5j3k2p0N5O7m6j55J9
-13445B340J26N5K7p0q8m5p1p5L8J8p9l1J15j0p7j6j10q9J4R3Q6K7J6N7J08J89J94Q2L4l3
-13415B825n9k9j05j92j37n6P5Q0j5%m5j11j51q6j9q3K0Q9J07J74J59M9j31j66j74r1J01K06
-13387B235J25N1k4j22l9O5N8o4o5QM1KK8K3k2j01m0j4rjp1j1O6N3j2m2K6R7J1K9Q8O6K6m6
-13353B415j72k38n2J56J77J46J8p5n9j01j21n9l0J35J89L9n0l2n3k5o6j18m1J26J26%l4m0
-13325B161n7K1J07P0K5l9p4j8j02j87m0K10J81Kn6NO6K1L4J01N5o4J2J08J03P8L6L6m1j09
-13295B645k0K3k1l2r3j67o0J22J80L1j38mJ80Ok10j99p9Q7J63Q8n6q4J6J05N4q6r6p1j14
-13266B170p5oQ4N9p1m2m6o5qj4K6N6K7M9Q9N5N5M1J1J39J74N9l1q7j80k29r5O8K7o4k9j2
-13234B135R7J58J01N6K7p3o2n9p8k8k0n3q5O7K60J33pJ21J62O0q4k25j66q7j60j06l9L6R5
-13205B176R4Jq9j29p4l6N4J53P9N1K9l4P9J11L7k3j7nlk6j30j48o1m9%J7K9J11O4pJm5o2
-13172B148pQ4J29Q9K2r3j67q3n0m4k7O8J88R0n1k5O6L6L9J62R3j64j99q5r4K2J42J70J77
-13143B636P3m0r1j29j12J5P4K8P8J11j1j93k63j99j37O5J24J2K6J16N8m4q3M9J38P1L1N6
-13115B459J5n1k9j9j33n3J38J06om2pNj8k7k9P3Q5K5p7r0k7P2O8p1j5J20J78K9p7l0J3o9
-13083B516l4N9O2K9Oo2j15r9q6m7l0p7j2N0M3N1r8j72l9J05J29K3n2k9mrL0roQ1J14J27K9
-13050B474m7R3J40M7N8J27J07o1k58n6J39J12J7k9q7q7n1j02r4j5K4j14j71J5N7%nk2M1J10
-13020B362M0l5pK1n6j06j20k03q7O2J05Q3P3J02P0M1Q3J48N5j00j98j86q3M0j3j37j40m6
-12992A768J12K24J82J02Q3Kj5n7p8k2J6P9J29P4J6L5j0o8o1KL1p9j45J0R7joO1m9j28j19
-12961B185j29q5N5J10N8R6J23P8k1j88j42P3K0n3rJ29J54j4j21n0J30J64Q6M7L3q0j43J6
-12933B522R0lj38j29j09L4J21N1k2l5j6n0j28j11m9Q0P7r0j16j4J01J01q9r2O5J61R3L1K5
-12904B361q5j78j50j8J5k4qM3O9J68J80N6pM8J23J02l2r9k1K7JL8J06M5p0j02j43M3R1N3
-12874B632m5j64j07RJ35M0j03r8j2P8J61J12l4q1o3o7JL5J7n2l8k3p1o8l2l6r6j40j6J25
-12844A999Q9j5m2L8R8P9j06j72m3J25K03K30K8j76j08j1l5p7r0M1J12QP1Q6M3Q1j0q8J7Q3
-12814B458J7m5R2J64K7qj6o8k4K3Q5O0o0j44j17j06j1J7j11j64n2P6rn7K9J2R2Lq4p5Q4Q4
-12782B172o3n5q3J5Q9O8J19P9K7K0J7k7k7k1l1L6Q1Qq7n1k9p1r2L2J59O5l8j3P8K1q4j00
-12750B214n7o5q5j04k9M3P2Q3j8pO5M1L7J9m8p7r1p3l3o2K5J68J38O8k5p4j52j22J23K47
-12720B221J97R6M8n3j05o4K2Q2%l8o3r4L2P9pJ0J07P1n3j9l4n8p6o6m2K3nj39j83j14L2J39
-12688A946J45J02O0L6L8n4j36r3QL5%k4n9LJ68K15J18Q4l9j24Mmp5q4n9p1j29j33k3Q6J90
-12657B131O6q2p8k3RM6J1L7J02M7l4l2r0n1J05K3j44j37o4O7J26M4J8LR3J36L3q3n4M8M6
-12626B319N5J58Q4J5p5r8oq3j59j60j37j4q7n4R7R4l8j57j50l8J4N5K12J88J18L9n2J3J41
-12597B294O6o2M7J28L2KM9M5k3j17r6j44j05L0L1N2Q2lojr4j08r5j09M9J83J10m3k3J07J85
-12566B463K11N1r0j16n5O6K3q5j36n4N3R5n5j28Q6J53M8N0N6o4j09o9k9Q5P9o4j45o5o7p1
-12536B117M7R7N5jp1k5m9j10j17p2O6O9n4j65j08J8J65K91J73P0L0j03j23j22j8J17J4oN1
-12507B236m3r4m8l4m3lL6K0O6O0q9p8O4K1n5QN6N4J04J15L2j7J6j7r6j28o3kJ6j0LJ7L6O9
-12473B209rj8j0J16J90N7o6j81j37p0j41j25KO5K2NJ0Q7J87M0n6j1K2nm2r6k4L9J2J09J54
-12442B335J8m9J2j4k0k4p5j6J0m5j7K9N1M7O3J02J26k9j58j00m4P1N8k7J9N0J9J7J14J5l0
-12411B508Rp8j11o6M1O4jJ5L5L1k0q4j34q7o1o2R9J32J19N1NL3N3k8o5K8O8M6l7l4P9L2r8
-12378B482o5lm6r4q2n5j9o8L0J24R3K2o2j19j51j68o9J17O3RJ16J97J69J02J28J1q0q7p8
-12349B417k7n2JJ9J6J4L4j9p5LJ26J66J9j50j26m7n9n1M8K0j0P2J06J85Q4r2q6l7m7n4k6
-12318B372k1jK5L9J11J37n0p1k0o2q6j2qr7q4m6M0O6j1o9j42j33K2P7L4l5m9k1N1L7RQl0
-12285A980nJ8l3oJ08J9N1R3O2Q2Q8P1lj02j24p5k6O9J20P0J3qkK2o3p4L9J2m0P6J97J41n2
-12252B718j95k46j40k3L7M2Q0J17J20J10J06Pj72j99L0K00J49k3q6NJ7j50j98j59j53o5K1
-12225A950jl5K5Q8j7j23J3J82K07R1l3n0j04r7j0L2k6p3o2q2n1%n1L9J41L2R2K11R6r8o4
-12194B222J22J66J38P3j3j17j81j46l3K6L8n5j26j0J41P7j1pj6l1J00J25J32R4q6r1K8R5
-12166B654k4j94j82J1J77J03J0j2q7j60p1Kl4J01J58l6q8j1K6o2r7L7K13J94M9Jj9j42j66
-12137B351o9m1o6j88p4J13P7q9j19N3P3m3j5N3P8O0Rq1j16o8J4J23K09J38R4Q0j3j10j59
-12108B274j50l5JM9R2M6p5oJ7l2o4o3q2j44j44J7J11J18J61P0PO8N1k6m0M4Rk8N8J38Q9J2
-12076B543m6p4o5l6K3J04P2j2o5j47j45RQ9N5m6k02j35m3l2O4J25J62J14k5J8K9K4m0o6l4
-12046B218mm3n9l4%n7n6P5J61J67P8nl7j6M8j0m3n7r9p9p3NJ18J58J26J26Q9K3k2Ml3j14
-12014B555p7L4J1j16j81j05J4R5N9M3O6L7J1r6j24K2J06P8M3n0r2ml8QM5N5R3L8M7L9P0P7
-11982B763kk2n1n4r3k54k12K2J78K21%j71j09o8k7J1J17O4p2r3n8N2J80J21j17j70m3k7q4
-11953B002k8P8J57J59l8p4j3j0Kk1Q2Q4p4p0N6P3R7L8n3n3M0J16ql3j37j90j34j31nJ52R4
-11922B158m1nJ17J32O5L5M5J07J02RO2P7o1j76o6m6j33o6j5K6q0j66N7K31J10K7Q5J5m9j16
-11892B440n4k9k6N7Q4J5rJ43J11L3j5o5l0p9p1j01r9pN3o0j02m6k9N4O8pk6n5J5K7n4Mp4
-11859B066q7P9J59P9L3jO5M5N7P3J3j05p1K2j0L0P4N6J3l9p4m7L7L5n5j01o1m0jQ9pm6K9
-11826B309J14J85J28O8j5p8j21k4R0J3n9m7p0r8p0j5L9k9r7JL7q0j52l1J14P8PN8L4M2N4
-11795B385J37Q5ll7q2j01m9K7O2J3p8r5r4p3k2L8L5R8P4pl4MM7kn8j11j23l6j4l0l4Jk3n3
-11761A847j4lQ6J80J70J17Mo1j03k3R9R3J21L3m4q6q3j5K5O6Q9K0j24j95j09L7M4m1p4o0
-11731A996l3j6j9L7O7JK8J20J16k1j36j34r3kJ05J46O5m1k4P9K04K46O8j44r4q3j61q7j3
-11702B177j02j69p6J39K19J61m9j30m7N1J09K6j17j14K3L7K8O6K8R2K28J69K0n7j98k36j4
-11675B264J03om3k7N4N9k3n1l0no1j2N1R3K0J4J15J41N7K8j9q6j68j42K1N7l0r6q2m3RQ6
-11643B248K9o4m3k8m0k7J9L8j3m0L5J81J42RJo1o7L1Q6j1n6n0m7Q0Q9L6O9M2J9j5p3n9j07
-11610B353j34j12m4M0J30J08m4q8MK7L8m9j17k1J14J22O0K3k2n8r4j32NJ29N4k2O9J16k0
-11581B435j63n7N1J0P1J0o7j6j32j24Q8Q6k6q4l6K1k2J0J4Q2J74J93J70J13k9k23k03n2N0
-11552B344L2p1q8o1M3J07M2j52j87j38p0J23K73K04L7p4o8p3r8rQ8R7N8K7mJ0j5pK4K9m6
-11521B377q4L7J10Pj69k53j22P9O4p5l3R4K32J41j6lq2j17n6M8Q8M1K0M4O4m6r3K4J00j2
-11491B409j73j78J2L2k9P1J86J54j1l6oPJ9n0K0Q7K9j44j61RQ7N9j8P7R0L9km5j08n8l5j0
-11459B323M5P3R4M5KPj5m6k3j0O2J22R4M7q8k06j41M3J98J48K8n2j27m7N3J22Mo3n0q3K9
-11428B588N0m3r9j07r9J1M9M9J30J02l7j00q6r1p7rJ6P6k0p0L2qm4O2J07p2p6J11J94J48
-11398B687N2m6j64j63r5l9kn6r3L0O8o5j74l0J77J79J36P1O5J72J95l0k51j66r1j15j56j43
-11370A953r6n0kN8Q0P8P8ok7Q4j7q7o9m3K1O9J84J77Q3O3l4q1N4J38P4Jo6j17j13r8p5qL4
-11337B240m6q9n2q2n3R2J14P5Kj7N3O8R3J52Rj90j76j60j30l3J1n0j9J42K02K30J77m1j44
-11308B378n9on0j2l6j4K9L4P4Q5N7j5o3M7J13l0p7o7r2o6j5M6J47J23j5j61p5L8j5j1ML3
-11276B329P7M0n7j26n1M9O1J07P4Nn6q2pM0K9k2l6M9N3J3l7l7q7m1l1m8n3qJ40Q0Kj3k3O6
-11242B399J16K5m0o0J1P2L0o3j48K9J79O0M4J07l1q8M8M4j26j77m0N3Nn0o3nL1P9O8k8j42
-11211B339j03O8P6%rk4ON0M2M2K8M7R7K7r1j16j8n5p8j1L1J26J10j0l9M7Kp0k28k50j8J14
-11179B132J33J52L9q5j28j29j62m5O5Q6J33J0jK4m0J7N9J18J15M6qp6j30m1P6J1M1J40J24
-11150B676j4j09j23n2m4j27q5J0M6M8QJ15K24J42j0k9m0j14j41j36kp7j34r9OP8Or0n3P5
-11120A955J74J38Q7j7k9k2j1L2n7p4p2QJ07J75K47J35p8j57r8k2L9K9M6M2o1l7L5L2J5j08
-11090B453k32j45k0O9j1q5k3O9K0l3Rr8j30q9m2L7J01Q7RPJ46N9j4J8K7N1l6r7p1j1P1M2
-11058B138L0Q3J0rJ53J95J8j01n7p8j45o4%j7O9J30J60Q1j5j31j12R3J04J3L2R0l9j45j3
-11029B473M9mk2k1L4J99J61j54l69j96O1J19J8p2j6J2o5o2L4J22J49O5N8K1k8l9oK1J4p1
-10999B485m8K3Kr5m2J36J93J04%r0k15k87j97k6K3o8k8J37J12J12K15R7p2KQ0Kq2k4l6n8
-10969B355p8j28o3J2J3OJ23J70o1k01j97o9M5J9M1O2J06J34N8op1m8L7O7N9O9O0m5k5l2M2
-10938B454J67J51K2j2k0r8j41j56k0P0Q3J30P5j8j15o1L4N1R6M8n3o4j15j64j09Nm0Lk7n2
-10908B124pjj3nL5Q7J09L0J0J8J6JMO5J23J05K6k3p0j14j19r5L1J11J33j1q7j07j09o1k6
-10877B180J4k6L8J72J28n3j59p6M1P7k7llL3L1p2oK9m3o1rM1pl8l2R2J89J68J33K6n2k11
-10845B514k61j32n7J6J35P8j8m2p8j06K4J35R8J03M8j19k12j23J5O4P8N0N5R4O8J5m0n9j01
-10816B242j19k4M4K0J4j3r5j13k1Q8J09L2k3m7m2l6k0J66J85K9m5R7J29N7kk7J9lp2L2P3
-10785B634N6N2P0O0j9k7p1j03j77j68l0L6K3j0R1J00P2J39J41k9j07l1O6J1j81j84q8q1q1
-10756B164J2L9J5n7j5J04l9j55q7K3J00J10O6j2l5O2O3J5k1j37p7P9Q6k1p7k3m7j8M2M2P9
-10725B280J37J57N7L2P1J0j30j54l3Q4P1R7R3k5j11q7NKm9l7J9J9l9m1N5J37J79J44K6k0
-10695B949L0M3K9oj04j65k07k10n8K7J3%j00j40J3J68R3k2j17o4M0J22R5m5j58j22KK4lj0
-10665B117PL6j8j5K7j7lk0j2J65K34L7p5jKk4oj1n6L9J48P8P7J37K2p0j42j23L4P7j9j28
-10633B497j33n5N8J96J36j05r0P4k3o9M6L4J12J50L5m1j80k04p4L5L5N0qp2M4P1j9o9m5r5
-10603B291j52k9J31J05k9n2j6P2J21k4j65j50lN0O9O5L1L5M3r4q2J10J63K1p6o0RM9N1%L3
-10572B517J38O7q8j73q1O6M0k9m1l2j8L2P3Qj5l1k5J2j03j25l3J2J9M3j8r2k8j7M8M6%N5
-10540B227K4j3N1k1o9O1J06J07K3m6q6j06q3O4J24M3K9J5n9r2L2K9N3K8o3m2k3K3k4p7k2
-10509B213N9P4P0J32O5Kl6j22j62n8P5Q5J30J55J56J40Pj08l9P7l6j66j10o3L0K8m8r8k3
-10480B429j4j7K1J9K4j3l9j15r5q2j09n8L2O3J01J21O2o3r1n6k7O1N4N7K11J92K9n9p2o0
-10450B506p1n3Q0J43M8j32k00j31j14k2O3N8J01J70M7o7o4l5nnN1Lo4j05n5O2Q6Q1J35J80
-10420B691M0j22q3Rnj3J1M8P0%j23j33k0lL0M8N7L1m8k6N5P1J2m1j41k09j31K6J04R1N0J6
-10388B362K1N8Q0lp9j5J0o4j22n5p0j06j11l3J36L02J94K1lL3J25J50N6l1N8Oq9r7q6l9K8
-10357B637R0LPJ11K6MK1n6j40j71j54n5R7J15K5L6J6j28k02q2O4J50K4j18j23m3K5P0n3j35
-10327B061j7J69K53J17O5l1j35r8KM1no3n8J09J55J6j32k22r9Q2R6K7k5q8q4j23j07M0J14
-10298B060J25J86J23lK5P0M2J7O1J2q8j06op4j18q9l1k8l4J23K17Q9j03n7j1m2j22j47J7
-10269B108J50L5r7l7l9n4k7PK4J48J27M3K2M7l3j24M1J12Lk9K3J00J20m7k21k16k9J2M3J02
-10239B314J07N7k4n1%O9Q7J6MR5Jl9j4J4Oq1k06j23M0Q3J11M5l0l2K7J8Pl6MJ25R0n2j44
-10206B488m9M9K1p1m1Jm3m3M9K0j19J3J15l5q7q2j8J24J32Q1J30L0j23j53j25m1m0q9pJ23
-10176B210J24J00N6kK6J47L9m9J4j8q2K2Q2K8J6n9p7j9M2J2m9j08j54q4J41J82J19J08P4
-10147B841m4p3q3j69j36n1M0l1k5K4N0J26P7J47J42m1r4Qk2n6m0j09j22mP6J10P6Q4J83J47
-10117C031j2j82k41j66j6NO0K7QL4k8j07r3o4p5j9Q9J55Q9Op1k2L7L4R0N6j97k34pM8P9P
-10085B321k0nL5K0m3j16p1L3L5r2j10p9n5J08J41K2n0P1K15J11j6j07o9K7O7Q3J68K45K12
-10056C081n8k62k67k23j14L3J09Q4K5kl8n8q3l7kLJ05K42J03j19k4O2pj5L1N0N7J9n1rL8
-10025B673%j7L6pj20r4m0n7LO4O9J09J28N9p5j22j30p9k6j5K4N4K4O2L3%k6p2j18n3j2K3
-9993B298J54J21l5j19p7l1m0J5k5n0Kj8m6qP7J12J01P6k7j45j66J5J48L7l7P2J20Nj26j07
-9963B296k0p4j09k3O8J4j30p7N6R8j9J2P7K8L7P3J2K6%j49j31p0m6%N7Rm5l7O8J12J49J54
-9931B416M5K0M3l4o1R6J38r6r5k9nK3M2J51P6n2o0l6m3q9n5m3p0o5k9oO5J01N8L8J04J8j08
-9898B458j72j7Q9O6J7m1K5L4P4J59Pj48l9J52K14M7j08j41r8m3N3J7OM0M5m2p6k9K3M8j3
-9867B607q0p5P6J88R1L5k3k11k91j74J4Q0O6M5Oo3j57j00L6J31J96J23K1j7q4o5RRk4Lk0
-9836B352j38j47j0N5%m1O0J36R3M4n4j19q2k3k8m3lM6O0R5J08R7N3L1J07R0L4%o7n2m2j7
-9804B595kp0r9L7L7j33j47k1L5R4J73K16J71J25Qj32j82j20m0L5O8R8j1l8j5j02k5O3M5m8
-9774B615j33p1o1o4k8O9Q8q4o5j3J7Q4J41J31L7n4n3l1m8j10j27j24l9M0O1J26L7n8n4qL8
-9743B259J0J2O5Q2R5j9q1kL0J3o3m1L6m7l4J02J16J4l9j07m1R7J23kj33j66j62l8N8O6K1
-9712B224K2P2K0j3Q1O9K7k3j30j40M2J07J06J0j45j7J04J06K7j1k4r3n7o2p1RM5m5j7n5j44
-9681B024p1P9J32J51J00j2n9m5J8j8q2j5O0R4M3K1M2n7k2jk0r5q9J40R7j17j3J02R0lo7j09
-9649B298j51j63p3j7n5KJ40J27L1M6N1J09J45P1O9Op8o2l1j2Q3J82O2m5r1j45j20J9N5N0
-9619B503Lm5m2Jj0l0P5Q2Jr5k4k6r1k4Rp2j19j6K1J28J73L3l8o%p3p5l7qj01q3P5J13qq6
-9584B108L0J14J14O8J2k9J0l0j08l9m0o4l3j4L3R7J04J3l1m0K3J18R3L8O4K6j12j24q6j16
-9554B199o1n1kM0P0M9k3k9j3J09J57Q2N5P2lp6o6k6k7jJ9r8k14j55j01o4O4L6R4J67Q0J16
-9522B399J60r9k46j30R8J72K8o6p9KJ5K9L7j07o5J01N5r3q6k7nP5N3p4j52q4j1M8Q6J20J61
-9491B315J65J29jl3nP0J08j18k28j44n3Q1J16Q0K2k0o2j02q9J26J47M3qn4q2r4p9k0O1J65
-9461B436J45o5m7J2r5q5rL3R3J34N3k8PK5k1J3k4Onm4l9K2O1L8L7O5M7m9r5k1P4J37J51Q
-9427B970m6j05j92k16j57k7qk8JP8M4L2J3k4J49J58j3n9o8M6Q6K3m0j98k95k41L8K42J86
-9398B349J06j8q0k6K8nk1j51k24J6K02J00J9N1P1J65J32pq0j30m5Q0M1m0l9L4L7n0r8o6M8
-9367B399R2R0N2q6j22o6o9Q1J07j0jJn4o3N8P6K8m1j22j01Jl4j14%O0L9P8J11l4o4P0L9m6
-9334B355M5R9K2p7p6O5J39J5k4j4k1Km0m7o2K7J23P7L0MJ1k9j00J6K2L1J11L0r2LJ3o8j00
-9301B490j14o9j6l7oN4J54P2j05o7J3J39O5n8p6r9o3R1R2j9l4l6k4k2l8k4L3Ok8M7J42J20
-9269B583P3M2N0r5j76j00k5R6J27N3j10j99k04j09npO1J77J34N0m7q5q6K7R9l8m0Q8m2j53
-9239B139j5O7R4N2m1l2J00Q4J6j00j21j44j53r9o4j5J14J15J48J66J89J61j1p7j01o0k7l2
-9211B353n7m2L1N6K9l8k7K3Pp4p1m0k3pL7R1O7J1k1RM7l2p9q5M0J73J39n8j94j72k3P2N7
-9178B199J4nj1J44J91N2l2L4J04L0n9j46j59j3J22N3p7J4J53ok07k01j17L9J12L7l9r6p5
-9149B055r5qJ33J63L3j60j34J5J1J7L3R5K10K57J68L4j47j56j34j00j06q2MM4O0M7K1kM0
-9120B316r3j79r1N0L3l5jJ14P4M5k0r7L1J16J30P7RN6O3j22j43L7O5N1R1Q7n3j64j38L8Q8
-9089B435RJ2n6n6n2L6M8m0n1n8J0L2J2JRk0p4m5K7O1Q4M5PO4J7J7Q7%j40m5R4J04k8j60j49
-9054B237k7K7LM3P0J12J28M2l2r8q8o4q5r7J01J99J48Q3L4Rn3r9j03J8R4J06J43R0k7j48
-9024B766j80r8l3Jj6N7lo8L4m6j62j17O2J86O1k9p3p4m7l4M5Q5m3j35j04jL7J14J32O0Pl5
-8992B349%K6o3q9J0j5j3M7Q5m1j59r9p5k1Pl2k3J04J32J08j6p3m0KJ02J11K6L4k5l5o3K4
-8960B285R0K1o7j41j14JR7M7N1P1O2m9j08j72j03o6k1J08J88R6L6K8l5j14q7K6K7j6Pm9p9
-8929B020J7J05J23J39K2k3n5j53l3O6O8O2O8R5M1m1p3r5k5J01J4j57j81l3J61J88N4oq1j90
-8899B198j42k2R7N7J04J05M6J01O0j8mP7P6J9l2j28j48m7j12k31j05J11J96J70Q7rO8P3k2
-8870B625m8n2n4m0jO8P5K7P4R8R3O0J4n9j25L4J36L3l0n9p1j02j13p9j30r0r2r7O6J90J69
-8839B520J42K4j02j96k09n2J17N9n6n3q5P0J58j0r9o8m1l0p6n2L5L9P3R0O5R6Q9P4k3j0O
-8808B495QJ1J07L4j88j76n5p7n5jjJ68K25J39n2j06j06j76j63n2l2Q4P1K4M6J7R9J22P2l
-8778B479J7P9Q3n7j37j39p9N5J81K57J26m5k58k64nJ31L3l9O5O6n9j22q1lL6Jm4J4M5j0J08
-8747B434J52O9J0q4p0J1O8O0Jj02j53j38m3j8p3o4j27n8J09Q8P6Q7kq4PM4QO7P0P3%M8J06
-8714B572l0j34o5n2p1K5J55J19o2o4J3o0n1P8Q6L0n7r7r2j28j86j22JP6P5J5K1P1L2l1j3
-8683B054JQ0J38P6R4J2o8j7pJ3np3o3lm3j25j22JJ44K26J52j5j10j40j99j15J18J17NJ1o
-8652B131K5O5N0L2n9j31n1N4N4L1M4O0J14rj26j60k20o2J35J49J61J10K1n3k9k6n7mJ8O4
-8622B331O6l4m6n2p8n6nM2Q2N9o3q5k0L2J33K07J18kq0j73j23k9L6J6J03J35N3R4l2j35n0
-8591B444K9Q0j1q2qL1O9M6j17j42K2J30J03J43J11m9k4%k5j14j26M5J53M4o6j49%O4l5l8
-8561B528M8J43N3j77k25j47p9NR0K20J47J9N2L0J3L5P0R1k3j23j65j87j46j73j70Q7K02J58
-8533B376Po3RP3J14M9p6k1Q6M6j09j64o2j8o1j5k4p8K1J12L9J1m2q4n2J28J44QM3K6m3l1
-8501B349N5J93J06l0q3j23r3L4K3n2OJ43J32J8o2o4m3p0J2K9O3Lq9M9J18RN5P5K4m4j41j15
-8469B487jpq4j32j35m0J28O9j6R5J65J28R1oj26l7J07N2l2p5j32j57r8q6J4J04j8j18MP7
-8439B221k3p6LJ17J55M5QJ0n1p3k4L8kj55j56M6J27M7J0J52K27K50J51k5j36j18l4o1J9Q4
-8409B776rr2j77j65j04o9q1M3P1O7P8N6j9r8p8J0Q2J21J20N6k1k1Q4J9m6NM8q9j81j7m3j20
-8377B206n3j2nL5OJ2P3Q1J16K4m7pq2j31p5p3k7N9P5Q8R4k5n4l7k0J5L0j0Jk1p1Jk7j17j07
-8342A915j7J00J14J13O2O2Q6P6N2no2r9l5L1ro4k8ll8j3Kr4OJ7j32k26n8K00J91J0r7n6O7
-8309B068J43J04O8J18J93P9j20k03j19o3K2J28J44J91K02P2q8j58j57j06r9q7m1M0N1P5J71
-8282B628N9o8j67j48M4N5J4K1l5p2o1M8J07Pp9j17q2L5O8J10J17J4o5j8k5l9Jm2n0N7J55
-8251B472N8J6N4p6j19k7j0j03j27L6P7r9o1M3R0J24J10L5l6j10q5LJ3qp6j48j08k6l0J07
-8221A989J23l1rM3P1K6p6ml8m9J01J65N2m0m2m1j5K6K0J5KM5J15N3n1m5l6k3J7l5l5N2R4
-8188B439Qm9q8L5J27P7q5j68k16k02M3K46J97Q3L2k9j18j04j09j11mQ0N8l9k7M7N3p2j47
-8159A957q5m6Q3J98P9m6r8l3J13J03L4k2%%l1P7Q5J0N2N6p4r6q9M7N0o9k5%K0J19R4l9l9
-8126B385L1R7N8rL1M2k8m0l6k1prnP6L0l5J6n5j66o1O2P7l2j2K5k1M3Q9P4R6P2mp1p5m0n6
-8090B521p1j9j3N6M3n0n6K6N3K1P%N5M6n4m6k4o7qK3m1m5K7J24J74J1p1n8p5j04n4L1R0j9
-8056B433o8J3L8Mq6q4m7L8P1P8Q5N6ol8L8P4j0o9L2J05K2jN0rj78k33j01N2M9p4jJ12P2P5
-8022B492J11k9k20p8J34J26l0j97j34P2R3J40J29k6m3m6n5N9J32P2k3j48o0J44Q9j52k35
-7995B317k23j95r2P1J32J73K12J20kj09j51o1n2l7Op2k0J61J64Q8J07j9j16j21r3p7m4J2
-7967B079m8m9oK00L06R1q7l7o2l6O9J12R3j7j29p9p6o3k5j6O3J52N9m8q2j00K3J16k3j2m1
-7936B327q9q3n2NJ07K30J35jj8l4p3j83k15n0O6R6M3K2N4l1j4P6Q7J62M8o5p9j60k7J06J05
-7905B495J29Oo5K8mj13q8M4O4Q1Q3M8j9k7m2j0M5l0j29r6l2Kk5K1M7p0j28q6n8o0J8P6K0
-7872B125K5J06J71J60J12J9o6oM2k4j37j81k17j72q4O5J81K41J93J37n6r2LmJ6K1K3R8J06
-7843B805J4p9j26j75j01J4M1L7m9j26m0Q3J09N2K1kO6j5j88j17o0q1M9J46J34J09p4j92q1
-7814B174nK3Q3M0p2OQ2j2j64j07N8R4Mo1J3R5L1M0J17L4RJ1n7j03r0j14n8N8J42K00J19L1
-7782B621jm5q0n8k8P7J23m3l9j6r3j12n3M4P1L6m6n7J6M5N3o8j15n1K1Oj7M7R3J95J99R4
-7750B819qJ0m3q4j27o3M1M8J8J6j4q0m1m6l6O6Jj08j08l9J2j0kp2j37r0R9J02po8j40M1K54
-7717B204J31oJ4N7o7j35o3k1P6P5N0j4r8o5jO6J38J31J24N4p1q8j13j39k9L4P8K5j06j53
-7687B088o0j3LK8k9j6Lm4jM5O1J1J5P4P3J88J59J44J51p4k07p0P5M2n3m6k6j0j07n7M4M3
-7655B434n5j18m2Q3J10m2j22QO3P3K6%N5K2J7n1r1l5q6j40j02j8M7N7ML8O1M4J17J32M8Q3
-7623B620K05J30j7j87l44k11K2K2k0K5K3Kl6m4R9K14K02J00K7k6j59j79n4Q2M0o7r1j10j13
-7594B155J5R4L6m1o2p2l2M3N4M1N5K7j1M6J27O9l2J2l0r5o2r1l1K0o7p3j30j21K9J15P3J5
-7562B076r5p0M6J71J57j0k1J4L3M1j5po7m0P2n3m7L6J8L0M2k6j20m5M7l6j04N3J48L6j16
-7531B148j6J14J64J04n8j00nP0P9J35Q2P0J17M4n4o8k3L3L3M0jm5pOj4l5n5j80j25R2K06
-7500B751J84J20o3k40j68j32j26n5pP3J85J82J8j13j04rJ17M9k7j00p8l6l9k8qM6P7P8m5
-7471B502j07j02j5m8j00m9n2n5j3O0J34J17O5N7J40J74M7j7M4np4m7k2k4j06j01m4q1P7J94
-7441B549J13j3l6P6R2j03k31j60l3o0k4Q1K6q5j17n3L0J37J95J61Kj59r0J7J6l4j23m1J44
-7412B277L6j23l9J22J53M2K2Q5J27L4%j48k87j38K5R0K4k4R5Q5j6p0p5R2J97J26jj30j04
-7383B477n2j06oJ75K13J49M1n7j54j10k3k8k7M5Q6O3J03K1r8j06m6k8l6l2j06q1P2J39J9
-7354B507NQ0J19J08nj32k00r6L4M1p4k28k37j12L9J00N0K3O8J36J81J40p4j94o3J34N0l3
-7326B367j7k3J36J86L1j24j10r0j9p2j39J8J81J55J26O6j0k4mr5j18J0P1Om1p0L3K6k7o4
-7296B365p6o8k4J1j6p7LO9L3P%J2J05J44K3k9l5o4r3rL7Nn7QO6R5P6l7q8p1p8k1L3J02J67
-7261B518J51lPN1q3j30p8l9o1j1J42Q6K6M9O1j09k58k47o5O0P1nl1N2J36R2J23Q0j4N6R9
-7230B726J16J2j30j69j43K4J17N6k0o5q9j2rpk1K0O2j4j06p4M4L9L2j4m3l3k6o8j09k6o8
-7199B002n9lL5K3J5M5J19J67N4j2q1p3O8J19Rj02m3J3J9R7Q9J19J29P2p9j08j32k40k14j8
-7169B030J42N9K9P7O7J64J16k1n2j06j63n0R5O6P1O5l0p1npp8qK2K0Rrp8r4nO9NL2O3k2m2
-7134B360o4j19j22J3M6K3j4p9k7N2M4O3J59J90N7q9o0j26j72j52M1K18J50M9J4M3Q0J22L1
-7105B731k1m5j04p6r9k4K1P5R8N5K9o8j11N5Q8m0k0l6l7j5K1R0J06R7L4l2k7p3j83j55l8
-7074B296jK2L1M9N4N1J2r5j12j07j8M1j9l7k1N5K01J15p5j95q0R1J45Q2L5m6j13j02j23o0
-7044B076O8Q2mK1Kp6p4j3R0J48J73O7j5L9j3j39j23l1Rj3pK1N2M1J2l4r9p3J4R9J25J60Q6
-7011B671k4l2k3j49j00O7M0m1q8q8r4o3kK2L6m7JR7N4R0J25J84J66k6j31j42j77j61nJ47
-6981B307O2j46j20NP7L6o2l7P5P1k9r8l4oN2Q0M9O8R6P0oq0p4l1K3J07K0o2q6q6l0K1l0M2
-6947B244J41J26O7j1p7l9O9K9PN0L7j7l8n6n3j54j67n7M7J52J72J44N2l4j18j09n8K7O7J48
-6917B591K9j68j35k2L6Q3N1j14j17j3L1p3j01oj4nJ03O5l1O1J37R9o7k5J06Q3Q8K3l0J8J20
-6886B803j3j40j18o2N1J29N0K7J5K4no2j17n1J4l0p2o6r1r4M2P0m6o8O5J47J65l0j73o7n7
-6855B240j45j19K7J60J44k8n3l7m3L7M4M6N8NK8J17O1k5l3k7N6O2Ol5l7k5k9l0O9Q3J15J49
-6823B841K7p6j84j85q0RJ0l8k2m8n2L1P3M9l3o2l3J9J9n0o4lK9P1R3K5j4PQL5L1LN7J6o4
-6788B445j6p7j13J0Q8J06L5K6K7K3K5k3q3K8N1r2j57j10J4O4O1J28N9q9j18j18j50j24L1
-6759A951J44J03O3L1kJ7J6R0J10R8M7N6Q8J4q0n3l9k6Nj4MM1n2j84j01K9J6O0L8l8r2j8P4
-6726B396N5l2m6J3%j05j37q6j1R9J88J07Rp4l1K7L0J13J00l5j16l8M2N5P5J51J32p6j19p8
-6696B608j7P8K1j52j23j9l6l7j16j05R3J33j3j33j80j04J3J41J10N5O6Ml1K9pLJ47J46j9
-6667B555j08j3K2k4M1M7O1M3n3j04j47j65q7M0J07J29O6L1O3N1n4l8N2N2k2o9l5m3n4J5J14
-6636B473J17M9O1R7l2r6K5M0np8r6l9LP8Mj19q4kP2M4L1M4jp3l5Kj1J2l5l2J5P2J05N1o2
-6601B595j15j41l0J57J46P5N7J27N0j25j43p9no9q3j00l5p3r4J6R6J21J35R0O2M0l4m2q5
-6572B514j5K4J8o5r2J6pK8P1Kn7n8j6O6K4o7p4o5j0O5Q4j0o9j36k02k7J60J17Q7O8p8j30
-6540B166m7j2poN0Q0Q1L4J2M1P9P4M8N6J32P2l3m8j4QRMq5q5m4k3j8nk4PN8O8M6J20j5k45
-6504B534k87q5Q0Q1K5O0J20Mp7N8J30l7j17M9J29K7k6o2j39j97j39k1K3ML2J11J55O5m3j8
-6474B439P5J27R1j20k26o9Q1O6oj20r9o0k6L6p6j69j29m8K10M20J94m5o6k1n5p6QN3k0Ol4
-6443B341r2j1J76K01P0JR7%q1o2p8j8J4l0o5r5l8KJ8L9N5Q6R4J8K7M0L4l8r0j6L0j4j20j45
-6409B350j12NL0n0q7n6k9L3Q2R1L7K5N0P3R7M3k7n2j21n3J33J47n3j06r2q4P5J46R3j7p7
-6378B494j23l4P2KLR5O7L1QK0J6q6j28j8J11J00pr9j11j02l4n5j01j26j61m2J35O8rJ5R4
-6347B095Q7R6J19P0Q7k1j40j11l1L8l5j15j11k3J3m4n7rN7J39J13M8L1K4K0L1N7nkR8Q4j3
-6315B590L1p0k13j08M5J80J74Op7RJ8Ko3k00k25m1J41J18Rm4J8J30R0N0k7J4R5No1r6j44
-6284B356j19k4jJ07K29Q5j10j43J9Q1KlK4O0M4k2l5l6l5j1n7k23k88n8O0O1j9j00M5J81K09
-6253B279J44P8J8q3o6m7k2J11Q7l2p3K2K9QQ1L1MJ4m3q6o9l0l1J8M0L3M4o3l6L4M9jN1J27
-6219B620J01J5j08j00q7j14n4N2qj66j65o5J0J0J13J22J10J17O7J3j14j05L6Q2K7O0K5j2
-6191B482j20q7Q5J53K52O8j67j29m0N1R0k2m3m1q5o8rk2p2q7r1k4O1J34N5q0l8P9O1M3MJ7
-6159B410Qj9Jl1j18j59p2J3J8o4o2mP6J15J46J67N5qjk8k7J0q3j11j11q2N5Q1jq5j39k6J64
-6126B088J99J23N9j75k17q7M4N7m4l6J7L3J63K01K2q2l7M6P3pj19r6k3J4Q7J43J39R2j07
-6097B570k12n0J14J35M3m6j04r2p9p2n3L1J63J95J80J05Jp7m1J9j9nR7K08N7j84k25j28j26
-6068B405j42j13n0l9p5J36J53nj6j6J7Nm0o9r1m1rJ2P6J41J51J70J8j31j03K4O8M2N0O8R3
-6037B689L6m8j2M1o2k20k45j34j4J08O9k2j5K0R8J61J02N0rj37r5j6K1j2m3j9K2N5L3L2O1
-6006B495j6L8M6PK8n4p0k1p7q7n6mQ2P5L5nJM0n0RO3n3j19p5j6l1m9N8J45P6L3m8j39j63
-5972B098p1Pm1p0j3L5J4K0m5qm0j27Q8K46J22RL3N4mj32j07M4J3l4O0J69J59Q2N8l3q4m6
-5940B456J3QL7J2r2j36j09k6M5J01J29R4N5oo8J1J08O1m5j05p3N4mj96j04J28J31l4l8M3
-5910B450M4L4J00R6kk1O5J5p7k6M8%q6j07k9R0J00N0Q9Q9k8o5l4Mj04k81k50j02N6J80J24
-5879B422ll9o5o5mL4P8J03oL7P5K2m2l8PK3Jn0l5k3R4K19Q2j47r7R7J00p6j97j69q9m2J12
-5846B319J34L2j7j11r1J6J22M6J19J69J0k08k69q6P1O6K5k3k2oj01j31n2M6J6k7r5l5R3J18
-5816B128Oop1j37m4L0R4P1k2j0N4J69J01J9k9l6J18P4j4Q8R8M8N0mo6r6j40q1K7p1j34r1
-5784B123m4R3J94R1PR9M7l1o7l3m8p1J4n0j12n7m6m2J38K02O1K0K9k1n6J2L2qr5r4Q9J13
-5752B489m8n0R1O8l0j8l1q3J3L1Nk2OP0j1M6J76M9m7q3j80k27j29nM5k0qO7J44J05l4J1M6
-5719B436N9n2j79j35M5J37M0o2n2j9p5m8k5p6k6N2K3j8M3J39K11J79J18N0n4j54j56j18n1
-5690B232k8JJ4m1j28j18O0J79P4j01j09M7K87K84O2Mo5q8n7l2J20K13J31n2j78k43k42j79
-5662B047p5J49K22K04J03k9j61r9J4J00J25J0p8o3L3K3l0j9okM3N1NJ1M7K6K2J1p3j09o9
-5631B433o3L5R9KpL7M3J5O1Q6j19j77k8N3K2p5j56r6N9J28L5K6O5j1J7K9k1L2J6j04o6L2
-5599B402L7P9R7J38J01J7Rp0k25j79p1K1L0L2O1k7r3o2k4J4Q6N0K2J8J2j2m7M0N2R0M9r2
-5567B555j21k9J08J03L9jj0l0k3JNk1j8J6nr7q7J9O0M8N8n7j69j48J2J57J0j17L7J65Q3n8
-5535B485j84j40p0P0J15M7m4m2K4O1N1o8j02l0%P6J56m1q1M2R3OLN8L4QN0N7n1r9p7j4L6
-5502B429N1M9K0J7N8N0J3Oj6J1N3%j31j44r7k7L1K0m9k9qO8J72Q5J2O6J26M8p6p8o9r6kL1
-5468B594o0r6p7j41j94KK15K06R7o7j80j05OL7j8L7J19J34k9o2O8J00N5J1%K4N6N4j07k24
-5438B455j20J9R3O1qj5k4m1N5J45J16O8k1n3j71j22O2J6lPj26j99m1J03P0N9N1O1N2o5j17
-5407B367r3J8J17qj85j69NJ21R8P1p3j64j1J48J19O3m6j37n3Rk8PO7P3O1R5J77J18lk6o8
-5376B670o3M6M1n9n8j9K9J3j00l6J10O0m9o3K1j7n3K9R0O5k2m7L8R3l6r3n1nM8L5j04m9J09
-5343B573j5j41p3j8j4P8J99J53P7J0l8j9q4j1k4j13r9o5q5L8J7o4m4mOJ07J72l2k85k65j18
-5312A819m9m9RJ76K81J48PJ0n7j0K7o5J1J46J36O5r1q1L8K8J11K18J60qp0K2R2mr6j30j96
-5281B598j45j12k1J15P6K0O7Q3k2j0PP0J22O1n9j93k79j91J6J15J3MJ46J70j5j24j77o8J
-5252B268L8J54K39J34l6j9J05O4M6J39M9J2Q8J05J20J33K61L12L83N05L68K96M52J43k32
-5227F127r9K08M80R46J548K499L865N685P435M893l549p584n883l603k041j091m24K12R29
-5208A0553J845L136N396Q181Q876K784l321j080L223P98p020q505n621l093j366K33J680
-5191A6699L714O503O762p29p732p305m790k822j766j183q89p01m96k83k60k45j60j34j85
-5172C998j33m0o4r8m9p1l2jo8j69k29j96j68q0O2J32O1m4ln8j28N1J81P3jOn3j35j56j34
-5142B454J8Q7M2j9o7l0L2Q4R8M9Q6Pp4o7r2o1k6m8r3MQ9P0L5Q1J10M3Q0J69R0m0j65j74l7
-5109B735M6q4j17K2P3R7pL3J64M7K0J5p8j28j21pJ0q0m7L8J01P0o9o0K9N6q9k18p4N4R4L2
-5077B557p9j26m4L4m0r3p2K8J09J61J43j1j48j22J1Q0P4P9qj27k12j23N5J33J54J25M3Oj2
-5048B575j8K6k3K8J10L1l2l9n3l5J13R9K2L8Pj18j97j38j14j46o0J2J9O5J08R7O0P9J26M9
-5018B691k4JJ2j02q9N0P3M9%p7j00q7r1q3j52j94k9J36J62R7o2j17l2L6N0Q8O9K4jmJ4L2
-4986B340L4k7l5J4K4l2o7j5r1j37l0N9K8K9J96K73J30q6p7j10j03O5R3l3m7O0Q8P5l7j09
-4956B472j51r5J46J82Rr1j3j5L2Kn9lK0J4M2P9Pn2l3KM6j4ro3j83j25n3N5N0k9l5P6J07M7
-4922B365M9R7K4j07n9m4j64k01j37J3J55J56O7L0RMj1o8p0M9J06Q8N6n5r3o8n7j2J9J0j7
-4891B134L0J15K02K19J09j22k12o8Nl4r1l0N5M2j4R5J29J01M6rm9o5m2o5p0n0J7Mo1rK4n
-4859B331M4No4p7K7L4n2n9J0O7Q9R6O6m0n1l7p2p8m7Q9J33MM4l5j5J11M7N9L8j10p3Q1N4
-4826B619l9l8J3LM0M1J52J89L1k0m0j12j04j3k8J5J24O5o3r2K5M2p2j69k04j77l3R5J79R8
-4796B527O4N2J9j31k02j64p0Lj9J1L1Q3M6j6K8N9O6N9O8L2j52k77k17l7M3%L5J40J82Q3q4
-4765B262n1J70J86M7n7n0j2kK2O8K9nl3k8K1J2j9m5l3M6Q4L0j33j24j8K4O8J50J00rj22r3
-4733B485j6L1L3j0l5l4J21K10J77J61J31K61M50O26O22O92R54J578K478L898O115P809L341
-4710C2078n401p639n292l326k206j394q80n65m38n09n56m58k88q6O4R5J04N9k5j06j12k7
-4688C092m1k7o0j15r3L2J53K4j31q5k6m3OR3K0j24j53j72q7ol0k4k8L5J39K21J37N9on6q3
-4657B621l7J43J65m2j59j70j75j32n8k0J4K16L60K10m6j81j67q8Q2J24L8Q1Q8L5P6Oj43j17
-4629B724k8L9J9q4J5P7k4o2KM3l9q7j37q7k6j6L5J22R7k6j0k5q7o4l6J6L4k4J2R9J01M9n9
-4596B563j44n5M6O6M3J02N6p8m3m7r4r3pOn3jL6J05P0o8M7J21L2l7M1M4Rj3j23l3J17P0p
-4563B678O0L3j38n5K2J2m4q1p8m1J2o8n1PK3k0o8m3m2k9n0J34K83J41n2n0R0Q4k4j14n8N6
-4531B529n0l9J69Q0r9j02o9K7J45J12l3r0j17l2L6R4J16Q9n9n6j5j1o5p0K1J5p9p2n7K3N2
-4500B393q7j63K5Q8oQJ9n2r8q3K7J81P4j24j36K8J59J96R7k9j00j05r5p6l7k6n8j1R7J14
-4470B220M8n3k0j2n4m6l0mM1J0pj4J17K44J50J00O0M5M0j17k07j9O3j3j2o7j58j45q6O8O4
-4439B206m8q9n3O6J39R9L5Pj09k03r8k1o6kJ08Q1m2p4l9OK0l6j00J7J35J82J52J05P5N9p2
-4408B440j07m9J8m1j39m3R7J57J14L4Jp4p9p9k9J81K29Q4o8j24p0l4l5K7J19N7n4j02o3Q
-4378B376m7q4ok3m9j2N4L6M7Q1L0n4k0j05r0n0n8L1R2J25M1L3N2P6P2l9j23p3J6L3J2J00
-4346B474J54P9n6p2Om4r1o9J8N8K8N1N2j5r5j30j27j08OM9LJ26J57l3j01m7M1J35R8Q3M1
-4315B671j4o2m8nJ9O7Q2K0k9l7j37k24r8R5J02nj14j02Q9J31q5j96jO1R3J09P1j2n4l2M7
-4284B402J49P9Om4p2rL5MrR4J9o9k2M3M5K1m0p0MQ6L8n0n3m2j52j06L8R8L8p1j47p2L7R1
-4250B299N3L6j2r7j00L3P5m0PN3%%k6L0R1M1j4o1p9pm4r5p3rJ36J75L7j0K5k4r1j04oj2o3
-4215B124KL5N1P9J21J49J20k8j10k1n4j46j65k2N6MR3N8rq8j09K5J97J94R0l0p3j00j89r1
-4185B163J32J92O0l1q4k2ql6p1JJ00J12J04P3m8j19p6rM5J1o9j59p3J52J53k8j4M9K8j31
-4155B397k09n7o6k4J70K39J05l6j60r5k1k8Q1K08qk35j35K4J31Q8k3j5N1L2Q1J15N8O9J03
-4126B840K3j29r9n3r5r3QJ12R6Ln8m4P4J43qk18k23m0J00O9j8j37j75L8J93K32J82R2j0n5
-4096B750M4Q1K6l3q4j35j55jL8j69j52J5J43J65P5pK5jo1p5p9l7M6Lr8r8L4M9K9J0Q5Q3o2
-4063B454j08j04O5J59n4j86p0j2L8J23J60P7R4Q9L1m3jm3k8L1m9k4l5o0l1O4L8j33m8L9m9
-4032B384n2j11j16M5R1J00J6j10m2J29J97O2m0m7o9p1L9M6j0M0J00P9J66K09N8j13k07k21
-4004B552k02r8M5P2jk5M6P7nj0L2P3M8N9R5j21k19j64n3N2J0j7O6J39N9r1p6M9J45J15k1
-3973B631m0n8j6P3L1L0pK5L3q8l9K9M5l1j68j10K3R5J13j5l4M2L8pK4r2k29j69p2l5J2J19
-3941B153J64J51O9O9Q3L7N6M6o0q6k1L8L0q9j46q5p9K9Q7P5jk1O2R5k3j35j21k5J40K24L9
-3910B755o0Q9J35Kj65k26j90j08N7J26R1J32L1n0o1l4l4k0p8o7n7r6J6m7j40q4L1J69J62
-3881B279P9N1nL1R1P8M6Q6Q5L8j23j23j1k2m0o8q8n2k8J06lj19KJ16J31J02J3j06j05LJ14
-3850B558J73K49L29K82j2k36k28j59j74k65j91J1J40J05j02j42j31j15q0J19J72P1ml0k4
-3825B316P4O7r0n5K4n5m2L4O2J5j14j36o7N4K04J68Ml0J0K4J3Lk7n1J6K6R7J08k0r0j80q1
-3793B281P2J19J09K2j7j6m0j55j40j1J04J63J14P8Op2mK2l5j17n1J17J14k3q0o3mKp9j65
-3763B251o0P1K4o5k3R5J69J23O7O6Nr2o0k8j14j26j28p2Q2M7K1O2M5P3J02l6q1m8n7m5O8
-3732B336J34L1j15p3O1J57Q9j7nj0k9q0j51r8O2J15J5j34k2P4M8j9q8q7mM5J3M3K5J8Ko1
-3700B275m5n8r3o4M6J08J01J37jj61j48j4J05J04R8J1p1Q2K11M4j29j39j16k2M3J04J34J2
-3672B554l4j6J8r6j26l0Q4R6K7N2Q3J10P5l8j27m4R9J8j37j39m9M5N2O5J0j30j05J4J02R5
-3642B528M0n3k2J3k9J2Q0Q3M3N8jk2M4K2m7j19j14n6N8N5M2m5q7m2J2J8k3L7J23j6p6n5l3
-3609B428J2L7l0k5O9R0M7j4r4p5JL0q8k9%q6k0J65J92P0m5k6ojK7J6N5k6j1J21l0k08j39
-3576B407l3O8k5j59j20j7n9k3J11J09J16J27N7K6L8J9m6j8R2N1r6j76k21p7K2O2J23J58R5
-3547B611N0k4j38j08m1pk3J11J77M5K1m9m4m1p3q5RQ9J13J09O5rj07o1L7K6K7n3q6L4pj01
-3515B467NJ00NJ7l6k24j04N8L7n0J2P2p9l8P7R8N4M5Q9Q3P7K8j28k03j10m6K7K6n9m1K5M6
-3483B330J59J95M7m3q6k9J7l1j14r5M8K0j69j40M0J82J85k9j46j15l5O0R5M6p5j96j73j3
-3455A935O2O8lK3Q5Q5N1K3m2q1K8J22R4R3Q2j3j18j91j12L6M4kj07j09k8m4l6L7J60J71J22
-3424B435M4n2q4l7qj7n2K2O4O8J9j11j43o0J42K23J33Pj08o8Q1O5k2r6o4L8J35K9m3p4j4
-3393B452M3M6L7K6l9j0P0o1r2k3l6l2N4J01Q8L6m7j28k03j62j10j12n7J17K35J12kM2Q3J3
-3363B441l9J6Q2J20L2o0o8o4N2K0k6l8om3J6M3K0R0J05J4rP5J2p6p3J0L5L1j14j95j60q5
-3331B158k7Lj9j0K6J2l4p7m9Q6J27L8M5O1J0q4j09P3K40J10o0OJ25L9p0n1KJ08R0j3j37j20
-3299B499N9J53M1p9j73j58j9O0m8kJ06N7K6l4k9K0J15O7pj23j53k9N8J07K5j32j06q3j02
-3270B116k4Q3R0K0J4L5K5j3j2L5N1l0q7jQ2J10J6j9k8l4Q4M8Nk5j09p4m0j5J2K5l2l8P1O8
-3236B409K5K4L2L6R0M6j3n3q3p5j07o1Q0J60K18J68N1n7j52j72q0P8J20lq7o8k5q6p8j3L8
-3205B362R7J48R3O5mq1n2qP1m2q9N1Q4Mn6kRo6j01q8j26j16m1j4N4N6R6Q1n5q1L6N9n3j08
-3171B183n7J09J38k9m0L1P3M0k0l8J5Q0J40P3k5j7q8j65r5O5P6j5m4K3P9k4K1O3P1m3j15
-3140B465q1l1m2p0n0k1L2pm3K4%o4m9J20K23K08M8j15j30o6j55q9O0R2R8L0j5m8MJ58J63
-3109B649N7j14j28r0o5m4N5N0K6R2N1M2%q8j16j06r9j13M3J42P8J15J18j0k1N5J5p6o3K1
-3079B476K0j12q3K2M2k2m6LM2N5K5Q0Q8kr0r3k0K7P0J6r1j29o5j0R9J60Q7j2m9K0K7q9j37
-3046B309k0N9M3K1L3O1Q6Q9R1j1j16l9J02J16J4m4j08J1J19P5o2m6k4m4j1j0p2j23j0n1m0
-3015B398J89J45k6o1p8k2P8J18K0l0m9J3Pj1L0M0r0r3p0j37j48p5K5J3L3J46J88Q1Kkk8j19
-2983B487j29P6J23o3r3N4Q9Q2P4O3l9r2j01j1o5j34q4n2JR7J74J22N6or3m9J5k6j39o5Q8
-2952B360L9MM0n0p8j3M0J00P1O8N4mk6J1ok6O3J15Jo8M6J33Q7p6j95j78k4L6pk7m8j28p8
-2919B236j1K9J3j04j09ml3k0J01J09Q1L7K8N9O8M1m0J1O1M5M1m0o4m2n7l8J38J36n4j86j14
-2888B318M5J49L7j02j34qJ35O2p4j13l4M2L3k8l9M4L9j5M7L8M9m8j00j34j69m6J24J67J48
-2859B433J24K8N2J22Q7M7j20j94j39p9k1J6O2M0j03n3J11J16J05m0j49j44r6K8M4n7l7n9
-2831B124j31j23j20l4Q8P8J6pM6J11J52J83J62M4j25j3Q1J16P5m2p5j3m7j12o5P5N1K2K4
-2802B541N3J26N8nJ3Pj01j99j08L0K0j26k16p8J65J56o7m2O3R8L9j2L6K1K9J17J73R5j05
-2773B781j48J8R0o1j34k3J7N6O1pn8j20j18p9n2k2o1m5j9Jj7M7J05L0m1J3J24N5L7O3Jq1
-2741B413o8M8P2K8m1p3RQ0J6qP5J65M8m3JK2L3j7J8nj4M1J6o9n2L3RKJ4J3Rj24j90o3p3o1
-2705B264J7J2N7R9M0l7j6m6o1l0N8P4K4m6j55n9J63J34q2j27q8k3M8J1RL9L8O1M2N9Q3M8
-2673B610l0j23k50j86r9l0J55K48K15J02K1p4o5Qkq4j52r7P9J74O5OO5J37O1p8j70j50K1
-2644B377P0Q5Q5J2L7P7K3k2L0K4J4j10k60j52k2nkn8j37oJ52J87R4j01n9J02K51J30j54j55
-2614B507n4K5J16O1j10p8ll0lmn6j2Q9K2p5o0p5k0k6J6K0KQ0J35Q9k8j78j75o4N5O6P5O7
-2581B374O5L3rm1j5Q6l0j97k17j33L6J72J93M6l5rQ8J36N5OJ0Q5O5q8j39o9l0j22j55j0j7
-2550B134j14k5J3j7OJ2M5J53K08J33k8j25j05l3J3L8jk9J2M0k1k0J5j6r8r4R2K02J99R8m4
-2519B643r1r1K3O2P3oj4J37J28Pn8j40o9R8J51K8l8l4m6j35j11n5n7k3M0Q0J01j6j30q1j1
-2488B365J0O9J16J3o5mL9M4m1j09j25n1k5q1k5J22J36L0O7L7%o8j16J5L0p0p4m5j2O9J03
-2457B354k2j20r7pQ0J5j6P0J15J02M1m9o4K4R0J43J40P4k0n3q5j03l0M8mj1k1kj04j17j09
-2426B262j06j08o7K8R6MRR8J2m0RL9P1R1O0k5q3j8R4J20k9j36o8P5J21J44l0j53p3J4K6p6
-2394B361r0J1j02j15K7L8L0R9K21J90l2j72o3R0Kj14m2J4m1m9j7qN6P9P8l2j50n2J1n4k4
-2363B150k4MQ0R4M8l7mJ1J0k3m8p2o1N0O9m1j26r1J1L4O6J15j0n9K3O2j2L7R2qlK5N7L1l5
-2328B415l3M4J36O9q2j33j49j37j49l5M5O0O6N5K4o2K2K5NJ32J76J27R6J43J22r6j96j66
-2300B524j14o4j5O4N0j20j30K1J55K50J61pq4n5l0j30j4J51J01L3K9j2o6j26j01L4J0NJ5
-2271B535j01p8J14J13o3j9J30lj54n2j0l3L0Q1m5j03n8M1K06K01L6qP3J0j70k05MJ67jq6
-2241B552q8j32p9K4J19J26k2j51l3R2P2K9k5k9l1LJ5k9k4L1M6j15j50%R2L9J4L4L6L0n1m9
-2209B346kM5P3O8L9J8J1Oo1o0o1j11j36OK73L03R5j8l1m1j12j44j3O7J5n1o7l3K8R3M6r8
-2177B493o3OL8Lq6r2p4n2K9J51J14O9P5L3oQ1J32Q0M2p0p3J7p0n1pl6p7r6P3J07O9O8%o9
-2143B758q1k0j00j70r7L9J47J06O5L6L1J04Nk18j24Q4P7q5p7J9l7j21p6M4L7j5P7R6P1J01
-2113B676Q3n5r5j29j42p2k5j1J8N9M5L3l6l1P6P3j2o0j45j23o7M8O2J2O9N1N5N9Q0K1k2o
-2081B489J1l1j43p3J02Q0l1m8mM9K9j07j37o8j6M3N3Lr6q9K6J35J91J76J07q2k04q6L0j8
-2051B291j8O0J85J80L2j7j23k31j51k9Q9L9pM6N7lj9KQP1O1NM4P9Pj42j23N7K1j29j64l3
-2019B145J11J28m1j19m8o8J3J18k2o7J04J23Q9M4j06j48r3j2Q3J35J5p3n5l8J6R0K18K84
-1991B826K5j59o5n3n4qr4j28n4P5J29R0Rm4mP8J43N3q1n7q6q1k5j6q9j01m7o2J9N2L3L9J62
-1958B425J51J00L3r3j01o0R7P2qK4J4O0J30Q4J4n0q9k5j3l2m8m0m6l4J0M8M2j5K3J3m0j00
-1926B546j15M2J22L7Kj07j35K3O3N7M7k4q1j22q9P3P7l4l1LO6J15L1j18j40j03r0q8m1p8
-1896A908j00MP7Q6R6O0J1jJ1l6j1jq2k5J58K26J29J66K23Q7k6k1l1r4j36r6p9m9N2P2o0j74
-1864B344k25j28K4j2N6J03M6O8N6n2L4Q0m9j1J74K72J52rj18q5M8Q2n9n9p1j09n4j7k3m5
-1834B413rl0J6J07O0j4p2m9LM0l2n8OR3N3m6o0j22p5k4l6oM0qr5q6p9j3J53K18J48K0p4j26
-1800B256j37k7O2RlO5J7j6J6o2k0jn8l4K2R2k2j69r6rJ4k8j03o6L4M1J70J73J04J04l3n6
-1768B239O1J2k3Qnl9j24o2M4Jj03j35p0J00K11P4K6K6J6R8J17p6j73J0R7J02R1o1j32p6j1
-1737B243O4J14K1j61j43p0L7J04N9QM7N7j8l1Q8J08J2o9o7j13r5j33j9N6K9J31J80M8o7q9
-1707B331r4j10j10M4J17P0K8KM4J14J62M2m0J07J18L0K0kj0O2J1k4j4L2M9j24k55j31N6J23
-1677B648J04J32J49P5l0o8j26k02j58k8M1k4j24q0P1J53J01n1j18k5L0Qk0rQ2J41J29J3K8
-1648B842m4j20p5p1q2j06j05O7J45J16Q4p5m6L0q1j16q5k5R4J00j7m6K0O6K0o3j07q3qP3
-1618B302Q2Q7N1O9J16O7J8m2o3k8n8r4q2p4j7j2L0J42K49K13N0j54j78j17r6k4O3R8Jl4J9
-1587B584N3J7j07j42n0J1n9o7N3J52P5l9k8j3j14n3J8q8n3OL5n4o7J43K49P0K5N2p2q3O7
-1556B521J31l7j47j4J29J03M3k0JL4M9M8Ql0j17p8R0Q1rrk9r1j28j34r7q5o5J4rp2q0k1J5
-1523A995J9M0P2R3J78Q0q6k3J13K8p9jM1K9P4N8p9j06J5R2O4R8M0n4j80j77o8J3J8Q5J23
-1492B515J27N5o0p7K3L5j01o2o3pL2N0l0j6O2N4j4j5NJ4K9J9q4j73o4Q4K6j00J6J78J51J2
-1460B621l4n8p7m7J6P7Qn0n8M0R5N7O5P7Kn3L5j7q1o8k5L9O6Jl1Lq1r5rJ61J11q3j27k21
-1426B259r0J05P5j3j03r9j8O2Q2R4M7o4l5l7p9J9O9LO9J02M5J48J85J7q7q7j24m5J06Q6Q
-1395B700j13j59l5l7LR2J00K8q5q3l7n2j33m7J36J81J09Qk8q3q4l5LJo2j31m7J09J70Q5p9
-1364B395p7kj22j94j48m2P9R4N0Q4J74J47Q7J8jl0l7oNL9N1oJ3o5j45q0O6J18m3m4J3l5k1
-1331B335JQ3K16J55J5rkOpP0J02M2n0m7l1o7j33j94j66n9j08j19kQ7Q5Q6J28J84J82k2j80
-1300B581j54J2K8q8r8R2J79J31J42J27M6pp3n9J0m6j32j31n6qn6LQ2M1R7J31N3k5j27j53
-1270B542m9j7p7k5Q6Q9J8n8M7J46J18J3j32j72j19m9M6N5l8n5KL3R9R8M0O7K1o9j64j68j34
-1239B194j61j03J0K6J19J52Q2K3Q5N6O1J04L1m6j7m9j06q8m4M0K6j11j16m0j7Q7R1m6q2K0
-1209B181J48K51J30Q0J20O1j51l06k18J9R5j0j50o9J8m3m5%l4j1J53K24R0QPM0J11O8m1M
-1179B730l5j80k02k1K1l4j02pL5L8K4Q6J52Qp1n6m4kM7Q8J2OJ18J13Jj08j49j07j9O3J19
-1148B524Nq3pL3l2p8k2P8L1r5j8N1N6Q6O5M7J05O1r2j99j78KJ29Q0k9q3n4m9l4%j9O6J31
-1115B478J50J35mj50j60j00j57j37o7qM3J29K02J94J79N4q6j35p4P4O4K9P8L9o3j20j12k2
-1087B453J06J11J09J09j6j26j20p4q5n3k0O7J11N4r9k04j51j61j74k4O1Jj7Q4J50J02J43
-1060B337k0q4k8k2j14k11q0P1K23O5j34mJ10P2L8k5o7j47r8J4J84L28J37L7L7K7k9p1j6p3
-1030B457j32r5r9j07P8J79J30N4m0lP8M5qo2pO0K1J45J82J12j9j16j16r2k2L8n5m3K8J0q6
-999B515j58j23M0N7Jj4N8R5J3j26j66r4M1O9M1j6J0K0nKN5N4Lj6k9K0P2J52J01j6J1rJ2l
-965B667j41k14j09n6P3J27k5rJ25R7O2m5j45k4J11J79N6q3p2k5J1m4m5O0J02J19O1p0j24
-936B619r0qN1Q2L2m4p1k3j4o6p5n1n6r6j4kL4R2J15O9J5k0J3k1r4q9j23r0R4K19K02J50j7
-903B723j28j43J0J34P1o0j00q2j3N2n9j68p0j3m6p1p%P6J04J27P9j3l6K0M6J9JM9P1o9j19
-871B385j20j88j27o0K6R2QP7P9m1r6q3R8J98P7L4K4P0N8K5N3O2Qlj5o2q7n6l4n3P2O8r0j32
-837B267j06l8J15R0L6Rn8m4QL9J11J33L0j50j86L1J62L2p9n8pLk3k0j8r5r7k6O8J42P0J8
-805B359n1j6R3P1j1nN4M4j56k16m9R2J10L9k8j4N0jr8j09PR4J1oN0mp6kj7J1J7NkNM6J29
-769B426K13J35o8o8RO1j28j76K0M1k1n1r0n6o0J5J25J78J92O6K5k1j8l2r9J2P8Pj9L0J25
-738B851J3k22k24j08k8p4l0J59K02J11L7k3n9j09j09k2K5rj3L5R8J02m5o2O0M7k8l4p8n8
-708B405l4k2K9O0M5K7N2K5j1n1k4K5K5L9N7N2P0K1o3J0k0p8k1j9p7l4k4l2J4R9P8m0l4L8
-674B587Q0M7P1K2j07LJ01K2l2J0L5p1o5J4rj9rj9R4N1j29j71j90j48k9Q2R7K5K6J04R4o1
-642B506j07rLO8O9j6k8o0j55j31NQ0J5j1M0M3P2J09J08L3p6j14m2J21J04M7P4o1j08p8m6
-611B455k9M5J21O1r5j93j28j9j49j96p3P7J61N8P8J47O1r0j22j53l2O5j2mM8Pj0M3J49J59
-581B430Q2k3%K1j4L5O3j02r4K4J12K10J51Oj14k16j27J1L5q0qP8O3Pr8j08j0L9m7J5On6j27
-548B164q1J6k1JO6O1j9o8p3ql1m4R5J06K8J4Jj07j69lJ54P6q0o3O8N7kL5J13J21pk3m6p4
-514B257%N6K8o2j4N0L9l3RK4L8J07J25J01j6j52p4Q1J69K5j10r6q1j0Mnr8k33j06J05J89
-483B317J19J14J51J38R7J1j07j75j21r2o8j1J26J25n5k21j65m2j7j24n6jQ6J16j8j57r1J16
-455A995J89J44J29Q8P5J22J8j7K9m8j80j84k4J9o9r6l0M6J33J57M0j0R9P6j32j65j32j47
-427B125n7Q1K10K31J22j1n6n8k6o2r0JL0J3j7m1o0l3p6k4O2L5QNL4J8k2o0MP3J19M2p7k06
-393B237j42N9J25Oj46p4nL3J20J36Rl5p3o8o6QQ2R4J28J3m0J9N5o9j10l6nO4N2%J8L7O3P9
-359B568L1k7j38n1J37J76N3m9m2j26j56p4m2m5pl4j13Q9J92P9k3lJ1L1J0ol2L1j0n8Q5O9
-327B526j30j58o1N7j7j20j01l5O6J48P6l7j59r4M0J25J00mK9J32J37n9r4k7P3L9K2N6R7J87
-297B814J68m5k23j48j33j34j1J18J01O3o9j02J03P0J0lp5j5rJ0l5n2K9RJ4L4J71K47J1k14
-267B704j67k8R5J31m7j68j23J5L9m1r7j35m3O5k5r9%J57J09l0j0L0M1J13Q7m5r6k5N2N2P
-236B518J0J08L2p5j19r2kl3j2j9N5R8Q6Q1K7p3j30p7r0o4M5n8j32KK7RR7J01J17N2qo4j9
-203B398R3Mj26rJ70R1j19k12r2N3R7q8j06P3J9l6L7K0Q9J19N4j05j77m5p7n4J10J45O9R7
-173B492R3R2O0j7mO9n8j63r3n6M1J56R9j0m7q1n1J8P0L2LL9K2n3n7n0J3J13J54R8k6r8j6
-140B784M5j1K3O5L5k8j06n5p0q6J0K7lnm6n7m2p9j54j33p2o2PJ64J93J36J55O0L7J5m5j33
-108B569k62k92j12P8J31J62R6J09N0pj1k0k6L5J0l7Lp9j69o7K2Ln2o2J00J48N2j9J1J8m7
-77B335o4j7K9J04J33P3Qj06j39l3O9Q0rj06n3Q6J04N9k8j19j37l9O6O4P5j2r9k1M0M4Kj4
-45B375Q2M4jj0j33j83o8J06K25J38M9j6o8j21k7J62J84k3r7j02o9L5Q9Q6Q8O3Rj75j92r0
-15B360K1N3N5OJ3l9j18m6j4KJ31J19n9j23j10q3L8O8N0m9j41k2O0k6OR7J22J12Q6R1j5j42
16B503j67j82o2L8k0J0P2Nk6K3J74J72m1j66o9M5Q5P6J37O2o9q0r3j22j39p1L6O4M3O1J2j2
48B299J14J75J14n3j91q2j0l0K3nj37j07J2N4M2k9L5J02%o3K0R3J29R3p4o5L6K4m3j9KO0O6
81B585k0l2M9Or4o1p0o4n9k5O7Rl3n9qN6PL0Q1K8m8j16j48j03M5J64J54Q5%j71r2P5O3L1M9
116B381P1M3j8k0p1q4R0J84J6j12j04P1J39R3J5r2k27k38p0P2J63K13J67Q4n9j61j68q7k0
145B271n0k5M3J47K28P9j32p4J24J49M1r3j40M4J41K2j63j24J8N3k1j80j62NR6J51O9n8q1
174B378K9L6j7l7J29J80Nj04o0j08o7LO8J40P6j8p5j03k2l6n6Q6N2m0r9K8R5Q7O4L6k4j8m1
207B567k0nl2N6R9J03M6O3J06p1k05k45j21Q7J45N4j7j83k70j38k4N3L4k0L9O5N8P3%m4r4
238B159pJ33N1j50j69r3j00j7Q4J36J09M2OO0R7O6O6O3M1m2p1P0O9n6j25p2l3n3j49j41J20
269B094K36Q6jp0r4n2o3j18j4N2QmM9J34J46J7k7L2N7N5J7n5j1R0J43J28P3j00j51n6m1N9
301B619l4j11q1k1o9j42j19j3l1m4N7J91J31J5j2l5J1Jn1o2j45j30L9J41Q9J6j8J18K74K23
331B807J54K3m7np8q0O0k9q4m7j6Pj12j83r2O8L1r4q5k6lo3o7PJ08J56R1P2l8j27n3J06J79
364B540R5k1n7K8M8l3kj6l9m6n1K2J18J48Q2l1j44j44k0P1Oj8j1ml7n1K8J23J26J00L5l1l1
397B783n8j17j43o8K5kp3q3J26K40Q8j20j83j06m3R3J26kr8j12nJ40J09J7K3j5k1QQ2J13L3
428B757J2n1j45j08k3o5k5R4J43L9p1j04k2J12J45Nj51j91n2K07K01j3j95k06n1M7N7j2jJ5
458B348kLK0O4Q8N0nlJ2P8K9J0Q8L2j32j41lK6p0j1J32K5m2K8O9J2n8o2q7j6J7k0m5JR1kj71
495B353j58j35l7P0O7P6N1o7k6L0J2J1Q6R1N8M0k7j6j9m1kJ9j3k4j06j78r2R7J89J28M0P4
527B551M5QJ38J13Lo3j20o5N9M6J7k2J5q3k32m5J93K01O3O8N1q2p0o9k0NK3l7j05j22j20j02
559B242j2k1q0q4j16qJ28R6L0N9J01J05K5j39j77j08k5J40J85Nn5o5q8o5LN9J31J40j1j32
589B263r0PK48L30R9j78j72m8l4j8rK2J09J02k9r4n3L2P7J9LO7J02J02m5j43r0n5n0j9J8L
621B476j0K6K5o2r1j30q8Q8J46O5N2jl4j05j76k48j92l6R2J81K15J20RJK0N8Jp4m0N7M7j7
653B375j9O1R6J37N6o8j47j79j18k1R5R2N7J34Q4n4j26p1l9MR2J19m2j16n3K2P5N9k2J4J0
684B507n2r5p4M0J9O0J54O5k8q2j7jj6K5oo6L9J47O7j20j84l4J44J61J02J9j4L5Q9M7m2r5
716B794j71j90j09J06K17J48P9j3j60j28L0P7M0k9l0oQj00j19j25j23K6R4L8o2j72p7k4M7
745B066P9k2j5J13K2j14o0Q7K12J90J18N8m9p7o2k3k7n7m7OJ01J24M0J5M7Q3M3j5j0o8j20
776B638j56j70r2l2M8M1J02K54J51l8q0j9m6q2j57j55l4n8j4M0J2M0P1N7Op1o7KJ42J68N9
807B560OP3L1j67o8M1j04j86r0l7rn6LJ33J41O5k7P9J96M6n3M6M8r6r4m7l6Jk3QQ9J46J16
840B735M3j3l1K3J43P3r9j02R6J14J0o9j75j44%j9p5n4Q4J51Lj37q7K5m1k8L8q5j04M3L9O3
872B420j9j70j37MJ28K32J30n3m9N7p3j84j13p0J3N6q7k23p4J07J35J17J72K18J56j6m1j2
900B624r3j2J30R6J0j81k80j41O6K5n4RM7J18L3n3k5o8p0k6o6j79j21J11J40N5P3J40R3l6
930B365n0O6K0J1Q1P2o5j45k0k5j05j88r5J42J23M8J30J86J28mjr5j19on6j24m0J23K16K37
960B810R5Rk6r6j01o1n0j2k1n1M7J37R6kr0j04m0M0O0J6j09j24p9J11J70Q0Q2L4M8m3j80j26
992B520k0ok4mKn1o7j4PoJ08P1n3J0Om9k2j8o0n4O5J90N8j57j16jO4L1m7N1J16M1l3l8Ol0
1028B476j06p4N8R8K1n1p3M0J26J19N9K4M5K0j54k24j64j01n3N1N7l0l8l9p3KJ29J33P2P7
1058B427R4P0k3m4J17P9n3k7m8m8j5PK8Nn0q6OP8P4Rn0LN7J01J03J46K9l5r6j76j73r7m4J7
1092B385J73J86P3n3r5O9J07J7p0p9j23k01k49k04l4J29K35K01k7j54j39q9nP0J00J50J62
1119B535M3l2J3Jkm2j57p7J99K63O9k0n1j3j8j9k4n8o4jQ6Pn9k1M1jo3p3o6m8O0J20M3lm2
1154B526j0Q6o6j89q3J3l4lN9M5L8j7m3O5M9j17k14o3N5M2R0P0L0N4qk0p9nJ74J11M5P1J50
1187B822P0j20j30o9l4lk3rj8k3j14j03j10j46k8P2Q3J43J52O4QLq1j23n9Q0P8l2o2l1p6n8
1219B123J5O1l2j24n8O8P1P5K1L8J06M7o3r3k4O0J07N0n0l0K4K3J4K3L4q3j05l1N8J81J73
1250B679J5j3P8MPrj02k09j98o9l6L3J30Q2N5O2M6J2L3P8J24J32J02o4j01j01j31j29j50j39
1280B221k0K8O9J14M9jK3J14K3lM7K4l3n2n7j07j20oJ23J25m8j77j28l3J50J37K8J3N5j8j30
1311B410p0K5J12O8l3p6k4%M2j3j63q8O2J17o0n3Q7J41P2r3k5J02J5p3l8O7N9l6n7K2j5j58
1343B326j85j57n4R6J41L5p4n1P3M4J3q4j98j11N0K07J39j1R3J61P9m3m4N3j8r7k9j6j31j51
1373B056l0J9M7J22J32J12j9j18m0J5oJ4L0R1J91J76N0o6j24j37j21q9m9o1o5m9M7P3k7oN2
1404B220O3ORR7J57R4P0Q5k4q4j6l7J4N5j2L6L5oMqp4j38q9m4o3N3J07K8o6j42j77j25q7L9
1438A980J14J38P8loK0J64K17J23p5j3M5K1M4m5r1j35j04l6m1k5L7M2P0k0r1l7Q1Q2J4N2q
1470B592p6j9l4j80j72o8Q3K6n1p6L8J68J17m4o1N7M3L2L5J7k7n0kl9l5M0l0k3N7j0l0R9N7
1503B434m9j8J47J08N7J3r6l4Q2K5l4j71k46m3P0J45J62K7j8rp4r1l1r4qPj25p5M0R4J39J40
1535B474J29M2j08j05N6J03l0o7j0P8P7m8q6n2j9RJ30J01j01j48j25q7N7J27J22M9l7j5J3
1564B529K4J18J53L2P8N6j3l8j73k02p5R1J56L1m9o7m9L2o6j97j43M9J67K06L4j27j53p5P1
1593B400P0j0OK0m6r8k7M1O8K6pP5J84J09M3n9n0o3r8p7k2oj3L2P5K6OM5n7j39J3Q3Ml7p4
1628B443rJ16J80J23Oq1p4o0m9NJ41M5j35j56K9Q5Ql0r9j33l7K7O8N9j7J7Qo8p2r3j35P8J55
1661B345K5N2J23J18Rj5P4J4QO7M6q5j70j61k9J01mm2l2j13j62j23l2J40J66J51J18Q6M2K1
1691B738M8N8p1j04n8r8o8L0J7K0n0j5L9J4m0o2OjO3L1p1m1J9P7O3J02J01r1j42mO5K7J07
1724B709O4J6L3q2j44j04l6M0%q%r8p5Q0J23N6K0J6m4j4rj3M5j6j06o3j6mO6P1J16J54Q5K4
1758B886o6k11r1kj65j94l0J39J03jk9k0j3R7R3K2L2mk2q6q3j6P5P9O6J14J1q5J3L4o5r9M
1791B486QRN4M7Lq3n5J9J49J77O9k3j16q7m3k4o1m6l6qN1R2R0K8L2q6k22j83r2k4j3J9K7L6
1825B194J09J17N8N7N8k5l0KQ2Q2J36M6n1q0j09m2O4P8J35J65P0o6l9m8j72k11j19o3Ok5k3
1856B356L9O1J37P1L7R6pj50jJ59N1o9j33k11j36k8M3K5K1J2m7n8m9qj0j3N8Nj3l0j2K00J74
1889B570K6m4LO4M8j3o7J5nJ5K4q9k4J09J37J08q2k75k85k03P0R2j50m7J55K30N0n4o7n0Q0
1920B341N1L1R5R0M4k2r8j28p9Q8K26Q2o4OO7J7J1Qn9k6K6K2j6k4l4j02p7j1lo4j09q7m6k8
1954B128Q4J00M4L1o1o9j5j0kL4Q4J49P3l1o7q0O1J81R1j7n4q8j01L6jr6j44j29k0P8J99K17
1986B605Q2ql9o1p6j13j09PJ19J46R9J1kr7j44p0LR1M0N4J26Jr4r5o0O0J05l6j37q2%L4K7
2019B387QJ9j12k22o2J06J54J12kKk8r2qQ2Q7M1K8o1j29j35o2L4rL5O0L4O9O2n2p1m3q3j6
2052B133J39K50J05m1o5k18j28J63K30J19j7j14j30n2M2J01j9j04L2J00M5p7r3j5Q0k9o9M0
2080B408M9Q6J48Pj18j14o7l0o9k8N7P1l6o3l1L5P6R7L9n8o1k2MK3N8L7m2q3k4k6QO5J6k4
2114B388J5P1R8l7n4k1l7j6j22j87n0J10Q8P1Q6O3M7K7r3j00J2N6O6O8L9J4oj01j05n7k6n0
2146B257q3M0J36K3n0NQ4R2P7N8qKJ3l6j13j77p8Po3j72j10L7J26K85K53O6k3P8J25lj02n2
2178B694m6j39j08O9P6l0n4k3J11%o6PN6J25M5k9pM6J33P6q6m3k3j13j42k5l4l9L6j3o6J8
2210B406J58J22k6k09k54r8L8M9O1L9R7O1k9J0N3R2Jp3m1j8o5m8L2n3m4J34J89J32J7m3n9
2241B631p7j08j08q7q3N5J65P2Jj1l1j56j98K4J62J15J10J11J14L2N4j5j01j10j30j05j6Q0
2269B390K0o9o8lj4k3m9q5k2L4Rn5k4n2n0J0Q6J34M1lP6J51J08M1n3o2m1K6O8M3KQ2O0L5N2
2304B795J4jJ1m2j09r1RM8j15j33m9O3J56J41Q2M1j0n1j7N2J0o9j24j77j18qlM5Q8j6l8J3
2336B397Q6M6k4M6N1l1o9n9l2kN8O2Ml9j01j03n3k8Q8J11N9mk4lq0q1rN6J01L9n1k0J4O3o
2371B462J0m8j48n8M9K2O1R8J20J11rm1k9J4L6Oj00k08j80j6J52J18l1p7j7m2j36q7P4J84
2401B290J24J2l7q0j06ML9k9J1J05J32L6M7qq0N4J16J5L6J23J7j27m5P3J21L9q7j05J5P8J7
2432B800p1j16j10o0KJ1l9n1N2J01P7P8O4k6j1PJ3%r6p0J7m3j27j36j22o1N8L2L9N8pj3K3
2465B273Q9J08J02Nj29j08p1p8r0K1R2J03P8P1R9l0o4qO6J4j11j91j46k4P2R9O4O0J04P1Q9
2496B630J31J0j01j53j61j52l7J8J0j05j36O4K14J88J07J5k8j1k6j01j70o6J2N5P6m6j14n6
2524B067Q5J12L2L7m4m1Q2Q8P0J02J9m2o0oJ11J32L8n0j00l4j3q7m3O1M3o1q6o5N4M4n0m5
2556B350P6O6l6p3J7O8Kk3j9L5R3P6l9q4k5Q9R9j6l7n5j2L4l0j02o0k9l8j0m6k7N8M1P8J04
2590B525N4JnM5L1q7j34j26m4N5P0L6o8l4R7P9k4o0q2K2J02N9J4pj9J33J18p2q3m7R8J40R
2623B796r7r6l9r3j15p1p9j13P4K55J47O2l6j04k9P6R0R9Q9R9J08m3j90j58m5K5L8l9o9n8
2653B484j25oN4j00j27N7J72R5J3P3P3oj03k8J49J89%j70k20j75MJ00O4J00J76O8o3j26j61
2682B461p2q5o2M6R3K1j05r4O3Kj01n5J8J91K14L8r6j69j78r2k6K1K4mmK5Q7M4l0%J4k2qq7
2716B072j63j21L1K39K40Kq0o7m5M8R5J06K3o7j10J2J53J44L4n5o1m9j8rJ1J40P6J4Q9O5p4
2747B675j64k03j12k4J9R7J22J46J61J51j4r1M8L5p9j3k3j11k0nP6P9O1N1ll8o8j24j49r3
2777B387N3K5p3j28l6P8o7j00L0J37J94J90R0N3O4P6Q5j8j77p4j20j58o5m2J2L5J9L7J02K2
2807B631pN3j6j05r2p0r2m8j9l8K7J07J18Q6L2O1J50Q6k6r7j64j78r7K9NM7J53R5Rn6j01q4
2839B399k4J6Qj2P0K01Q1j13p4J1j11j29NJ05J75J50rj76k37j51m4L8J15J05M8R4M0j40j41
2868B300lJ49J68J2q0j17j28r3L4O9k5j9j11k01j01M2L5o4k3N7P6J32J00M5J36L12K54O4k
2897C018q8j21l2J22R4m4m5o1q7Jm9q5p1k7r5j50p3m9q7q5q0P4J62R1m9l2J13J81J03J7N0
2928B616mj14j30j6k6j3P9J30J97J36m6o7JJ5L3k0p6j7k7L5M9l1O5Q1n4p3n8k8Rm8j95k05
2960B198o2J37K07J12j8RK2o7j0j4q4r8J8J61N7p1j3l0r6o2K5N5Lon2o8m1k5o8o0R8J57J0
2993B324n2O9J20M7j8r4q0j18j26qK16J46K7N6rj51j35O5J01Lm3n5J0M1kM5J70J51K1m4j25
3024B552r2p1n9K5M4J09J1j08k2l8J8P4m0q1k6K7qoR7R0k7k4QJ7J4L4Rj43j95l7J44J56m8
3057B404j35o9K6M1Q0J09Q4K7n1j01k5O5P7O1O8R4O2K3j10k54k45r4O5J54K04K02J23p7k20
3086B588k22m3O0O2Rj2n3j30j16l6L1L3M9O8M1O1P9m6q3l3O4M7j4Lm9r1nJ49Q8j9M4P2J40
3119B736Q1o3j60j01P4J39J09M2k1L9O7J4n9j42j33j46o0j2J2n6j67j35l5J2J05Q1J4O3Q9
3148B387R6J61J73Q9nm3p5j20p8J6pOL1j5L0J19J4j20m2P1m6k15j56n8kP7Q3J26R6M2j5j23
3180B497m5Q0N8OL6J52J94R1l9k22k98j39N3J26n1j42JP6J14J71J61L0m5q3k1K6n0p6KJ4r3
3211B584j11l3j3l3N1J50Q7k5p6J1Pj38pO3j4j02k07q9R3J84J22J8k2j62j31J47K64J56oj05
3241B663j91j20j21p8M6Q7Q9Q1N7k0m7P8J75J89P7r0k53k38r1nK8N3M5k%pl9K6P0j8n2PJ16
3274B515R4p3j01l7KNM6Q4N5r3q4o6j3J07J18J49O7q2j55p4QN2N1O5M4N3q8j69L3l4r2j5K4
3307B396K4N4P8n3j38p5j4O3Q3lM1Q8L9k0r2j13j11j61j33o2J6lnJ27J97J04L7K9J4mP2J22
3339B597J15N1j04k32j37N7J36L4L6Q7J1M6J9k2p4o8K4J52J60o4j36o2j21j10n4r8n8J2L2
3368B229oj33j19j0N0R6J16Pp6k3rR6R8m6j14P8K42K8j30k11j78q6P4J10P9J57K16J21l6j26
3398B494q2k2M3J34J49L0m6p0o3P8J75J86k7k01j59l0o1k29k41j85l8O1Q7J30J81J65O7Q4
3426B610J03O3p2j87j78n2mL3Q4L6k6M5N7J4J1J7Jj1j26j17l8O5J12L5m3k9Q9M9l4K5P1N6
3458B659rj11r2n1n0Q9J05l6j6Q2J05k3j7L0jm3j12r4n6jP1P7K9r8j43j08O8J34R0J5J0N4
3490B557P5K5J14N1q1r5p9j15J5K9j22q7L6qm5j05r0O6J35J37R0o5j24l6J38J77P0m5l8K0
3520B600K6j9j17j14qJ2QqL8J47J64Q5qJ9N0J4J1Pj02j38j01r4m4n1j28j4J50J85P2p4oK6
3552B588m5k1RK5K6J5k3jn9k3R3M1k6o1m7M9J77K18Q5j50k05j66q1L7r3j15P0J57Q0q0j0J09
3584B573P7j1j21j18q0m7N1J49N2r6j05j12k9J04K37J28q4o6N9L2k4R6J03Ol1p2m4L4J0Q9
3614B760J66Q1j35j57q0n0m6j7m4LO0M2J45J36m2q9L2R2J27J13o8j19o6j18p4L0M6m5r2j8
3644B573K4j7l2N0O2J28K19J09k4r6j07j50j27m3l2r9n7o4j08K4J12J15O9j7j7n4k9l9j20
3673B253n1m0j8Q2J16J60J44O9N9j9r4j91j01J0n3j1N3O6Jn2q1k8M3N5R2J09J13M2k2q8q1
3704B537jM6l2j08j9O9K9j6%L8K6l9r2j13n8%Om1mQ7J55K10P0o7n4n9q1K3L1P5J18L1p9j34
3738B554j16j16m5nj17j23j7N6N5k6L5KO5J58M7o1q4l1K0J46K31J18L1J09J44k1j42j07j6
3767B744J7m6j62k51k02j13PJ0q0j40rJ08J46J70kj62j06OQ1J50J68R2M9no2j1Q4K5j21j14
3797B271j1j7l4P8O8nM8K6j2J1m1r7j23j3J29J25J06P8L6JL8R7k3j19k9m7q6k3J09Q4j25j10
3829B390P5J40M3l8lk5l3K6J05P6jn9p8k3LJ02J10k5n1j01j51j48j56j28j04k1%o2l5%KJ1
3861A841P8P1K9m0%J29J54J38O0q2j7L1N0J97K05l9j85l6N9N9J5N3J03J5j34k28j44j20o0
3890B202l3K6jj6L1L3M7O0L7j15j76r5l6P7J57P7J43J98p3j57L1L3o2j38j46j27%J94J25J4
3920B310K4N5K8ML3M9lo0QM8L9P5L2mp6n9o9q9jR0Q4jk7j3q4r3J4L4l8N0J03Q5N6p3j24r0
3956B317N8Pj65o6J65J60Q2N4P2J4p8j55j80p3R6J41J26J29P1Qm0k8K2Q0N2rm1J7J7j97k44
3987B412p3N8N4J6l0l6K3l2n2k9o4m1l0l4m7o7M4J15M6Q2L6L2J15O0k1j6%j6j1L4m3j00n2
4020B333K7R7m5j29k3j4l4J37R9K9n8j33j23m2M0L3J31R8O6O6N9k4j01j10K6J12R0n1q3L5
4050B508M1k5k1L2K2m3J2J00R4j6m2p3q7j16k88k04l4R1J01O1R4J23J40R7j0J7K9N6N6l3O3
4081B745J81P3L3k2j94j13P6J03o9j86m5M2kl3p4j19p6NkL1J35J47Q5k2p8L2O8q8p8J4O6J00
4113B735l7K6J12m7j67j46p2r1n3O1J44J49J01O4J1j19j14N5N7l5J0m%pj10q4l5JP0Q0J10
4144B665M5N5J8q0j53q9l2m4l5k8L7K0K2L5J25J97J19J1j3J1j12j73j23j4m0j57j29L0J43
4173B311O9Q3J14P7J1J0J7J42L7j02j33j26j34j40r2K7J62K08J91J19k3j50j82r8J4J7K3K6
4201B478j17j70k4Q4N1j4L6J06P9j03j73M8J36k2j19m1Q1J30K9r1o0N0J59P7L5R2N2N8J6L2
4231B895M2l4j36k89k42l6L8R8P6L7M1J7n1m4no2o2m8j7K6N2O7K7K7n8r0L7R2L7J4M3l9j04
4264B349j08q8k3L7N4j5l3N7Q6K0n4j02j05KJ01J09J08R8p9j13j7K6O3J45J08m7K6J35O7L8
4294B845J7M6J29O9j13j86j57j78l4j8m7n0m0n6kJ12J66Q6o9j07q7M9R6O3M6M9j1rn1k1M0
4325B577o3j93j39M9J41P1J03J44K7q4j08j03q4oO5J24M3n9pJ2J0J1m6LJ5m5j17j31j2l2j18
4356B048j2J12J62J28J27P7j1K3M5j08j91p5J82K49O5%k4n0k9Kj7r8q3m3K7N4k1m0N1P8K3
4387B651P6P6m4n4m9r8k05j25QL8l6j29n5P1K1JL0P0P9J7k8pQ6J05J08O4m4m4pn5r7k7R0J49
4421B636J2j09kJ6m2q1k9O9J25L8p7KL3j6l1J6K6j04n4J09O4n2m0l2j18q4P1J49J05l1j50
4452B419k19r9O6N0L2m8L4J17R7P3M2j5r2m2O7J14J00L0j39m4J40N1o6m5n4m0k2j4K6o0j22
4483B337q4N8O0q5q2p0LL2OP5Q8M0R4J19qj07K9L4j35q2P6N3n6k8K4R7O3rp6p6l6P3O7p0j53
4518B271r7oL4M1J44J40k1K9N6n3r5j07o3J1KJ37J68O5Q9N6j02l0L4j08j38lP2P4n3j23q4
4549B340m9j9mJ45J67J11P1nq4j07n3PK2n7k00j83j8J28K14J77Q6n1j06m9l3l4k5r0j06q2
4579B113p3r5m2J03R4P7L9j2J8Q7J06L9O3R6l0j37j79j13L5J5o7jL2jK5J9O5O6O2J6j03l9
4611B278J4J1L1j3l6m0L2N9N1m1j10r7n4L3j6j9N8M4mJ3nj5k2JJ18J26L3p2o3M2R0K9K3N4
4645B533R0J48J25J9j98k47r9JQ5J02J07R0j22r4J12R7l7j38j22oO2J9NP0P3pn0PM7N5P6K2
4677B825p4j37q2L6pkK1o9k0l1j1Q4J14R1K8K2K7J2j12k02j10J8J02J22J0l8l9j1L4Rm9j05
4709B456q3k6L0N2nm6K8P4J34R8m7j75j50N2R9M9O1N1M7R1M2j03j56m8O2J45J21M6R8O4o5
4740B996j09j07k4n7j82rJ12o6p2l9m2j5nM6Qq0L9J08O2jmO6N0Jo4q9r0j9N2J11J39J2q2R
4774B655O9nr2j26r9q0p8L1J09P7J7o3j14n2J06J33L3j05j14m9n7M2J91J73op3j6oj7q9j06
4805B289QN5P5K6Nn7j08m8K3O3K5LN0J08J1n7J6JOKK8Nj29j55j55j57OJ11J75J91R6j03j53
4838B256p4j4L4R0J17P9K5m8o5O0J09Q9R5M3n2r5j19j43q4J2P4O3j2jLo1j06j51k11m9J40
4869B004J97K00P8m5j35r5K2K3l0jL1J61J88J17Kk7k3q4j10J6M7K5L9j9J4k9q5J6K0o2pO2
4901B510J12J95J27p0j80j47l6o7j17m9j2m8O6O6O2O0jp2j14r9M8R6J05J10Po9l8j7j5l0l6
4932B347ML6Q3K6o1o0r4j52k4M6N4J14N7l0n3l8j06o6J21J89O4j6p6n6pL5J03P6m0j7KL2j2
4965B481q6p0O8M1j08n5Q4J81P0p2k3N7P3M9Qo8j61j41r1m0J9J42J16K3K1M5k5n6j3j6l3N4
4997B474O6J19qj10J6J3%n3r6p7q8q6l8N7N3K6K0M1m4r1j67j20j5n3N0R6O4K9KQ2J15Q8L3
5030B398K3n7j14k9N5O4M8K3R2J24P0M0RM9p5k01k28q8O6O8M2m2n0J5j2j17r9L8J85K36Q6
5061B619r1j11l7p6oP9l8n9j8O2J83R9p2l6L8l2n7Q4J36ro5J7rm1j20j73nO5j3n6QQ1J17J54
5095B618J00N6k1qJ14l3k27k34j86j31J4L8L3O7J18K6l3j7L7Q9K7p1q6n6J9K5k2L7LPj0n8
5127B235j4N1Q0P7po3j5R9J02o3p8Q3J47N4q7p5R8J34j9j38j32j23j17r5k0q5j07r6kJ72K03
5158B199J57J32N6j88j70NN2J27J43J05J02J1q1lK9r4j87q1P3J16Q0N2R1Po6j66j54K8J8K6
5188B419m3l0Ql8r9j43j10k7M1Q3J22J61K16K18J45n0j01l7O6k1q6q0j47j65j52qJ57J53J17
5217B569O8k2j1j2pljP4J62P3j14q2r3o5L6J51J02l8m1o7p3n4j20j44r1L1J24R8J00N0rJ9
5249B610N9K5r9j56l7K8RK5%l0m2j9oL1n1q4k1J08J35L2p5j23j65j15ln7k0K03K23Q7llJ9
5282B485k8p7q8L3Q8P2j3j35p7Pqk3n2J8J79J83O2n8n4m9p4o0m2k8l3lP2K1kl6q2JJ28J33
5316B460M7K8M6N9J3l5O4O5qm6K6J9j01l6L1m9m6k9j2M7N8qr3l5O0N1J01J39om5K3Q5J33Q2
5350C088l4j21j64j27r9j55j80j24m1J17J13j9m0J8J22J36R5n3k9J13J65J20K1k1m2L8Q3N6
5378C036l0p2j13j44k2K0k1j20j57l7M4P2J37O5J9p4r7l3oN3J07J39J47J7l5%L4po3q9j02
5409B668mJ23P2r3r2l6J0P3K2n5j21j37j43j43q6J2K5K4P4J00O5%pp2o6q2q5MJ49J26R3K5
5441B443j10o0n3m9J83K89J53lK8Q3j7p1q5k0N3No8j47k22j54P0M1LJ03J53R6j8n8O8P0pM1
5473B740pl7N2J45J3p0l2q2j19j33j16j01P7Oj20K5Q0K0k8J03J92K4m9j06o9l7m6M7O0l0o8
5504B334lP6N4L5n3j15rJ12O8kl1jL5K1Qp0r1k5J9Q4R4J4J4J1k9m1m7LK9r5j08l3R5N1j4J21
5540B511J25J9j3o8n9LL6N5P1K8J8n1q4l8P8R8K5K4o9j14j90j33Q2R7J83K27O5J1k5r5j56
5571B661k16k12lK1p1n5O0J10N2PN0J36O3JM9M2n6p9j35m7Q7O7l2J6J29L2j25j31q6r7p6m
5603B158L3P3P1n1o5K4ln0NJ30J77J13J16L6k7pPk5j35j47j16L4O9k5n5l7j6oj94j24R2J30
5635B185M6N8R3J7OR3J01k0j82k09o1L3K8O1J15Q0K0Rp7r0k1o3J6O0R7M2j09n9M8R4J55K8
5667B594j83q9R5N5o4J0J3n4k2l5j5Q7nm2L4j4J8Qj8J7j0o0P1R1J7q9k41j58N3J03J10J80
5699B457J77J4k2m4l8k3j33q1J13J12m9m7Q8m8j17P8Q8lj00j27j03j13k0J13J46M0OJ02J58
5728B624J18J22j6k51j99m4N5K2m2o4l4L8O9J7k9nj9k9N1Q6K0K4J18M0k7J7j7J9j8j23j48
5759B375j18m1P0Q9Mj8L5P9Q3J00R0M6mJ6J%n9j04j8J9p7q6Q4J92R9o2j05q5j8N9k6q4j3N5
5793B578k6m3l0j8K7q1r9n7jJ9m9p0qP2N7P5O8n6o6o3o6OM2rl6l8O2N1OL3K6M9Q8l8pN0J9
5830B467o3j07q3k9k5q2o2n6n3J7k4L8J35J11Q7P0O5J05L5q6m4KL3L1K5k0l6RNn6o9r2j25
5863B123oQ7J42O2kO5J33K9j28l8O4J00P1j44j09L2J28J90J49M4j49j29p2qN0M2J1k4l9o7
5893B607o9k5O0K5L0l3j72j31k7k0M3J41J57O4m3l4M0Q8N8p4k76k15K0Nq7p4J5M7K5o0l9Q1
5925B127Q5Qj6j6L5Qq6n5Q6Q1j5q6j7Q2J58J60J23J39N1l6nM6P2o3j15j7m6j94j75o4j4K7
5957B268nl3L0J18ll1nk4l5j2P8O9P8J7L0R8N5L5L7p5j63o9J2Kk3J03J58J04K2j1pr0n2J8
5991B694J0K9j9n0p9l9L9Mn2l3J5k2k2k8m5K4M9K3j8l6l2J8N1L1n0j3O1PL9J16J5n6M1Jm4
6026B629q1o2o1r7m4L4J05R8K9m6jq0n1O1K8MK4J07M6m6m8r7j39j18p4JPM1J2nR6K0q6l9q1
6061B086j20N7J78J02p5j32p2K7J03J34J06K9n5J6J17Q2M3J9m0o0K2P1k6L1n6j21k34k67q2
6090A883P0J07J05j9j22l7R0J87K07j3lQ9m8j54j97k13j53k4M5J18J49Q3M7J9k9k0L5Mr9r6
6120B011M0O4JL9J07J15M6j1K3jo9K8J94J11j19j26nl8j02k9N0M2M5N5M7N1n2r7o5N7M2K5
6152B479J1o8l0l3o4k0M0J07L5mJ60J43j6k5K0j7j26j75j45p2K6oQ0J56P6n2p7M4J3p3n2k6
6184B309m8%J09R9MJK5l2l8o6q8K9O9j7j35j08PJ8P%Q3J49R4o3n6Q7J20R2M1j20r2J02J47
6217B729m2j02qN7N8L0j4o1m2L5J6n3L8j7j64j72o2j1J0N6K8P0l1j40r9L2J17J15J3P1J36
6248B593Ql6K4Lq9m7M2M9N1m0l1LM1K7q1p6j2M4Q4J36N2j8l9p0l4ll0L8J32J20n7r6L2k3j14
6283B583k5Qj01p3j8r1j12l1rm8p2o9q5P8J90Q3l5qQ3N9QJ3K7N1N9M3m7nP8Qj06j58o0m1k6
6318B151K6l0l8R1J85J18l6j41r8lL8Q1N1l2k5O5Q4J01P7m7j03l0K%K3j2k7O6K7L1J38J21
6350B854L2o7j60k31j77m4l1L1R8J05Q9L5P2J37Q5m7p9N9j9j67k09k09j25k2O8J82K24J52
6378B636kq0j32o5N9J84J18M6J20j4j63j80o0k6k1N6L9M6n7j23p5JJ13J56J15N7J8J5%M0o5
6409B756k51j74M0J12L2L8L9l8p5j44j22l9o0k4J22J50K7l1n8o8q1j29q5l6m9O4J24J19O8
6438B227j5M2J46J45Oq2l6oJ8jk3m2j21m5P8J78J11m3k2r%p4j32o8m1n9m0L1L3P4O5m0p4o4
6472B117p7m6j2m5j8J57K06O3o3q6JQ9K3l1q3m1n8j02k3L9Q4N4P5J01Rk9m3j2k2j0R7J31M7
6505B492o0o0j0k6M9Q2m1q6K4Njl7j09n8%J37J64m6j50o3J7L5M2p0j04j17o0R1P0J1Lj6k2
6538B086L1m3j08l0Q3Q0J00O7M5J6N0R8O1O2Mj01q2P6R2mj5m7r0p5N1J90J68oj02m0j21j55
6570B341q1%M9j4o2l9J39K44J49Q2P7M4p1p2l5q6j36p7J6m1n8LO8m3q2P9J35N2K7J7kM7J08
6603B778j9j05k4J4J4knNM8O5o0p4QNj22j76nN5l8m7n0m2k1P8J64J40J60j8k53j65n3o8m3
6636B144N1P5JN3J10J17J22K4N5J03L3j8j08j77p9N0P1k2o4k05j68K1M1K4j5j5M1R7l5j52
6666B175o9K5L4pJ8K5n8j25j04K1P1J17P5K9m7j03q7o7M1J08k6q9o0O1J47P1q4j01r9q6j05
6697A701l9J03O2P3J68P0J9L3P7J23J55J56R0L1Kr4k12j49m3n7m3P5R1L2r2q7l8o3k3N5J7
6728B193K9R9J43P1l6n1l8j0N6N5l9o3j0j4l8m3P4N0p1o9m2n6l9N9J39O7NM1Kl2k6j1p6j07
6762B212K9R7N2n4j57r0Nr0j67j15N8J20O3J7J8L2j3o3j4J53O6n9oR3J07J1j01r9P5Q0j4n6
6794B190j01q4l8o4K3J35J7j46k0Q3K1M6j2j19r0J1J90J79N9l6j22m9k5K7oK5J63Oj17j52
6824A994j31j1K9j1NJ4k9l4K0O8J23R2nj19p8M8J93J57K9K6qj25j53o9M9L2o2k9J0J7pN6J12
6857B203J9J4m5j04q8q5j6P8J01J11J73J33Pq6j19r2r7j50j28j7M2j6l8M8J66K7p3q5r6L2
6887A819P2N6p8j69j59j27l5L7J07J56J75O7k9N7Q9O4K4k0km5q4q8j02m9j5K0O6R7J0p1l3
6918A810J2K4P3J09N2l4r6j15r3J0J71K06P8m6j22p8M7J05L2o1n9j9ljK0lM9L3p3j07j33j28
6950A660p2nm3k4K6J0k2q2k5M6kk6J05R4L1K7o3j09RM5M4N7Q8P2R1M6p6j38p1qJ7J59J08n9
6984A910j33j36j30n0M4J44J45J36R6O5Q8Q2j9j10j23j65j07M9J16P4o2j34q4L1J04L4j1k8
7012A826j31j15n6p6j17j11L0J57R5L7l0kM4%j5N1J08L8m9K1L3LJ2j6q5j58o2J0j41j55j07
7043A039o5N1J30N8q1rR5J47J75P4J4n8q2K6O0O5L0m9n9n5k1J5o4j06l8J1K6J11J91J29o6
7074A694j91j02l7qJ5M7N6J0ql0j0oj5oj2K3K1o4l4P5O9RNK9N9K6l7r3j16JJ01jn6j3J8j4
7110A405l4r8n3R1P9J5r2j01OJ4l7O3J34J30P4nq3p2N6N3j2Nj7M4R4J00M7o8j11k7Ll2o9l5
7144A467J16J77O4r5j83j14k4o8j35m2O2Mj01p1MJ6ML2Q4J07R0P4j9o1j9j7L0J02mj14m2l3
7176A291m4q8j27l6P9J36J32N2n7m9OP1R3O3no3j04q6k5QL8K9M5J9J0Ol2l0n4r5n1Q6J12J2
7210A342q1n9m4J0R6J5J4Q3P1l7m9L7M9n1m9QK0O2l6j32o7MQ3Q8L4J9KL4K6q3j05o7o0n7m9
7245A071J6N2L8K8L1m3o4r4j75p7O9J31N5p0j02r9q1m0P0J03K3l7qJ27J78Q4J9rl4J8k8j08
7277A044q8m8%j5p2lQ4O4lo3p8l6j2L6P6Nj10l6M9Kk2l8o2n4J7nnJ8k6p9j8R0O8N8P8NK5P8
7315I24j5p5n8k0K9j2q8n5O0N7K0k5k7Q9J16N3OqJ2p7j04nO8N9m5j07q4J4M0%L5J07L4j5K0
7350I23N7N9J7L2L9j30j62m1K5M6L0OL7M2n9j23j29o2P0J25O6rLJ9l6p8J6O9J1Kl8m5L6N8
7384H76o8j25l9K9j3k5j02j40m9K3R7J51J15kq4J3N0qK8O6J9j4j5j6MK4O3M1l8p4o3k2k2l1
7418F49K2rm3k1q2j02q5l6K8K8L7Rj0j0PL3J19J42O9l1n4J3J0n0n1jN4O0j8k8K1J3l1j06j43
7453D03r2o1n3N0R6P9O0Q1M7J9jk1K1M9Pj2J2j8k3n4j24nL2j4J0M9M6j8K5J03Rr1j24j42j7
7488C28M4pm8j0L2K5M6P3J1j04r8K6P7L3K2M3M4k7r9k7J1jp1j28n0K7K3L7J05J01P2rl4Lq
7523D62q1o4m0kP1O4Op0r1j5m2jJ24M3j21j09m7o2oK4K4
7544F7
##PAGE=	N=2
##DATATABLE=	(X++(I..I)), XYDATA
-57990B00m4pj2j30j16rJ55L38K08j62k32l2N5N7O8M3m3o9r3qJ54P5j43j80n9M4Q3rl6K4O7
-57959A87np3K8M7J3MNP7K8r6j20N6J72P4P6P6M7L9L2q2q6j16l13j64L5J74J66O6P1J7n3r0
-57927B92j50q9O2J5k9j7L6kj7P7P3l7r7j17k7N5J7J8J4%l2j59j36j6N6J44P7o7j3K0M4M2
-57895C7l7j88k43k54j87K1J48J87K18J11L9l8j26k02q7N6K3O5K32J43p3m2J1lq5q5lp8j35
-57866e75r2M4J15J38J29J59J52n7j51n6m3j9J42R6p5q4M2m5j46j43j28r9n7O5R8p7k00j04
-57838i71L2j7J3J21J06J15L2n1n5q2J8L4o7M8J12O3n5q7k2q7q0n4J3L7L6L8k2N3K15J52j9
-57807d31j46j47q5p6L8J85J00m8nP4k4j37r8J0k9j00o5N9K4l5Q3P3lQ9R8l7L5J8l5j0q5j72
-57775h82j7K4j23m4J2n0rJ24J19J4NQ8J01r5p2J46J22j6m6K9J10J24O8Rq5j89j36j9o1j19
-57745h68j08m9j19l3N9K7P4J35Q2nK3J11m4k23r8J9k8j10p6n7n6M2J27l7j65o8J1l2n7lO5
-57714a461O8j4Q7K64J73J8l4k11k93k01PK25K57J15r5k24j61j8O3J15K32O7j27j57j38L7
-57688a406M9n8k1j6N2K12L59J96m8j24n8J15R5O2o5j31j62j49n0Kl3K0MJ5O8J9L9o4j82q6
-57658a346P3o8k46k80j84k3K24L20J43p1j80j82r5P3J93J69Lm6Q9Q4Q5P6J5m3o9j49j93j0
-57630a638J84kq8J08J20J1L0R2L3j0j26k50j58J07J95j8k28k41j07j39j25l1J37L06M12K48
-57604a178or9j41j06m9o7O5P0RQ4J40L4k73l24k16j56j4l2K2R2n2r0P0J44J32J25K0L2j07
-57575a871j64m7j39k15p6L8N2J23J20K1J06R3L5j9n3P8K01J96R8M0m1p0l9j56j13KP0p1j20
-57546a921j12k09o6o5m3Q4J09J39J43m8k27q0p4j04mj0J50K29J28q9k16M1L10J34r9k53j98
-57519b351J33k4j84j28p5J4O9L2L5O4K4J23J41j9L0J3j86k62j74kR3N0K27K48j20k44m4K3
-57491b494j69j63O1R9J43J68qk00n0J97J83M2o2j7K2N8O5q8k87l33k63r5J35K09J33k7m4
-57464b785J48J17n1l7Rr2j46j46N0O2j8J27K74J66K0l1r3n8J44J93P1m0q8j09k9k3pr5j76
-57435b643j15j1J4l0k3r4k37k09%J13J31J98K41J98j17m52k04M27N63J79o5j81j22p8p7Q3
-57409b511J14J25Q6j28p8P9O6j15l13j05K39J53J8m9j32k10n3O2P6L08K27K4jP7n7n8O2r
-57381b103J7K6k78l56l17k55k3M7J30J36K3NQ6J85J96J87mj15j4K0J1J09P3j1M3l5j46n4
-57353b417N0j62p8J19Ml9QQ4J88l2l13k44j44jJ79J41j31k57k75k44k8J53P0n0o0q9P4L76
-57325c118M46K41K0o2O4K0j73m8n0r1q6mJ72J79ol4J54m6l18k66j16q0J3q0l6m7L8J74J44
-57296b996K91L40O7r5j31N7K55J12r5k60l59l13j95k9J83J34K61K70J31k0j78l4M0J92K66
-57271b106p0l05l60k89j6K57K47J47O1m%q9k14j38j7l8l2N7J20J52J40P6oj75k04rM1k54
-57243c028l03k8R6R5j2N8K24K32J51Q0K79J60j67k57k57q9J46R4J9L7p0j65k00j18p0j95
-57217c288j34o5J06J71J19J07j68k76j21J10K28K28L39P5j57k64l41j29R5J50n2k17k09M4
-57193c649L75L58Q3op6N0J88O9M6q7k01j75k35j49l4O9J31J45Q1m5j05q8j92j67J50J30n5
-57166c389m3JM1P8R1K6n4L2q0l08l16rK58N13M36N1k47l35k83k79j06J87K74Q4N6K01J14
-57139c006J05K80K04K0l8j57k50l12l71k01j03n2o3k7P0J83J74J13O3O1J27K15K08J38J31
-57114b488m3j59p9L3k1j21j83j76L0J75R5k6q6m2J19Q0N2J27lJ21K09r2k30M0P1j64j07N0
-57086b818J2l2j06j94k79k58K8Q7L7%j07p8O3J99N4k36p6J79K10R4J6R8k4k24k0L09L31L5
-57058b700k67l88k31m7J70J92o5j55j97l19l13M5K08L05L57K69K04J24J48j1o4J59r3m84
-57034c153l89P0L05P7j19l88k57R3K72K07l8K3nr6n5r3l11k90K3L05N23J44l64l56L9K33
-57008c600K78K23Q5J02j32l45l30k75j20K80L53L85J48j43j29o6lk3n3q2j64k44l4K60J25
-56983c504o6j0Nj3q6j07p3K06K48J18J10J80J8k20j79n2q4n1R1p1j58o8oJ42K19mN2K84J80
-56954b899j40l24m03l20n7K27L86K69n2k53j46j10j80j15l5Q4K65L27J17j01L7J60QK9J09
-56929c117P2j00k1j04k84j14J02J68N2l0P1J1J21K25P6M0j7j68j17q8q1j49j68K1n0j52l0
-56902c831K26L05J7j05J0L3m3n3m6j42k50j29O3J22N0j06j61j62j13N6K83K83P4p8l0J38
-56876c589K21p4j44j0l2j56o4K04K30J14K6m0j79r5J1O2O4P0J32J22J11J2j19j96r2j41M4
-56849c508J6o3Q9J31J73J17k33m85l35J70K35N0J15L5p3L1J85K32n8j65j86j73p2k9O8P5
-56823c658J33J65l1j48j68r4j0J66K96L22L22l2k59k77j51j85j23J68K54R1j09J0l3j44j25
-56798c620k0K00J25n5j3J69J70j28l14j94o4j09j18Q8J47L2R1K62J13r7r5L1M3q1l20m15
-56772d172k40m5l5J82O4l0K83M14M37K86j06k78j40J23O0j56r2J0P7J07M2L2J46J85N8j71
-56746b959l20l30M5K00j04j46P0J19l9m7l2R1Q5J65K45R3l0j70k85k79l0P3o9q5J88M31L15
-56719b805k09k83QJ06N5j21k25k28j91j60r3M3nJ61K29j1l9l0k7J8PJ48K32J56p2j29j20
-56692c585j40o6J19K72Q3P3K86L13P4j18j75j67j16j04j73k48k38k20j85m9j8Q8O5j89j93
-56667d611O2L03L09M0q4j5rpP0K36K01J50N1k74m38k90L9K89K15mj21j49j40q9J89K13rj70
-56639d043n3J81J89P2m5j75j09k3L5J34N9M8J30P9m6P7J30J3M8M1L3pj48k82q3L21K70p9
-56611c233j30k7K1K2k7j23j50j00q1o3j4R3J21J44L5j54n8Pl0m8m0J92J10l1j4Q1n9j17r8
-56582c771j08j05p6J05K61J68m8n8j11j49N6J71K0j04j58k9P9k4O8K35K22J19P8Q0K6K0j41
-56555c174j53q0j43q6j26p6J31K75J89j19k29j47n7%mj2Ml9o7j81j49J90M37K72j0k10k34
-56528c798j5J26P2J44K1k28l26l24M2L73K68o0m7L3R3K24J81o7k32l08k38k3J29k5o7O3O0
-56501c929K9N1L9PM6l2k46j74J19J11Mkk4J33J95R8l4m8j30j17J4L07K93L2j05O1K04j15
-56473c213j55J20P2l05l28j31j7r0n6J51K55P0l8J34j3k42j37J4K01L58L23J30r0k86k86
-56448c559j31p6o9O0O7K4R6N2l1J52P5o8J29R1l79n74k12M8J62J72P8J10pr1L2M2j8j59k54
-56419d238N0K67K99J85n5q4J73J74J4j18p5J46P0q2rr7j93k36k69j00N1o0l7K91L88J54q2
-56392c473k30r7r6k56j57M6J25j51j23R3K55K41o0l4K69J74N2j1J6j4k30k72O8J59kJ68O9
-56365c471o5j41k12j1J94O0J1L9j03j53j72m5J13K25P0k39l37j53R4R1P6K6Q1K05K13K07
-56339c397J46J19J06J26j79k23J34K67Q7j85j28k2PJ55M6J9O4M3K2j99m04k09l3M8K6j72
-56313c736k26m4j21j83J7J59R2j08J1L21L72J30k26l08L7J92K49M0k01k89j19q3k46q0M6
-56288d304O0N1L1K15K87m8k81j91j27RP5J88J71P5J32K1N5J86l0k95j59J75J73j45k83k73
-56262d232j59J78K91J28L7L1J35k1j45j31l9K52K62N0J04J46J76K20Jl49l30q2j31j98j72
-56237c978J28L29J83K9N5J28O4N0j67l51k31L8L5j17m7pL8N4Jj58j49R3J17J26Lj64j59j02
-56209d159k4J21K47K24O9K4P1j4j0J31J69P5p1j62j63j11j8M2J57J01Q6J16j35k59k32r1
-56183c816o0K2K07K24R6J1j4k3J40K1j93q7j4j8l7M8P3m0j71j31k8K05K08J05N7q0k15j94
-56155c704k7L2P4K86L04R3Mj06k43j78n0m4J7j92k21j41k21j42N9K7J75L48K00J89O2j89
-56129c588j09J10J93O7p9j17n0L1O6jL3j8j09qp8K4L43K34K02J77N7pm4j97l12k15r1o4j4
-56100c564k0J16J41m4k43l68j8K49J50J21j07l20j18J55J84R8P2N6j03j59j1J3J11j4q4q3
-56074c790k72l94k21K12L57K97K82J20O3Jj11P1J19m5k17l35O8K23j26j08P8J42M9O8j6l23
-56048c808k88j09r6k11j55J19J61K47L72K68P3nk45k87J98K66K3j3pj9j98l74k81r7l7N0
-56022d453K00K94L63L90K04j0j21k04k53j56p5j44j65p7M9K67K63Q0K6N6j5p6j6O6r8j18
-55996c723J61J62q8r9J38O6l09m42j12M4nO5J42O3Mo4k04j61Op8j26kK7K0J80M09M30K12
-55968c284O3j2K8L8j38r2j36q5O1j23j13N2P1j2j21j65J6J25K69L16J13n4k37l84m12k50
-55942d466L3J85J74m2j83o8mj33j03R5K04J72Q7j23r4Q3K01K57K10M5o7j3r4j77mK38K9k45
-55914c803k51j4J37J37K27J31o9j47j41M1J08j30j23J9n4r5K7K54J54r1j43J39M22M03K36
-55889b626J37r5k35r8O2J14J10R2j52m24k39M8R4Q7J4k6j63j32J22K55J70k1r0j94k00k67
-55863c657k31j33k4q9j91L8K01R8J27N3l7N8J68K06P8Nj61j69J7j60l38K1J83J11j55k63
-55837d244k27k9K55J83J94J60l3p3K15J91l4q3q0p0j63j30m2M7J03K34K51J08O8R0P0r6k7
-55810c162lJ26J35j7r4k08l25k29rn7l1m2P6K98J30n2j64k09o0J52J15N6R0P2J05K11J12
-55783b984p5l43k74qj2p8j00L9J61J88P9M0Q3P5J09J59L7rK5J31M6p0k05j14m5J09R0m2j45
-55754c133j29j31j36J68K55P3j25k09m8p4r3N3K7j15p6N6j66l22j96M3K01J68K64K67qj1
-55728c397j4j13j87J0K4mJ32J58L4k89l00L0K85J09N5M0n2J4M2%qJ24K97L42N5k43k63j15
-55700c234m8lL4k2m9j39k55j16P7J83K72J62k0k09l35q1P1n9l1J21J14J59J46K4p7j32M4
-55673c403J15j1k1j8o9j15j0N6j00k46j9J30J17J27j9j52k68p8K50L70K02Jo4j59L4R3m3
-55646c300KR1N5j24j77p4o9j14k19N3L04K07J63J39q0l74k44N5K1j71JJ26J53K9j95l02N2
-55619c992K55Q9no4m9J11J11o8J23L42J72o5j26p0j43k70r8J29L0O7J07m2j11j23j91j72
-55593d053r4P8K54K33q1k42n1j9q1M5J50K13J29k45k50l9p1m8n7J46J61K02K34J80L6p0J27
-55566c213J37j7R8K94R4j14j36j20r7j19M4nj78q5R6J05J35J73o2K6M7m5n8j66k17k0p1j18
-55538c592J05J71j43k60k31k25k2K75L52j4j58J54J27q4JK9l0NJ91J53P9L0l8j01j92j51
-55512c569J60K59J21l0q4j25k16j54O1K11K35Q3p8j93l40k89K7K50J91L5j1L5qj20j56l1
-55486c736J91K10K43K74J77Q0j17j94j43j70l24j62k83l92q1K96L79K90J85J01r7k22j02
-55463c597Q6K91K68Oj48q2k00k50j30k6qj24o8j3m6J86L43L3l7K82J27l1j5l46n38k56J63
-55436d130L74J98p1k57j97j29k75k12j36j3K33L78L26J56J01J43k3l91k67K9k9L5J39J15
-55412c903P5J21J19m8j95j38mj87j48J40K25K00Oj14J15K98J03o3j17k9%j8j14j24K04L77
-55386c219J72j03j22k50k99m7R9J32J95l2j58N9J29l3q1j60k6qj17l5J9Ok5P4P0n0JM5N1
-55357c713O1l7j28n1J01K0NJ08lj36o7n8q1M3J66J51J7l9j41k30j10J15J78q9j61m7J17K05
-55329c804J46M5P7Qn0j04j49J45L27Q0n3jQ9n5l07j71J01o3j39R9J98Q8l5M3L7O6J0k65j60
-55300c797l9m0K3q1k11j78j77k9J79L92L97J00N5J48N9N2J18L8j09j93j63j79k56k20OJ6
-55274d089L3J16q1r4J31J28P3J54K34O6j13r2m8m6rJ15%k39k73j53J13K63J90Q1m0L0J94
-55247c356J75m9k12k53r4K37J06QNp8O3J97J17j7j60j45r8j62k38k51q7O2P8Q9MPJ76K5k04
-55218d055j22K79L41O7j37m8p5r9M5J21M1n3J6P3L5p0m9l2j60l47l32J7J29j72j03K09L53
-55191d128L38P3j16q7k8j16j21j6R0j8j70K3N0j35j00jLLK8J72M06M24K23J20J22p8j82n7
-55163c278l57m39j22J75K02K33L28K30k03m22l1J18l3j46k14M9K47K84K27l6o1o0j22j44
-55139c575j62r8J74K44J6J8K41L04j7r6K5j65m23l47p2l4q5p3k8J23J62m8j60j47j07l6P9
-55112d287N3o5j7J59K51J80j7o2J27K50J09j97j50J12J21l1r0j15j89o2J09J03K31L01J04
-55087c072j38k16k35j95JJ97N8R5J77J59Q1j46o4j04k60r5q6o5K3p8j60q7mJ03K11J39M9
-55060c712k9j02j83j29r6q2K81N78M01r2k09m3k9j6l2k18j18K30J88j02m9J27J34P5j6M3
-55034c200J38Q7Q2J29J71R2k58m42j87k8J02K30Q4o6k37j67nK3O3Q3P2n1k08j78qJ30J71
-55007c378P2k18m07m29q8J17J02J93K2N3J09J10J74K76K77K44K84L8k02k65k17j41l9N4J2
-54982c247m1j9J7J31J00L5k1j97j44Q8M9k7o2P2Q6k5n1j30j82j91j48q1J3K20K90J56r3j88
-54954c590j51kJ09K14J95m9n0J09K23K13R1K7mM0Q7j41j46j2j83k23j00r1k9j33k87j80j10
-54927d173m9M8P7R9L2R1K36P8l60m14j64k24j99J7J45J83K67K39J07k0k00j22N4M8M4J29
-54901d031N7j36k37k18pM8J12K91K80K51K40J41Q5M9n0k78k58r9j7K0M7J44K40J22j45k27
-54875c576JL33K49M5l20n25m06k86m7L3J14J34L75L85K27J69Q9n7j57j24m5Om0L1K6q1j33
-54848c580J20K95K55J02k11k39p4j60j24J74K55K5l18l20j10mJ04J97J10O8j3kJ15J59j84
-54823c360k49P6J38J41l5l58l51r8N4M8k4J44J49n8j61j13j34m9O9O9M9J01K47J94M0j3m1
-54796c525O6J76J92O1q1l2J03J46L2k46k83j7kk1Pp6K3J50J00k3mm2k92k42m7nL4J35M5k08
-54766c876l02O1K69K94J66k13k87m9J40K81N2p2M6L1o2o1J00ml5J32K6j78j62o7jj8J03K87
-54738c399J87M4K6k40l70j62j55j84J00L13K43j2m9J00O2k2r0l2K45K02m1k13q5n7m2J4Q
-54711c609j2P6J51K05oKJ03j7l53n00l01K1J75K75J57k02j48O8K00o7k36j44J60L37K18o9
-54685c516k38j46J31J38J39J47j2J50K56O6k32m61l25n2N3O3q4k59j85Q8K69K10J06K6m2
-54660c710j14j51o5J83K21m7o3k3o1M0J24P8J86K30j03k33j34o4O6K7L1L8j21j48k03j33
-54634d149K9J59K19J14q4L7J76K5m5l1j17j55P7J41r0k78j79M0R4q4j35j05j61k6J94J65
-54608d169Q5m4r0n5Q2J87M8m0M7J62K19J14Q9M4p3j46P2K07J16M5K07K29qj88j94L5p2l04
-54580c395j20J37L11K15Q3l1k70j70L6R1K2p3q9j39k35j31K2N0N9J22J39m0j10Q9J07O7J09
-54553c144Q2p9j20j37q2K0j03j12J2J13K8j40l05k00j0K70L72K09R2j26j02O7j09JKj91j41
-54526c833R3J26o7r1NJ52J7r2P9R6j17k63k86m1J41J09J01P0Q1J3k9k4J14J40j64k58j96
-54499d124j31P3Pj87o5K44L78M18K57l1p7J0J6j02q0L9J15N5j45k56j72l0O6J87J37J09J04
-54472c185r3k24q9K08K47nk94k57O2J96L06J35j81l48j58P9r6NL52K07j62j47j04M0J86J44
-54446c176l2l4Q0j6j67j70k40k21R2L06L00K00J98K1j44k49r4lr5q6j38j46J6J22R3L7m1
-54419c587k4O8J07J38J43Q2j30m60n52j53J77K97K24q9j88M7K06m7k56K2J05l4m9J18J88
-54394c647mj88L6K48J66Q3J38J02q2k52k40M9L16K02j25pJ15kj10lj36k59l1O5O0J26J25
-54367c255J14J50Jk05M4J68l9k79l10j31o8p7j0Q0Q1j38pJ99L46L87K83J62q8k54j76p1L7
-54340c056J28J80O7J09P4n9m2P8O7j89l50j83k37j64k7K9J45L6j83q9J82K62J26O3Mk05k54
-54313c488l22m01j45Q9L91O29L31kl6j8k5j05o5J02J56j32k66j04N8J57m7j34m5q1O4K30
-54287c209Jo0j99l39p6l8o3j04j17P5K37L15K77O2j20k51j69RK04K26R7M7P1J57O3j13p1
-54260c088j13j93j21Q5Q4j44k33r4O3K02L24L08M0k72k87j93k87k34m3J63L47K03N9j7j96
-54235c637j83k54k30m8J27J09J74L67K68O4j65k53k63j02J67J52m6j28P3J63O1m3j99j38
-54211c964J93L14K24M9m4N3N4l7j21o4j21j68JL6m5n5n3j07k4j39k19j37o9n3l0J05K77L91
-54183c753K46Pj32J03J00k32j46L4O0o8k76k09J01L39L36K03J95K39M9j65l19l78j22J73
-54159c615J44m9p8J83K98J64rk12k47j76M6K30K30J29j3j26j62k71j65J82J47Jk6o4j02j02
-54133c663j5K25J25l6o4n6j5O7K05P6L5J24Q2j70o0P5q2j2P7o9k95m35j23K90L54J78m1J2
-54105c211L2l7r0o8P7L5k17k39q5J25J91O7n8k14l85k76O1J94J29L8j1P9J30K64L1k07k30
-54078c875j46MO5J24K18Q5j94l28k04K9N8j70k79J36O24N55J90j68k80o4M6j0K5NO4%LJ79
-54050c308K83J20j44k40k48r0Q4K55L90J06k95k26MR0J12J90J03m6r5j29k66j74P0P7J72
-54025c205P6o2j38m6r4j70q3j0QJ20J86P8o7j04N4JlJ4j28k22j70n6J4J24J60L0j00q6N9
-53996c820M0o2q3L2J50J76j4j63k85j82J76L64J21j89j29J88J79rj2o8j25j97j77K61L89
-53971c439O7j05j53o5K92K58o5N9J29L3m6Pj5l0j11P3K80J89j15n4p4q7j60j68j0n1K8R5
-53943c238K01J89m2m0p1k20k85k47j20L1LQ4J45Q7l8l65k66R0J90J37J13Q1R4M0kp8j82j70
-53915c879r2J13J68kK7p8j92j48o2K1J60Q0L4J72J33O3k1p4j7J07J48Pl2m1p5q6N5j9j63
-53886c693j30j09j09k04n0R9M9k1m0J19J01K8J01p8j76q4P4K96L85J74k9n0j60j01j43j37
-53860c888j00q6J50K03p2j1P4j71j19K02K23R7l0m5N4Q4J01K4k0j56o3J13R3j85k37P6L75
-53833c314L30N3j29j63j34r2q6n%m0j27j15O8K54L00N3j71j70P4L99L20j69k85L6l9j82r7
-53806c431n5lj7J2l7j56j60p2j54p5R3J89P0j44K3K62K68R7J3m2o8j16j5k1j1J7O9OK7J38
-53776c293j23l54j77q0j85j66M6J30M5K9J38Q8M8J25J09J88J51L7l1k5L4Q7J77K09M0j15
-53750b868j6J3j5j49k60r5J29P4l02m72l59j7J49Q2ol7P8O3L8N9n0j46p7Q4M6O9J92J09K2
-53721c662oj6O0Pk2R7Q8m2j09PJ43r1j54P7K48Q0k16k11k2m4j36j59k8J23q1l20k92j56P
-53692d830J12K53K08J03J46K99K16K2l0r5J0O3lm0J9O8M9J6j19j16L1Qj26m0J30J87M2j55
-53664c572j02K2j68k70j04o2k2N1j7j1J56L30L06J63m7m2J95J57K3O5J41l8j20j52m79n83
-53638d180k77J19M10K68n3j16n9j13o1J80L8j40J08K75J93J25P9j7j19j21j70k74m6J09n4
-53613c896k45j42R4R9N0J16J55K34L03J15J93J53n1r3Kj03j97j53m7MR9K48L16J66j08j98
-53587b886k00k24j95j96n4J23K2q0j2Q3Q9J19N5J77J11J7n7j68P2K69K54J69L1p3k16j99
-53561b969j12j04k17l24l8Q3o6j53j63p7J6q9OJ44k6N9K21Q2J42M14J44j97l39l14k44j10
-53535d231J71J62l9pJ29N2L8J1k32k29p4k12j24J70R4n2N9P6J81K76L94N09L21k3j07l2l29
-53508c048n87l69j9Ok2n9L3K08K61K01K70K32m4l26l76k39j05q1k29j88M0K30L42J90j71
-53483c850k42k35J20M77K98J10n4j18n9k7J22J20K7M6mM9k6j06r9R0N5j51k08j78j75o2J22
-53456c958J06M1N1P4J14N2m2j42j55r9k3Qk4J15K54Q1Q1J69J48Q1q4k31j04p7j62j70o6J59
-53428c803K73K23J55J08N9o8j63j38k4l6k53k16j01j7J06O3P1l1Rn8k18j66J5N3L2J15Q7
-53401c923j7n1L1J21J56K08J52m8o2P2J1J9K13K14M1r5j30k09j33q5k38k12O4K07Q4n7k09
-53374c876j60p4J09K45q5k71r8J51L58L68J82k8j96r0M6P8r6k31k62j17M1J75N6L3J43J62
-53348c437J72P1j38j58o2K5j30k15q2k5J8L1k0M8J38J07j6J0p3k03m3J73M4j81j16P9o5j67
-53320d215r0J5L11M41J75o3j7q0p2J3J3M5J29L0k3Q4m2k00j31p2l2j81k30r8m4O8K01K39
-53292c826J07j05p3J43J40nn9P2N9R4J49N4K6k7k7l3j82k46j55P2K76K78J74J15j50m17l22
-53265c868P7M44L73K2j61J01R1k90m56l71j2L55J82P2K02O4j96l06k56l65j04J60J63J23
-53241c956P1j2J07J32M2k2j89k26r7n2n7M9J67J14p4j42j50M6K72J91O7o3q7L1J18J42K24
-53214c354J58j07k25k33qMM0K11K56L5k57j43lqP9J77J17R8J43J4j40k59l22k84%J53J53
-53187c705Q6N1J9m3P6P7j7p4J1J22m4l24j74K54L41j21l20j52j01M9K21L33J74o8O8M8k09
-53160c422k45J06K87K01j0j2k4M2J76N5n8p3j57j76j12M0J24J40J77J23N2q7k53k02j73j32
-53134c613j43L0L03K12m6o6n9n3J02J24M8J42O2j64k16l30l87r1K43K22k18m22k26Q9J89
-53109d268K2j45n2J20J25J36M5l8P5J55K06K57P0MK37L01K7j69j98k55r6L5k21n9P7M1N3
-53082c515m9j28o8P9J62ML4J14J47Q6r8k37j49J18Q9k19l28k49q4N7N2j30j21n1j8RR7J75
-53054d221J09o1r1J3K50K97J21j0q2j09J29L20L68J45j87l18k75l9l0k62j50jJ4J24J40J51
-53028c655L5j11j11J9Ro8lJ49N6p3q5l4jN4M2n0j9J51K07K77J47j70k64k37j14j76l40k57
-53000d622j39O0J44Q6J05L8R9L17M54L95L2k04j37L2M7k25k09n2Q6O7k4O1J19N6K2L5r0j98
-52972c645k37j98r5J8R1J48J29K90L40j1k92l47k03Lk5QJ05jn0j37j74P8J62L6N8J20J28
-52945c701J49N1j79k50j85P6K15J36J40R8k0n4L1m7n0K19L70jk48j04q1j32N1K29K18J4j60
-52918c215k23k53j31K66L28N0m3O4O7j52j17o6q4j17o1J50J62N3k7j16j94j70j27Q9L31J07
-52892c429n3LQo0j52OK02K17K13M5k10j65Q7L92L41K1j86mO2k24k22j35q1j05j95j30MJ9
-52864c731J10J50M04M18k3l76l10j37j8P9J23n3j89j97p6N8n0J71J90k17k38J03K01J14m9
-52839c543j04j6J0l6k41n7J63J2kK2J14K60R7p6j96k20j04R1L70L07J97n5k23j02l3J9m4
-52812c390j12k82k33P6J78J95J41K39K92n6k11j38l3j34l24j40J15J68J18K17J98Mj76j88
-52788c476K0J04J14qk97j58J67O4k69m1K20L06K84J93R3o8k03j66m3N0K8M5O4p8j98j82O0
-52761c375K79K55Q8%Ok32k37R5J32o3k26j13J04K02j02l20j15p4o8J93M21L49K6k8j0j22
-52735b935j84k67k31n7L1j10k90j58M3J94K17L16K58J7K4Nn7j63o8J40J4k19k11K5J87K54
-52709c225K01l8j85j06j22j18j05j88k54p4J37J88Q%J44J04m3mj3j0J00K08J87P8j84l06
-52683c620k25k0q7k07n4R7R8L64M63K06p3k40j61j40m8J62M4N2K16J77K9L4J9k12k89j41
-52657c556J17J90J13n0k02k16JL19K19l4k91k82j29N8L3Q4J78J31J18j2k23k11j09K8J3r3
-52631c806L1J61R7j4q5k10j60j19j99PJ73K60L06K95K26P3k7q4k58j10K00R5k72k12R7Q4
-52605c451q0J0J87J65R9K4J11J06l1j44k40j50j5j42l72k28M9J12jL7K59R1j12l6K01K88
-52579c263K02j8k50k90k58q7J70K08N1K19K96j7k82l18j69n0J12K71M45K50j37k39n9p7j22
-52554c412l3K5j2O3Jm3P9j7j67o6q0O2J91J28j58k15j71n2K12K01P0J53J65M5q4j85k61j86
-52526c747R4K25L8m9J50O3j78O8L29J22j70k64j95j58j87j15O3J11K01Q3n3m3q6q3j48j28
-52500d057qo5k02r0P2J11P9P1L11L11J77q2k43j54j91k10j49p3m5l7r2p9L00M26K16K8p1
-52473c746o7P6K38K22l3l16l72j69P6K18K82Q4n0Q1K51K17j45k65j75j30j7Q8J20N9J02K57
-52447c114K09j86l07j02J13K18P1r4J18K53nj37j38j33l1J31J78j75m08m5K09J51o4j94k
-52422c484Q5O6P1J29J50o2j69Q5J45N8pK8k4p4p0j08J20M0j79k86k18J5m0k10k21j26j6k5
-52394d327J7R3K53J71j0j2J6J00J14M1j72k04P5K23N4J39K88K23J5j10M9J03J68J55k67l72
-52368c177l58k93j17n2LJ68K54J37j11r1J5Q3Oj45j70P8P4L1K15J96K0j22k25j38j97j64
-52342d080J7q2k00K0K27K32J08n2j13o9J22J96J35J69J30n4k96j80j11j19j07k31k25jK14
-52317d350J93K0Qo6j4J91K47K52K20L5q1J0Qj57j49L9J14r6j22M3K00K21L6NK5r0j17j4j11
-52288c500j71n5m8k1K94K05k56k51o6o3k4N1j28k34j57j9K5j4p2J08J99j2r3N6J42K83L68
-52261c453J14j83k40n9Q4Q0j1j05J00K22R2J12J99K43R8j8l6o5j48j66l40l88j61l5Q7J64
-52235c813J54J26J12P9J19K86J66j11k33j11J19L98K33k2j29k77j49j00j26lJ76J12j17k82
-52211c393KJ24j21k48j66j1pl4P5L5q1j8J22O4J04Q7j36j24K6J63J58K10L65J35l96l38P
-52184c396K28J32k2j66k23j37j7M6k5o8O2K78L94K25j29l44m09l18j08K2q6j07J40J18j23
-52159d033j33K50L74P2m4j24k61o2k8q1J77K71Q7R5K3j33N0J56K4k5j67k18j0J99K65P2m8
-52132c252k54k99k3K85M02J24k55l62j40L7n0o3m5J5k8m2O4J51K20J74N1P9J82O6j13k82
-52106c358k69j68j62j0R3J08R1P7K70L23J33j06j42j63p2m0K1q6k66k13j54j5K57M06L12
-52081c133lm8L4j4q9j13j34J0N5O4J37Q2j76k79j22J49K48R4j34j17M7l8m4J03P5j01j29
-52054c576QJ04J08J58R5m0j46qJ20Q4n9j02Q8Q3J2n8k77k12J59L11J96j3o0p0k30k38j38
-52027c701o7R7J99K29M5L3M5j0n1k2o2j16MJ41K7k04r2J8L1P1P6L10L20N4o2o8K5j37j27
-51998b994P9jK4O2Pm4j25P0Q7p7j77k55j91j78j77J1K48K88J67J57K10K52L6j68k52k14k74
-51971c429l34r3K52L51K30J43r9l04j68R7K35K07L2P7K13L9j44j48r3j57j69k40rO3j87j94
-51945c829j92j01j47j75n8J68L36M16L30J89j37k63k9J03K39P9j54l9J6j25L6J58r8k39l6
-51920c552K42J60J47m5k24j89j33j73m5J31Q8l4j03q8j43j25m4O0J65K00R5J05J72J4j45
-51895c464j11J49L14J81j58k89j92j47l2K9O4J61J03M2j18j87j14K7K56N9j76j60RJ13qo1
-51869c710N5k3K7k4p9P7N0jR0J31P3q3k67j96k8M2j19p7J13J82J85M5m9j00L1L0P2J33mj95
-51839c619k42p2J07J45J19J40ro1j08p7K16L71J76P7pj37j51m0j22k6P0l6o9M4K34J60m4
-51812b961j83k97j83k2M6J21J96J31J20n5k62j37j21j08J51J45J6k2j28j79l0J26n7k78q7
-51787d058J17J06L4K5J56l9k54O2K99Q2n4l6o1l2J00J67r8k50p5Q5J5m8P0J67R9j42k06J3
-51759c756J05Q9J28J81J42J16%k36j24K6M9P1R6J7l6j70l1j48j45Q%l7j48k61r0K54L91K06
-51731c303j63k95k41j15K0K69K75M1j38j46P3L21K74O1J52l2k0R6j82k70k60p2J36l8j26
-51706c683J02K36J88j95l65N3K51N7r3j23k09j75k03L9K56J50l4p9%j23j22j46p2J43J38
-51681d009J4L6J2o8q2j04J89L97J77N6m4j8m6j22j81j78k0J59K49J34J13m0j14N0J78J92
-51655c070Pj58k32r2J3N2J18J29K2j7j5m6j24m3J99J48j21k92j79J8K01J28j46l07l1Q9j55
-51628c904j16N5L10M55J88L9r9l24m73l72p7Q5K54K90R3K6O8N5N9Q0J00J7k0j51l60k97q0
-51601d099K02M39L13K0j9pp3j38P3L29L09J26k56l66k33j05p7j37M6K94L51K82K16n3l35
-51576b898j84J54J17rj70j14Np3k79j67N5l6P2K86L29O3j51nK00J41R8k6j3qJ9O9j05j25
-51548b755j03j82l07j65J03J5j17j69k1k3k06j19J39%l56l12M6J58J53J96L51M40K33j18
-51524c119k64p0M8L6L8j68l77l47k0K33K9O1J43Q1J08J2r8o1j32k69k09p2R5J43J80J26O0
-51497c813J38K26P9N6J6j80j72k02k62K0K38M0j80K7J54J43K25R3j56j34J40K00L9m9j27
-51472c441p9J21K51J26o1P5l0k75j37j33j96J0Q1q7j08m3J2N8J05M3j00q9J28K00L7m5q2
-51445c659P3kj43r8MQ4N3Q3L8j7n0j40k71k3J99L3n1j18j48j5J17K43K78R7j46j52qQ2J30
-51416c527Q1%Q3M6K8k1k30k11j04j25k11j19J49L43K47J2J36L14L3pP1J6k26l18j23j02q6
-51389c851M9J33R6m7q8J01K19J37m6o7lLO9n9K6Q2J4J94J95N9j35j64P0K10J02q2j68j77
-51361c128o2n2q8o0O7J54R2J23J26j35k51k63j34p2O6J75J71J26L2rJ25N9M3N3j8p5k5k7
-51333b987k67j52J84L1j45j24j01MP7J7L8N6j5pr1k08l58j51J99L40L21J02r4p1n1j19j23
-51306c695l7J46K71K08J76L3NJ14M3J20N8j46k76j71J1Q6O1j49k88j65q3J06Q8p4l6m6j25
-51279c765n6K02K85J56L4J7j39k03k20j71j8kl6n3j4K9J01K04J56LN9J97K43O6k04l01k50
-51252c680j97q9O3J21l3j49l8J41K69J92J37M4K8j2k13j29N7r6k46j67j08L0J98L55L19J0
-51226c193n9Q0J15k2j77j29j33j2P9j69k81j88Q2J17j0P9J19qp0l8J99K45p8j79o3J77K25
-51199c292Q7M5J8r1j08l7j61m34l33NQ5J52M80M75J66n4l7l7m5L5r4j44m1L2M4NM1l2k10
-51170c480j93n2k5k7m9J47K10l9N2J77J44L5l3J6l4O9n2l30k96R1J86q3n6K4K37K57k1o3
-51142c188J33K00m3l87k22Qj30j75L4N4K1J0j7q4J0K19K54j5j61o5qj7J81K10J15K9r1q9
-51114c214R4K07P3n3j12k36l69j76Q1N2j75j57P0P8l1k14k44m0K39L63K30J20j12k13k17
-51089c956PK23J42q1k24k00j57k4J18J74J34P2J01K37K71O7j51j20j02j19N8Q4J27pk30o4
-51063c620J05o5j59O5K40K05n1l56k26L6J32J26J20M8K24O6j31p3p6J69K25p3l40k73lKM3
-51036c640J92Qk14k65q6K38J61J4O8L11N32L76J1j63k47m25m06m7K63J79l3j40k56k88j82
-51011d039j07J05L53K98P8O8J59P5JMj11k76j37K11K27M5o2J1K29L75K88K0k04l85k86j91
-50985c251j87p8M0p1o9%n4n3j49r4J46J18L7J78R9j50j12J3j4J8J30K15P3j62j86k6N1J22
-50957c416K9k01j38J0m5L9J94K22n3j86L9J73J50j06j32k6j7lP9J82L20L07Q7k23l67j50
-50931c232q0j29l7N6q2l9J47J99J54l8j68o9k6M0O4L0j46k04j44k6j2rJ16K64K36J7q2jM1
-50902c160K1Q4J74K8q9j58o5K38L74J63p9k59l36k90k10q9n9R5J40oO4J06K38L81K63J17
-50876b314p3j33j91k11n3p3J28K60J55j8jqm9k23k71p6J45Q4k72m73l13MK09L89L02J34M0
-50849b902m4O1j19l13k05qo5j65j28k81k83n6J6K6K39L78J08j3P2m3j30K9J26O1N2J66J15
-50822c306J56K00P3M2j02j80j59k35k39j30R2J58M3j73j92O8J32J83lj83j65q8K1j14r5P2
-50796d124P0lM1K28Q9q7J61K07oj7J07K64K97J57O0j23m01l76l27k77r0P7Q1P8m8L6N2J04
-50768c770K87K18J86O3j87p0J72J65o9l49l54k14JN1N6J28J78K72K60j23k89J1J33m3j64
-50743c451p4K08J74J08N8J44k7j91j09pm3kK67Q8k37k88j32l9j88k4L42K17m5J5n7j87p4
-50716c554P0k0j47q6M0K17J64k8o1Nk4p4k29k77k08j63j21Q3M8m1J60L08J16J38K48J41J38
-50689c157J70J18R9Mp6q8j49k72l01j23L7J13J82J09Pm9R9J37J23J39J89J05k40l28j72P8
-50663c246Jk09j56q6K9m7q4J9m1j09rO9Q9K32J84l4j11j31qM5n2j92j79Q9K27J7j99k36j14
-50634d242R7L00K23p6r6Q3K47K90J90J99N5j43j81p5k0j42k51j79j9j72p6P8O1J14K9r0j5
-50607c811O4J70J48p1k01QJ93K87J72oj08l07k56r7r3J31L11L34K91J34j06j45q8K1k0j4
-50581c059j31k61m3j00O3K56K08J35Lo6j90q2m6l5j59k29jJ23R2N1r3j39P7J11J08K05L8
-50554c164l8O4j47l95l82j77j24o7N9J50K51K85O2P6J4Q4K31Jj64n6J16J26KPJ70J97m0l14
-50526c173j89m2K1J94L73K91o9j39%j43r8l0j76j12j63j42K29K91J09J71J62M4j22n9R2K0
-50500b660j38j86r6K6J08J56J08j62j85o7j82k58j73%J44K38K78P7k86l26q5J18J16K0J3
-50475c402J05P3K1j1J70L11J81j42k35m4N1J8n4j03q7j97k30k98n2J23J34O8k2l8L1J59K66
-50448c204J83O3J11n8l38k60j34j5Mj47o1J54O6n4J36J81Rk99l55j04K14K35lj40q0J04J58
-50421c634%K2q0j81n9K7J23J55J30N8M1j06l80k80J0O9M0j8O7J13R7J2J4K60L5k14l7lJ3
-50392c706R7N7L5J37rk54j64l7N5J17N7n5q2R7N8j68N5J61n3J7P5K0P4R2J8j35k20p7J34
-50363c604J74r6j68j2P5J01K45Q6j35k4l1j11j32o2n0k03j66K5J24O5n0m6k3k9R3J04L30
-50336c520M02R2M2p4j80j62n2n3j13Q0K16J69J12n7l86l94M6K34R7O3J25J59J11P0J17O6
-50310b790m8l4J4k8j15l77m11j13R9K17J69J44J80J89k6l66l99k89j20j09rK04M03M48K97
-50285b870n6k14j93kK10J88M3l10m19l35k1J57J7k3k07l06k75R8K49K44K74J77j3j74j56
-50260c917r3q6j22J7L07K42j7K0p8k44j19J7M8J39J54K15K75J10j2j22j00r6j25k9J03O0
-50234c453J18J35K3j53r8J59J04R8M5j71k42k14k68l08L7J48J26K21J51n5q1J64J49k2j11
-50209c498m6oN3J41J00O1j74l36qK54J47J0J12L22K16j05j46j66j58j10r8j23j4J1j72j80
-50183c913j3L1K04M21M54K14M3j60k89j51j5N0J51Q7r0j64j06J1K4m5J8j22j91j1J42J05
-50157c315J97J39J34J19o5j41q5O9J01J24J4k92k86j9Q9P6m1k22j20J62K19K40K37N7j57
-50132b766j68L9J83J8j08k51n06j92J72O8M9Q0M2J48J14M7K8p7j19j19k17k26pK23J7k29
-50106c757k58j20L7J49K79J51k3J63L22K9j66j11q4j35l92l10R6K16J12N8K29J87J46K51
-50082b931J53j69l39l74k92r5J19J31J44J43Lj19n4NK0j42j62k2M6J14jj07o0K0j2q2qJ33
-50054c938K42L22J71K8o0l1J03J51Jl11k66k9k1qR2J89L34K93J66j2k00l36k09j79j23J4
-50028c617l5o4nl4l3J08K84L10J03j09k22j42o5k36n07k16K06K73R1l3Q9K12l5j02Q7J71
-50002c521J43M4j09j70K2l0j66k49jJ63M8kk7o3O2K41K46K16J57m8j67k06j26R1J50J09J72
-49975c021L9j41l02k94M6L30L36Q6j69l10o4N9j20k32j98r6J18J44k9L0K55L34K67Q8j40
-49950b984j36K2n3j55P8J51k5l25k10R2K49J47k6Q6K48J70j38j71j1J35J11n7j46j1Q3j01
-49924b977j66m5N3J77J25P3J4j7j34l15o2r8l44j17j6k4J14J48J24J60J85l2j99q6r5j13
-49898c667M0J18Ml2l4M6R0J9j1j33j55l5j00j28j7P1q9p4K40L99J77k26l05j52K1J02K44
-49871c587J09j19j46j50q7j11j05J37J18J11J84K36J24j47l27q1M4J04P9j3o2K1%n0J67K64
-49845c287Q1j08q0P0J53j43l71j80N0J59K8r1N1Q9QO5J34l6k6Lp0p8p8k1J80L37K85Pk44
-49816c113l53j30O1k0p6K0Q5J75K55J12M5k25m05l67j9K17L04J41k02r6P5jm5r4j0P8J79
-49789c409J76Q5%J15Pj66q3q4m5J23K09K4k32j44k8r8k4q2k28P3K49K5p0j90k37N8K65J04
-49761c607m9J46Q9j45k47k49j79j49J13K73L57J46j15r0P4K07K00K17R1k99l41j26Q8r2j28
-49736c815Q5J33J61L44K89k9l37k79K0K26J68j77k02q6p4j56K3K12Q7j28k44k16j38Q2L21
-49711c730L91P0j21j33j04J1J40J02R3O1o8n6j30k35j82j51j69j17J5J00Q2J42J70Q8P2J4
-49685c645J31J67M5M5l7j66j16j58k41l57j97J82L62L21K13K7j53l98m13m2L21M23J84n9
-49661c561n5K2J97L48J34l0r7k10j54r1k8k9p9o0KN9M4p9l3O1L3k27k95K7J38J03L0P1K11
-49632c548O6N9O6M3Q0l3J0n7r6m3J00J97K8p1k42k90N2K34K18K34O0j77j99j52m4J82J25
-49605c198r7p8O7J16j6p9l3j00o7j48k29J2J55q4j19J55R2m1J9j8N1J27P6R8j6k23k46M3
-49577c781Q3J9k6kj4m3l7l1j69l2J40K14J64J47Q5O9lNJ58K3j35q6J8p3j17j3m1k31P4L30
-49547c305N5j85m9J25J28J23J53j54l21q5Q4J96L30K27J22p1j57j73o6M0L8j25k11j34j34
-49522c549o2k0jo5o5M9M4L07M02j0j45k24l38k69j32l9n5J11K74J58J55K43K8k72k36l03
-49496d014k64q0P1K57L96L09L7lQ0O0l4Kk1r3j92j99j51n6J89L77L41j6j98j25j37j69j00
-49469c733L5J88L32K73L5k6n9j71k70l94l28j65j29J4J75K12O3J03J99K77J15j72k64j78
-49445c868o2P4K76K33j4p6nN4Q6m8p1l0j12m2K31J84r9j1K45J12j08j93k34j41O0K78J90
-49418c091p4j73N3L12J40j3k3n7l0j58p4Qj96j81P6J39J3p6k0N9M4K06L07pl26l41j36O6
-49390c553N7r3r2j63j72kO6o2n7k8J34J77J16M1L2J94Q4l2j01p5k05l55k95j64P3J82L7M0
-49362d216L63M19K79J87K6k54n18m50j04K70M30J61R0J65N2j47j40J1J73J07M8L0j91k76
-49338c485j53j4K3J92K50n1p0j52k06J08K13J08jj8r1j45q0J09L1o0O5Qj24k62l40j41N8
-49311d228NM8K58K87J08J60K43N0L2Q8P4o1p7j98k11j13p0N6R2K68K83P3q9j8N8p0k95l11
-49283c558n2J05K54M21L37k9r3k15k90j05J43J26j52k83k42RJ44m8oP1M6p2j08O1J76L8K0
-49256c302n6j27o5k1Q9K30K77J31j62m56l40p1j73j71L9P0KJ05P6k1n9k55j73M5N9J11K47
-49229c971L32L7j49j62k88p5J20Mq9K6J55M18L01m9j35J8L30M79K52n8j85j72KN8Rm0o9l5
-49201b936j15j95k25r1J43K61J40M1J51Q5k58k1K6k26k45j61j18L9J32K04N1j26L0K22P0
-49176c122q2m5o4m6M7L8q0N4J78O9L2k1l4j10L8K63K42j29m51l38o7J89K09J95Mk32l15k76
-49148c854R8L19J45k9o9p1j58n3j02J13L94K07j06k59j95k0J78K35J08K24L81K00l6k97k65
-49123b912j60k96l24j92j22j41j00J33K52L44L05O0j05k54m6J24J75P6m1j86k38j23j65j71
-49099d107J36K09K15J36k7j05Roj57j37r3j16KJ9l6N9K54L11J15l2Jj1o0j62j72j64M0J49
-49071c730j16k40m4J65R1K7J36K10k6j39j18j14j47o2K25J46k06k74K1J38J02n2j17P8J74
-49046c872J19n0N8K43J05n5j07nNJ14J49lk33k16k5j04k00Q9L44K58Kj59l1J18J92o7j39
-49019c470M2J81K52J77K9j79j91l2k8j03r2k02m48l27P0J46M2J00J05J70N5M7K51J87k0j96
-48993c434k08j61l6J86K36J38l1Or8k60k37J28K04Q2J60O0L3J0Oj7J7j4l1L8J15J22J44J64
-48965b678P6j33j79k1l2r1j8lJ21K17J4j6j45k82j08J18K41O8j05r3k71l22k84l9Q6j23j88
-48938d190n7K7o5k3J30J66K62K58K15K02J9k85l08q3K5r1n1J18R6k9k8J60J86J28K35K67
-48912b716j03k52o4O4l6j97j13o5N8J44N8M3J98J59j14m06l25p8L5K04K16P4j92l31j48J43
-48886c744K96K27J19J61K96K28J25j6k22k10j02k9m6j74k59m3l5j43K3K52K50K38O7j1o3
-48861b815LJ7J38J00r3j74l01k23j82j56j17oJ16K20k4k82l16l37j28J06J95J60J01J85L59
-48836c454J57r0q4J89J76o5j93j39j70n9p4n7J08J7m3o9n5J31J75J78K10J11j20k20j78p9
-48810c697J5O4J73J98Q5K58K09j10k73j14M6j23j06N2M3J19K43R7j66k73l43k70K3Q2k3n3
-48784c844N2L9n2M6Rj01p5l7j5o7j16QN3M3O8P3K37K52K25L04J60k4M6k8j88l25j96l09l55
-48755d117j6R2P7K73L76J93l7j81j07l1K9J4J15J10p9k99j80j1J09M6j84l3K32J42P3J4k31
-48728c611k62N6K05J43l1j08Pl4q7n0K8N1Lj18M8J48n0p8M3L4o7r5j72oQ3k54k29j4J33J32
-48698d152Nk16m7K46L30K37P1j70j98o5J36L06P9qJ57M3r8j91j55O5K04J76j88l50k01m5
-48672d029QP3K37J18J49K20n8k36OK14J14k9QJ26K81J62N3p5k66k12q1r5k3l5j33k05q7N9
-48644c736J90R1QJ18J00%j85j94m2n0N4J51R0P2n5k80k53j78m4K0l0n8N7J4R3O6r4K03L31
-48615c541K12J55Q1rL1J4l7p9j38m0J23mo2j72n1J67J05n9p5P8Q1J45K45O7j36k1O0J70J14
-48586b576j7m3j15o2kp0j69j15j06l22l24l0J77K78L56K58Q5k33l34k88l0J66%q1l5J86J08
-48559c338j86j25q3j07j32j20o0O5J29J07J28J5n5m8Nk7q1O6P9J03P2M6n9j36p1J3J40L08
-48531c352K76M0m4j41l05k27M0K29K52K26Kj61j01k02k48j49k55j37O5J06J12o9k43l9J14
-48506d211J35Q0P6O3k03j46K5J44K96J80j35k19l6K34J74r3k75l13M8M30L53J44jK8J25J01
-48480b996K6J86K00L1o9j1Oj03j49j55o9n6j70o0j32k15j32j00j52k5K95J78rK6J15J40J76
-48453c224J62Kk22j44k4l8K8J56Q2K18K01k14m47m06l72j44J69J90J20K65R6n5N1O0m4N0
-48427c484L41K10Q2R6j78r2L6j8M5O7p7k05j22J86Q3q0j09k48k01M4J19J2Q6J36K86J06k14
-48400c093k47n3Q0L8nl0m5J72J68j03j08m4p3k20k97j56j19L3J74K06J44J65K20J42m0jK7
-48373c065j6R3J53m2k24l41j17K67L14K1m8j59m34k66o7j39j3K59L60J03j54KJ05k3j3K1
-48347c423n1j37j00r0o1J69J73J09P1j28j81j33o5l5L7q9j61M4K02K24J69nj2O3m8l1j40
-48320c629j56R5K08J60P3P9o5O6K62Q0K0j68l69l17j72k20j46J63J38K32K87Qq4n1r6q4M9
-48293c637J96K50Q9N5J53K05Q0j11j36m6J7J40K52l5k50k13k94q3nJ8O0L4L0j37l11k69N
-48266c943R4l3L8K42L78N26K12j59j84j15q2j56k98j57j21j93o9L19M72K62j6j17m7q7j52
-48241c386M2J00Q6L7P3J80J55N7k8P2Q7j91l88l11PL1j01P8J24j12rK36K05p6k58k76j56
-48214c722k4J14J49L1RJ1J40K15J28L5j41j36M6j09k61k19j26p7j19k7P9J10l0r1o6M1l8
-48187d078j76M3L91L84J28k0k02j49L1R1j17k42n0l9j33k58l23k1J72J62J36J05K08K56J06
-48162c595N9j0j59j70j24l1j21j56K6Q5J0O1n6K0L2j96r4K95K43j5QL43N64K07j43j85k32
-48135c334l04j54r7K0K13K49J06j27q8J28J16J14J09J4j60l22k27q9J6j1j36P3L08L41P1
-48110c171j77j79r7l5k12k36k00j16J88K02K73L21K49n0k32J3Pl43m34j40K25M47M13K25
-48086c059P5r1j53j62j40j0k4l6Q8J81kj2Q4q3k29l7J30M3k51k23n1n2K5j7k24k61oJ22J36
-48057d239K08K12J31L2J09P5n1M6Q9L20K07n3K3Mj3J56K08J24kj01j52j67j47M9L55K25j30
-48030b482k12j07K7J7j05j46o9K6k8q5q8j20o2%o8J44J82j16k00J79J40j85j45O7Ok08j11
-48003c749K34M24M40L96K25j14j25o0l23n43n44j65P2K1R6K48R5j93l36k12P2K05J07j36
-47979c865j97J4J16N1J12K54R3k04j50oO3K41J68q9j14Q0K05K03O5M8N9k65l48j4J74P3J86
-47952c047J35r3k85k82j9L4N0J72J77k20j60MJ7o2p7K0m2OJ75N2O2L33K71J41M7K4P4lj1
-47923b507m8k21l28j67Q6K88K29j5j16l5Q4q5l33k86p9j3pLk22m34k54J4M6N9K47K58J63
-47896c673J46J80J13n1j73j07q8j25l5N1o2j44j61j86j66Q1M22L15K1o7r7j20O0K30J93Q9
-47870c354P8J1j30j35r4J52L32J07p8k6qo8j16k93j31L7j1J41J53M8J61P4k05k20r9M5O3
-47843c566j7Q6K4k68k90L0K10J15J09J13J13K7l1mJ8n8j79k02j21O9L09K45k12k30O8O6J39
-47816c437J40J4jm8p1%n4kJ46J12P8J13N2n6j99k17l4P0J72K12O0k20j09O3l2j76k12R6L27
-47787c213O0k26r4q3j34K6K07K40J31J02l4j54k42k63j00R5o8j40m7o4q4J34Q4k5P4k7k63
-47760d108k40J08M51L01N0n9N7R7r3j30JQ5n5j58p6n6k33k36R7L30L49K52j14j70J20K65
-47734c165K28N3j57j73j65j17J08J51P2Q4R8kj1K3O9K15J50m6j03l1j7j20l05k12j45l07
-47708c825j75K47M09K04R3Q9j61j58N3N2OMO3K09J07j14J63L99J02k00l50m36k5J46O2j45
-47682c181l41r1L6j26j27J44J94L8j3q0n9K6k7lO4o0PP1J23K92K91R2OM8K6L3l4j0J87L6
-47652b438j96j67k54k56l38l15m5J74K40J32J02Q1P5J43J44O6m8q3j96j50O5J11K4j50o0
-47627c339J53K34J93nl27l33J5K59J72PJ3P6J57Jj27j23k32r5r2r0J85L16K39O3j60k76l61
-47600c477l19j51j05j04p0J36J77p7j42O0J08J03L02K16j1L4J22r3j37m2P7J12Q9J14J07
-47575b971j14k60j14Q2J46L6Kl1q2j41j67j84j52n2j08j88o7J82K61J88J7j26o7P5K87J23
-47549c425j59p4o6j33k9J2N2L8J73K15O3K22J61j63r4J4J2K9J9J3K6J7M9k4q9q3j17rK9J09
-47519c212Mj74j4KJ22K30Q7j70k85k74j47N8n2r0J7R5J66J16M0r7j43q0j20J15J66L0j07
-47492c717N0J19j58j44O2J93J82J55Q9k4k25m29k39L7K02L65J30j52q3j50j16j27JJ25J76
-47467c678K21K36J41L8j67l9M2o1l6j31o2qj4J15N0K8n1j50k23m28k25M2P9K46K91J43P5
-47440c526m3R0K58J37o7r7j7n0M6L7j55j36P2R3O8J27K8k4L2J49P3r5l1J64N9p3j02j61k17
-47411c361l2P7R0J38N8r2j24n0j78k59K8J04QK50M48K42K6j59p5j15j36N3M6j30k37j56k3
-47384c559nj29m7L50N23L12p8p6J37J64Mj27j90j84P5N1r7j51j79j00L3Q5O0J4j35l31k50
-47357c830K5J10P9N3O4L6M6J37J9q6K4Q6J16J0k25m09k56j4J62K27J40MK6J66M8m4J6o8n3
-47328c391J00J15MJ3K9M4J16K60J91K7J52L00J83Jk01l19l43k68k54j85Q3N9Jj16k72j27
-47302c798N1M8j11j73p1J5n9R8J60n6P4M41K29j14j34p3m9o9j27j9K09N9j22n4q0L8K85K89
-47274c113Q6l6q5j00j07j69l57k62J11K59J50K3o0q9r1M0N1J20M11N53L53qj78j23j0k9k3
-47247b683q1l03k94J10K29j4qj07j92p2j0M0L8p4j29j7N0K4m7K7L21K36R8k6l08m04j88J74
-47219c610K81K16J00j27l78m04L3L12J63M5O0P6k5j51l14r7K45L00J90j01l39k89j07L3J8
-47194c870J08P8pMo4k60j59J89L45J61O1M6N5O9M8mp3R0M8K5Lq6RM1K2O3j27k19j59L4K33
-47163c296K22L7k3j97k17j6l0L8J37j34l33k94j90j14J59K44K07J51J41P8M9R2l2j93j81
-47138c695M0J95N0j38k09NK43M35K78j50k11k9J09j11j73l2N7K7k1P5N9M1l2q0j34j51mj00
-47110c656o7K87K96n8j59J39J88O7M4o0q2k51m16k46J26K53J57J86J30k56l47r5J58M9j18
-47085c731j14m5nMk02j31N0J72K45J94J73M9k34k12Q3J84q9l65k24J41L21K03J30M5o2o3
-47059c483RO4l8o8P7J76M0QJ1k7o6lJ13O6m5J77J36j68l55l10j33oJ62J00j9j2p8j21k2K08
-47029c607K03M5J3J13J57R0m7k14n4J17K27P9l3j91k61n0PK4Pl2j14j74k8N7l6n3q9k05N
-47000d044K32Ko0J38J49J34Q7k33l18j52R0K18L40K31k9m8J4J12R0m2q2j04j22L5K53J51
-46974b958o2k23k45j59j04p0K05M80L33J45K2Pj6k82l84l46k56j99n6K05L11L24L34J29J3
-46949b852j62j85q2O6J88J57J23n5j91j52O2J75Pk24j34J57N7j76k22j25J08J52J52J72J56
-46924b828m9j88k87j22J63J55L7r6j69j72m3J18J3j18pK02K04R4Q5M5L4Q8J05j68l83k63
-46898c550j45k64k21n2m7R0K18K32J06Q8K42L4l28k87M5K84J80J63J63N4JN4J31N1j2j25
-46872b895k08j7J35Lj15m2Nj67k89k59j5J90J36M3J2P4R3J11R8O0j0j05j51r6j56k08k33
-46845d006j30K27M39L48K48J71J94N8k02k38j53q6N0J39J2j80k02n8m1r7p2j03r3j40l71
-46820d286j44K19J60R6J33J44Q4mJ58K65J61O5Jj23k29k30k54r6Mj34K5j1k7J43K47L74L56
-46793b903K22K4j36m05l85p8R9K8P5P2j38j30N3P4J28J64r5j13K41K72p4j60k22l72k83n1
-46767d093o4J17K07kK3J52J92J83J08j7j67m1J13J32K68N1q1j43q6j07j26j13J6k5j46l3
-46741c682J46J88J03R8k4j12l2r8j83rJR4J93J70o2K6J50M3N7L7j01p4o8NJ24J02p7j92j92
-46712c369k22j53j04j83l20k65J23M51L74J58Qj22k30j80j18j34m6J57K71L65J42j13r3q
-46688c611J1J9M4M7nl5J10o3j45n8n6j29j18R7L13K70J54K61Q6j61k12k27q7M2l3k19j67
-46661c872l0K2J21L13R9j72j76mPJ46J41q8j16k7J85L00K07L4r3k20k42n4J16J84J19j12
-46635c212j41r9L9J34J95K12J48j01j96k04k52k09k10J27K28O8O8J02J82J61J17O3J0J26
-46611b644J1j49m1K2K5J00Qmn6j07k5p1j21k8J34K19J73J58O7j02j59j89j76J2Nj50j53j3
-46583c254J48K51K87m5m63l62%K04jp6J02J47O2P9R3j8j72k46o9l4m7R8J05P6P7j15L8pj59
-46554c301m2J15M2k04k72r0j24j34J64M41J88%O1j3j07j62r6R5J43Q9O6k1r6j10J05K20P9
-46527b964n7j36N1K29R4q3j85k89l79l68l41o3O8J61K76K78K10J19L3p8l1On8p6N6J4kQ9
-46499c426J13p0k06k05r7qJ05J56J27J80J11p8L4J82P5m8N3J50n2j40L9J15j78k04n6r2P6
-46472c344l0l27j99n4m9K53L16J26J2o5r1O6K00J8r7l0L7J31J69K3n2o9j41j91k00n8J9M6
-46444c581o9n8N5J34K28qj20Mj10n5O2Q8R9N4r9k66j98N9P9ppo4JL26K97O2K9q2j87j28K3
-46413c439j63j98j23j36m8J32K74L25J85K2pJJ40J10m2k31k79r2J29J66N7m6j17o7j12j89
-46387c748j73j08k1R4K68J60R6L04J74J09k7j03P4J41N3K3j5k32l31k30Lj8r4N3J64j07j59
-46360c650P1K37L2q6M6J08J3k22k33j39KJ09K8k09o0K07K65J98L2M1J91J62j27k18j10n7
-46334c369%J26J14j06n9J3k3Q2k5j70j08j13j80k67k64j11K35K95J88Pk12n3L10J41J16J76
-46308c257J53J49P5l1r8k60l08J1J72M4k23j69j44k12PK47J6j81q6j02J5J71K36L48K96J41
-46282b990j5nO0j9O3J33P1N6K09J87j28k74k59r9j03r5KO9Q6M7j78l16j21J33J49j37m7L17
-46254c204L18J89M7j03j01r7j8J23qr7o1j70k17j80o8J11K23J42J3J19K27J69J04n2j28j47
-46228b866j99M3J45l7m5J0n0j76r1R2r9k23k09j21N6Q7O0Q1J06J33L11J61j71l10l54j28
-46202c794J92K59M6p2N5J07J80k7k97l01l02r0J10J1k3j8j03N4J07J76L50M00K00k6j21j34
-46176c061l5mj60l34o1J73O4R6J29L01K77j03k23j49l9l1j46j35j21j39J66K91N9j62j22
-46151c469j21j39j03P7J59Q9R4J57O1L7k7j43j58j19j9Q4K5j23l69l02R9L27M72L51j0j20
-46125c190K3L6q7k34l14j42J33K39J16r7j34k7k9n5j58k72q1J58L15K91L29L31J53o6o3j44
-46099b969K7J44kj60j11N0Q2n0L6K1l9n4j70j37j83j48Q6L0m1j10KL16L00M5j27k3L3J52
-46071c000K89J72l4j18l9M7R3k4j30k13k6J70k5p6J3j69m8J98J11j3n2j30k07k18k75k60
-46045c964k63q9J19J62J59J50J50J67M9m6L6l6j19p1O5J50K23ml33k49P0K81J88J16J22P4
-46019b893k34n26l10J31K87L23K77K6r3l9K6nJ7N4l8M7J65L5j31j04j43j21mj42k08mJ00
-45992c507J18R2N4J1k3j48j2K74J03q6N0R1%%q0j59k02j46k23k80j52n4Q1K11J72N8N2J76
-45964c529J19rO2J14j62j72rn6j78JK36J78l2j30k04r3J85J73k2m6K99K37R9j02l05j93j6
-45937c555N2J49J35Q5L7lk6k21k54j50J7J09J51p8k21J8J11J0P0Q7j9P2J67n2k46j59kP6
-45909c640J36K17J09J21R6j26k64oK63P5p4P4J10J76P8j29k44l21k07P4J90P7Q2L3l00n27
-45883c927m61l4L12K33O9o4J6K55Nk79j16K84L48K60J16j45k40l09j96J11M7k6k5mK9n0M3
-45856c748J26J8m3JQ7k2k8L5Q1R8P4k6j38j87j94j05J02K76K94L02L30J55j20k71j89o1%
-45829c153K3J00K68L18J03M5l7k27l34k26j89k84j97qK15L14R4j9n3L5K40J56r1k14k59k41
-45803c621q8kn6R9J96J29n3n1P7k0j17j23j16O0J56J11O2J14L4m6j01rK6M3Q4Nq6K5j1j90
-45773c469j65j45n1J28J23j65j95qK10J50pKnj58j04J44L96M65J31r3k5j0j63k47L3K41R4
-45746b893rj39j98l2m0j98k04m7P8J46L00J01j65j59k52k25J01J38j55j64L2J69J61J10N1
-45721c493J48p8k38j46MK2o2K4J83J60J39j35l31k31k77l22O3L14J92J07L15L60J31mK1N5
-45695c079p4j18M5K5k70k12L9J0P3J37J3j30q3J1K1%Oo5r6m7L1J81J68N7P7M6j06k20k95
-45666c855j62J42J92J15R1l2q4M6J20J10J21J37o7k36j98p8j28k30k13m4JJ15L96L59R9O5
-45640c218Mn4M7J98K82R0j14k80j61L7J20J43O8j10k80k81j95j51m0J81K14J09p7j50l0M6
-45614c602J3M3n6j22j80q3K55J9k13j41J8l3j28j12J03M28M22j7j10J17J35j4j00n4M9l9
-45588c402k13j22k7J8Q1K60K67J98o9j30M8Q9k07l43j62P3J14P4KN6J89J00M1J61J10j30
-45562b924r2K5j25l01l20l03r0K57K65q1j45l1j25j1J00J07l0QJ94K09J25r8k40k47j08O4
-45536c917J04J62K05K66K03J76K38J21Q6Pk00k07M9K09O5j74m69k71m0k12k54k3K01J96J00
-45511c379J27J72P0q7k87l73j67M6l5r9J00K30L7%P5M0j73j01J25M4l28j22J99j6j62j83
-45485d247j54l9J66L49L70K57J47J02J03N2j10l8J74Q9k0rKK4Nj70m00k64Q6J96j8k4J21
-45458c250J54Q0j06j60k14k13j82j4M15M44K42N6m2Mn3j51N6m4l74k43R3J45J39M4n0m3j42
-45431c409k30m4K99J91j35k26j91P7L61L77J94o2k68l90q9M9Jk2o4j6j8J1O0j27j44N7L5
-45404c723l1MN8J08P7M7j54k00j54p6J06K82J91M5p7j41p4j08j35p5J20L20L45J84j45j96
-45378c402j44k52j44K59L64m2p1J76jj89j33o2q9j04k58k16J06L22L40O2k10k60L0L4k22
-45353d106j03J82K40K15l2k27L9N5k11k60l6J71J26j35p3Q2N2L4O4J5o7J16R3n8Qj4J0J82
-45325c638K91N0k11l36k72j27K4J49J95O4q6p8q8N5j5q4j3N3J18K49J25j08j77r5j45r2Q1
-45298d111J08J95K83O4o6j28k66r4J34J75K22R8k6J63K65K1k48k59l50l00J11M69K01q1j97
-45273c617l32j61K3qk5K68L82N6p6R2J42Qj33k04j34J27L08J77J12Q4j63m72l16J28L81L27
-45247c026k9k61j75M2R6J02o2m71m62l4K57J48L9N6P2J61Q0l7j64n1O0j08k5N3k37k43K2
-45220d197J81K24J44M8o1j60P5L30J50M8o8k44k03j40n9Q1m6m3K2mK47K38J55K5J11K54K73
-45193b619J78j22l31k36l47l12o5m8j79j37K03L58K65M7j03n7N3J51J31Rj31p3J10J01l9
-45168c193j62k28j65r2r1j50j02N6M7J15K58K90J72J16K1j69l01r0J05Q9j02nN6n0j16k5
-45142c716J1N1J07m0mJ00J37rk56j16K44K89J58J32J01J19k1j09Rkn2j06j05m7q4r1j23j39
-45114c562j16j44OJ40J81j82k44KJ78J87J3j14r7o2r0P8J80J36K4N1Rq5oJ76J19j68j77j28
-45086c695j97k12J3K94L03J6j4k4j37N0K29K16r3m61l45J09M31K94J38J29J6j50k06k27j76
-45061c699k00l4Q2J1L8O4j5j12j70oJ26JN6K69K63j01j99M4J15j61l67j08K69L79K81J24
-45035c050l3j23j21O1j26k37n2K10K90O4n9k87l67q2P0j40k17M4K73J66J6j06q9J0P7N2j15
-45008c871r9J83K67J24N3j92l48l66l43o0J65R7J91L55K44J46j4k11j12O8K4j05r1KL5Q6
-44982c772Q7J07Q4Q6K0j4r2k95j06J89J58j8J3J47j1k37l14j8J90P2MlN7L5n2o6n1j56kJ60
-44952c798M2j4q4n2N3J38%p2m4N4Oq5J01J18j0J3J19j07j53Q5J57P3lO3K12R2%r8m0O1j00
-44921c273l7J53J15n8k05k74j25j10j5K15J90K00J68J04J21l1j19j43l5O8N1Q5j26l51k06
-44896c638Q3P9JL4k19k56m1J06J56O6K35L14J38j42j55m0l6p1OP3R8K07K49R0j37j87k31
-44869c218l22k11p0Q8J12ro2N2J97J20q8j62p6P8N6n6MJ50P2j19j12QL01M08P1Ok0p1j7M6
-44839b844P4m8j72j69m4O0L2j42k02N5K83K68Q0O5L0j16j67j80j80m9K4j31k55j67K6L08
-44813c561L97J75j83k28m9J69J11J0o5o5n8Q4J33N5J50J19q7k12j57k9J20J58m8j5n9j87
-44787c322J0Rj28n7J92K58J13j39j97r7k9j62q0j34k90r6J37K53L62R8k04j52P6K9o4j51
-44761c765k28l7l8o2J38R2L7J30K28J12rm2o5r0J15J07l8j96k46l02k07l4M7J06N2Q1Op8
-44733d186j57K4K09N5L4O5R2K4J26K54J5j0J8j10o7N8n1j56j56j04J32J58J83J90k9k48j51
-44706c788Q2J10l2k5J9J42Ok36o9j2j79k2K48L35K44J47q4l97l90r2l1r6P0J92J63J45K50
-44679c300K96J36m4k64k79j73j5M8k16j24J36J42P2N2J18J95J97k62m75j83K2J37L06K54
-44655c224R6q3k11j32J24K37J91M0n3J2K6j78k74k58j25P9J50K93J19j15k78m03l05L9L28
-44630c905K86K89M23K47J70J87q3m03k97%K8LJ29K25L3l1m5j08j40p4j02L7Q5J04K22J12
-44604b608j20k53j8J29q3n5J61R4j60k25j49j20j24O3R1J65O8j1O0m3j34p8P9J06Rj20j05
-44577c381r0MJ92K70J63r7j83j52k54k66j70J5L02L11J20L6r9j75j88R4K92k6k01L5L7j21
-44551c532k33j98j35j21J94L60K68J15j25k89k99k65j6P5J37K83K66R3P3Q8J46nk0P7L8J6
-44525c009o6j55l8J75J45P4m4J8J9j65k35j65j20q4j15j11j81j36j11r4JK83M08R5k05k14
-44499d030q4n3k73k74p2K79M47K03K49J58j51k50k50j90o9J17L2J6k7J19N6l1K17P4o9M4
-44473c812L4L6K52J95j80r0J12Mk8Mmj1J29J87J04L9lL5p8j81j7J48J2j23m7N3n2l7Q0J87
-44443c052O6j19j92o1P2k7j39j58j91l6J11Q7j09K2J70m7l2N1Pj33j51l5O2oM6K48L68K14
-44415b964R1L6j3q7j37Lj22k38n4n1k44j44r3k16j28J28L52M03K70j9j30j22p4j36p7RO6
-44388c691K03J08K0Q7L4R2K14J21n2k91j85J68L59K57l5l41m28l31o7Q4mj32J64K83k9j70
-44362c562NN1k6n7P0K54K09j53l15k45j70j31Q3M40L29j1o3P8M3K9J1M6L6j48j91L6L6QO2
-44333c246j10k06j53j62k48j09K8J3k2J18J4r9nP1K29J94J68J24P9j17j52n2n4j55j43J58
-44307c837J52mJ8M3J4k06l26l24k16J3R4J32K56K38K40K59K89K69L4l8j15k54J4J03j06j72
-44281c430J4J00J3j03j1m2j57j0N6KM0J46M1j35j66r2k2%N2R7J67J19J77K02j02l73l51j80
-44253c948K8K26J50o2j30m07k99J67K20K89K23m8l1l9k64k93l7Q9J36N3j36N4K13M0j05J37
-44227c774L70J32q2q8n4M4N8l1k25l33j17J03r9j48N8K68L14J34j62k26p6l3OO6K28J21N4
-44200c492M3N0R9j8o2mJ79R0j65j37l1P3J54L0j24j48j28j12M7J58J11J94J01P8K45J68m
-44173b605Km8j72k23k13l9%mO9Q2J71Q6j20j83k33j52o4J43K28R8p6%L57L27m4l56m15k27
-44145c611j63k44k4L07L64J30k47l45j02J81J24p5m2J77Q3j54j12q6R8J44J44J21o9o0j6
-44120c477J5K00K24m4p9N3K4k6M2N2r2j81k01j98p5K4K27P7j65l11j25J72K2k5N5K1P1J16
-44092c604j34r8N3J71L8j70j56K2N7Mj6n7M2O8p7q6J01J37J49J62p2j15q2M2MpN4Q4J40K77
-44062c069L48J67j05j88kJ72J17j01r4Q2O1M9j09k38k37j13o0j68j05j32j36J2k6l4R9J33
-44036c677J66P1k3K8R6R6J70J06j0o5q6j25p0Q7K17J61rk54l22J6K29R7o6n8r6k81k25j00
-44008c927o4N5J60n7l45k42J66L10K25J24P7M0m4p6J56K91Q8p0m6j62r4j01k40k29j05M9
-43982d061P0R7L09M37K16L7K9Qj78k01k00n3K00J58J00M2J91J92m3j07j01p8k31k24J69K16
-43956c006J66n6j02M3J24Mj39m09m19j01O7K16K41J80J46J3l0j38k37k96k40k13n0K26K64
-43931c746J93J93O6r6k03k55j22O6K06Q8j37k52j06q4j93k70j58K37M47L52K55O4r4M8J14
-43906c387n1j24j42j91j53P2K01J79K14j02n66l47J51L83L68K79J49lm4K1J9p4J0m8k08k85
-43880c679n9K10J69k7R7K48O6p8q8j85l31k49lM9k7n8j70O2L15J41n2L8N1o4j9k5j99j69
-43852d036j0N9P9P2o9k00j38N4Q3L8N2J66K37K61J3j94k01j22j00n1O4n3l7J35J53Q2J01
-43825c562jO5J97M8R5K59J71j35k75l51k28R1K77J96j59k35k05%J05J74J11r9j44L0N7K22
-43799c296J19m1pN5J1j24p9M7K37L02Nl11l23k18j03Q8K17J98J60K7k7p7k4L5k06m56m45
-43772d236k61K03M27K97Q6rM5j9j45r3M6LM0J42J22J15J92J53r2r6M1M8j69j83M8J4k3Q5
-43744c219n1N0O7j09j56RO9j1r3k14j2RN6Q2p8j56K5J11J26J61R5p7p6Kj08l52l91r7J20
-43715d218J17mN9O3J3J51L1N6K74K70Oj18j39j71j86J16K36J66J13J04j39l52o6p0j55l2
-43689c875Q1o0J57K74J31j9j30k18r3O3P8J70L67K68J00R3j39k42j25k51m20k62Q7K43Q1
-43664c641j88J54L11m2j51J01K75J00q4j19j56j16p0r5j80o7J56J46Q3K1j31J7M2o3j07L3
-43638c771J41J07J01J84P1m0M3Q0R2O5R7N4j27qK2j71k08q7q9k29m66l17P9J79J53P4L3r5
-43610d033j39rR4J38K15J26J12J88K0l04k61JM0k5RL0PJ22P8M7J13O9n2k2Kj5j37p2j8m9
-43580c725p9o8j59j0J45P7j08k38j80M9J84K00K14M9k44k52K9P1M8J45J90K74M7k17j44J57
-43554c545L19J33r8p5q0j35k70k62m3J55Q3O0K08J55j1r6O1Q7m8J57J52j19q9k2N3P6j30
-43527c324j07j68l43k56k3N4J21N7l7j8J30N6l2J38K2j20J9Q0Kn8O9K22K54J41K07J58J26
-43500b630J27j1j04k4L7j78k09j64k19k33j92q2O6J65J50K5O2P2q9j9R1O9r9j98O6O0o3p6
-43472c600n3n2rL0K0M6m3j00q8J5R7oq2j00o0j0p9p6J16J81P8k4k9J02K60L6k71j09K56J81
-43442c373N8N1N6o9j21j2k0j17k78k53k4O3J65J78N3r1m0J5N3P5J5L3K06K54nj62j57k42
-43414c689j75k8j91k13m1NO7J24%N0K46L15J08j73n6Nl04l14l3J70M7j47k80k75j42L5J36
-43387d753K72K13J01J8l7N9J86K95P4j41q2p1j89k17k41j14J80K39J47q8k02j14j8M6J81
-43362d256O9PJ52q2k13r9q0j53k15j58K8J76J56l7j56k01l9J01n9M0L33M21J32j69r9J8J06
-43335d277K9J29K08l8j42k16q0J39J68J01N5o2j77j35m1o6j84j72N9L51K31n1o9j4P2K1j
-43308d162K30K05K1n0k2Rl1q3k66k39r7%j3n8j94r5K15K26P4M7K6r7p2L7L0M2o2j26j62L1
-43278d636L11J19L6N0N2J8j48k69k3K19K42q0j04O0J51N5j11j10L6J67l8k00j31M3J45J08
-43252d038L4j36J2J29L10O3k65j73k1j9OK54L00K62J37m4j78k97q9J20nm7o7n5o1r3J9K7
-43224c915k66m90k40J01K55M8j51p4j0M1pm9J38K0j39K0m0o4l9PP5R1J73J44l3j73k18o0
-43196d855K26M14L16J38pLK9M8Qj03k60m24j31L15L38J85o0l83m59k88q8J38L03K22o0l55
-43170d790k74j0R8J35J94L19J76R9R8j78k98k86j88q7j32j61P0L20K77J29L4j0M8J63K33
-43145d021L5k2j25k06k43j67o4R7M3p1j31m2l9j85j59K5q9n9j1J0rL7J71R7j49j02KJ18K46
-43116e013K43J16N3j1M8Q1n7l65l06k7O1M2j9k01j20k4k9l0J5J06J19j6j4Op2j16J10j7k34
-43087e671p2m1n8J13R6p4j59j00r7KJ32ok77k74j17l5r6p6q2N2N58P14L29K06O7k29l42k42
-43059e779k31k46l40q3J45L34L49J18o1k59j67J43J42J44J67R8k75m53l07j60j09j11j98
-43036g139l23j92N2j46k33r5M2k67n96o27l07j73j22m54p06n28l44m09n41q85j088j281j598
-43013a7960k290j876J277J0337J6160P310n80k269k324j859j246q32p80p66p58p91n71l53
-42995a71m09k80k90l65k91m6j7j64l30l40j26L2q1j87q4J48N2l20k60N4L42J67j67l64l17
-42970c814j19j71k28l06j63j46j75r3N4Q3L0o7r4j74n8j26j93k08n5k1k66n19k81j39o7k2
-42944g338n0j31k56m31l26k70j47j10j88l71m04m70m91o96o82o86o58j004j148j418j565
-42923a8840j893k026k204j416K771J2633J3770L595j462k378k925l308l274k180K158J2076
-42907E097J4152L881j926l120k698k201j657j289r51p40o74p52o52o55m90n23n23m77l62
-42888C440k50k53l42k92l77k65j55j29J8O5j03k21k08m1j09l19j69j9k61m58k68J28J55N
-42864d28j06LJ40K29J23J5k40m19m05j92J4jm2K05J26l6l2j29j26o9n8L3J76K50M1j71k11
-42837a310k04j73k27j24Kk49l35j73K6j7p0MK09K31J02O7m5j44j37j08o8q2k33k34j25M9
-42811c368J31kj73r8J9j51j68j55k47j1Q3Q4jj82k40j5J88N11M24m9k44l44j03r3p4j2q5
-42784d375k07l64l70j81j26j27l58m08k80k09l67l06l39n81q45r45j153j402j703j761j428
-42763a7835M67P453J5736J0019O08k117k341j893j500j003q71o48p48p22o06m00k65l06l63
-42744B665l17j67N9p5k75k86k17k60m01l60l9L1k7r6j26j28j72r1j09k10o5K8r7k61q7K11
-42718h72L17P6j68j17j14n4R0l8M8J06L6L5Ok9K6j0k19k96j84o8M5N5q5j90O2Q5N7O7R9K03
-42688a031J28j10j04L5J22n6j19j22j61k61q7K36K84N1j64j59jj10j63j89j89J2J17K9o5
-42663b077r8l9J72K62J16qj03O3P0j61O7J99L8L7j8r4j84j44k7M4r7l13j94J71L40O3j02
-42636b017k5R0L4j48k64m00k54O2L14L77J27m9m0RJ94K18Qj05o2q5l5J8lJ35J70j07l62k06
-42608b406R3P2J44J90J06j6k6j99l40j42o1k8J07K9j18j20p9j7K51L08K76K32Q9M9l0j03
-42582a739l4j71j86j40O0J91J3j28M1K23k9o4J42r6j51L4m7j32K1j8n4m9J65K84K45N0k32
-42555a801p5J99P4Rp6k52k23j4n4k35p7m9j22k26o4K63K51J42J59J86lk19k24j30l8k3k7
-42528b649J82J86pM0J58L4k24k86j04k3k03m3J37P3J17J20J12O4j0K1K10L07l5l67k59j16
-42502b565m6K7J66K84K85K21J97j7l21k84j60l80l40o0K13K97O9j63j45p0L3j1lj5j13l7
-42476b938J85K7j93j41NL9P8R8j5PJ83J87ok20j48Q9J17o9j31k0M6m4K6J08j75j96L3L6N2
-42447b980Q5oP3J48J10K7q2p4n4o8jJ40J13q5k11o6K03L24K39k5l33m18k51M3Q0Q9J93N1
-42419b736k08j41K2l5j69j50M7L32L35J71R6k2j91r6Q9J56N9L3kj44j46P7J97m2k47j35L
-42392b847KP1P7N0J36J45Q2O4K1R5J9n1P9n6k36k14j46j63k37r8K8O6J92M0q0p2j1O2L4J02
-42362b846Ll4N6J20J84K14N2m9r5j44o5J47K55O2j66k83j87o4J3Pk3m3j72j06J4J76J23j34
-42334b985MJ37pM9M24M06p8j42L00K94j7k22j89j69j93k59k20j42j66n8j71l08mK80L51K17
-42308b868o9l24j53R9J55J89Q9j71j28l8p6O0J81O5j34j48n5R3L02K35p3k15l13l96m6O6
-42282c673p8J26K74K06J61kj18k0Q4J72J01q4j92r8J78L72K58j8j55q6J03K06J84J08P4J4
-42256a903j80p9J9j09m9R5j6j35j50k06k20r9q0k5J68J55m2k3k01l47k18nP8K60L52K23N5
-42229b682K5J25J1p8L4P3j98k88j22J60K82M4q6J9Q7R4Q4j59m29j80J17M5M0P1K04K46O5
-42202b396q8n1nJ04K26P9j14k34j51J6m0j22j77p9J15K23Q2J5m3j28k6N0%J11J73J57n5q3
-42174b441Pm0j30r0j2j69k79j7K44K18L9j10l42k44J66K63K85K27j29k34k48j14Q6J35L8
-42149b891L0J94R3p3J0Q6N4k1MJ19J78Q2o3m1L3n1q2l5j35k43k4N7j35k7J9QM5K2ko5k60
-42118c114q1K01J31J43K36L50K30j70m40l88l06r1J71J45Q4K03K00J6j67l22k33J4K43L62
-42094b583J90j56k67n4M9P6J81K15K57J54m6k03k58k35q7r0j89j05P5M5j52j02j03n1J61
-42069c278L64K42N6j33k60j79QJ70J40J0P1L5j81j36Q9J12nrj99j86m1m0k7o8M6J98K17J62
-42041b822M2j26k01r2k26k11O5J50P9q5j1J18J15P5LP9K40J70M8j4j77j13R4R3j13k76l03
-42014c399j03j21k75J5J85J39K40O9q8k08k61k3J01j31o5K50K14K48K37r7k50l1K29J66l3
-41989b992l8L1p5n7LJ4j34o4J61K23M2Q0Q0J5J0k01r9J01J41J26k3O1Q7j7K7m3j61r0j7M9
-41959b760N1K6lj8m3k4j04p8K4J3Q9K5l3Pn4q3J47K73O8k32j80P9J07k7j17l8MJ08K85J01
-41929b387j17j15m4o7j29j12m9N2P1qj26l25m22k23K49M24J15k75l62j84J5J33J61j01k28
-41904d054j08N3L38M40M18K88k3j69m1j7n8j22k41o0R7r6j25OQl8Q2J74L23L29M7k89l74
-41877c212k74j53o4l6Q6J09K18J49j22p9mO1J00J75L44L08K90J1k16k75j88j36p8o9J11O0
-41851b884L8J16N2M4Q7q2l62k80j54j25k3J03K42K10K40N7k4J26K11J20k9J26J44j22l59
-41826b528j56r0j87p9K8Q6J31K96R5l86n27k41J61K68J59k5k6p9j74j93j9J51J35J5n3L1
-41800c207L01M10K94P7l00m74l53l3L52M13J64Ok6m1k7m1o4j16k20r4j28l03l37k0O1M2K41
-41773c423K13p8j68j01o4P2J17q5j5J08N2l6P1K00J01j37p6j55k23j57k13q6L7N0J23M08
-41747c465L67M2r0j34j38K0L1p6J25K41M2m0q5l01l02j23J8J38K92L26P9j08J1J21J2j95
-41721c192j71j49nk1j81J92M26J23r1k4L2p0Kjj11p3Q3K22L54J27r2j11j38l23l65n9J87
-41694c429J12l1J3k8M6J06O0J16J48rk41l01q5o5j16j97l0K73L76L24J51j92k83j00j44l0
-41668c556l6n1K8J83L06n6l22k58k2R8J81K24J44q4K3J65J05r1j88jK75L26K50L1k30l07
-41642b863k36k27k02j02O0K01K15J00L1j6L7LJ7J9j9M4J74K08J59mj91k12r8P4O9o8k71l50
-41614c448k09o6J64L37K55J24M8n5j05n2oR7R8M9P5JM1K1K1m4j52j23l9J17M4j36k01PK00
-41585b937K55l6j24O1J02p0j35j34k04O7K13L2k13j72R9J81P8nJ13J7n2J84K85J26j36j78
-41559b583j84j32p4o0j27r3J02K01O5l3M9J27j8k23k10j78PJ50j7n5j5j27j70n5J30L20K50
-41532b953J1j57j23j23j28n9O3L69L72J69K4j37k55l4Q5J05M5L2J23j5j10l6P7o3j48q8j52
-41505c106j8M5j30J33J24j21p2J06N3j58k34r8J1RRJ8m2rj7k6j7J49K00N4K2j22k29j20m8
-41476c634J0J33lj43j27m5K30L43J65ol6j61j20J85J30j23q7kJ05J51J78J88P6J1p3k26k66
-41449c147k4J61J93K08j2l59l29j13L8J49ll64l37n5J02n4j11J56K52K80L83K09o4k29j05
-41424c175K7m6k07k00j07j26k1J02L16J35k86k43P1J20J02K40M16M04J19pj06k52l11j03
-41400c138P8J70R0p2j02p4n1J08J14l4J0J27J41m8j56l51j73M2M8J14J52J52j8j48m3KJ3
-41373c047j5j50r1M2J44L11J01j37mn2p1J08K68K43R3j7r5j51j56j21kQ6R3p5j03j07q7q0
-41345c072m2QP3n4J4J66K0j3J0j38j10m4J8J23J18P2O9R0M9r2j51k1K68K65J53N9k24k95
-41317b681j86j8n9O4J38J01K46J33k73k92n2N0R4O8o2k02o8J06K23K31J86k3k66m09m13r1
-41291c455L7J25K42Q8q4j54k1l2K9K84K11j47j89r0j60j23N2J53J53K11K7j56j34Nqj8j6
-41264c170J8M9J56K62K14M8On7k4N3J01l6l32k08Q0lk5l0K0k4o2J7P0j28p4J23J73P5%p8
-41234b786j87j80j78j50NN2J28J47O6O7j90j89l0N8l7J51K56K78J76j33j83j7j25l03j30
-41209c434R7N1m6KJ5%P1K75J56j32k11j22j48j15J31M12K63Q6K5L0N3l7j92O5K45J32j29
-41182b457k20j90n4J48j0q9J22K45K25J43k5k52m97k40n2J13J48N5q5j55q8QJ43J00PQ8J10
-41155b759J5j5j69j10OJ17J22mj41j01O7K46O8o1N0L5pm5o3p8l6j50j22N9Q0r2q3L4r6j58
-41125c391L3J27J57K96K49q3k47j92k34j04P5Qk5jO3J59J70j09j45OK18J24j22j20j64k25
-41099c477k44p2L00L58K68K17R6P4J63rl60l68l26k94j37J84L08P5l8R2K05J19P3J5j26l11
-41073c215j12J80J90J55k8N4N7j12j71j84j56j72j27p7J47J08N1%N5K86K80J5k90l24k58
-41048c648p1j7j10n6J66J34O6K5r9k4Q7Q9K74K93j34k96j7K01QP9K00pj38q7j70l60l02j7
-41020c931K48M39L65K2k13j94r0OM1M8K7J3o1L3J80J07Jj55j59k7R2L2o4J5M5M6J3k4J02
-40991c043J60P1n0j89k14l4K65K65R5O1O0M4J2L5n2k99k35q4O1N9n8j84l2R6J8n8j4r9j64
-40962c507j60k28k05J8L69M13J78j7m9r7k0M4P0J18M3%m5j32j29n5P3O4K5k2j01r8j19j82
-40934c751n0J20J53j2r1r7l4K9N5M3j45k69m0K3M5K20J70p3k26k84j19J9k8j0l0L5K07J40
-40906d000r7r8R9L11L06Q5j43k28j06k7J05J75oJ5qj55j25K4K55K47J92L9j07p3j52l1P3
-40879c430q9r5On9OO8M8J8N3J60J10J67J20l1k15l83k55j02O2J25P0n5k44k53OL48L40J85
-40851c319R9L3O5J73L3j05k05l04k13j11L6qo2J67K75N3J64J47l5K3j1j28m2Q2q3j45j50
-40824c571j82J02N1k02j09m0P3M4l5KP6P7k7l6P0kp6l0J01P0J13J53K05J20p1o6j28p0R0
-40795c298Q4Kj55j84k66k63j82j02M1K39L61K67J15P0ok3J7J03J54R4M7j06o3J01K00L4j16
-40768b835j87k08o3J20R7o6k01K8K47O5k94l64j23RQ3K44J57j86j73n9j5j9PR1Nr0j85k20
-40740d135j61q6P3K87K76L3j12J59K46K15O6p5j6J03J79J6J5N3k0Lq7j71K2J83P7j17k90
-40713c264j98m0m0K2O9r7j69r0J60L06J00L5P2R3k9j28j67k38k75k98j26J25K33K74J74k5
-40687c521j01J51L23K30K2k40j91j79k77j35nk3o7L3J1j8J5Q7J00J36M0j33l51k53NN9L7
-40660d245J38K59K81j19m14j89J03Q9J80M66M46J67J9O5K6nNO9k02l76l11k03m4J24J77J75
-40634c319j4k68l42m67l33PK05K37M8j97j43k1l0J6j07nN5r8m9J25K25J42m1p9N2J96L38
-40607c867L56M1j91j03k54k34M4N6j55j76lqj18k77l27j15P5K05J32J01K13P7j00j23j08
-40582d859j31l00l01j88r1j1n8l2R5J48P5J1l4j54k19j79p3M2j41n79o24m33n09n24k29n3
-40556i351k47n98r90j398j662j802j244J141P871J3055O766nj752j769j438j319j106q81
-40538C271n06j02J00o2l29l92l07l53m39l19l12k26k2l9j36j91j78%m4k31k45l13k79r3J12
-40513a635J34J27j3k9M0M6q0k06j98k11j82o7K2L6P9J00J2no9j19r5N5qq0j79j25J56J68
-40485b326k5j0M4J43J15N6m7p3m1J8kO8Q4J61J31j27l91m19j32K05L28J81K13K79J38p5l15
-40458a819n25l96j26M5O3n2K1O2k8l2k42k88j60p7k9N0Q2OJ71K65K86J93j33j28R8P1p5l
-40430b700p5k67j7K50J90J24J00j8j10o7k9j45j48j39k38l03k4O3J87K89J48p8l00j74j01
-40405c582l0O3Np4j3M3P1j2m5J25K53K48L0j03q3k8N4p9l2J69N9j87j6J09KJ05J55K56O2
-40376b475k3J0q8o0j85k96q2M8N2R2K5k9R5Q0Lp6q2o3n7j21k55o2J88Q1O2m3k8J05n2k00
-40346c436j09M6J83K43O6l6K9j08j45l0j01m1m1p0m8o1j06k0J66J62O8j15j04L6P3k0l6L3
-40318c522J23J27K7N6K77L29J61p3k64k48R5J90k7k14k16l8K23J60j1p3j70k7J75Q7qNM1
-40291b815l9j76k34j72j53QJ60K34R4l5p5j91k44NK04K74K10J85M0k21k18n6Q3N2j29m6P1
-40264c184J00K09K28R8j11j41k6n1k02j51r3k0J11P3p5j82j1J50J95Q2Ml2m1L2N5N1j37k28
-40236c297m4O1P0N8m2q8P8K91K1l47l72p8J13OL7P1J36J0j63j69oJ99Q3n8j48m0N2kJ0N8
-40206c500R7K34J12j22j82k65j51K67L14J30J06oj09p0n6j39j24l5L4J42k8k57n5J59J10
-40181c394qK0J61n8l26k83MN0o7J64L27L16m1k78j83o8qj24j06J24R6K9M9K1mJ08K4j40k29
-40152c824m2J26M0J5L5R4Q2j40j61o5l9o8K2pn2R5k4j35j55r9K36L65K38K9q2k79l48n8K02
-40123c999L09Q2o6p4j1J74J77K9Jo6q3n4M3K9J14J53j56k45k8j7n9J23K75J60j64j92k29
-40096c774j95r0J8J70L49J16j95l33o3K40K37j70m09j66%N8K16K53O6O6K66J36L3P0j66l34
-40070c601k20p3K3k15k57R7L10J85Oj08l04k84r7K9Q7J70J3k59l23m6K23J77Q8j22p9j16
-40044d696j70j68l29k98n4L6n8k03J6K29N5j66k31j83J6L4j56m31m69k61j17j96k18k68l10
-40019h596o34o51n62p29j095j225j463j723k049j388J655J0927J6123O917l99j956j861j570
-40001I721j248r23q25r95r26q09o44m58k61k64l95l09j51j35j07k48l46k37n2j17j76q0p7
-39978f2k53l40j04NL1R9l8j51k90l29j51J76L20R4P3J00N8O1o7j78k23q1Mj75k18q5J9j24
-39950a829k62n4L3L2n2j35m8j9j03Q4K63J81k6k5K8p4RL1m2j48j18J22K53K36K06K3j90k42
-39922a866j32q8L6Nq6q9j34j87j70j06k6J34J35O2K3O1r4kL22M03K62K85J26j98l36l40k94
-39895b294j84O0P6JJ63J59o4j47l5P0l7k12l27j45N5J19K03O6lj06k48j25J09O3p0o9J13
-39868b809J45l8j33r0J04J68r2j96Q0J83J56J41J49O9k7o5M9Q6j28j19QJ3N7J0j40r6L2L0
-39840b453k0n0N9J81J07k42l50j44J1j8r1m4j04j2O0l8nJ50K17J22j2M2J60K24J34J7q3j4
-39812b196p0k86j79pK7o7M6K05Q6j08k96l12k01k1J28Rj65o9Q0P6k6o7L3J71K25K07K56J77
-39784b344J2J2j57j84L3J90J01j38j18K1J1J24J30J66Qr6l16l82n6J93K67L6J21K49o8j98
-39758b383j39q3q2m9J9j1j13j09k3J31L5k59j46K3k2K6m1k79k22O2K18O0J31K78J59j54l1
-39731c004J91J78j12k00J48K82K13N7j06q5K9k35j81k4%K6j25j65p6J83Q8j6J65K16j08j52
-39705b813J8L4Mj38k16j43j00R7O7j62r5K19J80J30K4o1j94j43p9Q3L25K11p7k60j59J49
-39679c099K50O3k34q0L9N2J82J50R9j8j21K3p1j16k37k81j25J69J95J4n5J37K50n2q4J71
-39653b779rj66On1m2n4ORJ14K00L2P2m0o1Q3j19k61o1J20J42J80J06j58j83j7o5j18lL7O9
-39623c011l9O1J20L4j57k53j53P8P8j23j05J36L14J72P7k3j81j93k00p7ok12j44J53K67M1
-39597c346l9Q0J86L73J09N2J17j37k68j37R0J85n8k90l04j73J53L58K59N2j6q6q5j44j83
-39572c252J2Q4jj45q9K1mK1J2J22K22K2j75p1K21J52Q2J76J10m8n1n3p1j68j17l3j09j16
-39544c246q8p8Nj2k32j72R0K38K51L32L76K70L4L3K47J69j52m16l44J1J28N0n2j5Q7o3k13
-39517b762P9K09K10J61N0r3l37m25j64R4J82K7k26l44k51o2J29K15K49Q3km0l30l56n8L21
-39491c441L08J48lJ51J78q7k61k22R8K08J48K76M29M7l10l03P7J11j94k56j36m0l6J14Q8
-39466b908k10j26J95O1j1K3KO4Q3o6K2Pj36m3r4j29LQ8J53R7L9L7j39k54l7k3p6p2QK56K21
-39435b965k8j2R5m0k6J33J34J20J8o5j1J29O8k18k68j17J6NrQ8K19o2l05k87m1J37J01j80
-39407c371k23M9P9J82J68N5J5p6J4pr9J13J05j10j68P2K39K07rj19j25k13q0K9j8q0k20k18
-39379c809JK57L48K53k3k11p2L6N0l8K4J92K10p8k54j90l2J3jo8P5J25k5o2pJ0J5P8J75J55
-39349b853n2m6n2j45M7K42J65p5j81k8J76L14J03j16m5j63j27o4o7K0j23k65j9K34K34j8
-39323b904j54r5J51J47j87k92J20R5j88k0R4J60J01m8m26n35j58J38K80K55K20J30nj08j12
-39298c341r8o2J01K09J08j94j47J67K10k9j56J8O3o5j26j81k76M2L74K88n0j09M9J05l3p9
-39272c212j17k38j71o4j6O8P7N9J45J17R6J24J77M0j77j71J6J34J91N2k16k86m4p5q2J82
-39246c391J86nm7O7J44J35mJ02K51j03m80l24r0J52K44J99K44L5k73k92j74L4J78n7k49k18
-39220c736m6PK1L0R6K23P2k5k4j42j04P0K04J85K9m1R2J09j4P8J40P8J11J85K4l5n7k45j91
-39191b906J2K9j29k24j16q5j47N5J81q7j76n6n6J0J72K96K09J2R2Q5p9k03k21l20k68J3K18
-39164c689J09k4O2J20J39J30l0k28j39J01J65q2j13Q3Q4L7Mq1l8P2J16J13P8K6q2N7nl47
-39136c362l33J04K19J14L6j17l77k80j38j96q1J41K27N9k04l92l01j34N8K41R1m8k1J35J0
-39111d549j90j43q7J10K35J02J1j42r8j30j39k2O1MR9K04L76K83j53k01j07k75k18j48j61
-39086e278k39l23l90k08k8q0MJ67j1j62j30k42l09j37r3k36m64n16m88o02q16j009j356j588
-39062a4534j777j617O05Q472J4463O957j22j693j943j582j023j000r90p61p33m65k48k39
-39044A770k73k94k75j73q1j04k30l49j32l9k66k78j32p4q5n3O0J74M2j77j53k24k65j11N0
-39019a672k6N5K64J01k06l66j31Q1R6R0M0N7L4J22J25P7N8j07k20k16k2M9o4j44MK20K05
-38992a496L2J0L6n4j27k5m7r1k00k42j7k0k25j74o4J16J78Q2M7Q7mk5r8j60q4J68J08q1o6
-38963b436r3OO0j63k67k8K34J95j6j31k2P2n8k67l10j58K89N05L23J67J12lJ32K05Q1p4j76
-38936a821k58k07l2K7k6L4P4Pj48k74j04J80L67J93p9j61j03j74j30J02R2K0k8r2m3J29j1
-38909b466k29QK14J74J9j39o9Mj0K5j41j23Q3J70L09M01L09l9k42k45l19l09k76k56P8L04
-38883b765J39M5R1J02R2K8j38m12m21j68l3j22m7l2jQ2J19K24L59K09k7q8M2J82J34J33L4
-38856b239o5l7m6j32j20O6m2k03q6K78L10J33N1o5j03N2K18K49J24m8l16l76k31k57l24j69
-38830c378J55J00jL5J77K64J89K0k3K25M09J92j53j97k0R3R2r0k97j48Jj26k54l11%J47J88
-38803b711K08m2m9qK32K80r6m58l54M0L32L89L85J69j81j49o3j5q3k38j25k4O9O7%j44k40
-38776b809j45o4N4J95J41J75J06l8M8L3r2j34j80j64km8o9M7qn3j62j56j03RJ90M43K52j09
-38748b643j79k8K2L3K8R4J13j77l10j65Q5J70K74K26J46J92J49k2j87l35l30l4O3O7L4j1
-38722b725k3k56k61J8K72K89L1r6lk1j63q5q3k4J64K63J04l3k5n8j27JQ2J05K02R3jM8o3
-38693b375j94o1J48J96N2q3j94j50j5J85N2j37j07J5P6j45j60M9Q3m7p4J82K67J0j96k31
-38667b854j25k2o6l3o8j93q4O9J42J61K33K33J03J2K4l8m1P8J37K49K20j8k70l82l03k89
-38641c125j71j7J57P3l0K13K45N3k8O3j37l58j73n8j22J17K61J03m7L6J16J9r7j61j00m8
-38615c216j80j01Q6L3K7J07Q8M6P9J73J32j0j31k13k12p4M9M1J18L0o8J05J69O2rJ3K6J53
-38587b677N1j5l9p2k3r3j36j61j07k6%J70K38Q0k27k30P1N3L6J87J18J2O3M2N0P5l2J1Km3
-38557b622n0k16l72l23o3J04K25K77J56n2K1N8j22j00n7k97m17k79o1K19K52J50J69K8j55
-38532c527k09N0L03L04J40J7m2q8k74l45j06K71J27j21j58q6j1J05J70R3k2O6K00R6J8r2
-38506c121k84j44J40J79Q0p3j99o4K68K11J70K42P6Rk60n86k97J19J02j0p6j42j66j18J24
-38481c820K41J48L2l8j99l02j26J96J78Q6O6qK1J53J36j45k16j46k39p0J77K24J46J7k3q6
-38455c597Jj6j31j51k62j19R4J73R3Q6J57J85M8j04k37k05j81JJ06J16K2m1N4J17Q8J06N8
-38428c539L1j37k07l29j97l0j27l27q1J60J03p0k32k11l7m9j30K0J41J69J18J39K54L75L72
-38403c821Q1l60n51m61k89M1O1o1k2j7q6o6m7k27m30l61k97k87l49j87p0j28l10k80k75k91
-38377i090n50p06p17p35q82r75j309j492j683n79M152J3075J2480L234j106k064j891j444
-38359G718j030r84o30l38m64n28m27o95p07m79k28o1J44M0l18o25m63k59k51j61j2o7R1J42
-38335e92J3j70k00n4j36k11J3J70J08j82k31j71J92J20k06q1J68L03P3j65L0J03Ll5o5k65
-38309a468l21j99r1j9j3k32k52n6K7K54M45K40j83j91m7j11q2o0o8q6j03r8k0L4k3K41L42
-38282b140R8j4N2O5J50L03J15O8m5r5q1j73j12l2q3j8K10J74j20k22j1k9j15o2r5o6m8J4
-38254b312J32O8N2lo7L5J68K10O2nK5j14j33L4R6K4k53l63j63Q1J73R6j16k41pJ5o6q9n7
-38225b718j30j19J42K74K16K01J50j23l02k24M4P1J14J65J67J56K01J31k3j06j16J5R0P8
-38201a646m4k58j84q6l65k80J85L16K51J23K34K70K0j15j93j56p8j32k31k67j68j3K3J94
-38177b600K29p8j73o8o4J33K38Kk86k72M4J47J40Q5J8kj35PO0M1Q4J6l6l1n2J70K46Q9K6
-38148b022j17nK30L38jm30m51j26J28Qk35k14p6j20k51j48R0J23K36L44J79j06j87j18j07
-38123c038o1q1r1p0J72M15J96p5o7mj68k43L7M10N44L31Qj24o9m9n2k64l39k38J1K23L5j70
-38095b821j19J6J43L32O4k77l19l1J94J47N7p5j87j98k23r2J32J50R1QK4R2J05L8pN1Q0P9
-38067b546L1K8J0j52qO1Rr3k0J42J42J35N3o6j10k46j31P8K39K10O3K48K34j59o20n68k46
-38040c282m4J72L71K86L89J84l49l95j66k04l58p5K98K01P8J16j0K7J22N5q9l0M6jlk0j73
-38013b854m34m55O8L52K92K49K34K16K08L40L79O5l35m05r3J49J8j15L4J72k7l06l05k13
-37989b766k26kP8k6Q1l4j76Q1L38J56j0M7m8k49n3K02K05K5j16o4j10j55MO2n9N9J02j12
-37961b766j88m0O4J38Mj01J5Q6J47K80K96K17J16q7j58j32j27n6q4j73j24p0O2J04pj81p0
-37934b835K2l9p8k9k12k23J08K23K35K04N9j14j95j07k45k62NJ85L29K45Q1q6j38nJ24J20
-37908b628K1op9j84l35l02pK40K44K65L09J95j2j07j9N6q0k18l41m59l55p7J51J27o4j29
-37882c794l5p2J26N9j09R1J68L31K72P4j75j31J57J14j39j94N7K67J25j16q9J25J66o7j55
-37857b944k0K88K89R1J2n0q0j08j51j80k17r8rR3J41J34J20No6j3n6j37j1Mj9j27j35Q7J99
-37828b958K76K28K06N9J8J01J54O7j24k72l59kJ25K21J92j21j55K2N3j6Q3Mk10j64n2K9J04
-37801b491k2j14PJ5j93k00P8J41J02j17p9N3O0j0JJ04J69l2j01L8J04L3O8L0k11l52j01J83
-37773b837K61O1n6nN5J1r0k04j71R7P3j35j00M7O6J83K23J56J90J83O4k6k07l11k22p1J47
-37746b618J89K6P1P1m5j81k43j88L2K05K66Q4m6k8L9k1q9j65k31k71j81J48N16K98j02j75
-37720b639n3J64J81j06j52j39j05L5K74M05L12J82j50j63q8p7q1N1J57k3k12l32l36k16J58
-37695b953J66J36o0k21mJ58j55o3J42J77J82J91R5rq0r9j35j45k19j64J23K05jJ0J58K06
-37669b359J24j2r7r0J33J46k0l4q8l49l57j75O2J66J64J01o4k13o3K21K81L23K60J45J3j87
-37643a969j31j22j00M6J81K97P8k47k99l64j47K56L11M9j91j22j15J10K85o3j88j24r3J08
-37619b554L08K10j57l14k75j32P0J39K6j51k70j91p6J37K52K84J95P2l6j27j54j22K86N19
-37595b061L8l62l45k08N7J40Mk03RK01J00Pj1R8J58J74j2j86k57j01k2j38j46j10j19j8J30
-37568c183J68J92K65Q3m9j85q5Jn8m2o5k6J2J68K65Q4rj6M2k5j57k76o5J94K57J88J32Lj72
-37539b359j52j03J89J89p0j27j20j76p8M2R3r0r4L6Q1J65K48K66J03q0k11j57j94k50j61
-37514c010j13m4J33K57K05k3k29k99k21rJ92J58J96O7j91j49m4l8Q4J39K5o7p5LO8J17J00
-37487b768N8k7m4J11K50M6k17p2J08N4j37k3n4j08K98K24o3j50k18k58mK37J23k00j64Q3
-37461b915R8K7J80K54P7j67k15j39j51j32j27j46j4N9KJ31K10K03k8j91n7o5p6o8k6J8J82
-37434c076L64L77J33j59k12k54k09k9L7L6J82K86O6k42k27m4N1l0j91n7N3m6j1J05Oj91j16
-37407c398R3j00l44j54J39K11R9K1K5J17L06J34r1k1m8j28o7R0K52N8N3K0l9n8j16j36j30
-37380c212K26M18L78K87j80m28l78j83j48j29M0K01J82J47J19Q1j84l19J8L18K13l1k33k49
-37356c046k4Q5K2j21q4K47K21j0rK6J50J47oj30k99m36l72P4L75K98L01K10r4k49j52O3J38
-37329b675J19M2J2L7n5j25q0l1L0J37L17M6k82j77j24p3j5J46O6q4k15k42o7J94L18K07R3
-37302b481j9j4L5P3N3n5K2m5r7k4o8J0Q6J6jj42l24k21L9n4n6Q1p3j36j25n0O9K98K24R8
-37272b881J55M9k69k38P6J67J6j14j19J17K95J52j2p3J07O8n3p8l29l83p7J23J64j3j14L4
-37246c230J50J69J35K19L98J97j31k61m22l60j88m5kj4R7J05J10M0j2n2p9n0p8oO7K92M50
-37219b501K13J13J28r8k57j55lJ2J2N6R5L9j30j64r7r2j78j74p6M7O9OO8K41L05K97L31J79
-37191a714k75m40l44j9J22%r4n5o5p2NJ38Mj08j61j98j59q0J63K12J24M8k7l7j21k7J78K42
-37163b760K46L6j90k48r5J13N9j25p0J87J90pp8q1oP1K16K44J59J90J09o8l29j57R1qp4m4
-37135b429r3j83r1O9O1pl7o1n7N7L10K98K88Q5k40l81j55L4L0j39l05o1K02J28K8o7P6K30
-37107b410P9j40MP7o4n3%oQo6j58p3j3L5O2N7M1N9r7k92j76N9J6O8K06O5J06K85K18Kj19
-37076b220k13k54p6J85J87M2o9r0O7J45J4j41k25j1J82N2q9j16j97j76j02j34j20j04j2L2
-37050c443J74K04K9k08j79q1j47o4O2K82K34O2L0kP5N3K11L07Q3l3L2O3k11j81P1J19o9k31
-37022b758n7J12N2Q5Q0k7j71k35k45q0J39J38O1Q9J36J89K21P1j21j72m8J04J21n0j65r5
-36996b626KK7Pj09k10k28j53r6K06L75Lj56MJ77J82J7K7L1j3J7K1j20j43q2k03k25N4M45
-36968b769L34r7k60k21r7J18J51N5o1q8j4K59L50K85l6k96j73k78k06M5O4J78K22J79j04
-36943b460k57k33j69p6j40O6K28R0r5q9L2Q5N0J63K24J8l2P9Oj36n8J4oj16p0O7N4j1m1Q2
-36913b731n6k14j26J97L13J58J47k7j18j3J65J8l65l04q7r5k0K23J68J33J26J10m9j72k9
-36888b648Nk25k13k4J26K8K5J58J9L6m0m1R3rj14l8l9QK2J32K62K6j22j07j22j67j00j11
-36860c180j34j12O8J65R4J8P7K59P9j58k18r4J02J53nk05j13J7J35J85J50k3l7j3q8r7o1
-36833c036P8Rj22o9oJ3J0J16M3jJ15Q9N8rj54J2K5k93l17j48K4K08K71L86M62R2j87j46K4
-36804b453k1j42k31j68Q3K99J67J3Jl9r8k15l12RK15Q8J32J73Q2p1j60J0Q2N4J64j20l38
-36777b796j54l1K4J51K08J13K0k8r0k36l28p6K06J53j38k7M7l0m9r8r7l3K8o6n9r6l4J43
-36749c373K25K10J21k7j55j76O9J12M7J18K93L17P9j7j02o1j77k56k19j24NJ1j00J18J54
-36724b908p8k12J58L70K9j36J16J28K5K8J8J11K3j93j35l7j02m5J60L70M58J46l03k15n8
-36699b282J3N5n2j90q2J15J65N8q4k93l59j51N4QL9J02J50J69N2j2J0p2j42j4%J23K64J84
-36671b172J18j4j29j43j27j55k04j43J3O4J95L55K55q2k18j16r2j77j58N9L26M07K01m8r8
-36646b083qk5j73k54k27j58kL3k24j28J13K21J31P9K27J69J2q0p7j61j03k9n3n1j00m9J50
-36619b850J08Q9O7M2PJ9j62l22k5J85J96M7JK8kJ63J69jk10m61m01M9R8k8J03J52Pp1L7M0
-36589b926j04J8K10J88k0j80q5J13K6j12K8J91J82m3j65r8K1L1l3q8J40Q5k7O3K22J92K4
-36562b147j23n2o9j43PJ07o2j63J1P8K6N7k4j91l4m9r2rp9r7k8J8O8M0O5q8k31j93pnJ09
-36531c300K15J36mj82j97j04J95K74o1j52j15j17M0R9J78Q3k20k45L4K92K34n1n3N1R2nl1
-36504b914P9K46K22L9j9k7j65k26j27p7K0O6m0n9l9m6j01p9J25K91K29J42M6j22j12L5J53
-36477b460K03J23m2l2j72k04q1O1J18j0j0q0j03QP3m4k45k38j69J37K91J04p9k64k88J24
-36451c279K92J11J06J23l0j59p4j2J10O4j92k95n2O2n8k05j18L2P3J23K12J39r4j11P4J25
-36425c033r8j57n1m2M7M3q7k8K51K57M4p0j11P2K5j26q2R2J77K53jl09j70k7M8n0j23MJ21
-36396c131N9j2O2j4q1pj48k97j01J02K4pJ52L26K20j54l40j71J00R6J1J3J71P2J28O9j67
-36369c025J9J20j1o4k6k08k97p0R2n3q9J35J17Q7J35M1J15K68J72Pj06p1L3J89K25K0j62
-36342b407j05J21K37J29Q7o3l36l28j19j20k85j24J30K19K14jj94j89n5M2J50J41Q7R6j45
-36317b818l65k06J91J86j7Q2Q8K7l7K7M0p3n3o2N9K94K09l7l17m28k17J03K99K73J5kL10
-36290b429L27O3k42m63m58k63p9J27L08L40K41j4j57j26J5J49P0l8k01k39j95r0%R2Q3p3
-36264c252k8N8k6o6J42K01J36M1jj83k72j4J36j3q9p3P0J10J4J01K61K67P5j31o5n8l40l77
-36236c376k59O8K39K69J91N1R7Q0P6J59J50p0m4J7j29j96r8nO9P2O8R9K26K23O5j89l90k24
-36208b761mK40K32p3k54j0J84K27k42k33O5J08L3j27m4J4O6J65J66J10M7P7P1M9M7J9k58
-36181b086n07l03j29p9J10J9j05L3J61J39m2j32j43MQ3L0J23Q8O0pj78j4J12J11K8p5k1r7
-36153b817K7K07L02O2o2N4p1l07k47p0J80J75j13j46nK7n2j74j03J08J43Q9j00j25q3l3P9
-36126c055M4j07j10jo7j25n0N1Qn9J61K89J49Nj10rJ58L13L17J45p9o2k29l36r1J2J90J74
-36098b474O5j49k23j73k5K9M3j5p8r1j65j17O6K53J98J78k3j28m9J10L36K16no6k25k34j69
-36071b915k38j78j49j58K9L45L60l3j63m4J34J10j2m8j01q0m3q0J52L49J51r1p1M7j0m2j45
-36044b924k75j67q7J0P5L0N8l9j02Q7J78Q4j16o9J39Q8R6O4j29j12j83j75L6K04P7m2J01
-36017c093Ok26l0J88R9k7J5J08j21k06nj1o9j25j71k7J03J14R8R2J19J28J93K16J44P7L1
-35990b380J8P2l5j35j42k69j59J58K78K09pq1j50k49j84%J72J0j17oL1J31J7m8Q0L8N1J55
-35962b542n5k52j05J27K77J20j28j89n7P5np3l46k45J86K57K59p0k50k63j43K03L09qo0R9
-35936b879M6k0j19k09P9K57K2r9K9N7k7j30q0j23K6K34K30J21K7j20k89k79k25j72J48L27
-35910c168J35j66k12RK25L33J90RJ12O2j90l04j90R9Q3k50j0K15K8k0p0j77j74J2Oj95j92
-35883c800J11L57K11Lp1p0P0O6j6j23o9k3j13m8J2J59K41K56K07J22M4l8J33L57J56k88l16
-35856b470j16o2j96j66J32Pj93N7K15K14O3K5k9j22o2l8nJ21J17R2L4k24o9J03m7n5K5O8
-35828b581j0j20j09k25j36J04J63J24L7p5k27l11j26J95L74K25M5J81R0j62o1K6N2j68j22
-35803b817K73K72J26M9n7j40k25k03j08lo4j08k02pK65J46j08j85k6J98J00q2m0J30J23J4
-35777b679j1j41l2pqM7PK0q2l48l09j12K52K83K31K13R9J28m7k85j02J83K95K85J01j58k31
-35750b408j25L3n7k29n9J83P1k6pL8Q0R9J76P5J7K20Q8k51j76J01N6N3J19j2j9j11r1q5l50
-35721b597l56n0J48P4p0m5Q4J17J04M1K6j3j21m9J40Q3p7j47l3Q7n4m6Q9J75K72N6l26k07
-35693b695p5q9r8j42j31l6kk1m8M0J16m7o9N5K5NJ91K67L3O8Ql5M4L6m8o3l7Po1p2k0R5J78
-35660b621J7j50o4m5r7O9J97M2j03K0L2l8j43J4K79K39o6j88j45j32r6p4l0j3R8K40J72j00
-35632b686k58j61k70k90K3K94K47j61k62j52J38K64K50J68M5j23q4R3J72O8k23k45j38RJ31
-35607c151K65K70J40j8n6j59k12o4n8q6k17j53j19j11q4J1M9jN5L94M39J74J00o2k54l34
-35581c242j68J16K23J74Pj17l8N7M4J45L39K04qj22j56j96K9J82O0j45k45l59k42J18K57
-35556c083J41m7LK15J46O8n4j37oj4o2rN4o3q7j43j39J72K29K1k2j41j66J69L52M50K86J1
-35528a856j20k31j63N3J26m8j86j56k7M3n1j39p0R1R1o0K7J81J43j29k06j72l00k15j69n5
-35502c598K40L05J74J03J0M4L9k8j37r9j02q4J81L27J92P0J01M7Or4r2j15j67j92k79j30
-35476c278J54M7RJ45K11J18j99k43o1J25K52K17R7J25K05L5j33j85k12k38j48o8r3j60l20
-35451c598k46M8K1N9J21j5M3O5O9P6J11K56J92j3k68m17k80J77M87L36J23K3L3p4l14k60
-35425c245P9J75P8K07K71N3Q6Oj24l09k15K05J5l21k40j8j35j77K0M7P1J10%k77l27j02M5
-35398d022Q6J86J99J39K01J33O4K89K97J06j39k49k03k50k45j51J8J74J76J85K75Q8n1L8
-35374b656Nk16k04L5N0O4K14J25o4j86O7J83p7j18N3K73K7p3k06q8N7O6J10l2k40k35m1J31
-35346b976J80J62M9J15K74J41L6r9j10j03j9j01k1J70J00o2j74j34j05r6j10n9k14k84j30
-35321c570k1K29L03K38J76J4k37k01o9J11K62mj81j22o2q8j93l0L39M32K71K04j2r8L5J41
-35295b133R1j96j60q5M4J77k4R7K63R3r8q5k09k81k0Q2r6PJ46Q6o9J4K03K32pk06k06k02
-35267b542k2K39K54p6k35n2J22J37J39Pj30k07k38k09k89k60q8n0O2K67J64P8J71K41J07
-35242b410m7k2k53l70j38O5N9K8L7n0j30j11k36k60K2J43J53L84M37K16oO7J02J3j77k44
-35216b728o9n8n4Q1J86J33J0n5j67k04j14j63j40R5K61L13J99J17J35m3l30l03k98j41J03
-35191c234K14K31J00N6j54j51j25n6J26K11R7j27j44l4J06J08n1k02r1jj5ol0j4j10j57k6
-35164c479J12R0M3K08K11J55J32J42Q5k6k39j84qj4o8q0L9J07l4n1K04J00N2J99N8j52j71
-35137b569j39j50r9o3kj78m1J61Q9q6k18j28Q3J69J05P6J7R5J18MJ83K69L9k00r5P2o3j51
-35109b702j07K7K13Kj95n2N2mn6O6J86J72j26k66l5M2l4q8l2j1j57j07l9J89J56o4jkj53
-35080c126r9N1k3J7n4l1J91J97P0j91k43n2l5r7Q0J83J24O7J09O2P4O3j90k50k74n9K50J71
-35052c015J04K35J69q4j33K5J10J04m9p6L5qm0l9j70l7J07l8j26N1K30J04O0N7j78l30k18
-35025c150o9r6j02J16J67J28J00J06J30J35k3J04J97jN6J01P8J74Q3q0j90l8R7J26Q6j56
-34999a921j33Lq5j30o2P5J60j17l94k34J0M1q1P7J40J06k8k49k83k95p2L32N58L10j09k91
-34973b672r6J7n1l8J05n0j36J21j3j60oJ91J74q2j50J46L34J49j41l40k79j03L7m4n6P4M7
-34946c022q7j05J01J89O3m1jJ29K66J20j11k79j61J48J90J45N7K26J90k16m14k46o9J11K35
-34921b582P9p6M9K9k51k75o3L9J36K8j43o7R3J18N7O2j8j30k93j83kL1j13k0K74L80M62L46
-34893b033J7q9o9k52j46J41O0J7n9l34j40R8j15o7Pk5R1R8P1N4J44J89K12J19K3M9j24k48
-34865b311k69k13k8M8J03K54J81J3k8j62k25k34k59m7J68R3m4J4L0Q0K68J33j23k9O5ok22
-34838b750k45j48j83p7L8K57L66J15j77j59q0q8N4K82L40L17K11l4j95k34k98l23j71Qn0
-34813c224l3K1J1J2k50j35J24K36L70L31J31qp0o5q3k55m47q0J17J76J62O5J38J40J78J74
-34787b264N9j58k69j76j26j87j81q6K07L68K57P4j4J7p6m1J40Q6l3k61m15j24K01K14J32
-34762b656J95j3k64j70N2J63K15L00ok12j47q9Q4J51pl6l1N6J17L13K27r8j74k81k31j55
-34736b697j42j85j78J18L03L12J86p5k82k87k64j78J71L81K08m6J75J80mo0j86j80l6m1L8
-34711b769J0k86k99j30P4O3L6p8n8K45K40J50P5n0k49kK70R9j3j06p3J40J18j2j08r0n4m9
-34683b906n5j51k09p7J92K00n5j19l4J00J04O5J14J08l3p2nK8r8j43m3P8J17M9J47J09k3
-34656b612m5Q4P7o6k18k55J89N94M01r5k09n4j49k65j96l64l18O3J10J41J55Kq1J73L03J43
-34630b492Qn9j08k68j76J68J52N8j34j76r9q0J59J80R3K84K10no6j53k50j53M0J62J44po0
-34603b628p6L0j19j93J90L06J44%j95j87J4K4j9k2j27j39j20PJ28K12L62L57J87lk77l10
-34577b454k24j82L1J53J10kp5m6J5j26j73J04J02j46l04k71J0J46J77J93J82K73K44K09K24
-34552a830Q0j23k84l62k40m3O9J43K90J88j70k46j55j53r7K03K97N0j47j38O0J8j01k09j3
-34527b913J92J26L2j6q9j47k4o7j05OJ65K47J63M0J05N2M3Q3o0j05J8J65O8p9OM3L6l6l37
-34498b388m22l21j06J31K01J87Q0l9l8P9RO0Qj16o3Q4l3j47j50l6R6J05p3j91j32j83k11
-34471c609o6O5P9mj00j64j93r2J02K12K64K16J83J86J39J2k01j73N9K24J34j69j91j80j74
-34446c441m6OO5J01l1%K36R1j08J4Q8J18jk88l34k39M0K19R7J0n0nP0J60L43L22r7k96j61
-34417c117p9n8R2J44K9q0P7Q9J7J15K74K17M2R0j9j33j80j42j46j17j26p2r5k4K69K33M6
-34390b654k5P2pj87j41j84k01j30J81K88O3l6K2N7J1j01j56p7R1K50L22J74k21l66q7j4k6
-34363c082J26L58L92Q6j66j14j27k97k62j39n1l6J65K04J44M3j6J63O4k00k29l2m9o2J01
-34338c016J78K50M2O6J14K04K07k3j65l12n5J21k1k23k12L8J87Q1j30k69k45j01J66K11K0
-34313b887j13k3K26J50k26k90q2kr4n2J03J51j2k63l93k17J9J8J16M00L66K6k25k59j63o4
-34287c790J81K88J64j6j11j53n9J93K35K18K58P5k00l3K29N3j53j6M0j73j26L8p4j33K9J27
-34261b909K96L07M2j42k14q3R8J93J44R0m3r6l88l34J96K78J04j50l74j23L29K52K7J98K41
-34236b061M6j42k56k21j82k52k22j56j64lJ91Nj11K16K47l5K6J79P7P6K35K36J31j3r4L0
-34210b217r8k05l03l49j37J99K17J25J66L8j45K9K97L10J52J24J00J4j10k07l72l54j09L1
-34186b804J59Q7j31j37m9N3J81K15Kr9o1k03j63N4J44k7j1j1r6j99j63R8K95J80j8j20j07
-34159b931m4O2J69L47K89Rp6l59m32m13j85O1P4n5p8MK5j8n8O1J86J92J69K06N9j37k81m2
-34131c196J82%j81j15R6J91R4q5m5K5n2PK43J97j07l29k18j00r2k8J31L01J60p7k87k91p9
-34104c655J12L3j9L34L89M2j93j13o4r1l6N6J2m5q1l3J03J63J78J99L5J0J41J65l0k5oj28
-34076b547j40rK5k40r3M0j38j64J56K55K3n0j2j0R8M0m9p2k83p5M43L17J6k9j67r5J59K68
-34048b333Kk32j93q7J19J96J27n3j27k1J7J29R3j04j21j97j90j87j58j13MJ53J72J00P5J10
-34022b819N8j66j14l0j17J0J90J29l0j8J84L50J56n8j18l19k48J7K29J52p7j47l7n9j59j89
-33996c230q4j6J51J33n8l4K13J97O3Jqj29j53o2j57J38K70m4k40j70j6J62J92N0mpl3J72
-33968b703K00l3j03J5P4J08K28K26Q6j32k24l56k02j9r7p7r2j10r3l4J04R4J36J62j62l18
-33942c322J37K99J24q0k53k19J12K35J13j37j64o0qJ64L13L14M79L07l36n00k27L9m8k25
-33918b943pJ32J56K05J34j21r6o4m1O1J5j76k44j15j18p6ML8pj85j18M2M4J38J88J81J66
-33891b807L33J01k62l32k83j25K6R8J0j47j55NM9J00R7L8L4n1J05K11K66J47N9Q7m9k19l51
-33864c015k48k8j02J1K12K26J28K06K76M4j61m8j5o0j1L0n4l06k95J8J91K68K38o0r1K08
-33838b438K47J36Q8o7k31k99k32L7J14p7k67k42k59k20p7J81L18K04p1j29K01L06L12M54
-33814b011K22j8j96l36m24k58O1O5J5J87L44J17j19Oj40m26l26m3J65K14J16j89j97N3K06
-33789b912L6j72J4L25K82j1q8j41l13l51k31O9K27K16K11K47J35Q0J08K9j42o1O8L4j01k32
-33763b674j64K6m2p5K3J47R7R1K36L4j80k95j87r2rP2J19j17K7J01n8o3L3l8j43kN5j07P2
-33734c113P6Q1K10J25j7N6N0k8p4o0j67k33j91j21K5J27K24J73O9p8m2K2P4k3j39j2J29J00
-33706b757J31J20j68k34k7J70J96J32rj57k53l54k45J17K74J20l4nL0J65K02K8p9r0o1r3
-33680b881j51j35k04j80j36j62k0J66K19J14O9M0l2o1K39N18K77j14j68q8p9M2O6J11J71
-33655b379J7k50k81j78o6R2K55K39N4p1q5j22j46J23R4%N3k2k14l55k26J39J86n9J09K77
-33629b816J99Q4nj0k3J01j3k13k04k24k12j14K5J46K80K82J44J31K2j20j33n5q1k04j35m5
-33603c193nj38j98m6N5Q6Q7J80K44K16K57K22pk63k73j22j14r8R5N3J0j14p9k8j5N9J17M9
-33575b963P0O8p9j70p5L8J14K30K08n3k05l30j44J02Q1n7j12q6r4Q1J75J41J8j20j13m4j26
-33548c445k23j39oR0J00J35J64N6LoP1L8l6k09k02j51P4K47L25K42J8j40k84k08j35n5R6
-33521c580J83K04J40J64P7j09p1k8n6j35j85J24K86K22O9Q5K46J26q6r6j03j00n4L8O7l2
-33495b604j35j53j6J53J2j24m5J46J19J9q7J14J95n5j60o6j53l2J41R9n3r9O3J22J59P0l8
-33468b408k63l82m5R8Q7J66R2j94k51k13r7J35J16Q2J24K45K57Qj30j41j26j09Qj5j74l07
-33442c437j81K02L54L98L41O6j52l47k67K3J36J50J42N3j05j53k81j61J11J7j11r9j1k1R4
-33417c239Q2m0J8K27L43M06J71l5M0N0j01j61k3J69J20j15l20m08J2K54O7j0p5j85k36j47
-33391c136J39L16L41J63j97l41j04Q6m3k04j33k3J39J55Q7m0l04k96l8K12L79K81J54j1p4
-33366b492M9J07P5l1j18q5%PM8p6j88k49j96K6J07J63J42J07J11J39m9j03q6j40L9J31M8
-33339b514m3n4j3p0J3k4k67m05j81m7L5J36K70K03J16M9r8j13R1R4j9J08J44P5K42K91J77
-33312a804Np7j45k25k09l00k55n2j37o3J15R0Q1j40k06p0J33K04J79K07K05n1j79j44p2J59
-33286b751J21o9p1J11K27K18R3K1K8o8j61j95m0J18K7k11l10j18K10K36J10j03o5N5J03m4
-33260b528J8J78P4k41k89L6J02l6R0K92K95R2O6P7J21N0j56k69j54J50O1k66k30q5j92j79
-33234b923p8K3J74J72R0P9m0j87p4q9k44m3J81J20J5q0J0O2j07k8N9N2p2j72J31J96N3R2
-33206b628J06J10o1j00k24l57j68j97k12m7K67L16N1J19K58J32N3oo4n2m7R0K46N9l19k58
-33180b933N2J25j56j99k19k35k6J33K08K71J02m0N9K45L20l7l6Nq1p2j13j45q2J23K38J15
-33154b378r5j35j53p1m2j26J17K03l9j06N0k0k60l56o8K61L28J96r4o0O1j0rN2J08l1j20
-33127b797k09l86k71p0M9J17J64R2J83N2j58p7N4K5M0j00l02j15k9j25k01j10K3J06K37L24
-33101c484K63J35m8j29j05j41lK7K05J74m9J49L05K01J47j6j26j09J36K61r2j55O6lj22n4
-33075b567R1M8k22l87k92j30j09J19M26M65J64k36l64j35K78L20J38Lr4j74k32l06j56L6
-33051c316J91J75K32J96K6O3J82N9k00j25k9L7m7j80j00n2j24j59m3R7K8j12k2K32J89N1
-33025b751N5K42K30Kk59k77j82OR9P1Q6n5j00O0K9k07k76j05J6p6n8J61K69L00K88J68K9
-32998b235p6r9M1J68J5k29j86j39k35j78j40r7L6R2J16P1j06O6K36Q5j8j11J16K62N9p7p8
-32971b641N5K30M2k77o18l73R6K36J93n9R1L18K22j32k44j69M1L5M0K31L01J02j1KJ49P4
-32945b066M0m8k73k13lJ20p0j62p2j77j82j57j84o9O5Nj29J3L62M95L21P1j70q4J9jJ45J80
-32917b224J05L6J16J85K0j69j91k05j71l2O7r4j73l2j02o9J73L11M2l22l76k22j84K8J84
-32892c299R4J78K54J23P0q3j54j73j04J26L64K88J74K16j68o64m89j20n5j28j92j87OK49
-32868c674L76K77N6K9J97K26Q7n1l5j19k66j75J7L5L9P4J92J46j09j09j8Q2Oj25l9N8p5q6
-32840b984J90K34O5q5j04k6km8k48k80j03L1J52Rj36j45o3J85J64O7l3J1K46L61J75kM5j9
-32812b343k05l41k43j32k38j49J9K31J25J50J93O8m8j06j07o1J67K23K28K47j19m09k56r3
-32788c199o2m8o3n3J58K49J06J26L7j28k98j63N6M6n7J00K86J88KN8J96K98K34k14l44k80
-32762b769k05j6R6m3n3J59L19L44J10k91k52O9L3j79j71J6L6o0j6q3l3K46K92J43kj57l34
-32735b801k12j43j86j33j55j2lj33r1J25P7qP6l6J7J34K56K56M4j58j77k1J1J93L36K48p1
-32708b567l66k94j15r2O9J91R0n8J0J2l5M1J15oj10j93j66l0O0L14J72j56k81j83J12K10
-32682c256J9J14J51L7J9J42R6l4j7m4k46k46k8O2J41K12O0k06l58k08N2J43R7R9J09P3J09
-32655b908Q0o3j24p8P0K54J08k67j11M1N2J28Mj07O7Q7O1J40l3j88j80L5J35J00Q6J55Q8
-32628b368o1j70j70j45j46j56k14j79l7J19K18J33p2j40n9K08J05j14Kk1k03j82O7J18Mr9
-32602c562j21K16K56J87K31Q2r7j33m7K0R8q5l13j95mj21j11P7J75J93J50J37J90J22j49
-32577b804k46j10N1J58R3j30j74R1K12J83rr6k01j82r1M2J43J19J41L6j8P5J48J1j3Q9pk88
-32549b777l84j91m8j23j21M9L6k00k24J75L85K82O0J56J61k2o4n5O6P1J14q1j84K9N3l9J5
-32522b861J15l3M9P0L9J33J2j56k5Q7o3j35j26j69n3L15K32m7k68k77k5m9L4K10Q1j36q5
-32495c131L0j53k12k35k88j83K6K87L39L61J74J59R6j37j62J67J75m1l1j4M5o6k66k03M1
-32470c222J48J85jj80k1j5j04k10j30J28M27M02J6k67j39O5Q5p8l38l34j48L7L04L67K30
-32445b793J32M2k14l77k31j60j85j38j48P0M91M84J34j68m6K34J59r7pJ7k05j90K4P1po2
-32419c170j17j69N3K15J51J67K64R4j94m37j93P0J68J67N0L0L2K2R5J70J2r3p1Q7P2k34m69
-32392c228l51j51k48j44K45L06P1P1oj4Jl7M6K16J15j52k7J94J61J23J42n0l59m12j72R3
-32366c567J91N5jJ8o9kP0K5l6L2J08Jl4j4J44L07K55K19K14Nk02l07j97r2k72p2L65J51k12
-32337b917o1J01kj47j27qR1J50K17J31j67l43l43k00q3RK00K25J21J94K19J65K1o2j6O9N3
-32310b510N8p5L0K93J11j00k85k78k1M0J08N3J7J37Q5j11k51k61k9R3Pj34k27q6ql5L9K7
-32282c313Q4J34jj97j44O5J40J12K73L62K75J25j16k32k65k26j4pj69j53J9M8p9j07J7j3
-32256c382kJ80J94o3j5j1m4k3Q1k3j53o7r1k1L19L22J08K5j24j69L4R0M1K0J5O3j66l33l38
-32227c533j1K60K08jk35k73j35K5M0j00j06k8J40L46L90J74K1j01n5n2j7J0K4Qj79n5K9q2
-32199c288j81j63o1J25M2P2M24K14N2j39k70j5J71J64J22M0J03J46Qk98k41j94k41k00o6
-32174c674k53j53J72K80L05K98K25J24J5j33k3j1k63l90l85j91N0K12K66J45J08j4j65j85
-32150c640L7J30J95K14L8j32k01n1J95J35r7k43k15j18J8J03qPMK4J70L27J69O7J77J00J7
-32123b578n1q4j28L1J03J6K8l3k10l02j24j04m6J33K6m8q7k9J09J84L25K05M4J6nL9jl34
-32095b905k64m1j39m2L3lM1M9J32J62L0L7j15l01j93N0R0k7k6m1P8O6l0n7j34j74j20r2K8
-32066c908J34J64O4j2K9j9k1J44J73N4n3MKN6K06J61P0k9p7q9j5l8j45j66j83j20m0j36p9
-32037c869j00p1K29M49K96J38q7k24k88j26R5O8j9J90M40K76NJN2J5j4o5k43k31j49j18R9
-32010c251K95K71R5m2Q0P2j92j69J05L19K53k8k33k11k3n9k40k44k9M6oJ3j28l21l69n4P9
-31983c971M7OK4J93K55K99J61k4J2N3QM3l4j93l80k87n1n7J8j6m1J37J13j34k52m5J87K55
-31955c674K51K31J29jj63l33k01k5R1K53L02K22N5j33j83q4J53K11J22NK5j36l27l05j51
-31930c666J12J68L4k14j86p9k1J31J56Np5n0L5J18K03K28m0k89r0L4M3qjJ4K3J82R0m7m8
-31901c238j26j39j32k01j45PJ10J69P3L8J05O1O3Rq6j43lK7j40n1L05K33N6r2j99K1K1k73
-31873c670l81j58J10L4p2j19k27j69J47L06L21J71j23k70r2o0j03Q0K23J4k99j98Oj1J05
-31848d435K14R5J52J13L8%j91j47q7o1K32L84R2q7j42k38k78j59O8J77J18j20k07j25j24
-31823d718j59p3J34J53o2l7J27J8o5j86j57l8o5k1mN3J64K22J05M8j0n7j44j43p7o7lm1k42
-31794e345k31r7o3q6L0K3q2j28p2j12j83o2l7M1kq7q7n5k2q9j31j16j42k12j79j73j36j64
-31766g999l80m37k99j57j09k80l32m27p03q77q05q25r52j023j080j054j302j661j553j124
-31746b3379M89M960J1925J4726R302K534q97j831j913j654j314j111j125j212p97m89o99
-31729G515p68p67o91m20k66k88m03m35m09m38k47j96k28j68l3J01R2r8k65l70m33k93j32
-31706C60OPl6j50j36j2%j41k60r2R3J20L9j22j93j66j14j07N2J80J1J0K08L29K02J18M7k21
-31678C2k48j90k25k53k10N2J59Q4J3n2q9j40m7j48r5J26Q3k8r7j65k08j24M4K68K68Q0n7
-31651a167j76k18k06j20j2rl5j59j62L9J50J85R0J67M20K13j73m26l74j06L5q3p3j07j64
-31626b471K5O3M2RK8J11j7L4K85K66m6k16p7J09K43J93J35P4%j10k99m34k52Q8K19J18J43
-31599a737J91K06J4j35k05l13k23P1mj08J7J09J19j6MJ44K3JJ5j68j89K6P1n5l9J15K22J23
-31571a721q4k20o4N3N5j88k96j45J22K22J40mMJ27M5k5j53j51M1K00k2j41j98k59j29J6J47
-31544b628J71M7J03O9Pm1p1k21j88N8M0M8J64m0j19J24J45M2j7j32r1l4q0L8K64K69K66K02
-31516a605O3n2j93q1P9n3j37j73j72Q6J91J40R1L4Km7j38l1K9j23j30o2j42n8J00J75K08
-31489a999K05J9p0j44j72j18O8K14K55J09p8P3K24J87q2l61l54k23j8M3j11o2qJ6O3J1J91
-31462b122K03j65k85o1J41J15L4R6J34M3j25k72j94q8Q7j68k85j31j38j66JK68K28J29R5
-31437b626K8j9P2K38K89L28K32J26Q5k93l85k13P5J99O7J46kl21j71n1p4K3J14Qk84m57l85
-31410c251j66J98M37L54J21j61k78q5J30J44J04J49J19K5n3L7L3p6j55j05J8p9l7lK0m5o0
-31383b665J52J53J4j23l7K3o2o1RM1l3o7l7N9j8o6J7o9p0kq6j52l0J15K41J64j55j98j25
-31354c068k4N8l2l7m2M2J82J68P1Q8J34J47O4j6j60k19l0J45J30K03J2j52q7j11j3J39M4
-31327b364n2O5q4k80k53p4K02J83N6L0J21J35k1mN1J1j30k23k47KJ90K02P4j11k14j42k12
-31300c089k59j22K3n1j56j64L1J53K43N41K47nl2L2K53J86o0j83j35p3j7j01j5K21m7k05
-31274b784J4J9m4K29K47n8k97o0J14k18j97R4K47J87J07nj25k8R4L2m0q2o1J78J74L2K08
-31247b023K59k5l64m41n8K45R9j6K3j2o2j82r1L3P2J31K4Q1K24J47Q9N7j60o0J34O5k4q4
-31219a919k89k63q1r5J03L58J71k3K6NN1M8n8p4o4J1L5M1J64K9l6k5Lo6n0Lr9q3j49r9j8
-31188b443k13j63P7J80J6k31k46j40J69L00Mk33j13Q9J65L23L57K01k0j66k25j19k48l11
-31164b990j06J08J52K51K00M2J55J16N4M3j4j52k42j90j45j12J27K03K3r7m4J44K55j65l09
-31139b693K23L91K3m9l7k4nj03n8O8j6J35J86J4Rj5j01j34o1J21J46P6O2m3r6j41j15p7j66
-31110b480pJ38J95K13j71k98k91k77k06m7L1j23j69o3P9l4M8J73J64K61P8N6K7J3K4j04k7
-31083b797J12K71R0k54k65m0O2p8k29j54O9J20rL8J76N4J04K16K6o3j22n7r3k15JK23K84
-31056b530J1k09J4J96K04J72M3o0O8M2n9j30k17k04q1PP8K11K25J84j4k54k44pJ12j29j61
-31029b732j10k29j40r3K4J91J61J81K99K35J7N0J82J55J4j05k23l31j83K2J3M9J58Q4p7j14
-31003b502J29J48k0n7KJ46l3k10k69l00j72j00m4j21k7Q9L9J62K85K58K07J15j9j00o6j04
-30977b564j5Q8j7n8j28J5MM8R2K0j46j02N5L9q3j55K9L6j29kok5K8J94K12J37J71K17J40
-30948a905j62k04j26j06oq4j55j83l8P8j63k45K25M59J96J24O3m7L3J08r5j98J28J38j96
-30923b361j96M7K63J14K0p4j13j25j39j19N2K8J45K63J62J3j30k32k56j02M4L5L8o9o3r4
-30897b849r0j01K1R1J67L3o3J56K19R2n0j64KOj54p6J21L13J79m9k02k07k9N4R6K85K70q2
-30869b011k45k31j53O0L4NJ03K90J07p2l7j33j52l8k3J72J07k15l32k91j49m0M1L5M8K47
-30843b873L30M18J76j93k22k32j37J7O6J1J41J64J49Q5k1j25q7p0j11q7j9Ol8J6M2N1q5k14
-30815b842n1nj66j18K15K42J4J36J99K9j25r2N7K40L39K9k11k53q5J52J39k3k98j99%K22
-30789b455K46P6l5k28k75k64k61k5K39J69O3J05K3l4o4Np0k18l43j81Q1J47R9j12k11J8J95
-30762c310K13J36O6J18k6j18J86J49j02j43J7P4O5J5n4j16j60K5K67M88L18J7k7j1r9k34
-30736b246l77l18j78NR1Q8J9p1m6j00k00k4L46L42L0j84k76j46J48L21M2k14j30j69k00j8
-30710c465L17K26n6j46j63j08J92K81J81J97p0k69j56J97N41M14K4j68k70l09k68j43l8j5
-30686c074K1R3J91P0q4Q8L25K25j9j23j86l0M8q3k25k8K69K42J91J43K7j11j55M5Q3N0K4
-30659a983j99m64l08R2K08J82J17j1o7j03k38p5Q5J98J16p6j60k73k33q5L5K26M9j70j48
-30634c285LN9J33J64K34J71j13j24k95k68j7J57L12K35k1j90J66M57L56K8o4j85m03l72R
-30609b853J78l7j04J62L86L60K43J31j22l73k36o8j53j10L7O6Lk76k80m8l4J37L46J09j85
-30584b721j51j25j22l5K3J21K26K39K12K57Lk66j88m2j13j14q2j12j15J42N4j61j6L3k1J7
-30558c057O2O8j0Ol6l6K8m5k8J19J69k1k53l75l9K39K30J25j5N4j0J8K30K75R7q1j57j26
-30530b569j06j87k00j77k16RK04J21q0l6j7P1K42J45Q4J00OP6J99K7r3n1r2OJ57P0n8r6m6
-30501b507K25L87P6j98q6J38j12l99J3N2k29K1Q9j52l16j82k2L4J48K15J87p6k54j79kP6
-30475c053J10J72J28k8j00J5J5j52j52Q2K55K39O1j4j32l65k66l7K20M35N02K12o9k98k65
-30450b485p1r3j35J90L35J19r2j15j62k37k81k07Q8K29L74L00N3j08j03l10l47N3J67l2j66
-30425c036P0K48K07J24L3k23j73J30J59J82Q1j11l02l25j44Q4R5N2J8Rk0j94j36N3P5L3p
-30398c018O6J46J33j10k53m0J66J50l6j97k48k50N6L27J05j31M8K35Jm54n25k42O0J11J21
-30373c779J83K65K33J8M3K77L97K96J2k40k94k55k06KJ44M5p0j57j5J99J06J26K67J89jn4
-30347b269M5J6l5P3L5O6l7l43j71J69K09J44J00k6o2J31K49J7k56l36j8J24j17j94j69j22
-30321b777r9j98l4J11P5J30J02k7k5J62L9l01j96R7J57N6j58k49J57M52J79j10k29j56q8
-30296b930Q7J24l2M7K11J68J06r5k36k68l47j62J25J06M2K15J97l8j84k07q6j45k20o7r3
-30271c682k40o8K40K45N8J17K23J36Q8L4J1LJ00k7k44j27O0Q4j3q9NJ32J08J00K87K91Jl38
-30243b505l05O1J09J1j5j59l45k42J5m0j02Q9R2m1n0K21L10K9K2J69J39j20j83m3J41J39
-30217b603J04j5k01k73k96m5K59J77L42M40R0j34j96j06j7jK01J00k9L4N2J91L33J20j99
-30192a672l04j18r9j56j47k18j85j69rK5r1J0M6J69J39N3Q4p2j08L0P2K7K3QR4J72J24J03
-30164b169K9j91k50l39j59j05o6K04K70Mk12j41J62L73L55J77M2L6O9j03l00q4K04Pj25m2
-30138b354M6M5r4okn1O5j18k98k92j45J03O7q2l3K04L46J89k5k30l02j60j05O7J34Mj19k02
-30110c348J6K53P4l8r9j02N1J44K63L30J80K08J80o3k57l99j17J98L5j81j43J2J67J49k8
-30085b515m1r5j76o2J77K3j03J9M8R6J65J08m8j13j77k04j15K04K92L9j62q0J13M4j21k12
-30059b896l9J35P2kL0Kj54j37ml6q8j6L0L7q5j06j24o9J03J27M7J06J10Jk82l32O6K72K74
-30030b958J06q3R9J51k3n6J9k6q3q9p9l6Ql5j88j67J52M38M14J54j72k43k19k66j06K7P1
-30003c190J00J58O9J5ML9n4OJ40J13m9k8p7k18j17j43k82j58j0K6O4J09J10l6k5K8J2j67
-29975c561l15r0K71K14O9N9n0n1J9m0Q0J91J02J1j4j49j49NR9K16J59K7J09J83j00j61j53
-29948c019o4K0L4L63M74K82K9q0%j92k80m15k91OJ64J05J78J99m9j36l13l52r1J40j34m5
-29922c467M04L07K8j69k93j34J2r8n6N9J37J53J54M5p1n1j57j07J21J97J09m5j11n6r8N5
-29896c132L75K44j07k75j43m7j25q3P7J25M4O5J63L38L51J27k52k37pj04o2M8p2j44l71j99
-29870c403J33J06M5N9j09j96J92L60J55J5KK6JO0O2jj19l2lj85j68r1m2j3j27q1l5N3Q7O6
-29840c183J03L8N0j33k69P4J06m6j27q6M2KJ69K71K13O4j80k36j28j92k29r3J37J82J74J88
-29814c089J70Q8q5NK1r5k15k37j30J60K12p7k29M2K61L14J13l3m4j15K6J43J92K22n4j44
-29788b578j8M9J08L7RJ37L1j44q0l7j14p3k5r1j5J52k8m7L7O4K01J37L4j16m07n51l40j05
-29760c773J7J8R9K28J19M7M5P1J3j3j58n9J33P6J01J90K86J67j03l01k90j17k4l9P9K70J95
-29733b723J1j95k43P6J88J01%J8O5Q6p8k82k67q9p3q2o9k27j84J07L55K41K4j10j50J15L31
-29706c054M02L39l5m86m69k57J4K79K55J49J11j25j75k33j75N1m4j52j52K4J20J8J43lj56
-29681c611j80J10M33L24Pj80p6J14Q2j44j08J76K64r8k71j38N2J02k4M2K4M5J87O4L6J60
-29655b608N5m0j02N7J78K27M2l09m20k93j09kj48k36j79k85K9L07L10K83J82J52J04R4q9
-29630b800q7J85K18K8j48j35m5K8N2m5l2Qo0j15p7J87M08Q6k33o7J93n3l60k29J16J86K0
-29603b771Nj00k17o4r0N8L36L16J33m2j48j31Q0K12J27n1j81l73k75k0J49J20p9k03j01N5
-29577c255J17P1J2p0m4R5K8l1k3k21l01j58O2J54K07K15P2j01oJJ18R0Q2L0j23k0n7J05K22
-29548b729J95J24n7k35k57l05p4K27J09J77J31R4O0O8nm6J16L4l03l33j84Q1J79J60K6j52
-29522b899k73k20K6K15Nj56P8Q2k68m73k27K03K41K73K02N2L3k8j4lJ1j3L6J0r3j25k06j25
-29494c656L1O1M8NO7M7m9p2J71K56L0j92k62j16J77K87L05K48P7o0j83j74J05P8L2ko0q2
-29466b883q6J8O8n6j15rJ08N2j7q8lK2kM1O8J26J99j16m48k84k20j06L5N9J60q3k55l3M4
-29437c804K5L9J43J23M2O9J08J76M0q4J36J99K08K04M5m4j73k99j10J18M9J33M2r0j54j35
-29411b994M0J15J35K9j18r6J80L51K83J59L7j99m13m45k64M7J17M6L5M1k1j50j54p0jj91
-29385c501k73p9K1J1K8j23k83l15j00K92J99j42n2J6N6J26N9J75L03P9j64m9J34K54Q6m4
-29359c286j85n0K28J93J04r4n3J57Q5o5j60j11o7k41m38k48J15K59P6r2j79p8J41K17J32
-29334c640m0L0P9J94M5j44j41L2L17K43o3k39k62n5Q2L0K74K73pj78K4K05K07L2j79j11r3
-29307c085o9L5J0j31k95m64l91m6K37L81K78k1m2J43J12j42k50l7K40J68k2M2J85O6j01k19
-29281c418l40k29R4R0j35j7J51J37P5R4o8r5PK4Roj5op9j64j08Q6L58K37k28l38m1K01K25
-29252c499J54p1o9j11j97j76k2O9l5m6Q2Q5o6j06n5n4kJ68K77J61J6Ol1j92l08k44o9P3K57
-29223d005K63Pm6P3j06k94k68k36k00o8P0K72L07J59k2L7J63J23n0j17O4Q7o7k71j90n3Q0
-29196d288J34j1k28k42j06QQ8J76J70nj53j73l00j71J6J28K40J15j58k63k43L9P7j73k59
-29171e582r9%K32K66J67L1j86k68k31l46o10o72m73r2P4p5j49k02k51l33k84n27q32j262
-29147a1704j422j422j527j537k89M843J3237J0350J796j170j699j454j348r96q95q30o88
-29130C245m15m07l54k75l78n83l28j88k43k5J85J7n82p32l80j22R0J05R3L3J06K1k25k24
-29106a566j16p8j08N3J61l8j49p1N0K11K14Qj41r7J83J41j78l34j34k6L1j13j74M5J45J8
-29080b063J25K16J63Rj09J0j4j16q0j12k09j96mJ78J94K67K28K41R2k08k58k80l26l53m2
-29055b647J57Q1L1m5j15l6K38J95j41j64j32j06Q0J40J30q9j1J93K5MJ38J39l2l63l59o0
-29029b749J02J66Q4J7l7o6o8pk3J25K11R1j77k52p8L9J54J74K22K36m5j66l60m85m06j35
-29003c433R8J12n3r0n6nR2K49J36J47K55J49k6j95j90l7J52K49L4r7m7k8j37q8J96J72j63
-28976b604j44k02j82L8K15K7j00j20o2l4JO2m1n4p5N1K05J18q5k47k32k7J54K22nj49j00
-28949c370p6k8J9j25k21k29k64p8J80L36J86Q4J18pLK3l3p0j24j42r7L7L8J78L64K93J39
-28922b866J56rj28J03J17j94k35j35j83j94r9q8M6L09L08Ok12j04q9j74j45O0K32J97N6m6
-28896c311oJ08K51J49M6J04J1p4M5pk09k38Q2K06K73J48j25j57q9j29k3Q2p2j99k26O2K55
-28869c043j6l3K02K67J51q7k00k10q9j44k84l02j59L6L15K94M6p0l1P8m6j46j84O6L71N29
-28843b689L86n3k50j26k3l5J03K06P7j18k70k32j12m9j38j39j03K7J79K17J20Q6q8k84j55
-28818c463j00QK68L29J63k8j23k57l04j59q7j99l11k11RJ66K24K11R8P9q1k35j06oq3N8O8
-28791d072K9J72K09l2l23l09r7P5M8k2J5N4j8O9N8J3MO2r8mJ60J89J99J18n2k78k84K4J99
-28762c892K6qR0O6J0j01j53o2J4l1l1p3L6l3k05l08j70P4J77L00J55Q3q2j28o7r3O2J20M0
-28733d184N0K6n9j9M1j5J4J2l7L3J37J2k2J24K62K30l7j07k00k40l2l9j94j76o1J76K32N6
-28705d017j77k14j06r4j8l0j04k18k74k06p9Q8K38J05J42K30pr8o9k07k13J15J94k1Q6K07
-28679d747J27P4N8j24l26k90k43k56m7L1J54P3J2M4j6j13j43k91k76j97k1K10K05J72J85
-28654e745K24J65k4J5j08l52k22j74l51k56j6N0q0n4P8K39K14K1j1j23l62k72m1M1J86J91
-28628f767O3o8m02m85k87k21m56m55k23R1K19jk41j58l9r4k05l24m01l98m15l68m37l59k65
-28603a2696m72o15o60p83o94n50o54o82p51j093j370j519j715j953j861j128Q53N494J2044
-28584a0805J3649Q060K014j220k360k315k049k075k176j905j745j802j840j829j946j935
-28568a2279j037Q67M373Q856J0949P911K983n7j333j626j472j266j308j385j351r56o95o76
-28550A0498p65o96l95j23k42m69m97m77l89k04r6k07j46k21m76m46k29j68j55k43k27k45
-28528C382k38k6p3j92j07j21k50k20LP5R8J55L6k47k66j02p6q6j36j5J79Q6Q0L18J79j14
-28502B322j54k22l23k79j37K5j3j66j36j3P0p0j10k0qJ62J06k13k14j20k31j64j31k18n9
-28477c16K16K58J9j47m9Qr2j21Q1M83M60N4r7n3k06l32j80j63k47j89KM0kO6K48L11J70L2
-28449B54j4m1j30k61k85j81j57j80k48k38J56M04L21J7j80q5O7P0N5q9j69j13j67Q3R9o3
-28423a075j5P9J81K71K00o1j46M0J19Kk35k55L2J37R5P7N0J21j30j44q8p6K2Kj17k6K6j22
-28395a036j53j32j98kL55K80N6j9o2j01j86j29J12K59K53p9k82k50k77j23J84M27L56J69
-28371e78L5M9J45Q7k56m48j39R0P3rq0j56M1Q6q6j05j14j28j08NK5J47L42K38R5j11p2J39
-28343g93Q4K6r3k10k61k87k00jJ95J62l5p1k3j3n9j37JJ49J97J69J13J2j34j09k06l44k79
-28316b147q9j56j13L45M97J87p7k38k27r5O2J61J25J25P8o0k13k05k37r0J40L07J85K6J19
-28291a590J09l1o6K3J14J45J02k09j25J15K16J21p8q8j84l21j29J19J47Q8J70Q5k83l84l09
-28266b243n4P6n1k75k16O7K74J94J2R3P2J17J56N8L2N4J11ko5p3k28l51k35J13K36K62K27
-28239a639P7qj08q1O9O1m7o6m7nj3r7n2M0k4o9n8lJ20K95L11R6j13j02j33m1P0n2k8M1j47
-28208a753n6J38m6j49o4kM6m4%K18J29q2OK0j17k8K3k1r3j57k06m1J46J72J30L6j26j96k
-28179b119K80L70J45j3LK6o0j30M4P5p8j71k37j37o8P9q2j22J31J8k22o6J80P3J52J76mJ
-28151a756Q6J83J35K1KN5Q0J3j57k82o6R1K7r8j15o6R2K37P2l21l53j11l5K50M63K94j57
-28124a416m42l64m6RP0R4l0r9p0R0J47p1j99m9J88L00K02L4%m2j87k46l6j3r8l6R4K91K46
-28095a679qJ2R7r3k91j88R1Q1m3L7J43K70J86j05k04k52p2J29R8RO2K34Q3j33j44j09o2l0
-28067a881J22j4k03j02P0j1j29r2j08o8q4j83oJ79L70L02n7j95j61j90k34j6O1m3O0J05K3
-28040b485oo2j98l9J68J06L3q2p3J97L97K13j45n0K5nJ09J47l7r1l4j04r9j64j79KJ33K20
-28012b103K6j65k18j90J20O0m6J01J18M3J71j5m9nj25j28p5N4J96J55J6n2M4J16J22Q6o3
-27985a806k24j28m4j99m15k97j89j08K31L40K83K03rj44j22o2K6J18K22K91K41J44N5j9K
-27960a610j62k44k38j24j81k25J59K83K33K01J45n4j30r9j84q4J24L6j71j34q0n6P2p1q9
-27935b683Q3l7l5J69K91J71K1o5k39j28Q1J06NP4P7Nn4j57r0M6NN1K38K20J2L8J88J6k54
-27906a845m45k40N8Q3N3P1l7nj41j15J1J4mj58k28m2Q6J86K47M7k22j67l3n9J34K91K7r8
-27878b531O3Q1K5P0Ln7L0L3R0K47R6r6r6j29r6n0L4pn6O4Qj00n5q4R1K22N4j05P9J57%k22
-27846b237k93j82O7J39o3j06j07J27L14L89K77Q1o0j96OJ03L1J12R4l2q5o0j65k94j96k23
-27820b559k30k05q9K06J68L5J26J46k6kR4K22L18Q3q5j16j23j75N7L25K34L9j25j69K6J79
-27794a646K12Q7j28j09L9Q1k22k77j24k10k39j58O7R9N9J0Nl3J77K56J55L0j01q4o1k85m68
-27767b868p6J96O7PJ79J98O9j2j03j55j20k1M0pPk6o4K8K70K73J87J73j2l37j55J22J3q7
-27739b214j70n4L7M7L5j10j85k28k23o1J88J63mj48N9K47K21M2n4J2O3j13j79k9O1J0o2o6
-27711b715r6j63n2J52J88J74P2l8J7q8k5J70J73N5j61j51j53q0J11J17j4j61k19j97NL02
-27685b777M25J19j46j7lo2L7J01N8j6o1J09j5j75J5L49J16l24l13j63l8p1J78K74J77L10
-27659a913M32J08j58j01Q4J66K0P6q5l77l11j72p9J61K44L1j12q1K6J90M7j75j29j16r6M0
-27633b280n8j74r7m9o9j26j45j73J26L22J59o6r4j05j22J88L90K56Q4J9m0j17j59J1J58K09
-27607a952K28J60l1o5Q0o7k00J13N9j98j31j85j73N6J85J68m2pJ13m8j64j13N5j07k45LK84
-27580b224K37k6k80j34l3n7L1k2o9j71j58J35L1o8K18J53o4p6J22K55K22L4J5q8j86j25j13
-27553b441Q6K72K04k6j91k59j91k5J9j33k52j50j75p4K14L53K91M8j55k09p3J27K30K89J76
-27528b045Pn5k0J33J00M5L1J5j03k34j14MJ62K45l1j72m6N0N5k1L7J32Ql31l65j30O2K10
-27500b371J87J27r8k56l31j83O2K09R8L8J63J9j24O1K11J33L3p5j32l03k12L4R7o7k10l1
-27474b921L2K7K55K68K03k3j30n7j29j32p3J24L21L54J91O2J8j34j90Q9L09J66j75l42j62
-27449b049j79k53j73q4k9O7J29K30K46J6j66j96p4J50P0o9j32j39N8M7m5kO1J27J33n3jR3
-27421b217m3k71k48j79k45n2R2J93P6m9J1L6J56M6K1N8l5P6P3L0K51K83K8k42l06k53j66
-27394b876j11m7L4N0R5Nj50NL96K82J39J26m0q7Rr2j77j10n6Q9J56j13j51M5L4M0J67L18
-27366b020J98p6o2J1r9j98p5K5j34j98p9J64J98p1j57j94j63q6l9O6m4j29m5J18K83K18l3
-27339b621j58j41j0K25J49m7m9NO4oj1n6o2%j4L1j0N6K64J32o1m4j5j77j44m8jK52L69L73
-27309a755J98m0m7n6j91j38J00L5k07q4N5qj79k61k06j39k0J93N8j18K1K15M36N09J45k05
-27283a689k31k54j86j48k0J46K42J18K0r1K3J45O8k5p1j49j21n1N1k0j53p3k1j81j52p6m2
-27256b941m4j05J12K90J19L6o5k50n5O3l4Q6L3n8m4q1nJ11J99R9R4Q3M0J38J71m9m4J14J55
-27227a832Q8l7j60k45k21j99j41p8K7K33K68J24oj46j72j92n8j9N1J36R6j05o9K81O4l94
-27201b706k69p8m8l3K50M31L13Q4J9Np9j09k32j88jJ6k30k19j05r0J64M19M30L22J52o6j06
-27174a954j8m9J1p4j81j63o4J81K98K13m8k65p7K09O3j72j03O%n0n8k23j73J96J57j7j60
-27147b515l85k34M4J67L67L16l5k71l15j83o4j29j10P9K66K89K96L04K37N3j89j99k25k7
-27123b463K48J42J4j8n3p4l1J01J03n5O3P0j71k15p7l5j47j50J1j0l2K36J35j44k05j61J1
-27096b907J38j1k23k99k8K47K13j7r9m4k8M5K27L14R6j53q2n5j9K3l0N6J56O2M3j68k12k6
-27068b781L4P9K28K53j7l20l35k65R0K16J41K27K83P6j69k95k71R0J50n5J0n8k25L0J87J32
-27042b565J48J67J9l14k64k44r0K91K00O0J60K72R4j39r3k3lO7N4k5n4nqL0J58P0m3J6j9
-27013b083m9n6j90J0L33L44N9j53r2n1m1k16k65j32r9j23j89J01K90K07K66K36Q0q0j19j52
-26987b164O5J74P7n7k1M1j36l18k69J2qn1J68J88J41K01K03J14J05l5j99j01r1j44j43m1
-26961b289j01k61j54j7P0Kr1j76j8R1L2J3R7K2q2Rl9k19r6l5l9Q0K61K60J3j45j10P6J99
-26932b647M5j43q2L0N8m0J5r0k32j90rJ33K27J22J07J28j3p7R2L03K28l3j41j51j70j8j4
-26905b562k29p9K52K76l1j83k18r8q1k04k0J54J04o5m5J12J05L7N6n0p5R1K32k5j91l1Q8
-26878b680K0k7L2N1LJ07O6m9j18m3K6j81k84j02J9O3O9J53L0O9K14J50o2j42k3L2J12J70
-26850b325O8j32k83k59m9R2L1m5L1P5m9k6Q7J02Lk0J8p3p3L8lj16j05o9j2j9P6N5k2o7j24
-26819c195m9J17K27K27K45K26q9k77k78j64N7J70J27kj63j13J6J72N7m9K3K87K68m0o1r0
-26793b351l01m22k63N7K77k9k83Q8M37L67J00p5k1O8P0Nj03j28L3K40L34O8j33n8j65k04
-26767b392j09k96j40j07j83j15k3L8l5j62o7J70K34J78L46L90m9l06j62l7On2r7j10n8K7
-26741c111Rj6RO4J08P5k3o5j40q5l3NJ54L58M31K64j1k9o1k92m23k17K27J52p5k5j52j86
-26713c088j61j21j3j7l6J00K55J08J8R6K09K11jj76k56j30J41K48M8j21k34k14J8O2J86K02
-26687b666j46k74j74j01J04J75J85K34J75Q0p2j09o7q1k74k40RK17K06J70J76P9Q6l9l07
-26662b654m15l86k12j42J5K47K33J31K8p2Q3K02k4j13or8j93q2N8J0j25Qrj76k03M5K53K17
-26634c380J05K03K73J03m4l5n6q1k08l46k10R4J99J35Q5j8m0k1O9P3J08R7r2m35m04MK75
-26607c547J75k4l3Q0J11K19L5j89j45j01j37j25o7R0J91J97J89p6q9J35L52L39K31J00K1
-26582b068r2j84j79p2q7o6J55L31K83J8k45l32l00l21k47JJ06J5n0J42K61K99J92P9Rj83
-26556b535j55J8O2k7J7j60l84j98J11J47p8k47n7J99K09J35J24K7L0P6L3j01j47M0l5k00
-26530c096j21j2o6j51k2O8J20N9P0j3%M7n7K5J72K07J20Rj20k86k53r1m4o2r0j59m3R2M1
-26501c656j69l02m6K11K87K78J20J30J05J60J25j50j47q8o7J19J16j46k48r1j55k03L3m7
-26477c831k63r6l2k00m3J0O3J45P8jm3J0J8K4K8Q4J37j9j83j60J2k5n4O6K33J65Jr7j28o2
-26447d163J9K0L7j25k30j24o9j68j78n5l0r7J11K05J47R4j62l24k86n9j6p0j62q5l1j31j68
-26420f100p7J3J56L71K55k32k73j79m12m94n17k64J55J72Lj22k23k27k38q7J27j87o60q31
-26396i871p74q03p54o25q48j030r09p71j021j350j392j500j602j050J458O940J3585J3829
-26378A1512P362J708r66j845j874j876j756j560j339p82m94o82q05o89l79k84j75j19j84
-26359D773j35k57l89l43q9j38k77k66l61n66n28l11j26PJ24k0k09j85k03p9L7o6r5j05k32
-26334c9r8J62M7m1j43j65o7k9j19j8J97K34R3k12j47J97J97J8m5k2r8k46r5o8q6J1r8j82
-26306h62j61k4K13M63M11J62r5l61l66PK62K05J90r7m01l66k05p9j50R0L00K18K9j84l0Q0
-26280g51j02k90k04j31j38m9Ko9J17J50k3l4Q2K7q7n2Q3Nl3j10j19j21J5J03Q4N7K3L2J69
-26251a364J99N6j18j61j14M4J66j0M2J62J56P2j45l57k61J6O7J29K38R2j67j96p6qJM9l4
-26224a522l6M6K92L06j55m62l00o9l9j06l7q3k34j20m2j9j20k6K16K14Q2J9J74J72j10m2
-26198b001J34J41QNK3R7N7j03k39q6O9J52K18L09L69J97M9j06j96k46l06k49k97j14J04J15
-26172a896M8n3j6mj7K23K74Q1Q6J10j22l00j55M7k8PR8k36l66l31k71l6K30L25J65Q4J04
-26145a949J14j4n1q9k9K27L72P2k71k86j41l3Q8j0LRK40M45Q2j43k68m01k21j96j30q9q6
-26118b755Q4N9J8P4L7J36K22M9k3QK41L72L59J84l5qj30k69k70j42n9j98j43J50K97p1k05
-26091b018JO7J2K6K34J00j31j53l6j30j21L8J61N7l9j75j29J00J50r5j26N6Q2j90l22O1J55
-26064b365M0n1j06J80K70O5j49P4J65k5P7R0r2k13j62J9m3j26j67oJ50J09J51Q7j7J0p0r7
-26036b202j76p2J42J47L07M22J80o0l35n74k88J22J97J49J7q8n4n1j62q6p6M0J68J52O4l2
-26010b149j57j71m7R9J15l2k25j43J95J52L0l8p7k0J01J52P3J63K80L61L07o7k42l41l68
-25985b049k60j18m5l8j01j28J20K72J00j20j83j1J24K62K35J40p0o4k9j34j71j8J42L4j42
-25960b252k7j76l56p7K45J31j75k96j58J80N16L34Rk47k76n2J03J33K4J2K04K69J58j06l45
-25935b225l21n7R4M8M9J54J07j05K1K06J05P7j3j64k21k36j58n6r3r2M7M9r9j09j4j15j61
-25908c282k9mJ62K25R3J37J82J38R0L6J7J28K95K07m7l19k87l5J08R7m1k09j39O3N7N5K29
-25881b073J19k3k7j96j91p1q0j93r9J77K66J32m0q4j1j52k81j80j48PJ66L14L25J41N1J51
-25855b000L14L3l89l27q9k0Lj13j94j22j14m3J12K28J28J24K65K66P5ooP0L4P0p9k27P7K36
-25827a694J51J7j67k06l02j95L0K17K25qj76j6K03K16N6m2k00k87k02j29J10K08Q2j64k45
-25802b518n8p9j36N9J16L1j6O4J22L1j23j64j08mMJ55L73K23j46l08k49m3K15M09K14R9J1
-25775a826k08k50J22L05L2k74j56J62K42J58K6j16j60m0j26j09L6mQ2R1m7l2P1Q4N9m6n9
-25748a983q3q0n8J14J39R7J1j71k06p3M0K3r7j45j41j64P3J97k6n2k6R2J50J07j2qo3N4J62
-25719b129Q0K9J4o0j00%o8Q1J30K04J79J10Lj41j56k51j18k9k61j37K03K75J5k83k67L5O5
-25692b577j24L8L50K54r4l59j87n2P5K09l1k94J1L25L1j53k06n7O7J09L46K04j17k12J7J30
-25666b297J3r4r6N5K98K11J9n1p2M8K1J42J17j97r2J28J55K02j75l84j92Mq7p5o3j52Q8K18
-25638b308K35J45j09j28JO2J53R4kl0k09m07j71J71K81K48K8j61k32j92j2R4J00l2j72q0
-25612b633J30MO5K23K79K14m6k34k33j99o2J60M9k2J31nj26J0J47K35J23O1N9O9J11P7j47
-25585a560k11j39j7o2k00k04k30l76k91JJ02O9P2J78K39K82K19k3J1J44n2j58J7J84K54K04
-25559a547j16k05k0J37M8N9O3M5K1k1j49l03j30l2j22j39l2K9L0L4M3K1k6M4M7j64k12o9
-25531b666Rm2L9Q8l8P2K17K03M7R4P3m6k23j54J53J17l8M5Q7l9q0j7o9r7k53k71j79k65o6
-25502c299J83J39N7k9m0J37L46K15J59K8q8J5%q9R8J21L6n6j79j38j46J1J82o3k12p6J61
-25475b527J45O6J4j46k16k10o5K20L63L06J71M4r9j86l16k18J13K21O6j6J53J76j8j01k54
-25450b314l37r1J27K91L59K12J12O0k02j17j31j58N0p3j68O3J19J8R8n6k24r0K8J33K66J58
-25424a867n1j91k91o8J02O8Q7J10K3r7k80l68l23k8K52L78K99J06r9j08J2J3p6Q6O7n5o9
-25397b368M8K53K85K32J75j58m07k48j10k37l78r7K65K11J32K65K62J31k2r8j25q8K2kj09
-25372b166j10m9K25K24k44l17n0Ooj08n9R0j02k19k01MP0j62k28P2L55J85J90K95N1j23p2
-25345b449J38J57j12k02L1J79R1o1L3j75l05j06M8MP5K51K22p9l26j59o8l1J31K58N0j09
-25319b514j69j70j50q5J40mj98j81o7J11P7Q6K58J44p0R4K59J90q3j19K2L9L5M1j94k89J10
-25292b687K90R0n4j59k44L4K07J62K39J11q7P2K37N9M8J09JMJ05N3j22k45k85j54N3L9q6
-25265b210k54k34k54j57J13J77J16J06J86L27K62N7N5J24nj61r7o3K7J22k0j51k45j57N5
-25240b281j8k03r7P1M9p1j81o3L8M1J84K17rr9J19L53J86J39Oj75k55j21J26J37J26j5j47
-25213a943j01k6q2R8Q0L7J83J13k5k3Ln3J14N6n8k88k53P5K7k23j37L4M4j03J2J56J46J91
-25185a946O6j58k24p8K53M23K53l0J54L18O2j43j57k30j73m0m4oL3l2r1j88l65l28jJ2k4
-25158b684L3j23k45j26J22K84J68J56K20o6k62j98p9l4K5J3J10J86J8q0m2J30L61K24j02
-25133a991k86r8K15N9l45m50j25K30K23j3Q4J95N2J33M5m03n29o8K69J74K4K36K96J31Jj54
-25107b095k17j55K58K16L6K3K2P0J8k38k09j76l36l03p8K04K34J60K15R8l09l11mR5J41m1
-25081b682k14j83q4m3j76j66N0K22J34P3M4N8L15K77p0k02o4J95O1k30j55J88L61J06j8M2
-25055b161K3k0m9J69J43l3M3Pj95k33j45L6R2L8M0p8m0k6k7J63Q5j91N0K88J08q8j28p1R3
-25026b107J89J7k11k77L0J56Q1M0q6j31O3rk02j74q7n2J53J45q9r7J10M5o4P9Q3j1L3l7j34
-24997b544p7L3L3p9lJ60K0j51k3K8rj0j3j8j7K2l1j2j9j56k3R3J48K29O0k28l11j99K3J28
-24967b946k9k30k45M1J55J60J95K90J99M2P6J53O0j47j38M1k5r9Q6J32k7o7j24jJ89L18K76
-24940a665J44j33m51m18p5J57L3l73l99q4J00L0j25m0p4k12j8J89K83K66K07J85J0pk8k35
-24914b733m13k85J9K09K46K79K63J36K4Ol0j52r6P4K38L4k01q9o6o2n4j03j49N7J60J4l6
-24887b710r3j3o5k5Q5M4n5p6J3K9J15J52K07J27j64k57j35J9J02Q1m5r0n9K2J35K09R1m4
-24859b400m4P1K10J4j94m00k94Q7J55M2J30K54J68j41l46j56K2R6J95P0j32k22j21P0J80
-24834b686K00K45k2p5K4L2l3N7K37J98Ok39l05P9K80J11j55k59n9J72R2q1o0L6q8k23j80
-24807b696r9j24j97j94p6K01K88K36K79J35j02m2j3j03m9N5R2R7Q8j03j87j64l91k60j0J27
-24781c212N1j80R1L37K11m0l7K6N5J8PJ41K49K99J11j34j98nJ63J25J30%j72n7L0m4J8j03
-24753b120k14j84j16J14Q7k31l44j23l3m2k18j59J27K47K19J11ppQ3L6n9j6K0m8r5j85o6
-24726c223N7J3J0K47K72j03j56J34K19Q7o1k0k3M0mk45j38N2P9L4QJ81J10Nk0p4j46r2J04
-24697b653L09K73J02l1k75k25m0pQ4j04k14O6J32J28J34O4J34Q0lQ0q1k56k01J10J28m9M3
-24670b272J6j34o2O3J95K5j89k63o1P5M8J06k3k19k57l6L28L04J41M8p1r0n5m0P1J83j56
-24643b325k70K7j19l31j64J04L5j50LL32M19L49K02j10k37m1J27J45J14o9l25k37j12R1K70
-24618b272J43k6k40k03j57j79K3J42J07K2L4j7l7lj10j86J05K94K54J93O8j64j1K22j9k50
-24592b267k01j17j73o7J20l1k14j35o9k6J59J54R1J83j07j09J15P6k7N7R8N2j06j24J35K97
-24566b236K42pj5o5j62j52j93m4J15L7j16j61j17j90k05P3L89L19n4j20L3j15j99J18K61
-24541b564np6J53J38j05j92j45n5o1L7L60L03J00NKk3N7nr5j32k0K17N4k01j94l2J31R1j71
-24512b428j78r4N8J34L61M29J81o7j56k14k13k98l57j03Q2J52J17M7j6K8L9j76k46j66J50
-24487b934K55Q7K7J38K75J22k24k84l24k54R1L43K07J12L6r1j93j35r1Q1J91O5N9N1R2L36
-24461a962J34k84k61o8k1n7o9k01k45r9P7J48L26K56j0k82k82k77j25nN1J76R9j4J46J41
-24435b708q1r0j0J98K96J25o0k14O9K73N7r8N4J51n7j27k0Nj5j55k2R0r4j07o9p5k03j06
-24407b993o8L9K37K46J32J1p4p0j28j74K3P8O6J44K7n0jj2j71k03j97l09r4L82L68j0o5J93
-24379b673N7k19k56r5R8K07J10O5jj21j21J85M30m1l24j45j2K0J25K08J17K0m3L1%JM6q7
-24351b418j54o3k0m3N1N0o1j56j19j01j9P4J22J01k4jOj02j18n3p0k1J16J32J56Q2R2Q9J05
-24322b367N9l8J14J73O4j12k14k64k85j14L3L3J27K79K08J81K72K01Lo5j18j26oR1n4j10
-24296b035O9l0k95p4J19K79L10rl04m72m04j51Q7J52q3k52k73k69r4J06R8L1J16K22L62M25
-24270b369L59O6k00r0QK0j63k11q8q0J2J95K12J12K9N8O8n9k34m47k59N2J31Q9M8L7j3r3
-24242b810j26j81q3O7M1M2J09K0o2M4J99J75o5j23o6n0l2o5N3J34J19q7k37l29k07j1R4o2
-24214c499j81K4J31Q2M6J38K3j49j61L8J61J91J21P1J70Q6j7R3K42J16R9J13qJ50J86j53
-24188a887l10k90k44j59R6J74N1j06j44j73j92j38l6k7j5J01K06K49N9k38j60J05M3j59j33
-24163c327R6K9QK45K05P1j0n4j30k16q4J45J79J26K02M9o9j34m8Q3J11J13pN0M4j69j21J23
-24135b490P6j28k31k33K9J90j4j06m6m4k3L9J62J50P9K28L0j52o8R1J10j9jj6J23J00nj13
-24107b282k88j92m7l5J56R2j06n6R0J21j77l12j62L8J92J50J26J77n8j94M6J62J35k0k45
-24082b689k17K1L5P6M2j90j27K6jl0j77k11L8J46J08N1J4K1qq2o3m0r3j05k5J79K97K60L6
-24053b708j23j43j59j05k4M5J93N1j08j51q2K7Qn2K5Q9q5k89j15N7L8m3N6K91L59J78K21
-24026b549J98k1j41j15j32m4n4Q6K20j8j21P6L1j24k74m00l23o8P9J35J36J37p7q9J7m2j1
-23999c488j8PM0J36l2NK9n4m4O1J82J44qj32j33m4J4l0m0J81L15K43Nj46k9J7o0k32l05k07
-23969c623j91k69j10K28L69Q6j32j31ll2k40j40M4r1j87p8J69L38L25K30J61R2l5j83j44
-23944c547P9J67J30J04j57l13l86l90k54N6K38J79J19J14%q9j7j46j52l8J18K81K94K92R6
-23919c222j36k90l04j19PJ10J14j02j12L2j19l1K55K71J79J34j4k09j12nrJ20J19J3m7o9
-23893c546k11l02l64k28K5m9j00K12M91L44J85Qj84j71m9K2j13k48j51L4R0l0j28k19k17
-23868d899k02j70R1K16K09l0l45j21J93R7j17k18j79m7Q5J50Q3p4K9N9l6o4j47p3j59l46
-23842f015m44k76l4K88K24k50k94j36k88n24k71ln6q8l05m07l95m22l55m59o71o03m25m46
-23818a2655m33n39p56q98j178j137j369j670j634j481p51J269O125J2350J3472Q065K376
-23801A9156k86j089j369j444j266q56q91j078j118j042q37p67p89n41k39l26n23m55k88j91
-23781C761j55j26k47l00k92k92j32k7k05k94j21j69k95k36j78q1J30J43R0K19L1k47j69L6
-23757H44j20j99q6k31m19k55M3J99J5l9J8M0R3J63K22K31J76P5oj29k08k97k06JJ03P3M9
-23730A50k7o3j7p0N8O7J9n9k36k59j9K40K37K3j63k43j72k5Q1K5j74j85n3q8j7J99K93O6
-23702d12j07j23j24j42j80n1q5mN9q1o4q9j6Q5Lj9M4K6O0J17Q3mj7O7J17K4K2J96L45J61
-23672a09k16l39j45k13k99j54M5K45L61J76L4LM2j24l36l67j79PR6L5m1o1L6J29K32Q3k74
-23645a333k24m7J82L24J50m3j47n8O5jj09j52o8K4qj6m2l0J12n3k39j38j29m2j2j10lJ12
-23617b035O9J83L38K62p9l09m21k50j8O9J36J18J4L9J51K53K75J00p4k18k95k86j41j61J13
-23592b167K81J41J24J97K1J7M8j03j67j62p0O6J47J38Q3J38Q7k3k29k81n7Mj4K5k1j3o9k07
-23564b066j99oJ43J28J39k9k05l24m2L68M46L51K54K44J35L6j53l30j86l1q7k78k70j33k39
-23539b334l08J7J75J78K87L43K27J5j57k00o9k1n3J6n8j19n4j38n7J75J37j62j52J72K49
-23514a891K67J67k6J7J1j99j78n7L4o4k52j30K0J6qpN4r6j70j2P6J03J32J25K41J98L9L0
-23486a560J58k4j63M7%j67l72k26K6J49K54L86K01J0p5j98l06l56k59j77n0L21K97k09k79
-23461b572O5L09L11J40K9o9r0q4k8J11n9j70r9P6J43j02k38j0K78L01K32P0P5L5j41j53j81
-23434a821j77k21k86j15j2j38p8J27J73Q3k2n3j62j14n2J22K83J94N1j24k03j19q7lKo1J13
-23407b700J57J14N8n4j12q7PO1J50K06L9%Q1Q7j9j80j60J58Q4k38l36j69K37L46L28K89J19
-23380a534R8O8l3k06l97j97K1J29J71Qj12m9k26j91J26J76K3r5j2N0O9Mj4M7P6j1k15k19
-23352b445O0K58K80M9l49k10L5L5o9j33Q3J40J30N8p7n8R0K98K10o9j13k4n8r9j48k28m8
-23325b402K96L26J32q0m0J06J3j39l02k34P1R6l5j58k54M4K07J05K31J38K1n4k40o8N7n4
-23299b217J02K12J40l8m3l9j77j55r0j9l1n9J4J02K60L23J07K9k8l3RR5kk80l38k76l01k47
-23271b980k8J95Q9n5J60M18K37q5l8j54k99j39j20K7J48M6K8Q2J70J96jk66O0M59M28K03
-23245a219j26m35m49l87k54J91K06j01j13O5O7L8J08K04R4j16j59k54q3k2j02j09M1jk3J18
-23219b821k0j99M9J68J68N8rn4j11o8o4j33n8J56J48J60p1l9J68K05J72N4N1L4lq5m4J76
-23191b012J18j01K1J64m3o1N9R4k8j62j42K7N3J8M8L5j41k51P5J35o5p6pK1j10j54j5J99
-23163b301J97J14j3j44j65l0nM2O8n7J8qrJ3no9M8L23K68J55J15j33l58l87j75j8N9O6j95
-23134b586k03JR0R5J20K05R5n7r2N3n2k38k66j58J76K75J75J57K26P1j67j69j1Q9J11M4n6
-23107b072M0O2n8q1j8q1j18KR5Q2ok07j85l1q5j34P5K84K12j2o2J29J01J21k4o9l6L9J44
-23078a893K03K29J66N2O2m9m14o62l23J88K38k1p6L9J84L20J53J4lj50k8K23K27R0MN6j52
-23051a323l15j60J2p0k54k27j88J0J60J85J88M6j76l24j47j44k25r3O9K02L64L79P1r0nJ39
-23025a916k0j48j02j00j12l8J32oj62JK44M24L27l9k39j58J7R7N0j13k39l42k43Oj0o5o1
-22998b815J5K72K49M8o5k87m38l08MK71J42R3K16J74pn3j2M7L2j24j09j0J18K07J34o6j70
-22971b442qj5R2J76j44j51J62K25P2n1P3J07JJ17K95J67J03j25l83m24l34l1J52J94J48n3
-22945b077q2L6J33kj85l18j48J83K97K73L08j1k71k19j89k25j52J02K31J51O6k3M0l6j51
-22920b269j05j04j27O2K16J29n4j11j07j91j99m3J15K33J86J80K13J98j7k30l03l26k43J31
-22896b766L72J80r5j52K9R9O8O8M4J43Q8k56j90J95L17J34r3k99m44l51q3J28P4%J64M27
-22870b199L46J06l8j83k28j48k74k33P3K74J17r3pJ68R4j05j84J2P0J9J98K14J54J2j73k09
-22844b217j15l5j9j94j94N5J13J12K34J92%n9L2J09o7j85j97j08R5K96K36N9L5J07k1j71
-22818a907j45k04k76k24q0N4J40J79P4j6J4j78l18l02r3j00j33R5K35J92n5N2J63O3j5l5
-22792b820j21j82m7J18J24N5J53J73j31k26P6K49K02O4J06J89Q0k9o7l20m21k47j52n9J61
-22767c072K08J82J00n6j58j14j2j31l2K6l50l95k44P6K81L49L06J27J43j0J2K67L45J59j66
-22742b159l27l19k27j47N4P9O7R2Q5N9J4j16l90k68L41Q11N39J9j42j21O7N3R1j8k37o6J31
-22715b035J4j72j66o7Kj9J30J64j47m19k89r8L1L4L1K81J94j02m0L6l6J47M3k00rK26K29
-22688b237J62K86K44l8k48k95k02p5J7Lm5mLj76k43n9K29L77K21j19k51j77o3J92K12J24
-22662b162J42m2k0J95J01l0np4n8p7k55k48k2O8P1Q4J89J24r4r1j05j34j15j68L8J48J95
-22635b345J41kRM6P8Q6l9j94j40k8L8J10Qk1k7r8o0O4P8K12J06k13l9K33J43P2m7k13k55
-22606b297k07j71j18j81k84j54m7K32L35J50O3J70K28O6N4N4j00j64j63j44j06o6n5P6R0
-22581b739m9K7J92M1j1O4j25M3L4j12QM9J2L4M3q2k11m8o3n1N0j8J14J70J60J24RL8J4j36
-22551b419l4j6N7O0n6o4j20l4j2Q7M8r5q3p5k4N5P7O3PL8jp8j02n4r4k23j46J31K78L34J43
-22520b352k0o7j91k22q5J20M04J66l36l96QL52L16P4p9m7L9k2K4o1k49k10m1N3J07K84L44
-22493b087K12L1k71l77j16K19K34n3l33k88r0J06L21L16J51q7k71k76j43RJ34J19J80L7k31
-22468b554l3J14K4j32k13j42K3J33J22J81J68N0j83k21j14q5M8J90J41K2L9l3j20k23j41
-22443b939KJ05M7M7n1n3N3k7lqr5p9j05M0J97J54R6N5J20k7k25l30k31P1J46P7Rm4L5P7l4
-22412b920k7J54J27j86k25j20oO9J14J57J12J19j5m8q8k93j06K79K30O8J4P8K82J24k22l11
-22386b640k78r7R7K42K22J40K39R3q3O2J74R0k11j94Q8J95o4j25lJ69J15k38l15o6P6L5j37
-22359b414k22j22O2K91L62K86J8j48p6k76k66M8K5p2o3O4M34N02Q7p5k9r4j6Qj07j97k76
-22332b266k09N8N8k23k37k3l4J0J10L8m7j83k41q2J61L20L42K8k56r5J93K12R3M0l8o2%J54
-22304b179L46J9l35k17K9J27K02Rk46k85j19Kj28j43pK90M34K10k8l6o1o7q6k44k38om2j39
-22276b938j46o9J4q9l11j24K04J15K05K06M7K23L24J39n9j81k67k07p6J1K84L46l4j61m3
-22251b587Q0J38J42R3K19J33r7j31j49K6L8k13k40o2O0l8n3M0R3N7Pj34j41j33p8QP5K44
-22223b603J37Q4J01r0P5J96lJ3J26J05Mk1j75l33k08j69j59m9J36K13K12J0k1J19K50K84
-22197a766J05j03j71j00kJ80K57Kj02QJ13O8J22l4l79k88nO3j30k13j77n8o0o2M4L1J86L49
-22169b122J66j03j96r4P5j21l07k42j82j15J53K55K36J98M0o7r3k28j46P4J53K22Q8m6p7
-22144b479O5k9k49p4l7j26M2K5lJ08J57J87J42M9%J02J77K19J62r2k06j39q1LP9j5j4k8j06
-22115b161J7o5j44o5l6m9o5M8N3Q3J04j05k2Q4j40j86j63j01J03J53J19J1j04l9P2K43J05
-22088b250q6j92o3J45K6q5q5m0m8O4n9j57m2J30J65Q5P6K5j98j27O1J52K37J50q6j97p3o
-22060b478o4M6K0j69j89K05K52L5K1q8j51N0K67J68k5j00k2o1j03q1K1n8k6RM7l1l2J49K17
-22031b171N6j0K7j07k44j75j66k06R3L36J42J59N6l02k99j46O5J03n4j49pJ9j39k77m5L20
-22005c121L15K55J51J16J47O7j84l84j56O3J08J16J89J61R3j7l8L5J82J53n1m2mj71l69k56
-21979b642K6l8j66k85j95N0P8Q6P7J22J49m2j31j13j99J47M51K98J09j03l60l10o9K49K56
-21954b555J34J1q2K5J8j24r5LM9L3n8k75k61lK45K47l8j54O7K66K13L5j06k97k74J21K27
-21927b628J93K37J22j29k22k9o5k25k42k14L6R4j01j9J61J03J43J93J60l2r2p4n2L5J76K72
-21901b199R0j62j76k13k62o0L2r6n6J34J99J51Q4mj75j31P8M8J0%O0pJ0K8j55r0L8j1O9O5
-21871b701p0p5M9m9n5J24J69J33Q0j41k74l16j68n4k7N5K76K23J25J45o0j67l0P3j59k11
-21845c105N6K43L57K14rj36j27j60j67p4n5J03L17R6j44k20J1L21K26j71j67N0j07j80q1
-21820b909j57k10R9K37Q5o3l0J6k2PR1KJ61J62r3j37J00J92K09Q0J0j5k8j25j77q1L7k3K9
-21791b553J86J85J11J03JM0P2L3r2j47j2J41J45K7r1p5n0K2l4q5o6N8O7k8n1j64j43n8J7
-21762b441J61J39k8p8j35k07j64j2R8q5qK79K88p0j71P5K35K61Rk15j94P5J4k23o5J03J19
-21735b240K74J10l17m12j55j02j81j21N0J61O5P1J62M03L84R5j9J9J8j5p8n1j08m7l1j84
-21709b249j60k07j48k8k3J15J97M4o6j24oJ33P4rj26o9j5j02k1Q0j9P3K46J78M0O7Q7L3j13
-21680b118j49k27l45m82m10M7J70j40k72J26L48J89J74J59R8J95J56r8j26m6JO2N2O1J26
-21655b449K0J1q7q5j3m9L3L9j56j28O0J6N8J30K48K68J43j28k50j09J15J67l9k29k13p6L0
-21628b673m0J03J42r9l00k04P4J43Rj1R8K70N9n3O2l4k44k12j5O0l9m6j3Q1J92J14L7j46
-21600b685r7o4L1Qo0l0J56J64k6o1OK3J5j46p8J80J24j58k14m9Q0N9K2R5P5kj3n5mp3p1o9
-21568b917j01O6J13J1o9M2Q9O4J75K00P9j7j19j2r4l00k76j55KJ52N9Oq9O7J22q9j75k1J56
-21539c031K03J12j54j46J1N3L7J93J93j5p9k4P6N2k8r3o4q5k65j16J03k6R9J14j75l03j68
-21512c526KJ87K95J58K4kl1m1P5J43J39Q9kj94j10L8L6o1j35j44j01o0j4Q3m4l0l9j1J78
-21483c098m5j91k9K1MR3M1n4Q7M5j08r7J65J89K45L31K56J31N8n2l33m96l83k05K11M00K08
-21456b606jm9Qr9k38r8j3L9J18J22m9m7J24L6q7j87j53p6P8L34K06N7j15j59n5o4j27mK48
-21427b857J19k41l33j56R8K76L72L49L6j55k18j89k14j65j07l2L0K19L6k55l65j36K87L45
-21403c256J37n5%J75J88l8k17p3J26Q7l0J4j00p2J59P5l4OJ04L2J7O0l9j10Nl4j26r3L9K14
-21373b839K35J22m0j00j83k11J01M92L46j75m92j95J56J66pO5K6o3j72m54k52P1M5J4O9O0
-21347c215R6K33J64l7n4q6r1J23K25K39J72R0J3j28m5j54j15R5J48K6j66pJ60K62R9k1j30
-21320b104k56l39j54K5J3J25R1mNj5j72k39j48K4K43K08K70K49j3k24j34l1O1k0j62m7j5
-21293b763j80k34n7n2o4lp6k37j18N9K2k4m8P4J54L8l8k7Oj2k4l7J49Op1n8j16m9M8N2P6
-21262c604J93kj6Jj56n8K55K73K37J84j29l96l31k08mJ28K05J09m3M8P0J21Q4r0j12q4M9
-21235c276O6K0J36K74L53K11r7j93j27j00N2J3o7j41l87k03J96K58n4l06k88M4K4k2K17L19
-21209c078K35Q5Q7P4M0j38k07j31p1m0P6J03j35k80j50J51J21k3M5P9J31K68K09m2k01j45
-21183b937K0jo6L8K04K17K29J26P5Q0j8j62k12j59m1k7R1Q9J2O2J5k1j33l08l76j66L1J87
-21155c151J93L9kJ05N0j51R9L67J58j14j15%J36r0l83j31m8j88k60j38N4J0k8M0J07q2J28
-21128c395K26j6p8M7J04Op0j6J12R7N7m6n7k1K5J02J97K27K38J19j13l27o12m83jJ42r6O5
-21100c567M7J1K09P6k08j38QM7J14J6L7N7J21K0j16k3%j23m1K37J97k01l15j17L2R8K04K37
-21072c081J4j79k52k5K17K57J23j2O8P3R3N1n4j54k60j30J39K17J69J48K66J81Kj01j87j45
-21046b562P7K84J77j50l54k53j40j81j56l0o2j73j45j47j70j46j55j09Q8J64K44L01J90R1
-21022c317J26K10J31m1l9M9K8J4K5o6j23j80j36J5M2J69K44K21K80Q1k87l68q2J28K6q2l2
-20995b964Q0N0J6R9N5L2P5j27k45k66j42j9R7J66Jk18k10j99q6O0J21K03J43K0m8j8J57J6
-20967c151k90k5J75K8rJ3j12j83M3J97J95J85Q8J13J17p2j53j15o1j20j17mR4M8J17J70r1
-20940b920k37q3M4o2j71j25J17Q8K1J23J51K89K33Pl22k14J84K55J10Mj0m1l52k74j60p6
-20914c421j11mR1N1j0k1K48J35o4p8k6J02j2n3l4mrRj11j92kM9KP5J87P2k8j8o0Q2R6R4K9
-20881b936r0p1j09l07l51MM07L63K76J67lj9m5j83k69q0K9K4K0j6N2J31J83K17R9k2rj14
-20853b652l15l94k99r3M9K08O7q1k5J78J49J9l9j83j15J10J66J24J45R7P1K75L91J77p9j34
-20827b183j26j50q7j41k13j6K8l3j87l64k10R5J33J93L64K41J84j5k07k53j89k02j04k3J72
-20802c293J48J73J21m0j24r0M1J6j35p7R6J46J85K1k41l72j77J7L9Q6N9o2p9J36K15N5p3
-20775c209Jo6L7J8k25j59m3r6q7l5j6Q4J55J84K55K93J88J38r9l60k27j9Q7p8j84n5M3J33
-20747c342L3j5P6R1Q4M8j34j83j73k44k12j08K5J44Q4M1R8J61O4m1N2J80J76J16O8L0m1m1
-20719b963j65j03J53J62j01j68K9K09J64k9m3J01M4q6j81j26k43l45j47L5K43L61K13J6j35
-20694c105j90k59r9J5q2j21P7K80J63j29j86p8N4M9J14K15K09J19M5o2k32k63k75j69K0J11
-20668c779K17J71J8j61j02m0l0M7K57K09j18j22R0K1mR3P4m9L0K40K74R0o2k14l30j54L0
-20641c304O6j9o5R5Q2o3m3J93J31q6j69q9j2J02O4j10j19j39r2P6P1J4j05k13m6O1j4q0m5
-20612c858O4J36J4n9K5M8J5J1kj2J26L58J56nj22n4P6j17k13o8r1P3k7j53J28K81J02j09
-20584c277j15J43L53K37j4l19l46k23N9K14K7q5j0PJ36K21p8k23k38l47l51r1K28L31K04
-20559c557K00P7j79N6P4j50q9R7q4j59J56J65q0j8J24O1p6M0K14J97j14m26n27k96j0J40
-20533d164J43NK05L91K05j10l73k87J15K31J1M9J86J5q4q8j8p0l5J29K01J68J52J36r3k09
-20507c189l04j56J28K85J15j22j82j52j14n8J7p2r9K8O7R4J40J55J92J75rk35j89J2n4j80
-20481c707r4M4J69P4k2N0K7l8j02o1L1J81J9j32N2J41J08L0Pj56O0L00m4j23o7j39k65l57
-20453d014o2K43L63K26J91J81j64k73p9j83j24L0j27j18j13k23j40PO8J64P8K6J77R4j30
-20428c902L7J94j8j64K5J48r8jL13K04o6j95k34j53M5J75Q2j1m6j65j13l3j64J7K60K87J27
-20401c449p2m6n3m5M3P0j41k23j01m3R9R7p9k43j42J08J50R4L6R5K62O5j44k42k9J31M7j02
-20373c857k5L6Mr9r7J23K65J64j95l19k18L0J40K06K25O3k3O1O8ll3j7j27p1j2o7k23j95
-20345d196l2K4J2q0l8J29K60K34N4k20k32j96j79RP6N5M9L9l8L3P9O7j18m31j34K64J91K51
-20317d068K74Q8j64k49j19K5Q1J22r0k26j28L8L5l8L8P2M3J38J85J2j77j56M6Q6pp1j21r8
-20289d429P1J73J27J98Q1j61k28j87m9o1J4J13O2K08L65J27LjJ12K50m4k43q2qkm9L5M6J01
-20260c458M3j42k34p7K04K02J07l2j47k43k5J15K5j38j04N9Kj70k20m0N5L1l0j07j23q7J43
-20233d391J70J03M5M8J71J46k1k95l19j45O3K55J42j05j61k37k13j60j55K2K01K50K73K49
-20209d064L0r8o9j47p7J52K07J89p3j83k34k29p5OLk7k0J05Q1P9K64J40j11k6K03J12l6J2
-20181c886m3J5N0j52j43q9j04l3K73M83K01k42k77o3O9J77K75Q6j42j27j38k10k03o5j1p2
-20155d371j54j11J10J61J38O3r6j22K2m1j79j70J10K06O4k4K15K37J03jj14k05j53j35L0
-20130d417J13j6k59k73j91j47K2J06n5q2l1m3n2P3K15K53J20j52q3k4n5Q3M6r2k14j46Q6
-20103e215J28P0Q4J7n4J70J76rj59j19P3P1N2J37p8k51q4J19O3P2K57K67q1p2P6kj92k80
-20075d764k20l01k47J41K73J87K05J37J7n6m0k9j00q1J01K45J35Ko2m8j07q2Q4M3j3o6M3
-20048d603j4n3j18m40m37j59O7J32K02M14L82R5j04N3J14Q1L1j72j04r8j55J4K4J6J51P7
-20022d604j75j72j61j47N0J79J52J33J46j50k95j68k1M4j1N7R8l9M1N5j34o7j33k99j95J14
-19996e702M23K97O0J37L39L14J79j51l72l14j78m8N8J72J01j44k10j03J6LK4q6j30L5J58
-19971e122J0l4r8q7r8L9J20rj87j57j35k04o2J06L36K58O4j31oJ79J81J11J81L38K57P1L3
-19944d046%j10l70n44m59k05m9J64L45K94q9j03j4k63k84j59oO8J15K58K11l2j96k64k31
-19919e969ml5j42Q0J76n1n9K31L02J57q5j05J92K24M9k0n3j39j55j25K7q7k07r9j0J2M1r7
-19891e951k82r6N3J37K31K56J92K6l17m41k72k01l1J58K28K18J13k6p5%r1r1j0q6pK3J11
-19864f231mj65m3K6Pj13j93j56J0L67N70M31K35L0j82l81m67l56j08q8n2O2P1P4l6M6N5o8
-19836f659j45J11K03J8L8L5k47l92m23j16K72J87Q6J61J51N2o6l9J40J77L4q9j40q9K0k18
-19810f938l60j27M3J34M4J1r2k13j63j77n4J98K08M4n6k04j96o2J34K70K23K12J52M0J09
-19785f820k0j30p1k5j3j12j17n4k4R2J66P4j43k37l09m22k18O5J88N9P4K37L52L14J76L6
-19759f882q6r1k22j54p0j0Q6K09L4k19l93m03j84J28K71J89J19j25m23k75K5K10J35N5O0
-19734h016j55m50l77JQ1k3M8Q4q4k93k81j96QK44K90R4j08NP2k3p4M9J46K08J66N9o0j84
-19706h769k04j82M9L5j84k23j00Q2J01K6n0k6K0j47l83n02l03l1r6q0Q8M6j48j4K26M22L59
-19679i988j35m44l63j92rJ85L68L24L12K65j0k75l33j86j26j85j77j36n7q6j44l4l8j22r3
-19654a1679j20j57q7N0J02p1r8N6O6K68J39p6j20l25l40q7J18j6k13j37k92k85m5L5O3m1
-19628a3292j35j09j06j5p6l26m27l62k40q0m4n8j30k14k45j40j51j78p4l21l63j30j66l10
-19604a7692l13k02k2j02k37j25k42m19l13j59j65j04j47m05n23l78k54k52m89n76l43l80
-19582b3842m88n32o57p12p60o39p30j076j107q69r78j349j544j557j504j475j528j799k087
-19563d5233k246k433k777l333l832m212m599m766m263k305K301J0582K1963L1329L2145K4227
-19547D2548J3096L993j294l592m415m337m255m101l716l268k708k337k199k057j961j765
-19531A7632j545j447j326j104j082r99q46p23p72q81q03n39n23p05r51r12n54l69n08o87
-19511C56o61n03m03m21n18n67n50m79n84o27l55l14l87l10j44n6m5L11M93L66K10p7k74m42
-19487e981o23n90p11r89r93o63l74m35n68n66o61q68q77n99n17o09p85q12q27r55j054j058
-19465b2115r41q64r31j284j553j642j763j843j898k329k869l218l522l978m458m567m656
-19448f4431m583l031J408R984K2227L2501L3572K5157J3456M029j508l941m870n169m883
-19433D9918m318l607l096k844k615k440k189j910j628j522j512j393j321j131p80n59n85
-19416A6468q67j142r69p05m39n38o67n83n79n12m84o00p47p41o15m32m76n03l41k99m40m96
-19394C293l87l39m55l60k26k72m75n46m55l75m22m35m43n54l25j65l90o03n76l66j74k33
-19372e283l18n35o33p00o92p10p23r19q42n70o76q80r69j061j157j033r12j034j351j709
-19352b2707j987k174k315k299k571k920l167l672m038m306m511m158k399J883R892K1394
-19336c0055L1225L2629K4701J3502M596r49l788m781m716m419m091l525l031k794k566k336
-19320C9602k052j749j591j546j674j450j067r11j105j186q42o58p97o24m74m52m35k97k37
-19301B0455l80n32n74n96n24m77n29n57l89k42k87k60k24k25k34k41m17m46l22k17m2l8j51
-19278A2551j25l2J20M5k69m19m32m60k56r6kJ14kj39k88j20j7j35j77j94K2N2j09j13j84
-19253I335k70NQ1r8j18q7j48j13j23k15l01l62k35mJ89rj29k16o8K26M6j12L7O9j65k43j68
-19226F804k46r8J80J61j51j57PL7l2k37k73j87M8R6M9o4k18j52j0J38M4LJ01m6k22j31J11
-19199E555K56J34O8p8j54j02q3n8j57k89j32O4J01q0j75J1m5j27l6K7n4l0l9p7j88k11j87
-19172C914l4J31L3r5q3L7J66J07J25K34J0k44m6N3j07j11RK34J81o4k42l22j65m6j1Jk10
-19145C455n6J33J74Jl9L2J11R7r6j19q6j3P1J67K32J30L8Mq6l9j09k41j17L6k6J17J6lkk07
-19115C575k73j38N4n5k31k89j39NJ39K14J06K25L06K29N7j50l09k51m8o8j09J02R7j13k54
-19090B682j42J33J44l7l43k14P1l2j14j10l3NK0O1J68J37J26q7n02m27J81L77L59J82j26
-19065B479L8K48K71K75o4k63j31P7p8k35j93j45n7j11j83q6l2m2k1q7LJ08L6j41j35m1M6
-19038A536J03J89K87L08K43K68M6k93k75m4L1K7J32J71j8k00k97m04k76r9L8L6p6n5P7K1
-19012A476L5mm5k0K0q5j32K4M1j6J10J26j08j48O9J92P9o7n9N0O0l7j69k51m1J71J27K24
-18984A622L68k8k17p7j0Jj8J16J28m3j65pR2l9k5o6k51j48o8k1p5j71k57k70j33O1J90K12
-18956G01K54K17l8l0K2j94m52l37MJ53K46J4k56qJ82L06L73J87J44J51p0k38j5J49j09j78
-18930A178k00l01j97K5P9Qn0Q3O5n8J53K28Mj75j91r3m9J21K54J53N7lJ72N1j98j38j0qj32
-18901H28k4o1k76j50j9o4m8J03J51O4J35K16K5j35M8J07N9K5p3j0J08n1%L8j37q1N8M9n3
-18872H32M0N0q3r5j88k94k39k6J04K8j66l5R7J22OO5O3j1J18J43J9j97l71j99L4K39L18K42
-18844F16J82J46M5n6%J02K9j39j47N9J19j49m00l46k59j34Q1K21K28K71K95J32j11k06j13
-18819D66j36j08lr5j91k13j05j29k43o2K49L15K38J13O0K01K48J00L1j33k76p5P2O8M7j3
-18793D26M5J72P6N4Q7p7k50l08k38k3J74L01K10m1j57j30j48j90p9K4J19J18n7o8O4k8r7
-18766b1j06j28p3L1J26J22K77L09Q4j78j54Q9J91J12lj63J9J36P8Ok1%j26k89j63n4j21M0
-18738B0J30K0q5j60r4O6K81J68r6j08j46m0J42Q6j19j46J4Q7J21R2P1Oj40l81l76j3K90J28
-18710a82K0K03K17L8j13m1m7o8P0J51M6m0N8R1j49k70j88l07m01j79J96L65K36N3j06q9l4
-18683d70j27j61m8N0K09R2n7m0J31K29J67J00k1j08m3J28K14o1r2K9j34O0J83L3r1j6N5J22
-18655C33J18J0R7N1m8j35j25j3l3p8Kj09k02j83J06L03K74N4O8rj57j88r7m2k5r2j31J1k3
-18626b63M4Jq0p5n0J7J30M5o5J27J43j3Mm9j92k60j39N2J13P1KO4J95K70J18j3j5j14j42
-18597g4M6J15k7M9J2k10j61j98q5L22L02O4n8j30l04k29P2J37J5n7j77K4J36n8j24J0J94
-18570c94O4k70k49MK64K79K02Q1N7J49J9jR3O4k1k3k79m96l70k33oK04K55K03K17J23j43
-18543b07k03q4k3J27J45j0j91k67j31J5J9J8n5r1k0J32J56P9Q5KL4P5J9p5q2J0l3j70j92
-18514i18j22K9J42O4j75j46pQlJ9j20k43jJ36K8j52p9K27L23J10j18j78o4J50K95L38Q4j87
-18486e60l60k07n8k9O5J30M5J43L09O0k17k66k18j89j60j23j25j12K62M17J61J29K04M0K0
-18461f39J16p7l22k8J16q0k74l41k29l0J42L57M56J85j20q4J79J58r0k28m7K39L86K60J55
-18436A60j22k03l3J1j84k71j15j08j92pK50K72k2l47k95p0R1m8j45J94L63L2j16qo7q1Q3
-18409i78K34J90O7M1m0Qk0OJ7n6r4N7N9o0n5q8k75l87j15J20J73J11Jj24o0rj93p9J58K97
-18379a094J23k08j89k22j19N7J85J21P4J01J61J37m6j17R2J66O3n5j19r0j0l8j45r2j5O5
-18353a214J01m2m9J05L19K99M6j16j96j31k86k92j38O9J45j04j24J32P8M0j4l0J13N6j57
-18328a390j01o8Q3K68k0k55j59L6J77L5o8j05p8l7J02J45l7M8K28J56L6J13J46J5j50k36
-18302a116j35J51J30j08j65J1K87J65lJ36K3j82k93j79j18j57K6J91M26M21l7k98k64j96
-18278a284j42j59j09Q7L25K22N9O1J82L88J13m51k94nj75k58J59K43J74L6j89j97j39j17
-18254a470j12j88j98k2P2j0k7K5J53J92Rj75j49n3KP5K08K12J77J99J40nL2j13j98pK1RJ71
-18225a030K93P8oJ08m5l43k49j10j08k13j69N5O4o1q5j19j27R4K46J38K4m9m2K02J85K4p5
-18198a320n6L3O3m3k34j59J35J03pj59j26J71L68L34O8KQ1k7j17k71k06k1j50r4O6k8L6J80
-18170a378J73k6j27j35n8l5p7J51L61K86O6J2J19L1j48k43j60Q1K6m0K6j01k72j73q8j02
-18144a831k2K16K69P3o8Q2K39J96O1q4k13k25n7J0j1Rj0o8r9PP5j0l6m4k03j19J3lJ50J94
-18114a509M5l0M1QL4O9j7n1k00j63Q2J05K22K27K1j82j46l18m02l2L51K50j06k49j33O7K26
-18087a790P7N3J00j6N2J92M7j67o5J38J31M8J57M8k93l06K4K27J78j02j75k22k22Q2J53p0
-18061a721j55o1K5J37J95M0j27j32k88k88K5K06J34R9J77L1j52r7lJ19K35J00OL8PL1K7r0
-18033a482j54j21j33q3J19o3k34j75j60L4L21M15K76Lq8j25k41k15j15m7l2p0o8J34L87K79
-18007a638K1j84k06j63p3K1n4R5J97Lp8L8P6jL3J62K99l2l47p0J34j3K9q3j35r7j41m9K8
-17978b228j31o0J36K84K72J05j77j91j25j74k02m6M7k3L6J36J13r1j24P9J90J18k9j96m69
-17953b750m60j38J05j39k04m5J35J07L0L13O75P42K66J7J64J72r9p3o8O7J35j49k98l97l15
-17928b207r0M6M3P5O3N2l5l7J98K53J58J4j19l31j53Q6l9j9j4N1J6J2J35P8n9j37k21k15
-17900b396p5p5j99j24kJ31J74J32K5k7k3P5l0k54k48M7L95M39O2m13m56l50k50o5k0N2K14
-17873c261J83K65K67N2o3q7m5JK4J4l8j27k69j21J39L11Q5k50j74M2J24J28R1R3k4M0J92
-17846b408r3j01k2j43K0J13j3N3Q9q1j85k23j16k3n8M3Jq9j00J59L11J52O3J6k79k80k6j3
-17818c233O2J4n6n3J7j06k50r5j33j47K8N7j4j27k85k37j73p7R8L40M86M52L65J61N5J31
-17792b720p7k00j41j52j22R6M5k40k44j97r3K23K93J05j12q9k56k76p5j38j12j4P2joP7l1
-17765d385j21j98j36j84j04R5J5l7K3O7J04K7j75k62j35p6R7K05J94j0k17j76r2r3n2p4k97
-17738e997k58j13k11m3j81l74l98k39j32j73j23k36k80k89l48l67k64l55n68o08n27n08p02
-17715a3294r87j094j289j412j399j321j585j748r60J588O717J2646J3068P634K205o83j696
-17698A6390j809j610j539j421j126q57p98p72m92m39n67l98l25m39m69m42l76j80j24l26
-17678A881k87j17p7j06j76j86L2L8k65k20r0j34l2ok42l09k09k42j91pln5k45j99o9p2k5
-17651a613%l25m42k19k86l07q4q2k26j80l06m46m66l40j97p8J52M26N33L17J53k1l68l89
-17627d794r4j37m04m26l38n17p56q26p67p05n94o77q36r14j280j609j851j893j730j202J84
-17606b2166L766R903J4048J1228M860L52j240j687j742j605j642j479r94n76m28n46q51r49
-17588H252p04m35l46l08k68j15k25k34k34j47j85m58n12l02Qr9j84j47o1p7J71K62Lm16o31
-17563B608l32n1k9M7J28Kj24r9j81m38n10MJ72M5j02q1J32J96L7j40j31mJ60Q1j87l21k02
-17536F80m2J58J13p7l2J27N2j20k5J5j50l12k94j49l5M6J04O7j27j29l0LJ60J50p1j75o5
-17509a58R9J05K5k7Q3n1mJ16K5j27k57j87L9J08R7M2rJ29J7j65J1N0p4j06m6j02J0L9j56
-17480d74j15N3L4l2q0l4Q5J37j43l05j64L5J19M5M7P6N3J19lr5j22j59k6L5J6J45K60J74
-17452c19L4j70k66k18q8k4O0J01J32P6J18P2j75k77j50r1j70o8K48L94J35p0j41k65k23r8
-17426a443L5N1r7j17K2J15J47J71Q4j50k69r8J99L10K22M4p2j69j21n6j2Q8J43J5oO6L3m8
-17398i13k36k14q3j74j80JL1J04J53J6j7r5kR3K7n7N6J10J34J88j44n18k26J4P2P8k4j37
-17370a943k58j40j6n4j6J28L01K70j8k78k14N2J06j00k79k67j85%L4JPJ03J00O2K54J65j35
-17343b320k22j02R0L9j16o9J2o5k29k13k19k6Q2M4k7m6L8J61J58n7o8lr1l1Q8P3k4j71k10
-17314c524k17k84j90J44L11K32o7k97k80K9J56o9l58l59m9J57J0j73m15m83k34j79j72j71
-17290f482j59p0Q4J17o9k41l85l11K18O67L98J02j13m30n94n64l22k76m53o00o64o08n09
-17267a1264o45o90q76j142j098j066j370j574j384j052n67R84M917J0828J3446R309L376
-17250B0132k43j608j712j592j466j358j281j149j234j094p23n35l74l11m25l64l63n79n04
-17231C217l4P5j79l25k48r4k03n26o08m07j58M2l8k19j98k11k95j14Rj61l45l48j36q1l39
-17206a924l80k29j44J3n9n1j13j96k99n13n47l57k75l61l27l48o57r53j002q88p66r64j335
-17183a2675j511j706j812j572j062K66L649R455J3550J0925M972Q55j022j565j580j434j346
-17166A6387j284j083r60r41p52n80o98o14l32m36m79m38n06m61k39j21j83l11k98q5m1j84
-17144E361m14m17j37R3j33m40k27%l4m0K03J54Kr2j17J08j5j85q8J0M7J05J20L9k16k85j72
-17117C230j62j94k32j88k2R3j32k12j44j91l0O8J49J03KO1j08k67j56O1jj46j0K5j00j83
-17091A314k01nK45K35J8n1j06N1J37m4k08k36k23L1J94J0o0m1m5K58M41K3k01j38OK09J08
-17064A721p1P5L05K07k0j92k22q2N1l7j39j52n6J68J32j23o4O9QQ9R1o0j10j31l7j15j00
-17037A205J1m4l0K37K50K2l20m65k78o3J68O8p7J02O8j49l7K66L11r4k19j09m9K2j17q8q9
-17010E02j4Q1k2n5q4M2M6K0K8o6P2K06Rn0P4J03M9j0p3j31j56q1J72K99K91J33oq2k70l58
-16980F69j92k22j75j7L8K42K26P7J52J96J43J69L7j60j53j9j43l24l95m86k53J97L35M37
-16956C79M36m9l76k94j84j99j20p1o5j05l0M2Q8N2j09kj8m9J71P5k81k09QP9P3q1j38k2L19
-16927f80O45P80N80J51m9QK3k15k52j10M1Or0nJ3K0l6j49P3R9j14k25j23m4m6N5Jj69j47
-16898D1o8J39L31K63j5j65q2L1K5N6J84P9k4p0j26l1j24j18r6j74j11J27K98J31j02qJ82
-16871E73P7q2j54k03j57j81pJ31J44Jm5L3J51J71o7r3Q6P5k7R4L2k73k19r5K9P5j1jk9r7
-16841f9j03J12J17o3j52o2jqM3n6j67k24q1l8o6O1n6R1L66L30K7j45j06J9J17n9r7JL5J41
-16811i3K05N3n1J09J53J53k6k22k93k03n9N4p4k36k34L1K20J90J74K06J09j1l9j46k84k53
-16785e67j8J52M7L4j2L4P8J13J52MK1P8p3j64o9o1j27p4K3N6J05pk40k04k5K6O4M4l3K9J03
-16754e11Jqn1q1j08LJ80R4p6l1J73J41k7m6m3m3j28L5J12j06N7K30m0p2l4k01k3O7K1J69
-16724c46K77l5r8J6j87n8R1R1J44Pn0r4j97j40k1K48L73K34Q6j05k36j69k09j48j7J22jr8
-16696e20J2L3p9j22K2J72K00J37J93M49M98J93j51m94n03k71j96j05K1j19j85M1K37P4p1
-16671e34l6n3%J4l8n7NJ46P2j32k88l45k12MK80M43L15Ml22m73l40j87l8m8P7J16J04J26
-16643a397Q7J52O7m7n3j7K6J30L37L97K96J58J26J62j8j16k09l39l72k41k45q6n5k02j0J5
-16617a454LQ6J46J54P0J00O0OL2Q8L44Q03P56J56k30m57l59j29k1J8m4q4j63n3J80Q1j07
-16590a8k58k98q3O7J56K92K32K15Mm46n61k27rK01M84L74M4p1l3L2M0P5R9M1j53l57j75R7
-16562b36R7j39l06k50j73n1K71L69K6j66k25k89k48j34L6K12L11K11L1j44J88M43K53O7j66
-16537a2k46j58k0N1R7J6o1P2J34J77J15O8j7l09k24m3L7l5r9O6K57J17J41O7j84l75l58j36
-16509h62kp1r6J08K17K37J32J20J82M1k22k43j71R2K08l1r7J21K85J60j25k68k33p7j62l76
-16483a133l14j29O8K02M20L02J45J25L9m7j14j47p8J21J79%n3j50k07O9P6j36j22pK12M10
-16457b69K69n4k13j97j50p2Pn7l6J03K25J30J06J57J21L6k60k62k60j22N0l4q9j20j94q5
-16431a270P5o1J07J26N9L7K6k3q7k43l08j40Q4K03K77K04j02l71k04K3J14J49J83J15j0k
-16405a039j20j61r8J74L09O8j03n4K3R9J8Jn9lK66L46K95K53K4j89M0k5j33j93j03Q0J4K
-16377b68O3N1LJ3L7M4j81j89r7j06N8L38K76J03j23j80l4r0r2j59k28j6J68j24k03O5J34
-16350g37Q9lj3k8R2J32m9M6J31P7j34l04k40k26j48L2J79J45Q8J22K37K01J25O6O3J18J26
-16323A87l5k22m19l39M9J00J14pj32N3K50O3j95r4j98m84l47JJ87J65J86K11J12n3p6n7r8
-16296a078o0J46K89K70J25l5l7j96p8J02N6k46l31j0K75K69K1j12o9M0J33j08l77m35j77
-16271a623R5J90K43K66J00j2J0J32Q6j21j18k9O4J60J67N7LJ11P0J7n0J03K23r0m53n08k85
-16244a192llk19k39j7O4j3R0K51J66n9j80r9J62M23K18J29K30J45N2j42j24Jj36k42k93j13
-16217a143Q5J73M1k18r7J20J70J48J62J65k4j02j66k92N4J53k02k37m6L7J42K42J30j49k33
-16192a087l06j06K41K38P0r4N1J14n5l18l75r8J99J97J17K25Q7K1J16o1j77l7J79Q2J9J24
-16166f34J62J11K3j81j62O9J01n6L7Lr8j51j98K0J94K36L7J2K01J84j69j70NM4J4n6j27k26
-16138g75j11M1O5R6j7j43l6Ok4L3N6K0O0K53K01J15m2q7Qp6j13j50K9J93R9j28j27j41j99
-16109h94j63j57k12k65o1rL6J08R7J54J01m4k06j59O4J91J22M4K7R5l3k24k35J2O4J59K46
-16082a142O9J14J38lr5p7L9l2k05j19J42J58L8j9p9n0o9l0J24R3k3j16p4Q7J07K0k0j20L5
-16053a109P2n3J00m4j66L3K06R2k0j12k10k36j95j74L2K27K36L09J13K5o7n3J12j0m5m0p2
-16026a049j89j76K7J40Rj05l8OJ88K72J67o6k06k30j48j82k97J4L06L43J26j4j24rJ75q7
-16000a147j59n3n6r7P5J24j3j16j28k6Q6K35J25M3Np2J54K98L09J69k44l48k25k15q1J11
-15974a246J61J19K6Pol2j21j97k3O6M6N5K1R8J76M9j50j53k37j27J71K59R2R0J43P9L5j03
-15946g02j90k60k94j60N6J72J40J7o4J72L34L9j90j51q4rj0p2p4j09j10p5m0R2L31M36R3
-15919g12pN6m0j1J44J77J42J66q2l69l59j02j35k05r5J5%N3K04Pm17k95J12L85L89L06R4
-15892e79k6P1O5r4j94j58L2K1k62k68%J24J2N7j9j64p4J31J78k8j25J07K79L19K41L2n7l0
-15864d09J8O2J3l2k0l5j73j58l1N7K7j63l25l60j11K12L00R1O6K07L13K64O8j31j5M0k17
-15837d42k66l8J65J85j83n76n48l14K4K09K34M0l2O5k0J47K89K6k2k6k8kN7J9O1M6l3o3L4
-15808i92R9Kj01j48l0O6o5p6n0r1o8j31k16j53L4K28K56K30k0j91JM5l9P3J75J15J25L4l9
-15779i27J3j44l38k87j44j9J26J36j9MK24L35J43j83l25l13k56o4J96J71j80j60K46L90K35
-15754a140J56J46j45m29l20j55j0J30K07J16m1j76k25j39n2J96K15J06O7K32J23j67l80m38
-15730b123k00J95L03J05O3J62J20J17N4j5j02j4O1M6N3P4J21K51R7r5l9m0j07j82l16l07
-15704a718r9K0rL6o8k71l61k89J16M02K26M0L7K0m2n2N2R7O9J1k27l63j59J43J55m4j09l0
-15676b417Lm2J2M8m0PJ97M9k10r6K47K68N0j25n0R4J06k0J9o7k50l97k69P9L15K70N7q5k7
-15647b274K78L51R1k13k78r8J15N6O7J48O1K8L0j64k01p7j52J41N01J58j33L1J15p4j54j74
-15621a821k20j92Q2M08L14P7n2k41k06J1j46k50q4J10J82J9j81k78k41j2J80P6J3J36Rl7
-15595b344Q7J20k9K4Rj57l40j97O3P7R1J82L06O1K5J56m0l60k09L9O2J9q5n4j20k66k21k03
-15567c304o7m3n8P2J27J68J77qj96k50k45r9J04J57j28k95j61O4K18K16J08j47l74l01j66
-15542d431j07lpj31j44R5J45ok00m96n14m05k21M2K05jl14l67k07j78k81j86k17k35j85m19
-15516h768o15n27o01p20o99p78r46j076j096r74p91o08Q1J996N066Q381R251O655L212Q22
-15496A7265m74r47r91j084r90r23j078r28n16m59n59o53n70n18m44l39m12m57k29j5J0j4
-15474D675j09k24j25q0k16l44j85r8k14k19j88j14m5j12QJ02k3k5N2k5k22k65j65k06k71
-15449A362q8Q9P7o5K1K62K02J66K32K42J71M7j33l09l00k32k96m06l35O7K27j2k05l33j55
-15424B96P5J48J53J93J83J57m4j57j47p7j74j52p7J28K32P8J20J40pk17l11l56J5M20M48
-15399A067J26m7j76k23j14l9R8k2lK66L21P7l07l06j97k90k15j06J06J69J39p3k60j20O0
-15374f9K98L36J71N7O2p5k06r5j06j67j42j00j14k06l11k80J8K24L69L09K15L50L27N2r7
-15349H20N1l5l09k32m9J78K57l9l16k48j8L4K35L10J50m3m6m9j63k07j21j03jm9l3J10J32
-15322B16K07J26J24R9k22m09k30j81j26J11K29r0k63j21J06K40J37k7j3J53J27j08m6j7m0
-15297a8J6n7M3K82J72j16j29j23L7j7k59k15LK78P1j28j03q9P5L5j41j97j54MK38M48K79
-15270B35L9j10l00j64O1j9j56Q2K15R9L2R8L3k06k40k34k05P3K54M7j63r6J74L42J56M1m8
-15243D0j02k21l64l14o5q8j00P4M7M3R1J54K37K89J13j56k66k73k40j93o7k0L8k5j32O7N3
-15216a380j59M5L70K89j40m09j90P9K94L35J41k4n7M4L02K33m2j31k13j23m5pJ21J75J52
-15191c40J05J38O7q7Qrj05j30j75j50j39k33k33m4J98J35qm3K4J03k6p0J17J66J48K55K27
-15164a01N7j66j89j95k82j40O8J14q7j82p1N5O3j32j74j76k4J16K07L08J88j30j25J26M51
-15139d21L59m5q7j68j90k6j03p8J37K59J91mj98n5o3j16n4j18p7L1n7k16q9R8J82K17K07
-15112d84K04M6j41j97j58O7L08K11K8Ko6m1J77J65J1m0m4j1J1n0j43j70q9N7K5j9o1k61k49
-15083i12k1J51K05J08j8j08j55j43k47k40j25K9K07M20M49K90J8j43q8n6J58M4j30j05P4
-15058c38J90j8j88j54m0K5PP6J36M3k90l81k26j5lP6N3Q5K72K51L5j01m8P6k3q0j06n4m8
-15029g88j69j57k29k47R5M19J45j82j09%J34P4r0j58k00j19j2J64J78j0j81J2K02K58L6n1
-15003i85M2P9L2L5J42K59K28L4j60j85k29q7J51Q8p8MO4M3m7k06k1O0j46q7m7j36O4L47K83
-14974d59J63O0p7j93k72l01p1R8L40K74R8M1J8q5k84k79n9j42k97N4L41P3m7o2j0RJ04L50
-14946f15L03l8l34j09K35J95k4j93j65j03q5j62j84J2K02K17J63P4m5m8j03j65n2j86r9J75
-14920a134K38O7r4r3k6K5K7lJ50K78J5k04j05o0MJ06M3j19k7J51Q3K4p6n4m5o2L0O5J44K06
-14890d46J19M0J4J0J6P3Q7j43l97l70j80K9M0n0j5N2j04k44j39J57K15O8R8J61N1j41j03
-14863a102j34q6K47L65K67l0j46Mk7r6j89q5J23K6N4m2JM2J30K00M1j46R8K96K15J33J36
-14836B95Q4j26j98j51j88j38j04m4r0k82r7j8j49Q9L00L0j39mnq2l0J1P0J51J80J4N7P6k38
-14807g26k27m9J59J30r3j11m3K2J62J49N8L5q4O2L0k62j18M7R8O6J8rj21KJ07J0j83R3M31
-14778c47L45M1j98j20k9N5J60J33J8q8j32j92k14n4m7j89k36j07ml8j34p2L2J04Q6N4j9p8
-14750a270J11J62j9jJ08N2j86k02ql5N6K26Q9r4J07J27n6M0K1n4j33j70O8O5j30p6R8J38
-14722i66P7Q9M6L6j30l31l25k58j74O1K00J99J14Q1J08J70J15j65j72R2K95L60J63j34j72
-14697f21n9O7O0j81j57J01J89O6J11J41o4k68m7K76K87L4j51k33k55j96k72j68lk3J18K01
-14671a047n3k71j53J9J80K49J10L0J44J98L2j24k6J44J28K4O4L9Nj39p6J06P7l3r6J2L1j78
-14643f04j39R6J78J71J6o9O3J69P8q5n0j43k23j73J4K33J67P7l2k61k14k1N9j83l22j35K2
-14616a311L9j25k8K73K88n7j48j7l2j0k4J35J68J67J52m8j92k21j56J0J23J70K33R2j20p9
-14590g18J4J47J00n4o6J63J46j15p6J41J68j1j15j39J5L0k99l37p5l8k17j35M8N2P6J47J14
-14563a034K0M5L8K2m6j49r0J23K21K04l0k12j19J52K60M6j38j84M0K59L13J38r9k57l93k70
-14537a140j23P8J42R5L9N7M9q1ql0m1L6j75k23J57J68j18j68q2k71k31K64L43J85O1j22k34
-14510a373j65J66L41J12n6M6J31N9j19j90j39m0J25J72J17j48l41M6L56K28r7j64j78Q6K60
-14485g65P4P6J9j96l75k00Q1Pr8qK16L82L37K45J44n3LL5k99k51JJ6n7m3jm7m5J94K93j6
-14455c31l14k76k1J40J29J28k2l6J01J87lj11j06j95k59l19j03J28O3J26J96J9q3n8k9K1
-14429a028q9j55jJ8J4K37K42P4J05K49J66k5n5j09j35P4J39j2j55k46k5J16J33j8j11K1L7
-14402e39j67j91j4k7J61K08ok7k9K1J85J00j42k09k9nJ02R6M2lK29K55k5j84l24l55j50j9
-14374a046L3Rj35j79j94j22K49M71J59m7l4o2j22l5l1N7J97O3O1qj59lJ82Rj82j44J21K50
-14346f42K51O4j46k54j26R5M5L9J60R4p1j07N7L3j07j78j01J51P0j21K4J05l0k0J39O1k1
-14319e36Nr0j12LM4N9L7Nm9m2m7o7K7J63j02k36j58oK05K27kj18j0k08j86J2J33J03P4J03
-14289g69j34l17q6R1J06J80R4j59p3P4K50L40K22M8n1j84k11j84j21P9J32J60J81J40qk99
-14263d99l73k16n7J08K30K16J16J42P0l9j24q1Pn1j39j18l5K4J49J83j93k38L0Nj70j22R7
-14236a078l0k09J20J43J9oj51P9K81M2j17K3K88L82J16j57k85l28k43M1J31j34j83K2J68
-14211a066J62K9r9r5j64l9J27J5Mq4O2J64N6L6N2lN7KR9L08K26n5R9K11k0k90k30l9j16r8
-14181f89r4k15k02j33K3J03R8L8O3K11K48J67M2N1j12j91qJ58J36J29j19k29p7J85L31K14
-14155A28L3R2R8j41k38k5mk03k44p5N6J15R7Nq2r0l3lj35j58j32k18j27M1P2OO3N9J14q0
-14125a009j52k0j5j45j68k1j5J0M2J64J33q4K9Q0m1j55r3Q5r4q8K63K36J3j62j49rMqJ07
-14096a262L63K38K7l1k6N2p4l40l49j87k83m0K29J80Q9J22K4r0J0J8o0J49M07K03j46l70
-14070a147m03o0J07M1l0Q9K35K35J77M8n7j34j28PR8M8p7l4J32K02K52J57m2k76m17l68j93
-14043a538r4r0j3K4r7n9J06J90K0j07n1J50K62K32K41ol18j6K25J30P2m3J1J4o6m2r5j25
-14015a083RK66J73j06k31qK06J92N5L0Q0P4L0L8K8Q7k2k20k45k78j36%R6M2R7L5j53j64p3
-13986a181k8J3J15O8q8j92j94o4oM2K58K34Q8j4j29r4nl8k9L9J48M5k20j61q2QJ2J68K30
-13957a057Q3q0j62j13M0J77K05O8l9j06q7K4K30K05J38O8r2j36Q2K15N3o0j19j11M6J76M80
-13930A28M80P5j16k43m09n50o98l43K30L04R0mKJ97L06K35o7k65L6k0k91l13k13m9K03J13
-13904a182l04l01p1K7J56J05r5m4J13J30K23K60M8q5l4k9o2j11j12j43L3R7j2Q7K3K6P6N9
-13876a122O9O5J24K26J14k91n73n15M0J01j9j34MK44J11L9J85L7j07J17L09K53M2o0j2m7
-13850h00k04k87j39P8K09J33j34j08rLo3j45j02J2MJ57J67j42k12n9J98J09J8K23L62J53
-13824e78o9j96j82rK30J03j09p5M7Q6L2nj17n7n5K2J63L0j60l5O2qo9o1k0m8l3o7l3K2O3
-13793a126lq2O9K67K67J99L4j48j46r9J57M33P2l71l36j93P9K99J29n3j0l7j17k65l32q8
-13767a401J16N4k2oO6J77K9k86l48j69L7L9k0K34L56J65j07k28j94j80oK17J78N5p7L3J51
-13740a137J10MP0K33P1j09q9j03j70j82K8J20J07J09j4k5R4R7K7J20R3jP7J33KQP9m4j63
-13711d55jJ8k8q7J52J97K6r6j11n8JJ4p1j20o4RJ74J06j94l20l18j70K3N9M3j3l1p3pL3J07
-13680a255J16j3J33K09J49J7m7Q3K9j62l20l03p6J57P7j79j58p6m1k6l9J08L08M15L02Q9
-13654e03n0j22q4N8J0j52k30m3j52n4J21J29K60J19K0K9R8M1m0k5k01l40j18Ol0L9J00K3
-13626a091n6j60j03K7K10K13Qq7j06jJ80J88J9J8N3p0j28L5J28l9j88k58o0Q0n0j86k72k4
-13598a720K31K67P1j30pK57R0j73k70k14P4P9mL44M09Ml54j65J94L26K51J10K1om1j02n7
-13571e15k6J26J94K35J60k12m42k97j05L8J3J8P1J38J61m2q2nk1p6m8p3j95j5N3j08kJ18
-13543i39lj37O5K61MK8J00j11j33j99k50J3K26K30O9j43m0K7O5RK7r3k14q2O4J85J17P0Q7
-13514f97J5j08P6K01%k10k60k34l04k84n3J20L15L24K66ll74k18J74K48J89n9j79k4K23J56
-13488g00l38o44k27L02L56J73p5k31j19J0n3MJ24P4J53K34J73J33l4k51l20k37j29J44K49
-13463a229J06r1n9m6j21o5J17J81J72P8k9R0o8j01J13K07m4k85LJ12J83J76K5nK1j32j17
-13436h08P0J4k00m5J92k3J4%k21k71j78k5rr0j38j35n4K03K98K79K78J63J78K47O0j45k28
-13409e74j79Q9R5P8J50R6m0k13j13j67l14j74j57k5J85L80K92N5j14l67l73q3J65J77K33
-13384h98M6j48q0J27J22o3j00jK0LQ4J35M2j06k6o6K8m4j74j02M0M7n1j63oO1o0K3J35J97
-13354i78K55J85j58m74k89k9J79K95J63P8Q2r6j60k61k64Q7K62J22O3L3QO0r1k87k16R9J44
-13327a188M5J2q1j87n1R8J34J50J6K0J01j63m78l09J43J84Jj31m0Np7j6J62N0j58n3O3J44
-13299a604J54J79K45O0n8O2J04J00J31p1l25k57O8L12Q3k34O3M29K08j38l29k98l5K03J85
-13274g63l8j37NK35K10K9L2l3j66j96j18J27Q1n3oj13j32j18j64q1o4j10m2K4mN3o4r3J95
-13245a504L38L08K76K03q0l24j96N1l9j27j91k27j5J29J44K11J75K7N5m9p7m3l5k09m01j20
-13219a720K64O4l0K32M15M46K38o6J5m3k10k35k20j08P4J77J18n1j85k20k92j00P0K3R8l3
-13193a279j12R4J81J32O1P4R1J73J49q5j46j36j73j01j57o8J14O6M8N3p3j70j50J7J66K48
-13167i83K50J9j38j02j43j99k88o5K06J12r8o0L6p1L4M04L59n1j35j93l47j96n0J58L19K84
-13141i38J75P0j34j97l0K1j0K14L97L34Mj94l85m13q9j5j60n6J26R7j12k49m0J03N2P4J62
-13114a193J01PR3J2l00j69J24J49L2k6K3J5oj05j13P2J63J37o8j51j39J14L5j87j67J22L04
-13087a121J37j3P7P1j10n4P4J29J72K03Q7on4r5l0p9j93q2k7J10J84j29l32k41K0J36L3p8
-13059a211n7r4p7l6j70j73p3M9J73n4j59P2J27J3J04L01M64Q2l29r9J70K42K10J82M1P5N9
-13032a68o9j05P1J54j74k83m3j9k6p8j43JJ64Q8J5R8J78O2N5j28m01l26j72o4p8j5N9K8j9
-13003a338J47L76L59J61r3k34j32R6kk28m09m10j83Q7J16J74J83J16J06m0j14j28j24J8J61
-12978a335J16J19J86J12ll5J01J76q3k42LJ07k0R7K34P5k0j21k84l17j01n4o7O7K07K99J60
-12951f23k65j91M7n4k06j81J35K53K7k48k19O2J68J68K19K68k7j48P3K71J52l0j74k67k6
-12926h16J41J23N3N8J28M1j22k23j82J20J28j30k49j69J20J36k03k64n8J60J23K01K37O9
-12902e78j98k47j17j07k02j95k15j66R5J91M5n6K3K27K73O3p5NRm5N9K68K03J25j05k28M3
-12875i05J39K66N3j66k53n0K17J17j14k01j88j6K39K69R7M3l9q2OJ05R7JO4M8l6m1K0K0j62
-12846d52l59j82N0P6q7j40m2J88K15j22l64l03j05K01M86K10r1n5K7k3j71k94l6k1j12L7
-12820a469K6P4J98j5j44pJ10n8j69J21K49J22J61O3k7l7N3K42L09J37J8p1j20Q8J34j03k83
-12793c98j33O8j27j00r5k4J59L0j58k01J37Q5j9j21k59j12q0k1J19J00P6J00R9J9K9m2p5
-12766i44O1K07J00k4K0J3j39k83m7J84J07m8L2K21J71K4j6Rk7j23k49j72j18L8O4r6m2M7
-12738a030N0J33J26N3j9j15j14j56l27j59P8J77J80J03ql69m48j25J54K33K52K61P1o5j17
-12713a181N3J54Q3P0r1j91K7M9p4j7K29J59O8J17Q2L9k6o5l7J57J21j09l32l84k31l4O5J08
-12685a191R0J54K17N1j50j64m0nj8j05k88k45O4K12K55L47P1j1J54J29L4J3M4Kk07l09k82
-12658a178l4K58J33n3j09j05n8qr8J8J68J25P1M9j84n8K34J23j41k62k96m4L0Oq1j19Q6K40
-12630a287J11r9j08Qq2N6K63K75K66O5R2K33Q9j1j95j49n6k88j93P4J91L3k20l34k69l62
-12604a897k45N0J25J89M8j53l9K16M6j34O8J86O5Q2J76K70J57O1J2k24j93p1q5N9J19L4J22
-12577i56J15m4q0k52l92j46J35Q0j85j98o6K08M17K66P9j06j7J84J71k5j94j54N7J90j62
-12552a075k86M2J31P2K02K45M8l9j26p0J89K63M2p7k2j67j97j4J05J63Q2J0J12K6p6k40j92
-12525h49N5J46m8l26m04l83o0K65K30L04K48N4p7k58n4J22k2P8J67J3o6m3q2j36p3n3n3J41
-12497a164J26j63j21P0m1j56q4p1m7J13J99J05R5J81J44k0j45j15n2k8q1m9q1L6P3k2j05
-12470a403j65J56L56L50J84o2ok1k37k93j37m8r3j31k10M1K56P9k6K3P3P1l5j95r2j20j51
-12443a836J01K40N7K5P8K7O7nj08Kk9j21j17o4m1m1mJ90L54J04r7j75j52P3Qp1j0M5o2M1
-12413a521K20O3J23J46j2j52j57K3M0j3L2J00J64J28Rj47j10k76k88p5L8J32M9J2R0J53l5
-12386a264r1J3J28J25m5lK38J50k8K4J12K4m8j12o4j14k51o8J05J99J83J00j6j82m24k98
-12360a607n3j94k53r4J16J26K05L51J92J05k6j1l8r2k6j1oK7J01m3j89j24J56L79K14n6p2
-12333i23m5j62j47mj25j34q7O9L67K56M0J8L7k6n0n5q0p2o9n9K22K96N6Q2J03jo0J01N3p2
-12303d71j42j31M8J41J12L8k26k73q6M2K8o5j44j18Mk1J1k4q8m1l4k11r0J2j29oPK3Q3J84
-12273a567K51J85j2j18j91j82k0J18J06P3J9Q5J12r4j02N1q9j94J2L59M41K80l4k72k82j96
-12247a261j51j49o7L0R7K12L62K58j69l66q6K65L30J15M3K64K96M2n5j66k73j79o4j22j89
-12222i83l7J19j18l64k18Q6K97K28J50R7p8j22KQ8Ql4p6j84j29j59l23j06l3k09J3L00J75
-12195a610j96j89L3J90K95L41K83R7j31j86j00K9J04j00l11j36J09O1j2mj45j82J0O8L04
-12170a378K58k0q3J19L26J60k08l76j16J81J66J70J84%k03r7j47k21J35K49lq1K5P1j58l22
-12144a369j60K19K97K30K77K65j5o5k0R4n4l63k05J15J24j80k47L1Rj39j21k0O9J47J04o2
-12118a039k24k79k77m3J50J60K44L31K37J04j26j88j38j21j0J73Q5n8P3R0N7J1L1m8k86m16
-12092a507k32j61j4J43J6nJ17J08m6n1O2o5j43NJ91K06J71P0j1q4j18j8J85K05J98J03j47
-12065h22k48l5J23K59O9k28k12k49k90j58m4K02J26RO2J07J36K2l5KL8m2r3o0l2k37k84j36
-12037b050P8K11J71Q3j8M0J45O7Q2j3r4j88k95k47n8L1J01J97K26J50J26K05J09q1l6J72
-12011h86J79m7k57k81j38jl3L2Q7J45J36j35k50p5O1J36J66m2p3m2j52o7q7J9O0L0N0L8J80
-11982a247K16J69J71J32K29Q7l55m56k45J47M24J29p5j26j41j83q8J78J29l9j76k49n7L13
-11958a113L23m4j48l1r8k62k38j20J84K60j0k8m1j6q4j14J49J37j37j43l1M3J98J11k4j22
-11932a399J23K32J93K23l0j32k50m13k24P1Mk14j80J6Q1L2k1rJ74J45P1K63L65J22o7J02
-11906g22pj40j16k0R9k34m66j23J79N1R5K05J75N0j06m8j43j33qQ1j09p5J97K03K29J21J11
-11879f54J15M6M1j07j54J5J30p0j10j60j46K5O7J7l4j28N8k5l5J1k39l25n6P1P3k0l5M6J4
-11850a569J16K16J38j11n3k4q5NR9J46J32M5p7n9J07J36Lj02j03j89o3P3j16j89j84J4J86
-11823a508K55K67J93L1j51J8K00J21P2Q6Jr0j15j9J13m8j38M3J19j27l35k06L2m5n1pl3n7
-11795a379J3K35K04J84J21Pj15q2K8J77J29L2n4j21j91j26j04n9J18J21L6l3N8J57J37Q5
-11769d22q8j46o7n3r2r2k8j20j70k15k85j24O3K11K46J42lk15j05kJ13K55J86J09m5r2o6
-11742a105j7J18K87K65J5k26j76M0P9j2q1j11r7j27j61l1j2j31n9J74K87J28p1k04k94k24
-11716a746k7J44N2j37k16j01K34N35L29Q6J59M0j42j6N7j45m25l84p4K39L14Mj56j59K4K06
-11690a305J27j67k05p6j08o8n6j87mL27L79L48K68j50l39m2R9j2q5r9R1R6K9o1Qn0j56j46
-11662a544k1N3q9q6J28K17K07K55K32J17j64j87M2J34L9q4j28j65n2J32N9m7l2n5j12j23
-11636a274l5kj15k51j31J93J80J24J12o9j22M7J61K7pj50j58M4M0M9J45J37K02J27R8R4k7
-11609e61j56k36k42j11J44J96m5j00l3N3J23p4k65j76M3J24J37J45R7O2j29l05r7J05j0q9
-11583a400J36K99P4k06o0k1MJ86N4O6R2k61k38P0J10j2j58p8q0j38j51k33j17N2K15L65M94
-11556i36K98j01k06r4J12J01k6j43j67J4K59K31q1k21m10m54j44K39L23J96M4L9j07k27j53
-11531a614J2O7R9N5M7N1oJ0R3J33m8j37R5L14K67p1l81k91K5l9k60l05q7K80J95J37J51m2
-11503a250j81j90k4M0K0pJ22J82l5j40P5K71J53k10k93o7j59k65j06K00K29M1K2mO9K4j03
-11476a586M7K33K01j82k63j21N4l6r5P9J37J44J46L6j00q2j51j21q0K7J11Q0N2Q1Qm7r4j34
-11448a656RJ50K58L10N5k68l68j29J95K47K23M0j47j26O5K52Q6Q4m3r5J04J74O7j7j65k22
-11422i17r5j04l0K22K64J17J9j3j29j38j22j9J26q5q6K6j03j71R0J41k17k50pK33L20L53
-11396e75K22j4j09j15l9L1j36k03L0J31j40m61l06l5P2J13lM6L78O34L11j4K5O0j6j43k13
-11369d69k42k54k12j12n5L8J00q6j1J65nr2j99k17k46j63J13J63J83K14k8j42O3K38K59K44
-11343g53J37L1l0r9j30J1R5l2p5q6k75k47m5N7P9n9q1qkJ85M62K75K0o5k13k60j45j36l44
-11314a733l34j27M3L54M15J21p2J7om5k2j23q3q4n5L6J26J46lj26J38K39Q3M7j8j32j63j97
-11286a558p0J90L06J10j90o0On4n8p6QJ51J60j0k15j50r2j3J38J62J23k4j14l0M4O9o4o1
-11258a372O0J24R0P2K3q2j7o9r9k62j37J06O2J9p7j33O3J74J03j4j12J0J30J56j00l49n0
-11231a681J43OJ52K75J2k8K37K48n9k22o1O4L7p1j27r8l8J28K04P5k25k09K8M8Kk8j02n0
-11203a340mJ3K6j1R6K57K08qn2N2j08j39j70p5J50K09K4O8K08K57J74k71m59k36r5J10K92
-11176h24K28P8nj57l58k28j72QJ16m7L1l6j35j10n5J23J84J95J57j0k23q6Lj19j7K32L27
-11149i00J97K8n5N6j7k11k10j39o3j13k21L2L13L21J76K41J72R3j15p2Q5o8k10k70r4N6n1
-11122a039k61l11j24P4J67J78L2L8m6N6Q3m4j48k76k20j40J05M33M07J23o7j14n2K2J7J59
-11096i48J33l5J5J11K10L07M5k25k51q6R4m6j68q4R7jO7J10q4j83k51k67j54j2K3j63p2J66
-11068a652L4LmQ6J58J4j16j95j26rq1j4P0j32j48K05L84J85O3J16l1k07j26j69k13j07O4
-11041a948K38K43J45k11k09P1Q9qJ26K82J2j64NN7Mm7j58k5M58N92Q9m31l56m8J32Nj00l
-11013a160Mj90k40j77M0J13J02J56J17L3qJ8J15Q9p3l6Q4J4k47k07Q9L12L50L60K70j8l27
-10986d17l44j41j19l60k74o9j34L5L37J66m4Q8K32J03K3R7N3P1n2j95j50p9j35j50K21M00
-10960h37J29j49l42k08j36j59j35j15M4J57J38N8j28j31n9MLJ45R8j9o7k00o8K02K74J64
-10934a337K13J83P0j36k94j48r7L5J96K35R5j24q5k6N7K46K07J56J44Pj98j20n3r2J2j00
-10908i54j07q3p6j40j48j29L2Q8K1OJ7jo1j00J3J70K39K02J93Q2j3j85k25j01J42K83J38
-10881f97O7o6j19j46r1r1k35p3K40L13M2j77j73L8O5m2mm8J17M1r1L7O3n7j25m5K5n4j74
-10852a460k70n1J14K90L62L87L17n3k49k32k83j22J26J11N6K5j51l02j08L7J03K91K91Pk72
-10827a036k65j56o4rm3K7J37J81J56J06P7r3j93q3MJ5R1M7j37k74j95oJ02M8kr6j06k89k63
-10798b319Q7J96m8j42R0J65J50M9J7J15k0j39LL6O3P2K09K06J78J87J46P3k02k71j64o1j43
-10771a467j72kk2J3K61L59J12k4O3L36K58m8j12o4j71j85o1K3Oj79LK17k4k42k76j65j9R2
-10743a490R5n8q5Q4R7J63N0k33j77O1J36j9p7o4j89j43j33j42r6R9J81Q5J35K81K04p7k50
-10716a562j34j4RJ93K62J22p2p7L9J4q6q3Qlj57k27j37J7K23K67J30P9J58K10L00L09J96
-10689a6P8j61l00j26m4N4N9j81l72j22J51J84L4j82j91n8J89K64R1j74j90o3l8n7r0k4J3
-10662a272r4l9k6q2p2k44k68J25L35R1j5N0J4k2J4q3k34n7R4PJ71L26K49J35j32j62P0K03
-10634i18J00j18k49k89j03K92K53j33n0J38j01j09m8q4J83L03L21K40q7k50j58m5KJ24n0
-10609h36j14Q9J66O5L6O8j29l40j91J05J27l3j07j28J25K84J22j95k62j52q6jK8mJ14J07
-10583a142k20k38Q5K44R7o2j12m7K7L9r3M7K99K92M8k11j18Q7P1Rl3o6r3L6J18O7O7lR6J38
-10553e71r9j66j05o4oJ12l7j22j25j41Pm8m8N8l1j4J04j18j74l4J07K14J56Q6k7j96k60K
-10525a540Q0O5J08J27r1j31j0j4J41O8l0o1l1O2o5j85j66n2o8L4K00J66J86J21r8l21k41
-10498a746j47j19NR9K69L79J91l1J10L35J24n2j15q9Q2J19j1j02qp0k6%P1R6J32P3n8m7j27
-10469f63k64k41j72j17K3J80J60l2j07j93j84p0j91j08K53L39K18J00M2Lj37j63R7L31L19
-10444e77K1j16j97l02j98j24j43N8K75J41J5n6l4o3j2J09O5n2k44k23j02q1o4J57L76K02
-10418a169o0m1K9j7l2j9J05K29J70r9j51r1j00k9J0J21O9o8n4J00J80K10J82n0l14l36j67
-10391a392k1L5K0k8k0R5K09O3k9P6J42j4q9k8j07k46m28m68j70K45J79L2q9n1J26K80J21
-10364a557Q9K67J71N6m5j19j35JJ08p7N5J93J11J88K59J74J7j56l07k34M2R3P1K13K33p0
-10338c59k93k63LK54J28r0j86j59pJ21j53l72l41L7K35K34L05J26q7j24NP5L6j64j88J50
-10312a077L26K72k4l25k34K1J06J25O0k4o7k99l63k17j51l5K06J33%M7J30P3J17K41K11M
-10286g44J5J32j6j10j53q6k33k69L5L54K16j3N3J03P9j82l24o9K17M8o9k8r0j57j48k15j63
-10259a817R6J05O2P7J96o7k21L5J31j2o9k8K33L92K03k05l02j73j97j07J8J32J09j8j21p8
-10233a626M1J19l6O7J97O9L4N0J52K17L1l09k62j43KJ28Q6l8l9K5L5J3j43l5K18K74M5j55
-10205i83n2J11P1p1lJ4r5r1J31j0k49M1J64qj14k74k09K3M4J29L60K47N7j11j43n9j51l27
-10177a558k21m9L6Q8N3j04K5K57P9L6J24j1j46M0R5J38J34oq5pJ13J23O6r4l79l55k3P7J36
-10148a418K57K86J36J74N2j44k34j21k4j72j43j90p7rk3K72L21N5RJ32M5O4M6j66k75j82
-10122a329p9K3o4O7L42M92L48P0k25k09j30p4N4NP6J61P9o7p4j42k50k38l0J48J72P0r3k3
-10094i20rN6L22L32k08k91j45j4P9Nl3oJ00J35K8j56j21P8R9j03j53l04l08j4Q0r3k89k9
-10066a882K45K36P8j46j78j12j19r4J10M90O89L68N6j73l40l24j37L3P7P6O1J7o1j67j38
-10041a335k00k67j8L80J62j25J5P8l1l9MO6J45P8m4L8R0K6M5K03J07p5p5r9j96j10p3j9J20
-10012a149L05K74J28j0j19j15r7j23k3j4J1J11J05J20J05k2j59j21j99r0K22K77J02o3l4
-9987e78o5m9M3o7o7j3q0j80j64l0O7J90K68J50j56l35o4J49k0r6J38L01J84m8j9O2r7j99
-9959g75q7J36K1k40k37j2L5j41k6K3k9N2J18O3K38J43q8j41j52j95r6%n6k11k51j45q2J11
-9931b024J83O4J13J36o7j48K40K71m6n5q8n2j09RK80K08Q7N1R7L3m5pk9j13j43j80j77m6
-9903a557N0j7P3K52J89q2l05j09JQ4l6j02n5j06Q2L29M6k51k06J74M02K90O0o0j56q3L5j8
-9875a076%J05J54jp3o8M4J19M3j57k52K5K53K46L85L32l2l50l47j49l0M8R9J30k6k92l23
-9848a193k37k3K09K04J80J13n4m5M6L6K4J46R8j72k64j02j0j27k26l8J03J86K00M8j08j04
-9822a110o6j22j94j62j40j08k7M1Q8nOJ71J78K14J42M8K3KO7J02r3j33J39J20j96k89k51
-9795a555k47j71K8J96L16M25L25P4j12j68j30n4R1K05M3J18L7j37k3J38K13N3p7l3j11j64
-9769g20j72J18J06j19j29j65j52l4J53K65J87P6P5J20Q7k7j47k73j86j57j7J69O9n6j19o5
-9743a113j6r2o9j0J23K20J7o4QR1P2j01j2L9j66j38J12J85J46L6j85j11J38L23J98L9j75
-9716e05l01j96n7j7p9k8P9o1n0J01J40J88J21j86k76o8O7K57L0k36r7Q6J84J13J62Q0rJ1
-9688e47q6j38L6N5k0Q4p7l15l00j33LJ94J92Q6l8k0Q2l6j74j23j2J02K5J30J07k1L9P1N4
-9659g80k35k08K39R0j86n0J47K36J78J33L8j26k56j61j85l28k50J5Jo7p4j00P3J46J44K42
-9633a324J24ln5r9j70Q7L17K53J83P0j60j93m2L6J14N2k3m8K7q9q5J07K09Q8l9R6j0r3J3
-9604f57P9j33k25k05k07J00K30J06K9J15R7k1o5QJ9k47k37QJ37q7k26j01N0J36J59Q2N9J65
-9576h32L3p0Pp2j14j43j68j13O9J27M5n3j59o0J14J08J21K80K47L0K1n9j33j34j88j33p8
-9549a307N5K3n8j74j99K7J39R9J65K54J55L6J8M0J7J57K57N5j88j92l26k62j58k39l3P0q
-9522a577L02M61M5l18l25N6K24J27m0r5j2k9J29J02k02j05J79J30q4j00j32p6J30J66m5k37
-9496a326k54k47j85j61n5O2K35K52R2K1JK80M15M0j76k87k31l9R6J29J28P7Qk50k63R3J70
-9469a375J62J20N7l2j34k21k23j10K37K38l3Q5P3j31j74j57j36L6J75R2j3P6L7K9M2j2O5
-9442a227J2o9j24k5J5QL5J61J67lj62j20k1K38L50K66K92J65k3k41k41j22j26j96j26ll8
-9415a158K3j40j72K13K51J15k8r8J20K11L07K69l1m44o37k65O2J98K26N3o6OP2J14J42k63
-9389i20n23k02Q4k1o0r0j3K61K95J97K6j80o8J21Q9l7m4J07J34Oj62j81l4O7K20K24po5j68
-9360i44k21Q8R9K3O5O7j09j24O3J43J87P7j11j10M9j19k56j22q5j00Q5J71j05r9R4j6j30
-9333a440M7J69J00j32k01N3J92N5O1KM5L9oj03k15o2J00R9R2O8J51l1j22ko7M1K61R9k7J46
-9303e88J42O7l6j40j03r3j70j80n2K69J23r9j80m6K35J66O9k1k00j78J08J16M2Jj9j5l0j12
-9275i24q0nr4k02p4R5J55J48K40L25L5j24k03j35R4L07L22J18j10k93k41k01k85j15J29K07
-9249i11J84M9q4j99N1J28r9MK34p3k34j43rJ12J02j16n4J45K55K18Q1K6j23k24k50l60l02
-9222a592j55j43j5O0L25L65K15R1j8NK1jj09j03pR4P0l1j2J05P5n5q4r8j22j44n9P4Q8L5
-9192a125m2O8J23K6j38k64p0K63L70J29j81l04j62k6j4m2j76k23J16K40J03l9J19K61K57
-9167g31J47j09k75p5J77P5j52J09M18K28q8k64k96l4J11J31J4n9j46l06k08P5K99J63k11
-9142a007k08j15j46j75k34j51J36L71M98L77J15L5m3m6j91j84j30l1J5Q0J8J22K16l5k72
-9117i85k06k0o1k08j29N3M8J28r7k44j20K4J46R3L1K34K42j42k00k4j2L3K18L12J15j66k43
-9090a180L3O5R1Q5j0p6j17Q1P7Rp6j20k4KJRO1j9j50j65j00l2P4j6PQ0j8O6K58O9j96j00
-9058a331J51K91J30j39k33j12j05j37q9n4J25K28K15J17j1m2n6k75l85p9R8J86J61J90J64
-9033i92Q0j16k18r2j3J08L09L61K74J2j14j23m6o2k9J50j6JJ89Qk54l49k4K14J56Q7k3o0
-9005e82j08j31Q3J96K7j88k27j88j54N4J37J43O6lR2J42o6p4J0p0n6J06K79N8r3j34j66r6
-8977i43p5k31k14l2J27J96J3q4j59j31Q8J05J00J27M8j0j42O3J74J97K9j55k75r0JjL7J95
-8949a042K27J56rj85j88k98k93m4J57J09J43J78P5j40j35J2j3mL2j37k51j52m6J16K37J16
-8923a379J69l4k52j40m9o%Q5K12J81J00j0j61j8K58J51j68l97k68Q6K37J87K30L1k24l41
-8897a520k05r3j24N2QK9J66J14j8LJ61K18K50K07j7l9J09j44m83m45j73L4J74O5k5J61J67
-8870a368P7K7k6r2j48j26Rj3n3L7J07J90K07K19j4j88Q7K55K06J74J33J25J0K3j9j29j05
-8843c95k91l95j59N6K19L67L02J56j56l53j77J29N6oj43k66P8K52O6m4o7l3o1k11j98j31
-8817a405j47l6m1lN7J62J48K7M2L6jN5L83K59q9j27o0k05j48k62k48O3L50L71J67J34N3j96
-8789f61k39k49k46k0q3m2j02j20L0J40R6j1K0K07K87R7o8k70l05k10J25M26M86L10k26l96
-8763a024r6J24k8o5J62K04L0j24j46n2K3m9j42k4r0j68R4J93K31J52l7p7J5J51K49K34Q0
-8736a80p9j48kk2m2j05l60k53n3n2O3J51j4j61k5p3o8mP5Q3l8J59L02R1o1j4j27k37r7K31
-8706a060K24j9K8P6j32r7R8K07K13J09O8O8q2l02l18k07n0k5j01m8O9%q0j29j77MQ0J13K49
-8677a221Q9J1K9M1J21R2m2rQ6J0k19l53k78rK97L58K16J10n9l81l16M1M1j0k2q2j0O1J31
-8648a277J76k2k06j53j9k5j1j7J30L21J78P4j73m83l24j19J4J76K13J24J3N4l1q6o2m4J26
-8621a453J43M3M3k7j20j54j27m9J19J16r1j76k13j95M0K92K89K56Q0j60k14j44j19j75P1
-8596a925Q1J44K96M3j27j11K7J64j0j08o3qJ79J64j79l14j40j3J5K78K21N8R7J51J16j49
-8570a113k68K4K31K14j6k10M2O4o7j29O2L77L27l8k00k98l12l28j34J85J19M9J14N1M9O0
-8544a145K37L59K71J57J8r0r9m24n12j77J02J95j6j26q9L9K19J18q6J4K47K51j0j43l4n5
-8518g79j01j4j17k59o2O1N1N9n8k53k65Q6Q0oJ01L3r9k04j5K96K58J69M4j47j51L7m5k01
-8490a501j23J65K27J63J4K8p4j17n5lJ37m5k11N4Q5jJ37K09K50J42r1q0P8R2j9j80l66k35
-8462a320L3j11k07k0J26K12K99J19j50kK18K21J85J38l5j21j70k58l2J50o8k31k8P0j01k42
-8436a325j87M9J74P8J21J07kr5j6J43R0k91l76j41pj90k42n1J74M43M59K70K6J8J4r0J28
-8409g19K53K47J19p0j59j28k28k71j04p8QQ9J54K8j48k27j57o8Q5J68J42l2K7J98Q8J6J58
-8382f09K93k7j21Q9n1j63j19j24r6l1j28q1l1R0K34J09J04J68j6r2j22k16j84p0l6J31J77
-8355i22L5j2n2n0K2M7J4Q7j6n5Q6oj93l19k40r9pN2qN1J05J80J99J72K9q4nJ10K8m1QK3n2
-8322i13P9%j20J18J35j74n38l47Q6K10Ok14k72j02K1Jn0J54M25L77O1j55k04k93j86p3J5
-8295a953K60M67M09K24M6l3m6j27j94j83p5j25O7L15K70J32k01k20J3J0O4Q9Qj26j71M2J91
-8268h47J12j3k08k18j22o9J13K20Q4oM8l1j5J3j33k13oJ86P1J84K43J0n9P3Q3j56k47P6O3
-8239g64k11j91j26j2J36K24K12J19p8o2K5J02J28Nk00j79k25k49P9P9r8o4nJ49K5o9Pj93
-8211a436k27M0K21J23L5j9p7n6qj0k8r9L1K04J53K3K4n1J3L0q5j22O9J52J13n2j77K3K69
-8182i24L20J38j4l67n60k39J31K13K16K49J56J3pj66k41j23O9N5q6o5J10J82m1j86k57l32
-8156a756m6K10J44k3k39j64N7J08N8l2K8q9j21P3O9MJ91J80K6j19j75R5K2j11q9j50j00J54
-8128a795J21n8j15j9J26P3NJ23J25N2J0j4j9jp0k0J49O2N8J94j9k50j76L3O0r8j6n9j38l4
-8098a710J5O3J89K30J60L9J4L8n8q6r0q4R8P2p7j27%K8L1k1j1J41J35qM0k6j03%K3j21j76
-8067a382j43J51L11J48P8O5l5j57j62J2J47m8q3MJ13N9q8j80j99r6n4K7R9J17j4p3O8J52
-8039a163j2j33N0J62O6J24L03K60q3l11k32J8l2k49j10K1JJ52L56O7l38j80J53L01Q9l11
-8013a031k94j10o9K05K13O6L8q7j67M7K07K78J11j99n5L80L91J06q5k65m48m17k45j56O8
-7988a518K89L13K39Kj03n2j32n7p2l13k39O6J01J96L32J66M0o5p7j71q1o7j76l38l57J02
-7962a972M35J99M4L6j29j22K6J87L03J32j7j1j01j07j41j93QK27J65P1q4k24M8J38K3J04
-7936i55lq5j95k35k79k9K78K45J60J71J90J41j96l67k53q7J3n2J4M1j57j05p2P1L11J70J27
-7909a138n7l15j53l9J11K52L9QJ60Q1j75j76n8j8P8J61J52Q4O1k5Q4K13R6q4j01m4k3p6J06
-7880g96J62Jj24j18j90k52j26n9j80j83o5J17K16K99J42L5J33K86K16R9q5k79m36m55l28
-7855a970p5J21L00L26Ok4Ok1J4l6qJ86L00K48J63Mk08j67n4N3J31n5k49j91MQ5R0M1P0L13
-7825e97J21j44r9k03l11j11N0K45L52K9j89j43j30n2J34L7j29M1K20P1k59k40k0R0n5j86
-7799a478o6M0r1M6J58Q9J41J64M7k5j09k89k93k09OK13J99J72J52N5m8j08j42J52K15K7J13
-7772h69R1n8j88j56j9R0Q9p1r4l3J03J61n3j66j48m9j55j86j98j00J52L11K24J79K18J46
-7746g79L3j56r3K6P5P7J53P1j1K1r1j3J99J06n1j39m3j0M1Q5n0k97k69N2Q8N2j76m60j33
-7717a692K36J47K4J33K34j8j22j83j38J7Q0J50L0j42j83j95q1N9J60L15K66J28J05q5j86
-7692i41j06NK00J74n0j87j15j23l4j5r7m4p7j78j33p0k3j58j15j58r6J21J24L64M90J03j75
-7665a314o1J68J24M0OR2N5j56q5P7J40m7k15j70R1K07o9j99p9LR2qL3J02J25J80L0K1Q6m9
-7635g80k07k53j93p2o8j47p0j07j11O2Q8n9J11M18M95M65R6l69k99o1r9j04l0k2l3k10l06
-7608a865r9J61L06K80L33K49m5k15p8J69J51N4%j66k56n8R7Q0%p1j83j49n8l7j3N4k4j02
-7580a485J1K25J43R0J96Q4K7%j22M6O9J5k4k57l34j26K4J01K3k22k85j69J61J84KmpQ1Q3
-7551a470N7O6j43MJ05j22o4j2j2O2J60J1j79o5P1j63k94m3J87mk80j93k1K24J98n0k03j21
-7523b294j01j4J06L4J29K69J99N1l8j0N3Q5J58O8K6O9J10R0J45M0l32l59r6J68L65N11K20
-7496c48n2n9j76k43k50k78j33J79L41J60n2j91l2J82J77J08n7l4n5o4j18q5k0J63K20R2o0
-7469f85p7N2o9j27j06j85k53k76j65j6Rp0q0J53K81J22J10K24J24L4M1J05R5j02q1j91l31
-7442a464m1K06K02J4nK83L99J11j78j56p4k13q7J08Q1j16k45k92k30k3K27L78J58j34p8K6
-7416a143R0l0k96j31J99pk76k39M3J13Jk9J54K63K83L65j1l48l01j14L3j13j28J11J20L2
-7390a359j83k84pK39L23J76n5l7j25l61k48L5K49L22L06J45r4q1m0j07j44j1K5J11K89J95
-7364g21J9m9Qj2L3j2k36k73nJ04o1n0N4K44L57K94M2j88r5J20K63J17k12m13l85j86p5j34
-7336a452j84j26K4K99L73K0k98j41J53J5qj54j70J61L85K15L5o1o3L8j90m10k02K6J18K15
-7310a382J91R7J38J54q3j71J5J09Q9m2q0R3R3P0j1p0j21n5J1p1k17p4j0pn9j09j41J21K11
-7281a311J32Q0Q4o3j39m9N0m2j52r1%J57K07M5j6j09j92k01j72n0K06K36N5K00K56L8o3o5
-7253i69o7k50j09J24R8P9K65L83J41k31m07k61q2k0j57k46j13nkJ79O1l1N2J96L74K65O7
-7226f66j73k68l3J49J50J07k9q0qk0j7q1O1J60P1j57j12ON6J06M2J8L4P8p3j03l9j78j81
-7197a180j50p6j32j52j62P9K03J63Q5j36j80O3K07O1j42q4j40q9oK9J67L44L43J70J92L9
-7171d84l02m71k20Kj12o2p7j0K74K60J74J48n6k87j54PRJ49J75L5l5R4mr6k0K0N1R5Q1q8
-7141i04j82m7L3n5J00J40Q3Q6L3j78k35o5j9M0o0k07j67r5j64j01J44L73K14J16J22o1l03
-7114a359m93j99R3J17K3k3j6J17K50J62J87P3Pp6j79j35j21L4R6J56J67q6j88J16J09J0K9
-7087a129n3p9j31q1L2J43K37J88J55K29J08j60k02j32j04o4m3K9P7K01J50J5j09j99n9Oq6
-7060a061j39k49m7K99L17K3k99k39pJ52J85K35R2J5q8k48k11J7L0k4Q1J8j30k45k25j05Q7
-7033a766K56J25J10K55J53q8j39o2l0p5p5l4N6P6J13%j62k41j59o9Q0K66K30J12J85J27j91
-7006i47j08J18J39O6j3o8j72j59j27l1m0k34j19n9j01l8M9L56M54K67J38L6k03l30j08K53
-6980i81J47j74k20q6Q2L3j58j16P9J43k3j45j38j64m1k1l1L8J63K00J20l8q0j35K0J94J20
-6953a212L3p7j62q5r4k35r3P9J79J81P9j17m8Q0J3L1J36J43J17Q1J04R1j94l12l35j99j3
-6926a829J68K60K57J34l9j47j48r3N7L68J83j17j82j06k4K09J70q9j48J1P7j35j72j01k09
-6901a645j58N7n9j87m1J72J38j78p2K9J04J65Q2n6J14L30J41n9j73k16mJ22Q8R4J06J76J68
-6874g62N6r7J2Q9M9rqj90k15J3O6j65k26p3K03M08J00o9N1k6k74l58j96J36J82j1k2j25j43
-6845a604n5o0J0J6j02j3J77J15M0o0o5Q4J23Q0J4j2j7j19j43j3j3K16L57L34K04o9j91j28
-6817h94Okl3j0j32j53m4R0J04oq5p3L4M0r9j53j28j07K3J02K2j3j7k3N0OJ9J67P0J9Q8j45
-6785a277k38j42K3Q5L3N7N8R7J51J4q3J69K04Pk06k40j04p5K5K78K23P1Lq5l06l96j98lP
-6756a848M8k6m5j07j11kQ3J09N3J47K70J61L6L5j3J9M1KJ07K41O1k37j47p7m3R6J13k3j71
-6727a228p4R6J09j5j9J18J05q6k26k93k92o0J66J76O7j15o6r5m7J74K38K0j56j14n6n8J5
-6700a716L23L55Q5j0r4K2K69J96j06n8mL1J4k55k69R3K30J42j02k96l69k21OjM0R3l3n2%
-6671a687j66j17J93K86M9r8K5k4n7K9N3J99K15J38M7j29l17l08j92l3P1J8J6J41J18p8m8
-6644a656Q9J42K7l4k5j21k19j43M3Q3K0J57K66Qn8R5J50J34l0q9j09oJ97O6j34j83r1K6M
-6615a391O2J33O0p5j6l2PJ4q6j21r1M4K04J93O4j22l60k29M7J03N4J18L88K87O5p6K0P5J1
-6586f50o8j12k9k23l00k13j03LJ19J03J92J51J10J9q5MP7J28r5r9k4r2M3J39O8k7j06l7J49
-6557i58R4nq8j51j02Q0J82J21R0j86m61k36J2L9J86K16m2j45j14j02j46j63q9rL7l2p6m1
-6529b089L0L9j9N3K64J99Q9J8O3O4J61J33qn4l3m4k0m3r3o9M5L1J61M49K88j68m39k68p3
-6500a333l9j19N1J88k6j64J18K56m5j91Q5K23J87J97J65k2k43k70j57j38j96j67K4J96J03
-6475a317p9p4O7L20L84mk72j20Q9J92J21p4p7j39KJ19q3l05m92n98k9M72L41R1O4P3n3j43
-6447a524J8K9j2M8r5l20k42R3K40P4J06K97J31P7%o5L3Q0N0n1j53j16j11r1p6l9Q5J19L7
-6418a378R6J41K11L9l2N4K05J49lj68j83mN1o9j44j95k11j41k2K6l6m2k0P0J92J48J23Qk46
-6389a381j82J97K85M4j8k08k54k0J81K10J27k3k17p3K8j13n2R3R1R4O4J72J70m0k15p4J60
-6362i54K76J74P2m2m1N2J5m1j98m32k46Ro0j69j42l0m5P9J20J88L33J54m3j15J0J41M6j23
-6334a012j85o5l7j50k24k44j35N1O2L8J9J2k3M4P5o8m0J71J44J22K94J2k91l26j54J76L03
-6307a431P4kR6J46K37J36k19m49k58M2Q5l5j94p3R2J33J09n8J01K33J73J24K0j78k12k07
-6281a515k73L1L57K55p6k10J7O8lk2K7J41J51Q6Q2N3R9K27K01k41m65k49j03J0k13m00k50
-6254b215j6J59J90K44J53j7l4j67j08J46J59k5j03K5n1QJ27P0J15J44N1n2o6p7j18k0k5R0
-6226a413P5j10r0J%j07L0J95L18K26O1N4k8j56n6J91R4j73k96k30k45k40n2l5Q9J48K28J41
-6198a380j37k02pJ2K6J11J29P4k62k51j44J32N16K78m3j18j05J08J92P6J03N2m8m7O2K5k7
-6171h75j43k30k19m4J72P8j67r7L3O6P5L4J01O4Q0J54J36o8k13j59k0k0j75k40k35j28p6
-6144b116J27K42J51J12J20L7J20J62J9n0k12k11K1J11P8j36l73k86M8J86L70L36q8k65k23
-6119a720KJj46j56j99j98J58L04J07p3n8P9K09R2j21j67j77j78l5J07L06L59l2l07j82P9
-6093a946K20J99R2l1o6j36k19l36k41l8J32K73K81J54j9L3N0n8r3J79N53M34R0l0K0q0j56
-6066g39k06j04k84l19R5J22J5j3k4O4N0K2r6j72j74j98k30j18j7J76L63J61j15j76l3J%J6
-6038a933J06K29J62M3J71L36K09j19l15l52k11L0j1j07j69j67lJ75J80K73J39q9j07l1L4
-6013a527l2r6j04m9J9l2O2N8l6J00P0J25J63J2L5O1o4j26j93j21K9O9O8j8P6P7p6J17J98
-5984a135M1j04p9l7j35k25nJ55J99K50J51m8j97q5rj01j79r1n1noj02K0k43m57r9J97J04
-5956b276K2R2K02J07j97j80j0j44k48j29J11J60K08K28Q0m5k4J6L2J71J54mj70k48k22j56
-5930b470k2R1J33J60K5j28PK05K11P8j02o2K17M3l61k85R3J15r9j02k2o4m3J31J64OK8J95
-5902a858Q5o5K0J54R8o9k23j58K5M7L7K24K62J34P6J68L36J26k59m25m16j77J27J41O1Mj09
-5875a634j70j33j23N5O8o6O4J34R8k9l0QP5J6o0j42k24N1M12K44j39r7K46L48J34j20j96
-5848a210k73k56O7J33J55N7j51k54q1J9o4K43M62L58r0l40k00J0O4Q3JJ01R9p5k26j16JL7
-5820a446o3k50k03M6J19O0J13r7k48k22j44L6mj32k12q1J59J15Q3j29j10J43Pn5J24J41J78
-5793b072K48K03J46M1j45k1J21o4j83k93l26p2J70K0L3K09J74Q8J4P9n2k4J04m5j46j25k80
-5766b198l21M1J77P8R7J26Nn5N0J11P7j93k18J05J45j25q8J38J20K5Q8m7j25KJ6kj04jM4
-5737b032j43Q8L36K53K48J84o8k85k73j18n9j90j87q4J80J10k2L0J44K72P6k28k94k1J82
-5712a901J09k1J8J1j03l4r1k18j55m4j41k38k17l8J65K66L38L62K18L1r0j23r0q6OP0j3k83
-5684b292l80j01J84Q2k38m48k83K47L52K40K06L0l9j71k02Q7L94M70L12J26j34l01n08m52
-5660b819j44R8K83L07J17j86j95j38J03K10J06q5p5N5L0l6l3o5o4L0M9k2K2P2P4J48J62j
-5632a997p1j38k14oP5m5l4K5L6qK37L05o5k02n0J03J40l7k82l04o3N4n5M0N9m0O0J3k0J31
-5602b353O5j80j43j10r3m0N0K24K35K26L42J61j55k33j84o1p0N0J37J3j14j32j74q9L7J0
-5576b581K6J7N4o7j13k6J2K18J65n9k41j49O3J26R6P6N2%jL9M3nJ4J18P4j29j63l6K1J33
-5546b223K48O2k01l49o4K02n8k72rK42L00R1j51k65k71k7R7P5r6r5m3J19J28o6j70j48k14
-5519c158P9K03j03j72KP6o0j5N5J8nJ48J82L4r5j54j07n4PK4k5j2Q1Q0P9N0LQ2K43J78l0
-5488b366j44j84j16Kk5j33j62k47n2J46M9l0J12L02K33Q1P7k7j01Q2J38K9MJ7k74n28k92
-5461c409Q2K68L09L9k07k18p9j00j98j27J07J86j05j40J9J06R1M2J6O1K26L21Rk67k68j10
-5435c346N2N3j0j1j15k13m6J17K24K29K05J30k30j33N7J4J22J66j47l80k05l6l2J9K3J73
-5409c320J91L3j33k10J1K71R9k45l79j69j1J27J90j14l65j77N6J52K04lj91j05j05j96j58
-5384d547q6p8j20KK46K20J41R5p1p9J23R7l3p4m7R1K5k34j01J29J10o7p0L4r8j65n8R3J03
-5355d419l9j15Q9J95J2q3j12n6J11P7k24m2K03Kj97j66k22k96j25J42J78K22J01J28N3j9
-5329d602J26P2q3o4j67j83L2l0j34j38j57j70J63M60K12k46l69l22l33m69m51j15K08J04
-5305f656N1Lj54l4r2l11j88K4J62J10k08k00j80k59o3K32K61L7q7Q3K45J60J01m5k35k89
-5279g532m39k83r1j20j75jj0j24j56j78j9J68K20J36j70n14n85l04j89l63l59j0J01m7l03
-5254a1347n16m82n49n46l10m0j48m38m27l03m59m07k95n19n80n99o24p65q25p36p67n41k60
-5231b2483n33l34K3o39j603k039k522k945l318l448k883o24N667J6841J8357O922j212m035
-5213h08m521m633m668m995n250n616n867n219q21R535J7974J0567J652N368J6102J3853J579
-5196C4232m532o065o261o085n426m351K08J1881K0063J1433P87l296l915l395k835k375k120
-5179B7948j991j647j314j223j116q90q39q90p65n67n98n42m83m88l27j86j89l43m85n67o93
-5158A1805o25l90j47k12k54j54l78n57k34nn2m5L5n5j85l85m46k36j03p6j67k85k81k34q6
-5133F248o2j5J37K2l0r5j72j57j04k28l62k37j18j38j78m5j6j25M3K73L08J75j23k47m8O2
-5107D768k29k81j81l7J9k07mJ80P9J82J75N7j27j74Nk6j91j85p4J47J25q0p8J07K51o1l26
-5080C834k20m7J35J12n9k15p5J7q7k44l07k20p7J68K95J02j76k55j08k6R5K16J66p8l92l96
-5054B158k31p8P9J28P1M8l4j3jj41K4J57R9K8mj66j31J30J26J31K62K82O9r5o8j81l12k41
-5026B096k18k21j31k5qn2O8K04J20M5J41J32j42j33K8J20J96J72O3K7pKKk64m79l11o0J62
-4998A527J74p3k14j62j26p1M5N6L2j6k6j4O5P7k9l8M7R8j2qO2j65l00k12j11k69k59Q9M25
-4969E92L08R2P0j86k06N9J12j04j11J6J58K35J02l0l40l05J06K67M3n3k2m1R7k0q5m3k9n6
-4941F26N9J62O7j3m1M4J20P8K12K9j77k50j99j3pj61j91mN2LR1K80J68OJ37J09j27l47m40
-4912B73k77oQ3N6M9L0N8K5j57k19n1M9J67J82K1n1j12j45j10o4j20k18k08q4J85M40M39L2
-4884B67j57m8M4o1j98j46pj02j65K4J18K02J76J52N1M6L2k3j05q4L6j8j27k2m9j9Q9N4j06
-4855a46j47K9K2j25j90j39n4K5J61J58K1L0mr9k28k60L4N6kO8j84n4O0L3J86J27j88j20Q8
-4826h42P3p8o8q1r1j13j29J94L06J89J96J27o6q9l4j58rK15K12j4m8J60K55J27l8k89m05
-4799d98l41r6R2Q2J42K50K82K0j61k79j72j54j71j65j07L1m0j12n9oM5R5K86L24K0l35m31
-4772a458k50k07l08k63l2J73P1k95k61J01K27J13m2p6p9j14m6M6K2or9q9k4k6p1j81j92o5
-4744c431J14M4k64l25k92l11j89K4O0p6l35l73l75k96l42m23o52p91o35n95o50q56j153j239
-4720a3361j154j100j478j988k509k573k201L22Q644K0093J7643N445p88k235k416k351j887
-4703A6106j499r69p58q59j089j152j113q27n79l64j75q3j21k75k69j78j78q4j78l13m02j23
-4681D518J65J9j91j45j47k10p4J79J16k8j72l31k33j93k11k65l50l19q8J44J52J62P4k1k26
-4656B325j75K22L79J67K5j22k55l20k97m26m50j5M42M64J83r2k86l01k4Jm9Q9Q7J09K99J69
-4630B149q2j37o8R4Nj60N8J27Qp7P9J42R5k0j78j60j64k03j07J35J24J9R8J5q6j28j36l4
-4602A408m0j65r5O3J77K07ok15j60m8k5LK39J45K3P1K4j18j59l2q0j76j48j09J37nj85K2
-4574G53J55K0m6Q6P8J45L0k45r4J19O7J5K63J32j14j5P4J21L4l2j11j2K2j27r7l2N2m4q8
-4545A109j27j33k75m16l7L14K25o9o4J69K22Q3j47k9P3k15r8K96J78j4j47k18q9K12K26J18
-4519A147o0j79j59q4L1K25K23K7L5P4R3o0n9J11Q4l1q7j20Q7J67j35k96oL2k5N1R5l6j70
-4490I75l13q0K58J63j91l30j88P9K94K91J72M8j8q5j01o6r8k34j66J5J58Q5l1L6jp2j02j43
-4462C55r5m0q9j92l23l7J76J80K11J87L02L59pk03M8J20J08J98P1j00k53k15O4P5m7k15k33
-4435D05n5J32J60K19K54Ok20j09j30k50j42J02J11l2j23j12n0J4j73l50k61q4P0J36J44K43
-4409i5K53L4o6j8J21o7k97k49n6J35J61J60J21k1q6l00k61J36L57L02Q9m5l8p1j45kK18K00
-4381D70O3p2j6Q1o7r0j0p5j55j04k5m9L7J69R5O3Q5j24q8k02k34j80oO5j3nK9J65K31M9j34
-4350d7j48m9r9j29O9K63K36K4L6J23J4j09j55k1J0K1J29K09J59M0p1k02k78j03j58j89J41
-4323b84K44j7j52k27p8N8J02J70J63Q8k9m9n1k4J09K00J65J82K13o0l48k50N9J54P4k22k37
-4296d7J20K78j45l18j70j26PJ08J32Nj02j87k3J84J56J34oq2k6M9p3lJ87N7p6l4N2J15J19
-4267B85rj18J2J79J61N0J23N2k18k17k0J56J69k3k26k11o6M8O9J45P0j35k14L0L0j17NL0
-4239D0Nk8j15J6J35J37J05k5m2O1n1j64k82k37O9K04O1Q9J47R4q3j31%r5j77j27j20j03n8
-4210f75P2K57L48J06M2J66Q9j48l04r8j10r0J00J06O3j78l49j98J35K78K82J41J45n0l59
-4185b29l32N7K17J85L6n4RJ5p7k21j36JR1K23K68P9o4j00mJ15J37l0l43k59J51J76k4N0J99
-4156A36K68j03k18j52l52l22O2K99L15J13j41j06j47k33Q7M45R4k79l20j46Q6O1j02q0n1
-4131g86r9M8R1N5J58L41K26kL0Mj42k42j11R9J58O4q9j25J49M01K33j81l54j70O5J26P1k91
-4103b73m91k91n0J74K55K48M9k7J28K24K28J92J19q7k01J29J04k75l68k26K5J84J09O8J55
-4078A02J16M1l0j28n1J08O0j71k00m7k5m6p0J86J84M1j69k63R3L16l5k29k18k40k09PP0M1
-4050g66J46K14J32O2J16m0Q2Q8J6N7nr4o0J99J05j65K0P0J5J1k43k90j15%J64nk67k60O1
-4021g52K57J59O4L1j30j60mm6j46n5k8l5K74N01M49K43M6j53l23k65n4J4r1j34K2O3n0o5
-3993c68j5Q1L4K71L81N3j73k91j64m2j36j90j5K02J14j58k20p4J83J89O3J5j31l6N6N0O9
-3966b52nJ61R9q1k8Q0K17O6k31k33j36Q3J53k8k4R9R0J42K94M9k18k74k54l32k82j27M4R1
-3938h37K1R6J11Q2K12K07L2n4J3J60K15j2r5j78k38r3L5Q3n7p6J10K44P7j48l05k80P2L09
-3910b94K1o1K16M15L19O4j60l26l54j01m1Q8K40J54N7J9K9M7P3n5J5j20j16O2j06l10l88
-3883f13k64J3N9P3K1q8l8P0M1N7J61L01K64m2m0N0M0M2o4j08k00j06J62j00k79j86jJ10K21
-3854d44R2j49l06k49j78p2J60O15Q22N22J84J07J35j0l58l79j65K18K31K0r0j71l52l66k1
-3829b04J22R5K0p6q6J72J32j04mL7j23j01MJ55J07j27k81l59j79J70K05L2j1K1M6M8O2n3
-3801b80r3o3o8J84K43J80nk99k30p9J05J65J09Q3J51P1k16l19k57n5J02J50K24P9k2P6J40
-3774G6J9k21j48J65K22R3k3k9Q2J38n4k88j54L6n0k33k40o0J26J33J72K62J76K5J14J12l0
-3747D21j09l03k20k7r2n7j3l7J46K27L6j2m1j55j98K9K28R5j86k16l5K15J51Q9J04J31J35
-3720C06J2k44k23OK18L2k07n4Q0J37N4r8j72n7l2k8M3L2J07O0qRp1k20k63j11l9J17L25J28
-3690a61j67l19j85m4N9J53m9k32J04M01K38K0j26k31j65j33J02J87Q2MR4J29j18k48k01L
-3664h03Nn2j2P3K29K66Q4j51oK63J62q6k05j45l2K6J96Q6j76k51j18L4J38P9o7ml1j31p8
-3635g07M3O5Q4J57J6N2J58K01Q9n2j93j29RR5J39pj02r0j1l1j45O8K18M7k8p9r0ML3j17j08
-3604d11M4J37J81R0o6j03O0M4j40Kq2l09k52R2K45J62KL3k8K5LP5J30n6J02M03J34j28j97
-3575A92k9J86N0k03j73j30l13k50q7o7O8J31Q2P3J41R1n5RK78K66J44j37l45k60k22j57J6
-3548g01J62J81K62J20r1j40j06j65k48Q5J80J54J41L1M8Rj24k35j35l8R4J77K37J13r9n2
-3522a40M6R0J54o1n9J23j5j94J8J26P1K67N8l12j82J1j5j74M4M6k15j71l0L8k2J8J03J70
-3494b07L15L19K6j56j67j38K0nj55j62j70j58J68L08K26Q9k2O6J52Q6j32j13J82R6k77l53
-3468a62j73K11L63J10q7j92j34K5J99K46Q4k49l18j96n2l4j49q7J7P3R5J02q6k18p2N7Q8
-3441e39K23L07K50M0k22j64J6J11Q9j34j38j19k07k99k04K6J56K38J95L6m8k6J1o2j45l4
-3415f43L6J90J22j07l51l39j0K34K77J42j45q7J19J70M1j25j97J1J95J07Mj22m9NN3R2R7
-3388b80o7R8J90k3n2j8j20j35kJ28K35K63K23N8j48j69k37l98m42j07J61N3o5M4J21Kj05
-3361g92o2Q0K49J36O0r5p2Q3N3j4k1l3j38k0p3n7R5J77J3Q2K24J58j4k0O3K20K92O6j17j95
-3331C28j70j09o7j18p5mJ2p6k41k66k1L6k8M7J21P3k00l79o5K81J30j11K3K44J15k4j16l9
-3303f99J84K68J49j57k29O2K88K57J16j60k54o0Ok18o1N4R8N7l9j18nJ88K34J94q7k06j27
-3276b65L5K63J57n0m3j49k69j99pL0l0j3L7L0m8n1N4J21n3j82j20N3J55N1N0r3n9J30J03
-3247c62J66O8p5q2j02q0k0J8j56j40RK0j7jl1L0J69J52J30M1j1q5k90l05j77J1K70L55L39
-3218a56K00l5k34k00Q5K19J01l3LQj52j95j93j58j0J34J49K36R4qq2M5J75p5j29Q2J73P7
-3190A21PJ36J55O6J9lj75j94k10j71r7n7J39J55q0j30P1J22n0k45k51R9J35o6j07j5Q4P1
-3162d71m6j16j04M3K43J85J51J97Nk30k09M9O9k7j35N1N8n2J8J59K50Q4l8l9J8l6r2j26q0
-3133b21K9q8q8Om5k67l17p9K27M15K91L7L0j4l06k43j14K1R9M8k4k12j19J59L52K75L3m4
-3105a59r2j61j67Lp3LJ02J15K09J68M7m6q5k42l78j28l4m7J52J87KL6J78J15m7n4J30R3j55
-3076c28j35j0M8p4j16r8j2k6l3J35K16J30n2j17q5J4J68J33o0j93k34k37pJ65J71K0k5J20
-3048e22J50j03k42j31l7m9p5p3k0L7J45K49N6j77j27J26J95J59qj92j2K11J96J3P1J0J6O2
-3020g2J19q6j34l8k93k15K30K01R0l8j48j43Q2J70J17J2j8O0K8J4J81K04K2O8K7j39k82k29
-2992b10j47k39k01N3K22J51J21J48J10j95k59R7J80j46j81m4M1Q1K03K38J35rk5J22m4j54
-2966D8j97k58k52o2J41J77K19J07n3KJ28J5k62j44M4k5M0R8r5j58j72p4K3K9J09J14K6lM6
-2937c89n8j07Q4K17Lj04O5L22L82J86j18j99k3O1N0R9J4j58j29p6Q1O4j66j83r9k62k19n7
-2909g19J8L6k4k0M0J23O7p7K2N7J46J57M5mj0j91j45K28L36P9k19k56oK52J52p7k71o5J95
-2880a31J73l8j57r6L4L4q0j09N4k7k7L7J19J99P5K2j98m22l45j18oJ24J29k0R8K15L46L76
-2852B61R1p4j47j41j20n0J25P8k33j42M7K16L45J58j6j64j61O7P9oQ6lj13k24l62k67p6o2
-2824h08j46k36j87j25J7J74L50J16j52o1N4K32K33N7L0J10%k08j58K4j8j2p9N3K07J52J20
-2797b61K24K72N5k04j17J07J59j42m54l41J30J15j72j56k6Q8j5m7pr7r1J01L61L32k3j46
-2771c55J18K49j7j28n9k5J22J84J76J09l8p9j08n8n2j28j33j13j29k05l8P2k0j94o4Q4QQ2
-2743g39J59Q1j25j43J5R5Q7o2j77m7M2q1j51M2K55Q5J7J3Q7O4K9Q7LL0J50J12o0k3O7L5O6
-2712A3R1K01K53m1j42n5j90j47j14j25%J47P8K8M4m2j31j22M7J17J68ml20j96K39K60Lj11
-2684e1j92j04k2q9n9n0j4K1QR5K18K62K68O0k62l02m52m17j46J42K57K64J85oKJ10J27m3
-2656a90k94l43n6J24Mo5P7L02K78J08k04k69j08o4P3P2j2P8J69Q1O1J52K26L54O8k47j95
-2629A80r5m3K7j67l99k58rK50J35k04k49PM78L48l1j43j45k4K54J73o9k7Km0M4rj30l5J87
-2600HP6J5o5r6q5j17m1j01j32L9K17L23J71j28k84k19r2n0J7N2J25J06O9n8P3L19J59j27
-2572A74l73m37k70M4J89L7j04j34O2J66J14L1N7K89L04Q3k7P3J17j30j91L3q9k18j06j13
-2546d19j49j47k26j88M4K96L34J47n7j16r3j5M0k4p6J8M9m7j5N5pk76l73j35R9L07K46J05
-2518f23r4j55n6L7R4j15q4K10K55K15N6k05j83J11K60J65J18J67J12q2p7r5j57j42o0R6K52
-2491B0O7j21j33j16j25N9J97M7n1QJ23J99R8m2j49m1j10k72k37N9O4L8J40J45J61m7j32Q7
-2463f4P1n1j09j50j41P7K03M3j49k36j15J7j30j60n0Q2J56J22q6j56j23j0J44K81K56J88
-2437i0J29J5j18J8Q6Q0O3J41J71J6j6p6j34k53k65j01J6j60l1R1l5j14q3p1L2J28J66kj45
-2408e42j16J46K60N4k11j75l8J90L69R4r8o6Q5J24q5k5P0k26k39j24j55k13n7L14M32J22
-2382a10j71k4K23N8j02lM3o1p0j07r8OJ33K60N1j55j5j6r2p7j66j07J2J43P5j3K8N3Q8M4
-2352a70Pj34j36P5J65J2j86k12j23j41L7J46n1j28mJ4j21N7R1k2k4J0J17P6m5j09M6L11K90
-2323a52J49K7n3j88l28k05j48n7l0P0m9j62n7j88k15lJ05J04J31M16M76J91rj08j47j72j10
-2296g12J21J04k38l59k84j6L11L22J61J0Q3k6l04j09J29J29J36J86J60P3j55j27K2k8Q5O0
-2270b66k29k08J48J30j44K1L11N7j34m5p7j36M8J44n9k03l20j87J79K71R0J15L36K53j21
-2245b6l45J4K70R8O3n4k19k54j35J14K59Qk50j10M5J04Q3J9rm8L5K7m2n3J37J68j59k81j09
-2216f50K4l3j6KQ5O8p3j19j05l6M2P9Q3O9J22J11J3K7k5k32n05l48J80L90K55J74J70J55
-2188i3p9k01l4J03O8k9j15j25k6J95J16r5q0j0J17O7o0j34k13l13j79K4J4M4Q7j7r7Q1J78
-2159h06K45K36LO9J23m1K8M4L8j79k35QN5J41K10J61K5M4J36q2k81l40j42M0O8Q2K9J07L88
-2130A74J70k52j70J55J60p9k7J09j1k09j90j7j06j45ML0P0K60K88J53J05p0j52j38j14j39
-2104a41o3LO2O1r9q0J30J64J64N7j38k31k45m2r4p8j6j5MP0J59P9M5O7J66M2k46j57J17J22
-2074a33nn8jJ73J73o2j56j76j27j1Q3J7k17l12k38m9J39L40L89O5k17j04l0j45k10j03K29
-2047g46L18K74L12M2k23k96j61K8n6p1L1P3k0k9p3n2Q1N7kJ27K73J95j42r8J79J48j32l05
-2019b68j93J13K39rq6j07k50l7J19j73k03L7J05K55K26j4j72k30j97L0J90M5o9j41k17k30
-1993a237j64K62N58K16J1O9k0N0Q6j04k65k51n6R2J36K2r8r8P7L07K00Q3Q6m5m4L6O2j15
-1965a44j15j76k29j32r8j90j47R9J52K79J70oj89j61R7K4j7j9q4L8K06K26K08O1qN4O0L3
-1937hjj0q0q6m3P3N0J4J16J23P5j45k50J3J38J57J63j38k04m1J7J20J70J09Lk08k01Q0P1
-1908G7m3q2p3R1L05K41M3l7m6j08j09n9k20l12k06j21l7N2M7rJ0Jr8j3j02l47l53m8N7j6
-1878a515K17M16K97K10K36K27Q9j5l4j18q9J49K75J50p8l57k55j77k52p5l1n2Q3J1j71M8
-1852h11J4k49k69Q3L74L93K03m0p3J87K27Q1J20jp8m9Nm5o3m9j64l1J35J56O6m9p0K8R5m3
-1822H3j16l0J94J55J23M2j13o4o3j02k4J04L0r9j75l39k93pK37L10K23J09q8k25p9K3p0k2
-1794b76J06J2P1O2o1M7Nq4j07M3K64N7j75j54n6J8o2k70k45k51k36N6P8J88K28k9j1J37L8
-1765f07N3Q5J36L6j71p3R8O0j36l32l86o0J43K5L4m2m0K02L20p4k54p7K8K08K80L8j03j53
-1737g62j08N4L01J61j15k29k51r3M6ol8O5R4q4q6J27K47J49J06M1l3j34l13j43j66j68R7
-1710a241K98J88Q2kn0k51l35j25qlp4j53j26M7K19l4r9J38J61J06J18J3N6J62R0M9L7K30
-1682e07L31ol56l34j34l6JJ65L20L13K44K38O9j68k25n5Q5j9k68k76o5J87K17j2j59n7j5
-1655e22k8j48j52l5J85K04J59K68R8RK0rn3k52l37p8M1K17J96m9Q4J46l0j33k33j78O9J18
-1627d23l8r4J0J34J17j3j59k37j76p7k0K3m2P2J77K03J77P7N0J03Rm7j34j62j59k46k46k4
-1599a145L07M99L77N7m2j26j94j54L8J35Mk7N2K01J84l9j62m6%j76k48m6J96J39K4J01N8
-1572c3j62J1kj60j52n6j4k90l77K8K35N9J59J55j05j78J12K61k6k75j19Q3J40R1j0J4M2J23
-1544d46J56J82R8j65j17J51J59J23J82J72Q6j6r0q6j71j29Jk5j46k08j68j50j71j34j37m
-1518a053K71J20j47l2K01K7j03k9j4kJ84J71p5k00m0K2R9K50K85J65j27k47j91j61j73l4
-1492h33Q1K51J79Pp6J70R5l6p1j33q3J7N2j08n6P0Q5mNKM7J34J98m1k77j58R3o8l11j44J71
-1461g42K28J26Q9j3r7j43j1J02L2j04j91l1K5K4J08K02L8L3J69O6l7j05q1M0J34L1Q1R6q8
-1432a9k25j08L09K76J63l3l74j99N9J30M5j43k32j78p2RJ63R3l6J2j12k21o0o7j58%l4p7
-1404a089K30L85K13J16Kk11r7J45K32K18o4j44p7j83r1P1K19J50j0l1L2q2l48k73jK03K07
-1377b78J65J14k1o6l6M6Q4o9k95k40J2K68K26oQ2J72o5k59l88l01j43j09k03q0R7J79J64
-1350i50J17R4Rk3k3k9Q6R1R3J81j4k20k37O1J35q7k8l4j21j73k54q4K36K17J10N5O2kk9J30
-1320f31K61K24J20J53J97J82N0j62j55p5k77l58k58j35j44j04j4K91M36K02j43j89L2K3k62
-1295g36l62r7K0N8K07K64K48J89L1Q3J97J09o7j52p4p9k15q8m1p3J17K45K64K02m0j40k6
-1268D4n9k24j50K3J13k7j80lK07L46K69K9j26j96j53L4O2p9j28j19q5R6R7J32K58K84J79
-1241F44qo1j38l35k96k72k54m9P4ql2O9mJ18K32J57Q4J64N4m5j28p4J17J18j38j60k15j80
-1213e66N0R6j62k82k85J1K31J53K22M56M98J51k89l15j8J88L4k03q4k2j36j21j15k88l03
-1188a099L1K12J17L2k3M5K58J83J27K67K11j48k36m5L4r2k23j12r2p6j47R8K43Q6j2p5j25
-1161e61j14kQ3q7l3J93L02K13L4j48j96j67L7K00K7q9L0Q7l0j61q1J35J3j86j01p2j6O6L4
-1132e90Q8L10L26J25j96l24j04J42J69M7m4m3j14q6j33k00p2N3K63M02K77K5Nk3k15k76l03
-1105d91l01k96j20L8K17L71K71N7j73j38N6J7O2K12K13O6j00k47j60J7O9K42L53K18L4Lk6
-1078D64r4j23j18Q4K76L52J08m1n3k54l83j75r6j95k71n4OJ52L04O0K7P8J59j33l74l83j03
-1051g80K92K0k54q6N6J06J19Q0l7l10l81m20J5L20J87J59J79K16Q9P6J61K1q0r1k87m00j16
-1024a146O6J65P2q9k7J05R4K0j56l9r8j16J32L23L73K31O7k2j05N2R8m8oJ47J63K3k34k33
-996a88k7Ro9r2P7K45J80n0k56k36p5J7jp3j1k9p8p8M3M6J5o8j30j25k2K27J58R0J12Q9K28
-965g2K44m7k27k59k96RO3j83j04R1J45K35l4k53j92O5L06J76Kn1LL6j33j49l4R1K66K53P0
-936B1q9j40q0M0J71J48M4j7P8O2ln3%j19j85j37j81j21NJ21J24P5M2J56O2or5l23m14j44
-906i58P7L00L73J99p1k32j6K36K26P8l3r2N7K26nj71q7k9j40j79j83k00q3kJ66J34J7n3L9
-877d06O7M4QK12K80J15R2k8k34k51k98r3o5j22R4J12l3k55l66l0J16N4jj0Q6N2L6J22J61
-848e41J12J52J28M6m8nj00j11J78J93j1j34k85j97N0N4J02M4q7j13j13p3J39L20K49j56l28
-821e35nK38J06l2m9J9K4jM8L9j55k28k50m3R8J09M6j31p1J21J01J1K6K51K69j29l40k14J
-792f76J14O2m5QJ55P8j16k45m3N7m1j2J26k7q1m5r1l5m4o1j15j70j57L2L57K93M4rJ80K86
-762b21j37j95K8O2M3l9j28j68l18k26j15J37K36J77J62P8J34rj53L5J08K9m1J14M36K90q9
-735B30k29j57j33l54l02J9J87K08J90J42Q0r7j62p4k3j01j23p6J43J81o9p1J23J03P5L2p3
-708c31p6j24j32o3J0j0J8Q3P9K3q9o4l7l7lL5P2K03Q1J8J39L2l6N8kq9m8j03j64j01J17R0
-676d51p9j13j0M3N6K16O0j65K9J57P5JJ31J47m8k0N5J0L0l9pL14K73Q9n6k57l44k43m7Pr0
-645b76m4J77K28m2r9p5o6J17J39R3J39M1k14k81j08Oj00j05p6q5j0J23K38J79j2k18j54J16
-617c69Q3K02K68P6j6n5q4j22M8K88L25J03j35k0R3k30l91l95j10Jr1N3K93K15P5j05k87j02
-589c89k3j43p7l6j12k16j38O8K10J42J1O0L5l6J58J61j54k03j76K3L28L98L48J00j83j59
-563cM6K7j74k9Q3K04J34m7j49L9K3l7J00J11K2j88j15n4j35q1P2J18M2p1j07k7j94j90M3
-534e37R3O1J31J41j47l68j33J58R0j77j61J2l3j19p7J44J95P2R2n5j19n1R9J7j18p3N2Mr3
-505i00m9j08o5O6K06L20J08j82j81R7L55J81M6n0p2J7Q1J74q9m60m19j49J4l8O3J71L01L64
-477a98L47J18k2o5j08k03j01K22L93J44j53j89rp0k46k26k17L9J67k1l87l87j37J0M8J21
-451a130N2J69K72J34J81L06J93j20k10%L0j20k35k34j65P5J88K5J5L28L11L0m4j84l62l76
-425h71k15R3L05K86J58P5M7R9o0j07j0N6O5O0rj7m0j94r0OJ3k9nN4P1l5j34q8P3K61K68R1
-393A77k90k72nK34L6j90j80j88j43J15J88J09N0m9j20k29j25p6Q4J98L9k8J12J90n4j16j43
-366f76r9K9J4n1k8k7Q8J47J91M0k64j91J26L12K16J79J90l7j16q2q2j06J6k15l64l0J87R4
-338e39LkK7O0O4Nj2J15n5p3K61K40m5j97p8J34J0j59k52k56n5J61J95K4k81k80j68O4J1j19
-308a197r3K16K44j5j52j01L0n2n3p6N5L65N46K32j6k3j91l23j68L1J35J80j64j62J19P1J28
-281d34L3n5j1nN4j05r0l8q0j43j57K55N52K68j17k08j31J81L40J12j36j53N6J13O2q8k56
-254a81r9N7j24l18j77J34Q2p7n6q0k4J92K04J1j31p3L0O0m9L7K60J86P4j17p7m1p8j03j61
-225f39k1M5J44K38K45O8k4j5j62o0J10j42k50j02j76j50l9N0J71J36O7j24RK07L0k58l6L16
-197c62L35j4k54k16P0J59j99j67N7r1r4p1j02R1K45K78o2j50r0l09l01m6ok7N2Q4J83J54
-169h53K6J31L00M4j16j78k50p7J86J72J15J6j03j36l1N9J4PJ20Q2k0j00j97j43M4K30K62
-142c96O6q5L1O0k5Q0J66K30J10J0O1p7j08K7M9P8R3L4M5R6Oj78k15k55l84l23l9K7J38K41
-112d37J80K59K78L02J40k26n30m01k53n5L0O3J75J15P3O0mlJ27N6Q3J81k7k28j20k8k5k23
-84d38k66J4J40O6j2P3O5n6j38j49j23O7J82K41J93n4k03j15O2J71L4j94j56N0J59K25J16
-57d6q1k49j37m1O1J70Nj52p2nN2p9l6J22R6J54J57j49l61l85p9J72K05J79J31m3k71j96K18
-28f60L27J26Mj47j81n4K2J14J84L37K72o4k15j88o8K8P3N5J55lj33q9j66j11K22K75P2l9
0A48j80j95l1P5J67o0k49p6l1k01j45l6P8J17K21L62K35P6j13k89j33o7j72n5K3q1k07j39
27i58K42L57N4k03j76n7j7O9L13K31J27Q5L6j08k53k33r3o5k0L3j11j61Q2L00M02J14j32l6
55a78l3l0J43O3k01k16j11Jl2j66J6J20m4j79r1QK42K02n3m7R5M5l3n7m6J09J39jK5K01J11
86BPK0n4o1j74o3O4K5m6j53n6Np8L8J58J69Q3p3k89l58j84O7J64K73J07k65j83j2k0k7K5J25
118g64R9O6N2j65k64R0K96J31j52k26K6J85K88K97J53k29m27l66k38j9J98L32L66J81l1j82
144c03j12j12k08k55k16O0L74J78j96j70J43K79K45p5k06P8L37J92j33j34M7K05J09k58l24
169d55k21j7J86J51p9j19J1K6j42j97J71L38J35M2J5j74j59j77RJ89K05J27rj00K1j73j17
196e13Q5J10r8k28q0J9P7J31J07M4L8n0Lq7j37k5Q1J48P4K96M39K47m6l39k80M3K19K93L00
225H71p1l07k97j92l9r0j53m5k9P4J35Q9j8k11k7K87K29q6j38k13l33k82j32K0N6l4r8KN3
254i79N5J06J64J87l5n6J99K50P7m9qN6Kl48m42JK35J98J59J6l7J4j18k62j16o4j34j99j31
283a259R0J80km8KO1J19M2j39j15K1J88L35L72L6po6L6K11Q0m3oR4lj99k00j07k26l18j42
313a013J62J46R3K1j2Q8O2N1j3l00l90j78Jj4j68l43q9J85L21L78K04J72K03l8L7K21O6K3
341a24NJ38J99k8k57j61J17O1j01j32n3l9j95k71k45k8P8J38K08j3k51k56NK09J92J6n9J00
369g47Q2J2P1J6mj09j90j24Q6K47L06J62q8k20m4O1Oj3JPj11k09j10M9J54K36J81J39J62J14
399A23m2j92j07J8ok45l42O5L83L27Rj57k41k18P0J93P4j29k96j64R5Q2M9O2k9p8q8J08J78
428d98J76K30J04j14p9o6k18j87M5K22J47l7k09j38J36L34J93r7m05k48K50M21K34j39k84
453b27j77k3Rp7k9m6o1j04q4%J07N8J0n6JJ12OO6K85K21q7j53K8Pk13m1J78J0m5O0J92J15
485D2P4k3r6MM6j4r4L4K94J53o9j93l21k14q8m7J07M7j34p9m3j10j08M2O7J34J07L1N6Km4
516d37L2O0Q4J06j16l87m00j37P8N0oJ01n3k8K30K65K02O9j48q1N9R9P5Q1K34r2m69k85R8
545g16J93J03K87K19Q2K7j8K9J03K02J35M6l0j28j40J8l0p0j94l68k17kk0p6mJ31L00K35m7
574E0k11l15k75J09K40Q7M2m6j63k12j90j14J28K59M0j95l72l23K14N85L96l9q7n6p0q2j31
601g31p7J60K10M2j15j33j1P2l8l7M8K38L46J28k5k5m8q1l5J9pqJ20J32M7m5k74k91mJ04J29
632a90J88J85K07J14o6l89m77m25k59l3J94J21M0k0N2J36N0j34q9M1M7r5j00l6J12L07K89
659b30J68l5k21k91k20j5n8K1K41K64N4p9j04j51j20J37K41J2j39j41n9R2O8mJ00R0Oj78j66
688g17o5j73J8K02J81L8o7Pl6k5O2o2k04jK67K37j11l68k41J2J48J66N4rQ3K46K44K09J03
717A98j20l70m09p6J58K42L18J89j54j65lJ35J11N4L3J51J75K1j7k05k70l7J09J84l0k27k03
744b08k14k6J6j77q7J62j8k77l46j50J07J99K73K43R2J2k1K8k3j09j89j48M8J24L7J4Q4K08
772c46J71J79K16J42O5j15k35k55k25j42k56j5L56L38J15Q6J52J37R3j63j68j12k13j13q7
797c95j14m4M6J05L7j28k47k04Q5J86R4P0L30J81j28Q2K17n2k00j79j30j44l20k22j9J03k1
824a011k03O3K88P5pK05J84l6n2r9p7q5j80j76l8J24J73J17K3j04K1L01K35j02j28J91K74
851b4K81J50j33j27M2k8j66k09J06K95J38j30l9M8q3L8J26j70j53k7M0K17O5k51l42k87k3
878f46L13K54J2J07L01M3j18j65j71K3J71j44m74l77j77j41j16O1L12L21J06J38O2j64rK27
904b51L73L64j9l49k43M1p8j33j22OK02R1N4P1m1k1O5n2m19l92q0l1j12j1J81J72o7m8P8l3
934h04J9J94K83Pq0P7P1j04m54l58l6j02j39L6K61K39J76K11o3n6M6j11l52l22j48J55L36
961a018K57K47J79K8j9m7n9kj03j99k7J74K42J49j7j34q6K8J74J22q3k70l25J7Q6J23J54J84
989b25L26J43j22j16k4k2m0L0M0o9j24o2j29j06J69P0l2Q2L3l2J4j9j60k46QL52J83j52j81
1018d11q9O6m5j59L2J66J21J5K2J11J3j85k03J5J09P2j16k13q3R2J61J40J44L24L35N2j38
1045C48j88k45k10%K0o6o2j55l16k31k4J6j4M4J40J55p9p0K35J54N6O4k7m3m3QP1O9p7j98
1075f68q1L1J18j8j09j14k1J8J77L30K56K64J20q0k07k12l06k14J13K61K37m0j12J52K73K33
1101D01J66J98J04q3l74n12m11j58K34L71J15r1k26k82k35j60j00J16K32Q9K9P7N6J36k7l89
1127g24l70J41L18K13J00M3P5M5P9M2m3j43JJ51M5o0J0J24Q0no3j59k02RJ34J05P0o4J00L00
1157C52J6k08j07n0j57p6kM9Q7n3n5J98K32q4l50j95j42r9L0NM0Q3K0l0l07j29J06P4mJ24
1187f32L89L23M1j3m7K0K2M0M8J25R8l8k9j96l58k40j79j13Q1J99J33J69J57pj96j38J06J52
1215h3J5J7Jj24j43KJ24l9k64k08q1k0K2q7K2J81J50m5j65j45lJ54R3o2l9LJ8JJ07J25j10
1246e83k10k67j31J64K51K1R6J84J25K31K55J18j84k68k28l05j46Jj4JM7J2m9n5L0J42L42
1273d20L78J77J66Q0K5m6k17k96j92j95k9O2K4j02K0J56K3N4J47J47Q4Q4M6j34k69j33J57
1300b03L07M9j81l36k41Q8J16L5P3K21M8j54j83m7J57J64K6n9k8PK01L3k45k42M5J19j92j73
1328e95LK42J33j43PJ94P6q6n5J49J60L4K9K39J74l4k12l53k91j2J51O6j57j00O7J02J80o6
1356i8l57m27k17J35J4j42P5K49K09%N1K08O4l3J04R5j68k68j88k10j34J0J64K65M4j29o1
1383g45n5r8j10j61k4K45L87L28K05P3j6q6p4n9j09j90k19j1rj42j21k7j0j39j65kJ32Q7J89
1412i26K61O8JK0q5O4N2OJ13J07R3J63J81N7j05n3j35j84M3K02J96J22p2k03l08l66k15q0
1440i83Q8J4o1k04j84P7L48K48k8R9Q6J84K34J63O4r4r3n9j35r8m4M8J62lj60j36Q7O2Q7J97
1470c4R4J9J96J09j57l16j92L9k0j55l20j13J56J74j04r2J9J5M3Q7R0Jk3L3j10l1K6j16n9
1499g41N5j45r7J07N2j93j12J39J41K28J19j05K1J94K23K27j76l97k58j65J19K18J12J18J39
1524a77l0ml6j57N5k5k74k76k03j06K4J38K91J90j14j76R3J67j2j08o7J52J83K2p2q2j43p7
1552h24K68K71K0j01k71l09j28K3J48N9n9o6j12j31J23J55P8K50K15K74K14r7l04k52M5K35
1578b76J31P3n2M4K02J8l24l78k02J22L67K07k9k37j86M3M0k0M7R3o3j86j55n2Qp8j95QK08
1607h22K55K20Q2J20J9p3j12n0q9j05j8Q7OR0J82o4k38MP0M6p7k26k09J9K25K96J63N1j2m9
1637b09j68lL01K14j24k27L6J20J23J02r0k13j48r0O8M5nJ01Q2k0j4k57m03l7J1j20n0J24
1665h51J81qL4J35K6Q3K46L03J04j04k76l9J30L6P1R1j00k57m27l47j20pQ1J23J39R2P6K15
1693c70K61N5L2J3j53j05j5L0L7j11j3M6P2p7q5p6o5J15L4j23j48r1qj4K40K65o0k10m4m7
1723f15j8J68J09J96K46N1r1j63p3L0k6N7K6k30k35j3R9O3R9O8k6K9m2K1J48L5j31j10j60
1752d88j39p4o8J06K54K80L51J37j58Q1J11k22m17k28N7P7j7n7j44j44Q0O1P4R2R5N1j10j99
1780e58j57j6k7Q3K46N0n8J07J35o7j30k5q1l0M6J26L6j35k14j61J37K76K89J58pk4J1J2o9
1809d7o8j45j11m4J19J45K07L28J15j56k40k12j78j88j31j91j45kO0MJ14Q2j8j22p5j8Q4K78
1837e55J88J08l1j96j53p5m0J65L58K80J43K62K22l5j84j90j57o0j83j50j60m2J16L3J06K95
1863F5N0k29L0L17K62K17J2k17k40j35k8k5N4M5l1q9j10n6j34q5K0o5o2k88k17J76K20Q4n9
1892e18K0J06J64J3l2M5k0J20N6j80r4J02L38N07K60q3l97m35P1l5m05l40L5K74R5J0j78j46
1920f47J3o7l4J00J68J95J20n1k53l39j9K90J12o2M4J16O5J32Q6l6J2Q4J14P6J28P3p0n8M4
1949C36Q4j6j30j54k14k14PL8J07R5o8j01p8j24j37j38J3K10J60O0j12k53J0K48K36J46J15
1976A26p8p5J47R8j6k34l31l24j98J21K88K15J60J04P4Jj75k96j76JJ78J80J77J93l5j62k07
2003b44r6L2o8J14K75J36Jj30j44J17K51O0j34j27n2K6L3J19K10j18m09k92q3J31J35M5J11
2030a01l6j81j00N6J10J59K14P4p4k31j31q3j43l6k8j9J32J51k0k7j11k92k89K9L57K34K17
2057a69N9m23l76L9K83L06J78l3j66j51K8J98o1j72LJ86J44m5j60k0J28j06j31m7o3J41L50
2084h0J78K1q0k2n3j61j33O2J03m0j26j44o7L6J84J19j3o7n2n7LJ12J39j3p1n4j22l0O8j6
2114c76p5n3J37K10K2N5K2Q6J22j45l90k43n3n1OP2Q3J74J52j09j60p6j2N3J20J16J81J47
2142A5k6p7n9j9j57k78m0J31k3j45j02K1O5J50J43P2J43J92J79j5j99o6N7q8l95m10l98k13
2170a542K01L07R2k3J99L31J67L4J24N2k16k16P5P4j4j69n6J64o0j16j29J3J69P4l3o5L6L14
2198b13K24N2J52J56o6j28pj18n2M7o2k22n8K45L81K58j29l67k58j50q8p3o2J29L6n2m6Q3
2226c88K09Q3j7K2J7j28o0Rk57k43J4K27K79J95J38J11N5n1r8k13l21n2J48J16Q5J41J13k56
2254a22m69j88l8lL8J59J86J69L03J86J08Mj17k08n1J26Q2o1o2J0JL0p4j60q7L0k2q1n7j90
2284e58k29k29l7O0o9j64qJ41K15J50J5q0j19l8N5k4m1J01N2J06J32J04J24J93Q0o8j29J14
2312a51J37j35k60k84j24P3J50J72J78R4j1O0K10J99J47rk17k00j28j64J7Q3n9j23n3J11J9
2339b68l2J23J48N3l0p0r9o4P8J32J28P4q6j33k06j98J4R9J25K5P7O2j05j74j34j4J53N3m1
2368c10p1K9R1M9J65k7k45j58q7j42n0JJ94K21R9K9J3R7K04K52O7k36l85j95J43J84J2l5P2
2397a9m3k96l43j05J56J84J19P1j01k04l7o8j87j63M7R8N0J47n6j90M0R5m9Q3K99J01j50j04
2425f25P7K66J97l0j24O0J94J88O5m9j41j11k9kj56j97o3K6M2J63J45L7O6P6J72J37n4K8J65
2454E23Q8m7j45k80k04o7j08LJ9o9j26q8L0J58L09J72k0m7n7j84k84j50o1M1LJ56K15L3m9
2483b36L5K28K13J9k41l13k43r0k7n8j0P6K5K18L65K92J44K8j47k23j09J1L5k93m46j95Q5
2510h57K06K26J23J02J43J62m8k32j65j23N8J39n3k45k43OL4M5N6j59j58%qR0J92R9oj50r8
2539h64J30K55K16P7m4P7K2j35q3J31J09Kj50j36O6M9j33j18R9J11m7j51NO3No8j08k4J48
2568d96J80lj38j09J40J71Q7L2m8N2J50M3q0m2o5o0m2j83j35p0q9L8J25J09L0M0J97K07M1
2597H2j05k40j59l6R1M0j76j18J17J22M3j01k20o3O4N1L1j01j15K59K19J3j30j48J54K97J94
2624F5K1L3P6o3j11r9k77m87j35J62J93J96Jj90j41l5J5Q4J04K84M24K10p5j52p1O1J34K0
2652B47M9o8k21K8P8k44l67j16J13K3j3J23J92M7k09j40K28M56K85L8k55l53j52n2r1J08L51
2679H5K95K04kq5m7j93j78kJ71J04j62j26J24l3j74k85j98K04L94K98J52p4j99j91j42n4n0
2706a64q2j24m6J06M8k9M1L7N5J15p5l12m68k88J90L27P2j4j59j66q1P5J73J20r6k80j36J28
2734a033K33J47K5l0q4n9j76q1J49M0N4K66L06J62o1k75k54k74k22j31n7M7K36L44M2k2J96
2761e12J20j6J43j9j15j04j04N2P4J59J91J69J63J14l4k12j58R0P0o6k80n8M4k32l57k63j20
2788a261J02J81J18J03J40K38M19J98K6J43r3j48j51j49p9m3r7J7J45K1Q3K13J18j4j8p3j57
2815a8j13j60k46j62l3O1M8n3P2L00L03K51J24o7k62j98r7k06m6J74J94J64M9p9j35q3m4r5
2843c57k06K4L58K28m7O4J18j72k70j90j3K69M19K99lk48k87k69j56K4L1N0K77J86j41k80
2869b92j68J74L13K08J05k2j64j94N0Q8Q1J53q8l31k66n4r7k78k43k16j56k1j15k61p2L69
2895a497M08L36K65N1j44m3K57K51J21J59J6L4J43O1kL5J25n3j46o6r0j55k94l78j19R3N6
2922e76k24k24j9J96J12J16K17J62j01j52q4k05k07j31J3L07K81M2jL5P3J61K3k9k8q0Q3K5
2950b15n7J98K12P5J8rN7K04J06k23m42l70m3J99J52J0J37P5k2R2M7j16k70m7K40J08%J08
2978B24J2j24j40J3N4O0O6k4p1m2n4k37k79L3J60n5j49P3J73K10J09K8j5j97m14k31J75J05
3006e37J16K38J40k18k51L3J08L5o5j40m0n5j73p5K24K83K47J34l5k8j46j34q7J8K42M1o7
3033a92k7j33O0J32k6j24o5j6j26j05J29J23qqJ5L0N5K00J93j48l66k38J53K59jj95j80j20
3061g29j14%J04J71J46j6j84j19k0K8J8J07K04K96L69J46k10m26l81k42n3J58M09M63K31j35
3087B21k95j32J4R1P2J29K4j45k37j68j15j02m5Ll4J29J65j4j39j02P0L2K5N4j01k79j55J32
3115i02Pp5n0M4K80K77P4k38k47m0J16J84J03J7J66K36K87J60N6o3j57q6kJ28kk45k85k85
3143e42k23k3q6j49q6r1m3J54K89K72J97J64N4j19q2jo2J6Pr3O1K84J13j03N4K96Q6k16k47
3172a19k72k04j20n7J13J24J89L3k14j31K7j4j21r4J85L87M56L61n6l66l13JJ92j42k85j97
3198f37j38l7K09K95K10Q3l5Q2J36qm9J09J21p7j36p4j23k17l2J91J96M2m7J69L2j93M8J35
3226B55J61q7l89l55j02J51J64J69Q8l59m00lL41L60L00Q2q8j04k83k70j39n7J1Q2R3j06j94
3253f79m1K14M35M62K50j40k68k06j40q0J9K9j1K0m5j24L1R5m4j50p6K11K09j6j05p2p7q0
3281c79MJ88J57n9r0k48j57m2J02L03K85L6j48j44o8j2L8R7J70K99q3j15J20p1j31q0l6m3
3309a07J29K28J8j49j67j53L5L7n8P0J84K12J81O1M7m2k03k80k33j53k79l08m8J24P7M3L9
3336f95m5j00K8J60L18L43N7l05l10n6Q3o3P5Q4N4J43J30Q1q7j68p1K96M13J13Q4R7o4l2m0
3365E23j68j21k9J11M8k09k64k03j32M0J73jr5j34j40J27J61j02l36J08M11K73N2k05l72l64
3391h48j48j51j52P3L19L16J10r4j39j82r3J34K64J46O9j27j77j0L22N37K74j5j8K26J34j46
3417F24l52m64l36k74k13j15J04J16O2J53L02L51J68j21k18j51j54n2P8j7p7M8O5L5O4P6J44
3444a54J09j38k12k17kJ08O0j30p8J16L0p5K8J20K17J17o2p9j71k09J00Q3r6r7J31J66QO3
3472b64J31J45P7q3j15j83q5K9J89J47k8k76l17r2O5O1k2n4O5L0N9L02K38Q0O2n8j48J24Q4
3501A63j75j06L8J1l2k79l14j35J2J95K04n5k73k36P3K36J73oRP8J67R6j28j76q5q2r9k17
3529i43j35O7K20J42M3J02J52J19K25K33N4k3o8j08rj48l75k55L1K49J19p0P1L6m9n2j6QO5
3558c15K7K2K5j68o0J11Q5Lj40k27j21J88M89M24R7o5k23o2O2k57l15o8J89Q8j70l1J53K41
3586a8J40m6j15j94k36l2K38J36k1j57l18l24p9L11J95r8j01P6o9r7J29J77J10N3j15o4n9
3613e78j10Q7L85L28J4p1n9q0q0q2j96j00j20r4K03K45m2j45l8N1K93L53R2O9K6j51j19N1
3641A32J17m6j36n2mj23j54r0j34J17L74L68K49J74R3p3r2K7pj08k6j95l11j48jJ38J20O6
3669B75N9k4Q0m4j63j36k47k37j35n4J47J73K21K74K42O8k10q0m9j59j00K2J03M8n4j92j43
3696c15j14p3kJ26K16K03J25m2q9L6J46k0j79n6O8L1k3RJ16J44Q3n0j59j29o0q2k27k04j35
3725f56J18L51K17O8P4p3j18k9n5J37K87K72J16K1n9j36J5L9k01k60j91j6o9j18p1k10J9J99
3753c29J20o4j71k42k52K1K40J19N5L00M51K37L6MJ56K66K78M7j74k93k34m4kk10l97k63j42
3780d87J07L08O0k27k85k42j55M7J55J55J76O4p8J8K37J58r6j24l2j43j47O3Rj9R1L6N8J05
3808a88K9j47l41k12l4L7J00J20P0oJ35K96P0k6O2n2j89j15K13J70k09k40J6J88P4K0M1m9
3836a67j14j8J63J87J43Mn6p5n6K27K78K04K24J11L5n2j32j95k30p7r9j82j67j42j94j56l8
3863e74J1n1k50k09k9Q9K40J06j18o3j55q4L08M73Q4j64m7O3Q4J4J94L58L70Q4q5j19j72j58
3891B00j33j9j09q3n4j7L4J94K12o5k28k80l21r5mq1K77M33k3r4J40J76P6r2k41m35k27J06
3919g53O0k9NN9J1j2N5J22Oj06rj1N9J45J66J24J0L4j07j99j07Q8J32N2P1P7j21j66j3o0j78
3950e95nO3K20K10M7j63j27J49j4m01k82L2J05Q2J29K44K18J07j37l62l21j06k0R0J81J82
3976d74J04km4L3J68J77J07N8K98K95j22l18j80oN1N6m2jQ5j7Qj9p6n6o4o7j81k90q0l1l7
4007f67N1p2J2J77J26M1M6N2lN9J59lj11j48N9K14l4j54l7k02j53J37J60K10L6j14k69j63
4035e91j89j21M8M7O9J54K05J06j19k25n4J48J95o5r5O0O0m3l2P0J6j16k6J74K39J42J70Q1
4063C08J98jm02m62l49j51j38j55q3NJ62J05j5Mj8J00K4j61P1K68K13L46J71j98j41J70L15
4090A86J2j99l1O6P1O5m1j95j79j32k22j52N1J88K04J1r9J41J52j14j21r5J02J30q1J73L31
4117B22J46q4j10j26k73k97j60K1J25J65K47J75j28j55R8N2pN8K2J26P2j19j26j85j24o6M7
4144c84J22J05K34K23O5j29o1p7p9j53j25o9r8j42j68N2K62K65J54K30K82N7j11j13Q8l2k79
4171A19m02j51l7p2RJ36R7O3l7P6L65K59J23J9k4j56l00l94k75n6J48L30M00K57J5j85j34
4198A93k3j1J30J69j44l04j53J6l3j23j9K01K47j47l09M2J99k5k26j96J4J90N1j65k43p2J31
4225f10%O0J11J26J60J11K36L15L37J34l04l68k49j41K1K4N0J14J02k6L2M2n3q8j38j18q3
4252b03J2N0Q0J20j09j82j2R2L9J11J93Q3k3j31j85j39j8L5j08j28L2J39J04J5j76k89j92
4279g90m7NJ94K24q1j68j49j53p6J81R8j46J2J47J07J02J4J43L94M21J52O7j14j99k9m9o4
4306A96r6j23k64j99jK54J97K9j72k18m6M5L9J08J16P8P5m6P8K15K7l05l65j19Jn7J53L00
4334a00K15O3j8j44j94j62%J85P4m5K2J0Q5L8k4Q9J34P8j26j79jj68l55k94j05PO9J93J37
4363e16L2J92K35p2l92l58J15K92J76J62Q0K8L8J38P7o3j22j26J5O2q3j22L4M4J0K19K24J20
4391D39J31J84K5k48k03l5P8n9k81j72k9j08j16j03K2O4jj41j24oP5K14J83L3N6Q6m9k01j67
4420d53P0K87M9p9N9P1l3j74j57J9K14O8p2N3P0Nl3J18Q2k02r5J69J33J6P8J7k28k44k7K15
4450dL03J99n7l58k26p7po2k33q4K0Q8J20J64K9j54j59nJ16K73J33k21l3K49J49N0M7k0Nk9
4480B16O2J46jj78j79J15R1o2j38k00r2j27j45prm3J48K72M1r1J89J02j99j48J08M3q6j19
4508b91k7J37J67R8l1j25r8J56K02Rk01k15j57j63j44J73J45j1J54J90N7l8j92j49j98k23
4534g75P3J25Q9K88J90m5J44J87j00j93o4J18K18J8q7j48j37k44k23M4J42K22K58J96L8o1
4560B73l1Q9K07P7k79m14l35r0J56L04K98R7JM0K4P7Q8l2p7r4j45l25k48n9k0N6j4j07r2O0
4590e15R7L4K04L30K04J2k23j75L2m5j55m5n9o4o5o5L2O8J98Q3j09l4l3L2O0K0o9r7QJ14J93
4621c2M6o0j78j10j9j38j08J9lk8Jm5o8j87j48P6J85R6j20j69k3M3m4m4n2O9K58M38L57p2
4651f0k72k52j84l2K2K49K25j93j26J83K54J03j32k14q0Qo9o2Q7J30Pq2k1J2R9K21K06M9j59
4680h3r6L0o0O3J7q6m8j79j45k1J13J27R4J16K14K56lk56k56j51P1J76O7J6n2J3R8J24K1j13
4710F7j60j32l0M5q5j54j06qK31K89J12k47l05o1j7j6L2PP1K46K24n7k45k23r2J22J01R9L03
4739A1K88J53J6j5J55m6l10M7J52n6l9q1q6j04p1P0p7k25l2P5Q3m4lJ09J60J23K6r4j92j61
4769a68r3J16K64O9o4R5K22J74M4o3p9j84k53q1P1J40J21l4k40j98P6K33J71p4j09j73l00
4796c17j49K06K89P9PN0Q5R0j30j84r7J3R1R4J24l4j59j55n6J7m0q3M6K06K1oM6L0M7N8K16
4827D05K00%o8k98m17k90j49Q3L22K91k1j58j84j76j35nJ04J39J05r6j70lO6J46K66K60J60
4854C77R7l8j90j94q5P4Q8K7J13J38P5K3k21n13l65j58J08K77K54P9j55j64j4p3j37k16j83
4881i76P5K38K53J28J39J20p4j70KpP3N8L0J18l4j14N7k3j58j31r4O7L95M24K06o0m9N4n3
4910D94j75p1j61j78k1qR3J55J15jk07k65r2l3J33K21R9j1POJ9n7p3p0L2J83J34N4P4j17k83
4941dj43j36j9J44J30J9K1l5k91l00L4K07J61P0p9j07j22m6J56J20qKL0J35M6j33j40J48K6
4970a14k15k50JK53J25q5l5N7J59J98K50R8p9j78k02k72j58Q7J04K1R1J34J7l6J7q9r5k2R4
4999a24L01K8m2Q3J07J58N0Nl0j00k08j42j5K5J1R9J72J05J7k49j77k02k82j04l8kj03j36
5027g93qJ00J18J27J61l9j91j36m1Kl7q8R1J48J88J36K22L59J89r6l44k04l7P2Q4n6m7P9Q
5056c3k50l50k39J10L69K73J2k2l1j89OQ7q1j55k23m5K69J73n7K2R0j02j60J24K49M3K5J28
5084D3J24J39j43k80o2K6r8k10j62r7L7J75J99K06J4J85M69K89j3j41l12l04j53j39j40JJ40
5111b07K3m8r6L7J80J32j4j02j27J5n1m1K4j4M4l6j49j22m5P9J35Jj42j12J56J74j27j81O8
5140e46K59J84j06j11K05L70K13O7Km7j47r4j9j61k57m48l34p8P8J52L70K59k16k63k01j52
5166a021K5R0J74K77J19rJ58K22k5k97k36n7P2M6J36K68K23J53j95j74k2K3O9n8L1P8O5q3
5194E2k38l21k81k57j94j64k3J51L99L82J33k5P6K56J25J25P2p6k64m44k74l0O0J68J21K5
5220d46K9j9oq2j13M8L59K25L4Mj53k01n6K46K13J18J19L3N9N7j13k66l27j56k4L5J39P3Q
5249a63P0K17K17l1j89n7k7J3N3N1j7l4n5K8Q5p4k03j63J04K50K16J05k2k42j92j36l87l20
5277i03Q2K23J57N0R2J20O7j09j85j9J05K29P7j45r7l1m5j09k87j71J34K98K05P0P4K3m2o1
5305a98o8p7j58o9M4RL1j10k72j90L8R2J9J4N8J31rm8J23J49M3j4J69Q6j05K9O8m6m8j07p8
5336d94L4J26%j89j35o4r4J34K17J0n9k9J16L16L56K77J26JL2K6j43k82l81l09J4K3j22k43
5364g36j74j6J46J13j81j67RK04K13J48K9m2Q5K09K54J69J47n7j39OJ11R6j44k96j91j73j9
5391c96J31J46J39o8j32j58j81j09k5J69K65J06M8Q8J86J32P4p2j96n5K48J99j8n9p7L7J98
5418F20K08J48L2k9j51k64k56j34j68j28l6J07P8R9N9k6n9j87l31k07K4P9K18Q2j17r6l35
5445g70l93J8L11K26M6J79K60J52M5o9N4J87K09J51k8l78l23o6j83j95j4J64J67m2j06J13
5471b85N3M1J11j6j03J07L23J45J40J56R8j7p4k40k03J20j17k54o6J7j01k23J21K84J80Q8
5497B85p3l3j20j29N0R0m8j61o8M3J00J46o3k38r8J02Q9K7n5PM4J04R8o8j49j42j11P1R8M7
5527a55Q8Q5L1j2p4R2R3j14k49j73M4j08j36J34J69J32P9o7j05o1l6N5J01J18J39j1j34j38
5555b13R8J21J76K06J10ql68l36j68j62J92L30K57K83K71J90O8k45l23m2p0k27k68p0J5k6
5581b09j39JJ60P9L6J92J75J06k0k39j29Q3O1j10N6L16K23Pl7o2j74j96j44r1P9J07j05j02
5609g6mj02k47k26KJ02J51K66J50J14J24K40J67Jj79k10L7J05Nj7m5J15M5l91l35p5J3p7M6
5638c01R5k7j7K07L37K30j28k90j84j16j42k9J14J22J32J50o5m0q7j75q8qK00Q6j76j55r2
5665d47Q8L69J47k35j32J46N5o4Q8K4l1j9j34m0J34o5j1Rk7M0lj9P4p9j31J08K00K57L0l84
5695e2l80j91j49p3K13K82J45J26L1J10M7k54j99J35J64r5J1K17j24j64J15K02J61j3p6j91
5721bl41k69k7P6q6j32L6J57K62N07K63j57k41j08O0M1l9j39j35j4P7Pl0j1j06j45lN2p3J5
5751e05K05P2P1P9O7K04J42k4j68k67k24j8L1q3j42q0l3J8J03J66J16Q4J13J19J63lr5L8O8
5780B17j90k63J2L02K75R0k9j13K0J48jj08K1J22LK2m7Q2J23m4j11j17kK5j04j94j27j5j5
5809a8J66J60K6or2j50j6J8j3j36j32K0j3l8Kn1J13J39l7N5J59J78M9n4p3K0j3j02q9j88j64
5840b80j43k85j52k0J5L5K3Q1K58J22m1m7j5L7P5J00QKQ6R6J2J0j79l06k30o0J04j6r0O3K84
5871d53Q9j74r7%K48J84k09k38j85L8K30M17K83oo8j22k9N7J14R4R0M0l2j31m4O4Q5K30R1
5900E66j86j93j73k45j44P4K33J49pl2R3K72M04K00k85k47J9j7j75j90q3K2kj97j68L2O5J2
5928b03n2m4Q3J3k13j81M4Q8o5k56k41j50L5O7J62K86J68N3N9K16L14P1M5K24J44j65k05j86
5956A11r6l6r2j98mJ30k8rk6n9j77j29l4J5O3p2K5J19J07J80K58Pj71j28l9j55k06J9J70K04
5986b51J22J53J08p9j7J2O7J20P7J4j10l7Q1L6o2j6L3k2Pq3j12j5N5M9Lo8r6k7P5L9j25l2
6018a01J7q6N4K25L3K1J58J17P6k1K4q4j87k08q7N9J72O8M7O9j65p7K8Qo0K9K36J76J39J43
6048H23K1r7j82j66j05r1J6j06k4J85O4l4L1k24l42q5K20K07l3k20k54j81l7R3J66L4j40l4
6076d95J31J25J75J37L0p4J39J31J41K76K12J49k36m48l19j40L8J61n6k83k65j42K08L06J1
6101h8K03L45K28P3j03l23l62l03k33m2P6O7R9N5l8j4J16N8j78k28l9n5j44q9O0J47P0K2J03
6130e17k2k15k8L69L01l3m9Q5n0j85j20k7l8K7L7J47J76K7j39j24M7K1J24N3l9J3p2j59j70
6159e60o2Q7j17r6K45K56R0J28K35K23K3j25k56j73j37k20QK02J87m9n5J30N8n2m4p6j97j20
6187d67R6J22K5Q8J05M8N8r8j57M3J67O9j97j91j09q5j57j94l4J85J43j45j64K6J14K51J70
6214b88j80j91J59K73oj11m2O4J16J46P3l7k7J32M0K6K52J52j09k27j43j65o7l9L6J84Nk39
6242b13k97j68K5L6j14J08K07M8J8J40O2j32q5rR0J06m0k9k4J37Q6q4j61j24j02N7K09J51
6270a02J14L8n9j2n8j43l2K37L02PJ7K01N7p0J10J02o5J9O6j00j44m9j4q3j13k64l91q5J41
6299c73N9j29p6N8L6j4k5qM4J34J11o9P4K25K07l1j41q2j43q1k7j99k53k8K43K83R1j52j69
6328d35j35n2P6N2j17j14k3M7J98K37K5p6l1k9j3M1r4p1L7q9qK18L20L29K41M5k42k52k12
6357a27k64j62o2L3K9n6P7K60K80K6O6L26K28M0j63l43l69l73k53mK55K87J68qk24k65r5J85
6385e08Q4J97L99K43l9j66o4j40p4RQ8J68k9j77k62k13k3J22J66J35J28J13J64L63J21k88
6411E17l16l7O7K7J49J76J43O8j39j30j13k57k17Q5K01J33R5M1M0m6j98j62k40l05j42k7R1
6438d96Lj44o0J86K93J14j1kJ6Q4N1R2l2k42k29m3K61J94O0Q0J18J86Rq3n3n7j55j28p1m3
6468a02J31J60L9kn6j29j02j00k86k65Q2K80J76j2j47OJ41J27M6m2L1j17k17j90j00k4o0R0
6496f42J53P6Qm3k4j43j32P5K21J59j2j3m0r0J12J91l3o1O2L4J21j7j45k12j69K00L38M9j38
6525a15q8k2J06J58Lp2k88j89J3L2jJ9o6j1P4q8k81j98r8m4L7K8J3p4L1R0J23K18J22j36j50
6556h54J07J36Q3R4Kj69k76r0K41L66J45J00J47p6j90k09o9%q9k88l55l7J81J70J80K83K59
6583b08Q0J13J32J7j62o5J4q9j61k1Q8j79k51jR3N0N6J0n1J15K67M6p4j4K4L7J1pj1J59K00
6614B18kjJ52J86j17k53mM6l8o2j24j95k56o7O7K45N17K20j66j30j12k16k20n0n7j70p3j6
6642f78J26J48K1J62K59K67K64L5j75j14J16J91K00J28k72k44p9lko2r4Q5K56L1j80j24j2
6669B50Rl1R2J21J5k13k42j56l5J09J48J76M5n9j56k18L3J49j4j73k26j2K41J97K7l4r8j60
6697b15l57k55r8k05n5J12no0j06m6K3J85K77K91K99L64J43j17j16m3j85j39M0J89J41n0n1
6724c9o9j90j11m5j26j07N0K27J81N6Jo2l1J25J57Oj1K8K6r2q3J65J26j6l3n7j67k09l2J50
6754a82O7P3J40Q8M9P8J14r8j82J6J87K50R0j35oJ03p2l17l47j01J8J6l1K2N2k8k33j06J95
6783b80N0j14q0J30K34J54j30j42J28J66J27N7p8o8j10k30k6K41J9k47n1K0K1J61K1j84l25
6810e36k04J58K47K58O7p3o4o5K3j50Q3L40J93M6j59k12o6m3p4j9j2j19j56j43l1J35K12O2
6838c02j95k80j23K06K13J63K54K05k9j82j29Q3K5q9p3k8n0j25O7J48J12J81M5l8j34k40j99
6865e14p6n9N9K93L64K79J43O1Q7Nj73k36p9j0j12k13J9K71J16N9j25j61nJ57K53N3j03k56
6893I7l30l12k60j45L9K03L4p1N5J20J70J20J09J56P4K9o8j46j38j45j08L0J60L0r4q8q3q7
6921f49N7J89J96J01l0j86l18k25J11L01K64R3j29j49L8K00J34Ok8LrK8L0K6K12K09J20L7
6949F32p8j70j06m9j43p6j2L2n6j91j05j3j70j64O4O2J00J29j01k00r1p6o4k0N0Q2K52K25
6977b57M2j54j03j87o6K59K90J06j7j75k90l19k03m1M2J26J03J23K52L40K27J24Ok32k26k7
7003b57J92K33L7j51j82JJ59J17J86J28o2n3j2q0k56l83j50N1Q7L9q1j2L2o0j09K8J85O6k6
7032c33R0Q4J11J70J92L3j49O8J15j32j99l07l19j38R6l2k67k11j27Q2K12J79J58n5j16rN9
7059g45J67J40M5mn7L5R3p4j81j47j68j78K9L17L95R6j33j16j14r2p4L1O4N0J5k6Kj7j9l4
7089g00m9O2K6j61j20N0N7Kj5M8J52J54R3q4k23j2J41J0n5ON2M6jk34j47N1J47J02j23j79
7119i04m1j38k30q8O4J78J93J03j10j25P1L1Ml5j01qJ07K46K33K9o9K6N0j3j84j75J22L59
7147d05L45J11r8m2O8p2k38r5R3Qj72j67j03j13j55j24k2N7J43J91L5j5k8q2O3K64P5m2K2
7176d98J9K8j44l02k61j08O0J96J16n3j08p9M8J52K00J48N8r0j15j09n1j9RO4L9Q4O9L8N2
7205e57l8k09j87O0J81P9o2q5j93m2N3o7k6J40J50l0n2J09J24m6l1k4P5K14K0j49j75j17N1
7234h34Q8Q2O4N5J94J99K9j4k8m6j12j36m4K7M1J16J60P4J08o7l03k51k8J92J59K5o7j48k42
7263g07k38l2N3l1k01k03N2K07J64J53P0P1J90Q8m1q7o4K9n2j80p4Q8J37R1k8q9r4j00K6J74
7293f28N1j60l1N4L9K4nj13r6j9p0j7L1p1k38j54j6l8N1Q1l4R1J90O5k9p9j9Q3Oj84j53KK6
7326a360J9j38j49M7J33J22O5J08J45p6j54o5J17J60K9j46j72n8m6j35j2J17J7m0pP9J02O3
7354a235K29K48q1j85j20l5K8K0OJ44J91O3r3k58k42m0J17Q4J1O6J02l9j45K1P6P0P2m1o4
7383a030J31J94j0j44l0M6N5P7j41k66k58k16n8J36K04J1j25K3J1n8L0J08N8L5oj8k8L1J56
7412a082J70P4j1l2J9l8j3Q8K8N2P2m6j20k02j42r0m4ql5p9j05j53j25P2K06J83K0j4R0O7
7442a198m4r4n1Q5J21MK4J05J60J29k2j50j35k30k58j21k8k2J8R4P2P5J0l3M6J00M3N5R3N8
7472a094J14n0j84j5k9p1m4O4M5o6Q0K69J73Q3j10k18n3K8l8j21p1m0m2N4J84J05j36j94l6
7501a413L7RK5J09J82L7q1LO8J12o5k09j58q8j42p5M7J48J67N9L5J25P6m8o8j27o0Q7J54J32
7531i22l9o5k6j67k1K60J75o4o4r1j51o7o2
7544a304
##ENDNTUPLES=	NMRSPECTRUM
##END=	

##TITLE=	4390-glucoside
##JCAMPDX=	6.0	$$ NMR Plug-in 1.4 of MestReNova 6.1.1-6384
##BLOCKID=	2
##DATATYPE=	NMRPEAKTABLE
##DATACLASS=	PEAKTABLE
##.OBSERVEFREQUENCY=	75.46775054931640625
##.OBSERVENUCLEUS=	^13C
##NPOINTS=	27
##FIRSTX=	18.674372995433135003
##LASTX=	170.50902876913457362
##XFACTOR=	1
##YFACTOR=	1
##FIRSTY=	1215.0087360727857231
##XUNITS=	PPM
##YUNITS=	ARBITRARY UNITS
##PEAKTABLE=	(XY..XY)
18.674372995433135003, 1215.0087360727857231
20.567340804766473639, 1296.1417785247390384
[truncated: 1,138 more chars]
