# Supplementary material for: An Improved Helferich Method for the α/β-Stereoselective Synthesis of 4-Methylumbelliferyl Glycosides for the Detection of Microorganisms
Source: Molecules. 2015 Dec 4;20(12):21681–99. doi: 10.3390/molecules201219789 (PMC6331929; doi:10.3390/molecules201219789)
Supplement: Supplementary file 1 [file molecules-20-19789-s001.zip › NMR data.JCAMP/13C-NMR (3c) the protected a┴-D-galactopyranoside.jcamp]

##TITLE=	530-41230-1
##JCAMPDX=	6.0	$$ NMR Plug-in 1.4 of MestReNova 6.1.1-6384
##DATATYPE=	LINK
##BLOCKS=	2
##ORIGIN=	Bruker BioSpin GmbH
##OWNER=	nmr

##TITLE=	530-41230-1
##JCAMPDX=	6.0	$$ NMR Plug-in 1.4 of MestReNova 6.1.1-6384
##BLOCKID=	1
##DATATYPE=	NMRSPECTRUM
##DATACLASS=	NTUPLES
##NUMDIM=	1
##ORIGIN=	Bruker BioSpin GmbH
##OWNER=	nmr
##.OBSERVEFREQUENCY=	75.46775054931640625
##.OBSERVENUCLEUS=	^13C
##.SOLVENTNAME=	5
##.PULSESEQUENCE=	zgdc30
##.ACQUISITIONMODE=	SIMULTANEOUS (DQD)
##$ORIGINALFORMAT=	Bruker XWIN-NMR
##$PARAMETERFILE=	(acqus, ASCII, E:/%E5%9C%A8%E6%89%80%E7%A0%94%E7%A9%B6/%E6%98%BE%E8%89%B2%E5%BA%95%E7%89%A9%E7%A0%94%E7%A9%B6/%E8%AF%BE%E9%A2%98%E5%AE%9E%E9%AA%8C%E8%AE%A1%E5%88%92%E3%80%81%E8%AE%B0%E5%BD%95%E5%8F%8A%E6%80%BB%E7%BB%93/%E6%A0%B8%E7%A3%81%E5%9B%BE%E8%B0%B1/20150212/530-41230-1%EF%BC%88%E5%8D%8A%E4%B9%B3%E7%B3%96%E8%8B%B7%EF%BC%89/2/acqus, 0)
$$ ##TITLE= Parameter file, TOPSPIN		Version 1.3
$$ ##JCAMPDX= 5.0
$$ ##DATATYPE= Parameter Values
$$ ##ORIGIN= Bruker BioSpin GmbH
$$ ##OWNER= nmr
$$ $$ 2015-02-04 21:48:39.296 +0800  nmr@NMR
$$ $$ D:\/data/pub/nmr/530-41230-1/2/acqus
$$ ##$AMP= (0..31)
$$ 100 100 100 100 100 100 100 100 100 100 100 100 100 100 100 100 100 100 
$$ 100 100 100 100 100 100 100 100 100 100 100 100 100 100
$$ ##$ANAVPT= -1
$$ ##$AQSEQ= 0
$$ ##$AQ_mod= 1
$$ ##$AUNM= <au_zg>
$$ ##$AUTOPOS= <33 >
$$ ##$BF1= 75.467749
$$ ##$BF2= 300.13
$$ ##$BF3= 75.467749
$$ ##$BF4= 75.467749
$$ ##$BF5= 500.13
$$ ##$BF6= 500.13
$$ ##$BF7= 500.13
$$ ##$BF8= 500.13
$$ ##$BYTORDA= 1
$$ ##$CFDGTYP= 0
$$ ##$CFRGTYP= 5
$$ ##$CHEMSTR= <none>
$$ ##$CNST= (0..63)
$$ 1 1 145 1 1 1 1 1 1 1 1 1 1 1 1 1 1 1 1 1 1 1 1 1 1 1 1 1 1 1 1 1 1 1 
$$ 1 1 1 1 1 1 1 1 1 1 1 1 1 1 1 1 1 1 1 1 1 1 1 1 1 1 1 1 1 1
$$ ##$CPDPRG= <waltz16>
$$ ##$CPDPRG1= <>
$$ ##$CPDPRG2= <waltz16>
$$ ##$CPDPRG3= <>
$$ ##$CPDPRG4= <mlev>
$$ ##$CPDPRG5= <mlev>
$$ ##$CPDPRG6= <mlev>
$$ ##$CPDPRG7= <mlev>
$$ ##$CPDPRG8= <mlev>
$$ ##$CPDPRGB= <>
$$ ##$CPDPRGT= <>
$$ ##$D= (0..63)
$$ 0 2 0.00345 0 0 0 0 0 0 0.06 0 0.03 2e-05 3e-06 0 0 0.0002 0 0 0 0 0 0 
$$ 0 0 0 0 0 0 0 0 0 0 0 0 0 0 0 0 0 0 0 0 0 0 0 0 0 0 0 0 0 0 0 0 0 0 0 
$$ 0 0 0 0 0 0
$$ ##$DATE= 1423057717
$$ ##$DBL= (0..7)
$$ 120 120 120 120 120 120 120 120
$$ ##$DBP= (0..7)
$$ 150 150 150 150 150 150 150 150
$$ ##$DBP07= 0
$$ ##$DBPNAM0= <>
$$ ##$DBPNAM1= <>
$$ ##$DBPNAM2= <>
$$ ##$DBPNAM3= <>
$$ ##$DBPNAM4= <>
$$ ##$DBPNAM5= <>
$$ ##$DBPNAM6= <>
$$ ##$DBPNAM7= <>
$$ ##$DBPOAL= (0..7)
$$ 0.5 0.5 0.5 0.5 0.5 0.5 0.5 0.5
$$ ##$DBPOFFS= (0..7)
$$ 0 0 0 0 0 0 0 0
$$ ##$DE= 6
$$ ##$DECBNUC= <off>
$$ ##$DECIM= 6
$$ ##$DECNUC= <off>
$$ ##$DECSTAT= 4
$$ ##$DIGMOD= 1
$$ ##$DIGTYP= 9
$$ ##$DL= (0..7)
$$ 0 120 120 120 120 120 120 120
$$ ##$DP= (0..7)
$$ 150 150 150 150 150 150 150 150
$$ ##$DP07= 0
$$ ##$DPNAME0= <>
$$ ##$DPNAME1= <>
$$ ##$DPNAME2= <>
$$ ##$DPNAME3= <>
$$ ##$DPNAME4= <>
$$ ##$DPNAME5= <>
$$ ##$DPNAME6= <>
$$ ##$DPNAME7= <>
$$ ##$DPOAL= (0..7)
$$ 0.5 0.5 0.5 0.5 0.5 0.5 0.5 0.5
$$ ##$DPOFFS= (0..7)
$$ 0 0 0 0 0 0 0 0
$$ ##$DQDMODE= 0
$$ ##$DR= 17
$$ ##$DS= 4
$$ ##$DSLIST= <SSSSSSSSSSSSSSS>
$$ ##$DSPFIRM= 0
$$ ##$DSPFVS= 10
$$ ##$DTYPA= 0
$$ ##$EXP= <C13CPD>
$$ ##$F1LIST= <111111111111111>
$$ ##$F2LIST= <222222222222222>
$$ ##$F3LIST= <333333333333333>
$$ ##$FCUCHAN= (0..9)
$$ 0 1 2 0 0 0 0 0 0 0
$$ ##$FL1= 83
$$ ##$FL2= 83
$$ ##$FL3= 83
$$ ##$FL4= 83
$$ ##$FOV= 20
$$ ##$FQ1LIST= <freqlist>
$$ ##$FQ2LIST= <freqlist>
$$ ##$FQ3LIST= <freqlist>
$$ ##$FQ4LIST= <freqlist>
$$ ##$FQ5LIST= <freqlist>
$$ ##$FQ6LIST= <freqlist>
$$ ##$FQ7LIST= <freqlist>
$$ ##$FQ8LIST= <freqlist>
$$ ##$FRQLO3= 0
$$ ##$FRQLO3N= 0
$$ ##$FS= (0..7)
$$ 83 83 83 83 83 83 83 83
$$ ##$FTLPGN= 0
$$ ##$FW= 93750
$$ ##$FnMODE= 0
$$ ##$GP031= 0
$$ ##$GPNAM0= <SINE.100>
$$ ##$GPNAM1= <SINE.100>
$$ ##$GPNAM10= <SINE.100>
$$ ##$GPNAM11= <SINE.100>
$$ ##$GPNAM12= <SINE.100>
$$ ##$GPNAM13= <SINE.100>
$$ ##$GPNAM14= <SINE.100>
$$ ##$GPNAM15= <SINE.100>
$$ ##$GPNAM16= <SINE.100>
$$ ##$GPNAM17= <SINE.100>
$$ ##$GPNAM18= <SINE.100>
$$ ##$GPNAM19= <SINE.100>
$$ ##$GPNAM2= <SINE.100>
$$ ##$GPNAM20= <SINE.100>
$$ ##$GPNAM21= <SINE.100>
$$ ##$GPNAM22= <SINE.100>
$$ ##$GPNAM23= <SINE.100>
$$ ##$GPNAM24= <SINE.100>
$$ ##$GPNAM25= <SINE.100>
$$ ##$GPNAM26= <SINE.100>
$$ ##$GPNAM27= <SINE.100>
$$ ##$GPNAM28= <SINE.100>
$$ ##$GPNAM29= <SINE.100>
$$ ##$GPNAM3= <SINE.100>
$$ ##$GPNAM30= <SINE.100>
$$ ##$GPNAM31= <SINE.100>
$$ ##$GPNAM4= <SINE.100>
$$ ##$GPNAM5= <SINE.100>
$$ ##$GPNAM6= <SINE.100>
$$ ##$GPNAM7= <SINE.100>
$$ ##$GPNAM8= <SINE.100>
$$ ##$GPNAM9= <SINE.100>
$$ ##$GPX= (0..31)
$$ 0 0 0 0 0 0 0 0 0 0 0 0 0 0 0 0 0 0 0 0 0 0 0 0 0 0 0 0 0 0 0 0
$$ ##$GPY= (0..31)
$$ 0 0 0 0 0 0 0 0 0 0 0 0 0 0 0 0 0 0 0 0 0 0 0 0 0 0 0 0 0 0 0 0
$$ ##$GPZ= (0..31)
$$ 0 0 0 0 0 0 0 0 0 0 0 0 0 0 0 0 0 0 0 0 0 0 0 0 0 0 0 0 0 0 0 0
$$ ##$GRDPROG= <>
$$ ##$GRPDLY= -1
$$ ##$HDDUTY= 20
$$ ##$HDRATE= 20
$$ ##$HGAIN= (0..3)
$$ 0 0 0 0
$$ ##$HL1= 3
$$ ##$HL2= 83
$$ ##$HL3= 83
$$ ##$HL4= 83
$$ ##$HOLDER= 0
$$ ##$HPMOD= (0..7)
$$ 0 0 0 0 0 0 0 0
$$ ##$HPPRGN= 0
$$ ##$IN= (0..31)
$$ 0.001 0.001 0.001 0.001 0.001 0.001 0.001 0.001 0.001 0.001 0.001 0.001 
$$ 0.001 0.001 0.001 0.001 0.001 0.001 0.001 0.001 0.001 0.001 0.001 0.001 
$$ 0.001 0.001 0.001 0.001 0.001 0.001 0.001 0.001
$$ ##$INP= (0..31)
$$ 0 0 0 0 0 0 0 0 0 0 0 0 0 0 0 0 0 0 0 0 0 0 0 0 0 0 0 0 0 0 0 0
$$ ##$INSTRUM= <DPX300>
$$ ##$L= (0..31)
$$ 1 1 1 1 1 1 1 1 1 1 1 1 1 1 1 1 1 1 1 1 1 1 1 1 1 1 1 1 1 1 1 1
$$ ##$LFILTER= 200
$$ ##$LGAIN= -15
$$ ##$LOCKED= no
$$ ##$LOCKFLD= 3936
$$ ##$LOCKGN= 134.5
$$ ##$LOCKPOW= -5
$$ ##$LOCKPPM= 7.23999977111816
$$ ##$LOCNUC= <2H>
$$ ##$LOCPHAS= 25
$$ ##$LOCSHFT= yes
$$ ##$LOCSW= 0
$$ ##$LTIME= 0.136000007390976
$$ ##$MASR= 4200
$$ ##$MASRLST= <masrlst>
$$ ##$NBL= 1
$$ ##$NC= -1
$$ ##$NS= 1000
$$ ##$NUC1= <13C>
$$ ##$NUC2= <1H>
$$ ##$NUC3= <off>
$$ ##$NUC4= <off>
$$ ##$NUC5= <off>
$$ ##$NUC6= <off>
$$ ##$NUC7= <off>
$$ ##$NUC8= <off>
$$ ##$NUCLEI= 0
$$ ##$NUCLEUS= <off>
$$ ##$O1= 7546.30085260999
$$ ##$O2= 1200.5199999976
$$ ##$O3= 7546.30085260999
$$ ##$O4= 7546.30085260999
$$ ##$O5= 0
$$ ##$O6= 0
$$ ##$O7= 0
$$ ##$O8= 0
$$ ##$OBSCHAN= (0..9)
$$ 0 0 0 0 0 0 0 0 0 0
$$ ##$OVERFLW= 0
$$ ##$P= (0..63)
$$ 9 9 18 13 26 0 0 0 0 0 0 0 0 0 0 200000 1000 2500 0 600 2500 0 0 0 0 0 
$$ 0 9 1000 0 0 0 0 0 0 0 0 0 0 0 0 0 0 0 0 0 0 0 0 0 0 0 0 0 0 0 0 0 0 0 
$$ 0 0 0 0
$$ ##$PAPS= 2
$$ ##$PARMODE= 0
$$ ##$PCPD= (0..9)
$$ 100 100 80 100 100 100 100 100 100 100
$$ ##$PHCOR= (0..31)
$$ 0 0 0 0 0 0 0 0 0 0 0 0 0 0 0 0 0 0 0 0 0 0 0 0 0 0 0 0 0 0 0 0
$$ ##$PHP= 2
$$ ##$PH_ref= 0
$$ ##$PL= (0..63)
$$ 120 -1 0 120 120 120 120 120 120 120 120 120 15.8 15.8 120 120 120 120 
$$ -1 120 120 120 120 120 120 120 120 120 120 120 15.8 120 120 120 120 120 
$$ 120 120 120 120 120 120 120 120 120 120 120 120 120 120 120 120 120 120 
$$ 120 120 120 120 120 120 120 120 120 120
$$ ##$POWMOD= 0
$$ ##$PR= 4
$$ ##$PRECHAN= (0..15)
$$ -1 3 -1 2 0 -1 -1 -1 -1 -1 -1 -1 -1 -1 -1 -1
$$ ##$PRGAIN= 0
$$ ##$PROBHD= <5 mm PABBO BB/19F-1H/D Z-GRD Z104275/0178
$$ >
$$ ##$PROSOL= no
$$ ##$PULPROG= <zgdc30>
$$ ##$PW= 0
$$ ##$PYNM= <acqu.py>
$$ ##$PYNMP= <proc.py>
$$ ##$QNP= 1
$$ ##$RD= 0
$$ ##$RECCHAN= (0..15)
$$ -1 -1 -1 -1 -1 -1 -1 -1 -1 -1 -1 -1 -1 -1 -1 -1
$$ ##$RECPH= 0
$$ ##$RG= 1149.4
$$ ##$RO= 20
$$ ##$ROUTWD1= (0..23)
$$ 1 0 0 0 0 1 0 0 0 0 0 1 0 0 0 1 0 0 0 0 0 0 0 0
$$ ##$ROUTWD2= (0..23)
$$ 1 0 0 0 0 1 0 0 0 0 0 0 0 0 0 0 0 0 0 0 0 0 0 0
$$ ##$RPUUSED= (0..8)
$$ 0 0 0 0 0 0 0 0 0
$$ ##$RSEL= (0..9)
$$ 0 1 2 0 0 0 0 0 0 0
$$ ##$S= (0..7)
$$ 83 25 26 83 26 83 83 83
$$ ##$SEOUT= 0
$$ ##$SFO1= 75.4752953008526
$$ ##$SFO2= 300.13120052
$$ ##$SFO3= 75.4752953008526
$$ ##$SFO4= 75.4752953008526
$$ ##$SFO5= 500.13
$$ ##$SFO6= 500.13
$$ ##$SFO7= 500.13
$$ ##$SFO8= 500.13
$$ ##$SOLVENT= <CDCl3>
$$ ##$SP= (0..31)
$$ 1 120 120 120 0 0 120 120 0 0 0 120 0 0 120 0 150 150 120 120.87 118.96 
$$ 122.27 114.95 150 150 150 150 150 150 120 150 120
$$ ##$SP07= 0
$$ ##$SPECTR= 0
$$ ##$SPNAM0= <gauss>
$$ ##$SPNAM1= <Gaus1.1000>
$$ ##$SPNAM10= <gauss>
$$ ##$SPNAM11= <Gaus1.1000>
$$ ##$SPNAM12= <gauss>
$$ ##$SPNAM13= <gauss>
$$ ##$SPNAM14= <Gaus1.1000>
$$ ##$SPNAM15= <Gaus1.1000>
$$ ##$SPNAM16= <gauss>
$$ ##$SPNAM17= <gauss>
$$ ##$SPNAM18= <Gaus1.1000>
$$ ##$SPNAM19= <Gaus1.1000>
$$ ##$SPNAM2= <Gaus1.1000>
$$ ##$SPNAM20= <Gaus1.1000>
$$ ##$SPNAM21= <Gaus1.1000>
$$ ##$SPNAM22= <Gaus1.1000>
$$ ##$SPNAM23= <gauss>
$$ ##$SPNAM24= <gauss>
$$ ##$SPNAM25= <gauss>
$$ ##$SPNAM26= <gauss>
$$ ##$SPNAM27= <gauss>
$$ ##$SPNAM28= <gauss>
$$ ##$SPNAM29= <Gaus1.1000>
$$ ##$SPNAM3= <Gaus1.1000>
$$ ##$SPNAM30= <gauss>
$$ ##$SPNAM31= <Gaus1.1000>
$$ ##$SPNAM4= <gauss>
$$ ##$SPNAM5= <gauss>
$$ ##$SPNAM6= <Gaus1.1000>
$$ ##$SPNAM7= <Gaus1.1000>
$$ ##$SPNAM8= <gauss>
$$ ##$SPNAM9= <gauss>
$$ ##$SPOAL= (0..31)
$$ 0.5 0.5 0.5 0.5 0.5 0.5 0.5 0.5 0.5 0.5 0.5 0.5 0.5 0.5 0.5 0.5 0.5 0.5 
$$ 0.5 0.5 0.5 0.5 0.5 0.5 0.5 0.5 0.5 0.5 0.5 0.5 0.5 0.5
$$ ##$SPOFFS= (0..31)
$$ 0 0 0 0 0 0 0 0 0 0 0 0 0 0 0 0 0 0 0 0 0 0 0 0 0 0 0 0 0 0 0 0
$$ ##$SUBNAM0= <"">
$$ ##$SUBNAM1= <"">
$$ ##$SUBNAM2= <"">
$$ ##$SUBNAM3= <"">
$$ ##$SUBNAM4= <"">
$$ ##$SUBNAM5= <"">
$$ ##$SUBNAM6= <"">
$$ ##$SUBNAM7= <"">
$$ ##$SUBNAM8= <"">
$$ ##$SUBNAM9= <"">
$$ ##$SW= 259.791539193003
$$ ##$SWIBOX= (0..15)
$$ 0 1 3 4 0 0 0 0 0 0 0 0 0 0 0 0
$$ ##$SW_h= 19607.8431372549
$$ ##$TD= 65536
$$ ##$TD0= 1
$$ ##$TE= 295.16
$$ ##$TE2= 300
$$ ##$TE3= 300
$$ ##$TEG= 300
$$ ##$TL= (0..7)
$$ 0 120 120 120 120 120 120 120
$$ ##$TP= (0..7)
$$ 150 150 150 150 150 150 150 150
$$ ##$TP07= 0
$$ ##$TPNAME0= <>
$$ ##$TPNAME1= <>
$$ ##$TPNAME2= <>
$$ ##$TPNAME3= <>
$$ ##$TPNAME4= <>
$$ ##$TPNAME5= <>
$$ ##$TPNAME6= <>
$$ ##$TPNAME7= <>
$$ ##$TPOAL= (0..7)
$$ 0.5 0.5 0.5 0.5 0.5 0.5 0.5 0.5
$$ ##$TPOFFS= (0..7)
$$ 0 0 0 0 0 0 0 0
$$ ##$TUNHIN= 0
$$ ##$TUNHOUT= 0
$$ ##$TUNXOUT= 0
$$ ##$USERA1= <user>
$$ ##$USERA2= <user>
$$ ##$USERA3= <user>
$$ ##$USERA4= <user>
$$ ##$USERA5= <user>
$$ ##$V9= 5
$$ ##$VALIST= <valist>
$$ ##$VCLIST= <CCCCCCCCCCCCCCC>
$$ ##$VD= 0
$$ ##$VDLIST= <DDDDDDDDDDDDDDD>
$$ ##$VPLIST= <PPPPPPPPPPPPPPP>
$$ ##$VTLIST= <TTTTTTTTTTTTTTT>
$$ ##$WBST= 1024
$$ ##$WBSW= 4
$$ ##$XGAIN= (0..3)
$$ 0 0 0 0
$$ ##$XL= 0
$$ ##$YL= 0
$$ ##$YMAX_a= 1076639
$$ ##$YMIN_a= -3854170
$$ ##$ZGOPTNS= <>
$$ ##$ZL1= 120
$$ ##$ZL2= 120
$$ ##$ZL3= 120
$$ ##$ZL4= 120
$$ ##END=
$$ 
##$PARAMETERFILE=	(audita.txt, ASCII, E:/%E5%9C%A8%E6%89%80%E7%A0%94%E7%A9%B6/%E6%98%BE%E8%89%B2%E5%BA%95%E7%89%A9%E7%A0%94%E7%A9%B6/%E8%AF%BE%E9%A2%98%E5%AE%9E%E9%AA%8C%E8%AE%A1%E5%88%92%E3%80%81%E8%AE%B0%E5%BD%95%E5%8F%8A%E6%80%BB%E7%BB%93/%E6%A0%B8%E7%A3%81%E5%9B%BE%E8%B0%B1/20150212/530-41230-1%EF%BC%88%E5%8D%8A%E4%B9%B3%E7%B3%96%E8%8B%B7%EF%BC%89/2/audita.txt, 0)
$$ ##TITLE= Audit trail, TOPSPIN		Version 1.3
$$ ##JCAMPDX= 5.01
$$ ##ORIGIN= Bruker BioSpin GmbH
$$ ##OWNER= nmr
$$ $$ D:\/data/pub/nmr/530-41230-1/2/audita.txt
$$ ##AUDIT TRAIL=  $$ (NUMBER, WHEN, WHO, WHERE, VERSION, WHAT)
$$ (   1,<2015-02-04 21:48:38.125 +0800>,<nmr>,<NMR>,<TOPSPIN 1.3>,
$$       <created by zg
$$ 	started at 2015-02-04 20:46:05.546 +0800,
$$ 	POWCHK disabled, PULCHK disabled
$$        configuration hash MD5:
$$        DF A6 11 CE 2A 02 50 55 3E 86 D8 82 5B AB EC 40
$$        data hash MD5: 64K
$$        E7 EB D2 69 C6 5E 22 46 05 1D B6 9C 41 79 0F 69>)
$$ (   2,<2015-02-04 21:48:43.640 +0800>,<nmr>,<NMR>,<TOPSPIN 1.3>,
$$       <user comment:
$$        ICON-NMR User ID: pub
$$        data hash MD5: 64K
$$        E7 EB D2 69 C6 5E 22 46 05 1D B6 9C 41 79 0F 69>)
$$ ##END=
$$ 
$$ $$ hash MD5
$$ $$ C2 89 1B B4 C9 84 28 6C B4 C7 4B F3 7E 95 F6 56
$$ 
##$PARAMETERFILE=	(auditp.txt, ASCII, E:/%E5%9C%A8%E6%89%80%E7%A0%94%E7%A9%B6/%E6%98%BE%E8%89%B2%E5%BA%95%E7%89%A9%E7%A0%94%E7%A9%B6/%E8%AF%BE%E9%A2%98%E5%AE%9E%E9%AA%8C%E8%AE%A1%E5%88%92%E3%80%81%E8%AE%B0%E5%BD%95%E5%8F%8A%E6%80%BB%E7%BB%93/%E6%A0%B8%E7%A3%81%E5%9B%BE%E8%B0%B1/20150212/530-41230-1%EF%BC%88%E5%8D%8A%E4%B9%B3%E7%B3%96%E8%8B%B7%EF%BC%89/2/pdata/1/auditp.txt, 0)
$$ ##TITLE= Audit trail, TOPSPIN		Version 1.3
$$ ##JCAMPDX= 5.01
$$ ##ORIGIN= Bruker BioSpin GmbH
$$ ##OWNER= nmr
$$ $$ d:/data/pub/nmr/530-41230-1/2/pdata/1/auditp.txt
$$ ##AUDIT TRAIL=  $$ (NUMBER, WHEN, WHO, WHERE, VERSION, WHAT)
$$ (   1,<2015-02-04 21:48:38.125 +0800>,<nmr>,<NMR>,<TOPSPIN 1.3>,
$$       <created by zg
$$ 	started at 2015-02-04 20:46:05.546 +0800,
$$ 	POWCHK disabled, PULCHK disabled
$$        configuration hash MD5:
$$        DF A6 11 CE 2A 02 50 55 3E 86 D8 82 5B AB EC 40
$$        data hash MD5: 64K
$$        E7 EB D2 69 C6 5E 22 46 05 1D B6 9C 41 79 0F 69>)
$$ (   2,<2015-02-04 21:48:43.640 +0800>,<nmr>,<NMR>,<TOPSPIN 1.3>,
$$       <user comment:
$$        ICON-NMR User ID: pub
$$        data hash MD5: 64K
$$        E7 EB D2 69 C6 5E 22 46 05 1D B6 9C 41 79 0F 69>)
$$ (   3,<2015-02-05 08:40:05.328 +0800>,<nmr>,<NMR>,<TOPSPIN 1.3>,
$$       <Start of raw data processing
$$        ef BC_mod = 2 LB = 1 FT_mod = 6 PKNL = 1 SI = 32K 
$$        data hash MD5: 32K
$$        15 72 AE A5 FB 37 62 5D B7 8C 5F 3A A0 F5 30 3E>)
$$ (   4,<2015-02-05 08:40:06.031 +0800>,<nmr>,<NMR>,<TOPSPIN 1.3>,
$$       <apk 
$$        data hash MD5: 32K
$$        64 9E 55 5E 38 AC 04 E3 4E 44 EB 50 80 44 2C E4>)
$$ (   5,<2015-02-05 08:40:06.593 +0800>,<nmr>,<NMR>,<TOPSPIN 1.3>,
$$       <abs ABSG = 5 
$$        data hash MD5: 32K
$$        11 07 01 38 A3 AF 67 8B 23 01 06 5F C4 C4 46 00>)
$$ ##END=
$$ 
$$ $$ hash MD5
$$ $$ BD 7E A1 39 3E E9 AA EC 15 B3 D9 B0 C8 9A 51 5E
$$ 
##$PARAMETERFILE=	(cpdprg2, ASCII, E:/%E5%9C%A8%E6%89%80%E7%A0%94%E7%A9%B6/%E6%98%BE%E8%89%B2%E5%BA%95%E7%89%A9%E7%A0%94%E7%A9%B6/%E8%AF%BE%E9%A2%98%E5%AE%9E%E9%AA%8C%E8%AE%A1%E5%88%92%E3%80%81%E8%AE%B0%E5%BD%95%E5%8F%8A%E6%80%BB%E7%BB%93/%E6%A0%B8%E7%A3%81%E5%9B%BE%E8%B0%B1/20150212/530-41230-1%EF%BC%88%E5%8D%8A%E4%B9%B3%E7%B3%96%E8%8B%B7%EF%BC%89/2/cpdprg2, 0)
$$ 1 pcpd*3:180
$$   pcpd*4:0
$$   pcpd*2:180
$$   pcpd*3:0
$$   pcpd  :180
$$   pcpd*2:0
$$   pcpd*4:180
$$   pcpd*2:0
$$   pcpd*3:180
$$ 2 pcpd*3:0
$$   pcpd*4:180
$$   pcpd*2:0
$$   pcpd*3:180
$$   pcpd  :0
$$   pcpd*2:180
$$   pcpd*4:0
$$   pcpd*2:180
$$   pcpd*3:0
$$   lo to 2 times 2
$$ 3 pcpd*3:180
$$   pcpd*4:0
$$   pcpd*2:180
$$   pcpd*3:0
$$   pcpd  :180
$$   pcpd*2:0
$$   pcpd*4:180
$$   pcpd*2:0
$$   pcpd*3:180
$$   jump to 1
$$ 
##$PARAMETERFILE=	(format.temp, ASCII, E:/%E5%9C%A8%E6%89%80%E7%A0%94%E7%A9%B6/%E6%98%BE%E8%89%B2%E5%BA%95%E7%89%A9%E7%A0%94%E7%A9%B6/%E8%AF%BE%E9%A2%98%E5%AE%9E%E9%AA%8C%E8%AE%A1%E5%88%92%E3%80%81%E8%AE%B0%E5%BD%95%E5%8F%8A%E6%80%BB%E7%BB%93/%E6%A0%B8%E7%A3%81%E5%9B%BE%E8%B0%B1/20150212/530-41230-1%EF%BC%88%E5%8D%8A%E4%B9%B3%E7%B3%96%E8%8B%B7%EF%BC%89/2/format.temp, 0)
$$ EDIT_PAR COMMAND FILE
$$ 
$$ DI_MODE         LONG
$$ ED_ENTRY        ACQU
$$ ORDER           FILE
$$ 
$$ 
$$ HEADER		"F2 - Acquisition Parameters"
$$ T_NAME		Date_
$$ 		TYPE	R64
$$ 		CLASS	ACQU
$$ 		SUBRANGE 0.0 50000000
$$ 		REL	"Date_=itodate(DATE)"
$$ 		INV_REL	"DATE=datetoi(Date_,DATE)"
$$ 		FORMAT	"%14.0f"
$$ 		TEXT	" "
$$ END
$$ T_NAME		Time
$$ 		TYPE	R32
$$ 		CLASS	ACQU
$$ 		SUBRANGE 0.0 1000000
$$ 		REL	"Time=itotime(DATE)"
$$ 		INV_REL	"DATE=timetoi(Time,DATE)"
$$ 		FORMAT	"%14.2f"
$$ 		TEXT	" "
$$ END
$$ NAME		INSTRUM
$$ 		TEXT	" "
$$ END
$$ NAME		PROBHD
$$ 		FORMAT	"%14.14s"
$$ 		TEXT	" "
$$ END
$$ NAME		PULPROG
$$ 		TEXT	" "
$$ END
$$ NAME		TD
$$ 		TEXT	" "
$$ END
$$ NAME		SOLVENT
$$ 		TEXT	" "
$$ END
$$ NAME		NS
$$ 		TEXT	" "
$$ END
$$ NAME		DS
$$ 		TEXT	" "
$$ END
$$ T_NAME		SWH
$$ 		TYPE	R32
$$ 		CLASS	ACQU
$$ 		SUBRANGE 0.0 1e8
$$ 		REL	"SWH=SW*SFO1"
$$ 		INV_REL "SW=SWH/SFO1"
$$ 		UNIT	"Hz"
$$ 		FORMAT	"%14.3f Hz"
$$ 		TEXT	" "
$$ END
$$ T_NAME          FIDRES
$$                 TYPE    R32
$$                 CLASS   ACQU
$$                 SUBRANGE 0.0 100000
$$                 REL     "FIDRES=SW*SFO1/TD"
$$                 INV_REL "TD = nextpow(SW*SFO1/FIDRES)"
$$ 		UNIT	"Hz"
$$ 		FORMAT	"%14.6f Hz"
$$ 		TEXT	" "
$$ END
$$ T_NAME          AQ
$$ 		TYPE	R32
$$ 		CLASS	ACQU
$$ 		SUBRANGE 0.0 1000
$$ 		REL	"AQ=aqcalc(SW,SFO1,TD,DIGTYP)"
$$ 		INV_REL	"TD=tdcalc(SW,SFO1,1.0e6*AQ,DIGTYP)"
$$ 		UNIT	"sec"
$$ 		FORMAT	"%14.7f sec"
$$ 		TEXT	" "
$$ END
$$ NAME		RG
$$ 		TEXT	" "
$$ END
$$ T_NAME          DW
$$ 		TYPE	R32
$$ 		CLASS	ACQU
$$ 		SUBRANGE 0.0 1000000
$$ 		REL	"DW=1/(2*SW*SFO1)"
$$ 		INV_REL	"SW=1000000/(2*(0.005+DW)*SFO1)"
$$ 		UNIT	"usec"
$$ 		FORMAT	"%14.3lf usec"
$$ 		TEXT	" "
$$ END
$$ NAME		DE
$$ 		FORMAT	"%14.2f usec"
$$ 		TEXT	" "
$$ END
$$ NAME		TE
$$ 		FORMAT	"%14.1f K"
$$ 		TEXT	" "
$$ END
$$ T_NAME		D1
$$ 		TYPE	R32
$$ 		CLASS	ACQU
$$ 		SUBRANGE 0.0 1e38
$$ 		REL	"D1=D[1]"
$$ 		INV_REL	"D[1]=D1"
$$ 		UNIT	"sec"
$$ 		FORMAT	"%14.8f sec"
$$ 		TEXT	" "
$$ END
$$ T_NAME		d11
$$ 		TYPE	R32
$$ 		SUBRANGE 0.0 1e8
$$ 		CLASS	ACQU
$$ 		REL	"d11=30m"
$$ 		INV_REL	"D[0]=d11"
$$ 		UNIT	"sec"
$$ 		TEXT	" "
$$ 		FORMAT	"%14.8f sec"
$$ 		NONEDIT
$$ END
$$ NAME		TD0
$$ 		TEXT	" "
$$ END
$$ HEADER		"======== CHANNEL f1 ========"
$$ NAME		NUC1
$$ 		NONEDIT
$$ 		TEXT	" "
$$ END
$$ T_NAME		P1
$$ 		TYPE	R32
$$ 		CLASS	ACQU
$$ 		SUBRANGE 0.0 1.0e10
$$ 		REL	"P1=P[1]"
$$ 		INV_REL	"P[1]=P1"
$$ 		UNIT	"usec"
$$ 		FORMAT	"%14.2f usec"
$$ 		TEXT	" "
$$ END
$$ T_NAME		PL1
$$ 		TYPE	R32
$$ 		CLASS	ACQU
$$ 		SUBRANGE -6.0 1e38
$$ 		REL	"PL1=PL[1]"
$$ 		INV_REL	"PL[1]=PL1"
$$ 		UNIT	"dB"
$$ 		FORMAT	"%14.2f dB"
$$ 		TEXT	" "
$$ END
$$ NAME		SFO1
$$ 		FORMAT	"%14.7f MHz"
$$ 		TEXT	" "
$$ END
$$ HEADER		"======== CHANNEL f2 ========"
$$ NAME		CPDPRG2
$$ 		TEXT	" "
$$ END
$$ NAME		NUC2
$$ 		NONEDIT
$$ 		TEXT	" "
$$ END
$$ T_NAME		PCPD2
$$ 		TYPE	R32
$$ 		CLASS	ACQU
$$ 		SUBRANGE 0 1e38
$$ 		REL	"PCPD2=PCPD[2]"
$$ 		INV_REL	"PCPD[2]=PCPD2"
$$ 		UNIT	"usec"
$$ 		FORMAT	"%14.2f usec"
$$ 		TEXT	" "
$$ END
$$ T_NAME		PL2
$$ 		TYPE	R32
$$ 		CLASS	ACQU
$$ 		SUBRANGE -6.0 1e38
$$ 		REL	"PL2=PL[2]"
$$ 		INV_REL	"PL[2]=PL2"
$$ 		UNIT	"dB"
$$ 		FORMAT	"%14.2f dB"
$$ 		TEXT	" "
$$ END
$$ T_NAME		PL12
$$ 		TYPE	R32
$$ 		CLASS	ACQU
$$ 		SUBRANGE -6.0 1e38
$$ 		REL	"PL12=PL[12]"
$$ 		INV_REL	"PL[12]=PL12"
$$ 		UNIT	"dB"
$$ 		FORMAT	"%14.2f dB"
$$ 		TEXT	" "
$$ END
$$ NAME		SFO2
$$ 		FORMAT	"%14.7f MHz"
$$ 		TEXT	" "
$$ END
$$ 
##$PARAMETERFILE=	(parm.txt, ASCII, E:/%E5%9C%A8%E6%89%80%E7%A0%94%E7%A9%B6/%E6%98%BE%E8%89%B2%E5%BA%95%E7%89%A9%E7%A0%94%E7%A9%B6/%E8%AF%BE%E9%A2%98%E5%AE%9E%E9%AA%8C%E8%AE%A1%E5%88%92%E3%80%81%E8%AE%B0%E5%BD%95%E5%8F%8A%E6%80%BB%E7%BB%93/%E6%A0%B8%E7%A3%81%E5%9B%BE%E8%B0%B1/20150212/530-41230-1%EF%BC%88%E5%8D%8A%E4%B9%B3%E7%B3%96%E8%8B%B7%EF%BC%89/2/pdata/1/parm.txt, 0)
$$ 
$$ Current Data Parameters
$$ NAME        530-41230-1                
$$ EXPNO                 2                
$$ PROCNO                1                
$$ 
$$ F2 - Acquisition Parameters
$$ Date_          20150204                
$$ Time              21.48                
$$ INSTRUM          DPX300                
$$ PROBHD   5 mm PABBO BB/                
$$ PULPROG          zgdc30                
$$ TD                65536                
$$ SOLVENT           CDCl3                
$$ NS                 1000                
$$ DS                    4                
$$ SWH           19607.844 Hz             
$$ FIDRES         0.299192 Hz             
$$ AQ            1.6712180 sec            
$$ RG               1149.4                
$$ DW               25.500 usec           
$$ DE                 6.00 usec           
$$ TE                295.2 K              
$$ D1           2.00000000 sec            
$$ d11          0.03000000 sec            
$$ TD0                   1                
$$ 
$$ ======== CHANNEL f1 ========
$$ NUC1                13C                
$$ P1                 9.00 usec           
$$ PL1               -1.00 dB             
$$ SFO1         75.4752953 MHz            
$$ 
$$ ======== CHANNEL f2 ========
$$ CPDPRG2         waltz16                
$$ NUC2                 1H                
$$ PCPD2             80.00 usec           
$$ PL2                0.00 dB             
$$ PL12              15.80 dB             
$$ SFO2        300.1312005 MHz            
$$ 
$$ F2 - Processing parameters
$$ SI                32768                
$$ SF           75.4677490 MHz            
$$ WDW                  EM                
$$ SSB                   0                
$$ LB                 1.00 Hz             
$$ GB                    0                
$$ PC                 1.40                
$$ 
##$PARAMETERFILE=	(peak.txt, ASCII, E:/%E5%9C%A8%E6%89%80%E7%A0%94%E7%A9%B6/%E6%98%BE%E8%89%B2%E5%BA%95%E7%89%A9%E7%A0%94%E7%A9%B6/%E8%AF%BE%E9%A2%98%E5%AE%9E%E9%AA%8C%E8%AE%A1%E5%88%92%E3%80%81%E8%AE%B0%E5%BD%95%E5%8F%8A%E6%80%BB%E7%BB%93/%E6%A0%B8%E7%A3%81%E5%9B%BE%E8%B0%B1/20150212/530-41230-1%EF%BC%88%E5%8D%8A%E4%B9%B3%E7%B3%96%E8%8B%B7%EF%BC%89/2/pdata/1/peak.txt, 0)
$$ DU=d:, USER=pub, NAME=530-41230-1, EXPNO=2, PROCNO=1
$$ F1=177.593ppm, F2=147.095ppm, MI=0.34cm, MAXI=5.00cm, PC=1.400
$$      #     ADDRESS            FREQUENCY         INTENSITY
$$                            [Hz]        [PPM]
$$      1      7508.9    12856.735     170.3607         1.38
$$ 
$$      2      7514.8    12853.187     170.3136         1.54
$$ 
$$      3      7536.6    12840.146     170.1408         1.48
$$ 
$$      4      7547.2    12833.789     170.0566         1.48
$$ 
$$      5      8713.3    12136.021     160.8107         1.04
$$ 
$$      6      8954.6    11991.638     158.8975         1.67
$$ 
$$      7      9463.2    11687.272     154.8645         1.29
$$ 
$$      8      9808.0    11480.992     152.1311         1.48
$$ 
$$      9     13130.6     9492.797     125.7861         2.53
$$ 
$$     10     14433.9     8712.895     115.4519         1.30
$$ 
$$     11     14674.7     8568.814     113.5427         2.33
$$ 
$$     12     14718.2     8542.799     113.1980         1.65
$$ 
$$     13     15803.2     7893.533     104.5948         1.96
$$ 
$$     14     17008.8     7172.159      95.0361         2.23
$$ 
$$     15     19224.6     5846.226      77.4665        14.65
$$ 
$$     16     19278.1     5814.216      77.0424        15.00
$$ 
$$     17     19331.5     5782.273      76.6191        14.97
$$ 
$$     18     20469.5     5101.296      67.5957         2.53
$$ 
$$     19     20478.8     5095.750      67.5222         3.21
$$ 
$$     20     20504.2     5080.535      67.3206         2.26
$$ 
$$     21     21263.5     4626.213      61.3005         2.11
$$ 
$$     22     26379.6     1564.801      20.7347         2.71
$$ 
$$     23     26386.8     1560.486      20.6775         2.73
$$ 
$$     24     26391.4     1557.750      20.6413         2.79
$$ 
$$     25     26399.9     1552.632      20.5735         2.41
$$ 
$$     26     26635.6     1411.624      18.7050         2.51
$$ 
$$ 
##$PARAMETERFILE=	(procs, ASCII, E:/%E5%9C%A8%E6%89%80%E7%A0%94%E7%A9%B6/%E6%98%BE%E8%89%B2%E5%BA%95%E7%89%A9%E7%A0%94%E7%A9%B6/%E8%AF%BE%E9%A2%98%E5%AE%9E%E9%AA%8C%E8%AE%A1%E5%88%92%E3%80%81%E8%AE%B0%E5%BD%95%E5%8F%8A%E6%80%BB%E7%BB%93/%E6%A0%B8%E7%A3%81%E5%9B%BE%E8%B0%B1/20150212/530-41230-1%EF%BC%88%E5%8D%8A%E4%B9%B3%E7%B3%96%E8%8B%B7%EF%BC%89/2/pdata/1/procs, 0)
$$ ##TITLE= Parameter file, TOPSPIN		Version 1.3
$$ ##JCAMPDX= 5.0
$$ ##DATATYPE= Parameter Values
$$ ##ORIGIN= Bruker BioSpin GmbH
$$ ##OWNER= nmr
$$ $$ 2015-02-05 08:40:19.656 +0800  nmr@NMR
$$ $$ d:/data/pub/nmr/530-41230-1/2/pdata/1//procs
$$ ##$ABSF1= 229.9025
$$ ##$ABSF2= -29.91501
$$ ##$ABSG= 5
$$ ##$ABSL= 3
$$ ##$ALPHA= 0
$$ ##$AQORDER= 0
$$ ##$ASSFAC= 0
$$ ##$ASSFACI= 0
$$ ##$ASSFACX= 0
$$ ##$ASSWID= 0
$$ ##$AUNMP= <proc_1dnp>
$$ ##$AXLEFT= 0
$$ ##$AXRIGHT= 0
$$ ##$AXTYPE= 0
$$ ##$AXUNIT= <>
$$ ##$AZFE= 0.1
$$ ##$AZFW= 0.5
$$ ##$BCFW= 0
$$ ##$BC_mod= 2
$$ ##$BYTORDP= 0
$$ ##$COROFFS= 0
$$ ##$CY= 15
$$ ##$DATMOD= 1
$$ ##$DC= 0
$$ ##$DFILT= <>
$$ ##$DTYPP= 0
$$ ##$F1P= 229.902496337891
$$ ##$F2P= -29.915020377162
$$ ##$FCOR= 0.5
$$ ##$FTSIZE= 32768
$$ ##$FT_mod= 6
$$ ##$GAMMA= 0
$$ ##$GB= 0
$$ ##$INTBC= 1
$$ ##$INTSCL= 1
$$ ##$ISEN= 30
$$ ##$LB= 1
$$ ##$LEV0= 0
$$ ##$LPBIN= 0
$$ ##$MAXI= 17.49649
$$ ##$MC2= 0
$$ ##$MEAN= 0
$$ ##$ME_mod= 0
$$ ##$MI= 0
$$ ##$NCOEF= 0
$$ ##$NC_proc= -3
$$ ##$NLEV= 6
$$ ##$NOISF1= 0
$$ ##$NOISF2= 0
$$ ##$NSP= 0
$$ ##$NTH_PI= 0
$$ ##$NZP= 0
$$ ##$OFFSET= 229.9025
$$ ##$PC= 1.4
$$ ##$PHC0= -48.54878
$$ ##$PHC1= 45.48401
$$ ##$PH_mod= 1
$$ ##$PKNL= yes
$$ ##$PPARMOD= 0
$$ ##$PPDIAG= 0
$$ ##$PPIPTYP= 0
$$ ##$PPMPNUM= 100
$$ ##$PPRESOL= 1
$$ ##$PSCAL= 0
$$ ##$PSIGN= 0
$$ ##$REVERSE= no
$$ ##$SF= 75.467749
$$ ##$SI= 32768
$$ ##$SIGF1= 0
$$ ##$SIGF2= 0
$$ ##$SINO= 80
$$ ##$SIOLD= 32768
$$ ##$SREGLST= <13C.CDCl3>
$$ ##$SSB= 0
$$ ##$STSI= 32768
$$ ##$STSR= 0
$$ ##$SW_p= 19607.8431372549
$$ ##$SYMM= 0
$$ ##$S_DEV= 0
$$ ##$TDeff= 65536
$$ ##$TDoff= 0
$$ ##$TI= <>
$$ ##$TILT= no
$$ ##$TM1= 0
$$ ##$TM2= 0
$$ ##$TOPLEV= 0
$$ ##$USERP1= <user>
$$ ##$USERP2= <user>
$$ ##$USERP3= <user>
$$ ##$USERP4= <user>
$$ ##$USERP5= <user>
$$ ##$WDW= 1
$$ ##$XDIM= 64
$$ ##$YMAX_p= 281286368
$$ ##$YMIN_p= -4234324
$$ ##END=
$$ 
##$PARAMETERFILE=	(pulseprogram, ASCII, E:/%E5%9C%A8%E6%89%80%E7%A0%94%E7%A9%B6/%E6%98%BE%E8%89%B2%E5%BA%95%E7%89%A9%E7%A0%94%E7%A9%B6/%E8%AF%BE%E9%A2%98%E5%AE%9E%E9%AA%8C%E8%AE%A1%E5%88%92%E3%80%81%E8%AE%B0%E5%BD%95%E5%8F%8A%E6%80%BB%E7%BB%93/%E6%A0%B8%E7%A3%81%E5%9B%BE%E8%B0%B1/20150212/530-41230-1%EF%BC%88%E5%8D%8A%E4%B9%B3%E7%B3%96%E8%8B%B7%EF%BC%89/2/pulseprogram, 0)
$$ # 1 "C:/Bruker/TP13/exp/stan/nmr/lists/pp/zgdc30"
$$ ;zgdc30
$$ ;avance-version (07/04/03)
$$ ;1D sequence with decoupling
$$ ;using 30 degree flip angle
$$ ;
$$ ;$CLASS=HighRes
$$ ;$DIM=1D
$$ ;$TYPE=
$$ ;$SUBTYPE=
$$ ;$COMMENT=
$$ 
$$ 
$$ # 1 "C:/Bruker/TP13/exp/stan/nmr/lists/pp/Avance.incl" 1
$$ ;Avance.incl
$$ ;
$$ ;avance-version (07/01/22)
$$ ;
$$ ;$CLASS=HighRes Incl
$$ ;$COMMENT=
$$ 
$$ 
$$ 
$$ 
$$ 
$$ 
$$ 
$$ 
$$ 
$$ 
$$ 
$$ 
$$ 
$$ 
$$ 
$$ 
$$ 
$$ 
$$ 
$$ 
$$ 
$$ 
$$ 
$$ 
$$ 
$$ 
$$ 
$$ 
$$ 
$$ 
$$ 
$$ 
$$ 
$$ 
$$ 
$$ 
$$ 
$$ 
$$ 
$$ 
$$ 
$$ 
$$ 
$$ 
$$ 
$$ 
$$ 
$$ 
$$ 
$$ 
$$ 
$$ 
$$ 
$$ 
$$ 
$$ 
$$ 
$$ 
$$ 
$$ 
$$ 
$$ 
$$ 
$$ 
$$ 
$$ 
$$ 
$$ 
$$ 
$$ 
$$ 
$$ 
$$ 
$$ 
$$ 
$$ 
$$ 
$$ 
$$ 
$$ 
$$ 
$$ 
$$ 
$$ 
$$ 
$$ 
$$ 
$$ 
$$ 
$$ 
$$ 
$$ 
$$ 
$$ 
$$ 
$$ 
$$ 
$$ 
$$ 
$$ 
$$ 
$$ 
$$ 
$$ 
$$ 
$$ 
$$ 
$$ 
$$ 
$$ 
$$ 
$$ 
$$ 
$$ 
$$ 
$$ 
$$ 
$$ 
$$ 
$$ 
$$ 
$$ 
$$ 
$$ 
$$ 
$$ 
$$ 
$$ 
$$ 
$$ ;$Id: Avance1.incl,v 1.10.6.2 2007/01/22 13:54:46 ber Exp $
$$ # 13 "C:/Bruker/TP13/exp/stan/nmr/lists/pp/zgdc30" 2
$$ 
$$ 
$$ 
$$ "d11=30m"
$$ 
$$ 
$$ "acqt0=-p1*0.66/3.1416"
$$ 
$$ 
$$ # 1 "mc_line 22 file C:/Bruker/TP13/exp/stan/nmr/lists/pp/zgdc30 expanding definition part of mc command before ze"
$$ define delay MCWRK
$$ define delay MCREST
$$ "MCWRK = 0.500000*30m"
$$ "MCREST = 30m - 30m"
$$ # 22 "C:/Bruker/TP13/exp/stan/nmr/lists/pp/zgdc30"
$$ 1 ze
$$ # 1 "mc_line 22 file C:/Bruker/TP13/exp/stan/nmr/lists/pp/zgdc30 expanding definition of mc command after ze"
$$ # 23 "C:/Bruker/TP13/exp/stan/nmr/lists/pp/zgdc30"
$$   d11 pl12:f2 
$$ # 1 "mc_line 24 file C:/Bruker/TP13/exp/stan/nmr/lists/pp/zgdc30 expanding start label for mc command"
$$ 2 MCWRK  * 2 do:f2
$$ LBLF0, MCREST
$$ # 25 "C:/Bruker/TP13/exp/stan/nmr/lists/pp/zgdc30"
$$   d11 cpd2:f2
$$   d1
$$   p1*0.33 ph1
$$   go=2 ph31
$$ # 1 "mc_line 29 file C:/Bruker/TP13/exp/stan/nmr/lists/pp/zgdc30 expanding mc command in line"
$$   MCWRK do:f2 wr #0
$$   MCWRK zd 
$$   lo to LBLF0 times td0
$$ 
$$ # 30 "C:/Bruker/TP13/exp/stan/nmr/lists/pp/zgdc30"
$$ exit
$$ 
$$ 
$$ ph1=0 2 2 0 1 3 3 1
$$ ph31=0 2 2 0 1 3 3 1
$$ 
$$ 
$$ ;pl1 : f1 channel - power level for pulse (default)
$$ ;pl12: f2 channel - power level for CPD/BB decoupling
$$ ;p1 : f1 channel -  90 degree high power pulse
$$ ;d1 : relaxation delay; 1-5 * T1
$$ ;d11: delay for disk I/O                             [30 msec]
$$ ;NS: 1 * n, total number of scans: NS * TD0
$$ ;cpd2: decoupling according to sequence defined by cpdprg2
$$ ;pcpd2: f2 channel - 90 degree pulse for decoupling sequence
$$ 
$$ 
$$ 
$$ ;$Id: zgdc30,v 1.8.6.2 2007/04/11 13:16:56 ber Exp $
$$ 
##$PARAMETERFILE=	(scon, ASCII, E:/%E5%9C%A8%E6%89%80%E7%A0%94%E7%A9%B6/%E6%98%BE%E8%89%B2%E5%BA%95%E7%89%A9%E7%A0%94%E7%A9%B6/%E8%AF%BE%E9%A2%98%E5%AE%9E%E9%AA%8C%E8%AE%A1%E5%88%92%E3%80%81%E8%AE%B0%E5%BD%95%E5%8F%8A%E6%80%BB%E7%BB%93/%E6%A0%B8%E7%A3%81%E5%9B%BE%E8%B0%B1/20150212/530-41230-1%EF%BC%88%E5%8D%8A%E4%B9%B3%E7%B3%96%E8%8B%B7%EF%BC%89/2/scon, 0)
$$ ##TITLE= Parameter file, TOPSPIN		Version 1.3
$$ ##JCAMPDX= 5.0
$$ ##DATATYPE= Parameter Values
$$ ##ORIGIN= Bruker BioSpin GmbH
$$ ##OWNER= nmr
$$ $$ 2015-02-04 20:46:05.500 +0800  nmr@NMR
$$ $$ D:\/data/pub/nmr/530-41230-1/2/scon
$$ ##$BLKPA= (0..15)
$$ 3 3 3 3 3 3 3 3 3 3 3 3 3 3 3 3 
$$ ##$BLKTR= (0..15)
$$ 3 3 3 3 3 3 3 3 3 3 3 3 3 3 3 3 
$$ ##$DE1= 2
$$ ##$DE2= 2
$$ ##$DEADC= 4
$$ ##$DEPA= 2
$$ ##$DERX= 3
$$ ##$PHASP4= (0..15)
$$ 0.5 0.5 0.5 0.5 0.5 0.5 0.5 0.5 0.5 0.5 0.5 0.5 0.5 0.5 0.5 0.5 
$$ ##$PHASPR= (0..15)
$$ 3 3 3 3 3 3 3 3 3 3 3 3 3 3 3 3 
$$ ##$SHAPPR= (0..15)
$$ 1.6 1.6 1.6 1.6 1.6 1.6 1.6 1.6 1.6 1.6 1.6 1.6 1.6 1.6 1.6 1.6 
$$ ##END=
$$ 
##$PARAMETERFILE=	(uxnmr.par, ASCII, E:/%E5%9C%A8%E6%89%80%E7%A0%94%E7%A9%B6/%E6%98%BE%E8%89%B2%E5%BA%95%E7%89%A9%E7%A0%94%E7%A9%B6/%E8%AF%BE%E9%A2%98%E5%AE%9E%E9%AA%8C%E8%AE%A1%E5%88%92%E3%80%81%E8%AE%B0%E5%BD%95%E5%8F%8A%E6%80%BB%E7%BB%93/%E6%A0%B8%E7%A3%81%E5%9B%BE%E8%B0%B1/20150212/530-41230-1%EF%BC%88%E5%8D%8A%E4%B9%B3%E7%B3%96%E8%8B%B7%EF%BC%89/2/uxnmr.par, 0)
$$ ##TITLE= Parameter file, TOPSPIN		Version 1.3
$$ ##JCAMPDX= 5.0
$$ ##DATATYPE= Parameter Values
$$ ##ORIGIN= Bruker BioSpin GmbH
$$ ##OWNER= Administrator
$$ $$ 2014-09-30 11:26:32.828 +0800  nmr@NMR
$$ $$ C:/Bruker/TP13/conf/instr/DPX300/uxnmr.par
$$ ##$ACB= 0
$$ ##$ACBTAT= (0..15)
$$ 0 88 72 50 0 0 0 0 0 0 0 0 0 0 0 0
$$ ##$ACBTBA= (0..15)
$$ 0 30 40 0 0 0 0 0 0 0 0 0 0 0 0 0
$$ ##$ACBTCTL= (0..15)
$$ 0 0 0 0 0 0 0 0 0 0 0 0 0 0 0 0
$$ ##$ACBTDI= (0..15)
$$ 0 70 70 72 0 0 0 0 0 0 0 0 0 0 0 0
$$ ##$ACBTDM= (0..15)
$$ 0 0 0 0 0 0 0 0 0 0 0 0 0 0 0 0
$$ ##$ACBTFHI= (0..15)
$$ 0 0 0 0 0 0 0 0 0 0 0 0 0 0 0 0
$$ ##$ACBTFL= (0..15)
$$ 0 249 250 8 0 0 0 0 0 0 0 0 0 0 0 0
$$ ##$ACBTFLO= (0..15)
$$ 0 0 0 0 0 0 0 0 0 0 0 0 0 0 0 0
$$ ##$ACBTOUT= (0..15)
$$ 0 0 0 0 0 0 0 0 0 0 0 0 0 0 0 0
$$ ##$ACBTPO= (0..15)
$$ 0 100000 50000 20000 0 0 0 0 0 0 0 0 0 0 0 0
$$ ##$ACBTPW= (0..15)
$$ 0 0 0 0 0 0 0 0 0 0 0 0 0 0 0 0
$$ ##$ACBTSB= (0..15)
$$ 0 1 1 1 0 0 0 0 0 0 0 0 0 0 0 0
$$ ##$ACBTY= <no>
$$ ##$AQSBDHW= (0..31)
$$ 255 255 255 255 255 255 255 255 255 255 255 255 255 255 255 255 255 255 
$$ 255 255 255 255 255 255 255 255 255 255 255 255 255 255
$$ ##$AQSBDID= (0..31)
$$ 255 255 255 255 255 255 255 255 255 255 255 255 255 255 255 255 255 255 
$$ 255 255 255 255 255 255 255 255 255 255 255 255 255 255
$$ ##$AQSBDNO= (0..31)
$$ 255 255 255 255 255 255 255 255 255 255 255 255 255 255 255 255 255 255 
$$ 255 255 255 255 255 255 255 255 255 255 255 255 255 255
$$ ##$AQSBDTY= (0..31)
$$ 255 255 255 255 255 255 255 255 255 255 255 255 255 255 255 255 255 255 
$$ 255 255 255 255 255 255 255 255 255 255 255 255 255 255
$$ ##$AQSBUAD= (0..31)
$$ 255 255 255 255 255 255 255 255 255 255 255 255 255 255 255 255 255 255 
$$ 255 255 255 255 255 255 255 255 255 255 255 255 255 255
$$ ##$AQSECL= (0..31)
$$ 255 255 255 255 255 255 255 255 255 255 255 255 255 255 255 255 255 255 
$$ 255 255 255 255 255 255 255 255 255 255 255 255 255 255
$$ ##$AQSECLS= (0..31)
$$ 255 255 255 255 255 255 255 255 255 255 255 255 255 255 255 255 255 255 
$$ 255 255 255 255 255 255 255 255 255 255 255 255 255 255
$$ ##$ATT19F= (0..1)
$$ 0 0
$$ ##$ATT1H= (0..1)
$$ 0 0
$$ ##$ATT3H= (0..1)
$$ 0 0
$$ ##$ATTX= (0..1)
$$ 0 0
$$ ##$ATTY= (0..1)
$$ 0 0
$$ ##$ATTZ= (0..1)
$$ 0 0
$$ ##$BACSAIR= yes
$$ ##$BACSCAP= 60
$$ ##$BACSDEL= 10
$$ ##$BACSFCM= no
$$ ##$BACSOPT= <>
$$ ##$BACSTY= <tty08>
$$ ##$BARPTY= <no>
$$ ##$BFREQ= 300.13
$$ ##$BIRDS= no
$$ ##$BMPC= 0
$$ ##$BMPCTY= <no>
$$ ##$BPSUTY= <no>
$$ ##$BSMS= 1
$$ ##$BSMSTY= <tty02>
$$ ##$CFASMOD= (0..7)
$$ 2 2 0 0 0 0 0 0
$$ ##$CFASMUL= (0..7)
$$ 1 1 0 0 0 0 0 0
$$ ##$CNFTXDR= (0..7)
$$ 3 3 0 0 0 0 0 0
$$ ##$COMDIG2= 0
$$ ##$CPDBTY= <no>
$$ ##$CRCOTY= <no>
$$ ##$DATSTAT= no
$$ ##$DIGI140= (0..7)
$$ 0 0 0 0 0 0 0 0
$$ ##$DIGIB12= (0..7)
$$ 0 0 0 0 0 0 0 0
$$ ##$DIGIB16= (0..7)
$$ 0 0 0 0 0 0 0 0
$$ ##$DIGIFA= (0..7)
$$ 0 0 0 0 0 0 0 0
$$ ##$DIGIHA= (0..7)
$$ 0 0 0 0 0 0 0 0
$$ ##$DIGIHAF= (0..7)
$$ 0 0 0 0 0 0 0 0
$$ ##$DIGIHRD= (0..7)
$$ 0 0 0 0 0 0 0 0
$$ ##$DIGIIA= (0..7)
$$ 0 0 0 0 0 0 0 0
$$ ##$DIGIO16= (0..7)
$$ 0 0 0 0 0 0 0 0
$$ ##$DIGISA= (0..7)
$$ 0 0 0 0 0 0 0 0
$$ ##$DIGISAF= (0..7)
$$ 1 0 0 0 0 0 0 0
$$ ##$DIGISL= (0..7)
$$ 0 0 0 0 0 0 0 0
$$ ##$DIGITYI= (0..7)
$$ 0 0 0 0 0 0 0 0
$$ ##$DIGITYP= (0..7)
$$ 0 0 0 0 0 0 0 0
$$ ##$DIGITZ= 0
$$ ##$DRU= no
$$ ##$FCUMEM= (0..7)
$$ 258048 258048 0 0 0 0 0 0
$$ ##$FCUPAL= (0..7)
$$ 3 3 0 0 0 0 0 0
$$ ##$FQMIX= 0
$$ ##$FUNCMOD= <>
$$ ##$GCUTYPE= 1
$$ ##$GTUTY= <no>
$$ ##$HFAC= 3
$$ ##$HPCU= 0
$$ ##$HPCUTY= <no>
$$ ##$HPTXLP= (0..3)
$$ -1 -1 -1 -1
$$ ##$HPTXPI= (0..3)
$$ 0 0 0 0
$$ ##$HPTXPO= (0..3)
$$ 0 0 0 0
$$ ##$HPTXTY= (0..3)
$$ 0 0 0 0
$$ ##$IF451= 0
$$ ##$IFREQ= 1
$$ ##$INTFPR= 0
$$ ##$IPSO= no
$$ ##$LOCKTY= <tty03>
$$ ##$LOCSWID= 0
$$ ##$M2FAC= 0
$$ ##$MASTY= <no>
$$ ##$MEMPRM= 0
$$ ##$MHFAC= 0
$$ ##$MXFAC= 0
$$ ##$NAMPD1= <2H>
$$ ##$NAMPD10= <>
$$ ##$NAMPD11= <>
$$ ##$NAMPD12= <>
$$ ##$NAMPD13= <>
$$ ##$NAMPD14= <>
$$ ##$NAMPD15= <>
$$ ##$NAMPD16= <>
$$ ##$NAMPD2= <1H>
$$ ##$NAMPD3= <X-BB19F_2HS>
$$ ##$NAMPD4= <>
$$ ##$NAMPD5= <>
$$ ##$NAMPD6= <>
$$ ##$NAMPD7= <>
$$ ##$NAMPD8= <>
$$ ##$NAMPD9= <>
$$ ##$NFCU= 2
$$ ##$NMRCH= 2
$$ ##$NMRMEM= 16384
$$ ##$NRCU= 1
$$ ##$NROUT= 1
$$ ##$PAMPF1= (0..15)
$$ 75 99 0 27 2 0 0 203 134 46 255 117 1 0 0 0
$$ ##$PAMPF2= (0..15)
$$ 0 0 0 0 0 0 0 0 0 0 0 0 0 0 0 0
$$ ##$PAMPF3= (0..15)
$$ 0 0 0 0 0 0 0 0 0 0 0 0 0 0 0 0
$$ ##$PAMPF4= (0..15)
$$ 0 0 0 0 0 0 0 0 0 0 0 0 0 0 0 0
$$ ##$PAMPF5= (0..15)
$$ 0 0 0 0 0 0 0 0 0 0 0 0 0 0 0 0
$$ ##$PAMPF6= (0..15)
$$ 0 0 0 0 0 0 0 0 0 0 0 0 0 0 0 0
$$ ##$PAMPF7= (0..15)
$$ 0 0 0 0 0 0 0 0 0 0 0 0 0 0 0 0
$$ ##$PAMPF8= (0..15)
$$ 0 0 0 0 0 0 0 0 0 0 0 0 0 0 0 0
$$ ##$PH4= 0
$$ ##$PHF4TY= <no>
$$ ##$POWCHK= no
$$ ##$PRAMD1= (0..7)
$$ 0 1048576 0 0 0 1048576 0 0
$$ ##$PRAMD10= (0..7)
$$ 0 0 0 0 0 0 0 0
$$ ##$PRAMD11= (0..7)
$$ 0 0 0 0 0 0 0 0
$$ ##$PRAMD12= (0..7)
$$ 0 0 0 0 0 0 0 0
$$ ##$PRAMD13= (0..7)
$$ 0 0 0 0 0 0 0 0
$$ ##$PRAMD14= (0..7)
$$ 0 0 0 0 0 0 0 0
$$ ##$PRAMD15= (0..7)
$$ 0 0 0 0 0 0 0 0
$$ ##$PRAMD16= (0..7)
$$ 0 0 0 0 0 0 0 0
$$ ##$PRAMD17= (0..7)
$$ 0 0 0 0 0 0 0 0
$$ ##$PRAMD18= (0..7)
$$ 0 0 0 0 0 0 0 0
$$ ##$PRAMD19= (0..7)
$$ 0 0 0 0 0 0 0 0
$$ ##$PRAMD2= (0..7)
$$ 0 0 0 0 0 0 0 0
$$ ##$PRAMD20= (0..7)
$$ 0 0 0 0 0 0 0 0
$$ ##$PRAMD21= (0..7)
$$ 0 0 0 0 0 0 0 0
$$ ##$PRAMD3= (0..7)
$$ 2 0 0 0 2 0 0 0
$$ ##$PRAMD4= (0..7)
$$ 2147483644 2146435071 2147483647 134217727 2147483644 2146435071 2147483647 
$$ 134217727
$$ ##$PRAMD5= (0..7)
$$ 0 0 0 0 0 0 0 0
$$ ##$PRAMD6= (0..7)
$$ 0 0 0 0 0 0 0 0
$$ ##$PRAMD7= (0..7)
$$ 0 0 0 0 0 0 0 0
$$ ##$PRAMD8= (0..7)
$$ 0 0 0 0 0 0 0 0
$$ ##$PRAMD9= (0..7)
$$ 0 0 0 0 0 0 0 0
$$ ##$PRAMLED= (0..1)
$$ 15 15
$$ ##$PRAMP1= <tty01>
$$ ##$PRAMP2= <no>
$$ ##$PRAMP3= <no>
$$ ##$PRAMP4= <no>
$$ ##$PRAMP5= <no>
$$ ##$PRAMP6= <no>
$$ ##$PRAMP7= <no>
$$ ##$PRAMP8= <no>
$$ ##$PRAMPTP= 0
$$ ##$PREPTY= <no>
$$ ##$PRESHLD= 0
$$ ##$PTS160= -1
$$ ##$PTSA2X= (0..7)
$$ 0 0 0 0 0 0 0 0
$$ ##$PTSF2X= (0..7)
$$ 309 309 0 0 0 0 0 0
$$ ##$PTSFMX= (0..7)
$$ 620 620 0 0 0 0 0 0
$$ ##$PULCHK= no
$$ ##$RCUCDS= (0..7)
$$ 4194304 0 0 0 0 0 0 0
$$ ##$RCUCFS= (0..7)
$$ 4096 0 0 0 0 0 0 0
$$ ##$RCUCSS= (0..7)
$$ 262144 0 0 0 0 0 0 0
$$ ##$RCUI2C1= (0..7)
$$ 78 66 0 0 0 0 0 0
$$ ##$RCUI2C2= (0..7)
$$ 0 0 0 0 0 0 0 0
$$ ##$RCUI2C3= (0..7)
$$ 0 0 0 0 0 0 0 0
$$ ##$RCUI2C4= (0..7)
$$ 0 0 0 0 0 0 0 0
$$ ##$RCUI2C5= (0..7)
$$ 0 0 0 0 0 0 0 0
$$ ##$RCUI2C6= (0..7)
$$ 0 0 0 0 0 0 0 0
$$ ##$RCUI2C7= (0..7)
$$ 0 0 0 0 0 0 0 0
$$ ##$RCUI2C8= (0..7)
$$ 0 0 0 0 0 0 0 0
$$ ##$RDCU= 0
$$ ##$RGTYPE= (0..7)
$$ 5 0 0 0 0 0 0 0
$$ ##$RG_max= (0..7)
$$ 46341 0 0 0 0 0 0 0 
$$ ##$RG_min= (0..7)
$$ 1 0 0 0 0 0 0 0 
$$ ##$RG_tab1= (0..255)
$$ 1 1.1 1.3 1.4 1.6 1.8 2 2.2 2.5 2.8 3.2 3.6 4 4.5 5 5.7 6.3 7.1 8 9 10.1 
$$ 11.3 12.7 14.3 16 18 20.2 22.6 25.4 28.5 32 35.9 40.3 45.3 50.8 57 64 
$$ 71.8 80.6 90.5 101.6 114 128 143.7 161.3 181 203.2 228.1 256 287.4 322.5 
$$ 362 406.4 456.1 512 574.7 645.1 724.1 812.7 912.3 1024 1149.4 1290.2 1448.2 
$$ 1625.5 1824.6 2048 2298.8 2580.3 2896.3 3251 3649.1 4096 4597.6 5160.6 
$$ 5792.6 6502 7298.2 8192 9195.2 10321.3 11585.2 13004 14596.5 16384 18390.4 
$$ 20642.5 23170.5 26008 29193 32768 36780.8 41285.1 46341 -1 -1 -1 -1 -1 
$$ -1 -1 -1 -1 -1 -1 -1 -1 -1 -1 -1 -1 -1 -1 -1 -1 -1 -1 -1 -1 -1 -1 -1 -1 
$$ -1 -1 -1 -1 -1 -1 -1 -1 -1 -1 -1 -1 -1 -1 -1 -1 -1 -1 -1 -1 -1 -1 -1 -1 
$$ -1 -1 -1 -1 -1 -1 -1 -1 -1 -1 -1 -1 -1 -1 -1 -1 -1 -1 -1 -1 -1 -1 -1 -1 
$$ -1 -1 -1 -1 -1 -1 -1 -1 -1 -1 -1 -1 -1 -1 -1 -1 -1 -1 -1 -1 -1 -1 -1 -1 
$$ -1 -1 -1 -1 -1 -1 -1 -1 -1 -1 -1 -1 -1 -1 -1 -1 -1 -1 -1 -1 -1 -1 -1 -1 
$$ -1 -1 -1 -1 -1 -1 -1 -1 -1 -1 -1 -1 -1 -1 -1 -1 -1 -1 -1 -1 -1 -1 -1 -1 
$$ -1 -1 -1 -1 -1 -1 -1 -1 -1 -1 -1 -1 -1
$$ ##$RG_tab2= (0..255)
$$ -1 -1 -1 -1 -1 -1 -1 -1 -1 -1 -1 -1 -1 -1 -1 -1 -1 -1 -1 -1 -1 -1 -1 -1 
$$ -1 -1 -1 -1 -1 -1 -1 -1 -1 -1 -1 -1 -1 -1 -1 -1 -1 -1 -1 -1 -1 -1 -1 -1 
$$ -1 -1 -1 -1 -1 -1 -1 -1 -1 -1 -1 -1 -1 -1 -1 -1 -1 -1 -1 -1 -1 -1 -1 -1 
$$ -1 -1 -1 -1 -1 -1 -1 -1 -1 -1 -1 -1 -1 -1 -1 -1 -1 -1 -1 -1 -1 -1 -1 -1 
$$ -1 -1 -1 -1 -1 -1 -1 -1 -1 -1 -1 -1 -1 -1 -1 -1 -1 -1 -1 -1 -1 -1 -1 -1 
$$ -1 -1 -1 -1 -1 -1 -1 -1 -1 -1 -1 -1 -1 -1 -1 -1 -1 -1 -1 -1 -1 -1 -1 -1 
$$ -1 -1 -1 -1 -1 -1 -1 -1 -1 -1 -1 -1 -1 -1 -1 -1 -1 -1 -1 -1 -1 -1 -1 -1 
$$ -1 -1 -1 -1 -1 -1 -1 -1 -1 -1 -1 -1 -1 -1 -1 -1 -1 -1 -1 -1 -1 -1 -1 -1 
$$ -1 -1 -1 -1 -1 -1 -1 -1 -1 -1 -1 -1 -1 -1 -1 -1 -1 -1 -1 -1 -1 -1 -1 -1 
$$ -1 -1 -1 -1 -1 -1 -1 -1 -1 -1 -1 -1 -1 -1 -1 -1 -1 -1 -1 -1 -1 -1 -1 -1 
$$ -1 -1 -1 -1 -1 -1 -1 -1 -1 -1 -1 -1 -1 -1 -1 -1
$$ ##$RG_tab3= (0..255)
$$ -1 -1 -1 -1 -1 -1 -1 -1 -1 -1 -1 -1 -1 -1 -1 -1 -1 -1 -1 -1 -1 -1 -1 -1 
$$ -1 -1 -1 -1 -1 -1 -1 -1 -1 -1 -1 -1 -1 -1 -1 -1 -1 -1 -1 -1 -1 -1 -1 -1 
$$ -1 -1 -1 -1 -1 -1 -1 -1 -1 -1 -1 -1 -1 -1 -1 -1 -1 -1 -1 -1 -1 -1 -1 -1 
$$ -1 -1 -1 -1 -1 -1 -1 -1 -1 -1 -1 -1 -1 -1 -1 -1 -1 -1 -1 -1 -1 -1 -1 -1 
$$ -1 -1 -1 -1 -1 -1 -1 -1 -1 -1 -1 -1 -1 -1 -1 -1 -1 -1 -1 -1 -1 -1 -1 -1 
$$ -1 -1 -1 -1 -1 -1 -1 -1 -1 -1 -1 -1 -1 -1 -1 -1 -1 -1 -1 -1 -1 -1 -1 -1 
$$ -1 -1 -1 -1 -1 -1 -1 -1 -1 -1 -1 -1 -1 -1 -1 -1 -1 -1 -1 -1 -1 -1 -1 -1 
$$ -1 -1 -1 -1 -1 -1 -1 -1 -1 -1 -1 -1 -1 -1 -1 -1 -1 -1 -1 -1 -1 -1 -1 -1 
$$ -1 -1 -1 -1 -1 -1 -1 -1 -1 -1 -1 -1 -1 -1 -1 -1 -1 -1 -1 -1 -1 -1 -1 -1 
$$ -1 -1 -1 -1 -1 -1 -1 -1 -1 -1 -1 -1 -1 -1 -1 -1 -1 -1 -1 -1 -1 -1 -1 -1 
$$ -1 -1 -1 -1 -1 -1 -1 -1 -1 -1 -1 -1 -1 -1 -1 -1
$$ ##$RG_tab4= (0..255)
$$ -1 -1 -1 -1 -1 -1 -1 -1 -1 -1 -1 -1 -1 -1 -1 -1 -1 -1 -1 -1 -1 -1 -1 -1 
$$ -1 -1 -1 -1 -1 -1 -1 -1 -1 -1 -1 -1 -1 -1 -1 -1 -1 -1 -1 -1 -1 -1 -1 -1 
$$ -1 -1 -1 -1 -1 -1 -1 -1 -1 -1 -1 -1 -1 -1 -1 -1 -1 -1 -1 -1 -1 -1 -1 -1 
$$ -1 -1 -1 -1 -1 -1 -1 -1 -1 -1 -1 -1 -1 -1 -1 -1 -1 -1 -1 -1 -1 -1 -1 -1 
$$ -1 -1 -1 -1 -1 -1 -1 -1 -1 -1 -1 -1 -1 -1 -1 -1 -1 -1 -1 -1 -1 -1 -1 -1 
$$ -1 -1 -1 -1 -1 -1 -1 -1 -1 -1 -1 -1 -1 -1 -1 -1 -1 -1 -1 -1 -1 -1 -1 -1 
$$ -1 -1 -1 -1 -1 -1 -1 -1 -1 -1 -1 -1 -1 -1 -1 -1 -1 -1 -1 -1 -1 -1 -1 -1 
$$ -1 -1 -1 -1 -1 -1 -1 -1 -1 -1 -1 -1 -1 -1 -1 -1 -1 -1 -1 -1 -1 -1 -1 -1 
$$ -1 -1 -1 -1 -1 -1 -1 -1 -1 -1 -1 -1 -1 -1 -1 -1 -1 -1 -1 -1 -1 -1 -1 -1 
$$ -1 -1 -1 -1 -1 -1 -1 -1 -1 -1 -1 -1 -1 -1 -1 -1 -1 -1 -1 -1 -1 -1 -1 -1 
$$ -1 -1 -1 -1 -1 -1 -1 -1 -1 -1 -1 -1 -1 -1 -1 -1
$$ ##$RG_tab5= (0..255)
$$ -1 -1 -1 -1 -1 -1 -1 -1 -1 -1 -1 -1 -1 -1 -1 -1 -1 -1 -1 -1 -1 -1 -1 -1 
$$ -1 -1 -1 -1 -1 -1 -1 -1 -1 -1 -1 -1 -1 -1 -1 -1 -1 -1 -1 -1 -1 -1 -1 -1 
$$ -1 -1 -1 -1 -1 -1 -1 -1 -1 -1 -1 -1 -1 -1 -1 -1 -1 -1 -1 -1 -1 -1 -1 -1 
$$ -1 -1 -1 -1 -1 -1 -1 -1 -1 -1 -1 -1 -1 -1 -1 -1 -1 -1 -1 -1 -1 -1 -1 -1 
$$ -1 -1 -1 -1 -1 -1 -1 -1 -1 -1 -1 -1 -1 -1 -1 -1 -1 -1 -1 -1 -1 -1 -1 -1 
$$ -1 -1 -1 -1 -1 -1 -1 -1 -1 -1 -1 -1 -1 -1 -1 -1 -1 -1 -1 -1 -1 -1 -1 -1 
$$ -1 -1 -1 -1 -1 -1 -1 -1 -1 -1 -1 -1 -1 -1 -1 -1 -1 -1 -1 -1 -1 -1 -1 -1 
$$ -1 -1 -1 -1 -1 -1 -1 -1 -1 -1 -1 -1 -1 -1 -1 -1 -1 -1 -1 -1 -1 -1 -1 -1 
$$ -1 -1 -1 -1 -1 -1 -1 -1 -1 -1 -1 -1 -1 -1 -1 -1 -1 -1 -1 -1 -1 -1 -1 -1 
$$ -1 -1 -1 -1 -1 -1 -1 -1 -1 -1 -1 -1 -1 -1 -1 -1 -1 -1 -1 -1 -1 -1 -1 -1 
$$ -1 -1 -1 -1 -1 -1 -1 -1 -1 -1 -1 -1 -1 -1 -1 -1
$$ ##$RG_tab6= (0..255)
$$ -1 -1 -1 -1 -1 -1 -1 -1 -1 -1 -1 -1 -1 -1 -1 -1 -1 -1 -1 -1 -1 -1 -1 -1 
$$ -1 -1 -1 -1 -1 -1 -1 -1 -1 -1 -1 -1 -1 -1 -1 -1 -1 -1 -1 -1 -1 -1 -1 -1 
$$ -1 -1 -1 -1 -1 -1 -1 -1 -1 -1 -1 -1 -1 -1 -1 -1 -1 -1 -1 -1 -1 -1 -1 -1 
$$ -1 -1 -1 -1 -1 -1 -1 -1 -1 -1 -1 -1 -1 -1 -1 -1 -1 -1 -1 -1 -1 -1 -1 -1 
$$ -1 -1 -1 -1 -1 -1 -1 -1 -1 -1 -1 -1 -1 -1 -1 -1 -1 -1 -1 -1 -1 -1 -1 -1 
$$ -1 -1 -1 -1 -1 -1 -1 -1 -1 -1 -1 -1 -1 -1 -1 -1 -1 -1 -1 -1 -1 -1 -1 -1 
$$ -1 -1 -1 -1 -1 -1 -1 -1 -1 -1 -1 -1 -1 -1 -1 -1 -1 -1 -1 -1 -1 -1 -1 -1 
$$ -1 -1 -1 -1 -1 -1 -1 -1 -1 -1 -1 -1 -1 -1 -1 -1 -1 -1 -1 -1 -1 -1 -1 -1 
$$ -1 -1 -1 -1 -1 -1 -1 -1 -1 -1 -1 -1 -1 -1 -1 -1 -1 -1 -1 -1 -1 -1 -1 -1 
$$ -1 -1 -1 -1 -1 -1 -1 -1 -1 -1 -1 -1 -1 -1 -1 -1 -1 -1 -1 -1 -1 -1 -1 -1 
$$ -1 -1 -1 -1 -1 -1 -1 -1 -1 -1 -1 -1 -1 -1 -1 -1
$$ ##$RG_tab7= (0..255)
$$ -1 -1 -1 -1 -1 -1 -1 -1 -1 -1 -1 -1 -1 -1 -1 -1 -1 -1 -1 -1 -1 -1 -1 -1 
$$ -1 -1 -1 -1 -1 -1 -1 -1 -1 -1 -1 -1 -1 -1 -1 -1 -1 -1 -1 -1 -1 -1 -1 -1 
$$ -1 -1 -1 -1 -1 -1 -1 -1 -1 -1 -1 -1 -1 -1 -1 -1 -1 -1 -1 -1 -1 -1 -1 -1 
$$ -1 -1 -1 -1 -1 -1 -1 -1 -1 -1 -1 -1 -1 -1 -1 -1 -1 -1 -1 -1 -1 -1 -1 -1 
$$ -1 -1 -1 -1 -1 -1 -1 -1 -1 -1 -1 -1 -1 -1 -1 -1 -1 -1 -1 -1 -1 -1 -1 -1 
$$ -1 -1 -1 -1 -1 -1 -1 -1 -1 -1 -1 -1 -1 -1 -1 -1 -1 -1 -1 -1 -1 -1 -1 -1 
$$ -1 -1 -1 -1 -1 -1 -1 -1 -1 -1 -1 -1 -1 -1 -1 -1 -1 -1 -1 -1 -1 -1 -1 -1 
$$ -1 -1 -1 -1 -1 -1 -1 -1 -1 -1 -1 -1 -1 -1 -1 -1 -1 -1 -1 -1 -1 -1 -1 -1 
$$ -1 -1 -1 -1 -1 -1 -1 -1 -1 -1 -1 -1 -1 -1 -1 -1 -1 -1 -1 -1 -1 -1 -1 -1 
$$ -1 -1 -1 -1 -1 -1 -1 -1 -1 -1 -1 -1 -1 -1 -1 -1 -1 -1 -1 -1 -1 -1 -1 -1 
$$ -1 -1 -1 -1 -1 -1 -1 -1 -1 -1 -1 -1 -1 -1 -1 -1
$$ ##$RG_tab8= (0..255)
$$ -1 -1 -1 -1 -1 -1 -1 -1 -1 -1 -1 -1 -1 -1 -1 -1 -1 -1 -1 -1 -1 -1 -1 -1 
$$ -1 -1 -1 -1 -1 -1 -1 -1 -1 -1 -1 -1 -1 -1 -1 -1 -1 -1 -1 -1 -1 -1 -1 -1 
$$ -1 -1 -1 -1 -1 -1 -1 -1 -1 -1 -1 -1 -1 -1 -1 -1 -1 -1 -1 -1 -1 -1 -1 -1 
$$ -1 -1 -1 -1 -1 -1 -1 -1 -1 -1 -1 -1 -1 -1 -1 -1 -1 -1 -1 -1 -1 -1 -1 -1 
$$ -1 -1 -1 -1 -1 -1 -1 -1 -1 -1 -1 -1 -1 -1 -1 -1 -1 -1 -1 -1 -1 -1 -1 -1 
$$ -1 -1 -1 -1 -1 -1 -1 -1 -1 -1 -1 -1 -1 -1 -1 -1 -1 -1 -1 -1 -1 -1 -1 -1 
$$ -1 -1 -1 -1 -1 -1 -1 -1 -1 -1 -1 -1 -1 -1 -1 -1 -1 -1 -1 -1 -1 -1 -1 -1 
$$ -1 -1 -1 -1 -1 -1 -1 -1 -1 -1 -1 -1 -1 -1 -1 -1 -1 -1 -1 -1 -1 -1 -1 -1 
$$ -1 -1 -1 -1 -1 -1 -1 -1 -1 -1 -1 -1 -1 -1 -1 -1 -1 -1 -1 -1 -1 -1 -1 -1 
$$ -1 -1 -1 -1 -1 -1 -1 -1 -1 -1 -1 -1 -1 -1 -1 -1 -1 -1 -1 -1 -1 -1 -1 -1 
$$ -1 -1 -1 -1 -1 -1 -1 -1 -1 -1 -1 -1 -1 -1 -1 -1
$$ ##$ROUTER= 2
$$ ##$RX22TY= <tty10>
$$ ##$SCMTY= <no>
$$ ##$SPECTR= 5
$$ ##$SY2FLAG= 0
$$ ##$TFXNUM= 0
$$ ##$TRIPLO2= 0
$$ ##$VTUTY= <tty05>
$$ ##$WBREFAM= (0..15)
$$ 100 100 100 100 100 100 100 100 100 100 100 100 100 100 100 100
$$ ##$WBREFPH= (0..15)
$$ 0 0 0 0 0 0 0 0 0 0 0 0 0 0 0 0
$$ ##$XFAC= 2
$$ ##END=
$$ 
##$DECIM=	6
##$DSPFVS=	10
##NTUPLES=	NMRSPECTRUM
##VARNAME=	FREQUENCY,	SPECTRUM/REAL,	SPECTRUM/IMAG,	PAGE NUMBER
##SYMBOL=	X,	R,	I,	N
##VARTYPE=	INDEPENDENT,	DEPENDENT,	DEPENDENT,	PAGE
##VARFORM=	AFFN,	ASDF,	ASDF,	AFFN
##VARDIM=	65536,	65536,	65536,	2
##UNITS=	HZ,	ARBITRARY UNITS,	ARBITRARY UNITS,
##FIRST=	17350.224853515625,	17.307233810424804688,	19.8542022705078125,	1
##LAST=	-2257.319704532623291,	22.35532379150390625,	-12.795742988586425781,	2
##MIN=	-2257.319704532623291,	10.588954925537109375,	-605.71246337890625,	1
##MAX=	17350.224853515625,	1133.224853515625,	693.3177490234375,	1
##FACTOR=	-0.29919195175170898438,	0.014165310668945312739,	0.0086664718627929692579,	1
##PAGE=	N=1
##DATATABLE=	(X++(R..R)), XYDATA
-57990A221m7mJM4K8l7N4Oj51j51k2N%M6K7Nj21j14J8M2K2m4m5l1nJ48K19J37m8p8o3NJ34
-57957A201P7l6m3l1p6j86j16K7J24J77J53J36J02N8j2q3p3L9O4Q1Q8jLl7o5L1L7Kn6j30j28
-57926A327p0j3J7J0L9J13K3p7j32p6J6O6o9n5J13J09K2j5R4M3n4J6J14J20O6l4r3pL3j51
-57896A495j05P5J14J37M2j15j06j2nJ6J05J09p9j10m1n1l6p1o9nO7J04m4j92j66l2J20K20
-57868A365J23M1O9j0OM1o2j15k0M0J56J14j13j85l8O3J00J06J10J56J18O7Q0R3N3n4j27j98
-57840A979j52N8J66J36J08J2j50k28j18l4n5n0qK5J6P2J09J33J09R0Q5L8O3L6n1j23j17l1
-57812B118M5l5q8m0J38O6p6l8j5j1Jo4j5R7J99J61k0OO3NON7N0jn0r9j00n6L7J73J97Q7K3
-57779B821Pn6j08o9M8J03J31L8m8q4q6k2L2J5l8p6m4l9m1q0j62j87o0N5M5N8J12J33Q4J18
-57749B600J44k8m6K0j0l5j07l9N5J58K09J39N4L5nr4n9L0k7o6L8jq0j7K4Mj5o2j7J4p0p5
-57717B671J0P7K7p8p4K8J93J08j7q7j21J01J32M8M0k0o5L3L6k4Q3J18M7J3J0lMq1j15m8o3
-57686B983j22j09k6Q0%j50m0J53J28J0r0j32p1Q4Q7Nj06r4J0L3k0O1J36L3k3q6q1P0J59P5
-57656B957m9j28j4k4r5n8n6oP0m2j1J46J78Q5k5m1j5pM4M1N8J09N6p6q3l5o2K3J46Q5r6n8
-57624C017L5j6l8nl0J10J36J7L2Q9M1Pn6j14o4q3n3l5j22o5O0R0L4N7Nn5R1K11j4j63j36
-57593B983k7K4K3J27J64Q6j6mN8Q1o1j1M9o1OK4O1R3l2q3j06m9P1K0O6K11K21O5j08j34j4
-57562C727J22K8l6P2L4k0r1j75m9qj1%k7j70j29q4p2O6K17K43P5Np9j36j32k5P5J56K15J07
-57532C898j00j82j25OP8J16L8p7j28j32j7M3N3Q9M2Q2P0N0Q4P0m8j48j54j04L1N8j8j11k1
-57503C443O5Nk9N0J02K0j11j12N7J58O9j9R6J71J09N4K1m7r6j05k7o8j25n6n0J8Rn0n3M0
-57473C539K0n4N4J33J82J92P4p5j23n6m7p2n8Q7K10J72J6p8j2P5l3j06k4p2j75o5J00J23
-57445C927M6l4k1J56Q0j29o1L0J0K5k2l0j02j36j00J1J64J60R9J11Q3K4p7r4o4p3j32j51
-57417C700p7J2R2J29L1p0o6rJ08J35J26J14n0j30j31j15m9O3K66J86n3j12p6k07k63j38Q
-57390C424J33K11J24k3r%J01J92J32N1K3J6J48K42J36L1j55k75j98P5Q9M9M3L4J05L8k88
-57363D449m10j66K9J0j1O8J67J71J29j4r8p6k8m7RM4L6L7P3M9j11j73j57r5p8J6N9J74K57
-57334D313K05R9Kj35j51j5N9J3k8J1j6O8P0M4K5o1j9j3k3r2k00r4J9N6R9O0rj29j72j38q6
-57303C762QR0J08J00j4q2P3J33j8p8m7p6j1N0J80K54J00L9J18L3K9J51j1j64M4J10p2j37
-57275D672j33n4j3j65k38k40j15M3P6j9o8o2j4R8J89K74K21J46Q8l1j1J25J26q8j49n8m8
-57248D552j5n8j31n2L7M9J51K47J24N0P1J16J5j78j97m7Q3J22Q5k8j67j92o7j4l5n1m0K3
-57220D453Q2J46K08N5l2o0N6J63L5p1j7Q3m9j86j10K5J25R8o2l40l63j41Q7J77K11K07J61
-57193D941n8j93P7K28J60N5k2K3J08O5%L7K3J4q8k07j92k8K19Q3r1j28j67n2N6Jj79k49j48
-57164D288oj0n3J8J93K94J62nn5%K1k9j00j15MK9m9j31j16J36K21M4j3o0k9K08L58J77j7
-57135E365k24m81k64J16J32O1j3k0J09K07L11L30K6j56k36k64j16P8R6k2j81p2P6J10O7L
-57109E038k5R9Rk53k45j04J5m0RJ16R1J24K07J74m4p2J3K3m6j66r4M5J01j49j93j1J34J15
-57081D871N1K5l9o8Pm4j13r7n4N7K27J66q0j77m8J09L8M0P1J29J48O6k5j9J14M7q3j20pJ23
-57051E315J04mj14j18q1j35j89n4P7J28R5m5k82l43k06j59m4J96K70K07O8o8q0j21m4K8n8
-57024D343j03j7K37L13K10J88J37J1j50k32k35j13r2j20K2R4J55Q9M7J45R4l8l2m7r1n8l
-56997D754R9J61R8J22J09L2j05q1k1j18k8l5n2m1q4J8J64J24rj41j16j3plQ5J69J12n3p2
-56968E068J46J73K1j38j83O9J79Rj13j47j43RJ08M8m7j33r6p3j9J41J29j9q4j5J64K58J55
-56941E467R1P2L3j12j60r7j66k38r4M3P4J13J58J69J38J34j4k04j58n8q8k80k11J04J48J0
-56915D874O0M7k6n4o8M0P1J34M7o8n2jq9o6M0R0J21k5j92j69O6J68Q2J91J83pp5O2J56K64
-56885E804J09q6j75j72o7p2j89j85l9J07R1jJ4P5KL2J95M4j94j10J21J42o3j27n4J2R8J54
-56857E466L5m5RO0J49R6n7j53j48p4j28j29o3p8r8k6K60K63Q1m2J27J49K0n4pMJ2qj09j85
-56827E327j22o0l1j4N3J61K68J70J6j73k28n7J3QP7K7k5p0p7K4Q6r3j44lPL4K50K51j8k34
-56797E423k24k18r4O5K04K24J94mj89j89q7l3r3r9o0J05K06O3o7Nk0j90k33n2K06J76J05
-56770E124J60J29J27P4M2J07P8j26k46j08P1k6k35l71k74K3P2mn5J8j3j35M5J82K79L70L50
-56743E658J69j09k01j17MJ2J09J31J00R7j1j82k56j88m4N9P9Q3N1r1j58l8mPJ05N3K1kr0
-56714E247k32j66L1N9J05K60K03k4j24j8J41J69J00q6j62n0m7r1j5k3NL1N0m7k28j85k1J27
-56686E009J64J71J73L4RO2Jj26r6r8p1n5q6j27j07m2M4J63J07n9j59j00j03j62OK04J57N8
-56658D971n6j12L0J31N9K6L3o5o5j52j46K3J04Q5P6M6j1L2J39K44K37P3j20o9J5m9j04j03
-56630E272j02j53m7M9N8J05p5p5K7P3R8o9j95l7P0Mm7pR5J08jl9j06j2O1q3j03l5M3J44K87
-56599E308K13j27k41o9QJ5Q6L3kJ0j09n5P5j06o4J54K35J60rm7K2J01L1j67k51q6P4M1j7
-56570E216j34j65k5Q4Q5K2k9r3L0P1MJ3J37J57M5J0P8J03l7j74q2R0K08J72p7k37nJ21p6
-56541E512j11M6M3m1r7m4o4j77k14j05Qj19l1J34J35J06Q2M8N4J53J13Q7R8L1o0q6p8j70
-56513E253j54J4J74J2j25n6j30k04RJ74J48J43l9j58j03l7J24P2J9o6j39n4OO8J22Q7P2P6
-56485E308Q9R3O9n3j88r4j6r2p0p9QJ69R2jp7q4p8j13r4r7K1P6K7Q4J04M5O9J47J13j7j77
-56454E184k61p9O6j31k17P4K69K81J26N4R0K8q0j51j36K9R8r1j40p3J10J48Q9R9J05O3j3
-56427E541k54l04j27K8L6J26J59K25K00L7j31r9o7j15q4K0lm0k3l9o0M5M0j0J3O0N0q0k19
-56398D925j06pJ37J24mj06j4K60K87J78L4j01J8or5M5J88M3j45l2J94J80J12m6k42k32j11
-56371E478K8J92K05J16P8O6Pq8j35n4p8j13j91k17j06m7q8MP7L4l9o1n1j5K02M4p8J52L00
-56342E622K82Q5j91k85j08J49J54L2k1k3k3J0k5p4n4j10q5M9K3N9L4j8l5k6J9R3J14M8kl0
-56312E663pk0j70l11k82j02K8Kq5K9J75K45K49J60j61l46j49o1l8K00K31J07J07J20j7j85
-56286E382k1J7o0j2R3J37N3m1l6l2N2J06L9P5l1j73k56j77k6L9J18J32P8Lp9j66k72k25J08
-56257D825J72l1j43m8P8K34K93J11p9o9MJ27K30J63k4j81k07j22O5J81Q0j17m8J6n0L4j6
-56230E478r3j33j27j22l7r6j39l0J85K92N1j05P4J29mm6QJ33J72l4j26r4j75k23j86j18Q5
-56203D719K54K10R1R0Q3L6Q5K7k4N0mk5k8j60j59l6J5N2pk4o3mJ84K78L25Pk68j86p8K4J31
-56172E595N8j67k40j48M4J47pj75k72k0K53K03J37J08M0n2j0O8R7R0M0j21k70j51O8J01R9
-56145E515J16r6j26j10J5J09K2j0O6J5J0k6n8NJ47J06J7m1j80k42k33j14OR6J30M9J0Qqk9
-56115E169R7K03Q0k0j08rP7J12R3l5j35j86j19j59j72l4P3J26K92L57J56j12j21L3Kj03k
-56088E555J67J34K9l9j26j1L8m8n4k4n3J9O3m0j32k22k52l6K17J98no2n7j18q4J3L2R1P6
-56059E269J0J6O9J68J01l6r2J0l2j22j2P8j17k44j39N1J85O3Q7P0o6L6M7m7LR1K6p4m0K2
-56029E381P3N8j72k79q9n9j42p1RP8J16K44J90P1n4j88q5n1l2K4J64J27o2j14q4P0J29m2
-56001E210j28o7l3n7J7J06or9p7l7M7K05J49j5J07P1J3J45J49N5j17j11J2%q5q0j22o1J18
-55972E309J79L8j40j15o8p8m6K5O1J73O3n0j38r4Q5J09k9j33J4J30Q9J80K29Ko5o2k37k12
-55944E219j67j05J7N3J2K8N8J59J87J33o3j88k01j09rl8P2J69N4pMm4m6L9R5J3n6J3N3J22
-55914E467j2j34p6l3P2N7j41j37L1J06J55J04N4J84K4j19q6j36j4P8%m4nkr1j22m9p7n2K3
-55884E025Q6Q1P8J45J6m9RO3k7r5j18k0P9J17j1r5n4m9j03j13j74j06k5J86K82J67K5O2R4
-55855E476m3j14n0k6nk0K7Q1J2j04n9J40J25J5j55k04p3K65K68k7j13m3o1l3J18P1m2l4j62
-55826E230j39k2q2O2J83J77J01m2j05j23q3k4O1R2Mj65p0J84J14m2j22k95k36R9K22Q6J20
-55799E185K49J90N6N4l0r4j2m8j53j55J8M8p4m3R1J11m9k44o6O3m8l7m5n4j04pJ45K15K44
-55770E406N2j27q3k2Q9P7j11r0R8O7N0J56K72J84n1j62o1j19l06k08J16K06n6j68o3m5lJ74
-55742E272K22N2j34j30NK2m8N9R0o6r7j08M9N2q7j06L1J45J36J0r6j87K6L15K88L4j08k04
-55714E437k70jP6ML0P3N9O0Rn7l6R2J10j87k28j45p2J22K44J24L6k1l4j31j09J01J66L4n1
-55685E435n9o1p5J7J27P2oj3J09J95J09L1j3r5k12j94l5Q0J03J11J6k29k84j42n9j30k0J05
-55657D883J47J65Q4j51k77l64k53R0J63J0jK52J98R6P1j23j99K0J28M1pk9O1K46J89OM3J01
-55629E590K3r5j78j10o0p2M2J85J44n4j82j57n1Q2J17J3L3q1k51r4Q5J24k6j27j25K0J46
-55602D941J10j3n0J04K0L2J08K3n5j15q6J2J40J10L7j15j13kJ8L0r0j01JNJ45J13j3J8L4
-55573E248j08j14L5J58J52J13on8R2K09m2j09M7J32m7k37k53k01j63j84j27m4L0J24K39J65
-55547E051k4P6K44K71jk55k92r4l1q2p5j80j41%K61L70K77R9op0m0J3l8J3O1K4l4n2n4j43
-55517E148k03j81L3J08J38J28n1j17J04J46P9N6P4K05N8j53k33k32j04N4J40k4k13o3J19
-55492E016Q9K22K83N7j03o7J03J49L9j53k17n7J14J81J30n2j62j89p7ln9n8l3j9m0k6R4J58
-55464E320J45J42L7M0J63J33j2o3n1k1j4j13k16j26L7L3L9R1M2k0ok3QJ4j90l86j97L1Lj0
-55434D830J14J40l4q5J07J82K30J63m0o9p9j3K4Rk9n1j9j12j31MO8K8n2j57j31M5N2M4N8
-55405E096J13J03L1M7N3K7M6p1j13L3J07N0M7on3j17k06j72n1m6k7P0J42Q3J5l7j23q5J67
-55376E123K76J85J9j80j62lR5J00J08K31Q4j75j77O3O5Jro2j13k76j38k0n0R8J10J9o1j19
-55348E032l8M2J4K6j5k6k0q0L8J38j13j52l7p2r2qM7Q5J92K31J04r6j45P4K35J60J18J18
-55320E760l5j30j05kL3J46K14J6j35m3jj74j38r5k47q4K18K37J36P8k3j59p9kM3J0Q8O6Q
-55291E601l8p6K8kq0m6o8j6K1k10j73J37K15P4j72j56j66k29k14j23M8Q9P5K02K19K68J40
-55264E348K7L8P0O7L4j9m8p9k1j17k30r5N4J07O0j4nL0p5j52OJ68J44J6n6j4M4P5L4J0jK6
-55232E432o4k40j22J14J64J67R7j05k07j89n4J25M9K6J17J16K1j19j05j55k11j34p8j25q8
-55207D432L2N0RPO2J25K08L87L21J23N4J2jo4Rp6j73j09r4J9P8O9j9j87n8J00k4j8O8j8q5
-55176E239J5J29qj11JJ45J57l2j63j9J98J61o4j21J5N2q3r0J2l6j19jJ64K1J8J89J27j56
-55148E640l45j71j6n4OJ09N6m3m3j3J8p7q3J26K58K19J25j4j10k7l5k00l61j53Q2J01oL7
-55120E026J15P8o2j33Q3K23R8j20k25j19K7P2P2K52L15K01m3k15j53n5n8m8q0M7K43J05J2
-55093E658K8M6l3k33k56j91q7Q0J73J34o1p7j3P9J90J30M3k7l1o3q4j05j06k9L7L4p1j1Q5
-55064E239R6J36J23Mr8K1L9o6M4J14j7l7j3O0K0j45j66k2Q2l3k46j30Q4J21N0N8J11O2L4
-55035E525P8n6j25L5M6q5j59o6K0K7K7P3k9n5M2J12J10j4j35j07n1o6rN5j49j69j9o8k33
-55006D555q6J78L09K86K90L99J35k21m08k36o4J8j6n7R7K24M0r9j12o6N5J8j15r7k2m0l3
-54979D932pn0MN4M1J15J95J62N5nN1P3p4j33k1O2jN%o9k01o8J21K40J54j20j44j07M7J86
-54949E497K7j21j44o8N9M5M8k3NO9J55K29M8j07j42m8M7l6o8J7J14P3l4q4k1l2q5n7r4J1
-54919E280R7O5Ll4k7k2l9l3L3k1rJ26J23m8j99j38r2o1j00j1n4J6K38K99K76J19l1r5r7J03
-54889E667J25jN5N7Mj01k33k16j44r2k7n4n7K2J14J05J23l4k50j38K12L03K03O7o4j36j23
-54862E387j8R4L4m9Q0J00J4Q4J29O4j56j29O4O1n9j36j01J7M7j7O0J07K9n2j59j48j52j47
-54834E048r8MK51K49O2N3J25N5l4j88j80j34j46q4n1R7J56l7r1q9R5K70O0q3L9P6K1Q3R1
-54805E620M5Pj66j03L1J01J13j15k07r4P9K25K10nk32k15j26j8J49J69J8j08j78j20K6N2
-54779E158RPo7o2P8N3L3J04J33J0j14j15q2Oo7j17j44j42k7J39J91R7r0l9J16J09o0l4L1
-54750E114jQ9K31K00Q2JKq2k65l21k73j43M2J14K31J73L0N3n2O0N5nM9J15M6L9O9l1j69j42
-54720E311l4J36J46J11Q6M9L3j7j17j64r8L9M9o7j69j20K8J68P9j17oJ10L5r6p4n8o5O7J19
-54691E364O4k0j3M1Q7Q1O0L3%K9jo8j31j65j19M7J77N7o5k02k37mK36K68J57J06P9j31j59
-54662E571k9O3L8j27k68j69p3k3N8jj14j2J77J90J47J17L1j98k69j68o6J35K25J99J57qk87
-54635E296k72J9J60J26L6Q6R8l7q2R4J7p6j0L3J11J61J52J14M5m5j23j86n3k0j19j69j54
-54608E202rJ22k1q7j23n1J25J29J30J45O0L0l2jR5O1r1j19m7J2j8j77j35r9lK5j5J78L18
-54579E604J80k5j46p2q5j51l5M1N1K5l8k4J25J46J7k57k01L7K19J13p1k4J20K58J77Qj89
-54552E803l15j64K3J29K4j21l3J05Q7M1k1K5Q7qj30j28n8j09j30j9J07N4l1q8r7k6J62J43
-54524E312no5j55j23J3K35K51l4q7k1q5p2J7O0j2k3J08R7O9m6n1M3p8k37j26ll0j8L4M1M6
-54493E055M8J77M9j94j33M3J30J75l7k21l4J8L3K37L06P4j05o6j20j02j04j00n0o3N8P9k5
-54466E128J23J58M6j15j58n7N7J35Q6m9r7r7R5K40J57K12O9k81k55l7J59J49m9j73o2k3p0
-54439E291j24p4J29J68K3m1K8N2o0l6PK3q6j1J8j0j68k80j67JR8J40J33q6j54M6J21K51L80
-54410E612K15j27k55j43n7q2m5J16J77J05q4m5J17P7N5K0M6J28K9j72k30j69n9k4k2j02j29
-54383D952J13L37J45j10o3k3J11P7j19j89l9Q7J1K6O9Q7L0r0n0P8J5q5r2q2J83J91p9m4k
-54354E445n6K1R1J76J37j66k38j04n0j01j11K0rk3Rj34j99q7O9P8j1R9O4q9l7J37J63J22
-54326E216j7r2R3K95J43R8P5j37k76l77j61P0Q0P0m6j74k37k59j60O0L38J86m4R0K37K98
-54300E369K52P2M6j53k76o0k8j11j42j77j12N3N4Q8J25J60J00J0k7qMJ72P2j39j86k4J04
-54273E238J73J56Q7P2j3O4M8l3j23j43j25j05p8r9j02JJ5J7J4K0R3K4p7j07Q4O1r9j18J25
-54244E070K92J48j4p9j7J14ok13k28l9J57J45nj01l8p6j05l4J69K23J90Q3n5j24j05L2K1
-54217E405j3Q8j4q5o6j11o0J24J38K4k8j46k38j22R3K50J70p4j25K2J25O9o2q8j92k30j10
-54190D744L1L3M3R3J23J70K9M3J55J38R5R6m8j43o6JK0p8k08j18p2j90k2J10J47J37r0j23
-54162E050Q2N6p7n8j04n6N6k7j62j26j03J45L71K02q3j52M4J26r5k31oK11L25J43o5Q5lk35
-54134E313l19k45j17p7M4J41J25J43P0o3j1P9K0q7r7j58j07N7J96K07J07O6J4O5L6q0j62
-54107E160r9qR7J99K38J55R3J06l2p1k3Q0R4j67k19l7R9j4j67j88k05j45J1J46J96J16N0
-54080E465M1R7l1l4R1O5p5j79j60j38n8nj10P8K60J39O8n6k39k49k11k47r0J06J69K89L30
-54053E316J95P1j11j51N1J39m2k66l63j65J27K07K64L60J68q6k12m6j8o0q8JN1j40j64n2
-54027D986m0K8J98J35l7n3kM1J22J36J17R8Kj42k3J30J08pj4P3J5j07j71j7j2j15n0Q7J07
-53998E593Q7O1m5k46l27j78J01K17J85L2JK1o4O2L17K96J5j88r3k9j27j18q2k4n8jp1n3N4
-53969E338Q1J80L9j9nj15k33j76k3Kj0j03j6M1L6J11j9j93q1J16J45P7N4K1R6J26K78L63
-53941F111J91j5k40l89l38k65j07J38J79Ro4K2R6P3j05j06j02q5p4p8Q2J96K58J73j4J06
-53915E652J76L5j11j10j08p7n4q1p6q8r1O6M8l6pn3m2k1j10j28R0L03L16J25K9P5K4o0j37
-53886E549j72j62j21j13q8J1P8m2j45r5Q6K39J10j22n7J65J78L9j38j40kK3o9oJ13J33R0
-53859E342R8J32on6N1Q6J1j6j05l19k66j49J6J11J67O2k6m5k9O9J55J91o9k11j10j64q4L6
-53831D872J30J39m2j16P5J54L1j58j40m2l2K5P3J49J76P0Q8j2r9k7n0l7Q4N8J09J38J51O0
-53803E827k1j6mJ11J57P4p0r5r3m4j6o3j51k32kK23R2m1KK7p0O7J51J3o2M4R8J15J08j05
-53773F024l70l17j5M2j7k2j38j81m1M4M3Q7J64N1j13j28MJ11ml9nJ61K62M8R6P5j10j89j34
-53744E389k5k7o6j25r5o2m7j26o8J7N4o6j18m4N3K21K67K60J88M0M8J3j03j51L0Q6j9NJ8
-53715E547m5p2n7q9PJ7l4JQ2l1LJ20O1K3kp2L3J22J8j34j17L2J8OQ0K9r2M6j1j95j52N1K
-53682E195j60j47m0J7J06K18Q9n4j11p7M9J70J20Q2R0K1L5qr6j36r0j00j68l8J50J12L9J03
-53654E371M7J53J84O3K3k8M4j0j72j86j9Q1O4j7m3j20j16j%q3k5L5O4P6M4Q3J72J15j64k22
-53624E413m5n3j45j03J7l1j57q0J03K18J06N9k3k5O0N7j91l75k06N0P4K8J57J82k6j4P8O9
-53596E197j9mJ7J32K16J67K7j90r7pk01l87j67J88K80J65oN4P0n0j65k43r8J58J36Nj9J17
-53568E276J23P5m6j35j45j23r3Q3Q5k4R9L0O9J44M8m3j21k61k18p1L1R9J68J75J05J64J65
-53541E659n8l46l26p6O6P1J95L43K48O5l5n8j72k49k07j62p5L8Q4J82J39J53j43k77q5l1
-53515D943l8R7J82M3j54j71l7J33K12J21R8J30K9J13N0q6OL3j50j33R2K20o1k00q0O5N0L
-53487E510J8J4oN3O3l7k38l75k33R4K15J51J61Jj0M4P1M1n4n4q8O5J03m4j27j65k5op1O4
-53457E135Q8N0J3m1j56k14n7N3P1O1J1M0J46K2j90k70j55O4O6L1R9Pj5R7K20K00k6j03o6
-53428E181q5l6j9j48j61j7K22K97K81K59Q0q7p4j55q6J14m0j78nQ4m1M6J72J66J43Q1p6j93
-53400E725l08k68j89k58k21p6K2P8J04J59J63J79Q6J24J30m1k4Q2J1k48j76J20K34J32j07
-53375E433l01n0K08J98K01J43O1j29k61o6N4k8j74j63k3J11J7m7K2l3j64JJ24J47J21K07
-53349E609K71J51l5j41j43j55j63j79j50q9MJ2R3K09J62n0o1O9N3Ml8j18nJ07Q0M3q2j09
-53321E349p5j09lP1R0J13Q9K3j07q1rO5N5j4J8J58K55O7r2p9m0o1l2m3l4NK4Lj28j21r8m5
-53289E214N5M6q0j85r9L6J07M7m4K5O7K3k6n2Q0K52J02m0o1n3o8m6K2rq6o1o5k5N1L7j30
-53258E034j54K9J22J98K28J31N1j1o2N2J10L0qm5MK9m2k3P3J59K00P2j13k28k52m9k4j51
-53230E360j60m8j4k9j39o3K21L46K79J4k60j49J64J54j32j93k16qP2q5o5L9J54O8L0K1p8
-53203E283o5l7m3q2M6J46j60l91j60N9J79J03N9J12J58J97J63J5j50k21k03j49N8O1j00p4
-53177D804QN0R0J30J45O3O9N0M4j9N8P3J2P6K4j08j57p4j12nK03K55N7j97k60NJ61O4j43
-53148E366k00pL7j67k27j31nJ43Rr7N2J88P3J6j7k8J12J73J82Q9QK5J20O0j24k8J9l4k3O9
-53118E653J65J78J33pk21k19j73r5j08j66j69l0rn7P0J99K30J38n2o2L8J02R4N9N1m6j78
-53091E518k55k56k40j32Q8J09J61K09J17P2J7j30j35jJ53R4O7j6r7M1QL1Q2k4j0kp4l5R6
-53062E456R6n2q1K3J36Q5l2j05j05r5k35k04l6J06K52J42J1k7m4j5M6L3m2kl9oJ99K45R9
-53033E809j30k77l75j38J9J01J90lk22j74J7J04J46K54L32K22O5j35k89l30j46jM5J48Q9
-53008E321j81j80K7L3k3j12RJ37J46J07J40J71l1p7p1MJ29J06J3q7j32k89k28l9J4J3l8L7
-52980D919J63K19qj58L1J31J18N1K1J37J04n1j12j31j0P4K7jJ51M6j37k24k42j21q0m0m0
-52953D837O8K04L8j92m3J45m4j09m2K1R1J59J43P4J07K4q5r0j69k09m7N8Q0J24J31J26J5
-52926E415j30j14p6M5oo2Qo1j7J02J75J32R8M8Jq1k61k15n3L2J36J47j01j96j2J07J24K37
-52898E422P1j67j00N1K5l6Pj00j05nK5P8J36J43n9k54n8J72J95Q1p2k3J7l7L9J54K25m1k44
-52869E540m8O4J45J89M2M5O7l5k01k15l4J20P5k8m4o2m2J2j22j46L7P1O2K7M3P7L9j2m9j17
-52839E500n9J4j0M2l0q4r6p3N2J92J72j03j88j36j76o6K46J24j44o0J71J14j22r5P2J51J53
-52812E561J26J9qr9k26j76k2K2p7l5N0Q4J04M9L8L0q8m0J63M1j95j90J0O9J03J78J28Q8M9
-52783E756Q7K12J06r9j25j37j08j05j86k53j77Q2J97J10n0o7l5L0J17k0j20J44K27J03L4
-52758E723j62k03j0O5m2mO1N4o3p8lP3J19O3J6M7O0M1L6q4q4lj2l9j21k07r8%m0Q4J39Q6
-52726E414kj07n2N3Q8J6p3k00p1J39J01P2K3J9rp7m3N1J36M9j58k60k24j73j16O1K22K36
-52698E115N7J3k0oJ25R7l6o4K5J88K85K17J51P5o7k61k88j62n5K3J30J08Rqj05j60q7jK7
-52669E325j05j69k34j38K3R3R7n1j46j17n0on3J00J66J75J96Jk16j69J43K84O5k5J02J63
-52643E454k9r7Nk7j2j15j74l5mJ18R7O3N8Ok8p5J83J75j05k50j75k1J67K39O9l7j56p9l1
-52614E184j60j61J07J76J9J60L60J08j55j85r6j78j71J6J78J31k6r8j65j11j0r7j7K03K08
-52589E220J33Q0j1p7p7OK2JK1J26P6n5P1J10m5P5K06Pr0p4Q3J48J4P6R9Qj26j74l1K9J9j64
-52557E706l49j23L6j4lJ75K06N3J04J42J4j5j02j02J5Pm6k3O9J08R3Q0o2k11j35k18k01n6
-52529E148K2O3k2M7J11L5M0Jnn0m7n3o1p9n4L0j13k87p1K29J81J50P4J8rJ2J89J07m7j15
-52499E444m5jj1K7n4j89k05p8Q1L8r2o2l5O2R8J30J86m8j59j51m6L3O4R4J49J58L4j06j55
-52470E161j20q5j05n1K14K47K9p2r3n9O1J30R2M4n3j77o3J14R4qo7r2n7NpN6J53J84R6j42
-52440E429p9L8j3M4J37P9Q3J0n4k7K2J44P2M2J3J08K06Pj37n8k7m0L6k5r6m1J7L2K7l0n3
-52409E866j22j24m6p8j73j37J14J47J19pk3K3J02K7k36k86k3Q6m0j40j2R8R5K3Jj0PO5P0
-52380E386O9j02j48M1M3q1o5r2k3J04J63R9J5O2k4j72QJ33M6n9o3R2J52J08p4j01j80l16
-52352E021k47j09rj26j41P8K66J74O2J9rn2R0J73L8pML5O7Qr4j86q3O2J15Q5j45k00o7k2
-52322D800q5l4J57K80K45J98J3j58jQm8n6M4K14N1k37k50o4q0j15J2J21N2jNk7J26J67oq3
-52292E248K1R5k2L5J14m3j54P9K36J22j26k83k24j73k6K7j45k50o2K04L03J60R4jq1k8o5
-52265E055pQ5Q8O6j5j35p7j0J31J31N8Pj8p4K1K8J6J22R8P8J95K61R7j28k12l8J22M6o7j51
-52235E773k21r0N3J9lj2j8n2j19r8LOJ21J56J5JJ35L9p1qj15k10p9J0O5M9jm2N9O5j23k9
-52203E278J40Nj2J13J13J47J92J61N5k45k67p7l2O7K21N9q8j78k46p0J95K07R9M0o2j83j59
-52176E473L6J77J67J6o9j27j05k2PQ4Jj70j53o4j10L2J23n4q3J0rn3L7J19J42J71Q3K2o6
-52147E615j54JJ84J52l7q9j46n5O0R5N6p9j0P0j08j88j69j51P2K54J81K5l6K8L9Pj35k59
-52119E223o4K00K29Q3q5k26j46k2N1n6j8J65J97K5j08j0Nk6n6j06q5K3N6J06j2k34k59r5
-52091D755J10J91M3n4MM8J09M5j4J69J63J2o2l2N2J34J32o6k9L2j0M3K0Q0P7K0J5Qk3j07
-52061E865k02j98k51j24R2J06J4%J53K05J06J57N0j42j73j43j30o2p7j58r0l3Q4J96M8pJ23
-52034E409K11J08K4M0J23P8o4K3J47N6Mj32j44j2j3l4k5p5o8r3K1J08P1j04j65k7l0j08q7
-52005E242N4J49M1j8J85K30q2k36k06r0N7j3m9L1K8K3r9j61q1j0kN6L8p2k2M7N6M8Kl2J19
-51974E233J27j7o4m8O9N9r8j46j56l9J69K66K73K23o9l05l28k03k7lN5J58L13K82K2l2j21
-51947E593j47j35l8K0LpR5J74P6oL6P2J12j1j57l1J01Pk45l18q6N1J07O5j90j05J65J41J22
-51918E464J59K8j36j29p7NL8J34n3k86k09R7J98k4j75nJ04J7J42J50pq9LQ2k5j69PJ35J38
-51889E517L1P3J02O3o1j83j98j82j67p1Mkj1J32J72J78K35O5mK0Rk5l7Jj8M0O4L5J6r8p0
-51858E630j0J12J90K45K37L9k50l00j96o8l5J4K1j20k22k18K5J03m1k7K3P1J48K06J45Jk
-51831E721o0k1L7j20p6N2N4o1r8N0J45J6j49K2J04o8j99j73l4l4k9j2P7K33M9j03N9N1k9
-51802E404O8J6k34k69Q2K97J56n8j08O2K55J96L3m3o3K0J35J55L9j46j71l0O5rk70k92MJ06
-51774E400J9J1j58j35J23K13J24r1j47p2j9O1J0n5J3m3KJ41J13J43N0L0J53L9j11k19o5J79
-51746E709R7k8k7j47q2P6j3j87k74j84q6l0PKm4o4m9p7N9K69K89R9J3RO2J94J15j3nrJ0J
-51714E692j12k2P8OR6P0n4j67l32j80J7R2J40P7J40O3j04j25j12J04J90J83P0j41j12Jp2
-51687E486j69n9J2l0p1k5l9K1J06P5j0J34K84J98j40l02j46m1r4rQ4k7%J85J77M2l8p2j7
-51658E515Q1J06Pj37j62p1K4j9j09o5J7l6J9J43J58K0k26j68Q0J12L8l1n3O7P9o4r1m3Q7
-51629E278J48J06J25O8r9k21k34k32n9Q4Q1P5K08L22J69n2j42j46j17n9J4J38K12K24R5q2
-51603E904o5Ll0l3j89j83L0Q8j19k6J20J57O4n1m8n8j12q4K0Q7J9p5k27k29m2k8k5J47L28
-51574E343K80K6p2m6j9N4q2j23MK9o4r5O3K80J80n9k21k64q7K2J2R3K45J85j06k6K17K52
-51546F021J32j62k32k11k19K0J18L6J8K8K5p0m5j9r2r5Q1L18K02J7j2KO1m1n5j10l50l31
-51518E035j43J16K78J43j9O7qk30j18K39K68k2j04p2m5J6N9K14J48j5j89k43p9M3O1m9j6
-51491E335J94P5On7k34j02K2j01j51l7j83k71n7Q9J97L10K24M9m9q4l7k20k42J3K42K63N7
-51464E251Q7Q4mq3k11j76Kk1j00q1j0J08J60J08J4p2j05KJ65J51J9l7NJ13L7p0j51J07L24
-51435E616K81O6k21k09m2L7L9K3j5j6P0J20P2p7j55k05k6J82N3j82j88n2j9L3J46J69K06
-51408E706K54R6qj1K6j9j61j83j50N0j2j60l7J78O2k05k07K7K76K57N8K0J46M3j06j36m5
-51381E759n3n6J14O4o2m7q6j20j60j69k7J37J21N1J5r6j60q5O6Lk6P8J88K60K17K3j32n8
-51353E759j1J2K8q2q8l7P1jj57r0J39N9j23j89K0P6N8J9k3J57J73O1j4j39j40k03j15J30
-51325E350O5r7p2%o0j14j71m8O5J0rJ03J72N4L5M2p9m1mPP1P2nJ54L15J11L0N8L5j8J9p8
-51293E972k85k36n7k5o3P4J37O7J01J06P9N0L8n8k12k82j70J50K74J47o4q9j17n5j74l69
-51267D939l77j77l9l2J42L44L52L80K53j38k14LR0MJ1O6J0j1Ll3j3L5m7j18k06j79q3Q7K07
-51238E259K8q7J3J40L8q4nJ09L6rR7J02lr0o5J7J67J5l5k1l4k0L9N0RMk6m1o9q7N1K08N8
-51205E764j24j60p1J2M7O4K6P1O0Mr2k29j91j25j9q4n4J61J69Q9J5q4m1j04k7R6R8Q8j1j7
-51175E331l8r9k30k30QJ61J44J74J37J20L6j82j14M0O0J06Q7p0j87p8M5l4j77j17P5K73J64
-51148E405N6P2n0k4J01O1j53j25J5J38J64J83P8k17l55m2O5J11Q8n1j23K9K14K21rk14j69
-51121E469J0J01J25J26M7K5J2M2L1j97k56j12k5jp8nP6J4p6n2R8R5K1nn9J6M4q3q4K2O3M2
-51089E446RKN3k9j45N3O2p2q5NJ64J02j20j68k28q9J46J78L3L4ml9N6J41J34J20M3l4m5j62
-51059E561l02l00j93p7N9O3J11K16J86p5k21l2J68J83j8n8j0j9O7J06o4j41RQ9L4k9j63k00
-51031D950n3M0L3J20R1j17j53Q7K78K95K63J34p4j06j9r0r3j58j43q5LJm9k0M3O6Kj05m1
-51002E100J54K31k2j85L1J66J67L1o7J02J67N6K7p5j29r2J4j3j08q6O7R4j30l09l38k27O0
-50975D686K62J29Q8K16K53J29M9j22k94k19j21M6K12O7j82k31j54m6J54M11L03Jk38k29p7
-50950E093M0O7M6p8j45nR1J7j9j2n6J0oq4L5J02J38J67O9K3J44K3j25p4KL4R4L4l2pR6J26
-50918E808q3j69L6O8qN0L6Ko5j49k33j73NQ3J38J81M7O0Q6l7j40j09j19j72l3J49J29N8M0
-50889E486q7j31J3K06K65J53M2j9k4l9L6Ol2J7p4j16k11j99o5J5J15O4l3o7m3M5P3nQ9J75
-50859E655J6j58j61l1M0r0k58j00L29K98M3l4j3P2R6MOO5k2j2O5M3PL6K7k9j45j48p6k6j7
-50828E482K3O5L0l0n6j3OQ0N9j81k73j79O3J42J53J96N9j7J8J11J24n2j33j80j94l0J72J85
-50800E630P9PM1n1j82j57q2n9p8PK01R5k11j66QP9J10J16M6j89k88n8M1j0K4QP2J88J44J08
-50770E473Q2j62j22KPK5O3Q8P6J06R4J3r4k68j42M6J44K00J51j8j85j61o9K4o3n1K87K67
-50742E813J9j71l07k59p8J40L8j92j33J60K49L2j60pQ9q6j69m4R5J47J77J74L1m3j38j16
-50716E261R7J67l3j39o8O2J49L6j13j48j04j06l2J68J15O4j13l5J49J71R7o4j8J6K0J3J7
-50689E629on3R8P7j00o7j6q9o5q3r0m7N3J38R5J6q3m0k1m1r3o3J10J73P4J4q0j44k07j72
-50659D917k5kO1J22Q5K1J3nj16j92o5J96K57J11M0P1N2OJ5j88m45l90k13m3M4P8J73J73J46
-50630D897K14K27J49P9J31J24k9o2p9j05P8J75R3l9j35j17j4L8K5J50n7j35k3p0p9j39q5
-50603E212R8J79J24K4j65k28j2K35K12P3K4jl7n3j02j37o3j8j4N7N4M7K8kk9M9J09M7n1k37
-50573E423k71j69o9QR3J01N8j38j87N4J74J48oKO0J00k4o4l2r0p2JQK8O7K22J82N1P6r3k07
-50542E434j82j45KJ69J90J14K2n9j58k35l07j73J78K30O4J30P8k7o7K0K7k0K0j6q3l2K9l
-50514E200n7o5j11k34k2Q2M2J29J23KJ67L45J65q0j23p3j17j38J5l1k54l19r1J92K19J11
-50488E077J75L04J69Pj5o8p2kqj00k02j20J2O5J44J57N5%q1j43k8L4K9J28J77K15J13j3J00
-50459F109J41m6p6j18k14k17j58p7j68k30r5R0J87Q8j54j81J3L15J89j06m7K8J37K52J59
-50434E821l6j32j08n8j15M4K12O9j37r0m9K6L6p8j39rL8J09Qk30j24Q9J65J33J6k5n8n1j85
-50405E142j02R5J57O2L1L5L9J35J47Q1j3q1j66q9o1q6l2O0J26%o9k5J25J38Q3P5j2l8J41
-50376E898K81P5r9j58n5jk37l56j59j87l48j83K6J99K91J75L3k7J23J36Lk3Q4J47R2J26Q6
-50349E942j21j49K1M3j36j24n3lN8k7r0q0MQ8P7K08J80pk4O5M1n9J0R4o5j96k65k68j22l3
-50319E009Q2J33K8Q3k9j75l8q3j65j71o7K09M01L15J94k7j89j51m4J04O1N8J29m8j73j35
-50293E311j45j07P6L11L36J15o3p9k3J1L2O0n8j56o3O5R4K58J45j63j56q0j42k36p0Rj2J9
-50265E289J01K3j74j49n3j06k07k11k4K41K78Q3j3Rq0n1k6Q6J12Kk5n7o1k2lo0q9L4%j47
-50235D700j39l5K6M0K6P2j3j35O8K65J81l0j17j10oJ18J1j39m6P8J08J00O3R3J81K62J58
-50208E780p1k36k20l5kl1L8ol3o1ML9J4J12N2m1l4J33N6j32m4P6J15Q8N5q5j82j03N2J80
-50178E478P6J3J27J36K4n9j51o7j3j6m5m3l6K0Q4Qp4k45k38J51K66K1M2J11n7n8R5J22P4
-50149E746j8j89j46lK17M12K10j73k27j52j72n7M8J38J82O9k8o7J1j7j78k04j57l4K5Q8J74
-50122E498J11K8K1q2k34k17j15l9P1Q7L8R9J49J26L4j70j15O9J74J60K6L8J53L5r6l7r0j78
-50094E544j53M3K31K18O7p7j15n9Kn8j61j36q1l2J75J68M6j3k1k4Nl5KJ01k9k47j70j33k2
-50065E036M8j4K3Q4rm3J62L8k19RJ38P9J65M8j04k26r7J47J93qk8R7M2n7r2j57k74k65j19
-50036D597N5N6m3J16K20J40J4M2J39K17J78k4k57j94j10n8prm3l9J63K36J68J11j8j68k10
-50009E272k6J46M2KL1oo6N2J82K95M22J11l05k97j64j31j07%j11j40J61J92j55k55K8K45
-49983E418K15K42K66N8n8m0K3L6m2j58j68p0r3j72j75q8MN7o8j03K0J07N4l6m7Q6J58l3j69
-49954E224j9J76K19K4j90j14j3K5o3o2J8N4K12J66j00m5l2j50o8j9Q4O7j5l8R2Q4M3O9Mo3
-49924E570p9j16j23q4K1k7n8R7J26q7p6kJ5K0l0J23K13K15R9q5p6m0o9j21j57j85j27M3Q6
-49895E086N2J74J81J55R5m0J5k5j31o7k5l9l4M3J00l1k11j58M8P3%LR9O7l3k0%j3L1L4J76
-49864E605J78J16K0j84j12p6l7L8l0Q1K61R5k08k38p8m8k5J23J30K23K86P1j75k62j84LN
-49837E578L3K9l0M8m2p9j63j43Q8R8K1p9o8l1ok9k0M1J34K25L0k26j81j13k9K11L33J02j50
-49808E582j07K3M8R2J15Q6Q0r4k29j63K9L4j15l5qj85j66%J38K07Q5M1K00K81O4j99j34k6
-49780E644k9N0%j58j04M5R6J17K27J51j10j65l0J57J28q0p7J50J20j6j45j19k4Oq9j04p0
-49753E571J0M6j12r9L0J48J52m1l4J34K19O7j25j68q0J03J52L2j17q6j25j78J4j27k99k51
-49727D836j22L3J00K40J96j4j80NJ62K5j55q7J55J60J6M3N5pj11j10m0k2Q1J55L0o3m3R1
-49699E429L5m5M1J66K04J22K28J27r2j49p9n8j29k00j10L0p0n8N4J30J43M2q8P1L0k00j60
-49672E414l8J5N9m4p2J6L3o8j10m5K4J64K21J40P3N6j7NK8l0m0j70k78p4J54J89L3j16p0
-49643E452m8QR4K82K22m7j20N6J64Mo1M6q8q8l4j87k45j08J0M1l7o5k1O9J28j7j37q1l3L3
-49613E192N8j44k70k00M8K99M02K01k9r9m5pKJ4Ll8r1j03r5j96j42J08J91J38J60N5q0j8
-49585E314L5o7j30m3J34K12K10K1k0O2k22m34k91r6L0nQ0K04J73J17N3J4L2O7P3m0o7O2J16
-49556E594J4j4mj3p8j49l0P6R6R0O0R3P1l4l0J69J65O4j43k43j39k26j56m5K0O1Q7P5J58
-49527E589J27p2j87q4j08j49p2Q2K54L35K94k8j84r6l8p7m4l4q5j5j02j88j08O9J30O8n4
-49500E223j35p1j8K2r1n2R4P7P3J21J16O4n3l8j07j6J47J25J11N3rj12j07P5K26K59k8j07
-49472E842q5j50l8J23M2k08l27l63j57K9N2J14P1N0N4O6qm1P8K39J70j13k62j16k6n6k4J82
-49444E138J98n5j70j27O6R4l3j15R8L83J98q8pRr4j18J3R4pl0O3K7q9j43J4J31Q0j9o1k5
-49414E425M2M2j9j51j75K6J25J24ll7Q6J03K01J28j13k21j25O3Jn7l4o4M2J1J8M8j3j00j61
-49385E212r8j01j02PK10K29M7j63k19j16l7k9n7M7J02m6j20n8m5m7l6jJ54J33o8n3P9K10
-49357E034J78j89k58J2J20K21K70M7j80j32kNj2J27J43m8r3L7Q7K0j17j40pL1K5kk1M7J23
-49328E326M4j02oJ23K6k3j19j15K4J13N6l6j08j46k4M3o2j9L9K6oo8r4Pj1k1K35J89n4m5
-49298E192J01R2J05R4J41K46P1jLr0j0J04m8k42k04j53r4j33n7l4N4K32K09K5k11j11P0O6
-49270E417J50Q9k03k47m8RO1J22p0p1N6O1R9P9r7n6rj27j0R0ok8nj3R0J73J90J07qr8m4J35
-49238E788J77J45M7j76l05j97L7K1n3j18m7Rj50j62K7R5J26J21M3L1k9o6J22K02J6j04o8
-49211E532o8j43j95m8J75O4j67j80k0J30Q6J44J88J49J16p0m3j16j46j83j71K01M10J74j
-49186E818N0N2RP4J28J13Rk03k83k69k85j75k8R6M9k1l4O8R3o4k2O2O9Q9R4lj15j39o5MN5
-49155E226J36O0j10j53p9M9J29J66K36J35j28j22mP3j10k34p5N7l9jJ35jj6R6J07Lp2J00
-49127E564J54K0k5L5l8m4l1p1r9k4J42J91M9r2k73k37o3N4J76J91J24n7k30j01K14J94M4
-49100E767n9o4j06j83k70k44j48j18j89m9J30K78L79L88J87J07O0m9j40j51P1J81R1j0j36
-49075E723k04j85j52l0j4j52n2J02J46J49J24J85K38J5k14k56j94kJ7j92o0J10P0J15J11
-49050E398O4o4p6M9M0k5P1L9L5Kj1k5o8r0r0j09p7L9J65J43O2j03j52j60q7J2K11K73K6o2
-49020E430k5Rl2L6J03Kp8j0k2p4m9L5j7j14j22r7j91j24O0Q1J15O3J9N9P8Q1P8J24J20L3
-48990E571m9j63j17J16K51J31j06j14PJ8R5K26K71J11j10j01Jj29k65j71k1J4m6j8L0L3j23
-48963E342j23N8J99K33K73J62Q1P0n3j39q2m3K9J02L2r8l5k3j13j62k82k34O4J39J70R5j60
-48936E502j98k0N5N3J43K11K38K27O7j48j79j92k14k00j02RQ7K09J61m8j26n3L6np8j00N8
-48909E393K41O5j73j91k2K1p0J8J72J90J01Q8rk61l11j44j6rn6j27KK44K93Q9J53K81J72
-48882F134m9j75j35j25k05j73n1j4j04j01N7K00K10l7j80n2N0j4j8k4j24J0J51J58L3q2o1
-48855E279k8J9R7J46J73L8j72j86k02j18r5n3J50J02J7j8J2J1o4o0j23o6M9J51K28K48Q2
-48828E617J02J55P0j42j92j33r9j03r4O8K6j65k13j47q5Q1K42J36M5K0n6O4K05P0p7j20l1
-48801E244J81J39j13j72o1J3l2R3J17n8K9P0P4J96J55j9j6N4j02k92j71J9J9R5J26J8L1O1
-48773E698M1J70R7p4j09p6o3j00j05q0N6P3n0j23r5l9K6jo5O3J77Q4N1J18K8j23j41j45j24
-48744E169prN3J91J60P1Jr8j17q3n5qr1j23M3J1P0J53Q5K5Q0P3J28kk03j98o7o5P1J62J75
-48713E595J21j20j43J1M8j65l01j95n3O7J33J32mo6J50J64R3M5l4K2R5L6j62j48O0K14K92
-48686E887J91o0r7p9n7p6k28j99O7L03K93J46QL3m8j19k9j13k24k29k53j9J85J99K22K04
-48660E908O9j48k87j83o9j49j78j64j80L3M21M70J52m4p7o8J8nj69j03m8k5J01J29M1K29
-48634E674J72k8j54j53p3L0J58J33lk1L5o4j02QJ83J99K3q3j16j84j64r0J3J68J42P9o2j51
-48606E569m5O6O2J21K09Q5p2j65j58j65j31p6J6O1O0J68K12N0M4o1j20j87j69j72k00J2J42
-48579E156J09J06Q4K9P2M8j40k84j65J11K14J09K0p1n3m2n1J52J48M7P9J01J52J10M1p8q0
-48552E924j19q0k4k7K4J00J22J5j23j01M7K7o3m0l8N3Qj80k40m3Rr3JO4L8k2q9j66j50j6
-48522D818R9J29J75J66Q5j17j44km6j74n3J06J64J01q4j96j08l0J10J96K62K67K05K3m2o8
-48496E842m4k9j48k10j10o8j03j31R7K29r1k37J9K85J52q8m6J1QML6K1j01L0R6k2j00l9o8
-48467E195r3J9J03N8jR3J53O2j18k3J82R9n2l4P3Q6k7q1J5Mj5LR8O5l2m1n6k3k0j18k18j23
-48435E233J30K31J0j26j11m0J1O5m2k9oJ07J97J49J06O6J7o6n3l4j57j57j7K6j14j25K37
-48408E508M00K67Lj73j65j27j70j89j34k34j51O5J65K08K12J88J57j3k31j83j87j19L7Q9
-48384E223K0P5J17J81O2j12r3m3j11j21j25j10m8J23L24L34J68n6m0j2j58n4R1Q9K5k36j79
-48357E334n0m4n3o0Q2J2n7J19K64J42J2nR8J32J12O3o7k48k36j52j42m3j1p7j14k3J6L2R
-48328E045nJ25Q0o7p4M2L2l2n9j02j21j81j17M6J87K54K42J87K3k4R3J57N5l6o5K5N9q4k52
-48299E433k89k11NJ33J54K18K39K3k43j77m5P2J88J58J3r1j04n8r8j7j9J8J48R6K3p6k8M5
-48271E510lP9J08n5j29K8o1j58l4R3J53L4q5q5r8o5O0J16J71J14K0j09k31j65OR4O6L3L3
-48242E440L5p6n0J64R6k5m4l1l4k1q2j31j17j29L9J00M1Q8p6k13j77j01P8K18K28K06J62
-48215E588J6j03o0J7n5k3Km8n6k7m8o5R3J97O8j30mN4r4j54n7p8L3J64K18J23o8j43m9N7
-48185E368n8j29J95K93J14m7l8m6k03q4J07J54K29K74K20%j24k35k51j32l6P3P9J04jm1q
-48158E777l4n9r3p1J1j05j20l8o3l0K5P3J62J48N0j05n5J26O8j64l29k70m5j3M5M2O8J58
-48130E159Q5r1k00j40o8K4P7Q0L8J28K49L16K68J63J8j55j09K1j01l14k08pK0m6j83k54j16
-48103D654Q1J71K15J11O3N1o5l9QmJ8j02r3m4j20n4J02K73J72Mk5j52j93j9J9J09J27J41
-48075E409O4q4j58rJ81K06J60qj38r9n3J01J63M9p2k54k43j30M6J62J42J00knQ7M0m4p8L5
-48046E568K10J62Q9Pq0j23j29k0M1m0j38j67J4R3J9o9q0j34r7K1R1P3R7M5Lo9j7O4J4pO9
-48015E510J23m9p1n4q4j6q0l6k7J24P3q7jl3MN0K3N7J37n2j45K1R6J53K51K28k0k50k22j07
-47985E516j4rn1r9j31k07j31Q8J35J25J56m3j14K3J13J07N4K4K7M0L3M9l6j71k58l3J66J9
-47957E378k4J10Q7K7M2Nj7j47j28R6K81J51l6l8L9p5k42j94o0M6J58N2n0M7rp2j2N2N1J28
-47927E646J95J69N0q3j10m2l9J3J21L1j3Rl7j40k05j82j60o2M8J49J86J03O4j4k50m19k12
-47900D816RJ1J36K29J65j7j81oJ61J13j41k38J0K05J34N6M3k7j44M4J90K8j24m7J38J66J33
-47873E862L8j1j68k87l32q6J31J49P7J47J65o6k9pn2m1j1K3o1j22k8lj3P4K23J99Q3K8mr2
-47843E786M8K77J81j11j43l1J1j15j50k22k13n7nJ48K03j11k26J4J32R3J11K36K31L7j75
-47818E949k03p0j71k56M5K11L2J4M4n3j12KK4J8J04K64K56J05J8j34l38l13j44j0k2RJ40
-47791E409K7r7k8pk6j9J04J44J14J06q5j06j2J02K01J44k3j85j73j37j39q7J10Q0R3M9rN7
-47763E607N7K7J2q1j69j05O7J05mOM8R8kj8L9Q8R7R5J8j7r2k33k35j70j1J22Q2o1k3J46K09
-47732E702J35m7j85j85n2n3n8P8R9J7m3j74k19j36OM3n4K7J07O7MrJ47R9n7j06j24R8J74
-47703E301m3j85j21p2p8J09J55j4RJ51J51J37j04k51j06j35o3J50K07R3J8o9K9J29Q9K3j7
-47676E493n9k43k07j7M9K7j1K7J90J21m1j31j81j51J43M37L37J27m0k43j50K0M8K0L8J71
-47650E774J38K6o6j7P7pp8j62j23K9pj32J1K4r4q6n5m0o3k3N3J4p7j55q4J01P6o1nM5N0J08
-47618E191K02Q3m5j14m1Q2Q2k2p5n1M2l8N0K17Q6j17j39m2Q6J31Q5J52J61j7q7NO0p8k12
-47589E637j72Pq9k19j81K7M9J43K12J55J05O3l8j17n9M7P2L2P7q5j16j44j50j0J04J86J28
-47562E664J85K20P5l7j94k89j48J9M7M2N8jK3N3R5P5J02j62l21k60n9R0J08K01K61J53p9
-47535E921j36n4N2R9m6j31K0J17N0k3K9jr4j37l8Q2O7q6k24j10J03J55J31R5O0L7R6J1j56
-47506E889r1o3j77j98j18j91j36K0J31L18K21O4l0j05r1j6n8k09k39n2J31J58L9PL9K7K7
-47479E297P7O5K9lj00j83k10r1J06J53J25J35Q6L3K9o6k41j92P9J68Q8P0Q0L1M3Jj71j13
-47451E325J90R9j07k33k1K38K62K17j1k12j79n7j50j20L7N4o1k10j43J24K56J61O7M2K8M4
-47425E640L8j52j53PR1L1j7KO5O2N6j1m4R1Q1m3l0KK5k0p8oN0l7j74l1K63J62J1r9r5o8j29
-47392E490r6L2O9m1n4K9J03m2qJ15Rmj5p0p8j39p9M2K0MLl2J04K25P6j58k53j62P6K49K94
-47361E709K02J61J27M8l8j3J22n4j69j93l52k44r0j0J54J74O1n4n4nJ8R1Q2J2o8j6J19J4
-47333E734p2j11j97m4J8jJ27J19rq3J2J14P8J4j2K8P1J6l1q7j67r7P2J42L1j22j40m4l0p4
-47303E255r6p1J30J42J0N0K02J20j46j90J2J44J24R1J0n7L7J98K28P3l4j85k25j55j5J50
-47277E802J36P4L5k7j44j14q2q7p0k7j12j47J3q5j18l5K8k1l1M5L4O2J42J83K4j45j03p9
-47249E151L8J21P5k3p9r0q4l5J09J12J82J78Q5O2N7M0L1j72k55j45JN8N8P1K4k8k3km4j54
-47219E319k46j56P6K26J92jk03k59%K95K47OP0J75N5j27j99k14n5J69Q8k7l5j9n4l0K2oo2
-47190E247j1Q9M6K4m1j03P0P8j30q7P4J19L9K6K2m1nQ7j5k19k59j81j3J01J31J28R7l6j68
-47161E069j64J5J62J73K5j36l4O2Q9M2j1k9J5J43R1p8q0M6J21J02M0m7j01r7n2j7K9O2N1
-47132E491m8j8L3j06j01J51K18J24N4j51j41K9L0k5J9J36J42J2j19k42k75k60p9R0J31J57
-47106E252L6j10J23K70J51p3k31n7J01J41M0K8j13j19j04q2L7O0j3l4K1m3j31j96j33J18
-47080D939J68J15L8r0k10k19p5J9P3J30jp6L0J38J84j8r0K5J79J13n6j08j11j65P9L35K77
-47053E623J26J09Q4K4k04k20K5K29K00kM0N8K5R1J03L8n6j09j38o5j08j28j17j62j63o1P0
-47026E312P5r3k08L1J73k5l9J26J99J41N9O6j3r2KR8J47M4j27k19r2R9L5k77k94r7%J58J08
-46997E297j9J13J46r7p7N7q4j50j01j2R2J55j2q4j26j79l0J91L07K22R1R2M8j09j74j56o
-46970E395N8Jo5j94j98l0J1J9l6k04n1J18K55K19k2oJ13o4r2q3j56l9J38J66J18R2J5r9m7
-46941E332M0R4J65M9q4o8rK3L6R2Rr7k9R2N8j51k90j70m7PPnj02p5R0J58J33M3L8j9k09k59
-46909D852j19J05J62J7j77j10J12K02J10l2n2m9J32K23J59J87p6k45k00j23q5o4j0l4j0L9
-46883D914J11P1K6L2j05j10K05L14K16J24mn9j75j77q8L7J40k9j25n4m2q1n4J62K14J4j16
-46856E361j43k99k91j9J43P2n1J66M23L60J05r8o6P6J19m3k30j37o7o9O8K08K07J04J1N4
-46830E964J32Kj60j66j00J6L9j98k72j50O3J42k4k10k34r6J6L6LQ7K95K30Q6N5j49j96j20
-46803E091r1j21k9J34P9J6O2r0j48q5PJ42J94J98K4j36j70j27l7N9J34J19Q8J7L4O1J2j4
-46775E423J1p9k9%l7J8R1n7k23j63P3J01n7M4J11L6n8p3j6j0%L4LN0P9R3K70K01n3k73k44
-46744E266n9o1k06k25m5J50L02L31J43o0j09j04r9R1J38J6r6q5pq0j26p5O1J30M2r9j8O3
-46716E179p7j82m7J22J84J70L03K06j4j04O5P5o1j52j47o4o7jo4k1RJ5l3o5N9Q5Q2j2j11
-46687E332j42p8l7K3K7j9j37j49J10K46J30J36K3j92j72j63n0L41K83J29J45M9N5J04K6O0
-46661F080j9l15l49o9M9M9J46K5n5q2k8P1j6j90j96j97L3J26R0J07J20O8l3q9j17OK22K47
-46633E684K60K25M9r2q7j9pn8o9j31l0q2j71q5N0M0m5J1O1j13j91o9JK3N9L9Q5J44J89M7
-46603E718o3j80k25j30kK7q4k07j24J25J97J26O3O4lq7k5P9Q0j3n4K6J00J96K28J12P1J8
-46575F033p4j16j68k4J33R1J3N4rk14j92j5P4J09J84K21J12j38j59n1k4j12k14j38L2J21
-46549E529M4k0j03j54k7J34K6kQ1j19j94j47r4K0J19K91K50O6j12k06j03oQ7J19m9j17q6
-46522E227n3M9O8K6J22O0KO2K8o4N4J14Q1L4J03K47J65p9j34N7J35j50l05k66j60o0M5J83
-46494E591J11q6j16l0N3J9q1j4Q3J9l4j20j85j10n0R3J98K63K56J43q9k33j86j05j67r6o5
-46467E062RJ47J19qj55r1kl4rKK4j06k17k5J53J90K00J39J32O4p5q5J01K08O4j09p9j31k18
-46438E270j50r8j1J44K26K11R8j9L3j2j63j95n0J85K34J42J09L0K0Q6l6j74k62k81j13k8
-46412E196m4M3n9j28J0K06K99P9k7m3j82k69k15L6K72J61n4j08n7j08j82j28K7J85J59k3
-46386E046n4L8O6J21J93K22K17R3j08k09j49OO9l3p5k3o4j91k40j07J34J25P6L1l5m1n6r
-46358E043N2k5N0L9kR6K15J66j1j14J4J20O9m5r4k6l6l7L4j8L5J14J2j07j92q8J18R7p8j21
-46328E280j5J74J53n7j28q8j32j56j29o5L9J01J03R0J73N4m0nk3n8KPj46j61j09J6J04Q5
-46300E069Ok2J34J52k3j6O6P1O0L1L6M5j4q6L9M3m6j26k0K30L11J74l3j01k02l12k35l7J40
-46271E334J86R5jJrp1j98k05J7Q9M2%l4j3L8J06J54J70J00N5O6J7o8j99k01l6P5n0j25MR4
-46240E433J59J21N3p0j76k39j96p8N1J57J22l8k00j54m4P4l0n8n6j2N7J6J7M5M9L3O5K00
-46212E301K98J29O9j03k55l05j92O9J05L7j1k2k13k50j58m8J42K09K42K02O9J34J69L2k6
-46187E624M2l3k24k84k6J79J17m0oL5M8J6j25j49j7M4k7j05k2O8M9L6%J9J5m7j30j23m1R4
-46157D987K23J73mo9j7J03Q7k5j79j37O5L7m8klj43j80J7K58M32L12J18k2k22j91j81j17
-46130E272KKJ10J86Q9k22l23j03M9J31J43R8k2j65j14L8J82K11M6QQ8m0k09j28n0LJ04j7
-46102E369j57j25M5J56Q3J4OlK9m6j77j39R6K90K07O1N3p0j83k99j59J37J54p4k18j82p2
-46075D796r9o3Q0J64K30J07j14j30O6K18K57J74r0k81j84oJ77J35j23o2K23J88L7n7m3l5
-46049E565N7J33p2j95p9N3M7q7J25K04m2j68j20q7k16j05O2M2K4R3N1oK1J5q4l9P4P3J58
-46020E497O9k5j08j18l7QNN2J15J43J5k00j07N2J7j02n1J69L42J18j44n8J5OM0L8K8R5L0
-45991E904j75j46p6m4J2k0NK4L8j3n2n6k3J31k5j58j16j27m7J64N0k7J09J76J79O1j12j37
-45963E499p1JJ8o5j28j1P7k7N3J05K08K65J29q8k17k42p7j66j50K4J05m7k05j30q6qN3M4
-45935D863j8j8J59K86J47n5n3O7j12k04k0R3M2j30k7J59J62K66J78mp9j87k60k13r8j52j48
-45908D644N5J69J35J71J71L8q9q0J6J33R1o6j77r9j5N6J3K3O6l7j34j16R4K10J06N8L7n4
-45880E419n8o3q4o7P1J38kk6qJ0M3kK0P4R7L6j20o4k8p6j02JQ5QR1L2o8n7o9j14j96r4j4
-45847D813J35K26J25J35J26J02Q2j05j63o1L6R4J12L2J0Rq4k5J9M0J0j4j1q0k3Q7j7o4o8
-45818E478n0o9j00o4l6P8K17J69J36K15J51j25j30K9l5p3L6K04K62P2j88l45m44j97O3M6
-45792E300L1J17J48K5j99k23K4R3p6MK2J13K90J76K0j01r2j89k83j81J2J18O0J9m3j11qP4
-45764E140K45L36J56O4L3l6r6j99j85j58j84q9O4J35J10J73J50j5k12j26q0j25J34K30q0
-45739E385j05J78R3o9j64o3P6J14n2k39k37r1j7qO7R4N2J54J54l4o1j37j58k2Q6J65J15j9
-45711E257jk2K5J54Q0o7k03k75j96n0R1J84K75R9j63j44M1J01M7r5q9lO7J49L2o6j04j17
-45683E007N1J71J43J4n1K0N5J35J01K01R4j62k20j44m0R7P9O9P6LJ9M3J08j2j98j15rK0l3
-45654E522j14n1k2j59j35J86L06N0j9O7j7j22j63kJ64M7J4K9o2L5R5n4m9r3n0K2j19k07j95
-45625D904J45L57J90o5j78j08q3j21o2p6L6K17L75M28J37p9l03m97l01j38k6J76J88J17J86
-45600E419K37P4n3o0n1mK1J13R9O7J2J4r9r0O1J10R3j07k79k23j32j39k19k26j44K9K21K88
-45572E032J66m9qJ13J03jj84j03J08Qk08k35j28o6rJ27K37J88R9J24J19L6m6j49j35k5Q3
-45545E197K7j33j35J18K94Q2j86k28l1N1k7J6Q3J13K6k7R1K17n2l20k53o9O2N4Oj54m4K96
-45517E074L17K06R8M6R8J07M4n1j04j04l0J5mJ03O1k51l61j87jJ58J49J17J5n7r2n7o3j27
-45489E119KJ05R4o5k9K23K06L2k6J0mq7r9j65l57k34k7N3J22J98O7K3N3j6R5J69J13N0J03
-45460E728Q6j50j76p7j27j20r3N3J92L4k29l09n2Q3K42J94J36J84J22K2o0qm3m0k0l6O0J17
-45432E713j17k24Q7K48J65K3j05j23o3M6K14J67O0nj66j32j07o9nj09k07k16m4L3L2J64K51
-45405E511J54J8l4r9m6j03j19p2l6k7j6j28j75j37m8P0J86K33Q3p9K3J52K00J90J09L8J1
-45378E859lk31l45l37j80M3N9m7L1K26K38R4n0j10j40p0L0Q9J28O3k3l3KL3p8n6j20m6J51
-45349E177R6k8q5j71l3L56L62N0k18k61jJ16J22J10r2j63J54K40M5O7O0J3R4N3oj09j34j24
-45321E690o8j0Rj3o9rk3k5N4Q1j1j27j13j22o3j4Q5J02k3j29q8P4J55L8j03j36k2P8N5M2
-45291E295J47J28J32Q8m0j44j13M3P3j8j34j77j14J8N0L9N3K3r4r5k6Q9N1K0n9o0n9P9K16
-45262E411J67J24O8o3j34j36p7j56j48j1L3l6q2knj73k33q7J01J92K08K01Q7j9J24r1k93
-45235D970j20n2m7J25K87K91J64j28k05j01OO3J59P1j05o6N7Q7J27l1o9M8K6J8o9m8q7j32
-45207E239PJ27Q3j9j22r3M1J82J78J53p3k76j65P7J29M1j38j73M5J31K9n4l3N1Q8J64J09
-45180E728n5j74k21p4M6l9q8J94L21K17J01L8p0k43k69j73l1M8R6N1K5K5n9k3J03Q9N5Q8
-45152E706J84l7k01j58j39n1M7l1N7J46J03n1o9j0M0J42K00J45q8k93l05j10j74j76J79K80
-45126E336J30L6M6J75J89L0j03j41o3J57Q6l7j26k22o4J73K42J73P1j35k58k18k47j78L9
-45101E091L0J5R1K62K72Q0j41k05j54lL0OL7j59k65j82J48K25Q9P4P4l7k3J02oj06K2J19
-45073E486J20R6J34m6n3J21J98J24q1k43j19m1p6p2K9Q5l5j05j56l5R5o4j49j7M6K3L2Q4
-45045E381K9o3K6R7J40J72J75J34J01J7m6p5j92o4J9j16o7J51K72J06n9j05j41j89j78l1
-45019E494N3P6L0r1j79m1K4j07K8J58J21kj09q7L4L2J04J78j8k45k95j44R3K18J03R7K5j08
-44991E442p2k3J14N5j67j42O5Oj44q9Q0J29M4o6k0j7Q1K64K72K10r7k57l9P7P2N6l4p0n0
-44962E680JK9L9K2m0q2r3M2l4j19O8J85lj00PK8k6Lk6M9mk61j95j56j23O8J39Qm8R9J22N8
-44930E337q0j80j24jL4q2m3mn6J5J24M0Lk4m9KO3Q3%k9J5P5J96K20Q5q1k38j21L6J11ml7
-44898E286R7J29M8o1n4rq0M6J02K0j0n2o3m5J41K13J75j16l02k45j18M0R2M4l7J3k6j15j71
-44869D942j24j7Nn3j20J08K35L4k4K1Q6K37K08pJ5J39J21J6q9j72j65q2n3l8M1J02P1l9o9
-44840E329j2j9Q9J91L02K45n5j85j02j00j28Jj8j2R0J51R2jLp7r6o7o0o2J5L9L8K4m5j09
-44810E461j78r9J36K93J30J44J09N7N5Q6j9j33j04n5j14q1K1M4n8j48j77n2M2k0m9K1J00
-44783E412J74R9j36k55j26R3K09J97J24K6J2m6k9ro9j00j50p5nkNq5r4j7P4L1j47K0J61O
-44753E298o7J15J87J39p5j27p2q9OJ88Q2r8j08q5r1k7O2J27K9j08q0m3J4m7j20Q2J68K3j32
-44724E151o6QL0N6K4m3p9L9R0pM9J01J0j81j52P1J37J97P7j02j19j51q9m5n4K1p5j40K6J51
-44694D935K80J93O0J9j66k52q1J96K51P3j16j78oN7O7J86N5j80j71j99r5P4K1J78K48M1j9
-44667E471J5k1Mm6l0J29Kk31j75r0N5J43J43K4r4j00j6O1Oj29o2R9J37J74Q6J16K3j33j28
-44638E433n6nM0Q7Jj20p4K0O9m6M0J04P5nk0N7j22l18j94rK5N6J36P3ql8r2%m1r3Np0m6J85
-44604E049K04O7M6Q9J99J15M3n1L6P6Pj4j60l10j32Q4O0J5O5P7M1J2kJ07L8k09j19p6l10
-44575E047k43R2K11Q3L4Q7M4m4j00l2%O7J36R1lj89k51j33k3P1J15J90K59J57L3R6Ok12j78
-44546E411j7j7j8J07J18j6k13j23k3p6j11j3J22J67J82J11kj3r0j49p9n4M4K19J28m4j0k0
-44518E521p6k00k21j54q9j8R1J42l3j4L06K36l8K1P1n3K1M6lK8P2L5L5J3K2n6j00m9m3j11
-44488E402j12j4J19J42j2J59J64Jo3j36n6L4M3M1q4j40r8p9j26j58j4J73K1QJ28K8L4J2j08
-44459E309r1p4q6O4J44J62J06J7j1l9M0P5J3j33k29j79r3l9QO2L7O5K7m5j4kJ74J75J31k2
-44429E552j45r7n9M3LP5J86r7j24l5n0O1J21O6J5m0p5q8P8m5j51l6n0o0J46K05J29R1Mo8
-44399E555l3J6K4J8q7l5O2j0j49j59KQ7Pnk1m8J5mj04J17J86O7q5j04j3K4N2k1j29r8J44
-44368E271L74L10J1j72l1L8j1m6j65j59j14k29k15P1L29J21n2L1O8L9M7k4j53j14M4J0n8
-44341E221NJ57J73J6j21j90k23k12j36M3J55K04J70J24N9J48K33J76O7q0QN2p1j36l2n5J1
-44314E766Ro1k97j75J95K89J32O2J80Q8k0j1j40j61oj0j52j99k2No6m3J53K24J23l6j27n8
-44286E642ql2J09kk35k43j45P0J00k5qO5o9k43m8K04P3o7j78j28J42K92J52j46r8J03K6o5
-44258E238p9r1n9%N1l4j17r2j9J34J37J25J55O3k9qj37j68Pl4p2J5R0J01O8r5j23R3J47L3
-44228E300RO4j8q8l3J08Q5O9k9R7J55p8j87k19j26M2Jn2j3m8P5K88K25mj70j10j78j36j13
-44199D916j18J1jM3J85K67K50K13J92J94O2q6j54j13QJ33J17M4oj60k22j75J4O5j15j80k7
-44172E357J48J75K19P6p7l9o9k06k19j26k30k41j11P9L01M18K16l1p6q1o3p5j53j33j02O8
-44146E025K68K13J15J15J02N1k4j76j20m5l3K5L3Om5j75j08J23P3j19j45k4l0j04qJ03J59
-44119E255J37O1P5J41N9j15p3Jj22k59j38J30J87R0K4j4L2J35J36O7M5l4m1j00k06k03j48
-44092E122j14k1J47J27m5q9j2nj53k45p9J07K36K39J61J08m1j53n2k7K1L7n1j20N5J67J6
-44065E336j07n8M6J00N8p9J8K16J82J9n8Lj6o4p9m7J16Q5j60k38j1J91N9q7j56j83p8O6J56
-44036E230J85O4q0j0m4q6P0K23K85K81J26j7j63k48l13l74k08O1P6J67L28J49k02l51q9J11
-44010E171K9Q0P0J10M6j32m1K01J80j4m3MK1O2J05J4n2j20j6O0l3j42j07P5J00Kj01j95j43
-43981E191q3n6%M7J20Q3Mj8J1J85K02R3J08k8j79p9r6k01p2R5J35J12L5j16j38j05m2L3l9
-43952E202oJ4k5k0J01J28J26J83J07L7k7k10k39k46k09l4j1N1K08K75J72K0K0Pj04j17L8
-43925E441K05J81Nj93j64j23j40J9J09j2j18p3PJ03J52J06L6M7J4j49j63j9J1Q9P4q8k50
-43898E107j52Q9J2m3P2P9R9J01M3Nj10p2K67K94J22Kk73k48j8J3o8j54j40l2Q5R1M8R2N5
-43869E366l0o9Lj7m4l2j80j41RK9N9oJ02K02Q7j7K4J17L7j78j69j14o3k8j6%O2J67J32J6
-43839E308ln1k1o0k12o8nl2P9K77J43K1J48Q2m1n2J4ll8q6o5Q4Q1mk33k30K6J37J75R6J33
-43808E600J72k8p6j25j65p1J7J49K33P1j57j95o5lr1j03O5L13J59j34k53j81J5J4J0o2j12
-43781D997Q9K66J37P3N1q0j61j21N3J94J36K0m9p0Q6Q1n6j17j82r9j05j90l6R0L6R6Q5J7
-43753E241K3P5J71J93N4p1j0n3n9j05j69j83j59j3J59J89K7o5l4q3j73k07k01j08J21L09
-43727D869J61JM8R0Q6J15J71O0k0p4j70j08O7J59q2r6p0k8J12J33J45N8j35k39k07k22j08
-43700D716Q5J21L1M3Q4J0J10J82Q8n8q6M8J13J14L1q5jP0K9K3n7k09k10p3pN9R3J17N6l8
-43670E399kKj7QP4Q1J1j58l30k25O4J44J37K21J47l4r3K6J36J33J2o0m0N8Nj49j03j00o4
-43641E283Q1J94J0j50n1Jk9j02j27j27j67M0K23K20J21K3J76L08J75o8r8m7r0l0o4j64l6
-43614E505m1j25n0L2J80L35K01L9Jm2q2j07l7l0k03m07l12j2K13J52J63K31K22J16r2l10
-43588E540l59k22j10l5K3J52J44j4p9mqj0M1J8k5M5J30K0q8l7O2J53J38O0M1n0j44j20n0
-43559E212n5K3J14M2k6J9L7k5R1O1l8j19m7K04L03P3k18l00j05kq5m4P4J37R2Q0M7PQ4Q3
-43529E719j2m2J7M4J41J55j02k08n1K5jm7j8N6M1j7n4j1j5M2R2R0j89l72j72N0J21O0K24
-43500E566J69j2o0nJ6j08j15J0N2o8k51l55k45L4K13K83L25K91L9j83k24k40j96N6L37K02
-43474E531r6j06J3m3r2JJ44K49K07N5j14o3J48K08L4k02l05k83k06j05P9N6n7kR6K02J80
-43447E529qq4q9j63j07M4O8M3o2kK2k19k53pJ34pj07KK4K6J42R4J4Ll1l8P2N0O4O1M9J41
-43415E405LK3L9j39j10J5%o3j85J11L73J88J07K1r1o0J1J9rJ8m5j90l11k53N2K65K08Q5N1
-43386E538jJ9O0pp7OJ11P7P7PPJ30M6j02k48k19p4j42j38j8O5k4k9M9l8j18oJ72J38J3J62
-43355E436K27J74Q6Ml5r6n0j05n4m8j25k52k75l8J53R7n7j31K0J05Lq6M7K53K07J15N7R3
-43327E725K04J06l7l0o5j68j52M2nk6l8j4m5o1jj7k7K5J62Q5j62j25J4J04N5o3j33q6K6j8
-43297E275j07j6J34K44J19j11j36p8n4r1j21k6J17J35K9l9R6K52K82J54m3j09j91r5J37J27
-43271E884l1j46q6m2J2o8k65n9O5j04o6kk0j33k86k92n8O2J26J86K6L2J33K2PP3Q6J14M4
-43242E214K9P3Q2j0q5j46j84PJ51R4M7L2N8n4k43k16p3J44J34K1j2j17r1l0J76K61J57J01
-43214E520M9N4J29R2n9r6j76j76k1N4L8J6N3J2r3p8J0J52K2j76j49m6J50J53L5N2%n8Jl3
-43184E431j14p1j15j13j90k03qP3J46K55R8j34j88q7J51K32J71L3k12k62j72q3Q8J67Ln9
-43158D837p1r4K6N2NN1P5n4q6N6J34J19M3J24O5m9Q5K09J86J90rj23j00j52j69l2J9q8j58
-43129E091k05j13p7m5K01K92R5j01K6J47j0j57j28j00j8R0J10J2m7n7j14q8o3o9O2M7n4k3
-43101D704J18K69K42N6j18j0J58J9j34j04r4j84r4N4M2NO7K78L61K07J1j68k40j46q5q9o9
-43074E056j5R7j2r4q1KJ90J19j9J59J92Q3J40J51P9j4l8m6j02j61j43q7P6L4p2j15K0P6k0
-43045E455j22K1L3r9k4o0j59QL74M81P6k90k72j34M3J17L0q0j24p4j4P9P8J8ll8k8OL1M5
-43015E374P7Q6J0p1n8j16k16j03M6olK25K68K67K84J60J3k08k29kK5j39j27q3NOn0L0J22
-42986E587K08K05P6J9L0K4j03J35L76N97R61J523J589R27K28n91j396j361q20l17R5N67J020
-42963I579J401J340O87J32o22j639j689j074p00m01k51l05l30j70n1q1j33q7j18qQ8P3l4
-42940E607O1K7n0r4j46n0R5K04J44P2J45Ql5O5O1J44K27K86K67M86J066J724J711P90k93
-42915A2522j392j676j251p90n08m32l41o6J82J34l7n4P6L49N68O99J081J545J549O99j08
-42894A2749o37j435j673j211p90m75k10p3L1rq2K2k5j46o3n5j46k92k09N9Q8n2p9J51K08
-42869E646Q5Q7P4j81l56k99q1P9l1j35J4J01q4j74m8l1K3J40J37P1N7N9R1N7N3J07L8j8m7
-42840E434m2p9q0M6J40J86J75J06j38k30L4J76P1M9k8r0m3n0kN5M8l7n9q2j9J11R5K7M9L4
-42810E857l6m8p6l2L2P1J97J18o7j9R5M0j03n1M0R1J47Q2j86k98k18j28O1J28M6j20j80o9
-42782E374m2r5j6J23J19q4j71o2j4j7o5Q1J42J72K17K2j9P5P1k3q3r7l1L5j08k31j04J41
-42754E310P5j7L1Q2J09Q1r6j88j75l4J6kR8Q4l7k00j78j77r4O1K02J66j8j02j59l8K07L46
-42726E353K02Kq7j18Rk2p1N7J15O6Qj1n7r8Lm4j02k13k65j08K37K09J31J71J18P7o6k03r7
-42697E196J02P9o6q5j2R7P3mj5jl5M1M3r7l0o6j05k3j43j54K56M74L19J24J52K25J44K7q6
-42668F430j47j05l1j00k9Q2L2N4k2k26k57j07K5L2Mj0r4j28j89j00nJ19K83L00R7j87j98
-42641E523j67k12j34q6j11j1P1q1rR8Q1M1J9m6L6K89K56P4k6j14j17j02j07r9r9o0Mn9o8
-42612D784p1n2M4J70J75J23J05N9N7J25R7Q5Rl9K5MM8r4j85J6Q8Q3J27r2l47j23K13J69j8
-42583E585Q3J23J0j8k14k65k3J97J79j01k14r5o9N8J53Q4J21J26K0n1l4r2j1K67K64P6J8
-42556F177J48P7l9q7j14j00k6L5l2j01r5j24rN2j21j31j51j80m4J9m2L8J27J38N4k4Q5J47
-42528E677J4j76j21M2P4J39O1n1K9J87pj40n2o5P1mj02Q2J01n8j60j33n0l4l6L6K6N0J10
-42499E510J49R0k9n2j59j61j31j02l1o2J55L60K19Pj57j46j84k13q8j10l4P1J18J48P5qJ91
-42472E426L6j99K8J93J61N1l6l0l5mR2N7j6k5j05j82j26Q9K87J07k06j47J46K15J11J07O
-42445F001mK6L1M0j34k12j26O1J6k17j48J4L5Q0R8J27N3%K4l3j11r2K0J1j6l2j58j19j3q
-42415E214jJ41J47l3k35l17j39J31J45J47J59rj59m9J38J6j81o5J37K59J76j3k26l13k70
-42390D800o4K0J34N7n7M0M3n4n1m3K9P4J48K25J99J39k8o8o6m1P9J24J94J85n1j94k49k76
-42362E248j59nJ43M11K73m4j63m0P5L9k0p6K3r4k25j75q5J47Q2p7P1M9j56j03Q6J31J00N2
-42334E508J37N5j13l6l0o1m7J2O7k4n0j4M1k3r9Q1P9q8j1P4J8n0r5qN9p4p6q7r7O0K1q5m9
-42301D995l3M4K06K77J55p2k10j09L1m9o4L4K9mj4Lpo8j07l7R5O9k5q6j36r6L7J99J14O7
-42271E238N3ol6M0J21P5J5j01j06j1O3P5j4n6l4m3l8P6J11j7j20j92o4M5J10K82L00J13n0
-42242E829j16j25j06l2L6J7j3N5N6m2n7m0j8q7m8j27k8L8o3q4l2n7k0J41J39Kj38j52N3K15
-42212E196K08L5p2q6r6m9j7N6J4l7l1J6l4J3O5l3r9JP1Nj01k1J53J66k5o5QR3Mj56q5J46
-42180E243J61J51J75Q1N1n3j42j34q0j7n2l11l55q9k2l4J1J79L73K96K12J10o2k9qj28k7
-42153E500o6k70j79K3N6J8J3l4j18j13j10q8P8K38J82K12J34M2R6J20K35M3r1j23k30j18
-42127E450K8O2Lj84j88M1J84K81J74o5k57l27l4J04J31L28K69L9%L1m8j58n9J1K0k6j81k1
-42099E608J50J24j8j53j55j51r5J5O7J15J56k6j00L4Q1Mo7q7p5K4m6j50k1K54L22J16q8j75
-42071E663j34J01K59J38n8j57k26k23r0J5J09K50L58J75k8k02r1RM7J0q9p7j05j25j73m0
-42045E316N8j4O5O4m4k16j48j4mJ5J37J90J93J28k3qN5j07k35r4J68J94N3j31j55k2K0r8
-42017E343j13N2J45J06k5p2Jml7j31n2K6J0l6L5K09J16j00k5J27J2j66k01L1J08j29j44r
-41989E077N2j2L0J72J55R4Q9O1j58j81K8J24j74l80q6J22J93K36J17k5o9o4j87j75p0J72
-41963E141K99J93k8k08j53K6K8K3N3M2O2N6mo0M7K05K25J07n6o1j1Qj4q1k6K1j2o6q4j15
-41933E557j99j55L2L6K8M7m9O2J14M9J6L9K63K75p4k16o6j81j53L4K3m1PJ02J90L0q5r8j27
-41904E460j03%m2o7p5j08o0qn4p6n9p9N1K23J39j19n9J25K11J28p8k8Kq2L4J5m5j3Q1J3j93
-41873E134n6J55J34pj25j22r1r9k8J32J51L8O5J36K57K46J05J84J50P7k6j19k55k54n3K7
-41847E756Ll7j15k32k13j2K59J76j5L9K5p0r0M2O1JnJ6j5K9L1p2o3Pl6o1k9n6L8N7K14K37
-41815E870po8k3J21L1k78l59l9J27Rpp4j80j15k3j6j09m3J85K52L3p7J6Oj52j55J63K15J20
-41786E423J26J37Q0nj87k63k24j61r9Q5J67K07K23Q1m3k6L0N0O3M2J06M5RQ0K4p0r0j47q2
-41757E581j6j48k42r1L2M4PK0J62K95K07P8r6j38j31k31j24k5j4L4P7J03J81J70O6O5L3P1
-41729E970o6k46k32o6m2j02r3o4l3mJ2r9j84j47k4M6R1J00J26M4j16j24O5K07K33J86O3J5
-41701E516P8m8k28j56q3j35q9p4o2J27L56L87K84J75O4j76k83j84o4N8L2m4o8K07L01R4j30
-41674E855j62j15k7J27J11L7R1M8j60k25P6K53P8p4n5pj53k00pM3q9n5Q1J15R0L3k6o7n0
-41645E566J9qr3r2J3J22J69J29J2j16p9j13j02J2N3N6J4jL2J8p4p9k05k39N8J77Lm8J04J78
-41615E486J52J65K02J39j9j63k53k15j53N1J53N6j7L5Q6N6jk7j39j52j8L1j76k55J54L74
-41589E552J46j50k57j23P1J75O8r4j8J90J15k51k66m6Q3P1O7J06J16J14M3M1M5O3l9j05k20
-41562E497j89j0R5Q2j3L3J37K06O4o7j93r0J31J61J2k15k52j06l7N2J41J51j0oL0j58m1J50
-41534E555K4j08j9k4Oj8o4l3n1j46j82j77l9kK7J60K17J57Q2J33P2j18j32pm0q7q0Q6J95
-41505E387J42L5l2j74j77p3j33j69K3J53O0k8Q5J11J0n0j00j00l0M0J23K05K37J09k9k7j46
-41478E452k78j89R5K55J98J04Q1R3O4q1j70j34K0J24M8p5j14n5K5J01J98R0qj16o5k1p5k2
-41450E545%j19j30m8P0L7m9l4J6Np8jP3M9o9k5R2J42J46R4rl20l19n7m6mJ76K34P6j7R5O0
-41418E585j31j42pML8m6j63j33OJ70K11O7L2J61J83l7j26r3j04m0k5qj97k10J48K61J12l1
-41390E485q4o3j13r6J21K31J39J1j91j36O4J75J08jj31j76r6N7P8M5Mp7m6L3r2j83j17N7
-41362E006J76P6j63j87N3J64J39N9j64j07J35J23O5N0j0j1J22Q9mn7Q9K09K01N1q0k40k86
-41335E498j21J07J54J05M2m5j44j30N5N3k09q6J69J53J29m4j58j06p7oJ27K48N0k89k76k26
-41309D973k7K48K51J48K04J76n8k03j91L5K5j82p2J12J38N3N6N0m5j86j82Kmj31j39j6R3
-41282E128J89K37J87M9p1j80j73J8J80J79K7m7r2j85k12k0L0PN9J06J6r6N0J69N7l3l1J5
-41254E563R5J32Jl5n9j74k27j12N8J53J12R4K16J62o4k09l18j92L9N4M8O9K9L1L9J68J33
-41227E806M4j22k43j34L4M6K5J23L1p1j84l5K38Q2j16lO8O8K6o0n7p3j8J70J02o0j8Q4P3
-41198E826O4r0j63j93k20j26J2Q6R4J60J81Q2j39k59p8J56K29J02k9r8j28m1n5j08q8J9K60
-41171E456L76J38j52k79j34r7j99j65j1J12K94J77j15oJ13k8n7L5rl8p6k41k43q0J60J77
-41145E108J43K34J99L0j44l16m00k08K34M90L61R7r2o7j18j05n0j8N6R7rl3o1j11k0o8p1
-41118E158k6Q7J05K7O7O1m1J0Q0K02K42K11Q8j68j23j76j68p8o2q5k5O6m6j44k42j75k04
-41091D641m5L01L03J57J36J43M1j44k65k22j38%J6p9j48j1K20J82J9N6q6j88J2J65K03J19
-41065E388N0j03n8K8QL0r1l35k66J59K70J67N8Jj82k55k07j3K18K17J22P6k5l5K6k9r4k0
-41037E105J33J41K37K15m3j61j87m5P3o8j27q4r7k3K12K41n5k43k15k16j76j9K53L47K66
-41012E464O8p4r3l6j2l6Q0Q5r4j56P6K78K63J73j8k42j14J4lj4n0J4j4o9j2K8kp5k3K7p9
-40981E354m6R5J43j8j82p4j8q7L2J70L6J8N1q6q3K5K46M1j28j03o2M8O4l6j69k09j25MJ30
-40952E031L14K47Jj98k58j99m8J46K35M1k3J13J16Q0q0j18M4L1j44j49r2j0J81R9j64j78
-40926E018k9l1n9%K7j40p7n3lK50L40K66Q1L8N3q7j31J03J66Q2P1%L5K6o5q4j28p5n3r2n7
-40895E392n2k4j48k72k43q2qO2J13J43J84J96J22M8M7O4o6q2M7K5j3J4P5l8m1J06O4m5J61
-40866E749J86N0RO5l9k42k15r6l2r2j14k9L5k2mm0r5lQ7O1O4K19J27j56j18j2k2mj08j52
-40836E057j06j15k3J25R1l8n2p1j21j08p8P4K66L50J73nq2r0k6N5M9m2j30j29J88M18J89
-40809E819Rp3j23j53p5k2n4j02j41m0O2Q8P9N4J0k32r9K35J26l1l1mM6Q8Q6l5kJ20K4j64
-40779E465k04r2lK46K88K37J00j09j57j73k12k82n6K24K38J25Qp9m8k4L2K01K90R4m8q6k11
-40752E764j35j04p9Q9J54J13J10K3k01j23k8j04l2J04J37m2j59oR3K6K7P6J11k3j02O1j7
-40725E733j77j44k5o9j31j57m8K03K91J07jj8m6j41k02m7J15J36J04Nk4q8j25rO4l0j49j5
-40697E112J02Q1L8j1r3m6k1l8MN8J50J51L3JL3M7L8M3o1j77j47o4J07J51r1j75n7M3K6p6
-40667E161l5J26N5n4j00o5J35J41L0l9k3O5J24L7mk0l2Mj3p0pL2Q1P9p4k03k65j77K4R3J0
-40636E016q3l8O2J40J53J0M0j3p3Jl4q4mN2Q4R8k8k19p1J35M0P7J55Kj67j06N5P5J03Q9Q7
-40605E554K6k2p7N7J32m2j43q5n3j23j40p2J23J64Pj4O4K22J55qo7k1qM5O1l9j23q3m4j7
-40575E429M8N8O3k8l3K16N03Q19J149J180P05L10J63k03q47j110r39p03l49j53j20j57k22
-40552E779k12j16Q7K01P6j23j35j37j11j34j13j90j51Q8J04J18K57J26q5j7J47J39j9j05
-40528E474j80j28K0Q1O0J21P6J2r7q7J3P1M5o2r6j00L1J24J24P8J2j20j03j68j22K1J4o1
-40500E053k01l3J05J18J41J04P9N4K5j2n5k4L4p5j2J47K38J99R5P9J85J59l4j97k02j46j30
-40473E694p1j24k6J22K0j15r2Q1J12N9j2l4m7M0J28P1J5j9O6R9Q4J5j01j90j37K0kj36j62
-40444E358o7j61q1P7O9Q8J91K06J00K7Oo3j17j01j16q2JP2J82J86J07R2J24j38k98k97k17
-40417E148R3J26O3N3Jr2j08k2m2q1j4R5J68R4J6l5p7j12m0P9N6P0J57l7q6R0J19J35Q0j2
-40387E885j56q7J26P8l1p0l8m2k8j36k20m9J3J28K14J50pm6N4P7N1R1m8k74l33k61k0J93
-40359E214J63NN7J86J04N1ql1p5k25p5J21J17n2j24k1J54P6R8J77rj06j28k63j86q7J7q3
-40331E067j13OJ01J56P9R8M3j00j42q6j33p3R1R9O7Kk9k1L3K22J56n9r6n5J15J98R2m9r2
-40302E577j07k15j07J98J48j35j79k7mKJ3q9j16l5O3PP7K49L13kk73j12l2K7J3j13q4QL6
-40273E101J56K61J93J33P8M0J26J66J43%j16RO6p4k39j97l0k4m5j15j76k28k40q7J60J65
-40247E226k0L0K07J54j8r0k0K03K02q8k45j91l6j5qN2j1m8R6J22J16M6m1j60j26N6K6q5l9
-40218E295M6M7j09r0J75K20J21j4m2r7n7K9m3p4o0K1J0J2L6J5l0lM9j5p7k02j97n1P1k7k11
-40187D748o8O4J56K29J02J16L7O5J33Oo7j23Joj45n5P0K0q7L8J92J08Rj05j54o8R3J94R4
-40158E597j43j07N1n4j63j07nK04K45j4j01ro3p9k8n8k30j18J57L01K23J1n9n3j5N5q9j55
-40130E194l8Q8m8j39o7RLMn3k8R3P4l0j79j91m2K14K36N9QQP0K06K88J74Kj58j02J05P4j90
-40099E644k19LP7J89J00r8p5j9K2L0O2J68K74M68Q56J188J659K077J352m58j847j784j262
-40076H407q64n83m30k98j18j32j66k52l14r8J58K32N2Om3j55rR9L8J52J80Q5P0O1Jj81k83
-40049E615j60J33L61K69j9k35l95k55j82j86n5P4J30J51J51O8J7j9m0m5q9q8J1p3j19K1R4
-40022E135M0l2K0j7j32p2j26p6J05K02J37Q4m0j33l0O8J14J15J14R6J46J09n1j16l8q5j46
-39995E391j2M3r8j39L1J42n6m9LN4J33J49J59O8O8K2N9k0j75j41q1r0j80j81n7J02J61R7
-39967E403N8J11l8j24m4o7J3J08R6J2k3q6m4m4j5j5m7k7M3J23Q2M1J07J67J77N7k05k97j63
-39938E359M3p4k00j17l1J2J07J26J55R3K5R1J13Oo1k4j9rr3m9P6J05K27K34L9j48p8N0j1
-39909E947o7k04k05j55j62j2J41J92K31K55m2k41j34q8j57j37j01l4K1m3q0PJ06R4J64R6
-39883E392m5o7j08K5J57M2k8Lr1r4Q1J55N0p8m0j6j26lJ62J23Qj92j14J60L29K31M1qO1%
-39853F010j02j71k08l9J30J57M3j04l6N6r6k44j55J9o5j33m0j8O0P0P7P2m0L9K2j9J07J14
-39825E506L3r4j32l0M1K5J0J9J31L6j05j77k51j28P5J36J01K6k2J28K48K97K18k8j23j62
-39799E778O1K88K01o3k15r8q2j92k99j33K28J73j24j26j31L3J91kk27j84n9N5J03J06J13
-39774E395n3j17o1k1m3K3M6lQ5J47J73J24L3o0r1q6j4moN0j3j97j93j37K4J64Q7j1M2J77
-39744E460J53K5j34j46q3j53j64j52k1M5J08J77J34k2j13O1J49Nj21j5k2K3J10M2k0o4mL2
-39716E290K8N1K1J2L7N5k6L1J5QJ71R6o4k22k41j03J4O3J8o8p0L2Q7N1R0o8j11l8k5pR3J04
-39684E324J33K80L37J07r9p6K4n2p1K8k7m4Q2J13m6k57k17j10p3m8l5m9p0P2J40J33J36O9
-39656E704j31k30j45j73j21j3M9N2J74K18J18k0j24j11l3O5J95R6p7KM3L7J06M2n8Q1J66
-39629E912M6k2j2q8j48k23p1J89J66lo3MJ06J19M4M4k2p2r8j15k1J67J36m2j43q3l1M5j2
-39600E709l3q5k78l13l03o8K00K93K21O2R1P3J3O4K3p0k32k84j88P3J35Q0M8r7j53j5k6n6
-39572D884n1j16j3J48J40J60J53J21p7j75Q2J45J5j11p9j5K4M1J7o4k9J10J44N4j18j24j19
-39545E147j27J3J16J29J28m4p1%N2J08K17J76l8j87k62r6O2J61K26J65K3j02k08k12p3j9
-39519E284k26k04JR2M1M2M7o4j00J5J29J31J06L4l3K3P5L6o7j09j64k00j34P7K86J57m7o7
-39491E161M1J4R4J23j27p0Q1o8j11l1R6J54J37m0m2M0j05k27j86j21J8Q7j31j23L2P5J6L7
-39463D824K6K7J50J32J27K36J30j27j10j26j30J3J9j18J3L5j5oP3R1r4k54j89L8J37J18P4
-39436E094O0J5J6K52J87m0j45j57m1l8j55k28j46RJ31J28N2J68J25P8mm7rnL4J37N3r2j07
-39407E325m2J02J53J7l1N8P7l6k54k58r8o1O5J4j9L1j12j55L3K43J67p1o5Q0Q1k4j18O8K36
-39378E406K12O7j45k04o7j20o7mO5K46J99R1pk1l7JO7J45N6J1J28L7j38k31j86q7o7j27k2
-39349E201J12M6K4P5J00O9K9L0J6k10k50r3kO8l5j24j24%J48L00J42om7n3PM5k9q7J5K40
-39319E607K35L1r0R0O7j73j84k7L5L3LL6Q5P1l3p9r0j36n0L9L4M3Qj32k23j10O0P1N9J28
-39289E408k0j62j47J0J40J54J02k0p0r6JL4p8j09N2J66K26R0j44j70l0N8J86J87pj89m6K81
-39261E807K41q2j31l6j96l13r2J09M2r1j62j00k6J09J24l2n8k0J96K61K53J53j38k87k14
-39236E317l0rJ7J39J09n2j72j11N0J20J03Q0m8o1N1pJ3J95K55R6p2m7l4J0M8L3J15Kj27j72
-39206E811j43j39q2q1j22J3M6ln7K8J53J12J80J51J9M6J8n1k8L3M6n6j32j60k53k50r2q2
-39178D925LJ33J47J00m0j68p4J22L3r7j49l7rM8J7p4L5J72K03R0r1r1q3r4m1J37K34J08l
-39149E456j48k83k01m1P2J00Q3K0m8nP3%l3M9J62M7j60j91j62o2R0J26J17M7K4n4o8J13K52
-39120E375J83r8j65K1J94J23n4j07m1Q5N8M3M7Q2J33K2k06j23MR2R6oq3j7J04J00J04L4j22
-39091E878k25j97q6n3p1J09K74J01p3kJ19R9j18j98r4L4P5L2J49K40K52K79L13O00J006J340
-39065I783J135O63J45r23j594j239p72m05k20l28k65j80j66o7r2q0K3m3N0O3j63k97j51R7
-39041D974K48J26j11j21O8K44K07j8o8N5L2n9q5p7J0Jj66j21n4M3l0l3J94K04J20lj31q5
-39013E364j0M7m2o9p6q0N4Q6L8n5o9o2o5m8n5M9J13J48P5q7j65j10k7K9R9L8r2R1J46J26
-38983E391J56N0J56J87o6j13m3m7L4p3j52p6m5Q5J08K6Q0J78J42P2K0l1l9q8q4k8o4q6q5
-38954E565k9k01k12j18o9J02J95J19L7O7mj08PN8O1R5O1nn7R1J74o4q4K1q3j25NL0R3J65
-38924E787M9j33j12j2O8Q4l3QJ6n0KJ21l2k11l5j0r6j35p1J15J60M5lK7o1j37o1J42P7n1
-38894E458p1j26n3J55L00J84J3j45j58r2K9j23q3J40J34J71J76O4m1r6j47j23n1m9Kk3o4
-38867E381R8J93j1p1J4LJ8p8j73j15J09J36J19J10l7k13j12l2kR7K06M0nM5k1n0j53k12j35
-38838E149J6J64N5k58j88M3Pr1PQpK02K38Q4J21J62J21J53R3j9j27k01j71k4rpN4Ko2j00
-38808E415K8R3J14rr0j48j99j89r9p5o9Q6J50J17J44P9q9o1%j53M4K60O4KJ25J94j2k71j59
-38779E292N6N0m2j5J93K34j4N2M8l4j26j82k47j65J6J93K77J16O2M3M2j08l23j83j9p2j30
-38752E014j18p8q3l1R2O7N4j2m5K4P7J92K71L57J62n3j93k54j63r4J9O1j2n1k4j1M3M6j46
-38723E111l21l6J66P4J1P6J63J09j5n2m0kM4Q4N2k6k7J7J68J13m5j35j04N7Rj53j04J8m8
-38694E164j04n8J5J82K21R7P1J98J89p0k06O7J90j7j89k45j76k7O6Q2Jk6N1j01j62j12k20
-38667D881j64J5K01J84j4M6K29J29j43p2J55J36Q6P5p6k14j43L7K2nmq4j25j24n5N0J48N8
-38639E229Q9J57J58J17M5r3k39k08r4R8K03J84R2J35K48J24j02j61k70l58j43K5P1j9l4L7
-38613E291p2j78Q0J26M8K61L65R4k28j48J51J29N7n7j42j04p6L5J02N0J28J72K0j71k07j38
-38587E588j16r8J2J18J8q6J6J25P5r0j07p2Nj2K4L0l2M6K12J45j13p9R9q2q9L0l0o7k4r0
-38557E356n0K03J35m4j77r2J1K2N3N7P2O4Q6j75k46r8j7J39J01l6j2Oo1j1J48K1L7K65K64
-38528F021j6k34k55j10J09R6l9ln4j57j48J3NJ3j3L6K33J43O0P0p6j46j33J02K56J34j33
-38501E774j46J0n6l6m5j34o7k17l19q1J51K61K44Q0J1J59M0j60k8Q6po6p4P6J53K9n2j82
-38473E404k20j92r4R1K18K43J46Q7R7J69J11p5o9R7j5k92k39J11J32j1K3J8q6j0J07Q8j1
-38446E828r1q9j32j42oM4P6J88R2j0Pj49k11k12j38J0R3O9n0o6J50K17J10pm1j13m3J27K36
-38417E747J8j46l03j56K7k4L2J1N5J20J61J17R9Pm6lRl6l1OJ62J51l3k5k0q2q1o8%M4K9J10
-38385E851no7J36J92J66L61N48P14J087J583J828Q36r37j678j594j179p58n66l80j08Rjl4
-38362F004j09r5o3j00j98j55pJ10M3k7N0J84J98o6j53j61j63m9J09P4p6o5J02J34n4j22m6
-38335E299j01k1L4j1k15j72J39K30K43K26L3r6o5L0O5j35k67j42J10J81Q9N5k8n6J9N4KL5
-38307E535J20O0m0p1MJ5p1j05j25l1m3j48n3L5N1L7N7N9r6j71RK65L11J6l16j50J37K77J95
-38278E763n0k41k04l0pL3L0N6Q0Q2l6j21N6J37J16J08M3l4j30k22k06m9rM3kq3J04K19J50
-38249E596Qo9m4N5J29P4p1l9M6K4j21k74l09l14r1J02K20L15L03R3j76j10P6j8j26m6J37
-38222E370K37J89J02J29J17Lj12p8k1j59k69k19o1r1l8K20J27Kq5k37j06N3N1k6j03m4o0
-38195D891j00L0J6j6L0K84L44K8o5N2N9JJ25O0j57n0j6j1Mj22k15k41J0K02K48K62J30m3
-38167E740q0q2n4n3L9R9K1j5o9r9k5N9j86l31k13R3J81j4j16k9M4R7J66K09K05P8L4q9j23
-38138E487q1q2j01j10j31LJ20J24J63R4J03K34K25R2j5p8j40k0m7j32j45m6j00j59j13j97
-38112D948k20r7J59K14L3jO8J18J4o2j02o0J68J68n0M3J44J60J28O1j4q4k49j41J19J28r0
-38085E503j19o5j80j10k2MO1J15O9k8Q6J53p6k49q8K02J88K0JK8J12J22j0j40j81o8J9j6
-38057E331o9Q1J51N6j60j57jk5r8j4Lj08j22o0L9J90K65R5J01O3k8K3N7l6j00o1L3L8j25
-38028E362q7J10J64k9j25j02k8P5j7j18j89j60l0J72K19Q8j06j12Q0J37N3rON8R1M5K0q3
-38000E485j67p9N8J11P6n7k34l9J95K25K34J29j03j80k2L8m3j87l17p7K36J09j10k06j85
-37975D890q4J03J12J5J6M7Q2J30l8j60K2K20J56J02k8q9M2N3k6j14k22m7J40Q9k3j37j50
-37948E101j59j42j01J3J33J22J22P2N2k1J21K88J51J2k2j32p2P1J71k1k97l25j80J4J74P2
-37922E217K1R6P5m4q2j23j5J09J35R0M7j45k55j70j07j02m6K0N0J04K39K59J05p4l7J94J70
-37895E731O4J0j0J0L4j39k01j97j75J13K49J80J78R3O5j19k43k18j29n4m8j53j92j54o7J81
-37869D809K52Q9l5J4J05M1o4%J14K93J86q0j28n1pJ31J46m1k75k46n0j8m9o2j02r5p6q3k3
-37840D695J40K02K19J46L0J17J42Q8J01P0n3m4L9j01k4O0r7r4K8R4Q4k0KQ4l6k39j22J32
-37812E643Q3j02j12Q1J53l2j13L3l2j34n8j03j53J26J38J28J61J03j4n5r6l3P2j0l5r0q7
-37785E462M7Jq8Rn8k9K0l8J1L8j13k11k4M6k2o3l5o6q3o1L9K00K13K5r3Q3K02J14K3k3O5
-37754E591L0j72k00p3q0j18M9J68R1N3j9P8K6q6J28L11P8j72j47j25l6J04Lq4m0j6p7j79
-37726E086j66k47k71k4K69L96K14LJ6J66J55R9Kj02j06n3k2K6Q1L6j5j18j13K8l1p9n1J2
-37698E191J43O1m2j35k21k32n6J47K01M8j01OK23J93j7n9k8m6o8j04k7jr1M0J89J25J4M4
-37670E397N8N0K4mM0J25L4j55j98q5N3lj57oK06L92L22O2mJ8R0L6k63l61j41m1r1k9J1O0
-37640E440O3j03j64r5j56lJ47L10L83K04j3%j2r1J9j0r8o9p1r0l9j04j49r0j22j56j02Q8
-37612D917L01J93n8l8O3O1k2p3l2o5rQ2J40Pj95r3Q8L0j92j67J2K36K49K5N8N0j25j37m0
-37583E266rm8p0k6O0J97J85J3j45j04j2J06J42J17q1k90k40p5J27L93M48J97n9j07l9j18
-37557E828j59j68j21qL4K09J18j07j45r0o1m9K0P5K7r6j80j19O4J28J06J40J30M8m0l0r5
-37530E459k76j43J17P1n4o3l4M4R9J23J15J18J17J38J27P9lk03k22p4j9q3j16l5P2M7R7o4
-37502E434j88n9J6j65l23j31P9J60M2l5P2J34Q3j35j72R1J19j11o7O1J64K13J77Q9j52k38
-37476E158j07J3Q1J38R2P5J03O2R6J53k9l64l94k18q0J10J54J15J15R9N6L7p3q5L3p7j59
-37449E104P3J6j20m7j4q8j34m2J17J84J39J24Q1L4J36M5o2j14j04p0J0O6r1j47j23rQ0Q2
-37421E126J31J62L7Q8J08jp9j11o1J8Q0o2j15Q7J52j13m7J22O8j0Q3J37o9o9J0j02r0j3j2
-37392E455%R2J47jn2J71K09J11k6j30k15k63j48j22r2p0r6j9J09J49Q2j06k53j45J10K02
-37366E099J97M3l5M6R5No1p3q6N2J69J28l3l3J57J2k91j90J47K23%j28j48l7Nk12o0J10L
-37337E104p5J1J5l2J3Q5L9r2j82k10j37J21L53K86J23j40l10j92M0L57L91K38L0k02k93j97
-37311E144%J71J73P6M4N8R8j0j34K9J19%l9j49j47Q8J91P6J4O8N8N5%j20k33k62j60MR2r5
-37281E209k03j5J08J97M7j84q9Q6J28%j31m6m1n0k3N2J33J35P8Np3j07q5lK8o1n8n6M1R8
-37251E120K1j74j44O7J02J10O3M3J23l6l5J13J12kQn6j64r9j5k3J5l1J4J20Q1K6m7n8p7n6
-37221E121P9J11j4o5p3l6L2n6o5M5J05J56R1j18j73q0K10K48p4j29o1q8q0K1P6L8L5P9J36
-37192E471Q3K7r1r1J16K18J02m7Qpp7po9p7J02J71J52m9j12j37j39k4M2J50J28p8k70j59
-37164E336m9j84j42N7Q7J70J88J04N0pJ7k1j25k95j10K73L43J46o0j95j73j03m7k5K1J13
-37138E369J57Q4P1J38K6j53j42j3MP4R0pQ0R2p4j46j37J5J50Ro1j6J8O6j5q0JJ23J19p3j70
-37107E599k06j64j30LJ45K9j95p4M9J0J24N2j17j18m5Q3J23N8O6J24R9m8j00m2m1j43K4J81
-37079E346J97Q6M0K1N1Or8o5j23l07j64pJ7LQJ07J36J09Lp5j30k5J17K19N1j76q9L6J23J46
-37049E563o5j50M8J71J49jm2J6Q7j9q3M0J29J9j76j21NJ11J12J24J50Q5j8p4l5j08m3k3q9
-37020E762m3J0q1k10r4J61K61M5q5j37r5o4L7J73R5j47j36k3n6n8Q0K29K60Q5L3L9p2j70
-36992E799j14j26j12P4J38k3j87j6K21L9j40k23k04%R6P7K3m3r7n7q9j19J4J19N5j00q9K22
-36964E138L13K00J01P4K8j23k64k93k42j12N6J77J33k4o9l5KQ9J16M7l3l9l6o3rK1L2J03
-36936E288J40Q8l4k32k55j06j9l0J61K03L9L1L5oJ2m5j33k06j2K6n8n3N7J06Kj2n9J0J45
-36907E083J13m1m8M0jr3m7J23J9j35J0J12J78J41J69K84J12j52k77j69j09j10J6N2l2k47
-36881D991l64j92k9M4J24K65L53J13j14j56p3O9J12J23N6l1j37p7rl2j4Q9J41P7J50Q8M2
-36854E609J41J14R9M4j28k47q7k4J0k9j45j66k31j95Q1J51J70J85J1o3k1o1qL2j1rK1l2N6
-36825E267K40P0l7m0J8O6m4j97k75q2K79K10J2k8q9j64j30K9K49K75J19L3m3k47j77J6J19
-36798E449N2L8K07J74j26l14k93j48k6j8O3J73J23J22O6j17q8M6m2lJ05J27q3j90M6J83J43
-36771E669J17p4j36k4J01J40nk53l14j79j04p6j49j90m7J39J68Q3J01R9J7l8j6Q2J38K4j37
-36744E136m5J92J49p1j41r6j28m0J63J96R7K0O5J9j25r4n2j26r3j7Q5J62J27K06R8j65j38
-36717E384K8K19J59Km1r3n7J78K80O5j58j64K3J84J59p0j50k8J0m7k6o0n6l8j53o6P9k4j80
-36688E359j53m5J04L27K37m1j59j38j40j30p7m1n0o2k0J39K09J10k6m9k5O7K27J45M5J20
-36662E933J54M2q4j26q5Mj4l8r9j13p7j43r9%L7J05R6L3q3j19L2J00M8p8l5J22M3P2J86K08
-36632F022J57j5j85k41k68k74p1K30J13p1n6J5j11r7O0J58J44J41L2j73j30mJ21j8J3J85
-36606E677K05q5k15q5L5R4L6J9j6p1j23pJ30l2j43NP8R8M7j98j78N1J06J00MLQ1J14P4J2
-36576E816K4J1j15p3jo0j37M6J56J01P2l0j59k75l03k07K3J43K10J66M4l5j5J00J50O4n0
-36549E666j95l25k04J50K48K10J56P1J01o4k82j47k5K9j08j92j08o4j3J27J51J07O1j00k13
-36524E037j27n6J57K78Q2L6j00j70j28KJ28M0j16j17q8O2K85K32Nq8K1M1k1n7J9J13R6M1
-36496E607o7p6j47j12k9r1nK07O8j20k7K6l7r4O7K10J58jn8J61K07L2p7j49p9m0m1l4m2k
-36466E415J02r8k46j20%Q7J89N8n5J65K54Qj90k28k71j47Q4J94J43o0k68k27r8P9K30K71
-36440E271K35R1k3m4l1j57j28O9J3j13J3J74N1l1r9j76L2J62K7l8M5L8Ln0p8P7N5k2m9KR6
-36409E415J2j03j82m3KoK5j7o0j14j05p7o7P9J88Q1K15K64R3k2K7o8l61l39j72K15L74J26
-36381E380o3k16j09Q4J80J52J5mJ8l0p3j12m2J39J17r3k05r5R2K02J79M5j0N9K50K06J6j57
-36353E925j87j17q9r4oM5K3K2M9P7m1J4Q3n9o2j18j86K6J26N1r2J7J6j04k5q0k42j42J01
-36324D931J73o9j10ml8q1o4p3j01L9K48K66Q3k6j48q8J44L04K82J11q5k14j56k1J19J21J62
-36297E705O0k9M4K9l1K3l6O5O9K4n7k27k92j72j00r5O8J98K03P8O6N1N0R9J19K2n7p6m7N
-36267E759j9j38j34m1n0j16j15L4J92P7j47LL4j74p2J39R4l6qP6R8p1j71k5m8n6J4O5K8j9
-36237E173J4ON3J1l0L9L3J00J98J27k0p1o5m0j05q3L5mQ4K76o5l73j10J69J45P0O0Qj13j48
-36207E374M7J35M3r4j35n8J6N0R8k5q6MJ0P4M6m6j48j48qK8l4o1j12j98KJ82P0m6j4N0M6
-36176E062N0K1J06J45O0M5n3n0K8M2K5j30k16j71j87k6J74J61K43K77J61N2j78j39N9Jp4
-36149E488p8j20j63q8k4j2J11R2Q2J26J0P3M4j2N8J37J16M7n5k08k53j27J2Q8K15J99mr7
-36121E657OO8j19k79j34nQ8J29J28M2O9J98%k06k02j54j1R2J5rl4n9j11j07J6P0J30J70J12
-36092E560L3j28k78j90k5j2M2J50J73R4R7Q0PK2N0L6Q9N3n0j18j48j75nR2L5J31J02O3mo4
-36062E712O2P9lOj07j70J2J85R3j9J8Q7J4k22l52k95k44LJ07J35J74R9L3K06L16K86J13j11
-36034F217j23M8N9j07j75j96j28j8j7k3p4j94j10Q2J39J61J64Q8J6p3j51j62j37q2j1N3M3
-36007E289P3J45P4k7q5j4K8q2r6q6k01j00K02K04J44jp2j6J14M8r1j71k8M8q8j43oJ13O2
-35978E237J37P1m3N3O3n9Q2R9k2k3j8p1j1P0Qq8o9j13j77j82o9O5Q0M5m8j18j7l8J6J76J66
-35947E202J00p3j23n2p1MO6qR1K49J98J24N8J9K2j34k48k28k14j13K7j4kM7o2O5K94L50O1
-35918E635k06k73k56j33q0k1o1j35P3L58L92J52P1L8p2k6l1k8O5J32L5p1j06m3M9Q9j2p7
-35890E458j14j06o0lJ46K26J88O5kj44j94k8J70J83K3p5j53j87j42j42j08r2N6J72J2k1k7
-35863E101l5m4q0j39j25Q4J17P6J02M2p5l8R5M7lL6j03j46P5J42J29M6r4m4o3M0J48M7l0
-35834E308n0j7j24k1K37K37J60J29q1k45j90j56j85l6J64Q4m8K2J39M7m4r6j08j63j05L2
-35808D890J38K43K14R7m8j26p3j40j53j08j63NJ67K40J64J64J65oj64r3j18j80R5K92j2k85
-35782E205j72m2p9l3N6K50K72j4j09j7J84J81l7r6j48j95j64N5K41J01p1Q2J37J3Pm2q1j5
-35754E469m5k51l75j94O8O7N6n6O7K04J08R3k0n2Q4N8o2j10N7J37J2r2n6q0j35j05r0p8L
-35725D682J45J97R7M9lj81r3J22R7j11k38k46p1J71K47l7k79j16L3J00J83J02J0K19L73K32
-35699E684o8j52k32l12j96NQ0Q0L1L5R4R7o2j08n7L6J35%k2NK7k7J10Q4l9M4P6k7M4M1m5
-35668E361r7n9Q7K04K47J03J6L2N3J7m6l1J1J7j19q5L2M0P3J14m2j06r5m8Qj3q9l3K9KNn7
-35636E531m6L9J63Q3j37j61K6J22J07j45k23j0J09K3j47j69O2P4j19k1l3j39j07pqJ1L1M8
-35608D957J73K13J97j7m6J29J01R0j58l16j67m1J72K18N0Q5O2p3q8n6P0R6K5O7L4j81l14
-35581E282k68j18O5J36J58P4r9j02p1P5J21J95J91M1J10J39Q3P1l9k13l02k23r0r3j62n8
-35555D903R5R9J11J13J94J31O0J6k8n1J3Mj53j24o5n5p8j04L9J46Mj69p5O4j18j27mO8J02
-35526E011P5K1P3O5Q1K83K35j36k42j34RN0J73R4Lj6n3oL0j37l37q9J9o2j02O7Q3PK4M0J9
-35495E148j8o6M0J93K18O7o1r4K0J00Q4J0M1Q9L9l2j15j60k08j30j26p5N9J71K31K16L8j41
-35467E538k61k72j87j15M7K77K05q2j0K06J78Qm2k0o9j5P4j6j95k09l8L0R4K37J59J6j9m4
-35439E475q7p6j09OJ08p6k24j50M8J02M4J06M6j59q0J40N3k7Q9J73K36P1j34j98r5O6R1Q7
-35411E526L1oo9j70p4J3p1k21j19N2J27N6N6M0j08m6Q7J1o9k4L1J82J69o2j50n2Mj00nJ52
-35381E191J16N1N1m0j85j27N4Q4n5LP8J10M0j08k30k63j79n3Q2K65K34J13O4q5q1p0n2K5
-35353E033J29O2k2p7l6J5j23j29Q8J96N8LmP6J70J97M0j69r6l4j2mr2K0J98J69J1j62k33
-35324E272j07k0J07K32K54K01J90L2j22j46j10j94k10O9K62J09mm4r6J03K69J29n4j03p2
-35299E947j22j56j55k75j25J67J68Q4R0L0o5j21k02k17j50p8M9K27Q6r6o7OJ56J35J03R5
-35273E514p1l6m3%o3j85r9j9M1Q4Rp4K2L5M1J3R1J98K06N1j57k39j70P3R8K0rLk7n5k3L6
-35241E265Q3q3j11j01J9J86K31J29R1p3j88j22N2J33j5j89k07O6L33L50K41N8p3q4j28k02
-35215E661k14o1L9o0l7J96K13L2k59k74o6Q8j2qL6r5r7PO6j7p8J2R3J49J49J42J13m0j31
-35186E547k6L9K1o9l4J08P0j18j87k22j52n7j39q3J79K72K04P3%J15J58OM6R7P5J29l8j91
-35158E823j64k23k42j80n0j00j87p7j8p8R1L48K40J2O2N1M3J34J31M9j21j49j52j43n9J20
-35132E161J51J00K1p7l0p5k43j57J02K77K30J2j10j83k41j19r0j68q0J46J61J32J52J0OM1
-35106E129n4k7J25K17K09Pj31l0n6j14rJ18J05O3l0k11r8O4J15J18O0M3K7Nj43j16l2j13
-35078E241j29j05J0J02P1M0J17J18P9N9Q1M8R7k7j79r4P6P7lL0L4N1k1r1J1Q1J29P9K8r9
-35048E911k02r6r0o8K0k4j28j14j04r9p2J5J26J66J66Q0kOJ22J06q1j52j50l5M0L3J02R0
-35020E566q8j13j26j58j51r2J4L7J32K21K7j35n0kl6p8l0J62K44J86l6j10j3N3n5j23N6J52
-34992E454K25K89J80J09n8j98k13j81n9k4j52q0N5J11J25PM7M9n7p7j35q8M0R5k0j11j57
-34965E176k31j98kM9K2J84L75L76J78j37m03l65j60q0m3K2p7n7J01J75R8qK2K1M3J17J05
-34938E303j12j92l7L6LJ0k6J1M1J1%J14M2n0K0rJ4M2J92K44L7j15p6j3j98k96m0K27K92J72
-34908E647ll5kk03k58O1Q3j65j25Q4J32J51J02l7k64m6K03J34n8k08r6J04J86M7MJ2r3lJ69
-34879E523Q2O9po3J7Lk4p2k15k22j27j06j24j8J31K61K25J09K8j5K0J27P7q6mJ18R5M2N5
-34850E899m9r7j81k94k07q6n7JP1J82K00K3k04j69N4Q1o6p1mj9K5J43K00J00k1N3K33K27
-34822E967K7k17k24j07m0K2jOJ02k8j45r0J42J74N1L1M3j4m6m9j6n5j65j44q7j02m4l4P4
-34793E031O9J57K01m8k75k06N0L27L09%m6J9k9q7p6J28K11r0k63j60m6j35j04Q0J01O1R4
-34766E273Rj03j3J1K9kk0M4j11k26j19Q1k0j31n9J99M08K12P3j9k60k39j05j4J18Kj2Q6P
-34737E099j5J30J46P5J39K12Q4k09l33k57q6K6LO8J49J34O4K4lO9L6r1j08n4j38k20j14p0
-34709D760l1r1j14O1P9J3P8J89J48O8J96K62J01n9j4p2j01k12k31l6J42J09k9m0J00j8j27
-34682E131r3j29m1J32J75K8K2J95Q4j15j9J8o8L6O9k7l1M4M5Lp3m3J44K23J06J02J2k17k41
-34653E472j07k4n0k11j54J93K40J21qj17LP4r9m8J97J11N6M0l8p5L3J47J34M9J9M6J04r0
-34625F018k26j04N4J47M5K5N0j54l18k90k33j5K13L43K04J12PJ6R8j80k74j49p8n6m8j19
-34599E088l2j8l1jj2N8J22J73l5k52k00p6J2M7M2P1J5kO7k9n6R8J07%k8J7r0r6P9J32R5J2
-34567E277n8k7LrL5Q3J39J33j11k85j34MljJ54K15J59K6r5p1k7p1m1J56Q7J1k0j09j05j52
-34537E163k04j08r1QK6J33J13m0p1K1J07J06R9Q7J86Q1j44p5J5l7q4m3n6Kj2j1K2J67J18
-34508E478j10j68n7M0P8J91K97J68j87k72j72j93p0O3l0j01K1J35J41O5N2J6p3J08K32k8
-34482E624j74p5n5j17n8p2j14m7n4j14j08o9j8P3R3J15K29K02k8r6J7k1k39j04K8R2Q6P8
-34454E074J70Q9o1j0L9K3k02k09L8J96P2L0J47J07Q5R7M3j12k98k80j35K3M9q3p9j1J78J94
-34426E174j12k31o6J29J08O0J31J86J60q4j79m7R9J98J82J44k0j67j51q8r4rO6N3K4r9j19
-34399E248r7r2j23j42l7K05J52j4n1m2oqn1l7LL3Q6qn8j02k20k18J9K02J19P5K03J19l1M9
-34369E176P7j9m1m4j5n4LJ25K1R6L21K56P3L1%n7r5k33k02j05M7J14l2j33r1J09J16k2j16
-34340E306j33p6l1j21m7Q6J04R3%j61k03l7K19K44K25J02nO6r1r6k9rmq8j65m4J04O7m8K
-34310E230K06L69K56j52k98j67n4R0R6n4k43k68J4K34K64J19j7l2qk7N1k7p7j43l39k92j1
-34283D720J79J57Q7J64J08L9p2pN5m2K0L1p8r5%K10K86J49j24k36j13j4N8j27k57j31RR2
-34255E068Rj5n8JJ08P3O2N5J42K66J67N8q3j35k33j96m8j2J7P3K33K52j17k69j19M9P8j29
-34227E297j96N9J20m0j60j58m8J61K58P5j21j97q7J25K13J01lo1q4r2j37m0P2m5n0j02p0
-34200D790J01J24J91r0k64o5N0J50J36O8P8N1O1J32L2p9j5J04J53K14K07O2q1o0n2k40k17
-34173E541k5k2j26r6P2J49J14K1n2L0j6q7q9j31j9J66M7j13j4P9m4o0k6l2m4j50j33J17J14
-34144E171j18k59j45N4K61K59J50J90J73R8n9p5j21j87k02k8Q9J23J23k4n7L6K0Q6N1r0j76
-34117E343j37L9R6J8r7j32m7J48Q4KK23K71P6j53j83j13L9R6J6j58r3K6M5K1o6j15r1j43
-34089E015k18j62l8N3O7J30L62L31m4j89j47k06j51L9K9k4J8q7m5K06K45K10J62j41j67k3
-34063E225k1K3K0p5q2l6m6p7J02J55J25Oj69j76j39k5J96K32N8K5P9nRP1R9l5j09l6oK3o2
-34032E349l8J66J28P1K3j13p7O9P3j28k68j69j03j06o7o9o0R5J75j4j49j33j1K3n7l5J45
-34005D720K16N2J02J28L8q2j09j36p6j2P4R5O9Qn6j6J62J57N8J8l0k6N5Lj66j42R1J61K7
-33976E383o4ML1J27J25m2o6k5j04q0L0m2pQ9M5J0P6l7n1K8K0k6lq5j09R6R1k7m1j7j32r7
-33944E100LM3J51kk55k60j69j75O6K46K23J65RK8m4j43o5P6O5J17J91J71J16o9j96j66k7
-33917E199j83k53j70o0M7J76K39J25k6q1J3m4p4O4J06N9j9o8p7J1P1qq3o2p4q3J3J7L1R8
-33887D904QJ29J57P8Qj5n6j41j55m0o8p9OM5j7O7J41N6j0roJ49K06J23M2m5j48j27ln3l9
-33856E108L6J12J16K4L7P4q0q1j17j84j0O9J4N6R0M0k1RJ34J25L0j49l38k99j80QJ02L5K9
-33827D789J48Q1n6j16LJ91K16Q0N7K7k7p3q7J2L2l1o8Mok8n3Q5J31k1o9r6n9Q5J99J42k1
-33796E471j52k33p1J45J26J00P7q4j29r7l4P1R7pl0J82J12j10k08l5J18N9J18Q2p3q3L7J17
-33768E566J72K29M1k88k80p3J8L8Kj63j76j19k2J16J26J3lk0N9K57J41l8p1j80j83j87k37
-33741D738j24N2o8p0L8j2P1J46J30J35P7M1K54J77m9k31l04j04J55K87N9j43j26o8j0R7J08
-33714E256j0m8l5l3J18K39L1j74k76k09k3P8O8J23J33M8k8J19J92J18M1j5j09k16j05p5K9
-33687E237Q8P4J61J59q5q6L1N9j11k43j57j02n5rJ05J76Q3j6j40j86k6N1J6n2j16o6m5J56
-33659D901L03R4j64j6P3n3n9L7J36R8l6KK2mO2J05J14M6P0J52M3j03j82j75L8J64R3l8j36
-33630E587j70k37l58k45q4rJ52K75J47P6L4k7M8Q7J9kO3J33J40O1M1j0j29j27j04m4k8m9
-33602E240n0L4J51J44j5l2M3L4j4j13o4J3m1J0J75K34O6j22q9n9j26j55n9jM9J44J97J24
-33574E718J9k7m5k4n6m7j06j46n8K8N6P5o0m0J23J26j8k41k53j84j64j15N7K40J92M2R0K63
-33546E445J35POJ07mj71p0o5j51r3N1m0n9kk5l2O0J95O2p0j20n7J97J67m9LR4k3q2mM4J1
-33514E467Pj57n4K48J55k9n7j74j67rJ01J17l7j57o4%o9k26k13Q0K01J85J88O7k8J6k2p5
-33486E294o3P5J04M0N4J46J69N2j39l00j69o6o0j0l6K3k4pP6O2J8nO2J52O1N5Qj44K1K31
-33456E680J19l9j90k35j58M7K66K30N7Nj38k34m6j2r5j0j14k78j52L1N4J11J83J2j24p1R1
-33429D990J38K5j31k08j04P3J61J88P6p5j28j63j86j8Q1J68J71J79K29Q5O1lQl6r4j33j0
-33402E344J39K16J49Kp5j79k39j48j04j76o8J38L02L69J71m8j65j81j25n8J18J85P8K9j7
-33377E657j63r3J06P1j92l47j82M9J02P2o3j06p4o5O2J64K82L04L3k19k86j06J05P7j01k27
-33351D860n0J34J21K2JJ26J11k7j20q9L1J21K41J58m6j89k21j34%N3l1j37n3n0o1Q3O9K39
-33323E162J77rmJ42K24o7k39j02p4j46n5J2p0J04K36J14k3L3J6K6qN6Q1M0J4j17j62j43k17
-33294E001r7J14J35O9J15P2k3p9k42k25nJ15J55K32J92J20Q3P3l1k21k15o6K9j2l7kJ02K15
-33266E567K88K29m4j21Kl1r6j16k58k31L5K03K15J49O5R0K5o4k0lj63k99j28Mm9l8KL5J9
-33237E267j13j63M2J34J38J65P7KOJ7L9K6j24j38m6r1q8mQ7R3nK1O8O1J07N8o5j2N9M6j4
-33206E650l0J3l4J4Q1n9j34j7kj26k33k20j8J64K37K44J46NM6n2j30r6k3M9J7jL7rk2k4N
-33175E478k2q5mP3J46K9k18l02k33j15r0q1P1K06J16j8K8J22R6J30J49P3Rm4k3m9k32j43
-33147E067l7j80k44NK08K13N4j12o0M1Q1n7j17%J19J63R9jl4l5O6J20qj28j14l7J20J5j63
-33118E044j59o2J2L7J3k0j5OJ46L09K08m5o3l1m0o4j38m6n4p1n6j17r6J03J51m8j47k5J44
-33089D876K06Mp4n9P3J86K05K43J80Q8j0k5j84k93j2L73L43L9j62r4j06j51p0j37k73k08
-33063D958p9n7o8p3j5R9K33L09K23k1k17j76N8K51K13J14j3r7k8o8o3j14j03p2J9J30Qp5
-33035E276r2n7N7J27J75J55n5j53j04n1O6J37J49O3J07J29M7J5J7m4r2k88l96k39l2R3L63
-33008E373L26K1j60j79j53o9n6rk4l1J07P4L2L6l5p2N7R8J1K0M5r0l13k13N2Q9J64L16L07
-32979E724J77P1j19j55m7k0j08j13q3j7J61J93n5l16k76r7%N3R2J44J66J36M7o4m8L1K7j2
-32951E492q3j09r2m1l0K6K00K02j56j97J39K11o4n9P9P7j14j97o4N1m5j59m9P6J23P0K5l3
-32923E279l3J28K07J59l9j84l9kl6n0j46o5K6N0P6O2P7R9j1k13k63j45l2O3Q1Ko4n0k8R2
-32893E001J28Oo9K1O7J05K70K25N3k0k24j28k4j44j77KJ34R0O4J09J27L6j08k35k41j26k8
-32866D914M8N9k5M4K34J71K6j64k20r3q1K8K55K52J21Q8k2j42m1J04M1l3nP2J9N6n6k10j52
-32837E288o0j2j2J7m4j55j01R2J80J32l6j19k1L7j40j98j4M3J52J86K48O3j45j09j3j6PJ79
-32809E429L9r4n4j37r2K7J5j1k0q5Q2J48l6j94p5J06J91K17J27L0Mk4p5K1J35M3j08j6m1
-32780E552j18M4N6q2p5j8j51j72Ok4n9M3Q3Jj26m3moJ68J72J26L4K0J14J1j44k98k67j21
-32751D722j4P0J49P4M1J22P0Q7J61L4o8L4n7o4Q9R5J43R4k7j17k71j75%K7n8j0L3p3n3J04
-32721E162J66J59J26p6k30j49J70J49k2j0l6o0j12n1qL5j0r5n4N8rp8m7qk0l0PJ8N6PJ3R6
-32689E117N9M1K1m6j92j35K3M5mJ14K91J82j5q1O8P5j80k34l3N8M3%l8k2l4m3m6n6q8q7j5
-32658D788J54L15K8j72o3oJ28J79l5j85L3J85K4j78k00j55o7J29J60Q7KP8O0N7OM0J75J35
-32630E702n3j10l7r4j90j48o7j3J15O7n3q3r4o1oP2R7K14R8j04j64p2O8M7j01p4J40J7j3
-32601E100J21K53J73Qj89k01j8P5M4l1RJ00Q7P5J29K31J53j18j89j85k20j81q0P9J34M6o6
-32574E339o6J45J32K5j18j08lJ6Qn3j43j37l9K5km9j9jJ9J23J63J46J41p4j84m0R5J12j0
-32545E443l2l5j2l1J7q1L9K29K51K13J25J9j04j30p9o3o4PM3nk5r0k51k43r3k1o9R3K84K84
-32515E619J17j52j53J42J08j28k36k54j05M5J84K83K51J24k7p7j28j24r9n9Q5Q6k7k9j07
-32490E339q8J24J10O1Q0rl1j17k17j20k3p7j17j1J03J02l3l1Q4Q5R7J66J81Q4m4j09k1Rj64
-32461E413j42K4R3J20J15p5j50l2O3l2n1%j3j4N4K7r4j85j96j4O1J18K04R7J34Q8knPr1k06
-32430E316j46L1PK6nm3q9j57j22k07j00N7l6L7J20J22P3J61J13K0LOLp9j2J35L6q4QM2J4
-32399E250j04j99q1J56J45M6J7R4q9k74j43k4j4r4n3J86K06Ok9P1OQQ4J32K2j28K1R4L5p2
-32369E275%K12J99Q2kqnL0P3Q6j02j41j47j42q0K7J95J58L8K1O8Mj15j15j10j16qL7j4j9
-32339E381J6O2N3lk7j13j03N1J61J99O3j07k13j67j37k52j41R7P1L0J9J4j2RRm3o6R3J41
-32310E085P2R3O3Q8J34o1j44K9K00K00P6m6j49k01j52j26j25j12n8K0L4J2M3N4j07rJ77P4
-32282E164JP1J14j44j63J4J40J58L0r5k02j0J20j35k08o6M2j2j20m7K71K46M5J29K59J37
-32256E739j4pp4j39q2o4n9p7p0j20r6n6J34K24K01J0j13j21p9J1o1n3j8j4Q2R2p8n9J0O8
-32226E117J14L7K1Q0Q1N3o0j65p6K6K6J17M3k3rLk1j36j03J3Q1N6N6q%J33K21Q3r6j01j5
-32195E548o7j03o5Mo6j5j6r2M4J36o2j17L8P8K1J4K21K66q5k67k30j74J00L02L32K92K4j97
-32167E864k54l53l27J2L23Q0k04k44q8J07J71Q7P0R1J9%l1N4J04J27M4j8J4J3k9j23j02L0
-32139E437N4j42m9J42J78P1O3L8k3l2p1j16j32l3J1j77k02j41OQ7J19J78J28l5j0J17Pj85
-32111E288j51n4p5n7q2n0M3K5M5J97J44J37J20P3qj67k11q8N2J99K51J42K0q9m4q2k22r3
-32083E263R8L0j5j77k29MM3j0R3K25P1j51j82J9J5M4J50P4m9P9K98J63o5r1oL2rp4j06rQ9
-32052E617J11J52Q8p4j26k05k35k78l13L8K41J01M6J43R7K1j6j5J18K20J43l7j98l24k64
-32027E051j80p6K7O4J22J8j42j69n8oOQ6K14K43K09O8M3L4Jn8j76j44o6L1L6j48p6M5o7q5
-31997D847r1j47m3J33K43J26J23N8M0K43J13j71n7J23J92o2m08m73k33N0J86J37J52J22J14
-31972E317J63J53R5K8M6q0k71k66o0K41L34L3j20r4n0Q0P3N8%j66j93j52m0j1o7NJ07k5j16
-31943E022N3J83J30P4K2k11k44J8J05K24L25J28o9j40r9m8p9L6J24m5j49p0J35J64rk40k01
-31916E139N6O1M6R8K14J79m6j17j31j80j21r9rJ06M3N2N4j4k1K16K68R6j14p2n3l01j88k
-31888E160rj36j04j02j56o8N4Q7L2j40p6J62L08K92J48J07Mo1q1k6q4o4n3J6l2j26M0K1k
-31859E111J29J08N0P2jn4R2J65n9j44j7K5J1j24j72q1j00j16m8o8j30o2J68K27Q7J19J04
-31832E292M0L5j4j7N1Q6J1o0o7r7j90p6J12J75N1j14k13j11M9L6m5R5K20P8j03j02n9m3O0
-31803E080K28J93O9L1l9L0J6j0r0j88j45j5J43J73J5K2j35k30n6N6P2l3lJ2m1j41j21MK7
-31774D924J54J79J22P5j21k55L6K10J48m3j9O6J4m6m5o2j15j5J1oP8J20Pj1J2MP9J91J28
-31745E820k1R0J26j2O6J46J84K62K18J88L84O83R61J655K519K901J755q40k520k502j786
-31724A0277j220r66q46n92k69L8Pj59j59j72j59n0J1j5K0P6l9j71j09j8l7q8NP5P2P8Lr0
-31696E503n4j52j62l0l9j1P4P8J69K62J49q4j97k66k43j15J24L21K25O9O2O7j00k78k02L9
-31670E209O6o0j64j98l9O0O4l6o4j5LMJ12K90K38L2o3kk5P1J29k8k36j94l1j41J8K44K55
-31641E499J22k9k00k64k0J62Q0p1n4j33j67j17M6R8N5j4J6Km5l0P1J28R3J1j4n3rO4L9J09
-31611E375J11M0n2o8rm1j4M8ool0k4O5m3oM0p3o7n1r2j04j39o7k3JL6K0K6J5n4j18J01K45
-31578E036J08K1J32K73K14k7j32J4N7l9J7M8Nj07j08k9J16J46r2k17j62j32J8J11O0j7r0
-31551E224o3j26n2R1J40J63J69Mj38r5lN4j6j0RL8J2j7j2K7O7J45J5n7o0j13j00j51j29p0
-31521D946J25J99N8j22k14K6J95J90J21p8k80j52k7J69K28Qj03j34J7R7O8R4Nj21m5Q8O9
-31494E427P4M2Q0R7j3q0J1M7j31l26k08K0M3M2N8R0Q3m6p4r3j12J9J0m8r8o3J0R1O2K7o2
-31463D979K2J24J02J9k35l34j30Q7J42J03J63J76Q1J4j32j99K4K15J97J62J34J9q5l7%k5
-31437E586k4j6Q5J8o0k9r3j09j34j73j73O8K80J70j30q6J4r7k07p7J15J15K59J83mk6K2R0
-31409E567Lj8L2p7j44MJ6j74j70N7J89J99M9j50k88k19rN0J84J60l7j12q7q6J6M7n5m7oq
-31379D886oJ11J94K31J44m1o0J7j0N9oj68k09J4M5r3J5R8J10K09Q9MN1o8r7M8M6k5j02j25
-31349E361j3J1J9N8P7M6Qm8k62l12k4L8J5N5J38J62L7o6k21j64L5J8N6N0J51J69M5l9j09
-31320E291L1J25P1n5k40j73l4J55J70p4j51lJ38J29R4q9l13l54j89k9M3J31J11J3j34j08
-31294D556k8j9R6J61K24L18J25M1n3k08j63j9K4o0o8l3J47K67K0j48m1J66J04q4k22j20L4
-31267E017m9p5M8l7k68k37P6J86J38R1J41K08O7j54j53L3J84J13o2q9J9M4L7J75J08J6M0
-31240E617J57m9m26l62l2P1M2n6p7n7l5Q7J36J39K4p9R9N7j48p3Q4L5j20l08j16K89L35K86
-31212E520J57p4j38q8m3n2p9L8J00O2L5m5l3K0J7k2q8r5JJ86J78Q1j69k57j38m9O1N6m4n1
-31182E047j8J23J17n9j67k34j26L9J29P4J4q6j47j31L3j2j57n1O0J07J20J44K26O3o8KQ4
-31155E126M7m0l4j9J39J22P3K9r3j44j73p0km6J45K32J40J20L1mLj02j55o2Q0R2L5r7k61
-31126E112k43l8J03k1p8m2Q6J94J26m4J7J99J95M8j39j67r1k4J03K47P8q7j59j91r7o0Q7
-31099E114J56O4N7Oj38j21R8R7O6Op1j10q6l6r0q8o0nJ43J13j6J04J14O7Oj12p4K3O1R4J04
-31068E486j5j06q0j06q3J04J66O6P2R3J9j98k24r7N6N9jL9K2k00l14j55K9q3l1J15K07J80
-31040E020L8j9m9RJj09k2J13J31J07K4jOpJ51J59M4q1j14j00j16K4RL9J42k9q5j32j50O6
-31010E069K64K19J05m7l19k21OM3J29P8ro8o1k2J02J27n0j65j00o3m6q0p6l4O3N9M5P0n0
-30981D968k01o6J53J06J9j0J03J90K27J66p3p8K1l6j0J16M9o8k40k34q4M9J61R3J03J10n3
-30954E481q0q2q8o3j86j27K1R3J07M6n4pO8P1J10J32n7j06l4R3J04k30k95j09K7J17Rk10
-30926D751k09%J32o8l2J97K81K08J28Nj53j05n0p4r5J8K1N0J30J74R4m3j53k00j14J6ml4
-30898D871K9J13m0J2J88Q5p3p4R1J43k1n1m0K7p3k70k1K00J80J43J0j26j10k1K1r3j45M4
-30870D999K00N1l2j5j06k9Q5L9k8K9J42J41k1J2j1j45k00k0J15Q9J33O5J1L3k4m1Rn2L7N3
-30840E519j24k26j45K2M6p8j03o7JJ6P0L4j21k39j03J65K80K37J08O5M8J44K00R6j8j65k64
-30813E398m2N0nO2nj55k70j43Q2J21J07J14Q9mp2q9Oo7j36k2m0j54q1J49K10J25R0M1p0n4
-30783E235l5o0L5J17J15mj09q8M4M4n4j03q8o5m4M2J52O2n9n4P2J28m8k32j61J1J58J27L2
-30754E170r1j80k5J46O3k4m4P8Q6M9J3k6K7L4j74j46J16Q5j05j94J3J92J64K00J14r6mQ0
-30726E521L3j83k27j36j99o6O2J61J16K8L9Q7N4N3Q0l2q3o0P6J04q3j83j65j23RJ87J19P6
-30698E265Q8j3n7r4j31o9q4K1P9O4L5N9J24J46Q1l7j16j50jP2n1j74R4L74K15k4j30n5R3
-30669E624J18J29O2j33j23j51j69j05k0p6k68j22J67J96J95O5PO9J02J99R7j49k11j05j8
-30644E380r7j08o9j01J3R2J45R3P1P3Kj95k57q5K7J2r1j01j24l8R2nlJ1R4J60P3N7J03P3
-30614E297K1j22j97q6K02L67K32Q4K5J8l7n0k5l9k5J9j85k33j43n5Q0J81P7j07j47j4N5k4
-30586E169%r8k37N4K11J45Q4n2j01R0J34L5k7j17m0J7nl3O3J32k3j23q9m3l7qPl2Qj4p3R4
-30554E091K61J13l8P9J84R1j96m03m35k19P1J73N0p4l4J03J56P0P1N3q5o2J1l3NO5Km4o1
-30525D965K0J16J18J0qP0o6n3RM9J10K06J78N6L0L6p7j58o5J67J12p9M3N9j14j58j21o9N
-30496E391Jk9q8p4m3L2K0l0o2j64j42QJ6R8K07J75K05J47m4k31j38nm6j52j26J4J34J37k3
-30467E188j03o1l1J01m6o7R6J16M0k9m8j01m5J25J93J17N4p2j42j87j52LQ1K00K14P5P9O8
-30439E666n8j03p1r3j35r3l8P3J92O9K9J40M1J0l7K7R8q8j66j67l14l26q7R8moJ04J04k6
-30410D839j21n4O9J21K05R0K3N6k7k54l34p3K45M11K76K02J45k3j12j3m1j95q8l0m5m3m3
-30383E186k4Q2J26N3p4j65j46o7j9Q1J68L18K30k7j90j06R2R0J36N5n2q2k57j97j69j83l7
-30356D822J52J14n8p0M3J53J20J36O1q5j9J19M2j13p0k4j0l4j42k26j61j15o1rP4J61J64
-30329D964O6l0j67q5J36J22N8K8l4o9o0O8R9p2n1Q1Q5pP0J30l2j30n9Q3K01M5l5n5j20p0
-30299E160J51L3j53k6Q1k3p2Q2J65J45K8k0j62k70k45j63rJ43J67L0K4J53J58O9k6l8p9l4
-30271E269q5l9O8P9J24N9o7q7j68j62kL8p5o5L9O4O4J84K13J32J21J9j21o8J4M9M7L5n7j62
-30241E460j77j9L6J13J96mk49k04j4M5M6R0P9J88R6j71k65k13j08j2q4l4R1J47J82O5QL4
-30213E322J5l5m0j40j50qK2O7Q0n2j39p5P8K01J66R5Q2n6j23m5M6J59J67M0m9n8R9p9j50
-30184E440J31J23rr9k04j44l9j0qP5R0rj67j34J37K96K6j86j07k4l1l2l1l3K9Q6O6m6j39
-30155E047j55L9K41K04M7JQ9P4R9Q9K9o2n4m7M6J3p1P1R2%p5j43Q2J67L3j09j96k07j38K1
-30125E227J64K33J31j01j27j76k08k46k53p2M5K68L55J59P9n8j31p1o3KO2J47K58J30p1j14
-30099E569j48j89k27j76J9J40J81K99L05O8j88k87k47q2N2o7k08p3J1L3N0K00K11o7j65n2
-30073D962J27L04R8j86j61r6j22j38n1k2K1J45R0P6m0j86o4K12L35J87Q2r3j66l2O3Q7J5
-30046E447j30q7O2O2j4nm0q5l5PP0J16L7KM9Q4j2l7q9k56j58K8O3J46K07J01L3o6j21o9J06
-30015E416Q8r9rp5j03J1O9p5j57n4l3O0O8N3J16K3r8j31N6J10l7j48j03J1J54J65j1j2l4
-29986E221n4j23p1J4J05J93K2j97k65j16j48j46O1J0k6J21R7J60K64J78L8j57k21o7R5J41
-29960E129K11J07j1Jqp1NQ2J10J76J84J05o2m7j15j53n0O9j0j59j82j42J7J56N5j13j39k6
-29932E119n0m1J66K00N1j19k96k46q5r4L3K02N7jO9P3Q8Q2K1kk4P5J9j34j41p1O4K24J40
-29903E379O3j2NJ50P3l4o7j11M1J78k7j81j58r5j17J8J01M9k6n9rK6k1o0j09j97j45R5K53
-29874E003J03j68j02K3r8j47J66K73J25m5k3J14M2j85p3J77K20J52O5J7K5Kj28j74r1mJ7
-29847E286j07j20l3Q1K81K02Nj98k67p8J74K12O9m5nJ03P9J1k42l57j81r1N9J21J57J68O8
-29820E352m6L2M3j03j35j43k47j90P4K36J80L6q9p7k7P5J42n0K5R0k9j22j93j16mP2J00n4
-29792D832l7R5n4kJ87J19N2J3J7L4l9n6lO0O2p1j93j41m4QM9Np5j50j35N4J35J97L16K01
-29762E436P9K9j85j75r7n7p6j4m4o2O3J62J19n8p5j48k06j56RJ43L85L38j4j24j55k2M3L1
-29734E169j4K9J63J40n2k59k96p0JR2K05J12K4Q2Q5j46k05K3pq4N2L5K4K19K50J21q1j07
-29706E505J17J03p4r6j17k27k12j46m5P9J43J43L6j08j18p2%N6K0k9m7ro1j91o5K13K28N9
-29678E085R4J63J06J30O4l0k08m14k74j19K2K50K39k5j66q5P3O7J5j04j54m0J24K53J54k1
-29652E199m5p3n4J16M2j04j30j6J34J40J04m8p0K5Q0n2m4j8p2J2J54J72k0j84k28q8k2j6
-29624D894J6J00K00J59M0l4j49OJ56P2%KJ4q6j17K0j1j65j30n9k8R6J64Q2n1qN0J5O9J28
-29594E445J27P3N4O4j15j52j24j82r3p7j58J9K06Q0R5K37J75L2j85l38j10Q7K2Rp7j48j26
-29567D840O1J68J29J27J14J11P0M7J7j26k62k46n7k4j08n1M5J07K8j82j27J5J47K53J85L5
-29541E316n6p1j08j46r9R0K66J58n6j22k6N5P9m2j78l23k08J2oJ04K71L22J25r1j80k20j11
-29514D755P0J67Q9J4j6J19J68kj36j59n7L2J4J6J32J49O4L5pj58p3o4j14qP5J57J04j25j33
-29485E108j01m2n0j95k44r4J38J94K9P5P3M0oj18p6N3J02R3m6k05j31MK6p6q2Q0R7J55J64
-29456D965J08N6M4n0l3P2nl6P2J16J2JQ0j9j30j56O3J76P4l4j18j05j0J22J79M0j29m9N0
-29427E356R2M9m0p4j58k02l8R7K9j20j59o2l9K9J58K41K60J68K2m3J03J75K5J8o0j63j55
-29400E509j76k26j46JJ05J14k2K7J58J56O9lk7o8j7j2j41j18ok0m5l0OK7k3o3j71j46n4K7
-29370D685R7K45L48J70K1o6o1j73k90j07K2J12J70R7J03J02mj04j58j34j69k31j44o1j9N7
-29344D508J79J46J70K36J30j20k04j05K0J35J52Q6l9p8j25m8J9l8n2J92K76J28O3J46K8k83
-29318E522l34k69j84r6PL9P3P8J45J87m8j52r2r1n0J75K85J60m5j46j33m8M5M4R9J53J54
-29291E478J47p8k81j84m0N0K8j6J8Om6j7j30j60l2M6m8r5p8P7K79N6r1j04j03J31J84RJ26
-29262E132J20K3K0K1m4k12j43n1P7N2j1l0n4q1Q8K12J03l9j69k2J84R6J18K0j90j60j66j41
-29234D753m5r8j1J95M13L88J43rO3q3l01k33k08j67p6Q7K56R7m0J3l2q7RK00K59M4j48l8
-29206E344N1L1n1q9r8j63k28j51k0N3J17K43J80N8K3Pj11r9M9j36j83o1J21K24J09O5M4O
-29178E335j1p0j22j03j26r6M5J26J25J34R3nj34o2J70K50J08J3o4r5j82p1jl2J4K1NM4L5
-29149E344j13n0O5J41J5n4Q2Q8N2J31J35j05j98p8M5N0Oq5l3J13K42M54P39R28J188J327
-29123A0429J015L60n43j436j506r46n50l98m65l69m2M3k3M0L7M5Rj40j30N6N4k2K6k5k23
-29098E296k60j45M0rn6L7k3mJ2O1J33N2N5R3j11k41r5J9n6L5K96K15l0K6J91J51j33k82j32
-29069E135j00k14j34N6J74J05M0O3j1N4J44l4k08k09P1J40O2K25L16L46R3k52l06j74N8K50
-29043E690J87J3m4N0L9j87k83k37k50j09Q3J34o4m8QR8O4J4L4j0J5l2O5J22L7N1K1p1o6n0
-29013E274p6j43l0J52J76j1l8O0kk6m8Ll2j42q6J9L8j0Q5J40J35K5kO4J65N4j67j00P6R5
-28983E648n0n2K2P8P5K2%n9k24j70J1pj33j52Ml7j9K8l0k0j30m5J27J12Q1N4O9Q9J4r2n1
-28952E163R5J81L7j20j17j7J26J46M2L6P3qp3J5j34k59j97m8K26J47m1q5r4j96j31P2K29
-28925E068L24K07Kk1q1k11j88o5m7m7M9L5P4Q2J15J42R1Jk3K3J46P2j33j04n9o3m8K4Q3N
-28895E453l0knj55k62j59m4O0K26K71J22j58k07o6M3j06o4QJ5J24J48J52J33j17k27m8O1
-28868E166M4m4j07r7j8J08R1L5M0J48J32J9l8MPJ4o1j65j38P4J12n7j65j76PJ74J46J0L5
-28839E300R6Jr7j20LJ11o2j69oJ06P5P2K5m0n6p9J2K00J46j36j68Lr3j39J3J78J47j9l1J48
-28809E421J79R2mj41j27j44j88j24k2N7N7k1N1K12J5j84n3M6R3Q9L5K9R5N8j86k40p5n1o
-28780D963QP8Q1K3o8j64r5L4J09R1P2J00J68J76Mq4o0p8q9m1L2J11O1j06j74l1J06P0j02
-28751E195j31m9J09J50N8K6Qj12j87j3R9J08P6j6o0m4l2J13J32j78k00L8J95K10M8j20j49
-28724E274p3q5j02J84K12jo5o6M1J82O5j71k66l52k36J6P0J40J19K3O1k8q9O2J13jr5K7J87
-28695E146J88J00J09J03n8j07j14j13j01j01j04K2J63K31J65K3k6OJ82J30j9p3l0P7M2no1
-28668E775j04p4J17J78k4j3J22J84Q7o8j32j70j40j22N9K63O3k20j07K36M59N22P16J018
-28644H625J498K071K462K041Q8j930k258j823j343q82o57n30l98l50k50o4p5j54l01k98k5
-28623E447J24J26l9r3j60r4J54K27J9o2l2j21j47j29j17j19k8P5R3R5l5m1J04J20M2o0P1
-28596E420J36n8j39q0J6O0k7q4m6J9M9J09J66P2j09l02l03p3j2l8J00J03R2J80K62K92J74
-28569E979R5J36K47J72k7Q6K46L15N11P05Q62J041J068R33O90L03k4m46p57r22j096j072
-28547I045p55o37o33m65l55j12o6j29j21j07q8j51j62L0Q2M1O7O4K1n4r7j34j08k4J08J04
-28521E364KK5j7m7o5rj0O2J42K50K03n4q6M4n6r8j13o5K1o1j30j02q0j8n9m3J95J89m4r9
-28491E241L3J11k2Nj01k59k15l1M2Q2J33K47J83J44K29J93L1j99j99p9J31J33j13j15j41
-28466E464NJ73M0m9q9k22j54J05J51j17k87k43p3R5Q8R6J34R9n8k18r8k9j83r3K00J83K1
-28439D941k5o3J06J57qj40j54l7J4j7oJ00J90M6o7O4O9j1J3J23Lj14j30j03p9m3L3J60J32
-28410E154J6J10N3q7k57k93j63M5P7q6jJ73K16J53kk70k80r0J62J58Q2J62J64nk0J49N7j15
-28382E262q0q2p5j19j08N9J39J12N4k2q4K6O3Q5J02k1j91q4kK3Q9N9QR3K55J21q5j00J2m7
-28352E462r8P2J70J13o1l47k31Q8J72L7q4n3L2K02K25K7j18j65j76k5p4r9L5J9l3P5Jo8m7
-28323E051K3L4N1N2j57j59K8J18p4j17L5J04Q7Q2P6L7J1R2N3o0j66k10j22n6pJ58K15J03
-28295E282R0K3j21j58l1K8j21j45J43Q5K8Q7nK1n6j74k7O1J9J8M8O5on5M1K0O5P9m9j43p9
-28264E033n0l5P3J45J93J05r6j8J62K34J86Q0Mn2l8k57l96j61j0k0J46K76J35O%Nj09j08
-28236E433J5K2j43j17P9J87J72J34O9j30p0Oj45k24n3O4k3Jk6p1rN2O3p2j31n0K2k2o3k6
-28206D944J13O0J2P6Rj6J39J46J31Q9o6q2r6j55q4P0J56O1j82j35n7%J23J36%n7k9qJ41K69
-28176E708l3k03j70k2J8L3r5j11K4k3n5L1O4j2q6q9j15j03J5O9P5J69O3j88j39L6Q8k9r4
-28147D826R4P1K6m7p4j60j89r4K9J27J74P7j20j31K4J44K04J53M7J2l8q0K8J15m3n7K9J1
-28119E158M0j57k36k9J56J93J20O4n9j56j36r3j5MLK8n4N1K16K14mj82j33O8J19P7Q5oj17
-28090E219p1K8O0lpM8J36k1k17p8J59J67Nm2kO6L3r1j75k99j53K4J34J10k2jM4Q8R7o3p7
-28059E096M9JL2K4q0j23j67n0M6Q5Qq0n2q8j3J62j0j3J74K00ln4n2j42q3L2J42K07J52K5
-28029E425r4j44j1K71K14q3j48j24j19j20r7p2q8r4P3M7K7K1p2r5R1J51L7lJ07K17J30O0
-28001E507J42nj16j72j59j14O9J24Pm5J02K12J30L3p7j74r6L6Q1r1l26j73KnK7J17O5j63
-27973D938k74j68Q6K9L7K72K06P8o7JL3J1K8O6L3j8M5J32J09j21k97k42r1K1L9P0q2j81o2
-27944D631K02K53J17J4q5j15KJ45K59M9k00j84K2J72M5O8R5J02j2p8K1M7j0N6j6j89k49p9
-27916E083o5n7L4J84J12PL5L4m8j31r6Q0J31k4j05P6J59P2r5k75j18J91J35q2j12j57j71
-27889D797n7L6N1P8Q7J19r9r5Mm1L4J19J00R6J19J46N6k0K0m5m7j99j85k6R5O9N8O6Kp4q
-27858E256J02K0p5r9N4M7O4P4J19R6mj70p2J57N4m8l7pj09j85k36o7J39J67J45R2n0j45j55
-27829E127m3Q1J87K37J37o6j54r2n0r9o3q5qJ24J03Lo0mOm7j41j11l2K3k8L4K24L45J47j16
-27799E579k74k84j97j19l0P8j0kJ31Q2J4j00j51J2N0O7Lj76Q8J22N6J28mo7P1J04p6q0j12
-27770D903r1J5J56K00P1r2J1N2q2o6n3m3L5J08l5k19j22K6N5p1k05o4J62J67K2P6K61K43
-27742E420M5j2o1r8j21j56K2J44J73R5n6p0k9K6k5j30o3Q0J44L5l8l9k3J29K67J06j33k23
-27714E409o3J50J25j16j98j60n0l0r6n0n4j10M9J25J50k7j44r3r3l7OJ43J29K8L2J00J71
-27687E296P8J26J99Pk41j88j08k33j29J3k5n8NR4P8J25K35K20J15q7l01j77n6j02k5M3M1
-27660D945Q5L4ON3L3j07k27j49O7Q8O4P7Q4M4J28J09jN1Q0O7nj38K9Q3j20k03j47M3M1J4
-27630E128R2M4n7j81j79P4K79J72J09K6j11p7qj02k36k71r8J04J25J32J76O3o8j49j92j00
-27604D695m7K6J07J31J85J93Q4Jj33q1j00k83j93p4j07l4K63L23J72k6j83k1J41Jj74r3J16
-27577D889J56M4rQ3J10Q5k7m6J9n4j1P7J89L2k42k62L1J94O2m5j25p0J71K06N2q6j05p5K3
-27548E266R7m0J5O5o4j84j14R1J65R2nj05k05q9P8J09O9lJ15R8L8p4j59j24r5k9qj04j13
-27519D783j06k1J22J06M9m3M9J13K26K93R4j28j14j15o6L8o0j18N4l0j32J8J02J31J70P6
-27493E491j33j07R6J50N8r8r6q4J6m3q3K6J25Q4j06j90j13K3l7j54j18r3J1K15K47J18o5
-27466E140j39l2P3M9l1lM8R3J00q9j59n5j18j20l7Q8Q3J4L3k03l57m4K13J81J55J56J35J0
-27438E184o9l0j6j30j84j40q2jJ78K18O9Om0r3o9L1M3n1r1j04q5j6N6K7r9O4Kj41M5K01L51
-27407E034K69p9j29j31l45k14R7K05L13K47o3k63o1J35M2q7m6Q0J81J30o3l2J07R2oj7k4
-27380E372rk75m00k49k2J14K18K26k1k34j81M7K69K94R0j13j36L4k8j3O1P5M7p3q2r9k3J76
-27352E065J23J9Q0J19kj58p4J16k9q8r0q8l5k1m5j20K4J28J40R6P0k0j25p6J3m7J1L2q1p0
-27322D867J6l4m3P2Q6O6J07K5j14o0j3L4Q1m2k17j44n6NJ15J18N9K5k0K7J34Mm5j02j23j3
-27292D815O5J32K08O7m4J18O2p4k52l18j52O3R3K7J0oL7J26J08R6J1Q0L5qP3K6N8M6l4k6
-27262E442Q7L4j78k32r2pO1J11R9L2j05k37k25j72o6K3N3N8N0j22r8L1O1J10J24J61M3j52
-27234D894NJ77J62P9N5R0j85l47o1J67J34L1j4P1R9J1j31j68n5J33K2j33j89l4J74R5K6Q8
-27206E196J11o7q8K5k4OJ35J00n6j05q5n2L3r4j84PJ19J76K79j1l12j70j30o4j7N1Q2l5r5
-27177D731n4n7j48P4L05J13j31j23k5K23J63r9j81J03J59O8O9P6J02jp5p4n3j39lJ36L21
-27150E480L36R3m1j72k86j23J20Q4q3j10O7q9k84q7P9K3q4j49j22R6J60P3k5Q5J46L0O7O9
-27122E353p1j99k40j51K1J49O4J14J04J7L8r9j96l0J57P1l9QL2jM6O6L9M3o2j71k61k00l
-27093D599P2J20J28J97J75J16N7J4Qr1j55j20o1l8r1O6K61K28R9j35j15M2J55J01N0Km8m8
-27065E588q7o9K1R6L9K1j4NJ19r0k41m3J34L4j24r1J9m3o2J62J90K3p8o4m9J42J25j69k38
-27036E256o5qk9J8Q8J00N8L2q7l3j1op4j48j00q7q3J27K98J88P7R4J10o5j45oN0J9J2o8r5
-27005E417pK8kR4Q4m5j32j28p9j9Q7N7q7k49k34j88j99r2J66K81K42J55M0J1k3j53j88r6
-26977D741P6K21pk72L3J91P1r0k24j46P7Q8K14L23K41k4j22k4L1JPq9j24o0k6J04L1n0l9
-26948E153QJ20J86Q9m5j49l04k89j15K2K7n4k4L8L6OL4M1M3Mp1j18n1M9R3l5j36J7J61J03
-26918D839j8j37j26j03j64n7J64K27L11K25k1j22q3j31j43j4J85K04j2n2K3j33j68m7P1Q5
-26892D803O7P5J7p3R6Q2j16j47qJ1l1M6J3P1K13K30j2k10j53j10lK49L02J38mp9r9pM6L6
-26862E443r2j47j66j08q0K2N0j6k1M5J32M1rQ9J58O4M5j3L1k1j43pL3P0K0q0j06j43q8p4
-26832D929m7l8n5j14q0j21k0J19K80M15K39r0j24k03k73j22l3PO4M2J4O0q9j34J42K71P9
-26805E118m9Q9J54J59L1j10j39o3J35Qj55j54r4o2j05n2J16K19J52p1j15J0Q6R4j4j93k82
-26778D713r2J15O7m4R0J89J54Kj9lK0J32J43P4j4j68k51j14J58K14J48R8q3j63j71j51j02
-26751D942q1J9J19J10L7M3p9nJ38N3Q4k3j08K1Q1j4j75j85n2J51J99J65J77j2j24m7j8j00
-26723E316j89j81j01L7K38J93k6j39j98j45Q8R1%J3O5K7L3J77K40k5j56j2R3Mj4J52J74p
-26695E748n7K6M0j31k97k73j25lN5O0N2J3l6L0j2j39r7o2J59K07j7p8J0j13q9O4K5k1L1N2
-26665E022r8m0J28J41J55J93J19P5n0q0q4j18n5J33J42R2N5N5j28k28o6n0j20rJ57Q0j45
-26638E276j38j90k97j82j4L9L1O3J00O5L0n2p9j9J4n5l8J10K51K23Nq5rj3l3N6J44J50J32
-26609E485P7o5k8J50J87P1j80k85n7K29L22J90L3j38k79k62k71j65M0R9L2p4j0o9j33Oq4
-26582D821k93j15J04J7j51j37l3J0J06J83J06J25J86J22Q2J9j32k26j55J33K67P9j51j36
-26558D831k5L1M7J41K00O8j0J0j13m5K9J7N0pj9m0o2M3J43R6P2N5Jrj16k12j97q4L3J13J19
-26527E160j8m4j3L1J5o6q5pM5j7O3J19J4j14l4J5K35L52K27J07p3k72k71o0j6r3r3RK2K4
-26497E162J21J31lL4R2R4j11k48k19r7N3P4M8l9o8J43J57Q9R8R5L3r3j76j56j71j06M4J45
-26469E126J7q6m2q1p1j44j39N8K45J66p0p0J64J36r4k15j37L6J37N9L4J8l3P4Q2M4p4j89
-26441D951p8J08J93J21n5L9N0m1J4n2j13j41q2J8P4L7L2l1j70j21K2J21Q7N7P7J59J32n5
-26413E353j26J3J21O8lj99j42P3Q2Q2J26p2k23n8O2K9R7L49K66L5P2K99M74O63R93J139J515
-26386A1088J794J289N75M3o73j530j802j582j208p49m60k26j70j21j9P6J57k6j29n2j01j21
-26364F053j26j11N3m4k54j86j5M9Q8O2j41j55n4j4kL0m5k5m3o4J34K06P6jO5L3j90l07l42
-26335D730j68J63K19J52M8j38j45q3r6n1j4k6J05K45J85J53J84M8j27n9R7K4j60j39q7ON9
-26308E125J2J17J38Kj33q0P9p8k30p6P1J33M3K9N0KJ2J40J72J23O4o4p5j0K53K50L3j78k86
-26279E638j10j34j96j15n9J26J98P2m6k5Rj07q2J77K58M2o0j31p3n3k22j67K3K61K39K3j
-26252E485K0l7o7k9k7j61k05nJ39J25K3j14mM5n5j79j46JJ70N9j88j63J52L84K89K06K45
-26225E963O5j57k03j57k14k91j89m0P9n6J3J66J18N4o3j53j63p9Pp6j24j04j38q2L7J56K15
-26198D584K69K77K37J08j21j57j41j80o3R0J51J15N2m3j32j13r3J02K33J02L6m8j03m8k3
-26173E091o0Q1K32K08%k13j81j02j24l3J34J14Qo4KN5n9j34j29o1o7l8J34J68M1O2L9p4L5
-26144E065K22K71K29Q1j36k21j10j30j63k06j33J50K31J7j06NK36J55j09n4J7M3K0q0J9J69
-26118E482J57P3l4j95l60k26O1J74J61J37O8q1q9J90J86j91m21k86m0J68J92kj62k7P0J39
-26092E144J60J74J64K5p8r5p2K1Pj09j74j61%Q1M2j01n9JrO4J09J85J07k2j04p1jN5n2q1
-26062E150q9j8J44Lj65n1QM5J13J06K0k3Mj23j13J48J27O6J2p8P5K64J56l2r6p7o5j53j71
-26033E187n0L8O5k5j51mJ93J30qj85k27J5J17J9k0O5L3r8q2J16K00J9k15k33j24o1j1P3J62
-26004D938O0K7Q9L6j8o8j97k47r8K1K1K7J90L5j53j44q7L3N1K6o8L4K35J99j3k1m8j01k08
-25975D551k79q9k1R4L06K90J87J73J91M4l9p0j29k72j84L8J78K92J00p5j8N0Jm9k04j47J43
-25948E062K15J09J15J47M0r9k05k79j41q2j11NN7j0Q9J05Q3Q5J34J71R1j47k32m4J5q3n8
-25921E032Q1Qp4o7j02j30j4L2K5J58J38K5o4r6n6K6P3k3m1J50K49J09j93k14QN4n2l1J70
-25892E181J79N2k7r2j11j34j02l4N8J01J66P0jn5r7o3k9k7jl6K9K5j6j9L2J16m5p5J23P3
-25862E241j09n8J02N6q3q5LO4O3K06J95Q7n8j89j40j6l7j34j57l2N9n1p2J31K76J20nL5o4
-25833E348j73r4N6J8j22k53k35j13n1J7J80K66R0r2q0QN0m1r5L9J28R2J00M8J30J08o6j46
-25805E117j40j19n3o7p5O2K08J14kl1L9Q2K0r4j3N6R6J63R8k7L3J34q6j98j01l6NO9j08k04
-25775D942q6J3Q0N1o5k3P2J25J49L9j15k71k51KJ57K77K62N4j10j10j61l6J03P7mm4rNMM5
-25745E172k4JN0P4O7oO0J43K7j02m2n2j80k06m4J59J37J5M1o0j84j13j26j09N0J93J92j03
-25717E030k02j24kJ52J11PJ02L63K90j23k60k06r9j90j53n5qJ52J52j6l8N1N2L8J6j3RR9
-25689E135J42J23M8j6k03k30j98k52j07k2l1N6J98K29L08K70J01qj46j87j23J0J47J22Np0
-25663E301j22j82j84q3J0L4J13K04J43l5K7L4j19j40m4L3J04J84K29L9l04l30k09j12N7J60
-25637D808J11o9j16j41k7K27K09N1JP0r3j94j65o9J86K09J35K6p2kJ41R1p3n6r9j93j68o
-25609D722Q1K2q9n8N5POMk9nk1k7MO9J22J76J13OJ00K00K03Pj16K1K8k2r3k9M2m4j5j2qj2
-25575E408j66j25J2J0N4L2q9j36j0L2m0m9m2j8O6Qr9l9R8J33J6l6M6L5m7o1OJ75K10Q3r7
-25544E370k19j58p0n8l1M6O0M4M8J10O0lm0n6p0J28J58K5L5O4n4j08Qj00r9j00j46j40mR6
-25514D796J39J12N7q9n4J37Q7J3J10L5r2r2j07k2M3j28j60k08j06J67K82Q3j82j91m2Q8P7
-25487D753M8J19J90j7j97j62j80j46j6J05Q9J63J56J0p3j71o4N3j0j13j07J9J96J76J30J30
-25461E081Q5J2l2r3m7o5k36j60O8J52J11M5J15J01J11J10P8jj68j37Pk0l1J0j0M9R1j1r8
-25432E117l5m2j23k19k73j20L8K7R9J53M8m8n7o0mJ04J16J23J19O2n1k85l00n7K38K80P0
-25405D920K3J09J06M1p0q7J0N3J38K6pJ23O1K1Q6L2j60k08qJ04%j03j34j76o3P4R9J02M4
-25376E156r8j62p2L3N0J55J83R8J22ro6m2j00p0p4r3p1j3J46K08M3j38j05q6j50p3Mj60j34
-25347D482Q3N9L8J40P0j3j9j9j23JR7J37M5r1j84m9J06N3QL2j1j3J06J29Ln9J38J27j3n8
-25317E202j05j96j14m0L7J49J58J50J15R8O0l0O2J08Pk29j84k4m6m9j79j81J09J29Q1O9r1
-25290E066k27k43j07k1K3J41J52R0J69K24J87Q4j42l03k17n5J0j4J0K5o1m3M9l1l3R6J62
-25263D991M1RJ43J38Lj11k26j66L1J52J27P3L5jr8j22j05M5O0l8l8N7Mq7J36J18M0K3N3J1
-25233E298j24k0P0R0Q6J5j57j57r9j65k88k01%J10J40O7J12J55K1j6J5L8R5N0m8j81j80j07
-25205D619j17LJ64J02o3o7K4J21R2O7qj54o2J25J3j05L8J52P5M4k1j34OJ84J03k9m8q4j1
-25176E029Q5J34j8j92j74p3p8j2J21J42J23J14%q7j7j8r9n0O1%l9p2J3O2j6L0R8J05k8j26
-25146E018k4J59J22lj51k01j04L1J1p9l3nj27o5l6l8L7R1J04J27J40O4J0N8m1j97k9M9J23
-25117E011J62J8k04k76n5R1J22J47O7k8q3K2N4Lj12j76n2RJ09J79J71P7n9p4J8njk5p0r8
-25087D942j14m7N7Q8J8j6j08p7P9O8j13k36l4K07K57J32J0J3j35j65j2R2J24J48L1p1l7J1
-25059E112k2N0J95R6K9k3nJ67O0j54k18p0K6r8j25n2P4J1j63j07o7K7M4J02J36k4j07m4J32
-25030D982J3j0J01M1j42j00L1PR7J21n6j08R6J27l5J7qj87k73k97j64J76L60K23J12P3n3
-25003E144o7j43l1J35J2q5l6j03j20l9k6n1M7J73Q7o0j92K2L04K28Q1o5k59l03q3R0M7R5
-24975D802K87P8r0m8J9O5n0j20p5K5n1n9P3J84K19J45M8o4J8N6q1k09j46r7j34k2Q2J41J26
-24946E122K2o4k66k06l4J07J55Kq9N1K32L24J43n7L4J02P8j44k87k37k1Q2K1qN5J8k1K5p0
-24917E069j61MJ28P4K1K4J3JK0n1r1J4K4N4l9j08o3j07q8L7J05j4l8P6P4n4OJ90J88Q4K1
-24886E413RJ4m0N2m3j06n8M7Q2n2Lo5j04M5O9p5r5K9N6L6M7j6k30k29r5KJ02J50L4P3J67
-24855E222J40J1r7jK32K50K03J59R9k2j38j67k91k53n1o4j21k21k22j31j4j6j07j24M7K57
-24829D580K46Q4m3j52j82J01L35K53k5j59n7N6N2m9j13p2o6l5j44r1J54K12J61Pp2p1j40
-24802D770k4J36k1k39q5J63N9J3J81K30J01j20j91l8J00J06M5p7n4m5j43j63j55j04J0J05
-24776D560J81K89K03P9l5j66j71k7J46J18l4r4q9o8O3J26P1l1j42l0J0p6n0mR9K62L07Q7
-24748E584n6J3P3J0r3j80k18j12K1o1n8K5J14N9N2J73J47N2q2j22j45j82o5J32Q0j71j97
-24721D793r5J2L1L8N7N3K5P8J79L4l4qn1o9j34j99L9K45P9j21j13j17j26m1m8q4r0mJ60K70
-24691D759J25R0R0K9K2L7j21k36KJ93K5j1n1j29j00j39m2J34K4q6RJ58M8j21j96j60k1R1
-24663D423O0O4J14J49J77J21m2r4n9o6j66k47j17n7j6J5J20J98J63L7l9j03k45j09J02O9
-24637D452K3J02Q4j5n1O1O8k3O0J47O9J70J42P3K3j08j94j84n6l5rQ1L9q0L1J06K1j01j65
-24608D731n1L1J8M9n0q1o2M6N3m5q1l6N9M7J76K13J14Q7L4Q6Q9m4j87k02jJ20M5nj4o8p2
-24577D999k6m9R6K01m2k37r7L7k9m5m3l6O9kj13j69o4J7J32K78K35P7L3N1k5l9j10k1J32
-24548E210J90L4j11J8m2k38j23Q0J79J32j12k24j68j52n7J43L43K24k5qJ58J10mr3j80j83
-24522E101j12m2jRJ03O6n2q8k11j10K06L16O6j97k65j80P7K19K26J78J50J28j9k50k48j05
-24496D965Jk3O7K50L11J16lk2rp5j71j00l2j18j30l6Q0J12m7p4j03k33j66L3J48P5L0n6J6
-24467D806J64kj96k37k7J17J26k4j19q2l9j12o7J28R9q4m6Q7J29K18K20J87L1j30j80j38
-24441D829K8j0k5J37J19r9j57l4P0Q5lpJ3k4J02J09Q2J92J68k8k12k45r0O7J07O9N4NL8j8
-24411E322j06j92k07r8n0k16j15K04K59L0j03K3k3q7N2J13J9m6QK6K7K05J43j8n6n5j33j98
-24383D728p5J59J59K00J55p7k30j02J66J87J23r1k74j40Ro7j53j13L8O2Q6K7P4J23Q0R0K0
-24356E164k7j63j38K1J50K66J77rJ6p0j95p6N0k4m7J7O7J72K15Mj76r6j1n5K0P2o6j89k67
-24327D802j55p4j04KJ40j0J7N1r5m2N3O4R5R0j09j43p7l7k4o0M8J94J23p1L5J45J82J56O
-24298E202q8LM7L9n7m7j08l14j74M2N6J29J96K33K62J93p8j45l1J2j80k23q5j1mO9N6J60
-24270E154K13O0j47j44N6Oj2L2j55k26m8J5R4J41L7j39j76rJ35R9M9P1Mj4J11K74J39j30
-24242E490k28k08k33k35O5K40J63J11K0k4j7l5p9j08r0q2K1J22O7M2k2j1J31P9L3P2loP1
-24213E346K5j04j13o8M4K03K34q8k69j69j69j26q1o0J0K3k4Q8J64P0j4o5q7jr7j74j4N3k5
-24184D512r9j10m2J41J93J46J87L2k9P5K38K83K9l3R8J20Rj82j77j2Pj36k42j49m0j28j63
-24157D528p4N4K67L69J75J8Mj21j70k3N5P3m6o1poK8J16N2OPp1k36k88j66k3J90L17J46r4
-24127E019pJ10O2Kj15n2Q4K5o9j27o5J68J39N3J58K85J91R2M9j38k46l0J0j0R4p3k86k69
-24099E054r7j46k39q9MM8J83J79QO1J29J28K24K75P8j46o1j4r6j52J3J60%j19n4k0M6K5l1
-24070E351j19q8n9n3J44J03j45j50M6K38K89J91n6j91j15r3j79j37j29j47k4O3O5J89K41
-24045E235M9j50j68n3j1m8l8J06J65P9j5O4Q2l0q3n2q5j08N3J36j2j44j78j00p0l5n7n3R0
-24016D569J24N2o3p3J68K67J73J08l2k32j33J6J07J66l6k49j29M1K9N2N8k2q4j8L9O1J43
-23989E102J28J33J24J37L06L03J87K84M09L20M02O52R11J293J809K034J485J85j321k027
-23969A2856j891j442j086q35m53k73l16m24l10o1Op3k28j85L6P1N4L4rk1PJ01M8j13j95r1
-23943E207L9m1j11j4n3j09l9J49K56op8J01J20J42J75L1r7m9j99k39KP6J18J06M1M2l9r4
-23915E437j11j21q3k6n0o0j8k2J5Q1j2j80j78r8o9M6O4K2n8j10N4J74N8j03k13k66r8J97
-23887D272K74J73J83Q5M4J23p7j09K8N5L3j16j01n2N1N1o5j22k0K4j78j92N2N1N1J66K81
-23860D965L66K89m3k95k52j47PM1J21J95M8p9l1j36n0k3p8M0P1l4J4J11KJ16K08J09j31j01
-23832E303P3o2k39j92n2O3R5P2L3q0r8R0J36L6j17j94p6%N5Q8J41J54kj44k03j39J71L74
-23804E286K28j0k12k25k46k34l2J22J99J54n3p0M5J97K54j0j96j53P7K82N4r5p9j32q6O5
-23778E130J48J59K4q4m9o3j30j2N5J8p0j66j39k5L7p3n1L6M0K8R9J09J53K25J43j19k47k2
-23750E154O8P0Q4j1p2j2Q5J7r6%Pk6o2n3K1p6j71p5QR1J22J10O6O7Q5K8q6jK0p2o3n2l0r3
-23716E052k36j92K4J52N5M2J55M3k9L7L4p4j93j74j05N1K76J71Nj39j76k6k0m9q4m3J02K50
-23688D909K73Qj14j40j80j46nJ76L10J66k2pr6k04n0N1N1P4k2j30l4O3M9ol0J35K14Q9N1
-23659E433o5k28k35q3p0r9q0Q0R3l4r9n8O3J89J62J24J11o5j28j88j40p7l1N0J41P4j8m6
-23631D776O4J13qj48k05o8J13K13J35j0Rn3j67j82q0k2J32J44M7l0o5j31j53l2j8n1Q0J62
-23603D565J54L6j8Pq3Q9J57Mn7L8J2j71j11j6m2R0Q8K5J0p2k30j58K2O4qk4J42K63N6J4J1
-23572D857o6Ql8J36K78J42Kj82j26M9O3j9m4j5J21K02P7n7j01j17L3J53k2k04k8O4l2o7j07
-23543D960j86j37R1J46J04m7k5J12O2L9L5K5N6L8r6k33j81r5q5O0K31J39P9L0k7L2K50J11
-23515E488j09j10j18K6N9JK5p7k13j41j8L7N3Qj1J1K1m5J5P8k8j3P4L0k1j32k22j34mL7m
-23484D563P9Ojj4j37j28M2Q2J55K12J68J37L1j17j43n3R1J39J01L6q8o9N5J67J72J02n5l06
-23456E227l29q5J9J42L01N8j94r9R4L8K0j0j63q6jn2j26J2J0jO6Lm9M6J62J47j7j07m2M0
-23426E024M2Q2P9k8j21j83r1LK4k7l5j8J0Q4J53R9P7N3j31j44r7p5R1J14K0j0o8oM6j1K6
-23395D982Q8K1j21j94n0J36J44N4kj40k83j57l0NL5M4J53K62J01m2j4K7J3j4j07o5oJ34J60
-23366E134j38l11j34j5n2K14J68j86k71J4K56N2j36L9J28p9j01j1J82K06J66M4r6r6j20Q4
-23340D941K75J31j49k26Q6J71K9k3j11j55J1J70J93J23J2j82k89j91L4J48l2j60j06m8Q6
-23315D738J81O3m9Rl5p9m7N7M8J20J30j4l4k1J1k0ql5l0K0m4n3n3l2q9%K25K43N2j37k03
-23284D914j32l9m2k1m9J0N6j26j68O0J77Q0K7L6Ll9j07MM6J2Q4K03J21J6o5l5N5J6p0r1M6
-23253D982R2p4o6O7J29J15J7j27j48k07k51k94j53N1J38K48K47Q6M0Qp6n4R2J21oQ0N1l2
-23225E076j6O2J03N2O9J13L5j71p8Pp4oJ40J60j9j24J8J12M9j2lK6N2q2k43j4K56J19m5l9
-23195E523QL8J5K42K72k9j20p8j45k18j01o1r7j36m2kn0n8N6J05k5j39j73o5j18j01K8J17
-23167D646J37P7m6j41j21l3N6J82J36K1J9rr4n7Q3N4R0J50J9l1P3R9L4r0j60j66r9o5o0p5
-23137D629K7O7P0O3N3J05Mj39J9J73M9p1q3r8K0j6j76j05o6j62j43Q5K11J28K08J53j11r8
-23109D796R3J38J41Q0o7j61j24p2j66j06J81L39L15J71jo6j40j45j19oO0O4R5j26j18K7j07
-23082D976j76r8m7JQ7J50K2j29j04jN8MO6Q4K0j7l6q1j53k1J20P7L5M5J01O3k0K9M8p6j33
-23051D894p9J7J30Q4l7m3k4M4O%R2J85o1q1J7l5M0J05p5j80p1p0k58j82J06K69L11J89l1
-23022E262n4J7o3kn7l8J8P2J03L3J02J29Lk38k84k8P9L7P3jp8O4Q0K7J50J97K8k95l86j67
-22992D783Q0K60J09j14j49r0m2K6R9J61J81P4j9mN4N7M1J18R9R5R3o8k50l85k63m4O7p5r3
-22963D801M2njJ65J43j00k60j66l3K1K5o5mJ86K23K33J02r9j45j81o2J18K58J42o0j39l4
-22936E105q5k1J81J40j0j52j78j8N1N1R9R4O6l7j06n1j98j92q9J5O5J14K2j1N5L8J3K0m6
-22907D935M0J71J36PNJj83k19r7k7n7p7l8J1QJ21K05J93K4k8p4LK55J39n7q0j12j55j28l1
-22877D891N4J40J34P6k0j08m0J3m2q0n8j33o4n3q1nR5J13p7j69k8P1M5L1R2J33J95J56K7
-22848E308k8p4P7j1k48r1K1pqL7R3J06M9o6p8l2K0L5N0l8m3K3q5j60j80j08L0J5k3RQ4J39
-22816D816J26N9j09k92j99l5%N8J37J08R4J52J63nm9L9O8j2Kn0Q6N4j23j65j43m3J90K06
-22788E133J39M9r2j61r3K8q7k87k54l9R3R9J29K58L06J70J11j04l10k64j10J9N6k2K9R5j1
-22761D880l3m1j28m9Q9Q6O6q8j04j0r4j47j1J8R1L26L76R0j95j69j0O8Mr6j12j04M3J91Q3
-22732E020K3K2N2q1p4j7q7P5K89J60Pk8o4j23j28PP7L8o6k9J24J04k4rR8K00J93n4k51j76
-22702E278L9P7l1j1k5ro6j78j06L0Q0J22J64N5j72l38l78j31O8J48J35J76K15J54L8R2l2
-22675E394j73j56m6j2p9k7P5qj50m7R8N9J17J15r2j53K1J25k8j14M4R6M0J5l8lL8j4q2q7
-22645D928m4rK5L0J5O5J04J1p9M3J64N0J3p5r4k3o1J7J42J23m5j76MK7j74j91R8M4j77j64
-22615D591n8J01J44J2N5R2n7m0J77J82J9K8N0M9l0o6j37j51j49j75r6q6p6J44J81Q0q7k00
-22587D497oK34J74L9O3J26J22j01k65l1J68J28nn7K9O1n7k13q5J08J37J92P4l0k3n4r3m5
-22559E087j55j15O8J06J11N7k11k45JJ89K14J03o6m2J76K56N4r8k46l10r3R1J25J02N7Ql8
-22532E186KJ1K3Q8mk5n0j97k63m3N8l3%J20O9M3R4R7m3k19q5J03J54k4p3Q1Lm3Rq7P1J72
-22500E195o4k12j84k5Ln2J27K68J34p0j67k4O1j5n7ML2O4J2Kk8j6j0j16j23j2J11J36O3n4
-22470D983K8J18J38Kq4j21j46j9P2j7%k3J1mn2m3l6j8l6j9j53k61r7J32L16L84J55o4m7o4
-22440E035q8j5p1j04l8n4j5R8J43M0p6L0P3l0k7J4K4J51J27l6o9q0k7q0j27p9L5K13K87J87
-22410E441P6j63l49k48j9J14P1J04O2k7J03J8j67JK03J90m4k11q7M5k9O9J3k49j98kR0K0
-22382D827M4Q9qj65j69K2J94K50N4n3o0j05o1q9j29p0N0R6P6J50J04P1Q8q1j64q9PJ18J34
-22353E131M9p7O4K66J63j18r8l5j84k81m8J45J31J02R7J48PM5K03N8j92k63k3Q4lo2j30r4
-22325E085J06J73Nk28k04KK9K5q0j36j21n1J03L03J26q7J6N9k6p1pl1pK8kk3P2N1l6M1p3
-22294E041k82k22m3O1J43J94K1j81q0J31K00J04Ml6m6j00l9N5J33Q6M9J81N7j25j98j33m4
-22267D931J8J25J66J05P7j24j37j6M2j39k04k3Q9Q9J01O5J06J91L2k44j71L8J4N8P9j3l3
-22240E222j49n0P7rj19l5J58J36M0M2M1l0n6NJ2m3Nj5N4L4j32j63m5k0j52j36n9QJ31M4q1
-22209D715j6Q3J35J48k6qL7j04k15n3J06L8r6j36q7J67J84j14j48J09J73J80J51R0Ln0l0
-22182E236n6k78k68j9R4J63J55M3J9M7j2j91j64Q3J50J23mk53k49k0L3n6JN4K3k0L5J00m8
-22153D721P0K13J12mo3l0q8j69j57j23l3R5J61J61J68J34m7j96k83j86r7M0J66J16R5J13
-22127D889J58N0K1J25O3p4j37j73j80k10j19M4J90J94J33N6k3p3j23j79j57K2J82K78J39
-22102E096p3j67k13j34l9n9l7O1P7Q6N9L9j4J5J08J0j23j83r9O1k6j63q6N9J42K30J73l7
-22074D763NJ85J42K1j2r0j95j57o5R6J78J30J08O1o4j55r4o6j73k34j07q5p5K31L37K37J40
-22047E062mm4l6j03p2R4J60J54R3j50l07j50K4J3j0Nn4J7M1L4l0L9J74M3p5ORj25k74j04
-22017D430R7O9m4r9j1N7Jr2o5Q4J21J17J77K91K33k1j11j71k83j82J4O5J31J71J90J28j33
-21990E164k20j06N3Q7l1j24j10nP3Q2K30K24m7k07j24j13r8j34o6J4j60j96r5M6K32L44J59
-21963D872k0n9j25J8J33N6m9r7j64j98j65Q4K88Q5J5J25J25p4j05o0O8R3J19R6L3j7j58j86
-21935D733r8N6J66J06J07Nj59k95k02j45j05O0J88P4qJ5PJ1J12J52J65Pj40p0K4p0r5Q4Q4
-21906D769J08jo0l2N2R7N7J5n0k51j34J66J48O5k9j39q8K2N2Op7j97j10J35J39k5M4J18K1
-21877D821N3Q1j8l5q1j12J9R5Q2l4j31j15n5N9J38R2j4k07j59l9J48K60K59J66j9j36k23
-21850D895j77q2R8O4q3j39o2J41J04n7l0J15J32ll7M4Oj52j46p4p5NJ92K23k2j88j07J3Q3
-21821D681N1nO9J61P4Qj2r8k05j68nk9pJ50K11O4n9M7J07N9J2pj10j86j31j07K6M7J53K20
-21791E011p3k14j15J00P5r1n9l9L8Kj11m3J38J64J69R9J17J04p1j48j48j81j01r3J4J72J65
-21764D881r6k23j22P1J66J76P0r1j07R2L51J61j13q5L3o6j58j51j58n0Q2l2L7K37J50j24
-21738D931k73j72M5O7K5J46J68k4m8j7K6l9j72j35P8J08J80L09J05j46j83m4j7p5q5m6n8
-21711D654q2n8q6K5J05P8R6R9L4j9J38K12N5n3j22L4L8n3j66j37J4M0J59J16n0j53j10Q0
-21683D888J56Lk9k7J06Q0L2m7R4K42Q5k4m2p9j95j62J2N7pp8j41j22q3o8p1j74j88j48Q2
-21654D152N10L63l5o1%j9j9K4n3j89o6J45J22j08q0L0J1J0L6n7p5M1K9q7k18j69pk4k7J24
-21624D303J22J21J24o5n6N9K6K3J44J88J63Q4O6L9j17k04o7n8Q4J50m5j76j05KM9Ln4j01
-21596D702j3Q0PQ2P0m1N4J73K11K26J08j03j08l5k7K5K3ll2p4j43r1K9K2m1q5j42n5n7m8
-21566D714J7P3n4j15r5j32l9L3O5N2K6J38J20j3n7m3p6O0O5K7J24M2l9j35M9J68J0n3N6K3
-21536E011r8k3L6k17k78j8J74K12R0O0n0k17r5j10r0O7K69K40L5p5j11j42j51n2J40J67J94
-21509D968J96J18L0J5n2j08o2m6l3n0n1OJ20Q4J7m5j39j24o1O0J20O1m6j92j43RJ02J14R1
-21480D959J62J14j34j96n8k2j14j02P1J12k3p9m6p7nO8J62J85J00kr1r1q9j03r8o2n1R9Q7
-21451D676P5Q6Kj24r7J10K82J34m4n0K4J0o7j53k36j44o3Qqj19r9Q2J96J19j5K0L16K97M9
-21422E267o0n8n8p0k16k32k51k35J0J34K21K91K36N1j8j01j44k1j0l7J40J50k5r8j14r9q8
-21395D565oKj87j90Q3J78P0P8L7j11j50m4J7J46J53R6O1J08J31J14L8q6j15j35j01j47k13
-21368D392k33j16J50L11L11J69J04or4j36l3J71J82K0j77k55j73j04k7P2J21O7LJ9n2j08
-21342D578j6j8m0R7J87J00j7j36j40qP4J59O8j5J15K74J64kk60k66L4J40j4r0nP6J33K3k42
-21313D953k73r4Q6K05J39LL6R2K1j22j93j26p3j10l2Qn1P7K17J11j19J5K43K37P7N2J9l2
-21285E366q0k04j21k1o0j06o9o9n4J52J69L2j13j08J11N3q4pJ1r5p4Q6R3j29k79j14K7j52
-21257D161j66QJ50K21J52J35j6j55o8P5O0j6o9m5o9j07q0p0m6N7Q3K6p4l2RL8L36M21K37
-21228E156Q8m0j73k07q6M2J1J00J66O1Pr0j3O9P0J65R3j06j99j67q4j2k0m1M0n6k55r3K1
-21199D447J39J63L1m6m9J02K40J50k0K6Q2K0j20k08l4J70K14M5j52n2P9O3R7R5P6oj39l8
-21171E375m1j4N0j2r9k60k15n6J2r7o0QO6J74J26J45J93p6j70l6L0lr1j22n6N1J0p8n7R1
-21141D788P7P8k1p5M6K1M1Q4O7J3o6p5m2o9l2jP3J41J43M8k4o3j23j67r3q0k7N9O5J3O7J16
-21109D982J93J70P3N7l8p0Or6k19j42lJ4P8J26R2P8J02K17R3j07k29k71k26j38j04n2R2K24
-21081D902J12k29l53j28J67J40J06N2lO7J40Q5J1Q2K2NP0L8R1R8j22l20k46M3K50J53n5j56
-21053E022j57k4K6p5m5J62K36O1o3p2j25o9j20j70Q5K60O7o0oP5M9n9p6N1O9L7j09j09l3
-21024D828J15O5j14j15j82l45j73Q6N3o7m5J76L47K24Q7j2j19j18J18K34R5ll0R2J14l7j91
-20997E083k14J5J03j09k17j24K0R2J60K40R7k4q4j15j00o0j64p2J48J36m7pJ01j23r3M4R7
-20970D783%r3O8J35j2j72j70OJ01J86J66J53R5j09j71r6n3o8Nm9j57j29p4N5J45K4mp0j61
-20941D334r0L9N8J7L6N7O8J01J19M8l5q6l0J74K53J02k7k94l72k16J0J27M8J52K06m8j92
-20914D559j18N0O6Q9K82K72J04j06j48j13j28j17l5J72K57Q3o0K2J11P2P1J0o5L3l8l2ml4
-20886E255m6j4j4o6j29j13P4J63O1j7j15q3o2m8P8J73J69J00j16k79l16k05o7L7J2m7k8N9
-20858D416J37J71J20J82K68K49N7j48j41r7lm7j22r3N4J35J44O0l2j50k54j97j24j2J82J93
-20832D948J16j9j60j69q6j28j02j3l4j3L9J9L1P4J22P9o1j36m1O9M9j8Q5J69N8r9p5O0J33
-20803D897J87K05R9k26k31j2p2N4J32o0j38J7jn2m3k6j90j08J98J62L5n6n5M9R4j6p9m8O4
-20774D780K15K11Oj06j56j12j07j91j56L3J61J67J40N0l6k3m1m9n6r1l2Q7J41J47P3l0j8
-20747E007Q9j08k32R9J82L4L3j8j61j85l4J02Q8j2K4r2j21k6N5k1k11j57O9K20J70K1P9K55
-20719E149N3k02r8M6n7j97j70O6J21l5J0J09O8%J49K48J63L7Qj04k46k32l6K6p6j15p9j1
-20691D595l1j18k5J06K16L30R3q9L1L2j90k91j22P4J52O3m0k74j99O1J58K93K89J38nk9j77
-20664E041j95R3J76k9j03K5J24J74N6n0j49j52j07j46j19r7L0K43L41K19Pk69k16Q4P1j55
-20638D897j29k4n0p9nK7M1l2K6L6m3QJ21J63j12j26M5jm4K3p5j12M0M6M9L5L8%Q6Q7P3M8
-20606E057m8o8J4k0j95j13K4O3M2N1n2j83k3J0j05j12m6J30J63kj05r6n8J2J84K15J01R9
-20578D939Q8Kp6p8p2o2%N0J04J86J17L0j49j06Mp5j31l7J28R3Lj62j20M2K10J43r8n2M8L9
-20548E008j0m0k7J22K29J19J00j11k27j43rN0J0p6j97k6J90J84L4q8r1n2o2P7P7j31j19J1
-20520D802jjn2j51j79j43j3J56J57O6J30J54jj32j28L2M9j03j06j33j60o2J91L30K98J96
-20494E196P0j66l36k44p4J39J59J54J28L2k18k78k31j29O2J13K11J83kj12m0J7K4l8n7p4
-20468D489n0kJ51J77L8p4p0kR1R8k1r9m2L4p1k56k08j09N9K48K63k4n3J49J91K69K13o4j88
-20439E137n9LL6Nm7K5J84J26K5j23j90m8l3L0M9O9M3j01j14j7j06j96j15o5J2N4n2j23l5
-20410D374J99K49qq6r8jJ31O2j4m5L3Q5M2j0k9L1L5j16j82j63m5R4O2j06j69MJ19K55K19
-20381D922Ro6kM2j36k34j6J42J15P6N6J64K20P0NM1o1q0j43j53M1J38Mj04j44j36N3J68K4
-20352E015J9R4N8l6n5o5m3rk1l8O3M9k38k93MJ81J2r6q6QP1q9j87k7M9P4J75K47J44J08J27
-20321E215l1o2J3L0qj30j22m5K7%o2M6J57k5k05j67j09L4M0P9J35L9M4M4j71k86k76j63P6
-20292D117K40L26K25M9K6q8j48j2M2l9k11k18PJ38J06J36J19L2j73j88j00k2J32J07J1Q3
-20266D697P1O9n7JR6J0p8j00r9n7L5j02k64j39J73L93K46R3j4j48M7K29Q9j23j08m7J07O5
-20238E085q5j42l8J24J55N1j31k67k74j85L6J90J47J41M4r4k10k04n0J06L5n5k8Po5L5J49
-20211D477M8J8R6J51J05j23j81m6m5J00K61J23n6k8P7K02J07K8j1j22m4lMn0j43j22O2J27
-20183E012J1jL6p1k16j55o4n9nO1O4L0l5p9o9j87k19j03J8Q4J77L24K47m8j14L7P8p0k43
-20154D441j30P8J44J19J64J20k3j16pL8j10j04K2J46J55p0j81j47j25q6j45m2J10J5m1kj41
-20127D082j72j45j4L37M46L03J81J37l8j96j00N3oJ3J69O4n3m3pl8j12j28rL5R6J06M4L9
-20099E044nj38k42j78j52j00j56q3J36J96J68P2M3P4qj07QL8K2J62J81J71P0j90k21j40j76
-20072D489m9K44K55R5M3K1n3j15k40k29n1J49J60J11J45M6O2J40Q8rj43j59j9J7O5J22J10
-20045E295L8n3j61l02k23K2J05L9k20k44l5J09K62K11%k18j43K41L38K21O6kj06k39k91j51
-20019D559oO9J20L9O9Q6O6K9q8k34j49Klo9o3lm1J18J57P8J23J14O0j8P9O4J9J5k9j33j49
-19988D881q5q6J4K3rR9J49N4o4j44%J37J12J3n0j16j46l1J47Qj59j25%M1K9M9l5J19J56k4
-19958D957p7j52j68l3N7R4O1j40q0J36J16R1L4N2j13j53QR2J9J2Q9J41J39N7q3n4kJ7j30
-19929D987r5Q1O8l8J8J17Q0R0k2j34k0P4J00J02o3o4O4p8k25j59m0N4Ok09j29J8r0j49KJ88
-19899D534K44K08R4pK9P4O3r0j13o3q7j0ql9q7j28m8R7J18L2j4j19j99j19K4P7Q4J81K29
-19870D957J09K34Q6j76k75k63j09J07K36P5j38j02K19J64q9j42k8M2j2n2n7k9J55J63Q8N2
-19844E215M0n8j68j96j42O7K09J32L5r2l3l6N7J65J90N1k9q9p1l2n0r3r4J5L7n0n1J03J16
-19815E148N9o5j76o5M6j6r3p1n2J4M4P4P3J3m1j47k15o9J26J30L4J7k9p7p4m8O7K31K63Q8
-19785E189O7J64P1j37k90l43j40Q1J83K53K5j42q0m8m4m4j8J06J19n4q6j10r7P3J46O0P3
-19758D977K16J92n2k52k80j09m4R5J53rp1j0J14N1n2p9l6L2O5M1J98K25R4k9k37j14N5Mn
-19729E133Qm5k13j14n6J1J14N7P9N1L9J40K95J60Mj95k79j26n4q5j32PK55J52m7j75n4M7
-19701D977m0r0m8m5o8j6L4n5p1R2J46K05K54K26P6j16j96k05j66k3R1M2kO5J19J58M1n1n3
-19672E281o7j19p9q1l1k4o1n8qK4J19K67J87K2n1k70j84j3J01J24L4K0m5o3j3O1R8J49M2
-19643E362p3m6K5R3L7j6J10M7l5l7k7O6K2n9k34k33j00q3n5p0K9R0l2j10j29Jm5j25j15m6
-19613D212R4J38N5n4R9J65J91J78n0j2J09O9Q3Ok6j0K6K26J73M4L4N9J36J85K03K9j55j58
-19585F049j48j91j74M1K26J02r3j8P8R7K11J85J9J18J97O9n8J28K26O7J08K39L79M63N66
-19560H886N48M92N89P86R16J163J505J831K427K980L581M349N511O736P334P560P391O540
-19542G1125M780K287p26l747o232q058q710q228p048n665m437l383k665k224j744j272j098
-19525A2955j030r22p20n97m97m77m43k48k09k87l28k78k66l77k66j14M8K27L20K48K16J10
-19503G065j57k30j16QJ1q3o6n3l8J18K67L31L36M40M56J93J7J37J68O5k43n70o89n64k18
-19478F585N3Mk79k86r4n5J15K22J01O0O8J45J41M2J46J85K01J91J15J84J57J39K93M71N62
-19453I466M93N19N95P54R92J113J322J670K136K770L620M689N751O734P438P804P744O905
-19435G2515N125K360r82m369p171q867r019q026o721n529m375l363k612k161j906j584j153
-19418A2162q64o59m92n15m27k54k60m05m09k19j20K4N2j23k46k50j05j62k48k58k96j25M0
-19395E841O4R9J37J21N6n9j72j19J54K44M1j87j56j6P9J25N0o6j21k44k17m3RQ1J93J54l8
-19368F010JJ84J02o7j05L3J45J52m2l2K41L40L48L23K42K20K54K57J58J49K07L61N02N24
-19344A0507N48P32R75J220J597J951K375L092L809M680N825O861P466P833P640O523M517
-19327G8151J688j590m935p623q932q816p736o496n343m308l453k752k183j801j417r15o98
-19310A0841n26m87n94o72n15k38m6n8k29k27j43j36j42m5rl6l0k1q9j96k08m7M2P1J57J66
-19284F583J1j86j35m2j87k70l13j21M4k6o9j15r6l4P1J51O9r4r9N2J37J33R6M8J2p0p5J8
-19256E493J0o2JL5j25j31n5j09j15r5J11K25O8j03j17l4K3jj09j06K0o5l6M7M4J42J32J30
-19228E218J34J80J77J3j33m9m2j12j83j37j9pj28k10j4J63J96K24K24K9j25k67k81j09N6
-19203D798N7L8Q6J9L3J79J71N9j08k84k66m1Q0Q7J23J84Q8NK3O2nk35l20j17qq9j6J42K08
-19174D953J28p9j11Kj5R5J00q0p0j11NJ31P9P0m4RK9j10j12m8RP9k1j68j60q3r5rK1qQO4
-19142D458M5J1NJ82R3lK5o9O6J50K1r9m9J47K10J27M1j76j32L8O1J34K01J45Np1j1j5k23
-19113E317j53K7K4M5o0k3R6L4k2k33l38j66O2Jj84j35l0R9Q5K05L17J86j18j82j29q7kO4
-19085D700J0j59j46J18K28Q8j7l6J09J05j04m9J7j07j23JJ6q6j8J38J25P1J35J98J03j50
-19059E167k27j03n6r6q6o4r7m2K6J01J58j1j10n0K4q5N2K16N7M9P0J05K5j18j89q5m0j07
-19031D484o4kn7j16p6r7l9LL0J26J84J55K54K48J46R3l8p8j5n9j90j58rP4J30L1r2N2J8Q
-19001D946n3j73k42k34K1J47J44J9j67k36k15N9K30J52lj30l7J75K55J80J30M7j47n3P4L4
-18975D923j25k11j26kJ19J90O4r0j22j8R8J83M0j04j61l7J46K5j7Q7J59J31j1m2J5P1P9J06
-18947E370L8p1j15j14k3j9j58j27r0j13j59j41J4j01n3L28L42Q4j04JJ19R8J8j25r0R2K26
-18920E127J49o7r1k1pp6L5J14J8k00l04j95m7L5P7J69J50L8o8k0OKL4K0j27j23J13J02R8
-18891D941J31L3K2p4j89j90p9J03J54Q0P1k4j25j31J6J13J03JJ0P5j2r5JN1q8n2NL5P9M6
-18861E011M2Q8J05Rl6j13o6J00M0j31k49k07l0r1j26M8J68Q2m2J8P7Pp5Q2J68L6o3j21p7
-18832D654l7m7l2M4Q6o0r0m8j5j35j76J7J11O6M0J8N1J17J84N2j79j36P3J47M1o0K3J17k
-18803D824n9j6k2J0O1P1J12Qk9k3j90j84KO9J59J82k6j64p3j32k02k28j33P8J42R5N8R5N4
-18774D539n6j4R5J43K6o6l4r9j45k4J60R6J33P7l7j0o5n4J39K07K3r0p0q0o7PO6J27R5m7
-18744D975j10l7N7J5n1pj8o0k0or1m6P9J16O7K6L4J4k9J9O6j3j16q8n8k3O6J64J18R4K8o5
-18712E100MM4n2j45l1l5N4J7j17j04j17q3n7j44j1J94L13K36J16K4j2j04j15J30J07Oq9j22
-18684E007j26j29J3J5M6N3L5J07L4o2p7L9L0j18jJ53J72l9j63j02n1o2q3l9o6l9Q6K56K13
-18655E102N5m2K2q1k45k00j77p2%R4J20O1M0J11J26o7j65m4K02K82K29J35K7j58j81p6l4
-18628E064l0j17j33P2J08J1r6j63pK22K11O6pL9j0m2Lp4k15k00m9j1p5JN2p4o7p1m5Q0J48
-18597D591J20qk8Q2J05K5n5j16j18p9J05K20J41J34N2l9j37j70l2q3r0N9J56R5O2L2L2r0
-18569D966LR9n7o3J28R3q5k24k28j34l3O1J6q8K1M6Ok0o8j17k2R1OO4J52j3j74j78j47k0
-18539D081J42K16K2j18j63j51N3J42J46J48P4r2j44q9P0J61J01j35k67j00Q0J79K44K40Q7
-18514D927j06j05j4n9j41j48j15o2M5J26J86J83O0p0j1k2j31l8mm8rR2P3N2P1K1J24K98L30
-18485E505J75J1k28l86k46j53J0K02J90qj86j89o9pM8J1J4O9J32P7qj0j23k70j98L7O5M0
-18457D505P9R7R2R6Q2N1J5j9j11q2j0J13O7n2m3M1K5j22j9oj22j16j10p2MNk9P5J92K69O6
-18426D961j38j25l0J44K21J07o4j53%N6L6J33J00m0k34k26m5l2l0R2Q5nK4K6j2N6n1j04j2
-18397D740R6K38J85L1j6J5j19j81j09j82j70%O0P4N9q7P0K18J15L5K0P4J89J06q8j02r2q7
-18369E092j30j90k97k97oJ54O4K2J00M1n5j17l9N4J20J14n1Q7L13K80M1j62j90j72j41m6
-18343D589n5q1j4J3o2j18j20M4R1N0N2R4J00K26L50K17K0j09j00k33j87r3o7P4J76R6R5N2
-18315E100k27l11j56K0J24N6PJ74J43jj33j60j39OJ71P0o4j05j8J97O8j56j92j78j0J30J65
-18288D581O9J49K44J13m6j87j99q8j16k2J59J67L2L1J32M9n3PN2R2J23M3K6M9m5r0l5j39
-18260E098j46N6J71J3r5j60q5k9m4J6J12J46N9K4K5j43k31j60j63q8p7r2K6J01Q7J30K3k4
-18232D550L8j06r0N2L5J2RJ8k0j33m5R9J30Q4m8m0M0K1LO9J29J23O6O2Pr0k93k62M4R9K5
-18201D588O8J11j13j71K2N3r4n8M7J36J15J53K36K46J47r7j98j05k6j69l09j73m8j71j31
-18176D059Q9J22J55K03K76Q2L5L2j45k03k57k31j0O2n6L0K28K49K16O2r6lJ85P9j05p4q5
-18149D899j18j13j46q0O1Q4k4k21k20K8K06K71K61K15J28q0k35j83qL4j3P8J35J50Q4k6p5
-18122E092j39k16k27j44o3P5N7j54r8r8p6J25K88J50N1L9J6r2m8N1P5J89N3q9k84j49K4K9
-18094D437o0j13J2J13j3k5J21P6j42j27K8K41K30J11K1r6n7k4p2Q8J93K2r0o2P1nj53j06
-18066D619n8L0J45K44K06j4j70j89j08j58k18j41n4P8J10L8J16K45J96R6N0L2k8j24k6Q0
-18040D997O2j04KO6L1L6J08J0j53j82q0k05k58j78j42R2L34L36K01j0p0J0o3m3J10J61J15
-18013E183J12Oj4k5j55j25j80q5J2j52r6k1N0K16K34J14P5O0O4P5R3R7j10k72l1M8o5j46
-17985D962k49j31J39L09J91o8k64q0O7j18k64n5K53L68J87P8q5j56o0n4k2J2n6j09j27p7
-17959D591M5Q5J18j3l7q3o6L4J7q1j23j3K06L73K56pk54k52m4Q4J16J50mj98j87j21pm2p
-17930D536Rj16q1Q1mq4L1P5K4L9M2rr0o9m0l7P7J52Q4j3j57j51o3k3n6KL3J45K97L14J77
-17899E125j6q8q2q2j44j27J12L06J22j44j84j70j6O4k0j3q0j3L9j3J8n7j46j86j41J14K26
-17872D404Q0M5K3k1J9o9j92j85o8O4J47K46L52K18K0r2o7p9j16j56k42o6Q0L6J6J1nn6m2
-17843D305O3J22J63J13J00kj75k93j75PJ78L07K04J72J54o3j89j49N8N1p2j39j10p3j7Mo2
-17816D482j26P9J01m0L3O5L5N2J74K85J00k11k50o7o6j09m7j18k11j59K1J19K12J24j33r4
-17790D251J50J56Q1L4J50J29k6j27j13m0M3J04K8j40j39K3R4J06L9n0p5j0L8J35J45N2n1
-17763D987j23l9J10J12n9j5J3p0q9p9O8O4QM6J22J15m9j50j50n8M7O2p5p2M6M0P7J99J06
-17734E194j45k33j24J13K19R4j2O2ok14k58j40L7J75K36K9j62r1o3p5K1k3j19j76l8J01q
-17707D394j14M5K29J92nj81j48j8PoJ33J40O2k7j37o4J35Q4j52j10QJ62K08O3m6j29J8J21
-17679D864Q3Q3j21j39R4J76L1j46j25p7J65K41r1j51L0J96J71J3L6N4p0k29j20l6r7j55j5
-17652D665J35m8q2N8J00J0n2J49J88J0l9m6k7j83k82j79p4J9P5Q0jJ06K86K24M7m7j04q1
-17624D907J31K49J31q9k13k20o6J47R6Q1J24Q5R6K9r8j70l02k51o0n3q5K1K1K4j2k25j61
-17597D137q5MJ17J64J40Jl9l0%Q3K02L36J32j17q5l2r7m5J3j7nq1j03j16j47q1MJ19N3M0
-17567D465Q5J28N9m3j57j88k10k45k26J3K57K15J78J73L3j15p9O7J48J14L4qK0r1j47LJ89
-17540D672K16N6j26k47j39R5K6j63r0P4J38k9j34Jl2mN8J02J24R2L0J08J08n0QN8l8rJ09
-17511E014N0p0k7N0l8JJ9j11k17j62M2J53J78J24J3j2K8J14J08Nn8k21l45k41r6L7J72J30
-17483D640k3o8n3J0J13R7J55Lk18j35N5P1j60k78j69n5J3J59K69J49m2m9N7o0j35L7J02r
-17455D476kK1J0K26K96Q5k7j08r1q0j82j06j9Q7K79K02J4j68k54r4l1J4K8J14K42J09J07
-17428E148N0Pk2j21j52j76q0pL6l4oO6o2j26RM4k1o5O2J44J55K00Q9N8j5j30j37q1L1O6N7
-17397D987j36k01r9p1Q4K62K17M3j25o6q8q8Q7N6j44k37j6J09L2j4l0J12J16p7l0R4J2J4
-17369D803J70P1j03l9J29K47J80K5l2j43j6m3k02k62j85p7J8J63K55L11K03J53J40Pj10j47
-17343E516k93k50m7%k8o9j03m2J01K17K21K9o9n3r3k7Jj79k21j09J08K29L2r8p0q6j19JJ40
-17314D639L6j46j75K2J36J23J19J36K05J27l3j07j00p8q6r5j41j78o0J42P7J7q0p7km5k9
-17287D347k4m8o1j85k08p7J26K81J31j32p2P7J39J78N2JJ28R6J7J68J86nr1j63j16K8P1m6
-17259D798k9N6RK8Jk05k79r2J55K41K18J54L4m9n3rJ3K9l2K5J61J23j76j85j70k20j17l5
-17231D394L9J20J73J28q7k35j18L5m6j27p5J26K90J72N4J01J94J38l7j13r4m1J6J07J20L9
-17205E273j38k83j71j5O0O8J16J16K5M8J24J6q3n3j03k06j27n3N5K56K19P5J08J58J01K9
-17179E615j69k00j92k09j97j75j61l6J60R8K8R0J9n5J2O5P2l6o4J7J08J49J78J04o4j09o0
-17152D988j31p8J23K09O6j27j58k02k54j10k1J2q6n5K09L29K41L7r0r5j88k00q8%J00J16
-17126D547L0K3J26J24q1j03p5m0K1J41L31K53K1j23p2J02P6j22j59n1J7k4k2k12j55J01K15
-17099D889J39q0p7o2J4R8Q1k2o1N5Q7j9m4p9l5N6p7j44K9J52%j5J9NRN3P9J29KM5P1J9O1
-17066E377K60K98J69J64J42J37J77L29M97N67P62J227J826K335K221R12r38k014k081j727
-17046A0640j256p43l43n5K75M32M87P31J057J484K087K442K268J111l14o09j53J42j65j022
-17026A8496k070k501k029j444j135p69n41m56l62m17l21k64l18l34k05P7J68O4Lj23p0l8
-17004E411PJ36R3Q4j51k22j54p4k3J30J51J36K50K27K31M60O10P00J019J496K095K254J300
-16981A6166l17j638k055j784j429j048o07l15l82m09l01l32l01j66o7j6M0J01J13M3K6jl5
-16958E286j55k17j5N3M9L7m7r0P1lp6r1kMj03j5J27J36P7nk1q2P4J55j6r0r0j4RL5O0j02
-16926D939j23j1N2Q8J10R2p3p6m6j13j07NQ7K33J95J9p4j83k64k29j63j54j6J49J92J17O9
-16899D715l6P6J85Q8l8n5o3l6O2J20P7j24k4J12mj12j13j58j61j14k7L2M4j9K3l7j48m1Q1
-16870D305Q3P4oN0J18J3j57k82j10R9J03J8O3J32q7j43m2J00J60P3J00J50J17Nr1j20p5k0
-16842D630l3j79n1K74L41J81nk71k96n7J80L50J26o6j03j54K9M5LJ8q2j18p8L2J08J30mm1
-16814D909k1k5p2q8m3N1N7l1o3n0N8J30N2p9L4K30J88n7k58j61p4k7P5J7j01o1m8p2J3N5
-16784D538p2l4O1L6j9k3p1n4R1J31M7l1l1p5o1K7j19p4J90J38n0j50o4k1K0RK3O1R3J95J96
-16753D907J97R8k0j39j61r7Mj3j69j58P8J23J61J23l9m5k6o1r8o0R0Q5O4N3m4j07k09k30
-16725D307j42j54L2J85Q9J5L0J73J00p4qP1M4P1Mj2P2L5j33j70k7J2P8Q3k7N3J36J5p7j67
-16695D614k60j33K6R3R7k0j31j25J78N00L81J32L4k4p9k31l40k23o5K1KN1J81J81rj03j51
-16668D597k13j97N1L29L03Q6k3M1R8J20j16k65j06K1J59J21m5j33j41j28j02J6R7K2rj9m8
-16641D516j8K1j4j39j61L0R8M3J20M4j02p4j47q7O6M9R7K39J69mr5Q6K31n2k80j55J0J37
-16613D628K93K45j22k24p4r3r6l1R5K19Q7n7p7j8j2j13j18q9L4J14p5p7J10L04L22L3j77
-16586E031j99k13o1J25L4j01KJ89N8j09l2j2j66j68l4J89L67K70J66M7j72l21k19P4J60l3
-16560D872l05j95N0P1k4K9J37L2j16j1J12J26R7j4P4Pj56r8k7M3M9Q0k2r8j35p0r1k27l2
-16531D158K20K31P0l6Q7Q7L7l6j17j10q4j03M9J42J21J40K33J34k9m0K4J6r8k4n9j18%J0
-16503D905j27p3l2K0l0j9J11O9p%k5lJ16p6j58r3p5M0J00J35P0K2j4J5l5k0k7q2m8m4j53
-16472D462j12mql7j7P2P3MJ10J71J55J41L0p1k6L2r6k05j77l0p3j76m4j02k15k14n5J58L22
-16443D068L07J97J63R0Q6L5P7O3p4j03N8J67O5m7l3L8M3p9nj02j94q4J36K51R6N0P3m5j53
-16414E144q4KJ45J96o0l29k43n2l6j13k5J46J6j69m9O2k9l0k4k9p5p3K1L9R9N4q0j18r0n2
-16384D164N1K7OO3J29J12J21Q1k6M2J25M5p6n8L0r0j00N6J88J05j6J7k1r7M1R1j27k92j32
-16355D459N2L9PJ20J6j84qJ45M8%M7J0r3p8j5L2J12Lj82j36kQ6R4Q1K6j12j38M1J85J93M1
-16324D889p1k8pL8J28J42Lk0M2o3j07j53p0r3j76n0J10P0j59j56O7J69R8N2O1R6J06M6m9
-16295D915o3L1J06l1k09k21n3o9j12k2O7L3J13J07l0J07R0k5o7L7P3K3Mq6j18n4L4J41O4
-16266D785l8j32j87j10l6M7J48J31m8q5q4o5m4n3r7JR9N7J30M9k10j76J6J07ll4J47K33J48
-16237D696J2n7j62j14p1j27OO8O0%J48K19P7m5q1n1K9N7jj8n3m9L5J17qk24k00P8J36O0j41
-16206D396l74r8L03K86K29J09p0J7O9k6j47q5J16K70J46m6j38k86k29o6J29K54J73p5k25
-16181D632j73J0k7o2M0P6M4j5Q5P4o0j27j67k3Q3n8j9O3J6l3j23j54n3r9RJ25J57N6o2J6
-16151D231R5J17J04O2nn6q4k68k10Q8M4o9m3K5K30K69J61M8j43k12j55p6M5J05L6L8M4q0
-16123D341j18p6p6J8J80J63k8k92j75Q4J07J51J54Q4o4j23o5k6r4O4K61K40O6j13n2R8J17
-16096D826R9m5j39q3j24k21j65O5J60O7q0p7m2K8J56Q2j4J09J43L7q5l1p9m5J8m0K4N8N9
-16067D661J39K5k62k58p4l0K7J53J59M2q6NP5J04K6j2j31l02r4J55K08KJOm9j10p0l2m1m1
-16037D196o8l5P3J2k1Pl0JJ6MJ37L26J09j74j92r5R4K00%r4K2O0J15K62K75J33qQ1rj38J1
-16006E270J41J05j29k85o3Q3j0P3J95Q8mp4k0k0l6q8j12L0k8j48J6K9j58j09M8J30R4o4j09
-15977D845J30K04O0o1l1Q0J57J05l3j77j43j53k51j87p4K1L3J72K18P6J29M2j19q0O5N8o4
-15950E022k63k86j01R9J29J15M3o0QJ28J20L4m7Q0J28j15k99k78j40n3O5J07j1m8K8J14R6
-15923D615J4Mj13j21N3K00J44K0l0p8o3L8O5K2K8M9oK3N4r2q3q6p6N2J79J53N5o7j22k5%
-15892D806P1J62J45P9l3j75j26j6L9k4o7j35N6J39L0jL9O3j9p8m5j4p5j8J3j03r2L5J18J90
-15862D964J35O3k5j63k50k53j05Q6O1q5o8m1j40j46K3R5K5J17R7kK5P0j7j50j54R7L44K26
-15834D829PK4N0N4Q6L4n4o0p4J0J9j83j78k26j83j42j54O2K79K59K4q4m7o8N2J39P5P1N6
-15805D677q8n8J73Lk03j64M8K25N7kQ7OJ9q0k28n2R7P1M3J01M2j55k47o1P2o0j43j20n4k6
-15775C980r8O6L17K45J7J9P8j76k78m7Q3J17kk4J2j5o9j6P1J49J50P2p7J2K34J88P3K3k5
-15746E079l1L3N2j02k27j27k7J1j60j96j5Q6J24K7j50l20j45Q9J88K82K22J07J66R6pk9j62
-15719D864k27l7J17J42J1r5j01j42j08q6o2R6j22k31q7J57K68J80R2r3o5M0n6j07m6R9K08
-15692D609J67J10r5j72j15j40j03Q5J69L1r4j36K3J01J26k6j68p0J21J56O0O5QK1J73N0j81
-15665D775k28r7Om1j20j10j39n9J68L11J74Q3J8l6j24j83p3JJ79K26J29O9Q4J04n5k51k97
-15638D514m6K03J81P3Lj11j97j07o7K3J01P9M9L6n2q3m5k5P2J19Kj96j77L9J32mr9J1NJ27
-15608D560K27J33q4j47j44j33k16j47LJ82J88R2K9j20l4K2J3M2P1J03J6Q2J85R8p8j72j33
-15581D638j25r7r8J0J20J14l8j88o8J7q2n8P2K33L86K84R4o5j06j00k4l4j36k45p6N1P3O9
-15553D621M3n1j13j35j65j02P9J30R8k0p0j20L2J28J45J20K4L4no8r8q2n7j07j07P9J45R9
-15525D477R6J38J40N4m9k12j52L1J66J36n5k93j60J37N2l2r1j37l2M8Q5J42J20j6p0P3J20
-15498D716O7l8l7J17J90K6p5r1q9%o8j70j02m7N1M7Q1R4O1N1L0J16K35K71K96K53L35N00
-15470F820N79O33P78R82J492J787J534N83q34j657j694j484j241q20n19n08l99k93j74j06
-15450E459n7J3o7j27k03k09j04L0P0M3J1q3j76n8l1o6o3o6J03J42L2P1J32J15R6J2q7j15
-15422D817k9J41Q1j11m7L1M6K3j7l5p3M5J48L8o0MM2q3o8N8J08M6p7j31m0j20k03r5O8P8
-15392D585m0k6J6Q1O8K3m9k1J34N5j05j09N9J31l9k24j41jNo0K3J25jp0L7J80J21o1j11k8
-15362D557M6O6r3j40q0QJ03L3q3j76k9J32O4l3On1j01p0j6N5J07J17J25P7j13r2N5J31K03
-15333D808K44Q6nL9M4Q1L5j0L5J08q8k94k44K7J91O1j10j25j48j09NP9R3k0l4K9q7j49R2
-15304D634L12J64N8n0k36k80k03k9J5J08J36Np8l8J33R4k3L4L5l4k05j24n8j2M9N5M0N4j4
-15275D542r8N7M0q4m7l7j2n3K1O6l0k77l62j44L8O7J04J73K66K09L8j7j15o5k0J66J82L3
-15247D641n8j43q6m5K0P3R9J42J07n4j31K6J54O0l6Q4J93J62o8k64j81q0K4O5P9J33J88J13
-15219E217j04l12j97k7oJ30K35J25N7O8Pj33j90k16j58n3N7J74J30j2NK8J6M2jP2P3j7j00
-15190D910p9r7j56k27j65P1O0L3J98K22J24K6r0j16nQj04j19K5J78K69J82K5q5j81k57j64
-15163D486J21K39J06m5j00m3J12J97J77Jk30l91l79j45O5k4m4O8k3j95k23O0K75K68J17J22
-15137D572J32j11k67j32J91K85J58J61J13j48j79q3m8r2j64k36p6J70J07p0j86r5mj4J53
-15112D137J59J14J07J23M8k2L2J17j49k42o0j9Kj9PM1N9K23K14M9J3j0r8j80l25j56R9j8
-15084D246k94k64KK03J30j22j37J4J70K16Q9r0j4J92J85N8J3n8q4p0n3K7Q1k0K9J08J02J05
-15056D764jj01l4m4n6N1J50R6j0q1j21l0J9rj08p5K3M7o2j46k7m6k69j08M2J06J83J9j57
-15027D015J5K14K33K36J67J3r9j43p8l1l9k7m4M6Q4jq8p5m3M7K4M0J9n1l8r0M5K02O6m0j16
-14996D463j55k23m0J01L7kK3L3JJj2R1j03j37K04L79K68J90J18M0j88l57j78O5J13J61J11
-14969E004Kj02j46q1j6j9p7l4j71l78k70oJ01K54K41J4p4J9Q4J15J78P4k3q5j90j93k3J7
-14941D215p3L1l5M2K63K31J48l6j77r4R9L52L16m8k26k25k67o6K0q7o4k2j3L8L7NQ9L23L29
-14912E105J33L7m0j09j74j72k6J25J85O0r4k69j94L3J01J21K37K17J26k4j06r8p7j58k30
-14887D709j52m3o4l6P9M7l2J6mk1l5p5nkj21j70q4OQ0J31J46O3J01J12j53k03j10k8J07J37
-14857D396O5j03j46M2K6j43oN2JO7J38J53K9l7J07P1lJ16M3j43J6Q7L5M9pj20p5l0o8m8O2
-14826D626J9j29j03L8K8j04j28K9J17J30J1m8j5LK2M8J6k1k8j10j87r4J16J70R9J08j9l7
-14798D557J33Mj40k2R9r0j18L5J09J23J77J17l3j60n0K4J7N6J20J8o2J6P1l3j37j31o3L6
-14770D673M2k0m0p4q0j8o3j02J7P6J54n3k14QP5N0J15O8J39J50J7M4J0LJ9M3RQK7K9L2j0
-14738E134j24k94j77k5O6J16n1j70j08M2J46J53J0k31j91O6Q2K9P2rn9K4Jj34l6J10K7j0
-14710D459O5N1N0q3j35R6J22j06j31q0l2O2J87P8j9n7o6k0K2Q4J4q3j09L2M5r9j03q4j9L9
-14680D180Q4J42J84K6j4k9J57K96J96o5k41k35p5J5N2NJM4O4r4l32j72J58L03J37q5k72k36
-14652D194j07l8r4J0J59J62J05Q3J14j0o1J47K19Jr6j14k36j79j31n4J18N5l5j10m1O6J01
-14625D228J14l5QJ01R3R2O0l5j82j82l4L1J33Q4q2R6K92P6r5n6j03o1J8l0j38k31r5K15K30
-14596D512K49J82Q6o0j59j35m3P3N0r7k19o7j01j94j96o5M8J01K31K33K59J61j2K4J2q2n3
-14569D738K1pK0J0m1O4M4j07j85k52o7J53J17rJ1J3j37q7J46K71J29k4m1L1Oj9J53J81J1
-14540E143j28j12j51q7r3J3M2j82j68M1J24J47J11P8O0J03M1j7j05j67j32k4M4J8J02J67
-14514D868Q7Q6O5p4j34k85k07n2lJ03R0n8l5P5Q8k7q7p7r3oj4J06J88M3n7j10l7M8p3j8R0
-14483D490ln6P4O3n0p1J62J73K2J06P6j60k07j55j61j32m5k6rm7j7N0J32M6K9N5P5R1j1j2
-14453D482L9l9oQ5J52J11J26Q0r6p0pn3o8R1J94qk70k73j17j5j23j56O5J38J82J34j9j8J21
-14424D662J30O4K5j29q6N1r4j61n5Lp1p6j9%J31J28j08j96q5j5L1J39K30R4Q3K21M1n9P9
-14395D958Q4j13k38j11J05J42j28l49k31N0K16L09J77l9n2Olp7o8Q8M4j02j31p7j1M1o1m
-14367D425L1pK3q3j18N7K52J33M8K7mp4nN3L8m3j50j80j00K8N4k7m6jl0pL9LmJ06J74Q0L
-14334D695Q4J0LJ0j13o7m8qQ8J29Q6l7l2jJ6M0L6n0k9L9J7M3J65J75mk92l01n8j4m2j82j78
-14302D180j16q1J33K52J12r3j71j49rJ37M4r0r3m7K2P6J14j01j82L8J88K73K36J21L9L6m9
-14275D820j33p0P7J14J8j15j05m7J89K98J75J23M5o2k52l36k96j41j8k8K6L2PJ32J02J5M0
-14248D610J59J41r8j58j39j24Q9J08J5J7m6oK8k0N0K40J83NL3M6o8k23k69l11k53K6J69M1
-14220D245J09K77J61MM1R0OK3K6j5K9Q3L7K7j1N6L9K1M5j87k55j67j28J00P6j06j75p0J37
-14191D518M0j87L7J33o9j70p7l5oK8M8k3Q8K15l0j62r3N8m6j99j61j2J48K87K79Q8o9j19
-14163D509m0P4M7o0k4J13Q9l3n1R0L9L7Jq4n8k7j12j10q9qj2l3j91j57R6K30J82J97J01J21
-14133D837J27J03M8L5O8m4j13o6m9r9j87k28j63L2J57R5J96L39J65j02l29m13k30l6K3j6
-14107D150r8j2K4K0J00J49J19N4J6p5p8j06m6O7%N2J74R7q6o1p1j66m2M5P5K1j3kJ07K19
-14077D633K20M7o1k0j03k46k59k38j48K1J05J43J27K49L52J54r6k55q8J70K19L7k0l1j9M8
-14051D941L4J19J62M2r0k26k36n5l4m2PK6k2j07K2J25K9K6Q5J38L7k45k21oj0q5o7M0mj01
-14021D282P9K27J3j28o3qk6R4L0j04j07KJ03J43ro4P5jr9n7o2j82j48J0k0n1P8K76K54J30
-13991D667rj23K5J19n7k04k07j80o6J50L33K23J5j02k29k22o4L6J59K58K56Q2j71k64j89
-13966D236o9K7nk0j5N7K55K49L4j60j43p7l0R8J7j21j9J07K17J36jo5r8j0M3O0j4k2P0O6
-13936D803Q6J53M6j68j24M1M6n7j37k26j07Q9J15L0o4qJ7m6j52j02M4Nk7oq9j40l0R3J55
-13907D240J08mP9R9R9Q8j28j43n1k2K7K23J13j10q2M6Q3L7P7K09P9j8M1j5j66j74NJ5p6j20
-13877D559j18j21l4n5L1R5j5M2J32Qk07j73pR8J0R8K97J92M0j26j70j83j91L1J09M4K6J44
-13849D556P3k26j65kk4K4J38J07R2o3j23j6n4oR5Q1P9k2j30k10k8J73K03K39J22j67k32p3
-13821D441J37L4o7Q1J23L9po3j46j38r5j08j58p2M6K8o1J2K31L51J38j63k28k39j15R6J70
-13794D267Q3N1Q0J6l5K2J60N1q0k8qj20l36j94J02J68N4j1K3j2j5J45J74R2j09j13m3Q8R6
-13765D568r5OJ07j9k5P6J7m7j30k20k07q6JJ3R0N7j21j50Q4K36J38J5NQM5J23Q6N3p3r4N3
-13734D514L4pK1n9m7K4qPJ25M2j98j94n5l4L9J28O7q4j21NJ06O3Q8J91K7j22o6k4Q1k8j67
-13703D348k22l8L0j0j2N3J92J36P4J56J10j20j22J75K58k1k73j38N4M7L0j08j23m8p4n9J5
-13676D310J9j23j63J0J09J74J40K8j8QJ01K00P2q7r6k0J8j29j34n7rJ37J29M6Om6K0Q6J7
-13647D748n3r1j35j10lJ8K3J10K37K36J10K6o3j73j76k1O8m7J80M10K73L5j48j48K7Pk10
-13620E130k11QR0R7Q1p0j22j48p5q8m8J28O7j22m8J75J23k1n4o5n8k9j0K6q7k26j44P5K45
-13591D619K54L3r9q1o2k5RK7J3k00k28r4M5J40J50J17O8J0J33J92j4k04j73j9M4p0j8N1l6
-13562D582%Q7l4r4q6j22p9J5m6j77j91JK03J90Oq5j06j52j5K27L35J40r0k31%J00l7n2o4
-13533D225q2O1J85J55L6j94j38MO5J60J36p5j11M3J34J50J5j80k29o6O6L0k4L7Q7P9R1M7
-13505D707r3j00k2M8J19J05k7j59p8oK5J39L8p2j26j69j10O1J58K53K08O3Mln5j24mP4k7
-13476D827o8j92j22L4j16j74j8m1m8J04J96O3k9K6n0j59k11j04k5L3R6Q4j9k8J45J07j15
-13449D196k13K5R9J13K68J83L7J4O6m7j51k66j84M8J69J21Q9J47P0j51j89q4M0J47k9j82
-13423D336JK08J76M3o9L0J16P2m2j9j05j58j12j26j23K9K6K2J26J04Q3m5j4O6L4Kl7m3r8
-13394D483k03k10r6K13L86K04M3M2O0m2j38j27L2J37J03Lj08j86j51j90j80r4rN7M3O8Q1
-13367D221J11R8k2j89j72M3J04j2j8N8O4M7P1N9RnO1P3m3o4j98j62n5j00j9J18J67J1m0J90
-13337D406J63O2K0J16O3o2j11l2P7R6Q9P2p4k4Q1k0j15k8N5J66J63n5j00m9j76k19n5m6m2
-13308D421M5J20N2m3j02p7n4o1J06J11m0n3k63k23J01K24J50N8p6k80k86p4j39k46M7K08
-13282C626J74J59O7p5m7m3k1J90K85K42N4J6P7J61K03m3p8q3j99j84j22n4N2R7L5K01K31
-13255D921O5ok7j46k48j77O6K50K86L07J68q3k16k27k22j98q1j0K4o9k24k8J72J40O8oK0
-13228D519q7j67j5M0J49K35J31N5L7L0n0j68k03p2Qj33j58J3O8P1N0L7n5RP0J1l6j27j14
-13199D148n9j31j51O0J38Q5L3P4J79K6q5P4K05J43j5j54l8rj23k33j7J40Q0J37J49j00k03
-13172D353q6J8nM1M9J26J26J31Q2P4Nj35j09k2Lj75k32q2J54J82J17J42J74J38J35M5o6j59
-13144E024k37j86L4J41J4j99j12R6K38L21K6j57l9P7j19l86k88M2K11J90K62J61j17l21l63
-13119D313j43J59J73m6j29j04P6J27Q0j0m6J19J29j4o8l5k6j31j83j8J82J30j39l39k38J1
-13093C830Pj5l7J5R2J45J19J04K9M3J96J10k4k2m7q6j2O3M3m0PN7m5m7Mj7O6J08J30J6J4
-13062D806J09J09l2k19j72j6J4k3J2L9l3o7L3J17J08K8n5o2m3q9r7N3J56N2R5N0j42r8j15
-13033D518j9R4P7lj22j71p4J30P5lP1J73J05rj96l35j59J86K43J99R0j29j99p8m2r2R4J42
-13005D566Q7Kr9j54q1N5J82J70N2o4J21J54l5p5j23j28n6j6J4j16k98j46R2K23J46R3k7p9
-12977D460J0Nl9j0l0o5RoQ4o5j06O0J22J21J64J02p5j11m7j0L5J44J06j2k21k21O4L33K01
-12948E002j25j92o1l8M8P9o1r6k2n3j90j50n2K7J66K17L2k30k67m6J24J75N5p9O9J23K4L9
-12920D518J27J02q0j97j82j96r6R3K24J60P6m9j38p4Q5Q7n9L5J68J63J22j7j18o8M4On2P0
-12892D754J19j9o3M0r1k96j87r0n5k7Q8J74Q5P1M5L0R2k8m6j66o7J24J11KO1K03J76l4j83
-12863D823l7q5j38R2J92J82J12p5j55j99j73j13P7R1o2p2q1j01q1j21r3P3O6n3k7Q4K69K09
-12835D604j9J1J16N6p3j47j09O1J20m4n5M2k1j57m0O4m0j66q8R5JM7Q4J42J80R4Lj06k08
-12806D447r9l7K5J27J16J9OM6M2O7n0j48q0q3p7P9K7K0Q9O6m0q1q9k5qKl4o3l9M4J74J88
-12774D631J55K01R6m0k15l30j35jJ9m5j05j20P9J78O9kj48k13p7L9K67L28J31k4q2j14p7
-12747D465R2J50Q8l6k4J6M8m5q1j56j82K6N2P3J71J01Nj9o5L9K3j23j33q6m8q8J8J41P8k2
-12717D478o0r9m9O1J32M1l1J57J71Q1m2j17j30o6J00J63k0j89k37J0R9J24K31J57l8M9J12
-12690E088J09J90K2j63j42q2k21k39j7L3L9R6pk53l25j87J4J31J04J58K09J5j12p7j05j64
-12664D114o5J54K40J40m2l7m1n7P0M9M1K20K76J55K7n6j91k78j81l0N2J01j7m1K8rm2R3J33
-12635D806N7M7m5j60j40j01q1j26j76j06L2J78J48O3J02J77J35K6K3J65J63p4k07j44n3m1
-12609D668J2K04J61J32R8j21o4M8j61k01j71j00j9j39j02K87N52K79o7j27k38l56j98N9J57
-12584D593jj22o4J3Q3O2L9Q1n1j70j30k5O2J26J58O2j01J1Q6M5j24l46m95k62J61L02K15
-12557D208m1k26j85j78M3J53J78K46K88J35j34j56j0M1Mn0q3p3K8k2j27q3p8j0J98L14J81
-12530D561J16Q7kq3j56j35k12k27R6K50J61J00l0n8P7J02m8k03k28k02j04kK09K95Oj82j16
-12503D072P4J01J58K40J73N3p9j09m3K15K61l0j59j64k21k37j47j01j7P8K4K5J09M6r3j90
-12477D039j47OO8O2J47Q4o6J9O5k4j30j86P1J77jJ0N6k3o4p3J8Q0N8K9N7n1pQ5N9J31J59
-12446D708j6j50p1k9m8QR4Q8J7o3o6J4o2j05Lj7q6o1q7n7J27K50J89L4Q9J22L3j87k36o1
-12416D374J11J47o3k8P1J08Mj03l00k37o1M0J79J05R6R8Q9Q3k1j16j36j05q6j0R4O6q6j27
-12388D186j44j20J28P3J5J6P3J03o3j16O9K8j8K31K87K40R6k9N6R5q6j43j48k16j55o4K7
-12361D421R1J10J52J26rr7K2J50J3q3LJ07q6k34j32orj06j64n3J50K01L6j14l4N9n0p0O2
-12332D456J27O2LJ25K14M2q2j56j81k2J65J52m6m5o7r5M3jq5lJ20J0q8j23n5k5l5j18j0J00
-12302D382J86J02k6Q1O4q1j75j73k2j1m9p8o7%LrJ16K67K42j2j38o7j41j61m7L3k9j28m3
-12273D019J88K89J54O5m0j38k18j02J31J75J4j28n1L0RJ8LJ4J6LJ3J39J40m2qO5q6j23Ol0
-12243D525j46kJ06np7rJ6j12k47k13l8J65K30K7k10q1J82K45J21j97k57r2Nm4n2K11K90k8
-12215D313k02L8K38J3j06j61j62J1J95J78%j18K1P1l5RP4J3j11o1R1O4n3O5K01K12J65j0
-12187D953m0Q2N0N5Q1p3j87j99j07q5r2R9K20M8o3J5K1l8op7p3LJ48Q6k40l97k73K2Q0%p
-12156D006J40L18J86k04k63m3J76K25K16J71m8j12r5k2m4p1m6k4o8L4P6Pmm4J0j0q4j08o4
-12127D211l6QL5K3l2r9N0J33J92K27J51k2o0m0PJ5r1j03j21j93j57l5K9j5Lrk6l1K4K27J45
-12096D410j57j89j75j22j18l5J73J81Q2N4J29Mj8J00L0l9r8n7q1j5Q4O8j5j31m3J32K21J12
-12068D487k6l4j42j68r6OR7J51J21J21J22n3j30q3l4n9kR4P6L6P7L3M3K5lL8Q0pj46j60J2
-12037D476M3q2j70q5R0J87J29J62J40j48k05j6P6J55N9j37j58jN2N2R7J86rk04j54j63j16
-12010D256n9N8J57J30Q7m6M4J47R1J42J23m2k45j95l2j73k47O2K88K06l9r6p3p7Q4K66J42
-11983D959%Kl4j91n2J04Pj78k89j77K4J39J5O9M5j21r1KO7K8J6m3j24j53j98j38k5Q9J95
-11954C947J68R7R0n4j36j30r9m9Q2Q5J5l2k2J12J17N7Q7R0k4j1j8J4J08M7m0m%j39j94j59
-11924D005j17j08q4J90K19J41K03J36M3kj15MJ68J48Q8j23k02j13j41j53l5J25J26M1jL7
-11898D480l6j15k4jq9n5J03K44J59J56R2n1r2m1l9K9Q3J03J9o6o7L9q3r6Q2R9n4j77k43j10
-11868D249J11J01K8p6K1N6J03P3K5pj19j14K6J05N7r0j82j01q7l3j2L4O8n0j60q4M3P1Q1
-11839D137J37K00N1j08l5M6J2Pk3p5k2m6j3j2q5N7J63J65Qq0lL5j67k29nN7J3L0N6O8Q3J85
-11807D607Q6j37r1O7J47J30J28L6%J57l5l24l16l06j38L1J41J83R5J71K14J82J21J7k77k72
-11781D617q5Q6K15K00J6j62j67j03J9p6j83j54j13n1j02j46j15J6J71R8N8p4j09m6o1Q8K27
-11754D064J99J01j07k09n7R7J92J66P3n8p1j10m7Rp6k09j35P5J79J94J94O5k8l6r9k18j65
-11727C983K4J22j3k41p8j4ON8ko6j00%J66K22J16L3J01O9OM6j65j21J38J43m3n9o4j53oJ13
-11697D221Q9J17J18P8L6J5J9%j56k90k33j08J29J43n7o8P6M1J33K40J37P0o2j81j06n9n8
-11670D284mm1m6K2P8l7M7J47Nq1k33k79r8J07J83J34K08K71J91n9k23k48j76P9K62O3q7j13
-11642D356N9J11m2j66q9KN7R1J13M4n2j70n2P6O0Q7K79K32j55l32l29k00p8k1M3J76J32P0
-11614D302P1j6r6j21p2J03J44L5o1j60k13p7J16L35K90J17J11J43K2J4j01k97k71r4M0m6
-11588D218k4J08K69K20r7k98k47q2k2m5j7J3P3L2qJ16L57L68J83O7mjqj47k03j86k6r8k45
-11559D266j90j02k2j8n2J25J76J44P7j14k41j63p0m0Q3N8K3J17J68j3j26j1j9p9N5J64M6
-11532D242j63k28k4J36M1K4J66Q2R4Pp8P2L7p8r9j15p1n6N1K7p7l3n5RJ27J55O6Q6J75J61
-11502D681J15J06j3Jk3j9J16J07j76l26k72j62o9N9J70J22N5R2J12N6JO2R7m6j13k1N7J20
-11474D889J22q8k25j28r8m1J17K07J92R5%N9j34l43l01j21K01J51L1L20K37j1j63k27k95
-11449D446k06j13j74k1J82L12J85l8n7l0%P1Q3k4o3l8K5K3J0j63l09j67l0K15J14j02r7j12
-11421C922l3Q6K03J70m5j48P0J36n0j30k5J12K31J58O1pq0m7J7jj16j35j61r5J76K13R1l3
-11393D540j92j38o9l9J5J72Q2K6J19N8o9n8Jq8j8J21Lk10k55j9J34J55Q0n5j8k5o8N5J57
-11364D397N7l2k3k1K5k7k48o0J22J50J03j64k88q4N5P1N3J14Q2J25K18Q3j15r7o6j07L9K11
-11336D573J86J20k4j13j80k52j72J6kr6m8q3j05p7QJ52J93J55J79K27N9r3j04j7J41N4o9
-11309D628j01r7L3N3l0j3Qk2nK0O9J33K5k0l5j65j48o1Q4P3l0K9J02r6k50j46q8M7K13J64
-11279D374N8M1K3L7N6l8ML2o2j17l9p0q3p6m4on8j5O1J26J16Q5L0j11k31k37j6M8P1J06K3
-11248D088j58j55L5Q1J09J18Q5q9j56M4J60J46J0LJ95J30j67j63Q7J17J44K01J14m3p6j46
-11222D714p6J00L21J92j38k00k36k13l1Q8P2R4J49Q5n6j31j40j30j23j63j44L2J35K1j81
-11197D041q0J83J61R1Q0O8J07M1p1n3l0O8j19k23j07o7%o8j06m1O7J10P6J64J42J9pP9P9
-11168D604K4k8l8P5J27J62J22m1j91j89j02%j13m7J55J67Q9o8q3n7j11q1r9k48l02k1L49
-11141D055L21J16L1j38j37j1p7r6j4n4j41m2LQ8J41R6J09J99O8lm9L3J54J7k00k11j22RJ54
-11112D299K05J59o8j06j1r1j96j53n6lL1M0q0p0J65J18K3P7P0n3j68l1L3j27j81j5J82J76
-11084D169J25Q8P6N7Pp6j11N7J97R1m8j5M0j0j37k26LK63K73J12r0k69m42j86J64J76N5p1
-11056D272p4q7r0j05J37L38J79l%r5k07p9N5J8rj3j5N1J18J30j21j20J0Q8J57J01O3N0m0
-11027D709LK3l9RR1o7j94j23QM0K4j4m0Kj26j06J40J62k3j08j11j26q7K3J38J45R0j8M2J04
-10997D571o7p7n7k7N5L7K3nj4K0J8m2M1J18Nm0j25j28q5p9K7P7P8N5p1N7J06J78J27J15J60
-10966E051J60P0m6m0K8KN2P7N8n9n6m0l7o5r9j80k73k02o3r0j32j53l0J36J89L7j85j77j06
-10937C827K2K05J96J60R6O9O0J48K11nr6j59q6mj0j35j68qN8nk6K3J6j12j74l8J09J05O6
-10908D345R0L1r4l1K8o0q9n8m1R3J75J82L4r8n7O2Q8q3k07p6j05q0J76K78J30o5k13j03k8
-10879D224q6j16n9n2l3KQ9J85J68J71Q5NL3L5j06m8o4j22j09J18J92P5Lo6o1KJ32J11R9O7
-10849D874j47k97j35PN5J8k8L4K1o3j11Ll2j82l7J24J28Q5J08n8r5L6R0Lk06j50L3J58J01
-10820D337P5P9J9M7J66K06J06j31j75o3M4k7k5p8k16j18Q7K08J47J19Q5j30j52kP6R3l7j75
-10792D565j96j77j44r4o0N2J16J94J18M7j3k00r4O3o7o1l0l8Q6R9n8j77p2J39K00L1j04m
-10764D121O2L1q3r3K0j1q8J4k8j70q2N0Q6J01R7P7J2J4O6Q1j9o3p5r6o5O1J21J73R6Q9J28
-10733D627k9q0P5K04J24j06l28k80j79j38NK2r0j15M9J83K64L27J46r4k4R0J26J00Kj86l40
-10706D355k71k3J64K06J01j2qN4l2k73j97q3k9J01R4K4J03J85L9q9j46j88o6Q7J81J79K16
-10679D672J17PN9k7o2K1J5n9l3o0j36j82j61j19n5RL6J05K27O6k04k66r6J23J00J5jJ03P9
-10650D293o5m3q8j11l7O9L6J90K92K42L3j28m8Lq9j44m5R4Q7J05O1ln3j01j17j77j77j46
-10622C933l6J00J39J1P9J03Q1Q9O1J24J61l9k27j22n3rn6j95m1P0j0j20k50j52P2J70R8N3
-10594D034K33K63J60R5J2j68k16lJ03J6n2M8p9k36j50k8l6K1Q0j32j61K0J69J18N5L1j18
-10567D079j30K4R4J12J55J58l2o2Mr7j0K64J80n4p3oj18j80j2P5pj28j27nP5J42K12J44m6
-10538D631q5J02Ll09k31m4q8j01j21j24Q8L29K68M2J05Q2j15j50p3P1M8j4p9k9J73J60l1
-10511D508n7o1Nmq8r1q4m5l9pM6M1N1L2J02K1r2J70M02K06j13l46l08j66qK7K4J07J46J50
-10481D529n2o9L9M2j56k41j01L6j9q1j66j52k9m6P3K29J23P8M3O4K33J84o9j78j22m1Q2J30
-10453D363O1P1M6p1p6on6k8J4j41q7M9J41J72k6j61j53j32r1r4l7j0J1J70J52K9J4P1J21
-10424D316J11R2O9M3K1M9P5M3K4j01j07mL1k6k66k22Q9K34J94O4j48k36j26N6J82K40J55
-10397D852J34K8j75k30j33j22j3M2l4j39PK43K98J60N9k7j74l17k29L8J21J08P5J21N1l9
-10371D705rj3m6J3J01J8n5j8k1j20o0O0J85K59J45o7k32k83p1J69R2j07j63k9O0o3j83k9
-10343D238O9J13O5M5j5k9J02Qj34j1J19Qn3Q2J72P1j70j49j0P6ok8Q6J80lj56j96p2O1pj16
-10312D340j60PK91K96J36l4OL8o1PL7j23k05j35K3P8J46K38M5j00j31j90j69o1K3n0o1o2
-10284D169j1R4pj50N3K59J96k4j11o6O9N8M5R0P5n4m9m8j17o7Km3k1l8n5p4P9J06n6m8j3
-10253D243j9j6P4N4j34j09j15j34j23j9K77L33R1j41p3O1pj78j20l9K0J55R5k8Q6J43J52
-10226D529J30Kk7k3P0J23j1m9Q5N3j11j08m1rk7j70k62j6J87K35J01o8j54n2L9qj23j14r1
-10197D090j79qJ40J89J33M8j6o8j5P2J56R7k02k16J4pq3j08Jk1n4J48K31R6p5q9k05q4J80
-10168D165K36J59L7q7j84k01j50J0J81J86m7j61j13j00q8J7P5N1J9k7M6P7N1M6m7Q6J10J01
-10140D448J27P0r7j69K4J35J0%pm5J9k5j21j82jK55K34j08k11p5j05K3J73lj64K8J27J7j9
-10111D358Q0O2r5j35p7JP0J19J17l2J8J56J00L9l6l0k9r3o7K3qm1j19j8M9j32j14p6n1J65
-10081D204J56R7Q9m0n1knLn0QJ68J37J14jm9q9j14j62j35o2q8n6J0J04J27O3mQk8n0J7k0
-10049D299j33j12m7O6K05K05j5j64j14o9N0J53J18J9M1J3P3J44P6J7j00k51k38j75j36r8
-10023C827l7L1Q6N3j38j83N7K98J67Jm9m5poj8r0j82j42j08j6P0Q1J5J5N2J24N1rR4R4J14
-9992D200m7j13k5K3R5J11J83O1j01PJ87J72JQ4J39M0L7J38J03m3j46j40n4j45k14M2K12k1
-9964D786j36m9J2K8Nl2j6n1n3N4R9R1M5l6o4JP6L6j57j36j02n9n1o1j0q7r6M3K28K13J01
-9933D622m5o0Q5O2q0k17j31Q7J74J43J17j4q1q9j1L5Qj99k73j99r6R0K66J96rl0M0j7l1n8
-9903D285p0J7J1o1n5Q7R8nM2O1j2l7J56J38Pk34k52p2m6J26J73o9j64j38k8j5P7K00J34l0
-9873D324j58j92j11P4J80J41k4j20M5J70l9j27j6O7J78J48J06Q7K6j16k13j09m5j19j91j80
-9847C786r7j54j22O4J42J09M0Q8K07J81J37P1L5NM7N3k2j25j73j8J11J07N2L7J8QmQ2J20
-9818D785K5l6l8k4nj10j59p8N9L6o4p5o5n0k4j03j0J19L2n5j01k2J7Q2K29J62l2n6p9j80
-9788D180j02J30P2J2%p4j06o2j0J0J11J32M6O0P1j8j44q4J6N6n8n0J07R4L0q9K5J37N4m1
-9758D505m4r5l2o5P4K04J47%q8l6J2J02J41P2Q3J2k6%n8p2o1j13j15n8jJ24R4r4l02k77L7
-9727D070L07K44Q5q3j40q0r8m4J05L01J09j72j60m8n8j24l6O5M5nl2rP0P6j4r5j48LP0M6
-9697D250j2J3J45L8J1R2N0O0n1q6mk4r3j61p1m7j52j41n0J6K10P3q3l9p0j16n6l7j5J17L10
-9666D077L14J64kj85k77k25n2L4j6R6K08K07Nj14j9J00R9J11P9ql3l0N7L3q1m7J4n1r0l09
-9636D059j90J27J85J24P2Q9O5j3m2R9J62J34J54N6r2j23j90j99JJ43J58L8l9l7k6p9j21j77
-9608D338j3P9M1l1j65j63k6JM3J70J04J4Q3O8m5q8J5M3r7l0J65J37j3%J63L7P8J86K4j8M9
-9577E149Mk7j19k80l55j29qk7Rn4Q4K78R5j70j97k12j34O2J73J09l8l8Kk5l6K6L2J4L3O1
-9547D282P0J22K70K40O1l8j07j24j20j4O6L9qj33j09l5q5j1N0O8O4Oj51j85R0K58M5K5j1
-9518D625m1j25k67r1M1Q3Q4M5J5m5j44r7J9K7L5P8j0L9J33O3k3M2N7m0J04J82j7j6K3p2j74
-9487D533j20j53j13L9K0p6p2N3R0M3l2m9k5L3O7k7k08j25J7M5J26K66K57Lj77k08k04o7k9
-9458C907N0R2L4Mp7p1R7J55K51J96J48M2j75j62M2J58j1l3J39R8l6j77k64l28k14l0m4M9
-9430C840J07J12J54J44J22K6K8P5l9j16r4r4j44j23j87k0K22J48r4M2J27j9k4Q4J21J73J28
-9403D699j45k80k3K36K08Q4n5j32k30j41J5M3rr7l3J46K29P3j88l16j55Q6Q0P6P6R4N0Q5
-9375D476P7l6j50j35P8J29J15M8j23j85r3o1l8r2j14j27J8Q8nl7m8kM9r7q3O5J73K38K03
-9346D331R6l0p5q0p5m5J70J93J00j8j16j83j83j69m3Q8J75J57L3L2K8j0J3J8Oj5p6j54NN4
-9316D227Kl7l3q0J7J89J49K5O5J10p1j89k13k16l3M8j8n6k6J74J17j32l14k26J04K69K09
-9289D061J80K3MR9R0O7J18J08p8j42l9P2J21J04N1j17j12j05r1p8l8q0r0n2r1k09k37p2J16
-9260C583K35J70J49R3p7j28m7J25J81J42J6j91k00kL8K1Qo5R6J97J09J04Mj19j62n1Mj3Q8
-9231D308N8P1J66Q6o5j19m9L2K9j9J1mJ6l3j9N9M0M6l8k66k98k7J05L8J0Om7j99k20j2L18
-9200C984L19K2j26j56j29o2k4j3J17J28R2N1M5J27O7K0q1j43n0L5P7R7P0r2j51j28j70j07
-9172C819qRJ2J74J47M2NM4O0l4l8l9l3J0J5J7M6J80J90J02Q5M8r9j56l35m28k26n6J2J55
-9142C720K24Q1lk9l7R9J32j20j35O9R9L4J5O8N8r1j73QM0j27j72o5M8J60J57J34P8K8r9j19
-9112D082m5J41J18J8L5j02j00j12j31L4J64J00N3J52J11j1j04q7o4p8J00O7r4K6J74J30K4
-9085D601oJ47J16n8j05j4j4j16p0L2N9L4n4j02m3K6P3k6j69k52j10Q8K1j2J61J90O0K1R8
-9056D576k1j06k3o0o2M9K08J68N3l9j53j28P1J41K8j33j61j27J3L6j88l46k04l0Q6K83K88
-9029D219K8j61k56j84J19K30R3P7J14Nj17j12n8M2J50N7j46j32k8L9J31L2J0R1J15j3j20
-9002D225r8r2j69j63p4L9K28J77JK3J06J55J12m7k0O1o9k63l02o1J84J19Q7Q9J41J69P6n2
-8974D582p3q2N8Q9p5k10j07J9L4On5k5l4o2K2j7J1K38J08j52J5J31J8K4N3K9l6p7j46k16
-8944D070J22J81j8L9R5k6l9p4m5J2O8M8j51j97L3J29O2J3J54J25qq8j57j11r0J6R6P3K4K1
-8914D377n9o6o7OL0rPo7j47n2O0M1Mnjoj6k5j12j27o8o4m2k5PR5P9k3M3J24N0N6Q8O3J9J43
-8878D311R4n6%J19J58J03M3m6j7J00O5M7J0j5r2k09j22P9J67P0l6l8k3r8l5m8j23o2K4J44
-8848D514N6o0j26j20r9k72j88K2J21J85J59J43K11J79P2k1j34j61r6Q1J03j15jJ90np5o9
-8821D494K3Qj09j12p8Om4r3k0N8L6KPJ43J13l5j80j58M4J59J24J6k6j35j33l3N4O5K4K8J46
-8790D394J32K5ON8J5j03j01k8L9P2Q4jj55j47j9o8k00n5J06J53jq6j27j06O5j7j47m8No1
-8760C684Q1J83O5r4r1j3O5L8N6J48J23N4Rj87j95p8k7Q4L2O8J19K5M4P5N3Q1M3j45j86j2
-8730D102J6J1pL0n6j23m6O9J90J73j46k86j68J32K47J27k5J3Q3o2q7n1%q5j07j38m3M3K5
-8701C831RQJ51K25O9j58j41m6oR1J00j8p0rK9j56k29J23K79J21j14k06m4P8J07Jp0l8k3O6
-8671C960J37J20M0R2J33o3j43n2k6l6q8k24j94M5J67R3J06R2R0J11j0j00r9o1k2o4QK37J31
-8642D380l5q3q1j5m6l6j2QJ03J19L9j34o3p9r2PQ0J12J23R2J9J8P6P4N9N2n7k14j59n4n8
-8611D143j36j65q9j01p9J03J36oK3K75L05J97N5K4o2j76j35p7j28l8R0r2j79kQ0j2j5J94
-8583D133J23QO9J45J35l5j22j19j29p7M2J92J66J6j02j84k51o5J16J18Pp4j38j39n6J81K13
-8556D173N9M5K8RqJ6Ll8j6j2J20J20N4j2l0mM3J7j71K5J79J60J9n6j7Op7j91r7P3J74K40
-8524D834J22p4k02k06k04j70q6p1l0P5N9o1j9j1j23m8J45M8L3Q6R7J61J30P0k3j0Lj29k13
-8495D183j43j4J46J51J57J92Q7o4j28j61j48j24q3l9q1j64j08J11Q4k0L4L3%n4o2R1Q8j45
-8467C819j32j1K6K9j0j4J89L71L14m4k45n3Q4J2m7l5PM7N4Q3J20L8j01J1N4M2N7j4q4m1L3
-8436D559n5PQ5L7m1rJ09J20J40J36j09k46j66j06n8j0r8J26J56k06l39r9R7J17M8k2n8o2
-8408D053O8k7N7J81J66J31R1N9j30k76j72O9J42O4j79j08O7J50J44j2j63j54kmK2J10P4l9
-8380D382j22j45m9R0J51J40O8%k4r5k10o7j0j7J0K14L14K7j80k0J43K61J71j45k58j62j59
-8353D308k74k21q4n1oJ28J64J51R1RJ46J76N1o5j01j33j07q9j0Q6M2q9j09J7K8m0n2j59r3
-8324C714K7P4J91K29J47k1j2O2m3j09j69o0Q6M3M6N3k9l5m3j55K7K84K46j6j48j93k03r2
-8296C901J41L10L45Q7j40j12j39j77k37j56o2P2J96K28K24J32o0j50n7j6J5N7L4M8L0k8o2
-8269D424o8Rj1J8R4J15Qo9n5q3k3K7l0J5J80J82P2p8j22q2j48j97j73j77j03n6O4J50No7
-8239C821L9J91J05j11j63J49K16lj11nJ30N1j32j72n0qJ00J38j21k70j83q7qM9J89L22K73
-8212D349J34P2J00L3m2J7R6J51m6k51k03l1J45J38M2m6r7j45j02O2L5j01k29k06L1J63J87
-8185D256J53l1j51n5R4K06N1q7L6O8m8q6j71j57j17m0N0Q6QLJ34J68P4l7p5j24q5Q7J41O9
-8155D420j81q9J76J65M5m8M0M2j08o6N1J9p1j32r4j45l8O0p1j17kJ12J05m7q1N9N7j7rR6
-8125D131J30Kj33j39n6qJ28K06J50O1O1M6j12q6q3k55k71kP0M3j6J5J85K40J72J3m3P1K07
-8096D727N3r1lJ28n3j46j32m7J2j01J0R9r3j81j76j06LK9O2J25J55o6k69k50j35rJ67J65
-8068C877J81J61M6QR5K2j49l0n5j13R6J98R3P7J42L2j16J1Q4K1k8j13r9KN4Q3oj38q7k4M0
-8037D365M6O1l6l5m8%L4J1J4j48k15o8Q6K3q2j36j09J5J96J21n0m2L2O5M2k8n3m2j2j04j98
-8006C705j66r8k8J78L21K22O2R1K47K41J11M9J4n0j72k51n8N1Q3J35Q5L8l4m2M8k0j61q9
-7978D512k8j08o5m8j28k02j64K7K24K05qj81l2J91J02K0M6K8R4R9N2O7K2n2MJ24J36J56j1
-7949E082j64j10mL5Ln3p8l6O9J06l1j42k32l88k62o1l5O1R5R8J01Q8J05J11N6L8k7j07j86
-7920D132k12j57k9%P3J63K19K03J53j6r5j39k08k06k31n6J86L08K87p3k56q5n0NJ8M5L1j7
-7892C993l7l3Q3J58R3NJ4L4Qj1kJ9o0p3m1o3r7jK11K62J12j10j63n5R4P5n7p3j55k51k54
-7861C625j47J0K05K51J29n1j00M6J48J43J02k9q1N9R1j34l09k74j99Q4J37KM2K5l4K12L13
-7834D266J96N1n7r5k4L5j1r7j69l0O1n2M6J10o5k98j94R9O7o8M0J65J39P8r2k48o9J26K56
-7805D166K82M5j07j04l5Qj2K0J19K0j40N6R8q0j54j79p0j5M6J61K03N1j2N9J57J84J05K9
-7777D901j10j50j24k7N8K4k18j57R2oo6j11k3J27J43N5j00j54j03r2j68j67j8J79K60J52
-7751D197L8r4j16j81j1J62J06J26K37J37q3j46j25q2L0K3n7j79o0P6j2K2P8Q7M9Rl2j39j43
-7722C917j8N2M3L7q0n6P0J9J00J18j28o1m4m9P1N4L0Jj3j47k24j45j4K35K48J82K21J54M7
-7693D620k7j03j23L9M0L9J04Lk00k68j25J31J02j17j38j17j55j14j9P3J63Q4J1Q2K26K49
-7667D460J26n1j3K9j67k76j69r1r6K2N0L3K1N6J05K40J83r6k18j20P5J91K04J76J12j9j42
-7640D625k49k05p5k6l0j3o7m3J18K29J34M4P1l2r9m3k0L1j25l53k71j41RJ04J18J88O2kJ40
-7611D079J29p5j63o9J5J6J37J70R3K3j8mj06k15k30j6O2Q7J07j6m4n8k2J63J69j5j07q2P8
-7582D088J29k5j51j13j59k6J03J3jKJ65J79M7M1J68J38p9j32m9pm1n9l9K7on7L7O1K5mL9
-7551D314J45L4j34k01j39MOJ0Q8M3l6j93k74j15L3K41K84K97K39J04J9j23j07j07r9Q9J77
-7524D599R7j08k79j47J18J31J05R3K5M7L6p4K0M3j53p4l7r5l7j6J7J8j01j6R6j8j7m4j12
-7495D117j06J15J43M0M2m7lK2j10j55j00j42j46j4J0J1J20K70K86K71N4j23j0j24k22k25
-7469C974NJ81J19J4R3J47K7n7k77l84j20J32O9r9J64K91J23P1pr4j08j56j28p8O6J58J37
-7442D263k2r4p4q0M6J39R8J5q9j27k63k44j0K10K64N6j38j32L1K06P6o1R7J14L7n7p9L5J57
-7413D374K13j3j72jP4P3no8j6J2PJ34J89jk25l35j63K5J08L1r4m4J38K63J94P0r0j91q3J16
-7383D520N4k14j74J19L8j50k16j34PK3L7mr6k2k5K1P9J61J09N4J08R8K8R2J54M9k02j18q9
-7354D307j53k10j65J9J53K06J89J38M5j0M4p7o4Q9O1k7j74r4J0q4q4K9R4j6j69j36J68J86
-7326D275rq6n0J24J33J48P1j08j36RL2RQ2J44J17lk60k02N1K7j33j53j69j06m3n1K3Q7L9
-7297C862L6J87L22K91J89M6n0l3r5j47p4j8r7k17k71j76n9k4O2Q4M6J84K07J24Q7O0k4o0
-7269D442j81k47k13l7K9K1O3J6j42k48j32jL9Q9J26Q2Q4J18K77L40J36j53l08l10k61l0K46
-7242C845K99K92J22o3o1r6k72j28P3KP9K22J08j42l26k25OJ40J70K12K15L2j44j16N9J00
-7216D403o7j20n8l3p5l5L5L0K2K2j48j34N8R7M4o3j38j09j1N3J49J53q1j62r8L6J27M4j82
-7187C759k72o5J56K09J04P2K1m3q1LK31K46J07m2j85j34M6K4j08K0R3m2j46J0K11P9n5o8
-7159D150j41n8o9k02j41p3lR0K59P6j4o0k4J48J25%J5J79J55M5j0j9kp6j19j04j63p2K9P1
-7129C992J15P1P1J67J59L4j32j04j03j94j10O1J32rq1r1J1j7L5P2J63J42J75J68n3n8K9k5
-7101D620q7o1J1Q2J46J46N7n8k33k17j15l0l3L3O8r0j52j29j36k6rJ00J28k8j46k56j33P2
-7073C524K4J8N5L9P0J13J75R1r0n2M2J01J37L3j72k50q9l8n3K21L07J17r0l17k25J7l6k4
-7045C648O9O4J64Q8p0J2O7m3k13k32l4J23Q4k4OK2L6J58K74K41K06J65J78m2j05o3l1q2o4
-7016D602j06j96j25K4P5j15j96o2RN2K00J40j5j52k08o2J55K09Q8O4J34m2p3j2j9m6j03j34
-6988D086k9R6J4q2j21j93j35O1R8J26J75J37P8l3j08q9j66j09rJ2L8K07K39J19M0k3j00j66
-6960D163r7N0njQ0j6p3N8J53J05p3k6nM0Q7M4m2o6r0r0R7K22R4j00k7P1p2j55j64r1J24J68
-6928D363l5j42j48j61r4l6k3j6Q5J94J78P8l1j47r8R4R0m4j7Q9J15J44K07qk28q8J1j8m1
-6899D273M6J48J30o1j46M9K12J27N2M6q5j11o5J6lR4J70J18Jo8n2n0j66k22k33k41j99m0
-6871C740K12J82OL8J03J33n5r5q0P5J76J15J44L5k16j64P0J23n8m1j5j0mr6j42k48k79p9
-6843C570NL0Q2J36J66J24m9p9J7j3n1q6j20o9L1K3N2J55R5K0R3J20L1N6k0K1O6qP7O2m7M2
-6811D532o2j41P1K19R6p7jQ5p8k88l68k57L4J57J8k0k0m1q5J4M4K4L5J4J36K55J88o9k88
-6782D127j15J25P4j4N6O6l0j09k09j30nM8p3j09J26J53R1J5l8m4l2k11j47P2R2R4n5j25J8
-6753C711J93K35J58L0l9N1P1M0l3j22j23KJ55R1M1Q5pj56k88k58o8N7M9R6P0MQN4Q0K4j15
-6722D096j66rK45K56J40Q7j38k32jj27k88p9R7R8N6M8j1L1Q3nj28r2l6j0pl3j67j35K6J95
-6692C794K63O9o8p9O6K2j01r8KNK1n6r9Nj21j07J56Q1M1J41J40Q7k4j50l6J85P3j3k3k4o1
-6661D091m3PJ20K62K18J44k3m6j2o5J0l0r4j49j19M5M3n2j36j48R2J74Q2N0l0j1J10K3p7
-6632D436k6Mj06o4l5o6q5O2P8m0j61k88j83k5J08J32K60K46Q3r1j64pL8j8o0p0K0J75J86
-6603D339M7p4m0J3j29l46k19J26J87J6kL2L6l2j08m8p5J04K32m2j74o8J2PK1Q8J16N6J66
-6574D241J09N4R8R1k7j32j11O5J59j3o6mp9k72k07M9J93J54M0p5p2Jj2j10j74j33j6J86L67
-6545D304K36O5L8q9k08l06j80j5Q7O0q5j71m2j5r7j06k6J48J70J0m8k9J2N5J64J55M6o7m1
-6516D025R9J06P5J3M9O9Pj43k09j40m2J39J8j13r2p2o3Q2K42K63J69m0j17j7J0j1J16J36
-6488D559q5j29r7oJ33J01P7J09O6n7j46k17q6O5N6j2M5M1p7j49r2L8J2q3j22r5RJ55J50j11
-6458D052j78N3J49j6j10r6L9P4R8K27J98m3o3J0j11k70j62m9rJ05J23M2k8rK18K04m0j59
-6430D249j99%P1N4Nj10n8N2n9k3N2Rj12j38J00J71Q8K9J3K7Q9K01K28Ol31k98p9n3o6J0J82
-6399D110K77J25q8k03k93l24n8J55P6p9r2o6N8KK0J39J77K49J64n3j73j10m5PJ24N2NM0o0
-6370D136k8K9j48k46m9K22K02J81J64p1k08k43j12O2J97L07K08K6m9m0o3o6j1N5K7j78k01
-6343D103j02j3J69L91L63N5k49l48k01r9l4J5J7j07r9J7O5mJ5L6R9Q8N3l5j67r6J51K46J52
-6314D481J10nk36l53j45k4P8J67j6l2L9q4j15r1r0J0K2j53j21PJ8M0jq3J11J50l3p9j8J05
-6284C659K62K09k3M2J36J08P9l7j93j87n7J11J51J83Q3j12j80j43j33j11n0m1K5Ok7J19J99
-6257D078J69O5n5P3J14qq9j74j35n6k3k1j01j03o1J13K19P3l5j39l7j2n0k2O4Q3J60K53K24
-6228D567N5K3J00N0n1j26j63j55j32j66J8J20n1k3M7j40j26lJ11K08R0m7k6N3J00J21K7L7
-6200D518J9M9K0j71j42j16k27j24o5j0P8Q6J38J21kp7j26j34q5l0J01J42j2%J51Q3Ro8K1
-6171D147R2P0L0L2K5n3j96k61n7R1j61j84M4kq3M1J9p0m9o5j93k22M2K37J82J80J70K18J49
-6142D173m7j22j46m7k2J8J30J10k3j01j00oJ42J86J07po0n8J83L91J47q7m2k5j26o1Q4L6
-6114D627r2j78j94k27j38m5m2r2rJ1N2J38J03o5n6J12Q0L8J68P3j76j97k0Qo4o7p0mL3J02
-6084C809O7l5J58K40K07J10M3l8j72q2J4n4r4N4J12M1N4M6K8J5K2N1J10j0p2P7N3q5j60j07
-6054D402O0kl4j1p1L2J52P8j44l6J03J3j48k11r7O5N1M5O3P3pp5j58q5qL7l4j22n2O8M3p6
-6022C914K9J75J94l0j56nJ16J89K35R6p8j40m3r3j36q9m6j0R3j3j23r0j20K1R2J6R1J88J23
-5993D400q0j42M0J10p6k59j52k0J8k7lo6q8J63K65Pj64KJ54J63k8j10mP6J13kj37j92j54
-5964C807k3J29K77K36J99J99M9j80k06j20j06n8K2n3j07o6m6j06J8K29K44J28P5%m7%M9Q3
-5936D626o0j47j42j07j07M9J26p5k38k81k14k6J22R6J05Ql3J29J52Q2P5K9k7p5k0N4k6o2
-5908D013k7k6j24m2Q8J30J14J49P5j64k96j55L6R9K2j33j97p3N0K10J62J7lLJ65J69J58K8
-5880D448j43j36l1j31n7J92J84P8L8k3l4p1r2j62o7n2j33K4J93Q6rM7M6l4K6M1k2Q1J79k4
-5850D442j89p0n8k02j89P2J37k3l9O3J16J38K04J37jj02j53j72j16o7r8r8o4p7j06K1J27
-5823C633N9j16J3J66R4O3R9j14k02j05k9J20J42J65J47l0j52p4n5J1J61K10J34Q1O2k7j24
-5796D332k09r3P8P2R8O1oj41k09j22M0O3L4j27j84q7k7p7o5L2Q0J13O2N3K14J48o9K3j9k04
-5766C864j24j00n7J44K00J77N1M2m2j59j16j41M7K36K42N9j76k46N3J88n0k07j78rk9r4R
-5739C584J45J8j43Q9K07J07J56J55R8n7k83j29O9L8n8n1kn7j44KK28Q3o8n2n7k1nJ13K02
-5710D167J93K33J68K8j91k20r6nmj48j40n6N8J08j3j4P4R8M5n5l5j1j81r5J76J80j17k81
-5682C866j44J33J3m5L8q5j36o4J2kj1kQ9K46J01j47j42P9K21L13K61J06M6J2JJ22J35kj89
-5653D825k00m2R4Q8P3j77l97l04j12K05J31p3jn9k8M2J59K61M9JO1J4o3j48n2r3n2K6l4j32
-5623D062j24q8j68n3O8J98K87K67J68M0Pj24j46j91k30r9p6o5q8j17L2J54J14r5j11J21J54
-5596C897m9n0N7J35M5kJ99J05j53j37j06j16o8j10n3N5J03L4m9j0J0o2j22m3R4L1O8K26K82
-5567D211K16J6M5K8n1r0j26r5p6j39j29k7p1j25j88m3rn6J71J79K6J19K25J50J8o9r2q1j38
-5538C799m4R4J11l7j27r1PO1J03J32K7rO2N8r5k89k10r6O9J72L0r0p9O8J00J5M4J14M3J41
-5508D083J31L3P2j2OJ18P4j37k38j30o2Q9J36M2K5j3k7n2n0p1J4J14J28L5j42j40m5l2rk1
-5478C919j93j35m1m1Q5J56J54J0j58j37J8K7k4J50K00J73R7n5k1L5j4n3n1p8o2J18K19R2
-5450D390p8j80k22J2K14J35q0j44j35j34j73p6j40l4N7J51K54J07%p7l8J04J29l2r7J0J48
-5423D071O4j95l06j60j3P7K19J27K9L1Q4rj34m5m6j51o9MJ68J78L3j00j69j39n9%Q8K74L07
-5394D159R3Mj8k7K2m0r9q2j14j2K08K37J05k9l3l7j69j72P1J47O4O5j8j28rp1n5M2J37P7
-5364D318r4m6M2M3k8kl9q7r1j64q1p8j99J5K35J63PR5J83P9k5k6j06j33j14n3J0J88K51J5
-5334D278j34j35o6J58J10K8O9J07J52J12ok0O2j01k91k92j40l1m0q2q4J80L48J49L1n4l8
-5307D270k2Mm5j95k28k5K80M14K19j29k05l6K4Q1K2l4LM8O0k0j42j91k68k40J9K15J92J16
-5279D187R8J77K02K3j13j59p7j8M8K5q7k5l8j95j95O7J14J37N9r2m7K6n9M4J43Q3ok4J63
-5250D461K03K2J6m5o9O4J64K10K93K93K65K79L84N50P49J164J862K578K697J425n23k293
-5228A4749k824j992j065n16l00p6K24Q37J581K198K692J951K31j363k065j493o40K43J193
-5209A3565J911J862O30j253k862k854j983j195n62k24j81j18J83L78P57J388J966K361J934
-5190A5703N80r07k389k804k068j331q42m39j32j78l01k52j67q3k2Lk2L6oq7r6M5J71O5n7
-5165D420r1j53m3K7O2J47R2q9j83N9J14j9q1j68m6J45J62j6N0N8m5p0j26j61Q7J13j5l2m6
-5136D152o2m7J3R8N9j42j78k0J83K75K39K07J18mn0j85k58k07n3q9j28j26o9J9J36J23J05
-5109D109J02j1p2j38k01j80j18j14o1J6P0J72J87rq1L8M2J25K01K04J79mj13o9o2L5J0q7
-5081D170j41o3N4j54j46J50J15l6N1J59J89J82k7k26j45j49j09r5k7Q2Pn0OO9qL3K13R1j55
-5052D040j48j56p9R6J73R5M8LO6J0m7K8K0j53j19JR4q0k72n4M2p7l1k6j3J14K09K17J32k0
-5022D113j61k52k39j40l8J41J26k6j28l8K20K03J7j4J5J2O8J66K01J16j1k62k67k2Q9R5R7
-4995D081KqJ38J67J37Q6o3j81p0Q4k3j79j99o0k6r7j20QJ37J85K8j32j13Q9K36J04j67k33
-4967C811q2L2Q3L6rj17j17J8Q2J16K57J50n3n0N4J12O9k3om7o4l7n1j67k24o6J07J42M0r
-4937C987J0j52r6j7L7K05J05o4j1J13Q4r7k10q1n2j06q5PP6J44J63K02J60p5j05M0M3k8l6
-4908D161K1K9J6o1j83r0j6m9J0l4q9j6j2J4J70J97Q7K0m4m1j35k15j98j39q5k0Q9Q8J32J93
-4878C800J55J17O9k3j60j25R1J7q3J38j3r9J10J26Q2J48L1n3p1k7M0J6q3j26PJ01o7r0q0
-4849C948j43o0J6l2K4P7O7K2O2J23J36K6p9r4M0J66J41J59K05N2j38k1qr3p8j31j10j8j8
-4820D241L2J21K3p0K1J2j30k03k59k41RJ74K09K22J31m8r4m3n1J8O4l8k5Lo2J28K01nJ2L1
-4790D383r6n4j4r5o0M9J01K24K57R3j72k48j05n2j29k16r2O0po3J07J62M0l5j65j2J66J63
-4762D190Q4jJn5P5K68J68or1j9M8p4l11k65o6k1j09q4J27J25p0q6J8M1Km1J55J20K3K9N5
-4731D230J53L77L93J28lK91P05R37J138J706K497K612J386n74k353k773k018j209p86n19
-4711F318l91l69l09j92J3o7j36j01q7m3O7N1mJj70k32k7J12K3M1J24Q8j50j84J36L35K56
-4684E103J17J96J51j34k67k67j75N6L6j93l73m09j83%Q5N9M1j8pJ01J22op9L9J07M4o0l2
-4656D054M5Mq5J6L8p8j9L3J9M4O4L0q6j17p7PO1j02k80o1J71J61m1j72q4R8R5L4J08Q6Mj9
-4624C951k0J03J27J4%P4K9m4J24J45P8m0j45j02j39j93l01j59Q9J29L7m4N1J68J35R5J56
-4597D318J42M2N9m4r7Q7J56P1j31k44r1n2j34j93l5l2KK21K64M8j23j84j43j53j07J15J54
-4570C916M2JJ7rj33j48RJ35K43K80K20O4j1j0j6k0k2j45k53k94k59q1O9K30K56J42J5M0m3
-4541D235l00k64m2M4m8L9J41L4NJ49K07L9m1K9O1J12O7q8k00j00J0j6n3q0L4n1r8P6J49K40
-4511D290K38o2k29j99n0R7J29R0K3k1m3k09l48j91L6J73K36J39m3j14p3j16n9L3rj08j26
-4484C484PK07K92J15q8k05K7J10N3Kn7j21k34p5J26R6R1J04nj22j7K8L0n7q6r3j04J03K34
-4455C845J50J35L4j15l2R9P4r2j10j20j38j2N8J28M4pJ99J36Qlj60k34k8J84K11J91K13K07
-4427D865kq5j52p6Q8o2k44k36k05k01j22p1j07k4N0J61K44L53L25N1j06j98j26Q1j0j53k8
-4400D010Q9R3l7l4P5J11R6O5R2J09J02M6j63j89Kp1j87j54KJ73J33j25k10k67k95j27l2P2
-4372C379K77K34J77J60J16p3j67j81r8J11M7l3N5J18J6j36j03L7on0J22J58N2k3n5L9N4l7
-4344D190J57K67nj66k92k59r2j6O4J65P1P7J26pp3J13L9j66q7l4j14l7J05P9l4n3o3j03k
-4315C850M6K7K6Jl9k5O7R8Rl8J35K66J5k83k75j03J0Q4K8j33j97k1N6J52J40j1j9o0r7RJ46
-4284C864J85J71O6j16k63k70p1Kn3m3J01J81J03R7R0o2j01L6J19N2q8q8MJ34K54J18N9RL7
-4255D527J91J5n9O5M1l8j36o8L4j45k43n9NK2P1Jp2j20M6M7r7j16r6r7j25q3L5P4Q4J51J05
-4224C960R9J15O2L1l1j06j45r8k1OO2N6m5O7K00J17j43k30j48K6J27J98J49Km6m2Nr7l07
-4195C823k14J43L17K07Q6Q3J56L0p4J6J23N6np8k08k20k49j85m9k9Q2J41nj72j10j4l5O9
-4167C685K35K14J78Q2k8k15j17m3j92q8J23J70K25J60J41J17j01k29j76k1k8j2k0o3J9J06
-4141D122Q1J4K8O8N7Qlk2j7p6j11j45j64M9J26K3j06j26j37j21R2J86R4Rj5M9Np7m2Mm8m8
-4109C757l1k3m8j2N0Q3O1R0J90Rr4M8m1j78j07K3J80K30P7j38j51kM4k2p4kPJ3N4jM6K36
-4077D274J2k61j58q7rn5j56p9J71K86K31rk29k07q8n2j0Q7J3M2J34J48J34K4n4k9%J5L1l5
-4047D084%J01k0j03L5J19L5l9j0k2q5rJ4M1j41j06J10J44j3j60o8M3P1R9jr1k9M9k2j04m2
-4016C880L9J13J61Qj55j3J8k7m8m1n8M4kkJ82J14k8r2m7J9RJ31K91P1j52j85j78j27j96k42
-3986C487p6L7J62K96L06K12Mj00j76q1OP3J57j5j67n2Kj53l10k73J8P4q4o4L5J39J24R1J17
-3957C789Q0j5n3L4K6r9q0j4j4K5K1L6P1Q6J17J17Q4l2p9k7j09j73r6J11Q2L2J06P2N7p0p9
-3926D006p2J0J22J67Q7j13j42L6J53Qj38j76r6k1P5J01p4o7Q2R5l2l2j05l1K07K45J45J24
-3898D564O7J05J20r8l65m15k33p0L8J79K10N0q5n9j0P7L0o9r4J03K27M9l3q3j23j05J08K52
-3870D337J58M5Q2J4j40j68j02n5ML9pm3J0P6rj12k2k2o0L4M9M5M2j78j75J0Q0O5j33j65N8
-3839C757L0j33oJ34K19K62M6k24l53m9J64J67J74jj60j48o4M5P1R3Q2J32R9J8N8O6Om8p0
-3810D367q1k11j70N7J33Q2p1k14q5O7J32J97J89J6n4j02k07j60%N1l2JR3J17Q4J9m5j15j79
-3781C879o5q2n6J07J61J63O5n3l2K8j17j40l3N1L1o8j65j8N9j59k38j42Q5L36L68R1p2k2
-3753C962Nl5p1j0j3q0p2j7o2m1J17J21j1R4J63N4n9j24j44j00r5NM2JJ01J03m9j01N2J15
-3723C851J96K49J19k04j95m6j8n7j17p4N2J50K7NN3l5j9J2J4nKJl0L4J74J19j3nQj43k40
-3692C865k98k26rK56L69K18J04J38N9j37k54j50p8p9m6R0K27L19K07J3j39j10j19o8P1N5
-3666D278k5l4P3Qr9p4j5p4r1j63j15l6Kn2j59r9Q0K9n8j7Q1J41J87J0j26p6m9N6P3L7p4n4
-3634C565J76K68K17Jo0j6m6j35j89p6J81K12L1o2qR0J43M5j31j04j34j09j2j33n1J3J0K31
-3606C917J20j01j25p2p8q0o5n4M8J49K36J43r3j16j86k30j61m6Q7K01J53QQ6K27J38M2K8
-3579D176m6n8R8N2r1j86k35k2J05J27K09K66J66r8j70j5NK3r2k81j95n6O3O8P9R3K39J43
-3551D367j3K7j5j19j65j16j13l9mr2j45l9J17R2n8LR6J86P2Oj8Mj5l1P3J26K9r3j60o5QJ
-3519C907l6pM8oj26q2R7J19J13J19M5k0O1%p4j14k74k42qJ49J71P6J27J55K6q9p0m5M2K07
-3489D269P6p8N2J00p2q5j9o6j34k39j55N4K05J27O3M4p4j63j67M5J79K67J48N9Qk14k80j45
-3461C805K9oj24m3J53N4p2m3r1o1M1O1o6j20j39j54j6J66R3j14q3n3K0J41J39P4J97L00J49
-3432D237PJ16J38R6o8k68l19j86j11m6O4J01J33Q3Q9Q0r4k15k59j54j8J47J67O1PO3K2J15
-3404C988K32Q0J1j25k09j50m2lJ4k3m4N2l7j82j88j49kJ3m0m2L3J50J61J89J98J28P3%m4
-3375D042j58j62O6M6j82j75j56Q7M06L82J12n9j58k76j90r8j04o8k3L9J53K89R2J2J00j5
-3349D002k3N8l5j00r1j75j26J9n8j8K15L14J07j32o8l5j07k10l31j07K06K31J35J45R1L7
-3323C944qj5j13j89O3J95O7J1K3J62K9k43j46N2L1n4J35K16l1j35m6J07N0l4j3j03o4k4M7
-3294C914J34J52N9o0j63j76o8P4N4Jk2%Q5J38R6j6n7j03p9J6L5j13l32j81J22K62K61K66
-3266D299J56j04k86k93j98j5Jo3J5J00J43J52P7j07j94q8P2%n3L2M2O2L6j23j86m7K3J02
-3238C555K02K57K71J48Mm3j15j39J18J23k2l8j19k37k57r8L0J50J29rK9Q9N7k7L9J12L9l8
-3210D210j2l5j49p0j4ooj2J95K70M8j51j67%Qj65k43r5O7J79J73J08J11n2l41l75q9J87J4
-3181C588j04L3J73K10R1k6n3N8K39J37n9o3m6j53j83o1L0Km2n7j36n1J57K25Q3m0j00j86
-3153C666j42mK9m6o9N8P1M0J49J46k3j81k50k10j11J01J51J91J95J25J59J6kp0j05j71k88
-3126C425k81j28J19K10K58K18J48P5nj44p6J48J92J76Q0j15k69j94j57o0O0m6j08j0m0o2
-3100C414Q3J77J73J16J08J39K26J57J3o5j23j17J4J29r1j48j01j16p5j68j57J40J55Nn8q4
-3074C746P8J56J12J9p6k7J27O4j64j99n0j13j44n9n9r5L0K02K68N4j05k1O6j2j85p1J42K53
-3046C937J25k57k40K5P9P9Pj09pJ30Q0J19J31l8o0p3J6l3j64n3M3O7j5l6P3R3J2m4J2J15
-3016D014J05R5O3J10P6j09j56j6pm2j35k35o3K6mJ04K02J06nQ8J30J25J30J12k2j80k00j95
-2988D117j60J8P5nm7j42J8J85P8M6K04J0j98j02r7q1j8m6J6P6K6oj86k47k26m4K26K86K47
-2959D023R7r1j32p9R4P8j62j79o2l1N4J09J01J60J18nr1o9Lr8j51j0P6J32K42J37j62k26
-2931C876k8J7m8l4k8J19J19Q4J25J68Q8k31k81o6J09r0k03q2k2m1J09J05L7q9r9R6J14l4
-2903C790j10k4J32J19L7j8R1O7p1K7J37J01p8%J00l9m5n1r8oj07K1J21L4O8j6j38j99j50
-2874C695q7j61J1J64J69Q0O1J51J06Qn8l5j10j22q0r3m6L2k3M9J98J97Lp2p6n6J51J74j5
-2845D215%l7j76l0n5r8j53m7O8J05J08Mk19k12r5k1L6Oj8r9p5J01J40jO9N4j25m3J06K39
-2815C747K43Q1J6j49k66k61k01P1K07K00J54Qj21j20j44j4J05O6M8j1j05k43p6Q1J53J16
-2789C585Qr3K9O8l7kRm1n0J71K05J50n2k73j08%n2n8M0J21L9q6k3J70J86O7p6j50j65r6o9
-2758C417n3P6K30J94N2o6n0J9pk8l1j43j36L2K19K44O0%K8l9K0P1Nj6KL3P3RoRj00j50j42
-2725C826n7N7P6J08M5J06N6j72k49j79j05jJ71J90P6M5J8n9j74o4J33O5j35o1R4O6kr3j3
-2696C768R7k7o7j13n1K5j02j51J7Q1j00p8J37Q4N8J38J34L2j48j40n7o2%R0J11J4O9P8JJ0
-2666C848K3l2kp9j58o5L9J20N7Q7J55P0P5J28M3rj66l14j91lJ07N1l1o9O3P9K2pk8j87k64
-2635C362j10N9Q6M2M2O0N9J09J65J01k9l8oP9R8k2J6K8k3j56k00k39j65j54j29O8R8kj49
-2606C050NJ45J30K07J81K20K07J0q7k26k47qj3j54l8J30J00K8J9km7o9j9q3o8R7J56P3j08
-2577C589j64j5O8n2p6LR3J05p7j14q3lJ81J49l7N6O8qj4l9l1j30q3M7Qp8m4O7J54K00k6j64
-2545C550pJ73K95K62k7k28j63j1j5o5J2K7Kj32j2M1K9K8n6n5K0mK8O7R5J7o3M5K42J10j96
-2514D009l18k15k50k37j14l0J55K76K51J50l5jK60L04J69J14M0m3j43k11k11j45o4J6R7L4
-2488C858j13r4L2J53J55J3m5K6J43K8j43k43l1J00P0R5J01Q5k5o6k03k21r1J12J72J16%j03
-2460C881j44p2J8o9r3qj7nP6L2j7lM5M3N9P2N1n9j09p6j22m2k5r4j13L0R4j85k65M0K20K64
-2428C407J34R7J48K4r1j64k54j57PO2J00R1P6K49K76K35K60J01j4j43j78q6k0J4o4n7m4j2
-2400C997J03J29n3j54o3q1j79k32j58n9j0J08J76K25R0k4o5j22j08m4l7j44j19K5J07J36
-2374C444mj25o2N0J26O0J8J07K30J62J03k3j99l18j70M0N2N3J68L04K30R5j00k75k88q5J46
-2347C739J85J11J19K1k7q1j8M4o8j69j18L6Q9j3k0R5l7j17n2k1Jl6O4J98N3m3rLr1j97r1
-2316C550J24O6j85j64N2J63J74J15J10J51O4j32k45j71q8p3j42K2K52L11K29J63J98J18p9
-2291D583k65k64j62k23j90j0M8j1oo3L2O1rj1PP1R7J47M8p0J09J59J22J40J67N0p8j27j82
-2262D170j78j81j21JN4p3m0q3j59j38j12o7p7N7K54J35l5P7K11J49P3K2j7k6l0j30j34n7
-2234C545J04R6N1Q7j3j03k6m3j39l2J40J37J48Q8P8ON5K1lN8j1r2j59k07j01L0jl6O9J54
-2204C901J8k1L9J36Q4j38j55m8RJ42K18J58M2m1j28q0M7l9k10k79k77m0J15Q5kO9K57K59
-2176D121Q8p4q8kk7j50k40O8K29J49L5j07n1R1N3n0j04KJ10j5j10j6p8j45RK10K22O0k6r2
-2146D072j51o5K5P9J84L7j24j14J6J51J80M3j32j25R1J31L2j2l5n6N2J52O9j75l49k14O9
-2119C831J43J53R2Mj02n5Q4j3j18j92j70k2Jq7j23L5J44J72K58J49j32j44o2o5j50j04J4
-2092C541M4N5J78J64J22M3n7k8L9j5n9q9r9l3r9j53k47j27J41K48K30M3J27J72Q7or3j60
-2064C969r3L0L4ml1l0p7q3k2l0J19K63O3j10M2J31L9p3q4O4jj73k18k34k46k9K39K72N0p0
-2034C707J3P1Oj45j23j02l3K20K04n7j34j42m7J16O3R1K93L08K0j85k78k35l0R6J94K72k
-2007D161k39m6J20k7j81l0RMJ40J26P2m3j62j36JJ03Q9po1j3r5j13J6J7o7k5N5mK9Pj36k17
-1975C347j0K25J72M4j43q8Q3l7j99o9J56J78J52O3J45J97J05nK1Jj14l7L3j24k20j75r3P3
-1947C681L1j09J3R6O9N6J6JkK2Q6J33k6k59j93j08j42j39J5J21N4J6K4Q1J26n9j38k01q0
-1918C185P8J03K63K33P5p9j39j46k30j35J23J23R0K28K07J24Po9j49q9n3n4j1j9j8K1J77
-1891C846J19O4P7J44K72O8j34j07n2m5J09J16j86l49p7M6j5q9r8k7J1k8N0J22O7N4l4J7N6
-1862C997k9l4k01k28P9K48R8ko5r6j99j61p0Q7J35J91J70m5M0J79R5l6j28ON8O7P7j5J9J0
-1832D247j0M1J06L8o8q5M4J39l0k01j50j49j65j48o0O9N5J28K91K36P0L5o6k87r3J17J10
-1805D214Mq6r4O1J94J15q2j10o1j54p4KJj10j30q9n7j43j92m1P0J07J24K53K26J31Pr2r7
-1776C897NLm2PJ05R2j07q6L8J35K5r8q1n3K0J1M0J09J2p5jl5q2n6j5K1J2k1jJ06J53p4k78
-1743C686k89j53R0L17K67O1j80j78P9J07l8n0q9j6R0J3rJ84J78j31l03k27m8K4l4m6K8R1
-1715C424k6Q0K44J81L0Q6J13l8j42k18j09J38Q8j28k07p5l1N0K34R4n9r6n7R6J09m5RJ99
-1687C944Q3J9N6r3j93j46l6K45J51o5J8N3j28j21j46j59J01Q6q7l6J7J71J57j6JJ26K6j12
-1659C916r2j76k28q0J22J36k6j48qK5j7oNL4j00j68r2M8K17K32J55M0k1N1R0N0j23j76n1
-1630C609ll1j09j07qJ23K05J48j07k16j67J2J63J71M6r0j06q5oL6Q0J95J50o0k77l19j31
-1603C116P9J41J51J86J31J21J62J41Qj72l69l16o7R8J52J38K0k4O5Mo3m5m4O4K2RJ43J45
-1575C996J09L9o5q3q1j36p1L6n6j89m8K2o8n0K5Q7K18J29q2p5M4J07L4MM3j6p3LJ53jK2O1
-1543D038r0j82j72j52N7J86J6r7NJ22K9j3Q8M9nM3J28N5k49l33j21J37K23J54k9o9q1j11
-1515C626L4K28p2j29l4n3N5N3m9r5j17R5K67O3j24M0J86J35M2j11k02r7M9J33Q4k2J6l1m7
-1486C923L9O7P3J10l2j74J7K08J97J34j8j71j80j53k3k11l68j97L2K51L21K10m9j06N1J84
-1460D135Q1j0j27k41k87k15n3Q1O6L0J17K34K83J79n0k48j89Mmj48j17j27j4L4kJ41J63R2
-1432C808R7J26J52Q5J5n4p7j4R8L6j09r9Jj5M6K7p6j20j91r3K09L71J07k27l08j44n7m0K6
-1403C580k4q5J3L1O5J04O9J10O2K05K32J25L8m4m3j73k63j51o6O2K62K88Q5j75k45j13J4
-1376C963r0j19J00K33J97j5j51m5M9J9n4p9P1M3j35j73j31j08j20l8J46L08J88q2j54OJ07
-1349C936J07J00KPJ14M5l4j09m9L0r1k80k43p3P2K47K80J11k7q4n6l6j08o3J56R6j58k27
-1321C665j47nQ2Q6Q8J69Q0j8j1l3r7j08K5km3M1J48J73M2j11j04k06j66O4K7n0%O8P0j53
-1291C574l37k64q3J15K47J87J9o0qO0k1l3R2J11J55J22J7l0r6k02j34QRo5qm0j74j46oJ5
-1261C024NJ30J14j1j06L0J39R1J5k8r7j08K2l7M0J18P9M0K6o3j59l1J95L55K60M1O1R1p8
-1232D158j48o4j0N7RmJ34J95N0q1p1n6m0o7k6j41k33k1K6j06j2J5n6j8J44J72M3m4j16j53
-1202C536j46l4R5K37J30J9k8M2J54Q0K8%j35o7P4O7N4k2k5K0m5n0L9j05j46k7j54j06P0R5
-1172C650k6k9J2k5O1P6j02o1n5r9rN3J16L5j08m1L2K8J12J50kq8LJ65J45R8J34M3j8jJ1p7
-1140D183n9J55J8k27k79r7Q7J46J38J43P8r3Q1K49R4Jj00j97k08p7M0l3N6J2o3o8j18J4N7
-1111C933K2j18k06k86k87m2J26K35K45J19J1j23n8J31J54p7k09j6O8J53Q4N7J9k8L9K8l5
-1084C939j48j05m4m1Jn9k77l37n3J51J37J18J62J08K4j5p2q3N1L0m7P8K40K86J61m4o8QN6
-1055D157k0r6q1j89k52r2Q4K54M23J45n3j18o0J10Q7o6l2MN2N3j65k77k8J17J56J79J36N2
-1027D480j01k04p2o7r5J15J15m3J5j6j93r7m4j5J40J08j5J2N7k5j05n5j1j7J10L05L23K1
-999D626k80k20q0M7J30O6kp3k37k62j28r0p1K1J1K8J31J91K31R2q8j75k41j74OJ43K60L45
-971D207J72j31k68k41k34j19J21P3j8jO8J40Nl8n0o0jJ37J99R6J65J71j22l06k44j52q8k
-943C479J7o9q4l8L7K27K02K0q1j09p5l1J13K02M7l2q7j60K7P9k5k0J65K36J23o6j63p7PM6
-913C910n2k07k48j79r7k3J19J19J0n1J76K66M9kl1j0mJ63J20L4l2p3q9j79j34l3qL0P4P5
-883C693k4j18p4m4m5j6J17P6J21O7m4qpn0K9J87J47K5o1NN4K5j83k34n3M2q5q6j5K8J54K30
-851C853J28r2j49J7J14Lj12r2k8O9J24K81J16q1kk7k07l13k06l7J29L1j03j83j37K7J21M9
-823C293K9K9O4O1l2r9j12J6K02K35K48P7j18j37j15n1j18j30j67p0R8P7O0J26R3J06J60O4
-795C889k8R6P8j47k38QN7r5o6k8N3J04J4JN1J05J65J85P3r3k11j59k1J32O7j4R7J23J05l6
-765D267j68p4m5j83j30O1O6R1M2O5O1j18p4P2q7j87p6J6M8J2p2q0j22O9R7j94k07k1J86K72
-735C587J94R6n3k98l59kJ15M3N7L0R6J77J69L0j5J8l1r8k3nJ2J44J62N1q6p4l4p3j68m0K3
-704C645j9l3l6L8K9K9K0r5k0J81L29K46O1qj2q5p9N6K5j35j84k36k42p2L9J58J25m4L0O7
-674C778J13K06L3k63l56k06m0M4N1K6m9M5R5n0j05j33j92l2J38K36J69n1j85j06o2J09K72
-647C485L07K67O6n0r9j53p4J23K43P3oO2j19l00k70o8K9J0j18j05K3R5J19J67J82P5p2r3
-619C799m7o4r6k6k8K9O0J05J66K4MJ14J35m8k24k13k41k70o6K06J34N2O2k0n8n2M0J51J27
-590C755MM5R1n7j01p3j51j52k5Q0J32J42Nn1J42L49K12p5k16k95k48j12Q3J75R5k0p3M0J12
-561C813J2j22J8J55O0j00k51m9K03J30p9r7%Q9J51M7j04j48j07q0o4m0j2J37J94J33j20k48
-533C521j51O6K43K48J20j21k90j87PJ15Q8j0R0K05J81J43O3m0k4j3m4j50j28L7J8p4p4P1
-505C910K32J11r8k42l10j68M1O1m1K9kN3J51k4j12RJ23K5p4j42k8J92J82L9n5j90k29o0L2
-476C415K3J12J76J32Q1L6k0j0mr5j76k01j73M8K08K15J47Pj82k25r8RK20K63L9j41j88q6
-448C532n2J3J01J49J45L2O5J89K35M3k26j63j43r3j13k6J68K41J81N5j5j38k08j11j21j82
-422C558n1P6J40K09K06R6j29k04j22j20o6J39J36oM9J25R9J35n5j27n3Lq3m1O2n8n8r0n1
-393C719J25J18m9k31j26J41J36l2j49j56k8j15j31K7N4j53j10J68J21J22J93J14n0l3J31
-368C806J78J23K6O8J56J31J7l7j84k89j39j06r4N0J67K34R8r4k11q4J03K15J32R5l6j63j21
-341D041j18j18j75j91k34j63J6J26K13J20m0j09n0Q4K02O6o7j0Q6M8o3p8k5j14j11P6J50
-314C562l7q8M0J34K2n3l3m0j10M5K01n6j41l5j4O8J98K30J25M5P8P0k6j85j08J2j82m39k69
-285C014l8J3J11J13O0Q7L8J02K20J26nj49r9R8j0JK4O6O9o2j2Jm2R9J17J35J25K5k9m4o1
-254D093J9O7K6j7rk6n9j28j18pN0N4M2j02k07j60j08K4N7K2K4n2j06j06n4K7L5J03J07k1
-224C470j6k6j4Lj2j00n5J25K17J17K8n1q7r7k1L1ml5L9K3O3J18J72K46R0k01k57j77j12J77
-194C654K89J40l7m2l8j28j64K2J37M2j4m1Q8R8J14K1o4o9j32k6N8j00j82J2Op2r9j69o4J56
-164C396J77J68Q0m8r3o8J0M3L3L4KK2P6j4o8j26j22n6p0j2J21J81J19j13k13n1L8n8k18n0
-134C120O9L6K8K8K2Q6Q4M2R6Q4kr2n8Q0JM5J21M4r9j23J5N4M5n3J64K68J48j8n3k2j09j50
-102C901j12R1J27m4j39L1K31K14rj35j64k09j85n6J37J80j9j72k12j30o8J5J56J19o4j10
-76C374J68L23K04R5l2j67k42k32j7J51K5j34j02Q0K06J07l7j06m4L5P4K1J17J65M2q6q0o
-48C902N2j3J5R7j24j61L6K6O0J37N2j38o4P7N3jj32l19k48r1P1J70L1O7J25R4J72J93J5j87
-18C967k44j66j01P5J36J19M3m4j18j83L1Q9r9j83j77l8J87J89L2o3J2J87J91P8K0l5J6P4
9C995Q6N0l0r4n8j38k37l0M3n6o2J1Q4Qq5j14q4K6qj51j69q6L2J69L62L82J59R7L6l9K3l0
41D092m1K4K9p4j67k09pJ86qj13%O8O3m8j21J5J38M0m0n6j7N3jj82j40l6L8K14K00jj39j93
73C567j80l7M7P3J24J33m2jJ1O0Pm7K5k4j16j22q9L0O6J05J15R2J27J02P9K7j99k98l9J17
103C713K7r7j34r9M1R3k6K1J13J31J20J38J88Q5m0r3M1L5j68k15j07n2p7r8r3PR0M5P7J83
133C849K18J31o8j33j02q1k5o3o7P5J51J09R5M9k1j45k10j84k48k00j1J67K61R7L5qj84j11
161C376N1N8j28k14j0J2M0Q9J41J12N5N7Oj15r1p9j03k4J45K76M3j44j23L6J46M9l1k0q9P7
191C598K45J44m3j19M8K37Q9j27j41k1j21q6P1J6n4QK7PJ7M9j6n2j25j34p4J20J88N1q9j41
221C572p8NJ12m5p9m9j45j16J20J58k3j18O0J96J43R7O8L8L8O2J21P6L0m4j19L2l0k13k46
250C623l7O4P0K7l0J7k9m8rn6k9LL1r0r9J50K03J1m2j4r4q2j57j52j17K1J38J50J17J4P2j4
282C612j10j22k32j14J52J81M6k3J32K18J17k2j%j32j48p0p2p6o1n5o9o1N5J77K27J81O4q
311C786l3J2j3j07k13r1M2j5J0M6K7Q1J38m0j46j70r2P7O1l9p7p6J02K55J63p3j88j32j2l9
341C244l9R5J08L3p0l7J88J98n2j65mM3n9o2l4J25L23R6j29j90r2J5Q1J87P0o2j1R5J99M8
371D142n0M7O2p3k93k87q8M6O7M5K2K3K6l0j19j41k6L1k7j79R6M05K69r2k44j73N7K65J04
400C885j43j77P0J50qn2mj02j59j69p6N3n6K2K27O0q1m9M1L5n5k3J60J88J29P1j39j20j06
429C572j36m7J02J02N8j09l08j97R2J66O7M6O0J17J56Qj55j32J0Q9R1J11J26J72R1l1m0K2
457D103O1J5N8O0n6j21j58j44k15k03j72j76j16mL8L5QQ8J51J06R0N7p1J8Q4p0r9o1j04j0
487C192M3P4K40J93L1k5Kq0j11J6J07J11On3J8L3l1k2Q2j0r6o7j01j83o5P3Q6J18O5jJ53K36
519D034P3r1q3r3j7M0Q4J4l5o3J44J55j25j06K5P0k2j09j3J26P7k9l2p0k9k8j55n4P2l2lJ10
551C835Q6r5n7q3k14j54m7j5L7K09K42J08n2nK9P9P0Kj93k08q2J7J26J06K22K06Jk4j00j96
581C850j76q1l6m3QL5Q5J21J88J13o6j07j8K2k4j68j74rQ4pK9J06O6q1j97j69j24R7K39J74
611C737M3j47j44p1O0pL4K58K04k3k93k62m7J45K16Q3j30k37j62p5P0K12J50J37J34J37mk3
639C995J67K66O4j24j5J17L1j04j80j30L1j7k30k61j86j04J0P7P9J16j24j72j3j5M6k0j17
666C187j32n7M5l5r2n0RJ3J13J59J31R0P3j0j26r5O9J10Kj43NK01K58J78J0l6l9k12l32k50
696C044k70j08J94J44Q8L20L17K30J62p3k05j12l9k8J11J63r5k15j4P7Q7R6J8p2j07j03j25
723C485l1J01O2K3K9J8o9m9J7J16R4j06k09j09NOl4PKJ1n4m1J56J74J11K14K52N3j01j96j05
754C832J8M9R0K0k20k46n5j8n8j64j54L9K93K00j13k67k06J6J76K94K36Mq6j4N7J58J69J9
782D069k09j76m6N6J59m3o6Q6J74Q4q4j63j25o0j35k5Q5q4j07NO9P1k1m0n6m0K0J9P1N5J0
813C553M5K0N0P7N1J48J80j05j62l1k1n5K5L4Pm4j36q7R1N9k7k3o8J4J26O6n3k2R1J09N7j4
845C955j69k46j26j5R6M8l8r2oQ1J17K28J48O9R6Qk31k26o7l4j02l8O1j4n2r6j46RK43K22
875C683P4m7k2N7mj23j25m6j6L6O4PLRm2M3N4n5n4R1J31J36O6M6l8j48j30j30r3j85k28p3
907B941Pq0j5Q4J03K09K24Q4L8N0p4j33n6Q8M4R0J38J4l6j16j03o1n0o8m1O2J30J40J66K06
937C985Q5m0k44l84k18JJ16R1R9J51M2j69r2l4r0J2Rk6M4K4J10J86Q4rOJ02j0j24j15j85j53
968C254o3%m6r9o4L9J05J89K01q7l53k33m7M5K25K37J58J20R2O5L0j0P8L08K17j12k45k54
996C750j76J1J63J23P8m6j24j35o0P9Q3q0o9J08R9l7p4l3P6J91k8j93j6J6k6p4j02m1m9j24
1026C290j6J26J58J8k10k95p1K28J36l0j18Jm6p4L1J08J03j0jj4L2J55J11J73R2o8j19j09
1054C581J1M5j45j07K1p4j66k7K14L00J37mj10r9O2q3r3L2O6N7o9j20j71j17P6Q9K7m9j18
1083C166l5K03J74J33J60O0l8R1K2r7j08o5QL1J0k2N2J26J63J6j68k69k07m6p6k20j80R6K73
1112C253J60J20J76J58P9m6j79k21k40p4J28J87O5RL3o8qN1P3J28J09P6M0O4K4O5R0lk24l17
1142C708k60k08j66OK64K16Q9m5r4n3J8K05K45k3l7M1j9o2j45QK11J50j01k43k38j72p5Q9
1170C309J67J52K7J2k4j06MJ38J62R8k4j47r4l7j09j01o8j08PN0r0p0KM7J57J38Q9J11R7O9
1200C858J13l0k12j80j21o7M9P7j63k90p9J87K61J29l1p0Jk02l46j81j06M3J27J19O2l5O5
1227B978J43J68lj57JJ40J44O8O4j02k18j74PQ9J7J06J53N2J85K21p2k07o9j8j79j81K3J25
1255C304J06J49K66K54J4j00q8kl5J2q6k61j60J0J1M0NO2Q6M2K4J31J54L1NL4j31k48q8k4
1285C517o9rMK1L9R3J31J15O0O0j8j99o9J26L0n6J30M3q7l8N6J24j4k16k22r7L3J9n3n7N8
1316C455J23J4p4P2Q2Lj8N6O7p5j05K5R8J67K26o6k28n0J39K08P4j64p7M4j0j38o2Q7o7j00
1346C706J15R1k6Jr2j33j16M6J97J77J63J81J94Lk41k52l0J43J25q6j95m8n4j27j18J7Mp5
1374C570PjL1Q0J20M9r0k01j41j0P0o7j35KP4J64J13O9R0J37J53j8j20n1m6q3r4j6N8O0J02
1405C876O5%j8k5o7j09p8j8P5J26P4o4j26j09JL1k5k1K5O5N1L1m4j22j80j08J50J85J09l7
1435C713m9qm3q1pJ83R7n4r1j25l5N2R2J11K2m4k06j81QJ68K18J15LM6O4j50j58q1j88j70
1465C221j21j84j69q0P7R5K8k4K0J87K35P9l5p5M5j01k87p9J56J45O6J70K07J12J38O8j56
1492C738j23PN3J1m9pJ18N2N3J09p1l29k58j20l2L2p6j04O1J39J02N4L8N0O7l8j36r3M7J61
1522C456J42P2J01K09P1j99k62o0J04K38J35jOJ0M1m5j38n8l9j9L8%j58j42OJ4j01KJ52p7
1552C498j02J39K35J00p3o8o2j33p2P8R7J38K47J00j45j28n8o8p2LK1J0O9J28%r1l5j50k85
1581C321r8J14J7j40r0K84L77O5j65j15O5Q9M2O2J01p6j25M7m9l06j92P5J37M6P1Q5R4N6l5
1610C757j56j37j17j13Q1J63K7j07M6O7J2l4M7O7l7O9K34L3k19k99j13k4k24j41Q9J64K9o6
1638C098R7J86J63J21j3n6p3j8J34%j72O5J11j08k22j75j02J00K30Q1P1J56J71R5r9j60n5
1665C626r1p2l1M8J21R2ONk9q9q9j24n5J15J82J44O7Rj19j00j11j57r9M8n3j28NJ36J46J21
1695C524N4N9J68P3nM9P6l8j68q8K3o8k8K7KR3R8j37k51q4J67J58P9J22J45O1j27k40k22j26
1725C396L1P7O2M1j9%J84J85n1j46q9k3j4j6Mr2o9J1Rm2jP6J6m2J42K45J27Q3O5m4j45j55
1757C806m0Q4J25q8k14k30j44j6j19j56k5Q4o4p1J33J77J11J18pN2K09J74J55nn1J4n4j16
1785C842J9K8k82l11r8J95K29j4j47r9K09K23kj76j78p5M0J49P0j53j53o1J19J83K1k36k53
1812C089l6l4j21N2L41K67L0O3J16n6j45j01j09p1J11L2r9j41m5J06Q9N8J26J73P6p5j44j50
1840C402j44j2l3npj12j01J30K94K69J90J40n3j30q9q4r9J5J1m9mM2M9j4nM3LpL4l3q9o0j07
1873C385m4K3J47K36K50K8rP1j1k9J46J65k3r5l0l8j33q3J21R6k26l28r2P0O9l2j53o6j64
1902C251j90j16j46J4J33J42J14m5M1J23J59J25j9k05k66j41R7J55L0LN7J23K24J40kr1j98
1929C512j68M0J27M2m1N3J0j38j37j8J45Jj04J7M9K8r4j20l5o6o5j0%L2J45K77J67P8m5j53
1959C529l3J44J4p9P7J83J28K9o2p2l3N9J17K4j66j95o1k1L1Jj23j22o2m4l6L6N1j07j75L1
1989C063J09M9no0P2J79R2p2j21q7j70k34p2K9Q6J75Q7j9K0J53J39o6k56j38N0J3j17K7K28
2018C154K08P2j1k7j13j2Q7j6J05K61K88J39j6j44j19qL9J1K2K4j04j06l7J09J73L6r0j83
2046C742j10m5q6o6j10%J53J67Jm3J25J76J4j14j16j22j28j14j7K2M0J55J37k2k31k30K5K95
2074C498L55J1j34N8j3k0M6J7L6j9j41j58M9J10N2K4j5J5O8J26O2l7n9q2k6n8J1J05L7N6J36
2105D110J85P3j63j96j55k9Jr0l3QpP2Q9l3L4J60l2k46j04N5J34P1Ql0m7n4j65k12MJ54J78
2136C740N9n2j2L4l7j97j33o9j01%k6o3MM8O4n5p1N2J76J53J01n9j36p6N1k3N3R9J25R0q6
2167C653k16j08m1j97k24r6P7N2R2Q0K1J14J01j9k6J3j8p5jM4R6PLnQ6J92R6n6r1L8J3j20
2199C485r0J70L33J75k4K1k5j23q0J00J85K9n1p6j25j35q5K2J36J48m2j76j47p0n8R5O7J2
2227C671L2L8M4m5k54k02l9Pm2k17j3K4q4j7k7Q5J69J61p5k7P1J07J50J24M7o2o5M1K00K24
2257D026Q8k7j74k17q6o0m4j19o6J51L3p5J1J31J47J51J14q6j30j1M8L7J03M8j1l0o7j23j70
2286C592j26j27j00J4J27J85M7r7j04M2pl2Nq3lMj86j26J01J62J55jj86j31m4r9l2R4K25J71
2316C440p0J0J63J72mj94j97j13Q5J87R9j6n9r9k26k15N4J74J09R8J16K25J9j73j70j02j45
2343C168j47K4K38J96o3m3Po8N7J14J73L43J84o1j27j07j40r2j39k42j32l8J29K12K09M3j23
2370C575m2J34P8j38k14j20P4J23J60J69J02J48R7O8Q2k1k02k71j51M5Q0j36k9K12J36N6O5
2397D080j06j20J4n7q4j14o2L1%l4O3K5qQ7O9j47j49O5L8j90j71j16l5J97J68N3l8rN8Q2J46
2428C736J21l9j45j44j15o1N2J54O4p9n5N4q2j36r4R5R4J7j21j99l5J35J3o4O0J07J14j4j53
2457C280k3K07P3l8j7p1q6m4kJ4O0R2K4L0P1J10l9J9J8l2M9M5l4o6J8K0L4j01j45M1J90O3
2489C760j16j05j53j30l5j8l1J01K54J37j0L3M3l3j33j08q6j05R0J36o0p5K7O3J0L8m2q7K5
2518C390Kj29QJ81J10J05J06Q5J1j63j73p0n3j69j51l5M2j2k1J20K01kj33K8J38J25J13J04
2546C758j0j14j54j86j64l1o7j52m6J75L20J36j13k23k64n3J96K37J12L0M0o0n9O8J45J82
2572C703J65J46M7j0K9p1r2m9n2n5N2Oj31q8O8R8Kk14l28j77p5nj27k45j48m1kP0K81L21J42
2603C220J54J53P0l1q5j47j22r8k7l6J3J07J68J20O5O1J7L1Q0N7Nj9q8j74K7Q8p8q2K8j55
2633C322k92j75OK10K94J70M9J69K03R7l0o2r3m3p6n1r7k14j39J7J63K17P2k08k18P7J41R4
2661C603P0%L7N4O3J35O7R3R5k8j05j11j2k6o4j60j95q9p8o7J45L62R4k67k38l7K7R1J0j00
2691C369M3J68R0jP1J4p1J2M6J12J46J3m3q3j4J00P2j23k85j92M1Q5j20j26l5l8nl0J2J6o5
2722C179j36l3R7J58J08R9P3l5p7pQlJ11Q7r2o2J4j6p6j53j17m8k3k7l9o9R1J98L0l1O1J89
2754C459J10K0L1L3Jkj02k10k04j67j2L00M73L46O4j54k88k80k29r3m9O2P3P7J22J11K8j16
2782C404p6J67J85PM4J61R1j69k60j42j40j68o6Mq%q2n3R8ln9L5J40K19J94O7L7K8J89K85
2812D129J28j03j37p6j32j80r7l9j6n6m6k1J5Q3l2p3j21p9Q8K10J80j6q2r1k7J23L1j10K3
2841C476L4o5n6p1p2N1J26R3ko7J8O3RN7J37O1J3J57J4q2pm2K2P9L6n4j48j45k0P7J57N0j03
2874C796j60j62k15j34j04j73LK01K24K36J27k6L9L3k43k79p3J5R3J12rkK38J32n6j28p8j6
2902C391q2j05p0j0Q6K50L06J26p3k94k35k5q7o5R3L6kJ29L0R4J08k1j6p9j42l2J93J91O8
2931C763M1m1k1M7L5Pj14p5j7j1j4O8J18l5k32k99r5K04K35J51Q5Nj79k74j20J20J66R6nq7
2961C522j49j7O8J39K43J98K3j86j57RN8j1j50j72k03k25M1K06J13K01J35j05k2J37mj03k3
2988C566J8p7j70n4J1p8j71j87P5L01K72N6Rlo8j44j35N7K44J72j1j68k27q6nN5J02K0p6k
3018C296J04M0m8J5P7K2k8l5j22j69j10n2M0J15J33K5P3J53P0J5K4o1j36K0K17J60q2k23k01
3047C332p8J87K24lj02j90k29k20k33K3K37K56J82J04r2q4N5O5Q6J06N5p8Q3K36L6k07j40
3074C611p6j54j90n1o8j02RQ3J00J7k7JQ3J58N1l3On5q5R8J70R7o8j84q5R8K23J51j2l5PN
3106C743J05P0Rl8j93l3J32K3j30l15k25J5J47P0o6n7p1o6Q6R4m9n6P3K25L02l8m21k72j3
3135C051J35J10N8Q3R7P3Pk1k2n0l4O3p9k73k01RP3J90K73J38p9j19k6j1o6oJ88J61q2j48
3165C492r1r5p6M3K01J14j3J1O9J13L0r1LR7o5j83k70j45J03J83Q6K4O8k1J4Pj94l33j45R2
3195C028Qj58k3J11R4L6m7l5j8J38K20K14J69J70K7k15k58q1J2k2M4L8J6o1rJ14J42Q3m7q8
3225C602l6N6J06lM0o0j83j16j40j06j1o2J0J76P7j72q9n9J4R4J0j14l7r3r3J47J53J13r2
3254C132j59l4MK9J58K90L27J58r4j28n3L9r2j11Q2J20Oo8J8J1j15p7k8k2n3n7Qjm0r5p2O4
3286C147R0L9R6J18R4L3p5k05l25j82O2J14J53J31J7j8j20q8R0J40R9M1L5l2m3j07j07O2R7
3315C356K03K19J27R2q5k30k18j95j09J68L13R0r0m9P2R4r7q2kM4P7Q1J17q4j50M5J02k9j38
3344C642r8k1n9l2N8K0n9n4r6k1O6M7P3M7l1r4O6J78L5j09q8nk7j31j46j15n3O1n4o3L9M5
3376C021J36P5Lj1p4p2J16J11K3J4j5j16j01L8ok7J2N9J78J31r6j94j06L1K5j0Q5J72J86P7
3406C665K07J56r8k11j18K5M0p4k6p4k07j77n8j6l2L3O7N9K7j15j13p4n0Q4J67K09J62J43
3434C601J34O4j50k45q1J86K78N2j21k5k3M9J43M1j36j55j84j58n6ro3L1J93J98J23r4j80
3461C413j89L5L12L33K01Oj63k40j49P0J19k5Q1R3O2j6k17k37o5P5J01M8m2p7N5J47J04q2
3489C753k46j84O6K09J09j00j67k2P6Q9L2j5K7N1K9K2J1O1k1n0Q3mp8l4k0p0j56m2N4nn2p6
3521C330o0R1J47J13j7j62j43q0Oj3j8K6J9P6J4r6m0Q2kL0J21M2j6n2o3j5R1J12J20P8m3m9
3553C629n1j66k23j28K6j13j48j3J19j5o1P8L6j7J05J97J15J05K23J71Q8j7q0k6N0j5j53j89
3581C527j44p4o0L1M3l1J4K49K67M2j64k44l07j29O4N6J71J01j5J1J3M9J74Q5m4j4o1r8p2
3610C440n3N3Q3N5P0M4r3p9P0M4K4L8O1M0p8j12l8o4J29J80o2j48j51j57J13K15Q3jojj01
3641C598j99j32o5J05K89N2k24j47n3m2K1J27J30J05N2q6j68l3l7n5K8J4O5O4Q9J49L8j65
3669C520k72j41J28K71K7j69j67j64n2N3p6n4J89J61J5l8L4J34J60K6Kj28k49j76o1k0P5J72
3697C200N7j67j26P9J69J14O2k1n7J4r5j50J9J48P3m3N6J29J24k9o6N9J31O2j4j42r6M8Q8
3726C626j5oO6J39J38J37O7j79j78lJ3p0p1M2O7jj8o9r7n1l4pO7K1l6J8Jk5r0p7k6N1nj65
3760C230j66j25M9J93K03J73R2K9p1p9Jn3n1j2K4K9kp8j30k2L9q5q4J05K38K79J07%J04N4
3790C991j7o4q1j10k08k00j42M6J57R9O0J43R6PR7J84M5j56j71j85q0N2j2J7j16o2J19J38
3818C647J38J70Q5m2o6k5QQN0o8j82j87j14K1L4k5M7O5J85K11j9m7l0j49j53j95k34j87q4
3847B862Q9J41J17J23J14J00O0N0J2j19j94n3J19Q3J9J9K3J00P8j18k61k21l6J47J23o4J3
3874C326K36O9j42NR4J50J72O2K8k2j86j85p3L3j06j77j42j01k5o7q7L1P4K07K70M2j67k02
3902C117o5O0J65J24K7q9o1k4j2j5j3P8J77J52N9nl2o5k0k6j27j09N8J27l7j79j83K0J40J64
3932C406J07k19l21r5J8j8J53K04K1q2Q9K00pk26j38j52o7J53K11J97K13J59J5r1m8Nk2k24
3960C441j39N7J19N7j6q3q7p8l6p7k6R4J30K06J52o2k09r1K1K1k2l1P9J74J27j8k9J0K9J75
3990C888R8j88l51k18q6rJ19R8p5j6J53J08J2j59k01j05j03l3N0L0J52J25N0J64K09M3p1q6
4018C598j80k12j17m8J82L08k9k21l5P6R2J6Kkj55j36KJ63J84Q7o6j86j56m4P7J25k2j04r5
4047C104Q2K56J65J3m7j60k04L5K26J26p6q8q7p3rJ0k5k1L8N6oK8M9j24k24j60K5P2P4K47
4077C302R0j59j51m1j4N2P2J48R1Q4N1k09k90j69k1J59J40k2n4k8lJ70K66J51P4j2r1r2r8
4106C396k9O0J2o8O3J47K4j35q6mO0J19j54j57No0j43j81j16k1j41m5J34J52J91L8l9R5Q8
4135C205M1J60P6j19m2R2L6mm8Q1Pq0n7QP2P6J42J32J5k1k8j51j23j12jJ43L9r9r1m3j25j25
4167C056j4L5J28J38j4o3l8k1J7J57J05o3p4j08l2J14J23N8j35j64M0N4llJ06R5j1K3qP0R7
4198C665%Rq2r5J40K43J50l0q5k37k12J3P1m4m2n7J2J53O2l3j03j33j69J7J39Q5L8K32K88
4227C995m4l50j70K31J87l6n6k0M4N6J77J56l7n8j46j70q1K3L4k6l1P5m7k35k17j88j11P2
4255C027J78K02K03J11Pj14p8J0j5k05k52j67j72j09J94K31K05K20J9j09RP3O5J96K88K01
4281D218O7k9K5Q4M7j21j91l8J2k1j67k45j67j57j56o3P4J99J42o0o7j26j70n3J30K14Q3q7
4309C377n1J68J56j60l11j73L0P8N0R1J19O2jj7QJ7K6M8kn7j17r7k7Q1Ql7Q0K22K00K0J8O0
4341C869JM5L7j05j49r7q5j06n9N8K40K87J07j44j63K0Q7l5j07k03k66j74o4J37K61Q6k7J2
4369C463k1p9l1m2J0N1k0o3K5J03J81J33Lj66k61p1kM4J07J4K8J39L2QNj88j51r1j10j02j9
4400B929J8l8k2JK1P6Q2qK0P9Q0N3k6l2J45J16J39J30MO6J01mj46r7LJ81K80O3o8N1Rj58j56
4433C892j24o5o6n0j7l3n7j51o7N7Q1k6p9p3n2k2K7j7oN1J66J37J16k2k12k29j75j23o0r4
4463B707r3PK15L51K71J12Q3K8K4R8j6r8j76r3K4j42j15J37J93M8p3K5J59Q8p1o3o8j94j62
4492C206m8O0J67R6R1J12n9j62l7R8R4O2NL9P9l0l7M5j36j23k6O2R5m2j09k4J45pk32j31J4
4523C267J22J79Q8r4k04j67o4O6J45K46K64M8j00j00j77j60R1J90O3p7p5J65L36R7j70k13
4549C766k05j94k86k37p5k9Km8r7N4J33J21J37R6J66L13K33J20O4nj33j58j80j03KK7M8Jk8
4578C505L0k3K7J76K5j75j66n9p2j45k24k1K61K27K0j49k17k42j55J60L24K65Q7j39j24J54
4604C350K03K5M4k6j12j57J7J70J64M8r4r7oJ7J6j37k97j35P5J09JJ8J66R7j06k02j78j26
4632B847j25P3L76J62j04j48k04j19j4Q8J32K17J63L9j00j56r9l6m2o5M4J19J66L06J70j08
4658C582K0N0o6m7j20k38j19n7o4P1K05J54J81J51j82l27k18m1N0J9K1Lk3O4M2L7N9J11J05
4687C423N5m1j71j27l5J0j5p1m6L2N8O6l9j76j01N7J32J0q8J16K08J99N1r9k6J21K11J69l7
4716C846j50j25l2l4n5N5Q1J05K2k02j64j16l5O7KK4J02PJ1r1q0J46J37J3l2o9j26J2L4n6
4746C297o9%j17j29J9P2J87K11J58o6j72p2%Q7R2J41J19j02n1J10M9K9l4M2J10Qp5j08k25
4775C511k19m3J0m3o4o3o0rJ46Q8m8L2J36P8l1j04j16k41j61K13L79L58K56P6L5M4q5l17m33
4804C325j90M9J47N0n7jO7N7J54J06j23j11n5R4K11J20K7o8q6o6j80j72r9o8J2J4j10m0J20
4833C127O7j2m0O4K08J97L4j32k04j00P5J59R1N8j5K8M5J4q9j42j17pm0j18l7J6J07J6j33
4862C120L3P2j8n7l1N2Q8Q3J23O6O7K02J67j02l25k36L1O6o8j2Q1L2j65j85p8Mk5l2O5O4Q
4893C090Pm4O9J10n8n1j2N7R8N7M7N0J06J66L5l1n4j09j43j67j44ML7j35j62M9Q0N3K17K15
4923C437J22m0j96k57r5J43J05Q7J17Q0O9J51M3j38q3J20P9m0q0p8j16kJ43R0rj09l3Q8J48
4952C746K4j77k47r6n5j97j79k7J04J82J6j46j19j8J61J48K03K63J44j03l04k88j61j4J47
4977C007N7j76r6M0Q3P4M8LQ9L5o2r8j86j8K74K53O4k4j48j48M7J35J68J33j27j17O1J4K4
5006C409J37J02P8O1o6j93o3J38J27l6K1J00j63k85j08J46J37J06n1j37p4L3J73J42j91l92
5032C151j38J65J67Q1L2N2mm9m4M%m0r2m3J15J05o1j0O0J2j0n8m8L9nj07j82k58j31m6l9n5
5064B563J56K55J72J46J01%p7k0n4j72J5J31k5p4M2J62L39K14o8k2L5o5j28j22k16k29J18
5091C177K40Q0m5k0kj6n7l3J18R3o6j11J0j6p4k0J3n2j46j63q8P0K13K61J72n3o4P3l4m6L8
5122C452O7P2k11m25l56j96N4P2k0J40K51J42Q8J67J38Q2k6j27K4Q1n6j32k15k21r9K4J26
5149B896K09J83r0l39k57n8J8L6J52L07L16m1j84R5L4j71n6J46K20P4n4m0k6m5L1P9j05k31
5177C099j41m4l6M2K19J20K6m7j14q5%J21K50L09K63K08mj53j40j11k6o9l4J02K9J0l3q4m5
5206C632j57k49j70n5j08k2J06R6J49P6k2k9o4l6NJ09L10K45m1j35j78j30J49K32O8j0q4j61
5234C526j91p9L5J19J19n1j33k0L7p1j21o5m4k3o9m9J13J10m9J9P1Q4K4j33k00j95j83JK84
5263B866K10R8J18P9j25q9mj84k47m5K20K40J14j3j84p8Q8J13J19J3n6j23j74M3J39K4k9j02
5291C031j1P2O3koj03n8Q4m2n6n5j10R1J69J14N8Kk3R2J11J4r9j67m7J46J81O5q5p8o1j32
5322C158j85j3J87K94J53j20k99k99p5J3l9K5M4k1%oL6J60J51J31K19K03Kn9j16j70j6L6M5
5351C439K6o1j63j19l7Q5J52K20J25J2JJ67J12p7j99j73j97j65l6J15K77K15m7k10p1Q0J01
5378C572l1p9j9J8m6NJ15J65J68nl2l4l8r4k69m06l22k07l9J64J84J10J70J38M5k0K1Q6J00
5407C420J00P3n4j24QJ8p4o0Q2O7N0RKno6j1k4n2O5M7L9N3Q4M2k51l47n8P8L2R8J29k2j37
5440C211r0M2jLnNJ72J40Rm1j25j97j21p3k7J14J65O3J6M8P9nj37k02j36o0%J42Q1k8L3Q2
5472C157J88J09M2Mk7o4j75p4N7NM7p7p7J49K65J22k27k02%K7O7O6P9j03j92j79l4J16J06
5501C175Kj27j30R0J56J00J19P3p3k28j04J9Q8M4o7p4L6Q4qm0L0N2J02P0n4n4p8j94j75k6
5531B808N6O8Kq7q6J41J81P6J81R4q5QJ1J1j27k04l3J00L2q2j15r0K7J35J92J41J99J07pj33
5561C521j50j19n2k6j22j95j74n8M5M9m9j02k22j64J44L11L23K15O5lM6k1j85j43N4J81J19
5588C288k8n4k4N8P7J56K00J54L0j16j66j02l3R5J85J41m2q4K5k3p9j17j20O8J02m5q2l8n7
5617C369r2p4R4M1j43j25j19%K2M3O1M6J14J59J02J96O5r5nl1n7%r6j40r0L1J21j5j53q3m
5648C142J45J57R2K9q3k02j45o7r5k0Q7N2p5l4O5Q2QO9J94J09Nj43j19L1J5pO3J09J66L5p3
5679C592q5j23r8O6J76N3o0o2j18q9K25J93j47j39j4N0J07N5J24R1k23l24r2R4O0n3j08l2
5707C119L1Kj16k32j06J91M21J46j49rJ41J39M4j69j97k3N6Q0R2J69J40r4k60k17r4j6l8j7
5735C034J48K45J23Q1J29J1o2j2m0p3J7Oj11j91O8K76M5j04j81k19k12r7L1j1l2J45K37Q6
5763C337J07J24j0k0J08P1o6j75j03Q2J56J88O4j16j06n7q0l4p2j31j05m9J67J61N3Mmj20
5791C374k04j58p2J04K19J9n1J30J34N9o1p1pk6k9m8J3l7k0J01j1j12m8N7%N4R0LK6O8N2j44
5823C404k01q0J08R9j4J6l1j29o6l9J01J36J12J15P7O0l8o2j6J8k4n7O9N8l9l1o5r8q2o3r4
5854C144j59k7N2o8p1K2J48J44J10rn2N9mk4P2Lr8K9J23J07K2n4j14o1J39J22q8j94j04j0
5884C159J00K50J16p0r9j35j68k8P1M8O4L1p4k38k45j8J55J95J81J24N3J6n9j22j17j34r8
5911B958p7q6j76j49M4K32K53J12K0k6M2K08K61J77j3r8j18j59j28j85k26j51Q2J72J37K10
5937C316O5j36k3J13J57N5k3L7Rp7K7J05J97J67p3j82j91j62m1J09M4J39J78M6l5o5k0qj60
5966C568j51o7kJ09J57J61%j47j15m6N3O6K21J80j8j71k30m2jJ2j0m7l5n1n3KPL5L9j05r9
5997C220L4N6K6L4J91K16Q6p6l01j95n0P8J48N9O9j9r5m6J03J96J61P9j14j74o3l7p3j17L
6026C399J67J25J0LL2Nj34j45p3lm3p4q0n6j40k54j49R2J67K09K45J02P6k0j06n9j17M8J38
6055C365m8j09n7l6N0Q4K0k2l8j81k57j88j06R5K20J88J46J97J64mj42n5J41J41Pj14j48N2
6083C365K05Q4j9j58j22O4J39L4l7j06k27k70j69M7J15M0lK3L9R2L1j8j8n4o0L8K8J1J74J84
6113C452O1l0m4m9K9M5PJ02J25Rq1q2L9nj6l3j17r6j33j07MN5O0m6j68j33J09J50R4L5N7K5
6145C318L0R9Pr7J5M6j40j45Q4R3LJ39K12j00k62j07p5JO4Np0p9j19j9P5J57J94Q1m2l6p2
6176C260j88k04n6Q0J49K25J67n6r2p5j68n0O6J31J37Q4P9l9j45j71j04o0Pn6o9N6R9K01K16
6205C424O8J1O4L0n1q7JR5J49J40q3k29j70j23mR6o3j12kJ8j4PN2M0K4k9k11k28j04J03K47
6236C059K77J61O7m2l2Q4k7k16j56j08k8O0R8M7N2J1P9M7p0o7l8L6J71J33n5r2ML9j2j80k77
6267C025j59lK1n3j18J0M2mL0J00K9m0j2m5m0mp3j85j25J38K53K05J50jj15R5J85J02L9N4
6297C501l0j28Q4K16mj06j25k55j39J4o5m1N6J69K38K46J67n7j58j2J9q2k09l61j95J9j7r9
6325B646m2R7K02J56L9j66l11k26p4oK7J50J35O1P9mr1KR2P7J6J00L20J99k14k88k3O5m3p9
6355B896OJ54J43J29J43p2k29p9O1J79J06j7Lr6j91j30J0R3P3r9q0r0j30l6j5j17k07k9J27
6384B506R9J3J16J30Q5M4J43R9O1O9n8q7j4N3J29J92O7j24m3q0j22m6L1O8mm9l4R7J37p7k49
6415C152p7l5j23pJ19J36P4R4k6j20j52j49l1M8J27k3j74j79j1J27J64K19J96N3m1Jq6j07
6443C169p7o6j5k0q7J9L84L32J6k0O5m0j28p7p1l1PJ5n1j23j4j08j57j3Q6Q3J12J43J5r0K
6474C260J14J43R8K5j17k35l18k02j6J22J41L4J7J1n9o2O1J44J12j9r9l6J89K00j23j06k9
6501C250r1n2J41K50J87J11L2p0j42k4J17K7r8p8q9j48r1O7J78N0r9k6j23k18k0J05R9J6N4
6530C315R2J21J56K7j51o9j4q0N5m6l26k63p7O2P3k5pQ7K04K92K83J55m9j79k15j21j04j46
6558C050k9J18N9k17k84r7J87K36J22J09L5JJ2K4l5j27j24M7J27J58J24jj18m8J08J10P8N7
6586C682l8j23j20L0O8J23po8j13j24n6p7o2qq4j99p3N1P3J23J41K5n1q6j16n6l2P0Km6N7
6617B906O8J34J81j6j57j44M7J31J60K1j54j58j71j71j05k9n3MJ33J16R4M3j91k90q5N2k2
6644B344lJ64K04J07J39J82P5J21J45k8M1J84J47M6k4k38l14j54O6J34O0l8j54k25r5N4M4
6671B984j08n0%m5k8p0o4j0N7K0jj5k8P7J74J06m4j26j29j7nQ8J81J15J1n4m3m5K9J40J37
6702C237o2j35p1M4Q6J60O4j84j35K1L1l2j57j79R0J60j23j41j15j55N9K66K11M9n0j31k19
6729B589k06r9L3K29J85j3p4qM9N7J14O7J1m7q8k5j15k36j45J0P3L3n7K3J55R1p0m5l1KJ23
6760B585K36J7j19m1J4l3k3R8J40Ro7l0J25Q6n5p8K4J05P7k2%Q5J35R5p5p9L6q8j80j15K2
6791B884M8l0q3k3J26J16k7j42j19LJ86R9p7r1r3k4L8l4P0N0M6M0m5k40k67k0Q3R4P6R9J28
6822B871J08M2M4K02K31R3M4J6r0k14k38q2npr9o3J00P6j2l4p3m7J8j1J0j7q6K1J27P4q3j87
6854B729j67j05q7P5J85R2N5r3j74m5J3L5N9R6M0l6j49L2M9K2l3j10lR7PO9J00N8J5NJK6P0
6887B928J06J54M9n3l7Pk4K9k6q3o7j37j67M7J98J59O9k2P4J16m7n7Lj30j83o0j9Q4J45J36
6917C192Q0P0Oj54j56mj5j09j19n2J05J31op2O7J36J46K5r9j5L7J11O3j63j89oj22k21k4Q3
6947B726P2K9O3J28kj05r8oJ14P6k1j8J6%l4Pk8m9n9m3J5n9p2k3m1j3M3J53J50O5O9P2J41
6980C268J32p8j29l2r0j83o9%k4k0N4O6p3k20j62r2k8N1J78J53J3J0kJ15J25Qj72j33K1N8
7010B745J33R7m3r3n4mJ03J5j11L7K14J47o2l1N2k9j3l5j14j33j18l0qq3j33m1K50L63O7l6
7040C052M5J6lQ9N0m4p8j73j61j84j44l2Q1J95J73j6p0k1J7n6n1k7j31k21j87J36K43R2J5
7069B605o7j03k3M1M6J39J85R8j9j56k02n0j8KJ69K24R4J7o9j34M3J28k6p9j29k03k35j41
7097B137j6M9N4N1J17K25K22M3p6j66j68m5p9n8L5j2j07o3J58J87Mn0L6R2j8j06r1o6J13R3
7127B495j00j39j9K16K88J40J2m4j34k71k32n1N2J24J81J09n0n2j10j93n0M1J1k5l2o8k7L6
7155B108L2O6J34J55R4o7j04j29j69l5N7O2P6l4r8q6o5K1O3P9J18J73J66J07nj14r6M3j4o7
7185B471j5J5J43Q0k24j30L8M7K9lL2N1rq1m8Ok1q5k20k05JJ07R7n0q0K8O2J23J12O0o4j99
7217B068j93J3J46J98J13m6RK7l3K8J08J02M5M0M8Nn8m2O1n4k28k37k6N1Qj2%qQP6Q0k7k7
7250B243k7q3n9m0J5N5L6j8M4R4O0K5j03n8O8J2J9L9m1J7O6oj10o2L6O1M7J0n9j21j55q6m0
7283A879Q0P9M4P7j03j29k2kJ63K56M3j84j60j2K4O7O9j0n0l1j0l8M0J06L8r6n5R5J0j03J4
7314B079J33N2o0m9OK9K9M1M3l2m7rj8N0J27J13K7j26j02O8N8p4n9m9r9p8l0l6q8j24j00r0
7346A585qJ55J66O7O9P0rm7K1N9L1k2j28j23j6%J4Q7J22L7o3k5j7o3l3n1l4O7J09R1N9N6P9
7379B305%j05j16m3M2Jn7k4k4oKm7p1n4Q1Q0%q5p2L4Q3K5j4l3M3J74P4k8MJ17Q7l9n2J2j1
7414B283p4j25j09j10j47j46MO7J35J04Rm3n3K4J76J73J6OK6kj7m4q5m1l2n9jO9j3j09p8L5
7446A839K17K23O1n2j41j21j64j44JJ30J61J7j17q8j7Q4Pl2Q5J60P3o9j66j22k2p6j50l0Q
7475A555n7N7J11K2m7r1r6o6M5J26J30R4QrJ1J7Q3J12o3j02L2J13N3Nl1q1OP7N8O3p3j54j59
7508A749j11j3P0R9J9N3J07P5N2K6k9r2j70r3n2l9n3j11j16o5J9P6R0L8qJ01J46Kj60k01j62
7539A247j02J2J15J57J49
7544A578
##PAGE=	N=2
##DATATABLE=	(X++(I..I)), XYDATA
-57990B290L1RNQJ26M7L0K43J61j00j67m9q5k3L7J18R5j67j78o2J1Pj02j21k54k45nK57K37
-57961B154L6m7j76n4J76J42N0N0J03m0l18l41k73j13KP1J37J82J91J01q5j20j9mJ30J48R1
-57934B174J32j2l6R1J34J70Q3o1j46j37r7o1j14K2J82J36j0j69j75k0M1k46j83J2P8p3n8
-57907A657J17Nj48p1P8J90J99N0p2J30J01k48k13p0P8K61J71p2r5n4j00o2J95K46mj8j6j5
-57879B220j5j24j65j28P0K28L4k47l89l51j14J25L5P6R1j6P4J30q0j82j86r2K26K36j11l01
-57853A044k27j54q2p9nJ18R9Q6J50K64K77J92L6k62l30r2P9J97L32K87J4j92j18r2j48j85
-57827A209j43j57j84j18m8M9M3J12J00J04K00K23J05m9j49j5O9l9k20j34J77O4o2m9o8k9
-57801I91o9k44k37j09J94J60l0M4P9j2J4J02J39J18M5q9j91k75j78P6K12J53J66J54M1j42
-57775A112j46n8J04K38J84J03j0p3kQ7J15L9pK0L5Q1J7j98l66k56j72j93j64m6jl8J65K24
-57747G94pK5M7O3m8k27k38j91K3J87J97J64K20J31l8RJ18l2l1J21K3q1kL6O2J6p1L4M6j10
-57717A240j60n7R7K9j38k70j03K01J54J07j79k51M4P6R1J16k2r6N3m9j01P6J53J14J20J10
-57691A355J56J92L3lP4Qj22k03q0J35k5l13j69J15K01J31k5k18j70N0J36P4j42j62n8p4j83
-57664G13K7J39J05L9j56k30J1J93K20J3q4O5k0j00j16k07p5k8k59k08K5J82J33Rl3o9p5j6
-57636A98n3M4J99J72k5k3q9j99o8K14J37r9m1M6o0n0j39j86P5J00j6O3J57J61J94N8mJq3
-57607F84Ro0k48k29n9k7k3O2r4k26J11L51R5j25k30j38j92j75J0J61R5k2m1J21J24r2P3K8
-57579e7r0k7n9J16J78N8m2k19j45o8k14j04J86L83K55kj71j3J80J8K2J89J77K18kj31k9r
-57551E98K3J37P0j72j57l00l64k44J19K52K07J84M6j40k65k24j46Q1L50L23O7j62k06j11
-57527c4L3K04J58M5j38k38j37j27m2j2l6O5L2P9K05K89J37j4j85j75nR8l5k02p4J5q1j37
-57499c12J3J55P4j99k93q1R8m3j55L5J74J89K16K19J38J8j3J06n0r7j19j15mk1j40j53qj34
-57471e02k51j53n9J57L16K69N1l5j7n7k09k84q4J96K78J12m7Q4K19M4lJ18o5l02k29lR5N6
-57443c05j39o8K83J51j13l0PN2Q1P3Q0q0k22l42k23J0N2Q4J81K45K17P0N0O6M4j22k39k53
-57415c90j82qJ45L9r4k09j78j9N7K27L04J10Nj47k24l28j10L31L57J28J41J40j71l98m28
-57390i02l43j23J29N5q0j48k32m9J14J16M7n1j41J51L46M47M11J28k79k72J2L2Q1N9J40M61
-57364A09M61j11m58k98j43j98k60j42L6K04K70J10k1l5m7j20l0j4J5L2K37K31N6j20j73k54
-57338f63k96k78k78m0J87K90L11K32o4j58m2P3j3j0m4p6P3P4J68J06K5Q2J04J73j7k49j84
-57311e14j29rJ23J99J66k4j53k53k88k04q3L9J24j05k02N9J73j0m7j33k40k67k62L5K10M2
-57285a753Q1J79RJ49L92O9j15K28L16J46L3m7J42J93Nk09m04l28j17k6j33k20l49l62k99
-57260b420j12J18J66K38J75l6j0K79L41M3l3k4j7N6q3k54k15k07k43RK08J24Q4J80L84K63
-57234i86o5k37j38K6K07K88K06p5j79r5n5r9j68k28j80j62Q5K42J27j4j58P8K60J28l2J02
-57208a122K95P0j64j95j9K21M24K46k89n77n11l07j48K5K17L23j31l80o9J55K11J03k9M3
-57184a608J92J30J11J71K22L08J26j27l49q3L35K32J45l1j70k8K09J95q5l14k77j44k20l66
-57160a426l42j2K82K51Q2OQ7J30R1r4j49J4O0l4l19l96K2J53M9k4k66l24J17N03N24N29O8
-57133d18o06m65j08j1k8k00k80j68l3M28O53M31K48n1l02j98O0K14K7k65j80k4J03J13J4
-57108a046L7L93K26j42l12j97j40k83j86r2j27kK79L24L9M2J08K24N3j53j69J47K23j82l31
-57083a267j80M4Q4J09J23qj1R8j1j31k34l14j41K68K84k4k90j35j0r2q1o6J09K00J61l1L7
-57056a509K60K02Nj58k0K00L05K20P8O5R7j08k77j78RK27M01L06j18l10l70n61m73j25J26
-57031a706K72J66N7m4k00p3l1j97m41m18k3J43K04L55M57L85J79o5j94r8k62l32k40j13N1
-57006b168o1j2K10J63N1P1k5j39k02k12k8N5N6J98K85K34pJ04K7p4K5m2k4j10k67j03J59
-56979a836K47J16j32j49r7j60j98l8J84J74j36j62J88L19K43j28k78J01L04J80N1j46k54
-56956a607m7J20J57L0j21j50k86k08P4J18p1k69k87J4K07K06K28L27L34J06O9J07j39l69
-56932a457k85k01j58p8O4J50K82M65K64qkJ61L8m45m32l8Lp5Q4M6K2j40j62j06J1J99J12
-56905a686l3J7K7j78j68r9Q8K54O5k98m26j23r6j02J95K55l2j46q7J57N00M13K56K1k1J04
-56879a143N2k22l45k29PJr6l4L5j57L0L66J53k49k02J54K40k4j39j80j44L9K04L4l5o6O4
-56852a886K97L42J89J8j2M4j40j19j42j96m75l54Q0K47Mj01J80K53J25M3Q1R6J86K07K3j43
-56826a153j61j54j99k41k21L3L32M14L31m0k08p2q5j4J13R9O1o7j35Q9J87j17j95r9k46j45
-56800a893L29N44K79J5j71l78l76k17M0K71M72K51kj35k3k9j26k71l03qK40Q7KJ71J12k38
-56774a357n24l67k2o6j0P4J22J93J23J50L84M34J23j57K4L35K98nm62m65j55p2j41k06l6
-56749a785k65m99l79k91m0K83N84M98J52j09j02r0r5Q7J42K62L99L33N5j93k79j72n5L6J76
-56724a347K10m2j68p6j42n4R8Q6J53J93L3l39l34k11k64j13K78L13N1j96j01J10L25L47P6
-56699a114m4P3m1o3l0n3pQ6K47P8k75l85l00j05k7J73K36J07J42K95J95N7M6j8K9L3k6j63
-56671h54k09k48p8K03K58O1q2l6k23m46k25P5J52J43r2k32m9J01M4J34J23O0L3k55l21j71
-56645b134o2l8K7m9j71j92k9K52M56K91L2J12J93J20L8L0p9k59j28j02R0J54j14j10n4J34
-56619a592K68k9k54p2L8m1j48j17R2J47R8Qj67M7Q2j18k20k50k42l1M34M84J7j97r4j04l5
-56592a996R8L2J00P2j92rN2l20k80k2K58K52P6j2J10L32L16l1k81j25O8J23J13j64k79j82
-56566a891LM2O4r6k06m5k9j58j49Q2J50L3OJ74K96O5k22k26k1L18M45L8k39J11K31o5p1J31
-56538a229J71Q2K1J51R4j06l08j42j35m04k80j04l3lMr5l4J23R9J89K71K49J27J45P6j72
-56512a243k92j5K83Q0PP6k14m40j87nJ71L19N1j02k34j33R4J01J48n6j91j90j87p7K2J2L3
-56485b169N7J36K40L40J28r8J7K5p5j03k75p8J67J86J41K8L3l2j00j93k84j08j08j28pK1
-56459b239n6M4K49L53K77n0l16m9J00l44n72k82M8K45J10J64K59K53Q7j10k24J04J51o7k82
-56434b147k66l4M2L3J57K22L90L03j29l92k84k46k23j17kK68M18K62N0P2K8j26r1K9rl2n
-56407a829j16j35J2j0o3rJ24K27l5k80l13k41M1P9p8m16l20P7K59L46J22k3J39m1k13K3L04
-56380b369Q5k61j29J76L14M53K39j07k85l42k15P5J81J85K32L06K89J20O9J59J37J18j14
-56357f84k21j38j57k70j00%K6j05j22l27j70J53j89l43o0K84N62M35Nl61k33J01J89J11Q0
-56332a534L6N8J26O6L0K8j91j29m2l5P9N5J0o1j02o7R1J80J74J40J24K63L16R7k58l99k71
-56305a216r8k09l89k95r5J44M50N45K0l07k26l82l69K7R1P1J84L54O5j53L7k2j51j34M9J92
-56279a817J23K5l1j02Q1J20J82L45K56L3k64k70k23j30M2J75K24K32J69Nm33m68kJ40j09
-56254a697l29l63k71R0L51J98m7j45j68N6L47M43K66%k31k66oK86J86p2P7K3L0J76J43N2
-56228h71k4j23j26l4k40m15m03L3L07j3j83R1J48Mj11q1K26L80J56J26J14p5k51m30n26k59
-56202b580M1Q6K1J05N7P3J82O0O8J68R6J82J37j30j92j36n1K2m5q3l18k56p2L50O85L03p1
-56175a298j37j63J5L09K99k9k64l20J0K17J37k40o15l25PO0J29J86R7o9l4M4J65K79L51M0
-56149a149l10k90m5l2K20K43J6j20k33m1Q5m1%Q0N0P8k4j46n2K18K31L06K48N2j80l44l26
-56122a506k45n6M8jj6k6j20k34L9K21K02M3j47m9L4K35K91K27K8n7n3k73m14l41l39k57J56
-56095b610M95L65j0l8J38Mk16q4J93K26K37O8q0R4J22J9L3On8J23K29J81O9k50n15k91J42
-56068a408K33O8N9j2j84j85j42j15M0Pm9j18K5K46K55O1J3J65J8j28J07K70n6l26l99j10
-56042a665M8l4J68N4p3J01N4q2K1J85R9l6k7M9K84L58m7k24l8j37k82k94k45k30j02K24K73
-56015a598L37P7j08q4j37j98j08K25K24L8j37j85J09K33L2r3n7r9j93k2J37lj36k18l01j84
-55989b449J55K6p5J23l9k8J87L37K69j4j5J36J02K2l3k54k06P6L28J76k6n4o7j82j49j75
-55963a829qK26J76N8k16j92O0J66p1k85j06m6o1K73M39K14L17K08n9j44k70k63j15r4j23
-55938a745j63j11R1L14L99J83l4k25j54j64k59k1J47N3N1M2q4j24RJ35op3n9Q0K79P0p2j25
-55910a566r8J61J28k19k81j73n7J10jJ16M02J74R9k3j79LJ16M0QJ00J18n0q6o8j94j99j49
-55883a768k3p4Q6K09O3k9R1J78R9o0j79j10R2K32Q6NO6L1mj26l12m12m25n3J88J54J6J90
-55855a789K45O5n3k9m4k7j09L3J32P3k30j27J29K75J82j06m43l34K69L73Q7%Oj45p6J95J38
-55828a310J43J19j79j24j72l32j14P4K68K59J43Lr9j57j15L8K02N7l08j53K36K30K20K7m76
-55803a520n73j58m0j84l5K48K46K19K85J10P2J89J18j34j98N2L9j47j08J43L17M2k99l1J4
-55778a333m9n3n6j65l59k86j25J47L88J59m8j32r3J49J30k23j79j6j04j41Q8M41M93K14J08
-55753a045K79O2m00m07R8K97k4j52j36k65k25J30L45K19q0j22K1k6j26J51J59M4j26j72Q4
-55728a417P1j60k68j25J12K00J39j38m83k08L00M86L15K31j71l55o3m2q9l8L5O4J50O2n3
-55703a445p8L06L27o6k07l50l83n4J83J75J37J18P5k30k51N2K10J12L5j0r7k26p4Q4N7q4
-55677a684j47P6K63K63K82K96J62j40k43j32K7J62M14L42l3k29j08j61l35k19p6J10L69M12
-55653c29J71r0n82n66j73m7l44k54J31J27K40K55j37l29p2M4qj10k70j19K48K08M1J67K96
-55628a502K82R2q8o4j40k48o9K58L44J33j10k30j83N5J21J09K86j8l23k33M4J81K5j80l22
-55603a780j33P0J22j13p9Q2q1P3J75J59K5j24k28q8J13K24J83q8r9l7N8R9j52j47j89j46
-55577b101J29R6j3J21J00j72k90j38L6J62J95qj47K04L84L9l3K25M83K90O0r3r7j86l17l61
-55551a432l59l44j61J61N1j94n3L49O32L80k6k36k2o3j3j19l68n61m89r0K55L45K69J51M
-55526a933N1M5n0O0J38J54Q4J38J11k8l17l93j99j07J11J75j66k70J1M6O0l8J40M68L62J44
-55500a203j25l05k80j5K26n2m08k59j81k09J92L89J88r5j05J48L39K89o0k93k03J8K86L58
-55476a360J96j8j75m6j5q7j07r6j10k31k71j08k1R8J35l6K6K79L06J76J02Q5J69K21K5k47
-55450a110j90m9p4J5J41J01P4Q6O9K53L73k3m69l24j52k42k41L0J04k03l01j10K5L37L01
-55425a579J39L6m1L5Q3J07M1P2J04j31j90m5R4J23L4k63k54j10j05j12p5O7P0J1Q3O3J36
-55398a607J78o6j73J9J03J34K00J88J91N7j83k07j45k29k41p7Q4Q9Q7k4l26l72pK65L92K21
-55372a449j47k39j49k3o2J19M71L33r8j45J40J22J87J73K36M1k97j47k06k06N3J30J19k7
-55348a071j76p7j9%M5j7J9n6k07J21K48j08j14o8j92k84k35k58j92N9K84K10j60l63r2J30
-55322b573J22K56L31J35o3j30j01j22K16M13K05OK16J80o5L2j15n53l68LJ72J99L03R2j06
-55297a315j16l0l2l1J39J35J51Qj3J55P2K4J8o1J49J48l63l28N4L89K82M1N9p7k68m50m56
-55270a716k61l25k68j25M8K72J57P4P7J47J91J91J62Q8P8K12o5l01k50o7O6O0k8N7J20j23
-55244a529l36j54J04J83M2o1o5L4R3Q7O7J08K50K9l66k97o4R9L26L50J02j33l32j64M3p6
-55218a660j3J61L15K28J09J33m8j84j40j51l24l03j77j60k41l00k95l21j25L24L63L06K37
-55195b266K49J63J31K79O9m7j25j82l2Q1K31M7k71n7P4j08kJ04m6j96%J83m2k25j29J61K87
-55168a669Kk85j26K65L03J1q2J22J55o1l9P8o2k81n7J36j03L5M13N11P6k96j73j24k27r6
-55142a574R2N8m6p7k2Qk78l55j00J80L08L72J66R4K37L03q7m86l47p4m2j68m9J14J54j50
-55116a769l17J0L13L03k2k85k98j75k48k22J39M43N37K40m3n5k9n7j23l35n0K41J43J19J85
-55091a355L58K60n7k24l79l43j43J44J55r4j61k22l8J70K17J69J19J21N7J9j11j72j25J7
-55067a618k6k18j40q3qJ49K48M7q2J00K0j32J07J71N1JL6K43J99p9j91lK44K6l73l07q1m
-55039a703q0J1J05N8J36K56l0q1J35J91k4j77j35m7o8L0J07p6j24k1J68K88J50k9l0l0j13
-55012a133J05J76j65j65K1j86o04n41k92j3j2L64P97P03J81k48k40j42k3j61k63O2L29J64
-54988a286K8j24o7J41R1j08r2n7j13q0j05k16j39j59j93n8J49J97J03K5J98K36Rj45PO5L9
-54961a654R1J57m0l58k84n9L63L00J3j45k66K7K88J48l9k27j51n0mKj41j27j23J70L93K54
-54935a462M0j24LR1n4j41k5J72J86O1j1R4Pj6r6k14o8O9J01M8QP%p9m8K6j39o4J95L48J13
-54904i72q3j24r6j69k30j87m51l49p9K01L79K98J55q8j56J69J35Q1K04K90L37J94o4j35j94
-54879i34j40j06j88k66j48m1J00K89J6m92m70k6K30L34K70J13q9k00r0R1n7j44P2L1k5J15
-54853a755L28K64j25q8J46K03N4j21j57Pj8q0R9K19K46J56rm2j93k80m57l22J11J92K6J39
-54827a457K76L40K45ql1j28k02k56k91N1J42m4k15l86j6K86K0j19K6J0k5J20J46K56J53j66
-54801a273j34n6K23L03l6k73l08q8K69M89K67p1k03k99j97J30K82K07K8k04k00l4jK5K9j77
-54775a302j49Mo0l7J40L07J72M4p6oR6Ro7k38l89l07n3J83R1k00j40J15J11j24o4j11k18
-54748b269p0K22L10K78K60M01K82pk77m69m57l27k11J53O0R5Mj06N9or1K7J17N4J43K68J05
-54721a452j42k91k19J1P0J42J59J89K47K13L2j48j19R7J68J5k33k92j09K19O3j83j3J82J08
-54696a286n6m4j79k15l8Q9N5o2q5l0O0Q9J32R4R7J84J82J21l5k18l04k1K22K17J09k74n35
-54669a731l38J7J98J84L48L36Jr4J7K34L15N4k23k05k31j29K5j06l67k48rJ13K05L79L35
-54644i20m7k62m00l92j15P8K64M54K66l10m44k01L2J7l4J29J87q1q0J62j8j07j41j18lJ40
-54618a944K30L25L06K69N0p6J03J23qj85l15n7J20pj08l41k66q3n4Q8J53J32J07m4L9K34
-54592a209K42J8l7oJ87Q1j29j90k55j25k48l42L0L74M03J76J4J02p8k05j23k9K9K3j59j13
-54566a569J28L70J93l08m03j54K15P2j54k11L3L66M71M16L9l00k83o5J80J7k11j16O0J02
-54542a112Q2l0J27K59J88j9kJ5j33k72j08Q2R7J4j08k77j92J52J88J38K0k32l62k60K46L42
-54516a157N3M7N1j16j30k8N3j33q2P0J69J94J1R6K82M0k40j59q4j62j25r6n2j14PL47J49
-54489a109k29k53j31J25L58j9k69j29k68k25K00M89K59J55J23RLj04j10j66k33J1r5j62J08
-54464a662K64K10n8k18k05n9J56J45Kk05l57n9J05J92N91L77j51l26j49K08L34P1r3J4L2
-54439h41n8k84k67O7J72M1m4J23J04j5j6J05P0n8P1J68K40q8l59m01k58j43J09J74k22l60
-54413a970k64k55J23N76N77J38j02r1q0k62k39j8K12J56j61p6Q4Q3R9J5J57L99L39O4j31
-54388f27j70q8m2j7l07m69q0M11K00j4r7n5K44K38o0k71r0Nq1k7N0J88J01j04l8J69O4k1
-54360i88k50k64K48K32l3N2k6j19o6N5M21M62M0q7j4L3j47j27J8l9P3J33j41l29k89m8j12
-54333a312j38R8J1k71k21j8J33J79q6l11RL16K33M63M87L23o0m44k64n3R9K37J41rk61n13
-54307a232o67l41J74m9l03j81L0L39M02L86M92L1j23P3Q5qj08l50k94j88j79j24KJ42J43
-54282a848L3mj19l0L20K17j01l17k10j01J20J24K02J33Q6K45K82K28Q6K0l5l8l8j59j93q4
-54256a181r2m0j10pJ24R7j50j84J13N9k46m11j9K94K64J00o4O7L49J92j60l89j96J01K30
-54231a259L9k4mj33l35l00k4J59L21K74J29q4j04O2m0M3K07O7L4l1k31j91J13J92K01J95
-54205g24p4l76l96j21K74K80m5j65JK31K18J62J30j48l38k91j58k12j53j46M1J07r6k8J42
-54180a885J65K69L63J36rK5J44K59Q8j36Rj44l83k01q0J99K45j17j32J70J02L1lj60o1J42
-54154i64j0j91l67n42r0L80L44m8j91J16K73j45m48l06M6M48K10J39M62L64N5k42k89l23
-54130a319l74k06p9J1J84Q9r3JJ67J04J7p6l36l88k55K9J08J24O7N0J86J90lk16k76k92j76
-54103b762K9K08J61K56L02J05K3J8L37L71l2j93K8K85J79J6j19l39m04k97n5R7R5K0J15J99
-54077a357l5L5K40L15J40j5j10j99p0j57m09l8K21K84L95K57l6j05l08n67m87l62k63R7L06
-54052b228L88L17l0j55J78L98K71j76n92n39k66j97J61N14M84J16q2P3N2j4j24J26J54j35
-54028a306k11j85l19j66J59J33o2j19j60j14RQ6J68K72P8k01o2J47J86J8R4K39K38j7j22
-54003a217P2j1k10j57J3J04K15L46K56j28n03n01j98P1J57rM2o9l22j34L87N76K94PJ51J16
-53977f52lq3l9m2n0J6j94j38j26O2K67J33K10K53Q3k20k00j03lp3k27j10j21nK12l3l62l07
-53949a855o5j2nq5j43j31j28K90O08O92O02K51r3k79n00l75KJ58m4j15l8K06J82nl8j30j33
-53922a183k94l89k32m2K65J35m2K17L99K80J22O8oL2K1k5k9j78j86O6KJNp2k7l2l25m98k69
-53893b216J45L38J87J91L00L01K33J03j4p5r6j93k19l6J10p2k96l88r3K51J20k63j83J28
-53869a737L08J93r9j71nn9k34j78k3M0J5J56K57L3oJ42K46K24L82J58k03l65l82k49n1J45
-53843a463N7pj34j56o4K48M55Q1k1q0k87k66j67R5J92j16k25N0K68J56j41j68j79k24j97
-53818b293j64O1J10J12K32L5m9k2j90j51p2j09kR8K39J17O2n7n3J35L33K83J45O2LP8J32
-53791i25J11j72m76j30J81Q7n1P0l0j81Q0K14K8p0N5J40L73N61K84k76l43m4LO9Q5j74l07
-53764h38k00j43j57J1K48J38j08k51m7O5p9j92k66J33K46J04L69L45J46q1m4M2R5J0p2r6
-53738f22k2p6k33k03o1K6j98l23m23l41r9O7K80K56J71K61K20m1j85Q4R1K7R2J31K5K4p3
-53711a145j27pk4j33j5N4j61l1J04Q3J16J5j32P8K53J68j28j09J1l3jK08N2pK61J33j97j57
-53683h71J45M6j95k79k47k78k7K25J63jj93k74j19P6M9J34J46J28K19J81M9m6Lj65l95k59
-53657a785Mp3m6l2j11J76K20K14J26J18K94K15r9k16o8J06J42J20R5j10j25K0l5j72j22r4
-53631a238mll7P7M15M17%q8R8Nj60j30P5q4l22l62n7J28J41J45PL6K85M00l2m75m13j67k05
-53602a548k27J13J42r9o4O6N0o4j10j70P2K74M68K73k2J69K95j22o48n16j00K13J46J5J98
-53577a196K62J79q8m25k84N3Q6r3r8J08K14K86J38Qj04k27k74M9q7p0L6p4R9K69K42K58P7
-53550f56k55l58l20k63j67K2N9O4L51N54K96k75m56l18k54l20nL46M45L24L25K98R8j12j92
-53525g69l35k58k48p0O7K93M58m6k39j35k12k53J6K65J41j79l68l30q7Q1qJ27J02O8K88J44
-53499a487rK05J65j79k65J62M07L6j92j29N5K9K7N5L4K2J99L35L19p9n32n79j81n3J13J82
-53473a340j2KM3J84J28P2m9j41J67K32J46o8j78%j18j71K2Q4J48J75J60j35l08k03r0j0J1
-53446a249r0P1L48K59o0l80l33j00j47o9K4j56k17q0K70L53J14M5kq1M4Nk76m99m35j19N9
-53419b701K99M81L17J86J27j88lK54l0k50Jj0j93n6J30K46M23M74L93K03p4o5j23l78m55
-53394i92m05l19k77j99j06J3Q6j0K31K02%M7L20J54l51l78j2K92L77o6n14k67k4J09K81L80
-53368a428M34M4j97%J94R2j69k94j09Q7m0n4R4j28l70k25j09o1q7K00M43M83K91J82R9N0
-53342e78o3j66k73k44k21k67j05K14K17o9o0R5R6J22k3k09n8P6J79J87lj9j27k47j44r1O
-53315a775J03K06J15r6j37j06L5j6j40j72J60M17K56Q0P5N6J7M2k4LM2J82J44k9p4j72r4
-53288i02R0J68l9k72k60j08O4l2j30k3L9J0j19k80LL14K14J08N5K9o5k4R5L4n4o8j57r4P7
-53259a327Q5k72l70k80j76M2K02J80J73Mr8P5J58J19O3l1P6M9q1j21j2K12M77M24K80o7j61
-53232c77P8P9j48j93j20l6j20m64m44n2L43N76K41k59j97L36L49J06j33l18J7K0j68k36o5
-53207a185J32O3J64J15Kj0K3o9j71J79M49r8n18m65k29k5j04j14n1Q1L01M30L47J13o2k74
-53181i76k76M8Rk01k18k00j61j14L6P7M1P5Q8N8n5J28O3J04K48K44Kn4j12l22k13J88M73
-53154a020L55j06l31qK79K81p2j74J23J85j35k95l85j63O5j60l44j03Q9Noj87k29q2P3K04
-53128b141J14J0M3L06J46o8M5L0q6j35k9J76L40N25L64R1k9n4K7l3k17k97j38k50l59k17
-53102a836K3K63K23l7q6nJ28J63K51L56K94J15p9k45m93m31k38k21KJ40J40K31J50j27k75
-53077a594j23R2Q7K00l9p9K8o4Q0J20MQ4K3j33j08J48J63l7j48KK25K59J70O1J11M2l18m00
-53049a144l91j16J91J59Q6J3o5m2P8L2l4pk26j54J92M95M72L02j15m53l04k60M2L08Q5l13
-53023a169l85k79k37j80J29M22N48N28L04p6l47k45k02o7K67K36k19k18m5J7j24l33k02n6
-52999a933J4j8K33L09R1J0j39qJ91L07K53K49J03k94l05j95j05j54k73k04R8L24n9k58q9
-52974a852M9J08nJ0K82K72J52m1j54k7R7k9O4M00L27J83q9j95j77j78j99k94k1L00O3l16
-52948a270k7J63q3j82k19j90r6R3R4J42K91K04J34J10j66l35k19j56q5K5J51L07J62j7j27
-52923a296j09P9p4m9n4k22k15m8J10J54K30K34L24J50k22k95k45j62J68K63j27l36j84j38
-52899b064N7M17J90j29r6R3J3N4Q0j48j80j52j45m9J70L48k9m17k57L9K31J28p3J5n7j67
-52873b128j20K04M70K6k70j68j33J39K19J12K28L45K34j15k82j05J42J36P3M4l6N8J22j99
-52849a004k35p9rJ7k5N1J40J41J39N0j16l3k6J9J29K9l8j92k48r9L03L79O7l9j37m57k58
-52822a531K75R3k74j74K29J40j96k46p8N0K08K53K28K92J01j80k25l9m4k08j70j16%O3L7
-52797a512J16Q6j98m2L17J71k26l27j84j95n7Q1R6Q1k2J36M62L89K12J38N7J16Q8r5m22m51
-52771a185j27J45J27n0j06j73j5J54j74l21R0K23L23K78r5k41kJ7j10m7Q9J06r1j55j43l
-52745a486R7N4J4R1J04J98J99%J8R4J35J59l7k58j43j74k36j3J10J89N3j30j15N1J55J74
-52719f97j6l62j93J6O2R2O4J27M5q6j05P1L44L35Q0j49k50m16m88l07M7J62L5K2j51r7J16
-52692a699J09j02k49k47L1K49L49M48N31L66Lk01k03k06q4J54J87J92K28K6q2p7J28J83Q7
-52667A21q2l40l05j59N5J70j4j58k40j61k56l50j43o8J70L64J20l47m57J6K43Kq2J81L17
-52642a403M2K4P9Q4J58j32k16k11j83L2MR4P1R1j43j75L36M00Q9k49l42k97J04K82K70J18
-52616a073q7L8K4l35m18m2m0k74J57N86M07R3L9M7k51l56j55J81K14J38Lk07j40j36m14k96
-52590b297NJ11J77J89Q7o4j15l9n5j29q6J49Kj41J01N5j90J32L06J10q5j74J10J34L5K17
-52564a455L15K89J0r4M3K01L42p0m31k30j44k86k82O6R5k1J84K48J89J75o1n5N2K9r6q0L7
-52537a030J49K62M20J80O6O1k28k82k23p7n0j80J1N6O8R0Q9Q9K8M0Qqj12KJ73j66o10l61
-52509a535l9K8J44O4N1j40j6K92K72R9l8L3L0J01K33J29j26l06j85P2Kj39j89k31r0r7J99
-52482a382L43R9j06k41j80j45j04m1J72L15K52N8o4j00j44l82l38J39K81J24lj61j93l6J05
-52457a732J63K20J6k70j51R2J37O7l1j47j36j35k25j24M7L11J92j59p1n2j72m0P1P6J79L0
-52431a844l9j59l3J13P1L1p6K12M31J89J6P4J2M6J77N3n0j8M7J23J63J41J38m8k1M4j3l58
-52403e78l24o3J04J53J2j7P7L65L06j79l57n5R8j02k88j50jO5J%q6k8K6J80K24j00j64J06
-52375g75N4l7j00k59k18l9J42Q7Q3K46mk57lJ58J23j01j21Q1L20L63K24K99N1k24l30j63
-52349d00r7l87n36k29Q9R7N6L6r4k23O0J70O6K2MR4K03J97Mk51j75l4K34K55r2k19j20j57
-52321a427l75m03j43J03K72M42J26n9J11N1k9j78Q8M80L44j04j70m1j94l02j30M2k6k4j31
-52296a677j95J27K13J3j39N2P6q0J11K56o7k74Q0M27N00J78o5j97k55kQ7k55n84m85q6J62
-52270b079J49K30M1mm7j69j12K2Q5J94K3j54k41j85L9J03P9P0m1j50l3j51j12J0o1p1K31
-52243b334N00M23O5j84K4K62K62J99k1k62j19J3J8K4M2O7Qj87j82j81j99O5J40n6K7K67J22
-52216a197J06K12o4k41j97j11%K9o6j31J19M1k85q5O9j60j38l4l5J20K80N15M25q6k03j55
-52190a272k41L6L50K51J67j42m49l14P3J81K34K56J15k12l08j21J80K87K04J06p2q0p0L0
-52166h11K59J56j04r7j46k95J9J10j10j31l6j47k47j61p2O7K08J79K13m9k66j10K50K74J53
-52141h94J2j89j16LJ79J24o7J51K61K4j03l27m74j64J65K19O3J1J02J89K43j01m49k89J17
-52116a310L22L42R4j88k15p7j3k66j85J16L21Q2k9O0Q3P4K2j50j43p1P2L13J81k08m39l90
-52090a602o7J23m0j48j43q2O4j39j53J66K11P2q6j18m8K09K09n5N1kQJ4OJ42J57J38J84K29
-52062g00K77J33K0j48m41l43q1l6j88k28O3J20J78M30L32J09J6o6r5Pj10k72k95l64r9O8
-52036a713j37k22LJ75R9qL8K30J36r5R8K51K79K59k6n1O5L6P6N3Oq2j86rJ96K55m9j10K4
-52007d09k9k16k72o0J07r9j34L43N22J81o4k47j15N3p5o3K2J09J69n3j81j59j25j19N9j7
-51981h72j57j24m7rM1j18j42J41J81N0p3q0J74J62jj92m08l74j03J18M61O41L34n4l47l41
-51955a139k61l26k97j45L41L92K71K17M9r1j91j03o6j37j97J2J74P7LL4J56L38J11j12P4
-51930h16L62L15j58l95k39j09J76Q3l98k80qjJ55L54K06Jj11j02q3R2L88R1l63m34L5K29
-51904a010n6l31p8j06j29J41K32K0j02J9K08o8k94j41O9R7J1J43K64L55K11L9p1j98l00k33
-51878a308j80k77l23j12j06J32K77J20Q6J02R2J1nj4p4N1O1J53P4j04j92k07p0Q8L90O59
-51852f76N09R6j26j50p0o0J41J86L3k93m10o8k5j80j89k11j57kK39K13J34J19l6J31J19j45
-51826h78r0Q0J26j02j87L8K79M5j65J48K79J06j73j98j07j62j84k88k7K85mj18J04PKK58
-51800i26J89l61n91j48K34J86j26l27j13K41K76J70J9j03k1K04L93L17Rr5O2L33K58k60m07
-51775e87p1K0R2Q1l31l37k8K70K73mj18j48q6O6n7p7m9k47j41j5M7J78j2J25L42K95L1l11
-51747g99j07K46J83J93J44j26L2K85K58pk36k43k25j56q6o1j48j66k91m78l28P2K25P9nj28
-51721a873JK58J88R4Q5N7J53O7j54J4L3J9K66K90K98km08l48k53p2j2K4K77J69Ok27l11l7
-51693a398J40L91K62j6K0J73k7j75p5J6p8j09j29k15j31K8q2k22N1M87N75J04j88r2j01k50
-51667a041p3j2k40j65J51K30J61L7q6m6J38K90K11j6j45o4Q1Jj62j01p3k17j12J21L52J77
-51641f03k86k78oP9O7q3j20J12J22n6j87k19j9O2J39L25L72J72j5k56m48l01j81k18k53Q4
-51615a995M25M00J84K6j15j92k70k28o9J69L77K86M7J04J16J94J53j91k72O7M3k59j44M8
-51591a096K49J68Q8R5L7j21j38J3J84K12J27k58l16k15l43m33j63K74L95J45O5k9R1J78p2
-51566h63j36K3L5j60l45p6L72M22K37j22l42k18k11k78j29K88K01k48j29J97N24N10J45L8
-51542b65k39l72p3L1NRR6Q2o1J4l0k30m24j27L09K66J57Q1J68K75J75L54J70k87n43n32j59
-51515a150K07Q2K5K58N4m44l60K21L56P6qj13j07j67k3L15L91L01o3k52j57J2N1k11m1K65
-51489d82J89L21J10j78J1J42p6l9R1l07n29m36l55r3K60L06K35P9J25J35l41n26l46J05J75
-51464a424N3K16K49K67J28j89j84J3p0j90k90k46o8J05J38Q1j18k84j87J07J37L4j23j1J42
-51439a714J15j86m52r7K97N73L65p5j82q4kL7M2o6p2O1K59K73J40r3l53p5K92J87j68k54
-51413a232k21k99k43j08o7J75L64K39J63J56L13K20M8j78j56J40m4l09j21K98J46k82n18
-51390a516k78J47K52K4J13L46K57M7m0L6j33p5K15J57R7J22N8lk09l64k21L6P7J50J39m3
-51364f09k72j86m2j98k73j98PK92M26K01j4L3RJ44J34nj02j7J96P8k53j23K18J84j39k97
-51338h06o7m0N5j32j36J70K68L10K32Q6Ol31j75J64J19q3JO0L0j42l28j86q0j93k37j6J13
-51311a338LJ18N9j05r2j38j35k0j10k97Q4L36J70J68K25K02K04L98J94j89k52j00k01k71
-51287a087n3Nj8R3J39J88K32L56K32l5m38m22qL66L23J93J20J33L10R7l19n69m66n15o39
-51262a782l96r7J23N77N44j0j85K2R2k0N8J25O6P8Q4MJ07J94J57L2k09l31l74l6J85k5k06
-51235a223m9J72J3j72o5R6o0n3J20K12O5o2j93J1K21N2N9Ml6n6O4O7Q4P8O1K4j04k56L3L36
-51205e57K35rj59j27p6J2L5K7J79K24L04J21r6k12j69r7l48k83K6J18J92P6Jk5k45j21j7
-51178i91J27J46R0J30J52M8l36n05k73j27m1R8J46L39J81j83j45o2QK05K81M1j92o7J17l9
-51152h52l44m43j88J82P7J57J22o8l0K54J56j62k61j50NJ83M50M67j30m03j75r6J26J40q9
-51127a072l12j31K32M51J77j75k76j27m3J16J62J33J24J26L28L52m8j84j56k3n7j85n1Q1
-51103e58J6j77j61O9Q2R5J1p3R2J05j15j38m3M2M2QL4K04o0j71J15R6p6j96p2L06K62Q9j21
-51074b93m28l32J7R3J1O9p8j54m7R5J89L11K57K89L37J59j60l26m16l34k15k43r1K42L64
-51049f84n8l47k15J41K31Rnn3q5J36K38m6j78NJ28J87J46j51l04j91j61j30J42J11k80m88
-51023a902k42K1K60M56M23J25J53J71J22P8r0j60j51k2o3j36j27j1Q2k5k83k59J07L54p4
-50998a193l10j22J03K30lj40J51K32K55K66J14l8j8J45Q4r6r6K44L90J55j92n34o59k78o
-50973a316j51j18J64L44L87M72J57j49k75l43m8L46K36p7l05m21n19j50M29N77L17q9k37
-50950g69j63l0R7J48r6k45o8N7j4Jn1j20J1j41k64j67j12M0J60jP5L13J25p9q9p8lJ32M5
-50921a286n4o6K09L03n5j87P3K8L0J23J78K03J67j7l05l59k29j79N6J43L6J90K80J37lJ4
-50895e70j69l83k39K3N0J11J12j63l58k71N5K55K67J82J31N6L8J73Q0J55K17J61R1j96k63
-50870d55k55j19Q5P3k4j33j57mk5j36J29L47K02p1j71OJ45j18o38m64J94K56Q9n6o3P5J26
-50843a162j6P5J07l3MJ11P5Q6J57K37J69l6j15r6q2j03j1Q7Q6mn0m2j6K75K80o1l96m42j97
-50814a113j37O9K11P4k5qK52L31J81O9j76l88k38O7K03J43J64L02J48o1j11p9j35k78j04
-50789f39L54K09k23k54j50l6R8L05L13j35l70j48j31j43j46k40j10J00R7L05K40j41j12q1
-50765a038q8q9j4J9N2J97K62L09O4l31k95j87L2K61M03J99n4j64q1Ol32k48L56M94M33J27
-50739B93k00m05j85J85M8l88l85N6L34N0j97N7J69j21l20k75j32l9J86K72K09J11j85k30
-50715a092J26K81L8j55j72M6K76J94J4r9j33l52j94M1J39Q2k81j58L4K51J55j4K4L0N4M4
-50689h21J03l2o1K47J93oP7O7j4Mj05j79k26m6J08J96R3k0J9L3j9k16k28N3K00K30K40J43
-50661C3K5k38k59j95k14p6O2P8N0J21J19j29m34l67K9K05J20J10K15K17L32N17J76l13n16
-50636c32n32m13l92l21j51j56j22N7J72J17Q0K79K93J37J05j02k11N8K58K99J37m8j38ro0
-50611i95J09L44KJ9N0K4n8k85k96m1J51K79K18j70m60k41J37K19J69J75J50J33J17k2j38
-50586d10q3j21r3kK6O8P2Po3J11K51L57K63o6k45k79k68j79j3J39J72k63l79j66J05J13m0
-50559i86m3R8J99L0M6J0j30j40j13j38j94j16K40K01K76L79J36n5k19l57k07N4K29K75K91
-50534b34K31J08j54n67n29j8J6oJ83J54J3o4P3K3L1J09L5r0mP4Q1J5R1j79m31j98j91j86
-50506a614J7p3k81R9N00M18J61J07J24o9p9K13J34k94o53m87j37p4j94N9L65K98K06J80L0
-50481a044L3J29J79j3k64k63k05j37Q5J75J59J48n9k20j23j75j74o3J00L04J64M4L35M06
-50457d79K64L13J94K5j07l9L7k10m30l77j13K07J36k52n04k63L31J51j32j79j91K7L59L60
-50433h72J89j1J4j06k84oL50J79l0o8o7R2J43q2j84j01pK84O8l45l03r9J30J67J24N8Q4l
-50405f86l48l00p3P0k4%r5m4J17K57K55K39P7q5k4j02j86j97KJ29l0j91j88M5O2J33J29n5
-50377a113j84K11N07L98J89N2K99M10j6j83L5k38o11o04m99j45J09J26r0j55J00J18o1j36
-50353a481K4R7J12L42L15j4q8J85J69p8j05j30j1R8j8j37k47j44j42r4K47K53N1N4K08J48
-50327c86OK18L97K60J08j80l23l02k78k5L6L9K70Kr8M2q7k85n48n96j84K05L93M85J95o7
-50301g03k23j21N5k1J64L37J01m6j31l40m87k89J85M30K84Q4lK4K2J41K31K7k01j40j13L7
-50275f96N35M16J03R2J78o6k55r3o5q4J6K89J88p5m6O2n6l28n75m05L8K48Q5J04N8p2j22
-50248e26j45R6J42R2O9j2l6K1O7q8r5J31O0j74k44j81j11r9o0R7j65m10j25K57K87Q8r2k23
-50220a379o3J65k4k73k20j17l4l9j03q1J42M64N02K65j03j92k7p9m4M3Kn4j58m0j10m5J22
-50193a480O9j24p8K45O8j84j42kJ01J97K51lk32l07p8J25j9m0J98K69K58R3p7j1K1K8l0n2
-50165i36j12L9J63J93Q6m37n55J6J44q5J07J48j30j34O1J64K68J10k30l60l73P9O45N60J13
-50140d56K4j17k69k25j50Q8K53K11R7N0K56J88l2k13k76k12k07m4J70J64K00K96J38j61k60
-50115d87l09k65j04j04j55j2J14K79J30k46k80j21J20J52k2J04L39J72R2J66J9k41l97j64
-50091a220J75L52K67R9k0N8J60O8j38j66l17k39J00J73J12O9K7M0N2n0R6L68J52j27j71k82
-50065c62r8q2j43m6P9j65r2L07ll70n8m8Q7L02K68Ml46k77J09K23k9M3K39K31J88J98N6k53
-50037c8m34l72j19k38l64j13J05N5j07r8O4L47N21K69q9j19j78j21r8r0k93l20k2J50K54
-50012a448L42K07j07l54j07P4j8j5L2j12k88k03j06L45Q93N88P3n9m6j51q6L6l20l48K01
-49987i77K90k67n54k89m9j1K87M47K58J21J01K26L08K49K3NJ06N1j34k24k15l5N1j68k52
-49962f52j00O0L1j27j94R0K60m0l13j91J49M14J69j19j15j1L4j52j55j96j00L20K68pJ59
-49937e18Kj42j74j26M8O1r7j13P6N1J17K04J52J07N5m8j66j30nj72k02J20J52j26j01j17
-49911a092l8j68k57n1J58L86K92R3J08J34J05K0j12l29l51j60j96j84L6J05K76J86R3K22
-49887g24Q9o3j4j8p2j07R0K67J00k73k67n3j4j30q1R6O5n2k7q9r3j51j33J41K18L90K11n6
-49859g50l9j52n5o7k33N2M88L54p2k11j33k74k28j10q7K73N75M39J26j90j87m0o2Q5MN4J64
-49832b76Q8N7k82k47J5J22P1o9q7p4n8j49j77j60J19M46K08j35k25m01l83P4M47K27j12j32
-49806a093o4n7P8J35K79L75J21j78j85J02M3j20P9L4l13m08l36q4P0j14j42K14N33K91p2
-49781h12m4n6k9J68M6k45k57j43j26jL71L27j3k36j14K18K25j40q0K39L18J93l5n2O8J08
-49755a02m4j00j48O2O0k06k64j67J26J51j39j49J32M10K89M4j87j45J34L38K39J02J80o3
-49731E53k8K77pk72m71m02l66j85J67K98j8l11l5K15M5l13k70Q9R2OR8J71J04r4j40j74k20
-49704a191J1J56M1j45j20P3q5k14j81O2P7J43M88M22J86O3J47J47Ok42r4j4j95k18r7P4K49
-49677d51O4l2L11J86j43j69j30JQ6q8j08K2O8j21k24k96k58j5J56J43J74J56N6J48J60J81
-49651a23K19j30m54k86M0K57P4q6j43k12k71j13L46L66K1j41J38L16R1J59K64N3J86K10q0
-49626G01k67j89m5L7q4j40j55Q0K37O8j02r3j04J39K13p9m62o21m48L8M21L61J27jJ1K3M5
-49599b89J01J25R8KJ8o9m09m40j33k9Q0K54J17n3O9J15o8k91k55n3K26L62J47L47N39M9l70
-49572A90m59l17k57l71j92MQ4J06M1rJJ18J48o5j31P1J57O4P0Q8J20p7k57j65p2J4J9L1J55
-49543h91J41r8o6K58M09M69J04N1j3k56k63k22j69q3o7nK75L50P7o9Qj77l39m37k71pM34
-49516h57N91K24K0O3O8j0Q3J1J9J36o6k87k86l4J23J83j3j26j47l3l0k73k15o7j07l6N8J91
-49488h17J24L8k5k81j41K4J02J78J87J19j76k61j09L15M83J85J79L9j37L1M08L93J42k14
-49464G86n22l68k77j67m6n7m8J2N7j08k23k8L86M53O6k10j10j14k61k43K21L03O5k31k49
-49439i13LP0j90m70r7M67K68L6J68J42o6j76J4J16l8lJ53J48r1k56n8J30J47L6n8k8Q9J70
-49411b87J27k07l23j40M6J32j01j03l9O4M13M12J15j82r5J25J8K7o2p1N5j0J05J79J87J4
-49385C99p8p8j99l47k21J80M03L14Jj62j37o7j27j89N0J63k2j15q8j30j57k63k08J23R7j83
-49359a041k28q5L49L85k24l95k53j57J96M67K30j05j26l1j25j34J74K32l4j05O1K01J69r9
-49335f78j68o4j8Mo4j29QK00P6j73K5J66J54J10j31j95k7J58J66J15p4k04j9kj46o5mM3J9
-49306i17j28k01q2l24k56K00J62j60j44l3l8Qp0J71L80K10K55J64kJ84M49K31nr9r0j28k42
-49279e05k11l50j56J82L94J61k43j55n5J7L73L32j32k71j49j75O7J40j55j30m9rJ96J68p5
-49254g90O4l8k39n1M6p2p6j62k19j01Q8K41K43R7j53j31J09K65M72M52J25k53j89O2Q8Nj37
-49227b54M2O3k66l42j88j12N2Q4O9R2j10k00J60L45J76O1J10Q0j22l80j52K35J31k13l88
-49202a027k41j06j68M1J08L11K60J29J64op5m73o23m1L59J76O2J36Q2K5J52L15N04M67J89
-49177G20M6j48l53l79k18j1l5j24j80P1M7j53j07l9kJ31K31J47m6j69j61j51k1K22J66o7
-49151e83k56k82j84r2P2M21L22%p1J29K90n0k87j22k4k34n3Q6j26r8O3J56o7j70J12K12O5
-49124g71R1J47L9O8M9n9k25j68J45L45L48J78k49l33l33j73M6K70L39Q2l82k23J97L24K44
-49099dJ95K18J99L9j84k81k06l59o07n84m53k14J62L66K68L47L07J99j18k30O9K79L35L05
-49075D8J13l1j64k10j1j03l75k95j62m1qNL01N78L65P8j90k30P5k1l91j91j06o2N0J71J48
-49048f59p2j08P4l5l1P3P1J13Q1J15R6L3j2p8k13k86j22J02K53K40L9j04k84l40l19J60L07
-49021i06J07j1L1mq5O8K11O4QQ9M7o5lJ52J02k8j9q7l90l36k05j23mq1j08p5l7m0j1J42K08
-48990a389K00N7k82l43k5L21K45q9j38j21k02r2K08M96L77J04J65L24N2k15k27n3o1j19j07
-48965i14N2K7k91m21k64j15Q9K91K39L02L44J46Jl3o8P1K66J74M4J84J85J48J3m23m59j79
-48939e91l3K80K27j66l17j83k00k02p3R0L17N52M29K14J26Jj67l10k95k66j06K43K83N0j06
-48914b03l7Q1L5j35l06J7L91K46j05k24l2r0k74j69Q9K00K41M51L49p8l05k14j13o4k28m82
-48888i59l93M1J22r1J65M77N30K87J24J45O6j58j88n5l5k65l36j77J98L62M3j85n0M0l4M7
-48862b79r2l06j48P9K33R7l9r3j36j13MJ88M51L06J05m1j83j49l34k30O6N1K4m3P9K1lj00
-48834e85k86l37k62j48J37K12P6K27M35M15J17K1k1pj62j14J94J62r6k58l67m57j77J04N7
-48809a120P0m3k30K1K77J81j5k40j30K89K89k6j85r7j23k06R8L4j55m6j10j8K71K75Q6K09
-48783f44L73Q8l14k42j58j70L5P8m1L2l2L7L45K92J32M6P7M1k9j55j52R0J58K6j11j56j21
-48756d75qj36k70n5J20K5J18L10K35N3j5j94k05j53k56j21J40K05K48J85L7l9o8l4N2k19
-48730e20k16j21k11n7R8J2J3N2J58L93K30j01j74j90k95q0N1L44L16j1p6K00L05k9l31l89
-48704f29l41j88j0R5k03k50M2Q9J45N5o4K9K28J43k55l65k20O0M17M08J53J09M9J56K9l64
-48678f82n53k56J34L52K64K21L13J35J16K68R4l9l15n59l29j13L1K67M72M66J52j38n0J7
-48654B68j42k14m38p52n40J92M94L15J40K2j7J94O5j61j56k30k53j2j01q2L31L49J95p1j77
-48629g81k52j07J36J82J6Q4J23p5k39j35K11L60K41J81O6j35k31l18j71P8J85K40j9k02j45
-48604g07n4j05J39L71L64J93O4l6j48k30k40j52j45j55J74K52K37L06K02J29n0m6l06m49
-48580c92k22o6l0P8N6N9K45L00k4m23m37p6J25J52P6p1n8k40k57O2J6j4j8Q9K17L05K44J31
-48552a73P7p7m5o9j08n5J34K78J74q2o3J41Q8K7j0J7K64K33j02k70j0q3j85o4O1J00R9k4
-48524B73k43l68k57j71m9J16L08K74m2p7J13p7l23k51l2J96K53m2k47l43l56k35q4J25L51
-48499a188M10K61K00J12K14K32Qj34o2o2k44m02J04L15j62m96j62L00J87o3j8j4lk7J28l
-48473e69j64O4J73K6n5kj64k47j25J7p8j41L3K29R5k48p5K18J48n7m5J25J98Nl7M6Nn6j9
-48444g00J91J52J05N5L6J12J64n6l54l72P7K99J13q5j38j54k3J8j30j72k56l7J00J70J94
-48419f91K49J91Q3J54J41j36j79k2K5m10m90K6M68N90L61J42J07J03n2o1j31m80m67l15j41
-48394i35LJ53K97N09K53J0q7k85k98r0p8j25o7R2L44K21K2N6O3n2j11k45l78m81k46J48M32
-48367h75L38R7K06J02j87m1J09L44K43j70j23j02o8k16j74J1j94l38l7K29J74J0k5J24K31
-48342c32L63M60L11qn4j32j69m0J0j30k08j29j00l0j45r5J63J31p8q7P9P6P0J9k7j54m09
-48315f45m72l75j57K3K16K45J7o4J33K77K19Q6K1K25L59K10q9l76m84k86j80o1K23N10K27
-48290a98j65k50k52q6J98K80J90J7Nn9j45p4k12p5J14J61Q7j01nj4n6J66K68j0l5J71q1k40
-48262d01j89M7K30J35Rm3k11k11j24K7K21K88K98P2k35k84j23NJ8J4Q5Q9k05r7K10J73Q8
-48235a14O1N7P7J33Qm8k01k97m2j6J03K66J6k10l93m61k72n1Q2K52L34J76k5M4P3m0M9M0
-48207c99j8n6j5j86k45OL06J07j07J07J78p4j42j82l28k06J6K88K68K2j66n1Q1k89m10R2
-48181a403L21K45O5J74ml56k90j71q2J35M30N50L98K85n6j81k43j36m1R5J91P4P3J12Q8O0
-48155C33p3L2J04j05j05r1j85j71j83o8J32K75J75r9PL60M02J21l07l46k24k15j07j70j0
-48130e18K23K63Qj94k80k88k16j29j77k85j85L2K96M32N22L50O9J59L99J51k51k01JJ24R9
-48105D04j87m68m29k63m1J36P5J72J28l2J1J3Q8J19j00k7j19l04l72j07K59K40J88J84j70
-48080f02k58k11j86m7N3K28J84p6l42j98M0K53L62J54l3j39j71J29K85L49J82j66l47m01
-48056i58j85j7J01J05n3j1J35Q4o3k59p7J81K54L04K45J39j1j06O6J62J18j45k45k2J34Q6
-48030c8L5l7k23k59j32n8MR8R4M1j33k3L8k8q3J49K35L7O8m2k1k5j20j55j64J93J9n6l5j19
-48000g40o2k4j01R1K45r6k45j44j22N0L96O08L33rj30p0L2Q7N6K9j08m04l91j46r8J10K23
-47973f30r4k15j07M0Q1O3K9O1O9J47K52J93j33m47j27Q2j24j16Q8M8Q0R1J42P1k57l81n1
-47946a145L23K59P5J40L16J10k01k88k76r4J56k1l9Q0m5j64j21j18j39J8K17L42K59O4j6
-47921c08mj12M1K03J21J55K41K31O3p8j99l20k90k00M3J86K36L92M05o0n05l82l10l45p5
-47896h71J73L05rk90r2K35K76j80m49j75Q9R2J00J68m8l01L0K46P3k36j59M3K19K78L36L44
-47870A97J40k37n58l46j15l4j01K42K20MP7M0k2m6K3J05q9j79j30j81k96j50J26K06J41J58
-47844h05Lk50j6M69M29J00J4J82K34J18N9k42l01k85k68J65L25j77l82j71o4j24k7L16N08
-47819a90L80L5PJ21k66n04o1J16j8O8J22q1j79r2j53k29r5K74M07M43N07K71j52l14k37j26
-47793E4k33p5J70Pj15o3q2j82k16j1L8K15K26o5j61j75M0K96M21K42K4n3j15l20k51m0m2
-47766d66J05j2j8O7J06J40J91jk24k52K1K9n0q2M5J11k5o1nP3J80K56K38L18J76p3k64l57
-47738A66j74O3L4k17j80O4L28L91K27n9j22k7j52j47Q6J70K19J73p2k64k78p5r8k38r2J6
-47712b58L4j24q5K24J86P1j59k62J49L15Q4j44j18k64l07J9O6j75r2Q2K88M44K9j25j29l76
-47686f27l30rJ44J39K7j63PJ38K05J61K66J36k42l06j44p5p8k29r7K16K24R2q9m20o37k23
-47660a914L31M45M77K11j91j65n5j8j26m7K10K56J67j9J21K39K20J10j16r3J49qj28J12Q5
-47635B53l9n8m5n7j49n8P6R2o3k99k46N3l2j70j37j20j66L8K54K02L3j60j03R2J30K8j22
-47608g73o9l8k51pL11K10p0k26k09l9LnK58L29J20J1K01L19J60j49p5J35l0l49l89k55k98
-47581a175n1P8J53J91K39M8j06j24M8K6J59K31M2Ok33l36k99j14nk8K41M00L98L48jk84k43
-47554c91q7p4J4J1m0m2M7J04L02M63N8k76m78l02k48j71O2L79L35N7j06r2R3K27n1j84j6
-47527d06J60P3O2J68J51l1j77p7J51K32j6l62l06r4M1R8J36R7J52L69K29L8J61J46o2r7j10
-47500G26m01l97m15j43K52K98K65J59PK5J66J05k42m41l15k9P0l1l2km1j1R5J26J84J93O5
-47473B36j60m06l51j28l9L6J50J31J73K66R5l44l98r8L8JP8R1R3K08J32l12j69K56K37r5
-47447b79m84k49N0L58N25K99l2%M0k20j79K4J45m4m19m82j29J12J24Q0Q5N6K26J90j46k32
-47421e81o5N2kq2o0K2O4J14o0p6J61J32ROM6J18J1q7L9J55k5m08j57K69K88K14L4O8kj64
-47391C3j93K2N3q5j59K6R9j46K0J40N7J21P7N4l0k23j62m2p3m2j42k44M2L58K77n6m15n14
-47363a147l20k5J59J70K71L03K55N6K32M67K67K67N2l34l39l79k81J6J65J01n6p8j05o2Q9
-47338b56J41O8j22K3K31J37J31q0k74j12j87j47R5J55k3j74n5R8J00L9j8Q0J68J57J58J3
-47312C46k25k10L6K50J73m5j19j5m5j03l07k98J1J5j66l0L31K79j45l22j41K6R7J48j5j80
-47286f54j01K33L93L90L09J5j74l06j47R2J75K11K84J94J8L6Lk5J0J06j53j03M2j44k09j32
-47260C63n2j71j56j05j56j01J19L43J33n0j50k18n4J21J37N9m9j22k85k38j29r5J26J74J39
-47235d17J73J84L19L59Nk20k39r3m0M7J19R8M2Q4J65J58p5l95m41j72J75L36J85k50n78l07
-47209g78J94J82o0J56L82L36J14j10l81j56J45J13K1K7J0p8l5M0k0j56o3O7O8J27q0j59J66
-47182G2J14k02j91QJ00M6J13P8k6Q6L42K27o6l17l87k62j08QJ59K40Q7k14l62j89O9K59M1
-47155b75j90j23k0P9L7k6j49n6K05J58r4j58k5J21K04J99R6k6q6j02r6l0Q5Q3p0O0O5k69
-47127d03l13N3J88L23K53j10j23L9%j01l6K32L64L58K04j2k77m80l44j91k3J64j04l42M6
-47102f35L36M18L2k48j62Q8J71K11K30J3%j54j32K2R8nN1J51J00n9l62l56l2J06K42K41J14
-47075D79j95l27k75k18o0J02j37k32k02J02K02n5k36p3K14K14K1l2k96n70k64J56J98J73
-47051a311K27L51K79k09l89j87K13J98K3J25O4P0K03L22K99K43J00P1J37L9L9qj63k88j92
-47026B56N1J52j87m37o0O6k24k49m0J44J39J40K22L8r7m2J53L61L36O3j93n0L47K90k29l52
-47000E98l55k30P9l0j22K12K54r2O1J77k0j77k27j97O4K19O8L2k13m57m07q7K17K32J99L54
-46974A52L30J37p5j62M1J40K00J18j77k57j01p2J00j24m28l71j85K15K37n9J22K37J5M2j21
-46949d6l52k67l6O2J27K06Q5j25j11r4Q1K87J62jm8oj5Q0K32J05o8L4L02L80M7k28k17j33
-46921D43o2Nj8k67k65q3J06J53J44K93K21j22l89l35lK07M1l39l39p3J73J16j5j77k77L3
-46895h29J29L55N57K17j8j22j00j65j19j14j67j89j03M1NO2N4l51m29LK28L53L45L01K18
-46870A62m9j61k04O1K52L5n5j7n0k47k42J73L64K29J80P7m02n55l16o9k70n29j91L22N10
-46845i92L00pj5K11M02J45j39j13k16l20j52J07K37J71N5K20M23K92O5m8m6K45K99o4l09
-46820G51l04N4K75J52j77l38k84j72k01l45j70K51K49L58L46M5p2n9j39l09j77P0jR8J74
-46795G5p5k08l09k33o0J87L76K18J7j74k44k51j14NR6Q2J4P3J35N6J12Q4n4L2jo8R8K91O6
-46766B26k77l13M3j3j71J5J41J04m2q2n5r4o2n7j32m6j31J6M52N65L24r5j33O5J9l14n25
-46739e72m73k53J42M22L36J29L7j49k04J08K25J58m3K0P1n6k28k29l6J70M2j44J6J42j46
-46714e15l85l54j50j33J9L93L97J07j4K74K89J94l5l3p1l2%j06l5j3N5j18j33mJ18K18J45
-46687G8k1j24j36j15mN8J9l27m57q9R3J27L58J85j02k20n91m32J49J08J69J93Q6J80K43K17
-46661c55N00L65j78m11j57j63K0J94J19J8q6J3K62J21n9l13m52j86j10p6J8J41J28J7j59
-46636g89m10k90m8R2L38M67L04J20O4J63J46J56M7j2J43l0k13j53M7J6p6J17K10q2k36j71
-46610h0j62j00q9j11n0J68L59L04K44k8j99j94QQ8q6m43m21j31M6L8O5J26%j77j23K6O6r9
-46582i55k02j94j27J20K50K15K93K26J53m9k63r5J27J06J04L01J80k01k96j91j40n5J70M53
-46558g0L98N8J3J06J92ok48k81m4J12J32J06r0k90r3J18l8J38K59l5j58l12l38l53j57K47
-46532f34L93L29M5j84j82j47J13K02J2j00j83k11m8j11o7R4mk6J04m1j75k8M7J2j12O8M27
-46505d07M19P6m0L52N29J78r5k63k76l03j02K24K10l6j28o1J04K1j31j0J39J27J43q1k23
-46480C66l28l53k23k9K24M80N18K55j9Om6j90j72k83j28J19K41R0j55p8n5q2o1K1J17k11
-46454B4m84l35j71qQ4J24K53J82r1j85J18L82K60J19J85j9j95k67l71l37j15J02K69J59R5
-46429b22K41J57j41l94l18K4J55K02K42J30K50M25L32J85j18k85j43j59r5N4j98l63l07J23
-46405b23L74K30K63K44j5l41n22j72K62K64N5J5O4r2l19m07k42Q3J14j20j78j49j73p4O0
-46380i99K66M66M37J63r2j44P2J66N8M3J73J01j47m49l22m1K2Q8N2j5n5j66m8o3j37j4j17
-46353g02k05m5K43L00N5j41K8J97K19M7j3L4o1k2K4r3R2K45K13Jk74j77J55J62o3k45j26
-46326a52K52L20J10N5N7p6j80k92k79j90o5q6M1K46J00N7Q5L0l2J51J19r9k41l10j63k3J8
-46299e47j56j87J18J36q2n6QN9N8M5Q3J59rq8R3J05n2l52k63J20M58M48L39L05M0l06m28
-46272D8k92j2J70J42R1J48J87J14k44l35j03j1On5j36j77j52o3P9J93J55J97K73L12J96j05
-46246F26k32k5J37j04k19j50LJ91K89L42K25N0k03k91k95q5J62L12R8j50k50r1M8p4j00k04
-46220A0j08o3j02j08o4r6j66j91J63L76L95N02K66%l75l12l7R5P3J84J66j82l51m97m54k46
-46194a122j07J31R8%K04L05J46J66L32K55j79m42j73J51J16l9J9O0K01J70p9j76j8P6l9k05
-46168a49r3j4L4K3J1P6J19K3j61k92l13j19K01K32O0r8l7J73K65J37k10j68O7Pn3O8M8k95
-46140d58n30m58o6M10M79N38L41N8j6k19j61j50j58Q0M04M08j26l88l07j75QJ47K41O4k29
-46115b63l06j90J20K47P5J62L55J38j29j09j61LK05M7k18l04q4J08P2N9K6O5J72K6l08m29
-46089f21j29K59K54K92L63K70J7l98k83J67L21Q5j69k01j63l56l45k46rK65J76k03l44j76
-46065a174R7L95N06J25k42l51j87J94J42l20j93J93K69J54L9j4q6J75L43K8j82j36R0m9k23
-46040d07K47L92J76j7P6m4l44k30p4j18p0O9J5j2O6K9j98j17r1K5K26J98J34o3j33r8q8j32
-46012e83m8J12L47J34k09j33N9l7l01l61M6M84K27n9J%MO3L7R3L38K35m8o2j11n1j8n8j8
-45983H3L2J05K7%j50J6K80O5o7j38l53k04Q8j40j80l5J73L48K76K8o6p5N7Q3o5k54m1o7j73
-45954c47j35q2K09N09M96L23km4N8k32k31J0K54J2j71k22k59j75p5p7k49l23J2L25K63oJ11
-45927d8K63j08k72j14J09ml42k04r2N3M12M08L67K94R5j52j50j12l67m62k24j04n3J48K78
-45902c81J42n3j53k4K19K76N4j50j64q9J1o9O2J41J7k60l51n3J39J04J78J47M9L3l4j64k22
-45875e95M1J34%j4n6MK0o0j6Q2K56J58l8M2K8q5k19l0j4j4J95J04N2L9O2j25l25l55l88r5
-45845a212K2JJ07J29K77K95j0j63j60p4N8J51O3J48O3o2k6K3Q7N1P9M2j34K3J54N6J2k6k
-45816b8r8j83k59l52j80L7MR6M17L85l1%J09n3j92q2K84O24N61L43j10n40l46j24j54j17
-45790A1J03L22K26k05l37Oj6j97j32k82NL31L95K76J98K20m9l39l81j57LJ2M7j38k91l11
-45764f80k92J15L48K78L06L07L01J95nl1j69l44l34j43p2KK50L96J88j20k8k52l50J38K98
-45739C02k10r9K63K56M7j75j02J50L56J66j56k98k08k23k14q6q7j00K22K39J27R3j63k90
-45715a90k29q3J58J20J9J7j15L3K95L29K37m5l05m19l53k45M6M04K36j55k09j6J41J12j30
-45690c47j58j74J8J97J05J1j95l32j23Q5J75k6q6j22k7K5J09M68L74N1j53k48j72J0j3J01
-45664d47Q9L4K3J37L65J58j14q0J6J21J8j00K3qm00m65P2K97M1R5K15J33j00l13p1J36K3
-45637a02J07M4r5J43J85O9P8r3Q8J40k9m07n75o5L84L92J21o0j7j17j88k46m40l70j70L60
-45611h63P11O30N76N1m12m24n19m08j09q7j02J51L47J97Q8k2m3r4l5J04J63J68J86J99p5
-45586C78n9R8L40M80K26m8o1On0k65m50n58l96o8K54J67r9k0J59L01J58k05n0K81J88j36
-45560E71k81l01l72l87j73O2P4N0J91K52K60J37q4j84o3J53Q6k51l85N0M51K99j02k84o6
-45535b97o2j52j17K7J14j6j26K10N52J93k32l66k26q3J7r8n58m25J5J90K25J16Q8K03K90
-45510e18K77J59L0n7L3QN2M08M28q0l84m28k43j2J17K08J32N1m2K7j30k69j43O1O6k78j86
-45483g13K13K87J51J24K11K19J44K47qm40m40l39k89p4J05m8J3o6j75NJ47J23J04L62L63
-45458B26K4J3K1j05j99l06RL26K50k69n09m27k86L4k6R1K19K74J26O9Q8%Rn3j08J49K82k08
-45430b86m32n5K22L14J97pj46k32q0K52K76L73K59M5L4n1O9J67L7k26l75k15k66k50kK83
-45404i5K57K41J19P8J12k1p7n4l7M9Q4j12k57l78l76k75JK19K3k30j43rJ85K78L04K60M20
-45377E66M49J26j79m72l81j25j43l62k31J07L02K41J23m0k00k00j28jJ55J01L1l5R7Q4pl6
-45351a58l08j60J23J23N1j29n41l75L10N52L49j61l61j42l0J63K20k27l76J00J76M4J60O5
-45327e32R8K33K73K45Q8kr9n4j4P4ln0J3p5n9R0K35J19Mp7j70j84j57P2J65K6k15k41OK09
-45297A8J26r9k51j51m6j25r0P3J06K86K92J68j06r4R9K35J57j1k20j98q8k2lJ41P7p4k03
-45270cr8L2P5M9o2j70l02q1J32J99L27L28K05N2N1O6j66j89l3N7n3r1R8R5k27m73m38k51
-45242h71q1Q5K59P2J38M42jk66k08l18m28j75J31M57M21L9j75j78j57k2K43J27j34j22m2
-45217g64J08K40m4mO5J34J12K9O6j20k68q5J05J70L6j83k89j26Q1K97M66J24k86k67K4K02
-45191a77J80j87k99k8J12K7j19j29q0K3K92L18K00q9k82j49j9l22m31j2K55L33L40M27K71
-45166D55l4k63k90k16q8K1nM6K2j82j12K1L8k6K12M58J77j4j13k40j09q4k15m0J53J77n2
-45139c03q5j52p9R7M15N20L07j30k12j08n09n78q1J05N5r7o0K13L64K26M4k14r1K42K18J95
-45113C02p8l86k91L7K67M34M67J89J1q7l88l45j51k16k83j71K39M64L77Q0j26j99Nk8J57
-45088B80K03q2m89n16p4M9oR4R2j16l0J63q1k25j36J8PJ60K21j00j18J17L82M66J67j07l
-45061C36mr2j46P5J73R7o1k53k4J47j18k47j31q6j19o6O7p3k16j63j13k0R4J91K49L15K26
-45034C8K47Q1j63M5K3k59k77R7M10L31K30J63O2j60k47j25KJ52J74l9k37rr6k96r9J29K10
-45007C87Q9j29j35n6r9J92M37K67j29m27m38j04Q8P3K47J01m6j36n8K54J78k01j50J21mk73
-44981D9k62m7J03jj37j62l35j59J17M22N44M1k25n6M3J45J69N9k0n0ML8J31J25Q8q1o7J22
-44953E98j13k58P4K77L4n5P5O3M8O5M4L60K02j21j29l26l39n8Q8j19j47P5K07K60M5j56j90
-44926E04J0Mj43p0j04k38q2O4PJ9q4j46j29LM4p1j47j82j21J83L52L77Q8k34k20l0J00j10
-44898c56j22P1K05J49j3L3l7j77O1J01J06M8oj89j87P2M03N68J85j24l01k45o6R4M3J8J42
-44871D76J06k7k18k10j15n2k75m54m1J22p8j58k34j31K29K23m2L3K35L24K85J54n6j26j12
-44846a42j64j88o8Q1J02p5j10j76k63j73J5M54N37K05K5P0j05j39l7j56j46OJ96J60J57J66
-44820B32L1j1k6r0j32k3mR7J00P6j23l82m82p4J06N3J83J60J36K16L52K05M4O9N8j01p3R2
-44792F89J91R2r9k61j01k0j17j95j46J1L09L16l8l82l83j60O8K10K07J67J67N2J46J32J16
-44767I71j3j44q9l6K8N9j27j70j25J35n5l16m8J46j39j98J9K86L23N6j0p4k43m8K95K14L3
-44740G30j0q6j78j49J9K28J11m6p7n1P2j67k79L7K45Q0j40j02q2j0O6O7q6j83J8K6o9Q2K50
-44711C16J49k61k78j16P4L57K52J17Oj25p3j23q1M1k40l79l13r0K47K39K99K81r5m24l30
-44686e50J12L40K66o4k22p0r5O4M10K58K0r4l71k30j97k69J28K72Q5Q5P2N2Q3r4K4L68J53
-44659E36j57k63k97j15P9K33J14m9j57m0R8J1k95k23j31N1J19J46L33K06j5r5r4p0L8K07
-44633A70O0j09j49K7J2j35K0J25J83N3J86L83N5l27l02j82j88o6J27R2Q9k5r0N1j26j25q2
-44606b73l49l31L7P0j0j09L9K21K36J44nJ76K09K68L24ol90k30k4m6o4M7Q1J00J8O1L84K51
-44578H29n8J66M9m82n33j30O5k7J3J34J35j1j23j07j45J8J80L02K44r3l05l36k98k30j90
-44553i33L4K70J96J74M13K46j11j44j9j32p9J47L36J39j62p3k7j65l24k50r9N6K32K11J63
-44528I9J91lj18j58k70q2K84J95J00J67K17J52r1k20k88l22l01n8J5l76k60K98K21m0J28
-44503e20P9o4N5L0l3L8Q9Q3J09J28J94L6jL4K8j74k52k34P3j1j14K49K81K21P9j09k5M1J79
-44474D89K27O3k9jj7j86l97j42Q2j49pJ05L8J70J06n9o2k11k93j26OJ77J54J26L1j2J27K74
-44446D84K88P0j49k09k06k05j31o2o5P2m1q6k19j79Q2K16L40J10m3j31j12k1j71J84L09n7
-44420F8n5j20j78OJ12J50J16Q3j00n1K06o3j47q4k72l23mJ01J82K08J13k9J6K9J35Q9q6K2
-44392A24K03J18j40k64m1L6KJ5m4r8N5j60k86O0K31J89n6j06p6RJ05k3l25m68j29L87N56
-44365a26K00l7J21J76K32J90k1K6m3m05o12j66K71N4p1K6O4J06K12R6j76j43L3o0k01j35
-44339c89J85L36K64J22l8k26m28m89l41j78k2K6j2j43P8K37L79K03M6J90K75L1nKk2R5K16
-44312C92M2n56m90n1J93K1J04L34K49K56K72k9m4J50J74j34k23m6o3k60k66N3K80L11J14
-44287G83m3L1l0L1L91K15q0l27k96QN6p8N2K25n7m50j42J90J55ll66m18m3L74K72j67n2J75
-44259D06J10M0l2j12j27k1J05m1j75l12k45n2k5R8K49J60J63J96j31j49Oj33k04j24%J34
-44233b16J56k01k57J6J20j2O1J31J5j89j05L4J07O2q4K84L89J88k3k63j83Nq3j07j56l55
-44207f66j06L13M58K09P1M8j56j11k95k99k49l70l62j58J1J13J51K99M46L58J54o3j51l5
-44183c90J95K44L37L05P3j66k28Q6J42j41l69k29o1J41L99K55J67K68K23m6l7l2l28n27n97
-44158c16m48J8M52L60J76R2L8P6pj75l10m79k24Q4J21J04K05K47L33J91o3m3o5m8M9J00J65
-44131F33O3k70j66J93J65r6j60k2j45l01k42j10N5P2KJ05L23K26lJ03K09m9m31l86m7Q9P7
-44104a13%j09n5J40J89K34K47J97K71J44m5j50k12l29j98J25J80j7n6Q2J28k08m76m44k50
-44079g25K1J59K49L26O5q1n6p5M1R2j16k84J9K06M7j63j62n9J08Pk69j14K15K90J23N6J37
-44052E7Q5J9j31p6K74K85j23l78o9K49J86P4j47l29l23j80K9K39P8m5K0j86l45k01PL05N09
-44025a17N24M65K92J51j63n42m59k57l11M0N10M71p6m70j94q8j17l0qK09M7k90j99K10K20
-44000a82M5j5Kk5J27K16J92N2j02P4J92Q5j73j64J05K12K15M8j47j62k06k17k10j20M7K3
-43974h8n1k02j82J35J86K38M06J66JJ24o9l19k31l4J15K53K12jp9j79n9k8j13n0n4j79k00
-43947b82m1l2J04K80K86L92L20O1n5l23l60k77l76l01j3K48K17J07J84J35j12k60o5K62M40
-43922E39K73j0j0j70k64j9J50nj72k24j84k5J23J28J13K47K14j03j54r9m8J91K74M9l56k40
-43896B18Rj69j77p6n7O2J03J20N6l34l02K45L88N20L75j39j73M4J14K0j84k81k08k8k8J4
-43870A32J40J50K2j7Q6K5J05O5k62k32j73q9j10k37J1K02J08j7Q3L48K50l2j00j56j27j42
-43844C3j57k16q9J43J66J10J00J7J77m8k77j63k22l74j41K18J8L2K53J95M3K6J07Q6N3j42
-43818e2r6J11K64J86l14m10k39n1N4j9K56L36J75J52o0k01k31j88J19M23L13oj50j1Lk00
-43792A64l78o8M68M06J13k46k18o8l5J0k29m11q6J84J31K35K34M6k04l01q6J85K07J57l0
-43767A80n6K34K49J94M0q8J5j67l82j87j17j34K6mp0j31n0J76L61J92J28J78J31J74O7n3
-43741I06k47l70k48R3K51J19Q1J54P1p7k71m86n62j97J71M2r0m4j3k3J25K97K15K31N7j75
-43715A0k34J32K38l7n0k15j42OJ59L64L79J22m0j86m27l54j10m0j41l8p0j71M6K24J88o9
-43689d56j52k5J06K33R8p1N6J25J70K76J65j48k51k18j88r7LJ50P0j0K9jn4j6J34K71L15
-43662E14Om60m92k20j72l1K40K37k0j63n1J58K46J24NK7K56J30l6o1k04k36N4L31Q2q8JP4
-43634B51O6o2j02l15n37k99m9J07n4j89J14M71M18J50J33R3K8J64j5j34K7j04k60l02l27
-43609g27oL62L23K72K44K15J00O8K32L45J4m93o62l58r9j29L0K46M90N64L84m4k73l17k90
-43584D91l12k09P9J58l1r6l7j02p7ko8j63kJ67J3j61j94q0J16J63J89K48J05p4j05j13k18
-43557c15n4Q0J7p8M1n3o5J35J32ok92k67J94N58M23k4k81r1r0k52k59r8J0J8P7rl0J24J43
-43528c12Nn0m7k3L08M09K8j51k7M6K3q7k7P8J13J8j4k1m7N7L05M62n8m29m04j40j60j07K72
-43499B0K61J16K6J67J68n0q2J23K89K07j31n51o55m46k25PL59N85L73J26p3l58n68j97L52
-43474a57K87n6n2M2j25k79k64m7K33L64K13j14q6K64N52M68J89q0k30l68k84pp4k19k13p8
-43448a21K38L24J65J26L1k10j72k2J01Q9m4K07K02k48m19j11R8j04k19j15k00j21Q1N7K3
-43423c64Rj30j34j6o8L3p0P9J77K4K08J65j35r4lM6k34n94q6K54K34L12J80RPR0Q9J25K60
-43394C73K27j9m60o16k84P3J19J02P9j4O4J31Oj58l8O7J05J64NJ19L67L80K29j12p8j9k08
-43367F04k71j08jj45o5M0j45l60k47M0p5j95O4K07L22K63K70J53J25J11K2J39J72Q5k90m98
-43341B17k43O0R3j42l05q9J8j51m12k12P7J28Q1k7J04L75K77K02K30J65j48j07O9K0K1nN0
-43314C46o3n7k1o9j55m0L16K04j38j74l5J72J74L9j47j00M7q7k76k43J8L75K91M3m0j7j8
-43287C45j55l19k38k6P0j21k79j26J74M44M10K67J04k25j13K19L33J53kJ1O3K76K6l00M4
-43262A035Q2q6j5J16J92M1l60n40l74l21o8M1j71l9O5r7q1n4M0J06K1L5J52K41J63R9j66
-43235E7l50j18O4Q1P6J43L21J27k04l94k96N1O5R2lj96l39l80k8J24J48J23N1R4L21L11K12
-43208A53J40j29k20q4MNK3J62Q0p2j72LL14J36j33k91k28J05J18J06J87R7N9J91Q8N1O2J2
-43180G67%l07m11k77k56J6L57K44n8l34l25RK40M46L47j8k09l16l22PJ60K1lj51k17o3p8
-43153g31j11K7P8j87k58j43K6j9l2J55j8k07j1J35L35M95K67J92J54l6j28Q5J51P9r6k55
-43127e3k22m11m02L2L25J06j46J05L18J36m9j32k26j48M7J56Q0P2J0j15j02k11k25j2q6k62
-43101a415l42j38K01L65J48j47O1L30J74J0M7p2l28k47j24j70l29k75J40M61N23M04J04r4
-43077g13o6r3j42k20q9R9o2j78l57k27Q1r5k27Q7O6M3J82L00K67K05J87K11O9m5k10j28J04
-43050i51R6q7j87J7J35l4j73R3mj01Jk12n65m28L11P96M19n5k69k65k5J46J16m4j62k07j64
-43023a803OK5K5j7q6j10r0p9m4O9J67R0L3P9j23l94l01j94m24m22j27m7K01L82M71L30j07
-42996b490k20Q3L7j61k53k74j67k59l96l67k83m1mj05k39j94n01r11q89r18q63k11J380K441
-42972e805K743K700J544j64j036j304j349j251p53J44J608K485K749L032K067J19o60p75
-42954F094p25m67l05m94n82m33k41l21l11l74m62l37j26j71k27l2q3j05k89m80m88l10q8
-42931a357j74j17kk83l24l73m71m66m23n27r21r12N8K025L315L551K634P65l73p36o77o66
-42909C546q68j006o88l02l17n99q56r64p40o82n59K61J876L029K883K750K100M60n71q37
-42889G916r21p99o08l97j39j97j78O3m6j34J2P4q3m98m44j26m7l25l59MJ26J01L50M50J00
-42864C895k93m50k05K8j67l11l1J19j78k93k52l48k63p3l2n8p3m6K2n0L8J38R9M2nk3k06
-42837A024k82j91m0J24L28L49j27l53l2J27J21J94L8j7m6j04n1P8R3J0o3k21j39N0M8K3J18
-42810A059R6L7k8j52j33j61m1K77J74n2K4K33J31p9o2lJ46M40M77R4j31k91k73kK10K18m3
-42783B165j54n3j15k60j54J40K38o1j85j48r2k09l22j38j16J52K65L3L3J80K31J40L8o5R9
-42758A642K13m0l81k33P4j6q2l4O7K61L16R9j14k32o7j26n3J44K88J31p5j84l77l91k11J39
-42732G58J85N7j50m44m08l2L60L28K15j3o8O8r3j66J6J25J45J14J54qNJ17J21N0k45o17m80
-42705I4k8n8N6J54K50L11O8k56j63J19J12p1j78j07Q1P1J2J3j2q4J41N6n2L2j26j27q9n80
-42677c61p34j79K59K22O6K14M02M39L76K03L2O9O8j23L2J25J73L68K89p1k44j62QK8J19J04
-42651A722N1j01l01l21l55j50K47N77M41J12Q9m7j76j40j82l08p4o3k87j69m8j6j6p9l42
-42626F4j87K61L57L22K19Q3M3Km5q4j68q8l8j24j62k79l54k64n6LL7M8l5MJ11J36K12N5N6
-42597A29O5J28K50r3k44m4KJ97M33Rn30l18J34P8q3J75K09K68K47k01m33k10K30L47l5j92
-42571E18k37l31j16l1m9J17J81P5Jo0l73k54J80K89P6J11L48L03K31J24K0m5P7J88J15N6
-42545A514k3j46J34J72J1Jj87l06j48j69k73j67rJ12k4j16J08L01J41k18j96j25rJ73O2j36
-42519D77Q7L76P6kp2o6J74o5j25J77K65R7r4j35q0j44j36p4j22o8N5K58K31K12J69l7q6k09
-42491A139j85k87m58l7L84M62K99J05J03j50k02k01l43k84j92o7R0r3o1L54l6l42j15J34
-42467A7K22J40M4J9q6j4J48J37J30J49l8k97m13n4M02J99l22l42J8J25J65K22P5J22J10K75
-42441A153L12N7j84j19K21J06k74k31j64j20n7N3J74J04J19J87J01p2p3P4N3J49O9j57j59
-42416A322p7j68j14K05L76K43j37n18l94j24o3J45K98N8k28o8K55J5l03k89J5L45M96L64
-42392A654P2k84l88l03j85Q9o4j32K5Pj10j75k53k08k34m9J04K84K78R7J7j27j49m0L9L81
-42366C46N03L09J22j27l97m21m79j52M56M58J29j20K1J36J91O4Q4K80L8j62l49k50J40k8
-42342G92j20J75P9k76k58p7M5J3M7L10J49j0O6Rn2j03L4J06on3qJ21q8j61J58Q0j19J5J30
-42313I98J19Lj19P5J31j6Oj76j62P0k5j37j84l01k26Q7L96M21J35j58m9O4j02r0J9L0ONO5
-42284H85O4o0k10j28R2J11P0p3k46l68j59P5L3R4P7j9j26J5J38K06J52o5j37p7P3J37L3p
-42256E80j9j12j37J05K04J35j00l31k73l04j79K19M36L57K07P1m0j22m6L6ll0J51J42P1R
-42230A027Q8M4K3qj91J7M8o8j07q5k58j77R9K19R7k16l78j53J59L23J66R6l1p1j21m7N8K9
-42202E82o1k0j3j05K7J20n8j68m5R3l9k59j93J39K01j4j00JJ97L2l11k81j7kJ75K55K90L43
-42174G69K07N9lM5K68K37l06m65k88l21m15n09k01J55K53M03L09J08K34J44K2K63Q0l05k74
-42149D69p5k0J2Q1Rj21j88l56m83k57o4j9J90M8L0pK07M83K90K61N8k15j50MJ78J14k90m14
-42121b25k56RL98M38K66k38n21k85l13j45L19L49J74J93K83R8r5jM1J89Jk89q0J80L21J76
-42095I87J6r5k34k49j60j22J12K43l4j17N2J56R4J9j07q0O8j43m35l49J37M14L31Q3k16l34
-42069C7K6L61L86K30R1j99l35l53l20k72J33M56M79K15q7j6M9K14J50R0P8L7r8k88p4o4p3
-42042H53J05K30O4k60k44j83k64k57q0O2K55K27M7J80K88j4l63k59J20L17K49n1j29L2O7
-42017I92j90k61o8J41J90J1j6N0R6Jj89r9m2p2k49p1K78J76j32N4K95K09j41k84J06J65j73
-41990G77k33j20p0k50j33O4J31J31L21K94q7j92J78M09j62n65l62k14O0K65K61J10J44N5
-41966H12k08m10m21l5L08M08J58j98k06n8r9n1m2k2L9P3p4k47j30J49L45K81Q0O2Q1J57P9
-41939H31j9O1J43J33R4J00ok84k76r1j21rp2k12j3K5jj77j08M14O00J40P3J14k17j86J1m9
-41911H98j33j38J15L39K03J29N3q5n8O7jK2o3j35q6j3j14j21k38l70j75K26J13k57k40j7
-41885g9K75K03l6R8k4q6P1Mq7l3K22L1l36j70J29K37J11n7j13j90l51l05n6m3j81j94j26
-41858a086K01J62J46L33M01M42M00K76j06k07l6P9J26J64J4l03n21k82J95J08J4J27J13q9
-41834F71j34L5N4LK3K2k1J22J01m8k8N3n7n2j34j89j69j72K75L43J41oR3M61M00j74m49p3
-41806A091Q7O8J57Jj94j76o5j18l83l38O8K84K9l7J00P5l68m12k2N7N4J71K81L87L45P0j42
-41779A070k59l99m40k37j43J11K55J46l1k8k9L9ON5J75P6J10K76K17J74P9o0O8J65j28l44
-41753I24k49j33j22k32k86qK95M06L79J50J55j3k54j93j86j97j59j33p0J66J82J77J81K60
-41729A040M46K53p1j53K7po6j10r2q4M8J04n0k75l29k71j89j18j3J56O7k56l95k24rJ86K53
-41702a32J32J89L83J66j10o1j04k25k31m11n60l49N4L00M12N30N10J04j41k51j37kJ1k57
-41678a80l28J58M46L26L7r9k42j49Q2O6P4K86K65j80m05L6L28K19N3J53J97j30k43J0Qk14
-41652E74j90l0P9J44J26O1n0k9Q2L4j46k40j69J5J94L08J72M1M2j51j62p5J8N5K0K5J49J31
-41624A028R9Q8l34m88r0N6j90k75r4KL5J62L90M55L74J26r1k88l55o7J01J7n8L0J47J58J90
-41597A128J65q5j46O8J57l86o09oM61L85j0l18l08o0J99O6j99p0M18L38k17l69k32r1j19
-41572A60o4j3J04J22Q9R1J88K65K07J03k46l05j86K1k3j37j28J34L32K96R8k47j53J68M01
-41547A277K94r0k43k33k47j24J10J98mJ82Q4k45l4K55O0k9J9J0J03M7K4J14Q5n3k42l44k37
-41520G37l37k86q7J10P0J08L13K71l9m1M4j9j98k75m1K00K58K86K22n8o3pk53l99j45N8o6
-41493C63j45P7J38R9Rj36k37k46k33j13J17L46K45K18K53j3m30n09j94Q7J27J11J34K79L00
-41468F47J04j37k15k1J89J46j2j62j58j66N3K63K70J68j9P1L6l5J01J02r6j99j32P6J8o0
-41442H32p0N0m1j63p5P6L2j82j45l2J43K63M62L50k59l31k03l47k97L1K27M2J8K65K29q3
-41416G92j13l7J8J53lk44l77k76J6J43m0k8K80M10J49R0j3l7j9R8J13l92m86mK37K22O8K0
-41388G40k8k65l46mK13L41J66k12k62k0K08K79K12j3k13j87KO2J32Q1o4N2J69n0k73l28o7
-41361C25K32J79k59l81j35M5K23J33l22k38MM0M6O3j23p0J10J27o5j95j1K67M22M05K81r6
-41335A007l77l04k2J11K05K16J20j44j66J81Q0m03k13K5K08L21Q9p0j28k26j97J01N49L08
-41311A271j04l34o01m00j6N1P0L83M61K26j14j82J74K5k97k17K9J01P8J91K71J71j49j78
-41287I10N1J0k24l47l07k10PK29L42K84J44j85l18j52J76K81K17J89J25j81k95j16j26j35
-41263C69j3J37n4k47%J76R4k1p7o3J48K45J49K01J51j07l48l44j61%o0L8L99M64L15J8l72
-41236A037l18j17j17l3j9l2j05m1K16L02L49L1k39k29l4j10J3J83J63l4l97j31K95O4j36
-41211E61l2N2J48J04Jl6k33j07K12J35p3NJ13K47L26J49P2j35l16l39k04j55q8J17L36L34
-41185A194n5l94k93L7K88K44J77nn7K0o2k21l71l27J93N92N27J34r6L6m3l12l96l71j44L53
-41159F48J91j41P7J90pK0J33R6J93Q3k67n05m13j05j04J2L05M56M11K28k27p42q03k04L42
-41134a33N23L07J58J24m5p4j11j02O8J62O4J13m6o3j4j30k12k06pon4P9J4j46j63j27J32
-41107A05K93N74M15J87J91l8m8j3k1j34N6J98J69k0k00k96o76m67J9J47J18K58M16M21J47
-41082A801r3k41k18l5Qj86m35k72J30J10Q9K16j55l58k19L4J81K59J95o5K8N7J51L06J05
-41057A393n42n73r3J73K15K85K61m9l18n36l35lJ05J47J52k0J6P0m9k65j89p5jL89M75K50
-41031H83J7j79N4J83No7j18l12k25K76M96J87l6j70l82n94m95q8K41L80K23N0n8lr4j13J25
-41004A86J55k06m24j67J65L67N16K25j45l0K8O7Nj5R5Mo8MQ8L4r5L7L6j69j44J12L11P6j55
-40975H93l5j13k80m5J44j6J39R9q5k60MM00J50J7j15p4R6K31J30r6l22l53l69j15L43M90
-40949H58L13J1k58m14l57%K00o5n9J00K33K68k7n2K08J81p2j40k70j04L05K55j19j51m9r4
-40923G01j54L1j6k61k32m78m31q5K31K93J44K08K20j25k34P4J35J82J73J11K46K24J69R8
-40899A224j5P2K0KMR7J94ol08m20l59l52k59k13j19K5J58J22P2J49J92q1o1M1J8p2M5R9j24
-40870A45j04J32o7j49J99K68J81K19M43K64m3j32k7K4j04j86o2j0m5L1j11k28j39k7j25m
-40844C43M11L06n0kK8J03J52k6r4j61l05j72R0J02%J9q3j92l51m68l48N1L63L03J63Jj02
-40817H1o1Q3J15jl33n29L0M49L82K99J92M9q1NM5L3j20k68j87q3K1N9K14P8m72k31J84J06
-40789E9k3p7q9l2J07J21r1N2K79K16j23k67m08l40M6K48M93L98K17J07M9k48n95l76PJ83
-40763h7K03P1o7j11k25k00J66M47L04K97J32r6q1k52k60m5Q4J55L67K17j23j1n2k20j59J09
-40737E63K56l2k30m8L7l1j2J33K79J4K3K77J49j04p5L9l8j99m46l91M0K86J84J51J59J46
-40711A130j26l42k20k3J23J72J17J27p4j59k0J48o5k65j24L3P4J24K9r7n7j07j66j83j19
-40686g0J08J60N5K7P2R6J77K72J06j05k27k12J70K84l9j96j18L9Nk10j08J44Q1j7k57k24
-40660A3O7J35N1q1j14M7J60R9R0K8K1Q8J4p9k3J2K37L21K05m8l27l48r7L0m8k37k20j55J01
-40631e8J16M4J45Kl5N5p5j63j10m8R4K60J7l67j67lj26R5K76R3k36k04j12m5K2R0J39J22
-40603a79j0j41J49K83Q8n5Rj0j70l47l51pL7j17k42r8K20K20N1l9m9p1P2J32j0j69j89k62
-40575a255k53k22j91k28n97q60q39o46p5R79J693J658J742K067J771P25j8m79o21l81j99
-40554C771q2j48k91m58m26r1K48J83K2l9p1q8j23j43m82m55k31k76r1K70J00j71j07J99K59
-40529A279J77J3k27k72j12r0k0J29J68J23j04j20m2J31J08J5j53k44j07O1J55K59J81N8K9
-40504A395k34j57k9P9j44m28k64j74n9J8M7O8Q6P2J9j15k0m9k95k77q6J43J79O8J17M14N19
-40477H93L51Q6J4o5n7q6k82p8J45M8k16k23j3Q3Q4J0o9j82j9J01J09Nm4Q4J84K99K81J24
-40449A567j34q2J32J37r6q9j02l81k79j68k05j43J04K27J95J91K06Q4Oo2j94k33k38j39R0
-40424C94J84J58L75N50J90m7m28m08n8J0O5J40J03p1j05j9j31k39k33l4J36J42J13O0o8k28
-40398E51j66l9j18P4K21j34j57j8Q7K21K71J46k05q8J78J84Q0L6N0P7J56j63l18k68k82m6
-40372C30J88K21Ml6Q7J15K19M60K95l7l92n53l26L0K1j74j7J82J68K07J23K24nl16j89J22
-40346I51J76l7k63j11Q1k2K26M13K37K60Q5j75k24j26J5k28k80k47l2N0P6K38K15J0m6q4
-40320A158l08k43o1K0M8m3j01k39j21K78K33K2j61k01P9K98K81J50J40kl79k35K84K83q4
-40295A096j71n6p0M1M1j28k65j74j32k86j77K53O08J54j69j23j03N8mk28k49k78l18r4J10
-40270f64J32J63M7J2J46L08M20J95M5K65M07K41r9q5N3J13J48P4l4k76n21m02nLk51j17K03
-40243E21K23K9j95j29L56M72J67j57j93r0j28o9L4j49j71mJ04K20K30J28j79j41Q9K0j37
-40218H51r6O4O9l15k88N2K53K39J49J01p8K6R0J2r0q7%l7J7O6N8l1P9J67J95J07j83k89j31
-40189I70J24j07m15l39l07l3P1M9J22l7J64K50J93J9p8J35J5k15j06O3n7k75m3J92K33J82
-40163G70l6k37k35OL24K36j15j8J74k4k10l37k62J88L55N6L7Q8j6l6J02o3m81m65j29K56
-40137g2L10J29N3l8J02K01m2k04j8J72l7j70j34o4m7l2k05j23N9J61L4k67n17m19LR2l8j28
-40109a239k41k11O2L37L71J90j70j07K32K20k69l68k86j54J60L5k12k81l25l63n17o29p26
-40086d491r07q70m94K5J745M084M776K883O86k15n20n56n23n61m24j88j64j28m51p05n66
-40065B436j25O8k6N9j39l63j68j56j96O7J29J27J84L15K92m3m21m86r1M72O17N07J30k15
-40041B974j63l19m30l66k15j12N3J42J27J11P7O3N1r8n5N9j59k41p2O6J7k8J36%r1j12l60
-40014A055l65j27P1J31J97n4k27k06j03m3K7L1R0K90L25J08N1J31n1j73M9R1j56l07QJ03
-39988I46j42j38k09j10l9J26J64J56J74J72L62K13J2kO8Qk20l76l16r5N5J2J14K67Rm6q7
-39961A078j89r1R6J29J23M7m6l0p9j3p3j42k06q8L0j8o8O2K40N15M41P0k53j01J53o2k67
-39934A258k64k87k42j28l9J10J5k1J29K20P7J9J0M4J0k17j83j46o7K78M61K65l2Q3K15K53
-39908A821J96o6j05k71m14l10j20lL57N99K25j6O3K7j12j58k11r8l8j59k86j74j06k8K18
-39883H31J52O0q2k61k8J65M9O0P0j87k33J5K05J06m8M3n6l17j21J00K42N6l81m32q2K99L22
-39856E47J52J56L02K46J55j12l15j73R0K79J67l9J44L05P6k31j35O0j36k01j98j99p8p0P5
-39831H67J7q9M9r7r1J05K18J83m0j62p2j2lp5K4K85K12J25j26m18l87j67m3jj81l06j37Q1
-39803b41M19M38K22n3l21J6M44N65K24N4J73J85r2n04l29K92K37%j29l02L7L59J41j99k88
-39778A348k60j08m1J44K23Nr7q3j00j77m8j23j75q4O3K09K78K14J10j0m3K1jN3K60J55j12
-39751A621k66l84j50O8Lj53l9K27L54K82L6N5L9q9k43l43k50k41o5J34K17o9k08N1K43K0
-39725H50j05m4j60j5J04R3j2j06m2m3mL1nk3O5N6m3P1j00K6L21L75K30r5k66k11q3N6Nj34
-39695G92k13n0l5R1J70p4j40j37k27k29j38k01j36K55N35L36P1R8J89%L1J23k2k2K37M33
-39669A737K49r4j28j25j04j01o8k07k74q9J4J44L30L72N9o1j07k88l14k34k37k31M9K25K58
-39644G75R6j04k10k40p6K35P9r5k4m9mJ65nj38J03K61J61J83J90J17r6m29k58J24J84%j21
-39617H24q2J07J42J61K11J38P7n3k28r8K48L19J25k9m4K4J75J29L02J76q7m09o91n31j87
-39592G19J26J37L6J78J01J40K51L37K31o2l83l90p4L6J51J89q5j47j4p6n8j63l82k57j01
-39567D40m4Q6K30L26j06k33R1K41J15p5q8p3nO2K9j71j23Q0K86K14J7k8j96l15j66n9J35
-39540F70J82n8j19j29j13KL60M27K89n5l29k77j69N4L11M06L72K21k8j44J01R1l06l62j66
-39515A231m0p2N2O4j38k75j57j0R1J57O3l1O6J98K10J18P1j33l53m91j44K44K01n7o5j7p9
-39488G04K27K27j57M2J45o3k08j73j6K16K69M0J78L03R7j25k23k78L5Q5k55k68j14o5j27
-39463D96o4j98j47Ll1R3M72L48J17R0r4j47R7k4j67J1pn8o1J82K96M2l40m05j89m2J4J1M0
-39434C38j73q1L84M00K41J3m6J13J15r7l57l92k85m8j15q5J09J35J74L4j2l0r2J3K54J61
-39408F71k2j78j62R0K15M6L5K05L85K68j42k18k23j80K7q8L2O2k31m39j90K09J87j43j14
-39383A02N1J31j21l28r9K16M02L50j0q2n8k48k19l37j64J37K23J72Q2K2p1q0M1K16N2J48
-39357E28L93L67J40q0j33m4j31l09j46Mp0o3K7J20J29J31K89L05j25k30k24m0P6k2k50l64
-39331B78l69n2K80J94R7j8p7J5O5q8l17j88K11L57Q2j9L38K74q8j84p3kKm8L2J67K26J11
-39303A206R8k9j68q7NN2J87K00n2l16k55p3q3O2K62O3j90l40j72oJ81J79J01m6j21K3O2j98
-39275E45k98j75P5L65K67r8k26k20j19K02L49P7l48j72M18M78J31J87K86j00m04j64J09J20
-39251A285o2k29k80k59M2M8j02k99l11oJ83N12N25J70j97k36j14j95r6J69K37L1k44k74j04
-39226A94JJ14J31j06q4k0k16j89J40L76K41O4M6k8O7L9J55L57K72J20Qm2j17l1j85k43q5
-39199I79l5j20k88j45m8k9K26J90J23K12J49M8O7K09L02K15J77R0k08k80k28l53k08k7J65
-39174A183K25N0k68r3J57J29r1j93j44j32J9j15k83j67P6L09K23L3%j02k50k74N7K92L22
-39149I63L29N1k73l47k45j01QP5Lj30l2N7o3j46K9L28K23k8j94l59k95j35pN2L3L3k19l07
-39121f97p1L14L26r1k87r1K36K09J4j74j08J5moj0J20L61J71j85j81j19Q5J38K2j74q1M1
-39094b27J42K98L03R2j53k44j77l06m32r2K43M5j57r4J80K02j27l54l76k66l36m68l43l22
-39070b969l03m83o35l72N20J715K304K909K888J237j76n60o06k58j70l56k90l24k95j77l03
-39049C296j92j36j92J20J92j57n24n14j91J97J07k39l88j65K08K82prJ48J45L9l9p8J52N7
-39024B112j60k20j63m1l06k56P7K08L03J26n8r1K7J12Jqj62j80lJ07J08qj7q5q7j84k31j27
-38996G94K2K27K24Oj80k19k05j28O9j38l09p2p2P1O5l3L20L85P9M6mM4J92m0j39k17k24k0
-38968E44k1j35rJ76K25K37K02J68J59K3O5R1P4j5R6J32j94k58l75l87j34P1L8L4J57l0j83
-38941G51p3o7OR4J11l9j65J85K91j7M8J32j06j78j02j29P7L00J88r1j32j01R9R4j4Q9M5q4
-38913A212P2L50L8j52N5L5q8l01k71J2J39M1Q6J41k0k60j58J66R2L9r8l23l68j2L12L96K47
-38886A382K1j47m2M1l47k47p3j6J84L22K76K08R7o5q1p5r1Mj54k40Q6K66kQK9J06J54Ml06
-38857A302k81l6M6J95L46J01j74j47j81k10M1K53N7J47J79K03J81k9k45k87q1L38J75l13
-38833A580k62j2j40k42j41l17l36L3P3n0Q0J19J81L48L76L18J35j02j57j7q4J7R6J00q4j54
-38807A358m0J45K80K05J61K7j41k35j83l17l50j42n5K3K17J56q9K9r4m47n7J90l4o7K03M87
-38781A230J78k64k11J5k5k15k35K31K43O9K44K67K42J19m8l65m16l40N0K38J87K10K91M58
-38757B153J58k30r7L6k8j34j59j82l03k24p1n1Pj61k15k74k21j08K18N77N16L82P3j07j82
-38732A373j81qP5rm1n6l0J53K74j67n47k13j1q1j73k9J66J71L9l2r4p6k1J13O0j9j41l9K67
-38703G23K76J30j07p3J91Q6j64j00K8j19k28l40k86MJ17l2J4L45M64J3k13K12M42K96M5k04
-38677A520k57j39K3J17KJ09K42lJ0q4l84m80l21N6M2k27n9L23J96k43j48J06J41K55L50J16
-38651A263j88j60L4KQ5P5j3j70k66l16j28l1j38l6Q9K16L01L47J21j82l70l88j64M1Q6k6
-38625H4J93N19M91L18K86j29l96k92q1Qj04n2R2k54m17j03k16k73K16N88L15k50j70J50K24
-38600G47K74Q9m4j38k04l5mk9K26M35L28N8o2q3j85k52p4J32l8j76m7K09J71pj14j05o0j06
-38572I06mo4k15o6L16K70j14N8K11r2j5Q0ql0ol03j59K33K78P7j93j25j06n6l5M2N6K63L46
-38543A545j01k40k89j92J09O2m9mk9k44r6O0k12j02L71N77L19l8l01k07J31J02N4J51N9j97
-38517A239k22q6j24r2k92j24J86J17K19K48N8k01l40K9L85L63m0QR6J9J36M7K5J35l17o13
-38491H59n11k36N7K08j9L8L36J08j77J9J21M9j12j91Q8K37K38J80p0k35m57m56k98k6J02
-38466a48P9J2R8L25K99mQ9M03K27l53l55O7P6j3J14L0j51m3J51K21J41N8L9j73k47j46j61
-38439F35j4K60J60K42K63N5j18l08l35j75j4J6k69l01NK11J66J22mk11k22J44M12L03N2l89
-38413F86k01j73j71j54k10j76m0N6J19J68M0l1J9mr1j92j62J84J70J9O1J6r7j73k55j72k22
-38386i86j64n1l75n19l53n00o60n53n31m02L12K081M202L964K031N20l95n99o26p63p01l84
-38364D548k03o6o9j38r9j6j09l48m03k32k7j40k26j50K54L63J17Rj62l15j94Q3N5j82j83
-38339B167J24K41j2k7o1j75n3R5K7m84n00k08l6K23L72J67lm1J88K88m3m01l83n6P3J01J17
-38312A700l7r3lK0q3L1J98J79M5pJ31J45P2m5j07N7p6k49j78r5n3m8R7J38j76m42k80K20
-38284A061N68J64m08l62m9L67M57K22j77k05j37j16p5q2j6Q8J78r2k37l3O0J69K56K86K50
-38259B137J06j82k52j66j38J3j92l25n7J88K33Q7o6j09L7K37J94%Q1K46L61J71m5l76o32
-38234A551n25l91j49J99M75K60j65o4J28n4l03l13p9J44J54J45L04L86K80J02K24L03Q6j97
-38210B501k18j20l76j91K12J96K51J7k91j75NQ4k0j16l4k04k37j16j90l56l52K23L86N5l5
-38185H99J05K6K3L49J77o1N1QJ50J69L0l21n56l34j21J31L68L04J48N7mn0j23P0J51J57J35
-38158A938M3p2J79L31o1m56m89l4J22q6k67k26k42j44m6J97K65K83K71Q2K0K4k4o8k22l75
-38132I43k38j52n7L9j05mK61M13L44L20J20N9K14J65J2pJ39qj0k7k65n03m57k7P8p3j17L6
-38104A093J52O4m8k87k75J42O8j76n9O8K01K76K81L02J26k97j93J87K74%P7rk28k02j90j87
-38078A160p5P8j0j33J75L36j6m33k92J19J55K2k7j2K18L20K39k1j57q3L6j12j79O4L02K45
-38052A919j09j05N0l9j34L4Rj63k98l54l20L0J59P0K10J09K5J28K07O1o1o9J41R8k02j96
-38026A200J45K99R1l5j43QJ74J26k6k58m12l27J8K37J69j86k31qJ13M1l1n0O2J30J73K09
-38000A488jk12j92k2J34K41n3m55k66l7J74M25M29O7o1J21K53K39j01n35j80K74K68L5j77
-37975A856l68k99l7mr5p8r0R2K27p8l61j19J31K11K69K8l1J58K02K08l9l27j04J56K39J55
-37949A902J2o3j94k86l94k40j22k6QL2p4k64K8L50K72K65J44q9r5J88N17L21j18l73m37j78
-37923A086O0n1k4J57J64P0o5k44j38L8J65K90L60L9j54j76k06l02k74k71k93k22J12K80J71
-37898E72k01j20J77K35J87J50R5K50K98N4p3l70m98j05N1J89K81L76M64K05j5j30q4K4N4
-37873B066j51k80m89m43m5J70K8j25n2J19k4j82k47k6M16L76P2l1r0m9K75M66K76j63k05
-37848A662n1k6j9n1j45j71k43l96l86j93n1J42L3o2R0J17J29K48K28J9J28J39j07J15J38
-37823A287j07j53l8J16J38j0J24L20J13l17j67J74J58j53k03J03K77j4j7J68K9q6J9l17l63
-37798A081o4o1P7K27K44J42O8j09L6J37J02Q6r5p4J38pk5N3r4K5J1l2J15K22j04k58n4L0
-37770A817m2o3n0j41k47l58k44Q5K27n5k52J1J92K05Q5O9L06K70n9j31n5k17l63j00L7P8
-37744A005Kn7J46q6k84J33N44L11N8l6j80j4K01P4J3P8J74P4k9p5m58p29n96j10K68J70r8
-37717D99n8J54K36L08J93L3m8m8q0L6J39J81J40j01p0Q9l6q8j88k6K10K20J83L3k52m74l52
-37690H33l6J80k5k98j71K38K72Q3N5N9L6n3j68k9j43l30j39J12O0j7K8N4P6L3m5Q5L17K47
-37662A314m9k35j59O8j45m56m13j32L75M30K44J65K12N12N02j1k62q5r8j61j16p3J23J91
-37638A741p6j15k52m80m13l04J23M41L61J61K59R9N5K15J45N6R4J8M2J13l2p5m5j84l74m90
-37612A083j88K68K08p2l1R2J53K1om3j54j13P5L17J07k25j11J92R6k91m26l09J63K05O1K54
-37586A326K21m5j02l5nj09j91k57j21J77L31J33j07j95j39L8K46M03J11l00m91n61l47K27
-37562B08N90M87K07J87K29Q1j3k05j89k20p6L38K77M8o0o1j11j30j4J45J50l5l01l27j29
-37537A076o2lJ46K40J93J35K51L2l95k54O7L1r3j82k17j52p5j4J6N8R8K30K99M34L44oj17
-37510B080K0N7o0j98p4PJ27L22L9j13Q2K45j42m83m02j29O2j07j70j7K07K07k19l02J06P0
-37484A215k49k61k00J7J77L91L66j3k51k37j91o1N0J8P7J21Q9L09O16M33j37l62m63l85j39
-37459I30m2JR8J20J83J87k6J6J91j33j61J62J7j12k0Mj70l56l33j23J0M0J32K8Q7K94K20
-37432A244J27k0o7j31R1J56l1k00l01k04j33j29O9J07rJ86K33J75J6q7j26N1J43j34k49J50
-37406I27J62k25q3R2K8p9K02K62pQ9J04r5r5p0j29j46O3J85j10j43J97L68M41L43K70Jj23
-37379B429r8j42j15j70k99k18j5K09K55l0m36m19j75P9K04K2o2P3J80Q0K0j35k47o1J80K07
-37353A316o7N6M50J97l59l42J46L56J78Rj37J34J6l40r7R5m7j17Lm3j09j8J69J80M0j81m60
-37326A028n95k34K04M08M34nm10o11m01J34M24N64M14M7k95m03k46L7J03O3L1J25K65L3j70
-37301I44J00J90J60J12k28l12kJ79P4P4J52K07L28L39K11n2k60k71%J82j69l48k35mL25J02
-37275A798k41j87N4K30M5r5l4j06j56k07r4N7J75J97J68L4o4j24M1L4m4j24j65lJ92J00k89
-37248A192l04j20n3N7n9Q2J62j07p7J56J76J27K25O5j36r4p8o5l5j84n4Q7J45J12L3j1j54
-37221A088j63Q2J62N3j4j18k8K8j63k01j15J2K71K34n5l31l14K69L60L1j5l1j65k21r7m3
-37195E16q6j08LJ28J61J20j91k51L0K89J71N3J59N3KP5j78j87MK72L56J57R9j09j66j48k9
-37168A195K79M24J48j84l8m1l72l59k33j96N1J32J75J11J10J76K15p5n88m48J12M20M10J95
-37144A619n2j42j66j66k23j89k1R3J0J34L35K12r6j34r1j08Q3N1k3K22K64Q1j17k64lJ90
-37118A499K7l1m4M7J55Nj16l2K72L55K00L3j16k10l18q7K27M9k98j24j39p8J89J01j26k45
-37092A195k50m9nm5KK09K18N3n7M8j34l56j91O8J87J37J23J24K65J91J12K46J5l58k57j78
-37066A313j16k11j72m0J23J68J10p8k65k31L2L56J15k00j99j23J39K48j28k85j00J53K02
-37043H11L1m8N3J85l2j24N1L00J24j77k41j55k2kJ33K61K83J45J32J02l6R6L1m5K8J67o9
-37016A982l73l63R9L30K10M9q6j49k32n3K88K24j10j11o4k32l20j87J56L09J90K65L20J47
-36992B289kOk04k23P6K68J7l21JL81K51Q9k43l23j35K9R5J19J2m3j8j85l03j22O6K1l76m18
-36964H04J7K40K76K72L94M33K57rk42m03l87j78J16J44j3r6j44j27M1J45J18K0L2m7j07p5
-36938A481q8p6R6K49L79K47j09k92j94k75k99P9J56M4J15Q8J18J73J55j07k66j6m4j54k19
-36913A241J3M9Rn6k15j06J52J52m6k4R7J4k03j11J79p6k81k03q6N0j6K45O04N49K06n7pj14
-36885A959j19Q2K69K66j52m76m50m06l82l03J16M57K74Pk19j93p3O4J76J99O6j42r1r9j89
-36860F41k29m6l2j8J49MN0J78K40L75M17Q2j23j6K7J90J35L1p4m27m82j96j24J37K44O4J8
-36833A215lj16j0qn4m8m6k69J7K82J50M6qJ29K81J73j45n69l26K08K24J42J36k3k57m26k68
-36806D27J21L14K62L61J72k33k81r5N4q6kM42N55K31j34l20k69k29l04j27K7P2K50J88j29
-36781A267l5J7j44q5J59K81j24l35o5R8K67L27K9j04l9K31M75L96qj80j58r0o2k85m85l82
-36755I66j09m0o3O2R8J3j17j33M9K30O2k73j44K61K90N2m4j21l59k76J1J61R6P9K41J57m5
-36728A104J3m1k14k73k88j22m6L8L82K16j63l10j30K22K12J24K3k24k64J70M56K84q8k37
-36704H44n6K98L73P2m7Q6Q8N8R6RJ01L0k10m0J86N1k24l28m03j29L89M52K07O1Mr9j55j31
-36676A583j19j77l10l12m2J61J22m4j37k66r5J77Q1K9K12L63K88J31j9J1J04J19J24oQl7
-36650A949k21k11j80j08N3J37J27j26k21m7R5M9k22j10J0j34m0J59L84N19L86J88J9k39n47
-36625A669k61J92J08p7%L5k59k92j51L3J14L49J52j25k51m6N5j82j03K88M46L5j75j71kQ4
-36599A465Q7J21J04m1k23QK22n7k03o9L3K60J95k69k89j13K9O6p7p2L8J48J36R4K08J48n1
-36572A898J5R5j00k81oJ27K46L31L17J32j36m52n00l29j35J05J69O6q3r8J13K78L24K60m1
-36547B315n33n32j45M4K01K08K69M96J68j50j13N4J83n8j94k06k88k42rR0K25K66Jk29l23
-36522A498l98O1K39K25K55K2j60k68p5J71Q4j18k53m30j96K33L15N2n7P0Q5j8j41k0J14K29
-36496A519J94J24P2j35q1r9l18j16K71N5j22l5L0j66l26j08J58K02p9j61K37L54K96J12k7
-36471A851LPlqr7R7L13l2k87k82k54n7J90p5j79K58N30L23J33j00m02l81r3K10L67J10k60
-36444A882m28m82k95n6J99L28K53J36J67J33j92j36J11l5k64k7K12J35J43j33l30k6J51j0
-36420A436m0P3P9R4r8j10J12Q3K5r7N4K12K01l0j87m7o7NN7O3j1j25j78k79l93j30r0j67
-36392D45J98L62K55K02M65K37k61n95o36K2L50L12M9l15k95j11J43J78N9R1J17P1l9k36j50
-36367I18J94K47m9l48l47j59J03J52J9j57k5L65M79L56Q5k1l0r7j75n2k4j2l8J08J13m9J44
-36340A700K11Q0J47j54k77m1J87P6o2J67P8KJ82j4l61l45P3K11r5q0Ln5j23j20k78m57l16
-36313C39R1K39J82K5l42l90j39K44M27M16J23j54k91j71n5O6K32R0K6J54O3P0N1j9J83K24
-36287A684L56K64l1k67k09l51m16k52L3R8M1N8J4K7J73K75J99J05K7N8J85J52o2o6K1j5k05
-36260A896l15q8K79Q4j55J46L8l18j83J08O6q1m7J45K77l0j22j5j34j52q0L5l5n2o0n1M7
-36233A203p5r9q1j47K5K72K71J47N4N9M8j54j20n1k19J66O05K8m81k69N2Q5J28K00J77j20
-36207A704k27L0K21J87j6j47j12q2N6J89k5n8l7LJ72K04J30j17j63lN9K2M4j94m47j55J00
-36180A338Pj38j04o3l7o7j26Q1J35J62J62j9jP2K11K62J5j21k77n23l45j85j52J52L16M34
-36154A189L22j06k9J73J15P4O5q0k26j88k44k20l4r9N8N7k5J08%p6K0K00K80L49K34p0l11
-36127A536k90k57j20K23L28R4k7J77L40j2l01k93k27r3L7J01n2J84M80K61Kj67k67o0O3L5
-36101A695N5L1qk02k56j80j37M4J99L01L35O1k92k87k25k93k25k1N2K4J23R3QM4L8O9K29
-36074A275K38J49M4j50l36r9j12p6Q7J17J62jq1J32J21J50J77r9l13o1K02J44L6J61L97M29
-36048B693N6j84m54n61l44k68j22Pj60k58J6L06N38M05P2J5L00L29J78J9j48j14j1J4R7n4
-36022B367l56l33j55n3J15K32K63K65J51Qj11j88k15j47q0j18J9J95J86O4n2J05J30KK3p6
-35996B241m87l54pJ61K27N4j00rK36K09mk05M1Q1j28l23j28q2l5J66M7p7J36J5r3J63J68
-35969A913P0J06M6o2M6K13J44Q8J24K3j60l16k24n5N0J03q3j68j14k98j66O0K28K45qo7j04
-35942A634k16q9j07k82q7J73K36K80K35L30M08J77nj49l14k24q7j93o2j30l72k10K90O51
-35918A887M31J57j26k38k27k11j17l53o24m11J19L38J92K66J47K8L9o1j03Q2K38J77K2j05
-35894A547q7Q0J90J07L5j12j70k80k53m0K12K89K99K58o6k79j46K13L53K91K26N1k9p9j53
-35869B457k27l33j0J43L0M4J1L9J8l9l06l31q2n4J4J42O7j54q4R2J7Q0J39k09k98o3O2K32
-35841A397R9l5o9k21RJ54J16LK6m5l81k42J16K20L89N17K33ol4j80m03j87J08K5j55J4K04
-35814A672J73R8L2o7l02l29k83q7J83L35L32J50P6J12r5q4k61m51l39r1P5Q0K83M28K12K1
-35788A873Q8j97m00J19N35J65k16j58j47k76l32k60K34L45M2j80j18K95L49K04J43k2k75
-35765A811m28j01K40M8j31J59K00J67K01J07Q3K90K80r9n26l82j69o4j07l37o7P9J19J80
-35741A553n3m0J57J63o6j80Q9K52J36M5J06Jr0j24k06l11k50LJ70J41K64J21k30j24K36L03
-35715B066Q4k24m76l61R0M05j3l83l31k86j46N8j49k73J05N63N65L33K60l8l50l66j89p4
-35691H70k1q9m4J28J97m9j29k32KR3k2p3j1r4j37J26K5r6P1M1n4J02P9k9k48k91j77R9K71
-35662C08J57R9J19J96J32N1L5J68J31j16r4j2j7J77K84J05K0o7rP4L0j25j7JN0K2r4j67q
-35633A433K97K53j15k02k8K58L36r9k58k2K10J58j69k45J46N5r3P6j5k04k12j48j96j60k50
-35608H06k07l1K05K91o8qJ60L20M60Kk89l83l34O4J35M2K34J77L2j03j15Q5J14J16L47L83
-35582B435Q2k44m29l84j90k9K04J11q3k40k89j65j25J59J31J8J83K46L26M61L84J04j71j72
-35558B323p1j77m00k88j66j06j05nJ95J87K07J59R3M0K37J68m1m5k5j7j47k60J6K39P7k28
-35532A860rQ1k15k76k12j15j0n5r8l3j57n6M91N24Q4j85j87j50m7K33J53J74P9O4J73L83
-35506B494m7l44j09k0k12k64k5k9p2l1KQj18k84j73J23K91J89j6j46k2R9J13J2J36K26K85
-35479B066K17J59j9j38j60l10l40k18k2K65M63L88J93j01k67l88n05k79K21J39k52j27K12
-35456A197K71J09J01N8o8N9K60J63j84l13k19k64p2K37K40J59J56Q6L6m4j87Q4K65J9l03
-35431A846l21r0n6l1K09P8l01j79Q4j05j71q8J69M42L24M2k13j60nR2J80J69K29N8j19KJ62
-35404B247k5l31l05j08L0j6J45O4j81p3J03k8j24j94j17K54L20M4j17Ml9k76j18R1J19J48
-35378A517K69R2j98k15O3M2j16m4R2K83L00J52j17l39m28m54k72J09J60K51J94J4k6j20j82
-35353A027n4J47J20N2r2M3M2k64l74m3J06J5p8j55n3J77M16K09o8l5o1L1o9k78j16K15L36
-35326A196K61p8k81l25l54k08L8J58L14M76L37J44R1O8k95m75q2K34J42J17r8k71P2M09L70
-35301A960K01J60J93O9P5j01n05l56OP0J19K48K32J96R8j03k53l18l99j45K21N6j35k49j75
-35276A165O0N3K36J96L9O3L1J94j0j92k02j59n3R3p4j42p8n6q5j78l9K17M48L39O9k74k78
-35249A383J5N8L5J1O2l6p3j15R6J39n4j93l48k48M3J91K62L47P2j71k34N8K33R7l28n78l11
-35222D13J16L78M96L45K60K32J41j17k51q6Kk72j77K07M86L33j43l35j21M4r0N9O9j42j93
-35197A654n9M7j20k35j95r8K3R9K49L15O9p7RJ17R1r5j1K86L02J28k9k33j67j76m85m78j36
-35170G95J02J76Pq7J58J85J1J32J40K94N07K94J83J40l8k02j75lj83l35k32l19n58k58K28
-35145I62J50j5P7m2K9J80L56K92J03Pj33k97k45J1J30K25J32N0J91Ql91m42j40K78M14K80
-35119B170K01m4j98q9j94m62l99j16r0P5J30l7M0J5k08k24m5K39M04J32NR7o3k16j09Q5J49
-35092A248K76O8k78k13r6N6J08J17J33K28J94p2J9L1r2k30l05j83m8j17j03J9O6L7P3Q6J43
-35065A165L28R0j85j59P1M1NL4Q2J66oj21n3O9K24K73L47Q3m3nr5m0J29N8o1r5j58k49l26
-35036A569k54j06M8J68J02k3rK84L00J22p8j87q7m7j9K41K53R3P0k9j43k76k67k17k37O6
-35010A337L09P6j19m3l4j02l18l01m4K60L13K8r7J4J09j71l24j86j27J48L45M37N20L22J17
-34985B469o5j37M1j0k64k12j13Q6J21K3J97J78J28M2j40j37Q2K33J55J01l9l30m07k22l02
-34960A478l93j35L32O80P50L77j43k98k09k33j23p2l04l00r4J14L8l2k2o4j0K43K95n2k15
-34935A608p2m0k4m0j07m4j1j07p1J52j2m2l4r6j53j52K24M19K39L7J55K22k30n59l70J6L05
-34908A213L06J47K37K81k18l16J36R7l03k84j13L4J94L31L4m34j29J99L05Qk96k97J2J59
-34884A303N0R4L1k40m5J33J35K22O9M2J47J55K44J62j04j95j67k84m33m12k08R5J74J53N1
-34859A172n9j2K40J15j12j4J64J64K41L15K45K68L2k43k51k39k70k58j60J53L65J93k29k44
-34835A576L9P1j32j28j43k37k24KJ69O4j65l0L22N50L64kj33j28r0Mj04M2K01K2k71k62P9
-34808A456J55Q7J38J72J22P2Q2J83J08q9q1j44j77k21k19j14j39K22M16J11l67n32l01K94
-34784A234L74R3R7J53P0j17j85K87M98J41j47o5l3k91k68n1k0M7J99L4r0j2lQ7j1J17K29
-34757B367k9l23j96N1j51m08n12l5L77L34M47K93j39k26k93j19M7j48o7K9j52j73N0M6RK24
-34731A303N55N19J22k10l40k07j62k16r3P6J35J28O5O1K58K25Q0Q1J78n8j88j65j26p2k94
-34706A655l42j23j70k64j68N1n7r8J83M39K68J95K26J89J37k03l85j95R0J16q9mK27L4l7
-34681A675j43l36k88kR6j34k2L18J39q2O9j9j22N8Q0n9n7L6Q0J5k07k36P5K23K32M52L40
-34654B181k0j62p8N9j8m85m51LJ71K26J5j65M4O6l13j60J22P3J29J12n2j92o6J22J71J14
-34628A446P0K28M02N4j89k05M2J93J32K95M41J27j38m16n87m72p9K37K48K81R2L53M66N7
-34604C078j19q9p1ko3j76n5j20q3j35j43q1J78M27J63j81k58k31j29j04m3L2p4j1Q2j48j50
-34577A494P3J29LM7P6k01k33l5R6J57N6m7k8n0r7n5K6L01M36M9k74j99j20k26k42K2K09L27
-34549A694J73K7J5L3j98p6J97J74K20J81Q1J14j04j88k39k57k17j86R5Q5j03k25j30m6J3
-34524A133j4P7L97K28m4K7J18Qk4o1q4l3q3j54q4K81K55l8k30j81j79j41J38N89N66J14j5
-34497B566j13l01j22L3j47k91j64J7R7N9J45k4j88K18M69J54NR4L9m1N6n5q5ql9j68k19k92
-34469A695k55j73j75q7K77L23P1j1K47L3l10k50j71n0r0LK57J36jM0K23J94k71m09j29J04
-34443A221q6j7J30J31K14L64M44K37j43l00k64nkj68k81k36K25L29r7l83k71m1r6j00K0K92
-34417A117L58j7k30k29m4J45L17M42K57L4j5n5j54k0O9J99J87M4mj0m6j79l98k49J61J57
-34391A837N2k8l2J7Kr0p8r1M1J56R1J16ll56n44k71k8j45o5K17Q7m8J10J25M0k1m5o2k44
-34362G40j04m1k88q8L27L65K78L10K74L00J83j06k10k34O6J85N0k11j73J37K34J26j1j19
-34338A990l0p4k84k01n4O9K03J10k12m98l71n4J09L10J35J93K45mpjP9J11q0l04j70K7k7
-34311A210k80k83M5O04O54J43j36j99j29J63K81J59l22n39l09O8K77K26Q0R6L4Q9K28J71
-34287B331K50O2m35n86l51o1q6k3J44J81J09r2O9M7n0R9P6j12k91k36J42M73M92J04r7r2
-34261B067J05K83n5k90l00j03%l8q5k45j46l8n9q1j72P1L25M01L67K53J35j83k13j59j65
-34236A675k00j14L88N59P0j98j54J40K21j71k89Q2K00O3j86l53l42O5L37K52m3l15l05J4
-34212A396K25K16J59Q3M9m9k29l2O0l6l9k95k28j10J42M01j02l48l07j98lQqK7n3N2K02M4
-34184A027j64j49o2M6K91M43L36J75L03K38j50j66L2j3k46k72o2J07J92O4L0J72Q4L8p8k82
-34158A934p9K36O6j34N1J46mJ6J8P7L3k75k63J60K27q9m51n21l72K1L0P9K06L77L25K10J90
-34131B214Q4j73l35j92p7J18J86l6k9LK5K32K34O5j96k29qJ35R2j02l04k26P1j60j68K31
-34105A455N07L53P1j35j39N5K55J41j36p5L2J46J79P7M1P7q5l05l72l05k40l37j65M51N98
-34080B144K30J01Jk71k50k9r5n1n9l71l39KJ16M16M10k7o3j6l1J08R0l3p7k4j97k53mJ44
-34052A572L16J74o8k25m12l25N4J77PP7J00j9jJ49K56M2m2l6K5M8k10j26J52J67K77J93m3
-34025B279mK78L94J06j28q8j18j41j27k42k82N3K48O2j57k35p6j02k81l34K4P7k9J39K61
-34000A577J99P8m0j77k04j76m1L5P8j6k10j73J18J54J49J05KK5K20J15k38k90L2J77K7q2
-33974A444o9o2K25K39P4P7Q8j35m6mj37o3Q7pQ1J59k3j3Q5O7O5J18j53j59J34J52N2J09R4
-33945B479j50j10j17Q7M04K52j29k09l96n84k66l0J88J77Q9J88nk26j89p4j39L8J75L91M31
-33920B275K54l5O6J89j08k94l79l70k93jK30K19J7k6P6j30j59NJ32J39P5n2j18K1J47M9k1
-33893A908l0j39j92q1j77l5o3j37R8J95J92J64J89J32q3j20l6j64k04r3j05k16k9R4K4l9
-33867A053j53k02Q1K18K79K63J69j02o4j5j33j62q5Q4J32K9K01K29P2J15j28k81q5n0r2J6
-33841A389J01N6p8j3K36L73M53J69j83l90m19j99p4j87r7J38J07j08l33k32Q1J87J19J87
-33817A283J50J22m4p4L8R5l4n5Mlj08j82J11J77O3k7k04k44l8K51L19K17p3l85k28J5N7K19
-33789A422K31J9r3j96j55PR4j54q6L03K79m0l27j12k7j2J99J62q4j64q4J0K64O23M20r2k22
-33762B185q5J3J89J51r5k11l11k22K4P7j2n1k20pL94L28K94K31N6L2j30l69k10l7k80j99
-33736A535j99k87j62o0j1R0j02k1M22M57L17j22m34l86N9M04J92l8j26j79j41Q6J34K2l2
-33711A418j27k16J53M45L24M5k89l78k26j59j35K5J06n0j76Q4K16K76K51K94K9j35j65k28
-33687A382r2o3l5K93L14NJ2K05L47O5j33j68j97k36k30J1K03K30J82j02k44p3K2O5q0j82
-33661A501k99l86J6L97J30j92M2O1j18j96q0J33R5o0J2o5r6l7P9J10J8J60L81L07J57j44
-33635A926k54J7K77L34K69J74J72q9m31m59m66m76j45R7N7R4j8j09J4N7m9j07l5J26K01J79
-33609A356K81J90L2n5r4m3n9j45k30j25J36J84j5QQ7J53O5j27o0n7k26j72J49M09K52N0Q9
-33582B033P7j04k26j92k24j65K4K27K22J78R6J01R2Q3J02o4j98j37p6O9J11j48o6J99M05
-33557B419K71n7j66k54m07n26k92K6K5k02%K94K03P4J23L83J53oR6J9k05r2M9j04q0o6j39
-33530A539k43k5K39J29j8l02k22K08J68p6Q4J84J9q4K2M9J28O1l64j52L03K63K12J51j56
-33505B117k37j18J30K66O1j14RJ15K2m22n27k30p0Q6K38R7N5R8K8j46j79J2L6m3lK34M22
-33478A937M46J30j96j12j43r1j09r9m1j68j11mNo0j52QJ35Q0K18K7k86jL33L68K50l8k94
-33451B032m35j83K32L25L07L51Rj46Q0J8J6K13n6l84l34j97k06N2K43N3j93j88O6K41J92
-33426B108o9l38l25j61O1K69K28Q2nk52m13l20k56p0r1J44K29J89J81J30J73J03o7k65j74
-33401A091L7L19L53L21K52K8j56q4k06m69m66k71J44M94M38K62J4j11k52k43M6K06J73K66
-33377B186J47j52n4L21L85k0m17l38j19O7J12p0j34k55l38k48j11L25N90L87k2l31j69J35
-33353A877K09j03m02k28%O0j00p5J67K15O4j61k13j76K1L76M23K69lj88k01j8J05j9j86p8
-33327A635k85k33k24j62K27J60m1r0K92N31J26p4K1o3k45r4j97l46n1K20R5J6N3M0L2l9J15
-33300A419J48K50K53O7K4j17m13l16n9j2PJ96J79K15Q1l21m60l04k35q4J22J78J89K50L84
-33275A641K36j14k43j30m3j26k20k77j63M4M14M74J34P9K18J51J66N4l69n05k62j5J61J48
-33251A453J57K81J86J07K41L30%k92j25n4j21j13o0O4Q1k33l76j71r5N4J81J20N6N6P1K10
-33225B008K06m6n1k0j66k24j69J7K1r5m2k0K4J92J03o2KR9J20K5M4N7m8J26K45K4o0J26J64
-33196B600%l33n09l86j59N6K83K00J67K66Q4n1j25m1N0JL8R3M0K9J5J08j1j07o0J28M35L70
-33168C181M6k07k64k19l38m21j79Q6Pj69r0qj4J40K36K36J90J29K80J56j55KO2k97n44k75
-33142A571M2K68Q5j24j38N0J24j10k66j84j2J66J45P0m5q3J16K80J23l9j80l8K64J34j14
-33117B105k15j73r6l5p2j29k25l02l6L84L59J13J19R3J49J4p3J8m5k8o0k85l03M5J69j19
-33091A372l28k87M9J92k6j84l26j69p6R5K58L45K90K88K91j50n79k67L89O10L42J43K15P4
-33067B561O7K03L6k50k49j80j79k55l60l92k87oL37M43J66k52m08j60J66K76L32J30Q5J05
-33043A929O5N1q9j38k34k3J54M6n9k09k37j39j3K43L34N8r1k16k21j24N3Q1K2J77K49J96
-33017A865K56K85L51L26r0m70m84m97k83L49N14L01P4p5j35j04j40m7k07j43L0K1N2R0r0
-32992A749j55M4R6K8J53K99N6m62m40k98l30j63K01L48M48L86Q7oJ15J07l6j03k23j51K56
-32967B006N03K26k33l46l00k41k03j26LJ46K35J63k3NQ4J47J10J5r7j26j48k39j72L08L53
-32942B050k33l33J88K57o5k2K18K91k2j95n7J28q0k81k28o5N3N5L1j60j98L9K87M14J03q6
-32916B089O5M8J02ok02j43r9k8K8M5J83L68K84o3k57k80j96k9O7k3j02j96k07J6J14o3j86
-32889A329j29j91p0L27L60M08K51j05N4P8j88l57j45LlJ2J79L32L47J71j09k70k65k09o1
-32864A749p8k77j05K41L38K87q0k02k41m22k86J09J91K26K89R8j69k4J41R0l5N6J20J54L40
-32839B510J31j03j39p8n3nJ07k3k92l11o4J77K54K4r4P5J68k22l15k83k22q8J34M37K14m3
-32813A896q4j4j63lL12J21Q9M1j72j34ml1J6j26k39Q5K41k3l57l09j70N7K15K04J36J46K0
-32786A750j13M3K91J43OJ57l7j07J58J61%Q5J34j79j90k1j45j68j4J32ok00j14k55k17L3
-32760A327J26J90L6J59L57L56J42k22l54l45l05j53Qj16n6K6n3R1K76O4L5J25j35j13PP7
-32734A550L05L15L26J09k38k09k6j7j39%nk24k47m7P7K93L73J03l17k76K00J56R9J02J07
-32709B370Or6p4j5J03K6j38n9J02lq2p5l0r3r7r6n0Rj09l7O8P8J31K00P0k54k42j16j50l12
-32679A035l8L14L20O7j1L09L28j05k51q6K5P5L5QK8knk0m8j89k93l49Q2M50P8j28j71j64
-32651A294J57L34j5k74P0L48K33n6j84l83l08o5Q4j0n1M0L9N8r9J7L03L55J19J03J88O1j51
-32624B207j77k26j28J32J03K0p9j58k24j75j53lL36K45J0k17j26O6O3k84j48N2j63k26rL10
-32598A048L97K75j29k43j07L7j3j44r6J3j8k7J21N04M98K30J31Jj91l07k85k2J11Q7j92j51
-32572A528J50K52J87o6p2RQ2J39O0j35k04j21k6p7j47j41k12k04l7N1K38L46j9k17j53R1
-32546A302J25M0j9k0o7m7q7l73j98K7K30L35M00L05J24L0M7k6m5O6J48J51K60J27j92l25
-32520B318k01k82m51k13J57M30L30j58j42L17L25J12j94m20m15l44r2J85L69L30K24J43m
-32497B324n9j85j53J00J08N8M6k38j99O6N3J53K11J79K37K0j85j05k1j80k98k04J6L6j79
-32472A601j69p0r7l4J51L09K80J09k5J74J29j89k40r6j1K16K83Rj51PJ05k9k2J2l8oJ70J83
-32444B561N6k29l68k25k50j9P8O6K35K00J37K00K69J00j93j44OMJ21R2J45J2k5j12m00k20
-32418B097j63l03j94o8p0o0J71J16Q9L0J02K0j60m0K27L7m9L7J56J70m6l70k43N8J35M1J65
-32391A885L85N0k46j88q8j04l73l26P4J66p9m6K9j00r3M4K35Lj97j6Q0Pk84j59J38K50J70
-32364A217J06M6L9N7K70L17J02M0j21k14l17j55J41J71Q1J29K75J97N4K1j04j71k9Pm9p6
-32338B034k6Q3J09J07P4j82k30j06J73L95L79J77j6L4q2m46l10p2n1m7k6m2o7k1j9j99k70
-32311A353m0nmM6j2J85K86n6k55q8K18L77L77K98J11k0l2p9j47k20j88r3p6r7N7J4l15r2
-32283A503J16L2n3K23K63j59k52j36J39K72K49ok67J18K46j11k82j55k0j26m77l89J14O6
-32259I08j30R6L78K95K21K69J02J4J5L0%Mn4j70l07l37o6K00L72J68M9j17k7J4r4r4j30j45
-32231A464J11R3j27j43j43oP6k8kQ7J88K40M4j86j11j07k9J56O3M2L4J35M7j71k23r8k8J6
-32203A394K5j28j55J14L71K77L9N1J14J3r0k4Oj02L3j05k29M5J89j43k00n7Jj67j59L56N70
-32176B039J57j00m00n44k46P1M35O84M60K84O0l77o64j38L97K15j66m26l60j12K5l9N8P8
-32152A391M0m5j28l1P3K07R2Q0J04J80Q4j00j59J18L6k92k16N9J53J17K05J80J63J69J11
-32127B591rj05J31J45j22k90l64k27j77l3J87J81n9Q1L26J98j01p3o6q8j12k34k16j26k70
-32102A168j54M1M3J64K17L13K22q1l01l19k25R0K90L42K16J10K24M0k80r7J10J56J85k32
-32078B242l28j15j47k55J9L26K22j65k48r6k13p5J05j9k90j2L98L24O5pP2J43J10l9j78q6
-32052A753KJ30L60L70K63K20M2k1m46o81k36K7j06n5J21J06N8q1j32J06M04M96M18J56j48
-32027C126k37l37k41j83j2J88J16j58k66k32k55l35k20k1J96K56J59K04K13K69J48p3j30
-32004B175j12J35Q6j95l2O8o8m5k14m04m15j16M6J9J11r7J4M66K32j30n6K99O56L96k11o27
-31978A981o04l19j39j14kn5K5J32K45K01K53L84J86k33m97m01J79M53J74K1j14p6R7J39L04
-31953B220K34J5j45j95o7j00k24n2J15j48l13j01J12J46K84K40k72m11k67k42J41M54L62
-31930A786J58j3ko3j78Q9K31J3k37j90J61L57J90k98k95q4j11j33k1L38L93J96J43Nj30j66
-31904B139k93j26k2n1K2L1j94k07K21M59L69J03L41J74k38j53P1M7r9m1j72l28k76j20L6
-31879A693n6m49m58k25J42K31K64K88K06P0O4P3l5m9p2J00j25k01k6j66j31P0M9Q3J50k0
-31853A470j14K09L57M1n0N1J82K21j3o8j5j23j45p3j84m24m17m2L2k7J15R8J01R0ql5J02
-31826A331J99J51Q2J09n7l22k50L8K66K30j3k91k25m3j38k85RK77J72o0j07k07l03j74J69
-31801E58J77J95R2M5J36J60K02M0k04k98k22J17J84J70K72j00k76j78J4L5o3L0P0J0k56k57
-31775F53k72k38j1J04K17K87j84m61j48J51J53r6KQ5O0k4J3j37k31j48j98k41n4jj35j51
-31749a005k21l13j97M1r4k85p7j68l92l65m11l65l20n70r02r35j035j000K03K783O011O595
-31727F978L933J118k39n31n41p49j005j037p01j75j46k17k29l39l82k38j82j94m3J45k5k14
-31705D987j79p1j71k59j48n7L4J65N8L3N4k11k37j65k69k19j82j86P0M09M22K34L0k62m80
-31680C400n45j89K00K16J45K88M03J47k51k46O8J51P5j91l31j97m0K1j30j69j72k24l47j36
-31656A946K40L35J10M0J2o3J89L79K14j93j23j52m58k29J16L55L69K92j44l63j13K20J40
-31633C119R1Q5p9k73k92r8K0kn7J2m3j59j93m6Q9J09N2Nj40n6n3m2J17K00J70J8PK9p3J3
-31603B530P0K5N6o9L7J09m8J20J34J6N3L6%r4k13j59j81j12q8o6l4%k58m40j12J01o2j90
-31575A161mL57M16R8p1J30R1QR8K01J52m0j44j03K53L93J00p4k01k89p0P4J36K7j8q3l07
-31548B291k55j29j6J77L49J28o7j31NL6k6l7lM7K2m3n4o1R8K83J43J58P9M4k1j70l03l23
-31520B221L9K40K19j69m11j66Q7K87M15P9k77l23l07J40K79J35j00k41o4rP0K00N3j96j07
-31495B094%K8N6K2J84K53J08J8K38L76Q6l56k99j31r4o6rJ51K00O0O7j18j23K4M5m6j63k09
-31467B396j06J2O3Jj78j9J40L40L08j67m98m16j89j27j15R7J87K21J84j83m35k09K5J12K32
-31442A676L15J68K2P0O5M2k8K2K26J12J28J33O8K7n5l21m84j47L33K62r2L4J17j00m28k93
-31416A872k20j11K71K19O9k3Q6J82O4J34K22j3j02J51J19k59l54j27J63M00L52R2l11l36
-31392B540k60j61J98K56O8l1j11j82J3Nj10j31j09k20k58j32O9L05K86L6N1M5P0K59J92j48
-31366B540k84K6p6k56j35j25K5K64J15J68K12l0o0J36J60J38p3j24m9n2l0O8J52J99K96K69
-31340C474k58l96j59j50j68j17J26K59K53J14k86k28j31j31j18j27J45K22J98Lj55N7K21
-31317B648L44J33k05l00k22J95K75m3k30o8J32L14M86K81j23m08l60l10j68L0J57N2j95k11
-31293B204k68l28j95j77J46L85L01L81J83j12j67jJ8j05k22k94J26L85J03j93n1K98L40J07
-31269B864k03p0O9r7m6K17O2m44n43k18o5m8r7J22L62K32j53k79q4K29J83l8j36j2j18j6
-31243A673K12J78O9K58O56L54l34m24j57J1M7q4j20k29k36q2O2K13k2q1K48J23j81p0J58
-31218B242K07j07o84n15n3J89M49M10J39J2rK4j00j79j4P0J28J12k2J1O3J18N1q8k57j20
-31192B077J79L96M15J5j67k12j42N6O3m4j30j04K33K88J89o2l00l06q7P8J48J40J5j94k02
-31167B342O2j16l40k90k15j29j35O2K95P5p2k1J39O3rj47j17J24J47K61K28J03o8k39j31
-31142A872k36l37oJ17J81K41J52K02K13Pj71j05J06K31L22J28k25l92j23L3j09k43l03j03
-31118A452J46Q4k03q7K09L94K81Pj34j88k37O5L93K85J81n6j69k29k72mR2R5K04J35k04j93
-31092B047N3J04K01J45O9o4j2j5j16j79k68k12Q5l2j09Q1J30K10J04j14j20o4kJ45K60J05
-31066B432J9l1k24k69K9J03Q0J69L72K92n1k36j65L7N2M5K70L00o6l97k23j29l66l19j60
-31041A564J25J74J02Pn4P0l9k64j81l3Q3J21K1K6j01j00J87K96K63P9M4j16j57j4j35R3K36
-31014B297Q2L6k44m14j47K12L42M83K37k99k57j76o2J32J47P1l4j17j01J85L11R4o1n4l7
-30989B626l8j30j99j79k8m7O9J82m2m05k37OJ1j32k23q7P1L59L39K6N4R6o3N2K74L20K03
-30962B878j82l03l18j06M6K9K24K75J00J05JQ0kk73k84j61k6J05K1j27q7k1j1K13K88L9o1
-30935B442m4L56L99j12k99k49m1K37J13k62m21j14j3l87l41n5K00K69L92J96oj8J9j38j70
-30910A953r6j45r7Q9K87L17K04ok23j62n2j00j96j5N2k32m7K28J46j04j62J35K12O4J6K9
-30884B095K44j08m87k17L1J91L19J71l5q9L9R7j71l42m4K07N5Q2jj99r4N4l1j41q6J88J94
-30857A922P2K14J62j21l47j41o2K8J60R9J05J53K8P6N4j9K28K87M0k17k03M2P6o5j55j55
-30831B261j12p0J25J32j42n37m91k08R0J44R1Ol2J88L72L90L58j7k47kON7K46K27l8m02l31
-30804B064j24l2L4J68K05J50mMJ40n7j18L1q4l81l60m4R6J19K04J51pK1q6j55n0J47K43J28
-30776B403q6q0J12J45L7n4j01j54k26m6J72J01q4j13J38L38Q1k48l38j58R7J89J81p2l31
-30751A903j17R5N9r5j29M4O8J12M0LJ85J74k76k01J39J70j72m31k05k2O6L54K10k6J17L15
-30725B380L40k9m7j80l76l25j75M9K5m7j1P3K3J45J97O5p7r8J98K90Q4j01k37l80j83O7L7
-30698A707J44K03J20J06m6j03j59k52j17n4m2j10n0Q0K48K35J53q3k04j2J15j96n36r9L80
-30673A428L70J20j27r5O4J60L92L21J34J29l0j20q2J14r3n50m21j43L4J76jj7k2J32M54M09
-30647B736Q0q6KQ3q2n8j73k56j80l7R7R6J87L30L04p6k52j29M7M5o3j34l23j47m7j47j73
-30620A644k30m1N7k5K9J23J95J81j18m35m92m6K87L14K22K22K03J22R4J24N0K26K75n6k00
-30595B725k85k65k8K57K03n6j85oM2J7J52k20m95j33O1J73J77r4j94J03J63J92N0j00l0J8
-30569B242m9j23J17K67R4m6o1n7q5j8m0p8Jj59l28k5K91J10l8J84N29N99K72j97n88n13j64
-30542B137P4m6k35k50k4O3L4J66J31q8l4k6j16k1O6%r4k16j12M8J31n3O4R0j13j41j54j62
-30514A119m7J98K40J57K21K56M5k22j27K80J45%K64K79P2l4j08o2K7P2L3o3j05q7N5N4Q9
-30487B751Mk57k91k13l11j14J0J26L56M72K05j14m7J04J2k13k95j52J02K19J1n9j74n0J11
-30462B193j86j64K9J40Q5N4m4k46k45J9J77K57K70J29lk64l24k75j90J10J85J12K54K66J14
-30437B453N4P3l9j60k29k73o3J55m2P7K04J56J27J3K52L93J92K03J04k95n27k54q1k25j74
-30412B094M3J21n0k70k45j93j4J95Q5J40K87K19l10o81o08j46J99K25L87M07J91P4K76R5
-30388B521j13l2k0m3o4j45j46M5K10K20O7j47k17k77k90k53m2L99M54J85j89j18L1J14L39
-30363B489K63L25J94q3o7k52m09k60Q8O3j50k60j12K0Q0K62J37q5K9K86J77PL2P6J68J97
-30337C215lj74k14k70k80k90j62M9J75J87M1l20k22L0P5J00R8Nj21j76R5R0j55j44M8J2r3
-30310A596J22K53J4j70k30N2K63J44J27L4k12j05K75L2j87l5J05j31j92k4K09K80L01L24
-30286B845Q2j60l49m33l07l5N2j49r4J04K37J70J27M7KKj82j16m3N6K51K06J37P9j81k38
-30260B110l1k1k12k33j46j94j81O6J55K05L36J72l9m2K8R0J79K39J39j28k36j33j39J60M40
-30235B584K10k06k68j25j11m4k5P5M56M16J06j36k46j60j11l18k51j70M9J69Q4O0J37J05
-30211B280J23R8j59k18j22j14P5J33n1k88l25j59Q8J04J97K27Mj63j82j13J62K39J87l5O3
-30186B051K79j53j72K10K59K57P6j49j71r4j32j06O7K02P0k92l86J00M55J57r7p2l0n3n7
-30161B219j13j49n7R5J44J6k48m65k24R6J77k3k0L5N7J52K29J57N2k2l7J37k1r8J41J81J77
-30134B588q2k20J38L22L01J32o5k73l43k09N7L97L67J86J66K5n1l56n05n14m54L9K65K60
-30110B171K92N0m9j05j81j65j54Q4M27L64K21J59O7r2l52m54k88k10n9L50O29M94J84j26
-30086C257k62p4J59r3l00k27j82k20j83K37L32k5k46k89O6N27L22J8qpj42k27j80k71j43
-30061A839K8O4J94q1m26m29J4K79L45L34J5j51o6O6K18J15j50j23P2P2L7P9k6j23j24j30
-30035A942K1J12L3mJ27K09J34K32L9l33l02k08j92N3K13K25K19M2j36j28K35J25K1J23p7
-30010B725j20O2J99o0j54j63j75k2n8N8K13J51j05k06R6K04M1j92k53j83J63J90Q5J02Q8
-29985B686J9j69j54j52J41M12L22l6j68p7l54l21j00k90k66j43k22J5K62L72K77q3l43k62
-29961A366j59J0K39J44O0Q4mj65r2q3K1J75L90L16K09K27K5j08K5K60J74j9k01k98n3K26
-29935B769J74p1j26m1k41k07J66L60L82J54k37k66k58m31j49P8q8r9l9j7Q4R6P5j5pK17J19
-29908B382j06k53l39j29J44J31J25q6L0K50K08J35lj91J59L90J97l6m9j44k46n0R3J01Rn2
-29882B670L8J00Q9Q4m7l62m22q0L35J71j73p7L2l55m62j8K29J53r7k9K41P2l68k73J0J89
-29856A650K20J83J55K63K46K0j22r5M7P8j65k41l37j00L11M22L00j06m19k98P2K40J36l8
-29832B422N0K28L89M26o7l01l54l51j92r9Q9K37J31K1K29K39Q8P9m9m20n03j95J26K29J19
-29807B571p3j28j81J03J33q7J37K23J70k1k32k40j74K5Q2j88m3L0k72j15J22J17J05M4J15
-29782B223J24J1m7OJ76K76Q4j42j73j35m8P6O1m1l21m03k59k31NL36K97M20L25J1n4l9o0
-29755B478j01rj76k15o5K33K20J19J03r5l45m54m38k45M18M75K32j4j60m6J7Oj21j9K96M28
-29729B522K66j86l65k57l06p2J41P7K8K65L05j26k00M5j39j90n0k19j89J59L63L33m0m5L01
-29704B421L19J71K19J05j17k42l26k72j09Q4K49J62k5j18j51n0M8M1k0k9P3j15m75l74M1
-29679A510Q5p2P3J49K00L71M13M81Q8l40m01m79k93K00L38O3k09j50L4J10J12j47l28l32
-29655A476o5K54K28Q6N1j48p6K02J13r6k87j62J5J81J93k0q5Q3J47l6L6o2j87j12K25L77
-29629B331K41p4k37j65j66k10k29q1J76K11K10J3k57k1J64J32P9J46J78l9o0J68P5j59j80
-29604B246k48k52m5J49P4j05l4m2j04j5J04J83J52K98L44R9R5k6j54n3k10m56j71K8j47K4
-29578A734L21M53M38Pl78j30K3O0J06m2k72l81j46k6K1P9J38K08K19L31L78J87j48k36l1
-29553B913q0k21j90m9J97O4k84l36l06n7K23K99J93J18P6n9k72l66p0L10L02M8q2k0J58L03
-29527B812K47J0m38l49k91l93k40J51M62L68J82p0l21l25r3R0O7n2j26J91L22J99n0j79j27
-29502B047l9j46j07R2J99J55K84J43m4M9q7j98j25lL28K85N3j4l1J12R2k19m67m16k4L3o6
-29475A886O8P7J59N6j69j66k6J42K80P0k19k00n5k1k78k82j77j41K6J10J11J32J23q6pR0
-29449A503o6j12P0J48%R6K24J25j56l12J2J93K08P6j05k23j64P8L10J21j10p0M7J96J96J65
-29423B450J35j21k99r9J29J07j38k42k48l56l17j63O7K62K67N3p7K17L05K49L52K16J05O7
-29399B921q3l17l31k28RJ1j90r6J16K21J85J58R8K1J67J22j08r2J1k8n4o6L1P4J02J4k26
-29372B442l01l24l18k91J00L93L65K67K07K68q7l57k83k36k6Q4P8K26L18K67J37M7O8j17
-29348B927k94l05l12l66k37p3r3J09L92L80J3j91k59j33M6K26K02J21qj51p3k7k62l23Q7
-29323A396K67J81K50O09M81Q4j37k59l25k96k12j76j18j17J92L32M9q5j27l29l55J7L30L48
-29299B000J29o4j98j40r8j17OJ20L34N18J74j63k12r7L4J5mR9N2Q9J22j26k25o5L6j03k29
-29272A887m01l5L12R6j4k60l37N6L4q4J77J45J34J40K90J04j53k27j55L9L2Nk2j75l11j2
-29246A265K19K41J1l20r0J13J35L96K36Pl4k23k02k39m69n02k24L00N06L28K98N44K50k7
-29222B519j05k60l67m20j10K30N6QN3q7k86k05J64M36J59o9K5J63J88J19J01R3j01l22l66
-29197A616k95k99j22J71J87J43J80J73j12L1J57j84l48l69n1J20R4J26J30J31J54L5l6r9
-29173A533k72l32j74q3J9J28J97K7k86k90Q7K73K71K05J62J7k01o7r6j00n7n0p7R6Pk28k23
-29146D86n3J18j27j66k6m8o0K31K82o6k98k45j44j05k30n17o36p08p86o04k75J61J143K238
-29122d35K948L072K051L10m98n07l08l23o92o88l06k50k19j00m8J08P6k18k07L9K9L4K46
-29099D114J81j31l53k79m1j91j37q1j58j44j93m5O8j0J81L00m4l03j77j66m22k28K58J85
-29075B184r5K9M08N06J04j26K1j02l86m14j86L1k0J6J6j26J09K97R7l10m65j24k14k40j5
-29050I95L45P30N10K3k94l96j07K57L15J39J17L72M28J06l1k14m17l53JO0j60j71j43N4k9
-29025B137K7j4pn9j55L7R9O2J85J23L2J1M2j09l24k30J03K00m0J8J04N7K1j7J25oj94k05
-28997B023p3j39j92p2Q4J39lo2O9L69J86j48j30J31J51l2o2LJ33J81J94K88J73j77j21Q6
-28971B999R4j70j72m1j54l2l4oo6l53k30n6nmj5O7J74N2j59j89O9K93J49q7k23j64Q1J41
-28943A959O2J37K46J02J41L06Pk29m54k43K10K04P0N3o0l95m48l17OL59L49K21K95J37j21
-28918B597j98j03k17j77j28j31q3p1M5J69J53M5n4L9L48K46RJ3j8p0j19M0J30P0N6J86K31
-28891C008m2l13l33l83k37R4M38L53k0k10j6L2k07j47k04j78j9O6L07L94k4k26q7O7J12k
-28865B223j37k63j77j0jj00n6J67K15J02M5Q4J24K07P4j94k36J23K03O8k22l87k03R0R8l6
-28839A801R1K14J26n4j97M3K12q8k83j09JM9J28Q9K3p1k45r0L22L36q3o3O4j91l45j87J20
-28812A613J32j25j39J48K67L55K45Q9Q4o1k25k56j76l7n0k20K3L57M2k10j53p2M9Q2K5P5
-28786A862L26L34q8j83j41j49j34j19M8J11J48l6k59k86j65n6o2p7j9K28L36J60Q0O1l6j17
-28760A767j32j0K10K17o5k49j06J54J45r8k49k37K6J17J01J51J83j18l01j48j5J11J38L1
-28736A623l2j22j43K52K70k37l66j72J50L51K42J3q5l7k96l30J70K37R7m5j48O4M30L79J84
-28711B449q3m88m71l01k23J3j8j0Q0j46k35j7Q3j07l32j94L5J14P0K63K81J25M4l2r3j33
-28685F74k74m11l14j05J46J38J6j67j04K13J85N3j20n2P1P9N5o0k63l14L6R3j82j71K3K55
-28659e00K00P7j00k42m15o02l02P9k82q84j080q75q33r21r15p03J30J828M458O135M484J770
-28637A0507L22m24o01n17n32n03m70n79m36j62p3j16n36o30l84n8M6n4j44m36m01K3K28M2
-28613D112P6P7n0j25j63k54l66k73j67k4K4k22k01j7R8l3j82J24K24qj65j83l6M9p1j85j96
-28586A863j65j51M5K69L23J14l40m99l20m26m46k96l74l93l04q9M1q0k10j48J04j04m73m65
-28562b524n19n66l85j58K42Q62J409J920K172K233K172J716J325Q19J05k76j69m11n42o54
-28542H771o11k93k40k52k44k02j71m01m51k13j60j27k4N6O8Lq2k36l10k54J2j1j5J1j8j19
-28516D487j56j78k43j98m6L28L63K7Q9K04Q5K2j07%J22lr1j52j44r9l17k76J81K18l8j74
-28490C904P8J33R7K42K8l24m12l13k86k81j57Q3pJ07L37N22L46j2k01j54K81K68N5n0k72
-28465D012J9K59J93K11Q5k78k43K04L91O8k51m34k87j17r4K0K09L20P8j89lp4m55l49R2J17
-28439C504N9j09j89J39K73J47j01k01j06q8j84k17OK27oq5Q7Q0n4P7K87J59L1p5j14j93k34
-28412C120j48J44P0Q4L08L58K31j26l70l63l8q5l35k48K3K33M24K46k27m95l88n0q5o8J58
-28387B373K20n9K8L22K00L6L9j3k2k57k93j20N3J00J33n1j39n0j1J27K89O7k04j38j68r0
-28361B372Ln0j98L3L79K88K2LJ20r8j95M9K87M65J91m10l78l3J87L7j16k28j28K35M35K81
-28335C553J63p7j03L4j50j58K0q3m9J23Qq0j07j0j9J95J70j82k72J8J37j75k52j19k4JN8
-28308B620R7K6M5K45K60J87n8k12k34l03k99K7J33J58K72K31l5j38K5J04k99k72P3m7O1J00
-28282B767N9J90n0k46r4k6o4n0K3J06n8p3j3m3J34K06K4j36j22k31k57j62mK41J06k27j80
-28255A820L1K68L30L41K63L35M09r2m27k79k92l68j8K53J99J03J73J53p2r7J04P3k70l12
-28231B628j21R1J74L58K70JJ63K26o8k78n7J8l0N5n2j14p0J03J62l8j63q2oq0k22j61M1o7
-28203B681k9M8j32j49P2J14L07K69J34J12%k26j95JL26J85j23j56k15j60J00J71M1n3j10
-28178C013k03K50N12K08p9j38k6Q0J53j19p8M1o6j01N2J49Q4Rl6j94k47j25j10J5L37J92
-28152C573j95j93kJ37j32j36Q4J24J50J00Q5j61l08l38k21l4K16J27j92l26k23n2J67J81
-28128B431J48J30nj40R0J87m0ML7J53K42j87l98k73J5J50K45K78J22n5j32j71p7j19l3j02
-28102B500k86j38K20L83J48k06k41k0M5J13K31Q1j05j18J5M4k9p7Q9L35M9l21k14J44K22
-28077B864P3RN7K56K55K16m9l87l46k02O6M8q3o9l6J49J94p3l5N7QJ68J50Q2r6k46j67k9
-28049B834J15J6o2r3l15r7P8k18j71J66K89P9J17j6k18k76k01j1K17K81K01m1l06j46M28
-28024B650M33J87P3M8k8o1r4n9k48k21l3n3K1K0k25l05l8M9j08j99j9K11R2K11L78K54J09
-27997C045o3k27k79OQ4q6k13N0K56L19L09J29j07n5J59M04P9l25k19j20j54m1K47K63o8m23
-27971B970l76j09l80j92J43K55J24n7K6Qj8J6J11L2m3O4L45M69J59j76l05k01j25K4J32j41
-27945B755m36l83L1J98K08J28r5k52k10R6M64K05j56l60n1N5k2L7J56K38N3l9J14P9J20L04
-27919C237K63q5k12j16k12k87j44J50P6M3J19J71L8j88k18P2J83o9k03Q3K67L55M2l91k28
-27894B746K63K36J01L3j55k99k02j62q6o8J40J93j42q9j20k26j29k6k7QJ13K64J32J59J63
-27869B820J86J46k02k93j74pk7P1J13L8j56NJ36J07j34j60l8n4j2L0J99K80J46k48m3K22
-27843B951J57N9J44J87P5j73m48l05p2O8K20K59J03j19k84k59j56J05L68L88J43oM0J3o4
-27818C394p9k45j00Q9J81M4PO7J48L9j28j92j06j13k74k47J73N76N50L03rj85k44k97j53
-27793C199k3k05r5R9J48J42j28k33p5m8J65j25l43J7o0P6J81k0j14J82J85L9j3j88k75k00
-27767B288P2K86J33o7J55J35lj2p8j11P6L00O6k36j90%J25j29m52l44k3j9k41j21K59L43
-27741B212K21K13R7O3j70l17j54L9K49K09L6k0QJ42%k07k10K3J57O5k1j35k20J11M51L93
-27715C235L2k38r5L12L61J06q1j30Nk6j15k3j90k82j15R5K87L4o4j47k05k67k19L4J8p5j27
-27688B120L9J23L0K89N60L49qQ0j6l00j86p8j54k60j83j16j69l3K38M21N25K02j77q5j04
-27663C107k19j24r8k6O9QK5J80K20%l44l24j16r2p9j5l5n9J57R3LQ8J57K67Q3j13K29K73
-27635C315M4k26k24j6p9oJ58J90O4k87m75j26J82K07L34K21L7J17K40J12j95m67l39j38q1
-27610B562Q6K97K40J56p2k11k34k72k04j18n1J79K90L33K39O4K35N4k73k39k48n12m48M3
-27586A896K93L59M7k47j3K40L6l00k74KJ05l4q5M7J50J94nN4K9r4j13J05M43K79k20m25n3
-27559B416J83J41J4k80k44J35L00K11K9p0j57O2J01n5J28K21L6k71k69rJ84K22K03j5l03
-27534B913k19o0P7j7l6J75K32K93J04j5q3r8K0L9j10j76l50k11n4M7p9k08j76j30K11N09
-27508B598L31J09M4r7qJ40j11j10J21j24k69j45p3Q4L08K18j62j57Q1K94K13N9m1l9R8q2
-27482C280j43j4K65K91N5j60q3J17nj68k42m06k86O5K90K75J0j63p2Q0M9n8l5J7K30L19L1
-27455C539kL6j35k23j69O8O0J88K94k47o49l44q2j0O5K11K90J54O5J62J79j3j63k44l35k79
-27429B416P9K10J60J48O2q2q3Q4J28L4l2j46j80j28O6q5j86J00j83l99l00m5M80N15J76K47
-27403C056K1n31n09k98o4L78N05P1l17q5J51M9j74j92m6K49J92o5k3K05K01J77J52L28L97
-27378C828q7m49n21l66k09J79L73R7l34m74k89J65L87K85p4p8M0j11n1K1J60J33jp8k96j70
-27352B080J24O0pJ64L14J50j70J6K34O5M8p0o4n6K3j47k96j53MJ02J63K38J07r3k2Nq5Q4
-27324B818P1j04p8Jj57j55k0%O8K52J13o0n4n3R5K81P9k04k16k71j87j0N6N1J9j22N3K00
-27296B466R8Q2j37k30j98j46M7K97M3N4L15L70K70j16m17l44r6l7o3r1j90j01JQ3O2rJ49
-27269B162j3L8P5N5J59J54LO6L27L03m9k08j75j32rJ52K77L36J51p5k25k98k39j35q0P6O2
-27242B758k53k36j97j42p3M9K70K8l03j16R1J92J19L16M45j08m81k16N5J25jk9J26K72J97
-27217B888l2k49p4K26J26j16m01j80O7Kl8J74K23n5l9K0j25l2K28K53Q1Rp8J5J58j59l37
-27190B555j78j06K34O51K21j09j05j98j54j62M7J12kj05k5k29m85r7L49J55j11l32k03K50
-27166A973K57j83l50J7K7M2J6J52K16J37nL0j22l46l12j72L32N18M43L80O0l05j43J91K18
-27141C071m5K1L38l3l32j44Q6O5m5l23l51p6Q0k6j60Q1J25N9K41L13J86q1l12l89j58l1p6
-27114B084J34R8J49K18p6l37j30J35M1o0J1pm6N9Q8J72K65J75j6l63m03k99k10j60q4J07
-27088A545J65K11J65K08K24O0q7j37r6j99m22j63J38L61K38j24k05m1J47J52J93J18R4L6
-27064B581r1j48j3R2O9R0m1J45L65k2k97o9K16J03j22r2J9k32k28J39K74J23K0j14j05L41
-27038C003L54n8k25q8j15j50j15M3P8J80J08k8K9N7J32j9j40j62l35m71j27J67J44Q4K48
-27013B594L26K8j06L6P9J25J40k4r5Pk3k1K18K65J55j2o7j32j5K13L27J61r8j69l01n59n39
-26986B513k07N2K09K27J60K32J72p4k76l07PM03o7m16k5K16K27jl84l59k51k85J8L75M55
-26961B614J21pN8J11J27J90l4o6j65o1J35N2m8j20j09J32L56L83L58J95j93l33k44m2o1j54
-26935C195j28k9m8n0j3M6J08J04m6j78j63K5J48q1k92p3J59K38J19n6p0j88m80l99k16kL77
-26908B007M26J74P7M6j61l35k27J61K76K9J26J68j21k65j96n8j5L2J40l4j11K25J89q6j89
-26883B278l0j26j16r0k05j03K57M66J77j02j96m09l06J18L57L12K19L5l3M5K02K37J04k8
-26859C063j40j78k22m1m6j11k00m2P6n0j39O6J55J45J34P9K44L5j09NN4K36J75J35J0n6o4
-26832C214o4m9J0p2j31k17m17m00l23Q0N82N18K58K52q1k65k19j97j36j6o9K0R2k91m15n
-26806A659K48Kj28K9J93L72K35O6j69jL15J70j9j11p3j22l06l09o6K47K68m9j30m1J47K87
-26780B714K38j37m35k75jj37k68q3J48J82J4nj08o1J34K48L14K62n6l95l45J9J56L30L65
-26755B818J71M4r3j41k17k81j69K5M0P3O0k25k5O7R7K25Jj08P4K34J30j75l72l22l3M9K56
-26728B203L92J59L0J33J80O1j58k86l91j82K38L32J63%l20l00j9k2j16p3l3j48j58K17M04
-26703B306M2j61rJ00r7r4K33L20J24R4K87M09J75j64l19k70j65o4jO5kk5J49J9j40k78l04
-26676B230J39K50J1K8Q3k22j34nm5j20N4jk84k43p1o4J08K05K84K73J33Q4j3k29j70P3J60
-26649B514J84K93L89L3j02M9n4k20l7L38K84R8J52r5l79l66k23j77j74p3K1O5O8p9j46p9
-26623B284p9k78l36j54K08K95N1n5pj22k01j14K9J04K32J56j19q7J91M24L97q0m34l06J28
-26598B127M44N36N30K98P2p7l47k86n8J37O0J4J39m5n2K21n2m32k15Q8jk56l14l13l38j43
-26572A737l8j09K6J65J84K92K52Pl59m15J5L55J92j22k01j55j63j61P3K48J17J56J01j28
-26548B069k9l3L3P5K5K2r9k03n1R7J00J79J80K17K61Q2j44k92k56j54P8J29rm8l7Q0N1p8
-26520B245j77n4p8j53J4J69j4k02k84l45R4L56M96N37L46j00j91j3Pj63j76j00j34j30J22
-26495B072J10kO2K81L97J22j42l16k46p9MM1k15k42M7P1R9J88L09L15J48K0p2k57k64l2K08
-26468B627M0J7Mj8m9l14m50j86K02J85j84j43K58L09K4k68l16j10M4j1N5o5r5N6J42K02m0
-26441A916l24k90o5K06J16o0J47O7O8J44O7o4k09k15r3JJ7J34rk83l46k03o7q9j21o6J92
-26414E71K12o0k40n5Q0J87O7l50l24j40j46K3J82j98m82l93l75o06m72m3k02o09q00p43q17
-26389e733n84k42Q4J407K763L172L311L415K616J104Lp29r56r03p47n28n37m61l70n5J90
-26368F220j6l5L7m4n6k02j22K07K2l14l34j90j00J55J46j36j97j40j34n2j7j11n4k54k98
-26343C981K6J99J02R2L41L65R9k16o20n10j05Q9K58J83p6j08j51k33k10k82m01j78L5L5J74
-26318B889L68J86r6JK76J64p5j57k14p1r2j14J40K62J26j43mK39q8l46k87q8K5o8j5k7j51
-26291B640j67N2J34K51J69Jk15j39L69N34M81Q9p3Q0j15k27l28l30lJ88J10k6N8L7k74l01
-26265B995J60L55K39J37l4J34J3l26m66k75J93K51R0J32J50P2K5J35J30j85l71j50N6K17
-26241C677N2j08P1J73L3k31l42j50K13N2m20o02k00J78J91L63O37M93K47J50J85o6k86l56
-26217C954j33m3k88r4J13K17K52J23n0j73n9M8q2j19k12l81m45l75k46j18Q8K73M89M08J31
-26192C278O9j04l08k48o1J04J77K13O6q3k37l58j0J90J85J91L7p4k9j35k71n0K87M91K71
-26167C591l5o3j21l00j73Q4J47M4p1R0J72N0j06j58j48l06k97%M6l4Q8m8k97j89P4L25N18
-26140B883M75J47K3Q4mj21m37m30J7K17l8k86j45L32K04o8m1nR8Mk11o1J70L15L66L60J8
-26113C866m54m74j97k4J07K24K06j43j17M47O05R4l90n18l26L9K41m5k81k19j61k7M6K44
-26089B743L44K32J04mnJ82J76M7j89k63r3R4N5j66r7j59j58j33K8K40K57J07l6p7N8J36O
-26062C429n3k24m1K52Qj98j39j59p7P5J43M9Q0R0k87k50O0O5J36m6k56PL77L56K08J04J46
-26035C855J21r8k13j25QJ50m9l16r9K19L04K33j78l30n3Q0l8k8J49R4j70k00J52M33K86o4
-26009D123j94k10k25k38m8J19JP4J87J94K27J86j27l06k28j05k01l8L19J19p2k34k07r9q
-25984C009r2l21j63K41K63J19J73J39J20k42m43l94n29l30J6J15R6K61L81K71K32K23M8l82
-25960B811l96l09M6L54J77k5P4J37J84O6l61l74oJ06P7K26M07L71K83ok06j13j95k86j06
-25935B936j42j91m5k5j8oJ64L95M11mj61L1N2j46n2J50O9K1Rj44k55j29j97j34J24J92J33
-25908C038qj27j51k3M8j88k27R0M43L55j35k25lJ5k20j82J57K47K36J56Q0k6j41k27j87j34
-25882B661L0K05J66J59M3m7m1n2l2m5j00K9j4m2j38N1J62j37j17K10J06j59r7J64R2q6j88
-25855B783r4j43p4K22L56L97K02n8l7J11P5j22k53p7Qk42l39ML13J80J88K82J05j34l5K03
-25829C821K54Q2k09l16l12l79l34J7L00J50o6j23JO3j29k70r0k2M4L5K9K90L23J45J7r4j21
-25802C106q9k25l41j11J52J13j4q2K7J46K9j69r6j10M2K13J75k4K37L91R4r6n8p8J06K43
-25776C581n8k39k08j13O6J2j67j44n4J33L15L02J09l44m90l57j43K27M23K37J04m6k63j14
-25752B769O6J04J0m5j7m9LL2r3n0k5R3M7n2J17L25J74O7J79J32j60l63k15J24J25J35K67
-25725C700P6q0o6k79l29j76K44L45k3k25l41k10L0m6k56o1O05O63K60j4oJ1k48k40l16k37
-25699B781P4J29q3q2oK2L4Kj02q6M3K03K81L69L34L4Oj96l79k85l06m20l19j73l3L04M07
-25672B553L97L01M7j44k34p7J81K58K09J61N4j43k80k36k16k17n4K34J75J4K08J72o6j86
-25648C111j70j40k2K58O25M50m5k30l54l52j30J51J74j1j44m26k67J14K14O3J54K85J9j63
-25624C164m14l35RJ48K27P3j09j4K82K30J21J77N3j98k78q7P3K6j81j08ro0mn2p0o4j26j93
-25596B281k08j63m9J31J4j24OK59M21J17RJ44J72R9o7Q0J00J9P6N4J79J29j72j23n3j9J39
-25569C451J52o4j62NL3l9o3j31p0R8k3k16j91L7J35j5m6Q7N6o8k15j55J64L68L82J33j08
-25542C535j30j12j85j58p2l5p2jJ31J18O8J3j53k21J32J43Q0J61K75J9Q3J46J4K7l7k28l25
-25515C216k25p9N5J62J14j94j16J36L5P1K88J97Q5J4j01J28J82Oj22m52m03K2M05K34j28
-25490C530k97j81l8m5p2J98M45J97J6o7k59l54k33j20j01J88K35K06J3k07q6P5k1k21l84
-25465B417k40OM5J10K07K14J96J18K3J63K3l74l79j65J0m1n5M8M7J58K20L41K21q5p2M9l7
-25438C168mj2m1J14K48J11M7J55J77J00j71m22k99k12k26j6J36O1l8j12k29j80m9JJ33K30
-25412B670L54J94l07n99m49L8J75k2k0J19J93J62o6j14j15PJ63n4QJ68Q3J26L29K95o5k23
-25386C050K9K16J43N9j01l02k08p2M5J89J81n2k38k08j79j79P9J15J99L05J38J41R5OL2m8
-25360C435j17k32j88J29L85K28L7P2lj72RK9l24k89n7j60m6J24R9J1Q0n1k38j23L3K28J87
-25333C086l5l11j36J6j4k9J7j43j22O6J82q9j04K08K45J56J65j4k26k42k98k03n0L2J16J23
-25307B396K25J20L3K10M22L05j07n0L5Q0Q1l17l36J2N2K25L00J36j69l31k90l17k72o0p4
-25282B309r8Q5K83M70N06J64j81k34j06o5q4RK1j55p1j0j83k17LJ24n8m1K27L10K70O7k64
-25255C081l37j37N3J23J38J93J52J5j44j88M8L6q4q9J02j52j96J03Q8P6N9K22O3j31m3O4
-25229C115J75L38K83M5O2J23o5m20m45l15j14n7j15Q3J75K7Qk0P1K17K79J79p6j20k00l48
-25203B885j70J33R3j15j98r2N9R9K14N3k49j01J55p2k44m7J15R2J81k3k63p2K28J69J04m
-25177B930j19p4J47L50J81j00j47j51k89k15m2M1J57K56Q7kR5L8j44m7P4K8m9j64Lj3r6m2
-25149B693J42K23L2k13o9K18L22K52%j94j25O0K0r3M7mj78j17k03k29j70r4o1P6J61R6J00
-25122B692K81qk32j29r3J65L68K92j48l93k33j19M3J76J66Pq7O9J45J67j06k39k37k30o9
-25097B248J19K66K19RNP7N7J21Q2M2q2j88j65J6Q4J00N2j82j36J24J89j62m99l34JK48J69
-25070B480J88J83j41k75j75p6Q2K27Q6m9l7m6k05j4K02J56J40n3P5M17L43M1j60N2J18n5
-25044C504j66q3J96O0j41j86k17j16j43J18J87K6k17p4J22p1JK27J43j71j13q1j10J44K12
-25019C051r1j72J74J74Q0K83K63L6k38o15o48j80J89J73K64K22J33K6k28j1K20P6M1P6j03
-24994C195j43r3j52k73o7J68J85j01m84j68K51L71M12K64j78m32k63j14k69J1L80J38qn8
-24970B572R8J73K7j44q6qk17k76j73O2K20K98J70L8K23L26J35q7m7j58k89k00p9J47K16K83
-24944C224J17l00l67l07k5R7j39l58k51P6M28K06L8J34L73M40J43k19l29j05J8m8l2Q4J2
-24919B910N0J48j02k96r6O3N2L5O0L6P2J28n0r0pN6J84J6j3m5j97k54l8M6j34j51M7rk55
-24890B166j77J15J88J65Q7J38N1O3K07K1q2j21J19J05L0J30r6j32R6J42j03j24oN0R3K82
-24864C407J78j88l23l22k83o5j4j62n0J38K06J0k86k04J05K23L42M37N21M06L47K34j32j12
-24840D413Q0J15N6j74k85k58q1j11l15n07k82Q8K61J96R5k94n07j47L38M32J21j12l3J24
-24816C213J94M3k2n4j5l8l79l34m2J85K77J24R1l2k48k4K68mm28k30L4j74j65J29L81L33
-24790C083j4k27r9P4K17J74L8J33R6m7j65l08l74l10k58l9K62L11L40J80r2k78j28J65K15
-24765B949O2k5j60j99jJ42K06K6j56Rm2j64k45l06k01K01M16K09N4J68K90K95J81j9k40j06
-24739C344k1j68k13j12K6j02j0K13L33L05J57J09o7k67j34K67K28r8k41k17j19j13o8k9k8
-24714B975j21Q2K70J17J24J30J06R7j71m19k7L39K26L3L0j18j31p1j00k37l62l72m4J49O9
-24689B574J45J62J11K11K86p3l69jK16J10J86O5j3q4l03j12J34k1k02j5K75K11J5k32l32
-24664B944k07q7j36r9l6J07L01L34J45J09J49J83r1k59k29k35k57k65o8J49K53J76K02k9
-24640C054l87k62l9j09r0P0Q7q6j40K7l2j90j3OrK32K40L46L17J68r3j50r0j41q0J24Lj41
-24612B622N3K05J81l2k07q4o1L7Q9l5j39j66L5L2p8k35j91j94k22O0J33J48J18P9K60L45
-24586B753K10j25k81m3J17Q6R4Q4m3m1j06k00J65M23Q7k15p2L8m0l0j34n6J22O7j38l29l22
-24559B071l77j52J57K45J03J65J48J14Nk09j41J21L52J27K9K78O0l01k68l7K88L71N4j13
-24535C090k44m20m75j47L08K53n9K3K84L18K93J67l2j44j60j14j25p5J64J35J09m2m47m08
-24511B252J10M81K94m4m09m90k50k2J08J75L08M81K96r5k64j91j87l27k26J63M02K80K13
-24488C058J98K82J21m6M0Q5j12j87j46J32K13Q8J50jl25l72j33N3O3M3j81P9L31K12j75l58
-24462C112j84P8K05M1r2n8p4l21k50P0J7k67k51k00j04R8K72M34K89R4j65j48Mj57j21K19
-24436B541K42o5k20j43J2O4n6qj14j55K2l0L6L46M66L02o1k72k08j5O1J25J18J34K55K36
-24410C613J48p1j82k4q5n25m25M8K84%p6O1j19k17oR1j1j15m2j74q1K61K51J32J21J09j13
-24383B853m07l00o1J5L35L83Q0l33k17R9L27M54J27k11o9O5m5k76k72j57q6m1j46PL7J16
-24357B277J62J87R7k29l16k59k6L16K67J77K91N5j90o1N3q5j23j32p1K37M67K07l8K6M2m8
-24331C283J87L03K34j8k28j63j90l44r6M6j23O9K2j88j41o4k3J93K26n4j17j55r4j98l18
-24306B049j67J65J6k21j23J6K13L03Q8k5N1J62J80R6K40%m53l62k73k72j69l5J30M50M69
-24281B528J32J5K09K48r9k36j66j75j52j06j41J71L73K84j12p8J07K1J59K45j41k70k01j70
-24257B445L9K33J64j59l35j74K1kL5P1p6j76Q5N17M74K12L0m5l92n67j87N2J41J86J00Q4
-24231B776R6Q6j2q4j72k70j09K3K9L8j55q6J07L1Q5J31ON4K20J67j8j34k15q4L55N96J78
-24204C639jm4j47j55j85j99p9j47k15NJ81J48J20k1jJ22j36k66p3K2n5k08l82l89j19q3O1
-24177A393J74p1k04j49K53L98Q4O5K55M33L20j0m8J81K48L3k08j00l5k36l99m78m05M7L63
-24152A904K69K38K44o3j75r3P6J21m1n8m7j10kJ60J17J73K65J89j59l94m99m49o0L17J46
-24127B069j51j1J11J71P0j73p0J13O4o5l51k86J0p4j78M8L25L26M14M42N5j40Q8J0J84M38
-24101C439K45j28j64Nk31m29l45l69k90K0J0j92r2j00n3K35N27K77L6J25J51o5k49K9K75
-24076B667O6m9p0k4R7J37O9r5p1k25j81K17J52k31l93k23J03M26N09K21M0J19N0r7q0k32
-24050B902l43k36k12j99J55L85K47n9j53q4o9k26k35j9J47M8k8J51K03P8K5M3j34k20P6K54
-24024B497J57n4j62j55j62j30k83k89q1L2nl10l86m0J63K42L61J13k58k45j85R2L21K6l55
-23999I04k69j70j71p3l4j81l27l08l53l23k39k74k55m16l98j45k14m22k70k43n36o04n41
-23976e862l55L81K002L865M936M274K330O80k06m81p73q04m63k44l51o63n90k93q7j57m88
-23955F651m68k32j58o7o8q9j57o0J75J86m7k55j28M1j19j58m8j88l57l84K8K30j50j89l7
-23930C952pJ85L72K00J67K07k24l33j60p7J01J16J65K22J38P8or0o1kp3p3n5r2M0K43J44
-23903E077j14j74k31k30m9J4M9j68k92k9K38K06O3k60o00n37j32jO6J96M5J86K93n7n9K6
-23877C526J91J43m9j21j05J00J32l3j49P0R1l41l82j85k96l00j94J00N21P21L27m2k49k47
-23853C229j65j62Q1L10J35J07O1j38Qj24j75oJ8j90j0j8j44R6L80L17n6P5L23J13j96k92
-23827C577k17o2L3J17J11j55j99P8K34K26n5k28k00j75j14n7J75L15J86m6l87n00j5M28N40
-23802C610L46R0k3l18m77l39j46J56J54j29k30j70K27M56J46j89l69M6L93J75R3Qk07k26
-23778C077p3J46K97J59N9J14k1j54J0J17J81L9j51k28n1k6k03j86j07j54j57p7q6J04L89
-23753C018M41k2k51o8j8J03J75M3q0OK06N5m3P2P4O0m8K1J50o6k37k42j96p0K8O8M7J16K32
-23724C574J30j6J57J27N2L4O9J66K7l27m12j62K4j29J3J94N8K9J69K36R0j55k78m29j43K63
-23698C361L05K28p8j54k8n1j00k92l16j78K61M33K19J10l6k58l94l49j8L51K60J74K48k1
-23674C677k38j03l9O0J81Kj88r4J1L1j23k00J25K64K98L97K56p5j53n0r4k30k39M5Q1m6k35
-23647C321k81j52R2J04L03L27J99N4j28j71k03k27p0J17R5m2j09J16K53J75j06l48k96n9
-23623B964K32J88J39K29J38j07k10k58k17P3J63J61J06Q1j39k09j07k10k91j11O2J87K1P8
-23599B963o4k03J08K20M5QK22J33j67q6j51j52O1R4J22K15L8l03l04j21p6k35l28L1K29L7
-23573B336J20k2p1j32l08O1L11L77K03j57j40N0P3k3j41j71R7L12K45J28n0j82R6L53O3j96
-23547C232N6J27R2P2l0l47l38r1R5R9j59p1P2M2P1N3Q9K21L08R4j65k04k75m23j60Q5Q6J07
-23519B738K4j75oM39K70J14n5j27P4Q8J33K60O3j99k05j29k7K6j7l4K8J1j19M7Q9n9J8J58
-23491C428J86K18k7k36k56r0j23o7M9k4P3J1k78l33k28k27l2R4K04L13K14l9k09k00jJ06
-23465B526K07J21j07j77m7J80L53M95L26j98l92k86l14P2M68J82j87r1J18O7K27R3j20m9
-23441C467O5j08j94m0j25n4M2q8k08q0J76K62N8r8o7oRJ86K43J94j1j83j45l7qp7j08j56
-23413B909j66k7J20J14K75K51j4o5k07k12N3J00Q9J8j03PK2n5N6K22J97o7l16j83Q2J99K39
-23386C538K98jk98k65k20j93k06k54M2L01J66K0N6Q8J46P2r5j30j09L04M48K5l15j54k76
-23361B988k53L37L12k01n21j07K61j3k56Q2J20j36l10k57K4J64L24J70L8j53l50ML95L63
-23337C025j51l21R2J98J68J39j21l05j48J01K89M06L79M7k76l30J4K33J5j60k45k71k9J97
-23313B946O2RP6k6j57j46o8r2J67J77P2J2L9N4L2N6l4L3P2Jl2m0q3l32j94K04M36L21Q5j32
-23283C518r1p2n3o5j32N5J22k59l79j04Q7J7N1N5Q7p6j96q3j02k00k1K10K13J25m5J1J38
-23256B811J06p0j54J09J30j19j38K1J88L48K74J65J16j7k43n54n06l97k49P2J84Q8J32L7
-23232B334j53j98O6K8n1J22M1o9j13K0N4K4J09L26J72j32Jl5k09j41J46K69Jj72JJ33Q8L0
-23204B692K7J30K63o9m56j30K62J50Pn7jj15j36M14N31K71K12K61M3q8RL8o8j64l4j8j09
-23177C865j59J02K20J59p5j13o8k68l01j88qJ47J87L3j70k56k80j49J26J03O3J00L5j97j42
-23152B766l4r2Q7K08J4j0J40K84K76J49k3j05r7q4j70k27j09p0lk6O0K30J3k41K2K67J71
-23125C396Q7k8n8J89O0j36m4r5l86m93j87p4m9L04K32j64j89qJ06K87K98J26p0l5j04m59
-23099B506n12j59J82M25L91L03K02M0r0j73l2%K13K74q4M7J76m6j74j80k08j79K3K43Q7j24
-23073C151j97o3n2r5N3J02Q5O3P0j03l23j55kqn9mJ34P9mJ46J76nj62k12j00J46R6Mq6m7
-23043B628Np1j39J61L01m0K3J4o6J55L12L8q0Q2l4n14n52l14K8L20L15L1R7N1jM0j11j02
-23015B577j10M4M3PK16M09L18j73l58j18n1j1J18p4j62L2l6m9K55N50M54j21m59m59r7L08
-22989C053K18l0j57k06k44k03j19P4K08J11qj7N5J2L6J76J86L84N09M29Q2l10l52r3N4j98
-22963C650j53l8j83j11K70L72O6k53k47j90p0j14l45k86m5J33M10K92J30r6l09l17j9L17
-22939B864L17M6l8j0k58j11K14L00J97j08k31j01p2k3J01J84K73R7J36J25j66k69k57j82
-22915C028n5P4o9n0K2MK3k2j99l9J91K39J22K89K53m5j91r5o2j16k10j71k29k56r9J63K43
-22888B743J01K5k54n4L74K99J73J34K2j53k24k07r9R3J90K47R6l2N0J28L9N5Jj31m1j45k16
-22861C214j60J03J96j04k89j68q1j32j56r5lK40K48K06M2K1L58R4k41r0m8p5j20m3O5K08
-22835C190J59J8o0l2OJ00J51J2J06K08P0p0k67k01o6r7j71j53l8J35K69L64P3k96l15k44
-22809B851k87j60n8o0n6J83K32L4m9J10R4Q3Nm1K62K13Rj58l58k77P0J96L34K89J13q8L9
-22782C525K58P1l46m83l31k24k47j84J56L40M37N73K48j28k80k17n5j3j38M6J20L8P0j5k47
-22757B974j35jJ48J70o9m3M2j95l04k46l90k66K59O02L40o2j49NJ49R0m4j87l40p9J18P1
-22731B458K3J10J44r2l2j48l70p4L05K45J90J47R3j26j96o3Q1K6j83j35J17Q5q9j26J9L44
-22705B753N24K03j65k03Q8R1M6O2P4J64J8k32k11j19l4J43M32M17J97k83n69m67k73j67j28
-22680B361K4K30J84J96L74J84m0j23Pk5j54m8J52j5k77j52m3n3K12K47p8k32K4J85p6j92
-22654B872J1O6R3N2l3M5J24P0n0j04j14r5m6o2r1M6J49pj98M3J91J66J78j9j9m3j79m2K06
-22625C210L35M4j10J84J82k29k35K16Q8j82l35k92l0L3j15Q2P1k08k03J79J77Q4R8K00K32
-22600C476K12J73M8J3j04k09j55l57l41rJ62J87j46m66k41J09Q3k4M1K58L92m6l77j47J35
-22575B667J83K1m4J15K28J0l51k32j13P5K71J81J17J50L6N3L7k64k43o0M3K83K45k62m59
-22550B687k73K1K23J39j68j81K17M63L84K76j47m13k82q3L4J03J13N0k5L2l1R5J90J34K14
-22525C772J99j63l63j16o6k20j27L7l1J3J56L13L9k89k20P0K09p5m2J44rM6k2k06J85L60
-22499C594J20j76k52r6k12l40OL18L16J8j71qQ5l4q3n4J6Q3M7O9oJ00N4j42k79j78j1J55
-22471B939L1j16l7J70K95J83J09o8k08j1M9kK1j9Q7K9Ol2OmO0J22k07n40n29l30J29M72L06
-22442B911J24J41QPQ1o7j02r7k17j85QJ75J6j26N7P3o0n7j11p5K32K28J16J9LO3r0k42l50
-22413B483k67O3L16M60N15J18l02m12j87o5m2J22jk4K61Lk93j10K74M25J23j76k3K2j3L22
-22387C592J66k49l13j11j4q3O2K00J06k44l82k52J16L26J69J31M1k1J7j15k58k77j27j23
-22363B357n8J02O4J98K71kj70k44j55K0J60mk52qM34L64N6J57J95j79m87k58p8Jl2J08J79
-22336B739o7J52M74L92n0k58K0J34J24K9k01k13J38L79K36j98k08n5N3J07m2j86l20l94r3
-22311B692L49J16n4P9J49Kk1Lo2j0L8m5n1J49P8R7L21R7k92l78k98k07N1K91M2l15k86nJ83
-22282B713J70R1O5k4j92j79q7R6l9R6L76L00N6j52j99k13j84M7J32K86K77k8r3R6J93j75
-22256C429l31j97q9l2J6m7J65M63K59k20j56l2p0J08J31J36M7k20m1J02j7k94j73Q6J15N7
-22230C195J42J39M1k2R8L3K0K4K2K36K30k5j00P0N7j78k05k70j16J08pk05j48p9J69K04K5
-22203C458J55K43m5k92j09J38Q9p2l22l09J73K21k61l33j00J9J63K43K67J82J40K75J99l05
-22179C817m11k71j32R2J58P5J21K50J62k48k72nJ87L93K59k04k95o1o5j79p6j8m7j63K4L
-22153C094k40K2K49K60J45J16J81N7r6k15l26k87j37%R9L22M17K88Qk61l20m10j92m7l2m4
-22127B651Q9J99M3J02L31L13K16R7J1j46l63m04k37K1J51K31K14J74J13nk66l82k63N1M08
-22102C349L74K23J3j79j48j03k19j89r3k5L7O0N6o7O5K57J86nk38j28J02p3l33l42k57j03
-22076B220K08J61j50m5K35K54K19K53Q0j52k82k90n4R0J59K75L17J38MR2J11j42l02k34m96
-22051B669n37p8J55K93K77J30J11N3j80j93JJ65L88M65O0k72j88j7n7Qn0j19l9J4mj70L1
-22024B916K77J07L0J80K58k9l80k03L9Q7q2j85p6L9m2k64k85j41j25j28L6M38M95L09K62
-21999C533K7l28l21k14j70k5J11L97M07M5j90j61P7J79N4j35k29j33j36o1L66N23K15K5L8
-21974C894mk3j84K7O8k17l97m65l87J3L57K50J62j3k03K0K01K07J35P9j15l52n53j02J58
-21949B556k8n7K28K27Oj49j62l3K2J71K01K64K09o0k28k84m3J01K03L64L56Q6j90k02l48
-21924C210m02j44R0j6n6n6j37j50pJ61L54J21p7j9R4j96j70m0P1J72L4p3r8L2J38J62K58
-21897C256Q7m04k62Q2J70K30Q3j25j16J7J10J45k3l65l06N3L6j52L0P4j4J28J67R0J02r9
-21871B994j79m5J30K12P7r6j92k22l0J35K70J04k37l59l78j07J26L98M23L31J10j10k56j71
-21847B928J34J17n4k93k02J20P5j52j32J24J88L3L8K22J60q7j23j70l09k23J85L77Q5j83
-21823B858k04r9K5l8j33L4K14J70K03K20P9k20k17j18k66k46M0K40N1r0O4J60J73J99K44
-21798C343K7r3k11k45j47j76K37M11N5k38k00J57P5o1j08r0N6m6l14k53p5N6J35J15L22L74
-21772C106J77J04m8j49j83l14j60K06L28l2l15l59j47L4K40J20j47l88pM89L45K4J13K49
-21748C286J16j0j24l02j18l9k68o4L67M01N9l18l04r2j34j53J72K19M1kL9J64L2k94l26j45
-21722B203j89J53N13L79L4p4O0O0k2n3mq1r6j83k99j49q2o4K1Q0p4j75J55L02K50L0p5J58
-21694B778J75J02k17j94j79p9K02K48M6k07k78M9J24K2j11j01Q0R2Ok13J24L53K84K19K60
-21669C585J52j33j60N5J52J69P3m4o1n3Ok0k49m44p64l61M60M22P9O7P3K9O2K01qk97j84
-21642B807K02J77j16p0J4j4O5J18o9n7J32J98L9k73k63j43k88k67o9o8J44J38j38j22l3j70
-21616A874j62jJ55K06J95K97L35J5j12j15j89J51L03P4j56j52m1N8L2p4k46q8p1j26N6m7
-21590B171k32j32PK05M37L56O9M7J6L4J09J48J51J69O4j14p6J01J10J22k1j00m1j11j21L6
-21564C404J70nk7j46k62k03j41n2j25j03J46J69M2Kj03j92K6q8K7J58J64n0k60N4K15J6%
-21537B836J88J09n8J86K41k66m85k96J7J76J66L26N3j33r8l00m04k13K22L32K07J01lj71
-21513B733l84l24j27n5J27K42K39J99K42Q6J5jJ1oo6j59n8J41J67K00R8q2j81j93J2J58K38
-21486C272P5k30k82j77l5rN6L63L69J1j06K7K2k07k24M7J44mm3j06k25j96j40J04K32K84
-21460C022J74Q0L2Nj06j14k37k10k3k4P8J77O0k32l40rL49K51P9O6K07K24K12mk00k02j60
-21433C155po5l11l93j43O7K6k94k01L43M55K88J95J73K45K19k2r2m42n48l98k74n2K65L36
-21408B525K46K13k0j18Jj37j39K11K86J60O1j2p4j06J01P4l35m37p5K9K9J68J52j27k32k74
-21382B170k20j0N0K0qJ08K03L38K79J74Q1M1P3n0k63n68n77k91P6K38K60L05J81Rk34j20
-21356B265K28M24L46N0j61k11k71k17o5Q7M8N8J11n3j39m9j83k39j3K03K19J27j63k43k23
-21331A936o3J05m5k08O5L86M94L54k04l25K7J88qj12o6J10L88K83j69l85l57j19J59J30N
-21306B569J27K82K71N3j06p5j15k33j05j96l17j06K31M1l26j68J93K82K02K72K36K83J31
-21283C426j13l1N4k0j01q4k64k39J13K38J64j62j22J95P4m2J01Q3j30r6K23L41Jl01o3K7
-21257C272l25m22l44q3O7J81L09Q0j74j00Q5J27N5MM1m5j17j42k32k33p7J4n3k45k21m40
-21231I82m14J13M04M28M18K68j4k31j41r4j69P0J74J76P8j26k2k6R1L73L84J50m6j36q4q
-21205B598n1k4K26o1l64l12k60K5J08J4j80k86n6K49J72%J13K33K28q5l56k24J02L44J26
-21180B279j79q1mJ5J25J88L12J38j3P3l0J10K08K85J20k02k71q4o1k44k29k72j39K4j6K78
-21154B330M19L2r1JJ26R8l8j81r7M7Kk02j68nM3J50q4r0j1o2OJ08J60J33mln1j19j49j65
-21124B135n5J27K33K03J68J42l3j37j47k40j92p1r4j68j25n2J86K02K30K56R3J20K54L6k27
-21099B844k26j56j86l5K2N0rJ74M93M76L12Q0j19j95k05l01l05m5L93L68j56n76l95p9m3
-21074B181N3o5j33l5J33L0L3J24KL8Q4O7L23M49J37l40m68j28K86L05J39j02j90l0j9k69
-21048B605k55J03L37J93J50M3k6J9k59m56k9K48P9p7mJ36J46p3p6N2J97J69m2j41n8K74K30
-21021C485J10J74r9n36l76r2j38l91m80j19K29K56K45J11j94l23M5K32J83K6j2K45L61K36
-20997C178j14k50J10K46m6k86l15k15j77Q6L22K63J92Q7j6J2l9l56k25J02J39j32J24J56
-20973B846j73j61mJ46o1j80J02K62J28k12l17k33j05Q6J57L78L66J04l5J0l0j5J40K4j43
-20948C080k36k79k5J17O5J29m7k51k39q4q6j11r7p5n9O8J57J32j1k13k23J70L84M90M02r3
-20922C065m12m71k01j26j90J79L36L0k63k86j42k68j44K42M46L75J05L4m8j71l50l28L6K76
-20898A724Q4r5MJ13J16K32O2O2J38K1P1P9L4J3Q0R8J5k06k79J7J73J95J01n5o1j74k18m0
-20870B304J63L95M78K54n8l11l47k44r1j43k53l05k35j06n1j23O5L25N55L42J19k0J0J20
-20846B843K8j74k10n8J34K80L11K95P7j68k53l84k42O1K44L33K20j8n0l5j95j61j11j82j30
-20821B455r0j25j16j7J60J80l8k20j48lq3j87K7K25J13j60k03j16KK01M99M38j27j00n9j88
-20795B320J20K58m0r6P3K8j6N6K0m45k88Q6J64P9q1j34N6J30Jj56k30j02K74L94K69J18n
-20768B853M3n1l24m14k29m1R9K02J19N4N6Q%q4k36k12q5O8J92J54j6J12L07j82l66Q2J60
-20741B269J28K39J77j22k67j49R5P3R2J56p5j39m5J79J7l59m49k00Q9Q2j42J14M98K26j19
-20716B368K2K01M9k78l56mjj84j09M1r5j92O8L16L30L22L88K09j24k28J7P2l9j44j26k5j35
-20689B363l54l05k51J19M57J81N3K96L27p6l60l12l2J48K44Q4m53m59l58j81J60L63K89K54
-20665B197K13k18l18R5K31m7j69q2J32L25K90K19QRo3j62k84m28l44N8L97N56L29k09j98
-20640B537K29J78j07q8kj08j49r8j2j1j13M1l1j38j26K15K95j23p9P1k1jJ03j68j82p1l8
-20613B003k4Om1p9O7Q1J93J73M5J3K21Q1k14j78n1K4Q9K29j3j88M1J2j42k94k63O7J93M1
-20585B092j16k08l24k78L3J09P8J78K33J41L4j9j00j64j30j35L6K24L15K38q2K4Q2n6k72
-20560A933j24R3K05Q7k35l12j37K65J80j06n5M0N5k1j45k34P3K26L34M39J00j21j70KQ8J60
-20534B620q5l78j96J48K86J88J8Kq3j06K10J94j06q0K4M9J43P0r5k77m06k92j8j0m4J86L17
-20507B279J67p9j39J35J22j2n0k26m77m91j51J59L64M96N24J24k38m20k99n0O3K27M13L79
-20483B820%j76m25l63k58j18J83K94O6p2m8M8N9No2j40k36k04R9K31J22m4j23p1J29K12P0
-20456A998n5M8K43M5k71m17n08l29J02K16k25k21r5O1M10M94J05q0m5PP2nj68k5K53L10L16
-20429B236oj04o0q2J5N6K32K22J3M1J78k8j69j89j95l4N1j33l56l21J58K92P4n6k32o5J08
-20402A646Q8k4j02K0J09J06L4J2J91K25K6j54k97j60Q2J13k15l76l09j56K34K88R4j7J40
-20377A598K16j68m22k11n2rq3j11J51L10J60K18K41J47J18j47k41M9K37J36J5k07l27k0J12
-20352A710m3L2J73J75Q3M7k4NL4j8l4K99K84k36m67o8J75L8j09j72J7J49j69l44k47k58k42
-20325G90j3J62R5K39K87O5M3J06K18J55m8j12o1N9l7j50J05L73J33q8k35k31j02j38M6J39
-20299A800Q6K86L44M7k19n17n63l74o3K77K81K32K71nr4N6K15J11k62m27j84p4KJ46L12K36
-20273A920r0k03k92k18N3k5l8L8J26J22r7P3J96J56M1j8j30qJ59j30n53o20j79K61K52K92
-20247A088Nk60K9L84K35Pj23o4K19J93ok17j17J39L62L73J65j29l75m82j96lJ26K83K78J09
-20221B023j74l43j64N5j8j18o2j08k87q0M7p5r8L6K71K96q7j74k09l43n4K72J37p8j51K3
-20195E37K68K05K74J32j8M3R2J67O9j72k26N7J50O4J52K90J10j43j31j32j76j04J7R3J34
-20170A752N4P8O6k16l84l91l33l31r6L46L86J0o8J34K85J5l49l34j23m7L4K37K80Q3p5J31
-20144A144J24j22j93p7K50L90J32Qp9o1j25l28j44O3n3J9L9k11l72o85o08p9K42K78L62M48
-20118C62J68j44p4M8j40J3K64J70N7P1J31R0j06j82j11q2R5J35J73K68L10P2q8j46j65j92
-20092I97m76m17j74J6Q5J1N6J58k8j80n5j65j43O8J97M55L74Rp7j85m89l55R9K20J66K11
-20066C78K21K02P4k74m58l49o7n8M7J06k5Q0K44K95K20p5j52q6r0K0J75K86L13K98Q5l27
-20040A083l29p8K00J71l06m52m06j88J99L22R4m64m59K5L19L77L47L76K34o6l40k89k39n3
-20016G8Om0N6J26K19K86Q1k32j79l8l8j79j48k23l11l1l7j9P3J60M8qJ50J27J58K08J77l9
-19988D31p5j47j84n6j29j66N9J97J89m3k45q1J37K04J71J11o9k54n2K61P2j56k21p9r4Rp1
-19961b81j68J81K53J46R5j56k68j83o8J26Q3l28k04k0P3O8J45J89j41k56q7kj16j29k3J16
-19935i55K66J69jrJ05J00k23j63M3J8j63l2N6J33K48L3j61o3J4K07K52nJ19L21R8j54j91
-19908F2p7J84Q0k70j30k1k61m69l54j05J08K29J27K4P5K24K56K5K9m4p2K2M0L5j02k66k09
-19881h60K6J13J34J38q1l20l33k27k13k19O1Q2J40N55M13J57j99l94m14l1K52J41l14k21
-19857a614K81K74k8j50m4M9l5p7k59k16M8J30J28J91K55J38p6l06m21j12J02K04O3p4j09
-19832a658k14r8J41K93K12J53OM0N1L8j25j41JL2j67j50O9J85K51K8j83n6R1Mq5j39j64j00
-19804a685n9O8J24J51J18j43m02k81j2M9K2N6m0j29k61l55k54J00K22N3J68M39M43K34j62
-19779a536n00m00k44J00L79J15n0n3o4r7j78j67J27J63J0m9k59l19q7kj23l1L52M89K76j23
-19753b271k93k73l03K5J15l9j95q8J11O9o6j66j87j05j64j77J75K98L88J58k36q6L0J0M2
-19728c228J77K2k58k06l24j53r1p8m5j09k09O7M06M50M00Rj86r5o6j89m40j80K42K72L8k11
-19702c985l0N7m2j15p1j43k01j21n7l11l47k35j65J0K53M37L73J47k8k40l34j95l0j28j54
-19677e655j07Q2K24J41N8P9j4q9j12j58q6j12j99k47k69l23j18K47K46K89J10l34l44k82
-19653f973l5%J1oj21k22j99j58j1J60K9j28j73q6M8r3p4J41M7J3q9j7J40K21J43k09k49k23
-19625h113k20k52l27r3J0p1k57k83j06k30l51n09m67k90j30l22m75l00k43K7Kl26k36j72
-19601a3734j48r3k39k88m65l86n9j13k08k99k90j99J8K15L1j92k67l80o59q33n55k29m06
-19578a9778o90o67p02o82m28n44p76o12n23q16j124q80r63j286j462j502j520j498j429j646
-19558c9528k000k206k393k760k906l185l346l163l043k823k245k93K404N253Q537J2143J5435
-19541b6119J7693J8476J7283J4603J0695O032J920j072k717l492l630l373l214l197k802
-19526C7086k336k141k128k042j843j687j510j574j484j154j034j057j112r70j093j353j375
-19509A1193j365j185q36n47m13j22j58n13p14o63m94n08o42o55q23r17q05n98m99l69N8L26
-19487a249N5m7J91M75O36L12k59q54j093q14l64m00q74r67r83j065p58o27p21q01q39o93
-19465a1739q18r70q90r15q40r70j097j104j380j613j639j495j505j754j966k277k380k510
-19447c7862k856l188l494l721l756l268k108l27K151N045Q561J2429J6120J8745J9549J8180
-19431D0200J4791R908M769R05j386k756l541l694l464l110k988l080k974k627k380k001j758
-19414C4814j780j550j200j116j362j396j266j124p11n22o01q04p74n53o51o99r03j104r57
-19395A5741q04p40o01m46l16k89m38p80p85l43m8k36n77o48n68l92k08k23k63l88p39q11
-19373E098p51p86o50l78m06p32o12l50m16p16q79q12o11o31j096j183r57q41p22p28q38r14
-19351a0911q73r66j232j489j707j719j764k042k402k601k852l056l114l387l449l163k816
-19334d9543j839J57K716N685R455J3323J6698J8887J9353J7748J3917Q862M032N49j471k708
-19318G5821l320l567l573l439l233l276k950k454k096j646j444j575j835j754j419r65q70
-19301C6405j004r59q45q77q57o83n99n62m52l45l98o39p41n93n34m12j29R9l1k96j32m1j91
-19278B5184m38o95m38k77k70l25m33m96m86k91n4j09l76m53k92j55n1k0J8j0j68j80l9q7
-19254A9059j68K0N9j87j43j45k33m02m70j03J70P2j45k21j47k8m2k71k26j40l42k67l01k54
-19230A5145j27j03o5qK14L62J55mJ10J02nk23j93n0J5k99n28l77j73n8K36M06L29J55k14
-19205A4802m28l27j50j71j03l8j99j16J56L13L50J30l00m48k86j87j67lJ78J03N5J22L35
-19182A3621K99j26l75j81j89l68l08o0K08K08r7j17j12j50J51J23k2r5l05r3J1J08R8l7J40
-19157A2332J28p4j16j34J9K01J01j39j54j99k58j49j40j96j54q0p7k21j68J50rM3p5k25J5
-19132A0421J69Rk49k68L7J77L13J93k08k03j36j33M4K64L15J68P9K64J78k26j40m1N4R0j11
-19107A1060L5J98L02L29q9l91k71R3n6k90m03l05k41k70M7M49M28P5n1j52j72o7J21M3l32
-19082A0090m21l7J61J02o8j01K24J76p3P6R7j28j81j6p4k90k07Jj9l9J48M37M25O3r0poq4
-19054A0159p1j19k33k12j91N7K11J1j48o4q2l61k5J20J8M1J33L04K67M5j18Rk8j34o8L4q4
-19027I471j37j85k84k59l15l18j70j32r9J84K55L30L20J45J08K30J06j69k42j37NK31J7l3
-19003H922J30J20K50J68J9l22m51j79M9K72J72m9l97n60k15P9J47n9l68l34n7J51J86L49
-18979H023J82j11OK08K31k9k57l03k46J1K31J54q7k22j98M1K71J55n6l23j21P3j16j54l4
-18954G329J79J97K8m7mN3J41K91K54J49J9k2J64J25o1k3l3p4k98k51j45n80m62J42L55J09
-18928G535j68l7J05K15R9k02k60l1L17K93N4mP9Rj12J16L35L37l1k99l60k62k51j26Q9K01
-18902G641P7n1j1k4qJ14R6k63k60rn0J26J78J88K58J09j41l26k98k3O2J25K01R1j47k56j12
-18875G287O1R9l8O1J70K2j15Q4P3j20r5j11l0K3m%J56K21J84J21j09kK89L03J09k09j91l5
-18847H204k71l59j34J16J5j09j1J07o8k01R0K50J96P0o4l3n1r5j24R2J56on9J8O7k49l69
-18820G178j64n1m6o9j30j04P2L51J71k16k62jJ53L2j36M7J73K7k6k5r6m1j7J07K20J09K02
-18793G458J61k10k69j74r2K18M04J41M9J37Kj71m41m10j76m2n7k9J09L4j48j25O1K27Q2N4
-18767F793N3j30l62j88j5j2J97R6M1K7j86k20J37L14J48L7Lj14j51j23j5J86K17K7j13m0
-18741F607J05K9j5M8mp0K0k8k16j95l5O3M4L5Q2K4m3O4J87P2p8j16j88k24q4R2J14K31R4
-18712F615MJ08K29Pp6m4n0J88J07j0n3j57q9k22m82m10j23J93K56K52J89J82j62j35J81K30
-18686F728K08O1J5j70j99q5j15on8K6J78J18m5r4J30Mk32j04K06L77J13l5m6Oq6r2j19k41
-18658F443l36j33K11L19J85J60L52J29q3k06l16k92k62p3k2o2q7J62K17p0l87l33k1K21L41
-18633F057M38L51M1n0pN5P0k02k43L9J42J11j33l96k25J34K46J30J12J96J04J45K66J48j46
-18608G383k08n4p4j79J7M4r4j03k54k55j06R1J13o9r4Q8J73J58M3r2k70l48o5J02J55K95
-18582F397K56K22o3q8j2k03k85o7O5R6Q3J54R9j25J05J83r0l4L03L65K02p0k10k37j29O8
-18556F985n0j56QL0O1M0p1k54q2j2j22J09L31J50m9k29l49k80O3L01J32jk87l71j76n0P8
-18529E749K51K21ok03k44k1K47L15r6m08l75k43o9K00M09L00L5M7J43P1q1j77k82l06k25
-18504E252r5J19K69J41KJ40Kj50n2q9k04j63k9p7l0r3k41j00K78N40O17N92J39j90k81l97
-18478E900j85J97L73K05r6j98j70j03k6j03r5NK00J60J95K52M7l55l48j44j32j32n4j8L6
-18453E411Q5J41J32J77Q8q0j55p1J72J16j5k0J84Q7p6J30P3m3j15j98k02j07k06k88k07J06
-18427E119L98J83q5k53k35O0K94K88Qj70km4L6K62L81K38j54k18r4j97j66M3L3m1M6k1K4
-18400E733J29j00k14k53o4K49L01J76K32L03N8J7Nk58l22j65j19M8p1l28m7J52J15L4l8R5
-18374E668M12L49J82J45J47J74J36K3l92n65k34k8j13n5J07Q2o6k51k08j56P3k4l13q2L70
-18349E381N67L96J47L7j02j08k1r2j38j2K5n5k64l36j46j15j52j60j59k21J23M42N15L21
-18325E873K70J76j35j45k34k75m7J30J25L95L71p0l55l49j66K6j39r4K18K99K01kj65l28
-18301E580r1J81J22l8k52p3L44K05qk62m02k94o9k6j40J31L74L81K40o1j28j54l63k51L0
-18276D976R6q0J6J85O0p5l7l5J11J78J15J80K53Q6J12J16j60k65P3K72J94L8j36p0j11j71
-18250E921j25Q0J96J63K75L48O7m3j10j87j25k38l11j61r5J0J58j0Q3J06j78j37mj3oMR5
-18223E763l1k76k00l8J29J04q7p2op6j18k8J12J58J87K81L31J97l40l78p9k1q5J63K45j30
-18197E705k31L4nk24k66j69o8j11K1K38N10N24K19L4J63L02Nk76j38r5m45m04k46j82j28
-18172D767J43L51J85L49L31J53Nl08m11j46j59m02k80j1J86L48J45j28L1L77K50J04J31N8
-18148F069J2o7k45j86K8J92P0l69n48l69j44P7K35M21M69J94j46k10l9q5j36j1J29L02L03
-18123E946K63K41J31p9k17k60k06J33N2j67j56l69m49j22J87J08J07J33J03j58o9j13J12
-18100E151L32L68J13k83j76j2M8j32k70o1N3j55j11J91J08k33l84k51J31K19K73J45k4J1
-18076E051r5k36J03K75J34o6j0K24P5j23j84k62j99j3L48M72L06O0QO2j25k99l66l49j41
-18051D650j55k65j07J59J87J82J58K30M4j20n5J81Q0j23J9O3K8J34L54K77L7L5J30j80k97
-18026E646m96o56l79N0L01L24M3L6L8j73j90K1J05J99K66J58K68J82N1lk33nk6k70k76l62
-18000D619k70M3J41J00R1P4J02J38L17M61M5k06J05J65J44r2m32m60n8L55M61R4k51J4J88
-17975E888j89n73m64K4L34L48L77P3jMk5N2J28L2n2k32j89j16P5J55O0M2j27r3M6M0j70l80
-17947E067l83oM52N83L50j21k79j49j4J72M21K26oj61j09l3r2N2L4k24j27P7r6j90l1Jj1
-17920E403N6J24N1p8q4j62k11KJ63K46J39j06j83j25j69k51k68l50j63J55M24L96K27J17
-17896E353J00K7k42l72L6M82L63J00r5k30NM1M3J2j23J6K8N8J59O0r1l73m44n4J21N3J14
-17869E147M9Q1J90M2k21l82l78l02k38O5M21M38K80J41J83J13J18j26l69j78l5m4k1pk8j95
-17843D744k06j41J3J18K02L38K88l5l92m56m09j00J59J49L87M46K07j10j08J71K00P1n9j01
-17819E376j10k2L5j80k93N2k3j32m5l2j15j22J90N93M61J5r8P3l5nO5p8l69m10l06j12K18
-17792D591J38l12k61lQ0k0k2K51K94J48n2j28j28K5K10J42j75k40j14K6J33R7n3j36j50j05
-17766D236J15K13K07J8j72j19J71J58k1J09Q5Jj58j72K8j4o3oK35L06J42n9j80j35O2Q6j51
-17739D922j42o0j26L1L77L41ll15l32NK40J37J16L54K58p2l30l45k12J36M11J82l4K2p8m6
-17713E437J06P7j21l27j23O6j43l64j41K09L62J50j45k02r5j89j75P1J51J94L4k28j50K24
-17689D678J18k05k81k38R0K30J92k6k30k9N1J98K30j84k36O8L12J44q0k54l16K19L32j12
-17665D671k68j19K18K17J18K40L66J43j22oM0j12l23l7J22j56j82j2R4j16j89J99K74J78
-17641E238J24J96K65n2k75l35l02k27r8j39l27j09K46L14K04Q0j80k44Q5M03M20J82j02l61
-17617E006j97L9j6R0J59K20L82L64L14J55k16k24p0j51j72j7k1J98O3k45k83l63k74j24Q3
-17592D700J27j7q4j90k21k12J28N23L37P1J13P8n9L0N8R7J38K9K7j16k19k82j36Qn6m1Q9
-17565D920K57K90K24O7pj65m35o79l85q1j3J38K81J03j58k17m4J10J67P8J18J56j06l01j70
-17540D148J76L91L41P7k83j66J72L7k58k32K2K10q1j45q0j94j73j34l2N9J9m3J95J39m2Q6
-17514D209R3q4MK02J31m7O6J07OJ62K06Ql10l76k00j6J60J65N0j7L2K48L16L55L52K8k99
-17487E551l72l77j86J10J46oq8j94q6MJ34M13J71j72j40J94K84o0l18l48l72l62o2K46J98
-17462D308m6J6J50j30k55k1K7j06p4k18k54K00L92L04K10N0J12j2k37k52l31j02L09L99L30
-17437D769m3k38j79j97j68k64JJ71J34K51J89K70K02J10o5j78j53m6Nj18K3J30j12k00n1
-17412D243j0j59k83j25p3J08K37K08L06J85J8j34j09MJ90K49p8j93k73l90j41K12L71J98
-17388D561J4O7j55j01J90K23j53l79j20Lk3j45j80J33R1j74p8L8j61m7K33P9k11k19qL19
-17362C797L19L13J54K3K63J86n2l06l58m38l70k31L8K41K35L64M78L68L25J93k07k39q1j4
-17338E001j9j18k86k91j25K03L52J78J26P2k6J70J77j29l47l70K7K87J11RQj22k80o6J92
-17313D734J17k28l83j94q2l4k9J05L56L56K19R5Q1O3O4K7j23l62j79P8J07J10q1l1Lm4QM
-17285D757N8J9k72m71m83j45K53R9k74k57j81QJ27p3q6J11j9o9K78L60K41J02j42j54M2R1
-17259C920r4nO0N0K21K07k07n13m48j51M4K19K53J71K5%rO4L2q9J3M14L99O6P2j21k72k75
-17231D046k67j88j8K46L41L5k67j48Pj52l75m76j57J36N2n9N6L13L30J43oq0j10n1J51L05
-17205C807L52L3k84l04j96j36r7O6Q5l0J07K72J49Q2J49k6k57k89m12k34J24J38K9J84L03
-17180C615M48M09J62J08jq9j82k87m70k84j5p7m6R3m9j30r1M7P2j02k04j56n6R3L03K94P9
-17153C484N5Pk45k32R4L80L08J31R8j57l25k58j55j32m46m51p8K78L91K28J50R6j77k96l12
-17128B436k47n7pj22j08J69J89o2j23k40k80l69j15L10M03J72r6o7K52K27l0j66l5rQ2K7
-17102B134m24m18j53J95J45p2j36k36j26J8O6j23j76J1O7k5n8k25p3J2k44m37j47l8j92j97
-17076h52j92k71k73k97j68j49l32k51l31n22n50k19j98k79l24m48o32p98p58p59r81j004
-17054a0588m60R10L182N103M876K872Q66m33j234j602j621j631j516j212j221j333j256j107
-17036g405m16J039K969M537L939K313J722K316L267L711K947J043m91q94j056j148r00q03
-17018A6690o33n94o97n47n42p00r49q81m63k63j86k31m27l61m95l18j90LN5k85m73n55o44
-16995F314o70m89n96n77m99p17q48o71p27p83n15M43K519M592N059L785J797M09l24p99r19
-16974A5784n59k72m31m21l90n70o29n56m84m32l21j45n0n2J5M3Q0k62l73k03j08l1L9j81
-16950I491j47N9k6j27k02l0j27l27k31l6Q3O4L1q3k42R6K01P2p3j23o8p0Q9J34j47k01j69
-16923G891p6j1J93J92NL3Nj91k54k43r8K80L59L26K65P1j63k13l40m80l71j09J5P4j5k04
-16897F941L0K23J89N2J6j27j02kK55J52j32O8K77J66J01M4q5k02k21j60l1k4l9R7p9k90j88
-16870F929p5K1K0r6R2K65K53q6m32k99o5l2j41J03K00j26k76k90n4Ln6M3K11K72J91L3o8
-16843F540p4M5r5n08l95R9L92M93L30k22m59m15L0M42K69J79n8j68O2K5J16J18j8j77j96
-16818F355j12J04J87N9M2O3N6n2j41j27M9O5j8j43j91k3J51K1k33l8L50N12J94j15j09j56
-16792F750o0J53O4n8k2r2j61K6L3j60q1M0L3Pj1j94j92K3J51J01N5M4j06j2M0l40k04J86
-16764F013K35Lj59j41j43r1j71j39j97r6M9K04L56L71K65N5q3n7J22P7k91l25j11k7K27K11
-16738F157O4P5P2oj78j43N3P3K01K43K16J42j16j98l04m88j84Pk3j69q2K11R7j22k3QN2J19
-16710E754pL1K22K10j01j93j31j19P4L4j01J10K77K20J92p3l49l10j80kQ7o3m09o65k08L98
-16684D698M86M05L79L88L72K9k74l23k01j52k27j31K01L12J79R7o2l75o13l23J63L15J18
-16661E461J7O7K90M46K7k21k28p7K39K93J58K5o0j74k38m9O9K5M1jn6%J10Q2k14l17q8o4
-16633E563k0K25R9Pm9l10k54j52k52q2K23K50jk03J95M97R8k82l21k81o4M42N34N3n5mj33
-16606E723k23k61MK84J94N1j0J09Q0p3j79k59LO9k64l54j72L33N82L42J13r6l36j30J26n
-16580E651k58m2K78J15n2J09N6k49m39m63r9K67L67N21M82J50l03l00R4L92J26l63l13n8
-16556E669n1j92l8J81Mk37j25mJ54J03M5K94J11q3j34p1j7R8K11J27J4q8M5j92n38l32L0
-16529D984K07Jo4J08J57J94R5n3q4k19l47j60p8q1N2L44K54J11N6K21J22L8J38j1r7J28N2
-16502F068j06j07p5lj72r0J01P5L0M6q3R1K86j4q3k04k19j39J5J18J28P4P9J02L8J09N5j0
-16474F110Q1K8j99j66q3j02j92j85l5j04j94j8P5K17L11J99N5J93K99J31j07j15J00q9j46
-16449F064K7j23l92o31n99l68lP5J40J32J31J11O6K17J97o7j88M0K47J52K8LJ82J22N5J90
-16423E808q6l25l58K3K15J23K04L07J01q4j35p6L00N84K60j85j91k4p6k68p3K47L7k17l8
-16398F073N0l6oj1%j64j56j17l8J50J42l3j16k24j83p8j42j92j07j2K3J56P8p5P1K27J67
-16371E447m0N1R9j58k52m8K20J49Q6J77K5p8K20L62Ql38k23m6j02m3K52ql09o7J10J9L4J50
-16343E697R2p9r7j10K7K64R9k00k55j59l1M8J59J13j86l34j61J12K67R6k5m7j04m6J70K56
-16317E566P9J78K38J57M5n7P5j16k96j74J59J09k83l77j14L2J5k1J1J09K17J71K7n3J59L54
-16291F210K30j09j70k9j59k63j70j08j52J15rq0J58J56mr1P0J08J53J46k4j33j65oK25K20
-16265F119J88l3j79k22k13j07J92K24P1J0m8m8k7j19k63j08m3LL16J75k36l11j00K3k11k54
-16239D799J8K64K85K47J37r0j6j60k63j50m6j21k18J10K76K15O2m4p7N9R0P5M4n4j07Q0L12
-16212E727J69k83l24PJ88L09j49p51m75j8J29L42J71j6J23K21O5k27k72L0M16L86L39J24
-16188F231k38l82l42l5L43M25J54j69j68J8j36j46m7P2j2l0J98K25J17o8k54KN5j21j4J05
-16162E783J18J13j19j41j72l33k07k7J55Kj51q8J0J12J87K26J73K21J16l73l10K6o9j93l29
-16137D730k71J02K82M05L50O9j20k22k26m1N3RJ38J62j7q5j51k86j37J88L84J20m16l33j70
-16112D517q8P1K32K22K7j12o0j71m01j66J77L61J77j16p2R2K39L49J42P7J22j3l37l63q1
-16087D825J54Q7q7j51k39j16J21l4r0J21K69J39M0O4j03mk8j02j2qJ09M32K91j73k77k04
-16061E024k79j72O1K12M9j19l8P6K07J79K96q2m46l33Q4J92L3J13J20M5q9m2n1m0q0j94j30
-16034D596K6q3m7q5j33j23j81l20M2M75K86p6k85l37NJ87r1k20j69k53j37J57L58K03J37
-16009C932L26O9j34L9L21M21ol23q4k7j84N1K50K45J38M6J19J02J31o5n7J60l0j68J35N1
-15983E458k38k66q7J12J49j90k75P5K51J27n6q4R2L07M04K59P6J37k5k61l32k81k62k81O7
-15958D876J09J07L17J90p0k3J97L27K02k07m41l39j10%J27Rj63q0J12J93P5l3L18M70K06
-15933F369j58k88l09k73m6M5j15j83j09Q2Q0J05P7k06l27j19J62J82J26N0j04j29kK5j0M7
-15907D972P1k0J47J47k5l7k01k74j24J33K17K13k5j19j17j59m0J59K56L43J60q1j23J5P7
-15882E565O7j19k88K1J01L6qJ15J75Q7k0N1J9q0N8N3j85k23j60J7K22K89L70L21J33j32l45
-15855F140k11R1Q0o9J2rk55l54j30j26j38P1L9n4L8J57L4l07n24j72K87K27M7Q2O4J38K48
-15828E406K12J23P9QK87K44O7kk03j93l96n60k96J47K96O1k4j19k39m5N7M9J66J52j80j1
-15802E086L56J07k23l89n1K01JP0J55J22K73k9k96j38L2J2Q6L04L09l9k71k2J45j5j38k12
-15776E436j27k44m91k30K44K59O1K49L58j48l49k21kQ2m2l6J2p8k11k19j23M4J69O1k68j10
-15750D076K10K48K26J88R0P7K44L59R6j17r3Q0J54k11k97j86L4K16K49j08n40m81l44j43
-15726D027J47J14J32L21K73K74K66q0k83j36J24K87J82J06M4q7n9k11k1K00j92m55m66q5
-15702D422J22K75K04p3J3J05p4k26k77m8J48L27L76R0Kn8k54l00K4J95J32j27k42j00P6K49
-15676D981nk81k55K4P9O6J09n7Q9M27L25jj81p0O5j0j01j99m38m54r0K10J86K26J76J72j01
-15649D892k41l22k83K1J58J41J16K74M33K54j70m90k31J03K27K39K62J3j38j74k21r9L3N5
-15625D852J25J37Mo0j05j20R7K81J67k34k88l7J65p4j31j40j94N4L73L65J67N0L5p7l47m17
-15599D648l07L2J00K01O3j54o6q8q1q4L1M4r3J03L47L71J55K1l6r0j62k71j17R8K53Jk30
-15572D689r7p9l17l81l70k4L57M85L68K16O8N7J59K07o8l12j79o4L3J35J81R0J0j08l28l08
-15546D420j03P6J12K7j43l21j37n2J36J19J03J55J30L2m1n1n2k88l45j23l7m5lJ60K61L04
-15520D294J33k27k77r6K26L71J18m20k23Q3N4K8j50k97k30k05r9P1J30j23j90l0R7N9j46
-15495B951j98J01K68J35M1q1p9P5j21k74l51l28k61k85k05k09k42l43n01m41l72k92l22m85
-15471a819m51k96k82k38k40J26J424K987M336M192K648J180L18l39p14n16m43n60n44n35
-15451A0234l98l72j81l8l5r1k84m15l54j76o3J6Q0j13k56j21j63j76l22l61q5o0j65o6L1
-15426F066J23J99J23n3k26j22K10R9j29p8j5N7M0K8q2k11J2J89P2m9J05J06j13j18N8K17
-15400F508K33M1J7J31r7l01k50J0Pj07j36q5L9P6N0j48m0K29J53j06j71J18L26R8k17j82
-15374F196n2r0k36l1J05p5k27o4K34K40Qr4n6J32J98m1j40k08m0J33J44q5l26j40R7K9mO5
-15346E672o4j66k35k24j58n8NJ90J16k14k69j99j18J26L02J25P6O4J13J91J38N9K60M74J92
-15321F398k41l78k3K88K13N8j6j99k16j32N1J12l5L1J04k08m28m5L26L17M38K85Mk83l02
-15296F119k28j96N1J51K2j75j32J70P7M3J29K64J09j56j33j78j13l3LM4J55l4j08J61P2j7
-15270F067k8%j9q2R9K98K57k41n30m36l07l06k50j00K36K34K00O0j11k09k10J62K36K16L9
-15245E275j15j56j95j37r6kJ89K21o0k48m5J50oj39M8L34N02J70j36k21k13j21r0o1J20L75
-15219E343M71J45k80k50k47k88pK04J61J97L25K93J26l4k36k97l10j39J25J17k5L6oN2K3
-15194E499OJ72K44J58P2J12O6o9l93l71j25k54k19P8K25K72K06j4q4P0N3j92l27k45K2L24
-15168E286L81L29K18j4l82m05j9K57K10M3j53j47O4L52N72N14K13k26m84k57l4j92q6J15
-15144F155K0l99o23l33K4J45M6L00L72Km49m28lJ80J73M61M23Q8%P1J18Q6j36m39k29J52
-15118E777J89j8k80j90k92k69l8J1K3J07J99J18jK41M01p1j83j11q1p0j40j05j81j15K48
-15093E169L16K37L01L02K83L3l75j40K56J09m00n33k73J56J05k35l86k78j3K14N8k54j72
-15070D480J52K07J89J61M4l2j02j63mJ5j39m1M0J49K60R4j4L1r8j63rK16K25J88J3p2J0J24
-15042E761P2j04q4P9J76oj11J53n5m32l12k72l4J91r1m28k50m6J26L26L93K72R9n2%k4mp8
-15014E265j07N0J70O7l5j26r0JrJ01M4Pp7k77J8K59K32J60P7j39l90j51k3m4r6j1m3k1j30
-14985D682j9R3m01n36r1K16K94L79M81N18P1l59k88j02K5K51K89K61O3l2j9J11P2J18K71
-14960F348j9n18n51m44k90J29K25k3j62r6p0R0K85K39K38J16j53k70m3j39j75j21l82k02
-14936D012J17K74L57O2k35l65j12M94O78L22J60j06k98m8k7j60j47j78j70j15j73l55k26
-14913C761K38L95L42L26K40J29j30k62j87J07L13L39J07l18l55j78j74m9K15L73M11K60J59
-14890F062J71K07J2j85j52q7k05j27O1J4k8N8J9O2k4o1Q0R9j21k68k83k32j45J8P8J8K99
-14863E340L35m5j71k69j91J5K00J90j16j90J12n4k59r3j22j91j06O3J79m6p0J35J8J0K95
-14838D969P2j56N1Q9J20K31J35l1J8J3j01n3J69R9j47j30P9P5j83k78j33N2J64K1k6l9k9
-14811E051J2R8O5R7R9q7l70l37o8K8Q3J80j08J7K50N1j98M9J43j72k58j28p6N6K54L20Q1
-14784E132j34n1l5o1O9K19P0k1J23K55J27l6j44j03N0P9N8M2o0o3J8j59k19j56M6K96j21
-14757E221l28j23j42q5l1q4J64J44Q2J15N3M0O7J12N5Q6J03J79K52L36Q3k70k42j81P3K25
-14731E904Pk29k73j09J28L53J86k78k93j6l6L1J24j2n0J21Kk48r7P4n9l1M3J26J83j32k10
-14704E209J98K12l6j32j89k44l9K04J35Q9l2o8r0K1J59J12p5j49J12P9o7j62k24k21j75j53
-14678D474Q6J68L6j15k42R5M62N63K81n4k12j14l1O7j7L9J56L80K1m68m63K8L90M45J91j48
-14652F018k56j67k05l90k50n3L8OJ01J89q4j57K37M23K36K44J03j38j70l26j82O4N7m9k57
-14627E032j84j25O8O5j43o2L0R3J95K68J61j64k53k16j37J27l3l06P2M28K04J08P0p7lJ23
-14601E341R5j37n41m14r7M1K75L43L87J64lj40rJ83L01J1j01O3n6k71m46l69l77k66o6O5
-14575C976L36K30J07J95J34l9ML6J1R8J5j2K41K31J25j52m44k50N8O2l9Q8J3l29l62k1K75
-14548D587J86K9k3Q1j03q7K22M07K28J29K5o1q2j61J23J04l06l57k04o3M0P0M4J04K23K17
-14522E372K14L5j37k25j12j11j54L6J58J32L15L15K80J13k59k49k37j59Q3Q1j32q6Q8J86
-14498E547L6Oj21j47j55k24O5K39J56L2j48J4K6j72m2J03r2j05Q1Q7j84k17J69J47R2L94
-14472E587L78R4mm8j85j86j51j06j19k05k32r7L2p1m6n2P4J03m5J5J1j49j48l1R2J02L21
-14445D934K36K2M9Q6p9j42J93N12L12r0k45j05rl26m03k08q7J53J25r2r3J28J73K64K08q0
-14419E436O7K13l5j44l3J9j30j33j84j41J93K64p4k44k47k73k85m0J26p2J14L52Q0L3K85
-14394E147L70M9k43j84K26M14L3m68n33l44k0L38K78N9M8J12R9j06n6K06J71j2j09j40j1
-14369E324J4j39Lm0L3M6j90l92j03J83J41J32J53P1n9M6J43K35J44m4k27j90k5L9p8o6n9
-14342E095j30r0m1j61j90mJ70L9N2J57M6J67R2p3p1j74j32mJ75J42J0npJ3J05R0n8k1J8o3
-14312E147J0L20N59M15j22j97j5J06Q8j66k07l64l95k9K96K61M0j75l08j13J46N7r1j89j89
-14287D885j51N8J71k64m47l25j08J46K53J99J94K31O4j57j39O6K13J02j07k84l46P0K62L34
-14263D920M16M97M14J11j81l50k44j84k08r4j84j52O2K7q3l0L07L43O7k2k43k74L2L4M3J0
-14237E034j00l5o8k35r8K87K51J44K75L91K87Q0j05m69n87k44j26l26q4K23J45k0R7J12L2
-14212D861Q4M5m2N8J12J17Q0M7J83J39L29L97K1q7k58k18J68J71m8k89j48K40j1k85J10K35
-14186F011nj69j27j55j16n5m7k35J46L40R3j62n4J68rl08m37m06j87J77L70K46M7j46n9R4
-14160E015O7j57o7J24J63q1k4J05R6J85J34LR6O9l3j30j14m2M3k9m26n19k31p9K6J04K2J31
-14132D451J64K22J31K42L10J66P0J33J69J11r8l33m32j87r7j72J80O08O43M44k7l68l21j57
-14108E852k8j15k42j39j93j78n8J02J30J76J29K5l9k12j08l8j75j2K62K11J4J14q1k46j76
-14083D975n9Pn1j57k14o2K28L93K29K03L19J78n6k26m40m55l38k28j97k32J58M83M47N6l49
-14058D612k61J19K63J10Q1m3ooj7K12L91L75K49j01j82m9r3q3j5P1o9k46k7O9k4pJ42M26
-14030E891L14j71j68J9lj52j17M5j19l17O6L15R2r5l6j00o1J78Q9j16k18j35P5K23l2QK05
-14003E680R5KR6K6k61k39j13k52l98k24J50K77L25P8j03J66L54J53n4k43m29m58j03L29L80
-13978E234L05J44k03l35l25k81p0K42N11M30Q6j65k53j58o3j19j60l02j69K43M33K43l6r6
-13954E136j81r8J45m4k52k36m1K41K24J53j7j12n8L1P7p8o6J8kJ36L91K51q5o3J57K12J65
-13927F004l2l31k31NJ48N6l5O7J40M5k07j35J8l4OM3j60l24k67j15P7Pj01M3M6K69K47n4
-13899E195j41j26k50j02L04J65j17j54k1Kj06O2L25J62J75K99K51p7j00J02J47M1rj30j50
-13874E747j29k30j7Mj22N3L03J37k26l20j54q1l03k9L21M08L40J19L5k36l46p9On5j8L74
-13848E502K23k05j78j02k26r3M8J67K41k7p1l5j87q0J4J26K06J41j39m32k67o7J28M62L95
-13823E544j9k86j23J71m5j14J03K10J96K33J39Kl7kj23k86k11n4j22l49l08J19N56M23J22
-13798E739j20l89l56q9O0nN8J17K7j13K5L02J51O5J50K92J9m80m24p8P5j0m5kj79j58P9K88
-13770D999K44l9j24j43J72R3j44N9J60k8N9K04K15K13O9j70k89k11j84j28J00P3k80m37j25
-13745D358J35J09Kj9j02jJ14J85J94o9q3Q8K9P8Q7o3l0K5p8K6L30K40j37j84j65k10o3J56
-13717D952J29j13k51j15j7q9R7L60J28mp8M4K42J50j40l23j27j27j65k87j46P0J0L1L03K52
-13691D786j84k39K70N45K05k29j06L6J65J79l9m7k5j21j05M8P7k38l59k55j14R1J24J2q7
-13666D390j33Q0L36K26M1l9J16J33j23j66k51j84O1J03J01K3q8M7J62J33P6j4j95k25j60
-13641D450k10k64j33J56K91K77K86J36j30k94r1j87m38%M57N52L65L9LK94K26j74k75o5K3
-13616E294K26K53J29jr5n8k47j38J67P3k67j31K01K07J02O1j0j4k5P4J93k3l68m23k15J93
-13590E158L73J82L8nn5nK3K12J92j78l46l51k13n2M1J00Oo7K53M56K35q6j66L2N4j15L0O0
-13562E806p2Q1K21Q4O2pj25o1J11J8k68m72k56J01K35O4J0k02m32l81P9M06L87jk76M9J02
-13535E263kk4j69k93q0J41L36J81k02k11j86p7K05K37r8j77n3J74L61K67q7k85j54Ko8j34
-13509D867n7J4O2K11J62n4j31j26k6J72K72R0j44q6j45QK25J68P9p4l18l56k47p2K27K81
-13483E002K06J83K10N2j00J16K00K01J18j82j2J43j52k01q0k37k65jK26Q3J04K09J41q9k64
-13458E611k37k37j36OM7j75j22K01K30j77l90j64k41n7K49K53J16K01L08K30K7l61l99j74
-13434D609K8jR9L37K95n2j90k37J9K32p3l85j63J27K47O7q0M4K37J98J60K22M0l1m9k15k55
-13407E230q0j92r6K3J36J28o9J7R9J25J08R8J40J9k44n23n72o1K99K34J24K12K70J41j01
-13382E465j91kK13L05K95J34L0kj92k69k87j82j27j12o5nJ58K70J33k34l00l2L2j18j09k8
-13356D780j7pQ1P8J7j7J80J92J81J16j85j46j75l38k71m1J11k23j94J05J35K6L2K37J89J6
-13330D862j61j07RO6J94J71p4P0K01L5j40j12m2L12L66J51J71K22j09j75q1j45j76pJ64J64
-13304E829O6m8l9j50j72J80J72K03J28m04m50q5J76K89L82K35j92k50l5m00o30l00j11J7
-13280D411J59O1j25j31l53l66j01J90K52L8lPL28M36J86K58J31p2j92k48k67q5j47j76J89
-13255D380L10K22K42K40rl62m89k58j5K50N82N90L59J52L5j39k18j40l4J26j34m60k20J4
-13231E024J21P4P6J58j28k71k19k44K9K10J99J76K35L01K27k4j64J4Q9k15k71j34l6NQ2M4
-13205E358j02M6J21J54R3p3n3l1l03m02j43m3m2j64K7K13l7k28J1K52L65J20m1J02J57j42
-13179E215m20j63m4n1K55L42jk20j43j16j42j31j18J7O6J69J59L19J73oo1J37J38j84m72
-13154D718l80r2l3n2P2J50K45L69L47K68P1k37l09j4K39O7l40l32k07K42N37K00k3J84M55
-13129F145J13m52n73k41o6J09N02N61L00j57n15l71J09J95Nk22k74l4O7J17r7j11J72K41
-13105E523J03N1J19J41j22l16j14L18M15Q8l85l37j45j42j81k72k42j35k2J7N6j38j4K54
-13081D520J90Q9J04k1j23n5Q0L8p5M7R2p7m8j04j39n7Q1J57j8M3K28L92J95j40j71l1l5p3
-13053E089J5O6q9j74o2J07J93J41L6L5J4j59k67k1R0M4L05J80kn6k23p1Q1J99J26o5l27k06
-13025D999M7l5j33L3K60L43L21p0n42m54m6J44L82L29K7j56k9j98k55kJ28J94J43n2k51l00
-12999D827j45R7K24K5j14K71L03J97J37j0p2k5O9K42p6m60m53j56Q0J47K05qm0M4K2k9M5
-12972E347q6p7r4j7J32j99k50j16l3M6K92K45L7q3o6j39j1J99L29J94k65m86j06M50M30K9
-12946E702q5o4r3J35J91K4JJ47M4k12k59k92k08J23M08K54k06m34k84m9J71m1j89L8P8l7
-12920D863M2K77L66J39j0j75l87m07j44J08J94K17J5k06j96O4qk35r1Q0K36L00J26p6l8J00
-12894E154k8r7J44K43P1J19L70Q5k24k21k23k71l11q9M8OP9k0J10J62J11J8l21j94K7K7j65
-12867D610j0K81M34J02l8R0j94l12l5J39L80L87K45Q3p3k30k17J19J41L2L4l4n7q8k82k68
-12841E239j2o6k36l31j66K52K14l2O5K53K40P3j52j97R5J73l5J1J81L1k01jJ31%l22j68o1
-12814D978j75j11r9J03K49K77K65K8j92j59k28j15O6J21kL8M7J54K56P8o3j7k04j46J2p5
-12788E086j9J44J59O5m3r7n1l4Lr1j84k79j90J3O6J97M28M37M11j1k78j73k5L5j9k32l43
-12761D975j8J43J83J63j63l61m29l57J20L51K86J45L2j91j96J0J97J57K6K0J16J92J06R9
-12737E606k25k90j21j63l0J93J55J37L2j8K08J61j4j01p5j32k79r2J13J13M1n0k18k10p4
-12712D667J07j30j48J26K59K65J31k9j95k01J33L06J73k24m15k02k05m8K49J57p6P5N7K59
-12688E091N05L43J04J66J75j98k80q1o1Q7L40K74j38m27m72k61j43j35J38L35J23K1J7j35
-12664E388m04l57n9K31J76LJ3j45j70l2j94j72J52L82L94L92L30N1k38k50j83OJ05n5l8L4
-12638E360r9j53Q2J50J93K91J62qm1l5rj73l56m31k73l3m7j29k7J52J45k7kL39M41J48r1
-12611E529j33j17k72j54J27J39L63L08nK19L02K2p6k21j00j15n15o35M5O87N93L73L50j9
-12587F695l90l76j7J91K0j53j60r2M8RJ36K53P6j60k20j97q8O8K96J28m4J19L27M53L30j62
-12561G090p56o77j81K18L92Q3j32l57n08k92k22j02J47M78L61j1j08K4J00R5K5q8p8J05k9
-12536E577j49k15l86l95l0K12J91K75L07K81J50N2K2l81n41j29R4J91K08j8l7K06L54K09
-12512F048j4k04l45m10l77J28L76P6k71k88j50j72L4K45L36K40M1j88j68L73N49L13K12J37
-12488F521p4j93k17k78j43k3j09nJ98K02J9k43k98j56j41o3J85P4q7Q4J56J14k11l86J2J08
-12462E046n9N1Q9K0j08j83q6J4j6M6N5j59o2l8l3K02L59J20n7j8n3j37n9R8J73J32j4J6J24
-12433E463o6q9M7j6r3j15l28l62j27J78J43L2J94L66L25j01k82k18J38J57p9m0J38K86L06
-12408E857J45l16l41l77j72Nj5N5R1J99K80J80M0n5j11j98p6J42J80qn5l50k82Ln5q2j17
-12381D567Q0J43j68k34k1k98l13J7K26L78K09Q5L05L84J73J53nj97k63k56j74r5j3J84K33
-12356E100M7j56P7K60J02n3J71L75Q2j67j19L8N6j41l65k97N0K50P3j53j1N8j55k16m6P0
-12330D930l6j32J68L72K67J53j08l03j53K04K39N9J17q4o3J01J0j64K9K09J49oq6n5J0r7
-12304E730k81k06n3K19Q0K4K56K79J41j11j65rj6m2j56j63j16k00k92q7L05M60J66R7J09
-12279E969j09k09r7L3j13l79l70J5K47K77K97K02j8l39k63P4K61P2j35o2j9j9ol2pk1j03
-12252E146r4K13K07LJ59K38k0m1J38k0k21K2J66M9k9J36K19L4k96m46l43M5L18N9l88k74
-12226D980O3M34L85p9k61j59r3l15l63J91M00k3l56O0L28J60M0k22l87k07J32K45Lj71M4
-12201D829K8r5oJ35L3k17j75M2p7k83j26N6K61K90K8L3J58J07K82L73K17rj21q3k31l25L0
-12174E154K60Q4rJ17P3Q0R4n3j14jM38M51J6m55m73j71j20k52l39m7M69M04j72m29l30m3
-12148D632Q2L59L80J70K7J1P8J4m2no1j57M1O6P6K5jJ10Q1l1j14j16j40o0k3L9j66k97j84
-12119D794r8R9L24L29J48R1O2K02K11J05J22J6j85k39j02n1p3k4n9r5k34r1L99L42M7p3j86
-12092E781k21m36l26l7N7m5M9J72o0K7J66J53M7l6n6k05r1M3J36k9k81k56QK71K07J69J50
-12065E357r1k26k87k18r7M0L7K42K92R0o4m5q4j87j23K9j7K3O5M2R0M6MJ25K64J86j02j68
-12037E223O4J24p4l22l37j13L1M3L55L76q7k18j38L3K94K20j03j99p7m9n1J64M64J91J1p2
-12011E753k02k71l21j46OJ18N7j76J3O9J09L24M71K69j03l4J10l33n53j94K60K89N3k6j64
-11986E378l21k7L02K47J70K77J19j87N5K93L00k3l21l72q2L3m5J99J10j02j41k8P3R6J80
-11961F183J08L5j08l06l69l48j84N9R2J97K66Q9m6j43k39k19pJ0k0j92j71QK8rJ46J32K4
-11934E016K2p7K0J95J27O5J95K20Nj12j99k07m57m57p5n8J7K16J90K04N8k11l9J71L58M02
-11908E589Q2oqj75l37k17J6R9K7N1J44j6j39mp2k66l59j01R2J23K95K63P4Ll9r1j7J12K23
-11879E346J57mM8J70j25r5J70L04J64n8l94k39j4J12k4j38o5j5J32J28J93J33j00j63J7K09
-11853E849K66L8r2j01j49j07j25M1J42l4k76k44j56j27j22R6L14J28q7jO2N4J01J3m0or5
-11826E342K0j35k54j01J49K69Q7j8J70K30j89l22j13q8j15j08o8r8J3L18J68j69k05n5O9
-11801D797J52K61P7K19O12L45Lk35m97m28l47q9p2j01O2K32L30N21L87j37k98k87n4K63M68
-11776F184K95Q5o4L4K30P7n3j23q3j2j34k74l99j78L4R3J37j05j31k39l52j41J27K95L21
-11751E624n8k92k67o6J40K88K27J28M8p1L9J42k2l63l90j91l2J63L15K20J99K27R0k31k49
-11726E618j6K92J8k71j33j79o2J5j8j83l54k99k9J41N1J1J77Q4J97J85k62k04J64K14L1Q5
-11700E273r8l06j42n3k4Q5J49J66J49J65K73L44O3k19m14l47N2R2j94j77j00k16N6K44L05
-11675E126L56J45o0j7p7m1j1q8j49J1L0j53J05K62K35J63k33m82m39j79j17j04J17M41N23
-11650E364K76j6l00m38nK96J70p2j65J20K47M2j78j71j32o1O1J85K00J8k58j30o1j23j9N76
-11624E426O54K86q1k94l16k74l21j81N3N9J18J93R1l5k35k21N1J92J66R1j99m47n08k63J71
-11599D176K23J21K61L36K96M51K17j46l29j40o3k26k66n4M20N61K07j63k66j41j49j79k10
-11576D937j55p8k10l98k37K31M24L87L31K48L66L49J81l4k7K22M1j84k47k23j21k49k96k1
-11552E237J06L09L34P5k05j91k64k09m9j12j37J18K83K3r1L3j03k21K1K82K20j60l95j67
-11528D737Qj73o5R9P5K34nk7J96J57N9l1j09j47j66O5m8j08j59k79k47l9j0j13n7J18J29
-11501D094K39K23J21J38RM3M08N02J41j64l06l60l81j92J0j8m8N2J29N8j0J61K42J4j12p9
-11475D914J6K58L95P6j19j48k85k90p3J34K97K07K79M82J52k44n40m13O4j79q8M67N31M02
-11451F295K34M4k36j58k84n03m18q6L10K48N1ro0l9J29J81O6j1NJ06K06L23n1l22m22k42
-11425E357K38J16l2j47k88k93j25J87K74q1k40R7J91p0k59k60n1K13K27K45J33J5L4J78J50
-11400E809J5q8l68l31R0K34L22J30j17j51j68k64j36J18k9L8K19J75j1N9M1j54K7L02K01
-11375E963k14m33k19l1J80R2k2K5r2k17J0J82J18L6L3J7K47Kl74j86OK88L53j11l77k62j33
-11348D881j38j05k3r7J12L80K57J5K0j20l05j02J59L19L91K84K27K1k43k12L8m0q6n3j63
-11323E417k69l82l26j25l3l1J83L92K19K7j52j0K50J75P2r4j35N2N2l0J0Jn5n7p6Q4K29J31
-11295E519K12J26j01k21j66P7M4o2J50L38Rk21k86m01j94Q8J11O8P1K5J34J22J6J39J92L5
-11269E824j5N5l3n5j28n4q0j83j76p8P2J47K73K84J22k31l55j64j41J8J76J18k62k96j75
-11244D663j02mJ52J82j72l36j43N8J20j40n7L36K78k39k65q4n9R6L36K76J79L9k08k84mN63
-11218E181N01K23P6k07l31j66m9m8Q9K95L19J90Q5J5no1k69l42q4J59lm24k97PL6M8M8R6
-11190E082K63J59O7qJ28L21k3j41j56r5j1j63k78k84j29j30j00J24J36j5m2R6J10R0p5j14
-11164D812j1J17L25M31K49Pj42m0%k99j74Q0K78K63R0J15Q4J6J14N1l61p42m34J55K94L09
-11138E587K62o3j8N7p7r6M5j32k53k51k56j17k3j02P4K42J53P0r2J20L91K57p3k32l29k02
-11112D942PL03L48O3Q8K03N0j64k05j66j20lK0k91k27R5K4J6J57K45J5j79N0Q5k13m44k89
-11085D410l7M2P3P8J32J59J26j06k59qK53J63J4Q7J93J83j48m64k11K04M80M90L91o6o21
-11060E558l98nJ79J06Jm9j10l05m88o3L23K57J77K56nk42j36Pm1l0j19j25q5K05K21j55k01
-11033D733j80l0J14R7J67J26J1J04P9l0J40L14P1j58j68k7K0P7rN5O4k68k47J46K51J00N
-11006E557r0k36l01j94lJ17Q8p8J56J89%l2j25p9J8K1M2k4k0L4jj37Q7J76J57J03o4j17j92
-10977E052k69j18r9O5r3k33j63q2O3%O2J93L16K37N7P2P8M7J35K61K69J34J57J61K16K15
-10951F733K36M7k01j66m1r7k28m10k81lK90J21j73l24m51l11n2K5J03L9K9m8K95M12K81J19
-10925E944n4kJ30J43j27k26m1L6k6l2J11J25j23l29k02k7PM5K01Q7p5L2R2n7j01k19k47r1
-10897D974J44L03J44o4m9J73L10J2j30p5l41l57O3L55L89J27j24j0K1q8j61j39k15k39l05
-10872D718j42k2J03K09J54O6K21J47NP4k1k46l29L8J56J70P5l9j67p3J03J53L41M19L9k68
-10846E884j94p7M7k3k7R4J16m3j07J09r4l59k31k7QJ28K15q2j10K7K51Q6k78l59j63Rj9M0
-10818D821L1j05n6J65M29L81N4j03QJ22N5J82k9l34l65j06J03J34L22L15m6j11j4J95L36
-10793F384K32L8n9j73j97k88k85k12m5J78J69K81J31k25k3P4r0n6j45j46J08K00l2l28k72
-10768E219N4K69N0j02%J37J29p3p9Q4l7q3J10m1l03k55j63q1k2O2N2k5k8J10J63O8J3o6k28
-10739D934k55j63k9J08J8J87K50pj31J15M40N63K86j02j66k78k76p4o0l06m49l27j94J09
-10715D193M41K42n6j0J14K76M08M10R7l32m86k93nK08J53N7J06L51J63k23k30k98k29l3n8
-10690D966j40R4L03J94R0j41l55l41j81m8P2K96J65J67K32P4M2J82J48J11J83J59L1r8j82
-10665F023k32k10j73j96N0M20K90j07m05k67MJ7p8q3J75J10K3J8j24k78j99k13k87NK98M67
-10639E048K10J9J12J55m0k22j36RO1K06J96K18J35J27L2r7k56l49l04l9k7j40njN3M3L6K79
-10611E323M82J90o8k9mJ61k8k58l5J17J35q1m45m51k21m4k06k04J20K56L03L82L27o7k21
-10586E434J0J79N6R4L13O4j93j73r7j79P6J24k30l71j77O0O3J48J21j88k67j65r3l7J99K60
-10560E031J1M5Rl11j28L48L19R0J27K02q4k14j4J45O1j71k65k04j53L4K93L16K5N8M63K67
-10534F300k16j51m5j20j54l79n58k80K03J91N1L14K54J4j80j15O0P3jk25j58K19K40R3K6
-10509E456j5J25Q1op2j07j06j65j15p7m6o3l6J38j41l75J06O28O71L31j16k85l00j26j84
-10484E201j25l6K21K68K0J7K44K97k8k44j06O0N1j1k61k71k69m22j70M5kQj46l7L54M04J09
-10457E171j00j99j88OQ4P2K04J79NJ7N9o1R7N9k25k07j10J87L66J64Rr2j26j66k39j96l05
-10430D465k45M1M5p4j24n1K8P0R4J00O7K9J03J51K18K16k6l4N6K59J31l90m74j35J46L50
-10404E016K91l3l36l58k42K3J84K57M37L64M0q3j42k20o0L4j43m41k96P4L19L16L80L32P6
-10379E789l88m02j86l9k7L5J87R6K1N3qj10J8J69O8KQ1Jk26k41j73J26M19M80K79p9m00j37
-10351E408K24K34n6j78j2J70j10k91k02o6L8M9Q2q4k8K11Jk18m6J33q3j44N0L59K32j04j95
-10324E374l3N8p4j38J39L67K08l2k44r1Q0K1k21n13l23J23L30K36M3J73J28J1K02K50Rk34
-10298E849k66j44j34J65M29K78K01P3j09k10o4No9j09k02r3J23j47m10j49K51K94Q0j30j14
-10273E398K8%M0K04K07P0J26N0r5j9Rk1J0k0j28k03J23J17k7k8j0p0m6K08J68l7j4j47k45
-10244E648n09l91J24M36K02r7k6K06O1k04k21k83j81P9o3j88n0K4J93K08P8mp4J39K22K1
-10218E350J2K80K22K6j8M6J39J82k13m73k72N9L14K85O7j21NJ42J17p3j3j98m17k68p3J25
-10192E232J50J44K1j01r6M7L78L56j50j55N1L2j17j74m0k45k82M2L10K13J21k2m18l07RK52
-10166E251L29L18J57l3k50l45j94K02L34Q9o0q3j98k45j20l7oo8j60k6l3O0o1j68MRJ13K65
-10138E044K74n7k35L1J54M5J13K0L5J40J07j47m10j99L33M56Mq4j20k91j7K55n3k72pJ01
-10112E220l4l7J86J79l4j66k06j65q6R9R9j52mJ64K07J72Q8J25Q8o9j5P9R4J5j59R5J04j36
-10084E751j38l23k83L2L8J66J66%j4%Mj2k19q3J04K21K92K08J90J24O4j16r0j03j91k32j69
-10057E387JJ17Q3N3Q7j1rJ28M1j52k37k97j38K01L73J09q6j94k51j04J09Q7M0M3m3J31K74
-10030E742L35M05K45k1j05j62k01k44j98j03J19J03k65n07j55K49K14J12J4RN4R3J52Lj56
-10005E732k36l11k27r1n3j35j58q9P8r8r3j4J15K11o2j58j91j48j02J6K55K7k32j50J76J23
-9979D185n3J32J82N2J06L43L86K54N1O1J44j77l88M6L04K7j00p2JN1L1jK1j31j45l3Q0J58
-9951E515J61K2l9L4K81K12j7m8r5l7j08o5l9k46l83k24J07K33K20m7j8J96K67L1l03l30o9
-9924E211O4K21K69J62K5k5O5K61K76n3k65m20m60j95K00K15NM4J00M5N0p6r1K9Mj62j84O1
-9896E376K8l7N0J08j07p2K45L99L26j44k11k23k41J76K92N2j48k06j71k64m5K26L06J53p1
-9871E797l15l36j21J41K09m3k45P0K48n9j88k02q2J24J58K42L39L66J16o1N6J21K3j56j71
-9846F031j60m14m36k41r3j13k42j32N8J26J66J32Q9M0J65K03J69j11k76j57K8O0O4N2N0k3
-9820E035n3J25K30J51J06O5J51J79j0j79j06J10R8Mk6o9j8o2k62o6J01P6p7j89j63k32p0
-9793D849K85K75J29J46J9l02j92R4M6J03P9l4j57j43j88j70K9P3K4J31K25Q8j47j26pO9k07
-9766D991j25L2J46Oj84rJ91J03Q0k7r1j43l03o2J76K49N9p3j17j16O6J26J46K33J24J56J69
-9739E803R0R2P9o7j14j68o0K32L50J16l89o20k66J86L21K96M2k4r2k27l06K2M93L13j6o0
-9713F026M3o6k18j16J6L1j8r5p6R6J52J12j05k46q0j1Pj64l1J39k7M1J16J64K45M0N3J36
-9685F164J73J4r1L4J9k11k37l25j33K38P3j4K5r9j99j94l07l99k20J89M05M75L67P7k31l48
-9659E245j86k07l01j36J51K99K4j73j21J1L8J86J53J02j2J2J71J42l6Q4J11J88J7n28m61
-9634D773j46QKRR3Q7r3j81J5Q7K07L80L22J83J21j97l25j63J05K25J58Q0J24J21R2j05k65
-9607E717n5P2J66Q2j93k62j84k61j35J00J1j5J41J51l1j21N4J7k80j69J11J23j39j3J39o9
-9581D957J72L15J32J74K60K94L69K77j18l87j79j63j00j45l24J1M49L06N3j04l58l79j41
-9558E371J22J02n4m1k0j07j32o3q6j15j15j10j79n2L10M01L28K26J00l6j38%J08J95J45q2
-9532F078l0o7j68r4j8P5J90J45k31m24L4K40J10J99J46K46o5l31k29j15%P2R4J48K2j91j86
-9505E650q7j24j9nj50k3J35M4n1R1Mj50K02K79R9J93K79J26%nk27j61K4J8j74j80k7R0P3
-9476E924rp6o8N1K22M4k86k60k20k50q9L19N18K88R6j45k42j98k20n4J5K1pk66k95j97n9
-9449D557J88K40M31K69j01k31P3K19m5K5L17L99L51J79n0l96l14k70l25j96j48p3M3J40J85
-9424E467N5J88K67J52L8Q1j7n6k11m85k64J76M6k30M0Q2j15j35l9N6L60M02p8m51j78J76
-9398E327L47L25K50O3k28j86l5O1l4k46k16J11M33L78j8m19l07j04p7l8J4O0L0K05K41J37
-9372F074j92k18MJ41L07L12L9n9m6PK5m6j83k89n1K8l0q1j56j6Rk90l31k58m6J52K99K41
-9344E346J32J5l5k38k01J21K76L21K52J11m5k09l62k94j52J00J25M4R6N8L0O0R2J07J46o6
-9318E830k03pM2J5k2q2k93j25J47J58M0K72L90K09N2j77l20q4l3n8k49j37K60L22j6n08o28
-9291D795k42l0J27J74m7l5O5M8O5K73L14K4j24j07N5J58L34K81J03P1J8qPO4l1kP0J7k99
-9262F138n04m69k05J3N6K37K04l2k44k20J2K00L59K43j55k43p0o0Oj26k83KJ17J79K93K03
-9236E651k0j77p1j37j19Qq3N5K79K56N2q0n1O7L7K1L7M8P7m9J6J03J72L50K60k26m10j25
-9208E941K0K2N8J51O7k90n72l73K56M30K29M2j05j81j54k34k21k6J8O1m0M9J81K01K17Jj47
-9181E601j13l3O6K40K90P6L1p8k36k39j50k56j96R0J08M1j6J09J18J6Op2p0o2o9j59j03J49
-9153E089K37K43M00M10L60L20j51m70m29l96l57l0J51P7K4j03j48J85K27j85k10JO5JK3J81
-9127E515K44n6j74R6J21j52l04l28j98k4P8J50K07J66n7k17j82J49R1J75J66lj8k19l56j50
-9101D720L8m4pK24K48J49k8j2j78j80J16j7k67q9J20J56l1j3K85K92P6LJ40P1j15r2K2J27
-9073E714J59J3q2o7Q2K44J80q8l97k48n3k27k34O8J61L9R6K61K9j3Jj32k56q7K06K84K83
-9046E936J67j38j64J09L28K54O6q4j04J95L01o8m38m47m45k72K19M30K63lm13m76p1R0RJ29
-9020E373K63J39m7j46j93j3K62J71j34j78k01m4R2m1k5J54K94J47L4M9Kk25l22m14k45J17
-8994D869R4r8p2L2K53K19K7J54L41J74k35n62k94m7n1n5l3J29K99K25J17k8q1J88K98O3k07
-8967E719j34l3N4J4n2lj08j27n3k65j15L42Q9k23K9J15J4Q1J40J83J07J18k68m14R0R7p1
-8940E326J14J61P2M3q2p0k0J97J99j96l37q6M4n7o2K52K58K40N5n3j52k07q6O9O8J22J13
-8913E925K4m5r5K7L4O3J34l6k16j19J3K0J0QL6L3Q9P8q5j28j28j72j76k35j83j4n5k18o7
-8884D522pp3m1L8o6o9J92P3j36j15N4J66K01J45n6J2J40J52J98J93K50M8k47k58K0K17J79
-8857E732P3J26P5k2J01k1j42j86j7K35K04J36j4Q1l9m49m63l54j97n4o2J9K40L11L26K24
-8831E863J7j79j82J49J12k50O9K78J04Qk9J75J13pj13o7L2q3j95j08k1j8j28p9K06K64J27
-8804F058k32l05j08J40J67J75J07j21k15j60n1k1j24q8J45J66O8Q6K26J59k5r4o4J8J38K95
-8778F340K06m9n7J32p4l20k10O4K40J06M6j88j11J34l2k19q1j70k81k2K15J15r5j83j18m5
-8752E343j25m1J50J91K88K47j22j80k42j54m9j35K2O9l0M6O3J08K74K77r1j61m1KqL4J24
-8725E859n7k14k19p8L29M24j3m00m50l4K05J76l3J64K01O0k7N8R6Mr9k56j41q3o9j75j91
-8698E037J08L87K46p6j20j49j09J00J65K7m5R9J80l14m92qL24L09n8k66j65J7J38op9j52
-8672E098j91p7P9Q3NK43L47P6k0L8P3J38K0l49m51j74l8n0M4K5J70K58J41jo8o6o9l06j08
-8643D870K77K27J12k1l4Rq5o6j45q2O8K63J31n2Oj64k27j73q1NJ10J09J0K9J16J56K44L66
-8615E978J95p1n3N4N2j13j85j61l55l51q3m4l51k77J00L16L35K83L50J83j4%l9k21MJ77j57
-8588E552k98j08k2k56j79J45L0n6K1K59L40J58N7n7j93k66j00K14L32K60J65j22l84k12M5
-8563E325J57J04Lj83l80l59N5J08N5O3N8K1JN6mn2j31j40R4J28J44J6J3k0K04k0l08q1J70
-8534E097K76J30O0J25K03J2k71k55j29J40M34M62K83R1lj55j78j62k28j68N1K1r8J6n8l40
-8508E356j93J2j36q0r4PJ42K28J94R8J95K36j5k33l50k39m1LJ78L88L58K39J26J4m5r4m4
-8481F210K6p1l40k84L1l7p6NL7J4j41j67J76J39j87k22j56j18j08l04l98q8M19N96J08k10
-8455D854l1J05K9n8j01p0m6l6O7K37P1j08K9K3J13J60P9q9J9J7j30j6J03M5j14q5O4J10L87
-8426E628M94J77n6o7j30rj15k19L28M07j26m60k79o9P6L1Oj80j24o1k75r7M6J68J93L42L86
-8399F015Q9l09k82l0K52J42k53k19p7J86L10J72j32j65o3j38l6J49J93Q1j01k82k36q6R2
-8374E272J78J83J46K09l6k32j38j52k69k98J82M69R2k17j36R7N44N72K08L7J24jk85l23k75
-8349E951l59l17j23k2J08k8q4J86L23K63J60O6m6r7j88n7J33J27r7j37L5L5M4l7l07k75k82
-8322D975k02K8K55K30K2J29K16J22l0k75j27rj9P0J06rO7j26m25j84L09M33K31O2j66m24
-8296E259m49j87K45N87L38J70J43Q6q9l10l73m20k57p6J27L27L49O9q0o0q0j9L1K9J22J07
-8270E589O9o0o7k6j06n7J08K28J05N5j3j11k7j8j87r7J96L53L43J55J45J73L2o1j60k66k81
-8243F014l35n7P6r8k66p5K27K09k28l42J42K73M5j61PK60K27p1j71j48j41K04L53kk65l47
-8217E330l63l96m14j67J42K31J38J49K38J07mK0K49M80K01j49l06j49J23K35K19J53N2j57
-8193E962j03J59J93M0l38m47k41m0J82K89J5k07k28M1K95Q8m9J77K07J71Q8r1j78k59k13
-8168E513p5mj64j50P4K31J97J06J9k16k07MK50J45l38k02J11K28Q9PK02J61q3NJ54J90N3
-8141F300Ko6k40k7O8j44k65j53P6J29j23j48K6J3j06j13J11K50J34j02j93k51k67l5J45J83
-8115E204J29K92K48P6J88J30l12m35j82j12j02l06k57k3K17K22K6j37J05L51J69n1J67L58
-8091E965J38J2j10O3K4j44J39K77O2q5k52k16j62j28p5K08M04J51k05l63m65l41j30o9J26
-8066D824J62L8M1K80P8r7L5k13l36m2R5J1J13L07J03j01Q6J61J85J12p5j20l9P3K44Q9q4
-8039E930j23p1j4Q9J28K4K2o7N5N8J94K15p5k91j15R5Q6n5k22l55j71J72J16p0q3nJ01J07
-8011E675M5j0M9J26m5k50l48m80n24j91J17Q0j41o1K27L29K80L02L11K79o5k89j52j08K4
-7986E180J52J85J81M1Q7K72J44o3N9M4m9M3O1q8l50m85k72J19K68j9l81j80R8Lj3m1o5O9
-7958E000O4Q4J44N7j22m7P1K47M29K01k9n3N8J34J34L7n3l5K10L66L01K75J0m24l69l30l11
-7931F049j85j22o1k1pJ06J55J90K42K22J15o5k70k94k56k96k12m9J31L15L97K45K25P1m8
-7906F577k72n39m31j29L40N62N3j47j18j32q2o5K7Pl5j57k07k5J39J06K5O2Q1O4K6R2J18
-7879E940pj6j7j27l36k39J26M04L39L7j42o4K12K18J74J99M0k15m17m99l72j7K10J95r8k24
-7853E304q2P9K09K59K9j5K71M40J17j54m40m78q4n7j51m2k61l58M5K93L53K59R6k3P7J65
-7827E851J69l0k20LOj18J45L45R6m11l26J3q9k79j12Q0K12K82o4m24l42j86K25M19K23J5
-7801E483o5k3j1r2J6K56K1j65J93K25R9j23k50k32k75k19M7J75or9n4J61K81L59L14J19k5
-7774F110j03J3K49K05k83j18J01M2o3k48j43R2K68K61N6l3%m2k94m47l80k6J89K75J76O0
-7748E917j34m03j87l2r3P6M05L80J42K1j07p5Q2J51nk84r2k5j24n9L5J21J29J74J12j25k14
-7721E786r4k7O8O3j74j02k6r9K34J88q5Pj52j00K3O7P6J37J60j19l38n14m15m6j1J04K72
-7694D883L14K62K01n1r6O4K2J53L75L04l4l35k21K16K08%k8j08k76l20l18j46K5q0k15j20
-7668D679J64L78L08J05L01L60N4j94j43k30k58j32r4j20j52j68n1L64L92M2k80l20j46N7
-7644D916J98L58M12L59J54j26j87j00r1o0p1k57k93m4K04J43J83K74J06M0N1J66L93J00k89
-7619F539m02m42k74k15m6J32o6o7K33K84Qj83j36j60j69P6J80K15J40J94K39J11k19l59j68
-7594E445j29O1J11%n0k23j82J77K55R1j26j54J20K81R6k4j21l50j20l9q8k10k18Q4J18l3
-7568D772PL26L37P2l6K7N1lp3n7N6o3j19PM0J6p6P9L32K57M4j97j86o5j15l3J34J84J68k14
-7538E672m60n32m25j38K3K90L39L75K64O1L5j76k23M5L01L68M6l84l09l6PJ13J13P0J91J23
-7512E753k4K45J67o5N6j7q4n4n2P9L0j96J6R9K7P6Ok30k79P0Q3J30J13NJ59J98Km8m9k50
-7482E966l09k13k89l63k18M7K81N40K21J71K66P7k34m39j70Q8M7n0J87L19L63L39j88n36
-7458E903l31L3j98m15N0K36K17K87J87J21J9j27k41k79q6J47K46N5oj29k14k9J49K43K04
-7433F042J58N2l68n29l71N8L07J31j85l36j20J99m6j33P8J52J09r1k05j25J72M03L4j55k3
-7408E208Q8J65M5m9qo5p9K51M80L79k3l63l04j17R3l1k61l10k5K45L76L48J04j83m8L13K48
-7381F477k55j39K49K03l5k58k36j06q1N8p8j58j57k16k18j09N6nj8J16O8J1J68M51K90qR9
-7354F169M6p2l63m37l20j20M2J68K15J04J26J82j03j5J60K63J23j37j2M3j37j72J2J81M2
-7329E988l36l54J28J70L1k18j75oJ01K95K50n8j31qm2p8P7K48M47K86j98j49J82J53Rr2k34
-7302F286j91k26k85j82j18k62l20q9K11L75M38K99K48K67J19PJ21K30J61q3l00k99k79k84
-7278E844j24j93j89P1J76J83K67K78K81K62M3k03l04j17j01JJ55J95j01l48l35k64k54j24
-7254E099q6j12j83j27K77O30N82K58o2l61o32m23j00J92M42L35J73K65N2l49j78o9k08M1
-7230E456L87M26P2l71m51k87j40k9K33M14K23p6j21J69K42M6m4J3j9j18p3J8K3J50J39k11
-7204F071k09kJ36J62J8j62k20j82j12K19K95J5j69k18pK41K32k00m88l76n7P8O9J21N9o8
-7178E246l04k05J76L49L74J78j35j23J29Mj67O9J78m1l04l1K89J97J55O8o4J23l1k20k94
-7153E616l00l68q5K03N1Mk41j59P5Q1j46p6J88K34J80J17J47J93N6L5q2k71k19j79p4Qo9
-7126D919mK28L74K68N5J27l8k59k77K0J35M2j32j48j14j94j75j34L0J6L16L08N0P2J69N8
-7100E712o0j21p7J1K31L40M27K68l0j43r7o2q1J36K31L2k4j61k05j67j72J30K41J81n6l97
-7074F087k73r4j69j17j12j30j08K3K62J57r2r2l5J44L50L09n2k53j35l22l59J54M22M77J91
-7049F233l03k44o8k30j53j35n1K23J01o1J12K46J40k41m13k47Jn5j55j61k42l17j04P1J86
-7024D133K05L92M81K11J37J48J72R5J91J6j76j95R7J90j01k77j91k53j00K12K75J71j23l95
-7000E315l13nJ46J9J86K89N3N8R0J23Q6n4k11l5J62J21N9o3l53l49j86j55j9J36K19K69J11
-6973E699P6j5k26k27j81k72k36R7K39K41K36J92L2k00j26Oj16j8J02j05j97m4K12J48m4j5
-6947E258p3M9J49J59M8K2j94k68J8L30J95m3J35K66R0n0k77k32J49L16J27L2j07k05k01j72
-6921E521k45k93j48R8K06K22O4k26k12O5K7j58j58m5l1K11M74J40j71o4j8r6j98o2J69K54
-6895E326j04k94o6K08J46K48K16M9r1n6o8j20O6K68L16K31J56K49K58J06j5j56l60n38l83
-6870E592O6K8q6p9J58K11Kj50k66k5Q8J65M26K53j77k05J43J95J7P3N8J71J98J53R4k57m08
-6843F438k78k59k29j51j0J93K24k5j9O8M9K1q8k31k14j35k24j11O4j4r0Q6Q4P6R2n8P3L8
-6815E370k0J88Q6N8K03j08k65K9L40K19L2K45M61L16m0m29m96j04N8k0k2j1j13k11q0r9o8
-6788E519j44k15K0L67M98J16l33j61J05M3j0J70K19K08L2k13j99n0N9k66k81MJ18J57J13
-6763E876M1J27P1l53k77j17L8J11j63l66k62QJ96K39O2j3J04J65K17J06r1k45p7J49R4J86
-6737E826L46L31J16k42l87k33j47j00M3K3m4n0N0J76J41j45m06k69J42K62L91M50J5l3K63
-6712F519j24m04k55l9mN4L4m1P9K30J10o2p3m0kQ2J3l00l78k99R6K99J84m6m8J77J09q1j05
-6683E685j9J0J02r7n9Rl68k86Qj48q7N6J81K14M1l06r1J71R5L7K2k2j45k11k82p9J79L21
-6655D931L45J22J72R1P5J86J50N6j59j50Q6J09M7k59l49k7R6J13J14p1L9K27J24%J33J02
-6629F303l8J4K4j04j45J41K09K17o5l70m48l38k57j59K09L47L12j1j40J6O2Qj08k46j36J53
-6603E450L09J91N7J64L30L6m92m61mR6l3j2M9J29j9r7j67l26J20L32Nj99j41j22j53j78k2
-6576D842o9m8J53P1Q9K18K98J39r7j90J31K72J00J08K68R0l47m19j53J22K29J60j1nJ04J17
-6550F172o3k65m15m22p1L65L29L66L97L09J9k82k78j19J14J77n6j88k4n0j91l43k83M1J29
-6525E368j5j10j52j89j24J13J92J09j38j05L9J20J04M8J64K78K76Nj51k86j09J89L5r6j50
-6500E415k68l99k12O0L24L35O3o9J2o5q8K34K84K0r0k41j07N5N9J16K87K99K23j3k51j44
-6474E839M7K9kJ66J97M1j50r8R1P6m0j91k71j70K02K63j54k98L9J80K8j80k37j22j59n3L18
-6447E391L59R4J72L00N5k59k24k63k08j1P8J0j90j62L27L73K21j02k42m4M5J46P3j50j5M4
-6421E818j31k7Q6P3k57l42m0P9O7Lm6r8J1L29O56M04j51k24j02j73k79k47J21M43M52K82
-6395F707J31k70n25k36R7M6r2k29k06q7k66k06j23N9L57L95J34q8j11j76o6J25K9J01J13
-6370E613m4J17J83j80n14l32PN4L32M16J86j11l85l88l04j7L17L43K00J27J08Nl8K0K41K12
-6344F168j25k58l65m04j25M60P37N74R8j65j79j57j02M8M1j72k13o2k7r6r5o6P8J24K12K4
-6318E953l00l30L3K12L14M66M25l9l31k51k51M6J96k0J07J65J0l3j11j48Q5N3k35k18j36
-6293E662j08Kj83k94O5J02j01k57l12j53K45J79p4M4J62K51L57J91j05k86k15l5J29L91L54
-6268F011J35ll7j45j50j69j68p0k05k74n7J18K52Q5n0K02K82K48J12q5r9o8J6%j47k68l41
-6241E125J4K00J97J4j49n1j02k07k20j76k06l3K30L10J12J75L10L36K42J44Lj0j74l16OR7
-6215E871j14Q3R3k21k82k69k6K08J07p7q5m0J13J57R6J42J20L36K68K6J10l1k42k00k75j82
-6189E686j20l6J56K39J50P8q5j65k58k31J4R5j69m1J38J58L5j06J0J13J32J33K17L06K48
-6164F697o8l07N2J93k41k17L7j10j37O1J4m7K7k8m01o32l25j17p6pP5L57L36J74k7j40j00
-6137E043j86r7J29J84M0j30k83k19%J74J50L0k03l60J11N57L39J42K12J52q3M5K66L16J80
-6112F509R0p3k26j92q7j64k34j73k18j09J15J06j86j50N3m6L5L76K86r7j89Lj4p4j56k15
-6086D970j93j65K0j70k91k5J53K82K56L22J27j13k1N7j30k25j4L2ON2N3L8J1j1J02K44Ln
-6058E365K33K41P3j63j04R5k8L6o0j75k5K92J53j48L6K63K13m3k87j89m3l3jJ12J86J66L5
-6031F200j57j16m0R9o0k13j79M2q5k67j65J60L04l3k61j71q4J87M05L69J18O4J43Qq7r6j32
-6004E953k4K05L1l8j64k87q2o8j63J7K80L06k6j26J60L60P7k29k07q8n6p7k2k99l65Q4L47
-5977E499j7k67j34J56K65lj26o8J04K69J69k2k69l88m02j75Q6J48L23N39M13Q7j4l0j21k0
-5951F002Q7l0j17q0j82m17k68O3K00J96K29Q7L7L5K16L18J66K8k4j19j94J56L45J74r3l58
-5925F457m84k82j28m9N0j76k01L0Q3J03J60J38N3q3L9J14K3l2N3m0k56k00n5L2J26L91M00
-5898F266L1l06k59m4J54J26j47l56l63k36J22O9Rj70j30O9K11L79K50l4j5j7l46k36J14J76
-5872E317K00J76J51J30J18Jj50j3j69l69j23J37K6k7Q7M2n9O5kr9J72M28J31l4J17N8l11
-5845F000l77j4N5j42j88r3m9Q9L32L75L06J84N3p1j8j6p7j07o5k08l02j37J10l1l12j08P8
-5818E267L2J92L03n6k04l14k55r1lK11L15O4j06j32k68k15K4J80J80K47K96K38K9k64j43
-5793E527j8O1J89K69K48J3k18j75NJ57K03o7j81j19q5k44k50j95r1j4j34p1L20K02M7K79
-5767E658J05j45j32l48l08p6J38K09J60K81Q0l5k03l97j67J93M41L31j14l45J41L44J33j80
-5743E764j96k7j46k92j15J50j49l93n9J9J2J86L06M50J48k74j29P8P4n5j1N1j09l90j14K34
-5717E013R6k1p9j46k01k80q8JJ58L65N10L98L6r8n0J23J05j39k12k23J2O3q4q1O3J70J53
-5690E564OJ52O1l07k19K86M03M2l75k00J21p6K7J06q9k12j74j05j53j98l08o8K84J38k93
-5665D413m26k89o9K37L03K15J86M9M9K87M44L14k5j80l4J45L44N32J10k96n44l61J63L1n8
-5640E540l0j98k06k32J12L05Q3J45K16K57P5mM4j04J8J27Q5r5n0j83l96l79l28q2J55L60
-5614E235L43L62L44J84J71p2j65q6j05o6k36l42j56J29J38k32k71J02J34j24j57k5J43p7
-5590E171KM23L18M2M4n4n5r2k34k04m7R4K0o6J6M3j00l01k06j04k85k00L0L31L14J63K91
-5563E354K54K22J15M7P0P5j16o2K7Rj70l32j55l34l62J9k9j77K1K66K96K19Q5O8m6k30j47
-5536D987R6K03K4j49k03j32r5P2J66M1N1K28L61J11k42l27l69n1J36K7k05k35m7j9j52l7
-5510D240l2q4J56J01J14J50j8P2L25L69K9j66k31k40K9J00R4R8P5M7Po2j81o1J11L12K24
-5483E578l1p2j2k1J43O4k31j86k50k79j05J02K77J08j83k45p1k22k68k6J06K73J96MP7J25
-5457D851P7K3mj97k30O5L54L07J85j57l74r1L09L19J42K7K7j23j60j78l87k90l14JK09J76
-5431D567N6j38j29J37K16kj44J9L61L42m8l64l38l46j35J32R1J9Q8K49Q0o8P9o1k30k77k21
-5404C935J25K48K01Lj77k80k98l76k65J52L34J80J48M3P9J48M4l6j27l67k49R2K95K25J17
-5379D194J66J29k40l16k2Q4R5K35K0m7L0j56j62n4K25J22p6m7R1Q6N5J35O7O5k7j79k7k57
-5351D189n42k73P8Nj51N2K44J66J41J27k3j41k31k97k79J44L47J25p6l07k43O9k4m8m5P6
-5325C083K28K70R9K39M22K22j42l08k29j37j74l86n33k7K54K23J30J8OK8J40N7l03n99m94
-5300B087K3M99M56k6j65j16k6R9J4m6rJ06K33J76N9r3m62o36l78j01l8q5p2J97L50K12Nj56
-5272B107j35j14Q3qq3L9%m21m67k43j32O5m1k65j80k27m04k36j03j33l53m24p8n6j89k10
-5246b208m67o26n87n89n48m52n00o45q30r39j077j243q97M13K988N377N805M155R71j201
-5226F900j750j610j540j710j981k206j678o99J322L985M912L870J355p56j551j787j189L84
-5208D271K877M887N163L008n7j547k042j924j534j250j471j537j516j672j362m12J275L645
-5190H802M997N055L652Q65r37j405j463j374r51m79n15o26o53n95n21l80l60l02j57j87l48
-5169A2118m44j95O8J0l6j87l47k53k61j15J19J68j84l42K0P1N1j41l82k97N3O2p7J15J16
-5144I710N0L0k46l32M2N2Lk8o0j53j80j10J49J03k30m62l87j29R5K10L90L54L73L24J10j55
-5118I523j34mq2j75k79l12k12j2J4J72K37J88J60K7j46j91k27l28l18l10k27N4J73j20j86
-5093G285j62k17o6P3K82L91J65N2k1k3J57J32Pj89J5J00l61l14P2k7j96r2O3L04N16K26J0
-5066H182rj23j28k56j01K8n7j63m9j3j86k7L89K36J1j12l10l16n6P7J01L9L9J63N1J2K10
-5039G632J54j16j40M9L16n4l31n8n0j71j28k57k73j16J22L21M02L03J10j63k95l90k84L7
-5015F620R6q8m01k97J16J53j2l9q5j47r2J34L09M32K97k22l63j87q2K6P3j31j27O8J80L17
-4989F548L65J36j28N2K85J91q1j77l2k6j98l24k12M7K68R2j91l10K4L77L44p6k45k13n0L8
-4963F504R5L3k03k99j86k20m2L03K20l0o9M4K04J63J22J50P0O4J39J35j50l74k57j3J31L2
-4937F566J31Q2k04j67k70r5K25J19r8nK38L16K1j47l5q9k28k86k51j82o4K8L14L17j8n6J05
-4910F267J06J0lP9J31K28N4j55n8o7p0M2r3j52j23k32k02J03K14K32J82J81K18M9j30k38
-4884F573k83l51k92j87k12n7P1J47K05K66J28j97j74J34j53j00J78j64k24K6nJ15K66J59
-4860E869N9m2J7J44J43m7j82P9J87ML4p7k33j31j26k07j28m4n9j31o4Q7K06Q6j15k82j15
-4833D932RL2K09M60K23L0J95J40Q9O0j19j13p8j33J3K08O2J3K09K32Q2o1m09n70l53j59M2
-4806E245K65K55L5k2o3j31J9N6q8j6j46k70J27J98J6J59J09o3K0j7k10k12j88j02K35N15
-4780E726M59O1r3J9Q4j14l53k13m6k20k96J2J05J16q1l95k15qJ27N6J8q2k97m2L06L21J47
-4753E102J0J59L64J84k73l09j55j30l93l44mK9k54k69k23j52l73l90j30k14l34m50o15n37
-4729B99j21m3n74j095j053p69p29o11O00L207N575O130M398J372n40r72q65p65n40n17n41
-4708A1846o53m43j52k36k67k76l28k59m6n0O3R6k60m58k15r1j90r4J48J49l67n35j71K09
-4684G420J94J94N55O13L06O6j88j14L00L81J73k78n50m60k80j31q8o4k08j69K4J37p7j72
-4660G584k3J35O3p7l7J01j6j26O6K2j34m8l9k3L8J72J56Nj06j18N4K43j23m82k72R5K20l2
-4632G298l12k68m0q6q2P9O4Lj17j50P9J14j4qJ35m6j02J64K68L64J83J14J21R0j28n07m14
-4605F802j35qj33k91j58Kk0j1J83J72J67K36l2j17J52L64M21O8r2L9P9j54k67j46l31k52
-4579F538J82M18K86R2o2j02l52l29j6Q7J7J6R3N6k50l79l36j91L9K87L57K42J84J83J76K60
-4553G496L24J59l7l36m84m58l01L8K40K17J66L95K09k57l66j45j33k91r3K6j52j84J03K54
-4529F390N3j9QQ9K83L18Q7j62n9J4L1j03r5N1k16k89j56m2L71N24J96j08k80j73J1J51K01
-4502G076J93K50L01p7m55m62k90j7K69K82R0K0j3j79p7L9J2k30l83l28Q7L50L36m7k59J3
-4476F501J05J64J39J43q6m17k34n1k6R0K25K3j20l4M8R5l9p0k85m07j05Q3J31K92J12j17
-4450F160l3K15K16L4J2j79k68k11r7O9j58j13K36J78K12J97j74m65l01p7L7J01L75M68L11
-4425F745J95n6J38M14K43J3o4j70k79k06k76l87l92l81k52p8L78N29L61J42j80r6J88l4k37
-4400F258j40N4Q0j34j35l6N4N2M9J27K18L81L74k3pK03N7j81k86r8L19L81J54M9k63m60m16
-4373F631n13l13RO7J58L17L77J38k2k95j81P0m1j20N6K29J13j61j34Qj71k18O7J55J24k5
-4347F325q9N8m2k00K94N18L75J61k06l17k63k88r4N2l9J14K30k0k7L27J57p6K1l2k28j13
-4321F598J11J33K9M0q8j78o6k3%L1qj17j29L0J02p2j82K26N92L50j14k58k12n6J43J48j76
-4294F854l27k32j64J28J34M5M5j15k69j80J0J97L91L95J96j77l23j50j30k73l22q9L4J7J57
-4269E852J80r1j86l1J56Q8j47k48k78rK10J24J32p4J22L42P5P1K31K66J67m0J45K80o9k47
-4243G021r2j05L2J24J22p4j38J51J40Lm9n9j33k84k98j84j83r4L2lJ03J55J86K07J57Mj35
-4216F606j58j26j21M8m4j97ML57L42Mk71l34k11n2K14K36J28N0Q9K51Kn27o13j73J31J42
-4190E777K7J50L11J22l9J03K84K88L62K52Q5l7k76k59k38k38J9K23M1k22j97k16l71j88M8
-4165E811J96L09L67J95j37L8p0m09l44j73l0J66J57L94M35J79j31j32l5o2%q8j91q3O4N8
-4139F484j1L0J17J35J16J16J26J68P2M7k06k86PJ89J38j3p9l05l75o3J06J07lJ5J34O2o3
-4112F765NK3m7o3n4q2j75j54q9l0j02R9L22L3J9K23K0k28l01k07J18L71K72o6j36J0R0k9
-4084F607r5k7p1rK3j42J00N43J99r7j31r7L3j07m02m02n6K98M98K40r3j98j59k49j37n7j93
-4057E819j20%J42K25J00JrrM5N4j03L8J86l5j72L2J65J03K3J14mn8k7J12J28k55k01R0K69
-4028F653M4j90j41o2N9J91L9r1j2J24k4j61j71r9R4L28N4j12L2M7kk1j05j28Rk07q9K09K05
-3999F473N3r4p6r1j96J62N44L69J74K3mJ4k68m60m15m17j88R0L83M22K92R0j31q8r4J49L78
-3972G094J42l6J74K75O6l66m47o6o2k55l12k09l8l4K4J40J54Ll7J30Q9j07r7j03j07p4j10
-3945E831q1n8jR6K10K49Q2Q6J27n7l03k56K0q3j0O8J64J56pq5k10j26N3K97K47p1k05P4L00
-3916F507J88k5j86j94j80Q3R6j61j68P8Q0Ko3l64k99L9J52J75K08J68M30O20M09r9l97m09
-3890F690l86k67N8K46R9o0j17o2J08M8j58l15P3K48J68R9j1k56l59o0K22J78J75L40K69L6
-3864G006p2j01j03j0O3j4p7L1J91L2p5L0o9j10K2L2K22K12j90k26p7J40J79k05k31P0q1l46
-3836F243k37j26K33M99L99j47n26k43n6J66L45J48q8k32k01j24o7l7oJ60J09O1J66K15J92
-3811F846J30J64Q1k78l00m4J53K47k5l18k68j69l7K31L46K19K34P2j90k42m2l2j52j13K9
-3786F542J39K06J87J73l5j49q1k86k55q4J01K44J82J7J41J86o7j49n7J05J58k3k21R4J53
-3761G221j67m62n88l59J78M38J90M4Q0J13J5k7O5M0q4p0n6k31k13O0J0j26J17K71K48J42
-3735F849%q9j48k33p2j34j24Q3J45j51k33j58p8J67N20M12n0q2jN6m6k04k56l6J20l3O3O7
-3707F354l5k2QPj6Jm3j78m3K25K15J09K45K87J17j18m60o36n23p6K36J72K12M05M05R4j49
-3680F793j31j60k89l53k39N2L92M53K80P2M3j62p0R0J29k8M6K18J54nP5J03R5J9j50j38n1
-3653G238N9m5l09k23jq7k24k17j28R3L04O4p4j62j70l4M2J7l00l08k5K89L67J38J17J65J28
-3626F714r4l71l06J15K37P9q0m9J20L56K42P9P0j17j6rk42j01k45r7L36K56L3k8j9q6j19
-3599F658k10k76j90J2L76L26J58J22j12l04m07l90k15N6lk08k2K18J76J69J61m0k2K59K29
-3574F521J32k06m17k47j84j15J22M41M47O3l6P9J42L27P0k54l36k47j40j08j42l2L29K09
-3550F418J72K57K47N6j9p8j29j1M4j50l12k30O5j9j85j92LJ83J08O5J4N5o3r5R9K55K20K1
-3522F799j48o8qj0r6rJ01K3k70k36o6mR0J97P8Q5K37J78K05P2l54m76l14n6mn7J46K65J38
-3493F438k7q7k18j5K98R5n1K08K62M4Q8J42J44m1l57m13j57J10R0J94J96P0k45l77k23L1
-3467F199L18K74M27L69J1k53j57O3k4k73j10K02Q3L3J1j34j09Q3J61K5l4k21l79k13J61N5
-3441F568j58k19l24k58o9j31k08P3L44J58P0K42L99N36L71Ok16k09k95k34j37j6Q6Q3K81
-3416F743L45J79r0l25l93l01j3Q0j4m2rj62J50L26L34L38J05j06j33o2oO0l4J8K41J02p2
-3389G259k58k80j15j29k23l27k52j17o6J08K01K54K48K44J82j38j71K20J25j35l54o20k89
-3366E367L12N51M34L64J25j56j28j58k18k66k89l13jK78L9J20J98K5J07K29J08Q8J8k41j71
-3341F422r3l47l11J09M69K72L2J37J52J30k24o52m78q4MM6J53J51J36J16J56j86l84l2J27
-3316E821O2m5N2M27J75k39j94K7j26k37J76L35M6j53p8J72O8J03M4r9j33j70q1J23K72K78
-3290F626J50p8k52j59J7J8k2j15j11K6K04K23J52R2o6m4J20K85l4n38n34k35JK08N18N78
-3264G030K99k5k73k85p9j52k47j86o6Q5K84K76Rk42j32N7r2j14m4lJ46J56j53l17k84l18
-3238E330k17p3J71L69L40K37J98j17j65K29K35K17K48J31j86l69l37k13O9M6r0j6J00M7q8
-3213F096O5J87J34O2J74M4j36q1q3o0j97k31K16M59L10j5p3J72J95j25l67l35j71P2J53K70
-3187F735N12L07k45n84k44J06j66l23k25M0K08J38l8k02%L73L07J41J86J80p0j85r0M5J5
-3162F921L2p5l27k77O8K91K43J95O0j84j98m8Kj65k01l8q8n4K34L61K52lk32m38m30k10j59
-3135E532P4P4K12K93K14K57J71K04Pk91n84n30l16j22Q4J81K26K49J15k50j97M2K30M23M70
-3110F768J87o8j28k65q9O0j21j75q7k70l42j97k5K0jk6R7L60L67L00J71Lj21J80L44P0N1
-3083G063j5nml57l68P2J09N4j54k34k7J45K08J12r3J7L32L16m0n9N1j25j75j10k38l88k83
-3056E804Q3L45R4q2PJ99J3l35k74K1M71L56k55l00j06jJ18k9k60j20Mk8K11K36R3J5l0J73
-3028F423k8k15j56k1L5j17j44L0P9j8j68q9J9P4Q2J01L13L15J7n9Q7J14J61j21l39j82k11
-3001E982k73o9J52J6q8L2R3J74L15M52L15J08j4k08k68j3M5O7j01l45r6J20m3J23M83J81
-2975G140qJ1r0o6n0j37K5J00K19K09o9l17n94m41r5J69L78K81N8j33j14K46K20j22j98k05
-2949F417k41j12p5RK13K51J39k3L6J12j43k79j89j60M2M28L93n5k03pl0q2j87j94K6lM9J59
-2921F291N04M31m7k86J8K50n1k21j28k12k05L9J10J09j98k06P5J48n3k51j73N1R4j0p6J74
-2895F177L3j33k7K33J62p8J18K14N4J33l0Lj7k33K8Q6J24K82K08N1j53r6k31m45k47m0P2
-2868F248n3L5K08K54J51J35J39j9m9q7j94j25j05k59j32J85L02R9L6j80j65K01K68J07K90
-2843G290N8m1Q9N3o8k54j55l2J39L35K36j31k01k13j00l2Pm2k63k84J2K6q4J49K5k67k68
-2816E984j26K29L48L65M02J28r2m10n00k03J2K12L25J80L8r1k77q3K9J08J52J97p4l77k78
-2791F198j13R8J58Pj61O9K8m0j2J1k25k28R0K86M75J20k17o9l2j40k12l7J25K5k42j60J37
-2764E939L12K79J40m2j47j52k53l46j51J56K65J56j5jP3K7Q1K6k59l96k60J08K48Q0J02N9
-2738F029n8O0J13L9J2j1Q2J56Q9J74K04M2r1k44j64r1K7P4Q0L60L38L0j81k69l61k65M9J41
-2710F364J25J62K07L0k60j13K14J05j98r1Q8J41N4j44N9J72R1K3j27K3J01j56k69MM6l05
-2684F346k25Pq8k2J50L11K13p0r2j28k05j65K0K8n3J00R5K9Q9P8N6J48p1k31k49j04j6j06
-2656E845M1J37M6J81K99L29L92N3k82l19j07O6Q0q0j27O8J17J25J93K14j41l77l12j16p8
-2631F247r1q5p5j01M5K19J94L4j7m5J84J66R5J82L00K71J31j3j73j45l66l39r1N4j36m29
-2605F016k35j85j02L0P3L65M56L66K76j34k10P3n9l12j69N7P2O4R1Q6j2j8Qk15k07K4K45
-2578F444K30o0k09lP6j05j64j20J34J77m9j49k98j97J62R3o8J28R6R7M8Q8L7j95j28L1m6
-2551F050k18k38j54J22L14o1l13k64j2L92N87K45p0j08O7m9n2lJ38Pj75l6j3O7P2r2o7m4
-2523F092q6n3N1J54K1j75P3N31N15J26o3p6l43m38n23n24k58mJ77J04k69k43J56L07L26L87
-2497E965L82L35J67j6j64k01k03o5J37O5j89k53j51J21J84M3r5Q1L14K62p2l52j12n2J1O7
-2471F209K28K44K48J72j31l41k95j4J74K64J82K5j35j9O1j02j26o1j44p3M7%o8n4lJP7J79
-2443F545K34O4N3k5j08QOj57k39Q7J91l70n79l47m4J42L7J75L27K50J73n2l56l56k65k14
-2417E180j29k43k46N0J04L15M80M37L60Q4k8l3Q0R9lj5r9n8K15L55J17L3J53J15p3k80k88
-2390F682l26k95j65O7K93K11J81Q3m1q0L2j5k58k99j80J9J82k5k16k58j01Nq7j95lK16L04
-2363E731M17L27pm01l17j84k15k73j0L03M53M77K41j74m45l31j8O2J45K29J65R9m5J17K06
-2338F552N2j96k04oR2q7L8K05Lr1q8o0r2k36K1K48J12N1J23J88j3k98j80K04J16l06l85k07
-2310E556k3P4M6J77L82L91R9j26j67j09k58n26l71n0J74J77K74N13N82L85M4Mk1k81l22j07
-2284F517o7n2j03k07k6l7q4j57j47j03kJ80o0j98K9O9J10K49M45L55K96J67O9n4j70j98M4
-2257F865P6mR9j9j30k04k32k95m72k14J31k2k48n1J48J88J71J51Q7J45Q8r7k56k04J9MQ3
-2230E807K05L5n4M6q8l48k23p5L1R9J23J17M8J67N1J35K36K17J33n1k73j67n8j32k32J2J23
-2203E884k1r5JK81K41r5j78k33k12J4K46L01K84J65l3O1L08K15J6l27n15k91r1j22l10j81
-2177E313J89L66K73L9L4J38J49k42m91r3J36K55J15j30n6J46J42j1j71L1K05J8m8O6j76l72
-2151E825k39J42K64K10J54j1k07j56j74M1K85J31j29k43j45J23L05J93j61j97P9J64J12R3
-2127F459k2j04R3L91M28N3m19l95j45J9J78K19J38r5M1K44J81O6j85k11n1k0k41l72k21j29
-2101E900N1M40L57L7j6N5k5k35k48j54k08j40P7J52K52J54J8P2J73J19J05j9J8P9J8j56n52
-2074F324m89k44R0R1p3J53K61K93K28P3j49r8K1O9L6L8K6j05j34j84l06M6L42P9j35J02K40
-2047F595K16j1L8L03K52N3o2l36n92l95P3K77N3o5M3K09J18r8j46l62k59K29K93N1j05l30
-2021F042k09p9k28j31L70N91L91J17k46l84k66j75J95N13J07k35J2K60lk07n8j71r9J04K11
-1996F422K76J18j32k19q1J05J72O1N7J08j14j26L0Rj44l1J7qJ41J34j78m75k13J26K59J54
-1970F468j96n8J60o9m37l20j10L9J5p1J36K90K36J45K67J66mJ84K88N5j28k67k01Q4o4k37
-1944F371q3KM8P1L5J4l0KJ97M59K29r2p5q1k61l56j53%m7o4r4J49K47Q3r8l95k82k71j43
-1915E382K25L60L15J30P2r0m42l95j05j98j04J45K77L00K42J04p5l3j01r1r4j25k50j61P3
-1890E361jqr0J99N08L10N8M5m6k9L58M86m4l34p0N0L3j10j62r3j04k04l2M8J01Q9m9J17J26
-1861F513J62J42l04m81n3K11J94J42J23Rk41l55l66j89j35J81J13j67J6K33K37J6j62j8l1
-1836E790J20Q2K5O2J5m7P6K20J79j3r3J59M07J89J3Jr6k22l55k90j98l09j00K45L18K49M00
-1809F827P9l36j58R0J86R4j04k24K0L15L25Q1J26N0j17l7R4J26m0p7n0Rk68m08l47k26k53
-1782E777j33J43K66L00J77j6p1M8k7j06o3K08J72j08j49K2K53J08nr9q1l0p6M4K12N6J5R8
-1754F935J9o8q2n1J7j2q2q6K36M32J89j88m63n55k33K19M21K70j81k37J11J23M0l1j88o0
-1728F495O4j18q3L77N03J26k20l02j22p7j60k41p4q9l08j03J97J69M4K62L43K33K6k98j64
-1703F480K29K37o9k44j92l25q1K51J46Oj89j76P2P5k12l0K26J12K03L00M3j47l69k00K95
-1678F441J71lK20K27J4L3k69k87J05J9j51k05j61J81J73k4P4L34J97J36J23j28l76k42O7
-1653F669K20l0j78j5l1l4n2N6J23j24l13m15k67J3J75K16P0KJ13K71K89j5j12k8N9Nj64k83
-1625F220k23k1L16L60N2k26l59j78Q2K57J59Nj14j74j25j50j2L17M43K55j88m80m22k23j53
-1600E418k4P6N7J33L29M68M66J83l18m76l27j37N5J44k1%J36K9k7j21j21J8j45r9Q5J84K75
-1573F240K41J14J18K6j27k2J71m7k43o5m9k05k17k37p7K63J81r2j42KJ14J6O3J09J4j82K8
-1546E995J84RK08K72R5p0k56l93k6J70k0k18m9R4n2m5J12K8j6P9M19L59j34m94l81q6K24
-1519F008K34R0L4r2l10Q5L35o1m6j17j25O6P6j8k28m08k2K97J6k53k9J85K96K76J0k44k27
-1492E828p9J35P2K3O9p6j07k4nJ18K75l3l15j05J65L38M65L04J30l3N3K69j77n28o15m12
-1466E735n5L19L13j9j77O4K95L17L35J82n6l28m20l02j28j97k52j50J35M24N26K47j26j41
-1442F541J27M6r6j82l07j53k43k61l0Kk1oJ13K24K27J75M4p7K0K42J73n2m6kj9J69J41Q9
-1414F838r1m04m21J40O10M64Lk33j58j73j21oj45k30j50j97p9r3m7q3j27J89K93L48K61K67
-1388F655K86j1k41k85l81k03K17N16M01L8j99p1L1k60l55q8K39L74R9j03pJ13J16m8o1K44
-1362G016K08J3j08j19k29l86m15r3L28L14o1k30j00OJ06J51l2P2K29K30J25k5J13K92R9k89
-1336G215m23m27k76J16L25K70J34L0O5L3k11j12L15K86k5k57l07j98q7r5J7K31J45J08J19
-1311F991J00j05j14K2q2j71p4J64L71K50J54J02k56j98O4j3p3j1K36L70L8l55n14m75j99
-1286F222J27J90K5j05k7M9j52j45m6L5K24K65K29K48Q8j67j37L9Rl7J23K2k31k71j35k19
-1260F223j69O7J33o6k59o3R0J33R5P7j63j38r8k33q2K3M1N9J04j41m31m23j06L08K86J10
-1234E377K72L25N9p2r4l7N1r6j07J61L68K34J18P5R8P3J00K07j17k73J4m5j83l4p3k29k09
-1207E963J06K13J98J04pk14l29l51j12J65J16J4j38J2J81J43K12J17j64q0M1J18J41L1Q3
-1182F563J32lR3K25o8jJ6k70k32J5P0o8k6m9j04J50J26o9Rj27k07j70m9J53J8j88j34j42
-1154E663j56P0J73m1k45j62O6M2J33K36J40Q8J28J44j25J7M01K57j34m17l21j53k1M6K36
-1129F065O1k24J21L68L40L53J89l0k22m4j3l4J68Q3R0n4j28M9J95K61J18j1m05n87m50k68
-1103E991M2K05K24R1k14j49J69L34q4k63j86n6J18Q1J61M9N2J51K26J30o1k6k5L2K09J54
-1077G355l49o24l81j60j34m0J19J20Q6M3j47j85j1j59l22j99J04L74L27P7K3J10K40J24J19
-1052F510R9j98m85m42m12Q9M90L09J23j28p6K02J55qJ1K0K35L00j53m17k24j07O5K12L33
-1027F503L39P1j10J9j96j98J46J32J3K31O6j80j27k39j63J14Q2k7O1J54J5j18j10j81l05
-1002E992j14L66O93L51p8j88j74K4K11K38L14K30r9k22j68k51k29j52k41k11q9J39M00L36
-978G078J97k8l17m18l23j92J70N85N71K42Pj50m13k92K4m4j06j62M7J60L8Pj03k15k17M3
-952F189J23Q9M54N94K40p4j57k05j78l6nj52k16l24k01J89K71J58%j08k04k38O0K52J44J49
-926F814j03k46mJ4j85k09J15L55L83J18m9k5J23K83J94n7k41k96l58k85m0J1j98l45J28K35
-900F132J29M1jj17p4K13K18K41J46J66N6j54j69j23j29m8P7J83L3q6j00j08k36j61l1k8J81
-873F251O9rQm8k31p3J75K58J09J5R1K84K83r3k55l5L3j71j92k45k19L4L18K98m1j81L1K12
-845F676P3q9j98j73j62N2M66K56J61L26L46Mk63l61j28J55J22l9k88l45j39j1n3n0n2Q1J08
-818F475J0j85l71k54j8K05M81L11J40qL5M6l9j57l80k83j01j58r7j4n0O9K34O7K5L05L37
-791F625q3k58P5M1j20j55j92k3L4p6j17r5j9J86L68L60J20j53k71j32J12k8o2R3K35L67J43
-764F975k7J10N7k79k19p9j1O8K9K27J96r9O8K50k0j88j29k8J01O1J0j34k46J91J64k69m58
-737F321l68m3K09L33M35L01k97n36j63j14q9j19j70o7J58K27R3Q8J43J5j01m6j53j00J37
-712F094L05K08N5N7J33l0k09m7k6l5j20j18l3n6M0n6l33l41n4L26L67K56K26K10QM4K92K94
-684G457J39N3k39l73l17j93J19N6j11j7m4K17N47M50j2l10l26j87r0J8m8j45Q4J78L3J0k23
-657F726m38l49j07K20K97Mk16l23m59k41oL04M27K91J97J9k25k47Q3L45J63K91M43K00j94
-632G205l04j49K1Kk44k93k01j33o0J33L07K40O2J6M7o4j19j05j68r5j21R1J90J2K9K87M72
-605G058K69O7ok79n74l33L4j0O1Q1j0j33k18j07J26J19oJ72K50O4O7K4k01l19k42j42M7J23
-577E982j30k96M2N42N57L53R5k05l80l66q2J18J32m6j48K9J94J6k25K2K41K80m3m19j74K18
-551F307J95o8j46j13Q2K95K37N6o4p7j31j42k48k23J5K94L63j1l28m37j92J32M01M27Q5l12
-525F397l45k04jq4k31p6J11J97L04K20J25J43J95J35j33j17Q7M4j23k37M2M08M19K65o1l65
-499G115l10m2o6j29m7j87O4K05k8k01nJ63J19o4l24j92J69K72K68J82j45l23j93j94k11m6
-473E850J10J45J84J45R7J62K13Q0o9l39m64k31L2K35L55K48j00k85l54k83J83L85K56l6j74
-448F345j84k61k09j07O3P9r8j6K52N82L19L3k3r9j38l56k77j3K46L17L19L04N7o8Oj74l68
-421F531k88k12n5J67L98L73O1q3j10l17k61N8M5j26J6N7K26L43Q0k3M5Q4j23N1J17Rkk05
-393F856j26J76L11Q2l22k28J67K58J51r6q5J8k28k56KMm54l52r5j59j5J85J23j73j74J3J64
-366E747J18nQ8K95L52L54L70K8j80j07k70l12k07Q2L40L23K1k75k60lK17K78M21K19J05Q2
-340G821R5O2k9j50m17m35l33r9J69J64l2k11k58j7K37Q2q5j0J67J51JK3L6k18k71M4J69r6
-312F560j87KJ79N2OJ8q3l19P3K65o6j76j82k79j69O5K46J61J62K59L92K35j5J59M15J8m89
-285G302m42l56k99r6j03p2o6j78QK62K76J60k12p6O1o8l8n2J20Q4q2J6j34j68k0K5J82K36
-257F270J57J11J2n5N8J45J19J06J34J48R2r4j40l3N5J95K82O3j09k19k33m8j4N4R6Nj08k08
-229F841j87j37j31R6R3Onm2l2K9l9k76k96j4J87K03J63O4n5j46o3mr6j25p5j55q5o0J96N22
-199F377M33Rj49l97m21J9L17K59J03J44J14j38l07l4R0O8p8j07M4J22K84J60J53K3j10Q1
-173G059K29r9j67O2L5Pj32m17l15o9P2K43J96N9p9j07l2OL2M8k1R7J95J41Q5q3r9j22k43
-144F581j98K4K89L56k1j82k8J61q4l55j72q8q7p9j11j17Rk2j5J20J69P4j55q0K7j21M9J93
-116F137J73j23j68r9K4j36k91Q8L22L32J34J80J59K2k09k20J02K05p2l00r7L04M52K77J67
-91G363L1j79l33k41J37L31J81n2k30k48l37j90Q1J05k72m18j1K86L59M13K99J04k11l86j05
-66F477J76K7k39l29n4J98J96Nj34j50l6m9j10J27K78J75j4p2J3P9n6J57K61j51j68l9r0N1
-38F529K87J69j30j7J51K44L26R2l11m02m15j11j8j59m1j8lK81M72L54L3j41k75k90o2P7K15
-11F837J78J63j11k46J06J84j7k35m57l26L4J36l3k50j76J17J89J69Q0k8K6J17K22K53J62
13G094J12K06r5k76j6K0r4j48j1J48Q8j5j55j24P6J4k26l98m68m77l08J71L36K36K98J48J20
40F256J68M9M7J79K37J29j27l78l0K31k8j44m7R4J58n3k23j3J75J05K7n4K1K12J17j98k13
67F697k93j48K27L77K19O4j95k87k15j38j08J45J29l1kPJ45J3K3J44O5p4k13k50j51j32oo
95F006N5J54K09L58L73j06l56p8J53J03n0k19k70m8l5k14j46n9J0jJ64L31L01R9L1L11L04
122G380Oj23n5l2q1j94k84j53q6j78j02J16L60L65J32L5m7l9pj67k26k3R9J64K57L19L06J10
150G852K5p3l76m73l79j6K19J32K57J21j97j32J07J99j83k98j63k06j55p7Q5Q2J12K02J36
175F801n0k3j65k85l27P4L67J47j49k51m7J49L3K5j15l19m2K75K63qk38N6M07L16PK8P8j89
203F818r5R1po8MK3oP5J41J18P7j01k54k83P6K47K21pj13j88K5J68j8J9k7l27l34K8J32j47
233F288l52j25M9Q0R3P6L6J1P8K22K17K85O5M3K93K09j57l20j35k7Q8J7J5Q3j8J2Np1n6K6
263G030Q0k52k66J29K75Q9J49J12P2M0j36k54l70j98n7J25Q9Q5K48J18Q4q3m57l68k7R5j02
290F250j97O4K84K34J11K36K09mn1j4o4q0r7j19k52l35k35l1J85K51J98J03Q8J92K04J0k69
317F871j12m8j06n8k7p5J66L03J34m3k53j92N2M6l4k24l26m6L30L63J04j45j38n4k02j85J4
344F115R6L7k39j90K27L49%j60L3M3j04j97l39N5M59K97J9k14j92j97j2K30P5r2j28R7L27
371F395J22P9K61M24K53j84l45k26p5nK0J6Q5J40J00j15j92r4N2k09n85j35M64N26J11k21
397F662l93k5L67K81j36k50R7K27O8J19J74L7j06k88j45o9l37p1K44P0r6j03L7j1k18k10Q7
424F012J67L61K86M0M3q3k44j54O3J96L24J8m42m53j09pn2p6o2J29L10J28j60k56j39q7m1
451E712j7J02K80K17O7J4J00J32R8K84L21K65J56J34Q6p5j13j95l27l20k19j50j83k40q3K5
477F071M5J59Q2j11J15J67k2m3j22k66j71k64j28K05K54J12J09J24r2k00q2Q5J81K3k5O3Q6
504F355n9L9K06Q8J7O5j14l41k52j45p8N5r9j74J30L78K20Q0k8j15q4K3J15O2r8j74K98K58
532F628p6j01N7J63Nj82n1J81J54J01P4rJ25K0k29m9L1j26m6K16K03K3J72kk31k80k34l50
560F187k53M7K77J40j4j3L0J54K85K29j43k54l04j75j07o8L09L42K41K84J21q2j74j09j45
585F805j64j57j32q7N0L06K84N4k3O9J93J37j61k69o8J0j11J9J95K75N6j31l31m30j05J63
611F447L23K00o7k00j60k4k79q4L19N16K59k30m05k85L7L27K93J1k54l38m34j97l2oK7J50
637E914J88q7j44K03M80K33k4J42L60L36J70m9ML15K53l9k01k75k83j29o5J59K78j25j36q1
663G397l0J34M4r0k30j03J4r8k17j97k28k42q0L5Q2J32K07Q4j81j96J8J62m9l59k12M6L35
690F178L58K49L12L71L0j66l21o69n04j43l32k70J25K44M44M95J69p5n4j21j36K12L67n7k48
715F458q8j0J15K20J82P3Pr2k60j24L2L0K3J03O6p7j13l7K43K99J8k03j58m2p3j03o1n9m3
744F326k94k79k9k9m8K93M70L71J37j19p6%J19L54L11j17j91m3L7k8l06m77k09L45L74M3l65
771F570m87l74j29K49L19N5q4j15l2K19M21K59j30j81k13O2J99j08j37O8L37L12J45m8Om9
797G134k36J0J16j46j86j12M9P7Kl1j27j19r9r6K8l2k7k0o5nom3L24M01J9n8L9l4o6N1Q6J34
829F962L3k15j61R0L9J9n3j92n4J48Q3r9o8J01K09K87K72m2k43k66j41N6M1q2k57j68j81j6
857F102K18J89K28M44L31p1j39rl5j90n1O4J6%j98m41k51J31K55J64j3O4K03J37p1j21j21
884F835j14j0M7k1L8l4r1P0P1j50j64j3J13K13K21L37J93Q9K5L8O9j94l42j69j67l42k66k43
912F039j79R6K12J05J83K02%k02j29Kq1J47K22J93J24l2n6n8r1k13k36j38l6RK14M14M51M30
940G592j3l95m14k13o6n8Q2L32J73j09nr3j57k4j17j15r8j72N5K13J58K4J28L34J85J34N3
[truncated: 20,703 more chars]
