# Supplementary material for: An Improved Helferich Method for the α/β-Stereoselective Synthesis of 4-Methylumbelliferyl Glycosides for the Detection of Microorganisms
Source: Molecules. 2015 Dec 4;20(12):21681–99. doi: 10.3390/molecules201219789 (PMC6331929; doi:10.3390/molecules201219789)
Supplement: Supplementary file 1 [file molecules-20-19789-s001.zip › NMR data.JCAMP/13C-NMR (3d) the protected a┴-D-mannopyranoside.jcamp]

##TITLE=	166-150105
##JCAMPDX=	6.0	$$ NMR Plug-in 1.4 of MestReNova 6.1.1-6384
##DATATYPE=	LINK
##BLOCKS=	2
##ORIGIN=	Bruker BioSpin GmbH
##OWNER=	nmr

##TITLE=	166-150105
##JCAMPDX=	6.0	$$ NMR Plug-in 1.4 of MestReNova 6.1.1-6384
##BLOCKID=	1
##DATATYPE=	NMRSPECTRUM
##DATACLASS=	NTUPLES
##NUMDIM=	1
##ORIGIN=	Bruker BioSpin GmbH
##OWNER=	nmr
##.OBSERVEFREQUENCY=	75.46775054931640625
##.OBSERVENUCLEUS=	^13C
##.SOLVENTNAME=	5
##.PULSESEQUENCE=	zgdc30
##.ACQUISITIONMODE=	SIMULTANEOUS (DQD)
##$ORIGINALFORMAT=	Bruker XWIN-NMR
##$PARAMETERFILE=	(acqus, ASCII, E:/%E5%9C%A8%E6%89%80%E7%A0%94%E7%A9%B6/%E6%98%BE%E8%89%B2%E5%BA%95%E7%89%A9%E7%A0%94%E7%A9%B6/%E8%AF%BE%E9%A2%98%E5%AE%9E%E9%AA%8C%E8%AE%A1%E5%88%92%E3%80%81%E8%AE%B0%E5%BD%95%E5%8F%8A%E6%80%BB%E7%BB%93/%E6%A0%B8%E7%A3%81%E5%9B%BE%E8%B0%B1/20150212/166-150105%EF%BC%88%E7%94%98%E9%9C%B2%E7%B3%96%E8%8B%B7%EF%BC%89/2/acqus, 0)
$$ ##TITLE= Parameter file, TOPSPIN		Version 1.3
$$ ##JCAMPDX= 5.0
$$ ##DATATYPE= Parameter Values
$$ ##ORIGIN= Bruker BioSpin GmbH
$$ ##OWNER= nmr
$$ $$ 2015-01-12 23:48:47.109 +0800  nmr@NMR
$$ $$ D:\/data/pub/nmr/166-150105/2/acqus
$$ ##$AMP= (0..31)
$$ 100 100 100 100 100 100 100 100 100 100 100 100 100 100 100 100 100 100 
$$ 100 100 100 100 100 100 100 100 100 100 100 100 100 100
$$ ##$ANAVPT= -1
$$ ##$AQSEQ= 0
$$ ##$AQ_mod= 1
$$ ##$AUNM= <au_zg>
$$ ##$AUTOPOS= <51 >
$$ ##$BF1= 75.467749
$$ ##$BF2= 300.13
$$ ##$BF3= 75.467749
$$ ##$BF4= 75.467749
$$ ##$BF5= 500.13
$$ ##$BF6= 500.13
$$ ##$BF7= 500.13
$$ ##$BF8= 500.13
$$ ##$BYTORDA= 1
$$ ##$CFDGTYP= 0
$$ ##$CFRGTYP= 5
$$ ##$CHEMSTR= <none>
$$ ##$CNST= (0..63)
$$ 1 1 145 1 1 1 1 1 1 1 1 1 1 1 1 1 1 1 1 1 1 1 1 1 1 1 1 1 1 1 1 1 1 1 
$$ 1 1 1 1 1 1 1 1 1 1 1 1 1 1 1 1 1 1 1 1 1 1 1 1 1 1 1 1 1 1
$$ ##$CPDPRG= <waltz16>
$$ ##$CPDPRG1= <>
$$ ##$CPDPRG2= <waltz16>
$$ ##$CPDPRG3= <>
$$ ##$CPDPRG4= <mlev>
$$ ##$CPDPRG5= <mlev>
$$ ##$CPDPRG6= <mlev>
$$ ##$CPDPRG7= <mlev>
$$ ##$CPDPRG8= <mlev>
$$ ##$CPDPRGB= <>
$$ ##$CPDPRGT= <>
$$ ##$D= (0..63)
$$ 0 2 0.00345 0 0 0 0 0 0 0.06 0 0.03 2e-05 3e-06 0 0 0.0002 0 0 0 0 0 0 
$$ 0 0 0 0 0 0 0 0 0 0 0 0 0 0 0 0 0 0 0 0 0 0 0 0 0 0 0 0 0 0 0 0 0 0 0 
$$ 0 0 0 0 0 0
$$ ##$DATE= 1421077725
$$ ##$DBL= (0..7)
$$ 120 120 120 120 120 120 120 120
$$ ##$DBP= (0..7)
$$ 150 150 150 150 150 150 150 150
$$ ##$DBP07= 0
$$ ##$DBPNAM0= <>
$$ ##$DBPNAM1= <>
$$ ##$DBPNAM2= <>
$$ ##$DBPNAM3= <>
$$ ##$DBPNAM4= <>
$$ ##$DBPNAM5= <>
$$ ##$DBPNAM6= <>
$$ ##$DBPNAM7= <>
$$ ##$DBPOAL= (0..7)
$$ 0.5 0.5 0.5 0.5 0.5 0.5 0.5 0.5
$$ ##$DBPOFFS= (0..7)
$$ 0 0 0 0 0 0 0 0
$$ ##$DE= 6
$$ ##$DECBNUC= <off>
$$ ##$DECIM= 6
$$ ##$DECNUC= <off>
$$ ##$DECSTAT= 4
$$ ##$DIGMOD= 1
$$ ##$DIGTYP= 9
$$ ##$DL= (0..7)
$$ 0 120 120 120 120 120 120 120
$$ ##$DP= (0..7)
$$ 150 150 150 150 150 150 150 150
$$ ##$DP07= 0
$$ ##$DPNAME0= <>
$$ ##$DPNAME1= <>
$$ ##$DPNAME2= <>
$$ ##$DPNAME3= <>
$$ ##$DPNAME4= <>
$$ ##$DPNAME5= <>
$$ ##$DPNAME6= <>
$$ ##$DPNAME7= <>
$$ ##$DPOAL= (0..7)
$$ 0.5 0.5 0.5 0.5 0.5 0.5 0.5 0.5
$$ ##$DPOFFS= (0..7)
$$ 0 0 0 0 0 0 0 0
$$ ##$DQDMODE= 0
$$ ##$DR= 17
$$ ##$DS= 4
$$ ##$DSLIST= <SSSSSSSSSSSSSSS>
$$ ##$DSPFIRM= 0
$$ ##$DSPFVS= 10
$$ ##$DTYPA= 0
$$ ##$EXP= <C13CPD>
$$ ##$F1LIST= <111111111111111>
$$ ##$F2LIST= <222222222222222>
$$ ##$F3LIST= <333333333333333>
$$ ##$FCUCHAN= (0..9)
$$ 0 1 2 0 0 0 0 0 0 0
$$ ##$FL1= 83
$$ ##$FL2= 83
$$ ##$FL3= 83
$$ ##$FL4= 83
$$ ##$FOV= 20
$$ ##$FQ1LIST= <freqlist>
$$ ##$FQ2LIST= <freqlist>
$$ ##$FQ3LIST= <freqlist>
$$ ##$FQ4LIST= <freqlist>
$$ ##$FQ5LIST= <freqlist>
$$ ##$FQ6LIST= <freqlist>
$$ ##$FQ7LIST= <freqlist>
$$ ##$FQ8LIST= <freqlist>
$$ ##$FRQLO3= 0
$$ ##$FRQLO3N= 0
$$ ##$FS= (0..7)
$$ 83 83 83 83 83 83 83 83
$$ ##$FTLPGN= 0
$$ ##$FW= 93750
$$ ##$FnMODE= 0
$$ ##$GP031= 0
$$ ##$GPNAM0= <SINE.100>
$$ ##$GPNAM1= <SINE.100>
$$ ##$GPNAM10= <SINE.100>
$$ ##$GPNAM11= <SINE.100>
$$ ##$GPNAM12= <SINE.100>
$$ ##$GPNAM13= <SINE.100>
$$ ##$GPNAM14= <SINE.100>
$$ ##$GPNAM15= <SINE.100>
$$ ##$GPNAM16= <SINE.100>
$$ ##$GPNAM17= <SINE.100>
$$ ##$GPNAM18= <SINE.100>
$$ ##$GPNAM19= <SINE.100>
$$ ##$GPNAM2= <SINE.100>
$$ ##$GPNAM20= <SINE.100>
$$ ##$GPNAM21= <SINE.100>
$$ ##$GPNAM22= <SINE.100>
$$ ##$GPNAM23= <SINE.100>
$$ ##$GPNAM24= <SINE.100>
$$ ##$GPNAM25= <SINE.100>
$$ ##$GPNAM26= <SINE.100>
$$ ##$GPNAM27= <SINE.100>
$$ ##$GPNAM28= <SINE.100>
$$ ##$GPNAM29= <SINE.100>
$$ ##$GPNAM3= <SINE.100>
$$ ##$GPNAM30= <SINE.100>
$$ ##$GPNAM31= <SINE.100>
$$ ##$GPNAM4= <SINE.100>
$$ ##$GPNAM5= <SINE.100>
$$ ##$GPNAM6= <SINE.100>
$$ ##$GPNAM7= <SINE.100>
$$ ##$GPNAM8= <SINE.100>
$$ ##$GPNAM9= <SINE.100>
$$ ##$GPX= (0..31)
$$ 0 0 0 0 0 0 0 0 0 0 0 0 0 0 0 0 0 0 0 0 0 0 0 0 0 0 0 0 0 0 0 0
$$ ##$GPY= (0..31)
$$ 0 0 0 0 0 0 0 0 0 0 0 0 0 0 0 0 0 0 0 0 0 0 0 0 0 0 0 0 0 0 0 0
$$ ##$GPZ= (0..31)
$$ 0 0 0 0 0 0 0 0 0 0 0 0 0 0 0 0 0 0 0 0 0 0 0 0 0 0 0 0 0 0 0 0
$$ ##$GRDPROG= <>
$$ ##$GRPDLY= -1
$$ ##$HDDUTY= 20
$$ ##$HDRATE= 20
$$ ##$HGAIN= (0..3)
$$ 0 0 0 0
$$ ##$HL1= 3
$$ ##$HL2= 83
$$ ##$HL3= 83
$$ ##$HL4= 83
$$ ##$HOLDER= 0
$$ ##$HPMOD= (0..7)
$$ 0 0 0 0 0 0 0 0
$$ ##$HPPRGN= 0
$$ ##$IN= (0..31)
$$ 0.001 0.001 0.001 0.001 0.001 0.001 0.001 0.001 0.001 0.001 0.001 0.001 
$$ 0.001 0.001 0.001 0.001 0.001 0.001 0.001 0.001 0.001 0.001 0.001 0.001 
$$ 0.001 0.001 0.001 0.001 0.001 0.001 0.001 0.001
$$ ##$INP= (0..31)
$$ 0 0 0 0 0 0 0 0 0 0 0 0 0 0 0 0 0 0 0 0 0 0 0 0 0 0 0 0 0 0 0 0
$$ ##$INSTRUM= <DPX300>
$$ ##$L= (0..31)
$$ 1 1 1 1 1 1 1 1 1 1 1 1 1 1 1 1 1 1 1 1 1 1 1 1 1 1 1 1 1 1 1 1
$$ ##$LFILTER= 200
$$ ##$LGAIN= -15
$$ ##$LOCKED= no
$$ ##$LOCKFLD= 3939
$$ ##$LOCKGN= 142.100006103516
$$ ##$LOCKPOW= -5
$$ ##$LOCKPPM= 7.23999977111816
$$ ##$LOCNUC= <2H>
$$ ##$LOCPHAS= 25
$$ ##$LOCSHFT= yes
$$ ##$LOCSW= 0
$$ ##$LTIME= 0.136000007390976
$$ ##$MASR= 4200
$$ ##$MASRLST= <masrlst>
$$ ##$NBL= 1
$$ ##$NC= -1
$$ ##$NS= 1000
$$ ##$NUC1= <13C>
$$ ##$NUC2= <1H>
$$ ##$NUC3= <off>
$$ ##$NUC4= <off>
$$ ##$NUC5= <off>
$$ ##$NUC6= <off>
$$ ##$NUC7= <off>
$$ ##$NUC8= <off>
$$ ##$NUCLEI= 0
$$ ##$NUCLEUS= <off>
$$ ##$O1= 7546.30085260999
$$ ##$O2= 1200.5199999976
$$ ##$O3= 7546.30085260999
$$ ##$O4= 7546.30085260999
$$ ##$O5= 0
$$ ##$O6= 0
$$ ##$O7= 0
$$ ##$O8= 0
$$ ##$OBSCHAN= (0..9)
$$ 0 0 0 0 0 0 0 0 0 0
$$ ##$OVERFLW= 0
$$ ##$P= (0..63)
$$ 9 9 18 13 26 0 0 0 0 0 0 0 0 0 0 200000 1000 2500 0 600 2500 0 0 0 0 0 
$$ 0 9 1000 0 0 0 0 0 0 0 0 0 0 0 0 0 0 0 0 0 0 0 0 0 0 0 0 0 0 0 0 0 0 0 
$$ 0 0 0 0
$$ ##$PAPS= 2
$$ ##$PARMODE= 0
$$ ##$PCPD= (0..9)
$$ 100 100 80 100 100 100 100 100 100 100
$$ ##$PHCOR= (0..31)
$$ 0 0 0 0 0 0 0 0 0 0 0 0 0 0 0 0 0 0 0 0 0 0 0 0 0 0 0 0 0 0 0 0
$$ ##$PHP= 2
$$ ##$PH_ref= 0
$$ ##$PL= (0..63)
$$ 120 -1 0 120 120 120 120 120 120 120 120 120 15.8 15.8 120 120 120 120 
$$ -1 120 120 120 120 120 120 120 120 120 120 120 15.8 120 120 120 120 120 
$$ 120 120 120 120 120 120 120 120 120 120 120 120 120 120 120 120 120 120 
$$ 120 120 120 120 120 120 120 120 120 120
$$ ##$POWMOD= 0
$$ ##$PR= 4
$$ ##$PRECHAN= (0..15)
$$ -1 3 -1 2 0 -1 -1 -1 -1 -1 -1 -1 -1 -1 -1 -1
$$ ##$PRGAIN= 0
$$ ##$PROBHD= <5 mm PABBO BB/19F-1H/D Z-GRD Z104275/0178
$$ >
$$ ##$PROSOL= no
$$ ##$PULPROG= <zgdc30>
$$ ##$PW= 0
$$ ##$PYNM= <acqu.py>
$$ ##$PYNMP= <proc.py>
$$ ##$QNP= 1
$$ ##$RD= 0
$$ ##$RECCHAN= (0..15)
$$ -1 -1 -1 -1 -1 -1 -1 -1 -1 -1 -1 -1 -1 -1 -1 -1
$$ ##$RECPH= 0
$$ ##$RG= 2298.8
$$ ##$RO= 21
$$ ##$ROUTWD1= (0..23)
$$ 1 0 0 0 0 1 0 0 0 0 0 1 0 0 0 1 0 0 0 0 0 0 0 0
$$ ##$ROUTWD2= (0..23)
$$ 1 0 0 0 0 1 0 0 0 0 0 0 0 0 0 0 0 0 0 0 0 0 0 0
$$ ##$RPUUSED= (0..8)
$$ 0 0 0 0 0 0 0 0 0
$$ ##$RSEL= (0..9)
$$ 0 1 2 0 0 0 0 0 0 0
$$ ##$S= (0..7)
$$ 83 25 26 83 26 83 83 83
$$ ##$SEOUT= 0
$$ ##$SFO1= 75.4752953008526
$$ ##$SFO2= 300.13120052
$$ ##$SFO3= 75.4752953008526
$$ ##$SFO4= 75.4752953008526
$$ ##$SFO5= 500.13
$$ ##$SFO6= 500.13
$$ ##$SFO7= 500.13
$$ ##$SFO8= 500.13
$$ ##$SOLVENT= <CDCl3>
$$ ##$SP= (0..31)
$$ 1 120 120 120 0 0 120 120 0 0 0 120 0 0 120 0 150 150 120 120.87 118.96 
$$ 122.27 114.95 150 150 150 150 150 150 120 150 120
$$ ##$SP07= 0
$$ ##$SPECTR= 0
$$ ##$SPNAM0= <gauss>
$$ ##$SPNAM1= <Gaus1.1000>
$$ ##$SPNAM10= <gauss>
$$ ##$SPNAM11= <Gaus1.1000>
$$ ##$SPNAM12= <gauss>
$$ ##$SPNAM13= <gauss>
$$ ##$SPNAM14= <Gaus1.1000>
$$ ##$SPNAM15= <Gaus1.1000>
$$ ##$SPNAM16= <gauss>
$$ ##$SPNAM17= <gauss>
$$ ##$SPNAM18= <Gaus1.1000>
$$ ##$SPNAM19= <Gaus1.1000>
$$ ##$SPNAM2= <Gaus1.1000>
$$ ##$SPNAM20= <Gaus1.1000>
$$ ##$SPNAM21= <Gaus1.1000>
$$ ##$SPNAM22= <Gaus1.1000>
$$ ##$SPNAM23= <gauss>
$$ ##$SPNAM24= <gauss>
$$ ##$SPNAM25= <gauss>
$$ ##$SPNAM26= <gauss>
$$ ##$SPNAM27= <gauss>
$$ ##$SPNAM28= <gauss>
$$ ##$SPNAM29= <Gaus1.1000>
$$ ##$SPNAM3= <Gaus1.1000>
$$ ##$SPNAM30= <gauss>
$$ ##$SPNAM31= <Gaus1.1000>
$$ ##$SPNAM4= <gauss>
$$ ##$SPNAM5= <gauss>
$$ ##$SPNAM6= <Gaus1.1000>
$$ ##$SPNAM7= <Gaus1.1000>
$$ ##$SPNAM8= <gauss>
$$ ##$SPNAM9= <gauss>
$$ ##$SPOAL= (0..31)
$$ 0.5 0.5 0.5 0.5 0.5 0.5 0.5 0.5 0.5 0.5 0.5 0.5 0.5 0.5 0.5 0.5 0.5 0.5 
$$ 0.5 0.5 0.5 0.5 0.5 0.5 0.5 0.5 0.5 0.5 0.5 0.5 0.5 0.5
$$ ##$SPOFFS= (0..31)
$$ 0 0 0 0 0 0 0 0 0 0 0 0 0 0 0 0 0 0 0 0 0 0 0 0 0 0 0 0 0 0 0 0
$$ ##$SUBNAM0= <"">
$$ ##$SUBNAM1= <"">
$$ ##$SUBNAM2= <"">
$$ ##$SUBNAM3= <"">
$$ ##$SUBNAM4= <"">
$$ ##$SUBNAM5= <"">
$$ ##$SUBNAM6= <"">
$$ ##$SUBNAM7= <"">
$$ ##$SUBNAM8= <"">
$$ ##$SUBNAM9= <"">
$$ ##$SW= 259.791539193003
$$ ##$SWIBOX= (0..15)
$$ 0 1 3 4 0 0 0 0 0 0 0 0 0 0 0 0
$$ ##$SW_h= 19607.8431372549
$$ ##$TD= 65536
$$ ##$TD0= 1
$$ ##$TE= 296.16
$$ ##$TE2= 300
$$ ##$TE3= 300
$$ ##$TEG= 300
$$ ##$TL= (0..7)
$$ 0 120 120 120 120 120 120 120
$$ ##$TP= (0..7)
$$ 150 150 150 150 150 150 150 150
$$ ##$TP07= 0
$$ ##$TPNAME0= <>
$$ ##$TPNAME1= <>
$$ ##$TPNAME2= <>
$$ ##$TPNAME3= <>
$$ ##$TPNAME4= <>
$$ ##$TPNAME5= <>
$$ ##$TPNAME6= <>
$$ ##$TPNAME7= <>
$$ ##$TPOAL= (0..7)
$$ 0.5 0.5 0.5 0.5 0.5 0.5 0.5 0.5
$$ ##$TPOFFS= (0..7)
$$ 0 0 0 0 0 0 0 0
$$ ##$TUNHIN= 0
$$ ##$TUNHOUT= 0
$$ ##$TUNXOUT= 0
$$ ##$USERA1= <user>
$$ ##$USERA2= <user>
$$ ##$USERA3= <user>
$$ ##$USERA4= <user>
$$ ##$USERA5= <user>
$$ ##$V9= 5
$$ ##$VALIST= <valist>
$$ ##$VCLIST= <CCCCCCCCCCCCCCC>
$$ ##$VD= 0
$$ ##$VDLIST= <DDDDDDDDDDDDDDD>
$$ ##$VPLIST= <PPPPPPPPPPPPPPP>
$$ ##$VTLIST= <TTTTTTTTTTTTTTT>
$$ ##$WBST= 1024
$$ ##$WBSW= 4
$$ ##$XGAIN= (0..3)
$$ 0 0 0 0
$$ ##$XL= 0
$$ ##$YL= 0
$$ ##$YMAX_a= 3788169
$$ ##$YMIN_a= -1057600
$$ ##$ZGOPTNS= <>
$$ ##$ZL1= 120
$$ ##$ZL2= 120
$$ ##$ZL3= 120
$$ ##$ZL4= 120
$$ ##END=
$$ 
##$PARAMETERFILE=	(audita.txt, ASCII, E:/%E5%9C%A8%E6%89%80%E7%A0%94%E7%A9%B6/%E6%98%BE%E8%89%B2%E5%BA%95%E7%89%A9%E7%A0%94%E7%A9%B6/%E8%AF%BE%E9%A2%98%E5%AE%9E%E9%AA%8C%E8%AE%A1%E5%88%92%E3%80%81%E8%AE%B0%E5%BD%95%E5%8F%8A%E6%80%BB%E7%BB%93/%E6%A0%B8%E7%A3%81%E5%9B%BE%E8%B0%B1/20150212/166-150105%EF%BC%88%E7%94%98%E9%9C%B2%E7%B3%96%E8%8B%B7%EF%BC%89/2/audita.txt, 0)
$$ ##TITLE= Audit trail, TOPSPIN		Version 1.3
$$ ##JCAMPDX= 5.01
$$ ##ORIGIN= Bruker BioSpin GmbH
$$ ##OWNER= nmr
$$ $$ D:\/data/pub/nmr/166-150105/2/audita.txt
$$ ##AUDIT TRAIL=  $$ (NUMBER, WHEN, WHO, WHERE, VERSION, WHAT)
$$ (   1,<2015-01-12 23:48:46.062 +0800>,<nmr>,<NMR>,<TOPSPIN 1.3>,
$$       <created by zg
$$ 	started at 2015-01-12 22:46:13.484 +0800,
$$ 	POWCHK disabled, PULCHK disabled
$$        configuration hash MD5:
$$        DF A6 11 CE 2A 02 50 55 3E 86 D8 82 5B AB EC 40
$$        data hash MD5: 64K
$$        A2 0B 20 06 A6 7D 68 BE 85 18 AE 4E C9 33 46 16>)
$$ (   2,<2015-01-12 23:48:51.218 +0800>,<nmr>,<NMR>,<TOPSPIN 1.3>,
$$       <user comment:
$$        ICON-NMR User ID: pub
$$        data hash MD5: 64K
$$        A2 0B 20 06 A6 7D 68 BE 85 18 AE 4E C9 33 46 16>)
$$ ##END=
$$ 
$$ $$ hash MD5
$$ $$ 06 C2 A4 1B 37 8B FD 51 EA E3 45 30 17 BF F4 1C
$$ 
##$PARAMETERFILE=	(auditp.txt, ASCII, E:/%E5%9C%A8%E6%89%80%E7%A0%94%E7%A9%B6/%E6%98%BE%E8%89%B2%E5%BA%95%E7%89%A9%E7%A0%94%E7%A9%B6/%E8%AF%BE%E9%A2%98%E5%AE%9E%E9%AA%8C%E8%AE%A1%E5%88%92%E3%80%81%E8%AE%B0%E5%BD%95%E5%8F%8A%E6%80%BB%E7%BB%93/%E6%A0%B8%E7%A3%81%E5%9B%BE%E8%B0%B1/20150212/166-150105%EF%BC%88%E7%94%98%E9%9C%B2%E7%B3%96%E8%8B%B7%EF%BC%89/2/pdata/1/auditp.txt, 0)
$$ ##TITLE= Audit trail, TOPSPIN		Version 1.3
$$ ##JCAMPDX= 5.01
$$ ##ORIGIN= Bruker BioSpin GmbH
$$ ##OWNER= nmr
$$ $$ d:/data/pub/nmr/166-150105/2/pdata/1/auditp.txt
$$ ##AUDIT TRAIL=  $$ (NUMBER, WHEN, WHO, WHERE, VERSION, WHAT)
$$ (   1,<2015-01-12 23:48:46.062 +0800>,<nmr>,<NMR>,<TOPSPIN 1.3>,
$$       <created by zg
$$ 	started at 2015-01-12 22:46:13.484 +0800,
$$ 	POWCHK disabled, PULCHK disabled
$$        configuration hash MD5:
$$        DF A6 11 CE 2A 02 50 55 3E 86 D8 82 5B AB EC 40
$$        data hash MD5: 64K
$$        A2 0B 20 06 A6 7D 68 BE 85 18 AE 4E C9 33 46 16>)
$$ (   2,<2015-01-12 23:48:51.218 +0800>,<nmr>,<NMR>,<TOPSPIN 1.3>,
$$       <user comment:
$$        ICON-NMR User ID: pub
$$        data hash MD5: 64K
$$        A2 0B 20 06 A6 7D 68 BE 85 18 AE 4E C9 33 46 16>)
$$ (   3,<2015-01-13 09:58:48.984 +0800>,<nmr>,<NMR>,<TOPSPIN 1.3>,
$$       <Start of raw data processing
$$        ef BC_mod = 2 LB = 1 FT_mod = 6 PKNL = 1 SI = 32K 
$$        data hash MD5: 32K
$$        91 D5 30 E9 B6 5D 1A C9 B3 0E E2 70 A8 A7 05 12>)
$$ (   4,<2015-01-13 09:58:49.687 +0800>,<nmr>,<NMR>,<TOPSPIN 1.3>,
$$       <apk 
$$        data hash MD5: 32K
$$        31 96 22 3A 2A 39 53 F2 B6 95 57 4A B7 57 0F 9E>)
$$ (   5,<2015-01-13 09:58:50.281 +0800>,<nmr>,<NMR>,<TOPSPIN 1.3>,
$$       <abs ABSG = 5 
$$        data hash MD5: 32K
$$        6A F6 C4 CE B6 C3 59 AE 1D 75 89 A3 2A 7B AD F9>)
$$ ##END=
$$ 
$$ $$ hash MD5
$$ $$ 03 C4 F2 08 93 E5 60 4B 15 F5 E6 AA 3E F3 96 5F
$$ 
##$PARAMETERFILE=	(cpdprg2, ASCII, E:/%E5%9C%A8%E6%89%80%E7%A0%94%E7%A9%B6/%E6%98%BE%E8%89%B2%E5%BA%95%E7%89%A9%E7%A0%94%E7%A9%B6/%E8%AF%BE%E9%A2%98%E5%AE%9E%E9%AA%8C%E8%AE%A1%E5%88%92%E3%80%81%E8%AE%B0%E5%BD%95%E5%8F%8A%E6%80%BB%E7%BB%93/%E6%A0%B8%E7%A3%81%E5%9B%BE%E8%B0%B1/20150212/166-150105%EF%BC%88%E7%94%98%E9%9C%B2%E7%B3%96%E8%8B%B7%EF%BC%89/2/cpdprg2, 0)
$$ 1 pcpd*3:180
$$   pcpd*4:0
$$   pcpd*2:180
$$   pcpd*3:0
$$   pcpd  :180
$$   pcpd*2:0
$$   pcpd*4:180
$$   pcpd*2:0
$$   pcpd*3:180
$$ 2 pcpd*3:0
$$   pcpd*4:180
$$   pcpd*2:0
$$   pcpd*3:180
$$   pcpd  :0
$$   pcpd*2:180
$$   pcpd*4:0
$$   pcpd*2:180
$$   pcpd*3:0
$$   lo to 2 times 2
$$ 3 pcpd*3:180
$$   pcpd*4:0
$$   pcpd*2:180
$$   pcpd*3:0
$$   pcpd  :180
$$   pcpd*2:0
$$   pcpd*4:180
$$   pcpd*2:0
$$   pcpd*3:180
$$   jump to 1
$$ 
##$PARAMETERFILE=	(format.temp, ASCII, E:/%E5%9C%A8%E6%89%80%E7%A0%94%E7%A9%B6/%E6%98%BE%E8%89%B2%E5%BA%95%E7%89%A9%E7%A0%94%E7%A9%B6/%E8%AF%BE%E9%A2%98%E5%AE%9E%E9%AA%8C%E8%AE%A1%E5%88%92%E3%80%81%E8%AE%B0%E5%BD%95%E5%8F%8A%E6%80%BB%E7%BB%93/%E6%A0%B8%E7%A3%81%E5%9B%BE%E8%B0%B1/20150212/166-150105%EF%BC%88%E7%94%98%E9%9C%B2%E7%B3%96%E8%8B%B7%EF%BC%89/2/format.temp, 0)
$$ EDIT_PAR COMMAND FILE
$$ 
$$ DI_MODE         LONG
$$ ED_ENTRY        ACQU
$$ ORDER           FILE
$$ 
$$ 
$$ HEADER		"F2 - Acquisition Parameters"
$$ T_NAME		Date_
$$ 		TYPE	R64
$$ 		CLASS	ACQU
$$ 		SUBRANGE 0.0 50000000
$$ 		REL	"Date_=itodate(DATE)"
$$ 		INV_REL	"DATE=datetoi(Date_,DATE)"
$$ 		FORMAT	"%14.0f"
$$ 		TEXT	" "
$$ END
$$ T_NAME		Time
$$ 		TYPE	R32
$$ 		CLASS	ACQU
$$ 		SUBRANGE 0.0 1000000
$$ 		REL	"Time=itotime(DATE)"
$$ 		INV_REL	"DATE=timetoi(Time,DATE)"
$$ 		FORMAT	"%14.2f"
$$ 		TEXT	" "
$$ END
$$ NAME		INSTRUM
$$ 		TEXT	" "
$$ END
$$ NAME		PROBHD
$$ 		FORMAT	"%14.14s"
$$ 		TEXT	" "
$$ END
$$ NAME		PULPROG
$$ 		TEXT	" "
$$ END
$$ NAME		TD
$$ 		TEXT	" "
$$ END
$$ NAME		SOLVENT
$$ 		TEXT	" "
$$ END
$$ NAME		NS
$$ 		TEXT	" "
$$ END
$$ NAME		DS
$$ 		TEXT	" "
$$ END
$$ T_NAME		SWH
$$ 		TYPE	R32
$$ 		CLASS	ACQU
$$ 		SUBRANGE 0.0 1e8
$$ 		REL	"SWH=SW*SFO1"
$$ 		INV_REL "SW=SWH/SFO1"
$$ 		UNIT	"Hz"
$$ 		FORMAT	"%14.3f Hz"
$$ 		TEXT	" "
$$ END
$$ T_NAME          FIDRES
$$                 TYPE    R32
$$                 CLASS   ACQU
$$                 SUBRANGE 0.0 100000
$$                 REL     "FIDRES=SW*SFO1/TD"
$$                 INV_REL "TD = nextpow(SW*SFO1/FIDRES)"
$$ 		UNIT	"Hz"
$$ 		FORMAT	"%14.6f Hz"
$$ 		TEXT	" "
$$ END
$$ T_NAME          AQ
$$ 		TYPE	R32
$$ 		CLASS	ACQU
$$ 		SUBRANGE 0.0 1000
$$ 		REL	"AQ=aqcalc(SW,SFO1,TD,DIGTYP)"
$$ 		INV_REL	"TD=tdcalc(SW,SFO1,1.0e6*AQ,DIGTYP)"
$$ 		UNIT	"sec"
$$ 		FORMAT	"%14.7f sec"
$$ 		TEXT	" "
$$ END
$$ NAME		RG
$$ 		TEXT	" "
$$ END
$$ T_NAME          DW
$$ 		TYPE	R32
$$ 		CLASS	ACQU
$$ 		SUBRANGE 0.0 1000000
$$ 		REL	"DW=1/(2*SW*SFO1)"
$$ 		INV_REL	"SW=1000000/(2*(0.005+DW)*SFO1)"
$$ 		UNIT	"usec"
$$ 		FORMAT	"%14.3lf usec"
$$ 		TEXT	" "
$$ END
$$ NAME		DE
$$ 		FORMAT	"%14.2f usec"
$$ 		TEXT	" "
$$ END
$$ NAME		TE
$$ 		FORMAT	"%14.1f K"
$$ 		TEXT	" "
$$ END
$$ T_NAME		D1
$$ 		TYPE	R32
$$ 		CLASS	ACQU
$$ 		SUBRANGE 0.0 1e38
$$ 		REL	"D1=D[1]"
$$ 		INV_REL	"D[1]=D1"
$$ 		UNIT	"sec"
$$ 		FORMAT	"%14.8f sec"
$$ 		TEXT	" "
$$ END
$$ T_NAME		d11
$$ 		TYPE	R32
$$ 		SUBRANGE 0.0 1e8
$$ 		CLASS	ACQU
$$ 		REL	"d11=30m"
$$ 		INV_REL	"D[0]=d11"
$$ 		UNIT	"sec"
$$ 		TEXT	" "
$$ 		FORMAT	"%14.8f sec"
$$ 		NONEDIT
$$ END
$$ NAME		TD0
$$ 		TEXT	" "
$$ END
$$ HEADER		"======== CHANNEL f1 ========"
$$ NAME		NUC1
$$ 		NONEDIT
$$ 		TEXT	" "
$$ END
$$ T_NAME		P1
$$ 		TYPE	R32
$$ 		CLASS	ACQU
$$ 		SUBRANGE 0.0 1.0e10
$$ 		REL	"P1=P[1]"
$$ 		INV_REL	"P[1]=P1"
$$ 		UNIT	"usec"
$$ 		FORMAT	"%14.2f usec"
$$ 		TEXT	" "
$$ END
$$ T_NAME		PL1
$$ 		TYPE	R32
$$ 		CLASS	ACQU
$$ 		SUBRANGE -6.0 1e38
$$ 		REL	"PL1=PL[1]"
$$ 		INV_REL	"PL[1]=PL1"
$$ 		UNIT	"dB"
$$ 		FORMAT	"%14.2f dB"
$$ 		TEXT	" "
$$ END
$$ NAME		SFO1
$$ 		FORMAT	"%14.7f MHz"
$$ 		TEXT	" "
$$ END
$$ HEADER		"======== CHANNEL f2 ========"
$$ NAME		CPDPRG2
$$ 		TEXT	" "
$$ END
$$ NAME		NUC2
$$ 		NONEDIT
$$ 		TEXT	" "
$$ END
$$ T_NAME		PCPD2
$$ 		TYPE	R32
$$ 		CLASS	ACQU
$$ 		SUBRANGE 0 1e38
$$ 		REL	"PCPD2=PCPD[2]"
$$ 		INV_REL	"PCPD[2]=PCPD2"
$$ 		UNIT	"usec"
$$ 		FORMAT	"%14.2f usec"
$$ 		TEXT	" "
$$ END
$$ T_NAME		PL2
$$ 		TYPE	R32
$$ 		CLASS	ACQU
$$ 		SUBRANGE -6.0 1e38
$$ 		REL	"PL2=PL[2]"
$$ 		INV_REL	"PL[2]=PL2"
$$ 		UNIT	"dB"
$$ 		FORMAT	"%14.2f dB"
$$ 		TEXT	" "
$$ END
$$ T_NAME		PL12
$$ 		TYPE	R32
$$ 		CLASS	ACQU
$$ 		SUBRANGE -6.0 1e38
$$ 		REL	"PL12=PL[12]"
$$ 		INV_REL	"PL[12]=PL12"
$$ 		UNIT	"dB"
$$ 		FORMAT	"%14.2f dB"
$$ 		TEXT	" "
$$ END
$$ NAME		SFO2
$$ 		FORMAT	"%14.7f MHz"
$$ 		TEXT	" "
$$ END
$$ 
##$PARAMETERFILE=	(parm.txt, ASCII, E:/%E5%9C%A8%E6%89%80%E7%A0%94%E7%A9%B6/%E6%98%BE%E8%89%B2%E5%BA%95%E7%89%A9%E7%A0%94%E7%A9%B6/%E8%AF%BE%E9%A2%98%E5%AE%9E%E9%AA%8C%E8%AE%A1%E5%88%92%E3%80%81%E8%AE%B0%E5%BD%95%E5%8F%8A%E6%80%BB%E7%BB%93/%E6%A0%B8%E7%A3%81%E5%9B%BE%E8%B0%B1/20150212/166-150105%EF%BC%88%E7%94%98%E9%9C%B2%E7%B3%96%E8%8B%B7%EF%BC%89/2/pdata/1/parm.txt, 0)
$$ 
$$ Current Data Parameters
$$ NAME         166-150105                
$$ EXPNO                 2                
$$ PROCNO                1                
$$ 
$$ F2 - Acquisition Parameters
$$ Date_          20150112                
$$ Time              23.48                
$$ INSTRUM          DPX300                
$$ PROBHD   5 mm PABBO BB/                
$$ PULPROG          zgdc30                
$$ TD                65536                
$$ SOLVENT           CDCl3                
$$ NS                 1000                
$$ DS                    4                
$$ SWH           19607.844 Hz             
$$ FIDRES         0.299192 Hz             
$$ AQ            1.6712180 sec            
$$ RG               2298.8                
$$ DW               25.500 usec           
$$ DE                 6.00 usec           
$$ TE                296.2 K              
$$ D1           2.00000000 sec            
$$ d11          0.03000000 sec            
$$ TD0                   1                
$$ 
$$ ======== CHANNEL f1 ========
$$ NUC1                13C                
$$ P1                 9.00 usec           
$$ PL1               -1.00 dB             
$$ SFO1         75.4752953 MHz            
$$ 
$$ ======== CHANNEL f2 ========
$$ CPDPRG2         waltz16                
$$ NUC2                 1H                
$$ PCPD2             80.00 usec           
$$ PL2                0.00 dB             
$$ PL12              15.80 dB             
$$ SFO2        300.1312005 MHz            
$$ 
$$ F2 - Processing parameters
$$ SI                32768                
$$ SF           75.4677490 MHz            
$$ WDW                  EM                
$$ SSB                   0                
$$ LB                 1.00 Hz             
$$ GB                    0                
$$ PC                 1.40                
$$ 
##$PARAMETERFILE=	(peak.txt, ASCII, E:/%E5%9C%A8%E6%89%80%E7%A0%94%E7%A9%B6/%E6%98%BE%E8%89%B2%E5%BA%95%E7%89%A9%E7%A0%94%E7%A9%B6/%E8%AF%BE%E9%A2%98%E5%AE%9E%E9%AA%8C%E8%AE%A1%E5%88%92%E3%80%81%E8%AE%B0%E5%BD%95%E5%8F%8A%E6%80%BB%E7%BB%93/%E6%A0%B8%E7%A3%81%E5%9B%BE%E8%B0%B1/20150212/166-150105%EF%BC%88%E7%94%98%E9%9C%B2%E7%B3%96%E8%8B%B7%EF%BC%89/2/pdata/1/peak.txt, 0)
$$ DU=d:, USER=pub, NAME=166-150105, EXPNO=2, PROCNO=1
$$ F1=175.739ppm, F2=146.084ppm, MI=1.27cm, MAXI=9.20cm, PC=1.400
$$      #     ADDRESS            FREQUENCY         INTENSITY
$$                            [Hz]        [PPM]
$$      1      7493.4    12865.995     170.4833         6.02
$$ 
$$      2      7561.6    12825.172     169.9424         7.02
$$ 
$$      3      7563.3    12824.168     169.9291         7.33
$$ 
$$      4      7600.6    12801.866     169.6336         5.84
$$ 
$$      5      8723.3    12130.017     160.7311         4.88
$$ 
$$      6      9055.6    11931.215     158.0969         6.08
$$ 
$$      7      9470.6    11682.873     154.8062         5.41
$$ 
$$      8      9807.3    11481.391     152.1364         5.46
$$ 
$$      9     13127.3     9494.744     125.8119         7.15
$$ 
$$     10     14435.8     8711.792     115.4373         4.84
$$ 
$$     11     14693.1     8557.812     113.3969         6.88
$$ 
$$     12     14718.9     8542.401     113.1927         6.00
$$ 
$$     13     15842.3     7870.180     104.2853         7.18
$$ 
$$     14     16907.5     7232.776      95.8393         7.11
$$ 
$$     15     19213.8     5852.666      77.5519        14.39
$$ 
$$     16     19267.5     5820.584      77.1268        15.00
$$ 
$$     17     19321.0     5788.531      76.7020        14.31
$$ 
$$     18     20230.3     5244.463      69.4928         7.01
$$ 
$$     19     20293.6     5206.575      68.9907         7.29
$$ 
$$     20     20339.8     5178.909      68.6241         6.91
$$ 
$$     21     20711.0     4956.805      65.6811         6.72
$$ 
$$     22     21177.6     4677.611      61.9816         5.90
$$ 
$$     23     26365.4     1573.281      20.8471         8.88
$$ 
$$     24     26388.7     1559.321      20.6621        11.05
$$ 
$$     25     26390.3     1558.426      20.6502        11.78
$$ 
$$     26     26393.4     1556.550      20.6254        10.31
$$ 
$$     27     26640.6     1408.629      18.6653         9.10
$$ 
$$ 
##$PARAMETERFILE=	(procs, ASCII, E:/%E5%9C%A8%E6%89%80%E7%A0%94%E7%A9%B6/%E6%98%BE%E8%89%B2%E5%BA%95%E7%89%A9%E7%A0%94%E7%A9%B6/%E8%AF%BE%E9%A2%98%E5%AE%9E%E9%AA%8C%E8%AE%A1%E5%88%92%E3%80%81%E8%AE%B0%E5%BD%95%E5%8F%8A%E6%80%BB%E7%BB%93/%E6%A0%B8%E7%A3%81%E5%9B%BE%E8%B0%B1/20150212/166-150105%EF%BC%88%E7%94%98%E9%9C%B2%E7%B3%96%E8%8B%B7%EF%BC%89/2/pdata/1/procs, 0)
$$ ##TITLE= Parameter file, TOPSPIN		Version 1.3
$$ ##JCAMPDX= 5.0
$$ ##DATATYPE= Parameter Values
$$ ##ORIGIN= Bruker BioSpin GmbH
$$ ##OWNER= nmr
$$ $$ 2015-01-13 09:59:03.906 +0800  nmr@NMR
$$ $$ d:/data/pub/nmr/166-150105/2/pdata/1//procs
$$ ##$ABSF1= 229.9025
$$ ##$ABSF2= -29.91501
$$ ##$ABSG= 5
$$ ##$ABSL= 3
$$ ##$ALPHA= 0
$$ ##$AQORDER= 0
$$ ##$ASSFAC= 0
$$ ##$ASSFACI= 0
$$ ##$ASSFACX= 0
$$ ##$ASSWID= 0
$$ ##$AUNMP= <proc_1dnp>
$$ ##$AXLEFT= 0
$$ ##$AXRIGHT= 0
$$ ##$AXTYPE= 0
$$ ##$AXUNIT= <>
$$ ##$AZFE= 0.1
$$ ##$AZFW= 0.5
$$ ##$BCFW= 0
$$ ##$BC_mod= 2
$$ ##$BYTORDP= 0
$$ ##$COROFFS= 0
$$ ##$CY= 15
$$ ##$DATMOD= 1
$$ ##$DC= 0
$$ ##$DFILT= <>
$$ ##$DTYPP= 0
$$ ##$F1P= 229.902496337891
$$ ##$F2P= -29.915020377162
$$ ##$FCOR= 0.5
$$ ##$FTSIZE= 32768
$$ ##$FT_mod= 6
$$ ##$GAMMA= 0
$$ ##$GB= 0
$$ ##$INTBC= 1
$$ ##$INTSCL= 1
$$ ##$ISEN= 30
$$ ##$LB= 1
$$ ##$LEV0= 0
$$ ##$LPBIN= 0
$$ ##$MAXI= 17.49649
$$ ##$MC2= 0
$$ ##$MEAN= 0
$$ ##$ME_mod= 0
$$ ##$MI= 0
$$ ##$NCOEF= 0
$$ ##$NC_proc= -2
$$ ##$NLEV= 6
$$ ##$NOISF1= 0
$$ ##$NOISF2= 0
$$ ##$NSP= 0
$$ ##$NTH_PI= 0
$$ ##$NZP= 0
$$ ##$OFFSET= 229.9025
$$ ##$PC= 1.4
$$ ##$PHC0= -66.81078
$$ ##$PHC1= 50.858
$$ ##$PH_mod= 1
$$ ##$PKNL= yes
$$ ##$PPARMOD= 0
$$ ##$PPDIAG= 0
$$ ##$PPIPTYP= 0
$$ ##$PPMPNUM= 100
$$ ##$PPRESOL= 1
$$ ##$PSCAL= 0
$$ ##$PSIGN= 0
$$ ##$REVERSE= no
$$ ##$SF= 75.467749
$$ ##$SI= 32768
$$ ##$SIGF1= 0
$$ ##$SIGF2= 0
$$ ##$SINO= 80
$$ ##$SIOLD= 32768
$$ ##$SREGLST= <13C.CDCl3>
$$ ##$SSB= 0
$$ ##$STSI= 32768
$$ ##$STSR= 0
$$ ##$SW_p= 19607.8431372549
$$ ##$SYMM= 0
$$ ##$S_DEV= 0
$$ ##$TDeff= 65536
$$ ##$TDoff= 0
$$ ##$TI= <>
$$ ##$TILT= no
$$ ##$TM1= 0
$$ ##$TM2= 0
$$ ##$TOPLEV= 0
$$ ##$USERP1= <user>
$$ ##$USERP2= <user>
$$ ##$USERP3= <user>
$$ ##$USERP4= <user>
$$ ##$USERP5= <user>
$$ ##$WDW= 1
$$ ##$XDIM= 64
$$ ##$YMAX_p= 439222784
$$ ##$YMIN_p= -4693720
$$ ##END=
$$ 
##$PARAMETERFILE=	(pulseprogram, ASCII, E:/%E5%9C%A8%E6%89%80%E7%A0%94%E7%A9%B6/%E6%98%BE%E8%89%B2%E5%BA%95%E7%89%A9%E7%A0%94%E7%A9%B6/%E8%AF%BE%E9%A2%98%E5%AE%9E%E9%AA%8C%E8%AE%A1%E5%88%92%E3%80%81%E8%AE%B0%E5%BD%95%E5%8F%8A%E6%80%BB%E7%BB%93/%E6%A0%B8%E7%A3%81%E5%9B%BE%E8%B0%B1/20150212/166-150105%EF%BC%88%E7%94%98%E9%9C%B2%E7%B3%96%E8%8B%B7%EF%BC%89/2/pulseprogram, 0)
$$ # 1 "C:/Bruker/TP13/exp/stan/nmr/lists/pp/zgdc30"
$$ ;zgdc30
$$ ;avance-version (07/04/03)
$$ ;1D sequence with decoupling
$$ ;using 30 degree flip angle
$$ ;
$$ ;$CLASS=HighRes
$$ ;$DIM=1D
$$ ;$TYPE=
$$ ;$SUBTYPE=
$$ ;$COMMENT=
$$ 
$$ 
$$ # 1 "C:/Bruker/TP13/exp/stan/nmr/lists/pp/Avance.incl" 1
$$ ;Avance.incl
$$ ;
$$ ;avance-version (07/01/22)
$$ ;
$$ ;$CLASS=HighRes Incl
$$ ;$COMMENT=
$$ 
$$ 
$$ 
$$ 
$$ 
$$ 
$$ 
$$ 
$$ 
$$ 
$$ 
$$ 
$$ 
$$ 
$$ 
$$ 
$$ 
$$ 
$$ 
$$ 
$$ 
$$ 
$$ 
$$ 
$$ 
$$ 
$$ 
$$ 
$$ 
$$ 
$$ 
$$ 
$$ 
$$ 
$$ 
$$ 
$$ 
$$ 
$$ 
$$ 
$$ 
$$ 
$$ 
$$ 
$$ 
$$ 
$$ 
$$ 
$$ 
$$ 
$$ 
$$ 
$$ 
$$ 
$$ 
$$ 
$$ 
$$ 
$$ 
$$ 
$$ 
$$ 
$$ 
$$ 
$$ 
$$ 
$$ 
$$ 
$$ 
$$ 
$$ 
$$ 
$$ 
$$ 
$$ 
$$ 
$$ 
$$ 
$$ 
$$ 
$$ 
$$ 
$$ 
$$ 
$$ 
$$ 
$$ 
$$ 
$$ 
$$ 
$$ 
$$ 
$$ 
$$ 
$$ 
$$ 
$$ 
$$ 
$$ 
$$ 
$$ 
$$ 
$$ 
$$ 
$$ 
$$ 
$$ 
$$ 
$$ 
$$ 
$$ 
$$ 
$$ 
$$ 
$$ 
$$ 
$$ 
$$ 
$$ 
$$ 
$$ 
$$ 
$$ 
$$ 
$$ 
$$ 
$$ 
$$ 
$$ 
$$ ;$Id: Avance1.incl,v 1.10.6.2 2007/01/22 13:54:46 ber Exp $
$$ # 13 "C:/Bruker/TP13/exp/stan/nmr/lists/pp/zgdc30" 2
$$ 
$$ 
$$ 
$$ "d11=30m"
$$ 
$$ 
$$ "acqt0=-p1*0.66/3.1416"
$$ 
$$ 
$$ # 1 "mc_line 22 file C:/Bruker/TP13/exp/stan/nmr/lists/pp/zgdc30 expanding definition part of mc command before ze"
$$ define delay MCWRK
$$ define delay MCREST
$$ "MCWRK = 0.500000*30m"
$$ "MCREST = 30m - 30m"
$$ # 22 "C:/Bruker/TP13/exp/stan/nmr/lists/pp/zgdc30"
$$ 1 ze
$$ # 1 "mc_line 22 file C:/Bruker/TP13/exp/stan/nmr/lists/pp/zgdc30 expanding definition of mc command after ze"
$$ # 23 "C:/Bruker/TP13/exp/stan/nmr/lists/pp/zgdc30"
$$   d11 pl12:f2 
$$ # 1 "mc_line 24 file C:/Bruker/TP13/exp/stan/nmr/lists/pp/zgdc30 expanding start label for mc command"
$$ 2 MCWRK  * 2 do:f2
$$ LBLF0, MCREST
$$ # 25 "C:/Bruker/TP13/exp/stan/nmr/lists/pp/zgdc30"
$$   d11 cpd2:f2
$$   d1
$$   p1*0.33 ph1
$$   go=2 ph31
$$ # 1 "mc_line 29 file C:/Bruker/TP13/exp/stan/nmr/lists/pp/zgdc30 expanding mc command in line"
$$   MCWRK do:f2 wr #0
$$   MCWRK zd 
$$   lo to LBLF0 times td0
$$ 
$$ # 30 "C:/Bruker/TP13/exp/stan/nmr/lists/pp/zgdc30"
$$ exit
$$ 
$$ 
$$ ph1=0 2 2 0 1 3 3 1
$$ ph31=0 2 2 0 1 3 3 1
$$ 
$$ 
$$ ;pl1 : f1 channel - power level for pulse (default)
$$ ;pl12: f2 channel - power level for CPD/BB decoupling
$$ ;p1 : f1 channel -  90 degree high power pulse
$$ ;d1 : relaxation delay; 1-5 * T1
$$ ;d11: delay for disk I/O                             [30 msec]
$$ ;NS: 1 * n, total number of scans: NS * TD0
$$ ;cpd2: decoupling according to sequence defined by cpdprg2
$$ ;pcpd2: f2 channel - 90 degree pulse for decoupling sequence
$$ 
$$ 
$$ 
$$ ;$Id: zgdc30,v 1.8.6.2 2007/04/11 13:16:56 ber Exp $
$$ 
##$PARAMETERFILE=	(scon, ASCII, E:/%E5%9C%A8%E6%89%80%E7%A0%94%E7%A9%B6/%E6%98%BE%E8%89%B2%E5%BA%95%E7%89%A9%E7%A0%94%E7%A9%B6/%E8%AF%BE%E9%A2%98%E5%AE%9E%E9%AA%8C%E8%AE%A1%E5%88%92%E3%80%81%E8%AE%B0%E5%BD%95%E5%8F%8A%E6%80%BB%E7%BB%93/%E6%A0%B8%E7%A3%81%E5%9B%BE%E8%B0%B1/20150212/166-150105%EF%BC%88%E7%94%98%E9%9C%B2%E7%B3%96%E8%8B%B7%EF%BC%89/2/scon, 0)
$$ ##TITLE= Parameter file, TOPSPIN		Version 1.3
$$ ##JCAMPDX= 5.0
$$ ##DATATYPE= Parameter Values
$$ ##ORIGIN= Bruker BioSpin GmbH
$$ ##OWNER= nmr
$$ $$ 2015-01-12 22:46:13.437 +0800  nmr@NMR
$$ $$ D:\/data/pub/nmr/166-150105/2/scon
$$ ##$BLKPA= (0..15)
$$ 3 3 3 3 3 3 3 3 3 3 3 3 3 3 3 3 
$$ ##$BLKTR= (0..15)
$$ 3 3 3 3 3 3 3 3 3 3 3 3 3 3 3 3 
$$ ##$DE1= 2
$$ ##$DE2= 2
$$ ##$DEADC= 4
$$ ##$DEPA= 2
$$ ##$DERX= 3
$$ ##$PHASP4= (0..15)
$$ 0.5 0.5 0.5 0.5 0.5 0.5 0.5 0.5 0.5 0.5 0.5 0.5 0.5 0.5 0.5 0.5 
$$ ##$PHASPR= (0..15)
$$ 3 3 3 3 3 3 3 3 3 3 3 3 3 3 3 3 
$$ ##$SHAPPR= (0..15)
$$ 1.6 1.6 1.6 1.6 1.6 1.6 1.6 1.6 1.6 1.6 1.6 1.6 1.6 1.6 1.6 1.6 
$$ ##END=
$$ 
##$PARAMETERFILE=	(uxnmr.par, ASCII, E:/%E5%9C%A8%E6%89%80%E7%A0%94%E7%A9%B6/%E6%98%BE%E8%89%B2%E5%BA%95%E7%89%A9%E7%A0%94%E7%A9%B6/%E8%AF%BE%E9%A2%98%E5%AE%9E%E9%AA%8C%E8%AE%A1%E5%88%92%E3%80%81%E8%AE%B0%E5%BD%95%E5%8F%8A%E6%80%BB%E7%BB%93/%E6%A0%B8%E7%A3%81%E5%9B%BE%E8%B0%B1/20150212/166-150105%EF%BC%88%E7%94%98%E9%9C%B2%E7%B3%96%E8%8B%B7%EF%BC%89/2/uxnmr.par, 0)
$$ ##TITLE= Parameter file, TOPSPIN		Version 1.3
$$ ##JCAMPDX= 5.0
$$ ##DATATYPE= Parameter Values
$$ ##ORIGIN= Bruker BioSpin GmbH
$$ ##OWNER= Administrator
$$ $$ 2014-09-30 11:26:32.828 +0800  nmr@NMR
$$ $$ C:/Bruker/TP13/conf/instr/DPX300/uxnmr.par
$$ ##$ACB= 0
$$ ##$ACBTAT= (0..15)
$$ 0 88 72 50 0 0 0 0 0 0 0 0 0 0 0 0
$$ ##$ACBTBA= (0..15)
$$ 0 30 40 0 0 0 0 0 0 0 0 0 0 0 0 0
$$ ##$ACBTCTL= (0..15)
$$ 0 0 0 0 0 0 0 0 0 0 0 0 0 0 0 0
$$ ##$ACBTDI= (0..15)
$$ 0 70 70 72 0 0 0 0 0 0 0 0 0 0 0 0
$$ ##$ACBTDM= (0..15)
$$ 0 0 0 0 0 0 0 0 0 0 0 0 0 0 0 0
$$ ##$ACBTFHI= (0..15)
$$ 0 0 0 0 0 0 0 0 0 0 0 0 0 0 0 0
$$ ##$ACBTFL= (0..15)
$$ 0 249 250 8 0 0 0 0 0 0 0 0 0 0 0 0
$$ ##$ACBTFLO= (0..15)
$$ 0 0 0 0 0 0 0 0 0 0 0 0 0 0 0 0
$$ ##$ACBTOUT= (0..15)
$$ 0 0 0 0 0 0 0 0 0 0 0 0 0 0 0 0
$$ ##$ACBTPO= (0..15)
$$ 0 100000 50000 20000 0 0 0 0 0 0 0 0 0 0 0 0
$$ ##$ACBTPW= (0..15)
$$ 0 0 0 0 0 0 0 0 0 0 0 0 0 0 0 0
$$ ##$ACBTSB= (0..15)
$$ 0 1 1 1 0 0 0 0 0 0 0 0 0 0 0 0
$$ ##$ACBTY= <no>
$$ ##$AQSBDHW= (0..31)
$$ 255 255 255 255 255 255 255 255 255 255 255 255 255 255 255 255 255 255 
$$ 255 255 255 255 255 255 255 255 255 255 255 255 255 255
$$ ##$AQSBDID= (0..31)
$$ 255 255 255 255 255 255 255 255 255 255 255 255 255 255 255 255 255 255 
$$ 255 255 255 255 255 255 255 255 255 255 255 255 255 255
$$ ##$AQSBDNO= (0..31)
$$ 255 255 255 255 255 255 255 255 255 255 255 255 255 255 255 255 255 255 
$$ 255 255 255 255 255 255 255 255 255 255 255 255 255 255
$$ ##$AQSBDTY= (0..31)
$$ 255 255 255 255 255 255 255 255 255 255 255 255 255 255 255 255 255 255 
$$ 255 255 255 255 255 255 255 255 255 255 255 255 255 255
$$ ##$AQSBUAD= (0..31)
$$ 255 255 255 255 255 255 255 255 255 255 255 255 255 255 255 255 255 255 
$$ 255 255 255 255 255 255 255 255 255 255 255 255 255 255
$$ ##$AQSECL= (0..31)
$$ 255 255 255 255 255 255 255 255 255 255 255 255 255 255 255 255 255 255 
$$ 255 255 255 255 255 255 255 255 255 255 255 255 255 255
$$ ##$AQSECLS= (0..31)
$$ 255 255 255 255 255 255 255 255 255 255 255 255 255 255 255 255 255 255 
$$ 255 255 255 255 255 255 255 255 255 255 255 255 255 255
$$ ##$ATT19F= (0..1)
$$ 0 0
$$ ##$ATT1H= (0..1)
$$ 0 0
$$ ##$ATT3H= (0..1)
$$ 0 0
$$ ##$ATTX= (0..1)
$$ 0 0
$$ ##$ATTY= (0..1)
$$ 0 0
$$ ##$ATTZ= (0..1)
$$ 0 0
$$ ##$BACSAIR= yes
$$ ##$BACSCAP= 60
$$ ##$BACSDEL= 10
$$ ##$BACSFCM= no
$$ ##$BACSOPT= <>
$$ ##$BACSTY= <tty08>
$$ ##$BARPTY= <no>
$$ ##$BFREQ= 300.13
$$ ##$BIRDS= no
$$ ##$BMPC= 0
$$ ##$BMPCTY= <no>
$$ ##$BPSUTY= <no>
$$ ##$BSMS= 1
$$ ##$BSMSTY= <tty02>
$$ ##$CFASMOD= (0..7)
$$ 2 2 0 0 0 0 0 0
$$ ##$CFASMUL= (0..7)
$$ 1 1 0 0 0 0 0 0
$$ ##$CNFTXDR= (0..7)
$$ 3 3 0 0 0 0 0 0
$$ ##$COMDIG2= 0
$$ ##$CPDBTY= <no>
$$ ##$CRCOTY= <no>
$$ ##$DATSTAT= no
$$ ##$DIGI140= (0..7)
$$ 0 0 0 0 0 0 0 0
$$ ##$DIGIB12= (0..7)
$$ 0 0 0 0 0 0 0 0
$$ ##$DIGIB16= (0..7)
$$ 0 0 0 0 0 0 0 0
$$ ##$DIGIFA= (0..7)
$$ 0 0 0 0 0 0 0 0
$$ ##$DIGIHA= (0..7)
$$ 0 0 0 0 0 0 0 0
$$ ##$DIGIHAF= (0..7)
$$ 0 0 0 0 0 0 0 0
$$ ##$DIGIHRD= (0..7)
$$ 0 0 0 0 0 0 0 0
$$ ##$DIGIIA= (0..7)
$$ 0 0 0 0 0 0 0 0
$$ ##$DIGIO16= (0..7)
$$ 0 0 0 0 0 0 0 0
$$ ##$DIGISA= (0..7)
$$ 0 0 0 0 0 0 0 0
$$ ##$DIGISAF= (0..7)
$$ 1 0 0 0 0 0 0 0
$$ ##$DIGISL= (0..7)
$$ 0 0 0 0 0 0 0 0
$$ ##$DIGITYI= (0..7)
$$ 0 0 0 0 0 0 0 0
$$ ##$DIGITYP= (0..7)
$$ 0 0 0 0 0 0 0 0
$$ ##$DIGITZ= 0
$$ ##$DRU= no
$$ ##$FCUMEM= (0..7)
$$ 258048 258048 0 0 0 0 0 0
$$ ##$FCUPAL= (0..7)
$$ 3 3 0 0 0 0 0 0
$$ ##$FQMIX= 0
$$ ##$FUNCMOD= <>
$$ ##$GCUTYPE= 1
$$ ##$GTUTY= <no>
$$ ##$HFAC= 3
$$ ##$HPCU= 0
$$ ##$HPCUTY= <no>
$$ ##$HPTXLP= (0..3)
$$ -1 -1 -1 -1
$$ ##$HPTXPI= (0..3)
$$ 0 0 0 0
$$ ##$HPTXPO= (0..3)
$$ 0 0 0 0
$$ ##$HPTXTY= (0..3)
$$ 0 0 0 0
$$ ##$IF451= 0
$$ ##$IFREQ= 1
$$ ##$INTFPR= 0
$$ ##$IPSO= no
$$ ##$LOCKTY= <tty03>
$$ ##$LOCSWID= 0
$$ ##$M2FAC= 0
$$ ##$MASTY= <no>
$$ ##$MEMPRM= 0
$$ ##$MHFAC= 0
$$ ##$MXFAC= 0
$$ ##$NAMPD1= <2H>
$$ ##$NAMPD10= <>
$$ ##$NAMPD11= <>
$$ ##$NAMPD12= <>
$$ ##$NAMPD13= <>
$$ ##$NAMPD14= <>
$$ ##$NAMPD15= <>
$$ ##$NAMPD16= <>
$$ ##$NAMPD2= <1H>
$$ ##$NAMPD3= <X-BB19F_2HS>
$$ ##$NAMPD4= <>
$$ ##$NAMPD5= <>
$$ ##$NAMPD6= <>
$$ ##$NAMPD7= <>
$$ ##$NAMPD8= <>
$$ ##$NAMPD9= <>
$$ ##$NFCU= 2
$$ ##$NMRCH= 2
$$ ##$NMRMEM= 16384
$$ ##$NRCU= 1
$$ ##$NROUT= 1
$$ ##$PAMPF1= (0..15)
$$ 75 99 0 27 2 0 0 203 134 46 255 117 1 0 0 0
$$ ##$PAMPF2= (0..15)
$$ 0 0 0 0 0 0 0 0 0 0 0 0 0 0 0 0
$$ ##$PAMPF3= (0..15)
$$ 0 0 0 0 0 0 0 0 0 0 0 0 0 0 0 0
$$ ##$PAMPF4= (0..15)
$$ 0 0 0 0 0 0 0 0 0 0 0 0 0 0 0 0
$$ ##$PAMPF5= (0..15)
$$ 0 0 0 0 0 0 0 0 0 0 0 0 0 0 0 0
$$ ##$PAMPF6= (0..15)
$$ 0 0 0 0 0 0 0 0 0 0 0 0 0 0 0 0
$$ ##$PAMPF7= (0..15)
$$ 0 0 0 0 0 0 0 0 0 0 0 0 0 0 0 0
$$ ##$PAMPF8= (0..15)
$$ 0 0 0 0 0 0 0 0 0 0 0 0 0 0 0 0
$$ ##$PH4= 0
$$ ##$PHF4TY= <no>
$$ ##$POWCHK= no
$$ ##$PRAMD1= (0..7)
$$ 0 1048576 0 0 0 1048576 0 0
$$ ##$PRAMD10= (0..7)
$$ 0 0 0 0 0 0 0 0
$$ ##$PRAMD11= (0..7)
$$ 0 0 0 0 0 0 0 0
$$ ##$PRAMD12= (0..7)
$$ 0 0 0 0 0 0 0 0
$$ ##$PRAMD13= (0..7)
$$ 0 0 0 0 0 0 0 0
$$ ##$PRAMD14= (0..7)
$$ 0 0 0 0 0 0 0 0
$$ ##$PRAMD15= (0..7)
$$ 0 0 0 0 0 0 0 0
$$ ##$PRAMD16= (0..7)
$$ 0 0 0 0 0 0 0 0
$$ ##$PRAMD17= (0..7)
$$ 0 0 0 0 0 0 0 0
$$ ##$PRAMD18= (0..7)
$$ 0 0 0 0 0 0 0 0
$$ ##$PRAMD19= (0..7)
$$ 0 0 0 0 0 0 0 0
$$ ##$PRAMD2= (0..7)
$$ 0 0 0 0 0 0 0 0
$$ ##$PRAMD20= (0..7)
$$ 0 0 0 0 0 0 0 0
$$ ##$PRAMD21= (0..7)
$$ 0 0 0 0 0 0 0 0
$$ ##$PRAMD3= (0..7)
$$ 2 0 0 0 2 0 0 0
$$ ##$PRAMD4= (0..7)
$$ 2147483644 2146435071 2147483647 134217727 2147483644 2146435071 2147483647 
$$ 134217727
$$ ##$PRAMD5= (0..7)
$$ 0 0 0 0 0 0 0 0
$$ ##$PRAMD6= (0..7)
$$ 0 0 0 0 0 0 0 0
$$ ##$PRAMD7= (0..7)
$$ 0 0 0 0 0 0 0 0
$$ ##$PRAMD8= (0..7)
$$ 0 0 0 0 0 0 0 0
$$ ##$PRAMD9= (0..7)
$$ 0 0 0 0 0 0 0 0
$$ ##$PRAMLED= (0..1)
$$ 15 15
$$ ##$PRAMP1= <tty01>
$$ ##$PRAMP2= <no>
$$ ##$PRAMP3= <no>
$$ ##$PRAMP4= <no>
$$ ##$PRAMP5= <no>
$$ ##$PRAMP6= <no>
$$ ##$PRAMP7= <no>
$$ ##$PRAMP8= <no>
$$ ##$PRAMPTP= 0
$$ ##$PREPTY= <no>
$$ ##$PRESHLD= 0
$$ ##$PTS160= -1
$$ ##$PTSA2X= (0..7)
$$ 0 0 0 0 0 0 0 0
$$ ##$PTSF2X= (0..7)
$$ 309 309 0 0 0 0 0 0
$$ ##$PTSFMX= (0..7)
$$ 620 620 0 0 0 0 0 0
$$ ##$PULCHK= no
$$ ##$RCUCDS= (0..7)
$$ 4194304 0 0 0 0 0 0 0
$$ ##$RCUCFS= (0..7)
$$ 4096 0 0 0 0 0 0 0
$$ ##$RCUCSS= (0..7)
$$ 262144 0 0 0 0 0 0 0
$$ ##$RCUI2C1= (0..7)
$$ 78 66 0 0 0 0 0 0
$$ ##$RCUI2C2= (0..7)
$$ 0 0 0 0 0 0 0 0
$$ ##$RCUI2C3= (0..7)
$$ 0 0 0 0 0 0 0 0
$$ ##$RCUI2C4= (0..7)
$$ 0 0 0 0 0 0 0 0
$$ ##$RCUI2C5= (0..7)
$$ 0 0 0 0 0 0 0 0
$$ ##$RCUI2C6= (0..7)
$$ 0 0 0 0 0 0 0 0
$$ ##$RCUI2C7= (0..7)
$$ 0 0 0 0 0 0 0 0
$$ ##$RCUI2C8= (0..7)
$$ 0 0 0 0 0 0 0 0
$$ ##$RDCU= 0
$$ ##$RGTYPE= (0..7)
$$ 5 0 0 0 0 0 0 0
$$ ##$RG_max= (0..7)
$$ 46341 0 0 0 0 0 0 0 
$$ ##$RG_min= (0..7)
$$ 1 0 0 0 0 0 0 0 
$$ ##$RG_tab1= (0..255)
$$ 1 1.1 1.3 1.4 1.6 1.8 2 2.2 2.5 2.8 3.2 3.6 4 4.5 5 5.7 6.3 7.1 8 9 10.1 
$$ 11.3 12.7 14.3 16 18 20.2 22.6 25.4 28.5 32 35.9 40.3 45.3 50.8 57 64 
$$ 71.8 80.6 90.5 101.6 114 128 143.7 161.3 181 203.2 228.1 256 287.4 322.5 
$$ 362 406.4 456.1 512 574.7 645.1 724.1 812.7 912.3 1024 1149.4 1290.2 1448.2 
$$ 1625.5 1824.6 2048 2298.8 2580.3 2896.3 3251 3649.1 4096 4597.6 5160.6 
$$ 5792.6 6502 7298.2 8192 9195.2 10321.3 11585.2 13004 14596.5 16384 18390.4 
$$ 20642.5 23170.5 26008 29193 32768 36780.8 41285.1 46341 -1 -1 -1 -1 -1 
$$ -1 -1 -1 -1 -1 -1 -1 -1 -1 -1 -1 -1 -1 -1 -1 -1 -1 -1 -1 -1 -1 -1 -1 -1 
$$ -1 -1 -1 -1 -1 -1 -1 -1 -1 -1 -1 -1 -1 -1 -1 -1 -1 -1 -1 -1 -1 -1 -1 -1 
$$ -1 -1 -1 -1 -1 -1 -1 -1 -1 -1 -1 -1 -1 -1 -1 -1 -1 -1 -1 -1 -1 -1 -1 -1 
$$ -1 -1 -1 -1 -1 -1 -1 -1 -1 -1 -1 -1 -1 -1 -1 -1 -1 -1 -1 -1 -1 -1 -1 -1 
$$ -1 -1 -1 -1 -1 -1 -1 -1 -1 -1 -1 -1 -1 -1 -1 -1 -1 -1 -1 -1 -1 -1 -1 -1 
$$ -1 -1 -1 -1 -1 -1 -1 -1 -1 -1 -1 -1 -1 -1 -1 -1 -1 -1 -1 -1 -1 -1 -1 -1 
$$ -1 -1 -1 -1 -1 -1 -1 -1 -1 -1 -1 -1 -1
$$ ##$RG_tab2= (0..255)
$$ -1 -1 -1 -1 -1 -1 -1 -1 -1 -1 -1 -1 -1 -1 -1 -1 -1 -1 -1 -1 -1 -1 -1 -1 
$$ -1 -1 -1 -1 -1 -1 -1 -1 -1 -1 -1 -1 -1 -1 -1 -1 -1 -1 -1 -1 -1 -1 -1 -1 
$$ -1 -1 -1 -1 -1 -1 -1 -1 -1 -1 -1 -1 -1 -1 -1 -1 -1 -1 -1 -1 -1 -1 -1 -1 
$$ -1 -1 -1 -1 -1 -1 -1 -1 -1 -1 -1 -1 -1 -1 -1 -1 -1 -1 -1 -1 -1 -1 -1 -1 
$$ -1 -1 -1 -1 -1 -1 -1 -1 -1 -1 -1 -1 -1 -1 -1 -1 -1 -1 -1 -1 -1 -1 -1 -1 
$$ -1 -1 -1 -1 -1 -1 -1 -1 -1 -1 -1 -1 -1 -1 -1 -1 -1 -1 -1 -1 -1 -1 -1 -1 
$$ -1 -1 -1 -1 -1 -1 -1 -1 -1 -1 -1 -1 -1 -1 -1 -1 -1 -1 -1 -1 -1 -1 -1 -1 
$$ -1 -1 -1 -1 -1 -1 -1 -1 -1 -1 -1 -1 -1 -1 -1 -1 -1 -1 -1 -1 -1 -1 -1 -1 
$$ -1 -1 -1 -1 -1 -1 -1 -1 -1 -1 -1 -1 -1 -1 -1 -1 -1 -1 -1 -1 -1 -1 -1 -1 
$$ -1 -1 -1 -1 -1 -1 -1 -1 -1 -1 -1 -1 -1 -1 -1 -1 -1 -1 -1 -1 -1 -1 -1 -1 
$$ -1 -1 -1 -1 -1 -1 -1 -1 -1 -1 -1 -1 -1 -1 -1 -1
$$ ##$RG_tab3= (0..255)
$$ -1 -1 -1 -1 -1 -1 -1 -1 -1 -1 -1 -1 -1 -1 -1 -1 -1 -1 -1 -1 -1 -1 -1 -1 
$$ -1 -1 -1 -1 -1 -1 -1 -1 -1 -1 -1 -1 -1 -1 -1 -1 -1 -1 -1 -1 -1 -1 -1 -1 
$$ -1 -1 -1 -1 -1 -1 -1 -1 -1 -1 -1 -1 -1 -1 -1 -1 -1 -1 -1 -1 -1 -1 -1 -1 
$$ -1 -1 -1 -1 -1 -1 -1 -1 -1 -1 -1 -1 -1 -1 -1 -1 -1 -1 -1 -1 -1 -1 -1 -1 
$$ -1 -1 -1 -1 -1 -1 -1 -1 -1 -1 -1 -1 -1 -1 -1 -1 -1 -1 -1 -1 -1 -1 -1 -1 
$$ -1 -1 -1 -1 -1 -1 -1 -1 -1 -1 -1 -1 -1 -1 -1 -1 -1 -1 -1 -1 -1 -1 -1 -1 
$$ -1 -1 -1 -1 -1 -1 -1 -1 -1 -1 -1 -1 -1 -1 -1 -1 -1 -1 -1 -1 -1 -1 -1 -1 
$$ -1 -1 -1 -1 -1 -1 -1 -1 -1 -1 -1 -1 -1 -1 -1 -1 -1 -1 -1 -1 -1 -1 -1 -1 
$$ -1 -1 -1 -1 -1 -1 -1 -1 -1 -1 -1 -1 -1 -1 -1 -1 -1 -1 -1 -1 -1 -1 -1 -1 
$$ -1 -1 -1 -1 -1 -1 -1 -1 -1 -1 -1 -1 -1 -1 -1 -1 -1 -1 -1 -1 -1 -1 -1 -1 
$$ -1 -1 -1 -1 -1 -1 -1 -1 -1 -1 -1 -1 -1 -1 -1 -1
$$ ##$RG_tab4= (0..255)
$$ -1 -1 -1 -1 -1 -1 -1 -1 -1 -1 -1 -1 -1 -1 -1 -1 -1 -1 -1 -1 -1 -1 -1 -1 
$$ -1 -1 -1 -1 -1 -1 -1 -1 -1 -1 -1 -1 -1 -1 -1 -1 -1 -1 -1 -1 -1 -1 -1 -1 
$$ -1 -1 -1 -1 -1 -1 -1 -1 -1 -1 -1 -1 -1 -1 -1 -1 -1 -1 -1 -1 -1 -1 -1 -1 
$$ -1 -1 -1 -1 -1 -1 -1 -1 -1 -1 -1 -1 -1 -1 -1 -1 -1 -1 -1 -1 -1 -1 -1 -1 
$$ -1 -1 -1 -1 -1 -1 -1 -1 -1 -1 -1 -1 -1 -1 -1 -1 -1 -1 -1 -1 -1 -1 -1 -1 
$$ -1 -1 -1 -1 -1 -1 -1 -1 -1 -1 -1 -1 -1 -1 -1 -1 -1 -1 -1 -1 -1 -1 -1 -1 
$$ -1 -1 -1 -1 -1 -1 -1 -1 -1 -1 -1 -1 -1 -1 -1 -1 -1 -1 -1 -1 -1 -1 -1 -1 
$$ -1 -1 -1 -1 -1 -1 -1 -1 -1 -1 -1 -1 -1 -1 -1 -1 -1 -1 -1 -1 -1 -1 -1 -1 
$$ -1 -1 -1 -1 -1 -1 -1 -1 -1 -1 -1 -1 -1 -1 -1 -1 -1 -1 -1 -1 -1 -1 -1 -1 
$$ -1 -1 -1 -1 -1 -1 -1 -1 -1 -1 -1 -1 -1 -1 -1 -1 -1 -1 -1 -1 -1 -1 -1 -1 
$$ -1 -1 -1 -1 -1 -1 -1 -1 -1 -1 -1 -1 -1 -1 -1 -1
$$ ##$RG_tab5= (0..255)
$$ -1 -1 -1 -1 -1 -1 -1 -1 -1 -1 -1 -1 -1 -1 -1 -1 -1 -1 -1 -1 -1 -1 -1 -1 
$$ -1 -1 -1 -1 -1 -1 -1 -1 -1 -1 -1 -1 -1 -1 -1 -1 -1 -1 -1 -1 -1 -1 -1 -1 
$$ -1 -1 -1 -1 -1 -1 -1 -1 -1 -1 -1 -1 -1 -1 -1 -1 -1 -1 -1 -1 -1 -1 -1 -1 
$$ -1 -1 -1 -1 -1 -1 -1 -1 -1 -1 -1 -1 -1 -1 -1 -1 -1 -1 -1 -1 -1 -1 -1 -1 
$$ -1 -1 -1 -1 -1 -1 -1 -1 -1 -1 -1 -1 -1 -1 -1 -1 -1 -1 -1 -1 -1 -1 -1 -1 
$$ -1 -1 -1 -1 -1 -1 -1 -1 -1 -1 -1 -1 -1 -1 -1 -1 -1 -1 -1 -1 -1 -1 -1 -1 
$$ -1 -1 -1 -1 -1 -1 -1 -1 -1 -1 -1 -1 -1 -1 -1 -1 -1 -1 -1 -1 -1 -1 -1 -1 
$$ -1 -1 -1 -1 -1 -1 -1 -1 -1 -1 -1 -1 -1 -1 -1 -1 -1 -1 -1 -1 -1 -1 -1 -1 
$$ -1 -1 -1 -1 -1 -1 -1 -1 -1 -1 -1 -1 -1 -1 -1 -1 -1 -1 -1 -1 -1 -1 -1 -1 
$$ -1 -1 -1 -1 -1 -1 -1 -1 -1 -1 -1 -1 -1 -1 -1 -1 -1 -1 -1 -1 -1 -1 -1 -1 
$$ -1 -1 -1 -1 -1 -1 -1 -1 -1 -1 -1 -1 -1 -1 -1 -1
$$ ##$RG_tab6= (0..255)
$$ -1 -1 -1 -1 -1 -1 -1 -1 -1 -1 -1 -1 -1 -1 -1 -1 -1 -1 -1 -1 -1 -1 -1 -1 
$$ -1 -1 -1 -1 -1 -1 -1 -1 -1 -1 -1 -1 -1 -1 -1 -1 -1 -1 -1 -1 -1 -1 -1 -1 
$$ -1 -1 -1 -1 -1 -1 -1 -1 -1 -1 -1 -1 -1 -1 -1 -1 -1 -1 -1 -1 -1 -1 -1 -1 
$$ -1 -1 -1 -1 -1 -1 -1 -1 -1 -1 -1 -1 -1 -1 -1 -1 -1 -1 -1 -1 -1 -1 -1 -1 
$$ -1 -1 -1 -1 -1 -1 -1 -1 -1 -1 -1 -1 -1 -1 -1 -1 -1 -1 -1 -1 -1 -1 -1 -1 
$$ -1 -1 -1 -1 -1 -1 -1 -1 -1 -1 -1 -1 -1 -1 -1 -1 -1 -1 -1 -1 -1 -1 -1 -1 
$$ -1 -1 -1 -1 -1 -1 -1 -1 -1 -1 -1 -1 -1 -1 -1 -1 -1 -1 -1 -1 -1 -1 -1 -1 
$$ -1 -1 -1 -1 -1 -1 -1 -1 -1 -1 -1 -1 -1 -1 -1 -1 -1 -1 -1 -1 -1 -1 -1 -1 
$$ -1 -1 -1 -1 -1 -1 -1 -1 -1 -1 -1 -1 -1 -1 -1 -1 -1 -1 -1 -1 -1 -1 -1 -1 
$$ -1 -1 -1 -1 -1 -1 -1 -1 -1 -1 -1 -1 -1 -1 -1 -1 -1 -1 -1 -1 -1 -1 -1 -1 
$$ -1 -1 -1 -1 -1 -1 -1 -1 -1 -1 -1 -1 -1 -1 -1 -1
$$ ##$RG_tab7= (0..255)
$$ -1 -1 -1 -1 -1 -1 -1 -1 -1 -1 -1 -1 -1 -1 -1 -1 -1 -1 -1 -1 -1 -1 -1 -1 
$$ -1 -1 -1 -1 -1 -1 -1 -1 -1 -1 -1 -1 -1 -1 -1 -1 -1 -1 -1 -1 -1 -1 -1 -1 
$$ -1 -1 -1 -1 -1 -1 -1 -1 -1 -1 -1 -1 -1 -1 -1 -1 -1 -1 -1 -1 -1 -1 -1 -1 
$$ -1 -1 -1 -1 -1 -1 -1 -1 -1 -1 -1 -1 -1 -1 -1 -1 -1 -1 -1 -1 -1 -1 -1 -1 
$$ -1 -1 -1 -1 -1 -1 -1 -1 -1 -1 -1 -1 -1 -1 -1 -1 -1 -1 -1 -1 -1 -1 -1 -1 
$$ -1 -1 -1 -1 -1 -1 -1 -1 -1 -1 -1 -1 -1 -1 -1 -1 -1 -1 -1 -1 -1 -1 -1 -1 
$$ -1 -1 -1 -1 -1 -1 -1 -1 -1 -1 -1 -1 -1 -1 -1 -1 -1 -1 -1 -1 -1 -1 -1 -1 
$$ -1 -1 -1 -1 -1 -1 -1 -1 -1 -1 -1 -1 -1 -1 -1 -1 -1 -1 -1 -1 -1 -1 -1 -1 
$$ -1 -1 -1 -1 -1 -1 -1 -1 -1 -1 -1 -1 -1 -1 -1 -1 -1 -1 -1 -1 -1 -1 -1 -1 
$$ -1 -1 -1 -1 -1 -1 -1 -1 -1 -1 -1 -1 -1 -1 -1 -1 -1 -1 -1 -1 -1 -1 -1 -1 
$$ -1 -1 -1 -1 -1 -1 -1 -1 -1 -1 -1 -1 -1 -1 -1 -1
$$ ##$RG_tab8= (0..255)
$$ -1 -1 -1 -1 -1 -1 -1 -1 -1 -1 -1 -1 -1 -1 -1 -1 -1 -1 -1 -1 -1 -1 -1 -1 
$$ -1 -1 -1 -1 -1 -1 -1 -1 -1 -1 -1 -1 -1 -1 -1 -1 -1 -1 -1 -1 -1 -1 -1 -1 
$$ -1 -1 -1 -1 -1 -1 -1 -1 -1 -1 -1 -1 -1 -1 -1 -1 -1 -1 -1 -1 -1 -1 -1 -1 
$$ -1 -1 -1 -1 -1 -1 -1 -1 -1 -1 -1 -1 -1 -1 -1 -1 -1 -1 -1 -1 -1 -1 -1 -1 
$$ -1 -1 -1 -1 -1 -1 -1 -1 -1 -1 -1 -1 -1 -1 -1 -1 -1 -1 -1 -1 -1 -1 -1 -1 
$$ -1 -1 -1 -1 -1 -1 -1 -1 -1 -1 -1 -1 -1 -1 -1 -1 -1 -1 -1 -1 -1 -1 -1 -1 
$$ -1 -1 -1 -1 -1 -1 -1 -1 -1 -1 -1 -1 -1 -1 -1 -1 -1 -1 -1 -1 -1 -1 -1 -1 
$$ -1 -1 -1 -1 -1 -1 -1 -1 -1 -1 -1 -1 -1 -1 -1 -1 -1 -1 -1 -1 -1 -1 -1 -1 
$$ -1 -1 -1 -1 -1 -1 -1 -1 -1 -1 -1 -1 -1 -1 -1 -1 -1 -1 -1 -1 -1 -1 -1 -1 
$$ -1 -1 -1 -1 -1 -1 -1 -1 -1 -1 -1 -1 -1 -1 -1 -1 -1 -1 -1 -1 -1 -1 -1 -1 
$$ -1 -1 -1 -1 -1 -1 -1 -1 -1 -1 -1 -1 -1 -1 -1 -1
$$ ##$ROUTER= 2
$$ ##$RX22TY= <tty10>
$$ ##$SCMTY= <no>
$$ ##$SPECTR= 5
$$ ##$SY2FLAG= 0
$$ ##$TFXNUM= 0
$$ ##$TRIPLO2= 0
$$ ##$VTUTY= <tty05>
$$ ##$WBREFAM= (0..15)
$$ 100 100 100 100 100 100 100 100 100 100 100 100 100 100 100 100
$$ ##$WBREFPH= (0..15)
$$ 0 0 0 0 0 0 0 0 0 0 0 0 0 0 0 0
$$ ##$XFAC= 2
$$ ##END=
$$ 
##$DECIM=	6
##$DSPFVS=	10
##NTUPLES=	NMRSPECTRUM
##VARNAME=	FREQUENCY,	SPECTRUM/REAL,	SPECTRUM/IMAG,	PAGE NUMBER
##SYMBOL=	X,	R,	I,	N
##VARTYPE=	INDEPENDENT,	DEPENDENT,	DEPENDENT,	PAGE
##VARFORM=	AFFN,	ASDF,	ASDF,	AFFN
##VARDIM=	65536,	65536,	65536,	2
##UNITS=	HZ,	ARBITRARY UNITS,	ARBITRARY UNITS,
##FIRST=	17350.224853515625,	14.49716949462890625,	-40.703845977783203125,	1
##LAST=	-2257.319704532623291,	-35.89160919189453125,	-18.174596786499023438,	2
##MIN=	-2257.319704532623291,	-105.40129852294921875,	-1907.756591796875,	1
##MAX=	17350.224853515625,	3298.967529296875,	1853.51708984375,	1
##FACTOR=	-0.29919195175170898438,	0.041237094116210938621,	0.02384695739746093765,	1
##PAGE=	N=1
##DATATABLE=	(X++(R..R)), XYDATA
-57990C51P9J54R4Rn9r7n1j3j6k6l3n5j0J5ol3o1n7o9o8j7R1P5R0O8j3m9n1l8k7k3l7J6K7
-57956A60J2Ol3l5Jj1l9k4J7L2l5o1J0J01R5l4j42n6O1M8j1p3k8K7j4j2P2L0nQl6p%KJ6M5
-57920H7kq4j19p7RL7l3m0m2j8J8M8nn4qJ6l5n6K6K1o4k7O9L8JN2Q5J18R3j3m4m0m2m8j8n1
-57884b02K3P7M4KJ0O4N5j1n4k8K2J4m5n3n7k7M7L2l9J2L7j9l3K9K9qo6p1RM5m3qP6O9m0p4
-57848a82p7j1R3R7L2o7j03k3Q1m4o4J0M6k8j64j53o3N8J17Q4J8K0nn0K0J02J13R8oj46j08
-57817c05k4MQ8L5k6k9q8n4m5o6n3j3O3J04J24J00m7j06m1l8n3l4m2J7L4P0R1K8n6p3J0n1
-57785d76q4mJJ6O5M6J2P3R8l6j33p1Q2J08Km1j0j8K0K1m8p4j1O0P3O9Kn7o9l0k4n0n1k1l8
-57750e98PM3J8K0J3OP1L4o5m4kL6M7k1j6L5J7j0Qqo4q0l8M2L4m1l1K4k2p0r9m4P4M4n5p5
-57714h10n9n3k3O2J20R0J3K9M2K8O7pm4J9l5m1N1J0p6l2LJ1QJ01J25N9m0j59r4RM7M4j6n0
-57680f01m1K6M5L7mm2mK6R1J15p3j77j31n8l4J02J07l1l7J7M1k6k7Pk7o7j05p3o3kO6M8P
-57647h88l3k7j8MP0R3P9J74J48n9o7K7K2Jl9J3P8m9j58r7Lk2m2mK3L6O8M6o2j04p5j1k2m2
-57613i34n4j7N6O6M6L5J8j4j5o6p8j8O6O8P2P3M0l9j50p9K5J06R8J5n1q2r7j07r2n3J5P3
-57581a074J7J0L5J3k9l6l1l7L3R8R9J01l0p2P3R3Q2N1m0j02n3N7J00P3K7m7j01o8K6j1n0
-57550g93j5N2Qj00j42m0j4q8j9L3J2nj0K5R9M2j12j16n0L0j8n7QJ18J15j0n3j6k7k4k2J4
-57518a175k2o9K2M3l0j2rl4J7M3J8M7kj02o8R7J63R8L1L3j5o2lL7N6K3j9n0J3p4j74l8O6
-57485a151lk5JK9M3K2N0J04N4r1k41j67j00j8L1qlJ2J4M4j6k3K2J22J47Mq9k5L1R1J6l2j30
-57452a285r3L2K8K3P8J39J0j15n6j4l6n2n7l7PO6J26J86J55K1j28j42MO1l4LP8j3p7j15r6
-57421a333M2N7KM6n1j15n3O9R0K2J5m9j0M3l2l8J2J2K0Qj16j55m2Q9Q0OJ8J4n9j01n5L0Q1
-57388a453J25R1N5N6J08P0pqJ0K8p1j31n6O7J05L9p8j36n7k3J7J04Q5L6l1r5q9M6M0j36j04
-57357a393MO2Mk2J5N9L7j9nO6J14Q7l9j16j40p0Q5K4l5R5Q8j7K9k6r3n8r0k5P2M9k5m6q7
-57324a416m4l0m7m3l3m3K8J37J83P5r0j62j07L0P1k7q1M4Q2N6L4rL5M4m2j15m6m7m0LjM4
-57292a557Q7J3j24j35nJ25J02N1P5O0p9j03KO3J41P7m3m9j6k7o3n3K4J37J41k6q7QJmql0
-57260a302j3J2Jl8l6l3q4j43j26p4m3mQ0J61J75J62N2k8l4qj5J2J8j24j78m8L9N7J25J9j37
-57229a555q6N7L4j09j06J6J33O0l5m4J7K4j4m6j2Jn3l4Oj0J45J93mn7l4K5ll8q2o3n6p3o4
-57196a867J8LK5P0o2j7J47J17M0k1KR9J00Rk5M3P0Q7l6m9pj3j8j7L7Lj6l7l3p3j60j5J47
-57163a449Kj35q4o1J5L6O9O6L7k2m0J33J82M1n8p8o0q0r2j5O6k4r7n0K3qj8j3o7j4J19R1
-57131a585k8j01m4O7P8Jo0l1m3m6j1J4O0J1J2J6J4Nl6NL9J3K2J5mJ1M2J5r2nJ16N0j5l8p1
-57096a604q5n0K3K4n9m7J06R0N4l3k04j80m9l3j03j45l0J29J26J09K00J76O5k8j07p0q5j15
-57068a925j3R0N6p8p9M4J07J21Q7Q8M5J9L8M9j2o5l1j66k11j21Nk3P8J87J25O0J0rj3m3R
-57037a571M1M1R0N5ro9j17j33k0L8J2K6K2K7k3q5j75k04lJ95K42R5M1n2j46p8J08J81R8K9
-57007a344m7p1r3o4k6lJ18J03n2j64j30q5j13j10p0j0P7L1LJ30K76J32k3L8N6j47k80k24
-56979b092j76r5Q3J86J87N5rJ4L1L4Q8R6OK2M3l7j57j57q5K3J89J69p9j89j17L4K4pJ5Mp8
-56948a975OJ06J95J39N1M5r7j60r7q7p0KOl2q8n5nO1J43J06N7K0pJ5J2j3n2P8J19Ql5n0k5
-56915a679K2J4jK7O9k8n6O1L7j03o0k5p8o2K0Q5K27K18K7j03j64r0m9j9j7o8k3O1J01k5j0
-56884a691N8Jj3qqK0J24O4r0o7m5p6L0P6p3j24k7O0Q5P6Nj0jj34n0N5N1M4k4J5O3j7p4J5
-56850a690L4M6M6N5ko8j38k9K13K56J49L1m0j10l5M9m1j02j42p2n6n8j7j1l6o0lO7Jq4KM9
-56818a796L1rN3N4nPn2q3kk5r4j00j8J30J52M5q6j30l2Q2M2o5n3m9J5P0N2j3k5N9K5P1N7
-56785a692JQ5J40J11M0j44j76j00PN8K9m9j33j3R4L7n8k9J7l2r4j52j20M9J38J88J78M8o9
-56756a641%K9p1r6M3J32L3n7q2M5L7p6q0p7K9J95K08O8m3j08j32j33o2M7L5l8l0L8k6n7P4
-56725a796K39K32mj61k08j16O8Q0o6p3o7r7K8J10J49J19M7J20N8l8j27j37n2K5M7j4p8q9
-56697a801j19p3j1J3J24J40N0n4l8j19j21J4J6K9Qn3j35j26k0N4J06J09N9k7p9n4J02J51
-56669a855P1k0j16j46jJ63Q5%K7N2P6K3O2J09N9n6j03p9jJ02J17l3j17o3p5p6M3R7j9j01
-56639a775m0n3j08q5oM3nn6%L2J02J97J87P4q8r0l0K6L2n4q0o2j80j99l5N3R8J45J65J80
-56609a612R8q4j28oJ32J61M4j5rp9j55j31p3J9J33J66M2L2Oj42k18j59qJ01J07l0l3J09J35
-56580a597J14m4m1k1j2p9j16kR7M4nK9J34O3o9m0m5r1j37p7J3l0j5n0n9L3N6m2n1J4L0N4
-56548a942q2o3J37J71J10O2n2j00j15q3m3N0J06k8j08L7R8M4O3J6o9m9k4o3q6JJ29J09R4
-56519a680R4O2P0K8k1K1M8J04Q6Jn9j45j33j1QMM1M7K0pM3M0Pl4k1k5p4j04n4J2j04r6lO7
-56485a768K6Jj1j13j01K1M3mP6O0m9j7J3k7j03j98j14P0J6n5j3j4oJ68K81J30Ko3m7KK3n
-56453a776n2k9k8J8R4N8k3o0o3OJ22J46N5K1R9J8j22r1j01l4Mqn2k9K0l3q7o9j06r7mM6J04
-56420b053Q5j5n0l8K2L1J40K01J32N0l0q7p4M1R6p1j27J1k7n3M7o9j45k3K0p1j78j66m5R4
-56390b352J72J60J22J17O7l7l8M9j9j59j98n9P2J34J85J43J18N4L5rj16j61j26k7N9M4Q2
-56363a688J57J23mj55j71j03j04j16k9N8O3RO0N6j1L8J24J30O3m4j02q8o2L2N9po9r4q7m2
-56333b004J1N2J9M1P5K8r6p1J40K15K38J05p2n4n5j01m3k3JQ6K2l9r0q9M4J48Q2j8p0r3j4
-56302a625l6n5J4M9m9r8j59j60o6RL5J26J52K1m4j06j38r5L5J74J61N7L5%j13q6K3K9M3J4
-56272a853LO7M5LL6J59K4j39l9p5j26K9J54J67J04K4q1j51j78n9J06Q4O0K0Mj63k28l1J19
-56243a915J20K5J9J9J4M1N1p2l5J30J69J07n8o9p5j14K9O3Q0J00j7j89j86p9j6k8j2l1l3
-56214a962QNPO9J00Pq7r3j41j45JJ28J16N7L1N5J8L8L7p9j58j63j47J4J73J70K7J4J06M7
-56184a747J0M5k4n0Q9J81J12Kp8j05qM5m8j58j00N7L1n2qn7k01j10m0n1J1M9k9k9jm0K9R8
-56152b177Q4Pm1j1q5j04%L2ML6O0O0N4O9P3J03J51P8p1j35j4K6k6o4j0Q8J36L8r0j38j39
-56121b006k9M1Q3J18J32J05R0M2p2j54o2MR3P0l8J0K0Om8k9L9Qo9j3M9L1jn8j07k6K3k5m8
-56088a821q9j11p5j33j91j06lR6K26K06Q2M4j5q0o5k2M2l4p8M3O9Q4R2K9J0K0Kj07p6m1M6
-56057a956J33J42qj77j96q4J7J39K48K24J03n0j39j02K5L9qn3r2p8j2J09J55pq4j4O7P3K9
-56028a557p3m5L2K4j9n6p1q4K8J3n9k1P8J17L8q3j38o5OJ3k3J7P8K6k1j7Kk5o1J1j8q9r1
-55995b133m3O2P4Ml1l9m5L1J59J14K4R5J44J41J44n5j91j55p8JJ31R7%Q4J24Q1O9n0j61r1
-55965a493rN3J10L9o9j36j78q7P6R0m7r8K9J87K10M1m3j52k38j70j61m0O1J15O1N8J35N9
-55937a597j01k35k00kJ29J50N2L4K6m0j57j63L4Q4Rr2k4R8O1k0L1J25O3K5n7j45p4jJ44J70
-55907a673J17J11k2q1r9k4kn9k9Q7J98J04o5j33n6O4J5j05r7N7J25l1j64j32j3L9R4J09l0
-55878a695m9m3j6n1kO5k2j04J1J51J65L1j17j32j7P2J5n1r9j96m6J84J93R1j6m2m0k7j2k
-55848a801P1M7j2Q4J63K1m9k2p6m6m2j2R1M4K0J7N6J43J05n3j43j24n4n9r3n8k9J5L7j64
-55818a923k08n8J02J28O8JL8J11K2o7NQ4L2k9RJ03J18K6r3j21m9J0q5l1J30M5q2m3NQ9mn8
-55786a725%R1Q2M7n1o6m1j8j24r1l2oJ4M3J37J31R3J9j62j55p3j31j16r2o6J22J74O9K8m6
-55756a945j10NM0K9L0j24j41o3q4p7l9K5J00K43K60Q0j73j07P4N6L3M0rl5O2J13P0J6k3o1
-55726a715j24j69j07p5j41j20q1k3N8J59J37O7l1m0L4J18J73J49K2o3koN8R0R1J56M1j70
-55698a514k16j53j5M0J32J79K9n6o7j29k7J60J34J18O4jl7j45k14j67p8L1L9J8J0k0Mj21
-55670b002j23L5J15K06J50pl1K6Q6K8j60j38O9Q6L5J2L6P4n0j53j7J16J08J0q2j47o8q2m1
-55641a909J4L9k5PR4R3O8l2j33j03n3q5l2K6L8MO0J17R0P0K1J6O9J2q3r7j4P4L9J2N7K7n
-55608a524N8J00M7r0j29p8o8r4j24k7No2l5J8J4P6J22P1N1j6o3k0k0n9n5n8P5J49Oj43r7
-55577a970L6O0n0r4p4k9L9J60J21k3K5J36J81K5j70j62k5k7m0R6J30N0N8J0m1j05j31j5N0
-55548a779l4p3L1J7p0JJ47J35l0m5J3Q0J9j13q7lR2K0RN4L4K4m8lN0p2j30j03r6l3L1PM5
-55515a910J59R2o4j83k21j54lK10K77J62L5p1j05JL6k6j7M7O0N1m6m8K7o1j40r7J2L9N0J14
-55485a774J35J8j20q8k1jo9k1J5n7J8M1q6k1J63K10J57K9P3L4q8k5j6r3l2j1j30j34p5r7
-55455b066pJ18J48J39Oq0R5J24j6r0r9N4Q0M8jq5n1j5q8p0N6J40J78M3j10j51j43l3l3o1
-55425a970O4P0J9K0l2m0k3l3RJ43J59mk28j69K1M7J9J61K06R7m5j65j11o5j39j24m7jJ8O6
-55395b077M5k0k0O6J66J65Q4po1q7j14J4M8J5L5L7J2J1o0r2k9O6P9N9M5j8o0m9l5n2k4L9
-55363a819KM1R2k9o4k6J07J17Kn1QJ3k5m1m8o7n6k1j24r1J14J20j1j36N3J43N9o2j02l7K9
-55332a910l5m5Ll0K1J45J27J21N0j50j74r3N1N3l2J2P3k3l5O5P4k3q8j35j85l0J61J97J92
-55303a643J13L8p1m0m5j73j37QQ8Ok01l13j49k0J10K39K48J25L7k2j5Q8O2J09K31J37m1j06
-55275a337o6j09n8J5nn2p0m3OL0q4m7l7k7Q2J00O2Ko6q5j1N2M6L7N7L0M3L0L4L3rp2j91j26
-55241a836K5j6j15q2m5%J09J49O5j02j44n5rl5l8k2N1J01P5n0l3N2O7J0n6j47j27m0K2K8
-55211b198N4J66K13J34k7J1J19L5oJ1%L9r7k01r8J4K6M6Q1K6l2m2n2n6r1J2R2P4N2n1o4L0
-55179a780o4j31j4J02O3kP1J04N2M4J9k2r8m6M4P5m1j67q6O7P9L8J2L4J9l9m7%O7Q3o5p9
-55147a708l5q1o8q7p5J1N9KM6M8rQ9J87K07J07r1j28n4J1Ko3JO3N5J4k6q0k00j43jk5l9l4
-55114b045R9J65J16l1j36q9K5J29J82J11o0q6p4k1l7n1l2o4r0o1N5P3k2n2o2M8K27J94k3
-55085a612j00o6m0l0R6K40J04o7l9Q3Q8M5n0j48o3n1j38j82j09p4j09PJ47Q5Q4J30J60J57
-55057a452R6k4r7r3j0n4r4j6l8j04n1N5J28R7k4j50k8P0J06Q8k6n7o5m1j5m2o6k4J60J49
-55027a622Q1N3n8p1M4O5j0l4j9N3J8n3o0l1P5N3r2j13Q9K10J06o3q3q6j82k53j76oJ14J02
-54997a949k9n3m4O4P2k2m2lL3K3j9J3l2j20j12k9J34K68K84J88L5M5J3j49j68j22j40n1J06
-54968a806K39J21p8k48j67L0K9K7O9Kn9q4n7mM8L1M6O8J27P1o8k05k37p3M7J03R3J18J49
-54939a668J26j1q0p5j5k9r9k7Q1J5m8L7O0Pn8m1J8O3P3q5n2r4j17k8N6M9Q4J33O4L0k3n1
-54907a705k5p5q0J8K0o6o3J00Q1m6j0O7J16J35J02RK3J7jJ4j5j08j39j24j28n9M0k6n9j2
-54877a999l4M1Q9K2N0J60N8m9m0o6j10l0J34J12k3q6j56m3k5L9J89K23J45k2l7K2R0J40Q9
-54848a117k0j50j72j48j17j22q1L4L7O0kn3p1r5pj4mR2J03R5ln8J17J23n9j44n7n0j55j47
-54818b185n3Jk7l1l1J51J42N0Q8O2k3n4K4O2j2j01LR5q5k32r0J61K48J32M0OO3K9k0j18j27
-54787a832J1O4P5n8j65k0O9k7r9M2K43J80K9j0J5Mq9p5ml7JJ3O8K8j0m8j10m3J16J15Q7N0
-54755a417k7j03L6J19K8j45k36o2J3qL3o8l0K03J95L2n5n0j13o0k3j25p4L8M0J4N9O7l4o2
-54725a815k4M8J40J56N1j31k07j83n8J50J68n1j23M4J78R7P8O3no5l9K9L3P5O5j7nk2p4j11
-54695a555j43j45q2j12j32r2o8k7k5O6N5K6M9J39J06L9N2%k1Q1J51R5mj9m8l2k2k0q3k17
-54665a988j05J10J64R0L4M6L8n7j60q6K3l2m6J02J39Q4J9j31j73r9J15J62J41J03lj9k7j54
-54637a710j30M7M0%j2N7O3p9j13k8k9j00j2O6N1k8m4Np2j28p3J5R9J28J06R0J0M8j5l4P0
-54606a712J9n0lL5Nj22j97k5j7r4l7N3K9m4j0N0N3Q8K10J62l2q2O1J06J92N3m3j3j34k72
-54576a771j40j23j02J73K32R9o6j23L3J21K0mL2n3q7j4P8L2p1n8P3J24J13Qj9l0p9m0j02
-54547a744p8J9R9J26k6j47j25n2n3J9J31N5ML3O6Q5J24Q4j6j89j36j8jRk0QL3J04J99M7l0
-54516a390J45K09Q8j12j78r0j9pr0k18n7J20J42J34m6j59l2M3J6m2k0J8r7j34nJ03J00n9
-54488a637k04j64m7N1L7RK4k3J11J73L7j01o4oRj24m1J20K8n4jJ06L4J8P9J5q8j03j5nm5
-54457a871k0%m3jJ67K23J17N8N5K2J1q2j47r6k5N7M6j2N2M2J3j9j10j77j41m7n6O2J05K4
-54427a793q3n7J1O2Nj5j4K5Q3N7N0O3Nj30j50m3Q8J02Qm5L3Or4j08r6r6m1l5p7Q5J86J24
-54395a884qM0J32N3o4j82j55p3n7m6k8P7R5Q9Np2j7P7J19j9n4J8N2J23J19P7N2N7O0qr5j48
-54363a665j98j75p1MJ30J55O7Q0P1k5j31j07l1P8P9K0m2j27m9M2L2M4P5j9j9L7J5J31J34
-54334a465lO8J26J62P7n9j77k08r4O8M0j36j50PJ21JM2J29k4j01n3M2K1rp4j71p4N8M3K0
-54304a773n3m4M2M6l9n1K2O4O1J04M4O1L0q9m9Q7O7q5j33m9L7N2m1m7j7k1P7J1j36k2J47
-54273a697J12J6J9M7Kp0n0K5P5N2l0p4k5N2O1k7Rk6j14r0k7K1l6j11o0j7J2R4P8L4N6Rk6
-54240a706l3j1L6P5O9J44J20%k9p5j71j98k25j09J19J08N1J0J4Q5R5J8KL6N2N2r2j22qL5
-54210a658j20k01j6J86J93Q5O4mK9R7m6k16k27j79NJ40J99J71pm2p5j44m5O6L9M3L6o3o3
-54181a753o2n1M9M9N4M9J2o8o3K2M5N0L4j7L1J6q2LJ2o0j3qo2n8j5j7j3j1qJ9k1m8m3rM4
-54146a993L7k9N3K09K16Q5J9k02k56j53j8Q2M2k7p1pm4O4J24M0M7N6j36j62K4N9N8K7q6j4
-54116a956J25O4J7j2L8J20k8j55r2m0J5Q6J21Q8O1J20Q0rj96j65K6P6M1m5n9j6k5o3o3M2
-54086a804J04M0J0o4n0N5J27J81Q0k6o8j44j71j31j5J01J32J25O6J8m4j59j54PM4po7o8P
-54057a875O4J90J76j5RM4J0m8p8m5n5J9L0J4o9q8j1O3P3j9j9J07Q9J00O0j32j34nk1j07r1
-54026a764r5l0L0J7P1J01J4j1k1O9J29N5q8j22o8n9kMl5%Q4j5j22o5n8j19m8L2L0J27K91
-53995a668L24J39q1%O7l9o7j09j32r5l3m7l6m7n0lN7J68K13J2j19o5mj5k3n0k1R7K7q0J0
-53964a670J23R4RN0K2oo8k29l14k50o3R8J59O8J3l9n1nm0m4o6o5J2J01J59O8RR6J43l2j39
-53933a857mK8j14j70p9N0J28O9N4J0j9J00J47N0p8q2n0j1l8m0M9P8K7KJ2k2k2l8p2K3J01
-53902a768O2O7P4jr8j18j3R9J15N9n8j06m4m2m4o9K5R8R5M8R4J46L9l3j52p9L0NL8J05M6
-53871a380RJ9KOn5p8m7Qk0j25j36l6J4N7J05J09O8K7kj70j39M8K1K3M0m5l3n7j04J9J50J51
-53839a551J37J0r9j37j42j16k3Qk4M3M8J16J86N7n5K1K8M4Q0K0l8r5o7o1j27l1Q1J09Q0P
-53809a491J3Rl4q9k16j85J3K18J86J39J38k8j20p2o8QO1Onj8r0q2j19l9K6K1L9M2P6J06L9
-53778a516p7p0rr1j33m0O4J04J06M3r6o3J15J20q1k24k00j16l0n7j04r9L7K12J96R7J17P2
-53750a723r4j74n6P0P7J46J06j16j65J3J45Q3J4ll0n3m2M1QQN9K0J0Jj08j04L6J2M0R6O5
-53719a618k3j50j28o1l1P4J42J02k1k7j6l2k9j9J8po7QM8L4M4n8j12l9k1J4L2O7J0l8o6J
-53687a969Q4J46J44Q5M5Kk1qm8r6K4K1n6k2q5j59q3k5L8J49J75J08K0j3p3q8kK9j6K0J0j02
-53655a766r1L8J0j78o5J28P2K1L8M7k8j20j02j2J2mM0O0J25J58R0rj0J7M4l8j77j61k5Q9
-53625a797L0m8j5O7J28N5NP4M7n4r8lJ72P4q9j59o2m3lk1j20L1R2Ql3J4O1K7k2L6N5m9j13
-53592a753o8N4K5J2%l6j0J3Q5J32K7m8m2r7p4r9j46k9pp0lJ36J14J06Q3L9N3Q2k1q2j07j06
-53560a837q5j03n7pk9j5RLN7J03L9m1kJ6l2j4l8qK6Q5M1l1mQ9J23M6L0P1rk4O6Rq1q2J1k3
-53524a698k1Q3R0j13j45L8O3O5k3q2J2M7m6j37j18q9L3Q8R3J4j42j70j7J64J76M9p2j14j11
-53495b083j2J51O1k5N9M9P0J17J06M5q1j03Q2J98J64O0m4n1n9j26l3Mj47j39J2K8k8q5p1
-53466a881j14j21P6K00J02op4j10l5k8n3l5P6O3k5p2JQ9N7L5o4j51OJ90J77%j10r9j08j21
-53436b135j21l2L9J05K02K13J44M1l6j00r3n5JN1R0P6K0o2j31j15n6q7r4J4J10J71J14M2
-53408a684K0j2M9K2m4m7l5l1j6nM1Q0L6R6J31m2j72m9J63J89k0j59j08m9j3M4J11J02P4k1
-53378a349j66j19n0J3O2j4j21q0j12j38l0R5J46J20J51J5k05j50r9m9L9P5j0j7P7K6n8j31
-53350b079p7qJ05K08Q2O0J20J2p1r3j01L0R5M6k4j42j35p1m2n2r3j9J56J57L3rP6K5K9J47
-53320a635J36Oo0m7p0k6P2O7K7q9j07O0Q9P0O5m9m7m0p7mL6k1l5j35j52q8m8R0K41J08j39
-53289a802j98q8k8l1P5J13K9PLj0k4n0j8o3r7nJ34Q5K1J2J30J96L7j44j41p6jO1M2L3j7p7
-53257a892m8M1J89J51m3j91j03N8M2Qk3p6j9KO6J32P7M1pq3n9k3K4l9K7O7N3O4N0N9L0j03
-53225a528j20l1N5J13M4k1k3j1q2n4k9n9l7N9J51j0j03n4j00j83m8J78K12J90J17N6j4j08
-53197a440n5L3J7O1O7j2j15q9l5L2N5j0j07n3k1J4J39J43qj64j79j32m4nn1q6J9N8L3j11
-53167b046q8P5R4L2P2J16O6Nj3K9k1p2j08j80n8P3P9K0j4PQ6K2j51j53N2K33J15k0l5j54
-53137a937j10P6P9lj1pJ6J33J39K0j05j15LJ46K47J83jj32j17n0L9J06O2qr4j47j34q8m3
-53108a853M2J27J36K5n9l3l2o3n1o4o6n9J04K03J11J19P2p0j78j23j5M3N7m5j11l8Q1J24
-53080a616J47Q4n8m1K6L0mK2P4l0k09k48j38j6K1P5M3o2m8M1J27J51qj15j2J71K43J98J35
-53051a017nr0o8j15p3j16j62o1n9r9j11MJ29J30P6L3Pl0m3N3P9Qp5o4Q5P3j03j27o2O8M5
-53020a690l1J7M1no2%L8l7j1n6o8O0Q5j4l9M9L9j0M8K2p5j72j28j01o5R0K02K37J83L5j18
-52989a536r3n4p3r1j02q2p1j5JK3P1R3J21J17J02J19O1p9j23m6j1Jpo1l0K2K1N8J8n8m0P0
-52957a674J23k2j16j2J20N9mj5m6qR2J5j18j30r0n4l5j0J9J28J45N3k7k4m3l8NO5O7Q8K4
-52926a463n0%N1n7j30l%j07j32m6K1R5J01J7K0J4N6J47J21qpl2j32m1L7l7o8o0L6l3j30n0
-52894a870MO5O2J6J5Mm4j12k20j83m4P0J59J97K45K40K8j62j11q3m0M6lj2J4Rq0j36j41o8
-52864b135K6L7L2O9J17J71J41M4M5L0k1n1m4K4J08M2o1j13j75j14J5P0P7P1L2m8j01o1M0
-52835a733L9n2J6L1J5O4P8J23J37J7l7n9m9rL7l9r4l6j5lO3N1L2kp8j29j59k23k08o4M7k5
-52803b264qR0P4K2m6mQ7O3M1M3O9J76K07J66J7j79k63j37j5r9j46j3J45J50L0m6n0J07J60
-52774a623l0m1L4q1p3%J4O5O4L0O2J2m6q2p0o0j0LK0Q6J91Q5j36j93r9ll4k3J1P6Q8K7k2
-52741a758j19j62j2R0Q5P3Q3M8PJ4j7k2n9r3k9M3M8J82K11M8K6on1J6Qp4j46j66j31J9P0
-52710a774l9r1M0J58O7K5N1n7p0R2J35L5j35k32m0J59J66N4l1m0Q9L4q0j4n2m9K8lq1j7Q8
-52679a584P7qm5q7j03l4j0PM2k4NM8M4N1Jj40l4P3n3q5l6l9lLk5OK7m9k3J05J40J63M8m7
-52645a589%l6q0p3q4J1O0Q0J00R8n2j62o7K1P6O5l9o2m6j4K2kp0n7M5J2QOJ02J47O8M1J4
-52612a457m0j31j07r9LJ14R8J33J52L9q2j29n4l2r5j65j63l7J24J54J35J58R7Nj50k14j37
-52585a880O2J12Q3J41J68pj87n9R2J09J87J01q0j56j81j76r2k5N7O3NP0R5K4q1j36q5oQ5
-52556a697J57J52n9k18j76p3J8P7R3K6Ol0l1K1O5O7L7K7R6J21P8m5j20j48l0J24J10l4j16
-52527a502r7q1k8RN7P8K2k8q6k3J33Q0j68k29k2J69P9l4q7p7O4J83K17R7k4N2J73K0j65j48
-52497a366j24j33m1P5P1R4J29K05R2m6n7j74j99r5o5l5l6k9MK5O1N8L8J7oPJ4L4Kl2j17m2
-52465a671L7m6j22o8ml8j9R5K04K12J15l3j90k04p1j2N5J99J21k3r1j92j26J9M9M4k5j2P6
-52436a721J5l5J6Q6j3j21l1Q9J01m4j10k9N4O5lj5p7r4n0J1M0M5M9k8j02j57p9L1R9J08J3
-52405a887p0j14K1Q4P2K3M9k9q2P0Q6M0J49J6j38j46p4m1L0Q8K9j8p5j16p5J00K14J18n2
-52376a728j35n4O1Q8LN1J27N7K7mq0o2jj1p7l6r7m6P2J22R7L6Rnk4k9n5j7M1q1j73p7j04
-52343b105r6j3O7O1N0M6k2r7K6J36Q6R0J35N3j7n4m8R8J50J6o9p6n4nj0m9n4q5j6J45K44
-52312a467K55J55L4m0r7j20j44j37j15p3O6K1j21j53j15m8oJ01J41J51J75P9P9K5n0j39k27
-52285a770j72o5J81K09pj42o6RQ0J21J53O5j7nm4q7%J35Q1n6o8L6O6pj09n9oJ1r1j36k7Q1
-52253a706Pn6P0J58R1J6l6n6p4o4k1l5j1J5LO3J38O9n5j05p4QL2Q1L6p2K4J7o9L3P1J0jn4
-52219a547%J27L8j05j60k37j28Orj5R6J37P0K6j7N0J20J02Q1L5np0j30rK9j42r8J32J27L0
-52189a466K2L5mJ4P5J16O3kl7m6l9q9j74q2ln8k14j34N7J35J02M3m5p9p0q4p4j9m4l1Q5J73
-52157a874R2L9J02J67J35R1k6j72j80j70q5O8K9k0L8R3R7Q8J56Q8j51j74o6l3rN3N2Rn4M
-52127a613J4JJMK2k0j7M9qk5nj4j04k11j47KK1N5K8J2J13J18M4%L4J12J41m4q6%OK0rj20
-52093a626j41m6j2j1JPJ22J30Pj04j11m3kPK0R%J1j15j59p0R8K08J28n5n6j9P4J16N4j4q6
-52061a678j56j46n2R0O1q7J6R8l0k7j0pl1n0K6J36Q6p2q2Q4K04J14J9j5n9r7j00j23j38q1
-52031b107K4Q7J50J16P4N6J05j4j11j10q3K3L9m1n2J7l2l7P7K7ro7o3N9J03M3O0P5K8Qk7
-52000a582q2J6J7j9m1j50q0R9K56J78L5J0O7O9N0M1m1j17j39j30MJ58Q0o0qJ4NoJ4O1P2L9
-51968a170l3o2l8n1k5N0J79J95k2j80k02j27n2p8k26k24k4J09K07J20p2o1O0J20J03R0J2
-51941a402r9m1L7J3j4j11j06j2K3Lm0P3J18L8J2mL3O6K4L9O0p2j45j29j17q2k7n4n7or0p5
-51909b144K5O7J69J43po8l7k1L1M4j5n9m1j6M4J11M2j20q9k5J6R2Rr5k3J02K33J73L5ln0
-51878a477J9N9J9k7n5n9l7pO4M7mj5k0j5n8m5RM0J5q0j30q9n0Q2N4l1k1n2JjjJ2K9P8J12
-51843a634jq5m4k3R8J66R0m1o0Q5R4J0m1l4p1r3q2p0o4j12pQ1l0RJ2M9J33K7j14m9J9O5R2
-51810a625RM9J09Q5lj01j56j15j02p6k9O9l6j24j0J29J28J08L9j10j21l2L0O5L9J4N1Q2J
-51781a633o1l6N8J31J0%J31P8k7n3j88k17n6N2J11J82J02j9j02j77r6l1P6Q2N7L0j9o0p4
-51752a749k8J23J20K8MJ3n5k31k62j28k1J15P1L2K3N1L5J1R6N9N1J08N9j2K6J0m6j55j86
-51723a838j3J15J39O9m9j7O0L0nk0lp1j18l8N2j2j77j57j22OJ75J14J6J22J77J10L1K8Np3
-51693a464k6o1o7K3P6n9k21k34r1O4J48J10R3J27J25Nj31JN7L5K9n5j23p1p1m7N6R4N1N5
-51663a572M3knN7J7j11j76m3J22J00P6M2j3o2l3l6L6O5k8q8o7l3m1l0M8J70J27j1j40lR0
-51632a501J0P8Q6j1q2j20j14r1k1QoP6J36o0r4J58J27OL8k5nj03k39j45p2L5K26J96n5q6
-51602a650r0j78n1J58J11q1r8p5q1mJk4k7j0N9O8l0J8N1R6J24M2QL5j1q2q9o7j5J06R9J1
-51570a676j9l8j0N5Q6O2J4P7L8qKk5Ko9j12j41r3L1J06J75J30j4q0j6mo5p5j41k3Q5N1%O9
-51537a626K7p6q4p5k6RN8J42J13K2n0l6n6n6k2N7K4K3R6j7j20m9pL3L7L0j04k3P9O1n2j30
-51505a798m0J08Q5L8Jk9k5PM1K2L9J2p1l5O7N9kj0k3o5m8k5k2L0N8m1j07m2j0k1L9J4j45
-51472a939j99jJ60J45O4k2J3n2p5m8j3M9N8k5nP9R0L7Lq6j34q3lJ32K10J54K5l6j47o8K6
-51441a691R0K0r8N7K40K59J80l1j52q5m4p2j14j72j25p1nJ29J64k5j52r1J9J41J04J9P0P4
-51413a362M9j0o2j9n6j02k5Jm2o4j8M0N0L5l5j49r6LN9J11R6j4j02j04p8m4r9l8J06Q7j9
-51382a901n4L5Q7J3r6r3j7O3J4j01q0N8Q6J01M0p1j02m1O1j2j5Q9O2j18j54j12p4Q3J28R7
-51352b024J00L5L9J30J61K5o1l7m1MP7JL7K2r5k3L8p4j45r1p8l9Q5P7j6J8Q2M7n4j3O3lp7
-51319a830j8L8J14P3O6M2N7N8o8j33L0R0K4L4J03k2k02j37k8jJ00qj5J32J36M6l4ml0p2q7
-51288a546q9j00N9J66J17k8j05p4RM8mn3j76n9R8Q9J6k8L0%L3J12k0j15l5K3O6N9P5R5L1
-51257a306q8j26nk0m3K0q0j72n2J9R3N8j49J5P6q8lP1N6ML1J02J29O2p9r1M2j7q8rPQ5Q5
-51224a461j5j17o1j2m3J6k6k0N3J02L8LN4P3K0n6n3M0P1M4k2q6K1R1J18N7l6n5J3N6n2j9
-51192a264L8p6j84j26n2j0Q0J28J12l6r3j2m7p9J5J12J05J0j02r0n0m2j6N1N0n1o2o1j09
-51163a861m3J14R6j2j04mP2L7L4l5K3J24P4j8M0K10Q1j55j34lLj4j3N9O2Q6N4n0n8n9LJ22
-51131a269K11J04j17j54p1r1j60j49q6l5N0R4r3j02J25J90L6o7p1q0n5QJ03J00J48Q9j6q5
-51103a443j28j15j17p0l8m7N0O3L0M4N8M8m9k0O3P3J09J42J15Ln5j10k58k17l8o2kJ03N5
-51074a813j8l9p3l8K7n2p4R1P5pL1P4R1P4P8j8o9o1k3L1lKQ5O0j9j2l9JJ04L8j04o0O7J54
-51040a439J80P3n7j25j68k19j49N7J10K2q1N2J03o6r1k4J01J73J74P9j8n7KK5M3J02m7j68
-51012a413p8p9r1M3K41J85l9p6l1k2OJm2J8O4ln9OL2p9k9l8r4p4Kl9r7p8l1N1R7N6oM0Q7
-50977a569N6O4P9j9n7j05j85n7P2J11P9O0L0r1j21L9J67J15Rm5q4l2Mr7j22o7p7n5PP9J36
-50946a676Q5j4j54j06lP0J45J31m2o7Kl0M0Pj5N8N2k8n6PK1n4rO2K7ln3p8p4k1M0J27J54
-50913a455Q4L4m3q6j15q0k2J5m3k2op3j27n8R0J40O0kK3K5l2k5q9p6J1L8M6M2m5M9K25J12
-50881a405o6j01n6K5R9O7J8J0p1j82j19O7J39L3l3R1Q8M4J0j26q2j9O5J45P8pp9j00r3p8
-50851a638pJ3o3n9J1N6K6L9K8o5n0N0R8J21N3n1j51j60K5M4n3p6k7m6M5J69J05N8L7k3OJ1
-50819a474o2r1n6q0M6K24J51Q1j5p8k0L7K1j17m2j3k7qj8m2j33o2Q5K3j01oR4J47M7J0Oj1
-50787a484P8P1M9L9j4p5l9K4m7j40q2q0n2k4MM7J25R5M6J0j00j55l9J7O3K0K0J03N3o5j09
-50756a641q6j8N7P5j6j74p9J21J30Q7K4m4p8JP8k9o4l0pn2n0L5Q5O5O1qo6j7J0O3O3l1j05
-50723a640j52J0K08M7o0lo1j17Ln0j07j6O7M2pj7k6m5r5o1K4O1Q7M5j1rl8o9n1O5M4j0K9
-50690a913N0L4j2j0j2k4P2J61J08p2j77j30L0J17Q5K3k0n1n4rO7j9m1oL7P4j10o3J70K51
-50660a444J47L5L1r5j77j59k24j21P1J54J06P4qq2j28p7N2J39Rj12p0J23J69J28J47L4r3
-50633a371j8J11R5K6K5m9k09k19j03p5l6L6J5l6k4N8Q4N4m5n1k4J1Q7J08N3j4J6N4l4l5K6
-50602a484j1j12o9o5rR7J58J55P4o7j18k4L0o5mO1M2k7j16j29o5n9q4q8q9QN4P2J97J77k7
-50571a587j25n3L0q4j45o3K2J2q3j60r5n3K0k4O1K46J11L9O9K3P6J23K8l0P5J61J35Pm1n6
-50541a361r0j46k09j34j2Q7Q7R4Q3M6N7R5Q8M6q4k20j14j1j3O9R8O1L6j6m3j4j00j25Q9J96
-50511a460N0o3p8jK2Q4J05q1j61p3Q2J49p2k8J09J06L6k6p7j18j07nN6M4l0j28k39j55Q5
-50482a974K32J15l9j48j10N1N3K7LK7J09J37R5o5j64j54j59p0J11J13L6j9O5R9m2j66q7O4
-50454a860Pr2k6J06N0j0j2J27J51N0j3l9N1J13O5ok4K3P6R6p9k19r9l3mO2P3l3j23q0n5o3
-50422a820j02j40j8J39J71J34L6j3j7j03j43m2J16J49J05M0mN2l7j79n4R1Lm6k1l8n0q9n0
-50393a930O1M7j5O2J08Q4M6mm2m3o8Kj9p4L9N3M6Kr4l8K1%J6R4M0j30p6K0J53R7M6J13J3
-50360a370j05p2L6Q4J11N6q4k01j35m3M2J44Q2J24J40rl3K2jm6n0q7j03n5l4j25j04m5n2
-50331a913k4n6o4M5J44J80J50L9l6p6k7o9r2n7j22p0k6p4L9J91K22R1j9j13j78p7n2k2J07
-50302a959P6J03J40R2M5m0o6JK7J6M8J28L8j03K2M9k4J6Qj9PJj3K3K3o9j10qK4K2J14J05
-50270a283L3k7m3j6k9n0o2o6j65k42k05p9K0J53J62Q4M8L2O3P1m8j12J5J84J53M8n6j27j1
-50241a555P8P5RpN3Po3%L4q2j36l7J14K12J94P5K6n8j13j45j35j79m9K8m0j00p3K5P4R9O6
-50210a603L0L1mp0r7l5Q4J28M8j8QL3n2q6p7l1J9P2P7n6j02o9p6l0LolO7O7N9l9k1O6l1l4
-50175a748j5lJ07J43L2j40j30p9j39q5RJ37J08p8j12j1LL7J96J92P1%p1p2K9N3%K5L1Kq2
-50144a590j34r9k8KK6J8n2J5J47K07J11Ok9q8j07p2%L3J5J13J41J07O4n8o7r7j56l3Q1N7
-50114a467K4N0Q1K6q9JJ56Q3N1J3j06j33j23n5o7p0oN0%j4J35Q3p9q4k4j10j66j07r3kO2
-50083a980L2J2K8R6R3K0O9O6m3l3m1m4r1M4M4o3m1Q8P4N5N9J39J67J6j30o0rJL1n3j46p4
-50051a674K4LkL4n8j44q4L4J36J28L5p0l3J2n1j02j01k0J7K5J13K12R0m6l8q8r3r6n3l1K7
-50020a894J14J08R1J9o0n7r1o0M0O6J1QK5Q3Q0nK6l5j54j06MRj5L0l3j82j48mJ16J58J20
-49989a736P7J07J13P2K7p1q7p5j16o0L3j0mM5R2O2L3%o2p3j02j5J68K06J00p7r7m9r3j19
-49959a711L7P6J7o6p4J2m5k3J06Q6o1j34q3j26j66r4J5J35J38L7M2R4L8K4K0K5J3j04j11
-49930a883JOJ00Q5J1o8j23l5RL4K6pR1J19J0J6P5R6O6K9pm8N1J09L1n6k8rp0q3l1jk5J2O1
-49895a436J8q2j75j67n0K1O4J36K27J27K5l3o5m6r0j16n0J0J3L2M6J47J70R8N8j04j72j66
-49867a560n2k4j78j96n2J31R1k8J18J71J16N6o0mQ4P5Pk24l17j35P7K05J34L3L0J9K1j9j39
-49838a620j65o2N5J3oL4P3J3K2K8J9J1N8Q1J19J02p3j24n5p2r1j5K5P4J32O9j1q6q1k3P7
-49807a479P3l1l4OJ1p3j09j13j19m1J9M8J29J08k6o8Q5J07pqK9l6m9nK7M6K6Q5l9j12P1J21
-49775a358%j29j60j57m9P1N4M7kj31j94pP9NOR9J91Q0l3%P1J28Q6M1j4j6r4j89q7k1j19j81
-49743a983r1OM1On0o4n9J3J08J13K0J7J34J91K08K12L1p9j04k19p8M5j8l8m3k7K7M5jj16
-49713a753j13J0p1p4j3k3K8J10J59J84J68R6Mj7M0J1q4p5n6r0n3N1K5q9k08k68r4R9J34J04
-49683a858j2j2J24K43J88O6o6j07n4j1J4L4%j04L4J51O1j4n7RJ22R0K3k1j19j39j01K3Q3
-49654a410K4j06k07o8J38J09K8l4j17o9o2o1N3J39P0Q9J22O7q6j67o5K1M5J9j6j3L2Mk2l8
-49624a581o1PJ40R4k6j14r6m2k9lK3M2J00K08P8j22k43k58o2Q7J81K25O6m8o7p5M3O1N0J0
-49594a412K8J1j29m6N4L4m0q3o7m1q5j94j45J28K26J98K10P8n2q8r8j83k43j56K7K08J04
-49567a756o8o3L9M4J1p2p0R8O1k8J0P4Q7J43J46M8p0j11m6o0n7j19j33J3P7Q8Qp8nN7k3p3
-49535a828o2O5J08J31J86N2oM4J02J03l3j92j65n3R8N7o0j12q7p9r5p7l8J1R2N9R4P5M8J09
-49505a453J15N7l4j00n3l3o6j3K9j5n8J0LoJ45J18o6n6L3r2l8O2o5n0M3P1J04J24K5J1N1
-49474a197p4j67j7R3M7O7J20O4M6n3j75j20j68j70j8J29Q9N9O4j1qk5K7L9j5q2r3J8RRM8
-49443a465L0K2l1o9l6k9n5k2jn4P2J28K4K9pj45j46Qm1j06L3J06k6r1p7k3P9P6J02J42J50
-49412a423lj31k5jk1JK2Jj2o2l6R0K18J18k7k6R9jj34l9l7L3mn8m9k3L5Q1N9N5N0l8J8j6
-49378a286j16k8N2Nq0j59j01PP5O0K0NlK1O3rj60j47o6J6K2M7N8PM8N8L9r0j45r2Q5K24J17
-49345a453O9N6P9l6j97m5Q1rp6k5r0j39p8k8N4L1l0k7R1K57O6k41k44j14J0R3J14R4K4j3
-49315a726l7n2M0R6K2m0k2n1QO4L9k3%pj14j19J7J57K26K28J08o7j80j30n7j0k0n8m7O9L6
-49284a650n5NK9k4j4Q9R5R0J6q4j14q6l4k1Q5J33P1jl6k7n9p0o3M1J22L5Ql0n6n5qQ0J05
-49251a483J5p8p0k4J9qo1m7p2r8K0K02K18N9k0l1L1j1r3k3j6M7K09J38pj4k2j10p9rmk6n3
-49218a501l1J4J9N6K9j4p4j8j2p4p4o1j69j64k3R5J82J65J04J1j00p5kP5P4K9L0J8N4L8p4
-49187a473j70j45j4J0J1Q6O3nNL8J3j02j50j28K8O2m5k8O8J12Q4r4k28p2N2Q0J02N1O8J75
-49157a546J11Qrj28j46M8N5n7l7ql1j6O8M4L5M9qn4o1n1O2J03n4j29p8j2J09J00O7P4l9q
-49125a539n4p3k3Nj5P8N6Ln5l6m0r2m1k8j6l5k3j1k0j7O1J24Q4n9j01P6J95J56k4j22j02
-49094a688j18j27o1J40K24R6K5J5M2J4M4J39L1o2n0j0K0p8j50PJ14K2j10k21j73l2N1Q8R8
-49065a710Q0N4o4j79r2O8J42K1PN6K7N3J9J6O1N5n5r1nj5j02n0M0l5j07m7Q6Q1O5QOP5OK3
-49031a503n5j62j41K0J02J00J55L9j07n8oJ3n6rR3m4j30o2q0J1N6m1J9Q3N7k5j51j56K8J76
-49001a834J47L2l0j2q3o6P8J50O7l1J4J09O6r0r5j53p1J38K22O2l5mj3O9J17M9l9j25j28
-48972a489k%l2l6k8QN2m8j59j15MP0L0Rlm5qK4J37J84L4j70j23K8L6L1P8J16R1j0j16j21
-48940a573k1J03P0m9nQ8J6o5j45j49M2J98J23M3L6m0j3M3Kq0j14j27j36k6O0j8m2l1j6R9
-48910a727J46P4j12l1R0J83K01M3r3p9m7p3j14p9l6n7m9j7NL5M3P6N5J6K2K2K4Rm3o5j7m4
-48878a639o0ML0N4N4L2o7j44o8L3P5L8n3NP1N8J01O6JQ2L5k7J3Q6M0k0n0q7k4m5j09j02p
-48845a624RoM7K5j5N5J41J33p9k39j26P5J23J26M0q2p3n8j23j3J67J64o4j87j26j16o1n4
-48817a941m0o5m7J16J42R8J45N3p4r0M0J32J00q0j86n4R7J47Oq8j26j35m2K9L2j2J01J65
-48789a577P5j6K5R7M5j5q0j41j40j32k9J76J20q1j07q0m3n%l4j7O2J53J96K06O0ON6o1j33
-48759a414j14j20p4O1Q5M4k3M5J02J01k2o4L3l3j26PR8M6N4N9l0j0J7o2j27k4J02N0o5o0
-48729a464PJ46Q6p7j41o0jk6p5j31j36l7P4R1P8L8o2p8k3L3J40J19K6L2n3k6R6Lj08j28j69
-48698a826o6O0L6mj5j11n4J60J77M2n2n4K1P5Q8Q6K4KK7j6qk3j6rj16n9j4L5J13J51J37P9
-48666a130N6o9j85j13o4n9k9Q8P7l9k5M7Kj23o5M1M0P4R2M5j3p2qml5O4L5m9o0o9k5j6n4
-48633a645K4J9p4QJ38J72Q1k1l1j30j28j01j03K8Q5K6l8O4K32J55L1n1j33j11J32K06N6n3
-48605a162q0j80o7M6O4P4jq2o2M5Jj4N3Q6L0l6j76k00lK17K39N6l8j48k38m4J03k7j72n7
-48575a773P5Kj05p0k5J0P6K2j41n5n%n4j5Q5J58Q6m7j01m9l0QR3J21K7p2k3O7L2p6q1r3j12
-48542b065k6R9L2j2mN4J35J45P6N7K1qk2j05j62p7R9J44J71P7n0q0j9j0m3j59r1J16Q0o7
-48512a694p1k8j6K9O2M6K1k7o4lJ25J01M5qq2n5j9m2o1o7j64j15N3J08J05J46J08J3j40j53
-48482a847p7j5PK9K23J94PRN1J1j1k0l6j01j40n0N9O5j1j1J10P6q0j06K1mj28o1J31J62O7
-48451a476n2j67j59LQ4J06J38J46O6j31j45j17j12l9MQ7N5j1O7P7O4J2m3N7K0QK3m3L6J20
-48421a322Q0Jj1l%k0l6r4lJ46J65M7q5j07k3K5L0l9q1j02p6o2J2R7kn8M7O2K0J6L6K9Jm8
-48387a358l3K8K2q3j17n8K7oo4J0k6M3J72K9j23m4R3J3j3j3n6o4p3JN3j8k7Q3J46N0m6k9
-48355a481K8j5n6J6P7R6L2o0j19K3J18m8j16M2J14n2j37j69j43M0J22J39J25N6rK4jj32j63
-48326a649p8N0J27J87P3n1l5m9m9m1q8l0j9j0m8j38r5O6J65P2j2m8m8q0n2L9J17J59O5K8
-48296a472N7M3j09o4J36K04N0p0o0j30j54m7J30Q4j03j84j27qM4N5P8L0J0j4r4j57j15o5
-48268b052M0P9M0Q4R0Kn3m1l3K8L3M9L1J4J14J20P0M2K2k6p6j07n5j0M3J11Q5n2j07l9PO1
-48236a486P5kn5rl2j7O7O3l4pM7P1J2j44j36K0J70J60j8j26j39q0k9J1P8J03M0q2o4Q3R8
-48205a362K1J3M5l2j45j51q1J40K68J54L7j1J2M1J4l6q5j08q2j5N7L3J8K8kk1l6l9L4Q7J05
-48174a099o4j32p2q4m4J05J03K9O3R0l4j79j51p0l3r1p0k8m8k4J08J75L4RP4J01N3j2k9j6
-48144a336nk4OL2o2r3j6j8j29k06j88r3P3J39M1l6K3J83K00P0n0p8q0qO3l4j07p2nQ5J02
-48113a623J8o8j3P1J42L5j36j45n9K9J03J71J51J41J20l0j09j9k8p1j06k9K5m7o0M9M6J5
-48085a427j9j2N0l3m5Q4J25O0J7J7k3o5n6m8P2R1Qj59j69RJ82J20p6j22mJ3k2K6m1j04o3
-48054a614M9J30J67M0l5o4q7n4N3L6j51k32j10Q9K35K35N8r7n5l8p9m4no5j6L6N5k3rj6m3
-48023a654j9j35j31NJ31J5j26P1J43R5N4j0P0O0l3j2K8l3J8J26N2r8j3P8l9o4L4K0j60j65
-47993a692j06o1n6MJ50J07O6Q4L0L4O2L1k4K9J9n2l6J5k7n7r1q1P6J04om8o2m5J1J6m0j24
-47961a770r1P8J22L6p2j2J33M5r4n1L8Q4J09K4q8j17q7loj5OJ5J9K2P7K8Jo0j46r3O7J79
-47929a622J58Q2m7q6k5K0N1m0j67j26K2J13ro3j5n6o0J32K30J39l4o7j23j58l4O6N5M4N1
-47900a569J5N2P0K3q5j11n2Q6M9q1p9m0J3J34K16J56N0N2O4o6j81j96k40j76l9N4Jk8N4R9
-47870a755J63R5J9P5Q2N3L1K8j5m5l1p5r5j19q7K3J26J43L1j14j09PM1l8m3Jl6l4J0m5j47
-47839a860k71q8J49J51R6jo2q6K4J18L5m5k5j8jq6j64j52j12R3K38J49Q2J01O8j9q5m0l6
-47810a847L2O4Q8j5j9O5%m5j0K1L0Q9J8j22j26l1K2nlO6Q2J65J22p1j01j67j94o5J6J13J93
-47779a635J05k3j33p2J8k7r5r7k0J8P2J25R6K9q7j32m1J7Nnk1l1N7J03M3n4q2r6m5R1J62
-47748a755J52R7Q2J2l0rpPJ1Rq2j04n9p6j18j44j64M8K26K26J52J48M7j12o0M8N5L6O8Q7
-47718a209ro8l8P3N1L3P1Ql2o6p1m4N9oj30p8r3o1Q0J28J03j0j01j25n8j2J2K7%k1q9j00
-47686a776o1N7J06L1o0p0N2J19J2m8N4Q6P6l8j03NO8n4l1Q3P9n7j65j11o6lJ73J73M4N8J33
-47655a234J78J23o3k06k52j86o8k8l1O6J43Q4O2M5k2l4M0M8m3j88j87mO8O4L5o0m7LJ5k5
-47625a704j0L9L3pm6j00o5R3K04J98op9j00n0J7L6R9Ln8k5j5m1l1M7L8Q8J32k9j04j34j55
-47594a732o6K8J04Q6L5L3M1kj32j16Jj8j0L2J66K47J13l9q7L1M2p9r7r9o2R2J62Q3P7p2j39
-47563a377l9p3m5M9l8j30j07j00q8J8N1Jn5p6m8R7K01J03j2k5M1N7l0j28p5J2%l4MR3J80
-47532a573Q6k6N0N4j3n3m1o5k27j85K0P5R9J99J58qj32q9J14K14J07jJ2k3r4p2nj9m5m6M6
-47501a483J70Q0Mn0j43j73l7R2m7j60r8M5j7j67q7M2N7N0J0J3Po0l5k9o7K7J41J05op4m1
-47470a931m3%Q9J33J42R4P1Q1K3l2k0N0k5n1j6MK6Lp1q5n5K2L2J5O0J13R3J3q0p2m6K8L7
-47437a398j0l8n2k3j1K1Q4K11J93J36n6j53j09p8j80j76J5J31J18M0k1M4Jo6j04k7Rk1q7
-47408a607r0j0J6P8J00R2M0q2m2Q6K2j02o7K2L7kl3k6K8J23R5J1p5o3J5%q9n5n4o7m5mJ01
-47375a647J57R0Q2J8q6r8l8Ok4j58j39K8P7l6n4O9J90J65Q2n9j68j40l5L3J13J48J29J53
-47347a142N3r1q5m3mlp7r0K6M4k0r3r3N4Q4q0j55l2L9MR1J36N8K3P3M7j15j96j56j26n6P1
-47315a854J14O1K6O1Pr9PJ26J86J29k4j46p8Q7ln5PL5j0r4n8k4j8M7R0J21L0J0J3j14k4O4
-47283a380L3j9l5K7O4J7k1jJ0l6k3O4Qm2q8j16o1p2r5KJ89J69j0o4m9P9K04P3p5q7n4n3m8
-47250a490Nj8n5M4Q2k1k0R5M5r5j02mJ43J87J10m5j38j53j16j44o9J68K45J04k6j01LL7l4
-47221a363M3Q9o2k01p4J42K2j85j30J9Q6Q7J02L6m0r4n7rn9M8J24k1p8m3L5Q4k9j21j08k4
-47191a781rQq8j33N3O9j3R2J48R5l3j30j24j05m4N3J18Q7j2l9O0J04J26J02P3j5p8j44r7
-47162a657n4o6m9Q%j0K0n7q1n4J0J8P0P2N4P3P7n5j18j10j32m0J39K15J50P1Mknp5P3J89
-47130a322M6MJ8rRP4M9m4j13j41n8j3m5k4k8l0M3K7L5M6J3l8kKj8P8J07l0j65j06l1m5p9
-47097a790k6L8M0N4Q9J16O4J5L5Ol4p8o5m8NK9M2M5m1n5n7o2P9J63K4p1L2P7M3l2l0j9L2
-47064a380K9l1o0LP1K5r4j11k2L0j8p5q6j4j3j1M0L5Q7K10J32k2q7m8rq8p4j1K4O8M0K9O7
-47031a364qj11j25k0R8P4k3l1j5M5K6m3j92k33j17J0N0J64J77Q5l2j40j35RR9Q4m0j27k8
-47002a863J07R9l5j08mJ37J82L8o4q0q0oK6K8N2M8J13R0J07O5r1j19k7L2m5j13q4O7R8j7
-46972a447l8o5j20o1K0P8Q9J14L8k5o2m8j12j93r5O0Q9P0m4j77j41jJ12J79J11M0R9J22R4
-46943a314k0r3l2O3O5M1l2p2r4j01m9MJ91J39j00j44p8K3K7p1p7J7R6O0M9J16Om5L4N1n9
-46912a399j29q4%L3J10J71P9n0j64j80o7R6J54J65J39J10K9jm8j40p4j6j40j47q8n6L2K0
-46884a645K3j6rO3R0O8k2j25q0j8O1M6k5J1lk4n8o2QQ8J04J32J89O5k39k35p4k3qJ2P6Q9
-46852a541N3j12j20L5n8j18l1m5p8JJ55K15J70J00J01J70J12J0n2m6q1j25j48q9n0o5P7J68
-46824a392J37Kj51j85r3r0j14l5J02J52P3m4p3l8J3R8J08k6j56j49o2J7j9m7K4K6K3M2m1
-46795a898j35j11OJ81K75J82K2l0RJ5jM7O4k0l9k4o3n3L0Q5L5o2k2J3k9m1N0Ln4j5Kl7j06
-46762a721j17J5P2J18P2J3J7P0J4o9m7n8L8J81J35J0m5j5L3K2M9O5l0j56j33kM6l7j03n7
-46732a620o9l7L7K4m2l6pM9N0J5K1K8kn7KJ8O5J37Nj07k3L4P8J7q9m3k6j4J9M4P3J2k8N9
-46698a413P7j26j54p9O2J80J86N7o5p4j36k1M2l6LL5o5j53j21o7r1LJ01nj0O5N1J12J66L4
-46668a442lk6o7p3n3q4lL5M4J08M1l2k5l3K8J09Jj28q4M2rqO6RP4J47J46J2n4n6l5Jm7n8
-46634a457l2po9n0l8nJ4K1M8M9J04J66P7Krj05j54j30k0J03P7L5O8L4p8k05k13n4J0N3K2
-46603a743P4O5k6lN8KJ8L9L4Q0O3K7L6L0j1m2j60r8m1l2PKl1j6Nm4m0K0J20N3lJ5l4r8n8
-46568a732l0M5J47J14O9J46K09J0j07l9n7p9N3J01l0r1o6j28p1L1lKK1OPP2J3r7o6n0NK1
-46536a574m8l9N3J25J49J8j18k9L6KO1J12Oj17r2j8j7M9K1o8l5M9J04J2o9l1K7J09J51O6
-46506a105j8j3K6Q1P0M0l5m2k1j02j47j33n9j6O3J05R0k5l4o6r3r6j05q2m0K4M8L9K1k2n6
-46475a703j10o7j2N8J07Q5Q2J00J74N8m3Jj8o3p2k03j87Q6J33m6q5j8M7M3r3p6K6M4L9jj10
-46444a824n4O2J33R3m0j6L7O8O3k7j7K2n1J2M4j20j52PO4Q7J6j4n9j19r2n8R4J78O8l2j1
-46413a638M2J19j1o7J1%o4k9p%J16P3J7n2p9J3O2N4oN4J20r7k32r0k2qm2j5K0q4q4P0J76
-46380a680J08R7J43J77O6o6j11l9l3PL3N1P8Kq3j35r1L6J25pm4P7N1p7m0J09J39J8j23j27
-46350a339o1QJK0j00p2J6qmR8P7j5q1r8nJ27K25L9j25j09q3q5J7J26J68J15K0n4o0l9o0o9
-46318a410K1m6p5K3K2q2k44k11N6J85J73R3L7rKL4N9rj56j55q2P3J80J49O8K0O6R6J17J11
-46288h94O9l3l6j16j69o9k5l7o5j21o9oN0Q3O7j6n6p2j25q0j0N0M1Nkn1r3q9p8J03J49K2
-46256a673L9O2O6K9jN2J22L6q1n6j6j9k8l5l8l5k5k4N9J46J87K05N3j36j56j07r9l1m5KJ50
-46225a397J42qj21j87j01qN3N7k0j17j19K0J14J15O2k7j51j01P7K12J27l6j38q7L4K2j2M8
-46197a547N7J7Q2K06J53r7j50j32r9l6K7On9m1O0Q6m5n8O2O8J2p6j20j24p6JJ34J19k8r8
-46167a696kP6J6o2k3J0P9Q8K8J8m4o7m6o2nJ82J64o3j17Kkl1jN8N6o7p4k9qM2N8P1M0L5R
-46132a367m1L3L2l3p5m1o8o4L3J12J54L9r1j01o8l4n0q0p7J2K7O2J62R4Lkj5L6K7n4L5P2
-46100a328P4M5N0O5L1r0j74r4l7M1J07M3j1l3Qk2n8J6K9r7k21j19P5J47J27Q1l2r6r1o5J4
-46069a615J23J34J08M4o4j11k9n2k6K4K7N4Nn2r0OJ08L0j7j8L0L2l2j07n5L1L9R2K2o6K1
-46038a404J28Nl0j0m5kQR4K01Q6j15j69j42n4J8R3P9O7N5J0n6j50k08p0J28J42mr8j7l2n
-46007a497Q3nj9j8q9jL4j6n1n0k4J9R8J55J53N7l9k2J4o5r0r5l8L1lN8J12P0L5K5P2J09M
-45974i93j09j49j32j41j54p3K2R9L2o1k0K2J3J22Q9Lrr4l9lj0J04J40M3k4m0k4n0n4j44j75
-45943a809oJ84J42J3K5J1ok4o5K3R8Q4l5o7MN8J03M5J4K4Mj4j73j20Rl3m2M0K3o9j27q6J9
-45910a753J20k3j16JN5O6lk6PK9L1J17J38N5P0J6l7OK6K4J0K2j8r5j26r9q0oN3j4k0M7K2
-45877a501l4p8k5J5J9K6J0J7O4O7K7r1j08K5J93J58J1q6m9N8R9L3j33j65N4J26K1qO0R1Q9
-45846a015K5L0k1j33o4j5m4l2n1J4O0k2p9p4o9j31j10l0L7j9n6q2l3J19J80Q6M0J8o4j46
-45816a681m9N5Om4k0O2lr5k0J24K22J69M0r1j47j21Jn5p8J2J04Q8j03j23m2J1NN7J10J34
-45786a472J08M7m6m1j5j3K2N8L3l8j19j5R2J6j1M2N5J17M2j6m4j33m8N8M7p4j04k7P2M9O
-45755a352J9Q3R1jp7j7m5q9o0p9j22k6Q5J21J19R9J8r1j75k17q6O8RJ7J27O3m6j17j34m4
-45725a859N8J00J30J75O6p7q0n7k6j4L6M7k1m6n5j46j82%J68J62J13M6lk1k5k4j8j0qM9J39
-45694a383R5O0P3R6J0j19j18j13j50q1l6J2J10J12k2j17j25j25j04l3N4J7l0l9l9O4J11J
-45666a819Q4J61O9k8j3J06M7j34m4L9M9Q4J5r8o1l1l6N7J26J13o1k75j46J7M9J34N4p8k3
-45637a643N4J13J63J04J3j14j58p3q6j86O9K81J61Q4R4Nj26j17K7J49K5j96j17P9Q6J1n7
-45610a355K7M2q9r2j8M4k1j17j35r0k9k8Kj9m4lP0J43R4j9j59j65L6N2O4O8R0J00Pqk2l0
-45578a604%%N8J03R5k3l6jK3L9O6O3Qk3N4M3mp5j84j57n0nN2J01J49J17j4j71j64j25m1l5
-45546a741p7N9M5Kjm9K8Q7L7K3K2n3j44j02K1N7J10lr7j1J30J83J08q5r3Q8J64M2n5n4m7
-45515a406%M5P1mj38j05kO5M2J9L4JK4jK8m7j24k7M4m9q9n0N5R0O0L6Lj8QL6N5n3q8l8n4
-45480a577n7n0q2Q7J27R2J29P6k3p2k2L8R4R0j1l6m6n3m5m3k4n8o7n1MP8Q2P0J43Q9J3P7
-45448a028J8r8j88j32j1Mn0l1P3Q0lo1o2PM0J9L8oo7L7M4l1L3L7NK1J00O4q0j71j78n2M5
-45415a584j7j5J35J61M0o9p1LJ09N4J5J5n0n1pK8Km7o9m0q8j66%J68P2l1n9l9K4J18K7j17
-45383a549j57p5M6J31Q7j4J4O8L1j05j07m1O9J66J27M1M8p2j60j00k9mL8J44O3j69j48n1
-45355a708O1J99J30l8j17n1ko0o4L0N6N7oo0J2n3R8K18M6q8j27j19n4K1J02Q0n5j29q1J08
-45325a594J26m9j2R8J30M7l9l5pO3P7J9n2p3q4k9O6J72J15j7n2J7O3pq9k15j68m3q3j23j8
-45294a796O2M9k4l6P3O6o7QM4j8l7j05j07J0J19J22J05N3Q2L4N1Q6K9q3q7o0j12o5o2m0Q4
-45263a622J91J86R1Nj22j41l1Kjj26k07j59k3P1J40K7j02lN9j9j3l2m1O6J02O4K4N6O0R9
-45233a399N2L5L1j68j41L2J61J47m4k11k01m2N3K3p0l1O7K18J90No5j13q6j6k1lJ6J9q0j41
-45203a783j11m4%O1J40J11Q2N8J8o5q0o8qM1J14J54k1p4j4nj1J8P8N0j4oj1p9o5m0J1O0O0
-45170a443m4o7r5j02k1L4R5J08O5l9%P9N2%p5kq8k51r3Q6J19O4M9KN2J33R6m7j98k29j39
-45139a899pO5J28J78J28J11Ko8l6N4J20J83J00j15j95j94p0M6M3n6o7k9q8o7O3J45M1j01
-45111a585o2K6R6K1o2ML2l0m1lN3L8l0l1L1P4J3o6l7L7K1l5m2o8r8j04k9QL5R3K11J66N0
-45078a314p9k33k07j14MR5O6q6j53o4Q5Q1P5J02J51J51R5J51J52K0k3n9j11j44o5j09j18
-45051a651l6l4L1J83J87k1j24p4O9J50O1l2rO2K9J01R7j4p1m2j08j36p3q0n2o6lR4J39P9
-45021a344j3l0p6p7p7o9O4J34R0J12Q4K1K3l5r5l3M1l5j26o5j0m0l3m9J5J86K68J59j1o8
-44991a089L1L3o1r2qJ33O3o2j04j51j48J6K9j05j09p3n5l9m7r1k4P0R4P1J04R5m2j15n3m
-44961a733L2R6P6q7j68QQ4M1m6l0J30J76K10J30r2k24j18lM5O2q3j16k8K2l1P4Q1j8M8R6
-44931a366J08P1rm6j09j33k2J09J62J62Q8M4o1j53j02n8q2q9p1j5R6J22J34J00l4j39j20
-44904a413n6l8LN7L3K9K0M2K0K6K2m1k02k57j80j47k1M0J04J68J81Q8n3l9K1R4J24N7j17
-44875a435k39o7M7Q3R7Kq5n4l7m9K7J0l1l9L7M1OjM2j0lN5M5k2j44j75j20NQ8R5Rm7j1N6
-44841a824Q7M7J44J40j9k07k07k3K18J94J3J2j1j20k9kn0P4J02K0o1l4Q5J22J11M5j00r1
-44813a364n7K9J35P1m4K2Q9L5N1K7l3j09j40q5j01j35q2N3J65K07J56O1j13j94mK05K32Q9
-44785h34n6k7Pl3q3pL0L1Pj20j18n0l1m0p5J3R1R5Q1J5n6p5m9LJ2O0L7j5n0p9l8k9K1K5l6
-44750a373n6K7k3m8l6K6J01M6j06j75r2k9j0j5J7O6O2P9K6M0N2P6K4nL4P7J09J13j7n2K3
-44719a039M5rk5n8j55j36n2K8J18J58Q9m3n5j2r3q8j23j10j09q1L2R6O4j0M5N1k6q6j16l1
-44689a731N4K7M9J16J31J21P8M8l2j01k17j37Q0L1m8N5Q0p5j78j40o2R6K05O3L7P5O4L9P0
-44660a202p9j68j35j8O6J39J47j7j68j96o4M1O8rj51j30M2K50K37R9j0r7NR1L9KN1m4j22
-44631a333j10np6q3L1J16J63J23L5j15j38o4om6r9P1J58J38O9pj26j41MO5M0O2Qm6lRl0l6
-44599a372j0R6J34M9k1k2m3n6l2k1mo8j25L1J19k6n8nn9j13l5rj20k09j58O4K61J81P0J33
-44569a428J94N2j3K6j3J4k6r4j01m0j4n0j51j60m7K07K29J08P1L7lo6p7j0Nk3M3R0J1j11
-44539a340p6j0O2Nl9Lj8j21j37l9J5N7N0Q2J76J44P5k4j41j67q4J36K21L9p4j7O3kj36q0
-44509a377L0l1o7p9n8nm%NqR6R4M7P3Q4Q5j2j9K4l1l0l6k9m7m7l3l6J8P1J54J63O2p1j14
-44475a128n3NK9k8l2M8M8O1L5o0j91j82j01l3J01R7M2J8N2Q3P8M6J8RJ1K5j9o5m5J3J4o4
-44443a168j06o5k9%j2l1o4j57j29OJ59Q3j29p5JN1J06J34J00N9m7PL0p0j31j11mP9k2j24
-44413a659q8j0P5Qj03j39j12M9J23P6Q6J05N5l8o1l6m4q0p4p2pQ1R6J32J69R7L9L1L3J12
-44383a156J65K2j03j70j30mK4J14J00K4Kl9oJ06Mj49l4Mo1n3Jl5r4o3qjK9J6K5m1r8q6OJ41
-44349a548J82P4J5J44K40O3j53j97q9n2j19RR6kO8O9L6j5j55j71q6J5J34N9j33j67j23n8
-44321a864J2J50J74Rj09q2J4M7Ro0j12m9J29K44J66K9k7m9l2N2J23J36R3K2j09j48j71q7
-44293a490J5k6j39j52j0P3K6r3j82j46oO7Km3N0J52K31J39N9P6L2l2l4k4n8j25j46RJ28J65
-44263a482J24J6J09K0j78j85m5k3r7k0J32O5l2n0r9q0M2R1N3R5J12J05L3L7J10Mj01n8L6
-44234a266j7JJ49J45J32R6n3j29j51k09j65r4L6J42J41P6ln0j06n8N0R1J04j13j38jP1J46
-44206a173J60l1k57j49l6n5M1J07k9j30q8m6N3N4J40N3j08p5r9r1K9R2J43J18Nn1M1J53L9
-44177a190j78l03j60R7J03M1M7k9j00m8rL7J96K53P7j43q4P2pj53j72k0J29J45J01R4M3j45
-44149a306j60j24m4l0p5OR9lj72k04r7R4K01J33R4N9O5M4q3j72l7L7M1J31J56K7j49j43q
-44120a620P8J05J2p2rQ4J46J78Q6m7j14j64r1J1O5p2j37n7J4M0N7l3n3rJ3P8J41R2qr5m4
-44089a425K5m1k8J14J96R9m0n3j7m6k2N8R9R8R8J07m3j36q2j30k64j71l4M4R3J06O6Q2M7
-44060a200o3J1J52J57Rj25j35LL9l5Lj54j20O1L4l7n0j7J6J3O9P0Nq2q1j11o8N2J4PM1M7
-44028a475J8k1o4q7p9J8J1qN1N3L9Q1P9K0j9j01j14m0k3j11j29j15%J03J9n9k2J29J97N2
-43998a597o6j6K4K1nJ0K4j4n1L7Q3k5m4Q6M4m4L4J44J48q9k33n0J43P3l3l3l5j5j8L0J06
-43967a361R3Q6J32J36J34Q4p9j22j06j61o2lK9Q3J2l7j07l0K7m0p2j16j42j23M5K57K31Q9
-43939a123Mn8o3r3q1p0l8R5J57Kr5j04q5n7n7j3k6j9L8Q4O8O8LNL3L8k0K2K6n8j0J43Q6M3
-43905a155M5%L6K0o8j12j5j5q4q0j14k2J18O1KJ5l2j9O5J9OJ2Jn0k0J51J39n9j14m8m7l5
-43873a399j8R6J53Q6l8o4K0J17J06k2j25j07j02o5K6J3j64j10Q0J4NO2L8M2k5n6m1o5K6O4
-43843a453O0J17J76J12%m9N2j7k34k85j44J1P8j2m7J9LL6P0r6m1J14M6m3K9J35J75Q6j59
-43814a261k01l5P8K07J81J13J36K6q4p7j80j89m5R7J53K0n3o6l7R5J38Q8Q2Mj31j31o6j21
-43786a259p3N5N5J7m1jj28j46M9R6k7q8m1n2J2N4L4j1q5l3Nk6q0J0Q5O0M0k3r6j12p4lL0
-43753a797M4Q6M5lk6l2k1k1M8J16K1m7l8O1J0n8M6J74J78M8q7q8MJ07P9j9j06o0k9n3K2O
-43721a390l7j02j69q5N6O7J06J00J6K6R9K7M4J50J00K9r2p7R6J01K4m2o3o4r7j49j06KR0
-43692a340K0q8j31p8m6R3J59k2r8K6M6K0j8l7l0n1k0J12J30J6oO8J21J61Q9m3r3j44m1Q6
-43662a139Pn8j06k01j41J7L9N8J19J47PK3Q0Lk3r4n2N4rq6n5j7n3q2P0K07J86P7QJ1n6j14
-43630a173l8N6rj5m0rk8j72k13j33j3O2J34K05P1pLk7r0o7mPL6P5M4M6p5k01j55p6r5l7J9
-43597a919J9J1O2j2o0J0J5J16J14m0m0M7J6L1O7j0l1O7J25k2m0j1p9j01nJ14J49J47J20M4
-43567a096j01j46j16m7k5m2L1J42J12J5L7k2m6K3Rn0j35j56OJ86K01J77L3j23j43j76o1J38
-43539a375J84J04P7k1j59j52j25r2l4k7Q2J82L8m2o9k3KJM9O9pj2m8k8J0n8j34p4N4L9l7
-43508a626K6J07J26P6q2j46k3J4K8P8J15R4N0k2q6j29j12PL0L7K3j6mp5j39l3P4J06J52R8
-43478a252K1J18K0j37l5kN4O1n8j11j08j72j10L9J51O4O0P0L6N7J10O6q5j44lJ32J34K1l0
-43449a033o0q1p6m7m1k4N9J65J77j3j04n1M1J21J37K0j72k71k08j2J43Q3M3N6n8n2k9j36
-43421a423j42j9qm9r4j5R7Q0L9qj9L9Q2oq5k4M7M1qL7no9M2P8L5N7lr3kkj9K0K5j1J5R5O7
-43384a208o7j58j06M8P5Pl6m2L4J00k4j17k0P3L6n5j06j09l9j3K1Q7M4Nlp5o0R7J39M3K9
-43353a400Q8K5n3j21j26j35m4J29K12J79O0r9o8r1k12j52k8R3J09K8j1L3N9O4O4O7J66J54
-43325a010N8pk6q8j36p0J06R8M9m0oM7j4j05j59j34kJ08K4r0o7rLN7M2l0j1J6O4J30L5n5
-43293a222n1J9R3J36P3o0j06l6P8J09N2qj12j74r0Q2L6n0o6N2J60O6k0j05q1q1r1o9l8nq5
-43262a594j09r6K3L8J5O7k7k4J2M2K3j28j17L5N3J4L2J38J62P4K6L2L7k7L5J14O9O3k0j28
-43232a166k59k13p0o5N3J90K16J79O4m1r3j09p0r7l2m8r0n5o5R5J34N7K0R4J56J9q0j35m0
-43203a451N7l4j37j16m4J27K01J50K5l4o7M9Q6nQ5K15P1q9QQ6l3r5o1p1j93j36j6M7M0P8
-43173a257P4k9n1k4RQj7NM8P8Ok2j9qN5N4M0o4j45j13j32q2k1L8O6N0J0jk3n0p3J7J27J48
-43139a298pq6o2J6R1N9nr2j62j01m3j02kK20J93J50N3q1j51j48r3KK7L7o3m6J1J56K70K12
-43109a045L3jm1l9j8r0j27j49j43l7NP3K13K05L0lQ9Q0o2j45j60j33p4J03N8p8j07K9Q8N
-43079a441KJ32M7j08j31j4l5m7J9J2o8j23p6M3J35J49Pj30m4J8K0R2P5O3ON3l0m2k1QK2J6
-43047a391KL2J11K04R3o0j11k0O6J12j7r0q3n3j30j15p4MJ05R5k8L9Q1Q1R6J67P5J8J2Q2
-43017f97R1J50J58K41J85L29L49N28R12J697K670M475P418R898K376r190r176n208k716j599
-42997B891r94p18n26m02k43k65k40k42k10r4R5K61K68J9k22j89m9j9L7l2r3j72j25J3N2P1
-42971a128R7J1K3P2l1j32j02j8P0j1j49q6M9lm6K8Qj8L2N0Q2J3j40j21J9Q2L8R2M1r7m6M2
-42939a279N8L7okO5J32J39P3n0j47r7K8N3L5M4O0n0j51j00k6o3k7K4K2n7m0kP1q3k02j08
-42908a649L1J27K41K62J53oj12j18q9n1l7q9j2Q0J28N3M8R1J38L8k0p8l6J4O8J84K27Q1P6
-42879b57L4K77L95N40O87R90J400K264L391N740R050J0351J309n943j124N418K887q592j0843
-42860A7974o831l972k501j457p71m99m39m54n03l61l23k30r0Kj9M7m1r1k8O5q0j00j43j80
-42836a025n6R6J4J0L9nr2m1M0M9O7O2j09j52j66q6K3J50N3m1J1J08J04k5q1K0qo4j8J83K42
-42805f98J56%r0p6J69K57L21L01K70L01P41J240J948L102N326Q505Q136k817r776o997m033
-42784F286k271j521j004q03m94j88j04k16q6r3K1Q5k0q9m1k14k63j61k3N5M1n6L2J66J74
-42759g87j8j14j44j15n0m2l1J16J03Lj1N5j2jk2o1j16p6j3K1j0L0K0m7N1J24L2Q6P3m9j62
-42728a167j28RN4Mk8p5j38j86j5J20K5o8o3k0N4Rj9p5l5J72J74n2lJ06J8o2m3L4P1R8J7j36
-42696a348o9O4J60R0L2J06M8j31j33q8l3kk9j00j4P4M6m0l4O1P6O1N6k0n7o1j39j25Q5J11
-42666a353Kj50j16O2J07j3l3P1J38P3J3m5q8r3n0l8j9M3R7L0J5Q8J13j8j7Q1J35J4Qk5j29
-42635a097k04j28n0N8K26R0j08q0K2O9M0q4MJ80J70K3q2j83k04q6l2p1m9j7k8J51K33J27
-42607a110M4j16k03j06p6m2L8N2J0R3J88J03n0j37r7j46j14P4J45J04k3p1m6k3R8J90J44
-42580a077M5j54j17l2N2KO4J77J55K1j05j36n1M3L0qj8on2oL2j23k46j84n7M6Q4J2%O8J53
-42549a388Q6j8KP7J12O3N9L4O5m0j46j09n9j4Rk2L3R2m9r1mO5O4L6k3o6RJ1r1q6m3k7j0J67
-42515a302J74O1l1P5P3k06k04JR6J21O6l9j12r9r5j9Q0O1N4L9p6j09j74j11K8R7J44J63N4
-42486a190j00j78o9P2Rj36r1K4R7Jj18p8J25J78O5j3Q0J68J29P0kq6m8j5j9m4p3p9k2L6O2
-42455a245j00j36m3Q4J82N3m7n8r0k8L1J5p5p0J06K22N0r0j23q9o0qK2m2MM2R9J03qj18j39
-42424a556m4K2L3J5m8L4Q5M1n2o4R2P9P6J71N5l6j3k5m8nL4K3m8j00m6k8l7J4J17k6j38j01
-42392a524l4J21K29K1j17l3k4j9P3J30R1K9M5m8j51j50n9R2J67O7N1J60L6j07m8n8o1n1J10
-42363a062J62O0j4m0k5q3j22l1N5Lq4j16o9l4j1R4Q2L1N2m7k8Q4J8r7j80p7Q0N3P0J32P3
-42332a071j07j42JJ49J75J12O5j21k31j70j06p3j1RK4Q6J66J33P3j7j1K8M1RJ6Mj12j65j38
-42303a384j6N5n1j14o6JO8Q2Q7R8O4o7j37n6O7N5j1JJ10P3j7n9k2L5k0p1o1o3n8j3Q7Q9J41
-42270a173J06p1j57j20LR8N2K4P0m5q0PJ39Q7r7j57q5l3pmN7J00M2K7m2j4J9rk4r6r6nO1
-42237a423Mr8j6P6N6m3m9J25P7l8p6j07l5M2J34J42Qr3j1N5m5j05k7R4J60N1j00j19n9Jl
-42206a422lp6p1M2R8Q2oj30r2o4j20j9P1J19P0J6N4J56M8K2M0p5j92j51pL8nL2M5O7L0nL6
-42173a372P8j6K3J18o3r1J6K5%l0o8j02j67q0L4K3l2j5j8q6J06K28J48K8L5Q9R2L1L8jn8
-42142a087j49j68j68j47m0R8K15J18l1p0l5j3N9J01J04J20L8n9m1m6j01q7l7jP4K10J47J4
-42114i82r0p9k0N3kj04p2Op2j14p1l0K4O4J09J52K7p7k4O9N8J9J5N7K5r3j61j23j00k4M1
-42083a519JN3J33J42J22O9M8m6k67j69J3%JK4O2k2mL7M1l3m2l0L8J14M9l6j08o3ok1m0j08
-42051a567r0O0J10J31J61R4N9n4p5O5k0k12j49j0J15J17J87J85k3j42r2n3m4j05j99n4J61
-42024a444J56J6n9o6k5mM1J13Q0N9P5N8m5j84k10j39j49j30k3J39J79K11O6q6j10k8J4k8
-41996a523K0J71J44l7r8l5P2J48R1r0j02P6P5OM3jq2q4P3J42J31J05J20O2p6j57j52k9l5
-41967a022j15j3O9q0j06qP4J11K4q9j44j70j02k3L4J58J96J28n8j74q9m5n6n3p4m3N0R5J22
-41938a403P4n4j02nJ02N1p0l6N4O0O9J45Qo4l0JJ8j2k4k3m0Lj5j42j57NJ23J21J25L0o1n3
-41906a302M5M5n2p8K3J07N6L1r1j24lj6lM2J4k7m3m8MN1O8J5p8q0p5r9p3j3L5J23J29R3J5
-41873a309r5j65j20N6J34J13L6P2J04R0P1ko3j36j45r5o2pj5P2J42L9j30j60k8J89J50l7
-41845a301o5J1L4j6L2M4lo5l5J1M3L6L4Ql9k0R7J43R8k8r0o8j43j68j30j2j3k3O8K01J36
-41814a223k5j13j08L7K0q6j29r9k7O4J42J61Q2L4Ml4j21j33j35j20p4m3K3P5K2j2J64K53
-41786a401J43j3o9p1j0J29Q7Pm6l4L1K1j8l3n2o1K0P5mq8L6O9k9o0r7j34p4L7P7M2k4j7J6
-41753a545M4R6N5m0q7L0J77J65O9M7q4j72p7L6Q4M7O0k7q7J0P4K5j09r0m6o6n3l6k0LJ08
-41722a409J08OK8N0l0l2j3pM0m1l0J6kn0n0J16J80J21J15R4q6j92q6r1j17n8rR6J14k8j63
-41691a410j63L6J54J9j17q4OJ7J1K8%m7Pl3j2J8K7J22N6p5j19j78j32J9M6P4J62J26L9Jj2
-41660a414K3K4Q3P7n6n2J8M9R9M8Lj8n2j04r5q6l0R0M5p6p5R1R7ql6l8m2j3K0n1m8J03Q9
-41627a335m4m5r2q8j6O9J60J73J36J07Mj16q3j2M6O3k5p3j58j26m1L4Mj4P6J33Q0Om6KMj54
-41595a371j90qK1k5J9J28J12qp7j02j19jP2J3r0p4P8J03Q5J00J25J14oj23p8l4n6p5k7J01
-41565a393j4j30j16J0J52K32J98L4n5j15j69j59n3M6R3O6j1j35n0Kl7Q0J28kj37q5R7J04
-41537a419J21J13oj18j58j06n3LJ9Q0Q0rj51j35M8R8J07J40L2J0n1j06j34j39k6M4J35J90
-41509a391J02M1Jl8p9JN8q0j83p9Q9J30J00R1Kl5p8n1L1Q6J18M2n9j30j37n2l0k6N0O3k4
-41478a467Ql1j19j7Q5J02J04P7l9j08n8l4j06mJ11R4O8Q7P7M7P2M7K2k6q0k0n3k7l3m8JP0
-41446a198J49J30J2j29j49n9j6K1K8j5k4o0p9M1N0M5J05K6j8r2j59j66j79p4R3J74J52J01
-41418a290M0L2o2j38j18k0J65J39l3r2l0J9J9L5J98J65kq0o9j17n8k1n4J5J4J3P1L0L5J03
-41388a091J03M3O7J6j01l0l4j26r5K2N7nj10q4L6L1p1j78j19J1lL5J05M6J4J17J22J0J7O1
-41358a134K9k6K7M4Qp2j2Q6O0l4j32q4R9J60J4j85k41k03l5Q3J29J62Q8L3O7K6j21o8p5j48
-41328a455p4K5j7m5p1p3R5J76R4Q3J07L4k2nOJ6N5j27k85j77P4J55J27Ko9m5Q0J75J33Q0
-41298i48k2j17j56q1m7q8JO1P8J26M2kk4n4rpm5n7p1j7kN4J03L6m1j48q3M9J18J51Q6r4j56
-41265a364q7l7QK8NpM1K0k5LR5R8n9r1M0J08J8j24p4L0O7R2L7k1M2N8J04P7nn8k9l2qJ3L0
-41230a007j2m4m3j32r6m5K1M8K1k0J4K0oL6PM9J42Q6M4j0j32k00q2K4k3m9K5K8L0J15N5K4
-41198a112l0m9Qk9j23o1K5J7M0N1Q0K1m5l8R2J48j4l0M4q8j39r5j06l7k0nJ10R4J20M6K8
-41167a097R1l1j22r8j2P4K2j05j24LM6m6J8J8r7j29NJ21J24K2r9p6j2o7m6M9J14J16R3Oo7
-41136a306o1mM2Q9J10P0P5N3k8jR9M2j89k02j00j31o4m1KJ40J97J50Q2Pjm3k7j6k4j08p3
-41105a261J17J25M5j04j91k05j74n9j5n9j53r4Q2J88J07O0L8lj4k8l1J7m5j15m9rK4M8N8
-41076a700O5J5M7J27J18Mj05r8jJ67J88P0JJ0q4r8p1M1J50M1n9m7qL3O5M4N7J08k8j36j27
-41045a211n1M8O4j4r6j43m9J11Q4n8r5l5PJ0P8M2O7O5K8j2j52k32j1J44J49J06J19O5nL1
-41015i46k3j62p5J8L3j4p4n7k3J9J09M9p0j40j09j11m1N0O9N9m4l8k7lL2K4j4q7p1nP3N2
-40983a547j2J01K28J66m2j86q7KO9J37J44Jj65j22rK6L6L4k2o0M4P7L2N2p4k04j39N8P3j13
-40953a502j95j54l5M5N9J52J63km6J05J42N0RK0R0N9K1J02J47k4k35j63j6N4N9Qj21r2R2
-40924a208K03R8p7j48q1k8PO1N3M7L0l3n5j2o3j09n0k5K6J34J15P1J30J64O0j35j82p1k0
-40895a098rp3j92j77l5L5O8J01N1jK1J36J20L7O7j7m5M3j9r9j9l0j54k00m0Q7P0K0Q8Q8J9
-40864a157j46j89j3M6j3o7k3J35K38J74p9k13j50j26j67q6R8J96J99J07O3Q4Lo7n8O2J09
-40837a040q5j21k3l5j7N1J20O5K3n2j72o2%J0J20R2K2Km9n5R1N8j02j36r3j27j20p8m9o2
-40807a824PJ66J26%m6KR6J50J21N6L2Rl7pNq5o8j6P9L5L9R5k1k56k21L9J98J66pj1L1M7q1
-40774a181j13OO4k4q7k8M2J74J97kl7j0k9J5Pr9k58j94K3O5J8O8j09k23r9N6K63K24Q1M6
-40744a144J6k8l1p3l0l7nP4k3o6NO4Q2P0Oom3j02r3r7p6M5J50J81R7J0q3j25j47r9j9n1j07
-40711a685p4q0p8P3K05K66K39O0j74j21l6l2l6k5lN5N0mm3j8k8l6l4n1J7P9J53J49K1j09
-40681a300j95j46k9J14J87J67J04j8o3j14j29J7J17L6m0oJJ06L8j41l7j7jJ26J56Q4p0k30
-40653a283j49O6J13K4j23r7m2oJ7M7P7J09M5j54j60J5R5K4K0O0Q7P1l2r2j07M9J40Q7j9p8
-40623a196J1Q3J06O7m5j19j12j23p1K7L1Kq7l7J19J35Q6O3j7n5N8N9J5Lp3rm0q3j10n6L9
-40592a329K4n4j26j19r1o6l7P5K40J82L2o8j27l2R6J01J13R0J1n9J8p2o2m6j3M3L3L3P3m
-40562a141r3n3J22J55J61J92J48J70K99K72L51M16O77R54J457K223L889O476P698K31q096
-40541A6508p109l987k166j353p88m79l37k21j93k82j64j30p5l5l9n5p1J7J59J04L5Q4N4q6
-40517f09j85r0N3ro1q2r4r1l7L9N1k3j75p7Q6J22Q3J6Q1J03nn3J03P3j18j22p7j43p2Jj3
-40486a325o0q2M0J04R9Q0P6J2n9o9o2M4L8N0K8j10k4P1n3RQ5m6r6lN7k4l8k1j9m7n3o7Q1
-40453a384J64K4j23j18J06J80J42J06J03M3m8j46j93j44l6O9J1j21j16%M4R7R9J07J03J00
-40427i31M4j06j08m9M0P5N8j7q6j96j40RR8P0o4j63l4N0Q1R6J6m5r2n0k5P2K24J32J9m7j04
-40396a173j41j18k7J18J18oPK2oM1L2J9K3K6P4J13Q2j0j38j08j09p3K1K3j08n0L3J9K5k6
-40366a297M3K33J47m9n5o2p2l9N0J8o7j5M4Pl0pL3j2j4n6q3o1O7J11P4Kj8k4n6n5n5q5j08
-40333a491J9J01jj8K5Q1nq7j12q3J9P2P3M1k3O9O0j1ro5m3L1k7J9LKO1%o2j1N9N5J4R8J26
-40298a020M2p9q3lk0j06o4J2K4j7o9k6%j50j15P8J10J18J73P3k1p1p3k1K2p9j15k3M1M7O
-40267a409L2J34J69n2k08j64k0R3J6o0j7L3P8R8M5O5J5m7k8M1L5QM2P0o5j34j5P8m6j83q8
-40236a484lK0J1K4L5J13J32J23N6j13j40p1L5J81K56Q9j15r6p5p1j0l7l2J2N7L1j2n0j01
-40207a235j08k8J12J60J35J2j69j64m9p5j6K5LJ4J0P8R9J24Nr1r4M5J24O4R2O6j7J5L3K3
-40177h07JJ5m3j00j06j53j06k0M9M9Jj1j1j3p3j43j81j10N6K23J67n4n0L6L1k3p9M1L2n1
-40147a433M6J57J33m9k18q4M8Q4P8P1J03N0n1j36p2j1Nn0l8L3k7n1j8P4Q5M2M3J1J5R4L9
-40116a027k2l9Rj4q1m7j7Nl1m3n9k5K3K6oj50j88r7r8n3J71K27J49K00J06r4j22k0qk6L6
-40085a315P7J47J52M7M8N0o9j28m5q2j02j02m0k3Kr3j41j35r9L7J76K42J45K2m2m2mqN7J02
-40055a166O8J22Q4n4RJ31P2q6j39k08j89l4L3J7l8l5l0RM3j7m0R6J70M0p6j44j78l8J03J57
-40025a318J40N2r2j02l4o1m9L5K7OR4J44nl5k8m4O2Q8lp8o7nM1N2L0k4o2J1P4L0K5L4j3o6
-39991a141rL5l7k3R1J26J24J27J05p9k19j55RJ03J04%p6l0l6j00j31j71r0KN5M1j0L6N3l5
-39961a331Q9K34J23M9N1j28k75k33j18N3J03P0Q3N4K4R6J27r7j82j33j9P4P4M6m4o0K2M3
-39933a205r9j47K0L9o9o6M6J13J92J35J0r9o7oM5L8ql2L2N3N4l6j41p5J8M1Q7N6%m1J2Q0
-39901a020J09l0r4o0M1J64K25P4J05K19K65K59K43J60L21N25P84J092J868L207N486Q813
-39879B2756Q561k743j0147p575m366k321j382p94o09m51l68l00l38k30j31j4rj2j67k13r2
-39858i45J7j0Qj05j21j52p9O1J58J69L6j12qJ34J12K0O3O9j5j17o6p4l3j04r1l0L7Q2K2O4
-39828a010N4n0l2P2J11Rk0l4K4K7k8l1q0j80o4L0N6O2rRK5p5o5J9j6j22p8J11J76K5k3k8
-39796a135l9O4J37O8RMn3j09l0L0k8j7M2rj06q4k5q0j4J09P0L5M9K5Jk7L9N5L2Jl4o2r0p8
-39762a250Lj7k9r5k07j00J66K85K01J6j19j47q4l1n2K3J03J18J60J02j0j29j72r9K7K2p8
-39735a393j07K3N0l3n6j1M5Q3N2m3j18j18k4LJ8J56J39J46N0r2nO2K9o6j08o3r0j64j40j24
-39705a899K9J82P1J3ql7q8o0Q5Q7P6Q2j4p0M1J30J19J59J81J0j06j04j25j04r4j68o6J65
-39677a513J67N2k0r6J6J20R3N4n4Onr0o7KJ02O6r9j63j58j6R3O6M6J5l1jj1K9J28J02l0p9
-39645a276q3J6O8l6j25r7L5O8Rk3K5J02L0p2K8J09N9Q0P1Q5J8p6l2N0Q9L6j9M9J35J15np4
-39613f41r0k02j92n5j9lj7K7J4m1P7R0k3j26j01o1j30n3L6M4P6R3K7J4K6L4J3m0r6n4m2k1
-39581a436M9J3j15o3Q1R6Op6j05l0j8j3M6O6J13R7O5J12J30lj09j25r9QK2l4o6p4n4L7J71
-39550a308J64J30J44J14o0j08k7n9o7j1k9K9J42K2j23p0RL0j2n2o8J4J27J43N9p9j14L7J10
-39521i13K5n3m1KQ1Q9Nn9l9N8M9o9o3m1l6j18j75j46m4O2O5O9M7n5j65j56J8J25M6K9L5J25
-39489a243J25J5J3p2j06rN7oK0J6k4M6k8n6n1p4l0Q9J34Q4n4n4q1p3m8j1j6o0j3P1K22L51
-39457h66K13k9j23o3j32k40k26j8O7J04J16J00N9m2p2o2m8K7J9l6J8J21Q7j3n5q7m4n8o5
-39428a348P9J36Q9l2j03n7J4O6Q9K3QP4R5k4j48j61p9QLr4n6J07J44Q9Qm1m7J9pk0J02Q1
-39396i83j07j90o7l%O0M3P9P3O0J11O6m4r4j02m7L0J6K7J5k8M5J5j33j07K8J97J33q2j20
-39366a109n3nJ8N8N4N7L8K2N5P5M1l2o2j11p1L8K3q4j06p4nJ4J7roq5k10k7K52J36j08j19
-39334a378l2j3j2K3J7k8p1l4l2k0L9P3mr1K5J00J3q5n1M0L6l0l7l5k4K6P3J10J31J01m1o2
-39302a273m3q9j12l0K4j6qO5R4L5J13K00J21l2r1m7J02K32J23j5q3j98l27k84l0J97J54Q
-39274a210O0J6m8j1j7%o8j26NJ18Oj23k1J10R3J5j4l2k0M1K5njj5o0j05%R3J3n0Q1J44O4
-39241a042k9J3L3j02j81j45k5J42J86J84Q5j07j80j14j5Q3M6L7M7L4M7%n5j27j65j12n6L1
-39213a487Q4O1j15j14K3O3J33N2q9j20JJ04R8M4j3R1J23l0k1M7N8k0j00j49j53o1N5J15Q3
-39184a237Q8J00J3l0o7oK7m3OR5j3q7k0M1P7j8l3p2K4K00J64K3n9n0p1p9r1r9r4m1J0O4K42
-39151a036K15M0j0o5j09j15j19j00o4k5j0J26K32J13nj21k00j68j93q6K04K89Q4k7oRp7k8
-39123a252J39P0%k3j61j58K9M8J9Kk3nL0j8n2m3QO7R5L7K6n1n9m9J06J66K0J1L0p7j08n4
-39091a230J8jN2J21J86R0r2j01k3l5q0j70j49%R3M5N1J06N5j8P7Q9K1m7NRN6J15K20K10J33
-39060a94J36L25K29J16L78Q23J077J634K569M609P717Q259j616r230p025l909k027j158p08
-39041B005o31m73m33l88k83j45j71r8n5j01j40j5N8k2j97j06m8j24j60k6Q1R6J1j5JN6N1
-39014a272M8mm1JJ8o1l2M5J05M6J5J9O2J00Nj44j00J2M0Q7O7Q9J09L6l4n0r2j11q0o8m%M9
-38981a140J45J47R5n2k01k27j38OJ28K18J40k3J5K6j06j63j07N0O5n7p5QJ0O5O9qPj3j95
-38952a311k25n8O3Q7J33P9kj8n5J6R6O6J0r7o7l9o6K7P8m4j82o9J33J60J16J6n2n3l7j15
-38922a410m7O6J10K6l0n5j19q6O8Q1O2rn7k8M8J01J10P4N0j24j54M4J09R3J11L4K5jn0k0
-38892i78L0n0l7K0o1j59p1k9m5m0QM6J6M0L7Q5R4N7K7J7M8M0J1r6j49o2K8J9o0m3M0O3J38
-38859a016J98J37o2j87p5q0k24k52j15l3m5lR6J12J02J11N7n3p9o3J7J18J14O5K3q1j13J5
-38831a316L0j16j08P7J86J05o1j19M5Q3OK5k3q3m8J9O9j7l1M9J12J06M1J06O9n1j93k14j74
-38802a426j19Rl9K9Q8QP1Q9j8j12j31j8O7O9P6Q6J20J05J5Q8P8n5l6n6j02N5J40l8r3m4o4
-38771a158o9J7K7jR8J25m1k84j91R8K02J56O2M4K1p0n6J7O9m1k22k08k0J09J03j2j27p8N6
-38742a374P5o6q4j7j1O8k8r3k8R6J19P1J34J53Rj25j05n3k6nj4n3L5PoP8N3N4R0J00l4j2
-38710i92J6NJq5k6J03O2n0n3k7M6R7l8p5jN4MK5J15k4j67r5J0L5M1L6j1r5j12o7k4l0L3K1
-38676a268KO6R1N9N5Nj03nJ4q0j38j86j25n2m1K6J17O4n8k4J33J70O1P9O7j05j09L0J50M9
-38646a056j14r5n7m4J6R1J33M2n5p1m2J1n1m4P5J34P8Q6J68O7k9kK7o1r0l1l4KJ4o4o5q7
-38614a148M1J41J55N5o8j23q9Mjp6j00l2L9nj02j13o3l1J4J17J75J14l7l4L4Q2K3j40j55
-38585a323j06p6l0P3R9J28N8j4kq7j45P7K44Q6mL5l9j46j29mJ35J14Lj6J5L5K6q4j34q4J06
-38554a189J98K7r6j41j54k1P5L2l7o6j16m4J24J16M1J2k9j11n7KN1J00J15P5N1kn2m9k2k0
-38524a187m9J1R9J31R2o1j69j08QJ8j19j66o3l8k0J21J44jn5R3J58q8k64j26R1K05J71P6
-38496a096oj9K9N1J35J37p9k13k85j71P6O3o6j85j41N3J82J45Q7J0j2Q5J11R7M0N0J17J09
-38468f96nj09p8k5lQ0K8j29j19l1%K5m7r3M5J39L5kk9j09m2J21K23J35J4j6n1j49j68p7o3
-38437a196j06n2K9O5K5qPo8p1L3Q8P9j6J7O4M1O4M2M2M7J9o6j56o8O8J16J5p5l7P8K4k6M0
-38404i42L3n7M3Q3k6j00q2K9J33J81J98R2J12o6j61o7J55J70K13K69M41N63Q38J267J945
-38379E264K884M805P469P959p36q853p492m465k593j627q95o10m92m83l23j74lJ9q1k49j90
-38358h66k9k9pl4oj6o8M4m6j38j04J3l3j00p6L1Qm4m2J04J55Q8K1n0l3J20Q6K4p2j46j29
-38327a374j05m4M7R2k3KJ50J32N3l2P6P7M3K3Nkk7n2r1l7M8O3J24N4j09j41j67j17J7M4J30
-38296a141J12L0k6p2J9K3l3J10K01L4k3Qp9n5r3j50j14mO2JKk1p8m8lm6p8o4o3l1J05L60
-38264a155K79P3k4m5q6r8o7j14j55J9K42K28j9j16q9q8l2P9P4qj1J8kr8j52q7L2O4k1K6J76
-38233a157J83J9r0Pq2j94o7P3J5j32p1J53J79N6M4J11L0m3p6o6J4m1j08m0Ll9q9J1R4K8p3
-38202a348j24n3L7J09J64R8J7m6k5L4L1K2rn3L1N7K5q9j23j35n7R9Q9j2p3p6M7R2P1R5P0
-38171a035MN7K3%L7L2J3p3j02r5q1J2N1pj8l9J6nj02r1k6L3J61J52jo5n6l4K1P1Q8L7j45
-38138a167j06J45J31j02k10o2J12J30O8K6j4J1P5K3o4j64j20n7n0K1J36R4l9o7l1O3J02J68
-38110i48R7o8j69j74m5J2ko0j3J18R2RJ5p2j24j8Kn0O6J44Q7Q8K5j1rlo2p1lJ8n6l6m9n6
-38076a326P3J93K65J10j49j43nQ6N9%j38j02Q4J19J52P8j52k17q5J6l0k0N5O3k5j41k10j34
-38048a524R3K22K11J05K4Jr0j02O1J17J22P3o4j08j04pJ01J28rk5R7j0j87j03P9K0j47j44
-38020a170n3j0p8KN5n4o3j8J1M5L6l6j4Om5q5r0k6RP6J92J92P1K3P0J16J3j18q6p6j1M7k6
-37987a095j61j35NJ01P0j5j4K7M5j7m5l3k3N9J47J64J63J44P2j4r4j78j70r8m4lo2N5J51
-37958i98K7j26j53o4l5j3J21R2M9J00l4j37n4k8l8J9P1Q9MO9J20l0j40p5j7pJ27R8q4j52
-37928a199qR2J23R4j8r0rN2K4J7k8o2j31j37m3m8j52j76j94J3J97J12Nk4k8j2N3J07J13L7
-37898a320L9N9ko8OJ5j5O1N2J7j2m8K3L1P2N3n3m6k4j03j04q0r6p4J7N2K7L9R1J40O6JLJ4
-37864a167Q5j5j23PL8J6Ll2M2P2MQo5j54j81j03L2J03J37P0n9m1L6J18J40L7p1j39n4K8L1
-37833a197J1l3r7j15n7j8mN3P7J0K5P9J11Q2l7J5O5K4J50J43q5k66k72k13j34k0J19P6l6
-37804a544NN6J4N0J3Q9J65J9p2Pn2j5o9j93q1O2R2R4N8N0pOJ45K12P0j8J7o5o5q9q4L3Q1
-37771a016K8k3m9j8K6Kj9J5p0j25q4k8j4n5M0J34J09J13N0l6k4l6p8n1M1P9k4j00L7J93J40
-37740h43k9j34j77l5R5Q4k5j28j03O9Q8j5r1q1J5J27M9k6P7J15L1q3m8K8Qj2k8l5p0k08j61
-37709a546rN5Q1K3k1K0J1p4p1R8J60J30J40R2OO2O1K6k2n7p8k4Q7Oj19j17r8J8O2p1j2JQ
-37676a172R2R1N6Oo5j57j54l5J0k7qO9Op2l9l0j2P2N7P7Q2M6m9RJ09L6j08j21j29r3m%L9
-37643a418J0p0q7j0kk2M3M2R7J85K23J43k9j3j06k22j10j0KK0Q8P0m3n2M9J02J50J79Q2m1
-37613g50j60j12p7j55R1K36J17J8l3m1o8o0k4K0PJ8oM1O0Pm3j34r2J9JLl2OP4J3k8L2lPm2
-37578a090j30pQ6n3p1O5L3q8p6j6JJ17J64J40J33L3p3r9j44j45j4L5n3m2J12R4N8M2O6r3
-37548a015j60n8R7J26M9o1j17j08q8J2K6L1%j5m8l8M3L2j7L4O1P0Q7O8j08k44j54J3J69Q9
-37518a224o3j69j32O8R8MP0J34N8p7j57m8R9J18P1Q9L1nl5k00j51K1P7J14K4j10PN1j6K6
-37488a227O4rrJ0L1k9p1j1L1P4O4J8p6j06j3l1r2q7M4L1ROo6r5K4J32J02J4p7j37q1L7Po2
-37454a581J7Q0J41K16J17j20k28j75j02J00J60R0K1n6l9j5j6P2L0%O0K6n0j00n6j6J50K09
-37426a065P0n2q3m8k3r7l3P8Q4J6n3O2L7n1n7Nl1p3K2M9R9R0o5j31p3K3Q6K7m1l9%qN2L3
-37392a190k8PJ4qnN9M5l6j7N8j0n5j6N7J21k6j10j15J2J58O9j12j14n5m0m0m6J28L46K02
-37362g47n9q3j12j88k2P9Q3j1j01j33p1R6J25O0k2rR7J78J37j10j84j18j28o4j7l4mJ12J74
-37333a076P0o9m5K6Q7J22O1o3o9o3j02j55m2P3P2%m2nL8Q2J12L7R1J08q7j29j8L0j2j2m6
-37302a026j6N5o4m0L2m0o5Kj3o6o9K4M7K3p0NJ67R1Jj05j17n7p6J2J27Q8m4J4J2j28j90j98
-37270a684l3N1P4J14K0j25n7O6M6N1O4o4j74k6Q2O5Q6J01O5N6Q5J02j3j15j22n0n7p0L4Q2
-37240a346J28J40N3j04j40n3Q5J14O0K8o3j08q6l7N5J65J0k19j77m7M7N0m2p2o0pK8kjM7
-37210a554O6R9O7O0J27O5j19j32j0O0P1NL6P6K4k9J7j7j20q1N2J21O0J9kj7n5o7m3L3M7q
-37178a149j3oL5Q2j6p0l6m6J22K62J07j9m3o7r5r8o4K9J07k2j25o0j4n2J4J34Q5m8KR2J07
-37147h65J26l6o4m2j96j56r8m8O4R2N8K5m7j3nM3J12J38P9q2j43j46p5L8M3n4m9j1Jp7n4
-37116a442pj4m2JQ4J23N5J6J01R1Lr1o4q3p3J4M3N4J43J55J1j63j81k7K9k6K0l7r0k2J14
-37085a305J86j5j96j21%L8Q9J12Q0P9P4O7lj03j63j60j11J9J14K1%LL6J13O1j1J7O2N3m9
-37055a013K5N8j51j08j2K0L3OOk9J2J10J06N0l3J9R7N6M0k1j18j79j03M3J36J10K9j7n2l5
-37025i15J5Ln6Q7J78L0o6j31j08o0p0q1n4%R0M3j04j53p0J3N1J25J88R2j9j4j2m0n8r4J1
-36994a179M6q1r3N7J52Q0j0q6o9r2m4P2J24M7m0l5J6j6j42r2pP0J78J45Mj44j76j30j76j34
-36964a755m4jO0J28J09Q4M9R2J24J0J2%j04n9J3Q7O0k0n1j63k19j37L7R9L5m0M0J55K30J31
-36934a038pj00j11j1K8m4j14n6Q3J11M8J4K7j5q4n7m7J1J71K52N3n8j77k67j26J26K51J88
-36906i49K0j11j09n5o7L9J64K6j00p5M2mj17k5J20J27N0l6o9L2L1j4j4n6l7j2N9P6j2l9k1
-36875a136Rl0j17p5O6J29P8j9j01j01M9J38Q1J4r5r0L0M6pr0j19P5K24J44K4m5l7j6J3qp2
-36844a038l9o3j42q7p2j26p3M4J43J66O0M2P4k8j40k07j38N8Q5J93K15Q3n2o9l3RRm2j4j5
-36814a197l1J8N5n0r8k3j26j14O3J66Q5O7Q5P6K6p4q4o6L1K3m1p3p6j09r1R6K22K40J71j6
-36784h45j32j88j37%P4O1k3n2N6J65J60N1j78k36j46q6p9O0J85J79R7j6j16n9Q6M9j1o7j01
-36755a249l9rl5P0J46J45J07rkP8qk05k29p4J48K23N4q8q1k7J7o1j40o1J3k1LP2jL0M1j8
-36723a210m6k2L6K7P9J59J19k0j18j00n0LM5N6L2L2n3j14j8p2k00k16j17O7K04K52J52L1
-36695a062m5j3J6oj4L1m4j49p3R2J12L9L2J45J00j6j48j63p6OK9M7Q2M5j6m5r1l9O8R4K4
-36664a038m1q1n7O7J19nj6Q2P7L3l2q8j06qL1m2r7r7J2R8N5O5J22J38R2O5k8q5q3m9M3M5
-36632h09m3k9mP7N3Ol2j46r0O7Q4j2l6k1q9j45j1P2J1k1n0M8J02M8m4q4l5o8r4L7K8r6m7
-36599a373j03j16O1J57P2J9Q4L9j26n9N8N3jl1j1n2Rl1n9K4Q0L9rq5n3R0J77P7RL6m2mm9
-36566a120k13k20mJ28Q2N1Q1R2Q8P0Kj01j14l0Q6J19O0Rj3k2q0j01n0j8J30J38j7L6J21L8
-36536g72j11o8k7o7j33r1q9o0j4l8K0J36J78J36j1m4O3k9o6L5J03Q5M4N1J8o8k01k04o5K
-36506a287J00J38nj0O2M1J7kl4o1j25r1N3J73J61lp3J0J10J29M0j53j27j37j48j0P2k8r7
-36477a285o3N6R4M8O2P3K5P7O9oj21p1J1L6J12J50l8k30k22o8k4k9l4j8Pj6J4o5Q0K36P0
-36446a070o4K6O0q0k1J11J49J0r7p1l1%J6l4n9Po4j06J1RK7k9p2j4O9J49J27R3Q0M4Nm5o0
-36413i24j0J49L5r9o6j04j29r0n3K9N7n2q8l8oL0O5R0O7j8m2k5j9K3L0PJ3k8n1l5J23K05
-36381i54J37o6j64j01n3n5k8J1lj03j07K8J15O1j7l9o1k5j0M3J15J31J37L3j05q6K0Oq7o5
-36351a292K1m8j06q5n4R0J35L5M1J80J84N0j17j86k5R0L2N2P1R7L0j04j34j28j14p9M8J23
-36323a193J08J02R8k5j10o9LM0K1k0j9K9J70J22M0l0j35j69n2P7Q9Q1J59Q6p0j46p7O2J5
-36294h13n0j5M1ro3o2o0kL8l9r3l5nj7j02n9j5l8l4PR2R6O6Q3M6L8M1J5rl6L3P3N5qJ5k2
-36258h47j25j42j54j32lR1N6JN8Q8J7L1O8J6Q4J72J04m3j19o7J13J07r6j72j22m2j16j64
-36230a338j06l1j0rM9J00L0M1R0m2j45j9P0O8Q5pm1K6N4N1K7l3r0p5RnPM0Q3N4m9n0l6l5
-36196a237j10j62o5J14J81K6p0j6j6l4j2Q0K2p4q9J1J06J00M4Q5R2o1p7l5n3K8J51O5m4q4
-36166a134m4o4r0jnJ6Q2P3Q7J25J52Q1r0j62j45j11M9M2q2k3L8O9Q4j9n4oJ3j12k01j34p2
-36135a638J07K31J87K5q8l8K0L2p0r0LJ00O3p3k02j95r5K4P9J24J53J50J64J11J2j13j95
-36108a212j31LN2K9qK1n3r5j10j01j14l1K04K09Q2Ln5r6J1J72K14J26J5j02j34p7on3r9j5
-36078a351O9O1O7K4o1j07Q4J65J9l3mL6P1N8m8j03j09k4NM3P2L5Q2J01j6j67j08Q1J77K1
-36048h60o9oJ4K3K3n4q7p9p1o8j7M2PoJO5J57J37J46O0o1o5k0l5m4j3j41j37n3qK4o4j69
-36015a428p7P2P8R3R2M9P4R2O7k5l2j19j84j19K20L99J45j11k18j87o9j3l5j6N7J11J29J33
-35987h22R3n2j13j25j27o2Q8J94J28jj19j09n3o5q0m4n4N1J08P4m6o4m8r6p1k2Mpj1L7Q4
-35956a330J34Q0L4k0k7jk9o6o8j2N7Q4J8L5LJ0J07P3O7N7k8p2j27j3k5q3J5J27K4j16r5j7
-35924a204l0l4M1R5M3P8J21Oj10l2Q0np7pl7o6k2N5P1P7J9j40j49m5JQ9J17J9o7j38j63q4
-35892a498L5O0N6M6%O0J16P4LPk4n5l8jj8J3K4j5k0K0l0m1l2j50o6J04R7K6K5M4n3n0j2L
-35858a290j4m6o3K9J49P7j0J1P0N7L8R2k9j93j14J8R0kn5k8q7kP0P3J25M1o0j27k7k4r4l1
-35826a356N5J04Q2R3O3ml8M0Q4%q4j03n5k4j6K8lm9o5l3M2Q8nj5M2R0R7m1j10j03J5J60R4
-35793i27jM2M7k1q3j15J0J3m0m1LO2L6km8k3j6j85j71pJ00Q7m2QN7N3O3k2n9J6J00J18J04
-35760h84n3k01j87n7P9Q6J2r4l5O8N5o0J4K12J13j07j54j47q0L5K4N6J67J12k7l4j00m7L3
-35731a201n9l7K4n3o7KJ45J56K9m3p0n6n%o6q7J4R8Q7L9oq4j54o3P1rj57j19l1K8N5M0rl
-35697a591J2N6J14j1J0P8O9Q3P8J9L8j9j10o8l0l6j5Q8J50J04L1n0r5M4kp3p5m9m4O0J26
-35666a108J07J7m9n7q4j15k9P7P8Q9L4n6q7L4J30ko7k9J1J8Q0J13J7p6m7J10J04n0j59q8
-35636a084R0J36K1j05j97k04q4O5J1j37q7N9J90J68J0n0N0J21O9m9k8qk6M5J22%p8r2k6P3
-35606a025N5K7R1J2j21j38k0J73K72J43Q0P1j0q9p6r6j79j13j8R5J34L1J6Nj31k35k23p1
-35578a340j3j5n9n3M4J38J50j0r6p5nP4L4r0k9J02R7k8J0O2L8l3J4L2RK6N6N5n2k3L2P3L2
-35545h43p0j37j19n9P8J35J7%N7L1n6q4j0Kq9k21j02P2J23J32R0lm6l0j32n0J35K35J19o
-35515h31m7j14p4J3j0j0j1m5nO5Q1J06P4L6Q9L5q3j19o9L2P5Rn9j05j16l5mlKq3m6Jl9J6
-35481a274O3Nj00k6NpO2J28J65J79J16o0j70r4o1j77k25n7J61J68O0Q8J5LN7j5q4r0J4o0
-35451a211j60j58n2Q6J53N6j48j45lJ14J74K2r1p3K7P3Q3J01M6l1p9p4p8j7J02J13j4K2N6
-35422a106P5J39R0o8j53j78k2J13P7j3QJ8l4JM2K6j3m0n6q6j17j28qQ8J59J50O0o5j20j42
-35392a303j47n9O8J28O3o3q3O8J45O5n1j26l1K1K5J9J9P7j9J4M3o4j25m4N4J3m3K9P9O1L0
-35361a137L6M8L1MR0J66K7j06q5k7j18j31p0K6J66J27k5j5O0O2q0j49p5nMJ9M0Q5L2p6j15
-35330a191l9J09J30Km6J2RL0j38k09l2j4qN6m0r8p7P2O6J4J33K23R5l0j9n8j69k36j26pJ0
-35299a576N2Q7J78K26J55O3J6k4nNk3o1o5k2P3K3j43k37j86j24o0O0J82J36J0j2NR0L5n1
-35269a193p9p7o8j01n9l5N0P4J37J55J19J46M9j19l8R7M1j3j4O1Q6k7r9r0j22k6J27K07J29
-35240f82K3j9j22k05j35l5j6j5p0m6J0Qpj1LO2J18N5K2K5j7O2P1l3LJ03J5m0N4J31J19M1
-35208e28P2L7r7k28k18j59r7P4J41Q6L6M6mn3n8l5L3J14K2j55j03L5m3QJ28J5m6p4j76j90
-35178a417nJ29K0p7p5L4J23J32Q7Lk6%J3m5o5n7m8K5O1j2j0Q6M9m8o9k2l9j6%m3j4K8N6N9
-35144a183N3N2j3J7L0PQ6K14J60j1j70k05r1O8O4q7j52n9P8O9M8O4k4r9o6N5J15L9J6n6n0
-35113a031M6L5j13q9R9J31O2n0l9J00J49P3N5l5j50j87j33j21k26j59J15J98J92J86P0l9
-35087h61J2M6nj1P8N3K6L6l5j38j62q3J4P7J16k1k19k05r5M5J11J18O7q7pJ60J7m9n1o6r4
-35056a213r0m2o0p4L4k3k5J04J04O4K7Lj02j70o4jP9J68R0Nj0l4k27j59Q9J99J02L6R5N8
-35026a037j1q3JO3N4L5M1J3j15j22n0K4L3l8j00j20r3R1J81J05j5j35j46RK27K40J30K0k8
-34997h26p4q9j23j30m9P6K0JJ05J47R9K0n9j07J9J29J21Q2j8j34j47p2k0l3o4lP1K3rk6l1
-34966a101r0r6J8O9L4KN8O6j8J4L9q3j17l6K9N2m4JO8K8L4l3m0J8K2R2M5k2m5m0k9n7m8m8
-34932a258k0oP2O9MJ9J9JQ3J14Q5P2k4m7J8L4j2n7l2k2%L9M8n8j51j14m7j1jJ8Nk4MJ20J03
-34897i57J9N0K5J0l8J3J06n4j29l4K0M4n6j53m9J10J21P7jj15q9K9N3K2o2k3NmJ02J62J38
-34866f58J10N5j09j73m9K7l6j15r5q9j02oJ15mK8J38J47J25L6j36j79j08q0JR8P1N1L0p3
-34837i80r9j3K5o9j73j68j61p2P4J08P1K8R1J60J39J19J73j9j81j13Mq1j35r1o2n5O6J50
-34809a264N8L1J33J56Q3k5m7oqm9j40j96q1O4Q2N8LJ5n2j34j09m7p3J3R8O7j8MR1L3qn2l2
-34776a352N9J14P7M1o1p1k2J24K26P1o3K7Jm8LNr3n4l8j80j14R1J45N4K4J6k1K5m0j50j37
-34745a341m0j0M4J20J00J1n4P4O8j04p9L7O6J9jK6O4Ok01j13M5N7R7O8pm3oN7O3O9R3K1l9
-34712h33k8k5K7O2Qj16j22M4Q7n8p4m7L5Q5J01R4O5J9l9n0p9j13j32l5K8o8l5J0J8O4R4J33
-34680h80J42J03K0j04k41j68K6P1m6o9l6o5n0OJ0n2l0L7L3P4Q1L9k3m1J7K5Lm5j17l0J10
-34649a200J28J30J06J08P5j3q5j19j06L2J59Q7m7j42j27l9k7j5r9j51k5O6N7Oo5k3O3J06
-34621a160K4k0J0m6j31q8L3Q7J13J04J27N7p9p1k9k3K7P7j9j48k28j21j3L6jp3L6J89J49
-34592a181J36O4L1o2p2o2j09r2L0R0k0m1L9jn9m1LJ0L6J38J58J02M2O8L6r2j42q1k2M0Kj04
-34560a156n8L3n6j21%O2L3L5Q8R5pj32j00O5J7k5kN9L5N4Q1O8L8m5j48j50M7J50O8m1o8M0
-34528a041J49J27j3NJ8l2K0K4l3j14p3j5opm5k4P6L2%J5j46j66j4P4K6m0p5j20j08m6K4J1
-34496a517K4L2J24J32J27Q6r1p5k9j7m3RJ37J04j4L3J18L4j4N6J17J40J23o9j95k39n7R6
-34468h68K7m0m4m9r8o2m2J2L9n1o5Q6J0l7J4L8O2l4r0J2J15J09k3m6J8R8L9k9j0K3K9L8j48
-34435i67k52j45k5m5q5Q9J94J29Q8P2M5qj27m8P2J6J3P3k2p7N1N5k7k7L2J4j8M1L0m2l2P
-34403i26K2R2J13O8m0j03m5J4n1j66j55j5P9n0j15J0N9j6JM7Q1J08k6r1l7O9J47J6NQ1k7
-34372h51j18l2O2J9l1J54K39O8j34k11k11k0L5L8J23Q6L3k0n6J4P0K8j9j5nK9K3q4r3j00
-34342i79j11n0J4m8j28RJ30M5J06J14J07j2j7M5l9j61j41l8k9m1l9r3j54k9J71K20J18l3
-34314a063L1J86K02k0j04J8O3J01n3j29j46q6lR4J11J5k3L0J26R2r2j81j41q2j4k5n3m9N6
-34285a139J08R8R5O7Q1j6j60j68m5N3K9%n8N8R2N3J55J17qk1JKj7m4j0O5J8j23j07P3J19
-34254f32O2J7L4R0Q4rr2j65q9K1K7Rn5n5pLj22j59m2J8N3O1K4N5O0k4j19j63r6L8J09L5j4
-34221a043j9j3lN6Q9Q0Q0%r2j15o9N6J68J01k3n1M5Q1q5j13j14q0J1J16J64M8o4p8L7Nk5
-34190h50k6n3lO5J12O5p3p4o7j1O1J7l8q1m5J5M1K0l6q1m0O2L3l8L5J21N8OO7P7n2j40j47
-34157a000j45m8L5pL3J30J25p0k10k39r0P1J48R3O4J8J1Lm7p2q9r4j6L2k4m2p1j01K3J33
-34127a446R1L1o5k3R1J20J12j2j09j6L0R4Q8j16j40L1J11Q0J0q9L0K34J44n1j94k51j18N6
-34099a277J4p3q2nQ9J97J67n0j08O3R7J4lm8n6m7r0l5N3l5l2O3k2j3L2L6j1p4k1J40J75%
-34067i42j53r2p0n8R0J34J06N0m9j95k29j09N5O0N6J12Q4p5k02j32K6N4M7K8P3J58P9Qj9
-34038a105K9M2JQl8j6J01J03O7P1M3k6j9j2r7j37q1n1j02p2J10J77Q4l5OM5L1k5Rk2j38j48
-34006a197o7J5N5J3J4K3l9n4O5P9L0J5q7k13j12m5M4J40Q4J01J3m8L0N6K1O9P2k7%nMJ17
-33974h34J63O2o9r6jP0j0o7r9q7r8j14P7J41jk6p9l6J39J19l0o7rN7k0j12l0LJ6mK8O0K1
-33941i33j06o4P9N8p0j32m7KK4N2J24K11J99L1r4l0J7k7p0r7J4J28J20K6m5n3j12j80j92
-33912a167o9J6K6N4m3J4J05J34J61J05pJ1K5M5o2j76j39r6r5kR6J73J31o8k02j57o7J8J02
-33883a134L9K9Q4N1J5J1J8j9rK9Pl0j12j30j08k7j9n6N4J45J19N2N4P0M0J5K3n7j55j50%
-33852a151Q9np2j0J4L1N4j05l21k16K5J12J47J43J12Q9O3O6L9M9%m8K6K3J6K3r0r7P6Q5l9
-33821h72qM1k5q4qL6N8l7j07p6j33j09k4K1P3J61O1j09j45q5rK7J30J72J21K4L3N7qM4J53
-33790f27J22Rj31j35o2j02j01j41j25o4o7K4K6N6J15R4k2j11p5J6O1L7NLJ16J6q8m0O4O6
-33760a061Rk6j75j88o6J3J20K05J21Q9O0o0r5k3K6pk9p0m1mj4m5j7MN8P0J3J3jk9k2jk9r3
-33726a295j37o7L0M1l0N4R9M4M4J6Lj2NLk7qn2L7J58N1n0k4N2J23J65K8j47k23j90r8J8Q4
-33694a305J02K0k5K9j7k9O0L7j20r5PJ20J89O7oJ6L8qj22q2N2J36J57Op2p2q7k3N6L6J25
-33663h10Q2j26p9K1k4jQ6Q1R0J05K4j05j99k18q7L1rl9n9M7R8J8j0Km5J5J48J79N2j7%n2
-33631h01p3l9QN4L6O2J6l1j4p3j1Mj7j6N6L9k2n6jOl0n2q2j5n8j05QJ94J10r6p5M5Q4l5j03
-33596a083K6J47Q3p0j5L7j2M3Q8l9j07o7J9J8pl8n0J1M4op5j12r9KJ9P2J01q7j66K3J44J19
-33564a037J05K0j49j67j0L6J0K0N9J49O4k8rr3j28j56j29p3m9L7J61J45O5L3N8L6n7J1J11
-33535i65m7j42j27q9k3Q9J1m3K3P3kj05j7M7LRK6M3LPQK6O6m0k8J14J58O8j17k12j25o2P4
-33502a296K05J97P4pl1j6o2j64J0P1L9j9p6p3n5J5J6l7q9q1J9P1O3j8MJ38J48L2l3m6J3O9
-33470i19N3j7l6p6o9l4l4njoj2M3M9ko4k4R0J86J75R4N9l8j46j63r7nj9J2N1K4J45J08l1
-33437g09q3o2L0P3J8K0J9j3j54j72o1r9m1PJ16J34P1q2p9QP1P2N9J68O9n7o3j31m0Lk2J8
-33405i12PP8J35J08N4m0p0j76k66j64J08K25J07J0L1K4q8j70j8Q5K4pM4L5M4K6no7p6j21
-33375a035j60m6M7L9K1j1l7m2o8L7J84K09K00K2j65j46l5M5l9p0P5J08j2n0n7j11j05m5l6
-33346a283k2J7%L4P5J00J59N0p2q7k2K2O2O6N9P5N8P5R9N8l7j29j64j20r8n4NO1j9o0k7L1
-33314a088J02L8n7j00j17o9rM0K1q8j4M2R7P4M1J4j44j20J9J71J72R2L2m7j24n3J46J51L2
-33285g46p4j39n4K2M4J37J05l9j28o8jR3J10P5J6k3k9p9q2j13p2k5j6P7J30P1pj11j29M8
-33255a007M0j30n8J06J75P1j03j08O3J55Q0j5K7pj09n7k0k9o8q7l0RoK9J25P6l7m4j4j0j02
-33224a085p3n4o1J51K04L0p4l8L0o6j53j7J52J26J1o8j13j13m0l3j28j14P5J73J60J84J57
-33197g77Q6j7j20j55j91j46N6J27L6k4o4jN7O8K7p4j0M8l3o2j4j7m6K9N9N1m2j00P7J54J66
-33166h52N3q5j0j0j65j12R9M4p3nO5J18L8j1KOj28k01j70L4J98J23J17K00J70N7m9j85k17
-33137i49r7l9l8J8N4K3K0L9k6j06l1M8P7J26R0p0j45k00j91ON5K4Q8J13J15J3RJ1k9L9k6
-33106i79L0M7PL0n8l1J3j6QJ8m8j10o9K2p2q1J11O7Q8J26N2m4r4k5R4J32J18J48M8q0p5o2
-33074f85j22r5k0o1j51j67r4O1Q9L3M4L4l9Jqn5O5R5K8l7L0J25J41l9j65j27k2J65J80R3
-33044g03l7j38j29l0J91J70J8j51k02j72m3Q5J08M1MKl6k6kMo0j23j25p0Q3J21k8j37k02
-33015a587q8K0m0j2R2J23P5M1N7J16J22J3o1k0O3L8r7r2o3l6K8j2J30J08l8M4J14m6j51j9
-32985a178N4K4kM2J85K10P6l0j11j31l9k4p8p9o5oJ32J24kq3r2o9l8J23J95J44Q9n2j01k
-32955g84N1m0j87j69l0O4M3JO1J07J7o6o2m0N3J02L5j10r5K3j7j09p0J13J47J08L6j0p7r7
-32925a002j9N6Kq4o6K5N9L2N2J01R5K7J6p9j66q1l3L5J19J35L6p3k6m0j02j27j70j21OP2
-32895a321J00Q6J9N5R4M9P2O1O2R1K3j20k54q5J70J34%K2J1J5N8j2q0q1n1j12m6J8K6NL8
-32864i53K6o4j09q2O2J29R4O8Lj31j04n4m2J6O6m3j71r9J7J58J79P9N3N7K5p0q9O5K06N9
-32834f49Kk3mMj12r6P2J55n7r0kp6o9M0M9mKP5P0Q3N0j12j73r9k6jo5%O5O6O5M6k3r4j62
-32799a093j57j2J89J95J20n0k30j77j26r1K3J07J70J22m0kR9j4p5m2n2j02p9l3o3PJ19M8
-32771a239M6J15J05n5j22j7p4r1K0J16J13j0rJ37J27l4m4L3L3N7J7k8l6j17j02nm5q5NM9
-32741a140j3J8J12J32R2N6Mp4j22j02r3j16n7J10J43K6p4l7lK7Q6O1J33J74N0o3k7r2j63
-32712i52j39m7l0n3J6J06P0J4O5J23L2q0mJ15J31oj35j53p9J08J38n3j39p9L7J06J36Qk18
-32683i62k47j10M6J16J15J5q9p9n7o9o3j10j12L7J26O9J23J32Q2O7qm9j09j21k1M4Q8J51
-32655i95R1q7j88r1Q7P6K7J17J35R7k1o7o9k00k38j02NM6n0m5l4k7l1LL3Q7J79K81K03j5
-32625g93j30k9O4O6Rj09j60j35q8n4j6j1O3J50J17R8N1l1m8m2LJ29J70K3k9j03o8p6j0N2
-32595i37L7J35K0j51k00q4nK6M3J5l9m3q8k0j3O3J15Rj6m0m0k1M9P2J7nJ00J53R6n4j14j25
-32563a045j07m6L9L9J4j0p7r8m2q4j42K4O6R4J13J02P0M8q5k37k06QJ86R3j8O2J43Q6no3
-32533a078k5k4q1o3M4Q9J74J84Jl6k8j4r0p1j08q7Q1J25N4k3m4l2Jr6k04l8J28J16P2J52
-32503i21J76Q0k1j25j15r5j15o7Pj7m%k5l2q7j48j17j2L8J30K37K14J57K9j48q1k9L2J03
-32474i56j2j24k2R1O1p0j67k29j84k5PM0J21J09Q0M1J50J56Qk6r9j44mJ17R7J0l1K8P1j6
-32444i22n6j45o7qk7o5m9O3Q7p1r7L9J93J22Lk9k4Q6J27L4n0r8l7J4P2J35L4j4n7j13j00
-32413a020K9J34J64P8m3j67j82k0Ml1L4M0N6L4k6m6kJj4N3K3j11o2Q9J41R5M5o6j52l5J44
-32382h13Q6n0o4M7R7Mr3m2MN3Nj2M3oj29j46l0L1l6j8Q6M0k6j27j85q7m1N5P0Q0J20Q4Q7
-32349i13L6q0o2K7M1J08J23J5j04q4l0j1q6j88j47j34k8J26Q8L7J9Mk5RJ12R0k1rp0q7J9
-32318a225N9N5j6j7n4j23j13N0N0K4J9%j6L8N2Q9R6j0j58j57QJ07J35J39L3l3j8M5J1j08
-32288a038j35l8R0J86J16o7j11j08o5K5M4J03R2O2j4l1M4J02J8m6n3o6m4r0p3Mk3k3L7j7
-32258a119l8n3M2P0Om5k8L3L9P6P3L7R9J14k4NJ03j6j45p3l6r2r9j2N6j7o0OR9J01Q3N2J6
-32225g47m4l0L2n0p0k6J1K8L2J7j1%j3r3q4m8m9p9p9qL4j0n6m3O2J17J42K17R9oQ7JQR5R6
-32190d68n3j38kO4q1j97j11rj9jK7M5J36J07l1l1o4NK9p0j6L1J8N8Pj66j41q4n5OJ7O6J27
-32157i94J91R4j10j46j39j47k0M6M1J57K83J62J5j80j66K3P0Mo0o8r4K3O1l7n9N0N4o7j1
-32128a024Q4K9p7l9PP3P9j5K7Rp2r9r9r2K3O9L2J84J92J7p9m2l3QK4k1j23j55m1J12J24R2
-32096h26nj7Rr0q3K4J8j6k2q2j8J55K27J81J4j01j33j84r6J4J6j6o2j20n1J08J72J32J5j51
-32066i88r9j4Q2K17J87O2q1r0L0m6j22o3m1r1j69q7K3J7J2J00J06M6R5J01J08Q2l7q7J6J11
-32036f20P9m2pO7J8j42k18k69j10J18J69O2p7j44RJ10J32Kj03j5J31Q1k8l4p6k5OnM2O5J2
-32005h12o8m0N7J9rJ49J29k9j6O0O7J4p5j50j48p0k2p8p4k4N3L9m5K3M3j31j25j7k6L6r%
-31973a279R5N3kkK4J54J45L5j19j56o1J7J09N2n5L5J65P2o8o0m5n9j16j05N0J29J04KP9J12
-31943f95L2L1N9o6j34p9j6J5k8rJ5R7J41J22Kj23j09k8J27J79O7j19j82j24k9m4j18j14j57
-31914a287q5n0l2K4Q2J14J41J44J23N6P2K8rOj03oJ15Q1o2n0j9L2J31J7n6p2j06p7j53r4
-31884a095m5k1N1r8j62l2J09J26J08Q2J07P6m3j76j28o9RJ11R6J23N5o2j62j23NJ30J83R0
-31856g55J1Lk4J00J18qr3j17j84j30l1j31j30L0J68K35J93L6p1o7L7L3l3k6J5k9p2p7j6N
-31826a010RL9Q2J1j00j44o3R7J97J77L8q6p9J9M1L2j6j56k01r9j12qJ12M0M3N7L8p0q3N9
-31796a136N2l3lM6J02P7n8j57r5j05j11k6R5J13J27J13O4l4p7J2R2Q8o7j49j03NJ37J41R5
-31767g95O4Q8J39J39Qj45j44P2K01J07M2J16K36J92R8R8J99K74K32K43L00M01N68Q64J220
-31742D817J542K105K999M267O257Q001O786L45o541q209o450m316l007k178j516j074p88
-31725C040o03n11m74m23k88j94j94j07n0k9M5l4j25j87r4N8lj29o1JM8np2j64k13j78l2J36
-31697h42J07q4r0j2jn2m1J3J6L2J4j5J8R5R6%p7j09K2j2r6j13l3N7Q4J23O4l3k9m7n8q5L0
-31664a058R8P9J65J09m1n3J9l3j9M2M4O0O6k0l1m4m6J0K6Qk0rN6L8o1j33j13k2J58J28n1
-31633f48q8Q0J48l4k19j19K6q6j97j69J2Q9P6J63J44M2L6O2J02N8o4q7p0q3j14p2o1o5p9
-31604a217j8J01R4N0L0Ol5r3r3l0jL8J53J74J90J38r7j64L4M7%p5qJ1j44k26k07o3L5K4R
-31573a337MJ8K7n0K6R2O8O6Oo9r2rJ43J66J62J20o3r8n7m6j2%o4JM8m1n9L3K9KL0M6Q3J8
-31539h09o4j16j05O5R8O5j1q6o6OJ3m9J1P9J48R9J8j7j03j74p0J36J13Nr3n8l1p0K8P9M0
-31508i19o7j91j19M8R0Q9N1J40J75R8K6m0m3p7PP0J9l1q1o9n5k2P7J08rk2J12J26o5k36k25
-31477a035pR9Q7L1mj4m9n1%L6J4M2J6m1Rl6j33j17k5J03J03Qp0m7N0R3K5J4J8Q6N5j50j35
-31444a025n5j10m3J5Q1J04K4M2J4K0J01J33K8j20p2O2M0j72k47j70j48m9J38K03J89R3J0
-31417i14K5K0J1Q7O7j16j33q4q6k2Q6R9qJ9P8O2O0l4q7o0m3pL9K4L4J04km7j0M2P7lr9p8
-31383h99K3m2j21q3pk0j12m3P9M9N7M9lqQ5J53R6K9n9p0n7J0Kk1m0j18j15M0N2P5J71N8j36
-31350i26j61l2K1N0R2J31K5q5qO0O1k4l3K2N8L3j02j24k8l7m2o4m3o0K0J97J86M3M3M4r5
-31319g78o9M4n4o6L8p5j14rO0L1RL4N5P7P0m1j36n1L6J53J98K5p9m4l8l8j8p0p6J27J38j8
-31287f79nj0j49j94q9L7N9K3J11N8k7M8J01K5k0o6p6n6r0n5J5K1JP7K3r9j25k24j47P7K08
-31256a227J85J17j9p3q1mM5N9N5N6k6l7P3Q0L3kN4Q2po2j48j81k29j59L8J35J17R2j8j12
-31226a164J7J26J20lnj4j46j40j6R8J43J42J08N3P4J28J5j54j59k1k5R5P2m2N9Q5J00J29
-31198c25o7j54j46j04J9N1j7l1n7j39l8N2mjK4R1P3O0J25J3r5r7j08r6l0j5j0o7m9O4P5k4
-31166a027q8m6r7j38n5N5J16J41K18J80O0PM7k9o0r1j28n0k9N4R8p8n7R2J19Q4J00O3o9q2
-31136f90j7k6P7O9k8J1prm3n2l1n0l8LR4R8O2k2j13j10j23q6K7Q3P7Q8n3j02KK8q9r8k7O
-31102a089N2P9O3L1j9k3J7J5l3n0l0l7q1l0J3M7M5L1J06R8Q7J10J1p8j36l7jo9k3R4l8k07
-31070a082j56kK4j9K6J81K66J70P1m3j43j08K7J15l5j25n6j8Kj3p6l0J27J14P0%p2P3K12
-31041e00J01p3j22j52p6M6P1O4J66N8j72k15o3N1mnJ9K7Kq3r2K4R8K1m8oj7l8LL0O1J15P9
-31008f30j8j19j39r6j20p1J4JK0M4Nnp0m4J5M6N5R9J21J48P9Q6R5n0j05j39j62j56o4j3k3
-30977a196k4%lJ3l0O4K41J71K0l0o2k8L3j7j3J8p4j54J7J84J02o9p9p7p2K9Q4R8j00j71o1
-30946a186K8%N2J76P6j5jK7P0j2m2J2P8kj52k30j70o9L0J63J64O6P5R5j5j81j24J8N2O9J32
-30915h16N0r1j30j43p9j00r5M3J06J5L7J51J94J22l0j28j44q4Q2M6j2L0J10M4n0m9m3L7J28
-30886g99J80O9j32j84j5J27J39Q8pj60r9j7k3l4r2j16r2MM8k0k7L0Q9J14k2j33m4o1j05M6
-30856a248J44J50J24loR2Q8Nm9j11j38n7L5m2kOq0p9N4Q8N6N2K7J1RMl1M1Mj16m7J26J82
-30823g11J12Qp5j46j87j04m8m9qK9M8O1Rm7l3j9k0N2Q7J7m6j13n9J35J31qj09J8J66J55P3
-30792f81%p1r3J6j4q0l8N0O9%j3m0p6j30r1n7o0q2j1P5L3R1J54O7j4m5l4L2L6l1PP8N3J9
-30758h81l6k6P0M4n3j28q5qN4k7k7M3O4N6lq2l8O6R5N1K4j1P4O0j7J7L1l0j19mJ15j9j15
-30725h45q2K6j4K2J01N3Ll6j4J4m9j23j39j01j8Q1R7M3N2ln1N2J12pk8k4m1j5R8J46L7r5
-30693g48j49j20n3R0O7MjM6P5m0r5L7O5Mj13j44P9J06L7K9Jl0KP8J41J63J12N1j43k26j29
-30662h04k3K5J6O6K7j0j19j86j14k1L5m6j38p6J27J56J09J21R2O5N4L0RL0j1K8M5M6j1j64
-30632f42j28L6M3j39j51j9K8m8j94p1O8K3QO9R5jq0j25LR0O8Q2J27J8k8M8j5q5j29j04K4
-30601a129N9m3j17q4J9m0q7Q2K22Q8k5j16p8J33K16R0j31j38Llk2n9o2l1n0K3P6J61J25k9
-30571i47j09q3l4K9M4R4J8o9j3%j6j0J2J22K04J66oj76j32P8J09l3o4JL8m1r5o4L0J78Lk00
-30539i66j52K6J65J25m6j55j41k1Rj6NJ08P4l4j04r5P0J12O5J9k3j27j50l8J23J31M9m2l4
-30510a063l4k1k6l7j0n3p3P5J96J43M3N1R0L3o0p4J07J87O9n7j08p9p2n7N6N9J1k7j76j58
-30480a065n8N4J17O9k2k6P5J08jQM4Ll7n2m0o9NR6Qq1m0k9J8O7L3L2p%k3o8n9m8k4nKn1l
-30443a069R1P3L5n7q5o0k8K6J3q7pQ4Q3O8N8J08J02Lj9M3m4rO9j0p0o8n6n1j9P0J00K9Kj0
-30409f92p0jR7ll3L1Ko2n7n5j41j36n5jQ3Q0P7QJ0M7k2OJ5J4P1J16Nj14q9n2L1L6r4j05o2
-30374a115j26o9Q9J86J36j2j55m7J01J96R0Jj2j9J4qPL3J0k9m4m4m6q6q5N8N7Nkn4j6m9l4
-30341a069J04Q0n2o5k1m1l0n0j05l1Oj4Q9J20J45K22J32r1p8J17J07j08k29j44j8nm3r7p5
-30312a244K5J36J59Lr1r4m8m0JJ27J45L0K0k3p4n0PJ03O7m7k8j4k6k6jj5j8pl6n4K6Q7K7
-30279i73q7j77j16M7J78J44K7jK2P6P8O7M3n5q9K8R9m8j01r2l0L3P7J23M3r0j81j91l8O0
-30249a124Q5Q0k9n9N1J00R0O2k4m4j9o2k0O2K3K0ln2j25r9J56K68J27N7J02J01jj10k24j85
-30219g96r8j4J0j2M5N4M0p0q9k3P8N3Lo5q4n4m2m3j3R8J18M4PN2P1J3J7J7mm1q7o3J0j6o2
-30184i46%O7J9k7Pnm5p3j02j4N1Q1R4Jn8L0Q5J8k1K5J23J42J2p2n3Nl4j64j96q9M7J33R1
-30151h68P8J9Ml4j39o2J18J54K0j1n9j32q0jK6J7m7n9L4J3M4P5q7r2L5J16J15p5j83j31q6
-30120a278j0P9J07L9MO8J3m3O3Q4m9m2N9M5n0j28j00r3j5Q5K1L2O3J5o7o5K0L5n5n3J30J87
-30088h99J44k3j82j29n0K3J51J96J12M8N9M6K8m9r5r4p4l2n5j25o9J6O5J34J08J8J5j09j5
-30059h37J31K12R9p2j53q0L1k8j24j19j56n6Q6M0lo1n3L4J20Q6R6o2j59l4L8Q6J32P0j7L5
-30029g18P3q1j00Jl7j51q8n7J1O4jkM5o3j18J9J00J15j3j23j02l9J22J50Q0O2O9Lr7j42o1
-29998a079O0J89J95p5j21Jj2o1o6m3j00l9R5J45J23J15K7o3p1p3j29k18j24M2N3lJ10J42
-29970i80P0k6kJ54K46J69j2j28r0Pk6n7qn0k3N5J31R7K3rLo1m9l8p1p9r8n2m9n4J4m1j47
-29937a181n9R6Mn7j3J16J76Q5mk1j6j10j09N3J50R6ql5j04j20mO3J06J44Q6L0J02Q5qk1J0
-29906d68j6m0m9j5J0m9j69j20j2p5j23n4R1L9n5R9J10K0M3N6l0r2q3p8k10j30K2N0P0N9J05
-29875a094P1L5J6K9j6m6j6RP1K1J2M9N8O8k2p3J8J2ml2j59j34jM7O1J39J84Q7K5O4J07M5
-29843c69r8j59j94j02j5M9M2R8J11j0o1j17n8J0L1ll8k3k6j17p6l1nR5J49J09M2l5p2n6O4
-29812h65R0L2p9j87j84j14M3P5M2j8K0P3J4o6%N9J0j7l7N4J70R1r0q4l9n9o7O0J15L7m5n8
-29780a024PP4K06P8m0JJ2Q0J50Lj33j30o3n1N0P6l5j5L0Op6r2K4J28Q5O1j9k6N1P6j7j09
-29748f32j18n6j3n5nN9K6K3J4K4K0o0j10j23k8K9O8K4r3l6J39R5K1K6kk2k6r8q7J02J19r8
-29716h73j31m6j31r0j0O7Mk9qKJ05J07Q0J8q8j34o8l0p7n8J9Q6J06M3N0n9o9O0J04O0QL7
-29684i45J22Q7JP0R7k3p9j54j46j22q6%J15M1n6r2K0J20P5Q6K00J81L1m1k6l4o3p7o7m1L1
-29653g75L4l5n2n7r8k5J20J20p8k61j47qM2N1N4lrR0O8L7Q7J15P1j08r8Q2no6J0J1N1L1j49
-29620i00j42p1J4m9n3o5m6J31J88J45J5j30o1Q0M7p2ok1O2J49Q1M1K6K4m%j3j3l9l1m5j47
-29588i05j75j71o1kR4L9N6N1J39J61o4j35j00j49j58m1jK8M7J09J03N9J6O8J31M5j5j6j21
-29559i68r8Q4K21J70J15l3k38j92k5J01J34L1roM6K4r6o2j9ON5K4k9q6rL1q6r9j05j38o3
-29528a319m3q3j9J86L42J79k9j01n3o3j26j06Q6K61J42M9P7j0o1l9k4Kl7PK6j4n8o7j11k0
-29498a026O2P6n6j08l9P6J66J05M4J1P0J16J4m4q1j34p0m8m0K0Q6K4jj0q9r7n9m0LP5M5J0
-29466i39P7J29O1r4j28j15j19mJ11J42O3qL7R3Q0L6K4k5j06j41j37m9q7j48l8L1P6Q6M7P9
-29436i66R0L6kJ3K4L7K9M7J07P1K7J2m7j29j31L5M4k9o2p1r2m8k0J9J11R1J27J25q4j56j21
-29405i13j34o2L2K9O1J52J6j33j55j13R2N1q2m8J51L39K40j7j10m4p5r8o6l2n0j06j06RQ9
-29376a083J6l3L2j1oN7L3K9qlP5R3k2r3NQ9K7%k6l2Q4M7j16j76q6Q8Q2LJ4O8R4pOK3qk8J
-29339g72om7L5J09Q9O9Pp1j35j96j44k1Q2J49J20qm5n3o8o5j1J7J00P8J6j5J6qr2M0J13M2
-29307f75m2j14j21j25k1J07R8k2K3K37K27j25k60l6O2q7k12k30j26L8J20J06J46J41Q4%K2
-29280g85P3k0j05nK5K1k8m9j0j28k08m8J13J32P5J03N2%Q9O2O8l7k00j56r3k1J00J09Q3Q0
-29250g08M1K3K9Kr4m2R6J26L8j11j46P7K17J83J38M2j83j93r2m1k5p9j00o9m4O8J32N1o3
-29221g27p4j11m4P8R5L6M2Ol1k0QJ4l4M3N8J8Pm6p2j01j23j12pO5P8J8K4j4k2o4n0m5pQ4
-29187a030Q5J01K42K37M9n0r1r4m3k9M1O8o2k01k25q3P8O0k9l9OmK7L3K9l4m2J2O5lp5p1
-29155a072J8O7Q1J7Nj5K2L7M1K8R9N0m1j03J4K3M5L7Q3P7N8Q1J20J53K38J78K42K12J99L15
-29125A309O24P44J231K096L733O100Q611K921p277p921m751k664j688j121q09n27l53j53
-29107A05j64j77j29j0q4j31j19j02p6p4k3Pn4o2k3no4o6P9J93J31Q1o%K0j3j5Q2J52L1n8
-29076e74K7O8j2j15r7k8Jp2j4Q4R5J07N4kJ5J2rj34j29n5r8j54j65j29KJ47J02L9LLO0Q5
-29044h83J03K6Q1Oj7J23K9j18o4n5KR3M8m4j88j90N2J49J32M6n8J5P2kJ2O2J5m4q0p7n9p6
-29012h89m0J1R1J47M5k9j15r1K5n9j34j2l0j08o0qN5Rr9o6J04K11P9k3M4N3M9M9R2M3m0j20
-28980h16j00j26p1Q0J58Q8M5J6m6o5L2R2m9m2j30k21j71j05l4M0N7L5J16J11j9J0J07J20
-28952h88N5N4R4J75J64K3j16j23n8M9L2l3k6j11j32j5LJ3R2M3jM6m4k58k04l4K9R7J03QN5
-28921i08J05J01O8M3Oj37q6N6P1k2n4j9L9K7ML1Jq0j46j07P2R7J2n0p1p4j94j48K9J96J99
-28890i39J05R5n2j42n7L7N7RQ3J17P2J9q9o4n3m3rj1n4m6km2j2N0R0M1L5M8J2QK7o4o2j8
-28856h54M0k5j27j55j25m2N6M6J03J23M8j7j12p2Q2L2M0Q9J4r1o9k4L2O5P5J4MN2J12J98
-28826d88J12n9j87r9q8r2k2Lm2N3J26L0l8rJ5J36J52L2k00l10j49kP9J00N3O0R2N5j7r9j80
-28795i83j52o3J11K09J01K1j4kJ3N5Q2L8J6j6r3j08m7M7N7K4n0n9L0J8j9k8kJ8m1n0L3J20
-28763g34Q7J3q5j67K0Lq0L3N3o3p8n0K7J25N1K3K4p9j57r6KL2K8pL0N9L2R5J05L0L3L6QM6
-28729f01J24J60M4l8K1M3j5r2j19j36r8N0N0m1j36q8L6J95J61R4J36M2j33k28j57k9%p6j4
-28700h45P3L8j3P5J80P2j03j62j17l5j7mN1J84K05J65P1q5j42j60j61q4q6j56n4N1Q8K23
-28672g48K59O9j66j74o4m5O9J17Lo7m5N9J19K3q9j17j41MJ11Mk0K9O3k7n0j3l3P2N1N6oo4
-28640g61j13r9J10K05J29O4J51K13P7J6P6P6p2j28oM6J02J89J55K02J97R1R1K31M12M78N66
-28613B698P57J017J345J762K472L430M922O882P833M452k810p472p459n539l708k561j897
-28596F124j390r94p10n41m08l15k24p3q7j84k44k50k14j80j26n9q1m1O6J37P2p0q1Q6K13
-28571D26J94J20M8R2K76L64M41L59L36N87P91J024J483J917K567L618M877N848N192J488
-28551C2048l432n870n607m349l141k333j704j216r49p25n70m25k66k89l64l76l31k46r6J2
-28531b29M5K8p5j12p7j9j5J7R3J14K7r0n1J7K8j3q9p3k4m6l7l5m3n8n4K7P1N5rLJ0j68k30
-28498a012l4J69R9Q7J08P8l9l1LN8J13O4k9j33j06q8r5n5p5r2n4O2J65K60K00n0j55r0nl9
-28468g16r3k4n5j49n8R5J48Mr6J9M5j3L1N3K6kom2J9M7jJ2N7O0J7j01j50j1R5R3J09o5k04
-28435h56o6J44K21J39J02R3m1j25j04j29j70n3M6p4j48r0n4P4J52Q9P4P2K9j46j67K8J31
-28408h29N9N9O8P5J27O8k2j21k28k91j71j0N5J60R0K5j0o4j6P3Q3J02Q0m0j23o0O6P0j6j9
-28378g60nl1p4j03j43j21L1J14P4l0k6j5k3L5N9j0l5rK00K49N9r3j17m2R6M4l5m8n6K1J06
-28347f88R8O2j9n0n3MJ5j52k32j72n1P1R8R3o0j71o3J29J54J34R1J8j5l0l2m2o5j0N1Q4Q5
-28316g18l4p7o8M6P6j3J4Jj8O6M3m1k2K3j8p5L6J10L2j3L8P1M6P4m5j36j8L9K5pK9K2n7r7
-28282f66j86j52L4pj46j1J13P0m5j02QK0j0L2%q1o5R5K77K16j9mL7n7j35n4J1K5L3P3J10
-28251e86Q5jp9n8L5R9M5j6j05j80k01j29n5PJ25P4m3L8J03l2j4%o8MQ5O8On9on3j34l0Qr1
-28217a158j22OJ27N9J6P7N7j0p0n0J0N2M2Q2l5j21PJ90L21K72Q7L9Oj69k26k11j52p1P3J06
-28187g66O6nj5j2j44j75p3m7M1J56K06K19O3j30q4K1L5k7r3l8k8O5J28J05N1Npj1o1j08r2
-28156g55rP4Q8J30J40P0m1j11m7l9j6j44j45q0k8K3L1M9on7L9Q7L5L0Q0J57j4k25j49nmJ7
-28124h25Q9R9K9o3m2k2r7j04mm2j38l4N2L3m5K2O0l2lJ37O1mM0M5j8l4K6L1o3j30l5j5r8
-28091a124j11N9J25R5op6N8J8j17j0J04P4k3j7mk0L6L1N4N2om6KM4N5N6Jk5l6J0O8m5q3o6
-28057h73r2j39o2J08J34J07J15M9o8n1Ojm1l2M4N9j4n7n9n8K8R0N6K3J06J24K3p7j24j21
-28027g97q9lO7M0o7j96j60j5Krl2j3P6O0L6J42J96N0l5p9j13J9J08K1pj9N4J68J00l3j44
-27996f72j75j53p1N6J39J3j49j13J1N5J07J82J93P2RM0o6j41j18k1Q4P0P9k5j93j79j03p5
-27968a144m9L3J04J89J37m8k0Q3Q5k7o5q6j43q1J8J2K2P0Q9M9k9N5O2j7p5jM1Rm6kL3l6j09
-27935h87q5K3jj44j20M2Q0K3l5j2k5j0L7L7O0R8O7k2o2kl9q1PN8J7m4L0J17R5N4P6J98J75
-27902b75k6j38j49j18n7m0p9o8O5N3m3ON3K3m1l9m4j72j09N3R2J3k6k4N1N4KP0K6J5J62J35
-27870e75K8O2N2O6k0j58j32N5Mk15k64m7J82R8k8r4r4l8M0J20K00K79J10j75j03K8k2m3m9
-27841g33r1j21K1J23M4j3J05J70nj07j01k6L5n7j01K6jl0K1Mk5Nj5j07j18P3J35K6qM8qk2
-27809h53K3R6J28lj0M9Qn3PJ18Q6j7r7p4n1ML9K2r4j78o6j0J3RL6K7N2R0J00J53M2j12k05
-27776g21j47p4m1J5kj04j77m7J39J58J18J12O2k6p9j31m8L8kj35j77q3QQ8J29K3o2j00p8
-27747a344M3J60J87J04OL6m1j46n9O3J35P9l4q3l7O7J21N5q1pJ07M9mM3J04l2o8m1n3l2M0
-27716f63%j26j78k14j55L0J32L8K7Q7J16J28Q7Q8m9j51NJ5m1Q7J11q5j66K4K22K27O6j1l7
-27687c86j24j47n9j2L8J50K37Q7r4l1J7k0r3n8k6l0m9j25n3J48J26n5k3mp8j05m9m5l2k4
-27657i19O3K3q1R3J54K5l7KN6L3N4J09J9n2m9k1j9q1j09r6m5R2N0p5o9j11o7J03J46m8k17
-27626a074j03Q4P8r4j54qJ06J21J46Q1N2O0N8J24O1o2j74q3n2l0Jn9p3j40j55rO9J49J17
-27597i63N9j9j01m5J2J11K44J63Qr4l5n9p8m0n4p0l2L2J6PJ3O3l4j04j26p9J1J04Q2L0o5
-27566a043j10o9l1J6K5K6J43J89K04J79Jq3j04q2o8k5K6r9j93k4J27Q7N3R5Nj05k44j94P3
-27537a225K35K09J38Q9R0L6o2n1l9LQoM8Q7M4k2m1j0o7p5j5j17j44QkK4J14n4j63j9R2O5
-27505h22j0o2q9j06J5%J7R7M8O3J3j69j06J00J96J44J30P5j04j71m7K6L2Q8R7RrMm8k8o0
-27474f77k0j1L8N3j3j00j29o4j00r2oLQ7R1k4j28k8J16k9j51j8M1K9O9J27J41Q6N5L7j8j20
-27443g55j74l2P2o6n5K3j3k9L5Q2k8p3m7M4M5J0O1J37Jk05j98n7J43J29P5N9k2J0J2j36k07
-27412a159j4J58J39J26J20Q5P6P1n9o2O4J07J15M1o6k6Rn7q2k3J4K1r5j25qo2k01j53pM7
-27382a006P8J36P2J09J87J12L3j05j41j10j26j05j9P4P9Lk3Mk4r8j59j26MJ72J25K3J0m0
-27354h61r2j03M9K02O9j50j90qJ57K18J17K9l2r3r8j9l%j36j43MJ0j7M8J57R1J5j6l1l3J1
-27323h48l9q0l8P8P2K0k5r0RR1N2M5K1N6K3K4p1j36m8o4p1n7O0O7K5P0J08L0k6P6M2N1K7
-27290e46n0j97j42Q8O2J6L6N0M1N3J5k0qL2j2j02q0q2p2k4M1R9J00K3l5p4j09P7J79M4j17
-27259g14o7P7J3j06j04m9p8j31j27l4O9R4J44K06L5J4Q5L3K6Qp1N1R1J1k8k9%K9K5K4O4l8
-27227d77j65j52j35j21J4R0J38J23j1l9k8n5k9L2L9Oqr3j31j30j26K1K10J54R7M6J6M6l1
-27198f99j33j45l6L8N4M8N2J39J26N3L0K3jNj1j2j4K0Q8J15J08J02M1J8k8o2j64j81lK9p9
-27167d79j13k2N0O4n5p8j03r9lL5m6M5J18L5p0j14j13j71j63m8J7M1J11M4j36j33O7J87K16
-27138i16K30J78Kj17K1J95J23o4j18o6l6l8q2J2P5m5q2k1jo8j91r2J58K05J42N9j2jl3m0
-27108f23k7J6N1nj12j30oKm5RJ9L4k1o1k9OJ16L8o7j3N7J0j05M6J69O2L5P3R9Jn8j28j58
-27075g45p5N9J36M8l9l7j08k61j48rM2O1N4N8R5J03L1k2m0J4k5o6J11J79R4L3K9L6L9N8J2
-27044b83o4j52j49q0j15j04k8O5N6J9m8j59j56o4L5J24M5K2J07M5l2J0Q8P0Mj9n3j45o9J35
-27014h95K03J40L4pl5n7j27j48o5o3j02n1N4J75K57J63o9j52j40j21m4n7q4lJ20L3pO8L6
-26985i44l8l1L1O7K4l4mL2J09O7M7L3J09J33p2k50j58o9l9R2J08K1j5j9p2r3q2m0J1j1p2
-26954a159k8M8Q6l8j59j42nP9Q4J59K55J65R1O7lJ6Q3O8N2K8k9j01j29p1m2p8o5nM8L2N8
-26923f35J06Np4j03j28j75j25n5j0L8j8q5Q1J90J31M5o1n1J5kM6Q8P4Qm3K2j24j74oO6M3
-26892i11J03J11L3r4m9L6L3Jnk1m5l6p0j41p8J9O3J26J82J88K7o8l7j04PJ42P9m5k9l0j59
-26861g72j43jk4o0Pl8n2j2oPN1J11J95J00L7L6l5n5K1J12O9o9j86j84j03j3j6O1P4pk2r2
-26829a009p0R2M5J3J4K9Q6J20J6q0q5m3l7L8M3r7p7M0J37J85O8k1n6r0o8J9J16J75O9l0J0
-26798d48k3m4m2p6k0L1K7q8n3O4K7N8N3j83k38o3Kk0n2K3J26J45R5J11J37k8j75j2Mo2k3
-26767g47L7o6r9o1l0o7o4l2J6L5Q3J52J00On0n6k7o7o5J4N1L0M2K0J3M2N3pp6k7M2M8j9J8
-26733g58K23J92K4j93k52o9L5%kK8R7J19N2L4Mm3j05j31k7OJ6N0M3k0j09j29JR7J5j03j06
-26702a011jRl3j1J21J50j3j63m5N0J2lJ40J21ON0O2KJ5n7p7J8J03O2j7p9j30o0J5l0j17j17
-26670a028k9J32K14J11J8O1j2Q1N5o1j27j58k0N0K6m9n9j19o4R5J04l5j35l4N3M4m4j46j37
-26641a213nJ83J16%J15K24J56J01J8l4p1j09n3MM9N2oj5k9j18j2O8o6k11q7J4QM6K9J25O7
-26610f54j36r1m3nL0k9o0J8P2K3l0Jl7p7j06j08J2K07J57O1O8O4M8J2o6j53j60JR1N7R5J57
-26578e81J04o7pJ06M2q2m3L4q7o0M5p5r1M3J20K6m0o1l1Ql5j15r8KM8N0J48J70k4j18q4n
-26546g58J5j00j94j00Rk8L4J69J37r8j42MJ16J25J28Rj21j49q1J06J14J09M7r2r3m8j4R2
-26518h04M1l2M2L4l5k8N8K4L0j2j12j01l6q0k9%R0J76J61Q7K3K9n4r9j32k33k42j01j0R6
-26488a249O9n7l5N7J68J82N8l0M5O4p4j83o3M9L8Jl9o6j7J6n6j03k9Q8J10J40K7K7J57O6
-26458f39J5q1j21L9Q3K3o5oM7o7o3P5J10P0O7O3L8k1j35n1L2j0p3k8nN5Nn3qm9k5J26J82
-26425d70R2N1Kj89k05l1R9J24J26N7j01j13j75j32K9J37J80P4Q4j2n1R2J13Q1m9q4o9j71
-26397e11k28j86m9M5l4p5n7l0Q6J46Q6j7j36r3O3J7l0om8j2Q4J25J36J02Q2J08O2j8p1q6
-26367e45n3Nn4o2q0m8O8R9J4k6K0J6K9K8j5n7r6n5%Q8J60J01l5lJ30L2p2k9N2P8R1J31J11
-26334B3K5rR6P2L2m4o0n8m6N4K12K97K43J25O5J65L19M66N73O54Q23J092J481K193L301M898
-26308A6992O906Q239O046j042p215q078o283m357k938k134j607j159q53m67k93l11k19j24
-26290A103j89k50j96m4nj73k96k45j04q3j1K9%K9K9pL7P5P7M4Q3J24L6p3k33j58K4J39J06
-26261a32L8k09l47q9J91J67J0m2k3r8j17k4R6J01qj29m3J17J05o1j49L3J94Q5j08j92k16
-26234h50j61o3l1jM6K0l2N9J57J50N2j7ML0N4j9j33j06L0J24J56J6j64j76p2P6J34P5O5K00
-26204c77J44l0n7m8o2j0j1r0o7k2kN7J0p8o6K9O2l2J8N5L1R8R0N9l3j56k20j80j27RJ02N2
-26172h52q9j24P9J93J23O3k3l4k9OQ9N6N5J3j32j21k7nN1M5K5lm4JP9J5rJ4j23j28n2j3J23
-26139g78K18Q9p1p9k6l0j1n8n5r7j19L7O3P6R3O5J1m7rQ8o9j41J1J27op1k1j2P9J21N2nK4
-26106e51O0k3j08j08j0M2j5K4N4m3j9Jq2q1o1J03J59O9K5J0o6j36o1M2J1n1k0QokJP9J02
-26073f53J4l0k2k3O6M7j81l21j13J19R3J60K30P6o1n3P8J84J50N9lj9m4j64j36k7JN4Q9Q6
-26043c44J4R6J74N4m2l9n7n8j0j07j29j4Qqp0r2o3o4j5P7J9NO7R5N1J4p6p5l3k7k0K4N5j5
-26009f05j3m6o3nkR0J69P3k1r5o2k4o0k0J2p6o9K3k2m1j3K7l9j14q3q7j7O3J43K15O4m9J3
-25976g34j40k15r5Q5J0j55r5J9PMM9J6O7O9R4J66Q2Q3J55O7j35j92r3j6j3L8O1N8l9l4N6
-25945g70M8J6r2j88j65k4J9N7M5j4L5J5q3m8J07J03l0o6k5L2N2M8L7N1L7L1p7q3L7J16J4
-25914g65r9L8J04K2o2l4J32R9j05j08k2l0o7r8l4k5L4O3K8L7n2q5k3OOr6j15p1o5m9O3J05
-25882a268J07J19J29J17J4k4K4L4m6j00M2M0k9Q9J96Pp9M9J22kj79k33o3K7L8Q8O1r1p4j8
-25852i03p8q0N0N4J0O0Q2%J2N0l7q2mR4N9L2n4r8o2l7k3MQ6O3L3J21R0L6l8j21j22p8p2m5
-25818i98Nm3MK7k3mk1j9l3O1J13Q8P2K8L8J39J10pj06j57j93j35QP4m1j53n7J69J56M5M0
-25787h13J5j3j04j10LJ27J58K2J0rl3J1p5m1j8m9mP1j0OJ00J35Q4p0j52j69r1Q6J53J51R9
-25756e30J0j9p8q6q4p3O4O6p5n8j7Q6J36l0j16o8m4N7K4K2N8Rq2j0N9O6k1j18j22r1k0N7
-25724a028P2l4m6J25J47N6N8Q4K2k9mq0j67k01j55k0M9Q7K05L39K02j10j46j40j74j35K3
-25697a000J14R9J11N1j3p0r1k9J0N0P6j7p8m6J2M4l5q4kNO6J57J18o1o4k8J0K6J7J2o2o9
-25665g71m4oQ5N4m4MM8R4P9l4j17o4Ll5p1j37j3J04L7qj2J1J9Qj9k3j11%J01Q4M8j24j59
-25632a013n8M7J34J07K5o2o0k5K9Qp4j40j62o7lm6k6k1j3M2P2J26J59J15J24J15j2j36n2
-25603h67Q6L0N9J41J78N5j10q9J5O1O4Nj09q2j13j14j0k0O4J26J21J30K0o0j29j16j2J9L2
-25574f25Lm5p3j4P8P2K6K5j3pj4L7P9qn1n7L7J03Q0N4l8r2l4Krl0n9k9o5r7m5l7n0J2l7k5
-25538i46J37J55J41O2j5Km7l4LO2Q8O4pj01j9kj67j08J9l5j14q9O4J64Q8N1J6O8Q9JOQO9
-25505c27M1j26k54k92j62j02m7M7O1N5P0J25J29pj17q0m0L8Q7Q9pp9j39m1J28J10P7j6j02
-25476h81j55r0R1K01J97N4j74j27J3J09J87O1j10q3l8%O8m4j51j12l9L0O2J8N1Nl1LL1m8
-25446i02j16k1J18J79n7j14o4j07j3P8N6l8J5O1J36J47J00L9L1J08J11J7j25r8lJ3n3j01
-25418f03l2O1M2k8r1j29j49r9K3J39J67J09MJJj8J6N2o0r8M8J54J69Q4Lq1p3p6j23p4n8M2
-25386f77K6j30j14kK0j6ok0Ok0l8r5p3J7O8L3L7J6K4O7O7O8L1J13J12O6qj80k20q3J2Ln0
-25353i46K1J57R3K4M4N4L9pNk2p6j73p7N0L8Q4L9oN1Q5Q6M0k6m8r6m9k0%j5j13p4M7l6j60
-25319i87j02J5J08J19L7N0M6k2l2k1k5K9oK6M5q2n4l1m9k3O0R2R8N4o6j13m3j1J8Q9Q8J7
-25287f76lq6M2J96N8o0p3m5j27k16j48L3P3p1k8J11R4J11J17J18J14K6k6R3J92J30o5j60
-25259b76j15q8k00j83M7J22K0Q9N2k5l7q1j0J4OQ2J53J49o4j94n7o2j36k4R7L8K1O7O1l5
-25229e69r2j26j77j60j89j58J84L62J41M5J18J22J01K4p2m1l1r1n1R8J34ko4L4M5j0o7j85
-25201f77j81n7O5J63J86Q8n6j39q7m3j27j02P0Pj29k0R8P0Q%n5l3k0l1J3M4J9m0k4m5J7R0
-25169i28J39K15J60k1p9n5j62j10P3J28J32R2J30R1N0r3k21k11q3RK8Q0K5rJ1l1n0pOl5j05
-25138h31p0K6Pp0JN2N4M6R6J38J9o6l9j7q2nM5P9O1k6J0j1j6Q7P7M6O2O1L3J1N0R1j1j3K8
-25103g7M3k3j08j11j79j63k2M9K1LK2M7p1j34m5J8k3l2K5Nj2K0L6J28N7m1n4r0j8R8J31N5
-25071d45J01J21lj48k24n4N1m5l7N6P6Np3k0Lj02j58r8j5P0J97J08p2j11j4P0J07J19L0m4
-25041e49j16j61j14j10M3O5j3M1Q5Pn9m6P4J44N6ol0o0o8m7KK7j3P4J74O7n8j00j73j30L4
-25010i60O8NJ03J34M5r9q4p4p5j02j28j30j20N3K30J67L6M6J33J35K3r5q9L6O0K7J2Rl9j90
-24980h63j99O0J73R7l8q6n1p0j10j11J6J86K24Q3m5o5J7J24Q6M9R4Q1K6q1n7J5R6j5j52r1
-24950f07K9J28J09j4j12j48j37n5N5O9O6J27J67O6j05j90j81j60j18n7N4J69N7J0J07P0j
-24923f02J5r9k58j01J47J99N1m1O2N6J4qj39j15M8O8l0j52j49rP0N5o5q6M3Q7L6q6j02K6
-24893a065J88J67Kj14m6J42P6p4l8j9p6o6M8J37J14mp6m1M0Q0PRM7K3nol5p8j9O0K9L6O5
-24860d92n0j45r9L3J37Q3j25k15j04R2K18J42N6ll6jO9J13O0j13k2L2J1J21Q2p7r8q7o4J6
-24830d66P7N5J2L9Mr6j9M6n2j05l2J1ro8n7K1J04nm9N2Mq4o2l8q0j10o3QP4Oo5K7oj0L6P0
-24794h30Q0J10P3K4l1QL4o5k20k24q3k1n2j7M9J21Q4k7J5J47P2j48n2O4Jo2p6j00O3J48M9
-24763h66LO1J1l5O7M5L5K4j5o9j06n4R2J28L0j26k10j03Q0K22K11P7Q6J61N2p1j13r2j51
-24734f26k69j82kQ0R2L6j9J8j56j14R4J52P6Q0J34P2m5r7p7j7M6N7k1pn1j27j32j18kN4R6
-24703i75R2Q7jl0J06Rj33j06MJ23N5J7k0m8o8pM4P1P6p1p8nkm0q2p1O3J52P8O3K2L0J82J55
-24669c08O3o0k21k14j56j04k1P9P8L4J4Qq2r6JJ05J33J25kq3q7O3O6m8j05j36lJ09J10N9
-24639f79j5q6p3N8P8R7R2MJ06J2j68j59n7k2J4Q5N1Q5J35Rj01j52j62j12r2m6j7R0J17K9
-24609h79j0J7K9l5q8p5P8J19M4p0j91p2R9N1qM0R4L9L3J39M2n5L4P2K7M6O7k3m9M1J69N0
-24577b25o1p3p6o3j09j79j03N5M8m1j64o1J19kM4J41K1p0j01jO0j8n6m5r3r9k5l1k5R3J35
-24546a005Q8O8N6j0j29K7K13K29O7o4k4m0o9r3j58j31p7o%RR4ln0O8J60J97Q8Rk3j13j33
-24515g55k9K3K4J7jm2qM1Q4k9j21o8nJ75K36N4m6r0m1o2q0m5r4o7nJ2L1j6M8J39M1R1J04
-24482d84L7P5K5r0j21j06k8Pk0O5N4o4j30P1J78k1j07l0P7P1L0LK9J13J04L0M2K3p1j25k6
-24451c89l3q9OO1J16J52L9j14j63j28n4mJ25J26Lj36j15L3L0%rl0q8j14p4q1j57r7l5q7k8
-24420a334J35K44J91K6m6j26j4P5L8L3J08K13J65l7q8n2q8j13k5N6Q7J04J1o5l6j7J2K6r
-24391e26K8J16M7O5M0mn0j7J23J21jj37r0n8m3q8j19j43p5M4MoM3J63L08J38J8L5L7j1l6
-24360g4r7k20j82q2J2N3N5O2P8m7k04j12L8P2R5R4qK9J21R2m9n7L7J9j27j26l4j02p3j9r
-24329g65K8J01J03P3L7o1j21kk8j67j27q4j5J66J67J27P7k1n2p9j35j43J1J57J54R2l2k5
-24301e64K5j2p4j33n9rmO3O0L1J38J67K5q5o2N4Ol4l6o6k6k1o5j26q2lM2M4j9LR3M6j2l0
-24267g25N7J26L2lm4j41j04kQ7L3j31p1k6j8M8J46K17J38J8j9M4k9l9J01R1M8M8M1o5j52
-24237b94RQ0K0m1n1L9K4q8j36j11j49j22PM9k5M1J18L7k5j5N4L6N0Q8P1rj8l6J4J39J23N2
-24205f9o1p2q0mJ58J71P5j3l1J36J74J47J94J82J59J57K08K21K96N23P67R17J015J382J930
-24180H482K737M006N609P144O976K518m087p268o695n080l630k698k042j429j007q84q00
-24163A852n52l38k52k41k19q8KJ2l1m6r4j72j25j57j97q9l1m0LN6k5j07j63k1J42P4Rj0M4
-24134h04O6qq2K7K09K07R4m9j03q4K2l8r3r6k0P8km0J2M6N0Km8m4m3lqm0M7J93J46n0j90
-24101f46j41m7m7m5L1J36J37M4r9j32l3P9R2R2Qj19o0K3J13J90R6n5mj9j67j83q0m1k8L0
-24071h75p5k8J49J29P8N3M3j1o0j24j41o4O0J62J7k36k14pK19J84J48J34N3n7m8l2m3L0P1
-24042d85N7k1j12m9J12J24O0J14J5J3Q5k8j32j93j82j39o3J02K15M0j19o5N1O1OOm3n5m5
-24013f70LL9l1m7l2l0n9j29r7j5L8N5R3J36K12J51lj17j65j51p9Q4J01J3J1k4j04q5KK0p4
-23982i54j51m9K3L7J01K24K17J00j6o2J8L2K8M2N4l7j57j60RR3N2j7m6pLn6j27j37RO4m1
-23951i11k9N9Q0M3M7M0Q8J05%n4j5oN4Jj31j02POrN2L5K0mjl0j28j96j66o3lj2q9q0K3J54
-23916a215J77N5k9j7M9k2o7j3J38J14Kl5j6O1M6P5Q6P4R8J18O8L0J5Ro2j06r6j38r9P3J20
-23885e07J02N9l3n5o2o1j30j22m8L0M1J1N6P2%J7L5o4rK6j4j21p1N3Q9J89O8l5JJ0L5o7j77
-23852f82j18m1O8N7m3j2L0R5J13N6Q1J38J22Nj12j69j72j61q3M8Q2J1n2j5or0o8Q3J37J8
-23822f80n8o5j28p8J1N5J25J30L0%mk7j25j40p8J8J00R4Q4O8O8Lm4r5p8rN6M6l4n9j8kl1
-23789h65M2R3M3J3j0QQ5K1N0P4J2P2L2o1o7j22n4J21K32K15P6j18k27j87r4q8r6LLr8j76
-23758a068j37j0J12J73J69M7q4j47j17n4L5Q9J53J30J07K3m9q4k08q3R0Q0j6q1q9k2j3PO1
-23729i86rj5M5J39J54J06J9n4k7n0n5J4L5%l2O8J1l6Q1M0p3n3L9n6m5J9k8r8m4l1qQ4J24
-23696g22J22Om1no8q7K8M7j0n9j35j26K8J67J53R3J23l6j31p5l2pmo3LJ86J20m5o6j1PK7
-23664f13N9j1n3o4J8J27J07M2j9n5o4l5J1J5M8j4J2P6ml7P3J28R1K2n7j14l9K3L9Kn0j65
-23632e01j99r4OoM1J41J14km2l6o5m1q5j36j03n1p1p0l0P4J00M6N8K02J43j02j26k0R2R8
-23602f65J59K39M1j21j12m6m4r9k13j36J7J28J54L4k0n3JJ08L7r3o8M2L0p3o5%J5M1O1J01
-23572f00J25J28M6l4q0p3J3K1o5j42j39m9l1NJ09J95J69J5q1r8p3m8NK6M4R6Q2nn7o7l4j2
-23540f09J5J10N1l3o6r2J5O4k4o1k1P2J40J00l3q8j18q6j18j03M9L2QJ2j1O6Q8K5l7j57j38
-23509i48R2J56Q3J7M8O0M9O2K0l0k9l3P3J79K12N8k08l36j97m3J3J5%O9P8Pp7m2pr9p7J14
-23477g21R9J0Rj5p6q2n7rMqP5Q1j30j44N8K3q8k3N1O1J07J08J4qM9J4n8Nl4q1kP3O2N1J03
-23442d79J12Lj19n3Ol9o7J5P1N6Q7J16L3q8j63j25K6O1m4j17j24j1J6n1p7K9O7Q6J33%n7
-23411f97p6l3Q5J50J05j04j82j13m5J69J88n0q1J1N1j3q1q5J6Q8M9m4j48j12J9J53K26J34
-23383d20r3j92j19oN0N0k6M1J03R8O0J3K1L7o0j96j48n0j0nK0J54J46K6n5j53j33K0P0N7
-23353g00j3j4Om9j11l4M8N4M9j4l5M9J50J33J3n4j29j43n5Lk9j33j53l9J61J59N0j4qk1l1
-23322i04n8p5J5M3J5O1N0L0RK4L4k1Kj9o2J5q1j95L6J58J08P4P7Q7N6j8k8j36k15j00J11
-23291i07J31J04J10p6j45j21q8j3J3j6J2M3J30K07J46k3j19p9n3m2P2J58P9r5j80j43j51
-23264a046j25l9Pj2%N5J91J92O7ol2p9k6Q7J26N2q1j71r8K0J10N5o3n6m3o0n6J2M4M6N1N6
-23232h22j1j5j5n0n3J7J8Q9J44O3j0K3j5J0P1jm0jk4k4O4J35J1j23j42j45j50j60m9Q9O0
-23201a056J5K9M0J30J59K5m6J4r2j51k0J02J15n6j00N8P2K3MJ1R9J44K9p5l6n1n4o6j18n4
-23171i06J3J9n7j52q5nk9L4J18J07O1Jq3j01p3o4M2K18K04R0QL2R4J04L3j06j29o6o2o0k8
-23140h28J8j7n7n0O6P6%q0r3l1n6K4N5P4Nq7NR2J57P6o2j0j6q0K5P9j52j98oJ30J30Q3P9
-23107f49Q9O2l9J6P9rl8j66j28N1J10R5N0N9oj5PrNL1Kl3mJp1j88j26j7P0N0p3j3Q5J18J08
-23072d96P9k0j18j21RN3K5r5j38L4K13J78%k6m9p1m8l1L5J5l4r7q1j5K9P7J9r5n2J45K31
-23041d45J43Nl1L3o2k61j99r7m5j05R9K36P5J1m2o7M0Q8J0K8k3PO0Rj5n0o5K9O7Krr2j70
-23008h36k6Q1Q1J8k5lJ4k6n8n1P1J08j5p1j3mpJQ2J29J0k9J5J39J32j1p6j18j54j55j16j04
-22976a017o4L9R4M7J9O2N2l4r5m5n8j12j19K2Q6M6K0m0j03o3J36K33J52J51R2r8k03r8N9
-22947h39nL7M9J26J67J36L0j36k00j08r2m3J26J08j8r1p6ol0j12PJ18J04P0L3J3p9j8J31
-22918e98R8k7k0mq3n6m5L8J98K48Q6q8k4j8p3J8J51J28l9j41j18j58j80r0o0%J15Q7j06j15
-22888h76L4N6q8j14KL9J15J16Jo5m0QjoK6J12J32M1n4k4M5O2n6j17j47o8K8R2K8o0k4J1K5
-22855g67O3O3M7j8J1l4r1jJ5j4p5q8K3Q9Q8jj20j8M5Jk3r4j69q5M7J41J47J05o1j40LJ14
-22823g97J66M9Jj3J5J4k3k0N3R8Q0j13o7R3M4P0Q1o8r1j00j56j26j17j10n1K0O3P0ol7k6
-22792a004RL5N7J22R8pj08j14m7Q1J20L8M7Q3J10mj09k5N4J1n1K4M6P5J03n5m9Q2M6p6n5
-22761d63o0m9q1j40j54p0k0J9J00N8o3j83j53OJ67K55J97J7l8L4K9l7M8O2l9J4P6Ml2L6N8
-22730d02K1q8j12k5P5M5n9oM2j29j36P4J37J47J18J9K5or0j33o6K8N2q0j17k9l7q0j02j28
-22700a042m1K3N8R1J13J12PJ1L6jo6K8N9j17j48K0R9J9lN8O5LK6P1p1j69k5P2N6l3M6J9r1
-22667g15n5j6o0j8Oj0L7L0NR8J41k2j00L4N3J0N7P1l9L3J54J52Q3k3q0l3n6j25j35j5P0K4
-22635d44M9M2o9o4Mj5l5L5J00p0k04M6J23n8p4Ll9r4j7J0N1K1P8J43Q6k7p9o6M0l2k06j48
-22603i10O2J49Q5j32j23l7J5P0K7j6n0mN5j3ROJ7P0K4poK7qk0M8J60Q1KL3O0l8j72j86n9
-22569g81r7j09lO2R4K1K6j9j84j86k0J49J77J51Q3j6r4n2r2p0N0J07N2n3l4L2J12L5m9q1
-22539g89j5O7M1jN4J29J28J27J35J5j01j56r6o0m3l4o2n4L8J66J89J10p4j89j26j08p4o1
-22511h44j72j41K7J11R1N6P1P2N3J23J47L8n4j24j10o7J7M3M0QJ6K0o9m0K9J5oL9jlj2J3
-22479f14J7k0l0L2P0pJ4R8O6o6j05M5J28J10K1j13o9L8K0k4l8K2L9l7m0k8mK0M8n4j19r7
-22447f77J6O9jj0N8K4j5rL6L7qRk5K7J19N8l8q4j19j08k8R3O7J4J6M7L3m1n9k0j1M1J08N0
-22413c31oo1j62k32j19o8k3P0N6Q0Q2Q6K5n1O1J77J07J0l6j01l4l5p8J3P6P6nm6K1m8j18
-22382f14m6J10P6n3m7o3RJ13R3k1j44j79j10j9%J3L9P8M0K7K4Lj37j79j5J66J63L8n3r4n6
-22351h38M0O4N5Q3L8j02k7M2k7p5m4n0j18o3J03Q3R0J13%n6J0R8J57J08j2m2L0Ok0n1k4Q6
-22319c43j2m2O1J08J29K3j39nM9m3j40j30k8O1L1k0o8kMm5NP1n8j73o4L4RPM3O2k7p1j0J54
-22285e69J67k2r0k6jk9k8P3J33N2%%o5m2r6j48m8J6J8m2q2o0J7J21J01P2Q6L4p8r9r4m4J11
-22252f62K36K41J60mp8r5r3l5n5j32m1N7K4Q1J04R0M9k5p3j31j58m6KM3R5O8m7m4L8QQ7P5
-22220b61j1q4j37j12m4j8q2j08m7QN9P8O8No9m1j05n4P5J51K39J86O4j02j99j02oK9J1j4
-22190f23mK2R6Np0K6N4jj2m0o8JM5j1j9j8Q4J86L2q7j03o1J4K4l2q6l1P0J9l7o4JJ43L0k32
-22155g47k81j15p0%R7N6R5J58J09M6K9Rn8j56j75p0P7J03J4o6k7M0P2qj6P7O5J02J29O7N9
-22124c85P6L1l0r6n1N3K5K8M7n2j10NM9l0L3R3Rj24k07j19J1L0J08J39L9k9j06k56k16j9
-22094a054L4P8J53P2O2J68J10O8N9ko1m8q2j46o2J3k9j00q1M3R6N0l6l1l3j51j89o4M2J58
-22064i63K26J66K4l7K2Kl9J5R2K6l2jm6j04j37j38K3LK0J38J21J01M0N0M7J3j07j11l1m9
-22034f66n8L8L9K5R0J6M5Q2l5q5o7m2n0QJ23J00Pq3j00nQ2L8n9l8J17J00k5q5o8j26m4R8
-22002f28Q8L9MJ9N5J9l3LM7k1k18j18M2L0J3q5j53r5L1P9m7j8N7q7j22o7M9K17J80N9J04
-21971e57P3k1K2P0k7j00o2l5K6M7L1P1R9N9M7k7j33j59o3K6K1k4l4m7n2k8l3j3L4r5q6O3
-21939i07K07P0p6n0m4q4J8R5O2Q9M9J7m4j51j46%P6J02J11J60J49N3q6j08r8q1l0P4J66O0
-21909c47l8j19j74k0J35J01l2k0J5N6N1J1Jj3j7j0R8R9j0k3k2p6j12M1J25K5q3j41j70o0
-21879g29Q4R5J24M5j22j28l5K4j9O7J24m7j33j27l4J07P1j5lj4M1P0P7M8j02j36J0Q6P1%
-21849e00m9N7J70J29n0j21n8j85j58K9J45Q7M6q5j15l7n5n5QJ45J57J35J9r9j1N9K1k6r3
-21820d90o3J2PM4L7K6L6ll4r0j23j3L6j1j25k02r5J9N6J22J05J21J26Q6N1pP9R0j9m3j27
-21789c92k31j60P7J85Pj57j53n0LJ9J19J36l4j40j07OO1N6O0M6l2J7N5Jk2k4j3K7Q8N2M7
-21758d53npO6R1N0jj8q0j12j10p0rRn3j04j62q4N4Q8J06J68K20Q5m8M4J10Q1jj83k15j04
-21727f47m7m8m1p1l0J17J22Q0M5L2Q1L2q6j09j90j40j0O2J44J78K5m5P2P9q6k11n6M4J2J68
-21697e24J83K0j1m0j48j73r8J16J34J06J06l8j1J45M0j00l6%N4J25k8j52q0K6N2o6j39l7
-21669e74M9M9j0r1j12JJ42J02P7J41J01Kq1o4j6p4j65j36o3J8L6J8j0J6J1kN8L9q4j12q5
-21638h19o8j0J83K28J71J21KL5J48J24l7j26j17p4j09j40q5N6M2j16q3NL9P6P7J04J36L3
-21610b04o4n4j1k4j64k63j89o4n2m6M4J04J80J00OJ7J9J49J36L5J1n7q0j00m3J53J88J6o
-21581b63K4k2p5j17k10j89l3L6j5k4mK1J00J08O5P8R0O4m0o5K3L6N0J34P1j13j60j48j01
-21552f79K4J09R7n9j99j60M4K19J49M8j7m1o2RO6k7n5l2n0k3k7k9Q1J11P0K6M9J0P2J53k0
-21521a43r3o8m1Oj1m5RN2p2j55j92j84j24j27jQ2M9Q2J23R7J44J58O9L0P2j5p1j17q0o4o8
-21490f98J5M9j9q2Pk0j19p2l2K2J02Q9k6j7J12P1l0j03o6J67K47J02o2j40j10rl1o4J0P7
-21460f30L5j44j32J51K72P7q6j3j6j05m7L6M3O0M4j3m8l2K5J24J44J42M3j15j72j40m2k3
-21432e62Ml1q2k0k8NR7L0M4M5l5j0N3M4L2j1j40j41n3m0o0j3J3O2P3O3O5K6ll1J7J00R4J82
-21398b11Q2k9j15p7N8O5n2j42j24j67j12J02J53L6Mm4o8n6j2M4j3o9k2l1l0nJ45J26p0n2
-21368f86Q1om0l7j33j16J17K11J27P5L3O1Mj09j75o6j8qL1J12M4NM1rL4Oj12k02o5J29O0
-21337f11m3k7J9MM3O5P5J91J44P6N1l3r8j25j33j14k4L6M6J60P8q3l9k8j2R5J29L5l5k3J2
-21306a69O6Qo8o1l8k6p7r1Jn3j47o2Q4M7L4K2j14j50n8O2J09N3r6NJ30Qm3l8Q5J9q3L7P6
-21273e28L5m4L5Q2n9j79j69J4J59K12J36M2P9l2q9k5j6q9j20r3m3K2J0j04QJ30J53J01J5
-21244c57l2J9pn9j03l2O8P4P1M2Q1O7n9j74j75j47j07o2l6M9N3P0J78P6Kl7j2N0p1j07l9
-21213g16P2K24N3j39j15p7r2kK05J52K0r4j18l1p9p6J9O7M0ll8K3J22R7n9j46j10nO2J00
-21183f44J8j5o6MJ24O7L0N7p9j71k3J09M4J2J9MM3j7j2K7l6k4RMM6J8k6k4r3j23o8%J35J80
-21149d71J47Qn1q3p1m9p4m3JJ15J52J97J20jJ1l6r8j52k23n6Q2j3j06j0O5k2p3l3k1o5p6
-21118i29q9q3l2j9L0Ol7j5M4P9K7n0NO0L8J26K35J81N5M0k4p1K0J03O8R8Q6Qj69k85j91p5
-21086g60q0j25r1k4R5K19J74J9j07j56n4k7k6Q4N7O2Oj23j04k3L3R2O6k9o5l6K2J07O7K1
-21056g06J3n5M7J45O5j9p3j33p8R7J14Q4J40Q7m8j34j33j16%Q4Rp8J5J09Q8R3O7q7j73p4
-21026f50M8R2pj34o0O7Rm7L0N6JOJ49J41J1m8o5k9k8q0m2n6l2N3M9n8j10LJ67J26j3q2l6
-20993e69j12q5N2Q2Q1N2O2N0J8J4k9j67k28j15R4J52L4m9MJ30J40pq0L6J22P2M3J2o4n7o9
-20962c81m4n6qK2j11q1O8J6j18j81K1J50L3KJL6N9J7k4N4J06mp3n0lk9MLj08j49p8jK8R7
-20928g82P6J21K40J92J2j26j99j01J8N3K0j39j75%P0J28N5r2r4n3m1%O1L9l0k5K5mk8J9M6
-20897g14k2l3l9Kn6l8R7J98J68J22L5j37r0MRj5qNl2K1L1k7p2J4J11Q7R1n5j73o0p4j01N1
-20864g00J66J56nq9QP7J28N7p0q1p3K1J3l4l1PK5J07N2j19j41j13o0J6Q3O1No5j07q5M9P7
-20832f65J8kO2P5L6J9kk8n9N9J16J7N9P1o7j33m2M6p6o1N3N9M1K4o4j11p2m9pMo8m8K3J8
-20798g54K2P3N0ML3K3q7l6R7J89J33l3j60j59l5J24J52K3K5K6m7j44r9L4k0r3j63n9P3O6
-20768g42J5O1K63K31j7j18j16m4Q2J47N1j53k04j31j0M3N6J1m5j06m9K9K7jK2O0j7n9j9N8
-20738f75M5K1M7OQk9j51j14l7R8K39J79Q5N2J9r8j90o0R7Q3J2j0r8j31J7Q5P2J6p9p8m6j6
-20706f31k4l3j5P3l8p5J8N1J42J72K4j40j91m7J40K60J50r3j27n2L6J20M0n4m3N7O3lj11
-20677c31p2q2j81j78n5J25K37J72j2o9j4k0n1p5q1j05n5k7O7J48P5Q9J02l7j68j73j22p2
-20649i65M7J66J10P9O0O5J09P6K7QJ4o0o3oJ0k0M7J16N1r0j33p3kO7M5j01q9nj3k6jN7Q1
-20616d12J2l4M5P2N3J6l5m8n5l6M1j3j14j11n1o1o1J2J21J27O0j01j40LQ6J9o0n6K0O8J7
-20585f16m7J2J52R0N0K4o0n7m2oK2j7j09r9M4O3k0k6k1L6K6K7m1o2K6J11J16k7j51j11j8
-20554g31J4j3l6l5l5l2L8J43J07Pm3O4R0K7p8j2J28Q3L9K0Pon6j64j47r2K4J27R9K5J8N5
-20522c65M2N1M0m7j03j23j13l2J38J12o1j04j29q1J9M7J4r3p0J08R7j4j5L6J07l2j13J4N5
-20493f15L7N6N7P4N0ll3n0lJ6R7R0Pn3m1%q5j51n4M2N0O9R2J9j54j66n0O9K0p6m8N2R6R5
-20459d94J8o5m0P9O1O8Lj21j01p1j10q0k5MMQ6J96J39K7k2l0M6N0n8p5j3rm7L6Q1N1r2j25
-20426f29l8N5J38Rj06j42m5P1J33J50O2r4l0J88O5k1K9L7J04L6m8N7L9j57j66q4jQ7J05P3
-20396a23l3j20j71j28N7J19Kj15r5j9R5J19M5j04j49j60j04J14J66J22Q8J57L8l6l9l2K7
-20369b79K9l1pm4p8J8L0k3l0Po4n4lj02j71j86j34M8J46J83J37k5j33L4J16R5O5mk3l9L3
-20338d89J44R1k4q6k1m5j36oJ48J06K7m7j00j28r7k3OJ2Q8J29J01R6L8j32k45j68knj10j3
-20308h91J43J09K7J1P0L8j7R2Q6p7o2L5N2O0M1N4L2l8o9m9j5n6q3j4j1k6j6k1L0P4O6M6k2
-20275d01m8k3J9kl7q8o0m2k7J1P2J58J10K2q6j03lK3p4p6j5J11J59P8J1m4j46j54j23k5J09
-20244f94J65J04L9J9N3j1k43j22O9K8r1n6pN9J19l4j22p2RM7J4R2J76J05n0j19p5N8J21P1
-20214c48r3j81j02l0k5p1j1R8J3n5jR2K2p5k7R3J74M3L9R2N2n3j00J5k2p9m4po9n7J8l9p7
-20181h15j02j09J7J18J24J10j1l8Q8J33N7j32j30k3K8P4P7r1j10J6J24J12Q9n8j96j96n1
-20154h95R6Q1j4n7L9J13Q0n3j39o9K6J6Q4K24J27k9M4J12N0p8r8k8j6k1qk2OOn6nK6j0J1
-20121d57L7n7j03l0O0P3M4m4J2P6M0K8l8p6J4N0m9m8o8q9l1m2j25o6J0M7J41J77O0k7n8r1
-20089f30q7O9R3K6K5N4P4O2J6r0r7p1r0j00k0J26J14J7O8N7j8M3J7j8j2k7n8o3j09kM1n3
-20057f43n4Q3J62R7j2j32j83l7J09R3J1qJ9qJ0O6J00Q2j9j06r9m7m7L7J59J57M4j0q7j19
-20027c82j3m5j27j02n8o3j19j03R5K04J53O9L7kJ1J8k3j21p3l5O7J18P2J40J52K1J8K0n2
-19998a23n0j32j64j14r5r7P6J58J2l7l0j1M2mr6k7Pp%N2J5n8j17o7L3N2J29P5K7O7j5j22
-19966f21o6K6M0J50J51n4r4L2O5M5J0q1j15r4n2l4KJ9n3j44j13j49q0J39J39M0M0M0ql7K
-19935h55K5n0m3n7P8J53J7QM3O3J29L1l6Nk9r1j22q6k1OL5J7J5N7Mn6j1L6P3J80J05j1oK1
-19901c73j5k5k4J7J08J09jp2kN3o3o2K4J01J18L3j17r2m2J0J29J25m0j48k1J3j11j51n6K
-19871e73l0lL1L4P1P8R1J25J11J0l7j04j13m0l0n8j9R8N6q2j14j12j48o4MJ51K15J13L8M9
-19841b52Q8N8n4j39j08j1O7n2k12j97j08J02K37K15J26N9P1m8r7m6k1L7L2pj8L4j5r7J9J7
-19811c20p9OO3k2q9j17k0o4j75j6N2Kj18m3P0J05M4J6j4n6q7jJ91J68Rq1o4%J06J00N4q4
-19779d64j75n3J38J22K2l4k0N2L1q1j13o5m3K3J20J84J45m0n4J50J40j16j87j5Q7M1k2r6
-19751c23j70j95q8m5nJ02R7J2o7p8m6P4Q1N6K1o5JP0J46J50K0j5N7Qo8r5r5j28m6K1j4JM0
-19718e86J31Q1Q0m4j73j74q8J15J52M5N1J49Op5J6M8l4j36j02L0K3K0J5m4j06j06j9O0J29
-19689e36J14J45J85J18Q2j11j88m9ML1P4O4N6M8o6q0p3j08j14oJ20J39j4j05l4m4j20j36
-19661f04r3l7J3J28J83oj60j19K4J52K00J84N4m2M8O0p2j44q4M3R3P7R9R8Q6Q6j5j06j42
-19632Dn4J8K9M8Nj8l1r6j15qL5k5q8r0K6J04R3Pl0O0J94K65K08N0j50j33lLl7l3P8J30R9
-19599E45K3l9j4O1J40R4L2N0J05J36J18J62J64K20K64K43K26L07L51K93K84L16M30N93P92
-19574E896J080J371J690K176K806L743N207P076R365J1839J2891R926K336o306j1735j2784
-19558D6577j0997q401o104m320l196k487j987j527j029p64o52o07o25n72m26k77k18k06k30
-19539A952k60j94j45j74j91j04o5l0n2j00q9jN4J14J44M1l9j06l2P9Pn1j00j11j6Q3J34K27
-19511I75L15K71K60L79M30K46n9m02n00l96k37k31k88k86j61PJ22R4K7M0J16J39J9n2P7J95
-19485A100K22J69K4j42p3J45K19J71K04J57J12K23L92N76N48N19O83P95R15J151J457J942
-19463A1509K699L703M988O798R228J1967J3687J1505L916n679j2052j3513j1699q945o540
-19448B1572m733l471k595j931j460j158q83o15m22n41n97n09m07k45p5j40k52j36omr0q1
-19426A221J5k7j17j23j84k37j84r3p0kLl9K7J8o0l7j04j03o1J0J08K03L02K03J92L1j63j78
-19398E51j14j5L4K2k4N7J25Q3k8n4rM3N3k2k1m8r9m6L5P2J40K04J33Pl0Q6K48K72L44L14
-19368B313K58K77L77N04N58N12N07P55R40J114J550K177K735L447M664O296Q545J1158J2848
-19349F1535J1308M891m120j0785j2931j1813r286o803m996l634k721j981j431j166r97q08
-19333D262o59m67k79k80l16k92k42k42j86j40j15j35j09m9o5j38j13k3J1r2p7m6m8P0K6k00
-19307E6k01r5j0R4O2p4j29l2O4M3L2k2p8JJ07J08J2j56j11P4Q8J8k1n3l3k8Q9J28K1n4m9
-19276a49r5p2N0J15Q0n0j27q6jmq0m5k0n9n2K2P6Q0J13J46J31j3j41j57j36o0P6N0k3m1j00
-19245e72j06%OK0kK5J26L9qMNj5R3P0K0J55J55j0J1M0j03j83k01j67m9J7L1M4M6Q1J42J46
-19213a40nj11m6l1j85l27k37o5l9N8R0O9J25R2O5Q1R8R0J11N0k4J7j25k02p4Jl2j3p6l7P1
-19182g51L6L8Q7P8O7J38J54J6j37o8M2Q4m4j44j44l3L2k0p3r5k8L6M5N1J24N6j19j10r5K3
-19152g54P9O2O2O0N3M1K2L6Ok4kjK2N2J18P4kj6j3j6J0o3j51j62j04rK4Lk5m2o2q5j14k9
-19118i50K6p1L4R3l5q0RQ1J04J34J45J97K46O8o9r2j62j83j26RJ5J1l8j3J0n3n5q0q4m3K4
-19087i28N8Q6J4K8K4Q3Q3n4m3N0M2q0j05k3K9j6OJ29M0l4K2J24R7M5qLN6O6o5k68l28j66
-19055a033M6P3j1M4L0QK8K2K8P4Q2P4J2%N8K9L3P0L6q4j36j67p5J25J68P4P6O7k7q5j19j63
-19023f43j11N8J90P6r3j58j05M1J58J12J46J67o9j04rP0J63N1j71k31j98j46p7m2l3jJ80
-18996g79K25N7J3Q6J62P3q4j01%n1j79j12K1Q9M7m3p5M1J13Qj21j42r4k2M9N9j5n8q4l1J51
-18965g97R9pk9r7j13K5Q1J06Q7L4ON1M5j7k6KL2P6J0j01j43p9J37K52P1J9M1L2M7J28J33
-18934A05M4rj00j83j59RQ3M4r5k03j59j21k7j9p1k3M0P2M2K5N6J16J07j5r4j22r1k1Roj0
-18903g76Q2J46J22J01J12O0l5j05q5P8J15Op1n4m4p1m8l8k4J9L1r1j79o6J44J51L7L2Q9J48
-18873b14J30Qm8j15j70j22o8jQ6L3M1J61K8n7k1n9J5M6L7M0J15J6n4o6o5Jm6n7l6j26q9j38
-18841g95j20PK1J95K59J46rk4oj05K9J37m5j96k47j10QN6J04J54J04K8L7J0q8q8K5J14J64
-18812b35J28j2j62j69J3J38Q2L7K0n6r5n1K5M4l6o3K1M1o3q6k4k8j03r0J3J31J80O8j7M5
-18782c04P1P5N2j05j61l4L6m9j23k7M7K6j2j9j0K1l8m2N1O6O9K4K3O4N6j2o5Jnn2k2n6q5
-18749e39k5J3L3k8r3j3MOJ9P9J17L5j00j32n2l9m4N4R1k1L8J00JJ5J37M1q5j52q8N1R4J03
-18717c80J1j14l2R0O9J2ko5m6R4J76Q0r2r8nk9j24p1K5qq6n3qK2J3k7k1M3Nm1L2J28R6j25
-18683e31j43M4P4j0k9R0mj14p1n3j32j02O8N2Q1J28J25K9M4J13J15Q9K0nm1q3p4j19j43l7
-18653f19O0n1k07j30o4n5M8J26N2J8J03J43J15k0j01l9lN7J48K11J72J5j3O7N1j27j29R6
-18625g6J20j23j84j08oO4J40J11L0n6p7j14r4j31j97j21k9M4k4p0kK2R2J15Q2Ml5K4P3j11
-18595f37j89jO2n0o7p8q9J9J62J94J00J15j8m7L7o5j12q0j59j21QJ56J86O5rK0K5n9Qn7j00
-18564g81RJ64J83n5j71o6p4j14k5J8M7M7N3R4J90K24K0p2K8M3p1j98j70k3PLk6n1RM2O5J21
-18532e30Lj81q5O8J75J77J37J04j1j41j16q8n6p4o4n5J1J23Q5m3r3o4oN7Q3K7j8pL4k1j8
-18501e87J28P8l0NQ5J22L0q2m9p0j9m0j06%Lj29q9J7J02J17N3p5L7J01K1MN3M5J7Oo7j88
-18469e07j52j1Kk9k4K2R0J33J38P9p1j01K4J73J85K6j46r2J1J43J77M0K8L9q3j08j30j5l6
-18440a95o4J8l9j45j22j21j11r6m9O6L2p4n1L4J87J54J22R9k6q0j25j24l0N9Q4k0j28j12
-18412h57q0P7J30j7m2q2r6K3Q3j9n6l1q2n9K4O3P5K8j6L9l1l8R4J29P3O%k7j8k6k2K8J12
-18379f15K18J44qn4r1q1nK2L4L2j9j9Mk4l4MR1Q7l8p2l1k9OM3K5ln5L0Q3L2k3m9pN1n9j00
-18343e10r9o7m9O0K43K15o2k11p2K0M4j6p7p4P0J80J50Q5Lo2OO6M5%qJ2n1o0l4j4j1n8p1
-18310d07l9M0j7r1j3J43J39N4j2n2k0l4p1r3kM3J30R7j6pO9J21k1j59j37q0L6J14Q9m3j91
-18279d30k23j13Q5J93K06J39R7P0Rk7n5j10j45rJ16Q7n5j24p8j0J01J22L7NO3K4j00j50j46
-18250d21p3LL1om1k1O3qj64j95j73n2J25J64J16J25R0N0n9l2Q9R5j11k33r2O7K2m4q0k7J00
-18219f92J18O1M4RQ2M9j39j26P7K53J46o4j72r9R4J96J22N3Qj36j98j09L4K45K21Mj43j70
-18191b32K3J32Qr9PQ5N9M2o0k00j84m0K5n9j07O0O0j53j90l6L2RP6J31J40J09M0J8k7p6p4
-18160d81j06p4j1k9p8n9J2P4Q9J04N0PQ9J13j3k7Nj63k96j76LJ15K06L7p9OOL1Q6J57J84
-18129b18R9n7j25j10M8L3n0j37j13KO3m4j01k4L1J18J19M5k7jJ47Q1m6K1mj47j65r8qL1k4
-18098f61K4j2j65n3P1J6J8Q5O3m3q2q7n9J6J27J24Nq2q0o9oJ09K2m0P8N6MN0J12J13J05J36
-18066a05Q3l9m5k8k6o7qM9l9p5n7n7o5n5l8q8PJ38J50J28Q4J1q1k28j96m4K4J34J29O3K7
-18035c14m4mk8j07o7QP0Op4m0J5J5j0m2N5J51R7p3r0k2j3K8J55K76Q4j28k26j71m0LL1L8
-18003d61nKJ15Q3nl5p8l5l3k2q3n5J07M8P2J39K1p4K6L3l1n1k6J7o3j38p1n7p4l4J4J18J64
-17970d72M6k7Q9J33N1j4Po0r8o5p0mM3llK9Q9Jn7K%n8j79j14QR4J35N8M4K4j5%k0n7j18j04
-17934f85kJ12J76J52Q7n4p7qj6j30j27nK0J3N8J06R7N5Mq8j56j59l4J57J02J9L0J5l8q4j25
-17903e85o7o1p5R4J22N5O2Jj17j99r7mO6J75J77J31P2L3J3L9L4oj15r7j1l5J6J27O6k8p6
-17872b90%Q8J34J50Pn4K%j26j75r3%l6j06m6lJ9O4Q7R1N0J7K9m3o3o1n3n0J5K1qJ5J8K2Q6
-17837b92Q2j7k8l8q0j51m2N5k7l9j6l9q5j8n3nP0P6J32J64J57P9k7q8q9p8nJ6N0K4OJ09M1
-17804a56j19j33l5M4P4LM8O2N1n5o2P9P1l4j08j97j96j9L8NK0J4n9M0J45N3N8J88J11JM9
-17773a9J9j23j56o4O2K7J8rl0N2L6qK3j9k9p1l3M0J9r7j07K3J2n1m8L2L3p2PO7K1l3nR0Q4
-17738c09J4m7m0m0j1NK5J24J13Qk1m1j6Pj70o4J21N0j8RJ6J7p0p0O0Q6K9n0p9j13q0J6J11
-17705d28J38N5q0p1P6K03K30J00ON5Pj15k39j91o6o4M8J54J41K1QJ5q5q8j12j5K5l1n6l2
-17675c91o1j47j54QL1j01j15QJM8J01P3R5J52J09RjJ9m3j39r9N9R3pj11pN2K7m8l9j26j92
-17643h96j4R3J33Q5o8n4mL0m9r2l7m7K9N2k4nJ64J70P4P0P7J08M2J4J19J27Kq7p3j23o6N8
-17611a92J3M5J26K5o9O0J16j3j51j94j38j5Q2O2M4l6q9m1m0p8n3o7K5J07J64J63N3nl3RJ
-17580a19r9m8M9J37R3O3O9Ll2J1Rk5j7Kj27p0pQQ5J14R2R6J59R8n0j1J9j8l0J6L4P4J35J01
-17546H14P1J01J86L51N58N94N32O38Q74J190J669K365L294M683O427P477N403n62o134p662
-17526B2869o426m507k931k033j521j160q48o50n12m72l80k83k63k53j39n8j23j51q8R3O4
-17505B28r9l5P1Jr4j9Pj4JRQ7J05L2j35j56q2j44j26K5J26J09On5J7O9Ok0O5P1p4j29k5R0
-17472h2J58M4ll1q1J5P9J6n0O6J10L8l6MP3Kj15j27j17p2p2o0l2o8o2O1J97J25J4kJ7P5n0
-17439C4n0O8J23M0rp9rJ3K1O3J26J98J95R4l2orj3k5J5J75L03L09L80N28O49O87O62P44J062
-17409F257J742K548L531N024O916P834M814k116p148p613o008m241k869k055j451j000q68
-17392C297p60m94k63j91k39k75j79p3l3p4k7m6l3Q9Q3m6j15l1j2r1j5M4L9O7N9q3j20m3L7
-17363D72K9j18k40j63p4m9L2P0O9K4Nk8JP9P6L1p4j11j7J11J86K67K05l8q2m3j06l8J1Q6
-17333E73J53J66M8rQ6J53J65Q4M6J71L27L67M83P14R11J146J508K083K934M204N828P193
-17311B9334O498J622m792p571o731m861l386k451j775j291j025p32n12l27k88l52k86k04
-17293H70j87j7J04p1k04p8p6j84j17j5pj7p6p0K0K6n3j10j0J79K33J77R0nj45j44k4J7q2
-17264B4j59n3LJ8J22j1m9J0K9J7p9j05o4j8j4Lp1j65p7P9J36Q9N9L0n1j8R7P1J8M6J0j6m9
-17231a38k3Q6L8O9Qj11j41J0K5p1M8J08N0M4k6r2m8K5N4m4q8J7L8L6L4R6J22M3nKp1j69j67
-17198b41j61q4L9L8mJ5NJ4R8P1m8n9K7J29J05p3j01N3M8j1o2j34j17j5M4M2J3RP1Q4J7Pq
-17165a89j7o6k6j0l4mq1j97j43J31J64N7K3j2l8o3J3K7l6j33r2M4R7o3j16j33p9P4J63K34
-17135e05J41L2P3M8j04k24j01K4M4k7K8N5n8p8p8o3J3J25P5M0J36J32P2J06P5j01j73r5q
-17106c96J1J3M0O1p1j63J2R1J02Q2k7n6o9mL2J01J24Mj00j58j03K2RN9O3oNJ00R1L9L8kn9
-17073a15o4n3l4j07r8Q1N2O3M5o0n6m6K1L3K9K1p4o4K4j1j02qR8Q5lk4N3M9K7LRK4j9j33
-17039c54o7M5lq3m5m3j01j3O6N2ojK0n9m7O0J13Q7kMOp0o8j06j31m0pM2P3J35J96J71J5n1
-17005b12j03o6j1j00o9M8J42J04qj0m0n6m2p7%M4J04J14j4%J1j18r3j5lm0m9r2j13L5J02
-16974f27N4k9j95k35p6J63K62Q3J2J5r8JQ2J2l1q7k3J17Q4K7o5j36q2lP8K02J96p6j15L0
-16944d60R3L0kn3K4Q1L2p0k0Jj00j45r9K0M6N4M0J1Mmk7J1KQ9J47k4p6k7p4p4J4j1l6L3N3
-16909e17N1J04J05m8K4J42O7n3j32p5J9N8qq5p3l6q9r8Kj6m5P6J28R3L7N3j3j66j31K7P3
-16878e26M4o4j06j2R0K3r8l6pL3R1J05Q7R5L0o6p9r9k00j54J6J47J89Q6rl8m5r4n6o1l3Q
-16846g39J01lj29l1M5R1J49R9L3k1j04j0j0k5K3K3J7J1ol0pM8o8j61p3M4J09M5O2R2j2r3
-16814e30k5JN3O0j6k8PP3J3j8M1J02M3l3j0J09J37N3l5r9j20j22m2M1j7o8L4M4kn5lN9OQ9
-16780b58Q1k7j01j28j14n8L4Q2P0N6R4K3o5KP6R9O7O3j7j47k40j76j19j87r6Q6J94R9l8m7
-16750f92j1K0L0j7N2P0K6P5J18N5n0q4j10q7M8J07P3K2J7Q3N2j1N6Rj72j40lK9J2m8m7qJ
-16717e25J34K18J40p7j61l2L4ml1o6j30o1N6J18J07K1mR5M2q7jP4n9j51j08p8m5KOpL2Q5
-16685d63K4j9mJ3k9l7L4Mj10j51K5J64J58J09L1l7k6L1J5P3J66Kj43j06p8q1l0K3l1nJ9K
-16653d57P6J43L5Nk0m8KOJ2j7o5o5p4p9MP1O7K5J0m2k5JJ9M0O4O8L1k9j5k7m8K0N9k3j09
-16618c85j23m6L7L1O6KN6J16J35J92L2j11k3K2l1j7q5j2O7Nk3J8N1N0J04N1O0J50J8j10N6
-16587C53K82K43J53J37J25K15M90M94M31N39O58R79J339J840K788L996N483O836O677K901
-16567C6959l123o797o890n409l789k590j918j497j183q17n79m38l62k84k33k71k08j43m8
-16548C80K3j08m5N6r0k15j73j23j21q9n7O0K05J71O8Qj2R5J41J29o9j60p7j21r9N3R2mq0
-16519a62n0m9j0k7%Q7J37L6j06j83r7QQP0J11pj22p9N1P4m3j09p0K0R7J77J96J05%o9q3p3
-16487a62j17J4P4m6o5m2j33j31j43k7J03J84J18O4N1p7m6N0k6k7l1j40k06j54q5l2L6J72
-16459h24J76K8m4m9j3K5J17J30Q9M1m3n6p1J07J79j1p6r7j25q4pN0N4N2Lm0o5n1p3P6K65
-16428c37K23J25j0j42j08P3J11K8p8j29l0K9k8j15j15K2J01J46N4j1n7m9k1M2K9M6J6j5J3
-16399a87%j6m7OM5M8P7L1r0n4O3N4j6j03j89j85l6R6J64J00j5n9L4J01P8j7p7m7K1N9J1o7
-16367b17j45q1P3J24N7P1J10%k8l6o8J3N5M9L6J7k5j32k20j45m3M5j5k4j9o3M5J17L4QL0
-16336c77j1K6Lo0r0%Q2J53K7o7O6J19j4r4j07j40j11J7R3O6N5P3J55K10K8j97j58m0O7m2
-16306b68j07KP0M3j02n8Q5J03Nk9J6K6M4Q2P6o5q2o1l1Om1QM6ok5J03J92N0o8j33j25j45
-16274c89j24rK4j8N2M1n5q6L9K20J99n0j28j9o4n0n3r0j11J4J11J8n0J6J09R0nj2qn8J9J32
-16242b95N8j01q0pN0K7NQ6L5l7m4k8k2k4Ko9r5n1O0J22L5o9r6J6j5o2k8n5qN9K7M3J04J39
-16208c18P0o9p5K5R3K2Mk7q8o9n2NJ04R6O0l5j37j30n0O9J39Q4O1K9K9P7P8Oj63k96j90K1
-16176f27J39J56R2P8J36J00m0j16j55j28p7k6Q0Q3n9j11rR6J04J1p5n7QM5O2Q8N9j02p9M4
-16146b80o2r4LM3J15Q0j7m8M9Lj02l4jMP0O7M3j1nL3j8o2m9r6k09j85M6J00R3O4l6j25p5
-16113f96P1N0m5NQ5K03J89L6j13n4JkM1K1J5k6q5o2m1q6j42j36k0J05K26K02N1p7j01j54
-16083e39j09M7N3j8K2O8Q3R2L6k7q8n1N8J31J18J2j17p8r6n9Qlj10j10N2J31Q8n9j55j45
-16053g65oQ7P4J4oK4J4K3O7J40J39O4q5j32L8R1n3j54r1N0O9J5q8j79o1M7N4K3R0R8M9lr8
-16020d51m7J10J64k3j57q9k2j8oQ7J87J27J9L0l6j01m3J0m1q4j6M3j8M0J04R5K2j4M3n9j62
-15989c06k09j16L8K6j04j19oJ22P6q6p5P8J80J67J00J7j4L6O8P5P3L8o4j47j07k9k1j37j29
-15960e75k8J00J25j7j52q7nO5R3J61J47P8j8j50p2k6rO7Q5n9j33p6K7O1RK6Jj9J6J17J05
-15929a43j7o3n1n1n2p3q2o2k0m6m7j1J05J73J05r4k08j92r9L6Q1P6Q9N3PL5J65J00Jk9l6
-15898c50op5j16p4L2J23M4m0l5p9p5K7P4P6L9kK8O8J40J25M8J8L9Qo7j91k39j82j03PO3L5
-15866f40K19K26l4r5m6k7OJ01J40J17N8M8Q0L8n5j36j89j81m8J22K01J39Pj11j31l8k8p5
-15838c32j8j05r2P0N7P8Q5j8kk3o9j0k5j48j61jJ6P2J37%q4j6Q9N3oP4K5l0O5P8J17J42k1
-15805cj58j90j41mK8l1N4J50J40k9n3n5j19n9p1m2K5M3N3n2j62j16j2J1Q6O5j2P2J70J97
-15775b15P6n8q1p4rK3m9j52j66OM6m0q5r7j07OJ34J96J64Q4Jr2M3P2QR1J06O1R9K9m1l1K0
-15742c2M9N9K2j20j17k7P2M6o0r4q1l0K2rl1%J13R3l4n6N6P5Mo8o6M4R5N0j01j86p7N9J47
-15709a83J32L8n0n2O7J45J51rk23j96l1M1L9Qp4j24j26r5Kj4m3k6N4J19J65K1j2RL2J39Q8
-15678hj01l6J5M5J17R9P9K8Q0J33N9l2k7k5q6j27q0J49K84K30J53J22O7k0K7Q3J67K21L43
-15649A959L91L17K90M26O73Q94J031J297J813K480L278M168M997M775K478j291m296n165
-15631B0515m508l396k629k099j672j358j065q13o40n38m03k19j76j82j54j06L4M0n9q8j26
-15610C58j58j26k4J9j1J0n8j22j08jO3P3O8q5j40j11q5o1L7J13R6n0j8J09J55Q7n9j16n4
-15581a99l8q8MN1l0N2J12J27O5j3k01k45l8J30L8j07q4K1J14P8N7M0r0j88n9J10J64J63P7
-15552B3J0j29k35p1J30J73R8J01Oo1l2k9j27m8J3p0j04r7k7J2p1p2K2PO9Q9J24P0k4j15j46
-15521e11L4J50J53Rp4L7P3j06k16r5J01R1R8J21J01J9l3j22j47r7j40o4l3j7O9rn7j00j59
-15492i24j1J91K45Q6q7nK5p2r6kM2m4j08p5N4R5L3j5P7J07R2Q6K7KK2r3j21k9j16j66p5O6
-15460g89J12J70J92M5q6n1N7K5k4J4OJ5J10O2kj4j58k16o1lj9M9N1MQ2L8l5KN1K3q8j56j48
-15427g42k6O8Q9J28K50K36J51j3p8k4K5M3j4q2k0L2jr1j54j02K1Q4M0Kk5r4j13n5n6j3P5
-15396d59N8J64J53J1j62k53j29O0N3l2L4N9O7Jn8R0K02J22Ll9l6j9n7q0J23R8k0j35p3K3
-15366b31m9q4L7J45O2n1n5j20m9Qj24q4OR4R6K8P9J26l9k25k57j39N1J56K04J53P5J13J00
-15337B6J7n6j10n6km4q5j68j35j1Q3J56J25m6k12j69q2L4P4L5P0J61J65J08m1m1Q7O2K1K2
-15307a2j16j30lMK8JRM9M7O8P7Rl0Q8O6j9q6j12k6l9r4j18j44j07nk9N6J88J23Q2M1m7k0
-15274b01K7M6J0l6o8K7Q6j5j08j67j65j23l3J14J76J04M0J6k4n1P7J43J4j05r4j5O7R7K5
-15245a36j13j85j34j3J31J84J63J75O1o8j44j18l5LJ5k3n8k3j7j7M2N9OJ5J29J30N7J9pq3
-15215A5j06r2O8N1p3o8k6J33K63K08O6r1j27j23j58j46p0L6J32M4qk4j40j71p9O9J07R2N7
-15186a61L8on0r1oL1O0J7j03q8m7o0j18l9J03Q1o0l9P1R0J03J40R5j4l4Oj9j13j66p4O2R4
-15154b97O1R0J0pj8r2o3l7M2J5pK1J2n2n6J2JJ3j22j93j07m8L7P0J13J86J59r3j68q0m5L9
-15122f04N8pm3J2J10P0njo6n1L7M6J07J42K8j5K9P9J01K1q5j45q4L0K6Mp7o9j3J0m6r5j9
-15089e15L8K4L2j7j18l5Q2J3j28j65l4N6L4K4L4K1n8j17j07rN8J24K02J23Or7LR7J13P8K4
-15058b14m4m2p1p8o5p9MR0R8L1J4L5N4M9J1l6j07o8P6Q8m7p8Km2m5KM5J21N7J06J39l5r7
-15025a26j2r7j67m7Pm6l3R7J25L7L9J05P3K6l5j04r1j1j00j49m2N6J13J05J7rO2O3oj09j34
-14994c93K1J31O1p9j33p3J03O7j06j17l6O5J0n2L9NN0J8l4P9J37R8k4j35r8N0J02N0K8Nm7
-14963b08o1j05o0P4J09M2L7J2K6M4Jqmk2j45j06N6j2o1n4q3jJ22Q8j0k8O3Q2K4K2J05N9j11
-14930a13n7P5M7m7j74j74m2K8N5k0m2l9M2J07J43Q2PL7M7rP9Q8Klk6l7NL2L6l8j05j04o2
-14897a80n8j23j02p5L9J63J09k1j12j01P7K14R5m4K4k6nP8j1j04l9O1m8j41p9k2M6O1l6q8
-14867d48j06j09N2J03J12O1n4j13j70j42m8Q2J17J29J46N5m0jJ4l4j18j42l7M1J05J17R6
-14840c32N7qk4L2J0q8j84j69m9J30J18N6J45Q0L0N3M7jL1J59J68J4n0j25j14m2M1lr4j55
-14810b67r3J0J4j12j04L3L1kK5l8q7J1J78J68J08P7R5Lj27j72j16n4j01m1J5qj6l0n1m9M2
-14779f58N4%M7J74K47J72p0k03j59n5O0J03J02J14M2l2j39j90j05J5O7L5l3o6l5K1J26P2
-14751b94R4J43N3n7j09j02m4M6O1Q7R6K4p8j35j11r9m0K3M5R1k0p0mJ3lo5q4n9l6q7k2M9
-14719f94J8J0K7J09Q2N7O6O1Q3No0j74j43O0K86K82P9R3K21J47kr7q4q2j43j55m3j4j18l1
-14689a54P6J08R4M3L5j8P6Q2p0j24p1n3j62q1Nq3p5m0m2p%K3K7j31j45j1J69J85M7p9o9J0
-14657d35Op6M4R3O4J19np5o7r9j26p1k9l4L8N8N0K7q0j21j0N8M2k3o2L9J15R4Q0K3m1M0O0
-14624c04Q3k3q2O5P3p6j66j13K5L9Pj5r7k5P8J07J2J2J09J44J16J9Pr6p9k2j41j55j0J00
-14594d08J05J27O4mq1j32q7l8l5j6M0K3P5J64K03K02M5j15k63k69p8M9J7Q1O6k7n2rk7n7
-14564d37l3K0K9L4J31K01J42M0Knj12j04k1J7Nj5j23j25k1k8o3kJ06R7J4o5j03m1KL8O1L3
-14532c26P2P5j44j55K6J40J37P6k4j44j03o4J02K01Rj68j35k4Jm8j13p5l0R2J66O5l8K0N
-14503d04o0Jk7q7r0PQ2J00k6j49l1K2m3L6J38J55J14%j03j03q5M1J00k3j5l5j29j39r4O7
-14473g80K32J90J1l3L0N6P5M4J3M3RO1O7j09j24r6j39j20Q7K41J46K5n2j82k04l3N6J19N8
-14444c09l9o5l3K6L5K3P2K1k1k3K0K9m7j03j08MP8N5j5OP3M4p7o9ro4j45n1J05J65J72R7
-14412a53q1j41p8l5p4k2J5j0p4q2m4N2J61J28R4R3J16k6j67j25o6j01o9K1Q0J08J82J54K0
-14383a24j18j34pR6mq2l6J0J9kn5j10j4J30K21J33L3Nl2l1L9Q5P5j3n3K5lq3r0j74j39l8
-14351d71rp2r0J6O5J52K07J11o3j78k08j69n2R5R7pj2J3K1N5K4k9j00m9Q5J33K8r6p6L0M9
-14320e00JJ0QJ0j4l4jP6L7m5r6n2J00lj19l3k8o2K7n1K9J13N1J5Q8N5k4J7P6J12M0m2K6%
-14286b13o1r3p9K7J12J29J01m1k02j42L4Q2P4L9M8R4Q0M8j23r1%k6l9Jm5r8pL5j5M2R1J15
-14254a23J00k7J1J1p5m6l3q7o8q9p8K5R0N4J09J16J29J38j4j14j37j40j61j58k0J66J84P8
-14226a59l2j7K0q7r2m9qJ24J31N2K0J6K4m9j65j59m6j7q6oJ07P1kL3K0l6l2o5M0J31Q7k1
-14194b52o3k6J8O5J17J97J52M2l3r3r2oM8k3o6p0r4j9k8n8N3k9j20r7O1J51J36M5j12j31
-14164c27NJ07J36M3m7n1j12k06j77k2L3K0P8N5M2R2N4k5n2K5K4p5j23%J7l8M4Q1Lo2J8j4
-14132d54l7N4L3PJ3L6m7o0J9O2L6L1k8o4Lj9o0n4p1o8o3J3J58J02L2M4q6m4J34J34L9n1j79
-14099d35p6J13m3o6O6J16J20K3n1k4j7q9k3J19M6j00j47l7J39J37M9o4o6J4j5j28j5J20O7
-14070b67O9N2k2r8pP7N3RMj5m5OKl9R4R7Pj9k1pKkLn0r7l4m3j05j38j0J22R0L7k2q2j7M2
-14033c74O5n6o7j3KN0J17P6j0P4J05J05J24K0%p2j55j12MK9k7o7n1J8L3R1M4nj2j4n4r6l1
-14000b59J18J51P4N9K8p3j46q6p0NQ3M1q0n1N6L7p1o7K2l4l0o2r8j5pJ2J04N4q7j14MQ3P6
-13967c43R4Q7m9j48j32l3j9OL8rjM3J4j8k6m7mO1L1%j02k11j32%N2P8mJ7P1M1k2N4J05J10
-13933c98P7j22k13j52j02N4J68J74J67K7L0p4j49n0R2J85R7k0o5m4k5J6jo1p2J9Lp4PO9N5
-13902c82O0J19M0jLk6K0L5K3o5j10k3M5K0l1r2p9l9J8O6N3M1qj8j54k11r3K9J53J84M5o4
-13870d42l6R9J96N0j51k11l4J83J58l1K3Q1K8o7j45n6koNN4R0K2j21j48o0K8P3P5J16K05
-13840b4J45k6j28j55j01l8mJ9n4j33o5nN6J09N1N0R8J1j14L2Q4L9l7j14n8k8l3J1J10J19
-13810a83M4m8j28k0M6K1k4p0j32n5J47J04P1J58J5j86j30r7j22n2J19J51M0K4Q2J0n6m8K
-13781c17n5j39j19j28O2J93K30J33k%j6k6j00l3J68R8o8o3or1j94j17rN8J02R3R6P5R6o4
-13751a43j70n1J15R6j6L4N2k0j40j25l5j6q1l8kM7R5N4j8n8J6Q2QL6Q1o2p5q7p6l0j2P4M5
-13718d20k7q4kN7m8N7J42J14J31O8r7j65j05n7J2l9j2R3J31P7K5J8o5o0m2k3l3n5m1N3J52
-13687b45J94J06j9k4N8k8j74J5J67K1l3j2n0j03j29j23n4m8o4k9M2P0j2j1N6Q4M6L1P5P5
-13657a18N0K4r1j87j30o1j17p7N9J73J45K4LLM7j1p3nQ2J07l7j88p7R4M5rk6p1n8j6J5J92
-13625b89J63J22O8l5Orj14r1Lk7l1l5j04k8M1j7L2J09j7j06m8j9J4N4J07N2l7q1j1O2Q2J10
-13593g4J76J14n9j66r3J1Lj8r7j15N0J71J50nj36j00j18j01l6K0L2M9N9P2O1L9%k2OMmJ81
-13561E4K05l6j14j09r6r8l9J04M6ON4l2j67j00M9P9L0k6qJ4m8j11n1J7o4p2P4J28M7Q3Q6
-13530i5P8J14k3j51j80j76o5P9O7L6P2N6P3O8N8J23M8q0q7m1j4L4p8j35lN6l0q6r2k7pN8
-13498c50J32N6k3l4K6O8rj15o7N1l2j65q0P1M3L5J30J11J07M4j09j96j13o2l5Q4Ok7N5Q6
-13468c12M8N0L4m2l2o7j02K1mk4M1M5J7J9pk1q8j09P2J20L8J4P0J86J76K1j07j00m1J4o6
-13437a36n5j5k8m0j30j36r5o2M2P8O1M5n6r7O6J11L8M9O2L5R7o5j88m2K5j2P8J42K0J7Q1
-13406a10L5n9q6q1j06j05PL8L0J17J02J4l4k7J07J57J1j81j51m3N5J46J08K5j05j0R3mL8
-13377a9J25N2o9j73k24k42j24mP8J59J58J19L3k1r6j93k13j02m6L8J06R4N4pQ8J63J05Q2
-13349g9k2pJj4J6q1j85k6J74N7q5q6k0J0n3p1L5J16J67O5J6J4j10o1Ml0o8q5J29L90K89L9
-13317D39r7j92j58j31j73j31o6M9O6M5J05P2k0k0M0M7n5j14NQ8L1o1m2k4j42j16Q3J39J5
-13288c18q2j21j37j0J75J52J01M7%N1j8m0k8r7r8o9k3mN1O4J2Qk6q3q3q2o8L9J49J00Q0P
-13256c51o7m2LM8Q3N7J4J4L0K8P7L8l9qK4m9j24j08p6r2p2PN7L5J34J33J00J32k5j82j55
-13225c76j22j19p6J28K74J71ll5K7R3P6o6q4q6p3K0K3k3k7m4n4p5r0M4R6o3j55r1n3QM9L1
-13193f75l1p5q1j4J21J43R5R9K6j26j69o4O3Q5P6L1m8j0N1J1M3N6l4l4J26J62L1k9k0qp7
-13162b76r9M0O4O0n3p8l9j7L3K9M3O8o1j61qP6L8Jl8J9J20N1N3N3m2q7j17o6j9j0lJ46K14
-13129f6Pj06qK3l9q8m3R8J05J24J52L3j19o0N0L2L4o1j04k9j5J1N5J45J03m4j39j15r4q4
-13099b42m8L5l7p3l9OL3N4R6m7k15k3J47J36R8n9j03QM5N9K8r0j28j46j00KQ2M6q5o7QR5
-13067e24J33M2n0k8J23J24j9j7k3l1K2M5J25P8l4j6rl1J9M2k4p9j0k4k8lm0l6N4P1n5j36
-13035c39r9Q6J53L7M3Q0N6N2n3j84j12L1RN5O2q9p6M1Q2%p0l4M5O8O9J9K5l7j40j62n7O1
-13003c78K0r4j02n0M7P5L1J4QJ19J37K5l4k4k3m6p8l1R2J18N1n5j29j59j38p2n3J4N9P8J54
-12972d24J63J82O1q3p1p3j59j38k3j9n1q2o4K2O2l0K0J38J6q9p5o2L0J53J17N7N6K3l5n1
-12942d29lN9P9R0rl1M5J09L2r2q6m2LR4J9j73j99p3J19K45J61Q9M6j5l0j4o9j00k8o2j56
-12911d21j10p4%j2MJ10M8k8J0J29J54j8p8l4m3QM4Q9N5N7J8j1o5j25n7Q6J08Q8P6jmpo0j43
-12877b07j38r5J9M0J8m5q4o2l9j4K5J16P2O5J02N8J1p7k24k03m5rN4J46J36J29J18N5m8n2
-12847a78r9j76j11l9k6Q2P1QQ3J65Q8j3l9j11L1J41m8j41m0Op7j21L0J77J66R5Q2M1l0m8
-12817c1r3j64j80n5K3P6N6J20J64J41J22l4k29k48j04O3K0QR8R4N5o8l4J29J19M7j22k05
-12789b32j22n6p8q5J9Q1N3l4P0J54O7M3Qj6Qq5q4n8nJ32K01J07j35k29j48lJ12J21J3P0J93
-12758H2J80O8J3p5j05O1J55N3j52l08l10p0R2J09R3N6P2P3l4q3q0j55k12j05LJ9N1L7o7j54
-12728f93j36qK4J4k5J0J73J96Q0Q9J03J2j11m6J32J02P1Qj25j51m9L1Q9M5n8j09q8n6n0J7
-12698e09J29J36J71N7n9j13r2pJ01J07K8J7K6Q4m9j57j33KK7q5j35p1J07K27K33L0k16j82
-12670c26n4k6M8N2K5J4k4K3P2K5J2J37J19j6k0o6j9M7k4p7n7LqK0K5K0O8N0o0q7O2K2r8M2
-12636g6J36Pq4j7k5j7K8k5p7k1O6J17J3r3r6o4j7K1K6k3l1N7P8J31O1Qj8l4J9J01M7q7j64
-12603e3j50m2o2J3J09O6K1pl9j10k1Q2L9M6Q6J23O8m3q0k9j6O5J38nk00j55k2P5P9L8r5j34
-12571b15%O2P7J16L4o8j16j29n4M8J06R9M2o0jL8M7L1M2m4j83o5Q0O1P4L3n3p6j67j16J41
-12540b16J91J19j4j82j77l4K2K2M5j0p4q8m0%k4l4k7k8J2O3j0m1J6Lj7J8mo7j33j1R0L0q1
-12507f81q2O8R9RJ2j6K8O7K3O1J24l8j35p1m4j1J10K30J49n3j32j6P7R9QK2P6J5n2l0j37
-12476b21k17j28K0J80J69O5j3%m8j74j69o4o6Q8J24P6J91J85J85J94N7j07j27q6j38q6pl4
-12448a51j07r7%N5K3q5j33L3J62J36Q8R6J09r2j47J2Oq4J4O7jl8l0j22j14l2l7q0l5k9k5
-12417f38ll1P1J06J10R8j3p4j7oPK8m2n8m1J02J35N7J1p6j35J5J84J74R4q1j92j35l3o8n3
-12386e04j8jl1mJ21J73K4o5mJ8Q2M7l1j4J1K8M7L3L4k3j15j06o8j1N2O8M4n8p9k0Q2J14L
-12353a71p3q9o4j8p4k7J07J24Q9N4K2q0j72r0j8M1M8L1L3k4kk1j13j57m5j0M4Q4J3n5%J54
-12321d59J89R3L9P2P5L1j4o2n6K2k4j65k29j44q3j4O9J37P1L1N2P4J31O8l0j17q0N6M5L3
-12291a89mo4r4o6L9J76J58L5l0m0q7k25k66l7J74J61L7J7j1N1J78R6m0k7J1N5O4l7j07o3
-12261a35n2n7m0m9r2J0L6m0o6k2J28J80N2kj5l2k8qm0l2Jk7k4N0N9l4o4N6J13M1L2R4jm3
-12227e1o1l7J8M8PJ3M4Mm5PO6J01J9o6r2j45j55n5N6R9J44R1K6l6k8p9j51q5l8J4J31J60
-12195g6O2m2o7RJ75J94O8k9p3j62k28j40kJ3lM3j4KJ40J19p3j72o1M2J01J09l0p2k7OM9K6
-12163a13n5j4N6L3p5r3L5N7N6N1j5L0n5r9KN5l0l4o5r0n4QJ4j8K9K6O9O0Q1J01M7j8j07j34
-12129b59n5M3N6j3j0k8J9Q9Q1P1O3l6j31j55jJ15K02J83j1k29k83l4J03m3k71k49m4Q9J56
-12100e82mj58p4j9J08K02J01N3O7P6J4m2p2R9J41J27N6q0k07k09q9Nk2M4M6m2j68j95n5J25
-12070g54J15Q5J05J5O7R9j5J6J00J04O0J45P2j3j01k07j24k7P2Q4K6j7m9l1q0j52J7J00j4
-12041c02J1M6m9r1m9J4J20J07L7P0P7L0q6j84j89j78l5k6p5L5R1J08M6J8J05J96R1j52j33
-12012c47l8o8j27l2J14J49K02O9j11k2Q9J14Q1L1L4L2R6N8j36j88j94j40pQ1J56P6j2q1p1
-11983a92M1Oq4j05k2K2k7j9O8Q4r4p3J9P8J18Q1N4Pm4o3J13K26L4j42j60m8l7oP8J1l1k5
-11951a32r7j53j13O9J47J33J74J02j09j19l1j31k43j83k5J01K08J46o9l9L6l5J2M4o2n0j4
-11924d33o9o9MQ2P4P6J7n3p3n7j2J06J19K6j9m2K7K4m5j2O1J06N4P1N9o1o3n4o9m8k0l7q4
-11891d14r1o3Q8J36M8J2j1j83j43J6J50J25O6O5kJ7J38J06M8Nm9n5r0k6N0J7nP5j2r1l4o7
-11859a74p8r4q8j6MPN6N0P2N4k2r9o5J40J04o2o2o1r0jJ2r7rR4M5pl8n6n4PQ7J22O5N0M9
-11824a55n2r4l8J5N2j2r2j21k6O7O9J20J27n9j93j39j4J0o4m6K9R7Q0Q1P8l8j06p1o1o9M
-11793f21J04P2Q5J37Q9J5p2j53q5j8mO3J03O2M5R4Q5o0j54q1M0N8M1M3q4m9M6P4N8J4Q4m
-11761B7j16q4r8r7m5N1Q6P0r0j36o0l8J08J16j9k4o8j13o5M4J45J42Q2Pm7m0N5M4O6R1J18
-11730A12M0j21j23j42n1L9L4jm0j13j10j3J44J85%j56m6P0J2j26j56K2J39J19N7Lm6r3j35
-11701d96o8K7k7k3J21R4K0l4o6M2P8J1j26j81n9M0P6Q6R4R1L8rq5mP5O7Q5J06O8o2j95j33
-11669c49n1o3k3Q6J50J11N1k8j01j34j03O4Q6M3nk1nj9l1k0K8J31J13M8n5q6l1n4m7N5J2
-11638b48J8K2K1J15J39m7j22r2n3o3q6M9N8n3p2QQ0M0n1n5M7m4j30l7L3%l0O1Q5n6J0J01
-11606c52K3n6n4n0L5M6k0O3O4Q4J58J82Q9r8j92p8ML5P8M6N0L2k2j37k12j16k6J4R5K42J97
-11575A24J02j3r3r1j23j41o0KR5P6k3p4j45j29O4J06M9m1OR5J92J53j7j37j48l7nL7P4R4
-11545hM3o5j52r9o6j14o6n7J5J11O8O2N6k1q6P7J31n3q5J7%p0j35j52k2O7J56J81Q1l6n0
-11514b72l9L4J11qr1m0P1J81Q9p0n7k0m5j4M3R0R8Or9j10p1l8L1Q1k4r9j15j09j02m1K2O4
-11482e43J12J20J3n9n2q2j33l9J47J65J30J33J54J32j7j59q7q3j51k2J10Q7L1Q0Q7Q1k1j11
-11454B3jJ6q5l5L9M3j1J1J5k6o7k0m4j39o8n0l5pM7J23J29J53R3K9j5j61j47n1n6K7Q3M3
-11422a44L1Pj4k3K2R8K7j1o1p9J4J08O6M8kpJ7r7r0k3k5k6J9L7M5J1n5n9j2N2O7l0j26j38
-11388c53j00J30K89J05o5q3o6k0N7J29P9o7q4j13j70q2N4L3l3KK9K4PK1K1q5m8L6Q8J96J03
-11357C4l6j30p5J8O3J08L1l7k5p1r7l8J8k0j4N2P8Kj03j7J24R4L2N0l7o1j1M6Lq5n9L8N5
-11324g0m2p0OKl9l2Jpj9l5k5Pl3nK8O5K2K1J02J21Q5j7j13j42n1K4J9J4j4MJ55K51J50o0
-11290C03k23j76p4m1n1M2J05Q8K0m2p6p6j0Pk5QR0R0m5j50n1j7l2pkk6k5P7J86J29mj14r6
-11257b18P7J55P3K3K3n4j66j03o7j7o3j10n1K8L7l9r1J7J12J9P9L2p1j30j0J31J04J00J07
-11228g3N4J56J74No5j05j26j12l8m%r1q5P5J68J36Rq6j92j86j06N0J86O5p6r0k5O2P0J0J19
-11197a21J99M9q8j65j23m2J66K16L0prK7N0L5m6j33p1j2q1m6LL4K2l0k7p3m7l5RR6M5L4M7
-11164i4O8J01O0q5r3M9Oq3l3R0J54P2ko9K0R5%j42j24o3p6r3j08n2J00J88J31K3Ln2p7L8
-11132d8N4p0q0J9l6j04j04o9m3p6l2N7j3Q8J71N1q3j78j42j45KJ82J88Q8j4o3p5KJ22J89
-11102a62J35L9r3k02k07j63MQ2N8J14P3m1q4k7L2Q1N5J7M6ml8o8p7PM7J2J7N3O3j0j04L8
-11070c07J25L3n0l4Q8J61P0p7j15lR9Q1j30j75M2J20J39K5j06p6n1P8J37k0K1L9n5j13j00
-11041a54o1m7O0L8QL4J18J14N2m3k20k38j30j16n3j7N2J34J66O4mL4K0K8J7p3r1j09r4O0
-11011d51K17Q6p5o9P3J82O0q4m7L1J5N0J00L3k5J1q1j09n2L9m9q0j9k1l3J5J2J20J53M6o4
-10980a6J3J31j1j86j31n0q1q6k9N1J41J85K2r0r5J4P3Kn8j1N0R5J08n6j78j07mj1q7j8J00
-10949c20K8l9n6J7J0J4K4K8J22Q7J3m3q3j20j15o0%K5P6N5P5kr9r8l9J12J62J90J99J1j69
-10918Ej02p1%Ro0PN2%k5q3q1Oo5r5oN0J3mL5Q0N4K4p2J1P6j4k4J1K6k2j14j57K8J82J20L0
-10882a76N2K41J62j32j12m2o4JN6p0r1j5N2k1j60j16j4J27K31J31l8n7Q4K4q4j09j97k09
-10854e46j10l7Q5P0qO1K07J28m7q1p7j39r9m3l8RM8J38J92J67J01lj6po1j88l2J95K04J60
-10824B33Q2o8j37j20p2r7j51p0n0J5P3J19J74J28m7j91j45j01q8RJ95J58O5jj5N9ojM2r9
-10794a07j09j5j8r6J2k9j72p3K8K9M5P2P1O2Q7L0m4lL3M9J4J2n5j00j44j41k5j9m4J26J36
-10763c88j3o9QRN3J47N9J3K6j9J9L9J3P5J50K4j74j94p7J7P3J18Q2l8j11o4J7O0kn6R3J44
-10731C4k1j40r4P4R9j1j07o0K9N9O9R2J00Q8j1j07k7O1P2K7m4o1l5m8j01l1M0k1j03n1J1
-10700b18K3K4L3Q3L4q3j12r2l5J5L8p1j17q6l7J06J61J69J43N1n2m8k5N4Q9Q6N5om3j0Kl0
-10668A01o6r2j00lJ72J01j04j06n7j25j16KN2J9L6J22J27m1j47l4J20J93K7j18r9L4k9j03
-10640b34q6k5j5QJ23J96K31J33K5p7k14j72j43j52P7L08K06jj08q5L6Q5J22J09l3j13p8n6
-10612F7m3RM3Qn6k0M8J3j6n6j34o3m1j9L2j6L5N5M4Q2L2j5nm8o1J5l6p4m0K3M7j2m5kL7k3
-10576b35m5r1o5M8J18k2k6O2j2J2J08J35M4m9q7j38j46r2P8K73K97J86N7n6k4o7j88j90j63
-10547b78l7k2j28n7O9Q2k0j52q1J56K33J05j2P5j1j98j66%J90J41N5j5p8K0J49J68K6j37
-10519G7j69q7p5j23q3n6L7J01K9J8K0o2n7m1L6M5k1q0n7p9j7L2K9J04O3K3L5l4j54n3J44
-10488d55J28p6j97k1Q5J63K15N1j20q2R1J55K5j3N1lK1Oj49k10j36n1K8N7L8jP1Q7LOO8N3
-10456a12N2O8Q1J21M2o5q0m1Q1n0j54k9R2L2p4m1k8q4r0j2JJ7n1n9OQ2P0l2n0o2j05m6k7
-10423e47L5J11K4P1J88J74R7n6j73j46K6M2jkm7o7M6J36P0J7M7rn9j6M8O8K5j12j31j19j23
-10392c83r5O4J77J42N4J0K8om5PJ3J0P6Qq5j04n9jO4N2L7K6q8j20q7m9K0N1J02R6J8N5R5
-10359H3K0o3q0j87k99j75k7L5J09P8J19J52K6o9j1O8m9j67j03L3O4JJ8Q7j3j74p2J09J43
-10330c44P8M2J5L7Q1K7%N2N8ql4K1k1o2k8j04p8j3K1l3j36j3J17J16R2J7J3L4l5o7o5j17
-10298c37j19jL0J10J41J8l7M5N3m1j38r5j9O6J93J97J04K4L5J5k4q3%R8rj32j34j18n4j5
-10268b27n7j43j32J9J05Qj3O2K22J80N7r5j02L5N9jl7k2J0n6J5J54R1J5M6L0p2l7Lj11j50
-10237a44o0O5n8q2L3k0qk5n8n5j22l6J33R7n3l9k0j4kR6J30NLO0qk5L2R6L5r4r8j0n3j01
-10203d00k3R0J15L4n8n2L0P7R0l0o9M7M9Q5Q1M0o0j08k2l0j43p8J6j0r7k7J15J16J00J59
-10173C7J60J0q6q0q7j31p7m5l3k1j4q1k0K6N7J01P3L8nj8N5R1N8N8N1l0r7o6o6n2k8JoN5
-10139a72J42J23J1QK0K8Q9m0j30m2o4j5kj38j73m0M8O8J70J62O0qj12o6P2l7j73j46o5j1
-10109d33L8Q4J26J84J73L7j15k11k06q1L6k3M6M8n4j30j68o2J34J91N1M2J11L2n0o2o9j1
-10081c42j8nM0p0n8K2M3Q7P5jQj3o6q2j7M4L6l4n1%l3p4QR0K5j25p6L6o0o9N8J61J28J07
-10047b26J15l0j46j04O6J63N1j7J32J57N9l1j27j42j30k6O7J05M4j5n2j15p4l9n5QJ03K14
-10019d5J79R1J04j2j63j12l1O0L0j7L9J01J22J12L4j45q6lj02j12j1p5j52J6O6n5m5k3pl5
-9989b77j16n6n1L2N7k8q8r6L4Q3Q7R2R5N7N0M2l6j00j31j97p1O2J14J46Q8K7L3K7N5L5L3
-9958Bk2k59j51K3k8pj6J9J55J83R6P7K1j55r0l2q9m6N8J11P9Pj2J2jJ7k8r9k8P0O5JPRn9
-9923a10NJ96J13m4p8j6N4k2n1K3J23M7l4L5O0j4r6k06r6M3j8OK8K2n5q8L0l1p6m9K8L4jl3
-9889b71n8p4k3O8J8J7O0L0M5J06L1o0m8M2Q3l1j40j62r5L9J71J40J9k3Q9O5P0J04Q3j6j14
-9858A65q8j37r1J30J85P1Knn0j53j47j09J0Oj55k35j40l0j8JJ25J36J07O5J06J50J77J26
-9830B04r8o5J30J12n7j77p7M7J37J16jj04j75k32j43m3JK5J3jJ8L0j0p4q1P3J63K02K12J07
-9800B52n1n1M3N1L2l9j30q1k3k7o2n9J1L5J01J21Kk02j10Q3P4o0j29o2K7n6j02J9J57J07
-9770a29n0m4M0J18Q5M6J20J20r5j67m3K2M1P5K5J8o3j72j35M6Q6j0PP4L8o2n3m0q7m3ko1
-9738b95p2k5lj3l0K7ml7j6l9J7J03Q5P6jk9K6J04K8j0k8K9N3m1r4q2o5j1J64J07J8k6m5l5
-9704a64m9m4j34j00M7J31J62J45P5J1j9o7L8J81J09k5r5JJ0j18j05j7J5Q7J49Pl5o4r0r1
-9674d9j10j08o9j05j00L0R2J00J26J38N7K3k4j03o7N8P3L8j9n5j56q3J06J53R0K1Q5P8j4
-9645B06k4r3q1k3n5j18l8O0m5q4O9J03R4qj04j45j32l5Q4O7j8K6R0N6k3o1n4M5N5K5PQ3J32
-9612F1J09rn4k3j9m4j13j09K2R4J7j54j11M5R0N5k4j11n7K1K1K7N5P5J1K7K3o6m5L3P8k8
-9580a03j28l4P8N8l8j08J5J87J28n0r4m6J6J56R7ML0j4q2o0q4o9p0j30j3J0J2M7R2Q4ln9
-9548a71N2O5n2l2Oj06m5rp4j11k4R6N9K0n9r9K0K04K16k7j66o4k1o2P7J69Q1J4pk8n1k4K3
-9515a30M9M0o6r7p4NQ0J08J5o8oN0P0O1l7j55m2P2J6o4m3J8M9Ppn4n8L7N4M6N4K7q2o0K9
-9480a56m3o1P1J18Oj50j59n7K6J06M3JM7K3r3j32l6P9O2J9m8k6P1J52Q4ml5L8J50M4o0j52
-9448g2k30l9R0O6O0J01M3M1J0M8J02j3j82r1j5j6M4Q7P9j6n0j08l13l29j12P3J43J90J04
-9419c05K8J8J1M3rJ7Kl4jJ8N8J07N6L9j1n7l0m0j01j35l6J11Q5l4n3j7M5R5k6j09pp3j01
-9386d46Q1R6j2q3o8J2P6P3O0QM9O1N5J17R5P4N7J5J5N1m2j69k26j95r4KL5O8P2Q1L8o9m1
-9353a54N5N1J4l1j27n2Jq5n1Jj17k8J77J95N0j1kp5q9j9ojK5J09K1p0l7n6%M5rm2jK5M9J0
-9317b35l0j8N5J54N5j36k35j22O0J34J51R0m8j14q9k3qO8J87O1jJ27R8q0j37L1R6L3O2K8
-9287B14LM0M4%n5l4O1J07k4j57j90j88k39j76k6Q2J14J60J35Rm1l3P1J11R4L3J8q7j53q6
-9257a93NL8J7N1Q3N2j6rM1N3kk8L5J3p5k5m1j08k4j3L4J12O8L7k3k3M6R9P0O7M7l5k34k76
-9223a57k6K1j15m9%j41q6O5J23J26J33j2r9m6p3k9q6q0Q1R2Q0O3J3k7r9j1Q0K1m0p5j1PJ
-9190c56K9J33J50R4R8n3j52p5P8J41jo5l7l8n6J3l1j62j01P8J76J13Q3j9r1KQ0Q2j0j48j08
-9159a53J4L6J1M2k2r0l5l0r3k2J12M2m4m0p0j11o9Q5J87J12ooJ91N3r6o6n4j8k2r8m5J09
-9127a96R3R7J54J09m2q4kQ1Ol1l5J9K4j57j36L7J99K07J01Np4j55k40j38j5K1J08J26ko2
-9097A8N2J58N3j02j84j53r3o8l7n6l8N1M2M4J42J21m2q2m6r5m1J23J60J6r2j88k48k34j37
-9068i56M2J19Q8J44J53J01J88J91O6r1j16Kj1n0J00J47J12K8%ml0n7p7j26q8M3P4o1j12L
-9038a78L9qj2L1J41N2k9Rp1o9j35j26j1N1j6p6m8P1J48O9l1n2J0l7r4k2M9M0N0P3R7M4M7
-9005FL1M6L2M3Kj52p1m4J5O5q6j74k9K4l7%P2M0K7J10J30P3J1LP9J21J08l8j08n7N3J05m6
-8972C54k02j91n9jn3k3Q0O2o8j22p2kL7J1pk7n1q3j06p6R9J90J36J70J82O0M1K9n0q7j11
-8941F0p0q7j72j15N8J7J1O4O0R2R7M3l3q4o0o5p7j44r3L2M4OoL8N3P6O5J9L1J10O8m7m0N2
-8907CN0m4r5r6q3L3N2n0m4l5r5J0J85J57Q6k1j66j22J4M4M4Q3N0%n5k6N0R3K6m8mo5o7np9
-8872b20j77j04k1L0J48K03M9j22j07K6J60J34P3J15Jj29j55o0n9j04j1l1p7kJ10J34O4M3
-8844h9K5O1L0j02j55r7P2R9J37J51O8L6j7QM8l2pp0j58j34j07m4J04J20N0KKJ55J62j6r2
-8813B10o1n3q6nkl0M7m5j6Q6Q5J9q4j21o9L0N2l8l6J6m8q2j2Q8Q3n2o7q1jR6K4o6K0M8o0
-8778b11n1j34r8M6J91J76o2j79n4O4L2Q0J92J07k8k9N1k0o5K5Q0R1P1j6o5p2J2J7r4r0q0
-8747a13q9o1N5P5K6p0lQ3O1M6OO7J50J22M7J8l9k9j4n4j08o2PL4Qm6m2q7o9l8q3o2l8J24
-8713a78J41K2J7K1J7Mj04j01j8P5J17P8K2j09j59J0J27J55J37Or2l4l6n4l7O1O7j2r1j49
-8683i7j87j44l6P2J06j8n9M6J06R7J14J6j72k08m0J64J49j8q3p6q6K6J59J46R1p7j31l2r
-8654a81J5R0P1P3J4l2p0j75j46K4Q0L5l5j2P6N8J1M7R1M2lq9j89j99j52o7k2K3J20J56P2
-8623b74j05j24L1J53J50L2l9%O6O9K5r4p7l6JK2j2jM2M8N1J7K4Lm9j3K8L0L3KJ2j00j78l6
-8589b99Q9k4q2m4q5p0L2J44K19J62M1J4N6OkK9j03j64j00k9m0p7q2r9K8M8j3M6J42K8q0k7
-8557c36K8Ql5r2j08n2q2m2J5M6j6k3J13P4J2J18J90J38Q6M6k9Ql2o4J8O1N0O5J25J66J33
-8526E89Ll2q0j50j98j12J6O7P0j5m6n0RP2l5q5o1L1P0L7Q9J5j22j45k7Q6N2k4n3K8M4p7j65
-8493a99j83j18K8K18K75J20j27j99j64j32j1J7o2p9lN5N3k5N5J40J39J02P9L9J3M9J16J46
-8465C42N0o5q6l3o7o2j9j38j80L3J25J7m5o6qO4J42J49P9p4j40q4J1m7j37r2P6K07J56J19
-8435B27J0p9m9M9Q0K3r4q6j8j6L5M0n0k6j4k2m7j56j06P1Q7O6k0n6J6MJ8L3L1J0J8L0R4O3
-8401A66l5J3J7K4L3o9p5r5j74j94r5Q4J57J29J27Op5k0q3p0j13j26n9K8J49J14M4Q9P9N6
-8371C2J32N9m1o8p3q7l5J14J13Q6L7K9Nr1j07j41k14j39m5j1J09R7OL5N3L1k5o5q9q6j8N6
-8339c41P0L6m3m9q9j19p7j0O1J46J21N1n4l5r3r4Q7J50J17L0L1N0r5j37rN9r5p7J9k4J7J06
-8307b90J73J46N1rK5j3k05j97n7Q0J21L3N0M0r5j90r9p3p3KP1J12R4J5p9lJ5J0N8nK7Q0Q8
-8274i7N3j6OK3N3Q7J48J22j12k58j97m8P8J06L3R6N7K6m8n3qO6M3J3n4j53j32RN6K5KJ4M8
-8241a2k6j22j56l8L8N2J13Lj20n2Q8J25J12k0j31m0l9K8L4j12j06j4O2J9m0l6j0J21J79K21
-8211A21J54r7j87j19q9l3NL1l5J1L6OP5J01P5J03N7m5l4M6N4q5j31l4l1jK7j36j93j98n9
-8180f05j3k2O5P7J23J13K2Qm0l8O4P6L1l1q8j8K1p8qP2k8q4j8P8J43J28J8j8O5N6k6o9k4
-8147d8J27J03k0J5j1r8p9k5N8R2K9P4kp2k9m6K6J1q8r2pO7k7j03K8J68J58N5m9o8m2Pl5j47
-8113g0j07n7O4J52K8n9j6J5k2l3l2k9q6m8R6K23J79j8j89k01m3N4P1N3j3k7O3J2j05r8r5
-8082c38n0m8K1O6JL6J01R1J23J08k0q3p4KM5j2j2N0O9L6r3j61pN9R5J05K5k5KK6j9r0l7N7
-8048D9J08K3o1j25j15K4Q2K4J7Q6R1J06Q0r7j07q5l8K3JL8R7P9M5O2L0nJ0P1O8m0j35k16
-8016A90j37q5p3j5P2J13R3k8j43j15J06K10K40K06j6j81j93r8j11p5L9N3k9p0n3k0M1J20
-7988D1R9J02J51J27l0o8M1N2m8j52j84m6J3N2J62R9l7j55j03J4J30J02N9PJ1m7j47j17L2
-7959A60M7n4r9r4m6k2K0J46R4j17k17j26N1Q0O2J09J17N2m8mO1Mo7q2n3ON0l4j33r1l3j7
-7927b78l9K5J1r0n8k9N3PJ1O2N1O5N1K3L2P8J36N5M2M5m0o0kNj4j1l2l0K1N9nm3J8J8p8k6
-7891C3L1l8q4l4P4P6N5Oj09j85r6L9N8m8K3J60J24J4Lq3j53o4J4R5M1n9J1M9J20Q6L6M2K5
-7858B62p3j41p2k4r8p6m9o1k6J5J14K14J76P9jq2m1M4N2N5K1j72k72j94pJ07L7o5j02kJ16
-7827b66J37J80J92K8j11pM1qnJ01J73m9j63m5o2J0P5Kj31p9q9j83l3K2q3p2o9j7J01J7l8
-7796d31L1J92R2L7L9N7N0l8j03j43r8K9J22P6rj1n4m9j1j4OQM3Q9J00Q4M8O7N8l2j9K7k5
-7763B18r0j07L8J25O9j3RM4Pk5l6l2o8JJ41J62J42J7k04l10k80j10j0O6J13J1J1Q7M7K7O9
-7732A19N8q3j52r5j07j42j4J20R4J1K7O4K8k0o7KR9P3K8j8j09j77j44RM0L1J16J69K2q5o4
-7701a67n1j3k4l1np0j21p3K4N1Q2J08J08R4L4O6O0J5m0o6r3K9Q7l8j62p8J8p0r6J6R7O5L0
-7668b14O7J40Q5J3n1jJ16J00j67k37j34m8N5J13J57J10J9o1o1J7J60J76K0l4Rm0l3r3j32
-7639E1N1J26R1Lm0o3j27j74k49k32o3M5N5N2J00Q7%K0J03J35N1j4o7r4j16r7O4K20J96rj70
-7608f5k14j66n6N6J28Q5J4MRN2M8m9l8K3MJ3Pk1p5J5O5LNJ9p6m6O5L5O4N3m0p4o4K2M0N5
-7572a00KpM6N0N6J4j6M4N8N0M3k9J3m5j11q8p0KP8N7J3n5p2n8l4mR4N3j25n7lJ0R2R4O0R5
-7536A50M8q1n8j04j71J8J07R6M9r6j83q3P2L0j18o3J20J17M7k2L7Q2M2O3J39N9K2L6q9k04
-7506F2j23mo2j2N3L3m9k0J00J14L1j15j12q4r4k0j1o9l5J7L1J09J95J48M3p8j47k1M3n2j06
-7475b35r7m3k8l1n0pR0M7k3m8k5j8k4K6R7O3m9J14R2o3J9K03K15lq8o6q6n0kP8Q5n6r8N4
-7441gQ5O0L8m0o0J3O0Kj16p6oJ0P3J38R9k1j92j59j2N4j1lon8k7j2k9P7P2pl1k7m1mK6o2
-7405b00k1M5l2qO8J18J12j4k4l5j11j76j00j8jQ2J37J07J05N0M0jJ7L3M5J7j32j82K2P6j2
-7374GK1K9jk8K8o7j15o8N5R9Q2K6p6r1j46j55m9J28J01K9R1k4n2Rl0k4m7m7m8m2MJ24K34
-7341d3K40J50jj01j33j05PK9l6j57j29Rl1q8p9j2P1L7J1R0J26P5K0km2j9K4k0q0m5kM7J44
-7308d5Q0l5j30l6J02M3m2k0k5lQ5Q3K5Jm4j52q2O3J4j5q9j39lL1q3j7J32J70J31N9j2o9j12
-7275a34j3J08J13R5J18M3j45k05j83r7L3R2prN2L6l3k1Q2K09J40l1q5o6l2K8N9Op4k3M6n3
-7243D9n5k2k3N6J46J48R6O4k8j02j87r6Mn3QO4Pj4k5j08o0O8O3l7k4N8k9j17k0R4J13RLR6
-7209A46j3j17m1qn8j33j52j06oMQ0J92J98J23Nj09j68j18L7J17P1P3L2MK0j5j02p4k8M5M
-7178i7j27r0P3J72J18m9j55j01K3J04Q4K0Pj8k1N0M8K3R0Q7M1n2j84j52K8N5J02J33q2j91
-7148f1l4j3q4k3L3K0r5j33q3k9Q8J93J66Q3Qk0n2q4j13n8R4J37J27M3q5r8j34m3J5m6k8j
-7116c10j7O9J11N9n3j1P8K5o9L0R0Jm6N7J50P5l1o3o8oJ5J3O3R0o7p6O6Q8j8j62j85o5N8
-7083a09J19R3l0r8L9J42L2l6j9J8Km2JPo7o0kQ0J21l2j05l5P8L3m6n5q9J6K6Kk5QQ8J25J25
-7048C05P3K3J1p5k7O9M9p8q9n2m2l2j04j25q3LO7J06M6L1k7j30j11j18j19j9M8Q0O7Nj7N7
-7016b08J06pj16r7J3J50O9jJ23J73J22J12J37L4p9j02p5j13k23j98m0K1o9j00jR7J0l3N2
-6987b43N1Kj7Q3J00on2J7J7m1p4J03K30J29nl9m2j04j20l4K5K6m7l0L2O6P2J2lK4p4j65j63
-6954b70n6lj1M2R8l4q2M4Q7Q5Q9K3k8mqo6k0j9j4M7k6o8n5m8nP7N2L6O3M2L5K0r9j95r6j7
-6918c84j6J8M2j1K4J19K12J87L4o0j09n6j0m4mP0O2l9j13p1qP0J53J81O7r3o4r1j06r2p0
-6887b02L2K4L3Q7O2R0J27R5J8m4P9J39L1j6m8q8p9r1Qj7j19l1P1j5m0Q9J06L9r3j52m7N0
-6855I8Pm6k4M2j4j94k16n6R1J87J81J12N5L1l3j45j77j46o0l4pPJ8L4j2j25q3J04K01P4J6
-6824a14K0L4K3j4Pj1j51j17j5L9o4j00m3j0K4k1J9R8J55J15m0q4p4P2K11J73P6k4Pp5j65
-6793d9m2R7K04J53L7J4j14k36j21j13p9K3L9j2m1j6M4J30J62O2q2r5J2J12P7K7pj8j7K8k7
-6762A52r6LP5Ml6l7l4K6J25J57J00M0j9l3n6j35p6J8n7r6o8l7j0Q0J68J59J21%j44j44o7
-6731H3P6O1j07j64k15j27N1J70L9r1j9M3O6M2l8r0k7M2l0o0QJ0j2m5j4lL8P0R2J13J46O9
-6699A77j8n9k1lNR7R8k5j36q5k9J9O7N9J01J10K5n8j6o6j50m6Ml9L9J57J03j15j59r5j38
-6668a97l0Q4J30J75O4m9j11j34j08p1K2J0q1K6K00J56q3j25O6N2k7K3lm8m8n1l1J0j4PJ24
-6637f2J88J50j22k55j37l0m5q5l2J01Q1Q7J06N7j0p5j23q4J20J61P6O2R0j3q9o2j29j26K8
-6608a72J33J8j05M4J90QJ8J30M3O6L5J4J2j34j53o3M2Q1Q7lj80k28r4O6J35J80J89J48N3
-6579E60L4L7o3k02k10p8L5j4j1O1k1r1O9J82J44q2j78j60j49n7K5J28J19J9J1m4j3qq4m1
-6549h2j6j40k19j0J28O3L6j2j07j31K3Q4M9O0M2k0N3J14P0K5J01J41P3N7Qp3j05q8p5j74
-6519a25j79q9O4K64J93M2N4j1q0o8kk3j08J1J7J0P4R5J05K4n1k2k7KJ47Qk63l04j75JP5L8
-6487c03qqO6N3L4j6j30p1Q3Q2N2J57J42J66J69Nj25p5j28j11K7J5m8l3J2o0j29m3J35K68
-6457A78J99J1j56k63j84m3k2m5L0L9k5j3j7p0lK31K18J25Q8j8o1J38K68J51n2k17k25j29
-6429A33o7k5j1K3M3JM6R4Pr6j26r6j3o0p7N3N3L1j0r7j13k6P0L7pJlJ05J78J15R3P5K8Nj55
-6394B09j66q4o2jN1qON8Q4J5l1n3jJ2l5l5M6J27N9m0o8n8m7o6l5j5j8K3kl1k4K0R1R5O8M1
-6358A25n5j22n5J1O9K7j59j06P8k4j17%J62K02J46jn6l5q3j22n5N8qk2JLO8R3J6N0N4pK2
-6325A58J2n0q5q7l4M9K3l2k7m9n1P4M8J2n7rj8m4J6L0J13R9L4L1n3p0k5J0K7N4J2PJ67J99
-6291D84P7p0j66n4K7J9Rm9k1O3R0Mp2j03j48k19j18J72J68l5j5J41J31k4k1N1M4r4j26r9
-6261D6j21m8o4o7N8J26N0l6p0Oj4RO2J2o6j8J10O4j5L2K2K1kn3o1q1l5n9j00q2J7P5L0rk
-6226b63O1K3m4l1J0k1M4J32J06K5l6m1L3O6M5p5j77j72l1L4jj7J1R0J36J33mp3mPq9o4L2
-6193a55R4J01K7r6o9RM3M9N8J17J03l5j91j61q5NO7M7P5L5j8qo0j3N9R7N0J25N7p4l4m1r1
-6160H7r2j13j13Q7J08L0k0J5L0J6J4j9r6q6N4K8j40j50QJ15J30P2n9l0O6O7K7M7N6M8K3J07
-6128C17M1q1o2q7j20n6l3j6NLL6LRM8K8L7O7J7o9o1j29j70j49j05JJ50J37j6l4k1RR8M2o2
-6094b23m1j00j01M4J27J08k2l0Rr9j05N7J92K13R9k0J6Rrll0k8q4r1n9j19j06P3J31J19O1
-6063a2N2N8p8j83q4R2Mj61j26m1M0J05Q8q1j61m1R3Q8K3P3P8J2j01j74j13p3J0J09J17O4
-6033c23L4M7p6j17q1NJ40J23l1q2K1P6J6p0qL8O5O3J1l0P3Q1ljR4J46N9N8K0l2l5m2j39j26
-5999b6n9o0L4P4N4mM9P9J03Q9M9L3M6p6j47r4m5l5p0r0q7L4J78J42P1J6p0o1M6M1L8O5M0
-5966C57p1l5L5j6j6o1j34j60k19j28L7M8kk2m1N9K00J80M0j3j7K0PM3J02O0k4k1k9o5Jjl7
-5933G7n5o8n8l9L4m8j12j0M1j8o5M5L6mJ12J79J09N3k8m3P2J50J12kj88k25j05J7M8n3q6
-5902a22j23j74JJ19K02Q0oM0M8O9Q4M2mm7o2l8n0PL4J0m6q4k2j9m1lM6K1r2LJ19N4M7QJ2
-5867A13k2l8Rl1j09pJ40J99J54r8j98j30l2M3M6l7j3M1j3j2O4J20N8j18k85k06M9K30J88
-5838A05R1J8LL1Mk8k2k7o7j07j02p3oN7J4m2r4j5N7J18J53R4mo3j4O2O0J0J1p1j15m4Mp7
-5804g9j28j00n8rO6J27J19J2q4lL4N0M2J1j8K6K1K4Mm3OP5l2o0q1p1m9k6k5j02j16j7Q7J28
-5770b69j8p7O5J12O8R4J00J39P6O1J3o1n3q7n4o3m9N3J30J11K8M3Kj40j00k6k4m6l4r4j8
-5739a18O3O3j0j18j16o0N1J49O4j3J4J4p1r3l5j1k0o4p2MJ34P1n1qN5O4N9o9n7oM7J32J48
-5706A40o8j25n9K4M4Lk9J7K8p3k6l0j6J13K4r9j68j07l1n0oO7J40J26J07M1l6r7m7n6o1q
-5674c18M6M9N4L7Rj9PJ9roK6P1J4K1L8kK6n5k01j03M0O6L0o5j64j82r7j7M0LJ10J84J66J75
-5640gP1o6q0Q6R3N2J1j71k03q7L4J27J23k9j00J0J45P7M7K8k3J1J05K1p5j10j22l3o9q9N3
-5609a70O9k3j9j1K5j4O9K19J52k2j05m6M0N7jk6o8q9o8LO4Q5K3Ll4j00m6N7Q9O8M0j5L2J5
-5575B53j23j60j12J8O8K1O6Q3J18J61J42o7j61p6m7o5L0K9q2k8J45J27j4j96k61j45k4P8
-5547b22P7O8J68K23J96L3k3j0n5K9N8l9j81j76j45j34m2O2P1k2J1R5O7M0l9r1r8k4M0Q6K0
-5516D3r9q9l0m4O9J10L9M1O2K5N8K6r2j61j25K8R1O7J08L2j3n7m6J18J68pl2N7k2o3K1m5
-5484B38r4j45q6M1O3K0P1M8jj00j14j47m5J71K10J74P9o0OJ18J02M1p1k54k65n2J58O5m4
-5455A27P9M1j48j93j51p7L0J44J16M3R8O2k1r1r0M8O2L0NqL4qr2k9k7q6j29q9m5k6M0P8M
-5422b69j32o2J14J59J60J56M0o2n1n8r2j8J67J29j24j48j4K5O9O4%m8j5O8O1j02j89j26P0
-5393b28J93J27P4N9J8m6j03r9j01k0M6L0M9L4r1mJ21M0n8j11p6l4K1M2P7M9J5M3P8N3K4K8
-5361B50n6M6K17J02m8j19j55j39l7L4P0J0k7k2n3j06l5Q9O1J9n8OJ05J37J91J99J23K9j6
-5332H17K6qp6j01o5k6p1j79j39rM3J08P0o9o3p0r9l9J02J22P5M7O7J03J58J57qj31q0q7n3
-5301E22J05J36r7k17j61k8J54J85k5r1m7Mj5%L4N5L5Q9P3J36J44R5K4J7N7Q1J73K63K45K43
-5271B189J63K73M74P56R49J194J581K546M144O749J0230J2165M171r658j2698q701n196l088
-5253H243j988j374r71o70n41l67k87j48q5q3n0L0qr4l9N4J34J41N8J17J18O8N5P7J81L42
-5227B913L93M77N98O97P20R80J408K061K927M303O576J0077J3647J1317k40n041J383O943
-5209F2139J89j1211j0450l484L593Q838N471q382j4641j0905o569l969k550j674j196p99
-5193D400o44n70m04k53j85k07k18k76k33k4L2Om9j29r2o0r6p4l4J3J0j11j30n4p4n7J7l1
-5165D73k9Mj3k4q5n5M3J27R7p9j32l1Ll4p3m1J7O7J9k1O6J11j00k19k42j46L9J64P7K5L0
-5134C8o2o9l7M3J53Q0n1q8r1m0m5l4P4J02J6m1M1O8q6j50m7j3J6J00J05M9QrM0o5r4M6R7
-5101E4Op7j07p1q5j7J90J85K1m5k4p8l8n6l2M0N1n1r4oQ0O4o3n1K9J18J37J15N4J8N0rj31
-5068A77k17k45j28J20K31J41L3kMp6m5R7J19J16Q7jl2o1r7j60j41q6j9qM7J58J37J14M8o5
-5038B46m4L2K3n3q8l1Q5Q0M3k3l6J1L3Q4J29M1j5J4Mn2j23r9k6P6Q2j7n2q0n1M3J6j15n6
-5005H1pp7n0l6j54j04j3K7J03L7n9o2PL9J01J03P4J12J27P3K5Q8J26Lj08j38j56NL6j02j26
-4974b5n7o6l5LJ13Q1k6j42p2J5J4jK2R9J51Km8J8k9K4J67J00Kj19k49j76o5J1pp3j9J34J52
-4941a01O1j03k49k01j12L5J80K24J70N8L1N1R2M6j8j9n0K0J20J34M6j13k22m9J76J26n6j60
-4913A17j89l9R1or5o7n1J6J20J41J57L0j07n5RM1M7O4N2M3J62K05O8k5j40j25q2j53j72r4
-4883c7Ll5q6n8NK7N8O7K2J0o0jJ38Oj32j32j03JM7qJ7po7L5J57N5K2J3k6o2o4L8P1m5p9Q
-4847b02O3Ko9j9K5K0J11L3J1J11Q3l3j9K7J6L0k2m3l3L3M1q7pJ19J06j03j54QR1P6j2l9j01
-4814F3j47n8J03J19kl2M1Kj14j81m7P7Q9J01J0j22nJ20J55R5n3j4L3J4L8j0l4j9n1n1o3m6
-4782A1J03J09J05R9P9k2j37k04j43n1L5M2Q2R2j2l5L8J59L6r2q7p6j5N8Q0N4J13O9m7j16
-4752C27p2K4K3O8P3K8l2p9j51p1j9l4K1Q6Lo0J7K01J94J53N2r1m5P0J20K06K72J23j2J52
-4722A547K39K92K93N42P48Q60R97J416K262L553N403Q462J1962J0197k847j2970j1305p125
-4704A4526m385k860j838j168p28n85n00m75k71j76j20j28k44k93j17j40j93p5N5k0k5Q0M2
-4681C62j0O1l8k10k40j12K7J53J08J19L5NN5l8o7J05N0n4m3l8j05j09j8N8O8J42K09J50j2
-4652F13j09j30m2J25J25j3j44o8J26J58K02J65j4j83j90K6L4p1o6r7j64j79l4J00J13Q2O8
-4625D33m2q3p1o2r2j16p9n8q9j7j2r5L5P4M6K7nl2n7q1j3J06N9q8j94j86k8J67J92J10N9
-4594a92N8K7j18j59q7P4J45J00Q5J27J28N8l8j78j34n1M2O0K0l4j33r2O3O2o8k2J29L1K6
-4565g1R5L7j3o2n5j8o0r1n4K1N1K5J8N4J76J96N8%M6Nk8Q0nk37j58q3m3J13J56J27j7j12
-4533A51j64j49l4M1N8R4Q1J03J33J05j5j47m2L8j46k48j50m6L6L9L4L6n3J3N4O7M1j3k5N8
-4503e0R8J46J02r4j57K4J21R4M3q0m7L1L8oj14j60j04JO8J7q8JR0K3m6j16m8P3O6j6j56m2
-4471b88J80K54P9j11n5m5J3P8N0l5J3Q0M4jK1l3j14r0m0k1k3p5j12j01M7J00m6j33k8%k2
-4440d14L6kN5J59J11N5m2o8n7o2n0m3J8JN1J23O3Nl7l8k5M7P7MLn2mL2k8m7o9k1m3MP5O3
-4404a20Q2R6N4M8Q9%j97k27r5k8R6J76O5r7j67r7J46K51J10P0K2m5l8r1r2MP0%q6j32p2K4
-4372a81J24J24O2L1j13j80n7J36J50K7Pl3n0nO1J30Lj11j20j9M5K6p7q7N1N4M6N9K6R9J71
-4341C99k9q5O5K3j67k41j20n8r9O2J07k6p6NM9Q9R2n4o7N5J8q3P6K24J05o4r7K9J89J52K0
-4310D93l9q4j12r5n6K5N9QJm1n2l3j3N3Q5J02R4P8o3j13k3r1j27m1L2Nm5K0N8j4k11j80J70
-4277a50K42L7k3Mml4j39j96R0J44K3J8l1q9rP7l3r0p0L2O8K9N5Q1Kj15k3J11O7l0NjO8N3
-4243A69N2P8J9%Rlo9j03j60q4p6p8%P8K8L8J26L1om0p2P6R5ro1k2M6k2k9l3o9m7n5m0R9J2
-4207a22j07o5j9J24K36J49q5k28k14p7j6LN2R2J40R9L5qL3Q0O5Nm6n1L0P4M6m1m9j6N5J9
-4175A93r4k0R9R5N5n4j39r1j43j19K3L4p2n8J33K09N1p1lP6Q3Q5m4j15n4o0r2l2l6l1L8P5
-4143g9Q0K0o0j05q3J4LJm0k9J4ON6Qk0L4J34P8l2j43r7Q4J61R0J8n9k9N0N7l3o2K2L6m9m0
-4108FN3J41J6j15m6M3M4Q5L9Ml5n9J4O0M1m3k17k47j73q6J02J82M7o6r4j28o6M5N6J02J65
-4077a30J60J08p2k9O9M1l4m3L2LJ5O2k8k4M1J2M0M9J5M9K5k0m7j13j38o2K8J34P0j24j18
-4046b9P0J41JK4M1om8q8n6p6oQ3Q8P5N5on7k7P2J80N4r7r8j27j47j35n5M1Qnr5j08NN0Q8
-4011a90J25J61J53o6j63l0M2Q0K2r0m2p2j36n1Q6N9m7l8k1r6nJ27J79P8lr7r5J13K01K1j70
-3980C5j60j3j8q5mJ41K50J46n8n3L9J10P8JJ8Q3Q5O7K9o1p3l3m6j05j14j93k11m9J39J24
-3950F9P8M7O8J14J08Q7n6j69j68j83r0R9Q1j00j27J5Q6N5L0K2J4K8K5M0J19N6j02k33k19
-3921b06m4J87K00P8K2lOj3p7n1j5nOo4j25l1Q8J20J62O5r1j04OP0N0O8Rq5n5L6J6n4n2j3
-3887A01k7M5J00O4JJ4N0L6n0n4j0o7j00j38q8P5J41R9J21J6r5l0k1m2j3K3j0j49j58k7K5
-3856a68J6J11K38N3j15j41p0LP4N7M4J31J93J05m2j38j70q1j8J69K37L9r6J0oj04RR4No1
-3826C78oj14j89j66n6R9R8L5J07Q9k6j14o7k8p5j3R0J33R2n6j19j02LP4K6j0j0j9m5j7J4
-3795Fk1O7J12L0m2n2j09r0L6J37N7oq0j26n3O6J41N8l7l1Kk5m9j6K5Q0J39R9N2Ok4o6j24
-3762A62j9K8n3M3J2o1j1m4j51j02J1P5J41Q2l0p9j9K9Q0Q2L8K4O5L1j00j77j40j29r2P5J25
-3731a04R7k9j41J6J69J69J02J02J45J25k2k02j94j78j45n7k6P0N1k7J8Q0K1p4J5J74J22L0
-3703C07R1N4o7j29k03k61j67r7L4J91L8j64j02p5P6K21J76O3j5N0O2n4j22q8O7R1L7Q4MJ6
-3673A18J23J64Q0l3m9r6j46q3rl1n7n5MK4M2R2L1q0j24j0O4J47K00R4j23j90j29p2m4r0q3
-3642c21N4L4k9P5J03n9k15j67MJ05M7M1N2R8J53J07R5Ln2J5k7j44j10K7J14R7m8j41j17m5
-3612b51O4J17N5K1jlN3J01L2om6j05j7K6O9J00Q3L0p2p0q8o0J07J00j5m8n4n9j10r7M8J19
-3580B3J39J15o4k32r1M6J34J70N7p5j39j19n7M9J92J99J28Rk3KK3m0nQ0L3j5m8j19j11M4
-3550C05O6J1l0r2r5r5o6q%K0R8J04M8j1l2l2pj5m3o9k0LL9K7N9R1O0Q1O2j05k04l4J7k1k3
-3515H9J28J29l9j80j94q5pj9K6R9N9K4m1m3L9J06K8j02k6L8m0p5r4n2J4N9Q0L4LM4O7O9J25
-3482B63R0k2j00j11j76j50l0J34J78pq3J1QJ4L9O3J12O3O7nj39m1K3j06j29NJ08Mm8M6J57
-3451B38J35j4l6r6m2M5k3oJ8o2m4j1K2J61J99J34M2j00j72k14j80k2J57J38m4j20k9J7k0
-3422G1K3j5q7NO2j2k6N1%j51j26o5O5J71J57L1m5j17o4Q4P4O0Q6N0j71j34J10J67R9P3J8
-3391D44l7l3o1oO0qr4n8J2m1r3j9L9n5j09j01k7K5mPQ1J0plr5j38o2M6P5J5L4J14J09Pk4
-3356CM3L0NP5R0M5loJ7J4j9m5j01j18j24r7m6n2%J03R3N9l3p4J4P8M9M1N3J3RL0mNJ12J49
-3320D08N1r3j51q8K3J41Q1K5L3L6N0m3j00q1k2j6L6J09J45J20oj70k48q5J61N0r1j26j42
-3291Gj42j47L7R5j8k7NJ35J59K10J43l1q2r6j38j12r0m9M8O5Q3O7j1o9p9JJ67P2P3J24P2
-3260D72o9j00j14p9k1k2j8K1Q1M0pl1r3p1m9M1J55J00l4L9J43J80J12j61k43j74j09L2O4
-3231H5j32j30J3N7N7P5Q4J10L2q8j00r3j66j02O9R8J07J01J4q5q8L4Q9M5nr3p2LL8R4R1J4
-3199A56NL6j6j15m7Q4Q3j1n8j0p8j05OL7mJ7O4J42K38J97j9k01k16p8k5m3k7p5m6L9N8oJ8
-3166@N2j9k7Q6O5P3J36J25O8n2j10j40j62m3J20P7P0O5l1j27j14R8K4j8Q4J06L5q6p4j4p7
-3135A90p8M7M0n1L6K4p4o1N0J33M0p8p9q0L7L4l3j0K1M9m9j36n3J41J66L5q3r9j11k4R1N5
-3103I0jK3N3k4j42j17o1n8nR2M9J6KO9J32N3q7p2P7R3K0l4j7N1Nr5j53k0R0Q2R4Qj11p4L2
-3068F0J02mn2n9m9j3L1Q6O7l6q9l5O6L6n8k8%K9M6L7L5J6R3P8q7j97rJ33O8j06j77j62o4
-3035b42J64J59N3j8j8l7Oj8o0oQ0L2J3Qk1j01l6L6P3N8K5L2m3l6K2L4J4oN0J21P0K3Oq7j35
-3000B15j53j01qL5K8K8J06K7l1K6J5J8M1L2m9l1K3K2J5RkMl3lm1r8n0o0l7j9J22K52J35M9
-2966D86j1j07r7r3j17j21j28PJ68K18K22J8j35k02q3J7J3K7L8J45R7p3o7Q7J9p1p1k6pn8
-2936I5k5l1l8K8O4m6q4m0m6Q2J47J24J16R4J3m9j02j69j28o2N5J42M8r7J4O2n4j45r6l7p9
-2905b44nP2J12J03n4r6j1N5J15J70M2r7l3K8J01N4p4m4q9q8m2LJ25P0OO8L4l6j06j39r9n0
-2873a49o3j6J34K24J73L7j48j51n5n7l6K2M5J24J08j5m2m8r2l5L8K6j1l7L2J32J52N8J2R7
-2843D59P2j37k04j23o1O5K4n2j3O7R6Q7R2jq9l3l9j49r8k0J8O0P0J60J06n3p0l5N0Q5j1p6
-2811B47p6p9N9J36K6n1k7M8J54K2r5j13o4j13k64j59J0L5P9J47M4m8m2PJ0O6Q7K4J16J20
-2781C06j24j91p2K0Q8J25J8m8L9J7P4J70J58J48P1r0j50j27o1q1j22j2N9J09J07J07J20L9
-2753F97j50j95j06l7l2o8j19k4J37P5J1J7j0rp5j17l0o1j1Q1O1M9J08J14K6l9p9QO3nq4j10
-2721H6j18o1NL1O9P0N0ll3o0R7K41J55j2j03k11k12K8J26Oj30p1j9%Kl1l1M3J71J71L2k6
-2689B62l4m7LO9j0o3l8j03j94j23k7n5o6q2m3j2p1m9J05J35J16Q8RJ2RL1P7N3J14J36Q8J05
-2657C95J08n6OJ05%jo9j73j36o1oR6J43O3JJ7M7n6j46q1kl4j5jj6j8n4j29j49m1R9J21J32
-2624H9Q1L1L1j5K3O1M5L2ML7J5OP5J08Kl6q7j32q7j06j30p9l8o4k1N2J00P8P7M4L7Q9m2j60
-2590A20j08qo0m3O1J04P8p2j03lR9N7N8M8Q9R5l9p4j43n7J3P1Q7L8M3M8M6p7n2k8q3l4N6
-2557B27L5mK1N0k3q4p8q6l5J6n3l2j13nP8m1k5R8J31O8K8K5mp1r2r6r1l9Q6J59L5q1l5J18
-2523H7R8mj2L8oJ2Jj72j16qJ19J57P0J7M5J00M3l8p5m9L2O3Q5P2mj05r2o0K7O1pk5L2R9n7
-2488D28j44p0j41k11j44l0Q8J72K02J77R8Ll8j35j31j6P0O5P2J2O8Q6M7M1n5j30o9k4Ll1
-2458B63RN9Qj8j4j8l1m0N2J07Nq4p0n8n3K4Rn5j02l7R9J50P4p3m8N4J3n5n3LJ06Q0n5q0O9
-2423B40O9k8p6j59q9M7J40J31l0p0k5m3l6KP3M3k2n6M7L8L4J05M3o0k3N4L5Nn8o4r9j12j7
-2390C9L0M5J30J21J8nj0k5j00p9l7PJ8p7j03k3N0O9O6J8pPJ2q0j0Q4J08n1j79j01O2Q9N6
-2357A42L6o5n7O4J5r1l7O8J10R7L4J8J02J14l5j15q0j55j43rRl2m9K5J03J46O7j4m0n3q3
-2326I2n7O0mj20j75j48KJ05M6L7R3K22K63J22J9j3j02j45j15p3k8M0R7J08Q0j17l13j85O5
-2297a44R6Q4J16J37J60J64L3j36o1R7O3n0k07k57p1J13J54L1q0n4N8k5j12o3P0J86J40n3
-2269C89j54r6k9n1LK0q6j7R5p3j46j03J0J69J47M1Pl5j84j86K0J55K09P9j49k73j75K0J85
-2240b08K16L6%P8J03N0p1p8k4q9j54q0K3K6K2J12J74J60K1j7k2M4M7j13j97j38j56p9j5J6
-2210c13J01P7m5o4o0j6K11K83J60O8J2m0j46k29j24P1J70J39L0K5Q0O6q8j10JR7J11Np4q9
-2180C09p3l2k0O2O8NnN1O1M4rk2m1k7k3j9n7l4lm6j18n2Q3J12R0K7j1n0LO0np3M6R1O4O9
-2144E25K8r2j28l3N1J8K1O0N4j2o1j35j49l3M8M8kj2k5l1q4p7o3R5K44J08n9j1L1J3p1q5
-2112A81j8M2Oo9k8N3Kq9j50j38j11l7M0N4P9Q7Q2Q5K9q6j3J00J28N7l0nJ01K0j49j74j60
-2081a11r5J9R7Rm8K5R1l0m0L9n9j07m4L6O5J13Q7Jl6k4r5l1K5K2kk8m7m8q5o5L3J23J23J48
-2047F1L8n2o1m3J12J85J08P2R6N4n6j44n7l3j08r3M1J37L7q8p8j6rL9K8j8k1o4J8K01J29
-2016D15%j37j32p2k7J0rR6J24J3m2J3QQP5J57J42nj48j62q2q8o0PMj72k24q0P5J97K43J62
-1984C09J11R8P4l7r0q8j75j14l5l6QLL2Q0M1o2j1J6j35j70j35m9k7j17rJ41J95J46R3N3M3
-1953A53k1j29j77m5R3K5k3M3N1L6P7K8km0p1Jl6j9P3P2N3l5m5P3P8L4lj9l9j09q9P4J42O2
-1919B66Lm3k4J11R1k8j06j73j37M8J22R3R2j7k6lj48k01l7KlN5Ql1r4q8l6MP4J76J74J25
-1887B49M4j32q2O0M7n3j11j64l1P2M7M9Jn5n8o8j8k6o9ON6N8N1P3J29P6k0j4L1J02J75J70
-1855E95L9ql4p9j16j19p6o1n5o6j58o9J54K35J55Ll7j2r4j16p3lj5j4M6JNJ5R0M3k3K8L5
-1822B16j1l0P7P3j44k23k7J37J13n2j97j97j5M9M9M7J44K20M6q8j09r0j49q7K3K4j5LN0K7
-1792a36j3Rj0O0J59J49k0q8l0L5J0q9j4P3J03O4K1P1J6p8p9j17mJ12j0o7k4pOQ0Q0O7K1o7
-1758B83m6k7P1J09K5j18k03j08K4K1m4n9q4n4M2J04L6m2n7J5N1Nj7J05J15O6l1q8o1r7j29
-1727a93j9Jm7NKk3LP%K6O5M4L0l8n1J66K47J03l8j07r5JJ56J07j01j48q8l9M5J43N7j10j04
-1694GpM1j0nM7n3q7M4J73J89M6l0Kk5j21j60q4j9lK7P9J46O4l3q4q3m0oJ07R8L1M3L3M5O0
-1659D32QJ8oq9j22p5M2M0r1L1R2L4n0o1J1oj74j91m3N8R7P4M3K3J10J22oj03j23p1J5O0j19
-1626b0k35j94j40K1J55K11J77O6O1P6Q3j4j14r6J3Q7L7J8m1n0l4k0J2O2J10L8k9j1O9K2l0
-1595B90Mj3r7j74j90j32n3l1L9P2L6m3m4O7J16M9Q0J52J84N8j29j15n6nQl3M4R3J1m0%M8
-1563A96K1ko8r0l9j5Rm0m7o5K2J88K34J91P2r0j88q5L1P7N9n9o3M5j7j36r6l8J5O6Rr7j7
-1530a7Q5J23O3q4j41j78r9R4O9k9k3R2J30R2P8l2j28l0Q4K3p5m3M7K0j6O9Q9O3oj3Q5J43
-1498E35N9j41k33k49j43J8Q0L9J8Q1N3K1l6q9k6M2L9J10N0o1r5m7M8O8nj03r7j8K4j9MN3
-1466b0N4K6m8p8m3%K0K2K3J58K38J45O3l3j32k04j55m1NM3J30J78J01oj29j65q5K3J27J64
-1436C81O0k3j3j7j2n7n7l7k3n3j91j15L7JqL7lo0nL1k7n9q9l9J08J37O5Q2N6p9r3p9KJ27
-1402a5K01N8r2q6q0o2o0j01m1L9L4N3L6j0j0LN7J37R2j24j47%K5kN6J27N4r8j03N3J10nj39
-1369d0j06n3LO2J3rK6L4Q7K16J35m8j81j48J0N2n5P6J81J32K7q7o6r4j65q1J92L41J66J6
-1339F36l8j08k13j78rM1K7J6rN0L6p3j2KJ8P8J14J28O5j3p6j50j28j9l5j46r0O8J34R7on5
-1307A52N2J44J48R6LjK5n1j83j68k0N5J23R5Jq5o9J10J93L8p4n2r5n7k5k9j8j1l8n2q0j82
-1275e5j94j03M6R5qL6J54J62J71R0m5p9p6j30q6N4J06O8J8J6j6j35j62J9jk6L5J21Lr8l4
-1244e4M2NM9O1Pj3n7j11j54j18M9J70J24O5J01J54J08j9n7mJ9j2M1J1j76k25j9K22K26J08
-1214E43M4n0m5l6j17n5M3N5l7p0LN0Q9Oj80j16o2o2L2P5N9L0l6o0K8K1J2k1n7j10mJ38J10
-1181B20o1j26l7N0K4k0M9Q4J12J2m2M6Q9j3j48m0P0K8K8QM0M9K0n5l2o7q7QJ8K7MKM0J03
-1147D03Q9q4k15j13r0j44n3N9J05J06m2j21m1pmM1J13O4K0J18J02n9l7O7J16K9m5q2o8K3
-1117B50k2j47j44n1n0PR1R3J36J01%j85j48J3km2qQ4J98N7p5l0Q2J26P0k4m5M8N9P8Nr3j08
-1084C24q5p8r2k9L4mOP2n4p5o2qL3lj1k7n1j0R2J33O1k4n4j1ko8n4Q5O7j4J0O8J14J48O3
-1049D94p5j72j37o3L1j2p1%j5m0QP2J13P4N1J59K13k7l08k21kJ47J12k4j40q0J01O3j27j53
-1019b9nR1R1l3o4m6k8L7M0K9R7Ql9K6Oj2j0m0j1M0M5Oq1p9k1m6k6J9%L1J07P1Q8J18O6K5
-983D71k9l6o4p4j67k64m8J38J68J43L6p5j03j04k05j55J4J29J89J67R2Q7K0o3o1J1J03L0
-955C50j12o8K6K6l5QJ44J03njm6j5p2j92j19Q4J33K3m8k6P2O0p5j13J3J34J05PJmq3j17r1
-922F7K3J01L7ok2l6n5pM5M9P0O5J21N9j7j5l3l9n9p2q8j04r3p9jM3J48J98K0p0o5o9k7J00
-888A89Q8J8L8M2L3O0Lp6j89k21j74q8l3kRk1P0K27K26P7n6RK3M0O1K6L9N2j9j52k83k04M0
-855a48J43R7M2J27J26Q6Q3M6o4j66p0N2j3j5O2mJ5o4k09j04J07J65L9j24q7O1R3K2o1p0N9
-824B26Q0k8k2M6L2j0l9q6j15m9M8J42J09l8nPL0L9l1r8j49j38j23n3nK4J07O6k0K4M1J9n4
-791b3m9K8k6j3j7mJ04J08N4J1o9j5j1j1N0j0q4l1Q9J24N7Lk7o8p8J9J30Q4o4l4J6o6k6k8
-757A23j76j08R6J63J34J27J3r2p6k6K3l5q4p2q2K3J61J59P7J4m1p4%J9j6m9jJ2p8j28o7m0
-725a01m2J2O3J38J42J4j32j63m6Q6P5N1J03P5mk8K2O7j0j38j17K0J34J28J18J54O7j21j88
-696C79j20j09K1J01J11J07j3j15r0r4o4o2P0J14r3k09j62j4L6N1P0M9Q7J83J56j7j71j97
-668Ej22L8P7Q3j8j21q5k3j5J15K36J78R1m3p1j6J2n2j11j4K9L1J8l2n0MP9L9k1lk1o4k7O9
-634A95K9r9j32mQ0P6L3J09K06Q3j8PJ1l9j95k06l7R0P5l4q1q9k7P0J39K1j23l4M7O9P7M8
-602C47l8j16o5k2O1M4L7J09L5j3o7o6Op8p0K1K2l8j01n1P9L7m0m7k0P0O8p3j12l5jl7l7j3
-568b04rO4J55J40l8j50l9J4L4L3j2p6o6o5KJ6K9L3l8L5P5M3N8n7j95o2J80J97N1n1lJ49J39
-535C82n2l4j09j10L3Kq2m2NJ3k5n8k4M2J31J96J55P8L5K2n9j19j19k12j02K7N3Q6J08K9n4
-504A96j10j08k7N6O4N6k2j21j08l0O1J21J29Q3L2j5r1k07j74L3J03N6N7J3m0K8Q6P2M2o8
-474A67j65r4P9O5o4k5O8J18J41R0Qrj56k23j63r7N5P0J5J2M9J9lM5K1k8k7j3N3M2N4J6j2
-441A08j7K1J56J20J3Jpm9%j6l5N5kLJ06R4M3q1j22PJ0k7j9P1L2j46j85o0J20J16K2mk9j06
-407A93j04M7Q4jl0O7J56J28O6k5p5n0n9l1n7j02r1K4M4L5N7J05Q3j54k31k9K8J1K0L8n7j66
-375g6j45K9K44J96m3p5L8J95K41m0j99p9R3J65J29Q3n6n9j4o8j85j04P7L4k4N4P0nPok7j9
-343D31q9j7M1m8q3l3j6o3m2j13m8M5J45J77J55M2j23r3kO6k3j74p6Q6N9nk3K4K6L6O4m0l5
-310B51J3j8j1N1J22Q7M0L0p1j37j7m1j48q3o2j36j01k2J5M9j4m6o1n9O4J48N3Q8R1Ql8RP8
-277A32r4k23m1J09L8rN7N8R4R3m6p5K7P2K8P0P8q4j34m6rm1p7l2P5J12P4j08j77m3O4J10
-245E2Kj04j01M0J09j8n2%P4N4lM6nj12q6n7l0l6kJ0P2J01J26L7m6NJ04N0n3n7p6o7o0p9n7
-210b19L8J13R9O8K9M2R4J00j5k8K9J0k4n1o5q6N3Q9N2L3N5O2m5q5n3l3p4QP7J29Q9n1j06
-177C34j17L2K16K23Q3j06j01r2j07j1N8n9p7j4q8r6l3M3K1N0Q2qp2l3k1k4l7J6R7K3J1Ln2
-144A44L3J26M2Q8J59P5m7r3n2j27j54j01K0J31J41J33O5j07j43k7n2l7q5j2R3Q7N7j9n7j2
-114B69K5J2L4J9o0j38j48J6K7m0l4j6K6J00J26J08k2j15o7K7K8M5O6J45J12k8j29j01j8M3
-84C12K1J8K1m4j32q7J1p5m5QP5J7j09o4N8k0r8L1J03o9j00O3J43J62J31N5K3j08j78j65k4
-53f6J31M1m7n9j42j88j09M8J53Q4QN5Q0M1N7J55J28l7j54OP1o7m9M3N3j5j02j02M5O4O1N9
-21B46L9Mn6k3pl1M8O5j7J6O7m6j52j31m9K7J16J63l5j64k8J65Q3K4k7p9k9N7j8r6m5j7J32
11B02J74R1j6o3q9p4L3J15J17J77Q6r4q4k7q2j40j52n6R2J05j34j76MQ8M0J5J8L4R4M1M8P2
43D59Pp5j39j02K9l7j9M4J09J09Rj05r9k8J35J50K8k1OmL9L4l0j36k19j08J06J96J64N8m1
74E19j35r9PQ7J22l1o3k3r3j08p9p6J3J48J16M8M3J1qk9o0r1o4M5K1j48n9J56J67K1j06m7
106B05Q5N3R0j4j51M5J17l1j9P4Q7p6j03pM5O1J2M3j4o8JJ26K3j76k04o0M0J3k1j02k5J33
138A82J83J14K8n7k2Q6O3K3po3j61j11k3L2N2n1j54j07l8Q2J33L4p5j8J04J14k6k22j84k4
168a13j1k1M8k0J8J24J13J7k1j00j03o7P6J56M6q6j01L3J23j4j8N8k9q9m2L7J44J45M3L6j05
199B77j58k0J26J04n7m4M7M1K2m0j31j76l2Q6J14J00N2j8j20p2M5L0JL4K4p9r4K8Q6Q9P9m0
231C04j3O9K8l5p9o2q8jJ22J43J32K4j27j51q2N3N4q4jL2j67j36PK8Qq0n0K5Q6J69J81J9j81
264A47j67o3M7L0M7J16L2JJ3l9j7KM2Q2N2j44k67j32j4J15J4p0L2J24R5O1L1mL1ro2OJ08Q7
298C27M1m5k1j0m3j33j17J4M1o7l6m3j08L8O6N6M0l0j17j68m8J21J62Q1qJ4J04L0j30n9M0
329hO6P9J47J80Q7ql3p9r0p5m8K3Q6qj14j11l2J20J05k5r8m6Q9J20R9P5J16Q5J5j07j79p7
361C54o1j31m0n3%P4R4J32Q8k7j16j16r0l3J8j6p8L9J73J53Q5Nn7j33j08j2J66J87K9k10l04
392A2j07Q1Q2L8rj2J5j6N7J14J22qj73j54q1R0K14P7j25j58q7M0J63J59J13J12Q1m2q9j1J5
423E13o7o9j23r7rMK5J54R4QO7J37J46k0k12j75p7N4J5l4ml4k2j0l0n5j4Ql5j5K4L8R8R2K0
458C95q1j71p9J6J04J58N3l4l0M0M2k2K1J27J47O8n8j25p6k0J4q0j06m9mP9J5rJ0n9r5m9P
491A49K3L9K8k5p1n5k2K6P7j06j90rR0O2P7M8K5K5lo8jO4k5k7M5J00O0j4j13j05JR1J16P5
525C87j5m8j16j76l4J36K28K13J18l1j34r1M5J30M5p1j32j76j72j14p6o4m9ln6K9J36L7q5
554a39j46j04k1O5J02Q9j3j2k9rjk8p7KN0J38J95J7j78j49j9J6J2N4L9N1P7o4k1J07M4O6Q5
587A99J6nn9j04q8p2J8Mq2nJ04K9KL6P0O4N3Q1L8J4K1L1Pm4j08m5P3O1l5r6m9p2j6J21R7J3
623B72p8k2J1L2K1j15j38n1nRn4Q1J70N2K5l9n3P9J30L4k3J1J6%O3R8R6K2j12j53j15qJ59
656D15J78J16O4N2J02K6j10r7n5j20j24j05p9j51j00N1J19J52J03pj06j40r1o2K7J14J28K
684C02o1Lj5p6r0j8M2l0j02n9J18K53J06j23j08j5Po3m9N6J36J94J07r4r1K1O7N6qq3p8n9
716B46m6mJ4n0m8j1lL2L7P4J29J34J4O6Q1n2q9LL8r5n3J10J0m1m6l6m2j11j5J19N1j20j67
749A29o7JM8N0K1jj8l6J8Pm0jJ09L3j05q7l2l4K7J1n1j03r1J3J42K14P1q7n8O1L9o7j50q8
783a22N6J35K7n6O5J40J24J16N6M4J19J02Rj06k09j54k7L4qo3MM5P0O0j69j96RP5N5Q2J35
814D52J51J14L4p5j37j75p7P5J83L7q3mP6N5j7n6j38j59l0J23J18Q4m6k35k01n5l3K9J42J50
844C02J28K5mo0q4m3R1J89P4Ll5l5N7Q3Rj48k75k41j37k4J28J70J67j5j62j11l3N2J16J16
874C03K6q9l5L2mPl6k3Q1M8j02j31k3J02P2M1MJ5Q2J06M9l4l7n7Ml2o5j19n8R4J79R1j3n5
908D23j24j07J2N2m1o3l4j9rJ6L2N8R5%j41p7L6N7J2J6J4K6P2k8j12j6P2M2o3l7N4K0K9P0
942C37J2m8Kor1q3K9R1O8m0q3L6M1q9j20k4M0O7Q7Q5M6J1j12j01JQ8M3L9qj06r1QR1J2L2Q2
978C46R8J25Q0K5o7j56j72m1L2OL1M0l4n3m4N7N7J5M4l4j51j09R0J31P0l8o7n3j6j0m9PO9
1011B29J6l4K6l3j31j58j11M6J61J07l3n9M8J59J41k4j14o1j4J26J14L0M1oj24l4m0m2P2M3
1041C41rM7O4J48Q0o0K0l8k23k33j00K5O2J20L3q2j0J40K54P5k1j0l1j58j76q5o7J9M9m5o7
1072F2j03m0K1j02o8M8J29J56M1L5L8K8J60J34k4j35j34kK3O2R6ro2l4j7O8N5oj5N3N7J7n2
1105D80j25j46MJ81O4j53r6J02J17Lj07p0N0O1O2O4Ko9j40k07r6j2L1K9K0M1J35K01N9p8j17
1136B90q1r0o8o1k7KJ6k1%R2O0L8QN4N0j1p1pJ25J68J07%j2Q1J24N2Pj32k26k15j51m7O4J22
1170B40L4jJ1L3j4q4p2k1j2m8NP7O3L7l4n8N0K5o8m5n0n5k1Nj1q8j05j1L9Q6K7K0J69J12k1
1205B14O3J35J02J5l8k3R5P7k2n3p5k1R2J7j09o4o4nN7j3j11o1J3O8Ml2p1q6JR4R5m7q6q4
1239G7nQ5K23K18p3k26n1J79J50k4j01m3m2K7J7j14k06j46p7m9Q8K24J09j25k82j87K2k6K6
1268c32J31J73J44Lj4RL7N8L7oJ5J5p2j83o8P0Q3Q2j3k0M8Kr2r2jJ60R8j4jk2q2j12Jlm0K4
1304B3o3p8Q4J29J08M6m9p1j0O3R5O5J39R9l9m7PJ24J64j0j74j54j26j59p0N2M4PR7J29o6
1335C59j46j49J4J52R3r1j09L0J04M3n9m2N2M6n7kO4P4M3Qr5n8L5K0N5P7J06L8m8j02m7L5
1367D43M4O8K3q8o2j1l5n1r2r7j04q4j8J05J83J77P3n2j2P1J19P0j4q7j34p6j33j77j29K2
1397e8J79J45O5M4L8k8j33n7O3L5m4m4P0Q3N4M5J4j2j5K8k2k1q6o6LP2J39M5K5O5K2k9p1j26
1431D22o9j8q0n0J5kpk3j1l1j02o8J3m1P5J29M8nk1K5J04J43M4q2j29n0k6q9n5nMM3J91J39
1465D31J3k1j2m9n6q4p5L5M9K7J6M8Q3M3j9n7K0Q8N3N5Mo8j41j71j03l9J02K23J27Q8N6n6
1497F10j47m4J32J16l4k1K3Kp0j29j03m8m2k8R2P1N1J14J30K3n9l9MK2K4K5L7L7M9p7r1p0
1529E60j45j65j09J15J49K5m0l2p6j6J10Q8k7q3r0p1L2R9L9m1j09l2Q8J03kj38j75l5J5Pn
1560C9O7J20Q5P4M7l6p2m4QJ31K50K05k2j09K6P0q0j77p8J7Mj05j31nP7P3L5k2q3l2O0k9j30
1593B33j01P1J40J08L5m1n1J7L5mj10q1Q4J36P2N3O6Pm6k5K3P0j6n1l2j2N2R9N6j08j87j88
1625C04j63q8N7O7L8N4nK4P1k0r3j01n8M0J11J48J65J53K0o7j44k09k37j09M1J10P2q6l5Q8
1655A48J08J37J08j2j54j82j11j4QL6P9P0L6p4r2Q0J75R0nr5j69j47p2mJ02Q6o9m1L7J02J95
1686C56J06j32j80n3k0j58j90N7J99J47Q8J63J46l4j01j06k3J34R6j14j52q3n0L9O1n1K5J62
1714C32Q9M7Q3N2pp1j06RR4P6j05j97j20PL1l1o2LN3J8L3J18O3J4M5k4r9o3j8k3n4o9l9O6
1748A45Q9o7j18J7Q9N4l8l9k6l7P0J60J50M0k7k8m0n4j40j51q3m7k6O5J26J33L1o0r1J3J56
1779B66J16ql5m7l5on3n5K4R2N6l5j26j21o0O5J23J00J08O4m3j26l5K4M0L6j1p4p2p6l6P6
1811A36O3n7p0L7J78P0l8m3rm7q4pJ8J11J23o7j83j72j17j7M7J35P5Rl9o3j3J5J3omL1J4k4
1845A5oJ5O7Q9N7J74J93O8o6j06n9Mj5n6PkN9J64J20O5l1p0mj50k98k94j13J38Q1J4J8nj9
1878E4m2j15o4J11J14J49J49J37J98J05k4q5n1lj5j42q5M9m6j15K4J09J55N4j29k11k25p9
1906b3O7J13J10Q8k9o3m0m6l6Kj7j3K7L2P6P0p2j34j29k6J33J54J2m4q8l7k5q2o8o3j4Q3M2
1939d0m3j28j30L3O7jJ54J65j4L1mk6P8J07J53J23k3r3p3o8n7K2j1j06m2O5Q4Q3Q8k5p4N1
1971C46J12N2l0o6l6K6l3j75j28L9L3l6Q9J13J9r8j31q1J1J64J82j0k30j83MJ33J45L5k6K3
2001B63j0j9M8J25J05k2o1k0j29j99j20%P3K2N1M6L4nl1q3L2J38Q8M5N6NM6J02N7N0M4J41
2033H72K13K7k01l21k80o0k0o4m5L3R9J12J00k7o3K0M8lj38r5r2o6J42K26P7m3N0q2k66k45
2063i2p2O6P4Q7O5N3K2p3j67j43K3J09Q1J22J98J30j03j98o9%O9J34K1M3K04R4j09j76j06
2092B87O2J13O3P0J37L6o7k1k0o8p4o5p9K7J11M0n8p0j30r8l9l6M0J51P5mKl5j13o7J03J38
2124D11k3r7L2K3n1j0M7M9J7n8K6P2L4o0r5PM0j8j4J0O7J21Jk4Q0kj00p4pl0o2j12n7K3R4
2159B60L4q9j40j38j02NJ16M7K9l4r9j7K7J1J19J68N3k0km2r8J5J19L7j30j17Q1J75P9P1J14
2190E32Q4j6r8r1j7o1j07n9q1l5Q3K3mO8K8m2o6p0J2J79J56Kr5n3k2k0MJ2%j7l0nJ1o5j00
2225D0kJ38J24PKO4Jj56k23j05k4M0M7J03J55J11R5M2j7K9O7M7o4k02j51j00mO7Q5N5L7P6
2257C84P4m3r9l9q2j75j49m5J14J97M4N6J16R4J07J00J2J3Kp1j69r6k8k5KP2Q1k3j25j54J
2288A46J27J09L4q4j52oJ05P5m3n7K4N1Q3Qj03q1L2M0J1L8R4P8jj11j01l2p4j04Ok2m5k5j33
2321a13j22O1J24Q3JL1N2J4L5R1J23J27k4j32p6o7j73j30q5O1K64J71K2M0N1P5R2lm0m9k0
2352D84M3Jj11p2K4m2l4O8P4L9M7ml7oj04j48j00J7K8N1L0Kn7o0n6m5N2N9L0O1O4L9L0J08
2386D75O1j08j16NQ8O2Oq1j42n5m8m4R4J58O7p7j36o4L4P1K5j4j4J7P5L2r9n8L1O5L5M6k1
2419C70n4K7L4r2j36L0J40Q9K1N4J27O0%J3K4N3m9k09j75j25k6O1L1Pl8k6k8QJ8k6p5m8K2
2452H2J24J94J22p4j33m8j3K2R3Q3k7q6o4j15p8J2J4J5O4J30J27k6j70q7k2M8L8j08j24o4
2482g1nK0M4k3o9P4J84J18N4k8n7O1J76R5p7q3K9L3K1j6pLq0j25n1Nj5M3k5o0L1M7q0n3Q1
2517A94N7P2M6j6n4n4j5O5J54Q6K7n5n5Rm1j03r2jL2j06k56k23pO0R6L0K1J34K07J37J3q6
2549B76m7Mm3j6J21J18K9k5j50j54JP7P8N5pn3p4o7m4j9L6P0J4N2J06j16j48rO5J8m2P3J09
2582B88Oo4n8r3M7R4R5J02O3j5r7o6M3M6Kn1p7o5o5k1k7nk0j82j02P0N8O9R4J07J37N2k1j11
2616B33j01m1M6L5r2j73m3R9J01O0J6k9l5r8l2J17R0k0q8j27j0J4j45q7Q0K80K75J86P3J5
2646E99rk1o5j11J3O3L0%J2L9n2k23j56m7j4L3L3nm8l2O0R5J9l3MJ2p3k1N5No6L0J02j1o5
2681A52M0J6n3p1J2L1K7L%p8p5R3P7N8J25J85J12o6r7m0q5j03m0Q9J44Q4k4q4J4J67Q6k01
2713D98j87N6J20L7j12j13K7P5J34J72J56J08Qj83l07k55j66p1M4P8K5K5oK7Q8Q3Mj00p7q
2743A80L5K5L9J5l6m8K3L9O0K1l5j44j52M4K31K20L7j13j99j59m5Q8J02O9M3j1O1J10M2M8
2773E90N0K3k7j60j45k0j4n9k7l1r3O6J91J45P6p7r2M2J68M1o4j47j93q5N1J13J07N2K6J8
2803E25l6m5N4l3r1q2r4n9m7M6J44Q1po7m2l5j0Q8J27M5J9m7j02l2L2K8l5j05n4J8M2N5j2
2836B69p0k8PO7L4r0j72j53j9M1PJ6Q1N6L9K4M0Q3j0K0P4Q3K3l7P8R6mk6m7k3m5pP6M7lQm4
2873D91q2j9N3J07P3n8r2r2j05PJ22R1M0k7j10m3N7Rj14j67l2J35M9q2j2j5o4K3Q8O2j0L4
2905C17N1J4L3K5J9R2J58%r3r4j11j25r3k5J00J32j6o3p5q4p4p2k2P5J33P7n8j19j16P7K16
2936B79J33j9l1M4J15N3l7L9Q7o8j92j78l9M7K2pl9K8Q0l6mJ4j1%K8M3l1j0P3O8N6k7r3nM5
2971D27k1j21PJ40J01M3j0l8o6n7j15j57j25j1M9Q6L1m1k8L2R2J57J21N1j12j97j51k8R0R7
3001B46O1Pq2k7P5N7K2O6M1Pr2k00j40l2J5K6J01J48K0j34j60j0J47J69P5K1O%m9j26j87j81
3033a10q2P9J17qn0k8rJ16J13O9J1q1J7R2N2O8J29J20M4j2m4j10j11o7l5pL4K9R1J23m5o9
3065D36m9m6m2o6J8J1k3l8m6j7o0j00j0M0P6J70K30J47N1M4j19j39q5KO7J8l3l3l9P6J15Q
3097E64m8p5l6oo9p2n0J4J60Q3k5n9q8p8j16q8L9P8J7J01J39J32M8k2J2P3M2n2q7m1o4r5n5
3130B76O0Q0Ln9q2l7m6l7l7%N7j8r1l7O0J17J10M7j13j10k6q7n5J21J63J36K03J67l9j60j89
3161C77r1L4J01Oq1O0K27J11m8j64r8p3j19n8MR7J33J51J02j8O2M2k49l27m1N0L3jk6R5J67
3192D58J88J13j21k69l0K19J17m7j10k61j97j5m4n8J9L4N6J09N2L5L5Qq6N9J76O6m4Pl5q3
3222C51j7Lq5n6R8M8r9j55j78p4R5pJ2L3r8JJ38J41J25L9L3p6o3O5J89J87J4j13q1n4O6J15
3254E97Q1O5o1j42q1K3K1k6Mk6j8Ml2K7Q4k1q1JN6m7j82j14K1m4m2J10O7k8m2m8l2J07J87
3287C88J31l1j70j77q5O4J06J05P6P1L6k4p0o1L2Q0Mr0j08j31k5J24O2j58k54j17J27J72Q9
3316A66R7J26P7j4o8j24p8J5L4o0p5o0Q9J88J13Q0K4m2l8j3J2J16J58L4q9j30j36q0l5Q1M7
3347D15q7m1M3Pj27J2R8O7J5pl0k8N5L5J5m3j60j10O2J42Q6N4L3Q7M2j50j67j35n9J3op5L5
3380I1J90J75Nj48j15o0O6K41J45k5j15j35k09j93o1q8n4J14K42J40j6N5l9o5oOl6j6lj0j3
3411F3L3R0J20J26R3k7j10q7l8j3ml6j09m2N3R2J53J10N6N9J1q2q6j5m0j08o3K1rm8K9M5K
3444B39K0n7q0O8J23O6j1p1o6j53n8J09Q5kn7q1m7Q5J51Jj35m0Q0L2j24j42k5J4K1J05O1L2
3476A43J46J21L8%o4q8k9K0MO6J12Q2O0K8j3p2j56j02QJ4j0O3%k8m7q4q5l2M9J57J89j8o7
3509D05j9j28j16l5qN0RqJ4n9j40j04j4QR1Q7J01Q1L9J08J33L8n1M4L2k0m9n7n0k1L6M6m9
3542C94p9n6j08J6J14J46J48Q1k2j08j82j45K5J05M7K5O6L3m6o5l4Mn7j17m5L4NL1L0j9o6
3573A55P7J49j1r9nP1R2M0j2r8j07L5Q7J25K6J3Q7J30J54J91J8j91j54j35p8jQN6j1j14j97
3604C01j46o0m5j1m0K0J19J21Q7N2M0M3K7rl2j0j1n8j36q7K8k2k7p4k6J54K08O8m4q8l8m0
3636B64jJ47Q9o7q3on1o0nJ0mK0M2K6K9M4J2j16j76K1J97J63mn7m8M3Q2L5j6j26j29j06q2
3669H7j4k1r5J7J28R4m9l6P9O6KN5Jn3j1kJ00J35J31J8p3k0k0k3j19j22q3j6J02J11Rp0o3
3702B45k7KL9o0j17R6K01J01l4j05k4k2l5M8MN1J19J11Q4M1L4pp3n0J4lq9j03MOp8q6p7j16
3736I4j67r8J28J75M5l5k0P5J22J20%l6l6o6j12k1J24Q9M2O8P8J00J38Q5k2j83j28M5Q7M2
3766G33j38k58j49k6R5Q4M5M7R3J15K7o3o0o3j13q3j7kJ2J13J16m2j22n6k6j5O0O8Q5pn9O2
3798D56R7j0m5m3j00j49m2R6J62Q6k2K8K8J06J59m1r4j19j10j00J3J21J6r7j03q0n3N4J89
3827D03J99J47K5p8j35r9q0k9M3j04q5Q7Nj17j32j0Q0N5O6O7rp7qQ6J38J17R0M2k0mj4o4r9
3860D86j71l0Q5Om4J39J35l3j13p6O0J44R9n5k04k34j15PQMl0k3Nj2pK3O3J54K39J45q3j15
3892D57M6P2l8j49j23l8J03J22O2L6O0N5L9M1J27N4r8j18j97l09k73J6J75J68J71J0j45p4
3920B52K6N7K9jJ7O7P1kn9o8j7P2J4q0OO4Lj6o8k5J5l3M3L2l9L6J55J37L4r0j75r4om0j23
3955A94k1N7kL1J03k7j38j10M8J96J78J15K3m6q6l3M0L0m7j41r1k0j3j3%k8j4kJ7K9L5jpN3
3989C09J34J63P5n5j30k28k3J14M6N2pj02j46l9J97K81J23j6j12j46j04k3J07J67J40N3Rm4
4017G95j26j71j32q1j11k9J02J98J96O7J7J8kr4j15k5J5mJ9o7n6R3M3n8k09l31k10L0J98J99
4047A69L0J3j8j62j08JM2J33P9Oj7m6Mj2j01j3M2jpL2J0K3M3mj5k7j2O6J63J56R8jo0n2n2
4082D02KQ8Qp5j2mq1q8m7j0LN3M5NM8P4P7J06k3p3JO0O6N8j6j01j22J0L0L0J7o7r5l9N5J57
4118E42J81N2lo2q0j03m9o6q3o3mO4M5kl6n8o9L2j7q9o2q0OJ27Q1o3n3p3K9J18J8j01p9M0
4152D0R1K7l7pk1j7L7P3M5q7o7L6M4Kn0M9P8L3m7j20K3R9L3nN2P7J33J69M9K1l0q6p4k10k16
4187A37o4J48K18J01M5L9o6j10j12M9J89J59Q1l9o2j07k26j70j06q0jJ26J60Q4k7l4J23J45
4215F00j6r5o4Q0J79Q4p7k53k59j42j03l1M5P5J34K17J09m9l4M6M9l1oJ4j23j08%N4J60J37
4245E92lj60j85o5P2J61J10ko3m1M5M9m4r1j10j9L7Nn7p2k2J43K06J44O4l9q9j0J85K98M5
4276A084j79j62j63j64j34j01QoM1O8n8n1Kj2q0Q7K52J49L0Pk5j51j71qJ38J51O7L2k3p1n9
4307D98k6Pjn1j17j17J1O8O5L3n4l2k9K1Q7kk8k8J5P5J48J32J5n1M9J5j78j12L2lp1l3P8K5
4341D41q3l6l1m3M4M5L3M4Rr8k8J19M9j1%r0j58p7J42K08K01K07K5j54j81j24p3m3k2j03j03
4372A09ol7q3L6J24O5J6M4J5Q6J22R1O9O6J31J29J2j51j82o9L0J7j09r3r3j33p9P2J14J23
4402D36N8J5K1J0l4JM8q2j38n3K0P4L8N2P2K0r0j02m9j34j14L4J04J5j26n6P9J66J04Nm4j4
4434C36j9pJ5oM1J16O5J3o1j68j11m3p8j5j8K3J41J10J8J6N7K6O3Qj11p5J17J30L9j33j93
4465B96l7KN3O9q5m5O0J11K7K3Lj06RR1j03j84m5L1L7m5n3j7j2L7J23J38M9k6qo8j64j19L8
4498H0J85J35%O0J32J14k5q4M1P4Pj05p5n6n2m0m9L0Q5k0r7M8J59O9o3j43p8j7J0Rn0J8J99
4531E01K17J02l5j15j02l6rq9j33m4R9J22O7O6j1j09j68o7L2K4MLK2l6j10j37n0J2K2J18R4
4562B54N7J20P9Ql4n0K8P0O6J0l7K4J49Lk32j89j5N3N8J05O9op1j28j0Q3j1p3n7j02j44j19
4594d2k4N5O5P3O3M6R2L4J3m2n6P7J30O1m2n3o5p4L0J82J58j9K3n8j12O4J28Jj62j73l4L1
4626C70j3o3p5kJ12J56O6j1j8nk4R0J34j6j48j41j00j05m0M3J13J00M5n4j06j52j46K4K29
4655B63J33J2K4K7l2npm5m9q0j07l2MQ0J41J51P1j0o6j5j6j52o1J4K0OpL4P0O6j1n2J4K1j1
4690C93n2k3L9N1k0p1p2m8J8J2N3P8N9J1o1p7j8R3R1p2j31p1l3Q8L6mJ04J54Q1P3P6n0L0R3
4724H30m5q8j46j47K6R5M8qn5j16q7O6P8L7l4r2pJ90K18j5k84k83j11J2qJ2J28Q7Mj8K5J1
4756C23j1N5Kl2m1p3J7Q6J64J78Pq7r5l9M3N1n4j67j70r0j23l5J44J04O0L8KJ31J39O5K5m1
4788E76p5p5o1j13r5J30K37J31n2m5m3p2r6j88j59o8MR2R3R6M0o1q2Q1J75J79J82M0k08j69
4818C94J00J83J11L2l1j29j47r8n1nJ7KK8P3R2N3o7q3j7Q9P5o5j48j49j28q0l8Q3J26P2M3
4849C37N8L3L1L3k9p2k25k08N3K32K06P5Q1N4o4l4Q1M9n9l8K3m2j20o3J3Q8K14J46o5n8O6
4880G96P6nLj8k8N1O4L2l7o2k9N5Q7L7mo6j40q8l3r0n8MJ13Q6j3RP5L6n8m9j8mm8n8j47j80
4916B91m0K4Q3R3o1q0M4J54N6JKj3o0m9rmj34j04L9M3lo9N4J25J03R2m3m5N1nL0P0NmL0J6
4952F83J2j5l9m3o2j67k55j66P8J16N2L0m1KO3L3J8M6O2N5OJ6P3Qo6q3m1N7P9J6j1Qrn0q6
4987C79r4k1Q6J81L3j35j83j47m1M8P7K1J2n1r2M3J33J21P5K0P3J02M4k7r6o6j8L5Q4k9j37
5018D30j18r3pQ9Q7k7m3K8K3k7L9R5L2o4o8K2N7j2n0j07j92k1J64J15J9p9l3rM4J43Q9j26
5050D00j88m6k5q1rL8k0m2l3J4PM6J45J61J01Q0O0j6p7j03J0j3n1m1o3M2R5M0j8J3L8RL9M7
5084E59Oj4l3n7j7n7r8o8Jjj0J9r1j34nP3O9RKL3j8n1L8R6R9j4r4j10k1J27J52N7J1l1p5j34
5120B18j12q2q7m6P6J76J29r5j28n9q4n4N8K17J95P9K9Rj2j3j0lJ4J0O1R9K9P9P0j0NL2j6
5153G74k6K0Q9Q0m0j34j54QJ04N1p0l7J9l9j22n1R1K2o2j27j22j29J3J39R0K5J02J69n2j65
5183D66j06j04j5Q6K8l1j13o7O9Q4Rj5J0Ok6K8P4P0O8J6m2j22r1J8Q1L9K1J14J15j6j56j15
5215C83j66j22m5k6J9M2K8o8p7M5J31K24K44O6qp8q3l3n1n3L5nn3l6RQ8J07j4j23p0N8J17
5247D85P4NOl2r0pJ19J47M4n6l9n6KPm1l8J7M3J37O8j34j23m1JK9Q0J4l9K4J6J0P4k1j40j15
5282D30j10m7NP4O3K2k6J9Rn1J0N1J4Q0Q3K9K8r3j40n3L1O4N5k0q6K2P2N2R9Kj24j05m8Rp4
5317C46q0J6M5k3o7p2L0O6j8pJ2p8j82J2J76J67J28K8n1p1l5Ko3n7l0j2Q9J46P7o6kJ04Q4
5350F14L2qj4n0o7N0J06R0J07l8j89j39o8J0Q3Jq5r4p6nJ19K20J24l0q5l0Q0Mj69k33j34r
5382A17J03P0Q8P6nl0o6o4PO1P2L3q9j30j33k06j53M4J49J34N4N6J37J33O4k2n7kK1k6p7o1
5414B98J6L6%q6j34n2L1J34J70J55J53R1m4j75r2n3m8j6o4o2J2O6nj1NJ09O1m8n6l0Q1Q1R2
5447F15J43l5j21l6NL1Ok0j9j7k3j1K8O5j4j27j18pj4l6M4J43J78J60k3j22j11j48j19M6J03
5478D46J03J29J09j0n7k4M2M0j47k25j44l3o6j32n2J16P8L3J03K2j18l8L7l2p2K8J74J66J79
5507F55J06l2j09q6j29j83q1O1N2k5RL0M3nj2L3K7O9J2m3P4K1j17j04j55r9O5J13n3l7Pn9
5539D8RQ7M5K2M8R6J69J09L3m0r3n7q8q2n4RQ3o2j13j5N7L2OJ8R5J54R4J8K8Jq1p6L1P4k6
5574E79j13j07p8PJ09J24J32K1j06m0l9pJ0m8l9nJ18L0j03P6J77N4q6j43j66o2qQ6J30M1K0
5605E64j9j28j47l0K5L2P4M9Ok6l6k6p0q1l9k3Q1J50L9l3l1M8n3k18j45K1K06K92R7j21r4
5636C64K8R5P2m2m4Ol4o8j09o1Q7J19P8O5M9nOKM9Q6M2k8j08LJ38J44Q1k4p1m0J1p9k04k36
5670C72j24o1n2kj6K5J26J24J06M5J2O5K4n0J0Q7Kj69j29p5n5P9J30J10J17Q4M6J08J22J9
5700A080n3o9j05m7R6J09M8r5j81j40j57j08m4K4O1j5q3m9K1Q3J66J20rj2nk0o8j18p9rj5
5731C27n6J3O9K8l1n3Q9N5Rop7j41l8L9j6kl0n3M7J30K16J94Rm2p0j40r6p7j07j54o2N5Q8
5764A17J66K27J53M8oJ1L8L1n2p2l2q6j69j38r2p5k3l3j39j50J2J43J07R4R9lJ9M5M9Q6m2
5795C33j41r5J9R0P5j6n0J04O5p9j18q7o1l5j9K9P8Q4P3L1J11J38J19P8K6k1p2m4l0L4O1m1
5827F39m0O8N2J8n3j38J0O6j5pP2k9j88k73j57M0L6J4J45J69Rl1J3m9r6j9K7J63J48O1k6j1
5859F18M8J37J6j15L3L5m2J7Q0O3pp0j81j61r3o2N2R3m4j69j35OJ8n1l0m0m2N8J16J03R3J02
5891D46J5r5m9J10K39J13l6k6j11q6o0k8R9J15N8km8p4j17o9n2NJ19J63J60Po3j7j0o9j81
5922D56j59l2R9O2o4q1m1L1O6j0j35r5J2k3l0R7K22J80L4o2l5j7l2J3N7N7L5mk4m0j40j02
5954B95k5L2J03Q1n9J8N4l3l7j7L0N2J69J41N3N3N4k0j84k09k0J0JJ07J02o1k20q8O8N4Q4
5985E88J05l8q5mk4l4m3j11j26j26k7J72J16L2%l9L3N6rr6j82q7J10K19J39J19Q6j64k09r7
6015B74j5P8oj31m0Q1L9j0J2J14J44L7R8J12M8Ql7j62k22n8M7N8J9k7r3p0q2q4j5qL0M7l8
6048A48m0P3J40J67m5j37M0R8O4n8q1L1J24N9kl1j4K4l7m5J0L6J18M5k2N5j9j16j63l4J02
6079D90N5l9n5r1j15j0O7J00P0K4nk6L1kl0k4R8K10J42J3n0r8j59j22l5m7j22j07p6q9l9J09
6111F8K17J56K5q2j39q3j0QR3J43N1n2j43j89j18M3k2k4Q2N2O8M2J12N1j10p6p1P5J87Q0o1
6142C73p7qJ01J12P3P2J31N8j58j32r0j14J5R9J36P2j24j12r8r5o7p4o8J24K28J20O2N3J6
6171F28k8m3o0p7k0J1j3k6l4r6k0P6N5RN4J18J45j0j48j28o6j0P0M3N4J4j60j12oM6J11O9
6203D46K9N6P0qr6j30oJ10J37J19q0j80n8k1p7kJ26J35Q4j09j92k0J51J01l1l9LJ27J27J20
6233H92K5j31j03P3O6l7j14j62K8J09M7P8P1j8r9p9j9Lj15k06o7k9lJ2l1k1R5J45P9ok0J1
6265D74j00p7MO2Q8k6j96j91m0J11J13q3j69p3L1L1R3J31M4p3k9M4M3k1m7k9j7K3J9l2j24
6296a6l9J09P3n3l9J00K17J53n5o8QJ1n2K1N4rN5K2o7r3j34l6Q6J01P2n5p7n5o7n1j03q9J
6329g5R9J72J23l9r3oJ9MOJ0k8r3l3J02J18J7p6j9j1l6p5l6J15J47kl1O8P9O4M2p4q6P6J32
6363E80N6o9j95j30J7M5Q4O0n5q3j7J3J5j6l9RO1l2j30r3R9J41J34J17J0n6j0N8jj6Q3R1k5
6396G06KPr5p8l8n5m4K6J14R6K2n3p4L8J44J24n2j45p6k2J5N0P8J9j18j75p9ln9m6r1j60j01
6429a23p8j0P7J06M3J19J38L2L2J6OJ33K17K9o1j0qo0j15l6R9J61J12r3k22j07Q3L4j39p9
6459B96P5P5l9nP9J04J9k6K6k8l9P0L1j7m8j25p9M1P9Jo6n3j1J6L5Q1M3m0q0M0J48M3j04q8
6493D54l6j11j28o2L6J64J84J37O2o4j30j31n4n3n4K0R5Q1P3K1l3m9r1o1jP8Op0m1p3r9q1
6525a1J3J17J6J6Jk4M9O5J19J22P2n1m3R9M0o4LN2p9j65%N2j4r6j80n8J40O9k7l8k7j7L2J17
6559C00Q0Ko7J0J30J57J16j0j57j74j08M7J01J0Q8J02j3q4oK8j39j71o7Nk5p1p9l8J6J6r2
6590i3r0P6J97J61R9M7Kl5p5nl5p9L9J15O0M0Q5Q7M2m0q6p0q9q7p3j4jJ1N4M7M3k5r5m1ol6
6626A30L0O6J09M1Kq9j04j9NJ1Mpj3J09Q7q2j36o4O2Q1lQJ15J07q9j75o2J16J81J21J7q1j3
6659D65j5m4L2Pj41q7M1L7K5J16J39K4n3J4O2N8l0q7o5k2mm1l6J1L6J05N8m3o2j44k05n2N1
6692A50P1J09J04P1jQLj22r4j22o4M9M5nq7k6J05N7p7q7n9k7J08J39L9N8M7Np6j43p3P3J21
6725B99M8k9n4n5n2pk4j1K4O5J04Q6l7r3j38j20j7Q3J22J03j3j43j10LP5J76J44N2j5m1o3
6756C62j01m7M5Q2L1J05J19L8on4j34q5j2ln2M8Q2rj03l0N0Np3q7Mpo4J1M9L2J09K4o1r6j8
6791A54l9p7l3L2Q8R5N2Om7l5l9P5K41K05P6p0j67j22n7k4l0lK8j8K9Q5P0J15M9k2n9l3J04
6824F29O6q2j08j4L6p3j18k0Qm9k8j0l6m6r9jN6L3NL4M2M8J34J90J8j10m6K8j06j72r6J7Q4
6857B14K7j7J1j1r3r4j1o0p9n1K9J26Q3J35K21J08l7j18o5j9m8k0n0k7Q2M7r0q2l0n8J9L3
6889G5o0j53q6L6P7R8J34J06Oj22j20n8k1qJ8P8N2P3R6N4n0m2l4j15k04j70k0N8J11Q1O6K6
6921a8l4q4p7L3Q4J08P7M7K8m4j08n8j3m3K0L8Oj2p0k2Q2O0l0j00n3n6k9pJN7J25J40P3rj2
6956A00Mj5j0L9N8O6N8P3O0J7r0r4l3%J0kr2j49l8J38J70Q1k9j05n5K6P3Q3j5j25n3J5jj09
6990E6r3M0R3N8L8Pl3p3j07k1J08J33R4N2Oq7j89j20N0J48P6m6j28o1J3L7R0J32J8n7q3m8
7022A03M3J2m8j7p9j74p3OK8P0L6K5J1l1L6J1n1n8J5J14J29J30P6L4l7j62j72m5M7LM3K3o5
7055a7p6mJm2j3P8J02Q3k9j07q2r1p8N4J01nj9j9M0P2rm7L2Kl7k9l0KO0O2N3M3r7r5L1J07
7091cP2k9p1p8p8k9Q3J13j1j02r7n6j9K8L6j7j1R7P9j3K8L6Kq9p6kj8J1J39J64J34N5p8j60
7125D0j30o7P5J22M2N2J4j04p6o1q8r2J5M0Ml1J9Kp5r1j07j1J57K05K04J36k9j22j05m2N0
7156e4L7o8o8Ll8o4n4p6q0J0P8J23N0rM6R2Qj11j20L3J65J10J1o7j3P4np8M7N4n6m4k6p4j68
7191c32j66L8P4L0J3n4n2j3L7J56J48P8L0%q1o3N2J8n8m1QKJ3J7k4J8M0N6M7n2o3k4rl0r3
7226b80k3L9P6N4j0j2jj2m6QL5mj0m7k2j6l4KQ3J4p1l5%j00j56n9kj6l5L5J35J37L5o5n3O
7262d50L5L8km3L6N9K0P8R8N0L6l5j02r5m5l6M0O4L4j1kK5Pk2q2p4j03J2J15R3Qq8l7j7MM3
7298c49P6P9j3mM4P7O1q6j12l7K1j4l2J2J6RP4N0k4j12p2O4P2O0jJ5Jj14j36l9lr6q3l1m1
7333f68P9J74J11N3k5n9p8j09k6O0O8J5J8N6M2K5o3j16qJ43R2N0O0k9r4p4o1r5r0PMJ0Q9N5
7367c84j5p0o3JN3j3n8j9NK2p6j11m6Q0J14N6K2L0nm0j1L7K8N9O7l3k6O9R7M5m3q9j09j30
7401e56p8m2J9J8J3M5N0k6n3m3n3K6M1L1J11J61P2m1q5p3l8j33j28N5M5P4J00%o4n8m7l5K2
7434f70Pl8o8k0K0J13J19op6l9jqO6L8K0J9%rl7o7o1n7r3p4J9N9K6K6N8l8j21j2M7O2R6J01
7470e99J22Q6np6p4k1lp0j4R2P0L4J12J06k7j07p0k0k6q6j12p4k5P9P1n4j08n9j2l4k4QJ6
7503i04M2K2l3M6R1%j9J8L5J01P4j4l4n7r6o1L4M0l3m2m0n1j7M4J12P1m8j09o6L7O0k3k6M2
7537h04M1LRN8qq0q9
7544h70
##PAGE=	N=2
##DATATABLE=	(X++(I..I)), XYDATA
-57990a706j01K2K18K28K00O3k7oL3K8L6j2o6J1M8O5J9j1m8j13k25j50k1MJ43J52Q9J8mk4
-57960a137nn5p9LJ5M9M7k8k5K7ro3o6K6O0o7j61p3J41K34L8j91r7M9J01J6j08m0Qr6n2Q9
-57928a449K3N8K6k3%jpN8J62J34jj31j38PM1k5n1r9q7j4P8j9p5j0L4r4j11K4j5j86j22lo9
-57895b085j13n9QJ79J89R2L9L0l2k7o7j63l5M3L8m2nJ05J44N4k8j4R2P6J4l4j09q0O8J0o4
-57864a776L2O8l7l7N1R6O2p0j26K0K5j19n5J18J54K6n7j89r4O5J91J49Kj56K2J40n1n9M4
-57835a561K05Q2j58k87k70j08M2M9RN5m8j60p9M6J74L01J55r6j01j14l6J43Q2J01M2m8j7
-57808a597n7j25j88j79p9J9K06K53M8l4J7l9n0r8j33p8p4O3J56J34l2k1P4q9j27p7j16o7
-57780b290K1j8n2J39K36M0j93j74P0J49L5Kok7P6P9m2j47q1%J03J68J15J6k0J8J2n4n4o8
-57750a947j28m5j2j9Om5j8J48P9n3o7n2N3P1l8nO5M6L5J04P7j9j16p5O7O8m9J0R3M9m6j92
-57718a955j14R3Q0k7q3j22k06k15r2O1M9k5K5MN6J51MJ7P2o8m3J23K1q5p4m9j00j05R8K08
-57688b301K67R4j52j33n7N4Q2K0q0q9j2M2Q1Po2n1l7K25L34R2j12j42j97j90J12J17k0n1
-57660b159N5R0oL9Q5P5j5r9j31k08j06pL5j2p1j03j58j65n9p7l0K83K80mJP3R9N6m0J27K72
-57629a880Q2j30q5J1o1q7o2l5J2J67J72L9q1o9ok8p8j65j26k8J9L6P3N8N8M9q3j73j30k2
-57599b553jR1J50K26N2j70j78p2J20J99J62R9M2k8j14j72k00p4J0m9j3M0L0l7n4j26j96j02
-57571b918j6J06J82r6j33J9Q1J78J94M6j29j29J9J24J95J90Q9p4k6Q6K0n4K3J81J61k8j39
-57544a848J1n3j65p3j5j8n1r3mK24J56n5j52q6K0r5j97j26J19J74L7JJ5j5l4k7O1o7j27K2
-57514b461K9n2mo4j10l1j6JJ18Pk29k66k2J21J19R2J53J2m9k8O2J14J37M2O6J92l7k50o3
-57485b417L5l7p1n4pJ8l0J00K72L67J15j45j92k23j05n1j01o9r1k4Mr7j67j30J13K45M4p9
-57457b777r0L6J56J41P9j92j47o0p3r9R4K81J04o1pOk0q0j45j92j86j40MK32L53K36n8j60
-57429b765L6O8p8O9J86J11K7j61j82K1%N3J50l4j89j81L1O0P4N1p9L4P7l8l9J2K4J37J36
-57400b389j13k80j84K5L3rO8P2n9k08k20j74p1M0L1oL5J84J41Q0N3J42J91Lj73j40N3K01
-57372b674K04kj25j02j60o7R1J52J77Q7q7j15J73J04j56j88n8L1n1r2m4N6K3p8q6L0K08K66
-57344b483J29j9k27j32P6q1j04J45J08P0J93N6J6l6j66p3J03J05Q1J3o9j8l9p1q5j41k39
-57317b888j60P2L12K64M9j84j90lR2j06j86k5K4Q0L4LJ17J85L2p2k1j07q0q4r6K2J89J01
-57289b626j58l10j72J8K5K4J71J73q5j63j35j0K16J64L4J4N0mj12j93j01J71K67J9k2M9L3
-57262b663O0L5lK4Q4Q1M1Q0J03J0j40j91k20k64k87j64k0J53K54J68P1M7N6L0J75K00q2k43
-57234b605j43j03L4K65J06j50j16J34P9j50k60p6J35R0l2n8L3N4Ko0J4qj14r5j62k19J73
-57207c232K61R4rK1J01J00N1l2j7n6j50j60o8j51QRk59j63P3R8M9j09o7R4J51kk8J6J55K08
-57177c014L1M0L8M7j4K3J05Q2Q7N7J25o4k91l2K58N0q8j54j71j12q3J6N2O3j38j78J53L00
-57149b812K19R8O2M7n3j49KJ40J2j20o8J7l3Qm3k06j13J34J71K2j61j13N6J41M8j4Np6q9
-57120b868j09l3L0k4J1%M6rp9j6J4nL9Qj3J0J32L3j78j9J62J32J15P1qj08q2L9M8j66j14
-57089b941J06J71L17J79j38j73m3l4k18m21l14j15j37o0J98K77K74J33J8M0j11k35j14R4
-57065c247O8j81k33j32j6M7P4J39P9Q4J35K31J16J73J88p9k82k35j91l17q6R6J39J16P0N7
-57039c187Lq5pk4N1J73K07J67R9q3j85n7j4qL1P5J52J25O1k80m84l34M4K13J86K26K3k41
-57011c153k58L0J93K28J98J13M7o6n4j24n4K29L23J47l6l1l9j50k08k71j76o3j83k84PL48
-56985c287K12J01L19M20J08j45k58m33m38k26L3J61K8k6l0l7m5J30J33O2J49K56J40q6k21
-56960b980k92j57K77L53O5k10j75j9m2n3K9o8k42j95m9K16J88K74L06P7m1l3j29j10k3K3
-56934c010n4j80k06k34j07O0P6R3K6J2K7N4p8j55R5J67Q8K4o1l3J2km6O8J43m4m9J83J12
-56905c019o8kl0j78k22k29j20K79M02L00P9p5n7p1Qn3j61j51M1J02q8J2O2J4j2k6r9j3K52
-56876c123J73oK4o9j49Q8J60q0k09j50m1O6J18K8J27M3k22j07m1N2K0p0K7J26m7j12m7k5
-56848c446RO6J35R0p5l88k84Q3L01L17K73J39m0J14K18J57K7q0j7p9o5k7Np6j43m9J11m1
-56820b765j46o0K4k2n6R0P7P9J21k7m8P0Qj34k78k01P1K29J80m5k00r7J14N8n3j01j76p2
-56792c360J9M7j08p6l3o3O3k1r0O5K00L57L08J0j35j63j3Q5J50m1k17n7J30P3m8K1R9O2n4
-56763b790l13l71k32q6J40K78J20k8J08J12r8k11K8J84J30m9j01J32Q1l9j55l01j74J66L27
-56738c142K82J84O4o6k00j35K7K1r9n5K7j64k83j17L15M79K86K2k40j98J01J27l4k7j77k93
-56712c295j70o4J18O1R8K80K71J92k6j18q0N8J45R7L2l8j86j54k02j46P7K27J53R8J09j52
-56686b615j47m3j0P7J05K5j98k70k28j28KJ13J07kk02k21L2J75J96J08j40l42j44J08K0l8
-56660c660m4L3M5k8Q9K35K33P2o2j45o7J73K95R1OJ5j17j57O7K04N4k8N4k4j52j92q6Kr4
-56631c188j87j75k22o6J60L47K47K9l7qJ18J62M5Q9P0k55l87k89k45j49n3J02L00K65m7k09
-56605c583j39J29K48J66J68K14O3r9k10k51j82R4J94J30K67K55Qk49l29j92K4Q9j81j38N
-56580c499K14K16M7M8O8J03r8k22p8O7J0p8J6K76J79P8J20J10jj65p5j3m1Nj33j45J2O1j12
-56551c030r9q8L9N0k66k54K9J36K36K37J12Kj06j62j87K6J54r1k27k4K3M4J53Q2l8j0j7j43
-56523c419k99j88k7j8M8O2P6J42M8j5rM0K13K50K35J38r8j41l6n9l6K6P7K0J0J03J34J17
-56495b606O4J27J07K8r8M1P3j35j75o7O4L3J12O8j54j83k7n6o8J39R6j3O2J31J41k5l24k18
-56467b863Qr1j53j44k78l42K6K94K45J29j0k3J9Q4K0m0o4j35m2J15J11K9r2k01j50P0J63
-56440c315O4J06L33J85N6j2r1j2M2L2n6J9J06K9j9l4j99k38j90j15P2Q2j5j28j49j69k00
-56413c816L9K04K57K31J25m5r2J47K65l2n7R3m9L2J98n0j42K0J26rk63m12l69k01k5L5R7
-56386c693K04J77%N3K21J41j55l70k98k15m8Q5J56K06J84K70K17M1j42k25j39o0j06L8K51
-56361c207L80K63K2n8m1j67k58j93m6n7r7L3j7j30n6J16K40K45J02kr9j12N0J32Q9Lr6j60
-56333c121j66r0m4r5mJ02M4k94l03q5J53M12K89J11J39L3o2k9r8JJ56J15O3j35k13k1K13
-56306b929J97J55Jj9N2k8o8J00J76J11M1j65k66k28k05j77R3K02J37Q4q0k56l53j95P4J41
-56280c405R9J80R6j43j35n6l9K1p3m3M8K2r3N7L51J13l2O6j63l07j52O8K15K79K62J24p9
-56253b719l12j67J9Q0J22J91K27j85l82k33J9N7kMrl0R4P4k02j56P0K84K82Q5J11q8j55j6
-56225b937K5J91L67K32o2j63q9n3n1k1q8q4m5q5q0Q4K20J32N4mk25l63k01j0N7QL9P2M1J78
-56195b861K27O9p8k81m33k55M0J15p8j2J12L1N3R9r8j78M1K62K87K18L9n1J10K28Q7j72j06
-56168b585J18P9M3K07L9j98j22j43j73m1J4j01n2j02j91q1O2J26L2L2N7j47k05j01j01j40
-56142c674r1o1m9n5k4l9J04K83K82J3j08K3O0l3j55j20P3K66J96N7j47k56k00j58q6J9R9
-56115c781J56K52K65M1j40j26q6J53P6JN1R6P0m1kJ23M5p8NR7J33J51J7q8L7R7R0R0pj6K1
-56084b298j67l62l84l87k17R4J75J44J81P1l8j10l0O7j32j93p2n7P1R9O9N3J56P8q9j43k00
-56057c621p4J61L44J81j25l10l29l23r4J82L65L35J52r3r3N5J02Q7Rj24k06j87J02K28K6
-56032c250j13n4O6J66J20o5j2P3J17O3L7r6j19N2j8j41j30O6K17K02jj41j12k7m1j16j6R6
-56004c177N0QJ4O9k8m5P9J5j01k14j85rL7j6p1j55k81j61O3rj07K4R5L08M36J67q1j84k49
-55975c708j58R3Mp9P8J53K32L26J08j01j09q4O5K51K31J44m7k64k07O3J21j09k70j41K10
-55950c198L83L11L25M8r4k19l36k59j07J7o0O7K93L12R6k80l89k34J4J17O4J41J86J22k15
-55925b895k75l9Q0k0k35j30M2mj51j6J28J33J86j6j98k66k39K9Q3K23K72J43J1q5K1k4j63
-55898c405k08J7L10K85P1j25l0J65J05j33j82J00K82Q8j57k23j41j08J25J61L7j3j5k5j34
-55873c153pJ10p6k64j37J34L12J96n1j74k7J24R2Q4j23m62k93L4J94J63N6Lm7n2j08q3N0
-55846c505m0j33J03K71J04R6N8m6l7j56p0O1J9Jn7N3L03L55J82Rk2M8j5q4p4p4J34J77k01
-55817b540l87l04o4L1Rj17K3J54K8j38j5Q8L1j05m5J29K80J97L0j10J7Qk13q7K04N6n8j28
-55789c026LJ27qj28m8Q3J84J79O4J1R1P2j35j17j34j04j58p6J10K08L55K82j6J0Qj30j54
-55762b447l16l23MJ28J28J59l0j43LJ9J63J79q3r9r8j84k62k92l20j93J68M36K40k02j30
-55737c495K3K1M8Q7n0j02N0J72K01J99K02J73K7r9j7n9j94k59l15l31k01RQ7N9j29j98j81
-55710d272k6J55K57O0j8m3r0J2K2J61M38L23L2k11k62j99j72J14K66J38Q5m3l08j62O5J30
-55684c548K56K40K79K60N3j52k42k02m3l6K6j7M6N6k58l23k38q5K13J99L2l4O3K60J82k17
-55658c230k12ON7L2%J17K48k2k23r2J48K31K22K7o5n4j54j23l8rj56o6M8J73K39J17p6m8
-55630b903r7j90j59q0r8j69n3L7Q0R9J2O7J93J26m9j65o9N1rQR1J5j8J11K78K76P8J3K8L4
-55600b462r1j81l2m8j57j33j24j57jQ6J24J62N5j0N6J2l5j43k05P3K75J05j57j53N2J09l2
-55573c012j34k07k53j56J33O2j18p8J84M12K51q8j40l9j69j96M9R7J07J85J62J28p4j75j4
-55548c083P8q9j22M2m8k31j41J63J85qn5K0K18R8r4j78n2P8l3K5O6J22R7k7J32K16M7m0j13
-55519b727j91j22p5j61j9K66K97J58j02l38m95l83oK49K80K11j2j06K7M2o9n2K5J26J53k1
-55493c045N7J59Pj86k02j09j18o6J22K93J46n2p3J4jj30qn7j52J5l3l25k55k0K02J82J03
-55466c532K82J63L1J45P9k8J24J12r3j17j77l32k31p5J05K14m2j53J70K17J22j08j57L8R8
-55441c145J76R4l9K7J5j88k20r9J38L68K59R8r2j46l1j56j79K2K2N3N6j9m4o7j88j16J77
-55414c224L95J77k48k66r1j64j74J38L29L70J80k4M5J4j60k09j73j63j13Lk2j47k21j06J10
-55389c744K27K34J43Q9q5j76j7j3j3M3N8Q6J08n0j62j36RM6J22J42P5oJl8j12p2rj09Q2J32
-55359c145oj50j24J22J98N6NQ8J00O5N7K6m0J3K1k96k28N5J97p2k68J7J88J80oj15l4M2r2
-55330c146o9q5k16j23O8J29L58K65k1k08j80L2Qj08K4R8p6o7J15J90J09M7j87m50l05q9J05
-55303c782K36K87K26P8K11J04j56k01J7K49K59j63m60m68m67k81K5J84J44P8j02q8oj13Q4
-55278d105L88L85J76J09O9q5qP2Q0j0n7q2P1N7r5n0j78j47QJ06J43R7n8j45q6oj6K7N0M6
-55248c244Q8P9J57J96K45J05j82j07R3J3j35j50k24j71M4K59K28k3j37o3m7q7j55j66o0J13
-55222c331R6r5p1N5J42J46M8j80k36k18j63k49j98RK43J73n8N4K04R4J10P7J76K84J7k11
-55196c082j61p9p2K5J40R0N7J3J0j03k22p7K8J22J45n4LJ17j04k71j41L3l8j10M4Q8J00J30
-55168c369J61O2j04p3R4K32L2k41j90j1M3K4J8R8P6k2q1m4J54K12LM7J9l0n9j72k22q9o9
-55139c501j29j5j06k13p6J42L86L37N9n0k9Q0J1r9qR4J60J66K06P9k25j69p1j06k11k54k2
-55112c564J73K63M3j69k52j50L2L02K65J01Pj0M9pNJ4o3j91j97J7M3m2j69l23j58K48L12
-55085c421Q4m4q1j72k73KL25J91m7l0J49K28L11J20JJ17J21o1j85j45k31m12k18o7j22q7
-55059c947RJ45K91L06J82J5RJ11k9o0M9n5k07k18n9J30K29Mk33j24l6J57J73P2J0n6k6k3
-55031c181r2k75k22P9J01J89J62m5r4Q6J09M5m0kJ35Q6jj03o6J59J40j58k73M7L38L20J58
-55004b398K02J71m2l36l71k21N9P8k8j40j52M9P2m0q5n3L0joQ4k0k18l77m15k02Q1L32L05
-54976c642K12L58L06M4rj28k90k98PL64L99J47k66k18n2p5K3J27P2j9j19j52r7m2o2l7M6
-54949c401K82L03J90j82l57l04j64r8o3K8K25K79J43J4j5P5j7j85o5R5l2r3M6J04O4q3o6
-54922c277m9J73J51J1N6j37k30j75q5j25L4J32J40J46N7M5N9j04j14K4J9j98j90Q8K4j42
-54896c667j47o7L5J82J65R0J39J13J36K22K08O3mr4k09j07L3j03r3j31j94n5%j36K2K44J45
-54869c210O4O8n9k47j52J63J82J33o9k25j74l24k12L0K71K41L2l1k0J34L11L96L03J05J0
-54844b280m8p5k28j72o9KJ14M5K4j06j56p8j87j45j8Q6J71o0r8K50L20R8l2J15N2j47k33
-54817b855j28j14j26k79k72M7J3K0J29J38j6p2M8J55Oj61P5K51q8m56m17l7J76J62O1O3J73
-54790c504J83J52j21j69n8J03K18m4k50m7N0j40l79j51K09K34J10Q7J56J36p0j6l2o2o4j2
-54764c481J00Q1R0k8k50j78K6R0J65J96J3j46J07K94L08n9k58r7r2l3Ml07k05J87L08J72
-54738b993J37P5p4M9Jk14j68n0n7p0Q0J07l7j27j70p3J48L54L12O0j81l80k90J18K05j22
-54712c360l11p5J02P4J65J79J02n0k7ML2J80J79J29J99J89J53Q3l2o4Lj27j58k18j89k45
-54686c083k21r7j13j80j16P1M0L9O9p7j36K7K11J94J33J01L5O0P7J73l6l86l27n0J02P8P1
-54659c341J63K27N3j83r8j0j83k09L5J38K55J90n9l23l25m9N3K12K14J31J88J41j92j62J8
-54634c116K7k5l7J66J98j6p2L7n5j96p6N2R8l1K2P9p5k39k65k18o0LJ12Q5N4J37m5JJ53O5
-54604c237j7O6J82K19q3k09Mq8k10j61jo9j76j72j18k01o3K33K72n9j17n5J28L72K16K39
-54578c105L36M4k08j34m23m05K1K47K19p3k20RJ31J5Q3J21l9j53n6J14N4j55j80k4J34K10
-54552c437R8J47M8L6K3j62j83j08J32K83J05r9j45j47k74j03N6k0p9m7l0P4K20L28J78j60
-54526c266j38r7n1p3j33j43j86K9K37m8j06J90M46M03J16n2qP9J84o6l78k14k5J97L31L2
-54500b740j43k2Q6O9j9R1J42j08k19q9J69L02R4j89k69j92m1q3l3j22j95Q9K85J35m5n1O7
-54473c031K9k83q7R9lj66n0Q7k0N8J94J39m9j06ol9j03o6r8k81k60L4J98J45J67J77K12K45
-54445b864O0r4j45q8O6J9oJ25J33K14J93O2j63j46j86k18jJ37N5j14j32m2M8k9n0j23l0M2
-54417c277N0J08K45J71p6k36j54O2J56K9QJ74J35J4l7j04j65q5k36l44r5J33J05q0Q9K70
-54391c140K99J45j02j32j27j39k23k12o4K6J28k6j57j62N2J34p3j27j32q1O9J09J15J09J99
-54366c512K80K47J56K6k02k88l13k55KO3M3J67K39J05j02j83j43O0J00J41j8j99j42n5r0
-54341c873K6O1r6p3j07j50J43P1n5K2J80L82L91K63rk16j24J75J41j58k93n9O4j22J18K41
-54315c057P0r5m0Q5J07J56j2k62j47k3M5L0j17j14L6M0j00j62p6o7J6Q7N3J98J12j12n9J99
-54287c209K10j7j52j05M8Q6n0l5j03o2J62j9k98j54J03R6K1O4J46O8p2j01nJ21J49J9q5o2
-54259c236J06J05M7J72P4o8j06j8Q7k8j62j50j89j33K2KL3Q6L5k7r0j11m9l4J0K53K74K22
-54231b873K58J83K1j49m53l27m9lor8q3O4J08J4J8M6J90K17m1j09P7J63j92m40k83N6J31
-54204c560J40J36J9J93L91K07n9l00m34k63q3K22K73J31J47k4k16j03J0OJ25J16j1k3j53
-54179c113j32l1j0O0J17Q7r4j06l5J0P9N0kJ50M7n9R1L7l1N8L8n4o2k8m7k5n9j1L0k4r2j37
-54147c298j19j0q4k48j35K07L21M10L87k6k14k99j06K9P8p1q1j19k18LP8K5J95K20j78k35
-54121c488p5k2R5J2k31q9Q5N8J9q3J05K90O3j31j61k05j56m9O6J4Q5K34L37K25j90k04k7
-54094c423J10J10j0k7K2j4j38k06k3O9P9M5j54j79j09R3K97K54K19J48l2k07l10k15o1P8
-54068c584J74J90K31J39j56k11k9L6%j55k09k26j42K08K11J7J04J42J57K7Oo2q0J2Q2Q9q7
-54041c116j63j15L6O7j23q6P5R5L23K69l3n5J19M9m3j11k01j31j05j29M1R2K9n1j11P9K59
-54014c040K45K3l0p5q7lj7j11J3J98L9q9k3j24k93k42k58l53k03J86M82K99K3K07K49J83
-53988b801J43L0q5o7l5o1n4j33j90k12j55J77L75J39m0j9K6J1pj46o1J53Kj71n5J52J27J03
-53960b854K14K24L47K80Jl43m69l60q3Q4P3P0m6l0jm8o0j91k56k27l7J10j0o6J76L25M1r5
-53932c231J21J53r6k82k93j09K1RO2r2j26Q9K66J82K4m3l4kj21j35KP1K8M0N0KK2r7k07o8
-53902c794K4J5J21K00J31q2k16j29N6J91K09J3m5l6m4j33k40j23j8J0o8J38K42K47J05j66
-53876c392q6l6r9PJ37P3R2Q5J27J39L9l3%J28Q8j31k17j71j62p6L8J40J40K33J73k10j66
-53849c140Jm5P3P3j0K6j35l02j48L0J98L31K24J02l0j50k18r2j52j68j35j63N1K57P1k8L0
-53822c449%J00J94J80J05j0M8p8k50j69k6J05J18N7J33J38J82K7l15m93k73M1P9K51L55J24
-53796b826J4m4j09K2J03O1J38Q0J7o5k08j14q8o4n3m0Q0K28J72jM7J03r6k36j89n8O5K14
-53768b847J42j37q5K63L97J60q8k09j58o4j36l02m55k81K9P5P9K66K59k4k64j71r2k1K73
-53743c391K66j14k91q0J27J08R4P2L0q4o4L4n2J6Q0O3J34J17j52j34k7r5K0J57K45J30j07
-53716b898j44k09k19n4J56J57L2M6K0ql9k5O3l1j27k2J1R4J62l5j12j06j08q9j6P3J8q4k16
-53687c710j79r4Q7J45J74J57J16R2J47k0p3J18P3M6J29n8k12k22k68j88L0J86J95J60J37
-53662c032l3q6K1L5lJ42J00j08j09J58J5l46j78N0J2RQ5J75N6j28j79q8j29j40j35j10N3
-53635c893K08J67O7N2J30K65J30j55k68j21O8k3j41j63pJ23K7J7J84J55Mk11pL06K80M3r2
-53608b855l6p3Q2r4k37pP5j6q8j2P9K2l9J25J66L2j62j08K5%M7j0o5r0r4J01K47J51J29J00
-53578b605PO1j21k06p7j21l05j93k4J4R5R4N6J73K70J69J05Nj1o7j52j02p2j23r6j15j39
-53551c480j0J20M5n6L1Kk7m7j18j23o6P6mj26j38L9J08L0Q3J62j2M8J86J33n3m9K8r1o6J95
-53521c180K45j38j78j4P5J76ko4Q4J99N5p6k03k38q9M4K08J30j76l82k40P8K36J67J4j42
-53495c411l12j56J06o0r7l4p7jJ14K13J69j34k55k1K16L29K72J58J89P8n2J52J51j43j48
-53470b754K9R1M3k3k2k72l68o6K00J85J50k2q4k9n2j68j35O2P9m5j81o4M9J02J59r9l40j53
-53442c728J99L36J63N0No3k00l11k77k83j55O1K37K74K41J30j0r0j20q7kJ24J99K08R1o5
-53416c073p8n6k20l07k40o8J16J02R9K7J3J37R0J8j8l7p1q6j25k0km4J84L19L1k71j79K20
-53388c539L92J49o5r8j24j30m2J11J96L28J65o6j00r5M1J98Q4k3Oj85l19k66p6K5J57M26
-53362b850K14q2j20k05j78l2N5j09l1J16J19k9k14k56k96l5J47J1J39K70J65P6q7j75K6J47
-53336c214K29J37o6j17r8p4j53l55k59L1J10n7n2L8j13n2J92K62J27O2Rj27o6P2J57J53j35
-53309c359j80J6N2J80J90N2Q6Mp5O2J10J30J25r7j76k58l16k7L87L12j6j98j28j89k02%Q6
-53282c429K5M6K5N1j9j6Kj31l03j59L3J7r5j35J57L93K33k7j30j68p4J3M2J00j1j40k35q5
-53254d020K59L59J02k19j48K8K9O7l8j28j26j67j8J16J18J76P3l8r2k5l1j48k8j5L2N4R0
-53227c738K07J89o6j50j50K4J53J22N0R9P3n2mm5j33j85O4K67N8NL9j59m81l53q8Q7K02K21
-53199c744K48J20r1k9%RJ41K36J27m5r0p3N8J62O0j02o7j61o7K09L88K38K5j30j52o6Nj41
-53171b932j88o6P9N3k53k40m5l1r2L2J37J36N6Q0J70J10J02q7l06j94k4M2j1q1j4K11J10
-53144c246k34m07r8K46J70J51P4k59k21J1K9m9o7j67j21J20K35J27j34k85k46mL20M05K18
-53119c432j0j02j24K9J80K35K04P6p4j49k09k31j21R4K16J07J9N6J2k4m8j07k41l38l8R6
-53093c924J18K88L17J11j42j63r7N1J20n8k35k08q0M5K42J78j5mO9P6K3J55L53K45p2k86
-53067b893k59j94j20M8Kj77k26j52Q5K10m4l00k66OK02L50M12K44J86J40O1J43o1j12l4n7
-53041b806k09l37k11pP5R0P8O7o3r0P0J57R2j04j01K08J86l4j86j40O9Pn9L1R5J3r4M7M5
-53012c111kM1j40j63M4R9n1o7P8K1K8J70K07N4j39j69l36l75k10K9K65M03K53M3N7N2K4n0
-52984b945j01j61j92j57j95j66j22o4K5N6J31K86K64L9o4k5j0N0Pj04o8m9rJ05L5j12j47
-52957c693R2K21%k05n7J37R7Q0L3p6K5K54J62mj04j13j44j46k09j62O0J81J09M4K1o2j15
-52930c574p2kO5J85Q0j2J01K19j6r1R3Q1j17k31k13j63K5L9k2l6j10j8K15K26J22K08P4j15
-52902c059L6J07L4o6l6J56l0j56j52r4L5O3N2J16J40J54ll06m12l86k77j42rL01N10K60R
-52875c155j3j28l1N2LJ6J14J44J9j29k66k30j45j56j76j45m2J52J56J00J56J44P4k4q7M4
-52849c553K43K12J54kk25k36j20l2N5J31J44Rj35j35M5k3j23l5p9q6m2j8J82K60J70J01K4
-52822c114j6P0J67K1n7k2o5k1R9J35K21K26J59J06Kk49l72k09r8k50j64l2L1m6j93j37j8
-52795c826n5o0j42q4J20L40N02M11O6j95p9L0j98l64k43N1J39N6j35j93J40K29k2Q3J05r6
-52769c420j02q9p6M6K8P2J60J37N3k1q0j13q2j18j32M6L92L17K6j80j00n4j12j35j05N1J24
-52742c467J44J14j55l16j75o1k4K0J04O3O7P0M8M9p3k04j60j79j76J73K54J54K02Q7N8J86
-52716c197K17J20k6k13k59k5N2j40k91p0J08K7R5J27j28j56J05K78K63j06m07k33P0J90J28
-52691c471l9l0K27P9K0O2o2l9R3kj55p4J18J57J17P8n2j23o9r9nQq7l3K1O8K03P1j88L3J33
-52660c040l6o5p0r9k9o0r9k5k1k28j92o7J03K66J24O5J35M0oj22j92j06n4K2J83K94L3j65
-52632c411j39n4J11J36J1l5q0k2M6K4j59j15l0p2j17j66N7J35J41J57K07R0n9j51k90j52
-52606c937m5j8J80L25K64P7k8P2R4lk38l98l24r3l7R7K33L26K56k0l12l34j07p7m8J85L80
-52579c530R0k50j37n0R6L96L81K16P7r9k13k14j79j2m0p4Q2J99J78jj60k12j80l3K51M18
-52553c000J33j41k58k26j61jN0L3J2q5j29p7pK9m5l8R4K48K77J48m9k46j06J70K61R6j6r2
-52525c126j39j23j01L0J02R9Kj85p3K87K64j66m17j62J35Q9j2k28l17j89P0K61J30n3J63
-52500c659M51K64M0j6j31k86j89r7p9n0J23L97L03K75K47l4j23r7r9p2j18j17j11p0RL8O2
-52473c139L0J4J0N8J09J38N0j35J5J14qj71j12j05k29k77j19J41L42L98K50q8k22j80k39
-52448c355o3K76K60K27N5k25k09p8NL7j19k8R0Lq8M0J98J3j86j07J21K16j3j27r4P5J00J00
-52420b876R2l7j22j21n1oR0J67J05n0k64k26j49O2J31J06j24k27r7K2K2L8J20j03j81M5k8
-52393c662R3L54J98k1j26j32j74j7Q9R2O2o8k71l33l7K42K53Rj89j70OJ9j10L6J58J27J87
-52366c385J12j4k3R6J7j3l2k32j96o0R3J23J04J01Q3P4M1l7R4K33j0r9o1k10k62j89p1n2
-52338c775J4O3j09l02j24j0m6O5J97J28O7j17j50J23K65J45M3m2l8K7Mm2j27l29l10j19J56
-52311d343L54L81L28K61J70J02j8o5j91j14J56J17o5k07k54k92k91j28q2J00J75J63K76K53
-52287c214K45Ok21m16l38J28K92L8j81j94j74q1N6K25J21R7R7j9j99m5J96J83l8n5Q0K13
-52261c198Q7n3l9P2J14j01k44j06N4j15k20j2J66J80J43Q2L7n4n4m8j01o4q4j33J5K23J95
-52234c258N0j07j23p5k3J55L3p7J02k0j23M6Q3P9M1j19L5L03K46J52m9l23k35j41k25k52
-52208c825l7M4N3m0j38l7P7J28J86J77J91pj28R3P4l15k45N1Q9J1N2L4m0m6Q9K10K18J68
-52180b913J37J30K02L2j26k9J44ol51l41j21N4J45J44L7j2m2j42j39j22k53l01j03O2l4r2
-52154d040L6J95K92M02K56L9j00k92j96rr6j57r5kPQ9L98L36j7j11p7j19o9L3J00K1n9J9
-52126c216OJ7oL5O2l9K4J13M0O2J28J90Jk77k73j69j43m5j64j36L3J02J2n7m9K09K93K8m
-52097c223M6P4J81J53o6j51q1q8p2j41j14J49K56J62l5j00p6l9k5L6MJ10J20j18l26l34q3
-52070c781K32J81k0r2j17P1J87K16J91P3j31k58j80J04Nj99L3R6l9j9k8oj17k05r5J69J15
-52043c614j53k73lK25K23J86J84J00N1oj16k79k77k32r4M4Q7M6J48K99J38J8j20j29L4O1
-52017c452o9o0K5j48q0N8M3J8j73k08l6J7k9O6J06R0J17j2r5N8J8Q7o1l34m02j39J91J85
-51989d219M5K5J11J32K03K55J54K6j55k98j05J96R0m4J2J1Mn4j8O8J59J59N6J4j1j10j51
-51962c445o2L22M96L13O6p6l2J07M3l39m68l56j31J97J21j47j93n4N3J33K38J14q1LP7J33
-51936b968R9j17j48p7pj04j86L2R5O4K0k4N9J08O8K22L00J34K2m1j13p9k3j12n4k6k38k35
-51908c329k22j19J61K16N2k7o5o9L7Q7Op1j11j34oK13J18j24j30j70n6J08n7k59k84j02K25
-51881d112K16J66O1l8P0J40J30P9Nm2q7m6R6Q8P1M1O6M8n0n4K4J36J56pj09k02j63Q2K4O
-51851c205n3r5m5p6p9r8q5O9K00K5p9j62k04K3K07J92n8p4J44K07J45J15J28M4Kl8j8j05
-51823b973k63m6lj13n9j41K4K25P5j51j11j15M6M6m3M8K16K80K53P5k8p4j23j94p3J00j22
-51796c244l11j98%Q7K40J67q1j73j45o6Qk7n7N4J41K2j05j64L4J46o5J1K56K29K32J93j61
-51769b977l20k41j68J0K66K55K24Kj62k13j69oM5R8J08N0m4j95j44J20J65J28J69L00K16
-51744b483j57l27l70k38k8n7n6q2Pr9o6L9k4L6J80J08P7J59J96J40j69l38j86OJ77J12o2
-51717c505NJ04J01P0R1J48k1j28k7K04Q4j50k75m32k45L1p5j65M4J83J81J23K05J14M8Q6
-51691c201m7p7J19K98J32j98m12l69j92k8n0J9J52L07N7j28K1O7J35J92L7o8p1j91j96m2
-51665c734J5J6P9P8JL1J98J74p5l30j75J4O8J28J46N8rl6q9R4J51N7o4n7q1j45k35p7J78
-51636c621K66L8k08QK7j8J75K38J82P4k6j23j61r1j16j63R0K04k01j88J93J33J36J70J48
-51611b834K90K6k17k65l57j91K83L25Q8J14o2l40j71K12K06kk1j17j40n0n7r5j47j51J7j6
-51585c672j37r7r8O4J41O7Q1J60R1k6j11k04j55P5R5M7j9j07j05j7P5L4J9J66Q6J13O9J13
-51557c252J50O2n5k42k72j84l5K22K54R6j1J13P2O5q0k59j17L9j6pJ67J09pq8j56j41j80
-51530c753n4J31K05J11M9L0m3j23p3L2m9O2K41L4r1r6m8pJ17N3j84n5J03J69l8k46j54N5
-51502c622O7R5K8j5o8nJ7L5J19O4j16o0Q5J08O5R8M8k7l0m8o5Q2J66J2r8l3n9l4J48J38k11
-51471c116m29k08K5J58P6N3J02l5q6j45j11J1K4j29q6M3J21J32J45o2j92l08k59n6K20K32
-51445c880K24O2j75j56n8J18q8l45j51J42M19N00K36N5J08J27J27kj60k04k70k08J15K84
-51421c180L3j93k63j43R4L9JR8J53K00J01O0J30np9J7M1l9j13o9K4J00J89N4j79j83j38k9
-51393c279J54K44J32J5o6l8p0k66j65O5J01n6j19L1J79R9p9j57n9J10M2j99k03o3K8J88J32
-51366c299j5j71o5L8j04n6K00J99o1j60l13l33j18o4J2L2q1p2J53K85J28M1Kq8K6R4J8J95
-51338c577R3o0R2J94Mj02j27k35k00L0nj04m5J16M7j01k5J12l8j43j73o9L7L6O7M6J72K16
-51310c742o2j97J7P0%J26L49J40j71j62j81p8P8j75j08J02K27J29R0J29R9J3k2j87k92n4
-51284c862J90K55P8o4j08L6R3J41j8l20j75RQ8k7m1Mr6O6K29Qj32j17o4NNJ26K43K28j1o6
-51254c297O7k2M6J67o7k40j72j16J82J9k63O9mk00r7Kj1j08o6P7K43K05n1m8J39l6r5r5o9
-51225c841J25K06Q2j08k4p8o8k4j36j51k9P7j7l7N8J43Q3p2j11J8Q5J35m1j62o6N7K08J63
-51197c525L8m1J18J41j0J31K44N8j62j73k14j79m1J63K37J7k2M9r1j92p7J23K37J45k4m2
-51171c092o6j00q1R9J06NJp5k80j82O4J35l3k15p1k4J7j8j83n9J04M7j56L6M14K68q6j04
-51143c529j3j7q6q7JK8J91J42L8n2j61j41J07M33L90J00M6J26M7j13j88k07k02M4J12k67
-51117c258k90O4K57J19L8n1j32k19j28l9N5K59K63K16R2Po6j49j11j78k00m9n2m7k4Q1N0
-51090c492j35j01n3k3Q4K62L30K65L01J59k29k17j31k56j06P3O7L0k1j39n8J4k10k22K7m0
-51064c821j07q7LM0J30J89O2k2j01n0kr9n7J08P7K3jj30k7J87P8j80j93q0J56L47L28K22
-51036c007J26m3l32l27o1Q8n4k15R0J09j04k52k50r8J05K36J97N4l1K2mJ51L30O8p7m7j97
-51009c523l54j52K88L02O6J6JlN7Qp5O0J39N1m3J33R9mQ8L1q8o3N6m0j38k17k06q4L7j8j03
-50978c679j5M7L1J53K17J30J43p7l03k18o7M8P1J68J46j25k68n5J90K23J70Q0k5J04J35l7
-50952b813q2q1j84k03j88j8J46K33Q3j90k19j97p7J69K27k9ll7n2N3n0m1R8J18pn9N5K7j12
-50923c433j5P5R3Q4lr7j79j85j41P5J75K27K12J45L6p0r6%K7m9L4N5q7k83k61l0J05M7jQ4
-50893c456O6M6L3j51j62r7o3J2l5k69k9L08K42L1r5j46l0J11J18J43K08K7k71k92l4J21n3
-50866c717r8J08J08K24J18j05j34j63K4K07K30J77O3kq4j12J4J9j19j50o2kk0R1N2j29j52
-50839c614n0P9K46K39J53j57k05L1N8q0j11j49k86j02R5Q0J31Q5K2J04J14k4p5j60l56j19
-50813d051J59K06K52P4j4J5J91J05p8K5j4J7K9Q9j6k43j42J03n4k39j81jJ41L3N8n5m2P4
-50785c559J01J41J94J02mO0K04M6o0o8j27j36j48j66p0J01J31J91J92n8j88j31o8L0p7J3
-50759c354J97J90L6q4j59r2M8K05K5l25k35OJ02J69J22Mj28N0J41J1m2nNj28j62n2K8Q3J57
-50730c187K4n1n2k4J34J87J08r9l50l4K75R7O2J52m0p2Q4q8j93r5N1M1L2K1L8l4j78j84j10
-50701c485k7R3N2M0L7j8j67j43K6l1p1j5M6M0k1j0j08j66LK68L09P3k03k69q7P5J15R4M1
-50672c509l9j20j9R0n9o9j12Q8P1l17k98L9K90K62K84L60J37O5r9l79l66j15M3J24J81J18
-50646c349k7k12k48j8J77Lk68l00k8K6J53K94J26j12j9J74K07K19L56K45o3j66j24j97j16
-50621c267j9k6j50j31k8J07Q9m5r2j42j17L3J23Q5k1J02J22jJ6J56M9q0j11k31j99n4J30
-50594c702K88K69M9q4O6N7r0K8J39K21J49no7km5p6j98k57j67j87j02K65L40J21p0P3J68
-50567b819l0j66r2N3J10p1k12k50k31j90m10j49J30qJ2pq6N9J53j7j23K6K44L08J99J93J59
-50540c215J42n8k72l28k16r9n2K6L4oM8J53K61L30P7k12j34j49j49oP4J05J32L6O0P4k07
-50513c551l30L7K37J49l1r2n9n0J88K80j9k05k40J16J59j60o5J19K11K00J64P0q9j45k9J13
-50487c022J93J81l2l97m43r6K37K31Q1k21j96m2j6l3j14p5Q2K76L44J45nj34l44k58KO9q
-50460c595q9J43K48O0k34j21O4l4k52j29L0j0j55j80Q4J57J14k6j11L2J56J45M0lM2K39L93
-50433b992Q1j46r2j09n6J14K26P9m3k1j5k2j96l90k75n7J18J85J07J24J09j05l02k42j6J01
-50407c835J62P4J04K67M7k35m8J25K2J1K0Rn0k04j66jp2j46j5P9J32J44Q7N2j3p2O2r5j37
-50378c692j1L6J34L5j33o2m4r2m2K05O6j81k51j37J03NR7K54J15j08j26l8Q7K61K97P6j91
-50351c337k26k72j04J2k6K08K57Q4Q9J71J45J26J19J8l4O3N4j26r6j04r7q2k17l09j91k9
-50325c904J79K50K05Q5M8J10j5Ol5j93j12k03l57k28Q6K83K54K05l0j90j42k82k03p6j14
-50300d373K5J20J69J51j2p9k8k8p8L1K57O0j04R0M9NO8L1QN1J1QJ10J39n9j53n6j03o2J36
-50270c616J89J72Q0Q3J06J17Q6J44J52l7k99m02m12l08m8L2K1j0k4J06J51q7k95j37J57K29
-50244c850K18j1j81p0N7J06%L5J44N3n5R8J33q7k95k65q0K07K89L03L01K24J10N7p8k45m8
-50217b930L1m2k09k21j47m0N6N5O7J22Q5n4j99j78K6J50Q9J5J11J53L7m8j17r9n1J42K01
-50190b995K8k4p3j31r2o2j27j03lP4J03j01K8Q8l4m0j20j08J33L24K39k3J0p3k30k83j67
-50163c762J48J59j13j91j44k63j84J36K25K04J27m9j00M8M7K1Q3J55J63J4j30j59j20j02
-50139c787j2q4k56k05L5K50K15J80J24j0j22j61q2j21j44N0J30K57K32J06J16p6k64j27K
-50114c754ql5N0J69N7j99j9J84J70K90K44R6k3o5j0j12j45o6M0j26n1K52K25K6P6J45m3j43
-50086b775j98k78j38p1p7j42j00M1M6k6J69J19N0J4L6j03j70N3J3j94j62j4k7m9m4K05L73
-50059c449J79l6K0RJ03J94M4j63q4Ok5M9J57l0k20k70j23Q4K09J14l2N1J01J8j26j98j37
-50032c555j70j95L0L15J92J36J00J1o5j38j50k16j19K0J06K03J15N2nj55j55j3K3l1n2l7
-50006c753J35J22J01K32R1j38j27rl1PJ64L1k80l74k90j06J7J7NJ22J80K50K15Q1N8j3j78
-49979c471r1k7j00j09k5Q4R5J40R3J8q8l00k04R5L41K91P5N2P7j26j95K9J14J12p3l7J5j47
-49951c362p2J92K53P0pL0j53l05l62k47j4M1p8J4P8M4M9N4J41J34j31j40j32j07J05J41J40
-49924c624n3j69j25j03l4j13j64M9P6o0n0L4J16J16J26Kq9R1K22J48L8J09J03pp0j0j3o1
-49896c515L4J77J94O6j89k87k52k21k11PK55K34K05J01Q1P7n8j69j23j02j01j28j15J33K20
-49871c687L43L62J51k7j25R4O8k31m26k91J4j19k41J6J17K21J25n9L3J78L55L45j33m47m36
-49846c800j51J17J13O5R3R9K09J42q3k60j42k9q3j19j9K2l5pom1p1oM3K73L04O2oK8r5j67
-49816c550j25j29K4J77J93J11m4j24r0J28J29K4J6J21J48M0k3j40k40j87j90j06J11J47r5
-49791c674j55J00J25OO0R5l4n9o2J5%Q2K29o7j47J39K98K12M2j20k77j47j1N0J58J47j68
-49764c163l49j18o3j69k18rK12Q4n5p7N0J77K16K12K00K75O9j06L7J09r1k55k16j02kk8r9
-49737c479j95k81k13l3mj78k04n3O2L02M71K86K68N9k27l9N5J3j7p0o4M4J46J19j39q6Rj67
-49709c615j59j80k60k29j31j2J39K45K24J00R5K28J74N1N9K0j08m1J68K17J20k08n02l71
-49685c976j64PQk03k70n4K30L25K75O0l9n8k9%J13m1k50oJ61J30J8j28k3J79J99K43J84J5
-49657c094j32j75K0J77K07o3l62k12R0J24J68L5q7q1j95k75q2K3k7J06K60K92J5j59j18j9
-49631c564M1L3l6nO1L7K1o1j94o8J92K26J13o7q2r9j09j11r7j31R0M18L65J58k25m43l39
-49604c876k13R2K99J67P9q1j26J4N5R4M2K06Q7j36l3J14J42O0j5OO6o1m41m92j52lJ93L86
-49576c527L09K02J75J55r8l49m53j73J90J14j09j18PN2M6k06j72O3j6j33j03o1j7J88L02
-49551c732K73P4K7N1L9M1j93k63j27QJ27nj43j0O6m0j98k66j09j17R8K23P8KP2K46M02K00
-49523c176p2k19r1J73J85O2k6l0p4j62j97k46j58p8q5K9l7j3J19K25K32J01k4L1l1r7k1N2
-49495c628m9j06k2j54j14K17K01n1M9Q2j76J2N0j58j61r2n9R7J68N5J45K40m5k52q4J2m1
-49468c864Q1J91K27L50J55K9J7k31l68k04J5rR6Q8L8Ql5Q7J26R5r4j15oo0lN0Q8J23L2k7
-49438c120Rk4r3j9r8k02O4J25R8K15J68j34j30M6j34k46QJ33k4j30k48j97j01j03j3J68L34
-49411c648P0q0Lj5n2oJ2K3l3j94k62l4K60J92nM5L08O6m1l9l7R8J9m6j12j20m4N0L9J53J08
-49380c322L9J87N0j16J8J45J63Pj99k17j11K2L7L3Qj4P1K50J36j11k04j75r9j09Oj7l8L6
-49352c524J47J69o3k67l80p1J41J11J18J82L57Q1j95J3J77O2M4J19n5j51j92j33J1k3j40
-49327c462k44O6N29L21j21k99l09k00o4N8J11N9L9q5j43J1J35M6J2l6j26l3P2N6j1R5M1k08
-49299c690l55k57o8J94M05M13J74m9r1n1Rj3j42j20R3mr3nNj35j05K8J16K36J65L3r8j15
-49271c520j66j89J5J41J54P6O0M7k8j26k11lJ12Q0R2J6n4j44j00P2K04J07k0p2j9O1K2m2
-49243c435l1k00l66k50J21K43J43K9J9J42Oj10q8k33n9K62K43J27J90J18n3m1K5M1Pp8m6
-49216c274m0J8J03J40O2j7R2Q0jN0J6k76l80l34j58N3J64K34J12r0j41r8M8N3N4M5O1K04
-49188c220K50R5j54k00q6j26p3Q5P0J2M7J82J71J0j90k50JJj53j50kJ88K91o2l35k39j57
-49161c994o0mj13KK40K11K10J96j31j78R6O9m8k4k5j20q2L6KQ1J27P1oj02j46J21K10Nj50
-49132c506k19j73M4J9J66J31O3J00k1q3k3p6o3J11J25J04LQ5j8p4n9m1m4q2p2p7j48j86m7
-49103d061J34J48j50k74m6K50L45J44L3k4j56l55l68j9J63R6L3K4N0o0R2K78J58N4J9J14
-49077c378J91m7k13L7K44K51N1k43l09k27j31k6O0J53K29nk71k79k9R6o1JOK3O7OK9J67K01
-49048c407J2k8J01L6j38l0Q8m5k33j78j1L0Q5n2N4J04J04K06N8k09l07j28o8P8L04J38l9
-49021c475l5M0M4j21N8K30J2o7j00k02lk2j43k9J03J78Q2k37l86j74R3J75O6M8L0k02k25
-48994d262k4J62O2p1kK52J88N8n5l43l11L0K62Q3L3k9o8R7K44K45J66p0r8L1K2ml5n6O1J97
-48964c235L1j95k37j00Nj9J5n4j26j71j56J28L54J84j86j70o3p6q0L0J74K55J39p0k11r9
-48938c933J26Q8r6L2J83J57N7k25l82j21J46J19J49J29kQ0J86J81P3J7j38k43q6K8q2r1k09
-48911c857j93j9K15P9k20j82q2K16L89K50Q0Q4J02K7q4n2m4j10j22j25j04q0m1N7L8K5L5
-48884c718N5R9J05%k3K5q5j17p6l2M0J29J70k2k09j86p3N8j5j66q6n4k3J16K0J1J56O2k9
-48855c868L9J96J55J58M1J1R5M1j22j56n9q9p7K4n7j22j8K65L95O8l04k60o0R2K55J77K4
-48828c156N1o0k79j28K53M09J11k7r0j27j05j21j21l00l00n5l7O3K41J54p8j82rK21L06j8
-48802c384k48j84R5K64J49N9j21k19j69o6j36k12K1J69R6m1P2J98K14K03R7l6j57l44j83
-48777c863K23K03kq4j37j22p9j00k11k66j93n3J58L07J23K12K82J24Jo0k42k05n1N6k3j13
-48751d115k1J39K12OPJ57n2k22n0M6J2J34J25K2J01J53k7k03p1J59R4m9j58l4K73K67N8q7
-48723c124%P0Q6Mj62k95k12p0J6J15R5q0j50j97j15J24J17J20J26q0M8K59J61O8q2k81j65
-48696c604qj1K0l9l41k73O7J88Q4p2j50p8j5P9J24N0P0R0L4O6nJ06J9j54j50j98j42k0J35
-48667d128J97K64L54J19p4o7q4j75j36J04Q8n3j1J52M5j91j39p2o5N3J31J52M4n1M9n5m1
-48640c590J42J09M1k2p5np3j18L5n7k44j54O7K57J98J91J55m0o4k06k70r0Kr8k92p5K34K65
-48612c777K15R1k30k78J17L15K19J84K7k39j18n4Q5J51R2j12n5M2m4o3Q0J79K33J54k04m25
-48586c415k43J85L70K97K92m8k86k2K33J0k29p5J41K8j05j21j19n3J89L9j60j01m7o6k15
-48561c521j99k7K05J86J9r8r2j73j21M9J96O5q4k4J67J21K2j7j29k87j45J4n9j28j92j15
-48535d367N6J31J17J64J20J61J34m9l09k59r1Q6K79K30O1QP1J32M4k83j76J43J22n4p6j00
-48509c705j14l9L3O4P0l8j83r9J18J47K02J06jJ9O7J5N7l5l13l28j50r6J3J79K82K03p5j71
-48481c772k00j50k82k00K12K10L8R2J35J10J04J22J11o6k21j53J0M5j07n6K03J93n8r0J08
-48456c662qk82k33O8K24K53R9j96l11j71j09lJ31L58K92L5k3j42j97k03j49L0o9j06KM6J16
-48429d210k9n9P0k5N7k5j43k4J48J30P2M1P0N3O9m6k33j36J40L01K32J2o2oJ04J46Q6Kp7
-48400c342j24j98l8J09p3j21J8M1RK5P4J10P4k7oJ33J45k4j37r4M9o7r8n9k17K0K71Q8j79
-48371c638l9J14L2P6M3nr4j69m4Rj40j78K8J93J02k6kP9m5j20o1P5J84J72l0j95Q6K21n1
-48342c423j68J29K66R7k6k92l59j80n7Q7J70J16P1K12J59p1k64k53j59N5K86J79Q5Q9K5O2
-48316c164np5j5oQ2l8k66l19o0J38J12M2mn2k08k32j81J6J28N3M4J79J25k14j91J32L65K16
-48288c398J68J31o3k52j10K38K59K0j96k33j25q3J5Q9Q5J37J45j1j65k40k62r6q2p6O6J34
-48262c905K7m0j09j24o5o8lj10j01O8J24J27J55J67J21lj16j21j38k7J66K10nj03j11p1N7
-48235c998J41J7j9kj07q2Q9O9o1k4O4K26J37j74k94j34K10L19J62k1j42j48j70j25J4J55
-48209c898Q9j61j57N4R5K9R2K03Q2j36l58m18m8K22K18J22N0R6J65J70J25J5r1j56p2K5J2
-48182c631M1P6M3K9p0r4k5J85K89M0l5o3k18j78O7O3L6J89L52J76n4j09k8k4j44j17j33k47
-48154c584k77OJ23m1m4N9J68J42P9L6N8M4OJ18J75J5rJ36J69qk17l87l73j11L5p8k58j86
-48126d204J27K84K12P8k3j23K5J42lj42k03j50K4J29J2j44j27L9K88J56r8k48k50k27q7N0
-48100d463J16K67L50J01K9J09R6j9j28rM3j20j26J7K8L0p5%O2j34j62L5J32J09J05J46O0
-48073c401Qj03j05J05K48J80j77l26j23K52K43j7j20L6k5K7R8j8k02k16j30J08K56J71J20
-48048c111L1q8n3K01K19j15l99m25j89J65L79J96L4P0K9p5Pk2j18p5L7Q1qP4jP1N1k09l08
-48019c551j20J49j37l19n3K9J08Rl5J31R7k9L2K4j22J1K41J25j09Q7J72Lj1K31J95o9j46
-47992c057j74j86l23k00J7j6M5O9J1M8J32O7J9J37J00rL5J02N5J7j73j86Q0J51P3J8o5n3
-47964c266M0R5Lk45k50oJ30L8j89m6K09Q3j24j20n1R7K44J77L2j06j12k7o7o1n6k8o6MJ06
-47935c562R6J40k1k59l23j16J00K40K31M1m3j7Q6K29O7j90k60k0J29k7n5l1k49l06KK92K90
-47908c536J47J30j14k53j54k9l8K6Oj0P4J94J50j9j75j15J41Q2q6j58k39k33j5K16K24J63
-47882c621K95M03K45J15m2k82l32j96o1j89k19j76n2J31L4rQ7J21J25J41J82J05J15J12N2
-47857b916l0j84k41j22J09K84J84o2j08N3R4j2J7O3j8N4J50J55j28n22l20m7J09J41P0q7
-47831c314k07j8J54P2J0J1O3J40k6j75l91m89j84P8L3P2J62K03M7l7q4j21n4N4J34o3K4J12
-47803c794K6n7j8l4N4K40J57p8j60q3l4j23j10o6J2L29L18J69J27j45k82k56k33QK38K75
-47777c520J17j07j7P9L1j27j85j63j55l1J20K06J90l4j50q3k3k9k1j17j54LJ42J13Jj03k74
-47750d291k82j20M5J10J43K00Q8O1M0N4O3J50J61J7j5L4l1r7l55n52l12k8Q0J45L17J50j10
-47723d335r3QQlJ25J92O7q7o7Q9K5J19J81J57J05L5o4kK19Q4m8m5k28k01k5J65K48J56rj16
-47693c340q2o8RM6P9N0q3k01k23j8J02O2j37k00oJ36n8j04NJ35J96pj43N2Q7j22n9J52K47
-47664c493M0j55k00l30k58P0Q7m0qJ50M06M89L12N4j87k27j59j99k56o3O1O6J27J29P%J53
-47637c424K57J51j94k90j13k0J01O6o9p3j1lq7n0L0O3M1l8k67k96j20K23L25J40L2j24p6
-47610c826q5L9J76M7j2Pkj09r4k5o2J82L03J50P7j08k42k39j26L1M8L5P8J82J20j57j45q7
-47582c844j58k27k32Q3L26K80N0l2J81J69L5m9k06k40L2J43K29L22M4kM2r1K5J90O8m8p5
-47555b985j87k11n5K0pj11k50l19m9J77J36qk5R8J91M4j47j18l2r0j82j99j5K17Q6MJ47J69
-47527c701J21P0J79O5l33l76k12k12q2K09K82Q5k29k83J9K54J86J33J93J09l6k9L6nq7j97
-47501c841RK41K21K50J73m8k27J6K22L4j86j15J39j3k76k18r4k4J1k7N3Pq2m7j35k74j17
-47474d348R5J52Rq2j20k26k09j07QR5O4J26J75J20oO0J43J9j3j2L0J13Q8l1j27j38m5p2r8
-47445d337pJ42K17J34po7r3N0N2M3n1p5j23j41k16o3J71L71M43K00N0R4O4k55l59j56L9J44
-47417c736M2L7J59J21jj05JM9L9j42j66j62j35k6O7J81J17j25k3J81Q9j18r7oM7j3p1j55
-47389c951m3J38K09J27k3k6J21N6m2k0q2j46k12k17nJ03J36K46J80J2m7LJ36O9k29k74m0
-47362c821J3j85k83j08J35K69L02R9j46k41k25j88k9L6J58L45K36N2JPR3R7q1j14N8J14O8
-47335c338j37j69J10J90p9k40j15j22j69L0J27O4Q2K77L03P1r7j83l07k73q9K0j9mJ24m4
-47309c987k50j65J3K66L13J31j74m7J39qm8K8J25M3j00q1j38j47r0N0J56M9J60N8j60l5O4
-47282c835P2l4p3K4J05M9J5N3O6o2J7J51J21J06k8q4n8j80l47k24J57K01L0j18k21M4L25
-47255c728K21O1LMo5n7J9q8j56L8P7r4m4J93J14j00k53j72P7L09L40J99K2n3j38l95l69L9
-47227c996K62K43M8r5O9K5n3J56K99M1k86q8K91R9k22k63j19l9O8J82J59O3p9j7o8j83P5
-47200c428J99K8o7r6R5K14R4q7j08n4PP8k08k76k3r6j71K9K05K75J15k9j40k36k43r6O2Q6
-47172c871j00j44o3L9J36K26K70K19J03o1k5m6r9j00mn8K9M9n4j59j53j37j24k2qJ1J53K23
-47144c770M2l7j81l83l56q3J12J60J26L8P2o2k50N8K10Q8R1P4NN5K15K38J67mj13k7k1n9
-47116c595k9j15r2j5l2L3Q3L8m2K7o0o7J50L06J11j05q1k2r7j98j52j01j08p8K1J34P9Q6
-47088c921J29J31O0k6p7j05m5k4Q4J06pk4j72k39K4K15%r8J9J29J05K1j9k0Q8R7kq9J9J82
-47058c459J55m8j21j4P7L3r3j39p4j45j27j09j79j8K90K76J33rP6O0r4j19j01m3N5PR4K08
-47030c428J32q5k08j09J23J06L5k6K4J47K44J79j25l43l01k72k00P4K20K52J11j51k51r6
-47006c948R1J71m4k44j49R1J52o9k55j84R5K74J45M9p9j42p7q4n2o8l1Q1J00L01K58L4p9
-46979c663O0J38L4j69j76Q3J51O1R3m4j79j96j05m4Q4K00J72J13R0J38o2l04k43n7Q0J95
-46953c550J8k73l71k95j14Q0j0l9O5J98K42P0r7m7P1J48J85R7N5q1j42k41j35L10K86J7j38
-46926c691j21M2M0j42k13j10K0n8O3J89J8k6J28J89J6j49j78j49j52P2K66K87J41j24l42
-46901c984k97j28J0J19K16K64K19K72J43k7J13J42q6j19j96j45n7l2j2j13j01J0J30K12P0
-46876c377j13j41j07P2J7j3L4K9kj17k03j42n2rJ70N17L83j10j90j34j05j31q4L8J98K04
-46850c368j23o5J09r7j50q6k04l68l29r8O5R9J8J19L02L22K33J81J95J21Mj27p4j86k46k7
-46824c780K18L60K63Mr9m6j60k96k52j4J69J49nq4j30o5J56K94J39q3j89j12j3j14j30m6
-46798c866n3K7J09l3k63m07l63n0K39K56Q6K2M9J6j7J20J49N7N3L7r6j17oJ58P6l8J8O1o4
-46769c840l2J10K4l4L0P3L1j89k62j67o6Q0M6j7J9J63M9l0j15k55r5J86K09R5j6J6M5M3J70
-46740c729K85J59j02j37L3J43J5n3n3j54j02K4Oq4j17j08OknRP5k4j03p0j12O7K57M0j04
-46711c940o8K1J82P3n9l4q5p1o9L1J01Kn4K13K22p8k36l03j19J38L32K09J47Rj55L5M7k6
-46683c535J07K00N5j12j15j59k96r3Nj52j27p8j26J11K16J30J38Q9Kj3q2j87q4j13nJ38P3
-46656d013Ll4j25M4K25Q1j68j20Kj43o2n0j42k2J76K88J40Q3lO0P4J2m4L1J3p1q9j23q7j04
-46626d168q4p7j00P4K49J91K16K10L6j34k62j28M9M8P7K34K72J57j86k83k12j27q5j03O6
-46601d070L4r4k8K4o8j0m6jQ4R2O9J52J49K11J01j15o8r5o6rrp2j0k4j13j94p1J10L6M6R7
-46570c958j4j45j79k69j36J7j1o4K26M17J64N0R4o2j19J28K42Q8O5J0j87j00j9n9k6km5N
-46542c889J85P5m9q4j14mj2j60j97j00J00K76P3j29l0k7p7R7K54J30p8p8q2p1R1Rj30j49
-46514d170RJ44J3j20j59j32N3J94J24J8k5K8J36J95K12R7J69J75O0j04j55j75j46k5J59J90
-46488c235J06J30N1K0n7j21j78j53o9oM8O2M9m3j92k12k32j01m9k0n0J04L06J65J03J77J38
-46461c259J60J07l05l41P2J58n3j20q1J01Q3j49j43m4RJ01Mk26k09q3J47R6o4n7rJ11J24
-46434c870j4P3N0n2J41J82j50k27j06J8J22P4J16j9j30k61l00l2J69O0m4r7O0K11Kk4O7K5
-46406c956r5m6j52p3J13J26J19n8j26m1O1N1m3K13L91J9j94j14o6m4j38j5k4k56l63j35k
-46379d848m0j9J61L32K70O4l4j8p5j2j6J10K05J67J2j69k28jJ48p5o2J46R1j54j12J37L18
-46352c702J96jj16n5k0P2Q1j52r4m6j26r8J24J31Q0j22k28k24J08L81K00om2j61k63j76J9
-46325d240J95K47J72P7N0O8n2j9J00o4o2J07K00M1m10n11k40kJ09J07O8j2KP3K29J14j38
-46298c791l04l65j52M5J15J9l0RQ2J70K95K75K20K55K7q3mL5O4k8j64j59j32j8J05J67Q3
-46271c264Q6j9j52j77j03RK6M1P0l0j01k74l24JL4o2k3K2P0ko5O3K53J42n%K2J4jk9o3q7
-46239c928j51k33j27rK39M59L41P4Nq1j01p9k13j17K00L05K25Oj95j78j10M7J25N1j94k82
-46213c921j48K9J31J97M0k60l22o6K51K69Q7j64j29j1o6j07Km2j22J3M06M06J38J9q6j31
-46187c587p2M5Qj28j30P7J33r5q1P8J73J57M7q7j92k65j68J19J77k5j66l4J00Qj02j13j05
-46160d228O3Q4J07J09Mm0q4k60j63K41K92k0q1K7k8p6n2J21J25n3q3j17j03n0QO4M9J16J7
-46131d011k1J05J30L7j8nj55j96j18R4K87J89L4m3l2lm6j69k12j37k06o2J44J00L8lm7R0
-46103d236k1j20k4L4P7N3J28K34K72L8j34j51j74rJ20J01L5J5R8rl5J22K14l6l57l43j16
-46076d224L5J73J99P0n6j51k46j52J5J31K26K17K0m5lj13n8m6K7J03P4n9k08l3J05M4j5k8
-46048c998Q0J21J8j73j20r5j0J31Jj70K5J75J7M4k4p2r4j49P4L96L21R2j02j89j89r9L2N8
-46020c899J40J93K19J55r4l65k33P7K22K2o7j4j32pJ09LP6k8j37mL7j0r3j43j99j79o0J25
-45992d286K43J67L9J11J41K7n1j76r0q2j46j6Q2P8M2K2J91L38K67J25K6Jj40k58k51r9Q2
-45965c613oj33q6j29j04J41R8J24L6j13o3j35j54Q7J91J52O8P2O6P8O1k20m22k29J07R7K1
-45938d008O6L2N6o3j62n3J20J55l6j05q3K7J42Q2J19J24K32J59j60q0J7q6o1J00J16k1j84
-45911c555k36l8J75r5j95j21mL7n7j07q7j23j31P1J05R1J80O5J0L8Q2Q0J15J88J64K8n6j24
-45883c500j75m9L0q8m0N7P5l2j28q7o2m1k4p8m6M1J44J03j48l05j41J85K52J08r5r2O6K37
-45855c833K00j74k91KR3l2o3K3J27J71J43K66J19m8K5L3J2j4q6Q4J65J07K3O5%j42k03q3
-45827c311J0m0j20k87k78j2J36J14J55J82Jk07p7L8j4j22o2R1o6k61k62k8K37L52K77J08
-45801c446r8q8M2j38j80j07J84J72q6j83j37j43j78j12jJ14J95J44R%k8n3J7J10J45j2k13
-45774d071m9O8m4n1l7M8K19J37J84L2j50p5J24J28n3j86j00L1J6m8j9J34K34R8M0J22L7j0
-45746c241J5j17k76j98o4N5J74K89K63J52r8l31j87l3j68m4J72J68P0j24k68k34j40q1R0
-45721d156L09K03M6k2m2n5n4P2J16N8Q0N0k39m48k52j7R7J43J07N9K2pl4n2r1j66m7J01Q7
-45692d132R0J90L48K51R2P9l6j59j39j86r3J46K68J36K8o4j55k39j38rl9q7j78k47k7l7j79
-45665d516K4J82J11o1j6K61J07j53o4l3O3K07J06n9l2j14j49oK18M01R5l26k44j99p1J58
-45639d110L2j60j45j12O1K28L02K50K2r0J4k51n51j44J60J27J82L05J78q2j90M4L46J66k38
-45614c656j68N7J46M2m1J64J57l0p9K5J80J05k9j49j22j11r4m2j10j86j86m5J71K26J37k41
-45588c879k83j21j15n8n2R0J26M1M3m3m8r0j07k9J35J54Ml0l2k1J2R8J40L4K3J64J98K46
-45560c400J09j45k00j78j66r9L3K45L70K35j0j00j61k9j72j85Rk0J0o3j63k4O0L9J03J54
-45534c748K4k19k14j50j4J42o4k56k13J4K48K16j40j92O8K61J37N3k9o2l5Q5K19J14j41j69
-45508d065r3L6rM9K4M5M6P6J70%j56J2P9m9j84j87m3L4N8P2J0j6rJ15J70Ql0lp8n9k21l02
-45476d500n7m2M6J81J83L3q2q5j8J52J90J00Q8L1J8j6KOo8j38k02j52m4o3jJ98J04J30K87
-45447c719K75R4j54j46k2k1j53j24O4J24N4o8j21l0oJ1R7l8j20O4lo0L4K6l5K6K54K77J22
-45418c298j22k65j30m1k12j88Q6K32J23m2j54m3J28P4J27J06Kl2K9J06J03L1J4P4j38l75
-45392c805j08J50J09Nq1j41OK37J58o5k58k53j10J06N7m1J1J81J22r5k09k41p6J53J53J96
-45366c839K80N8j13j32j08j45j7L11J98j46k31k90p4K41K72P0p7JK1j24j52m3K0J14m6m5
-45340c996q8k67J05L37K28P3p3j76j78q8J40J69pk49k51R2Q2j57j13N2J97J06J0o5m2Q4J74
-45313c901J28N1n6j69j92l2K34K26Q1LJ50K54K85J47j45j09mj54k58j41nK1j21j28J03M4
-45287c688j17M3N3N8jj93l20j90o5M3L3M5R5K1J27K44K14L8O9j0j02j02k32k75j08J43K79
-45260c898L14K63qn7K0J48J94j2k54l22k42m9J78rj74j9K5n1k5j70j90n8L8j0k8qM0J54R5
-45231d115K61K01j85k47q3K56L92J98j56k69j38L0l9k05k63j25K57L21K03J02o4m9k1l3%
-45206c771R7J51j4j56k24k13k46j11K4P1J09J67J28Kq9j61j37j22J44K50K6k6pk3p6pJ19
-45179d095J07M8J18O8l6q1j04l9J10J51M4K6j41j97j89j18MJ34Q6q1QJ20J77R2L8K41o3l90
-45151c962k96o9PK9Pr2L8K55L54K09q5l04l44k66k24m1P2J58K30O8p8j23l9J18M34M05J76
-45124c363o5k22j20P1J00l4rk0k04k31j3K15Q3j20j49j6J44K1p4L7N3l8q9m8P3N7m9q0L3
-45095d057J50P0o4k9R5Q5N6M9lj31k04j67j80k00o0K53L29L92J72j17k63k77j41J01J17j11
-45069d135l45k77j33j42j38r0N2O0M4K70L21K47K28J87K8k7L1j52j72j80k83j87J83K94M8
-45044d268j74k29%J63R4o2mJ5LK16K63J54J22J63k6n2p5r5j35k40j82j6J62J38R8O5l5p0
-45016d007k19k78q8kK0J55J35J38J82N8p5L5J62K9j33o4n8r7j55l18k82L3L16L13Q7J2J74
-44989c927J64J4j45J0K81K56J73R6j23j65J15J06m5q5q8r3n1j34k70k16r4m4k2J62K17J9
-44963c889j23j12j26m1J56K17j17k78q3K7Nk33k25n1J16M07M39J18j78j31q3J11J52p4j73
-44938d169p1j05j79N4j7j15l4N9J79J87J43R5j17k81k16n8J23K34K69L25J38j8kJ1p6j39
-44912c780k41j87m7O0K40L10J49m0r2q6j36n0J0K2K1M6R2R4J86K92K69n0j86l12l79k99k80
-44885d374j46L7K31J36m7r5n9J12K88L32k5k93j64q6Q4J87Q9m6mr4p8J7Qr2j05MJ9l4%N6
-44855d142n3QJ12K17J46o5k48l01j79j7P4m9j41j64l6o3m6K23L65J84k12m44k75J71J92P9
-44829d664J68M3j40mj27j70L2J23K9j53j61%J00K60J70l2j12k04n1J61P2r0M5J00R4J94K14
-44802d103J83J7m4k3j38l18l64k44k2J70K93K67j09l92k19J26L44K18O0R9J45L2o4L3P2K03
-44776c778J66m5p4m8j8j06k19j03JJ08J75J29K5o5o7m5j8J19J03J09mm0o6n6M0P9o2l3N9
-44747c734k5p6j32NK14K20k1j84j59j33j26j89j18r0j5Mm8l3J5Q2j5o5m3K0J79K42M4J1J09
-44718d061J65J22J89Q4j22k14k15j49N8K42K46O6J39J33O0L4p2r9k42k55j20M1kn7Q7J20
-44692c822O2r7k34j49q4j57r8MJ13J73K34K66K37P9k93j88P0m2j04J46K32K6k00l15l72m7
-44666d560J11qJ4R8P9J90K94O0j43k50j67q2K08L45K12r5k53j73j5J31J5l02m52k76J37K43
-44640d639K54M3j20%J38N3J29K19J04q9p0J7j97k47j73NJ75K96K40j2j02p3K0j89k98q2R3
-44613d505K02K37J71j15k11n9j2L2J26K7l1L1K3m4j31j35P8J97J49R6J02K8QMM8J03r4k37
-44585c912N8J75J1L3J09k3j07L8Q6j21m33n81k82N6jq3J29K89J11J21J13J03J81J25j1n8
-44559c874NQ6J2k23m63l85M1J32J41J50J75J22j0p4J4m3p7N8K24R9p4j16k6J07J8J0J12Q2
-44531c777j42k31j99j55j06j65m9J58K41K96J75o2l03l15Q9K97J15m0N5K27J17j29k7Q1J6
-44506c833l6j26j21p7r9p3j54j67J6j1j0K9J40J72K9Q4R9M4L5J3J9n0n4j20j63j64p9J43
-44478d514K96K52N0o8n9K4O6p0m9L1Q1K03K71J51j27k11l03k25k4J4l1o8nO2J12R6Q6O3J08
-44449c788J52Q8rNJ21J55K6n5n6j9M1N1R6Ok38l26j58K18Q7j76j87j77j25QJ06J98J47J0
-44421c799J66J93O9j09j72JJ83L1j20j79m9J39Q1o9k75l47j28m6m2M5J72J48L8oK5k9r8j78
-44393d355k82k33j54j35J3J36R0M7rl6J99L76K69R9j59j73j42r6J17J25J17O7n5M6L13Q9
-44367c726q4N8O5m1nP5Oj22r9r0n2j7K8Q3l3j86l10k46%J33k6j07K11N15L81O9q8J5q7k54
-44337c934j2J5m8J16J45K65J89o1j95k22n7K66K06k5j74k38k93k19J07K55Q8j14j40k6N1
-44312d055M8j06l21l54p3K10K34J31N1q0j17l4J30K42L54L10J57K0j49l8J21R0j61k43p2
-44287c705J22J45j9k69l30j70n8k06l07k60m6J75J12J20J94J49P2Q3J00M5j91l47k00m7J72
-44262d666J04J03L82K53p3j63j2q1k69j30J35P6M3l7k12k68j05r3r5j8P6J12j0J02K54R8
-44236d494r5n9J7j82j08Q6J67L37L94K33J74J7j69k86l28j65L9J63J72J27L4j65j23m3K02
-44211d055K52j18j89j37k5K44M83J89j84j02j23j75N0K18K2j04k01j62r8j8K74J32ok6k05
-44186d064k59j67o4J41J75K9j09J05L93L58j1m24l36k5jN2J19k1j60j64k62k08J47M34K48
-44161d074j00LK33J33j56l43k04jJ10J46L49K85L9p4j26j8q7j86qK23J19j76m14m34j58K9
-44135d890N6P6P5J93K24m2k46j24j48r8J27L24J82j31k32j39J6J45j3j64j58n1J26L43L03
-44110d246K23L0j31j40O5J70m6j84j44r6J9O5p9j18j41j54j5J60J99O8j11l3rj93k19K5K63
-44083d772K05M3K4J0j14j10k6P0J02K75L82J89J01K06Jl12l26k66j72n1OPJ46M1j68p1K12
-44056d368L56K19k7j29R1O2J25J39k26j48N6M6l4q9n6n9m1J00J83J32K6j2k09j20j1n7m1
-44029d092L6Q4J06O4%j33j49l4j00r8j5k3rJ26J68J93J54j0o4N5N6q1k05l21j22L0o7k52
-44001d703k57L6K41P1o1l6J4Kl1RM6o4j45K8R3j16j03J02k1j49n8K53L88k1l45j38J40Q0
-43973d745Mm3p2j04j84j13j4l4KJ07J92L69L70J58J31oj66q3j00M6J45J43M6j06M4R7O7J9
-43945c830j03l02m73k51J54K62K47J68J04N6l8p5j88j92J00K81J32L4o6o0j15j08r2j49j83
-43920d687q5k9M0N4k7k5M4K6n3O2Oj99j01J23N8J23Q3P7J73J96J1n3Q8M5j5j03k90j31O5
-43891d524K1K0K9j10m3M9KJ6L3Qj87j24K27K82K6m2m6q8j70j90J8J92J81j3j09j2K17L11
-43863d026J75L1j1j22p8J29Q4k94j74nj06n0J6M8J12j5j7j27j91j04r0j05O7K47K79J11J24
-43836d092L84L04q7l25l02q8L2j02j13n8j21O8N7k54j24P4m2j97j19P9L46K96j47l15l00
-43811e146j56J14J28K19L78K45J95J54j57k98k32M7J98Q0pj58j66M0J34J96L31K40K5J5Q
-43786c573k02j21J8J13N8Q9J44j92k32M1J57kn4p9j42k7L9J13J7r4l2K3p6k05o4L2R8J47
-43758d006Q6n5j59j89j21j21l6O7N6J9l0o0j03j70NJ26L9j05q6O5r8k36j17J54L03J90l3
-43731d615j33k8J77K25J14m7K5n3m3O8R4Q4q4l24k63j59j18K8M0r2j6N9r8J2J95K40J89j15
-43703d638q5J44K26J95J35J07J20jj60k11l6J49J27m7j51k26k60O0K10o1j39nL3M8j6l5p8
-43676d595k15k00M6R5n9j01l5J07L14K87J88L4j71NJ82J45J44%k92k81j66j65j29Q3J51l4
-43650d662J03J50J36P8j12k2J33L5p5n5k7k03l43j31J29K48J70J77J95N5j15J8J05P2P5M4
-43624c822J99J63r8k89l36k59k22L2K29J18R8J31O3q1q3n2o6L2J02J88L11J13j19j16j29
-43599c893k22j53r6j05o2O8j11j33j58j44J15J25r7o6po8K9P3o9j30R7J93PO1L9j24k79j97
-43571e307n9P6J87L25K74Q0p3j23p5j29k26j10J21J03P8J42pMR9J32N3k01m11k35J2K20L95
-43544d655K56Q6q9l52k66K3J71K17L53K07J8p1j48j71j78k69L0K05J18Op3m0n4o9P5J02O5
-43517d503N7l3M3J12k5k26j79Lo4j80j03M5K16K40n2j74r8j18r8%J19J88K20J53N2j42j69
-43490d716o0l1N2K9M4Q7j09k98k19j45k9J39N2O3L32R3p0l6k2J56K20P2M8q1l03l63j40J1
-43462e224n8J8J0k9M5K33K25n8k47j13J32K23J49J20M1k5p9p7j71k04j17K01L14Q6q5j13
-43436d803rK10M14L64O5k65l95j65P3L7J53J74L0J19J08j33j65l8k0j12k75j58rM1L2n2r6
-43409d875L8J50Nj33q1K4Lk2R6o8j47LL9N4J82J8p6J8l9m5J6Rp3mK03K39N6j95j92J2P9L4
-43377d672n9j21O0K10Lj54l7J31J40M6r4j63j29j69p1M8K4M2J3k15k24J4J07lP9K01J96R6
-43349d701k5j57l54l17o9J77L45K42O7J73Lk64l40k58m6K4o5j28p8o9l3r8m1J79K58K04J86
-43322e185J59Pk25j55P1J48J32j4J05J99J85K1j61k73o0J39O1j18j07j19q3L7J3r3r0j33
-43296e539L3J78Q5p0j34r5N7K36K23J6j31j09Q4J86K44K09J4k38j37R9N1q6k08L6K31K45
-43270d520J60L4N5k3m6q6J8M3o2j95k37o3j11rM8q5o7m4J20P3k31k53j00j04j91j80M5J28
-43242e883Q4L0Q7M3r4M6J47K10L21K94J23k47k55k86l89k42nJ90L25K59J82L9J8l5q9J3r0
-43215e204j28k41l04l0K5k4j12J39K70J99Qj57k1J50pj79l51l29r0J48J81J01o0j64K6oj69
-43188f329P7L58J70m2J60K64J35N6J55M3k24k44j47q2o5J04J19%n1n2Pk8o9p1M7J18M0J7
-43160e534m5j8Q7J70K61Q1%p8j88k05j67q2J7K6K5J7Lj24k32j48J17K33N9p8j41k6J28J74
-43132e668J80jj64j26j66m44k57M1J74L10K77J02n5k08j84j31j4l1j98k94l22o6K66L07J86
-43107f486J78P3J37J50N3l1k09k86k55l14j92J54K25L2L1K52L00J65nj12k78j91J09Q0j43
-43082f563k41m4L2j24k6K46J74p3j26qj21r4J6M4j02k77l20j88M3K07jk21j42j89j28m5K3
-43055h248j2%O6p7r9j34r6r4j22j94k14j2K47J82m5j93j51L6J69K4p7o9r1k77l43m36l53
-43028a0613j53k06l80l09l11l48k73j49k88m25n29n64o46p14p75q95j185j330j932k511l013
-43007b7549l158k963j69J1070K5685J7612J515l451l704k804k275j701j474j236j038p61
-42991C599p82o93q31q85q61n38o0K70L6l18l43k72j74k7o1j45m01l86k72k19r1j3j27J6J32
-42966c446Jj86k35j12J03m2k89k11m2j67j67q0j40j64j09l8J49L1k43l20j45j11r0J10lk18
-42940f164j83j04m1o3j55j98j05N2K00K14L9k08k02q6l8m0Q4J76J7j86j33j33k08j75n2p9
-42914g771j76k14q0Q9k12m71n21m64l39l3J78K11M5j31k29k84k45l44m94m71l32k65l68l98
-42890a3319k85j97l00m35o47p22q41q91o87p54r73j339j710j766k037k361k816l459l999
-42871c9538m515m228k91J2469K2288R358j598M105K0212J9026K725m123m971m397m020l007
-42855A9495k229j615j326j283j322j166j236j112q88p32o04l93m92n48l43j78l10k65m69
-42836B984o25m45k45l33k32j49k11l84l20k40j98KK7j67l16m87n19l48j01k44l72l27j22
-42813c372o7l00l51k73l80o30o33l64j52k09m12q46r90r09q64r03j069j712k256k592k833
-42792b2117l208k260K745J7261K4298R817q89l168k959k478k034j823j747j463q69q48p75
-42775G483o81o37l67j21k45r6n7l34n49n12m01j82k63l87k86Q9J97P1q3j99k50j84l27k54
-42751A425k3L6j13k6J5j1K7M1o0j83k03j17j12j28k8j02k43j7J9oJ79K51Q8j62k01j9N4Q1
-42723D62P2M4k03l85j43Q0j7j11k01j13k6l5r7l21k88J40J25j59j5J34K6j13j47o4K4K16
-42697a115L9k19k54o4J22N1O8L24K34J2q0r4m9L6p1k17j07M5K9j28j33%K9J25J58R0P3M2
-42669a054k65k53L3J90O6k50k76j2M9j22j85LJ40J60J37O6n2j03j15j59j93n5J5p5j02J02
-42643b310J24o2r1J21K16J34K35K02Mk30k46l44p0K92J59j16j28m4J13J9k36j00K29L57L06
-42618a466K04o9j84r2p6j77j40k62l15L2K32L13L26K7j35j29k08j89p4j02j84K8K78K99J12
-42593a951lk8l11l17j02J13J41oj04j87k57k1J59L45J95r6j71j04m7j90l1K13L44K28K5j38
-42567b301n1N8Q0L7P2N8k2J60K67J6k66l42k85j13m9j52k01p5J35N1q0j03L8Q8J00J08J62
-42540b610L01J14m3r9r2m4l7j26P8J57n4j53p2L1J00J21J3n7J12O4p2j35j13k61k14R7K11
-42513b783R1qL40K91j98k86j41L5J89K25R6j6j03k10j16K8L6J81J73Q8l9k88k96j94r1J18
-42487b878L02K65J0k19r5J54L2k01k31n2J14k2l12l25k3J12k9j61%J66K24K64J48K0M3P2
-42461b622Q0M5n4j09q2J07J70j17k33k59J5K37J32P6j9j25n8N0K8k02k76P1L45K11O1o9q8
-42434b685j42j7n0j29j08n8J32K39J37p3j98j23p0J5o7j68l0P2O5j77j90nr4O3K64J34P1
-42407c192Q4J9m3K0J02J52Ro7m4o5j58K5K28K0j54k73k94N8L32N4q2m9j42j67k5J26J13J44
-42379c269K44R0j22k97k87m7R9m4Q4L41J46K1K8l8j65k16R2K09J95J06J19J30k0j53j5J29
-42353b640J08l3j31j30j88j57M3J8Q4J06r5KJ94J70l3l12j96o4r8J8K39K07j15k81j74Q4
-42327c374K07L50M07J14j04j49j95k04j62j86k08p6J02J76J51J7L2P5J23R1K23K10N2j42
-42303b470k05k0J06o5j77k28j59q2k1M3J96K08Lk08j30K3K9j12m6J53J53N7m5K8J22M1j2
-42276b818n5j10k11j56n7NK67K91P4j54k34r5N9j1R0J55m2j59m3K76K67K6j24j13j04j03
-42250c079j47K0P2J10Q3k5M3O9R6P0j08j60n4J09k0j94r0O2P6j57j16J85J36P9p4j91k02
-42223c407j12J25K49O6q9N2J44m0j90j68O8K95K12Qr2n9oL3M2j58j72m4J17K20J22q8j3j53
-42195c038k78k31q0K9Jj25M0J98R3J97K76R0j87k38p8p7j01o4j6N9oo1N1J00q8J37K46l5
-42167c186m8N3R6J17R9Q0n2k65j67m5l5j26m1k38l87j00J52J22%J4J39J60J58K30K44J86
-42141b840J8o9k50l58l54r2K02J71Oq0j28j60n1KJ22K46J66N5J03K6r0j62j67k45n4K33K98
-42114c452J74Rn9K2J81J01p3OQ9n9j49j87j96j49j19P2K28O6j07o0O5P5L5P3K21K33N6q4
-42086b988j53k41j31j15k03j10K0J33J99K34L91J83k70j77p3p2r7J7M5o2l0O1Q3k7o7j45
-42060c595J9J70J84O3q6m0JK2l1k60k99j47j03N9J56K11K23j8J5K92R1k36l27k15q6l3L00
-42033c670M17J84J1K1M3J05j21m13k58Q9J86Q3l3r8r9j52m5P3P3J16K44L40K48j6r9j38k84
-42006c193m33l35j46P4L10J80k6j48n9q4k22j39K03K22Pj63j65j2K36K01j23j60Q3L5M6J26
-41980c685O7j71k38o1O0J16J80L59L50J99k7p3Q3j8j72N5J42j00j68j12P7K40K04R0p2k37
-41954b912k42k78j99N1K90L69R8q5l5m0n4r4k16k15j23oJ61J63n1j94p6J33N3j36j21k5o7
-41927c851R4K60P9Rj2M9O8M4L9J3j1J31P9k02l55j77m8R1K03J12n7o6J01J07o2j70rJ15J70
-41898c256K05p0r4j6p2j4P0N2J9n6j03n0N1J72J25J2ko3j74k06k17j53L0J26K31J72Mk80
-41870c557l17j40L1K9m4N0J13K05K56K30J57k3r2j50j26j34j82L1K50J67j30l57k14J96J90
-41845c561qq4K9Jm0N2J10L5p9q3m1J2L1P4K2j13j24P5K42L15J51J53J23k5j97k09j01j83
-41817c423k53p8K57K68J46r5r6J20J10l2j78k58k50j48N4J70J64J76K08J65K5l3j50j86k35
-41792c552k45j52n1k36k98K1K78K66J01j4j73p5J52J55J01l0mP9Q9N2L9o8j18J7J54j8j21
-41765c651J01J46Q7O3o9k30k16p8K9J2q9r4j11k4J08J03r5k67j31J40J96K38K95K5j77j67
-41739c856j9M5R5J89mq9K9K14J53l7j5l2q0j05j19j82j52P4P7j3Q7J07qOn1L0O9o8k8J3n
-41708c675k03k49KJ23J59L33M21J18k3M9p2j44j76j29J35K64J24j92l20pK28Q5j24j22m7
-41683c442l7j4O2k1m2Jj04n0j07kK31K00R7k9k92l01j89k15j10J03J15P7rk6l2l0J60J50
-41655c856n7o4n8M3J59J44J44J46Q1k8q0k02j02J16P9j62j74J00J23N7J3k0p5NK4j61j47
-41628c952J47J18M0Mj58k43k58j57K6J27K28L18J81l6n4l1J38J87J74O7j36j96j25l1j24
-41603c746j59QJ54J78R3L4J88J97j56k46o2q4j77r7J50K13J21M1j14k28n4P1J9k34k39p5
-41577d204l7j4N6K12L23J63k0J7J6l6j78l4J87K0j95l50k50n0K67L61K84K08Q2j30k37j93
-41551c732m3Q6J87M6j66n1j28j76P0K23O2k47k15k5J5K13K97K26J8j04j64j33j24p8Q5J99
-41525c659R0k38k96j10p9R9J88J45J90Q6J0j86k89k55k23J2J64J60J51J30K2q8R6K05m7l12
-41499d034k71n8K3J27J73J05M5j16j19o6R5K44K32J27n7j34p7j32j26L7M7k2R9p9k47j71
-41473d355m2L0J77K11N5q0nj10k96j68l0k2rO6N4O5J42J41J89N3J9L6l3Rp8j37j45j7K04
-41444d076L31K34j3j11q2o0L3N5L4L8j18j64pn5P3J96J86K07P6l5k05m07l77j63J7J19J30
-41417d144J49K10K9j39l17j86J59K08rj12j06o0j83r2K57L20J65J03L3j13k7r1j25m8j07
-41392d226n8Rp5l9J00J26J16K75J45K4J46P3j28j30L0J52Q5j29r4R2J60Lk61k24j46k19j01
-41365d294Oj07j22J05J09nK7J21L9j5O5J31O0j13j0J56K13P6j83j79J42L91K87Ok61m10k73
-41338d038j77OJ36R9R3K75J76J0J00k8j99j15%n2p3k68l35p8N3JJ04J80J11L9O9L8K02L40
-41310c331J1m05m07j35P5J62Mj50k35k2J44K56K99K17K5j03l9j14k26j19j03M2J61J05J07
-41285c781L1j5N9M4J4o6j19j00j31L0J44J73K8k35k24j18N7K77K89K1j08j34j12o0j0o9n6
-41258d171K7j9j20q8J39J79r1j58J6K12P0j71j69r5j2J03j3o0k6K6J72K00J01L1K9j7J7N6
-41230c832J40O5J21M4j17j56j51n1J5j6p4%m8m5k3j27RJ73J92K74K42j1k24r9mj03j40m2
-41202c988j18j9J18J07J28PJ5J19J5j85j16q0p1n0K6J23N0j02j50J37K39L1J46K38K5l2j04
-41175c491j81j16k30j60l6K6J51J8J51K68J11o6j30k1J81J32q6j85K6No7R4Q9j49k86j47
-41149d099P1K08J10q9m9m5j99k26j20LJ12J75P0o6j35j21r3K7P5Q3J75J44%R2L74L32m3o1
-41121c295j10k10j92l02k72m0J24K13J78J48J22M8P1J03Q0j98j26J47L16L46J65J5j73k14
-41097c056j01lj15l72m00j44O0M1Q5O7M3K4k9qJ03o3j69j65j57j20r0l1k0j34m5J29K38Q4
-41069d348j14k87j94R4K38J38J68J51j1j27k19mK09R4k4p6o5j5N5NJ71L13J50m0j49j06P6
-41042c917J57J16o2k62j58J38J37l0j42q6j31o6%j0R1J33J96J96j91m36k38l5L3Q5K07J44
-41016d131J20K66J04j36o6K9J14M4n7p6j17jK17K18P4n4j04k46j53p2Q0P2m0m9r1m4J9P2
-40988d008Oj45k07j52j1j11k38j8L05M00R6j65j58j50l1J79L63J70j09j39n9j8N3Q7m4j20
-40962d224O2Q1J75K96Q3k25k05J37K01l6k56l51k61k43j98O9J44j25j87M5J16M7m0j5J08
-40937d802K3NK31M66K02j65k00q7K9J50P1k26k72J2L06K85N6j10j02j27o5J5M8J12J28K0
-40911c997K5Q4n7j53j55k38j50K9QNJ99M15L65M6p4j0O9J65N5k29l17k25j77o6L1j8j36j02
-40883d608J33J03J31J99L5N7K15O5QJ48J36j60l40j93j4m4m3J24K44K30j33k47o3J2p4k53
-40857d332k59LL69M71J50n2o1j77m22m19k18J4J37P6J35K11J01n1j10J77K54m3p2m4j16j41
-40831d419oJ47J54K34K7j93r8j64r0J12J25J16J08o5m0K56K46N0J0kj25j63j69j94l49k13
-40805d705P4R0n5j84j80m1J06J40J18J36R2J1J15P3p0j42p7O2j9J34L42J84l46m40k07J61
-40779d628J67K0PJ36J74p5j56NJ07m6j72k12j53K04L01R5J06O6P3J92K88R4l01l17o6m7P0
-40752d068K28j42l81m80k68J32J90J37J64J13R6L4m3j6j24OJ11n0j34p5OJ11J42J11J54P2
-40726c974k1p3k20k81j59P0K44K77K45J22J9j32p4J5n2j53j40l30m15k84l5K45M97K77n1
-40701d383m6j8m0o6j04o8M7Q6K1k2Om2m2j25j98j62p3J77K99K45K6k29l45l08r7Q6K38K49
-40673d888J45R4j39k50n2J29J9l3p6l7K55O9j39n3j81j32R0K87L49J18k81k47QK06J04j04
-40647d739j33j39j21j15o1L8K56J83j86k87q9Oq3n8j0J43J58O3j53k67m6J26J62k0j39o0
-40621e571N6K16K50J24J1o2k10j57n8K0m8k80k33j3N4J12J33l8r0R0P1J42N6NR2M0m6j81
-40593e515j11M3Q9jj41j96k61l28m39k23J19J84R5j00l32k34j34n0L6J20n1m8j4j77j96k83
-40567h148k49k02k51j91j19k68n64o03m69m87m65m61p02o87p51r19j192j480j743k026k405
-40546b4382k157Q06J1335K1260J2283K54k941k943k398k074j523j219r56o52o45p17n80n81
-40528B170m41l82l31l99m96l29n7r9o2J25J77m0k84j51L0j4l4j02j62k48j78n3R4o7l89l05
-40502b027j38J0m4r1P6J59n4o2K69K33lJ7m8k13j26o1m6k13k85j46m4J5P4J63Q0Oj26j33
-40474b758rj4J48N2j84RM8j44O5J49m1j51PO7j9l0j0k3o6j82k87K7K01Q7k75l39p7O8J15
-40445c566J82K93L05K34K8j53k38r5J12M9k01k51j99j54m9k2O8J17K88K01pj17j00J2J47
-40420c116J98K03N4k34k63j05J10J77o7k70j59j10N1J21R4k2j42j75k92o3K35K37K05J30
-40396c203Jj67k85k16O6P6l9J3l0m6J9jll0m1P8K10L15J88J7j2j43j14O3L3k04j03p7l0p5
-40366c740k50r2L32K51J09O5Mj06n1R8L5j05nN6L3n3L2N5N8N3k5j79j92j3J12J39Q1R4O7
-40337c137J9K1Jj37k63k6N6l9q3M0J72Q9l3j81k23j10l3O5k9p3J03Q2O5N2j11k8j5o7Rp7
-40307c891qR7j8j31r7J7l9o6J22K60K04PjJ17M6j13q2J1P4J1q1O4L1l20l12j22j01O6K45
-40278d010K01J21%n6M7J11j02j86j37k9l9j14q9K32M11J25j66k81j00P3l3j46j37j13J7M2
-40252d358N4J42N9n4m8M6K2LJ44K40j6j46L2K41Kk12j83j14j05j09j45j30J7J11K87K22m3
-40225d041k00k77k02J35M45K90O2N0m7l3Oo8q4j5R0R7J00K8j16k69k14pJ91L55K36q7j09
-40198c684q6j89q2q8p2j30j16m7J00K23Q7j22k41l2L1L2J67J16L3Q0J14J19J40K23J27R5
-40172c202oj63j90j14J9N2L5L4Q2J24M8j31l57m22k04K06J90p7n2L2Q2p2j48M8o7j98n2K19
-40144d284L55M9k79j92j02MoR4K14K45P1r1o8JK5j11l8K9p1j60j52MK2L2M8m3K2J69J22N4
-40114d037K0J43M7k9l7K2M6K1k2q8l9M1J60J58j23k13k31m41m44q1j6Q6L45K83j9r6l2r7
-40086d673j52j14p4J57J90J41K40L06P7M9R2L2o5r1n6K3R5o6j67l48m25l29m5J94J95R6k7
-40059d745n6q7j43k3NK4K32J48o2O9L38L31K06R8j91k51j18klo3q7j25l7J5j41k03P5K71
-40031d525J98R6j54l51k60p9J09K52J98l1m6l2j56j42m8j12j47Q9J93K3L3r2j13O8J63N8
-40005d808p2j29p7j2O3O3l9j57l0K9RM4J00qj06j9Qj79j63m5N4J21L20M07J40j89k39r1J14
-39976d891K20J05K7J27R4M4j09k67k52j61n1p3j48j5r7k84j6K47J88L10M02J16k00l74l68
-39951e426j40r1l5J9j2n9K40L23L2j75k66j53k6P0Q6p9r6N9J34j87k48m2l3k63k87k50p7
-39924f982J44K19N9j14j63j11l4mj16j43q0J6R5o5l04k65k58j72r4p2k06k86l01j06p1k61
-39898i675m88n84o14l50l63o05o70n69o25n89r39j308j639j836k439l004l421k326K689J7831
-39878a1524K5377J0732p45l620l460k796k072j569j251j074q13q22q43q18o11m49k17j64
-39860C261l80n43l56k80j41j12k11l13m93m92l17p9J25r0l22k21L4mk8Q4K07M9l6o0m7k7
-39834g92j99k26k39r2n1r2P5K6j33j59N5J20N7rl8Q0Q9O3J32n8k71j77j12J2L7m1P5O9j04
-39805a903p8O4l6k94l11K5J56K8Kj12j80KJ50J20J19J51Oj21j0L7o0J0J37P0j08o6r1k60
-39777b553j48K4j1K6M7O5j9n4M5R8J23J22Q7M0q5o7K5L2R3j17m79m59q1K69L73K26J5j26
-39749b489r8j31k38j31o5P3K59L22K39K3j68j24O2Q2j24j85J2M3o5j35j13j6J27J60N1j32
-39723b761k18j39k48j75K0R8L01J19n3N6J90K07P2K3R7qj50k73m25j40Q8L2M0J8l9k53k25
-39696c746o0m8N5J04r0k28j04j3J8K60M22K45J38O7k6oj19m20l03N1J42J27k8k26n2O3J83
-39669c594J13NJ38O0q1j37m3K24K25M2j80l21j55k1ON8on2n5j45n8J80K03Q0n5j36N6J54
-39641c495K9j93k17m6J0o3j51m6J17l3k08n1JjM7R1K08P9q6q6K8J26L3o9M6K58L41K40K38
-39612b853J66j34j84j08o9o0p7M6o4r8J41K32J27n9kq4k52j86j23j05K3P2K0K0N8J10J37
-39585c306L5o1m8j13n6J13L0k22j70M4J44Q7o9j56r7j76j63j43q3K4J3QK01L25J87M2j10
-39558c720j35J4L0j7j11k09l26k03lN1J09K99L31O9K9P0m8n4m8j55K3K76J02r7r1NN3J3j05
-39529c848k23j31P6K33J96p5j86K8J65P8l1r0n5J17J85J02l3j7J92J76N3N8J08J49k0j81
-39503b974k97j89p2%J17J86M2k37l71j25j2n7j03r4J44J56J34J59m8j46k6M1m4P8k4L0J12
-39476c620K0ro1k12j72pK07J73O1L7o5r5j09m8j25k57l09k93P2M83N04K33J69K33P6k73l94
-39449c781k25j53j4N9J83J68N0j5r4r8K2l8j50n8J64J70J15J8n4k1j90k25j5J56K03L0j19
-39422c912j38r4K5R3nKJ74L11J81l4j72j19J1k1k70k35j8J32J45Q8k8m1M0q3n4K33K68l3
-39394c554k21j27j60j15o9p1K4pO3K26K26J05j2j31p8pj3O0jk5J76Q0j85k96j15K78K58J
-39366c690j12j01j05o6pJ4O2J9K0R2K00J93J51P0r5n2J42J33kr9j07l8RM4N9J52j10m71j82
-39337c877L26K40l8j01m0o8l9L2O9j5p7o2j23j22mJ17m9j94MJ45M6j32j00K8L7m3o5j37j62
-39308d404j41o4K9K17K28O4O6N1r1j97r6p5j64j83n3o5j59L9K71K63O0j25k04P9L84L80L55
-39281c535L27P4l61n64l06R2O7PJ48M1RJ6M2J01r9k52m2J74j7k47j30O9J04N5K0o2m0N3L4
-39252d222L5N6O3q8k25o9P6r8j86L3J87J23K0J76K20Pk14l68k81n3J33L63L26N2j48k17j09
-39225d408K7j1M9N1J14J83J89J45k5j54k09k06p6J19J29k11k12j68k5J82J26j24k67j49%
-39200d931O5k6j19J52J63j4JJ28K13J55M0j46k95k69j25j5k6J10J58J08J6q3K7J1j26J9J72
-39173d637j5j14j06M2R3No5k87j03K06K99J73J14R0M8J0m9j37k22k16k89j73K46K98K33K14
-39147d342J27M3k9j13j65j76k29k87L0K85L09K71O8q8k12n38m77J8K69J00J7N2M2k23p4J54
-39121e168J32J72J40k26k38o4j8j3k2r6j8J3l4j42j69j64rK3O7L8o9k08k65M0J40lJ11R9
-39093e951n9k03j53j55k05j68J9K74K12m9n3kL2q6l37m52k71j98k44k05n3k20k64j58q7k53
-39067i289l43m20m89n87n16m12m08p34p02o00j023j754j788k046k351k934k450J475J4848
-39048a2523K3426J0685o69l304l101k360j611j230j047q69q40q97o96n95n77m32k99m34m55
-39029B172k62J1j34l38k16j58l70m81l66j55r1j49k10j74j01m4%p5j40l3o8k05k25r5J4l5
-39003a928o4q3N8K17Q1k00j96j57r6k3l1J04K00J65J13J02l0p7j48j64j34k03r9R7K63L65
-38977a868J93q7l23l72k97o2K33J92L9K07K04J6k11j88N0R6j02j09q3p2Q0J06N5K19J71j97
-38951b110l80k60j70n5J15Q7M7k8j54k1R7J89J11n0j3q8j58M6J78l3l79k66l1J45J92J30
-38925b859J4N8k7k13j77J1J38Q5P0nk43k18n0L2Q0k7j45j68r1L4R7K06K12j79k78p6k2Q7
-38897c654J48J01J50Q4rP4J20j8P3J81J6j56o7q7j20j76p8p8p8q0p7L6Q0Q5L8N4J23J92K08
-38868b915j3j59j03L8Rj43j51j14j00J13L68M75J74L5K02J52j61l14k30k07k99k40j04m2
-38844c729L8J74J36nj21k12j19N7J23J86J69n5j30R1O5k38l14m7K12K20p6j85M7N9M9J21
-38818c484Rj05j35j0O0j03j34o4J05Q3J01L05L73K70Nj01k66j98j27k41n3l6r7R6J72P7j45
-38791c643k77j82j10q8o4k5J26Q2J1K34J88O3J02p3j99J21K57M2MJ1j01j37j3q2p7J71L87
-38764c272J18m22m39j30J02J58J15J99J42qk9J21L17J60k14l44j65P1J93M8j83j60P2J26
-38740c424r4r3j32m6Q9r3k43k32l5l4k8J90L47J77j4o6o2n7Kr0j28lj38q9j5l2k0J49J62
-38711d052j0N3L5J05L5j63o5J57J22j0o5j07R3J78k4r1j3O0n9J12L13J01j48j19m4K0Q2J64
-38683c340J15j9j17q9j14j20k0q9r6J5Q5J05K25R0l9J52J69J12m7k14k10k16k77j43N7j0
-38657d035k47k34L1J09L7K33J89j02k09lK73J57m7p3j37j81j40L9J96J21Pq8m5j5k01k26
-38631d591p1L4o3Q9K68J72O2J51J82K8j9Lm2Q6N9oj33k50r0J14K99K45J04o7m9Q2Q9m9j32
-38602c495m2J09O3r4j73j88k52k17k9J99J74k2k8O1K73K02k5j24j65k56k19j10%J55P7P6
-38576d050R6j91m04k5K47J12J18K20Q3j53k83j48J08J36K3J1L9J53J66j8k25k71J02L24K07
-38551c623Q8j19k49q5O8O7K0p4l05k07L3R5P6J20%j64j68j65j01J5R5J23J61Q8J1k4Qn8j57
-38522d431r2N9K53L28J08j11r6J05J41j05k14j60k64k41M7J37q3j69J83L74k4m11m11j65
-38498e242Q3J73J30Mk9k3J7L38M56K57nl87k81M3J16n0l72m59k34j2M7O0j10j37k9N7P1k2
-38470e540L3K02K98J53k7l5o4jK33J55q8j24q7j5N2j44k60k9J22M2Q7m6k67k81j0K53K53
-38443e135J91K28J71m4j29m4j17k32k11r3lm2j8mk04k35j48Pj2j43p2n3m3J1j6M7R3J43p0
-38414f177k83k69m4P4l1k33j60k1j20j77k8j45k59q0oj76l64n11m17l65j40j51r6p3m25q32
-38388a1509q72q20r49j161j338j556j894k261k390k607j854K203J4094K3130J2421N05k795
-38371B0347l073k753k275j614j253j143j180j061q41m63k31k96o03n13l74l24k46k80j24
-38352A700k45j72J0j06k94k33q1j47l02k63j27j56l08l39r6L8O2Qj98j36R8J44J82K2j05
-38327a044k05k82k74r3l7k78j78K3J20k3j03O1N8R1O3Q1P2O4l0j68j21o3L7K85K32O3n1k75
-38299a975k64k03j44Q1J09J06m2j21Rj06k13J09K89J15J72J53P1J28qj64k24n1K2kO4Jr7
-38272b185n0Rq2j30k08l15m84k16L08L75K67J87J52L3J3J7k11m41k22K46L78J20J7p0j77
-38247b669j31P8Q0J8L0J36J31m6k34k25o0m3k36j30J67L35J05O6K18l1k72j27R3j0l48k99
-38221c404L4J23nR4K31J69J00k7KJ28j0j06l5L4r4k09m3J23R6p4k46k36j98j3J45J63P8m4
-38193c224l2L9M7J01j7o1N0J76J75K6r1k83j95N3R9J4j65k31p8m1nJ06N5J9J21L0N7R7J81
-38164b977J74N9j5j10j60LM0K5k4l9R4L6j42j96k41j54J54K20P9j7q4j17n3N0K23J50k55
-38137c277j92K33L01n7l38k31jR4R7O8k9O6J99K24Q7j26j24j66k38j23J44J20j8j53j49q0
-38111c669N7L25L28J72r6j97r2j7m8k20j29R6R1R3J47p5j65n5j37k60m4L9R3J49R2N5Q9Q5
-38083c293m3q9L0K0p0n4k18l02j84J07M66L10o0j66l2J11J93J16k24k03l2J03L83L58mk01
-38057b978q7j0j09o9Q5J98J27r3m18m68k11O3K07J67J60J28j41k09l1P5K57K35Q4p9j90j15
-38031c422J14K08qR0L41J50j76o5K39J62p5j45l6n2j80K1N7p8j14j02o4N0L5n1J9M3k2j49
-38003c210k25k27k85j72R0J82O5K4J49L34J74K8k6r2L4J83P3k08k77j35N5M3n2o3K0O5l2
-37976c485p9j64k32j41mR3K27L23L45L06J85l8j09j38m7r3k19N2K73J90n8j65j24k26j70
-37951c498N9MJ23K67M1j06m6j13j47j08L3M0p1J60K83Q6j16p6j53r4K10K32p1k44j27LJ76
-37924c253K24O2q0L7R3J41J71J74J30m2p4Q7M5q6l13n35k22O3O2k5p0j56j75j09M1P5J2P4
-37896c649J44J9p8K2n2n7O8O7R3j8n9pJ4J83J64M5J07J03l3m6r3k01k35j15r8j23j33J2J47
-37867c809Q4L3j5N2K40oj29PK4N1rp6R2J20J35K06J03r1k94k98j81k5J60R0j01j40q4J34
-37839c727K62K30M0j37o1K1Q5J14P8p2j50j42j50j60k5pj01q2MJ56J13o9O0MK9L90N40K92
-37811b465qj95l05l79k26L0j2j57n5n9n3n0j40R4K77O7M3Q0J0J57o5l29k68j33m5PJ5J9j63
-37782d308j61J04L16J52J72J73O9M9j16j55J2J07J00K5m1jP4K5P8J53oj17j40p3j45k68j14
-37755d036MP7K03J31N7P7J3j21j29L3J38p9k60o6K73L19J99o2k57j08J06J96P1j88j97O5
-37729c541J34L7j37k27r0J23l8q7Q7K36J33m6lQ5P7R6P9J71N2k68k95j89o9L7m5o5J4qk60
-37700d007l10j03qN0J84J04M0J45J69J85J18M3r7L3K45J50rj17j92N7L3j08l3j17o4P5J52
-37673c382K06K20J24j16j85p4m0j28m2J05J2q8p7j69j22m1l5N2J42Q9q9O0K71K20N0j0j74
-37646c221j35j00n4N9M1j13j66q9j58j80j46k15j08P9L51K94K01K93K1k19j70j20j43r7Q3
-37621d012O8j25j90j09n3J53L18L40J74o0Pk13m32k0K08K23J37J09N0j9q1l0qJ2Jl3R0J51
-37593c344J68Q1j53r8k2qj9j13j5J03qNO4M6J39l3k11J7J19j29j03J15O1j28j48k06k22k2
-37565d064P2K06L24K55J50Q9j32j96m2J3k19j52L2P4O2J78K59l4k23j82Q0K08K29O9j1j50
-37539c105j47o0rK9K0jj15j04J9l6q8k4J5Q7K57L57M0k59l46j13K04K13M4k73k97k6l4j31
-37511c883M1K14K11l7k72j99jM6Q8J93J37K42J22k40k58j25LK07J6j53J4J0p5M8Q1LJM8J14
-37482c404k2r2p5j2J07J75J81j9m0N9K1j58j55J0j3N4M8j22k56q3J14J98J58Oj93j44Qr7
-37454c746k18j58j29R5M02M21Q4j37l32l37m1J01J50P8m2l2j02p4P1l4J2J15J25k2j33k34
-37428d117k40J01K90K20P3j4L5pk07j15K5J36k1n6J39R8k1l5O2r2j42p5l0J87K34J6j43j72
-37400c871k4J02N7m5m7n9o4P4J3l6MPo0m3R2P0o5MJ17j3p9j14J08K42Q1j00k58m4K62J91
-37370c498n0r1j00j13k52m11n6M57L92J67J76p3k62r6O5J91Q5n2k82k40j8J01N4j01j21M9
-37344d079L68M32Q4Kp9j69j24j16k28k09J0K33J15o9j10n5P2K56K10Q9P4P8r5k73j63MO1
-37317c681l6j19j12r8L9P4KK60K96%r3J8O4L9M7q2O6J11p3K2J02l7l9M5K4j14j40k9N2Qk37
-37286c621m5K01K34J85k7n1j03k21q0J71J32J5K18K03M9k11l50k00j46LJ82M3k22j37k9k7
-37260c834R1J97q8l16j72r2q7MM7K7L5J80K93J68j0q3k3j69k08j33n7J14K84K28l0k01j71
-37233d006M4J20J86J87N6o5j34j64P2M02J92j63k35j55L0O3l6j19j63r4o4j36j36j07n1L3
-37207d443k7N6K78K25r5j76j13K4L1n1M5J34O3K9J50M1j79k17k2J01R4Q5Q8O4k0j02j12K0
-37179d029L1j9m9q2M4J50j1o4j81l07M9L40K48J76J35Q0k7j15j63M8K19L5j19n9r2k25j01
-37152d088J43P2j25m8K8K17L20J07K27J37j22j59k49k18m7K4Q7K8o8o4j32m4R0L11K99J28
-37126c146l6j71j39O5O4m3n6L0K0j19r0n9r8k07j68l5R0l5j2J49K38J23J7Kj37j67r2j10
-37098d122n8K02L72K48q1k02k4k4k5P2q1k16k08J23L62R3k16k21j74j43k3L5N3J02J75K73
-37072c708K26Q8q6k27l06q6L5m9o2j32l9J15N1l0NJ30R8n7K17J68j46j27j01k4j3j1m3j65
-37044d279r9N8J36P7q6L7J28J69K34J93j4k45k67j00J04J53J24O2l3k8N5n4j87J41L15K54
-37018c152J37j3j7%o1j20j65o0J67J52p8k38k24k00j78K8K35J68P5R9Q0O7m6j44P0P7j56
-36991c497k53j4J69K05J01J1m2j96j73J1J74J08J3J5J61N4j75j94k05m3K42L67K82M7lo9
-36965b904k58k82k70k75j63l8MJn3J29J77P6J78Q5r2j04k7J67J66J97J58p7l37l40j33Lj10
-36938d122k54j99L4L00K94J92k7r4K9J04l2k25k06LP8N5N2J34K5o9j30k43k31J66L93L00
-36912c673K53r0m42m35r4K30L49J98ln2j00k39K1K53J10r8p5J18l2k55j63O3J64J48k4p0
-36886c938P7N0O2K2n7r2r1Q1J21L9rK0J04Ok14k23l2J43J74P3j50k45k8J30J91J35j00j16
-36858c867L1R5N9j99l63o6K13K49J51O0L5N6J46R8L9J33K2r8l9j18k97l16k13K7J27M4J43
-36831c848K66J61l1l58l39k29j82J32K99K28N1qj7P3L7j4K5k6n8P1J67k7qJ3k83l48j12N4
-36803d311rN9J11K26J55M1q0p3P7Q6K5k7q6l12m01j75O8L39M13K58O3j89k32j08M2O5r3k01
-36775d269l9J92M25L64J5j69j77k68l75j73N9K20K33R6j68p3J07J20R7l6j38p9j58k37q7
-36750d518M5J95J95L6J24L43K35j45l85l21Q1L20J86J2l6M5J50k3j76j05m9j54l7J1o2M6
-36724c987N6j6j14r6p1j28J5K35L08J44k0r1r7n5L7P6J36K07L3lJ72M7k02m49m78l18j6K07
-36696d468K34J08jL0O0%M8J57rk76k24j4N3p2NK44L07K11n4j73j62r0q3KJ11J08P4j3j76
-36667d063j36K8J33R1Nj61j90L3J22p6l8R1J69J69J14m9j23K0Q1j0j64k79j29n3r8o9P6J49
-36639d357K17K46J26J8q4p7R8P3k0o6l1J37J28J95Q2j84j50Q4J43O0Q3J15q5k37m5M1L0p0
-36611c530j44L4J64J79M1PN3r9j38J18M0m5pk60l44r2Q0lOK14J05j75r2L2R2OK9k3n3L4j02
-36580c873j61m2O3P9Rk13k36j4J99Q3J39J28P4K24J22k70m34k03l9o2n6OO5J45K18J38o6
-36553c977j99j63K7J30J29R6J07R3n2j28k04j99J35J08n4Q3L05J91J0O4J17K6q7q3j86j38
-36527c849j69k78k27k8J65K18k8K2J28o8j47l6R4J10J35K29K78J67j58k67k41k11M8J24o3
-36502d052j3O8Q2R4R2P2pk43k91j45J65K31L6j23k1J47L81K65N0M0j53k51l9Q4m0k12k25
-36475d008o7j1m7M9K7J9J48K30J13j11q7p4l4K37M57K40j09k19r2q8p2j29o5r8o0j28l49
-36448d328rK63P5q3J17P0j69j15J31K97J32ll6k6L8Q7k2rR4j18j46n9l7M0j06k10k33j08
-36420d473M5P4J23J57J72J20L1j20K0L36J70J02R9j3j08j44j54L9R1n6j38j31j41r1k2J13
-36394c899J16K3k4m5p0J7ML7L1k7j91k19M3L29L91J25m3l5m2p9m0O5M6j84k59q4R3P4K7m9
-36364c869j16j31j90j08mJ45K98J83m9m1J10P5r4k9Q5m6j38k70k91m9J1j53r9J96L50K89
-36338c935m2k61p4J3k8L0J08K91K24P6l7j14k55k89j39j1K7J68K44P3r4j07n0L5oo6j86o8
-36310d473J88K22K53J68p6k69j90m4m5N9L14K88R3j46n6J17N0m1L3J39P3K2m3q1L6J29pp6
-36282c363l3N7Pj45q3r2j42k18j71l6j8J3O9K8P5P5Q4j3o4K4J34J32J04K26J67L3n6k34l16
-36253c756j68j5o6j26OL4o4J1lj03P2K99L09J22j01o9L08L52J31m6J6R5p0k00k01j46j65
-36226c544j91n2L1o0Q7K09m0k40j10n1N9J24k5p0KN7J27J43O6r4q6k6p3n6JJ72J43M3L2P1
-36196c351Q3j18l32k97K8K21L9l6ol0j27n5J22N1j19k45j32J1L5j2J98K06Rk1o6j97j1K17
-36168c935J85N9j0L4j09j49q4j64j07m0m3QJ50L56L60J33jj76j79R2J8j40q6m6J09J71M4
-36141c550RJ28K08l8k22l50m03j24J74L05J09l3k6J02J20o8j56l0J98K67J01j76l31l31k41
-36116d358j91o8JJ23K70L46L00Q1j76j82o0M9K4O6J32L7k8j18j92m42l28N1J77J35Q5r7k86
-36089d649k01Q0K73L30K47N4p8l2M9r0k15j19l2K3J12R5j40k82O3J72M5l5k9J8J70J92Q3
-36062c896p5j53j06j23j4j0j7J44K86R8k22k61M7K56N8k1K0L7J23J53M7qn2r9j76r1l3p7
-36034d165j28j99q0N6J48L21K30R1N8J17L9J44J41r5j34j07KJ11p6l33k66j22j04J2JmN4
-36007d288J86J72J40J39p9m29n25J17N64M66J85r5j89j06r4j76j88j06nJ02K73L04J39M7
-35983c446r8k42k79k0K32L17J93Rj9K4o7p7j45j95k7J41J71K0M5j3j20j39j01p9j31j62j35
-35956d343j6J19J19J21J5M1N6K3j00j54j49LK1oK5j00m6R6P0K02J94J72mq5N5o3j92jK38
-35927c689J19q9r4m9j32j78m9Om8J18K63R1j21RJ80K6j4N6l8j28r8RQ8K53J91r3j69j61j30
-35898c871Q9K14J85R7r3k63k38j08p3%m7j18jJ39J16Q5J09M2l1j7rm1L7N2qK2Q9mQ0j7l07
-35867c890k03J4N4nR2J03m2m4k7J4k1j18k56q4J19N7n2k0P2M7J34L41J04j75j94j1J33RJ0
-35838c839n7k12r2p0O6K18J97J7j09L8p5k05k01p7j0L7J30J35J9n1J09K19J50J5p0m4o9k5
-35810c856N8K8n2j40j56lP0p4p7l6J58K22N3j21k72r4J54R2K9J49J78J42m7j12N6K3l6j00
-35782c764j5Q6J13Q3J2J59J18k43l12j88N5K4j32m9k1P0J10m2j44o9O3K40L76J59j25k92
-35756c728j76J1J33K2j71j07O5K3k38m1L62L12P5o6k33j86r9j71n0K30J92J23P2j17J6N6
-35730c691r7nL1j14k27j70J34K24J56O5k4l8N0N2j05k01p6O8J42J70J79%j99o7J82M6j84
-35703c699k28j85j06k3k7r9j04j58J2O6j23n6j2J6J04J18R4K13O8n8p2o5j80j77k2J65J85
-35676d353K00l3l8J37O8l5p4j50k04m3J18K02J25P3M2q7k43j49m4L4J50J09o8k03L6J83K4
-35649d223p2p0p1q4R2J99R9j19q4K08K82P7j98j69J17L01K67J24j33l01j87Q0m4l02l67j91
-35623d769J05J81l9j31mJ84J23j3Mm3j30P1K11R0m1j78j09K5k0M1K18J10j46l54l23K2K55
-35596d660J96K69L15K33J21J77K8j74k15j63Q2J93J37K71L02J22j71k69j46q9p5k19k56j58
-35572d149J17K24N6r7j62q4J05Pk12j54Q5O4q5j3P9L8o8K4j0rj1J37R9m3l7N1J94K02O0j02
-35542c694k24k36K6J22oL4J52J58Ml4Q4J70m9l82l03j55lJ21J69L8O8l7l16k95KK81K30J86
-35514c889Q1j02o4Nl2Jn2j53j23n5OJ14O2J03K65K23M9r4r9O4J80J56R4n4j20m3l3N1L0j23
-35484c552m1p1j24k3J14pj61q6j49j92j24j1J45L60M17J70lJ03R7k09m68l28J8N3N9J54J4
-35457c845J14J88J41l2RJ67M0j64l19k57l0K42J48k00k96k30M0K30O4j23j86q0m6O6J61J68
-35431d030O0j3j06k16j83O8O0p6k9l7O3K96L08J51j04k96j16R1Q1rP3L7m2J9R5J17R3Q4N1
-35402c510nj80k98k21r0J35K69K63J20L1j40k79k54n2J27J07j44k20J1J92J96Jj59o7n7%
-35376d224p1M0Q5l5J06J53l3j93j07K4p5j59o5J3J6j4J4M3j4r3J49L48K14K0P7R5j04k04
-35348c994k83j38J68J52j9PJ83K46J2j32j13o6p3n4J4J81J31l2k26j57R4K04L2L4N3J81K57
-35321c338j04k23o4j42qP5l9k32k43l9j35j98P2L19K23J58K26J81p4l22k70k35k32k32j92
-35296e068K5K14K31K04J40Q3J15J42J01K4n5L5K79K90N2j71k46l37l60j79J12J08K1o3mJ81
-35270d126J28O5k6j3j03j77k38k53j92j77mL0J23L07J49j56k5J18Q0j4l0J46K40R9K4r8k88
-35243d411k35RK62K67K79K77O9j56j32p6j2k8j45j15o4o2r2j38j66l8P7J3M2k6q3R2O6j10
-35215d636mJ40l7j19j9J62J74J68L37L81K14o2j66l28l21q8O9N6Q3J39Q0%p3j11M2K80J51
-35188c488j62p0J4j72L1K13J35J58Q2k08l74j03J05Nj71k63j40RJ39J46N8J4P7R6Ql2j11
-35161d004j37rM4r8l8J38J28j1l5k3q2j9m7j33j21r0k7j7N3L0n6po4j58J3L38M35K96rk17
-35131c927j47J36J71n2k59j76j0oQ0J60K3j52j98J0R8J02R4q0o2J21R1k38k20J1J55J01j14
-35104d288j41R4J95K42L43K52O4n8kj12n08n19k14p5J14K51J17j5O4Q9k8pJ34J06J78K55
-35078c469J86l0j68j65p3J21L63J71j46l15k97j41%J65J00k09L3K47J24R3P4L5o1p7k9j62
-35052c630j44k2k10j59J2Q6J07J53J71p0k39k11k44l6J53J48Q5J98P1l94m15j26J09kL2J36
-35026d441J66K4j20k2M6P9Q9K19J74m0j21q6N0J09L4q1k81l44m9J54K20P8j96m29k65Q9K75
-34999d669K65K19J59R8L6j11k59j60j0j55j48J1J64J94J61m6k05n7J12K34L18K12Nr5n0J
-34973c776n6j56l4O9N9M4M8L6j52k04p4J2l6o2Q4Q0j5J25J58n9j51j24J6K2j43k4K1N1P9
-34944d162o7n9o7j4J51J11P0LL1pl8q6j09j48j35K1J0m5j2q5j22K4P9J63J87K6lQ0J36O0
-34914d007%mk8MJ38K29O6j06j44j11r5p2l1o6j76j37R2N3L7Q4Q5N7q5J10K63kj04o1O1J61
-34884c789m6k89j94J7J26K06J05j38j38k0P6K7j13o3j49j81j8J22K03L39L43M3j03L1J57
-34859c446O7l6n7j49k99r9Rj91r0O1K08L57L12K6q4j45k17j01N6P0J79J71Ko3R1J95P9r4
-34831c188k08l96l26j64n1j17j72p6Q2O1K59M65K06p1J3J34k9j27j47k30l05q4M4q9q6J13
-34805d489K48K36R1Q0J29J86J52o9l01k01m8O9P1Q6J67M9j18j19j48k66j20K0K5j41l4P0
-34779d375N5rj39j76k7O6J42J08o8j94k39O8L29J28L4J61O5K8J44J21l1J14J4l19l03k0R9
-34752d224N5R4N0O6J96P8j40k06j68k15r2O4J44l1r1J80J33j38j37j2N8lj0M4K57J04k81
-34725d225k07j20n3Q7R0oj09q3j3mQ6J87R1L9j4l6O3J99J39j26j99Q9J22l9j30j74q0j0R0
-34696d346J49K04J69J31J17O3p5j92k6rj57j15j38j26r1j5J12K51L36L58J29k23k27L8J17
-34671c566k5j6k6j13j09j4k7j56j24r1q3L2R3R1l0n2J4N0P0o8k97k14p6J5P6J23K36K68J89
-34642c830O9j13k23lK67K88J64n0o6j8M3R0j27k69j36j2O4j7j54j43J5J32L8N1J20jk23k44
-34614d288j51n9J4R1K78J92K3pj3n1J14K60K21m1k66k40j41l5j48l54j65K4J15J93K02K08
-34588d024N3P4Jj51k17OQ5o7n4O9j4j02j33j06j93j39L4J59J30J29K65K63N0p2r6k2J30O1
-34560c881j28k5R2j10k38r5m6o8n1J25K16J11j98j34L3l6j10p6j2n5K7Q8J74K05J02k08l19
-34533d617n4J37J09q8k01p2J77J82L6J23O0K8J21J83Q3p2m9j8K0Qj10m8J17N6J80J89j35
-34506c655k33o9R7Q4O6k2j46k35j76j32j44j80j71LM9K59J92l3n3m6q1k23j30J03O2j09K1
-34479d902J38Qp3J7J18L55M51K52m6l11o3J13J01L0P4pq1j09j16kO2j69j10Q3n4p8o0M2J22
-34450d215q2k03j12J23J45j8j01LJ55R1J1M3P6K32L25j5k47k23r7k85l88j30N1N7J04J29
-34424d571K01P1j84o7M3m8M2J52o0j10Q0P1l7l8N3j9k7Q7O3n5n5q1n8Q9K18K56R3j9O3J95
-34394c652Q9j59k58l5J09j22k25n1k3j29j04q1Q9J84k2j54k03L0J48k8P5K08Nj64q9M5j34
-34367d651k06J75M60L62J35j70l10j20j66o0R1J26J15Pr1K5J11R0L3L2K8J81J63N6K2o9j62
-34340c793o7K9j36l56j13n5q6L7J53K14L5J31K53J43j06j19m5m4l2j3k07m59l61n8J65O0
-34314d830j92j03K28L73K5m8mJ89K95J28k2j81k08j59N8J16J5p8K6K92L47R9o6j50j14n1
-34288d015p6j93k40r6k6M9Q4J54L01J67r9k54j24l2Qj06k18l1q5l7K06J90O8N0O6P4K4o6
-34260d257LJ80J11k00k30pQ9O2jM7K04K77K32P2j52q3J5R7Q7oj8J12J40j20k27j59j14j1
-34232c857LnJ25K02J40n2k43k65o8O7J4k7o1j03j28k4K8J24K11J29l4j90k53n7J92J71J3
-34205c948n8J81K29L2l7j96k29j91P3K25J65n1n2P8K1K8m2j27r4J9K22J80K5k8j20rJ00R8
-34177c506J3j01q5j7P0P8rj58j04M8k9j56j1J31O0L2K22L03J64K9j03k32j04o4j37n4K51
-34150c469L60J70j52l84l28j14M5O9J06N9J22J09O7Rq5j63l0K0j3k8j74l21j27K7J00J7j84
-34123d292j53j7J29K40K0j22q2m9K09K15j48k46o5P7J40Nk66k0L75M27K74k8l10j78L5lj58
-34096c991k56k51j03K32K83n9j46R1J37J19J16L1M1j7j54m2N9j30k5M7p6m0K2Q0j9k06j65
-34069d422J67L53J43p2m9k10k08qJ33K39L11K00j03l36k67r1j01j4J92K73K7k73k76j32j01
-34044d625q8j76j5J41J08J8l8M9M4L1K1j47j09M8Q3J04J93J69R8J64J81J5p9m4o2k91k89
-34017d496k0J91J02k1L1J15R8O3J95J29q2j92j76o0Ll0L1M9j11j35N3R4J48K26lk56k43l19
-33989d616j23k4L3J37k8j06j0j5m7J11Q2k3Lj17j08J12K97K28L1q2Q0J89J39O8j4j9k13l01
-33961d336M7J26M8Jk24j47J65J90J9o5K1J76Kj13o4l2k6o4K4J45R2j80r7J16J58o5j88j67
-33933d438j62j85j85n0K32L70J72nQ0J15Q2p5k05o8J51K49J94J68J83O6j40l01j81j62l8
-33908d133n5k29j63p0M6K27J78Q6J02J87L10J31n7q5j70k64j95l0K79L61J17j53k22k52j05
-33883d159J5p4j3Q1O8M3O5P5mN0J09J61J19k1j31j80p9j89k77j28N2O5K8P5J33J15J64K35
-33855c602J16j32k37k2J28mq0j8lJ55L32L4m62m79l06j83m8J2N2N1O8Q2Q6J55K5k1O6M4J33
-33826d058J37j34j56J22J07k7N9J46Rq1j3R6K19O5L7oj79k21j80j82qK64J82m3k06k16k44
-33799d511k19k8J30J25J2Q7O2p6M3K77L82L01N9O8Q6L7J3j48j37j98k08j20j55m5J22K05
-33773c836L9j29j71n2KK5r5%K12N4j07q6R6J25K03J46j75k98l02k88n7J27J11K33K16L4o9
-33746d042K1P0P5K2o4l9Ql3q8r5r4M6O5M4P3N5OL9R4Q2p0k22j90m5q5j90j5K2L2N2L4J5j5
-33713d432K9qk0o4k32j6J84P5q3r9m1J92M13L34R2j40k75k72j59pJ00k0j5M3p6o7J42Q0j95
-33684d537k53k37K4J92Q8K8P1J65P0j96k11j05J52K74J27M9m4j66q4n6l0K78J83j14m9oj26
-33657d513p7L2N4J88L30L24J65q6k81j34k9m0j46k14k5N8j9j3o3k24j60J00K44J21J13J15
-33631d180Lp1r7l3J6L7J54O0Q8K2o4J1J1n5l7J03J07K7l5P0N5P1m1n3J9j35l23j35K52J62
-33601c991j17j32N1J54q1k29o1K09J20p1K5K5n0J35K26O3q2p0L8N0N6l9o5L4J35R8J1j50
-33573c708j79j05j15J25K11j44l32j18L9J43K94K17j22k14p0n1p6j07K0K51J50J70J84Q2
-33549c455j6j60k01k46l28j95L5R3M3M4J44Q8r4J29K87J03n0j36k22j01P7n7j07lJ49j1j73
-33522d363n4j6n8n1qK5l6j3p2M5P2j48j37J05L15L25J4j94k81l48j55J24K62J85J33Q7J85
-33495d057n2k20lP8J44N8j2r6q6K5N3j1j71k18j17l%j82j40J13K00J12Jp5NJ22J44R4P4m7
-33465d267m0p0o6n0l4q9q9QN6l5k06k35r0J36K18K62L28K00Kj58j27p1j42n0r9o7K24K13
-33437d338Q3p2j02L4R9O5J34K10K18j07r5j24k10k43j91J1J75J40j14j58j22po9M0L08J91
-33411d244J44J6j40l1o8p1p8j31K6J45K66K49K26K09o5m35m62p8J75J07O6J63K07o1k53o9
-33385d187N4k9k1L5N5J18J56J45P6Q1j19k58j53m1pK1l1n3j66l28j99J5K48M62K46m1j47
-33358d068j2Q5j10j52J12J88R4R5M7r5j25j04j44j21j04j67j06j00O4K52J52k9j22j07q1
-33333d658pqL3N6N6J42K77L14K42O3m0q9j41j47k3Q7l5r3j33QJ76J60O8m3j57j49j07N5m0
-33304d133j95j48r4O2M8J77Q4k22l36k13O3J53J91J74K3k52j79J38K48K04J1j77j15j32l8
-33279d658K01K57N3j19j62j21M8J32J88J25J45J05N2j3j36j16j60j76J1J57K01J45j28j79
-33255d148J27K1k70k38J3K56J71j45k34oJ92J32P2K12J00l7OM1M2o6j36q5p3j47m7J79J43
-33228c925L4NR1N7j06p2k59k89J15K73J23l2M9J58p5l05j38J50K27J73P7o0j12jm9l24m09
-33201d624j88o7L4J97L04L47K58J20j5k82l25l4R4O9l0j40o3J5J39N4j00L3R5k4o6rq8j40
-33173d436l7L9J10j63k65p3J09L09J53RJ82R6k55j82J24j4j40j22L0J54R5O0J66J96l8l08
-33147d201m88k07rp2K9K76L73L89K82j9j70j01j21j41m4J4j0N1J32rj75j19o9L7K63L10J56
-33120c643L9k69l52j41j58j51n5Q0J37J1Q9j9J0L3p0O9L5R9R6n1J6K0mP6J28J4j38p4L2k73
-33090d414k14l2r4O4J77J56k1j85j70nN0J80L60K66J23J46J00m6lJ19N0j32l08k90o7k8l4
-33063d252N4K4p3K5j22j69KR3j4j35n8J95L40Q7j41l06k13J01K51L04J18p4k93j53K35L85
-33037c789L01M6j60l07j93pJ08N7Q7O1J1J6R2J40N0q7k29k15J02K29J40q4l09j79j29k69
-33011d517k40q6Lk9p4m5J33K13P9n6qJ78J47n0o7j67r6j46j70J49N8r9J12K60l1k07q4k1
-32983d861o8j88j32J82L42L06K14J8n7M8K9o0j25k34j53J29J98J04m2j11k53k80j8J41K66
-32958d605K82M7m0J05K61J27j73k70j48j3n3j00N8J87R0j5j05j28M1K08J58j13o9O6j4k76
-32932d492k51j8J15J72J60J28l8j31l1J12K8j33j68n6l5o6j6J30J63J76K40J8j46j51j94
-32907d484r0R9K61J44N1J41R9L8p8k86l18k20j26mj4j05%K2QO9M8J47K84K99j9m19k37J28
-32879d562J17K6P8J1J11J93J36J4M2k1j63r8l4j4k5J13J02j3k10k46n7P7J35K50J50o0o9
-32852d017j05j24J6J75l5k83l48k65J6R6N7P4J48J08j18k71K4K42J30J20L1J57J00j41k16
-32827d429J39K66j8J5N6j38j26MK7p7m1N2J00K77K93K9j11j26j5n3j70q4mN5J43J93J57L5
-32799c551k04l92k36R8K88M32J80j00j49k72l15k25p2J81J49p8P5K15P2K4O1Pj19j00j29
-32774d160k68j19J3q4j5J83K67rm5K3j73k56j52N9Q6j33j00J84K03k0j3K6P1J63J23J40J02
-32747c904r9p4K4j06j89n7m4j67j21L6J33J81K30K11Q9j2l0j12k94k56L0J64M7j04r4j50
-32721d668p3n1o2J60L40K09J49K14O6j12j64q0j46k27j28L5k3q2M9K17O0j29n8J88L29J95
-32695c792k1k21j99J70K69M3j56j67m9J53M09K81j05l22k86j11P9K20J22mqk7l8o0k66l61
-32669d447j60q5j13O2R6J67J86J48Q6j05k11j49j22K5K63K93J0k70k18J2p0n7J00K56L04
-32644c999J92K24K10j22k70k31m0Kj00j00j20j52k07k17k51k18jL58M09J31q7RJ29K59K30
-32619c962O5q3j35j73j65j90k50j13L7P8J75J29L4n5j46j41J65K65K06J28qj9j57j6n3R4
-32593d290L43K61l3j98j47r1j9P3M3K6n4j46j12j85M5J07N4J4m4j18j19pM8p8j05P8K88L12
-32565d054J53M8p4j47j09L0N0J14R1k0o8L1k15l06j68j30k9O0J27K13L11Q3k90m66j94R4
-32539d865k1j53LJ72J86P7j2M9j0j75k17j39r8K31K87J42Q6J29J11POk31k21QJ50J25N7L
-32511d313N7J54j30m03k43m2n5o0J75L08L40K24O2M0k5j39q1j7m3K1K0M6N5n8k64l13l00
-32484d984l15j33J12K44M02J98n4n4j03P2K40M5j49j6K10K76J65j4k96l38k27k75j78n8L
-32459e227o2q7K06K48J67J56r4k55j11R4J31L9m6J15J71J60M6j40n3j7l7j77j80N6R9j80
-32433d978l12j36J73J23N0r5j13Q4K11J57K4j26r3j27P6J92J50J34M4j60k41j26R9K83L14
-32408d393J96j08k08l1r9j01m2jQ4Q6j4m8jm6m7J41M0k17k17mJ18K03K16mk70j05J78J53
-32380d541n6j03P2K17P5n6o0J0J01J6O6K09J60q1j77l7J3j30l8J41J67J63r1k21k49k47j18
-32353d795j31k5M5Q4J99J30q7q6n8l2J72L04J98K3K2R4J99L6j24k11l78k20kPJ1Mk7j43p4
-32324d865J43J32O5J05j09j28n3Q4R0O7R1K9k18k21m1l5j7j0p3j04n2l1J35K52J31j98l18
-32297e149j84o9J03K01R8kK2J76J28r5k54k33k8K73K63O6l6j81j64j30p6M9J13J26j5o1P6
-32270d983K21J31J04L4M2K3j07q9nj04k9K7j6j07j66NN7Jj24j13r0p1J7ol8J66J81k0J24
-32241d935L20J31m3L8K8j06j92n2L8q7j98j31LO2J20J38J16k5O1J16j8p1n7j9K5O9O6M6J30
-32212d427R3l3m1j7l6j41j89q8k8q5k32k81j76j43J8K62O3O9J52j7L4K26L19N0q6J39K79
-32185d316M0j93j41q5j28j01j27o1J97J72P7K8p7R5M4q4j2J6N5K60J64r7j21j89j73j61j72
-32158e090j17O8L59L08O7qj93l06j97k10k71L5L45M13K87j35j67K1J44P5L6r2j72L0P4r0
-32132d786j24Q8M0j42l6J40N3r9j03r2R9P7K4J45J21K0n9j84k67r7j70j52J98L15J34K7M
-32105d826j9P0J47J10j25l11k16rJ10J57K5J09R2j08j14J9pJ0p5k84k54J3K79M11K60J73
-32079d363mj96j39j1K1L7r9l00k88m8J35K85J10j70k18k70r5K07L32K70J0M8K05N2l7K2O8
-32052d436p6k90k21j39j91j96j2m6n9J4P1J91K20mj21j6K02J56J6R6L13K93J28j48m64l55
-32026e074k3J73J62j16k81j39N6K12Lj99r4J78J20P9Mr6m2o3p6K7J14M4j27r2L1j27j14K09
-31998e251J85KK6J53K46K61J39k8j20k1mj11j61j16N7Oq0J35J42j67j45j43j21m4j79j05
-31972e444M1qn7j60j01J67K87K37n7j79k07q6J08%j90%K62J80L6L6L3rk48k95j36N8J3r6
-31944e815Q8J30O3J69K52L5q8j19k7l6r5j35j34J7J82L09J51n8j97j55J38L80L51R7o7o4
-31918d628R2K8j4j17k44k08k61k83k48j79j08j0Q9J09P4J73O6J39L6j76m5J89J68j8k2j05
-31892e503P9K67J64J52N9N8J4j73j04j71kR8j85l77k74j06j5J3N6K10K83J08j46j87k80j48
-31866f110m8N1K10K13M0k25l15k41pJ70J04P8k9o9K05K93K11J38M4j91q7o0l24m44l13r5
-31840f801J96K83J58m8o1Q0P0k2K0P9K5q3j31q4q6r1J3J59R6j01l24l23j24J53K80J63n3
-31813f557p7K6R7K11J90r3j85k07l78j70n6r1l8N9N9j81j99Qm3j38j41n3J33K07jj36j31
-31786g885k74m03l43k06j43k1M8N7j47k46j78L2Q9j50l57m80l91k07j59j87k45j95l7P6j08
-31761a2060m90o76m15k73m14n90n00l32m15o24p63p02p29r24j129j386j681j965k038k163
-31741c0269k464k432k008LN807J5411K1591J6331O338L7k105k401k502k353k036j727j432
-31724A3789j194j068j079j062q83p98q01o26n87l96j97j92l33n18l73q9j99l28k84j58j1
-31703B613J9j1j88l95n23l45J6L1k04k09j24j14k21j97j59j35p8j18j86j38N7J22Q1j19j49
-31678f74M4k7j64l07k36j72n1J10O5j2k1o7j73l13j34j43m4J91J79l9j1J4j02q4k3k0J05
-31651b109J22M4L0n4p7lK6K0o0j4J31J73K1j44k98j81J73J93p9j59J69L84J40j94l0J38l3
-31624a671l20m18k19k06j40Q6J01J9J6Q2K61K33J05N8O9j6q2o5q2j43k72j88pL2N5P3R1K2
-31596b526j20j92j75k55j92k8R8L59L96l0j06R8J52J09qK16K38M4k19l37k14r9r3q1j05j8
-31570c088p1k12p9j4M9J12M9j17k88k31j6P6L02L03P6Qj9m5L5j0j23K4O9r3j12Ll8m2l2N4
-31540c470J85J33M2j94k24rQ7J63M9q2j14Oo6j66j45j7J80J80J93J73k7l11j87J20J93J01
-31514c207o0Jr3j60j0J27J87%l21l03j72p2r6j33Q8K00K31J50R8Qj12L8J25J35O2l1p5j53
-31486c548j48O5J26o2n4K60L97J83k22l57j44J0Q9N4O2L3m9j04k4mPJ09M5K3J50L6j47k67
-31458c481j75M7J31L0j28j56OO9K2kK0K85K33p6m0q6k21j92j78QK7rK6p1m8J29L13J76o9
-31429c410j3K77L03k4j89k79m69m06j63L9J76R7L9N6NJ6K64K48on4j23k26j79L5N0r0rN1
-31401c984J37J93N2k9p0j07p1pp4N0J74K4l1m2R9K11J29o2lJ42K1j19j07J9o1k74j72n6o6
-31372d084K0Lr9j64K4J63K27J67N7k9l7N6M8Q2L5k04k41q6j43M4L14K28j02k09j46j28r0
-31345d294N9K27M9j00l8R3J17j3k8M2J94J95m9p2j4k7n8j14j55l37k06J22J82P1K11J71p3
-31318c845J2J32q5J2J13j11k08j00j1m5o5l8QJ36K09kj97k06j64J59L27J50L9M6NK2L4j91
-31290c864k08J71J81Q1J98J92r2k65k43o7j09o2J24K3q0Q3J80J55J29L0K4j3j31j06k0m4
-31264c733j1K17J40R0q0m22m79k09K6K02K10P7o1j53r0l9NO5J02r2q8N7J03N2JJ70K46K41
-31236c453J88O1q7l86m15k05l4P2J68p1k42j11J10J58M1J53P5j98l26k57j22LQ9R7K1J75
-31210d496L54K46r6j30j24j44J28Jr7L4M4K75L93J50K1j48j48K4Q9L7R6m7k32q9k3q8j12
-31183d082q2N5lJ35L08J95Q2L3q2r5n4npj65j35O1J44J9l0J2j75l24l36k19j87n4J81K48
-31155d562J25J48K12J17J13m8j37j33j80P1R3k09j90k0M0P6K27K04pl0o4r1J43Q2M0P6P1
-31128c833Q3NLj6q0j41r1Q0J66K53J36L3n2j94k30q0j9J34K08k2r6Q0R3j04j49j42j26l7
-31100d138M0Q9P4oj0O6P3J0k4J6o2j59j42j17m6r9q7N3L9J76K70K24L7r4L5K1j31K6K77O4
-31070c525k46k82j31j64k95k94J4K52L10L17J39r8j68P4K51K6q8p4m3Om2k56j80L5Q4J40
-31044d238n2k20M2L58L00J48j4k02j75l6m9P9M14L10m4k51q1J0l9k1K5J02Q0j18j89j9J31
-31017c749K9k3K4m3q9o4o5M0K13K73K04K5k0o7k02j49p9j12k0MK6j3j58j65j33j22j10m1
-30989d586O1J68R9K98L35K23J40M5j16j92j23p8j13j02j05q7j34l16j12K36K47J56P4m6K1
-30964d007P6kP5J41j05l31p4K44K15K8J5j38j47o6J74K55o0k25j54j02k21m5J88Q3J9k5Q2
-30937d107J49L3k9R2K90K44Pk41l18l56k37L4Q5L8J65L15J40j89j87q2o3O1K96K29J09m0
-30911c562r9q2k54l13j00m4j93j51O3K82L25J57j7k31j74M0l2j04j7J76Q1kj11j71j16J12
-30885d537L52K94p8k73j34Q9K14L33J85p3j4L1P8O8l9j59k03m9nj07j41q2J02K52K8r5j3
-30858c976k04l36j56k7J49J59k7j0J75K20K03J36j5j75l7J2p9M6J9j75k20m3lL5N2M8K5O3
-30830d141lk3J46J8k39k10N7K51L08K62J91pj55j12j22j58j13p6J2Q8K9n1m8j03j27K4J20
-30803d182Q9j3k80k11R4J78m1k74j14J16K24K21J78j0l7J14J4j03r3P8J17J02J14J15K0r8
-30777c682q7q3j48k71j58j04j70J5J67J25M0n7p6M3J1j06l2P4R3Q3o9j5J49J89L5j20j65
-30750d319m1L0j17j07l0N2J15J3j64j54qN5O7j0m6J37Q0K8R6J69J8j91M8K22O6j26j01j7
-30722d235j41mJ11J28P4J9Q3J64P7n6j98k58k07k4OK9Q6m8j49P0J46L2K5k8j27j34J09K82
-30694d168K36M1j03k43j72M0K4k7n9R2J68n7j35N8J34J27k18k80JL1L1M1k1j29j31n3J21
-30667d651K48L84M02N6j43j70n6m7K3J35J82K10j9j82k04o3M6j01l75l56q5m2J3P6Q9R3J20
-30640d417O8R0P8K1J02J48K94J86j12j04J83J97j08j49nJ51l0l28j65m9r7j10O7J50R4j11
-30614c956k65j19l7m8Q4K18M1Q6J95J47L9j38j67M9J28J5j69j23j0k11l55m0K22J73N5k55
-30588d441k60O5L64K82p0r4L0K2L1q3o6j41j96j68n7K06K56P9o5j39j16q1JJ59K2p0k6m8
-30560d604q8j72j91OK72M05J93j70j92J26J80J4m2O7J45Pj04k06M1L76J32k10l12r6K15K97
-30534c911J14j20j87o8p3j43r2J49J39N8j99k16j7J03J18J71J03j23l15k09L5J58J01Rll3
-30508d451j0o1n8m0k24l42j29J05J01NQ3J79J28j13j98J16L12K78J17K1lj12j08R0J07K14
-30482c993J20j63k65k50q1Q0N9r2j23P9J23jP2J18J01L3J8m2j58%J67M5n7o3j22j3L7O5P8
-30453d228N2J06M6j5m8o9o0j1l4j77p8N4J38J35Jp2j15r5L5n1k43j42o0pl8qJ40J81K8Q1
-30423d554J11n9O9J75R4J2k6p0j43j36L7J14P0R4K4j36L0J55J5L2J45J13M2Q8N5j58k10k40
-30395d257j66n0K1P1m5M5L9l9km2m6J13K90J37j0q1o9J22J44n6l0j02l12l31r5J47K59Qk69
-30366d606k47j6K18J32R9K1L4M3NM9J10J02O4M0L8K0j56j69M5L3P1J8k8Jj65j07J53J52o
-30337d052j0Qk5K5q5k08j25k04k36j11j03O8L68L01p0l3L19M04J02j61j45j6J8l7k06k54
-30311d468j74J20K48J10l9r9j18k20j81Q4J42Q7J36K8p4j42n8J61J15MK6J7j5j5J8j7OJ4
-30283d304p7j46OJ55J66l6l03l74j83Q5J11On4m1N6Q4J84J71j2j30J20K16N2n8j51j18p8
-30256d653P7K70K55J07j70l19j94r8N2Q9j07j75m1M2J42J50L3L0Mj36m4L6K8Q0O8k5l41m11
-30228e251nK13J19J13K75L69L50J70j00j71j80n4r7p3%J20J21n1j60q2Q1J15J05k2o3q5j08
-30201d351k10j86QQ0Pl3P4R6N4R3J10J23M9p5n5M6m2j32l2Q6K1kO8N0K5j08k20j47r3M7J24
-30170d525l2j38MQ1j2j09o5J72K87J59L9O3K02J48j21l03l04j18K2P1J32P8J61Qk43k12J09
-30143d446K04J38J73L9j26j13m4L5N1r9j02j1p3J27J50j30j71n0K11L26O1j14j94k54j95
-30118d607l4O2l2j2J11l6r4J23J44o6k1J40J98O2o3j27k48j05jp1K2J02O8j06j19mJ5k41
-30090d940k51MK25L61J24j55k13k87k23RJ73J19J18J49K11K28J29M0k1k4N7n1k13k19j75
-30065d825r4J26R5J35L7k30j59Q4L81L35J36q5K0J82J06jq8l18j43LM1j4j40k24p4K9J47
-30038d538K65m1k13j53j25J8J67J06lJ93K35koJ64L5j31j33j88l8K3n4K7J24j34k38j15P9
-30011d676K19M6j30k81k57jP3O4J23K16J54m1k37k46j33K79L65nk7P8N9k9j9p3k73k35o5
-29984e052N6J52K80J89J18R5J28p7l44l12j06j84k20j9R6K9j88k10M9L43M02J98k2j3R9j7
-29958d530lj2j23j47k2J53J84J24J47J51M8J00P4N3j6o9k0q8n2Q7m9l03j46M3r5k23k37J6
-29930d955J73J53O2J02O6j93k75o2J48J58J05P5j56k46j88j32j3J26L2L0J94J97Q8J03J33
-29905d275J09N7K5J04K13J08j41o1L5j05k66j92O1j20j81P3Q1K5J47K07J21K5R3j0l44k81
-29879d492j98j16j11n0N4N2L6M0Q7j8n9j06l8M5l7j7J5J09J81Nm0P0O0J52O5k19k68j78j80
-29850e156j59M5J88R5N2J49L40L07J72k9k08j97j35o2p3J62K08J57L3j10p9OO7L8lP8J3j55
-29822d256j47k14k06l6J19J83J58N5q6j07J01K13K76J03r5k96k73r4Kk2j15j3R7mj41k6L0
-29795d794Jr1j98k0K73K06j4k3k8j57k26mJ02P0j04j55k15j7K60R9%j7o2J61L57K01j1p6
-29767d482j11j55P6P6l9kR7O4j17k43p1O6J19J38j1j4J34K49J45lj01k8m4j43m9K6J3M4L2
-29738d334J36J46O7j01j89j29m5J03K1k43j39J17Q6Q4J08Q2R5P6j68j63K10K80k3J2oj89
-29712d106k08j07L4p8p4j69j20L4J25K13J91Nj09n4n7k00k18j76nK3O9R1j55j94m2N0J5r4
-29684e316k2J49R7OK21K76K30J32k4j08j93k70j15R4M2j30k90j34m0j22m5K50L22J94J22
-29659d674J38J09M7j4p2o2Q5J02L9L3m4k17j07K01L71N4k86k65j74r9l8Nj43j11K1k8l2P9
-29631e082K55K37j28m1J60km3J9J6K47J82o3j59q4Nr8r9l00k94m1J58K87R9j68j06J26K2
-29604d895q9p8k05lJ17J15R2J16J07R4J04J00J19P6J84J35Jj90k73k68j69m0r8m6r1K83L49
-29577d453J21L8L4k02k57k17j83j94j37j4M1j6r1M7J92R7J26N3k33l31p7J72K94M46K13j91
-29551d722k88j97M7J45O9J9K0J84J20n6l8o6J2J11J35L6p1J11J45J3J6j09k01j34k12m05
-29525e316m38k8L78L30J24ON5n2k81m33j06J95J16J46K27Q6M0j2M1J2l0M8J10N8M2p6k04
-29498d962j19N7J34r3k24k69o5R6J04L7k3J45K62J82J75L1p7n4j01j44j7J05N3J21Q8m5j03
-29471d706j25j81j05J0n2q7O5K65K43L7l1j86l06k10j6J17L0o2J0J20J56J69K42J86Q4o8
-29445d401r0J8j63k94k30j82o0n5o6L2R1K7j2j9pKm2K7J62J51J88K07J42j18j45P6J06N4
-29417d601J7n5j44j30k02j15LK3K93L63R8Qr1k27j70q8j31N0L05J47k7k81k46O1m6k99m07
-29390e892o3M03M66J79R7J30L3l3j4M1lj69k52q2N5n9o6Mj17n6nJ3J5q2p8R8J79j1j60j4
-29360e443R5N6O0o9l6K22J99m9k89k33J4%p2q2P5J08oN6N8J8k6L9n8j48l0R4J61K51K16J69
-29330d650j2k30l13k33q9J55J79Q9L9Kr9j29j48r2P8R2M4NJ10l6j81M6J75K03R4j1j55k95
-29302e362j91L9K5k13j14M28N54K7k06R5K44Q7j84m02m22k35j53r4M9J47J13kR5K14K2r2
-29276e531J0N3J07QP1J33j71m12k92p4k3j0J21j8kJ10J61L33J33j29k03k95k31n2j6M4P2
-29249f103N7N0J30L9j83j49O9K16J67j96l55q8J54K68M67L73J2p1n2K1M8o5j21k00k17j4
-29223e743J82J22K8o4k43j89rL6K8R0K4j9m4L0k7q7O1P5J20J19Q3L3l9j98k57j77k6ONK7
-29193f053Lj9j20j39k54k14j28j91j14K67L81K61J56K0l1m4n5J50K78J38j56l74k42j6Jj14
-29167f609j08j06j09o7n%j13j63o0M6l6j98k50j85p0l4p7j22j73j46j22j66j30J6mk07l32
-29140i530k51k98k89l48k75l57m21m71n33m90m75o04n91q83j286j488j711k386k838k666
-29120b8191n11Q326K1655J6205K460k281k832k327k048j715j551j301j056o94o82o60n25
-29103B272k69l59l40l87l35l60l52k42j82k72k76k16j97l81m63k31k9L0L0r2m5o0j48k07
-29079c111J5J80J4q5O4J79Q0r8j36m5o8k42j58o3L3J41R1P3J09K01J83m6j1M8k3j64l19m38
-29051c596k54k4j7l0j30j24r4L4L5J4J41p3J5K78J20m5n0j55k0J47K12J08k91m04j36L2J75
-29024d132M2r9L1Q3k6O2J53J46P4lk5o0j56j61j58O8K13K00J26q9k1J44o3j30M4o3j70j86
-28996d156j14M2m9k94l45o1J81J1n5jK3NP4K05K24J10ro9k80k74o2J16R3J52J04nj09J49
-28968d394J98J35K10%j94k70l08k65j59j74j78N1J8j68j46J1L4l0o5K1K63L91K58M0q7n0
-28942d858J32J02J14J19j03j69o5j23l3J11O0J05L18J34k83l28k59j98j0j3j29l3M6J26J23
-28917e114K32J26j56j29P2J18Qp0l8N3K9N6J52J50K1k22k22N1J27J16K7P1l0l57m53k95L3
-28890e644J02J88K71Rj68j52k4n0j03O4J43K31J54J0J8m7k6J4K3r3m4n9j42j44k7M1RM9R0
-28861e307L1J21J21j1m8L0J81J09m7j93k89k15j39j44M6J31J45N0k14j46Qq1M2J64P4r8j35
-28834e814j53q1j0N1q0q3j11J01L43M11J43l7mj02j52n9j12k06pJ38K0m7j15p5K03M09L93
-28807e036n0l52l25k24p0ql9M4J61J96J77J7k08l54l77o5J36J08M0k1m3n5M9J15J13J60J11
-28780e800m2j60j24J1P8Q5q2p5L3K1k2n5PK7j10j71n6J43J80K13p9j83O9p9j45N9Q0p7j45
-28751f399k31o6Q7L9J23J62j9k19k13j39p6r6j61q6j03j23L1M8k0J4l2j06p7J19K60J14L6
-28724g133J39K13J74O4k1k14j79L3R9l9k68l54k15Q7O2J71L66L45O6j83k14n5r3k34j40j3
-28698g536r3j91J9L01K38K2j69j90j70k02k85k05L9J96L64L31J62O1q8j55o5k02m00l25l19
-28673h862k34J38M14K59j11j86k21k61j6Q5k8j83k09k2J57P1l9k25l87j49l2j58j82q6qj78
-28647a0653j56k63k52j39j19l9j26k14n05n90l26j63k55l47j22Jj73k27r3r0m12n88n78o70
-28623a7099n92n61o28n21o31r44j223j272j282j497j719j921k061k286k408k184j307J893
-28605c8243R285J8525J9893J1823L412j047k424k496k387k296k084j825j572j411j231j175
-28589D747r52o26n18n61o48p17p39p96p26p02q03p90o14m14m71p75r20p62n80n63o91r97
-28567a0618j069j006r13q51j253j555j601j865j964j861j857j264N97M521J0613J5501J4056
-28550A7611P919K509m65j574j902k035j848j634j499j320j238r75o79o45p32q31r20r18p29
-28531H095n47l40k74l77m51m30l77m14l36j55J3q4k42k04j06j9n9j88j52j29j53j33j37j50
-28507B651k40k69j50m2rq0Q6Q8k81n60l13q9j16l7R5Q3q3r4j31K4J62K35J10l8l8j05j20
-28480G39r9j91l16l70k70o7L34L92J12q9m6N8m0r2M1j18l31k89j2J57o2j87k1n8j01l3K9
-28453i30JJ0n2j24j7mp3l7N3J52J40j21k90j42l9J26K72o2l86l38l8J48J45K77L53J88R2
-28426f96Q6p3k32k9J10q5k07k82l34j04J1K5P7K15J73k03l36j02J6l5K1%J15K80L23L10J94
-28399g62q7l94l58l14j49P7M9O7l1j69j33l3J9J83K21N1j61j12P9J10K7O6R1R1K8m2k66l09
-28371b161j36O8M6n3n6j00j43j0%p7k64k58J64L70K25J1j68p5J36Q2K3p8j66o3P5J72J88
-28344b248J07M6J2K06K52k1k40l50k49j03Q0J81q4l72l07p1K7J45J44J05N6L0J5n3j58j01
-28318b951n0J24J58K9j11j66M1M2k6L3o3n1J08O7m4qO5p0j99pR6Rn8M0O2J43K69J6j22j5
-28288b639O2N5L6J72J80J59O3k24k00Q2q9l11j22Q2J21q1j68l2p7o0K7m1k70l81j57K93K73
-28261c247N0J42K03J7j50j05p6o9p4K9J56K18J06m7r4O4K03K45K46J25o2k28k37k82j59Q5
-28235b941Lj50O8J17l5N6k4j54n0Q4J54O8J8J41l3j52KL1j85l23j51L3o5m0P6J12J6j08j51
-28206c583q0o3J8J35j40l69l45o2L13M20L04M38L91J47m5j82k90k47l4Q1J20M4J46J38j34
-28181b879k37k52l48k43q7J67L92K18q1n5M2J29j7r8j44j97m6Q7J46J27R5J12J19J9j27k15
-28155c373j51p0k8J47K66L01J09L7M3J29J45j01j45j89j23q8j5M9p1j75j3K6qm6J69M33J80
-28128b562j85j60p6j26p1Q5J98J41K3R6R0p4q8Q5q2k38j40Qm6j55oOj92q2J31K5KQ4J17j
-28098c193jJ15J84j0j07J2J2k24k97p6O8J58m8r5J44j5k32r8Q7Q6l3Jo8o7k8k1O7R7Jq3l8
-28067c702MQ2J19O5K1n8R6J86M4K2J1j08l41k79p0KQ3K24J49k4j3M6K8q0p5O2J21M0j7j16
-28037c478j80o4M2k3l3J76K91K46J15%j08j47k5J47K25Q1k21k32j14r4j03k10j76o0j32j60
-28011d237J16K76J70J17q1k18j4R1K0l1j50L5K83L36K18L9j30k55k50j1K25O6k20k58k01
-27986d064j95r2J36K71J52J98K68R3q0j96p5N3J50L35J86q3j57j69k40k75k20q5K21J69o8
-27961c767k6J60K19J10J07k2j97j64p7j26q3pJ21J9m5J12J56K6p5K4R7N6l5Q2J51P1j10p8
-27933c301J17O2k38k41n5N2nn5m9j25j03o8q0LJ29J54J2k0N8q7j70o6K5o8k05r6K1K2o8J6
-27903d429L58M53K62R8l2n9rj3j71j55P2K2q4PJ02J01J9J14J1k83k61n0L6l0j13j45ko8p4
-27874d323J8j44j11J71J20Q5J29J91L28J99r7o7K79K01j99m96k12J28J29K2j32k32k69k28
-27850d510j43J37N25L16q8PJ00N1M8L2j49k92p3O9m8j34J74L24J56j0q9K6J30r3j07L5m7
-27823c653m1L5pqP1M2k29l02j7Q7l6j5M8p2j12j10J04J60nL5J16L0j20j1J93K48J29Pl4o4
-27793c531L4J42K16m1j91j37j00q3q3m5r4j4MJ71L82L45J26j00j07j24p2O0Q0j52m13k99
-27767d026n7L4J03K22K15J66K1j31k0J47J36j15k68k66k05jJ44O2n0k35l22k07J8J89J31
-27742d315R6K11kk12k08l6J56J55jj47j57NJ78Q3j64j8J09O2l4J50K46P9N8L6k9K1K15J92
-27714c271N7j08l61m28j72l7j58j36q0L9R2J78K86j6j57L0r5j38J46K23j51l88k04J71L11
-27689d367K17K10J60o0j71j68k12j84R2L94K13J8R1J65J01k5J7J9P0l4k72j90K00J68J0J01
-27663c437J12l1q1o7r3j35j30P6j22k48N7J63L6o5k1L1k4J07K38J49O8M8J13J21J4p4j87
-27636c382j13J63J05K2l5k36k11J27L20L2l04k11Q3J29j75l52k31j23j4J01K9O7J6J19K92
-27611c782L34J18o4rn5M2P0L6J7k39l33k62j38O2J11J56lj65j97k51k1K92L44J75N6J25L
-27584c578POl4j39o4j4Om1P2J76P7n6j93k39j22N1J21J33l5j33j77j77j36k14k33m7N4L18
-27556d611L88K38J13K5j4o6N7J65j34l65j82K5rR4K33K11K2m27n40k59J9J14J27J40K54J65
-27530d217N0kk8K3k0m8O4J72J69Q5R8J35KN9J21j50j83m5j43O6K42n5k52r1P5J33O6K5j44
-27501c793j85o8j75o5K5K3K02O1l21l43r6Q3J35L19L02Jj84q9q4m6J02J71O0J23P8N6K1l6
-27473c723k1l2J12J91J65mm4j4j76j67j56j31Q3J67Jk41l5J98p7k53j31j32j49r6N4J37J44
-27446d330J85K40K01m0k32OR0j23n7mo9j25M7J26j0j27j35ll7p7R0L60J65j74l97k74RL2
-27418d663J12Q8NJ43J50j96m60k57p1k3M7R6Q1J93J84p6j03J6J36K76J79M4J21J57K5k2K1
-27391c797J42J94l6l3J54J4k83l20k18k05q2Nr4R7K66L46L14J05M0j8j42k17j31M3J07L0
-27365c719M7J14J15l7k36l69j94J06J04R1J06K4j57l12k2L12K18j75l79k60K2K35K29K19
-27341c918J40j7n5J2J01J29j96k00r4j18k26o1J34J32Q1N8j9J4O6l4j77j38M4O8R0m5k04
-27314d433n3K0M3K7M7J13J35K22on9k9q5j96k13l5o9q6K0J45k7k0Q5P7J83K32J14l02k30
-27286d380J0k2l7LK5O1J21P1K3N9J82R6rl2j19j72j72q2O9J58J02P1j45k71N5K86J60j24
-27258d013j9K00J41l3k9J8n5k25l39k93j93j92O2J92k5L6J06N7J30%j25R2J37R2J0qMO9M1
-27229d162J51K98J67k8p6k46l09j92q1J40J88M8N0%p7o7M6O5J22J23rj06k68m57k34M8Q1
-27202d785J31O0J10K04J03j25k51j76j21p6j36q9R4J24Q3R0O7M7M1Ll3j05q0K1R0J80K34
-27175d295K28K56K39K18j01j53O9J27o7j40q0J17J62N6K0j22j72j8l8j62N4K14K09Q7N6j4
-27149c250k20l11k25k12j01J27M2l33m47k74j13N0K72L46O7j99LL38L39J09J2J0N0k9j40
-27124d089O8J56rn2K8J11o6m31l68m0J24K05J30R3R6K7j1l8O9J80J41r0j47Kn7r1m0LP7m1
-27094d060r0j67o5J55K5j06m8J04o3k94j8J17L8K7J66K65K05J60n1k08k16K1K01J66J24K34
-27068c378ll32k93k18j32r4q9o9O6J29Q5j3m2L9j74k55K1J57J30Q3R4R5J60K60K72J92j2
-27041c321j7j6j42k12j26L4R3J67O6j72k82k96j32K5j10l6J12K3j01l7J06J25Q7J11k3l21
-27015d395k88j4K05K39J91J74J68J44m9j07m3j26k70l10k30M3L91M20J63M2r3j06m8j40k74
-26990d313j20O6p7m6P6M2q6j03k4P8qp8j23m5P3N5L6J4L02M61J65j60j33k19j74N4J40Q1
-26962d066J06R2J1p3j19q3K1n3j58j43M0J74J2k60l68k66k27k58m2J81J51J80J37RM9J40
-26936d813J64K23K51K05N5l8J3%j00j35p1jl8J28K58J97J27R1k6j92k03j98j18j2j99l50
-26910d782q5J08J94J18o0n9m1j03QR2J82M7J14J87j47k83j13r3o6Q9K20J19r4m6M4O4N2P3
-26882d261M0K7O3o0k58k48k19j75n5J82L32J33R4mk07k0K23J95P5J90J33j43j46J7r2p1p
-26855d262j06j28j18j65j77j83nJ96J16J57J44J3q6N0K63L32J63n8k08j60j41j50L9P0M3
-26830d361K2k30j60K2k9l7p9o5J01K38J34nn8q3j14R1N0j98k51j72O3K43J67J14Rj31k08
-26803d927j52N4K58J32Q8J36O9P0Kq6k3R8R3j50n5M0L8K72L12j34k56j49p2j67k63k00j3
-26776d985L9M7K09M01O6r6Q5M7o1O5J43pp0l9l2j20j64j74j43j65k1J61J82J15J4J0Qj22
-26748d607j60o7l2k2J7k6k2N3J25J3j26r0JMk20r9K96M53L65p1k73j22m2r2j18j03P1J34
-26720d760J32J71J72J29n7j48n8o3oQ8J67J01j02k31k3J52R7j29j52n5o1k02j68J06K84J9
-26694d597k23j16l1j64j54J28Q3pJ11J03J01J28n4j31j2J76J86J67J2j21m5Q2kj80l43l10
-26668e213m8J93P4R7P7J3K61K28J64p9j84n1R2Q3M4j9k46j76Q9K01j5j92q7M9J35lk36m21
-26640e170k53N4p8k29j0J87K37K82K02J76L6p1p8j9Q5J31P1J50K9j27Q0K57Qk62j43j22p7
-26613d654p1l7K87J65p5q0j05j4M3q1j46k9Q6K4J2O8J1o3k27m08k42Q6O3M6Q3J32J79K00
-26585d747P9j80l26j37r1j04KK46J61q6L5K33J55m0Q3J33j14K9J03j26j97K3J69J09L7l6
-26559d587J9J02K6j64k10j25j24j00K19L40J27k6m8J10J77l1k68j77j47k63j38K16K33j29
-26535d968k76j52rJ36K95J56l4k83k32j5O5K35J66l3q1j52r3J13j2l6P6P2p5k3O5P0J76J09
-26507d740q0n9q3j89j92k51p3J02K28J81K25K67J92J85R7k10l46l26k31K0l2k12k69j73Q4
-26482e885K20P5mJ74K59Ok32j13MN0L7l6j18j4J9j19k98k33j36%R8j23PJ94J64J81j08j78
-26454f109OJ20L5j06L4O2j82j95k7M2L8J08J41K26P4j28l0Q2nr1r0n3Q9k8m7n2k26k28L3
-26425f507J79J75K99K29j74l25k13l8P7K83K16P3j6l09l49k50NR5Q9J87o8p3R8K56L00J49
-26399e612J91J88j2k25l20j32j0j09j69k60k73o2J10J68L9k42j88jr1q8j24k62k54j51n6
-26374g945L2PP5J77J88J01J0j00l1Ro9j08k57k44n8K9q5j11p7q7k0lk6j41k68l17l27j66
-26346i812L4j5k62j49N2j11k79l05k39k47j85p7m4k38k50j31j26j65l28m21o09p77p94n93
-26322a6071m42m73p71j073j233j294j327j479j763k054k453k861k869k031R22P627J7376
-26305a2269K1728J4877N289j69k277k663k471k414k226k106j877j338j106j047p82n59o06
-26288G984p17o57l10j47l34o02o02n33n47l90l55l39k54k63l15k28j59j15j64L2J60K23J2
-26265A380l39l85j60O0K51L02k24o31l81M3J28OJ6J6j65k89k01K5J42j7k79j67J11J94j11
-26240f75l14k7L23L08J28o2k50k75k31k42j83q5j79k90j57M2J46M8k1k4N9J68M9k07k66j46
-26214b363R0L09J58j36l30l10j16qj22l7K95K75J14Q2J9k1Q9M7q8q5j03l9J04L5j22j62R
-26187b416Oj22j4m4pJ25K26L16K53M2j45k70l34j38O0O3k53l86j03Q8J43J28Pk3j24l6O9
-26160b889R0K24J60j06j28j22q8QL2O1mj08j0J17K7J34J32j20j79k45k61L3L04K19K4JJ1
-26133b683K7N6j5J8k22k59j23r2pQ5J10N6j01O5K04r6k55k1J62l2p9j37j56K0J28O9MJ07
-26105c167K05J00p6j61k3kp0O6R0m2P1L1p6k27k64J8J37J17J46J74J0j72r2M8oq9m7m6n5
-26076c402j06j13O7J40N7K3l6k3K54L01j39n55l68j95k27N5K64J18j18k14l6J80K47K09J64
-26051c453K12J33j51j65j55j37p3M7J7r4J35L14K17J41J34M7J01J59p8j05nO9P5k7q0j03
-26025b825k08r9Rq1q6L9J20J65J40k3l1m0n5r0M0P0K6M7p4j03j16j76O0K37K36J30j2L5J7
-25996b648n2N5Q0j01m6M3k5n0J3J31lq3j59k59k34j80P4L31J41J82K59m8k82j58J60J2k38
-25969c085k07r8j67j16j15j52q0j39OJ18J9J48L96L49L5j42j01r1r5j1Q7J24p1rR2J99K28
-25942b878P7j97k48j58j11J7j9n0Q0J2k03j73J09J28j5j21j04n6jpK8N0J25J21j09j71LJ97
-25914c674j4j70M5J52Q3j32o7K80K60k0j2M3N9o0j16j04j37mK6Q6J40k9o6l5Q0Q3p8j41j52
-25885c674k69k92j64j09n6QJ38J88M4J5Q7J46p9j49L4o1j93J10L07L5p3J56L65K72q1k75
-25859c570j41j00k5J75J55o3nLj73j97j7o1p7M4R1l1Q4J18j8j70m2Q2J41J64K3o7q1j01j51
-25830d010j14L7n4LJ68K19K54J60Nm5n7j19o2m2j30mk9l9m7o2j46k08o7J3N4O6m4L0K62L35
-25800c673K65J50j1k21k46l0J16q0l78k84P3R0P2R3J25Q3j50k58j85Q4J73O3J18J0P4O4o5
-25773c928j5n2j51m6K7j36q6N5K69K83J15q3l08l11r9M2K03J96J79J38L4j2j39j60J20Q1
-25747c784p7j38j44J18K67L6n3j46j05J5m0K5J38L1j21l1R3K12J01m1j58k10j66lL5k00k23
-25720d569N2R2M0J14K11J31J52K26J17o0k83l55k72k79k57M8N47M78J63J01l6k45l34j38
-25696d356m2O1J67J60J12k5j09q3p1P3J54L3p8q4J5J01p6j32j16j67m0K34K21Ok2m7K4K9
-25668d058J03Q8k7q0j41q8J12L3p8m9J4J87K46R7o7OO4O0p9k83p8N8L6j9j9KN7K8P1l6k35
-25637d075o2N4K18K10r0k27k36q0J09J95J27Ol9JJ36J50P3j09k33j29j03j62j47k17k26k10
-25611e066j82m9L4L8J95K71P5k13j02j3j14n5J47L62K20l6q0K0J15K43J56K9M0j61j63j52
-25585d441k19o9J2J66K75K11J18j03j30o2lN8M7o1j74j17L3L9N2M7jk0q1O8J32M9p1j53j1
-25556d409R0J78K11O4l5K3N5Q2L0J8O2m6j05n7j24j21o2k73k34k9Q6K12J14R4P3l5o6n8N9
-25527d203J55K38J11k3J85J15j78q6N4m3k48l27q7P0O1L5k9J40J49Q7P7J06L44L92K30q5
-25501b760k74k46l20k58j54j14j22n8J36K67P7p4j45j57o1Q9J74J00m9l08j70L0J35K00J19
-25476c943n5l10l44j23J47L86K13j76k12j67P5L36K07j5k0p4P1K22N6j38j82j71m1k0pQ1
-25450d204ll8L2J16q0k38k04J51L03nj0j21k47j55K0m9j73j68j33L8J10J27PM0J97L36K15
-25423d136k4l4Q2J25kj35m5J10J59J15K9j06k76l47k28k6J47J34L7N5J1l6O9J33j33k35j03
-25396d660J25K62K84K14R5J25K4n8r2r5J63J04j34j64k5k8j8l4j9K1K0k5j89k16j09m2o0
-25369d531k7j07o0l5L2j7k4J54K23L44K69o8k42j52n1j01k62j16J06M7K1N3J21J02R2J37
-25343d092J49%k72j55r9m6O7j8o7J5R9J99J68J46O3m0pRJ12O3j47n0J50j5k51k84j93PN1
-25314d438NJ00R7J6Nm5l5K5n3J26R4n5l3o8j60j56m8M6J84J84j5j20j03j37r4P0R1R0j0k49
-25284d686N1K97K19R3J13J62l4l11l23n1m0l06k16j03r1j8K0J19J78jj02R7L89M36K09M8
-25258c851J05N6k97l73n6j4m6J50Q7P8l0j19n1r7j22PK73M29P7p0O3q0k66j01M1j8J6J62
-25230d047K25J46J11%j23k02n64o93j14K02Oj5R3J79K65J61L3Q2J5j74j63J10K20L1k8J31
-25204d113J69K14J08j73l15k85j52J01L01L07J23l3L6K8k19j57J18n2k63j32M7N0N4L1o9
-25179d276l1r0j08n8M1j6o4j20k32j85j45J0K97L31J29J19M7k89k72j23K3M9J05K35L21M01
-25153c901J82r3k53j58j28k9Q3K7M3P5j2l5K8Q7Pj59j32J5p2j94j16p4o4r1J06K23J07k3
-25125d551L9m2j68r8n8R4M3l0J4j21j07L3K0K2P1R2N5KJ38J95O1Q5J60K79J84J38O1j74k51
-25096c814r5j1pk8J00J76l3j62p0j1r6q7j2q0q0j16k9J92J08N3o2k12j76K2P1K1K33L56K95
-25067c554k4k51l2M0j16r6O0J62P1k9J02J31n0k25k51k76p7K46K00m7j83j19l2J27K50K18
-25041c755J87Kq8k10k67k0n5j19RJ10J1j35j99K8J64J33R9O5k0p9j16l3p4j63N0K96K28J67
-25013c784K8k23k61l7q1j03J04K83K05M0M2J3K2p5j52l44m88k46Q4O4p3l8J68K72J67p6j09
-24986d598L5P9Q6J15K07J38k77l96o7J71J99L2qjo4k50l98k89M3K35J38n2j82q8P8J6N1J41
-24958d906K35J51k2o7P1K80Q2j51j93m9J86K81J86M3j18k45j99p4p2m0J58L88L69J70lj04
-24932c643k18k82l32j04R9o2k5J51J24J45K65m1m45l37K1K12K0l7J22J18J98J44j57j43Q5
-24907d122J98J00j72k53j16N3Q3j54j94l5J11P1j71l17j72J69K56P4k09j00K20J25k6L3o
-24882d554j67k32q2J23J95M3r3j19K2P3j9K4Q3O9O1Q0j2j38n5L2mJ22K19M0j80k34n1K32
-24854d522K60q6l64m07j19J22J51J19K7q2o3L8K54J31j15J4n4nK66K40O4jj10j41m5P7O3
-24827d288O4J83Q2q0P8J63Jq9j8N8K4r8j51OJ68k9OJ65J00j3K9L5o2j79j79q3R0q0r6k2j05
-24796d320j24p4m2M0J43J73J22N1J84L06J87j44k58j48j38k25k18j20Q6K7j39m2K95J36j76
-24771d418l4J04L5j8j86l10l5Q9mj5J11n7n3N7N4J02J26R8k5k02j76P1K42K14q2l72m06k10
-24743e300J03J66L7J91L91L25K02J43K13pl28l58j85n2Q7oQ9O9l31l20p5L3l9P7K41K36Q7
-24716d311l8r7n5Q7J14O7J66N3m2k16k64j97j14j9O6J37o1%K59Q6j26k44p2R4Q1Q9M0m2j40
-24687d699o9l9J48J67n1o0QK7m6k07k94p3M7K9N6j08l2K61L50M41K59rj34k09k76j75k2L7
-24659d673J9Q0O2j32k49j64l1J50K37J13q1j30J42J43P6j39k85j53K1J19J42M6j52j85m0
-24634e064l4J42P0Q9L58K09p0j54j15j59p2J2l1J71L34K47J36k6j05j51j89k21k18J3Q0K2
-24608d726k6O3Q9J1j83k11L3J68K05k4l35j94Lo5j42n1L3r3lK07K0q2K7O3NJ22J44kj27P6
-24578d995L32K27J52R1R8J20j5k54j74M3J28j8l38j31J7j71N1K09J31l4j45K3J07L2J9J4
-24552d481j37j65j26k37k57o1J5M3P0J57o1l40j60J74L81K15J13J64J21J30L0j24j91j92
-24528d919j10j82q2N7j60k37j40R0K56K07K09J65o1j51p5j8NM4rq7p6N5J93qj59k68k54J51
-24500e564L27K29J06K3Q4k4ml1j57j55j23q2q1k28l5K7n9J08R5J08K56K07N7p2j43m7q8r0
-24472e356J01J24j35l18P7K25oj89j25J1L4qr1m9J31J34J10K03K14K2p1N6q0j74j09n8J48
-24445e179L47K74P4j03j54j97j36J53K66J68j34j11L9O5P4J18J07Qn1K4p3k40j75j99m04
-24420e439l84j55J83K19J50l5k44j10n0j17j65j2L10L43J14P1O2q6k10j47p0O9J78N7l8n7
-24394e563p1k4k6j42k2P2L5J35J04P1j24m3J92L45J81J3J3M4O9pj11k89k07r5j98k50l11
-24367f209K2L39J97J44J87K29K03K72J10j53k47k19j18n0j2J13K70L2k82k56j34q4O6O1r5
-24342e614jK08K16MK5K02J97p2k3j1j53j42j35j77j10K7J05J76K08Mo5J51L7j81k25l78k82
-24315f009j2P7J98J87J14Q9J0k17l77k00J9J75J56j0M7J08J11m0j84j35j65j55m3j08j23
-24290f487J50K78J47o6k4J26N5P1Mk9K8O2m2j99k03j45m1l4j65q6N3J8p7j66L0J48J00J51
-24262f343L6j81k19j10J36K0k04j72k44k89k68m6J64J66J2RP7j49j29N1O1O9J44K09n7k22
-24236g479j2Q4P2o4n3J26J48no7j19l14l48j78j76l05j35j8q7k12j99j45j93j41l8l9j39
-24210a0036j84l54k59q5J7n8k15l34n36m84k42j76k55n27o36m70n22n34n12n78p20q52r83
-24187a9535j307j540j564j495j731k140k348k491k036j83M117J1906J9143J7766R584K772
-24171B8918o16j836k114k302k256j856j516j565j606j368j111r46r64r28p19n05l73l17k03
-24152E817k78l38k61m22n11m05l65l85k33j01j45l32n63l35j18j27j93k26j04l6j86m12k54
-24129e13N6K41K06N6j11q0O5m3j34k68j08J1r7j43q5j0O5Jm6r9j13o2j35k66r4K50L44J15
-24101i97j51j59j24j97k70j63N9K04J52j00k50j87m4M6J92L1j78k07j78K5K89J93P1K35J81
-24076a527q9j88j30j70q2m8l27k11J1P0P6J26J59J45P4j01k49k46j1L32J18l19n48l29k3
-24051c487K0J42K37J69J0J8p1j12j8Q6J52Pk30j98M4L6R5K11M0J93L26K55R7p7k02l21l38
-24024b916QK94R4j37j21M7O2P3Q2Lm3q3L4Q5M%PN5l8k06k51k02j75j57j23K8L10L65K64P7
-23994b560q5k59k19L9Q4N9J30N7j10j18K0Q5j19k92k31k32k74j61J42K60K41M1k3L9M8N8
-23968c380J62K60J48j44k49n0R2J14K7oP4J21M5j65k64l3rj65j66l7j3j5k4l0J33K10P0J6
-23940c278JL6K20J18j13j18lo6k8N7P9R7J02J92J87K9j77k38j60n5p9k61l44k61K5J47O3
-23913c828p7j8N8p5k34j77J03R3J0j29r8n4p1nKQJ05J84J71J58J97K23J05N5j9k43k54l5
-23885c845O7K00J84J14O8Q4M6j32k04j74n6p1q4L6O6k5J00N4p2K0R9K6k42j93j69QK57J07
-23857c731M7N2J30K44M4j58k20j78M2pj28j42j25K3M6j0Q0K72L83L13J64K2j07k54k10j7
-23831c425R6K3m8M0J1k02k13M6K00R4P1k7k09k11j80j13R1J56R5R4J44J09j01k16k73j50
-23805d098m7J9M3J17J66J31N5r1j38p6O9P9k6q9l9r4j63l1N5K9Qj00k3M9m7Q6N6M8K10J43
-23775c699P8k3k66k63l4K78M89M78K11k4p7j2j18j12N8J06n8k78l79k87j20J18K71K18L1
-23750c414j37k38k40j90q0P6J55K67J76J99Ql06j74O4J29N0q3j41q9j54n8j0j29j94j32N2
-23724d593J70K29J20M7N7n8p9kN5n2n0J23n5k5J70J28p2K5R3o9mQ8j2j25r5j97j61n6J28
-23695d272K04O9O5J00q9j21L9R5Q7Ok49l64k10M6N7J85L20P8o0p5o4j6n9k71j22K22J85J
-23667d213n9l1n2M5J06K7q1k05q6J00J61J51P9Oq1n6n3NL7q8K1J02o5j20L9J82K35K25O4
-23638c605o7rQ4J68K14J76q8k43j86j18k03p1J48K14R2J04N3N4R1mj36j14j10j78k76k60
-23612d270j03n7j75q2L05K54q1k23j77o3r4K21M67K82O2L4R3J46j4l17l34k27M1J46P4%j41
-23585d233k0J93J06j11q9Q2N8j14j27j14j10j02o7J3J45K54K11J27j4k8J22J70O7j26j93
-23560c900j63k48k35p2K10L04J81M2m3j01j20p5q5k1J26J77R3Oo7n5j21k1J71J31Q3n9j53
-23533d015L1Q7k4j38j42PK33K62J62O2j4j3k28k02k8o1k4q6j08M9J31J53O1l04l48o4P4K7
-23505d460l1K7L2P3J37P7K1q1j61k3K62N74N10Q8k71k41j58o0j03q0O3J64P5m7L0L3k42j90
-23477c982Q8R6O6J20P9k4q9j05m8q4r0J79K01j96j91P0m4k05j54j12p6Q5J25J0J2J35L6j8
-23449d116P2p4j77j08pl7mJ53K87J18o6NM8p2j55n5o%J45K97K69J00j34j58P9J60P1j13j76
-23420c654k5kj43k26r6j05R1J97P0j9j73j61J2K80L21Pj55l01k66J98K57k1p3L9J35N8r1
-23393c846j78k4J16J79K3k21l20k23L0L60L67P3j77j90j19J1l1j47l9O0J39J24R1J76K94
-23368c472J22j45j71j38j09j98j28J62K46K23J08j72k11o2N4Q3%N2R1l7j97j18m8L5N2p5
-23342d053j62l9K03K81K30J70l7j12m1R2L5j78l90k71N2J45Q5L5M7K2J9j11j69n2o6n9K6
-23315d298L1L4oP6O1K2Q8qj1J53j95m12j38J4L0L9R2J99J90J87K10o5l49k93pK6K39L10P8
-23286c703m4j45j73q3r8j49j70j75K7K86L48J41ok4j15j59O5L19L49J20lo1j98k45j62j46
-23260d204j99k71j87J17K21J53J11J9j45j12P9K53K55M5j87k00o2J72J09Lj3k4j29j49r4
-23235d439l9k8O3P7J5K4J0j14j30j18j53K3J66P9M4O6m5N8J47M3K0M6n1p9J29L49K34J02
-23207c501J4m6j98l55k35m3p7q9j35j15J18K52Q3R4J72r8k52j53J05J86j21j70J7L6J0p0
-23181d571p7J32K96J62P2J03N0Q9j2j30p2M2J27j6k17j52j53k33j26L2J05J53R6m9j30k25
-23155d704l77k24R0J93J16lM0J71L13K68M6j1%m3q8l1M1oj30j39P3J30J08p6p5j19j76q2
-23127d695j3J17n0k04j49KK41J28JR1j4j33J53K11k18l87k34l6RJ5N3J62J14n3J12J68J71
-23100d438R9k52k57r9M4N4R5J27L3M7M2J0M9J14O5M4J16K00M4k11k30j56O4j4k00j58k9P0
-23072d727J89K46J41r5j60j5R8J14j81l56j61K22K54J25J24L0j3o9l3P9R8L8j21j43j36l2
-23046d484J04J0k74k79J9K77K80J45J65L86J68j54k17j47k48m49k0J72J16Q5o6j59L5N4M2
-23021d439N2n9L9J04Q0P2n7j10N1J09J06J62r2k73j40J9Q7L0k4K7N2lj37j69P4J60Jp1l1
-22992d380n7r9j41P9J56K4q6l4K59L25K44J87R2l0j03j38k43k43r3K3k8lJ17J75M2k3L2j7
-22964c963k01k94r8j9K8L4q1l35l77p9R6J27L50L40O2k58j24n2j20r6j08P7K38L95L29N6
-22938d073j06r3k65j66J23J88O8p1q2L2j15k99j48pO6O7J04L8k01r0J54J54J1Q9K9r1j52
-22911d836k87j97J36L98K15L0J17Kj40j0K98L88K21J10J05r3j75j71k30j27J73J69j39j69
-22887d212O6J06j55k16j68j25J03J61N1p7n7l9o9j41r4Q5K20J09j4j7J64K16J09n1k07j87
-22861d439n3J15K2q7p1p7m0L1J04R5M4J43j9p8K0O5M6j22j99o4P0K11L4j42JO6Q5J03q4l09
-22831d529l19j82MJ66K35j00k52j89M7J72R1M2MN7L8o0p9J6K19J97j69n0P5M9K44K92J29
-22804c852J57M8m7q0j57k40k08j40kM5l6r5j30j04j17l9J48K11J09r4k25k33j0L0l0j3J22
-22777d982K54O1j15k2R2j0r9j0l6J74K01m9oK34J71P0P6O1J09M3j13k21j75k04q2J12J67
-22750d299ql15m55l64j07K01K51M0j7Q7Rq0J06N8p4L6J30Jk4O8J80J57m2j61p2J19O9p5J07
-22721d474J28k50l08r8QJ89J84J46K20J98L3j07p7J16J89k7n6L9J8k2j49k72k13j94j18o6
-22695d963R7J15J2N2J16J8r2J53J70j51k69n0M5n2o4O2O6oJ24K57n0k21j04P5K5l7J57P2
-22667d443p2k0m1j29o3j00j05l2j00j37J04K29n3j46Lk2o7P7L5j73n2J43K76K85J47Q1J56
-22640d219Q4r8k26n9J0KJ38J34m8k6K5l4r6J09K90q9l06J11J59l4m1P4q0j41j31p7o1j16
-22612d746L3K24K24J19k9J5K38Q3k91l03n5K38K01j20j44j65m9M4M0k7j30k7J7o6j4r5oN9
-22584d732L4l4lJ5o3j66qK01J31P5J96L22K22n6j05lj93k29j66pP1M4J96R6k50m30k97o8
-22556e207Q6K03K30R2k%j99j96n9J26M6q7j47rJ48R2m2j73j03No1j43p2N0Q7K51L71K96J06
-22527d311l9k7m7j6m6j53k48j31J24L50M14J59j1k1p9K1l8l28l79k08p1o0o5j4l9m9J65K78
-22499d869K42J15l8j32j45m6%M0j4R3M8r6p3J6m3rL6nj0m2K3J3n9j22J5L8q9j8J65J67r4
-22468d893k12k7J31K64J43r5n1P2N8qn6Q6Q4J4k6k7k9R1J66K2j43k05l4L0p6m5O2J4l5n2
-22438d777N3K3J5mj14J6K11J92J28K4j13k34j40M4L2lJ3J17J11%m9m8j01M4J85K03K28J99
-22410c745n6k44k04k88k03j22j08l7J7J12m4j97qK26K10J96P2l6N1o8j54n1P9J58K0M0J41
-22383d243j6k08j28J61J15J6m2j65l6J75K88J87k1j96j78j30j14j21l3M1L5N9J54J44j80
-22358d436l83k28R3K03J39Mj48j49m5j5L6K03J02j06L2J07K2m6Rp8l08k49o1r3P2J32l1j65
-22330e387j37JK02J98L7RJ04N5M4j28oJ10o9j20MJ27L49J18p2J20K22J08r3j90o7N9R2lo9
-22301d382L7kq8O7K23j8k32j29n3q1q2L3Q5o3k23j78J80K67M5n2nlj13j50L9J81J20J50J24
-22272d303O8J27p2j82j06pL3o9j78k63j61LJ0P0J89J43j6j20k94l44j44J19L42L83K25J40
-22246d407J9jP9l6k38j07p7q9K8J16K05K22J73J22q8j98j38j39l3J20J30p6k4j8j8J84K26
-22219d063K04P5o2r5JK7j09j96j87j46m4L9J32K9j7o2k93k80k16k0K55L78L64P1j56j34n8
-22192d563J2k1m2r4RJ68rr0M7Q4N4O5l9j18lL5l1r0j79J01L19J89M1p6o0N1R7Mj43m3J05
-22161d220O9lj46L8L98L12j33k98k51l40k01j21j69l1J25J32J27J65K08J10j19l05k41k0
-22137d914R3j4j48j44l4K5j49j28o3q5M9J08O3J21J92J87Q3j03m6N7K2J24J86j6j30M5L4
-22110d585o5J03K66K42Pk49k10j51j30J03K30K17K51Q6l16l75k51k57j07L2j16j2J57J43
-22086d987J94K40J70J13J54J1j41l6O3Mj80k00l4J16J05K4J06Q8j93l65l60k97n7J81K40
-22061e041O0K1Q6J1q7K7J69R0Q0J52P9Qk19k53r6k49j40kQ8J00P2J27K15J85m5n6j5j26j54
-22032d913j7q7LP1k7J37K03O7k2m9q1j96q8J24J95J22n9j74m6J05O7j52r9J71K20Q7L7m0
-22004d441k66j55J7P5L7lM0J36O9J8R0K93J25k48j28RR7J42l5k17k35pM4j45K4Q7j44k79
-21976e000l97k31R2P4K4J82J11kJ12K19N4m5j00j09l3k6m7P5J37J91K69J93k6j64r0L6M7
-21949d454K3J0l2n8l7j09K2L9k22l07n0K70J15j0or7k45p3l2L1J11J37J76Q2k09k96k04j15
-21921e540p9LJ85L22K59P6Kj01j74k06K3K40J97J51j16l21j58J17R8m8n5l9O4O2N2K6Nq6
-21893e041p9J56J73R2J03J08q6j99N9K36K02Q5r9l09k04o4N2K69J86o7j57o9n7j45J35K47
-21867d473O2j17k68j64P2K6k0n9r8j9M6J90J86j15k23q3M6R2m9j79LK74L53R9J13P9k58l35
-21839d819j04Q9J61J95n9p3p2j49k76j95OJ46K80Q9r1K7J16J35O4j02p3m6l8M3L4Q7J33J27
-21811d365J20n6j42RJ25J37j08l33k89k49j76o2o0O4J00J57O5J0K20K53K14K46K8l01l51
-21786d744N2L06J47j18k12j55j71j42J46K53N9j65k17j17m7k0P0L2q4K9O2K0l0o9j23l5M5
-21759e228N7Q3m4l6O9J80J63J82J69P6k2r7r3K3O9K8j15l47l13k05j75j37Q5L03J19m1J02
-21732e145K36L79L11j9j46r8p5q3j04k82k17j7N0P1L1P2K51J94J23Mk65l02k54j78P7K23
-21706e163%m1J92K81k8k99j33j85j84J74K51J40K06J19r2l47l22m0j5J43J46j18QK83J09
-21681d915n3l6p1J33L20Q9j14r4Q7J74m1j92j00K6J03M4j45l09j70K7k8N4K30K81J83N1Q7
-21654d379J83N4j26k06j70p2j7l2n9mn3l7J35J25m6j36k12l70l47l1Q4K14J63j8O0L30L91
-21627d576K31P7O2P8m2j98j63J15O2j75j75j44r3l3j9J42K89J90Q0Q8K24K59Pk59k72j93
-21601d438k86l04k53j00J22K9k2j19j04J67J77J75J51N3m5k51k23J56K47R8J45K06J87J70
-21577d062O6k24k98j34o0j29j44j95j64j9MoO1J60J70k9p2kl4O3L38L05Q7m7k01k37q2J46
-21549d739K68M0k87m40j59J37J80J40P8pj03N1J27J1ml1p8n1j69j81k1O8M1K8M8p5J85L26
-21521d617J32M1j4J1Q6L7j7J55K73J45M3j47j81k88l89k30j63k03j00o8n3J07K06J05J75
-21496d954K54J86R3l1lr9j17J2J16j7o9J01j2j55j73k15j33N6O6j44q0J36J27Qk80k96R9
-21469e524L57L19J29p4p9K5q4j48m7J53R7l30m04N2L53J49kJ17K0j56j10m9j0P5Q8Nq6j64
-21441e328j05N4J95L87L15J19q2j12n8l2N6n2j11p2j83o5L7k6R5O1n6j9P7J06K22J54p6j32
-21413d631o3j24j65j62j45n4k9K3O1L0k6j60p1m7P7L18K68J64q6l8J65K75J15K7o6l21l26
-21386d991K5J21R9R5J3o0j05k9R1k9o5n9r6k03j60J86J71j17k2J33J6O1rl16m02n1R9J45
-21358e459J02J38K47K27j4j71j06j19j50n4J14LO3N3M0J80J83o5l62j80R0K0r8r5q2j43p1
-21331e709j43m2J90J97K56K81J97R8qj37k20j31j52m6K54J27l5k3j29j21Q4K02J10K9j0P2
-21305d809K06J36M7L0O6Q9n5l9J07m2k63j57K8PJ51J35r8k64k20n9J30L2k38%J32L0j00q4
-21277e102J58m9j38jJ06L3q0J31K41O3k52m11k57l4K02J32J82K70Q8K2J17J21Jj04j50j27
-21251d838L4q6l00j74JJ51J74O9L5J24Q7j8j96j08k6N7N8Q6K54L42J94J0r0j67j87k27k28
-21224d969j05j88j7J87J28P8m1P9J51p4j73k51L3L92J97k1n8j29l32j64K07K59K15k3l1N
-21198d645j49j87o3J9M1m8j44n0K04K47O0j60k04j52NR2M8k2k05o3J03N6J43K40n7k72r9
-21171e262P3NL5pL8Q2k4M4O2m2j2k6OJ05P4Q1Q8q7j91k82k27j8J96K72J55R9k5kp4j44k32
-21140e240j99p5P2L05K51K01K72K10J82o4k97o3J31j5j62J6J25K2l5L2L7j4m4j37j53j52
-21114d794j28k9q4j62j73o3L1n4k02j28j62k30o0K22K18J78J90K9j07K2R9J26K80M12M33
-21089d136J14j54j41l9j14k39l10l31j18K06L07K18j8j56p0j76j20J8L9J92Q8j28j83j65
-21065e416q0Q6R6k8j25j77r2P2K7O7l3j84J6J93J72J29j1k54k39j3j7P8K74L09J49Qj39k28
-21037e360n7R3m8k06p8L4P9K40K82J6j94j52L3J99L9k00j04O1o8j23j9J4j41j01J89K46J58
-21010e168P0J1Q3J8l7l1j32r7P5J02r4k87j23J75K30P1K9L1k27k02q9%K8M1J04J21J34K34
-20982d930J91r5l75l46l4J08j6j84j30J25K15j5j52MJ39J35K08J53P9M3K%o9R4R1j73q7J40
-20954d879J20j73l93p0O7nm0o6J1P1j6r1R9K10Q8k1mK3k0J22J11p5k37k09k22j60q8j60K
-20925f005L38M35L29O9j65j15RJ75J78j68k73j48j7K28J48k3p6r3j45p2M8M3o8l5J7l8r2
-20898e516K9M7oo5o0m6k46k83j07J13J88L45K00p5n6J3K4k3K5j4o2M7O7m7j95n1N9J81L16
-20869e198M3j04j3k17l12j38J35K37Lj31p1N1K62J83O5n9p2N9L3l9n2n2J0K82K21K2r7j71
-20841e120j92p7N9J19R2j5j95k19l6Ro7r4L2N3O7N4N2q0j71N0R5J1K04K40L9j39K9Q6j41
-20812e255j08K1O5J46J69K8o1p9r4Qqj49j29o7j05o1M2J8k0R9K2k05k04j0K73L35J65j18
-20784e282k80k09R3J60P3J66K06J06j49o1R2P1r6l28k20q6q8k61j35L36M16J82Mj52j22R2
-20758e472L65L05J5j89k09j05%Q6Q8j2j74j12l8k6q6K4Q6k3j33r2J7qK9P6M7J54L2k02k99
-20729e856l61j28J57J89J92K44K70kk54j35R1J16J36J30j14k22m6N9J79J09j1o8m2l6m5j37
-20703e585l2R5j31j73j58j22J50L24K15j11l59l16j6L74L22J1j05j51K0J89J22m5k7J24K34
-20678e151J54K0J16J8k23m12l74j01K35K79P9K7Q0P5L2nq5j81k03k68n9M6K3J96L20J57o4
-20651e269j94k87l68j75MnK1l3L7J33J46R6J34J28j7m7Rk2r4O0K50K36K0j04j26m1J57J37
-20623e214j01q0l4n7j21r5J5J07l0p1K8J02J44J31O5L8n3J6J67J04o7q6p3j56k48j46N1K14
-20595e450K01r9k17m5J00L6r9j51l6N3k7k06p7J33J03J89J33L2j2l3K9J23O2j56j87L6M2
-20568e523j2p6o0NM2P7q9j54o6J65K89J12j15j33n1Ll2n9r2j48k43j10Q9J25m3j12N4J42
-20540f015N8j92n8J10J19J17J28J44K12R9j09k24k94j37N0P0rJ6O3P4J82K12J24J6j09k54
-20514e607j51K04K20Q0k4j89j64n5O1J9k43k13O9N1n0j10M6J99p1j83o1m4l4lL0J23J13Q4
-20486e903j6n7p7m7J46J88J34K2R1J49m0k21j34o2j8Q7K81J92r2k40j18P1Kj75j75p0O7J49
-20458e866P0j22p8N8R7K53J50j6om9j72j86j65j88k63q1J62J82J03Jl3J40J39j2o6J8o6j21
-20430f117LJ61J77q3j78j97L0K17J08r8k89k44j38M5K04J03k53p7K19M1J0j1N7K26Q5K9K99
-20403e671K50n2j54j98j08M1J91K58J68J7k35k59K2J93O7j21k10j57N9K23K15Mj07l93l70
-20378f327j21K4j5R6K70J32Q0j0qR5R2L8J14m5p1N4Q7PO6R9k5P1J51Jj42l88m32k63p4J47
-20348f297K30p3k63o9K3J13J03L9l9j58j4K05K29P7lJ08o1k85j01J38J97J92J12%j40j70
-20322e907j21j50j57oQ8J64L26L47O7k33k30j5j16l42j99L4M5m4m0Q3l7o9J81J57r9q8k8
-20295f389K9N4P5J62J65P3MK5P4n1q6j7m0n1q2j29m0L0J11J21L6l3OP0Q1J9q6q1j43j55j88
-20264f436l2J63K31J73l3j03N3N2j09k11j95M7J94K00K24J42n6j86l24k51m9J29J19J01J04
-20239f053L44J36k82j48J00L3j30j30j50P0K15Lj50j86q4j02j64J6K63K59P2j34j51L8K51
-20214f064K97M3j33j09m2q0k24q1Q1m0j59o7J14k1j89k25K0J48kR0K04K34J1j2J29M1m0K0
-20186f056M7r4k7O4ln0k21l32j93n7Q0J39r5j11O8K92K11q7j59j05o3J47J62j24k30r4P6
-20159f815K14L39J34j47l44j90J5P3r4j74m5J51J93nk14j78j51k51o9K52J19m1R2K57K23
-20134f656K1l4J5nNjl0O1Qq4KJ6l3P1J21n3j80j29j1Q4M4j12J3P2J18J35Mq6J04J21M7N6
-20102f296l5p6L4o6k37k25k21j83P1K16J56Q1J8j81k20NK5j8k5M8J19K15J74J8nl5j44k96
-20074g083k05M6L1l5J24M3J7J11P7N7Q9M7L9p2j90kPj78k33lJ93K55J72j02l23j72L1P4j8
-20045g203qrq2o9K3J67K36J19m4q7j30k36j08J47K51K13K13%j4J25M7r2q6n8r8l54m17j58
-20017g712P8J07J06P1L4O5J45L0j40j87k41n5m1m0J82K43J19K22J88J82J79Mr7j01k39l21
-19991g219J7J49L3j4n9j7J25Nj19m6l6p1k7J01Q3k6k28j87j66p7R6K4P9J96M6j69j44j39
-19963g790j07K23K67k5r2N0J12K03J86O1m0o3o2n4M8J45K6q9j42m19l33j5K5k4M0N3j4q4
-19935g914K4Op3j69k79OR2n1m1o3N9K21Q5P7J36J03k1j41j62j31r7l7r3k8N1m2j67j37j87
-19906h973m7J93J37J7M4N6jn2j27p8J29J95N6q2P5J01r6j47p0J02K66J69o1q6j69p5J94L17
-19878h013N3r1J10J34q1j99j12r3j58j18j22j03n2l5L1J94K47J98J56k6o3j5l5j59o4J79
-19852h237J79J7j1j61k97l41l28k9J37R3K5Q7K23K67J05p7j37L7K44N8k22m39n01k23L3J77
-19826i321J28J90K46M1l2p1m4M9O3KJ7J50rr7J03J4j10O4J62J06l1q7J09j28k77j03M8n4
-19798h872k82k18o6M3J1M4j7j22l45k01J37K31O0p7j89j03N9J82K11n4l31k09P5J23N6n7
-19772i911k7J29J25n4j41j89k66k16n7K03K16j09r7L17L57l7k09j6J41J88J79R3j28k55k04
-19747i968k76j91J0R8K3r3k25k18m9k3O3n0j95j79j09J21J95L1N6J84J43N4Nq7k39j17j06
-19720a1142j39j97p6O1J27K74P1j43l89l48n7L1j16M8K27Qp4O2J57M0k03j85n3o0J9L8l8
-19693a2057k20l11l06k07j07j21N5J66K82L30n2j92j36j29p7K1K6J55J57K1Ql5j91l11k01
-19668a3432O7K13J2o5L1qj54k62l02l30l08NK06l5l27m40l38j54N5J80Kr7R2J22q3l00l21
-19641a5971j89j37j19l3rJ00J76Q1j11k63j98j63r2l3o3m3o7k49l28j86j25j89l77m62l47
-19616a9397k05j73l46m88m37j96N9K09L7l30l66k85l17m66n21l81k74k47l80n32o15n37m20
-19593b6608n17o41p09o73p31p86q22r12q68q73j000j134j079j156j380j673k005k292k606
-19574d8465k887l076l410l798m171m619m644l665j265M092J3748K5596L2788L0207K0251
-19559D6682R163J181k974m622m819m355l956l646l511l130k538k119j797j664j709j698j524
-19542A2964j286j118r86j007j026r10q17q97r14q25p48o29o52p49p84o97o34m01k67k85m05
-19521c073n88m45k88l38l88n79p07o92o50o39m29k57k68j91K48O53Q27N61J2l79m46l59m59
-19498h874o93r07r10p33n32n46o42o42m75m02o52q38p39n70m10l54o15j064j151r72r69j036
-19476b4726j029j313j589j760j680j564j857k129k271k621l021l489m077m596m850m861m339
-19459g1772k334K556J2012K4918L4192L2839K2530J0443J637k914m697n071m850m460m043
-19444D0986l528l148k844k527j953j533j614j655j663j628j338r69j058j177j008p46o69
-19427A1928p56o55m24m33m37m15n48p13p02o75o53n06n31n37l67m00m16m05n73o34p35o90
-19405b77o59l66j61n5J72l1k99m86n08m43l55m28n19l80k21k23l91m60m68l51l59m36m29
-19382h133n69p47p77p89q09o82n27o21q91j166j128j078j059r55j084j280j480j513j490
-19363b6778j556k001k388k544k998l560l791l835m211m385l923k290K103J0570K2282L1797
-19347B492L2198K3515J2188L158k184m313m907m845m479m139l506k965k662k463k255k137
-19331C2696j757j406j269j246j129j077j044r55q38p78p88p04n41n54o56o39m36l80m99m36
-19311A5564m85m20p8j27m56n39n49m14j58j31l23m72l51k34j89j33k49l88k79q3Q0m3l82
-19288I161l57j16o1o5j36j82k56k81l4Q6Jn0q3k69k79j17Q7J38k2j85j72m3p4j83j21j41
-19262F246k40k94k07j65j25k4J82L00J61k8j55k95k03J3J1%k4k09k41j52j59j15k44r8M6
-19237C981l6q1n9j53j70J7j12j12J98K24O0K32K83J18m0k34l11k19j72j30j24j21m3J90L23
-19212C509J46L1J91K60k1m02m01l62l76k09k11j50l9o3o7k4K2P6K19J21J70K50n5k25j07
-19187B283p6p2o9k65j77q7j41j14k8p1l5J69L45J42j00q4J18K50J02r5k02n1L2Nj22k14j69
-19160A274j01j06k9K37J32o5j88k77j22p6m4k3J3K5K6J9Q0jj8m7n6q3J2J69J62R5R6P0J29
-19131A303K20J21m4j78j75o2NK2J3Ok2j20k47p5j20k61k8M2j57k72k16j63j17n8k6K45M79
-19104A15L28K57J71jj96j77m1nK3p4M2L0jl8j16k14j89j60l2jn5n1p1J38J23p5n4J18J28
-19075g8q5j59r3l8j99o9J11j3j47o0J07J44J21L6P2K39M11K80j28m44l75j01j00j42l7q5
-19049h32p9p1j03r4j3M6Q9l8jM7J4O1K16K04P2j03l50l07jQ7O5J88K32J48R3n2k71l39n8
-19020a150K46J92k9k62l42j65ml6K70L26mq3q3J22M37L73R1q0j98k29k16k22l43l35N1J59
-18994a514mo7R4L26K66L5K1J95L6k19k26o8R0R2p2j62N8K38J57l9j55k02j39KP0rp8k90j73
-18965a737J21J04P0M0j93k71j58p5L5O3lk5Q0P1j5m8n7L2J74J09q9l35l91NK07M1M0K1k1
-18936b205lK15K82L05K90J42j30j92J7K07K92Q3r2j78k04o6j28k14j96j01l5o9r8l3J60K38
-18910a713J27Kj42j65j23r2j87k30r3K7M7J16K31K24J03j24j55J16K16J28K5N4Lm1n0p0p1
-18883a837P4J31j09l96l08QN0o6p5J6K31K87K30J98K9j32j81k34j25qj39J9K49N4M1l8j05
-18856b136l3J3l0P6K49J36R8j5K0R4NP9M2p0m8l11k90l34l25K4K67K47P4J36L0j78J53L43
-18828a684J95j16l51k98k41j90o1J11Q7O0J38Q7j40k19j43J7K33L38J88j45k99p8J01J06
-18804b304J51J59K5q8q2O0J01l4p7R0J22l1o6K2k6k12l00k33OJ79M4l4M6R9K50K76j6j42
-18776b015RJ23n0j89q5J6J2k1n4j6K3j38j32m8J7N4j3K2J17J70M9j0R5M5K1O6m8j12o9MR8
-18745b059n0j33o5q1r4r8P7K30J94l8j14q1j54k06RMj40J8Q0j01L2K60J98J8k22k05p3O3
-18717b731K05M4j89r2P5Q0P9M5j54j73N4L21K52J5%J40M7j32o9P7Qj07j06o7Lpr1o4M2o5
-18687b560j51m6K44K40j52j96K3Q5o6mK30O4m4ql4l19k68j44j72r3N3P9o4lR3J97K22J92
-18659b602K08J39J04J00o9j78lK19K0k29k00k69l17j45j0j35j47j7J57K17J1j31j54k20j61
-18634c812rK51K72R1P6K87K52j09j46K80L29J6j64j94j53k2J80K66K33J69J25N5J12o6k26
-18609a907k46j20Rj32j81j75j56j1R9J36K8l8J49K67j11k39MP2n0n9k26l37k68K8R1J65K57
-18582b951L1J04K06L4L0l6k80l62k71M0J63Q7JJ19M6nR3j18k46j58K36L79O7p9J4j38k20
-18555c214j77j46j04j30j50j00K18L81J15M2K08K99J37j59k02p5m7lj01j47j04q5M0K73L3
-18530c198k89l07j56N0J55K64L73K13L5j5k5k2r2j28k28r8J37J56Lj13j65j29j1P5J7m9k5
-18503c572K9j63r5J42P1p4m8J06K82J52O3L7j7R7l7j21Q8J1k15k57j59pJ47K0j72L6Q7J1
-18475c558NJ09J10J67K22J03k01k00q7q2j58j96j86o7M7K21J74q3k53j19J71L72J55j19j96
-18450c649j38J47K59J32K76K60J53Om8J01j0L4K00J06k0m0j16j57k60j91K6n1k09l14j92
-18425c695O3Q5K45K67J76Q7q8j84j10O7K10P2p7k11k54O7J49N1M1j34k01lJ03k4j5m6j88
-18398c547k04j26m3M4m5m2K4j84j89j1J12Q3N0K5k8l8j24j75j98rK85K78J68R1n9r5l9j3
-18370d009N8O6j0J4K3m3j13p2J44J74J8l4l9r0j8K8O9k8j24K0J17J03K9n8P7J58J8o3j51
-18341c736k07l46j42K96M51M2j88j31j1N6k1k11l10j14Q8J71J96N3p1J4J02J17N8J01J23
-18316c620J6mrN1M3l4j25o5O4p3k61j78R1J58J65N8K7N1L3j14j88j61r4J45J02k1m6J58L35
-18287c496J52o0j77k11l9J64K86J40j49m26m35k32j1J27J39K02K13J79J57J19q7k47p8J61
-18263c609K18J9j20j99j46O2J48O0Q8K58K43R4n9j67j31l1M1Kp2kK34J37o5k74m43l81j13
-18236d208m5K7R9J78J26p8m3K35L35j1k96j60L1Pr1k55k13k1L4M0Nk4K23J28k27l68o2L21
-18208d313L22N5k53k92k6J90K05K80K55l7k56l66j90K82M01K40r1k47L0K22L6j26K3J23K19
-18183c314L22J77j21j95l0P6j30j74J75J70j74l14j75j77k12j08J3J34J69J52J86J08O5Q
-18159c369j10q2kn9j74k24j57q7JQ9om1J67K33R6K20L04l3l87m02l12l4K28k1j03q6j35j46
-18131d632o5J21L40L09J50q5q5J35J63P4j50j82j9J06r9j86k06j34M9J24O5j15l3K60J47
-18106c948P7K48K04l3j51j72k7j4l8J43mk89j24l0r8n2J29J35L0o9j65k40j43R7J92Q0m4
-18079d306j19k33j15P6j22j36J4n4j36p9J2L6J07K81K33J06P4R2M5o5Q1J58N0J5Jk0p7n0
-18051d131j30l06j88pJ10K14K71L01J44k22k82k67j77N2J03J50R3K2J30K2j19j49k6J09J9
-18026d264j09q2l1qj06k06l7K10J99n3q8j15j78k08J50N02L94J34j65j99j35r6k5jj23o9
-18000d709J52J43J23L3l3j2j4ok54j55mr7P8K41N4m1J15J08N1j7O6J58Jj17o4j39k00k52
-17972d791k21KJ51l9j12Q2K04J32J26J71L1k0p3j44l1Pm3p3L3J75K4OP7J57J3k62k75k15
-17944d908j9P5M6R9O2M6Q1P9Jj94k87k47n8J11K60K46M5J6J34J04j55j89r4j04j23l4Q7J62
-17916d758K11K06N8j43l58j85J02P5N9J23J39J01j2j24o9k39k68kM1Q7J92J72p2l08k89l25
-17890e586k02j0J06J33J26O8O6J21J93J32r4q5o7j89n6J42J19k1j74j10l1J90K94J31Q1K17
-17864d506K29jj49r0M8o2j73j49j51j28n2K6J10O7J19J38M8Ll2q7j14j0l7n0l2n7m0J46J62
-17835d824R1J03J13k9k29m0L8l7l9J6r2j33j13k59j82j66j29j6J40K61K60J29L4q0j16p1
-17809e370m9M6o1J2K49J81q4j79j52jJ0n1M3J21J59q8n2J69K41J84Q8k27l08j38q7j12k1
-17782e477j17k78r6L0j41j7K34J55R5K64K10k1k07j10K1QN1n3n8Q3K9N4Q5O3K8r8k8J16J16
-17753e059j28j32K6jj06j27M4k4j77m2L4qj43q9O9J34O3j0m5r8p8j44q7J31J69R1O8k2J38
-17724e553N4l15j27Q6K2k2QO1P8j49j46K2J40J08M6n5k07k71j85lJ60P3j96k94j48J27L19
-17697f367J93J84L25L40J44j75j86k04k93j16J12J96P0J95J50O8m0j26K2P8J9K4Q7M4k03
-17672e459k51oJ7k28k53j84k49j37q6j12j5J65J60O6J07J71N7k03j91K6J67rj59l0Q0Q3L6
-17645f437R9k12l76k34q3J42J05q8r1k5O8j10j36j88k29j02r9l08k78kK8k2k9K4J12m0l4
-17618h545J82K87J40O6rk20j39m0j41QJ80kj25J41K87K01m4k27l15j63m0M3Q7l3j18n0j26
-17591h715j65k52l55k80j77L5J20N1k2r4K9p7k64l05j74k4m5QN0o4r6n3n7j36l3r8l40l03
-17563a1836l63l61k66k13k56j87J7q8k85k51k84l99m94n21o21n88n72p10r08j110j281j215
-17541b2792j015j152j517j809k093k366k450k257j401J382P495J5879J9747J4727O324M69
-17525B7171k239k739k464k182k014j792j542j306j156j136r89q68q75q97o66n45o08p36o27
-17506A790k51k97m85l39j43k53l58k46k57k46k80k41n9J17R7j70j77j83m09m74k98q5j2j49
-17482c408k46j27n2j63j79K6O9j88l38l09q4P8k1J0j43k41j19Qj45k26l9P2lj16j3J60P9
-17455e658n6j52j94j82k42k20k29l83m80k87qo1j28k24j08p0l09l53j72p8j05k20l75l25
-17431a0619m11m31m74l56k01o1k16l74m29n32o63r12j074r95r89j149j203j147j074j233
-17411b4543j671k296k700k611k319j315J900R024J8022K0254J3045M619k51k296k730k584
-17395B1548k469k022j667j690j702j395j054q31q96r40q52o44n95n68m77n59m82k05j20k75
-17375B105l75k15k84l93k97k31j94j0K4j85k76k02KR0j44m01l93m21m18l16k18j67j92k16
-17351c327l39k78j73q0j17l33n23m99m09k26J22J42j69j78l07m63n05n43m71l23k59n01o41
-17328a0400o22n58n84q67j148j197j258j538j677j763j937k200k398k397j796L15N120J3012
-17310a3893J9392J6989Q554J742j386k259k411k382k117j940j828j593j328r64r01r66q71
-17293A1838q72q90m84j79l92m94k77l51n28m56l41k64k51l79l60k10j66l26n40m52j61N8
-17271C523J60K23J28j45j99l7N4j44l04j96k49q8Q7j07r9o1O2O0p2j62j35j08n4L5j51l94
-17245A627l64j63l3k0L9j2j98j41L0plO0J6lj70p7J6L6J94J24j16k23Qj07k23l0M7P6J44
-17216E27Qj17j19K4R3j04j69p3n9o8p9J02J88J56J63K56J24k2j46k89k36o5q0q7p0j33r3
-17189c68J15Q5q8j80o6J89K22r1j00Q9J23J26L5j62k18j36m3l0q0q9O6R2O9O9Q4M4m4L3N
-17160b49M7J35k0l91l89J1P9R4O8O8m5p1M3J26J4j96k21N1J49k8j35l61l70k61m4K09J31
-17133a556J04K62L15K1k45j81k8j6j13P6Q8k7r7j90k90j76nj16r9P9R3J01L07L17M9j35j23
-17106a585o1m9l8R0J92j13k86j07l0J44J42N5n5j26j03p8J40K67J83K1k09j67j01j17K5J5
-17080a951j04p9R4R9J18J68J28M4J1K6M0k32j87lj8J44R8qp5r9lPJ05Q3q8p0P2n5k33j17
-17050b085N2R3n1n1M3O9O5M1Q2J81Q0j51m7J08L9o4J8r4k18j17J3K2m4K4K3j65j72m7J16
-17021b237J21M6J26J11K9L9j47k20k08k09j87j60j9K34L10J96J13o0L3Rj90k27p7J54J49
-16996b271P9R9OJ6p4j60j10p7J42J78M8J85J43o8n9J9M8J9K7j70k46l2J15K17J38k28m96
-16969b512m50k3K10O5J28K9j79MQ3P0k8k18j17R4J35J68k7j88k52k42j47K71L13o2j59J9
-16943c015J00R6J3r3M2J76J21j7J30J24k0k16k06j05n0J0K3kJ8m1o5p5j37J38K54M6K9M0
-16915b682j10j08rj15j40p5p0o0J48J15j29N4K53K65Q6r3q8N3J63R7j9RK5j36j56m2j79k19
-16887c162m7Q4R6J11K55J30j84k04l6R7J26p4j93p4J45Rj34j23j60j07jN3J28K52J99J08
-16861b706J21Pl08l74k55K6J97J79Q9J00J6n4o8j28j59n5J78n0k25j88j51l0J50J45J89K6
-16835c328q1J7n8n2kJ2L1M5J6n0N5J80n6k49k55q4Mn3Q3J82J3j06q6r7N5N0l1j11k8N9m2
-16804c967j08JJ30N7r5r1J33K55K59J66P0o3j66o4O4q0j26J8N3mj41j8k7m3J73K17J39Oj13
-16775c365k20k20j15k2k8L6J70L1j04n5O6J42K16L44L09J06j31p3j80m20m11j32J41R2n9
-16750c882r9j04l2p4j43j1l3p2N6K09J78P4j7k01k45p4L3M8l9pJ32O8N1K70J63j59j77o1
-16722d148J2Qj12j23k03k29K8L21L60K3j32j0P0N3O8o1k52k38j09N3J08k9mK20R3p9J16K51
-16694c945O2p8j08j53j33q0r5j39l2P5Pk8%L1q0n3P8O0k26m06k14j2J08J52P6n4m9k6j04
-16665e366J25L62J56j8m1q9j70p6n4j36q7j21j79J7J43N5Q7k3m2j2K1O6L3m0n5j74k36j56
-16637f010k8pJ4j9j12j17j22j12p8nO8K7l8j0j00j47j5R1pj71l13k43k11j61j45k82j78j65
-16609h596M3K43J6j89p2r6j07j67l49k23j62k60l39l11l42l15k53m09k98j62m78q50o92m35
-16585a4803m83o18p78j116j121q48j065j309j629j988k148k541k633j963j18L990J0987J7780
-16567b404J7624J0744L662m34k124k333k153k003j984j883j583j348j146j037q33p86q36
-16550I143p79p48m69l73n34k73o4k22m04l96m28m70n38o03m10j04m6o1k06k22o9J68K84j2
-16526B164q6p7k87k83n0P6l2j05j29j43j17k10j77J8K23J77l7k70k02j70j68J8J74J4j98
-16501A23k04K6Q4o0k39k77k55j37P5K59K49J87N2N9p7j84N2J42nP2K7r1k30l90l21j22R4
-16474a091O9J74J41q3K4J15M0J44J50m7k32k84l14l52k67O3J48L9q0j43j91j60J8Q8J66J10
-16448a755K3j31k35J54K83J32P9l9j66k03j28n4J5O4L1m8j07k20m29j68J45K96L37J75j52
-16423b101j58Q2K15J92%j34OR0M0k08k67j78J6J55J21N6l8j00p6ppP9MJ2K8L9l1j05m4j7
-16393b336M5J89J19j05n0J22J96J82M9k29l73k92q3J27J29m3j43j8J26J82M9o4q9L1J23J34
-16367b022k3k61k58n0L0l0J18J97P8R3k6r2mO5J11J67K26K45J5j97k42j22lq8l1j40k32m7
-16339b523P5j9L0NnP3N7j02k10j70J1K13j6j12J30K62J30O1m7k24l02j43n9o0r4o3K03M97
-16311b402K54p4j78k4J42q3j70o8J19O4k10j63L9J16j8m1l0k1J2J95K09L1j1p6j2k2j09p
-16283b538K8r2j73J31L41K87J59M7rj79k16p4r2j08N9M5j40l16j37K75L88M1J7N7j3K0j2
-16256b204j58k87p4P1n1j80q7R4J13J1M8l4j69k3K34J40q0j19o6L5m7KJ60J07M3JK2j1M1
-16227b468P5o5j75k02J6J68J35o3r3N6m4o1r1j92j17o0j31q9M0K29J62m9j35K5J19Q1J29
-16200b800M9n9j05j93j03N6J52K19Q8j25k50k58p0N1N7P7J3N4J79L25L32Ql84m26k54m5N3
-16173c359OP3K86L26K07P2q4j36j99j44R4J45q3k17j32O4J62O8r0j15p8k9K9K11J79j04j1
-16146b859J13j18j57j40m9J30J48j0j8J66L5j07m7r8o0M4J02J06K5Q4J63R9R1J42L9l28l72
-16119b876j28l4J05J49Nk29j89K5n3j92k18r8K08L47J80n4Qk1K1P6J03J52Q9pL9N4k8k37
-16091b803l52l33j36J85L33K30J16J4k34k16k0m1j34p5l1P4J47J45L5j37j64j6J65L10J70
-16066b768L4K0j06m9O1O1k14k52n8J79K25O0j88k96j57j2K5n2o0m8r2j21m6J39K72K65m3
-16039c221j40J27K46M6j82j60M0J31J73o9k77j98p5r2j05N2J04J50M2j87j72J42L31P8j23
-16014c339j20j01j77k19n2K01J64J44K05O4o1J4P4l6j52l6l1j32k0J06J91Q1J57K83J72l2
-15988b652k67j90M6M1j92l05j78R7L7k43l22j43N0J61J49L7k7K9P3J54K46K91J19l8n9R3
-15962b993N4j66k71j93O9K29K6j99k30j94j40o8J46K19L09J18q9n2r6p0J31K22Oj51j76j3
-15936c572%lK8k4j13n1J82K29J09O4M3M5K6k6r9o9n5j22k08k02K1K91L44R3j47l25l09j66
-15908d016j09m4K5j2j43m5K13J68J27M0P9J08l1j76k23n1J45O8K9kj63k14j06l2L9l0q5j08
-15880d549k9J42J93J32J60K46L00K27j6k10l09l36j94k44k41K46L09L9o5r4j76j64j9R7J40
-15855d415Q5J44K64K89K03N6j83l58k90k4K30L18K19Np1M6k3j9K8k48k02n3n7J10J20L9J14
-15828c673J7j2J12Q9k15k71j60k05J7J57k6j87j15N3m4m9R2n6j00oOK44L92K36K3j88k31
-15801d100n7j07k00p1J99K63Q3J35J5o1m8j50j11m8P4J81J4k22k31k03j81%r9k06j10J31
-15775e110L25K40J01Mm8Q1J63R8j82k55k5L6m2j13k57m08l18j45O9J28J68m0j91Ko3j12M0
-15748e854L6P7K00R7%m3K5P7K28J65p1j61p5J29J29Rq6j51q5l2q3j85j31J07J11q6j26N3
-15720e726J10N9j24j55oJ71J97q0l19l01j56O4J38P6j26j77l6K04M13K21j77k54j25j2O9
-15695f052R7k4j18k59k34j46j84k91l11k62m7O4j11j31k19j52J24J4k51k03k83j88j14o2
-15671i343j07j90o5O8rj19j08j49l24o05p18m16k04j55j90j55l33n27o48p09p70p95o39o39
-15647a7849q99j232j382j336j366j632j742j504p78O66L515Q147J2515J3354R821M893J225
-15630B4416m64r93j323j446j518j548j467j328j244j256j098q36p67p25p50o45l32k48k54
-15611F174k42l21m38m49k94k42j80q2j85l25l94k46j70L1Q3j01k12k47l34l59k37j4k7k64
-15587I25k23l4J82J83j3j15n3j30k51p2j12k07r5N2J85K76K28k05m05j74J26Mj95k80j33
-15562e36NK9J27J78j02l74l00j11P4K09K34K56j00l98l15j5P3J44K41J24N0J31N8j23L9Q0
-15536c22nj16j62n0pj99j74j50j69q1lJ80J65J15j89l17j44J13K32L2p3J78K58l5l57k55
-15510a535o2n0M9J82K51K37K21J8No6j81j06j73o2Q2J1Qk14m50l22L8L10J30n6R8R9o6j51
-15482a755J3P3l9k33k45p7K1r7j55j9L0J09J56R6J59K09l1mO6j49l46l24k02j32J25K84J33
-15455b334r3n4Q0J0k9J1p7mJ87J58K22K31j00k53j23j45j49j4o3n5J14K2m8jJ51J44Mk30
-15427b438l47k84k04k49j16J53L27L51J26J9K6J11J87P9l6N7J65J76J0j78k06l9Q0Q8J17
-15402b025R1n7j17j15k27j41j13p5K33L58L10l3l26k71rq1j44p4mO5j17k60lK22K34J16O9
-15375b494L4Q6j58j34J82K39J12j31j8N7j07k22j2K16J59J02M0j42M9J1k05k35j67J5J6l6
-15349b743J85L83J98j42m26m44k86r8J00P7O6K14K65K33J00k9N1J06J08J6k34k86k30n4K00
-15324b670L44J06j76k91k94j46j20k02j19N8K13J99o8l6J26J08J85J98j07j26o5m4op7m5
-15299c055j9lQ6J55kpK11K21J94J9qR8Q0J6p0k38k19j89l28j30P9Q5J71R7k8k0N1J11R9j0
-15269b553j04J03K30J81N0j14k50l60l24p5Q7R0P1O8q3j60R2K61J28o9j48r7O2K25K02k3
-15243b510k52l67l04q5K2J79L54K96J43o8j02o5NM6k3q4n1j20j18k9Jj39r7J02J76J48J90
-15216b752J40L0j50j61J17M9j00k37k98k4K91M41L68J81J27M3j18k19k35m1J59R2J71J23
-15192b003j00l03k57r1K2O8J07J23J11k1j15l0K0J94J18k9m4Mj00k84j91O6M0j89j77p7n2
-15165c190M7K11K12Q0Q2J66J54n7k56k21m0lP0J61P2J46N7m0j00o6M9mJ5Q2R4m5j9L3J22
-15136b188K01p7k16k67k53j83j56l0K98L68Rj07j58j52j0L7o3j69q2J07O5N7L3j43j43j02
-15110c324j13Q8J77M2j7J4J50K84K37P6j33p1M0J12R7m5n4J9Q8m7j47n9KL8J44K2j81l2J79
-15081b414J38j29k72j41m6l9j3O9R6k7j97k96k40k36k4J75K18K3j76q3L9J46J88J52P7Q2
-15055b930k3l0j35k23j46J5O2KrK2Q9J31J38M9j67j39J06J62m1m2J2j12j28j66m8L9l1K27
-15027c316L19Q4O9J80o4j92p9n3k13k03OP0m2L2J54J94K09J34l6J5J00j28k68k22j08N8J10
-15000c190j2j6J24J92J45j16k38k9K12J89Qk07j44J89J41q6j94j12O2q9r6l9p7N4r9j55Q
-14973c575J88K55R5j70j96j4Q5P6J26R3N5k8k13k05kN6M0N5OQ2J01P7Q0J60J08j92r8Q2j3
-14944b886l2j21k62j42P0P1p6j13L5N9k2J6K59J63j09k5J78K36J46j57k32j73l0J5o2j57
-14918c351k21j45j4J30O9nP4J6m6J52J52J10J05L4LN3J40K22J22K1l2M6j6j33k27l11j20
-14891c172J46J80M7k12l19m4K62J09L7R9n3P3K13Q3r5M8K11K5j18j35r7P2J46M0j5k15k71
-14864b955q0K2K07J97J27j9k10l41k92j42p4P0K13J08J3Q7J34Q8j34k56k23j50j9O3J35J29
-14838c302L0L4J64J88L9k22l88l10k6j06l9J11M6J6P8L7q7n0K65L39K77J82Op6J7J74J69
-14811b434K0j56j18N9O2j95j87l1n5k1K9j31l23k01N4J24J33K02L60K67Q3q9l1o0j72q2l5
-14784b928l3l5o2j71j96o5r6k24j86O1L94M64J53j11k40k03o8J0J25K46K53K16l2k15k22
-14759c165o9L5O1o4j36k22j09J5m6J16K68K33R5m3j55j24l7lJ41K46K38Q6k4r3j78j24r3
-14732c151L9J65j6m8KQ1O5j7r1m8j02k35j37p8j09j67j29J7k5K0KJ04J67J56J3l39n06l09
-14704d676J47K12k1J28L98M36K94J65J80J34n2j43K9m8k51j65n6Q4R1J23O4PK67L00J24K2
-14678b207J29N7j64lL5q1p4q6j01n1o6J09R1k02l68k51Q6K44J35n8p6M3o2k01kj0J29K69
-14650b736J34R2P2m0j46j05j41j54m3NJ10J14j03k21j03nL1j26k27r9J5N9J37%o5QR6K09
-14622c232l2p2J85K49M4j84j90j8rN4n5k30j83j5M8j24r8K5K01K12K08K01j2R7Q8j75l17
-14595c334j68o4N9J90K03J82K8j03j03j02j59j38j09j99j01L5L01M79M44K40j53l54j71j05
-14571c202q9R5J05ql6J6n1j34j43j00j60j78J9K22K58J77K29J88k4o3J4P5J44J31j05j16
-14545b736k8r2k08j19Q6J59J24k8j32j15j05k5Mj1K20K22j90k84j31R3J96K84J11p1j83k44
-14519c203J29L89J92r0j10lO6l6j66k34k58rJ78Q2j3J23J8oP6K7j31k04j07P0K20j2k07n9
-14491c278j07k36j36M0J98K80J54Oj21j93N9J20K2J19M1j32l16m20k01J61K04Ln6j8K9J04
-14465c674M9O1P9K9K64K68M0K3n0k81m05o7K36K78K71J93j63k85j96n1J41J08mr7r4j5l9
-14438c381J3J18N9J3j8J07J30N5j28k09q7N3L9n9nJ71J43l3jP9q6l19k69q5R5L14L11P2n9
-14409b967j4l6j23l6K3J1j34k16l03j38K2O4O6K15L65J72n8m5p8k17k53j77j41l0K17L25
-14383c486K11n6j85mJ68K0p8o6%L1M9j22l03k78l3K06J79J40R6j6n5L6J64K20P5O4K17J68
-14355b638J44P5j52j51n7qj92k42k01j50R2L54L81K18Kj99l36k32J5N2n4m2n8KP8J01lk04
-14327c405j82M2K12J02j11j30RJ9oJ0J8M0k0r0k9J41J15L1j81n0J90J3j22nj38r7q1k47p8
-14298d030K8n3n7J04J9q4o3N6J94P5K2J38R2J2j51k14j10M3K09L34J10k35k62r3k0K6m3M2
-14270c911J09K68K13o8j7L8j3nP5p4j73n6o6j52o3mJ85J62M2J66J15OP5L0l3n6j93k55j19
-14241c774p8r1L1N4K71L77K46J21M0m5k33m14k74L7J98J42LJ02J14p6j16k17j68P1J34J10
-14215c435R7J52K47J37j05j77m7j04k64j35M6J6l3P3J8j1j10k30o3J18J37j3j05j43j36j28
-14189d198J4K48L01K63J65Qo2P5J65R2O0k1q5L8r8l7J30mk19k95q6J01K65J91r7k18j05R1
-14161c318K57J87J60J83M8k36l00j57j47j16jn8J2J32J35mk7J11J37p2j66mp5j30K3J23o
-14134c309o3M9r9p2K8K3j2O3R2p0j14j7N0P9J31%j8P5K5pl5j00j66k97j60R5L6J10Q2k17
-14104c818j45J22K19K33O5k88o8J13j69j81o2J03K05J01J2P3Oj90n3K07J54p9l06j90P5J96
-14078c665J49l8l7R7l4k91j04J7K9J13J59Lj62m8O6P2M8P0kn5L4q9j23J22J37R0L9L0L9O1
-14048c273Q2J47J1k7M5L0j59l22j61M3P8J14k3j25r6N4J00r4j14j40j60q2Q9j2j04J8L9J86
-14020c856K53K06K59R2j09j33K7O0J1j19j07r2j9J13P8N5N5O8o1k29k01N2J37J48K30K59
-13994b823O9n5q8j61l3J45J07j08m3J23J29o9oO3J3N7q0j42p1j45n0J66J39j07k14j03rL2
-13966c264K09K83J27r3j36p5j08k1J2o0j4O5M1K7j7j03rR4J51K06ok81k69j92n3j3j29o1
-13938c689L5l4j37qP5K91L22K5j79l07m09j96o5J61J97J47K19m7k35k45jK25K12Q5J1k5p
-13911c579P9N7p5j07M9o6j82r9k6o1L5J67P4Q8L0lO2J37J69j1j21k4Q7J14N1p9j18j47m7
-13882c546K0R7J09J59J75j39l31l53k43L9K03N4j36j95R2L59K60j12l87k21J71J50n2R1J89
-13857c547K23J8j31p3m8p9p0N4K19J63q5k26k12j37q9j08M5L38L86K42N7q4q7o3K6J11l9
-13830c196j99j89j99n2K5k4N4K27J1j56N0J32J89L9q4o1r2j70j14R2J86K06J1j48j8O2R6
-13803c322O4n0l25k08N3j1J32M21K04m6l7j34l14k74J5J01qO2J84R7J1K2J47nj01k98m41
-13776d061k30LK58J86J08R5R6L2k34q8K66K12L1Q2J81j4k56k62k23j08m0L2O0J79L03mk38
-13749c634j52J34Q6J6J29K41J44p2j13lm0j50j36j55k9Q4R6l3j32lP1m3J52J94M3K1j01j00
-13721c485j51r5O6P5m0j93k0o6k35n3L6J30L12L13N9q1j43r2m7k01j62rJ32R8J50J17Lk5
-13693c607l4j8o8j83k52j60M9K53K06M2P7K67Mk82M9K44J15J27J66J24L8q1j26o1j19j77
-13667c407j79k5Qj15j24k2L9j1KJ01J44K36K78Q8j22p7j00k99l33j71J03J26M6MK5J33j4
-13640c666j22p7J37K87N3k74j29O5M8L8jj38j49k74j95Q9J21K58J71Q9J99J41p2l5M2jN2
-13613c343l2j86n7l3j33L8K03Oj02j17j25j26j3J27J10m0j73j31p1n6P3L32L62J34j10n1
-13587c514L2P9O3j76k92p6J91L53J57K5j4j41j95j59j14r7o0k1L8P0P6Pl4nj40j50L03M02
-13559c392J76P4no4k21j08R6J6Q7K27O8k19j85j3Q9N2qN8J14oj50n3lk15k65m3J0m6O7M9
-13529c813K09L61K18L8j50l31k30n7p9n9j2k2N4QJ04K87K22M2Nk4Q6J79o0j68K6J12L6r1
-13501c109j51j37j83j3J45R8nn3P3J97Q6j25l0J69j0k80k03m5j41p2P4J43L11L02O2j48j10
-13474c155k18j14M3j03j29rM9M7J38J18M4Q6r9j27Pr1q7PK0L1N5M8M7k07k80k6L1m9j40l5
-13444d098K51L88K34N6k9O8J13k2L1M8J11Q5q8j49k36k39r6k4N8Q9j64k47k1K6l0N0K5J30
-13416c680L15k7k13r3j00j89N1J31mN9K08J80P9K6qj69k24j07j41j01R6J20N1j05j22J47
-13390c820L67J94j40k15k33o2J21K20Q7j61K9Q7n1J09L13L41K42P6j47l65l32l02j49K1J74
-13365c596K31K32K30J29j39k70k76l03j70n8J1p3j95LJ04J83J76M5R9M9J14J92m9l46q2K32
-13339c527J33m3r9j4J2j60k34j57L0J98R7J87J14r5k8Mm6k61m81j04M57N52M37K54M5N6m4
-13312b717j81k69k44q3r4m1J26J04j5j4J15J71l9j68nJ54J12lR3M9k51k71M2J93J17Jj80
-13285c298l93k31L1R3J57O9R3J77O7J19Q3l1j05j15j18j03K5O3N3J08M2l9j00k04l04j23
-13259c984L6Q2J59M6p7j09j03k2O3N8OK1JM1J78J18L0J20J99R7l8m9q2j86k35j31j47j42
-13231d050O3O9K27M09K00k4q7j69l56m35q9K46K39L7k3L1K44K43Q8M9p7p1O0P1N0N7K9K2
-13203b947j20j80R8K27Pj35j57j76p8J6M9l5j44k91k33k3N0J10K66J97o9k68k07p2J2R3L1
-13176c979j16l7j5n9N3O1j55j70J21K30J21O6Q6J12j17j45rJ09J59k2n1j02o6j9j6J02K21
-13149c637o7k43p5K3L0l3j68l6R4L7J70J84J07j6j32j23j11j97k31J39L25O5p6N0O7k8k29
-13122d111j91m4j9J56L29J70r3k2O9J25J89j4p2o0p6j00K0K72L33J67K5j7n7j36n0O7n8j11
-13094c309j32p5o7Q2K67n3l91j65K1K01K28k8j08nM9K04J91O5n3k09k39j19Q3L6j69k15j89
-13067d099J0J30M6j62j43J42J54J9L8o6p8r2j2J94J44L1O7Qk1P3J52J8l2L4k9PJ0r1r9J04
-13037c543J71Jk45l01%Q3k1N5J11J86K91R4j96j38l4p4J43J20j18j42L4J31L5j13q8j5Q7
-13010c486J19J32K30J46o6k23j03J02O5j05k02k08n0j7k3j12j18J25K06J16N3O5N4j7j66
-12985c483j23Q2K30K51J50K0j33j82k03k52j74j87j10J6J78L86K65J24J61R8j31j32k4j1
-12961c184o0j77k01m9k2k05j5J87M7q4j74k93j50N2N7O1J16P7k8j24q0l1R4J40j7o6O5K49
-12933c815J63j1n8j02NK62J72j65l88m00r9J58J75K17J93J22J32J65L0QJ35J7j31j75j85
-12908c575r4k16j07N9k0j62j29J48K58L3oo7j07r9j6N8P7J36J22J33k1k17j92%M7J60J68
-12881c629J18J55K03J10m5j69j74k3M3Q6k8q6j35j41k06j06K8j9P0J79K18K82J30k23k97
-12856c659k27k88j58k3M6J45K63K18J38J67Qj89j68k16j99j1p4j53J0K22J67J39j1k03J10
-12831c946K82J3j20oL6j87l63j85N1J24J37K30J97J70J56Q7j63k82k42j54j10j40K6J37L04
-12806c948M60K79r4l25k11k8j49r1L9J50J14j56p4J66L12L39M8j18j01o0k02k46j35J1p2
-12781d092k19%J19Q8J28N1J03J03o5j12k38j89N3L74L64J7k57l34k24pnj83n8J92K83K49
-12755c859K33k7j15J46M35M47K03k48m73k74r8J5N1N7J99K61J54J42J45p7k69k00j19o6R0
-12730c247J35Qk26k70j57j21j37l12k68K5R4J8J42K29R9k06j02J09J59K69K10n0j68j38j7
-12705c922J56J59L1q1j21j64k75j75n3R6K93K02P8j14j88j41Q2R2P5K0J55L00J14j11j60
-12680c652N5P4r7l23l47j22K21N00K69j28j70j63j53k2j8J4m0j18l8L1r6p5K03J92J09P3
-12654c821p3N2J26M5q0o5m0o3j0l7mJ39J49q2j04J46l1j97N5K34N4k5K2m4QR1k7j38j25O5
-12624c780K31J26j8r2j22q4k3Qj35j36q6J5J66J12J01Rn3M2K70K53J14j24j39j24k40r1N5
-12597c745P4O4P8l8k39j03k8o4n4O3K14K05L7l0n7r4J27L74J73j57k28j26L2J54J69j14k14
-12570c527j06n4O7K38J76Q4r3k15k18p7L7J66O2o8j3L3P7J19K51L4k56j25LN4J86J57J15
-12543b893K1l32l10M3K43L70K19j06j95p4m1L8J29P9k7j00m2nl6n2p3j22j1P7l9n5K6k6m
-12514c298O6Q7r0k60q4Q5M3j94k30JK8j6l4j20j9jo9J19K77K1j07j43k23k77l3K82L09Jj60
-12485d039r9P0J14%R3K10J41J41K03p1k97l89k11Q2K00J41J12K03J14j72k14k80l58j03j74
-12460d583j35M6R7K96M75L72J45J21O4r9k9O9L1j44j78o7P3P1j80l62j51K3Q3O2K71L33j7
-12433c313r3J15Kj09N4J49Q4J25J08q8q8pn8j26p4j31q8j66k14p2j1J39J91L6n5j0m9M3M6
-12404c660m5j80k05N1J30J57J37r1l18j21J37L40L75J38j09p6k9j18j12q6q6k17k01O0K33
-12379c896K8n3p0k1J26P7j7j2j5L7P5J18K01J15m5j07j60r6pJ19J13m7j48j25R6K12J15K2
-12351c365q0m3n5k41j82JR6J42K00K43L0j61j52j22pJP3O5L3J18J08j12k30j71j99m8L0o9
-12323d097k68k24K7J60P8O1J39K00J90J54K1P3K38K24m5k15k59k96k74j12L3l4m5n4M8K19
-12297d058K13J02j51j06K7N9J15Q2l0j71k62j20J71K58J86J64K09J37k71n27l14K6P5Ql8
-12272d216j74k0K49J67K1kK2J62K41R2%J5ql0J4r4j75mJ0r6k43k40N8J87J07Q5M9JJ5K3n7
-12241c841l1j4j05j03M2P7j16j89j4Q1k3Q3J80Q5K8p6p8mM1k4L2R6J3q2l4R6K50J74J33M6
-12211c277j31k95k26j52jJ42J84J37R3J43j8j74j81k54j92M1J90J20l9k12j33J86L39K96
-12187c414K66K28lk43k18q1j03n9lj65q8K18K87nk22j72r0J23J89J0n7o7k2R5M4r0j9J15
-12159c546J18j13j60k0pJ06O8P5J61l7j17L8J04K9O2n7j21j45l0r7r2r2p0j7j6R3J92K11
-12131c480J60m4j69j45K7K8rn1j32o5M7P0J85K41J41j30k80j77rL34N13L72r3l08L2L13J53
-12104b476l11m20l07k7K10k8k49k80l47o4Q1M6QJ06J30J08j15j71M6J79L41L71K06q0k27
-12079c270j23q7r7Q1J59Q2k18m29l22p8r2J8K1r9P9O5j00o9O9M0R1L15K78L12O7j56k00j32
-12051c795M7J20J15P2M3J06j16k79oN5o1O6J13l7j44k02j32P7O5M9J58K69L18J54Kj88k63
-12024c394q5k16k76j74n6K7q4j30O4L94K84n8n1Mj30l48k62j37M9L08J02j70j02J4J26J07
-11998d194R0O9J08L62L50J16k8k50k79k21k1J80J73J09p9m7J26Q6o4j60m3k9j16j30J19J10
-11972c663j63j77j52j9O9J04J24P7j06k22J62M28K77qr9l5j21oJ33O6R6J01m5k85l41j17
-11946c922k3J04L73L44M8J01K01j0l14m02l31j22K29J93p9K5L1o4Q3J01n4Rqj24k09j14k3
-11919c957N3J39Q8j4j02j95j64O6J24Q1j8o5O3Mj12j20J1Q1O0K19K04O3O9J5k5j6M8oq3k41
-11889c730k48nJ24P1J89Q3k73l54k15K5J9O1N3j05m5J60J71K08J39J04J1j09l0P8pO1K34
-11862c330P4L8P3J6j2j29j58r6j19r1k7nJ21J41N5k09j46K19J89L8M7n7j25M4k6k25o9O7
-11834c702O9L1j9j16j88j53JR1O9J59J89J7o9o9M0J43Q6q6k29j38o4j9K30L64J11j49j78
-11807c579k0l7j65k04j10%J8J54K15N4m9n9j41k51j49l2p5M0J86K26K20M3j54j26j51j56
-11781d302l6M9NL4K12K84M8j62j52JRJ25R9j30r9j6R0M8R1K90J35L7Qq3j85j53k4J58K10
-11752c409o0j27k06k00J10J25M9O8p4k27k85j54L5J41J44P2q4q2%k7M4J33L60K46R2l5j79
-11725c530q6L1P5J02L5j52k80k10J32L34Q3j72k6J60J24j86l26j29O5J47J63J46J03k9j94
-11700c620j14k8k01j45R3J04J03o0j10N7J97J69j06k90k23j51p2l5P4J10J31Oj63p1nJ3J12
-11673d225K60L40J31j24j08j13k25k15m5J27J88K22J27Qk18k20j2N8O8NlQm0r0j68p5J15
-11646d224K04J97K6j7J1j32q3J5m3jo7n2K25L40J09J1l4J8j34j60O9Q5p5j51l9J13R9o7j2
-11617c769J56n1j86j02j3j08j53O5M7j64%J32O5l8j06j70%r3j35n8j00m1J63L73L73N5j56
-11590d014j09q9nP3Q1J72K23K29m5k37k54k32l03j10J90L04L33K12J17R2q1j69j82r6J19
-11565c781J59J05K5k62k89o0O0nj67j55k6K92L53K19n3j27r3q9k4Q7K32K59J03o1%o2j52
-11538c512j66k68j24nJP8J30o7j89J50K20k3l9J05R8L2k05l26k79j84M7K17J53K2n7j37M1
-11511d287J86Oj53k04jK77J96PK4rq7q4j2J41K66J75K2n8q9j09P7J98J06Qo4j52k32k11j72
-11482d235r8P8J83P5J6Mj44l89l08p7j0K2J00K86M02J90j6O6j14l03j71K4j2k6O5J60K57
-11455c975N5p2J14M7j04o3N4O0J1Q9J10M9qJ26j0j39j08j63j82k29j40m3O3K18K07K79J96
-11428c558r7j08j35j95n5K1K6N0J4k6j14J2J31R7P5p9j86n7Q0R4J36M1J49J38n4o2k3p2p8
-11399c835k6K9J08P3l9r8o4R2J91P2r4l19m29OL50K28N6l9j18j16J6K56K40J10J06n4k58
-11372c556j76J1l4r8n6j5j0l1P0K9j86j65j83KK68K60Q9j36j24q8M8J87J10Q2R0l6j27o3
-11344c838j4j12r4K2J48ok25j22R9O8J20J57J3n1J2J41O8r7r3P6J23l3n8L9J5m2l9Noj2q2
-11313c818l6m6j16j11n7Rr9o9O3K02K64J68l6j77j05m8l0m6j85k10R4M13M89K27p8j35q3
-11286c556j41j99n2Q5J66J23O3n9r3k2k9j18m9J45K57K6j27m6o5p9m9o0j62k38m9K03K57
-11259c868J15j56k27L3J77J58J83K82J10n7o1m4N8q3j77j55mK7j08k80n5j6l5J33R3j07l36
-11232d400j87m3m2M3J5k9K87L65K57J75P6n8j01m9L2L4k13k56n5K04K94K60J23j34k87l63
-11206d052p8J99J06p7j90j62k3p0j66J31L35K60N5j60l05l04J29K26R8M8J5Q0J71K31R1q3
-11180c495J6Rj13q7m7N7L7K7mj05j07k04r0Rl3k8k5N7K18J98q1p4J20lj67j84M3J87J95P0
-11150c604o2J20L00K01k0j9mm0j34k96l03o9J62J83J32J47l5o6J38J74l6RJ40O6l8r3o9q4
-11122c200k22j12q6k09P6K62K63N7j02k44m46k66K2J85J50N8q9k14j85K7K38L40L51J64n0
-11097c232k62l55j51j11m3J39J39k3j35j30n8O0K3N1J18O5L7r9j56n6j2o8l9M0J42n4k26
-11070d396%J38M9j23j63N4K66K22k5j56l9K15K54j81k81r0Q9K80J22l8j27j89J10J59MJ69
-11044c677J86R3o1o8j68j28Ok7q2k9J69K72L74K74p3j62j90k54k53k82j90NJ58M1J8N1M3
-11017c954J39J25J4n6k37l55q4K46J08j23k32L1K61J44q6l4j6m5N5K03R2J41J63J0j17j0
-10991c617J01n7q6l8j03j11j35j58R6K24J12r4J21L69J79r7n3m1j39k34k27j67J17K85J36
-10966c617n6j51J4J07J2j05p0j0K04L32R2j35j07J9l9k21p0R5M9o5j04k2p3k8j02k5J57J95
-10938c724J70J24L6q6j79j59j50q3rM0J75M5j05k81k64r7J1K63M77K18rm2q2O1lr2L1J01
-10910c613R1Q4q7l5M8j17j97q9k1p1j14l0M7J10L5j44M3Q3pk8M8J06P4k06m06j65O8M0j29
-10881d582k9M71L64L1L0Mq6R5J51m0j01MJ82M1k17k97k97j0K74K59nL5K74K16J73J09j51
-10854c102k66l14k43l5q3k26n2K84K63R9Q4Kj65j57j93k27k43k30n0J01K30K01J03J05J65
-10829c949m9m10k33N4K13L62L67J80N1QP9q0j75j77k35j65j24L8K80L91J52p4j26k09l64
-10804d195k14J06J46J39LM6J35J5J64J93l9o2P1j6r4J50l7k63j97j21j31p8k7mM0J64N1k4
-10776d079j8O9R7J36J72J06L0j60k20r1k41k43P7J41n1j26q4j79k6J33M0O1K7m6J7oo1J35
-10748d390L88K59p1k27j97j38j2J65K07M0j18j30k1P5q9j74J41K74Q7j90j81O7J72L1j62
-10723d194j58r2o1j9N9J62K51P1j08l9Q0J76J57O8L7Q7mj29rJ12Pj40j01o1k7m5L1K02J69
-10694c518K4q1j33r8K6J02q8j77l26l09j48qJ30K39J39Oq0j07kP6J56J70Q8L3Q8J13Q8K3
-10666c574j00k58r0K94K42PK4J2j95k41j18o9j42q4J49K66k3k41k09J09L29J74q3n0J24L
-10640c744j17j73j38k54k40j14J17L32L50L72J86p2j00l31n34j78K86L19J39j09j52n4K7
-10617d182K31L04J27Nj1o2p5OR8M7p3JJ03R5J42J1j25p4j46o3n7j18k4l0L1J37Q6P6R5l3
-10587c478j3Q5k4r8j08J9O3nq3K7O5L8k4j82k22jJ05j20l3Rj32r1R8K42J92J25L1j39l36
-10558c990m59k66J11L36M08K97J98L23K03K4j37j86Qo3k68j92PJ30l3l78l62mK31J05O9L19
-10532c569J17k12l90j89J12J49J58nj71o1K13M12L05O3m6L8m5j32j88k22m7O3JR9O8k9r6
-10505c604r6M5J06K1m8q6k06j10j41p2O9M2P2J65nl07j82J60K63j05l48k33j78J13L30J52
-10479d183j66j96P0K06L3Q2J25Q7K48K50j9j97k53k08j18l3q7j29L0M6p8n6J3j6J3J9J22
-10452d395K83J98P8o6N2K65rj83m5J88R7PN4O0r5j04o2NL4j03j54q3J03J23K9L7p3j67j67
-10423d093k45q9l3j95n9J55L25L50J63j52j82J1J6K7K7j23k19m1J21N8P9J49M3o0k1Q3K36
-10396c669K09K7l2j22k82l70j41P0J45O7O7J05K5m1L4l1N6K01J36j1j04j36o9M5N8J64J71
-10369c428or2j71j68j28p7Q3Q0OJ42K72K32K11K38n6l74l48l04j90q7j10J07K29R0o7P7K27
-10342c612L0k18k13m3nr4J4K06ll34k68m2O2M7K8m4L8J07K4NJ17J51N2N0J55M7P4N6j04r9
-10312c816l2Q7q6l14j69j5R4J22M2J14J53P0N2J8j83k35j79j73O4J60Om6J14J70L1j93k33
-10285d377k99j62P9K28J57J34J58J80O9p4J00L09J87M8n9j00l2O3k3k44l46j10k6j46k72
-10260d558j24J91L00K25p4j12M9R7L9l8Pj9k15n7J60J14Q4K07J68J8J49J71k3j93l4J28j21
-10233c461n8K6j8N4qRr1l07j89J25Q6o1o4r2j49j71O2J22l5L7R3k0o8L9K23J69m2m3M9r5
-10203c878k29j78K4J39P4r7j28o0Q5J63p9r8k2kJ22K02K28L9k6J22L0j83j10Np0l02k10n7
-10175d496l7JK52L53K26J06J18Mq9p8o7p7j3o9k00j46j56n5L3O3M7n5j03J6O8Q1J58K22Q8
-10146c805Kj9p1j05r4j13j81p4J34J60M4P0K2J46L02O9mK6m9J23J16j52l10k04j98j12J42
-10119d135K33K39J54j01L4K52R5j38k06k12j98j62j05PK60M13L70J62q8k68j13n5j02J03
-10095c561J34N3j60l86l49qJ07l7O6K08J36O1k6o7mq0M1O3j35j29r2m7J00J00N7J10P3m3
-10067c815j27n5N6Q3l1k8L7p3j75l4J63P6j94q4j1k27l07j51K6L2J81K79P0k08k83l4J42
-10040d692n6j04J74K75L03J90M0j21k25j51MJ39J17J20J8j21j00j65k64k72j20J45J61K14
-10016d491L71J64q0j43q9O0l0r0m2Q6J94L74K57j7J09J53l9k1J24j03k25N2Q2l8j8j0R2k0
-9988c338j21j26j78K1N7Kk07k64j42p8l3M2R0Q8J63K19J24P8j22l62k82j86l2R9O9L6L6M3
-9960d304J27J28L32J51k99j63p9j31j19k52j99M7J63J54L19J82q5Km8j94j96m9Q3J06K0K3
-9934d281K5L6J11j9j78j12L8M8j2L8j4k39q8K68K07M8r0L1R4l3j38KJ90P7NJ57K32K39M6
-9905c312k45r3ko4QO7J27p6n1Q4k4j16j15J2L4M1j0p5k04j08j5r4m7ko5L7J85R6n2q3J07
-9874d055K28J13r8k79l52j76P9J30n8p7N4JR4K05L08J50O4ok77k76Q2K26J99J73K59J58K
-9847c129j21j07J38J74r8l20l03k34l33k90j16m3n1j14k5P4L30K71j21m9K51L39P4j76j64
-9822d143j6K28L28K82J87k3k41k20j80j08o5o6q8k1J6k5k52l42j98p2J36L28K53J4QJ06J73
-9795d001K38J09o0k8J4Qj14j24j04n9J37L37J48k48j47J20J83kj58o9M3j70k98j55J49R2
-9769d159j03j74o7O3K6J3K96L47J2j46o3m8N8J26J52K31P7k06k41J7N1n8J2J73J41K2O5J1
-9741c372q1jL7p7r8p3k6q7p3J5n0p1j00k16j10j2O5R8k0j08J0J35O7K1m6J17J52N6o8j08
-9711d024k69j42J48J40J21M0L6LL3k6k89l26k11o5P9J69J36J05k1k03lK60K75R3j9J74J25
-9684c661r0j38j03j23J32K55J56J60Q4N9J1o7r1p7k71l14j98j18p5Q2J58J39J65O8j49j22
-9658d128K3J10J16J15jl13k69m0J12N4J5J97J89J67J38j4J0P5k6j93m0Q4j57j91j1J22K47
-9631c609J48K6j62k67j91K6k5j15m0J14R5K8j27j32k7Qo9j02K2J98K45J07O2Q8J20P3j34
-9604c640j85mK12J05k15k11l8R0J46K2j60j16p1o7o7L7P0QJ18P1p7r3N7J90ok01j00P4J12
-9575c939p7k94j06K28K34Qr1j89p2J96J34J21K03J28N5O5l3M1j13k06j01j17j16n1Q7J47
-9549c858j2q0J35J36j6J04O7r7K3K6r9k68j32K1O2O0j40l18j93K27L93P8j30m6j51k64j1
-9522d483J55J29R7Q0J9n9m8LJ31J46rj16j90j13L5J74K2q9n3L3J36K42K9j93n3J10L8p7r4
-9493c998MN4M6M4j10j25k2QN1J52J24q8j0O4j13j48R7K66J74j15k12k23p4O9KLJ46J27p9
-9464c886k48j42kM9mj55j92l0J57J23J3j18O6K96K36K04j33l58j83m5p1J8Q2O1O8nJ52L39
-9436c708J44j36n6q3p7J0J81K40K02L04J78l08n50m47k78q5J18N4M5k1L6L6rN2j3p1o6r1
-9408d399K7J17J29J77R0M6R7P2r2k69j53J05J11k5q3r8P0K12%n2O0k03k18M9J21Rj40k07
-9380d447j23m6J6rq1mn6mJ05J21J67J76J20K14L51K67O6j55k68k34j61j13k8K5J59R1q7o3
-9352d001Q3J07J75N3j13J4K2j40j8p2l65k55R0K21J07J17J16n4r2n7o4j06mJ96N5jm3j16
-9324d145j5N4l6q6o4j1O3kp9j41M6L16K82k7l46l26j54J7K05K17M5j12j58j61k52m4J68l8
-9296d784k5K45K50o7k12QL8L5J10M2M0J10J64R8k3k9K00L72K73J03K8j06l67m24l27k03j10
-9269d561J23J44M1j12j36j0J17J55J80K23Jj60j74p1o5q3lJ01P6k5k1O8J13K0PJ53P7j3Q6
-9240c749m8j44r7j80m4O7R8Q1l9q0K8J20J52K63L78L27j50k79L6J6j67J9k7l07k94j33k7
-9213d180J42K78O5J3j7m9j0k49k33n4pQ2R8J10pj84l2Q3O9n5j28q2j06j75j53O1J05K19L12
-9184d084N5j74j84R8K36Q7K7M2k0l3J40j1k94l39q2Q1J46K16J5j19k0J31K63J29j36j37j0
-9157c977JM3J53K4n3J8m6k32q4J28O9J3K0r7k78l38q6J18J18j39j1L46J44K6l0m0J6l8k82
-9128d494k02m8o5L1K47K43L6r3L7J50P1K7k3J81J23k30l43j77J47K95L29K86K44Pk62k27
-9102c710j95j50Q7J74j2j37R1L45L18J31o3r9j17j02r3j99j73o9j31o4K02K44M4K7k5k18
-9076c894j74J49L17K70J90j7k39m60m74k72k02k06l3o3m3K02L52K65j2q7M0j38j84K0J63
-9051d530K07J37J49J49J25J03K6j65j54P2J58p8j59k6jo0j32j5K31R0J38J35Q2N6j59k07
-9025c828o6M7n4j97k41k4J51J30j5j7P0o7j97j27p7p8o9K3O9L7O7M6J08R1K74J16p5n1j02
-8996d056R3K09q3k36p2p9j86j21l4j19j19M0J22J05k0l7O4K48L15J08l7n4J95L74K02r5j90
-8969c463n8l4j54q4J36J72qj33j45n3J0J7K1J2l3j31l27l97j45l6k8J79K59J68K55K38J78
-8942c584P5K6Q1j2k89k15m5j33q7m6j8J05J95K05J01L6M0M2k9k53k07q2l9j08j15q6m5L2
-8914d455L1n8NJ91J50k7j5J48J90P9mj27j56N4O4n0j5j16l33j67J08K08K99J27j70j91p3
-8887d303p0lR9J12M7q6p6M3J93Q7P4J14k0K8J38l9k46k49k75k27O4K96J33j54k76j37J03
-8860d630Q7J84L48K35J8q3L0r9j34k8j37k67k05j1O9M7M2L7K08J68k8k81k75j26r2R5J65
-8833d663J53J33K0J39J51J14K15P2q1j63k91k48pN2L3j20j02K36L20J40L8N5k8j02K9p3m
-8806c982N3j39n7R7K08J72Rj35j24M4Q0m8RO9p2j72j08J29J39J1o3j98m0J20J9j10J04P8
-8778c907L9j5k71l28j75K13L16k4k67j67r3j94k2K28J76rL1J32m1j21l4N2J73K07J21J1l9
-8751d008J50J20jl3p8k10j97l4O2j2k05r0k4J9l8j23j7J69J90J99J62Q0J10J43M5q8o8J1
-8723c766J06Q1O0M9p4j5o0j31k49k47O4J00K3N2M9J35R6j18j95j71pJ14J94J79j35l06j58
-8696d330jJ95L05J29K4O7J7o8o1J42K12K02J06l2k36k96k43rP4j15j99o5J3J31L19K26j44
-8669c637l76k25J52K13O1k9j40k98j23P1K50K65j1j15o1j29m9M6J09J93J55J81P2k20k61
-8644c906o9M3J4j26p7N2K9k6Q5J97K31K74J42m9k05k58k36k67k10%K02J54j79k96j60R5J77
-8617d369O3o7j4P7K00J35m0o9q4j9qp8n5j5M2N7M4J00M0n6j1J8P7Q7J42K07n7k54m3J30k8
-8586c848m7p5k37l15k58n4J88K10R0J12J81R5K11K73N1q4o4L1j5l7j71k29m2o9j64MK22O2
-8558c979o4j2Q2R3P6p7q8j08k07j88j11n3k35k06rj36k12l4J25J39J93J16M8J04n6j28n9
-8531d986j9o5l0Q8K99L31K56K62J86Kk25j92q4O9J22M0k4j03N7J51J3j05j54mRP3K57J77
-8503c599o5k16p9R6J14Jm4J51K17Q2j16l17m21k82J16M52M11J02m1j91k17n4k0j73k32j80
-8477d505n5j13k55j39j5N9P5R8K0l7j4J71L15K61R2P0J01jP9J23k07l40l3R8L7q0j77j77
-8449d549q1J12K79K87O9r3n5R5o4k81l83j26P5J85K56J20o0o0P8K13J59l9m6l5m7J05Q9k
-8421c799M0M3J09J9k75k39m4N0J12n7o9l0n7k9NJk5m5j1J69R7J2P6N7J79J95R2J31M6j60
-8391c407l82l60j31PJ30K72Q0P4P7LJ0j67k63l24j97J9j9m6N6nP2K62J97J11L6l3k16j44
-8363d288M9J24J70J55K52K32J37J39k6k43k28k54k02M6K4k7L4J14J29Q3J3r1j78j05JJ21
-8337c819J01N4M4p5k03k35k43j08P2J76J19J8L2k43k75o4J01J36N2J85K17n0j70M9R8j73
-8311d204j04r6j99j86l9J58K33J56J28L01K13j62k81k38J8P8N5K01K63K1j45j02j93k45j97
-8286d566q0N5J41J4j29l1j01k5j1j15o1K0J08O4k8k5m9nO6L78M52J44k10l01k42rj9JJ18
-8257d446J42J31oo3j3J23J46K17Q6j51k10m0J4K7j8Q3J79J20j06k47j42j19J6K00J8k13j86
-8230d458pJ49K93N1n9m2q3J27R8j32j95j05L9l7j00k32k37p9R1M16M53J12l4j00j30j15k7
-8203d343k4j34l7q8j15kL6P5K23J63J9J5K06K49K1n2K7k5J81K18K7j79l15j71k44k19j46
-8176d634r7Q1J06O1N7j06r9M4J15J29J2j13L2oj78j7Q2q4k20k13q7R9J55rk2J23J28J1j64
-8147d814j09J78J32O1J62Q1p8j36j41L0M9O9K12O0K5j5l7J25Q3p9j66k4J01j04k84j21J33
-8120d607K60K01P5J0L4J68N5j38j99k57QJ86N9m6K5M1J2k0Lm9k43k82o5K91M17K34j16k67
-8092d210j51m2O2Q3l2qJ98J07j0q8j33j54k17q0o2j70r3k9J0J94K37R5m2j15LL6o0n7N1J60
-8062d517J99j04k49j38q0P0J45O0LM9J21J5j40j29M6J91J47M9j78k43p2kr1q0K2O1K70K46
-8034d329K0m5j45q4p0j26n5N8N1O8J29Q4K8M9K38L02K59N0j43j27j81k36k02n9J08J93K6
-8007d139k95l86j26M6L86N12L22K1n6n3j97j73J1N9l5j29j77k29j34k5l7M0K44K84M0OJ83
-7980d037K58J64r4k46j37j92k4K16K76Q0j59k38r8Q8J43J52J41K28J06j26j43R7J29L9p5
-7955c452j25j21j83p1K69K81j1l16k92j13r7o5P4J88J17m2O8J69J30J9n2p7N8J85N5j09j02
-7928c615o0p5j11P5j7j18j88j36m7j46j00o1m8J1j9n7r7M4J50P6J63J65K4j5M8L7L6K9m3
-7899d095o6L5J17J1k4J09O7r1K9Q4j9j70j10L1J10K00K02l0k46k23j6m3k38j02J57J72J46
-7872d003J91k9j90j86r3J13j9j22j11m0J25J07J18K02K38O3p7J7K2j14q6j44j99k54k70r4
-7846d835J63K30K43J19n2k5P6J28L15L34J3k93l76j41N7K6j57l22k36j25m9J86L56J11q0
-7821d334M4N1m6q6K21M22P5j9lr3P3K42J59j5J17q8k34j8Rj23j30k83j29Pr8k78j05J38N1
-7792d473N5M8J72K01J29k3k05k59r2J02Q5M7M0p7o8q3r2j04j38r3j2N8O5M7J61J44J2P3J33
-7763d147P7j26k36l4J25R5qO4J07R1L8L3l7j98j13J05K85N13M40J43k09l66k91k50m7M0j05
-7736d011l5O8K7N1K21K74O1l8j7j78l44j88K5K9n6J8Q5R2j4j49m7J12J50K06J79K5k28k66
-7708c948j17j44j40J05K90J25K1k7l1J5l0J4O2p8k32k42j65j57o6j8Q7O5M3J29J74J43R3
-7681d029m4j39R8K37N8j83m7J6j69k71j33k4m3j17NJ54J70P3p4mL34L76m1k14k97k61j80
-7654d749k7J37J86Q9p3j95j28J82K85J16J20J40R0J34j31k21NJ77K43J89K16J91J32Nk91
-7629c178m22k89j77j58j24L6J6j08r5Q6K04J83J43M9l0k32l31j15K71M34K63J6k04l08k77
-7604d347j16O0N2Ml2k4J02R7o5k6KNL1O4m1j52JM5j1O3N2j68r5j2k0J26J22K4j08j33n8j1
-7572d569N0o7m8j4M3Q0%m7N0N6J56J13R1J87O5l6j04j70o4O7J26J08Qn3q7j32q1J95Q2j53
-7542d148j00j53j14K3L9P7K54J89O7J24j45k97p8N1K19K29pk59j54Q8J0l00k25MQ4kj08j2
-7514d644K6m7O8K24J44K46L17J04j71p8l9j55o1N1L7j48q6J08K78K06Ppq8j35k1o5j74j65
-7486d268j71j97k1K11K99K73L6j24P4J46N1p0j02o9n9r3j95j04O9M6k0q7o5j30j71j18Q2
-7459d777p9j68J43K1k33j41K56L80J51Q3Lq8j25q5J18J74j03j67J1O4J36J36j0o1M1J90Q7
-7432d043j13j06j04j22L5K22L48J88j43k04l7L8k2N0Mp5l4j09j21Q8R4M3Nj1q5L5J8j32l1
-7403d324Rj49j11m3J76J98J05J46J43m0k31k10k18k43q1oP0J08R6R3K3O6R2K32K22j15k60
-7376d252K7K3j4L8R2J1O7J46k8j71j94j3Q4K22J63R5L1j64l49k42M2j9N6J70l0J1K1Jpn9
-7346d242r3j66k66k95j21J42L55L99K64J18n9p1Q5J86J10j68j20K7m6j54k38j53l6j19j38
-7321d799PJ20J15J00O1l5K2R1Rj18j16j67k5J91K10K9k08p0J27O2j8j7j12o9R0J39J31J86
-7293d064O9k03q7O8P2J00j22k29k5p0l06k40l7J14J87J75J16n1k34j32J6P4J57L81L29Q6
-7267c856j21k62k70n1K4j03p5L2mj50k22l8K83K79J07mo4p1L8J32N9j00L5Q5o8p0j36j98
-7239d789r3R3J72K53K90K39P1j77n0m3j34jQ5M0R1J9j87j34O7P2p9MJ46m7k19j47N7J29k4
-7210d296Q0K68Q1l8N2J21N5r2k48k58k25l00j54P0K54L02K28J7k16k83p7J4N2J11P4P9J63
-7183d166P9o4j01n5J29K9k38k80n6K13K73M7j88k35j06N2P1L9L2o6p4K8j9lJ37K19K86J35
-7155c882j95k23p2n9K27L58J2j48M5l6j20n7R4J01q6k08k82l24j31R0J95J74J35J08N7n8
-7129d285k44k29k6J09K84J94R2l7j72m4k1j20p7j41j66k2J26O3j20l8J17j3j58K0J00n6j67
-7102e031J7K17J82Q7k2p8k5l6m7J43J96r0q0J29K76J68j10k88k34q6J10J58n8k26K1J76P8
-7075d453mQP7K8l0P3M6q8j41j19J08K28J1j36p1J40O6N0r3j47l0k1n8j62j41l3P7J77J45
-7046d493J78J21n9J9K06K15L8L2J0P9P3n8j87k05j50kJ07J13K17J10k2m5j93k70j97j12N
-7019d470K5p2j23N3J89L7j74k99j50P4j05j63K4J30J17K47L92L15J82J48K13J01j90k58o2
-6994c819J0j59k62j08N3j10j10qK3r9j16P9J48j2n1K9L5j66l00OK77K63J56J48J24n6j35
-6967d160p9L9L1r8r2l3P5J32O7J49K29R4j21k20j34j29j63PJ22j32j95p2j1P7J55P8K9Q9
-6939d266L4n1J0p3J7J03J0n4r6j76j09Rk3J9P2R1J85K37ok12j57j38j58p8q4k12k06o3K36
-6910e139L19K33Q0n9j0k2j19m9J08J67J1j45j93k04r7J19L43K24P3R6l2p4k02j88r6j49r6
-6883e101l9p5L1J32J83J4r0J42K59J91J98J05O5l8o5J17oj89m6P8j09j03R8K35K36nj65n2
-6855c999Q7L4m0J9K24J44k16m08l47j76O2J70K00K12K98K14M6j28j60j33j21r1p0k0Q9k1
-6829d131k90l42k5J53O8L8M3R7Q6N5J93J14j32j54j1Q6j02j47j68j01j06k14j81n5J78J75
-6803d873mj78l23j00J43K62J75J22K11m9k69k41l9K41K72K86L69P6j10p7k19j84n7nq5j57
-6777d813k06j37O0K53J60o9j97o1R1J11Q7N4%K8J26k8j59oR3J9k6j04j84j33N7J83K21J98
-6749d382J46J77Q0j15mQ8k8j09j44j91k33p9J02K49L72K32kj37q6K30K37J03q7l42l61q7
-6723d371J90Nj40r7j0R4J24j2j31l0O5q3r4l6lo7j19j35j61j24q6n3P3K18J73O7l6mq0m0
-6693d903J61K68Q9j01j19j44p0l6j0J40K45J48Q3J83kj55m2p1j77j8L02L16J2k8j30l10k11
-6666d580j20Q9K91K44J57J4q0j72j58Jj01l12j33K48K85j09j45R8L3MR5M5Lm2r3q3m9j80
-6638d750j45L8L79M76P6j90j33n5j21k83k11n3o7N1J35J64R4k0k86k89LR2N3J46K59J09P1
-6611d457L8j99k97o4J42o6l12oJ56j24L4J10P2J70J16K36K10n2j79j57k2J07K87J98j34l92
-6585d585l45k31r8M9K12K45J87K62L60K16p3k44j09nr8k3J17j11k30j1L17M10J35Oj52k51
-6559d050k48j54R7J22J03R2LJ18O1l2Q2J34j94m20j46J2M2J01N9j95k98j19o6o0J9n5j67
-6532e159m0N2j2p6J04J80J92K63K28J24L9Q7N1k09l54m61k14J89J72J33K17J01j1m3R8o3
-6506d412j64l5j12q4qJ09K15J15L5N1o9R7M87L31q3l56l56j66l7m2j25j11J7K6J23j5k73
-6479d842k55o3j54j11K8O5K86M34K23J02J01j36j08N7L6n3QQ3r9l14l24l4L43M66L81J01
-6453c779k11k12j02j40j72j7l5q3o8j33m01k93O6J33J80J87q3k13J35M71N34L33J6j18j27
-6428d132j11r0r4mKn4R7K41J77L7r5q1J6j74j60oL7J11O0j19k35j47ln6p8j66k21k4J17J08
-6398e047J97J96K94K54l1r9j21j67m8qr0p3M9J31Q1No2L3J4q4j48J6K01J74P8J7J1k0q7m6
-6368d380p7n3J0l3r3j48r5L4R5J70K04K6j16j02k1J99J21k48j23R2j29l37k39J1K27K86J21
-6341d598J08R9k5j99q7K6o8o4j04j18L4N8j6J08P9N0J28J38M9m1j46o9N5M2j6Pj58j15L6
-6312d807P3K5p6J1j07j20j35j00Q9Q9J19J26k9q6q8p1m1J7j54j38J70L45L34Q0j34k6K3Q4
-6284d527M6p1n2J21K36J87J27Q4r6m56l72J06J07j57j10J90J97K1N0K18K55M9L5p1j14o3
-6258d060j98k44k9J21J09m1p7k1j04j2Q5J2j76q5J19N0OP2O8J42R9P2kk6L3m6j70k27p6J2
-6228d594pq6m2P8K8q1o0p8j83o1J16J69J07j4n1N8J94K62R7j51k68j07o7r5j83j53n6J52
-6200e076K35N6l7Q7M3j46j74p7O5J99J06j06j17p8k4l9L2K30L59J72r8j92k24j05m9j2J05
-6173d865M0M4j5j40j23oK6L9L00J65P6J16R6lj1k56k65RQ4K1l5K4M5P1J23P3j27j13J52R9
-6143d356k07l34j83k5J50P8j23j05K3J3nK4P6K6O7K90J92R5J09j7r8o7q8n3o4l0J6n5oL4
-6113d623K1Q8K21J65J29J41j8j40k63l49k29R8J24j4m6j20l5J65Q9K2K3k11k67j10J04J38
-6087d897k6M6M2k33l50j90P8K70J67O7J26Q1J10R7J11J05j0pj9k71l00r6L8J14Q3K14K88
-6060d362N5k15p7K29Q5j55k19j98q0J44K07q1k80j90J3kk5J21K13K14Kj56k11k89j83k1P1
-6033e390L7J27J66m1j58k75j54J17J74o3j44k6J07j4j36j04o1J9O1o5j21O2M9p9j24P7J56
-6006e803J30K07J60J18J55J25j05j00j74j97r2J6l3r7m2J3J11J45J25K16K89Q1m4n1Nlp0
-5979d915k06l39j58R0J45J76J19q4p8K5J5N9J87J53l3P0J26J24J96J31O2r6l54k92j00p0
-5953e047r1j93l22j72J29J94R0Qj6Jp0L6J72J58O5J10J3j9P4P1N0%m2r6l9J04r9j86p6K2
-5923e171j41j84m7j52k22KJ38J73J42m1j11P0K66M13L15k0k04j59L6J20QJ8k50m03k98o8
-5897e770J66J2l0j1KP9J60J51J32L2J5l0p4J9P9J05j9p8j1o2j08o2P7j7k43o1M9N4P5M8Q6
-5866e235j4%P4o3k86j78K0L59M20Q9j26j84j12L0M2r5j0K5p4r3O7K80L40M5m01n19k37Q5
-5838e751J69J53O4Q1J29J00P0J05J06M4o5j32j85o3L4M1r1k31j92j43K6J73J93N8o8k9J07
-5811e297J16J49J87K1p0L5J12k8j32k00k22k27r2O9J94Pj09o0j8L4P1kj6K9L8Q7L7p4Q5J72
-5781e104P7M7m2m7n9K0Lj83k91k33j0J11j57k46o8m4m7j5O6J78J48K51J47J11M1k3l1j52
-5753e552j97n4J22J57J14K77J64m7m6K9kK4l8j83p5N8J75Q0r9k13k56n6J46O8K9J10J26l5
-5725e174p8m7Mk6j29k57j21J25M5j22n7j5J28J08q1j16j36p4K22L14J7r6j07K4N6K1m5J11
-5697e506N9n1Kj28j2K38J77K2j94j32j63k21k44j09J5J20J91J94N4k9qr8j55j09m6rM2N1
-5669f049J5l8J7Pl3p1J6P9OR0Q6J14K56O0k42j63rJ32J75Q5j51k76l04k10k29l17j21k0J25
-5640f970K76K00q1j19J14J37K91K30r7k83k71j52J03J69n4k51q1R6O4J12O4n0N9K59J75J10
-5614e950n9q2lj82k15J5J4n9r6q5r6k60n6K60K99Q4p9o5P2J15R9P6j5j20j71j09J9R5O1J06
-5584f387j5j77j67k6M2J09O9L0J99J72m3k19k76r7r9j21p5m8N7L09L97R7m7np8j14P8K0k07
-5555f622j12K14L40K71r4l20l66k75j49j99j89KK34L39J48J69O7J9J78L26K07qp3j86k89
-5530f368k05k8jj64m8N2J32J43O4q8j63j34mJ56Q9j14j07j77k28l0K8l3L6M1N2J92J89Ok26
-5501f938k98j08p8K1J21P1K1j71k03J29K22PN2J81LM6J36Q2l7k36k19m8n0l1Q6J46J06l6
-5473g023j59m41l43o7J10K54J34r6J2J89K94L80K29j99m34j90J49j2l1K57K27l0j95l08l42
-5448g635k09K4j3LJ55J55Q3j37j60PL9N8QL1J54M9l6O5N9l9j72j60k01j88o4R0n3l51l25
-5419h763j28k8J39K63J46L5K8p7k61j53K63K52j20j92j32q8M2Q3Nj06o3J54K00n7l35m19
-5393i312j46O1P6J10J58J61O9l0j27k27j27p1n8P3Nk44m6J31J22l0j47k00j90j60j09j9o2
-5366a0339j05n2K9kL3k8k66j2L01K74J53J9j67k49j89o9L3l0l2k6j23l24k11p4l2j19l07
-5339a1914k55j93j11P5K06K12J00P9J67J27J7o3k1P0m0l04l28k59j67O8K2j10j17k27l95
-5314a3361l62j71j11j37j81j70r8J28K58L3j18j49l14l04N7J79j39m11n59m76q8J5k23l47
-5290a7049l48l41m18m40m12m54m81m71n25l94l83m29o25p09q43r60r12r00r61j182j638j927
-5268c2802k132k229k611l255m131m411l437J511J4946L1466K6100O995k595m914m553l888
-5252A0060l219k875k391k163j940j788j653j423j305j292j178r98j075j249j255j207j039
-5235a7990j099j204j150j239j416j644j921k000k073k272k472k612l057l757m446n115n811
-5218f1278o495o651m203M542K0872K4865Q808M88J0916K5770J6683k176r545p413M154K3597
-5202D2934K6656Q135m431p506o911o049m945m252l511k915k575k415k045j728j428j326j214
-5185B4474j428j301j011p85o61o46p44o11o13o22o16n21l56k85m86m60m23m85m27l09l97
-5164A1287l14l00k30k87m12m39k77k5M1k34k94k12j36k20k83l09j86r7j52k18R7K18Mk51
-5140F771m98n39k74m9j01k7l1j77k39l11j38J19R2k4j27j83j47k65k49o3M0q5j44N8J37j38
-5114C408k45k11k48k05l0K1L3n1J2Q1j61k20lJ25O5o3j41j79l90k81R9K03M9M0oq5o3j76
-5086A378j35lO4j39k29j62M6Oj82k47j82l7P5J35Q3J16K52K22O6k06n01n08j48R6J23K5N0
-5059E8Ok17k01k9M0J82J90J55J30J22J7j42k29k33k13k94j74J0P7K02J11n8m9P6O9n2k11
-5032f57j46OO8O5n3r2q7r1O6J90R6P3J35J66O5j02j68j20J02J43Q7K0r4n8J53P6j01J7K4
-5003b17p7M4k0k57k33k35j11O1Jj56k11j94j76m5o0m6M9J44N9K7K00L65K31J38q5j55R9J43
-4975g17p4r6j10j51k07j18J09J78K5k02j46q6r6j54j50O7K06j4omj64j5K61K96L38Q2j90
-4948a138k39j58m2r6k75k03P0K50L04M4k57m05m95l50j19R8J18K7j5L8J53R0N2k6j50o4J38
-4921b650L00K97k5l54j41K48L01J47j06l03q2J05j5j31j80k83j98o9R5K73R1j07j15q4n5
-4896c041l9J0p3p9K20L78L69K81O8J19R6o3k06j19jo6j75j73j32j04JL8M8K4j81K0K75J28
-4868b377m7j70k30o8n1p2jj06k76n8J08L9P6O9K3j10j54M5R7q5j64m0O5l1j63r9j52q0O4
-4839c948r9n1J42J19m0%RN3Q1Ln8r1R2K1j97p9J96K57j19k19q5J03J29J00Q3r3l01k29L8
-4810d183J18l5rJ32J24j36l47k33j13lJ46n1l01j87k5J85J18p2nnL0Q0J0PNo5q0k59k32n7
-4780e443j1P6J80K77J95j1k35k87k52j58j67J9K7r5k20l4K13P2o8j63k47k17j10r9o8J33
-4754f693J11k2k41j97j76j47n3L4J2Mj64l28k83l05l96k67j91l42n80m96k56j71p5k59n75
-4729a2056o33o60o68n11l38p43j015j070j122j416j736j742j859k310l033l745l931l687
-4711d2275j341P055K4715L3445J7774J617l680m426m136l658l085k375j848j509j451j367
-4695A3455j081q69o15m92p26p33n14o29p55n46l73m81l98j87k47j56N7l5l70n50n77l71k00
-4672B607j23qj30o3J8k25j92Q1Rp1m0o2k43l37k77k35k37l6K10K73J07p7k85j97Q6J97Pl16
-4644D41k67p9M0L32M40K85j01j59J35J16O4R0K1k11l66k35l8L9J55K07P7L5K9M5m7j08p7
-4617H63j15j94k6j63k57q2k6K1L5K4or1k22r9J53J82Kk92m92l65o0O3O7O3J89J57r4l03l38
-4588a406j21j9k6mJ65K50L19J48j08j74j45J0P2J27K5k26k02L6J3k40r8P1p9K8J32J26P9
-4561a247k7nK8p7j84j98j04p7j17k00j55J30K40J03Q7J66M2P6L82J84j66j48k88k34k2K00
-4535a611K92J81M2j77k73j93j50r0k6k4Q5K37L49J53o3J72K89k3k53k78k16q9r4J5m5j65
-4509a955r2m1M0K1r8j50o7K3K74K73p4k50l4R1K17J47m4nR4J95J80j2j77k05p0R0j0j93j8
-4480a850J08J08j9k16j36L3J34l7l91k92O4L87J63j4n0j20l7J07N3p3J8J34J03J16K05J10
-4454a392l2l8j3M9N5k2j91k37M0J64n9j91p7j37j18r0k16n8J16J87J87M9K3l4n6j28j19q9
-4426b427j69k0J12J07O1j7p7j12N2P7O5M2p8M7O2L5n2q6q3j95j14n4m4M3J01O0J59L55K67
-4397a883j05k50k67k67lK41J89n6l54m05KJ89J52K23J46J12Q8p4j40J2J48J06n1k16k44j57
-4371b864O2J16K03K10q0l31k47P6J40P7Q6l4q5j06R2K67J39n7j63n2O9P8j71j78m4m8kj2
-4343b859q6J88L36K7L8L13L04rk14j04k15k91RQ4q7j86j20q8J09J28j15j19O5j13l13k7K74
-4316c071J95n9k39p6K30K83K13J66N6m5j25j32KN6M6O0l6o2j31j24n8K7R9K36K91N2M2J22
-4288a982o5j55q5M1l6q3M0K11J01m17m58Q7K34Q5N2J00J25J36k51l80L8P8O9J03j2j63J3
-4261b574J25j3j50j98m9l4m8M7J80J1k18j03J18M1k6n0o6N0jJ06J41J14R8J83J65J40%j19
-4233b130p0j74k31j30j6j37J0J44O8Q4r9j50J08J49N8p2L2R6K9N8J1m7l8j75r3J65Kj43k37
-4204b928k65J1L71M33J69j47k78j97k18j96j74n2P8J02K0n6QJ10J41Q8m5r1J1J35J23Mn6
-4177b899k5J51L8j63p2J04K09K82J01K7Pk19k13j7k5k70l02M6K49P2j08l1M7J88K76P9jM8
-4149b421m6r6m7j34j34n5O4J64J36L1j26j19k0k6Kj21p0j02m7J7n8j59l1J70K06M9k45k80
-4121c498k7J33J61Q1p2n2Q8J25l0q3O4M7r9j52M3K56P5j37p8l3K7J37J16J28Mm4O2J93L20
-4092b245K45p9k38l87l64l0J94J02K0j12k83k63j81k13q0M9K47J82r1j0J08J04m6l8K7n4
-4066c436M8R5o6k2J2k6O2M8N4J48J41J45J08o9j99k11p2K23J50j85k64M5J16j1R6J14J20
-4039b836J2l7r3k18j29k0M5J04J41L6q2j38R1L72K58J37J08lj14k34j16j5K6L3j94k55j88
-4012c309j65q7KK67L65J4j52p2L0K04J03RP9o6k53j54P3N9o8pj04k94k23J2J90J66J04j98
-3984c475k50J13L77J97j29j88k7j53l18l09m4K86K09o0j12k9J32Q7j2MJ20J58K58K20J06
-3959b839P7J62J18R2L3k40m62k94m9MLm2L2J38K81L82J98N2r4l13k19J24J24j61k62j01q
-3932c264Njok3Rm7O0K85L16R9k46m77l30M7J61J24Q8O5J24O3n0l5k6L2P8r6k82k08j02N2
-3902c585K75J80n9j67l7J2P2J78R5q6m7Q1O0o0n4r4j50k6R5P6OM5J46J58J6O7R9L5p0k86
-3872c025l04q0J9J04K75R8j4M0Ol5K2J53J19j81k54j73j62k56O4L59K03l2j81k04j43l5j10
-3845c727j10Q7L28L19K01m6j89k73k70J43L57J28j1J73J3j25M8K15Q5J24K03J4j88l45k57
-3820c103j9m0l0J71K28Q5p6j8p1k14j51jK12K36O3j05j92m4O2L5J6K2rr2k9p7j32N8J79J17
-3790b919Q3K2j73k42m3J48J31J30o7k15k31k0J56J00j6jK3m4j28j31j37qJ31J63J76J51J50
-3763b811Oj42M5j3n5J31L9NJ18Rk37k41j99m4J50J51j0j20j10o5N3R1N5Q7K55K66Q3p7j23
-3734b703l08l09r0O4J67j09l56j95K4R4N4J43L33M94L20O4j6j77j99k10j71K4k9j23l4J07
-3708c141k7k38j00J79J15J21L10L28K47J88n9k57l10l87j10K61L8j92k85m22j70R1J85N9
-3684c576j5J45J84J8j99k34rl7J7O4j01p6J18L05K58J86J84L7j08n6J4k2r6j35o7q9K2J65
-3656c103J45r1k19j72j10J35M13L90R9n3q7l5k9k00j91J7q3j14J33K82N1k77l73j76o1j14
-3630c823j08j41jR7J63K34Q1N7J88P9j78k21p5J58K40N4j31k35k31m8N4L4K0n2q3L9J49R9
-3602c581J26l5j47j04r3J5J10K11J59L5Mj94j50J31J63Q1M4L0j0k28k73j27J5K14L54J8l05
-3575c537k58j65Q2K63K17M7j39k50l35j97N6K16K25R4M5Q4R0o4M1J62J60J56J02j32j52N9
-3549c130J15J44R3%n6j44j45j09j56j09M6J29J15O1RKL8L4m6j13r7q7l9q8K9N5R8K49L29
-3520b773k9j89m0mj31j10K29L39J96q6k24j59j23j93p2M5P9N8q5j25J3K09P9j08L4R5J7o2
-3492c120j84j79j42l5K4l5q4j5k8N4K33K89J74J15J1k22l45k77P4K20k9r9l1q1o1p9K4J13
-3464c715J27K75J03j04P6J08j42k63o9Q7r6j87q5K08K15J31O6j24pN0m6N2L6j00j09k04j68
-3437c885R7K64L83L54J99K9k23l70j97J66K38J2j24j4j7k2R1l6j56JO6m1j4J92P5j54k67
-3410c353l19j40J12K19J41L7k33j54j5OL9K52J74k90l00pJ11J44J99J32Q9L9o3O0J83R9n6
-3383b894J7J02mj13M5J26J8j13j77r9l9j25k5Q7J3Q8R1r6k53k33q0m9j48r6Q1J25k1m8L8
-3354c782m0n3P2J37J20O0O3J21J39J53J21L1m0j44j45j57k55j66rP1J01q3j79q3Jk5K6M2
-3326c903j5LJ3j05j00J17K90K47J5j71k42r0J18O0O6N2J54K00P8o1q0q7j40p3O6K63L98L08
-3298b619j1l50j08K66J88R8j4p1k67l61n8k7j29k45k23o8N0L46L34J96J35N6q4j11k29j83
-3272c489j03k7P6J32K3q7k88j06Q5j7R9K76K69J09L7r9p3n7p7j21k6R7Q1R5K3r9j66k58r9
-3243c790J42O4j38k3J46M74M78J06q5j99k11J02J15k09k48j30q9m7lJ01K63J96N5M6n0l23
-3217c257k84j16m5R5J86J01j08j81j0Q5J32O1j28j44j31p6P7J05K6O4J58L8j85j11Q6J58
-3191c404L1K5P5j27j91o6o8j43j59j49L5L79N24L17j8j61m2m9k0m6j73j66k5j4r4pL0j44
-3163c850j29pp2J7J52K85K91J67P6j11l15j68L4J5J59J94J08k11j60R0q5o9Q8K36J70j1K3
-3136c083N5j28j34P5lp3J07M9j21j76J9K28J36J9r2j39O4Pl5n2P1J47k6k92k13J04K71J68
-3108c047M8p7k23j08O9L6%Q6K24R8r2j23j37k37j30Kj9p3j31L0K11J33j36j39P0J28Q1l5
-3080c491L0J58J44q6k74j28j6P7K24Q6j16j57L3J58N2Pp6j06j19l5J19J55Jj34q3J05L7p1
-3052c506p4p7j9kL1j1NK28K92l1k85k8K28K66J1j48m05k81N0J60Q8N2mk1M6l4j57n1N7L3
-3022c587M9R5kj75j28p0M9K2Q1P1o4o9rJ8l4j03K2J66J56K12K17R3l4j95j98j32n8j11k8
-2993c746J31pk6J1pQJ02Q1n5l1J6K9M6L8N9N4J8J17j6o6q7j49k29l13j0K59K38K86J90O2
-2963b997N0oq5k33m16k66p3K47M27K77J1k32j25r5o9j22m0K29K01q8k4J99J05Qn1L7Lm8j5
-2934c191q5j13M1J20o1r9j94k64p2L0J00J99K71K16K02M4j24k21k32k8K20O1j03J13J99N0
-2908b921j36q3j27k48j69q5J29J65p8j83j63j20P6K90J03p6p3JK27J44N6O2q8j22k04j04
-2882c727J17K4M5J74J93J41%j24j29j52k94k93l7K25L79K65m3r0p1j54j45j36p7J55J76O9
-2856c509O2k3j59r4j3Lr8k00j29P2J79O3P0L30L51K3j26k14j47N3l6j46j42k0L3J43K43J13
-2828c318OJ31L2j82j81j77j26j17l6K45J97K8p5q5Q5J88P2Nj41k18K7J82O1m4j12R6L33K15
-2800b909R4M2J87k9l69l28k09k17l0J41M8q2j03j00j31J5om7K78L19n7k34k21j61QJ42n2
-2773d011r3o0j73m4J03K17L90L65J60Rl4L8j33k36j73q9K3O8J92L84L39L7j02p7nJ0r9l10
-2745c304j43R1N2N6O8P2J18p1j12q9k30j39l8o4n0J29J93J57J9q3O7J78J33L2p3j93j63j46
-2717c533q6j1O1O3K2j33k77RL33L84K89J76k17l19nK12O4j27r6q5l4n0j41k37j35J57K46
-2690c470J37R7K8m4P5K07J06J18J80K8j93j13n4p0j21j84j24j25l29l20j24m7N5L9m5n1j31
-2663d475p2p7r9L6Q2N8K34K09n9J39K13J71K58J00j13j73k06j86K9J56J14N0J54K48P2j10
-2637c247m3km6MJ8L7P7J8j83l60k78j27k6R4N1O2K7o4OM2P3L5K4P3jj2J68K65J98K17P1K3
-2605b806L5n6j57j06j34k17k10j02j2J9P9J9J43K91R4j30r3k8k02j71n8J46J43r1k30j07
-2579c941Oj6J8pK05K18J40Oj90j40j30L4L8N2N2J86J59jN4Mj41o7N0L5rR7J75R5J5k6j29
-2548c158NKro2k70l3%j94j88J1J07R2R4J52J21L1l7j35k43k57kJ83M1j90j38J16J07JJ9Q1
-2518c753PJ90P2k26k90k46%J04M6l0N9J90J54N1q7r6l1L9J56K40J46j5q4j24M5Q0J2n3J48
-2489c296L07P7L0J02j11l18m07l65k41n1J12K50K21K08J19j21k33j22m9K6K4m8R3J18J86
-2464c489K40O5p1o4k4j3j00J3P7L9J9K2Qp0j29P8K10J15orr4p6M5M9p2k54k14lK01J40r3
-2433c460l4J00M3o6j51p4J54J60p9j11J40J50J36j4k54k59j16J47K17J2jj9o9j36n7O3P3
-2406c505p2j19J0o8K3J82J04o4KR0J42J22N6M1j25k02j33j41q7J38J69J11R8J38R0n5o6p3
-2378c194O4P4r6k05j37o6L5O4L5j0Q5J2j51p9J34K83L2k41k33k3K4J13R2j13p9J17kj88j77
-2349c830n3O2J04%J1K32L38J49J06Q2j66j87m9l3j29k05j36L1J99J56J15O8L7j22l3J68J21
-2322b964m5k72l87j95r3j69k36j70J48L49K83K75K46P7n1j14j54j57n7O8K67L95L8m35l93
-2297c746j64j42j01m2M4K12L94K00j01lK48L19K44j51l83k67M2K02J09r9j3J44oj99k40m4
-2271c543K78L47J17p5l8m0q9N8L1j81N1J96m2k07l35j86J06J70J38K09J31k58l77k13P3L78
-2245c301L48%l73m50l03O1J85k2k5R0K39K03L3M7J18o2k35k10j08j82j80m9J90K42J35O7
-2219c542M7K52L16P1m6j16k60k03k27j43O2O9q9j53l66l60L8K50K60K50K58K21m2l55l58
-2194d166j45R3J15QL0K09K06o4j63q2J24K32J37M1o2q0j23j17L6N6l2l5M6J12J24Q4O0J7
-2166c339K6M0L3n6RN4m3k69k02o0P7J02R6Oq5%J16n7j54KN7J04K20J98k0j57n6K6j9K5J35
-2135c191J93J67J20j13k05j20K3M2L5K1M1kj07k32l46l2K96J62nN5J37J34k8q6j5J14M8p6
-2107b970J0J70J56M5j06j88k84k13j63j15o0lM5J70L7j69j14O2J89J35j7Q1L39K51M6r6k33
-2080b995k51o9Q1n0j32K6J40p3L5J01n7k00j62j28l0J14J64N7Q1Pj29o2LL4L4qk0p5k18k90
-2050d072j72o9O2K13P8j7k02k44nJ40R8J52K70L05J09m3P4K5j58k32JK08J25o2p2p4n8M4
-2022c576K9Kn4k68p5K42L05K02m8r8j49q2j35j56P0J57J8l9Oo8r0J6K78L97K83K7k4k2r5
-1993b947o8J25J36k23m42m32l00l4J39J47J81K76L26J78J77P3j41r4r8q9n3q1PJ61J15j5
-1967b976J76J89k7j50k19p8j86m00l12r5P2J21J35J57K36J66p9k97j26M1o5j04ol1K8J14
-1941c716Q3R9l4n9qj53j00QQ8J00r5r7O1J06J10P7R7K9k01k48jJ34J18O4r7n2K08K50J85
-1912c044L1k36l03o3K2J52K03P8J86K16j09k34q2j17l7O1O0J6j41j89k28k47j51P9J74L28
-1886c575J97j05n7J54J72J12q5k76j12j8L7J10N7Lo0j04k4j27k10j44q9p9j03j8J45P8m7
-1859d168j13j11oK32L15K31K34J98J32J5l6k0l4J5j00m08l59l7K35K64J14J37J44j6j09j10
-1833c361k6j20m6om5q2m3J25K6j1O3R0k3k6K56L00j04l32j27J86K99J27k14l28j68j27j27
-1806c844j71J57L68K50Q5O2k7k22j73n1n7j16p8J5l9n8j00j88p2J89K70M8o0l7J06lj76j19
-1778d041pJ05N4P8K25J40O2m9k30KJ50Lp0n5j06q1M3Q7J87J06lo6q3J29K84K85K8j99j47
-1749c169M0L7Jo5j77k08l4R9O4p2j25l5L1j10j09R1J91K38J04N6O9r2j75k5p6j06l3o5r3
-1720c748o4q5j15o5JJ8K7k33k87R4L25K79J19o4j93o4K94K83K1j05j57j91j5K48J61q6j42
-1693c744l6K2p6J5Q0j53k75j46J42K81J46J12J93J68l3j74j51j35j47j41J3K05J62Q1o7j10
-1667c768j91j44N3M9K2M9J9J07J22J04J82J61Pj30j33J08mj63L7J49J43KMJ82J56j90l12
-1640c379k39j00rK8l8m2J94K93J90K6q2q5J39K80Lk04l86m87l46j50Q3J11L7O4J53K58J06
-1613c582q5j75j6P3R4R5ol1p9r5r9L6J58R0k4K5J72R5R4J85K20J05o2k18k13k22k17r5Rj7
-1583c785j84k38o5k7j12m1J57L92K50no9q0kn3j26M0J29L3n0J5Q8J10J17l2p4q0j9pp5j54
-1553c947l40k42J3K38L85L59Q4j66j21j4J54J63l5OK03P3j04j33j31l2J20pj93j17M1K47
-1527c496K42R0o1l32k45J8rj66j90pP2J62K35L1j75m2J33N0j21q8L0p4r8K4J02J17l0m0J45
-1498c723M05L96J60q6l34l08j43k0q9m2O8R2J13j4j51q4o7%K05J53J7j26r1N6J70Q6q6j50
-1470c593n3l4j09o3J5R3R1l1j21j28j12r7j84k25O6K61L19L40K67P0j74k23j79j91j52O1
-1444d086K48K97K14l4k03k46j52P1K37J46R6Q5J07J12L1L3M6J59M7k64j63l1q3l9N8k4j06
-1417c444nM7j1r0k73k40j5N2L4K09J63kj18k28j86R1L48K11O9K1k6jp4k10j43p8n5L2Qm4
-1387c958q6j20pK71K53j08j75n0p2j25J9K27J67j15j72P2K43J01j11j43j91q0qp7j11r6j80
-1360d632ML22L63J49j60k32j1q6k59j7J74K90J70N2O9r9m15m51L0L86L36K89K68J20k05k47
-1334c792r7l9ol6o3J14K3j00n4j19r5k0J16K40K49K24J14r2j01N9m0k99k99j07O6R8q4k08
-1306d348q1P4K09J99J05J65K61J41j72k54j80o9J29J71Q5j61k03J16L42J78J23P5k9PJ4J5
-1280c088N1Q4P1J23N7j83l49l49j12q4k60j72j6J14L01K62J23Q4Rk16k07m3R5R0J07J68J66
-1253c174j64j92k6r8j59LJ98J5j40p1k4p1P0R0J00J03N3q9l11m09j96kj9o7M6K27K32O5l
-1224d013N4M5L1K37J87k03m91k95R4K21K44K11O9J35L9j33r0P3J22k8r3l3P7L03J53j20p8
-1197c282j65j87o9K7P7R7o2p0J8L9O6M8p8k74j16J63K20l8j75j21J7q7j16o7O6J68No2R9
-1168c859K43N4k06n5J5K8J2LP2J51J16L9Q4q7j06l7oK2k4m4L4K65L72J01j04rj36k91k33
-1139c586j02R2K03l8j47j21j31j86q2M8m5n9K03J53o9q1R6K30J76J04l3LJ82J05j23j71j48
-1112c527k54j48q8K1J81L13J81j90j78k8j03j84k41pK50P2j24j34M1J66J66j7l1N4J32K71
-1086c406J90P5jMp9j53p8J0r1O4J36j4p0j35l7%j5j1p9j88j70J8J57J35K0l3L3J7j80j54
-1056d035N5J4r2q6k9J34L19L20J35p7j54j00O2o5j00l1j04j79j59n4M2l8l8K95O03K52k53
-1029c363l42j33J64K37Q6k00j12K03J86j40k50j26Q8J40nm9j19j17k1o7J6J53orN7K7L2O
-1001c664p7l3M7J35R7o1o0m3j32r7q4j63q4J3k9R7J71K04J77J44J39J25J60j85m87k84o7
-974d041J46K59K15P0Q0m2l51m26l12j46O1J04J27K12J19k7j11OK25J06j14r3J8j1j67p5J92
-947c976J53J28J08P4J86J1k97k91J3J29M1r8p0J35J44j00k42r8J29J47P7J40J30nj52k23
-921c807m4Q2N5L3J1n5j47r2o7k5j9N2K17J53J20J10R8Q8N9L5l2r8j86k40k13k00J30K78J21
-892c583J8m5j86j32O9O4J8P8O8J47K53K81K02k1j89k59k29k09j58k12l56k05J14K87J16l0
-866d099K2j4O7Q4P4J65K85K73K6m03m45k03j6q1r1P6J03J55K44K89P2j64n1P1o7L0J00Q5
-838c413K29Nl30k82L2K49J21j71j65K8J35Q7r7j42Q5R7m0j5R4J05J03O8o6k10k08r2J83J37
-810c473QM1L1J46K03J76O3n3j49k25j79k02j16P5J4o1J7P3P4j01l9%o9n6j63j38N5J03J52
-781c793N9m8J1o7mJ03j4j87j64L0J39J25J03N8q7j90n4K00J59k8P5P4l5J17Ml43l37r4L5
-752d153J59K87J44Jn8J8J02Ln9j62l08j67P3J83J75J55J6m2M7Q4K6k4J00J33k1j34r6j54
-724c672j89j77r2J38K84J76r9k87j95l4n8j8J24J24K0l8O9K05Q6j88k83j59J2L4J73L86L67
-697c291P0n1j63k51r4J3J78K98J50L6j0o3j20j77J76K86L9k49k95j88j52r3o9j29nK74M09
-670c471K33j6k53k42q5M9J79K3j56j80k34l27p2J66K83K55O6QP0J39l4j39m7pN8N1l9j22
-642c844l6J05O0K7O4Oj20n1J42J15j34k67j53m1n7j52Q0K96J87J22J77K73K08j56k88j47
-616c584R5J28L6q8j90j80K0K38M5j69r8l9N5J41J99L6r2j41j10J6n4M9J86J48J35k6M1Q1
-588c122r5p6N2R0Jj90j04R4N2k5j06p9J43J76l4j16l9k3q8j03j40j96n9J94L17K8j32p0k5
-559c675N0J12M7l5j01j45p0q5J8m0j41j0K0R8K11m8m11k94P3K15O6j27q5K67K50J21J51j19
-531c687r0Q9J8j08p6k8J3q3j77k29j90k4J74K17K13K30K90J43J36l0k90k20j26p4P0J95J66
-504c478O8r3j89j20pP9J77N7j31k30k12j06M7J46J85K05K21P2k77l40j04j8QP8k3j18j5Q0
-476d038J79K23L0k39j95Q0K5j69j55o4O9K27K27K67K97Kj52l00k65o4k7p8m8K1m6l8O1J1
-448d159l9j15r1k3pN7rm8j81q7J61J63Q4J04L9k2N4p4m1N1r9l7J25K20K35l2q6M6L0m6j1
-417c838K40J94j01l22k18O6J13Q0J03N6j78k23j4M1r9j85l7J45K27K47J14O9L3K8O4Mj57
-390c548j86n4n2l4L1K91L40j09k59q4m9l5M8J55j7k88m73k51J99K12j05k28j68K63M60O6
-364c875k39k32j0J37K72K64P7J14J88N5k67j57M7l4q3Q5R2M7R5N4Q5L9j14O2J08Op6K6k4
-335c258j4q2k69k69k03KJ61L42J95n0r3L3K20L6k67j57M1M3l2o5%l5Q7J16m3qLp6j13mJ52
-304c607J58K22K69N7j9J82O1o9K2k2j98j84j62m8K0l5q4k09l00o6J7m5J13J41N7m7J22K80
-276c374q0l55j50L2q0r6l5k5J57J81m4j16RM6J6K22K63J7q3pK7m2j84j41J6K17K60p1k38
-247c658j68K9J91O7j39k34K7J07l7j23o3P7M2L7J96Q0n0r6q6j16j35j55j54p7M4J79N1q8
-219d252kK06J45P3L1l3m2r2k12k61j41j9L2J9m4j7J38J82J0L7Q8J02M4K5j36k05j4L1L9J7
-189d251J61J85N4l9kq2j92j22j5K06K03N7j47l42j53J82M18L11R5Q1m6j29M9J50l9K0M0j02
-161c449j87j24n0q4N7J46L0n5l2m7p9j80m3N6j0L3n6k03l6M1p1J15K92K87J20J05J16p6k23
-132c607l09j65oJ33K96K92k4m2jk1n8k30j10J7J13J33K3n5nK3L6J48J67R3j62k13pk4r4j32
-102c791j81j30mJ60K41O1j34j19n8o7o6MK53L00J50o3j02m0O2L4J30J67R0j41j8Jj19j28
-74c508l6J50O0j72p7Q8r3k29L5J17j98k86j25J0J79K18K75K90Q5j27l04p8J69J11J04P9j31
-47c394l47l85j71L2m3j07k9Kr1j0K40L21M0j72R8J05q9p3P1J36P4j66j98m6k6M7P3J25N4
-18c929l6Nn3r6P4P0k5J09K42P2j22k29k10j72J24K82j2l15j15J41J11J42J8j01k8J37l6j22
9d074k25k17M5K10K05J06J7j39k21r4k2J06L77K88O9J02J54O8j02k57j77J60K28j88k91j23
35c995Pm5l3j01mO3K3J10K14J72O3j78j03k2j47j51p5J06K18J01r2k41j96J02J81P2L9L2K1
64c859J48K00J84p6l82l65r7J40K58K39J10j35j57j08J34K31M7P9R1m6r6j78k94j64P1P3Q8
91c864J06R9R4P8jj29j16J22Nl40k42R9K32Q0j82r3J1N6K50m2k43P5J15o9n0J63K13o3j10
120c746p9M5M4O2J39K5j12M3L43K35q9k63j14k0K6p6l03k47qJ66J97J14q2rJ28J64J80K21
148c016R4j23j24p6P8J90K4j62k36k28J3J63O0j47n8J69L66J75j87k27q1j60q5m8j89j05J12
175c808J54J43Q7p4k03k61J1K04J27j11k27J1J32p4K9J14k3j71k07j36J29J57K00K28p9k52
201c900j29J62J57p1k8O3J27J75J23j31l19j97o1P0J42J92P6j54j10J9j0j2J00R2j31k07p8
228d040qJ30J28o8K6J32J45M6rr0k50j46K0J82L42K43J2j51j29J30Q2q3J75J46k03j82p2K7
256c465j6j89k00j90p7J87M08K19r6k29j68n4j22J2J31M1P8N3k8k6l4P3K63L51l5k82l17j49
284c861Q0j14k32j14M1N4R9L0L6R5oj55m3R9J86J44M8J03J43R5j41j57M1O2p6M0j49k21n2
313c925oQ9J34Q2j44l77k93n0J10M8p8qK21N7j95j76j10j06p8J20K81K33J88J43M1k7r2j21
341d039L1J94P3j03k52j72J12J50jk19j91m4N2M4R6K37L13L09P1p3N6o7j47j06k23j34q3M2
369d074K08K69J38%r6j43q9Lj32l02j27R1K05K16J95P1j26k55j68K05M28L71r8m04k69m3J3
396c913K6o5k8p6j33k5J52L29J51j14k71l30nL07K17p3k51l35j84QQ2J09K54K56Q1k1J25J15
424c612O6J4j62j81j20k10j16J23K8n2L7K64M62K37o9j92j18P9mJ5J5k4JK1l6r2k3k7j13r0
454c879r8n0J14J94J99j7k39k30k01K5J74R1m3o0N0J4j24o3J39K94K96J13k0k9P2J33n1r9
482c295j47l8R5K2P9J08j6j14r8n0j3P1R8L6o7p6j03R7K14j52l34j48o2k3N0L1M8Q6J3j36
512c824J7N5p8j13RJ39J88J00j27k09j30K0J59J80J21J10j46l80l18r3J62L36L63J65p0j15
538c479R9L14L00K21J11l9j17j14j05j45j00r5k48j5J80J62k6j82k63j96r6Q0Q1J0lm6j3J6
566c708r1k05j61j53J48L85J87j48j95j06j08r3k0o6Q5Q3j85o4M5j8J16J57J42J59M8l2j25
593c923j30K5o4k40r8L7o4q4o2J7j0N0J05P3M9Q8J29J46L0j52p8J15J66L1n1n5k35j11R1J79
623d026O3o2j4RJ55J53r3j70j50o8j47k95jJ09P3P1j26j79L8J45M1k0J8m1p0K9J38K75K13
652c932Lj80l21k34L2J33J61R9J84L55K76Q1J37J21K3m4j6o4l09k99j65jJ93K48J78pj11j80
680c639k32j27Q7K05L4JQ8N7o7j53l4O3o4k78l31nL70K33o4r9qj2j93k29j48M2L14K47n6r1
710d089OJ21J84J20Jk3p3p7jK5j02r4j26j10j14j14p0J30J30J8K11K31L1n0J14J24j68j2J83
739c594Q4O5J6P4k8k10l7K33K14n9j92j65j05rL4K8L1l7n2L5qj26j9K22J25o0o5q1q1N4M3
770c670k8k19l04k60M2K79J51j02n4J20J53k9k61k86p2R6j04k34q3J2Q8J32L6P2K60L40L30
797c595J23j41j82n9M8l8j32m4qK27K27k17l26j44j05j15o2Q4K06L08K62J55n7k60k65OK63
824c841N8q6mJ55J73J68J08j22l00j60O5K00L55J64k03k62k11l08j87l1J29J74J20J06m1j73
850c954k34L4K23J66J28klJ70L35L58J18j88l22m08l00q7J54L37Q5j37k11k01r3Q1K02R0j05
877c764j1J3J5K5j07n7J72J41j03k65j47J6K3K7p7m5O6K06J40R9J7J3Q9N3l7k55k41pK34J98
907c569J79P9j07j60L7Q2k4p0o8q5q4o7n1O2K38O8j74j53j9J2k0Jl7O3J84j4j66o3J02O6j22
938c880o6J7m2M3J40N1oJ02N5j30j83m1J08J58n1r1J13J28j05j99j57r2m1P0J06J88J21j10
966c794j87o7N6M8J63N2j25k22o4Pj08n0j7R5K05K63K77J61q1k13q0l3m6O6Q1nj00j21N8K7
996c754R1J85O5k53k42RJ65J70M2j7n2J5l7j19j4J07K1L2J69Q0q5k94l57j50J11R9j07k20
1024d340p9J81K77M1r0j93j40J03J14R5K15O8q5Oj49j10M8l0o8m3K6L06J75J13L23K08j41
1051c169l14k62j70n9J50l0k12k49J05L49K12J70K47K20m8j11j28j57L9Q0J5m9j92l3l3k80
1077c909k84k12J4Q6k2J6q7m8K63L09J73j01j61p6q0P7J74K8k6r8p0P3P6k0k2R5J59J81Q9
1106c403j25l20o7K89J42k30j84R5K09Q7j42j21lL6J31K19J98J63o0k55k08j61q0j06j37j50
1132d183J32L38K63Q5J6j4p1r2j39j10p6n3j87j03KJ8j7m4O3Q2k9k22j72J8J94J69J8k7J65
1161c976K68L35L69J46n9k30k87k53l4Q5K4OM8J35O1n6q2k3o5j60p5L4R3J12n0n6J37P4qN
1191c482n4q3m3L1K1j67k39k00j17k5j99j33J55L1j17J1J61J89R9m7l3J95J83J22K6r4LK49
1219c557J05pl9j04J3J57L3j23j29j1J01N1M1j15j92j20J20J53Kj22k40k31j21L30M55L8l29
1246c841j43K26L12R9K6QPJ99K39L9j77j91k61l16k6L57L71O2l64k90j69l17k20q5J48J60
1272d147J7j8k6K8R6P4M5J30J89j1k92j77o3O9J07l2MJ39O0j10k56j21J81J20P7J10R9p7j38
1301c923Rp9m4K7k28k58o6N5J51J10n5j55j47l5k7kK37J86K0q0m7K44M52K60M0J3r5k75j84
1330c896m5p1j12J92K70P0j64l25r9J84J74j31j99m2J34O3r5j00Q5J7j26p0K8Q8J41Q7j45
1357d087q5n7o1k0Q3K14J80N1j13o5oO4K00J42k5K5N3O5L1m3j05k13l15l04j25Q0K35J20o6
1386d147n4P2K39K52K31P2L0O8j07k99m21k20M8Q7P5J16J85M2j92j01N1L6j34j49J0L3P7Q5
1414d015P6jM9P9N9M4j37j49j67K2J35M5R5J92J74J69N4p9MJ1j25o0j2MlmM9kj87j15j45k44
1446d184qQ1N0m4j14q5J11K78K28L4q3K1l1j47j50j32k33j14J92J93J05Q5R2K3Qj63j65m9
1474d201j9m3o8J4J12J01j1j30KP1J20K01J92J15q0k33l02l63q0J27J21K16K39K1k36j32J74
1501d072J75J6O6J39J69M0q9j29j00k20j77k1p4m8J26K35J13nk4OK7L3N8P9J90K47N7J18N4
1530c011q4l37l11L6J57N9L0l0j90r3J43J80P7k1j36j93j5J17J32j8j93j22R9K31J67j27k44
1557c697j38j04j46k00n9K3N1J26J24j6j22k20k40l3L28M10R6k1K05L09O0j32n4R8J02j30
1583c380k35j08J7R7J16L2j27jJ38J3k46k89p4Q1J56J08k8n9K9J08M4k29k43k7P8M4J03J63
1611c719P6j0l8P5J68M4J1m9l4Q1L05L26J39k4j58l05k62o6o1PK2o5O1J60N3p3k13k40j68
1640c957n2N7K62L68L10K51J12j25l60k93j37J04M1k18j62n5M6K31L35K29k2j85j92j24j40
1665c676n7K9J23J06j52k48K4K29K59K26P8j22k04k39j61J02O9j53j53j46M5L73L45j2j16
1690c431L5N3l40m96k16J1j5jK76L16J29j7j89p4K68K69j9j11j70j77%k5k53p2J05M9P1J83
1718c841J86J65l0j28jK43L07L7j86j78k2K3q3j59p4k4j12k3J38P5J10K02Q4m0k1K5J6n1j54
1747c516j44R3J67j11k10o3Q8P8m1m2j44k18o6J46K55J61J29J10J48J07q1j71j62k23k33j15
1773d058O9J84J03o7k42r0J75J91Q9N9j8K5K8q9j43j9J38J86P6j11k38k62p7kQ2J98K37L6
1801c540j19n3jP7J35P9qn8j77j28Q9P4j11k36l4K35J38M7K3R2o2j06j05o8K24L47J20o9k35
1830c430k53k39r4R9Q8P5m3r9o4k9k3p4n8Pl8j03j25j48l9r0r0J91L41K81Q5l2k6O6l7p6n7
1861d034j59kJ91K60L01J45K19L67J15k24n28l21Lk8j2%nNp7l47k98j42j25J8jJ42L46L21
1889c870J69N3O0J81J17j55l1J27r7k20q2R5L73L10J28j62l58k85j06lJ53J82M9Oko4m4j7
1917c493p4o6l4j4J86K15N0j30k87k03J17K15J39N6m6N4J0o4j03j92r5R2J04K7k38l06r9j74
1945d353k34J40J09j8N8j12j31m8L8K60L07J47M1J6p2n8R0k1k10j69m9pJ14J77m5j32M8J85
1973c929J76P8j0M2K06P8k22k11Nj01j48R2K08J63m6j73k77j64J76M04J62k54l56k06L8J54
1999d115K1mM0o4j10j5K04K47J05J32K00n3k37k91j14o5p4j0K7L6K1j05k75r5M7K6L5L7q4
2028d533L2P9O8K2JL08O11M93K04k12k90r1j01j89k25j25j6J38J95ol7O0K05J09q5p7l02l03
2056d067M9L10J37J54L79J42k18m06k59j36n5J9N9J42J68J6k64l57j79j05j24L6L37L61rk11
2082d081j79k00j2P3j39K6L75L00L7k29k41m3L6j8J04K93J51O3J21J06K1Nr5j78MJ94J48R8
2110c260L5j38j28j61k37p4J50Q4P3J04J7k29j96R0K26m0r6O8J3j06m8J4J03Lj03K9J35J44
2138c528n0j28J1K3n0p5r4P8J94qP2K38J34k9QP1P3j6j53j42j5K01J71M8j00k11l10j20K7
2167c680K7R2p4j92j17j61j92O2J93J03N4J01o3k04k8K03J00k33l24m3Q6J3Q7K31K81J77J5
2194c486K0J14j1n9o8k17j18M3p3k3J04P8rj14k68j40J88K75J16k9rl1k9LL3K7jm1M5N9j08
2225c729k65j48J08J46J5R0K58K35p7k66k59k21j71j94l5O2J05J70R1RJ01K13L25J21j07j91
2251c614k50j55n3L0mK4J67K40N8L0J07ok52l68l77m7O0j03k3M4N5J89K01J41K03K41Q4j25
2279c503p7p8j03p6J20J99J20j43l00j27Q5J87J87p7k56r0J06J24p3q8m5O2J94R9j24j25o
2306c808rn5K0J63K55J78j1lO9r2j07L0m3K2Mk95l31j23K8J0q4pj5q5n5K9K16L47J41LR2%
2338c516k20l04m76j97J72J19LL4J3J57K01J16N0k4K5J78R2j13m6L1j40j03K7O6Q4J69O4J33
2366c405J50j0j94j75q4l8M3P1O1m2o0j72j72l9n3n3J1M0j6K5K61K04p3j61l3J19J73J84j0
2395c448j22o6k01k19K9K31K14nj71j61k6N4K2l4p0j3J71P7j30j29k1K4N6J20k8n6R7J26j64
2424c843l07j07O5L3o1M7J95J26R6R4J91L54J86p0j55k49r9%M5J4k8m9o6OM4l6j65k22j88
2453d149J9K95L05K5r2p3j05l2J53K17Q4M7Kj73j43q1j02j22k3J91L44J04j16j02p3J48J29
2480c323p4j71j60j27n5J2j78l09q0J10J41J24o7j83J0K86K30l3n3N5Q0R9L9J29J41qj44n1
2508c560o9k1P7p1j12O4O2j94j28pMJ20J05N4o0j19j71J1J78K07J84L0O8J62P9m6q4J27K39
2537b871N4l51m14k64j45n3j99k09jK25K65J33m7Qjj53j12J42J94K31J55j46k44r6PJ08J38
2564c646R7K6m4q8j21j30j6K5o3J79K59j21j93q9O3q5j30O8J88N9K2j32k28o3j6Q5J77K18
2592c699J10q3o1Q3J32J31M6J0m2n8j3l9J21Ql36k55j09j28n6l3J12K28K31J42l8j10o8J23
2620c651J59q5l20j89j3P1J02P0M8j3k38j16J24J73R4o8k05L9o7l65m83k85P0K37K91K11J82
2647d227J46J61k8j28K0R3Q8O2J50L09J35j84j68j58r9k0L2k4j32j53K6J07L8l6P4J7j29m4
2675d072Q1m2j59K6J57m5n5Q2O1p8j25m0pJ8K2L4k38k12l8r1q8P4L24L04O7M8N6q5k23k11
2705d455jJ60J80jj70j3L82K87k21k68QJ87J34j68k20j46r8M9K04L42M81M71J63j29k52l26
2731c420k72r0l3l6l4j19l7Q6K00Q3q4j28n9k6NO4N6o6r0l1K8J20J45P8k48m04j90K16L80
2760c906K94O8j83l07k37m5%N6j5j05M9J08O4J39J73K61J72j03j27jl4r1k7j72l51q8R9K48
2788d061J93n9j89N9L00K34J67q1k86k57j14L6R9Q5J08J22k6L9J88N6J7o4j17j69k45o1J33
2815c893J49N1m4n8j50j43N4J49J36J75J5r6l5P0J26J5j38j05n4M6J22J7p0p0j2J84J90M2
2843c327k07k79j47r2j63j13j4k7j6q5K9M8r0l5M3J35j6q2J37J62J00M7Qkj17l6R4P6P1J12
2873c786k9j25j05J0K03K18O3J9j25k44r9R6J40J90N7j17j8J65J40r9l18j24J61L5r3J6j02
2900c871j86q5N4J3o6K5J5jK3k4o0J76L55J88J18N4k5j54k14j91J16J99Q9M1j9p5j25k33k00
2929d063m6J73J52J0k47l75r7J97J61k3q9K9J94R8j1K09L31J42j32k48j10pMm7j44M6O7o2
2957c888Qj4m0n2L9M2j05n6M6J16J83J3r5K3J30l3k65o6J10J81J62J55R4R9R6k8k13k56j81
2986c795o0O3Mj23j51j40MJ78L06L15N6j73k89j80j0P0J33L6j52q3N2K0M4J48J96K55N0j91
3014c417k22j57j51j42Q4K69J57j46l34k09N4J78J46J32J54K07J69L8j73l37k97j5P9o2j07
3039d102k11j85K4O0J37k1j87o2ko0QJ61K39K02J99J32j3p8r3j10q0n1p7J78K42N2M3nK2o8
3069c706r0L2K0J3m2l6Oj46k61k02k34j80K3K61K12K95K80J6r3j51j8R3M5Kq9j40J08J90J32
3098c660M3l4L6M9p0j14k32p4K06J63J20L6Ko0k34k70q6j13j64k3J01K03R8KN7K04K02P2K3
3127c517O8l1j49j44P1J33J16j0l3k9n4p5j23l0R4n0j92k01o2O8K33J74q5q1o7l16l04q6k9
3156d711M4L63M27K40j8k13k09k2J22o2k69J5L36L46J55n3K1r0k00k38k01o8M1K33J67Q7L98
3183c359L96j94m06j49q7k5j69k16o7J24L76M32j9m01q6L25L07K82J32k68k13q2j84k07j28
3208c886j62l9M2K1K7R9m3k41K9K43J36N9J58J4l6N7O9j65o2K07K08M5j09l60j67j7j42J2
3236d003o7l36j88n6R7J07J20R3j62k31r7K16L57J58j3j13j64L2J05K22K74P7j13q8N0K2Q
3263c693M2l4J7j3q8P0J85J7o6Q3K38O4k09j35j3k18j42R5P1j5n9j96k29OK52L54J67q6k89
3292c824k59j06nN8Q5J64J51Q7n9q7O7K13J40M8q7k51q6K42K45j19m65m11q1lk5O6K11K12
3320c879J65L8j27j26K9M2q7k19l22n4R4J26J73J09jl2j00q5J62L40K55J29k4j10j63j17J49
3347c635N8j07o5J26l7k49n5N1R3M7M9p4l4P1R8J72L8k55k87p2P3P4P0P9L39K65K7j05j87
3376c432j30j5j23l00j33J91L43J52r5j78l03l4L31L67K37J60P3k01k27j67l68l84j25K32
3400d129R5O7J55k5n2Q%o9m2n5r6j54j09k6Q4K23K85J26j5n5k9lN9n3k35j95j50l9J30J21
3430d178J49K30J82J4OJ00J9j34q1K3o7j17J9J3M2P7j39j99K1J46J93R7Q0k2k92j58P2J23
3458c781N9l4j82j96O7K70M8j72n7J74J32j37k32j44j87j31J6j10p0J51J68J69J27qj17o0
3484d237p5j14QJ02J33J84J92K11O6j40j33nn9nJ14M9P0jr8k04k13j48J92L18P9J29J19j09
3512c575j22j25n9M5j1N2J17qk15k21k28k02q4p2L9l4m7J06K39P0MJ43J28R7K7j7p5m5Q3J41
3542c849j5nj37k91j63m8J18K56K85K17N7k19k81p6M3mL0J53J32L4l1K9R4m1j89j02n3o9J1
3571d114L4j10k27P4K07j2j67q9K1J31J22R8j80k19j41J1R0o3p8jP7K87N53L26P3Pj21o0k9
3600c500O6K20K02M5j80j69j67j37j54k70j73k8M9O4N4O9J11J15P0L9R7J23L8j87r5j3m0q2
3628c833k91k57P4K63J92M8n5l5j88o5K22K03j3rM7p1r4m1m4p1j9J1NN2J57J57j72l86j59
3657d372J80K39P9k9r1Q5J53K37J67Qo0j26j41j4j38k89j35R9Q4j42j14N2RlJ16k1o8j33j42
3686d510J3J54K92J20N6P6J33J16o8j40k36j56P0J71P6l9p5q3kQ8k06l34j0K21K25L2q7kj23
3715d228q9m7j51m8N4J33J43J51K00J30JL2J43J39m4p0J01R7PPkj39m06l86j9J05J6j46j53
3744d469m9J30J96P3O0L6q4k96j65J3j0l8O%J31K73L64J99j49j34O7K57L27qk70l24k18l4
3772d116k2m3l2J23K42J69O9Q5J3j25j35r4j43j08J59K36L1j10p5j46j15m0N2J45m5j12J05
3799d032J74Q3P6P3j17l11k55n4J52O1l5rp1K42L38J65Q8k6j19k37pJ91J05m9j22k26l16j74
3827d412O9K47L43K66J25j9l1j30M4J02k02r5J56N8j52k93j42o9m3M1J08m7j92j78m3P2J37
3854d280J91J55Q6J61J24J20p8k77r1N9j40j58K04K47P7j36j70K5K75L72K26p0k75j98q9n7
3880c697m3j16r1r0j38j75j98j89L9L53L28m0q7J25K31P3j39k70k21oN9K2K0P0P7L7J10L84
3908c572L12K33K14J3m30n90k81q2J25L16Q6j56j43m3K4on7k9R3J57Q1j9j21l4J32J3j32K3
3936c873P5O9K2j03j1n3r6N0l7j70n4J97L02K95P2j18o2O3o7k28q1k4j23M7J99J3k34l66j70
3965d466P7K01K46J83O8o5NJ20J97N9j16j03n0o3k8l5p6q1q0o2j9pr3j49p9J10L06K74K07
3994c519p9l68q4J8N6J44Q8j30l87l47Q2L43L18K13J7j39k48k15k5J64K42K24K62K00N4j08
4020c224r9j72l36l04j48J31K30J53J40J98J83j8q9JK1O7J16j16j4K25K92K68o8m77n25l05
4046c870Q0J73O8J85O6k20k05k02q6J14R0P3Ll9Q0l0j80n5j4p3o2j8p0J0K0j7o4j47k13r5
4076d698R3K14K41J26M4j1j03K0J86N8k5Q6O8n6j22j14j25j05qm0r7j7j0J28K12Pq4k7N1J42
4106c966K10J40p3j49ljJ09Q3m9k00k02j34J61K59K35J88J30L7j2L7l8j01j58o2N6R4O5M4
4134c300p0o4J13on0j33k46j18J60J04j5r0k13jJ71P0j58j83k4R8K1l1j0r0r2j8J39J01j35
4163d070j15j2M9o4j42K5Q7J31r8k45o2L9n8j08p0o0J55K62J94K62J41J77J13k24m38l69k2
4190d522J67J08J83J81L7j57l11q0J54K97K92J93K50Q6j55j80k46l26k59k4J26J05j23j34
4214d338J71K59P8j10j72R5L57M28K58j04k23k49l17k71k17k02lK73J67k5k9J05J03jJ31J10
4240c726j63j88j87p0K03L24K06j07k83k69o6J54J89P6n4n4J21J46O8p8j72o7K6pj28k86k89
4267d681k0J51K28J93Nk02j94K54O26L71J46Q7l3j03k11j98r5j56N7N4r3j05k4j80l75p5K29
4294d344K10J59K10J57j66l24j94O2J50J56J76R3Lk8%P7J01M2j67k31r7rR3N3o0o1j54MP4
4323d015op5j37j39l9J70K46Q1L4K86J64j69q7O2Nj42o3J43N1p1j4j23j20j8pK6J22L4k10
4352d011p3J36O3J00J18q1l64l55p5N4K98N11L42R8m8n7o5K0L1j52j53l6j93k96j27K4m8m7
4380d386p6j39mN4P1K7O7K69M05L19J6j19n1J59J24j3lr7k96k80j17PJ18O2O1Q6O5l0J17J90
4410c394m3j68j59n9K0nR6K08J89jL1J9k26k52n4J46nk57k55o6J50J56O0j1On1j5l6j00J3
4440d063J74J90K45Q6j21p6j04j73j18k51j26P0R1k8L1L3O4J90J01j94j53J28K85K74p3k04
4466c722j04j20J07P3j57j48J7J23N0J71M0j35J34K64p3k15j23QL6r0j06j34j88j24P1J87
4492d158J15Q2J50j2k71l72j82J13N4r7J9J91K67Qn0J03K36J44kNl7l5r7j52J8J33p6k35J3
4521d125K34K38M1j27j13r1k5p9k82j85J43L27L26J70J2l9N6R0r2k63k08J9P8J48K36J86j6
4548c341k08j13j9Pj1M8J20N6j11k50j81k17j65Mm7mJ50J34R5l8r5j2Q1J28M5q4J02M27K10
4577c289j92k63j24q0%J61J78J61j6j73K6J72P1N2N8n2k14k89k15j23r0j6n1J1R4O2P3j26
4605d194j67L0J88J49L9Rj35k56j35K22J96R7K03p7j52J23L24K05r1k02n2K7lj32k37j98K7
4632d192J67J19L3L0m1r3J91L40K03j1m4j27k15k13q3O8J82J84R4j9k48m43j77J70J11M0J01
4659c873Q2J5Q4O0L5K7j09j98j91k12q3P5K19J89J10oJ68L1j79j08n1k1n9r1k3P7J36ml9L6
4689c903P1J4q1n8O3J28M1l4j28j13p8j02LP0J42Q6l7j60r3J52K18l2j25k21j60Rj33j72J3
4718d620J15O4J93J50m1J94K62J59R3j65k45k5R5J30J06L1k00j78J0Q9J07l5k47j46K84N65
4744c255L24j45l28k25j22k28j31P9P6ql8M1m7nR4K1J5j01k13j50p9K15L32J83L3o9k8J50
4772c609K44J39r7j35j76l97k55j1k6K4j03j21J15J71J96J86R9K8Pk1l00l39jL15K64R6J37
4799c570R9J25K6k12k74k99k09q7qJ00N2j90l11j11J9K13M37K61k58k99J3K09K45K69J96R
4825c555r2j28j22o8n8r8m9M0J91J63j3j14m3K01K62J12k5j38k04k76k75p2K0NJ5O5L6J26
4853d094J40J68O3l89n37k67P2J26O3J97J27q0l4J65J14l1K2J22k7j97k18k36p5K80K24o2
4879d364p4J03J12M8P5l8m4O7J42J38K9o7p4Q1J68J91K05Q8q6ol2j50j99j22J10P7k9K7J89
4908c435J37L6J7Q4J02J06J04j62k78j88j48Q5J08j31k37k8J60Q4P8R5P1k5k1Q5P6k32j77
4935c634n3K4j22k45o7K0J45J75p1rL5n2N7J13K3N1Q4J08J32J20J05J69J64o8m15l98q6k1
4963c716L2j6j43o8km0n0lN7P1k2O1J73J10rj29j16M4J05N4M6J03Q6M2r8j88j88P7L55K35
4993c137L0j80k57k01m8J5J0M5j67k84j27J0R1L9k4J15K00K16J02l3n8n7R8K57R8m7j50k24
5021c668j37P1J04n3o8L5k4j00L4J74J24m4q4O5J37J04J09j23m05j64R2J76O2p6o9j32RK98
5049c553L17l7j49j3p5j74m3%n8j33j44j25k18j51K6J22J16K03K12J62k2o4P8mnj13j80j4
5077d039Q8M1m2K8K4OQ5J25R7J09L9M0R5Lj02r4ol5M7J09j48k51j38jL0l5mN5q9j47n4J16
5109d048K03Q5q4k54j81P6J85J70J76J53O9p2q5j43k59k84q7K31K55n6q3j35k68l75k13R5
5135d929J69J14R5N6J8rl4m3n5j05L6M3%J47J20L0P7J02Nl6J4K17K72J65r7k21k2J74J36l4
5165c595N9J33L9j96l8J55J56N2o1k00l59j50L1Jq4K20L95J03l1r9k23o4Q3R6Pk20j82PO2
5194c903j5l2Lm3j23l2J8J02J57J64O2j50j84o5M2m9j0K10L60J88N1J7j96j61j79j47r9J6
5222c998pk17l21k32j45K06L28K50J86L0KL2q7n8O3j2r0j42r9R5K11M1j89j98m0J07R3O1R4
5251d036l7k13j31Q5K49J32O0Lm6M8L0o8q6q1ML15K16n6j19r1r1KJ26Ok4N0LQ3K73J12j6j09
5283c407j79j84j16J2N6J0n0N8k7j21k8l1o2J08J07J81K03l0j66j33l6O6J32l4j55oJ3J08
5311c711K91J53j6q5OO5j17j31PP7Mj09j79K0L5k6L1J17j72m34k08MJ52K27J50L8m8J7L1r5
5341c906j04j90j93k1J78Q1j48m7R0J35J01P9O6q4j61MO9K18L79J64q5j35j66mJ48O9m9j58
5369c670k57k48oK90K58J05n9O0K95K50n4k70l22j80l6l3J22J29R1M7o9j21m1O1K06K16O5
5396c171L2r0l93m45k45m2%j07n6J10K01J87N2j5O7J10M4q3r2J3R0R1j06k56k80k28m9M7J69
5425d445L11L79J58n8kn8mpj12j73l2J7n0j17p6J59Q4j9j54j38kk5J77L24M5n9m4J6O5M9J5
5456c776K0pl1m9P4J96J09j30j47n8j43k34j38K1K66L81J76P4j1k44k88j13n0L6J98K52J03
5483c513L7M3K82L16M0j76j29j2j27l41k37Mo6NK00N4j68m2Rj33l11j70RJ30L32L42J95J02
5511c325J20p6k73j98J4j9q2m8LM5n5l2k0K2J43jnK54J46M3m2k67k65L3R7j17k2q1k08j05
5541d321ko5q7j11L3K16K40K36J09M8N0o4r3j65L3J41r7k08j16l0n8j26j49RJ68J37J02J73
5569c997J19n9j00Q6J99Q0n9j62k49j58j7J17K91J12k1Ln7M0J5o1j49o9K02m7k13Q8L20K56
5597c490J30p7k06j87j88M4J31J19J87J40j05k05j13r3l4P7Q5P7K3L6L2p9j29j70k20K5J66
5624d024R6k1L6K35Ol35m37l35P2M01K18r8j44k8J46J48qK6P2L1o0k64k43n4K4K9Q9O4Pj1
5654d362o0N6J40J67ok16q5J14K63K67J57O4J57K88J83p9k38j76k02j86j64k62j82l2M6J08
5680d240J8L1J46N4o6O4K72J41j29j38k65k85j15l7J4R7L9K5K00K91K02J40M1j38q0J46K93
5707c279L50J27K4n1j76j93j74k9P2l4j71j98j79n3K02J82Q2R5J18J29K6j12r2j4p0j66k7
5734c611M7O6j19j02J02P9J20J28l8k14o4k6n9k6j64k52j84m8K75L50K06K17R4k5pqj50l48
5762c761k95k37k04J0K18K40J52Q3J08J99K24J01J21J94Q6p7q7j22j06J1j6k89m20k40n2o1
5788d220P4P5m6QmJ24K45M2j58k15p8N7J20r3p4K08J86J8q2j18j46j68k11j38q5j2p0j14K9
5817d846J06J88J88J92Q9Nl6o4Q8J18p0m2J10J35K00k0j68M7R4qJ02L13K26n0l97l17j38k07
5845d162k14J10J83L2K2R6r8j72k37j53R3J76J08k7o6O5L07M1q0J23M7m5M0J91K41K65J61
5872b953p4j11j77j70Q1K27O3j94k11k9m7j10r5k13k61j33l5oQ0J90M2k00k56J6L41K21J72
5899c842J28n1n8j87j42N8J52J75J30J02lj19j30k46j77l0J98L08J27P8J35K10R3j67k70j38
5925c666J22J02l9j25j19J8J57M7j97j59q7k33l09j08J91K71J39LK6l3p9l0N3R5J27Q3J40
5952c610N0j53j85j81r8J18O2j19O6M7l5j16j11j57q6J62J67J40K16L33K58j18k23m7j21n9
5978c800J88L21M0k93j68m7m0J50K39K1LP1M4R1O3o3j76l81k20Q9P6Q5j2o6P3J49J37p2l62
6007c860l66q7J31J32L81L68k7j67j92o2J41k6k53j42On5j50j66O9P3nJ65K20K37K69K55p6
6034c187k54j28J2R1J26O6l0j2j39j47j22j29j6Pj84k06j03J54L07p8j90j9J35J37q6j84k6
6061d205J39J05O4k4M0O8n9q2q8oJ94N0R4K23J58n8k56r1J27J18N1L4j36k43j61n8O6O5P2
6090c799k4j7M5j5j29k10K2K86L31K60K33J09o2n2P0K2j04j15j71l17l32q5J98K72K07K9j42
6117c490j36j39j43P7K40K48J54l4k76k04l6k27j41o2m4k8j4K44J02o6j75k93k1K16J44n6
6143d160j77j43K6N9N1J16L97K84kKj32k44r7L5L13K35K2kp8j13j27l07l82n3J44J10J31J61
6171c931J39Q9P3k4p6j4L0%L3o0k18j26Ml5r1l3J83L55J67m8j26j62q8K8K9K20J06j92k01
6200c969j85p6N6K2QJ12J95J22q7k57j29J3K53L44K4j41k8q8k51j47N1K35K77j01l27j61J44
6227d091R4l3j62j08O5J64L29J98j09j00J68J86J44j30k81k7L3L8J81K47J46MLJ15K15o5k14
6254b990j23j37n5o1j76k02J6J51J60M2J23J09r9j05n4J26K95J63j76l13j97J42K22n1k59
6279c449j93j48j48L0J83Q2r8m7N4R4%k7o8m1K9Q9l9k78j62P2L2j99k49n0K90K67J4j6P1J9
6309c886r3O5L3K4J85J43P5o1k47j39RJ74J94L6K7j5rl6k04k73k35n2J92K29pq7j2MkK9P0
6340c869k8k20j56O1J88N2m8J0Nn8k38k20O5J47p0q2L2P3J64J58j13j57Q0K51K88R6k14j96
6368c999j01l0J35J46l1q8m5NK4l3j04K3J31rk88l10q1oJ51J95P2p1J2P8m8o1J53J54M4J63
6398c819J24l6k4m0j23j84q2R8J54J12o7j70k5K44L32Q6o7p2n6j6R9K59K46J7j42k3L2rP4
6427c078q6k00k43l17k72j18j02j64O1P6NJ2j00j67J53L44J29O1J05J24k5k05j64M0L03L85
6453c443O2k43j46J74N6k25j85N5L2j28r3N7J55L5L5J00o5k6J37J10J36L3j66j58K0J24M3
6480c514o3r7p3p5mJ23J16m9j83M3K79J89j2L8M5j32k53l11k07L4J70L02K79J45l4r0n1j38
6508c523j93r6K5P6J68J12J01J8q4j30j4J53N3RL0o8j73k77q4M0n7Rj16j28j01n5P9J95J75
6537c856p6j5K08R6k0J31K45m4j79L9J20J28p5l56j80J07N1j8p6j00j78o5Q7J22j1j87j10
6564d212P7K52L68K30k0k07k48%J1n1J70K36J02j8J97K19n3j65p4K3nr0j52j28lj7k80l71
6592d209j61O6J27J64J38J30Qm4M8j16k18n3N8kK0J28K16K26J18O5L9l2r8j29o9j05m6RQ4
6621c638J38K6j09l4r7j29q9L3J47J49J42p2j06o9l0k7j3j10r1J99K01k6k12j86LK8j07o2
6649d141K08K68n4k97k74oJ68K55J01j1P0j5k7J63O5k08j74n5j16j07J05K18O0m0K9J48K06
6676c461Q7j5m0J4K2o9p3p4J4K10J90J46J44j29l24k05j40o0N1J41J50P6K09J44Nk7k17j30
6704c361JQ2j0j95r3J58J13m9j17k17k23M2P7L9J24J64J71pk16k06J7J50J33M9J5o3n8l9r5
6733c614j05q1NJ82K29J22K4j72k59j99l9J21K38P6j85k44k22j00J51J95J80R9R3l6j57j74
6759c872k2k9m9J33K15J85K10Q0q4q2J0n7j26P7J73N1j28nJ03R2p9r7J5n7j67l6p8L0J87J35
6789c272j0p1K2q3j70j87j13MP9R3K8o2j41l00q8K35L78L62J56n2q1o7n1j08l1m3j38m7j0
6818c768N7K07J46Q7r0k0K38K25Qo7Q2J71m1j03J0K9n9J4rK2j02k08r9j9n2p7m9q0q9J88L77
6849c071J77j0J32K23j9j87k05m4Q4L2K9J11Q8r0o7lj20j98k87j55o1j27J02L42L23J48j9
6876b872L7J9JJ7j14m5J82J55m5j2n6r2O6J36k4k59k42j42r2J2J80K75J79m5j02j10r0j43
6904c226o6mj2Q3K13J94P8J50J69K6k63l19k41j12OM2J15R8K5j55k01j08j3R5J02J59J80O1
6932b924q6k3n8j00QL5N4Kj60o9J01J59J9o8p3j36j20j62j92j21L7J58J15K5K0J3o2o9k8J7
6962c688L9P3J45K27J86lm3k0K7R6J19j01l15k37N6K07K27O1r7j03k0J14K46P5r0l1R3O1j84
6991b880k11n0M6O7J09R0O2q4k49j79J3J16J77K15K41M1k38k78l4J82K06K9j50j27r9q3J06
7018b962K41J43N8q2k3J15P3N3J56m4k33j68j41p0J9pN3k7m7O9J7j03k12j36pJ02K06K25K98
7047b434J90p3k22p1j5k1J19R4n4q9Kl2j41j16K4J59K47R1jl9j76k25K4P4ln4r0M5J20k2l2
7078b721P8J4j4n7j06p9K3M1J71J50j19j67k9J61J80Q7J5o4j69j37R9K22R7m1j08j26j11j3
7106b723j0j28j12J07N1oO2J33Q4j01j04p5k06j58M2J85L13L08J11p4k07k10K9J10Q9K38J53
7133b099J5K9Rj26j65k2K9j5m4Q6M0m5j79l65k95o8J03L25L58J73mr9m8J32J28l6pO9%k1m0
7164b182j65k34j69l5J08Mn2O7K16J08j37k92p0J49K04P9p0K7J86mo7J55J51L4R4J25O6k53
7192a957k98o0j0L4J7j16j54k29j41P9J56J52J67J21q4m5J18O0n0m3nk6L7ln5nK7J45J56J0
7222b002oNP3l0j55j09l3R2Q5K6K9N6Lo8M1N4O7L3k1Qj8r5OJ74Q3j4P8J40p8k00j31q2j48
7255b137k38j35P3J95R4n8r0m4RN7n3j20lk3n7Q4J28J70K09J13l4o7j02j23OO2O6rM3P4J21
7286a789N5pj13k63q9P6J81M7p6o0j05q4m8Q8R9l1j1L4K19K15mr7k9L8l7n7km5rJ37J67P6
7318a524j69j23J0R5J21P2J97J71l4j19K5K8j38j30j95k80n3J22J77J80R1O1p1k00j27lL6
7345a780m0J0O1J26J38n4k50j00J17R0J74K40J25L2L7J6j27j43m4j16l9J14J33O5n8r9LJ07
7373a262om4m3O0R0q8k34k19k3O3L9M2Q0Pp5m8j1k8J12J11n6n5R9K17K34J38R2l1j14j41j22
7404a216m1o0l8O3J09jj7j07j46n6r4j04R5K76K43J31L2O2P6k29k16n2p9J04J84R8Lj2p6n0
7434a118L5M1n7j34j51j17J31J96O7o5k4p5m4O5M3P6P9R2R9N9KJ1l1j66j91p0j2m2M1J45p0
7465a185k21j33j22o4j3O7J98K36J37Om5L2j1j77r6M9%J2K33L00J45J0K7R5J01k3j05j67j07
7494h21J25J66J1j04o3m4r9r2p7n3L1m7j33L4R5k5m0n8mJ71J70J13J03K4j15r9N8P5%po4j27
7526h96j41k5J67J83K7j39j39K3N5p6o4K4L9k8M6J52P7m7
7544g62
##ENDNTUPLES=	NMRSPECTRUM
##END=	

##TITLE=	166-150105
##JCAMPDX=	6.0	$$ NMR Plug-in 1.4 of MestReNova 6.1.1-6384
##BLOCKID=	2
##DATATYPE=	NMRPEAKTABLE
##DATACLASS=	PEAKTABLE
##.OBSERVEFREQUENCY=	75.46775054931640625
##.OBSERVENUCLEUS=	^13C
##NPOINTS=	27
##FIRSTX=	18.664859701299086225
##LASTX=	170.48373536825067731
##XFACTOR=	1
##YFACTOR=	1
##FIRSTY=	2032.6179911835215535
##XUNITS=	PPM
##YUNITS=	ARBITRARY UNITS
##PEAKTABLE=	(XY..XY)
18.664859701299086225, 2032.6179911835215535
20.624856662208983948, 2274.711633637882187
20.65014380203683686, 2625.1701012323660507
20.666149680096786767, 2491.59361651231211
20.847238836269347928, 1973.4596207230897562
61.981487466442786172, 1291.301005008001539
65.681064087968039189, 1524.1462278137555586
68.623629960076399925, 1552.5962040349274957
68.99057734587981372, 1599.9008200771700103
69.493231834709291661, 1555.4013332748797893
76.70213334101622138, 3205.8759761098272065
77.126868887096804883, 3300.6388488642451193
77.551616595980092939, 3201.2553555279209831
95.839418728306327466, 1547.1594643658668247
104.28589948686705213, 1592.7845374900125535
113.19235100068101474, 1325.5400859612100248
113.39727346033444633, 1551.2321220122771592
115.43632176593841621, 1138.2150986837480104
125.81235721453955989, 1559.4389683775436879
152.13717629024881717, 1201.306839558561478
154.80559815276296831, 1164.396276421952507
158.09644703910117869, 1306.8901561935767859
160.73176820614085614, 1052.9213664088497353
169.63320193211552578, 1246.7115296052586473
169.92852269501898377, 1557.279839694670045
169.9446622072520654, 1506.8742639539880201
170.48373536825067731, 1290.0116985924155415
##END=	

##END=	
