# Supplementary material for: An Improved Helferich Method for the α/β-Stereoselective Synthesis of 4-Methylumbelliferyl Glycosides for the Detection of Microorganisms
Source: Molecules. 2015 Dec 4;20(12):21681–99. doi: 10.3390/molecules201219789 (PMC6331929; doi:10.3390/molecules201219789)
Supplement: Supplementary file 1 [file molecules-20-19789-s001.zip › NMR data.JCAMP/13C-NMR (3e) the protected a┬-D-xylopyranoside.jcamp]

##TITLE=	529-150129
##JCAMPDX=	6.0	$$ NMR Plug-in 1.4 of MestReNova 6.1.1-6384
##DATATYPE=	LINK
##BLOCKS=	2
##ORIGIN=	Bruker BioSpin GmbH
##OWNER=	nmr

##TITLE=	529-150129
##JCAMPDX=	6.0	$$ NMR Plug-in 1.4 of MestReNova 6.1.1-6384
##BLOCKID=	1
##DATATYPE=	NMRSPECTRUM
##DATACLASS=	NTUPLES
##NUMDIM=	1
##ORIGIN=	Bruker BioSpin GmbH
##OWNER=	nmr
##.OBSERVEFREQUENCY=	75.46775054931640625
##.OBSERVENUCLEUS=	^13C
##.SOLVENTNAME=	5
##.PULSESEQUENCE=	zgdc30
##.ACQUISITIONMODE=	SIMULTANEOUS (DQD)
##$ORIGINALFORMAT=	Bruker XWIN-NMR
##$PARAMETERFILE=	(acqus, ASCII, E:/%E5%9C%A8%E6%89%80%E7%A0%94%E7%A9%B6/%E6%98%BE%E8%89%B2%E5%BA%95%E7%89%A9%E7%A0%94%E7%A9%B6/%E8%AF%BE%E9%A2%98%E5%AE%9E%E9%AA%8C%E8%AE%A1%E5%88%92%E3%80%81%E8%AE%B0%E5%BD%95%E5%8F%8A%E6%80%BB%E7%BB%93/%E6%A0%B8%E7%A3%81%E5%9B%BE%E8%B0%B1/20150212/529-150129%EF%BC%88%E6%9C%A8%E7%B3%96%E8%8B%B7%EF%BC%89/2/acqus, 0)
$$ ##TITLE= Parameter file, TOPSPIN		Version 1.3
$$ ##JCAMPDX= 5.0
$$ ##DATATYPE= Parameter Values
$$ ##ORIGIN= Bruker BioSpin GmbH
$$ ##OWNER= nmr
$$ $$ 2015-02-04 20:38:13.640 +0800  nmr@NMR
$$ $$ D:\/data/pub/nmr/529-150129/2/acqus
$$ ##$AMP= (0..31)
$$ 100 100 100 100 100 100 100 100 100 100 100 100 100 100 100 100 100 100 
$$ 100 100 100 100 100 100 100 100 100 100 100 100 100 100
$$ ##$ANAVPT= -1
$$ ##$AQSEQ= 0
$$ ##$AQ_mod= 1
$$ ##$AUNM= <au_zg>
$$ ##$AUTOPOS= <32 >
$$ ##$BF1= 75.467749
$$ ##$BF2= 300.13
$$ ##$BF3= 75.467749
$$ ##$BF4= 75.467749
$$ ##$BF5= 500.13
$$ ##$BF6= 500.13
$$ ##$BF7= 500.13
$$ ##$BF8= 500.13
$$ ##$BYTORDA= 1
$$ ##$CFDGTYP= 0
$$ ##$CFRGTYP= 5
$$ ##$CHEMSTR= <none>
$$ ##$CNST= (0..63)
$$ 1 1 145 1 1 1 1 1 1 1 1 1 1 1 1 1 1 1 1 1 1 1 1 1 1 1 1 1 1 1 1 1 1 1 
$$ 1 1 1 1 1 1 1 1 1 1 1 1 1 1 1 1 1 1 1 1 1 1 1 1 1 1 1 1 1 1
$$ ##$CPDPRG= <waltz16>
$$ ##$CPDPRG1= <>
$$ ##$CPDPRG2= <waltz16>
$$ ##$CPDPRG3= <>
$$ ##$CPDPRG4= <mlev>
$$ ##$CPDPRG5= <mlev>
$$ ##$CPDPRG6= <mlev>
$$ ##$CPDPRG7= <mlev>
$$ ##$CPDPRG8= <mlev>
$$ ##$CPDPRGB= <>
$$ ##$CPDPRGT= <>
$$ ##$D= (0..63)
$$ 0 2 0.00345 0 0 0 0 0 0 0.06 0 0.03 2e-05 3e-06 0 0 0.0002 0 0 0 0 0 0 
$$ 0 0 0 0 0 0 0 0 0 0 0 0 0 0 0 0 0 0 0 0 0 0 0 0 0 0 0 0 0 0 0 0 0 0 0 
$$ 0 0 0 0 0 0
$$ ##$DATE= 1423053491
$$ ##$DBL= (0..7)
$$ 120 120 120 120 120 120 120 120
$$ ##$DBP= (0..7)
$$ 150 150 150 150 150 150 150 150
$$ ##$DBP07= 0
$$ ##$DBPNAM0= <>
$$ ##$DBPNAM1= <>
$$ ##$DBPNAM2= <>
$$ ##$DBPNAM3= <>
$$ ##$DBPNAM4= <>
$$ ##$DBPNAM5= <>
$$ ##$DBPNAM6= <>
$$ ##$DBPNAM7= <>
$$ ##$DBPOAL= (0..7)
$$ 0.5 0.5 0.5 0.5 0.5 0.5 0.5 0.5
$$ ##$DBPOFFS= (0..7)
$$ 0 0 0 0 0 0 0 0
$$ ##$DE= 6
$$ ##$DECBNUC= <off>
$$ ##$DECIM= 6
$$ ##$DECNUC= <off>
$$ ##$DECSTAT= 4
$$ ##$DIGMOD= 1
$$ ##$DIGTYP= 9
$$ ##$DL= (0..7)
$$ 0 120 120 120 120 120 120 120
$$ ##$DP= (0..7)
$$ 150 150 150 150 150 150 150 150
$$ ##$DP07= 0
$$ ##$DPNAME0= <>
$$ ##$DPNAME1= <>
$$ ##$DPNAME2= <>
$$ ##$DPNAME3= <>
$$ ##$DPNAME4= <>
$$ ##$DPNAME5= <>
$$ ##$DPNAME6= <>
$$ ##$DPNAME7= <>
$$ ##$DPOAL= (0..7)
$$ 0.5 0.5 0.5 0.5 0.5 0.5 0.5 0.5
$$ ##$DPOFFS= (0..7)
$$ 0 0 0 0 0 0 0 0
$$ ##$DQDMODE= 0
$$ ##$DR= 17
$$ ##$DS= 4
$$ ##$DSLIST= <SSSSSSSSSSSSSSS>
$$ ##$DSPFIRM= 0
$$ ##$DSPFVS= 10
$$ ##$DTYPA= 0
$$ ##$EXP= <C13CPD>
$$ ##$F1LIST= <111111111111111>
$$ ##$F2LIST= <222222222222222>
$$ ##$F3LIST= <333333333333333>
$$ ##$FCUCHAN= (0..9)
$$ 0 1 2 0 0 0 0 0 0 0
$$ ##$FL1= 83
$$ ##$FL2= 83
$$ ##$FL3= 83
$$ ##$FL4= 83
$$ ##$FOV= 20
$$ ##$FQ1LIST= <freqlist>
$$ ##$FQ2LIST= <freqlist>
$$ ##$FQ3LIST= <freqlist>
$$ ##$FQ4LIST= <freqlist>
$$ ##$FQ5LIST= <freqlist>
$$ ##$FQ6LIST= <freqlist>
$$ ##$FQ7LIST= <freqlist>
$$ ##$FQ8LIST= <freqlist>
$$ ##$FRQLO3= 0
$$ ##$FRQLO3N= 0
$$ ##$FS= (0..7)
$$ 83 83 83 83 83 83 83 83
$$ ##$FTLPGN= 0
$$ ##$FW= 93750
$$ ##$FnMODE= 0
$$ ##$GP031= 0
$$ ##$GPNAM0= <SINE.100>
$$ ##$GPNAM1= <SINE.100>
$$ ##$GPNAM10= <SINE.100>
$$ ##$GPNAM11= <SINE.100>
$$ ##$GPNAM12= <SINE.100>
$$ ##$GPNAM13= <SINE.100>
$$ ##$GPNAM14= <SINE.100>
$$ ##$GPNAM15= <SINE.100>
$$ ##$GPNAM16= <SINE.100>
$$ ##$GPNAM17= <SINE.100>
$$ ##$GPNAM18= <SINE.100>
$$ ##$GPNAM19= <SINE.100>
$$ ##$GPNAM2= <SINE.100>
$$ ##$GPNAM20= <SINE.100>
$$ ##$GPNAM21= <SINE.100>
$$ ##$GPNAM22= <SINE.100>
$$ ##$GPNAM23= <SINE.100>
$$ ##$GPNAM24= <SINE.100>
$$ ##$GPNAM25= <SINE.100>
$$ ##$GPNAM26= <SINE.100>
$$ ##$GPNAM27= <SINE.100>
$$ ##$GPNAM28= <SINE.100>
$$ ##$GPNAM29= <SINE.100>
$$ ##$GPNAM3= <SINE.100>
$$ ##$GPNAM30= <SINE.100>
$$ ##$GPNAM31= <SINE.100>
$$ ##$GPNAM4= <SINE.100>
$$ ##$GPNAM5= <SINE.100>
$$ ##$GPNAM6= <SINE.100>
$$ ##$GPNAM7= <SINE.100>
$$ ##$GPNAM8= <SINE.100>
$$ ##$GPNAM9= <SINE.100>
$$ ##$GPX= (0..31)
$$ 0 0 0 0 0 0 0 0 0 0 0 0 0 0 0 0 0 0 0 0 0 0 0 0 0 0 0 0 0 0 0 0
$$ ##$GPY= (0..31)
$$ 0 0 0 0 0 0 0 0 0 0 0 0 0 0 0 0 0 0 0 0 0 0 0 0 0 0 0 0 0 0 0 0
$$ ##$GPZ= (0..31)
$$ 0 0 0 0 0 0 0 0 0 0 0 0 0 0 0 0 0 0 0 0 0 0 0 0 0 0 0 0 0 0 0 0
$$ ##$GRDPROG= <>
$$ ##$GRPDLY= -1
$$ ##$HDDUTY= 20
$$ ##$HDRATE= 20
$$ ##$HGAIN= (0..3)
$$ 0 0 0 0
$$ ##$HL1= 3
$$ ##$HL2= 83
$$ ##$HL3= 83
$$ ##$HL4= 83
$$ ##$HOLDER= 0
$$ ##$HPMOD= (0..7)
$$ 0 0 0 0 0 0 0 0
$$ ##$HPPRGN= 0
$$ ##$IN= (0..31)
$$ 0.001 0.001 0.001 0.001 0.001 0.001 0.001 0.001 0.001 0.001 0.001 0.001 
$$ 0.001 0.001 0.001 0.001 0.001 0.001 0.001 0.001 0.001 0.001 0.001 0.001 
$$ 0.001 0.001 0.001 0.001 0.001 0.001 0.001 0.001
$$ ##$INP= (0..31)
$$ 0 0 0 0 0 0 0 0 0 0 0 0 0 0 0 0 0 0 0 0 0 0 0 0 0 0 0 0 0 0 0 0
$$ ##$INSTRUM= <DPX300>
$$ ##$L= (0..31)
$$ 1 1 1 1 1 1 1 1 1 1 1 1 1 1 1 1 1 1 1 1 1 1 1 1 1 1 1 1 1 1 1 1
$$ ##$LFILTER= 200
$$ ##$LGAIN= -15
$$ ##$LOCKED= no
$$ ##$LOCKFLD= 3936
$$ ##$LOCKGN= 140.199996948242
$$ ##$LOCKPOW= -5
$$ ##$LOCKPPM= 7.23999977111816
$$ ##$LOCNUC= <2H>
$$ ##$LOCPHAS= 25
$$ ##$LOCSHFT= yes
$$ ##$LOCSW= 0
$$ ##$LTIME= 0.136000007390976
$$ ##$MASR= 4200
$$ ##$MASRLST= <masrlst>
$$ ##$NBL= 1
$$ ##$NC= -1
$$ ##$NS= 1000
$$ ##$NUC1= <13C>
$$ ##$NUC2= <1H>
$$ ##$NUC3= <off>
$$ ##$NUC4= <off>
$$ ##$NUC5= <off>
$$ ##$NUC6= <off>
$$ ##$NUC7= <off>
$$ ##$NUC8= <off>
$$ ##$NUCLEI= 0
$$ ##$NUCLEUS= <off>
$$ ##$O1= 7546.30085260999
$$ ##$O2= 1200.5199999976
$$ ##$O3= 7546.30085260999
$$ ##$O4= 7546.30085260999
$$ ##$O5= 0
$$ ##$O6= 0
$$ ##$O7= 0
$$ ##$O8= 0
$$ ##$OBSCHAN= (0..9)
$$ 0 0 0 0 0 0 0 0 0 0
$$ ##$OVERFLW= 0
$$ ##$P= (0..63)
$$ 9 9 18 13 26 0 0 0 0 0 0 0 0 0 0 200000 1000 2500 0 600 2500 0 0 0 0 0 
$$ 0 9 1000 0 0 0 0 0 0 0 0 0 0 0 0 0 0 0 0 0 0 0 0 0 0 0 0 0 0 0 0 0 0 0 
$$ 0 0 0 0
$$ ##$PAPS= 2
$$ ##$PARMODE= 0
$$ ##$PCPD= (0..9)
$$ 100 100 80 100 100 100 100 100 100 100
$$ ##$PHCOR= (0..31)
$$ 0 0 0 0 0 0 0 0 0 0 0 0 0 0 0 0 0 0 0 0 0 0 0 0 0 0 0 0 0 0 0 0
$$ ##$PHP= 2
$$ ##$PH_ref= 0
$$ ##$PL= (0..63)
$$ 120 -1 0 120 120 120 120 120 120 120 120 120 15.8 15.8 120 120 120 120 
$$ -1 120 120 120 120 120 120 120 120 120 120 120 15.8 120 120 120 120 120 
$$ 120 120 120 120 120 120 120 120 120 120 120 120 120 120 120 120 120 120 
$$ 120 120 120 120 120 120 120 120 120 120
$$ ##$POWMOD= 0
$$ ##$PR= 4
$$ ##$PRECHAN= (0..15)
$$ -1 3 -1 2 0 -1 -1 -1 -1 -1 -1 -1 -1 -1 -1 -1
$$ ##$PRGAIN= 0
$$ ##$PROBHD= <5 mm PABBO BB/19F-1H/D Z-GRD Z104275/0178
$$ >
$$ ##$PROSOL= no
$$ ##$PULPROG= <zgdc30>
$$ ##$PW= 0
$$ ##$PYNM= <acqu.py>
$$ ##$PYNMP= <proc.py>
$$ ##$QNP= 1
$$ ##$RD= 0
$$ ##$RECCHAN= (0..15)
$$ -1 -1 -1 -1 -1 -1 -1 -1 -1 -1 -1 -1 -1 -1 -1 -1
$$ ##$RECPH= 0
$$ ##$RG= 1149.4
$$ ##$RO= 20
$$ ##$ROUTWD1= (0..23)
$$ 1 0 0 0 0 1 0 0 0 0 0 1 0 0 0 1 0 0 0 0 0 0 0 0
$$ ##$ROUTWD2= (0..23)
$$ 1 0 0 0 0 1 0 0 0 0 0 0 0 0 0 0 0 0 0 0 0 0 0 0
$$ ##$RPUUSED= (0..8)
$$ 0 0 0 0 0 0 0 0 0
$$ ##$RSEL= (0..9)
$$ 0 1 2 0 0 0 0 0 0 0
$$ ##$S= (0..7)
$$ 83 25 26 83 26 83 83 83
$$ ##$SEOUT= 0
$$ ##$SFO1= 75.4752953008526
$$ ##$SFO2= 300.13120052
$$ ##$SFO3= 75.4752953008526
$$ ##$SFO4= 75.4752953008526
$$ ##$SFO5= 500.13
$$ ##$SFO6= 500.13
$$ ##$SFO7= 500.13
$$ ##$SFO8= 500.13
$$ ##$SOLVENT= <CDCl3>
$$ ##$SP= (0..31)
$$ 1 120 120 120 0 0 120 120 0 0 0 120 0 0 120 0 150 150 120 120.87 118.96 
$$ 122.27 114.95 150 150 150 150 150 150 120 150 120
$$ ##$SP07= 0
$$ ##$SPECTR= 0
$$ ##$SPNAM0= <gauss>
$$ ##$SPNAM1= <Gaus1.1000>
$$ ##$SPNAM10= <gauss>
$$ ##$SPNAM11= <Gaus1.1000>
$$ ##$SPNAM12= <gauss>
$$ ##$SPNAM13= <gauss>
$$ ##$SPNAM14= <Gaus1.1000>
$$ ##$SPNAM15= <Gaus1.1000>
$$ ##$SPNAM16= <gauss>
$$ ##$SPNAM17= <gauss>
$$ ##$SPNAM18= <Gaus1.1000>
$$ ##$SPNAM19= <Gaus1.1000>
$$ ##$SPNAM2= <Gaus1.1000>
$$ ##$SPNAM20= <Gaus1.1000>
$$ ##$SPNAM21= <Gaus1.1000>
$$ ##$SPNAM22= <Gaus1.1000>
$$ ##$SPNAM23= <gauss>
$$ ##$SPNAM24= <gauss>
$$ ##$SPNAM25= <gauss>
$$ ##$SPNAM26= <gauss>
$$ ##$SPNAM27= <gauss>
$$ ##$SPNAM28= <gauss>
$$ ##$SPNAM29= <Gaus1.1000>
$$ ##$SPNAM3= <Gaus1.1000>
$$ ##$SPNAM30= <gauss>
$$ ##$SPNAM31= <Gaus1.1000>
$$ ##$SPNAM4= <gauss>
$$ ##$SPNAM5= <gauss>
$$ ##$SPNAM6= <Gaus1.1000>
$$ ##$SPNAM7= <Gaus1.1000>
$$ ##$SPNAM8= <gauss>
$$ ##$SPNAM9= <gauss>
$$ ##$SPOAL= (0..31)
$$ 0.5 0.5 0.5 0.5 0.5 0.5 0.5 0.5 0.5 0.5 0.5 0.5 0.5 0.5 0.5 0.5 0.5 0.5 
$$ 0.5 0.5 0.5 0.5 0.5 0.5 0.5 0.5 0.5 0.5 0.5 0.5 0.5 0.5
$$ ##$SPOFFS= (0..31)
$$ 0 0 0 0 0 0 0 0 0 0 0 0 0 0 0 0 0 0 0 0 0 0 0 0 0 0 0 0 0 0 0 0
$$ ##$SUBNAM0= <"">
$$ ##$SUBNAM1= <"">
$$ ##$SUBNAM2= <"">
$$ ##$SUBNAM3= <"">
$$ ##$SUBNAM4= <"">
$$ ##$SUBNAM5= <"">
$$ ##$SUBNAM6= <"">
$$ ##$SUBNAM7= <"">
$$ ##$SUBNAM8= <"">
$$ ##$SUBNAM9= <"">
$$ ##$SW= 259.791539193003
$$ ##$SWIBOX= (0..15)
$$ 0 1 3 4 0 0 0 0 0 0 0 0 0 0 0 0
$$ ##$SW_h= 19607.8431372549
$$ ##$TD= 65536
$$ ##$TD0= 1
$$ ##$TE= 295.16
$$ ##$TE2= 300
$$ ##$TE3= 300
$$ ##$TEG= 300
$$ ##$TL= (0..7)
$$ 0 120 120 120 120 120 120 120
$$ ##$TP= (0..7)
$$ 150 150 150 150 150 150 150 150
$$ ##$TP07= 0
$$ ##$TPNAME0= <>
$$ ##$TPNAME1= <>
$$ ##$TPNAME2= <>
$$ ##$TPNAME3= <>
$$ ##$TPNAME4= <>
$$ ##$TPNAME5= <>
$$ ##$TPNAME6= <>
$$ ##$TPNAME7= <>
$$ ##$TPOAL= (0..7)
$$ 0.5 0.5 0.5 0.5 0.5 0.5 0.5 0.5
$$ ##$TPOFFS= (0..7)
$$ 0 0 0 0 0 0 0 0
$$ ##$TUNHIN= 0
$$ ##$TUNHOUT= 0
$$ ##$TUNXOUT= 0
$$ ##$USERA1= <user>
$$ ##$USERA2= <user>
$$ ##$USERA3= <user>
$$ ##$USERA4= <user>
$$ ##$USERA5= <user>
$$ ##$V9= 5
$$ ##$VALIST= <valist>
$$ ##$VCLIST= <CCCCCCCCCCCCCCC>
$$ ##$VD= 0
$$ ##$VDLIST= <DDDDDDDDDDDDDDD>
$$ ##$VPLIST= <PPPPPPPPPPPPPPP>
$$ ##$VTLIST= <TTTTTTTTTTTTTTT>
$$ ##$WBST= 1024
$$ ##$WBSW= 4
$$ ##$XGAIN= (0..3)
$$ 0 0 0 0
$$ ##$XL= 0
$$ ##$YL= 0
$$ ##$YMAX_a= 3877071
$$ ##$YMIN_a= -1082939
$$ ##$ZGOPTNS= <>
$$ ##$ZL1= 120
$$ ##$ZL2= 120
$$ ##$ZL3= 120
$$ ##$ZL4= 120
$$ ##END=
$$ 
##$PARAMETERFILE=	(audita.txt, ASCII, E:/%E5%9C%A8%E6%89%80%E7%A0%94%E7%A9%B6/%E6%98%BE%E8%89%B2%E5%BA%95%E7%89%A9%E7%A0%94%E7%A9%B6/%E8%AF%BE%E9%A2%98%E5%AE%9E%E9%AA%8C%E8%AE%A1%E5%88%92%E3%80%81%E8%AE%B0%E5%BD%95%E5%8F%8A%E6%80%BB%E7%BB%93/%E6%A0%B8%E7%A3%81%E5%9B%BE%E8%B0%B1/20150212/529-150129%EF%BC%88%E6%9C%A8%E7%B3%96%E8%8B%B7%EF%BC%89/2/audita.txt, 0)
$$ ##TITLE= Audit trail, TOPSPIN		Version 1.3
$$ ##JCAMPDX= 5.01
$$ ##ORIGIN= Bruker BioSpin GmbH
$$ ##OWNER= nmr
$$ $$ D:\/data/pub/nmr/529-150129/2/audita.txt
$$ ##AUDIT TRAIL=  $$ (NUMBER, WHEN, WHO, WHERE, VERSION, WHAT)
$$ (   1,<2015-02-04 20:38:12.437 +0800>,<nmr>,<NMR>,<TOPSPIN 1.3>,
$$       <created by zg
$$ 	started at 2015-02-04 19:35:39.859 +0800,
$$ 	POWCHK disabled, PULCHK disabled
$$        configuration hash MD5:
$$        DF A6 11 CE 2A 02 50 55 3E 86 D8 82 5B AB EC 40
$$        data hash MD5: 64K
$$        C3 B1 B2 A9 03 3D EC CD 29 39 FC 60 21 0F E7 92>)
$$ (   2,<2015-02-04 20:38:18.078 +0800>,<nmr>,<NMR>,<TOPSPIN 1.3>,
$$       <user comment:
$$        ICON-NMR User ID: pub
$$        data hash MD5: 64K
$$        C3 B1 B2 A9 03 3D EC CD 29 39 FC 60 21 0F E7 92>)
$$ ##END=
$$ 
$$ $$ hash MD5
$$ $$ 3D A0 84 05 BC F2 CB BD 53 AC DF 65 42 C4 A2 1E
$$ 
##$PARAMETERFILE=	(auditp.txt, ASCII, E:/%E5%9C%A8%E6%89%80%E7%A0%94%E7%A9%B6/%E6%98%BE%E8%89%B2%E5%BA%95%E7%89%A9%E7%A0%94%E7%A9%B6/%E8%AF%BE%E9%A2%98%E5%AE%9E%E9%AA%8C%E8%AE%A1%E5%88%92%E3%80%81%E8%AE%B0%E5%BD%95%E5%8F%8A%E6%80%BB%E7%BB%93/%E6%A0%B8%E7%A3%81%E5%9B%BE%E8%B0%B1/20150212/529-150129%EF%BC%88%E6%9C%A8%E7%B3%96%E8%8B%B7%EF%BC%89/2/pdata/1/auditp.txt, 0)
$$ ##TITLE= Audit trail, TOPSPIN		Version 1.3
$$ ##JCAMPDX= 5.01
$$ ##ORIGIN= Bruker BioSpin GmbH
$$ ##OWNER= nmr
$$ $$ d:/data/pub/nmr/529-150129/2/pdata/1/auditp.txt
$$ ##AUDIT TRAIL=  $$ (NUMBER, WHEN, WHO, WHERE, VERSION, WHAT)
$$ (   1,<2015-02-04 20:38:12.437 +0800>,<nmr>,<NMR>,<TOPSPIN 1.3>,
$$       <created by zg
$$ 	started at 2015-02-04 19:35:39.859 +0800,
$$ 	POWCHK disabled, PULCHK disabled
$$        configuration hash MD5:
$$        DF A6 11 CE 2A 02 50 55 3E 86 D8 82 5B AB EC 40
$$        data hash MD5: 64K
$$        C3 B1 B2 A9 03 3D EC CD 29 39 FC 60 21 0F E7 92>)
$$ (   2,<2015-02-04 20:38:18.078 +0800>,<nmr>,<NMR>,<TOPSPIN 1.3>,
$$       <user comment:
$$        ICON-NMR User ID: pub
$$        data hash MD5: 64K
$$        C3 B1 B2 A9 03 3D EC CD 29 39 FC 60 21 0F E7 92>)
$$ (   3,<2015-02-05 08:38:23.125 +0800>,<nmr>,<NMR>,<TOPSPIN 1.3>,
$$       <Start of raw data processing
$$        ef BC_mod = 2 LB = 1 FT_mod = 6 PKNL = 1 SI = 32K 
$$        data hash MD5: 32K
$$        F2 6B F1 BB 53 60 1B B4 F1 8D 60 98 DB 59 1D 12>)
$$ (   4,<2015-02-05 08:38:23.781 +0800>,<nmr>,<NMR>,<TOPSPIN 1.3>,
$$       <apk 
$$        data hash MD5: 32K
$$        6F 9C 3E E7 54 55 A2 19 D1 EA 80 B6 77 45 6D 3C>)
$$ (   5,<2015-02-05 08:38:24.359 +0800>,<nmr>,<NMR>,<TOPSPIN 1.3>,
$$       <abs ABSG = 5 
$$        data hash MD5: 32K
$$        E8 80 EF D9 D6 82 9A CA 90 38 F0 B9 B7 77 AB BF>)
$$ ##END=
$$ 
$$ $$ hash MD5
$$ $$ CD A1 EE 37 1C 27 D1 FE 8A 90 90 71 AD FC 4B 30
$$ 
##$PARAMETERFILE=	(cpdprg2, ASCII, E:/%E5%9C%A8%E6%89%80%E7%A0%94%E7%A9%B6/%E6%98%BE%E8%89%B2%E5%BA%95%E7%89%A9%E7%A0%94%E7%A9%B6/%E8%AF%BE%E9%A2%98%E5%AE%9E%E9%AA%8C%E8%AE%A1%E5%88%92%E3%80%81%E8%AE%B0%E5%BD%95%E5%8F%8A%E6%80%BB%E7%BB%93/%E6%A0%B8%E7%A3%81%E5%9B%BE%E8%B0%B1/20150212/529-150129%EF%BC%88%E6%9C%A8%E7%B3%96%E8%8B%B7%EF%BC%89/2/cpdprg2, 0)
$$ 1 pcpd*3:180
$$   pcpd*4:0
$$   pcpd*2:180
$$   pcpd*3:0
$$   pcpd  :180
$$   pcpd*2:0
$$   pcpd*4:180
$$   pcpd*2:0
$$   pcpd*3:180
$$ 2 pcpd*3:0
$$   pcpd*4:180
$$   pcpd*2:0
$$   pcpd*3:180
$$   pcpd  :0
$$   pcpd*2:180
$$   pcpd*4:0
$$   pcpd*2:180
$$   pcpd*3:0
$$   lo to 2 times 2
$$ 3 pcpd*3:180
$$   pcpd*4:0
$$   pcpd*2:180
$$   pcpd*3:0
$$   pcpd  :180
$$   pcpd*2:0
$$   pcpd*4:180
$$   pcpd*2:0
$$   pcpd*3:180
$$   jump to 1
$$ 
##$PARAMETERFILE=	(format.temp, ASCII, E:/%E5%9C%A8%E6%89%80%E7%A0%94%E7%A9%B6/%E6%98%BE%E8%89%B2%E5%BA%95%E7%89%A9%E7%A0%94%E7%A9%B6/%E8%AF%BE%E9%A2%98%E5%AE%9E%E9%AA%8C%E8%AE%A1%E5%88%92%E3%80%81%E8%AE%B0%E5%BD%95%E5%8F%8A%E6%80%BB%E7%BB%93/%E6%A0%B8%E7%A3%81%E5%9B%BE%E8%B0%B1/20150212/529-150129%EF%BC%88%E6%9C%A8%E7%B3%96%E8%8B%B7%EF%BC%89/2/format.temp, 0)
$$ EDIT_PAR COMMAND FILE
$$ 
$$ DI_MODE         LONG
$$ ED_ENTRY        ACQU
$$ ORDER           FILE
$$ 
$$ 
$$ HEADER		"F2 - Acquisition Parameters"
$$ T_NAME		Date_
$$ 		TYPE	R64
$$ 		CLASS	ACQU
$$ 		SUBRANGE 0.0 50000000
$$ 		REL	"Date_=itodate(DATE)"
$$ 		INV_REL	"DATE=datetoi(Date_,DATE)"
$$ 		FORMAT	"%14.0f"
$$ 		TEXT	" "
$$ END
$$ T_NAME		Time
$$ 		TYPE	R32
$$ 		CLASS	ACQU
$$ 		SUBRANGE 0.0 1000000
$$ 		REL	"Time=itotime(DATE)"
$$ 		INV_REL	"DATE=timetoi(Time,DATE)"
$$ 		FORMAT	"%14.2f"
$$ 		TEXT	" "
$$ END
$$ NAME		INSTRUM
$$ 		TEXT	" "
$$ END
$$ NAME		PROBHD
$$ 		FORMAT	"%14.14s"
$$ 		TEXT	" "
$$ END
$$ NAME		PULPROG
$$ 		TEXT	" "
$$ END
$$ NAME		TD
$$ 		TEXT	" "
$$ END
$$ NAME		SOLVENT
$$ 		TEXT	" "
$$ END
$$ NAME		NS
$$ 		TEXT	" "
$$ END
$$ NAME		DS
$$ 		TEXT	" "
$$ END
$$ T_NAME		SWH
$$ 		TYPE	R32
$$ 		CLASS	ACQU
$$ 		SUBRANGE 0.0 1e8
$$ 		REL	"SWH=SW*SFO1"
$$ 		INV_REL "SW=SWH/SFO1"
$$ 		UNIT	"Hz"
$$ 		FORMAT	"%14.3f Hz"
$$ 		TEXT	" "
$$ END
$$ T_NAME          FIDRES
$$                 TYPE    R32
$$                 CLASS   ACQU
$$                 SUBRANGE 0.0 100000
$$                 REL     "FIDRES=SW*SFO1/TD"
$$                 INV_REL "TD = nextpow(SW*SFO1/FIDRES)"
$$ 		UNIT	"Hz"
$$ 		FORMAT	"%14.6f Hz"
$$ 		TEXT	" "
$$ END
$$ T_NAME          AQ
$$ 		TYPE	R32
$$ 		CLASS	ACQU
$$ 		SUBRANGE 0.0 1000
$$ 		REL	"AQ=aqcalc(SW,SFO1,TD,DIGTYP)"
$$ 		INV_REL	"TD=tdcalc(SW,SFO1,1.0e6*AQ,DIGTYP)"
$$ 		UNIT	"sec"
$$ 		FORMAT	"%14.7f sec"
$$ 		TEXT	" "
$$ END
$$ NAME		RG
$$ 		TEXT	" "
$$ END
$$ T_NAME          DW
$$ 		TYPE	R32
$$ 		CLASS	ACQU
$$ 		SUBRANGE 0.0 1000000
$$ 		REL	"DW=1/(2*SW*SFO1)"
$$ 		INV_REL	"SW=1000000/(2*(0.005+DW)*SFO1)"
$$ 		UNIT	"usec"
$$ 		FORMAT	"%14.3lf usec"
$$ 		TEXT	" "
$$ END
$$ NAME		DE
$$ 		FORMAT	"%14.2f usec"
$$ 		TEXT	" "
$$ END
$$ NAME		TE
$$ 		FORMAT	"%14.1f K"
$$ 		TEXT	" "
$$ END
$$ T_NAME		D1
$$ 		TYPE	R32
$$ 		CLASS	ACQU
$$ 		SUBRANGE 0.0 1e38
$$ 		REL	"D1=D[1]"
$$ 		INV_REL	"D[1]=D1"
$$ 		UNIT	"sec"
$$ 		FORMAT	"%14.8f sec"
$$ 		TEXT	" "
$$ END
$$ T_NAME		d11
$$ 		TYPE	R32
$$ 		SUBRANGE 0.0 1e8
$$ 		CLASS	ACQU
$$ 		REL	"d11=30m"
$$ 		INV_REL	"D[0]=d11"
$$ 		UNIT	"sec"
$$ 		TEXT	" "
$$ 		FORMAT	"%14.8f sec"
$$ 		NONEDIT
$$ END
$$ NAME		TD0
$$ 		TEXT	" "
$$ END
$$ HEADER		"======== CHANNEL f1 ========"
$$ NAME		NUC1
$$ 		NONEDIT
$$ 		TEXT	" "
$$ END
$$ T_NAME		P1
$$ 		TYPE	R32
$$ 		CLASS	ACQU
$$ 		SUBRANGE 0.0 1.0e10
$$ 		REL	"P1=P[1]"
$$ 		INV_REL	"P[1]=P1"
$$ 		UNIT	"usec"
$$ 		FORMAT	"%14.2f usec"
$$ 		TEXT	" "
$$ END
$$ T_NAME		PL1
$$ 		TYPE	R32
$$ 		CLASS	ACQU
$$ 		SUBRANGE -6.0 1e38
$$ 		REL	"PL1=PL[1]"
$$ 		INV_REL	"PL[1]=PL1"
$$ 		UNIT	"dB"
$$ 		FORMAT	"%14.2f dB"
$$ 		TEXT	" "
$$ END
$$ NAME		SFO1
$$ 		FORMAT	"%14.7f MHz"
$$ 		TEXT	" "
$$ END
$$ HEADER		"======== CHANNEL f2 ========"
$$ NAME		CPDPRG2
$$ 		TEXT	" "
$$ END
$$ NAME		NUC2
$$ 		NONEDIT
$$ 		TEXT	" "
$$ END
$$ T_NAME		PCPD2
$$ 		TYPE	R32
$$ 		CLASS	ACQU
$$ 		SUBRANGE 0 1e38
$$ 		REL	"PCPD2=PCPD[2]"
$$ 		INV_REL	"PCPD[2]=PCPD2"
$$ 		UNIT	"usec"
$$ 		FORMAT	"%14.2f usec"
$$ 		TEXT	" "
$$ END
$$ T_NAME		PL2
$$ 		TYPE	R32
$$ 		CLASS	ACQU
$$ 		SUBRANGE -6.0 1e38
$$ 		REL	"PL2=PL[2]"
$$ 		INV_REL	"PL[2]=PL2"
$$ 		UNIT	"dB"
$$ 		FORMAT	"%14.2f dB"
$$ 		TEXT	" "
$$ END
$$ T_NAME		PL12
$$ 		TYPE	R32
$$ 		CLASS	ACQU
$$ 		SUBRANGE -6.0 1e38
$$ 		REL	"PL12=PL[12]"
$$ 		INV_REL	"PL[12]=PL12"
$$ 		UNIT	"dB"
$$ 		FORMAT	"%14.2f dB"
$$ 		TEXT	" "
$$ END
$$ NAME		SFO2
$$ 		FORMAT	"%14.7f MHz"
$$ 		TEXT	" "
$$ END
$$ 
##$PARAMETERFILE=	(parm.txt, ASCII, E:/%E5%9C%A8%E6%89%80%E7%A0%94%E7%A9%B6/%E6%98%BE%E8%89%B2%E5%BA%95%E7%89%A9%E7%A0%94%E7%A9%B6/%E8%AF%BE%E9%A2%98%E5%AE%9E%E9%AA%8C%E8%AE%A1%E5%88%92%E3%80%81%E8%AE%B0%E5%BD%95%E5%8F%8A%E6%80%BB%E7%BB%93/%E6%A0%B8%E7%A3%81%E5%9B%BE%E8%B0%B1/20150212/529-150129%EF%BC%88%E6%9C%A8%E7%B3%96%E8%8B%B7%EF%BC%89/2/pdata/1/parm.txt, 0)
$$ 
$$ Current Data Parameters
$$ NAME         529-150129                
$$ EXPNO                 2                
$$ PROCNO                1                
$$ 
$$ F2 - Acquisition Parameters
$$ Date_          20150204                
$$ Time              20.38                
$$ INSTRUM          DPX300                
$$ PROBHD   5 mm PABBO BB/                
$$ PULPROG          zgdc30                
$$ TD                65536                
$$ SOLVENT           CDCl3                
$$ NS                 1000                
$$ DS                    4                
$$ SWH           19607.844 Hz             
$$ FIDRES         0.299192 Hz             
$$ AQ            1.6712180 sec            
$$ RG               1149.4                
$$ DW               25.500 usec           
$$ DE                 6.00 usec           
$$ TE                295.2 K              
$$ D1           2.00000000 sec            
$$ d11          0.03000000 sec            
$$ TD0                   1                
$$ 
$$ ======== CHANNEL f1 ========
$$ NUC1                13C                
$$ P1                 9.00 usec           
$$ PL1               -1.00 dB             
$$ SFO1         75.4752953 MHz            
$$ 
$$ ======== CHANNEL f2 ========
$$ CPDPRG2         waltz16                
$$ NUC2                 1H                
$$ PCPD2             80.00 usec           
$$ PL2                0.00 dB             
$$ PL12              15.80 dB             
$$ SFO2        300.1312005 MHz            
$$ 
$$ F2 - Processing parameters
$$ SI                32768                
$$ SF           75.4677490 MHz            
$$ WDW                  EM                
$$ SSB                   0                
$$ LB                 1.00 Hz             
$$ GB                    0                
$$ PC                 1.40                
$$ 
##$PARAMETERFILE=	(peak.txt, ASCII, E:/%E5%9C%A8%E6%89%80%E7%A0%94%E7%A9%B6/%E6%98%BE%E8%89%B2%E5%BA%95%E7%89%A9%E7%A0%94%E7%A9%B6/%E8%AF%BE%E9%A2%98%E5%AE%9E%E9%AA%8C%E8%AE%A1%E5%88%92%E3%80%81%E8%AE%B0%E5%BD%95%E5%8F%8A%E6%80%BB%E7%BB%93/%E6%A0%B8%E7%A3%81%E5%9B%BE%E8%B0%B1/20150212/529-150129%EF%BC%88%E6%9C%A8%E7%B3%96%E8%8B%B7%EF%BC%89/2/pdata/1/peak.txt, 0)
$$ DU=d:, USER=pub, NAME=529-150129, EXPNO=2, PROCNO=1
$$ F1=175.234ppm, F2=92.840ppm, MI=0.44cm, MAXI=5.19cm, PC=1.400
$$      #     ADDRESS            FREQUENCY         INTENSITY
$$                            [Hz]        [PPM]
$$      1      7574.9    12817.213     169.8370         2.85
$$ 
$$      2      7635.6    12780.908     169.3559         2.14
$$ 
$$      3      8704.8    12141.102     160.8780         1.66
$$ 
$$      4      8943.0    11998.551     158.9891         1.99
$$ 
$$      5      9467.0    11685.049     154.8350         1.79
$$ 
$$      6      9796.3    11487.960     152.2234         2.07
$$ 
$$      7     13134.3     9490.546     125.7563         3.11
$$ 
$$      8     14444.7     8706.418     115.3661         1.77
$$ 
$$      9     14668.5     8572.554     113.5923         3.16
$$ 
$$     10     14732.6     8534.190     113.0839         2.70
$$ 
$$     11     15855.6     7862.211     104.1798         3.10
$$ 
$$     12     16664.4     7378.212      97.7664         3.15
$$ 
$$     13     19222.8     5847.333      77.4812        14.66
$$ 
$$     14     19276.3     5815.303      77.0568        15.00
$$ 
$$     15     19329.7     5783.351      76.6334        14.85
$$ 
$$     16     20146.9     5294.330      70.1535         2.95
$$ 
$$     17     20217.5     5252.076      69.5937         3.19
$$ 
$$     18     20407.2     5138.595      68.0899         3.19
$$ 
$$     19     21199.4     4664.515      61.8081         2.61
$$ 
$$     20     26371.4     1569.688      20.7995         3.71
$$ 
$$     21     26378.2     1565.662      20.7461         3.58
$$ 
$$     22     26382.6     1562.974      20.7105         3.64
$$ 
$$     23     26635.9     1411.433      18.7025         3.41
$$ 
$$ 
##$PARAMETERFILE=	(procs, ASCII, E:/%E5%9C%A8%E6%89%80%E7%A0%94%E7%A9%B6/%E6%98%BE%E8%89%B2%E5%BA%95%E7%89%A9%E7%A0%94%E7%A9%B6/%E8%AF%BE%E9%A2%98%E5%AE%9E%E9%AA%8C%E8%AE%A1%E5%88%92%E3%80%81%E8%AE%B0%E5%BD%95%E5%8F%8A%E6%80%BB%E7%BB%93/%E6%A0%B8%E7%A3%81%E5%9B%BE%E8%B0%B1/20150212/529-150129%EF%BC%88%E6%9C%A8%E7%B3%96%E8%8B%B7%EF%BC%89/2/pdata/1/procs, 0)
$$ ##TITLE= Parameter file, TOPSPIN		Version 1.3
$$ ##JCAMPDX= 5.0
$$ ##DATATYPE= Parameter Values
$$ ##ORIGIN= Bruker BioSpin GmbH
$$ ##OWNER= nmr
$$ $$ 2015-02-05 08:38:39.718 +0800  nmr@NMR
$$ $$ d:/data/pub/nmr/529-150129/2/pdata/1//procs
$$ ##$ABSF1= 229.9025
$$ ##$ABSF2= -29.91501
$$ ##$ABSG= 5
$$ ##$ABSL= 3
$$ ##$ALPHA= 0
$$ ##$AQORDER= 0
$$ ##$ASSFAC= 0
$$ ##$ASSFACI= 0
$$ ##$ASSFACX= 0
$$ ##$ASSWID= 0
$$ ##$AUNMP= <proc_1dnp>
$$ ##$AXLEFT= 0
$$ ##$AXRIGHT= 0
$$ ##$AXTYPE= 0
$$ ##$AXUNIT= <>
$$ ##$AZFE= 0.1
$$ ##$AZFW= 0.5
$$ ##$BCFW= 0
$$ ##$BC_mod= 2
$$ ##$BYTORDP= 0
$$ ##$COROFFS= 0
$$ ##$CY= 15
$$ ##$DATMOD= 1
$$ ##$DC= 0
$$ ##$DFILT= <>
$$ ##$DTYPP= 0
$$ ##$F1P= 229.902496337891
$$ ##$F2P= -29.915020377162
$$ ##$FCOR= 0.5
$$ ##$FTSIZE= 32768
$$ ##$FT_mod= 6
$$ ##$GAMMA= 0
$$ ##$GB= 0
$$ ##$INTBC= 1
$$ ##$INTSCL= 1
$$ ##$ISEN= 30
$$ ##$LB= 1
$$ ##$LEV0= 0
$$ ##$LPBIN= 0
$$ ##$MAXI= 14.5
$$ ##$MC2= 0
$$ ##$MEAN= 0
$$ ##$ME_mod= 0
$$ ##$MI= 0
$$ ##$NCOEF= 0
$$ ##$NC_proc= -3
$$ ##$NLEV= 6
$$ ##$NOISF1= 0
$$ ##$NOISF2= 0
$$ ##$NSP= 0
$$ ##$NTH_PI= 0
$$ ##$NZP= 0
$$ ##$OFFSET= 229.9025
$$ ##$PC= 1.4
$$ ##$PHC0= -69.71019
$$ ##$PHC1= 53.46462
$$ ##$PH_mod= 1
$$ ##$PKNL= yes
$$ ##$PPARMOD= 0
$$ ##$PPDIAG= 0
$$ ##$PPIPTYP= 0
$$ ##$PPMPNUM= 100
$$ ##$PPRESOL= 1
$$ ##$PSCAL= 0
$$ ##$PSIGN= 0
$$ ##$REVERSE= no
$$ ##$SF= 75.467749
$$ ##$SI= 32768
$$ ##$SIGF1= 0
$$ ##$SIGF2= 0
$$ ##$SINO= 80
$$ ##$SIOLD= 32768
$$ ##$SREGLST= <13C.CDCl3>
$$ ##$SSB= 0
$$ ##$STSI= 32768
$$ ##$STSR= 0
$$ ##$SW_p= 19607.8431372549
$$ ##$SYMM= 0
$$ ##$S_DEV= 0
$$ ##$TDeff= 65536
$$ ##$TDoff= 0
$$ ##$TI= <>
$$ ##$TILT= no
$$ ##$TM1= 0
$$ ##$TM2= 0
$$ ##$TOPLEV= 0
$$ ##$USERP1= <user>
$$ ##$USERP2= <user>
$$ ##$USERP3= <user>
$$ ##$USERP4= <user>
$$ ##$USERP5= <user>
$$ ##$WDW= 1
$$ ##$XDIM= 64
$$ ##$YMAX_p= 408377455
$$ ##$YMIN_p= -4477562
$$ ##END=
$$ 
##$PARAMETERFILE=	(pulseprogram, ASCII, E:/%E5%9C%A8%E6%89%80%E7%A0%94%E7%A9%B6/%E6%98%BE%E8%89%B2%E5%BA%95%E7%89%A9%E7%A0%94%E7%A9%B6/%E8%AF%BE%E9%A2%98%E5%AE%9E%E9%AA%8C%E8%AE%A1%E5%88%92%E3%80%81%E8%AE%B0%E5%BD%95%E5%8F%8A%E6%80%BB%E7%BB%93/%E6%A0%B8%E7%A3%81%E5%9B%BE%E8%B0%B1/20150212/529-150129%EF%BC%88%E6%9C%A8%E7%B3%96%E8%8B%B7%EF%BC%89/2/pulseprogram, 0)
$$ # 1 "C:/Bruker/TP13/exp/stan/nmr/lists/pp/zgdc30"
$$ ;zgdc30
$$ ;avance-version (07/04/03)
$$ ;1D sequence with decoupling
$$ ;using 30 degree flip angle
$$ ;
$$ ;$CLASS=HighRes
$$ ;$DIM=1D
$$ ;$TYPE=
$$ ;$SUBTYPE=
$$ ;$COMMENT=
$$ 
$$ 
$$ # 1 "C:/Bruker/TP13/exp/stan/nmr/lists/pp/Avance.incl" 1
$$ ;Avance.incl
$$ ;
$$ ;avance-version (07/01/22)
$$ ;
$$ ;$CLASS=HighRes Incl
$$ ;$COMMENT=
$$ 
$$ 
$$ 
$$ 
$$ 
$$ 
$$ 
$$ 
$$ 
$$ 
$$ 
$$ 
$$ 
$$ 
$$ 
$$ 
$$ 
$$ 
$$ 
$$ 
$$ 
$$ 
$$ 
$$ 
$$ 
$$ 
$$ 
$$ 
$$ 
$$ 
$$ 
$$ 
$$ 
$$ 
$$ 
$$ 
$$ 
$$ 
$$ 
$$ 
$$ 
$$ 
$$ 
$$ 
$$ 
$$ 
$$ 
$$ 
$$ 
$$ 
$$ 
$$ 
$$ 
$$ 
$$ 
$$ 
$$ 
$$ 
$$ 
$$ 
$$ 
$$ 
$$ 
$$ 
$$ 
$$ 
$$ 
$$ 
$$ 
$$ 
$$ 
$$ 
$$ 
$$ 
$$ 
$$ 
$$ 
$$ 
$$ 
$$ 
$$ 
$$ 
$$ 
$$ 
$$ 
$$ 
$$ 
$$ 
$$ 
$$ 
$$ 
$$ 
$$ 
$$ 
$$ 
$$ 
$$ 
$$ 
$$ 
$$ 
$$ 
$$ 
$$ 
$$ 
$$ 
$$ 
$$ 
$$ 
$$ 
$$ 
$$ 
$$ 
$$ 
$$ 
$$ 
$$ 
$$ 
$$ 
$$ 
$$ 
$$ 
$$ 
$$ 
$$ 
$$ 
$$ 
$$ 
$$ 
$$ 
$$ ;$Id: Avance1.incl,v 1.10.6.2 2007/01/22 13:54:46 ber Exp $
$$ # 13 "C:/Bruker/TP13/exp/stan/nmr/lists/pp/zgdc30" 2
$$ 
$$ 
$$ 
$$ "d11=30m"
$$ 
$$ 
$$ "acqt0=-p1*0.66/3.1416"
$$ 
$$ 
$$ # 1 "mc_line 22 file C:/Bruker/TP13/exp/stan/nmr/lists/pp/zgdc30 expanding definition part of mc command before ze"
$$ define delay MCWRK
$$ define delay MCREST
$$ "MCWRK = 0.500000*30m"
$$ "MCREST = 30m - 30m"
$$ # 22 "C:/Bruker/TP13/exp/stan/nmr/lists/pp/zgdc30"
$$ 1 ze
$$ # 1 "mc_line 22 file C:/Bruker/TP13/exp/stan/nmr/lists/pp/zgdc30 expanding definition of mc command after ze"
$$ # 23 "C:/Bruker/TP13/exp/stan/nmr/lists/pp/zgdc30"
$$   d11 pl12:f2 
$$ # 1 "mc_line 24 file C:/Bruker/TP13/exp/stan/nmr/lists/pp/zgdc30 expanding start label for mc command"
$$ 2 MCWRK  * 2 do:f2
$$ LBLF0, MCREST
$$ # 25 "C:/Bruker/TP13/exp/stan/nmr/lists/pp/zgdc30"
$$   d11 cpd2:f2
$$   d1
$$   p1*0.33 ph1
$$   go=2 ph31
$$ # 1 "mc_line 29 file C:/Bruker/TP13/exp/stan/nmr/lists/pp/zgdc30 expanding mc command in line"
$$   MCWRK do:f2 wr #0
$$   MCWRK zd 
$$   lo to LBLF0 times td0
$$ 
$$ # 30 "C:/Bruker/TP13/exp/stan/nmr/lists/pp/zgdc30"
$$ exit
$$ 
$$ 
$$ ph1=0 2 2 0 1 3 3 1
$$ ph31=0 2 2 0 1 3 3 1
$$ 
$$ 
$$ ;pl1 : f1 channel - power level for pulse (default)
$$ ;pl12: f2 channel - power level for CPD/BB decoupling
$$ ;p1 : f1 channel -  90 degree high power pulse
$$ ;d1 : relaxation delay; 1-5 * T1
$$ ;d11: delay for disk I/O                             [30 msec]
$$ ;NS: 1 * n, total number of scans: NS * TD0
$$ ;cpd2: decoupling according to sequence defined by cpdprg2
$$ ;pcpd2: f2 channel - 90 degree pulse for decoupling sequence
$$ 
$$ 
$$ 
$$ ;$Id: zgdc30,v 1.8.6.2 2007/04/11 13:16:56 ber Exp $
$$ 
##$PARAMETERFILE=	(scon, ASCII, E:/%E5%9C%A8%E6%89%80%E7%A0%94%E7%A9%B6/%E6%98%BE%E8%89%B2%E5%BA%95%E7%89%A9%E7%A0%94%E7%A9%B6/%E8%AF%BE%E9%A2%98%E5%AE%9E%E9%AA%8C%E8%AE%A1%E5%88%92%E3%80%81%E8%AE%B0%E5%BD%95%E5%8F%8A%E6%80%BB%E7%BB%93/%E6%A0%B8%E7%A3%81%E5%9B%BE%E8%B0%B1/20150212/529-150129%EF%BC%88%E6%9C%A8%E7%B3%96%E8%8B%B7%EF%BC%89/2/scon, 0)
$$ ##TITLE= Parameter file, TOPSPIN		Version 1.3
$$ ##JCAMPDX= 5.0
$$ ##DATATYPE= Parameter Values
$$ ##ORIGIN= Bruker BioSpin GmbH
$$ ##OWNER= nmr
$$ $$ 2015-02-04 19:35:39.812 +0800  nmr@NMR
$$ $$ D:\/data/pub/nmr/529-150129/2/scon
$$ ##$BLKPA= (0..15)
$$ 3 3 3 3 3 3 3 3 3 3 3 3 3 3 3 3 
$$ ##$BLKTR= (0..15)
$$ 3 3 3 3 3 3 3 3 3 3 3 3 3 3 3 3 
$$ ##$DE1= 2
$$ ##$DE2= 2
$$ ##$DEADC= 4
$$ ##$DEPA= 2
$$ ##$DERX= 3
$$ ##$PHASP4= (0..15)
$$ 0.5 0.5 0.5 0.5 0.5 0.5 0.5 0.5 0.5 0.5 0.5 0.5 0.5 0.5 0.5 0.5 
$$ ##$PHASPR= (0..15)
$$ 3 3 3 3 3 3 3 3 3 3 3 3 3 3 3 3 
$$ ##$SHAPPR= (0..15)
$$ 1.6 1.6 1.6 1.6 1.6 1.6 1.6 1.6 1.6 1.6 1.6 1.6 1.6 1.6 1.6 1.6 
$$ ##END=
$$ 
##$PARAMETERFILE=	(uxnmr.par, ASCII, E:/%E5%9C%A8%E6%89%80%E7%A0%94%E7%A9%B6/%E6%98%BE%E8%89%B2%E5%BA%95%E7%89%A9%E7%A0%94%E7%A9%B6/%E8%AF%BE%E9%A2%98%E5%AE%9E%E9%AA%8C%E8%AE%A1%E5%88%92%E3%80%81%E8%AE%B0%E5%BD%95%E5%8F%8A%E6%80%BB%E7%BB%93/%E6%A0%B8%E7%A3%81%E5%9B%BE%E8%B0%B1/20150212/529-150129%EF%BC%88%E6%9C%A8%E7%B3%96%E8%8B%B7%EF%BC%89/2/uxnmr.par, 0)
$$ ##TITLE= Parameter file, TOPSPIN		Version 1.3
$$ ##JCAMPDX= 5.0
$$ ##DATATYPE= Parameter Values
$$ ##ORIGIN= Bruker BioSpin GmbH
$$ ##OWNER= Administrator
$$ $$ 2014-09-30 11:26:32.828 +0800  nmr@NMR
$$ $$ C:/Bruker/TP13/conf/instr/DPX300/uxnmr.par
$$ ##$ACB= 0
$$ ##$ACBTAT= (0..15)
$$ 0 88 72 50 0 0 0 0 0 0 0 0 0 0 0 0
$$ ##$ACBTBA= (0..15)
$$ 0 30 40 0 0 0 0 0 0 0 0 0 0 0 0 0
$$ ##$ACBTCTL= (0..15)
$$ 0 0 0 0 0 0 0 0 0 0 0 0 0 0 0 0
$$ ##$ACBTDI= (0..15)
$$ 0 70 70 72 0 0 0 0 0 0 0 0 0 0 0 0
$$ ##$ACBTDM= (0..15)
$$ 0 0 0 0 0 0 0 0 0 0 0 0 0 0 0 0
$$ ##$ACBTFHI= (0..15)
$$ 0 0 0 0 0 0 0 0 0 0 0 0 0 0 0 0
$$ ##$ACBTFL= (0..15)
$$ 0 249 250 8 0 0 0 0 0 0 0 0 0 0 0 0
$$ ##$ACBTFLO= (0..15)
$$ 0 0 0 0 0 0 0 0 0 0 0 0 0 0 0 0
$$ ##$ACBTOUT= (0..15)
$$ 0 0 0 0 0 0 0 0 0 0 0 0 0 0 0 0
$$ ##$ACBTPO= (0..15)
$$ 0 100000 50000 20000 0 0 0 0 0 0 0 0 0 0 0 0
$$ ##$ACBTPW= (0..15)
$$ 0 0 0 0 0 0 0 0 0 0 0 0 0 0 0 0
$$ ##$ACBTSB= (0..15)
$$ 0 1 1 1 0 0 0 0 0 0 0 0 0 0 0 0
$$ ##$ACBTY= <no>
$$ ##$AQSBDHW= (0..31)
$$ 255 255 255 255 255 255 255 255 255 255 255 255 255 255 255 255 255 255 
$$ 255 255 255 255 255 255 255 255 255 255 255 255 255 255
$$ ##$AQSBDID= (0..31)
$$ 255 255 255 255 255 255 255 255 255 255 255 255 255 255 255 255 255 255 
$$ 255 255 255 255 255 255 255 255 255 255 255 255 255 255
$$ ##$AQSBDNO= (0..31)
$$ 255 255 255 255 255 255 255 255 255 255 255 255 255 255 255 255 255 255 
$$ 255 255 255 255 255 255 255 255 255 255 255 255 255 255
$$ ##$AQSBDTY= (0..31)
$$ 255 255 255 255 255 255 255 255 255 255 255 255 255 255 255 255 255 255 
$$ 255 255 255 255 255 255 255 255 255 255 255 255 255 255
$$ ##$AQSBUAD= (0..31)
$$ 255 255 255 255 255 255 255 255 255 255 255 255 255 255 255 255 255 255 
$$ 255 255 255 255 255 255 255 255 255 255 255 255 255 255
$$ ##$AQSECL= (0..31)
$$ 255 255 255 255 255 255 255 255 255 255 255 255 255 255 255 255 255 255 
$$ 255 255 255 255 255 255 255 255 255 255 255 255 255 255
$$ ##$AQSECLS= (0..31)
$$ 255 255 255 255 255 255 255 255 255 255 255 255 255 255 255 255 255 255 
$$ 255 255 255 255 255 255 255 255 255 255 255 255 255 255
$$ ##$ATT19F= (0..1)
$$ 0 0
$$ ##$ATT1H= (0..1)
$$ 0 0
$$ ##$ATT3H= (0..1)
$$ 0 0
$$ ##$ATTX= (0..1)
$$ 0 0
$$ ##$ATTY= (0..1)
$$ 0 0
$$ ##$ATTZ= (0..1)
$$ 0 0
$$ ##$BACSAIR= yes
$$ ##$BACSCAP= 60
$$ ##$BACSDEL= 10
$$ ##$BACSFCM= no
$$ ##$BACSOPT= <>
$$ ##$BACSTY= <tty08>
$$ ##$BARPTY= <no>
$$ ##$BFREQ= 300.13
$$ ##$BIRDS= no
$$ ##$BMPC= 0
$$ ##$BMPCTY= <no>
$$ ##$BPSUTY= <no>
$$ ##$BSMS= 1
$$ ##$BSMSTY= <tty02>
$$ ##$CFASMOD= (0..7)
$$ 2 2 0 0 0 0 0 0
$$ ##$CFASMUL= (0..7)
$$ 1 1 0 0 0 0 0 0
$$ ##$CNFTXDR= (0..7)
$$ 3 3 0 0 0 0 0 0
$$ ##$COMDIG2= 0
$$ ##$CPDBTY= <no>
$$ ##$CRCOTY= <no>
$$ ##$DATSTAT= no
$$ ##$DIGI140= (0..7)
$$ 0 0 0 0 0 0 0 0
$$ ##$DIGIB12= (0..7)
$$ 0 0 0 0 0 0 0 0
$$ ##$DIGIB16= (0..7)
$$ 0 0 0 0 0 0 0 0
$$ ##$DIGIFA= (0..7)
$$ 0 0 0 0 0 0 0 0
$$ ##$DIGIHA= (0..7)
$$ 0 0 0 0 0 0 0 0
$$ ##$DIGIHAF= (0..7)
$$ 0 0 0 0 0 0 0 0
$$ ##$DIGIHRD= (0..7)
$$ 0 0 0 0 0 0 0 0
$$ ##$DIGIIA= (0..7)
$$ 0 0 0 0 0 0 0 0
$$ ##$DIGIO16= (0..7)
$$ 0 0 0 0 0 0 0 0
$$ ##$DIGISA= (0..7)
$$ 0 0 0 0 0 0 0 0
$$ ##$DIGISAF= (0..7)
$$ 1 0 0 0 0 0 0 0
$$ ##$DIGISL= (0..7)
$$ 0 0 0 0 0 0 0 0
$$ ##$DIGITYI= (0..7)
$$ 0 0 0 0 0 0 0 0
$$ ##$DIGITYP= (0..7)
$$ 0 0 0 0 0 0 0 0
$$ ##$DIGITZ= 0
$$ ##$DRU= no
$$ ##$FCUMEM= (0..7)
$$ 258048 258048 0 0 0 0 0 0
$$ ##$FCUPAL= (0..7)
$$ 3 3 0 0 0 0 0 0
$$ ##$FQMIX= 0
$$ ##$FUNCMOD= <>
$$ ##$GCUTYPE= 1
$$ ##$GTUTY= <no>
$$ ##$HFAC= 3
$$ ##$HPCU= 0
$$ ##$HPCUTY= <no>
$$ ##$HPTXLP= (0..3)
$$ -1 -1 -1 -1
$$ ##$HPTXPI= (0..3)
$$ 0 0 0 0
$$ ##$HPTXPO= (0..3)
$$ 0 0 0 0
$$ ##$HPTXTY= (0..3)
$$ 0 0 0 0
$$ ##$IF451= 0
$$ ##$IFREQ= 1
$$ ##$INTFPR= 0
$$ ##$IPSO= no
$$ ##$LOCKTY= <tty03>
$$ ##$LOCSWID= 0
$$ ##$M2FAC= 0
$$ ##$MASTY= <no>
$$ ##$MEMPRM= 0
$$ ##$MHFAC= 0
$$ ##$MXFAC= 0
$$ ##$NAMPD1= <2H>
$$ ##$NAMPD10= <>
$$ ##$NAMPD11= <>
$$ ##$NAMPD12= <>
$$ ##$NAMPD13= <>
$$ ##$NAMPD14= <>
$$ ##$NAMPD15= <>
$$ ##$NAMPD16= <>
$$ ##$NAMPD2= <1H>
$$ ##$NAMPD3= <X-BB19F_2HS>
$$ ##$NAMPD4= <>
$$ ##$NAMPD5= <>
$$ ##$NAMPD6= <>
$$ ##$NAMPD7= <>
$$ ##$NAMPD8= <>
$$ ##$NAMPD9= <>
$$ ##$NFCU= 2
$$ ##$NMRCH= 2
$$ ##$NMRMEM= 16384
$$ ##$NRCU= 1
$$ ##$NROUT= 1
$$ ##$PAMPF1= (0..15)
$$ 75 99 0 27 2 0 0 203 134 46 255 117 1 0 0 0
$$ ##$PAMPF2= (0..15)
$$ 0 0 0 0 0 0 0 0 0 0 0 0 0 0 0 0
$$ ##$PAMPF3= (0..15)
$$ 0 0 0 0 0 0 0 0 0 0 0 0 0 0 0 0
$$ ##$PAMPF4= (0..15)
$$ 0 0 0 0 0 0 0 0 0 0 0 0 0 0 0 0
$$ ##$PAMPF5= (0..15)
$$ 0 0 0 0 0 0 0 0 0 0 0 0 0 0 0 0
$$ ##$PAMPF6= (0..15)
$$ 0 0 0 0 0 0 0 0 0 0 0 0 0 0 0 0
$$ ##$PAMPF7= (0..15)
$$ 0 0 0 0 0 0 0 0 0 0 0 0 0 0 0 0
$$ ##$PAMPF8= (0..15)
$$ 0 0 0 0 0 0 0 0 0 0 0 0 0 0 0 0
$$ ##$PH4= 0
$$ ##$PHF4TY= <no>
$$ ##$POWCHK= no
$$ ##$PRAMD1= (0..7)
$$ 0 1048576 0 0 0 1048576 0 0
$$ ##$PRAMD10= (0..7)
$$ 0 0 0 0 0 0 0 0
$$ ##$PRAMD11= (0..7)
$$ 0 0 0 0 0 0 0 0
$$ ##$PRAMD12= (0..7)
$$ 0 0 0 0 0 0 0 0
$$ ##$PRAMD13= (0..7)
$$ 0 0 0 0 0 0 0 0
$$ ##$PRAMD14= (0..7)
$$ 0 0 0 0 0 0 0 0
$$ ##$PRAMD15= (0..7)
$$ 0 0 0 0 0 0 0 0
$$ ##$PRAMD16= (0..7)
$$ 0 0 0 0 0 0 0 0
$$ ##$PRAMD17= (0..7)
$$ 0 0 0 0 0 0 0 0
$$ ##$PRAMD18= (0..7)
$$ 0 0 0 0 0 0 0 0
$$ ##$PRAMD19= (0..7)
$$ 0 0 0 0 0 0 0 0
$$ ##$PRAMD2= (0..7)
$$ 0 0 0 0 0 0 0 0
$$ ##$PRAMD20= (0..7)
$$ 0 0 0 0 0 0 0 0
$$ ##$PRAMD21= (0..7)
$$ 0 0 0 0 0 0 0 0
$$ ##$PRAMD3= (0..7)
$$ 2 0 0 0 2 0 0 0
$$ ##$PRAMD4= (0..7)
$$ 2147483644 2146435071 2147483647 134217727 2147483644 2146435071 2147483647 
$$ 134217727
$$ ##$PRAMD5= (0..7)
$$ 0 0 0 0 0 0 0 0
$$ ##$PRAMD6= (0..7)
$$ 0 0 0 0 0 0 0 0
$$ ##$PRAMD7= (0..7)
$$ 0 0 0 0 0 0 0 0
$$ ##$PRAMD8= (0..7)
$$ 0 0 0 0 0 0 0 0
$$ ##$PRAMD9= (0..7)
$$ 0 0 0 0 0 0 0 0
$$ ##$PRAMLED= (0..1)
$$ 15 15
$$ ##$PRAMP1= <tty01>
$$ ##$PRAMP2= <no>
$$ ##$PRAMP3= <no>
$$ ##$PRAMP4= <no>
$$ ##$PRAMP5= <no>
$$ ##$PRAMP6= <no>
$$ ##$PRAMP7= <no>
$$ ##$PRAMP8= <no>
$$ ##$PRAMPTP= 0
$$ ##$PREPTY= <no>
$$ ##$PRESHLD= 0
$$ ##$PTS160= -1
$$ ##$PTSA2X= (0..7)
$$ 0 0 0 0 0 0 0 0
$$ ##$PTSF2X= (0..7)
$$ 309 309 0 0 0 0 0 0
$$ ##$PTSFMX= (0..7)
$$ 620 620 0 0 0 0 0 0
$$ ##$PULCHK= no
$$ ##$RCUCDS= (0..7)
$$ 4194304 0 0 0 0 0 0 0
$$ ##$RCUCFS= (0..7)
$$ 4096 0 0 0 0 0 0 0
$$ ##$RCUCSS= (0..7)
$$ 262144 0 0 0 0 0 0 0
$$ ##$RCUI2C1= (0..7)
$$ 78 66 0 0 0 0 0 0
$$ ##$RCUI2C2= (0..7)
$$ 0 0 0 0 0 0 0 0
$$ ##$RCUI2C3= (0..7)
$$ 0 0 0 0 0 0 0 0
$$ ##$RCUI2C4= (0..7)
$$ 0 0 0 0 0 0 0 0
$$ ##$RCUI2C5= (0..7)
$$ 0 0 0 0 0 0 0 0
$$ ##$RCUI2C6= (0..7)
$$ 0 0 0 0 0 0 0 0
$$ ##$RCUI2C7= (0..7)
$$ 0 0 0 0 0 0 0 0
$$ ##$RCUI2C8= (0..7)
$$ 0 0 0 0 0 0 0 0
$$ ##$RDCU= 0
$$ ##$RGTYPE= (0..7)
$$ 5 0 0 0 0 0 0 0
$$ ##$RG_max= (0..7)
$$ 46341 0 0 0 0 0 0 0 
$$ ##$RG_min= (0..7)
$$ 1 0 0 0 0 0 0 0 
$$ ##$RG_tab1= (0..255)
$$ 1 1.1 1.3 1.4 1.6 1.8 2 2.2 2.5 2.8 3.2 3.6 4 4.5 5 5.7 6.3 7.1 8 9 10.1 
$$ 11.3 12.7 14.3 16 18 20.2 22.6 25.4 28.5 32 35.9 40.3 45.3 50.8 57 64 
$$ 71.8 80.6 90.5 101.6 114 128 143.7 161.3 181 203.2 228.1 256 287.4 322.5 
$$ 362 406.4 456.1 512 574.7 645.1 724.1 812.7 912.3 1024 1149.4 1290.2 1448.2 
$$ 1625.5 1824.6 2048 2298.8 2580.3 2896.3 3251 3649.1 4096 4597.6 5160.6 
$$ 5792.6 6502 7298.2 8192 9195.2 10321.3 11585.2 13004 14596.5 16384 18390.4 
$$ 20642.5 23170.5 26008 29193 32768 36780.8 41285.1 46341 -1 -1 -1 -1 -1 
$$ -1 -1 -1 -1 -1 -1 -1 -1 -1 -1 -1 -1 -1 -1 -1 -1 -1 -1 -1 -1 -1 -1 -1 -1 
$$ -1 -1 -1 -1 -1 -1 -1 -1 -1 -1 -1 -1 -1 -1 -1 -1 -1 -1 -1 -1 -1 -1 -1 -1 
$$ -1 -1 -1 -1 -1 -1 -1 -1 -1 -1 -1 -1 -1 -1 -1 -1 -1 -1 -1 -1 -1 -1 -1 -1 
$$ -1 -1 -1 -1 -1 -1 -1 -1 -1 -1 -1 -1 -1 -1 -1 -1 -1 -1 -1 -1 -1 -1 -1 -1 
$$ -1 -1 -1 -1 -1 -1 -1 -1 -1 -1 -1 -1 -1 -1 -1 -1 -1 -1 -1 -1 -1 -1 -1 -1 
$$ -1 -1 -1 -1 -1 -1 -1 -1 -1 -1 -1 -1 -1 -1 -1 -1 -1 -1 -1 -1 -1 -1 -1 -1 
$$ -1 -1 -1 -1 -1 -1 -1 -1 -1 -1 -1 -1 -1
$$ ##$RG_tab2= (0..255)
$$ -1 -1 -1 -1 -1 -1 -1 -1 -1 -1 -1 -1 -1 -1 -1 -1 -1 -1 -1 -1 -1 -1 -1 -1 
$$ -1 -1 -1 -1 -1 -1 -1 -1 -1 -1 -1 -1 -1 -1 -1 -1 -1 -1 -1 -1 -1 -1 -1 -1 
$$ -1 -1 -1 -1 -1 -1 -1 -1 -1 -1 -1 -1 -1 -1 -1 -1 -1 -1 -1 -1 -1 -1 -1 -1 
$$ -1 -1 -1 -1 -1 -1 -1 -1 -1 -1 -1 -1 -1 -1 -1 -1 -1 -1 -1 -1 -1 -1 -1 -1 
$$ -1 -1 -1 -1 -1 -1 -1 -1 -1 -1 -1 -1 -1 -1 -1 -1 -1 -1 -1 -1 -1 -1 -1 -1 
$$ -1 -1 -1 -1 -1 -1 -1 -1 -1 -1 -1 -1 -1 -1 -1 -1 -1 -1 -1 -1 -1 -1 -1 -1 
$$ -1 -1 -1 -1 -1 -1 -1 -1 -1 -1 -1 -1 -1 -1 -1 -1 -1 -1 -1 -1 -1 -1 -1 -1 
$$ -1 -1 -1 -1 -1 -1 -1 -1 -1 -1 -1 -1 -1 -1 -1 -1 -1 -1 -1 -1 -1 -1 -1 -1 
$$ -1 -1 -1 -1 -1 -1 -1 -1 -1 -1 -1 -1 -1 -1 -1 -1 -1 -1 -1 -1 -1 -1 -1 -1 
$$ -1 -1 -1 -1 -1 -1 -1 -1 -1 -1 -1 -1 -1 -1 -1 -1 -1 -1 -1 -1 -1 -1 -1 -1 
$$ -1 -1 -1 -1 -1 -1 -1 -1 -1 -1 -1 -1 -1 -1 -1 -1
$$ ##$RG_tab3= (0..255)
$$ -1 -1 -1 -1 -1 -1 -1 -1 -1 -1 -1 -1 -1 -1 -1 -1 -1 -1 -1 -1 -1 -1 -1 -1 
$$ -1 -1 -1 -1 -1 -1 -1 -1 -1 -1 -1 -1 -1 -1 -1 -1 -1 -1 -1 -1 -1 -1 -1 -1 
$$ -1 -1 -1 -1 -1 -1 -1 -1 -1 -1 -1 -1 -1 -1 -1 -1 -1 -1 -1 -1 -1 -1 -1 -1 
$$ -1 -1 -1 -1 -1 -1 -1 -1 -1 -1 -1 -1 -1 -1 -1 -1 -1 -1 -1 -1 -1 -1 -1 -1 
$$ -1 -1 -1 -1 -1 -1 -1 -1 -1 -1 -1 -1 -1 -1 -1 -1 -1 -1 -1 -1 -1 -1 -1 -1 
$$ -1 -1 -1 -1 -1 -1 -1 -1 -1 -1 -1 -1 -1 -1 -1 -1 -1 -1 -1 -1 -1 -1 -1 -1 
$$ -1 -1 -1 -1 -1 -1 -1 -1 -1 -1 -1 -1 -1 -1 -1 -1 -1 -1 -1 -1 -1 -1 -1 -1 
$$ -1 -1 -1 -1 -1 -1 -1 -1 -1 -1 -1 -1 -1 -1 -1 -1 -1 -1 -1 -1 -1 -1 -1 -1 
$$ -1 -1 -1 -1 -1 -1 -1 -1 -1 -1 -1 -1 -1 -1 -1 -1 -1 -1 -1 -1 -1 -1 -1 -1 
$$ -1 -1 -1 -1 -1 -1 -1 -1 -1 -1 -1 -1 -1 -1 -1 -1 -1 -1 -1 -1 -1 -1 -1 -1 
$$ -1 -1 -1 -1 -1 -1 -1 -1 -1 -1 -1 -1 -1 -1 -1 -1
$$ ##$RG_tab4= (0..255)
$$ -1 -1 -1 -1 -1 -1 -1 -1 -1 -1 -1 -1 -1 -1 -1 -1 -1 -1 -1 -1 -1 -1 -1 -1 
$$ -1 -1 -1 -1 -1 -1 -1 -1 -1 -1 -1 -1 -1 -1 -1 -1 -1 -1 -1 -1 -1 -1 -1 -1 
$$ -1 -1 -1 -1 -1 -1 -1 -1 -1 -1 -1 -1 -1 -1 -1 -1 -1 -1 -1 -1 -1 -1 -1 -1 
$$ -1 -1 -1 -1 -1 -1 -1 -1 -1 -1 -1 -1 -1 -1 -1 -1 -1 -1 -1 -1 -1 -1 -1 -1 
$$ -1 -1 -1 -1 -1 -1 -1 -1 -1 -1 -1 -1 -1 -1 -1 -1 -1 -1 -1 -1 -1 -1 -1 -1 
$$ -1 -1 -1 -1 -1 -1 -1 -1 -1 -1 -1 -1 -1 -1 -1 -1 -1 -1 -1 -1 -1 -1 -1 -1 
$$ -1 -1 -1 -1 -1 -1 -1 -1 -1 -1 -1 -1 -1 -1 -1 -1 -1 -1 -1 -1 -1 -1 -1 -1 
$$ -1 -1 -1 -1 -1 -1 -1 -1 -1 -1 -1 -1 -1 -1 -1 -1 -1 -1 -1 -1 -1 -1 -1 -1 
$$ -1 -1 -1 -1 -1 -1 -1 -1 -1 -1 -1 -1 -1 -1 -1 -1 -1 -1 -1 -1 -1 -1 -1 -1 
$$ -1 -1 -1 -1 -1 -1 -1 -1 -1 -1 -1 -1 -1 -1 -1 -1 -1 -1 -1 -1 -1 -1 -1 -1 
$$ -1 -1 -1 -1 -1 -1 -1 -1 -1 -1 -1 -1 -1 -1 -1 -1
$$ ##$RG_tab5= (0..255)
$$ -1 -1 -1 -1 -1 -1 -1 -1 -1 -1 -1 -1 -1 -1 -1 -1 -1 -1 -1 -1 -1 -1 -1 -1 
$$ -1 -1 -1 -1 -1 -1 -1 -1 -1 -1 -1 -1 -1 -1 -1 -1 -1 -1 -1 -1 -1 -1 -1 -1 
$$ -1 -1 -1 -1 -1 -1 -1 -1 -1 -1 -1 -1 -1 -1 -1 -1 -1 -1 -1 -1 -1 -1 -1 -1 
$$ -1 -1 -1 -1 -1 -1 -1 -1 -1 -1 -1 -1 -1 -1 -1 -1 -1 -1 -1 -1 -1 -1 -1 -1 
$$ -1 -1 -1 -1 -1 -1 -1 -1 -1 -1 -1 -1 -1 -1 -1 -1 -1 -1 -1 -1 -1 -1 -1 -1 
$$ -1 -1 -1 -1 -1 -1 -1 -1 -1 -1 -1 -1 -1 -1 -1 -1 -1 -1 -1 -1 -1 -1 -1 -1 
$$ -1 -1 -1 -1 -1 -1 -1 -1 -1 -1 -1 -1 -1 -1 -1 -1 -1 -1 -1 -1 -1 -1 -1 -1 
$$ -1 -1 -1 -1 -1 -1 -1 -1 -1 -1 -1 -1 -1 -1 -1 -1 -1 -1 -1 -1 -1 -1 -1 -1 
$$ -1 -1 -1 -1 -1 -1 -1 -1 -1 -1 -1 -1 -1 -1 -1 -1 -1 -1 -1 -1 -1 -1 -1 -1 
$$ -1 -1 -1 -1 -1 -1 -1 -1 -1 -1 -1 -1 -1 -1 -1 -1 -1 -1 -1 -1 -1 -1 -1 -1 
$$ -1 -1 -1 -1 -1 -1 -1 -1 -1 -1 -1 -1 -1 -1 -1 -1
$$ ##$RG_tab6= (0..255)
$$ -1 -1 -1 -1 -1 -1 -1 -1 -1 -1 -1 -1 -1 -1 -1 -1 -1 -1 -1 -1 -1 -1 -1 -1 
$$ -1 -1 -1 -1 -1 -1 -1 -1 -1 -1 -1 -1 -1 -1 -1 -1 -1 -1 -1 -1 -1 -1 -1 -1 
$$ -1 -1 -1 -1 -1 -1 -1 -1 -1 -1 -1 -1 -1 -1 -1 -1 -1 -1 -1 -1 -1 -1 -1 -1 
$$ -1 -1 -1 -1 -1 -1 -1 -1 -1 -1 -1 -1 -1 -1 -1 -1 -1 -1 -1 -1 -1 -1 -1 -1 
$$ -1 -1 -1 -1 -1 -1 -1 -1 -1 -1 -1 -1 -1 -1 -1 -1 -1 -1 -1 -1 -1 -1 -1 -1 
$$ -1 -1 -1 -1 -1 -1 -1 -1 -1 -1 -1 -1 -1 -1 -1 -1 -1 -1 -1 -1 -1 -1 -1 -1 
$$ -1 -1 -1 -1 -1 -1 -1 -1 -1 -1 -1 -1 -1 -1 -1 -1 -1 -1 -1 -1 -1 -1 -1 -1 
$$ -1 -1 -1 -1 -1 -1 -1 -1 -1 -1 -1 -1 -1 -1 -1 -1 -1 -1 -1 -1 -1 -1 -1 -1 
$$ -1 -1 -1 -1 -1 -1 -1 -1 -1 -1 -1 -1 -1 -1 -1 -1 -1 -1 -1 -1 -1 -1 -1 -1 
$$ -1 -1 -1 -1 -1 -1 -1 -1 -1 -1 -1 -1 -1 -1 -1 -1 -1 -1 -1 -1 -1 -1 -1 -1 
$$ -1 -1 -1 -1 -1 -1 -1 -1 -1 -1 -1 -1 -1 -1 -1 -1
$$ ##$RG_tab7= (0..255)
$$ -1 -1 -1 -1 -1 -1 -1 -1 -1 -1 -1 -1 -1 -1 -1 -1 -1 -1 -1 -1 -1 -1 -1 -1 
$$ -1 -1 -1 -1 -1 -1 -1 -1 -1 -1 -1 -1 -1 -1 -1 -1 -1 -1 -1 -1 -1 -1 -1 -1 
$$ -1 -1 -1 -1 -1 -1 -1 -1 -1 -1 -1 -1 -1 -1 -1 -1 -1 -1 -1 -1 -1 -1 -1 -1 
$$ -1 -1 -1 -1 -1 -1 -1 -1 -1 -1 -1 -1 -1 -1 -1 -1 -1 -1 -1 -1 -1 -1 -1 -1 
$$ -1 -1 -1 -1 -1 -1 -1 -1 -1 -1 -1 -1 -1 -1 -1 -1 -1 -1 -1 -1 -1 -1 -1 -1 
$$ -1 -1 -1 -1 -1 -1 -1 -1 -1 -1 -1 -1 -1 -1 -1 -1 -1 -1 -1 -1 -1 -1 -1 -1 
$$ -1 -1 -1 -1 -1 -1 -1 -1 -1 -1 -1 -1 -1 -1 -1 -1 -1 -1 -1 -1 -1 -1 -1 -1 
$$ -1 -1 -1 -1 -1 -1 -1 -1 -1 -1 -1 -1 -1 -1 -1 -1 -1 -1 -1 -1 -1 -1 -1 -1 
$$ -1 -1 -1 -1 -1 -1 -1 -1 -1 -1 -1 -1 -1 -1 -1 -1 -1 -1 -1 -1 -1 -1 -1 -1 
$$ -1 -1 -1 -1 -1 -1 -1 -1 -1 -1 -1 -1 -1 -1 -1 -1 -1 -1 -1 -1 -1 -1 -1 -1 
$$ -1 -1 -1 -1 -1 -1 -1 -1 -1 -1 -1 -1 -1 -1 -1 -1
$$ ##$RG_tab8= (0..255)
$$ -1 -1 -1 -1 -1 -1 -1 -1 -1 -1 -1 -1 -1 -1 -1 -1 -1 -1 -1 -1 -1 -1 -1 -1 
$$ -1 -1 -1 -1 -1 -1 -1 -1 -1 -1 -1 -1 -1 -1 -1 -1 -1 -1 -1 -1 -1 -1 -1 -1 
$$ -1 -1 -1 -1 -1 -1 -1 -1 -1 -1 -1 -1 -1 -1 -1 -1 -1 -1 -1 -1 -1 -1 -1 -1 
$$ -1 -1 -1 -1 -1 -1 -1 -1 -1 -1 -1 -1 -1 -1 -1 -1 -1 -1 -1 -1 -1 -1 -1 -1 
$$ -1 -1 -1 -1 -1 -1 -1 -1 -1 -1 -1 -1 -1 -1 -1 -1 -1 -1 -1 -1 -1 -1 -1 -1 
$$ -1 -1 -1 -1 -1 -1 -1 -1 -1 -1 -1 -1 -1 -1 -1 -1 -1 -1 -1 -1 -1 -1 -1 -1 
$$ -1 -1 -1 -1 -1 -1 -1 -1 -1 -1 -1 -1 -1 -1 -1 -1 -1 -1 -1 -1 -1 -1 -1 -1 
$$ -1 -1 -1 -1 -1 -1 -1 -1 -1 -1 -1 -1 -1 -1 -1 -1 -1 -1 -1 -1 -1 -1 -1 -1 
$$ -1 -1 -1 -1 -1 -1 -1 -1 -1 -1 -1 -1 -1 -1 -1 -1 -1 -1 -1 -1 -1 -1 -1 -1 
$$ -1 -1 -1 -1 -1 -1 -1 -1 -1 -1 -1 -1 -1 -1 -1 -1 -1 -1 -1 -1 -1 -1 -1 -1 
$$ -1 -1 -1 -1 -1 -1 -1 -1 -1 -1 -1 -1 -1 -1 -1 -1
$$ ##$ROUTER= 2
$$ ##$RX22TY= <tty10>
$$ ##$SCMTY= <no>
$$ ##$SPECTR= 5
$$ ##$SY2FLAG= 0
$$ ##$TFXNUM= 0
$$ ##$TRIPLO2= 0
$$ ##$VTUTY= <tty05>
$$ ##$WBREFAM= (0..15)
$$ 100 100 100 100 100 100 100 100 100 100 100 100 100 100 100 100
$$ ##$WBREFPH= (0..15)
$$ 0 0 0 0 0 0 0 0 0 0 0 0 0 0 0 0
$$ ##$XFAC= 2
$$ ##END=
$$ 
##$DECIM=	6
##$DSPFVS=	10
##NTUPLES=	NMRSPECTRUM
##VARNAME=	FREQUENCY,	SPECTRUM/REAL,	SPECTRUM/IMAG,	PAGE NUMBER
##SYMBOL=	X,	R,	I,	N
##VARTYPE=	INDEPENDENT,	DEPENDENT,	DEPENDENT,	PAGE
##VARFORM=	AFFN,	ASDF,	ASDF,	AFFN
##VARDIM=	65536,	65536,	65536,	2
##UNITS=	HZ,	ARBITRARY UNITS,	ARBITRARY UNITS,
##FIRST=	17350.224853515625,	14.667118072509765625,	-13.633581161499023438,	1
##LAST=	-2257.319704532623291,	-9.839565277099609375,	-14.815023422241210938,	2
##MIN=	-2257.319704532623291,	-15.413689613342285156,	-936.89788818359375,	1
##MAX=	17350.224853515625,	1582.6976318359375,	794.8909912109375,	1
##FACTOR=	-0.29919195175170898438,	0.019783720397949219882,	0.011711223602294922042,	1
##PAGE=	N=1
##DATATABLE=	(X++(R..R)), XYDATA
-57990G41Q4M3L2N6P5O3M4L4k1m5P3R9j2j17j05k6k0j3K3M9Ok6mP9N7Nj1N8J5q7p8l0K1L5
-57956A097M1Np4j27q7J8M8LLK1N0N1m3j09n1JML7M1L2OoO5J09L1k7n6m8l5k2M8M2ON1Q4n7
-57920A152j72j41j17q5k7kO2J29J44J00Rk3%m3o1j10j21m2rj9j7M5J7nK1M7P0P4O8mnn0j10
-57887G75pJ15J60Q9kn6r0k3L0L9L1l7l5K3O6J5o1p6q4j24j04j9N1J98K42Q5j6m5m8m1m2m0
-57855I69o5p2J1K0JK7N0K4j1o1r1k9K1O7R5M9Mj8jK9qk1J1m4n7n5lJ8l4p7n4k3jJ2mj3J5
-57818F81j5J1N5J3J0N3k7p8o9o6q0q4p8k4J19J71R6k0K2J06O9L7K6L0J3j00j61o7O4J27j2
-57787H22j02o6p8n5N8J41O7p4j44l2M9N3R3R7O0%m3o8r7q3J7O9O1L2l1o6NK5n4q4l6M1M4
-57754F21lN4J23Q0J8Nn5o6j46j42j8RK5N2O2J6J4J5k5n3l1RO1M3k0m7p2o9k4L5N1J0L4J15
-57720F81P1n2j60j25p0QJ23J06O5L2RmN5J04O7o3j50r5r0j15r0j9L8N8L3M8P6J43J40K3l
-57689H44k1l5l5n2p3j12p4R3J79Q9n0j03j03j40j30o7o3M5Q6L9L4L4J51J44ln3j34j58J6
-57660C48N2K8QQM2p8j02o2r5n5M3M6k0O5J62J08M0l3j2J4l1K3Q3O5K5m3j06j4j4q7k7m9k8
-57627C04K2nj1NK7L3j2j9N0Q2Q0Q3m9q7q3m7O8R3K9l1NJ2K3Q1N1m7j5R0M6p7o7Pk6oJ6m9
-57591E76Pj5j15r7o8l5OL1L9N8M6j2j09j38p7O7R1m8j30n9LJ2KRQ3J82J02n2j63r0nL3P4
-57558B08Q8M8o1q2r2l2J05J36Kq5q0QL9J7P1K4m6l5KMO1J20M9l0m0n6q8n8j7JN1Q3J01O4
-57524D80n6j21p7l8k7N1P0R5R5J9PM8M2l1j36j80j62j44p0L7J04J54J16Q1K0Qj2l0%N5J4
-57493D12o9j59j18KQ4Q6N8N5N1k7q4k9jj2j08j75j13J7k9m9N2J27J12K3q0l1J19J62R0Qp8
-57462B96r1q2J1R1N5M2M4K2N5O3L9m4p6o2m6LM0l1j04j42r0l2L9L7PK4N8L5Qj1k5j5k7O7
-57428A58M5n6j4K7j0k1m5j07j8J32J44K2n3k7k9j1O3J28Q9K9K5k2j07j24q6m9n5r3j8M3O4
-57397B4N5O0L2j08j34K1K14K30M6q8j04o9l5N0N4k4p1j5k6j1L5O1O4J8K9j6j10j05p1j9O1
-57366D8P0J7j3q1m3l5o8r8m6P6O5O7N0N3Q2R7j5q5n6j0k1l4P3Q8L6L8M5n9j35j06r5p2Qj3
-57332a72j02k9J08J04M4p5rJ90K06J60J32J01q9j16l3l8LP5J03N3Qq7j83j50J6R7Nn5o0j3
-57302A94K4k0j04o7Jo2M2L8q8j31p4l3PO1L9Q3Q0L1l9n6j7M0M1J10J41L9L3L4j15j71nL2
-57270H8m7K2J20Q4K9qq3n8J2Pq2q3k5K4K9M0J07J54O7M0K3k3j00j16q1m8n9p7q2k5N4J7k7
-57237a07o2p1j19n6J39J35%%N6Q8%j40m9J28J08Nj51j59K4Q7Pnj8q7M8J44J53L4n3l8n1r1
-57205a01j16l2R7J64Q0q7o1L7M1N9O2J5j6m7l0N6kMN0M0N9N1Pj02k00j89q3J05J39M0q4q7
-57173a31m4J04J49J01N6l1p8j14k2m8q7k5L3M1jJ8N7J2J02J30J5mN6nj33j14j26l4J72K49
-57143B98J59q6j82j21O2J26M5l7o3K6O7M5o7j76j93r3m8M6J54N6n3l2r2m0J20J22K1KM5N5
-57113A66no4n4m9m4k1n0m6n2p4K0N1P4J12O7J2o2p6L1N7M6L9l8o9K9PMj6j1k4m1j2k7k1m3
-57078a84n4pm8r0r4PJ23J29J27P7n5p2O0J10R0PjO3Q1k4o9m5PNqMN6J17Q9J2Jq4k19j94r7
-57043a80j2R1O8L3O3qj55l4J06J02N7n7q9J5N9o0j45q4o7n2N4N2M3R7L3k1n7qP5Q3J57J43
-57011C02N1r3q3n1m9n9j04l8O7ll1J9J11J63Q6k4n5q9p8q9j25JJ18O4N1J05J3j16p5pM7k3
-56979Fj40j26o9K1N5P0M1k9j05p4L7M8p3l8J87K40J49R4p0j49j50m9J07R8lJ2P5o7j83j34
-56949b19l3J7PKK6lO9Q0L5Ol6p8n4R2J31pn9o0n8l6N0O4rm6j5J11N0j61j99j23j2J09J13
-56916b46q0j18L3J09mj6J0M7O3P6J55Q4l9q0j78k85j25J24J59J34O7j01n9N4R7JL0J81P9
-56887A72j15j01Q8O6j37j47PJ21O7Lr2k45j33O6O9k0j2Q6J11K9M1M1j01j8R7M9j3pN1rq4
-56856g0m6Jq3j39n1Rk2OO6N3J01O1r5o9O6J67R0o8k28k34KK25K27N0l8o2o7m2m3L6J20J93
-56824A16J32J9k5p7p3m3o2j20q1O7R0J11P2o0j65j04N5L3j42k06r2lJ4J24J95J21N4K4n1
-56795g7PR3k3o7l1o7n5L3K7k0j3l8jPk1k1LN0P2J74K50K9p8pn7j06r3n3M5R5K9l3j8J9p0
-56760a6j08j27j06m0R0K13J17N6N7J8J8L5N3k6j16p2K7O7J7m7r0p8J12J40k6j51k2L7J6k7
-56730B1J1J2n9q5p4q3o6n4lN0R6P4M6L3m6j55r3N9K8k1R0K44J93K8j24o3J01M7k7L6Q2O8
-56698C66Qj56j68p2p2oN0Q1j1rO7Q9M6N9P1N0L5r1j07l8o8j77k11o1P1J29J23K0j23j79m2
-56667c26N4N0j0k8j8K4L9L4L8k9j46j42J3J00M2J5Q6J03K4l8k9K4k9k9K2M5Rk5n3p0J4N0
-56635a86J40J55J08Q1m3p9j22j09m1m0lnl8n6r9r7o3p4J4L6Jk3J2L2PK7J17J52J67M4J8M0
-56603G3Jp3J6O9l7r6m2N3R0M3rL3k0q2j2Rl6k3L1O3k7l3m1j8jm4K1J48L9q4q9j01j10p7n2
-56568d18o6M3J27J62K36J85N3p0j28n6%r4j54j46n4R7J45Or2n5K4O9J16J47R0J7k3n5j7o
-56538H3q9m5oK2nJ7O1p8j15l3Q0R6Pr2j12p4p7p3m6N3N1n0m6K1R9J29O2k4lJ87J90R0nj5
-56504B60j27j40M7J13m1j22r5O3Q4o3m8Q3K3r0n2K6L0K5MO0O5m0j02q3O3O1o8o6K1m9j67
-56473c25j15K1J01Kj38k3P3P0o8j71j4J78J51J22L7m4n5q5k4J13J03ln3P2J30M7O4M0p5p9
-56443E2l7P7J0j8N3O2%p2j23k31k57p6J62J91O2P1%j06k01k03j5R4R4J17J36O7l8J1P7J17
-56413G6J6p4j09q0K7L8l0k7n7m2j2r3j15l7J16K44K51R7p6j10r5nj6m9l5n7J0R1j31k41j00
-56382f25k9OR3Q7%j5K3J14K10J17m4j03q5m9O0P0K9J0j23o9L7L7j9n6o4m9N4N1Ko2r5N0R7
-56349c40J22M2m3J0O7k0L1M0p9n2N9J18R2K6j1j6j04j75p6J3M3J01J01j1o7K0M3m0q2qK9
-56318a67P6Q7J5q7j70j10K9J06N5J8K1p4p2%m0rJ33J81K2q4o0q7n9o1n0M2J23R1N9Q4Kj6
-56286bN2N3r4k04q8j6k2k4j47j67L3P6J0L4N6K2l2n0P6J60R5n0l2O9J30J45k1j08o6L7rl8
-56254a22J2J3L3J09J21lo3J2J44Q9j05j27r3n7p8j21j36k1O0R3L7o0r0j04MP6R3J65J60L5
-56224G6p0p3j4m4p9n9lJ22Q6l3j8j0r0r9K4L2L4O8O9N7l4o1M9K6m4j50j02O3J07N6n8l2P1
-56191a33P0M8K4j2r7j05M6j0o0N2L7m4j4nm2K0O3N0l3q8j32n5J05J20L2J3R9l4j08l3lM8
-56159a81J08J02R9J3o1k3l8q7kQ5J02l8j04r5k1l0o0%QRK5k5o5L3Q7N6M8Ko6j20j22j33n5
-56126e49Q0K13K38P6j17k29j41o7j60j15qP0P1J02J67J9r2j29j14N2J70J96J11L9J3m5m0
-56099a89m4o9l6K8%K6Q4J07P0p8o9p8j96j56n0j6PO0J00j7r3m4J24K64J67ll2p0k5R3P2R
-56067e4l0QRj04j22J9J78K17J39J12L4j31j75k6O1q4k32k26o5Q0K8M0J2p8j19n7k0l7OR7
-56037e20K39J97R7J13N1l9n6n7l1l6l6j3j10j42o7P1J16J5l6R4Q1j3j9r4j11P4J10K5R6J28
-56007A27R9j6j07o1mM6M1K2JJ7j6q5K8M5j31j72M7K33J65n5j49J0N9M4Kq2r7K6J27M4k7r4
-55975H7j34p9o7j10l9O2R1M3K7L8J54J56Mj25k14j37QO1N3Nm2j6K0M5L1j8l5o4p8QJ12Q2
-55943g1k7q3p4m1qm9LP8L4n6k2J5O0N2J4lml6r2j16o0O5Q0kL0J28N1j88j55J1O1JK7J19J37
-55908a21l6r1P5L4q1r7n5L3J56J30J8Qp7n9N3L0rkOJ09J33K0p7j15o8LJ9J8K5O4J4q3j21
-55875a44j06L3J54N5L3L9PRn8o0l3k7p5j09r0o4%J83K39J05k7OP1k2j11p5q3q9j33j39l9
-55844e50K3P3j7M6J05N2N9R9J1o6J7l5n5L6Q7q5k22j10m2J9L5J3O4R0P6Q6J28J40J38m6k57
-55813h8j78L6P6L0q6j37l4L5K8J05J49K1MJ40J55Q4p5k17j58nJ12P7j4J16J79M1l7k4l4m5
-55783B56j0K4Q8jp9j18j35p2J2L3m0O0J59N7m1n0j6K3j5p2p0j07j17L0J53J90J08m5QPn5
-55752A65k0K8O2K5k6j8m2r4j25q6m8J2M0k4O9J32J23k3j00MJ03k2k5L7j04j61k6J3PJ10P0
-55721E6koN6M7O5Q5P7j9p6q9Kj5p9M6R0n3k24j33O3J52M9l1J0oq8q4k3k9n6k2j7M7J51K14
-55687A58R3l2j54j14KK1L3K4k6N2J13R0N3%Mm3k8l4q6oN2l8o2J1L9J8PJ2l4m0J06Q7l2K0
-55653B66Mp5o3N1Pl9k9m1k0kk0l8%L8m1j18q5m1J56K04O9%l4j09j78j29N7J48J1m5Jrm3K7
-55619a20J48Mp4L3j7j69j94j08mN7L0o7p2N6R2k8l3O7J02J24P7K2n0j5J2m0n2K0O2K0j8o3
-55587a98n9r0p4P3J58mm7m2q0m1r9L6K57L00J04K5O6M8j1q5o5l3m9k2L0R1L6o0j33o1Q7P4
-55555A32L3q6j51p1O9J70J23n5j38q3r3p7P9Q4JJ9k5j76j68l5J0K9nl8N3J06L0J11J58Q0
-55525H6k8o4J0Q6P5J9j3p1n5k4KLrr7j20j0P7L0l9k6O9J26l3m0O4P5Q4J22K6n6j67j23K5
-55492DmNl2Pj4j08j33P0J32Ml3P7J14N0O2J4k8o7l3J8nn0m1LM6Q2Q9J07N4j13j24j12j31
-55459i0j01L9J02L7p2P6J14L9lj00j09j33j90r8P0J04O0l8m4J07K91K42M0n9q8n7N2Ln4L
-55429A43O4M5j2n9j47j37p1j9l2J0R5J08R6N4P5Q4L8l9q8r8M8J78L5j29k13j68j26J0J11
-55400a44N0mo0k1J22J60J21O9L7q6j35p1l2L7J14Q4l5rj4j6L5L7o1r2pr9j03L6N7J10J52
-55369B32N7p6j76j91n7lq5n8J8M1L1L3J7K1L9JMM9n1%K2q1k8P0Q7Qj11o9L7J10N0M5J51K1
-55335A58n1m3p8k8K9Pl0Lj3l3M7R0R5J7q7j39r9pO0J52J32PM0J4j43k63k04nL9R3J62J48
-55303G0J39L6o8q5nP8M3Q7P9J2J5N3O6Mj94k54j67o8L0N3o9o6O5J30J22L4L6j2k8o5m4Jq3
-55270e5j22kJ64J68N0m5l9j5l7oj9n8k9OM0N2Q4l2j34m8o5r3r4jR1K7K0J8o6j8k9j35k3O2
-55236c83Q2J01j3P9J63P2mm6j03j29j33n0Q2J68N5n6j44l8R0Op4p4J4or5p3j4j9J2K9mKp7
-55203e80j09k6J48K44K12L6n7q1j17M5J5j43j14m6J5J65K05M4l6N5P9K0n3j9J79K16O2q2
-55175B77PJ52O9o1m7om3q6j43j70j15pL3K3J9NRM9O2J2n0q1j39q9J16J10K5o2j9M7L6J6Q5
-55142C4K20L08P9j66j91k7J0r4j97j30M8J21M8K3K4Jj09q8k1j4l0J9L2M9J30J25Q3oq8j5
-55112A78J7j02k43k71j04K1N2J29R7J03J79J55R4l9k6M2j7k9K0O2kq7j6pj24j15L6J12K1
-55083A36n6j17j69l1J00R7M0r4j05j0L1m5j40j57o8J6R6J85R4j3M6P5Q3k0p9m3j80j92j30
-55054f50P1J87J55P0K1J07J68M1m0Kn5j1M3N4m5q7L5l0j25j00K1J1KK9Ol9p3n9k4J4M6k2
-55022b77l0K8N4P8K3o8o8m8M8J50J12k3k8L0R6J29J34L3lL1j0rN6K8M2L7j15k09j27J18J43
-54991C55p3j12J9J16P1P8O0k0mr0j32r3q8n7l2k3m4j36j39J0J6j7n4m1K6Jj8M0O7Q9R3k5
-54959a57n8L0R3N4J10J34n4j76j31QJJ0L4P7R0J05N1m6q2j22q9l7k4J9Q3J9j49j73o4J5M
-54928d25J2K2J20J76L5N3J96J93J14L2m8n7l7m1j06j69j61m8n3n6kk8nJ27O6q8p6q5j42j2
-54898d93P9J31R7K0k8q4k9k8q3jO8O2L9RN2J66J22K4O4O2J0m0p7q9kO6k3l1jRL8O0n6q7K1
-54863D7j6l8L3R5O6o4j12k1Jo5r9oQ0R4O5M4L8P2J25O5r1j01%J52Q6j80j82r7q3kn4m4O0
-54830a32P9L4P3K6k4l4j00p8O5R3O6k3j03l2O0J38P4n0j29j45%J73J76M9n0j29j84j09P7
-54801a39Q3m5l0O1P0L9M7n9j12j60j37%N7lLQ5K4j09l5J21J76L9j24o7O0O3o6j30p1q6o8
-54770e13MJ01J58J03J08J82K18K3j76k04j09P0J46K20J78np9j06j78j21n1o0m2M0O8l2m6
-54743a03k8O5J42J12m2j46j33m5k5N7J41J23Q6m0j80j31j8J0P6J10J52J09M4n4j85j74o7
-54716a44K6Q3O2K5O0R1L0n3p6p9j35j46j14q6M1N0M5M1J9R7K42J35J8k0OJ0m4p4j73j23n9
-54685b45k6M0K4O7K6k7l9j20q3P1J63K47J87k9j8J6j31j95M3J50k0j40j5l3k39j49kK1J35
-54656c21K08P7n0o5Pj4m2Q3J64J65J60Q7q8k45j16Q6J04M5n1j44j34j5M9M9r4m4J20J29J63
-54627B73J29N9k9j09j50j05qK9N3l2p5j70j65o5r9n6J46K45J92R0j3K1N5%r6j02l6q6j19
-54598b23oR0P3L8k1j03p9j13K7J84J49J2j07k4L9K2J7%M0J33J18M3Mm7q7q8m6L6R5R2M5r5
-54566B18k23k29k23j05J72K98J16q2m2N0m2j29j16q5O3K20K15P0n6k7K6pp8J3N8J1o1p1p8
-54537a24K0L6L7J5q6p3K1k0j30K4K15J30m4o3k8k3L7M9n3r5M5J68R2m4j08k13k62q5J14J54
-54507b94J35M4n7l2k3q9n3Rj2O5P0j6q6NP2Q2K0k8q8o7Q2P8J04J06j2%N9n4j39j07n8l9q0
-54474d03j43p4kJ3L4n8nR6Q1J18P9M2KM0Q1M9J1k2M1M5rJ3J1J0K1L3p8j65m7M9j9l6Mop7
-54439b71j12M4J83J30k9j26r7j4Q9M4pkK9R5J26P3n3j00l7Mj3q4j44n7M6J03nm6J25K40J41
-54408B75m1j35j4J31L9k3L4M0m4j04j16r0jMn2L0J00M8p5j00m9m1JJ4j30j38m7k2j3R2J66
-54377b61J33P8N8K5jL9J6k6r3r2O3J34L0m1j4K2J1L5K3J9O2M4j1o2Mj00k49j04R7K5r4n4
-54345b84Q5N5J3O4q0j49J4O3K0JK9M5m1l6r3j36m8R3j3j05K2J26O1J45K27J54Pj13j18j40
-54315a32j51n2P4J67L9J8P2Q2nn0L4pn5N2J07M7K7l8j60m5Q6k3r6n1o0pQ1L4kj0p1nJ9o5
-54281a46l1R9Q9k8q1m2L6J19J74J05R4k2j32j64j11j9j6o0m4m7l6j05L4J12O9k1k0NK7K5
-54251a37K9K4o6m2o9r0j84j50Q6K33J84N7q6j18M6J41K6j01j30j08l5J20J63O5r5j82j25
-54224e44o7J09K90K01j1o0pJ24J61nj55o7l0j00j06o9M6P7PL8J54J51R7M5k5o2j19r8m4l2
-54194a01J5K6j3mK8R8R1M0P9pj17J3M6n2j18j15j4Q6L3j2P9K5m4r3j16m8M1lj00n6p0j19
-54162e02r4l0R0J37M4m6r9N0K16J10l6p7o9j41r5m3K1J31K11J88J27m4j62p3n7r9J21K16
-54134eJ50N2j48k45j25O6J83J2j28j43j26l8J15J86J44L9QM2R5N8L1L6n1m3m5l9j06j57o2
-54105b44R4J72J26R5L0k08j44P6J18P4K2o9j96j91kJ09R2l2j60q1p1q9O7J55P6RQ6P0n0q6
-54075a52l2J5P8NJ0kq5NL7n9j03l6O8R5R9J67O6r0p2rL6L1J5j9q9n7L3L1J1jJ7M9Q4P6K0
-54040B42l2n0l5m1l9L8J15R7R3K2j64j49RK0m2q4j86j53L0J44O8j51j64PK7r2m5J03O3J6
-54010c33K5Jk6L4Oq7j32nJ43R9M5J92J36J6L4o2p8k6o6p7K0J04M2p0p8l0j3L9k3j22j09M3
-53978c58J20J32J31Q3J2q5n3J4m4j8J22J39M3r8k35r1J29J71Q8O1N8p7j44r3N3N9q2o2J1
-53949a4K6L6L5O4P2l0p4J0J29J12q0j55j46j38m7l4l5j4J4O3J15P4m0p5N5J75L8l9K1J04
-53919B22L5j3j9m4m2L0J23j7q9m4n2l6n2mm1q6j38j24K0R0J07K22J92No2p0j9R6J16m1j7
-53888B48O4M3m6j17k6n6j03OLJk0j13l8J57J49j6m6l8l1R5P2M7k6p5%R7N1k0K6%m3o8l9l2
-53854A06J1Q1R5N1mm2p0o9NM5LK4L4o6j03j29m7Q7K6j09o4j5n4k3m2o6O3J51J39R8m9j78
-53822a11m8J29J28J81P2j22j22ON0N4J21J25J07nj5nl9j22j16j05n0k4oM3J34J13M1j3p5
-53793C26p2mJ00R6J0j46j91j91p3Kp7Q4J51K8j36j69q3J5R6J70J72M3pQk8o9j22l8P0K7%
-53762hJ10O0r0o4M1N1Rm5j22j81j21p1Q8Q5L4Q8N3j5L0M8P4K3n9M6J47J86J31J00k8j58k18
-53731B24j70l4R5O6jN2R1M1L2M2j04j47m2l2kO1K1M1nl2j03j07J28K38Q5p9RJ07J70J70O
-53700H21j92k29j45r4p6mN7O6P1Q2p6k09j80j89k15o9R2J71P2J4R4J42Q1L1rj1p6m6J46P2
-53670A92o7o6Rj4j01k2o5j85p8P6J8N0K18K06R1r6j28j04j14K5M2m7KR1J55J69P3p2j66j08
-53640a6M5L5l7k8M9Q3M7j6r9k01j56n4M3O3Q9J2m6k9n0M9J32R2L0Ql0N0M9J5l1j00k15k02
-53608d19LJ64K20J20O5Q0l4q7l8J19M9j26j32j1j8j6P3J32N0r2p9l0j3k5l6q1m0l3p9k2Q8
-53577b48nj16j33k4N5j0J12J50J09lo5m4k5J24K10N4j19j38j33m2j0l9K9P6J12R0J5j7k4
-53548e9j27j14p2L4Q1J6L3L6L2J73L0j70l4J24J83O0k6J0J68J66o0k15j88j49j32q9J0O6
-53520b13J09P1L8P7M0r5q2J9K7qn1l3O5J40J12j9j07n9qn6n0n0j18q6j6J43J61J24R6j5m4
-53489A12mj24k17r2j4o9m8N3M5Mr2m2j7m6L7J11J02Oq8j12o1J16J87L8Q1J58K6m0p1j7L1
-53458d7O2N3q3j59j43q9n8m7J1J02J48J28M4kOL6Q5j9j06lQ1Rl0J0J1MJ03Q5J01M4q2p3p8
-53425A04p5l8J9M5l1p8j0J06J24R1P4J09L5j02o5k8J7j6j20j35j00n9j9R0J41K5m4p6K2Q4
-53395I0K5LJ9r1j44j30r0k0L5J34J43N1m5r8K0J01K9j8j8M0N0o9j76j21M3R7Q7N0o1j31l7
-53364b32J08J45K7o0k9r9j48m8O8J66Q3J5J4n4n8L3J07N8LmO3J5kJ2j7q3o3R3J09J2J3k8
-53332B19j00J%q2j4J15J33p3j20k5n4n1M0J54M9q1J8P8j7J9J23M4p1r8j64j24P3J02lm3n0
-53301br8o2n9j15Q0J95J70J62K9Jj1n2N5R9P7n0j47n9%m8o1o3r5r6P1J62J22K2j44j92m1
-53270a50R5M3K1P5P0R8P5m0j84j39QK4J21J13L4j9m0P4O4JN1K5N1Q5l7r3m9k2k4l7RR8O1
-53237D62o7j89k04q8L4N9PM4J62J66N2k01k83j32m7k9O6J5o5n4Q0J99J05K2K2P3qk8m8k00
-53207g5j76r4OJ25J59P6J48J62O9L6q9j10j37r2O4R2Rq5j7K0l1q4r7o4O3j28j34R1P2k3J9
-53176b25P1J54J48m1k3lm4m9l2k0N2P0M1J01M1j11j34r1n9rM9M9M0J55O0j21p5J7K6q8j78
-53145b29k3J25L5o6k4m6j35j85j05J9J33J57J50J80K26J57p4j25m0nR3R5j0m0n8J9J28J51
-53117E03rj0k7j22r5j9J3k7k3J40J42M6L0K7j08r0j7J0N6L1Rn5j81j84n1M8O3K2K9J04K7
-53086B82mR2J31J20M9j6m7n2nn1j19j22j35r1L3L8pK8J33K08J18j43j97LJ45N3j32j33j4
-53057A65RMp5o7k4QR8J02k3o7jP4L3j15r6K4J9j6k7K3M9l6n4K5k1j44r3K5J19J26J23R3J9
-53024B79rP4J37Q3o8k06j65j42p3R7J48M9j32j49n1l6r3p7J70K04J18J39M2k9Knl0r5r4K
-52994I0M4pj02j46QJ66R2Op3j37j67o9rJ5M7J4j8R2J08l6K5K2k8K5J59K12P7r0j60j50o1
-52963e1L3M2N5J1j47j03P5J15M4k7l2l4j03r9J7Q8J0l1P8P9l5j20p2P1K59J45p7j23j57n5
-52933a44O0L4n6j4J92J11k0ML9P6o4j32o1q4m6k6P7J08lp9o0L7M7J3p7o1n7l7R2J10K4q3
-52901h0j19j34o9N0J05J38N7M3N8m0o9M3J0j1L3j02j33%L5l8jj5m2o8K5J23R4L7pL2N8J0
-52869B3J15K12J20j7JPj27j17Km2j58j33j09j2lJ1M8Q7Q2m0r8k8O2Q3Q7L1q4j16L5K53K66
-52838D41L6j47j07mL9L5J6n9j59j25q7k8Lo0rJ48J81l0j92k15j41N8J14M3Q9J95J89J60J3
-52809C97j33r8M9Jj42j36o3j3P8J34Q4k5PQ4J14N3J2o3r9nJ3j5j2n5j04j65j51j5O0M8n6
-52778b16m0Q0Q9Q5R2k0m8r0j65n0J0L2M9Q1M6L7M0J37Q8o4q8l1No8p5JP3R4L7K6K9qP0J37
-52744C75O4l3j25p3M7np5n2kl0j03p7NQ2R3k2j09j17j54j26N2J74O8j30o8K4j9l4R0R9L7
-52713a44k4l7j1O4J44J28Km8K1Qm8RP6O3p1j3J45J58qj05J2%O3M0r8q0K7J3jP7o7j31n7l8
-52679F9k3n1k4kl1l3o5l8R4J62J08K1J9M5K6M4rJ7R4J7n0n0j5p5j73j14L9J2L8j2j37n2o2
-52646b11j25n5O8J93L26K70Q1n2j11l8j13j41l6l3Q4J17m7j43o4o2r9Q4K00J03k2k9M9k5
-52618A69j15QJ69J17o6j07k7n7K2jm8pj4o8k5P7J10J3r3o6n6k1PNK6mk3J6R2J43J8j41r0
-52585c7rP2Q3L9p6p2J08J18J02M0l6r0o3M8O1P2n5j45o8kn9j05o7M9J04M7j0N5K3j42o9J63
-52553G9J46M1j7l7n8m0J7o0q0J6O2o7q2rQ6J10J00m7r3j4L9N3n7j13p1O0J64J32J29P0j5
-52522D44n9j66j38J7J94J23L2M7n3p3P5j4j41j02o3K5J00k8j13j8M2N9J6l9lM4n1j21j04
-52493f8l6K9m7q3K4L6LN0J92J85P0J0K7L4q5j54n5k4O5J32J15K6r9j02L8M5k4J6M1jP6J26
-52461E62P4j2o1o9q7q8j59j71q8M0J24R1O7K1nM1J29R6j04k03j47k7l5M8L2N7J83J29l7j21
-52431B80j27j9O0K7m9j92j77n1J26K43Q1j47j03o1r3jN7O6R8N2j12j75o0J5k0%J60P1n5O0
-52401d6R8Q0J57K19J28j02j29n4k6M6l6n1M1K6K8K6l8q8PK5q7n2m7O2J53Q5M2j05k05j84
-52371b7j80q3P1J12L0J5J37J61P5m4pN6m6r5k6O9N3om1J9M4P6OJ2J13Q5m3j23n1k8n2n7j9
-52338B06j31j80P6K73R3k3m3j8K6p7j20j6k0m8K7P8L9p8j34r8p9k7O3N6J05R3O6J60O5n2
-52308B82q5j05j25PJ36P0J6M4mK3M6O1LK7O0o6m0nN6N7q6j48m1n0j88j40P2J75J45K9K4N7
-52276C07Jp8j50j06j07n4K6K2J00J86P5j27j75n6LK3L8J29K79J81K9n2j26j07q4p2oO0O3
-52247B22p6j09N9J25M4j7L2kl7j9J15J12n0j2Q3L1k0pJ0Jo9j64k11p4Qj3O2R5M7j0k3j5o
-52214A12n9l5k4j51j64r2OJ46K42K96J95N8O5R1N9l4j02j35j30j03n8O9P8j1qo9k06k00j6
-52185a80M0N8J26J8k9Q6J49Q7Q4J0p5j07OJ40J14J06jj10r6p5r7j7O2p7j60o2J1P4O6K9j9
-52154A61o7P3J31L8K9N6JJ2R6n1j62j18q8O8J88O1j07l3Q8M7j01k52o8N6K2J19M0j08j01
-52125C0j13J4J45J24Po5m7LP4L7L0l7k5J4k7O4O2q7n9L8K1p6k01j20PP5M2k8p6n7k0J9Rl
-52091b26j4LJ9M4J2m5L3M5j2L8K2j7O3J5j04j96j35K5P4K4L2P7J09M3L1R8N2Pqj4q4j10o
-52058a05Q1Q3J14L6j7j23j77M1K43K01J7j18j73j46r0k0O9K01K34J94rj72k34j21k7r2K1
-52031h9J17P3j02q3lm3j02q6K1J99J85J2o2QK8Mo9j8M7lqP0J73J03j19j05Q2P8K5l8k8L4
-51999C01K9m8r0l8r0j36pJ07Qq2p8p8p4MJ32J66Q5nP7J26P4M6M4K0J2M1P7K2j26j35l7J6
-51967C63o1j09mjk9OJ68J34l3p4p1j24j13j07j14J9p4j42l7J30K89K14J28N2K7rn1k0J3j6
-51937C54j04j38r7j8M2J14J61J02r8k04q0n8K8J99J22k8r3n6j1k1nK5K0Qm3r2k6N2j2L6J42
-51906B21J22j6r5p0N9P3l6j29j45k2J68J35J1k4j37j46m3m2p9j2P9O0L8Pj07r4j7M6J48J43
-51876I6jk6K7J0j9p6j01LJ14K04J83oq0k5J2m4l0K4l2p6rjk5j8K0j9j16j01j10q2J70J93
-51844E9J52J03N2R3J50J23j03j21OJ4j1m1j07o4m3K6Pj28j58j25m4J32J39P0o8j26L4J58
-51816A79R3jK6j2n0N9J66P3m1k28k76j75r4N6K09K11O4n0n8p7qJ02m5j13o3r7n9K8R6Q7m
-51785bk4r3j13N0J49J71J15O4MJ1K6M6Kj02j09jj0j94k26q1r4j05k2QNN4P9J00Q3N1MO5J19
-51752C0M5K0M4Q4k7k4O6O3J6p0J4J50L5j38j44K6J71J22o0j08qQ3O0ql0m7p7j24j14r4p2
-51721a16J9kN1R8J21J06O6R3K24J37l5j65k08j28j0M3O0Jj10q9p5m3J4N5Moj8kO2Q1l2m0
-51689A56n9j3R6Q8J13J08Q5O5j9j11j99j94j70r7M7O5O4N3n9LJ17P5M4J3J3o0j17p7NRo1
-51658a7j6N7K2j9M9K6n7l5N2N9J11L3j25j58m9j30r1P1R7P5Q9J07l6o2k4j6mP2P4k1l5k8
-51626G1n6J2Q5L2o6l4N0Q1J49J33R0Q0pj61k80k51j44j09n1Q3J97J01N6N3k7n4q4o8pJ3n3
-51595a66j29l7R2P0J14J93J71J54J37K5k1LK9LOm9j09k5Np9r2L9J35J38Q2mnl4oJ30O9j14
-51563G25j69p5PJ8q0p8q7q3n0l6m1J5Q5Q5L4nP7J40M6q7n1R1N4j15q5L3R9Mj30j40j1j6l2
-51530A42j0m0j09l2N0M5nK7Q8J33J25l3k01k21p5Q7N2oM8Q1R2Q9m3j25j08j88j53j20L2J67
-51500b11J06P3Q6R1M1M9J03N5n8p2o4rPm7M0P9Q2L6o6n4o5%K4J37R3m2r7j95j33m5jj1j2
-51467h0j5kJ96K11nr2om2L5O2lmo0k2J23J0j10J9J00K5M4P3N2L3m1o0k5Q5K09J15j42j75
-51435E08k1k3q0j36r4o1kj8KR9R3k6o0K0J46K05O2q9j23l4m9r7j16pJJ6J62J27n5j47p6K5
-51403A52Q5O1Mo6j08j03q0j4k2N9J21K8j11q8PR6K02K53J96N1j03p9j5r2r9m5o3rp5j16M1
-51372F8J28K5n3j14q3J46R3K3M9J11K7j22j64j39oO0R7R9M6Ml7K2nj9R0R5pq8j69j71q1K5
-51340e0R6J67J36L5oo1r8lJ17lj15r3m3k5n8j44J3J90K14N2o5M2R3m0o8k8P1M8n5l9j9r1
-51308A70j82p9k9l4M0P2R0L8n8r8j08j5R8J89J40R8O9j44k18m1K7K2N9O8O8L4l8j15o5J6
-51278G4k1p7m3N8L8J4%k5l4L8K0o2K3J41R8n1j31j58j08m0O6P7K0P1R5l3r9o8n9o9k3J26
-51246a42J81R4K7On7J7Jm8jO4J00J09M4m2K6J1o9o9J4J44K9j26n6MQ7Q1K4n0o4j27j53n9
-51214@K4O6Q7J1m3r3k4K07K48P5k5q8m5r6k32j60J9R9q6j75L3J24OL2P5k3p0j3J4J1n2k7
-51182a21O8J14P8o8o0j6J4O1P1N2k8o7j21NJ35O7%k3LJ17J38K4r5j02j0P3O8O1N3J09K03
-51151H03O4j15k19k68k14q3k1o8n9N9J06R3L1K4j2q6m6K9k7n6m5J9P2O5l7q6k0n1oJ42J08
-51120I6N4n7o8KN1O9J1q1q4J8K7J9K6L4o0m0M8K0m2o2L1P9m5l2P3Q8M1K2o9n9j4k9J4J0j02
-51085a1p7K6k5n7L6OK7J48J84J23j3m7k5LJ4j19j86k6J08L16K46l4r8q1j14q6Q4Q4l8oL7
-51054C99J4J2J3m3j05q3OJ6j2K1L3n5j40RJ51J84K12J21L8K1n4p3j59j97j06m7o8j3J3P5
-51024A83J61J22m1q6j7pr2j01l9j9o2j6J22K48J86P2Lq4o2lj21k32j03kM1J3j5mN1J27J48
-50993C71J9j15j49o4K6M5Q8j7n9Lk9L5J09l4oJ51M4p5oj2j57k07m9J57K83K50Q8p7j71o7
-50963C75J4L3m7q7p4j29k7J35L3k6%OK2QJ0Q7O8j1r2j14Jj1p3%k9m3R3J71R2O6mm7r1k6K8
-50928C11J9O3M7rJ3J7o9k9j4k7rj6k9o9k5Q8J12J41Q4O8J4j36k67k85n0M3k1p6l4N5J49J78
-50896B37Q0J8N4j0lP4P2O3K0M1Lo8j06j01k5o3j53j48k0J09M4L6J05O1mJNj07j01n4j8R7
-50864A39M7j00j30k2N8P6Kq0n8m9L9j6k6J55J26P7J8j06n0K4jN1N7k5k1N8R1L9J7J4r3j59
-50832A52j65m1N0k1J9R2K8Q8J58O4o3r4J1J6j32j10R2J37J5r4K7J11O5L9oj18j34N5J34Q7
-50802D62Lk2ol1k6J0k1K3N3l7j2K5NJ0M3K0n4j9qo9j24q8j27m4P4J25L2m2j03m1O6J4RJ18
-50768B18J16M5l2L5qj23j09K8P1o2j05k4j43j63K0Q2J25J18m9p8J0O9M8o4j31j17J7J44J23
-50739F1Q9oq0j23k5J17M2Jk8l7m6l8M8O3OJL0O1Q4O4j5n0r0l9O0N7K3L0m6q8m1P4J28Mlm4
-50703B44j13r6j4J9N9R5J24P2o8mL3K8Ql5p5OR1J5p9r5k5k2nN5M7J39R9j00j38j9KK2M8R2
-50669D10m6j49n3K3P2O3N0m4j48p1J7mn5j2K9M8N8%k2m2mJ09J01L7k6m6JK3j07j71j17l1
-50637a07m3L2J19J10P6J34Mj36p3M4O8Q2R9Q3K1r2j05j32j57r6N9J09J75J20N9Jj32j60r7
-50608F5PJ63J50J17J10k4r9r0q2p8Pk7o4K5lr0MK4K3J20P3m6k7Q8R7J7L2J20N8j57k60j19
-50576A34Jn6LP9m6q8j13j35jK04K23J68L0j80j27Q9J33L9l8k2j2p6jQ3M7n9o5qJ30J86J3
-50545E35l8Q9N7k4r8j04mR6rj85r9K3J3o0p0n9N7J84J17j2q0r9lQ8j0n0jl5p6MJ4m8RN1N5
-50510B28N3M4r6j47j12o5N3O2O7m5q2M3J44J22P7L8r1q4LM5J0k6O4O1P0J9j6L7qj50j64j7
-50478A37J31J38L8M0J08O8k2k6j4K8k3j33K4O0j09j67k23j31O4J26Q6M4O1J27P5J4q4j44
-50450B93j00j3Q0N3M1R3j5j27j50m6P0J04N9R9R8K6Kl6p9r1j57j34l7qL6L7Ol5j05j04j8
-50419a58j0O6J56K05J03oL9Q5K0p5j01j03n2J6o4j43r3q8J0J28Q3P9J79J96J1j35m7Q0mj81
-50389A96j30l0L6Q6QpJ0J3Q7J13J6j7j9j21j03MJ2k6n2p8K5J26J27M4o8j3O4M0L5L5M2O1
-50357E16Km4jk5r1k6L8rL2L7Qj8QM9K2p1m3K2j09j26m0M5J00O1kj26j29j9k2q6Mj6OJ47J68
-50322B62J31K6j40k15j51n4o2j9Rj4N2Q8J41k7j58m1J08J60J43K8m2m1j4J12R7j9m7k7r0
-50293A96j91j42lO0N3K0J8L3QK8P7J23j9q8%o5j53l0P9m4l6R0J65K41J7j43r3M7J03j6o1
-50262B74m5m9j28j70k8R6P1N9k9j18pR8N1Q2J04P8N0l0o5j31k1J19J03R7J57J60k8j63k02
-50233C85k36j00N0P6Q5O2j5nn0o1J3K8Kp2j60q4P2R8Q1P4K5p1MJ16J00O5Ko4l5K3O0Q4M7
-50200E99n9m2k3j02j74j01J4O7J6om2K8N7jk5r6n4m8j7N3P5M8j1LM5P0J01J11J5k1n1p8N
-50167C56k6mn3j18J04J74K3r1p3N9J14L0p6j49j35j5R4Q9M4J0p8k09j95q6J05J39M2o3kR0
-50137A00K29K03J00N3j7r4j68j49j18r2n9q6R5K36J69J5j26j16j1J10J29k9j77j17Q4J88
-50111C52P2m6o7k1o4k9p1j50p1K5l7J4J50K32Q1j17K3J31J17Q0n6j40j16n0m9r1j39j23m6
-50082b06J14J76O1k5K9J11J15k2k7lN7J37J25m9k34j75m6J3l2n2JK9M7K5p1m7O3P4J79K54
-50052F21J02J55N3j31o8j1o0j31r0rm2j10k0J82J19j35j26K9J1n2m1L4P5P2l6j01p3k0l4
-50023A63l0K0O7j6q2rj03j10qR3J48M4oKN9K7J5Pml1r3M5P3OMK5N9p6j64n9MN5J83L8j11
-49988B35l2P2P2Q9L1m8m1J5Op6r1k6K3M8J5j6J20R2m0o5n7MN6j4j01kM1q4j10k6K2O6L6j23
-49954I1p6K8Ol8pO5Q9l6r3m1P5J77N0j35j25k0J3j11j14K2J00M0mN9R8J28J23M3Nj2k4m0
-49922C36n6J6M0p3M3J54P3J7j0l0p8N5J53L8r3k24p5J45J61J0j57n1Q4k5r2j32r4M1Q8mk2
-49891B38p4j14j8R3Q1N8M2n8j06J15J71rq5q7q3j37o7Q0J55J31J07P1J9j14p6Ll1j85j83
-49862f3LJ24J03R3K2l3j4L9J15J20Q2om6Kmo8j40j44k4O2N2n1j15N5J33J33J55N2m0m8k0
-49831E29Nj2r8j47k12k19j19L4R8J00J13J54J13K6lN6J15R8O4J1l9j36k34j94j63j35p3M0
-49803b28J21J52P6j16j60j12m4M4K0n5J0J32J17L0J6P8K0O5J23N0q7j36j5J09J06P1N2q0
-49775C59j12PM2RM6O6N3O4l7j32n5l5j08m4N1K1oN4j0n5%M3J6L3j7n2J07L3j21qJ05N6P7
-49742D50J28K5j05j12j18j62q2L6n0j40p0n2q1p8L0J43K85J63j6l3j6N3J6n4J23J50Kq1l6
-49713C18ok3o8m6m5l7N3L9M0kn9n5qL7l6q3j7L1o2j04q9j6Q6R6N3P0Q6K6P5O4j1p7k7K8M9
-49678B80l9j21p8K9J7r2j09rR3Q9K21J56J0M0J34M1oJ5q9k05j92o4J51J65P0k4o5kqK1J5
-49647D44K4Q2M2k7m5pk3K8R9N9L7r4k22k5J65P1j9M4j7j78j93j92j33J0J24J03R6Q5M5K7
-49617D10k3l9lM9O8J36J71J6m2q1j34j19m5NR4J09Ko2p5j17o3J2Jl2j9M1J23Q3n7j01j05
-49586B03q3j08j02L3J01M9L7LK6J05R6j8n9l7o4k6K1n5n8%j01r4n6P1J55O3j06k46j47M0
-49556c57P2J01J04Q7L8m6L4J47P7PL3L2N2P9J4m7j02j18p4P1J06P7K3J6M9J09q9k46k01L6
-49526H4J94Q3j45k16r3M0K7k7K6J02J08P2n5j07k9R7J14O5P8O8N3Qj7k24k51l2K4R0J46N8
-49496C41pk8m6n2j6qr7j05m8K0O8L0n6j62r3N8K16J89J06M2k3JJJ9R5J40R2nj68k39j93r8
-49464b6q9p0N5J00O2J48J80O9n5kM1loJ3J24O9j00j75j04k6M0k0J8jj23r8m9n4k8oJ8J31
-49432C3J49R6Jl7j00k7O4N2K8P4N6MM0po6k0l8n2K2M1J8o2r2j1N2O2pj8j3K6J6n3o1R0K70
-49397E30K36q6k89j89r0O0J74L7rL4j7r7j66n8J06J73J98J37rj56q8K9j3k9j6o6n6L9R5J1
-49367D25M2O0M6J1J4L3L6l4j41j06N3O5K0L7%j73k14p4M4J12J7j12MK11J38J7J4jk4p9L8
-49336D79J47L4j06n9J8o4m6n3rnJ4M5n4j85j86j22P1J06O6P8Ln3m7L2R7M6J06J26M7n3l1
-49305D42m4j45j35o1q3p0J21J82J53P8M5J33R3r1j86j16Q0J05L4O5P7J7k3j37k22j79j58
-49278b5l6M2J09R4o3j28KP4N0K0J7K6jP2J24R8N7N1n4j61q0N7J80J08k7q6j96j87j00n6K9
-49247A0L6q3LN8J3J2L9k2q6K8P5Q4L3L3L8K5q5j74j41p1j3P7Q3O2J56J61J17j9l9L8Pr7r3
-49214B65O1M2j8Ro2j17K5Q2N6m3j97j61j9kP9J18N9R3J09R3j8j72j72m9JM1M9M9R0R8J07
-49183D96Jj63k21q6N7Q0J24R6j8j71j85p6j6lJ5N1Q3J70K12J61K9j11j8M2n3k20j82M4lJ0
-49153A45N7j%o3q4K2Q5R7J33J19J29N9L4r0j17l7l9k8n6o4ML5o2j34r4q7o6K0M4J13J59J66
-49121C99J20K0lL4K2L4L3n0j15j53p5J0K6N9J2j3k5KJ9L0J6j08j46r2k48j90R5L33K25o0
-49091B11j44r8j00j00MJ06M2M8J46J45l3j55q4L8J01J02K5k8J3lqML8O5n2k5J9jm4l9j9M3
-49059B17J16J28J65L5o3r6j38OR7Rj10o0M5l2k4M2J16J07M9P1j1nl6j25j43j16p3K4L9J1
-49029B45j4o5j9O4J02J15K7q0o2j36j34K1J16N2m7j6J04K17J43k3q2j4N6P7j1k6M3o9j19
-49000D65p6q2r7m6O0P7O1N3M1N1j1j65j56PP5N5J3N5Q8M0j08j46j02R5J33L9l3j40j39JR8
-48969B06M9j9K0Mj30j42q8j0J19J26M4J2M8M3r6r7O3J80R5m9k7m4j9m5j23OJ87J40j3j2P9
-48938E07J74J62l8j74j55j25j04r8lJ26J27P8J54J64N0k0r4j19j37l4k2j02l1oM6J9j4K2
-48910C53M7p4j62p0o1j38l4J19J29O3j5m0j33l1J44O5k9m1JJ8o1k0P7P7R7J50J63R0P5oj00
-48879F53m7j4n6n7l4o6p1q2j18q6k0J21K20K16J55j5j02j10j23l9K9O0J03Pm9k1j9rn8l6
-48849C32mk4rk4K9Ml8p9l9L9NM4N0J22J63Oj05m5m7o5j5Q1M4NN1R1Q6o4k07k33k13j14R3
-48816h0R3O6K03O8j21j82j47j70k10l6R9J13K11K75J14j39j23k6M6R1J5k2QQ9P6j7K7M4J3
-48787C78k3j3L0l6l9K1M3Po0rR7N5N9J40Q7O3J37Q5j7j06j36k20k37j11l7oJp3qK2M1J09
-48755B44P9Pk1L7J18Q8Q7J10Kk30j65pP8N7k6p2k7K5o8r2L1O5P5J15J69O7j12q0K0M7j3p3
-48723E35p4k7j16o7K8m1J1J32L8JQ1J9o9j44j88j18pJ86K11J9l6J9l5o5k9rj3k7Mj1l9j7
-48691A52J2N6O5l4n3n6j04j16l1J15J43P5Pp2j04m7J09J71L8j41k14j45O9J58J16J26J52
-48664D47R3n8j10j16p6o5QL2k4j7J01J50J33O1K8O2M6r5k11j46K5L1k9L0L4m4N5J04M5J42
-48634F36J27o4j11N0J8k02l22k68j8L9r0l7P5J24J48Q6M4L%J0J1N4J46J71R1M0%n4j45j25
-48604D37r3j2p1k06j55K2J57J07JM1J29J56K2j10r3QJ36J30J4r3q8o5QJ09O7kj01j84k30
-48575D1k9J41K1K4J05O9J7K9M6Q0K2p6j44j63k9J1K0J19J17J08Q2L0%N6N3%p9j89k25r8n6
-48544A03n6M7J39Q8l5m9RO5R2k5r6jQ3K0p4p2n2k7N1O1L3P8J72K17M5j02j27l3O5M3o2k5
-48512E75P4j2j99j75J5J12N2JN2J28N6k6O5j6q3O3K3j10j39o7j1k6m7K8J9L6O3L3N8j2j7
-48481E13O6k6j53j52M8K15J13R0O0j0J28N7j30j62j39j25j03m6L4m0j88r6Q4J63Q4O4J08
-48454D57P1N7M0j3m4j25j09k9n6n8n0N9J45l0j03n4k3O7R8J49K7o7p7j28j27l1L5K8k4j07
-48424b2qQ5L6J8J5L4ml9l7k8K9Qk6K0M1L9K9J5J24J69L6n5j02r7q4r5N3J20L3kL9M8l6j68
-48390A88k7J00O9mr5l8L5J11J05K4k2L8J05k1j32j43k8jm3m7K1N9O7R1L9k2L8J33Q6J7q4
-48359F19j47n6l9j4m0j64j73p9O6J55J04P8O4N0N5k0o7o9L6N1l0p3o1L5L6Pm0n1q0p0J19
-48328B02J41Q3R1j5p5j06r7k1J13K25J29m6o6j08j25m5npo0q5k2K7K9rl0L0J4n3K7K04J76
-48297E16O2K7Oo9j30j45o3L4L0L0MpJ3J0L3kj1O5J04rn0j35j27n2K8J33K00P6j1j3J4j7m8
-48264D96N1%o5m3k4rn7j00m1r2k9J22P4Kk1J6l6p0o1pJ26J14M8J8j04j38OJ89J39k8n2q6
-48232C38ok5j7P7M0p3n0J1j7k5J18J92O2j6j13j02l1m2K0M3N0K9jO0M3n2j56j56p1O3P4K6
-48200B93l9j01k4jJ5J24M7j0mm1j9L2J47J19r0p0J01J84Q7l8j03n6L2p8j77j50J1J27Q0L5
-48170D33m1r0k3Km8L1J68J20k8N0L7q5j67j33k6OQ6R8J03R3K6m3j29j66K9N9j11o8J02J41
-48140D26J21l0k26j08j5jO0J00J27N4oO2O0p0n1M0Ll8n6l4j9j9p0r6n4m7Ll9j13O4J29L1
-48108A88nj5N0K3m8k0o7m5J65K12J91J22OPQk4l3M4R7K2ll8q6o8N4Pj34j06m1r1j33k0J26
-48075C45J72Q6m4p9j00r2J3R4J09M7m7l8o8m5J3o3p8m0K0J46J25j9pQ8J2j86j20R1J60J27
-48045F22N2N0M9J1Kn5r9j03n2nJ7j8j30p1RQM4N6Rn2r3j3P7R7L9k9n9l7R4R6O8R4K2l0q9
-48010E81k4n8j33j90j46j4J9J39K28J31Jp2m4M4j1m8mJ55J95J2j12r5n6p0J4L4k6r2%J46
-47980E04P7L5Q7K1q2o9lQ3Jj29j34r3J4o7j79j15M5N8Q2Q5M6O3jr1m9O2N8R0Q4O0N9oj03
-47947D93j07j1N1K1J7m3m3K6kj51k28j86k0J33N0qJ5M3pl6O8J38J48J41J35%p6m7n8k3M4
-47916D77Q6j3lP5K6r4j79j78q7R1J40Q5M4M8R0ll5N4L9Km7o6r0j71r2Ml8oJ67K23O7o%j47
-47882D63j77m0J32J10M4j0ro6o6j3mj3j02j37m0J74L03J16j9N0J6p9n3K4j0r2jR4R9om4n1
-47850E93l0nr2j00j0j2q9j2J78J88O1mk5k5l2l3n5jNJ8P5N3J9o7j50j27j09j34k1M9N7J20
-47818B83P0m0r4q2O3K8o4lOl6k0qo3q2l4J9M9Q0R6J04Q1jp9q2O0J53O2j2J9Lj17p8Q2J54
-47784E17j0j21l0J18J42J7j06n0P8m9p6J4qj11j08L2J03J08N1KKJ9M8P8O9O3J1o4j04j38
-47754D97j02j06j24j03J7N3R8J76J06j8j5N6J06n5j26J9J28J9j07j42j61o0Q3K18K14O0j1
-47727G20l6r1j15q3J9P0R0Q5J5j13j87j10NJ5k0p2l8k5j12n7R9R6Qo9J0O8M8O2O4m9q5l1
-47695A81O3J25J18K5j52j31k5pL5M2N8R7R0P9nj3M8NJ2rJ6M4m5p9r8j55j78j78J4K75L61
-47664F13R6j76k36p9l2j01jKr1MJ40J38O4J7%RO3J36M5r8j69o6j7Mn9j3J07L8o4n3Jp6o4
-47631H2O1O2K5J2Q8O2j00j17o2L0J41J19r0r0jN3L4j7j3l9p3j12n9j2n4j16oN4O9J38K29
-47600B98J62R3K2q8j4Q0qp3n9K1J23J62M4j43j93q5L0K0P5J46K12J72j6j01j90k10j38j35
-47572B07q3P3J16j7J2J31J36R6P9M0m6j28k53j66N2J60J11P5K7pm7m5K5L7P4J09j0j64j93
-47543D01o7P4O7Q2M8m9j05j36r6l5o6MM5P8P6k7j9K5O7R2Q6J29J24L7lN4L9m5j32k00j36
-47512D12J6J32J46L0j51j98j13j51m7Q6N2O1R7P1L6p2j56k9P7K9qL5K1q1j93j64J8Q8M2l7
-47482D9l6J24R8N8J07J42Q1J7k9o7l2j31k42j23R9J18k6k0N9M0l4nJ17J20K9l6n6J7J32J62
-47452G32o3j95q8J5O2P2O7K7pj4n7l5o0r8K0N0l8q9m2q4o5J09J21p9j34L8K12K40J87J40
-47422I44J18J76M0j93k87j89q8j59q7J3M1J27O0j16j92j86rN0o2q4j9nQ4J34M2K3J20K2k06
-47393A12k02r7m1l1oP4J97J72J01J27J8q6n4lL1J48J61Q8P1J8M5q7k60j70J1J05J10J00r
-47364F43j17n7L6p0j14J3N1Q3M1m6p4m0m9l5J09J20J2p1l2m4n1L5L5J3k9o6l4M3O6Q4Q2J2
-47332E49o4KO2j0j05j41j3N7L8k6p1OJ92J55m8j25j2O6J3j8j4Q1J12J08M3n0n8mj4m6r2j57
-47300D16k07k54j26M0N7J69J39J8P0P5N1R9O9J0n8j47j28k5P8Q0P6M5j7q0n7o2pO0J00J41
-47270F25Nj48k21k30m3N6K3O5M4K9N0J07R7P4M7m0j4Jn5r1J6J00K6%R4J12J3m1OM4j3NJ6
-47237G59j9L4M4Oj1j4j2q2j87j07O3J17Q5j9j20j28q4l0Ok2r6m1O7J45K30K45M4j90j74j76
-47207C33k09j17nJ44K31J35k9o6q4o9N5O4Qq2j02m4l5J02K18Q6q5n0j0r3j8O4j8r5o9R0R3
-47176C43L1M9j2r6n5l9qOJ37Q6r9m2q7j15L2J83K40J14j44k74j11O7J05K6k9j8Nk5N3J59
-47146D82N0j20l6R4L2p5j22j24k4Q8J28R8J06k8m3L9N9Pj6L1K8qjP4J55M2j54j83p3mo6j0
-47114D26L4l4j13j11M2Q6J2O2M1m1l2QjN1M0j4q6j31n3J6M3j5%J22J20N8j7m7L4J20L7r1
-47082E66j15j51q4P4J67Q4p3j83j65m8K0N2l0j48j05J1J16J09l3o4J7R1O1K9m3j02OL1nR1
-47052A76R6J9l7jk6j03r7r3L4J32R1Qq2l6Q8J31Q7J17J25P9L6o5j77o7R2L1n7j05j28o2R
-47021B15L8J62K34J17n1n9L8Q6k2q9p5j44j43r5J3Q7P6L3M8m8j70l3J00n2o1J10R7R0J16
-46992F18O7j8j36j38j53j37j35J8J37P4P9R1j1p2m5j7j2j4J0M3Q4N8M0Mj2j4k7K8l2j59j20
-46961I9j9J7P5Q3QN1Q8J9k4n3j5J14R8P0k9j18p2r7LK6p4n3k0O7N1kk4n8J8M2m5q5q1J4J20
-46926A94J08Q6J5p1o0j9K5n4q2p8q2K8J65J81P6P5J66J00j7J0L6n2q9q6o4n0O2J10J23J26
-46896H82kj50j59K4M3j26j11Q8J36J19Oj26j15r2k8L5K8l6p6pK9p1j69j59j07j9k8m8L0J01
-46866a08J64J25J0K5rp9M0K3j22j10k9Q8J50M7j33j69j27L3K00K08J54k4j24j09n2N3J30
-46839B55Q2M0M4N6l6k2M8K5j52j71q6m9Nj4p9m4J2N9R6R7lq8j32p6J08K14K29R0l7L0m8j54
-46807B99j04P3J19O4J29P6j27k71k17q6n2P6J07J5N9R4O0k7J7J42J02n0o6n2k0n3o7o5m5
-46778A30j1k0k2Q0J72J00lK3P9J52J02R4M7m1j41j58q4k7J35J46P3J14J22L6j06j98j82j38
-46750D74l2L9m3p2l5J0O5J13J57O1n3J4nl1J5N5P0Mn9r2j17j23K9L0j25j68j44M2J87P9O
-46719C51M1K2p4j21o3l4QJ01J92J66K3r0j68j29M4L6k3LJ41K04nj12l6j7Q1J37Q6j2q7j10
-46689E55L7J06m0j58j63o8P8M2M3L8M5Q1N1J4Lq2r8j1O5P2o8r6j0N8L0Ok1Kk5k4N1R2P2l7
-46655F40j58j51m1%l1M3J13L7o8j18j7R3J42J20N0k3p1n0m4n4j5j11j50o0o9p2K4J47J21
-46626B27j8j7K9O5j8m2%Q6J41K5n1n1l6k4qK2O5M4O7J41J18J15M4o0q1k2j03j46k0Ok1o6
-46594D11l7N2K6j03j08pJ34K01J57K6l7NO3L5r3k09j47P4K59J56m8o8l7j0l0l2j13k17j66
-46565A37k9P2Q5j9J1J53J02M0J1l3q3rQ2Ro1q7j20j02J13J86%j09m6j8K7P4PNo9K2J00NO4
-46532E20R6q5j62k7O9N5RK7K3j2P9J23Q7q1j03mk8j5KJ9N6k2j06n5o1k9m1j3K0P3J4r0o5
-46499B73k2oJ2k6l8L8K17J09m8p0r3k3M8L2j1r2k7R4R3k2r3q1L0J13M7l9K7Q9Ll8n1k4J02
-46466E23J98J03j27j37jp1l2O9Q0j5n2k2LL8O1jr8RL6K5L2Mlj9Ko2l9J5N3k5j64j88j41L4
-46432H8O2JM6mp9j5J45J78N8q8r1K3J27J40O5M4Q2J07L2o2j83k63j87j27q1pO3%k1P7J81
-46401C11J61O5qO5Q3J6L3R6K5j27j70o8r0l7N5N0K9K4PN2J08R0lLk2j5O2Om9l9Qj5j21p5
-46367E10L2P2Q2M7k1m0l2J6k4m2r5n3N3N2ol3n9j83j81j1J32P1j8k8M0M7J14J68Nj14q4n
-46335D12k8%p7j7J53M2r4J2L4l8r8n9j2n4l4N8L2K0L8j3J9J00J63J32K4m6r7j1J36O3j2r7
-46303F51j34o0j15j14NQ6J13L1l5J2%q9j32o3QL3K6O0jo2N5N7k4p4K9J17o7j78K9J13M4L8
-46271C59N8nl9j7J07J92J14Lj24j82j19K2P4O2J9k2n6j2n0k8N2m4q2lJ84J84N5q2j45q3q6
-46240C06k0J65J53N3P7J55J06o2j52k2oo6l3K9n6j57j15p2L0P0j9P7J96J25n6j15k3j21j76
-46211B71q8pN2k8l0pOJ40J52O7l5j06p9m4j7L0P2N0P2R1N2J8L1k3p4p8j5R6J01J3j4j2Q0
-46178G37R7j13j66%O9o4j22j04j80j77n8J06Q8Q7J42J46R9jm5m2K4j0p7k6L5O8J09J34K7
-46149G83p0j12r1m0K2J14J07M0Ql5o7j13m9P8j7j12p5O2J82J82Q5Q5P8L4j17k29j07L9N0
-46120G15J5j1p7j99j03R5J31N7j11j33r8o1Q2P6Pj6P9N5o6k4n3p8k6N2%r3j04NR8M3L2P9
-46088C68k7m9J2po4r4j05k0J10J01N5L9M3L6L4o3j84j50jJ27J13O9J14K8k6K9J37K7l5K0
-46058F37n6j18q1P6J06l2k3J03N3j01j60k1J12M0j1K4ro1j17j16j0J3R0L7o2j65j83Q4Q2
-46029A31l0R6J38K5N6M6q9j51m6OL9Q9j9q3r2k02k01k2O2J00J33N8qm7k2j9N7J48J80J16
-45999D49O7N7m4L1J40N0k7N6m8j62m5r2r4n6N5J66J28J8r2j46m6P3J31K1j60j72j14M0O9
-45970B53M8J26N8o3J7J2l7mJ4pM3L6q4n3L4N4R9J91J61Mn5l2j03j33j41q7k7m4K9j5pL0J5
-45937C32m9r3o6oK5L8J20J48M1J4K9J30J57P5qj24k40k43j27r2l0J40N6j01NJ34K23J08o4
-45908E32k08k71j22j5J4NJ2J20J63K6K1J6n1k6k9MM6O8M5M3om9l9j03j08j1qL7O9J03J47
-45877D25O7m7j28j47j03QO6J85J70P5j5q1j69j08l3mQ5K6O6M0k3K8L5N6L5LM7j6p2o2j11
-45846B98q9P8K29J56N5l6l7o0j65j60j07k6OO6O5P9R0R4K7j48j34J7M%R2J26R2K7o5n8j3
-45815E03k8M1O1Q6L9K9j21l01k66j82L8J25J06N4LRKJ02J49K6j5%L6Q2O6K5R0Q3l3L4J36
-45784I79O7l3j36j79j89k08q4L2R2P5J46K68J12n0l8L4N2m1j09q6M2P2l5j09j06m7L7P7O8
-45755G03J7k8j44k06K2J34J49R7r7l5J21J78J47Kj33k42j68j1Q6M0j26p8P2j6j51j46l3J13
-45727B67J7q2k0J1j02o1R0J22J81K52J36n0j08m8J3J07J68J01Q9Nj64j72j06j03l6J3J8J61
-45699F99J87Q1m7j87j52OR9R3k5j03r7o9l2m0R4J07Lp1l9n1n6l5n8qQ4L8p3j24lJ45K00J47
-45667G13L7kp6j50k09j64%L1p0o6O7J34J36P6l6j07m3J00J11O7j5k6P3Q5J4m9m9ML0J5Rn4
-45635E86o9J4j4r4n6M7p9j69p9rM7K9j5R4K37J88jp9j10l7NK2P0M8K0p6j17q1K4P2m5r6m8
-45602B29Q9J06P1J59N9l7O0J54K8j01j43j17j14o2L8N2J28J23Q6J8p5j39r1K7J3j2J6J13
-45574F78O1p7r4j53j36P4J43rp7j7J6j8m4m3J9J00N5n2j3O4P7Mj13j56q4N4M4O5J37P2j0
-45543E67l9r0N8J11K7j22j92j00n7k0J40K83K17pp7o2MO6Oj24j03N8Q5R3J19M2O1P2j9k16
-45513G81k18l6J31K08J76J0j06m8Q6P4m8j71j64p1r5l8k3o1r6m7K1P7L2L9K5J4P0l2m3m5
-45483D02K2J81J46K2n2q1LM8O9P9J02M3k1o1j15o7m0o7n6j4Nl1j5K3kO7J67J49j7r6q7q6
-45451F20J7P6j0j37l00k22k5N7J35K44K74O7o0k4n6m6k6R7J52k9j77p3O5O3J05K0j60n8M1
-45422F30J4p0k12k34j32J6J17L6l7L7J47K22J90Q2j9K6M9k3k3q2j73j20RO9J38Q2k1QN9j2
-45392G73p7o0k4l1P0J10n0j24l7Q6R3k9j20j23q3n2L5M9k7k7M9J47J54J23O4j5o0l7p6r3
-45362F08K5M1L1q3j91j10K5J25J31L1Ol5ON8P4J16Q5l9q6k0M3l1j49n7R4O3L9P7k6j45j39
-45331E67n0jm0j13j07k0p1m5m9j29l6J36K24J41K8J02O6o4j1K6p2q3nm3L7J85K12J51M7k2
-45301I61o5q4m9o9k5j5J7m2m0M9M1K7o4k39k69o5R3m7n8P3J87K82K39K21J95Lj94j28Rn6
-45271H88j34k6Po6j86k37p4R6L5p8LJ27J44J28O9Jq8j43p0j1J31K25J15M0j00k22j33QJ42
-45242E91J66Nj09j16J2P8J2p9j08k8J02J00J26J27L4q7j67o7q3k30k03MJ56J60R9M6j9k7
-45214D95j5K4j03j92o2mj7l7m4N5J52J69K03J62l5k40k30o7N3O1m1J8J60Q8q7j53M3K28J93
-45185G77L7m6q0j65j12l3k0OJ8R1N3r6j3J7j38q2J54K09J46M8l1o0J9M3q8r5R3J25m3q8p1
-45154E75j4P7l4j01Lj7j19l4J22L2l1K5MK6J08O8R0M5q0j83j62o4j8L4O0O3O9Nj62j07%j4
-45122B66n7n6N1J13O3J30J13j5M8M8N3P9n7j65j33N0J21Q3O0Ko0J6N1J1m2j16QJ61J17q7
-45092H56j66j24o4k8r0o5P7J80J89K2j76j97j66q0L0R0J18R0O5P3P0P3L1n4j97k54j84j3
-45064A06J02J88K23J16J06N7j27k02j43o0K7J63J80O8m1l4N2Q3K0o1o3o0j40j85j32jJ68
-45037D10J57o6j41n5Kj8q3o4k1l7j7R8K00R9K3O5J29Q8L3jj9K0P2R2M0n9j79j71j9L6j2R8
-45005G00R7k4r0j8j01j82l5N0qL2R7l9n6J04J92N9RJp5j76j68k1j1n2J0l3j36q3R1J19Q6
-44974C39L7J14J71J04q8k13j70j36j13j4k3p4j19j14J11K27J66L0omM6K24K52J05n3j01N
-44947G03J8kJ6k8j1O6N8L3M4L1n7m8N6L4P3k2j01rq9j03k4N0J07Q9p5r0j4Mj9j16r1j1J8
-44914D90l7n5nk5o5J3N7P4J26R4M7J1J1o3q2k0%J20J31M0O9K9m9o2M6J31O7J4M1j4j30j52
-44882H52r3m5p5j02JJ5K6M2O8J87J24p5r6M4Qn7Mqm7j9M9J7K2Q9J27j3j54j04j2J6N0j7m7
-44849G77J3K2j7L2L2k3q1j58k15j41m5N8J53J28J27J29j00j86n1K7k1j04r9j08p7N1R4OO
-44820B29J18J79R2qK9P3N1J59J65n0j88j52j65o8O9j0n8JKm4O5J47J52Q3l6r0l3K0L5J23
-44790H90J28Ok8qM8kj37j69r3M1J55J24K5k8j0jm8j07o9O3J06J33M5p9j92j80l7J06N9k5
-44760G16o0k6J9l1j3P4J02J70J05j28k29j59n9RO1M3J9p2j22n8q5r3n1M7J08N0O9M9J5M4
-44730E14O4J24N9m0j43j12oq2o7L0l0l3j9kK3R7J29jo3m2K5j04j29Q4J78J58J79P5q4p6N1
-44699G57pj06p8p0k5L0%qK9K2j7m6j03j67j81r4J02K72K19P1J8L2m8m1lQ2J49R8l5p4NM1
-44667H24n9j84n0R0Q5L2J4l3j23j69j01M9J20J19J08P0L5J5q1j06l0J05J37k8j83j32j4r7
-44639D13j07N1J82R0n0m6j4q4m3n7J8J49J16N5J07J80J55n6j51r8o7OJ9m4j4O4J49J44No5
-44609A007j46j44j69j06O2J20Q0J3op4q8k5L7J37J22k3n5k8j11q6m8P3Q0r3j47p4o8n9K8
-44580B09K6l5J8N5Q0J32np4j0N0K3j16j8J53J47O6n7j55j68m8k8k3Q7J66J73L4n0j42j47
-44551C43L4J30p0j64J8P3N3Nj7L9O8L6j8O2N0m5k3M1N3J06Q7m9j78j51M6J38P2NK2RJqm2
-44518G26k2k6m0j8r1q0m6j3P0J06P3J5k3q0q2k1r0l4J8N0N5O1Q7N3P9J51O9q2j94q8O4J34
-44486G81J01jr0L2Q5%QO2Nj7r7r5j23j96j76m9J60J71K2M0P7J11J44Q0J6q3j96j00O3M6M0
-44455H21M4J04Q8j17j55n1k7K3J15J05O4o4j43m9k8q2j0K5Pk5n4K1Q8J24J5p8j7np9q6j13
-44424D61k7MkNL2P2N0M8J5L1M0J19J00k8k3j9j15j77j24j1k4L1J64J57k7q6l9o6J7J96J80
-44393I54p9j55r5J5J08J43J44R2m3j81j42n9q7o4K2L0J4K6p9r4r7n7R2J72O9j19p6J5L0M5
-44363E44o1n8O2MqN6J26J17mN3P6J39J58k9j16r3j52r6l7m8M7Q3N5j87k28K3J46Q3l6k9l3
-44332E57j27r4j41j96P4K55J49J18J53J26PL3M4rj13k79j79K1O1jL9M3r8j49k2J6l7n2l1
-44303A68KJ0R6Q1jL6K9N6J20R7rr8p7J1L8qp1KP5N8J9j3pj8k2j35j15K1J31R9j11j92o8J81
-44269C85K22J03k0o1jmm5mk3j22j27l9MO4O1J13L3q3j16n4K1N1j1j41l4J83J84K1j49j68
-44239B43j8J01N6lj27j14m9nN8R7J12K11J78N4j5K0P7L4j7j20j29k6N4J4n6%k0nQ4J05M5
-44208H39j22k06j23nQ5J14L5l8r3j39q5k7L6J41J14LM0M2q8j30n9J02J05P6J37O6p4mN8K4
-44178H24M5j9oj2J4o3j01o6j17k1J83J80j3j22j29o1K5Q5J2LJ18J16J07N4Mp4k23j86p5L1
-44148E13l3l5NO4R4R9J50J51P8j8j7j04k02k58j31k0o9o0Q3J51J32j3j20j8Q0nj29k8K1L9
-44118D00J07J07M8p3p9l8L2L5q7j3N3M4Q2J21J03J5j09j05j32j37oP8K8k4J0J40J08M8J5
-44089G71l7n0l2m6p7LP8pL9N9l9RN9J6j8jN1O4j2q6q3l9k9OM7J8j26q0L3R9J22lj47j00L5
-44054D97M7j4r5r2j2K1Jn0j05k8J29J38N6J1k9K5N3M0K9o3j09q4J3J30O5JM4K4o1o8nP1L7
-44021F17qn6M2J90J41l2j65j32j19NJ20J12L9J8N9N9j9k01k12j45q3K7QoJ49O7p0K2J34J79
-43991G40J08k4m9p3j68j74N3K16K12M4MJ30J01p2j28k7k7p7m0kj3n8q4k1K3J4N1L5mm3J7
-43960F64L5l2pO7M9m3j12k2R7J7m4m8j8M5ll0k9j45o9O7K31K62O7m3j37k48j39j4J02J47
-43930F67L2o0l0j17k27j21O6R8n9p3J8J38J03O0J20J16M1l4o6l8k5J26J08j57k55j62m7K3
-43902B45RJ5J2P0R4k3m2J9N3l8n9Q7M4j58j62P1J72J03j9n7L7O0O3R6J49k4j79j33J9J77
-43872G01J67Q1n4r5n0j1j6M2J34Q0l2r6k1PP3N9k3r2j37j43n2K5M3O5%o3m1N6L6m8K3K3O
-43839F47N3J20J15q2k70j73O3J22Q4J13O6p5n3N3O5N5l5j39l8J41P4j10k03r5qq2k6J1k5
-43810C68K0j1j37n2K4P1O1p4o7K4J74J89j7j81p6N7N4o3O9K25K23J37P6pp8l3p6j82j81p1
-43780D66N5L1J9J02N0j01p4Q6J03k8m5L2K9oK9J22M2k9l6m6L6Q7J1n9m8j1r4j61n8m5p4J23
-43748E08K18Q6M5O6mj16p9M0J18P6m0n0p1j01l5J5Q8J34Nj29j09m4m3l3j5M1N8j4JN3M5L
-43716G17l2K8k6j31o9P7J07LJ3P7M2m9n8l0KM0n2j29k9n1r7l4J7J15K44K15l1j66k5L9m8
-43685F79K7O6p4rQ9J37J72J07Qr3o5%L5Jn1J1K0Mk9r3q2o1m3K6j2k10k29p2rR2K32Q3mO8
-43651G21N9Qk7l6r4j01j07p6N6R6N0P5qo0k5k7o4j09n5R9N4j36j60m6P1M4l5R3P8QN7J0p2
-43618C41KP0J4r8q5K5Q2K5M5J35O4n7n0mm1N2R0pk2L0n9j02k8q7l3k0q6K0J44J21j1k5L0
-43585D75n0r2k5M7Q2J27O8n3q4j50k10j40L4K71K03J9K3m1o0M6M6q0o7m9K3O3J62J11j22
-43556E77j74KJ44J14Mk0M7P4l2j41j91o0N1R9J3j27j00J7Q5N2K2j5m4J9J66P5n4MJ33R2j3
-43525H19nL7N9k9l6O9L1m8l5R8R2o1l3kL8Qq6r5j58j47P0J69P4q3j13n6m2M0J6K1m0j10l2
-43492D30o9p2J07R1n0r5K8J10Q5J53J84O8r8p2R6Q4J6K8p5q2m0N3J17J5p8k9J4mm0j04j21
-43461F50j35o2J4j4Q1J25m0p7K6P3%j32j3J27K3LL2o9j62r1M8L1l0L5J34K09J65n6j67j27
-43431F01l4M6R5R6J18P2p7j34n6K1M5R2J25M2k4Mn8r1J9P1k3j21j34m0m3r2K0J18J50L6n5
-43400G89q1j73l5J54R6Q3R3l8j56p5M0L2oLrk9k3l1J0L8O6L5j2J2k9j3p9k2J42R6M3M3K3
-43367I87o6r7j14j46p0k3k5K3rMJ08N6RJ03J21K7m9j63j04Q9J35lk5Qr5j46q0R5J64J01o0
-43336G55j35k6N2L1q5p8k9K1N2J21J49L7qk6J1l2r6J9M9N2J47J75P6j0j21j53k4N9L3o8j02
-43305H46k3jP0K6j17o2J28J70N0j00j52j34r8l5M0J20J09L5j3k5j0K3Q7kp8j8o5n9j2m6o8
-43274E86j5N4M2l1M1O7N6K7O5J31J21j9j56p9m4j03j03j2O7L9J01N0j0j00j43o8m2Q0J62
-43245G64K6l9J8lpj3j2J12J64J11m4j86j75k02k55j41K5R9K13J77J02J1j27q4m0o0l3M5J1
-43216D57m9lM8R1R3Q9J3j7K3K8r8j52n1m2q2MJ05J05P1p8j58j08Nmm8K1J10J39J75J61j6
-43185H32j15o7m3q9j86k08j28l9M2P0Q9M9N1P1J78J97P6N7L0l3k0rj6K1rn3m3k8l4j51j64
-43154C28l2j1q4m8R3J02J3m7K4J34R3Q5M7m0k4o2j29m3jQ8J51J49J54O5n1j01j12q8o6j1
-43124E76M6R3R2l4q2j40q2n8K2M7l0n5n3k0r2l1R3K2L1N9L6Q5j9r9k5N0Q8N8mK6lq3n6qK2
-43089D72K6l6K5J57R5NMm3j22j28k6J04R0n3m0N1M6M0n0m3J07P3m6p2LJ21J71O7J3J0Oj1
-43057A016m9L0M6j6q2j71k25j76j07k7L7N4J28K49R8j37j38o2j2K2N0M1J00J26K1j11n4O6
-43029G17M1N8K20J82l1j57m4L3J8j6m0l9j77j65O6J29O0J4R3J8j61j26oJ07J04Q0kj15j12
-43000G49m3P8J37R6n1j21p8j4Q5R4L3j9o4nM5o1r0j12nO0j2j4j4N5J6m0L7Q6NoR3Q2l6j34
-42966H32j16K4M3j8q7N8J47L6j8m9j17j02p0j13k6J02P0l1qM8N2r5r6L6N7R6Lo9K3O4J11
-42935G87R4L3M8M3K7q2r7r0m7K4o1j15n0k4n9K7Q7J5L3L9n2k2Plj6n6P5J39k9j81j28J0J25
-42902E01R9j08j70p4J33K27J56j8r4K6j3l6l6j19n5O2K7no0o0j23p0J20K28J69M2L9KM2J07
-42872I39J16N0%M8J37Q5p4j78j68j58j01L7J64O2L3J1MJ03J35L1K0J73M19N52N10N64P50
-42845D264J089J917L370M001N27j419J040L67l685l971k328j520j046p06m67l20j47m1n1
-42826H74r8n3j34j19oN1O7J08L5o9n6J29J45N7P5l0j10l1q0j23k2mo0J02J35P3Q3M0nLJn
-42794I73q5n4L4M9M3K3N1N9n3o2p4j44j42p3K2J65J57J10P8Qo2J3N0L0J8k4q0j06j28q8q9
-42763F19n9K5J13L7l1j47j89j83m3J66L55J88Kn6j48q4K1K2j0J06J79K0l6kN0n0j15m5J89
-42734H94K34N1j10l3N3J61J29J07P3J64L70O73J000J773K918L418m94l838k745j565q64n48
-42712A821k95l31l11k18j04k7K6O5O5m8o5jJ40J34P5m9j04K1J17O1p3j61q3k4KO0J12J10
-42684I15J37J5j25j0Q5p1j28l0M9P3RK1M7M9j1p8j24j67j71j08J33K41M9j00j38j26p9l7
-42656C20j0M9M5Pj5j8L5j0k0j0O1J12J3%K2l7p0J8L6l6r9r6P4J99J93N9j01j14o8O9O7p8
-42624E97o0q4RK32K47O9k3q3r3j2J8o8j3l2j61k9J96L72K40J3j70k79k49j25j15r8N3R4J17
-42595E63R0P8R8n6j25k6L7m3j00j8P8P5J7m5J2J23P0j25j65n9m1n2j1K8N2Q5P9k2n5Rn8j32
-42563C61m7LQJ67K94J82N8k1q4K7J43Oj36j63p4Q8J37Q7j03j54j05j06j04p9L5R3L6n1j23
-42534C75j5Q4r7j85J8J18N6j9n5K4M3K2J06J54J53O5j8p3j23o9Q5K44K06M8l3j04q2p0q4
-42505G74j5l4j49o2J21J90J91Lj36r6J0L8j3j2k0L2R8M2r1j28q3j4j9KP7N9J2o7j40j0J03
-42474F63J68P0p2n1m8l0l2r2j10%M3P9Q0j00l1R6J25J60J84J43p0r4J5n5j45j78k29j77j24
-42445A88p3j0P6J97K80J77M5K1RQ2O2o9j76j39o8j6M4J25J72K7l6j35r8OL5K6p4j34l3J27
-42415F38J15J02J9r0p8kLO9J49P5n0o0l6j19j69j41j11k9N3R9P1j7kN6M1J06J28K2n3l0L6
-42384G95J4p4k4R6M7r9p3K1O3L2j08n6L6J30J00M8P3J8oO2N1l4j16j83j06Pj8j24o9O3N2
-42353F18j8P1P5J9l6p5L2J02J24J49J27N1PQj2o8m4k4j6K7K4m4m6k2p0j10m6Q3L3K4nn9n0
-42320H29o2l9N1J40R6K2J7J6r9j43n7j06j35l6M9R5J23J38O3J03J41j7q4l2Po3q5J2ro2m4
-42289H29k6N5N6o3k3l0KJ14J4j66j28j29j18O7J13j05j71j24o7M3R7J14R3Jm7n6%m1j25n5
-42259A24N8J25J37J38R9P1J12M8o5p5j17q4rj03p9J04Q9L9l0%J06J53K2p4m1O9J00k6q1n3
-42229G57o9n0pn7pJ27M4j15j11o9m6o6r9n2L0J26J68Q4m6RJ71R6k8qp2j60q2n4K7%j72j97
-42197G2JQ2P2J95N6q6PK2K4%J0J35M7m8K7J1p3K6J18J09R9R4N4o0j09j17n9k8j09p7kR8J64
-42164G55O4J4Nk7l6K7O2k7n1o5l8%j8r2n0L7OR7J72J68J33J5j42j80j08r6m6J6J9M6O8Q2
-42132H10J00Q8j3n8m0j7n0k7m0PQ2N0j6o0m4J2J31O8o3p8n8l4Qm3j5J46J23J5m3rO0lj07
-42099H82j18m9L1N8M3k8m9o1MM0L9q0k15l5R8N8J16J53M0o8K5J05j4j89k02k8J14J16P1j03
-42069G54j90j38j3J67K06R0Ro9n1l5l4mn0J1M6J18O9j46q0J19M9n2K1l7j8R8j4q3o1j38j69
-42038C75P3J89J41M5j1o1m8L4Q8J35N7m6l2M5M4m8o8o5r1lJ23L9q7j13j3P2J4l1l9m1L4J57
-42006H68J63J08n1j75q8qj3pl8j05j01j5O8L3J10R0p8j9J67N1p1r7j60j06p1j16m2O0L5M1
-41976D33K8P7Q8P8P6O9m0j11j5J16R0l5m6j1k9m9o1o8n7M9P7M1Q9J0j33r4l3olRN9O8Q3K2
-41942G71n8P5P9MK8N6L0j6L8P9m3j39j44j25r9o6l6k2PQ5Q7P4O7R2O8M1L8q1j02j8Ln5n6
-41909F62k5k4k6o0o0n8R7K34J52rl1r7j58n6J85K09P9l2L2Q3J43J07N3N6m8k00j94q7m9n6
-41879H22M2K3r2J1L2j7K5P0n7o8m1k7rl6k6P5L9o9k4lj3J7k1j6l4q9r6J2J16K04O4q7m9K3
-41845G01N9Q3M3M1P7J3j35m5Kp6j2J1m0p7n3P3J42K9L1J02m6o4J08J47K8r2j52j33j23p3
-41815E69PO3J37K04Q2m5j28j16q5N2Q4J02j3j10k3J4LL6m0j96j35m1nM7J28J12L1R1Q3m7
-41785H61l3N1O8r7j39O9M1j13j05J6N0l5j7J08J53P7Qnj28j08j17j45J22K60R7N5k9r3q2
-41756G90M5P3N5J2k7jj30k60j67K1J29J29N3n7r2m1K8n8q7o1r2K1M3kJ37J87K0j21j31L8
-41726D54J16J3k7R5J27L7l6p1p6p0k9j3m8KR6J31P4K3M3J49R5o4j84j56p0j14j20O7J59J16
-41696G19Q2N1R1J08j7q1o8m2k3j43j76k2O9P5O2J4J0R1J35O9L8O2L1j73k29r4j05J0J92J94
-41666I30R9jq5r8m8k7o8q4N5J65J26O3%p1k0K9%l7o5l5K2r0j45j2J04N2OP3J78K16L8q5j2
-41633A173l5p3p9o2m9j04q1M1J07Q9Q0J02Q1k1o5j2k7Nk8j28q4k8rJ00J75M7j15r7j35j20
-41603F48o8L7J62J62K31J23j14k04j80j69n1O7J06K4M1Q3Jo4l5Q8J56O3Ko3j34j49m1Oo3
-41574F65r4k5jk2P2Q2m8k4R5P4K4om3R0K08J51K2q3n5M8K2q0j52q9nk4k0J7O3o2q5N2J62
-41541I29J97pj53j15o8p4j14q7N3J59N6J8J32Q1k0k0N2L4RO5L2o5m6q8j12j33l2J05J32J33
-41511A053L8k2L2N1r8j34j9k2l8O1J56J16pN7n6j51m1o6n6J3Pm0n0MON4L8j2K7J00J40J6
-41479A157QP7l1k00j69r2O2J78R1j08j64q4l2o7j21q6J0Nl0L6J54J78J11L6o3k0k3j05j00
-41450F08j9M8j16k08k3J42J40N6lL8O6J15J58M8j33j29n0r3j32m0K6J3r7j22R0K28J50N7
-41422H18k8q7m5L4J27J03l0j27n1P1N1q0o3m3n1mpo5k6n9K4J61J85Oj3Q7Q8J37M4j58j49
-41391H50L6O2o4j31o1N2K0l1j1N0Q6Rl9R5K04Q4p6o9jj4o1p3q1j17j47j50m5J48J83P0j05
-41360F73j46k0M3k4p5lo7o0J08J90K8o2N4J27J34L5n6k7k8p8q3RK0M6J20R8np5L2k4j03q8
-41328F93j87j01R6J35j5MN3L4P0Q9K9PO1J10K5p5n7q1j08j88j37N7J17J40Qr1O9J88J36J37
-41298A218J08N7q4l15l43j83l4pQ2J64J42J78J2j42l5J55J31l7j26k6M3J1RJ4O7p9j44mJ49
-41269I81J48O8J33J00j5p9j42j56j00k7J35J64n8j23m2O3L2r1j89k02q5Rk9n9oN9P0Q7j7
-41240F29j02j00J0J71J74J90M9r9p3l9k2L5qL7P2k9r7j7K6P3J30J17J8J4o5j57o8pN0J20
-41210A032R3q1r3m1o2O1J13k3J5Q0mp2m5k8j16j09nP6P8P8M9J40J48Rj28j47j15o5k1j3k2
-41179G82j04k8M2l6n3k0%j6m9K0M7nk1JM7O2j0m1n6q2M7J26R1k3j06m1jj24j47p9QP4O5%
-41145C70K1O2O9M6M5O1N5k8o5m1jO8J37P4p4l3M3L2M2K6o3j3k7q3l8K5Jn8k3J8o8p8P9J47
-41111G28Q4P4o7j76j27k0m5m0J4P5Q3M5l7j21n7j6okJ7N1R9J01J01N1m1j08j98j29M1N0j3
-41080D11J3K3N7R2J85R8l5p5l6m6j36o5M8P9M8K4p7r5R0J03J15J88J85P4L4J03lk5j05j60
-41050A112n5l5k8M9l3o3M0L3J8L4l3j62j99q2J16R6L0m8m4j7o2l3M9n8j74k9O6Ql5L8J53
-41019F52J95J42R6k6l8m4p9j48j73j23n7M2Q4J30P3M9O4LL6J4n2K7R7K3J8J1j31j10r0j12
-40989E73o9J0M9J13J55P5m7m9l2j0M2J13R7p6j82q0J3Q7J60R6n3j30l4O1p7k00j30p6n7j4
-40959C28P6J11J71J81k1n6M1J6L0k3j02j81j57R1J19J2p3j08k0J37K47J76Q0r3j79j00O5
-40932G68J13K4L9M6R2J31Rj93j81l4p2r6l8Q5J84N4j07l9J21J9j56j51J5J84K04K3q5p5r3
-40903G91k7P2J03lK9J19P2L3K0Lo4j74j56j29O9J26KO7m4k09k46j76l9p0j12n6R7J65J43
-40874D06J83J13L8Mj7J39K12J11J4j01j33j37j60j22K1K21K52j0j64j10p5j8Q1o6j47j7N2
-40847E70J13O0r0PJ27K3q6m5r8p5M8R0j7n8L6O6J2k6RQ5J03K1r0r2M4K4q3j23M2J43jRk8
-40814G20j27n6J2Kl4p5o4O7L0n5M5L0RJ08P6M0P7O5J28K15J19q8j38p5r9n8J9L2Q1J36J8
-40783A160q2k6m3j2O4Q3L9O4k6r1j04j01K1K8PQ0Q4Q9L0lJ2m9j08j43j40q2j02j34J9J32
-40753F66O5o7p3L2k8m1J16J33J21O4J6L5j4m8n0N0J2j41j11J7L8M1R6M3j3l4j35j75r7K3
-40723E41M8K0P8J07K2p8j09j28j01O2K41J52q6j24J7M5mj3O6L0m7o7rN6O3M9Q7N3om4k6r
-40691H86q5m9M1N2M5O4K3m0K7Mr8o6K5n9q0K1J16Q5o6j64j25p6R7J69Q7K6K5pr7m9N3R8N5
-40658I38j2J5L4o4j03k1l0k6Ql3r0oQ6R6P0j8p6q1q6L7K24K21J85k3k65k51j25j01o1L0M2
-40627E14j0K6K9LO5O8N3N7J33K4o3n0k0J8o7m9M8J90K02j4j32k9M0J1j1m8k0K5M2J10J22
-40596A267km0L7M8M6N4k0QJ23K66L23M39P23J267K066K643J164k205k869j697q20l83k94
-40573B144l13k65p7Kp6j36k14j78l0L8L1j9L5J4k4o8j07r1RL4m1N3K28R9m2l7k5m3j07j1
-40543G83M1NK9P0k3r2m3k4j12p4N7Q4P6P9M6M5K8jl2n3k4lqj6K2P6K4J6M3k9j40j73m2n8
-40509E77J0J96K65J01K0M5J14J11mj56k20q3k8j19k43j09J74K82K40J21r7j31n2n3r5p6k6
-40482G64n3j11o6k0Kn8l4Q8J61K03J40L3q0m4K2N6rM3Q6P5K8n2M6L1m2k0o6q0j4J1j05r4
-40450H41K6J09J11j9m3L9M4k1r7j19m9k2N0J35J51M9r8j69j50p7l6L4M3m5q2L8J18R0o1k13
-40420E77p6O6J09J65J12L3q3j53j46m6l7j8M0M4J07J38L8Ok0N8K0r2j17j13o4l3LL2J00P7
-40390G27l7o6k2M9J19J38L1k2K6O8M4n5m4Pl2L0Q0j8kJ0K7P2M6jm6m0j00j68j20q8lJ26J17
-40357H53O2oj2O3J08l1j37p5k5p5o7m4l5P2J0j30q2J10K03J28J35P5n5l3R9R0rj12q9l0N
-40326I66n1q8MO6Q1Rj25q7o3QQ1N3j12r1J09J82P6m1n3l1L2j03k57j26J09J60J16N7r3p8
-40296G10n8jJ6J8M6N0L5N7J04j15k65k16o3P7O0Q3P0K11L30J69o0j79j11j8k8o8n3M8O0m
-40266I05j7K4k5l9K8j1j55m6Q9L9J7P6J03M9l8m7J0R3J06Q8P3n4j24r4j46k06j82p5J5M1
-40236D97Q1L9o4l8J2J68K56J15M2N9O5n8j40LR0O3Pr1j97k58k39k8J52K40J39P0NM5J12J8
-40206A165j3r1o9L9J64K23J19L3k3r5j44k07k17j30NP9N5K2L1K0J2q3n2K2K3K1L3P5Nq6j0
-40175I26N0N9N0N2K2n4m3jo3m6Q4J45nj10j27l2J4l6N1J49J24L3o6o5p0j61j74l1J1j06j07
-40144D73m0J6J7L8O3R0J26Q0Nm2p1j0N0J14J14nr2p0o7q8j61j72LM7Q7J10J53K13J06R3R9
-40113A279QJ03L16L63L66P11J317K277L535K640k339l967k447j374o97m27j71j12j47k20
-40093A014j04k7K9N2j2q8j26l8R5P0M0J2l3o6J7qr9j57O2O7Oo4q2N6J13K6oM4J01J06JO1
-40061A062J05k4q8p4k6Q2O4j6K1l1j17j63QK56K24l8j28j67q5N2Q1O1m6r0q7l6Lj08k00%
-40031D95J43J07J62J28r5j21j4m7o5l9m1J7M5K2Q2m2r7j9qN3J00J10J08Mm0L9m9j06n5k5
-40001G52n2n0m0m8l4J7j5j64q9J24J29QP4J47J05n2k26j68n3J3N9K7PR8P1M7N7N3O3P4J25
-39970A059J28M6j10j40j11j9Q3N7n4J4J47k7k21k23k5R3j3J1K8J6J0L0L3K6Rk6o5q7N5J16
-39940H40R5O4o1m4O6P5L2P0J31M0j6l4j21j20q7n5J39K14J92J71o1k58k52k29j27m6l4Pm3
-39911E48L0Q5L6K2Pjk7l4qj6OnJ6l3n6k5lJ6R0J20N7L6P2J8r3p9p9j55j11l9j4J71K54K5
-39877H31j4Q3J38j8j17k2j1l9qm4o0o4j05k6J10J48P4pN4J00jj43m3L9m8o0m9l9j3J1J8J10
-39845G85P9r5j56r5k4K6O6J10Q5K9K3PK7J62J30Nk5l8l4o5k09j21J18P6j09j28m4OL3Mn4
-39814E74jJ21J23P7N5R2J14l1j01j17o6j42j70j50m7J21J62J13O7l5K3J1q1j21q3j9J0J04
-39786F03R5P9n0q2q3K7J15M8o0p6R5J83J43J3k4N1J06J8r4j26m9L7K4q3j41n4J54J86j5j77
-39756H63k40r8Q0Q0M6J1J2Q1Q8J20K04N9j36j68q0N5R8K9q7j30q4J0O8N1k0m2p1m0M8Q2Q
-39725H97q8j49r1l7OM2K0J13J18O9j8o4M3k7n3J7k8p5q1m6J54K63J42p2n6K9p8j70j17J0
-39695F73P4J54J48M2j4p4OJ0r9j64j02O0J51K52K46K1j43k17j09Q6P9P0on1j0q3j49n6K4
-39666H19J07N1o3l3O0J01jp7o6jm3j9L6k6p0O6J03pJOp7j57j31KM9J30K33K26N5j32j10J1
-39634A043p1j71n2J38J34j6p8r4l1L6J34P5N1P5O0n5j02j45j34j9L8p2j02r1j01q1o0J37
-39606D46J94kn4j3n2j2N4O8J9m0N5R0L1m5l4l5l5K4n6j11j0J03P9pn9M2R3J0k6k2K9K3m5
-39573G02j33j47l7k0J6M2J5O7J10R4J14Q6L9q2j27j09r0mJ27J44P0L1jr0q5LM3L4M9J31K06
-39542A198J22q1j21oJ2N1J28O3j17k35j61jm4p9N1K3M3J20O8j8o9q1j52r2L5N4P8L5l0n1
-39512G43N5J12M4j7K8O1J3l4OJ12J56M1kM4N1O2Or7k06k17j74p9J6L0N2Q5L5m6M3J44J08
-39481A175K6n8q1j45k09j40q8m9K7R1J29O5O7J03J14J42N1pQq4j80j08l2Ko3l2L9J13jj52
-39451G23q3L8l2m1M8J59J88O5o6q4k9kN8J20R8KJ5P9n1k14j69q8p0j16j8J05J2n1jQ3J24
-39420H02j8m5O5J15Op4J1l5m8LM6N5Q1Q7R3Q7J8l6l5q1j12l2pKm3j35j26oQj2Pl3j10j05
-39386C93J05L28K35Q3M4J6m7j9Kj00j20k5P7Q7N5K5l3j50j75qJ84J53L6k1n3J2J09j0j44
-39357A039j42j69o5k0p6l3J31K53K13O8K4J9pp7j14r2m1q2q9jJ6j7j10r4L6J09Q4Q8Q0Q7
-39327A018L2m9o2o7p6l0l6j50j99m1M2O2K9k4L4J27J69oj41P5R5l1K2J08J43K5m2p5j37j9
-39297G96R3No6OP4rk5on5r5j7PN3J07P0om0K4O5M8j15k10j00J38K32K05K20J75%j26j61j91
-39265A096j42k4M1m8j67j19L9L9k5j3N8J68J55J0j00j10j9Rr4j30l9o5k7n6N5J28J01R3J28
-39236I42J12j0n4l7K7J21J80K38J12n1j19k12k14j34j52j81j01nM4J7KJ26J58O5L6K3q5J1
-39208H59J16Q7Q7k7j26j10n6l0j16l0K0R3J71Q1l8jM2K1l5nJ13J31j3r7p7j32j45k9J00O
-39178H60q8p8j3K5l2lJ8K3N2J11P0l1qJ06J07j2o1m7%rN2J62J26l4j19j79j85p7L5R9M1J7
-39146I28Q0Q6N7j4p6m5j03j16nK5l9j3O2J93J85l6p9K2Q9J3j31j96p1L7J2L8O3M8J47J34
-39116A295%n4j37p0K8j6m3n9p8j2J05J7p7r2j32m7L1QK8L9K2J38J39No6j25j46j12j04pJ24
-39085F02J89J39Q7J36P3n0q6o6LJ8M7L9L9J40J46J6r4p9N5J59J52J41K07L93N19O41J126
-39058D692J948L107K234k442l627j982j032n42l77k01j42j32j32p8N8J01n2k14j67m1J9J02
-39036A100M2r3PJ25M1j5J0M8R9P4j44j28j48j57k5K3QK9j6j9P9J12J09M7q9j94j48r4r3j17
-39006D73j16O8J84K19J64N1j01j56p6N6Q6p7j29NJ10P3O9J50J00K0J03J76P0n2q5k4Or6k36
-38977A035j85l7n3n7L4M9Q6J12O0n1m2N4P4J0j7j6L4P1%j22j79k59j12M1Q7R8Q1K0M8J26
-38947I90O9j5r2j7J29R2j7j00r7rl9m7K7mj4m7n0q2j2J14N1j17r5p7k0O7KJ4J96K29J12N
-38915A146j01j14j06j26j36p5Q9J72J78M0p0J9Rjj5r1j01j22q1R6O9j4M4N8J44K52J75J8
-38887A356r9o6j3r3j47J1O8L8K5Mj09j33n0m1lnn2r8l1PL0J22J30M9N6%m8n4o7j24n7j9j78
-38854D09k30K8J68R2M9o0l5J39K53J78n9j11l9q9j06m9M4k0j26j8J61J60M4M7N3j01o7J54
-38826H69O3o3j3J50J36r5j64p6l9N2J1r1j68j27OOJ1Q4Q6J3nQ0P9m2m8j8kn4m5Q6J23P0r4
-38793G81r3M6RL3J69J16k9j15l0J7K2%JK4n1o1N3qj02n2J2P3oo6J4J21J50L6k7l7L2P8o5
-38760A045j77j30p8lJ29K8p6n9j19q3ML2J07L5L7J46O0o4j22k0J9mKJ4j7L0N0Pm7j10j02
-38729E34K7J70J56N3m6j37j00J3O5M6r4p2J03J30K8n3l5P4L4m3RM5k6NR6M3o0j70j81q2K5
-38698E57O1P7M7M4J4l5o3m8K5n2k2L0R3J03NL0R4J51L9p6o6l7jJ6qK9J48J19l6k30k04O8
-38666H72J63L6l3oN2J37J1k37k84r5M5J30J57Rj37p7mpJ04P0m1L8J3q6q6r1k7Q8M8o1o8k8
-38634F05N1l1j07j23K9K18J42L1R7L9m5K0N5J07P9J3M8K4n0r8n4Lnj39q6R8Q8j8p0M7J15
-38603A083M2o6p0l3N1J27nr9p7p8j9J02Q2N8L8o2k4J00K2J6N2M4J01rj21j11q7m8mr2q6O
-38571H33N3J07J38P8l8j84j62jJ07R2m7l9M8R6O1n3r5K8N7k7n1o7n1L0P4J4j02m7M6M8j0
-38540I36q4p4L2J0n7j6P5J6n8j20r0N1J32R4O2M0j4q9L5J03K5J19J60J1r4n3n2p8j05q2m2
-38509G93o7pL8K5O4J22R2PjR5J54J2r1qJ1M3R1N7o7p4P1Q6M1j30j78j16j86j30lN7m9j04
-38477F48JL3M3J62J38L0o1J3K7k6j10j11j50n2J01N3OQ5J35N1n2l9O6J48J43ko2o3l4m8k09
-38446H64j62K9M2M0Q4oj55k20j33J36K73J24n8n5J9O3J14P0k8J1Q8m2m9j1l2NJ17O6l0J2
-38416A176J10L7q3l7P7P9O3J65K65J83J29J06J46K53N66R14J621K792L313k19l568k784j618
-38393C686r19o10l18j98j06o7j0K8N6P1K3o9o2n0o4j21m7r2j41m9j9l8P9Q9o1q7j6J8K8j04
-38363H30j17m4j5nK6J53Q6j04j57l0P4l5j00O8J51J13J38J42J47N8q6j37j12o5Mj5KL1o2
-38334I39j18lR6J12O7P4Q7K1l8q7j42r1nl7o2O9R2k1q2jR0J16P2k0l6K8L7KM3M1M6L7m2j35
-38300A149j15l1N2Kr4oM9L7oo4n3k4j7Q1J40R0j7j65j65p0n5n4m1J4J80K70lj05l0Pl1l3
-38268H92JO2P1KJ8P6J0JJ03K6j06j45j00n0K0k1K4M4n6p6j49j00K7J60J53J9p5l2M0Q6O7
-38237I92p%l2o2Q5J20k5j3J00J11k9j76j09%o0m9J21K17Nj00l4k5j76k84j16L0R9P5R5J26
-38207H79O7Q4J09N8M6J4%P9J4j45j87l3R3j9m8K1M0j04k01RJ07QM6n7j78j41l8J04J58P4
-38177H59k7o4m2p2j55o3J75K16L0m2l0r3j08N7J00O2K7L3L4n4k4J29P4N8Q8K9Km7j30j38
-38147H84p3l9k3m1m1n1m9J24J64l1q6p2n9Q6J97J19L8j2Q7J18M9o7j13p6K2L2J6j8r9o9p4
-38116H43qN0m5j78j27N4K8O6J40M7ON7j8p0l3MN8L6j6JJ59K34Q3j5o6p1j25j39q8p7N2N8
-38084I00QJ30J08n5r9Nkj75j65l5Q7J06J7j08o6J38J91k8j43q8L1J00Kn9l3n3m9QJ29J66
-38054I68J20O1oM1J08K5q2n0Rm9r1j04oK8J2j0n5K0L2nP6M7o9n4O3J03op5J1J20J44n9r1
-38021A176L0Nj08p0n2j13j8L3N4O2L3n7p9J9O6J01L3q0pN4Np2q5j02k2P2L9mJ05J31N6K1
-37989A226qj2m8j57j16O7J85J70M1l3l6k7n2j42l3N7M5J05M1o1n3O9J10k0o9Km3j21j29j13
-37959H45q8j0J13L5QM7k7o3n5L2O8k8m7K0Q8P6PNP8l5o1k0l0m3k0k6j4N5J17J38J11j38j55
-37926I83q2j02m7k1%nJJ6n5r2K6R0P9M3l7l0N2J20J11j2RN7k2j28n5l5NJ06Q1J0j6p5j16
-37893H59j28J0J09J24Q0pj80j96r5j0Q1N8N4J37J32R5l5j17j17o2j3N2J36R2N4Jm3j6M3L7
-37863A135l1O9Q6o1j39j07J6P3Q2Pp3r2k5M5M7k5r8j3J8k6q4p4K2M7J7rk8k7lP9lj10n8j4
-37829F43k6P7J39N8O2N5K7kl7k0N9N7j3oO3Q7R5M9m8l3o9o0l0l6j03r1N0J28J04O1M1lq1
-37796A197j63j27LP3M7J7k5n4j03j14m4P0J38K2N1J98J01o3j91k12j12m8P1J35P6M8Q3J36
-37768A210J3j10j33oK8rQ6J92J69J11j26j74q5j33o2P9P8k9j9o6j14j06j1N1l9j7J34P2K1
-37739A005M3M9K8K2N2M6j19k66k30lJ40J93J18K3m7KQ0M6q6j30m5L6l9j27j05oLk1N5J12
-37709H29R1N9M4L7o1j44oP5O6Q9K2o1pk4k5ll8j1M5rN8R2M2j3m4o5n0m7m6KN6O8O5J00J07
-37674A293q2k02j30j9j1p7r4N9J36J29J14L1j7Pj2j03j72m2rK0M5J8P0PrP5j8q1K4L6K2K6
-37642A034k8o8M2J78J22l2m1l1k3j2Ko7j08m7O8J00N3rOjm4j44j93r6K7J38Q7j0n1k2R2M1
-37610I63n2j19l0R3J4r6k7J5J0m4j7Q7J28J32J14l6j81r7P9J23J27J12l1m5J00O6k3l5n2
-37581A278r5j15n2m6j0J7J6N9N1K6MkN7K2n5n2n8J0L8M5Q8J4j49j73m4N0J4l0l8j28j10P6
-37549G08J45J47J10K0L7j4j21j37P5J58Q5M1m2j84j45n3k3j05q3L7R6J05N0J2k9n8p3M1L1
-37520H31p0l2J2O7J17O3Q3J27O8L6o2q6pQ8J20Q3j14j74r6M3K19Q5j18r2n6o6J8O7JK1Lj22
-37488A057j76k8N2nr7n9P6M4k1N4J17Mj22K3J94J62P3rj24n9p1n0j0j68k64k00j2J9M2J45
-37458E87K25R7l9n6p4mM8RRmj1P1mj14j08M1J39J01J13J17M2n0q8o0l3k9j0j5m7l6M1n4j23
-37425F81n7m8K3J69J73R3m7m8Q5Lp1k2l5j2l3l4j8R6P9k9j5J5o3j53k9M8Lj6J6K5l5r0mO1
-37391G11L2m3mJ20J65J09K6P7j2o6K5N3pm2j08r7p7K7J44J41m5r5K1Q4P1n2l1J33J49Rl8
-37360A380k23l17q0N0N4O4J00L0k8%Jn6j1O0K9j08j82p6O6R4L4N5nK4R6l2J4N0l3P2L7rm6
-37327A104OO8N9j7j31j17j0mnmj05q3lL3L6j2K2R8Q8K3l4QN9R5M3oj2q3k10j41nK8K9N3Q6
-37292I56M2j03j20o6j11j23K9K02K43K12J43p9j62j24n9J22K04Q6n5l5j35j69l1J12J91K18
-37266A388n3j39K6Lq7m8N0N5M8Q9J1mP9j4j63k09j97p4Q0J01N0j1j5ql3J07J70N5m9m2O7
-37235A233J76R9j13k02j78j13K6J00J12J03M7jK6q1j91r2P3M5j1j0K9J2O4N5o9j45j1K9L8
-37206A050J35M5k4J0k0j26o6q1j62j12RJ12P4k4P2J12M5j5l4P0J76J8j01L2J31M0k0k0K7
-37177A353rj60r2j5k6j0l4%K0j8n8k7l6o0l0k7r6o6OM9O0q6j45L5J08K9L0L9n2n9j4k6r8
-37144D85j85j01M8Lq7L5K25J57K4J15K25J06Oj04j52%J23J02l9o0Q5Q0r7j50m5K2pj04j84
-37115E26l5J63R5J09J57Q8l1j68j67K3J38R6o3j03o6k2k0j7oK5Q4P7M7rK1ol8n5L9l7k21
-37084F24k24k8J12J31J24P4J6km8r0K8N7O6J00Kn7k4P1O7p3j08k7L9N2R5J72Q8K0nj48j48
-37053I56K3J26R9j04j66j34j21Q8J98N7m4J1P9N5L7p4q1n6p9o7K5P0O6J13J46j1j10l7n3
-37024A012j90j10J0P1O4k5j9P5K4m9J6J48K45J46r4j49j1o4j85j14p8l9J04P5m7k4N8P6l2
-36995H94j34j32k5J47J22NJ9M0M4LNk1m8J8o7j05k0O9J72J69J03P3P4l6l3O6j1j04r7m1j8
-36964A131K6L4K3j3m1K2J1qm9j3k0p1J0K3J9k8k6q0j37k6R1Q5n7q3ON6L6K9L4J6L7P0L4N2
-36930A193J02P2O2m7j58q3M9M6r0l20l38q8J27R0M3J33J53L2k3N9J44R7qr3n9j6K1L7R7J04
-36900A338J0n8k6L9J4j11j91q7q2j43j41j5J09M5MJ13R8M4J5LM6j6n5qm9p6o1j13n0J9J11
-36869G26J09R0J21Nq3m5k5r0o7M0J69J42N0O0N8N7P6oj08L5J92J37j2n4j77j47M6J51R5m4
-36839A501q8o4q9j48r3J9Oj00j30j8J90L13K27K9r6j95k59j36j8J5R3K33K19R9J3l3m0j30
-36811A320j57q6n6n0p4LJ21J08N6N5j8q9p3p8j05p0o3JJ04m9j15o3m4p0OJ58Rp9%N9J00J04
-36779H65J00j4j06o3l7L7j5J2M9m8L7J57J18p3p9Mo7j12j6K2M1O9j4j3L0k5l8J17K22Q1q3
-36748A158j72r6J0k2k7m3m4K4J01J11k0p7PJ22K61J22k7j13j39o4K1P5K9J4K8M0Q1l5r6j23
-36718A106j05p7j1PJm6o2K4P7L2O7Q0P2P0O7J45J50l7j26j4J25Nj57j96j90l0O8O0n0j67
-36688H88k03r7J46K14Q4nj5O9J10K9oNo2j53j35J6J02J50J21J16o2j70j45j34o3M8Q8N6L4
-36659A026Q1P1m0qJ0q1j28p5j39r1R5J29L3m1Om0j5N5Pj8P8J33P0q5k9K8k0M2n2o8Q9J02
-36627A125O4N5o7k18j85l5O9k9MQ6O2N9N5P4J27P8j13k24j85l4J11N8J9Q9J06O3O8jk9nK
-36596A249J4N3Q8N6L8k0o3p3K0M0j1L6L9o2o3o5j09q1q4mK3k8j02j48k6J31K03K17K00R8
-36566A566k5l5r1n1p8j55j32j09k2O6Q1O7L5O9J35M6j57j50QJ5o7m1J0k5r0j7J03L1j2L9
-36536A014O3K2k4k8k0m9n8l7O0N0J7J01K20O0j74k31j75lJ4L2N9n0j18j26n2J75K51J19J68
-36507A280J48k1j36q3j25j64pR0J01J10N5j4o8j11j77j61n1M4K8K3RL9P5j1m9q4j2J49K54
-36478A131K34J15o3j81k06r1J0k9j03j09nO7P9K6KJ9J7L2N0r1j53L6J99J49O7R5J12Q9J6
-36449A514m3j15p2Rm3j61j34L7O0l3n9q7j03m2o3p4M0Q2J16J08N2Kj9lk8M8mj04r9q2L6J33
-36417H69O3J3J6l9n1P2J58L0rR4Q9Mj31j81j06k3Km8k5J45J97J43M5on8j22k4K6pj05m4q
-36385I79n5m8M9rn4m8j8M1P3N7mr1q6M2O3l7RK7lR3K22K21R1MjR2K4q7r9j08p9p1o5J7N1
-36350A192Jl8J1Lk5l4L1J27Rj73j78r0k8J24K17J50Q8p1j76j22mQ4L1q7r1j9nn6o1P5J27
-36319A012L1RJ03J14L3o2j07j03o6L7Oj26M3J53m4j30j00k1R3J65J24N2J4l0j26j35j16k5
-36291G98J11R0L0N6J61J32m1j18p8j33j66n9P2J40P1n3j00m9k5RkNQ6Kj3O1L5j05k4R5J09
-36260A097Ok6J4r9l9j5n8j45j75j07J2P4K30K20l3o5K9M8L8R7O1q8j99k26q4M4Q3J38J13
-36231I45P0J44J31J65J49m2j83j13Nj2k5M9P1n1j50j33n1q3r9OJ10J55L5q6j01j49k10r7
-36203D50R5J17P6K6L8O8N3r5k02j15P1J83J70J68R8N4M7M0K1p4l4OPK4NJ8p2j84j46n2Q7
-36172I48J76J09n7j24L1J1o0l5j8K1M6n7n6K2L6P4J20P8o3r7q5n1M4J29J07j2m3j0l5l1j01
-36141A017j15JN3R1Q5J3l2j02j56PP8jj01J3K00J87N1j08k57k11pM7R5R7K8l5MJ39J80J18
-36111A379Q3J15J0j20p6j30n8Q7N0n6k1M8m2j29n3op8p5J7L9J6Q1PM0R0m1j97r8N4L2J07
-36080A075L4o9o9k4J0j22j47JJ09J94J94l0j49k0nJ5L6j7n3J2%j05l4Q5K4m8m8J13J29K8
-36050A119rJ1J3J9M9K9nj9l1ql8q2q3j01n5J7L1O3J22P9M9J03m7o1j6k0Nn5r4K5P9j6k2l1
-36016A020r1r6L2O8J6jJ23Q9j28j96l0J17J31Q4L4j0q3j66j19J3POP6J14J65O1L9P5n8k4
-35986A268n4j06N8O2M8l8k24k15j19pJ87K98J19m5l4p8RJ37N9j6n4o0j42k38j73l0J57K05
-35958I74J45N8O0k1q1j50o4R5Q7j03j38L4J12Mn6J9m4j25k7J15O8m5o2K4P5P7O4P2J12j2
-35928A267k23j76J22J17K2N1M5l0j41q7j3P9m0m5J01J19L2j1o7r2n1j0N7P4Lp6j21J3R6n
-35898A010m7j0Pq9j93o5J61K63Q7j16j27j4M9K3Q5J04k5l3P4L6q8r5K5j5oQ0J86J51Qn7n5
-35867A314KJ18J18ko7j95l63j85j7M8N5q6r3OJ9M6J62J79J23Q3M5L9N9J1j7q1p2O5J93M1
-35837A548j34k07j93n8k8m7M3J57J62Q0k9p3q5K5J13J18J48P4J39P2m1j01k32j89n2M1J2
-35810A263k4J0Ln2Ln0j55j64j72m0J17J06K5M5R1J35J54Or7JQ4L1M9J48J07%m3n6j20k03
-35780A202j78j26q4q0r4p6l4N9J59J75J73J15Q5J5p7q6rO1k9j10p1j2nPN7R1Q9Q4L8Rl0n
-35748A313j15r8jN5J03l0k23j91p5N2J83J37O7J7q2q3L6O9K2m3L1J10Q1K9n5o1o4l5M0J35
-35718A324Q3j08j33o4J3J41O2j25n7K0J3N3Lp8n5m3PlPJ0Q7J26P3n6j47o9qP5N3k7l9j18
-35686A020j36j39r5L1J62P6J6J30K44K61J03l1m0m9m3q3j54k19j96j20L0J22M9l5k3j6nL9
-35658H99O1O8N5K7l9m6nO4K8kL2Oo0j16l9R9J43J20J04m4l2n6j90k11j43j09j5J42J50N1
-35628I42K3L9P2L0Kj5n2O2K14L1j28n3j8q0r8JOnp5j28j9J18J23O0n3l2K9J48J17O5M6m9
-35596A323k03j88m5J48J46n1l4O1M2LJK1m5j63j42j0l5j80j51k5J25J92J54J06Ll1mM8K4
-35567A090MK9no6J6O4O1J93O5o1m0j52j63l4p7o9N4Lo0L8J04M6J06J56J9j67j99l4J16J11
-35537A148J06J18k6j74q8N8mj50j29L3K9l6o7k6J07J01R7J40K54J13j25j60q5j09p5M2Q4
-35510A176K8J2N3Qn3l4L8K7PL7K3k1n4r4j01MJ4pO3J8J6J9K6K3o7j22n0L3lk2M1J64J91j
-35476A392r7j26k12j91n2O1K3j11j12L8J34J04R1K27J33rJ9j2K4K9k3O4J11J3n4K0lq5j0
-35447A386j1r0p1p0r8K0J34N5n4%J71J46l3l5P4%j17q7JK9m4o8o2n4K9O0K2QJ4l5p7K7N6
-35414A226K2m1j93k26o1J4nkO7J79J63Q9K6j9J9J45R7k3o6k3J06O2j0k4Jn2k15j10O6p6j02
-35383A034N4P0n3mL3K2OJ27K59J89m5k77j91J4P3Q3M3O4J05K0p0j13j01K7K3q9j20j12M6
-35354A117J31Q4J5K5J8j8p1OP2np5q9n8p9n5QM5R2J41J17L1n2j33j40r7Q2J55J44J07J7m3
-35323A492n2K9l7l0j6k05k02j8J15J57J76J75P3J3o6o4L0O1j05k16j51r4j77j82mM1O9O2
-35295H74j4j2R3M3K2M3J06J42Q9K1K8m4j14p2L3M8j44j40jO7K9qOM1kj10q6qk0j4P1J00N1
-35262A118L3o1k9qk1LQ9P2J8N8L5P3mj30q1o3q7k2NJ14J30J9k9j69k05m7K3P0K3n8KL9J14
-35229A024k0j76j6J21Q3o7j74j13J12J36lm4O5R4l0p3qJ1M7J77J75J35J05K8J2j8q0l4o8
-35200A401j43j23o7j4k1k2Q3J66J4m6j22j43pM2Q1J32O3j04j40mRL3O6P1Q9n0j85j20M8M3
-35170A030o6jO3N0R1K7j06n8Q7J21J4OJ04OlKOo8q9k1m4l8k5j2k6PO2k7j02n1J3J0M8Q2P7
-35135A169l2k5K8N7K8P7L7j59j03J9J46L2o4m2l1n9p8m2M0R5K6o5L0Q7N2M8j4j8j57j57Q
-35104I33J65J53j4j38r5K9N2kk4J0K7l7N3J03l5j07J5M5%M3Kr6j10M3P4N0J5k9Mn9r0LN8
-35071A041K9J1%o0o0K2J0j0nk5M2N5M5O4N0qm0o1m8J7N0n0j21nN0N3Q8J58R7l7n3j06j30
-35038A063k3J6j1K0J2L7R8P7P1L4J04J04q7j35j03j11o0j3K0L1K6J3k3K5L3j5J1o1j70l9
-35008I44R2O6R5K35K11K6l5j15j42j9k5q9p1p3m6p9o0M6N0M9Jn3L2J38J90J83R7m1j14q6
-34978A407mj1o4jJ9k0p0n0p3j11l9k4K9J40J62R1k8nJ14N9j21j90j26j4K4k1m2L3P5R4J40
-34947A373J25M3j2j5j4j39j70j23J1J9l9j15p8m3n7J1K6M6K37L58K04O6M4j6n6j01j92j82
-34919A211n9O7J50J13N4l1r8M7J37pj33j69k10j50p1r8n3M7M4n3NJ09R8R8k1r4j24j06M3
-34890G46J46M3k3J53J51K4j5j4O9j7j68p5L0J5j7J8J40J12M8Q4Q6j9j81j95n8J94J93m9j89
-34861A232j23lO8M3q6j21k3l0J4J02O2J1j9n2K4J5J7M6k7q2n7q4l5J16J36L8K6J2l1r8p8
-34830A013M7J08J58J36Q0k9p9j39j59mJ30K1k8O5Q2RRn8k4Lk2j1O9J1o6KJ24Q2j36j91m2
-34799A161Rl7l3o4q5o5l6LQ6J23N8l4r3k4K7J3j4m0j01j10o0J02J76J31K8o2p0j3kl4p9r5
-34767G66m7O9J48J1kL4m8J9N8Q2J05j0n2M3P3l8p3o6j0J03J03n7k10j81nO2O4Q7ok4R3J92
-34735A283K31K40L4j83k14j51n0M0P9K7l3p5n8j26j04nN4K9Q2R9m2j53j51L1O8p9j23l0k6
-34706F94PR4M9nM3J27J11M9kO2L3o5j6o5r2L3K7j5m2n4K1JJ7N9p1j13k5O6R2J45J93K3j09
-34673A272J8N6kk2kN9rk6J05P8o8r7k2M8J1p1MO1J1o4pL9Pn5j04k7P0Kj13r0m7J4N4O5l6
-34638A112j75r3l2J01J08L0J0q4m2J02K10J49m5j06j41j43N1J10R8J33N0p8n6M6N2pm0p7
-34610A243j02p8N1J36J00M2p6j59j36l0R2P6P2L0n0r7j10m1J60K24P5o6j30m9J45P1l9M4
-34582A398mj0J00oj63j68mQ0Nk8Rm4r5J06J95J28kj39j62o2M3l0j9R4J26N8pn7r3k3j8lm
-34549A201K8M5k6m7j7p0j26o8P7R4N8P0PL0P1J6m5q9o1q8l7k6j5R8J77l3j94q2O8J52L3l6
-34517A165j6k7j8k2p4q2p7k9J1J2NM7N1o0j37m4J1j0J2N8J2P3J40qj3J42J43M5J4N5J2j79
-34485A212k61q2J14J28J01M1q5m5J32J21pr0j0R4l0r1j3N6J5m0p0r6j5J62J69kKj0n1m5n9
-34454A245p4o1N3J25R0J28N7n8o6l5n5p1k06k07j4L2P7K5o9j4M3K9O3J82J05M1J12K07J50
-34425A834n3j20j10k06k81r4J8L7mr3Oj5j03j6ln5%O0Q8K2m6J02J92J24J2m1p8k9K9j2j42
-34394A023j34n0L5Q6J20L5k9oj1n1P4J11l2j5RK4j17j70lJ9O7J00J84J72L0j35k17p8m6j3
-34364I82j5k7M7N3M3L6j3l4m9j22q0M4J04J05Q3l3j83j15JlL4M8K6Q8J20o2j5J39J03Q8N6
-34333A449q0j33k3N2M2J1L5L8J09Q7o2j46j71n8M3J17N3n7kM4j8r6j06j16J2L6o5kJ34J20
-34303A247K4n8n9q8rJ06P7N5Q9P4J5PL3p6j36j11L5J44P6K8k7j05j36j40L5J42P1L5nj21
-34273A222n9j6p6n7j7j8j03q7pkQ0J49J69N4p0n6N3J39J01J3q0j31j16KLJ18Q2p9l8KN6J83
-34241A414J30j1q9o2qk7j04j06j3P6N7N8L7n1j03j0P2M4qP8J42K5o3o2r0j30j16k2J27K09
-34211A394J75J0k5J6l5n8O2O7J8J1n7r3m2Q6O7qr6q6j36j33o1q2r9oJ12L8l6l2j03N8J69
-34180A095P7l0j03Q4J12k6l9K0m9m4J30K15J89N5j40j55j18l4k1l6Rk6n9PJ08Lj22j56k0
-34151I26P0J85J89L5K7M2n6o0q0j71j20N0Q6l7q5j66j95k8R7R8J29J61J02q2j49j79j48M8
-34123F89J71J72J16Q5J25K8o0j2j1jL6Nj42j58p3k6O9P9J16J08n3p2k9m5R0J33O0k1q1j38
-34093A160q2NJm0lj0L1O1M6J21J39M8p8r6k3O1J3j1J42O9p4p3n5j19j69r9m9l6n3L8J30J02
-34061A097P9M2jmj5o8jK8l8k8M6M7O%N3R7Q6mj7j7l5Nl8m6l2p1j5Q0L9j8N4N0kk5n5j05K
-34024A176J34O9LO2J9j05n9P3M8q0j66j14N4J89J39L0l7j17n7j06j61J5R4O6O1lk1N2N2M
-33994A314j03j56l5J34Q1K9m6n9NJ3nq9l5Q8O8K0O7Q9J11J00ok7J78J07j45k75k55j12M7
-33965A103L8K0r1o9P5M1L0L7j27j42J4N2K1LN5J45Q1M1M8J00P1r4j82q6RK7K5J21P9j01j80
-33934A164j22n5K1J19J39R2j6l7n4q7j16k8R6J28J33J37J3p7m1j3Lj07j17J9R2J9j23q0j7
-33905A085%P7J64J23K8l0m3L6J0j31k12p9N0Q8J7j5RK2OK7O5l1q5J5J41J46L2k0n9j32m3
-33874A261L6J18J84R7j3j64j49op3j99j47n1LM6R3J08M8k7KRl5n7r4n2M9P7O4J18J35R1j6
-33843A456p8k8m5j13j3J00R4P7Q1oj22j2P8M0NRk5q2m9po9j22J1O7Km7j74j34P1K12J35j00
-33811A212j05lK5N6Q5P3o6j43p2M7J12M4L4K5K5m3q2n9p5j5M8J21J63Lj17j07m7Ok5%m3l8
-33779A039L8R3M2l9nL3N0Q3Pl0j6L2P5J4j7OJ8J23R2j8JJ8L5J3oL3j14k17j91j20L9J03R1
-33746A305pr8J9P5M6pj27j49q6q2n3k4P8J58J07j3l1n2j12n0j9L4Kk9qL6L9J1J10J20N6j9
-33714A230p0n6k8K9m2j29rJ32R4J8j4M7L7mm1M2O4K7N3Q7R7k2j32m2o0r9m5l7l5rk6j24o6
-33681H67P9Mn1kmnO3LJ1lL9Q7J35O1j15r1l7OJ35J23m9j20o7mJ23J00p3kQ9P1q0j64q4K4
-33647A069J13R5J3j22r2j9j2mL3k4j0K2K0J7OL9J31J33K5j8j2m9q4j3O0K3L6J1j4Qq1n8P4
-33614A316J37j7k13k90j14L6j2j01m4N8R5R8J13J16O9M6O9J12K4j13r0k3n6L7J47P1pmp2
-33585A388j31l4o%m6MN6R3P4M7J7J4J19J23m4j63q7l5m8O5J18K9j67k39j41K8K1p0p6l9k9
-33554H41q4m6O6J62Q6j3j2n8j63r7M4J81K40L8j01j5N3J18J22R0Q2j5qM4J8K0m1q0m3J1L8
-33523A478L3p8j67j64q4M9R2R2P6%m5r1p7k1J1O8L4O6J39J66J64Mj53j09J5M9p3j52j04j15
-33493A103q7L1l2j39j09mN1J01J58J69J57P6k0r5o8J2J26Q1r1o4Qk2p7l7p3j43r0N1J69J07
-33463A249kr3l4J23Q4M5L8L6n2j78j74k03j21P2L8N0J19J09R8P4N0k8j46n8N9K2N9J11J29
-33434A476P5j40k91k15j7R3Mj08KP1Mq6j41j26r%M3K16J87J37K0kN9P8M2n8j03L9R5m1j40
-33403A164l9kk2m3j22p5P9Q7P6Q1k4j31j43q0P4O2N3Q6k5p2l3%m1O4K12J68M0Q2J40k4j35
-33372A457r5K1L9nO1P3J8j0J3O1K0O3jj41j90j34k9L5K5q9j39j52j23m9jLJ8O4J86J75N6
-33341A230n6j17r9o4n1k7O2J04O1J56N8p9J8R3Nr9j9J33M8jL0m7n2n4m0J3O2l0n0O0P6L2
-33309A356M6O1J15J59J47qj47lk1j58r0J3L6j5l7n9mj2j30j38j35j09o2lJ47K37Q4o3L0K9
-33279A266K5pj63k08k4J72J45P9jm1nm1j5K4L7K4M9J39J34N5n9k02j78j64j03n9M9R8l6j09
-33249H81p3N9N7R2K16K01J55J20P9l0j07j68k54j94rk2l9J33J78O3m8j62j56p6r6nR9N3K8
-33220I75O4P3Q0N4k1l4J2K1Lk6j06j08m9l5J13J56N0k0N0Mj00qP5N3J2L1L2j4%K8m8j18j09
-33187A090J5K8r4m4K4m3n9l9n5l2PL0J20J62R8J25P4K3l3j6n3p1j50j24j5K7L5L0O7K1j05
-33156A043j12p8r7l3Kn3q7PJ8K1J68K11R8O6O9q9j3J40K09J0j23n4Ro2j07j29j62j28n5K
-33126F91MP9J04Q6N7o6q9k4m2l0O3J12J53J80J76P3j60j84l0Lq2j39j96j65M3J38J30mj74
-33097G07j20p6l9J16J46J39J96R5KM7J14O4j08j14K4Q7P1P3R7M1K5q1j79p3N1N7k3J9P8J02
-33067A538K8r4j69j46nN3j4j10j36q9K0R0L6K6j7N2J86K15J60p8j94j41J9N0J2k3j03q5J
-33038A082J09Q9J2Lm1rN6L1o2j6m9j10L1J62J45K3o2l3rJ8K2q6j80j54%M4Nrj15nJ89J91
-33006A272j7o6J6Qj5L4O8L8O6L4m8m7m4r9p3J4J29R1j01j64j26n4O9J54J49O7oo0j17l8K0
-32975A154N3N5M6Q7K4q7k27j99J2J59P2K5J9J09J04O1N5N3N0Pm0K4R1K6n1l0j5l0p5p3M9
-32944A508K6j03j36j28j12K1K9l8l8M3J36K05L5PQ2M9L0M8P6K2l4q8j22r3L9J43K9j69j40
-32915A327l2NJ8nm8J4K7k0m7o1m5l1N7J43J4r8M2M5j3O3J18J18J80J21J7M8k1q4j46j80j26
-32884A400pJ03mp3o9j8L2P8k2j44j56o6J64K43j3j77j40j68j12N1J20R8J48jo7J1K1K7J04
-32855A363J37Q7k0k19k95k20j33k8J20K00J29l5l5P3J2k0k1KK3M6J14O2n8J1J2L4J06M4q0
-32826A411k02j18O8J57J03M4j26k14j60NJ23M7m5o8kP7N9l2J5k5n2O2J38J65R6J18J14r4
-32798A664j68j0M1M5L4Nk4p4l3q1j10L2L2n7Nm2j25j1M2L8O4P0K7N9O3jJ0J1k8j07j39j35
-32766A097q5k2O6J15J8l3J8Oo1k4j8p0K9R3K04J60l0j16p4q5l4R4J15P0n7j29k2J18K5j75
-32736A193j68l8K1R2K55K05m2j33l0m1n9l0J3K7Q2J56J18k5k00k46o2O6j0q3k6J41J53J23
-32708A452J11K7qj4Kj0N5J15K6r6o1M3om2j64k13j74q9LM7J8Lo8r6N2O5p4l6M7J42M0q4j61
-32675H52m8J74M7j8M0l1m5Q3J12k4k9P8L8J6M7JK8O0O8Q1P2L7k7r4r5q5o3m7m7L2J7o2l3
-32642A135R4J87J07q7j69n2Q2J10L5K3O2L0m3m7m1l3k6m9j27r1M9J28P7j0j25j18p6j08m1
-32613H76j1o2l2L3J00J83J38J17K1q4j44k17j94QL0K6J21J13M1Qqjj3p5j0O5J33J75O7K8
-32583A432n1j22l3J18J44Q5Qo5LJ18J08O6N3k0p8l3l5j17j94j69k5L3j5j6O8J08R3J18N0
-32554A632j11j62q8M4Q6L4r8k22j98j40j08K9J40J39J78J60O5N6J09J05n9j33r4RR5N6k3
-32527A501M6O9P6P3N7n7j62j73j25m2o9m6Lq5j53j70l1K19K15R8J1qqp8n2mQl1N4Q9l1j21
-32495A073o2O7J6k8K7P3J39R8j0o9o8j1l1j26j15nQ6M0L4J10Q4q4j63p6lP9J25K3o2NJ6p
-32463A175N8M5M3LN2J30Q2k9p9j18o9JQ9J47N2O8P0L2j8j31j95j22nNj10j79o5Q7J21K8O7
-32432A235J59P7j8l5jOo2o4m7K8O0P4N0L5j23j71k4L2Mm7J2RL0J14M6k7j06m3J37J76Q9%
-32400A605j9p3r0j44l4Q8N1l8p9j08q8j08%P9J49N3l3LQ6J12K1K1N2J23J33K0L0J01J1j26
-32370A798j32j09r8j01j24q1K1J17Lo7k6P0J01P5O4j46j73lR2P3M9J07J81J0j74j89j38k
-32342A198J19P5J8Rl8j28r1J6N6k5o1L7P5N1l9r2k4J28J74J25l9j62q3l3r7j0J52J71J18
-32313A600N2l2p1j18r3k2m2k8k0J04Q1K1K9n3j35j9j7l6rK6J2j1pl8k4n8K5R0N1J6P1J05
-32281A450R2P6k5j28l3N9k8j05r8k1L6Q2M7RO0N4n8j21q2j0N0O5Op7lP0J5j20j23%M9M5L4
-32248A267l4OKjJ07J12N8N5M9j0q8L5R2on9j5k4p5k7k2Q4P0q2o3o7r5r0kn3l0N9P5J03J49
-32214A480Q8J7m4j02j23j27j37j29J3K10K71J34kn9k2O2J0qm2p4rj8o4k2M9L8N1O1j0r7j57
-32183A238j34m9o1j19n0J24J78O6n6l1N3J48J71P5P6Q4j19k17j50nN9kj19j52n9KJ6N5J1
-32154A033N3J69P7k3n0pK0N9J52R7Jm6l2m3r8r1KP0K5L5J1RJ0p6p7l8m2j06j46m5J7K4J37
-32121A081M8k0P8Q1N5J48J02o2r1k3L5L0o1q0l6N5R5L0K5m1j96j74Q0J16k5nQ0R1Jn2r4r0
-32089A181O7O5J8J27J40Rj07m2p1j57m9mm8k7N9R9j2j6R1P0o8k2R1O2jR5J32M7p6l6m5j54
-32057A418q0l6lj0m5R2J91J4j67q9N2P7O2L5o4p3o6jR4Q8Qk2KP5J02Oj02m2Q5J0r6j56j11
-32024A248qn9j1J2r1j32j42L4J83J71J30K4n7j67k07j79j37p8N5J29J50J47J44K25K46R7
-31998A727p3Nj7J0J1m5p1JM4l3q4j95j46n9J0l0j16k4l3n2m4nJ46K24J65K12L01K26j6j11
-31968A928j63j82k19j77j06j89j10O7J34P2O1K7ROL3P7M2Mm6j49k19j50l7P3J65J33P9M0
-31940A203K3J11J40O7L7k8j7J17J47L8j02j07j38j76j05j00RJ61P0l9K1J33R5q1j12p5O0
-31913A352O7p0mJ02K2Kk0l2l2l8r3q4oO2J00J20n3j69K7J65N6j34j93%Q6Q0J0l7L2L7M0j4
-31881A381j31p4K7R9M8l4n3r1p3L8Q2P8J30Q1J3k6n8qoJ49J75L2j07j27o6m1r3j84j79OQ9
-31850A077N5N3J2NJ30J01Q4J29m4j37q6o9n5o6j6J21Q4l4k7l2q1L7R0J02Q4PJ2ok7j30j31
-31819A242O1R3Nk8J7ml0K6R4J35K8j45j23j4l9j56j13nJ10J30P6J09J13J02R1o3j64o6k7
-31790A455p8j96j51N1N0nM8J41K17Q1M8L9j39q7M7N6l8j44r7jL2J5m6l9q4J7Q7K0p3j8N4
-31759A262M1M5R7J90J19qj20j47p9J1J08L3O3Q4L0P8O3j2m2LL3N2rm9j4NN2J18K40L04L37
-31728B888O27R93J228J587K608L747L600K42l480l886k790j692r58o74n52m93m79l22k74
-31709A920k70j94j07L5J76J24P6L9N8N3k5j05o6n1p8j32m1R5O3Q4O7o2jlJ9N5j2r8j74j39
-31679A306q1l4MM2P8p6j09K3L7M0O6p6n1j3k2j3k2j0J4n7j20k1J39K15J23m0L3R5j6q8n2
-31648A314qQK8N%Q5Q0p6j71m1P8J39R9L0n8q5p6k4jL4P2O8J4K3N5j8j21k01j68o2rrm3k8
-31614I33l0K0M8P3N9m3j3J32J57Q7k2m5O5%j54j20p7J0J40J27J3n0j8o9j13j26j20mO9L2
-31584I61m3n7Q9J28L9m1M1P1R3J08O7J54J68N9j93k12j05p4P3J05PM8M3l9j9m7r4p1l7k9
-31554A193pKK6N6L0n1j19r7M7P1M7J8q4j21q3j8P4J27J63J82P9j80k32l8M6j4r6j06N2Q2
-31524A049J7M5J52J87J24O0K8l5r2j09oO6J25j3j84k13j38l6J1jk1mK8J37J92J63J31Qr0
-31495A581N9K6k4l5K4Q6J6j13j89l2J13J66Rm5L2n2j36k0L5k5j6M7M1m0j28q8J31J55J3q6
-31465A505p9p5j03l0N4P7L0p0p4M2O5k8L9M2j2n4J0O7J4l2l3RK2m7o3J4M9K5J63J90M0J0
-31433A767p7j18m1m5l9p8m5k2n1N9N8qj21j30j6J32J65J02O1Q4N7m0o8M3j7j01j5j4P7J51
-31403A710Lj34j95j75n4R7R6L0j9o7n3j2Pj1Q2J71R2j3q8n9O0J34N6p1j91j80j22K3J03R2
-31373A312O1K7O3J3q8l8m4l5L8J8K5M7P4J12J4j28o2j5j5K9N9k7o6j40j19L5L9J43J46J4
-31343A492k6n1LP9J6m2k7j9jL6jL5nj03j52j76j08kO0R4R1J18J69J66j9j35o5J9M5l2n4j1
-31311A394L3QO5L9j10j10P1J35P1O2m2N1J0j01j0J7m5jj3r3j1L5Q7P9J9o0r4p8p9k4K5r1
-31279A239j73j33N2J10P8R4O4N0N3n7j45j05j16k1O6J20J96K58J01r0j45k09j42J2L9L7K9
-31252A262N0k8k5JL3R0M0o3q9p1q7m6l7m9J20J89L3j0K8r3q7O6o2j58n2PL8Q4J88K20J38
-31221A630Ko0j31j06N6P0p8n9j3k0J36J88O3m2o0n3m0q0PkO2O5j9N0l1l6N3m5n4N8J41J28
-31189A780Or8j3J29N1o9l1m6n2J1j6p0j02j11j43j20m9R9J72O4j4l7Q6K53J88O%Om8o5j74
-31158A593k73j78p9l7R9J03L8q1l0J10J3l6N6J96K39J17n3j28o9M9R6K7j70j44l5MmJ2L9
-31129A474J00Q7n6j81k20j45l3O1Q0J02J32J11j1k11j18Q1P1M9J3n8n8L7J06K8n8p1m4J1
-31101A279M0N4Q4Pr9o6q2l6J11R8k6o0k9O6l3k7O1N1J34J00L6L8Oj45j97nQ0J3p2j08J12
-31070A385J81o3j35K9M3l8o6mO2J7l5q1j87j18L6J9P2P1j0Q1J30J9n2n1N5J21J6o0j7O6R6
-31039A582R0j3p2j40k00j00J2M7L9J15J46M3q4j38k2J03L8m2O5N1P4P5k6j36j79o1m3m1K2
-31010A205QM1M8Jm8rK5L1N1M3J63J64J04O2l5o7o5j30j39p3J8K3J3O6Q7j9j00j49p0N8O7
-30979A374n5k6l6lQ0N8J02P6J6o5o8qO6j5r8jQ0J9n6o2O2O8j05j47J3P4k2q9k4J2l3j8j4
-30946A155j8j5Q5Q8J25J29l5j09J2N5o9j57k12j09J02K80K91J90J2Pj6Q5J60m6j53k33j45
-30919A459K6QK1P7m1j54m3J0n1q8OJ20J12L6N3J67J17l3j02j01j38r7j09q9j5O0mk4m5jM7
-30888A184J17K15J44K5j1J4K9k8j35j78q6N9P2o4j05rJ31J44j4j18r5l4j9n7K2J1K8J93J63
-30859A598r7j46k4J29J69O8j44j80j02O4J26O7Q4K6j16j80j22j2J10K05K04P2j42j79l8N2
-30833A492No4m7K7R2k7j19n6j3l4m0Jj5Jol6q1m1l7j9NR6R6N8P6N4l9kK0j02L0J98K09N2
-30799A734j36j99j07l4K6J69J49l4j54o3Nm2p0qjl8k0L1O5K7K8k9l8J3oNk3l6J9p4o1J5J00
-30766A213R8k3m7M8Q7J46P5l5l4K8J32R1Oq4j18o3j3L3l7j88j94j53m4P6J05J25L4k9n0j41
-30736A044j29n5M2K18J50%N6L9n2L4P9Q8j1L6J1j03j07mL7lJ8l6j30j18j25K4K02K05J77
-30707A587N8r9j00j4l9J9J13L2J3P2N2pp3p9PN6L0K0j2j9j5o0jP1Q1K8j3j26j09q4l2J17
-30675A474J68oj28j07J3n0j11j8N8qm3N1J40J0q7j7L8M1J6O6J11mj30k13k11rL0J12L03L02
-30645A791J55j5j24j24j35j38j26l9OJ01R5l3j18p1nP9J34K3r5j86j69oK08K62J38jMO8n
-30616A674p5p8o7N1J09Q7O3nj04q7q1p4%N4J18J06J2J7orl6j46o0J3N9J10R3L8p6l0J33L6
-30584A839p4o7m0r4r7J9N2L2J05Q0k5p3n8j28j25K1J47J51Pl9M3j7j37p8L0N6NnQL9Nn2L2
-30551A562K5j51j22k8p8OJ13Pp8k2N2L7Q4O5M1M5p7j03K5J48L4k1M7n0j65j32RJ03J13m8
-30521A441j41K2J60J28P8k1j01j03RJ43K34J61rj38j02K9j3j42j66j5L3L0O8N4m1j88k13
-30494A197J1P3J9K0j49j98j1j4k4J0L5N5N4N0Q5J4k9J8K2P7J46J1j00q0q6P6J55L0r5k7L1
-30463A376L6o2k3J30J01J9Ko7p9l0kk2lK0J26P8l9p4r6m8l6j45r9J15J63M2m6l7L6K0q4j20
-30431A152N0R0Q0J8r1j04J2J40J01O5L3M2M3j01r4j9JJ7P6O0J10M7j58k47j62j49mQ2Nko
-30400A087n0KJ34Q2o4k9M5MN2J03J8p3n5k0l9n3jNK0nj1J0J2pM9J30P6rjK6n2j72l7J74J48
-30365A499k3n7k9r7j09l4J62J48J8J34N8j20j47nO7J19J06j9m2j09o8j3M6J13K6m8j49j61
-30337A266o8mL8Ql4N5O8j9j1l3r7k6M5J00J16R0l8o3J14J05j0j14j01j6K7L6j1P1L7L5J03
-30306A669R1L6k5p2j07o2J1l7o6l8j29j40n6l6J45K94J59K7J5l1k02l10j61oM2P1O8Mok2
-30276A126LPO4J9n7o5P0J84J04O7Q1o5o5M2J03N5k9p7j28j7L9j03r2p3j44j94K0K44J37J02
-30246A358J04K8k4o7L2L0q3j03oJ21J26J72K13J19On7l0n8j24j16q5j11n1M9J58J37%J2R3
-30217A843J20k7j72j96j83j36J0O7j14j05J42J83L1o5m4K5K2K3P3P4o9r0J4J1n5o2n2k2o
-30188A240Q8P8Qj0k2l4j00r7o0m0l2J7J43J06N7Km0m1j3P1J06P9K4k6lJ25J90J40O6N9j1
-30157B070j53l01k29l3J16O7P1J7l1Ln4l4J05J19K8m6q5j20r9l4J3K7m1n4J0J52K29j9k02
-30128A492l3J32P7Jj24k39j38k2k1m6j00J7R5K5QJ00J41O2jJ0K1K7L6p0k4J55J86M5r9j34
-30098A579j09j41j69j3J82O6n3q3j29M6K03J55Q8n4p7o9OpJ3J11J15M9q0j27k4j28k01q9
-30070A060n3l5N7L4N7R1j5j3k7j44j34j3P0J74K26N1QP2J29O1o7k5P2P3o2k54k43JJ02J02
-30040A355K06K27Q4m1j16j26r5p1k6K1jl6O9J00k2j37j06mM9mk7J16J16P1P2K8l6p9j03k5
-30010A459R1J32J0j56k18q7l2K2J07P9j13k20j4J83J40J3k9l7m0J9J91J24j47j15nk8o5k5
-29982A239R4J05R3M1K1K7L3l4j08m8P5J75N4k00j82J9J00j7j20j54p1O8J05J1pK0k0n7L6
-29953A298J42P0m6j06m4J8m9jol5Q5n4j84r8L9M3l%Ml3K4J6n1J7%n1n9m3J19R0J01J02M9
-29920A354k0r6j26j31R2K12P4M0J22L1p5k0R5R7l5j78j10pQ9Q3k4o8K7N8L3q1j53r2LN5L
-29889A252J5l2n2p2p2j24j02J18J89N9q7K5J77K01J33m5q3m9PMJ1P4k4p7j15l4L0K8N2jj16
-29858A290q3Q8K9j31j79o8K5J31J46J25R5M1k7n3p9j07M5J35J18k1n4o2j56PP4J9k5Q7J48
-29829A558R9k2pQ0J24Q7n7p5K4K1j1L9l5LK2o1o4j03n1J5K8m1j68j76r8j1J06J42J02J2p3
-29798A409n2L4M8N1P5J17Q9l4r5q4o3l5l4n4j9J32R6LP2J20M9l2r3j37rJ03l9o2j02j14j8
-29767A322R3R0M0k7l3QL3r0j95r2PR4Q8L7np2o8jR4rN0J77J32J7j31r0J6P9K9K5Q3J83K03
-29734B087Jq1o8p6j25j39j32k4N9o7j55j09J5Q3N2N2J48j9r0K1O8P6J07Q8k9j23k7N6L1o5
-29704A615o1j1kj5KJ7j02j01k1j6r6j2O3J9L4pj8Q9Q9O0nr3r1J16J63%p1K0K2p7r3QQ7J3
-29670A525m1PLkM8M4j9p8m3J2m9K9J29Q8j1n7p1m0k4n7r5q9P0J17l3o6p0k8K1P0Q1m5%O6
-29636A392k1j14q1M7N3n4m3K0O4J4m1K7P3N9J18N7o6j44j36l1M1Q8M9q1j30k51j71Q8J49
-29607I75P9jk4R2J62J41Q8M0o0j07l3Q4O8Pm9m3j7k6nQn8j58j64Q2J90M1n1l5q8qJ28J04
-29575A362J4q2k3O8Q6J04Q1J10K8Qo4k66k72l9O5L5J30J72K9p3k5L4K2j14j18L7Q6Q9L5m
-29545A515J3lL0P0L9o9j12Q8J62r5j15k7J9P8J03O5m0J1J33L3j46j63j18n3J9O4J5o4r2l6
-29515A324L7M0J5Q4R6Q0N1p0j36p9n1o0p1j7Pj10j87o0R4J16M1J6N9J10K20K42O5j02n3J9
-29485A720o9j20l0l3p1L3Qj78k17m1J51J04l8L8J18J10P7%l4k7k4lj5K7Q3N0k1k9j6n2p6
-29454A425k7O9J23K0j24j84j12O0Q7jo7r4r3j10j51jJ08R4J41K01J14K0K6j9k9J24J96N4
-29426A850p9j03r5q0K6k1o0k4N0l9j30o9M5J76J12l0p4N0O0m6j07j08m6J0M8O6L0mR0J52
-29396A650J25o0j83j23j69j73k5L4J9J34K44J68K4q1p8k9l1L7R1K6k9k9j14j29o1MJ24J71
-29368A537J63O4q5p2n9p4j4MJ8P4K7m6j53j05N6J15M9qk6lL5K9O3M7m3r9j34k1O0P1j40k89
-29336A041j27N4M8l0O7J55R0N2Oo7j0n6lJ16K1k1j04j48J6J17L9qj5Lq9j48K6J78K05J22
-29306A530r0p6lK8rp4q8m5J16J79J23j7j42j35o3P3J24P6J4K6Qp8r9M0J23J09J13j0j51j18
-29276A484o2M1O7j9k4PN9M4o7j74m8N0k1rR9O4k7n2Pm1p%p8L1J26L6ORj6J6J34J91L2j21
-29242A737n9l3l8J6M0k1j5j7k8On2n2J11J66R2j2j26j42j10L7R2Q0m6l9MJ38J35m2o0JJ5
-29211A778j34o9K3j6n3j5j2l4m7p0P9J05Q2O1p8q6Q1Q7mLN0r8k04j21KQ2J01J5j2J2N7M7
-29179A612j0j25k00j36m4m9k8K8ll5P9Q8R9L9L8Q6P4O3R4J1J2l1q2K5J25P8R5L6k12k47p0
-29148A410M9L9PK1moL2O1j7j05p8K2J61K01J36R7K9k06l38k00j4J66Q8m1o0%M9L3K0p2j06
-29117A374Q7K16R8j81j70o2J34K52K11J99K48L36M83O99J292K119L182J106k857k827j682
-29096D257j045p04l33j61j57j44j6l9j43o8Q2O1j6k5K0l4j25j01K5k8n4n2k5qN5Q8l2JK6
-29067A305j74j28pPk6J22J78Q2Q5M3R5L5p9p0pL4J07J83N4j67j88N4K17J61nk24j94j9P5
-29038A549Kj84j49K2Q7O5L5L7J44J08q1j60j43k4J1Q5Q8J24N6l2j10k00j12M3J0l2J09J87
-29010A535J36P5N1K0k5K9O5j3n8m1K1Pm4K1N7q0j39j9M6K9K5p0j34r7N1J93J87P5j9l9m4
-28979A801qkk2l1o8p1j15p1N4L4m6o8l4J5l1k9R8J77J02j1j39k12j17K0R5L3k6o6j8Q7J29
-28948A460J52J65P6p5r5m5j16j89j53P1K75K44M0j33q7l1M2Q9L5j61j97r2m5N2J53J31M9
-28921A615J5J6j3M3R6P2Qn0l7q7j13o7kR3Q8m0r3k3N1J1q5M0J02j7j17k3P8J39N0j51j17
-28890A482J7L8J8J4k6r5p9n1j3O1Oj06o5Q6J18P4P4L9Oq2p0R9J20o0j42RJ50J52j2j33q3
-28859A546ML4N8K5rk3j48j55q6q6LL0L0P6J22J14l8j50j39p1j4L3J9J4M4J13J85M3n1j4J02
-28828A611K7n4JK1m1j02j15j58j92q7N3J92J87J83J41Q5J07J13Q8K9q4k00j34n9n7p4j25
-28801A356l9N6L7N9J27K06P7Rm3j68k47j63%J07J31J13Q9M7n9m4Nm1K1K0q2j43j00mQ6Q8
-28771A501l1r3J9J60J15l0p4j6N8Q7R5o2r6Q4J8j05j06oJ1J3M6N6lQL7ql9kl5n5L0m4p0M3
-28737A506J23J04p4j40j26PP3J54J75L8jLn5j04OM1m6k9p9j38j05K5J13J29J11R4m4j28r3
-28708A540k1K7J2mOP6J15k2j46m6N4Q0O0M7n6j34m9Nj0N1M5K7K1K4Nm2j27r3K7Q7J07Q6K6
-28675A778m4j09p6L1M4n3O2K22K34J61N9J10K56L84L68M40O58R59J364K188L367L950J688
-28652A8041k521m037l127k090j301p63m57k46k25k35k60k73k83k02p3K3Q1R3j7j24j36m7
-28630A821%po9j86j57KJ83K09N9r8j34j11n7r4p8K0K3Q9M8J61K15J96J8j21p7k2O0K1j35
-28601A779j94j85j29L3J15J22J34N3J10J05l1m9J7j0r3r1pK2j3k0j3RJ04J17M4j12j24p2
-28573A621k0J35J34l3j11J7N9m9q9OJ68J59K4m1q6n3nn9q4M2R2P7N4K1l3l7J6k6r5J8M9k9
-28541A842j8oJ30J78J50J63P1J84L00M75P10R29J300J995K620K837J790p26k731k941k232
-28520G020j618j105o74m26k37j61l02l32j78n1N0K8p0n8M8N6k4m4j02r5p0o2j3J5RLK5P4
-28492A706J45Q4k5j23o5%n8j12m8m4j10r8m2R7J49j3j33NJ49J23J9p1j33m4M1L0mN8Q1l9
-28462A525j82m0J06P2M7n8j36j52j50J7J39J81J14R0L4o1p3j33j13pR5K02K61J47m4j52j44
-28435A585n7n4l2N6Q0%L2N2N6J08Q2m0r9jL4j34j93j30j0oj03K4J82J11j4k4J9J8j4l6j4
-28404A478P1J10L6MJ3m5k0J5m5r6j20kN2K9jj9N3M2j14j22QR0Q2J7q0j56n9J17J99N6j27
-28373A466j49o2m0k1l1L2P5J08K7lO3j5m8J5o1q3Q9P4O1J45N5l1N1Q4j1l2m0m5jK7L1oK2
-28340A746N6j1k0NN8J22R8L1k6m2rM8Pr8q0j15j17kl5p8L6ll8kl3k8q3q6l1K0j8kO6J30K23
-28305A689J92M8j16k08k15r5M6ln1QP9J16M9n8jK3K2M6M7m9p2P5P4k5L3J03J2m6K2J14Pj47
-28273A719j08r4nK56K63Q4k4m5p1n1LM8K3nj23j33j19j35p1pkj3l4P6J51P1k2p3J5P9N4J6
-28241A723K5jn1o8q2K8J7o4o1j0R9J69J18J9l1j85k67j13N4R1J9j8K3L3K0M6P0j7n1p3j24
-28210A338p2R6R0%nJnm6p2l9O1Q0R2Q6J4j43k11j64n8J7P8N5J9J11Q0L9J8nJ6L6L7J12J46
-28177A802N3o9q3MK7M9KpP2M3j05j74r0l8q6r5n3M7J43J61Q7J02J51N9q2k05j84R3K45O7
-28147A936j14p1q4j01r8o0M2M6l4Q8P2j5O1n7j40k7K2rJ7Q2l4j59j03kJ4K8R9J08k9j12l7
-28116A329Lo9j00p5j5O7J26J0j28j21J9J97J69m4J2J99J36m8j05m4O4N7k8OL0L0R0P4n2o8
-28086A721J8O8L1P6J0r9qm2j29q2l2lj3L4j2l9N4J01R0j6j26m4M1k3p2p2r5j0N5N8M4N9M7
-28053A590K5K0q4r9N8R7l7j40q8QL9L4R1J80J46N7k8j08m1qj86j58o5l0m0l4N5J53Q2m1r
-28022A439N9j7r3j7P8M2l8q5p1n7q2MJ17J32N5M2p3j16k7r8j10qM1R8R2k5oJ22J16M2J8m
-27990A570o7k24j51L6N4R3P1O9l9j26n7KonL2J01M3q4m5O1n5r3K4O3K4nj6Q8Q8K6q8r7O2
-27957A349J28J56P3o6q1j6n9j08l0k0L1J05J9L4L0J06P6Kj3J8k2p8j18j42p2M5Q4N0l5o9
-27927A377M8Q2J9l0n4l7R2P4J4K9M0k4JK4p8j56j06NJ11J30J02l5j14q7n5JP0J71J44Q8K5
-27896A871j32j86j29j50q9O4J40P4Q3J19N0Nj0p8j24j46j5J42Q1J1K6Pml3p1n3n8%P6R8K42
-27865A811K23L3j04m2k9q0j17K9J11n6r7N5J32J43J21K4j93l56k14q8j4K8K7K5P2J03L9o6
-27837A520j01n6n8o3L1R2J07L1l9j23J8J28M6L5M4K2l1K5q3j01J42J75R6lj09j12LJ6j1j37
-27807A504k66j31M8J44J12J7mop0J9L2j06J6J53P9J4K9J34J62M8o2jJ6O2K2q7p8nm0j4lj8
-27775A720O2P2P5K9l3j07p9oj30o5Q6j9k17r0O7Q3L9j21j28jP6P6Q7K8p5q3j1J44J54J2n0
-27744A595l2P4J90R9n1j04j69j44nJ21M4P3Q0l8r5p3o9nR4L7o2j27k2K7LO3P1Pr7MM9n3K9
-27711A514O7K9L6j4rjRPk3l0mJ5M1m0r5j39r0M5M9l1K3M3M8Kr1k1J9l1j13q6n9o2kJ06K01
-27676A313J23J1K3jj0JJ8Oj6K5J06R2J06J19P3N1Pp8j27k7J36J81j1j06j16k36k74j54qL5
-27646A262J6O4Q6m8j44q4k9J02J96J48j1o5pK1O6J16Q6k9m5J3J1J9k5l0J1J2o5n0Q0P6m1
-27615A712l4k2lO7J50K2J0J8p3j7n8m0j8r1p7O3l9j22j19j03J13J79L2K5Lj12p5N8K6N4M4
-27584A573p5j40j25r6q4j6M9J14J18Q8J50J71J11N2L3%L7J02L9r8k13j74p1KO4L5j1m0L2
-27555A627M9l2l9P4J61O6k8m7j07j68q4R9K26J68L8o2l3j04j67q0K1K4k2r5j24j24n3k1R
-27526A172J28J38J08N1o4j05k4K4Q8R9J4n5l8O3Q4Ol1Q6R4j02j08K2J34O3p9j56j62j18k1
-27497A311Q3O3Q2N3Jm5j8L0m3j62j89j1J07R7J32R4O7P7O9J1l8r3r2o6r4j12ON1P2J04L9
-27466A586p2j24p7rM8J9k4Q9J88L3n7m0jKm4O1R1M7Kj21j93j65j39r2O9K33J68l0k6M6O1
-27435A529P7J00Lq7m7N7J45J20o6j81p1R5J23K4o3J04J59mk7j00j82j42n5N5Q1JKJ22J42
-27406A914N7Jr0j20m4mo7q6K3J02J44Q3J1k2m7o9q5m7m3nK0l5j08r3j08j03jj6m2M6J01J00
-27374A367P5j8o2p7l1O2J14O2p2r9MJ24O2J1m4RJ18N7M9Rk6n6p7j4nK0n2j24j01lR6P5J9
-27341A472L2R5J39R5%q1k7O5K5j9jJ2j4p1m3kjM4Q3J0j22j37j07n4LR3J02J1j06j16m9l1
-27309A300l4N5Q7j3p6jP9L8N2J28J49l8j28n0k2j2L8J4n9r0k4O5L7MJ16J68M4p1j17l8P5
-27278A676M1j5j5p3j27m0M4K6J7L7Q4P9l5o9q8j29p7O9N8n8j8M7k1n0P6J01j9l7l3l0j02
-27247A319j12J0Ln9kL5J10P9j9l5j09l5R7R3k3p4l5M0J34R9l1MO1M0Ko0NJ16P5r1j22RJ70
-27214A694J49l2l1o8r2p7p2k2M9R2pK3J27J07l6j34j9M0j26j64o5M8J60J77J04J1K2n1j18
-27185A689k15j14J35J38J01Q4j5m1QMR8N4r9k7P5n0k15j57o8r4r5L9J09L4O8J59J45n4j46
-27156A550j04p9J7j9k4O7P1L3l8r9QM0k4l3j2QM3O3J37K00J22k2j02Lk9j32j26o0jM9J07
-27125A614J32J66J28L9m9r5o7j01k39k58j02l7J16J35qn8j6j0K4J54J39N1Mm5q6m4L9K6J17
-27096A669J31n6j74p6M5l7M8J95J83J6L8K8r9j54j0R4J9Q8J03j12j69j00p6n2p2j07p7j14
-27068A172j23n6J9NN8J73N7l6k0L5O8J45J29K2K6Lo6K6J04K0k4j29j65l2J06L5J1J35Q3j4
-27038A767j19j50ML6o0m0J01J8p9K2M0OK0L9n4o6N2L0m8l8Q7J6k2L4k5RL5J7O7J18J1j24
-27006A704j63n3J10J64J49J2j50k19j05O0J2j09k6Q8O9qo6j25p7L9P6N8K4r4q0J39K77K25
-26978A931J01K1j05k45j72n9N3J15J00J24J89Q6p7k01j88pqn2k5p5LJ60J67Q7J61R3j15k65
-26950A797k13RM5P5J42J21K1m1o6j62j39k9qrk5Ol2n3QN1J4l8K9J34J69O6r7k37k60j41L5
-26919A172J03J28J00J46J19oj7qk4J0l0k5L6j7j0o6j9P6N4o8m8K9n1n8N5O1km4J1M5N1K2
-26887A725J6J6q3j44j22N7J88O4n9j14r0m2k6oJ8O1M5N1j4n1p8k7pK4M5k6L3J51J19po6k06
-26855A445k13nO1Q5N3J9M0Qj7N2M8mj14o4M2K8om8l3J02K27J57K3L3j6j44j15l5J5j14j39
-26824A371k9O3J56K19R5LJ2M7O5N2k8j32j20P1Q4l4j18j62j95j28l8K0k7j00N5J82O7rl1
-26795A411J7k7Q8O1j18q1jJ7K6j4kN0Q7J01J06J33M2n7q7o9J1J00O0o6j00K8M9j10q1K8K7
-26764A629k1p3k4K3K9L8O0K6j4J8O1J5m4l9oJj0R3J47P4l6k17k01n4K2l5j89j24p7PJ78Q8
-26732A345j0R6J80J46L6n6l4j09j47n1MP9K9n2j5O4l8m7J1MP6J32J03J08J09Oj83k27o9J8
-26702A508N6O4O5q2k11j21O4P2N1J37J20K2o7j73j43j8N8R6P2j2J8Q4J05J29R4L0Q3Q2kj31
-26672B050j73j53j39r3o6q4j8J14k2k10j33L9M2Q5R0K0n8j3R7N2J15K03J42J6LL5M4kq3j44
-26642A756r7K2N3o4j51p6L1P3Q9nL4J84K12Q2l3p4j05q9M9R3m2j12p9m4k7n4j02j70j24J9
-26612A249P7O9K4J5m0J9P3J7K7J4r4j42k4J00L9P8P1m9q4m7M7Q1L9R6jo0M7Kp5m5O6Q4J2
-26579A685o7r0j17%Q0O3J67J42N4pn6n3j17l2j5j52o4J36L9j37p1J04J49L9lo1n0j03j25
-26550A338kO1J01%MJ08N0j0m3m0m9pJ63K27J35Nn0p2r3oM4j3k4l3j47j19l0k9l4l6p4j6J43
-26517A452R1M7K8p9q4M5J73Q4q4r5j14j71o3J69K17Q6P3M6J3L6L2R8J42J07%j63j76o8M0
-26488A882L3jPJn4Rm4j40K0J27K9m8m8m4Q7J84L2j86k03j54k3l2n9N5J83O1p9m2k0J8P2L8
-26456A661ML4K4p1m3K0J18Q2j03j48j59j50nJ10l7k1Q6O1K0kP0J07J19R3K7mj9ro2j43p5
-26425A585j8r5j1J06J15jn8j5JL5l9j74k21q8J07K30K50J83N3j60j47nK6MJ7J13R6p2M0Q0
-26395A937m7p8jl4j72j1K04J95J33O5l6q0n0m5Ql6j33o5k5o4o6j20k2J17P5N5O7om0K3ko8
-26363A678n2qj10j45LQ7J3M7P8lo3K1J07J27R6J01q6k01j38q8K4M3K9j1n9k9O1J41P7j3m4
-26332A683P2J08K1J3Lr2j38J25L08J85qj55k62q9Q5J5q6NJ6j25nM9k1rJ1R0J13O7k6%N1N4
-26300B058j4p6m6m7j6J24P7K7O6J01J03J56K68L44L60M54P37J269K042L208M029K634j327
-26277A6531l846l436k299j453r36n84m55l68k67j55j05k52k96k15j40p5jP5P5L7p1o3j9j01
-26253A581r1m4o7j3K4M5Q0L6J39J73N7j3n5o0l2%N5J9j18j52p2P3R7N6M2m6p2l0M0L0q0n4
-26221A548Q8O7OK8n4m8L0K6k2PJ6j2k9mN5Pn0Mp3j57o5R2om4K0J3n3q3K7J06P4N3O6l0j22
-26186A481o7lJ7J3K0N3O8P3Mj4p7q6M7M2J4O4O3j63k61q9Qp2Lm0k2O9L8P3J88K05L7k4QL4
-26152A704N3k1j55j12k5p5lR1O2M7R0J8m4J4O6Pp2j08j21j59j07n0M0J24R3M1qJ03J91J24
-26122A808j6m2q4k7J12J02j7m1R2R4Ql0K6J28J23j9j51j60j9O7Q1J17Jn3K6j8n9j28j71k2
-26092A728O7O8J9n6k8O2L9l0j02j51j9M2Q9M4p0q5nM3J11K30N0j03j4l8j25j12K7O8N0k5
-26062A774p7m8J6K8J2j00r2J01J34R8N1p7j26o0m3o5J4j6j10o0k0K8M5MJ1J0Mo8j27j02j00
-26031A039rJ17K29J84L0l7K9K6q0k06k20j04N3J69K47J95P8J2j0m5k05k78j44M6O9nQM2J99
-26002A429K24N6Rj5o7j44j33j5P2O7J42Q0o1k5M5J8q0r0qM1J28K41K23M9m7KOp7j10q2p4
-25971A804n4p3k5p9j23k3N9O3L1P5O4JJ1m5j76k33r2Q6P7J00J44J62O2J6j8p1N6R1Rr2j26
-25940A681r5J4Q4R7P1J23J36M2j53j93r2p6j05j01O1K86K70K1k26k34j10l3L7Q5J3n4l4m5
-25912A470l3Nm9J9J38J54R3n4k30j90J39K26L0j9%q4n5n3j88k04r4J2J30J44J42J33P2k5
-25884A629OM5l7l5M2K3j7k4l0qM6O1O7L5l4M8nk11k35o9M6L0P3J45J7r5n9k8k2LN3n2o7j2
-25850A329l2o4kJ46J70J17k5o7N9J57Q5l7j78j09Q9P3Jp7r6j11r4JJ71K66J25Nl7n2j1mM3
-25819A841Lp4p1p3n1J42L7n5j0%n8o3p7k0K7J05P0J3O2J28J03K8N7J3p9q7o9n1J03N2p8r7
-25787A771m4rnN9J10N6kj0k0r2o6j7j8J7Q0M3k8p2r4n8m1l4J23K29J67K8j01j78j61p6m7
-25756A510M9ll1J2J9J1m7K3N1N4J04J22M3m5j16j33o7n7q3o0l8l8J1J90K37R9n2r0j03j43
-25726A429k5L6j9L4Om6N5O0K2J3Mk4J0M3Q6k2o0o3p5o8m5l8j6ML4Q2O6m0l4Q5J57R1N6M2
-25692A840J1Lo4m3j1k6j0m1j07l9m1m9r9m7L4J20O1P5R6N2LJM0J29P3j1MJ01J7k20l06j04
-25660A442J54K12J39l7rJ42k0j82j59l8N0M6n0j39j01j00p2N7J74J61j0j34MP6K2N8O4l3
-25632A717n1j8K7Qo2p0M1N2L2P6O5L3q3k8J07R3%p3j41j02n5P6J22L5rl3j4k0p6n8O3P2N9
-25599A785l5j83j67J8J54Po6RO1J53J95J13K7P3Nj49j03j40q3J02N6j16r6l0k6K4p3p0J2
-25570A457N7M9J7l8j82j30j1OJ8Q5P7N7J11Q3L0Jm9k6N2j03j09K6J3jj0M8J08J28O5k1r8
-25539A710j20n1o1m1M6P0q7j51r6k7K7J3R0P6mo5j17K6M1k9K6P9O9M1P4P0K1K4o9q7P3J39
-25507A710j7j19k3K4k6l6mL0N6po2L2PK0O2l1k01r0K42K15J1o0J8Q0Op4j00j40r4p5K7J29
-25475A510Q4L1l3p2l6j07k01k7R6P3jq2o1J2lm2k6M0K2n5j26j26J0J53J60J37J14R5P2JJ8
-25444A630j5o8j1O9J51J16l8j43m6J9lL3M8k4p1L5J00J75J71m5j00k4l3j41j23P9R1m6p1
-25415A715J05K70K31J3q5l7k1l3O4L8o7j26j35p9mJ3l1l2K7k9r7k9K3O5N7n1j36q9j9N3M1
-25384A615l3k1l9M5K5KPn5p5m5J1M0n0j02J0Qp6j33o9Q7K69L47J62j13j11P9Q9n2l6qm0J6
-25352A754k1j05l6O0J5k2o2k9O1K13J47m9j38j34K7J75J83J54P6r1k12k23j02P5l7j19M4
-25325A604Qm1J9K6Po6r5lP9P1j04j01K7L7O3N0N0k7j36j22j4J50J69J00M9Q0J9n6o8n4l1
-25294A690J5J9jR9J12j42k13k6%n8J1N6N6K8P3P4l7j26j26j8j5M6N1j0m5J07J35L7N2Ko0
-25263A786j22j30q7k8l8l3MN7R6N2L3j1L2O1J8K9j5k6O9J61L8j14j60j58j41%J29J55O7J8
-25233A742p3k15k39j59q1n2K8M2q0j17K50N83L37P0k0j29j80l6L3lRj8P1R2P7J11J25J38
-25205B306j1j33j09m6j15r3O1O5j47k32o4J47J93Q8l4j5L3R4L2p9n7m8j41j05J8M5N7Q1J19
-25176A910J12K4j3Mm7n3j02j12M5J15J90J83J9j24j37j52j16q1q5p3L8L2PR2P0j3j21j81
-25148A431n4J33J76O7M8Lj50o8j9r1q8k3K6l3M0J06PQMq9j53n9K2J39J55M8Mj2N1J00p7r5
-25116A557k5j5O2O9K7pM4K9n7q8o7K3J28R8l6j44j38q2j12r3O7J77J64O6l3O7K33K47J12
-25087B273o4k25j68q5K8J27Q7j1o9n1j00r1j2lq6q9J3R2J18Q5l2q9o1n8l1O8N6P8J36J66
-25057B002J31N1J6l8m5j19j75o2N3P3N2m4q2q8o1K5Q2P3j8m8j2M6J37J52P9j3j0j0Jq3j28
-25026A937n1L7K9k8k2m0j08j27j36q8J29K81J62o3j44j54j12j8K0J0n7j55m2L4J42J72L9
-24999A647KR2J25K6mj37k27p9Q9Q0Ok8N0P5Lj87j76p3K0P8J21P1q0j42mJ86J54K0k9M2O8
-24968A789m3mpN4J3p2n7j11j52n3Lo5K9K13K36J12K0n6k17j35L6O2k3q9l9J5K9K0O6J29J89
-24937A892J76K3j36j59o1L0k0m6J7l3q0O9J74R2qR6J39J01rj95k55j45QJ57J16l3j16j03
-24909A691j1J0M8O3R9J04M2j0r3j31o5Ok2r8q8n0j1J7pj07q5L3L2NN4Q5k9K6J45P3k8j06
-24877A592j23j06RJ49J04o7o8K2Q7Q4K6K0J5M2J3k5o4r2q1o2j19o6JPK8J15J24J2Nl3r5J6
-24845A470J40J58L8n1o0k6K2m3j33n7Q0J95J05j12j59p7Q2J69P0k9m8j1l4p8l3P1J64J17
-24817A930lp0q7j08r4K0R1o2j56p6OK11K41J4p4j15q4M8j7m2J05O3J1M5k4RM9j8j6OK0K0
-24785A843p2j29l1J18J16q4j27M0O2o4q0pL8L4M8l6j64j09rL4J58J81J01P5m3j2N6jn4q0
-24755A802l2K7K9L9j16j45r6m6oK5J24K10J40l5r0k8N4Q7K5j05p5NL3M2l7q8j8J0p4j09n1
-24724A501R4J15P3N0ON6J9n7j16p8n5j01o6j6N3Kj14j22P6J76J17J4Rk3mN9P6O7j8k0mj02
-24692A667q9K0Q8J31J61J62M7j6m1q3q2j7Q5R9L8k5L0J23R1P0J36J45J03K24N57R31J188
-24665E743J617K610L635L612R29k791l858k953j945j322r54o86m35k59j87j23j37j39p8q9
-24645B190%K6M5jo9j12j30p7j24j75o6J0Rm5N4J14J36J96K04N2o9k37k44m0J17Q5jk0J2k0
-24615A820l8J0r9k32q7L9j4N6O4J3J6k0l5k7n6pO0M1N6K3j0L9K4j5k2o4J4P9J3L0N6L7j9
-24582A745k8j3j2mJN4R2N5pn5M0J17J25Q0O3j5j18k28j81l1R8J05L4j2Q5R1jp5j35j14j4
-24551A742J3n0KN5lol2o5o9m2L9J41R8l4J1K1k2p8q6K6M8%J8O5l7r6L6J42O3o4j5K7o7j23
-24517A658j14p9N3J54L4p5n5n7n9r1r2M0J12O4J4K22K93J84J66M2r4j32n5j38j19P9J35q
-24489B082r3jOj43k30k22j83m8J39K03J24P1K8j14r2k9k8j5K4L9l8l6m4P9J46J49J21M7L4
-24460A976N8N3l3j33k44j76P1J04J06Nj18j07M1J21J13L5K2l0j22q9Q8K48K22J34L2j10j88
-24433B079k05j64j52r3P0J24j1m9l0L7l3n8L8J48J85Q0L4k1j11p6m8l9RK9k1r9l9K2N2J14
-24403A772J6j79j01N2J18O5m4l5N5J84J32Ko0q6j25j44j36m2J2m0p5p3m1q8p6J01J23p4q4
-24374A129pL7O8J39J63J50J19P9n7p3N7J18J12O8P7L7j1j16j72k2J53J63K3k2r0k01j73j51
-24346A597j14j3j9q7mJ18J03O7qk1J7L5O2M8j2J6R1J47R8m7p6j02q6o2j89j26P4L3p7N2O9
-24315A584j0M6j8j73q9J0K6L7P5J36J76J47P9P2L7o1j25j28j07n2J9k1j9j1lJ04Q9n6r0j78
-24285A496o6J20K19J64J22J8j29j25j1O8okq4j29MJ44N1q2q6n9r4m1N4J29J23Km1m4m9K8
-24255A694R2Ok3r5j05J12K30J14jm6o9ll5p4j9j1L5O9km4L6N1M9L1q9k10j49N9Q2M1L4KM6
-24222A808P7O5Q5M1n9k2j09j74q6L8Q2j27j72RJ13R4J8j6l1J35J54O0j03j30n9j48j71k0
-24194A352L0qJ4NN1O2lQ7J51P6j8Nk2k0o3j11j70q2J2K5J14J20M9n0pJ34P5p5o6l6J3J00
-24162A744N4j1r7j00lQ8J77J59R6K7J3k4p9p9j06q3j9j16n1J0n9q7LJ45J70M3m0p6q1m8r3
-24131A477RK04J12q5j69p3N9J22Q3QKn3q2o7L7K27K17l4j50l6K8Q4J47M4o4j47j45q4m2j39
-24101A490j15m8m5N0J73J91L1j09j55j25l8J53J43l9k7q5q7J04J85K30J89N3n9n0l4l6M5
-24074A985M6q9j44j23QL8O8R3L5q6j39j12l5m4q6l4j5l8K4N4N4P2L8K2P1Q8J28P0o0l9L8
-24043A888J05K18J04j36k08j90j10o8M4K26J31P0J06J9q9r3LM7p9j43j70j9J66J48J4p0j3
-24016A901j1K4j7j32p5k1k8O9J52Q5p6j04o5j02n4l7j22l2P3oM2J43J20k7j04j15r6kM2M9
-23986A474O5qm8l8J1K65L62J09j58r9J31J05k9k1ro5r8m8r5q4K3O6O2N3J2J7n3j42k3J27
-23956A864J79P5o8j11q3j43j44q6R2K47Q4n6m7r2j26K3L9q7q8K6Rj0P9J28R3J9n7o1J2j9
-23926A691p0n3P4J56J71O7pK2ROl4q1l4n7q4q5r1qo6j50p3N6J03M4L0N3M2l2J5J00N8l4m0
-23893A698K7O4J28L0o6o5r5p0R7J34J48J72J48N0q1j45j55p9L6j2j72k20qP9L8J5L3R0J43
-23864A962Jq3K2P5Q1o9j75j78q9N6R1J34J53R3k7j09j13l9P3M3J6p2j04l6j62j57o6K1P4
-23835A416J8l9m5p9k5M7M7N6P5O7J34J74J8j08o1j0r3q9k1N0R9M7K8J14J73J90M4j11j03
-23806B013j34k53k31l6J48J69K06K15R1j78k39P7J24Nk4p6j20L8K14J49Q0j8j11n4k1j22
-23780A912p1J4j21j31O7J10K7l3%M9J9n4r4p1l4k1R4J68N9K8%qj8n0q2k7K3Mk8K4J20O7j8
-23747A924n9oO6j2n1k1q5j23n7L2Q9R1p3j31m9j33j35LJ14J72Q1%J2K0O0P0J36J54Kj92k17
-23716A682j62k8J24J28mj44j75j58j46K3J42J38K39K09n2j58k5P1J11J14M5J3m3o5o1o6q8
-23689A664j4O4J03J08m3j74j29LN1N6R2P1o7r6lP0L0J1M5n2k4R6Q3J16O3m8j35k14j63o5
-23659A499pK2p6n6J29K49J91N6k4j05j73q2l3p2r7q3lJ31J99J48pL6L6K7M5m4j11l3L0P9
-23629A871K1k3J25J86M6j75j49m7m0j1l9j8m1n6l6qL6J6R4On7J36N6j70k29k28r9J1M4Q0
-23599A302K01K19O4l9m0o9p9J7Nj1k7nk0r3m1J7Q4J00R4J22O9ql9m2K9j5j10jK4k1R2J05
-23567A884JP9P9R3J5p8k9K4L8J9L4J00J50J9j27r0nK8m3r8K2O6K2qm4j60j57n6K3L9kk1l2
-23534A785QM4rj50l7J06L3l4j20j23P9J22Q0O6j15k11l9R6J00P3J27P7j39k44p8Q2P7j6j04
-23505A536j4l0l6J06Q6J7k8Qm0q1J01O1m7j5M4R0N4oj4j1P0J69P8q4r6j21q1K1N8n2m5J00
-23473A798Q4N0J0qj82k74p2N3n4j36j4J01J83K36J67k6r6m8k3J3o4j21j21M8K29J38j32k15
-23445A524p4j2j7k4M2QL4J29J41O2M3J8m1l8p8r9l6J4J25J76J19N0qJ9J6n8n2N6K7on0k2
-23413A988L2L9m5n6lL1kk1K4L4n0j49n0P8m2m5%p5j15j27n3J0Q3J01kl4N2P3l0rJ47J41Q
-23380A933j44k21j06J21J72R5M8J08J79k5j44p3j6No5j41j65j26m2QN7Q5n7j18M0J44J41
-23353A693P2Ln0l2JL6J01M6j25p7K4j9l6O9J42J05J3m7qm1j18j19j5M8j5mM0K0oj1K8k2J
-23320A697Q1O9j1m3K5Q2N0j5N5J1q8m4r5j09K6J01q4o8P3J23O8m1j51j11j9m8n5QN8O2m2
-23289A565j32j19l9l8M5P8Q3N3M3M2N9J8l0j4j0l4K8R8J49J20N9J6l6k2M1J3n3j02q1j02
-23259A698j01n6j1N9k6j43q7PJ2j4L1K8j09j12J22K70J23j00j29n1n8k9L1M3J4O8J81J89
-23231A850O2PNm0q0j2L7M3N0Jk01k98q4K0R4J76J36L0p6j01j5O9J51J53Lm0p0p7n0n0j5n0
-23199A628j18k5N7J32J42L3m6p7j18o8M0k8p3RJ37J31N7M9l7o3PJ7M3N1n4n0QR0J19l9j44
-23168A810L3J92J39lrK7LK1oj12j22M0J36K9q6p2n3rl4o1o6j82j08O8O8P8Q4p0j36k3Q6N0
-23136A712NL5L7R3J38J63O3r0j59k01j29l1q7n3qO1J17M1l6K9N3O4K5J0O3J2l7q8j10jpj18
-23104A566j41j18l2K6P5O3J20J79P6J3j6k7o6m9R1Q4j0o0j00o8L7O6J07J9j47j20P9J90J50
-23075A987L6J7q3l7Jn1k9Rl8qK6mj51j24J29K00J29J01J7r8l9N8Nq7j20j34j04O3J62J12
-23045A945n9j84r8l2l5j10rP4Rm1n6l0r2j12J3J25J73J45%p5K1P9J00K7p5r2n6L3R9L5RK1
-23013A752K8k1r4j04r0j7Q3N4m7k6Jk0PJ19J58O2p5j21l5Q4K4mP6R0Pj21j76j74j57p7K8
-22982A214R5J41N9Rm3n4j9J6M1jK4J35J54J33L4j32j49l6L0NJ1K9K6l1n1l9M9J47J33J14
-22952B044P9n5k26k21L3J58P7L7J8m1r4p7j21o7P0O9K1J59K25L8k11j87j1P2M8k3LJr0m8
-22922A680R7J77O9PO3QK7l5k9Q2M2P7J5p0m3j13j70j50l9O4J05Q5M3m5K8Q0m2j57k13j11
-22892A532o9j28j02j5J02K23J18L7N0K5L8M8k2K6J2k6Pk7M2K2n2N0M5J6N1O6J07O1n1r7o8
-22861B021o1j4k7q8n0j18q6J04K30J14n8j01k9M5J07K7j7K4m6j48j47k4N2N0n1j55j07M5
-22833A492J33O6M9K0M8J26rj02j36p2M2K8j6k8P9J41P5Q2J31J55L6r4j61j65j25o9o7j36
-22805A523j06l3l3k3j1l5R8K22J18j00j40M8J84J53J52N4K6K1j5r5k00j18%J21n9j60j8Q9
-22777A663Q3M1J24M8q5j14p1J2J14J03k3p4oL5J8K0k4L1N2L0po5kJ52L4m0o7m4P9R8l1j1
-22745B073J13P8m8j07m6qp7j11o7L5N7Jq1n4N5P6P4J09R5q2j74j22OL2J02J22k0l4k1n9p1
-22714A846q6K9J08%n3lj0j2n2J6N6J8Q2J74J27l7j03k7lm9J7O5O4J21Ko9l5n5j37j37j19
-22683A738j58l0O9R7J10N4L3M6P5J13o3k34j90j98j79j61l1Q8J06O0k1jM3J04J30R0K5L6
-22655A751J03J63J90J27J33P7j09j25o6j6k7m9m1LPJ6j2j47j61k4K4L0R3L8m9o2j1q7q3R
-22625A695J07J75J62J37Kj95k47j36q8o2K3R6L7L5J21J32J15L8M0P1K4J8j2p7j21p2j00j81
-22597A737l6J47J08n0j14o1l0j5q8k0J91K60K50J67K2kK7Jk3jk4j58k22j73l7K8ML6l4j11
-22567A779m1J7J0j3n2QK1k0N3kp9q6j7J0l8J0O7P0J19J94J27j7r7j38j39o9o7m7P7J80R5
-22536A915r0k00j08J5J09J79J53k7o5N%J6Ll6n1j59j13M2O5J14J89J69R2J5m7j11j24k7j26
-22507A797j89j11q1KM1QJ3M6J20J70k4k0J34N3p6l9N6P1M6O8Ol8j28j58j88j37J76K21R9
-22478A938P8J89J45j08k64j64m5mJ12J33P4K6jp0p9n6n7L9M5M1L8L9o9p4l3n3l1m3m0j0L5
-22447A731P4j9j08l5N7O4L2l3j4L1Q5J36l3o9K9R5J53L5l1k5j14j22q8n7p8o3P0J22Q2Kq6
-22416A823m1l0L1Q1O3J04J75J05L0mq9j14j05r5j19r2lQ6R2Q4N4jJl2NK5L0j2q0j28j49m1
-22384A654R5Q8P7K4J30J32j10k23j73r1j4N5N3qm5k7k3%K2o7j35k4O3L1P2K69K79L6r2l5
-22354B013J8k8l6N7M9l3m9p2j04j05l2R3P8kJ9Nj05j83j24k0Q6J39N8m2o5J3J17J08M6MK8
-22323A931O5P2L2n3o8jOJ2n5l8r7j07n8qL1K1nP0J17K0K1J57O2JN5J1K0k0r5j88j07l4K5
-22290A795M1j5Pq0q3J0K01L01J89J49J05m1j56j64r4j07j00m5n4r7j36j33p8O3J58J09J53
-22263A898K66J55jr2j50j69j64o6K4J6M6J09%K5J32%j41j42L7P4J1j1PKp9q8K2Q8R8j7m1
-22232A849n6q4J5l9j15j09j05k9J23K08J49J06Nr4j0R5R2n1m9L0L3j2K1O3p6j19p3m9k5l6
-22202A658O0J05N1k8j15r6NR0J03K8j02J8J83Q1l5J4kl8n9q2j9l6j18q4%l2n3M9M4L8k5p8
-22170A525nR8J23L4pK4O2O0O2J2K5Nj06j27j04n0j0K7N4M7P9J31J17J2m8p6m1K9L5K9OJ23
-22138B145J78N9j09j70j82j03R3K39K23j5j96j50Lm4j58j56l9J8j7j8M5L0mN5m9j74j32R3
-22110A465J62R3J4L9Q2J15O4M3m4p8n8j5M7R5N0m4K7N9o1j22j18p7j2O2lj25q7n6j13l3J04
-22079A475J52P2J3N2M5O9M8Jn0r4l1%n7r2l0J2J35J99J62N3n2j3l5m1n3j19j05M5J07mLK4
-22047A891mqL2P1K5l4o2n6k8l3j14j23K5O6M6J26R2L6l2l8N7P1O4p4j45J4N3l8p9l5o9o8
-22015A629K0L6pq5nP6K3k4j35j76MJ82J69K6j1o5j5N5K0rm9Kk0n2l6K6N5K1O5Q2k1n2M9J2
-21981A790k7K1R8J77R8j7k2m3r0l2R7Q0l8k6P2J47J49K1q4j26r9p3j00o5N3O8Pj26j90j26
-21951A594j20m5J9m2k8M7J27K16J44rJ3J45J05r8j79j80j59j7R8J14J52J41j4j15O0Q0l3
-21924B016N2J20M5m4q7pk7p3j11q3L3O0Q6O6k3k0o1j72k01j99n0J04J22J50O6l4M5Q0kn3
-21894A798j32r3R5J17J51J02n7j08L1J14R0K4q2j26j76k10j38KR2J25J92J66N6K0nl2n7q3
-21866A876m6J2q2j03P7K01J75M6o1p8o4n2P6J38J28J7n8n1o5p4j28j3P3qn9L7P3%l3k6m2
-21835A886j13j41q0K0k1O9J67J70O9r0j00k9pO7K2o2l6P1Jj27j53j54j11JM8L9NJ31K61J96
-21805A999K8p8q1m2N7J00J1j52k04j11P5J61R1m1p4o3K0P5pq2n6J5l4k1Q5J3j12q6N5J70
-21775A711J78O9J37J95N0m4l3o5n3j09l8L9j3j69j11qk7L3O5Km7j28j34J1L9j1M8J21J00
-21746A808j2r9o6r9j06k6J07K26K17L1p0o1q1r3l6p0r2l6K5J39J60R5l1j12m7O5R5J36J47
-21717B114J0j13j66j15mJ5j3K7K3j8k0l4l8j5o9j24n3J16J86J27J35J06p0r9o9k7N8K11J20
-21688B201j11j19n1j0%q6j04l5N1J04J32K52K17N2j01j32j17j19k2R6j6q5j21j60o1j2L0
-21661A673R7R5k2k5Rm6j40j55K6J49R0K9o4j3L4l0r5q0L1N9K1P6R7O1m9p9p7o0j3O6J90J19
-21629A974l2j49r4n3j16j20r0k6K7j5K3J38J61R2Ln6o8J3JN6N9j02j23p5K3J40J81J54R1
-21600B017J5n4o3r3j14m8R0pq0k5N9Q4K0j3l8j4j3N0N7K8K7n0j8P6N4l4PJ3J1l0k5n1j39
-21567A699r6M3J43K44J08j40k55j62n0q3o9J9n5q0k7OQ0j3p0PJ37K37K27J88R4m3p6p8j86
-21538A749j01J03K16J28R1L2j34j31j8Q6QJ4m2j22p9k8O6Q4J8j06n1L2Kk3q7k28r9K2L0P7
-21508A509R7L7M7K2j7Qn4r2j8M3Q7L2m6m1N1R3K9K1P1Qj6J31J03J8Q0J42N2j9ml8j21j35
-21476B080r0kJ4j39q5J75Q4j00o1o2j12J9K04K25J30k9l7j7j7j6j10j54j71j20j4L5m0n2
-21448A538m2M3J08J59J11J3M3o6k14j28R3J76Q0M9N0l4q7p0qQ2P9j7o0j11r3j7mm2jJ95K08
-21417B033P5k8j77k02K2K31J16j49k49j04j08j04Q4J85K18J88J19M7p6j18r0m3K4N3P0jJ4
-21390B030o5j77k9J26O2J5q1j05p1j2O2L2N2K5l0m5p4QR3K01J53K0p1j32j70j81j39KQ1M5
-21360A625k8R3J05l1r6K6J42L7n2k7K8p5q4N2J01J10O9pj31k25j10j5J04J18P6N5J8N9M7
-21331A984K6K2M3Ro6p9j4K8J14J24P6J9km8j23j52m3J07J24K3j06n8K9O6J2m5mk9l0Q4P2
-21300B163J5J10P8o9j26m5N1j0j48n6P1L2J4M1K0l2j19j35k6o3k54j75rk5J6R1M2J00K76
-21271A828K60P1pj5m2o6MP7J08J39K5q6j14j34%J3j09r1L8lm0O3J41J80J27j7n3j25j29N6
-21241B099J7nM7M7ko4j52j46qP8n7j38j7m2J7M4J6J56J81J65P5j02k29j75l7P2J07L9K6O1
-21211B073Oq2j24j39r2O2J6m3L6pJN9M9L8J2N9j6k8K0m3q4K0m0j31j10q1L4J9l4K6J19L2
-21179A627pL0L4J13J06J7m7l9K0M8NNK6n5q9j1J57J87P6n2j24j62k13n5K31J97KL4O2m6N
-21148B082K8l6o7j22j09pJ03O2k3r9r2q5%J8P3Q8J1J9M1N1M2oj2P4P9k8KJ25Q9L3jj21j38
-21115B074j77k14j51j3j7k8M7Ll9K6P3Rr7j32q5l9K4R4M0j7n4l4R4J02J%NL7M8LK9L1J0p1
-21081A582l0R9J92J07Rj4l7P1N4r3n0J5N5N8Jj21j75q2M2J06J07M5m8q6r5j16o4Q9K05J50
-21051A976N6Pm1o7p1o5N9J61J14j6n8J9o6p2m1j2L8J73J80L7J1kj54k37j39PJ29kj65j95
-21021A564p4l5JN8J62K03J98R2J3J7J3O4J7r1k0j3j44k33r6M4k5o6r5o2j8o9NJ06Q9N0J24
-20990A779J53J06M0l5P4K17N8j96j91j45K7K20J56k5k25j55PO0J3K7L7k5q5J7J49J20J6K2
-20962B216l2o6Llm7l7%N7J13nk0k9JJ2m4MQ2J36J10j4j71j76r9j0%n6l9rK2j1j25j33k5M1
-20928A646M6J07R8J03N1p0j20j51r4p3r3N3O8k9j67j82J6R7R8J07N8J04J50L6K9K6p8l7Q1
-20899A880L0m9kN4m9q4j7L2p4J0J30N4K8mq7j7J02R3Kq5j10j2J36J73L5j06k47j84j9Q3J24
-20868A820J09M0Q9J69K22J48L9n2j50j95j35J2m5r4m2l8p9j67j55M2K47K26J0m5j4ok8J9
-20840A947P7Q0K6n3o7r9r2j02o8K7Q8K1l1o5j11j70pJ25O8J02K38K15Jj41j53r0j02l4j8
-20811A612n7m1KLQ9J89K19K5j61q0L3rN7L1M0N2k7oO0O3j3j79j46oll8m0J7Q4J31J32K8q7
-20778A974m2p9p9m2l1MMQ7J59P5m4p5j6K2M4M2O8K8l8j41j03J40N0j28j07lJ1k4J1N3N2L8
-20746A910Pl7j6p9n8K5O7Q4J9N9P3L9n4j82j61J00J18J0P9N6l3j62j14L3N9J05M3p6k3M5
-20716A936Q6J59J59Op7o5m6l0K6O9Q4P9L8jn0j34j16j39j76o0L7N6J47J18o3q2r4q9L1l1
-20686A778j51r8O3J10m4j28j1L5o6k4N6L1J3J48K50J38j07k00l7R7N7p1o1l7r0l3J12L0j1
-20657A749l1K4K46K25R5n1j39k1L0nj14j10r1q4j5m5j31j63p0MN3R0J50Q7k0P5J25O8q7j59
-20627A685j24j4M8N2M4%O1J70J21K1j5l0r2j5J13N7%l4n8P9Qj29j61j37MJ10Q7k4j53j22
-20597A552o3PO8O4L9M0L1m8J4J46K21J89Nj92j51n0j2j03r5jLL0J05O2J7M8P9p5p7oNN6N
-20564A913q5n1R9J54J20l6j10k1j07k09j39O5J74J04J12P0p4j95j36L8k0p6J7M6O1Q2J27
-20537A923J41J09%k17k19j82j52oO1J47J76J72J21l9j41j15n7L6J11Q4Lj01j60j40k7L8m3
-20510A523n5M1Q7J47K02J00q1j13j3l1p3k0j5p1k9J00J06L2j8R9J51k2j24p5J2l0k4Q0J20
-20481B006M9q1j08k3j7l2JPL0o1n9K3O0J05K7o2o0J7R6qj40j01P1J46L2j4J6Q4Q6P3N1M0
-20449B254L2n5o8q0q3p4k7k9n5N1P3J8m7n5L7j8J7R4r1r8J3o8n6Q4K0q9m1m8NJ02J4o4JJ08
-20415A777J42R5J9NJ3o0o4o4o3j38n4O7Rk5NN5P9J07J64J93J20k0q0n9J0K0o2j57j11n2r2
-20384A779oJ2jJ0O7L4QO6J36O4r5j09r4j16q3k9O1m0j53j7J15P6o3o4oQ2J30k5o2M3N9O4
-20352A843N7M1L6n8r4j0J39J56n5j59j01J2J51J09j3m9p3j51m1K3k4K8K9j4J03J24J18K0
-20324B147q1N4J64O7m6k9k0K3n8j51j28p4k7L6P6N3R0K3p7r0m3l3j18n6Q9R7k7n3L9J21Q3
-20293B051O8l5j70o3O1P6R2Q8N7j6m6j08j73j82j24J5P1Lo4q8J0L9J06J43O5M1Q3J16M5j21
-20263B040p4j7k2O1J26j6q4R4R5RK4k8j75j63k0k9j47p7R6R1N0J21K3p0L5P0m7n7p4q7M4
-20232A792O4m1p0J0J21J50J13R4J02N9r0k66k75j10n7p8n6M0J71K03P3m6l8j5QO1N8M8m0
-20203A985p8p3n2qJ08J49J12N3r1j22m6nm4L1J54M4n1j1o6n5l1l9K3N7k9m4P0J13J5P5J42
-20172B286N1q0j76q7J01J29R6j3p4n3n2p9l7K3ok8lR0Q7L1J4p5j24j36r1JJ1KL4R3L5l9K0
-20139A951N0M3k2k3K0p7j01rn2j44j75l0P8Q8Q7O4M7j06k07j14j3O2J04J35J65N0j09j50
-20111A612j09j9J2N0J9n5L0J26J01J2OJ22J16R7Q6K3J5K1k5j23l0N1n7j60j43j09j31J5Q8
-20082A641M0P8N5M0Q2M2N9P6oJ5l3L1N2J0M0%q7k0j8p6j3L7J24P9pl9j25j79j81p2N5J48
-20050A848J33J02J35J10K2q1q5j03j22n2J2M1O2P2L9j0r8n5J00R0j4%Qj3k6q8m0j5P7J28
-20020B177J8j18j35kN8p4j45r4l9j4LJ44K36J59Pp9Jj3J0J51J69Rj2J16P6k6j42j09J2k3
-19990B321j08J0Ro9j06q5j5MPQ9L3j1n4m2l7p6r2o3R5J20J4j9KM2J24P1m2Q0K2p9l6j4q2
-19957B013j16O5J38J64J07k8j90k53j56K0J2j34n6N2M4J00J87R9o9p5l2K4P6L9JO2K02J22
-19929B418J3j2m1j26r4j6l2P1N3n3o9l7j06o3k9j24r2mJ24J13J7K1Oo8J2P1M8j4L3m2k32
-19898A746k31l9R3R3J05M1j2p4o1J7N5J03J36R3k2m2k7K2J1r3r1p6m6O4J00N5o3j22j18j18
-19868A499J3J40K8K7K16J81l7j22l0P5P0Pj1k1lM4j38j17J81K19Rj34j68j36o2m7JP2R9J34
-19838A989J10k3j31j46n9M0J25J69M5nl1j25k43j78N9J79K22J94Q0on4n2m4l6Qn8j44j84
-19810A701n1J35K55J90J42L9rl4o6r3n4p0j9J01J7j20j31j34j33l7Q8J51J95J69k8j76j71
-19783A857j20L7J12J04J0j41p2L3Q0N0n8j33j67j66m4P4J29J16R4O8N1P4J01P4m5l3O0J7
-19755B162j1K3L3M7k0p4n0j0Pk8p1m4o3p5l0j0K8P4K50L83K43j7j65j70j32k4K9j0r8j59
-19725B018j52j04r0o2J08J01L0l9m7k6n6nN2K2%Kk6k0J1O2J81J83m3j05j1Ln2q0MO3J03L0
-19693B055q8j8No1M8N9o4l9l8Jj4l3L9R0Q0J05J34nj64j74n7o9j01P3J44O1q0j95j02N7K08
-19662A857L19K26J13Q6O0l9q8n2j33j33j6K7j5j55j36L3pL3M1r4j6L3l9j2P0J97J40j2o5
-19633B223r4o9kR0Q7lK0J18J02j7k2k9j16j21n2m8KJ08J13M7K9PJ5O6P4K1q0r9l4j3Om4j04
-19600B181J4J45M8j08J8R4P8Q4pm9QM3ll2R6J74J96Q4r5j38qQ2J06Q1N4J24K02J75R1L5N7
-19569C830J15J05J29J60J18J16L39M94M18L74M85P14Q95J075J275J668K287L057M008N428
-19549B7090P445R983J2265J2477Q589P71p282j1806j2144j0229p859n853m338l204k419j840
-19533A1646j398j200j050q61p68n86l33k39k36k52k80k15j42j79j75j72q9mo9j28p6o0J5
-19510C149N2j8m1l7l0j11j03j3N4P1P3p4k7Q3J4Q5K78L45M03M99M36K54k8k96m23l96l67
-19483C832l39k61j32j08MN2k6q1k3K3R1K26K36J05l0J2O8j2j27j44M8K17K32K25K82K91K75
-19456D936L40L60M31N55N82O18O95Q78J245J660K206L063M166N609P717J0366J2831J3073
-19438G1331Q669l0q408j2627j2587j0421p917n730m170l185k562j849j256r65q13n44m11
-19421F525m26l73l03k10j64j71k78l75l40j66j21j86j08J5%q1k16k26k6j7o3k4k0J1Q2Nm4
-19394B700j3O6J26J11O1j05j36j17q0J32K10R0k8J8J35J91L1j29j31n6L0n3j1L2J9O0M6J10
-19366C309J41J2l7m5L5R4K7Q0P6k4k0K1J45K76K26K23L60L69L01L97O39P93Q34Q75R10J180
-19340A1197J659K236L093M261N768P841J0420J2570J2424P844o64q574j2377j2141r932p552
-19324B8073n643m215l039k277j859j603j266r25o80n07l92k77j89k07k51k51j59m8n7j01
-19304D127j08j29j76k28j17J5J17M0j19j23r8o9j9m4j23q9p9l6N4k2j06j02q6o9j04r5NM3
-19276B260P4Q7K8l0p8j86j77J5P7k2p7OO6NN2O2Lrp6l3M7m3j54j19pM0O0O0n9j32n2Qj1j0
-19242A675N3K4K5O3Jn5K0J31J30J15J8JL1P5N9j5L7k9r5q5j22o3P1J36Q4L5m0j09j01j3J2
-19211B069m1J0J16P0jr7j40l5j9k9j03j23l9J02J81J34%N3J35Q4M1mj14j78r9m2On1j49q2
-19181A655QJ15K00J50k9q8m0j3m9r6p6n9o8j3J01P4K4nq2n7J52K15K9O4K26J76J1p3j80o3
-19151B209Qk6j05j91j17q7n4M7J97K21O7K9O8q5j63j51l9O2%J4J31N7j5o0k01j87m9k2pJ11
-19121A662K22J80J01n8q9j13j95j18j05o3O5R1m0PJ43J36J46P6K0rP0K6o2Oj7MJ6j2l7l4
-19091B019l1m6o9m5M3P8M2j5p6j06q9k8o2o6K3J63J24qk9K1P0K4Rjk5j4K9J6K2L0P6K7n7
-19058B049l4m6m2J3M2O1l6j30r0j08j7K2j4M4N3JJ5n%O2M3K6Mk8j04j20j8NQJ0K2R0O9O5
-19024A912P1m9k2P5Nl9l9l6L1Q0PqK6j0oJ14j3q6J0M1O2O2M9n5p6m4j35p9PL1Q5N0j1r6k7
-18989A887J43N6M5J07j7j42j06o5j33j32Mq0r6p2n3J0J14J44N8M2O9O1R9O1J5N3k1k2N2P6
-18959B157n2n1M2m0j00j12l4M4L3O6P9n9j32J8K6m2N4J62J94J27M6q5p7Oj21j67j35p8P9
-18930A848J24J9L4J83J76Lo4j2m9j31n1j1MN2Jk4J3N6K3m9k4O%N0mq0n7p7j12m0L4j6L2N6
-18896A913k5N5J02k7p8n6%O5J18Oj2O0Ll2n8o1Poj78k48r2P4P4Q7J22L6j02j28L5J12Q0O3
-18864A909K2mn2r9q2O3J17n1j61n8K4K5l4r8L4L0r2j22N3J65J36J27J49P0m9l8r6j22k5O6
-18834A807k5o6L1Nj3N7M0L6J69K27P3NO8k5m9M6K5m4j33j96j50r2n4P4Q7O7J21J19J17J26
-18804B453j9j86j32k1J04R1k1k5J1O1R8L0k6q0j32m2P7P3K0m9j37j04J0J34J32O8L5q9k24
-18775B110j35M1J2m7nL1jJ8J27J91R7p0j30l3J3q5j91j23k7%N7J05J21P6N9J9j41j66j5O4
-18745A972Q1N2P0L3kj08r0N5N5o8k6J28J25N8M2l0j56j17q8J8P9L5L3Lk2n7q7o9q5Lpj26
-18713A704j27N3K12J62P5J0o8j28m0P1J32L9m1m8l1l1m2L6J17J43k3p4KK3P4Jn5l6j5N6J19
-18682B270J8m4r3j54j47K0k3j28m4R3J12k8n8LoJ2J0L2J5j12m9K9rr5j3J28J03J39J03O8
-18652B152J4l8j17j46j54m6P3j7j12NJ7RNK6L6n4m5l8MJ31K55J47p3j6J09K5o1p8J7J09J17
-18621B256N8l6j07o7K7O7M2N4m1r5o0K2O0qj1mJ2J37M3r1k16k14n4J02J05O9J17J04k1j49
-18591B101j93r9m5k8J30K05J06r7j27nQ4Q6o3j28q6m0m7m7r0p9P8J67J21J7oj7L2R7J45J27
-18561B299o2k07k21o8k1p7r5j5Q7J12Q3J35J32Jk5K9K9k6o1q6l4J10Qj43r6J01J44P2J6P0
-18531B191J34L7k8q0k45k17M2J26O9k4j05n7J14K15J52Pj8Ro1l9R6J82Q9j18k31o8J11M8
-18503B331j49k74j89r0m0Q7J45j6o1J95J99Lp3k5m4m5l4L5P5J15R0L6j3L3N9r6p2k2o3k3
-18473B074oQ3Q1k4oL8N7Nq4j36j71j37J8J06J27J0j01j09p2J9J56N2j02n6Mr6j75o9nMJ18
-18442A603J49Q0m8oJ17J9j4M3Kn2J4J10O4O4R0P3N6L8M4l9q1j07p6k3J5Mo2n6j54j00L6P0
-18410A873j5m5N2J40K57J78O7J5j40k03n5J3R2J00K0rQ8J14J3p6j99k22p0M0l7j19J0K6r6
-18381A812r1l2L6L6P3R0Rj9Lk9j27j07n0q9j32O2K31J46K0k9l3M5J35J2o8K8O%J08J00J10
-18350B256M0m1j1n4o8j0Q8J49J09Pk09k09m6m5L8J50Q6j7l9P2M7p3m9K7Jpk6o9p8n2r1l0
-18318A846N7M2M9Mk4mK2J36N1l5m3mm7l8O7J03J14k2j85j00K1M7L7m3j3n6j59j27J2K9l5
-18287A702K2J47J66N5k0j7j4k9l2n4j31j19p0N1J69J31Kj49j72J10K82P1j27j75j14l0m0
-18260A615PJ19P7q0r2k1j3j7NJ31K18K05O1n5l4Pq9j47n6r2j26o2mlJ2R3J08P4J8m5MN2R
-18227A879n0P3J10r6j28J0N9J35J36L4o8m1j9J9J09kj35j69j1R2K0j4oL0Q3Q9M5pL9j1p5
-18196B130l2m3r5o6N2J53L6j40j1R0N4P5Nm7n9n1p4k5r9j69m7J28J48P5J02J5o7r2j01k2
-18166A823J69J75Jj21j04n7l5q5n8Q9O4J2L7R8O1k8l2M5N7k6j0J16M4j7M2k8k8P2J23K4k03
-18135B220l17k42l5O7M4J0P1N0k7r8q8j15mJ30J21J26N7N7QN0J25P4q6rjJ20J78nj38j37
-18105B206q7l6m5j05j34l2P7J05J25joO1R1L5k7kO2N4j7r3j62j00m4o1j22q4qJ28J42R7R3
-18074B110J21J03JK6j8r9p2OJ9m3j14j42n5J00J22Q9Q1%p5o6k6j3j06o0Kn0m3n2l7K5M7Q5
-18042A866L3N6M2rOJ9o4k8K4p3q2RMJ4nJ3L5N0O7K8k5r4q2k9j6O8J05%OQ8J60R6q2j74o2
-18007A964J05O5l0Kj4o7l4j7J9ok7l3l5J1N2K5k9j7k2qM9M6op2p2p0j9P5P7J75K27Q4j05
-17974B293j59m5Q5R2J1j2NM9Q0J16Ol4J21P8mM0O1l6r4j44j76j40q6K8mm5K3Q0J38N2n1l1
-17942B297K0N4j6j16r7o7j4N2K7j0%L2N3jM4N5n6j45r6k7Kj7l4rK9l3j8K0Lm6N2J48J15P6
-17908B277N3m6q7j7l0m9O0P6m5L2O5j8l8n0p7j30j27m8O5R7m2q8j7K5J19O9l8j0J2ol5r0
-17876A862p8O2J43O6O3J49M3j70r1O3N5k3j45j67j28o3l6k4J06J76R9J5k4k6j9m8J7O0J20
-17847B057N5J21K44P9r6n3k6l6J4q2j54r0j8K8K1K4L2J7K3n4o8K8Rk3j1O2J33J30J34k1j39
-17816B340j09r3nj0q1M3J03o3j11jP2O5mJ8J3J4Qn0j39m6K13K27J80J43P9p6j72p8k4k4l5
-17785B397O6J15L8q0j13l3k3j07r3n0q9o9L4R9p3k35r8M3J12P2LJ8pK1K3L2P3M7k3O6J28
-17754B294J43J07p4j45j13J5Q3J18J8l7l7%k5j58j37n4j29r0K7J44P6q2m9R1P0l0J9P5O3
-17725B183j7j03n4O8L6K9Q7Q2P9O5K2L6J07J92J67O1M2J32J09j3O8L95O24Q00J016J387K259
-17698I859L266L692J565k134l718l266k224j335q38n11l37l60m63l50r5l3J0K5o4k09k08
-17677B272m4oo1j53p6O8J51R3j32j35MK5J18J81J48lk08j97q0O5Q4JK0R7J62M6j21j52n9
-17648B108O6L6j3m9n0O1M2m3%N0N4O2J62K09J31J38K03J33m9k00l18l45k12q3O6K05J31n2
-17620B443m4K6Q4K0r1n3K8M9J8lj07j27p0n8k1O5K0q9j6Q4j1o6k0Q4J25J05n6q3K6Pn2o2
-17588B155q1n3K7J41J3j50m2nn7N8O1K7N9J16J50P7K9N7K7J2L9l4N1K00L63N42O25O38Q68
-17559E913J364K096L131L895K357j609l793l283k319j470q41n52m45l97l54k11k66l70k34
-17540B612o8o1J5J84J70J6n1m5j2kO3L9p4j80k21k7L9q3p3m2kJj7J01K29J70K0K2J43J46
-17510C012m5j98j49r8j11n4p%J1M8P9k3j21j46o0J4j14j19m8p6j87p9J11M1p2k5M8J97K86
-17481B115J36n7j16k6L0K4rj8q8n2kK3R8K9q6q1r2PN1m2j25o7N9P7Q8L2n5k4RL0P1J31J46
-17448B216L2n7J9J04L0LJ6l6M1P4k1q5l7o0r2n9ML2K8M3j2k0R5K7j00o1K2nkP2P6J3j57j28
-17414B015o4k9O8J61J00N4n3m0J8k6MQ6O6o5l0N1l3L5J28O2J7k7q8p8k2KR2J10J01nj38j57
-17382B315j85j05QM2Q9J25L5nJ20N6r0r0k1O5n5j40q5J9L3j0r6p3l7M3P6j5L4J15J16O5L4
-17351B383qp0j29q0R3R2k0j1J17J49Oj03j29k0M1n6j5P9M5n5j28n4J35J27j06j25k9J5N1
-17322B195J00L1nk3o4j28m8L3k5j17j99j09Q3K02J85J51J03L1J1l9j13j11Mk4Jp8j60j53
-17294A734r2KO2J31J59M2j27j55p4m2M2J38J46K2L8J41J11p7k53k43j33N4K05J25j01j05
-17268A750Q4J06Rm1o2l7L3O5k7j57j18RQ0J12J00Ko7p6p3k4P4J57K16J40P5P6n5r2j8l5q4
-17237B122J8J13J3j28o6Q3J88J54l9k17j12O4J15P2J5pN5jj84m7J03K5p4o1j2p8j33j0O1
-17208B032J69J78J0j18j21K1P6K6j7K6M0L5R7J23R2L1l8o4Q1J35J09J76K21J58J80L40O16
-17181D614J019J550K265L184L980K901j167l970l710k675j760j135p94n28k24j55j52j25
-17163C118k35k54k8N4n0o4o4r5q8J3J7j35k33r7L0lL8J20P7M1Jo7q4qP0o8p3LQjo7l3j7K8
-17129A854Q6J00L3K3K8po1l9l4r9LJ49J27l7q1K5Q9N2J29J87j4p1N5L6j39k93j37k0j45j90
-17099A609m9R0J25J38K25J65N6k0r4K7R5p5j21n4m8n6m4k2qK8Q7N0O8P7k5lO6K0k9L6R7j4
-17067B397j14k13k07j9J02Q5O2O1P3M2L8j4r4r7j5M5M8p4j55n6k3o6q6n4J37J69M9R1L3j08
-17037B037l9O8n2j08M7R0%o1QJ23J93P4n3j13j24j25MQ4M9l7r6k6Kj9J8J38J49R0oj5Q4J1
-17005B395j51k05p7RM4J36O9p7lL4q5q8q7n1k1J4J03J42J87O5p3n5L9O3O2N1M9Pj57j44o8
-16974B127r0m6N8J88J11l8j3J24K8k11k38q6J03J76R7k7q6r7j10m1P5P2k3n5p5n1l3K2J99
-16945B060J94J3n5po4j11p7OO2Q1J11J16J8j95j92q5K9P6Q5J18L0K9J6m8n8kR3J53R0k7N
-16914B464K5m1j02r4q8j10k4k8j08p5mN2J79J45N3O7P7M6l9r7p1p7l9Mj3j3O3P8N3J1m7k1
-16882B226kR5Q3jn1n2n4j35o6K1M2N7l7m4l8l0O8K3k2j1O5JJ7L9M8j6o7%pN0O6J1QMJ7l2
-16846B276j56j08MM4j6OO5M1N9P4j5r0j8M8n5j04n9K6Q7J36J65J46Kj00p8j2ol2j14k21j55
-16815A840j21j03N9J27Q4J4r3j07J7M9NK2P0P9K9q8j2J48J59k1j74p0R3L7J0M3k9oKK5M9
-16784B137k6j13o1J23J03pl5M8N0M8l7p3J7j00k06j41j00l5N1P5J01R8L9o7m0K1Q0M3m6n7
-16754A890n5j3K1N1P2L0m4jN0M6p3j36n2J35K78K71K16J64l3j65p1K2ln5j39j07j16j42o5
-16725A976m5n2kj6q8l0J08M1J3J17J16J08Q2N1j9J8O9L4j5k5q5q1m0j10j69m8O3J27J38R6
-16695B332L6O1k2j00m7Kl1J9P2M6on9m8p9j01l3M7J31J00k8l8L4N5K3N9J06J3j04j3J9j39
-16664B307j18l2n5r4r8j35p5J3Q2J26J12J05J9o3k4OkNQK6op9j33n5J61J92J65M4O7Q0m5
-16633B504p9k1Jq8j33n9K6po0N9J73J50J01Jr9q9j6N2N1O6l0j29j05j57n0J20Q5LO5P3L0
-16602B438RQl4o0l7ko0q0l3jO5R9K9j14p4J6M2M5o5j37k4J45M2p2p3o3j06j16p5P3J01O5
-16570A951Q7j2k0LNK5L2Q9J20Jr4j42q2m0p1J5K0l1J6P6Pq7o7K2O0Q4J38R1L4L0M1N0Q1N0
-16536B482q8r3k1N0RJ0oMN5qj09j58LJ64R0n1j63j22J6J12J48J05M2m5r8r7r3m1p3j47l6
-16505A841J26J02j23j22M0J18J49R5l6N9J65L5j10j26o7P8J14R6l1j27p7n4m4K1k4q4j8L
-16477A999p5J8J44M0n4lL5j4j3L2o1k7Q7J66J94P4rm1p4j55j79n8R2J90N4j32n5M5q9j63
-16447A968j02L0J27J34J14kl9k4K6J5mk2KO3L5q5j57j41j04q5k8Q5N5j16j57L5J88J95J7
-16418B023j02q5m2J3k5j04r4m3J05J46N1J04J46R2%k4j8L1P3N9O6P1R3L4o9q2q7kN3Q0L8
-16387B501j7m8p0o7j5jm8r1n7J55J94m4k53k00q5O2L5n1m7j7Q0O4p3p3l0j09m5J03J52J55
-16357B060R2N7J18L8n4%N8on3NK6o8j11j98r8Q2J30N6pm3n5p7l5M8Rm0l1J3P2Po9M4J04M4
-16323B118K6N1J34J17Nm2n6j12j39n0R3Q6j5p3j85j71m6M7K53L58J89j02k24k11j01J6M3
-16296B009j4m3l9r2n2j4L3j6rL5J2M6L7o5l1J14J61O2K2L4K1O6P6p3k03j12K2k4K5N4p9o2
-16264A901O8Q8qn0j9m7k4j2K5j6j12jJ42J28O9J18K15J28l0j26j83j12m0p5j11m1P7J02J1
-16235B065p5j11j40j9J4r3QJ03J59J81J12O3Lq5q0m9o7l1KN5O0j5p2k4l0r7p0Q0J91J51l5
-16204B154r4p3L2J10Q7J5K3Q1J7j36j65m3L6N1k6j78k21j95KK02J79J52J69J51J33J03o1
-16177B505j55p9k4n7r4j10j40j66o9NO6J29J45M4J9j8k0K5J03Q3Rj5q7q1L0R6L7J03J38J2
-16147B434j00l9k7r6j34j00p0l1K9Rp5m8J40J15M8P5P2J03Q9L4J8o0o4K6K9P3m6j50j40j30
-16117A984j4M9O1Q4J43J21O2l8j29r0k6l0o0k2P1J19O8r6j45n1L6k7j12m7J00J16J5mm2j42
-16087A954o5Q8Q3n6j1J24Q8m0q4o3l5L6M1L5J3O2N6K6k1j04j46m7p1j16n7lN0J8K7L7L1l3
-16055A817j9L1Q7J33R4J8K7Q3o5j76m4M9J60R1n8o3j0n7j50j07l1rj4P8J37P1P9J76J21q
-16025B441L0Q1O4J6kl3j11j54m2N2Pj71k08r2Q6R2N5J07J08N9J0m4K2k3q3p2J2J71K8j30
-15995B276j64j54n6mo5q5J3P5J25K36J97m9j90n8n2j24n8k3k4M9J4l2k4M6R8J11J34J19L7
-15966B368M0J11J24N9r3j42l6K6N8Jp6o1j3L1O6K1j24j56j38j17M4J33J1l4J07J49L4q2j41
-15937B170k41j24J10J92Oj19j61j22oJ02J89O6j40j71N9K16R6q1j61o8R4J15P4j2p3j5oj7
-15909A972m5k0Q3J40R2j72k41m9R5J23J35M7j76j82q0K9J09N4K9O2J02J14M5l7j02n1J14
-15882B190J13Q4Q2k3r7l0k3p6MJ13P7rl3p5j39j80p5J1m5MJ31Q8J02R7j18j48l4o4q4p2j24
-15851A647j52p5J10K44J68J29R9M8L1p9p0L0P4Kk9L6O4O4P7K8K3J05M1l9o6q2o2j44j65l2
-15821B025J37J63m5r6k4L3L0O4J14N9L8L6J02Kj10q5l2r9j53j16p3OK9j7M8P5P1J26J38O8
-15791B514n6j90k46k39l9J04J25O1j02q7n2j6J6OK6O9J48R6m5j77j62M3J64P9QL8R9N0R8
-15762B333J24ko8j26j24oP4J42J10k6o9o8n7K0Pj44j02Q2O2j7J27J43O5K4r1j55j70k2N9
-15733B125mn4k5j9K1O6J17J55j5j11j20k2rl1K8Q8N2j2n7q4j7J35J08k2l9O7J66Oj59J1J42
-15702B487Q7jk8K7K8j46k61j63j02L3J24O8Lj9J2j2o4k4L0J22J14K9j6m7M1Q1O4j1QL0k9
-15671B465p7o3j19p1%L7j2NJ77J72l5j33m6QP6kj22LJ4j5L1Q1Q1j5p7m2n6m3P3N6r1r2NO3
-15637B236P4J06Q2R7j6o9r1r9o6lJ13R9K3n0J3M5NMO3N4M1J37J49ro4p4q6q2J3O2J8K5J24
-15604B874J89J73J35J08J95L88N83Q03J132J476J974K534K436Q39j429k557k450j937j301
-15585F165p04m88m20l41l54m02l51k56j86q3j5L4N3mm3n7J5M8q3q1j3M1k8K0P5rj24j20n9
-15556B230P3R2k8p0k4j9j09j11q2l3O5J3M2L3n1n4l0O8lp8p1M0J29J92J79Q7L6Kr9j45m3
-15525B231O7Q8Q4n3j08K1O5k8n3p7o7l6m9N6P8Lp7r3k5q6n7L4O5Q4MrM7Q6P6N7P8k5OO3P2
-15490B522o3j40J9k7j26o0klM5J27J09M3J7km5k7k8p4j70j74l8P3O7O3J3o5n3P0Q5P3O5K6
-15458B320Qk4o4k4J8K4N1J05P1lq7j72j10k7O8J13J27J12Q7l1j13%n0j01lR5J08L8J3p8j31
-15427B340j4O6l9j11p2lJ1j12j27LL8m8o1J5J02P5N6K3J8L7J33J31N2k0k9K5n1j40j50o9
-15397B079m5o6lm2j00r9n8M6J00J13Q8n3l4k5r5k9N4j6k0O5Q9l8n2O8J22J06l9j25r5p2n6
-15366A768m1N1P4P3J56J28K7qPN3K03J67jr2r3r2l8P6N5j29k03j33K7M7Ml6o6q8m2MJ4R4
-15334A966J81J49P0L0L8nm9j53j79k7J14J29N2o1m4j82k19p9J22J23j30p7P5R6O4M9R7J15
-15306B265P0qn4l1N5P4j0p5m2p3j60L4J69J29J5o6o9j04%R0K9j4j31j46m7q4n3R0J06P1N9
-15275B089j13j71q3J6L0jm4p9m0N4K01J81N6k1lM4J06P6m6m5nJ4m9l9N7K6k4m7k5O3J58Q9
-15243B425m0j23j12j62j04m7o4k8J0N7R4%n8O0J79J74Oo1M2J17nn1j8r3j44n9P9J38m2j51
-15213B019J9J27R5m7k03k02j2J52K4m2L1K6NJ8j3O9K64K39K2q2j30j16k8R9J09L7O8Kj21
-15184B429j56NK32K81lj84j22l7J7J3n7j55j82j60l7p0j43o2L1Np3mJ32J39J06R5P2L7O2
-15155B211J75J46J02P5J02J23q0j53j46j66r9QM5Pl8M7J14M0OM4L5j10j37r3n5j14p7r4m3
-15126A875J34R4L6K0M3K5J6n1j66j74l7M8Q3rr1m1N4N1J0M9O5P6M5J0K1L9M3qq0q4pNr1q0
-15092A923n0M9J51lj6J24P7O0l6k15j36O0J72J85P6oM8K8M9J03K5j00o9n6k4j4q5J7O6l8
-15062B365PO7J10nj72j15k8J7M7K7Mm2j41j09P8J89J14j3o4oQom3j12j37p0L4M1q4n9j3r3
-15030A796j36j23L7J45J35J10J69J45P6J9J6J5K7J37J42M8J7Q1k5j53j42j20j13p2l1j26
-15004B074p8j0j0P6O9j2p0j2k0m9l2J1J01J35J72J04j19j14%q2o6L2l9l1N5O7M4P4J14O1
-14974B445kr8q4k2k3J1J0K0J8J49J73O2r3k09j66j0O2LnJ5m3l8ql2j1M1n7k66k44n3P6J17
-14942A738M3L1kl5rQ8K58K82J29K0m9j32j26m9l2n8m5M3O6K9m9q7N8Q8N8k9j74j89j18m9
-14912A699J04J20m8k0Q2N5j05j76j80j05J30K31J78K3l5j5P7J02J4J9R4K9j77j07N5O7oo3
-14884B042q5n4M9J1n1l9K9J13O2l0j4O9M7l2l5L1k6j33j7J04J26L0m8l4k0M5L4ML9M6Q1J72
-14852B516N3j17j22n8j26j59r1O7Q3o3j16L8J96P2j04j17j27j33l7J25K27J40N0k9o6J9J13
-14825B234L1j08j30k3L8K8N7O2kp9k7M0L8J9q1o2M4j1N0J09K4m0j0PP9L1q3l2M6J11K37J72
-14793B769m5l1po6q7j61j69p4L7n0j24p4n1P6J78M7M1J59M5q8j02p1m2M4N1N6N4j9mn6l9
-14762B197L5k7k5O6N8J6M8L3%l4n9j12j77j04l1L0J01J26J14J21L8o2j49j7Mq8k6ON4o3j39
-14731A934p1j04j35K5K57K22lJ0M0J1j50k11p5M2J47J13M6L5lN2J50J56J9k09k32r3K1Ll
-14702A994M2R5K7n8l6L0KL1J22P6qJ0K0OJR1J92J48k5j06k2MJ1R7Jj55j25m9O7M8lj53j92
-14669B183l9M8P4Pj31r3P8J22P2K6K2J1j3q3j80j62j9R0K06J70M5o0l8J1q2o9o5j01l0K6
-14639B026p9n7Q0J40P3L3K7n1j57j64j07l8l2n4j4O4R4P8J13J42Qm5J3L4Nk5k5M6M7N7N2
-14608B284J6K7R8N5k9r0n9OM9N5j2j28k21j90k3P2%o2O0J30J32L5k9k9K0J28Q1l5R9K01J36
-14577B777J21L8j25k07k20j07N7Rj7m3p8m4NP6P6L6j20j53q2j1K2n5J3R6J26P5o7j40m3k9
-14547A986p0Q5J30O7P6N7j0Kr8k08l2J17N5q3j20m0J3O4Q1K5J2N9R3k2qJ4l3k9nO0J10L4
-14515B382n8n0M2K17J35j33j43j9K5j3q8l5l0q5qL0rM8R3o7k07k41j09O7J69K59K84J06k3
-14486B539p9j54j10L7Q2N5Q0R4r0j78j52j10J1JmNq1r2O5J49R5J6p1k7P3j8j06m3N6R1J00
-14455B234M2o6l4P6nL9J08jj38j83q7oq5lJ54J72N8l4rj0l7m4k8N2O9l1p1l0Pm5p6m8K6R9
-14421B065lj11j3P4M6J44J63J55R8n4j33j40o4P0N0L9Q2N9N1l8j00q9n7J0Nl2M7M9R7R7M0
-14390B607M4r3j26n5J23K31J51rr2p1n8p6q9Jj3o1j3p6j27RJ20J60R4K3K0%j2%j39k15o6
-14359B192J03J68P5K7j1m5p7o1l6q0p5rN2J40Q3j14l6M9k4p7j02mM1o2k0K2j2P9J00k0k2
-14328B244lL8M9j9r8j02k7Q3J13M3m2q9j06p8kO4R9J47J92J01n9r1m2J4Q0M8j36k68j77P5
-14298B051Q2rq2j03N4N5O9O4k1j21j05LO9J10J21Q1Nn6K9J10J81K17N7k23l14n9J77J09J0
-14269B561J1Ko5o3K9N0M0mK8J8n6o0np9j18j09r0MJ6o3j1J25Q8l8l8j18j56KJ47J58P3NK3
-14236B307n3j43m4K8Q4P5PJ4Q7J06Rm7m1M5J28J33Nj29j11o0q8j22j62j31M5J47J27K0j21
-14207B115j52P4J85J07J18J11J33J85O4j26j45j39o9Op3j85q5RK3L0Q3O6qp2q8n8j6J5l1
-14178B077m5l8k8P9Q6OJ1J34O2p8j20j47j22q4l2J9L9J15J54J40nj4J23J25l9j87q6J23J77
-14149B445J72M6j46j11j9j7k1k7N5K1j6K3Jk4k3nq0j87j18M4O9JJ9P6R2J04J2q4q7J4Q4n2
-14117B261q2N2J65P6j45j86o4j14j18m7p7J6R4J07R9Q9j7r9o0O5J23R0Jl3J8M2J16R9k1q8
-14087B362j70o9P4J3jK0M0L8l3m2o1o2LL9J8j1L9R4J32Q5J22L5j01l6R6K8j58j63o2pm0K
-14055B224m4j41p9N1J7j7J38J86J10P0j4o1q3n4o1qQ3Q8Q9l4j69k41j89k1O3Q8J52N8l2q3
-14025B086m8L4Q0L2N4J11R9m1k12j58NO7J9J40J87O9l9o9nr0j31p5J8O7%j5L2J79J46ln4
-13994B485rl2l5j2K2p4r4k2j09j63m3P9J60R1n9j03oR1J10J52J44J21J9r9r4j19j37o1jP6
-13964B278J35L5k2m9j50j25M4Jk13r8J28P0k1K4R5nq3j1qp1k6L7kj8O0Q9J19O2j8J9K5n8
-13932B243o2k3m2R3K13J32N6j9j43j06n0j60j14NR9J61K9j14o5oj4n9k4N3R6M1n8q3p8k5
-13902A976K1N0J3m9p1j20r0J5L9M6J15O4o8J7N2r6p6j26m9Q0Q3N9o0q9NO7J15N9m1j19K1
-13871A843R9P4Q3J09J69O1r9j06l7m8m7mM3l2j58j30k0J11J36K05J11m7n7r4j35J5R6J1P
-13842B159M2m2m4K8J2K2L7l1j14j17J3Q8J58J51N3j34j14K6m9k5K9q7j51j31j6J66J70J00
-13814B199J05N5o9j38j4O0km1m9L5M0O1Q8J4p8r3L7J81J55m3j30m1K2M5K9l1r7j27j34j3
-13784B026JJ9K3j14j15nm4rQ2J81J69M8j4j03j20q1q6qJ22K00O9j15k20n1J24J49K12K05
-13756B545J1j93l14k39m2R0O1j17j74o7J85K52J83Q5n4k1L6L6P9J07R9k7rJ15M4q7k05k31
-13728B148j27J1N4Jn0NJ11P5o9p0l7J15J99P4m9m9pj2m3J9Pm4K1J26J83J29K7k5n8p8K7M6
-13696B660n0p9p8j6L0n3n7L7M5p7j36q9J7P5O9qm9pQ0O7k6n7q1o0j7P2Nj04n3J4O0OM3O9
-13662B252K4Q3J02M7P1O1K0m6j48m7Q1J25J00j0k1n6o6j09j41p5M1K8j46l17k08P0P6r8k0
-13633A673O9N7P6l9l0O1J58J07j0rM1K0mj9J9P8O8LK9R8J00O0r0o7l6n7o1r6j42NJ22J20
-13601B304Q7L6Q2N2n6p5j63j65m0M9J35J08Ml6l6m1j55mK19J78O1N1Pq1j02l1l2j47j42j
-13571B066J37J10J6p2j04n9j3kj1nk0o1r6m5N7N9L6J50J61R3Jj01j44o7O6J18J07ro0K7L9
-13540B374m4p1p0L7J59R4l1n7j14j77r9nLP9M7o3j30j62p6O0J52J58J13J6p7l5J53K23J11
-13511B568q2k01k53k11%R3P2M3k8P2J01K2J1m1n9J9Ml7oR3R0P5M6n8n7M8%j67j08q6o7n4
-13479A842p5jJ4J06J21M6j19k05r2mJ18K36J44J27J25J11Q8n1p7k8n6j22j87j01P3J77P5
-13452B285kM2P3N2l6l7j05j29j84j40j7K3lO0O0J43J53rj12l6K2L6O7K7q4j12o6K0P4R7Q6
-13421B248J38J04K4Lj05j19J1L1J4l0p8p3m8m1M2P4Q7J18L5p0q8q8j15O2K19K3j46p7O7N6
-13391B278J10J53kj43j60n6k1K4P3j9p8m5O9J66R2J3Pm5j48j21M6J26Q0q7p2n4q8o9q1p7
-13361A871n2n6p2qJ40J27l6k9L3O6P4Q0J31km8J0P3J60J42K6j17j86j17j00j29j28k0K9N6
-13332A918Kj2N7P4O3J34J43N3m3o0j7M4M4K8o5j14j23p7l8l9P7J3o9kQ4R8L0K1M3R6P2K4
-13300B459M0j2k6rk0l1n3j32r8j6J08K08K07Q9n1j01L7K9j14r5l9j5q2m7l1j0l9m1K2QM8
-13269B193lq9k7L5J16Pr5q0J7Q3l4K1R8k3n6M6N0Qr2p8K2k6qJ07L0q0m1m8J1R5J07P8N4j5
-13235B383j02j74j11J1O8O2K0Q9O9l2j54j15P0J07J16P9j2oMM8L4j09j45M8M7p8n5K6O7M8
-13205B303N5j0l8J2O8J13K3q8j6n5j20nJj3J8M1K5j0p4n7PK8K8K8P5o0k03j40j2J19K27J40
-13173B410l9n5O2J54J21jl1K1n6j55r8O3O0N9J10Q8P8J6o9j54j40j6rj38o5Mm4p4JJ35J70
-13142B408L2j23j11j4N1L3K4K8nK2mO0N8q1p3K5J25R5K1j12j47J9J57J04L3J6n9J6J33L7
-13112B768K1R9p5k06j49r3j00p8j3m4o0p5j5J2J47K67R0m4l7l4K1J3Jl2n0qqk8j3n2L2J18
-13080B375Q5L0j8J1RL5Nj02k5M9j4k5K1nj01j8l3j14l8Jk2o8n0j3ML1M1M7n2l3J0R6K12J09
-13046B440j06j95j76r0O4Q1j1j9Q3R8L3N6J42R1M3J3p1j10l9n8q6J6L4Jp8j25j48o4N0J78
-13016B047K42J54J3j48j58m7N4J64J53M5J3Jom1o4k1O3J08Q3n1j59p7pJ3K8P6J00Rj82k81
-12986B124j67k9O8N9J3n4N2J46M3n7r6l7o0p0l1OJ7p5m0O3O9J12J96J41k8j65j69j18m7l
-12956A863K7Q1J45J51j7p8O7J56M6p0k6K9J1M5j4q3l5R0R2m1q0r0L7Q7L5l4N9J34J5p6o9
-12925B457j28k16j45j3Q5J72M6J1L1L4k9j42q6J23J76J04l9j08k23k69r8M4J5N1J34K17K62
-12898B466R5q7l2j7o0q5m0J6M4M3k4n6k6P7J50k6o2N8L7L5J54J39q2q4q0j83r1Q0J73P5p0
-12867B537j43j10P0Q0m2n2J9L4O9M2j11j68j41j58j68O7K19O1PQ0O0P2J55N2o5rj4r8j07
-12838B238p6l4M1Rq9r3k5M2R4J0m3o8JJ42J77R8M1p7j21o4m0r5JR4M5L1j8P7M1n5R5J01j30
-12805B350j78k2oMK7m1k0mm0o0n7N8J01J26J44Q7N1K4k7p7j14j00o6N2J02j8r9j26l7J39
-12775B173J29Q1R3L0p3j25n9O2J25J10Ql1j13j73j29m5Q8J06m5j57o6N9J02L6k1k1l1j1l4
-12746B068l5P2J02j7j26j49M5P4KQ3J46J98M8j35o3K2j49j85qR5J89J94R1l5j01m6k7P3J40
-12717B566M8j68k00n5k7q8qK5O0J04Pl8N5P0l9j11j5L5l8p8o8j1l5L5J72J75L5m3k9n3o5
-12686B218k1M0P1L8L2O7O0lq1j5N3K4k9j63k07r8R2K25K19M7j10o4M8Q3k5j11j14q9K7K57
-12656B471J64j2Mo6o3R4J41K7q1o0K4j7l7l1q8j04o1K2J37O5q2J0J12Mj20l1j2J1Qk5r6o8
-12624B240L4L1p8j31p1m7mK0Q9J87J00J5P6K40J85%j00o6o9k3k5l0k1lj8K1K3j2p4j38j11
-12593B240j8L7Q5P7J00J15Lj02o9m0j1J3%qr4q1R3J79R6l9j77q5J07P7k5p2j22n9jj04j43
-12562A972MP6P9L4nn9l4k8NO1L5M8k4j4J40R9p9p2K3J2o2j10j50r7M8K11K16N2j30q4J6j35
-12530B048j38J26L97K85P8q8j42qLNJ2j9j11j77r4J6J2m7k8O4R9J32J37P2Nl3lO4N7m8k17
-12499B459k27j54n9N8J91J20L9O5J3J4Oj01r6j0J47J27M1M7L4m8r7p9l5N5J5m9j01j59k9
-12470B187K2j0l7O3J17M8Q8J14L6M2n2k9j1j27j88n6J08J84J24k5j04r4k0m5j29j50j30N2
-12442A978J98M9K8R4R9O7k8lQ1K3j01j79j37j7M5J3n1p5q0k7m3J3J45J34O0L4K4k2o7L1j1
-12411B275p5mO9pJ6M5O6R9L1o6J8P1m0j69j93j8O2L5k8J29J19J4n0j35j00K4N9O8j3p6%J30
-12379B356R1j7r9r3lK2K3P1J71J47N3l2o0m4R0J2o6J3q2j14o5l1nN6N2J1J12J60J11L8K4
-12348B902J8j7J0j38k10l9PL2J8j67j23J8P0N9r1r6J0jo1l1J7K0nN4J02O9n1o5N9J36J32
-12317B638n4j42p4m3p9K4L4l0rpj34j21j4N2Kp5k1P0J51J20k1M7P8M3J22J36l9r0KL5j7r
-12285B575n3r7l1m6k3J68J58Q0o4j76k23r5P1N3n9j44o4L5N3P9L7l1q8j22J2M9K6M0k2K4
-12255B122N9l3N9J18l8p3M2J06R0O9K2J3kl1j0j0%Ro0o7o3r7q9n4M4J05J03J19Q8r1j07n
-12223B338N4k4n0j16r1J8J61Q0l7p7l9lp1o6q0J8J29J72P4j4K2O9K8q3r0p1K0Q4K8oqq4j00
-12190B185N0J03R5K38K16j37k91j52o4q2Q6J56Mj08j90k16j10OJ46J38K8K4J6lJ03J75J40
-12163B556J35R3l1j56k16j31M0p0j45k2P2J03K%J40J38K3Mq9MJ60K8n6k5j14j75KJ0p8k8
-12133B174k0o2l5P5R2M3r4p0QJ33J69k0j68j55n7l2J3Q7J33J10K6m1j50j84j79o1lj1P1Q9
-12103A881L4kl1l2N4O9mJ7L8R8P1R0J18J08Q0K3R8k6j64j70j69o9N3Q1j5m1K3ml2K6J8o1
-12071B160n8L2Q1M4M5K1j00j12j5L0K9L8J6O3O4j5j4j02j53J7J91J96N1r6OJ24L4j27j79
-12042B271k07q6L3mP0K01O8l0K6R7O9j1j50r8p5j64K6J46J46J01l6j25n4j7j7j84k62o4J92
-12013A862K58J94J16J8qo3j12j40o8M5J48J76Nj28q4O8J15M0p0n8OK8k6o7n2K8O0P5L0k3
-11983B373k1QOM0j3j47q7MQko7o6m4n9M4P9pJ2O4Q9j9n4J0P3J05K2j08j44j18l4O8O1o0j11
-11949A905N7R7J9J0m4p3K2J12j6r1L7J15J95J07J2P3p9j62qJ13K3k19k66j50p6M7J02J40
-11921B002J36J99P3j39j55M3K27J38k3o6o8j25j55j23OJ26J57J23Q1Qj20j09K0mp7j59j04
-11894A912ljm2L8Q5J06J78K09J45Mq6j17q7m8j11j18l1l9r0K3J35J50J16J53k2j83m1qp7
-11865B150j40J4K24J95M2n8j2l8j00k1Q0J2j8j7n5N5J40L8p1j06j02j6k8o5l9LN3O8N2J9
-11835B259P1lj29j50j8O5k5n8K3Q6Q0Q4J14P7K1M4J7J4Ln2J0O9J22J39k6j44lMj20p0K8Q
-11803B540j30r3%L2J9n8qK03K27j3j72j10k1RRR5P2J1j4m2j07j67j08p7p8j7j4j23r6PJ22
-11772A898J14K2j1L0L5j1K6J34R1K2p0j03o4K9R6J27N8r9k25o4K13K53J24j5j61j57l0P3
-11744B335kj99j81q5k7M3Q2J30R4j5m7q5j5Q8N1P5J04O3l6j28j26p8Q9J63M5m1l0N4J3j78
-11714B156k27j40n3N8J23J71J94J06l6l6O9Q8J5J0JM5R5Q6R0kq8j20r8L1O0N7n3j61j16j
-11684B324Q5J13J15P0N3J0q3j4Pk4O4L7j09j21l0Lq6j64j4P7Kl4K6L4J6P9J63P7l7o4o5m5
-11652B465l7j04j69k38j52L4J32J24Q8J00J07R5L3Ko3j05o4J6mo9JL1K8M2k3k8j1m8p4M4
-11622B153J8n5M6J72J54j17k36j48p1K9Q3l5q9N8J07M5O7l4j20j8O9R1k3p6J19J81P2P0M2
-11593B554q4r4l2N8Q2K7l8q3o3p0j49j30M0J33J20N3j00j50j25n3Q2Q8O9j9j05OJ33K53K12
-11564B615j7q4j22j38n8M9J37J07Q0N9j07r4L7Lj40j81r4r7m4O4J05J7p3n5l2OJ9O4K6j5
-11534B037k9Q9K04P0m8P4K9j71j78j03P1J97J74L8m2q8m4L4J6K2n0n4N5J32Q8o7j15j6J12
-11505B437J5p6kM3l0l5j8nJ2N3N2L4L5N3L5L3Q2L3o5j42q0m9k2Mj3j2k8k3m6m3m2nP5Q5J5
-11470B360L8J51J60l9r9l5r0q5M2J07m6j53r6j5m1J3N9m0j04JL9j4l1R1J45R3l3jpj3O5L4
-11438B456J3K2n8l5J34J26L7O2k8j63k31o4O9L4O1J28J35J0j71k22o0R4J50J39J46J17M5
-11411B946j37k62r9P3J1k7r1q6J3R4j8l5K7j2j59j56l0Q5O4L8P4J6n1q5K7N5M2N4PKk8m6
-11379B306nj2l6j29oR3R8J51Q0M5L2p1j78p9Q7J25P3%l4j08j24n5J6M3J2K1P6J62O9%nk4
-11347B623k3m8k1Mk3j17r9NR0K5n4k9P2J07Jj3q5j22q7M7J03J08K4k7M9K6n7j32j25j0P6
-11316B288J83K43R8l8nLOl7j85j04M1rj17q7L8l3r1J1KMQ9Q5P8L2n1n6K9J75J24o4m3J0p1
-11283B548l4j3j3m1j24j60m6R3J38J41J34J08J13N2m0p8j02j29m2jj7l8j8J9N0%j91j75M6
-11254B180J21M8J00O3j1m4QN4M5m4j31j62n5Q3P9K4j5j9P0N3J6j5lJ5lo6m2L8K0N3N9q4j50
-11221B285j19j50o2J32J52O4P6J04J7m8n3LJ5o6j01p6o1k2P4J31J22J13J29J33j6q2%K0L2
-11192B746j9o8qk0q6q4j38j90p6N4N9Q7K31J68o5j64p6n7K3J25N7kJ1k1j5l8j11p4Q4J23
-11162B456O6l6j08j26j09p8k2J9M4Q1N1K0m6o0mN0R1O0kKlkk6n8KO0J6j37j29k1LK9Q8J43
-11128B314J23Q4N6qo5k4J5QM4m3j38o6r1j78l5J66J60J09L9R9J39J2nO0K4n7j11%n3j44p9
-11097B355l4j6j7k4k5N8O5N2J0QQ2O4k7p2l0K6J11J40O3o0n9n5n9j33k21j68JR4Lj12q4R6
-11065B032J84J36P7J1q4j51l9J49K00J67P6Oj4l4P6K00J58K4k7r5j77j53j15j18r1O9J38
-11038B605N5L1O1J1p0j01j7O9j8j40j08Qk5m7lM7O7p7j95k0J40R7Q0N6J0l2j33j51o2m5q9
-11007B004m6O7J15J64K07P6p5p5P2J79J23r2j22o0j11rQ6lj14m5J09O6K8O3M5j1m4%Ro3l6
-10976B507J0n2j18l3J1J5L9jK3L3o1o6JM6M4j5RMj89k68o5J04J05K0Q2J36L1o1q0p8j2O7
-10944B188K5L2J06J52O1p8j7M9j4l2mK7m9j49n5ML2N0K4r0j40j44j04Q5N4o1N3J66J74M7
-10914B392p7o7J7P4N5O3Qn1n6l2K8k2r7k8R9K9q5l5P7R0%K1L9r4j16nO7J10P0jo0j52j39
-10881B122q9j04q9r5q6L9J39N2J3J00K28J89M3k3J9J06O2O4J86R3n6j6j5j11q6K8J08L6l6
-10852B821j03j69p4k6j45j50k5K2lK5J6Pk7o4j01p1L3J70J28L7q0m6M1M7P3Oj07j34m6N4
-10822B109J27R0rl1J44J94J36Q7K6j0k5r7k19k41r0k8j4M3R9J16K6L8m9k75j50L1PL2Q1K0
-10792B168l4PP4L5N4J12J45R1R1R8l0q7p6p1j71j98j45mP4N1O3P1j5j05p1Pj07j22pNJ23
-10761B026K02J16M2n8o5M1P7O7O5k5l2K0N3mk7L0J34mj76j16p3k5pP2J84J01r4k5R3Pj44
-10730B455j63n1R0O4p2j37j02LR1R9J5j4rj08k1J99J99J36Q9j11k21k77k40o4J25K14K34
-10703B423R7r7j93p9R5Q1oJ5Q6R9K5K1J01J05M7kr3j43p6K4J26J09K7n6k8M4q5j31p9r4j01
-10672B262p5N8R1OJ5L0j4q0l1P8K37K34m4k34j19L2mr2l9L4L5k6p6j1M3J37J00n2o8p1o2
-10641B294m4j34r6NPN9J12M0L9pq6j19n7J32K64J98L0K8K0n4q3n7r2j08k3j6L9M4K4QLJ9
-10609B389Q2J10Q0k2K2J33J4j40j25o8k7K3okj9j32j77j18n5kQJ18J60J34J26R8q3j26m7
-10580B348j1K5p6q4n3p3l6K6J38J77N5L6qj02p9k8m6r4k5P8L4Q9J74K2j37j00L8M3L4Q4J38
-10549B587J14Kn1j3k6n7q7n2j8o3lO0N9Q0Q4R6kj27j02r8k4k1k8P6O0J3j6p5q6j10o8n0k9
-10516B025R1J96O0p8m8q2OO2NR9J44j3p7n7p1m4k6k2J18J61O4j0J7K4k3K2oj57j11J9L0M1
-10484B359k7j10j05RO8J3m7l6o0n8o2m5K5k2l1Lp4K8J34m0j64k19r5J81K71K12N0nR8K17
-10454B468J77L3j32j02L0N6L4K7R1L6j00j48j10N5J25j21j90j33j03MP9J15P1K9m7o1j0L2
-10426B205o9r4l6Q9J36rm3P4J47j6j31JO4jj2j1J7O5O5m9j34j06j8Q5J74J77O3q0l8P3L2
-10395B620j1k3j05j08r9m3k3nP5L5o0j2L8pl6m0N9J64j2k1K4O4O5j9n3M3Qj36j13o7j5j5
-10363B172JK5K0K1KM6l9p8N6J01N5L9N2Q4n8j23k9Q7J66J76M3j00j22j44j01p4k4mk0K7M6
-10332B303k8r2o4RJ18O0m7m6k8J3N0l9l4L7K8K0M7j6l5M6P1m0l2%j01r5J0L4q1m4J34J29
-10300B287R9Q5m7o8pM2J06N8j17p8L0k1n4p8k20j31LpKJ54J73J38J18K9PPJ44J87J7j40k08
-10269B510j55m8N1R7J27J25M5%Lr3k3M2l0k3no3j32k6K6j4pM7K2m2j14j70j26n5l6K8R7J35
-10237B193P1k7j06k5J58J58J6j30j26J3J65R9o4r5J9L4l4L0J42J54L4m2q9j01p2n2M2R5J20
-10208B580J16O6l8m3m1o3j17j23j07j08j34j8Q4J26R0O4J04N5p3j14l0P9J88J38Ro8j52j16
-10180B354j5J26J56j6o9k1l9n0l4N1R7j8j06j51p9j00o9K4R2J66J50P7j2j21j61p3o3j3P9
-10151B162K0P3N0q8k0L8m1j32j46j11K9J44J16J13Q7oPK3J7L2k7n1J1K3q0j14l5O6Q5N2J26
-10120B423O3m6%PPJ5o0j13j06m4K6QJ5M0J7l3M7L9R4J98R3j56k73j63K5J51Lj75p3P9M4K8
-10088B180J13N1m6n9k7K4ro4p5J3Q0J3N1J54K55J81Q1qj14j17j09n5k8k5n8j6k5lJ15J59
-10058B632J41N6J9Jk3m5j11j05oL0Ln7j33j77j60m0K3O7J0m3K9N8N6Q9L4j4ro6n1L7j0j5
-10026B220P7k0n0p1j71q3N8J62J53Pr3qRn5P7J12j4p5j02q0J2Q0K15J51m5K9J29Q0P9n1j81
-9995B551j57n1l7k9j1j0J2oJ0k9j01l8l5pno3jJ82K66J16m9j40q2j31j31r1J6j7j05m2NR8
-9963A888J23l0q3N6R5On1p2L0J63R4L8koJ2o3k2J38K07j4k09j66JO3LO2J51J28m7n9O6M6
-9931B546j21k43j95J7J19Rk1J31K13P8k4m4L4l6r4o6PR6J21Q3n0j63j18K7J07J6o3k2j4n7
-9901B273m3J8R1N1K4Rk9j8M1l7m9lMQ9J45J47P8rq3o3J9J24j4j70l7Q8L5%jn8j29j91r3L5
-9867B244M3O6N2O7P2pn5Lll7j33j28o8n5rk6J2P2P5J15J15qn3n1M6J78J45l3o3L3J7n9n9
-9834B508l6j1km2j13j51j48k6L7r1j41M8J45J67J56M6J0P6Ol2k9p3p2kN7J2K4J21N3Lp1o9
-9802B360o3p1L7M4O7J36J47O5q3j28q4j45r7J03Q2j3k7k3k4p3JJ32J49R2Lm0m0L2Q9N5r4
-9771B589j49j02j25j00OM0Lo7l6kk3N5J59J51M2q4j06p3m7n2p7j1lO8J15M3Q1J33Oq7k9M
-9739B322J8j1M4lJ6J37P7Jj19j14j7R6L7j17q0O6J70J36k8j35j94r0P8J26Q1km7m4j07j22
-9709B175nO3L2J27J91J31K6p9j44j70k9Q8k2p0j8K6Q8M6Mm1j39q0pK2J00J27J20J41O1r4
-9679B670j20n0K9J24lj50q7r6j3J01P2M3n1j17j04q4l9L4J8m5n0J00J02l4%JqP1J31pj18
-9648B320k9r0j99j46J6J04P0R9J18N1L9M5P1N6o8j00k5k4J7J22R1J9Po7j01q6r9k8J09P2
-9618B364q7p9RL5P6M2k8k8m6j13m2j6j4M0P0J4R9K17L8r5qJ64J24J6J07M9q1j77j94j41p5
-9587B240NJ7J56K45J52N8o8j63j02j1Ro3jJ4o4l0Q0J07J19K1r7k20k81j56R1K46J45P1m2
-9558B478j25K2Q7r1j87o7R3R1P2J06Q0Lj19r7qp4j34p0j6L0K8O7K5l4N5J16R5N8N5j9j14
-9527B406j14j4O1M9Rl3j57j81l1N0J51K43J23R7Q8N8j8l2j15j46j73r2j00r3m6P1K18O0r6
-9498B243m5J05J31m0r4j3L3O6R5J1l6Q8J45J30M9k6n3j42j35j09OJ65J07j01j64j66j86j80
-9470A884m3J83J71R8J4n0Q4J81O0o5r5r3p1nM0O3K0jJ00K10J94Lq0J2l8j62j13pJ3J5RN8
-9438B589J3q5j10r2J5P8L3j0q7p5N6Q4l2m4L1K3j5L3M1K2M7j5rj7j09j17l3N5m0pJ69J47
-9406B539J03M0m3j04n7L6op6R0J24q4j73n9P5J15J22J04N3k5j08r7o4n6j61j39r9k3J67K14
-9377B408O2K7J5oJ9j7M4K6j86k51n2J42J31K5o9J6J34R8N3K5M3n0r4j4N0Oq6j04M0J76J17
-9346B728k0m8k3l4jJ06N3on9r6n6J1q3l2R7J48J14M0K1k4m0j13k9J13J27mr8p8n6m3q4r3
-9314B438l6M3M6n0pL9M7O8J2K5P0m6j21p1Qk8j01j3K05J88j1j60j06J2J3K7L1J21J12P3k
-9283B826n3k0n1r1o9r9q8r6q9M7N9O4Q6J8j3o6k2N3m7o3j9o7m2K1M9J5LLj2j9Q4Mj16k1J42
-9248B311O4M0J18N3m0m3l8p6j2j5m2o8n8nL5Nn3o1M1Jj64m1N4J02K03K90J78m9j07n1p1o9
-9216B432J1L4l6j52q8j0J7J03J66L9m0m4r5j4L2J2k6J9K2K1R1P8L4q6j19j31j32j55r0R8
-9186A991J47N7o9n9k7N8J36K2q3j43l8J33J20P4J08Q8P2O5JL8N9K8m2j22r4j19j66k6J12
-9157B321P4Q4ok2L4j9K0K7J9j0m3J9qj42n6P7P0J18J20P1L7j1j11r7n5j08O5J38M1P3J23
-9126B843k8p4L9K4q5j02j4N3J15j1j14K5K9p5j31q0j6j2M7J53J26k7j13j38p7j2mP7J4j06
-9096B326q6RN1M4m5l8L9l3j35p7J8J18J11N2J06O2l2k9j31j48k7R5J60J06K8p0j14n4L2J90
-9066B528J58q4j94j15O7P5j9L6J77J90J1j39k13j36J5J6k2Ln1q5K3J03P5N0j2n8j10q4j9
-9037B186J0k8K1J07J13P3N8k4qK6O1Q8J19M4j53j83m4jo8j30j63p1M9R9l1r0JQ0Oq5J06L13
-9005B481J75q1k00j30M6L1k1J37J68J09j0j20m7N0J5j1j86q6J66J47J1%J7K5n5j27j19j11
-8977B274p9n4O7J36J09J01K5r3j66j26n8l5j6j3rj9k2j7j7Q7J21P7N6Q0J25L8j13q5jj6p9
-8946B278l6K7n1q7j30r5lQ1L8l8J4J19J54J58J82J23J13O1M9K3j43j45j4lj8qq3j64j49k4
-8916B229J18J63Q3NM4J16J38N1j39j88j59q4l0j63k25j19L4J34J36Q0N5k1o6L4O1M8J9j3
-8888B341j10k00j06k9P8J35J32J24P5k7KR5O3J3o9l2K9l1j32j17N5J33N3M3J24J28K1pr8
-8859B686j92q2K8J7J9p7j72p1j6o9j6J26J12O5LL7R3O0Lj14j27k3Q3J50M4j20p4N8N6k5l1
-8828B431pP3k5q0RJ40J72Q8n1j24J3J17Q5N6K0k5j33k58j60m2j3J18J97N0J1M0j9p7j9M0
-8798B627R3L4j02k21j92NP9Qj42j54L0R7N9M3R0J07J09O2K0q8k13p6K8QN0J22N4r5K2J39
-8768B603J12M5M4K1p6o7p0q9k8N8P1L1O2L3R5J27o5j60j65j42n1J08J46M0n0p6j25m7l6j39
-8738B210l8J03J56L6L0l2o8l9lR8Q4M3O2J03Q2qo6n5q2r1n7k0q8q3m7L1Q4J5j2n4RJ4K0R2
-8704B429R5Q2Q3r1j93j67n6M0J71J44l7l9O1N4O6Q5Nk0o1j23j05qQ1R8O9J05J06n5j68j39
-8674B512j19o3R2J70J79J22P2L0j4r8m6J04L6j41j21l5m3L2M7mL1L9K3m3j14j19j57j22n3
-8645B197MJ01J79J76K9J8p8j38q9r1j0Q5N6o9r3o4m0p4nM9O1R9O9o1j14n1l8j8qk3j4m3L7
-8612B039J49K88K11P7m4l9J9kJN9N8l2j04r8j19p6j1L9O6L5R3N8j6j6n1j5o1j22n2j0l1J2
-8580B305Q5k3o6l3l1N2P1k7j89j66n9P8K35J21l7qR6J11J1n5jl3o2q0n6N6K7j6qM2rM3J36
-8547B510M9l8K8on6lo8nO1J07jj35r2K4J45J05L8m7j84q8J36O6N8J64Q0l8q5j68j41m2O1
-8516B435N4R3J30K4o8r0r6L1O4k1q9j02oP0K1j16r6l2O5M3Pq1m4N4K3L1J20J71J71O6p7j49
-8484B606q4KJ7L4N8L2j08k35j06l2k7M0M8M3JM5M6n0j11m9L1K8OJ6Q9Q5J01J21J14K9j53
-8453B637j88p9K9N1L1NjJ6j0l2n0n0l6n7j4L1J6Q2K2mJ3l0q1p9l4P7J14pj46j58N1K41J48
-8420B508oj08j47k2P2N5J0m1q9q6k5N0P8L3K0K1K5J02J26M5L6q7j52m0K4K4n6p6j6j4oL8
-8388B296om7l9PK9O2N0L2m1o0Q5J16O7L1m1j36j26j6O9L1r1j04Q1J42n4j34q7l4J4K3J4O5
-8356B198K3qqPq6r2NN1J52J28O3O0j0o6P1J59M0j08j12j5n3n9o5J4J31J56J28l1j55j39j07
-8325B272n4K9O7J00K12N9j0Q9R4N3N1J08J27R2J1p1j32j37k9j7j07r1q8p1j0J60J59L9m6
-8296B859j16j58j11p5M5J87R5N5L3o9q6k8M0K7j7L0J17Q8r3r9J7K0m8L7O4J4J3k4j3p4j12
-8265B618l1L7o3k9%K3k1l9l3j01m2M5J40O8r0j46k2m6l8R2J57J15rp3l7l3q0J27K24J6o7
-8234B662m1n6q7P9R0m7P0J31L5p1k24j71n1o8mLk1q2o7L0P7K6J61K05N7k8o0Koo6m5q0k2
-8201B331M8j0k4rP3K17J48l6r8L2Q3J16%l2q4j33q1m3m5M5J42M7j53j21O4J12J56N7k4n0
-8171B728q0p9l3N1L5R4J18q9j58j51j30j39o4M2N0m1j02j16m9R6J10J45K02J07K8R4J09q
-8143B770j55j26J1J5N3J28M5o3j27j15j74j10O3M4J8J0QM4oq0n8MP7J58J82J22j0n5q8r3
-8113B492ML0o0k4J71J67lo0K8J03J4n1o0k3J3k2J1O3J11Ro8j74k16p4N1P1J8K8q2j94j68
-8082B105j14J6N9J09K00J54J28J31j0r7r8p1k7J03Q4n9n9j1l0l1m2m5L5N5rNj4j7j4r5m6
-8051B295R7M8n7n6k0%m8r8q9n0ql2L2J03J19J26O5O5M8m3q2p2n7j1O0J15Q0P0P9Qr6q5r5
-8018B411j85j70j1J00J45J40J37J27oj21j4R5J04Kj31j55j44j01p2m6J02J26M2J58K36J07
-7992B876j47k23m3J45M9j24j60j57j60oJ14N9n0l1Kk7J9J08L0p0N3K27J82M0QO6P2q3l70
-7963B399l17j4O2j01k1J90J65P0n5j47m5J03N5j08j65r5K7J63J15k1J8R3O0J0j04j72j36
-7936B029j8k2m2J15K81J82m1n3m3j3M1Q6oj41m0J04L2m6j26j71q5J5M6j4p3oL5kK5R5J13
-7905B257M8P8M7J4J64J29q4j84j34l4J6N2P0J03P3oN4kk17k64j01L8L7K5Lj50j45k1o3q4
-7875A719J22K79J86M2kL0o6o2J08J70J01o9o8K4J2l5q2j33q4Q5J62J03K3M9P6L6q7j45k8
-7846B466P2Km9k9O5R6N0n1j21j07PP7P5j4j00l0J09Q7j52j33Q5J13m2q2m2jJ5pm2n0m9m4
-7814B174N6K6KM3K9J4M9j4q2r7r4L3O6n1j03o0O3J68J7r6mK6N5K6j2n9M6P8O2J44J63R3k9
-7781B732L6J08k4j41j23k5m7q2Q9J33j0o4%M6P6j0p3L3L6j26k03j75l1lJ5pr0o7K3qk4J06
-7749B100J82J63P7j7q0m4Q6J63P0r5q2K7Pk1n7j79p6N8R7J41P9j3J8j18j87j20j82r5oN6
-7719A952J33Q3K2k1M2J28P0n8k8j3l0Nl3j31j46k4O4M4J8kJ7Q7P0Q1J9r2ML2%N6O3J29J26
-7686B667Ok6rJ7P4m3j68o4Nl6k9j8L5k5j45j72k14r4N1Q2J66K02J04l9j87j84K9J87J28M1
-7656B341j9O6K05J08k8RN1Mk7M8J57J61J80N1j92k70j85j11l8J1K1jpm2O1P7j8L9P1Ll0k1
-7624B675l9l7M2Q6M5k1p5r3j08j05l9J2M0j8j63j16M5L7j5n7J3L0r1OO9L9N7P1Q3P6r5j69
-7592B185oJ01N0L5J34J34k8p8n6r8q0J25J62m8j33o9K4qn4J04J00l3r9n1p0r3J1N6R3O7M5
-7561B422o5j52o6J83J83N1l8j21l1J32J96J01o6o7l7O9Q3r6n6L0N7q2k49j41n7lN0J06L0
-7532B366r2q5K9P6R6J18J13Q1N1O2O2j27k05m1M7j6o0j02n2j9q2n5k2j1L3J16J52Q3k5pm0
-7501B444p1M7O5%q1o0J7O1O7k7N1J43Q0K9pj21k20r7rL3J57J39K0m5k7o0o8J5k2j0P7R8r
-7468B609j06j47j54lJ34J50P7m9p9o6K1Lo3p3J7R0J1m2l7M6O6K2K9J68J50J1r1j03LJ13R6
-7437B803j1n2rL6j4k1R7R9o4j7k3j14j30pJ20Q8J8nk7p3o0r7j14q2j03j9O7J5l1K8J01J36
-7405B535l9j65j10k0J13K25J75N4j10k29j30k5j5o5m3j3L3O5O2N9P3K5N6K9RQ9mm2n4k3N6
-7374B571O3k4j55j49j30j2J79J36M8N9O6P7O6o9j12j51j43j25j5K1j7J04K30J53j0n2Jp8
-7346B532j12j3L2K8Q7K33K44M7j50j77p9n0o7P4J55N6r9r8j1N8j6p3r0j04j00J3NM7km5N8
-7315B383P8P0po4j12j42j09n5k8n4M4J08J40M6m2k7N8J14K08J60m9r5n3OQ2K00J51j2r4j26
-7285B779j36p6r6r2P3J25Q8M6m8p7l7M4K15J36q9j71j6N1m8j09j16N0K42J83M5J5l5j28m7
-7256B771N6Pj97k38p7J43K04J34l8k20k14j37J8K9P7J22R8O2N6K3k4n6l4rJ2%k8RN9L8K1
-7225B667Q6P1J0j27k09j06q8pO8On6N2J83R3l2r7j15p9J00J56J0j31r7k7n8lJ01Q0Rn5kJ89
-7193B592K84J09j63j65j9O2O3L6O3j9j45k8R6J1n7n8j0Lq2K6J11J34N3p6j16rP8j1n0o4j24
-7162B525j19L5Q7R8J17O8o7j18q9l3MO6L6n5q9p1M0P8J9j0l4nP0Pj46p9M2M0M4Q2J23Pl8
-7129B635K5PL0M9N9J49L5j33j26o6k8Q1J59Q3pr8j47o7m1%J30J08J8J8Qj07k05j89j24m6
-7099B210j2N9Q5O9J21J92J01l4o7j36p5P7M5L4N9L9K2j38j91j9P3j1p9KP0R0P0N1J03K5o1
-7068B774j48k34j22k1L6J31P0Q1Q1Lo3r8k2j8r3p2QK0O1O1j9j70j81o7K9J28N2l4Nj7K6M7
-7036B234pJ6J21J59O1K3M6o9j40L3J67R3q7j13j2K3J3M1rm2Nn3j31n3O9M1m1M8J23Q4L5k1
-7004B657j6L1p6j02j28j57PJ27K22J68pj54p8Q8J02K9k0M9J56J44k6j22p3n8j2n2o7j16q6
-6975B430J21J52L2l0o8j63j18kN4N9J80K79J44j70k50j06K7j0r9j26m8Q8J16N4l8m2%L6Q5
-6946B587O7m2n4r4j26o3K7L5J5O6M6nO3K6l8L9Q8J0p9l6P1J33Q5n0k07j09J5l1l6L1K29J93
-6914B856Lj26j52l8O2J54N8q0o4J1Kj01j14r2n0JJ3O4N1J5m1p9q8p8PL7l5j7J17K33K25R7
-6882B851k5L2J4KQ5p7k30q2QR2R4j2j42j65j67j81j0J18R3M7P9P7N2J25J28M2r4j98r9M7
-6852B504M4l2j9O1J9M5J06j1q8n6Q1J55K2j80k17n5P8O7P9O6L5P0K16J67k4k29j76l3l2o8
-6822B595M4J34O8rj69j94L7K27J65l7j44LJ10N2j42j44j6mM9K1nm4j11o9J01J21j5m6j40
-6793B438r7kO1K0O6J03on7j03j61q8L6J43L7o7nL9o5o5J17J62R9L7l7KO8N5M1o0m6J54J58
-6761B977K5j01j40j19n7J7j8q0l1j4j5NRRK1k0KP8J08N9j3O5N2Qrp0n4N9K7r9k02j17l5L7
-6727B364J08k%J29R0J1p0k21l07j56M9J36P2O1%j1Nl3K2pm0P9K32J93J43L5j66j24k2o3j40
-6696B367r9J9MLL0J1L0O3O0J03K31R3m7q1l7l5m0jqp3n4M0O5m1r1j3N6N4l3j56j27q6r2k0
-6662B095Q9J37L8p5m8n9K7J23J55J47R7Q1N4Q5J28K6r4j71j22L0L1L2pp7j53r8oPlo5o4m8
-6630B292J05J05K3L7mq7q6m0o2MJ0o3j7L2L4J3pN8M3Q2J1N4O8l6J7M7K5R9J03l9j08oLm3
-6596B667R2J28J6K3O4lk1o4m2N5k2j30n5q1j24o4n3L0J36J28J4l7N7J9j25j94k45j17M9P4
-6566B175L8L3J56K02J37J03J0p7k25l08j57k0J18J93J21J55J69J23J4r2k18k66j81q3j1P3
-6540B182J37P5J06J11O0Nm1r2r7k4J2o9LK21J71M5n1m9J12J7n9K9L0n9k9J5m4r3m0l9l0K
-6508B517J8N7rm2j6m0M1J9q5l2J3J13P7j8l7Qj01j09n6p1pK9j4j00m3M8J8K1N9J7M4O6R8
-6475B483R5M6m6j65j68r4j9J25K17J73Q8k1o5p2j10j39m6R0K4l6n7k2L6O6jn6r3o5O4J44
-6445B376J26J11J38J6p9oJ17O3n9OQ5o1k44j81J9J3p4M2J18J84J18rL5L6k0K9k7k64k75j16
-6415B217k2k2qqK9M1L5j2l8%OP7J92J82K8n4K6Lj48j13L8oo8m2M1Qj12j7J9J0P8J36J98Q6
-6381B780o0n0r2j37j05J7R1kp4L0J33N2l7j15o7J84K78J55l7k01k09j44p9m0N8K8K4M2Q7
-6352B510R8m9j84j12K6J95J75J10R3J8lom8j31j29o5q0p3r4j13r6p4K6J57K66K67K26R3j20
-6323B883k47j58P4K48J35j30j33k9m0k2p2q1kj6L1R0R2R5N0M3m1l0l0mM0N5J8n6J2J06j4
-6292B867q7N0L8mM7l8j57r3j5Q1P8m4m6ML3n7j70j45n0K5P7Q6M8J2O4J15Q5p6j95j55o2r1
-6260B225j08J4J61J64O4q4j12PP3KM8N3n0j54j55mJ90J18O5N7m8p0j04j19q9L8K4n6L0J25
-6230B305J44J59L8j06j28j40q8JJ08L9j73j79q2p1o3L6J86K05J73J50O3K0K4k3j35q4P5M0
-6202B494L1K1k6p3m8N9L3J14J75Q0M4P1Mo4j2Q9J16Rj90j37o9j07r3l4M6J03L6m2p6k6Pl2
-6170B503l6L9O7R4k2j25j58j80o4J02J94K15J77M0Qj9L1j4l1n9k00j54L3J09J37M8m5j8j8
-6141B654n4o7RK9j4j9QP0P3L8j05j68j41n2k2m3N6K35J86Q5N8N0mm9q7r4n3J6l3n7n0j1K3
-6108B467n0p0p7Nj0o3K1J41J69N0l1O1N8q3j08j57m8R8P9J20Q5m7PJ07O1o6r4l3q8m8K8l1
-6076B453j11lN8M0poP0K7m5n5K5L6j4o2j60r0M1J6P1P5L4P7Po2n0k1RM0O6Q4N5Q6L3l0q3
-6041B604j18o9KQ6N6J1K3qnl4n8J6P5J7j8M3K0q9j4Jj1M6Pl3l7p0l8n4n7M6J67K08J64j3
-6007B866o5k0k4l1J1K4N1no7o1M2Qk1p1p1L6L9J5%K3R5R8j10k46j64r5j00m6O7Q9k5r0nK13
-5973B360K06N0R4J52P5J3q3j63j83j73n9j00j42L5J47M2J1J5L9J00P1N6l7n3O7J60J8j8L
-5944B703k5njJ4O4O5q2j12j8M5O0j09k08o4K6L4M4Q0Q9O0o4j53j19p1j11PN4N5J13J53R3
-5913B617m2p8J0J17R4j8n7lK3o5q1l6J3L2qo2k6K2k2o2j05K7O5j1m0J4J19J11O4L2jK4J15
-5880B782J55N0m4r4j56j48j63o7J0N1P8J07R7kq9J0J45L1j24q1p3o5m3m6p0J3P2O6M0N4J24
-5849B620O8j4N2J21R0Mj03r1j3J2M0J39J10k0j15k20j38P5O5j26j34J5P2J31J19K7l5r6m7
-5820B608Q7P5LO4N7o5j28r8J7R8P1j26j26n1k5k9k4PL5J4q3j00j5N6J02R1J62J39J5Oj03
-5789B734k62k31m9N1M2J15J80K18K27P3r5l0qj09q8p0j0K3p1j18l2j6PM2l6rL9M6m0o9J9
-5758B473O0J48M4o3l8k1l3qJ6p3l4n0p0Q3J61P9M1K6m7j36o7L5R6Q7mk5r8j08nL2R0N6P9
-5725B726M4m8r9q4r3p0MR3R9J12N2m6p4j83j77q3o6K4N1K9R8J26J01Q4K2K2J9j2m5o5kP2
-5693B631Q0O7M7k4p8j69j79j04M0J07Q6J12L7n6j26l0L7l2j4N4K7Pm5l4m%Mk1m8rR0J34N7
-5660B644k1r6q3n9j51j62j04p3J3J54J69J35Q3k2j54j34J3O3R8J19L6K5M7m7j05J8M9p3r2
-5631B290PL9J12J91R1k0MO0J24J38K3q1m5k1j0K0O3J26J26M8Ok9o7j06j39j3R2K5j30j75
-5601B749q1m4p9j15q8N5J08J09Oj6J8m1r4j20j8N7jn0j1rm4j7J37J44R2Q0j4m0M6J8j13r9
-5569B525M6l2k17j14J8qjN0NK3M7p9j05n6qk7o0Q5L10K89J79M9o4n2r2j82j46j9R9J48R5
-5538B706o2j39q8l8mO6O4R7J35N1P5R1NkK3M2j8p2j06l6Kj50k45j09K7N5M8k2M3R4jJJ13
-5505B646Q4k0OJ05J00P5M9m6p8n6r9j00L5J9q8qJ3lj2MR1P5k7j16q5KP4R3N3K5Kk1M0O3l0
-5470B865q3K7P3P7R5p3j04K3L2N2Q3j1j20j93j41K4J18P0N2j4Q0J73rj04o6j4M2L9M8o6q5
-5439B890R8P0J2M1l7n8l3j11k31j59k5J49J59O9O7J8k2q4j40j95j88n3P3N9O6J00j1p9K4
-5410B469K07J29N0N6n2p5k9k1k2P2R0Jr0L0k3k15k13q3M7J50J12m2j59j35L5R2J28J10j5
-5381B604j20o7k2J6N2n5j52K3J20J41O6Pn3j8J66J79J02l5r0j03j34o7M5J63J39Kj05r8j12
-5352B594l9J42J61J07Qj2O1M0M0o4j22l4J01J39j9k03j63n3J8L4m3k3J03J23L9r0j44qJ09
-5323B802P4m9j02n3M7L4q5j28JQk6O5J04J30P7N9N0j7j17j87j72j40l2O3Q2J03pk17j21r0
-5293B156n8M2Q6K9P5J59J45L0K5M7L1R7J5k5QL9j8J1Lp5j37mQ5J3l0j6oL5L4M0N3J43K07
-5260C239R7n3LJ83L28M89O11P41R90J489K654M287N193J753m173n163l390j817q26l03Q3
-5239F415N50J216K234L657N168L724k205n018l291j541m72L89K021L968M710K78n023m908
-5221A1872l114j840j139q57o57k90k37k10n2oL7L1j2oR1J90j3k15k05p6j7o7j22j26j23k6
-5195B811M9m0j19o7J9Ko2j37K1J95P7n0m0Oj9l6J5j6j19j4J22N2R2Q7l6l9m1o1O2J20qj31
-5163B695k7J36J65L9j17j01K4J20J52L3k9j25k47j91o9J62J22m9QN5jj4L1j4p8n0r5j5J4
-5134B534j1LL6Q8P3m1j06J09J47J4KJ1J6l6n4KRK9M9K8p5p8j0j10j88m1R0M0M3O0nO7Lq1
-5100B617j32r6Q8J55J11N8Q7N3k9j25o5L5J3M8l1n9j9M0K6r7j25k9Q4J01Q7M2m5k9%l7j07
-5069B620j3N1N7Q1Q7O1j1Mj9p2j41n6J08O5r2j36P5R7q1j37j04J4J25J41P3R3P2j3j13j19
-5039B717o0J2P8P2K7j3J3m4q1p2q7p9l4P1Q2K6J13J50N1m3j17o6q3j24o0N8Q8Nq4j68j08
-5008B240k5J8NJ6P%RN5O0L4qQ1J39Q4L1Q5J12O4L1Nj15j07k6o5j22n1O6J42Or8j22j11r1
-4975B349pN8l1n5l9l2kJ00J84O2j16j31k6J8m0l6J99K90J91J44J22k5k17k00o9k6r2n7L9
-4946B555J11J1n4M6P7j5OJ10J29j2l1m1p3q3j03J7qnQ9N4jRmj4p0j5Q1P2M0M0Po6o1n3n0
-4911B695KKJ22K02Q8p0r9kJ4J3j45j37m3n4q8r9NP0O2Q4J06R6K8l8L3J50P9p8j37q4p8r5
-4879B604K4J47J04j7p8j8m3j39j18L6N1M9J0L2J51Q9knl1j5m0o3n2q2q1L3O9J7N5m7j36p6
-4847B428M8L7M6Q6M2J33K29Rj22j80j60p2J26J55k6n0k6p1j33m8Q2L4k8j08p3O2Q1O1n4j21
-4817B387l5P1N0PqJ20K85K40jr1o4l3jn7j08j1Q7m6j23J2J16J58J36R0l1j23q4L4jr5j35
-4786B746r9mL1j8K9L3p5j16o5l9K0J11J31J21R8m9n4J7o5r6q0q8j53j00O9J36Ql1K07K66
-4756B891K7j4RmK3J2rL4j2l6m0KO1m1r3j04p8j20j25O0J46J41J67J25P8J20R7J83K80L00
-4726D080L24N32P58J009J427K336L923N319K574l638n433l805k294j342q72n52l78k51j65
-4707C552j44j08r8q8q1j00m0J36J43J3j06j94j05M9R2Kj43j53m7L3J18Q4l2l8j9j36J0K05
-4679B805J34k2o3KP8Q1p5j73j71j19j33j49p2M8J6J4J87K08M7J3P3O9Q3P7N2P2L5r1j63p3
-4649B790NL7J58P2j10j58o8j05j19N6J92R2Jj09j99p8L1J07J27J36J06M5kj85k19q4J8K1
-4621B558q3k9Jl4j9Q3J15P1L7L5L9l5j2RJ06J1p6L7j8j25o0Q5J00Q2J46Kj02o2o2qN4J07
-4589B953J6r5q0J2K0l6QL3j3J5R4m7r8M5r7j88n1kK1jM6J38R2PK8P2j6n1J6j0n1m6l4n8j63
-4554B479o9J74K04J21K3j13j41rJ4n6r3r1j8J73K84J56q1j08J5L3n6o4m2K5Mn3l2lm4m8J02
-4523B686K07J02m0j80j97n0k4q2q4jQ2k4j09l9J03J75K00K02j2j69j60n3R1J41Q5n1j27j02
-4495B570RQ6P1q9p6No0k6lpK6Oj4N2L3j0J13J62K2j34j57p1p0r7k7L9J28K06J29J8k9n7q2
-4462B666j2Q5Q1q4j57J2N4o7n9R4O5j50j48n2P6K09J67l6j33q0nK8O1K9k6O6J20K7M3M5J4
-4431B933p6j54r3j05m4K1k5jM2J04O7l7q5kJj71j71p8l6m4LO0O9R9J01N5l1OJ38J28J6l5
-4399B655o1n2P5K1k69k44M2J94J91J77J03j8%J9j8m6p0j05j05r4K6J86K20L1j47j09k1j2
-4371B569M9k3j07m4o7p2J7l4n3qN6M9L7L1Q0O5j05q1J16J97J79P5jNl8PR3l7j05m4j8k5n1
-4338B712l9N8J86R0r0j48N5J69L8j59j87j30m0J04M9Nj02o4L2K5Q3R6M0j1n7q8l6l6m0m3
-4308B472K7P2OM3J23mj00r9j4O7J03M5o1j72j00J09J78J06J3K0P4J9q3j74o4O4J19J25J03
-4279C017K1r9q2j9j5K8j09m1N5l4j8P3J44Pj65k01r6P5O4k8J8J53K03mj31j43p3K4O3R5Q0
-4248B862k2j12o8p4q0l2pl9j11j27j05m4J6R2J72J87P3r9n1N1R5Q3l7Kpn7k1P4J5l6LN5J6
-4215B667n0l1n7J5lJ2J14J29L6j7j58k27k7J44J46Jj39j58k6J09Q9O4Q4R8M4k8J7O8k3j28
-4185B765k57j73PQ3K8jM9J03R9oj06n3N1p7j61r6N1J68J15P1Kj10o1K3Q3J64M1j49o6j8n
-4154B564M1l7q9Qj5j6R0R2Q1N3o2j69j03Nj8k5k1k6RJ00M5m5k0O4J05P7M0jo9n7J10J23L3
-4121B867J3N9O7o7j62j24n3p0r2r6QR2J33J66Q6L1l6p1l7R3Q4K0R4rj70j97j58l7N5K3K7
-4090B539J54P7p9j33p5m0j03n4N3J33J15J16L5O5J11lj17j45o8q0j37p8J1M6Q7O4K5Q4N2
-4061B655ML8R6O8n0j33q5mj8j40p2R8J31J13M8l4k4l2p8n6O7J09m3m5M3Lj6m3j00j12JP6
-4029B465N7m9n6K4Q2J5j3J27J51Q8N8J4j7l9N0R7Or1r7O1P4J9j6o1j35j18k3l6NRr8j00j2
-3996B441l5r2j13k2J34K78K77J38p3k5J18Q5j2p6j56p4M7j1l1j01r7p8j43j79j04k8P4J37
-3968B279R6R4J63R7N3N0j03j67j27L7J86J02M2J02P8K3K2L7J8p9r2jO6J34Q8J9j47j96j59
-3939B715m8L5K8Ol1Q2J13J31R4r6k75k54j09O5J97J63Mj16l8Q3J18K7o1k22k55k5R3K9Q2
-3910B535J70L8r2oQ9j4p3l4kk7oJj3pk7m0n0m4K2J01N8L3O1J3o1K7M6L3Q6J30J35Q8m1j41
-3876B988j72j17K3J28L8j00o5j22j34o9J2L2R3O1k6J4m5n9m4q0m8J01J77J81M0j7q4q3N1
-3847B674J47J18PJ4j2j22n8L2JpP6R1j7p7j62j95p3K9Jl3LK9l5N2R6Q7P9j8j09j49K7J03
-3815B599L4N0O7N3m3j78j31L6J15R4J57R7r9j54k07q6N6O4N7Mj26j65n6OL9J12K18J77Q1
-3786B871NQQl0j49j24K3O2l2j15J6J39J10M7J3L1o4j10j57j03N9Q3O1nm6K0M6Ok2q2p3o2
-3754B434Q4kk5J03O8n9o3J09J02J8L5O0P1L7p7j39NJ08P7k1k9L5K7kp7j94j85m3MR5J24L1
-3722B711q2r9j7J17K47K06J52P8j58l28k34m6Q0K5nj8n3o0l4J8N9L3q7j49k8L2%n9l9J2P2
-3691B346J75K19J79J26j2o4J9Jpq8p2o1o2Q4J80J77L9l1j00j15j09n6O6mj76j57j40j00r3
-3662B164l5N9K0q9j05j3P7J76J39j9%J00lK2O4j4N8J69R2o4j27n0R0J73O0j37n5RQ5Q6Rm8
-3630B893n6k0Pp3j12p7k1JKok5MO5P1K0j42j60P3Q4j3N2Nj10j20MM3N9J05R5O4N1N7Qp8M
-3595B754P5J25J69M7j00j68k05j87m8J09J31J32J43L0j55j57l9K1J5n9r9OJ35J79J12k3r8
-3568B845r2q2l4m9NJ09O7L0K3n2l8J1M1J15J69R6L2j0r3n0L6P3J13Nj03K8Q4j06j82q1j08
-3537B802%J65J49j5q3q0p4n7r2j44o5J47J33j7J5J8J7Qp5q8j06j13m3K05K15J0n6mJ03J81
-3507C056J05j34l07k55j09k0jN2Q2J15J39K5j27j14k6j3m0l0J7K5j9J8O7K5N2L2q5q1lk9
-3477B417r1K0J54K33K01Q3M1m0l1r4j63j16o9m4k1L1R2l7j07j50j0J81J20k7k7j32j14PO7
-3448B374M5P2J61J19J15O9q1k11j61l0l1l2k9K8N9l8K2J37N6r4p7NM1M5J24J71P9K1J7K3
-3418B999k3m9p1k2q5l0Q6J08J1j32j16K2R2Qq4j24oP0P1l0j0L4Ll3L8J23P4P7LrJ4N6L3k8
-3384C070KP2M2p0j36j67k4J10J24O4o7j17j18p4p8QO7j2J9P6K0q1j93j02K9P0J18P3MN3n0
-3353B732j88j03k7rk7o9n1PR4K16J47rn6QN8p9j10N4K7l3m3m5N0J20N5j73j60k1N6K5p7p3
-3321B296K3J44K20J69K03J23LQr6k51k22m3l6jP2J51R5K5P6j7j47j23kQ6N2j3k1n6p6j52
-3291B490j09M8R2Q0L4R4N2k0mQ7J5q4m9N2J07Lj02k20j02O0J20R5J70J51K0k8j62j33%K8
-3261B785r2j18K7J25R1QMN3J2l5m1k15k57k6O0RM3J21J22K06J46L2k4n9Ok8q4o8j3P4R1Q3
-3229C038nn2q5j04n8p7k0P9J70J51O2n9r0J9Qj27q7j8p4m5J7M2M3N6j04j24N7O4M9N7Q1P6
-3197B940J1p5k5Q4N8m3o4n2o6J5N0nJ7Jo1n9j10j62p7Q8J54J18K1jjk0O5J60O0j02j24j0
-3165B785N7K9m3m0Kj1n2j94k07l8Q0N6J13R7M4rq4k6l6J4R7J00Q0J1j8k6n4j56j55m7M4K1
-3133B434R8J75J07k1q6j29r9l0j4k6p4k9M6mN0Q9K6PJ5L0j9r2l2K2P6J43J20j4m4o0oQ5J05
-3100B849N8j1K6l1j86k09r2J5K5L6Q5J12L1q7j20m9J03J06K0k1N4J32J03j7K5N5J4n3j47
-3071B826k13j87q0J25J63j1j49j55MJ21J04M1J6L5M1R9Q0N0L5M6kl9k6l8m0j2n6r0j6N6L2
-3040B760n0mJ7m4p3Q9N5l3K0N6LmO5k4j29k8k5j2R4J0k9k8q0j14j49m4Q3J07J9J2K8J09J48
-3007B805J28Nr4j35j06J6L0L3J15J10N9k0j50j19L4R4J27K9j83p2L2l6j16j44q2K6J20K2
-2979B528j33J3J39N5mJ2Ro7n0K7Q7J53O2qK7l7j25l7R3J28K7l5j19k62j96p3Q9J32J89J90
-2949B814J30N7j3o5mR5N8L3j3j08j43q1n5MJ3m2o2q1q9Q2J70R0K9K2l0r8o9p2j33J4J06N5
-2917B614N2J7q4j09r8q0p9%P4J8j8M4J24J46Po0n0n7j08r0P6J30K7j4l4j24j24K8J94J24
-2887B546L5J4o0q1KJ92K01R3O0Q4P5Pj10j02o1J1k9q1p8o4k1j5m5o0k6j2N7K8N7J04P2P7
-2855B870N6L0K8m3j07N6J27p7k30j78j86p3K5Q8K47J62Nj8m7p6j06m3Pm3l2j18r1R3J37L1
-2825B494l7j4%j6q2q2l0k9m5Q3J83N1p5N6J34R9M1jl6j53j72p8K7L4K1J39K04J81N5j28j26
-2794B698l3j2KO4Nn3m5l5m3r4k3Lr1m5R7P6l9q8R9J28k8q7pNoK1K9K1J02J23L3j03j13J8
-2760B579N5Oo1K0J24Q9M6P6J43O9l4n0q8k2m5n9l0Q7J31nrJ2kq4j27mj8j17r7j6l7j08o4
-2727B360J04P6j50j47k1J7n7j20JJ34K33J78J5L3O5L1m4j0P2P0J74J55o3q4o5j55j76q6O
-2698B546L9J07J27k6j5J6k3l0l6o7j53j36K9J74K01J61K4j00OM4j15o2R2J91J79R6k0j18
-2670C131j89k14q8Q0R8N3k9j42j81o6J14K04J48N7n4n6o4q6j8K6q6j21o5J4Q4J30J06R7M2
-2641B925K1L9m5j12j53j34j3Nj06j31PR0J2l2kN8J57P1n9l1p9r4L8J08J24J04R8k1m7P3J28
-2610B999R3K3k6n0rn5j02o0M5m9k16j83l9nP0J49P7O1P9l7j62j50q9j02k4no8J6J46J88k2
-2579B493j95r5R5J43Nj09n7K1j6K8J01J20O2jr6m5K2L0M2L5P6P0J09P1j17k33k25o6N8K0
-2549B346qm9rj2lQJ27J98J28P1oj46j60r5J5J04N4p8j9J40J03j37j48N0J50J29P3N8M2r2
-2519B834j23N5J12M9l8r0mR1R3q7j37j4Opj3M5O4J5lk3n9j9O0Q4J02Jm2L6om5q4j17j30l1
-2485B575j8k7M3L9LP4P8j8j41j09J3O2rk8K7O7j7j36K0N8n8qM4N1P8N9N2J2j19j47n1P5J04
-2452B648R9O8p6q3k7j05j39oJ20J44j0j21j53m4O2NJ3J24J50J14J52J15l8j63j83j95p3R2
-2424B490J36l8n5J14O9k3n8L1J75J52L8r4j90j16j0M7k8j08OJ00k3j40o4O0N3n0r0l9L4J36
-2394B515J42Qj30j18o5L6J98J43J8kQ7J22J19Jn6M7N2l8r0o7l3J2r8j20P7J51J06rl2J8o
-2363B988K1J64J48m7j59n4J14N4q6j81j10O7J25K1q2j6J8r6j27k7M7K1m6O1J1j06n8O7P2
-2334B804J9l2k0M6pJ7J19M5m5p5r7m0j1m6n9%L0k1J0k6p5lP2J16P3O2No5m7Jo0q8k7OM2N4
-2298B677l2n5N6R6P3n6l0L9J04J69J12m1j30o9lk4p9p8n6R2J35K7j13j98j91o5R8J17J52
-2269B727J62J06Pm0l1m7n1p4o0m0%K4jJ3J34R6n7j71j24l9l2k1rO7P5M9J7j12o8P4j6K6Q9
-2236B673m8jJ12P5l6l5O3P4k3q3o7o1j53j53o0L1J28K91J34k7l3l2M0ql0J23O4r6r9MJ06
-2205B873R9L9Q1J60Rj89k49j87j8K6N1l2p2N7K45J62l3o5L4m3l6n5j81j30pO4J04M2%p4j35
-2174B540m2l5N1Q0R3J23O9L3O2O8j5J3m8k12j35m7j2j3j9RL4N4mo3m1q0j3jl9q3p1l4k0j7
-2140B185P1J34Q0N0L4J6N9m7j42n4K1J52J57R9J98J48O3k6r8l0L1o8p4Lm9l9L3M1J0n6m0
-2109B862M0K8L4O5p5k23j59l5O3Q1L7o9j34k8Q0P3K6P2O2j6m8N3R9J15Q4l5r9j28m3J12J74
-2078C068k9k20j99j37rK2N9J29J46J19p4j89j11j2N6O0K0n2m0nM1Q2P7m1j80k32o4Q6N1K0
-2048B442k7m1n8L2J1MJ16J38P7l7J0P5rj13j31o5M6N5j38j50M6O3O0J27J08J03K0Oj2o2o7
-2017B629r4o8j01q9M9Q1J8J0K3P9J07M2jj94k83j75J6J06J12L6q3O3K27J86J16N2N9J25n
-1988C043r2lP4Q5L0MN1M4o2j34j35j19nR8J01N6L4N3kLN3p6j22n3j0o4j34p3K4Ko3l0R6J69
-1954B843Q7ql5l1j12p5%j36k01k1J54J80J07K2J00Q7mp2j09l7L7L3L4mp9j10j09o9L4M0q
-1923B538o8l5j5K3O7j8p0j8%J8M9m5p3NJ13R0J4J8q6q9J06J26n1j09k6R0N0q3j33k7Q3J49
-1891B593J59J23J5n6j6k7j1R0K1j7k3q2r4j3J54J49J2l6r6p0O9J01L6L8kJ5Q2J8j17j35p4
-1860B806J3P5j0n2Mlr4k7J64K03L8o4k6j7j30j83j15o8k3Oj2rjk7l0O3Pm6k7j5N9J14P9P0
-1826B722Q4K0n1l6j53j15J2Q9N0o2J8N3L3M5K2o2j32l6J29P2q3l6J02J4o8L9Q2L5q7p6m6
-1795B578M6P3L6N1N4M1q7k05j24P1J58Q7M4Q4N0qo4j49q8J3o1o9LR4R2O9J45J58O2jr5j62
-1763B896p2j5K3n9L6J01j5j39j08l6R8J09lJ03R8j08o2N3M1R9J41L6q4j27o1Ol0o4j4J03
-1733B946J79N3J3lq3m8o4m8n9r9o1J3Q4J05M9l8j43k07r5l2rL9R5J13L0r0j04j0j1L9J01
-1702B655J40R8L6M2N2K0j1n8j31j45l7m0pM5M4J16J04k1q9m5j7K6O7P4N6n5n4J9j9p4j14
-1671B677k6ol8K0j10k00k3J67K66J48K8M6J3r1r5q6J9R8NK0J14o3k30j31Mp6j81m7Q9J73
-1641B484J38M7J7Q3J35jj37r4N2N5rp9jJ45K50J47r2r6J2k3o8p5j19q6OQj11j48j4J00j1
-1610B515j25j51m2J02J50J20M4J7O7Q9qJ0N8J5K5Q8R0j24k09j01L9Q2K2rn5n8Lk9J0O3J3
-1579B711O4J36O1p8j07o3K6J62J15L1N2K6n5j28j48r2OL6O1P7o3q5k1k7J9J24Q6J9m6j28
-1549B771k7O6nk7%N2M9m2n7R9P8K5J0j49j53j24j25k0N2R5L9n6PJ47K22J36k8p5j6P9J20
-1518C143Kj38j43q9j13j36r6N9J03Q5K9q4KJ46R6N3L8K9L8N5L8K2K9M1n9r0j18j8J24J36
-1488C184J64P6n1q7k0L1K8r7j96k90l02j32L1M6J6J4R9J34J23P5j4o6p1k3M4j6LM6%O2J59
-1457B970J16Q6J1j50l21k73o2Q6J84J44rq9p1lK3Pp0q3j5O8O8L9K8J28J16l7j66j95j89j08
-1427B233P1K02J74J07J72J04j00k19j07OM8L5J0K0M9M2j4o0rrN2R5P9J18K9n0r3l2o6r2q
-1396B787l2n6r7l5P1P0K4k3L2J8m4o4o0j5N2J15J29J50P6J30J62J3j44j56j15l3n4r0n6L5
-1366B790P7N0K0j0P8O8q1j49j72j27KJ1K2Q9J01J18O9rj5n6%J4j2K9J4k8L0M7j06l2L1r5
-1334B768r9lN0k2l9j3J5j8p3l0L6P9N8j9j51q8J72K15J44kj35j12k6k7k8k7m3j20j01N3J27
-1303B541J40Q8J54J87N0k8oK7P1k2o6n2r0k20j92K8J47J42M8J9j6m9p6q6n8j73k77q5R0J09
-1273B345R1j9nN8J31J50M5p7j12l1M7J63J09o4l8mJ6l2k9M1M8J56P4n8r8n1KL2O5j3j04k2
-1241B816K7j6l1J8J33J49J26M8n7j54j55r4q0j25l0J29J28J42M9q1j9P9q3k09j06L6L8k8
-1213B650J5P8J49J59R2Q3N3m5j20j56j2M2Mm1j87k01j60q1Q1J89J85J28J36L0m6m2q4m6l9
-1184B814m4P3J61J00l7q5j44j49o3M5J00kp0o8jQ3J27Q9k7p4J5L4L1qK5M5K3k9p1k1j0j11
-1152B751j26k7RJj8K9J02J85J48Q3P5j7j00o9j5J3Q2J13L9p6j17K7Lq7p0q5q5o5OO5P4Mq5
-1119B767rOj27j81m8L9P2K39K93N4j07p9Mkk7o4j04m2o4n9k2J2O7J28J29J05J21k3r4m2J6
-1088B958k8o7k2R0O8j1m8k8j6j7m2o2k7oP4N8J4k9o9m1nLL4Mj6n3oKM7K24J81m7j66j30q2
-1053B739j01j11r7j17l3J86J65r%%pM0Jj46j36J1N0L2N7mn8PL9RN5N6n9p3q1n6k2m0J0J14
-1019B421J72J55J27P8l7j66j57m3P3L2k7KK7K03K14L5p4o5m8p9o2j5Q9J02K6r3j28q6j03
-990B573j02p4J1O5Q1N1P7k5j41q7j8K4j9m8jL4LM6J45P6m3j04k8K7oK6Qj03K7J62N0K5M0
-957B752L9J61R4p0m7o7OQ3O7Km0q5j03j00q0n7L8J55L8o1J9O4n3l9N4O0L8%M8j0q8n0l5j16
-923B617j83j00J26J55q4j89j2P0jk1M7O7Q0Q9R8J58J64P1j0l0j13j94r7J4J11J86J08m7r0
-894B990n1p3j14j09oO9Q6J09J47J47j8j19k01k20j21k8J1J12J50m8o0m1j77j26J5O4Q0P1
-866B539J30J02J3L5m1q7L4P6o9o4J01R3j7n8m0M9J17L7K0o6j62n6R5J58J11P9k3l9l4l5o
-835B992j24k06r5M3N0Q3J12Q0j0j03j16j02m1kl1O1J60J43J52P4k3k8m6r3j07m5JO0l8r7
-805B704J7P5j1p2N4J04P3N8j2p3NQ4J5n7J7J5n2p3J4Q8R4Q3K0j04j63p2Nk5q2lKJ0N6J75
-771B969R5j04j79n4J9RJ9K1n2p0LN4PL2J06J20R0q1p7QJ1j0Pj7j90k16J1J80P4o7j03q7n6
-738B472j4O8O1k1m8J3%OmP7Q3M8R1O7J1L0O6N5n1k18j32M9K5o5r5K1Q6M9Q2R5K7p3j44q3
-704B634l3O1J02m9r7j65j24J36J55qq9P2R2j7q8m6O7J06Q0Lj11j56oJ59J03l9p5pM5K5j7
-673B713n4p1m6j8l6O5J58N9o4q0rQ7J35K5m2L0Q7J9k9J9k7Kk7n0N4J44Q0n1p3j0j0l2J4J4
-639B976j3p4j10qM3oooJ4J05N0r4j31j30l9N1j6m5L1K4O6Q2j7LO1P5J02J02K7l3L6M5qp6
-605C081j45j97j44MM3Q7Q3L8j10j89l5Q9N5R3O2o9p9m3k9R7P5J4Q2lq3j36q7L8P4N0qq0j13
-572B515q4J26K57K04M6o6J1N8M3n2j74k03p4K7j2n7K3J51J61O4L1J7J32J72R1j53l02j92
-544B760L6j3p4J2n8m6Nk4l0l0N3R6o3j51j12rO4qp4n2J1J73L01J91O5j7n1qk4r1j09%K2p
-510B738K1n1oJ51N7n0n2j13j45j32k0M4N9Q0J25J82J22kn0k0m9pR0J08q0j86j9Q0L3j6L3
-479B925R0K0p9j61j16l9O9J20oj30p3N3M5j1J1m1j06k1j2N3J51K00J30m0PJ10P9J0j95k13
-449B830j53k3J78J90P5pk24k25N2J32k8k13j99k1J87J82M3o1m3Kj22j29M1Q5Q6R0P3O6oM3
-419B901Q3p3kJ11Q9J8j17k18j60LK9N7Qo3J0J6L8M5m3r9L6Q1Op4o2J1K2j3J5L8o8p4NP5M2
-384B673J4O1R5J7rM1P7Q3K7pl7j34m3N1rj2N2N6J7m0j00j4O1j0Lnq8j46q3P0J66R0njp4n0
-348B787L8n3j48m8J20K19J25l5r5L8R0o9r0oK8N3J09K5j65j86r0PR2Q5M6L2j8j16r2M6R2
-317B821R6P0J7j6J3J8%p9r0j5Qj8LOj09j57j20l2P8J19J1OR0J30J49J5o2%m3l6j5lL4K0q4
-282B825l1N7ol7J1L3O2P0k5kP2J68Q3j9N5O7o8j86j78r5k4M6Oj22r5M1N4O3k5j40j10m2K
-249B510N0Q4L3m4r7m7RL0K3K5L4J4J9K4P3J76N4r7j48j97j12JQ3K5mJ09J06n5r5k7M4J46
-217B749J03m3j36m4J32K19R8k3rp7p1o3n6L7Q5K9N0O2O2rm4rKo1j19m4K4j01q9M6J35N6N4
-184B945L7l5L8M2joJ3K9k3j01j04K5Q3M4j8qJ1RklN0N6Jp2j28j12NJ15J1o3k5j42j73j1J06
-149B593N9J1M6mq0m2Q0N8Q4L8j10j40m8L7N6O8J20N6P1Q6K2LO1Q4M0o0o3p2o2m5mL7M6J2
-115C038j23j81j11J6Q4RM1Q1m6j39j45p2R3J86J08K1o1j22n5M3N4N2J32O3j21j25k8k7j15
-86B550l1O2P2N5o1j11j0%l0Q0R0L0l8k6J1o4l4P1j7j15q9Q0J98J25Nl8O2L7p0q2k2o6j02
-53B522j9L9%q2m7K2J05K00N3k9J8Q9J12Nl3q3j16k1M2K05J42N2L0n4r1Kj6j08l3M9J3p0j13
-20B785q3K5J59R9p7q2k5L0m3j19l4K7L7l3j07pM2M0K5O1O2j04n3R2J53J19k1j36j91j73l2
10B436N8N9l5j02K8K7n5q6j15R2K11J05Rm0J6O1J6K0%K6J08M2J1l5k0n2o7L9J26J01OK0Nk7
44B988j5l8q2p9r0j09p0l9P6K03J73Q6o8j03K0M2o9j11pN0Q8J28P2L8j43k07o2R5J26M7o7
75B873r4o7J27K83J57j9o4n7l3r5j02m1j2J0Rr7j98j19O2J71J77J18l3j08o3l6m3L7J93J65
105C101K7r2n5L9O3k3q1j13j67r5P7R5q3j83j27j8L4j3M3J53M4k9rL2N1O0M1J04O1l2n7r3
137B755n7j0NN7J05m9j83m7J34J06O8N0r4j47l5M7M1k3j08K0J37J86J64M7k0r7r4j06j46j01
167B605j9J5J5M9M5J5L7J7j02j14n5j4Q3J11J07O2N9J86J44R5J3o9q4p1o8n3j13j30o2J4N7
198B775K1l8m7NJ23N5J0J51J32L3r0r0j5o7r7mO7k8q8o6j15r9p9m1K6j4o7k9K5N5L5K3N4R4
232B610J31P4N0K1mj06j50r6o0P5J20O0mpm4r1n0N6Q1N6N5Q3P7Ll5%j03r5R4J71J37Q8k0j69
266C008j10n8j28j32o5n5o7L2M8K5nl3R6J59m1o6nl2qRJ0Rj3K4M3K4l0n9m2JR8J59O3j09l5
301B715J07L5j04j67o5J15J67J71J26m6j33k01j16J12J77J23L7k3r4j14j49k02j43KJ14J84
327B628K13J51K5l5l8m4jl2r1k3J3J9J87K16L6l1n9r7j56k22j47J7J00J00kp3l2r2M0J36J07
358B813N6j8oj2o8k7N7Q6R2N7k3o3q2j6O5Q5R8N2R8J12l1j00j50j03k4J0%j9l1q2m3J0m0j67
392B586q5J21J94R1qj08p9ON2P6Q0Oj18j24q3L6J15J00O8rk2O0M9Q2J9p6n7j79j02J27J70
423B988Q2j01j40q5k7n8l5R2Q5L1%JLJ6Q6J58J53m3j36n5LN1r4j83L2J25Q7M5k4m2J7P3j8
456C087j48q3L6Rm6J7L2l3J0k4m7j5P4J38N7n4o9o6m8J5l2kN5j0m0MP2M4l2j31j87q5O7K1
490B586l6j0K1J03O4J4l2k3N0Q0J31J7p7j48j24L5J70J79R5M7q8j71j2J6NL7L0L2M7M4L9J04
522C225K5n3J18Q2p4j27j03k4j15k39j10M8O2l7J2J50J61M5p8j48q9r4j45o1Q0K11R8J6Mn5
552B785j01l4O7Q9Q7J6L8P7p1j6M4N8P1k8k9k5k6nOK2N4M7Ko4m9R7R5j3p5r7pNq4o2Q9J38
588C101R8K2p5j12k0K8n4j33n4j0n0l3l6R1K00J16lL1L8n7j23p7p0j08q1P5J30Rk9O8K4q5
620B821K9J17Q9j43k26o3M9J29R7n0MN9N6J33J33O1j01j41l8l0p0j09n8p5rJ52J21k9L1O5
650C004m9j16r6n9m3r5j09K5J46J23Krl3jL7rnR0N9l2j30m3J44J12M5J13J23L6m0p3q5j51
682B881j39J4K9K5N4L4J0o2r8j3O6j1j25q3O1N6n8j7O8m1j26n9J0O7J16J69N3L0R0J47R6j29
714C115k06j49q2r1j20n8Oo3p0Q4J83J21J47J92J48O5J5k1o0n6q5k7J8R1J26j1j17n8o6j18
744B853L8J04M4lm5K8J06O5j2j1o4n2r1q5n1l0jR9P3j8L9k0k1J10R7K4O8J7mn2j14q7j07j15
778B782j24LJ32J28jp0n3j29n4J41K28M5q7p6P7J31M6p1r3m6p2J7Q5N1p5j24k3n7j48k9O5
809B599P7Q6J03Lp3r9r7n5M4O0nL7Q4N2K6M6R8j%O3j5j62j89r6Q3J28o6j25p8q9jM5K6J9K9
844B557N3l4j10q5m0J18K71K33J03L8L9j2q2j11j8J4K5J3mk4o2r8o2m4j14o8L6N4j7k3J9R
876B574L3M7o7p5K1on5j5J3J7L5N6R8MnJ42K24L2p6J9J9n5j9k9o3po1p8j0N3J32J44Q1%l1
911C092o2L0J3o2p1j18m6Q4J35M5j89k82j33J07K07J36P2J15J33J08J4j58k16q6mL2j3k2L7
940B898l6p6N6J17J30J52lp5%p2j13n2N4M6j4n5j42j68r3jM9N4K9M6L9mL9j2j47k9J48J41
972B906J4p6k9lj1j4l6pj1QJ22J59k1n0J16M7j06k2O7N8K9j7j7k6N1Mq4k0r7j43r4q9pM4K4
1007B669O0K8j6N1P4Mj13j30k8J05J23N7M2P7j9q0j6M4KQ1O2j37k74j74NP6P3P0N6K1M1J6
1039B850j0m7m5J5kj31j35JJ97J27l0lmr0m8j04j14m8mP5K07L04J35j00q4l1rpk1j17j79r9
1071B449O9O0J0N1R7J04J22O9r7k64k99o7Q7J49J65J17l7q6j06j17n9q7q5K1J35L8qL2mL3
1101B492J94J81J01L2q6j02j01r2n6L7J28J09J5o9l1O7P2Jn7k4m6l7M3O5K6O6J23M3O7O6j7
1132C210j35m9J0o6L2Q0M0M7L9N2J10K1q6m4K6p7k10j47q3j0M5J90J50o9j90j61Ljq8j46k6
1163B467N2R4J75J0p9l2k1j4j3M9Q7Q4L9l5j33j27m2N2K42K89J34k3j51j77n8j8j7J49J77
1192C160l3j87r5n9%J07O7J9Mj23q3n0k0k7p3O8J72J01mmoq6j28N3P2j05k46j32L1P7J06J16
1224B692J08O2M4k6j10r5q8q0k0N8Q9K7j0j5kl9o7K0R2KL8Q8K9M0N5K8m1l1N3nLJ09R8P0M9
1259C225M1o3r2q4q6J4M7L1m6j38j83j48p8k2j6m2O9N8p6KJ21R2L6J25J48J29K7o2MN0q9r5
1291B899P3j4p0o1O8R0p%L6pm2q1r2o5q5m5J28J81J7j27j44m2k6j08m9n1n5J25K41J53K0q1
1323B779j89j63M5J08J5l7j4J23J41N2R8Q2N9M7j3j17j08l7l3M1J8M1M9n3r4p0j7M8O0j2n5
1354B794J9J30J01j09k03m0M4L2l6M6R7N9R0P6n6j26r8p1L6P9k8p0l1k7m6J00J89J07N0J8
1384C126K0O2R7ol7N5m0j25j55j20k9j3n2j37r2nJ01J45P0j8q1j22l6M0J4j8MM6l8j19j0J47
1416B674R1l2o1k2M5J03R5K7n5m2L0M6k5j4L6j1k3P9M0k5N2R5k4j47j05ol0l0J39J49o1r1
1448B897q2j17l1J27J66M5lk9q0j15j26k9Q4O4ML6N0L7L7JPMn2l8K2j7n8o9o6n7r5K0k1j20
1482B396p5Q3R4j4J4J32K32J90K1j01p5p3n4PJ8P0J36N2M1No8j32j49j10r3L1J77J50M4L4
1512B983j8n5o3j16p4N1R9M8L5j6k1k6mj9o7j7K5n5m4L5Rp4r3m6k7l4M7J38J30N1o2r3r2j27
1546B408lJ20J81O6j07n1K5k3k4K3KJ7P5Q1N5l2m1L2P7k8k00j93j75l4N6J00J31J04O8J1l0
1577B691j00j15q3j0R7K30K85L08J42r9q6m1q4r5j6L7p6j66j22Q5P6j13r2LQ8J09K3N4J4r3
1607B851j35l7J11J84J03n5n8j6j3r5j25O1J47Q0k7j08n3j9k0J4L6j9J9L9L0L2K3J4J6l8l6
1638B906ro7j00lM9M1N9J6J20J76J35Q2Kj44j52j04n9j6m3mO2J13K09J20l3j34j54r5j9o3
1668B891j02NJ04K1j07m5R2J60J18m2j87j40j38j94j61j04L4K00K07Q8K0R2N2n3j6J01J42
1695C038Q3m1j60j12L6J28J68J02n0m9%Oo0o5n4j6k3j08p9j08p4J0n2K5N7%R6P4j6L1%l1l2
1728B724k9l9m4L5Q4P9K2o3n5n5m5M6J11Q2L9R8R3RJN2JPm4q5l2K1L0J6J7l9o4k1N7N5j10
1763B954j42M6J58R5K4J2k7M0J9j08o9k6j3M1J01Q8o0p4M0M1k2o7q9m1j5k8j4p9j10oQ4J00
1795B853R4J38O5n8k4mRll5p1r3J1Q9J16K5j55j57o6o8j09j33r0rj3M1J25J24J0rM7Kn1rM2
1829B634O7K8o4p8RP7j9l4M8Q8K6L9R2J26J06k7p6l4l2M1Kj4J3OO1%p1l7m8j29r4k2K5Mn8
1864B655j03l1L6N5K4j1L4l3m3P9J67J09O0P1R5N4k3jQ8Q9pk7q5j84j34q1q5l4K5K0kJ38J33
1897C048LJ6nm0l8o6J6J23R8JmN9k6j44j22m5KO4J56Q8JJ5N1M3k7O1J53K9qp5j37j11j32q2
1931B965k0n6j36q7Q3J65J55J27J5p5j21j57j44n0N2po2k3J31J24m5m0J1K1P8J22R0k1m1J3
1961C067M1K7l1L6M4r8q0q3p6k5k3mrl8m6P4K27J42l4r1m2q1l2l3q4j6p9j40k2N6K6J6N8J69
1995B816J13J19O1o0p4oM0k7MM6k9NKk2M9L8j14k22j12O3O7o8m4P2J02O1J46Q9l2j1o6j22
2027B884j16o0k4P9J30N5MJ33J04j15j27q0L6P9K2n2m8p6k0Q4N9J44J49K3j3O8R2O8L9j00
2057C421j70q8o7p8j54j50l7l1r4j01j0L0k4l0n4O2K22J77j0o1l2k4Q0J22J22O6k7r0q2rj2
2088B867L5Q2k0j64j90P9K62J20P9R4M9J8J1q8j77l4k5l2n2q3j3o1N7M8K5J91J90j8j90j22
2118B938o9n3p1j3Q0M3q9j54j36N1J71L8p3R2K38J39P8J35k6j94j61l2K9o4J7K03Q4k0o3m3
2148C075L4J4n5j54j51j99j66QK4Q6L5k7L3O8J62J51N4l9j02j40r7N6J49J01m9p3l5j2J7k6
2178B742j44n4J06R2J2%j8p1NJ03J07Q8J12J01M1N8J3q2m7j7l4K6J5L0j1j4K1O5O6K4l5j21
2210C179j37j9lp8K7J28R8Ln3Nj61k30k4J45L8r9k3L9K7q1j12oJ31J22J2p1J9M8o2p3j0M8
2242B827J08j6l9K8N0j2p1k2Q1N6o0j55k00j04j9P1J51o1j29mM6P4R3Q5J52J60J8r1m1Jm7
2273B930M0K14K31J77M0j16k23k47k39j21N8M7pM8L6n1k8m0%O7Qq3n7J4M4Q3M8j9o6m6KN7
2305B801R4L6j0L1J2l8K6N7J37J57P6M8q8j99j60LQ3J13N0J0K3j5j39j87j46p9qN2N0l0l8
2336B722q7L2J08L0L7J69J47K7J4R6J9j27j13k1n6j0j8q4o9m3L5L0l3j1J62J32J3O3J10k3
2366C251m6J7M0N9n8p3O2J59J86oj55j34j17q0l4j75k31j73p5J37K02J24Q7J9l3J6O2N0L1
2395C112J1n7r9p5j8l1m0j56j93k6Q3J38J69J0j22j02j25p9J5P3J68K33K02R0q7l9J8k9l1
2424C013j36j29P2J24R6L1j2j12r1L0L9rl1n0q8j34kJ12O1M7J46J67J12J6j08j56j79RJ44
2453B982J4q6r6r4n8k5J0J1K2J3RN1ll4M3J16J30O9n0nM5nk6R6J52Q1o3j94k71j45O6R6M1
2486B892J2P0J61M9j06o4o5j31p3O0J31Q7J4K1P8OL1J01K1j30j43q5k3J7j7o0o6JLn6q6n9
2518B591M9J40K19J39pP3qj09l1n7l2P9N9j55k54m3Q0M3N8J9K5M3k7l9M7M4J10J25J6J3m1
2549C169r5q6l1OJ3M3l3o4n6k1J03O3o8j41k3P2J3j0P3l9m9nj3ON3K1J4J3m1j3J1p3r1P1J85
2584B977N1j28j85j3J65K13J92M6j12k9M3p9j57r9n1p6k4K6R0J18J98J05o4o1M6M8l6q3L9
2613C160K43K11m7k14k58j89o4J0k5l4K4K6j2l5n6q0rR4J36P4n7p7j34j82pM2K6k7LO3J39
2644B744J06K1j8lM9O0M0K6K0p2j24l1J21J46J1%O9M3r5q6P7Nj34p8O4O0M6N9m9j47q7Q8J33
2677C064P3J9L2N6p4j57j36J7N9q3q5K4J18J56P5k4K2R3mj25k25k00j18K8J03Q4Pj6lP5O5
2708B920k9n4K3Q6K9M1Q9K0m7M0l5k28j34M8J5l7l6%R0L3J8K4QK5O2K1o1j24j15K6J38M1o1
2741B836OP7k5p0J08K46J93O3p2p5m3o0l1m4j0R4J53m9j31r8r2o1OJ0K1rl9O6J14R2M5p6j03
2774C042N0pk21q1M7R5P9Jo8n7m0L8N3nj8J5k4j50r8M7Q1J50J73J03o1k59j48nl7K7P2P2L7
2807B903jK3O4Kk7J8J6n7m1o1p5m9j08k7J18J06O7Q5M0L3O5m1j05o7n1kQ9M2n0rO1O9k4r4
2841B912j19j01o3m4K9M8L3L0L6J25J17j3m8j6ML9J53J69P0j45k21j37j1O5K0m2r6j00J8P5
2871B787n5l0Q6J36L8p2p4k6L7N7O7K7K6J0P1J07P6O4rj10r8M3J00Pj00o6rj00k51p0J59J19
2903B947N5mnm4m2J5L4k0j5K4K9J6qnrK5N4M7O3P1n2j18j49j09K7Q5O5N0K3kpk0J1N2M4J9
2939C147p8j74k22k10r0O6J70J68L1j22l4L4j6l4o8l7K6N6J43J42M2J02J8q9lK1J0l5ljj29
2970B831k01j95m1N2J1N5R4Lk8O9J33J62J20K9o3j04q8n0J2J9J09J94Q2j1o0NJ15P4k8r3l3
3001C174qL2j5k4J2r6n9l8o4k5L1K6p8o0J4p3k11j70lJ10J15J18J49J65J51M5o3j06l7P0J54
3032C236N7o7n6n9j64k10o0J07J59K5j16j36l6K9Q1R7P0M2%q3j7Q3L9o6q3r2P7K13J14J0j08
3063C086k24k05p6J7R9P2K0K2k0m6J2J07J05L3k0Q4J48N0j98j22J16O8o7n5ON9J32J16Mj38
3093C185j09mN2J37R0l8k9l2n6l3M2k4j75j38PJ48N5j39r8J1L9O0J11K5j24j51r8P4J40lj13
3124B812n2J03J58M7j09p9j6L5Ml1j17j52n7J80K80K43J12m4k3o3j40j10l8r3p9oK7L3K6l5
3154B816n2K6J1j6O0Q3j2m0L7kq2q1N5J05N5j7j1O8N2M2J28J36M4K6L1N0K5n7m9n2m9J6k6
3187C320m6j45k21j62p9L7Q2qj40j02j7NL3nK2P4N2P9P3Qj35r8R9J57J64R2m6j26l9Q8K6J1
3219C053P4J51J41o5j92j86j36QR6J28N9p2q1K5J32J19J6r1j85k60j18J33J15L4r0p1K6j7
3247B746r5m5M4K6qL1J11R9R5J38O8n9j89k03l1M5N3Q6k7j17j13j02NR5Q0O8J03J37N9k3j02
3278B975j49j4J17J65O2q4p7M0J12M5O0J42lj64k23k06j25l3N7J08N1K7kj9m0o0L5J25K7p8
3308B871lJ16K9J3J09jj32r9M0R9K2j06l8k8L9J33O9p2j13p1M3J11M3j9K0Q9N1p4j01M7J10
3339C197j2n7k4j72j56k2Q2J39P6n0j12j13m0Q3J88J33M1k3J1m7j37k5O3J49M9j43j80j56
3367B742j13m6J3J7M4JJ14J63J12Pj11p0OL0O7M2p7k8L3O9M6l8l5q0p3j0p7PJ14P5N8lj25
3400B874j6J60J14j0r5k1N1m0q1J2O7Km0qJ2%O9J44N1mK0l7k8o7p3l0m8k1J5J4J5l0l0j12
3434B829j23l4KQ3J52Q9k8J3J58J04OO6M2l4k0K5L1j56j62p7o0m7r7j18r8k5N2J34J57N6R7
3465C017J52J24R5l8j53o2N6K3j4m7o2j7rj40j85j58o4J11J26L1QJ16J60J45J51k8j85j84
3493B969j48j26j04L8K22J58J47J60O4%K4l0j38o5l5j00r9o3q6j1M5J7J67K67J17k8m9j36
3521C177j06l7l3Kk7l3p4j54j06kJ7N2Q7P0O5L0k7j7q2k8J32J56R8jp8j11q6k6J33J89P4n8
3553C196p8J8M1q4k08j57N0J01K5KQ8J16J56J36p5j74j48j20jR1Q3l1j11j94j16N0M8n1p0
3582B583p5P7J63Q3O9r7k17o5J90J05o4n6LJ1L3L2L6J42J27J15N9j60k06j24p2M0N0K7Q8J34
3612C031J31Q2J18P0q4r6j04m4M8K1k4j6k3k4j4j01j40pJ11J05J11O9K8K4j9k6Oo0j48j49
3642B876J1J74K21K77K30L9j47k32j20l6k9j8q4p6j2M4N0n3j09p6O2J37J9q4j62q9N5J05R4
3671C067J11Q0%n5K5Q7J6j52j21l4p1j67j58k3J09K25J62l7k4K4n1J1L3n6j25j64l6R7J4j8
3701B769l3j04L2K17J19J7O2P7j4j6K8Q2J11L8m4o5q3n2mJ3r1j44j9O2M4n9j90j48M9J93J35
3732B982J7q1k2j0q0r9m0L3m1q4N8J20O3J18J02%KM1r7o1On2l3k9l9KJ14M0j08j37r0j8k2
3765B555RK7J3n6l2k3j20p3M9K43K58J06L1Ro6o2J19J73R8k6r2n8j7N4O9Lp7n7J5M3L0oN0
3798C189J24O3j02j58KJ44P9Jn3QRl3m5j0K0l3j10j21q5k3LQ7P6Q0P3Jm1p0o8l7P7J38oj25
3832C054r3k3j5m6n1m3M4K7MoL6O9J3j08j06k1J3m9J3Q7O8M8O5M6%M5K2j29l6R3J12J46J8
3865C297j21j71j03j3L7R1J3m0N5J28J19P1k9r2j22j41r1J5L3K8k0p7j3N6M3np8j21m5K9O7
3896B800p0p7P3J22N2q5r1jK8O5J15P2m7q1L3j0j10k6k4JJ35J33O8N0K0p9rj5l1J5qRl5RO7
3931C068L1J3Q2J03Lj20n6Q6J19J56J62Mp4j42k16p5O6N6Kp7j58j27l0O7P3N3J23J09J8j01
3961C218j88p8O6Q0M6K1n2l8k5r3o9m2n2m8q0j9M7M0J38J19n6j08O1J09O8Rk8j57k23j53m0
3992B473J13J23N5kN8J40M4m9qN7J3j04j29r4L7J06K0L7J27J47J51L9n9L9J15J0j16o9m2o2
4022C170j6PJ1j0r7j72j33r2O7J94M8o1p8kJ55J57J09R3j6j32k89j85O0Q9J17J43R5l0j35
4051C067m3R3j6j47j90j36q4OJ86K12P1l0N0Q5K1k0l8K6n2j30k8Q1N6j6q6l8J3O6J19K5o0
4082C063j44k02j90n4J31J77J60J37J5o2q4q6p5o2J4J7j24j18J2Q0N1J12J98K05N7j17q7J2
4110C036j4p8q9j17o9o8l2J04R5P3Q2j5r2p2j24j20o2k6J3j3N0J64J24j5n1Jm8nP5O0R7L0
4142B894n5O0J20q1j43l5J7kQ4J57J31J04P9Nk6M0J8NR5J52J39n4j94j21j33j38K9R9Q7N8
4172C391M5K9r2r2J9m7q8k19j36LQ2P0J9L9N5p4j96j83j46p8O3J21J69J85N4j25j83m6N0M4
4202B733pm5kJ51K02K7p2o2j3m3m9p0o6Q3M3M4L4j2j13j66j4J78J95P4L7M7o2j33l6N3J03
4233C039K7j11j39l8K2M3J0n3o7n0N3J30J15O0J2L7N7L3j4N3J32L0L0n8j13j56j54n1J6Pl0
4264B872n9j21q7J3M4P8P7J38J53J7j30j34PJ20Q3mJ2R1M1ln2n5M6Q1O7O8m1j53j46r0j67
4295B766o8J02K17K68L0k2J7k8o6q5j23j16O1J91M3o6q4q3P0J02p3r1K9j1r3m9m7lM1L9M9
4326B917M5M0op3q3q2jL6p3m6M1jL6L2J7%k2O6R0j8k2J4M2j5j16l1J5j0K0J8j04q9Q5J61J32
4361C015M8o7j12q2QR4L9n4p9qQ6P5k2j3J51J02l2j02q8o0m5m1L1O4O0O6M2J3L7Q5O4k4q9
4394C162m8L0P3R9L5J8%j07j29j44j18p3l9P6O8J6P5Q1Q6N7P2J20N5m3m8n9o2j4k2j3L6Nq6
4427C159p0O9L4o9j40n8k7j9N3P4J1m8j10q8r8QJ23J03O5O4J96K67J16j19j94j24o8j53j38
4456B819K0J2r4%j2o7j0m0j5N1J02J53J48R3K9n5j12q4rN1Q0J3L8m2k21j56O9J43J1o2j11
4487B742p2JO2M8K4P7O4p2n4J06R5J4o1j17q2Q8R9R8J43J15N3NQNp7j01o3K5K5n5q5j1L6K2
4521C105J09Om3P9J16O5l3j16j71j29l3l4k9J9kl6k7l7m5k0L4L9K8j23j52n0QJ43J99J84J46
4552C200J05R6p2k06j12Q2R5L0qn2j23o6k1m5n6n0m1J2P6M3j08j73l8J09J42J00j4o3m2J3
4582B813Kop4k3K2l0j3R4J13M3p1m9K7Q2M6L3J31J38L2j46j77j49r2n4m0J61K43J6r9j12M5
4613B906Q7J2P2J05J31J08m0nO2On3k3l0m7j01j18o0j5l6o0K9k3j8np2l0m1r0q9k5J0O6J11
4646B724J97J29o4p2O5P7N3M1n4q4j67k00j48L1J75J06j1M1O2m8n5O3N6p3j56q0jPL5l3n4
4677B562pQ0J51R9M7n3n9ok2P6J85J30O1L3m4l2K0j05j43q3m6L9K2j05n6J03J76K06J07J0
4707C346m0o8n1O5K5q1q7j15q1j8K8M8n9o5J12Q0n3o1L8K0J23J99N6o3j21n9j4l5Rp7l4J11
4739C078R1k8j24j06n5l8k4k1OK3J3J2K0o6p4k4O4J53J17M1N7J05o7j83n8M4R4Pj4k6l5L1
4771C013j8j33q4L9R3j7p3j0Q6P3k3p6q0J3O3L4O9R6L2j66j18P2J9j15j19k8j07n9L5M3J46
4802B700K06J12J8k7kL3n9j49o4J17J61L8q5q1m9j5pn0j6M4M6m3rRm3R0J49Qj20o4N0l0k4
4835B844Q0Q0j9oR4J64J72J3NJ27J48L1k8o2j81k12k02j36MJ34J74J21qj65k43j48J6J6QJ08
4865B929J03P3J05J13J32J63j0k41l37k55L3J84O5jM6K2m2K3L8k7j08r9l3Q9J30K6l2j14q7
4894B888O2L8r6p3J9O8J28J32L3j06k08j77j2N4J48P4K8J36J21o3j25n6K5J01J16O6m8k1%
4923C252r2j03m4r7r9qJ31J55M1l1o0N4J10Qk0k3k9K1J7K4Q2J27Q2J5j05j42q8k4j1k6k7j23
4955B967l5R8Mo5l0n6o4P1J41O3k1m8o8q0l7M3M3k2K3J67J11l5oJ01J61N6p1j6l7o1k1J4O
4988C296l1J5P7oq2n4n9rj5k4m5m8p2j5J5J57K94K26L3j41k25j48j9ql1rm2r0j13p7p1pJ00
5021B772M7O4Q1j0j16j06R9L13K69R6K6J5L7L0p0p2n4j08j01m0j66j58L9R2Q3O9Jj15r2K1
5051B946RQ6J26M4j31j61j17m6J01O7Nl2j4K7o0j05k2M3J43J82M1o3j94j26J37J00j57j42
5079B687mM4J86J68J26P3m6q2r2q2n3OL2p8p8j9J0r3j33K9R9J10J28J25o7j95j16N9J67J96
5109C107j7j86p9M1p7q1J43R3l1oN9K5J1J33Q8l4j9k2k8J8P4P1K1q0k15k15L4J38M2k5n3o6
5141B864pN5p8q6j3O4K3L0N5K3K5J03Q2l5j02j9M5mP9K03J90K6j71k58k22q5J2m8j02R8J61
5172B908kj17j19p4n6R9K01J37%r1o3J18J57J7k5J06J76J56R6L0m8j24j71k34j55k6Nj5N5
5201B941J17P0p4j50l6N4O6R0K2P9J06j04j81o1QL5L2N4J22J17lj22j12JP7Q4P3N6P2Oq5j43
5233C211k6O5K5J0kk3J9P2N2k1kjn9m4k2ON1L4j0p9n1K5M3L6K1O2k8j94j98m5L2Q2N2n1o2
5268B980k5M9R5O4o3j90q3Ok3OJ15J87J37O0p9j45m4J08J18l4r4o1m0q9q1K0N9K9M4N2K5m1
5300C062j26j28nQ6R8J9m6K2J8j01j43l8M0J31R6n1n2O0J90J68J07O8j55j54k2j5Lk4NO1O9
5331C243R5l2j64j16p9j8K8M0m2n8m5j0J32K59K01J8r8k78m09k68n2J36K06J59O4n4p4o5l6
5360B683J1J02J43O1L6O3Q6N8j2j44j72q0PR5L3N4Q7l9j33j69nR8O6P3L9MqJ0l9j28q4L3J08
5393B937O2l4j8k3n7m0o4n2j7L3M5M0q7q6O2J11J22N0K2jq2n8N1K9P2L7r2l0O7P3J03L7r6
5426C116n9Q7R2n8o6n4n7q5K2J52P7J8j8jP2J53Q5m1j29j92j73p7P5J09O1r8k02n8l7j24k2
5457B568J65J21Mn9p5l8R8J64R2pl9p6j30j27j10j28o6j1L1Q8J40K00J54P4K3q0j02r8p1j0
5487B695L6N6L4k4jpK4J50K20J51K6q5j40j36p9m6M3Q0J78J48k9j06r9j09q7RJ43J96N5q8
5517C208M6R9L4J6L3J3n7j42j59l9J6k1l5L8qn4j8L6J14J42M9j09j33l8P6J54J61K2p5j95
5547C174k19n9J9Q9J67O4r6j30j18p5O9J18M8O0O2J5k9p8j16j24k0Q9J25R3Jm4PP7J06P5o1
5578C289k12r0m7j44q1L2J01j6j04j0M5j2P2J52J06N1J1m3r1rJ11l3j01J0J64J75jj31oJ6
5608C204l6%j9n5o6k1L5R4N8l6j08rP7k2j01o4j5M0k6m3J09J77R4p7j41j6LK6J12Q5O7N9l
5641C382o8o3l4j7n3p2LN2Q8Lj07j29l8J63K13Q9m1m5l9M0P4j4j09q6K1M4O0qq2j00o1r2r0
5674B884j1J8oqQ2Q1J1l8Lm1k9J17K03M2l0j5m2r1o6QK5O0O4Lj01k10j31J14J92O2o6j16n4
5707B914o1K8Q1j5o7m3on1r3L6J42K04K20N4j47k04m6L4j9n5l9mN7J78J52p4j48j2ol8K9R4
5739C095O4j08j21K0P9M%M7L8n3j56j34MQ1J70J39k3j03j62j59m7P5R3J19M0j02j08PO4J11
5769B974Q2L1pl2j03r7L2R3R8LOL8Kj41j29N7J12K8K1R4J28J9Nj7r2j20m4P7J28L9q7j22r8
5802B978j9j1k9q3r9o2Q1K32J42l8r9j3J00J34J34K9j17o9O1J0m2L3P8j15k39j00j8r2k0J28
5832B875J16N3Q7J3n5N2O8N0J51Q0q8o4J6M6J7o3n4o5j17j40p9L1K1k6l4lP8J43Q3k7j06r2
5864B967p2kP0L6no8k5P2j1j4R7J56rj17oJ09K1r7k5J6j00o6K1J21K03R4j9p2k34k55%R8P
5897B891m7%J29J62P8k8o1RL2M6n8k6L4n0omp7k9J07J52J05M7K3J4j30j75j04pM7M9j5j0m
5930C094q0q3K3J15Pr6K6N3l9l6Q0R5Q6P8l1p5pQ5R6l0l4o2q6p4j19j23N4J22M4k9j18k6Q7
5963B997J42J62J22N5l7N7J50kj07j74j72q1o1M5P6RK7nm2J4J02J48R7p8j98j33mm7kN6j2
5994C104p9JO4K1J7J01J0m4No6j06j06l4Q0J03K1m4Lj4nNPp0r3K5J9q5j26j13q8j6J14J18
6027B729P3l7N8J35J55J79J23M6L2j13j68OP5K8RN4N8J9j45j74n5M5Q8K8m2j33p3O0Jj7q7
6058B957p3l9l9m3O6J85J26L8P9Q1J09J4n2N5j6l3N0n7j62q7l5j01j08j61j09k0j8Q6Q7K1
6088B801N5M9N7j9l0Q0Q4J1o4mJ03L1j26j09PK1n4j28n1J7M2R1K1r6r6j5J7J45J97J07N9R7
6120C300jj07p9kQ1R2L2l0l8L2P0K3m5q9j7L0k3j6J5k9j10j91p7R2P6J1m9L2J72R8J2nm2j05
6154C113l1L8P3m8j96j37k5m7j2O1j7r9J0J86J37P8N6r9j43j48j40J3J6K0J8K8K9j0N8K23
6184C005J14o3k8J19J88K8m3k6Rj3r4n8K8K4Jm7j13l4Q1L1l7J10J71L0j09j86j43n9L7Q5N5
6215C063K8l1j33j37q3r7j01J6J43J18P3P8l9j58j19R1J05m9l7O3O8K08J41q1j13O2Q3Q4J65
6244C411J15O3k5j38j73k14p7L7R4J19O1j61k01j1l4j19k3P1N0J1l1K4Q3M7K7J6K9J03L4N9
6274C247M8K7l1p1qL0m4j9j4JM8J8j6p4j30j98n4J19J49N4n6k9L7J8m2n1p3q1m0n5K3J01J12
6307B946J35J41oj45j45j8m4L7K8r4J5J36J31Q1j4m1m4n3Pj4j9pR8P1o9o8j4K9L2N5J35J47
6339C429lj72r4k9k3N4P2K7Ol9m7l5Oo5j37j03jJ32J23R8K3o4q1j30q7k6j00q3N1N0o6j85
6371B501o0Q5J35J17J50J62Q8Q6O0m1r5j4J00N8k2j22l7J46J42no3l1n4j04p4k5K8P4M8k2
6401C211jl9l5lM7J14P6O6J3q0o4Q3O9n8j25j45p2p8o0LL8J4o4o6J5K8M1O9N8p8j08L7J63
6434C069K06R9K2j1o4l3KK8k3j88k56j19jK6j0J04K17J44O6l9j72j38m1o2k3M6K4O8K2j02
6464B861j24m0l7o6k4P4Q4J11J22K8l2l6L3qj43K0J75J09K1R1J51J48Q0p8q5q6pJ9j03k34
6494C024k06N0K01N4q3j18o0O4Jo5lO0M5Q2J24J66N6n4r2j04n0m3LM1K8q5j27p8k7L8M8O2
6526B952L3n0j7K5R4K11K36M7j54j90n3J4Q0O5m3j29j07l4m1L0J09M7k6o1L4J13k6j98k01
6555B760o8J22J54J23J56J57M4J5k0p7l3m7j56j83j03k1J03J03m1p3j17q2M1R9O7O9Q4M1R
6584C126kj5O2M5j06o1N7J2q8j21j06q6O2J23M5J44J04Lk6OJ5k8j02r7n1p5q7j4Q8J19L7J9
6616C002jk0J6J9m2q6j4m0j29j48n4P2M6J1J18J44O3L2M6j6j38r6M4O7m9l4m7j10j2J5M8N1
6648B758R8N6o9n8rk6j31j53K1J02J29J17K6J0j1j61j80o4Q0J05J07N9mL5N2pk4N6K9j01r6
6679B746o0rM9RK0M4J00Q1K0j49k20l7L3k8n6j04j07PR7M3n1q7j6J28J68N7rj5P3P0J7q5j36
6712B593q6K7R1M0j5o1l1j2NR1J74J58O1j06k03j55q0j16j27N5J98J94P6O4J40M2k8K1n2r7
6742B861q6j47j28m9k5k5L6P4J25J56R5K4R3j5j61q7K9j7L4Pj23o8KN2Q7M5J1r2j51j24j20
6773B313j06j13j28j00m7L3R8J29J47J92J23O6J8L6P0K1J6K3j9K5Mq5p7j20o2J17J27%l3k6
6803B642l9L8M8N8M7j8K0m9j29j01n7r7j05j6J04Q2K07L13J96O4j00k35j53j3q0j21K4J01
6831B631R2rr1j62j51n2OL9M7J7K4J55J23RJ1m4j08m3M1K4J05Q2q3k07j25K8R7O9L1o5j74
6862B317n5J27K09N0p5m3jj3p9p6L1%jK0N6K2l1K4P8O2j8n1k6k2q1j84j51N9J53M1J0P1J8
6895B441n4n0r9o3p1n6J9Q2J06O1o4RN3l3J3N1J8k7q3k9m5p3lj3N9J23O2J13J61K4j18j65
6927B349j20j4M0K2n0j21j21j11r3k7n0r4L0K7J0O3Jj11j07k2M9J32Q7K5M8J05J33l7r3RJ2
6958A971j3j22j11J2J10J65J51mj33n5J5J3j03j22m8K3L0M1J6N5O4J7LL2N4N2J02K17J27n
6988B554m8j1Jn2q9l8qk5l0j0Po0m4m3n0QMj2plNk5m2PLrK7L1n6k3OM3P9O7K8q4j77j06qo6
7028A744m8N4N2o0m5J04J33L5M2M8J9J5p7j29j00o2M0Q1oKM6N7O3J3n6k3m5l3P2O7PPj1K2
7062B028j1l0o8j38q7rJ5K3M0l8k9J3L7P9M4K9l7l0O4L9m7j07r2r3m2L6J16J57J16l7j49j41
7094A651p0L3L8j4LK6J4l3n2j1M5J40J05P7L1o4j21j07p5n8n4r2k0J27J73O5K6Ko5r8o7J5
7126A570M5k1j14j61j51p8M0P0J2n1j7N1J31J49Q5O3%q1r5l1k2L0J02O9l9m0O5R5L9n4m8O0
7158A673Q2n6j09q1j3L9O9J8n5m7m4K8L7m6j26j33j12q5QJ11R6N6rm7j1K8M4k8k9R0P1oM3
7191A456P9j2k3m1o9j08p5Mk1r1j6J24J16Mr8o2k7J2OM2J24L0k4n1r9j31j08o5j0M8Q8O1K2
7224A085M0R0P4Jqj4l7l2k8l2J0j0mP7N6J9p2j66j29l1R7N5j2J8K9Mm2q9m5mpj5j5Prm0oM6
7262H61pq4K9J02R4oj70j10K9J02J36K3r1j18p1N9P6J2NL5R0O9mo3m6k8rM0O8Q3j9p0kJ0N6
7297A081J2j40j39n5m7n1j5RkmN1N8o7m4K1M9Q5j9q6qN2M2M5O8M9l9j11n2R8J30l7p8j5j2
7331H29o0o5K3K4K6M7n7j20j7RM0K1p7k3M8l4r8pQ7M4L3L2m9q5l1kj0qm4k4j0o2k9L9k8p2
7367B90Lj1n7k1L1P6R0Jl8P9J19L8Pjp3p7p8n5K1N7L6M2K7K1L2L6O1L7N6L2p9n5k4q9j07m3
7403C84J3L6N4N7M1K6on0j07j13j14l6lk2KNln0j18o4j4NK1L1L9J9J9PPRK7L3m6m2jkJ5l1
7441B8n2L4J53J65Q4o0r0l3m4l8k8n4lQ1J11N7p4p3Nl7j39k10j23K5O1N9L3L4P3K4l1l0m4
7474a36n5p3l1O7J10J09O5j9m2o6l7j0m1J4J38M5n8kJ8p4m9J0j3l4n6j7M1L9j0L6j7m7j8k1
7508b34j4k9k1%J7K2M8N6N9P8L5l4j7J5Lj3l0p3o2j04o7J4M7O3M7M2n5m0O2M5K1l1k8o2j34
7543c74j23
7544d97
##PAGE=	N=2
##DATATABLE=	(X++(I..I)), XYDATA
-57990a164p9k4o1o5j8L6N1Q1R7n4r1J32K29J29p5r2n9q2r5j2L6j0j09o0O9P6%J1J77R9l7
-57959i64r7p0j3M8J30J29kj66j78m3j0m9m9k5R3J48lj35r8r4q3k9jJ1o0r8N7J65J20O3j4
-57928a317k5r1p1L9K3qJ70L01J15n0j04j91k01k07k25j32J4J49J75Q1R0J14Q0O2j03j56j08
-57901a576p5j37j10k1p9j00r6m8oQ7R9M8R0q5k47j80J9J87J82J30Kj08m7mP9O8l8o4L8J55
-57871a837J21M5K4m5k07k71k99k39J13K88K09J27O7M1K8J8J6j00j23l2m1n6PP0Q5O9n5j51
-57843b128j33j07J0R2Q9L8kL2Q7J3O3Q6K0l6o6K9P5Np7q6p5m2j1n2l3k0r0j3M6j5O5J56N2
-57810b028Lk1m1j10j76l11k81n8J21N6j11k1Q9Q4Q5R3J83J98l0k08j86N4K24N1k9o0j82k21
-57782b833k6J83J83n3k25j32r7n2N3J36J60J20P5Qj34j78o6K2R1J02j3p7N3P1n2j52j32j8
-57754b983n0j24pJ46J38J56J50J12Q5j67j94j23j07q1J2M1J3M9O6mp0r4l9Q6R5N5Nq4j44
-57725c062j25l3j3r5JJ97K42Q2j29j89k77j61QN5O3N0j0m9O9K31K89R9k0%o8j78k23j80j01
-57696c527p2j06j00n5J63K02J31J21Q3P4O8M5l2k28k47J8K59K56J30O9J8j35j60k11k61q2
-57670c579m7m7j15q7K04K54J77J39j43k22l7nL6j8J00J48l1m3q5k18j96n5j08k30n9J07J48
-57643d012R2k2K9or7pR8J51J75L0o9Q7j0n9k9j17o6k0o0p0o5lOq7j24k1J7J57K03L5l4j75
-57611d073j54QJ02K5m2j2n6oJ38R5p5%J98J56l0lM3k2P3N3kJ52P6n3r6j27j22p3m7QR4J73
-57579c599J21m6k13j89O7J66k7j70j40r2r2j38j86nK49K71O6j68j47j36o6J9J63J33J9p7
-57553d217k21j83Q1J98P2q5j47l6n6j5J08M5n3o6p2j14L5J77J37P3O5oj02j08j20j20m6L8
-57525d738J90K09M6r2q9j49j51p0l5R6J29M7O8J76K57K07M3q3j90l20l00k34q0M6J06J17
-57499d794P4P9K4l4L3J60J68M1j98k40j48qK4N7J18J89M4j7K3J21J37k6k45j82o6k00k54
-57472e120j23M3J36J4k11j97M1J72K13J33J1j11k00q0K4KM2J8K0Q5J73J83P5J5k9n1O4J56
-57444d502J08l3j59j89j52m0m7p3l3M7L7M4j1pq1q1J13N1o8KM5J4M0p9k76j81P5J86N9j8
-57414e209l4j12j35j3J42J40J51K12J65J7n5o6j8j12k08j47p9j3J3J40J15j79l58k15J79
-57389e679L48K20L9l9j08q5O8J16jn7k1r8p4l7O4Q0Q8J84J08m0j03j63j18L5Q1J07N2n3J0
-57360e076k0q6k62j88p7m8j6k5qJ28K15P0l8n2mj14j27M0P7O2J62K34P9k9o6j53j38jr6l00
-57330e857k14l1N8k3l29k41NJ23J65L26L29L2pj7q5n3Q8J89K34K63R9j61k32MJ37P1j1n7
-57302e195K5J14N6j17k5n6j16J22J13m5j73j60k05j16r5p6L3J02O8m5j30j11r6j08R4J62
-57276e980R2K12K32p7k01jm7j74n8J14J24J60Q6n0m4Q5N8q6j48j20q3j08j11P1J80J44J89
-57249e541K22J84M4j6j8K0k2q2j74o9M2N5J5j8r7l29k60O0P6n4n7O2K09M6k47j28J30K41
-57221e706J64j78k55m0M7k6L6j19k54j00J00K48J21O3O0L1j15k64k30j8K14J38j18r7l6j5
-57195f349N9J06P3M1r2k7N0n2mK9N8J45K27K60Q1j43l44k76LJ66R1q4k12k37J0R9K04J85
-57167e933J40j5o6L1q4j64j26m1k9j06l7n7j14J14J63M7P5K40J24l5j29l62k85K2L64L83
-57141e880Q1j81k32L3J52J44j4n6N3K00K66J50r1k11k14k69o5J70O9J0k6k52j81O0J13PJ1
-57114f153R5J67R4K8J1k2rQn1k6j47j99j15j05jJ15J35J05q3j21j4L1R3J34m4n1M2K5M8J0
-57084f000N3j1mP%J8n6m2J9o3j88l27k06p3K8J56J42j18j65l7R8J06lj8J35J85O2l5m0J1
-57054f366j3n4p9K1J84K07K11K99J43j34k28k63j60QlM2J98J5k66j18L7J73J68j9r5R8J96
-57027e798J9j16r6k08j90o3r6j6J00M6k5j80j10r6j1J75L16K34M5L9K3L7m2k02q0K9q1j54
-56999f501j35O1K42K23J48R6J1K2j37k81j12L9j3R0K62J30n6o3K8J95P7r5j97j86j03j9P9
-56972f195J15J4j69j75Kk1l16l03N1J96L15L43J30n3k48j41Q9J24mJ53K86Q1j48j78j11m7
-56946f210q1m0p0r6M6Q4J00R0J3j53j69J12K04Q6K5k9j05j04N8R5K5r4j5L01K43m7k23k80
-56918f234j87J12J59j42k43k5O8o5p5j01k8o5O1K80K70K08K00j10m78l80r1K6K11J09j49
-56893f669j52LN9j42J7L23K23j03r2K42J99j20k32m9J52J86K52K4l39k59k5j3j51j47K8Q1
-56867f704NJ53P4j74l2J04R1oN6J73Q0l4M8J15o3j89j07q2j62j01n2k5J84J05j46j96RK69
-56839f607L17J42k77n00k80J23K70J48P7k6n7j36k06j57NK41K47K06J47M3L8O3ok18j93m6
-56813f642M2K26K67R2j66j04J65J80j10k95k48k57k77m9J23J22J36P8q9P8J91L9K2J8j09
-56788f567r8L2Rlk9q1j9l8q2j43j38j43j44J89M12J43J07J60O4n2j36j58J8J23Q9lR2J34
-56760f262K9n8j97k95l44j04J22O3R2Q5N1M2J26K07Q3j08j02J6J34R4M1j87j82J41K87L1
-56734f195j45j8N5L9pJ08J11K9j5m8j03j45j95j63q2L6M6J13J61K3k58j95m9j52k94r1K33
-56707g201L39J59j48o7J40L8l6N7J66K90K47n8r0j27j74j35KN4r7q4J9O6K7J15J40K49K49
-56680e860N6N5J56J10j64l47k47r9J09K43K03q4k43j30NL6k2o9p8j3J2P9J68P5j96k94j12
-56653f651Jp5q5P2J45Q3k8RN1o0n8NP7L9K8j15j68j55j22Q1J51K67K88J75J24m5m1l7l1M3
-56623f032N8M9K8r3q9j66j98q2m4r7j35r7r1j95j65o7J06J96P2R9J48N2r1R8J56J6j42j14
-56595f820%J22N2O3J45K9o8L8J2m8p5P3J06K7Om5Nk9j63J3K68J65O7J7n8j42j29k23l23k08
-56565g123j52J2K69L63L04J18k5R3J55J3j49l02k50K3J76J4j47j80j32r5N1J81J87J48Q3
-56540f365NJ10N1p2n4k0K7m7J15J70n0j67j18R3J99J58%l9o1j04j94j72J0jj58k05j77j1
-56512g077Q2L9k04j49J47K71K29K10J94j15j88J06K28N3j42j80J08J10j13n1J71O1j01q5
-56488f396rJ0Kk8J57J81Q1j22j07J34J44m2K1J62L2k21k30n6J69l5k26j18O7J45j26m11k21
-56461g043QJ04J99J19M5m2k18j39P4J21o3j59M7J15P0K21J59K2j02k8J22lJ2J37K32K12J97
-56434e581R9k33m89l64K4J04J10K39J97O8k54l97k31j34q5K9J74P4o1l6J17K59J73O3j01
-56409f236r8N9P1K8L3n8J8J9j60l21l43j43J74M07L06J32j5l6P3K3J7j6j04J39L08p8k63
-56382f064k17k33j84QJ4q5j61j78J9K98K70J02k4j19j27O0O7J71R1j40r0M0P9K4l3j37j38
-56355f687L3M6N9j66k25j03J8J52M6q2L8N9m6J21O9j30j54j6J23J73J32J59J80l2k16j68
-56329f617j38p1R9J75Lo3P0J17l4j11p7m1J06K08K04J8k11k43p2O9M1J00J00q5o2m9j96j71
-56301f931J21L02J35N8J4n9o3j72k18j00N3K5J04J63L6M7K21L10M5j54n4k1O6O9k52l25q4
-56274f664o2j05l6K3Jj52k39m2J59J18j22j14m9J93K88R9q7m9O6m7o4m5r1n9J40K13M4r3
-56246f776J8L38K98R5J4J6M9J0j53k61j58l5J28Q2%j57k64j69j36o3J72K79J86K2J3P1j6
-56219f397r9j87j04J52J17K1P9P2j37j67n4p9l2L0J14J49l7l2J22J50N2k41k16l9J20P2j21
-56192f692q6M0P4J20J46J25j16j00Q5q0r1Q1M3m2J7m2j03j6R9J45O3n9k86k09NR3m4P3K11
-56163f546j2j14j12j47n2L6J38K23J15L5R7l0j34o1J55K45R5l1o8K9o4q6l2l3J2O2p2j52
-56135f504j2O0J11J74J70P4k1j37l03l11j62J89M28L94J24j21j9n5k71k95k23j18j39P1K53
-56110f643J15j4k52l54j95K2J86J55J69J24N1M9pj06o4k2r5l5O3K50K33P6J66N6j96k19j80
-56083f667j78j72pR7q0k78l50p0K59K35J09M1j40o6R0J21M9JJ07Q8j75l23k24N4J88K47L84
-56056f660L32L2j03J29L10J22j77l61j72l3k8R2P7o8j86j35j84k65l22j67J28J29J51K62
-56032g097K11J16O1K6N4NP8R2r9k59k41k5Q9q6j10J21J00P7N9j94k70nl1q3N4J90K64R4n6
-56003f865q2l8M0O1N8M8J32kq9J49J59k01l97j10K66L29mj49J4P2J55J05o9j89K6J92J92
-55976f197J61K3p8k1j14k44k08n5kk4r4n8K40L52K84N5k17k19r0J7P0J4o4n0j0Q0P9N6K5
-55947f289q5j93o5J36J81O3k0q4l1n6j50n6R9K9q3q3m8N5P2N9O6J02N7o9k18j96JQj00RL04
-55916f585J87k05k41q1m3j51r6J29K38p3p5J55J00n8j72k39j28J35J40J19R9j16p9M6Pk4
-55890g011r0r0J47K55J90L6r5r0l3j1j8M1J78J33Lj71k87o0J10K6J00P9J25J17K2LM8N8l3
-55861f318j36j96l31k83N5K71J78K2J34K62J34M2N7K2Qj83k39k20q2n3j91l6J3j6O6K08L1
-55834f781J3Q8m5q1J31K97lk23k07k07j07j39j53q5l5o1jR0K85M62J89k44k33k1J09J24j00
-55807f938k35j60j52j76L1J15r7p8J42L01L62J13k03k89j54N4m9j56J29K64J50P9Q5Qj9l9
-55781f912Q0K31J55R3n8j65j64k7p5k06J7K06J36L1k2K9J12O4Ok1k21l44k01PK40J53PJ17
-55753f732M1m5m5L8J32J04Q0J20R0j6j30j46j82m4j06j77m6J48K31J2j44L9J63k4J15J76
-55727f348r2k23r3j68r9O9N4n8m9KkN8J70K26J28Nn7J02n2j04J18K95N4k93l03l4J55O2J5
-55698f462J19P4o6q8k0r1j24j66k25j82P6K88K83J39j40j40p4m9J2m8j50j3P4J49J15J13
-55672f596J02L0Q3j1j22K7R1n8r7j7K2J3L3M3j17j13J61R8K7J34R3q0m3J11M1L2%k6mL0k0
-55641f133n5L2J37j2j31k78k76R2K32J90J90J71Pk46l00kJ56Oj9J9l2j62M0K57L7L4K35J72
-55613e639q4k34k36j17K2J6j84k17pM2j62j62q8K5J23J58R2k3N1N5m8j06J6Q5R9N3Kl6k03
-55584f707k57K8J84PL4p7r2k06m48l11J07L02J25J19J86K26J41J4K0po9q1K4J84J72L4k05
-55557f553j07O9J67J88k9k23k36l7K48L05R0k2k5j93j82O7P6O8J99J25j81k35j60r9m5j45
-55531f870k29n9n9j38O2J94J81jr5k9J17J37J52R2pk6oK9R0Q9j19k15r5N5rj17j68O8J36
-55502f840j03r9lOJ37K73K40J46j72r3j1RQk3Q3N2k09l16NP2q2j58M2O6R2J44J23N0n1j2
-55472f624O0J7p0j07r0m0L9J09L14K60P3K7m7k18k42o3J05l8j73R6J46K13J64N7L6j16l64
-55445f476l04j17J5j5k24l59j31K80L69K22R7o5k3J23J5o4OJ35J59J80R3r2j65j39j29k23
-55419f832j61n6L0M3K4J15J92J88R2p1k10R0L54L00P6j18k33l27j19K5K9m4k29k06rJ22J64
-55392f771K26K41J5q8j31j49n5J58J23K1N4j1OJ22J69j6PP1j85j92j00p8J22L06L05J71p9
-55365e738k02l3l7j74j68q9n5k9j7l6%L7m9N0O0q3O9J0j63j14M0J61M7j76j96p9N3q3P1K53
-55335f670J07Q2Or5l8M1jl7J6q5j17k3J05K20J75J7j63k09j91r1J65J62J00K74K84M6l22
-55308f242l62k38k50j11J4J38K49J48j8j50m5MnJ33J29O5Q5J88L64L38Nj83k51j91j3L2k15
-55281f382k20j06R0J12J01J28Q8O5m6L2O5j38l10j87J06K27J51L2M7K3jO1Ko9p1l9NJ12K73
-55252e849N6k6L5k7j32k32p9M2j2Q8M1n3O7o8k73j52j25M1Rj44O9K34K06J95J31L7j11k44
-55224f276k38J8K25J95K8k09k1J37P6o5o8Q1K5j15j08q4j13k6k4J1J7j66l49l38r0K03L35
-55197f939J72J29p6j19J58N3j74k32l07k66N4J94kq8M5R2K0k21j94J45L19J42j07N4L00K25
-55171f623Q5J20J74J61J11m3j97k13r8n7k3k6n0m9O1J28J16N3k4l08k38K3J04J2j38j03l8
-55144g080j10j86j39K47N86M03K8p9J18J86J3k71k87n5O9M1O6J44J04r7r0n8q4j36p1j32
-55118f870n3R5J97K55J26J0J79K69J41k09m16l24k78k04o6j41k7J20K48K08J2O9J21J9pP7
-55092f449K06Q6qJ33J04j45j99K6J89J50J14j02k88j40M3J82J60o1r9K5J36M5j47k92k75
-55067f606k69p2J47M4n0L4J25K47P1J38R3j51l69m51j95LQ2l1r4J07K71J07R1P0n1J0J06
-55040f593J98k6NJ62O2j44j34j3m5kO1O4%q7j09j21k4J7j00j14p2OJ27N2o6j72k41j12J24
-55011g297J03o8j31j02j5J25K04P6Q5J04KL3J08Q8K47K76L2k83k64J59K09q1j99m7P6P1K10
-54984f279J82J83K32O9J3k0n0l0RP4N4j92k07m8k9m3j54j22n2j23j57r2o1Q6J22o6j49m5
-54956f895J3k5K43L43J22j55j53n5r2q6o9J5R1K37K06J46M7p9q6q3j07OK12J59j24k48j83
-54929f600j28j57j91k37J3P2j43p2J78K77L23K50J59J28J84J92R8j05j36m5j19j00n8j79
-54905f396p9K01J41j2K4j54l02k01q7J00J15J17J1q0jj02k23j30n8k2o4j67q0J54J01M9J44
-54878g001J78J56Q7l2j33K2R1k2k5k7j9R6J68o4n7L6o6j15mJ67J99j1q6J4M0j20k32j60m1
-54849f961J7K1ok3P4K78K16j6j39lL85L27l4o3j35r6l4j82j72j9qJ6J34P6Q4K6j81j86oQ9
-54819f521J69oj53j54KK16K16R6j37l21j64J44K84K51J79j2k56k27O8N6j03r4M9O3J60K15
-54793e980J12J6j99k51q7k5j23n5J33Ok45j97O7K90J23j29q9J19J84j0r0r8k27k82k76j02
-54767g415j6o3k1K55M85K83j8k80k86j48J1L23L88K48K10Q3j08p6p6j36j53L2N9m3j30j68
-54741f760k1K12K85J15r7j60j60k24p0P8K09K97J15j73j79j72j53q3L4J96K54L13J64j06
-54717f086k24j96r3K6Pj2R6K18J89J12R9P6p9j34k65k52j22j08p4j17k33k3K69K18J45P4
-54691f489J68J57J80P0j39j34j78j14o7m0Q9L7N2l4k77l24k05l2L25K99R5K05K43j21k83
-54666f517Q1K82N7o9J98L9l26k86k65k68J2K21J36l7q1j0j58k38q5M8J82L56M04J04k72j75
-54640f667N0J83K09J01j37j96j11N1L2k71j94o0L8K02K71K98K09P2j10j02m5Q8J65J40R2
-54615e692j64j75j74l92m07j14J17K35J48L8J21K16J68jnM9j28k38j17L6Q3J49L9m9j60l59
-54589f776j40J23K43M7j31n2j1j2l8j23m4J40J91J81J72Q9j1j07j17rJ36K72L51J65m2k36
-54563e739n10m90k8L18J83o5M0J62K8j20k65l82j85J21K95J55J2K8J31Qq9L8J39R9K7q2j29
-54536f300nJ1J29Q1r0p9P9j04l52j10K40K08L0qm3n5Q7J22q4k17PK70K85K21J45j84m52l31
-54508f499r6O7K01J08ON5J7j38p7j02j02N2J15l7j67p5L4J22Q4L4j96j66l2j9J54J82L1J55
-54480f289K65J09l1m5kM6p0k25j73j48n7o1k62j58j02l9N8O1K1o1K4Q5R6J7l1R0O2K9N1M7
-54450f693N4J44K24pj89m4N4l9k9L6M1j68l15r3J89K57P0j10k02j05N2jm8j03o9O4K28K26
-54422f576N3m8J1P5J03q1k39k21n3N5j80k69QL02L07N4j90oJ84P1L8J63K10J22J7r9j17J3
-54394f293n5j40OJ87J74Nm8m0o6R7R9j52k06j76k37k81j08M2Q5Q1J11L7M6J12J20O4j50k18
-54366f904K6J61O3l2pNjN4NN1J39J91R5J04K69ll35j66J06Rj90j46O2j3J00J94j00k21k8
-54337f512J1Nl9R9R5N9O7q7k71j21P7j37l10j38q5j67O3K97L77K40R6L9j49k79k85m1J07
-54310f989m1j0Q7J70jrR1m3j26M9J37J49K31O5j92QJ71K5m7o1j69n5O9M3O7Qj03L6jj67j32
-54279f740J13J31Lj52j70j51O1J63K51L53K39O2r2r1L1nk3n4rj24k67n9P6Q7l2k0l0L9J7
-54250f393J44R6M3N7M7l8l76m62j70J34K53J88r2k12M3K42J60oj39k70k29M6K36K40j3k00
-54224f671l36m35j46K64K58M2j03q9J96L70J53n3O2L1q2k09k23n6m0j76j07R4J73K27K14
-54199f642J74R4n8p6q7r6j3j5p5j08p0Q4P1J09K59N6q1J30J71P8j04j96p9R0k4K3J79J57
-54171f049J14k2j27m5J30M7m2K3o7j86k76k47k7J16O8j13l23m5K42K29P8P4k0j87k29k89
-54145g173k69q1J16K87L62J01q7j1k21l26OK09L72L50Kk84l02K3K88J23l6j96l37l20r8R1
-54119g411J35J8k3K1J44Q7J80J53P5O2P8R0j01l04k79p2J12J51L47K14k42k15J7J44K16K62
-54093f141J36j92l07j07J03K34M6j32o8k42l10r1Q8j0k4J57J65qq6j12oQ2MJ10nj10M6Q1
-54065f699p9k23k00q1p0N9K96J73k3o8k3M3P0J10M1j27r9j3Jk6n9n4jJ05J54J25N0J1lq6
-54035f696j46l4R4J63L44K51p9r7R4J21J42M2k51l07o9K34J97j65k14%j9k61j60K0jlL6l9
-54007f803l8Q3N7j50l44k01Rj08p3K39J68J74J98K6K5L9r1j69j8J65J29l2n8p5j4J07Rk29
-53979f975l10j56o0O7J52K08J14o4j7Pj68j25J22K59K80j0l77k81qJ32R4K20K48N2j48j46
-53953f890J09Q8j07j01o1l2k2j3J13J62j1j24k9K74L35J25J9j17j64r5j27j41j68j51n9J17
-53927g070R4r4k49RJ89L4q3K4J62R3Q7M1l2j13P9K57O3K9RRk1j7O5K6m5k73l42k21k03j10
-53897g603K38K78J25mj21j09J47J66m1L3J55K13M2l6Q4q6j19j5k5N6m8k97k07J33J80J8n
-53870f848j39j04O0R0J40k3j30n0J39M9L9J03R1Om8p2j29q2N1J35J49J10O0n2r6MM9J0J42
-53841f346J61O9n0k16r1J55O3j13m6n4j01n7k06k92j24L4J77K51j9l31k07o0O3L35K04q5
-53815f886j85o6j03l4O3K10K28J27J43K01J34Po7j32j05j36j62q3J27J61J81R8k3j21k8J66
-53789f285L17K74O8r9k66q3j67k64M2K40J64j07k60k88k38j25J14K11R8J01J15J01l4k05
-53765f576j02K9p9l6K10J35q7o7O3J36J56J38n1j95l01k89m5r6o0N3qq8l9k0J10o5j93j25
-53737g492P3J93L01L98K81O0j85k93j67L3j8p5L5J11P3J94K31l7j12o5j34m2J2J9R1M8L6
-53710f431k77l45J0K87R4j20o5N9L12N09L73P3q6q4j41j69j00NM8K25L60J62k0m9k71m58
-53684f099l91j46L1q9j38J4J30J29J06P7O8j87p9K34J59Lj2J34L1m2J14o9l34k21r1k70j39
-53657g077J61L52L11O2J4j44k03Km7j85j68n7J38L16K99J04j62j26N9M0p2p8M7J61K04K19
-53631e830N4j88k61k09j04j9J14j1k8j30k07p5J00Q8R8Kk4R8J38J74J76M8l07m58l09m5J55
-53604f960Q5J79K14O4j18k8K74J95p2j20k0j24j14M5K61J71Pk4K1L2N9Ro2Jn0j79m6J57M8
-53575f095j30k84j19j60k14oJ26J95L6m0j59j95J15L81K50O6p5j66o6j26j69j14k4J11J58
-53550f704R0J43Q6r9j81k33n3k3p2k7j13j1L35K3k59k08N8K11R9p4j5L56M97K47K2n8j28
-53523f091k37k54j81p6M3J0M1J94J46q8q5J2N0lj26j59j4J98K71J14k8L0O2j6M5m0j81k94
-53495f657k42QQ4K18K43J19J68K59j6j95q6m2j88j28pQ0J4j35o2j42k10j00P0J61P2q9k81
-53468g084l13kQ1r4J23K43J51M5o3j4L0K05K50P9p5j49j53j99k64k25q6O5J31M8Km0P4J93
-53440g041kj64j5Q6pn5rr8p0N9Q9K71J82O5L0m5j05j03J1O9p3k15j68kO1O9J23L10J84K6
-53410f537J2M7J79J38k0j08j59j99k07M6J62J01m1j38J6J08O5J44J93K8q5j99k21k37j62
-53385g074O1J72J48m4j82kJ10O3qj9J41K15L4k42k55q4K1J37J59m4k42j82O6K18R6N6R6j20
-53357f705k73k70q2J29N7Q7N5r4j72l4Q5P3k6J0J01L2O0R1M4j68j57Q4J24P7J52Lq5O6k4
-53328f760j80j21J80K69l1n1k6j35k19l6K04L7j25M3P1q2M8K60K03J28L3k41k39M7J23N6
-53302f544M3rj21n9k57m15j54j4J51K21R1J19k0p8O1K07K92Q3q0K2O0J0ll6k24k99o0J37
-53274f876K73K06j09l13j57nq2n7jM4J96K75J19k13k04j73j38Q0J09Q9o5q9Q9L0J4O7RJ68
-53246f714K41Q1pRJ8j1q9J7K25K90J56j08k79k21p5m4j61n4J94M36L99k3k45j74k03j39L6
-53219f445n0k05l07o1J46J14K5R5J94R8K15J02j72k80l42k72n2j4o4J72K16K78K58J01K7
-53194f223j96j60M1J78N5n4M4J15N2j7j66j6J24l04k55ll8j60j32r4K15K05K2P3N8j3m8r8
-53166f795j14J3NO0K67K14J0q0j29j62j24l0q9OL08J64o6m6J04J69p8l04q1J50N4rQ0M3j51
-53137f611l65m06l27j59j18n9P0L67L50L8p4j00r8J32J29O9n6j50j02J77K31J00J84R6q7
-53112f769j10n2j6j91j58J05J60J04K06J78n7n4n9J3J04J39K17J18j62k90k00q0l6j21l7
-53087g048P9p8j00K3J49K36K00J56O9Q7J76J01J0o8k27k07n9q1j76j51O2L82L56p5k53j0
-53061f447K75K06q1j13k9M9M7j00j09j56j07J02J64pq9rJ86J28j23j12J2Ql6q0N2Q8m2m0
-53033f363J25qk43k91j88n6J8J22J29J5m8J17L10L92J83l7j07k86k33L5K58K05p6j33o9q9
-53007f318l57l72JM7J28K46J28Q1J18J34J04o9j03J9J31R8j17l21p7J64K03J86R9q7k20j61
-52981f315j54q5k4j14j68R8N6o9L4m6j71j36J56L81L29J34n4j80j24k6K9J82R6k29k11J0
-52955f601J37J04M5O9L7j55k13n9O7q7r2J02J68pk09l15o4L70L04J31l9k30j19K3kk53j27
-52928g015K18J17L0J9J60K72L4j3l6j08j39j59Q1J63P1j02q3K6J19Q2m6m2j79j45O8J98J55
-52901f254K6r5k70k50j61mR8K6J20J54l7n4R5nJ15J57j01j83jj5o0j0l4j31k60j20K4N9p
-52872g178q3rn7j62O8L01K58J24K55K14k0oJ86P5p2j72j99j11j48j15o9J02J42l5j85j38
-52846g034n0M2J52J05j51l57j96K55M66K41l8o5J1R3J56K32R7o8j14j51n2p1k37j72J78L80
-52820f348J60q7l57l78j41r8k15r1Q5K57L83K12o1k4K08J23j01j76k15k01n0J24P2p8n3Q1
-52794f969J84J84J96J3m4O2P3R8J40J07K5k06k66j45J1J0j89j67k8JJ37J98R3J32p9k24j63
-52767f816j29j16n1Qj6n8j2K53K04L6n7L4M0j10j79j30kO1PM7j6q7Q1K44K50J30r7j1J40
-52738f352P1k9%R0K7j33j56q9J19K21J22K2m8k84l43r3K26Q7j72j07l1j77j80J0P1M1n8j37
-52710g282j80p0J33J95K3k4P0j1j09m9J12P0j96j04J61L10L4l4J7lK08J45o9o5O2k1J07K45
-52682f325Pn6m8j9k8q7l0k7m4q3k38k58o4J07R9PL7M0O1Q6l9Q3K09J49O3R2J72M1k18j54
-52652f465j4j9J63Rj21k7j57l45l83l34q8L08M24L46J46Q9J59q6j14j31j50J32K47L0j05
-52627f486m1k20l46m6J80J53j8K7J47l7k49o6K39K66Pnl0o6P4ql0K8k1j63j22N6K10R0k7
-52598f504n7j05o3o3l5Ko4j30j10Q0K88J07j26j69j22K3J11R8j94j80K1J02K04J69Q5j04
-52572f736p6K3J49K59N2r9j8N4n9k02k25n1O6Mk8J68N3l02k12J23J71J45Q0N7n5K8P0p9j51
-52543f791N0Q2j03k01j46k1J42K08k9r4o8P7J24m6k20k92j18L9R8K40K04K06P8j92l34j35
-52517g242J67J18J53J94l5J2K59R2o0j29j63K4J87l2j42q4J5R2M8m4Q0J64M1r9j63p2K7j62
-52489f754j99r8j21k43j57J24K04J31Q3J74K27k2j42j51j90m0J21K36J54r3j32M8J2o5J3
-52464f880j6q3Q3K12K48J64J36Q6R2N0j44k95l08j41%L6P7qn9J7L08L33R3j71j55j46j63
-52437f634m9j64k3K66L07J48l4j53kJ14K15Q9k04l52l30J2L71K05o0k7j21k13j16o8K3K05
-52411f595K10p5k28j50j00k56j57J30o0j90o0p7p7J21M06L66M8j0o0J6J09o7m7L6L3J04J36
-52384f494Nq6J03N4o8j12k07K4J72K70L26J12m9j86l68l16j06j9j66j53O5K05J41l9Q7J46
-52358f659j3j53p8N3P7k5q1m2K4R6o2K4K16K85Q4j5L2M9j9L7P7k61m79n0K72J54Q1pR2J57
-52328f134m9j07jq6j24nJ50J68Lj11j57k52j97j27j25K2n3N6K72K05R7L2j37k97j09P9J0
-52301f977L1L5l6KN3R9j3J57J36j1k0JJ93K45J7o8J00kl42l79j43R0J42L1J16J90J99N5o8
-52272f167j06k29j75j54j89L2L05K44p4k20j69j64j81k61k0L21L31K84J57J0k5j03j49q5
-52248f787Q4J29j59k34j9J20K1MO7Jj21j20J74J44o6K3J57J01O4Q6J66K12J52r4k71j43j45
-52221f454j57j2Q9P9L1RM6M5m0P8M6j95l32m26l95k46LK69K15J22J72K82L08K26J21Lp2j71
-52193f356j46Q9J14J03J99Q8k46l45j84k01n0P5j12j86%R1J24K16J27m2k32o8Q3J93L15J90
-52167f161M5L5l5j38M6J80o5k11j95j22LL2N7j05k10K9R4K3O9J12j1J38L06Q1p3j96k82K
-52139f552K73J31j20J3K08K96j9l26j21r9l2K33J18j8j48l03j29J00J85N7m4j16k7N7P9R6
-52113f208l8L0j8m8J76J56o7KJ36K26L1k24k22q4O2Q4Pq5j10q2k4k8m2p4n8l2O1l9j00K9
-52083f583Jl8P4j4J8J91J84%k78k94j18p0j26j14j4P0m6K3J25J11P9J01Q8r3k21j14m4O5
-52055g037J83J63J54j86m03j39K57L76K68P3r6k07k52k97j74O9L40M97L19O3j95n8j21k28
-52031f631o8J85J51r1m5K9n5k14l45k15J41K29L7m9K2P4K3j37l8jr5j57jK91K38j48j20P8
-52003f912J30J03j2J1J24J64L7J6P2j15k55n3J42L9m7j01j95l16k45m3J09oj11L0J09Q6R4
-51976g145J03O1M5J24K85K33j5q1K2J18p2j19k4n3j80r8K52K68J40J18Q6l9k7j87j46K0k27
-51949f538m01m53j69J30J91K05J57J82R3L0O6J61J32j6j59k01j85j26M7K86L39J1j64j44
-51925f526l01r1K20K32P5m7l2j6n8k1J8O3P6k8j75o2l6j60n6J81K42R7q5r4J28J99R9j20
-51897f278l09j65J74J96K05J65p7j19l4j07k15j26QK6J19O0j51k04k23j38J17J70LPO1P2
-51871f763M3j32k72k18p0K40L13J10lO5P9k8K9J09j2o2J4Ol1KJ16M3j02j33m04l93o2J2J15
-51842g389L9J5P9L55L47J4k4R9J06J58O3l0m5l2J60J40n6j82l35k54J7J40J68j27k75q0J46
-51815f783Q6N1R5k8j41Q9L09L82L04o3k49l56m10k25J08K71J72O7%j40N3K21J2k3o4j94k05
-51788f661j10O3R9M6M2k19l14j76QJ27J66J37P0P9J25K40J93J0qK23K14j23j88r1k18k55
-51762f521j86k00k05j49r2j0J4k9j35K2Q0K9k8Q6J28o6l5O9J33M4j58L8K93J79j40k75p9
-51735g193K31K45jj28k5J30J50J13J15J04M7p6j02k19j86j54k09j39o5K3K9o5P7M09M24L07
-51709f158L8j47j73n6L4J89Q9l0p9j29j46l5J5j4l4r0r2Q1J09nl9j99j25l0MJ10J57K52L17
-51680f186K93J56k9j43l07k61j04o4O0J8j90o0P2R7J01J22J70K9j02j08K5k2j38p3M6l9l9
-51653f676Q6M8j17q0k9P1K77K27l9o9k5l08k56j10k9m3J39J81Nl7l9r3p9R3J12J3J5n6j50
-51624f968l5J08L6j44j32j06k6J40J84K74M04L88J62j35k26k47l46l65j25R6L8J27J29P3
-51600f696Rr7j15k3K9j22l42k46j62k20j04M5Q3K17K53J32O4R4J18J19J75K3p5M2M8j55k49
-51573g155j08N6J79J56Q8Q1p3L2L19L07L9r9n6R7J09OJq5j01j04j32k07j21j7N4m7j04O4
-51545f821K52J35q5m8K36J50q8j21P3K43J74q4j15Kl1j5M8o0k11j31k6l3j23p8J5K37L72
-51518f133K12j17l27k02J0n6r6k4M7J91K96J19R0mj90l00m41j99l4l8l8M1N7nN8K19J76N2
-51490f636k5p7J3n2j36j1N0J94J12L1n0r6j02m1K56K39K09N9j71j77j31p7j16j02k65k26
-51464g328J80L05L5j8k3j15N3N3M7J6j70m5J96l3k03k7M0m2L9P6J36J22jj07j63N8M18L84
-51436f117nm7R0J09Oj14j39j40p8j86j18O7J14q4j80j59J46L43K79M2%P0M1j13j83p8j92
-51409f626r5K25K76M5j52j50l9J03J47J49L4m1j49j41j48j96j3J63N2j92k65k72j77N0K92
-51384g120M18K85N8J14J44j4pk8k7O3j63k52j8J55Q1J4k89k11Q4K3j4P8K95K04L0j87k60
-51357f544j65r3M0R3J04J8k1N8p0n3J59K39K05R2j30k67k76k03q0J51J80J61J28oj66L7K39
-51330f170J07n2o4m4K2j68l99k33Q4K68O4p6J33J89K5o3l9J76J31M7R3J66k5j98j15j64j72
-51303f477q4NJ45J10J4j49k76k58q2J25J45L14L34o3k37r7q4n8PP5J54J81O9j05l6N2j1j57
-51275f444j06J8J8L4J9n6p6P5k8j70l4K30K63J41k8j67k35k00k6k9o5J16K01L7n0p3j30k76
-51247g041k60j6J44J02J19K4n4O0l9j22j17k7O6J95Q0J5J37Q6n5j59kK86Q6q9j16m9J04J87
-51219f455J64J20R8r6k22j79j13J7J05N1n5l08k48J72L45K84J84J06K38M9k43k80J9J70j76
-51194f253l44m4K8q3N0J28k2q5m8Rpj64j45k8J65J38n8p2j09n6RJ17J23P1q4k82q5Q9N9p
-51164f990j22j01J31K52J56n9j60r3QJ7K9k7K12M88M46K90O3j76k40j29q5k34k35r8L6P8
-51138f543O3J24N0j05k6N1k9j01j45n8P7J40l6p9o5k42j32Q0J50J48n6q6o3O0J40J08j01
-51111f676j10k8qj3P7P3j02n1O8M8p1j54M5P2j24j08M5R0J40J22l3j0k1l9R3O2j53j01Mj39
-51081g002j52p6k18j63K8K26K26Q4K5J8J15J61j68l55l60j48L92M09J67Q8K6j80j70J03Q1
-51056f843m9J6M9M7R4J37M1j06j26j6m2n1L0J02j36l53k22p7R7K83K36K70K49K22J96k1j61
-51029f134r9j24j77j57j82m1K09K45M1j6Q4Q0p7j24p5j13k76k99p9K24K62K81J91N3J22K47
-51003e934m0k54k05j06k9n9j18j51q0J35K95J87k4j92j33r5K7J34m1m7m9j56L4J05j59mK46
-50976f713J02LJ57J26j87m52l88j25K40L98L68R2r5m3P5J45L2J1p9l01j02J07kl1l3k6Mo4
-50948f781k6J40J81J33o1j14M4o3j03l7j86k52j5J09J39J72J14J9j24l9m7j2Q4Q0J4J25P2
-50921f434l1J8pj0QRm2k01j56n3O2J84K00L55L52J89k16l77j36l5j16k53k76j99J7J47N3
-50894f948N4R3o4j6N1J21J19J24K20J88J15j2rJ11K0j84l27j54Jr2j0J26J11N5J45J31o5
-50867f096q2j64p1J69J42r3k05j22J2J32K8o3j31j31mk38j70P7J10K08R5j17n1m2o6O5O8
-50840f740p1p6M4J33R9J89K09P0j29k74j14o2j92o7l1j20P0K46K05ko3J24Q4k41k50L4J74
-50813f751j2j92j0Q4J21J71J33j74k57m0J24J39N8M8N1k8MKo0P0Q1m4J8K8J4L0J52R1L3R5
-50783f021J48J9k6j05k63k12nJ36R9rj98j05%j32q8R1J85R9N4K15J20r3j41R7J80j2J3Q1
-50755e873k56l15j79r1J37J83n9j10l5J34J52J1j95l13j53L3J32K01J07l3k55p2Q7O2M7J
-50729f652l0j24j39LJ6m1o9m0J7J36J46R6Kj46j01L3L7Q2J21k5j47j72P4J51P8J39L0j22
-50701f647j80j31j44o2J1K13J03m7J8N3R1R6j2j30K1J73J14l7r8m9j34p4p3j5K67K66m1j12
-50673f560n3n1l2J01K55Lj55j34m8N1J28K19M1j48q8J9m1j24q7n7K9P0J6k6j59q8Q7J59J32
-50644f541N1%J48J90mj84j75j76k63j55pqQ8K91P1j54j61m6l5O8J42K69J99R7L4r0l05k94
-50616f950j84m6J53J70K55J86n2k06l10j98M8Q0K36K99J61M9K0p6p0M4p6q7O6n7j69o3j38
-50589f915o3J38Q8j10r3Q3J08LJ02L68L78K5k32j06m9j75K7J24Pm4k33m38l03J0J88L66J77
-50562f569k26k36M3J55R6mN6k4j57n0J10P7q4j93j94J10K45kQJ95K07J44l8j23L0K87R1j78
-50534f224j15L6K4o7j73k73o5J97K17J17l6j59QJ36OJO5m5j11K2l8j14n4J0N1J75K18oj02
-50505f299k35j91p7K6Q4j48k50j14O7J06K00J51p8j06m2M6p2q1J5N0J34M0O0J97J34j69l21
-50478f873k11L7P9k2L5J93J62P9M5O9K06L3j21K00K24R4r3l73l62j34j7mp0L3J76K15K09
-50451f191L1j32j99j10K8k3J01K38J28r2k52k00m5KqJ49J80J71J86J40J14N5j52j66j37r3
-50425f277kM9O8K2j68j98k05k65j79K4K24J21K0J20K47J98R3%q6LJ29l4j43k07l36j88n1
-50398g021j21p2K14L83J41r5K3K69J21j64j87j74k8N4l7l3q0p7R7J85R6J50J02j13j20lM
-50371f486j2j38k58j28M4J74O3j16m2K3J5K7K3Q8J59O3L4J08J9j23j7kl8M6O5L6j9M1J49
-50342f202J27l8R7J39r3j73j62pJ19K05J49q5j23J1q9j57o8k31j59N1K18L60L18O3j47j52
-50316f029j13j87r3j53j55j17P0K52l9k88k34n8J25K17R7J7j01o2J83K05J07J12J77K9k27
-50291f265k67j38m5j3n1j3k5o0o0J16K52L3J9J33o3k62o7K3k22k08j39J69M26J51q8j43J02
-50264f705J92Q7M6Q6P7j49l28j64k6M4J24o6k62j19l7p9L2Q2J64J50J02m7k76j45pkN4L17
-50236f855M63K83J36j01l31k41j00k5J00R1M9P8o0o6J5R0J15l5k97k49r1j6L2J22J0j79q1
-50209g143P0J27J74P3m6o1j1O5K10J72O1J22J61j5k05k07n5K7J8l0j11M8O8R6J7r2q5j75
-50181f727j42n2L9Rp8q2n1j2J32K02J22J27j6k7L5j1Q9j72k76Q6K42J15r8j36P6K24K11P0
-50153f101j34k46j20M2J23J63K43P7j84l82l25n2Q8l8k13k43j25J90K43K82K94K77J40j7
-50129f018o9j39j29k50l95q4J97L18J53q2k02j11J36K96O9k37k99J9K31J93L7M9M2LR0n3
-50103f235k45j47j17k81k38K3L25P8j84j0J18K71L13J52j5k7L1M3n5k04l39l20m3J22oj17
-50077g107p2J33J58ll4r1L5K59M33J79j38j91p5j2r7j40r2n7M9ok08k14j65k17J11J98J78
-50050g186M46K56M2J06J72P6q7m5M8o1k77j26K95K48j21j05N3K2r7j04j9J28J97O2n7n2j9
-50023f205q2r1J1J50j3kM6j90k56k31qJ10L3m1j9O6K7O2L7R0p2j69M1M7J7qJ19K17l2k07
-49993f553j56k11j3K64N4j58r8jN8J82J10OmJ13Q7n0j34r0m2M5r1p2J96J83O3k0p4M0J58
-49964f208K6j06R4J22o6j47r4l9J66Q9j54j03Qm3j18j06P6J50k4j66k00L5L16J86o8j29L3
-49937f470M1k13k82j24%r7j49r0k8J13J65J20R4O7M5l6j06N0k3k26kJ45J32R8R2l1j78R6
-49909f797K76K81J4l38j94J30L19J23j66L0J85R9kj88k02J1Q9M6O3j07k46j51JK6J06J26
-49883f466j39k47J62K61J38K2K2r1k92k98j05K5J13J59K59J73l7J3J58R7k53l76j93l8L3
-49858f900J15J0p0j34n9P2J82K07R1N5J45J62Q3j27k27j12L7R3j50k93r0k5J41K69J99Q8
-49832f238O2Q6J91J97J33K9j94l89l78k35j46j19k3J27J30K1m9M4J62K27K80K97L21J30n4
-49807e388j16k08k95l07j71RK54K30k5j52k34j66l3j00k68j68K2N9o2j5K2p7P3K25J97o3
-49781f757k29j33M6Q6J88J95n6j34j5j1m4M0O9J56K57Q4n5N1k5j77j02K0n0oR4k6r5k9J1
-49752f647J0Q8j03p6K10K3k04n9M8kJ60L32K52J07R7k5j88o9J21m9j48j08j26k79l57l42
-49726g334r0K80J98N0l5l4J00q5j52J73K63J18lM2P6M7m0j3j26q1J2M4J17N9k9p5K2J01k4
-49697f419j07J7Q4n4j59k71j99o4k2o4M8K9J0J33J71N9o2k9P6J75K8j34j25O4K0j60l15k02
-49669g472j98j04K06J45k4R0K47J42K04K75J02j69l72k86N1J55J66jl3k5l8%n1J2J35J14
-49643f729J7j5j1j05K4J25K00K78l5l48p6J83J05R2L04J99Qj34l15l90k23p3l8M2O7P8P3
-49616f697k9r4r7n9n7K06L13K12J88Q7p7j36j43r8J19K13J29R2Kj33q4kk3r3j25j5K20K29
-49588e952J01J6l0m5k17k79r2kkMr3k8J50K09P1N7J7n5K6R6o1L9M1j12k03k44LK37K65ll63
-49557f449l30j98j43m4J8R0j1j93l7J30O5J2M1PJ18J89J78R0k4k09j97k9Q1Q7N4J8K19L99
-49529f068J12k44l82m5L01K82o2k72k04l8r4j82j08K1J45J70n0k02j77K0L4O3J02J78J89
-49504f511K91K69k04l10j88j83K4J61J28R3O3Rk0P5P3r4j55j69m4O9J17o0l19l94k21P4J35
-49477g291J78Q4J9Qn1n1J14K70L87L35Q5j30j84j56k82l04j37j29j39R1K42J32m0O1N6L2
-49451f800n6L0K92K98N7j10j38l4L3k2J52P0q9j04j03j64j43k30j74QJ54J54J12kj76r9%
-49424g084k1j8J05O0O3J52N1nM1o4q3J2Q5J00p2j48r8L0N9nl9m2M3J6j70k98o9M09N89J63
-49394f238j70k64l18l0J59J8O1J31J08r2l42k88j29O2K64L53J62j11m0O1lK8%j27j82rL1
-49367f905m6L0O6Q2L2O2J25K13R3j59j60M2N4Q9K31K15j34k86k53o1J13m7l42j43J79J43
-49341f767Q6R1R1j3j77O6K67J67o0O5P2Mk2m9nj7R7K36R3j21l32l42q7n0K9R9Nj07j86n5
-49311f922k2n1J21K36J80P2J69R0r7j37j10l29l45j00M6J24K4N8L14L24P3k18k15M0N8M0
-49285f577J55K29K58K93O5p8k18l05k26j27J08J55j00k40r9j9lm6j6p0j27pJ09J32J85K68
-49259f301N1j77k10qK87K88K66J62r0j61j84j72K6l2j96m4j3l3qR5r6j78p9K0O6L8P9J65
-49231f439K24M1j48k27k55k31q6j43j00P0K13K37L2N3J67J31j16j02R5N6O4J33p9j74LJ32
-49205f449K50J02k16k42j92k25l7j1k1P4K00L20J93j07j96j51j24n5o9k6M8J73L34K45n7
-49180f239l01k06j05kJ84K90J87j04k16j78j56j77j76j83j44N8K47L65J78j4J46K73J53k63
-49156f383k16k4j30mK0K4L0j45k39j37j05j9M4J45K19K48K72K5QK3L4M1m1p7P1J49J3j05
-49128f259j13k41k37k20k06r1L8J77J87O8O4R2Q6J81K24J44mj75j09q1J0P4N1J4rK2O8J79
-49100f066K24%N2k8m72n84k06L48L67Q8l3o1j89k99j47l3j40p5J83K96M9j91k08r0M7J31
-49074g037L0oL1j9k6n4R2R8o1nL5J6p7j17j87q9k2J49L17J97J40n8k02J3J73P4j50n0J7j22
-49044f900j39q3J00Q8J49J86J24K15J49J3r0j74j69l0pL2m5j66j45m4Q4K40J30O8M3k11k95
-49017f877j11O8j1j86k30k7K63K64O4o3k4J01J78L0J25K16M7j5j3r4k11j84m4nM2N1J13K32
-48989f301J51j83k41j05J7j3l0O1K33J95lk22k44O9J64K00J04j42k46q0Q4M6OJ56J18r9k06
-48962f511k94k17QO8Rj2J29J07j78k57m7K31J45L8L1k1N5j15l37j69J51J27o0j06J6L10M44
-48935f455K20L2n2r7j95l13k18k4k7k8K09K99K83K21J22rj05O8l3j10r4n1N3J2pJ19K24Q
-48907e948j15j2j26l44k23j5J20R3Q2l1l08j23J16O3l2q5kl0k10j62r4r8n0J15J89K08K97
-48880f725J51K2Q0R5K0M0M8mkq9k20l17l35j25Q6L01L60J89Q7n1j66j07p9N9J80O0K5J8M7
-48851f352M1n7pj9j4l9l9O3L8j4j68r0p3r5p6q3J58L18J15NL3m3j40p1P7J0%P0K64L89K31
-48820e568J1j76l90l36n9j36M0L74K90R1m2m8k92m91l42k66k20Q8M10K64q9j45j52kO7j5
-48794g134j03p3R8O0l5N2P1N9l4L3N8o0q1lN7rj82r6Pp9jJ44N2J40L17L68K96K33J58j03
-48764e790k43j73j47l5q7j93j30j63q6N8N8l7j38m0O6P3J86M05K19j85k06r0R2J11K1q9J5
-48737f528O4j50k08r8q8n0R1L43K05l3n0Q8J51J15qM2K8j80p6m0k01m5J29nN7K15J92J31
-48709e909p7k58l68k78J26K42N6N7J17J0l3k1Rk3k5K5k0o9p3m9J00J38L9N0Lj42k96k29J
-48680f897J23J52J06m5k13k09Q4L06K33l9l36m05j42m2qR2K95K77J34Jo5j18j55m8l7j84
-48654g140j98m0R4J62J00J10K54L13Q7k07k04mn0r5K7m4j70J9kPK93L35M7K9L52L55O1l29
-48626e838m16r8j14l14k78j84l4P0O5N0k4k9p8j27r5J20K19K37K33K71J59J4n9l3J38k2l18
-48599f485m10k05M1pj33q1J27K89J29q4j99r0J52K61J56Ko6j57k0J55K20K12R6j82m47j48
-48573f874Mj37o4P0L9QOQ6K20J93R7j32k49j32k04j46j2M7J20J47O9N9J81K44K76J90p4k21
-48545f189j38k19k63j04J19R9n5j07p6P4J77k2j44k2J42P0m6r8j63j70n8r0j34r8J93L86
-48519f936K48J9j22l8J34J01o6M3K68J34k32l18j15L3l3j07RJ83N6M7K12j4k0K16J77j8j22
-48492f261q2k3j05j24m3r0%ON0J08l5M8K05P0k25m04j09J14O8J89N8P3L93L20J22K0l5j08
-48464e800j58p1J24n9l58l51j12L1m2K4J03J05J69J77J79J26p1m8j4o9j41k12O0K23pq4j65
-48437f441j39o7R5K85J62J23N4j06j93r3mP2o3k34q4J3oj2J2P2J1k3r2p5Nn8j06n2l8qq9
-48406g079j12J43K89K07J21qk4j74k47k0R1NjQ9K01rk71q9N8J36Qj52j58r1Q9J28N1n0J36
-48377f733K75J56o6j46k6k8j15j66q7o4J9J02K5j00K7K03K49K57M8n4JKJ31O6j74l36l46
-48350f880j43J1J4O1N1J25J57P8n7r7Q5J06L7j02r9K3N7N7ql1k47k56K0N1J50K19J18K9j25
-48321f596k35k44OL19K83J52J33l9j01n1K3L3p6j57r4l2Qq3r0%q1k83j49J55K10J65K06K07
-48293f411J10n7j98j33m0j9K4l4j8l2KK7m7q6J17J87J45Q0j32k18k55k07L6K33J29O9M8J18
-48265f562j8PJ53P3MOL7R3l2o1o2k72j34P2P6MJ3P3l1j00k27j50O9J07J62J45j31l04j45
-48236g135K24J96J08qo8Oj12n1J29Q0r2n6k8j51k10R5K49K30J58n5n3p4j13l3lP3J0K8J71
-48207f485K33J14r4k40j91JO5J00m2j54q7j75o8J14K6K9k0j06j61r3K15J75j59j83O0K84
-48181f842K58J31m1Q0K05L5k09l20j12N5J06J26j7j12k9q8k27r8J97J26K0K21K15P2j72j87
-48155f607j91j50l6K3J36K12K02J54j22k28Q5M8k39k11KJ74L63Q9k24j53j73j61j00K8J41
-48130f938M6LJ78J60m7J0J12Q9L9oJ5N0P7m0p8r5r1K2j78l07j9N3J7o3o0O5%o3o3l25l18
-48099g755n6Q8K43K01R8J16Q9Lo5R7J74J48J62R7n3j8K23J35n8k9J9j51l17k28J4K21J96
-48072f406Q0J2j41k15j09L5J72J20M6L5q3%M0r3j60k32j47J29J26n2K3K47R9l02k95q1R2
-48045g060J18P6J37J45J62J80R7nq6m9%J26K6j69j18q6q0K3Q3P2o9j96j32J0J12P8mj54j52
-48016f915M1K4J30J97J96R5L6J54R3l1k84k95k83k92k8K16K15R5p7k4O1m3j75j63J94L47
-47990f516J89PJo9j12J8O5n1k53r0J05L1Q7K30J42oo6N1K65J61J2j20m8J22m4l02k83j38
-47962f612j23MKN4J31L5j77j31n7l6O3Q4J42K21J43m6j30j7N0Q4J04j2K6J99K08k8k73m24
-47934f516j96J2o2j04n8j0j60k34j27j2O1K03K98J17N1op9r0O2J18k6N7K22K34P2j36l34
-47907f643l14p1L2M2j1Q1J66jKJ22J44J51Q7J15k3k22j52j09k79k48Q1K73J37K12J80j12
-47881f360l14j77O3J22J01Q3Q9n0m6k0N2L7j72l84l92PL17J31O9J96J19l8j6J11j5j64o7
-47854f718J14J90Q9N8j1P8Q1r0j23mr2l07k23J11K08J58R5P2M5M5j7o2on4K0J25J94K36J15
-47825e673l2l6j59k75j54j30l1J62J52N1j35j27J05Jo8J6Pm6J0J1j00j86j77j55j13n4J6
-47798g120J18J66P1j28k30lJ60R0L5J50O7j84k08P2K48J0j97j44J23K53J26j18K9J64m9l6
-47772f535Q8N1j94k53j24J1R4N5Jk4k7K7R7J52K43K09J63M6k3k9r5k45k84j89j98m1J75J30
-47744f719j8m9J34K52m0j72L3K67J61M7j48l23l38j63J60K88J90J84J24J8j35j57p0K3J42
-47719f309K69K47M2j74j28j4M9jp6Jm1k82k00J3R4l8j63p0j3j4J13J37l8j52j67l4J25K89
-47691f535J83j24j41j27j19p5q7l3M4J16J54%N6Q7O8P7L0J44K07J18J25M3o6l14n30l70J83
-47664f886N68M01J1j77j1r3j76oj11l00j89L0R9P7K3k1o6R7K91K67K5j23p0k1kj84m1J45
-47636f443R6n1JK2j77j57rJ3l5k6K08J71m4j63k07r8K13K11p1r8m1Q8O1O3P0O8l8j32q8j0
-47606f603j72l03k20k16k27n4J66J86K51J10r0M3J63M6q1j67r2J26L54K66k4k38j65j23j68
-47581g232r5N1L56M26L17K28j4j02j49l03l00l2Pj96j27L6J14J48K45K54K37K3l49l80j38
-47556f975M3Q3J26R6P3n8o4k1j0J52L29K01o8k76j57k8L6J75J95J09Lj40j03j33k09j38j06
-47529f865M7L9j00j19j18m4l1QJ53K12J05R9K31K70K18L0k16k63j15J41L36K90kp4j34l35
-47503f237j87o6q6mR4J63K07l0k18p1O3RJ7J44J95M4k57l28j18npk25j94J2m0m4Q0K15K01
-47474f673K05J12J25K03n3l74l08K2N7j17q2L5%j62j22R1J55R8l5j39q1K27L86N2j73j60
-47448f711p9oP2J22J00J06Q1J8P6q0j35M2J15j3n5m7k51k35R1J37k06m03k67kJ30J97J76
-47421g027L14N95N03J79j02j9m8k34j68j29j1K75K53P5j87k80l3K9j37j74j85k13j1Q8k3
-47396f670N9L54K21j22k27k05k07k64l22k02N0M6J22K45R0p7j09j63j37J00J46J87J81K21
-47372f683L80J02k53k96j33JJ40K50J01r3J7J28j14j71q1%J40J21J3m9l6j85j54R3J89P9
-47346f494j4K3r9r2J0M2N7k7j37j37o0j6R3J63O1p1O9J67J31r6k12q4K2M4p6k60j43K36K68
-47317f632J1j61j6N0J5r4j03K5J29K45K00P1O2J43J57J84J28L9j79m49l57k87k21O9J1o1
-47291g021L0PM0J73J91K14Q2j21k32j38k1M9J23J59O9j8n9j52r6m3J59L59K59Q4k10l81j83
-47264f677j42j20m5p5j05p0N3P0J59J10QO2O9q2k07m4N6o5p9J08J75O2k7N6P9LO7K1rQ5J14
-47233f390R8R0J26J91K1k54k23k1J48K40J38j7j10j22p2J3p5k55k57j90m5K77N52L55Q3N7
-47207e642j41l13l72l17l6K50K34R2L2j29j24N0J22J07p6j22j97k69J4L03J81j4O4J6j55
-47182f442MJ04J8k01j83L9M9O8J72M7n3p7r3j38r7K46J29j3L8j95l23k05J06M15M24%l20
-47155f481k42j9Q6K7m8k8o8j70J4K68J09j54k2J77J42K9j51k73k26n7RJ22J77m1m5L9R8J
-47127f727lN5N1l6n7J22L96K89J4j39j1j1j01K3J07L0j79k48j8j4k8J04P6m0k0l2k1J02J34
-47098f182J22n0j74j45n5j8j74j21O9J46J38Nq5O7K78K07R7k7k34k33PK73K96J31j25j95
-47072e982j31jJ37Mk29k74j73P8J11p7j64o0N5R0J22n4j62k7r7r9Q0J43P1K1J18L8o5j92
-47044f719k99j08N6J15ok04k11m5MjJ22J94K47K85P6k03n3J60J35O6p9k11j95k24k13O4L14
-47017f933K46K2k1J41K69J32J24P3q0k02k40j17K2M3R0K08j3k68l6Q7k07j74J5MJ21K29L12
-46990f153K11P3nj01k32l83j43j4k7J00J79M3l6n4l5o9q7r7k1N7P9R9N8O0J3L8J89O1j74
-46961f371k00j64j41J4Op2N1J24O9Rj50q2J00J72K69R5J7m3j38O5K5p8j35j00N7N4N3l4r6
-46932f624N3Q7j4j46k50j32K2R7J90R7j5o6J9P9m3q5k20l45k38NP9m7M6K52J90O6J71J93
-46904f579Q9ln4j44j87l7L0K17L43K33q6j47J29J15k14k25KJ65L19J85K4n4j17m2P0J15Q
-46877e845n0R3K01O7r9k10k02j09k05k60k11q0J33J26M9J41rp2J62Q9j26k22j99K9K59J89
-46851f361p0k66m25k24J7K48L16J17o4j76k15n1P5P6M5J38J46RN3K49K39n2j14j32r5Rn3
-46824f561j70j74j49o7P6J69P4p2l25l53j55J10L15J60J05K33N1k01k38J1K8R7L55M06J32
-46799f143j97k54k68k94l6m6j02k6R4L7j23m1K36K09P1RJ8M3j9o1j18j15r9j96k54q3J25
-46772g633M0o7j03J1J37J53K68K70J92n1j49k53k16N1O5O6K25L65L65J72j7j42k11m9L4q4
-46746f561j50j79j58j05M8K37R9J0R2Lk8MJ24K06J77J12O1j09j47J42J25n5k79m05j21J16
-46720f741L0K2J23J36m1j40j61k19k24o5J98L10K24P2k15k03j7n7j82j91J41L25M6o2j11
-46695g002j38L3J97K25J49n1j49J18K69J12r7k80j80l2o0qm6K5J05J07J31J34o5j26q1J28
-46669f582J52n0j43m5L8N0K1jK8p7q1K6J80K66J41j02j74q2r9j73lJ47J23p7k36j77l1J26
-46641f835K06K01J13L6O1J1O3J23r0j44r9k17l02j80R3Q4n3q0J7P6o3j26j48O8J95R4Ml8
-46613f930o8r3j22p8l5j05j7R6J69K92K40R5R0J68p2j31k0K7j5j27q7R9N3j69l05k59m8J78
-46585g174K36R6OO2K16K56L9k94l95r0L22K74R5L9O8R5J23J88Qk51l21k21l9nk12r4J13J16
-46557f744J23J18J8j28J7J54J09M3l0k60l11Q1K48M7r8q1j33PM1M1j5j90J0L9m8J74K52n4
-46529f570k23j10J3J2k8L3m8r4N6K36K62k2j4K0j9j1rO6K02N3j7l2n1n0r5r0j0J50O3q0p9
-46498f486q4l6l1j16k58p6K81J90R1k7j37n6L8Q6%j94j12R1J67L0j26k16m5J01K2j13M6J18
-46470f852M7k9j50j90N1L45L08o5l1J2j54j00O8J32J0l8n8l7M1J61Pj23J0mO2N7P4L3P6O7
-46440f270m5l0P4K42J45n5k66l00n9p7n8L9p1k71k17N6K33J33j17k22j30N2J23O2O6J88L31
-46413f444L40L08M1j50k04k44k82j53p3j98k81j33P1J59L8l6R3J08J5J19K93K62j3q1p2k10
-46387f727j38l7k2j4m6r3j7J36J38O2Q3l3L5J50Q4QJ1J30M5j62j57n9L1J35J23O4lL2R0O7
-46357f084K5j47q2N7J22Q1J50O7k29l74j71N2K5r2j24p4j09J56L06J48o2k9j3JMk32n9K28
-46329f459M4q2P8J15K7j06n0m8j69j34j7p2j3m1j44j42j0J84K40J71M2j65%K15K23K09J9
-46302f085j0J8j84k39j48K2J45N2J4J24J17m1j77j49q4n9k2J00p5j09N8R3m6j68O3K41j31
-46275f680l07o5K1k7L9P8j7j37j87N1K58L24K50L4j94k07o7L7R0Q5J5k4K0j32pN4r8k82j88
-46246g263J49K85K49L3r0j23l19k25N8P1k6Q5L07L54P6n1R8N7l0N5J96L6j18j91k24m0o2
-46219f653k07PK87L22P4P1J65p3j94k06o9%j15j04k02j68Q0J94K09O3o2j04j32j52p3l5m6
-46192g123L8J08P6R8J43O2n2j69j13Q6J29O1ok9K49L04l8j49R5K14N2M4k0k42m14l11j20
-46165g027j61p9M1J79J82R2j6j6R1j4j34j23q5l9J27K62J86O5q0j30j81r2Q6J40J38J35R2
-46138f361Pj87m6J21j7k31k98j59R2J51J27K11L13L57O2k06j28L1R5J26J81J8l09k23K0K30
-46112f023K04k5q9k26j87K3M6m4n9J75R5J9N9l6j24m1J06M7j31k41r5L0l9O7J46j8nP4O6
-46083f226j7j30k85j83j0L5J9M2O3J37K15N1k37l40k16ql4M6J44K6r5M1K34O6J03J56L0j73
-46055f546j80Q3J27q5qK30K15m8k42n8J21M9O1J38J23O9j22j51j08m2J73J52R8k87l36J6
-46029f558r0j86P2J05M6K05K23j2j50q0q1P6K07J00J09L8k81l92k58k00l6P4O0l7j09j64
-46003g319k50j65oJ35R5J58R0j03O1K37J15J19L12N2k4L6j03j83k56o8J61K55J92j1j99j32
-45977f801N8L12J79n3k47k63q6j00l1J86N5m7O7Qm8ok4m4J10N8j43j40j02j20jK72L36J88
-45949f427J81J97P4rj46p2j13p8jp5k4N0P6l1j44j76j41j59j53N8J20L1m4m4J84L09L67L58
-45921e832K04r1k02j93l13j85J44l9k42j88O9L73L79K68p9k98k34j64j26j98k02N7J42K4
-45897f926J12M2k2m6r3p4KN2Q2J43P3O7N5j34j61j21j64r5q5P8K38K47J18l4k20k44k36j31
-45869g477J39K40K44K02O8j68j32j97q9j6n1Q6lm7j0PQ7L4O7J66O4L1l0k37l43q4K00K54
-45841f995K23J25K08J08o8j94k04j90j52o8n7J9R8K60J75j53j65m8j45j34QJ30J92J42k1
-45816f906kn2p0%Q6J83K46M09J25j69m15m61k14p1J9k9o6j28j79N3J38J9m1q1l4N6J5j5J65
-45787g419J11o3R6K90L20K67J02J3j89l58l14k07j45k17N6L55K16L9J2J51K04Q8r1j15J02
-45762f696J84P5o6j62j48m1O8J34J53J49k09l92j61k5K13J25j91j39M5K90L99L41J09j97
-45738f142k28p5J74J10j64m8J91O3j48l00j25J07k8j38k3n0l18k99j90j62O5L41K91N7r5
-45713g134j35j38N9J80K25L81K80J5n0j05j92j27j86j65J40K89L39J57j50k23o8J26K32R2
-45689f158jr3o6j53j55R1J78Q0LK8m1l6o9j71p3J06Q8j21l17k19rK18K51K42K56J76J9k34
-45661f180k58m9l4k35k76j21K1J64J63%k14j64J6J04J08n3n9R8J64J06ml7K4O2R6J20k7j7
-45633f482J06N2j15J2J69p1k22k18j64o5j58k76q7K61L13J69K1j10n0q0JP7J54J52%j36j75
-45606f922K1R3o9k28k36l3q0K4K12N4q1J33L40K49R3k5q1k26j79j45r0P8J58K40K05O6j46
-45579f575j05Mk3q9qK36J96R3K8k47k95L6J72Kq0j5K3k0r5j64n8J16N8r9m6P8K08J43m3k57
-45549f826k02q8j30j2J66J17J05o4j62P9K31K24m3k07k07l26l67j06K88L33J18lp8K6J69
-45524f965Q8j99k22o6n6P7J18P2J90L33K18j96l68k80m4K18L42J42o1j5K37L05K07n5m9o3
-45498f092j07l1qr7j99k04j01j9n7J6o9L3Q5m4r7k52j27J64K04J38k7j20o3k5K2R9K24J88
-45470f566J84P0l0Olp8q7l7k0j11o2r1j61m1K33L14J46N4m7j15Q8K30K65K8l88m35l53l20
-45442g327j87J61L79J61Q5N4k5j08j36J57L31P3k04j17qO7L07J27j27MJ37K30J30j58l52
-45417f346l85j85j2j42k76k43o8J54K55J60L8J59J59J35J79L2k15k34j73m5J51R9j8P5J65
-45392f581P5l5l7q3j26J30K23jj67j00J32K25J12m4j14j75j79k4k5j47k21j34L5J36K21K13
-45366f691J22O8R5q6j02K0J19K01j8k72k92j80M5R7N6Pj04n6l5M5K09K35N7l7N2J93L2k18
-45338f438j14P2M0J48K88J66l7j04oP9M4j25r2m3j34m0j78l99l68j10J29N6kK11J11l1P0
-45311f807R9j05r9j24k86j87N5K26K92K28J86O2M4Ll7k3J5O8q2l6P4J55K78J65k19m52j90
-45284f697n0l14l69l28j05J00J82L95N61L10j8L9J99K8o7R1J81J29j65l95k21K4q8k79j91
-45259g048l5Q7J80J99J72k7j76k33k63M0K45K90L26N8k31k77j74J39K77J44p7j68QJ32R0
-45234f322p4k34j64j8J1K02L04L14R2j5J42L3l27m51k61j5R0J46J15N8J9J03K14o7k18j21
-45208f444q6r5k03k94j75n3P7L38M79K59j41k87j97j0k0k17o2K08J91j36l62j23K15L24K20
-45183f594K02P6j30j17j00r6j00o2J68O6j15P2Rl51l21k3J63K26J68L9m1J30J37j38j71J58
-45157f745K26N4k7j18J9J74l1p3P2k8k66j06J01k9n4j2j14j9P5J00K72K81J34j18j71j68
-45131f571j35p0JP0K32J14j68j22l7o2j95k57j00o3p6J51Q3k3P1L2J84K67Q3k03k68n5N2
-45104g065J04J52L8o2O3J09J39k7k18m0K87L38R1m9j12l7n1k39k71r8J85M16K61Oj60k94
-45078f534k81j91q0J8J4M1P2J42K31L00K18n9l30m30l27k20M3J67J58L42L22N4j58k32k86
-45053g006j88Q5K27J52j6k8J08K20J80R4J32J22n6k43l41j97J90K75kj21o7K2j9j42j31j43
-45027f893k48l05q3J13J2p0RJ47J33J19L4j4QJ36K47K96J60j18k18m0p8q4J56K23P2M1J60
-45000f085j04k60j07m3j51L0R4j46k17P3K41J59K07K39J36j28j75j1p1o1O2m3l08k79q6J0
-44974g024k3p6J23L51M25J69k8p9j75j82l6p1j21l94m75j84P9J03k9r8k49j93J63L46K92
-44949g386L7n3M6J6L4L7q3n0M9N1N9J37J24o9k9M8R1K52L9M0R6q6j61j27k6J92K16j9k7K1
-44919f531J17O1j15j25k6K1p9q5k4j21k13j33j34m0P4J10Q1R6J04p0j16j69j67P7P5O4J61
-44892g107J11n2j42K1J77J30J51K69K12K0p3n3%j46j93j06j28r3j52l1K80K53l9n6J26J0
-44866f611k3M3Lj02m7J1m9l9J59L26J41r6r4o0K6J02j2m1N0K5PJ27J75J80J29o5k70l13l21
-44837f639j64LL7K69L64kj46l4J06L4n8j18k63k87q8m4j90k14j0J55P6n7J2j7jL25M58K06
-44809f287L2o9k67j08M5p0j23l9j40k41r8O0K12J98L2j04p5j02o9J56K04R2L3P2K37J74n1
-44782f296k36k74j13J28J71J06L7R2J05K4j81j62m7J19K84K92J32j43k88j31R2Q4Qq9k6j0
-44756f322j33j14m3P8L92M05J02j38j81j60n8M5J15J59j6o0l5j41k29k62r4k7m4M1j4k5l2
-44729f791P0K44K53J49r4l2L2j51p4Mq3q1j23j27j35R6J77O5o7J7P7k66l63j23nJ35L31K38
-44701f627j4J6K07R5j1m9j16m6J6k9j4P1R3J01R5j0k11m28m97k21J26J99Q6J10R3n1j04j37
-44673g257L1K14K38L8j3R8K27j0k60j36M5R7J11J68J20o6k83l00j46l1N3J21J26J71J60l2
-44647f516j56j21J77L34J58j38n9kk20l27q0J87J40k1L4j7j11j34k93j64K4ro5N3L21M12
-44621f593J28kp7q6K0Nj27j24l8K33L03K61J66L3n9k90k71p1Q4J00R9R0p5j38j68o8J79K39
-44593f247P1J20P2o4j29j22J70K12j3j05p5j72j64l2p4j65r5j03P2K00Oq5m0J21J2k72j32
-44566g033J09K56K69J46r9j97j12k17k28r9J54K75K14J31j52k52N3K34j32k52q1kL2o2r1
-44541g136j8O7j2n5J13O3p4o8k8J3K18K78J21k18k86o1J18O7M6P3O4Q4O2J0N7KN4L9r0j22
-44511f619j74j61k0R0J31J12R1p1k3n5j90j55j31p5q0k8J5n6R1K84K96L0k43k23m8J24J99
-44484f889J3j27O6J09MR0J63J75J68N8R8m4k56m49l42J0M6r4n5m7J01K15K54K62O0k49j55
-44457f815k1j9j4J4K68K81l3j19j01j63o8R8K08K70M0p5K4m0j33k6kL0q4j44r2Q4K26R0j5
-44428f331J04P8J6q5j80q8r7r3j30n5j4J8Rk5m2j5K15K05R6J73J77Qk00j87j36k51j39J62
-44400f807K52J7k1r4k48j42K86L40L6j52k23j37nJ36K95L76K04n0l3k7j36j26qqQ9J09l2
-44373f109q7k57k53j7K51J35j31r9o2L9O8j57j07Lj22j44r3J18P0m4RJ8K92M04J99J38O9
-44346e869j14m6j12j09K2K49K67k23l57r4J48J35L4J20N4o2k5l55n78k01L0j1N0K17K11R8
-44320f521K15K62L43R5k81k65m2rl5J35J72q1j80l7j3p5j32j28j59j42N1mm9k7p8KJ73K31
-44292f579J15o8q6J1Q5j6j41m2N7J02O6N9N7J11P9j93k33j06K11K21q6l97l17N7K43K19O7
-44265f504RR5M4K6J24R3j21j69j74j07n9L4K16J47j0j44j12j4J18l2l39k05J55L28J94j08
-44239f515k70q9O9J44P8j48j95k36k29j62j62p6J93K30J35J0J02J84K27J67n2j46m5R7J5
-44214f674m5Rj04n5R3K74K78J5k13k38j57L3J60J40J02m1j83k04k44j36R2Q0j1J49J37o3
-44188f806k66k30k4m6L5K27J17q5L6M1R5J06N0N7Q2J63mj0j03l18k05J95L00J42n5j71j87
-44161f864n5L3j25r1O3J31K40K37L25J49j26k38j26k6j40j61j73p5o7J0J57L03K56K53L02
-44136e808K00m5k75j58j03k61k85q5J15K40J0j56k9J68j9j88j10j38p1P1J89J55k6p9j01
-44111f789Q7Lj69q9n9o6L9J70K94K00O5K5j64k65j03Pm1j82j04J08J21J47J14M5J3L0o3j76
-44083f802k4K6p9Q6M7p3J6Q5L5k3j4J14J88J15j8m2n5o7j0J49P8j79j69q7J16K73J21j47
-44055f340j22M1J19O2r6j36n1PK8j01k93k23K5R0Q5No7J7M9J25J46nj38k44r0R9K9QJ20Q4
-44025f767n3j37n7N5M9m5k20l1K63L67J53l0j51k81j29M5J18L9P2J73L34K39n5j66k60k25
-43999f700q6k29j49J38k8k18j43M1K52K30J29J32N2k85m44k07J11K25kL3K87L18N8j7Q8L0
-43973f384n1j1M6M8n5j38o9o1l3M9O4kp4M8L1p3k8J26J50Lj87k7J30N8qp6j9Q9QQ4k9k85
-43941f676l17k02K12M02L16K96L4k45k56j95O3K24J31R6J92n6l27k99J1M1j63k72j69K0l4
-43916g173j3J38K08J82O1Op9n5L46L84L0k10k48j57q7r4r3j19P0J06l7q0L1R1j10r3J98J27
-43888f670k66l73q3J11J32p2j21n3k9l3J60L52J01j85l18j54J09K49K38M6m2n1n3j42QJ88
-43862f951K21L7n3m4nJ65K06J66O3r1k12j39q6J2R7J7j12j02P5j4q4Km6p4NK52L92R0l39
-43833f552l41r6k3L0K06J47q1o0M6J40K20M9k02l9K88K96M3j77l8l5j42m1m3n2J00k0k30
-43806f607j63j23P6L4j60k71j77J62L39M6k32j87Kj03l33j46J05K45K68L12J77J28K16J12
-43782f280j24k69j84l6j07l7J69R9j79j67Q0J28n9o2J1lj05J5J84J05O0l2q7O9J81J16K4
-43755f490P3J41o1j84r4k66l57rJ51P0J18K17J00j28j56j6J87J77P7P9m5j36j25j04J13K85
-43729f383J52n1o5n4q3j09j14J4K9p4k8N0Q9J4RJ47Mk16k03L1O9m6J2J53J28J3k4l8N5J66
-43699f353k8j05%j27k24k54k79j02K75M00N8j53J7lj33O8K8j97j40p8R2K42K90J74mj6M3
-43672f509J33M7jQ6J10J65J09J2om4lK19J68k07l30k87l44p1J97K3J1J14J56J13J27R6Jo4
-43644e979k06k25k7J0P6J73N3J6N5O0k7k03j18J92J52j35k71j87Qj11j56O4MPJ23J0j21l
-43616f766J33O7j50j95o7Kj10J4K03J51k2J0m3j13Q1J37K5Q0J71j7j2rj26j2j25k68j32J19
-43588f974J49pM6J09n2j58j33p1L7K38K11J41J07j00l53m92k67K05J64J08J14m1q4J33Q4
-43563f886m9j24j60j35m3K85K64j10k96j20J17J44K0j1J51K54J71p4k63j72k1J82N2j71k36
-43538g231r3jK3Pp0k27q5J75M7j50o8J57J11Rj0R0J27n3j8J32P8p9q0K03J66J2K2M9J97J53
-43508f407Q3L1k53l26j4K20K07j7n8j17p9J7K9J27l0r4k9k44k18P4P9j35k80j28r9q3J21
-43481g623L09J89j10r9J34J04J57J58j2q7j25P4K24J05j8N1J01J48J05J7q7k17j33j30j79
-43456f944Q3J66o8j19J0J59Mk57m1J13J2J01J70ok45j95l4j05k23j73rL06L74J10j14k00
-43430g125j77r0j0O3K42K35Rj46j23q8o6Q1K06J16J06J46k4r3Q8K11J29n6j24j2j48k55j47
-43403g052O2K27J29J06o8l63j67M2K8J71K74O8j66j03K1J9ML3%j8n7r6o1j5R2L3M2M0J6J
-43373f758k37j08J04J02J11J95K05J00P3n9j72j13j30j12n5j82j02N0n1p6J32K11K16P3k33
-43348f816k22P1J73K5J09J27n6k69k70j7J96K44j9j53o4R7O7j05j54j67j47j28Q5J70R9M0
-43322g084J4J02p8j75p1j15q5J42K80K89K30l0j53k5J23J43m0r7q4m4J58N7k25j91J16L06
-43296f537K64P1n3j60k10k21j14O1J23Q0K2k1n0M6K08M7K8N3n4l4J3q9j55j21K6m8j24l3
-43268f982RLn8L6K29L61J58l4N4K1j14k16q7n4KJ61J65J66n2j38j94k42J9J83J9lL8jLj06
-43238f654j16J03L10M29K52Q8N0j57m27l93l25j67J05J85K87J49m9k5m6j35r4L9n1j35j33
-43213f910o2J1J07J57O5N0J72K18k3j06k6j06k32j09L3J95K36K9j67j69m3j31k29j76o5K6
-43187g255K74L76J73N4J02J56R3j36k79l27k68k00j12p3j15j57j41J27J94J39J93J42O0P4
-43163f906M1N6J39Q9M8M7J35J19j39j95n3p9k60k24mN4n6k11q7N0O9J76J29N5J10n7j89j90
-43135g333k25p0K4J69L08K78J58N3l7q2j42r0l3J77K16J52L2r9j07j46L4N6J3o5l0n2k56
-43108g097j26or7j3l2N1J72j6j52j25l0Q9N8K6J25M6q4r3p7ml6j97o0J70J39J17J59P9j16
-43079g130k47j55R8R3j16q1mN8P0j54j06J27J06o6j94j64O4J99J23J12R5J31M2%J51K20K32
-43052f496J82rj90k65l00k42k07k30J7L89K38m8j47j43j45q8r4q6P8K19P0j74j33l1j64n3
-43026h052L13M01J19r5J3P8J22P3J33R8k79l23n7O9OK9K76J24j53k45j37K9J20K24J13p3
-43000g074k01j87qJ91K42L7r3j71j13N5J29J22M2o5R0J35L1q1k11k4Rl0q5o2O1m5j24J8Q5
-42971g327n5k6J79K36J14j33j49RP2p4k24N5J86J47J47R2n7l3j19k71j62O3K6q3n9R8J11
-42944g237j77j77j02nJ26o0j51r8m7J00Q7P6J14K01K03M8Pj01J4J06l8j34o4j24k07m6J7
-42917g669m7P6M5p0k5j9Qr9j86J07K77P3k22k70j45J67J76j17l66l69o7J96K64%m6P9jN1
-42889h199l3k34j39j0Oj6q0j33m22m18k04Q9M7Mm9j38j08K6P8Qj10J3K24K76O0r9k53l97
-42861a0211n06k75j35k10k39l74m60l12l62o33r28r15p01n79q50r92j423j503m45M651P913
-42840i489L128K076P461O266L03j460j573j487j449j208j146r55p44m56m75l62l42m82n23
-42821b917l72l37j80n3r0l43l22m1J1M1J78l3o1lj48k57j03k55l04o5j4KR4L0K1NP0J5j48
-42792e579j41m6j5J2k0J44J48N5P1J3j84k75l66k32j6P0J15J76L4n8K8Q5J11J71J20Q2l3
-42765e530p9j19j85k40n0J02J49R1r0l22n23n27j39L07K27J69J1k20j93j09j70k66L3J37
-42741g536mj10j7L5j43m17l88qJ90o6l09l88l20k30k77m41p14r58r78j109r23M08N390R398
-42717H5M186l85j180j176r65p03m53n77o20o02n09m11l09j21q8k28l40k57k1R5J28j05k23
-42694d779n3J53J85k2j98j81j96j98j05k6J00K82O9j39P6J96o5j66j29J6M7oL6J21K04J70
-42668d608J20J2j37l62l93N4L18K04N1p9j50j56j69j36k0qj2q8n4Mo9j08j57K5R8NM9Q0n2
-42639e738j11L5O4j5k39l43j35J31L17K05kj45j53J24P3o1j31l62k42J71L19K32J59mo7N5
-42613e863M8o9R7j09l95l87J0M82N67M70K00r4j87j36l07l11j64q3L6J7J72K51Qj17QR4o0
-42586e822j94j14L1R2J7j20%K69K59l9j24o3j08j54j27j02m3R1J42j1LR4q1k33j85k76l39
-42559g137k7K66K69K35O1j05J18L44K06ok23j63M4K87L17O7Jk9q4j93k21l6R8J22l7k09K5
-42532f010J73j90l53j17L1L0r8j78p9j46j65m6J11K26J86J30k4k34l12j08K50L25K76J70
-42508f152M0M9l7n9O8m7l35k78p9J96L65J45p7j13K5L6Mk9q1L4K22J95J8j07j04o2j30o7
-42480f360O9J08J35q6k62j69J6K68J56L9K0lM0L2j45k23j26j07J07N2k51j75j02j0J08L64
-42454f505L79Q9J22K74J89J18l5k05k58l22l60l85l12n0K30J90J26M8N7K48K93J21j07j52
-42430f207j93j72j44J26K51J97J20j30j05l8Q7J03p7l01j79PR9K16J16o8r1p8j28M3K50K22
-42404f074R1J33J58Lj15k12k79k32j19K7J2j20q4p0q6J08J95R1l5j4J01M2j42m8J74J14j20
-42377f501j13l9J34M2j78k01j10P9M4Q1J38M2M4K02K39K09K7j69j14N3l1k43j97j3q1j30
-42351f786L6N6N5j18k24j37o6J9J57K04J53J26J63J04J0J9j4NJ06J15K1N8P0l5k05r9N0K6
-42323f131J07L7qn8j49k01n3J28J37R8J83K14lm3J5j73k81k49j66j07L0P2mK11L06J14K0
-42296e954Q2J36l5m0Q2L2l9p5q1J31Q9j6J6q9M5L24J84j7k4k17k45J25K26m6j71k81k77j61
-42268f296n7Q7J30N5l4n2N7r3k77k88j75p8J5R3O8J14K84K11J29O1r1k7J4k71k02MN9J5j33
-42239f678j19R7K52R6o1p7J47K28R0L7K4o2j4j5j63k8K54J65j7o1n3k9j19k40k72k12j2J63
-42211f679Q3j64k4K56J93J36K25L8q6r3p9J46R7k48l96j82k04m6K43K2j03l1l7qj45m7J72
-42184f961K4m7P5m4k06q2K3P9J41K59K59J32K0p5K1j6j86k26k19LJ48Q5Q7O5j1o2Q6J33N6
-42155f439J0o3l0L5j3k01j30j40k08n3R9K59L81K97L9p1r6j88j37j14j07p3k7K2J60J96R0
-42128f502RL4J4l5l9j38l3Q8J13K1o4j52l9K13J63K8l2p8m7j8k12j31J36J77Q4k5N4K03J24
-42099f084m2j54j14k9Q5R4L6m3r8j0R1K08r0l68j68r4j08Q7K35Q1p2J22L18J89j54l26j60
-42072f568L1K10K55rk27l72k76M4K04J93J29rJ6n4mn3j26q9k6K51J48k25j10J57L3pP0j17
-42044f531L4J93O7K9L8k92m21j29Q6J54J09M8j10j36r3M8K08J33j2pJ40J55N0K8o2k03l6
-42017f512J95J31n8j86m3O6K2l1j07k17j08J05K74L63J15r7m4NK4Q4J8j28k26j15p2p6J77
-41990f441J19j70kL07J98J64L4j00o5j18k86j71r9q4r8j03j9J8N1J48K00lj79p7J65J68L0
-41963f413L4N8M1km1j51j79j8oN3K39J05r8j13r9q2j23j03l9J5J31m2j17Q5O0%M5J17P0P
-41933f566J78K95J64L2n3j12j45j54j54k08j65n6k4rJ6J15R8J87J96j0o0L8N3m4l9m0rm9
-41905f525j03k41l40q6K32K13J25J09r5l81l05N7K02P5p5l2L4K16J95K80L82K59m3j11o9
-41880f027r9j27J13k4j21ORp4J03J45ok7m5k5j1j21p3J22N4p0lm5OJ9LK7oj88k72k35J1K62
-41848f719J06r4j03p2J4O6L2R2K56J20r8N5Kq8J3L3m3j92k30j0J02n5J01J72j04j29J57L00
-41820f316K64R7k0j10k10k36j92j65Q6K92K73J21k4j67j87l4Q1K40L0p7qJ7N9K31O2k00k16
-41793f309k07k24j41M7K4k2J72J47l2k5J59K29j23j41J62J03j35j78j9jj78j61L6J96J49
-41768f472K06J54l2k4k99m52jJ95J75K13Q6q4j32L6Q9J71J04J79K66J0l26l52j75M0J73J58
-41742f094Rr0lR8n9m8j64k33q5j57k11J21K75J45j49k53k8Q7q7j21R1J97J59Q5J0n2j02m6
-41714f705r9k02j75j2Q3N8m9N0L11L51J73p0q1n0k85l70j32ON0L5J8J85K70J26N3OR7J10
-41686f248j80l09j81q4pJr1j17M2J42J05J32L06L18o9j68j95l85k23P3K23K40J62Pn1k1j2
-41659f590j84k89r6R8J52J82P6m3K3Q9P6K5o9L0J09j42k99j53Kr3j68j02J86L82J61P0J47
-41632f420Q5L4k7Ql6k11k55j14j6JN1J77K15O5L0M9L2J55M7j18j18j61j76P7L20J96M7J7
-41604f046j62k29l41j74o0J16M46M34J48nj73l04k38m8K1o9M8J32K3j29j64O9K16K14K17
-41579f058J32n8j51j2L2q9j64q6j43j64M6M1j72j21L8L5K9j09k36j7K30L03J77j7K0J89K00
-41552f125M7j38q0m0p1j00L0J01j61k28j18K02M01J73j6l6j4q1k55l25j05P1r7m1J58J16
-41526f732k4j8P6K4M1J99J38P6Q6oj27l17k12p6Q6J75P5QJ74K09n8j20k7j39j92n7J95J42
-41498f401J24K95K8m5J5j00p4J6J8p8r6p9q3M0k9r3q9J18J98N9J54L49J73r1k23k67oK97
-41470e870K95L0q5l3L2n3k02j91q3j54k53j84M5J65K36J50L6J39Q1o1j35M6J66j85m16k46
-41444f730j2Q0lp3m7k9J54L68K73J0J1O2q6j94j02J2K5k76m03j13J49J84J83K9r8j54l7J75
-41416f642K52N7j34p7J56J20k3j5n6q4J9n4r3j39k92j98Q9J89p1l2K0J29L59K56j08j43J07
-41389f408J67qj82j14L2k5r9j15J2Q7p4j83P5L35K47M5N4J30J27P9P7M9l6j89l72k82M4K49
-41361f278K20p5j71m6O9p4q1m0k56k95KJ87n2j65m7J13K42J27M3P5N1j02j38o9j18k4J48
-41334f754K17N1J0J99O5O6n5l43l09ON4j15n1m7n7M1R6Rk2J06K67J65R4R9P0k6l36l32j68
-41305g000J1J57r7k78n8R0J36K67L65N11L25j20l76l37k84l26j40m5J21L21N7k31j24K04
-41281f851K57L8j43j9J0J5l0Q6J84j17k95j89O6O0P0K81K99K46J55j5j41k22j83K07L01M4
-41255e886r0pK08K43J21j16k57j50n3j31k04j50p7L4J45pj67l57k11l8J43L39J80pk0q5l1
-41228f631op4O8J50k7j44j15j19k4J52J89J48K36J7j41j36j27k9K12K16k0k3j07j83P1J05
-41202f342n9Q3J83R9kP7M1j54k38j41n8Oj7j4K48L73K74P2j8q7m2k0O5qj57j3N4m6o7m5K
-41171e951p0j26pK5k9p4n8N2J12L3K7j24k08l0J54K22P4n6Q2J00j14k26k49j57k6k8j14p9
-41143f845k2J2pK3J04J39Po6j32j24pK23J27o4k9M3L9J58R0J2R7J8q9l5O1K2p9J5L7j71k40
-41112f683J0J07K13L02R8j29j14m6j34j53j05L0J09J70J2j23r7r0r6j19j22p2K5R7K25K18
-41086f467J85J3k65k46l9o5j03j15j14j23J4K68K19R2QR6k4k22j91n7J4O1O1k30k71r6j34
-41059g731l4J49K57J03K00K84K21K53K0p7qp4jJ19o7o0N0N5J14K37J55q8l35k13M8J13J00
-41032f210k1K4Mj00qJ65r2k86j28k4j36k43j95K2J48K58K60J39J61J50J17p2j84k81k50j84
-41006f966o5N6KO9O3J2J14Rr8M2J47P9K26J68j6j3q9k05k14j80j45K9K07J51J1k4p7r3j2
-40977f812K19K93K0j97j80j57K1K48K75O4r5Q2K62L0j57j69j95k65k46j57r4J88K70qJ1P1
-40951f678R3J88J43L3l02l22J8R7N5j42l05l18m7J99L22L20L4k07k32J3M9oROJ90L96K70
-40924f124r1r4Mj24k26k55LK51J04j67k6K52J18j97l51j97J43L16J32M6o0j76j53L4P0r3
-40898f861J6J51J44J63J95K67J35m2k03k85Q1R1J24L45K08k8k61k28j08k24l83m08j94j26
-40874g431j8J38J01O3r3j70J25K97L48K81J33N5n6k51l67k35K37M44J66l5o4j52J5J80j02
-40849f391k26j57n8J66M7j75J2K23Q6J8J3j82j82MJ02q1j24lO1j5r6o9R8K07J48q4q2J13
-40821f627R8j16k72L5J37M0J60J9j34q0LJ2l1j88j73L6j00j59l9j51j22K1m7m0l5q2J11L97
-40793g327L69R5K4qj46j20q9q9P6K52P3jrj02q2M9P6J24K31J05M0j29j59k3q5o6K9J02J86
-40764f604J24J69K17J69P9m2q3l4k13l31j15J10Q2j27j14qk27k14l0N4J53Q5J07J36Q3k4
-40738f598k3K04J08j53j69n1o7K6J58J40J69J51o6k32k24p9q9q9O7K01J38L7p9k57l86j21
-40712g284K75K65p8j43j0K8p3l9J00O8n5j46j06k1k0K2J35J31P8kO3K6j46j13k9lL5J38M4
-40683f860J0J49R0r8j4O4j15j86n7J77K41L3j41k81l22m1J00Q8N8J36L4j51j42j1J11P8J2
-40656g038J17J61k1o8oo4k2L4p7k24j26j3J11J42N3m6j68l57j71J06L42N65L23p3j67j54
-40630f841k44k15q1q4j36n5j21j24m9k6p0L4K16O3j3r3mk0j96k74j76J78L16L1j49o1kqn6
-40601h260j66j55j76j51K2P8j21j75j33j58j35j92m37n63n91n45p48q76q76M1K638O598N737
-40578F56J039r71j177p50m41l44n10m81k16m1n4j15l74l73k59j00j26j11rJ4No9k09k41j00
-40553e357j32l25q3K47J32L9J4O0n9j82n7l0o7M5J55J7p1Nl0k56k34j06n3JM1L4Q5P8P7m
-40523f016m7l8j8n7r6j7Q1PJ05J79J38j46k12j89l67l15M4K39J05L2O2K68L74L29K1j26J4
-40496e646J01j36n26m77j16J70M02L61O9J7O9L1o6m2K9n1j67j52j03r1k87k82j94NJ73K51
-40470f658J14n6q2J4J6q6K2Q2J78N7j2J66J02Q6R6j6o9O9O5j71k08j08J09J62j5k1J04J62
-40442e898J15n2j32j39j86o9J30L23K80J15q2j40j58j27J3O0j21k08m7J54K63j1l27k26j58
-40417f628PJ74K62K42R9j05j62j08j77j49j22j28P1J41R8L1J7K13J52M4p5j34j50j51j54
-40392f692r3R4R3n4j57j77j12O8J65L2l0K6J48J23l3%j3j05N9Q9j6J4l0M3J34J74J30J19
-40364f001J57Qj40j90l04j82J0R7P9k3n3J43K82R3o6%J2q5q3j61j13J09l1l11l65q4M2Q2
-40336g078K31J64p0k6J76K60J49k0m9J5P5p1j56n6N6K21R9o8j09j70o6J25J00k43k49K5K42
-40309f493J70P3jR5K57m1m05l56n9O5K18J50k9p4j22n1p6m0mL9LK24L85O0k43m12k74j77
-40281g118j58j81k49J25M73M63J86n7l5L7Mj22j21L3O8j1J8P0l4k4J38kk82j29qp2q4M2J43
-40252f887J09l3j07p1P1J27K59L23J63J12J32j0k02l12k47j85j08M2l2j87k72l08K8K14J29
-40227g252R4J98K64Mj54J0J49K36K70J62l1l58n43m11j27J08Q8P4q1Q9J47J29N5j46k28j58
-40201g412R9L06K94L16K66K18R7j00k89k87j54j1k5MJ1Q7M7j29j00m6m1n1J3J51lj34p8q
-40173f959K3O3J33J08k7K7K0j40j63J10K63J34m8j63m9r0j96m3J54K60K00R9J42J01j34k19
-40147f394qMj73k31j99j55j78j37j30k0J03J12N5n4j70j40q7J25K01R2l1ml8o2l77m44l61
-40120h701l45l12l12j74n6k23j43l33o10o84m85q27j142j292o42J811Q020Q800K101r50j558
-40099A943j280j095p94n08k84m03m81m09l03j64k2o9j77l71k17p4lMN0r2p0L2O6k27k98k2
-40073e268JNk05k63o7K9q5j25r0P5O8n8J43K18P5m2j33r8J13O2O2J41Q7j60m12k01L08L92
-40045e428J79J8k16j48j5J40J75O5k3q2K7J11j89m26j88o7pK84K94k3k8L9m0o6r5j45l2n6
-40017e942M0J63o5j16j28j56p0QJ34K18N1Q9J98M4l7LJ9l3k3m6q1o7R6k1l54k96J4lj23L7
-39987f447K36L62J29j88k39k15j32m9j42j25Ql3j1k2ok4L4J74L34K71N9p9j80p5J13P4j22
-39960f295J14L88J82j71l52q2or4l2k5l2m0QK0O0N0K3j56k42n9K4J44J09j15j05K0K3m0J04
-39931f577K38J71J92J35m0r9k60k87NJ55M24O03L42O8r3k44j66j68r9j08j99n0K1J5L1K6
-39905e964L8l6k5m0k8k4jM5n5j02j09j44j37J7R6M7R3K30J64L2P4k1k10k26l03l47R0K29
-39877f617j5n1J48L14O5l4N3J6J6O2j0nj12k78k21j3J27N2l5J18K69J07j34M2Q2jl9o4r9
-39848f257o6j03m6K10K25j5j66k04j78j60o8M6N5J0Oj19m5K25K39J58J35J08J98O5l03j88
-39822f238J82J56q2j64j29p4Np1k20j66K3N7O0L2K40L10K01O5O2R2q0k14l89l09o9N5J49
-39795f516J00oJ54J10Lj63j46k04j19LJ32J57Kj13k35m7R7P1j91k61n5J65J99L9k5J20K71
-39768f458K02K3j11l8J11J36n7k78k20J90L61K22q6l67k58o7k5k0j11j08l0n3J47M29K92
-39743f174K7j70j36M6K08J76J5j38j55n7Q4R4N4mj16j06N5J75J53oj63j62j84j04j32j32
-39717f852N6J25J73j9rJ09m1k0O5j9j05k92l28J3L37K74LR9J96J3k23k59j98j11J30J88J71
-39690f524N9l0J33J28m9l03l33k30p3L02M80L12N3k70j70J6R3J77O4P5J42n2j96j80p3J42
-39664f307N5r6j06Q2J85R4m5k5Rr3j3O0r8j74P6J10L1J12J43J0k28k88k29k43o9K23M35K68
-39636f121j7J2J73o0k92k02J45J88R4o2j42j84n4R9O0J01K34K71J66R4r2j44L6J26j7k9j09
-39609e726j54l02l22P3K02%ql5j43j01qP6l8j12N0J41J04OL2n8J0Q6q8k40j16N9J03m4j37
-39580f690M3J17N2qqJ12J47R5j36j93j48j74j02j10j62n6j4N2J43K31K24M5n6j69k77j99
-39554g241K2J13J04J40Q8j09j57r6o8j21j20O7L44L16J5o7mm5R5L33L64J05j89j57J2j71
-39528f427j60l9j22jJ64J81J09P6j2k50k00j18l5N8L8j07j79j5R6J7n9K0P6nj27j19R6K11
-39500f833P7P1J09J89L00L24J97k1j69k75k11j38j18l4Q4k0j64j0J76K56K22J69J64k4j89
-39475e868k09k69k76k22q4%p9k4KJ37K49J75J89K71O3j09j22j7k1j35j40J6K33N8j99j14
-39449f495j6j78k33j65J03K63J91mo9r6j11j7J58J63N8J82L77J75p7j12n9j35k96j15N5p3
-39423f526j66j59N1J33r1j20N0J97Rk5M2q1j20r8o0m4K4N5J63K16J65J27J45j1o6pM4J24
-39395f029N8j57j84o3p1m7J0p4l31n15j93K16K36J77J92J41L6J36J28p4j95j18K4R6J41J96
-39369f264J25j67l72j89J32J84J37L9o7R1L19J65N0r3k21j09j41l27l57j21J84K54J70J72
-39345f406K05K00Q3j4j2L6j13j16k8N9Jk12k74j19l2JM6J11K16J74R2P1Qj1R6J01j81l32
-39317f350k04j23k0j04j95j50Q7K75o7k30R3K1j10p8J26K47J57J35k5k16k7J18Jj23K4J01
-39291f637J4L7O7p1j54j15j46k7R2J14j2n9J2J77K14q8m06m19j24K3J49L82M91L35K10N1
-39265e890j22j66J1J50K4k46k19l4m7j46j93r0J95K87J87j5o5O0J23j02j10j14j43j90l08
-39240g163j33n5l9qJ67J83M1o8j62j21k9J99M77M31L55K44J1m4j4j55k95k78j83j03k10k16
-39214g168J4J11N1J25K7j89l2P2J72K83J26j2r0Qp4k31j82k12j1J84J03m3J9O9M4j08o0J80
-39186f824L10J44J03O7j08k57o9J35L2r3j51n0m5j23r0j02j14n1J19N9j02q4J46J82P2m0
-39160f934m7n7j38j0K72L30K15R7j30k71k51r5J9o4n0O0J39J90Q8M6O3j32j84n5n8j85k19
-39133g361j39K36K76J6p4P8K46K14n6k59j54q3j26n0q1n1K15K53K00R0j29k3N8L6Qo1j90
-39106f911l9J69Q4K6r5k42j48j02j27p3j32j25J58K20J62P9o7j67k59m05l36j63K2k6L5J94
-39080h268J56nj25j77j35j61r6k09j66K2J31o4k99m74l50l28l66o03o24o03p01r82m24J678
-39056a3173P438P738J271j192j354r84q27o42m73l47l67m05l67l2J39ll19l16l02j58M2m9
-39034d682k88p2O0Qp3l2QK99K46K9K1j83k56j22j00n9k2j44j46qJ09K70K88J10j00r2j15
-39007e046j29l56m37k58l6J73K91K36j2k01j84O0J27j55k95j71m2j21m0J22M4o1J50L31K86
-38982e724J21N8J71K86J09j96j98p9k08j92j35j04PJ50J01p4r1O3J03O1JqJ02K68K12J26
-38956e070j19m01l13j94q8jQj02J1J61J70M1j72n1J87K30J39l4m9M4q2l1L3L9K9ko2k05p6
-38927e960J97J15q3j16k34j26n8k41k13J28K88L24K31Q6L9j9j36l18l26j30Q8K67O4j3P7
-38902f069N7J23R2j0p6k88k43Oq1j45j35j88L4L16L84K28N2J01J60p9j94oN9R9J69J86m7
-38875e495p5p1n8J0M1p6j76j38j72j35P7J08J20J87J32Q9J02K5r6O6R1l02n02j71qN7J2k45
-38847f603k72j8L43L68P7N4P2n6j60q9P7r9l35k31O7J07L3J52J40k25r7J99P5j27o4L01L55
-38820e956M6o3r3l7J56J46J5k26k13j13j64j31J7N1n7o8J31J32ol1mOj75j68QJ88J62j36
-38792f583j26j9j67m0K22K62N9q7k1J4M9%O9R9p2m0J45J0j17j39k9Q9o6j84j27R8K11J24
-38764f366M0k4J72K94R8r9j39k29n8J90P4L2j7k00j86j81q9L8j15K2K26J99oj28k5j2l2j
-38736f522j5o6M5R3J06Rj78l07j45J17K30K18Q7j48j58o5J03P4k11k00N8J54P6r2n3J15L5
-38709f640o0M3O1p6L4K09K46J33j07k56k22j29m7K1K6R7O1K0j13m3j7j61j49j36M9L7p3o9
-38681g261R5K80J52K0l9m5j6j2j22j7K51L70J94k67l52jJ63N2k3n1J27M21L04j37l70k83
-38655f567j70R5K67R5j37q8j33r8J40N4j2J63R4Jq3j95j09J15O8m0j34l9Q2k4k22m26k04
-38628g507J09K7LJ58J5p8n7pJ43R7Q5J77J83O2m5k3J06N5k56j79O0J12o3j64K2J76J25l1
-38600f695r5j45P0K30P9k9q9k23j39K2L4J17P6j40l5R8k0M3K6J39L03J71K6k8q5LK8j67j91
-38571f616j56r7N7K23K81J45j93k68j42J02R4r1j09QJ54J74l8j10P5J12M4Lj08j13LJ56N5
-38544f355j35q1M9J10O1j17r8M0j0j40m2J06P8k5k38k87j15K0M4P6J08m3k12lj8p3J80L26
-38516f794J60N5Q3N9Mj03q1j20k00j28j17j50o3Q2P7o0r9J14K81O4m7j1l9M9J96J90n5n1
-38488f704J36K91L31N1M2l0k34k47n8M8j40k36j33k05j12J19K09P1k1R2J51R4j5j10l45j98
-38462g153k9j00j56K2J52P9j17j52m3K01K78J49Q3M6J72Q6k80k61q9q8K8J99J22j34m66n13
-38436g964j03K18J22j11j47j41m4R4N3j15M1J03p8p3j01k17j44N0l3j86j04P4o1k91k91k08
-38410i657k90l87k00o9j39k85m67p81r61j050r70K51M954Q950M472j18j117j172j036r38
-38390a010o95n92m62m12k96k12q0O4L9l3k5K7n0r7J6j47k24j34j90k00P3J11q2j18p8O2Q9
-38363d656j36j67j64j37k18r9K08J79r9k70r8L3k15l47j32o2k6N3J76L36K91J01k5j12p7
-38338e663k2o6L2R0j18k59j65k2M0K1J27K02J80J51K6j36j01j7j57j90M0J04n8k01j30mJ32
-38311f164J15j3n3M0QkN3P2J62K19J10q3j45o2J13k0j42m2M0R3M1o3p0j33j53K8K05K98J96
-38282e352p8j28j03j29j94k82k89J58L71O0m8kK2o6j02r3M5M8m1K6J19k7O9K72K24L4p5j32
-38254e693p2j6q6R5R3N5m5k66l25j97Q9J81M4j20j13m5R1P7K9N4j07j76J04J27o9l7J91L24
-38226e813J36j40o2j8j99k40J30L55J18M4J59K24j39m09l52k16j14j38j9K8k5P1J24J09J37
-38201f249M7R9L02K38m8k40j4J24j7k6J24K20j10l08rN2P0K29L1j84l09k51j5J67J48N2L
-38174e874N2r9l80l24R9K34R0N7N1j90k46n4K1K7lP0M8j78r4R1K2J24J80J84K14J53k8r0
-38146e843q0m6l7o8p9k22k54J16K01Pq1k15l14o5J22J40Rm8J29K54K40P2o7p8N2O8J60P3
-38118e854j5m9j24K9J61K8k94k50j06j90j7J11MM3J34oq0j17o8K0j7j68j96J39L32K70K03
-38091f077J45J32m6q5j87k03j0q4p1K21K33L1l9J88J18j78k94j96LJ41L0k44k44J49L09N6
-38065f202j51j92nJ28Ql4n6j49k48k18j9R7J51Q5k5J03K52J57nO7J18N6p9j52l4qL7m9j16
-38036f483Kn5n1J32Q0j18j36N4J59j8j47q4J99K86j3mJ62J13n4L5q8j90j19o7OR7R3r0j57
-38007f456p6J8J88N7q1J9J37Q5Pr8k26j32nj04j40O7J35J23J10R1J45L6k62l18j21J46K48
-37980f407J53R0O4J22j8k23q9o4J4J78J09p1j00J34K29O7N8J77R9or6j64k65j17O0l9M1R1
-37952e973%r9j50K5O0p4j45o5O1R4k8Q0J73J0MJ8k0m9m6j16j44m5P2L32L58mOo9j09j00o5
-37921f008n1m9nM9j47k27j05JO7N0j19j35o8J45J35J2Q9K19N2q8p1j55p2J18J31J40J14L8
-37893e940j55k67j33L6J71K86K04j15k39k76j86o8j35p2P9K09K71J09l9j51j59k02o3Q1J08
-37868f646J32M7m2l3Q6J6n6J94K40P5j37j74n9O9J75J11k1j22n2O1J46%r4J6O6K1j33j49
-37840f263l1J6K5j1m2j09k2J56J1j40j16j67k37k9M0PO6P6P9K5p9p3O2N1o1o7K0R0K23J66
-37810f334R9R2kOM1J6j99k43q4P0J10J51J96K05O1j62k17o9L7Q0Q7P2K5j26k45k50l9N5j46
-37781f713L6L36L47K04q2k29k72k91q6J3om6J22K76J66p1j81m9j08j97k4J77L84M22M6L2
-37755e794l7k05j51J05J03O7R9J0j33k06o8rk27j20P7J8JM7O6N7P1K47L23Q4l15m49k83n1
-37727f673J53J71P8o1L3K02K12Kj16pJ35J6j53j89p7j53j89q5L4N4P7J21J91o0k19r0j8M4
-37699f567J82N6%L5k0mjj10k2k8r0M8J36J34R5L5j8k8q9j39r5k9OL3K53L61R4j45j34k1j7
-37668f089k13l01j16oJ18J84J03Q4J55J71n8k00j01j41l4o3j1P2n3RJ54n4j05rKL2O7r0k19
-37639f712o2K37K08P8M5L1J8P3J01l7j84j55PJ21R8O3J25J66J47r4k72k94j32J02R2J9j31
-37612f342m6J36J33j8k07o3J38Lj33p3k7m3j99j86o5M0J92L08O0k54k46o7J0J79K03m7k3
-37585f637K01J71J30J21J03l8q5p9j20p1p9n6L2M4N0j2J1J48R2K1m7j03j7j8R2K68K09q5
-37557e754k09r1N1J6M5j1k82l34j24j6J53J22J12J89J27j75k74J5J63K05K97J56r7j20k6
-37532e862k4k36k38j42PP7R0P0L1j01j42O2j5j44j60j69n6J7n7P4J45J90J69j6j29p2O9K79
-37504f283L05lj77k83k1L58K21NKo4j30L0P4N0J75J78q5k32n6O5%k13j55K5n5j34L1J94l4
-37475f212k88r7J78K55L13J80L5J01pJ67K12k6l46l67k34k73k47NK60J65O5l5j29l0J7j0
-37449f348J9o6pJ57M2j85l02j09lJ9J42K47K06R0nJj5lK3K7q1MJ28n3j52j69k99j88N8K09
-37419f613J85n9%J92L9Olr%m7j25j07J34J03J8O7J61m5k13o9Om2n6J9O4p4j93q9Ol3k22j82
-37387g181k2J57Q6J04K02K4m4R3J35J36O4o3j59k55j21J50K33n8j28m3J29J07j22r7K19L01
-37361f153L11L28j50l95k23j11r0J4J30M8NO1K6r3JJ56J88p8k78k44m0j8KL1j01N2R8q7Q0
-37332f530j3l5J14Q9L3p3J6J29K34J34q4j07nk3P4L8j46j60j08l2l9j42p0N8J20K8o0m3O1
-37303f542J71J49J62K30O5k26k13j14q1o7K3J89J73m4o2p3k80m49l10n1J35L50L88P9p3k63
-37277f734k49L1K97J81J34J29j45l30k47j08K40M03qo0J16L8j33j11jj2P0J62L2J23L24K34
-37251e624L5j74l50k60n7L8L4m7l0j46k10N4K08J15o3j32N6L64L72J12q1k51k81j47l1P2
-37225f424J58J03J48K41J7k54j58L4J8m6l0j1j9J55J88l8k00n2j28K1J85J09P1J98R1k1O7
-37198e577n0k56l03j79L7o0j53J7R9O4o5j71O9K79L1j49N4K02J33P5P6K48J35j07l1k1Qo
-37170e601l8L4R1L2mM0ll8L5jj49j38q6Q1J48j54k75l9M8kJ00J15j4lO6R7o9l15k32n2j93
-37139f519m19k31Q8jj62P5K92K71K25o3k25q0J55J83n0n4K25K54qj30l1Q4R5j32m21k16j4
-37112f809p3R0K52L05J71j61k79o5J86K17J8n6q2l8q1p5j35n4K5J13O4N4R8R0j1J9K46J13
-37084e858k58m34k71j15RR9R8P1Q0r0j79n1o3P3J54L8q7o4J39J56o4j68j38r2j18M0K24J83
-37056f686K40J91j39k14m6K43K88K6q0k73l73k1J78N4r2QQ0J72J67J4Ll2j50j89r3n4m0J76
-37028f642L19J17J9J58K6k48k20j34K5K7j15p7P4n1j94j87P3M09M07O4K4K10M6j40j26k48
-37002f384j71Q5N1j05p9Q3J86M9j53l28k13P8O2k5mM4O9K8P7l2lP0j34k44k64j52N1J29J12
-36973g117J85K10lQ6K26J32k4o3p0n8J4M9Q5rj9N8O8M7k8P3m1p8kN3P0M3Q9r9k50j46Q1J17
-36941f321r7j63q2j6l5qj9n5mM1l3O3J35K21L05J25j07k4J94L61J95l10n78l61j09j65j66
-36914g013N3J35k1j25J1J91K36J00m1o9o6n4l1J46K18J26QP3K16K65K7q7J2m9k23l55j86
-36887f503j4j37j26O0P0P8J0O0J33L0J7Q2j7qr6k30k45j89k1k4J09K23Q1m0J1l6k13k93j75
-36858g403P6O3K3M7M6J00K10pk19k6K86K91K47J59j87k38j9K38K53J19P0J02oj77j34L7J9
-36831f030j94m02l69k7L46M49L47K41m9k95k67k42k91j46J71K84K74K06K11K00kq1p0n4j16
-36806e906k41j33N8R4J42K21J24M7N2j4q5r4j94J7J79k8r6r4j24k95p9J53o8j69j46o9J5
-36779f733J35K41O4m8j07p1Nj15K9k8j86m8K38K38j6K5R6p7j73r1r6K1O0n8j4J8j53k26Q2
-36750f988L50K96Q5j52p5rl3m4j32j92j18O3J47q0j95k37M0L56L06K02nj36j39k8O5RL4J2
-36722f598J50K44J40M9n6j16j37o0k6oj42k05r1n4j01j8j3K3j7J7K69L64R4q8R0L82K48R0
-36694e568j58k62j08Q9J88Q2j63m33m09k6J37Q3n0q8O7J65Q9J29J63O4k09k73j83j9R6K55
-36668f342L76J35mj22k39k20p3Mj2j1J63J36K7J33J68J3l2m5l16k65k0J20Mk1oj29o4J8j04
-36639f728j38J7K11J35q8K9j0J7J02j48j46N1J08K00L17J19j83l01j12l3j98j02l0k0nj4
-36613f950P9L09L39P5k04l55j94j2r3j09K4N6R1J39K9Jj8l1n6M6J04J47J64J04k3q0O5M5
-36585f308J9J61J72N9R5J6m0r9j45j3M3J9j91l96l34j62J0J81L44K73K10J56O9J63M5p6j77
-36558e906k57j82p0lLm4R5L33K44j02j27N3L5q6l1L6m5k26q4O5k6o1L4R8P8J6L5J2m2j47
-36528f302j32kn7j26J25M78L41O5k15k37q6j03N0J16j2j77l92m04j0Q1O2L10L96J93N9R8
-36502e881j48k82j40l4Q3J95K11J81J43M3j71k68j75p0p0n1j06L1P8J0j05k95k89o0K22M25
-36476f523M36K56Jj77o4N2J5j63k38j51l0L3j9k8j7k7Q5J41j88l81j73Q9O1L7J09K18K60
-36449f386K47J46j9M9J84R7j76j83N7J04N1L4p8j14o3k13k50j51q5N6J06J07L0L9j2qJ63
-36422f268O1n8j82k66q4Q0L0M3L3j19k08K9J68j3kJ80K83K43Jj55j59p6p7k60k58OJ71K44
-36394f613J84K05K2q0J0J33M8q6mPj19o7P0j9o8j42j21m5O4J15N6j55j89Mj5j41o2j55k48
-36365g411j28J69K74K13O6J16L07K27J23M9k3j8j08j25qP2ol3L8J7l8j18O1L07J82j07k22
-36338f124k92l13l5J62K85L37R9j24j86l8J49J10o7r6k6j9j85k29j0P7n4m9J35K36K11R0
-36312e956j5j22r8J05n1k74Q7K32J9j47k49k33n4J24J71J67K04J37l0j45k90j77PMq6%K78
-36285f392L42J44P9R0j19k75k35k9J72J72Pq2p9q4k6j20k1Q0n2k9J42N3j92r0P8J91L6J41
-36257f098R4l8N3J05O4j30l10l31l12k24K22K62k9p4PmM5K55K83J30j61l70k99k26j45Jn9
-36230g289m2O5R6L47M43J98q1m1M7j3k5J69K66J32n8o9j3j65k46j62P3K70J81R5O2j32m05
-36203f297l18r9JJm0RJ48K10o4l53m11k04n3N9J58J15J20J14J91J28k1K4J9O5P9J33K30O2
-36175e994j69k73k73l4K06K51m0r9R3J8m7o3p8M3P1j17j13q8p5K3K18K10M3m4j52j87o1J49
-36147f582J89N7N7O2O4P2j41j99j23m8R1J55J29J26j18k49m1P7o2l12j41J84L54L40J23k85
-36121f221l32k11j52mN3l1k02j88K3J37J20J93L65J90Q5L4j88p5J38J02m1P0J91L8j04QJ5
-36094e987j31j65m1p9j2O5m5J38K74P5k61j40q0j1J91J04lo2N7Q7k10l23k50r7K10L70L0
-36067f296r3k3m5L4Q3j4m9Q3Mk12q1O1J3j74j93P5J23M7MK5pL4R6R7Q1M8M6J06M5kp8j89
-36035f351j69j28j41n1Q6J8J47K28QL2KN2Q3o4j71M9R1L6N8L8j57j93m4K2r0n8K53K53j08
-36006f269l23j91NJ15J52J73J75K9k09k02r1j73j58j13L9J77M9J84J85L9J39q8j20P3J35
-35981f268L05J59j66l14m18l75J5L42J91Q8J1j68RK08J87J55J37J81m6l01m48l39p1J28J32
-35956f666J58K16J52J5k25j30J52J93j43k24mJ49rmJ02n7k60j27R8P7r6j62q1j4K6K2J50
-35929f692L52J69l09l04P9M0M9J17K22N8j10j72l1P9j64j41P9J61J38J21qq4j13q6O3J45
-35903f342J14p2k14RJ18J3k7N7J28j11m12l59K4L48K02p3j92q1p0q7R8J48o5j6J54J32j17
-35876f693j06l2j53j88n8K17K58J33J4q4k0K33L27L08L55kl96k96k07J3K3j97k38j78k64
-35851g231k08qR1J08J15N9J17J49J43Q9r3j81R5M02K95J14j52k26j30j94k89j65M8J92J62
-35826f698N2j02k35j05n0Q6J20J31L67L15L27J61j35k16r3L3Mj3Q5M0K7J74P1n8k32m13k80
-35799f637n4m6j34j05n8J40K61M1j35j9M9n4M1K61K85K25K19K46J11o3j23j31j07j51k29
-35774f167l02l49k35q8M2J40J69K46J54Nr4M6J61L5j12j08q8j14j30m1J1R8J30J49R4J24
-35748f224J27j14j18q0J08L14J38k09l13l60j61P6J20J60J12j11j43j3P1j3j42j5J08J79
-35724f503J39L5j4j12j36j9K64K30k5j34j86o0K58J18j17n4k5J1J48M9k6q2p5m4o0q9j08
-35697f617O5K11K66M7j13j20o6J30J12J26R3l4j39k92l76j91J5j44k24q3K19M23L09K11J76
-35672e996J76K14J85L9j60l03l37j12O7K1o2o1j13j05o2jM5J05P8k7r5m0P2PL2R7J05n1k34
-35643f516k05j1Q0K45K62J26K54J73o1j92k52l81k73j0O2ml3J4R2M6N6n8k03O8L90J40pM9
-35615f149R0r1r9j7L7N4j18l09j84pJ37O0q9j71q0J29J50K16L05J61j67l28k33J54J57p4
-35589f466k9Q6Q8O4J14K23J19j22j23Q6j3k89m03l56j24K9J44J52L3m4j9N4QK5Q3j9j51l1
-35561f881r0N5L53K04J92J83r3j06j7j96j36K0j07k16n8j9p0J50L49K30j21l25j85qL0J95
-35535f667L39J21j54m9J75Q7j96k03jk2q5k67k05p8o5r2J17M81L74Q1nj6j86j81l1N5j6L3
-35507f656J13N5o9m8M0J4K6J07J15R8M9r8j54k2r3m0L9lK7K6J18J44j7j66r0j1r8j73j08
-35478f875K25L77K24J85N9j96l09j71L3lk73l59k14p1j59n0K64J44P1N8j3P5%p5J05K12Q0
-35451f656K4J67O0k2J10O6l7k2j47k76q6J11J5j99j18K20K23nN5K44J22n7p8N3R7Qk8j12
-35423f268j37j1M1L0M9J01m6j02M7J26K20J60j78l26j94j59k11k82j67M8J22J15L0j09l4
-35398g135K16J86O8j04k2J70J52J01J10K40R0k69o6Q3j81k13L4Mj37p6o2j31k33K6L71N31
-35372f247K13k43k61j16j4L6j2J25K46J95Q7p7j03J23R7j6k10k85q4P9O8L6P7J02J4j06N0
-35345f226J56J05ol7n7j68j77j58j27k3J53K19K17R5o8k65l15r0L4J79K03J56J2M4J29K0
-35319e995J80J31k65l93k88j26k6J63K60K49K01L6K1K33L59J13o1k1Jk95l38k07j45k6rj67
-35293f415j10J1o0r0r5N3J72J61J53K24P1o5q3J77J63j50k12p0L6J2k6K3J43P4j21j07p0
-35266f201j42j58RN5J17Q0n7j7n4j15r6P9J9L9O3J09K69J36k9J3q3j34j49j29J36K10K28
-35239e802K00j35k55j67q1P6l0j11r5K7K63l2k71r6J54K02Kl12k99L3R8p8j40P0J19n6j43
-35212f859j21k24j50O1J26K16K29J83K26J44Q4J77O8o8j37j04p3j38j98P8K35J42J17j44
-35188f130k20j35j09L2K38K12q2j59o2j01j8J0J62K84P9k15j90L9j8j72p2m7K0J75O8j91
-35162f602j66L4J28n7N9J56O5Q1J13J50j9j8J1l4l8l4l1r5K4J30nj47j12r6j03m4R1J02n7
-35133f514n4oM0J8K76J33j45k13k0K20R0J8K1K9o1j48j70k5J09pj54RM5J28J17J60J28j98
-35105f174l19j62J65K77R9j44j47JM1j7o1K2k2j22R9J93k4j40K8JK9J34R7j40j94j4L6R9
-35077f359L8M1Q8p9j52m6L2K9O8M9q8r2Ol4j8q1j10k3j2J9J03J23P6K5p1q4L7J30q6k12j17
-35046f800r1r6K1K53K20J30J10q3j70o3o9q6n9j24n0K5O2N3K6K92L25R5K8m8j32j17r6l6
-35018f480j1L1j1n3N0L9L7J41q0l22j95r5j78o8K93L62K69K33jn2R5M3j7m4o2n3k09j80p7
-34989f595l4K7j03k41j75k9J62L17L18J45rl1Q5Rm6M5J00N3lL2r4j75j57k50j66K6J88J39
-34961f462m2L3L02K83M1j69j81p2j7j28j76j12p7qJ65K14J88J22K20K02Oj66j63J2O1oj60
-34934f090j22j98k41k06l24l58M0L53L00K72K86K30K32J11j43k81k45p3J20J74K11J2j18
-34911f058J60L63K56J49Nj70j37j33k52k00l1n6k40j22j5J13K02P7k6k32l13j06P9j36j64
-34886f987J50J75J00LN1K52N8j96j16l2o4j79j12J02O8P2K02L39K00j01l48k26K52L85J15
-34861e837j46j68n3J27J44p9j31q9j84p3P2O7P0l3p2J9k8O2J28K7m1p6k57k09L4J05M4R7
-34833f480Q7L3j96k15j49j1J29K54K55J82J01j25k98o2J04m1q5R2R9J08P8l3J9J9n9pJ48
-34806f053K6j06oL07L11l0j57JK3J3K9m6j10j46j83j59J8J45J60J1j00l0L8M9P0J7j18k77
-34778f303l00n5J31K20J34Km3L0M6K3j05k13k53pJ13n0L7j2j34n6n1J07J69%o7J19J63M0
-34750f315m6j44p3J82L05J08k29l15j60j19j2L3j55k32j10N2L30N82L83R6j11j69j32L0J29
-34725f092J51O7O0K6j60j99r8m2n9J64K51J19j59k21O2J18r9j73j22k16j20Nn6j59p3P2J31
-34698f822N5K4J89J01L3J00r5j12L8L7K8q0q8j0q2O3J15j09k36k03j28j04J30L24N9r7O0
-34671f810P8L0m6J5J01p3m1K08K04Jq9j9J18K1r4J9J29N1o0L6J09J27oj35j7J75P6p6j23
-34642f091j33m9O2K18J0j96k42k29L0L8Q1Kk17k42l2K83L13J26M9k23l01r2m4P0K37J46o0
-34615f486n4R1J25J05O5k4j76k34m9J16K12K37N7j38k69j54j3L8J37J22K8j11l06k85P8K87
-34589f601K16K0k31j20J85M3NJ07m0P0K93J64j28k52l7N9j1k2N6j81k84J2K27L27K04l2j98
-34562f149q1Kj61j33M1J73J54J41mn6k2l2k1m1P0J10K0L3P2n5k47k24l2j2M9P1k2Q6J60J63
-34532e947N8J3l1j12p0j58j70J17L58K9k29k33J9J87Q2M1M8K1P8N3j4q7j35r8m9o4n2Q4J53
-34503f108n0j93j14r7j54r3p0j78L5J10j46j19J23J78J00J18K96K74j07m03k70m6N3J65Q7
-34478f609j86j28J52K11O1j24N1J88nj04j6J02P0L2r9k65j99J62J93P3J26P2L6K0l9j58k27
-34451f610n1K0R7K72K17Q8Q8J08J47J18k56l05j81j02O1m4j76j32j01j98p5J30K0l8J02M24
-34425f377M48K64K19K28j02l18j67o3P6l4j16O6o3j55m6r9j95j44n6O2j24k27lK14K25J67
-34399f320O0l6K5J72J00j28k20k04j30J3J41M7mK7o9j60J24J27RK4J16J87j59k32j49j62
-34373f801j09l7K56L77L43J1j42p9r8l3j13j08j2J6P3R8N3P3rk16k23r7K6J53K67Q4k06j66
-34345f619j23j38o9q3j20J02J14k05q3P2J06K23K34k4j51p3K5Mpj0K3K58K88J55o7k25j76
-34318f569m4J72P2l5N8J69Q9J2j37k06pm5k39j30Q9J78R3J4p3k35j26J3j3K1J16J42O8J56
-34290f397K04L5j53k56l3J40J54K02J34K6j81l07n4J05J10J96J05p8L1J2p0o8K1qj90j93
-34264f513k03k42j20N9K35J00q7j72mJ60K46J77P0j49j57j39j22J74Q6j00j03j78m0K39K73
-34239f510J36JJ3R7N3j17k15j11pJ7J14J25m5j82p9L1k7j12J04K51J57Q3P5l2j82l30k84
-34212f976q0J93K48P2P8J09m5q1J03J02J49J42L6j24m6J50K27J65Q8Q2r1q8n8j60k78j21
-34186f204Q2jlj35l26l4J26J59j01k00R8J27l4j5J7k10k44kK33M37L21P2m8r9kn8k1K5m5
-34157f085j62PJ95J11j47k98k47j65J58K12R7J92K11J00J58L6k03k08P5J52R9M4k29m07k50
-34132f554j44r0M3K76K87Q7n3l26m26k29l7P1L7J19K57J10K6N2J5O1K03J77r5j67k22j77
-34106f699q1l6J72K04j8j5j26j62O2J95J98J58K6j41j12j3n3r5q2j40n6q3o4J17K56J91o
-34079f403j10m3Q2q0pK90K15R3J05J31m1j59j51j22j82k78j30%N1R7Q2L7P4or9J4J6j05r6
-34050f725OJ2n8q4oJ25J57O1Q2J8L2P3qRm6j69q3O8k0m5Q0R4P0O2o8k49q1J16M2L5K01J03
-34018f196j20n8J66J88Ok49l19j09J79K14K21R3JP6j77l04j07k0M1Q1l8l5Q3J59J43q3l00
-33991f464j46Q3R6J11n7n1k0N8k3k08j58J3m7o6k7M1J53K11m6L7M59M77J86j21l23k01m0
-33964f073M5M9k02j36K2j0J36J41j81k39r2n7r2j80m8R5N5K6O5K69K99L6j67j31n2p6k0K62
-33936f256K66L6j62k02k56j58MJ68J66Q6O9K6j11k75k13p3RJ63K83J24L0J7J04J20j31j84
-33910f350k1J79P1j42j32j67j93n4J63J88J50K3L5K02K19o6k87k13m5N4k7m5k7j1o4M7J14
-33883f399p0k18j17J24K16J43J52qj82j55j33R3K90L53K54n1j5J77K5k08k42k17j86j24O
-33858f492J15O3j9N7M9K4o2k08k08r4r1o8O6J95K32Q1QP5n9k39j24NM7J21K37N0j46qR7R2
-33828f204R1J47P2k3L2R8q5j89J3Q9J31K8l06l66j12K63K21q9j25q9o4NJ61K18pj86k13k7
-33800f516O4L9O4R7J47K0j5q8j73j55j06J38L14J39j9j13l8l3k9j0j32j52m6R3K4q6n7n8
-33772f687M2J15J9m0q2J9R3Nk1q2m4J87J41M9N9Q3J48J05K10L25R0r8k77k82r6N9J68j1j41
-33743e944K1J13K11J72l3r5j12j67k15k48n4J48J73O2J09k6j15j24q4Nn7j08j10l2r7j09
-33717f716Q5J59J81O7mo9lR9p8k95j30N7R1j8k7N5O9l1r9K7K2lN0J88L19J18QJ05nn0j7l5
-33685e880k3O4Mk38j13N7m8r8m1j23n3Nn0n4j21o6L6K76J66o5j00j73j10J90K39K8j17j77
-33657f585j27J80J02j07%J86K54jj78k11p2R8K23J25r2r0n6q1k7Qr4n3m7k9o5j23q3J39J95
-33628f611J14R1J05j8j24l1M3K3J09L7J05P9j03j17J64L84K86q8l52j94j7j06k83k58j63
-33603f925j03o5K6P5M1J5J17K85J68m4l7o8k06j0J73J42J16J72l1j15o6j9n3j50j12m7N2
-33576f669N9P3l0oK50L58J34o4rq2j06J13L33L08Kk38k00M2K3o4j12m2r9k37k74q1J37R8
-33548f383M6J06m4l11l56k67P5K96L4j48j42r1M9Q0J60J71J8O9J00J31J62N5l8k7L5J61K30
-33521e829P5j08k71k50j02j6R8J42R7L3j11j32j58r8n0j32o0N6K61M23K23l5m9J48K47P3
-33495e525k3l3j77j07P9l8k41k95k42k27j23oJ37K44K38J08o1j27l3K54J90j9J9J12M6JP6
-33468e773o0k52l10j02J36J63M6j99r7R8R4J21J84K99J69Nj05l82k90j14j94j07j0N1J05
-33443f524J56K23O3j93q4k3p1J5J48L74M39J18k46l19r3J16l5j88qJ14J00l3k16k85j91l56
-33417f999k11L2J52J77J9MQ9J86J95k6j17J20K50L8j01LJ7O1j9k46k09l1LJ25K28J06p5k57
-33389f486k23l2p6O5J21j5j15q2j48l08j34J41J33JK08L39J30q6j17K3j7m9Q5J12P2JP5J13
-33361f269J34L23K57O3j30j41n4J28J58M7o5j86k39j86j71j79k38j36J39K58K21P8n5r7j28
-33336f468j94k27o6p5j3K41N1j10L5J75K7j96o1J55L7J04J04K3j9q0j20mO5j24j49j0pm0
-33308f946m9m5P8K65M17J49LK36R8j13q9M7R3P6L0mJ56J24k0q8j96k45l31l10mK71P7l5P2
-33279f283P1K01J56j82m22k28M5J22J53K8J8Pq0o4k9k0q1j3J99L06L81K12Pq6j91k14k45
-33252f232J3R6m7k52k55j46k42j25Q9J74K42L34L83K95K46O0k47k50p3k34k26Q0K58K62J55
-33227e642r4j14j64k89j50j8p2o1j6L8J23J25QpM6Q3J13Q5j03j29k25k35K6J54M2OJ63J2
-33199f295j53n1N9M9K2R4R0L1J11J83P8r2j35Q7M4j21j9M5n5n4r4j53j75j89k07LM3R4J90
-33170f570K12J57J27J47J27P8j56j66j02k8k1M3J97J62j6k8r0j60o6k5j63k39j44k68k47
-33145g239J7J57N9K00J09j61j17J92M22J76J9R8J93J00P6m5j67k38j77j85j79m5L1J44J48
-33120f412n3q1p4j88k17j35p4O1K20M53L78Jq0R9J49Q0l8l21l86j48O3K54O3j80k03l44l36
-33093g449j36j21K1J95Q2k6N6K53K05j05j75o1K3J6J10J76J99K69K5j91j30M5L0p1j0J18
-33067f652K80K51J03j33j81qJ25P6q3k23k69j13k8m6p3k46j19P9L77M31J42j35j70J5N7J07
-33041f436L4j35k11j25Q4P8P0K8o7j9J25O6j9O7j24k79j09J41K40J20J5K0L0J52K12N6j89
-33014f175k55o3m0K6q7l49k14J51K49j4l9J5k8q7J3L1N5J68J40M5P5J2j29j89p0K30K45M
-32986f280j57k74k81j29O9J81J64J37rj55j03q0J4j1R0K17K56P4k83m34j67J9k4j03j08N4
-32960g323N1O2N9J07J34N1n7P4J97J36M5P9R0Q6p8m5J71J74Rn3k15k25n6n8j92k45k15M5
-32932g192J93l1K3Q0O4L5J23K01J96J48L4j32j88L5L19J85j12j40q0l1L3l2q6L0M3K0m8r4
-32904f404j58k09j7J88n7j66Mq0j61o6k9O0K78K13K11K98K39J88Nj47k30j8J53N1m4r7p1
-32877f066N9K25R4j07l32k96J67M36J51Pr8l06l44j34q4O9K13j1o7k5o4n4J24K76M17L48
-32851e402J6k23l29m08l53j06J50J43r9l6P4Ol4p9o7r3j7J75P2n0K4o2O9K26K69M0k61k80
-32823f635l0J44K71K92K3k23l31j03Q9N8q1j70j06O1J2n6J7j64k27j40K9J06Q1L04L55mj37
-32796f565j2L0J03J14J47P2L3Q7j04j45P3J8l2J00q1k10j05q2n8J9L3mJ17J12P7J23J83J50
-32768e807L5q6j82k19j99j1J12nk9O0J5q6oj29k20j85o1K70L19J13rm2k03j41L0J80K11J
-32740f274j87k4K69J52j73k71k28k81j08L11L82P2k9M0m0r3j04q5j16L6K57L80K54j04l27
-32715f291j17J8q6k95k42k2L8J41J78J07O0L7J4n4J22K69J95l2P1J77K34K24J4j52k44k19
-32689e855r3j7K1M0j53k10N7J3j59j86k2K07J30m4l69j46J27l6oM0j38j68O5J07j04o9N4
-32662f914k2K0J9n1j4J3O5J32J98K25J53M5kn4m5j09j07L5k2j85k14MK78K85j4k28j68K3
-32634f654R6K3O4J69J41O5M5L0M4R0J7j96k19k6J60K26J63l7j9r0j64q1r3k19k16k29n5R5
-32606f870J93L07K53J69L0k82l36j46k14j48K8P8M2J9j7L0o3k10j81j48O9J80J50J76k6k30
-32580g147j83L8J40J75M2j28n2J17J50K07K52J47P9J77J84N6j90k52j04m9j50j61m1K8J10
-32555f555L03K60L2j63j36M4K13K73R6j49k23l47m34k82j60r7R5J10L6M6K51K93Q1j03j69
-32530f685n8J10K3m6L7P7J51K57L49K04M6j00o8j8r9QQ1m2k39n00l40M6J68J51O5J07N1o9
-32502f333p3j4n5j21Q9J72K2j94j18L4p3j20j08mJ93K13J26J0lJ05L8j60k51j20np9j6K03
-32474f642K45j6j87j98j76J3J49J2r2op7o7kJ4Lr4K9K08K20J25J2j50j67j79L8J10O1J62
-32446f652K07K75K54M5j50j24N0R7j35l45k86o1j6j42J4J97J50N4RR2P1k3j00j25m5K6R8
-32419f565J89K38j02j86q1K0n6j06n2j27k0J38J12J3k59j93N0K32J82J82J32R9m5k22q3J21
-32393f389J22Q3k6o7j84k89k20p2J24j3j18j34M5O7k5o0l5J59J94O0J73L51K65R0M2%%q8
-32365e945k02k52n4J15l5j44j61J1N1K30K30j56k74j32j5k4n5J78M31K50Jj88k83j15P8Q2
-32339f378R3J44M9j57j59k4O3j05j45l5Q1J01m9k36j95L0K40L36R9j01l0r5l03k01L1J63
-32313f783K32K24J52Q4q7n1m8o7j54j20R2P8J14J89j0j17Lo1p2o0K7j7J8k6l2j02k01p9J4
-32284f860m2q3J6Q6J80K60Q0j15L8J58N7r6j65j33n0O5QJ2J55J99L3j01j49q2J7J29J1j13
-32256f485JJ68J12j39k07r1m6L8mq2l2j43j30M6P1P3J13J78J6j17R5J80P3J4R3Qm8p3p9K05
-32226f192J55L2M1Mj27j12n3k07j71j01q2M5K05K10K18J39N8l1r9k85m44l33L1K72K35J03
-32200f489m4K4J26Q3J20nk8M2pj21n9QK1J27K21J84O7j12j22m7j38l47l06l2J56M5j36j89
-32172f958j19R1J85J19L26L85R5j52j89j0J40J13j03k22j66j57j05o4j96l2J78J20Mq4o7
-32147f868j23JK02K09J28O9J06M8r8j70l9L0K1P9M0J34J18jj4M4M2j26k69j70k21j18Q4q1
-32119f943j24Rm5OK63K38K7n8j8J06J11l0j21j32M0J10J21K29J14k79l23L4M8j07p7Q9J60
-32092f552R4L0j72j99J1p7o6J70L07J45L0J38l1j79n6p0j59j80J0O3j08q6J29O8j49q9P4
-32065f904j5o8J24K71J95N1J81M3j19r3r3k5j35k22Q0L39J03j91j64j5M3J45J21nq0j79r8
-32038f710O8J07K2m9m7J24K40J23r4L5K36J96O5j30p0j4j02O0O8m2k52m18j90K1J88K69K62
-32011f034J96j3j59k69l81m19k73j94r0j16m5J90M26K18Q3J25N9J53J39N0l6J28J85K06Q7
-31986e784j47j64j11N3r3j67q3j49k06l37l63j27k8n6J47N13N72L89K94J69P9j29n9j33l81
-31961f301l68j27j8mL7Jj7n6K5J23J45J89J56o1k96l60l53j88pK7K4o8j01P7J42J39J14o6
-31933g192n5J84L55K80J32J32m7j36j93l31j36J28Rj29m4K41K13K0j38j50R4N6j60LJ10P1
-31907f683P9M7L1N2J4j33j91j39o0J30K72o5k83KK68K33j31k91j07J4J01k4n5K2N9J71M5
-31880f622j66j75n1J23Q8M2k5j82k26j02q2nJ49J27J17j0m6j22j30K02L47K68N9%N4J13J3
-31853f242k60l69j57p9m1j7j42j21P9K0K12L31J07j8k8o3q7k30j26J13R9j9K9j14k09q3j4
-31826g429J18J13P5J05J24J05k06k29RQ2j8l0K2n2j19o6J03L18J92o8p2Q7j9k49l17k53n9
-31799g733k9l4O5J12K54L44Q8n7L8J09Ol30l10r3j45k24k03L1K18R3K59J64j30r1R0J80N1
-31772g277j69j51q7K7j5l5j24k43p9M4m7k17j50j13j35j80k8K09K34J41r7k28l04j62p1j68
-31746i425m5p9r4J1Qj20j93j93j50j18k65l70m65n81o97p80p46r82j254j140q97j040o59
-31723b0274J723O617J0356P242K006o13j431j234q56o96n62o52o89n53n99o70o90p03m37
-31704b715j88j20j03q9K5J03kr9o2m8j53l46k18p4p5J19M9o4Km6P6J74J73L5j39j74j95j54
-31676d308j46L9J14j52j96o3p9Q0R1r5m7n9n1n5q2k8L0j53l51l01n4K08J10p9J01J91N5o7
-31648e347o8n8k9Qp0m6J61K33n2k58j98l7J29J90J64M2m6j00p8r5k5O7J02L9J46K52K31P1
-31620d672j51k04j37o1p2j10j33j76j13q6N1Pj94j71O0J86J95LL3K51J26r5j53k59j24J12
-31594e887K10R0Q0J21L9m3j85k74j18j2ok05k37k4Q9m2j54o8p9L4%J5K33M60L87k8j04k00
-31566e908k10L7O5mJ50J10O7J08M1o1n8p2o7o5n9%J14J29L1j84j96k6L3J22J16n4j68k54
-31538f263k28j41k9J48M15L58q5k48n3M7J4k20k73p7p4j86j54M0J82J90K12K05J38l8j25
-31513f245o1J27L64K16k6k22k25j59q9j34j66k47k33o1Q6J86K93L2l6J43P4K3o7Q6K14K19
-31487e908q3k86j93Q3K39M0P3J88rj54%K1n9l9J00J40L3k50k25J24K48J43K1J5q1j96j34
-31460f149j4J13P1j12j62L8Kp0N5O8j1j18LQ4M6l2n1L0M6r8j56p4j25j51J87K54K19K31L9
-31431e837j5K5J5J1j04k0j26j20M4J29N9j78l29k55l4Q2N7P5J84J88KkJ76Kp5n9j25J46L34
-31402e750K42N4j63l16k10J5P7Q4J7q1j08p8j20k02OJ93K06P8r7j39O8K57K96J32r4k52l15
-31375f200j40l2M7K2M3J74P2m4qj22q1k9n7m3k2R5K79J15p3l2m5n7P0J44Q4L6k46k27j68
-31346f445j52J29J74Q9J5r8J6J33O6%%m2K4M7N1J90J54N6j09k80k96k34j54j04r2lK31L59
-31318f275J01p8q0N2Q6k0q7l2j9k7J71J10j75k58KO1J47Q9lK13N0o2N7M6k8J01k3j27q7k7
-31288f122J17J91J80P1J3l1r8N1J35m2k91l46j17o7kN8O9J46K40M3o0j65k90k45j92j15J60
-31261f709M55L58K10M3k34k14r6l7l3L9P2m6m2p8K8J76J66L2Jn7j23q8k21k80N7J93M7J10
-31233f271J41j35l1J66r2k38k10k04k27j59P5K76K95K02J08j47j53J02J06j09o7j88j98Q8
-31209f870K65J77R1J0L6o2j14n9j09Q8J6J7J07q4PP2j30j78n4J55K47P9j40MK47J49N1R2
-31181e890pK4J19J15N6Ro8k12l21l29n5R5L4j21k70o2L01K99J58K21K15K34K54Mk56k44l05
-31154f002k45k4P4K5k41r5M7j17k47j61J23L64L24J18r2p1P9L02K10j03j33p0m1o4n4MK28
-31127e862L11J90n5k49l10k34j33r5J8J69L24J24k83j90nL5J00N7r1j48J1J64R7pr3j05o2
-31100f322l0O0K07Q4k6n7k20j56J07J20Nj20m1O3j51q5q9l2J45J43J43K50K39j00k54k2R2
-31073f047Q4j68k64J66K98n4j28P1Q7j8j07%J19J12J30Lk91k24j35j52J3n1j43O6J66O5q0
-31046f482j51M6J69M5r4o7K9J77K54J85J61o2k57k30j30j25j19R4K35J92m3k19q7J12l5p4
-31020f476M2K6J95K61K06m6j52o9j43j15p4q8QM4k0j26p9j03n9j31j03J22J90K62K69J51
-30994f008J57J05n0j69j35m3n3n4J20K08J36k9k14j64N5N4p5m4j83q2m9LJ22J77J19j6q9
-30967f201J0J55j1j48nJ24Q2p2r4J69J93j01k06J5J13qj22k1k7o5o9p2j66j62m7l5J95K62
-30939f314K4r8J20J81P8j61m49n16k79M9L00K72J18Q3m9K87M20K73P1k34j68k3p2P0K19N
-30913e793j63k8Jj22k72j52J4N5q4L7K86L35J75J34L2l5n7j58k16r1Kn2r6j95j82k10k1K18
-30885f638K21J20Q2J47K30J84l5k25j76P1J14r1k36j46J40K69R8n5j05k9j07j49p2j99j24
-30860f711K88K93n1k34j57R6L38K78l5k26k68j8M7R9K47K24pk11l00k62q7J81M02L26k6j62
-30834e936l5J05L9o5j03O6K20M3p8l3Lo3m3k2k6J6L9l4j06r9j47j83j74lj1K2J10R4o4Q8
-30804f380m8k81j23K01M12L23L3j61j62k21j06K25L23R4j08lM3m3r7%m3r2j20rK5N4P3l6
-30776f227k9J2qM9o3J0K4j50j93j29O7J00r8j40r1J7K11J29%r2J3K18K60K27O0k7k5P4K43
-30747e558J53q4k16l47k42j28L4J53R6J00L5j91k64l71j91J49Q7k8J31kr2k6J13J17M0J98
-30721f334J31n8j34JK4L7J45L3r7k42m40k49j2J65L20K16l4n6m4j70k4R3j4J8J28J58J05
-30694f334n3j13j6M8N9Q1J7N8j6j10n8Q9J43K03J34m8r4k19j91J32L01J36q2o3Q8q5j91p6
-30666f260L0j07j78J1K09Pj03p6Qj5l6J28L00K05O8k86l77k71l77j98K06M20M48K71J44O9
-30640e760pj40j94j82j28J12J77K4j47j66j63N8K19J78Rk76m71l50OK39J82K1Q5J93R1Lj32
-30613f519j81k7P6J48K24J36ok1j36j78j54p4J09J23O5J07N8J55Qj87j49j39l6Q6J73J18
-30587f221j43JK45J49L4M0M1j39j85n0o5k1J69J98R1O3M1k05k95j61J13K03L1L6K02N7j49
-30560e920j39JM2Kj4J8J11K5k9J99J49j31q6r5k43m9J16k0j65j06o7n6O5L9J39J42r0k19
-30532f381j5J89L3R5K19O5j95k60j40Q6J91j02l10j14P7J71K06Q4j15k57j98K9L33L91K32
-30507e686l7J7J99J66j10j99o2l7K1J68K62J82j82k98k5K7J38J90j83k45r1j53j50j41r6
-30482f325n8n5%J02l1n8o5r2Q0K83Q9Lj61k32L1K30O2r2n1N4M1j85j04J37J33J45J23oo6
-30453f068j7l1n7j05l2K14J91J17K4m9M9ql10k96K7J66Q8n1k9R3J05j55k32m0M0J62Q3j19
-30425f240k68j16N8P7R6N7K02J76m7p8m3p3j7M8J13L69L64N5j17j99l30q4j6m2k7n9k22j01
-30397f464J45R4j17l5k5p6N5K00R6j1j9J9p4q3n9l1rn0o2l4p4j44l0J49J07L4P8J79l6l36
-30367f613j79J77K18N0O1M1j28k95k50J18K7L1K99K20p9k05j05l3J88K01J43P5r3q3j16O9
-30341f261K07K14J40q5j84j58q8Qq3j19N3P0lN9o6j97j79j13KJ32J66j09j07J68K25J31r3
-30314f270j18r9On8o6M2m9J2J38K08K04J61O1o3NR6J5M8O0j66k16l02l87l0K98K52K26L20
-30286e672L25m9l43l04j89j27QJ8nm9o7q8n1P1Oj65k83o6J19O0J82J91o0q6L8K02J91J58
-30258f035J2j24J02J26m0Mk2k81n60k34M4%J12J47J23j0q1J02O7j27k87k04r0o7J39L14L18
-30231f552K00J43J94J21rk7r4k34k41j30J46J43JK3K38M05K63P0o6k19k66RN2l17l16O4J98
-30204f201P8p6o8j3l7j9J62J88m1o2P2N9j5p0r3j31j11Q6Q9P7N5R1N0p7j17j35j58k56j57
-30175f830M9O8J02J3n0j55j44m2O7P8K0j48j52K9K20K28K73L66L89J11k62l83j79mJ5J24
-30149f197K3L1L0j45j16J18K14J84J25L9r6j29j03kJ8j11k09j94J81M34O5k42l9J90K57K88
-30123e386L8k22j59p9m1j55k94j07l2j32j64K5J27P5KK6%R4N8j88j37J82L63K90J07M9J5
-30096e645j73l92j28J79R3K4j70l81j15R8K46K15O4m1p4j0j12m7J32K64K74N2N7J86p6k02
-30070e682j47k14j71o3j11N6R9RJ00K7k31l27k95k43O1J92jl6O0K51J43l4RK10L39J70k90
-30043f119m22k18j76j15J90L62L21K02N3k7p4j11o3J4p5j18J10K21Q3j44j74q4J1j65j56
-30018f674M5P2J11J86J64J11l0j55j06J35L24K60m5k11j56j94o9J64K34j48m23k03J12J44
-29994f352N7%p0j98q0L44K61r9o2ln7k09j63k4N7J06O4O6J09J72L0j45j53P1M02K67j51k22
-29966e982L9K02J08p0k59k16oP9j7J6M3n7j84%K04K03N1q7QK8o3O0p4L8K47J3k32j85k5q
-29936f126m1%l9q1M7k6q2M0k7p1k47k05j9m1J00J46J96R2nk64l90m8J35k0P0K28R6r2k7J80
-29906f521L10J06j48j82j00J04J49j2p7N3J58K18Oj38j76k2J5L4P3K8Kl7p3l45l69m3J56
-29879f831k1k85j48N8K95K85Q1j3l2L6l4Q4J82J01j3j59n6l5M8J48R3j84r0J74J44j34k93
-29852f599l05k25n1L6J21J69J55P3M8j41k50o5J37K19M5J13j04k63q0Lj16j91j7J46J25o9
-29826g086n4M6K38K24Ql0R3K8P9J14KJ50J30Q6K1r4m2P1J85J06j35k54l13k46n8R0J51N6
-29798f434j18j24n3m8l7L9K12K51J11J7m2m8m4p4k25j57R2K1n8R6K23K14J50j7k01N8J69
-29771f027N9M7j26k33j41L4J05J01KnJ03K14m3k46k49j57J2N7Q9K2j05k07q1pk19l8J66K89
-29743f584J27j21j69n5J6p1j01l8K87M15K24J59J55J27J3r4k04J7J35k6k42k69j52l5j26
-29718f612M6K15n8j46o8k5L8J85K56N8j12pJ27J23l0k2KK9j3J18J13p8j04J0o4k20q3l3l5
-29689f390J7j28j08L2J03J51P7j86k33J19K30L9l4J21J00p2j70j6J08J0l6J5l8j6Q7J30M7
-29662f041q5j8l6j77k3J64J97J17M8j4L9M0jj81k22P5J53J5m3j42j09r6R7Q1p6N1J69M5j48
-29633f121j53O2M1r3j22k9O1l1j28k3j6O7K53K50J11r1j82j11rK00J88J33l0m37m26j23J1
-29606f748J6j52k12o2R4J57K15J96K0j45o9R8J42R7PJ3J2rP3J27M6k79l91j6J83N6Qo1k56
-29577f840j28P2J46K6j69j16n9K7N7J41K41K06L51K09k37m07j87j69j65Q7K47Q0m4j3J28
-29552f516J13j78k28q6J0R2K5J5lm4K6J45J47j05k33J90K62o8j14j32q1K0J59J08o8Q0L53
-29525f111K52K5r6j55j40j9J00P9n3j57j25l1o9p6N4J11K29K60P9l4qmn3r6M0R6j53l80k90
-29496f725q8j5j07j51j70q5K25M31K52L0J15J95J7n5N3m6n8J86J45k04m25k50O6j5j82o8
-29470f929M2J38J55P1K9oj3k4q3QJ30J26M7O2O7k6j29j12Q4K82K14Qk40k07L3J34Q7K2m7
-29441f077n4k41m09k47j71j70kJ87J20P9P6r2j52J54L49K64J04M4q6n2P8j1q4pJ49m1k00
-29414f492k76q6J80J92k1p6J35J71O7p6j59j48j08l4L3n9j09N5K82M06J45K5J0k31l28j95
-29388f697k27k82m1K41K94J81%k0n9j03L1J54R8J12R2j04j98k58k22l1J31L16K13M9M3l3
-29362f320r2l1p0K2J38J74M8k22k35k9R7P4J3m4j6J3L0J78J86J33m6j54m5J83L30o3l82k87
-29334f417o6j32k45o1R2R0J54M2j7Pj78%J44J15J14j38k86n8P8M4LL8Q0j89l82k02K9L00
-29306g041K38l6m1NJ00L1o9k42k41LK08K99J35q0k28k25l8Q9P7M4J20Q9j19k30n6M2J79L24
-29278f663J55o0j33j53M7O2j4n8NJ36K11j7k30p7mj51p6J05J11k2j8Qq5K4q1k34l9Q4MJ1
-29248g152l5j38j31J43L57J62k3J5m5o2L4O6pL3l6jJ1j76k13N8K06K88J60Oj97k18p8R3R8
-29219f782o9j31j18K22K20N2kJ61J07j38l4M3no3J0k7j2j76k13j8L7J59J59j28j31R4J22
-29192f661K3J58K63J1k29k44j57K2R1J2k5J8J31K19K13J4j90j68j34j86j55o1k02k13j01
-29167g551l7J9q0m2K4PQ5J39O5J24n0j72l1J07J23L84L08j16l01j67l8l1l1jo2o5K2J29p
-29138g246j81k95k13K5J80K35M11M19j3l62m39k28R8L9q5j80r8n3%%k66l99j15K31J02l41
-29112h774n26o41l92l12l54m76n64o70q69r04k25K778P943N710O11p18r79r96r95o00m54
-29091b407m48m07j37k26l96k96n0l3q9m8P3rk05j55j5r4j09j63j53j80K3N5q2J24P8k62k40
-29064e851j64k36l33k4J1L9J9M0J96J09p0j22j26j20R0L65K41j75l61m7K55M38K47j45k23
-29039e947m0J92Q9k63k93j40l3k4q1l9K76K72R2j56k00j82j35m3M2K19J95J82k3k85k29o2
-29013f616k16k81p2R2J15J10J31O1k2J06J60P6k5j5Q0K2n2J25J93m9j76m8J1Q9J29l6k37
-28986f345l38j60J12K47J88J11M7J7P2P2R2O9L9j4j89j26N6N3l8j16o9l2j78k08J5K33K80
-28959f110K34l0k56k70r2M2J8p2k24k04j00j1J41L20K73P5P9J19n3l36m94j96K07M03J82
-28934f355l5q6q2N2K57K38r6k11k46k93j48N4J06M6M5kp5L0J37J96J27R5J04l4j25j77j00
-28907f578J12J70j3j16n2J03l5j66N9J83Jj86j20L5L02J82j29j35qK6O3J14N2p0r4j50o5
-28880f515Q8mk43k35m1J7M9J05J23R0j57j52J41K35p1k52j09J77L09J16r1r1l9L3J23J13
-28854f281J80J60q2j07j74k16j18j28j13k4J81K87J08q4j79j81j41p4j26j38j65P0K32R2
-28830g021p8LJ94P1OR9J61J00L3qk18m12m49l01r4j8J18Q1Q3J50K48L17L59J54o7n1j8mj00
-28801f662k73j62j15j30j44R3K83K29K81K32k1l09l58k35p9K4R3J79J49k4M0J1k7J21J42
-28776f662j1j86k32j52M8J05r1k59j09J64J71mj19r0j1J43K28r8n6J88J07r7j43o1p7o2L0
-28749g336N1k6L9Q3J4oN4p5m4N6j41j85p0J88K24K2j84k84j95j53J22K03J10J16J42j9j20
-28722g414O7P0K9P5n6k41l12j85n0M4J70K51N0r7j62q4m6m8j14j06P0K32j3k08j65m1J9J07
-28694h158J56k9j92j08j41j28m7l3l7j4J9M9n4k77l15k21j29j8K4J0j26l18l61k23l37n88
-28668a1596m72k85j84l22n85o97o12n81q28j004j086j159j012N49M658R658Q875L476K0j165
-28648E648j491j325j086p61m65l58l06l34m26n72n65m59l09r3O2j8j82k52j49o6K9q9l60
-28625c927m85l34K8K41J68j6j22j47j12k97k53k58j92j89k34j3K02L81J45j9p9lK07K04n
-28600e109j61l59m09k37j51j4J1m3J75J75J2KJ15N8r9j48m9k6o8q9j59j22O2K08J72q2j44
-28573f479k67j92J02J92o3j76RN3j35k91j99J22J78J22J4r7o5j9k06k68j35n2qK2oj14j16
-28546h074l0j94l17j58j96l07m27n20l38l68l10m64p27q16r67r61r28r85n52Q82L323O454
-28524f980P418M894J571k05q79j203j156r65p76m20k83n40o53n84m16j78j63k93k65n7j6
-28503b149j6l9j49j56k01k14j64j22j40j54j66k1J73K12Q2r4kP2l2j14mo7j80k95k71MJ79
-28476d028q5k99j45J10J77J49l7j91j23j6n6p4Q8K22j4l00j19L7J23J94M7n9k85m09k70o8
-28450e431P9R2K08J35P3pk17l06k92j89Q5L76L80J94l7r5p3j61j58LJ5p1qk6M1K10K47O3
-28422d870l1J84K34j7j87k09k7j42l46j39J41J09j2l0K8K9k1j18j21L5J33O6R9Q5j1P0J14
-28395d954O1j03k01n6%L2m4l9J50J40j45k10j01P0J43J53o0k83k63N8L14K25m7j19j09j00
-28369e488j40j83j21j2R7l6K0J07l1k0M5k06k17k3j05QJ76M2n6J11J51O4M2l3o9l9J4J2n6
-28340e946L9O8k4o6r7KJ47J96J59P4J7P1K28J64O9P5j03r9M3r8r8O1l2JRJ9J2j13j73j17
-28310e512q3j92j94j78j6K63M16L63J59q7k88j67j1j08j89j47j3J41L9q5k4m1j5O8J06j27
-28284e922j47O5L0j10M4J43K4r3N8K73J18r6j54m00k69J82L43K38J66R0Jl4N7J31K17K03
-28258d842L0Qr4j88j49r4p6j54k34j3J37J35k2j35k7O9P0O3J28Q8N0p7j08P0J8r0j89j77
-28230e803LK19K50K89K72p7l43k65n7M1m0o6j7rk7R5J56P9P1l4k39j99O3O1K0RN0L7l6j67
-28200e664j46m0K7J42K81K55J0j99k84k46j75m1j29j00M9L5M1rn3m3o7p7J17K52K01j7n6
-28173e936j3M5R7LM0K42K60L5j17m0l4j40k53k92j99mO3RJ52L34L21J41k54l73M2L82K06
-28146e283N8P7kp0j76j62J5o2j22J31L7Q1K24k2j43l8po7O3K33N1j69j66r7j20p5J28K29
-28118e454M1q1K6N7n3j53k11j92lJ82M2k16l72k25J41J16k14o2K63K64L7j15r8Q6L9m7j6
-28091f218l2rJ75J63k0r5K2N2P7K51J00J4J66L6q5j06n7o9m4L8r5j28pJ35K43P3j14KJ11
-28062e421K8nj08k06j22m7k0oO5O1J28J29j16j61R7K05L3j73j79j13j08j56j7J93K72K72
-28036e475J54LK02J59j28j51j18r3j80k28o8J65R4n1L2J50Mj39m0J26J30N4m7l6j33k44j65
-28009f023N0J18J63K13j5j9L5j68k21j78j18N8O1j44r4J08J52J41J70K35R2k96k40j35n3
-27984f108L5J17K11K4j26p9n1p6j14j6J63R4j21lJ11j17j76m4J1Jj00j08P7J38J17j73k18
-27957f531q8P9K65K21K7K3Q6m8j42r4j92j8K7k2l9j8J57J42Q0Q8J71J26P6p8k21k06m5N9
-27929f115R1r6j43J4R9N1%j52j22O8N0J4Q7R1QJ20J74Kj98k63j66MJ63K44N5n7j46j78k04
-27900f505p2J36K13L19L04M5m5j23l10l24j11mm8O8J70J28J54J42M9j33l23j43Q7M1L0N7
-27874f198N3O9%p1j17k34j69j94q9K72M08K03M6J10R3o9k12P8J68j05j99l1R8K80M43M89
-27848d878P7k62k65k36j56r7j02r3L7J76J50Pp1m9j66k06j22L3J21J15n8k77m1N2J9L4J03
-27821f155L3L7J15k35k44Q0K20K79J86k8o4P4J50K32p5l83l63j66M7Q7QM7l7j44N4n5l10
-27794f610j02N9J7j07q7J21K73J18PK6N7K08J48k6j5K3n7Pp6o8K8J02J92J98J36m6O8O4j92
-27765e534l7K39L2l16j82l6J50J06j65k57j45n9K0J36P1j02k41j91J13J77N0r5j62K8L19
-27740f081K76J92N3j65k94r5L3j7J63K07P4j7o8j67l6J38J40l7j84n5q5o8M3J50J6j47M2
-27713e989mj31J6K6O7P0J5J6K0N2O0jroQ9J63R1j4k10j83Rk0r6pK6J48K8q3J1R6J8j19j24
-27680e975j93k85k86r2J55R4L9M8nk8k9ln9j49r4MlJ11J57J87K25K08Pj72j10K41M14K52
-27652e341K47J87j10l23l00j51j22j14O2J74m0j98k79l05r5J60K04Jq0q5r0KJ63J71KjK2
-27625f239N5P2j1j6O4N1j34j15J12R9j7l7r4j27N5K08N3J89R2N5P7%O2P0j33l6J66J1p9k88
-27595e835l42L4J29N2J49Q1j68j04PpJ64J84N1r0j34k18k84k71k10q2r4r2O4J67J59J37J06
-27568f447K0J38L14L36J41j25j91j82q1L1L7m2j01M5M1j01j75M3K29J85J35J29o4k98l32
-27543f315o5K14L16K00J45J97Lj57r7L8J06Q8j7j31k20j78k66k01k0P9J79J66m2j44j30r6
-27517f348O8J40N5r6j05N4J11k3o8K22K13p8j63QK66K58J25n7j78k77j52n1rR6J10O2l2N9
-27489e790J67Q4k12l90k07j22m2O2N5P4J55K01J89J30K2MPj50k26j11q6M7J78J70lj34j70
-27462f098r9j0j04k11O5K53R8Ml1M5m7j07P5J48K40K37N3j12j95l54m31k04J74J42p7q7l4
-27435f667k0R4J97N5j24j56k4K33L09K6k49j84L8J59k6j54J94K66J90K26N1j41k38k00k4
-27410f169J9j26j14J14K05K22J93J0p8ML5j35k11j29K7J85J76J60J22J02J7j9k4m1N1J34
-27384e270O8k4l4j78j80p4j71k19j06qJ07J38M1n0j74j59k7J60J23q4k31q2Q6O8J8j57k3
-27357f442R4Q8J51J05J02k0m8j9L8J20j0j72k65j57pj9r5r4L3J79K17R1q3lJ10O5L0O0J10
-27328e841N8n3k8l5l6Q3K52J77Oj02j57j85j18Q1K01J37n7j15q5j40j69J9R1m7j91q3k6q1
-27300f444m9K04L21O3n8k9o0k4Q5P0n8j84j15%r4j35J19K76K06K7j42m9J11R2R1J18m0j84
-27272e882r9j9l4m4mJ68K04J02Q0k5k06j66P6L9j07j7N9r8j36J08J51N6M0O3O8j37j59nq0
-27243f004j58j42q9J27R3P4k5k28j50P1J19l0j45j93r2J34R2o9%O4R7J0j40l5K01J87r8k45
-27215f574j24K31K34J09J31J7k3j04j56j60JM3j17k1J94K78N7j07J11J59j29k66l06j71L5
-27190f658K04J63J60K10J50k0l98k99k2L6J37J68J5Nk4%K50J50n5J11L25J35j31j12q6k34
-27164e820l03j00m0j32k8K45L45Q6k7j35j13j5j37j11K3Q5J20m8j52KJ2o0j00j22j30j25
-27138f780j31P5K77L16R5K4J82Q7q5j83j82j86j22m5O6K41L06K91J74J37K17J50j97l21l26
-27113e920k93L4R8l7j16j04k18j36R7J55J37J15Pj32j02o9q9K11K89N2k28r1q4k53j27J95
-27087f609K21R8K39K23k3k08mN8QL00L56P7j4j5nM3k1m9m0j78k60k23j66k72p4J30J5j09
-27059f502j38j31p9J39J37P4J31K8j19P3J74J83J52j05k78j29N3j02k2K03K28J80r1j74K1
-27034f094L0j64q2J50k9j12NRj7O3J06j05q7O4M1j28p3J02m1J0J4p3j2k3n4J07K74J77n9
-27005f001k81k10j3K11L69K81Nk47j46R6k0k14j06P4J17Q9k8k17k15q3j3P0J6k98l81r0K18
-26978g017L24L38L68J11j93k69k62j20l6l4J35L84L69K01j34j76Qn5n0j11k93k04N4P1J11
-26953f480M10M15J65k56k90j33j35j9J72K49J90J90J16j24j35o8k6m6l6J7q8j29n9L3n8j67
-26927f292r8J33L44L64J78j32l88l75k33j13n0k2J92J78O9O5L0K0P2n7K6M8M3J4j29n5J31
-26900f037J13p7KO3j21j15L8Q2rq1k2L2Q3N9J48J67J8k02l10j0K45J92P1p4q2r8r0j15m4
-26871f174JO7J13N9k2j09p3j07Nk4j62m6K13K54K34J60k34l24j69q1K3rKN2l5m0P5J40O7
-26842f144j73j01j2J4m8j93k79m6K27K26J45K86J47m0j05M5Q0j69k94k67k14M0K27J35M3
-26817f470M5R6J97K55J67j14j16J74K60J92J05n1k10k20j30k0j74l51o1J23Q2k5k0m9r8K06
-26791f207J06j23j25q1m2l2j30j27r7j7KJ32K57J94O5n5j30j4J82J81l2j02J40J22j32r1
-26765f156J9O9k3j21q7n1m7NP1K3l9L1J24P3j3l8op3j08J13K74L71K44j13j77n3J45J1k27
-26736e759k38l87k05O7p8j86j5J83K82J72J23J52p4j64j61p1Q4J9j16j0P7j06q8j21j56l6
-26710f812O4Q3K30L71L07p6k27j57o7LJ51K53Pl06k70p4j12n7J58K27K26P8j87k57j87r1
-26684f722M4J1j19q9l1M6J68J23J02K53L57L17J26L5n2j00q2j04k33m3K34K4l24k80j63j53
-26658f655jN3k0k26j35q5j66jK24K11R0Q0J44K16K03N8j26j28O8J55l2k34k10j39j0Nj93
-26631f854j23J62L42K73J85R0p2j13J46K43R8pqK7P9O9l3k72k76j50j9%K5k2j29mM9J9J27
-26602f148J19r3k81j19j7n0J33J33j7j40j62j9j2L6J86k5j7J17L7j28j09O0J60J03K4j21
-26576f350k69j23j28p1J70K13K22J36J28M2q5R8Qk89j30K02L9k42k31N4J55J34J01L4N6j69
-26550f295k33j68k4N8j26l1J13R0L3l3q5k47k31N9K73K91J82J32Np7N0J19P1J55J00j22j08
-26523f049n6n9n3j01k84j63O2L9J25Q4j30k34l2K62K01M0K2j56m30l76rR5M0R2K5Qj9m5J04
-26494f997K51L78K62k5j70r8L3L7K4Q4L7j0J43q3k48j7J62O8Rj10j60J16M26K75J2j79j97
-26467e977p2j85k77n6K28P8n5p1j13l7N9J9QJ15P2q3j02l0K71K59Q1k8k04l40q3K3k05j25
-26439f830j2Jq5j31l8L3J53J68J42J05J18J70M6j31k2p5k39j41P1J70K5k3j8N3J85J01j89
-26412f393m60m40k46L2K27L95K60j05j56n1m1j05q5J83Q7r9J39J64Lm2J13q9m15k24O4J81
-26386g103K65K56J15N5K6L5J73M9r1mnk4j08l13j57LoO6J30MLJ02O9m5L4O8j75l01j03m4
-26356g026j12RQ3o7j88j17K6R7K40L72O5r8k13k01p7k6J4o5j86k22p1J02P4p7j61N5Q4M4
-26328g642P8Q3k50m31l3L64M05L19j6l31j41Q1l3j53N4o1k63p0q6j40k05j88o4N4jj30j07
-26301h907k1K4q7k01k23l99l44j89k96l90m11m75o13o81o45p31r97j357j513j349j36L401
-26279a6540Q494R711N120Q14q98j246j217r87p49o88o26n30k56j41l63m64m92m68m55l14
-26259b295j65k0j9j56p8o1k07j81k09k77k20k27j37j50j92P5J79J41P2j1o5p5k5J59J22r2
-26233d114k74k37l9J7Q7J05l4j05r0P2L1j81j50O6K0O4P1q1p6L7Pl3K1L6qn9qJ28K8M8J35
-26202d516l5k66j13P3p7o8J4L0j36k31r4K6K5J06J99L8j24j13p4n1p5n5j2Q4J31R1J02j20
-26174e241j13K8J8K1K67L27o3k94r9j09j61p8k47j70j29k06j50J53K55R2L4L9J24K42J28
-26149e332j23p2q9k27j18Ll1M4J54M1m3O6J86J61P7K7q2k32k66l20j61l9J1j10k03j0K20
-26122f468K01Q8J1j94j16R5J33q4r7J01J26J9q8j1K25L33J91q5k18r4l6J07K35N5O4J64J39
-26095e204J27j13k54j09RJ07M8q3m1J25J35J24j04k21j34m6J31Q7q8j76j38j73Q5L90J41
-26070e375M4J47P7j46j77k8P9J31K7p9p3NQ2P5k20k23J5J18K37K45M8m1Rm8o3J02jj24j26
-26041e283j14j5J3pK9P0J24k2j06k19l37l21j16J80K51Q8M2J82K44J10j82l90m09k94p8J91
-26015f369K59K28J97K79K47r1l76l28r4q7j59k37k13J56K51J66J66J64O1j57k63j51j06l5
-25991f492K04J12n8j6J08P4j18j99k03k24n8K48L76J98J17K05K22Q5L8jJ1k4k7N0j26k33
-25965e731j58l7l3k8J07J05J06K10J42j43m15l00j53j57q0P6J99J11J48k6r2R8K13J53Mj63
-25939e844k17j32j8JK1K02L82L40J8p1l4p7k49m12j82L11N53L43n2j91j89j61j8J16L3j9
-25913e546k3r5n2p4k31j23O8K54L26J37l48m05Q2K48R1J45J23J6J31Q8k01l40l80k79j15
-25888f503l8P2J73J18j6Q1R8m9k8P2N1K1j8p6o5PN3J58Q4O3L09K24j47l22j91j08j40M5K42
-25859e830Q1m0n4m7r2K1R2q1p3m7j22k88k18kJ67J88n1j56L3K47K84J29k31j43Q1J51J06
-25832e895Rp2k16l46l14J7K84K10J52L1J1qL5J42J03j5j9k20j03J86M0j9M8M5k6r3j85j74
-25804f392j28M7m0q5k9J53J13J21K15J77K5Jj46q1J89J41j6r8p6r7j25J5J34J20P9J21P1
-25777e591o9n8n4r8j4J29J30Q1j9r9j00k21k78pK59L72L02J44p8j26j63j11L5p5o1m6K5n0
-25749e841j31n2n8k4J30K52K40J66Jo3j4n7j16j31j62k95k48J05L19K78J19Q8p8k07n2m5
-25723e876p8M9q9j15J6L9K0M5qm4m1R0J86O8N2qn2q8r2j30j20j42p5N3M9j60j90k6J28Q5
-25693f454J42J06J57J03J1K2M6K4J20j3o3l3j5r6k22k56j26j8p1K7Q6N4j7q4MJ85J33K3R9
-25664f126L86L09j21m93l55m2K17K07o7J19L84J73q3j85o8Q3J81L2q3j21k60l21j48J28K63
-25639e991qj99l0Mk9J13J26Nm9k2P1M7j16j57j7n4qO1J56Q8j44o2J55K11J87N1j06j88k12
-25610f117L4J19R9M4J8N6K8j45j23K6J16K44R4k17l55p4J27q2j69j83j39O3K32J76J63L55
-25584e610K11N2K9k17j10K00J58p8m8p3J3O1j23j31o1N5R3J88O5k21k12j47j74j47k3o3r
-25557f322J11J29J22R1m7Q9J62j44j23k3l1p7j28n0Q7K30K33J82Ml7k4j04r8J23K01k4j50
-25530e618k00j23j20j06Q7J02R1j09k06j1o8j52q5jrj6R2Q6J13J29j12j74J00K60L8j03P
-25503f108L8l6p1n7K0J14l6o8K5m3P1K00K3m47k97K03K72P5l5R6K30J68J17Kj05j59k50p0
-25475f128R4J47J56P0M8J37j24l34j39L2J13L6j10q9nl5j14q5M6N9l6k62m05k85r1k0M5O3
-25447g216J38J09N5J07j3j31j39j2K21K87N8j35m0m0n3L1Q7q9j89j17l4K74L48P8L2J17P6
-25420f190k37k34M3O8j95l22r0L05M03J83N8Q7RK3K27K29J33rj10r6OL3m5nJ12k1j24q9k6
-25391e874J27J93L9j28j53j03O0K5oo6q4N5J1P6P1j9r6r3J5J04r3j35J2J8j44l65m46l11
-25363g310R2M67L36p5j05J68J65JN9MKJ11Oj69o1M1L0m1j67k34q1K91K90J07j59l09j48P6
-25335f613K18L93M19K24m1k57j09J47j21j40M9m7o6J2O5Q2r4j72r2J31J38j62j58q3m7K7
-25309f297P2J79L8j74l35k40lJ15P7J06K11J42N2j2n5o0J3m1m6K71L43q3k00k0q2j56p9j0
-25281f274Kj3J65K12J17j12j38j09j17RL4j14j86J04J13J27J96J90J09k2j22j09p6j33j60
-25256f307j55m1L4L8J6p2M0L8N3O4m2j14J13L44K71R3k5k06l16j84N7J96K20L07J83p6k45
-25229e716k52k77k73j17j11n04p92j29N21M70L71K79qj84l4k9k5q3j42nk0L0P9K64L92K27
-25203f068L1N7O2j48j26J79K27j44m22l10nJ90J15k3m0M4K24J43K5Q4K6k14k11j27j01q1
-25177f613j6J28J88R9J12J17O1N2j85k52j37j9K67M26K92J42M9o2o1p8j78j86k3j01m9J21
-25151e906J86J41j04l51k63K4J58J12K63J23q7L1K1j06j62p3o3j84K1Q1K3R4J22r5k50k69
-25125f513k07M7J25O4Ko9J45K10n7o8j14r8K2P3K0KJ32J20Rj15j84n4J89K59J35o4r3j17
-25097f199l13l89j94QJ27k9k27j06K30M33M68K18q5j65k20m1J52K08J03P5N5q5j00J9J2j68
-25071f213k37j49j9J41J76L2n8q8k01j75q5j37p4L6K00K18K27J91J71J73m1k25j39j2J17
-25046f171J45L8l8j53j77q2N7R4m1j10j65q7R0K29J80J10J02J43J84Jj15o2Q4Q3N8J12Q5
-25019e406k8j23l44l96m0L62L62J60J0j40j61o3RQ7j01k95k55k32N6J24j0o7J52K11K37K54
-24993e637m6l18j81J9Q1l4m7Q7K68J71j47k45k44j61m1J57J47j12l46j89J31J67L4n1J26
-24968f411R9MJ5J4J90J05P3P5r2k30j09j59l54k34R8K77K59L02J27k36j86lR8m2j45j44r2
-24941f701j18j54j21RK45L99K60Rj47m9M6n4n6L7j59k69n9J59K8n7J24K69M11L19j5k61l14
-24914f219j40J79K16Q8j09j38j07r6m8j6J27J96K25J96L3q2k2R6N3o7j01r9l9N6K2k01j79
-24887f176o6q4j26K9L7j63kJ99K08J19k2j65k89j31J57J36j04j44q4O2P1N7L4O6J33J38J15
-24860e995N6k7Kn6k03j65j39j75j45P5J13L8Q6q4k39j35J05K37J42L5l4K4J25l3k40k48l6
-24833f916L02K51l5k36k60mJ89J42L2NN3m1j70j97k9K03K49J58Q3J3j25j84M1J85o5k30l30
-24806f916k72J91L27J62N7j52j02M2j58j22Q5QN1O2n0N5P7JNJ9J05J38n4k28j41J72K27r8
-24778f509j58Q4J05p1j28o1rN7J85J9k24k44k59k26M2J06J83J56k8O2J49J02J6r3k8QJ51
-24751f613J82n5j38k02j86k36k25l4K49K46M0r6p2N2K06J20q6q1l1O7J28or0L1N1r4k56k35
-24723g364k4K3Q4L6M4J67J62O2o4mo7j52j91j01M6j1k98l97j44O1N6j3k3j42j11n7N6O2m2
-24694h346J4j8k54l04k66j80j08P3J57O6K5n8k02l21k96j58j14k19m00l50k92m16n04m96
-24670a2967p08j115j374j274j104j221p43J507N813R730Q029L029k7r85j118j115j108j035
-24652B214q32o58n25l78m30l67l69l62k33j34NNk3j22j40o3k48l62k88j75k47l38k20j70
-24628d460p4J91L52L33K06k19l82k02M8O2%kP2j1O4J85o0l51j69j40j67j7nlK3l9l7q7j86
-24599e075j14n0l7M1l7l8M1K3On7j90l3Jn2pP1O1pl2l9o1q6j19lP1J01n3j52o3Q7J50K22
-24567e430K92K76Q6k14l16j97%Q2k0m9J56K15J89P0r9j44rk6j27nM8K0N3op3j68k12r7J55
-24538e550R7j3P6R1O4j13j48j0On8M4J36q2k07j5K09J21k0J03J59L4q2k06k66j7K00Q3j2
-24510e376j6m8o8k51l18j73n6k26l10Q3K04L10M31L50J20Q8J04j86j93J06K66Q3J9K13K63
-24485d581N9j25l11m68l85r2R2J09K06J47q7o9q1q9j15J3qp3j87k63j06KJ28J47Q7J05K07
-24458e738K84K36N7l45l14q7N0J93P3j80k56j02N9J15Q5J46J4k34l46j14J87L27M26L88K28
-24433d848M9o7j39k94k91LR9j9r7o3L1j58k28j72Q2K01J85K29J25k4j3o8n7J3J06rj45j11
-24405e680q8K9K71R0k38k23o2J22O7r2j74k7K62K89K22J71J24K1r6j79l6J9j5r3q0q5k73
-24378e754k90O8Q2j61k26k07k23j79n7M5J12K05J88q5j47l5Q9J15J41K16K34K23n6k61j34
-24353f097J91K96K45L00J58k9p9k04j86n9j31l02j76j9O2O8m2o5n5k7O1K7q0o7O4K83K85
-24326e578J57J22NR9K3k91k23N9q3j79L9J3MJ90J8k42k02j55j61j79j35j2J41J73J73K69
-24300e955K71J59K5n6j46o5ro2n2j20r7J75J62Q7p8l74l31r8J29J97L46J94l1j55K5Q5Q5
-24273e689J21r5k50m6K14J41pk3p8k23k07j10J13J64O3J2o6j44K0J10O5M4k37l34nK47K12
-24246e988J49L1%R0k7p0o6q6K6J06k3o3L4P4J92K44N0k84k84m9k5J3k8o8%M9Q7K39J62J29
-24216e386J96k5j85j74J02J87j99l07j55M4N7L6j30j36J47L04K92L7N7Q0j75k68j05r1j01
-24191e898r8j31mo4j44L1K01J35Q4J07R3J29P6n6k74j90k07j49K0J28N1j47n7K17J42k7p2
-24164f104j39l9J19J28Q2j45k21k26p4J06K09K02J83K11J62R1O9p2K5Rj60l9%j40k78j93
-24138f234Q8K24J53Q5k4l9r9l16j02K64K50j3k44k17o9J02Q9P9P7l3j60l03j63K67L86O4
-24112e888j24p3p1J27L05K87J73Op0J6K2j87j67k31k91j78J33L00K02%j65l21k47J29J24
-24087f189j2Ok88l31j68NK38L41K19Q5O4Oj4J98K07N7j46j84p8n3P8K21K16N8q1r9oq4j51
-24058e885r3j45j91j15r8n1lp3q3m1L3K07J29p2r7j00R8M61M02J35p3j97k36l74j44J42O9
-24031f395J51K76J87On8J26J97N7j39l72j75J13K29O7mJ9L1J67O0j28q2j32j76QK52K43M5
-24004e427L3qr9%p9k76j15o0j86o9J69K42R2j5j63k08j28r0j3N0p3j51l54l41J78N31K90
-23977f270j50j03K21J93R2J26J55K6LJ5j58j80p3nO0P8Q2J59m9k56j75Q3K99K70J04O9L9
-23950e345j41k81l78j7K92J73Q1R6j07j73O2N9j55j63m6j45j62k8J18J60J14m3l7L9l0j93
-23924f250k45j04Q7K28J22R1J16J26J69P8L5J01L0J6q5o5O2r6k89k70r3j0n2l6M2Rj41l2
-23896f456J04R2p2q9q5N4K20J18K5k7k46k56q4k8R2K51L78L41J89K9j22k4J82J60k02l56
-23870e812j29m5n8r9r3Q5K50Pp3J2J93K97J07j00k96k60j42q1Q4K39K78J44j1j45n0J03J42
-23843e453J95J0P7Q9j63k32k25p2M1Ll0r4k22j64j13j08p7o5p9J66L20J50l6M5L8j29j95
-23816f323j88p6J2r5j09MK27M28K93J48J85L5l11n02l46j52n2J87M25L87j79l06Q1J30R0
-23791f007O9j28l38r1J70K41K94J49PJ12Q4j15K7Q6k30k63oR3K8o1QJ06J11Lr6j26j79k35
-23763f287K0J39R6J01O8Q4P4j3j13m9Ll9j45k3J53J44M5o7M7J58N3P3R8m6j77j56n9J50K39
-23734e429j3k1Jk51l42k62n4J25M2j2n1m2k7J1K47M43L00Rj80l09j64J16K72J78k2j30l16
-23707e881m56k60j84q5K93L76Oj94j23l9J05J67J65J59P5L7J3p0j87j11l5J74K86R5j83k11
-23681f068j14o5j9J60J60n6j53n3M6j2N2P5j50o8K6J04K79K97K40O6j67j97j79n6n1k97l44
-23654f544p5K18L06K62K39L1j16l9j3j00k06l30k75q4J73J33jQ0L7J21J74Mj35j03l1R3p9
-23627f260j13J64M29K89m6m7l3qRj7L1n0o8j21n3o2j1J69o6k7L69K91N8j86l62l03k43k57
-23599f524j86J34K80J75Q4P5p8q4J2jrm3M2n3j87j98j71n9l8M8J66J48P9j3k2J27l7j65l5
-23570f533j14j68O7Nn4M5R1K24P4n1m8J1Rl2l3J66L55J97k4l4O3J48l2j10M9J29J40K00J40
-23541e120j08j83j38j0K4J8l3n8J3J61K0k52o5J16J10N8k25k75j5N5K00K63r6l23j89k9l
-23514f084O0L20L32l1l12j63L5J42k0j17k5j90j48O1Q7L3j3P4j58j58J12K6r7j05k0R6O5
-23487f198J1o0j24N3L20K45J02K3j34j36K3P9j58r4P5J38J62K43K91j12l36j15M1j78l54
-23462f193k96j92K1K95L37J05K1j0O3J21Mj89l51p2L40L60m0j95j28q0j46j29p5j84j27N2
-23436f688J28R0J51J01O1N0r2j84k19k16JJ31J84J08O2J25J18o7k7R0R7N3m1j8R3J18j6m6
-23408e853J0P6RQJ10J97L3j90nJ28l8O0Q6J1j28k25k19j72J0P6p8j17L6N1j65r7J81L09K30
-23379e666n7l74l37m3P5L8l0K28M20J45jOJ06J78J04m0j80k24j83j52K5J11j70l03j43M1
-23353f426J41J41O3m1n6p4J3K28J39j35o3jj17j83j2J48K14J03P2J44P9j04j86n1Qq9l3J4
-23325f064K2m6j1Oj10n7Q4J07j6r2KJ21O6L4K23R8N2O0j10k14P3J23j62j53L4K00K57J16
-23297e357j00p6pj07j26o8R3J67N4j44j61j87k19j16m8MrmK6J00L2k3j2p8j67j23j4J42J74
-23268f354J87J35L3O7J85J91J11M0M3p2r9j30rJ57K0j85j49o1p0r2O2L3k85l98j5L39K72
-23241f044k1p2q4j62j57q4j09j99j21J40K38J52J38J47K5p1lM8J29K82K99j52l90k81k66
-23216f618q4J25K13J32n9j87j59p6J92K58J53J18K2kk5k7N5r2k36j94j14J08K17J57R4jj74
-23189f204r3K5j26k50j73O0Q2J18J37k6p1k6l8R3Q4p7j26j03J10K28p6l05q3J96K01N0Q2
-23162f311Q8R0J82J45j09j98M5K52J50L4nNQ5L3Q8j2l14k42p4n4J23J84p6k34j31K4l9n2
-23134f323p1p5J1J80L84L45K07L8j68q8o6j79j84j94l6J02mq8j7K2R5QP1J66J50J19l4q0
-23106e709J16P7n5k02k59k38j70j25j56M4J89J34J08O7M3j43j05J11J56R3J2j67j50q2L7
-23081f374K20J02k50l10r6J68J81J86J39l3N9M2m2J2J9n7J0J16O5l29l46l4J17J72K81J43
-23055e839m6M6K05J68O9l6k13k75k1K22L36P9j04p6J3o9k24m6O0L8l3k8j6k19l34k41p5J33
-23027f526K12j0j16m5P5K06J38rj17j62j4R0M1M3Q9J61R4j2j15k01j14Q3M2p1m6o3j63j42
-22999f652Q0K52K07%j70o6Q5l0j0J46K89K46Q9n0j75l08k82k16l2R6P6N5n8j04j16n9m9j73
-22971f929j31M3J72L31K32m6j61o4j8l9k0M2N0l8j32k18r0O3J39K71L64J88k32l86p2R2R7
-22944f492J26J61N6Qn9k52k18l9j20j57J82M60K71j56k33r8N4L4l3N6rk26k39j2J72L2O3
-22917f668R5O6J13q3pP6R8K59J52J38J64K5j65k69k01o0N2J39Q6m4J70K81K15k1j69q1j14
-22890e753k83l47l68j25J16M2K5L7oP8N2j9Q3%Rk1o5Q6l9r9L5j8j6KQ1K41K41J01K5lk6Q6
-22858e848Jk0m4k91l41l8K68K23Pj13j07K8J69O7J12K04J12j21k03r4O0J50j1k54l05j04
-22832f493K8NL1p1J09K59J34j2j96j41j8k8j34k10j8M9MM7K33M02L42K07M8m4n9K4k6j76
-22804e704j71j23j59j28k21l23o6K47J96j71l49j35K2J32K27J37J91J99K56L4j77k34lK17
-22780f106j12k66j69km1J9K39J64oj44j96j14J20J56Jj06k1j1L1j6o9J2O2P7Rj93j6K04R4
-22751f400L2j30j23R4J23r0nK13K42P6k9N7R0l5j59j53KP4K2j76j56n8j3K7K48K96O4j73
-22723f040j94j20j10J30J83M3P5M5Oj16k07kJ31j2l6j8po2j63n2p4j39kK51K83O7m3L3j5
-22694f165j12j1lJ30K84J38J05J64J29k7k9j79l28k14j27JO9L6L7N3K43M56K02J3n2j71k98
-22667e656m31k92j44j0o4j67k00j71o1L7Nj08j29p0Q6J84J96M03L38R2MK0P1M0j5j8L7N8
-22639e965J83J43j32k22j02j11j6J32J07k3kK0j80k39k22m7J01K74M32L34rj73j66k30k71
-22614f384j37m3j55j18%J05J36M1J18J52J50J99J91P2JP3j15l59j70J37J88qj06j17p6j30
-22588f355m01l57r5J12L11L01J56J59J91J60J54K75K70M8j66k35q4m3J2J25j6j40p4j5J9
-22563e688l8j07J0m7k3J20M2p6j52n2r1j78j35r3j11N5K92L30K15J14n2j05r9k07k52k0K53
-22536f095K78kk58k84k20o6J98K49J8nK5K5R2P4R7K0k74k61j68j72m2J61K56K83K49J99J8
-22509e605M5J65o9j68k16k40j32r3j50j59j66R5J80j29k4K09R8r6q5L3M9J12J94J86J70l
-22483e799r6m66m49k7Q4k0N3M04M78J30j98j94k22j79L0J24J39J49J36jj1j13j14j3J8M4
-22457f113J35J59j4Rj6l0k8p8j07j03J9J40k2j87j33j9M8J8j03r5j10J06J99n9j15q2J04
-22430f477K71J50J86J52No2o6p2k18k41m5P9J57L0q5j10j74q3n4q4N6K44K25K58K21J02L1
-22403e604Kn2j88k44j68l1J7J12P9P3L4j6K9Q2J56J32N0j21l00j81m3L5J3k2L37M08J22j13
-22375e402j90k06j22J0O4nm4n2o8J3P8j28k91j88j42k86j99K60M18J72NN3R0l1k6J43J48
-22348e926R5Q4K0r9k18j39P5P1M2J50J74k4k30k91k41m5J17O6q2k10j18M1R6L7j9PR3J70
-22320f304J62jj1J9R3Q6M9O6r0j44j68j10n9j05j68NO6j11j8K09N0J00J20J37J93K08L4j74
-22292e866j55j48nk1JJk09l48l51RK20K41L92M45K95Q6K2N0n5l8J9K5o2j86l37l80j94p5
-22264f624j53P7L76L83L00J75M6j14k42j62r8j35jR2j00R1K77J54j47k08RO1K2J0Q0P5j21
-22237e877j72p6J01J74N9Q6n2m1J04Mr8k06l48l41j01Q1J50K32M3j32o3J52J66m3l0N4O1
-22210f113j7J47K11J6n4q6p0j24j71J3J20J65M9j40k20j20J8J60Pk50l4K37J22N5J34J05
-22184e840R5Pk7R0J7j39j16j9j54j47l4MO3q6k11j70K1R5J0n3j6L0Q7J12P6J99J59Qj02j60
-22154f201j56j52r9q1r8j6J49K13J23L5r8p2k7J3o7j00J58L71L19J18o2l03l36r5L06M94
-22128e664K46p0l9J64P3j34k27r4n8j07j08L0m5M2J62Ol36l66r6O3J6o5n4N3J32J63J87M2
-22100f084l0j04q3QJ68Q7j4J67K31R8k1j07j34k7J61O0j02n6j36l20k63o2Q7kj7J1L2J24
-22072f328J36J35Rp5KL6j01j89k33k42j6J64K91J60Q3J12O3R4K8j73k35J1P5l1K2K4j7n0
-22044f245M7J40J28O6MrN6L2j93k68r7j22o0J03J26J10n2n0N4J74K54l7j36P2J35J9j2J9
-22016e742j20j13j1P4k1j69k5Q6J18R2k12m05k29J03J62R3L7j20j6M6O8ql8K7l8j14j47m8
-21988f670m6p0O5J21p0p6M1o2j35j46K2K36J85R9J03Lj64j02J18R6q6j10%K26L51K70J38
-21961e663K5L0oj40j06Q3K09K28nj09j58k55j37j07k35k64k43o4J99J54n5K0L27L51J24k9
-21935e826k31l58k31j29l8J57K65k4j57J06L9r1Q5K19K06N7QJ16P2J4j69j59o3PJ51J67J12
-21908e695K13J28l2k48m35l02j52k4J53K2p5P5J47J02K0k76k48q3J2K28K26l5j62PJ48K63
-21882f023K39J47P5j16l24l79k67j99q5J44J93J42J39J13Q8J2q6j6M1k29l26j15J61K70J88
-21857f213M0j4j45j81j4J59K71J53J08P0P2n1k03k0Q8l6j14O6J19Q1M9J11O6o4k34j62j52
-21830f150k53j01J07K90K20j3n3p7j8J37P6o8J0K27J54J0j07k56k85j84j20j88l03m8K49
-21805f744L43J82M4q2p2R7K86K15m8l04l01n5J76J62L2p2j31K1J32L9r9o6mj55o0J19J2k46
-21777f579l15k03M6N5m1J97L61K17J75J29J15N3q7K9K01J14j72r4q5j05K9J20J11O9j78k27
-21751f065o8q0j63l8J31K28P6Jj8j67l03l05j28K10L46J85R7P8k9m8Kj29k02k53j85K8J82
-21724f617K10J9j71j60n8oK12L41K50O1j33j45k5m1m4M2M1J5K0l3mK5j18l32l22r0M4N6K69
-21695f694K53M0n8j36k01l1L63K82J5n1l9M8N8j24k20k39j47j52j4L16M51L48J53P0l8j63
-21669e910K5K18J11R7r4j95j64j60r8J05J34J0O2J34O0k01l51j00P2J41O8p2L5J00J9j52
-21643f106j86m4n6o6M7J74J83M6qj09j46k02j4K70L25J60l3M6K5q6j72k19j42j16k43j76
-21617f848J9J68J64J06n0p0k8o0J55J46q1k03k98k09m0J28K09K52J73J19P2l2j99o8J27l3
-21591f381j38j30K7Q4O1Lm0o2r2L8K6R0N4r2n0J28P2MM7P9R1M9J12J1k26k54j75R4M65M35
-21561e670J18j58j05n0j67r9Oj48j70k11j04J4j66l13l29j41O0K08L39L05J38J49Ml17l29
-21536g136n4J70J63L25K18l7j61jJ14P4J85L2q2j52j02M9J90R5r8j6Q3R0J77l4l26k19j74
-21509f627j45j9L2LQ6K1M1P3p4j74j38m3Q8J7j14j71j6K9m6j4P3j24j04J15N9l7J29K64J91
-21480f625J56K26J64J8r5j00P6N9l15j70K43J23m4oj61l66k17Q0K96K76J02J21R5J88J88
-21455e688Q3n5j95k26o4k1j01j85k39j59m0J67J25J36K66K9l21l38m1J09O6J40J73N8o0j33
-21429f514p3J20J65J10M5j17j28p2q9k73k12J54K85L11K01j67l79o2L74L69j5j94j20l58
-21405f639m12k40n2J27K27K92K69P3k5j19q6m9P8J02R5J93l2k94q1J02J44J39k6j05j77q7
-21379f583j3j3R4M7K7r9j96j86k8K57L26K76J90P2o3k51l00j50Kq9j56J06J44m7k28lJ70
-21352f694Q4m8L7P9j59j96o2M8J80K34K35m9k74k94k49m0pM9oj1M9N0K8N6J30R6o2j23j44
-21323g063r9O9J55J72J55J87J13p5k69j64O2K17Q9j12j00LJ11J9k0J2j19j13P3jJ5K47K52
-21296f184M9r8mJ86M8k06q2M9J8N6J40J89J53l5n6J66K0l54l01k18l05k08j66l16j80K08
-21270g431L14J78J24R2j8j30o9nJ58L24K17J24n2j28Q9N3j67j48%j50k08j15M9K62K86J74
-21244f177J55j48j23O1k1NJ08J72J86R9j32k16lJ60r5j57j04k09p5j88j71L6J88L73L85J29
-21218e762j75k61j86pQ2K2R4K01J78O7l9k25j68M3q1p9kj10n4jM7RN6J31QN8J28j8k8J57
-21188e915J4q5k11j89m4j02k11p4O9n6o0r6o7J13J65Q6l6o1J6O1lP1Q8p0k38j79J26K96K93
-21159f299J64P1j60m83l07J68J60JJ44J23qJ27J32J20L6j19k23p5J09J61O4l8j38j83j29
-21134f582j40K5L3l3k3QO0O4m6n6J19J09p7PK10K18L10K78J55J22m3k34k25p4j52r3J9o2
-21106f103j17J6J48J18n0j59j93k16r5M4J3l8j96j83L6N6l6m2p8K0rk5LO2j0k01k27k1K00
-21077g283J52J06nm1K02J21o6o0nJ05K07J84n3k42k27r8N3J70J58N7oj12k86l32j08J36J75
-21050g098J58J25M6k1j45k36m1J73K21K8N5J07m5q1j33j81j32J97K59J92K77L13Lk08k70
-21025f437nK43J49j43k58k27k62k94k38o8J09K47J53J10P2R8K56J50M3K05K27k6k78j04L8
-21000f240po1j71j16j56k99k01o7j05j35K6J16J63L3j31J22M88L09k0j92l72r7K52L96J64
-20975f301k07k21o7pm3L7P4o6k40j01J32J42R5J50jk0M7L0o9q3j14P3J51M6L1l0N5jj02q1
-20945f691N6K50L77K52mj20j06K4J2n6n1mJ20P6j45k41j51j32q0L8R8K62K41J43J2j04n1
-20918e975j81k08M4J30O7k91l94k24j43o2l3j06Q6J52O3J42R8j23l3J21N7o8O9J23k6j21
-20892f836Mj7k33m8R2O0J22J3j70q7J11J80J12p8k27j61J44L16L03P5k80l52k60j37lk2j24
-20865g503n7J17L47L74L87K75J02j30o2J04j0m3J7N0l2l26m75k58J81K62O6J3K1j3q8j0R3
-20838f598K03J63J13O1on7j69j85k7J00P7N8K2j78m07j87r7j76o6L23M33K74L0j5p2j28m6
-20811f557o2j54j47j87k33j25J75L97J53j47o0m3o3M1j8R8P9l1OJ36K65J69j64j47l9m0j28
-20784f826j74j49l7J21K72J30M2N7o3p9j13j12j32j77J8K02J70Kp5n6j7J0N8J68J74J02k37
-20757f721j30K49J26j09j40k7n9j04o3J1M4R3L7L0K2j54j48j07K1K7j8Q5J73K34R3k72l19
-20730g126N3M%J46K13Q0k19k06j12l6J48L0j40j33j13l8K09L02J52L8oo2q6l1M4J27J98K06
-20702f358K47J63M9N5j29k79j89j48o6K33K43P2N5j03o2J36Kk35k37M2J67o4j97k3l2k02
-20676f860j39o5j68k26O1L81L86qk23p7J57J20k2lm6k45j14O3l0p1k87j68K19L44L59R4l7
-20649f605P9J98J72J2J1p8m4O5L9j56k85k61k27j82q1J28Jr5O6K46K54M1j55k30j35p9k2
-20622g323n9j75l9J77J91J23J16K4j69l5J47J18J24k8LK64J69J6j85k68j03J11K15Q3j37
-20597f640j85k30j34n8j4l8M3l8k10j84L0K97M85K58l4q7L0M1j51j61j02j60o4O0L0j8J44
-20570g090J82o4n0o7jJ12L1j88j81J7K25L09Q1O3J77l7l20l86j03M3P8K55K94R9k11j54L6
-20543f850j22j82j13r5p3k6J19K53M32L10j6r6k99l49k87k17m4Q4K77L29J37n3j42j68l0
-20518g221J40K27J94M2j46k29p9k0j83k26j65j26Q0L23K75J6l3O6k6p5on2k21j71J6Q1l6
-20491g555j17J69K96R8r0n5Qj28j17N5K21J88j4p6%n0m7m2L1O0j28j30j00K4J61Q0n7j31
-20463g446K2J99M3k22k80j3J05mq5o2M1P2J21J09J97J90J01P2J0m6p7rj12j41K8R3Q1p1m5
-20434g129L8r8J19K01r3l2L5j67r5J36J7q2q7j99o3R1n0j95j55J2J39J56Q1J43J31N1K0L2
-20406g043m5k68j29j6q7j57j52j19j07n4J22L09L17J61M1K5J56K16J04j00l1j04j59o8o4
-20381g252j03o2L5l4o8O4K99K49P1M7k7j13j65n7J36j01k97j48R9P2j12j70j77N3J47r2j28
-20354g834l7j5M5N0J21J29n0j99j35K04L21M7j49k51r5J68J95J01J15l7k14p4q3j30k9j30
-20328g966j68jQ5K19kj59M4K72J69Q5N3J12K23Q6p6j41j65j61n1pN2K11J36J6n5L7m1k44
-20300g437j97N1Q1q8j77m2Q4J41K57L8k27j45n5J5R5J94K11J91J94Q3q1k49k73p1K7Kj64
-20273g542k31j84j90j1O7lj2R3K77J67p6l9r3j28N9K14p7j13J39J45J33K67J74j12j43N0
-20247g169n1l11k52k7o7K0J92J5r0J08J42K4K3j40j76K9N6j09k28j73jR2J19J90L50M34K64
-20220f736j22k51j47j64k64l37k35M6K25J24j1l6q3l9L2J15J46K9m5j23k00j94J2J21K56
-20195g881K18Jj03l8o8j96j6K21P7N8N8m7m2q5j32KL7j27j80K1L5p9J03K70K57M0k56j97
-20167h049K0J66K33J06M0M1qj11m7J1l0j14p9R9J26J79J97Q0l0j73j57p8q5j13k7J19J7n4
-20139g721J2R4J20K0R8J59l2j9J06N0j78l42k01r6PN8J79K41l5k59k76k38j47p8J04L04K20
-20112g850J4j53j87j40j05J3r8k36j22M1M9j16j07N5O3J59J58J22J39K20Q9q5R4K27R9p4
-20086g731r2k24l44j34j06r0j3n6k6L9l1J06Q1N4K5o4O2M9N9J64O4n1O5l9j20j25k8J84J77
-20057h145J90J60K2j86l48l33j99j8j3N5J92K79K04Q5O2p4j71j50j00n9K2R1J27M5j88j37
-20031h587J02J01J0O4M8Q8Nr6j14j38Q8K49J73p7j64M9J51m1j73k08j92k81l09n1K02K49
-20005h852M3o3j7j74j26J44K33j5N2K42L05J78n4m1J39j2q1R6R6Lj14j40p1j20l9J04Q1O3
-19977h140k1K6j3q2k51k47J3P5k4q0j17m1J75L9j3K15P8mL0P1j87k64q3P8K90L82K90qk62
-19948h075k37L5n7k91k15j56j94k0K38J71l6j00j45n2J7m0j71j3K57K27J82J94J28q3l7p3
-19922h546o2J53J51L7N5M6j02K5l2k03k84j90M9P0J0R1j0j22j7R7Q2P9K81J35k38m11k35
-19895i091j14lR3P9K2j43j69j42j00J7J83J78N7PJJ40J06l4p3j83j69kJ47J76K7p1k16l56
-19867i633j49Nk27j34K54L03L2j48q2O9R6M8L7l4J05J34l14k80J91L81K25M6j26j59j65k22
-19841i747j79r9j0J85K57J27q8k38k31j64P1K12J34J82J76j5m13m69k77p5J44K61K09J43
-19817i904M3M2k8M5J10N0k07m24m12j27J01K00K60J83J69J29M8j6j5j54oK26J53jn9k11l38
-19790a0143k99j62j6K62L95J77m8k30k86r1N7K25O4j71j47k6J34J78P5m5k47l91l29j95p5
-19765a1334l2Lk6l3K1J57J32o8k2P9KqJ4Q2J50N0l7m4RO2kn3l3j36j78k06k34l11l11Q1N08
-19734a1718N68L24J05n4j07L2J44J68M3q2j64j56l13k59mN8M7o3m9r5j78j03k1n3m0o0j29
-19707a2159j69k10j37K11K93%o8J5L3j06j87j25j1J60L6j08Op3j56Q1L9o8q2j11n0j50j94
-19680a3290j13m2l3J53L21J84r6j72p3k63l35o7J10J38j17m20m75m09j14J81J92J77K36K65
-19656a4062J07R9R2j30j70m4Q9M3k74k34j09j77J7n6k38r9j23k41k96j52J53J51M8o3j91
-19631a5860k59k08l1l8j75j23Q9J01lN3Qj76k27k35l35k73r7m8p7q5j57j35l8N9J9j57k19
-19604a8627j95j72j07k80m40k70ok10m19k79k30j48j02k59l36k94k55m30n14l88k05j4j08
-19581b4288m32o15n58n00m55n53o45n65m26m32n54p23p62q00r15r47j025j350j593j409j363
-19560d0910j645k050k290k439k662l038l588m016m260m454m459l534o55N674J5656K6377
-19544c2293L1578K7627J7558P458P61k654m002m370m224l853l490l005k566k414k229k100
-19528A7782k130j901j532j295j144j112j144r83q81q80q91r36p55n88o63p09o88o99n06m38
-19508b093m53m79m06m23n93o48n67m96l48l57o35n32n32p46p02m75l78p1L32O49P56N70J76
-19485h451j20k95m58o59o71o71p09n13m42n62o93p01p83o78m12k58m00n99n36m77o24r88
-19463b0700j249j148j034j078j129j093j222j330j418j622j693j757k002k343k863l327l710
-19446e0718m221m673m788m693l751p36N896J6711K8279L3222K7921J6935O557m8l423m610
-19430E3860m635m257m128m045l508k918k631k389j896j667j557j457j299j088q55p19q20
-19413A3991j042j061q26q22r29p80n43m27m53p72p97n68n94o05n69o08m87l54m54n30n54
-19392B16m08k83j18j33l63m51o64o89l60j64k73m54m28j79M6j35l45m97l93l70n21m52m88
-19369g906m83m82n27l35k82m24n54o85n72n91o86n77o70q77j051j216j119j043j260j331
-19349b2671j241j431j800j960j876j907k067k481l147l643m121m579m713m434l294PO870
-19332e8488J7362K8176L2293K6644J5896N991j41l064m143m502m318l743l248l049k998k763
-19316C5905k460k158j908j697j407j153j064j086j110r41p13o41n88n36m98o40p93p21n03
-19297A5288j82k20l54l84m00l48k13k64l50l35m07k70r2j60k39k70k52k54l91m08l16k59
-19275H920j24j9j3Lp3l81m43j89q4k16l19j78j43j94m6l5j8n3j95p6P2o1k77l08k14j49p
-19248E180O6j29k64k01j56k21j92j09j72r6l2j47l04k04p1M4Q0m0o0m3J00M5M0J53L6j3j02
-19221C188k74k72p2P1J18J46M3j16j66n6p7j94q3J14J43J46q5j41p1j9l3k09l60l44j46P9
-19195A330M8j26J6J42J74K26K25Pj35j27o8O3q8k75l10k80q0K02K50M6l0MN6k1r9j14j59
-19168H77k74j88j2qJ6o0l05l50L1R1j56k2L14L51L02J10j16L8J02J64l8j80k01k87l66k47
-19142d14P2K17P1K04K72P4j20k50j13j3j51k9J82J50K05J08k08k63k00k69l16r5J38K90K99
-19117a59J25J56k0j61j70l00k84o0m9k91j87o1M4J40J13K5KJ84M5JL5j0M8P0M8J1J5J4l3
-19088g09j38j42oR5J32R4Nj10j04p3j99k96j79J13R9k4r9oN3K8L3J0o3m0rj9k4K2J68Q6J8
-19057a284K0o3p2j9Q8K13N4l9j08k08p6j02j20mJl2jr1m1L7N8Q4J09P7j18j81j00j05q7j45
-19027b255r5PpJ09J12j03KJ08L9j5p9j33OO8j5pL6j03RK01l4j00m8LO1J59J93L3P6J7j87
-18996a942j48j28m7Q2J03J7k40q3J12J0J52L24J64LL4N2j72j13Qj39j64k47k96k67n0J1n4
-18969c018m4k8qJ17L3P7J02l1m1J23J70m4M1J46M8q0k03j18o6n6R9J82r3j96j5j19k41j43
-18941c406O3K23K97K53J8J23J87k3j44k94k96m8Pj66j01K22L00J22P2J62J9j21o1r0j5O0
-18915b637j8n5LJ13O7l3Kj1L1J66P9J9L2p0j97q9n9j27J3j7j25R4J62K4q8j32j24M1J52j5
-18885b799N4J41J08Q1koJ84J88j47l99k84j22j09L5J88J31j52k65p3K2P8J08J14J13K4j44
-18859b933j86J03K41Jj92j00j5O5j09j70M0J9k37l87j72l8KR7K71J82J11J04p3j92n6O9j12
-18832c667j25l0j31j29o1j70j81J11K76J06J37K15K8M7J87K31J98K5j55j92k85k70j01j18
-18808d054p8K3O5K10L74J49j33k19j36J03J00k0n5n0P7J86J58J43k2j89j05O9J31J65M0j70
-18782c238k54j42Q4J56K33K97P3k51j79J2n4j25o8n1j55j46P8L14L00O6n0R1J85J1k22k08
-18756c243k02j90j20QR0J12K27J96j37k42j50l0KM3J13J47J07j54j39O4M2k03j27Q9J51J67
-18730c379K75J27n3j32k02k9L5N7J01R3J00J8j5q3j26N4qk66m18j70R4J70J73J58l2k01j74
-18703c833J3J73R5J8l1k1j13j71j00J28K38om0m4M7J50N7k0n6r5R8K31J89J65P8j51j60Q1
-18675c080p3k52j97O5J30m3n9l0m4j2j9J26M4j56p0K2o4k98j63n3QJ36J75K20K23J77M7r5
-18647c335k52q5J01p7j84n2p8m6q8M0Or4j52k54k92m2K97J99j13L2J74J10o4j65q0Q8J92
-18620d214K12O4r3j24NL9J19J78L8q8j11K0P6j3J5r2M5K94K81J36j94l62k48l7k8K0K11L11
-18592c540K09k6j95j55k58k62K0K86K59n6j47o0J66K33N1p0n9m2m8p0k68l18j11R5J08K9
-18566d229k5j09n1M6L10M08K26q8k12o6n3j77k93k41r9o7n4J52J87L1J7R8J21O1j3j84n2
-18539d356J97L9k65k75j6Q1L6n2J20K58K16K59J39l09l75r6O9J06l2k64k97n4K04K22O9J00
-18513d276P0j12j37J01L74L89N1k34l4K83L24L8k43k62l17k99m4R6k49k48J84K70P4QJ3m9
-18487d229j18j58r5k8J08J26R0kJ91J77l6J8j9q1r9j00J21R3kRJ08K08K03J01j3k42k84j48
-18459d101O8K17J14m6j45k36n2K40J17o1L5J20r7k69j96k51k29k6J22P2j65l0J09l0j4N8
-18433d676m0j80p7L2k4M3Q5J24J14J84K23J37N9o0n8k8R3N7O0kk59k30p3Pj80k41k35k8K60
-18404d913K77L20L03m0j98j52j09P3J21J0k2K01L06L16K17q1k36o7R7o9j65O8L8j17j88j47
-18378d157q8q7O0J17M9N0J36P1j02r7o3k72m65j64J25J35L4o8j65J5J79k1q9Pj37r4K4R0
-18350d977K15J14O7Q2n1j36j35M9K20L80K77j35j87j42k50o2J35J36l4l2J70J25n4nO3N9
-18324d108R1O9j8k4o7k06j19m0mN5k9n0j35j8J86J11K1KL7j29j10lJ69L30J24j72j10k9J04
-18295d072Q3M4J43L3k06k26o0r8k32j59Q5K11J30P1P1P4N9J04L2j26k33k96j07J49K51J45
-18269d130k40m20O2M11K76M0j43j29j09k05r7J51J36q7j17j00j20k28k50n9J92L42K13Q2
-18245d529J45K21J2l7L4r9j94j66j29j84j58j7O0J13J8q2j3P5m9j37J58K06j30k03j50q8
-18219e323J25K23J32k0or2P0K54J58j12k77p4M3k0o2j06n2M5J31O8O3J70O2LN6j6j70k15
-18191d942j2K54M8k15l6K1R4J76J24N8M8KpQ6j52l56k84lK5R4K10J28L0r2k71j86J83L11
-18163d664J57k2n9l6l8k40j84jk9r0k5J17R1m7o9N9O6j08l0J68M2O6J18l5k9J63M21L90N8
-18134c790l05l88k01o0q5p0Q3J14L1p7j64l76k05j04K5M2M9K0o7J2K44J15n2m6j15K29L86
-18107d755K33L2m1l9M0J1j39l06k02j24N5J09n6n5M7J46P7j2K0J65K10K06M7j01o8oq6k39
-18079d831l17k73m9j5LK6J94J65J20K06J12m1l9P1J33O7r7k87k25k3N0J33K18J18K2j7Q4
-18052d492M7j19k8%o2o1j60j41j25l1J4rQ3O0QQ7P3p2M4Q0j09j11n1n1l1q5m6m3M3J06J32
-18021e050N3r1j24j46j81J6M6r3j09M0K84K94K5k30j17J25P8J5R5J9m5n1k9L7kj2p4j01m2
-17992e370O0K4k4l0q9o1M3R6M3o4j21k48j95j60j54J29L60K80j9k16j46M4Q0jn7o8l6P6J90
-17963e634n4k6J94J33P4K14K82K13J63J2j05k06j64rj19j58j35K1J97J09j7k0P1K00R3m6
-17937d717j03j53q4K6ql8n9M0L7JJ50K25N8j04j15n6k0m5j01k4kr9p1j6j04k36p5P1J14J74
-17907e334K02K0k6K5q0j23J04O3o3J12J46R7R0R2K5j29k33j96L6J25q1j46j66q1J36P0k8
-17880e343J2L8M8j3k01k66o1N6l1Q7L56J89j58o8J16K21J56l7j54k12j78k70k89o3J18J04
-17854e843N1k4j4j01j69j56p1%j47J28M10K43M3R1K7R5J83%j50j59j02m2m9jON4P8r8j02
-17825e819Jn2j19j77n3M7K16L57J51Rp8j16K9q9j93O7J59j04j94j15L1J9k8PoM4O0q1m23
-17796f450l25PJ14K30L36L77R8o4l5%p7j13Q4K38K15L3k8R2P3o4l6m4j66j83M3K49o6l56
-17768e818l05j61J4k5m5n6r9o6j03o4L3m9j73l4N0K81K83P8j48j97j11N9J78R0L7K9J65J06
-17740f051j38r0r9l00l37j85R3Lk38k10J1o0j69j09PN3p0k93k44j38k28k09j51j48j13j60
-17714i573k72l37k55q4r8k90l49k51m50r35j142j005r81r43j128q30Q25M646R067Q464M002
-17693H081N09j147j423j266j037o94m22n06q24p47n02l91j77j9o6l67l93k19j14k18m34l91
-17671b767j98J11Q4k70k96k60k65o1J54L41J59j80l33k93p0o0j57j55M0K72J71o9k47j57
-17647d506Nnk9j72j70Qo3j79j54j23j77j84K7J21P0K12M76N56M46K44j09l59m15m20j74J66
-17621d908J28p9r8oJ67N7j02j00K1O1J33J21o0j20j24j97j18N2l3k29p1M4q1k18j93o2J31
-17594e884J70q6r1L7Pm5j11k12k72j03J68o2k68j48k58l19j74k30k69k77j41o7j52k02j82
-17569i171l14l19m64p57q71r36q63p08p92j123j234r75K48L694Q694R391M678Q05p93j362
-17549F828j237q71o63n37n83m85k63m48p02n97m94n73m08l7O3l1j14j18j19p4J27J68R3k02
-17525a277l49o6m3j75j97k09j56k48l38j34J56J53l7MK96M39K11k3k1p6j50j03p5o4n0R8
-17499b434K29J35j9j52K7Q4j08r9Lj24m20k57Kj05k66l17l04N0L36K94K7r1l9M9M5P4K4j18
-17471c474r5j13j5J83R7lr9j77LQ2n0k62k22j07k8R0Kj16j20j40j44r2R1J99M4j11J8J32
-17443d427M2Q5K5m9J17K00P3J2O1l1j21j37o3m5J0M9q6l3J93P3j01q2Kj00m0P0K39J35j22
-17414d051j63k20k59p6Q9J42J26o3pj3j04n9J34R7j08rQj59J4J41J45J52Q7o1q6j24r4N3
-17386d468J80L31K12P7p3k63k40j74j42QJ20l8kK62J70Or6N7J97J6j52j35pP3K0j33j63k06
-17358d563k3l9j62r3N7J15J35J56J32Ok21j99O7N6j06j12J66K87J84k4j41J8M0j29k6J27
-17332d292J62j3k26j70K29K31o4j42r7r9L4J35J08J13J25Rj49j8J01Q8j14m02m25k16LQ8
-17306e001K03J91J94K02J52o4l9L8N9J67K4j24k60k66k23j41P6K75J93p2j73k13k66j67N2
-17281e183J05o4M2K94M23J81j46l61m09j52K15J76j81k02N7J21O6j1r9j02M0J70L2k32k78
-17256e498j89q0O7J40M2n2j50k63k85k10k9J69J26K13K38K8k2N0p1j92j7J85K4k35k54o5
-17230f330K30L62Q0k79k40o2P1P3J4J0K30L2k77q2J19M9q0n4J5k01l26k84k17R6K12O8k03
-17203f974k92j39o6j38k13j66k28k33j47n8o0j18l62m92l78m19n13m44n10q03j118j359j489
-17180a6719j390r69L10L366Q583J0375N791J298p07j382j399j254j245j004o27n05l35k54
-17162A933n30n95k56j38j80j45j48k43k29KO9j94m35k96k20k82j60oJ2P2K2r0j99j5O9j45
-17136b327j22q2qn8j49j55j96j39j0N4mM5P2L4o9kj22k95j72J20J47q1j91o8m3r1J93L38
-17108c381M9O1K81L76M6k54o5J6k62m34l59k06j88n0K01K28K15M8j08J56K37J3n0k2n6q8
-17082c596j16j18j61p8nl6R7R6n9J6J07L7n2J32K70K21Q2k36l82j98n5j7j4M6Q8J13J81J13
-17054c524m9j11l7J14K01j9j45m3n0j22l04l09K7N7L5K19R1j33JJ35j29j99LR0m9j82j60
-17027d592Q7L01K59J35K7j28k35o0P1J20l9j29p9r5k05j50N3J66J74QP8K87K35n8k44j71
-17001d184j69n1J97R9p0J12J06k4p7j63j59k34j90j06P6K76J50n7q2QM9J03J32K77K11o4
-16975c834o5j02k15k67q3K08J50n3N0L77K58j28l57k95k6K00K14J09K9p6k09j39O2R8K3l6
-16949d107j27j49k85j86J79K76R0P0J18j2j44j93j19p2QJ47L48K28j23k47k59j25j04L7J00
-16924d651L6J02O5n5j54j36K4K20J69N6J52J96J25K2K7p8j19J0n3k16k33k75j66Q9P9M1J04
-16897d619J89K16Q9J1k9j05o5l6j08j14J6O0J21L7l0q4n6J44J72J30N1R7Jj82j26o7M6R2
-16869d149l2k0j38p5M6Rr2l3M2m7PM5J38k3m9n1p1N2Q0M6O3P4J95O6j64j80m9j8j18n7Lj3
-16837d513J06J77M4r9M8J16l7j74k03j55p4M7K48L50J96M0L1J17J69K28N1j50j41k99l26
-16812d203j03N0J27Q3j47k04o6m8j13p4J3J26K0k22j29J68L26O9k32j17O6k2N5N5k8ml4O9
-16784d519J35K6k30j61J08J31j4l4O8J23K07K8R3K40K0j60j97k81k23j49p3L2J45O9r2j06
-16758d814l7J24Q1Jp5j20j12q3j2Q7J2r1m6P6J08j24l58m11j84R1K30M09N02K11j2P0J75
-16731d302K18J44J5N3q4j40q8j16j24k0r8k77j88mj68j30k1M9Q9J49R2pO1J63J37J48J20
-16704d329NK7Q0j43l11k65j47rJ13R1J18K15O2o7k0k1j01LR5J40Q1L2L4r7k00k00q9J33J28
-16675d642m0o9J6K8j5J19K73J31k3J93J71o3l8M5%l2j21k76k73k34j06rQ4J80O2m6j9j4k0
-16646d738j5PQ6N1r3l74l04n4J22J68M7K20K29P3KJ07J31l7j76j11rj33k72r2R1K05K69J52
-16618d448k9r9m0M3J21K62R7K5r2l22j93N2qn0O7J04Q3J03J17M8j5L3P4n2r7j21r6M7K09
-16589d177J23j12q1k4J10J58l4k55n6K14J29K7K5%j20k60k79n7m9N8R7k2k6m0m3m6m6J49
-16561d637K69J87M2j07m2j08j50j9n7j32k7J06J0j64k04j39j33l7R9P0L5K1L3O6K30J86j6
-16534d618r9k0N7J9N4k3P2J76J40j03l04p5K09K39P1k03k55j65J7J50K30K28J29M6k2m6M9
-16507d047j17l06j93J55J32k24k92j62l5J56N9j25R7L21J92%j79j60J9J75K81R8k9k2p5m2
-16481d323P6l6j17j2o9k50n0J54L0p5lL3o5QRk03j91j01J44K88K37J96J87J27j16k85k49
-16454d656J9L14J49j05N7J72n2k39l10j52k3J43J79O6j0nO3N6M0k3M5K10K46R2m2j07j44
-16427d017k31j37J07J10k29l85j94J31K97J18k6r3n0N4k5j70k94l13n2m2j07K2J59J41M2
-16402e184l0q4k0K2K8N6J18K56J82Q2l9j15m5M5J59J46J22O3pm5M8N6ok23j90K38M69J85
-16374c713j46k66j92M6lp2j56j05J08J11q1l4r6l20k89j30%J04K3Q7K29J13k2P8J60O8jJ47
-16346d352J68J24l4l20k57k6J19J07P2K4k6j50p1L7j0q5j25m7Q5p6j92k8M0ro0pK08K49J72
-16317d470J50J16n2k12j29J23J70J66O5k31l27l89l26J19N42N36K23l6k13j50j5P5JL6l3
-16292d261j23j37p6j9j16o9n2o7N5Nk09k06K8J40O2O1M8M0K20L19Q7j97j08k9j08P6P8j54
-16264d712j39N6J33J6Mj1o6o3n3O2r4l10j88MLo8J04L85L90K91R6p6k6K7p9k16j58N1J76
-16235d461J20M7j13k32l6j25l05k21j40N0J65J93K35J66J5J6l4q7r8o3O4J31K1m2K6l5k42
-16208d985k86r5K09K48M8j00j85n0R0J10J7J06K73K29n2j62p1O5K17J46r5l47n62l35r2m7
-16182e706J7J28J76L38L91J55rN9J06Q5L0Jj69k92k75k42j66L1J04N1M3n8j04n6J26J18J23
-16155d995O4j15j96l1lm5J64L08J54K7J25J20J0j02j20j73j15j4m2k91k39K0k0k5nK1J35
-16128e383J48J60J57l3k2K7J22K85J01j5j78k51j66j09j05j4J45K32K73J23m8m2Nl8j47j22
-16102d895K8K34K37qj45m3R2l6k30j83O3J25P5J37Jk40j73P6N8j71o4J65J90L4l3j19r3k6
-16074d944J6onJ03J44J94J70j0q6L5j06j75k00j10o1p4n2J3oj25j46j35j8J18J12J9J38K85
-16046d912k7k08j87m6K40J88L3L7J36J3j68j87j46j98k51q1pj02j8K18J45J2P0J65J83J79
-16020d919K05J90j2j40j6K05J71j35l48k91o6q3n4P3J36J59P1L2J58L9m5j96L8L42K24O1
-15994d201j06j93p6m0j87k76j99j98l2L24M55J04o5O9l3j57r8j53j14ro2j59k09j38q2k2
-15968e857J00J13nK2J63L08K97K7q9l7N7J72R7k0n2k5O9K38K19J9o5k36l01m7J04j00j24
-15941d953J28L04K38J83l3l68l27O1K86J36j2k32k83k49JK75J89j98l74m6K67K31rk60j98
-15916e243jJ13J63K7m7Kkk1j51j29K3L13L24j37l46k25n8P8L18K25j26k48k79j21qo1q4m0
-15888e741Q3J83J53L1k04j59M8P4J77K48Q4k0O2k5j55l5J70J79J56J62J14p3k36j21r1k44
-15862e180j27L7K8K74K96k6m4L7l4k8n0k17m21m70j97L8M4J34J16J72J28q5j23NQ1m6r0k6
-15834e774JN4J07JP5K42J93J49P0Q0P4j72l28k38J24K20l9j24j07n4j05K6R2R1M0J37L09
-15807d856J83L5P2J39nj18j82j93p1j02j54n7n6qJ58L10L73K56N0k40m25k26m3J80J16q3
-15781d947j08j50j03j04j23j43k4K04K51Q7k55l75j18O7Jr2j9L5k4J85K60J78Q7j24k17j50
-15755e721l4K01K23R9L2m6n5J30N9k49k18K6r9j46J20J76K52K43J06j12k49n8M0k6r5r2j59
-15728e652j03q6J67K86J36n4j29l6r1j43m1Q5R1M2p2k38j54J17J07o7j52O9L17J9k42k4J63
-15701e685J81Q0P0K46L29J3k03k74l32j17L6M8k4k9K9n0j56j80j31Q3J06Q8m9j02qJ05J00
-15674e826J9R3J51O1M2j9j75j61r6m3k22j52K05L07L7j10r8k3J76k9j54j8p5j07n3R5J62
-15647f013L6l3l2j56j32J02P1j54k25j49j15l7K1J11K06P1L3j04j67k79j76mP0m4j48p1n0
-15620g368j42j37p1j34j39J21J78L3m6j28k64l56k58k58l92m62l65l05l30n01p58r00r02
-15597a3884r29q07n03L6J501M209O605O097L402J042l27j041r85o09m95l76k67l33n03n35
-15577A298n65n44m46l52j96r9j20j71k26j4jj60k09r4n6j52MJ41N9j25k31k15N1J05mo0N2
-15550b330K9j10j65k50j61n2j07N3ko6j81r5M2n0k25l07k31j00J06J97J72K10J81l7k08j27
-15524c814j6J38K05l6j26O9J28N7K8o9n4j23j51M8J23R7o8n7m4k16j91j33k1L4r4j09o5L5
-15496d425RJ08J11l3K5J57K65k6p3J35j0j54j23j15j74p4R1J38J10J38R6N8R9J43O3j85l18
-15469c964j93o8lP3J6j69j80l3nO7Q1Q1Q4Qr2o5n2o4J3J71J99K05J5j82k40k15j04oR4J92
-15439d336K76M5j6J09p0j79j03Q2J50J73J97rj35M6J81L4p3q1P6Q7j49k10k9qj39k31j26
-15412d438j1J1J7k9q6n8J51K16K01Q2J43K43J53k0j00k0p0n7M9k5j25k36k51j25l0J50J37
-15385d128k2N5l2j79p3Qj28j24M7J05j34j46k2J83K56Q0n1q7j29j98k34j09j52p1J13J45
-15359e027K5k5j41k6K97L67K17J03J5q7k9K51K66K0k23k08k2L7L9Lq4j79j62j86k28p6J14
-15332d949J74J28J49J90K05J50j25k95j55N7K32J66J51J70j72l57k94J38R0k67k22p8j8n2
-15308d984n1O6J62J73P0m3n0J14J84R6J4R8j35l37q5J48K43J33P6l3j71QJ34J79J63q6r9
-15281d013p4k43k10jN0J98K33m5j97j74m8j5mj18k34l23j87J02J83Q1l3n7NJ91J63J6mM9
-15253d709O8r5m0P6O7or6j47L4K63K97J62Q3Pj63j02j31j75j82j57l8O9j30k45j21J65K44
-15226e002L1r0J07K30Q5J03J32n1k20j96P9K50o5k40l9J79L01J25k06l97j26R9p2j03k9n9
-15200e174o5j11k84j34K93L97K45J06q5j96j54P2P6J03K29J57j22l47k08K86N48K25pn0K9
-15175d171J35K29J52J7j56j62kj42k83k10p5j57l43k72r1m5j1J0j0j31o0J23J38J53J20L53
-15149d891M35J96J08k6j75j70m5K9m6j44L5J33Q2P4K42K40N1l4Nqj14j00l21j90L2M8J4L8
-15121d502Q5J28K03J14j56k65j75k5J06l6j82j60k6o3q5m0J0P4M6J2L1R4J59J04l7q0N9L3
-15093d574j13j74k63k5J14j44o5J03J26K78N8l15l60j81M6J95O6K3O6OJ13K79J74K4J6l5
-15067d562N7l0j55M8M2q3l0J08L24J35j13j28r5k4N6P3J29K1k46l14m8J92K15O2JO4R6J41
-15039d064R9m9j76j38O3O9j03lJ1j06l16m22k57j08j04n8J10J44J16L4L4p5l7J66K41J35
-15013d794K12L85K41Q2K9k1q6Qjj94j25j61j17M7J06j1p3oo8j31k01j73n7O3L36K84m4kO0
-14984d412j42o3jj48j36l8k4m9O1J77K04J43n3m1o3n1m7l5j08r7J86L52L62J40j47k15l4
-14957d279N1jN9P4j5J6K5j9Q3K84J29k94m14l13j06j5m1j0j02k11l16j93J71L65L21L00J87
-14930d264kn4Lj6j10j17K2R5J23q5j35N7J61K81J82o8j93k77k45Q1R1j14l5J80K15Jj63m38
-14902d824m41j43J32J91L7p5j08P9J01KN9L02J64j90j33N1J28O9rj42r6N3j7j09j77n7J09
-14875e044O7p2l6J05R2k2oJ35m5k54j46M0J74O3j0p6o5K4j4m4nn3J27L81K84N8O9R6p3k45
-14845d495k19O2J08j27l02l1K87J98K4l9k02l57l52p6J53J79J50mj18L0K32J63o9j80q2n5
-14819e122l1N9J37L0j09n5J6R1P6j50q1m4j40K2J33L2l6o9l3J46L0j50j57j61rL65L30J22
-14791d758J99J91J77J19p3j98p6R4o9j63k43l09o0J00r1O1K83J86J7n6j32j29j9j5R9Q2N0
-14764d733O2r1j9L5j01q0N5L4L7J16J31J39J18J27m4k16k28k35j74m4K4J40K52K43M5j20
-14738d527R8Lp2n9O0J87j1q8n3k65m64k76K04K07L0R1K01K17j31l06l08j62M0M3L7lj14q
-14710e429K16M40L06p2k53j61o5j07j25j9J18L5j03q6m5j50n5J12O8j6Qrp8j56J5K74L39
-14683d998R8j5L9jQ5L27J63m0j50o0J07K06K01j26k46j41nJ46N3k38k36l0Q3Q4P5J07J44
-14656d368J73M7k25l30k85j21J77K56J85J1J18J17PK9m7j59j2Jk10k19j6J20J10J61K38J33
-14630d109n4j67j65j08j50k39k18j24p3q5J03J89K1m4K0M3K1q2q4k0qM8N0k7M0J91J95R2
-14602d744m8n5LJ28K36K26M6k39l32j49nj66k58j18L9J41L3n2j62q4J21rj91N3J93K71M26
-14575d696M00J93k4k55j24N0K6N9k9r9j35o2O5K05K10m9j39j71l5p2k01j20K0J99K24jj35
-14548d696l1j82k48j3M2M9J47J39J32K28o9l07r9J47J29p5j84j61j38j0K0l2p3Q6J19k0M9
-14521e051K7m2r5j08K7J66P6p8j96l4L98L34k1p9K3J21N1n4M6m8j31k9j7p4J49K85J18j82
-14493d418m45m34l14j59J75L92K93K30Q4j61j83k3L4M7K47L53R5k9j85j57l9n7J3K0k10k80
-14467e111o6J03J50O9j17jJ40j0j87j58o6M6J58J04j15j2O4o1J19K87K07k4k00r1j07l16
-14441e195k02N7K07J02K8N8L6j2q4r0Q5J33J5o1lM5n5j40j86l1J24n3k52j36j42j49L0J22
-14413e749L06L12J45l7k07j51Nn0K1Q0J53K02Q1k7j03j07j0r7j23o0o5J01R3J77J83n5k36
-14386e218k77K0K90L48J77Q5O1O5n2o9N7j0j8N5j64k96j94rJ50J26R8J21Q6J67K15j09l33
-14359d628k71pJ50J32J47J14O9k1J4kj19j74j56m8K46J41j14L3J14O3o6j68J5Qj31n4q7j33
-14331d933R2J08mk7k9Q3J47P3r0k01j56L2J56J45O1m5j72k25j89j36q6R2L16K69P2k3l7N1
-14303d656K75L29M8l35l01K7O2N2j90k08n9m4Q4J47M4j84k45j91j16%R4J19k8j67j11l2K45
-14276e341N21M29j03m44j83J37J07P2J06R7p6p8JQ0O6M7J46J43K3P3J41K0m4j50j64j9m9
-14249d442k15j18J46J24O5P2j95l60k15J9J44R4Q6J72l3k00j64j07L6K6o4o7J06J69P4n4
-14223d901j16rK01L52K20L3L9P0K2p3l02l63j57N9J81R7k38m05j01mjM9N2K15M70L54J54
-14196d102L0p1K5J72j8k25j63r2q9l8J09J54J06np1r1k4K2n2o6j65j51K4N5q6MK68K21J11
-14167d208kj26j82k38k05k18j93o7J15J58q6n7J93L09N4k95k50j8J72L90K38m5m0kMo0m7
-14140d706R3J5L1Q0P1L6Q9J64Mk70k48n4k7j20p7j3J08K21J21m5j39O0J45r2j73L4L52L14
-14112d026po2K2j64j38j94k86j90p5j0J03J68J8j78k04m7R4J25j1n6n8j2K07K40J83J9k42
-14085d781r9L1l4k5j1Q7R3K6Qj00j33p6j2p8j32j09J7P5J17L08J53n6L5L22K30l4j32l3k4
-14056d367k3R3l1k48j93m8j98k37L4J41K00K18J40N0j5l8j54o3M3J94L25K30Rk76l57k17
-14030d788j76j3J64J18J2j41j51n0J0o4L2J93L43J15k10k80j02j27j68J11K64K21O6P4J45
-14005d402m7j55j99l4jo9j92q8K10K53R1O0Q0L1LQ7J52k9J0P8j52l13k65q0J65J39q0k35
-13977d982j58r2j1J18K30L52K38J19R0n9j64j54j47N9K04J47J78J05j52j27J80K9l82k16
-13953d595N2jj08K5J68J0p2L0k9j47q5j6j28j42p3J6J56Q1J4J05J00m4n4j40k56%K24K59
-13925d650L12K08j5P9K7k15k39j78N3K76J17o4l9K4j9j26j09K0J73J44M0n0j09p2%J10Q5
-13898d217N6k1j88k05j04j19l8J63Q2r0J49J13lo0k74j72l8Q5J06j15j84j50j9J19J35q0
-13872e069k58q8m5k2k9J31L48K53L3jK7l9n8K2J76L2j96l24k37j22K6L05K33J16J00r9k36
-13845e021j8O7k1N8R2o7m2J3rP7J38N9j65k51j72o5J54L11K46r9k1O0o5O4J39m1k14l91k72
-13816e456%O2R9K29K23lj72jO1L2r2j10l6m3O9J72R7j02k43p1K46L36O3o8l6M9J29J93J28
-13787d245O0j18j63n2n6R2R7j62j44j08k32k35j17J52K30K12J66j5o2j48k59k29M8L02K59
-13762d727p0l84k40j07J4L24N25M13J07k80l60j99R2Q8j83m70m34p6J14K40J38o0l3m2l6
-13737e646L4J76J98k6R4L14L35J99o3k68k41q2J1p1j83j02J40R2p7k01k53M2K43J59J0j0
-13711e176K9l5p8K4p6j87j58K9K12K51J80J46%m8J32J62O1j4q9M1P6o6p1J20J60j1j77j99
-13683d762r1M3R2j2j05o1J24J37P6Lp8j33o0J36jj45j68o7l9j15j3l4p9N8P2N6J46J76K15
-13654d629M4k00j19J2K10K20J69J67J35J32jj27n8J94K90J0m41l87mm9k83j49j13PJ9j68
-13628e119k14r0J40J04k7j6M5J5k6j05m7N3N7o8J0J00K68K13K8N8N1K7L0j59l28j62k0Q3
-13600e099O3O0K32K05J54J01j63k61k26j05J19J45Q0J4O7q1m05j88J44J86J56K41J90M9j6
-13575d338J26O5j74l01j31J09J88J47Pq6p5l1k1j2K2J4q7k26k01p6j46j31R4K03K60J76j3
-13548d638k19j88n2J25J87K0m2J07J14K5r6k00k1K40K29J64J62oj96j42j21p0J37J41N2j38
-13522d426l22l34j88j1J26J77N4j91j87J32M01M28K42K7k86l86j62n8L3n1j35O4R7Q3R1m5
-13496d827o2L0k5j33r9N1Q1J97J64LJ8K63J37o4l9j05n9j54j80j74j52N8K00K17r8l07l36
-13469e395l67j25O9K4J19J37K86K85J07R0J45J18n4l12l11p4J57L4J1M9K02J70J69J48Q5
-13444d233k4k31k68j35j64j58j24j06J58K64N2j09o5m3K1J56J23m6j76k05j48o4l6J6J91
-13419e354J85K07J89o6j05J9P0J05M5m8p5j40j72o7m1Q8K29J71M1Kj62l36K9L16R0j94j49
-13392e123l6o4J87L44K12m0j41r8j25J7J08j8j61k14k1J84J52J47J94J01j81k09k2K28K03
-13367d376J9O9J5j7k9q4j02r6j67k97k20Q4Q3j19j20j03l0n7R1J91lp6r8J5K50L72L39J02
-13339d364k0kl5j90k49j72r1k2j38j49o8q1o4J26K30J76L8m0j0Q1J57K02P3j5j37q5j79j20
-13311e148O7o7j92j46JM1k8n1j7J16P7J04J27O1M9P4N5R3lj89k75k81j02J53L22K81N3k8
-13283d853K30J59pm4M7K6o4m3l9Mj03p2m1j9J16j3j31j37NJ99N0r2j89J0L4j29M2J45n9o5
-13253e033N6J33R8j15p3oj43m9J72M7n2q2j83j10J7R6J57K20J77J6k23k19j32mm2k7J44J99
-13225d961O8k50k57q0kJ46J10L4J0K6J78J90j24j82R7M2j21j48m7kN2R6k3p8o2P8K45J07
-13197d858J0J32n7j26j9n4o0qN4R0M3r8r5n6nk4R4K53J7k64l49l19q8K17J70p5j64j8J90
-13168e467K26P7J09J98M5k15j90k6o8K0J05J79K63K63J46o6j06R8K4j73o6k3j24k59j82Q3
-13142e129K80J43r7j73q9qk6K0mj6j2o3J46R9j02j89n8J20K08J65j32k98j01J18J06J21N3
-13115d918j31L8J93O5K26M12J54l2n1m2j42q8m2o8j54k21k46l07L6L15J61O1j2j6M8N4O9
-13088d638j3m1J0k5k1p4j97n1P6J28N9K0L9M5J66O9j12K4Q4J2K0J49N3m9J05j6j18m1J5j7
-13058d339j12j07j13q1n9M6L9j19j38j91L8L57L53R3j08k90k48l2Oj48j55jJ9q9J4J70J65
-13031e030K14K04M5j9N9q3j07J5R9J03Lj50l25l41k70J5K47L37K03r8k38k43j32J22J70J16
-13005e084R6R6Q9%j02q9L7K08K94P8j13p9m7l3oJ66L44L35j3k73l07j80l7K8o3k02L0K01
-12977d626J66J8l2J4q3j10j11ll1k19j88j15j37K2K86L72J98k4j54k05j84j94j80j02J26
-12952e496K12o4j76M5K38J07m5kK1M2J46J6j23j11J57J62O6j05j69qR8J3r9J20K83J79J33
-12925d360J52j7k85l01k79k9J25K1L1Q2J63L9k64k40M5K64L02K32J60j87m15k80j92k74k39
-12900e746j42J43M03K24L8J03P9rj14q9m8M9P2k8j35j74P2K05q1p3J9o1k6L17L21Q9J51l
-12872d444k66k48LK60K27P6j80j79R2J11m4n9kM5K39K51O1m6q8l37m99j17R7o8o7Rn4P7K87
-12843d863J48N6J57J28qo8j26o2Q9N5j14j74j69j9Q5J6q9k47j89N4J84K38K37M0n1j1p3k42
-12815e018o6QM4k2n8J49rp6K61K95p4j57m3p4K3K5n9lj0n5j93k39j21p6O1J46J54J82J90
-12786d815J52N5n7j50j82N7J66O1j01l08k18K6M4J12K17J87Rj72j64k3J65K31J97K08J7j37
-12760d423k41j71Q8K15j3k30j95k1R9N1J7j1k8qj24j34Q5J91R0j86k98l3j11j52q5J39L79
-12733e110J99o7J04J56k10l46k60j43J24K60K68P0k5q1j04R7L54K95n7j64k1r2j85j14j26
-12708e178K5J21k9o3J12J80Lj25K4P1lj17j19j32k65j55J22K40J10N8M1n1j28j16l3K9j7
-12681e395J9J05J71N9q2K0J18J94J47j40l74m03j69J45L39J46q2r4R6J94Q2p4j95l78j72
-12656e723K64J78J06J05j23j43J08K56J53k1J4J08M3Q2O0n7j63k10q3J95N3j26L4K50N4o6
-12630d652k0j3N1R4M3j25r3P8J16n9j62j73k16k04k69q1R4Qj70j8L25L94J96Q4L5lL9J0p
-12601d698OLj5P9J16J34J4j61k13j72j08k3j4J50K62J31k1k3o0KJ5O9L5k01k50K3K35K96
-12573d389R2k24j22J56J67J36K2j01J0P6j79k70j39j5N5P0J7p4o8j46o1k1J9M5j43q2K30
-12546d939J87m2l4J02J08M6r5k96l81k17J32L24J79j21OK1l64n64j80L56M30L63L8m1M9M7
-12520d886R4J67J67k0k15j60m0n3j95j93j18m9Q7J85J66R5nN8K02L41K04p7k48l29l55j61
-12494e338R9M4N9J05M2J42Q3j09k44j57J11J12R7J74K01P8j8r5l1J34J08J08r8k22r6m9j38
-12467d898k16l5J0n2J10J36J60J75L4J53J53r2l28k45l0K43K71J49j0rR8N2r5k80m26j00
-12441e072Q2p8l8N1J58J34j5P4K53K44O8j51j89o8N8M7j0j06j35j37k73j76M3R0P6Q2J18
-12414d870k2n1R0l4j51l6K5q6l2m4P6J83R1o3J48K38J67j71k73j41Qj23j42J45J80J72N7
-12387d659j72j80p8K6J03l9j95q8J49J75Q2j15j53j06j11j72o2J53K34J80Q4o2j9K17L8P2
-12361d698J39l0j08j23j47j31k3r4j44L9J68J92J31J83J44K12K90n2j82m2j9J86J24k00j82
-12336d367p0J23J38j05j01J8k3j23j01m9p5j30qJ21J37j08j41k8K41L23R8n5J4p7j20M2M4
-12309d382j2J09P3j65k16j06K0q0k33k26j25J18N1r8J8j2k5K23K84M4l8P8R4P6J21rp4l3
-12281d525k26j44J53K96L56K05l2k90j50P2J43l6k18j70q6j5J14R9P2j32k21o8n9pj0j20
-12255d999K1k2j52Q2J54r0j70m9M8J02J23Q5J13O4L4M4L4J01J20K0M1k3j02k11k25j20j5
-12228d992L9K54K29k4j07M4J08P9J9j73k53r4J98J41N5p2L1No0j64k80j96J0J79P7oN4J92
-12200d707J47lr4j66j4Q2N3O5O7j69k40q4q6j4M87N96J30j60q7j80k40J01K77K05R4j57l36
-12173d433l76k64J3L5l7k2j23j93j5J00J70L16L87K81N8k05r3J14j43k61k00k1L9j45j23
-12148e141J47J65J45P4j79N3K77J43J38J91p7j78O7qp2j9l5j83j37PJ56R7j22j72j39J91
-12122d611L56J71r0j55j35j85j38j8J64K26K59J90K4j57k76j64j93j87l4L1J3k0j25j57j
-12097e212k0r0j15q3Jn3M5R0J95J25J94L94K24O4r8k44j83J1R2m6l7M0l4n0O7M0j09j51k9
-12068d972M5M9J63J33q9j59q5n1k1j9m3J13J02R2J05j62l67j80J18L04J14j02P6L21K63J00
-12042d152j02l10j94j42k62l2K06N5n1L0J82K65J69p1M5j74l52j42L9K06K78P6m0lJ20J49
-12016d207k50n61m45r2J09K30K15J78J73Q5o0k37k39j51J43K95J11j56j60L8J90J25l2n1
-11992d749M1Q3J3j03j23n0L0J21Q0J2J3K9N9K14R2j31q3j3N0M5o4n9j40j99nPq4o8P0J41
-11962d771k8q7n5J00K53K03K2j14k17j25N6J12j43k30J0N0M6N3q7j93j6J41j12k23j56KK45
-11935e264J29J93L10%j59M5L49K95j03k64l42l36k30j28n8P5L68K19j30l39n4K77K85J45
-11911d717J38Q9m2k32l19k19k5R9J87K58J95p6m2J00J28nk04j89q7j57k37j56j53q7R9L08
-11885e346L59K47J22PM9N3j06j43m6j75l08j96j7M0J77M01P1j11K5L9j49m05j90J60K78J29
-11859e035M7J14nj62l5R6J5L6o4j59N7K45J84P6o1q8J3n6j16j51j05l9M3J1N9K15J28j11
-11831d848k46o5J9j29k11j30o0n3PJ15P2N3Q9M6R7Qj00n8JK18L60R2n0J73R0r3m9J42P8j48
-11801d580j40p6J6l0k53j90K51M34J63q1j04m5p1l5J48J53J68J70J92K8q2p2j01j33K0l9
-11775d289k33l09k02J1O2l6o4nj8j49m0J35J85J50lj40j76r3N7K39K54n1m39l04J06L28L72
-11748d652K38n1j44kK62J54j55k25k48k21j57o0J30J30N4m4k06j00j5m4O7J85K36J04o1k26
-11722e051k61L0J88J07j4K2K48K19r6k72l52l41k46j48L3K16J51o2r1O7Q5K7jo8J7Q0J79
-11695e334K76J82P1j16j31OJ18K24L8j82k53j66o7M8J13J25K01J00l7P0kJ3K22K03k6o6M1
-11668d329J29j06k66p4L9p0r9l2o0j15N5K68K25J32P9M8J12J40P8j09m05m19k49p6m8k3L2
-11641e143J31J70J69J64L8q5o7O0k6j17k7k4N8Q1OK0M4r8j26O1p3j81n1L27M26O1j59k16
-11613d577k19k7P8j45k35k1J7O4J71m6k01j32J7J06j64k53N0J44J03K35J88lr7p8Q0J67J73
-11586d605R4L1P0Rk43l08j11O6K25K17Jj31k77k14m9L0J11r3k85k43o8L28L80J98J22o6k00
-11559e011k15p5R3J15K61K44m4J0K11K06m1j19j26k47j99k2J31K7p1j17j15j16o8K1k0j28
-11533e415k39J8K53P6NK96J83r5k98l54j41J42K39J60N1j03m9PL9N9j24j59k5K08K02j6j86
-11506e266k8J71K2r0L0O5k8m4o4q0o5J0J2PK0P5J9R9K23K43P9o0m3p2j6mQJmj1o2r6j75j40
-11472e264%J4j08n4K36L40P7O8O1r9j54J05K50O1j35r0p6j33OJ04q9j81o4k2j67k03k4J53
-11444e388J15k1L7p8l6N6K2O2N2j77j34J34J35J70L01K14p6l37j53q0j05m1J76L28K44j27
-11418d707l44k78r4PJ08K31L73L89N0k80q3P6Q5M6j06j80J0J22k3J8J65J08j81k83j87j4
-11392d972n4K8J04Q4q5j61l1j9M2P3M8P1k1k1LN4q2k99j47j13K0J45J22J85K33K1k57j98
-11364e227NJ44J59J44J10p2j63j61o4n2r4j38K0K05J24J11P9P6L9oK9J15N8j45j97o6J03
-11337d864Qj09j37R2J34J13J12l3k03k38r3L6J42NJJ32J47L7j81k84k55j92J00L29K03Q1
-11311d917J23J24K48J16j79p0J17N1j60r8O5j15j57o9j60j22oM0J33O9p3j97o8K59K24%R7
-11284d725P3k8J7L3R2N2j58l48k86j40m1M8R5J60K77K53J67J19j3j14k2Mlo9l4K2K19J20
-11256d230k64l55p2l9j5J25J19K0n0J6J38J99J10r4k77j83MM1K7q5o5O0P1N2%L2Q0N0j01
-11227d686n3NJJ74K36L7m7j49l80l06k7L2k1J00J88J10Rl0Q3J03j8r9j48k36k45j23k8J4
-11199e504M9K14L01P2JN2R8J73O6L1J38J08N9O7j41l34k62j44k10o0L21L66O7q9j05k05m1
-11172d912J25P3O8P6M6R9J7j95j88L8J81K28J24J9q3j44j86j39j31m3L8P7O1o8j33j14k9
-11145e095R3P2L2L8L6O0k3r4%J69J17j62j93j60j78j77o6O3J13J53J84P7k6J7K7Q4K19M3
-11117d577n5K1j63m48k85m6O0K7n3J42K13M8R4J98K17M2jJ76J2j09r9p0o3n8j37j39k5J0
-11089e068L9o2k1J19J48Oq6j31p3J02K76K22J10J08J25J63j5k73l38j09O2m0l01l51j11O3
-11063e436J29J65J27r5l57k92o0J13K03J36Q3m3j56J6K90L47K90L04J59jm8q7k45k83l1Q6
-11037d686L3Q2J84J47Oj15L8K05R6j33j00Qp2j05p3Q9K03r9l67j60J8M8J30J50J91J40p1
-11010d213j46p3j31k79k86j83j32R1K85J75r3j76K0L19L28M1L3m0j93j3J44J6k29j29O0Q
-10984d796L3J16J34N3MJ00Q1l0L9J15k5j51o6o7lJ9j9R0R8o3r0m2P2P8M2K06K30j86m31k81
-10954d740m5m3j27O8K00J23J3q5j88r7k7j08r2O6K63J38m9N9J15L9J6P7J98J1j46q8n4L0
-10926d473J48J75J3q4k97k66J9j17k72j34J00K57J27n5j27k7L3Q1J62R5K4n1mJ01j0j85p2
-10899d839J45K9j49j24O8R1PJ42J59r1j71j09J9J69K02K16J33n2n6p9j26j57k83l77j74m0
-10873e447j66k65j22J67K09O4p8k3Q1m4P8L46K40J01J99J29o3j12O4K34K26K21N1r3O8P4
-10847c861j61k26r4p7n9qK0M3K2p3k15l03j49J02J70J03j26p2l6N9J71J20j06k35k39r7N7
-10820e270P1j60k04N0J78K36K59K28K48K95J94j14k56j60j79j68j05P2J41J20L30Q9l34k22
-10796d661j12j59n0M1m0j49q5l0j07p2L9J44J03K70L14J98J13J71J39o0k42l03j40n2l3Q5
-10770d678J74P1j00j1N4k06k36k40k85k9J41J75J25q2j31j8K1J13J24rl8M1R7Jp0Q0L62J29
-10742d425o8j20j35j53k01l1K81J69q7N2K66J80p4k31j20J34J60oj81k47j49J6R5LN0m2l30
-10715e194k23J06J97L85M26K22Jl10m96m09j89Q8L38K90%k88k00K4Nj10q6M3Q3l9j6J29J98
-10688e025K21K05Pj50j91p2J32K06J49KJ33K30K7j1k0q7k13k33j0K4l4J4O9l3k00k47j10
-10661e217L36N17J63j70q5R1J3j34p1K2Q1m8j35j38m5K21K13P5N5j9M7lk09j90j41j79k2
-10634d972N4M0J19M9j01l29l62r8K38K44J26K03J86Q9M2O1j01j27j15j17k3pqm1q8q3K7J48
-10606d946J32n4J22L44K17pm7q1oN1N0J49J50n9j85k41k04k44k45o4L7J05K70L04K1l8n1
-10579d520O6J01n0n1j00j93k32j96O8J73J18K03J09m0l8J1q1k33j36n6j47Q8L00J25j60j64
-10553e035m6q0q7J1J90K38J10O5J08Q7K4p4j8o0j65q9m1pN6J55L07J62K4n0j08j9j21q5Q1
-10524d467R7J34R4L7m0j30j27k20k55rK65J02J2o0j84l9n6j18J44K49Q7K7j6r2p7j86k02
-10497e030N4J77J11L5J14Q1O0K18J35j56j14k1O5J51P1j13j71j8J01N4K1K0l3m3j31p8Oq5
-10469d519k6o5k38M1K22N4j94n55n02j67J13J68m2j58mK66L78K37q0q5J8P3K7R0K79K48O3
-10442d358j21j78J95L19lj03k25k62j87m0P0J18J02k0p7L0Q1j02k05k25M9J21p4j49R6K67
-10416d881Qj66J1M9Ok8n6k3J32J92L6j58k47k44j00J20K88J66n7OJ58J18J71J26J3o9j23
-10389d552q5j35p8R9K1r9k2L9k5j01k21N5J71l0k6j1J24J54K5%K25J24n4j12j08o7j01n3
-10361d843m3ml8OQ7j31j95k5L3L0MJ34K19l6j90j82l3J94L91K75J52L7o1q9j15m7o6p6L7
-10332d575J10nj25j99p9J42Q8j7n7r1K1N8r6p0kk1K9Q3m9p0R0J36j8Q7O6j22j64Nj0k69k18
-10301e342J8L9J83J78mp3o1K1K58J81p4oJ22N9J42ql13k57j75k98k83m4J0J29J28N6n5q3
-10273e552K42M15L10O7j60k54k12j21l3J12J94J24J63J05p6P1R8M0P8J44k3j48k1J4m0NJ32
-10246d326J61J37j1j76j93k07k43j76k8J31J25j7k71j66J33K78J34j32k77r4J99J78o1j30
-10222e032J3m0j72r0J45K61J87J30ro0j60j81r8KJ08K38K12J19J20J38R9jn4o9k00l41k44
-10195d979j18J4k3M5J86J73n5j96k13m0K29K70K25Q5j40k22j70J49K47O4K5N5j0o5j01J18
-10169d447K25J65or1q1k37k43k12p5J18K30K69K13j3j15r5k03q0rm2J74Q3q0M8J50O1j02
-10142d395k67l66j90m0jJ23J05LL7K4P3J04mm1Q7J04q5k10j80l5m3KK10J03J3N7M8J14J57
-10113d493M4p1j71j01n1o8m1L9n7j01l2j10J04M23M22M2k65l16l5K47K3k75j72j7r6k1J63
-10086d986J06%p5l2M5%j27k32r4p3j98j93OK80L11L62K34J00nn6l9jm3r8o9j99j75j8J41
-10057e128K11J66J76J59J73J25m5q2M3J27J80J24Oj93k63j93r3K8q5j44o3m5K2J30P0P7N6
-10030d461q9n4N1q2K4J52M2R8n8l02l00j48J17K24M1r9L3q3j57R9J78P3k1j86k30k42j07
-10003e487K42J52r5O0J62K50L72J90n3j03k9o2k9m5qJ2K0J06mr6n7j07j8j06k73k67J16L69
-9975d788L71J53P3P3o6j59j48M3q2j94k10j85N6J43j10j82K0R3K2j13k65r0J09R0Q9ON8J4
-9947e179j77j67J85M34J67j73k55p2o4j48l6K12K42j8J1K41K95M8k83l89j10Lj71k45O6K42
-9921e341J82K8M4J51J4r9j76j03M4K09K77R1j64k13j0J47M2m0K0j7j09j63o4N0L9O1L5n5
-9893e120JP2q7q6j48j57n0J13K18K37J20k5j03P3L13N8j93l1J19R2J37J70J32n2k77k00j14
-9866d788o3rkJ07J68M9J7R5J41J07r6j08j49j29j28j94j46q7o3J27J60L8r0k05o4K37K64
-9839d811L3J9J57J27L8QK0P4J44J08J1j63k45n6K9k72l99k17r0Q7J62K4O5J64P4P6L8q2j48
-9810e025o1Pj09%J55J49J25j3kj48j64p7j07l5J40L08K89Q3L7mk72k07P7O9J5k2Jp7k45j57
-9780e270L5J72J80J00lm9O6K48K83O9Nk7j74j85n4L2j0j30q4j35k16r7J41K68K07L1l0n6
-9752d683k2j23j64j58k00l7Np0J02K41N8n4m3nk6m3M1j36LJ73K36J51p5j73o0J76Q1j88k21
-9723e214n0K41L12J94l1k86k35l1J19J60Q1O9M7j47k55j25j28j68M5K33L11K58J44p4k48
-9698d778l4J09m6j04j18k9J04R6J45J9j81j68j87j63l6K0J34L10K52K1q3j11O2L10J09l8
-9672d385p3k23p6O6J54J97P8l4r4j62j08Mnj67j85J04P4l9Po7q9J04K93Q1K0J46k7k96l60
-9643e062j86r9j09K5O9K6K5M6J82J92j5p3n8j49o0J39J40J59J70M8pq4k25j20J51J17j11
-9616d869j21q7j8J06R0L0P5l7j55j01j50j63p8p3k16O2K88N4j90r9J94J07J07L29L16J98
-9590d401k4j45k46k12k42k69K3K50L12L29J13p7r1L9Oq5M3J0j54j20OJ53L15K92J97j34m40
-9563d552m98j34J36J85K31oj53J22K25n6l05k17l3k9M3J64K53J71m9JR6n5j73j76j38r8p4
-9536e119M7q4j57n0P8R1J49K16J26p9j58p0O2R2J55R6j99l47k81k97mJ49J18J63K46K36K31
-9509d590K18J10k2j23p0k00k47l47n5K35O2j81j65J18J97m0j32j07q2K1J14p4j37K2J65K78
-9483e032K26K26J51j9j25k54o2K93L21J06K5r8k69n02l41k4P0J08o6j95O5K70J99O4k4j26
-9457e013j63j27n4mj17j92l9K60L74J30Q9K39J12j29j17m8qk2K3J71J24Nj33j93l7O2R4M5
-9429d668j51j69M6R3p2p2J8k2o5K6NO4R9L4J21P5j00k11r5k3k74j65O4J40K12J97O4r4n3
-9400d976Q6q0j65J83K60l7k57k06p1K9J43K17K62J60M1MQ1L7j66k27l83l18K8J67N6R5K5
-9373e012N6L6J8K42K37j79m30k61K4J08j6k21p5O5J08O9J27J70mj06qJ07O6j50k80q5J90
-9346e204J82N2Lmj22k1J44J44J25K2j03k5j4k43j87m9J36J36J51J25J21J6j90r8J48K80J40
-9319d335L2OK7K7q9j62j31L4Pj23o6m7L0P0rJ19K12M4j01o8L7q5l14j97K25L34J40j57j21
-9290d661p6n5j04n9J06J75K25J24R4J47P1M0K6n1n5k17k24p1p3N2J04R3M1r3K9J17m2nk5
-9261d367j26j30l5Oqj4Mr9m4J52k0k64j23Q6m5N7K03J71O1Q8Ml6M1L5Jq7j11m2N0K3r7j14
-9229d780J25o2l22k50k52j89O3M16L92J40O0P5n3n5N4J71L0j81j62j73j67N6K33J10R5j6
-9203d642j22l5K4j1o7Qo1NJ23K41K36J02M2l8j21l50l08m3J42P2q9j38j97J4J75J03r3l40
-9175e368k35k4l1j4P3O2J34J05L6J24J91K41J30L0M2j44l40j61k5L6J21m6K0J2l7K4M0P5
-9147d929%l0J28Lk67j74r4o7Q3J38J71K08J53n0j1j59k87j2N0l5J47K49Pj0J58J41n3j28
-9119d670r4O6K57J3o7J34J54J1j36j20j16j76n5K15K86J56Rj36q9j07l2J59P1j25j48o1N7
-9092d544P2p7j2J25k5k19k57j76J7LK4J96J43J28J14j54k77k35l6J36J94J66k1j54k25j06
-9066e200K97L50N5k32k19K3j3j64q2K51M16L01P0j94j66%k2mL8j14k18o8M3J12J39J12K4
-9039d465j16j45p8r3j99j30J1N7J12R8k8k2k6M5J40L75L05lj15N8R8O2j24k64k42j1R4r8
-9011d704k10r1M4j61l94l3M06M03R6k03k09Lj61j74O3K18K82J17j06PP8J75O9l50k15J37
-8985d913J67P0P9J44K24R7Nq1j33k19k54o9M4J47K69K48Q0r9j15j03q7p0o5n3q9r3j80k05
-8957e254l9K4J8oJ12K97J91l8j5P6L6r8K5Q6K8n9k22k67j72j5j08k51k35j02n7O9J47J68
-8929e661K29J91L27K75k8o4N0M2J01J52K2k01l33k52k5J28O0l9K5J92M05L68J23pr8N2J07
-8902c859j58l77l87k30l8M4P9J18n4j16%N5J11J40J78o2k60k96k94j46m7M9J45J07p8MJ21
-8875e251J70J05l9L9J39M7k14k87n8M4m7k2J85K45K18K64L4j81q4J7Q2J82l3j93j00j13k88
-8848e139j96mN5L3p1K7J25J98J38j00k17j74K0K54J14j44j25O6N2j7r7j3J11q8k19j67P9
-8821e499K33K50j6j80k7J18J55K15K46K90L6k51k41k51k79L0J79N6R2J54L2o8m6P0K64K81
-8795d157J08k23k87n5J19P9k51l31j42n2r1q6mQ3J71K03K65jk61j40j08j45m5J71Qk22o6
-8768e460J01J32J03K01J56L6L4o7j66j33k%J0M2pK65L68J66J3j37k75k19N7K09J56J03Pj22
-8740d429L6j04l00k55QJ07N7J13l1q2j77j19K5K2j2N7J89K43J44J00Q4Mn6NK3j11j51k00
-8712d810k4L7L2n0j14n5j16q6M0O7K35L12P3j64k85k86j77J56J47q2q1J4qJ19J63J25J33
-8685d685L3j43k25j56k5J4K9K31L29J22n9j41l09l14j45L0J50J79J94K03J23j05PK79K02
-8660d182o9n9p5j04L7K8LQ1J42K07J22N3l2j92k29k73k40j05J65K32J79K52L6k4j04j80q3
-8633d414J43J30Lp7m6j08j96j23q4j3J61J82nr5p2j10o2j04r1j88k93l07q0K42L07K29L4
-8606e037M7P1J1K9J72K35J32M6k0j52j51j36k9k5%J62J21J05P2M4J29j4j17o4n2j32J5J37
-8578d401j3l6r4r1P9K21R2k20l25l87j25J99J01r9p2J09K00P3K8R7K6j0j64j13J9rq2m5k2
-8549e064j50RJ77P0LJ32jK0qj39q1N2K41O1j54k45q7J23J72K21M6l23j86M4q3N4K84K50K03
-8520d359Q3j37k31j61o0p2J14K44J64O7p1j42Q0J32R1q9j47m7J62P4j04j93j18J2N6J3j89
-8493d828j29o0j51j40rJ76L40L01R6r4p4j7JP4K15K90J8k27j31j71j37o4Jj0m0R8J27j8j74
-8464d737j26n8n4j30j05j9j3P6J89L58K82k4j87j45k5K9M9J4M2P5O1L3j4k2m7j36n8p6j7
-8435d785J00K7O3R8L7p3j65j57P4K15R9k22m06j09K45K68J78o1k06q3M8R5R4K2j03j84j59
-8408e050m1J4k2k1p4p5J10J68K00K59qj22n3O9Q8m3q0l1q0j7N0Kq7j03q8m5K9O6Q3j21j55
-8377e178M8J28J79K17J19j02j78o0J19R2j54k29J29K47K5j12j42j30n7q8l7N2J8j2L3N1j77
-8350e199k13k21j39O6P3R7J39l8j62R5K92K10m0l5J6n8j24k54j50J8K20L29J39m5j47k32
-8324e363k49j68k09j6K03l2n2N2Q0RK9J40K66L16K89J81Qo0J13O3k7p3j42k66j81J38K39
-8297d712K18J49oj48k19l36j00J15Q0J68J40k2j11p2L0j7r9j8K31K16o1q0N2mr7O8P4J04
-8269d457Q5R9J22j7j35J9M4p7l5nP6j3M6m9j76j97l3K09K02o3j45n4k27k22n0J59J96O5m3
-8240d676Nj70k96J27K99J15L7M8j13j88J23K9j01J38K84L22J73j61j12j19j29n0km9j98k47
-8214d911j10j45j98J29K51J78N5nJ05L8Km3j65o4Kq6j39k47o0K48K73j3j06j8J37K44J51
-8187d497J82J7p8q6j16k01KK45J55k37k24j05O7K32J70J28O2k9j22p6Mk4K74L47J38J9m1
-8160c794j23k52j79oO6l8j65l47l04j68j65J1J82P5L3K04L25J80j14j27l9q8P4K53K43J21
-8134d142M4k9k99k19l9m2k4n6j4Q0j1j53k08k18j25N3K40K54J41Q9p4j24Njk43j79J69K30
-8106d895L0p9P2K03J14L9m5K4Qm1l2J35K77K45J98r5k68j78LN7J11K29L2j51l07l35k42k58
-8078e149j12P6P6K34L16J71K9m8j43r6J76J62lRL1LLq2j07M0N3J8N6J1P0K3j81q6J43R9r
-8047d217l6K6P5kr8j63j33j49k44j54p9M1R0P5J68J77N7k1r7j52j58l6O1O7J48K59J84O2
-8019d249J00Qk65l80k71j40j9M4J94K95P6j34k0J57L15K21O2n9j42j64k68k85k6p3j30J43
-7993e010M59M02Lk57k7K98K46N6k6k11l40j40P2L6r6n9q2j78o8R7p4k88j04K13K52J24J32
-7966d570L07N18K78l28m13o8n2l69k06R7K22K32K3k05p5J86J85n9k41l12j51J22Q5p9K3J37
-7940d713K16K10K9j77k09j06k55l55r2L25K70P4K1m7m1P6K42O9j83k0J82J75J42o0k15j86
-7914d628n2L1p3j78q5q6j58j40PK7lR6m8j4L38L70J16j14j62j27q7m0K4J74J33J20L56K91
-7886c912r4l06j91l8jJ28J02j96j92j14l34m66j37J73J99O2Q0R3j74j92L5K54K29k2lR2J10
-7859d815P4l9k71k84o8J11P8K2R5K19K17j1j83k4R1J8r8r8N2J78K03P1j12j85o2P3J71J8
-7831d559j53q7K44K07k02k04J16J85J2n1n8RM2M1k3l2j39j12J9m4k8L6J0O0J63Q1Rj39j82
-7802d779L8R6n8k08k60j7K12k1j25q9l9K3K5r1k02n8j11p2Q4K42J59mJ80L29J69l8p1L3j54
-7773d807k00R3J92J5n2k5R6J96N0j1K36K59O6j78k22j05q0L2k4j81j68p5k26k67r1J00K06
-7746e171J86N8j29j52N7K92K13l6k3J02Q2J59jk72j98j05K9K16J65J93K94K2j5j02k96k60
-7720d692k60j10M1N4k7j29kK00J39%N2RL2J21P3j56k68j55m1l9n1j33q1KL9J70J8j35j1p4
-7690e414q0o0l2J71K16R1N7J9J36K97P9j18jK6nk0L1K05J25Qj77m16l35k61j99M2K39K76
-7662e100J10k64m32j89N2O7l6k10k1K39J42j5N4Q0j5j43k9J10K82N49M73J16r4j58j69j17
-7636d718l6k0mp7j42P0L3n2P4J33O6M3L4n7q4M8J65J94J47Q0K8p5j31q3QJ60O0k37j92j2
-7606d577Rn5j47L8n2k20q9n6o4j6K2J82K35r9k77j08Rp8n3K08K66R3N4J2k04k23J78K83M4
-7577d685j19q8L9j18j38J54J93N8m3J6j55j96j43m2M0J23J56m4l49k77J13J95J74pk47j98
-7551e588M8K96K25L6l9o9K08J82n2kJ46L32N2k11k07k03j72m0J35N0j69k23j37r5k3O2J17
-7524e341J25J21K83L41j4j81kJ03P7Oj05nl6j35j35j55k04j55J1J81J26M0Q6q2j18N0J17
-7497e001N1j22j31r0M4Pj49K6J70J86K29K51j3k48j88k28j24J37K06J11N4P0p3n7Mj01p3
-7470e052J12K37J43K7j88l44j89K1K00J72M2p0p9N9J2j01k03l0O4%j23j44m0j4j42r1K02
-7443e519K63J59o0j76p6J37J64M8m4K5O2o1o8K12J81L5J54R7r5k45q7J08J44J17J46J01O2
-7416d216P8l8o0j29k40j13J0p9j48r6J29K91L9j74k77k72n6K39L54L71P8j64j39l1n6j35
-7390d834j57j63j04m7m2J7L2nR0k6O6J72P4K7p8l2J11K36J24p7k00l93k24O1N7J3O1Q3K44
-7361d914K65J45O0p0j82k67j25k01k90o8K39K41O9O1J17r9j78j26j16k09q7K68M99L32M9
-7336d587r0j8j47j95L8K77J84j6r7M4J52J03L3nj56j60p4o8O1r7j11LJ12J86J38J01l4j34
-7308d557j86j29k10k71j76k5J18Rj39j90j46l9K97K84N7p8j26j56oL00L51K32J33mo6m1k38
-7281e002k67n4N6J32J31l2j20k29n4L32L31Rj65M7J09Pk05l82j42K07K41J86K37R5q8K3K57
-7254d340K19j64l99l25J8K48M07J84q3k98k82j80j93p2L1N9P7J27J13M2l3l5k4K3k5q8l5
-7227e028M4j0K4J71K60K84Mj37j47k32q8J8r3k51k7K17K14R8k5k17k35Q2K60J14j07q6j02
-7200d995k25j39K7N5m3k58k42J19M81L33o9j74q0L1M5R5K33M2j92j5J51O6j5p3L8n8k06p9
-7172e147P2K52J97Lj44L9J43Q1O8K3k07k58j11m5O3K24K32N6o6j08j03m9J18R7%j46j74q
-7144d898N9L4mq8j0J75N2k27j65q9q6r1O1J64qk7Ln1Kl9R3L43K07k3r9j56j85L0K16K41K02
-7113d364Oj14r2j92j05J34J50J19K19K72R6j03k25k39k39k29j19j07j19N0K86K32J53M5k02
-7088d687j26L3j1N8J02K12K31j06k51n4P8o3j82j08k9O1K8J19K69K44K15k7k69k30k46j05
-7062d844L2jJ45J83J58J2m7O1K7j28j17p4l8J02K17J41j59k72k79j21Q8j6n8o3j24k9m4j59
-7034e407j53N9J62Q3J37K03q2k53k9K57K29k9j05j8rL2J08J6K9J14l5k21j48L3n8j76k8R8
-7006e191J35J17J9J07J69K2J0k38l69k81p9K24L13R7k17j69K8R5pj15j0K53L58J43L3%J8
-6979d535P3J9j0k70k42P1K00J33J50K2k07k54j63j79j82J24N26M85M0j86q8R2N0r9k68k05
-6953d903j7J21Q2l7p8p0j4J61J61Q2P5o7j93j70o4q5p5M4k6l8R7j6r2M0J62M3j25j31L7K26
-6923d870L17J02k13j04n3j34k75j53K66L41K17n5j85j70J6K61J65nKJ40J27j9q0j54j20j15
-6897d751o7L9Q5R6K2m7j55k03p5q2k53l12j27J36L00J66O5J48N0J69L75L7j97j46p5J52K67
-6870d383K07J3m4k68m16k36n9o7p8Ml2k0J71K85K93M3k19j59K1J6j11o9J5q1Q5J89N0j31
-6842d981j58R5L45K27j26l39j96r2n6Jmj21J0L52M78K65j19j15k5j02k19NJ52K39J63k18
-6816d539m16j26K35L19J8j62J2K60K24j06j21q0m1O8O0J01pj99k00J28J60J37M4j65j90r0
-6790d676k8q5J06J90J21J03o3k47k79p8J45Kj14qK7k44k58j4J05J40O7p5j1N2J19J10j58
-6763e051j20K09L32K66R0l0j19m8O6j2r6m8p1o1m8m4k5j5j37r9kJ36L1JJ25J26J35J11n7
-6734d455jJ96K37K3k00j94k09k9P5j20k4J89K48K95K39j18m31m11j56k1MN3m8ko4r1k5j63
-6706e203k99j17J51K43M26K72l1KJ02Kj95j72n9j16p0p6j03r7n1j43P3L51K58J08K8N9LJ
-6678d653P7M8r6r4P8J50j8j12l1J12K19J06r3r9j76k75k30k7J49K9q3j53k85j93q9M9Q5R9
-6650e506Q9N3J94L55K88J31j40j03K7P7J62J66M6j53j09m9L3Kp6j96k00P0O1P4J47J09m8
-6623d496l6q0j19Ll9j59r7o6j2j06q4n8rL8o9J01M3p3%k7l2J80K36J9r4L0r6j53R2J41K4
-6592d998J19J63J28J05l5M8K32Q2j7P1o8j31j67k43j20J04J87L9L6K57K35J03j32l97l17
-6567d716j55j01j92k03M2J63K52L29L28K71j06l86m02l69j13j3j3J44K89L84L57K62l1k32
-6543d211l00k89k87j04l0m4Q2J52J64J40P8o5j37m2o8l26j77J79K17J65q5qK12L8j2J32J09
-6516d517j4O4J26J5n4j5p8n6o7K1J01OJl9p4J22J1j01j37n8J49J54M8J04J51n4m1r7j29m5
-6486d503O0l5k01j35m7j12m2l2p6m3jJ19K05K59J39j03k28l10l07p1J49K61K59J50J15P0
-6460d460o5k46r9P7L3l6j20j05KR4L2m9k39k76j42NOJ40K56P9j05oK20J36k0J63L58J34k40
-6431d473k42oj34k52j52j8K35J54P0J70J52J40L85K80j29k82j89j33j21j23j26o2j5J9q0
-6406d932j16j45k18r6J81K90J08M8K21J46j49r4P4nj04q6J02l0j91r1j49j57j06Q5L30K26
-6380d858J24J32%j60k26l5R1o1k09k0J49J28Jk97l11R8L91M79K75J9j39j57k20j54m1p7o7
-6353e145m3J41K57K2k57l51k16P6J04J91K03J58J67K16J52j5l4nm4k8j24j89l11m01l78j79
-6327f033O0K69M62M31R5k71l57m0L84L22k8k8lNK9j21j34j00j84r0l8O2Q2J36J18J1No6l1
-6298e053K7J19L4j08M9K13k4p2J01M8R7K40P1j30j55j05J30J29Lj5R4K04O8j60k31k12j30
-6271d768k8M8qm0O4K70L44J39r9r9n6k11l44j97O2K26J78o7j77j0K4k6J34J92P1j90l76j80
-6243e124J14P0J94J81J09N6m0j90j86%r6k30j27j0J62L48K43R5k4j55j88n5K47J74j36k04
-6217d772j90k93m08l06p4K1J42J95J31J29J94Q5j94j27L0jP2N9Mj82j38j01j62M5J67Q7J34
-6190e453K03R3n9kJ79L96K47l9Pj0j21j78j68j1J32J08Kq1j6Nr4j08k9J01K55J17J8k04l97
-6161e107l91j91l1K06K28J59R2Q4J66J09J96P9k64k93j41K9J95J01K5O0M8n5j06J2J3k4q5
-6134d886k7P5K20K33L5j38k05j43k07l59j83J32J58J38J71K09J67J16J2p0j6P6qk9q9L4N1
-6107d533oj08j37k3j31k57j79N7J97N0j5K02J86O1p4l15j78p1k3J65J09q8L1K14K25K5L5
-6080d581K2j06l3R3o5j93o8J1L3p1j6J15Q4m0p0O5R5J24kk54j81j06j36J6j8M0J41N3n2q4
-6050e184j11q7p4J6L0P7J87J64J28j4j33j74r2O2K7M5M8L3M8n1j34oQ1Lj7J47M2q4On1j0
-6019e078Q9L9L9k4p2p0j94k98j90KK51K96R4L5N1j0k2jO2J46Q3o1m4R1O1O9j16j01NL3Qk5
-5987d852J4K81L96J02j40j26j66k66k35j9M4j23l59k72J12J16j6J48K77L03L23J89O9j16
-5963d316j43l3k56l84j20L4n8n7j28l9L5J00R9q7j79N9K07M7P4L3QJj6KJ85K10k2r6k9J53
-5933d716K62o7k48j63q9q5l3N7K00K45Q8r4p1j71k80j48j59j23RJ97J75k2j52m9J55J84N1
-5906e047j3R2J17k3p8p3J6P1K5q8%M0L6j23k22k1Oq3k06j33K6P0P3K8o9m9J52L16K59K34
-5876d667J08J1j23k56k08j65j04l7J09J81K4j66K5K94J48j1oo6p3o4j39k37j28o8l6j11k1
-5849e786J20L6q7L8J74K54J47m2r2m9r6nK45L07K54O7k65k01J29J27j98k51j71q0J09J72
-5823e144J38L4j66j13P7N0QK00K09P0j25j54l7K28K10n9q9o7m7q4q4l6O9N5j37k23k05j08
-5795e530p0k5K27K36K29L22J13k55l88k50k19k44j32j2K23M27K55O0J93J39Rl1p2O3J20m9
-5769d661j32o6j11NJ2r5n5L9Q9r6j37j22J1K39J03J7OJ3n3O2L2o6k0j89k65j5J15J05J40
-5740e095J87K7j70j59o0J12J45J10J01j20j52j35m4K9N4J89J91Q3Km4j51k08j35j0P5K40
-5714d938J99J91J21j40j88k20k53j28j56j64l6L3R8J12N5R7R1P3l8j24p1L9Q9J82K11K01
-5688d664J15j03k64k98j04m1O9J91J79J0j52j6K0r9l6M6O5N4m5k7k2NJ9m1j48j28O1K08K12
-5659d934J50J8Q6O0j22k14k65l72k63n0P3J78K42J04j93k53j51j15L8R8K6R5J56n2j45N1
-5633e754P1j48k11j81k05j0J89Q6m8p5k2J59K80J38Kmm4o3p7lJ61K37K11K17J79J44k6j56
-5605d953K9K54K40lj06k4pp1k50k62j02N2J40J1P6J09O8r4k00o9M8m1q0m7p6k36k05L2P5
-5576e692J53J83L0L0K05J61q1l0K40M8k63j65p3j29o5%o9Q2J03p5j63j51j14k59m65k49J41
-5549f667L03L80K56J55J91N1j92k86k02j2K03K38K8j24j48j88j60q8j12L7Q8J1J44J59P7
-5524e858O4J36K02J57N9l8J37K03q7l45k54j52l6p0j72j6L4j35r0J05O3j01n8Q2J22K09K19
-5497e620R3O9N3j18j35Q9j4j22l0l5l7j17o2J15J74M3j47j92j40j5N3N2N3j5o1P6J28m8j56
-5468f066k3nJ72K24o4j02jj5J30K43J95Lk51l23j19mL3nj50J36L04R2l7r2l8J6R7J49j35
-5439e636j21J25P0J31J78Q5J11J94ok81l73k81L4Q2J15J73J83J84J18Lk27l66k51j09j27
-5414e992J1R6r0k95j30J69J01J80J83K9l0jq3p4R8K16O1LK76J47j69l30k99j34J53K08N8
-5387e638k49k88j58n2J31K26N5j05j06j07lJ16j63l38j81k4J03O3J1k33j69R5K57K76J26
-5362f355P0p2k25k63j15J53K49J20k2j09l23k50nJ22J48j2J6Q2J38J94j8j72j23J54L54J66
-5336f098j47j93j60k3k3j82j56O6J89J77q7k39r3J29J49Jj45r9P8R9j33k14p3j71k00j11
-5310g659nJ00Q1J73K29K22M7r8k42l19k35j07QK55L1k39k13l37l38k09j77k82j75NN1r9m2
-5283i574j16l7N0n1j23n1n4j09k6k9k27m07k28j39k20k90l41l75l58m20m84n60l85k68m74
-5258a5296q96j056j144j165j178j304j564j957j956pN601J2525R908J792j999l075k870k724
-5240h365k667k895k972k845j551K388J0019J1427L591j650k746k778l142k975m75O256J2556
-5223A1176P928O23j892k300j925j618j647j472j030j070r30p44n97m28l73m06m08q1K40M2
-5203C088k38l24j72p9j16j90k71l54j61l5j39k89k17j08o8k44m67j89J03J6j12j01m6j18
-5179h31j13%j15l57j72o4r7R5R2l3k4j55k15J3J64m0k91k00O5K50J27j44k11j18J11K55K15
-5152a793K65K6k35m16k98J12M3j11lM9k2JJ09J2j6p7j85p1r4j08j43o2O5J30j62k56Q3J26
-5124c031L5L2O2Q6l6n2k6k1L3J46J45k4L2J23j36l37j76l4r0K9j1nJ51P5l4k93l13r7N4M4
-5094c669O0J78K03Q4j47n6k2L7J09j7p0m3J17J04j10k46j82l5M3J47R6rJ6P5n4k03j06q0
-5066c780k5L4J44J16Q1J29J23mk38j10J54J65j43k20J40J69k5k11k97j99KN3N5J82K34J54
-5040c317m3j28j62o8M4J11O4P9J34M1Nm0j21k12j94k4n3r5J28K55K49J17J2O7o2j88j68N3
-5012c516J51J63pj88k06j29r9q9p1q3j30j13n4nr2j71k1R4L0j6J01J82J77K51K08qPQ5m0
-4983c589j89j76O3K62J46M4o4j31k09l7L5o0r8j32k03k19J3K70J67j00j94j03r5l31l89o
-4957e325J76K18L32M90K84m3j45j4m5j81k08l4J09n8j35L5M1j03p7J57K24Q9J25N1L7j18
-4931d118j43k5j42p6P4M0K4L2M4j1j68q9L0N8P0J46R6kk3r9j14j41k01Q4K96K69J5rM7J86
-4901c850J82r4q0k7m9j86k73j59j10r2k4P6J36L2j16L5K87K78P6l2k2j43k63q4J51K05N4
-4874d092PJ05L1k20k32q6n5j8j52m0J78J35R8P8N1R0K1J6j5j41k00rrN7J58j2k23j86p7j20
-4844d862m8l1j31K15M32K60R7j20k77k58J40J94M8N1Q7m8k35j14O7O8J0k27j84n3Q2J22p0
-4817d785k50j62n1n4j85k99r2L27M11J73N6PN0J02m7j82qJ46j23k63j77j9J17K44K90J39
-4791d635o8k1J52J28nj49j73m6l6p2P9R9o5j61j87k55j91n0L4J85K07j4O5J16J2m3k6j22
-4763e242l57l75j26j0k87l45J33K44L1K4j6k6J6l7k1M3l3o4j54j3O7l9j36j94k15m77n88
-4736h197m14l56l00k22l28l88m60o41o13o28q19j066j077j210j391j494j91M896J2645J1642
-4716I388L548p72j924j802j555j290j061q82p02n61m98m03l83l25l58m73l88k5J00R7j16
-4695c85l41l02o4J00M8k20l00k92j61M8O6p7Rj18m02j60J64J76nq3k5J99K90J25m2j01r5
-4668a948k22l60l01j68l30k95L8J30n0m6rJ1P2Q2J07K42K37K7j70j09j49LK96K65Po2j8k32
-4640b952l47o8J84J91K02p1k86k64j81n6L2J75K08L10K72q6k22j62K0k0j52p1r0j87k07l2
-4614c860L0M9LQ9M8l2q0pK03ok5J39lk31k01j9k7J17L05R9Qn2j14r5N1K15J09o6r4L6lo3
-4582c477J4L2o6Q4K29l9K6K19r8k20j56j14j03j92p2J08Q1j2Q5J65J6J3R8N4J0ON7o2l97
-4553c711l04L1J99K78K20n5j25K6N3m6j67l37l24J5L76L19Rn5J10J12Qn8m5P6K4m9k0mj64
-4524c608k28N1L14L46K35p9j63j7k9j43k21o2Q2j00k90k99j29pK70M36J95o7k43j84J4K13
-4498c713K37P8j13j70n6J52J63q6qlr2n3p0n7%p4p8L2p3j18J57L39K39j1q9l8j41k44k38
-4469d128k24j0K06K17J44J01j2j24n0J73K44o1j84N8P0j36j11K20J57j47k70l03j10K36L06
-4444c738P4j07j24r3l9N3l4j29O8J23O1J46J98K53O7l1n5j73o6m4j06j02j6J66J77M4l2J86
-4416c273J43j27k00j59j69k36j79j34r1PQ9L5j51q6J50K06J28P3o1l2L06J85l86n13k63m3
-4390d781Q2K49J83P0J11J44J09J00K6n9j93l14j90J65L92K00o3n7n1J2J63K0n2Jj36r9j3
-4363c981j17j77j43n1n3n8o3J34Q0k63k98p6J21K39J46J18Q1m5J05K48M3l1j7J7l1j20k13
-4336d405jK82K53p0k28R0L54K74j7j37k72j24O2R5O2j81j12r9p4N5J45J28J22mm7k7m6j09
-4308d031j58l2J0j07P4K23R1q2j76j26K0J60J83Ml18l11m4J31J18NQ3J96K03j9k55k05q6
-4281d449M4J58K62J79k3rk4P7Q7j80%K4r1j13J12L35K14o4k87k28J8l7j70j47J99L79J84
-4254c550nj65j43p3J5J63K51J15J1L6m8o5j1P1K8q8j96k66k81k69j52O4K62J32j38j09m1
-4227d452J43J08JP8J2j08m3J06Kn1j0J26L9J4n7r2k6j32q8J20K15K33K28j43l66j86J13K60
-4199c956J33j31l09j79j9j8mQ5J77J14J2J55K69K61N2k98l07j29kq2j02m0J37K14J01j09
-4173c975L5J64n5k62l26j24P8J13K00O6j31j40j15N6L41J41q8l3o0J6J14o2j06j7j45j14
-4147d429K7Q3K03K53P6j61j03k7n8o3q9j67q3R1J1j25j42k2O9J03J15O0j58j63R3J30O6N4
-4119d356K23K96J24o4n6k1p1j93k97k03j36M3J61J67J48L0j15r9J22O8J36L53K34J2j75k68
-4093c937j49m1j41l3K59K17M4j01k0q9k42k74j28k4P0J09J0J80L07K24K7m3L4p6k30k20j64
-4066d431j06J1m7k9Q0L0l4M1K03K50Q4q0o7P4j2k94k41n4P0J73J17M1O9Pj38j61Q9J51o8
-4037d272nP2O2P9L7j41k25j08M9N1j21j72p1K5j55j70M7J15J34J39J04Po9J19K17J55q6j12
-4009d295J01J44J66J68J06r9q1m0o1P6P7j16j07j9n7k22l90m10j99J28L66K53o9K5K29K66
-3983d060K23R4j44JJ03J22J10nK8K4j54k98l35l31j67o4j06j1J57J02K20K30ok31l68j38
-3957e004R0nPJ25J13O9R0J66J53n7j15j00M9K10L23L02M2j22k41j17n6Rj06j41NJ00L29M28
-3929c454J85j92l78l89j54J45K62N9j49j06J05K42K70J93k31m06j73q5j75L9K43P4j27M0
-3905d162J65L3m6j3mm4MrLPj4o0j28k04r0K4j2J4J09k1j20k1o2o7J4J44K93L50K13L6j67
-3874c835k07j2K52J36N6O3j04k03j87j32r2J08L1L0O4l1m4q6k74k80j18J22K30J41R7j38
-3848d413k01o2J67J68J00J94R1j21l8K6l7m2J69K37K05J42r0k55j38l2o6j26l3p6j76l2J7
-3821d422J45J98J29j28k73l7J7j2N3J50K41P9k28k77j05k2M7L47L12J52m4k91j81m4M6J57
-3795c991J32j34k56k31k29k54r3J46K22J72J09J38J97J26j56j67QJ14q6k66r9Q4J38R7J52
-3770d127K06Q9lk60k12n5N2Q7j0q4M2O1J04K2m2j82j34N8j55r2J05R2j71j73P5N2mJ8Q8J86
-3740d367K03n2k07m9J28J43OK4J14J69K21J09j88k58k14j94K9J48R0j28k57k99p5J78K89
-3715d437M79N38J56k23l23j24L5J7M4J9m5j01j10k0J13J49r1k16j00j8o5j91k27k67k08j3
-3689e229J41K61L01P6N3J09J32J20l7j7j85k26o3K09L15K68K11Q9J2j01nK75J67k4q1j44
-3663c373j58k54j45K1Lk04l00k93j55J08J02j26j1O2r3K3j0j49J0K62K32J9j91j74L5L28
-3637d431J38r8r1n4J24J77J30M4KQ6J32%r5j13o1m0j6m5j06n9N7J86J62k18k67M3mj4J38
-3608d293P4j59k38j39j46p9J3M8M3P0J48K0j40p5l4J81L77L25J76K0k10l73k68p8lJ57L45
-3581d238K34p4j54p8K5M4j27k76j89K6K31K64J25K0o3r1r2k15j01M7K9P3M4r9j14j41j26
-3554e016L8J98J73K01R5q4p6j8J09K77P0n9K01L16Kp1j16k91j34J89K78J31O6J1J5K8r6l34
-3526c897k54J11R2j6N2L4J30J06K3m0j52l69l09J56K33M6r4q6J17M28N01J86j79k91k30j97
-3500c899j91j12o4J17K85J74p1r2l0l2j01r7k7l1j22k2J1MJ38J09q8r0j0j45l33k43p4K09
-3472d827K50K73K26J82K24P3p8q5j08j00j40N6J63N3j33l60j64J76J41R8P0k02k33j50p3
-3447d668j61l4R9J50L11L58J49j46j44o1q8j11j55pj8j90l9J92J02j24j58j19j21j43O7J83
-3421d876J41R0J32J39J10J9J2J0j81r8P8K49J27j17j94J6J40J08j01k12j11L8N8q8k2On4
-3394d581j84l0M5R6J27L1KK4J30Q0j1M5K20K26J22r3k78j26N8K40K36J09j5o3j05j90j9K3
-3366c881p5M2J70K00Rk65k19j46l5J24Q0J07K78N9j53j23p0k5p2j86k34k65q2K19K16N4m2
-3339d315J02J74j14j20Q0K8Lj10j37PK78K00j65k26j24L4j4k09l10k83p6N1J22L56K81K85
-3313d202L64J92j92k25j39k05j92o4J40P3J20K70J25j15j90o0J02R5Q3P8O0j3k80k66j31
-3288d572rl6k0J21O7n1QJ93N9q4j21R4K16K10k6l33k92j34o6m0K44K59K73J75j06j28N2Q9
-3260c958j62k60r4Q7J01J0N3J61J23J91J88k52l99j90j39k35j55j13j5K38K32J94O6L7J26
-3235d165L8o7j49j00J4J30K04J23J03l1o0j09k23k23q0J41K53K30K0j7J76J18r8j9k4j34
-3209c949j24n5k3J02J54k00k10n2l9l1PJ03J72P6j02k8J58J60M6K4n4j12K5M9K5J19Q7N2
-3181c620N5j12l30l06j01Q0J14K8K6m9j29N7L02K23k4j29mJ08J11%L9Q9J79J09k12l72k05
-3154d073j26r5P2R7J47K3o7n9j71q0K1J35J59J26J06J61Q7j40k59j62j25j75J9K37K60J69
-3128c713O1r0r4m9rn3j86r7o6j41JN3J3nK9J02k2j56j52j49m5J67J93O5kj38p1N0J79J28
-3098d197J27K74J94j00k60k08j14j29q8M3J99J23m9k49j86K5Q2m2j17k0J83J50L3J37K13
-3073c976K55K10L4j82l57l01Q1K34Q8k00l42j79rL8k6l7o4l1Q0Q6Q5J04J68Q8O8N8K1K6Q0
-3044c900n8j36p1Q9K4n2J8O3j37j40J05J4n9K6Q3j2N9K16K5j00j1j26j4J44N4R3P0K3j45
-3015c855l06k40l5J3o6j11j20L0J92L01J83N7j54j66o8j05o5J10J80K58J27j52j93n0Q2L48
-2989c805J57j42J4J30P7q0k25k47p9J62m5k89o6R7M0JO2L0j38j54j42K2J89R2R1J75J1j88
-2961d250j23R4K37J99K56K7k76m13l72k20j40O5J63K24J81Q0r2K4J39J74K31K12K1n7q2p9
-2935c777K8N7ql0k16k94l1J39J20J35J79R6j3M3j21k70o3M5O6J78J53L2m6q4j52k31j06J
-2907d170r8j58r9J26K38J01M7L8pk21k50QJ21N8Q8J9k20l73j68J13Q3R9M9j05l02k23Q7J69
-2879d950J03J23K08L05K16M6k2PJ29N5Lo6o1j8Lq2j06j48j21m8j22j5L5O0J15J16J43J99
-2851c893pj15K13M07J36n1j67l52k70l09j08K52K28J49J38R5Lj08LJ3J7Nk65k55J2J43M7
-2824d039nJ2O8L8q9j25q8j95k81l0J92k1j86oJ19J80J59K09J45r9k46k17j08j86k05lK03
-2797d804L88K67j0o7j9n4J7J49P1L1QN2l0j20Oj7k35j48O1J01j44k13J08J76j8j03l1o7p6
-2768d721m6q2r2J05K23J70j08j54l1N4n6k06r4N3K3k1P8K79K01J58M8kN2l6j17j47J22J83
-2740d164O6J02J56J90j4n6J26P0q9p4L4l4k22j63J99J59j64k05q4j0k08l86l26j39J68J40
-2714d928oN0J10N9j10o2m7oL39L57J33J70J30q3k26k00j54j21J16J61qO6O4N1M2P8j9k73
-2686d317m04k43k6J78K82R6r2J31O5k18k35n6J72L21L59K86J52q1l06k04KJ27J92J23j33
-2661c829l48l27o1J49K55J95Q1P5j5r2N4J02q1j98k29j82o4M2R6J66J02J84K42J68O0j19
-2635c574j50L4M7j75k82r1K7o9j34j75l5K11J08J6K9j82k55j45l2L8J28J78o0r8L6J90K08
-2608d207J96R7J05J57P0o4L6K59J04k11k60k00k36m6R3O1J85L03J68m5p1j14j90n6j36k66
-2582d268j86J31L43M8k73k45M8K00M6j50r0p8j64j08L8J36J66P0j22p1o2j2l7jM7J06L31
-2555d157L76J39j43l28j46l2%o3j04r3j22j93k29LJ71K13K96K01m0j86k31q9J11L5k04j05
-2529d920K28K05k14l07j22N6J01J01J87J99j13j89L1J52J59lj29m4J84K54n3j12l3j6o3p9
-2503d540L5P9N4O2j0j21r6j3J00K10L4O5J51J44J11O0r3j56o3j21j14Jm5m9J21K18R8j51
-2475d029j75k7N1n7p3K1J77m2k03M4Oj35p9n5lO7R8K06J66p5k31j89k8N1K14K04RL8P4j51
-2445d126k81j72J05K47J10q7k77j40o7j90j85jL6J08L11L97K32O4j30l30k60K8J36j71j11
-2420d754J10Q6m8k03o7K10L19L10Q5j39j43j8J15n1j92J4J93Qk04j41N2P7p4j84k20j35J11
-2393d883K44J09j24k15l41j70J13J08n3q4K3J54K45L8%J54J94P6j1n3K3Q2k25k85o0J26J50
-2366d665nj4%j27n7K74L46R2j70k9K37K43N1k27k11L1K06P8l8R7J37q5j71r1N6m7o2J47K7
-2337c977j75j45K8O9M6p6k0L0r7J8K14J60J07mp1j0J3p2j16j5ol7M7q9j81j57k3O8J02J71
-2307d198R7j6K2P6o7j23j10q3J9O7j24j51l7J17R1j13j13j08O2K74L26J15l4nR1L4l9j71
-2279d101j76R4K62K40M7j91l90l01j49q9P5J99K35J24J00P1O1J5m3q3r2m4j3j17l5K36K91
-2252c774J10j20j13r1r7j41j30PM5J42P9j95r0J9j46N5N6j48n2J44J20m2m9J36J94J08J7
-2225c956P6K0j88l21l10l39n9L14J75P2k9k1P6j03o1K27J45q5j96j01O0O8JK00M64L23O2
-2198c486k33k54j41m0L1j52l15r8K89K78M5O4J61M8J78M4k01k41j55k0J15R7J47p6j46j72
-2172d233k04r8q1K4J12P1N4J66J85J30L09J20j34j32q4m6o3p8m1K8J37L6K7l4r4KK8k0j19
-2143d032j43j38j94k39p7L5K3M6KN7J76n8k30k78k38Nm3K0K42K77K86J27j5R9J55l2NM6p7
-2114d193n5L6R8P0p0m1M7L0J70L16Q7j98k56j73j3J00J29q7k48j65j1l1l8Q0R5o1j33j7O0
-2085d472K32K48J49j7j90j42J86M39J95o2k29k57j62j87q8M3K63L52O8j47j79r5J4R9N7m7
-2059c929p2o9J7J74K91J83j14l61j67k1L2J5j5j15j48l6j68j37L2J80J20l5R8K22J48l5j57
-2032d067j32J19J31k41k85j01j46n9L7J25J78J08J62J11P8K1k7l2k13k30m1Mm5o4p0R6J75
-2005d408K80K83q0l74m23k31r5N2j38l77j74O9J27J23J4J38K71M9r3l3Q2J42P1P5K08K57
-1979d185J17mj53k53j40J1P9N3R1J37L5J65K37L7m1K7J06j5j75j22Pn1j98k13J0J96J84J03
-1951c955J23R3r1L5J02k15m45k83n0J21L7NJ86K15J66J5j11m2L2P9J59J42L6m7j67j38JO3
-1923c934Kr2p8j14J5J00k3r7n8q3K2O8j00k02j22Q6P0R3R5j82k02J40J93k4j80q3J29J19
-1895d442j11k81k42j26K5J66K30R0J3K7r0oJ41O2R4M3r4k56j67J44K01J29N6j55j65K8P5
-1868d611O2Q8j2Q7K49K00k0j16j56J0J06lm7O4k1k52j99J57L22J82Q5J93K08Oj27j33j45
-1841c823p3n3n4m7j6j30p9N7l1q8j40j83n3L1L5J00K09J18J30Q1j97k07j02J01%j20j2OM0
-1812d500J18J38l7k53j27J61Q1j60n9J49m1j09J7J67J08n3j25j57pNK1O4J75K41Pl05l27
-1785d808q6P6K3N6J67J76J81N7j60o5%j55k25j78l4p4m3J51K66K45K59K0j02j06Nk3j51O8
-1757d460K11P1j44k30k19M7pp9K15J57j50q9m6n8J31K89K21M6r3l3K9o2j80j84O1K27J27
-1730d202K05J18N1N3J0M7l1j44j66r6O1J93K33J91n2k27j70j88j72j24M9J67J23j10j43j31
-1704d455j84j37k0J15J01O0J13J53J70J76J19q8j44q3j70j00j01n0J48K10M8n6p2r4l1M1
-1678d331J57J67j7L3J12J02l0j22%n0J2J27k11m48l65n0K27J65J12K19J57J7q7j83PR7l6
-1651d219J48L75R0j91j05P2j66l82l25j59N8P9no2J33K87J21j54j37L1P5m4k41k04L6M09
-1625d480L39M0M5J63J05J00K8j02r1Q6R5j24k71n0J38L8j74l61k97j20L3O4j8n3P9J01m3
-1598d730L8N4MK3K73L32lk21k02j5O8O3M7p9o8m9j46m6l3j10L6K27J85j7j36k33r6J47J19
-1569d568J10K07K26J39k3j66j72q0o1J13J55m9p8p7j70o7J25J47J69Oj80k8N7k2o7m3P9J00
-1541d218j08j04J37J16K45K08k4o1j95k76k03r7N2n7k44k20K0K73K61N9n9m8J64L28K29J7
-1515c805pj3j06k88k96j09j4R3k2k61j19N9M7M8K8J2M2P9P5N8J49J78N2n9k74j41k3J37L08
-1486d172K81R9L3Q7K57L35K51R8k27m51l36j75j29j97j95o1N3J59J72P6k5j20m0Qr7k7l4
-1459d377j44LJ67K41L76M02J46k97m34l37j32J58K22Q2o4q7k4N9M6j01j92j36k5Pn3k9K42
-1432d281L27K04pj67l94m25k33L3K0R6L52L81N9j98j71q2nrm1rO3J02pp3p0j33nRJ26K47
-1402d291K00Q1J7J00n8m7K2Qo8k19j45qN5pm5P4M1k1j25j84k19j31p3N7R1L9K67M37K94Q3
-1372c775m5n2L6n1j50j74l5L0P0noK23K61J06k9k29k32j30j78j37n0K9J64J20R1K7n2L5o
-1343d144mP1K7l4J59J19j03R1J01r3j52j0N5l0n5k3M9l4j44j36m4P7J46K2l54l07L5K40L41
-1314d134J79m5o3ok3qJ2l1k86l23k03n5l5o5J64K88J48P1L7J51K43J37J25J79P9k97l74j69
-1286d304P0J51J29J57J27J10L5P9J42j87m85l16j53OPj48j57j10R6K26J68n1j72j93p8K25
-1260d626J57k2j8KL9j11p4j02NK55J99M9p9o4n3N0J62J7j30k1lp1j84j16N4J86L02L07J92
-1231c698op2m7j35l41k18m8P3K48J27o6J07K81nk53k15l8q2j77j75j01P5J51J49K62K72J94
-1204c738k6j46M0J07K12J47j01k33l99m10k30mN9J47K68J43J09M4m9k4j36j87NK44K56J62
-1178c740R5j07k14k07jJ14J8j09j93j56j8J41J74j8p9rL5L1k6N6J02J37L5j6Q2Q9j29j83
-1150d096j23q0j36k00k03p3J25J41J92K57J15l5o2p2o0J12K38K30rm9J65R2K7J0n7j30j71
-1123c852q2L6J55L4o2R9J15j58l30k53k85k37K04M40K19LpQ2P8J00k4o7l8j33j57j90j81
-1096d491j17K9M9J94K79Q8l3J5Q2j1j31p6J22J31O7%K5K4M9m2o8j18o9O7R7J01K7o6m7n5
-1066c878pM0L5j9j02p0j99n8L50M35K03K0J1J9n5r0j74l80k71J35J33J2M1oK5J79J15j77
-1038c733k22p9n2JQ9l1j08k5j6m2J31J30J4l3j24j07j47k49k30p8O3J52K58L17J67j01k27
-1011d282j30M2m4r3j98j57K28L50K17P5Q0L1n5j26q3J19K41K28M7Oj8q9j87k10j36k5J7Q5
-983d067K35N4j16j36n8Pp9j34p8o5j62k5J85J73Qj34m3l0n4O3o2l02n6R1j2Kp0rK96J88O2
-952d328%j10pJ28J77J55J21L2l5j06j66k52m2J77J9r4O6R6j09o8J7R0M8P2J97R7QQ4J03p4
-922c704l40k90J26K54j16k99j01k9j39j69j09r5n5o5j3J66K83K36K13K20lk28k31j86K6K73
-896d375K72R4N3P0Lj52k42j51q8l4M1K77L94K83J74q0k32k27k00j85J35K17RJ07K0k76k80
-869d373j89j10r4n7J32R7Q5J43n1j36P6J12j67j36J07J36J8q9j47K9J30J21J95l8k63k36
-843d705k5J05J92K13R0J01M3J30J86n7k96k19j18j00K2J49K23J34Jj01j76j16j64k70j22
-818d880J0J08K60J97J33J31R9l8j06j10lJ20q6j73k1Q8r8j87k4M8J06J50J6j11J1J51L0l3
-790d212Q6O8o0j63n7L8J50K49K47Qj24p3M9p1j22p2r7j46pL09K89jj83p6l8k2M4O5q9j44
-760d155o5j4j26m7N0K47K27j8j4N7O7O9K09J74k18l93r9K11J55L0q0j19j83j19K6O7p2p8
-732d211n0o1j10j37Rj9QJ10Q9K7Q4J98L17J26k31j46N8N5j18k18o7j4j8J17K16K18M1j09
-704c836j33j42J11J96P3nl52l14O1J73p7j67Q9J35K1j67j46j2J24J98J51j11l08j22J70J62
-678d228lr6j6O3Q5M6j9r8p9j40k25j6J89J13o5j76j52L6J67Rp5K8J48K6M1M5jM9q7j58NK23
-646d361J98L1j4N0%j0O4R8J00o2j57k4K0k4j8q3JK33J96M4r5k19r2J5j18j28p8j10M9M3r4
-615d545p1l5J2J24K01Q9L3J61K12K28J48Ok45k42j50p3N6J81K06r3l06j42m5j9J68J40l2
-588d033o8j56j42Q2MP0K00J33Qj95j86m7N0J05M8q0l07l98r2J94L22J23kP8K01K77J82r2
-560c721k52j43l1j42k62j90O2J16Q3k1l0K00M52N05J32k45j90Q4p1k7K9r2m6qm3q9j28J08
-532c960K14J3j69k32r2K7q1k09l26l52l9K64K78K38J06P3J31J07p1j34lk5J3K1j84l2K34
-505d190J48J17R1l0j95k86j96j65j36j26K4K17K36Q7N1J6r6n1J88L05l5k29n6O4J8n5P7K15
-477c992K11N6j38j96j84N3K09N5j81j30K5K0KR0q4j68j62k44j67J3K52J89n0P2K06L64K91
-450c588l7j99l69k28J20K55L39K68k37k99N7K84J00k46m43k67Q6K13J18k7N6P5k32k78j27
-425d606p8rK3Q3P5n2J48J17j23RJ73K90K90P8k16k21r6m5R4l4q6l5l3P0J24p5j68L3J21O6
-395d083r3r1j8qo9N9O2j14j83r8Jn0q4L4R8j5m7%R7J62J28J68M3j67l2L6n6m3O8J15J35N
-363d040j36QP1J9J11J08m7k63k78o7J64J07J01Q1q7nJ27q2l11k95k7K44K37Mj18J35J82m6
-335d103r6n0l7Q0L10K24p4k18k36j37J5N1Q6J39N9j86k06q3J4R4J25O0L2P8J30J27l9p2%
-306c913K3nJ21J33m4k02k90k50m8L0j34j25m4J36K63P5M4O8k1j7m3j6R6N3j46k9M7m0j00
-277d378n5o2P7N1q2j18K6K52J37P1K61L51J93l9j35j42m9J25P1j80j54k6O7K03O5j16j64
-250c750j51j28qJ04J05j5j41j21p7m2n3j8j5l7m8j01P6L52K52J48n4k42k67j30jj24j17J40
-222d463J68n6j56j89p1J73K00j6k76k44K4K86J68J46J16Lk5j18j73j6J8rL6J17J63O6K8R6
-194d004J30Qj41J7L6k05k60p3O2MJ15J9m0P1O7L3J4Q0J43Q1j22j88l0P9O2j2RJ9L0k0rJ07
-162c918J77J66N2j19k12j6J84N7Q4J08j90l20j54L0k4RQ8J0j83j20qK2K00J57q6k18j89j07
-134d520j22k4N2j2R0J19K7QJ11K26J99Q6O6ql1p1mO5K06K00j8k14k38o0K0o7J16K09P3j18
-104c634k90l13m9J54J89J63Nj70j32l8m7L1L02K24k5p6N2l9k13j19j5J11J52n7j38k8j25
-77d125j38M6J08Q2l4L5L2j32l5J32j2k30l28o4J58J89J2KJ77J57jjN6q0j69o7L2k9j99k08
-47d634k37RK00L2o6m8J22K03J14J14r7j80k42j08J97J76K12K07M4j1J45L2j12j6J23J14n
-20c712j59k36p9K37J93kn5K0J37k5j50p8J6J01o0j83q3m2j8m5J50R8j90j59J6K42L37K31
7c498O6j65k65j35J6J09q6j57M6J5l7k56m00o8J34J24Pr4nL1nOj00J4J23J07Q2K0M8j18j81
38d622o5J35J25P1J24R0P6J17P0J3kr3j80k43l25j27J11K58K36k1q9R1J19p9j93j15j02N9
66d561J47K58K66q1l00k12J0J63J11m4k36l45%L47L13J75R1J05J14l6p1m8pQ9J57n8l34l74
94d361j77K5K20K58O6n5o4j19k51j11J94K92J63l9k3J25K19J43J17k6k31j93J32K24Ok13k42
121c921j40j04k39m7J24K1p4p5n3%j2J8J98J60J11K2q6q4p9q8R6K53k5l13j75N7P4J97K11
150c973m4j90r0RQ3r5k86j67j9K10K85K67J98Q5Q6k6j60j82j08r8p2NJ1QJ33J04r9j72k31
179d528k23r1l0L5j05j7J90K46L13K35J29Q1N3O7P3q6j75j70o1L9J0q5j89j05R3q8m2J98K96
208c937K32K6M7J06l3j15M7J84O4N2K2q2j09j72j06%p9j72j67j04n0r0j07r0L0J24J21J54
236d204J82J97k3j11k25k25k5J01P9N3P0l0j85j77n3qj9J3J16J66N9Q2R0k10k42j8J57K63
264d127L72K16j4P2O0q1j35p9j74j94o3l1rj20j98J23K17k6j2j7o3l7l0ml1o7JN7O9k4r8j76
296d623j60K8K54J24j56j8K03J65p0l20k77o7O8K92L37J86Ll30k99k7J68K23K28J82R3O3r9
323c829l28m04l17j87J2K11K51J38Q4J8RQ2l0j46r1j84j68K14L36K29K12J77J46m2k93l19
349d219j51K2J40j3l2j26k92r0L9J28Q5J8N8pj48j28m3M3J42J48O6m3j72j14n1L9O7L6K48
378d350L16K07Q5r3q5l6M1K9P0Qq1k8J02m1l44l21j2J81J95R0j20j36r4j5Q4K16J22o1k00
407d271k57j12J2R1J04m7l4L6P2K36J26J13L7l29k53M0K74K52J3r9r0o1k18j68RM3J3k8m1
436d537j02j17j1K49L55P8n0n3Q4K06j47l13o6N3J30J12J2n1P7K31Q3j59r2M1j9r1M9Qj7L7
466d020m8j26j46L8K14J71N3Rp7l8Qj01J0P3j0q1mJ42J95J49o4k87j78J0o5j14j61q8O4N1
496d421L1j11r5p2R0K37J59L3k31l31j84P0J81K30K71m1j74l5p0m3j6k1j4K7rM8K16Jj4L04
526c984K88J46JM8J90n8l32k49m4l9k23j32J27K83K42P8o0Nj54l11l54r1J56R3R5Q8m8k05
554d444j64o0L4O9m4J26J05j09k6k0J18J29K9K4j6l3l2m0oP5J17O8j20j02J49J90J26k2q6
583c965M9K0j94j98OJ49K29J90J5q2N5J43Jj47m3o9j02j92k75m3K03J43N8J74K18P7k9Mo0
612c665k28k63RJ05m6n3J44j6j51rK55L08j03k98k40j19J18O6j23m3o4j2J65L13L05L0k6N2
640c589P3k8r4j08k73j58J47J15l2J54K09Q9l5n5l3j9k18l13j71R3R8L0oq1k2J7j05n2J13
669d254J44qk92j84O2J0mJ71K62K27J55J27P1j74j98n0o3%O2J10J16l3j40mJ53M1j87j62O6
698c976L7j24KJ42n3j96k22j86j54K6J44JRJ09L97M02J19n7o9k8j16k22j34r6k97l83j70n4
726e149r4M4J89K42J97J95J12P6pj04r3p6J43K82J09k0M9j29k44k0O6Q2k2j14oJ63J31J27
754c871J02N2M7p1r5j21j65j29R4J1mN0j22j02J15P8R4J82J55K09R9L8J7m6j79l17j57Q1J97
783c758M6L5o6l09k98O6K92J25j02j62Q5K22K05J5Ro1j38mJ67J95j0o8Q1j04k69j73p2l3J02
812c982K06J21L0p7j78j81k3l3j17k6L8K8k6Q8J66K7J25K78K04o2k47k35J22K23ko2j29k12
840c936r0n6l7n7L7J12k7j76l05l99j53J54K61J78J91K18J82%p6qK8P9Q9J13J09L6m9K3l0
869c589j96j66j7K5p4n7l2m6P4J07j05q7J5n0j32r6j09r4j14mN0j39j84J34L41R4NJ35R0J1
899d210P9j4j4L8j16j78j89j04O1J91J71J33K1j8J46R9O5l6k10j55N4L16K86j18m61m46j50
926d759N2J6LJ15K41L71L16j1j84j30m7K6p3j9O0j35k21p2qJ84L12R7R2J57Mj21p5J04J31
955c574J58J06q3k31k20j51n5l9l6L8J3JJ53k1l03j68J08K12P3m6nrNl9p3p0j59j54J23K15
985d231p9l7K36Q8j26l2O0J22R4O6J5K2K07Q5O8J53k3q8j51k13j06p6n4M9l5o3O4J79J10j15
1015c811k67j94LP8K1J08J91L9p8J0K6J5K91L36M3l16l13j80o2l4N0K2M5Q3R5N8j7k9J32O9
1045c586j70l50j60K00J50K5J39O1KK7j51k16k57k97k40Q9M56L07N2K1L7O9J33J44n6k83k38
1072d092k6p0j02n0L8J26L36L82K22k27m55l13j56K2K23K69J13P9o3p9p8k04l08j19N3p0p1
1099d620o9k29j50J34K06K87K19P5Lq8j78k28j01Q8J62N7j13q0O7J32M0k2rj32j35m2k2j04
1127d852M7R5N3J68K43J02j21K4m8j55j1L0K1N1J3J21K87J69K8J24K83Q1j32j89k07k10j00
1154d085L05L52J52j51j52L5N3j33k94j86j83M8K39L4l9n0n3j04j25m0O2J44J74P1j57k60
1180d343l44k53J50L89L93K56j8j53o5j75j51K12L89J08j03r8j89p5J06R1J79J19p5n1r5q
1206c804j60k59m8J83J49Q7J25J52r4j49J63K59j5l49l01j98j14l3P1J22J56K20J14ol7j29
1232c895j89j63j2O4L2pjJ8r9k00m6J1j18PL6nM1J04P6p4l5M4j17n9P6J24J38K15K39R1O1
1263c643o2q8L5J42K22J62J2j48j97j81j04j80k02L3n7k66j68%p5j06M7J59K68J10%J31J97
1290c959j25l3J31K9j10j46Q5J04J4P1J35J14Q9j0l8p7k38k23J21L15J90l2j19K1m8j57j08
1317d004k83l49n1K28K78K37Q2k50l17n2L8m8j95k02M2L7J3J14J21J79K35J69m9n2q9o9J5
1344d222j7J25J49K4q5j29j00L1Q0l4j53l4K39L09o2k36j20jn3j65j5K3M4K04K55P5l9j36
1372d043j68L2J08k3q7o8j91k83k7J24J20Q6L2J6J44K38O3J31K84J73O1j06r2j1O8k9k09k55
1400c912k05MJ63J65J13l8j81p9Kj5p4J3J04p4k84j28J33J13k7j21j43n2P9J60Q9n2o6N1O1
1429d201m8mN4p7n3J13J6m3J32K73J12j08j00k6j75j62K12K60M6L0j00k65k16P5J94J34J47
1456c780J13L5j15k50j48J8lm9J5K9O9P7M6R9Q1k6J7J09O4L3l0Lj07j32N9o5k70k74j8m8k01
1487d649k33k9K50L68J83M5Jq7j07p4j22N1J54J32K15K02J29l2j17k21l38j66J07J44J20J67
1513c907Q5Q2j1j80k00j5N5Q7R3M4K6J2P3J1p9L1N8q4m1R2P7n3j16r4j53k22r9R1K10J90M0
1544c897Qj49l02k04J4K74J28r8k6K3p1n5k5r0n2M1J31J39qk1J16L19J65n8k32l66k53k01
1572d750n8L1J12J19J24N5q9k21l16l63k52m5K27N43M01J26J41J24J1o7R8J89L1k32k22J40
1598d143R4j61k01j59L7O3L8J70J23p4k73k23lK55K03L1J6P2Q3j70k76j2J57K09M9p5n2o1
1626d283r0jrp6j4kJ9L9M0P1Q4j2L2M5j00k13r6r8l1r0j46L9J85K58L50K61K9n3j09o9p4j71
1658d285j40j27N6L39L50K32M1q3m6M1j10k11n0J60K5j93j76K7K59L85J88KL3q5k48l71m76
1685d463l11j2J19%j6J46N4j29j20O5K22K74Q8j88k47j23M3K68K27N5M4J21J31L8J5pJ14N6
1713c536k7l3j91j06r7k04m0r0j04J03M0NQ2K7Nk3k5j20j58o3M8J35P8l4n4j69k06j02L0k2
1743d851k2J14J40K0P1J12R0J37Np9n8J5K6P1Q8j6r4o4J37J53j80l01p7J21J02R9M4LJ86J03
1773c905p1o1r6j07k9J71J91m6m8J01J34R9%o8j6k0J2L3j45k59j80o8l3N2K45J45J9L6M4R4
1803c776Q8P2p5j62n2J08L28K41k3n6J7qr5k33k06j86k43j50M6J06m0lP4qj06p5kJ14P4p9
1833d310j77k2M5j09j49k6J4p8m7L3K07K49P0J6l3k3Q6mK8mN9J81R9L1J13L5j23j40o5L0M2
1864c972q3k07j47p6Oo4m3mj90k54q3P5M2K4P0J73J13j4QJ97K30J94K44J01r3p9j29j86j55
1893d302o8j67j65J28J24M6R7L5J5p2j98p9J16J33J7Q3K32R3j10j80j74k03n8J40Q1JJ3R6
1921d326M4j01J36K74K19K64J19N3j1j17o0K8o9l03l24j17L9J96K93K20J45K4j27k46j19P
1947c859p9k29j95J24J18p8q1r9j04LJ59J67J4k1K3J03O0rJ98J67J7K1q2p7o3o3k6m4j59k81
1977d375m8K83K91R8N3M2m9O6l4l5N1j37k84j48r6j17k13q6O6Q4K47J76J7p1L5N3n2N9O7j2
2007d069O8nJ0J91K54k0k91k37K9J2j94j99m1m2nK45J63J20J56N4q9j59k05k16k9Q7k9m6L02
2036d185K46%j35j64NJ08O5j3n6k29j31r5q9J44J97M1JJ23J94L03L45J09PN4R0O8j36j53k6
2065c312l2j66k26r2o8j08j99l53j58J78K28J7l5j38j59l0Q3K07K05J07n1o8m3q7O8K02R9
2092c931k83m99j01J45N7J29J76J71K03K71J1j10K4j2M6r0p4j16j96kj59q5K65M52J86m1n1
2119c614l6q0j69p3J40J37k3k70l82j01J13j21l17n3J90J11K34M31K02q7j72k4k1k61l5K56
2145d025J89J23j5M1J60K30J48K5l4l16l04k01j50J9j02j51j62q5J44K37K23J27ok21k55o5
2171d426J80J84J1l6m6mJ05k6k92j89K6N2kK4q1k31j55l9j3J0J25J23J16K19J30j5K8l4l4
2200d290J6K9O6j7l1jJ16J70K12J43n8j41K0p3k07m7J39K13R3J45K39j62l55j22J88J7j17
2227c815o0Q5P7j15k72j48P8J80K1q2Q3J05p4j13j31M8J41k7m2N5J27L0j03k6J82K30J40p6
2255c502k62k43k57L9J88j38k38j77j48q3p8n2J71K83J13n5j3p0k60j34J39L47M96M51K79
2280c204O9j27l52k49l2n7p2Q3L8l4l9j27k4J06L0j33j33j06k6Q7R5J1j00j35j26j1Q1Pk4
2309d504N4m0j17r6q3J42K08K83L30J19j73k43j19K6J50J05J36K34K25J2j23k13j95j46K4
2334d004Qj6j33k69q5j4j60j00J58J79M2J02L02K01l5k5Rn7P2np6j59j34l2m0k37j76J13P5
2363d496m1J31J96Jj4LJ14J53r8j50k9K67M66K63R2M5k7R8J55j13k79m58m18j01M8R1J37K8
2391c936n1OQ3J03J61J67P1l9j7L6Q2R3k20l63k50j40R6K93J06j5j01k61k90k72k39l2J72
2418d757L55K33JQ6J00J07R4k32k54m2R8J51J74J15j18j07L5O7N2L8K4j47l20j49k7j12r6
2445d631J10K34L39K56J20j20l01KK16J15J9o0j18j30j12p5p3l2q4l3K4r4j78q7L9J92J08
2472d354m7K6P4o5j06J15L09L67K45l8l71l07p7Jn0j14N5L06J66RO4m8k41k51p7P2P0l2M6
2501d253R9j6J11K95K28Jq2j09j9M3K5p9r6OQq8k31k89k13l7K51J41R3K72Q0%L2r8l3K30K83
2532c445j30l69j55o8l3J2m0L4N6r3j07n3p6J51J72J44J77Q6l3q6m4l3M0J17ml6j63o9J52
2561c896J83m7k09p3N4p1K6J17n2l8m0q0l4M2NO5L3m3L4M9j69k71J1K74J84j42l93k52l4K04
2591d563L66J94l4J41K21N0j17p1j27j96k11j66j22K0K90K05k6m3J06J20m6k41n4M08N52L36
2617c008P0j67k20j11k3j02q1MM0J3Jj03k11j62K1K07K03Q5R9j84k82j29n3p3j74j80r0J00
2645d510J04M1n6m4J8O6O1J23J36o1k45j87Q4J52kL7J89J75j13m7J96O2j91j47RJ2J15J98
2673c825J8k36k38%J03J04M3J85K49Q2j43k07M5O4j66k31j58L5J90J24j0J47K99K78R2j44
2699c300k99l18j46RM6k8q9q6R1Q4m7j43j5M3j8O7J93P2O5K90J00k67j77J5l3q0j70p7M2j9
2729d195J3kk5L1J49J33L4j81k78p6J35kj38k2P6j81l03o0K38L40K68O8P6J5Ll0j04j14J89
2758c943L33J01Om4j26j13n3l7J6j03j58%R9K14J99l1n8K66L6k81j91p3Q3J45O6k9r1j08L7
2787c838N9J0J7J34K9k53k39j54r8J19K97M14J43k41j42j18j76q4mN6K3l5M2J15K4PJ07R0
2815c696J6N0m9l1j05l01k05j2nL7R7L7J36K15N3m0p5j46o0J21M6p4l1J20K00J18K0r3j21
2844c778j73j82q5o8o1j10q5J46J66K7m6n6j27o1J81L97L81M8j58k08m6P7R0K1j31k21JK4
2872d037j82j66K2J96R6m7j39j16p0JK5Jk8q2M9J04J73K37J51q7j25Q0K35J32j0N4J85q1m61
2901c890k35K8R6P9M8M6o1p2RL4n8l8oL8J3jl5n9j4L3L8J85K47J21kk03k31q4OM5P8O0M7K0
2935c718k8L6J15K07K67J68Nk23l92l74j83P4K53P3j46j7J8Jn9j72j77j73j33R8Q1Q0K60P6
2963c983l0M8R3Q8L2J84J96K8k15l51j83j32j76l7L1j34j95j06K8J86K43J98N7n0j42j39j43
2990d604j93M0K26J69N7j07J0J93K27P3k0oL0J16J3J21J05m2K0l3q6n2R8Q6o8J2J55ql21m17
3020d206k85j51j27o5L0J85K85K15L4j24j24O1K95K03J08J51J43j48l43k55M1K31J37j02k10
3045d021j80j23j9O3Q6J39L8j31k9J49J09mj59l03KK52L04K98J20j76k90k65j57J2%J0J9p5
3073d331j89j14L5J08k8r5R5L48K11k64j51J44R7q5j11j26j8J68K89J53j10j50j27k3K19J76
3099c879P5R0M7l0L0K21R0j89k73p9K46J17j51j59p9o9N7K53J72m0k30k66L5J84J7k19j91
3126d220M8K70J40n7r3k4N8P8M7j74m16m19p6J78L89K74J72K20J20n7j7Kj34j49q8l8K6M5
3154c895q4r8kq3j04N1J15l8k2Q7K9j65k22m0O0M0j04q4mo8o3J33J74J09J01J22K19J89R1
3183c556J04J8P1J56J78K20Kj71k57k20k2J46L4j85j80j53j01p6j62q2n0k6P0J67P0k75k81
3210d561q7O5K44K39L9j87o7N2m8o7K5L11M23J82k2k16k75j51J0J89J38p1j65m2J87K98K79
3237c278J81p1m27k72L8J45J06j16o0N7k7j92j34m2p7j65j02J2J1J21K99L24J97j33k62j14
3263c981o8P1K00N6n7j93k86j72o0o3n3P7K17J90J47r8k71j80M1K45J50q6j50KJ05OJ98M17
3291c596L05J00j10k45k73k36p1L4L2M9J5Qj02j97k1J57J1j73m7J14m9P6K52J12j47j65KJ90
3319c975N2r3q0j72j0K00J86pj48k02k0R6L8o8K3J77J77p5j44Q2K19O2J46J11j95k73k08k4
3347d125J76J79M6j16k48k70p3J52J96J26Q1J91j3j64j17N5L53K69N6q6j71k31j69j52r5j34
3373d284k02K4J56K60J03q6j00n4k1J43O6r7o4mJ32J15N6N9r4m5p6k42r7L5O6J64Pk68j05
3402d453J67K13O3j02L2J09n5j41lP8lo7l9p4j30L5J94R1J23J20P9R3k1k0k0q1l6qN1N5O1
3433c689N8j54k11k18k28o6J13N5j58o6J79R9N4J93J41O6O1K53K60m0n7n5orj03k19k95k87
3461d329k24j8K1r2M4J37K59L29J17j26k0J03J12R9L5kJ42J53n3k07l82l11m9Nj27j70J1Q6
3489d457K86M44K46J7q6j64k92m50k31J7JJ59K50J80J55K66J25k9P0N7o4p5j24k38j32j90
3515d259k48R0L68K79K25J54n3l1l5KN3M2R2k3k23k18j59j62p6qK8R8N0K3j6k48j79L6J91
3544d207K24J55J2j05k37k15P4K69K10K0l2J52K35N1k86l10o7J2r9j17j5O2L32M11J53Nj40
3571c453k05p8J37K15J60Jk70k06J6L0p0j97l07k3P8J86K57n7m05k10J85J01p7j01p7r2m6
3598d508j35p9R3J49L60L27j3j46k33k29r1j33j49o3O0Q7J07L10K54R2Qj28m8P1N1J9L4LN8
3627c872O8j53l15j80n3J9J11Q9J01J09L1P0J35K1k36m15k84j15O9L90N40M35J26j03l6j7
3653c465M9M2q7j20o9Q1J34j1j69k22M3J99J57k1k62k55j04l4L3J45J81M9m3R6K90K05n5j1
3681c224P9Pk54l64l30j09K27K15rQ5N0l4J11J60Q1j06l06j09M0k9kj40l80j38J43N8j7J11
3709d184J16j0m1k1J18K42J93J26N5k2j2R7J53p2j90n3J00J94K9k86l84j28J43K19R5l1Q3
3736c471N6n4j65o8J8j70k73o1l6k2J48J62L6J57J58p0L1L3k5j4m5j32k4K38J69lj40j20r4
3765c781j06m9K3Rr9kr7l11m19l03Q7K13J49J25Q8j68j97O0K31K52Q7k9q3o3P1J47P5q4r1
3794d265l6K9j5q3M1K54K30o3k66n1J47J66O3%R5Q5K8j1O6J50Q8l9j46j61j74j38m%J27J48
3824c735J19M2l0j35j41J00K84J12n0p6J0j5l4j35j05lol9o0L6J73J07r3j51n1p5k01j02j2
3853d266j0OP9M2RJ72N8k26j17k8J54L30K33K3j69j69j48l0Q8o0j46k0J20K39K70J82J03j8
3881c299j62j51l5J6Q5k3j27n4O8J12J11n8j65j44K1Q3j88k00oJ70J22j01j51j07j09jJ61
3908d132J68l6n8J24k4j43q9k27j64M4J01Q9J72Q1m7N2n2j3j6jk0j24m4K7m5n1J04K21O7j93
3938d229j66l9K9K66L80K66K37j4k44j12O9J42J65K9j69k50j85m7o5k0J73K58K46Mk36j63
3964c675J1P1J30J15J6Q8N0n5l3m2m7r8k21j32j43r3J68K12r5j77K6J39J78K13K17n7k47l73
3992c854k73n1L6l1j33K2J92P7m1J8J74J21m8k09k76q2j9j57j09JJ43K72R2m6J32L09J71Q
4020c561M9kl6QO0J34J66Oj55k67l62m7J84O6q3k54j73O9J28K47L31L09P4l85l29j45r1N1
4048d008K16K73R1j41L5K55J63l3k01k66l88k88M6K01N4n9R0J38J21K6N3J64k4j91p5Q6J29
4075c533L2j08q5q9R4K36K24J63jk33m27l41j00K5J91K73J77R6J9k7r1j05P9M9k13k83j56
4102d134j23j80m4J94M03K45lJ5J45J00N6l0j11j04k44j81MK2J32K26J08N5L6j25j63j86j38
4129d025j48k43j14J36J59qk6k3j78r0m9J3J37Kj32J55K37n8j90j18j52k20p8M7R0J52J65
4156d559L3NP7l4m3Q4L30M65J98J6L6j92k52q1L8R4J17K04K21l0N5J45J69L6k70k49j43K9
4184c501L3K8J60K84J03r2k12l41l44j98j11J37L17K58o4k33j32j2J5o5k11j94J35L02J44
4209c794K1PO0j6Jj96j37J3mQ0J21J07j66l88k59O1J67R8J63K19kj54j07M0K26J67o1j72j04
4238d009l6O1J9o4j85k39j11L4R1M9j3M6Q1M3q3J20K01K04K70J66R4j00j75r2J1L0L5l9k26
4267c817k26j78j27r6p1J52K93J60j22k52j01Q2O8o1J3J31J12Q6p3j02K3Q1J91K92J65l5m2
4294c454j14m03l37k28J79L35J08J30J63J19P5Pj95l08J0K54J31M6j17j63J43J88o3n4J17
4319c431J1p0q1j40p8l9rL6Q2J49R6J2p8j39K1L2j60q3m6p6LpJ7p0j07Q1J17j1j0L7J66J5
4351c760j28l9k8m6P4M4k34k74o3J16K29J94L3j12j78n0J19Q0n8j81j01N3P3j44o4K23K36
4378c986J09j6n8p4j31j69p7m5NM2K0l7K3J47J84N2r6r9m3P1J65J23K26J95P4j3j31j68k41
4407c948k18k9r2r9l4J2M2%R9K48J94J04Q3Jj7K3l6K0J22R7j21n7J43J69kj34p6j26j11L3
4437c710J15J12J9r0j70l28j75m8j5j17j05K04N24M60J76oO1N6j83j87N1m2j36K0q6j04r2
4464c796j98j99j63o5Q6J81K27K06P5q0j22q4M8J03R6K79Q9k80l14K1J59R6j5j62j87j26k2
4491d147n8m5J14J01j75j26R0J51J13rk45k47o3p8J8J39J88J51J12J70J68K4p6p6Q3P8l9j52
4519c836m4q6OJ57m4p8R8K39K85K13P5j18j09m7q5n8L2nj6k3n4j20p8j5J11J21j68k68l20
4548d235l06r9K9J54J67L00L83J13k16j62P4J48J46J70O4p4j1J0k3n4r8j35m1J47J60j20l30
4575c839k24l8J40J64N2n5l7PM3%j34m0l7j63j45L6J51Q8j11j24o4M7o7j0J85L75K87N6q0
4604c537j69j70k84l38J19K93J17j23k29j1l4j00j8L8K34K00J2J02K02J29P8J19J21J20k3
4629c152q2n0K4q3n4M6m3N8Qm6J5k5j53k04k07k01j63l7K65K13o2r7P7Q9K08K07J73J18q0
4658c238l02m02j65J06M9m9J01J20p2o3J49J95Pj83j29j04l6J2j17j92k18m9R1J45J22n9p0
4685d351j21k26m5J57J69J95J77L9J44J99k0j00j52j23N4j4k85k74j30Q0K59K34J73R1m1j5
4711c926K05J43P1qj20j40j01J5P1j95j48J19J04j09j13q6j60J32L19K49R1n8J4k1K4L9j80
4738c769p9J59K38J13m7p5p4o8q0q9n0j5k8M3M7j13j90k32q9R0R8K6J86L30J2j79j41K4J23
4767c829M7O2k0QJ54M1j78j82J0J23l6j43q6J10J31N4r5j64m9j6k5R5K75J98j89q6J54J23
4795c513j11p4o8k70k18k18k21J9J95J81R7J9R7J76j1k57k15P8K50J53lm3o4Nl6j14r0M3K9
4824d184r1nj07j90Q4K36Q3j64o9J1j58j36L1K9j54j62p2J62K16j4MK24L46K65L19K48N6j02
4852c294k79l45k20J0K24L38K59j6k95k70j17k06j71k5k8k0N5Q8L04N42M01M2l78n00j25R6
4878c930Mj0J00K0l9Q0J44O2j03k00j83O0J66J43P3j62j27J06N7j60j75j40m9J34K90K55P5
4905c509k47l08k49j26P0o6l8K24K71Pj24j65p5N4K06J61L5J31J35l1k7j3j80k85k22N1J48
4932d172R2n8j52N7J35M4L3m4n2j6n8o2P1K05K78K50M6n9p1J1jO4j0k35n7J19Qm1k5j77k33
4963d110j0J47J24O0K0p1j67j46k4n2k12j10J72R9r6r9R1K92J56M7J08Pl2j9N4Pn6N0K00O9
4993c501J8l6m2KRrk9j10j89k31k95pL55N00L89J26j35j16lmJ3P3L6n4j39j58k83j48m5p9
5023d092M2J27kk91m66j98K14L09K06J57J30K43K28J07J24J17k4M8O9k68k97j04j1Q9J74J02
5049c267j47j17q6j02Q9K81K45j7j20k62j55N2O1K8n2K9Q8r5k03j97j53J30K80K49R7k98k14
5076c856K26J76k15k40k66j71P8J43K75K52J38O4j5o4p9P0R4p1q2%P1k12k94j66o3%K19L20
5104c668M1k62k94j35J74L91R3j77m9O0k63k00J19N1q4n1L4r0m4K04J45M5M9j1n8QJ33K28
5132c611K74J38k40l72m2J08R4K7l0j35M3P9j12j87j08k1q1k0Ko6l1J61J81J4j47l7n9j64
5160d342j0K98M93M04J35j35k54j27ok08k99P2K15R5j00j56k82l37r7J50J85M2k10k36N8J35
5186d517p9j54K2J72K82L15L38K56J87Lk32k28j15j32j69k4J64J91n3k35j43r1J0M1l5K23
5212d003K94l5j95j44j04o8j07l5J48K59J19j09k06j04k3N0N1J24K11J79k3j94n3L6K1L4j5
5239c892p2pJ14J03K7J01O1k3l7o4rQ2J19O2r4p1j0N7M3J23K93J80j50k58j70p5R9Q0m5j18
5269c551j23OJ60K47J6k25j32j17k13k20k0J62K61K55Nj91j23J63K40Q1pK1Qj47j75n5j2j9
5297c705N4J20J60P1j42k46j31K1J33J6k9J15J21j15k42k22j27J18Q1j41k37j08J42J87L55
5322c751L17o6p6l3j0qq5l1K7J55L22J19n1j08j35q8K6O1n6j01k25k51rL57M64M42L80l8m58
5351b910n50m30j41O8J95J39Lp3j47j96j84OR2K8K0Q9J91K66K11n6j80k12p7L6l6J43K26J18
5379c361j30l06j10k2K7R0Q5N0O7J46K9j72j93n1J32J00J8O8J7ok2r5j30j06m0O2P6k13k21
5408d211j10M0J14Q3J19O8j36r4k3k1J55N3j58r6k2N4K22J16j18j01J69J81K9J0j9j02k73
5435d071o7J08R9M2m5p8P9L06L23K49R1j10k56k04K5J92K78k8j75k5j15l54j88J05J45O0m9
5462c663j93k04J6K06K06J56J54Q1l6o4j51k57k50k60k33j82m3J61J93K41J94N6l0j24j59
5487d185j16n6L2j1p5q4j97j89M3K66L41K66J25m6j18j85j93j45n9K54L00J36K7m4j85k82
5513d380k14N4K68N0j25P5J23R6J02J94K11J50q5j70o2Lq7o0N1m9j25j56r7Q4K69J95n9k07
5541c951j84n4J96L32K83J98j42k75k05j78K3K77K10L0q4k32k53l0L0PR5J40J40J05K1j38
5567c639k70j89m6J07J36J7q1l9Q2K41L50J13j32M4n1k24k34l1J17o4k09q3j11k08m9J03J26
5594d224J41J15Jj80J3J64p6k39j37J77L30P8q6P8K4J6N9M0n7j12j23j7J32J64Mj51K0J56
5622c690J8j00j33o4Rj82k16K4K48K50l6j53o9j49o3N9P4J40J94J22K1rJ8L8q0j35q2L7J85
5651c724Q5j04l25k62O0K67J85O1j3n7J09K03J09r8r5rQ1J88J27K3j8Kj42j55r6m3j43j10
5679c894L7J02%k0j2j74k17Q7K69J24J01J11N0r4q9n0j3J06J97K09Nl36l37L0K34K01J2o3
5707c424q9j71K8J08J6p5m5oj75l13j96p1K16M29L30k4j96l9L5k6j03j44j87p6K65L23nj11
5735c726J8o4j08j8J98J79j11j84mO2k1J3J29J92O0j94k63j90p0K33K82J84N5j49k98k10r1
5762d096K6K01J25j26j97j35m4R4J13J13R9O5j68j98j01P0R8RM9J68J09k15k67l1L4o0o9J14
5790d220J91J11J73J22k8j86j39N4K53J91N6q7r4k2J6pj27k68l56j10K24K10j6j93j36rJ49
5817d248K94J67j02k5J20L0l2J95L28ok35r9j22l16k18%JK4J38l8j18J3m1L1L01K07j3j8O5
5846c717J71J49O9J09O3n5k09j52j7k1q6j49j63OJ88K19R5l2j05j75o8M3N8J1j66m9K9j24
5874d078j40J03K72K3j57lK05P0q3O1L7j75j98j89O3K93K69K74K00k50l88j04J9q2k18j90
5900d366M8J82J73mm4j2Q9J01q1M2L7n9M3l2k10j95QJ29J76J40K46K41%j59j74q9K7N8j0O2
5930c633L9j27k06k9J64m1j52K5L1j45j50nK9J47J81Pr8n9J60J90R3J22L2K0j5k20l07l4P1
5959c910J04o5k66k24j23J9J38K03J06o4J95L63K64J47p5j41j69k03%PMM7l3j40q4O5L01L49
5987c185J28j57r6m0j33j5Q8l9j53m8K9n8K9J90M8P8J25J8r5k22j59K1J38K8mK4oJ9P2J05
6017c270q3r9R4R7k4j38k15l38k47q3L7n4k36j13n8Q4K16K23K48K88p1j80k1Q0QM1J13K62
6045c439K30o5j98j41J2J45J50O1j94o3M8N8L4r6j05j13k03l03j27J01M3MN2J23K56N6O6J90
6073c418L9J32K83J05n9N0O1J3n5k51k03k27k16j9l9n4qL8Q3r7q3P7J49M7j03J5K43J59r4
6102c432j01L9R9m1k02j40j30j6J32O3j52k01k47k46JJ38P9J34K65J08o4j42p9O5J42J02o
6129c832n4O8J52J56K5p2L1P4JO7J39J36o5l22k07JM1m3k22m4J81J64J27J56L3r3l8J13K86
6158c041R4j65j41q1j80o0N4r8l22j51J12J28K51K73O1jk21k36j07j11q2r8n3j01k49q1K65
6185d341J20j18j56J40K83J37N8N8J45P7q6n3M5P6J07j8j97r1P1o5j48J64L38K87Q3j16j98
6212c398j77l5P4J22J98J24m9r5q8k35l38k02J6K3J31K12N3k63k64M3N7j84j47j62p5K88K45
6239d126j00j84j0o2N9K26K80L59K57J36p9k79j92r9O9K82K98j23j61K7r3k61j32l2J6o7j44
6266d135o5K9rNr1J2O9K9J08J29J57L2n0O0P2k2K0m6L6J03J49J31R8j20l68k42PJ74R1n4j6
6297c707R2Q4K8K0q6j01j50k41j53n7KK00L32J89q9j16p1j45P7o4k52j31N7J58J82O3N9m8
6325c868l4ll1j09p7J63J25n5r9q7m8r4k4J91L77J54r2n9r4r6M7Q9J13R8M2nM4J32j6j76k83
6356c775j64L6J24K40J66J23L7j02l6nk16j68K2J16j25l89l29j83j03r1O7J21J03K06J97L3
6382d095j40k3J40J76L6k30j29J76K53J11O2J06J9r5j29j22m3Q7N5J9L3o9q8j33j4Q5J21K04
6410c627J37p0n0K17K40J51j5p5n1j38j36n9M4K8j26j44q3p9l2J03J18j66k86j81O8K44J95
6437c773J95J14K8M1J12K62K42r0l03k53j41j76k78l1J92K61L20J69r1q6n9j61p7l5MJ72J33
6464c309o8j28o1j22k33k08j00q2Q1J51P8k9m2J17p9l53j26Q3J9q9M8J62L58K87J35M8rJ66
6492c305K48P4k99m26n1K32J37j7j94j05N5o4j74j09p4r3l5J21L16K22J49Ll4n6p2j3J26J43
6520c295l1j39j79j53p1m4P2nj21j57j85r1K50M67L33j5j50j03l2J59K10R2r0j01j05j85k9
6547c698J12J00k5j20R1L00J27j82m03l30r9m0LJ85K54J87K29J36Q2J83J50p1k02k46j74J12
6573c339J47M4l0k24k46j06j9l2M6R9P8O2Kj2K04J35r9k2J61J29Kr7k24l00m6n8m0J85J75
6602c425Q8M9J13J64J18k5k8j8j26k22j73J7J01N6Q7K0K1R0J40J5j5J03M9j37k89k09m8j40
6630c624j55N2J36R2J26K28J13j39j31Q2J15qP8p8j56j06q1m3PJ96J47pRR3P6k13l16j62o0
6659c729J10J60J01K11J57j36l04k50q5lJ10M1rP1J12nRJ91J49l6p6j43m2pl8m7K3J69K85
6688c011K94o5k20j8M7L4qj70k59r8O6M8j05k60k29L7J49Q9l2l3J15J84J86lj57k02l3P4Q7
6717c493Mp9q5j41j69k0J93L58L57J25q7r8p7l04m29k27L6J31mJ09K63J38J40K26J00R7L1
6744b905j30j77j23j76j93j61j07K4J79R7J41L28J35j22l8K7j1J78P0j17j06q0M8J44K10K41
6770b624Q6jl6p2p8j59k52l23l37k81j87j47j4J30J20R5KP8J08O3R8P8L9J76J07L5l6k53k04
6799c789R3J50M1K0n5r0J0J2J35R1J04J93Q0o5m5n5j91l33k38j83k45R4L74M60M59J94j15
6826b894m9P6j38k17n8J25K23J72O7j50k18j83j32p2m2j52j00J74J53J19J56K6j40o3m0j1
6852c368K39K95O2k37k31q1O8J16J91n2l07k66O0K87J36lJ9P3O5j18r2kn3n2j5Q4Ko8OJ38
6882c104J70P9N0R6J48K6k77l48m6R6rL5J72R9Q2K0o0n6j64j94j27j0J44P4j02O3M0n1L6J01
6912c017J24L8m4L4r6j11j14j79k9L5k0K08L82K91R3q4j19KJ17J82R9Kn1j20j27j9j69k04
6940b896m9r7k6J13L8j71k45k45j35M1j1n9n1J63K61lm3M1J06O3j93k59j98k9J77L30R6p0
6968c351l8J10J00r1j96j52j03o2o3q9MK0m4p5o1n7j27M1L05K74J49P5J39J53N4l2K5L5K1
6997c036j0P3P0j5J4o4o1Nlj2qJ2M2m1n2jk6m2P5M5p4n5p1K0J07K15K42O2j61p6l3j76j48
7030c183L4K1j98j99L9R4K1R7R9J57J85L1q2j69j92pL2o9m7%O3J49O7JJ5j14r1P6P6O3M6M9
7062b936J20Q8J35Qj42j45p3o9K3L9q7p8q5oO7Q9R9n9nJ42J78O3k5r7j96k05j39K9K36L22
7092b709J44m7j76j41JKn1j1L4M6o0j20j65n6J12J47K47K33J24pl2n9l2j17k70k27M4J73J27
7121b846J73J51M8p1p1O6J77J43Qj42k72k41p7J1o2j86k03j50M0J10J45J95J36l0q7q5j45
7148c265m2J17J08q1q8N3J68J22m3o1J60K22N2o3j16o1K6J55Q8K8l2l8J13J82R7l4j14k05
7176b552k83j58NP2R6np0o2K3N3j19r1R0N5l0J22J64J00J17R0K8j12p3K9n6k40j30J04K12
7205b621Q2n9p6p6l7j11M5J95J39J40R9Jj20j72k05j76q7J5qn1j3J25J25P6P8N8J1J5l3l2
7235b673J4p3k1J15J67K28N3j38k47j30O9K4j5M8Q9J07J3q3n0j8j6l5k7K0k8r0k9Q6o3j87
7265b890m0J03K58R4k12k19j27P3K34J38j9j87j82KK4k9p0oJ25J63Q2j5k9p7o3j4J09J95K8
7294b551j8J2N4K43J86n4q8m7q2j09o6m4p3q3Q7P5j11r1p6N5J53k1j36o4prL8J40J78K8j66
7325b647j47J48K32K8mN2N6q0q8NkR8J77l1j21m9k9J09M5j03J0J12m7j85o2N7L6J21J40J4
7355b155o2rJL3K1l7K3Jj08k5P6n8q9Po1j46j46r7K6R7p8j29O3J51R7J43J12J5l6j33j52n7
7387b712j6qK3kOjL9Q0P9K15J67K6Q5R1n2j32j06o1k1M6Q5J30J55J78J11K8p1j37m4m1m1N
7419a896M2R1j7j53j24j16q3p2k1nlNj2j0j6P1P7n2l8l7nJ7j09k19j14J03K71K56N4J9L2j2
7451b076Lm2j41q5N7K24J99J1M8J72J52n0k97k63j33n4j4m8J8J21O9L6K0qp5j92j86n9M3J65
7481b385J51Q9K7n0k1m3j69k6K05Q1j8R8Q8p0j2K8K7l6j04p5M0QJ6J01jj1j6j1k3o0p6o0o2
7514b370n5rNO2J60J08K0M2Q8Q4J14O6L2pj59j41r0rL1J07J12q3k9Q4J30J36R9J66P5l4
7544a265
##ENDNTUPLES=	NMRSPECTRUM
##END=	

##TITLE=	529-150129
##JCAMPDX=	6.0	$$ NMR Plug-in 1.4 of MestReNova 6.1.1-6384
##BLOCKID=	2
##DATATYPE=	NMRPEAKTABLE
##DATACLASS=	PEAKTABLE
##.OBSERVEFREQUENCY=	75.46775054931640625
##.OBSERVENUCLEUS=	^13C
##NPOINTS=	25
##FIRSTX=	18.70199703027251914
##LASTX=	169.84122697595444151
##XFACTOR=	1
##YFACTOR=	1
##FIRSTY=	441.27763739299780354
##XUNITS=	PPM
##YUNITS=	ARBITRARY UNITS
##PEAKTABLE=	(XY..XY)
18.70199703027251914, 441.27763739299780354
20.709469046589170205, 441.86546774354911804
20.746831836336966148, 455.28550418096244812
20.7996875542810713, 437.77628188589653746
61.808189400657354895, 313.73543322741568318
68.090561883173805313, 387.87156539691079615
69.593579278838603841, 371.41694275458178254
70.153252899242730223, 363.88262464520101958
76.633233213660943761, 1584.0986681121346464
77.057138943641191986, 1603.9211847229667001
77.480947502774171198, 1568.4258353012648968
97.766686985040010427, 361.31388845864324821
104.17960353582148514, 354.38202916511579588
106.2146776505583432, 30.718686960753323945
113.08368697539015102, 310.72999181573857186
113.59237481802477987, 357.34202955199629059
115.36498992726056656, 231.87489125537092605
125.75679459971077279, 353.58074187175628822
152.22430568967712361, 241.65158487610264615
154.83477156475893821, 237.05317701732556657
158.98936017787031005, 255.56198217254251404
160.87719453872364284, 206.79148403363984698
169.35516735513195385, 240.34117835504156346
169.83004861556298692, 306.56818758161352889
169.84122697595444151, 301.10730459319307784
##END=	

##END=	
