# Supplementary material for: An Improved Helferich Method for the α/β-Stereoselective Synthesis of 4-Methylumbelliferyl Glycosides for the Detection of Microorganisms
Source: Molecules. 2015 Dec 4;20(12):21681–99. doi: 10.3390/molecules201219789 (PMC6331929; doi:10.3390/molecules201219789)
Supplement: Supplementary file 1 [file molecules-20-19789-s001.zip › NMR data.JCAMP/13C-NMR (3f) the protected a┬-D-ribofuranoside.jcamp]

##TITLE=	919-150202
##JCAMPDX=	6.0	$$ NMR Plug-in 1.4 of MestReNova 6.1.1-6384
##DATATYPE=	LINK
##BLOCKS=	2
##ORIGIN=	Bruker BioSpin GmbH
##OWNER=	nmr

##TITLE=	919-150202
##JCAMPDX=	6.0	$$ NMR Plug-in 1.4 of MestReNova 6.1.1-6384
##BLOCKID=	1
##DATATYPE=	NMRSPECTRUM
##DATACLASS=	NTUPLES
##NUMDIM=	1
##ORIGIN=	Bruker BioSpin GmbH
##OWNER=	nmr
##.OBSERVEFREQUENCY=	75.46775054931640625
##.OBSERVENUCLEUS=	^13C
##.SOLVENTNAME=	5
##.PULSESEQUENCE=	zgdc30
##.ACQUISITIONMODE=	SIMULTANEOUS (DQD)
##$ORIGINALFORMAT=	Bruker XWIN-NMR
##$PARAMETERFILE=	(acqus, ASCII, E:/%E5%9C%A8%E6%89%80%E7%A0%94%E7%A9%B6/%E6%98%BE%E8%89%B2%E5%BA%95%E7%89%A9%E7%A0%94%E7%A9%B6/%E8%AF%BE%E9%A2%98%E5%AE%9E%E9%AA%8C%E8%AE%A1%E5%88%92%E3%80%81%E8%AE%B0%E5%BD%95%E5%8F%8A%E6%80%BB%E7%BB%93/%E6%A0%B8%E7%A3%81%E5%9B%BE%E8%B0%B1/150401%E5%BE%AE%E7%94%9F%E7%89%A9%E9%9F%A6%E7%8C%AE%E8%99%8E/919-150202/2/acqus, 0)
$$ ##TITLE= Parameter file, TOPSPIN		Version 1.3
$$ ##JCAMPDX= 5.0
$$ ##DATATYPE= Parameter Values
$$ ##ORIGIN= Bruker BioSpin GmbH
$$ ##OWNER= nmr
$$ $$ 2015-03-26 22:24:29.531 +0800  nmr@NMR
$$ $$ D:\/data/pub/nmr/919-150202/2/acqus
$$ ##$AMP= (0..31)
$$ 100 100 100 100 100 100 100 100 100 100 100 100 100 100 100 100 100 100 
$$ 100 100 100 100 100 100 100 100 100 100 100 100 100 100
$$ ##$ANAVPT= -1
$$ ##$AQSEQ= 0
$$ ##$AQ_mod= 1
$$ ##$AUNM= <au_zg>
$$ ##$AUTOPOS= <43 >
$$ ##$BF1= 75.467749
$$ ##$BF2= 300.13
$$ ##$BF3= 75.467749
$$ ##$BF4= 75.467749
$$ ##$BF5= 500.13
$$ ##$BF6= 500.13
$$ ##$BF7= 500.13
$$ ##$BF8= 500.13
$$ ##$BYTORDA= 1
$$ ##$CFDGTYP= 0
$$ ##$CFRGTYP= 5
$$ ##$CHEMSTR= <none>
$$ ##$CNST= (0..63)
$$ 1 1 145 1 1 1 1 1 1 1 1 1 1 1 1 1 1 1 1 1 1 1 1 1 1 1 1 1 1 1 1 1 1 1 
$$ 1 1 1 1 1 1 1 1 1 1 1 1 1 1 1 1 1 1 1 1 1 1 1 1 1 1 1 1 1 1
$$ ##$CPDPRG= <waltz16>
$$ ##$CPDPRG1= <>
$$ ##$CPDPRG2= <waltz16>
$$ ##$CPDPRG3= <>
$$ ##$CPDPRG4= <mlev>
$$ ##$CPDPRG5= <mlev>
$$ ##$CPDPRG6= <mlev>
$$ ##$CPDPRG7= <mlev>
$$ ##$CPDPRG8= <mlev>
$$ ##$CPDPRGB= <>
$$ ##$CPDPRGT= <>
$$ ##$D= (0..63)
$$ 0 2 0.00345 0 0 0 0 0 0 0.06 0 0.03 2e-05 3e-06 0 0 0.0002 0 0 0 0 0 0 
$$ 0 0 0 0 0 0 0 0 0 0 0 0 0 0 0 0 0 0 0 0 0 0 0 0 0 0 0 0 0 0 0 0 0 0 0 
$$ 0 0 0 0 0 0
$$ ##$DATE= 1427379867
$$ ##$DBL= (0..7)
$$ 120 120 120 120 120 120 120 120
$$ ##$DBP= (0..7)
$$ 150 150 150 150 150 150 150 150
$$ ##$DBP07= 0
$$ ##$DBPNAM0= <>
$$ ##$DBPNAM1= <>
$$ ##$DBPNAM2= <>
$$ ##$DBPNAM3= <>
$$ ##$DBPNAM4= <>
$$ ##$DBPNAM5= <>
$$ ##$DBPNAM6= <>
$$ ##$DBPNAM7= <>
$$ ##$DBPOAL= (0..7)
$$ 0.5 0.5 0.5 0.5 0.5 0.5 0.5 0.5
$$ ##$DBPOFFS= (0..7)
$$ 0 0 0 0 0 0 0 0
$$ ##$DE= 6
$$ ##$DECBNUC= <off>
$$ ##$DECIM= 6
$$ ##$DECNUC= <off>
$$ ##$DECSTAT= 4
$$ ##$DIGMOD= 1
$$ ##$DIGTYP= 9
$$ ##$DL= (0..7)
$$ 0 120 120 120 120 120 120 120
$$ ##$DP= (0..7)
$$ 150 150 150 150 150 150 150 150
$$ ##$DP07= 0
$$ ##$DPNAME0= <>
$$ ##$DPNAME1= <>
$$ ##$DPNAME2= <>
$$ ##$DPNAME3= <>
$$ ##$DPNAME4= <>
$$ ##$DPNAME5= <>
$$ ##$DPNAME6= <>
$$ ##$DPNAME7= <>
$$ ##$DPOAL= (0..7)
$$ 0.5 0.5 0.5 0.5 0.5 0.5 0.5 0.5
$$ ##$DPOFFS= (0..7)
$$ 0 0 0 0 0 0 0 0
$$ ##$DQDMODE= 0
$$ ##$DR= 17
$$ ##$DS= 4
$$ ##$DSLIST= <SSSSSSSSSSSSSSS>
$$ ##$DSPFIRM= 0
$$ ##$DSPFVS= 10
$$ ##$DTYPA= 0
$$ ##$EXP= <C13CPD>
$$ ##$F1LIST= <111111111111111>
$$ ##$F2LIST= <222222222222222>
$$ ##$F3LIST= <333333333333333>
$$ ##$FCUCHAN= (0..9)
$$ 0 1 2 0 0 0 0 0 0 0
$$ ##$FL1= 83
$$ ##$FL2= 83
$$ ##$FL3= 83
$$ ##$FL4= 83
$$ ##$FOV= 20
$$ ##$FQ1LIST= <freqlist>
$$ ##$FQ2LIST= <freqlist>
$$ ##$FQ3LIST= <freqlist>
$$ ##$FQ4LIST= <freqlist>
$$ ##$FQ5LIST= <freqlist>
$$ ##$FQ6LIST= <freqlist>
$$ ##$FQ7LIST= <freqlist>
$$ ##$FQ8LIST= <freqlist>
$$ ##$FRQLO3= 0
$$ ##$FRQLO3N= 0
$$ ##$FS= (0..7)
$$ 83 83 83 83 83 83 83 83
$$ ##$FTLPGN= 0
$$ ##$FW= 93750
$$ ##$FnMODE= 0
$$ ##$GP031= 0
$$ ##$GPNAM0= <SINE.100>
$$ ##$GPNAM1= <SINE.100>
$$ ##$GPNAM10= <SINE.100>
$$ ##$GPNAM11= <SINE.100>
$$ ##$GPNAM12= <SINE.100>
$$ ##$GPNAM13= <SINE.100>
$$ ##$GPNAM14= <SINE.100>
$$ ##$GPNAM15= <SINE.100>
$$ ##$GPNAM16= <SINE.100>
$$ ##$GPNAM17= <SINE.100>
$$ ##$GPNAM18= <SINE.100>
$$ ##$GPNAM19= <SINE.100>
$$ ##$GPNAM2= <SINE.100>
$$ ##$GPNAM20= <SINE.100>
$$ ##$GPNAM21= <SINE.100>
$$ ##$GPNAM22= <SINE.100>
$$ ##$GPNAM23= <SINE.100>
$$ ##$GPNAM24= <SINE.100>
$$ ##$GPNAM25= <SINE.100>
$$ ##$GPNAM26= <SINE.100>
$$ ##$GPNAM27= <SINE.100>
$$ ##$GPNAM28= <SINE.100>
$$ ##$GPNAM29= <SINE.100>
$$ ##$GPNAM3= <SINE.100>
$$ ##$GPNAM30= <SINE.100>
$$ ##$GPNAM31= <SINE.100>
$$ ##$GPNAM4= <SINE.100>
$$ ##$GPNAM5= <SINE.100>
$$ ##$GPNAM6= <SINE.100>
$$ ##$GPNAM7= <SINE.100>
$$ ##$GPNAM8= <SINE.100>
$$ ##$GPNAM9= <SINE.100>
$$ ##$GPX= (0..31)
$$ 0 0 0 0 0 0 0 0 0 0 0 0 0 0 0 0 0 0 0 0 0 0 0 0 0 0 0 0 0 0 0 0
$$ ##$GPY= (0..31)
$$ 0 0 0 0 0 0 0 0 0 0 0 0 0 0 0 0 0 0 0 0 0 0 0 0 0 0 0 0 0 0 0 0
$$ ##$GPZ= (0..31)
$$ 0 0 0 0 0 0 0 0 0 0 0 0 0 0 0 0 0 0 0 0 0 0 0 0 0 0 0 0 0 0 0 0
$$ ##$GRDPROG= <>
$$ ##$GRPDLY= -1
$$ ##$HDDUTY= 20
$$ ##$HDRATE= 20
$$ ##$HGAIN= (0..3)
$$ 0 0 0 0
$$ ##$HL1= 3
$$ ##$HL2= 83
$$ ##$HL3= 83
$$ ##$HL4= 83
$$ ##$HOLDER= 0
$$ ##$HPMOD= (0..7)
$$ 0 0 0 0 0 0 0 0
$$ ##$HPPRGN= 0
$$ ##$IN= (0..31)
$$ 0.001 0.001 0.001 0.001 0.001 0.001 0.001 0.001 0.001 0.001 0.001 0.001 
$$ 0.001 0.001 0.001 0.001 0.001 0.001 0.001 0.001 0.001 0.001 0.001 0.001 
$$ 0.001 0.001 0.001 0.001 0.001 0.001 0.001 0.001
$$ ##$INP= (0..31)
$$ 0 0 0 0 0 0 0 0 0 0 0 0 0 0 0 0 0 0 0 0 0 0 0 0 0 0 0 0 0 0 0 0
$$ ##$INSTRUM= <DPX300>
$$ ##$L= (0..31)
$$ 1 1 1 1 1 1 1 1 1 1 1 1 1 1 1 1 1 1 1 1 1 1 1 1 1 1 1 1 1 1 1 1
$$ ##$LFILTER= 200
$$ ##$LGAIN= -15
$$ ##$LOCKED= yes
$$ ##$LOCKFLD= 3939
$$ ##$LOCKGN= 145.699996948242
$$ ##$LOCKPOW= -25
$$ ##$LOCKPPM= 7.23999977111816
$$ ##$LOCNUC= <2H>
$$ ##$LOCPHAS= 25
$$ ##$LOCSHFT= yes
$$ ##$LOCSW= 0
$$ ##$LTIME= 0.136000007390976
$$ ##$MASR= 4200
$$ ##$MASRLST= <masrlst>
$$ ##$NBL= 1
$$ ##$NC= -1
$$ ##$NS= 1000
$$ ##$NUC1= <13C>
$$ ##$NUC2= <1H>
$$ ##$NUC3= <off>
$$ ##$NUC4= <off>
$$ ##$NUC5= <off>
$$ ##$NUC6= <off>
$$ ##$NUC7= <off>
$$ ##$NUC8= <off>
$$ ##$NUCLEI= 0
$$ ##$NUCLEUS= <off>
$$ ##$O1= 7546.30085260999
$$ ##$O2= 1200.5199999976
$$ ##$O3= 7546.30085260999
$$ ##$O4= 7546.30085260999
$$ ##$O5= 0
$$ ##$O6= 0
$$ ##$O7= 0
$$ ##$O8= 0
$$ ##$OBSCHAN= (0..9)
$$ 0 0 0 0 0 0 0 0 0 0
$$ ##$OVERFLW= 0
$$ ##$P= (0..63)
$$ 9 9 18 13 26 0 0 0 0 0 0 0 0 0 0 200000 1000 2500 0 600 2500 0 0 0 0 0 
$$ 0 9 1000 0 0 0 0 0 0 0 0 0 0 0 0 0 0 0 0 0 0 0 0 0 0 0 0 0 0 0 0 0 0 0 
$$ 0 0 0 0
$$ ##$PAPS= 2
$$ ##$PARMODE= 0
$$ ##$PCPD= (0..9)
$$ 100 100 80 100 100 100 100 100 100 100
$$ ##$PHCOR= (0..31)
$$ 0 0 0 0 0 0 0 0 0 0 0 0 0 0 0 0 0 0 0 0 0 0 0 0 0 0 0 0 0 0 0 0
$$ ##$PHP= 2
$$ ##$PH_ref= 0
$$ ##$PL= (0..63)
$$ 120 -1 0 120 120 120 120 120 120 120 120 120 15.8 15.8 120 120 120 120 
$$ -1 120 120 120 120 120 120 120 120 120 120 120 15.8 120 120 120 120 120 
$$ 120 120 120 120 120 120 120 120 120 120 120 120 120 120 120 120 120 120 
$$ 120 120 120 120 120 120 120 120 120 120
$$ ##$POWMOD= 0
$$ ##$PR= 4
$$ ##$PRECHAN= (0..15)
$$ -1 3 -1 2 0 -1 -1 -1 -1 -1 -1 -1 -1 -1 -1 -1
$$ ##$PRGAIN= 0
$$ ##$PROBHD= <5 mm PABBO BB/19F-1H/D Z-GRD Z104275/0178
$$ >
$$ ##$PROSOL= no
$$ ##$PULPROG= <zgdc30>
$$ ##$PW= 0
$$ ##$PYNM= <acqu.py>
$$ ##$PYNMP= <proc.py>
$$ ##$QNP= 1
$$ ##$RD= 0
$$ ##$RECCHAN= (0..15)
$$ -1 -1 -1 -1 -1 -1 -1 -1 -1 -1 -1 -1 -1 -1 -1 -1
$$ ##$RECPH= 0
$$ ##$RG= 1824.6
$$ ##$RO= 20
$$ ##$ROUTWD1= (0..23)
$$ 1 0 0 0 0 1 0 0 0 0 0 1 0 0 0 1 0 0 0 0 0 0 0 0
$$ ##$ROUTWD2= (0..23)
$$ 1 0 0 0 0 1 0 0 0 0 0 0 0 0 0 0 0 0 0 0 0 0 0 0
$$ ##$RPUUSED= (0..8)
$$ 0 0 0 0 0 0 0 0 0
$$ ##$RSEL= (0..9)
$$ 0 1 2 0 0 0 0 0 0 0
$$ ##$S= (0..7)
$$ 83 25 26 83 26 83 83 83
$$ ##$SEOUT= 0
$$ ##$SFO1= 75.4752953008526
$$ ##$SFO2= 300.13120052
$$ ##$SFO3= 75.4752953008526
$$ ##$SFO4= 75.4752953008526
$$ ##$SFO5= 500.13
$$ ##$SFO6= 500.13
$$ ##$SFO7= 500.13
$$ ##$SFO8= 500.13
$$ ##$SOLVENT= <CDCl3>
$$ ##$SP= (0..31)
$$ 1 120 120 120 0 0 120 120 0 0 0 120 0 0 120 0 150 150 120 120.87 118.96 
$$ 122.27 114.95 150 150 150 150 150 150 120 150 120
$$ ##$SP07= 0
$$ ##$SPECTR= 0
$$ ##$SPNAM0= <gauss>
$$ ##$SPNAM1= <Gaus1.1000>
$$ ##$SPNAM10= <gauss>
$$ ##$SPNAM11= <Gaus1.1000>
$$ ##$SPNAM12= <gauss>
$$ ##$SPNAM13= <gauss>
$$ ##$SPNAM14= <Gaus1.1000>
$$ ##$SPNAM15= <Gaus1.1000>
$$ ##$SPNAM16= <gauss>
$$ ##$SPNAM17= <gauss>
$$ ##$SPNAM18= <Gaus1.1000>
$$ ##$SPNAM19= <Gaus1.1000>
$$ ##$SPNAM2= <Gaus1.1000>
$$ ##$SPNAM20= <Gaus1.1000>
$$ ##$SPNAM21= <Gaus1.1000>
$$ ##$SPNAM22= <Gaus1.1000>
$$ ##$SPNAM23= <gauss>
$$ ##$SPNAM24= <gauss>
$$ ##$SPNAM25= <gauss>
$$ ##$SPNAM26= <gauss>
$$ ##$SPNAM27= <gauss>
$$ ##$SPNAM28= <gauss>
$$ ##$SPNAM29= <Gaus1.1000>
$$ ##$SPNAM3= <Gaus1.1000>
$$ ##$SPNAM30= <gauss>
$$ ##$SPNAM31= <Gaus1.1000>
$$ ##$SPNAM4= <gauss>
$$ ##$SPNAM5= <gauss>
$$ ##$SPNAM6= <Gaus1.1000>
$$ ##$SPNAM7= <Gaus1.1000>
$$ ##$SPNAM8= <gauss>
$$ ##$SPNAM9= <gauss>
$$ ##$SPOAL= (0..31)
$$ 0.5 0.5 0.5 0.5 0.5 0.5 0.5 0.5 0.5 0.5 0.5 0.5 0.5 0.5 0.5 0.5 0.5 0.5 
$$ 0.5 0.5 0.5 0.5 0.5 0.5 0.5 0.5 0.5 0.5 0.5 0.5 0.5 0.5
$$ ##$SPOFFS= (0..31)
$$ 0 0 0 0 0 0 0 0 0 0 0 0 0 0 0 0 0 0 0 0 0 0 0 0 0 0 0 0 0 0 0 0
$$ ##$SUBNAM0= <"">
$$ ##$SUBNAM1= <"">
$$ ##$SUBNAM2= <"">
$$ ##$SUBNAM3= <"">
$$ ##$SUBNAM4= <"">
$$ ##$SUBNAM5= <"">
$$ ##$SUBNAM6= <"">
$$ ##$SUBNAM7= <"">
$$ ##$SUBNAM8= <"">
$$ ##$SUBNAM9= <"">
$$ ##$SW= 259.791539193003
$$ ##$SWIBOX= (0..15)
$$ 0 1 3 4 0 0 0 0 0 0 0 0 0 0 0 0
$$ ##$SW_h= 19607.8431372549
$$ ##$TD= 65536
$$ ##$TD0= 1
$$ ##$TE= 296.16
$$ ##$TE2= 300
$$ ##$TE3= 300
$$ ##$TEG= 300
$$ ##$TL= (0..7)
$$ 0 120 120 120 120 120 120 120
$$ ##$TP= (0..7)
$$ 150 150 150 150 150 150 150 150
$$ ##$TP07= 0
$$ ##$TPNAME0= <>
$$ ##$TPNAME1= <>
$$ ##$TPNAME2= <>
$$ ##$TPNAME3= <>
$$ ##$TPNAME4= <>
$$ ##$TPNAME5= <>
$$ ##$TPNAME6= <>
$$ ##$TPNAME7= <>
$$ ##$TPOAL= (0..7)
$$ 0.5 0.5 0.5 0.5 0.5 0.5 0.5 0.5
$$ ##$TPOFFS= (0..7)
$$ 0 0 0 0 0 0 0 0
$$ ##$TUNHIN= 0
$$ ##$TUNHOUT= 0
$$ ##$TUNXOUT= 0
$$ ##$USERA1= <user>
$$ ##$USERA2= <user>
$$ ##$USERA3= <user>
$$ ##$USERA4= <user>
$$ ##$USERA5= <user>
$$ ##$V9= 5
$$ ##$VALIST= <valist>
$$ ##$VCLIST= <CCCCCCCCCCCCCCC>
$$ ##$VD= 0
$$ ##$VDLIST= <DDDDDDDDDDDDDDD>
$$ ##$VPLIST= <PPPPPPPPPPPPPPP>
$$ ##$VTLIST= <TTTTTTTTTTTTTTT>
$$ ##$WBST= 1024
$$ ##$WBSW= 4
$$ ##$XGAIN= (0..3)
$$ 0 0 0 0
$$ ##$XL= 0
$$ ##$YL= 0
$$ ##$YMAX_a= 3486920
$$ ##$YMIN_a= -968743
$$ ##$ZGOPTNS= <>
$$ ##$ZL1= 120
$$ ##$ZL2= 120
$$ ##$ZL3= 120
$$ ##$ZL4= 120
$$ ##END=
$$ 
##$PARAMETERFILE=	(audita.txt, ASCII, E:/%E5%9C%A8%E6%89%80%E7%A0%94%E7%A9%B6/%E6%98%BE%E8%89%B2%E5%BA%95%E7%89%A9%E7%A0%94%E7%A9%B6/%E8%AF%BE%E9%A2%98%E5%AE%9E%E9%AA%8C%E8%AE%A1%E5%88%92%E3%80%81%E8%AE%B0%E5%BD%95%E5%8F%8A%E6%80%BB%E7%BB%93/%E6%A0%B8%E7%A3%81%E5%9B%BE%E8%B0%B1/150401%E5%BE%AE%E7%94%9F%E7%89%A9%E9%9F%A6%E7%8C%AE%E8%99%8E/919-150202/2/audita.txt, 0)
$$ ##TITLE= Audit trail, TOPSPIN		Version 1.3
$$ ##JCAMPDX= 5.01
$$ ##ORIGIN= Bruker BioSpin GmbH
$$ ##OWNER= nmr
$$ $$ D:\/data/pub/nmr/919-150202/2/audita.txt
$$ ##AUDIT TRAIL=  $$ (NUMBER, WHEN, WHO, WHERE, VERSION, WHAT)
$$ (   1,<2015-03-26 22:24:28.484 +0800>,<nmr>,<NMR>,<TOPSPIN 1.3>,
$$       <created by zg
$$ 	started at 2015-03-26 21:21:56.015 +0800,
$$ 	POWCHK disabled, PULCHK disabled
$$        configuration hash MD5:
$$        DF A6 11 CE 2A 02 50 55 3E 86 D8 82 5B AB EC 40
$$        data hash MD5: 64K
$$        C2 1F F9 6D D5 41 3B 10 0C 5E E3 77 9F 43 65 8D>)
$$ (   2,<2015-03-26 22:24:33.968 +0800>,<nmr>,<NMR>,<TOPSPIN 1.3>,
$$       <user comment:
$$        ICON-NMR User ID: pub
$$        data hash MD5: 64K
$$        C2 1F F9 6D D5 41 3B 10 0C 5E E3 77 9F 43 65 8D>)
$$ ##END=
$$ 
$$ $$ hash MD5
$$ $$ ED 2D C0 D2 2E F3 98 15 E8 26 62 FC A2 F8 D4 70
$$ 
##$PARAMETERFILE=	(auditp.txt, ASCII, E:/%E5%9C%A8%E6%89%80%E7%A0%94%E7%A9%B6/%E6%98%BE%E8%89%B2%E5%BA%95%E7%89%A9%E7%A0%94%E7%A9%B6/%E8%AF%BE%E9%A2%98%E5%AE%9E%E9%AA%8C%E8%AE%A1%E5%88%92%E3%80%81%E8%AE%B0%E5%BD%95%E5%8F%8A%E6%80%BB%E7%BB%93/%E6%A0%B8%E7%A3%81%E5%9B%BE%E8%B0%B1/150401%E5%BE%AE%E7%94%9F%E7%89%A9%E9%9F%A6%E7%8C%AE%E8%99%8E/919-150202/2/pdata/1/auditp.txt, 0)
$$ ##TITLE= Audit trail, TOPSPIN		Version 1.3
$$ ##JCAMPDX= 5.01
$$ ##ORIGIN= Bruker BioSpin GmbH
$$ ##OWNER= nmr
$$ $$ d:/data/pub/nmr/919-150202/2/pdata/1/auditp.txt
$$ ##AUDIT TRAIL=  $$ (NUMBER, WHEN, WHO, WHERE, VERSION, WHAT)
$$ (   1,<2015-03-26 22:24:28.484 +0800>,<nmr>,<NMR>,<TOPSPIN 1.3>,
$$       <created by zg
$$ 	started at 2015-03-26 21:21:56.015 +0800,
$$ 	POWCHK disabled, PULCHK disabled
$$        configuration hash MD5:
$$        DF A6 11 CE 2A 02 50 55 3E 86 D8 82 5B AB EC 40
$$        data hash MD5: 64K
$$        C2 1F F9 6D D5 41 3B 10 0C 5E E3 77 9F 43 65 8D>)
$$ (   2,<2015-03-26 22:24:33.968 +0800>,<nmr>,<NMR>,<TOPSPIN 1.3>,
$$       <user comment:
$$        ICON-NMR User ID: pub
$$        data hash MD5: 64K
$$        C2 1F F9 6D D5 41 3B 10 0C 5E E3 77 9F 43 65 8D>)
$$ (   3,<2015-03-28 09:04:07.218 +0800>,<nmr>,<NMR>,<TOPSPIN 1.3>,
$$       <Start of raw data processing
$$        ef BC_mod = 2 LB = 1 FT_mod = 6 PKNL = 1 SI = 32K 
$$        data hash MD5: 32K
$$        4A 65 9F 07 02 19 99 F3 79 BA 8B 26 19 AB 75 F1>)
$$ (   4,<2015-03-28 09:04:07.906 +0800>,<nmr>,<NMR>,<TOPSPIN 1.3>,
$$       <apk 
$$        data hash MD5: 32K
$$        3B E8 DB 1B A7 0B 4F C2 B5 01 AF A9 85 FF F5 BD>)
$$ (   5,<2015-03-28 09:04:08.437 +0800>,<nmr>,<NMR>,<TOPSPIN 1.3>,
$$       <abs ABSG = 5 
$$        data hash MD5: 32K
$$        B9 92 17 70 5A 62 69 AB 64 A4 F7 2B F2 22 72 BD>)
$$ ##END=
$$ 
$$ $$ hash MD5
$$ $$ C0 5B 35 23 C0 C0 2D 98 16 98 DB D9 3D 53 30 DC
$$ 
##$PARAMETERFILE=	(cpdprg2, ASCII, E:/%E5%9C%A8%E6%89%80%E7%A0%94%E7%A9%B6/%E6%98%BE%E8%89%B2%E5%BA%95%E7%89%A9%E7%A0%94%E7%A9%B6/%E8%AF%BE%E9%A2%98%E5%AE%9E%E9%AA%8C%E8%AE%A1%E5%88%92%E3%80%81%E8%AE%B0%E5%BD%95%E5%8F%8A%E6%80%BB%E7%BB%93/%E6%A0%B8%E7%A3%81%E5%9B%BE%E8%B0%B1/150401%E5%BE%AE%E7%94%9F%E7%89%A9%E9%9F%A6%E7%8C%AE%E8%99%8E/919-150202/2/cpdprg2, 0)
$$ 1 pcpd*3:180
$$   pcpd*4:0
$$   pcpd*2:180
$$   pcpd*3:0
$$   pcpd  :180
$$   pcpd*2:0
$$   pcpd*4:180
$$   pcpd*2:0
$$   pcpd*3:180
$$ 2 pcpd*3:0
$$   pcpd*4:180
$$   pcpd*2:0
$$   pcpd*3:180
$$   pcpd  :0
$$   pcpd*2:180
$$   pcpd*4:0
$$   pcpd*2:180
$$   pcpd*3:0
$$   lo to 2 times 2
$$ 3 pcpd*3:180
$$   pcpd*4:0
$$   pcpd*2:180
$$   pcpd*3:0
$$   pcpd  :180
$$   pcpd*2:0
$$   pcpd*4:180
$$   pcpd*2:0
$$   pcpd*3:180
$$   jump to 1
$$ 
##$PARAMETERFILE=	(format.temp, ASCII, E:/%E5%9C%A8%E6%89%80%E7%A0%94%E7%A9%B6/%E6%98%BE%E8%89%B2%E5%BA%95%E7%89%A9%E7%A0%94%E7%A9%B6/%E8%AF%BE%E9%A2%98%E5%AE%9E%E9%AA%8C%E8%AE%A1%E5%88%92%E3%80%81%E8%AE%B0%E5%BD%95%E5%8F%8A%E6%80%BB%E7%BB%93/%E6%A0%B8%E7%A3%81%E5%9B%BE%E8%B0%B1/150401%E5%BE%AE%E7%94%9F%E7%89%A9%E9%9F%A6%E7%8C%AE%E8%99%8E/919-150202/2/format.temp, 0)
$$ EDIT_PAR COMMAND FILE
$$ 
$$ DI_MODE         LONG
$$ ED_ENTRY        ACQU
$$ ORDER           FILE
$$ 
$$ 
$$ HEADER		"F2 - Acquisition Parameters"
$$ T_NAME		Date_
$$ 		TYPE	R64
$$ 		CLASS	ACQU
$$ 		SUBRANGE 0.0 50000000
$$ 		REL	"Date_=itodate(DATE)"
$$ 		INV_REL	"DATE=datetoi(Date_,DATE)"
$$ 		FORMAT	"%14.0f"
$$ 		TEXT	" "
$$ END
$$ T_NAME		Time
$$ 		TYPE	R32
$$ 		CLASS	ACQU
$$ 		SUBRANGE 0.0 1000000
$$ 		REL	"Time=itotime(DATE)"
$$ 		INV_REL	"DATE=timetoi(Time,DATE)"
$$ 		FORMAT	"%14.2f"
$$ 		TEXT	" "
$$ END
$$ NAME		INSTRUM
$$ 		TEXT	" "
$$ END
$$ NAME		PROBHD
$$ 		FORMAT	"%14.14s"
$$ 		TEXT	" "
$$ END
$$ NAME		PULPROG
$$ 		TEXT	" "
$$ END
$$ NAME		TD
$$ 		TEXT	" "
$$ END
$$ NAME		SOLVENT
$$ 		TEXT	" "
$$ END
$$ NAME		NS
$$ 		TEXT	" "
$$ END
$$ NAME		DS
$$ 		TEXT	" "
$$ END
$$ T_NAME		SWH
$$ 		TYPE	R32
$$ 		CLASS	ACQU
$$ 		SUBRANGE 0.0 1e8
$$ 		REL	"SWH=SW*SFO1"
$$ 		INV_REL "SW=SWH/SFO1"
$$ 		UNIT	"Hz"
$$ 		FORMAT	"%14.3f Hz"
$$ 		TEXT	" "
$$ END
$$ T_NAME          FIDRES
$$                 TYPE    R32
$$                 CLASS   ACQU
$$                 SUBRANGE 0.0 100000
$$                 REL     "FIDRES=SW*SFO1/TD"
$$                 INV_REL "TD = nextpow(SW*SFO1/FIDRES)"
$$ 		UNIT	"Hz"
$$ 		FORMAT	"%14.6f Hz"
$$ 		TEXT	" "
$$ END
$$ T_NAME          AQ
$$ 		TYPE	R32
$$ 		CLASS	ACQU
$$ 		SUBRANGE 0.0 1000
$$ 		REL	"AQ=aqcalc(SW,SFO1,TD,DIGTYP)"
$$ 		INV_REL	"TD=tdcalc(SW,SFO1,1.0e6*AQ,DIGTYP)"
$$ 		UNIT	"sec"
$$ 		FORMAT	"%14.7f sec"
$$ 		TEXT	" "
$$ END
$$ NAME		RG
$$ 		TEXT	" "
$$ END
$$ T_NAME          DW
$$ 		TYPE	R32
$$ 		CLASS	ACQU
$$ 		SUBRANGE 0.0 1000000
$$ 		REL	"DW=1/(2*SW*SFO1)"
$$ 		INV_REL	"SW=1000000/(2*(0.005+DW)*SFO1)"
$$ 		UNIT	"usec"
$$ 		FORMAT	"%14.3lf usec"
$$ 		TEXT	" "
$$ END
$$ NAME		DE
$$ 		FORMAT	"%14.2f usec"
$$ 		TEXT	" "
$$ END
$$ NAME		TE
$$ 		FORMAT	"%14.1f K"
$$ 		TEXT	" "
$$ END
$$ T_NAME		D1
$$ 		TYPE	R32
$$ 		CLASS	ACQU
$$ 		SUBRANGE 0.0 1e38
$$ 		REL	"D1=D[1]"
$$ 		INV_REL	"D[1]=D1"
$$ 		UNIT	"sec"
$$ 		FORMAT	"%14.8f sec"
$$ 		TEXT	" "
$$ END
$$ T_NAME		d11
$$ 		TYPE	R32
$$ 		SUBRANGE 0.0 1e8
$$ 		CLASS	ACQU
$$ 		REL	"d11=30m"
$$ 		INV_REL	"D[0]=d11"
$$ 		UNIT	"sec"
$$ 		TEXT	" "
$$ 		FORMAT	"%14.8f sec"
$$ 		NONEDIT
$$ END
$$ NAME		TD0
$$ 		TEXT	" "
$$ END
$$ HEADER		"======== CHANNEL f1 ========"
$$ NAME		NUC1
$$ 		NONEDIT
$$ 		TEXT	" "
$$ END
$$ T_NAME		P1
$$ 		TYPE	R32
$$ 		CLASS	ACQU
$$ 		SUBRANGE 0.0 1.0e10
$$ 		REL	"P1=P[1]"
$$ 		INV_REL	"P[1]=P1"
$$ 		UNIT	"usec"
$$ 		FORMAT	"%14.2f usec"
$$ 		TEXT	" "
$$ END
$$ T_NAME		PL1
$$ 		TYPE	R32
$$ 		CLASS	ACQU
$$ 		SUBRANGE -6.0 1e38
$$ 		REL	"PL1=PL[1]"
$$ 		INV_REL	"PL[1]=PL1"
$$ 		UNIT	"dB"
$$ 		FORMAT	"%14.2f dB"
$$ 		TEXT	" "
$$ END
$$ NAME		SFO1
$$ 		FORMAT	"%14.7f MHz"
$$ 		TEXT	" "
$$ END
$$ HEADER		"======== CHANNEL f2 ========"
$$ NAME		CPDPRG2
$$ 		TEXT	" "
$$ END
$$ NAME		NUC2
$$ 		NONEDIT
$$ 		TEXT	" "
$$ END
$$ T_NAME		PCPD2
$$ 		TYPE	R32
$$ 		CLASS	ACQU
$$ 		SUBRANGE 0 1e38
$$ 		REL	"PCPD2=PCPD[2]"
$$ 		INV_REL	"PCPD[2]=PCPD2"
$$ 		UNIT	"usec"
$$ 		FORMAT	"%14.2f usec"
$$ 		TEXT	" "
$$ END
$$ T_NAME		PL2
$$ 		TYPE	R32
$$ 		CLASS	ACQU
$$ 		SUBRANGE -6.0 1e38
$$ 		REL	"PL2=PL[2]"
$$ 		INV_REL	"PL[2]=PL2"
$$ 		UNIT	"dB"
$$ 		FORMAT	"%14.2f dB"
$$ 		TEXT	" "
$$ END
$$ T_NAME		PL12
$$ 		TYPE	R32
$$ 		CLASS	ACQU
$$ 		SUBRANGE -6.0 1e38
$$ 		REL	"PL12=PL[12]"
$$ 		INV_REL	"PL[12]=PL12"
$$ 		UNIT	"dB"
$$ 		FORMAT	"%14.2f dB"
$$ 		TEXT	" "
$$ END
$$ NAME		SFO2
$$ 		FORMAT	"%14.7f MHz"
$$ 		TEXT	" "
$$ END
$$ 
##$PARAMETERFILE=	(parm.txt, ASCII, E:/%E5%9C%A8%E6%89%80%E7%A0%94%E7%A9%B6/%E6%98%BE%E8%89%B2%E5%BA%95%E7%89%A9%E7%A0%94%E7%A9%B6/%E8%AF%BE%E9%A2%98%E5%AE%9E%E9%AA%8C%E8%AE%A1%E5%88%92%E3%80%81%E8%AE%B0%E5%BD%95%E5%8F%8A%E6%80%BB%E7%BB%93/%E6%A0%B8%E7%A3%81%E5%9B%BE%E8%B0%B1/150401%E5%BE%AE%E7%94%9F%E7%89%A9%E9%9F%A6%E7%8C%AE%E8%99%8E/919-150202/2/pdata/1/parm.txt, 0)
$$ 
$$ Current Data Parameters
$$ NAME         919-150202                
$$ EXPNO                 2                
$$ PROCNO                1                
$$ 
$$ F2 - Acquisition Parameters
$$ Date_          20150326                
$$ Time              22.24                
$$ INSTRUM          DPX300                
$$ PROBHD   5 mm PABBO BB/                
$$ PULPROG          zgdc30                
$$ TD                65536                
$$ SOLVENT           CDCl3                
$$ NS                 1000                
$$ DS                    4                
$$ SWH           19607.844 Hz             
$$ FIDRES         0.299192 Hz             
$$ AQ            1.6712180 sec            
$$ RG               1824.6                
$$ DW               25.500 usec           
$$ DE                 6.00 usec           
$$ TE                296.2 K              
$$ D1           2.00000000 sec            
$$ d11          0.03000000 sec            
$$ TD0                   1                
$$ 
$$ ======== CHANNEL f1 ========
$$ NUC1                13C                
$$ P1                 9.00 usec           
$$ PL1               -1.00 dB             
$$ SFO1         75.4752953 MHz            
$$ 
$$ ======== CHANNEL f2 ========
$$ CPDPRG2         waltz16                
$$ NUC2                 1H                
$$ PCPD2             80.00 usec           
$$ PL2                0.00 dB             
$$ PL12              15.80 dB             
$$ SFO2        300.1312005 MHz            
$$ 
$$ F2 - Processing parameters
$$ SI                32768                
$$ SF           75.4677490 MHz            
$$ WDW                  EM                
$$ SSB                   0                
$$ LB                 1.00 Hz             
$$ GB                    0                
$$ PC                 1.40                
$$ 
##$PARAMETERFILE=	(peak.txt, ASCII, E:/%E5%9C%A8%E6%89%80%E7%A0%94%E7%A9%B6/%E6%98%BE%E8%89%B2%E5%BA%95%E7%89%A9%E7%A0%94%E7%A9%B6/%E8%AF%BE%E9%A2%98%E5%AE%9E%E9%AA%8C%E8%AE%A1%E5%88%92%E3%80%81%E8%AE%B0%E5%BD%95%E5%8F%8A%E6%80%BB%E7%BB%93/%E6%A0%B8%E7%A3%81%E5%9B%BE%E8%B0%B1/150401%E5%BE%AE%E7%94%9F%E7%89%A9%E9%9F%A6%E7%8C%AE%E8%99%8E/919-150202/2/pdata/1/peak.txt, 0)
$$ DU=d:, USER=pub, NAME=919-150202, EXPNO=2, PROCNO=1
$$ F1=181.929ppm, F2=97.503ppm, MI=0.85cm, MAXI=9.50cm, PC=1.400
$$      #     ADDRESS            FREQUENCY         INTENSITY
$$                            [Hz]        [PPM]
$$      1      7494.5    12865.350     170.4748         3.87
$$ 
$$      2      7586.2    12810.478     169.7477         3.64
$$ 
$$      3      7608.3    12797.235     169.5722         3.76
$$ 
$$      4      8684.0    12153.560     161.0431         3.03
$$ 
$$      5      8978.5    11977.322     158.7078         4.21
$$ 
$$      6      9471.7    11682.192     154.7971         3.73
$$ 
$$      7      9778.9    11498.388     152.3616         3.56
$$ 
$$      8     13139.6     9487.389     125.7145         5.61
$$ 
$$      9     14495.5     8676.065     114.9639         3.62
$$ 
$$     10     14709.3     8548.115     113.2685         5.40
$$ 
$$     11     14763.8     8515.493     112.8362         4.91
$$ 
$$     12     15884.5     7844.897     103.9503         5.85
$$ 
$$     13     16016.8     7765.727     102.9013         5.56
$$ 
$$     14     18959.4     6004.910      79.5692         5.77
$$ 
$$     15     19219.5     5849.262      77.5068        14.83
$$ 
$$     16     19273.0     5817.241      77.0825        15.00
$$ 
$$     17     19326.5     5785.253      76.6586        14.81
$$ 
$$     18     19563.5     5643.470      74.7799         5.90
$$ 
$$     19     20076.3     5336.603      70.7137         5.80
$$ 
$$     20     21020.7     4771.472      63.2253         4.89
$$ 
$$     21     26391.5     1557.693      20.6405         6.38
$$ 
$$     22     26399.4     1552.929      20.5774         6.51
$$ 
$$     23     26407.5     1548.098      20.5134         6.60
$$ 
$$     24     26639.6     1409.212      18.6730         7.30
$$ 
$$ 
##$PARAMETERFILE=	(procs, ASCII, E:/%E5%9C%A8%E6%89%80%E7%A0%94%E7%A9%B6/%E6%98%BE%E8%89%B2%E5%BA%95%E7%89%A9%E7%A0%94%E7%A9%B6/%E8%AF%BE%E9%A2%98%E5%AE%9E%E9%AA%8C%E8%AE%A1%E5%88%92%E3%80%81%E8%AE%B0%E5%BD%95%E5%8F%8A%E6%80%BB%E7%BB%93/%E6%A0%B8%E7%A3%81%E5%9B%BE%E8%B0%B1/150401%E5%BE%AE%E7%94%9F%E7%89%A9%E9%9F%A6%E7%8C%AE%E8%99%8E/919-150202/2/pdata/1/procs, 0)
$$ ##TITLE= Parameter file, TOPSPIN		Version 1.3
$$ ##JCAMPDX= 5.0
$$ ##DATATYPE= Parameter Values
$$ ##ORIGIN= Bruker BioSpin GmbH
$$ ##OWNER= nmr
$$ $$ 2015-03-28 09:04:23.156 +0800  nmr@NMR
$$ $$ d:/data/pub/nmr/919-150202/2/pdata/1//procs
$$ ##$ABSF1= 229.9025
$$ ##$ABSF2= -29.91501
$$ ##$ABSG= 5
$$ ##$ABSL= 3
$$ ##$ALPHA= 0
$$ ##$AQORDER= 0
$$ ##$ASSFAC= 0
$$ ##$ASSFACI= 0
$$ ##$ASSFACX= 0
$$ ##$ASSWID= 0
$$ ##$AUNMP= <proc_1dnp>
$$ ##$AXLEFT= 0
$$ ##$AXRIGHT= 0
$$ ##$AXTYPE= 0
$$ ##$AXUNIT= <>
$$ ##$AZFE= 0.1
$$ ##$AZFW= 0.5
$$ ##$BCFW= 0
$$ ##$BC_mod= 2
$$ ##$BYTORDP= 0
$$ ##$COROFFS= 0
$$ ##$CY= 15
$$ ##$DATMOD= 1
$$ ##$DC= 0
$$ ##$DFILT= <>
$$ ##$DTYPP= 0
$$ ##$F1P= 229.902496337891
$$ ##$F2P= -29.915020377162
$$ ##$FCOR= 0.5
$$ ##$FTSIZE= 32768
$$ ##$FT_mod= 6
$$ ##$GAMMA= 0
$$ ##$GB= 0
$$ ##$INTBC= 1
$$ ##$INTSCL= 1
$$ ##$ISEN= 30
$$ ##$LB= 1
$$ ##$LEV0= 0
$$ ##$LPBIN= 0
$$ ##$MAXI= 17.49649
$$ ##$MC2= 0
$$ ##$MEAN= 0
$$ ##$ME_mod= 0
$$ ##$MI= 0
$$ ##$NCOEF= 0
$$ ##$NC_proc= -3
$$ ##$NLEV= 6
$$ ##$NOISF1= 0
$$ ##$NOISF2= 0
$$ ##$NSP= 0
$$ ##$NTH_PI= 0
$$ ##$NZP= 0
$$ ##$OFFSET= 229.9025
$$ ##$PC= 1.4
$$ ##$PHC0= -64.36463
$$ ##$PHC1= 69.82026
$$ ##$PH_mod= 1
$$ ##$PKNL= yes
$$ ##$PPARMOD= 0
$$ ##$PPDIAG= 0
$$ ##$PPIPTYP= 0
$$ ##$PPMPNUM= 100
$$ ##$PPRESOL= 1
$$ ##$PSCAL= 0
$$ ##$PSIGN= 0
$$ ##$REVERSE= no
$$ ##$SF= 75.467749
$$ ##$SI= 32768
$$ ##$SIGF1= 0
$$ ##$SIGF2= 0
$$ ##$SINO= 80
$$ ##$SIOLD= 32768
$$ ##$SREGLST= <13C.CDCl3>
$$ ##$SSB= 0
$$ ##$STSI= 32768
$$ ##$STSR= 0
$$ ##$SW_p= 19607.8431372549
$$ ##$SYMM= 0
$$ ##$S_DEV= 0
$$ ##$TDeff= 65536
$$ ##$TDoff= 0
$$ ##$TI= <>
$$ ##$TILT= no
$$ ##$TM1= 0
$$ ##$TM2= 0
$$ ##$TOPLEV= 0
$$ ##$USERP1= <user>
$$ ##$USERP2= <user>
$$ ##$USERP3= <user>
$$ ##$USERP4= <user>
$$ ##$USERP5= <user>
$$ ##$WDW= 1
$$ ##$XDIM= 64
$$ ##$YMAX_p= 523311692
$$ ##$YMIN_p= -6969844
$$ ##END=
$$ 
##$PARAMETERFILE=	(pulseprogram, ASCII, E:/%E5%9C%A8%E6%89%80%E7%A0%94%E7%A9%B6/%E6%98%BE%E8%89%B2%E5%BA%95%E7%89%A9%E7%A0%94%E7%A9%B6/%E8%AF%BE%E9%A2%98%E5%AE%9E%E9%AA%8C%E8%AE%A1%E5%88%92%E3%80%81%E8%AE%B0%E5%BD%95%E5%8F%8A%E6%80%BB%E7%BB%93/%E6%A0%B8%E7%A3%81%E5%9B%BE%E8%B0%B1/150401%E5%BE%AE%E7%94%9F%E7%89%A9%E9%9F%A6%E7%8C%AE%E8%99%8E/919-150202/2/pulseprogram, 0)
$$ # 1 "C:/Bruker/TP13/exp/stan/nmr/lists/pp/zgdc30"
$$ ;zgdc30
$$ ;avance-version (07/04/03)
$$ ;1D sequence with decoupling
$$ ;using 30 degree flip angle
$$ ;
$$ ;$CLASS=HighRes
$$ ;$DIM=1D
$$ ;$TYPE=
$$ ;$SUBTYPE=
$$ ;$COMMENT=
$$ 
$$ 
$$ # 1 "C:/Bruker/TP13/exp/stan/nmr/lists/pp/Avance.incl" 1
$$ ;Avance.incl
$$ ;
$$ ;avance-version (07/01/22)
$$ ;
$$ ;$CLASS=HighRes Incl
$$ ;$COMMENT=
$$ 
$$ 
$$ 
$$ 
$$ 
$$ 
$$ 
$$ 
$$ 
$$ 
$$ 
$$ 
$$ 
$$ 
$$ 
$$ 
$$ 
$$ 
$$ 
$$ 
$$ 
$$ 
$$ 
$$ 
$$ 
$$ 
$$ 
$$ 
$$ 
$$ 
$$ 
$$ 
$$ 
$$ 
$$ 
$$ 
$$ 
$$ 
$$ 
$$ 
$$ 
$$ 
$$ 
$$ 
$$ 
$$ 
$$ 
$$ 
$$ 
$$ 
$$ 
$$ 
$$ 
$$ 
$$ 
$$ 
$$ 
$$ 
$$ 
$$ 
$$ 
$$ 
$$ 
$$ 
$$ 
$$ 
$$ 
$$ 
$$ 
$$ 
$$ 
$$ 
$$ 
$$ 
$$ 
$$ 
$$ 
$$ 
$$ 
$$ 
$$ 
$$ 
$$ 
$$ 
$$ 
$$ 
$$ 
$$ 
$$ 
$$ 
$$ 
$$ 
$$ 
$$ 
$$ 
$$ 
$$ 
$$ 
$$ 
$$ 
$$ 
$$ 
$$ 
$$ 
$$ 
$$ 
$$ 
$$ 
$$ 
$$ 
$$ 
$$ 
$$ 
$$ 
$$ 
$$ 
$$ 
$$ 
$$ 
$$ 
$$ 
$$ 
$$ 
$$ 
$$ 
$$ 
$$ 
$$ 
$$ 
$$ ;$Id: Avance1.incl,v 1.10.6.2 2007/01/22 13:54:46 ber Exp $
$$ # 13 "C:/Bruker/TP13/exp/stan/nmr/lists/pp/zgdc30" 2
$$ 
$$ 
$$ 
$$ "d11=30m"
$$ 
$$ 
$$ "acqt0=-p1*0.66/3.1416"
$$ 
$$ 
$$ # 1 "mc_line 22 file C:/Bruker/TP13/exp/stan/nmr/lists/pp/zgdc30 expanding definition part of mc command before ze"
$$ define delay MCWRK
$$ define delay MCREST
$$ "MCWRK = 0.500000*30m"
$$ "MCREST = 30m - 30m"
$$ # 22 "C:/Bruker/TP13/exp/stan/nmr/lists/pp/zgdc30"
$$ 1 ze
$$ # 1 "mc_line 22 file C:/Bruker/TP13/exp/stan/nmr/lists/pp/zgdc30 expanding definition of mc command after ze"
$$ # 23 "C:/Bruker/TP13/exp/stan/nmr/lists/pp/zgdc30"
$$   d11 pl12:f2 
$$ # 1 "mc_line 24 file C:/Bruker/TP13/exp/stan/nmr/lists/pp/zgdc30 expanding start label for mc command"
$$ 2 MCWRK  * 2 do:f2
$$ LBLF0, MCREST
$$ # 25 "C:/Bruker/TP13/exp/stan/nmr/lists/pp/zgdc30"
$$   d11 cpd2:f2
$$   d1
$$   p1*0.33 ph1
$$   go=2 ph31
$$ # 1 "mc_line 29 file C:/Bruker/TP13/exp/stan/nmr/lists/pp/zgdc30 expanding mc command in line"
$$   MCWRK do:f2 wr #0
$$   MCWRK zd 
$$   lo to LBLF0 times td0
$$ 
$$ # 30 "C:/Bruker/TP13/exp/stan/nmr/lists/pp/zgdc30"
$$ exit
$$ 
$$ 
$$ ph1=0 2 2 0 1 3 3 1
$$ ph31=0 2 2 0 1 3 3 1
$$ 
$$ 
$$ ;pl1 : f1 channel - power level for pulse (default)
$$ ;pl12: f2 channel - power level for CPD/BB decoupling
$$ ;p1 : f1 channel -  90 degree high power pulse
$$ ;d1 : relaxation delay; 1-5 * T1
$$ ;d11: delay for disk I/O                             [30 msec]
$$ ;NS: 1 * n, total number of scans: NS * TD0
$$ ;cpd2: decoupling according to sequence defined by cpdprg2
$$ ;pcpd2: f2 channel - 90 degree pulse for decoupling sequence
$$ 
$$ 
$$ 
$$ ;$Id: zgdc30,v 1.8.6.2 2007/04/11 13:16:56 ber Exp $
$$ 
##$PARAMETERFILE=	(scon, ASCII, E:/%E5%9C%A8%E6%89%80%E7%A0%94%E7%A9%B6/%E6%98%BE%E8%89%B2%E5%BA%95%E7%89%A9%E7%A0%94%E7%A9%B6/%E8%AF%BE%E9%A2%98%E5%AE%9E%E9%AA%8C%E8%AE%A1%E5%88%92%E3%80%81%E8%AE%B0%E5%BD%95%E5%8F%8A%E6%80%BB%E7%BB%93/%E6%A0%B8%E7%A3%81%E5%9B%BE%E8%B0%B1/150401%E5%BE%AE%E7%94%9F%E7%89%A9%E9%9F%A6%E7%8C%AE%E8%99%8E/919-150202/2/scon, 0)
$$ ##TITLE= Parameter file, TOPSPIN		Version 1.3
$$ ##JCAMPDX= 5.0
$$ ##DATATYPE= Parameter Values
$$ ##ORIGIN= Bruker BioSpin GmbH
$$ ##OWNER= nmr
$$ $$ 2015-03-26 21:21:55.968 +0800  nmr@NMR
$$ $$ D:\/data/pub/nmr/919-150202/2/scon
$$ ##$BLKPA= (0..15)
$$ 3 3 3 3 3 3 3 3 3 3 3 3 3 3 3 3 
$$ ##$BLKTR= (0..15)
$$ 3 3 3 3 3 3 3 3 3 3 3 3 3 3 3 3 
$$ ##$DE1= 2
$$ ##$DE2= 2
$$ ##$DEADC= 4
$$ ##$DEPA= 2
$$ ##$DERX= 3
$$ ##$PHASP4= (0..15)
$$ 0.5 0.5 0.5 0.5 0.5 0.5 0.5 0.5 0.5 0.5 0.5 0.5 0.5 0.5 0.5 0.5 
$$ ##$PHASPR= (0..15)
$$ 3 3 3 3 3 3 3 3 3 3 3 3 3 3 3 3 
$$ ##$SHAPPR= (0..15)
$$ 1.6 1.6 1.6 1.6 1.6 1.6 1.6 1.6 1.6 1.6 1.6 1.6 1.6 1.6 1.6 1.6 
$$ ##END=
$$ 
##$PARAMETERFILE=	(uxnmr.par, ASCII, E:/%E5%9C%A8%E6%89%80%E7%A0%94%E7%A9%B6/%E6%98%BE%E8%89%B2%E5%BA%95%E7%89%A9%E7%A0%94%E7%A9%B6/%E8%AF%BE%E9%A2%98%E5%AE%9E%E9%AA%8C%E8%AE%A1%E5%88%92%E3%80%81%E8%AE%B0%E5%BD%95%E5%8F%8A%E6%80%BB%E7%BB%93/%E6%A0%B8%E7%A3%81%E5%9B%BE%E8%B0%B1/150401%E5%BE%AE%E7%94%9F%E7%89%A9%E9%9F%A6%E7%8C%AE%E8%99%8E/919-150202/2/uxnmr.par, 0)
$$ ##TITLE= Parameter file, TOPSPIN		Version 1.3
$$ ##JCAMPDX= 5.0
$$ ##DATATYPE= Parameter Values
$$ ##ORIGIN= Bruker BioSpin GmbH
$$ ##OWNER= Administrator
$$ $$ 2014-09-30 11:26:32.828 +0800  nmr@NMR
$$ $$ C:/Bruker/TP13/conf/instr/DPX300/uxnmr.par
$$ ##$ACB= 0
$$ ##$ACBTAT= (0..15)
$$ 0 88 72 50 0 0 0 0 0 0 0 0 0 0 0 0
$$ ##$ACBTBA= (0..15)
$$ 0 30 40 0 0 0 0 0 0 0 0 0 0 0 0 0
$$ ##$ACBTCTL= (0..15)
$$ 0 0 0 0 0 0 0 0 0 0 0 0 0 0 0 0
$$ ##$ACBTDI= (0..15)
$$ 0 70 70 72 0 0 0 0 0 0 0 0 0 0 0 0
$$ ##$ACBTDM= (0..15)
$$ 0 0 0 0 0 0 0 0 0 0 0 0 0 0 0 0
$$ ##$ACBTFHI= (0..15)
$$ 0 0 0 0 0 0 0 0 0 0 0 0 0 0 0 0
$$ ##$ACBTFL= (0..15)
$$ 0 249 250 8 0 0 0 0 0 0 0 0 0 0 0 0
$$ ##$ACBTFLO= (0..15)
$$ 0 0 0 0 0 0 0 0 0 0 0 0 0 0 0 0
$$ ##$ACBTOUT= (0..15)
$$ 0 0 0 0 0 0 0 0 0 0 0 0 0 0 0 0
$$ ##$ACBTPO= (0..15)
$$ 0 100000 50000 20000 0 0 0 0 0 0 0 0 0 0 0 0
$$ ##$ACBTPW= (0..15)
$$ 0 0 0 0 0 0 0 0 0 0 0 0 0 0 0 0
$$ ##$ACBTSB= (0..15)
$$ 0 1 1 1 0 0 0 0 0 0 0 0 0 0 0 0
$$ ##$ACBTY= <no>
$$ ##$AQSBDHW= (0..31)
$$ 255 255 255 255 255 255 255 255 255 255 255 255 255 255 255 255 255 255 
$$ 255 255 255 255 255 255 255 255 255 255 255 255 255 255
$$ ##$AQSBDID= (0..31)
$$ 255 255 255 255 255 255 255 255 255 255 255 255 255 255 255 255 255 255 
$$ 255 255 255 255 255 255 255 255 255 255 255 255 255 255
$$ ##$AQSBDNO= (0..31)
$$ 255 255 255 255 255 255 255 255 255 255 255 255 255 255 255 255 255 255 
$$ 255 255 255 255 255 255 255 255 255 255 255 255 255 255
$$ ##$AQSBDTY= (0..31)
$$ 255 255 255 255 255 255 255 255 255 255 255 255 255 255 255 255 255 255 
$$ 255 255 255 255 255 255 255 255 255 255 255 255 255 255
$$ ##$AQSBUAD= (0..31)
$$ 255 255 255 255 255 255 255 255 255 255 255 255 255 255 255 255 255 255 
$$ 255 255 255 255 255 255 255 255 255 255 255 255 255 255
$$ ##$AQSECL= (0..31)
$$ 255 255 255 255 255 255 255 255 255 255 255 255 255 255 255 255 255 255 
$$ 255 255 255 255 255 255 255 255 255 255 255 255 255 255
$$ ##$AQSECLS= (0..31)
$$ 255 255 255 255 255 255 255 255 255 255 255 255 255 255 255 255 255 255 
$$ 255 255 255 255 255 255 255 255 255 255 255 255 255 255
$$ ##$ATT19F= (0..1)
$$ 0 0
$$ ##$ATT1H= (0..1)
$$ 0 0
$$ ##$ATT3H= (0..1)
$$ 0 0
$$ ##$ATTX= (0..1)
$$ 0 0
$$ ##$ATTY= (0..1)
$$ 0 0
$$ ##$ATTZ= (0..1)
$$ 0 0
$$ ##$BACSAIR= yes
$$ ##$BACSCAP= 60
$$ ##$BACSDEL= 10
$$ ##$BACSFCM= no
$$ ##$BACSOPT= <>
$$ ##$BACSTY= <tty08>
$$ ##$BARPTY= <no>
$$ ##$BFREQ= 300.13
$$ ##$BIRDS= no
$$ ##$BMPC= 0
$$ ##$BMPCTY= <no>
$$ ##$BPSUTY= <no>
$$ ##$BSMS= 1
$$ ##$BSMSTY= <tty02>
$$ ##$CFASMOD= (0..7)
$$ 2 2 0 0 0 0 0 0
$$ ##$CFASMUL= (0..7)
$$ 1 1 0 0 0 0 0 0
$$ ##$CNFTXDR= (0..7)
$$ 3 3 0 0 0 0 0 0
$$ ##$COMDIG2= 0
$$ ##$CPDBTY= <no>
$$ ##$CRCOTY= <no>
$$ ##$DATSTAT= no
$$ ##$DIGI140= (0..7)
$$ 0 0 0 0 0 0 0 0
$$ ##$DIGIB12= (0..7)
$$ 0 0 0 0 0 0 0 0
$$ ##$DIGIB16= (0..7)
$$ 0 0 0 0 0 0 0 0
$$ ##$DIGIFA= (0..7)
$$ 0 0 0 0 0 0 0 0
$$ ##$DIGIHA= (0..7)
$$ 0 0 0 0 0 0 0 0
$$ ##$DIGIHAF= (0..7)
$$ 0 0 0 0 0 0 0 0
$$ ##$DIGIHRD= (0..7)
$$ 0 0 0 0 0 0 0 0
$$ ##$DIGIIA= (0..7)
$$ 0 0 0 0 0 0 0 0
$$ ##$DIGIO16= (0..7)
$$ 0 0 0 0 0 0 0 0
$$ ##$DIGISA= (0..7)
$$ 0 0 0 0 0 0 0 0
$$ ##$DIGISAF= (0..7)
$$ 1 0 0 0 0 0 0 0
$$ ##$DIGISL= (0..7)
$$ 0 0 0 0 0 0 0 0
$$ ##$DIGITYI= (0..7)
$$ 0 0 0 0 0 0 0 0
$$ ##$DIGITYP= (0..7)
$$ 0 0 0 0 0 0 0 0
$$ ##$DIGITZ= 0
$$ ##$DRU= no
$$ ##$FCUMEM= (0..7)
$$ 258048 258048 0 0 0 0 0 0
$$ ##$FCUPAL= (0..7)
$$ 3 3 0 0 0 0 0 0
$$ ##$FQMIX= 0
$$ ##$FUNCMOD= <>
$$ ##$GCUTYPE= 1
$$ ##$GTUTY= <no>
$$ ##$HFAC= 3
$$ ##$HPCU= 0
$$ ##$HPCUTY= <no>
$$ ##$HPTXLP= (0..3)
$$ -1 -1 -1 -1
$$ ##$HPTXPI= (0..3)
$$ 0 0 0 0
$$ ##$HPTXPO= (0..3)
$$ 0 0 0 0
$$ ##$HPTXTY= (0..3)
$$ 0 0 0 0
$$ ##$IF451= 0
$$ ##$IFREQ= 1
$$ ##$INTFPR= 0
$$ ##$IPSO= no
$$ ##$LOCKTY= <tty03>
$$ ##$LOCSWID= 0
$$ ##$M2FAC= 0
$$ ##$MASTY= <no>
$$ ##$MEMPRM= 0
$$ ##$MHFAC= 0
$$ ##$MXFAC= 0
$$ ##$NAMPD1= <2H>
$$ ##$NAMPD10= <>
$$ ##$NAMPD11= <>
$$ ##$NAMPD12= <>
$$ ##$NAMPD13= <>
$$ ##$NAMPD14= <>
$$ ##$NAMPD15= <>
$$ ##$NAMPD16= <>
$$ ##$NAMPD2= <1H>
$$ ##$NAMPD3= <X-BB19F_2HS>
$$ ##$NAMPD4= <>
$$ ##$NAMPD5= <>
$$ ##$NAMPD6= <>
$$ ##$NAMPD7= <>
$$ ##$NAMPD8= <>
$$ ##$NAMPD9= <>
$$ ##$NFCU= 2
$$ ##$NMRCH= 2
$$ ##$NMRMEM= 16384
$$ ##$NRCU= 1
$$ ##$NROUT= 1
$$ ##$PAMPF1= (0..15)
$$ 75 99 0 27 2 0 0 203 134 46 255 117 1 0 0 0
$$ ##$PAMPF2= (0..15)
$$ 0 0 0 0 0 0 0 0 0 0 0 0 0 0 0 0
$$ ##$PAMPF3= (0..15)
$$ 0 0 0 0 0 0 0 0 0 0 0 0 0 0 0 0
$$ ##$PAMPF4= (0..15)
$$ 0 0 0 0 0 0 0 0 0 0 0 0 0 0 0 0
$$ ##$PAMPF5= (0..15)
$$ 0 0 0 0 0 0 0 0 0 0 0 0 0 0 0 0
$$ ##$PAMPF6= (0..15)
$$ 0 0 0 0 0 0 0 0 0 0 0 0 0 0 0 0
$$ ##$PAMPF7= (0..15)
$$ 0 0 0 0 0 0 0 0 0 0 0 0 0 0 0 0
$$ ##$PAMPF8= (0..15)
$$ 0 0 0 0 0 0 0 0 0 0 0 0 0 0 0 0
$$ ##$PH4= 0
$$ ##$PHF4TY= <no>
$$ ##$POWCHK= no
$$ ##$PRAMD1= (0..7)
$$ 0 1048576 0 0 0 1048576 0 0
$$ ##$PRAMD10= (0..7)
$$ 0 0 0 0 0 0 0 0
$$ ##$PRAMD11= (0..7)
$$ 0 0 0 0 0 0 0 0
$$ ##$PRAMD12= (0..7)
$$ 0 0 0 0 0 0 0 0
$$ ##$PRAMD13= (0..7)
$$ 0 0 0 0 0 0 0 0
$$ ##$PRAMD14= (0..7)
$$ 0 0 0 0 0 0 0 0
$$ ##$PRAMD15= (0..7)
$$ 0 0 0 0 0 0 0 0
$$ ##$PRAMD16= (0..7)
$$ 0 0 0 0 0 0 0 0
$$ ##$PRAMD17= (0..7)
$$ 0 0 0 0 0 0 0 0
$$ ##$PRAMD18= (0..7)
$$ 0 0 0 0 0 0 0 0
$$ ##$PRAMD19= (0..7)
$$ 0 0 0 0 0 0 0 0
$$ ##$PRAMD2= (0..7)
$$ 0 0 0 0 0 0 0 0
$$ ##$PRAMD20= (0..7)
$$ 0 0 0 0 0 0 0 0
$$ ##$PRAMD21= (0..7)
$$ 0 0 0 0 0 0 0 0
$$ ##$PRAMD3= (0..7)
$$ 2 0 0 0 2 0 0 0
$$ ##$PRAMD4= (0..7)
$$ 2147483644 2146435071 2147483647 134217727 2147483644 2146435071 2147483647 
$$ 134217727
$$ ##$PRAMD5= (0..7)
$$ 0 0 0 0 0 0 0 0
$$ ##$PRAMD6= (0..7)
$$ 0 0 0 0 0 0 0 0
$$ ##$PRAMD7= (0..7)
$$ 0 0 0 0 0 0 0 0
$$ ##$PRAMD8= (0..7)
$$ 0 0 0 0 0 0 0 0
$$ ##$PRAMD9= (0..7)
$$ 0 0 0 0 0 0 0 0
$$ ##$PRAMLED= (0..1)
$$ 15 15
$$ ##$PRAMP1= <tty01>
$$ ##$PRAMP2= <no>
$$ ##$PRAMP3= <no>
$$ ##$PRAMP4= <no>
$$ ##$PRAMP5= <no>
$$ ##$PRAMP6= <no>
$$ ##$PRAMP7= <no>
$$ ##$PRAMP8= <no>
$$ ##$PRAMPTP= 0
$$ ##$PREPTY= <no>
$$ ##$PRESHLD= 0
$$ ##$PTS160= -1
$$ ##$PTSA2X= (0..7)
$$ 0 0 0 0 0 0 0 0
$$ ##$PTSF2X= (0..7)
$$ 309 309 0 0 0 0 0 0
$$ ##$PTSFMX= (0..7)
$$ 620 620 0 0 0 0 0 0
$$ ##$PULCHK= no
$$ ##$RCUCDS= (0..7)
$$ 4194304 0 0 0 0 0 0 0
$$ ##$RCUCFS= (0..7)
$$ 4096 0 0 0 0 0 0 0
$$ ##$RCUCSS= (0..7)
$$ 262144 0 0 0 0 0 0 0
$$ ##$RCUI2C1= (0..7)
$$ 78 66 0 0 0 0 0 0
$$ ##$RCUI2C2= (0..7)
$$ 0 0 0 0 0 0 0 0
$$ ##$RCUI2C3= (0..7)
$$ 0 0 0 0 0 0 0 0
$$ ##$RCUI2C4= (0..7)
$$ 0 0 0 0 0 0 0 0
$$ ##$RCUI2C5= (0..7)
$$ 0 0 0 0 0 0 0 0
$$ ##$RCUI2C6= (0..7)
$$ 0 0 0 0 0 0 0 0
$$ ##$RCUI2C7= (0..7)
$$ 0 0 0 0 0 0 0 0
$$ ##$RCUI2C8= (0..7)
$$ 0 0 0 0 0 0 0 0
$$ ##$RDCU= 0
$$ ##$RGTYPE= (0..7)
$$ 5 0 0 0 0 0 0 0
$$ ##$RG_max= (0..7)
$$ 46341 0 0 0 0 0 0 0 
$$ ##$RG_min= (0..7)
$$ 1 0 0 0 0 0 0 0 
$$ ##$RG_tab1= (0..255)
$$ 1 1.1 1.3 1.4 1.6 1.8 2 2.2 2.5 2.8 3.2 3.6 4 4.5 5 5.7 6.3 7.1 8 9 10.1 
$$ 11.3 12.7 14.3 16 18 20.2 22.6 25.4 28.5 32 35.9 40.3 45.3 50.8 57 64 
$$ 71.8 80.6 90.5 101.6 114 128 143.7 161.3 181 203.2 228.1 256 287.4 322.5 
$$ 362 406.4 456.1 512 574.7 645.1 724.1 812.7 912.3 1024 1149.4 1290.2 1448.2 
$$ 1625.5 1824.6 2048 2298.8 2580.3 2896.3 3251 3649.1 4096 4597.6 5160.6 
$$ 5792.6 6502 7298.2 8192 9195.2 10321.3 11585.2 13004 14596.5 16384 18390.4 
$$ 20642.5 23170.5 26008 29193 32768 36780.8 41285.1 46341 -1 -1 -1 -1 -1 
$$ -1 -1 -1 -1 -1 -1 -1 -1 -1 -1 -1 -1 -1 -1 -1 -1 -1 -1 -1 -1 -1 -1 -1 -1 
$$ -1 -1 -1 -1 -1 -1 -1 -1 -1 -1 -1 -1 -1 -1 -1 -1 -1 -1 -1 -1 -1 -1 -1 -1 
$$ -1 -1 -1 -1 -1 -1 -1 -1 -1 -1 -1 -1 -1 -1 -1 -1 -1 -1 -1 -1 -1 -1 -1 -1 
$$ -1 -1 -1 -1 -1 -1 -1 -1 -1 -1 -1 -1 -1 -1 -1 -1 -1 -1 -1 -1 -1 -1 -1 -1 
$$ -1 -1 -1 -1 -1 -1 -1 -1 -1 -1 -1 -1 -1 -1 -1 -1 -1 -1 -1 -1 -1 -1 -1 -1 
$$ -1 -1 -1 -1 -1 -1 -1 -1 -1 -1 -1 -1 -1 -1 -1 -1 -1 -1 -1 -1 -1 -1 -1 -1 
$$ -1 -1 -1 -1 -1 -1 -1 -1 -1 -1 -1 -1 -1
$$ ##$RG_tab2= (0..255)
$$ -1 -1 -1 -1 -1 -1 -1 -1 -1 -1 -1 -1 -1 -1 -1 -1 -1 -1 -1 -1 -1 -1 -1 -1 
$$ -1 -1 -1 -1 -1 -1 -1 -1 -1 -1 -1 -1 -1 -1 -1 -1 -1 -1 -1 -1 -1 -1 -1 -1 
$$ -1 -1 -1 -1 -1 -1 -1 -1 -1 -1 -1 -1 -1 -1 -1 -1 -1 -1 -1 -1 -1 -1 -1 -1 
$$ -1 -1 -1 -1 -1 -1 -1 -1 -1 -1 -1 -1 -1 -1 -1 -1 -1 -1 -1 -1 -1 -1 -1 -1 
$$ -1 -1 -1 -1 -1 -1 -1 -1 -1 -1 -1 -1 -1 -1 -1 -1 -1 -1 -1 -1 -1 -1 -1 -1 
$$ -1 -1 -1 -1 -1 -1 -1 -1 -1 -1 -1 -1 -1 -1 -1 -1 -1 -1 -1 -1 -1 -1 -1 -1 
$$ -1 -1 -1 -1 -1 -1 -1 -1 -1 -1 -1 -1 -1 -1 -1 -1 -1 -1 -1 -1 -1 -1 -1 -1 
$$ -1 -1 -1 -1 -1 -1 -1 -1 -1 -1 -1 -1 -1 -1 -1 -1 -1 -1 -1 -1 -1 -1 -1 -1 
$$ -1 -1 -1 -1 -1 -1 -1 -1 -1 -1 -1 -1 -1 -1 -1 -1 -1 -1 -1 -1 -1 -1 -1 -1 
$$ -1 -1 -1 -1 -1 -1 -1 -1 -1 -1 -1 -1 -1 -1 -1 -1 -1 -1 -1 -1 -1 -1 -1 -1 
$$ -1 -1 -1 -1 -1 -1 -1 -1 -1 -1 -1 -1 -1 -1 -1 -1
$$ ##$RG_tab3= (0..255)
$$ -1 -1 -1 -1 -1 -1 -1 -1 -1 -1 -1 -1 -1 -1 -1 -1 -1 -1 -1 -1 -1 -1 -1 -1 
$$ -1 -1 -1 -1 -1 -1 -1 -1 -1 -1 -1 -1 -1 -1 -1 -1 -1 -1 -1 -1 -1 -1 -1 -1 
$$ -1 -1 -1 -1 -1 -1 -1 -1 -1 -1 -1 -1 -1 -1 -1 -1 -1 -1 -1 -1 -1 -1 -1 -1 
$$ -1 -1 -1 -1 -1 -1 -1 -1 -1 -1 -1 -1 -1 -1 -1 -1 -1 -1 -1 -1 -1 -1 -1 -1 
$$ -1 -1 -1 -1 -1 -1 -1 -1 -1 -1 -1 -1 -1 -1 -1 -1 -1 -1 -1 -1 -1 -1 -1 -1 
$$ -1 -1 -1 -1 -1 -1 -1 -1 -1 -1 -1 -1 -1 -1 -1 -1 -1 -1 -1 -1 -1 -1 -1 -1 
$$ -1 -1 -1 -1 -1 -1 -1 -1 -1 -1 -1 -1 -1 -1 -1 -1 -1 -1 -1 -1 -1 -1 -1 -1 
$$ -1 -1 -1 -1 -1 -1 -1 -1 -1 -1 -1 -1 -1 -1 -1 -1 -1 -1 -1 -1 -1 -1 -1 -1 
$$ -1 -1 -1 -1 -1 -1 -1 -1 -1 -1 -1 -1 -1 -1 -1 -1 -1 -1 -1 -1 -1 -1 -1 -1 
$$ -1 -1 -1 -1 -1 -1 -1 -1 -1 -1 -1 -1 -1 -1 -1 -1 -1 -1 -1 -1 -1 -1 -1 -1 
$$ -1 -1 -1 -1 -1 -1 -1 -1 -1 -1 -1 -1 -1 -1 -1 -1
$$ ##$RG_tab4= (0..255)
$$ -1 -1 -1 -1 -1 -1 -1 -1 -1 -1 -1 -1 -1 -1 -1 -1 -1 -1 -1 -1 -1 -1 -1 -1 
$$ -1 -1 -1 -1 -1 -1 -1 -1 -1 -1 -1 -1 -1 -1 -1 -1 -1 -1 -1 -1 -1 -1 -1 -1 
$$ -1 -1 -1 -1 -1 -1 -1 -1 -1 -1 -1 -1 -1 -1 -1 -1 -1 -1 -1 -1 -1 -1 -1 -1 
$$ -1 -1 -1 -1 -1 -1 -1 -1 -1 -1 -1 -1 -1 -1 -1 -1 -1 -1 -1 -1 -1 -1 -1 -1 
$$ -1 -1 -1 -1 -1 -1 -1 -1 -1 -1 -1 -1 -1 -1 -1 -1 -1 -1 -1 -1 -1 -1 -1 -1 
$$ -1 -1 -1 -1 -1 -1 -1 -1 -1 -1 -1 -1 -1 -1 -1 -1 -1 -1 -1 -1 -1 -1 -1 -1 
$$ -1 -1 -1 -1 -1 -1 -1 -1 -1 -1 -1 -1 -1 -1 -1 -1 -1 -1 -1 -1 -1 -1 -1 -1 
$$ -1 -1 -1 -1 -1 -1 -1 -1 -1 -1 -1 -1 -1 -1 -1 -1 -1 -1 -1 -1 -1 -1 -1 -1 
$$ -1 -1 -1 -1 -1 -1 -1 -1 -1 -1 -1 -1 -1 -1 -1 -1 -1 -1 -1 -1 -1 -1 -1 -1 
$$ -1 -1 -1 -1 -1 -1 -1 -1 -1 -1 -1 -1 -1 -1 -1 -1 -1 -1 -1 -1 -1 -1 -1 -1 
$$ -1 -1 -1 -1 -1 -1 -1 -1 -1 -1 -1 -1 -1 -1 -1 -1
$$ ##$RG_tab5= (0..255)
$$ -1 -1 -1 -1 -1 -1 -1 -1 -1 -1 -1 -1 -1 -1 -1 -1 -1 -1 -1 -1 -1 -1 -1 -1 
$$ -1 -1 -1 -1 -1 -1 -1 -1 -1 -1 -1 -1 -1 -1 -1 -1 -1 -1 -1 -1 -1 -1 -1 -1 
$$ -1 -1 -1 -1 -1 -1 -1 -1 -1 -1 -1 -1 -1 -1 -1 -1 -1 -1 -1 -1 -1 -1 -1 -1 
$$ -1 -1 -1 -1 -1 -1 -1 -1 -1 -1 -1 -1 -1 -1 -1 -1 -1 -1 -1 -1 -1 -1 -1 -1 
$$ -1 -1 -1 -1 -1 -1 -1 -1 -1 -1 -1 -1 -1 -1 -1 -1 -1 -1 -1 -1 -1 -1 -1 -1 
$$ -1 -1 -1 -1 -1 -1 -1 -1 -1 -1 -1 -1 -1 -1 -1 -1 -1 -1 -1 -1 -1 -1 -1 -1 
$$ -1 -1 -1 -1 -1 -1 -1 -1 -1 -1 -1 -1 -1 -1 -1 -1 -1 -1 -1 -1 -1 -1 -1 -1 
$$ -1 -1 -1 -1 -1 -1 -1 -1 -1 -1 -1 -1 -1 -1 -1 -1 -1 -1 -1 -1 -1 -1 -1 -1 
$$ -1 -1 -1 -1 -1 -1 -1 -1 -1 -1 -1 -1 -1 -1 -1 -1 -1 -1 -1 -1 -1 -1 -1 -1 
$$ -1 -1 -1 -1 -1 -1 -1 -1 -1 -1 -1 -1 -1 -1 -1 -1 -1 -1 -1 -1 -1 -1 -1 -1 
$$ -1 -1 -1 -1 -1 -1 -1 -1 -1 -1 -1 -1 -1 -1 -1 -1
$$ ##$RG_tab6= (0..255)
$$ -1 -1 -1 -1 -1 -1 -1 -1 -1 -1 -1 -1 -1 -1 -1 -1 -1 -1 -1 -1 -1 -1 -1 -1 
$$ -1 -1 -1 -1 -1 -1 -1 -1 -1 -1 -1 -1 -1 -1 -1 -1 -1 -1 -1 -1 -1 -1 -1 -1 
$$ -1 -1 -1 -1 -1 -1 -1 -1 -1 -1 -1 -1 -1 -1 -1 -1 -1 -1 -1 -1 -1 -1 -1 -1 
$$ -1 -1 -1 -1 -1 -1 -1 -1 -1 -1 -1 -1 -1 -1 -1 -1 -1 -1 -1 -1 -1 -1 -1 -1 
$$ -1 -1 -1 -1 -1 -1 -1 -1 -1 -1 -1 -1 -1 -1 -1 -1 -1 -1 -1 -1 -1 -1 -1 -1 
$$ -1 -1 -1 -1 -1 -1 -1 -1 -1 -1 -1 -1 -1 -1 -1 -1 -1 -1 -1 -1 -1 -1 -1 -1 
$$ -1 -1 -1 -1 -1 -1 -1 -1 -1 -1 -1 -1 -1 -1 -1 -1 -1 -1 -1 -1 -1 -1 -1 -1 
$$ -1 -1 -1 -1 -1 -1 -1 -1 -1 -1 -1 -1 -1 -1 -1 -1 -1 -1 -1 -1 -1 -1 -1 -1 
$$ -1 -1 -1 -1 -1 -1 -1 -1 -1 -1 -1 -1 -1 -1 -1 -1 -1 -1 -1 -1 -1 -1 -1 -1 
$$ -1 -1 -1 -1 -1 -1 -1 -1 -1 -1 -1 -1 -1 -1 -1 -1 -1 -1 -1 -1 -1 -1 -1 -1 
$$ -1 -1 -1 -1 -1 -1 -1 -1 -1 -1 -1 -1 -1 -1 -1 -1
$$ ##$RG_tab7= (0..255)
$$ -1 -1 -1 -1 -1 -1 -1 -1 -1 -1 -1 -1 -1 -1 -1 -1 -1 -1 -1 -1 -1 -1 -1 -1 
$$ -1 -1 -1 -1 -1 -1 -1 -1 -1 -1 -1 -1 -1 -1 -1 -1 -1 -1 -1 -1 -1 -1 -1 -1 
$$ -1 -1 -1 -1 -1 -1 -1 -1 -1 -1 -1 -1 -1 -1 -1 -1 -1 -1 -1 -1 -1 -1 -1 -1 
$$ -1 -1 -1 -1 -1 -1 -1 -1 -1 -1 -1 -1 -1 -1 -1 -1 -1 -1 -1 -1 -1 -1 -1 -1 
$$ -1 -1 -1 -1 -1 -1 -1 -1 -1 -1 -1 -1 -1 -1 -1 -1 -1 -1 -1 -1 -1 -1 -1 -1 
$$ -1 -1 -1 -1 -1 -1 -1 -1 -1 -1 -1 -1 -1 -1 -1 -1 -1 -1 -1 -1 -1 -1 -1 -1 
$$ -1 -1 -1 -1 -1 -1 -1 -1 -1 -1 -1 -1 -1 -1 -1 -1 -1 -1 -1 -1 -1 -1 -1 -1 
$$ -1 -1 -1 -1 -1 -1 -1 -1 -1 -1 -1 -1 -1 -1 -1 -1 -1 -1 -1 -1 -1 -1 -1 -1 
$$ -1 -1 -1 -1 -1 -1 -1 -1 -1 -1 -1 -1 -1 -1 -1 -1 -1 -1 -1 -1 -1 -1 -1 -1 
$$ -1 -1 -1 -1 -1 -1 -1 -1 -1 -1 -1 -1 -1 -1 -1 -1 -1 -1 -1 -1 -1 -1 -1 -1 
$$ -1 -1 -1 -1 -1 -1 -1 -1 -1 -1 -1 -1 -1 -1 -1 -1
$$ ##$RG_tab8= (0..255)
$$ -1 -1 -1 -1 -1 -1 -1 -1 -1 -1 -1 -1 -1 -1 -1 -1 -1 -1 -1 -1 -1 -1 -1 -1 
$$ -1 -1 -1 -1 -1 -1 -1 -1 -1 -1 -1 -1 -1 -1 -1 -1 -1 -1 -1 -1 -1 -1 -1 -1 
$$ -1 -1 -1 -1 -1 -1 -1 -1 -1 -1 -1 -1 -1 -1 -1 -1 -1 -1 -1 -1 -1 -1 -1 -1 
$$ -1 -1 -1 -1 -1 -1 -1 -1 -1 -1 -1 -1 -1 -1 -1 -1 -1 -1 -1 -1 -1 -1 -1 -1 
$$ -1 -1 -1 -1 -1 -1 -1 -1 -1 -1 -1 -1 -1 -1 -1 -1 -1 -1 -1 -1 -1 -1 -1 -1 
$$ -1 -1 -1 -1 -1 -1 -1 -1 -1 -1 -1 -1 -1 -1 -1 -1 -1 -1 -1 -1 -1 -1 -1 -1 
$$ -1 -1 -1 -1 -1 -1 -1 -1 -1 -1 -1 -1 -1 -1 -1 -1 -1 -1 -1 -1 -1 -1 -1 -1 
$$ -1 -1 -1 -1 -1 -1 -1 -1 -1 -1 -1 -1 -1 -1 -1 -1 -1 -1 -1 -1 -1 -1 -1 -1 
$$ -1 -1 -1 -1 -1 -1 -1 -1 -1 -1 -1 -1 -1 -1 -1 -1 -1 -1 -1 -1 -1 -1 -1 -1 
$$ -1 -1 -1 -1 -1 -1 -1 -1 -1 -1 -1 -1 -1 -1 -1 -1 -1 -1 -1 -1 -1 -1 -1 -1 
$$ -1 -1 -1 -1 -1 -1 -1 -1 -1 -1 -1 -1 -1 -1 -1 -1
$$ ##$ROUTER= 2
$$ ##$RX22TY= <tty10>
$$ ##$SCMTY= <no>
$$ ##$SPECTR= 5
$$ ##$SY2FLAG= 0
$$ ##$TFXNUM= 0
$$ ##$TRIPLO2= 0
$$ ##$VTUTY= <tty05>
$$ ##$WBREFAM= (0..15)
$$ 100 100 100 100 100 100 100 100 100 100 100 100 100 100 100 100
$$ ##$WBREFPH= (0..15)
$$ 0 0 0 0 0 0 0 0 0 0 0 0 0 0 0 0
$$ ##$XFAC= 2
$$ ##END=
$$ 
##$DECIM=	6
##$DSPFVS=	10
##NTUPLES=	NMRSPECTRUM
##VARNAME=	FREQUENCY,	SPECTRUM/REAL,	SPECTRUM/IMAG,	PAGE NUMBER
##SYMBOL=	X,	R,	I,	N
##VARTYPE=	INDEPENDENT,	DEPENDENT,	DEPENDENT,	PAGE
##VARFORM=	AFFN,	ASDF,	ASDF,	AFFN
##VARDIM=	65536,	65536,	65536,	2
##UNITS=	HZ,	ARBITRARY UNITS,	ARBITRARY UNITS,
##FIRST=	17350.224853515625,	19.383539199829101562,	-10.560677528381347656,	1
##LAST=	-2257.319704532623291,	-13.086556434631347656,	-16.1297149658203125,	2
##MIN=	-2257.319704532623291,	-29.862318038940429688,	-1188.5838623046875,	1
##MAX=	17350.224853515625,	2057.271240234375,	1049.624267578125,	1
##FACTOR=	-0.29919195175170898438,	0.025715890502929689143,	0.014857298278808593953,	1
##PAGE=	N=1
##DATATABLE=	(X++(R..R)), XYDATA
-57990G53j0K6J52J58Nj32j29p8K9L9qLk9q1m4J2L6O3O5L2Qo5r5m0K2O2M5k2m2r7j77j33k9
-57957B99L8K1M2K2M6Q4J7j4NR7Q3q7o4N6M6K9K8n2r8KN0n5r3l7j7j4L3k7j16p4K2Q6J06J08
-57923E72k7p4o4q1m3M2Q0P0J13N0j20j27L2J43J07R1P2j6p5l8k2q2m9P0J45Q1n0n2j0m5j09
-57892E84j21k3J3k9k0K9J7O8M4m4l4k5pN0K3l6k4K4K7N5L5M4P5Kj6k5p5j4L5p9j22l0l1k9
-57858C41O4J00P4j6j80k75j00J02J00RN7J91J85O3n8j19l3P5M5J7k3pM4K9rj1L0kl4K2O0
-57827G41J7l9n3n6r2r3J6J04K7r1p8p1l1M9P6P7J06J12l6j72o1j1J6M3R7Q9m3o4l1M3j3r4
-57795D84q3l6LJ04J37O4ml7l7q1p7Mk1l7J2qj6k4oQ2J40J06kp4m5J9O6j5p2l7j3j6K2QQK3
-57759E41ll6%Qpm3NR1L5k7n5K2J30J14M3Lp3p1J5J0l4%pm0p9j43r8k8Kk1q1p3O5J0m4P4Q1
-57722B86Op1j15J2J28N2o1q0J5R4J14J27Q9k4r5j09n6o6o4o2j0M1K3j1j17j62r9N0K02K13
-57692B50K41J21q1n4j2O2P5P3L4JR9J60O7m9q9j20j15p6o5k9m9l5m4j13j14k7rq5K6J62J78
-57661C83O7l7M0K7k4l2m2p4m5j6O0R5J5M8L2k3PM6O4L1j9N2K4o9j50j06J9O6J4k6j32j36
-57629A59l5l8n1K7R9O5RRL2l8j08j03l8m6j1L1k9q9r9K3J73J19J37N4j01o4m1J4Q2J1m5o6
-57597D2m5j9j1J1N8J38P6L0J03J38%q7j53j84j70j02jR5J04R7J53K09J60L5j7r7j06q7J2
-57568C82O3K8K3k1J7K4l5mol0qm8q4j28p9L4R0R3Qr8j17o4O9J23PJ3%j15q9mO0M3j0n8q6
-57533go9M9J25J12Q1L3J02R9J6n1KN4J12P6o5o3n5j09j44j65r3P2M9J5N6K7p2p9l9M5J8k7
-57501A05k1%J3J1k9m3M3R3J4q3m6M1J18nj55o8J0j3J2R9J17Q2L0o5p0l6n9J9j5p9p8nM3N4
-57467C4l7k1O6K8j4J3Q8O7K3j3r3LJ24J20J8o5J7L4j32j91j30n6N7Q4J7KJ5O6Q3P7O6M6p6
-57434C20j51l5K4m3k0nm9j5Q3Q6k2j77p2O5O6J23O7J04J50Q6k1j12r8n4p2o9Q2R2M2P1k2
-57403D24r2j42q8J4pn1k9RK4K6J1j6M9J21K3q3j40k8J00L5k5q8l2m0j25j07m4kM3R8J3J4
-57371a35P9qJ4K2M9L9J9rn0q2m8L5O8Kj1M7L7m8l1J14J53J24J0j5j98l38j96J2J09P7J3Q
-57339a38Q2Pj05r6r2MR0O7P8J03J9PP7N6J0q0j32n3k7n4m2l4RM6J09J63J27L6p1p1j1M7m3
-57306H8j00L7M6rJ2p5j67j08J08K85J84Q8N0J9k4k17j85m9L0N6qk6k9l4k7L9J16L9m1L8N4
-57275A90j4r1r0n0j21j37k3O1O6L7p6j78kR3K5L1K6L0J13L4j32j88j11K4J40J65L7o2j07
-57246c10q9PJ14J66R8j3NN6nN5O4Lj75k68j73n6r9j01Q5J30%l0J28J38L7j5l7l9rj4Q1N0
-57214b16k7KK7j8K5P6%N0J12J48L3j03j16j18k3m5oK1j28o8O1O4mL7K12J15o5j12o3N1J39
-57183F1R6J07J42R9K0j01j67j97k83j95J9J24l8j04M2P8J18J05R4J3o2p1j9J0Mk0J8J4M4
-57154d9P6L9nn1L6R2L3Rk5j65j20j3M7JK7K7j15k08j04O7J34R6l4n2j8O8Q5M4n1q3p3k9P9
-57121b35J01O8O4Q4N5l8p3j30l0m4p8r0r9p1L7Q3J4l5l3l3j06q2L9J41K50Q9l6J34K40J32
-57091C18p8j16l5L4P0Q9Rj43k07j42p0k7Q0Q2j3L8P4Q3L2K0Q1nr7j10n3N7K11J02q5l1O6
-57060B34Lj20k14j10O1Q8m3n9P3j7r7qQ6N4n4j24j06m5J00J19M7Nn2k4Kl7q2P0J62K0r8j22
-57028b88N6R7l5q8j2P3o2j35j05j39p8J18J89K53K03Q9o4j14j37j84q2J5n3p7N3K47K03m
-57000f1p5j7K2KL4K6j7%J3L1lk8o8J3R2O6M3J6j47j28P6J23l2o0l8K6P6nj44j21q0j28q6
-56967e79L8M1J2L8L6nn2p1J6J02J8m8k5j2p8j75j22O9K70L25M7p5J7k4k2P8M6j4j0J3qn6
-56935b10l5J5o3j41p1L4m9j66j54J61L17J67L7Pk6r0o3o8o7O1O9lr4j31o0q7m6R4J47J10
-56905d05O5J38J50MQ6J03L4O3k3j80j24L0M2n1j14P7J53l5j27p9k7O7j1r0j16k4J64J92M8
-56876A0r8k41k91j13O1Q8J08R5L7L2p0j51j80j96q0L2J08J55R1J47J93P7k3k0J9o3j16L4
-56848c55J24R9N6j07j54n1Q3J38P6k9k8r7j56n0N5J64Q5j6O2J09J00P0J1j7J11J43P6n2q1
-56819C69l0o7j81j44p3j8r1m4k6m4P1J01P3o2p6J7K3l5Mpj93j76o5O4M8j7o2QJ43J62N8m1
-56787c11l1P6K5o7oM6R2J64J43lj37j46n9o5o6kJ23J27Km9m8n2OQ6ll7n0o5O9J35rj18j69
-56754c99k6J68J58j0n0K4J21J27j56l34j93M3K41J67n8j68j25m3O3R6J25J39R4k0j66j7Q0
-56727a19M5O2J08N9j3n4k1Lm5m1lk4j21o7R7J52J5j00kM8r7k41j94n1Q1Q6J7n0j32j25J8
-56696g09J32J87J51J7p8RM8l2o0k9J4O3L2j56q6J57K04J58k6j81j07n0r6m1O5R0Q1M0K4K5
-56666a54j2n7m4j58j87J5O8K0j1J5oon6n2P5Q2N1N4O7L8Q5J10J4j27j45P2J40Q4J35Q1o2
-56635A29r0O4J55Nq2j1J1P0L7q9m4k9l2J7k4q4o3J2K4k3k4K5m6r7Ll0j17m5L5O1J01Q5nn3
-56601a54K4M3p4k9P0J28J25m3j39j00M9J37J36K3n6J6p9j63j16m9pj11j06K4L6J7l4r2j7
-56572e41J67J72j8p8kK2p5l0j6r4j53j27N7J84J32M1k8o6nP4M8J5J10M0l4L1k7j21j12J2
-56542d22J17J45J14K2l4rp9j00j03j75l17l20J4K39Q5l3R7J14J68K39J19RK0O9K1n6j35j05
-56514b96P5J16P1N0m5l7j9l6k3m2m8k2K7k7j22j35n0j6m0O2J14Q6R6J37K10J55M7q4k11k02
-56484b09q1m1k8OJ15J84K8j66k08oP0jl8j3P3L7R8J13o0q7N0J64J04k1j46k45q1J2K7Qlp0
-56452d15l7J37J24K3K8K8J2j2j04k37j90M9J67J49O2k5j30j3J74J06m0%J17J04m3j23j26
-56425b15j22l3j8J4L3L9R0J33J36J25Q2p2j56k00j53k8Jqm5p7J2J73J24j9j3N0o9j82o2j7
-56395d77j26p3%Q6M7k4m9q2l9P0J64J83K2n9J8l3j56j6M9M0K15J77K7m7k0j3m2NJ21J71L
-56364A42j65l9J06J53J3j63j02L5M2k6j4K8J5j11j49n1O4J19LQMJ0j1o2oL1J19J06j9j4L
-56333F9j35j29j6K7n8o2L4N4L5J6M8L5R8J54M2l0q3l6K4n5p8r3q1q0o0m8k1p3kJ76J46J03
-56301g9N8J2n8L1J13n3j36j27k0Pq4r4N4R0Q9M6J4o2q2p2l2Q2P8j30j12L5O8J30K05Q5l2
-56270B4j04j64j34n9N4J57J01M0N3R6k0m2J9oq5n6P0J11P8k3j52j41L1R5K8pnJ0r0r9J9k3
-56238b24p1q2n0J3OL7J38K5j6P7J7j8J10J21k2k8R5j0j27j37p1M9k1j89k37r9J38J54K1J8
-56208c83P8J78K50J57q0j28NJ7m2j32j31k9QO9J96J58J3pj31k05p3l4%lL4M8j3n3j20o6k4
-56177d43r6k5Q5K0k8L4J00J09N4L3J9r0q0J3Q0K6rR2J04p0k08j85l1J43K34K58m2k22n9J18
-56147f6N3k4p7N2J21m8j38j23p3j3L7O1M5n0j87j61l9J75K93K30j2j58j11n5J99K97J05M6
-56119C79O5k8j60j15o6j07j63j71j37RJ13J40J46O8j0NM4n9j99l3nj1R6L4nn4n6k0m4p3P
-56088d10K6R9K22K27M3r9r2q8m8kO9Om2Q1J14Oo2j21p3M9J11Qj36j07j1Q3J39O3L5L1o0l2
-56056B9M1n3lL3k2Lp3m4M0L0Jj2j9r6j28o6m5m5o6k3O9J55J56O8n2l5Nlp0mN0L7J5mQ4Qq0
-56019a19L4kl5N4l7j28l5P1P4qr4l2Q5O8p9j57k2Q3Rn6qL7Q6O6p9j30m0M1O7Q3nm9m9n4m7
-55984d07l5O6J74J79M3r4j63q4l8m2n9k0L0J05M8j0j3KL2L6P3J06J02M6L3mm3q8j17j23l7
-55953c02N8Oj24j22j35j10Q0J12q0p6J59J64L2M9J4j04q1M3O7N3J4P6J64Q3Kq3k10l04j84
-55924g39n3Q0J40L7J77J49nk8pqL2J05R3M4L1j1m9m1j1L1j0l1j4m3j5O9K2m4OO2j8j08j24
-55891b81n3O6Q4J00J73J38L2j3%j3K8m6j68r0m1m8k9k0rQ0O2p1j11l9Q4J81J62O6J4m4o9
-55860A25p3r4j03O4J00L1p5j44k3J87Q7l6J8N9K6j4n3q9j30j73j48o3k1l1J29K70K44R3j45
-55831A8k26k7P9j0n3j3J11J27O1K8L7N1N1J2q0j5Q1p0j36j57j78m1P5m2o7j5Jk9O6J51J50
-55800f0n9j77r2q3o0J00J55P7P5QkM1l2K0K6r0K2J46M9M7M7j9k8o9l5oL1L8ml5j1n7j17l6
-55766a90n0j10j9J53J32O8M2j1M2k5m4j3J0O9Q0j5q3k4J4j2k6k1l4j13j53j71k3J69R7N1
-55736b10P7J37J75J00J4l9o1N4Pj86j18n7QO8K0o7q5rp9j29k4J5m3rJ45J78J26j1q9N5J98
-55705A61J09j8m0k2qo2q4j08j25RJ65J42J03Lj64m3K6p9p6j6m5l8k0j40j68N6J20qk6k1k4
-55674d41n3PJ50J50j7m3l5j8J02J73J32j12k84k42o6Q7L2r6m9Q9J12O9Q9L0J6O8M6m0m4j0
-55644a98k1P6J11rJ2j0j34n9N2J1Q4K05J00m8j18q1l7m1j12j55j2L7L7R9J57J62P0n4n5j1
-55614E8k1l7l0oO8J21l9j45j23j19j07j5M8J2%J9M4K2O9K28J48j46q0Q0P9M3Q4P1N6P7Mj3
-55582D50o3j01j90l01j80j01r6j7Q7J71J81P8J5r3j56p7k8J09J68J27O6l8k12j57J01J02
-55556a55oQK7K6P8K6q6m5nn4r2j51q7J0l2J0O6R3J85O9l9L2O6N8L4l0j4N0P4jj6K5J18R0
-55522C32n3j37j39n8j7j48k18j56NO0J19J74Q9N7P2q4j38j3Nr7M8J94J29R1J22O7K7L1l8
-55493C26k9Ml8j87k10j09K9J11J14J8q4q5qm8q2o0mnk7Ok8l0l5m1PK0J8M9J59R9po0j52j56
-55459e25m5k0N3J95K30J28j0q7q0j8k2M8J02%o9M8J07O4j46k21mR8Oq0j01l6K1Q3J11M3M1
-55428h6K5l2k2Qoj0JP3J30N7M7J6kL7o4k8ql2L1k0j16q6Mj7m3m8m3J33J79j6o2k1k8j5L0
-55393c4%l6RR3Q0m5j10j68j89p1O9J67N0p2o5oPp1n9N8P7J73J19l9j12m1Q7M2m9n7m3R8Q1
-55360e7r3j51j58j11l2J29J94P1n7j1J28J00J9m9n9M9J0j03j81o9j6j04k6J64J70R0O2J66
-55332G5P1rP8K1N7J27K3n4o7NJ9j00k08k00p1k4n9j6J87K60Q9q8j00k2OJ7M8L3j2r2j00J5
-55300i1J17N8n8l1L5l0j34k66j57L0n0k03m7J95K29J18p8j74m8%n5MP6J04N6J59K42K19L8
-55271B58j43j85p8Pkj5l6m1r3l7M9P6O0Q7O6Ol3K1K6o1m8N7J61J32rj30j75r9L4Q4K6Q2J2
-55238E9r9j27o8l1j4j9r7%kJJ4J5p%R8J70J58M0p1r1r7o6m4j08j04m3m0n5P6J71R2O2J5L7
-55204a75k8q3k9l0o9NPK8J31P9j07j48r6o1L8J14L5J5O3m0n9P5R1L3j1k1n7q1k6R5J98K13
-55172I9J4l3M1j8k07k02p6Q7J53Q6Q8J67J15J7j8m2KJ20k2q4p5j95k65k44r9O7J16M5o3m
-55142d30Jk3M4J49J56M0M8P9M2j4o5l2l4n2r6m1N2m6q6P6O1QQ1M9N4k1r8n4ON5M3j9m1k6
-55108a34l8N9J80P2j52k64j28KJ5j37n4K30J66m0q1m7P4Q5j6j17k3R7N3LMM5N6Q2J29J05
-55078B26Lj36j27R3J53L4l0n5j04r5j7o5j22K9J88J51O1p2q6l7k9pJM1J10P9m8j32m3R3M1
-55047I8N0j2r8J6L3l5j8J3k1J5mj11m9P9L8q1j51j04kO6J46J46J14m7j43q2PM6N4O9l9p0
-55015g7l7o3m2m6r4P8J38n0j16j41j45L2J31J10J11J44J19Q1pl3lm5j06p5R8J94J4j70j38
-54986a38l0K6l9l5M6K9N1j6p5J5J0o6k9N0P5rq0j59j42O3M4jQ2J26K3J3J47K24M5j34p1J5
-54954F0m6p6j22j22PM2R4K8j05j08j9O6N2J23M1r4k2J18L1l6J04J69P3l0p2o7o7p5m2j8M9
-54923f4J61K11K7j90k19j21j01l5J55K47J26n2o0M7Q8j2o5okj8K3j19j14N3P5L7J9Lj7o4
-54893A3j48j75j31o3rN8M9J62K65K13J04n4j51j23j1O9R2Q0j1m3o1N2O4r4j89j78r9L5P3
-54864b11lj47j35PM4J13Q6N2RL2J21J52q2j99j08mJ4O8K31K38M4j33j06l7m4j41m7J23M8
-54835a5j59k30r1M1J78J61rj09j44m8P8J19J9j02l2J54J87n0j28O1K24J25r2j04o7oK2L6
-54807A9L1P1J20N8j22k49j55J7N1k9p6p2n7M7J70J31J09Q4K2K6J2K6j03j57r3o6Q1K56K25
-54778C77P6j54k99j38J20J02pO4N1m4p3j42j80j05N3N1J42K12P7j14j19k6L9M9n2o9J8J0
-54750h1N9P1rJ6O6J43M8k1P5J13o5j25J4J5j4L0O3J2q0j55j72j79k22j32N8J34O6l7j4K8
-54720b95nkJ46K01J38R4Jj48k07k04r2K9J5M3Ln7kM2K3Om0m6j9J27J85J62O1m5q4j00j19
-54689a89r1jQ5J24O1m2o0J07J56Q8Q6J01Rj51j86r0M2k9o7L0k9p5R8J17L1J7m0o9j38l9J38
-54658fP3opr4j28o6J2J07J26J6r0p3K2l6j45m4R8J56O4l5j2L9M8n1o7J8O9K1Npk8o6r7j31
-54624c15j69j56m9M3L5R7J76J11O0M6J9k5K4m3j36l9J2K0K8J04Q1L5j7J1m2j26j72o4M3Q4
-54594c24R4m8o3O3pj37j21j6J15J01l5j00n4Q5P9k6K6mK9J39O3L9J25K15O6q6r0l4l6j07
-54564d9j64r7jL3O3J4q7r1j17n1QQLR0O9K8kL4J46J56R5Kj18k6J18Q9%n9pNM7J47R5K3n5
-54529C49j72k04j61r1N7j0l5J98J58r8j73j29j24P2K12J02Q0N7%p5j21l4rJ8qn1k7K1M4N3
-54499a01J37K25J22o6p4p7j62l0J29O7p5j30j05j02j80j89q5K04L56J75j7j17q0P2R8J59
-54473A54J84kq4j11r2J27J01r4j60r1J1m7p4q6qk8l5J32J38O5rj12n6P1N3ro3k7P8m3k15
-54442c32j68p3K0P7O9J8J88K80K17Q6j1o6j06m5l2r0m4M0PP1M7j59j40J05J62P3lJ2Nn5n0
-54411A03p2n0O1J87K25j8j28M1k5o2q1l6k7k1j26j90j24n3J05J17m9j46j99j45m1O6Q9J13
-54383d86K5n3L7J56J52J02o8j20j3O3R7m3j65j17nJ38K15J80J10M2j05j92j29p8o8N4P0J01
-54355a00J62j3j41n5r4k49j33J32J92J36J03Pm4o6q0o2o9pR5J11o2m0R7Q3L7L7ol1n8J1Q1
-54324b6M3%l3k2K6R2P0k8o4nn3p7J12P7q1%L8j3o7M1P8l4p2q1n0q7j23l9R5J54O7RO3J08
-54290A18J02M2np0j16j82j82m0O8J45K31J25r3r5n9QP0m9o5j21j01l0NO0M1j5m4O7O5o0j28
-54259c08j02O7J61J59J32L3j9J5JL3j2m4ok3r2m8N9rj0rK3P3j11j51n7MJ42J15P9Q0j8r9
-54227E8q3n9q1j58JJ26J04P6J30J48Q9j7r4j45j55kJ10o6j48o4k3j6n7n3J50J12o1k1Q2J1
-54197a06%R2J29q4k10k2R8J03Q0O3q8j27Lm2m0J18J51J00m1j66n0ln4q1j4J12O5pJ2o4p1
-54166a44%Pn5%Oj5n0K6N9K4PK9m8K5J70P6K6p4j37o8j0L9J0J6N1P8J33K15J49q7j73k09j14
-54133c8Q2J38N8n7q3j16o4J15J36J3j18j63j55n3L6n5M1R6l9r3Rl5OJ96K47J68Q8P3mk4j4
-54102C91j28k40o0L7j13r0PR4J82J65qj73j16q3j1L7M0J33M2K2R2L0k3j03J6J29P1PK1l3
-54072C35r3oQ0M5l3j36j78p4kP3R5K06J77nj18j41j34o3O0P9p4j50%J31M3r2j27m0o4j06
-54042c12j04N0J95J43k2j14j7l0p7rJ37K57J77J0j94k20j11J6J41J20L3n3j53j11k8%m7r3
-54014d16K0J10K4m8k1q6k1R0R9J27J14j2j33j27o6j2o9N9K22J54p2j01k4j2m3m9P7J23Q3
-53985a0j8O2J57M5p1j18j53p8L1M5J5J3J08Q1M8J7k9k3J09J69J02p1j22m2l5K2O5m9j08j6
-53955A46q4k69k30j4J42J82J39N9oMj9j65k08KJ09P7R0K0o4j16o2M0rP9Q7j2j42k99k68N7
-53925g34J65M9Jrn1n0J2J07L6L4O0K29K50J33k3k7p1k14j43l9M5J25O6K7K1p0j01OK3kn7
-53894b02p6l9k0L8R5J7l2L3L7jN1J12O0q7j28J1J46J29J02J14p3k04j22L0L8RL0j08k45o7
-53864c52J62J87M0o4qJ0K9q3r6k3n3l0m9K7Q6nm5Q9J51N0pjl3p5j05j37%P6N2N4Q8N0M5j
-53830B9o9q3q1L8J28J99Qr6K4N7lj25j18o9lk9jN6kn7J3J13O0l3L4J3j00m6R8J27l9j04n9
-53797a20n6jJ00J14j5j12j25j23j54l3K03K63Q2r7r2L0J14N5K9RP1J29J10R5M5n2m3o7j07
-53768B52q0q8j22j32p6r1j31K1N9Q3J33O3J1j6Q6J27J20Jj16j23J7Mj0m4j36j67n7O9P9L3
-53738b31R0R8N0K9n5j06j33n3J2J22J02n8l0P1nj67q8P1J91J33q0l9J3p2r5j44j50p7O4J53
-53708c84J61J81p0k07k9O2Q0K4k0n8n5jN9J00O5nl6j10o2q3l6R9J07J54J04J8m0j07j11p5
-53678b75nL8jl8LQ7J32R7l1pM6Qj36j66j07n4M3lm2J1N9m5o8M1R6M3O6R8N0n0j07k01j40
-53645e58N0J91J67Mm1o5m9j4M2M3k2ON5R5k2j31l5N6J12O7o3j62o6P9J07L8j9rR2J06Qj32
-53613g0q5Kj12j90k2R5J83L22L25Q6Jj11k25q0L9J5rq6m1J4J4r0o4j4m0j16q1Q6J03K2j22
-53582b51j49j2R6R9Nr9r5N0J40J24M6q1k6p2r8l1K3J6p3k6R9J43N1j07j37n1m9K0N9PJ9J17
-53550b43J16j7j5M1r1o3Ql1m0r0j21KJ06j3k4R3Lo6m5k6J36Q5j25o8K7L5O6Q4N5J13J03K5
-53518B0J02J32l0j32m9M7K9n1j24r3o4L4jj08m1J32P2m6j19J2J06R2R6m7j21kL2n0n1l8r3
-53487c54p7K2P2J17mr9n3L5Q6J75J86M0r7p8P2J44P1O0j5n6r0j52k44k04N5J70R8K4M1N5
-53457@J47J28o8j25q8J9M4M5O7P7K0m2j47j56o2O1nl2J17J35N5J25R2L7n7j15j21k5Q1j8
-53427A89j84j25J06J91J94J42qj15j31q6ll5J8P6J4q7l6j8l2mK5Q2m2q9o6j7Q1J11nj23j44
-53396a21q0m7q7l6R0R2O4J40J47L7j08j59j19N7O5j24q0J2L2M2k2j34j51n9J29O7j23m3J81
-53367c38K33P4o9m5p4m9nK5m9j29p8l0R9J64Q9L1j0K4J6%R2P5L5K0Kl5m6n3j31j00J10J77
-53335B5j5j87k77j04K9L7O4M3L3M7N1K0j3J13O8j21o2J0%j42j48l5p4k0K37L06K00Po7p0
-53305d5j1L6Kn9K2P8l0j72j69n6n6q6J4Q7k4p0P3K31J06q0j53p8j3m2l2J9J87K31J37J8j32
-53274f7j44o3L6O7m7j49m5J23N4k5K7J44J14j1kM8q8k27j50r4j8J29P2k3J0R3Q8M5O0P2O1
-53243I0n1j72r1M1J18J15K0m3m4m3j41m0J14K05K21P1j20k08j61j30j03j20j11k5J50J36
-53217c22Lo7l1R2J34O5l7n9J4Jq2n2K9Q9Q8R6J34N4k6k0ok1K7m3q9jMl9O4J31J36J19J07
-53184D92mp9n5j6j9M5Q0lj9n5r0O8P4J2m5j06q8j18j66r3j3J12Q1r2j55j06n6k4jj5j2L9
-53152d27J71J48j6j65q9JJ11K43K87K02J31qj24q7o1j9n9k24j90r9n2k3L2N4R8J96J53N3
-53124B37K3m2qnP%j11j01L0l2j74q5N3J32J6j7M8mj00j8N8M6l3j21r7k8J1J3O9O0l4j36o
-53091c49K5k3L9N7P0J74L12K50nj34p5o0r3j08r1k2j08j18n1p2O1J92K96J07r6r3p4k2O8
-53062E7J55J42r5k97j99P5O9m3l2n8k9K0L5j2L2M7P1Q6J33L7j24j58j33m3j0J22M1j32j80
-53033d23k6P8j0m6Nl2q0K9J76J66P1Q4O2j0J6N4Q8J05K3o4j00k4j9p9j09l1QM9M9j7o6M0
-53001c3K06J42p5k8M3l8p2j8j5l6r1q7RM4L2P2j0j06L1R4m1n7m4r5r9p4NK4K7J04J30Q9l4
-52968aj28r2O7K28L22K43J8j24k63l65k23O3K22J84P8O4M7o4j75k54j40P7K41J64M9R6J3
-52941C47j53j39q5l2J79K96L6j22j05j23j60n7N7k9m9nj9m9j3J34J63m8k69k50o1K7P8J04
-52913c47J10J21J3r8p6lK9J3n2m4L1K0JL1O2P8J05J31R3j2l1n3p0J1L6m0O6J24P5Q2L2j60
-52881B78k59q0J40J59N9j04r0L5J08M7n6j12r9j39j13O6J89K15M6l8M0J6M2k0k71j85l0J8
-52853a38L7kp0j05l6PJ72K40M2J2M6l6j44j85j26N0J45mo5J1j5M7K28K00L8M4Q5j36k87j92
-52823a37l0J02K11J36n1q3pq8j87k13n3J59K58K31Q4q2k48k90j67mP2R0M0j06j17P5K30K27
-52795E2J86J55M5j22k58j82j8N8L3n4o2N3R7J2O0O3p8m0k9O1J69P2q0j25qk5n0l0K7Ll4k8
-52763g7j11j84j66M0J19R5O1L2J1l2KJ13J27Q0M8R6L7j04n4M8k6j61r7l0j08o2R1K22J63
-52734A73m8j65j35k3J03J06J30q6k23j46m9O1Q1Qj40r6m2l0k9M3J63J39O0J66J66l0j66r5
-52706a04O7Q9rm7Pj1N1R2m1j17j99j37j3p1j05j8P5J38J14Q2J40J06l0n2j9k8j8m7J5J06
-52676A6R8k0o3Jj09j77n6K2l9NJ13J25M8J4K2l1m5P3O4J2mj9m7M4J24J00j8q4j65j65O5J07
-52644A1j4m1L2R6L1q4n7RJ7j7r3k7J24N6k2n8ONl6l7m0j3LK9n7l6Q8ll4mn9n2O6J40J31R2
-52608A52ql4P0M1L4L5j14j81q4K8O0N9R1J04P9J2q6r2k5O4O6O2J2m2M8J30J25kj38j53r7
-52577B16q3o8kK7JJ1N8q8j31J3J89J79N7N7pj63j73m4M5qK7Q0p7j13r5NP4jL3N6K2r0RL6
-52543E2o9j12p2l1p5j13r4m6J05J87J19J8M5M4m2r1l8O9K0p5n3N4J76J96K1o5pN8P0Lr4j35
-52511B5r5k2P8N5qm6j05qK03J81jj24j85j07J45K07J70J17n0j90k09j98o9J5j5J7Q1R8O6
-52482B6ln0l6m8l8ql8l6j4N3O8M1n2j96j50q9n6j05P3J94J62J79L8j05o6n7o7p6%J22J92
-52451a42L2n5K8ML6J06M3p2n9j0km2o8M0J35J98J46l9j34j70p7J6Q4J19o9j4J17J55J59l9
-52421D26j05r7j16j04o3m3m2q0q3k3MQ5J05J05J61K06J44j07j72p4J10J52l6j41r8m8j4o0
-52393hj29o8oO3M7J03J5n5m9J09J42M2L5r3j37j08j3Q5qj15q7o1M1J44J02K9j8K5J9%r9j38
-52361a91p7O9J53J18L2r3j29r9R4J34l8n7%J3k1o5l5j48j16qj1L6P9Q3K1j5jP3N7O8J7m9
-52329a06l8j00k5Q4j0j98j42N2J20Pn8kj9j0R0J12O3J12J56R3o4k53k46j52l9J35J57Q9O9
-52300a23M8J4J8Nl9o3m5j6j02j04N8J30J84J57K2j13j63j38oR5J07M7j5k5k3nQ7J42Q2K0
-52270B36O5N0q5j40n5K2k8j54k42j92qM6P8J21J75J00M2P7J22N2p8j33q0n7j01j31n4R5J44
-52241a13N1p8r5j02L3J43J88J03o7j68k03o9L3J8lk3n7o1K1J50P4j1n6j25q7R0J68Om4M5
-52211b39N0r4j59n7j2J5O5Q7Rj09o1m8O4K41K32M7p5p0m4n1L6P9J50J98J87J37J26O8o8j06
-52181E98j63k46p0P1o0j02k7O4O4q3j43j18q6j7J07J55K5j61j78j18j25p7Q6J77K7K0J2j12
-52153d80l0K9qO6M8J5qN1M8K6J0Q5K06R7M2R1Q9o3j38j05k7JQ9K42J68n2j90j56j46j01K5
-52122g6K8n9q9k1K9m0j00j43r0L5J25J81M7q0o4p4j19j64o3J85K11J71R9p5p5kP4J28MK4
-52092GM6k9k1Lo0m2mL3O9k6q0m2K0l0m8M1N4J23K26J08j1q9j21n8Ln0M4L3nL2N7k5l6O9R3
-52057B84Jp5j34j31j7l1m4j9M3M8J02Qn8No3j8J15N5n0j9Qm9j60n1N2L9K2l8q6L8J48K07
-52025A32R4mKk4m6r7j34m6J6m7M0L3j11j5J84J54O4P0k8j10J6M4K1l3RN7L8L0p3j21k3n0
-51993D2j10K4J47J11J4K6j0n8J0J2j0j8o8j65j21N2Rm4Om0j61j97m8O8J82K05J32O9Oj21
-51963e6j69o7R4J61M7q1M7R8n0j53j17K7J65O4j06j08n5k6PP5J26N4Q3O6j17j16L8Q9l4j84
-51933a98j41N9O2n0M0J05L0K3O8R3O4L4m0j49j67K8R9j10q8M8N9M3k8m6k0J0J13O2q7m4k4
-51902a52q9o6p8r0Lk6kJ37K60K47L2q5O0J77J37n3j54j15O7k7k65k30m0N7J45K02J28J04
-51874B84J09Q2Mo0o5k6L1Nr4j66j75p8J31J99J06j5j81k52j85p0oP0O4M9N0J91K60O1j16
-51845B07j08j8p8n5K7m7P3J58R8nj53j39m4o6j41j04rM8O0k7O5J32N5Rn4r8J7R7K24K24J30
-51814D78Nj16j22p9r6j57j37R6J90J19jn8p3o0l5L7K6q5k07j62M2J73J64J37M8k7L7L9m4
-51785A32m3P8N2n6j83k31j17N8L1L8K23J05j26j14j53k00r2k1Q4J93J74M6r3j17l0J19K24
-51758a9K81J83p3k71j33K0L0M0j4j37j14Q3J38R6j2r3j4l7o6O4J06l4o1M8N3L1j15j84j22
-51729c26R0J90J07J9p4r5J9N0rj11j53j03n6L0Q8P8K0J31J44%l7l0k8j6K8mp4r5lJ14J57
-51698E1M7q6o9n7p4j03oN6J01M9qM3J12J08K9j32o9R8R7p5j56j34r8rr8l5J30P3Lk7o4K0
-51666b83R5Q2m4o5l8l1R4N4L7O8L5L2m8o5j2l1q7q2r7j16J8J26J22J27J34m5j09k5o1j42
-51636c57Jo2j21K5Q5P0P6J57Mj35r9J14J81l0j14r9j42r6j04PJ79K23J97J15N2l0j26j04
-51608a33O8J65J34k7o2j23n7J00J15J18J29L1l5P1r4k74o7J32N7j51k27j74q9K2J09J05J15
-51581d2N3J6j3m7l4r1k28j85M5J01J65K86K29J5j35j15Q2P7k0n5j2J26J38lm4j08j49q1j26
-51552a55q6M7J7j1k4o2j5p0J5J56J96J78oj04Q5P8k5M1M0k1M7Pj59j61q4n9M2J30J65P8k8
-51521B52m9r2j29j52k12k5Mn8P2Q2lJ6Rj6l4K9J82J17K2K7J55J33R0O4j4k7o3j64j32j4p9
-51490il2L0K1p6j62j32K2J10J26J24J38M1j39j02l7o9p8O8J26j2j09j3J25J60Q0J5k4J1J44
-51461C47J50pj76p0P2ol7q6j39p3pO1N1%J39K18J12n3p8p6q6l3K8N5L4K6j8j72j92k8M6j6
-51429a4q6r1k9q6o0K0J11J68J23J36J10j5j66q8m6r6r9J3J41N3j9K0O8M0m0j8j2lm4m2K4
-51398b7Q5J17J21r2k21n7p1j56q5J1J1j4j8J1M5om4k0OO3M6J2%N8K07K40J21n3q0l1nl7j40
-51365cl8L8l4l2q0q2P2R1pK2N5M4J26N3j17j56n1P9J68J36L1Pl2k4KP3R4K4p6k12k54j18
-51333b01j1N1K0P5J30Q1Q0P3L6Jj6j03j83K7J84J01O9O0q0j15j6j14n3K7n3o0o9j53l1J42
-51303a01J47K6j26j68j01J76K65J43L9j3K2Q8Q8J00J8k04k03q2MQp0j16q7m2q9p4J18J85
-51275d9N2j3m1QJ01R4J71K11P6m0j00j57k32q7J57K18R4p1q7k5o0q0N5J04M8q4j48q%r3p
-51244GK10J39n2p1L5R8N9%l7j06k07j80j11N6J21Pk8mJ0%n8j40j09n9j3J0J23J24k3o8M5
-51213b22R8J3n2J8J21R2K3r4j11p7l1JlQ9J70J38O2k8j82o4R8J44J41J80J26k9r6K7J47p
-51183F92j80k06k29j44o8N1J50o6j48j50j69r2R3J52R3O8M9J1p8j74k53m4L25L79J78M4K7
-51156C11L0O6q7k26j48J4N7n8r8nM8R5K02J06Ln5r1j19j59J0J08J44K9q2P0J33j34k11l5
-51127h2J14J92J82k7j84j14o1j1N3P8J12Q1qr7j60j9J41L4J8k0j19q5m9q2o6o0r0p1N3J5
-51097c32oj4m9j6J25J44R5k0p4K6j4q2m6L7M0Q2J85J32JK2O4m5q0o0j19r0J0J9k3q1m9no3
-51064b86o4l4J0l4%J41J64J30O6O5J08Q8Jm0j52j74j39p6O0P9R6J45N3Ql9j19o0J43J86j4
-51034C12r1k5j2l2l6k1q0j63j30j16Q2K05J32N6q6j38L3K39J66j73k56j11PL9K7L2K1O0P
-51005e2k1R5J55P9m3n9p1j7O8K8p9j05n1K0P3K4o5m3j3M4Jm4OP5n1j36q1j1J42R0oKo1r7
-50971b04p7j09j22rJ40K14R2JrPl6o7O6K4p7j20l5K2q0m6J46J57J5No7j76r9J51K11R6N4
-50940F8j2j5n7j61j43RR8P3l3k3J08J20L9J1N7m6n7L4N9j9j37j93k03j88k1L8K2J6L8J85
-50910c33J32J09L9q1k9J38J46Q4O7p1j99q5Q2Q6P9J6M7P7R7P9q6j18j55j12l3m9p5j29o8
-50881c45L3lJ2N3M3M3J2P9J00M7m7r2M9M4L5J00L5j06j44j22JO6J00J19N3%m2p7j27j12k02
-50850c95j39M6P0P5N1P9J59P6j2P9P5K7J0o5n1J77K05Q7rkK2M0J26J24K5L2j7j72k39j89
-50820B95j54j53j4Ql6o2j49j30l4K6J24J46K26K16l5j18m2jJ66K96J28q7r0p7j8L1jj34q1
-50791B46l9k1L3k7j35j25r8q2R7J62J08J07Q5R1R4L3r0j78j32j70j03o3j3Jk1p8J9K05J93
-50762I9L4k1o0q6p4p1p0r6J3Q7M2n0m7K2M5J11M5k4j10j01PMj16k20k0K09K12J40R6P4M6
-50731A20M1J8Ll9J9O7M7J0NK5P8J41Nj22j3P1m1p8OM1l0j00r9n6p5r7j03n7o5n7j2L0M1Q7
-50697a89J84M4k23k09N6K01P6p8j51o1NO0J53J68O4m3n4j2J3n4j14K1Q9Km5l5p4l7M9O1N4
-50666g9O9P7L8o8p1l3k4kko2p9o3O3N4l9oJ37K10J52J12O6R9J28k9j24j54j60j57r6j15j14
-50635b72o7N7K87K58O5m0K9P0q2j82j9J18J19Jr3o1N7N3j21j73q2N3m2k02j12j0R9J50J05
-50606c7L7P3N4ol9oL4n7q9ol7o8M9L6k6p5q6K1P8N2Q6J80J22M0j6j10j22o2k9m5n5m1O9M0
-50572d1r1p2M7J13L3n1k2R9J67J64N3j23k30k13m6l5L3M1J54K17O0j07j95k0J47J83O6k5
-50544C06o6K2l2j0P4jn9N3J28P6j1p1o9l4p8j44p0L1po1K3R5J60J26J07Pk17k08L6J88M0
-50513C34j16j63j08j1Q0J06l8j31j18p6QK8j8j2j6qL4J60J24J21P0oK4L4j5j56k59r3J8r3
-50483b96j13R9K71K70P7m4j10k1lm3O5J13N2j2o6j23k9o8j46j41m9J46J70Lkj2l2PK6NN4
-50452D8R8l3j00j0qk8M1J88K23P8o3j28j77j48q5M9Q6P0N6J74J50J0jo8j70k00j42p4OP7
-50422h1M6k6n2j03l7R3J67L3k2k8n0j3o6q4K4M0o6j49l0Q1O7J17J17k6j48j28J29K22Rm3
-50392gN1N8Qn9m2J53J15L8J4%j6k0j0j79j42Q5J05q0k77k66p6J10Q1K3N5L6J23J05J16J67
-50362B69J29N8j15j47m1j26j31q6M7K05J62P3J7k4m9m9j02r8k1J7j0O0J61J69P5l9o9j9K2
-50333C38R4J4j89j28K6J7m4j7J5NJ0k0l3k9j01p3lL0Pn7r9n3O6J57J15L7mnpp0p4K3j3j30
-50299a95r8Q6J81J33O3p1r4j88k35j14jQ7N7P9P9j02j96k4R9P2J03J82R6mM7P0J8n3l3m8
-50269dj05oL6n5p8r7j7J39Q0j25j73o8kl9p5p6R7J66K1n1J2N4J30N8J6j6l6j4q0k8K5K2L5
-50236b54J6K0M6P1j9j32j30J5K13K34J93k2j72j04KQ1L1lK1o9j01L2O7K8m9j71k06o5Q3P3
-50206b71P6O4M1%J3J4j16MJ54J17k7r0K0J17K3o8k6M6J69K80J50j07j87j70j02J1M3k6r6
-50177E6j77r8N8Q6J0j12j05J7O7J10J7J0L7Q7J28L2q5n8K5N1j1k02k62j14o1j13j13K1J65
-50148e34K27K52K23R7m1p7j07j6qLM7L6l0k9PJ39J02l3j40j32j42q4J40J77O5M3m3j72k47
-50119b77k59j05P5J21Q1J09P6OM6J37R8J2q1q5p3j15m2O4j2j51nJ52J07j7j23n2L1P0J22
-50090i0J65J13j1q6LJ22N0j7M5N6K0L1P8J5j57j82j93k11k0J81J40P5P0k7j26k27j55L1P3
-50061b34R3Q8J26J32P4LjMJrj13j40j16m6P8J02J09k8r9m2m5J23J90Qn4K0n3j49k10k56j6
-50030d60J74J30Kn3J8M6M7M0Nj8j3M8K08K05r8k11j28m3j6N7N2o3j5Pj1MK1J61J40L9o0m2
-49998A73p8q4PpL9K05J39mj41j46m2j2o3p0j6K4P8Oo7o6L7M8l9RO0N0J21O4o4q8J9J34m3
-49965A83k17p3Qr5j70o8J79L19J05j25j38m8l7m5o3o4L1J60K09M5j41j33o1k0M8J11J06R5
-49937A01L6m6j65n3O6MK9J1j48j42m6r4q8P3J94J35n9j39n4Q5J85J54J06N4N8n3n5n8oJ9
-49907A04QL9K9P8M5mm3m1K1M4M0O2j4j23j27j24j58j06k8Q6J14k6j29r2M8J36J67J10M3n6
-49877A03l9O2Q1L5Q2O1j8m9j01r5p9QQ5N5nk3l2k4j11p7Q7Q0n3p4r1n7K0L3j2r6j16m9J04
-49844c05J66P3J28J55N9n5l3L8J53J26O9P3Mr9k38k42j14rPq3r9N2J40J05Q5J8Qpn8q0m1
-49813dj6MO1J81J00n8j09l3P1L2n5l1N6pj54o4M3J57K54J37m4m2j5k12k57j87j51l7j6k5
-49783d21rR5J39lr3r7K1J49J94J61M5k3o1PL5k7J3m1j53o7O4J07J44R3L2j09j18pJ7j30j84
-49752b27p0P7P8k1LrJ21J51J03j0j17n4%ln9q3kR8J19J05J2n5K2J8l4q4j06o1n7m4N4N7O6
-49719a2O6J9k8l0L9J5l9j6j2m7K4M5K0nj52k13l5J10J59J46N8o2m8L2rl1j7P7J17J6K4Nn3
-49686A63j46q0N2R2J0q1j72j88k8Q3J33J6m3M8J1p4n2m0L5J23M4j04q3M5J54Q6mj5M6O0n0
-49655D1j43j39n0O6J35J24P7O5j3j07o4m6o7q0j12l8M2P2j5k2N2O1P6O6nj0O5O9q2j36j9
-49624a37J37K22J33J9m0J9k7j40j48j02j1P1K9M8R0K5n6NL5L5R5l7j42j13r8o5l5M7R8O1
-49594A8Q6N3j53k30k4J33J17P0L7JP6N2k8l5k1l7l0o1L7K29J47k2l4p2j11j10j14M0J77J45
-49564C36m7j63k30j82lJ14M0Ol9j51k31r9J14J33J9k49k78m8J78K50J60Q1R3J62J69J0j10
-49537C5RJ8J3M7M6j13j45l7ro4j00Q7K40N8j86j86p7p0N4J74P6k7N4N6jML5L8J8PKM0J02
-49504A98J5K7P2jpM2k8l1Op6j23j12j41j19k9J18J91J46Q0J23L2r7p6M0J0r6MR9J0j00n5
-49473A22M7J17J24J5m7k8j17j17m0j1k9o2oj0P5Q1q5j34o2n5o7p1q3j18j2K36K44O8M9Q0
-49443A04L3o0q9lK7N5L2O5M4j07j77j17NN3l0l9J9r2n3Q7J33J20N0J5m2o6l0J11J26n9q7
-49412B8O3R8J06j5o0P1J24N9p9j6K5j47k02j17l9Q5J72R2p3j69q4L5P7m6j53j01k7j00j11
-49383e04M3Q5M4m4r2j12k0Q6M8N1L2N3O0k6J9N2j09n1R6J08J17o8k64k26n2J53J21M5J12
-49354b43J53J41K8Rm4j59j59N1J71J16o1j27O6J76P3j0PL8n6q7n8J01J63M7K4p3j88j26K0
-49325gP0pj61r2l8j3L0M5o2m9K3p5p7N3J62J44k9m2l6l1mP5n0r8m4l6O4K22J78N7K4r5q5
-49292A6J6N5L8N4J32N1M5o6j90k05j51J15P6M9J28P7O4L5j18j00p0j00k8j4J2N1Np5JJ03
-49262FK2l0p3j02l0o2n1n1K8J25J16O2j8N8J35P0o1j38r6K8M9j3J6R6Q0M3K1l6j5l4j42r3
-49230i0K7R9K5K5Pj12j29M8K16K55J81R8q7l13k18j27OJ94J71Jj1Q4K5%l2j1k7j16j05p8
-49200Fk4k7Q3J21o2j91j90q1M0P2Q0J37J17N8M2N9L9J13K34O8j08j39j71j18M1P0k9k4K3
-49171B39M9N0N1n1k54k36r8K3J35J44k0j30k4J7j7O7M6m3L8P8J2p7o4J%m5R9J25N3Q8K0l4
-49139B42Oj00j30KJ22J30J23R0j34j63p3k1K1m8k9R7M5m8j22r4p6q3o2J18K85J34kn7p2j6
-49109H5R0J13n9j26K2J12J00R2M1o7j24j66k1J44J57J41Q2J4k4j3M0l2j86j94l3O6R4J30
-49081D78J05kj6j6n2j21m7K6o0l3LP2K4o6j29j74j67oJ13J55J56jl0j06j31j04k0o4n5Q3
-49051a85J94J51J03M5k5n2p3o6m8n1o0l8p4K4L2p5p8P8J85J47J29M3l5j08q0K5J7R0N8m6
-49021B27l7L3O0J1k4rk1o0r1n9m3n4oN1N2N0Jj40j84j09k6J2O7L6o1rL4N1J66K44Q3O0L2
-48988C37m8km6q9n4K6J97J57p7j66j24m0JL5P9K9j16j48KN9J9J01J14j6j54q7qP1J08j9j6
-48957A25%n3m5O3J96J83P8rp7j18k37l17p1J71J70M1o0r6r3k6R5J34kn1q4o4m5RN3J5P7J31
-48925I3R1J0PQ6P4N8R1K2p9r6m5r7j10n0qRp6j24l9m6k6J02J72N8l5k4J4Q5K0nm5l7Q0J41
-48891B71N0p0j53j28k6J28J39N8l7n1O0N3R1J04n3k01r7J7N3L2r3k20j02J20J61j3j70k18
-48863b95r5R3J41J25O7J58R9j15j84k8J35O0K2m0o6J22J79J19P4l4r8qN5J1m9j1L5%m8RN3
-48832D86o1j78k47n8J23J01J21J76J47Q2L1q5j25q7j10o8O6Kp2lO7J54J69j4k41k65j45n9
-48804i3k5l4K6M1O9J74P7p8o8j27k57j11M2Q8R5N7N7J05J84J19l9Pl8j28j06L2J16l6j58
-48775ij00m7M5K01J51K0qO6J24Q2j59k63l1L8m2MJ1NO3K5m1L5J47J66j1p1K2O9M7o5p2o3
-48743C39j47p5J9N5R4L2q5o1p4o0LL1k8m1J0K4L3J4J19K42K26R1on2m1L7Nj26j76j33r5j43
-48711C1j07OM0L5N0lLP7lj37j02J24N3j0l8j48j21oJ28J92L6j20j62j50l7L1J08J81R4J6
-48681F1Jn1lM1J6oqn1N3J65K3p6j8P9O9R1J17J5p6j46l3L1o7PQ6P2L9n5k31k41n3l0mM0J7
-48646a26P8R2j4QO7P6P6K4k0Q0J34M5p3l1L1M4j3m0P6J9j24j59l4k9n5p6NL8L9J49J17p4
-48614C30j70r1K5K5J0L2P7J47J47l5l44k87KJ13N5k9r5o0nl0K8J5m9J08J19l3mO8J6j9j9
-48583D7r7o9R8J42rk1M0Lj07m7P4J3j4k2m0l5K9L4QJ54K18O6j88j53j8k4r1k9N4L8J00L8
-48551A92o1l2J03P0p7n5j9k1Qp1n0Q1K7r6k5N5J09P2r7r1M8O9J16R2k8j07q4m9j06M8Q4o5
-48519D0p6l5l3q2j38l6J08J47J79J15j2q7j10l2N7L0m8jM3m5j4Q8Q5n6j07o9M2R2k8j69p0
-48488b22O7J96K17O9Jj24k32j67p8M3J10J21J32N6n8r1q2o6oJ58R7j0r8n0N6k5q0k7P6j3
-48458c0j17p1L0J55J56l1j34j42j00J07J79K3m2O1J44J08P6j8j51j89j18O9N2L6M6N4K25
-48431C78K29N0q8j71j38j08l5n5o1j15j55l4R9J42Q0j2m9j50j75j33N7J41J09J56J88J31
-48405B81L4n0n6oR8J05nj07q4m2m4n3o7p0n4M4N1R5Q2l5j3O5J70J69J4r7q3KJ13O1j07j32
-48373B79P4J9j42k05j11R4J67J37J11R4l3j46k16j55p4r5m9J78K01J6j0r1j86m9L5N1K0K9
-48345e7j01j76m5J11J04kN0K09J80R4N3mp2o5J1k4j06m1R8J69Nr5l5%k0j7o0o8n3l3J7O1
-48313H8P5l2k28k66j07O6J72J64J38O5o1l1O3N6J8P3P8o7j85n5L6j38j77j0O7J50J84J58
-48285B94J46J44K5n9j08j04j21l1K6M2R8P1l9k12k79k35l1M1m6PJ11J38O8K9j39j85r4j7
-48257d60j7K2O6N0J35K21J37JJ4J16P7l3m8P7R8R4p1k29j91j19n8J7J78J90R1Kj03j7J42
-48228C82P5n6j29r7QO9j3p1n6j7J21K37J39o7j19J0Q7O0m3j12l3j1k9r1j04o4p6q0M0J65
-48198A25K33J87L5r9k35j85q9k3o6n1P0N8M9R1N7RK8P7P7m0k1N9R7jj35KN3o6p9r2q2r4j24
-48165a75L2Q3R6J91J36K8j5n5m2k7o2j4J01J01J54P1m1j52j19qN6J09K7j63j81j7K00K46
-48137E60J12L3l1q6j01j51o7O4Q6pq3n7p7j68j08n4l6M0J27R3O6j1o2n5J6Q6n8j61PJ12J62
-48106A91J61jm3O4L1j26r1J2J09j2j16j34j07m8M4J20J28P0ml2l4r7m8M0J28J68Q4J4k5k7
-48076D19p2j27o7M6J8nJ2Q8Q5p2j16p5kl7k7J1K2M3Ok7K6P6N2K3n9j67j00J8k8j34q1j2k1
-48043b84m5l0PK6L0J08J67Q4nm5Jl5m8m6q1o2l3k1m5O6K19K00J70L8o5q1j32m4J6J24J47
-48012C01L4l0q8j05N8M7rL3N5J3J01N5r5n4o0j62j36q9L2k1j27L3J93J11k3q9o9NN6N2j20
-47981i8l5K8n5o0O4J75Q1J36J01l2p8p7k2LP3J09N9J0r5j42o7m6o5j18l3J6n6n7L3O9m6j12
-47949c37J8J46J54J12L9j4J0M8j5j34j04RM7K7n4m2M8J16R8K4Nm9n6p6m9ll3K1J21Q4K1j36
-47917D6j53j05j17MQ9O8Q3J72J70J86R8n5Rk4j26j14r9j20pN3R8J81J75N4o3o3pMm2r7p1
-47886B27o6r5j10L1J49J17L9l4j12j39l4joJ11Q7r9N4K13O9j32k58k16k3L0P4J85J05l7k6
-47857A03R5J97J2j59j78m6L0lM7O7m2j56m8rj48o8L5K7L6L0Jj8Q2J24J41J1j39o0NnJ09J47
-47825B20K7n0Nkj8K7O2J2j52k61j21J22J94J18K3K9R6J68Q0J5o9j36j43o1K3r0p0M5R0Q0
-47795B63K0j0j6k6k6ko4m7R8j7q4N9K7l5l0l1J0LQQm1p1j9J2L5Q7k5o4n9l1R8Q3k3l4n0K
-47759HQ6K5o7m1J24J27M8o5r2r3o8K5O9O0K04L05J59m0j17j42j19q2r5o4M2O3p7j12o4J8
-47729B5N5K1O4J13J05O3j0j72k20k0M7k2j8mK5J03J07K2l9o6pj25k27j79m8R8Q6O4l9lJ32
-47698f9J27J40R3n9q0J9O4k3p5q0jQ6P2J31J40Q1J31J03j22j86j51n1j7j41j77m0J51J63
-47670B29M5j03j91j21rP5J29J22K4j16j8M5k7n8o6l1J3J15J21kq8p9j9n2l0O0P8J20J04r8
-47640A72k62j45J30J95J02n8o9q6j9J46J85J75P7oP0j7j47j09j31j36j02o7l3r4n0n1KQ9
-47612b39O7m8j9J43J92J41K0n7l4kM1O2O3Q4N5r8j2J42Q3Lr3j52j11j36j13m0K5O8q3jJ26
-47581G7P6Q5Q9M9r8j95j76n9J2P6J27P9P6pk0K2J0j18j50n4k7Q1K52R7j31j11l3M5N3L1j9
-47550A39r0m7K8j6r9j36r9J0P3M3Q5K17J77q9j46o1O2J04N1K4R4P5n5o3k0j4k2M5J68K21
-47520F59N6j37o7K9%j36j46l7m8k7O5O2K9K6j41j72j21q4J02J50M8m8J8L8q0n9P9J55J5k6
-47490B02Nl2l4p0q4j01OJ50Q9l7j61k7R0R4P0j3m5R2J09P7J8l8J0K3l6q6j66j07K3M3l5q
-47458B1J41O0L5O6p4j17j1k0j14r4q3n7nK6L5J59K34P3J6P6K3K0l3j34k66j70O5R6L2K3J9
-47427D2P4R9P9P1O6N5Po5n3m3l3j78k48j56J2J12J10J12J10N8J6l9m8P3L1r0j51j36RL2J25
-47396E3K45J35L3J8K3n4j23j34j53r6L4Lj0k7l0N1J61J33k1k17k61N5K43J33L3n7j17j00
-47368d7MM4L2Qq0p9J2L3R1J29J39J29J63O7j42j06O3on3M7Q4Q3M7n1j74j85n5o6r1m3RK5
-47336C1Q0M3p6j12j18k0J19J31P6Q6l3k1Q4J26P9m2j55o8PL7R1O9P9J33J04M4oj42k67j07
-47306B52k0m1K2N8O0m8j55p1k5j7j10m5J21Q4RL1M8L7L8m8K7Nq9L0M3nO4J31Pp0N1J50J03
-47273F27M9r4k09j83j01l0L3Lk8q4j10l8O5L0q0PJ28R9j13j62J8R9P7J73R6L9j5p3j09n9
-47243E5l3q5l2J10J02M2pm3o5rL4R1R7J18R9K9Mkj6q6m7R1L5r4r2j25j20q8K4L6j0M0P5J69
-47209B97K46J81L2l6j32j49o3j0o3q9j18j05o8L3J24J30Q5j7j48k17n0Q8J10N8l2l5m8p6
-47181g2k7n2p6m0j00J8K14K50J78J96J71q8l22k89n2J36J01M2M9R2Q0J00lj51k47j58l4Q7
-47153CJ90K50J46j58l00j11p%O1O7J3M5M5O9R2M7j4j56j09p5q1oL0R4J17Po7mj2q2rK9N9
-47120A73O4K0n2j56j24j19r0J7P6pM2J44N5q9LP4J6o0p3J7J16Km8R2J66K06R6j55k85j70
-47090d9m6n2p3o1j00K0Nk2L5m3LR8N5J08K36J81pk3J9k1j53r1Q0J5j01J9J33M1j34j38j20
-47059a86j18k5J45P3m4j01j27M9J29J39J64R7j06j42j6L5Q2P0P5P7R3Q7p4n4M6Q0P6l1j51
-47030C42j01j15j75p3R8K03J96J54o5j54j04k3pj2J8j4j50j74j44o6R0Q0J09O3n3q7nR0J05
-47001B6J76J15L6M9Q8O9n8j81k01k15k13j11M4N6Q4J33J25J7m9J01K10J34k1j55j66j11p
-46974b5M1LJ61J72Qm4j20j14L3K8k7r7j31p5K2M7N5M5M2J4M2R1R3N9M2J2j02j60m0J05N4
-46943B34l2j26o4Q6R0N7Nn9K3%r7RJ55L3r6j06j09j78p6M4J55J12M4K4J4Kk0r5q2O4P6j21
-46911c4j51J0K6m2j2J11R2l5nPp4j13j21j32k6J89J15o6L6K02Q2J1Q2%j31l1J08j3p9k9k4
-46880d7n6j6M9Q1N5olJ1r3r7L7K00L00J49j9p2j19j25l4J9J05R0J27J96J4l06k73J17K24
-46851E08J5j65j38o9p8J9J72J85O5p2j87m2M1P7M7Lp5j67q5K7Q4J31Q1O6P9M8M4nj07r6K
-46820D08lj67j07L3O0K0K1n5j09k3m3l3J10J66O3J2J8M5J0R8O5r2n9M8K0n2M5P3M7j1k10
-46789C98k82j06J47J41L2K5J1O4R6K7k1n5k06j44N9k4r2L8M2J7k4o8j36j00Q0J00O8N9J13
-46760B59K29J95j8j30j73j30k3M9m8mP0j45j69k3qrJ1R3R9K5N4M0k6p7q7PJ5m9N5J30K12
-46729D24J70m6j98j62m2J1j10j46j18o4ML1J5O8J72Q3n3j9j0J67J90m5j96n7m0n5J11P3j25
-46700C3j14P6J14O2N4M1k0l2j29k03o4O1j15j86p4M4J46J53K18K87J96M8P9O8m5j5oo9j44
-46671D64k02j43o2qO4J04O8M4nj38j38k6J27J77K2j59k63j21MoL2l1j03k9Q1P8O0J04N5J45
-46641A95K07j4j41n3l7k08j22N8J64J16m9j3q1j61M2J08N3O0J13N7k5m1j5l7j41j47Lk7o5
-46612b01K4L7k4o2J8J43J15K4N0K5KR2Q1M3M7L9k4j35j69j69j06K6J9j8k3j5J00J19m1k2
-46582eJ55K08J20l0j16j04j76j21l9K4Nl6k5k0o7%Pm8l2p0m1P6J43J30J6k3p1l9N5K9J0N0
-46550c5P2L1j6L9Q4M5O0P8M8qm1qm1n8K9P3J22J15qj89k22j96p5N0J10Q9O2J37K26J18n1
-46519F40j03j07n1K8r3j79j03n5j3J13Q9M6J01J37L2j65r4M3J42J73pk39j71o1m1K5L7Pn
-46490A26m5j11j3J46J52N5Q7J92J16n3j73j82j2R5M1j1j58j06N9K01K18K1j12q4oM5O0ln
-46461E40qqj13j66r0p7n4m8n8j8J7l6p3k3M0O0Oo2MR5J25J29K3k8M9O3K4L6R2J19Pl1j16
-46428D20j36n9p2l0Mq9j53j70n2J02P1m7j2J15R2l1j15oQ2R6LJ5J23N7n7K1J27O6J20J06
-46398E91O1qr0m0j40k69k08m5M3J4L8J00Q7O4L0L6r6k04j43LP8N9j7j9O8R0J01J40M9K0P5
-46367D68J28P7n0k29k15j38j11L5J01R8J1n2m0L7R3K4k5J0L7J8o2j37M1K28J05k6P2J2j49
-46338C61k73k16K5J23J43K18J58k4J8N7k7l0n8q8k6Q0P9N0J31Q5Pk2m5j7Q8%r4j25j78k16
-46308A84j64o0l0k9QJ15Q0PK5J0k3j15o3Q1Q8N8J19J22R7j3j03n6j18k06q6O7J41J51K5m8
-46278B64o5q4q6k6P2J01L4j23j41kK23K48k7j27n6K3L1L0O3j9j62j12q4r8j09nJ03M1M5O4
-46248A6l1ML1qo8k6J53K10M9m5l9o6j76j84p0M1O5L2J0O7M7l3M4J63J18M3P9mk4q2j27o7
-46216A22J3P6l4j12o2K0O7J2Q2K42K32Pk2l6j66j02r2k04j84j12l5%J7Q0K50K49M5l2j8j5
-46186B88L1L4P8J8l3j4j4Jk3j54p8J18J57J12j1r1j03M5J16j5j73p8MnK1q0j32l8k8J9J41
-46155A13R2J23J93N3j78j86j42j79j73p4Q1K79J53k2j62m2Q8Loj9n5n3K1J8j9q5k9J36N2
-46126a9p1q2J7m6k2J17J00Q0M5n3j28j11p8r6j8J91J71JM2nj00o2QJ40K47M3j38j10NJ62
-46096B30J18L4K7j14j38J4J60J30K2m0M9L6p1l8R3N0q3j86q4J06J44N4K5Q6M4q4q9O5No4
-46066E01p7q6r4l0J17J03ol3L2L2l9m7m4M4J29Jj3l2j11q3OM5L5P2kq3l7M0M8m7n0n6p0p5
-46032I0p8j0J7q7p1M0R6Q3NL3j1j36j24m9M2N6M6J87J38Mm1p8r8J1O2O3k6m3L4J3pM7P5m4
-45998B39o3J07K60J64o4j17j20p5j52k24n5P2J01J35J61R5L6k5q3j16r4K2Mo7j11r9M6J16
-45970I3J22P1m9j26o3L2o3k49k07M8J64J60J38J47J23R9L4KJ7J10J08p7k09j33j52k14j49
-45943b23R0K16J44j1l9rJ2j0L5J02J57J23q5j87r7m6%L1rj3m8m4j5r3M5K30J91Mr1o8o6r2
-45911A34q2k4J1M6J35J91J49J08kj04q1q7j26r8j04j28l0R5J09K1M3J7%j54j88m7n2L9J93
-45882a6J33k1o8qJ0P9J58R7j57k26j93j33mJ02J11J98J15j35j45j26p0L8J54J08N0k9l1Q6
-45854G7R1j1p3k0rk0J1j7p0m1J1qj35j83n2Q1N7m2p0Q4J94J33L6R7J73P8J1j17j40l8P6P4
-45822B38k9n3N8J42J27J57Pj52j26m1J07M2j52j54rP3L6n1K9J34N5MLN7N9QK9Kj6q6j02l9
-45790C57ojl9j53j35j0P0O6RK8P7J1Rj9l9o9m6j8L3J13Oj27j22qM5l3m1RJ9j9k0P8J14O3
-45756B02O3J38j2j04l3K7M5M9Q3m4q2q0l9K2n2m5j4p4p2RL0J9p9j66lQ6O8N8N7L2J3R2J42
-45723C36j1j59r4p8r3l7J25J62K99K74M9j37j39j0Q5L8j16j12no8q3N6M7n6MN6m1J7J6r3
-45693B32r7k2N0N3L3l2q6j41j56q1P3K06J65K4o4k4P0J57M5j01j18k7k5J7R0R5M9p7j90j10
-45663HP3J51J4n8m5o1m1L1Q0Q2N6K0K5or4j26j16l9M7J54J09nj12k20j40k7j4QL0J8l1o1
-45631b90M0J41R8K2M3J10J14Q9N2L5o5p3n2j9L7k6j51k06j57K9J42J12J10P7P5Jn9q9p2k3
-45601D5J19J87J23R7o7j74q5J2j3p1o9m0O7O5M8J31P0k2K0jj6Jo6o4J15K05J21n9j16Ok0
-45570E49j15j06l6Nk1q5j6o7q6n5L8J82R6k5o1j11o7J4m7j64n7J22P0O7P9O9R3J05J2k5N6
-45539D13R9M4n8q1j12r6J0J8j20j90j46mJ13M4N8N1RK4q1j32K3J16O1k5j8R3M8r4q4r4lJ54
-45507D0K41J08q3j46j03j9Nj0R6J93J24O4J4o1o9ml4k7n9j66j68l5J59K67J03j07j67j11
-45479D5j1O3Q3M5K5M3M4k6j16j84j08N3L2L3J88J49j2j1L3k8j05o7J19K56J52p9j43J0Pj14
-45449C76l7L5J04mk21l19k60j83l1J69J11J19Q4k2l2J00K06K26J27r6k42j80m6J22J49J52
-45423D07J85L6n8j85l00j10J23Q0M2P9j01k29j02M0R3P8J37R6j30j06N3N5l2NL8mK0J1PL1
-45393B59O5J04L0oJ1n3l2n3q8Nl2j15k8Q6P8n5m9n7j91j04J02K7k6J27K62J97P1m2j50n4
-45363B89Q0N7J6P0K5Rk1j24q8j01o7J4J06K32J72J10qj44j00nk0j8%JK0N5k1p5n9K8P9l6
-45331D76n3n3ML4M3M6o4j92p3Kr3lO6N1K4n7p0Q1J82J88Q6J3j16j08K8k4j25p9Po4l4M3J9
-45298A85o9p1j9K6k3lM7qk9M7J5n0k7p4P9J51Ok8m4r3m8k7j1K5qn0r6j3J70J84P7Q0P8O1
-45264D40P3k3q9M5N9N1RrN0r6k62k27o5L5J27J18P6P9Q2NK1R2op0j29j58j68j22O8K11J79
-45233C96o5j99j29L4J07J07R8R0pj07j31j57m5J77J11J0r0j04m6j33k14r4O6J66J65J61O6
-45206B33q3rQ1P5N9o3j88j24p2Q6J66R6jj19q4L6J42R9m6j47l3P9M1K0K3k4j04j21n3P6J24
-45175A65Q4l5r2m5r2j20p2Q9J71J65J18M4J14Q9mo8m4o4j73k15j19j29OP9J26J50Q3j1k8
-45146A72Q5O7j3P9M7p3JJ31M7J9O6L7mm3j25j28l2K1MrNq6k8k1p9j23n9L0K3J14J20M5j7
-45113B73o1k8j63j81K2P3mO3J47Q3L1k9Jl2j71j01O4K9k3j56j88kK12K71J61m9j60j64KK05
-45083A25J59Q4n3j93r6L6QK1Q0R5J97R9q4j09O0R1j2p1Kk7q0p5j24m8J70J18k4J6Jp6r4l
-45051A93j2JJ12J68J0p9j19j96N7K67O3j2j10j31j8j1n8K8M3n9kM7J04J97J14n8r0j69k74
-45022Fj96m2R9J42J9j5m1n2k6J2J23K78K69L1o6k7n4p9o3k1P5Q5N5mr3K6N5j04j20r6N7J86
-44990D19J24O8Nj03o5k2r7j93q3J7O5J40J07%p0L8J5j31j31nrj07o3J18L05K16L9j48k54
-44961A95k35j57J4R7P9J9Qo1m5J0M0J17J05Rn7l2qN1Q9M7j11j42K1J48J84K05J59R9J14J7
-44931I79j21j05o6p2j6m5J1N0J2o7j28j3N4J3nK1l0p5J5j1l5R7Q4m3m8j25j74r2R4J64J8
-44900C41m5N9O6l6l0j30r2P0P3ll4K2M0o8j22q4l2q9o9L2J43J45k5j95j61o3P1J14N2J67
-44870A17K68J91J4o7j2J2m7j22n5L2N7R6R7k5j05j32r6J7L4l4o7R9J63K5l3N8K3j13j31j07
-44840A57j40r1L7J6n7l9Q9K05J85J3j92k60j26M9J09J38R7J4m8oJ06L5q7j84j57p2k1Oj7
-44811b41Q1J42J09K8k2n6l3n9l3J05R9P1Np4k0P0N5Q2R8k7r8q3N3J14rj51j61p7l4k9K1m1
-44779a15k3K2l3r6j05mQ4J82J43J78j3j80l5P3Q9R3O3R9J82J48J2j48k18k64j67l6l9o5O3
-44750a10J94K18R2k1R5K25Q5j16j50j34lJ14Q6o6p0J8n2n7L2R9Q0J1n6l8K4J7p4j50o0j03
-44720A30p3P1J00L1j26RJ49J22M1m4p4n5m1k2k8p8j38p9N0J06J15J4r3r3j3N8M3o2o8j6Q1
-44689A7J28J30O9l7l3M6P7lj29j95j01PM6J63K41P1j00k95k43pO7J2K0J50K05J35J8K1M3
-44660E23k0r1r9l1n6rP8j6j40j05q4j36jJ03O1n8n2M7J31K47K36N2j16k54l89l20k24n5J98
-44631e80K09K12R6M7Q9J22kr4l4K7KL6P8KJ8k8j02j15K5J44J59P9J9m5r5j29mM7p0n8J6k4
-44599D7Rm6j8K45K13%p7l2L0P5k9j33j07j2Q9J22kj27j63n3O9K7m2nl1o1O3J6mj9n6K0J21
-44566A29P8K8Jn8j3M2P4J11J64Mq1p4JJ21J36O0n0j67j46MJ49R6M0j06l01k38o7R1J34R2
-44536B54k7j0QO9J56po9o1j13q7N7Q7l7j8J15J51J16K2j11j26j03j40j17j0J26J57P9j1m
-44507C46o4r2O6L2l8N2J45J11r6j33m6J3k7j10j90m8K38K31K7lJ5j52j56MJ29N6o7r2j31
-44478B0j47q1J3P2O7N6k6n8k1Om2p0j4J29J70R0kj3L4J41R8om2kQ7N3j05j33l0Jp7j43n1
-44445b6j2Q7J5q4M3J05N8Pn7o5o3q9r3l8Q5J25R9P3M8N4N4K1j26j85r5J9R0J01J23L1o0J13
-44413C58J76K5k5m5n3o2j56q8J9Q2J62J52Q7l2p9J6L8l8j10j65j16l1L0R3L0r3m6O5J3l7
-44383A70n3n3j26p9J0l6L0K02J63jm0l4j6o2n4P2R3J50J79O2QJL0J4q7j79j37rL1j0q7r1
-44351F1p9n6m5O0J71K54L11K35P2j55k86k50m1J10Q5j1Mn4r3m5J3J07J84J63k9r8j9nmj19
-44321D41k11j96j6M5n8p7K0J39J92J40j0j68j80j11l9L2O1L7k3n3l3O4K3O3P6l3j2K5L3k6
-44291A45k4J2J9J8m1k0J12K02L9j52j36l8J00O3j13j46j03j01r6o5N8J82K38J69J58R0o9
-44264E01j19q2j01m3J35K02J38l9j51j65o4j4K4J09L7o0N6J44qq4k9j6j61j19j2p4L0J60
-44236A95J23Oj34j45j46q4M3N1J3J01R2K9n6K1R5m5j29m0J4l9K2J27J87J85O4n5j04J0Q7
-44207D88K7O0P9kl9L6O4o7j06o7o7J19J83L6o5r4m2P3L2m6l5N1J21J10L6o7j68j66j05o8
-44177C11j8N9J07J13l3k39j25K6m6j63j03K8J45J32M5J39K48J91m4j32j41j30p5J0J01J72
-44151E78J69J12j9j24k43j40n9j70o2Kj4M1J13J43Q9r2j32k5M7M5P3R7L3p1k30j19K7R5R2
-44122B56m5j2Q1J48k3j37p2PQ2J37N1o6j24j61l1J09J77P3j9R2J34om3or4j38j00q0q2m4
-44092F4Qj8n0J04K29J44l6j61j35n3L7M8k6L0J64J11Rj8l9j74k38j47J35L07J44k1m1r9o3
-44063B15m9l8L0J22J18j9j27j15MJ60N4r2p7Q4J25J27M5p1k8R8K2J9J05r1j60r4l3M3l2n3
-44033B92Q1J05m4q7q6o0J1L6M6L6l8m6N5P8K0p7j18r5qL8P2j4j29r3Q8J42J8l1k7j7R3M2
-44001B83K5J12J9j46J1J49K5j76j32J02J25O6M7J1k8k26k33n0M3J58M8NLo6m2n7m8q8j09
-43972a69OJ17J87J41l7j27k6K8m4j8l1o9M3J20j8j1N5J38J49J32M2j50k79j47L5J16J67K16
-43944E66J16nj13j42j5m8j61k8N3n6q7RK5l3N8J27J06Q8L5oL6P0k4j81j67q9P3J63J3j04
-43914B79o6J16J42p3j77r3K3K03K05k6q3J4J4o6j03q4j28j35%J83K52J09p3j33l4R1M0j7
-43886C80k2L6kr6o0oP9J28J15K9k5j39j79pR0K4PMN3L8j5qL8J23J63K2j79k23j3J06L0L9
-43854E30P0j8j22o6N0O4Kp7j07l9p0j9L5j0m1m8l5k3j8K0N2R0J02Q3Ro5m2K3k0j2k3p2n7
-43821A46q4m4l7L3O8J05J7j11j09K4J58K01J42N2j03j41m4J07K00K26P0j36j12n4m3j00k00
-43794B31j32M5O6L8OJ9Q7O4m2p5J7K6j0m0o9m7q6q0j81j12J67K10J06Q5l3j00m5O2J62P4
-43764D13M0Q6K8n5j05o6P1J83J32l6j59j73j61j45j06j32j10PJ21P3J0M3Q4P0L1J9j24k00
-43736a61m2O6J22J81J23L5l4N5J06Jn1J3l2q0l3N3o7j61o0n6k8O3M1p4n2O6J32L4j9J14L7
-43705B92r9l7n5j15r7mQ1N9l4r0m2No0q2m5M1J52K13J37O3n7j86j94o4L2Q5R9j8o1M0J63
-43674A22K36J32J01p4j93j25K9R0k7j69j07n0J2L5k4O4K32J56j03j20n7j30j46p6J17J91
-43648A16oj47r0R5O9P0J63J74K6j30j57p6j3k9n1l7KM5P3R4J22N8o8nJ65J23ml8p6j19n6
-43617B93J2l2q7l2q3n5N3M2K4MM1N2j02j05K6l4j06m0J00J56Pj20k6Q3J62L3n0p5l7M8L4
-43586A86J3N8R4j1m3N3J09M4m2n4p9q6J6P4R0j8j14j47j55O4K69J51L4P5N2l9j15o3o4j34
-43556B18j13JJ74K37J5j39j29k2J62Q9p8MM4j01k6Q9n4m9L6O7Q6R0rr7j86j68p3j02j45K0
-43526a59J36R1Q8J52O3q1p3j0j7q0n7Nn3j20q5NJ11J59K43J36l7J8M3p9p0M0R7Q3kj7L7k9
-43494E38k3M1k7r5n4Nn7K8M4j6K4J25J11jm0k5K7N4P7nj01j29j03L2l6k02j01L8MNK6L9N3
-43461B56N0nj56j31L5J00M8j6K2J20J3j39k2J42J32n2j01r4J3Q6jp2j25J7J9j27q6j2Q2J90
-43431A86J37R9L6l7j44j18O4K07J03kJ10O3j06j80j92q2OJ8J48J52J1m8r5p1q7j17qO4kj9
-43401I6M9O0R5R2m8j03j10p2k0M1O0ML4Q6Nr0p0qmk8j4J41J56Q7J64J33N8o6j06j97j27J44
-43369D42K54J38n6q8l7j5l9j13j10J1M7O7L3r7m8R0P4n2j79q9k7J02K04J22n6r6l9n9j24
-43340B60j40l2l6j30j19k9R3K36K72M6j03o7o8K1J5j60j32L0J53K32J54p9k16j82j06%O7
-43313b0np3j5O3J46J56J03M9O4M9pM1N8j9rj21k16j85l2K30K52R5L1n3k24j93qN6j4J3K6
-43282B38j5J0l0k2k4L6K7n0l2O5J24J2n7J2J4p7o1K3M4O0J6r7j41j01Mk5j2P7J21J01J0r
-43250B41R9J09o0r5l3L2R3J9j7l6k8k9j19oJ54P9Po3r9j42m3Q4J65J62M1j08j92j07L3O3
-43220B04MN8J48J38N7m5q0l1o2o8p5j07p2o5m9K9M9M7N2opJ6j5RR9O2j8j05j72j08K2Q3J25
-43187A17K09J26L1l2q6r6o0n0o0n9j8J59J66p9j82j02kN3J25J40J63J50R8P3o2j50j42q8
-43159C42J28J93J17O1p9p6mj36j52q3m2jM2Q8P0k7p3q1j62m1K1l1K0J95K02Lp8j31j30l6
-43129A19K2J44M0j59j84n5M4L3J02J19J47J43O4l7m6r4j88j02J1O2j2j05N0J81N7pJ7k5j1
-43100C30J57K35K27J89mj47j32q3J0r9k85k08j7P5J13M8M0Oj47k50j30Q4P5O1J47J62J16
-43073E73J0N3J35J71K80J22j72k77k10j06n2m1lMrl8j43j42l4K5J22j0j35r9JJ04Q3R5J59
-43044D66Q1m6n2q4nRN9R2L4KK7M5K8J3J0L3M3N6M0P0O1LQ2K67M93L54j38k88l34j79L0J10
-43012A382J62J45J60K75L50N91R29J333K158L641N535L704l507o546m339k368j359q35n72
-42993H39l18j42p3j2k1k9p4k6J0k8k3o2p1k5J16J54o2q8J48K60K45L77K43j32k47j97j03
-42966F59k2L2J9o0j01j15j06N6J39N4j03j87r2q7j21m5OR3J36R5J11Q5P2J77K40P4mJ18K50
-42937A373Jm79m76k14k4n6o9k7l9L5K1N4j5o8J27K39J91J66J18mp4j08j33jJ5QP0k8j90k49
-42907A64j47o3j0R3J91J65J20J28R6P8n0j17j86j15l2m6kK6K3MK3P7M6P7O9j13j59l5O2Q
-42877C75k2m8l5L6J29P3o9j00j41n8N8%k5L9N6kk1n9q8M8J07Q1J23O4l0k1j47j76m9J45K03
-42846D46N4q8m0Q8R4Q2N1j4l7l8q7j05K5R2J11K21K69K26J77J41K41L28O01Q48J213J983
-42820F882L502N561M761k248o684m885k556j354q04m64k11j01j06j61j85m6r8j55lN1l1o2
-42798F03r3J9J17M3J0m3n7p7p1o7j5J26J77K02L64L99M16M76O67R56J217J576K608M587N435
-42773A9575q0o272n756l185j618q29n30l38q9j66k24r7J6J1l6j4Np8r8j03j85j39J47K56
-42749A73J81J3n6mM5P0J6j24j81j3P8O5j8qJ5j7L7J01L5j3m0l0L7K0n0r8m5N0N6P9J09r2
-42717C91j97j08K5M0N6P8J5j14o3J2L9J03J54J34J2j07j45r2k9J06Q2MJ7Nk4j9K0n6j75p7
-42687H7L6K7j2j6p9j34n7K9l1j45r9Q3J09N9K1K1JM3Q3J01P2J1N5p0j81j25j09n1M5J68J20
-42656F2nO1J44J09l2o5o7L0J26J88J18L0l3j13j80k50k21p1k9L0M4L4J58L6j18k3J05J82
-42628B50J62P7P6P6N9k3j27p8j28j85j23n3P5J33J35J27L8M0J3j02j80j59l6M5k4j00q0m0
-42600a32N9J88K42J64pp3j40j16lk2l9k1N4R5M2J8q0j43m7M0pMJ04J37N1K5J6r7o1J33J52
-42569E36O0O3Lj73j56n0p2j30j04K7j7m6J85K73J75M9mPK1mm3p6j02Qj3m3p0q4j31m5J06
-42538A50J10N1Q2J6m3n5k6L2K5M8p7j52q5m9j4O7L4N5J19K5r4l8Lr1k6J77K06J17j7RJ5L6
-42506F10J28J57J7q1j06j58k32j98j31mQ3RK6P1j4q5N0J57J58L1j6M6p0k41k04o9k9J8Q9
-42477A2J03N6O0N7Q3M9j04j22m4J5M6Mp1q5q2j08j38L3K48J72n1j30L7N7L2J2R2P9KjL8j6
-42445C35m8l4l1Ko5j09r4o9O8J27Q0M4N6J5p9mL5K8j03q9J7jkk0Nln6M4J61K13J60L3n1j53
-42411D12j17K4L0mM3o0q9J1l6j24j28MO8K5N2qr6j34m1J2J09J23Q9L6K9O5L4j37j30J3J08
-42380A83K47J82n6j26JO3Q2M1m9o4K1O5ql6l6m1J8O8N4m2r5o8k4q1q5j06j25m2P8J20J40
-42349B79J9j11P1J37J21N3j16j17O0J10P7joL4m0j05m7J03J14O9m5r3O1K2p0p4r9l5J6q0
-42319C07j07l1J06J43M6J2O4M5o0j03o5q1j80k42j27J18J08N2N9J8N1P0N8J03J31R4Qr1r6
-42290D10J8j5r7K7J36P7n4q5j10j45n0K5Q9J39J51R9QQn4q3k3Qk7j28j22M7J54o6r4o0p7
-42259A06L6J22J60Q7k5r2j17q1n0o7r5M6J20O1Mj34j19L4K8r9n4N8O9J14K83J86J3k5q6j61
-42229C22j22K9R0M4jqm0QP8l4p7m7N0J22O1p5l6J25J98J18j8o9q0K0J44R1p9j28j55j53j21
-42198B57j71j58n3Q4J17J10N8j7k3n4L1J30J34O0K4Rl1o6j2k3r8j27o9n4l8J38K58J46M3
-42169F05L3p6j83q9m1r5j58j52qJ04J17J36P3N2ko9PO0M8K5J2n5j70j29N2J17Mj18p9jK0
-42138D0m3K0J00o5K5J90M8m0m8P0K35K82J26o8o6p4j57j58K6J38J0p1j2P6Q2Rq1j26q4L0
-42108D14Q4R8J77N8j03j18j06o5RL5K5M8M6rq5j0O0n2j82k01r4m6R0J34J5m8J02J47l1pN0
-42077D35l6q7l1L7M7j12j52p4K9Q5M1M1J3L8L3M3K5K6j1n8n1LJ40M5MJ70J6q7j0J1J0M2N1
-42044F76k8j26k10j96j02K6J95K71J88j5r6l6q6k5N4j6k2k3q9k9J27J38p8k54j24O9O8n1
-42016B06q9J32K79J96J08r2j63K7J50R1K3n7k0J12Q6K6Rj43j91o6k8o2j05n3Q3R0rjq0j25
-41986C34L5L7JK2M1k7p3j21k10q0j0k5m6M1J82J19N0Jq5p2o1MJ28Q8P6L2p8p0J8J25J69J
-41954E46j10K9K11R7m0j4Rj10j67q3j17j4n1o3N5Q3o3j31j3J7J6O3M0m9m3J1R7J68J90R7
-41924F61ko1o3j35j32kL4k1K3N9N4J2p0j4l6l9O8Q2Q4J26J9L4J17N4J4L0l0j16j36m9p2j48
-41892C45m1P1O8K2J04M1r6j13o4M5K3o6M7L5k3o5j26j38o0q7j08L4K18L52K35j3n0k7o9k9
-41862D65k2r2l0L0p3k06k07q6N7K60K96K98J67L1nj54k27j59j5P5M8j23j55q9q1N2J82K20
-41834D57J24M8L6J5o0j50j03o7p0M7J79K58J43j12p8L1Q2J41J18l5j74j44p3j53j77q4n4
-41807A45j1PP4O3J0K7JM7J43O7l7j24q6k2lJ6ol1K4K2o6q6k0J03J37J9O6K40J75L4L6j3j24
-41774H27k33k33P4J75K5j16q2Mj2q2o3jmL1L9O0N0K2L1Q3P5K4q5o1N5J29J28p2j71k0jp7
-41742E19j06j04q2l6o0j4j2j7m3L4Q9L7n0j4O2j9k6l1q9j12l8J2P4J23P2nq1m0M6L5pO%n3
-41708G0K5J84K20J41k9j09q5NO1L0j1n2j46j28m5Q9R7K5QL4J12J32k7j29j63K8J65K3p4p9
-41678C72j20m9J05P8rk3KL3k1j13k0J20J45O8LP1K2o3L7Pj04N0J29M3n1K1K1rL9m4q1o5j71
-41645D23k97k16kO4LKl5n2q3k9M5J27J45J58J74O8NN1K7P4O0q3n1N5l9j02k8k4n0L6M6Op0
-41612D08r6o1M7J0o1pR6O4N1N8o1j60q1l3q6M0J89P7OR2J02J22P9j09j81r3j5O5J42J41J8
-41581G63j53j33onJL8qp8p5m0J5j7k5%K8Q1O4Ok3j06j59p9O5R2O3N2L8P2J67J17J9j24j82
-41548D68l6J6p5j19n2j21j60m0M6R5J59Lq8j8J30J80R4Q4N6Q7K3o3k2J4p1oJ07J14mj32m9
-41517F20Q3O8m3n2p3j70j00M1Rq1LNp7o1N1J49J27J09M2M6Q1j1q3j57j02j2l6l0om4k2M0
-41485C14N5O2M2K6J53J02r3j84j18m4p1k8RJ24J58M7j14j19n4m2j8O0J36J98J97J24m2k47
-41457F33k29n4OM2r5k46j54p0o6l7qL4J23J62J85J53n7k16j82j00L1J45K27J59pj08n8O9
-41429B82J9n6M0R5O1L3M5L8J2k7m4j22j21j95k74j90k6O2O0P7J87K01J15J05R2Qo2n7q3p9
-41399A96nO8J16Q5P5J10R7P7l2p5o3q8j48j31K5R8O4J6%K7N4N6lP1O8p3j27k0Q9P6q5p3N5
-41366F00R6L4k8l1nJp5r8j27j00O2R0Q1J09O0ln8o6r9o6q5j19j24q1J10J73J48L7L7N9j08
-41335D24k31k22k04p7P2J52J30N8P1R3r1j98n3L7P1J19K05K42J23n8j29j45j71p9pm3q9o4
-41307f4M3J26N8N5J16R2n5q4N7R4K3p5n4k2m7P5Q1J34Q1o3l1R8J39L3o7j12p1m8o9nl4p6
-41275C28j59k81j78R0J83J84J06njpn8o6K5k2p8n0O1J47J58J20n4q8j9K3j7j03j06l8P7Q4
-41245B56l6j8K6N0k3r3nL3k0r3j03J1L1jQ5J51J68N6o1m4q0j76j40K6J23J26J14P1Q8J56
-41215F78M1m8r8j17n4k0lm9j37j42n3J5J2J18K27O8k0p8j70rP6n6j15j24j20K5J54J23J10
-41186B34J24J46J01Qp3j13j5N2lM3J17J10K9j3j1n6q6j8K6Ll6o4m4l4m5l6L2N4Q3L2o9o6
-41154D12k7l0kJ37O4l1J34J67o0j19j25k00j79j05rJ31J88J38J36K9m7Q5R8m2j21k81j55
-41127A86R2Q8L3MN4m1r2n6JOj4J11J23P8O2j98l20k23n9M5O0J03P1P8O1o2j27n9J3P9J48
-41096B45J22oo7L0N0k2j9J0O7J33J18j03k22j15%M6J45O5r9n7pj4M8P2m5K0L6j70j24J23
-41066B60J83O9j27j35K5J34O2Ro6n5J56J29o2o6k3p7o9J5Q3L7p4l3j7j6L4Q1J21J0j09n4
-41036D25J0K9Rj33j20K7J3n2j08j4K3M8J31Ro5M5J02R6N0Qq3j49m2K3q7MJ04P1O7m8j62k04
-41004B7j84j09J7J32O9l3j3k3m1K7J94K03Qj24k15k16j42l3J35K17J35ML5J45K88J93o5j09
-40976E22o1m6o8l5m6K9L2m4nL6R9Q0Ko7j7Q9m6j40r9K6j5o8q1m5M7J1%m8j27k9J15J15M6
-40943A62P0Q8R6P3Pn1p5q4N6J03Lj13j50l3l6K5J98K16J22j4k5l8j94k84j12k8mO2M6RN3
-40912A48l6k25j47M7J40J32O2O2l3J5J45R3O4n5r3r7j03rL0J93K27J17j5j79j30n5j1Kn8
-40883B31KJ28J90Q4j05j68j51m8R6J10l3o9J0K1o0j54j00ll1j21o6N7J18J78J92J21L6Q4
-40855E49J47K4j13j36j21PR4J16K3m9j13j92j18r8p0K8P9J74P7j39j35n2L0J37K54K06M2
-40828F51k4j1o0o3o6o4J6R9N3j25j30Q2R4NP1Kj51j29q8j1R1J06J31J29R1R8j5j98j58j2
-40798D14OL6N9L9M4Q9l7k10j65q2j12j76n1O4M1O2J51J65L4j0M9j9r8l3nj8O4R8J68K37O4
-40767H68j21k33k07q0K2J36J37J00o2j80k27j94p1l1KJ65K48Q2l7N5J19P6L8n1p5k2k7nL5
-40738D60P4O2k8j12j76j20%lm7LK8M6m8k4J81J34K6o1j53p2M0M5N2L6K6O0J02O3M7J02P8
-40707H21m2n5k6kl4n4j59j21M2J1l1O9k7q9QM6o0l2L3j8l2p7L1J07R7P3JK4P5M5q5j93n9
-40674B87J40J93J31J99K93L19O4l65m75k75p9J1R4L3j03q2n5n0J0O4N2J24J05R4J17N5P9
-40647I80J59K03K04K9j09j33j32J00K28L1q6j02M5J50J69J03M8J55L24M85Q29J419K048L133
-40623A0280M802L127l134n724l904k102j176o97m23k69n2J01J04L9j9o4l3J5O6K5o9j12j07
-40600F74m7n8j72k82k73j16L7J43J41J42J40P8o7p3o3j20p1j5n0%K3ON1R2J73J95J69Q1r9
-40571F39j72j15j6J09J12Ro6j8ko7r9j39o9M4M9J11K14Q3o1j50j83j38JL6kk7n5K7J00J85
-40541C40J73N6j39j56n3O1J44K6j21j12q9q4k4O2O5P0P7O3KM1N3K1R3O7L1k8j29m4Q1On6
-40510D97l9n2k4Jrn4p2j17J5J10mn7j03k03q2N3J7J8J15J21Q3M2P3J06J6j35j06Q5N2Q3O1
-40479D91j07j6j0k2m2r4k5K6nk6k0K4J11J44J65O6k8K1P2N4k2j07J9P3j09k17j70oP9J24
-40449D43J62M6Nj24j90n2J07P8L7KM9L7JR5L3j74k39PR6l5r1j58k04K6J02j7K1Q8J21J30
-40419D02R6J0N7L8l1j05j09j82p8J52N7q0J3P6N0o7j44p1K3J16M2n3k9L7J34J35J6OP2n1
-40389E32q3N8K26J79j58k31j37m4K0n0KJ56J96J71P2l4j36j60m8l4o6L6Q0K8R4k4o5l6K0
-40360E64k9j57q7j4mO4J25P4q6j01p8n7N%pJ3J16J70R8j6p2p3N5L1m4m9J8J34J34Q6L2r7
-40328G48o8Q5P8o3j53l5l8j40j03KQ8J40J10K3j7o6l8Nj32k57j31P8R8O3O4L6r8p5N6P2j5
-40297C17k0J68J04L0k0r6p9q6J8Q8K1j15j03k0N4O3M5K7Q7J15M0J2Q6R0p1kJ04N3j0J33J11
-40266A144k2o7r1o7m2j33j79j79j31o1N2J62Q7j04k5J9J2n2n5J0jO4J30J26M4j6K0m2j19
-40237D84j09j06l4j2L5J45J08m1j36p0J06K25J17l5m6p0M9K00J27J0l4Rj1p7j92k11j13o0
-40209B58rj3rP5J37J21L3n9PJ02Q3N5J8K1O7J3p4N1kj98k44j62J9K05L73L58R1j79k25k24
-40179F89j68j53L6J19oj8M8j9j30k03k03p3K1O5J78J71R3J46Q2m0j47j55m1J39J75qk3oj42
-40150D27j53l6P6M2m2n2j05j7O9j3J2K6m0j20l3J62L04M00M18J17l33l66j58R5J83L7j3R0
-40122I77K9j46k15k00j20q8k2R0R4K5K2O0J4k9n0j1M2O0lr2j02N0J19J41J46R9J17K8r8j74
-40092G63j18n5n5QQ1Q4j1j9pp1j01m6N3K2MJ22Q4O8J54K94J41k27k90j79j79j49jM4K3J39
-40062E76J96M8o6j40l6Q6J11L5o8j47o7O8J95K85K54R9pL9J80K74J03J50M26O44R02J316
-40036E456K180L740N937M895k801p193n188k701j244o31n20m30k94k40j65k20j98qJ51J42
-40016F68J22J90J28l7j65k09k33o8M3pM3O3M9K8k0j34j56q1k4Oq8j52k4n8R9K44R1r0n4N
-39986A79L3l3q5l8j4p1j61p1N6Q0K4RM6L2J9k1K2rN6Q9K3J4l8l5NN1J22N0LM3j1J5L9j29
-39952B94j18j1O4M1l8KJ26J68k2j72j37j58p7N1J09R2J31J64N8J2N0R3N2q8j17o6q0l7k0
-39923C66r5j13K2J36J05n5r1p2j5n1k3J37J98J04m5n1P2R7l8p7q5r4M5L4o3o6p3o9l2Q5R0
-39892B83J13J61P1j29j86n9K21K91K0r8QO5Qn0j9k1j68k41j77o2J4l2j88j61Q4J54Q0n8j50
-39863b26j03k9J08J93J01n1j23o5kj6M4Q0J66J95J35R8K2r9j39k4J00J46P1Np0j65j61K9
-39835B20J43M2kRp8j33j03L0M7n8K1p7k23j26J12K01J47J51N3k4J9Kn1n6M8L6l9k3L8Q1J14
-39804E21J04n2j53m4J22Q6o3j45n3Qqm6K9R3l6p0J01K05P3j68j20k4o1l1L1N1N8R1J6j2K2
-39773E25OJ6N8J30K1k03k70l4J29J25J62J09k8r3L7J27O1p0k51l09j14nkN4L1pP2J8p1r0
-39743A34n5j19j29P4J88M2r4r2oJ0j9l2L6M7l2Q7J90O6l3L9K5mL3J42J06N3m3j41j62J1O8
-39712C90j17r4l0o9rm1r6MM0LM5J43J36Q2k2q3K7N5N6M3o4l2N0O0O0L3m5K7l4j74k21j77
-39680e4k4N7J37J26N6q8j32j05r1J4J37J43M1K1L2Lr6j36%J67J05p0N8J95J81P3l5j19n6
-39651E40O0K1n9n8p5j60j63k6j4q2qJ32J66J7M1J36l8j99j31J4M5J41J29lj37j36j15l9K5
-39622B4N8R4J61J38R0N4j8j38j47j23m2oL2J51J48J05j1j14k19j84n0M9J49N4mL9j5L9J12
-39593D26M4J3r0p7rP7J70J01k7r6j68j19j4KJn8j09lJ79J03J9K0o2p1j03j8J17J58J34J7
-39563E57RP6K6q2j39q4j1l1o3l7R7J95J28k2m6p3p6J6o2j58o5M7L5N5JjQ4J55Q4o8p6ql7
-39530D26K7J74J58j4j52n8J7N3Q4J25R1J4rq3k13k52j80%J53J06K6loq2j07n7J5J6O2J56
-39500D87J13L4o9l8%j1q5j19QL4p9n5O9J03J67K09L4r7j71q5lM5P3J18J55j6j17r7r2j60
-39470C55j74j71j44K3K14L46J69q3j46j21J5K13J03j25j59k6O9P2J2%O2J01J17J6j00j60
-39444D78j50m9J26K21Q7p6p2rN1Q5R5N4l6o8j18p2rk2MLm1n9k4Om5m2M1J37K9m9k7o4j37
-39411B48j03R5J65J12M5k6o6O7J60R6o4p6q7j14J1Q9J08K13J94J0j44j38o8l9R0J70O9j8
-39383I99j51j47l4k4K9O1j45k81q0L4k9j1Q9L2M5M8j10r4k7Q0J11P1Nj2nJ8l3m6Q5J40l3
-39352E85j66j9J24Pj02l6m2r1q3j37j08Mjl4p0m0L4j8Q0K07J91J55J08P1K7q5j66j00NQ2
-39322C82J21No1n5K5Q8lq0o1J4J05N5q6j39j94j13L4P4J09J45R0Q7N7m0k3N0l3l7l1j24p8
-39291B83K1J1l2l5n4o3N4J10J90K27M0m2j9k7l5P6R4j41j54q1r9oJ30Q2l1r5j40p4R0J31
-39261D11R7M4o0K3k3j09rm9r8o4k6P0J43J40Q8L1O2Or7n4Q0R3j21q6R1Q3P6N3m1j23j09o1
-39229D61j02j64q4J1J9M1J41J88J28J8N4O9K6m4p4L9Q3O3M5n5j91j96m1R1J45N6j10k13n7
-39200C47l1o0L3Jo2p1o8M8J38J59nj16N9J44L8N1M7P4J46K5j99l00r8J13J72J70P9Mj40j63
-39170E35r5q1J6J80N1j57j45PL2K4M3K0j9L0Q9L3P3J61L8j15q1m2nj2j10j54j44n0p9k0R6
-39139A19J27J24Ql9o1p9K7Q5M5N6J00k7j32j1O5q5j04j18j53l2P6J06N3K4r7r3P5M0J1m9
-39109F1J4J85P9K4P7J05P8L8M1K3k9J2J01j4j14j24j32o9jn5L3Q2J6j3LJ8Oo5o6m1M0P1o
-39076C78K3J89J51nj80j62r0L7J68K17J98R8n2j06j56j18R1K56K83M33M46L36M22M97O07
-39051C961R90J572K733M432N707J449n129n654l609k233j335p45n32m06l91k99j63J3N5J03
-39031E19J42j3j40m9l1o7m4q1n4L5L6J4OJ5N1O5Q7J06P0R2M8o6j19j64k47k11p9J37L08K57
-39001F23P9m3q7m7L9j00j72j1J01l2j99j46l1Kk1N3J23J54Q6n4j16L3J92R4n4j09r9n4qN5
-38971B51P1J66J80P4K2O1K8P6L8q4k22k48k9P8k4q7q3k9jP2N7L7J15K3q3n5j7J27J40k1r2
-38940E41M7N3j50j80j16l5Q6Q3O9K1K2k2n2j35k00mJ52R4R3K18R6m1K5L9j12j44n8QJ1m6
-38910C63m9o3n5q0n5M7J58Q5j9N5K0k5j6Ro9j60j04mO4P3L9j0m7k4k6KM2m3o7k2qPM3N0n8
-38875E3j45j17lJ23J66K37J91k9j89j58nk7m7J02J54O8l4MR3N8Pmk3J0%m0K3lj23o7J2n9
-38843B28r8j24o3J75J98J7m2l7kJ31J86J7o6J8J4j04j57m1P1M9k3m4K7R9J4q1j61j48L0J52
-38813B35N7nm3k1L8Q6L5j01k07n9J44J38p0j83p7j1J35J93J66R0q5j43PL7j70k01o3Rlm2
-38783a14m6kO2M3J22J85K8m7J2k5r2l7M9Q1J12pk7k0J0n1j53j19o7M5K03J53J4R5J82J34
-38753G23l3j19j35mJ32K6L8N0p3q3J5P5kl7m4p0j32j45q6j5P3J67J27Lj9j0j28j08N1J03
-38723C40N3l8J3J13J51J22r3j79q6n9k8LJ6n8LJ00O8L2l7l5J5J9j2n7l7K9J45J63J02O0N1
-38692H79k8n3j4m1j48k04o2J25O5n4kl0p0j6p4n3M6M8j6l9R1K75K01M6o7o9jp2j10j12p2
-38661C69J9J6k4N0k5j25n7n2j08r9o3oOj6J5N9P3J33M7jL7J17J30Q6l4j11m7N3R3J06P4M
-38629G19n3m7K9nL5K3Qk2p5j69j24m4m8o8L1J31L3j53j21M9J07J21J19Q8N8qk0r1j80j41
-38599A82p2M5Q5M7n3n9J01J54J19M8j4q6j57m7R5J28Q5O1rj05NO8N0R1J21Pj76k54j88j2
-38569B60R1J13Q5J30J05l3m8r4p9j32l4PJ0J12J17J03Op4j65j85j10j38p5M4Q9P5L2J03K6
-38540C41o1N8N1rK4O7P7n6j25l4O3N6J30K16M5m0k0n6n8o6o9p5j54j3J31Q3n8l9l6k2J3P7
-38508D41J7qO5N8O5j3o1l7po5o9N6R0k7p1qP1K6o4j07M1K16J52N4r8j60lJ19J94J47j92k82
-38476E40j65j79j00J37J88J51J47J53R2J0m2p2MJ62R6q6j25L8J68L11L81J6l24k20n4k7l8
-38449A162R4K63L22O3j61j72j13O9K94L96M63O59R86J478K357L998N827L099m174o575m334
-38428F001k233j074n17k66k30k30j24o2k12l57j68k3j5L5l3j31qM3K9J9L5p6j86m6J51J52
-38402D74J8l0r0NN5p4q3r3j55L0J03J8L8K6k9n5j7Q4Q4o1p6K2M9J21J60k9j01j14r4P1J64
-38371D21J54R6mj07m4p5j41k41j58rm4j8M6J20P8J15J90J62k5jR4j2j28p3L3J81L16J54k65
-38342H15l24j43o6q5PJ46N1j18j69j1J18P2M7k1nO6M8N5n5j04RO8J30J28K0o1m2m2m2L2O4
-38311E88j4Jj7p9j8N5J40qk06j42K8K0l2j07k31j49J5R3P5O4K37K68J20km8j73j24q1j38
-38282A35K1J63J13J03J0k5M9O9N9R1N7rn4j38j29q2p7p0k5L6J22J98P2k2l7j13r7J9M2k5
-38252D56j0l4j25k16j70pJ06J49J83Q4K5Q7O4K1K6R2J33m1k13j12J3N2J06K06Q7q7k47k71
-38224C57r9J47L04J57j6j71k49j66j11j00k6L8N6N8qj11j44MJ02M4J30J47J58J83L9o1l7
-38197F25O5RJ2M6j3o1o8K6J1k7m7j8N2rr8j15j79j98OJ88R4P3J28K6r5n5lL3J17J8J21J40
-38165H04r1j20j44j47r4k5rj8J8P0J50O9r5q1l4m3p1K6J63J21N7Q0Q7L2LLM7O4m7r6mNm1
-38132F39p2r2n4lM8O1J1n1j15j33p5k8r9j48j03K1P2M0J91J42N0O8l2MK31K35m2j15j9m4
-38102E88q0m9k4O4k4j92j15Q0L8rL5N5op8j8J04J56J15L4n0rR0J43R3m5j4n7j29k3Q7n5j33
-38070E72p5P9R7m1r9p2n7J5M4m0o6P0J72J21p0k14k01k3K9qJ21J04k9j01o9P7j7r4n9J9J64
-38039C49J76L4j08q0J2l6r3o6L3J70O7o6J0J49J32N5k5j43k41k95j22J9l4J7K15K19J1K6
-38011C85J02J15L4k3k7j47j11o0m6j31o2J54J32p6j68l0J36J57J18L2r4j45n7N0N3J7k2j10
-37983A76j16m8K1R7J02O4k2Q3O3j15r3N2J7M7J53L7j42j99j26O4Q6p4l8K4L5J51L05J88N
-37954G97n2j34k30j66j0J03J15J30J94K2j20j44r0l9R2J11J5pj7o4p9q2j49k5J20J6o6L8
-37926B79K62J32j43j10j8r5q5nj9q9l5N5J40J05O2J98J47j18j60n4l5j28j52p5n1j3K9N4
-37898G8K6j7K6J18J54Q6K8k0O8J75R3j40k43r4M1P4M7j2L2n2j30o6J05O1ML5L0R7J19lk12
-37867E08k22K5R8O4J60J48n4j35j29j05n7n6q3n9l0J6m2o8N8J60K67K28J56J36k7j25n4n0
-37839G28j63j03q7j74p3L4J8n6J5J86J81M0n2j55j05J19L44L00L3n9J2n4j33n2N9J11O2o9
-37811I07j17o9l1k3m4nL8J6r4j74k21qJ04km3j6Q7J67J12l4K5q6r8O9J46P9p0j80j90j28
-37781A17J06J28J24J19O5Q6J11m2k51l04j27P4j0l8J33J67M4L6R8L8j1qj1p4q5k4M6O9j6
-37752E60q0nJ13J14M1j4j30j05J5N4N7Kj90k42j10P6J45J72Qj56j06M0Q5J05Q0n0q1p8J1
-37723C31O9O5n9j48k5Q6P5J54J55K2o0pL8NL3O2q3k55j43j1O3R6K9m2j06r5J3Nj05K8J56
-37692C46O1j5J8M1j17j61k6J08J65J62R2k9j52j02J4N5Q1J6J5or5o7j2N0O4K4J01L2j4k1
-37662F28k5j9j01m1J2j6L7J9j8Nj2l4O6P9N7nOMo3r2m7K1M6or7j31r4L7Q6L4K2R4k8j65m0
-37627B19J14J67O4ln1l4Q7J09m7j31n8M2Q2L9%Mk5p8p2L7oj13j7J5j7l8j3nq5J8J49Q6kj6
-37593D21m4p4K2J52J24R2P9n6j29j65j79j43mJ02Q7N3P9J8j0k9Qk2k3K9O5J5L4R3J3n6on4
-37561D92j23o0O7O3o5KP0K1K9J02J30lj03j31L3J39J1p6p3j12q3N8J02Q8N6L6j0o5M2J67
-37531H04P1j13j31j4K1P7K9j35k60k46n9J65K38P3o5k6k6j8op5j41l7KJ4R9M5K5o2k11j22
-37501h4j3R2R6J47K13J16j8LJ75J31K6o0j17k18k09j42n3j4m8O2J09O5J2k5l5q6m2L2Q9%
-37471B04j4N7O9K3j9L1j2k6n0k1L0J1Q6K37K03O5r7j51j46q1p9QJ27J50Q6R5Q4n6j14p3l4
-37440E93K1L3J6n1j07K2P4M5n8j54r5q8l6M6K1l6j7j24p5O5L8Q4J24P9o1j14j9J4j3rO8J48
-37408D34J69J08O8r6j50n3o9j76r3J06J81J1j16j18j87j07K5M8J12J00RO1J19L6o3o8onJ34
-37379D14J38p7j71j36p1rj6j6l4j10M6J86J07l4K1j3p7n0l1j5j07L4K69J49p2L1N2r6j04
-37350B08L5R8K9q4lJ16O7p3o3l9j08r0J7M5K8k2r5o0L8J39J55R6k0q0mO5J01J34R7m4p3j2
-37318E98J1K8l9j20j09o1K1J35O8p5o0j3k6p2r0Q3J60J56P4q3j22l7L9k7j21l0J5R6K12J51
-37288G62j0o0j72j33Q5J39O3J4n1PJ43Q7n0q9l7L4Q3O6J8l6j24j38J06J66j1j64k20j37l5
-37259C06p3m0J25K41J69L9j27k83j46N9N6K9J7j8n8o2L8J44R2j5o3l2l1o4j9J10J93J80O5
-37230H32p9q7q9r3m6J47K01Qj23l6L6NjJ26J40lm2j84k09j13k9m1j16J4J03L2l9p6j20l3
-37200H5M9M8Qn0j1J58J49kM2R3n3q2j00j45j72j27J20K34N1q0jJ00L8p4p3m2Jnk6p2n2kJ15
-37167A22J43J45K45J66k9r9l1R6l4j15O7L7o5k1rj6R6J44q9j84n2N7N6J24J05j10j81q3J48
-37138F33J37Kj48j14j09q8J2JL8Q3R0L0r9j09J2L9L4K9J1o5k1K22K32N1r4j43KK8J05O5m9
-37107H17m1n8p1j34j15L4J3j45j59qJ01J37J29K5K8J34J32mm9j7k3K6kn9q6j12l5N8P0Lj29
-37076D60n2J32N8m8q8j34q0rM2p6j04o0j03O3O1OR3R6L9J03O9j7o1p6j74j00N8J45J31P3
-37046D47J3N5j0nR1L7J16J34O4N6Q2l1k14j24N0N0o6j71j23o0q9o7o4p7mJ26K27P0p7m2Q6
-37015D80Q4N6L3l3r9o6M8J02O5L0l0r1j20k9L3o3qPo0q8n8pJ36K25J15p9j05p1p3nK9k9N2
-36982C81J53Q1N4L0Jk3jj2Qjj4l9j49j18j14k5J00L2J1%k3N4L5mnK9L4Nm0M6J48J03QK6J6
-36947G87q5j88j75k5J32O9j12j45kQ7J09P9J0l6J56J66l0q0m7L1L7l4k6L5R5J30Q2m1j16
-36918H63j06K3J60J9j63o9kk5k0j3j9k9O2J35J26J0j07j71j9R3P7M1Mj83k43j00k1J31J24
-36889E78jp4j5J4j60k25r4R7J21j3j08l7J31K05R7m3m2J1K1q0m7J7N0J1M0J54J64J66J59
-36860A097K8r4m7p0j55p2J1m2o4j07m9O0n7j11M9J20K5kJ19K5n9m5o6PJ01K00J45P9M7j29
-36830I44k33j01J1K5j9p8r3m6o0j1J15R5k3r6K6Q2J3J6P7R4L5l7J7M3m7K7J15N4J1m0o3j62
-36798F91k11j24q8j24j00kQ4J11O2p9j45p2lJ45J92J39k8q5J53J30N2k6o6N0J46J11j3l4
-36770H66j5o7j11k9Q6q0j77q6R8J19l1j04j31p1Q7J22L6j3R2J06R0J25J6n4K4L0J9L7k0q4
-36740H80l6OQj5K3N2j01r1k7m8l0o4m8K1j3l1O0M6K4N9l4L5J63M7r8j6J06l5j70k13q0L6
-36708D16l0j03m6M9J07J14J35J73N0m2l3q9q4M4j1j18n7K2j10j04J37J71l6o0J00J34Q8j11
-36680G06k32k29j01l1l7K1Q4K6k4Q5Q3J3Q2N1O3K5l1j6l2m4m0j2Q9J48k6j28j0J42O7j07
-36650E85j60N7J55Pq3j25PM0J2o0j58r6J5J31R1LJ05J65O3n0k69j87OJ05P8Q5K4j5o8r0k9
-36619C44Kk7n8qO0l3m4L4Lj01j16j3P0k8j29l4R2L6lP9J15N8j3j2m9q2q0K5P7K9k0o0J1R
-36585A34k7J3J22R3m5m7n9M0J36J64R0j5m3NN3rj02l0K1O1L0K3N4P7J27L4j67j60k10j25
-36555B38R5J12pk01j36J31J54N8P0J42J49Q9k3j29j37o4o7j33j48j29p7J22J42O7Q4L0k5
-36528D07p0j29j00m6N4J17J3PJ02R7j0K9N3N0L8N5L6l1m3KL2o7j07P4K05P0j59j39p6Lqr8
-36496C61o5MJ80J85J02K6k3r6o9j3m1n7q7j05q8O7Q4jJJ8R3Q8p0j15k1PJO4Q4o2j26j97j94
-36463f5jJ66K63Q1j46q3j2R5J44M2p6j22p2qP1J52J49R3P4R4L0l0l6J5m9j18q7j2m1j06j11
-36432B94j02p2%Q7J00J26P0l8M4P9M6P2QJ3m6j33k14j88p3P3J66J41N9P5P6K1J3qr5j06o7
-36401D21k3j2N0J25J00J88K01m0j71j16p6o1m0N4P9Q0Ml0N5N9l4m8r4r3K4M2L6J7N0L5q7
-36370F95j41j29r5L5K03K10J58J24N6m8j84j11M4O2J1q6j54j68q6l6n7r9m4J4n0O0J27jp8
-36341B32M9j7o5K7Q2Mq0j6L5n2r5OJ29J43J00M9J09J35p7j79j00m4pL7J74J61l7k4Q3J9j02
-36310F79j12m7P5J23R0M7q4j17L0P9l8o4k1J1J15O3j33k05QJ19O2m2k6Ml0J9M0r2p9n6j67
-36279B51j72m2J44J52Q5O0q7j17p1j8m3j1O8J39J19j1p1k7J0L0Q3l4j58j47n1O9J12J27J22
-36250E11k2p0k7k3K4L6Q1M9r4n9P2J32M5j4m3j11j02j8L3Q0K27R8P6Jj37OJ14L0k2lj12j25
-36218F33j16j1J52P0k8o1j0M7Rj05r8M5J08m7j07n8p1M1Q8pn5m7q9j13p2M9k5p5o6l5J29
-36187G5J58R5R8N7o1j37j7N2j12j62l9M9Q5J64J64N2PK4J30J07l4q7l5q6O7J65J83J03n7
-36158A008j12j13r7j05j35j29j11j27%O2O6L2N4R8O1N1J46K62K39Q1J0m0j17j90k39j32m2
-36131D81n6j84j71L7J28R1P1J06J18O1J9K7O1R6O3J0M0q0j20r8r2j5Q1J75L3j75k50k66j22
-36102F9J00J45N2j46j98p0K3M6J47J76J22O8N2k9q8K9K02J66J4o3j14j15jN6J9J1l4o6n1
-36073E22R9J42j1j60j16O5O7k5p7n9pJ02J09j5j10m8om8n3k1j5l8p1m7M8Q3J59J69J47P2
-36043H57M6J4q6j99p1J17R8k1j72k34n5K7j1m4j11j34m3M1K2J0m8r3m3Q5K02J23M9J3n7p2
-36013B10M1K01J83l2n2k5j14j08L4J00N4L2K2J18R4j52k47j86j01M5R0jJ04K30J63ko7p8
-35985E56rN5K6l7r9m2K8n4j06j8L1k7l2N7K01J44N7J11O1qk9q5k3lr3r4j5o9j18j50r1JQ
-35952A34k7M7Q8J27J46J17R6l5q9q9j16j29j12o2jRj0R5J16%l1m5M6LL3J40J85P8l0q5q8
-35921E11k9O0J35J05j1q9j45n8L9J3l9p9pK00J51r8j62j07K6J85J44N3l7J3Q5L8j16k20r1
-35892D70J10K20J82K6j37o5J13K35J41j18j94j41j13j14j28q2km5k1J39J60O3K0J5K1p2j53
-35865E30j19r6o3k3L6N0K9K7K8J2j19j49M1J69J60N1J9O7J50N1j61j83j00j0J41J49k1KL6
-35836G04j03k44j70J8J08J5n2R0J97P0m8j05p9k4o2m2K1J30J77n6j22l9N4J70O6mp6j72j73
-35807B49k70j59L2J25J93J31P8J09J30Mj09j28l4P1J52J83J13M1j20j28j16j95n4pmK1NR
-35779C22J3l0r4j26K4J56K0m6Po1m4J4j7j9n6j1jl3P0K40K46L6j03k05k05j00Q1J14J00J77
-35749D69J50J19J25Q7q7j20p4p0r5N3J59J60J00m5j13q8p9j9K2k3p7q4j6o5n9PJ0K2N8J28
-35719E55J04ol3kO8O0mm7N8L1q4j03m8m0Kk0j16o1Jo1j06Q9K59K84J09o6p6KL7k4k4m9p2
-35686F17m4o9j05j4M0L1J90J39j1o6O6Q8j17j01L4N4o4qJ6r7j40j02K9J85J23QO6O1q7j61
-35656E61j50N5J66k4j12j38j47L7J77J71N6o1p5M0J08Q2K5L4p1l8Q4K9n0L7J91P4q2r9m6
-35627H34n1l9j3o0j06JK6j04j53o3N1J49Q2K3L7l9o1R8P4RJ05P5m4r2n0j3j44j73o6N6M7
-35596C96K4P1J84J28m9j15j15k7J02J85L9k59k98q8Q0Om5M3O8Q4J12L5J05J80J95Q2o7p6
-35568I80m2j38k05q5mK9j9j9J7M1M6k6j78j33k3N1O2m2o8jl6p7LQ0O7Q5O3J3Q6R7j5rJ66
-35535G66J80m4j55J5J08K8p6j16r0pM0J04J3r3q6rQ4J36R8P5l9j57j63j44p8qjmJ00K37J21
-35504H35k3r2j27n5NKn5j92j70L7K3J5J35K25Q4r2m2j02j57K8J72J30O5J30Q0q3j70o7J15
-35475F54Q9o6j67j54P9J39n5q0q4j44j8K16J96J32J58N7j00j44j42r6k6J5JO2J39J7q1p4
-35447E23l6q8j24jR6J6l0l2K0J40K23R6J4j5qJ0OL5J1M0O3r6k69k22m3O9J10P4J5N0M9QN
-35414G09Jq1K8K35L6j74k56j96j63j06K9J16J66Pr2N2J27R8L6o6j56k06j50j5Q9J56K61J62
-35386F47l8q6m8J8M6M7NJ9l4jO3J4nQk0p3j59j44j2k7j47q0O1R5RnK7M3M2m3o8j3L2J24J00
-35351C97N7L9N0J05Lj7O3n7r7m1q7j31n7J09J95J76M1j81j80o7J8q7r2M6J45R4j2K9J12L8
-35321F11j25j44j24j12NJ36J38J98J63l2j01K2P1mr6j34j59j27J3Q0O7K5qn3KJ33J71J51
-35293G67N3m1j85k13j56j13p5rR6R0K4k7o6j0j2J44J70J9J6O7Q2P7J16J35k5j44j7Q7L3M9
-35263I32L3j25k10j69p1KR2J24J36P7P3O3Ql7m5m0j72j19R2J10k8k7M2M6O7k0j48j32%M7
-35233F01k3l1K3%k4n5j09r0j27p4M6J43K05Q8J7J00n5j10r6o2K6k7j50k1J37O2qR3L4j4O1
-35202E60J20J22L0j46j52N0L1q8j0j43l61j53O2J16N8J17Q6KJ04J16p1k42j68l5p1kJ47J44
-35174B23N2N6j9J6Q1l1r4o1J2K1n4J0J12J03O5j7q7jJ04J04j0m2Q1K08J39N2L5o7q6q2r1
-35143G32j72j57N3J25Q9J0m3q2l8J5q2n9R0J52M0q2p6q5j4J10R6oj21k09j60O1K25J51n0
-35114E13k0K1j25k4J58P8J5j1j64k57j82j5J25M9O6J82J57Q2Q1J22P6j00j84r4Q9N3p3j14
-35086E04j17m2k1k6p5J1R7l2l3R3N3J69J09o5j38j55J5J30R0ORJ20J42M4J5%j16j37Q6J51
-35056H87J2m0j23j19K4Qj01k03r2l6m3l3M1P9J08J39Q8Q5kQJ06J00L6kK7O9k1j49k05k17
-35026D31j30O1J79J44M2o2j04m1LM8N9J6N6Rro7j46n0K9m0o7n8j58p7P4J08J15J12J21J99
-34996G97J35J35%k29j76j02K9R1N7m3P5M0q4l3QJ0q1o6rL1Oo8k1j0r6j64o8N8J2n9kJ51J11
-34963D35P1K4j35j84n1q5n4K17K11R1L1n1j0N1q7m1M3RQJ2q2j67j00R6K87K34M3p4QR1mp8
-34931G59r8j33l1M0K7Q6L8j45k07k2J36J10j5j06j37j08k0l7l9M4O8K8nk8R1J50J22N8m3
-34902E83JK4RQ6M7n2p4o8k0l5j10p9M3J03J81R8J57J71o3j05o0m9o3mm5n0o3j07j19j94j91
-34871d8jJ25K34K62O8j25p6J01R6l8K7J32O8N6l9q8k7k2pLl5JL7lo5j32j18r3m9l0O1J76
-34839D51M0r8o1Q0J45L7q2j47j47j08n9n3L7J73J69N2K5L4P6N4NJ8Q7j4j44j39q9o4j11j74
-34809gj73m3K04L54K56J02P7L7j41r8P1J03J03L6q5n4k8j9M9J41J13O2l7j17j01NL8j80j58
-34780E10P0J7m5M6O3J2o6j00l5j0n3j2J18P6o5j40r8J6M4JL0J52J75P8J40J07n2j62k21j35
-34750D61j4K9o6%M7n3l4M2j4j19n2M1Q3P7N5l4l6m1j2Jp8k6J5J8k8KP2J04J06O4j6p4j17
-34717D03j14j3Qr4j05l1n2n4M0J27J94P2l6j2l9J14K64P3p5q5j1P9n2k12k1K5l1rm0l8n6
-34686B19n1M2R5pk4J4J21R6l4q0q3l0k9j7M3J45Q8oJn2j15o8m7jJ24R4k6j3j5N2J87J84J22
-34653I29l6j19r4p7j54j13mJ12J46J72J65J28R7L9l9p1l8q2k27q3O1j56l46k44L9J08J32
-34626B45J38L8jk0l6L1Q6N7L1J9l6n4M6J03J5L6Q1Pk4o9j14j04j22J0J86J17O3j4j24p5J75
-34595F91L02J09k7j28j18l9m2j51k22j56o7j6O5O7J37J89Q6p6J1J41Ql1kO0J13R3l2j48k37
-34566E80k09n4P4N9L7L1J38J21n6n7m0l4n2o1J21J29j11k01j54r1j5Q9J51J03R5pp1j19k03
-34537A93r5P9N0pK2J6p4m7J7%r1j9J05R7J42J26l2j21K0J09O0m8j07lO2mp6j76j21J64K50
-34506D91L3j40q8J01J37N0P0N7rj8j4m1o4m0l0K5N9Mn4m5j01l7j2p9m8jJ2m3l4J20J75o9
-34474C67j59K8K7j6Q7J36P7P9J44J2l9j4M4J15m4k19k69j24J2N0o9j12k%j5J03K17J54O3
-34445F33J7MJ9p0j17j1P0l7o9k3r0q3K3J00O5j3M1M4L4N7J07J45J23%q0pm3p9M2J30J29M1
-34413A102j16j74j06r8r0K6J00J22K9j4o8q4JL0J04J16j5j08n7l2n0p4LJ27N9o0o7o4O2K08
-34383H12L7r3p5n6j03q8lm9l8J2N0j5m1J05K11J18J7nq6j16k2K8K0n8p9l0n7j22q9Q6J44
-34352D15O5qo1kO1q9j90j39o4M1N6J0RM0m4j07K7J51J36nl3k4k3l3k3k4l1MOqr7m7j13k18
-34318c62n2J00J32P9J04J10J15J79J12l8j59r1o8j25k6J06P8lK9N0n5j47o4k1N8J03J21P9
-34290C44M5k4q8j6J3N6j8p6l9k5q7j07j16M7J73J44J36P7%l7j0O0K04K25R5K8n1l3j9j34
-34260G67j98j95r8l1J24J98J56J16K6j42q7m2n0l9j6N9J27l8j97o6K6J22J33j0j07o6K7r
-34232D90n9j35j04O8P6M2J11J12N3J8Jk9j07j04r9m1P9Q7J0n4qM2N4j2r7r8RK9n4k6Q8J21
-34200D63J14KLN8M5qJl0k21k12j15n7P0K67J92J32J69L6k9M2OL7J6j8p2j00j3n2o0l4j4J17
-34168G35J35l1j25p6L3n8k39k20QJ50N7l5l5k2K8P6pM9O6j8n7oj06j03L8K10K90K32J21j3
-34138A077o4j03j21j14l7J21J69J50M0j50j62n6N0l7j91j03J4l0j30r8p8q6J3L1k9O1J64
-34111C01J3m2J50J58P0K0q%q2j67j02O0J11J1q3J8Lj26p8R4K6j24j10J2O0N4N7K6k8k4k7
-34080B43r0l7Q4J13J07k2n7K2N6M4o1q6o3J15K74J33qJ3l0p1n9q6m1J3R5J64k5j72j31o0
-34050C77K6P2L9P7R1J24J27pj46k14j77%L8Q0P5n1j30r8rJ13K03J74M9o2k8O5N1p8k14j28
-34020D39RN4R2l4r7l3o0j34p4l3l5l7Q1J59J57J34J3p0R0J98J54l6r4m0q4j03r0m0m9K7J93
-33989F57J60j03k11k6R5Q0o7j93r1M5R0J10J46N1r1j38j46JJ55R9k1m3kl2o8o9Q9K21K38
-33960I36J0j46j83j91q8J47L28J97n1j72j52q8pQ3M7NM8M7J1N8P9Oq0K2Q9L5o4j78k61j53
-33930C34Q6J46M9o7j32n1M9l6q4n8j6O3K3j37o6P8R6lj4P9J01J13R6K0p6l7Om2k0j1o1k12
-33898B16j40P0J12j2r2m4M0J31J16Nj08j15j7J05J63J33N9l8m3o3j01JL9m7j5J12J49J10
-33870G26J97J09j16k67j35J1L0P2O2P1J1j63j07K6O5M7P6j07k20j86p6l0M6J08Q9J46J16
-33843F01k6r3mKl4L9J38J21J42P6j60j70j2P3Rk2j7j02j62j62n8J09J36J25K2l5L7n2J2J18
-33813F51l4j17lNk2J1Pn6r4j05j6R0R7P7k6J9Q7P3M1n2q0R3J91J25J2j40j43l1Lk1r6j41
-33781D05l1J27J11J15J39O1r7j37qj5j19j92r0K0nK6J63J81M1j09j20k7N7J60J43L1j8o0
-33753G52j65j32L6j2j66j59oJ19J03L0l6N9J83J36J9j22p1k5K3J31J43P5m9k22k10p0l3J
-33725C32j1q7J11K49R1L2L1K7K9K6k2m3j5r2n9j03j32k0k2r3p7R0J48n0j41jJ6m7m0M6J75
-33694C48K58K50M6j72j90j01J1O6Or7j62j42m7Q6K01L29K75j9j37jN0M1L9j09j81k3Qn3j02
-33665D78p2q6j54r8j45m7Q0R2J27Q7O4m9j20m8K8M5J7N5O0q3j68j01O9P8n0J07K15M4j08
-33636C17o6r3r3N0J77K13J27n9j06m7m6M7J5j1Q7J77J04k1o0j32k36M5K27J54Q3O7P6q6k11
-33607F99j51J7J47O7nk2j9K1j06j49o9o0r1k8%R7K24J74O8r6j38r4l3k1p6j08j0N7RJJ5M9
-33575C69O6N2M8J6k9l1mj2r3j1O9O8J28J28P2L1M8J6o7j40r0mO2L5m4r1m8p5r6l3ro6j00
-33542A65n5m5qP9J21J29N2k2o6m7q9p0L7J62O8j8K7J1l7N3J46J02O5N1M7Q9lj71k11k8J13
-33511F47Mo6M6J04P0N4l5l6l3j42j34M4Q5K5p3l4Oq1j09r6P9K37K56P4mP1Oj25j88j8k3j38
-33479D73mJ52Q4j6P1J31O8o0j26q2L5J18Q1m5j18j35j12o2J9J08J24O1N0J8j66j30N7J33
-33451G27J12j11k05n5J4j42j50K9M7L1J26J56J39J11J2MJ3n9o1j5R0Kj27j44N4K10R1q9k17
-33422E93k5N2p9j21n0l8O3J94J39J1p1l3k5o8l6L0K0J2Q4J12j6o7M0Q6Rj16r1m4M0O5L4P3
-33390G77J9j32k9J21k5j19k4J0k9r8j49j31k3N6J14K65K73N2n2Pp8o3L6L8M7J3l0j19n6O3
-33360G34o4q2K5L4J33K45K00%k42k94j55k0N6M1Q3R3J7j44j37j6K1K5R5J35K6j10j14n3P
-33331E39J22O3K0L6J0q1j97n6P6M4J01J47O2j9n8j6Lk7o0n0j10k82k21K4J59J68Q0J4k9q4
-33301C78k31j68m0R2K80K60L6j74k20j70O2J94Q9K6l1p3n2%L7Ml4J22J36M7Q8J17Qj32j57
-33272D94o1M6O3M5m8j35q1L0O7Qp5JJ70K57J32N4J8j29j51k33j88N0J79Q0l9jQ8P7P1O9L0
-33241H88qq3n0n8j43j06kL4L7JJ0K6LJ1rj07j4J24rj51p0M5J4J5J01Q6nK0O4J2k5n0n5j15
-33207D31j56p2Mn6n4K2N9J55K14J12q0o0Q3nj75j28q4N3J39j8j82j85j03l2J34K34Q7oJ00
-33178D31R8m2p7L8J55J31J69K07J04q2j92j60l0O9J5o1n6K0j14j35%J17N0Kk7l8l3M2J41
-33149G42J1l1P7O5j20j88m4J00N2K3J1om9o1J31K35K7j50p2jP7j3j60j45q9J8O0JK7ll0L
-33117D98k1k2K8M0O8J52J81J42M6l3j39j78j37k5L4N7N1k31l01o1M5j0J9N6J39J03j03j02
-33089B96K0J44J31pk8m3MR0J48J70O2j27j72oO5rq4MN7J4m8Q1P6k0p7q7j63p9J22J29P4J9
-33057G56k1k1n1j93j39K7N1O5O3Ko4r7o7J25J25k7j34k03o4R3J61J82L9l1L7K0p1m0m3j05
-33027C75j59q8P2J36N4n1j76j2K15J33l8j27K5J78J45Q0N1k5r7j48j91r1j0k1Q2J96J63l8
-32999F33j34k3N4Om0j44j07n7o8n7rL2k0P3J67J30N5r4n0J40R6l8q1R6J67R0O8j09j70j7
-32969E89l5j55j67K3P5l0p9lR3P8J2j20j26mP1J31L8k9j9PO2Q3J05J2j17p5K3RN5K7J0M3
-32937E87J25J14L2m1o8ML4K8L7q0j40mK09J45J2p8q0l8j15j87r6rK1pRP2Q2L1lm1r7n4l0
-32904C74p8j03k1M2O7J58K25J46m3r1J0J36P1q4p0n6j00j09j31o3J09J60j9j00o1L9J27J62
-32876F97J20r2k05j59l3N8O2J4L2L7J4mo0ql5o8nO2J02Mm7J4O1R1R0M2J8Mp3j42r2L5n7o7
-32842D10J05J27N2L1J00J21M8q6m2Q0L5RK6q0j04j00r1K4j1j25q9k7J9J11J52J40K6j10q0
-32813F71r7l1j28j79mR9M3j28k26k0J69K11J32RM4M5k2l9j06j96q3O4J34Jj38M8J65J03J25
-32784F66M0PJ09R5K5o1K6l7j27p6n5K9J13J40N5j47j46R1J44j20k33p1J42K11J37j2p2m8
-32756H25K5R8o6k40k02q9Q6J93N9n4j5J70J43j7k2l7j13q8J4mj02p2k1p2oN6Mq0j14l3J44
-32725C70J68k8j11q7k4Q6J38P7Q0K9o3r1l5o1j04O9N6k4J1J23N7q0j27j34j10J6R5R6Q6n3
-32695D25j43n9LP3J30j8p1m7q9l2P9J31J55R6N2O7j04j48j3m5j18j30K6J20M9J6J6j21j22
-32666A78OJ13J70K04M6j40j84j21oM4m6q2j61j06O6J59K9j78j42K1M0O1J11K6l4j9L0J58
-32638B43J59R7R8O3m6k3lq4j02l7j3j4k1%L6Q9R9K7r8j67j8J51J58O5J1o9q6j43j66n4N4
-32607B06P9l8n2J61K50J90Q0j2m3j15j16j63k67j84J2R8P8JK3N4J08J20L8O7O1P9J76O8p1
-32578H88j05o2rK6p3m8J11P8j0J3O0n6r6P2Q6%n9l3l8m2j1j2m3n6q1j05q6l8j2P0J68N0j01
-32545D46J3R7M0o6n8op4j55j14mJ16J46J68L5j39j79j73j00K2M5k4rL2n5j01M2J68R3N4P2
-32515C32J77K22J14j7j13p3K3O9M2JM2J29l4m5L6p5j69j09j29j38n3mJ00Q2M4J4j7K8M6J4
-32485E39j6J2J5K1j6j87j79mJ18J70M8n2j8Q0J52J89P1j54j66j16j10j9M7M0Qo5j25q0j1
-32456A92j3n0pJ00J36np6j81n8N7J03J18J07R7J53J75J31n1k13j73k5J12L0r5q4n2q1m0L2
-32427C39n0r1m2qrj0N5K11K63J26q3j62p4L0L5N1M9K5L9Rr4j12n7l8k8R4J60J53n2j08j46
-32396D75j20jO3K0K8J43J41R1j0j46j75n2k3R8J93K7j88k10j15l1Q8J37J27K15K11R3O3n
-32368A137k60j71J22J67J00j9q8o1K9N3Nl7j93r2p3j05j18l7J05Q5M0Q9O5J9l3k4O4nj2O8
-32338H20N2P9M2n3r1j08j44j57m2O6J48K56J20m1j28j76o9l3oJ1O1J06P9J07l0j73m0Q6J08
-32309H50K9m0j27j83k60k13j0N8M9l3KP9J13J29J75K38P9p7n9k6n0k09j58J02J16K9l5j0
-32281E58O4N5o1j39n0P1J00L9N7J14J7p0o0m8j6l0o1p2RP4J0m2j33j13J36J23k2O9P9o6m2
-32250E50J10J57L3q6l5j7j07j66j45j47LJ43Q7o7j62n7Q6J78J19l9j79j62PJ88R5P2P5l8
-32222D96k4PKP3J30J51R2m6p0j07n2K4P3L6K6LQ9Oj27j77m6L2Q0K27J38m2n4k1K5l6j94k14
-32190E00p5p5j31J5J95J38Q0J4j21r4J04K01M1j25j77r4L6J07L4o8l2k5n0K4M8m0qNK1N3
-32160E01L2o8j77k4R5l1j36r8lJ44J93J27k2p3q3L5J73P8q4l1N2Q1J18J42k0o9K7OONn4j86
-32128F56k05j52j6Q2J3r5j25Q0J56m4j22j9K2J7R7N3l2k9M3P2j7n1K9PO3J42J48N3m6l8m5
-32097F97oJ00J98K21J05q6k00j46p1n4q0j10qM3P1J18J33Q1nn9j08j27j37p7j4k1L6Jk7p8
-32067C90j60jJ30L0j09j37q8P3J62J0o1PJ18N3j7j2j3K6Km0K1J3K3J46Q3m3q0L0J42J44Q
-32036H50p3n8j31j58L0J26L5j15j94J6J17n5OJ16M1j06m5K4R1J21L2jp0j13Q1J42l7m7K9
-32007F54j23j17LP2N6L3L0rj2K2o2j68j06o1m6M8R6L0k3qNj3j31j70r1M7J82J46%k9J04J59
-31975E18Q2k0j17m7k6j04j75j52n0M5K2N1J80J06K0J2lk2n8k3LO3R9K5M8J11J92M7m8k2l4
-31944G23J1K6n3j01r7L9J29J19L6l6l6q2j31o2J30J98J11r0j98j30j49r9NJ06K17J16m8K0
-31916F74L7M0J17N1r1j31j11p2j03j36o4L4N5j7L1J02R6L1j1J4M5Oj32j02mL8K5mQ5N0m1
-31885E12m6o7LK1L4L1R8O2j76j72k0P4J66J42N8OK3O6O1K5k4j14j61q0K1L7Q1J45O7Jj18
-31854G56j59j21j03K6O7q0j23L7J45J69M1p9k2P4n9k95k13rK7QL9J47J74R0M7J16J98J62
-31826A060%j40q1j07q0rLN2J47J40m7l0J45J80P9m9o1QJ7n2j41j64p3L8J1r9q4R9J49J03
-31796A014k7j48j56RJ33R9m6j02j73l9J76J61J2n5p2n3N0O5l9M0O0Q3N5ON2P5p1j95j57p2
-31766F85j21n2K06J62L8j73k66j21JO5J48R6J9N3K0r6j36l8J52K08L9l6n6j29l2J14J03j3
-31738H40J8Q6O1Q3O7lK8Q1L3L0N5jj15K5L35M46L12K23L81O30R42J246J635K242L353N000
-31712A8033O511N021r83o097o442m449k733j799j210q40m93j72m4j27l37m84n82m66k32j97
-31692A878k99l14j95p7m0o9j7K22K28N8p5k03j56j50r8L1J24J06M4N5j9j28k14j85m3R9K09
-31665G72J85Kn2n8j00j1N9L9J24J25M1n9k3J08R5o1j68m8P7L5n4r5j07j64o3Pq8k0R8O5n8
-31634F03j38j87j28J08J16k4R0J67J43R6N1J6k2n2JJ0m3p6L5jn9N7R1l9r9p2o1m7m8N3J69
-31603G10J22n4p5m1j65J9J84J28l7k8Ol7l9n2k0n1r0k3k7M1Q4P8R9M1M5N9L2M1P4k9r3M3
-31571I45Q5M1J3qj56k08r4k0P5J29K8j07j45k9P9J59K10m4k88l02j11MJ1O1kqO3k0o6Qp6
-31540B27j1Q8O6k7m1K7K5J15J30J1j17o9o0LJ45J40K0l7j02M0lp6N7J42J1p8p5r7q0K2J13
-31509E09J26J65P7j00j69q7M6J47J97R3j6p9j09n2n2p3j09q9j00j15p2L7J39J27J51J51N7
-31482H00k7o1j23j21m8L6O0K0o2N3J70N6r8r1O0P2q2j70j80j03m8q1j95j36Q1J60J70J30
-31454B42K4n4M9J78J85J45J39M2j23r7%rj0P6O0J0P3k0p8k0k4o1j76j55J20K34J54J45J12
-31425A161q9j77j27q6q3j0k2q3q1n7p8k7j8P2J68M4l5kN1L1O7l1m0o3j3R5N7p0j28j34o9
-31394B23J9R2M7P6O6K4R9P7O2j5j78m2Q8l2q4j13r2L6R2k0J6J00P9ln7L4J29R7L0K4k8j04
-31362G42r4nP8Q8L3j0j0j08j90j44l2P6K75K68m1j03l9j03k3L8O1L2l1o7pl9j22p4j03q9
-31332B57K0J03K7j31k7K18K76J77O7K1P9Q1j1j27k23q3N6J00j4qL1Pm6j08j7r9j36j8J47
-31303F19K03J9j68j34j02o2r8j66o7M8J26J32J13O6K1L4K6O3Qm3QJj0J20J10Mn4m1k3m8k04
-31272E01k13k5R4Q7P1K3k2j6Q5J27rr9o4j9m0r0l2Jj6P5J39J09J19Jj65p7j9o8%P6Q9k3j10
-31239D90j41k8O4ko1JK6J8Q6J03N6N3J28J50K9j46k12o7J63J28m7K3R4J8r8j51m7n7j48j27
-31209B98N8J75J34k1J1K7n0q8j38j59k6O8O2J19J13lo6k8L9N8N9kl3j04%J01J8R4J74j4j04
-31178G72q1j08p5n7r1K2J87J87Q6M6J15N6j01j99j90j34K0R1L9R0Q7Nr1n3L2j42j64n8R7
-31149C88K13J56k8j03N4P0q3m6N2P5oq2j64k18o1K34K37J0r0n2K3O9Nj18j24q6n1P7Q3J27
-31119E61J05Q6J2p2M4P7q1j02n5n0m1mk0j3L8J66J23M9K8n1p5j35j24M6J43J02k7q3j3K8
-31089F62M1N2L8j61j76j29j46l3J02J50J62J31R2L8N7k7j28j15o6KM4O0K1P2M6k04k30K2
-31061C77J85P0m5r5r4M7j9p1k4mR4J01Q6J28N0Kq1j78p1m0q1r2k3J48J95J55J12R6J07N1
-31031A086QK5L9mj03r2L2%r6j96r0O1L7pl7j32q3M7J5j9N3R5K0K1k4j19n8m4j09QR9Q8N1
-30998E72L9O6K0k3N2M4l0o2j34j27n9l8J4k4j41m2J21P7o0q1j7M4l8j70j85J0K36K37P2o1
-30968C12q2J01K69J70j4q0L4O5o5j45p5mN2J46J73J43q2m8N4K9NpL0N8p8j53j25k8J8n6o8
-30937E49L8N6L6L6k6o9j29o1P4N6%M9J41O9J6Q0P0m7j5k3j08j39l8Q0N7J51J25p0k47k38
-30907D73j00KJ22J68J31J14O9qj07j61j01n7j3k2K3O6k8l6j8O4Rq7j3N2k8rP0l8j49l8O4
-30876D14l2o9K6M5o6m9J02Q8J07J06L0o7j29j07r6oJ10J00lq3r1Q2J38J44K25J65k4j93j00
-30847G67n0j6M8j16k58n4M6J02L7k8j7m0K4L7R2N4N2Q8P0K8N2Mj62k66k22mJ54R7R2J87J14
-30816I12O4L3q1l18k45oJ40J94Q2j3j58j65p2r3p1M5Q4Jj03q4K9OJO6O9k0j4N7o9j51o4P3
-30784A29N2O5O7nm0oJ15K31J87l9j67j45L9R6K9j2J2N9L0j0o1j06M0J10K6mm7n0j8n0r3n
-30752D29j9p9L0J40J25P3k6O8Q0Q8J18l7m1L4m6j16j54o2kn2o8n5j2O3N9PN6L8k5o4j16o4
-30720C70N7O9qK5N6L7J3p3J0R6R2l4o5j3K9K8o1r4j18J7K28J50jQk1o1M9K5j23q0J16J67
-30688H90O8kp7j88j59j22o8n6n9N9R1Rp3m9l4j18j18L8J50J36J14J45R5M7no2QJ19J04j19
-30658G64k91j19M0M9J57K03R1R3N9j22k16p0Q2k3j62p4N1P5R3j18k94l8J01m0q7o6J6Q4J22
-30629C60J39K1p4o8j2N8J61J45Jj03m6O5Oq5m0k1N4Q0k0p6p7r6j10q6o0Q8K01P3k7o2r2m4
-30597B53o3p9j08k2J13J05O0k3m8N7J48J48O5k2LL9km4J3m8r0j0M6J22J82Q8L7J5qm7Pk2
-30565H65j11r0o0p9j5N1J51J51l9j22j00o3p2q0M9J89J06KK9M8q7j49j13n3N3j6j01j16j21
-30536A07rJ26Q5%o3K2R7Q4N3L2J6m3o2P2J17L3N5O5L5QM3j4j27n0j14j93j50m4J09J90R9
-30505E79n5n7q7j38l8Q8J85J42L9L3j7J5Oo4q8j6J71R0p1r1n0j6j2O6N7J7MQ3Q7j15j00J06
-30473G53R8k9kL8O9M0o1q6l9P1Q7K9R6N8J5L3L3N6l1l3K1j06j73j00j32r1PO1K7j66j49J7
-30441D11O0Jo3K1k3j08k9J36J96K02J19j17j92q1pO0Q1k9o3kj2q2q0p7n0ll1N1L9pOP2Q5
-30408D84J08j46k67j2R0LR4K65K20R4jj81j82j10j18m9K4K8N2ol9j0N1O4l7l3mo1o1J4rr0
-30376A75j32M3K97L15J48J26J2j73j28j5Mmk0n5p6M2j2j00L1J18J5q8j34n2M2K3Q0J27J31
-30347G40P2n6j15q8m2k4K5Q2J10K1K8P7Q2L6n2m9m2p7pL0j5nJ3qJ8O7L4m0n5q5q6p7k3L8
-30313E27J6K9J5P2N3j23j96l6N9J34J59O6j09j42m7J08J23J2l6N7J06M1j4p5L1J62J25r5
-30285A022k40j05KK1n3j78q8L7J05J56M4j05j03l4LQ9R1J36J97J57j5j73r0r9j49j01j5l
-30257E09M4J41J07j8j03j23n6M8QK5J17J7j02j12q9K1Q9LL2J42j6j18j01j64p5J73K10J78
-30229G87R3J8k1M0k3j73j13l2q8q6J06J57J15K2n6mj6j25j16p3l5K5O6J6o6p1O4R8m4p9q4
-30198C02kJ59J40K0oP2J23R8Oq9p5J1K7m5l2O8jj43j61J1J69K6j96j81q3K3J8r4j07M2J12
-30167B12M1q1m3R7R7N4L9J23J21rj32j73j12nM8J9J30K01N9q8n5K1N4J65R2m1l7L7K3n9j18
-30136F80p9m1N1J80J59J54N5j24k54k01p6k3Q6J20J38Q1j11k66k10O9J43P1J4N7L9n7o2L7
-30108F30R2P7m2j28k4J14k2j27l4K8l3j8lJ2K8o4o5J3L3j17j46J35K65J85J3p4p5p0p3r9
-30078D11k9L9J53J83J1m8m4j76q7k4j4L4J5M2k2j01m5J2O3J12J02Q0qn7l3%J6KQ9R0qm4q5
-30045F29o9L2J21J33n4j98j40m8J19J82J09k2j65l5J27Q8j0J2K0p1p8r5m9l7n3P8J37J7k9
-30016F51J8m1n6j26j73J6J41K6k1m2j3P4J15J05N7o7m7P4J88K25J65L1p9j05p1j25j03j13
-29988G04j31o3N0O9J00J25K0j19j50j48j19l6N9M5J9J03L3k9n6pkjQ0J6j17q2p4o7J08J21
-29958D51Q5K9J8M8L6l5j23o2J58K07O8K3J45P8j25j48q9j93j23%n3o7o9K2J09J01R2R9N1
-29929G33n4j5J6J55K29L4r8j34p5m5Lj7j6L5k7r4K4j4p1j38j19J06J79R8J17L0j37j71j03
-29900D31m0j15j16N5P3K4J30J28M8M9K6O5J29Mj26r1R5J07j6l2l1q8j61j50M7J32J04J10
-29872G91l6p7j8j30q7K1l9j00p9O7J97J52o2k55q8L8K6K6L0N9Q4J87K40J76%k4J21J09p6
-29843A253j12m6k9r0k91k25q4o3%J27J44P9Ol0l7o8o0r3n5J15K17J80R9J1L9L2m5k16l00
-29814D58j94j38j43N5K08J18Q8Q4o9j06RJ05J48M5n8m5L3L5K2J20J51K0r7r9j20m3L9J04
-29786G30Q6J4j8m3j57j55q9n3K6J49O4lO5K6q8n2P0P5K0JR9R5k1q4q2jK2n5J2L0N7J26M9
-29753I15p9r5j3J7o7k04j73KN0J5j8L8m1j75m4K24J85L9m9o0O0J49O3j8l0%K0K2O8R7O2q1
-29721H79k51k67j80J1J71P2K2Q8J03l8j33p4l5M3M3l0j44j78k5M3N2l0q2N2Q4M4KLJ24K17
-29691E86J78L8L8PK2M3M8J8j18k28k37j18k1J09J68N9K4j09k80k21j5J68K23K05J06L5L6
-29664G64m0m0O7K4j58j79%O7o1m2Qn4J7J11J6r8K3J33J0j05q5JJ18J40J33P3j02l9J7j4J9
-29633G24n1k03j29j2n3j01RJ14M6N6L7K1Q9R2L4K3j10k03m0J46P8N1N8k8j29n1J09Q1Q1R8
-29603H37p4j80q9p6j55j09L2Mp2l7P9O7K2M1N9l9r8N7J65J51P1j09j68q4mJ16J48p1j66l7
-29573B81J11K5j68j42k0oN2J35J65J22J73J66J15L2j32k37j32K4Q0J3J01J12O9L0J2pj02
-29546H72m7M5J9M7o2j45r6p6l5O6J6mK5p3K1J31J1O5J35Kj67j96k4J30O9n9q4j7k2QJ4n3
-29514E16r2k1J6k1n0p0l7j8jN3J64J63K3p9p5J8N6k5j15j02l2k5j4M7J10k0n7J08J14K0j6
-29483E38l8j3Q2R3N3j21j16P6k5j50n6M0J00P8q3k33j84J28L19J94k7r4l8J08J48k9j35m7
-29455E68N0L2K8m9j86l6Q5N5m3k4R9j1j9J04M6kM0l3j14j19k2K5K2OJ1J8M2Q9N3M1OQK3L9
-29421H32P1M5M4Nl5p9p8J6oK5J13L9o4q7m3L2N3Q6j5j09p0oJ3j8o7K4J55O7r1j44kK22J48
-29388A076n1j66k38j75qJ23M2mJ07J19L2om1l0O6R2r8k55k03j20l3J18J92J26j1p1o4o2l2
-29359D25lP2Q1j01j60o8O1J07J15J28J85J47m2j75k19j22j27p9N1J44Q5jjK8L6L8j1j34j45
-29330C15j4Mj1K0J13K37K18J25J8k52k61l1N6P2J10R9j4j09p8j02j56LP6L9J31J81P2J6P
-29301H84j0k5n2k5j0J0m3o0k6J10J20j4j74j50Q4K85K39Q1p3l43l49n7J40J29J2j13r3J1
-29273D88J05J25m6j20j55q6N0J22R3l9n5o9r6j53r3m4PR4J02P0j8j09n0Q4J66N2o5K1J01
-29244D82K12K47J25J4k1l6j09j17o3nj7r6m4j7j41q1J26P1J2M6P7k6q2j6K9Q7Q3J3l9p5j24
-29213E15j04o7J8J58J83n2k43k38M6K52J38k0L4J10P2N5R6L1n2m6j9J8m1n2l8r1j24r5k6
-29184D18L6K6O0oq7k8J11M0L2N3J26Q8l3q3mJ49K03L0j15qN0j07k88k67r2L0R3J26J05J4
-29154F72j4J7J55J67k0j16r7q4n3l3O1J5r2l1J30J51O1mo2m0J3Mk1q6QK4j51j85KJ52K30
-29123G73K16J47O2n0J1n2j87p0Kr3q4L0Q8R9J19Q6Q8J05lj12j68r9O3J88J23q2j10QP3K3
-29093A194o8j57j27n5o8k6M5k5m5J02R1k7J0P4K8M5j4o2j29j51j17j12j13P4K04J52M7OM6
-29064H22J43J09l9p3m4k0n9j41j41J2M8J42K00J40J79J64l8k03j76j90j64k6m0LR5N2K1k5
-29036G51k7J6M4l7r0r5m7J67L07K76N0m3Rn6l8KJ9j2m0l5J24O3l4J14K47K18J31J10J06J73
-29006B373L24N18Q27J207J981L527N595L110l800n749l653k017j107n83l19k28k41j52j02
-28987A511j23j44NJ17J10N2l3p3j80j86r6P4J25J43J37j80k77j05N6nj82k23j44lP1J19j
-28960E65k1PlN8O5J7J5K1J15K8m0O9J7j42k31j33R3K27K81J79J81J55k05l40j43lm6q6k3
-28931F77r1j24o5j5L8JJ6l1J4J02J22J4o6k7J0O3P6N2j4k4M1R0J14J10mm6N1P7l1j74k61
-28900F95k21j02O4P8l7n8o6J26K38J18M3J14j0j12q8p5k8O0O8J0m1j07q4P0J67Q9J4J5k9
-28871I11p7m7kJ2J6N0P4Ql7n5P3P4m5o4m2p3m6oo5n6J3Rl4m9q4l7k4MJ04J08j2j13p1L3Q8
-28836E38rq5L1J22J35R5p1q9jK3j7J4jj19j22o0p0jK2j8n0lo1l9J19M1n3j6j4k8J04K34K23
-28803G74O6L4Lm2KJ6J08J49J7j80j21j1L0j9p1j39j66m8l0J23K66J26L5M8J7j20k42j43M3
-28774E25K34J88m3j78j55J0J21J34j4o7k9p7j9Q2O1L6mj2mn4m1k0p8j57o6Q3P0PPn8q0%J00
-28741E02Q0j7k9N6JP8J45P7J1r7j62m8J10J92J03pq2p1N9Q5M0n9j72q3N1j27j81l7O5J9q1
-28710D21k6K4K7J01R1L7O8J26K4j47j14n0kO0J32J34rk8K8K7l8p1l7n1k23k53J4J99K29J04
-28680G97qj42j22rJ12J20l2j94o6J48J70J65N8q8k8j5m5l6j01j01m8j23j4J65J50J44N3p
-28652I03L0n9NJ23J24O8j28k50j59L7Q0l9q6q0l7K5J46J59Oj19r5L5N8oj01n0%k9n8N3L3
-28621E89j40r7N9J19J03N5J21J22P4j1j11p6n0k4J14J62P6J02M0m0j7k4mR1J43J66O5n1j55
-28592A401j99j08J02J90R4J12K31K64K18L23M45N51O22O26Q48J421K189L164M637O132N206
-28571B8469j23n412o334m743l163k144j373q99o19m26l38m22m91m00k24n4L6p4p0J2J3J0
-28549A231K9M9R7P7R3K67L43J79k10m67m61k02j5j8j7q2j05q8JQ3J74J67J81K42K53Q2k60
-28522A623l10j33r6n8M9R8J10o2j45n0L5J14J74K46J12k43m11k72j3J25J68J36J4m4J01J06
-28496A374j24k38k19mlj6N0O3J54J43%n3j6L8R3J59O5Q4J90J88K00K78L93L41L89N25Q05
-28469D859J095J337J924K826L882M916M727J294l415n425m806l442k252j535j097q64p45
-28452C279n14l68l62k33j40q7l8lL4O3R5j2M5K26J75j85l64k97j24j3o6q6k0Ro1mk2j55j10
-28423F62m8J7K0RJ28K89K78M1J00L37K79J12pj82k68k89k40j10o7p7l3l9j52j21l1k2n0J7
-28395E53J07M4n4j6QJ47K27R5j0Kq1j26n3j1L6J28K34J30j27j49n4Q6R3j6m8j72k24j73j33
-28366D43p3Q2J58M2j00q0K2O7M1QNQ7N2m4J2J72K11Q7k4m1r9j17r4p7kN5J02J4o0K1R8J3
-28334I81j6M6l4j9r4j76k9L4K5o5p3R6J60J35P5M1R1K1p8M7L4MN0J7p0j14j53p7O3O2m8q8
-28302H48j6o3q6n8O2J03J12Po1n8o5nK8m7j30j33j23o0P9J43Q8O8J31o5k20n1N7k6j29o1
-28272B69RO5R2j6j84j27O6J15P9R5R8oj00M7Q5M6N1k6Lm4n8j6m4o2o2kJ73K13j6j86j39k0
-28240C98J41J42J6n5r1j27k21p5P4L8N2O5J61J16K2mM0Q5K4l7N5N5L5N4j08j06o1j72j76
-28211C40p6R1J43P1Ro3o3k7O0J61J05Q2Q2P1n6j27k2PpN9k3j24m7J06Q3j40k53j58O5J89
-28181E38R6j8J1pj1R5J41j1j43o7Mk4j9l0KJ8k1j0L5J58J85R3no9l9oo3q0P8P8K4l0j05p6
-28147G22l0JO0M0j22j03O1r6j95j12O9K05J30L7l8m1O8P4m5o1j9J5O3Q4K9n5o1p4m4l4j01
-28116D27k4J47J04l5j07o4M1J83K11N0j72k70m3J14J07J14M9q4l7Q8M2L0R6J25M6o4q4J6
-28088A006M4p2q1j49j44j1P1J5q1j07q7M2J08N6l5N7R6l3l8k7r0O0J31M6j9j08p4P4R1nk7
-28057G09K9K1j0mQ7N2j14o2J21J16N8j23j40j12L1J07J37J50R5mo2j65k23j29k6R8R6Q5R2
-28028I10k7j29p1o9o6K3Q8L3K8P2O1J4k1l5M6J14M3l8o7o8J7J4n1r0r3o7o7m8J28R4l0o9
-27996E79Lqr2m7P7M9l9O7J68R6J41M4j50o5j3j59j78r5j6LJ14J65Q4nm3q1LL4Qk9l8j3k6
-27963E38q0o1N4Q1Q7J04K8l0o2o7l8RJ6K6mRl3m9L4P1O3J58J66r9k32j82o9nRK9m1k0J0J6
-27929D36P5P9Q4O3k5p6j28j13KPL8J00J01K5K7J07Q2n0j58j34n3P8K12J90j8j17j51j74n2
-27900D57O6N9KKR2J96J38k1k1l5q9m7N7lk15k31j71j2P7K01J54K6M7K7q4l4O3J27O6oPn8
-27868H37o1j11j22L9J71J28j26k27m4N4M5L8O6l5n7qj7l5k6R1J57J09L3p6q9j12j90q1Q3
-27839D34J91O9l9M2j6j10p7L0R4J25J47N0j83k19j26n0p0j4O6K0L5J37Q5n9l0J30M2n7J6
-27810F63O1M3J22J45L1j12j61m7O0L6Q0Q1j5m0K2N9Q3Q5l8j9N7l0o7n7N2J20O1j08j80n7
-27780I30Mn0j26j44M0J40mk0k3N4P2kQJ9K7lq0o9j22rJ37L8J6N5L2p1j21m2o3M1R4m4l5k6
-27746F53J8M1n4l1j05k04K6J83J11n5j50o7P3J15J18J18P5o0o8Qj0o3n3j3q2j26o2Nj7k7
-27716B97N1L02K61J17L9j54j67p2k1Q5J04K2K3N8j8o2k1J9O6J03o8j87j00j2L6N2j2l3j1
-27687F97J4M4L9J7M8o2j44j13k7QP2J20N9l2j6l9l4N1O1O2N3n6j55j34j77j76l8J86J24O2
-27657E14J76J92R5k2j3l8j32j43j77j12O9K00J49Q3P0om4K5q0j48l5oR0J39K5m9o1j15j70
-27628D76r6R5J57O1l5p7p7l6O5J18m6j00k5oL0K4k0J8N6N3N4M9J01Q4M2rj12k40j17N2J18
-27597F57J54J73P9p1q8K3J15J9j16n9P8Q9qj35j32p5p8j0N2jj10k1K3o4k6P7J49Q3jm5j16
-27566F15J0K8o9qj4o4o1Jm6n8q1k1J1pL6J9nl4l9J3M7N3N9Q5Q9J8q0j27j74q9R7J70J7o2
-27532C29PJ26Q9m4j70r0J09J08Kj60j70M8L10K75Jk2N2K5p1p8l3k4p5k3J00K7n9m8j56k09
-27502A76q6k0o2q2N4J14nMQ7J12K8L3P7J07Q3J4k0m8j43r3k3J6o1n7P3N9J11J22N8R0P4M0
-27470H32O6q8k10r3Q8J25M6Lj3N6J50P7n1k7O9Q5Q5m1j62j53j68r1mL3O7J24K08N8j57p7
-27440H37k4l7m3K4L0n4k8R0L7j22%rj15n1P2J15Nq4K4J54J89J13r8j88j4N2j6j3k9rj3o6
-27408G29n8K6k5j93j18N3Mm1rP0M0j09q1J08O6M4N9J2l9o0K1Q8M1J9PL0m3k19k49j11n5P8
-27376H5J51J75Q5n1l7J11K40K22J53O1m7n7q2k9R5J04j01j90j39r5K7J49K14N5p0j06q5n2
-27348G86l2N7Q8l0j3J5K0n4r0m5r2j05k3j7j21j48m0R7J02O1M1M7R8K0j08q6RL9j06n2J92
-27317E10J74O2n2j35j72q9M8J16K27K36J13L5K0Jo0n6m3p3p3o7j13j19m6M7oo9pN9J29J48
-27287G45o5j13pM3NMNL2J04kj35r7k4k0J00J15P5J13M4ml8r7J1J21j8q9o2p5m9mO4J85J28
-27254I95pok0j18q3J18J04Pq4n9Pl4p0j56j67l1jO9J94N8l7m3M2K4R4J49m8j28k0m9o5l3
-27222F02m6j9N3J26J78J64J29N5o1q2L6O6Oj07j69k29k42j38R5K45K14J54M0j2j4j27k19
-27195F98k26j29m4P5K23J75J1p8r9m3q5k83k90k3J65J75J43L7K8R5M9K3N8P2k5p4J2n2q2
-27166E06p5l5J18Q5j5J24J10M2j07k19J3J38L9j5Ml9km2r8k1K4L9O0J26J92J97J16k8j06
-27137A131p5l0k6j4J1l8j29j41j85o8J24P7m2k7k1j3k6oj09j22J24K14J55Q9N5p1j37q4J
-27108F17l0p5m6pP4M1n2o1J26K00J22L2Ll7o3o8j18j07K8P5J02J00Qr7j15ol5j34l4L6R8
-27077E77J19O8K4O3m2j88j52j3L4l4r1p2L2R9Q9O4O6O6j8q9j55j14N0J46J57J09Q5R0O6k8
-27047A008j42j19l5M1N7j1j6M5J06J19L8J9J4j9m5k4j26j71j76j33l3P5J18N0j26j60r4q9
-27019A71j8M6J14N8L3J04J46J75P2l8l4m5l8l5j23o9N0pn2J6J18R7N1Rn1j9M9P2l6p3p2L5
-26987G06J34p0j53l6J03J01pk3o0q0J9k4q9J8Lo6O5J77O9K7J0j19r2O0J38P1O1J14J16Rm3
-26956A139l4q2j43j32p8l9L3O3J30J02n3j74j54j3J19J67J29J09l3j51o7k3mLj11j09l4q
-26928E52L3k6r1q3J9J01Q2j26k41j11J34J55K4l6nR2L3q1r8L3J13mJ6Q2j17j58O1M3p0l2
-26898B94k4M2oM3J24Q6K9O7P5K1L5Qo1l6J9J23Q3K8M0PJ3m4j36j45j05J7L6j6k1%J02J43
-26866H41K4l3k1m6p0q3l5Nn0j20j07l7QJ9O1Q9N5Q3Q5L2q6j23o9l8q4p3O6K28J71O3OJ31
-26834H92J17J2k4j03j08n5o8l3p4o4M7N6j5o0n2K5RQ9J44M9O8J22J13J4r7j82j68j31J4N2
-26804E89N4N2J5K3JO8J03L6q3j7K3p8j1K02J45K9k6j19j11j8N7J32Np5l3j9nL4J58P5j29
-26773A077k74k47n8R6Np4o6j18K0J81K49J66j1p3J2l2oP4J6l8m8k1n1Qm6k00j22j7L5K1n5
-26742D03J5N5Q7Q8J9k6O7J95P9q0o6l7m1L7J02J08J25J11J7j13j16q5m4J13J50O3j00r1l0
-26713A005j8OP1mo8m2k0J5O6P6n7k13j49O3O7PM3j11k22K3J76L5o8P7J43Pj64j93n2N7L3
-26682E89N0J5l1L2Qk8O2J45R5J6j12q5kl1l2l7m4J58K46o5k66j68j00jJ13R3N1k6ON0Q2J36
-26650I19J20j0n6j29m8Q9J05R5L7On5j29j45p8m3Pk7j14l0rn5J8Q6N9J01K1q4L6J83J22J39
-26619A131N2k11k96k18k07r7J8L1K9M4J13R3J41R2l2j15j48r4p8N1J21Q2N9M0K5l2m3M3J61
-26590G55J53k3j3k2O8J55R4j7n2m6m4M3j08j35j5l2q2o7L9on5l7RJ7j21j63j01j9RK0OM0
-26558B50J41J99J77J21J04K3nM0M9M1m3j06o7j2J09O6o3p1n1o0KJ8P2J34J40J42J81J76N9
-26529A766k6K7J71K53L74K39q9k58l00j87k67l55q7M2K6M7m4j97k82k06j01M5J50J32Q4L
-26503I60j5q9q6j2m6r9l6J29J55J11O3p5oj3m0J76L01J90J1p9j52k13j87j38j12p9rR3Q4
-26474G87Q5J7n7o0j25j09L5J64J98J41M6Kr4k26j78j20m6K3j5k6P8J26J10J38J19M7OJ4r2
-26445I88j52j13j06N2O4n0j32m3L7M4K0Loj1N1J21R8J12J89J54j8r2m8q2j42q6O6nj18o2
-26415G33R6J44N9n7j60j57L1J16J26J51qqjp2l9q9r6M5L4l6l4j04n9N1P0O0R9N9O0Q5Pk5
-26383A081K6N0J06K6P1J61Rj44j40o5j20j07M0Q2K9r4j40J8J03Jq7r6j46j08K2O8j6j5J26
-26354G41J09M8K2q1j30j19L6J67J78K0q1J12K7j6L7r4j36qQ6j24j68o3L4J09L6qK3K7k1m4
-26324G19o5k8Jl6k5RQ0L8J06K53J51j3l7J23J16j8q6m0l0r0l7J6K6%k0l3m6r9j36j9l6jO6
-26291H09O5M2l8o1r4j38k4N5O6J00N7M4r9k58j65l3M5M5L0J49J14J04J55Jr8K9J68K25J49
-26262A444k6j89r2J61K30L01M08J44k02j68N5J57J50K3j55k49j70n4o6J3N9J0L3J97J16o
-26236B124L0N5J79K19K78L61N45Q80J214J663K169K597L562N341O430L421l091o849o265
-26217A4863m332k735j725j149q00n28m96m87m30k99j74j13p2j01o2N1J9j93k17r2RJ2O7Q0
-26193A096R8K24J41K4PLo1l7j9q2n1n6m4o6rK9k5o5p6o3l2q4j06m5M3N5m1q4r8P3J23o4r4
-26160F14k1N7M9q4n5L0o0l4J38J69Mo3J3N3mM2P6N2j1j24r5j02j45K5J02P4l4j3m5n9o5L6
-26128E20K14J61m3q6J7j1r0mJ09J03K9p9j48j57j75j24p8r2%J6R5R1J2N8R2j9j92j49nO9
-26098A34Q4K41K21J1J9Q6KkN7l2j21p9j0OJ8L7Q9J61L1m7j05j40j6J04J95J34J3j2J1qJ7
-26067A099O5K4m2M4N0r8p6M8J0k8r5j50p0K4k6Oj0j50j04j6J3L1J67J35l7j54j51L8J95K11
-26037I53J27O1j5n4oo0q7p7r0r2m2K2R7J51Q1k6j45j24r2j08L2J92J22j1N6J06k1j20M7J16
-26007I93O3j9j5K5L0K0l3L8K5m3L7R2j3j87r9O9J4l2N4m1j51k5O8J37J32P7L4N4J84J76N
-25976A669K4K07J96J54J59O2P4N7J51K25K70N27P79J051J357J834K866M466O333O400J657
-25955C0518m751o931n652l712k216j491j158q86n84l17k40k21j95j56j78j64q3k9j43j93
-25935A218j46q0J7P6L6r9k20j64m2J20J79K33M13M78L09r1l50k53j34q4j76j49K8R4k9p5
-25909A109o9j17o8j5m0m4j13l6O8J30J12j3n1r4N1R1m8j00q4M8K1l8n0r0r4n2m0j4J40K33
-25879G33K42K07M6j09m1R4J12K5o3k25k77n5J63M3j62j39J2P4j5j46j72k6Q8PJ05K09J28
-25852H58j08j45n8p4K5N8J0J8R5J70J27K2M6J4j68k41j25q0k8L5J07J61Q9l1M7J52P9J1p2
-25823I94j57j60k7m2K8Q2Mq0n3J24K02J83L0n6o6qmj4p3j31j12j08j44K0J20L1O5J36Jo2
-25793G23M0M4n2j34k7J15J57R1N1l3q4m5p7j28k3L3r4p8Q9N9n6o1Q8J22k0p3k4M7K7j6L1
-25762F92K5m5m4J42J70P6j4L6L1j7l0L5J8j24j14n3p8n6K6K0j37j15jJ42J98l7r4J6M5N6
-25732G69J8j20j29m7rk9JR3J36Lj29%J88K15O1K8R5j4j06j08q4l0R3J68J43J63k9l12j23
-25703I05J28J11q6j9m2k02j93m0j2q9j4J39K07R7j05j17n2o6r0n3J1K4J48R9k9l7NO5J13
-25674H06N0QM7J2p1j58j13k3JnO3Q0n7q0J7P1k8p5l0Pq5m7J57J76M1n0q9o8N2O2ON8O2N0
-25640H47J50K19J32M0n8j05j08j40p7M7L1l8n9o2j2M6n2j21k1R5J18N7l4r2o9j09M5J86R4
-25611I50k4l8j00j94p2N5OQ8N5k6Nj2J0J3j2L1R8J7l7r4j73j02N2R9n6r0pRj7L9N3L3L2O
-25577E97l9n9K0J22J62J21R5mq6K7j4o2JN2o1j13qK6o4j26k9R8L7l1p3j82j02J0J09R6k4
-25546D96pN3J14N6K6J26Q9J0J9Q9O0M6L5J4j01j76N3J13l5j43j47j4R4O5o5j03j23j30j51
-25517C63n3O3J10J07N0L3p2n9K1L3J30N7o7o9M2J01J41J17p5j48o2m7j53j04j3n4K9R9M0
-25488E60o5j30L4J04Q5K6LJ6Ro5p0LR0J14L8K9Mm8o4M9M9j38j60O7K06P3l7j4O3k8l6Olk6
-25454G44l0j7J8k5j16j9J48K12P2j17n6pL3R1K1m9r4o1n6r6k3P5oj65q6J38J34P5r2p0K2
-25423E98J5O3J58J66J23J0J4P1L6q9q3r5j57r7l3QJ01J14O6M6m1q7k3O6O4J5m5j03j45o3
-25393F73P2J0j19j48l1O3O7o2o8K6J0L9L7k9o2k7MP6N2l6nk6n3M2J32n6j00qJO0J10J32J25
-25360I01J96J31j13j94j32j16j38j88p7J20J66K02Q6j01j76J7R5k1M0R9j2q5o2OP9P2L5J
-25332H31j7l8Q9J07j38k04RJ26J01K9pP6J55P5l9q4p3l4K3j9j16j97j13k9N0R6M0j5o0l0
-25302E94M7L7l4K7M5n8j86j73NJ39J35K8r4l3K2J23J44K5j82j39O4J62M3r0JJ07P9K7p3q2
-25272G10L4J68N3o5o6j44k09j30L9Q4J20O4mQR2k7m9Q0R9PJ1O6K4q5l3J04L4LP2M9j01j00
-25240I08k9k1j7p5l6R8J0p0l8o7n3J20J84J7r0r0p1j22k3P2K8J16J79Q5L0J00O8Np2j04l5
-25209A007on3p8j04o7m7j6O1J85J63j14j86n7oK5j6K6R0R4Kj53j67r0k2j2O4km4N3Q3J01
-25178G14J27N4Q2R1J12j1j53o7m5j13j43r9JJ01J12K5j21k37k68q4L7Q8J11Q8J15Q8J28J32
-25150H65P5j3q9j6J07J12k5j35j78j18j7o5j07j6O3P9moJ47K27J10j10j50n0J9n9oO8l9p6
-25120E93p5k9K0q9o7L5l4N9J68Q8NQ4M3j37o1M7Q6j2NP5R6Q4p2j54j24j8J15Q0o6j05k8L3
-25088F45O5R6J24J0j29j11q7N0J18P0Pk8m3p3m4p7o1N5N9M0J22J98P5m4q3n9m0p4j75k33
-25058C73j39M6J63R7lk4J7JL2L1J15J35L7J9k9j71k00o0J15K63L00J45n2mM0q0k2K2j23n5
-25028I89J06J69N6p1MN9j0j69j19j0j2l9J7O2P0nq5p7n9P0J17J3nL1P5N3L6K2n1q6j55k37
-24996G59p9Q2P8J10O7j4m3LO7M7p3j40q5o7k41r4J94J76J34J45M1k5r8p1k2p2Rm2j14l5j2
-24965E85L1k9q1J01J66O6oq7n8N4R9M7K4Pj0Q8J40P6ml7o3r7j64j04k9p3r3m0k3J8O7J43
-24933G14Q3N5N3j2nJ2P9jj17pJ73J08q6q4k1j10j75K5J69J04q0j21m9R0R5J8j06j58J4J66
-24903H26Q4j28j47p0L8k5j11j26q6M8O5J38J14J21K05J11m9n4M0P7Qml0j22k0J26J57J35
-24875A321k5j79j30j11l5n8o1P8J14Q2rkL8M8J3j71k22J6J18L5p0j51j73n1K46K71P7m9l7
-24846I23l6o7rK7oM3J72J28J3j04j54j22n5r9k3J55J62J54Q4N9Pmm2j08j07K0J09K5l0o2
-24816A053j16o0O5K2%P4N7P7k2j00k5P7J14J52k4j74r5L5M7n7j4j28k45j63L6J58J07R8P6
-24787A025K5L1n5l1Pk4m6n7QK28K76J84l7j96k13k03r8r5J6M6k3j20j53q2m5o4L1P2J08J25
-24757F40L6P3P6r6j87q7j5J7J7J15K46K61N5j24j29j8n5n3m0MJ11J39L1o0q8n3M1K9M5N2
-24727I83k5p7n3L0L5P3j9j07j01j16r8pJ10J83Q7p0j86j93j33p2m2k1R3J87J92O9m7n1p2
-24698E52k3l1k9K5P0J21J97N4n9O5oq4k6j8m3n8Pk3j48j57%N9o5o3J11J14M2J4N1P4J44R2
-24666I59j67j19N6O5o0M6R3J5n1j51k29p1P7RL3L6l6L6O5L3J40P4K7J9o5K1k7l2Rl8r1l6
-24634F40J60J90n4j74l3P2P1O4O6k4j03l8k7j39j73q7K3J4L8J05J36Q7L8o6j11l7L4J86K41
-24605A099R3j0mm1o2j29k13k01%Q5R8N0J2Rl0j4n2j34MJ37N3nl0p4o7N3O4rM3J29K01L2j17
-24572I70j76j46r7m7K3jnJ63K01P6ln5p7k6J4p6r7n5M6J72J07r8j37j02P1K00Q1o3j22j06
-24542F35r9r3qK15K46K40K80J34p5k11j94j22q9m9qL0j0L3J39J40L9k8r8r2K7L3j0l0q7q2
-24512H06m4l0Rj3r0mKo9j5J20J09J13M3j35j93m4L8JO1J15J01Q2m9j52o9J3j1j3P8J56J21
-24481A037N1KO0M7m5m0l4o5j6Rl4j26p6J23J51J11J26M7nr0k46j60N6J58J08j2j36j88j84
-24452F29l0M9M0O6M3p5n5J6MPJ4m9o3k6Q2N0M0O5R5N0M6O9Jj65j96j64j80o6J48J34k8l1
-24420E20L1J04O9n6j21q0N1M0k1j00o7J69K46J27L7K5j29j68o1J38J62pj86k02j7J33J15
-24393G52P6J49J37jp1j03K2N6j0O3J58J32mj27j37m9l0o3j35j70jQ0qk5j3l7m7N6J14R0R3
-24362I47J02o8j71k1K5Kq1j27j2P0Q7J38J11k5q0l8q8j05l3j3l5o7j53j50L5J92J93J32O8
-24333H35k7q8q7Nlj26k10j38M6J71J86Q8p7j03r5jJ34J55J76J61Q3k1j9l2j09j31l8K5Q6
-24304H46J30J01Rj63k22j20lK5QJ4Q4P1m2j17j06k9l7n5j5m8L9M1O9Q1M1M2P2J66J04j49
-24274H37j34nO1L5p3j35j91j85n4L7O5M7J9J09O8R7J49J3j23p8m3j27j32n1M7J37N4L7R8
-24245E79R8P4J6m1p2J5M0M0l1j26J7M0o4j75k1J01l3k8R5O9Q3R3P1j4n9o3j44j74o4N4K8
-24214D04k2O6J01J33J51Q7J02J29M9Mk6j18j69o4j16k60k59o4Q6Q1P3R4J55K00J11Q1M5J3
-24186A067J4K7M3r5j81j23lP2J14L6j9oo9O9J90J54J01Pj26k59k54j48l7J7LQ1J49J06M7
-24157I77M5M8J07J13J12j2j45j16r6k45k44k7J03j0j30m5k8qL5R1R2Pq9j21nl0o1n6%J37
-24127C99J01Ln9l6N2N6L9Kp6j4R3P1J32Q1pR5J56J00K7j13j48r1l0o6p3l5k7N7J65J62O6
-24096A082o7j91j16Q8Q2j26j99j25l2P6K23K23K23J39k6j6K5j28j96j34m7j33r6R6J85J16
-24070I26M6K4rK9j00j13J15L8r1j27j49r8l3o0j29j15N5J31P4kK3J13J35K6n1K7J07q6j20
-24041E86l0L3R9J81J18J15J22l8k2j62j84L9Q3m3k48j67j1n0P4J29NK7M5j3l0kK7lp5M3P6
-24010G24o2j52j47j00P5J91Q5L2J06N8L6Q0P4j6j01j22k8Q8R7n2j45j84k56k23n3Q4N8m4
-23982A03L3K14K98K42J47P5K2q0j15k0o7j20q9r3j01n5j7MM5J35J33j2j5Q3J20N4o5j54j32
-23953E73l0J42J36P0J51J17n1n0LJ9L0J09J55q0j07J7q3k98j39J49J93L7o0kjK6J10N2n9
-23924A129o1j21j64r6l7J7Mol1j15j20o8QJ2j8Q6J55J52J01O6J7o3m1J2m2j29j79j16R4K85
-23894G31K20n8j65o8L9M8k3m7o8q0R4J66P9l9r2jK5j04r2l0m3j8RJpl8O2N6l2j4j2q2k44
-23861A73j61J17K53R8K4R0J32J51J10J13N5m8k9j9m2l7p8j34q5k3L1L7l0K4P8P8R7J3j00
-23832H88j26o6K8Q2m5q7kL3M0N4Q5J71J85O0k7M6L8j99k52j40N7J06K4p4p9Ono3l4j9j8k2
-23800F45o5k6J38J72R4Kj05n3j7O6J36J01O7Mp5l7m5l6p5q0N9N7nl1M8L4P2J13J05Jj02o6
-23768A096j49k05j17p6j00l0J93K65J07k2j99k22R0J69O4K4p7oJ01M4l4p3q4n8%kl1O0J33
-23739H61M5j5L2J25R9R2K6k2q4j49j20j25q0K1J7n0q7K2J06j2k1j0l1M2J20M7j16p8k6J6
-23709F45P7O0M5oj17p8K2j2n4PN5j3r8j73r7QJ63L16K77J61J13k6j06m1Q5R6L4p1o4rJ2k6
-23677A185k2J7J0m2o9j39k28j32K8M3J5P9J54R4o5j45p1J45K26Q5p9j94j44QP0J2m5q8m9
-23648F59J7n4p4Q2J35Q4J6N7k0o8N3J43lq3rK5L2k4j5L0R9N2n1j70j91j86l1R6O1J49K12
-23617A023J03l1J7n6j29j58j63n2l3RJ55J56J00R5P8l7k63j51L4Rn6qj0l5j5m7l0n3j8J20
-23587E54K46J82Qj20q2Qn7n2M2J44J20K8l6q5j10j02j3J41K26Q3Lk2j5j7j76k02j30p6k0
-23558D70J2O6R0M5m1j6L6N7k5jJ29J4p4J3M7P4P0M6L0k9o4L9Q9r2j27r9j64l5R1M0P8J63
-23526I32J49J09Kj36j09n7r6j35j15%P6l7o0o4o1R8J79J6r3l6O1M8ko4OJ42K63K26Q8n6j28
-23495A146m3k7N3L5p5r2j4m3j33j18o0l1J67K67J76n4j93j09m3m8o4q5r1Q1K15K04J08o2
-23467A067r8j4O7j7q3k02k18l9J16J24J26J08J3l4m1lk9k5j15j26j59j06RP7J52K22J68j0
-23439I30j71j65PJ23Q4K0r1p7Q3L4o9l7l4o6k7p4j02j9Qp3m8N3J49R0R1J31J27K8j14j03
-23409F88j9J05N7q9r5J1Po6K6K3M6N5j9j21o5K0PK3L6P6O7q9j53r2l2pQ0J70J36K8j61k18
-23377D35j0J12J09R3K4p5p6J1P9J07P0k4q8j4N6R0J2j0m7j06oP1K4pJ5k6j44KJ00n6q7mO3
-23344F93j9l6N8K6rm6lK7K1nN9J00L5k0J3P6M5n2q8q2j11l4JM0M8r2k10r5J37J34Q2L6L5
-23311G64Q2K9j81k50q3L9M7R5K17K77J53j4j47k14j40n3J9J3m8j25j02J7J39J31k3j36j51
-23284C55j48O9J59Q8J10J01Q9O9QL4n6p5n0r7k5o2m3O0J14J67O0K6MKk0l1l7j3P3O8mJ3k2
-23251I86j51j14j2k6N0J38J03l7o6jJ9j0j21j51m4l9KJ36J01n5k4pn7qO6J07Q6qr1j32r2
-23220E48k3l6k1Q9J03J4o0RP8Q3kN6O6q5j72r2k9j38j36j59j2J33J45K15K85K45J34Mj33
-23191A109j19m5q9q0q4J5K2j97k47p9P2K65K44O3n3j6J5n1q9j4J38J98J60J26L6o6p0j45
-23163A019j24k6l2j08m4J07J09P2R4J72J00j00j73j02k6k4p7j42r7K7J01J46J35M9j31j77
-23137G48j17q0k9j5J7L0M0J51J26mJQ7L9m3p1n2k2k6j1M4jJ9R3J41K0j22m5O4J25J37N2n8
-23105A238k7mq3j31l7K7J6p6r5P9N3r6j30j73j50O3J72J47J45J28Qj47j24r4j27l7Q7J2n1
-23076E93Kj12p7J27J92L2j11p4LJ41Q5j2RJ5KK3j3r7oJ81P9m5O7J67M1n9O5n3j51J3M3p8
-23044I92q7q1j32j96j48m1N3L8L8J1K5L2m1k5P9J45J34J5j58j47r5p5m2MO2K18K25M2k8L1
-23014H48L0l6j02o0Q8J64J14no6O0K17K39P6k2k8j42k46j96q2L1M6n5l1M7J01J10J3j5Q0
-22985A178Q5k0r1o2N3n6j58j05j35j29K0K13J52j3j0Q7J06P5J02P2n6p5o5q0M3R5P7M4p3
-22956A274j19p0m5O5R5Rl4o1m1k8k1M4K04J73l2n0J0L8o7k73l11k23n7J15J52J49P7j8j1
-22927I44J0K1J0Ko2j0l8j50j22o3l4K0k5oJ09J43j5k8q0q1P7J41J44O6l2L7J38J10L5l4r5
-22896A132%N2n5jkm2N7O4k6l5r2r6l1K4Q2K5r5p4L6n4j24n7O7J66J23l5j20n3m5j52j50p9
-22864D10p2J71K61O7o9j01m3n3j05j1OR5J29j9r4k5K8K4p8j09L4P7ro5M1J43P2q8j56j16
-22834C45P3J27Rj13p6K0QN6J08R1J6m5PJ39J45N8Q9J32Lp1l4L4jom7m5jL1J9L1N9LM6J36
-22800A346O1j28p8l8N0O2j77j31j9n5q2j25o6O4J27J48J01Q8N6m9n5j01j02q7p0k5rl0j7
-22771F59N5J36J15o7j53p5N1J26J17J45J03k0q1l2M1n5j23j02j18o3j13N0J96M0q3o6J0J19
-22743H12K59J48n9j73j25J7k1r8j02mM7N8j2q7q2ON0O6P8j4k6K4O3M1M9Kj05j33j01M4K06
-22712H28K33R4r8p0J27J21Pj4k0j07j17qR2M2n0j0K6J8K9P0J74J32n4j20r5j03j13k26k19
-22683E69m0L1K7J0QO0O0J9N2Jr2j37q2kP2J26J63J81J37J43j5j81k25j09Q0K72J55j40j20
-22654A023O2Q5l2m8j5l7l8jko6N5J41Qp1j49j55n6l6j26j04J3J32J61m4k46j28J13J43N4
-22625F36moM0k6n0O2R3J31J62Ql9R7P4l1j19k50k29j16m2Mk5J6J15J16K08J46j13k35j57
-22596D66J0J40J08RlL9K2j1N8R5M4j37j73p8L3K4k6o6P7R0m7N2R5R8J04%j2J33J29M8n1j38
-22564A132j99j46pnq4k3pj00n9J94J39M4N4M0p9r8r3j4R0O4N3J04Kj41q1N5L8j41r4K7kN
-22532F68l6j3Q2J22R8j4j6P3l7q6k7o8K7J15K3q2j33J3Q8j4j16J6J31L8l4M2O1o6m6n7n4
-22501F98p0n2N2J38J2j11m8K6M4K8M9R9Pp8m0On3n4Rnj0P0J03nr9j34o9K3O9P4nj29k12j14
-22467B19RN3J09K7P5J86Q4n1j2nj7L2K2N7P4l4o7j28J4N2L5kn7oJ05J54K6q4o1N3L8L4Q1
-22434A015J16L7r9j24p5mQ4J64J64R5l6k09k12q3J9L9l1j23r0L1J36J67l2j95k9J11N8o0
-22406H34m2M9M5n8L7N5q4j6Ll7M1O1MP9J40J14K3oj06j09J5L7k1j13j23n1j11j76J7Q8RO9
-22374F67J65J04j16j16l6q2j83k11j50qJ62K03J19M0O6L5Qp4j72j17R2J55L5J4P8R6M4J7
-22346H35M3K5%L0M9M1k7j55k18r0K9jM7J22Q0m9l8QOPq8p6RL3o2k9Ko1p8o2m6J9J54J13K
-22311E74k0Q2R4o1JJ00Kj01j14q0J43J79J5l6K4M1N0J04J24N4j6n4j40k60j26O6J54J41K9
-22282I69o1l5n2p6p2K1R3L1j6Q3J30M1n2p6M9J83P3q6k20k69j21j9n6q1q3j01oJ45J68J03
-22252F07MJ5N9nk5j3O7KLP1m9r1m3K8%n5M4J52P3r6K8J43M2m1j28j65qO0k8Lj7o9M7J49Q6
-22217H50M3J8l1L0l3l1l4r8j1M6P3Q9N7Oo3k9O6N4m0mk2p1p5q5p3k9j20n6J59J65K1L3J05
-22184I10R8pJ6J3ok0j24j35j29l4PN3L2p2l9J17J31m4l4N8o9k34j40J5O9J32R3m9k6Lm6k9
-22152E10J2J02J46J43N6n8j1O1P4n7j08j4N9l5J9Q5p5j24n1l8M3J38J69K9j8l8p0K0k0l2
-22122I17m7j41q6J1k7m2P2M9j5N6R5O1j4r8j19RJ33L3r6k7Q0K6nJ33R7k2j13j96k01j5J75
-22091F83K03J17J07k3n3j0n9RR2J39J95J66L6j35k42k29k09m6J11J19PK7N8Q3Q6P1o8j89
-22063A046q7pL5J07jl1k2q4j00r6q3j4P2N7m5p2J18J35O0L6l7j02r3o8l9J1J44J68J5j05
-22033I18r1j39j47pO1J28J33R7O2R9N4k7M0J07k5j40o5o7l7M5MJ6J05P3k6j25PQ0K8N7n9
-22002A159k01j23n7pJ74J36jj3M8Q3J9J8L0j57j54k5j8j23k49j87%P7J18J47M2j02n7L1J09
-21973G17P4J7m4q8p5L5O9LJ6N9j9nQ4J09J40J37L0n2j6L4k4p9n0q7k34j31M6O8P7P8J02O4
-21941A055oL8K6O9Q5K7j1k9L3ol9j23k00j47j06j0J38J05m8j23n9Q0N0k7j0J7%R0K10J91
-21911A270J20k7o3j04j82p9n7p6OP3K7q9q6N5R2M5p0k46q1L8j2RJ28J61Mm1Ln0j34n8L4O0
-21879F70N7o9j13r5j22n9N2R2M1J2jk8k8m1M4J29K9m9l9k5J08O7l5P8J90Q2m1j08K8J34J35
-21848A095L9J8J20J01Nm0k2M5R3J5q8r4j01p2M9l3j25k9K1m8q0o4p1j36j29n4j4L0J37K19
-21818G87J52M8n6n8L1O8M0%k0Nm9j21o5n9j57j54l3J62J45N3%K3R8J33J06O2L2j32k27j08
-21788G06kJ26J77o2k17j63p5O1J27J28M7l0j29n2M1J7J10J44P6K9Q7M2k6j22o7r0q9j6n3
-21759G25K0Nm2k9rJ27J52J07K8n7n9l2k3k9M3J33J00k2r6r1r1j65j13l3l2J11J38l4j22m2
-21729E68N0M6po2J16J22o7j14q5j56j65O8J91J20J07R1Q7P1k5j23r2l7L8J69J36J6q1j94
-21701G88j54JJ26O6j8Om3O7K03J59L9j10q8o4j45j81j44q4r8OJ06J20J43J18L1k4pJ33J55
-21672A107N1r3j98j63k9Q4nq9j21j65q4Q7R0J64J74j5j17O4J90O1j31j37l9Qp2m9K6j8k7
-21643E54j4Q2J47N0n3j9j12p6J40J78N6j21j29L5j2p0M1LmO3LJ3K6m6p9j5J47J78O2k7q3
-21612I18j31m4N2K8K5N5j3o7m0j6N5J4j3J6j0K1Q0pN1K9L4J03P4l4l3M1K9O3l3j24o5L7k0
-21579A075m1PJ08J49J04n2k74k51l6J13O6q5n0R7O2k3j0kK5O7J15P6M8N4j2q0j35k2p1n2
-21549I70L9j0L7J2j01j14k1p7m4Mo7m0J12K98K54N3j30j82j28J3R9Q9n3j17J1O4j02n6J34
-21520I47O4M7P9N1n0j22l7j8k3P7J00M5Rk0m8Lj4j32j51j6Mr7j00k2J20J96P8Kr4j61K1J20
-21488H58R7N1l8r5j19m6jM2oJ0J00O0K6J8J0l7q0PP7L9o2j39k25j82q5j2J36K59K37Q7l7
-21457I50j33j61j69m4O6l9pP1N6P8O4j17k50k00n8J55J34K3J69K77J23K4K1o6p9N5R5Q5J1
-21428A134j53k47j84j12L3Q0MnL1J15N1m2rj7RJ10K22R9oOp3r5n6JN1j6j10m3P9jn6l9l0
-21395G31j13j04L6J20Q6Q1J35Q5j44k80j76rR3J33M8j6n2P8J04Rk5n2j3K9Q7N2N3Q4J50J03
-21365A313o2q3k1m3q6j61j83j34r3k4R4M4K2J21J10m8k9M5n9j96j66M5J60J9j53q9P1J45
-21337E59R4p3n6mK7j2q2K6J70J69j6j25l6Q7N1j18l4J41O3o1l0k2m7Op8p3m6k0jO7J12J09
-21305G47R0Q3p7o6L5kQ4Q1o9n8L0J35J24o9j28k0K5K1J74P3q5j17k7P2m0j74j25n0o6m1q5
-21274D75q2%RK4J07R9K6kL7N3O8J12J47O1m1O4J88P2k01l04k22J05K41Q4k6l1p8j73j53M3
-21244G02J83J81L0j04j02o0j8K3k8n9qR0J36J40K5M2J03J6J6j5j08k26j47p5o7Q5J13j4k6
-21215H28l5l5k7j34n5P5K08J50J1p0m6k5j22o8Q1R8j0QP3J02J3j1N6Qr3j24j33q5M4Q5J3
-21184G80kN8l0j82r8K4J19Q0L9J3p6n0K8J17R8J5j03q6J24J00p3j27m1J00J19P1k6k23k63
-21155E05j6J28Q7O2j4j35l2J42K06N5m1PPL2q7j12o2j00j35oK15J62K5j36k13k10j15M7K06
-21126D72K20R5n4m8NQ5J17J52J15M0p0j27k7K6J9m0PK8k7k2j74k41j33mN3j9QR3K67K66Q9
-21095A171l8j47j17K3K0n4m2l1o6j35q2pq2j18o4L3K89L25J47Q2N1j8r6r5j80j30mO8J38
-21066H41K0j32j19o2Q7J76M7r1p3j4k8o1m1Kpk2J2P6J57J00n9p0k1oM1P8l9o2R3J59N6N4
-21034A092J01r8k23j73k4J00J54J61O0mKNpn6j29r2L5J01M0qpL7m6j69p4J03J82J28L5o8
-21004A158j02p0k2K0J9R3J24N9l3o4j07j15k08k48o6J06J89J96J91N4p7q5p7q2m8RJ26J15
-20976A055pp7k2J27K1o2o2LO5qr6l9j4lr1j68k0J31J26r3j83M8K09J40K4p2j26k5R4P6N1
-20945A002J1j12r3J9N7J12l1o2j4j1L8Q6P2Mn4m4q8p1l8l0R5J46J02N9j7Q8J10Mj12j88o3
-20914I77L5n9j26n2Q4R5N4nJ5R6M3o8j60j27m9j5lM2J64J53J9j07k05q6j5l7l4j81k65j24
-20884E9M7J09J22J14J00O6M7J09L0q0M4P6j9%N5p2J5J58K08Q5j9l6k2p8j46j96j09j1l2m3
-20854E81ql6j0L9L6JP4J61O3j3n6K2Lj13p5K7L9n7j02l9K9J99J83J8o2q9o2o9j50j25qk4
-20822C77m3M3K31K21J03J24J25L1j02k09j63l1O7J57Q0n9Lk2p0P7K22J69n6j71j7J11K1m9
-20794A170j03j15k9k8pP7M8Q0M9Op9p6J8M2OL7M7M0Qr2K2J59O5N2K1n3J8Lq7j15q3O1lj74
-20760I85k19j96k9P9O3P7Qj1J2k3lK6J4q1o4o7qM6j3Jk6q9m0P6J15l3q3j14j16L8R1K7k5
-20727D18P5J90K16J22J5J1J14Q4j2pp5r0r1j5M3j9k5l1oR7J15J62J98J62l1j43k47j99j9
-20698A012R3J22j6q5J00K41J18j29q5k7q1k6pj42j78j01L3J46kq2MO7M7M9L7K1j12j62j24
-20669G31j1rj47K7J22J17k5n3J7M4N3oo2k7K2Np0q1j5O8K36J46l3p7n5k5n7r3L3J71J56P0
-20637A172J32K11K18L19K02j23k93k08j51j94j15o0K9M4j01j31J53J17l7l3q2qR4m9j43j21
-20611H42J6J09J18J3p9q4l6Q0Q8L4O0J6j28j65j22m5M7M3k5k8K6J5J4M5M6l1o4p8MJ31Q3
-20580I45J3o8r7q5o8k8Ml7o3O5J85J39L3m5k7j6j13J9Q1N7L2q5j61j45j1k1k3m6n5P4K25
-20549F78K00K2p0n6l6P7K79K17O8K3p9l9r1j77j27R2J57Q8O9j5j17j42j03k4j0O8L0j59k74
-20520E49k04N5J27J71J65P8j33k22o8J16J16K5nJ7K5rl7r0o7jN9J18M0q1j48r3MJ2j8JR5
-20489E97K06J50Qr0j01jo9k40k1J22M4J68J57%j41j29m8J3R5J99R3p5k7P6J14L2n8p8j8o1
-20459I17r7J1R6M0L9J56K9r9k5m7m4m3m0n6n6O0J16L4r8j61j29k8l9o5K6J87J83k4k9J04
-20429I18M1j3M3Q7J08J3k6j60j22JO2N7Q3j5j34o0nn2r3pR6K2K4N5L8J31nj41j8J11O0K7
-20397A126pj0l2r4Q4J91J55Mr6q7p2qj02k59j44k9j55j80k5J25J33N1j4O7J06J61J13M7J6
-20368A065l1j7L7Lj12k03k62j30QR6J85J79O7k7J06N6j36n6L8L3J0l0n7j9Oj10j21NqJ7J28
-20337G20J25Nl3l9l8L1P0j6n6n9j7j11j10J4O2K6j8n8p4M2K3l9N1M1M7P2M8m4o4J2K7Q7J
-20304G28NR1J44J40J34Lj60q2r2j02j8J26K73K15M0o2j18j31J3M1m3o2nL6R5R5J73J93j22
-20275A548j43p6j94j23j7j00L3J15m9j28o0j4jK2O4M3q1l8R5L7q4j47j67j03L5Q3m7r8K9
-20246D34J08R3j7l0P4K70K83N5j21p6R9P3o8j07NR9R9M1q0j00m8j24q0KL0m5r0J8J82K14
-20216A193M8l8K8j8n7q3k3Q0Qm9j36k05n3P5J05Q6j9n9N4K0q2p2q6j00j8qK5L9MK5J84K83
-20184A151R0k8oJ00k2j80r4K5P6Mn5j34r0L2nl8Q7J94K54K15p8k13j39j06r8Mj9nR5P2O6
-20153A155O9j7r6m0r3n3J42K26J08m2j19j02ok7o2N0J16R1L0p1j16p4J1N9j5j09l6J60J28
-20124A267%j39j94j72j20P2K73L39J42%k2j2J19N4n1Jk3QJ06J60J33n5j98k01r0K0M6J9L7
-20095A519P8M8kk9K1J22K9j3LJ42K64J78K59L53K57L41N83Q86J356K036L010M533O461O593
-20071B9028J746m598o637n405l702k486j735j215q14m71k54k19j38j4K27L37L6l40m84n42
-20051B320m44k62j07K5K0m2q9k36j65M8J54J54J41P8l2j88k04j22j37k8L8qPpM9pn5j2L4
-20022I23o7q5L4lj11o3m4L0J76J90P6q8j46l9Q1P0O3J1N2J11Q3k1j3lL3J7J3J2N9P9Q9J11
-19990A630np8k4J6n4p6n9J5K07K23%k02j62j53j30p1k2n3m6n1j6K2J9PoO7J20J28N6lj19
-19959A180j20l4m5j4P2J30K8PN4j80k40k7R5M2MP7O9L4K0r7j28j00q3k2Ql1J4M8k4L0Q5N3
-19927I05kQ4J11Q9J49J76J96J02j23k84l17k32m2Q7N3M4L8N6J51J36n7q1n5j40j39j54j66
-19900E85j84l8J19Q9Q5J20J21J4l1J03J16n4k9Ql7O9J83J35l3p1n3j75q9R7J00Q5J57O3r2
-19871A363j37j25j19lJ41Q8r0j28OJ6jk3l5J79K00Q5j5m0Llj5j90k64j47n2K4J7L3J4N6N0
-19840H88n6p5j9l6n9R3K25J26n6j29j68k37j55O7J64N5j4Qm0o8k2K6J02Q9L8j4%RJ00R7J5
-19809I54P1M1jM4n1j72j71r2P2K57J40P3K03Pr7M0L9j21j42q6m1J9P2P5O7l0Mjq6pM3j11
-19777A012j19RO7K2lP7J19J2p7j0P1J0r2j46q3Q3K03N8j56j97p6N4K9n8p2k5K6O6P9J27J99
-19746A209J18L1j66k33j56j07r7j06RK17J73l4r6r9rP2km1qN5K2l2o9o8j6R1J22K00K18J04
-19716A302R9L1lMj4o4j13j78j01o6j28jJ27J45P7N5K06K33J30K4n2n5j9r7j47q1l2J17J84
-19687A583Lk8n1p4r3j42j01j21j78j43j5L4N6P9M2n7m3J7J64K57J35l5o7r1p5n3j76j93m8
-19658E86O7J7K2L2O0J00k1l4N5j2j28qJ28L3L8J07Q2O9O8lj75j31K7Q3j6moL2J41J69M4q9
-19626A333L6N8o4j35r8M9jp9l2J10J40m6r9q0p5p4KJ51J80L9Nj6q1j10n6k2K8J42J16M6K
-19595A369L5J02J00mmOJ4R5J57N1k1R5J40l1j75m8J69L12K57N3N2K00J79J00J14J56K90L47
-19567D110N01O93P89P80R43J323J743K157K710L461M543O345Q701J0994J2329J0814M877
-19550G7813l501r912j2281j1506r180o891n060l645k685k160j699j177q23p28p23o66n69
-19533D607l74k32k98l14j87m2N6j3n2J4m5j45j16Mml2j07k12j35RP8M0o4j57r7LL6PK7O4
-19503B319oM8J54K21K78K17L09L36K9j59k03k66l48k89j83k10j91p7L0o6k41j39P3J25J89
-19478A950J78Q7Pj1o9j21mR6P4R4J65K41L87M27M63M03L37L62L57M29N85Q68J188J371J585
-19453A1449J872K503L389M641O404Q743J1412J3077J1430N079l746j0591j3002j1880r436
-19438C1344o827m918l767k768k093j658j217q26o79p11o28n31m36j99k5j09k30k50k37j49
-19418C086j34k27j83j61j56p7K8N6M2L0k5n6k9J8J2j15j27j31j48j36j01n0J1J23O4K4l3
-19391A605J8J53J63R9N2R3N4j17j19m1qo2m9J8P1O2P1J59J08j07j00n9O5qj24M8J92J39K5
-19362B401L2J79L27L05K55J65K01L12M33N89P82P89Q53R83J269J701K224K900L832M864O316
-19341C1712Q474J0743J2082J0406M351l914j0228j2450j1323q903o556m808l611k739k066
-19326A1170j550j202j011q61n52l67m05m23m26l15r4o5j83k75k67j78j06j05j41l1J6q9q5
-19303B455k6j17k26j39n6o9j27m7O5m8j39j76j07J3J12J37J50Q6J9P6J17J03K3r7j29m3%
-19276A810K9M6N5J2j15k16j89n6J7j2j5J03J10L5O7P2p2j21j51j54j22p0r8l6MjM2m2k0J6
-19246I28K5j1J7n2m6Q9O2J0M4N4j4j23j33k1P2J19J17J38l8j50j59k5L6%K1Qo3j19jJ48J07
-19215A040N3P2P2j7j13p5k9r9j43j51l5J28J85J27N5J69K35J55Kj40p1L2j1o7j7P7Mj15j
-19186A322J35L1m5L2j6j06j39j50p9J1M1mN2J15J48J05O4k1n4J7mj49k30j73m3N8J04Q5j4
-19157A093l6k8p0p1K1QKJ14J16j1q2Onl1J9j9j03q9k6M9M9jn2j7Lo6k1L7M6N9k9m6k4rJ19
-19122I05J33J5j09p3N3N1l3r5j9N6J04R9j2o8n2lk7k4L1j2j4j3pj64k22j1J22J05O3K3L0
-19091H32j7j38l3J40J69M0j15j29qJ04J95J67p6p5K7l5n5M0N5P8j1m9J74O7k11k45OO9k8
-19062I38K6M1L2Q3N1j25j41l4n8m5K5P3n4n1P0J45J52J45O5k2N8k4j71j95l5P8P0J06J57
-19033A360K12J94Q8q9j99j16Lo0j38r4l0N9K5j46k18j57l8q8p8J7P2J38R2k8p0k4M3J74K14
-19004A118N2j22j51j28j66n2P0R4P0J00J23O9JK1O3N2Kj10j09o2r8m7M9j5J6J23J80J49J32
-18975A424nj03j37q0kK9R0J07J2j59k00k7J75K54J87J03J27J62j9j42o2r3k86k82j06j8J3
-18948I62L0J3on3m5NJ13J12J9P8R7Q1mq4L2J28M2j01j95k93j70P4J88L0q0mJ01J09J6nNq8
-18916A107j02n8KN2R2M1J6J80J96M6q0j91k01j05MJ07j8j11j4qM6J10R2J07J87R0q3m6J26
-18887A584J28Mj9M7K2K6J60J90J31J39M5n4J80K85K93N58O77Q43J253J874K890M409O357
-18864B2022O927K557m343p142n851l783k283j515j060o59n42n23m92l91l00j96j25k07l01
-18845A793k22L6K28J10m8k3J7n5j46j10l6l4mL9J6j6K9q0j60q0Qq9j95j59oJ33K5L6J37O6
-18815A210j29j60RK7o1Q6J98J9j26o3n%Q3P2Nm6m6N3Q4q9j30p4L3m4p5M1Q4P7N4K9l3j26
-18783I57p9P9J25P8J27K7j29l9Q8K2M1J10o5j03q2M4P6m1r0p0%p2j13l7N8R5M2l6m3n8k8
-18752H84K2o6K6J48R0L3n9n1J57J98M5M7K2j75k54k04j49m4kO8J87J59J7r6n7L1P0J05J90
-18723A342M3j48QK88M75M53P0l19l98l40k30j03qj2MMK0L2Q5N8n8j35k21j88p8j3Q0Lj43
-18694E71n4J39J49Q3O2Q7N2k4q1j6k5m3M4N1J37N4j17j15p5l5N5J16Q1J5m5k7jl9k0k7l5
-18663I17J8jL1l0j09J0M4L9Lq9j38o1R9J61P2j5m3m3P5K20R6n5j00j00o8p9q5m6N9J51O0
-18632I93j39j63q4m8L4R9J16J46Q0l0n7p1l2q5j93r0J54J28j2r9o2l9q1KJ66J82N9o9mN1
-18602H52j6J6J05J41J17N8r7j42l5K5J7n1m1k2p3j06n6J5J06J95R6j50j24k1M6J05J9l5j24
-18573H20l1P7Q7M4o5n1o1rn1n3Q5R0M7K5Q3J59J21R8lj51p7J5j2k7n8l5K5N7N4j04j72j18
-18541H09p4L1L8m7j6n6o4l4J7Q8J14j4j47K5J46J65P6m2j35q1rJ10J79J71R4jr9k54j75o5
-18511G50q1L6J48J54M0o9r6q9j1K8j5m2J19K31J37j4m1L7O3N0R4K5k26k61j22j7O8Q0m3j07
-18481H26mK1O5J63J90J13n2j32n4q1r0OM8K9j4J7J27J03M2Mq2m4n7q4J0J47J16Rp0o2K4P3
-18449A307J89L39M82K99j11l72m57l52j81j20m1J45J73N9j29j24k1k0k7m6o0p1KO0Q8O4n6
-18422A019j10Q1J68R9m1p4p3r3k1J41J69R1N6K8m8j03q3N6O4L3j3l6K2O7Pp9p1k3P5J53N5
-18391A516m5j07k85k65m3nn2O8J10K3j0M4R6K5O7K06J3q4p9j39j02m8K8K6l1k6J3K0L3R5
-18361A062J04K4m6j53j33%j7k2J5Mq4j16j9P3J7P6K16K10J68J30Rj86p6L0N5M2L2J18K3j71
-18331A385k07j96j35mJ52J38M2p8m3N2N8o8r6q6j3J28Q8N5N4j5o0n2l3kKkQ6R1Kj74k38j64
-18299F67q0L9J33R4J07J99J64Oj9pn5o8r8j28m5L2P3P6PO2J21pp7r5j28r8m7l8q4j9O4J5
-18267G66m9P7J26J7m4p3j24rJ37O9m8j00o3K3k0M7J17J3m4j1j4P9J23K1qj5j09m4Q6J04l9
-18236I91j94k15p4k1l9J08J64J01O6N9K8j00j01K8J66K80J70k8L4J31J29k4j80k37k38j75
-18210H29r1l6M7J75J87Lj21kN4o5r5P9J68O4j4MK2mq7k11k07m5R8P7M6lm2l3o7j02m1R6J97
-18177H80P6M6P0P9J5p7q0j26j38k4L0jJl5l4J61K57P8j59j02J0N7L8j4r8j32m0M4p0j61r9
-18146D52J35K47K42L0j36l2O1L7r2j36l1J17P7j0r7q5k8j1k2Q4K24K13nk65k76j9J43J60
-18118I77P9kl8j1M8L1n2j16o1M6k1j17j19l9R9J46J43Q3p8q7L2L3pM5J79J29j00j30l1k5
-18088A036j16j97o6J44J92N0L6J21J07M7n2j3n9j55j16o6j4J5n3j33p8j00j6J38J52L6J6
-18061H56J66J59l1q8j08L5J95J26rj00o3m0p2j07o3j1j6n3l1N1k0m2j2J0P9Q7J19Q6K9P8
-18031A210P9L3J10l7j57o0r8k1l5j01kp9j9O4K5j05l5m3j12n2m6m3L7K8N2J58J32J10R2o
-18001A079n9j09q0oJ9J8M3K6n2N4K38J70L1N4Q6Jj10j29q9q4K7J60K05J09j60l12j82j8J73
-17972A103J45O7J10K7j12j02q0kj02j92L6R4LR1J43n4k23k34l8J22P4p9q0K2J40J90J62J7
-17944A248N5J22j34k65q7lJ2Q8K9j05p8j4R0J01j1q6k4L9k1p2K1Q0kj7N9N1j21j57p6M1J7
-17913G80j36QR7P8J05L9M3J06Q8N9Q9K4m3k0nq3k09j43J2J10O8j5RK9N9J3q7k2J0K7K9j4
-17881A105j5N8J09J4j49j83q5l1m4j4Q1m8r0k4NK2J24Q7J0L6n1q3O4J69J79J31J16J65Q9
-17852A747N9J36K30K03K22M71O42Q36J143J540K266L500N362P148N805o95o411o814m881
-17833A2509l298k230j408r34p08o46n35k56j23j34j21o9m7j3L8rj40j28n3m4l8o4q3j83k06
-17808A077j84r0L7J42J33P7K5o9j52k2P8J67P3q8k5Kj10j95p6J29J92P4n8Nl2j84o0J75K44
-17779A285K13J54K1j09j45j04j9O0P4P7Q1N2j2p3j27m5O4j7q7j7L4M4j7K6R4K43K58K08J48
-17750B364j22k46j95k88l64j65O2J44M5l8M3P7J11l7j90j63q9j3P9J34J63Kj46r8m4P8R6
-17723A200q5j67L5J37M1o0k7O0O5k8q8k6L6J62Q2m6r3q7%O6J12k0j94j79n9N8N6K5Kp0p9
-17692H29p4M1J8LQ4O6P1K3o5j03j5rl8J3M4J50K25O1j09j17p5lRM0N8L1n9n1L7RKok7L1L4
-17657A128K1j02j27n7K7J32P2k9j00j29p9K2K2N5P8M8N3n5p1j2J07J72rk12j43M6N2N7K7
-17628I94j84k11n4M8P8J30J96K9j66n8J46J40Q3l9j26j2O8J75J30R7K4j00j38jJ50Q3n2o7
-17600A363JJ6o0j51j81r7l0nJ6L1P7J1oJ74J19r5r6l7j20j63q9pK5L1O8Q6k1j49l2Q5J55
-17569I19R8J09J15Mj40p2L8O7J09R6N1j15j31j07j40j23o6n3k4Q1M5P0J24k6m1M2o5o1k3
-17540G81J7P6J09M8p2l7Lj20j85j26N4J55J40N1Nk3q4j45j6J68R1M7n0k7P9P8L0j09n3L9
-17510I24M1P7J31Q5j11j96j01J16J83J14%j31j38rrj12m3j0m2k9O3J02N3p4j82n4P2O8P0
-17481H58l4o5Q5J23K7l2j8P0P5O7P8K3Pl5j33PJ78J17j3k6j5l3j30p4N6k7m1JK4k2J6n4j12
-17448I48j13k11k04pR8J65R8o1m6L9J08J04J2J0o2j28q5n3n9PJ04J11L1JJ0m1l4r0j9N1P8
-17417G62J61J69J35M1mo8j77r2O6R3N1j62k06nJ01M4Nqn4n3p7j9l5q4k5J33J13rp7k1L6Q1
-17385H15J33J91J97L5j06j05l7l5o9L7Q3q0k34k02q1q2m0Q1J33Q6J48P4j59j97pQ7kj00j10
-17356D54J5P0lPJ06N0M7J66J63n3j59r0l5%n4j25n2LN6P0N6K41K96J10rJ9M0mqN7j7j35j42
-17323A140j74r5J1l8m0n6L8Q8L8J0qL1l3r9k1P5L0M3P5j4J5J31K99K73n5l00k02l3m4l2q
-17292A045m2K0J24R1qp7m3P3Qn4j6Q7J52J00%j11j82n0O8J39J6r9j49p3J16J32J16J6MJ5
-17262A418J02K03M7j29k71k58j51QJ43N0n3j54j38p4Q5K68K45J03m7j73j15n9l3j3m1o5q0
-17235H18j6m7k5k7l0J56K87J63m2j22k9J06J12M4K3j2j65k29j25j34j90r4L4J30K22K43J47
-17208A198J7m8J3R8J37P1j5l6j00j03k6j6QL2M1Jn0j58j56p5m9jP4J14J25M1Rl3r8M7J32
-17177A194Nk3oo9nl3p2qM0K4m3p5q5j17RL1lj1o8k3O1Q0O7L5o8rn5o9Q8R3L4k5m4q2k8L9
-17141G79K2RM3kj2K3L5J10J69M1K2J2j33j34j5K3K1O8K2P5J08J12M6k5r2j90j04K8O1R6j5
-17110A203p5k0MK8%J6J6n2k3j6k8Ml2k1oj25j5N0J3j15j33J00K13J04m0Mj4q6q4q8r7m2k7
-17077F16MJ48R2l2oJ13K03J42pr0j14o1n4n5j17J4J42P4J9mk4L4M1j3l6NQ5J38P2o8j03j81
-17045I77q8L1O8p0j32l1R6K16R5J3Q7pr6r2n6L6L2p4m5P0Q4kr1j02m1N3Q6O9k3p5j08j47
-17013G33m9J05J37J48J35k3j01j44j01R5J63m8j04M%M2M6p5p1ll3m3j17j77m6J89J64PP9
-16984I12Q4q5j20j1M4o4p8j21j35j06L0J96K13O9Rj4J5R1J36K07J41MK0K1m3j00n9O1k5p2
-16954A220p9q4N4O8J8m8n7k5m9P8L2j34j48p7O0J31K1o9j18j19k9K1J10J72J24O0M8o6j77
-16925I38j90p0R2J41J38P0On7j51j45j3M2m2p1m6J5J09P9j3k9O3l0r6K4J80J67O0M4M1o4
-16895A192p3p5j25j09j6Q5J40J37J2k6j5k9m8rQ1j2J2j7j53j09o6M7J36rj04j39q5m8M2J58
-16865G75N4j39j10mPR0R9QK3N3O9J24M7Jm5m5J8K4l5n5j06j46n4P1K4nR4J06N2M0J4m5P5
-16832A079J85J19M2l2j32j09m0J3l9j4Q9O5j2p6m3P5J73k3j74q2j0l3K6k9n0J4mQ4j3k28
-16802H21j08M1O9Q0J5l2P3Q2L7j5K7P6k5o6KP3M0k9j17o4n9K2P2M7P0O5M4J5O4l5j25q6n1
-16769A023L6N1j3j32j12l6j14n8J22J58J5k1p9j11o5jR1N2O7J34J05Q4J52L2j43o3J04R5
-16741A373Pj8m9r3o5m1l4jN4P6k0j29q2O9J51O1L8K9j08j74m9K2J9J00J57O6K1m0j52r2q6
-16710A010j32p2q1o3k3K7J15L2j23l5k1l1O3L2m0k2K5L6J62J49nJ8mj02r7o5j8M2J08J19
-16680A004J5k9o5o6l0l2r4l2R1Q5K2L0J23J00Q7Q0Mo4j10j07j14o0J07J24L6j6q7r8O3J53
-16650A120K31K06k1j83k04m6M1J11O0J3pK5Q9O8qm6o6r9j50o4J5q5q4l7OnL3R2Q2K6L6K4
-16618A173j1j52k06p9r0j13n0J0K7R0Q7Q1L3l2k3J00O5o4j3N4N1O0Q8Pm1RL1PL3Q3j0o2j06
-16585A037p4l4k9k3JJ24K06J95J11lk9q4j72j17m1q1n4l0k0K0J8j01j34k4N2M1j0J5L9n2
-16555G47k5R4J41K11J21n6q7o0m9j42n9o5j23K7J04J32J51J10N3PMm7p4r1p9m7m2J27J38
-16526A121j2l7n8j2M2m8q4J15R0k1n9j35j21o3o8k0N0O7PJ1Q8K3K8M9J4j2lj3j6r0j59q5
-16494E89%Q0J13J09R4p3j69n5O2Rm4o0n4j5P2L4K1J25J62K9L7N3k2J0P7j21k54j23K4QJ0
-16463G28M2O5O8L0l0r2m0N0L6J06J72J09n9j36o2pm8j0N3N5N4O5K8O5K9n9j11j49q9p9k5
-16432G59P2R8Q8R2K2O9J38kj54j66k0L8m5R3J09kj1o3j52j24n0J26K37J19o1o5m7l6p2p5
-16402I15P8J81O8j5%r6k17j75Q6J75J43L6j2L2j0j28m3K1j7q2j6M5P7R1O1L6L0p7l13l43
-16372E31j78K5Q3N8J02J43J29Q4J2k9J8L8J06M3j17q9P3n4j24l4R4J55J52O3j8N3J09O3L1
-16343A522q0k26k14M5P1n9m5J2L8L1Kl3j6R9N1j36j94r3N5J60J17J59N6m1k7q6k2j0llj17
-16312A013p9q7j56l5O4J86K60J32Pj95l11p3J02O2P7N3k0n2N4J19O1j6om7J6Lq5j19j32j07
-16282F89J1R6LPJ14O3q6m3J4L1J28M6j07j07n9q9K0J68J44K7M6K2o8k3rN3N1RL6L7O0J28
-16250A412m0j67j82j35p2l3lQN0J03P4J24N7j24j81j73j08k2K7J04Q0K0L0K2m8j00lR7N6
-16221H73q2n6N7J36J32K8o3J1J9o0R5J55J69O9k7O0K0j46k60k11m2J19J56J63J86J87L01
-16194A989L00L9k19k09p8j8n3j53k75k49L5K53J1j05o7l4k3r8j36j11m7J0j8N0J16K4p1M5
-16166I08mp0k9N2L5P1R2k6n1j28q5N7P3J7J8N3L8J8j6r2o4l4k3k7Ln7o0M4L3K3k2m2J5P8
-16132G98M7l7q0j08n1J24J34P0Q5Q0O4N1Q3rr5o8J53K12j9r8q7K5N2L7M3qm5j25j05N6K2
-16101A201l4l7L5J17J29M4n8j06l7Q7l1j81j27kN3R9J55J48j7k43k29j95J0J84J15K4Rj37
-16073I76j88k5J11J10l2M1J78J75P8m4PJ63K19J60L02L58J5k74l64l83k68r4J2n9j45k24
-16047H05r5P1N3l3j4Rj32j14O0J22j8o6O8K06J90J4r0k9lm5l0K4M0J44J00k3rN5rJ3K1L3
-16015A318L2j25j33JP6P0Q2m4j63j00l0r3J5N1q8j54r1l8n4JJ75L07K54N1j04j44j80k1N4
-15986I25lp6l1J3p9oP0k2j29q9KQ3J27J90J89J34Q6R0ML4J38R3Q8P4Q2J49K34L75N67O35
-15956C947P48J062J515K223L185M351N089L965N2l806m992m379l143k131j565j093q66p79
-15938C383o70m58k69j29K2J14K7m4l2p4m1k4n0P2j07k95j02L7%o5j23n7P1J01J61J66J08
-15911A722J77J06n7l1o8j43k4K6n9j33m6j9j07o6j2Q1J05O3oPq3k01r1N4q6j37QJ15K2n6
-15881A061k3m6K2O1N6M9k7m9P3J58Mj56j40q0l3L5N5R1J15Rj6q8j75j04nM0M6o2o3M9Q2Q7
-15849A026J19J44N3m6j32j90j48j7R0K41J08m5Ko4j48j06MO6K8N0J7j7mj2p5j35j72j48q7
-15820D02k1L4J84K66J62J06R6J62J55n3n1R3q9k00r5l5r5j49j31k9J73K94J61m0n2l4K0k2
-15792A212k8K3K8n5j01q3j21j31p1j2l2l4K6O8M5L7J14J66J27K4p6j96n5M4r8q7J17J37J36
-15763A124J25L0m4Qo3j75k02j13Q1J56M4J6O0M0J3K7n3l7M4Mj6J2J31J98J60J02M2PMo4j51
-15732A510j82r1j0j5o2o4n0N2N1n0j28q0K2J0n5K7J02R3J14mq9j7J39J52Q5n4j51j53o3j
-15702A038k1K3O2J4l7jJ8j0m9J2J00J40Q3K1j25j27m8j0M4PL0l9k25l03j42R5K58L10J46
-15673A264N5J3j0l8o4mn2r9o6rnk8Pkq0r4r9m7Q4J44J00m6k06j03K3NJ5K4k6j2J74K50J35
-15640A203M5O7J07N5n4j25j75q8j2PL3k2j49n5o0j98j60M9J57K32K72J34M9J2r5j24j64j51
-15612G90j02K4J71J39M6n0j08j4J5K3Pl7K5M2m9p0n2Q3K66J89j0j17j33r9J6Q2M5q3j39m2
-15582H58l1p7N8P5K9j32j79r9P6J32L5r3p8O3J17P7J19J20r6k06j01j1J02J94J36J00R1o7
-15554A212j76j52k01n5J47J78J54K3j02j36r1O1k7k13j03O7J30K1m8R7J31K8M1M2M7p3n4
-15527I48L2L8L7RL3rn0J2N6j6n7Nk1jJ03J07R6Pk3O1j3j58k35j80l3J40J44J48J84J89J10
-15496A663p5p8r6j84j20Pl0q2j8P4M8pPk2o0r1r1l5Q5O3o6o8K7L5M6J89J50O8J0r7q9qqj09
-15462A038j64j50r8jP8L8m9J1L7o4q2oQ4J17R3M3J7J41K13J04l6o0qOn6j48j65j26q2K4O0
-15431H09J29J18Q2j5j27j1N0lj06k42j93o3l3J05J79M1j7k1j7K9L6R6J20P0Q7K2MM0PR7J29
-15400A402J2j6J5jlm1r6j13J2J16M8q4j8J10L9l0kM8O3Q0n1j74j23NJ04N6K6j08j45n8l6
-15369A037J5J7n2o7n4j12j11l5L1P2N2NL2r6j45p9m1Q3N8k5O2J42J00rl0O6R5k1o7QJ23J72
-15337A226J50J41K5j21q4q3l8L8m3p8j12r1kJ03O9j5j06o9M0J01N4L3M8l3k5M2ML6O1m3n8
-15306A170j04j76j29Q4J73J23L4M0Q0M6Rr6j06L9O5K1O8P4R4J12k1l2l8k97l12p2OK5L4P6
-15276I90j4o4RO3K8j8nPM7jn7J3O3O3K4Ojn3l3m2NK2KJ9P9N8Q0O0J7J9o7j04j21k07k20L8
-15240G05J57J02J06K6o5j17j4J42J24N8M4Q8O4Nj98k37m6k6K9o3j23J32K78J09J5l1j03j18
-15212A043o7M8N6j1k4k6p5j25j53q3M5K38K65P8l4m0j06m7Rl4Jl3j06n6OJ6O5J46M7j6j10
-15181I17j15o8q8k0P0J22J67M0p2nJ6l4mM6k7o8M4K6j4J14J69R8j9q9j6L5o1j55jJ29J11
-15150A248J09L5o3p3k8q0j00K3J11O7J8Q7k2j72j08j0RPL4N6N8k6j27j85m2J48J73J38J35
-15121A420Jj13o6R1M8J8L9j33k24j60J7J41K5o4L3k3r9j8Q2N9k04k89j02P1J88J17N5m6o2
-15092H02M9J30R0j5r2j14p1QM5m9q3J9M8k4l9k4N2N3O2R4j3p6%M6mn2NR3Q9Ll4k7q8l5J19
-15057I67K7m5p4q8j4n2p7NM1N7Q3L2p3l1o5j21M7J66N5k7P9J63J2j63j93p7n1m8R8Q1J6J9
-15025G49q8j70j61m4J85K70J33R0J08KM2L9K0j6q6q8n0o9j9J7L1N4j6m1K6P7M3n2o1q2NJ07
-14993I55J34J42M0k5rn5j00p9k3K9l6l1j9n8p9K7Q1P9jk7r7r5L2k7k1R3Q3P1m0q9P5J22J3
-14960A065K3O3J05P4l2m0nJ7n2r4m5l9n1N8K9j91j42J10J01j9k7J15J74J03Qj14q3M8J35
-14931A294L2r3p7Km5j44k40j72m4rP1J67J09l7o4N7R8J00N5n2r1o9M9R3O5O3R0M6j08j43
-14901A003l6J3K1L8j6j45j60J05J46J6P8J88L42J46j50k19j94p5j4J2J48J81L7j75j50n4
-14875A086m9p0q5r1j7O4J64J70M2P4J93Q0j10k34j47M9MJ5O5Ok8j3n9q9j12q4J39K49J58
-14846A370k9q5j22j27o3k7j18k19m3J2NR7K02J85J04j6j26k1J24M4l6k5m1k0J22J85R4L7
-14818A463l0m0q7j8J63J63M4j74k53j87j14O4R5J9L6O6M6%j10j27MN9J01P8r4j72r1K5j5
-14789I14j23q0M1R6Nk5P0R8P4pQL4j6M9J00R8M4l7j22j75j50r6J2J08J18J07J22jj05k0J03
-14758A244J59N9o8n6q9j59p7M9P8J04J40p4j54q1p6P0J24Pj94j97q6N0Q1JN2P9J21O6k5j19
-14728A029j30n3rN4O7J69R7k5n4j08r5m5n1k3n9m6Q9J41Lj55rJ14N8lM3P1J00P7k6p6l5P
-14696A117l3l8P9J77J30Kq6j28m6N4N9Lm2j18j36L0K18J81J8j08j30oP9J1j07j12l2N4P7
-14667A167J26J78J5j39p5k9qN3K6k9j18j64l6k2l8j8O8R0Q4J11J21kp8j00m2N5K4N3L4K0
-14637A327O0J5n5j45k75j71j0O5R6J39J86J24J12Q0P7l6q7m6l6j6o5nJ19J09Q7J03O7o6p4
-14608A679n5j06j11n5N8O4p6k17k23k01j61JLM9J95K28O9j23r9J42J88J6l7q2j62j21p4r4
-14580F95k5L8J45K39J48jNQ1J44l7k07k03p8L0j3l3m9p5N4J65Q3l0k0m3l9K6P4R0M4m7n8
-14549A103j2L8M8m3r3k5k9l2K6N4k6n0l2m7J3J07K09J95O7ql0j05j52j60m0L2L1L7Q4N4K3
-14518A237K9k1j31j85rP7P1J0r4q6k4m1l7oO6qK6J44J21Q1P1nk6j9j06m2km8O9Q7L0M8R2
-14485A369k4n4On2j72j35K2P1r8j27j9L6O7L7ropo1l6LN5J14J73J63l5j52p7L2M1k3l2L8
-14453A108m9o5rJM7R1Kj32r2P9N7j20n7J42K62J41j7o9p3K3P2L8j24r5J0J8m5k0N7k2j19
-14422A040j85k02r5J04K02Q8n4J5J39K61J44j06k06j03r7j30k2J45J47l6r3Ml6j86j31J5
-14396F22n1n0R9J55K00P9l3j34j68l6Q8R7M7q8r4k6J18J33M2J37J25O1%k1m4K5j6J4J8n5
-14366A244j9L9L8l4n0q3l9P7N8ql8m1j5P6K20K50M7j45j66r4n4r8j06K2O1kj39j95o2J8j6
-14335G46M7J06K3p4j63j27J12J39m4p1M9N1j4J9M9k1j1lkjn4O3J83Q2P6L9j5n7m2p0n7m0
-14303I18q6k0Q8P2r5j19k1Q6J61K17J63Oj0N8M3Nl0j17j30m8m2n3p5n1j8M8J19Q4j6j48k04
-14272G85k57r8J83K85K05l7j43p2m8Qm1j85j36L0K21L30K21Q2J3j9l8j17r3lkj25q8Q8J21
-14243A070P5L0l0j1L0M5P6M0q8j89p8J15Q5O3J65R7j6q8j88j05O1M7n8l1M8M0j%nrp2j38
-14211I80j03pJ14R6K4j27r3N4j6j00j35p8K06L17J61qM8Q9Ol0j05j56j30j21m3J01J74J80
-14183A298P0R0J74P6p1j89j19kL1M5K2LJ5p7l3O8P0j7j43L5J64N7j11k05j55k0Q9K9j8K6
-14153A202j4p8q3M8J23N0P0O1Q5q2j79j35j67j28m6Q3K15K15O3j8n6pl6q8l6m7l3j17r1O1
-14123H35J9J19K56J55P0Lj01j05r3o8JL7J4kR8J39M2p6j00j33j34j7R2J87P8L2J47K45J31
-14094A871l5j40o9J29J54K8k30k66q2J7Q1O2On4j85k56j55oR3J33N5nM4O3P5L6Ol2j32j82
-14064A024p8k1Q4J43J28J33L9L7M4o4l8O7J58P3j21j11k9o2j28j05m7jr4l1J4p6n9J6M3J1
-14034I49l7r3p0J1R5J00l6j05l3M7km8QJ50J16nj3k7k3M6M9j1j19j15Q0J06J6j3o4q1j3N1
-14002I16J02J30J03k5p8K6kj69j57j9K43J91M5O5L8jl1j11j49k27k67o2J86J56N9J5NRj2
-13973I79N6N3l7o0K8O4m1p7l6O8jj76o0O3j1MR5Rn9N9J39M8K9J4j3M9J9K3Jl9K2Pj6M2Q2
-13938A327N6J6Rj04j12J1J2k7j3Q4Q7m2r8j63j72j01OP7M6J5j01q3M7R2J07O0m5m8J3K0Q5
-13907A061L1l6l3K3N0M5M9M3L3m4oK3P0J60K4j58j82j01p1j3l2M3N0%o8q7Q1J30L3j41j2
-13876I65J18J21k4k64k50r5N9J39J24P5j0j31j56o5J6M2K4J6K3m3p5K5Q5J63K21J23J23K4
-13848A373l2mk12k30o8Q1J36N3q7j13MQ0K3l5j29j38l6J20J84J50N4O5K6PK2O2k2j69k58
-13819I07k08j64q6kN7J13J26P0j9Q3N2q1j11m5O8K06J00m2N4k5r0n2K9M7l2j07o0P2Q4N0
-13789I94Q3J40Q3k9j23j18o1k2j4L3J09J47J49N2r7j55j33j62m0Q8Q2Jo4n4No5o6L7o3m8
-13759F89M3Q0Q6J23P0K9O5R0m8j44L8M0K5p1j58j11j8P6J02R9Q4M2P3N8k5J7J53N8r2j38
-13729A335r4o4l5o8r6o8N9J51R6pr6k8j0K5M7Q0K7l2R3L9j33p4O3J00j6j02k2J00M7P5R7
-13698A489o6j75j18j01r2q2l2J29R6j4K4Ol8m7o2p1NK5K1L6mnm5j29r0pj6O5K02P2M4N7l8
-13665A039j8M4J34J23j5r5j08L1O3P9O5p7j90j32rL1R8P0m0l0N7J06N7O2P2J34P8p0j12m4
-13635A403R0Pj70k33r3N1J40J12j0m5j03j12M2K19O8j6R5M9q6j36k8O1N1J07J96J31Mp8j87
-13606A529j29O7J20l7j66q6J10K1j14j73j24jK3K1Q7P0m3j23j34K0Q3P5N1J53J24o9j58j2
-13578A185J77J62J1n1p6j45j18O1J15Q3L9K4oo7k9l0r8r5Pk1l0n1j12K8J07M1L8r0k54k23
-13548E82m3M7Q7J51N1j1q1j02M1P4O1N2P5j5j18%Q5N0N7P4P7L0Rm5qN5J11R0J9q3j23mJ48
-13515A393Q5k6o0k6ol3m9l5N1J10Q3%o5j05j15o2J4k3M4J7J41K35J95L35N40O32L74o5m82
-13486C097n75m76m45k74o9l1j05o6j00j07p0j23n1N3P8mO6J97J01qL9R0J8j11q9j18o9M2
-13458H90R2O6jl7j6P8J20J22K8q3q8L3R2o8j06q7o7j46j54n3R3J36M0K4%o9m5K7M5Q4J43
-13427A093L4m0r6q1J8J12N5m7k3N2N4K8Q0j4r0O1J94J13r1k70k62j28Q6J17Q5L5j00l8J19
-13398A056J38K3j8PM0Q3J7o9j33r1P7J57Qj41j06oL2N7L5J26J21Q6O7L7j0q3k62l08LJ66
-13368A109J51O5p0J9N3q8j50q2j0M4OJ2l2j64j55lJ22N3r8n7J43K25L6p6L4KLJ5n4k07j80
-13337F66J10J76J73J91k3j39j85j39o4K8P3n0M2J21N8J0M5O0J6l8l2mm3O5J96J24K2km5j27
-13307A285j45p3q4j39m0L6rn4K2lr9l0R7J03p0q3j7q1j08jN0NP4N6Q9K04J43n1j25p3j32
-13276G47r1K6m0j08MJ05O4O2K9j04j73n2N6P9J10R0N6Po1n2k3K4P5J80J55n6j65q6K2J76
-13246A056J96Lm1jk3j43j72J0J58M0p2%O3Q7K0n8r5o7o1k9L2Ol5r2j29q2kQ2J10J30K27K34
-13214A352R9j21k04j66j0J14J05K6o7j35j14K3L2O4R0J6L9j8l4J19K9r4p6p8j00r6q4n7J04
-13185G58J67J90J73N5MOl0j13j71j99p3P9J73J47J13P1K7P1O6N9M1m4l7L6l0j12k3J15N3
-13156A572m3q4j67j66p1j14n2J15J07r6j90q9M8K15J98J24Q3M0j2k3l9n2k7K9j35k05%Q6
-13128A052J08J13k2p9q2r3j7O2J53R5m9j21j49j07q0k3J25K13J36N3L3R7J13Lr2j40j81j65
-13100I56J0K06M0j50k9m0j98j46M5J16J13J66J11Q6M8j03q0n8P4K48J46o8j68k68j70J18
-13074A005J75M9n8j57n0L7o3j1J20Q6n3j08j84r9K9J00J34L7m4m9J8J09Q8q6j03N7O8Kj3
-13045A036l3k8Q5K54J46r0o3N2P0n9j66j16j21n%m6p3j18PQ9N9M4J1m4o9q3p3RP0l2J0J10
-13013H33K1j5L5j1rJ20J77Km9mK9N3k7l8l1R2J12m6p7o7k2K9M6JP0L3j29j70j36MJ18Jo6
-12980H79l5L7P7N0j6k0n4n4NN5N7J5q9j01r6r9r8o8J35K60J14ON7J50Q7r5RJ03R5n6k37j61
-12948I12pL9M1O5jq5p8j12j22j4R0M4q6o1J45J33m1l9O1J25R6pN1J50Oj48j26M1P5O8L5l8
-12916A212r5k5R0J11J87J07n8m6L8q3j76j25l6L0N9J6k7n1m9LR8P2q6j38K5M6P5M9k7L2N1
-12885A279Q2J47J17P0o5k07j98k29j81j13l3J51K62L18J93Oj09q9K3k8l3l1p4o1k09k45j21
-12858F22N3J87J82J04J32J51O4n4j34l2K9jj86j98p8k2Nl2n7R5J91Q3k3r5j91m5J07P4j2
-12829I19m0J0l2q1J0J7k9l3j1K2N5Pj5L9k0%M3M4m7j06LJ06P2P4J9m6l4J14J42L2J3l1m3
-12796A173o2l9q8n4K9j5r1PR0J10J53J44l6j44j17j3Q3j9q0m2%RK1M3M1j5R2K02J12r3k31
-12765A170j61k6R3R9j16k83j97j3J65J82l9q9k7j04m6p4j08m2L2J49K61J42L4M9j0PN7J35
-12737A240K36R7j20k13k25j77j24L4J16N5Lk2J8J7m5j44j24J23K95J49J0l9k9N3K6k2L5K4
-12709A247o6j07j87p0O2rNP2J04J0p9n1ro2r2k3Q4K2nJ9jO2Q3RL9K2j30q0J3J49K30J00r2
-12676A269j39o2J62J34j7j16j39j5J30O3p4j13r7o6j0Q7o8p2J2MJ0JJ45J90O9m8j03j27R6
-12647A106J55l9j59p6l3nK4m3J7O9M9R5Pq7o9M5Q1N7j1r0j30j20LN3M4K8m4l0L6J41J70N
-12615A249q8N7O1m6oK2OK4P5J53Q9n3j93j64j55m3lk9P4J36O8J22P6m5n2o7n5J03J26L4p3
-12584A403j84j15J3N5l2j00r5j7J6K4n8o3j7M6M1K1Ko7o5KL8R9j7j25oR1MML3J8N1J37K4
-12551A161n1k1L2O3n9p6K5K7KJ04R5M3O3n7j43q1l2j8k7k7k3N5J59O4r4j36n0O7R9J85J22
-12520A471%l5N7N5l7j13n0P1k6j49j88j35OR0L1nl0j01j20L8J35J11L4k2m3j2Ok9J5Q6Q1
-12489A192o1j21%L4p7j42j05k5R7J9j7N0J04Q4M8L0L5N8o2j21k15j30J28K43K49J46j13k14
-12461A114j08p7j25r3J6O6R7J00L9OJ03J05J9j04j42l7Qn1o5J0N7M4J15J79P3k2j67j89j07
-12432H64N0J48J16J10J84J13r3j45j08o1N8Pq2r3k6j0j6K7L3J11J83j8j07NR2R4l0k7lJo6
-12401A311K3J04J0r1n2K1n2j80j15jk6k7K7J2O0O7j16q7J40J25Q6J01r4j18m3j07j16mP7
-12372I35J41J54J02Ko4n4n1j43oK8k8L9M8r3j54J3J59J65R9L7P5Q6O2J24M7r6j68q9L2M4
-12342A446RO2k2m7n6r2j02q0q0o8mNO9O1N4J40N3K3J9nr8j71r7j3K6N3p5q6J38J83j6j15
-12310A114L7J81J06p9j62k6J1j24j27J8M6m1J8P8M6R4M9%j8nl5o7mR7O9j3o2k2L2O3Q7rj
-12277A351J6l5n4r7j11j9J2r8j59n0J19K10J62J52J78k7k10j54m9l3RL9p4p0L0LM8J31N6
-12248A276j21j71j07J12J20j21r7J7L2M3P5j18j59PLl6j8L5LJ02N0J2R2J24K37J55m6n9p2
-12219A370pL1m1j82k63j12M6O0N9K8O6J21J39J41J17Rj25j50r1j33j51j4M6l1r5j3r9n1J22
-12190G97J79J19J3m7K4N9n8k9Pk3RlmL0L0o1j12m2L6R9J88R1n2j33j12ROL6Q5R9J53O3p9
-12157A377k22k65j53q1N3R1j3L9P2p0r3J16J60J01k6j01n0L4J50K31J74J04P9Ok02k64l14
-12130I33j66J26J52R6J24J77Q3j52k99j49R8J70R9N1l4M1J56J14p4k54k80j92o1n4p8l7k5
-12103E65n4N4K33K02J6j07p3j1O1Nn8p0o8K2J21R0RJ8J53K16P0o3m9l0nQo4n3K4M1m7n6L2
-12070A132P8k8k52k05K4P0O4J47J71N8q7j24n2J5p4k11%K21K21J92N9L7J2j27j19q1J0Q4
-12042A235K1q1j45j15r4k3JRl5p1o8P4J98J90k4j82p9J21Q7k3J3jP1J7j08q4Rj2PL8J1nR
-12009I61J22Q5j2L3J19J07O5j8j49j59j00o5o3q6o4L3R7N7m1J1Q6J7j4L3J53J90M2k17k82
-11980I41j08Q0J74R5M4M7j7n7NO5Q5K5K4K9m2j11q9q8m0P6M8j25q5Q3pkO6m1kR6j6o8J2J9
-11946A116l6o4%J26J74J95Oj36j61r1P8M2j47j95n2kM3N5q%R2J41P6K2l8n3l4o3p4P2J45
-11915A229R8j2j95k67r2R9Q1l2l5qk7q5n7rO0J03L7jp7j37J2J81J64O9lrK3J0k4k3K5QL6
-11882A142K3Lo1o4J00J21R2R2J48J70K1m7m7l3k3j10j54j54r5oO0N2L6P3Mj15q5K2J17J15
-11852A397R6P1Q4N0l2o0k04j50P5J52J62L3j07j36j70q4Q8J49Q0o1j64j36L9R7J06Jn8k8
-11824A290l1J04J25K8mk2N8J22O8r9j34r7p7K7J25J7j28j64Jl6j02l7nk1P9J64J37J60J05
-11795A653j3r6nN4kM3M0n2p5p8j30m9J9j01j29l2q0j53j25P5J46L5P9M3p4j9N9R6P3j9j74
-11764A009j54j8moQP6J69J10j8k3K4j1m4o7o6mJ20J68J74J04Nr1k42j51K8n3n0j6m2P5K16
-11733A226J30M7j2l5l1m7M0R0L3J8L1rl6p2nM5Q1M6q4j10q5n3j2j32j00JK5N7R6M3k0k3P
-11700A150Rm1m8j03p4j4k3Om9k17j22K5J16J10J39J90J84J80O6p8k06j50k9L4M2Q6J10N8
-11672A351o4r5p4j06r1r8j09Q7J05k7l6L7J82J05l3p3q2j8P8J6m3p5N0K10P6L2L0l1j13p7
-11642A114k3l1K7J8j54j26M4N6Rm6q9j7J13O1k1o2K9Q4K8J1J1m0j1n8q9o4r2r5J1J29P9L6
-11610H42m3j0J42J95J28k2j02n3%j25j61j63j02O6J56J13J03Q7K5R3O3n9L7J47N5r3j52k9
-11582A138J7n7k10k54L3K56J72J12K4j27j87m4M6L3P2J44J81J12m4j07J4Q2p6j21M3P0k6
-11555A296m6ool5m6O7R0m8j54j91k26j44o4M3J84K87K89J91J74K5j70j56j48k13j76j02j0
-11528G05P2J41P7J1L9J50R7j6l8pl1p2l0K8J4j4K8J19O8M2K9K9k6m8l8k7L0P8Jn9k8k2r2
-11495A210j12M2%k0j9o1n7m8j5k0j1n1oM7K1J49K05R1n0o4k3p6m4o2l7P7O9J02J46N7r6j52
-11463A192n7lL5J02N7j77r7O3O9K1q1m5J00J07P2K4q5n9L9O0K0p4p5j4p0l8j0K4O1J5L2o8
-11431A140j76j60q9M7J99J40j33p7J88K61J25krKp4j23q9M6Q5P0j0j01j49j51qJ73R9n6n3
-11402A115l4j05j47PR2J2p6j24j1J53J86J19J14O2m3j32k17j58MM3L7J58J49qk9K1r1j02
-11374I95k7m0M0M3q9j8J84J15m8k7Pj18j92q5M6J87L02K86M9j19j08M9R1rj06o8J10J32L2
-11345A614p8o1o8r5q1m6L8k4n0J8j0pJ4JK2L1r0r3j7R6Q3k9J04J15k4r2q8j18j50j17P0J33
-11313A001L4k8r9q9K0R6L9O8J25j4j28M2K21Q2n6j4l5j81j38k4R3J14J1j09j30P1M6j41r8
-11284G79J18K07J75K0p6p0q3m9O8Lj80q8J43J82J13m3j50j05k3J0N2K0r5m4O3J1K7J03K0
-11255A108j0J5l4m4RP6J06R5J12J40J00K2QL7m7j74j91j59j22k3J9J1L0Q1P0k2P8Q9o4qL6
-11224A344K3lk09l09j46O3M5j2M7J50R5M2M8n4j18n3Krj18j39m0o0N5L08K80J24jK4M4M7
-11194A470L5J0j4j63j54N0J29P7R5Q1p6k49j81q7m5JO1O6N5M3m6o9NKj5L6m7j25q0J9J07
-11163I91R5M6j8J4N8j07j26j1N6J14L7o6j12l2l7m8R2Q6n3j05OL1o5l0R9J71J06l3l8j4j0
-11132A097%l7o6j12j63m3K0n6J2J35J52O1J1j7n7n9k6Rjr7q9O1R7J5r8j36L0O0l6j8N1J04
-11100H04O3N9J03L0p4k10r2Q9K21J37p1n3Q7N9o9r9L9L5LJ18J05q9j57j00p1N7J11K5j9r5
-11070I46j51r5QO9j27j02M9J03J13J36J13J01P2OK0L4L4j13j87j25J7N4k6Q9J03R3P4PM4
-11041A359P6P3R9kqN5l9n5j5p8o7r5j27k25k01j9M6krM9R6L9K1j1J1N8J03J78M7j73k27j06
-11009H51K3j6K3Q3Qk3J0k6r2k4J10J68J13OJ4J51P4QL5l1QR8M8m2j81k17j06j09j38OJ38
-10978I70R1M2J23J17L1n0K8Mr8j31n4j40j24j18j65j31M0K03K38J21L4K6J4QQ6Q7QNk6q4
-10948A155l3m8r8L0J52O8N5M0p0j20k5K2m9J2Q3Ll6l0k4j22j08L1L4R8Q3M5L4L8J08N1L1
-10917A410NjN8J5j08j60j20N3P4K0L9J9j9J5M0P6O9n2l2l3p5J3N5J4k3j06j83j61L8K06K02
-10886A348j5p9l3k3%rm6KJ1m8q2l0l5kl9n9K1K9P9J00j3m8K6Ln7K5P5N6Q3J24Kj06m9OP1
-10851A288J6l2n4j2K5N9oj6l9k4j7p5j13j26q5j26l4O0L4Kl2J1R5J45J28J0n3l3M6J49J42
-10820A333Ll0p6l3qk9Q3J07l9J2N8J1l3j53j47m0M3M0O9Q5J0P4J9r3n6ql5P4M7j5Mn6j78
-10787A043j51J8J47Q3Lqj45j44J12K13O6n4l7k1L6jp6j38j34l4K9O8J07O3M7O3R7K15J23
-10758A590OJ8kp3q5o0o3j19j64lJ69K20O9o4j24j75j38JJ38J83l8k50l17j81j2J36J61J06
-10730I29L3j2l5j8RJ00O9k0QR5J25N2j04j09pM9J34J92P4L5j5j75j87j06Q6Q1J3N4l5j62
-10700A153p6J0K6QP8N4j34j21O3R3N3N1J22R7lj85k07J8N3k3n7PK1J32K64J25N9L8j3Ln9
-10669A650j58j43m7lq7l6K2L3Q4k3j60j03j00j67j16OK2n2K4K84L47J73q6n1J11J29J50Q3
-10641A786l9r4j59j09k2K1M6p5j78q4n2n8q5J5RK9N8M3M7N7N1j4K3J3k06k73r2J45J43P1
-10611A017J16Q0n7j29n9r1j26j26r3q7L7K84J84lk8K0J85J73m0j84k20r0l6k3Q8J29J6m3
-10583H94j2N3K20K35J52R2p3j35j00j36k49j58R2P2nkkkj9KJ28J35J27R0J0L4J9J4P9M5j0
-10552A590q0j48j00n9o8q6j22j3P6J19lK4P0j11j90j37J1M1l8J03J75J19K8o6j38o9lj4J
-10523I12l6j15pJ34J01P2J13P3Km9q1k6L8J12J55Q9M1k0r9j10q3l8o9j90q3Q0J23J23j7P
-10493A152L7l0L9Q7L4J02J45P5n4p7m8k2J13J15p3k37k46j06QK0O4O7n1K9L2n3l8j09o8R3
-10463A000J27J77R0kj00j54j50r3O2J58N6l9P4L0MO4Rl2n6o1k1q1j33P5J33m0j34o4J01K31
-10433A231J07mL7J6P8J16Q4J02J36K8j76j78k3J10M3j46j76j32q0p0o9M6P0M7k4l5O7N9k4
-10404A240j12p1pj53j87K2J36R6O0M9K8m2o4o5L0Q8O7%o4J4J65O8o9o9L0K4q6j10l8Q3L3
-10373A096q8JLk02k15o0O0R1J27J76J98J24N8Lp1j13o8J6K6m1nJ8M7P8l0J7P8r9k24j55p0
-10342G76L9O9K1P5N2J9Q0Q1o9j14KP2J02j5r7j33j29k2M5O8J06P0J20R3L0K9J46R0j55j62
-10312A289q0Q5J89R1n0j61j23j3O2J7q1n4J0K1N6M0%O6R9N1P4m3k54k29p7M6J06J03J19O2
-10282A421n7o1j2Pq1o6k5j19j36r1L4J37K5j70k33j71O3J27L7J23J40J06L9q5r8k1L6N5J41
-10253A065J9j33j40N0K59L02J08j52k53k53p0J9K1M3JL2N4M4p8r6pO9R5P5O4O5N0j4M1J52
-10223A432J02rp3l1Jl5q9q4l1m6J0N2lj1pK7J9k1J35K12Q5q6j76q1nQ6P3l2r1j06o4j7P8
-10190A214k3j46j1J34Q2M2p0l8L7Jp3j31q5L7l8j78p7P0J00J83K68J44R3j8j71j56l9J0j38
-10161A023k07K6J62J25M9%M0J0J8l4j28k6Q8N0k1o9r0m9R9Q8k2n3L0N5J8m9o8m9K7O0L8J5
-10129A156J22M1p4j19q8k2p9n7PR9J50J37R8nj27k12j98q3J42J45L7P4K5m3l1n8l5k8J6J65
-10099A155J78J2j57r7j1M1N4J4M7J5p6o8p5j3Q8j1j96k08K1J57N1q4j17m3J17J95K17J89
-10071A395L1j07j39r8r3j44r5m6j9nJ4L3P4J59K16J26R3Q9M8k4p8m0o3j41r9N0J28l3j03
-10042A129p0l9R7Q1j02j05r9o0J5J37J78J07J5k7m2j11p3N9J17J24R0L0m0k9j08k51j86p6
-10014G61j0R1J31N6N7l5o4P6J06j4q2r8j00m6J07J80R7q4j32l9N4J29J03J11J13K3q0j01
-9986A310l9m0o3n1OR2J18J12l7rM2k5k8N6J6q8p1n2r4r1N4O9L9l1j12j9J49K20J86K7j17
-9955A529j38o9k1Ml0N8J21m0j27j81k03r3P6J06O0k2O4J69J08p5j48p7J09P7o3l6JL2J10
-9926A301O3J2k9j01j64k20j17jJ9j0J11K12Q9n9k2K9K7m2j44j85l4R1N9M9P6J00J22R0O6
-9897A388K1L5JK1Q7J16J16J0j57j70q9l7o8j27j23K4L8pM7Kj18k5J81K14R8m8q6mK1l7o1
-9866A263l7j6j0j00r5J9J10M4L0P4mqN7M0N8J09p3k55j63l1k5j01j01J13K96K24LJ9N3m2
-9836A451j68p8m5n0m6n6L2M9l6p1p6m2l2J03K46J79L2m8p3j85j64j4OQ8J04Q4rj72j68n8
-9806G83p3o3J63K54P8p0m1oN5J00J32K3m8o4L4J31qM4J95L6j09j53j66m7NK3M9J60J99P6
-9776A692k0o4m1m3j21q9K1L7LO7J21j1j65k07r7k2M4J36L9j0J0P8L8J2K9j7l3o2l5m9q3j2
-9744A146L9J9Mk5On1o9m5j13j73j4R9Q3J34R8L1J9L5J11J43J20J7O4R3m1j33r4n3m0N2L4
-9713A496n7j09j83n2K2J8k6j26j4Q4m4o8Q6J31J5q2j24n1j9l0P3K26M9j16m6J3R4J10O3j67
-9683A166j20K8J2J21Q9n1m4N5n7j21j35j9J24J20L3m2L8L3K0k4m9%M2q4j30r0q7J8R7J00
-9653A043j0oM6J3RN9J5j1K2lJ97K56P0q8j29l0J0N4Rpl3j56j57q8l4j28j62j6K70L11J14
-9622A440J24N1o1j32q3Kk3O1J83J09kr4k01r4R8P4mk7j2k0n9k7M6nj37j69p0N8J26J95J11
-9591A458m9j8k5j21j63j79p4om0P4J61M5j02o2M3k7K0J19K60L37J90k0j89k09o5m5j11q9
-9563A113m4j7p4L5J41N4J12J72J4n3K9rp4j54k16j56l5J9J0K5j4k7l3M0J36J31O3LLp6j81
-9532I37j26L1K4l1j2%m4r1j05j36j18K1J05R1O7Q6J66J81J48R0M9R3N2N2Jj1K4%L1P3M1j18
-9500A571k05k02j03L0J56R5K0m3j86k61j13J25N2LR3O9PL7J1q3j5k6r5m0R0J82J42K13K35
-9471A759Lq3j06j16j15k7L2RQ2J32P6r6k18j67q6o9K3M6kj11m6J16J19N9r0o9o0j07l0N0
-9441I08P4nno4j32J4J32J27N7j5j2Kq8j68j41rK27K49Rj31o2P0O5QL9j7q7j09r0n6n3M7R6
-9408H80k1l7N7J05L1p2l5J63J46m5n9rKk3k7O3J49P8k4q8p9o8m5O0J59J01N3Kj31j11o1K1
-9376A135J69J41K2m6%p6j11o2p3QJ30J36L8l4m3m4q4j34r2j6j8L9L4J50J06pN1R0m6QQ6l7
-9344A420n0j2J9k9j46j37n0LM2N7N0NJ2l2j2L8j1o3l2m7j25n1L5L8P0L7m8p4m7l3M9QK9M0
-9310I53N9O9J03L0l4L9J10O3Jj29j63l8J52K43J20O1P3j3j90j35M3J1k9K09K53N1j74k65
-9282A473k68j60l9O6J64L9q6l7M9p0k41j97l3J9P0J70J29K5L6J21J00Nk0k1oM2o2j63j46
-9253I59j62j58j1J81J09k3K6K1q2j07O4J10o9o5O6J44J50j7j35j32k8K3n1jQ5J08j2o8O5
-9224I90J09M6LnJ51J96J8j22l5J2l4p7j53j3J52R6j29j63M4J4j71j63j26r9K4J32J36M3n5
-9195H21o9o1m0J60K92K54J40m5j28p4lJ6QK7O4k8l7n0n4n2m2N9R8J01Nl3p9j42q0o3r7j8
-9163H50J03J93K29J76R6M5Pj88l23j88m7o9L3P8Q9N8J24R7L7o2r1q0l2N6M6ok9k4r6k6P7
-9132A133J19J3r0r5j58j15j9j4P8O3J3m1J2P1m5k9L5J1m8k6L9J24K00K06Q4o4k8L2O4M7l
-9101A569Kr3k00q5P1qr5m3J21J39N1J26J62M0k9j52j86N0Q3j37j81m5jQ0P4l9j6k1j6L7m7
-9070A211m4k2k8k3Q2P5n2ql9k4Q8K6n5OR9J22l1k09j16P7N7M1n1k8J14J10Kj07j15n8o5R6
-9038A131J88R8R3O5Ko1or1j58p5j9K0No0o9M4J25J10J4k9m3K5Q3P6j2l4q6r7k5q2K7J31O9
-9005A359M4Q3L0K9J08J51Qj81j82j59k6J48Q6Mpj08j37r3n3k0j2K3%p4n2PP5N0K6k4qk2m
-8972A069O5J24R6O6Q3Q3m8j58q4p1o6j24k05j48L1R4J29K29J71L3Om2o1M8N7n1r8j1R6L3
-8942A346j09j7J25N1m1k2N2P0L9o8j33n0J27J35J9k7j2N6Po3k8l1j00p5K5l4q2lM4N6N3k8
-8910A282j03j28j80m7P9J69J66m4q8P8K12J64L9m8j24p0k0Ll7q1l9o4j06k5kk4Q4O1K8Nj0
-8879A130l0p9j22r7L1J13R7K0k7J2M8Kq8j19n3P6J75l1j84l6Q6J99J65M2j4r5j07J14J82
-8850A410M9q4j75p8R2J27Q0O2lM6J4KJ8n4o2o3m1o8j30k3J46L9jQ5J66J49k6j14n0m8o4r5
-8818A306r9Pl3p0K4J31O2q8j06l4n1j5O6M3m4n7j05j59k5J45J56J58J63NoK3Oq7j32o5q6
-8787A033j47j84j23P0J85R8K2Q7O7l2j49j18JR9k0j52rO2J45J24j2k3O4J51J39m0j42n6J11
-8758A251J96Kj78j52rL0l4m3P3R5O1J22M5o5L0L6KJO8K5n7q1m9Q9J65J15l9j30j25m5mp8
-8726A317j25r0K2O6O1L3k6k0MLj1OJ33O5j15j54j8J09K01J13rr4j26j06j35j15N1J20O1M0
-8696A261K7l4j27q8k7L7k0r7l2K2k6o8jK4M2O1J26J33J8K9R4J05J08P7J8J9n7j00j49j35
-8666A240j07lJ13K8O1N5m3j47j38j32j36p1j2j8Q1J99K69K31J35%j04m5qK7m5r6m0m0k2N5
-8636A287J6n6j6M0J1m0j08p0m5K7J15k4q0j7qJ84L24P8j25j18j03o7jOp8j68j18l1KJ07J51
-8605A075R1P3K1j33j55l3O1J62J70J64J06q1j34j23p2j5K6%p7q9l2K0K1K3K5K2P4j1OJ91
-8575A376R8j56j91r4k9J5N7l6k2L2J1k1P5O7p0j25R4J31MRo3m4rN7J23Q2K7j37k00J0R7N
-8543A173oJ6Jj0n8j26o7N3J50J60J14P4M2kp8j93j57p8r3m9m2j02r6j32j08P9J81J33N6R5
-8513I30J56R7PK6J10R9J43J81L3j98k24j54j2K2l1K7J27J24k7q3q1j09p6k7NM9P9m9l1P6
-8483A189J56J35j9j64j26K0J21J16K9q2j02L1P2j3n3k5j36lJ75J7n0N2L0n0oR4Q6jo3M0R8
-8452A568j5j09p5p6k4R8M1k4l1O5Q5j3k4n3m5Lro2l5j1J5R5j1k56k59j8Q6o1p9lO7J16J4
-8419I60m1Q4R7J05k6k00k10o9Q8J54M0l4P6J09J45J04M4J56J68m1k40k54k53k10r4Q0K83
-8392A021K36M8j06j79j25r9r0n1JN3J18rj26m2O2M9N3N7mj1J07J50J14M2Q0Q5p5j45L0M7
-8362A291j07j83p1J12P0p9q7l8l1KRK7mj8J30J64P1o2q0L0J53J37m3p1L5J17N9m9j01oj0
-8331A367OJ04M7l2k15j40Q0l4r3n8r3j57j07J54K57P9L9K6n5J2J25J57J6l7J03R1m9j9K1
-8302A595n3m4J01O1j03r6k5j8o8p3LJ4K2j0k2m2r4M2O9p9o4m5j6P8L0k6p6p5N1K35J84M8
-8270A504m2Q8J78L9l9q7o2N9M4l6j92j42j0K6L2J2j26j92j5J49N1r0l5J0m0q4N1R0N6r6j62
-8239I39l9J24K34J73J57J82L2o8j16j99k87j97%P0J47L5r4j6J1o3m4mR2J55Mr3p2j1j8l7
-8209I97L0R0J0l8JL4Q6J3q0n7L8N8J41R7K9R1J49N4q8q6p1j69k17k11r5nm9j09J7J94K40
-8178A094K11L9j32r3k0j1o5o7R9J62K0p6r0k4r7j01J35K56O9QM3j0J3N5Q1M4L4j0j7N3J2
-8147A615mj23j41r5m6p4j44j31p2m6o1o1jJ47K80L51K08J55J7j73j96k27k22j02j8M0Q6M5
-8119A007j58r9J36K04Q6o7j01r2k5M8l5j85l7K37K54L0j84j09L8M6o4j14J5N1mm6QR9l0j29
-8089G80l8J66K32J49R2m0n3j8l0QO2P5nl4k6j4m0oJ4m3l4K1k7P8P9q9q7o3K8J60J01ko0o9
-8055A267K0pM6J95J36O1n9q5o9q2n2M2Mq5k5o3p0m2m8l6M8J49P3Rj0m1m2r3j86n9Q7Q9R3
-8022A165J01O9p5j48k2J51R4j34j04k3ql2J10J83P6l4q5o3K0K3n6Q0Rm2P7J52R8M1M0J2n8
-7991A617r5l6l3l1P2K23Q6oro6JN0q0j54j55p3J18J79J2j56r7k9o8l8O2K9j05O2J67mm3k4
-7959A376L4K0m7p9o7j44j01J26J31np5k6n6r0J3L0p6j32o4J1L0mP3P6J4k3j25k06L3K17J96
-7928A060k4o3Q5J29J46J26k9nM5n8k01j68m2Q2J09J11J87N5p2l8P8P3l2Oj11k72k55r6J34
-7899I60K03J73J45J20N5P3ql6Oq9j60j26j06n7p8j19m1%N2O5LoJ09J69P5J4Q6J65NlJl7n0
-7866A563KJ3n9j13j5lM5p6j98r7k9K6J30R5M3qn4jn5l2j32j20n3J9J37J07M5J31J01J16O3
-7835A591m6j46k68k48j48J01L48L02L9j89j89n0P7k2l1J8J8M4L8ln3M1O3o7r6q5l7Q2O3j9
-7805A128qM7N2O0N7jpj9j35j38n2N3K41J98J9j8L0n8j35l8J18N6rl5o5k4p2j82m7K7l7n5
-7773I51RK9N9P4M2K2J17K56J59j12j50o4l3j3k8m4J5R4J2q5r9r7m3l3n3p3j27Q0J94N8J8
-7742A135J60J96N6r5j15J2K4K2Q8Q2Ko0r9j55j59j34k0M7K4PLL6P9Lj30j68n2L4J44J37M1
-7711A145L0O6Q8L3Rj3j0j18n0J10J58Q4J8m9j51r1K2N0K7M2j0j32k40j75k6O7M2Rp5m8k2
-7680G90k6N9J01j1r5l9Q9J54R8n6j73K2K19J61K5j06r3J8M3N9Ro9j06l8L0pj7Q2P8O7J17
-7649A385J32P8lj85k90j56J0Q8Q6K2r2j79p2R2K3j20q6Q2O1j03n6K7O1N6M6L5K1N4k6r8J60
-7618A053K48J12n6o2J1P3%j03p2r6q7j0N1P6J29R2MM7L2n0J8k3j06q9m8p1rK2J24K12J10
-7587A532j71k90j38j6J40K97J61m3j66j27j5qQ3P8o6j28NJ11P3m1r7r6k1J02J30K7j13l9
-7559A164O3J07J03J05O0p3r8k4L1lq9j09j6N6L8j8j61j06K0Qm0rO3M6P2J32R7j03j97j26
-7529I93qQ2Q6P4J14O8J8k8q0l2j7%L4P3L8m1q1l4j8m8J9J82K62J51m3p4j02o5K4K2J9k7p4
-7496A487p8rP1N2J50J32M7O5J42K55K27p7l05k49j74j33q4q3j6J84J80k9k60l28j43%J08
-7469A132J97J67lj51j17n4m7m4k8J4K1M4J78K07O0LQR1J23m8j44j19K1J32O9%L1K1J08J26
-7439A998r2k22k35j15o6R3J01l4m7o4j70q1Q8J35N9J14J84J30j5k15l13k24k48j38K10K37
-7413A070L9j07l8N3K0J06K13K31K92J36l5o7n7L7M3p0j36j57j00L9K18L14J86o3k65k95j70
-7386A437j01p9%M6k3LJ21J3p3m6PK01J66q8j80k04j94j06Q5J55jj08j25n5L0J26Q9P7J53
-7357A326J90P7j34j91j04Oj1k0m5j05j23L6K57Q3o7mNo4o4%Ql2oP0J72O6o3l2J33J84O5j30
-7325A483k44j85q7Q8J92P2mNon6L9J15M0o6rK1o2o9l7p4j47k0J07P0o1l4O2M5l6j8R2J36
-7293A352K0j24j74j60j21p1K5j0m0K3M6J14K02J32n1n7L1M3k3j9Q4L6q8r2j03m3L5J19J44
-7264A230J3j2J6o9q4K0J11J76J43PLk5j45k29k00JJ41J85R3J8Oo1j36o2j3M3J97K12N1o9
-7234A561J6J9k7L1l1j39j20k7Q1M1p1j9J43J53Lj30j21j4O4mq6l8l3o9j8J6O0l1r5o1nJ48
-7202A197K05L6j28j0L5o5J4J33J46m8r3K1j1q5q1j03n2J05K00J89n0j44o1p8j79r8L3kq4
-7173I42PJ34R4o0r5PO5O5M6K3M0N7M2M6R3J55N7k07l64k24l0O8J75J09R5P4K9N3K5j8j83
-7142A320j65k2J03K30J57o7j72n8K9j3j82j89K4J26M8p9p0J0l9q9rK1M1N2Q6J7q3m1Lm4o7
-7111H78j1J03J32j1m3J52J53P7Q0L4k8J05J45k7k7n4j37r1N0K6k8j42j07%Q1K03J52m4j19
-7082A502q2p8o1K8J36Q1j24j33j05r5q8o4n2k1O6K6j3P4J29qo8n0OJ81K72Q6m9J7J07M7p2
-7051A595n5m7OJ06K6j15j98k32j13J25J11j0j7J22O1k8l8j9ko4M5J20N3O0j9k09j65j12j14
-7022H73K4P3M5J54J43P0J5J6J31J38M5kjl7m0L4Q0o6j81j17m6K9M9K7J07j9k18j32PPJ6J13
-6990A337R4j01j82m4J68J52j05j32p9q5m6K3Q6M5j6nR5N2l2J8K9K5j1pj04m4m4j49q9J18
-6960I67K91K72J8j45kPp8L9J23O8qp9n6o9L2jn7qq4j10oQ7P3M1k8r5p9J6PK1J9OL9O1O7m2
-6924A307o3Q7J59R0Nj31j30j30q9n0m4%p4l0J07K4q9j16j33l5J81J44LO3J27N2O3o0j62j6
-6894A060Q2P7J27R8m9QL5r9j31q0n0l5J6J6l3r4r9j0%M7J60J28k7q1n9M6J20J03l3o0J6k5
-6862A174J0K39K71J28P1oj74k57j42K1No9j40j94j9K06J69Q7O9n6o0n1m9JOj6n4q6k3M6J16
-6831A223J19P0J67K33N0j48k14j95r4m5M2J51K02J18j44k25j01P2J07N5O7J62N2j43n8K8
-6805A551Q7L3p6q8o5o7L3P7R7j7j88k94k57qJ46J97J62J5n0p2L1J23O8m5j62j9Q9M2j05o1
-6775A177J1o5P6K10J40P2L3P3J0p8j71j23J6M1K4q3j22N0J42K6q6l7m4n8m7l8J02J1j70j06
-6745I86p9l1N0J50K50K17j1r7o6l7K2N9M4q3O2P6j88j28L3J9p3o4K7m0j09l5J08Q8P1j8j88
-6714A015j78j15n3O8J6m1K6K07J58J6q2j16p7l7rK6N7J26J93J17nL6M3oQ8J36l3j24j01j35
-6684A216j02j5O3J68O4M6Q1j21k47q0L5P0M7j3p6o5n0O0M1m5K8P0J8k8M9J51M2j86j99n3
-6654I69Q0J25k3q2M2R0O5N5j5j27n0J32J88O8r3j48l5K6k2q3j13j58o3J0jJ1N8O3N6j1L6
-6623A050J42K19J17J8qj24j00j32r2jK5M0m9j45j49o2J18J45P9J26J96J51Kj1n1j61p4L3
-6595A302J42J70M9j32k10j94r6N8L1p2q9J7P0No3m0R2J04P0O2j4q0q2k1Q6M1M3nk9J1O0O1
-6563A347N2l9j3J72O9p7j20q6j28j64j42o7O6K3PMOm3n2Ql1r3Q9J97J50J15j1q7j2K7O2P2
-6531A301M8Oj02q3n4jN2kL3J0k1K9Q5R9j9j7l1mJ9J0j6k8n5m3O1N2j11j38rP3oj9Q0R5P7
-6496A371P9N2m4j66j01J06J19J00M5m6k7l8p1l9K8L6L6l7j93j34J4P6N1rKM6J48J67Q5j53
-6466A503k43n7k8q0K9Q6R7L4r9j80o4P3N5O9J55J22pk8R0P5n0p8M8O4pm9p2o8q4j60j40Q5
-6434A091R0p5J8m4j41n8n1k1J99K32O3j0o7q6k8l7J8M5pPJ7KK0o6o2Q0J12o9j26k2R9K09
-6402A332J82pq9j13o9N5K4j18r5J7J18R8L3k4j15j24m4NL0n2KK8k1K4J01P5n8k7L7j2N8Q3
-6370A334n3kL7m3j58j29n8j32r6P6K15J56p0j60l9r3j21P9K63K80J80M8j32j83K1J18PL2
-6342A377k6m5j0k1n9j34m8Q1n7j61r8j16j02k3n2M1K37K80J28j4j8k4k2K4M3l3j46r5k2o0
-6312H25K1J18Q1K4r4o4L6L7J3np6j11j32nJ85J98J00QPQ8Q8m0k0J26R9n2k9R4L7r8j82o7
-6280A210P1R4J38J38P4M1O4K5J2L5L3M5r5j82j95r0j03j01L6Mq8n0J13J93M7n6nJ6l7j78
-6250A209j64q1m1K9J20J49J60P3J4n8q5RQ7k1l3J8P4J09O1N2L4P8P7J4mo2j61k00j08nj1
-6219A333k04k09j42j58n5J09J87J05q1j85o7J68J46J43J52P8L7Kj00k44j53RJ40J95J33M2
-6193A381q5j79q4n9j18o3O7J47J21J28N0O3R8J6j2k2k2p1m1K1rL2l8j08j25o8L1j4o0o2j6
-6162H99j6J3J04R1O0O7P2J12Q9l1j40n7M2J15R5J0lo3l8k5k1K6Q0Q3L9o2j0om6o4q2J8l9
-6129A312j12m9M7rj02p0j09p3Q1J02L5o3m5O4J67J10l6q1j46k01j14l0M7J23K02K42J47J1
-6101A450q8j44q3p4o7J6R6J59R1np7j14P0R7Qp3q6l4jP4Lj3R3j8r0K0K0o5j29r3n9oQ4On7
-6066I11J0J04K12J74L2m1j5R5M7p7j17l2q0l4M0M8M9j8RRl7qL4j07k48j88Q1J37N2K2pM0
-6034A097N5l3l3N3Q1J0J8J64Q1l5J1J06J7m9j87k08m1L3O5j8j02J2K03J29J0r4m6P1m4j26
-6004A200q0N0L3o3q4o3k1j6jJ16Q7R3J62J88J54o3j61j39n2L2J2j4mP4P2j15l11j25O9mj17
-5973I09lJ25J19J36jq1j59j78n9L4O0P7N1J00J60R1j1j10k03k06p6J04J87J50k9j29q4k7
-5945I47pr6j82j47K0J06L8lJ69K74J58O4n8m3Rk7OL3pk2l3j63j58l3j2k4MK0Kn9k0M9Rk9
-5911G85kO0J90J13j3L9R9O5m5L0mj01m3N3N2pm6n7oM8L4N1k0j10r1MP5pq4n1%L4P4L6r6j22
-5875I37r4L7J76P6j22j95r8l8K5J08J33J14R3J4L0Rj38o5J08J19P0l2l9n0p3p9l2O1J43J28
-5845A326l9p2K0o1k3K7j16j67p1N3Q6J01Q4K3N2l6j36o1N1O2O0P0l1n0P6L9k8m7j93j66J37
-5814I70K08P0p4j80j27K0lo7p1Q9K56J72J13N8KO7J5Or0j38qJ25N0o6j7jM1L2p2p9M9M9k3
-5781A376l1P6O5j30k37o0J82J53l9k2O4N7M3N2J41J16j5m8KP9K3j00j05k3j52k20o5L5p9
-5752A138j13J46K91J87j25k33j21j52j38PJ28O4J3J07J37O3j12q8M5J01L2l3J2J05M0j16
-5726A385j36j93k20N8J40J23M8K4N0r7j02Qjo7R7K79J16j04p9m5n9r0j25n3n6r5k9%J7J61
-5696I55J26p7k10j77l8O2L2P8K74K37R7j33l38j85Q7K16J99R2M4k0l8rj5q5r2QR1P1l1j29
-5666A092j6L0p4m7j0O5np2K4N3Q7J32J38J5j39p4J48J61OK0J10o0j66p2J15P8J8N6K6M5R7
-5635A781l2j30j15n1k1m2n6k5j0N8Q8J0j2P5J17N6m5j42k14k25j15k4J36J50lK5J25J54N3
-5606A566l3K3K9l0r2o7M3J0j1j8L1M9k4j40p8O4O6J1M6J29Nj01l8J2m6n5o1k6O5m4j09n5
-5574A121qM5M3O4K4j6J7J17Q0o5l3j3m3j1P0O3q4j4P3K6p6j58q7r2q5n7p9O5K43J99Q5J01
-5542A515O6j4l0r3j05L8K1%Q4J4j06j49j06o2q3k5K2R1O1q7r3p4o2J41K49o5k06l4J43J16
-5512A167Q6J7pk8o4jK7m0jK23J82j8p2p1j8J0n8M9Q1j34j91j22J5Q7j6j1j0j4k3k9L7O0P9
-5479A192J71J35K0l6P5P5n7p8r3q6j6L0No0k9j02j64p3O3O6pn5l7J34J63p1o7Q3M7K6Kj27
-5447A129j08N5R8J44N3p0r7P2J91J04j17j21q4qN1m2j09nj5k6M5j8qj2l6j04j3K02K72J46
-5417A569k2p2p5r1n3J9L7P9K2p5l1N7J2j18j30p6K5L2J00J7o1n8j54j30J0J28J67P6p4o4
-5387A066Ok8m6J24K47K20J13P4M9m4j39k13j19j1Q1J03o6r0j18j39m0J30K91J49r8j55q9
-5360A258j2N2J3o5p1k14j23N1J8N4J25Q1P1K9j34j44j8N0M4q3p5n1m3O6J65J78J93J78Rj42
-5330A460j35l6l1p3j48j62p6p7r5M0J24O1J47J48N6L9Q1J05l7j28k3P0L4m6J2R3J00N3n7
-5301A499oJ41Q3j04j67m2P8K6o0L3J44jj53j50q6J5J3k0k1P4J14M1p0j98j93m9n9K0J30J12
-5271A144N7l2l0K7K3qk5k2j8J22K4j09o5rj9k8nP4P1O5N2M4J22K86L34K89K58nk00j7K28
-5240B628N03L36k49m78k64j55j6J70J3k61k13p7J8n4p6m0J27M38O78M41l0L2N34N78J52l4
-5214D701K34O38J270K203M249P526R688L873o188q886o179l584j962j076n65j59L03Q28J627
-5195H541K648M442P443R154K771o813q755n861l213j743r61n66l23L3M94J172K194L932O800
-5176B1389R184M953m815q850o726m081k559j663r73n29m43m78m27k78j03j01j27j93k29j40
-5156B811j29j49p3Nj65k16m7R6P8R7J46Q2p1j63j66j43j68k10o3J49J93J25jk20k76n7J37
-5129A602J92P8J5j7p3p2L0J99J24k8j2q5n4n4j92j63K0P4j7j42m1Q6k1k5Q0n0j03J3J70J99
-5099A733J16Lk2l3PO0R1Q0Q3Jo4p6j39j01M3K2p1k0J1jK2O3J3K6P9m0j40q5q7j89j08qK9
-5066A298J24J49J22J71J03lKK0j9q2p8n0j32j66j13p7m5j5nM6k6j5J8j15j67mJ56J98J34
-5037A429Rl4O7J20lj08m3k0l8kl0j6j6j21j20r7J06J52J7p8k6K2RJ10J81J22No1j27q4Q9
-5006A414K34J24lp5j16j33j38q7n6J5J85J44m9j17kO4k3m9R0O8n1kR7Q9mQj7o2npp7o3l2
-4973A364J9P5L4K0k0k9P0M5J6N3N5J4n3m8K3J24J19K0n4k6K1o8j03j52k31k12j39l7l2l4
-4943H34K1J28R7J0o5p1J9J05J8j01J5J83K78K28J25J12J1q6j43p0l6j06j88j34K8J27Q7j5
-4915A411m2p0m8L7R7O6J38J43K1l3l5j03j21L4Q8J14J05o1j39q4qL0j8j12q0p0J7P5J6n4
-4885A314l7L8O2j8j15p9P5J30N8n9r1j25q3O3J3j26j4R1j0k5j3P6J26L4m8p8j28r3J2L3Q
-4854I91K3J3QL6J00M7m7M7Q7K4j3j07m7J5R8J08k1r9n0n7j48m3R9J50J78R0j08l08k05J21
-4824I82J77J19K01J05n3o6j54j53l6J16M8o1q4m8J8m8j32p2PPL2O1J12K1J05J22Q2Om2j3
-4794A359Q4L0l5k5K7N4Kn0r7j64j11mJ09N6r8j16o8k4Q1J37K2j02q3oP8J45J96L0j31j09
-4764A187N9Q8J11J21Qk3j16j58j02r1JK9j7rP5J3KQ7R5P0j2q3r9M7P0o5o8l9lQ1J36J41Q9
-4731A625O5N9L1M2j4j9O0Q3Q0J87L19M68N86Q22J129J762K783M347P062J0164P350k586q610
-4708B7795q077n616l569k359j547r82o92m58m21n57n12l62k04n9k2j73j53j3n0o9J22K46
-4686B268R7M4P0p3j39k35k27o3M1L2j63j99o8P3L0P1O8kLj8L6R9O6r3k06r8K0Lq6j84l0R7
-4654A234Q7M3j4N7N1l2m1J9M4o8j39m1K0r5q8J18J69O5j6n3O3O3L9Q5l4m9m6k4M0J24J93
-4623A774R2Lj6r4j19r3n4j2o2o5j25j14J7N5P0R4Q5m2j78j68O2J38m8r9m9K8j1j00k8Q3J05
-4592A129k2j75j60J3J34K27J34o5K7J72Mj38j67j61l5P6J54J54L7j6qJ44J89L0m5k3p2n2
-4564A485J14R7jl0l7q3p0m5p9j08qM2N5J11J45J14N5l8r0j5k5r0j67k38j21kJ23J20M6N7
-4534A317J11P2Mm9n9l9l9P2M1R1P6n3L0J01J07pr0%k8k3Q9O8j45k77k16m6O7J47J87J68P7
-4503A754j96l08j06m2r8j1J16P9L7K0j6L2L4j19j26lJ12J64J41J16M8o0P0J52m1J7J20J09
-4475A995Mq0j19j56j32n6m0pM2l8n5M4Nj94j63l8K0N3N7M2R4J36L4L2J76K10M2j40k03j58
-4445A407k3P0J32O5l9j2P4l5j44r0kM2q6j29r3o4lJ3k4j26j60J04L02L45J46r7r1rk5N6M9
-4414A553o2r8p2MJ23R8M5P8J29J15n3j86j18o1j26q9j7L4R2m6j54p2P3J80J39L5Qj1o0j14
-4384A367j95j43J0L9kn5kJ8j10j58k1J48J60J34P1L2K0k7RN9QJ6K9k4n8k2K6J17J48M8m0
-4353A602p1N1J08M1R5N4N4R8L6q0j18j38j07l1j0Nl7k8M8Q2Q3L3L8k7j78k44j52o0m9j4M6
-4322A130Q7P3L6Q6P7Rl0JR8Q9rj18j66j46n5M2K5jL2oJ5J5j31k04n6O9O8Q0O7J3Q6O2J4k7
-4288A325L2R8J49J04J6m3r8j47j67j33o2M0K5m3J1P9j3j70n8J17J74L4o3r5o1k8O9J43P1
-4259A306r0j37m7l0n0n7J09J58J71J79Q2j7q7l8K3k1j7M0J19L6r5k05j60M4K29J49r6m1N2
-4230A509J4O5N8K7n7r5Om3p6j8L4L7M6M3qj03n3J20k0j79j65q7N4L3n1K2J35J51l4j48k4
-4199A193L6K9Pp1pM7j2j50j57j1J29K21J02O0k2k14k49j33N6P6O3J19J23K7q5o0O3O1r3j66
-4169I82n7PN9j2l8N8J29J12K7L3J69J82J48M8l1ql8l3q9j08k9P6R4Oj22r5MJ02N7k4K1M8
-4137A678j45k05r3r3q0L6J64J73l4p2PL0k6r4o6Jj7M4K1j4l1qP4P6k0l4n3o2L3L4M9M7P0
-4104A390M0O6O6l2k8k5r8q1j11q3J59J76N8k3oN1n8l5ro5m3J6n1j36j93j63m3J12J29J76
-4074A156J89Q1j4rJ00J00J32R0l4l9pl4kK3L8Jr4j34k52k34m6J36J72K7j03o3RqN1J05n9
-4043A278l2P3J3m7r1m3o7j38j01M4J17J93K07N1M2R9M0r8j49m5J54J67oj12j14k6O3M6K3
-4014A541L0M6R8O7K2L7L3j75k15j17j26m5K1O2R8M1Ro6N7J74O8m7ko0k11j55j17j94j37J5
-3984G52K7L9R7J60J36q1j47K3k8k8J41J91oj68j57pJ01L3o1P1J61J41P9n2j18k53l36j31
-3956E79J06J98K34J77P4LP4P1j06j79o5j1j6J00N2p4m8P1K09J13N7M3k5j29q3J7n1JR4oj3
-3925A467M9Q7R1Mj03j42p1K3J32O8j5o8o8j23j10K7L5J3L0l5m1r4j38j72l6J48P9J4J8LQ5
-3894A157J19L9Nl5n3L6K7n2k6q3j45n6J17J63K8n8j8J9n5l8L0k4K0O4K9N8R4N6R4R4k8l1
-3862A547Qj17j04j03j12q2N4J60J89J84K3j43j92j13j6qj5Q7M8l2p8q6p8M8K58K81J38l1
-3834A715j44j43M9J57m5j35Jj1n4M6O9N7M0j04k49j13K5N3J63J48k0K4J25J05O4M5l8j73
-3806A657j18nL6M4O4J20K4n4n9Mj5j25j37p0L2K0j08o7rj60j51mK01L08K26O6q9k9O2q9j15
-3775A460j0j01j79j94p3J58K11k3q7K2m0q4j26j34k5L8M0Q9K06K21J01j8o6K5L9P3nj6N5
-3746A557R2O8m1r1r8q4o8q2l5j5o5k4J57K00N5r8j61q4jL7l1PL8n1PJ25J93K8j26j35j40
-3715A134n9mq3j25j5Q3O0L1J89K39R2J7K3K3j30j47L3J16P0K3%K9Jq4n5P2N4J4J16N4j16
-3684A655j37KJ07J25N9m2p1j11j14j25q0k0o1n0J3L5J07J71J09K0p5k4j8L7K0q9N3J93J10
-3655A799L6q9p9k4l2j2r7j76l2P7Q3l9j37o5k2k8M7M6L9M6R3M1Q5Q3M2q1j66j07m0Q6J00
-3624A477N3N1l1j21j48j85j8P1k8l0J0Qk6L9J09N8k2m6lP0R6rj24j92KJ77J30O1j7JqQ1J92
-3591A678L7k10k88j42J4P0j42j49O1J59J98K11J03M8J02M4k6l1r9k24j27L0J08O5Mr6l9J71
-3563A530K28R4J7n9j02p0j23j06o4n3PP8Rr0p2l8j27j00J16J28j7n4j2J06R3L5m1p8lJr0
-3532A143j22p5Q6J36M3j03r9J06K63J49J0q8j07M7O0j2K6J27O9j3M8k8q7j99k33q9k9OMP7
-3502A116M7K1P5J61K10L9p4j87j87l3M2O2J46J3j19l6J8NK8mm0j3M7mPJ10J13k5o4m2l5n1
-3470A346L2N6J9k6rP5J45P5j38j88o5l1j2njj6p7l7OJ84K31l2k28k01l2J05j0l5P7J4q0m
-3438A138L0N6P2m9n8N4l7r7j5J04J18M5R6M5k3j74j17J8k3r2q4j0Q1J64P9K3m3k7n4j34k03
-3407H83j30J15J59P0J6M2J29J21q6j64r3n2j8J33L3j64o2n2k7J8N8J45P9O6K21J42n3q9r2
-3378A348n4L0J9rJ44K14R6m8n3k4r6j40k1k2p6K6J88J75P4p1j77n3m8p1N2J12L2m1r6j11
-3348A299j03j8M0J1m3o3qkl7j6MK1N8P0J18J81J27p5j30j07j68r9k9j1n2O6K6n4j9on4m6
-3316H81K1J12J76R5%L5K8l5p3j31p5pKM4Q8J04O3P9M3m3k8o9o1o3p2M8Q8O4O3p5j53r2m8
-3283A009R3J32P4N7R8P5k0o6r0n2N6J33L1L1Jj32k30p8M0K2O0J33J25O5o3l9L4K9Q0PNJ04
-3251A724P4rL6m5j03q4m3j7l5M0Q7k3j91k33j45m3K0l1m0n8j5K6J19J43P8J4Mqj06q8Lk7
-3219A024K6O7L0L0j9o7q9mK9J35J62J06pr1o8K5Ql9k9n2K6L0pk0n1j0kl9mO1O4J04J03R9
-3185A531L7PN5Kn2j40j33k9on2MJ05J50m6j81r1qM4Q5N2KK3M6L2J5O7J44J25M0j3k6k0r8
-3152A671j06q9n7n7o3j6j3m3m7P2O6L5J50J0n8k7m7k0P3Q5l6l3PKr0j19l3j8l4p6r7PQ8J03
-3118A190J07Rj39n3KLO4J14O4j6l3j0Q9M5j08j22nO4pr5p4pP0M7O3P9P0O8K4n1o2O7J24M9
-3084A630n0J5J13O8k4l4m5J0O6j2q3q0j79r8J20K62K94N3r0p4j12r5o9j3j9j19j91j21J4
-3055A137Pm4K4J82R7k6j14k48k15j21P1K02J33Q6J1m5L1M0M6N1L6n3q1K8Q8Q0Jj13j37j60
-3025I94r0O0R8PLQ6M0j10k28j44L5M8O9M5J1K9m6o3P1P9Q4J34P4m8j2L0O4Q8O2R3j6j75j03
-2992A269J4mJ11J05pn0j05o9p5k2K3j4nKP3K14J95Qo8j4k9j01j06j5R1P3J34J13p4k10j89
-2961A268j09m6K8K6J1K5R8J62R8p7j42p5kJ07J31J4o6r3k7L1L7J10J33M4j02j63j14m0n8
-2932A209r8j10o1PJ0j1N0J08J67J84J18Q8M9j44j52K3m6n5n3j69j49m5o2j01l5Q1J81Q1j0
-2903A055M5J06Q4J0k6k6k3q9j12K0J89K27Q2j28j22J5J5o7r8j6p1k3M1L0KN3R2m6j40q2P0
-2872A067P0N5Q0J43J29J7m9p8m2r8j46l5N6on2p5j1M4Q9J20M6J7m8p7j0l3j85k40o2J19J23
-2841I28J77J43L7k8k2K4N5r1q6J7N7M4k5%q5n1P5R1J13J37l1j18M4J63J26J8o8j35j05j4
-2811A390Q2R5M8n3j98j37MR6L3q7L6J74O3n9l1j3Mr4j41j22p9K3J34J55N4l2p9nM3o2j27
-2780A115jJ48J18Q7Q6m0j31j20l7P3J98J93P0n3p0j8l3K8P9l1k4P9L6j5q2r2j39j26K0O9
-2750A387Qn7J1M9n5k9Pq8K4R0L1Mk3ON3j08k99j29J20K32J80Q1rP7O0l5J5q4j28J4pj07m5
-2717A246j5K2j8L8j2l1O4O9k2j04n2k6rKR8J32J00O2l2r2JQ2Q3P1or8l6or4j64q5q7o2No
-2682A018J05Q5L4j8m0n2p3mN8J42M7r6p7j7l3q7O2J43J11no4n5L9R8J04Ql0R7J34J4pN5L4
-2649A730j6o7j30j54j00n3J57J35j11j12M5J74J33Op4n9k9Jk9l4j7j9m3o8o2pK6L4L3O6M4
-2618A400jq4j8O5K8j29j01j5NRL5L4q6j23Q0Q9q5j71j72n3R4K24K75J54r7j06J9R4J32J10
-2588A606L4j12j27N6J53P9n3j32j7l3k02j87J5J92J35O8M7L3ll9%O8Q6J2K3Jn0j24j88j97
-2558A144j79j8J41J54J58J04j9j4N0P3j6n7P2P8L7R8mj22p6J1k6p5l0J3O0k7j05m0M2R6J53
-2527A676J88J28k8j27o9n7j41j13M2J17O5o9j53n7jj70j69l1Q0L2rR1N0j02j57j2J26rm1
-2498A080J58K39M6p0p8n1J2N9M2P3J7p4j39j83j22p0p3oR1J37J19J09K9q6r9k7J16L2p2k9
-2468A180k5J6O4J4qn7j47j04P5J84J98J38J3j22j81o0Q1J41J47N4r9j91j64k7O7Q6M2P5P4
-2439A464p5j26n3j60k14n0J65J31k3J5J55J78J53L1n5m5n1np7j03k3ML4P4J57P5k7k3j64
-2410A362k38j7O4j3P4J77J22P7N5k6j19k3N7Q4J03k2p0j25j16l4m1k2m5j1K4rn2j03p7K0
-2380A056L4K6L4m2j7P7J39J22M0j22j00L4PP6J13mj01j5J34J07k1p0rP8O6k7j11j93j29J7
-2350A199k1J5J23J81J63R9j4j51j86j23j9R1J41J14r0j72j05j13l4O3O6L2j2M0j8p2L4R0
-2322A321O3p9o0J0rp1n1M0J93L45K49Q7l5r1l2K0jp3j40p5K7J1J6K4M%n8p8r6j10l1r3o6
-2289A161J3M7R6Q4M9M6J03J11J3p4p0m3r8j15n0J42J42k0n1j9l4m5k6P4J20J4k4lK2N4q2
-2258A537j58o8k3j8N1mn5O3J34Lj13j8N2P2K4r1j35k5N3N6R0J00J19N9j7J0K0n1p6J4Q0M9
-2226A734r6k27j90m0N2O7P1j4k1m5j04n0N9J10O4J26M8j14j08M8M7QP3J58J25L1l9j53j84
-2197A436j16j05p5K6J25J42R9J8J3O3K6m8n8L9K7j9j0M9L8o2q6q1m7l9K6o1m6J10P2p8j33
-2166A245q7q0K8J09J05J57P2k8j00j83n4J6r1j06k2O4k7j8J6N0P4j2j14o8Q8J65N6o4j4P0
-2136A247k2k8j5m5rP7J43J07Q2m7m4n2p8n4r1j01k1J14K58K96J02k2Mo3j57j15L0J60J13
-2107A769j45j47l4Lj3K2n6r7M2J62N4jK1j0K1Mp8j66k03j26l3p1j4J61J29J4M1J20R1O9M8
-2076A577p6p7P8J02N2j5l3j07k18j52K0J04J41J58M5j20r6M7l4j97j20J03J43O8N4Qn6o7
-2048A332J5J25J02n6p2O1J62M3l5K5o4l9q7j89p9PM3J5q1j39n4K0J9oN4J18O0m6p3mR8J19
-2016A394J45J82L2j43j14m0j6j6R0R4j9l4M1L7l8j09k36k03m9L0N8J3M2L4P9J21Q4K6j2K8
-1986A501p8j61n9j0n5P2N7j3J0lN3L8L2J00Q0J8l5p6l2P0J38j2PJ0p8p2j29j17j17p6l5L
-1954A031kk8J01J58J25nn2J7J16O9n5p4l4j7M9J05P7J7k7o8j33lJ39M8LK9J8O8J31J5k8M5
-1922A835l3k27j91L8J13K8o1j3o0j06mJ56J30N4j3j72j66L1J08Om1pj8j4L2M1Jl1p1o5m2
-1891A238k0j7l0j02KJ64R4k3K4L8n5O8J66R4R9N8n9q5k0N5qp6k4Lmr6j27j8O1Q1k2p2J6L0
-1857A433j20k37j83RJ25M9j7Q1P1n8n8J3J4l1j1M2MO0J44R8k6j03j44o7O0J43J59K1j28j83
-1827A160r1L7J14M3m5m4m6J1J69J8o0N6N5k4qJ13J19N3m8j09o9k4J14J27K0p8j61j85j83
-1798A034j31n2Q6K27J07m4l5Pn9p7o2lL6j2J0JJ3J06N9j03j41p8J15J40O6R1R8J33Or4k0
-1767A424N1kk5M3J09N4l5j04j21j51j21J6K4qM6O8J09P0J9K4N4O4K8k7n5L1j8j71o2J38J85
-1736A657J39N7m2p3j22k28j63J1J33O5j00j11kN0J41R5m6p0JNp8J7J28J45P3K1Or9p7M8J03
-1705A684N5j0j15j06j16p5N0J2n5j4J9L1Q6J01j5K6Q8Kr0q1o3l5M2L3k2K5N2pk0j2n4j03
-1673A313j1Q5J24N7j3p4l8O5P7O2P0Kj19q7pm1o8k4J25N7l5N3P7m7j65j43k6O0Mo9m3K9M3
-1640A293pm5Kn3l9R0Q7k7n6R6J77R0Qj9mJ9k5p8p5r0p5J17J11j1Kj26k44j59rM7L3l4j27
-1607H69q0O6J84J13J7p5q6j8J10P7J6J17J92Q4Kk7l5n2j08r6j46j10k8j0km0mJ12J84J07
-1577A333n1j21j3R3rj0%r1j75j39n7P3J76K13J29Nn0n3k5k4k6P0J17j6k13k07j04q0l0p4
-1547F41j4J53J47J18R1RnklpN5M9Q8R0O6R6J7K0R0J68K7j11j71k71j79m9MQ2Q7R5J51J53
-1515A685m1j66n3Rqo9l6K0K4j34k28nJ50J56J51O9n5r3q0j6L6Q6N2p8o1L1j6r6j49QK39K38
-1483A570J00J3O2K5r2j09r8r6m4m4N2L7r6p7Kl3j1J9Q8J48J75J45J4n7m7Oj2m7j0k3l7L4
-1451A557N5LL9P7N8l4l6m1o8r3m4O0J60J48j7l8r6j11J3J43J55K6j69k35j07j00j38k5J7
-1422A159l0jJ13N2O9J82J07Jk8m0k9j18p8k1l4M0l8j0O5KQ1J37O7o8k32j59O0J32J13M6K5
-1391A565n8j50n3O4J00K1Kkm9m8m0l1N0J25P6O5Kj51j38j36r4J05K30J18p0k06j95l0Ro3
-1361A018n4O3Q9J01J05O6M3R8K00J66J16Jj30j54j05m2j16k25o7J38J42L0o8J3J37J05m4
-1334A626j23j72j63o3L9M2kJ0l9J2Q5M1o7J3J13k7m5J20J69R0N9j5k33k25n2l1l7Kj04r4
-1304I29R2J60Q9O7J05O1K9N4K5Qj2n3RM1J4R7J36Mj12p9M2l0j40j02KJ64J67M7k9n3K6L0
-1272A788m4p2j56j77m2O7J9o2j08j01j00n3RM0P6N9K1n4O1J99J69P7R3M7m0p0q6j75n2P1
-1242A404j7p2N3R5m3l7K3q7K1J84M9j5M5J6J9L4M1l5p4j15j96j70k8Q3O1J18J45J5q7k9o
-1211A395J3jJ9M4N8K3Po3j19m2N3k2j86k42j50L8J29J27J17K07K32J25mp3j04J6N5J5O9j9
-1181A717k17k16j40O4J54M3J9J24J10N1K6o7j35j00M5Q2M6N6L8j5o0j64j60m9j7O6J58J62
-1153A621P0P5K38J83k5j35j82k10k74k09Q0K18J32Q8k6o3l6o3M7J17O2j42k84j66M4P8mm8
-1125A186j7J26J47J47m8j57r7K3Q4K8o4j23j91j88L6J82R7L0M5K4O3R9Q9J6j6j26j56j22
-1097A117j24J0P9j0p6n7rM8R8O0N6Q0J22m6j55K9J56J97J18o4l4jNn0l2J40K06J40p3j88
-1067A742j20k4Q9J78L8k22j44m0K3O7o3j67r3K1J07P2M1M8K4P8J8q7j3J19L7q7p0o3p3j02
-1037A334n2J5L9P2K6Ol1l7j2J26K15P7j66k39j34k4L4k0r7p7m4N4J01M6M6P6R5j8k03r5k
-1006A111J2N2L3n9j79j64kJ28Q8J25P0L1Q5J09R2L8K9L9m9o6J22K60P4r9j80k77j24%m8n4
-976A197l5l1M0N1J3j14j55J1L8l7LL7P5K11J73J4j96j52O9J72O9j36j87j00l3K7P6R3R0J54
-946A437J8j90j53j43p9o0O6J99K43K00J70J15J21N8p0j37j32l9n5o9L3j1r1n2nL9k5k5R9
-917A462M1j09j30N2P6n0L0N0l1M7J65R8m0r9p1n7K9Qk1j32j86O1J78R2Ok3o0p5l2j3N6J04
-885A426j3j30j07l0M1P3J45K34K10L3j19l37l35r4N9J31J21Q4P1L2Jo4o4L3%k4j4l7l4L7
-855A329P5k1j75k08l1J73K31N3j03OJ06J00K4p6J4O9r1r2RM0R2Qj05j06kR8J13p7q8O8Q6
-824A519R4J94J09p2p4p5p2N7O9k3r3j95j66j7J41Q1k1q3n4j26j73m5R4R8k2n5o4K7K35K73
-794A561J04M1m2q2p6KN5M4n3k43k13l3N6Q2Q0j25j43m7m4rm6J2J95K68K00J57J04J8N0k0
-764A853j53r1r7j25m2lq6q1j0KQ1P1%jK4M1K5m6K1R0r7j65kj4q2k5P8K18J79L8j1j27j50
-731A313j60p6R8J46J09Q3r0k61j78LJ13J14K9p4j0N1L2R2N4n1n5P0R6K8J2P6Nr1j09P4J63
-700A606m1j42p1j4j8m3P6R3N5nj6R4N0L1L5O8L5n6o1L8K4j03j38kR9O6lO4R6m1n2q7j07l4
-666A496m9M4J93K3j74j37m7q4p3J10K86K24M6p4j50k14j97K7J14Qq8j83j06O4J38J34N0k0
-638A361k9r8o7K6L2o9r4P0J02j6j74j26P6J46J22L8n2m2p9p7J24J97J15J05O3K3k6j17j42
-609A392j2K6r0j13L0J00J79J90j4k09j67r6j12j83p5J23P1K4J75K05Q2j58j36J43K80J61
-583A816o5k01q3k3q5j71j62j09LR7R7J18M5L6N6L1L6jl1RJ45J01j30j63p8j8j9j53j42NJ39
-552A100Q3p4O9J60K02J65Q6qj32j88r8M9oj40j35p6j3j6m0N7J48J44N3J27J37p9j55o6j14
-523A240j26l2n1j55j5J25J5J5J11Q7K3R7J70J29L5m1j0p5j49j44j12j61j11J0NM3J05M5m0
-494A033J05K29J51Q9J14j6j73j46o3k0P4J22J42O0p7k6M6O0qo6M4J32O7n5o3p1oQlj18j49
-463A416l9k8K2O8P0j8o6n1j10j60j59l7J80J91K26K51Q5k8j4K9kr1p8j44q6m5L5O5j8j28
-433A336j86r5L5Q4K1j6Q0Q0J6r8p8m4n2j6J1J5L7J66J38J8j30q4NL0J6J00K31J18n2l6N5
-402A705l5j52n9m0q8j84k03kK31K36Q3n4m1k2J15J46p3j70n1K1ol1p5j10J0L4P3K03J42J3
-372A616l5N4O4n8j20q9j68j38mJ28J44J04J43L4p1nN7O3K4j49j66n7r1l1O0J09J13J49J02
-343A782o3m5o9j03j05l8l3j9l7qP9P5M8MM0M5n0j09j65j67j33p3K1M3J16J99Q5P4J30L1k06
-312A349j94n4P7N0n9q3j12p5p1M3K11K65J22JK2M7J03P7O4R6K4j33j60l6P2J19J29P0m5j67
-282A752j92j25j5O6M7j13p3J05J16n7k03k07p4M8P0J18J29pl9Rj1J3k1J4P3L1kj8p0N8J30
-251A552q7j65L4K04J65L2k2l9r0n2oJN4L2M1J1j14q7NO3Q8K7q5r4j39q6j4J5M1K8J08J05
-219A526oq9J09K95J42o8k82k67rK6m7pj09j74p1N6Lm3K6J96K08P7J11J13j7j65j87q8M2O2
-189A363Lm4k5M3L0k6L6N7O7P7l1j34j58p0N1k3o4r5j11p0J2R5O2K9R6J82J50j9j00Ro4j55
-157A173P1J57L8j14MJ15O6K2J6O2J02J45M0j15j55k10k47j18lL1O0J38J08j3p1KQ0R4K5n5
-127A448l7r4j40p5MP8op9l2L2M8P8Q4P2K3l0J11K4j96n2P1J13J54J07m0j16l9MK2L9l7m1
-95A498Q0N2q0j18q9lP1J35P4KP8J0q3mM0ok8l8l5j8N6M5q5j27j00k9L7Q8Q3N1M8K2m6o5n
-60A511M9O2K5o3o4m2q1q3j53j29n3J0O5J13j8n1J2J7J9oN2J23K9lm8p7m1j5q3KN1l5r4L5
-26A036K03J88J35j0n3N7L5l1K9O8J7q4p3m7n8M0M1k7p3j16l7N5Ro2%L7R7O2p0%R2R6l7k06
7A313j28Q5M0n9o0K8J99J99O5L1L3N9j0j39q3J47J78m0j16j39j77q6J5m1q6o4j11j20no1q7
38G80J51L32Q2j69j49j04r2j06j20j3K70L52J41J7J08J36N5j33j16L3Q5Nj43j81p0N1J00R6
66A398O3M8N7N0q6j54k2J53J49N0r8k40j89JR3J52J89J45M1q7m3m9n8k5n3L5J85J37Jj36k51
97A456k75j79n9M7Q4P7Q4K04J60Lj07k21r4JJ3j5j08m5N5Q1J73J80J30J0p4o0r0j8K4L4k9
128A442j38lO8o4j98j45j2pN2O8N5J70J48J17R3K7J9m1n5j6n1n6JP5P8NJ1m5o0l5L0P4O2J5
162A684m9r4LJ27J47l5j00J4l2k09k42j27l3O8P9Rp1M7M4l8j8k3j1P4N0R1O0o7o3LJ07Q8K0
195A503J9qo7j7K9M9N7n5J6N4m9nK9n8j09n8OM9J27pq6N8J73P1j13j64j34j92j65o6J9O5K9
228A000J27K56P9p1k7P8R8j3j04j80o6k1p9o5J8j6l0j9l4p1NJ76L08L08J61M0K4r3k31j09
258A449k6M1K4m0q5p4L5O6j1k2q0o7o5P5J37P6M4mo6m6pk5%m6j49j37O6J95J22m5j8O9R9P2
292A557o3p4O1J8j11j1Q6J5p2j30o8M4LJ3O8O9J20J02p5j29j03j86j45J09K35J18j3n3k9k9
322A327j31j36j2Q4J37J45O7j3n3k8JM1O7L3n3j08r5K5N1j0K9M6q9j28KM1j2RRr4o0l3J3l2
356A040q2n7M6K17J44r6j17lJ77J08r2j16m9J08R7N5J26J41P0J4k3p8j86rJ72J26M3J5K0r7
386A714j61p8j18j27lJ02P5M2J27M3k9R1M3j23q7Npj06p2J1n5l7K6P6M3M1M0j1j8J7L1N2q7
419A460j91r3j1n2%J51O3l2j01j06K1J79J37o3j07L7J03o0q3l0rM1M5m0jQ5O1O1J4l9m9j7
451A374o7kJ54J81rn2KK0l6j08j06o7pQ0N8J11Q7j6j0Q7nq3j08l8J6M6J14K5q8p6q3o0p4r5
485A165M5K49L02M2j11p4m2m4o7q0L1P1L9o0j47k04o6m2m3O6J04J66J51Q8M3PRm9r4Q3J33
516A671j04k42j23N5J59%m7J65J56l4j69j61j79j41r6o2LP2R4P6J11Q2P3k4l3PJ13J74P2K6
546A694O3k3j12j37p1M2M8J01J45%o6j27j69j02L5O1J6P8K6r3j3J6p0O0O3j35j94j43o4J58
576A087J40R7J01Q0L4o6p7n8k8Nk2J3M0N0L4k7o6l6K9P4K0k3l2l1jK6L5J5j1%jj51k00j23
610I27o6K6J97J62J08J87J91P9M0o9j09p1q3j20j21l8j33r9N0J15M4mqp7p0J19J44R9M6r5
640A371k38q0M1L1N1j26r5O2N9rL1J50J15p1j92j13M9K36J96Ok0n5J2j42k47p5p2K9O6k1O4
671A013J64J28l0j65k16j47m8J6N9P7J63J31ML5Q9N1Qj0k5k2K3N0N6J0L9O4j3oj8o2q1N8J59
704A554R0nj19j26o3Lpj09l8R0J45J29Pq1K3O8n0l1J56R1j28j32j0L7M3L6R7J02n2q6o9o3
736A502N7P2kPl4m4MJ6N2l0k1P3O5Qmn0m4k7L7O1p6q7O5J01m0j02n8k8k8k1O5N4kj19p0J68
772A520K17J05J8n8o1p0j35p2J8kn2o5mL4j7j19j75j17j05QK34J93M6q8j10k9M4P1P0k0l4
803A245L3kQj1O3J30L0j2J26J10p0j61k0J09J23M8j4n0p5j30r0kJ3o6q2j4m7k1Q6J40J36K10
835A743J89J23J4k35l27j95k6p5p4O4J49J18K6M1j4l6Q4J15L3o7P8J38p8j45k6J2j51j04M5
864A419M2J65J93lj81j54k7Jn8r0p7J9N3L5N5M2R9Q6K1L4K3J2O9N1j27j87j12P2R5lL5J05
896A707j1k05j99k2J5j2qJK6nk6j11j40m2P6P5N2Q2J94K74J60L1j78k61k43q8K3J40J23j2
926A416q2j23j1N2K7M5R0J23J48M0p6jo4l9O5O5L6L7L3l8J3J17l3k29j80r8L3rj19k1L3o1
958A189o9J0M2O4R3K34J97o7j72j12q6j3M2j9j15j61l9P3J45J99P4m5m0J5kn7p0N8J09o2j10
989A305n1n6j40j15J68K47k7j17o0oL9P3O6J3k6K3o5o3N3k3J0J84J56Q5k5j56r0J7M1l3J7
1020A444J23L2q6j01KJ11P7mn3j02n1l2j05j18l4o3qQ3J46J65k7p1O3K11J82q3j21l1L4K1
1050A604k1j36j74o2J23J20l6j7J4Rnk6M7Nj02n7J7N5J11J02K8k8K0R1L4qN9P8j05k17j46
1081A377r7j20j50Oj1l1J74J85L7R9J92J50M2O5Q4q0j76q3J23Q7o4k3Q0J0Jm1J5N7j51j62
1111A595p7j28m3J13J25M0m7k0o6KJ13O3k1n6n8RJ4K5J10J48nj08j32j13nq0r9j26j99j54
1141H20J5R7K2l5N4l0pJ40J87K22J32J0jO9J01P2M3k8L0Q7L3p2j22j17j98k04j24j34j27n4
1171H81J30K30Q9l4J25K52J23oko2r2J3Q9K8n0o7o5k5l6L3J14J58J85N0j24k05p4P6o0j43
1201A531r7p6m1l2k5L1m2j46k7J28P4k2N2R4J2n3j21l3M8J00J05o7r7n8l4n1JR7K8k5L6J2
1233A302qM7R7P2P3lr3j3R4J23P2J2J5l0q8j50n6Q1J41J15m0j71m2K7R2J08Nj03k40k27j44
1264A068P2K97K86J41n5k46l28j50j5Lml7M1K3j12p9J12J56J52Q2j4pl2r4j4O9Nj1n0j24q5
1295A050mL5Pkj5O8Q3K9j54k14m9K1R6J41Q5N0N4Ro7k2J26K47J64K7j18j37m7KR9M3r0m1P6
1328A552J17J49%j68j53j13r5q4n3mR7K6j23m1Q0J77K38K16M8j30j50q2j6M5j7r0p0j94k90
1357H72j12J76K14O5k8J9j6m7l1R5K01J01k2j59k09k9J57J89J29R1P6J31J7j33j35j10j0J22
1385A614J78Pj76j31m0k9n0j29j20P0J27k2n8NL7N8pj6J5P6R6lp3M2oj9Q2Q9k3j06q7L1K10
1418A642J65M2j5j7N0M1Oq5k16k54k05j4J54J86J34l7j50r4m4p1m3j9n7K2J94K59N0j88j90
1447A246j00O5J72J50J19j2q5q7k4L2L6N6P4J02o0j92r9K2Ql1j17o8O4J15R1M2J40J76L0n8
1477A807j4k4j51k33k51n6rj7J04P1J43K23J01r3j41o0OP2J17Qr0n3M6J19O6r6j22l0Kn4j78
1508A213n5O4j4j38j45n9L2J06J71K59J64M9m1r2M5J53Lj59j09m4j15n3J03J0j33j23n1O1
1536A102J97J60L7j0k7M1p9l2J50N5j12j06J7k6q4o8LM3L7Q9J03M8p1r1J2Q4Oj49j56n8m3
1567A072p4P5J73O4rj4R1J21O5NJ3jk1p1j37j4K47J79M0P6k7j22j59r0jl6n2k8J1JM8K5o1
1600A389o8L4J52J92J35m2q1K1K5n8r5r9n7k3J7M3M3P0L7n8j23q1J08K02L4j01j39j04p7o7
1630A229l7M5J0OM7l7m7O2J19P5p1q0M4J36O2M0k0l5QJ6M8Mp9j07m2m4r2p8OJ61J70P5o9k51
1664A274k15j14n5kL4L3j01j32m0j2O2J85K36J82J01Pq1n4J2ll7RJ8J0npK6Q3J57J53L2n2
1696A704n2m8M4K0Pj2O5J42k7j54j27o7j14q7oO2J48L6k1M7l5q6j33q4Q2pj20o8n2j1J12J06
1728A264R5J98J85J7o7q2l2Op3p2n4r2o1M3q0k20q1M7O1J08J59P0q1m3J89K17J55O2K0l4r9
1759A725o1RM2l8q0NJ23J79j1j60j22k0JJ8O6k1j08k4r4j01mj2N7O6p6j1J18K8o3j37j41k2
1791A131M4J67K10P6o9j7M0l4j20j62j54j2R3m0q1o3o0J17K15J81J60N0j06k12j66n4J4Q6
1819A234K31J87K7j65k13j19o5L7R5M2KJ63K35J86M4n5kjj26k31q0M6J03J94J67M0j28k27
1847A621j76K0n0r6Q3J99J13l7L2O9l8j46j29lJ46J20J3L1o9k21k05m0P2R2J84J14p6j81o
1876A436J32Q2KJ5K2r7n3M8P0L5KO2j44k61r2NO1R0J30K14J62J26M2k31k32m2J2o5r1P5J31
1907A646N2Pj24j22L0J02K9p7N9Q7K8R4J49L2l6L8mr6k0M7L9P5R9M6k3q7j20j21j9l6j39q1
1939A554qJ6O9O4l5j61j33j6J13J75L1o2O3L7p3k4L7Q8K4p4J6N0M4n7j51p4L3M1m5j41j14
1970A287j05l8N0L9j3j47j24o1K7O9L6J3N9P7P8P6k3j03j0R4R2J48J73R2o2j88q1N2P4O2O4
2001A707M5J1n0J5N8r6j16m5r6o0j2j0K5P3Q3jn6j4Q5J25Ko5NP8J16M0m8k22k50p1j2JP7M4
2035A366j36m1Q5J57K25M4j48j42k5K3Lj6Q5J43J03rk33l53j72J8O9N5Q4K66K29k7j40N8K35
2064A806K72J60k1K6R5n8k98l19j75r7j2Q9J15P1K5k3o4r2N8J52l1j01L8P4M6L8k2l5j0K9
2094A736j6j48j17j10j96q8Q8J32J1j17j80m6J41J53p0k16j57L2R4N2J34K23J47k5L4k4j50
2121A317j47OO3M8K3n5j1k8q3n4J04J72N8qJ3M2K4L4l0o3r5p8K8N5P9L9l4j43j41J4M4MK6
2154A223J17J02j6k5rJ8Q5M4n6q5l0l3k6N8J16P7j5p9q8k6PQ6J44Nm6m1j06j07K8M3O2R4M4
2187A565q4j21r3l9J8L0K1M9J13M4j9L2On6q6n5j27r4M6Q1j5Q9K10Q2j35j57LN6m9o9qn5j5
2220A168J48J63K1n6j00j5J8O6J42J24J50L4j10q2k3PO0KK6lj52k14j94J5M7M6R0%j11m2m5
2251A180J8L3q2o9K8J29J58J34J09M3n0r6q0o4N8J88J12n4p3o2j59q6Q8j3n8J73K83J13j74
2280A727l34j56N3Q9m2j84p3P4J28J02Nj11k5%p3r6M3R1m6n6JL8O4Q3J31J02J08l1j19j09
2310A384m6J2J08J30r6j34n3J2L9QP7J6q2n3RM0p1j48q4Q1J01J14Q2Mj65j90q0KJ39J45or0
2342A205m7R9K37J52j08j74k2J52Jk66r2K5k7j13j52q2N2j6k8P1P0J24J83J53O5P8Mr8k1J27
2372A552J42K22J33r5j88j04mQ4Qp7l0j5j12j05j4j19j61k2j5r0J14J79l7j16l5k4n5M0J78
2401A234L30J28r5m3K0k0j48j31n4O4J51J07N1o0l9O2n3m6J9j2L2j3kK0l5Q3J17J9k8o0lo
2433A589l4o1j50j5R9J77K20N5n0j22p9l3lQ5J19M6p0m8K8J2oo7l0M0k2j25k68j72K9J62P2
2464A378j01k4Q3J26k3r2k1P0N9k3m4m9qR7Q3NN1Jj03j24o4L5P8k9j04nJ25J18J1j7p4l7R2
2497A470P7N4L9k7k3K3M3N5L4P4Pl2p1j98k44j43R1N6o8r5q0O5J18J9k7j8p1r3j6k3Q4J41
2529A221N1N8M7M2MM9J06K4j44j12M0N5j2lj3o2l8L9J02J00mp1q8l3O1J67J10L4O3j8j44j89
2561A442j30j22q0q3l0N3K0k4J38K47J80J05j5m7n7p2j77q7J8o6j00j40q0QpqM0qn0L3Q2J28
2593A111P1J2R4M3N8J38N0k1JJ03J02n7r3jQq5j21q9Qm4j27p1O0K4K6L7P1O1j1m6j4l6r9K9
2627A192J18jm8Q5J16O7P8P7J7m1K5kl9K0lJ1L2k9j19j47K4J32k0l8J4L8R8L7j51k35j73j13
2659A022Mj9j23k9J62J70M1Jk5k7j4j04r7K6J36J69J18j0m2R8J68R3n3j16j28j41j41n9N8
2688A138J19O2MN6J36O8q6j78r6l4K4J08L5l8l2O8J46pj48r2m3m8P3K42K02J40j1r5p6k3J50
2719A764P5j62j38r2k5L5n1j31K5Q8P2J16K7q1j51n0K3nL4O3M0p2j01jQ8J11K1o8j46j25j8
2750A165Q6Q1k8K7J08n0j33m4j1j5M2Q3M2Nl2m4l6L3K3r7m1N4P1R3Q5P4K17J40p8k20k80j39
2782A181O0J31J53R4k4o9L8P9j8j61j88p3k7KJ41J22jnm3n8P7K24L10J96o3j50j20p0L6M6
2812A820k7l1L3J7kO3K4l2l1l6j02j53j90j39QN5J36J71M9Rj4k8k7k6l2l0k6j78j02J83J92
2843A554J81J16L0o0o0j2MRl1knMk0k1k8p2j01r5n4Lm8q0j12KM0p5m7O8J12R7L5K3L4J8l3
2878A374n1N3J4p7j36p4O0J92K27R3k6j30p9p4j76j01K9J22J52O2l8j44p8Q5J29J66J18N0
2906A742l9j41j69j46o2J02J88J11o6k38k49j12jO3K44J19m2o1J8J60R1l5Nl1K5J39Q0L8k1
2935A712j10j38l3Q4P7K1r1j27P3J18P5L8j20j43j30j30k7%J9R1N6N0M2P3M1J8MN7ko0j6N0
2967A572P6O7R6mo5r3j66j58n9j71q7J60J44Nk2l6j15p9N3P7N1JN2P4m7r6k7N6J29J03K1J6
2999A528j71k73m2J18J00M8L6J39O9m3KJ2L2Q1J5j03l4J0l6j16o1m3l8J31Q9k4l2P4O5J6q3
3030A466p3K3O0RromJ2M2J46R0K8O6P8K9Kk7Qk7j29j39j53o5J27J82N9j73k33k16j64L0J58
3062A197K00N3J1N2R2L5q0JM4J9j0q4j77p7nL1j5l7O8J27Q2j8l0Q3J49K14J12p4j24p3m7j05
3094A614j17p8k0j7n5r7M7J83J40M7l6n8j12n8N3K4l3M1Q2J06K0j79k07r5J21J25J0M3Q3L9
3124A616P0J1k4L9M9l7j15k2Q9P8m2j25j3O5J5O0R0Rr4j18j42m1P8R3j8J2J88J97N3l2j52
3155A837j61j4J8L4l8j04l1K1N4k1k8N0J1k2M2q3k06l9M0K1M8q8j19K2J30J49P5M6L5Mj48
3186A535j42J04J60J6j50j26K4L2j8j9p4J3N6lL4J20J22N8o2j36k30k05r7Q4J70J99J16o3
3214A518k7P1J11Q3Q0J4k2j48j09J8O2m0K3Q7jj21j52j47r3N2Q1J3j03l1K9P1J11K3N7P1J9
3245A600r0j78o9L4O2K6Mo4m9J18R0o2m7p0k3N3J10L1r2n4rmp5j38m0O1m1q0J1Q0M4L9O9J12
3279A359O5JL9N5M7P0qq4m8R3J14j14k87m1K43K11L2n3j1rp6j59j75l4jk6O8L9n4m6K2K2L7
3312A291N8R7J69Q8N9P5k6j45p5O7N0l0j02j67p0O9J4k2M4J01J29N7o5l7P3O3J8O6Q2J12O4
3343B107j12j34r1j54k66j43M7J60J81J24L2n4j24q4o6r3n2L2k7r0p8k9P4J26L7j3L3P8m4
3372A377j43j6Rm8L8J47R1l4l1Qj18j44Q8K27J82M4qk5l0q9p7M3Q6K7j08j57j24M0J49J48
3402A552J39J9o9J1P0nj22p5J08J64M2m6r2J1k5j14j26j2P7M8o5j14p6oO1J82R3j6L8J26M0
3433A818m6K1N2o1j02j03k3N7L3m0l6J14J76l2j17o3LJ28J89N2j09j32j30n1J2L8%j12j19
3462A417Q2K25J59or4q1j62j82j02pn2K1J63J03k1pK3l9k9p4n5J74J91Q5rj04j31l2k5k5Q7
3493A493j6r3jK2K2N8J3N0K6L0J67J05J4Jj5j73k61j21k3K5O8J37J44J12Q2l6lJ86Q6n1j10
3524A938j61l9M6j01k00j23l0J3Q9L0K7J52K16R9n1j9o0L4J27l0j63j52o3%O0J3q3j09o7k
3554A391m3n2n4r3j67j62m3J05J9M0J73J00M9M5J03Q9K5J1Q5L5j27j77j28n8j6O2P8J8m4n3
3584A211j3J00J16N8k3o8J0M8K8M9Qj05j50r1J4J33J97J07nl7l3M1M1m0m0k9k5p4l6O0O3N6
3616A571jj28j20n3KM0Qj5J05J28pp5l0P8J53J90R1L7r2k28k12j34n4k6K9Pj1j02j45j5J38
3647A129K12J03q0j03%L9M9J61J91P7l8r9r5j17k5Q8J23J87Q0j6k1l9K8k2j18j35K1J58J09
3676A847Lj28j35j01j21j30L7J97K00J18J8r8k00j73j15k5M8L1K4K6P2J32J40P4l7l5m4p7
3704A548L9J22Qk00j41j52j91n9R0J63J29N7QJ8N9P6N7k6mL6J18J35M5j36k33j19j4O0K9M2
3734A564R6J15n7q8pl6q5r4K3J20l1j93j00O1J17K5n9j08j3L7Q3O9N4N5LJ1l8q0M3J35N8j1
3766A669k4r0j40q3L0P3K3p7j00pN7n8j10kN0K6R1N6o2j03p3J5J65J28K7j6k6O8P4q1j43m7
3798A310JO2J27O1Q7P5k1RP3L5j5n3m6L8J9L3Q7K8Rl0j92j74r7n2r9k6L8L3M5Q4po3P7M9n
3833A500o4j12r2K2O1K3N6O1J2o3k08j35lK6O9O7R3Q8J29Q7n9j13j17J7R7ql1O4L5q2m6o3
3865A311j28m6M7M8O0O1K5J00J29P4n3j47o7R7Q9o7o8K8K4n6O3N8m4kKm8o0k3l2k9R2M7r9
3898A386n9j2n1r5n5O3J47J45Q2o2p0N3J85R7n9m3j1j36j29M4R3L0MrKOl2R0J48J5m7m3l2
3931A645o8m2Rk7j8q2j05J19K03M5p9j32j37N6K28J40J7m7j20j10Ljj5j3j18q0Q0J55J69R0
3961A765Jj43j52j46j89j47m3J14J83Q3j3kQO2J10Q1Oj2m0k8j5j2j2M7J09K9r2j16oj2p5N8
3993A401J39J17P9l3j02n2J1o6n7q1K8J42Q1J01J07J37Q0p6q7p7j47j54j20r6N3J59J53M0
4021A680jm0l6l2q0p5r2L5K01J26L6o3j5j8j6j5mk3j24n9J18J89M1m8j3p2j39j01q3l6L2J44
4053A417K20N4j64k23m9J49K06J14o4r7j5K3Qm2j28jP6P5J03K3Jl9m9nj4L5Q8NL3K9j16r0
4085A563ok3r0k5M6M0N2R3J19QKL5Kk6J5j4j79k57j72k9N0J0qRl5o0q3M3J63J30R1N8m8j09
4119A365p6jR1j0j40p2l8M8J55J30L6R3K36K93J45j01j39j20j69j50k01j50j3n8pJ6Kjk0l8
4149A106o6l5R3O0q1m5J33K27J33J0Oj03l6Kj7Q6J21j3p7n4j16k5j4p3L0J27L9K6J08O9j3
4180A608N1J10P7L7M5np3j86k25j07J02J43L2j4Nj89k03K8K9J0J51K03J07l2N3P3l4o8qQJ38
4211A866K3j47j69j00j51k79j66R3K05R8j1j7M6J08J1jk6q3p9j01o9K7R1N6K5R0Q3M0L3mj36
4242A356j35RJ3L5J28R3L6J0n1j5L4J18L0n9j19j82j40RL1nO8J88M5j32m1M2O5mn1K8n6j55
4274A193j13K9O2P8J49N3j62j47n8O6O5n7m9PO6O4R8Q6M9L8jo0n2j5r9p6k3p5L2M5J3P4J21
4307A401J13J74J55j10m6J11J47N0j05l16k23k4O7J11J02Q5J60P4j39j60oJ44J24l5j2Mp6
4334A770q8j6N1J5j3q5o1J0k0P7R7m3J1L5l5k0O8Ko9m5m3m9k0M8l9r3K3J95J26%K4jq5o0n4
4369A613m1r1j96j13LO3M9M1m0n0l6L6L0L5K6J6Q8N9R1J53Q5j15j70j08j9O8J23Oj49j69j3
4400A275J77J60L9p4j83k35j20k5n1j5j2j0kL3P2Q3J41J50J03j8m6O4Nj21p2L0r2p3P3J29
4430A385J07k3j00n8m4j38q6J9J30P3JP3J2m4O1J15Q6N0M2lm5j3J03J4j16oJ01M8o3j08m9
4461A524P4J82J62M5j5jj6p1q1j31j45k0O7O3J10J89J16M3k9p5j07k03j58m2lK5kN2J85Q1
4491A819o5j63j53j25j26j3J27J00o3j2R5J01l9j12M2J19M7o3n4k7O0R9J4nJ1Qj4m5k9m4K1
4522A511l4j32k1J04K03K77J27J5Pr8j85j44j08o2J1j2o7P3J46N2N0J6p6m2K3J4j2K8M8l5
4552A677j19j25n7K6N0j4j49j74PJ35J07n9m6P6J35J07l6q4q3j18q5j5oL6J57J83O4jK1j6
4582A594K5R7J22P5J5KL8%j08j68j63k19k71j42r9p6L2Q2K39K84J61k8p6l1j5j4M9R5L5j9
4612A516k2j37j17L1pl8k1J0P4l0m8J92L22Q2k41k41k8J1K4L5K9J5J29K33O1j25j51j07m8
4641A403o4j4R3J0r0r8p9p7qJ8r7j55J15K70J99K18J76J5j55k12j37j69j33N6J43J88J27n8
4669A485q5k4Kj4o9J2O5N6J25M1N0R1J9n6J5q0q0N2M7L0N3jm3nK6J25P2k7km0q9KO3rp2j01
4705A634j43j91j02L3O5K1k9nJ3J16J99O2j05n2N7mj68m3J30M6o8p7k8M1M3r7j00N8P9J28
4735A513J10L5j10j41p7q2l2Q4R4O5J8q2r4J3P5J12J05o6j24j28o9M6J7q5n4jJ4l7K7J29R6
4766A371R4P6pq6j05r7L4J81J37Q2M5L6M5R2R5J6K8j5L0pr0j44j23m0K2J06m6k02%J66Q2m8
4798A728r1p0j2m2K3J8K4J04jj19n1k9m0pl9j22j38j19o1R2K25J53P7K1K6N2J0k1L7k9j5J26
4830A710Q0L1l2r8o9j3P2N6m3N3J41J32K2p6n5r8K8Q9m7m7N5k6r2j01j28j28L2J19m2j00q6
4861A339j93j95p4R9J22j0M7O5J01J89J72M3q1n8j4l6k9L9J36O1k0P5J23rn1m8L7N3pj23j19
4892A634j6J7l5j00q0J0O7N1j3o6l1lJ7N7N8J3k3q5j47j16k7K5l9m1n2k0N4J10J20L7mQ9J46
4925A607J71J75o6k15j39n7P0L3J3j8n2l6p2l0L3J21J15L0M9M4N0Op8p6r1r3n9l9oN6J28J72
4957A746Q3n7j18L9O5r6k9J5k0K9Pl9K6O9n5j57K8K02J18l3j4M4RJ6O7k5q7j4L4j10k31j08
4989A404L6N6O7O7k9r8k4M9N2lM3J71N8j38j75p4l9j25k04j16Q5O2o7j07L5J50K5K1K88L82
5019A852K12r6k03k10k18J8O2j7j4O3P8M3k1j5j2j5p2o0M4M6L8Jk3l1N0L6k02j70o7J7j9L9
5051A134J16M2l1lK1%O6K9L9O0L3j0Mrm9q5o0j4R3N0p2j17q2Q4O5K5K3NR4J96J84J12J7o8
5085A892j70k65k07o4J09J60Q5Q4N1n2k3O9O7lj3j6L4N8r2j77q6L2M8qj40l3Q3o6j17o0l1
5116A149p4q2rJ49K38J65P8p1j19j36j78o9k0J04J66J9Q5J41N4J18J42M5o9j71j48j0N1Q9
5144A637J23k7j40j35q0q1q9rJ11J75R4Q9J27J41M2r7j07k0P6J54Nq4r8j17j31q0%O9O0J9
5174A627k7m7q1j55j30O7J44L5J1R5Q3j2m8R0J23n1j10q3k0qM0J65J03N9n1k16k35j54m5J12
5204A281J15l4k26k15PP3N5kO5J26L6p6p7k1m0j2Q4J87J80J17J5n4o7n0q0k6j05j77Klk4j
5236A053qmN9R6k5l2R1R4Q6O8J46P9r1p4n0q6j18j71n9J12J05P5O4K1J2Q3J18J9q9k1Qj7R6
5269A640N8m9p0o1oo1k8N1Pl8QJ14R1%j4qq6k4M7L4N9N3j13j44o3m3o1L2O9K6K8P0P0L3N1
5304A672P4m3m3on4N1J14o4j72k1M9k5nQL4q4j58j17rR1R6o6k18j39L9J36J67J21J20L6q2
5335A502l7j2JL0m3m9k0L0O9O2J19J8l5N6J02lj07j64k08j75j11o2J8J71L17K75K3k00k01
5364A366q5M1R3N3O8O1m0r6r2j3N2N0km5r6Ll7j34q8o0l1R3J75K31Q6r3l2j20j46P1R9l2o3
5397A237q9oJ25J39P4M0mr3j54kJ13Q0N5N8j7n2m9j11p6l8q2N8J66J82J26P8J21J07j06j28
5427A752j23q7o8j14o7kL9p0j11K6J20L5J20J96M7nR4Q6M9J13J45N7j8k15k72j89r5rk9o0
5457A345l5QO5J25J30P8j3p6k0o6r6j09j77o6O1J33J38J42M6p0o5m6J7J31J52J16l0j34J1
5486A695P0L6J1%JO5M0p2K1L0p2r0r8l8nk9m8p6p1pk4J0R4P7L9ok9N7L0p9m1O4J26J80O5j03
5522A823k0L9m7j44j13k9j7pl8nM5M9P0P3Q1M8Q1R0k2l6n5j07r6p7NJ34J21l4j01mM2k6P8
5555A801R6L4l8j97l51k32J32K11O4M4Jn9J7Q7N7n9r3k7l0m7o4k9O9J06Q5l9j23p0R5J74J87
5586A802J64J4o1j12j97j13J2J2P5R5J50J42Kr2p7p2q2p2j14m7N0J54Q3nM8L7o0j87j57J8
5616A410L5n7o7no4q8J6RM1J52J24l7m1M0N8n3q1L4J44J26q7j22ql2k9O1J59K90K99J44K5
5647B396j13j70k34k89j80j2L2m4n2o5k3j1Kk2p1O8J57J42Q7O3R1J19O8q5j52m8J71K29m5
5676B009k87k01j13m4R3J50J48J1j10j07q0k6J9K2O8J41O5m8j83k52o1J17R3L5m7QM8j3r6
5705A359j6P6M5k2K7J8M2R9J23R5p3k11j39k2M2Q7J19J19M7j4j7k1R0J04Lm3j16j85j77k0
5735A419R9J98K10K5j78k00r1k2k2r4o9m8M6O3O1J57K23J71K8j35j60j51j25j09r4j6J4K4
5763A224Lk0O8J0j05RJ93K19O1j6j4J7P8Qo0q9L5N4JL4n0j27o0Q4J70Q0o7q0j10k21k01j3
5795A115Q7L8R2J50Q7O7J19J82N1q8j47j79j15o2o0l8L0R9j2n4K6M5J29J57J0j37k12j19M5
5824A306J45R7J29O9J0k8m8q5j11l1Pj20r6Q2N6Q5J23N6m7l2N3Q8k5j1qo7q1L6K2n1J5Oj02
5857A442j9J47N8j13j36o2J09J38J13J07r1j46r6ll8k4k8j39j02j0n2L2J37Q6K2L1L8j2m5
5886A344n3n4m3K4J07N3n6j11j07n8lJ0O1J32K38J87N2m3J06J83Nj09p4j06j88j81j11PJ05
5915A317J27Q7J56K76J73N7o3j84q3K01J75p9k77j74PM2J8j0n7j12j34j46j48l9J21J55Pj29
5943A284j35n8R1J49M9kL6N1L8Q4J14O1j3j47k41r0L1L9R6J71R6n9j25JK9j2Q0J56O5m2j20
5974A677o3Kj4m7jJ0o2r4n9PJ42J50L7q2p5k0OK3l0j2l7L1lm7p1q9J15J79J3k0N0N5J4q8k24
6009A373k17j5J86K51J42p2j44j33j5M4j7k0j5q6p7J5R9R4N8K1P7J9k3O1n0p1R8M9nl0o3l8
6041A496j01o5l1K0J09R5J31R3r2j34n4l0P4J05n1q6k9nL3P7j1j44j31j08qR3K16J80O6n0
6071A658j45r2J00Q8K5k2o2j4K1K1Kl1o9j2P2P9M0N3J16O9m9o5M9M0m0j41j79j30j9J0L9J32
6103A544J54M2K0J16O8nNN1K1r9j12j31j17l1L7L1p2j54o1J5J9L4mk9n4j17j17l3M2J26K07
6134A396K26J29M3O0Q9L9q0k33k01k2l1j56j50n0J27J91J17QO1J82L5j23j10k9K2K2j06j77
6162A279mJ74J62K9j26j18l4J2L5N0J09J44R8K2j15j03l3J4Q9O0oj8j1KJj21j81k8Lr3q2N
6194A215L1L7O9Q4q6j95L1K35J63J6k6K1pj23j35q8l8k1l2K7R2O0N9J30L6q3q4j5K6J22J75
6225A696J62J46L8L9j9o5n6q5q9j9k4j46j01j4r5j08L5J18R9M4mn1J8J45J21P0J5qL8l9j35
6256A726j06o9M7J27R8P8L7k0j42n5L2Q3J00n4j46j73m0J7n1k9Q2J45Q7m9q9m6l0Q8J48o1
6286A735p8Q2J64J43P0J1j07n9K2j9Qm9r7m5ol1M5j6p5lo4j15j13j14k5M8J4JK03J91M8p8
6318A691j78j29KN6m5o1M0J40J94J31l5j52j55j31k3P5J15P1J7M3P1m7k12j70o6R2L08K28
6346A870Pj04p0l7qO9J02q4j60n4k4kP9J43O5L9Kj46j76k7m6n0j0n0o2o4q1O2J33j8l0j5Q
6379A261P3kj23j06n0k7R3J62M1p5m7l6p2KJ73J44j9q0%R4J30J2n9M5P7N6o9j72j23l5J7m7
6411A238o6RN9O4jo4l1kK6L7qp7Q6L29K81n3j88p2l8n2J7O0k0r1j27j23j23R1K37R1J04Q0
6443A673qmlkpm8j76j13M2J11J3J3N5j9q7o7J4M3K1l3p9n6L7JP0K06P0n9j28j31p5Jj5QM6
6478A314Q1J03J29N6o5n1j0O9N4j13j40m0L0rj02j25M1K51J59R2k9p3j9m2Kk2m9j4K8m9j60
6509A297j25j46m5N9q2p6R0J48Q7J22J16O7p0o6L0M7J14Q6j09j25MO8J03K8j8n4j29q1j5k2
6539A303j06j75n7P0J24J02K2J47J96J05mj24j01q2pN5QK1O9J18L5j61j26P7J22Qj0m5o6r2
6569A426p4O3M8p8j13l9jMl0N3J31P7j1j09j30r0k3K0J28P2K7R7J73M8q6j09j45q4QN2Q7J27
6601A519J32J28N3q9j58j53k2L8j7m3n2o0J2k1k4K7J9q4j66r2j6Q3Q5J1Kl0k8J6k6k4J29J21
6633A270L3P8O3Jl3k1L7n7q6j4K0Ql1r7q9k9O6J05Q7R1M4p6j58p7NR6J73P0m1j17j79j19l4
6666I89J3K0j7j6M1J51K46J43j6QL1J8j6j8m8j41q9j18p5o7L5O1j9NL2P0O4N2P5K7o6o6q0
6699A229l4Kk6rj04m6M2L9J49J97P6l9j08l2N5O9Kj33o5L6j8j40j71L0J44J3p6j2M1O8pm4
6731A128JJ1OKo7q0Ln2r4j31r0O9J99J74J10O7K0p7m3N1P0%L6R9K0l2l7J0M1n4j9J44K22N7
6765A764l7o2q3j0Qp6j30m6n1j02p7j4oM4J55Q8L7k9q7o0k3K2K0L9J2M0R5R6N1j9o2r7q1j62
6799A157k04q2J05J08j4jM9kj22l9J04J03P5M3l3j28j71j06pk7jJ53Q4m4o1p7j8Q8M2j1J33
6830A096J86K5p7j7K3l4n5o2j3qM9J26O6M8L4J5k%K7J8M9p2j93j25p5l9j0o6p0k4MJ8J9K4
6864H85R2Q8%j9jK5M9M4M3j3qKjk0OR6Rj36j79j63r1N2K06K00J00J1j7Q7N0l0l2o8q5r8j19
6899I65n2L3J23Q7kol4j19j67k26j31M6J92J54Ql5kJ3M9J2n0K1l3p3J20J49M0M9R6J9r9o8
6931A079L3M9k4o2j19p3l4k6M8J26J21J4o5p2RK4ql2l7o7q5r3n0rl4n1N7J40O2RqO4J47J17
6965A150J7J7J6r5j23m5o0r2K8P4n0l3j3m9n1J1QpQ6L9L5L9pn2j9P2J29Q7n7o0o%q8o0R4P0
7001A005RJ6n7j23r3k2K0N5j0q5n4M8N8L3ol9pN7pk0P4Jr1n3m6l6j3QoP0J49Q3L5J9l7j01
7037H34n7M7k8j10N9P2J6R0l1p5rn3n4j7O0J07Jl9J4M2%m5J9O0K3p8j19l3M1J54J32L5RN1
7071A118J0j31j12m1m1k1LN8J00k0p3j8N6J09J68O0m3l8M1m0j40j29m1J6kj10j76q2l6K8J11
7102E84J64Q0L3Ml9o6m2K6N0M5R2J57P5j0L4%j12j31n5q6o1l8o4K7J15L0j05j27k3J08Rp7
7134E97jP7P2L4m7r8j03j45j99m0L6O0J64J77L2q7m6m3j00p1QL7J03J60R9J5k2j8M6mn2J4
7166F55lm2pR8R1l8j17L7P5q1j35n7q4q5M4R8O8N9K2kK4J8m0o9KqNM9K0po3r5q9QL3k6j0k3
7204C25K7M9K4J3M5Ro3j18q6n7m5j0P1J47J82J77k8j48j63j76j38M0J20J03Q0O1M1K2n7l4
7234D13R5M6o9o0j6p2j01LJpL1QQN3R2J6n9j21j5M4Qj9k8J0Q0PoM7j0m5k6l2N2L1m7J1N5l5
7272C43q6r0j23qJ44J44Q6M9p9j65j03q0pR3J07k8j22j20m9mqN6R7L0N2J12M3K4K3L4J2J7
7304C94P5rj18n8n7o3M3M9L6k7j04j7Q1R9O8k3o2q3j45o6K9K3l0NO6O9J00K9j12j38n8kjj3
7338b0L2K0m5J0K5KlOKo0r8j2k1o8m7nJ07O0M3J42J50O9lj0K4l0p1p0p6j06j33q1p6NL9kr
7375c10OQ5M5J0J7J0M7M8j7n6J4N9J0no3j6R1J35M7l0l7n6q1q7l3l0j0Q9Q8J%O6m5j51j35
7410b94o3L3K0M6J7l4n0nJ5J0N2K4q6j24m7N1K4Lj5N8J04l4j07j11j26l3N8Jq8o3J1L2P0Q7
7444e64J02O8L7M5m2o5P1J24R2L0J3mn3k4K6Pj9l4n8K6J93J16q7j14j4mp0q6l0o1q3kJ9J7
7478d28O8R8Kj8P2P1j4o9n3m1n8j02j30n3qK7R8N4n2k7L9K6oj3J8J3O6L5p1j09p5JL6O7N1
7513d85MqK3qm1l6p1q7l6L5J26O7o5j59j07j4M4P8M0%N6O7Q8O3J07R8j2Kn8j26r3
7544e08
##PAGE=	N=2
##DATATABLE=	(X++(I..I)), XYDATA
-57990g10l4j70r2J89L44J85j2j39j36K2K4K2P3rj25j16q2m0M7R4J30J31j7j09r9j1J10J39
-57962c91J09J45nk08k62j61j08r5n4j08NO7nq5o6J85J53j21q3M0M7J14J48j9j16O4J31k5
-57934g04q5n0p1k2J05k4j98k35j35n1J27J99M0kp8j87j98q7n3K2K25J48j70k93j14M3O9J73
-57906a606K05R2j1M8%j66j85LK20J95L5O5J15P8j02j63n7l0j16q1o5n0J06O5k9l8r7m9N5
-57877a563K0q3p5n3l1K7k0Q8J44P6J05L4o9P9J48o1j23n4j51j45%J47K64K26j39m67l31p7
-57849b084q1k38j31J44K77K20K3j72p1N1O0M2n2j6O1N6j0J0P8mn5M4J39J15O3M7J8j32k08
-57820a806l4J70Q3n0r8j96j78q9m6KJ72L17N0j58r6j16q2n1J67J65K9o3lJ32M5r2j44j87
-57792b157j68M2J59J57R3P9N4q4q2Rp8o2k1m7p2j58j69k2J52K13P6m7p8M8J47L1n3l1n5m5
-57762b169Mk2RN2lm8kJ1k5j52l2R4O2n4j78p5J26J72J88J46k1k9Q6N4K8J06J10J29J8j30
-57732a545j29n9J0j2j98j60L9j27j40M9J18Q1j06k72p0J29Q4j12k08j33k9O6K31K58J67J9
-57706b049k3pn5r4j58o5J1Q6O5j50l60m65k99r5P2L66K12j4q1q4RM7J06nn6J49L40L04K10
-57677b083J36J9j2l4j9J1j9N8J3j36j98p0j63l45k03L9K09O2j1J13Q3M8M0j6j10j35j66J9
-57649b870L2qQ4L8m9j5L9J34N1M9K00K16P7j42j53J6J15J55J26j12j34o9j40k08p5O0P0J5
-57621b498R2J59P4p6r5p8j32l7M0l8k03l67j76J1N5K79J36l7p0j33oJ19N7nr6q9j23j35j84
-57592c556n2Q7J1k6K05L27K45J60kj60l04l43k68j34j38j15K8K64K88K54J84L3p9j57nL5
-57566c218P1M7qR4O9J1P9L9O2R8O4l3k12k06q8O9J89J15o0k04k24K9J12J8J47O8j31j72q7
-57537c262L7O6L2o3k14k86j31k4N8kk0J38J89P6m8j5N1K85K49J17J43J39M3p6k94k09j0l8
-57509c069j1J31R3l9j28q9M5Ml8n3k6RK5r3j33J8J57M7j13j36M0K63N1j73j08p5j65j23K6
-57480c663J25J92J69MK4m6m6P7K0j10j64j04RM0j42o9L1j6j08n4Q1Q4J20rk04q1J25K34R3
-57451c388JK14K47j3j74k61k30m3Qm5r0q6mN3J04J98K49Kj48lJ9o4kl4j51j01R0K13K8l09
-57421c720j88j50n3J7m3J12K66L01J76J4qoj65j83O1M6J43K30J61L5j48r8J9k4r3q8m9k0
-57393c455J4l6j09O5K34J72j0k24l6J22J42N4k9Q7J3j42j93j83j83n7M5j09J7M2m0k2j4O1
-57365c774P1J01P3qj39j35j2N8n9l4O2N8j69j39M2K47K93L23L96j6l84l99j75oK6o4PJ90
-57337c566P5n2j61k69j47n5o5M8J15k2K2J35J90J94Pj00k6n1r2j35j76j68j59oJ64K53J70
-57310c877Mn9L5J51p7j35N6L7O8J37n9l46m60j22K10K06K34K18L42K33j43j96j45J2O0J5
-57284c601ml2r4j44oJ71M2j7J26K01J45J5L8N5j53k43j41lR5J73j12l17q7j1m5lo3L5K72
-57255c708K10m5k72l16k00P0K21J37J4j66k52k03kJ73J46j2Q3P7M1J88L33L49K6k13j84r4
-57229c599l27l39n6M8j89j87P1J47Q6M1m5m8j08r6R1K1n3j0rj23J0Rr2k3J47L51K23R6n6
-57200d019q7j9j09P3K2k52j89m7l6k26o6K92K29J4j65k22p1N3K2J50K85L84L70K31J62k8
-57174c249l73l96r5J08j99k44j58p3K6J19J97J18j4p3l6Jl4o4l1p4L0Q9J10mr6N3J56J31
-57146d075K34J29j38j57m8L3j1J68J93m9l42k90j12J22J08k5j26j02K9J41J36J0q1j93j77
-57121d623j5K8M3P8K28K06J78K6n2O9J3j0r4j97k28l6N4J3m3j2o5k88l42l07n4K32n4j93
-57093e445Q3L94L40N8o5m3K7J56L21K81L5j60j86k32j99J8j5j09l9L1J05KR7K17J28n0j73
-57066d423k52l4L25J95l2P5K49K41Rk77k11L9J24j15l6J45k8j66m8J38J73L1j20k46k18L0
-57040d432R4J20M9l2LM3j14k39O8K48J48j06k03J05J56J4j25O4J95J5p6j46m13l90k20k7
-57014e201K41L75L53J79J27n4k37j19m4k25l80j91K33K84O9m9%Mj7P6L4JoM4P1O4l2j51l3
-56985d584Q9J07K30J72j86k12J13J95K9k0o3R7K57J72m0no5k29k13m5o4m1J9P3K6p9j94j4
-56957d475J23M8k7L8P5p2l90m85l34J77M14R6K1Q4p5k2J21R9L4N9J05Q0k3O4J48Qj85n9Q5
-56928d268l7m27n58o2K49K25J59J79R7rMj43j39O7J40J23p1j29j37l21l10j35j2m7q4J58
-56902e488J21k4J76J53J94L34J85j48j09O3J39j04k19J42L03O8n1j23j4J48O2q4k91j88J66
-56877d589L73L59K22j58m30l15j55p1P4J05J60K34J00j1k21l98l64l03j32o6j23J03K48J70
-56853e188L8Q3J30r7k46m0Q0K34K22n6k43k01qJ80J48R2J19j09k76k77j22J27j7j08k3P7
-56827e481J18J49k5m8J57L21L12J51J26K47J30p0j20l0j0j45m8j71j65j2J50J70n1o0N6O3
-56801d286jK10J25j81l01k20k8j7j13k83j97M2J79R4q1n6J31kj27j15r9QK58L66K40j1o5
-56774d530l6j25k18j53J19J83Q2J6l9j36J2J26L5K2j17j88R4K42J31j09l63k05J33K06pp4
-56748d899j2L41M81J6m02m79j85K61L10O2j64k59k45j26q4O9J78K93K4k28o7%l6O1J89J81
-56722d720R8J5Q0Q4NJ5J08K8k18j89Q6K83R1l8J65L05P8k25l39k18nQ3R0kk52l59k53o9J55
-56693e118K44O1p6P2J02jp7q2k8J68P6l45k75K2K71M17J60p8k6o8k22j77n5L7Q5O7J02J47
-56665d597J00J06J29k23l03q9mm3m5j5k7j6k11k01n5l2n0opm0J20K40J54k01l15m0nM7K46
-56636e383K06n4j70J06K78P3k1lK5K25J40%M5j2K8J17M9p9q1K9N0k2K9J28m4p8P6n4k15j72
-56606d784j23n1R3J36%p9Q5N0j63j28l2K12K92Q1j61k23n2J47K85J28J37K65P4o8j07J5M6
-56579c925j91j86n0JM0q8k83k08J74K50M2m6R7P4m5P1O9n3l06m01j57Q8J34J04k9j45q2M0
-56551e011m8mJ93N5N7J70O6j53k56j50J8J73K51J53J66K06J09J35J53J3n00p38l09M4j80
-56526e387k65j48j74O3K63J78N4J06K12J96P7j92k20J7Q4J71J62L2O5L6L9L7kn3J9J37P4
-56499d419j13k06j31k02k73j16p3p1p8P8L09L98M07K25p5j69j14j36j75j80J20L61K48j31
-56475d516k96m7J7l3j57r5l2p5J72K00q0j82PK78L17K95l7k63j48o7j4Lj4k48j83R3J08M7
-56447d950R8J14J79K17M3l63m34j91N0J47J66j4l04j19J83J15r0j6K27L07J37L6j13j61j18
-56422d854j44r6j21j12l4Q8J77L45L82K28O8j68j76p5k3j1j18k82j28J82J74K1J25K64K9
-56397d259j60K9l3k02k19j29N6K8mj00k47k75j55J07K54M5NJ42n7k93j24k42j43J98K51J15
-56371e412J5L2k8j50j19J42L63P6k05j17J29L57J63j35j13O2O5j8K1J47J62r8k27k18J9R0
-56345d997lL3MP6l2j04j19o3J72J87N9J81J54j12j51k0L4j53j53o5pm8m3l7q2J26K65K02
-56317d696J23k9R9J44P8K4k4n8r0j17r7j25l49k10L6Q7J45J51P3r9J71K85J17p9j31J0L7
-56290d524j99k26p4K7J00J32J23Lo6j67j34J56J34k24k37j57j51P8L08K63K00L5j52k59k98
-56265e309j15P3N3lJ13J98J2L1J08N9j53j33K4J84K62J51j62k23rR8O4M2J00J42j03o0O0
-56238d496J4p3j56j53r6j92l7J24o0l4Q9p8r0J63K11j5Q6L01J68Nj40l7K03J26j87m84l94
-56211e232l5Jj37j87j54Q8M05L96M1k0J13J72R9j25j94j60k13p1K50K76K47K97k2j53r9q5
-56185d502m8o4O7J10J10J9j28l6q2k58j26J6r5j69j06K9R9P3J49J09j05j50n0P7m8m4K00
-56158d953L29Q0k17m24l09j33K89N09P9k64p9J37J24j1j45J60K85J02n2j40j53j13j7R2J96
-56133d628K9k62m48m29r1K84M26J09j09l17l67J20L19K03K59L81K31L0P0J10K3j14k92l86
-56109d849k39j10N0J73J19L4J16K64qk24l7j65m9Q4Q3N6m1n3j0j39k02j81k47j06K18M14
-56083e049K22Q0j7q5j21m0Q9o8j20J20K10J56L7j62j62L2K35R2j51k21j89j0J23P1J46J18
-56057d664n3M9P8p4P3M3P4O5j00m9N6P5P5J12J30m3j03r2p6j36k38k61j27O7K22J40omO4
-56028d703jj36l7OM9l8MJ93Mn1J03l2K9J78j3j90j05O4J51L1j53o8J57K09n4k37o0Q8j8j07
-55998d737q7k2J72J91m2j86j29o1O3J49N0J6m3p5j78k31j04J80L35K83N5r7o2m1r3j59j73
-55971e026p5Q6K2j7q0n6p0n8lJ22J59J66J96J90J52P4n4j59l7J72J16l7q3l00l14K6O3l02
-55943e127k85Q5J03M7J67Q6j59j70n0Nj2j09P8K68L00L20K53n6l68l93l90j06j29j56J84
-55918e614J62L0k1m4j22m8Q3J15J16J47P1Om3J7P4J5QJj14l6R9K6p4M7J64P3r9k58k33j08
-55888e560j26j3J90K34J34J12R1J17K65Q9j01m9n8p9p4j25r8J26J16p8k50k57j04J45K12
-55863e141K14J77J12N0L0j71k08L2J54J49o7l24j31K10Q0j6O0J53J58J67J28R6k7j88k66
-55838d569k06l07m00j32J97M40L74n4k84m5N1n0j95j66L8J05O9M5O8J25J99J35n7J59K87
-55813d173J31N7j33k98o7N5r5j30p8j35k15o3K03L57L7j10j23k73l10l8L8O4J04j3M8M8o4
-55786e176R9j3k34k2J21L7J53J23J10M1l9m3k4N9J06N8N2J22k3r9lj31l29k24N0O0J21M2
-55758e006N2J20pl5o6l7J17J98N7m7K5O3M9L9J07R0l3k25m64k47j0p0r9q2R6K45K40J86M8
-55729d696K4L13J57j03j12j43rJ26J18l5k4P6j24k13j04j00k89k43j7J61K11m2k29mK72K27
-55703d802J20P0J14J29N8J4j64l26j55R3J81L45J39j10R1J15l9j3L2k5O8Q3k46l46lO9k3
-55676d531l9m2j01k47j68J39J95J7rj40j35N1L71M86J62k12l73k01N3l8k67k45n6k9J8Q0
-55650e261j7RJ26J12k3k8q2j32J00J34L6J69M2k04j15o5j85M3L22K97J36j0ON1P0j68k83
-55623d920j57j71j67o4J21K74K05L9L1N2K5k4o5p5J60L23J29jn6j70k43j19n6q7j18q6q9
-55596e309k01o7L80K48j78j19L2K8K3J27J01J98K52K32K71K38K71pk64k12k71l51l19j79
-55572e076O2J95J98K05m1j74k51k54k8J28K31L07J44l07k71N6N7l3Nj6M2K07J25k8O0Q6P1
-55545d300m9k38j67j23k36j65j82j7K08M0p2RN1J15P3l9n1Q0J15K2m5L1K78L27J83K2o7R6
-55517d101J44q1l32l76k55k35k9J09N5J77K32o3j60oj25l64j19O6M9R4K11J43K02J79J00
-55492d485J31K69K01q1k70k65j17Q9K15J47l1j5O8j7r1r7j3n2l3Mm9l6j12j27r5r0j60m4
-55464e156K06J99J81R2j57k43k24l28k18N8K82K75J47l0n0o9j18M5J73k3j08N7K77L11j19
-55439d540k94l1J27O4q5j91j80j57OO1L2R4N9l0k1om6r7j38K5J21Q4J41M9J35J34j3P1LL8
-55409d585J71Q0j06p8J3k9o1k01k39J52K48M9J0Rm7rO3mq6j4K00K61J62Q3j54l17l00m3J98
-55380d574R5n6q5OKk04j93j40n2K46K41N6j54n5J42J01Qj07r8K33K32P0r7k26l47l14j7J88
-55352e099O6j55q5J47J67J47l8%J73J81m0k21q5j36l97k99l4M9o0QK29L6M4J03j4J54K89
-55325d870K02Q8L9K16K77J32j45k34j37j48l32l08R6L64K44Oo7k2k7K4J01J54J05q8j86j9
-55299d535J95J53kJ03K32K46L1l23j88O1j59n22l51NK69K80j9k18p2j38k31k18q7j20j81
-55274e789K4L08M97L40N3j39m9NL8J2K3n3k00j72o9l7jJ03J20L6k8R7N8j09j75k1K44L39
-55246d545K35J0j93k01qK8N5K53J64K1j02m6o6N0p2j45n4q6o3n0m6j53j75k6J91L28K39J26
-55218d331M5j8L4L1j23j41j15k12l19o0O8R8Q1Q8J64L1m2K6o9j20n3j28k7K56K38j2j25j98
-55190d933k50p0N1m6L1J00j38j44K8J03O4N0J9q9k50k52j29K05L15R6J07K98J83j75l45l32
-55164e503r4Po3L7K34K33J65J07k8J45L51J82K47K29K2k46m29l39j12O8j9j43n9j51k24j64
-55138e547Q8J18J9R0J67J82R9K9O0N4mj64l3P4j56j93M3n8j5O0J03J90N0q8r8m1Q0Q9J9j6
-55108d799o9j80O8L79L81Nk54k01km4m35k67K17J95J1j48j37O6J50j3k42j07L2Ro7p8m6n5
-55080e631L5J98K85J77j74k33J01K25J71J39Q8o7n7K8j66l56j39J22K46K06Ml0m9o1o9j04
-55054e111j4J86K18K8k05p5O1N9J86Jr2O6O0k8K4L0JJ32M8j70o6J53J58rk17k47k28j13N5
-55025e109K27L13O7j12j37m1j4J23J79L5K1J4m9Pj47k46J20K29M9l3k80l97k04q5p6OJ17
-54998e423J92K11Q4R2J29L1j81k23J18L95J89q7j53l2K4j19p3nL2J39k2p0O6J7j17q8O2J75
-54970d637J16L7k87k74n3j37j80%O7j14j36J69M37K18k7N5J37P4M2j75k05j19k9J77Q6j13
-54944d871k37j34r7k7J91M0j99q3J21q7j54Q3K66K25J31M5L0m8j02j44j89j19K04M71L16
-54919d368k6j65j93l66l41j1K85K14k6p5J02J90N0j4O5J2J05J46j85j78JP2P6J10J25J75
-54893d220J03n9k16k55k93k33k36k90m1K20L66L64J49q3j79q7QJ55J80J14Pm0K32K95J13
-54868c926r8k39k22qJ33P5k47k60k17j29LL4Qp9n7K40L88L1j90k07j51k61j29K46M62K67
-54842d533L2J1J06J0k41o4K58K40j18l40l35j89J65K48J28q3k64k09pJ48ok64k21J62K79
-54817e087j09k84l5L56K71M0o1r5n4k5j0k5J14L24L66P2k51k32k0N4l2j16k21l21j64K8M2
-54790e475J49J17J07R6J74K28k4j37k42l63j22K50M60M50L6l85k65Q3L9j1J84J72J44Q9r0
-54765d336l23k77j76k05Q5L34K39n6j24q8O3Q8r6j18o9j13N0J3o9j03L2J98M5k1K14L14j
-54738d500n9P5L7J8J25K57K73J87O0Mj49m06l87j39N7Rj18q0n8k01k23M2J87K76L83L21J03
-54711c906j01k92j75r6n5M2m1j39n6j7K1j4r3k35k45k7J54K94K32J39N7l0j82k38j86k0J18
-54684e091Q9j51k16L7J10J07K09L73K79J6j80p7Q6q3o7O2j51k00Q6J14J35J32J00k4k79j13
-54658d697J49J06J30J32n2j72k08j32Q9K26J17o6l9J24n8k85k28rJ79Q6k1j9J10J30m3r9
-54632d550K1J04Q5J14J25J32R2N8n1k23l44k47k01k39p0R9Q5R7J22P5M6J94k2j49j09n7j10
-54605d923m1R5J48J07J02J89J25p0k66j82r8R8J55q3l2J82O0j61k76j70R6J40k2k10j91M8
-54579e180mq2l2j96n7O4l5q8J60M15K83R9O3J41J49j0j84j65r2pJ51Q8Kr3k10j64j13j72
-54551e269j52jj7m9j85j18P2J90K46Q0j95o4J29J78M8l8k1r7L3K42K77L28K39J9j32k66j97
-54524d720Rk52j72K99L39K6r3k76m23r5J01P1J65J78J78k3j03o9m0K9l3j22j36j03j23j44
-54498e532Q6L78L25J21J62j1k43n2K36K38R4j0K9m5k74n45n68n7L29K89R5j85j96p9n0K42
-54472e223L66J86R5j56j26K79K83O5j32m0N3j0r7j51m5k37k01N8J51J94P6j61q5P9J14M7
-54446d618q3L3K85O6k08l11k98k24j00k24l06%K50L62K93K35Q5mO3J6j40o3j9l4K19J52k73
-54419d846l07J5J52J18M5J29P8K2k8j69k41j13K32M56N1M2J89J25N8J2O0J26J88l8j77k69
-54393d090k09J38K36J26o4k67l52k78j66m9P9q3k41j24P1K31K65l2j35q9J06K44K8k18l28
-54368e201k85o2J53K53L44L49J03r5r6j91k14o2q3J63L60J24JJ53o0m74m25r1M9J55K08J22
-54342d802P9qm7j18k09j65R0J10j79j19M7N7P1R7M8k4j44j9P3Q8K6m7r5j3J46J74K7PO9j51
-54312d931j52K00P4p4L8J02j9j11J20J68Q4Pk1J1j47l00k76n2R2qo5J7J41K10K24K13J50
-54285d305N5k12l47k79k04K2L65K82L3k4r9R4J64P3M5j47j45j62q2J6M7q9j12J12J36k2k63
-54258e048l47j49mJ44K02Q6N1N7N7J42L9L7Q7M7j57l4N3j5kn5J34K21j12j83k70j60N0P1
-54230e058J62K56J18K0k2L8j67l68j90l4m4k7J32K75L09K30J21q9k37O4K34j8j36r2o5m6
-54204d634k62k17J53Q9j43m3N9p2o9J83L44p0k99j50NP5J93K36o8r3Kj96j83N9K23L29P2
-54177d477j13PK8p5k09j06J20N7Q6R3n2q6L2k4q4j7Jp4j50l0J2j8Ojk31j4J77J87K15%j33
-54146d873j48q9l9j03j00j00p1P8M31M42K10Jk86k45J8K11J79P5j0k29j74J33K84K24M0j16
-54120d257k64r0q8k16K1J09j11j63j08l47k84jK04J96K35K54J69K20K84j3k69QL1k12k46
-54095d938k29o1K10L83J49q0j28k10j15j55m8J13m7N3J36J41rk11k1J41J16J00J69J1j09
-54070d639KJ72K09J75q8k21k37j76j43m2L03L94K50R1m4j76j32J17K03o6k54k2K20J87k1
-54045c938p0J2o9k34l73j27J69K57J4q6Rj12k60k80LL27M55L22m9k32k81j22J26K15K34J00
-54019c990j17j13m5K6j28k36n3J19Rnn3k49j66o7RJ85K99J48m4j52q9j53l35r8K72K83k1
-53992d764n4l0j3j79k00m4J06M6j14J02K98K34J27l0k19j70o9k7j25q0P0P3J02M9r7j35R8
-53965e045L08L39O4Lkl0J26K45N4M9K40P8l55m74l21p3R8J91J33J10K00J89j90l48j25pO5
-53938d478K02J39M0j71n4m5n6J59K83K84Q3m30n32j29M6j9Ln5j38k58j20m5j16k16j81J69
-53912e635L61L37J84K99J01j82k16k13n6J05P7J37J50n1j07J5N7O4n6j02j33j58l2R0m2p9
-53886e085Nk8r7K4K03J84j02k66j29Q1R8K84M02J18j67j45L2L4J30K44q7m42k82O4K48P9
-53860d600j2J6J04J59o9l9m3o8j06j90k6O2j19j94N1J81J16R5J33P7L9j50k78j25m8n9KP9
-53832e012P9J67P9Pj62k28j52J12L43L9l8R1K31J47l3j19q9m4j28l1N9m6j77n7J36N4k1J48
-53804d645M6j73j43J46K52L9l8q0j64j01J35K55J38Pn8k07m69l64N3L24J62j04k11m8N5L3
-53778e160k4r3K1J24J86K90K48J55J96J04N9P7M5o5j12n2k30l29j64j85j8O8P0p2j03K6K00
-53751d738L08K06n4q1P2O3J44Q4j26l08k20o3n1q2Q4J08J83J77R9o6j86j96j30J61J31p9
-53725d560NK16M9k64k67p9K85K32j2J16J39P2J4j64l15l49j59l8K28M14l1k33j20J4J00P8
-53699d629L0q0j35j12nJ37J36J35M7p6o8k73j91q9J5K01K23K08J26j9j08j48m6J5m9j58j24
-53672e037mJ96J70K2R5K42K29k5j11j99j12J2o3j31JO6j36j98m8J1l2P6K09K19J50Ql30l73
-53644e093j86J64K09J03K9n9j01q4L4J5p8n4P1K34lj71j45%J76K26j0k49k04MQ7M9q7o3J27
-53615e059K73J43q7%J06k16m18l48l04j34L28M93L76L98Q8j78l4O4J29O9n4j2J12J08o3J
-53589d219M9J0k40j89M2J96J45j37k71j41M8J62O1j67k61p0R2K50J36L5J00o3j21q6M2j4
-53563d611j94j62O3K57K17m8j08j19j78n1k0j23q5J46J79OJ29J47p5QM5M0L6j34k76o1P0
-53536d902j33m4J32pp1j95j50K19R6j87j55j17j19l7m3m8J12O3lK35L41J16q2OJ42K00O7
-53509d564m6j24r7Q6j4k56j31J44J34n5k57o4MJ73K44Qj16O8P4oLqj98j98j54K5J61nj93
-53480e362k08j91j07J54L10J49j06j84N4J51J92K48J89J88J47ol92m80j64L3Ln4o4l8K82
-53455e256K84P2j18j38m6j9KJ15J86K19J31r3k51j47mj91k13M0K1L1J93K37K57J13k7j73
-53429d775KK06N2l45l59j14Q3K86L71K18O4r4n0k4j02K8J70Q4n5J8m0l7p2Q5J87K3n9j45
-53401d394j00J18K71J69j2j21o6j11k66k20m3p2l4J82L35K71O3j54j80J65J13j40j08l6M9
-53376d321J67Q3j23l23k11J40Ml43k78R6L28J83O9M7o3n0J6J26m3j75k61k77m3R9R4L9k5
-53349e045M2o3m1J03J15J21J37J35Q1J09L9k19k40J68L81K67q2l75k29j64r1l6l9l4J5N8
-53323d887m1n1K81J51o3k3J32J12j69j99j66m51l84J4L26L57J79M8l8L9J20M4o1J36K85J78
-53297d131r8j41n6j50k49n0M7j56l06k8L20K69L9j51q5r4j64k85k46P8K68L59K42j9j40j26
-53271e053O7J63k9k99j44P9j7j48o4J92J88O0J78L22P2j74k05l24j89N6j4j44j05L3L1K2
-53245e446P3J81K67N3k16k11r3J13J87J27L7Q0l8l06k38q1K39M62M27J61%o2p3j10k25l69
-53219e061k63O0J17j2j89j84J2J56J35k5n5O2oj73k00j35m0m9P9K04J36L7N4ML5J18n5j26
-53191e364k0j30k12r1K6J00K10K85J40J8Nj4n6J07J64J04J31o3j00J39J82K24J29P1Q6n8
-53165c987k06k27j35J93K02Oj47j51j72j15j28j55k62j38J42K70K2k46l07l42k19P3K76L73
-53141e380M51K57J00P8Q6K57J39j54k11k09k23k23j76k08p6J74J85J83J27L6Q0N7J73J38
-53117d339q4n9J81j3k54k55k2J23k2J3J43K1j46l4Q4J73M5j10j64j04j14o8O6J51n6k26n6
-53090e126j33j74j37j80k24J0M36N44K60J03J34J07M3n8j5N9j60j46k56l61k63P3M44K57
-53066d763N8l7j32j32RL25M92J45l25k94P4L4nm6j17j18k4m8r7n3m1QJ17L58K50P4j20j43
-53038d551j80o9K37J69j12l04q0K9p7r9k1j85l41k26M5O3L4J25Q1l1pRJ59K48K18M4j2P5
-53010d759Q3o8j52j16q6K5O1q7k55q5L03K29k4R3J60L0rM8P0L9j26j61n6l5L2J79k1j67R2
-52981d763J69K2N7J9p9j79k06j26j69j46JJ53J98Rk51l72k45N6M56N71M65L39m8m97n43k28
-52955e337Q2J56J24K45K89K02q1m11m56j76J69J18J34L32K01n8j37k80l03J89N00K54J26
-52932d118Q9m6k34n8N8n5n2nn3j79j40K25M36K01k46l68k76k13j08m1R9K32R7q1j15m4K6
-52905d969J7j33j16m6q3j24r6p9l9M5K05J92J07P8l6j15K9m4j56L0J09J50L27L21o1l97k45
-52878e129O0K53J73j02j42K2K07K01Q9Km8l08l65j96J18K90Q4N1J30J26L84J98k38k13j39
-52853d492k6M2M6j20k15k74k89J17K59Q5J65K52J75m2k66l29k6J34o9j15r9k80j40K18K61
-52828e028J15L27M50Q6k66l43k86m7K83K89N8Q7J91O0k15m78l78r9K38M29M53K78p7l48l48
-52803d569k08p1Q5M3k88m32k26L5J49K98M32M25J44k05k46j01M7M2j34j84PM1m0J70J09n3
-52777d730p7j82N1K82K63Nn2O4jm8k8R5M8J03J11j9l18l99j66m7J7J5K6k8j74j38K7J05P0
-52748e125J01K87J80m1N2K41J02j27l0o0k74l08p2K91L66J21j15k47j24J6K23M15O4j51k52
-52723d467j55KJ86O4j45j48j48k02k97j91M1j9l6K79L83J32j68j44P8J52J6oJ3n2J80K70
-52697d382J95M9k08j38l5j94l07k78j50j0l0J4K20K20N2L3J4Rl4j49m6J46K25N0R7J76p7
-52670d538k43j08r1k28j66K6J03M6N7P7r5r6P2P9N0M6m8j44KJ95K68J80J09k34k88L2R5n2
-52642d894j06J4J92J04o3n5K2P0Kk27p8J33J15J0m9N9K7Km6o2o2RM3j73n4R1l9j3k7j96k50
-52611e501j05L5J46J64k6k2J08O6K12K35l4k37k07j10p6n4N0J35K17J34l8j49r9NN3J25n
-52584d978j06K0K29L76K53M8m2m1j24j27n6lo8P3J36j58l34j91J45J92J78L19K22p2k00o8
-52558d377J6p8J29J98kj04k17j9Ll7L3J62O3q0J27J49K5p9k8J3q7j95l19l42r4J10Q6OJ28
-52529d810J28Oj61p8Q5Oj85k53j53J57K92Q6l4kJ28K24J87K1j15j91j06O7P9O1p0l13j70
-52502e114K31L37K06j6l46l36kJ62L59M50K73O4j32k79j37j09j57j15J5J14J62P4L4K0l7
-52477d279j1Qn6q8q8O2J39K74R0j26j92j44k76m46j70l1J33L34J48jrm7j48k67k33L6K35
-52450e153Nl6%q1K6K03J30l3m0lJ3j36k44j49K1L13L57J94j7k15j75j53J03J17j93r5J5K92
-52422d934L86J78J20N3l6p3n3k9l5j62k01k27k21j02j04n2J00M06M06M6j71j62K10L41J41
-52397d175k9l5kR7n7j66k10j16q2MJ46L1j34j88J25J54K22K39M3r3j88j9J69M1j04j81k70
-52370d778r2Q4J37M8K2Q3J42J44o0k28k71m7J27K60J88K4j97k31J28J92mrM2J16L8P1N9k15
-52342d227j72j53j69j06J7O4Qq5n4M1O3J85R4Q6J2j52JK45Q5k81k98l9J11m1q8o1j73j76
-52314e263j4Kk7J38L41M45K45j22k77m07l10m5M6N1R3Q0O7J08J01L6l3J3K5k44k95j68k1
-52287e435K18L43K44N0j71k76j57PJ08P2Ll7j23j42K3J65J14R5K63K82O5o3L8K08J88j3l35
-52260d266l81k54k20j75l0J32O0K6J32L16K83J13j2M3K6r8k84k24OK16J32Rj61k79j42P0
-52234d962L41L41J99p0k49j26k2lJ2k4j29k41q0J61J21J19j1k33k86M8J85ol7J54K00n2j92
-52207d842j39j61j08%J55Nj48k19l67j99J84L25J72ol6j41k07j72j53oJ37K24K66M21L96
-52182d619K75K56ok71JJ42m1j30o3J67K28L9p4j58k33j81R7L29K38m0j04j67l21l61l7J04
-52156d930j9J11Nj99p7j19j14oqo9j07j5m0p7k15NJ93R4Q5K66L17J07o4j27j18k07K2M09
-52128d897M92K51N0j3j68j34N8Q8l8j14J0J00M1p8k81k95k05M3K64J37K2L4k0j82m80l94
-52102e709o0P1K57J96o4j20j38O8J33nJ15J06J5O2N8p1n9q0O7J38J6j06n2Nj36j78j15j80
-52074e766P4L10K92K00M6j01j1n3j03N1qk7O1J18o0n2J24K46J78J13j12j16l1p6j43j12p0
-52047e028J4J83LJ1J4j74o4J73R1JN1J50k4k47j30l2J2M1j44k83j82M3K70J65J39J35J36
-52020d676J07l6j85m6p5j36P3l0l40j94J01J23J38K43mj02K0P4M7o2K9Q2J60K01qp0M8j28
-51992d646k82j05J25J29P8J54L4lQ3R2J21J67O5k12j54P1k1QJ17P7k32l99l66k47OJ56J95
-51965d989K56K04n9k75k43OK24M1j15J48K53O4j78k74n2K60J64m8j13j33j63j65qP5L2K56
-51939d832K14r9j46R4K47Q6k56k57J8n1j96j7M3l3l8N9J38J94K47J59j32k61R8J38j88j46
-51913d917k7O5Q0k5o3j18m9K20J34k6O2K6o5m1j89k00j52l14l41j50K07L55L8j40L6L33L91
-51886d870J76q3k7L36J36k95m16l23k80m6Q1P5J24K19K57J80O8QN4J99K08Q3j26l36l07M8
-51860d857K61L71K88J4k45k91k90k11j12r9j73j89J91M39K67J0MN7j38l4p1j99M0K22L26
-51835d419K20m4m5M8k7k25k31j89l4q1k04j0J07Q6Q5j31k49k35j24J81L31M03K75R2M8O6
-51809d306j3l05l69m4J82K28J27N4j9o8m7J32J81J0l43m30k27j5R9K11P2K1J28J39m6MK16
-51782d428K88J94q1l35k53p0k12m6L96K73P5P6j52l12l19l50j61R3K44J29j05l01l00j54
-51758e811J24M66N63J81k13j25k4N3J56P7k43k62j9J42K20M9m1M8j12j58Q3J72o4n3N9J91
-51732d541K13l4k99l60l7J62K13J60l5j03P1J61J53m8j55k39k40j56j5p9j17J66K15Q8M3
-51707d813J3k6KJ02N8r3k33j49O8K86J60L4QJ4j27k19j60n4P1qr6j0J37K82J67j50p0K20
-51679d586L17R1k0j52q0n3l04j53P8N8M6o7j68o1J18J56k8l6j62j17N1j9N3Q9J40J62J8K1
-51651d608R0N9l1l4k12l29j89l1PK26L12O3OJ27o4j34O1k02k67j48m3r4Q8K92R3k01k52J60
-51623e255L16R7M2o1j70k46m48l25j04J02J96K32K29J06j89k45n6K19K42J17K2k45j80k4
-51599e628L6J60K87J21J83M26L0l11o4K96K90J1j98l00l26j86o9K9J33J04J31P5P6J43Rm04
-51573d946m46k81k79o8L13M14K11j30j44J24J18K2j34q5K00K84J99K11J5k1l2k25j64Ml6
-51548d876J2q6r1j38l31k34m4J92L15k5j17J54P9KJ38Q2O9K76K08o9j30j98k41j32P4K63
-51522d848K33J70J79Q2N9j70l28p9k01k28j3op3j7o0j13k85j35J01O6r7o3J52J61K54K39
-51496e020K00K31J55j14m2nj29m6Q0J40k0k61l50j97q7J0J18L37J93n4m6j9j88k42K0J56
-51470e180n8k65k05J6J44J13M2j10n4K27L83J59j65LJ40J01J13m0j82j93j55j4j25j89Q8
-51445e406L42L00J28Q6j1q8o6K7R8J33K55K08j21k31l5Q1L9r6q6p4k46k65k58o2K9R4K41
-51418d984L65J65n9J9j3j56k89r2J16J2n4mJ34Q1PJ1L0L1q6j22o2M6K70M33M5r3Q0m8k23
-51389d440j71o6n9r1j19m5K8o1j14j54j19k5m8j12k42j65J38L69L18R7M5O2J60K9j72jM1
-51362d917%Mk03k26J3J6r4k3m7K6K72K01p2k70k48r2J54J66J30Q9J1l3j7J50K76L12K18j14
-51334d318l09k84j79j30j98m1L3L7J01J42J34J46J63j30l78p6J23J19K31K77J2N2O6j38J3
-51309d532P2j3K8j13l68k13N9K42J29j02m18m50k0J92J91Q1k4J9J19J99M28L18m8j51q9N9
-51283d405R4rj24j01r8l17l51j6J27M2n0j92j31p2p1J99L75L26K34J66q2m20l17M8L02K42
-51257d601L3RN2j16j67M1J86K21n3j48K2o0l15j49K58K12j8r9M8J77K14K09K45Q9j29k78
-51231d117l06qR6Rk1K0P2J32J6j42j90j90k23j90Q7J30q0j75RR9j6j69m6J23K15J68k0j00
-51203d817j59j20j78k22o9J35J92K61L9l05k32q5MR5L28L31J12o2K04M71L31J39k2k16k18
-51178d063k67R7K78N8l3j78l87l77j10QL6Q1J48J57N8k70p17n26O1L41K39J72J23K42L75
-51153d454J05j95k13J6Q5j14k14j56j78LK67K27K06R5P5j73l09j62L1K15Nj44K28L25j20
-51128d549l36k42n1K56M29J48q6j10j66j18o2L4J82K38J82k8k75k4J56J06K12J21k6J8Jm6
-51102d036l9n6k15j66j6n8l4r1k37k12K0J35K00k1l5P9j3j67j58j07j68l7K19J90N5J77K47
-51075d544R5R9N1j22j06J7P0J9j00k2rj02j54j26j07k89k34m7P5R5L5Q0K28K58K58K14j4
-51048d382j29k82k49j08j03N5J85J31J63K2k25k16J90L12R4OO8O2N2O4J52pj35l04m20j03
-51022e107J14K11J94j11l17q1M40M50l1k55k14j03p1m3n4l0N6j05j39N2K50K01R1J4r5mJ68
-50995d519J44j6j23j21j8J38O3l9p4k4Q2Kp9O3K15j2j37k48j29J52J07J08J36K6j8l8k14
-50968d573l58k96j0K06J25P0N0J10p2n7J57J23l1j70k2k2k73k33J14J61J06J70k6l62l60
-50943e473K8J55J77J66J21J83P0j98k82j22N0N5j58j28O9J48N0J24J78j2j3J37K72K31P2
-50918d100o3k80l82j93j79j45k84j66M6P3J92N9j96j61R4J44K37L11M7k74j80l1N3O8k1O1
-50892e270R8L16L18J68P8r5m9PK1o9k41j60p9j51q9n7k1n0r4O4J44J64p6j28K7k7O2K58K05
-50863d726K2j62k48j35q5P9J70J83J56J54O0K1n6l86l42j94j32j02j64m6J47nn9P7P7Q0M5
-50836e571k45k44J16K38J74M3M2j4L3K40K84K51M14L71J49m0m4j91k24l7pK6l8k66l17l41
-50810e198k79j79r5K70L58K3j08k09k57J02M80L36J33M0j6N4K08J31p1k0o8K8J55Q6j05j33
-50784d334l12l51r4PL2R3R1K17L14L59J41N7l1j59j51j54q1m5j31l42j93J68K64J68J57N2
-50758d258J4l0k7j42k37p6O5N2j16j13j07KJ60J54J02j21j09L7Q9k36n63l64n7O0P1R0Q5
-50731e575Q4Q9Q2K2q7PO4P5Pj2m1J51L30J18q7J08J96L1k8J16J99J40J4J7M0Rp6j01q6j54
-50701d348j82j55j20j43N3M00K22k74m19n0K27J98l8k15j97k20j32R3K44J73L7qN1J21p9
-50676d761j99QJ17L0J1l5j72j46n3l0jO6J86J50ll1k9l6L9K5o1j97k06%o3k46k72l8J08J50
-50646e689J49J01L09M26K85J68O2m6j06q0k23l13m79k65J88L17J33J3J80K83l9k58j05J33
-50622d856K47J15n8m2K21K45j2j85p6J93l3k86l22k75r4O3L7J7J32J24O4k1Q2J41l2o2M0
-50595d633j16j18N3N6J7j57k32j16o9j35JK20K32K63J89J6o5k1j9m4j45j19J11M8j71k14
-50569e168l4J07J2j60j81pJ94M02L58J50j93k52j93k26j76k27J30L12K71r3l37k20P7K18
-50545e236J82J7j2O3r8J0J21l4j45M3J96K33J47N6N0J18l0j93j29J5j18k08j63k8J31K11
-50519d801M09K62j92l37J7L19K17K5j67j96j34J18K34P7p5j65j80m5n1p3j03j31k39j38M1
-50494e308P5K06J33Q4J64K64K81m8l07j10l7l38m69k22J81L63K53Q0p9M9p7j12N3K00J79
-50469d542K00K6j9J05lj82l57l02Q0J36J5L9l4p3k4l4p8R2K04k3r9l5j12k28j48J76L91L22
-50441d507K18N4j17k56k53j01l2p7m7K75K72K45K96K13lj45k12k09j02P2N9M3p4k34k32L4
-50415d820K02Q3Q6J3J9N7j04j31M7J11r7l07j77j01p0J45K34O2k81l79P9K27k1o0O9R6N9
-50388d959j92j33J57J44J46J15J37Q4K06J68k23j82J83L58J41k79m83l29o7j22j03j45j36
-50365e514nm9Q2K23L56L38K5L0P0j29k44l76j53J16J89J74J59R2R0M7j05j69r3j20k09r9
-50339e274J20K65K23O2j5j9P4L35J86j64j21N0K3n4pK1M3Q1L0P7L5j20j15m4M9N0p0k28k59
-50310d766q8J16J46J10O8J09R7n7n2J21K2k45l06l6J51K99K76J87J70j30l05l12j77n6n4
-50285d712J49K13j37l69k02j09j46nK11R8K3J17K04J42O6J18kj14P3J02K1p2k28q6K61K40
-50259d144m3j89q5l7p6k58l18lJ42l9j20j30j8J39Q8J10J3N0kj38p8n5k8nl7k8O8J92M7j97
-50229e179m05k46M1L04M54J54r5j49k1J09N2J02J49p7j32M5J46K18J31j51l67k40q9n9J9
-50204e286M2N2k3J02j8k84j03J49K00l0j73nJ68K4j24j85j65J24N30M85K10J5j24j19O3J43
-50178d332J40j8k69k17%J32P0j87k19j58j2P0m5m6n6J20K64J69k4JJ18L10K76q5k54j34j56
-50151d542l32m83l70k04pJ98L78K74J76Np2j1n1k3Q7O3k0j18l7K49L01J78Kp0l27k84P4J92
-50123d774K06L27K39O8k37m62l93j63j00n7O2J8j03MJ90K46J86M3M4m8j94q2J26p6l47j36
-50097e413J06J84kk09j93j68j26J6K00K20L6j58j7J58M8oR4J01P0J43L54K97P8%k55m80k44
-50070e166N5Q2J71K57K01Rl40l27j96j22q1m9R1J80J62Q9J03R8J81J71rj18k54j90n0J11
-50044d941K28Ln8j64k25J47K92R7J12K53J58O3k75n29k44N4J15m8j21n3k4K8L5or0j78r7
-50017e468L77M79J02j19j38j29j14Q3L9j01k3p0p0j79j04J58K46J65O2P6j01j13o5k08n1
-49992e266K87L43K45l5q4kL4r8j11j28JJ16M7j09j39L1Jj30m4m9K5K29J87qj27J08L84O1
-49964d231j80mP7j44m15m25N8M49K95%p2k0l6n6j81k74j88J18L73K07n8j41j65j91q0K5J28
-49937e131K03K43O1k10l6M6K3J95J59j23j11q2k86l64j25J80K20o8k71l16j18N3J44J22J87
-49912e405J91M0Lq9km5nk0K4J32J30Q5j8m5L6N7J46K76J97N4L3p7k20k66k23M3J55j1k58
-49883e082l11j95j5J25J75J15r4r3L8M9L6K02J84J69Q8qj10j70n5R9R7P8L6Q1M3j96j54J35
-49855d733J45L5l0j44j21j5O4K3j60l16l42p2l0p6J02K35J22n3j29m6J78J77K52L47L73K32
-49829c982r3k38j86l0rk25l21j12J0R5J19P4J06Q9k1r1j02j24j81k4K69K30L3j34m1J23P6
-49802d690o5pJ87K0k48k37k11Q3L91L54J65L26L39Jj20k38k62j54j62k14k32L7J54J8j86
-49777d951l31k29m4J67K39J67N5n0Q5O2M4J62Jk57k01j10M5J76K70K33k6o3J20J71j20k95
-49751d680k41K1k0o9j48j79N8J83K84R5o3l1L9M0j02k19j47pJ22K10O0OJ23J38J07j4q1p2
-49723d587j75j62m9l8O4R7P7l7j8R0M9j7L6l4q6L4P7J69J73j85l96k75r8Q6K17J46n3j5N6
-49694d854j6r2j29R4J39R2J56J85O2j78j36N5K11J81J01k04l27k31j3J37l2m3J15L0o6j21
-49668d884j88l6J87Q1j67k47o7J47J14J3j4J49K22Q5j29k62k49j04N5J15J63K55J26nL9J4
-49642d587Nj05k23j78l7K5j32j19o2k2P0P9m4l9J44J84j08k88k62J9K41K67J33J05K43J57
-49616d534l4j57k28j04k0o9L6J53N1o4K3jJ35L02J13j6p9j35j80k04n7J3M6K51K62j60m02
-49589e059k10kM7P9KrJ54J23M3K7J7k2p9k85o7L03K82J64J88O6J6j66k69o4K89L86K46M5
-49561c755k40l33q9R1R0J72J42j04m17k83J9K74J78l60o10m97j52M3K6o1%K04L62Q2m0N7
-49535e201K9N1K12K41m6j10j9J5j84l35M8M17K57j13j77k29l33j04J33lp9N2L8l1l1J5L1
-49508e456Pk2q8L7J10j2R2J41L3R6J54M5J21J77N3oq1k38l65l33j16Q0O9J19K97J64m7n1
-49480e020J45J1j54J2J91N8j36j51m5J48K58J43J57J47n2q0l3L0n1p8p1q0J86K27Mp4k4n3
-49452d385p1j07k20m83l57Q4J73L6J03J85J72l0r0n2NM6N7K40K56K8j77j98k8M7r2j3lk67
-49424e141k30r2P3J18J24R1j5j65j49J50K00j14j54j9J12K06m1q8Q7K77J99K2K30K65k1j86
-49398d261k40k37J0K68L02O0j51j21R0K39O7j10n1J0k22k49n6P5R7Lj30k86j52n3m8k1m7
-49371e214O8N6o9J14Q4k26j29OK05L95J17k73m73l29k1r3j14j5J74K17J59K18J08k22l47
-49346e604q4J76K21j19k77MJ93J21L5J16J55lj44k07J17K08K29K87J16j73j50J4K28P4j37
-49321d604j13j19r7M1O7j18k6J8k14k69j37J74J89L1Ll6j02J2J48p8j30k09l13j61J81J89
-49295e673K16J56q5j22m2Qn7P2K04K08L53J43k8l70l12pj07lJ24J21K68K23%L7o5j19p6r5
-49267e028j7Q9mj72pJ51R8R7n4p4m5j21j66k78j45oJ01Qj10M7K40K39O4j53j70j3j2j25n7
-49238e623P6R7J35J10M2J47L5j89k25m6N7NJ18O3k26m01k27O0K89M08N53K10j82k70m12k23
-49212e619J36J88l2M0J47J17J11N8J69R4k7j05j04j24j54J59K91R4j73l37l02j85j74j05
-49188e837M0O1J2J0%r8J67M76L35J78L3j85j94M8P4l9m0J7Q5J82L58J98j92l28l28j90R1
-49161e066K40rj65n3r1j08Q2j9j07L2J46O8q3j09k2j47k16L9M2P5J87P5R8J35j35k62j59
-49134e532L3R9L37L29qr3j03j5K8j51n2J53J66N7q3r2j59l06m33o1K66K06J12k9j43j15J30
-49107e459K17r2k32q7L6J04K30K00R5j28l65k19k5J00K00J95J40N8J21K77J76j61k98j86
-49083e103r8jJ80K00J12J30J49N5j27L2M2n7o8QJ89J79J21k0k36l93k21j04J78K29J65J43
-49057d316nj39j37p8k70l20j30R5J42K27J78J38O6J9j4Rn7l3j09j71J6pk36l37j16M6J46
-49030e393K43J99J05j22q9o5l8J56J09l5n1N8J28P8O4J01J00J9n2l3p8j35p7J5Q3K15J85
-49003d310o3k16k26j91j40L0o1j93j73k11k35P5K35J20K23J16P1J26jj15k17q9L33L71J18
-48978d623q6j32j01q2J5J89J60j25k46o8q0p6J41K73Q5j58j63j56O9J17j8L3lj49k41r3J91
-48951e327L10L16K72K39J97k17n55l12M7K03J28K5j16k15j98P7J74Q0J1r7j25j92r0j01j58
-48926e624l0J05R5l6k5R2O8J55K76K31P3O8R8m6r6o8L2R2r2j60j17k53k53j5J82N8k4j06
-48898e320%R3N3L3j23j48O5K46K29O4j56k90k13N4J46J37p8p1J5K3K25L66J01j69j13%J52
-48871d679K27j8l60k74R5K98J43j34m25l51j68rk7KL12K76o4l24j20P4M5O1j87k50K1J46
-48845e690K24K49N0p9K9J27O7l5L5J08M8l7J35K38J46j69m70k75j15j15lJ77K32L02K84J00
-48819d437L2mj75r3J05l6j39j24k1K75N13L37m3k13k04j43j56j86j03j57J1K92K14R3J75
-48794d187r6m08l24k08r2n5r8j11J1K84K02R0K06P3j24k07O3K36K9j80k23l31j57J46J57
-48769e304Rl7R3L44L96p7k91k9m0j05m5q9o1O1n4j78j05J75K81L2l9N3J97K06N8J06Jj95
-48741d637j55r4J7J94J12mj0j18j23l9J2j11j22j14q6j57k48p1K23L55K92K04P9J07K90K80
-48715c924R6l4j5m5k30k27j15p0j3L9p4L2J88R1k53j61J42O9J46L5k01k96k26P3L27J93K2
-48688d431j95k93k59k39m6J55R7R2J9q4k1L4OQp2k21K8K19L9j32q6J8%J70K72K29L8j46M2
-48659d759J4j37j1J12K17L18K18j95k77j59k08j30j22j47L4L6j14p7j9M4R7k5j02R2K46J45
-48633d909l6OP0J50j5L9K55K24m6j10oj7j01j85p5j27m4K54L10M4j75j46l0n5o6p6M1K89
-48605d537N60K99l21m08j19P8J11J3j29q4r2j27Rj38j99J15J02p6MJ07M6P2K2k12k23Q1J59
-48578d887j4K3J38O2j80n8O9J9J9k3r8j29k7j36j57J61M60L05r6q2K3k9k05r4p7oJ55P4j16
-48549d906o7K02J50k6Lk6L2M1j56r3J41J1j68j26k4J94J60j41j52n2J0K15K56J39k0K8q8
-48522d463j96J18J39j7l9OJ7j40l57k68j31K9K32K53J46j7j57o6P4L1r8L9L3j19p4J59J93
-48495d673K0j35j54M4K13j4k94k94j74J69L10K96L25N9j84k88k94j54m9Q2K37J88O5m0j00
-48470d839k43j11J80J86R6j28mJ08nj44l2J54lj86k51j36J82L03R6o2k98l40J1J54n4j60
-48444e526j2J40K10L22K01j6k84k42m3q6n0j59j03L04M46L92J87L7n2m2K9J4L2j74l34k43
-48418e052l8J49J49J48Q5j22l46m38j97j39j14M3K07K44J63J2q3m9J74K69J61qMLJ1l9p1
-48391d874j97j85j09r0R7N3j17j57o8K13L30J69j8j17OK57K42q8q9K49J69n4l68l34j07P4
-48365e113J19K76L56K75O5j43j47j40l58l02J33K35J32K14o6k36j51l0jQ1J43j41l66k60
-48341e425k7m5k54j31J41J94K07K26J49KJJ24nj85j82J12K96J00k3L6M9O4P2j4m3r3r4l0
-48313d778J26L04J92k06m51m28k36l7O9K08J13q8o5N8K6K2K02L06M4j80M6J28k43l51k92
-48288e511k24n8O2J03K57L50K78J67P7l0j50n0m7O4K40L80K95K0k83l94j29j27k50j97K3
-48263e134J17K20K15q4k30k13j81k43j68j86k33l0K06J52m3J3J94J75l4n4J03K53M26J59
-48239d600r1k14k49l44k39O5J92K14P2j88k5K30K36P3j13j64nJ03pj09k21k63ML31L12Pj17
-48212e110K4J77K37N9l6M4Q7Q4m7p9q9k21l40k20j0K97M00L91J65j16j83j29p6k47k05o9
-48186e212r8l9N8J8m2k4J31J27n9l4R4K79O1j17J19J54M1J9o0m0k41l33j73j83n9J90J91
-48159e232J52P9Jll4k08j22l9Q5K79K79J43j23j56j08M2K64J75j89m03k94R6K78K62K64J76
-48133d336J28kj98j25Q2K01J08L7J13lj84j72k12k56j24L4Q8J45L1n8j43M3J80j21l33j82
-48107e259q8J80K37L5NK49J37q5j52M7K42J19j8j51k34k52j40K7J37J39N9O4j3j91k02j52
-48081e260O5K04J96J46J27J38J3j67j03K4k0n4l9K09K29M6q5n4jq9o3n2LN9j2p5K1J20J77
-48052d297K44Q8j42o7J12J0j64j20o1q4j48j55j32j53j76K4J84J75N9L4Q7QK9l2j04j36j21
-48025e038k06l59j84N8K03L46J92J39l1j66j79j39J13K22J59J20j20j48N8Nm2M9K7L0K94
-48000d597K05O3J71Q1r3j88j60O0j54l54j13J94J87P3j04j08p5J45P4j81j4k3j79l02o5M3
-47974e414J4K57K30J20k3o5q6p8P1J84K35K46L4m2kL8o2j80m0j4j48j76lQ2j52l22j94mJ15
-47945e379J65R0K0Q6K09J03j41j58n3M9L2j43j61o5J19J30J37J14N1Or1o1o0j77l9J31K43
-47918d843K13n4r4k26l36k08j25j86j18L1J28L63K24J14K47J56jj7j56k66j80j79n7J77L17
-47893e076K21N7L4J04J53P5nQk2j77l15j02J01J93J84J34q2j74r6j48j40J72L2k49P7M04
-47867d637L62J11k67l47k13k46q2J94J12p3j42J57M20K37m0k02n5l6m0J08K37L8j43N7j5
-47842d505k66j64j06p3m3j8j37j68m6J17K99R0j42q3j40j57R0K12P1oO0oj7P0K40K40q4m64
-47814e136m02j04J03O3l9p7R9K69K66K79J40qj56kL7j86j80o5O5J10P2N3M0JK7N0j58m3J70
-47785d712q0r2R8M2Pm3m1KoM5O3l8j19p3r4M8J44Lm5j84j33J00R8J2l6j55l3J02L8j97j52
-47754e431R2K09J79L0m5j84k27j35j76k13J47M74M51K74J47J2Jl6j39j38R5J40n1j61j85
-47729d870p1n8j03pJ17K13L01K60j22k70m4no7q0j19p4J22J92J69O3J03K29k5k52m06k60
-47703e064r6%j2k42j69k1N0K41K11k0r1N7J33K9r6k20j24p9o4J00J26J35M17M33J49j6r6
-47676d329Q6R1j59l75k33R2K68K45J0k32k62k15p4R2K44P8j25L5Q1K3n9j26j69j21J31K14
-47650d789J08n3n1m0j66j46n8MK56L50L0m24l73l0K14J71Kp9k92k28k1J45K89J65J71L70
-47624d475K12Q4Q6l7p9j30m7p9j61j58k56j62Pj5k67k44j9J76K32R7k5o2o6j3J8N8K13J32
-47596d980j66J4K30K81K69J08J1mj70j84j95J1Lk71r2K0L0J23K65L02R4j50k74k15k12l9
-47570e191M0J06J43L2M1J61J68r5j84k00l02k3L94K22m8j31q7K5Q5J36N1r3j8J07P2p2k34
-47543d895k92j66j26k04q6L19L32j0j88j97k0N4qj1J95J67Mm0k5r3j84j20J79M42K43k8N4
-47516d704K09J97p9r6m9j37j04O4P2K06K23n5j39l07l10qJ38M3q4R1N0j64k13O0J97N1O7
-47489d781P7N5N1k7j25l06r5J36K11l3k83j54k6P1J01r7j35N5J19J88Q9L0J32J68J52K9k13
-47462d611j84l1lk01q0J32L3J78K28jn6J09M0p7j16j88k13j78k25k48O1K47O1J13J65J74
-47436d871K50K49K6l83l45p8k8m7q7j05mM8P1J08J56K27J63Q8P9J66K06j02l48m12k29j12
-47410e314l8N3J33J22J16n9k6J94J69K4k17k80j98k81JK43K20J49K10K54J63N5l5k32j54
-47385d728k8m8m4j36k06o7K17L45K17k90n43j13J74K16J85N9j25j74o2lO4L8j70j94j78j77
-47359e771r3mN0J53L92K65j05m5J35l8p8L4J34K52L19K18o2j14or7j61j41j04n6J49J10p
-47332d671j76l20k52j6LR6J06j07j01N0K08K68N7j65j26j33o2J5k1O7K16K72L26L65M0k28
-47306d289q3j01j15k4J07K27K6j30q6j6m6l15j88K9J5n9ROR2M0n8J19m6j47Nm3j17O4K07
-47277d917j0j44L8K19L21L86J70n8j59j60p6M0M4N1j11k08j54O9n9k18j13J97K00j62l28
-47252e142j18j29qJ82J77J98J46K8p6k3o6k54j75L3R2Q3M5o6j49j46j11k4J5J55J67J33J08
-47225d925J45Q6j02k3K41J65P2K2r6k05k36o9j28j71j86j64M7L34L72L30K54L9o0M1R3M5
-47199d079j2j27k12k71j28L7J94K64K12j06l42j96k3J35J08L4M9k9p2Jj18j09k10m48l31
-47174e779k4J03J51M51O14K66k34m64k32KJ7m1K2P8J89L49K90K1k71l31l14j63R5M79N11
-47149d215K0k82j58j54j26mJm7J1j6J16J81K84J63n6l2j29j70j38j06R2J98N9k1R2rj13n2
-47121d611k1J02J68K34J03m9r3k22k60r1m6j87l2K01N9j46J0J09P2r4j90l8J33j20j65l7
-47095e211K01M94N13J21j61j32j5p5m7j61k10m5j42q4p0k53j49j01j97n0K98K88J08J13K25
-47070d742J15j86r2J56pj79K5K97K15Kn6j70l22j71J39Q7K7k37l47j67p6O0K85K64q5j84
-47044e349j46q9j1j6L8M5K25K04n4l9N2J99L11J62lN4j41l52l63j22P6L36M06J29m3o9J2
-47017d548MM6J82J60o9j82l57k62j09n6J27Q7q7k45j65j23j1J83J40Q4J39L02L97K63R6k1
-46991d025k04l98l40k00k04j01N0J41q6k10L9L11L76K31j3j54k22p9j50j60K05K74J92J41
-46967d586j15j09P0J10Q5o8k15k07j18p3l5j7j6r0k5N7J26J28K22K00k4k48p7J20J57K6k19
-46940d941j66K7P7J51K4k4J22Qk08L1K85J97N3N6j05l12l06j54Q1Q3P9P2R2J14Q4j34j27
-46913d841J63K08j47j92k0l2j78j17J35J17mJ12J14K2p2j97m22k52J25Lk82n6J91M4Q0K38
-46887e260P1j94JJ83J3m8j1n9j58j32m4O7N4j1N2M4k28l43k94P6L81L34K04J23q4j60j78
-46860e601j11Oj5K36N64L37l46m38J10L68J91q9r9j76k99j92J32K73K99Nk11j08k3J07J32
-46835d948J70k2k52k37j79m8O0L1Q8J26J51K40J63k4m4J62Q3k25j82l4K8M9J27p2j21q4k31
-46808e225k57QJ21O4rL4Mj0K43J58p1m2J17Po9R1J65L17K75j33m62l30L9N9K7nl3J06K10
-46779d601J75K37J28k46j46R4j15j48NM2Q2N3k9l07k92r7n3q0j32KL66M54K83R7r8j57jP2
-46751d412j01J53K18j53j99j05j23j59j46M8M2K4J21J37O8p4j44Oj08k03j24L3L68M81K27
-46726d125m2j15P2J32m4j50k26k16j46j40k11n8K08P4m0j46j55K66M16Q9j38Oj80j25J93
-46701d801J50k18k32j4P1O7J58J55J69J87n4k81l0J14k06l84m20l03k07j86M4L04K60J48
-46677e509L04K48J37K19K53K05L0j64j91k02j63k9Q9J12K24J43j16k47j81J52L78L18lk98
-46653d291j68j22n9M0j00k72k09p3r6m2j0r5K57M23J66j3J71M2l16l07j11J96J56L3J47j67
-46627d820l03o4Nl8N1J98J70Q6P5J54J21j46j65Jj29j54l0Mj20k59j53P8N4NP1m4l4J08J10
-46598e168J28J96K84K31O3o7k45j98m4n6q2j72j88Q2R2j92j80J13L28L81K00J53N0j48j61
-46573d600r6J8km2Km8j24J1l2n6q7k45k54j12R3J52P2J9j60j03j5o1q6lN7j3j07jK8PO7J44
-46541e577J49O9L0P1p7j12o2L8K25M03K78K0j95l55l06j68n0q0j21R9L81L41J78N8n4P4K06
-46514d537k0j80j83k65k01Mm8l8J06L37J48j78j89p6K11M69K29j45j38j52j35l2LOL2j12
-46488e084l32k31J6N2p7P9L53L80K04r9k59m0R1J71O9k68l09j70K11L72J85l4o5k9R8J30
-46462d586R5J13J76K26Pp2o0q2n6r4j31n3J0r6j83j53n1L2p7k30j68p4Q2J60%o0M9M5jKJ91
-46431e039K74K30K23Oj6po3O3J29J0j73l67k24J7nk12j24R0J54o7k32j48%M9j32l8J49L6
-46403e417j75k5M5K8J98K32L22J90J81K85O0k65l39j94j10j73q0J8R0R4J76K59K2k47k95
-46378e120j52j3pj51j70p4o5O1J55L9J1J33L24M15K74p3j25k67k97j34K9J16J9r4j46nJ00
-46351e217J9m0J4Q3J12j25l66p2K61J11P6L14K78M3l86m67k65j78m8K60J99RJ36J48P4Q2
-46325d945m8j71j39K5l2L5K08K06J54J11qJ05L11K39J95J26k3k17k32j72j69k38j56O0K1
-46300d754QM4Q4kk50k13m2o1l6R9K12L11J49Q5J48p8l38k80j35J07K27J34P4J4q7j90j43
-46273d913K0J91J34j74l64k61K58L92R3p9n5K1L2J12K86J38m9l4o5j74l07j37j2p2N6M7p2
-46246d988QM7k5k41k19J28L12J86J33J77J14j59k93k40r8m5q0j00M9n2j99q1J53R2J48K05
-46220e068J51J66jj24j40J7J58k7j62k03q1q9k23r6L17M00K11L11J97J2J40M7j66k72k78
-46195d803k49k53l43k24J86L03J15N4j8j7pN2J65P7M3L9M2J37L8l00k26MK02K49J46o7j52
-46168d807J09L01J09j52m3k8O6J23p5j79j28k58j21J2k3J89M96L63P2J8l2k44l70m54j33
-46143e189K73K89P7k39k4P2K8M8K3q6q6J7M0j5k42r1J67J09r0r1j1k29j38K8Q5J84K14Q1
-46115d796p1r8j74l71k73J34J10J9J49J2j63k36k51R4L88J47j15k64j28J49J22J89J70j35
-46091e392k93j25J27J89M4j5J60J01r9k9K10K17Kl14k44JJ24J5P1K16K05p4k6J73J03N1j0
-46064d612r1k46j60R6J23kl0R3Q4Jo9j59O6J85P4J52N0j07j47l8k2N5J79N8p4m6J12J39M2
-46035d294N9J1qr2j29LJ7k06k04j06O8O0M4J73Q5j44k25k29r1j87r3K06K19J28Q5r1j68o3
-46007e172N0R9p0o1J4m5q2O6J05j59k60PM20M00K01Q3N7J19j79l93k72j65r5N9J97K11K30
-45980d635J55O9j04q4Q0O9j3k09k70r7L8K06K25O9j13J0J96L3m36n14k90j09n7J9Q5J57J73
-45953e347J11J8O0L16M46J70J4M7j12m15m68j46J56J66Qm0k9m3j24p5M8L22L87Q5r7r0j04
-45926d736oK9J7K6q2k3j28l58j30K36L42J55N2L9pj24j72j64j92j74J5J70K73L64K25J13
-45900d240J26N5l1j4j55k84k07L2N5M5J10J79K04j51k10j88l30j35J75J94Ko8p7r6O4L88
-45874d557L96N8j10k91l51k36j25k0L76K74J1j13k39l00j33O9J12J00q9p8J26J90N9k8K8
-45849d871jJ5Q9L1o3j9J11J13j59l42k21k0k1k30l57j27P2L7j02J04K36K70K09n6j96j33
-45823e631O5P9j02k01m9N2K01M14J98k4j66m8K59J82j44k36j00N2k6j95k5J28O4Pj5J17R0
-45796e054J02J38J61J51%n7nM4J40O3j90k57j48j1J1p4L7R1O0R1N7J8p9p8j32M2K37J21j10
-45767d631j86k9K7r4r8m7l1j60j73k9N1k9J20K93N0p1o4J7RJ53K32P7K2q1K6P1l6K0L1j14
-45737d674j24l0N4J23j44l29j51o9l4j3L1n1o9J39L46J06o6p6j56l52l15k14r1L55N08L32
-45711d964jj02K4K52K03m6k8P1j38j26Q2M5j03O6O1k8J37J02p3j51q4K2J02J50J03L1j65
-45684d558l30l92j60J26K18N0r5j41P0K89K03l3r3o2j36n6Q1K11K60L4k56k69L0J98O3J4
-45658d734k9j26j54o8K3R4R9J00J88J54K9j15k07k11o2K08K64K60L9k25j97j41j40r0l2k2
-45632e095j59k78j31M3J6r1m6N5J35J51K13K05N0K3l7O0K04J58o6l18m29j91o8J2N4J18J77
-45605e235J08Pj15k24k45J7J46K71L59Q5j19o5N9Mp9j90j78l0q9j3J79R0L2Q7K7N4M8j78
-45577e187k34N7L14L44N7J9J80J19m7q2k4Q2j0m2L6j03j70k84p2K11J83J20L4j22m6Q2p5
-45550d660l81k22n2q7k9k0pJ11J76K0k5J05K54K27J38Q2p1p0J34J79l5k46l57j51k2n8N3
-45523e014L3Q1J27j41k71p9Q8N8r0n4J94J09l7j42l10k53M8L61K92P1j20j51r7j51k39j5
-45497e702J65J96K21J85K8L7Q4N9J43N4k10l93l40M1L90K98M2j61k09j43j9M7L0L5J29K00
-45471d793J52l3k93k47q9k21j33J98J86J9O9J34J3k27k93J6L87L83M8n2J82P4q5l8J24M13
-45445d106L48L9k56l86n72l34j13r1O7L1j69k60r4J49M14M53J31j97l40k78m4nK26L87L33
-45420d667L09n5m34k42L9NJ60K97m0l13k81j36p1k4K71K06j61j46M6K9q5N%k8Kl7n0m6O5
-45391e382J74Q5J29J12M2R5l3n8R7m6k05j19J21J37KR9l0l83k60l3k33l31q7K27K94K95P1
-45364e220j86j00O6J0M1J39J00J96R4m0o7k27k48k85p1J78K65L65J89n8l8K3k1j0nk1O4J58
-45336d709M2n9j23Q3J34K9l2q4j0K8J48K52L9k12k3q0k22r9j2M7L7j91k72j03J35K70K91
-45309d696K42n1jJ67P9j22k6J1j24n8Q5O2o7j19m9mj07j6M2n6o1R6Kj0j19k47Q1J82P6R2
-45279d716Kr6p0j08n0Lj3j40l56k81K5P6K3Q2P7J43K24pq4O5R0J71O8J99L55J31k41l50l14
-45250e092j95j5J8K5J10J37OJ41K67K05J63K2q6l26l81j42K57L67O3k40k80j25qO2J77K79
-45224d591J82N6q9l53j63J75K12J84jL0Q8j58m18l97k36m9P0K61J02j10k8Q7J84K97O2j44
-45198d747k53k99k7J49K20Q7j52k09n7J96K45J9k11o4N0N0Q0J52Q4p4k35k04k1J56K02L8
-45172d825%J6j33l06l62j41j2J43O5P1K34K83J78J31J95J85r2j71k58l73k39j88kJ16J05
-45147e380p9q9J01Ql1J65N8j60j6J52M0R0J70J91K01J52o0j17m4M5RR9N9n0N9M9n7k29j58
-45118d822j45j27Q9J61J74P7J09J32k42l16q9p2j95j2J26J59J12O6J91P6k38j35N1J11P3
-45093d686k73m97l50J4L22L52J15j57l99j73J32K32L18O4k29j60o0j56j00j08L8L28K57n2
-45069e228j23J24J96O5J0J35M5K2p7l15k08J82R9L5J13J07q3j09n6j47j51J30K95J56J09
-45044d674j69m75QK87K03J91p1j13no6j45M8j3j48j18j23N7L61L35K28K37ml16l95l10k5
-45018e215Q5Kj1j16j73k66l11j50K86M18J81J07J17K5n2j43j05M2J08J83L9j01J70J53l8
-44993d765k00l16p6J48J85K67J66J2P8J52m8k81k12j97n8J32K06L1k2K00J42j11j53K3o8
-44968d765l00l91p7L49M71M30J41j00l24l55j75qJ9L4J2j44j41j68r2Q7J54L5n9j03j11l
-44942e584J56J32k05l64k49j02L0J92J85K52L94K73O1N7j5j1mp7M8J26J59m0j69k9M9J3L8
-44915d684J10l2o9M5r8q4J84J81J22J31q7k98l12K4J63j0p2J45J25J10P1k08j64N0R4J1l3
-44888d585J26J71K8r8n2n5k14k64j45J45L09R9k10l29l38j29j63k41J5L09L56J54N1J15J69
-44863d776L3j48j10n4PJ84K76J51L4j48j38oM6j48k21Q6K21N9N0K58K20N0Qn4k34j82rn7
-44835d602k14k72p5K40M31L05o3l60l17j73l5J26J54P1q6L4K55K47J01j44j89j96j24j79
-44811e065k28o1R9J49J07L7k8l0k13j56K0Q4J54L1j32p4RkJ78K44J03p9j30J23L02J92m1
-44784d407j39r3j09n5Pj19j7K8j5k18l01l09j37%J43L81J3k43j57o5nK0m9R0L24M71L82K08
-44756d371k6k80k48j47k70l88k36K8K12L4j37J17M44L22J01r7k23o6J75J91m6QO3r6j42l0
-44730e108J21J76J17qK5J39K02J3p4k6k54j96k7J63nk79q6J19K20J83Q0J4LLN5O9n1k59k39
-44701d910j11O9J98J01q7j61r1P1N5j04k01j98o2N9J98J45rl1J24K49K16l4k49k36k08j98
-44675e405J59M20M14J87l16l76j69r3k31k13J3K18K02R3J64K21J60Oj9Pj06M7K30J15o6j6
-44649d354j68l11j34O1L5j75k27j98l3L33N41M92L95Q2l02m60o92m93k03k0J25NqJ24K60
-44624e325N7p7m9Jq4O7Q2P0J27O0j64k89j52O9J91K06J89J23m6j72M7O4j12o9l8q2l1l32
-44596e669k22K55L18J06j7l2J11K40R4j10j85j18J13K70J70n6k42j10N8J0n0L3j36j13L7
-44571e245k7J2j00k09r9Q0N5R3j1j18j23p3o7J49K95J10l0j60q2J30K70L03J48j29k56o1
-44545e145J92K68M11J24k68m15l07r6R0P7o5n3j35J12K68R5P6Nj89k15L0M5j68j46N0K01
-44519e158L24K50O2L1m2k11l22k32PJ61J24P3J09j25j36P8m8j33pK90L01J4p5kJ07Q5j26
-44492d601m84l08J75K81R9K31J96j30k46m1K16J82R5M9j12k33k47j30m3N6Q8k5q8l4j3j26
-44466e193k75k50rJ39R7k1j11l1J99J79Q2l9M2K52K55j2o2M3J29o6j71j77j05J19p7j93j0
-44439e266J03J41J06K1Ql9j42k74k57q6KN5M8O2J08K27K23n4k48k71j65q0K8J67n4j80J52
-44412e665K65J58J37P0J12Jk39k27k03p7J14K43K56N8oJ45K10J67K2j60j80j62l2J54P2j45
-44386d912m2R5P2K4L6j8k26j52j45l13j79J82J98O6jmj2k02k13j13r6J34K37J63J10J14K25
-44359d972K56R8j46j64k6P9M0o9j27j84k65l75k81j66J15L97N92N21K10j94l53j66Q9Q4N4
-44334d953J04m6j43j96j72j5K66L61J00M6Q7J92K45P3k03l02n3pj74k87k02J5K56L75K33
-44309d400l6j59k13j64o9M1L7k5j58j12k4q6R8P4m2l0M2N6m6l8k2L1Rj53j73J11M01K14n1
-44280d887j83p6K24K16rp8j21j88l27l97l01n5J05J56L42L06J00Jn8k69k31L2L03L69J94
-44255d832l7j71j17j62l7J41Oj52J25K70J05J4J53J12j79j00j15k83q2J61K94J85Pj06k74
-44230e074k47q0j33j20N0J10L2j38P7J86k4j92q9j23k62k16p5J45K83K08mj69kL4j0J08J65
-44203e560L1j9J50K14%m2j97k45J03K69J67L1j31n7J16N9p4j16MJ78K90L10J84k7j10j43
-44177d615j82j52k7J62L73J20k40j05P8o6l24l65k56j3p7j65K8L92M45K11P3p0j85k30j93
-44152e383m3J46L24L92L38J38j61J3q3k66j55j63k09j33J9K35K30o1j77j09l9m1J02K12K77
-44127d597N3k99k39j52Q4N4j21j23J07K96M2j33j71j27L9K43J85R8j37l21k53k4J75K1o9
-44102e369J82K71J16J61K04M5m3n4r4j61j20n6j97l10k1K81L52J38q9j93j54k0k8k01n5J87
-44076e228K07J42K16J76j05m47n25p0L15K20J50O2n6n6j33j82r0J42K47Q1j30k85q1J99Q4
-44051e147j85k18l5P7K32J11r3j9J57j3K05L26L8q1j39l8O3j17j32J37K10M8j2j29j20o9
-44025d943rO0Q6q9q3N9J85J52L0j30j59j06K0J52K7k49k68K0J38J5j4j38q3O3m4L8K69M1
-43997d960k29L9L02J60k62k45M0J02J53J80K88K35k14l07k77p3J47M1J21N8PJk0j8j95l18
-43971e244k35n6K25K79L7j33J9J3n1rj21k45MN5j19j54r0P3K03L78L68J2l54l42k17j18R3
-43944e729L26L27K62Mm1J42l2k28rO0j11j81m0j17k13p6L5R3J49P0L3J46L11J65j03k49k91
-43917e297K8K17N9j85j81J88K96nk30l11k02K33L21M7%J33J52M3ml1k46m07l12M7L25K63
-43891e059Rj89o9J00O0j0j3J38K4j15j75j54l1J41K11K17J79j27k90p1K3rm6m4O3L0n0j00
-43863e357n7J83M05K86j10l18n9M7lJ03K22P8j28r6P9J58J49j7m4l4j38k6L9Rl8p4q3j15
-43835d939j39j16p4K4J22J93J00l1NP4RR6K0Mo6j11j56j75j07QJ76O2j95l29k24PJ85K90
-43807e287K35n1k42k45n8K04M89L17P0M7J01J52Pk93k56p1j0qp5k1J47J62j2o3O9P9J04K4
-43779d485L0Rmq2m68m25k8Q4J41J98j0j61k27k9J35M0J02K16J82N1j38j86K4L29M19K75J01
-43752c907J8p7r2j22k74l52j97Km9r8m0P2Q5J61J96j39l52k54k06k9J43J79M9o2J25K22P6
-43725d922O2J50M8n6N5K35j9j17q4j69j20P8K6j74k00pJ45l2kK76J22J9R5J5j43k02r7Q9
-43697d929J21Qj16k4jj14k32k85k34J1K04K78L24J68j34k86k26j50J7Q8j32k43k12P4K34
-43672e791L23M19J31j30j60P7K55Q5j45j46j79m5j00k42n8L82L47M8N6N8j36l07l29P7K57
-43647e253N0k74k23m0j18m5K07L87K58J7j19o7j8n7j24j60j45r9o2L8J88Q9j71n4K42K53
-43621e300J80J68L9q2qR9ll6qj94j27k1Qnk3J42J68j26q0O2p5k58k29L1K31j2k03j94L3K18
-43591e605J00J0j41r3j1l4p6P0J38m1j00N5J96J58P8N0j01j57n8R6K30J02j4k84m87j49K11
-43564e857J15R6K12K54J10KO6j1k12l29k61J50L84J52q4k68j21K32J07p1J20R1j77L9J17
-43539e144r7r6k1L9J87K91K53J35j00j19m8k48m04j85m4o7M8K72J77nk2O9K5r3m7N2q6k42
-43511e520l41k76j95oK98J78NJ47J28j07j40l1J13J43K0O0J14k5N8J47N2j03j7n2j43J4k8
-43484e507j28p0J62J82Q6qj5K9J41K73J90P4r6n5K07K1k76j67n2r4o7n5OO8J96J00k21k65
-43456e341p7M9Nj13J0K42K4k44j20K03K59N8o2j78L7J35J23p4j63Q9J4k18k53l04j04Q3J40
-43429e780K02K07Q5k20l21o7K23P2O5L35L20J38q2k50j76j96j54J67K36J73Q9LK4j26k31
-43404e264p7Qj04j09m3j4J84K30Q5k7j35j61j46k2rq3L5J66O0r8j12p2r4k38k52K2j4L4K11
-43375f039L14K84J71L8l63l59J2L50L09R6K8O7J16P9j36j68o3MJ55R5j58o5J49K58K9j86
-43349d983k19k58J1K91L07Q2O3J15R1r3j37J7m3k41l52l71k25J77M18J74M0l2p3J51Q3k61
-43323e268l33k29K6L64M42J53r4k26k49j01L1j05k30k51j60NJ08Q6O2J37R3K2J67J68J81
-43298e201K51J5k40m82l34J24K82K62L46J88j93k61n5mp5K6mJ0J9l3o0q2O3J1j19j55N1J85
-43270e465L7l1J02O8j01j03k2M3J84J52lj84j66q7k08j91p6P3R9n2o9J90K28rq9j18K5J33
-43242e640P9O0LO5m0k89p3J46J70J37O2r1k92k39r8J63L06K76J1k31k27n3o0j53n0J51K56
-43215e651K42Q8O5R6L6M9k6r5r5j79j82q4n6J9L9l9j1j4j10l5J51J76J53m9k67l07k00j86
-43187f472NK29K35K14J35K0m0k8o1j16k51k06K18L05qk38k62k47j86q0j1J37J86K77L29J23
-43161e793m6k76k93L9J83K89K70M3J47J84n9j20j47j37j24k3J20J86O9Q6p2k53j04j16k66
-43136f213j90K14L22J86R8j16j75j93m1K83J66j37l23k05j90j76q1j5J42K58K22J32J81q
-43112e859k34k15q2N4j40l44o6J26Mk2l3k32k64k5J49L89N22L02J09KQ9L06P1l23l64k34
-43086f314n7N8M9J99J91r3m52l69j56k20j79k4J03O7j21m2k0K32O48N79K00o8j47j00r6p9
-43060f211j3K6Q9N3k01k45k43o7J60l5k34l38k24j12j37j9J98J12J9r1j85j37j89m4jm6j11
-43033h226n9n8n5j20j20j37j06j30j43r4j78l97m00o7P26O98K26j86o04o32n50n17m87o97
-43009a2313q02j002j270j374j498j624p05L739J3060J4200M301j710k586k295j891j591j449
-42992C190j102r05o65n23l96l93m24l09k55k51k20l30m16m25o7j7m06n25k24j36R1O53O37
-42969c418K09m4j67j46p4P6R6J7o0k27k97j7J96K30l5j61r6k13l20l15l23j44j02p2k8r7
-42943e532j31J64L30J24K6L72R21O15j73m39l02j05k15j60k24j98j43j18k5k70m03j21N8
-42920e949J49K80L30K03J45n9j35J3k5R0K86K02q5l08l09l62l57k08J0J7J00J44K68L02K03
-42895e055M9j74j17j16j53r8n7n7j16n1J5KK16K28p4k24q6L2nl1j39j75o1K05J61N6p8k63
-42867f166j52j8j31j36l2K3l1k0k16k98j40q0l1J59P2R0O0k32m51l89n7J50k3k67k50j06
-42841h672p8Rk8r3j51j72m24n42m95n27n73l77l53l43o06p74j058j252j358j589j922j301
-42819b2679K466J1816J5499O232j337k792k410j939j605j268q51o06m54n82n29l20m90n60
-42801b409l09k35k65l72n05k95j69j66j81k58l17m23n19p07p62o67p88p85o51o92q38j023
-42779a3336j039r14j111j164P74Q633J5739R277q0k891k847k175j611j423j023o03p10p54
-42761B742n77l63l12l17j80j23k02j86k64o18o44k43N7J38n5j36j17lJ30J30j89l38j81k4
-42737a875mj09n7r1j60l2R4M7K0q8n2N9P9n2j87j63m8n3J86K92nk52k23j09r1J1J46M2j85
-42708b860j59j70j35j6J97K95K15Lj23k20j50Q8O6M0P9O8J6P2K04J6k12j19J5L8N6R7n8j95
-42680b852r2O0m9l32l18q7j3k1m0o2j30n6JJ37Q4J44K81N2j13j75k94l20j98R3jj26k7K05
-42652d249J89N3q9j93j25O4K76K99L19K84K04M5k39l14k39k48j21k01p7K00k9k78k51j01
-42628d821J02J38R8J59K23L22J75P8J33n8k11l02l01j23k6J27J70J32K50K54Q7j37k26p3
-42604c830O3l8j71k56l37k26K7L08L33K19J18j15j01j2o4j23j47J2Q8J34J58n2k18j16n6
-42579d402j74j61L3J27O3J35P7k16j92J05J66J72L37K44o2n7K0m6k43k30q2l34l85j2K25
-42554d892K57J46J00J07J68J31J26l9n4P1N5L8Kj00l14k18pJ9M9J71Q0K8q4j5QJ26K07%j42
-42525c976j36k05j32m8j05K4K03O2j01j4n2l40k55L0K29J57K4L8l9kK43L97K96K36K09O1
-42499c196j56k66l33j24m2j13j3R2j12k53r5J34K54J02J75L43J55j91k49k12k34j76k9J1
-42475d528ML3O8K46K15k5j04q2J8J23J01Ok1o2k42m75j89K17K73q6j83k7jn2o0J20J08L4
-42447d571O4J44M7L5pM7J01j7j08k37k80o7L6M8M5J69L9p0JJ23J25j39r5l4k9m5p7j7j26
-42418d895k76j72J9K66L16K91J49j16j22M7PQ2J69l7k1J21M3j57k62o8l3K2J19Q1j24k40
-42392d791k48k12l5M3O7JL9J90J47k13k76k72p2L15L47Mj25m2N5J66J44j6p6O3J36N3M1l7
-42364d604o9OJ59J96Q8k3L1N8k3l0j76l16k74j29J4K08q0k45k4R2K60J87j52k07qJ07J35
-42337d819J8Q9J45J2j95j44O7J76K25k7m1J91J24O8j4j13J9O3j18k54k22L2J28M3N3K09K23
-42310d062R5M0J23Q0j54m85l85q2q0m1n1j06m1n2m8O6J97K54J78l8n8J03n6k08j8K14K14
-42283d401Q5O0j17k50k30j95q6N0K02J83J48J78K6j8L3J41O9j65k76Q6K29m2l2j69k40j37
-42257d868M9K41K49J65L9n3m9k7j69k70l0Q6J78J07j81j95L9l2k57k44j59k51n9L39L07K31
-42231d814K09O5j87k28m7O5N0L3%j13M0J30k5j40j93l4J48P5k03j91L9K84K65J51mj21L3
-42204d713L35L42J96J23mj6n6k51l76l13j25k5J02M7Qr4k10j14P7J51J29J32J47N1J1J12
-42178d334R2n3j51j42k89l46k1K54K24K46L24J00q1K0N7l4k61l87k45j30pR6Q2J50Qj00j8
-42151d946O4R1J34J96O8k32k54NJ87M9j42j51n4o7k19rJ0l07m4J65L3j37k98j66J72M67L48
-42124e037J70J86J09j64k92pJ74J8j12o2J04J93J55jj71k17q8p2R9L61K53P4k3j20j20l8
-42098d628j5QR6J61O7p8J11K50J47j34k44k85k90j5Q7r5j97J38J65k9P9J53Rq8n7J35J74
-42071d375r3k19k51q4l1j0k2l7oNM0M1R5Qp9k04r1J37r9L9L09O2k3J7K2K8J54K44K13M9j99
-42040d360l55m32l33j6K96L64J08N5L0j29MP8ON2j8k11j34K05L67K9l45k55j5J2k70m28p4
-42013e769J87L32L32n9k52l0J55J83J15q8j6J93K03K87L06mj05pL3m9k10j66Q0J07P7J42
-41987d023j19j63K4OMQ5J77J11J40q2k73j61j29j82l26j40J02J11J54P5o6j18k55j32K9M5
-41961e106J62Q6j17j97j50J14K69Mk40j0L24K09J11J94K70J0k0q4j30jj69j61N9J65r8j93
-41935d699j03j09q1N7J1j24k06k00r8J13K73K68J78J37R7j39j92m4m0j18k7K5J25K0o1j6
-41909d953j62j76m9o3O6J34l9P2J94J47J78K57J89J7m7Q2r2k53j67Ok8J6K42J72nj32j08
-41882d502R5k7p8J06J15J21N4j03j62j05l17m70m03m8L90L85J39J39Q1RQ9L8r5O2J78M9k74
-41855d534m40n41l82p9J56M20L54L79L51P7j74k25p4J56J79j03j64k81l81k48J1J89J59J45
-41831e050J85K26P3j05j05k21l31k27L3L99K80p2p5m0Q2L07M32K49K9N5J06j24j86j86j77
-41806d443j78j43Lj5l2k7j36K4K17K26R2r0q9p0l5J2m7p7N3L8j20k52k35j0K3k04m6K93K78
-41777d990K27L31K97J51k79m01L9K50J33r3n0M4K3j36j05j06r9p7m1J5J7m4LJ03J93J24j00
-41750d571j20NK63L91M8o4J13J32M1j4j00o7q1j11n8n3r9j80k4R0N7j12K0Q7J8N6L6j15k13
-41721d625j93j89l4J00J33K6j40j03Qj3m8j3r3k86j92P0L09L29J39m1r8RJ19J22J61O1j45
-41694d627k62k13LL6k3p5n1J95L02J52j05l12K5K31J23M2m5k60j57P0P5j1m1LJ02n3k72j88
-41666e336J5J43M7L1J85M0l1J59k6j87N2K03J06kJ39O7J52K31J44J74K47nl54l99j29p2m7
-41639d453m4o8j59k78l00k40j16o1R0K11P1N3O4M5K29J91n1O0J89K3o1K6p1q0M4J21J00j5
-41611d480j50j11N3l9j76r6N3L3J60K33L6j60p9j72l49j15J26m1n9L8J08L16L31K5j53j83
-41585d851j70m9J80L44K21r5r9j2l8K3J28O3l6j05o0lo7q3r8l8J00J19J38J23p2k83k50q1
-41557e051k6j1k0q7L4K63L32L14Jj19N8J36k3l2K3j99l36k58k21mJ64p1k53k63LP4Q1P4J07
-41528e310K24J18j3P5L7j50n6J45K89R9j37n1J74J90R6J53K8k14j42O0l8j28K1l5k01k82
-41502e048j30J8R5J40N2J78K61K18Q4j24p2j6p0l4l7j39j21n8k0L7n1KL39L40J08j20o5r6
-41474d329j53k00j62R0K84J99m5r8j10j85k16j52j3K02M01N23L23r3j66n5J00K86L1k24j96
-41449c958j85k29k32k79k33r8L8K92M21J38j41l08l58k74n0K42K85J00j29p6J05m0j37qQ5
-41424e029O9Q2J28J78J71K03J74J02J25j26l97m57l16k38k76k33K4Q9Q7J73K36J28N7J0j24
-41399e160k03j75p5L2j0N6J25K38K73J42J01J05K0k11k83r4K1M5k3l7k8P4L2qJ96K19k3j70
-41371d821p5J64J55j19j20M1J63J16N5L5J22J32M0k6k42k50o0l5O9J80K07J55J11O1nM9m8
-41344c946j23l43l29q9J14J83R0K62L67J37o5k59m33l77j99%L7oJ70K78q1k93k26j96j75
-41319e502r5J73M21M09K19J31l7j71q4nq5k21k84j05Np3j1J75J92q1j34N8J67J06o4k1j42
-41292e059j61m8kK34J38q0q0J58L02K53J20J2N6JQJ20J20J49r4n04n07k18k2J81J25N5P6
-41265d667P1q0o5N4n3j94k58j07L6K53K71L4k9L2J39P6q6j97j56P6Q1n7l5M2J49j5j07J2
-41237d780Q8L8j49k19p8j47j90p4J20K94J86R3J42J1k76l53j95o5K1N9pJ52L26K43J85K4
-41211d551m1j8M6J25N7j40k42j90j84k58N4K88J88K03l0k27M4J41Qr4k69m16k26o9n3k2P4
-41184e802K13K43J75j1j56k9j8j10k8J37J98J35J27J35J0p0J4P9Q9K5k5k2l2j16j21n2J5
-41157d997J70J01k8o7o0j89r6J55k6j01K94L88J68J51L0j78l00l73l26q3L5J29K45M4k5K55
-41131d684L08K78O7m02k64k1N8nO5J60Nq8j03k8j21j27J12J57L78M43K0k93l99k60j98j02
-41105e044j0LJ43J69l4j94k06j91o7J39J96jq7O3N6l2p7p8J8K94L88M2k15j97j67m7K49J20
-41077d767o8n1n9r8R1P8n6J76J22l18k94L2K84J94j40k59n4J17J07Q2j86j42K49K34K9N2
-41051d645M6j03j40l3J51P1n8k4q3r4o0J01K71J12o1k8L4J66J45j58j23L3O1q2k04j11j59
-41024d975kJ66n3j42k5R6J68K06K14J5j54K1lk06k6P9J98L08J97K4j64l03l45j61Q0J9n7
-40997d825l9j27k55j68K31L81K77J03j60l25m52m06j41R7L2j59j92J2M59M12J47M2O7Mk3
-40972e008n8j02N8Oq8q9k9J40J73R9q2R8K54Q0j24q6Q0J3m4j71r7R%O2j05l18k27j5pm8M
-40941e622O3J56J96J36O9q9j57R4K13J67q9j76j32l02j87J11L15K98J95K89L00o8k96j83
-40917d699j99j20MpL4K35L1l62l81k07qL0N5N5j82k9J20J99K29O3J7j51k08k46k20J41L07
-40890e499M01K05o6r2r3on4k09j54Q5L61L15R4j06k52j75J05J75j1l8Q9J61K6j79j35rj02
-40863e163l28l24k55j53K4J64J03RJ79L73K41P8j13j99p8J05K51K04K07J9j37j28k52k54
-40839e427k03m9K80J60j36k56k97k90q5K41L10J68J45J31L9J7q8j44k8K04J68j93k26O9L7
-40814e453M6K54J28r6j77k79k05j00m1Q6J32K18L87K11j38j57p3p6ON4M7J68L84J84p4q0
-40788d644oj83l79k45j56k08j48Q7J88K9N6J60J4j17o0j36j69j00q0K14M90M02J83j47k51
-40763e206k73j28O8K62L64K01J5k36l10k62l54l54lK26L0j12L1J31J83J81J7j6j2n9m9K0
-40737e645J65K32J80J9j96j76l9r4j43j02k8J1k76j61J59J98J90Rk30j70r2n6k8n4r2oO5
-40710f360K0M2K29K08Q0L0P8J03J29O9k21j76J8r7l8J25p1j46RL9j48m2j8k7j43k71j30l2
-40682f741N5M0o4OJ39J83j10m18l66j08n5r4Q5M67R22P22M1l79l79k96j50R1J4j52j69k32
-40656f948k96k24k26k12q4j29n0m7j62j35j6K09L70J66ok92m49m7J53m4l06n04l94l20k62
-40631a0255n30p98r85j143j492j418j064l43L415J1551J2321L817j502k432k105j780j420
-40614C837j283j114p80m14k55j68k17k52k39j13N6Q1lq3r1P0R6n9l97n65n43l60j92j00K0
-40589c068J93J64qJ9o0k01j41j53k24j48j88k17k15j55K8J79L56L30O1j39k31j40R6J88Q0
-40564c594j7Q7R0L8q7k66k22j38j85O5L39K97J82j4k08k54p5n3l4j58k35k09p2J65L53K63
-40538c942o4j90j90L8K74J50k6p5j50k44j86r7p0k4N1K8n5M3j7PJ39J58K18P4j51j2J61O7
-40510d085L4Ll3lO5N4L2r8k45RJ55Q4J04r1l59k31j22k18j86k5L4K8k4J15K48J50k06j59
-40482d970J6j6K29J09o6N0QO5n8j52q3j8p9j25k17j66p2Q8K30J12j4O8J60K32N6q0J96K98
-40454d199M1k37l38j91j38J00K06K16K21p6l08j69K7M9K3k0J06J3P2L26L06j26l04M5J64
-40429d191Q9N1k55m24p9p2j92j67p1J3J57J06O9J85K22J41O5m4l74j84J57jj48j7J20J79
-40403d665m1k04k38r2J00%j33j95j25R8J50j1Q4J60j09k23n0M51M78L3j43k13r3q6k83k19
-40377e569JJ87L27L14K29k6j08k0j01j89J0rQ1K05M3nJ0J83L3j75j40j45j54j0K10J96j3
-40350d635m7j48j24q6j04j89j82J2K08J92R6r1r9Q6K9q3j98j16P9J58K43J78r9m8J98K80
-40324d490M5p4R6Lk01k57j86m5J41J81J58J11NJ30K30n9m04l24r4l1PJ26Q8j88j64j2M6j93
-40296e355j11J79J48K04Q4Jj05j85j9J59Q3j48k11j75o9m8o8j19M7Q8Pm4J90J16j15j3J48
-40269e331MpK89L02K16J46O7J51J76M0r7k22k98l07j18K02Q4j29l3NL6j30j10j30j71o9R7
-40242e337J89J09R9K04P7j8j24j85j56k23j07J51J96j5k79l15m3K59J75N1o8k47k8K41K53
-40217e141J40J18K12K50J82r4j99k07j80j35k06k31r6O2J52K3j51o3N5Q8R2K8P6K12O8J6
-40191d929L14K10q9l87m93m32j20L88P24N16K34K5q7k34l38oR6k7M4K07J62K1k37l83l25
-40166e146l13k35K9K5P7K69K81J49j14k88k33J41K33O1J74J45j23k40j29P9M6J2p8k47p7
-40141e502k7j09k3Oj55m44m61k90j2M51R54O54l3l73l42L5K13M5Q9L49L17J04r9k01k12l09
-40115e375k20l9J3o3KO7M2m5j13r4J5R7L1k10l04j54q4O5J01J81L30K81R3j14r6j39j87j20
-40087f039N5R4kM3M6r2k23j83n6k01j53j3q8j24J33O50N49O0j03j33l36l81k29k60k88J6
-40061g258J76J03j10l40k60r8L1j6k19n03n49n26l08q2K8k30m55o15l85m46r37j196j226
-40038a5421j436j661j949j160K876J3078J6408O186j587l231k731j792j201j119r20q19o58
-40021B863n81p63q40n88l26k69j23J82K62J50j9k34m48k18j81j78q9PN0J55J02q9j96j51
-39997a522o6N6k15k48k63m15o2K70J25p8p2J2R8j8q1j7N2j01l28k59j06k6j07p0m1Nn7p4
-39969c608p1j52K0M3M4K9q9j15j45k5J21K6M6Q2j5J67J48j38j90j09M4j0j56j22J79L84J44
-39942c468k3j28l30l06j78r5j07Q5J78P7K7J07K74K70N4K5rn8K4L4j78k75j15J62J82J3q8
-39915c846j04p6k72k45J0K41J83l9p3J66K28Q8N1j06j29J07O8ln9j16k41k08q0p3Q6L17K59
-39888c866q4l81l40K15M27J20k1J14K12J64J12K61K80L3j77k24r6Q5J3l73l98p8J25J75k9
-39863c731k13l12l08n2K00J92lj79j43j74k21k02j75M2J42K13K79K23m2k05j47O5K13K27
-39839d311K35J11j78l04k7J48P6J31J66J9j50j86O0Qj3J74q2m42m63j47j7Q8K12Q4L6R7O4
-39812d611q0r8P2K1q7j20n3J2K15K84M0k18q1J95K45J8j38o6no2j62K6J15j47k24O4L96K47
-39784d202j02m7m8j42j38o6n9L3J19QJ2J8j5l6J17L79K89j65m45k14q3M2K38K66L4r5J13
-39757d189L28M13L12j12l39j96j57j12K1n3j0J61J15Lj6jk72l64k6K27R9r1j46m9n3j10j72
-39730d789j5j18k44qK14L5j8M7Mj07pJ80K50K98J85o3j93J36J53r4l1o1r3J8j35k22j06j08
-39702d892k04j19O5J59J95j7j11MK2J42R7q4n5L2P6J82J19Q6K93J88lk76l30k64j30O9K13
-39675d543K09%r1k15l15k06L8J05L2N8J20J06j46l27j79J60%k44o8J87L12K94J37p5QJ84
-39649d459J55R3J32Q1j60k17n7j34k97k37M8J34o9J53L45J08k27k08j68q4J71K96J62k8j43
-39624d610k37k08j69j58n9J13J68K24K90K05Mj07k01j42k27j18P8K35L13K59R0k22l02k90
-39600e071r9J00k1njj28K9J22J54J15r7j44j70K2K63K82K08P7j55j32o2%K5j24l37j57J38
-39573e168P5J15R5%r9k95k13n4J42J70K8Q5K35K15N1j13p1j7p2k15k52l1K43K42J18J04m7
-39546d729jJ38m6k60j70r0m8Jj29j45MK39J81l0n6n7k23q7K06L45Q5j34j07p6l6N7K21K41
-39518d706K48L15K13n6l08m17j91O6R4O3Q8R5o6j66j68j10j94l9J35K24J34oK8Q7R8j00j85
-39491d824K0mk21k31j25r7K04L77K75N3j63j40j23n1k8K24L75J97Q9J08P7p5j64l87n16m24
-39465e574rM27L42O9j39l19q7L25K44q7k40j33pM0o9p5j0J46K86K18N6j56l25l07RK87J75
-39438d913l2j01q7pQ5K14K05J48O0r5m4k5l1M1M5k5q5k0rj25j87rJ94O4M4O0k7l14l34q5
-39408e395Q4J19J10q2j89QK53K29N4M0j44k66j53j34k9L01M33K62jp2j41j84R0K71L07K31
-39382c998n5p7k9l5J92L36q0l46j41o8j90j07L1m3J56J01j20k08j87j9R0J00L6NK7O5j02
-39355d666j33J41L19L0k15J1K50Q9jR2M4J7k0k14j89o7o0j06k41j83j95l55j81J1J12J73
-39329e537K03K63K70N4j63j86j28O9J93O6m1j20N1J68O7p8j24j8K32K07J02p7l24l10j94
-39304e355j64j6O6P5J80J49j7P4J44L6J12M2j59j11Kkm8n5k09k73j86j35J83L34J48Q3P2
-39277e030j1n2K81K97l0n4j20k59j05J50J68R4o0k77k61l6O5J82Q1nJ74j1n9N2o5j63k33
-39250e287k62j27J8J25Q2Q6K05Q6j19j10J87J83k04j31L4R1J99K57J38jrN2j08k79k49j82
-39224e325k48k13l2J61J16K0J13J63J52k5j03M8J18K22L03J82j45k84j94N4K68K99j6j95
-39200d561l3j31j12L8j8q1k18k88j64O9K26p8k62OP5KM6rJ69M18L51q9m50l11j07J25K42
-39173e145L08K50qr5j46k77m8L08J67j63k17p4p8l4J3l3j28j9K7o5J15L57K03K2J1J7J48
-39146d584J45K3j49j73j45l11k21r6R0J67O4L0j16j97n5J6k5J17K58L4j39R5J74%Nj91l26
-39119e510k43o5K6P7P4k37j96k6m3p4l16j31R2m3o6NR5P9P4J12P6n4J02K73J50L5p0k00j06
-39090f110j29k24m9J9l9o4m8K1qj25k05k38r9q1k78j70J44K57Q0k41l83n02l85k13j1J29
-39064h952P5j20k93o55q42p18o67o55l53m49o51p25j078j413j698j505L36O917J5115J1102
-39044A2771K018j427k147k147j723j278j045r16r94r81q48n88m92j89K1j56k92j56j96j83
-39024i48j92l10k78j62j45j50j82j74j28j12j0L7P5K37K40J49J06n9l48n35n56k25J82L30
-39000c158K31R6n1P2K00j02k50rK42M2k30k68j65k07k60j73j2J71J63r6k96o0K46K01O1r4
-38974c706j56k18j80j83j35R3K00R0J00J15J26L11L44K27j58l26m3R2Oj14j57j71j43mp3
-38949d063K1K08O4o3j67j43J66K55K4o0K47K39n4j77k79j88l5L6P3O9J22Q8J01k18m36k23
-38923d393k6j42L2L15J71N2K31K45rj04o7N3N4J3j1m1p3k11k56j01J61L8J1J24P8L5Q7J75
-38895c559J1j92k18j35j0O3Q4J8l1k9p9K7Q6n1q5p4q0n8P5J47k2k36l61k83j57oL35M39K00
-38866d181j38j64l4k04k34LJ58P8q9j3J23J03Q7M8K1R5L2J0J73Q8j13pO9k4j22l76l30J01
-38838d840J94M1m7j62j64J40L00Q5K8J75J86n1k21j07O3O8l2j13N2K07J78N0k19l38p5J17
-38812d485Q1K7p3p5L4K07K21m5l60j93J55K90m5k23k90k70l0J43L25L22K5q4K07K30j31k37
-38786d274j47m9o7j33k14j51j29j70Q9K50N6K8J00lj73j26q1R2J63M6K7M0J59Oj74k84l76
-38759e495k18J11K4j16M3K92L35J56m9k46k1J19J7J77J64l3j02N9J58J00R5J05N8j08k22
-38734d597k64k59j05J47J70N9J18Q1k18k33o0Q2J3j51r0N7L08L85N0p3p9r6r1nl4k00p8N0
-38706e113R6Q0n0m2PM6l0j38k23j57M9J58J52K00K26J05J03J90J71r2l34j63J39N7j5P8l6
-38679d536l1j7j83j56k7j5j68l22q9K96L54K70O7J18J74P1j9j29j09L2k3J8J94M3o4K6k3
-38652d248j23j93j87j24j35k03j54j55m0Q5l3j14q4P4J89K40K9j41j49l8L8J70J71J32l6
-38627e029J5L4K6J02J27J63J91P8j31j17o9j49k43m2K08R2k64k94j48o1M6J11J77J87J61
-38602d829K14M1j46k52k42p7M1L5k08k41l1J14J89J76J56n5k85k07k9Q0J11J94J0j52k8M
-38576e417J8J90L91L12K2k81l67k26q4j6LK45K21J54Q8L7n0k10q5j73j03L9J84K78K50J76
-38550d404n1j10j43l26k84j67m0p5m3J39n5j22M9no3l4J20J88n0k15j61r6j55J33L28J63
-38524e479J28J24N7O0mM4j20l29j42J27R2m9m3j12j30p2N8r0n1NR0J46M8l6PJ7j52j87M0
-38495e953J04n0j57p0P3M2j60l73j31J52K48K25r8k87j65PM25M70k5j79k46n30m99k07j08
-38470g492n7L6J53J32O4p7k57j38J73J10k12m09l20k11L39P41K73k66l03k53l64n13l76J7
-38446i210L25j0l48p08r64j008q91j044j243j463j589j633n49M828J4169J3652L632k085
-38428A3861l053k525j858j233q34p15o51l48j30m17p02n00m03k84j07k58l85k20j61j17m8
-38407a088Q4j90m42l25L6R8O5m8j71M2R3n6j9k28l77r6m5p3J3Qp7j84j52P5R4j41j81j35
-38379c420j28J54K76O9j8k46k97j10R2K15L01J49O5J55J26j8l48k49j96k64l03j85j13j62
-38355d455n2K13K13m3Q4K34N8j74k42k08J43O90O03j6k04j36j50k94p8K00J54j49l42j52
-38331d103LL3M1j12m3J3R1J47r0j95j34o3J44K32J26K7K5o4q8N1R7J4J13rj00j06J06L70
-38303c474J65j89j45N3R3J38n2l84l87k69j32k60k15J48L58K91K83J60r1l7j93l94j58LP4
-38278d614J43k5n9K0L7Q3K16K15K29J47k5o3p4j38k03k12j89N0K73J75J66R7r7j25N1O5M3
-38251c814J29J33m5l39m38l17k01k5J28mmR1O8%mK09M06J07j94j85j09j16J05M09M08K39
-38225c363j75m38m32LL93M34L56O7j32j34j94k50j79r8PR8M2k04l76j80j59k01m3k9J83K99
-38199d705J60l5J1J17J6J10J50J11l2l8Q7P0L4n1M1J90J36O6Lk86m97k11K7o1P3K26J00r7
-38171d285q2j46JN4n5L30L45J43Q3o8j61j68j01j29j55j59j4K41J55n3o3n4j52l11j58N4
-38145d908L7RJ02J41R4M2L1J66K33L5k4R3J06P5j1r7j04n8O9J54J68J10k6j18l3K0j31l00
-38117d125l52j88k48k04J06L1P3N0k16j62L41M30J05L6J24J8k3q3QK26N5l00k07Po5q4%P5
-38089d572m7k28k06l3J24J76P9j05p9N1K75K15J18J88L2j53O6K18J5j74j60J30J96M9l9r6
-38063c960j26J3N7j30k14JK91L82J58j71k88q9j55j32J53J82N9j57p3J34l8j52k66j59J35
-38038d545L06J65n8k9Q4l6j60k68p3J95M8j65n3J87K78L43L10J71j45m21k56j97l74k94J38
-38013d849J66n1KJ30K53J61K26J46n1n4pm4l38k18J63K33r0l29k24J0J47K67K13jj84j09
-37987d432K2Q3J16Q0j23j94k35j33k3J03J0m9K12J56j55j23kj17P0L32K48j5k72k79M5K3
-37961d652j88j67k10k78jL96L68K95K56N1k63l29k29n9o1J84L90K40K5r7j82j61Q9J45R6
-37936d342J19J11L2L5r4l25r9P9o7k96n9M35L00l8K8N4j10j06Lp9k33k42j34M9m6J3M19M06
-37908d187N9k1R4J03r6j68j63j97j64j02k6r3j91j71J5J19J21J5j05Q3L91L94Rk63j75n2
-37882d771Q5L3O1J51j5k44j76O8k0j3l5k0J75L65K37k28l53r2q0l0K93L72J60M5n7o8k9p0
-37854d256j40j60j26n2k66l52l01j17J58K08L44M34J99P9J96J19p1M9r9k86k01n6j27l11
-37830e135k16J25K12J73ol43m77j87L39M59J81J42K31M7j35j04N3K45K52P4k4k1J9on1K5
-37804d128J67J97Q6j91m12q6Oo7k07k02o5K19J19Q3J41j52k05L0K48L03J12r0l72l62r7n5
-37778d980Q1R6R0K60M65K95j04m26k40m0k54k64L0J10k6N4J60J10P1J06R2n1j28r8M3J25
-37752d423k5j76j02J15J79K28J41j08j28mR1K72K25j25l86l41j49Q6L14Q6j93k32q1k0J82
-37727d574J65M2r1j55n7R6J71p4k87j64j14p8J70K56J10k3N6P7M9J98L62Q0k51k28j60J5
-37701d409J34J35N0j25j48L6r1l06o0J29N9j7J34J64j54l22k57q4R1K48K89J24j55j47r1
-37676d773L5Q8N2J31O1j04j27j27J4l5K0J66R0Q6L6R3L5j32l4n6n1M2Ok2K5r5j08K5J00J14
-37646d445M6J30J18Rj01p2L1J47J03l8k17k41p1J5n4L3K33m0k95k32K1J74J25O6r7r0J58
-37619d584K56K7j45j35NR9Q0P6J19O8p6o8J43j2j32j9Pk5p7Mq0k77q9J22J08M5M1r7k38j12
-37589d966J03J18K74L16J96P9o0k56l40k00k6l3L3R4N7%j8J8p6r5j4L9n4O4J88P6L7J24k5
-37560d347j92j66P5J7j63m0Lo9n7J55K74J53p7k37N4K24J15L7j3k24k29p7K5P0R0J17j0j69
-37532d661M8L24K70l0q3k9N8K82L08Q6k70m95l75J8K86J26J9L5J0O2J14o5k00j05j57n8Q8
-37505d394R4K20pk89l32k74j56j80L6K28J72r4KK85L46L23K84J73p6j80k35j20j86k33m9
-37480d642N6R1M7M3l2j65j68m2O4j01p2MR7qJ2M9J3l5j32j12j11k44o2K48M11L35J43l2j05
-37451d450j56k81j85J1R7Q3K52K84R4k1n8m7M3R8J45m4j42L6J56K49O2o2q6j74j00M8OL3
-37423d109Qk74j82j00j24J6J80K08l6j30n9m5j41j79r9R9K03L18L46O8nJ15j6l03k68P9L18
-37396d112J49P3o0l09k65j98j45M5J8q6O6K02J39l4n4r7r7K80L51J15p1j39j10l9o4Rj60
-37369d593l45j02J83J09NJ34J5m3q9k0j31m16j48L15J49n1J70J52j16j81lJ53M0j64k6K07
-37343d796J77NO2J8j58j80n2OO6m2k08k75j72J6J64J79pj46j06n2N6K34K50M1LK1J03J77
-37315d616Q3p9j53k20o3J92J37m9k0JJk21k96q1R2K79K41Lj17k9J18n7k06j87k33m7K65K75
-37287d987K02R7k70k83j3J05J03L7j56k5K26K15L1p9r1J3J21J82J87J42j74k37J83L70K59
-37262c842Pk10j60j27l10l26n1K58L62L81M8l46k48m5j8K3L5pj42k35p4J46J53L9l8j2r1
-37235d830k32k51n5J59L41K37Q5K1p2k48k41J46L31R4j04k1L1o7p1K47L03K98K69l5j49j29
-37209c943J3j26k59n2J10Q1N2q8k29j42l8J4m7k37j83J44J41j5J86K54J08J10J6j04l86m39
-37183e059j7K43L4j40k6J76J01k6r0p3l1rp1j90k77k74j08j18L1L50L41J15q0M5K49o3j01
-37156e068J53O2m2lq0j11K13L43k4k16j36m6k4K93K92J2k89j85J74L07J81l0k6j95j55j10
-37130d710j35o8N4J78J37j23j67o7l3qL2j9k94k34K22L58K80k8j23m8j0K32J71J10J01R9
-37104d093N1j66j47J10O9k31l68k47j26M8P8p9m2J93K53R5O2L1L9J50J15P5n1j74j00M8J75
-37077d232O8k32p2K05J69J22%j33j29MJ16j07o8k30k80n3j27j52K2j6NJ63J80R4R2l5l25
-37050d951l29j68PQ5L5OP9j27l2j7o1J24J76J40K36M09J99j60q0J56K54R6r2o1n3j23j00
-37023d352k07l04l07jK58R9j35j14N0P7J40J56N0j38j55pJ12J49J85J18j8j59K4J5q4L4L9
-36996d475p2j69k64k64K1L18K71L7j6r4j53n4q0k25l5J02Q8J19J12O7M0N6L2J01Q2J79Q3
-36969d193p5j39k92j32K5l2J0q7p7K8J2m5m9JL8n8j79l8J74J55J01K09K50R6j75l27j38J72
-36941d765J43j65k94j86n9M3P7j18j77K31K58P1o2o5N6M8q0j08o8P2K36K68J11p7k09M0L39
-36914d440J27j22k0j4k0l8j6j14j56l1J84K85K31l8k32o4R2J58K77K93j04k50k88k01J11
-36889d390J84P2l9J54J88j39l85l10kJ05o8l06k84j5K31J47rm6P0L3j47j41r2n9k03j33J3
-36862e571R8K62M07K39J22J98O4j24kO4L7k9j94n3R0j77k67m7P3r2j7J94N3Lj00k06k04l2
-36834e211K06K24L45L82M9j91j08J3R1N6n3j02r7k45j38P9J47o5j94k2K3p2n5O0J55O9l1
-36807d685R2N8j07O6J91K21K16K28K22oj34p7j09k49l01k09n0J23J44r5k50l30l06m1J35
-36782e253K14j76j83J23J48J53m8j58pK13K36J03J30J33K0j50O5K35l2k69k31R9J84N9q4
-36757d476k90k71m6N2r1j44J1OJ23K38O1j1P4N7J09J75P0m6mL2M0j9J66J85m6rrj1j0j24
-36727d208q5oj18j19J5l8M0L8j60M4K88J42r3J19L27J96o2k71j10K6q7k55k46j64o5m4J46
-36700d750L01J86J36J23p7l5J66M8j26KO1k94k86J16K08j13j01R9L33M04J62j14k66j73j85
-36675d175k21j13J4j18j60L9k8l3N7M4J54P1M9L7Lo4j25j55J23K65J1k12l5K49K21j17k79
-36648d498Q3K31J55m5j53K6P2J61k5k22k94j52N7j1j21J54K86L99J71k71l13j32lO4J58J28
-36622d095J25j8o9j3L5l1j17MR8o4k0J17R3j12j98m8J22p0k72j57J4j07j19J2J49J02P7P6
-36594d486J1j30j92l5N3N9m8j10j0p6j63j15J56J01rj25k32j36N1K08J85M6j8M8J79K5j10
-36567d873r0k8M2j1%K6J48M11K91P9k1l50k58M1K19O2l93l60k3J9o8j1J59K98L53K43M8%
-36539d047Q4N3q2j76l56l38j7RO1J46J32J13Oj56k20k59m8K7j18j10R4N9m8ML1M4N0J43J22
-36510d797K6k3P7J29j29k54N1L98K62l4r7j07O2l8j70l00k16Q7K05K27K10J44k1L3O0N5J8
-36483d142m8k18k37J5J9l7p6m5J79K20k7j08l8n0n5J64K43J15J8l11m63l38QL75J42j33j82
-36456e010j81N5K12J62k4j70k23k38j26L9J09P9J49K26J79Q3J09K10Q9m1k6R9L6m8j35k09
-36430d595k83k02j09j7J39L9j03N0L6J19J51J52K29J87K6k35l79l70j80L0N2J0J09J27J00
-36405d917J59J25l5j14j40j48k20r8m9k5L28M79J76om8o8j57j50l7O0J31rk9J39J55Q5O9
-36378d344j31j43l5J0J8K3J78J89K1j15k66l95k50L1J36K38L14L63J76j35q3R8K20K39J28
-36353c515l8j45o8k7p6k10q6j35k30OJ61o2q0Q3r2j49j1J27mj26j8M4j49k97k09k7O3M8l
-36324e225K67L71O3j20j44j61k11j47K13K11m0L6K24J39m8j93j80oJ12K12K13o2j42P8J52
-36299d388j6m1j03JK63K77j20l01n7J37J13j2L9K7k5J50J66rQ8L6k19l98k94J2P5J97J99
-36272d203j2j10r9q6k00j84q2J51J93M7o6l4n0Q6K42P9j54k91k58j19l8J49K16J9l1o7q4
-36245d986n1k0J69R2j58j67L0J80J21J34M2j24k20j59k41k7K10J36L04N3j57L5K05J10J74
-36220d315J68oj11k89q7J70J35L0o0K2J55J16j28j65Q8K31Ok5j11j60M5J54O0O0L8m7k05
-36193d231j18M5q0j39k98k85k3M2Q4K05K26Nj59O6J40j65l06k58k14j52Q7J37O0o6j5K15
-36167e197K57M3J5r8k54m5J25L78L50K14J02P2N5K1r6r8k46l28k05j21r3j59q4l2j26j83
-36141e733j5L08M21L48L68L21K44Oj70j01L5j0l56m33k07p8q7p3M0J07O2MkO3J86J41K02
-36114d409K68P2K3r5j52j41J20M33L46J05j59m50l38l4K10J79j54l39k75k74k39l5Q5J01
-36090e152J20J49n4k50r4K51L06K22J17o8j58rM3P2P9J0j44j62J45L01J35j88j62P9J20K5
-36064d267q4j59j09J35K30Q0p7J3J9m1p1k2k9o7k30k21k00j23K5J58K16K05K63K94O4k43
-36038d241r3K00L17K62p6k53n9K5O5L3j29k53j51n3k0J1j30k77l41j11J16J04J15O6j21k61
-36012e255j25K54L01P0J21P5j56k30m4M2M8mK2L57L89N0j81l14l28r7j21k65m1K61K92J47
-35986d732J9q6J4J15J47L7j03MR3p4j80o6m4j68k75j31J48Q2R9K40J98J93J07J0J38J42k6
-35959d099J3J06L5p3k36k02j11j52k28j36j10M8J11K58K95J64J04O8l1j20j98j75j14j56
-35935d939k01O7Q1K5j12j08m9j80j39Q5K68K18J11l9j46j48k0J99K49J81Rj74q2L5K9p5k78
-35908e133j52K94L00pk04l38j50J14J84J04m8O7K33K64n5l59l48q3K00L48J40j77j88P9M79
-35883d436M81J74L4J1rp9j95j45r0k67k23N7J52J17J03J65K41P7n2j01j51j76j53n4k5j0
-35857d554J2J04J00k36l74j85O2J29K5k7J05L95K86k5j78k51j82J69J92M1J91K95N0k91l36
-35832d483j05N4j21k44M1K75K13R3o1l6l4j53j88j64J78L05j8j30j88K8K56K27K83J40O4
-35807c768j11m75m44l46j35L5K0JJ70K88J56o0k24j98j08J09K57L62L30Q7J33o6k18q9r5
-35782d389m2j1j3M1Q5M4j48l16l9J68KJ6M1j10m7k0k3o3j47p9j81l11j76K47M15L07J26j61
-35754d784l73l69j41j70p4O6J09J46L36L17Q1kjj50k80p9R7K92L13J43L3k0q5K9Q8O9p0n4
-35726d533j1j45j39j02j25j36o6J41J41L0o2k1R7J44J0j1K00J64Rn1l4m8R4rj59r9l3k83
-35698e037m47k26J40M02K66M9k6Q7J14O8R4J3rJ3j10k37j20k01j21K15K10K2q8K37K04r2
-35672d580j15J05Q7m7J11J24n0k28l43j50J48R0K7K29K51O7j88l18O6K55P7j2k63m07j97
-35647e261O6K06J25r1j78m4R1Q6J11J17j38l1J07J9j80M7L38K61O4K9L4kL1R6n4j24P4J16
-35619d085j22k74k92j10Q4L6N4R4j33j39R3jPK28K29J05pJ17J28j27k89k12p3j01j56l5K82
-35592d699K83J14o2j98j55J16M79L43j66m14k14j6j60k09j21j26rj3j25PJ96M12L17J62J72
-35567d086K33m1j92j47l5J0n4n4jR1K29R8j84k12j45L0Q2p6q4qj37k46j59p8o5L7m0p8Q6
-35538e226J03j36j08K55L84K2j61N4K29J81N1j06j34j10K1K00Q6q7j79j49J0J43K32L46J94
-35513c885K9j02j95j74j19j77k56pL20K77K01K4q3l0P1J50P1l07k99j17k21k32L7L36J74
-35488d514L4R2j98l75j68O9L3P2K96K98M6k19j12K05K49Q7k24l04J06J84%lj68m46k96N0
-35462e206P4J91L82L16J28lj31j47r7p4j45P3K38J34jJ1L7j38k81q5L4l4j29k26k29M0K43
-35435e025J65J15L7N5K8N5Q6O1K39L81J36k49l56k43r3M8K0j3P9P9N6R5L5k31J08N02L69
-35408c461J04j20j71l43l39k40J2J95p3k06k0J25K29K43J44n9k97l88l10k44l3L25K83Q1
-35384d563o0o5k2O3N8O5O5o0L8J19P8J04J58J79R7j33j48N4m8k89k54m7K3p1o6m2N0P0q9
-35355d736j55j94j22M5M4M6j5R6K00K2J26K27L2K2N3r6k94k89m8J93M24K84n3j74m6L0k22
-35328d600k73j13J20N9n6N0K88K10Nr2k23l69k27j10qK77L31M6n8J13K33J89Q3l2k31k82
-35302d670j29j4L5K2m5k22j55J8K16L24L68K76J1j14j74k26k83k04kL7M1r6j47k20k63P9
-35276e537J00m8n6jJ0K8K17L49P2j45RJ12R3K74K91O4j74k54k75k17r9K3J03Q0J71J85J67
-35249d458Q6J58Q0k61k30Q3J24n2k2L3J24K64J41j10j70QN8l4j1P6O4J03J4m4j15l01l21
-35222d713k33nK13N0J61K84P3kj17o3J02o9l37j45P5n3n6J10l3p5RJ88L39K78r8j01J86J18
-35194c914Q2L38q6n10m10j64j02r7J00Nl4K47L81J25k28j83j71l33k36L2N7O4P5p5Q1J72
-35168d784K3j06j23nn6k16j17K7J05J44k6j92j12P8J17r3k04j5K47K23K79K67J41J07J04
-35143d187N0k64l14o9R4J57J10L4r1J9K6j97k02N0K49J42J7n4k01q6J38K41J96ll33m38j52
-35116e068K24J91l6J13M1k75o9J76J55K45K54m0l22m45k39q7k31j26Q4J09O5J34L38L46P6
-35091d387j84j07J98J67P7p7j17p6l2r9k35m1N6j97j20p7m9K94K46J08j73l18j29N7M6r6
-35065e265r8J28K00J48J99J82j47k29J26K49J94J62r5o6J27J87l4k31j45j57k09k56j61j56
-35041e347qM2R4J06o8k7J29J73J19O5J81L34K58Q8j18l59l89j46J10K13J72%j10r5q4L7K4
-35014d606N2J38J14J78%j58k9P1l2J4r2l63l15j78j17n5p9M1K08K59N21K59n4j88k06n4J15
-34987d556K9n0K21R4j9%J11R2n7o6j2J10N4k9Q7J10o3k77j51%p2k59j43Q8J16K49K22q3j87
-34958d441j06m18l31Q5J70J78J14n1J03J05j26k7L0J7Q3J35p5l43m54j72K35L46J42m2J14
-34933d729K53J56J02m6j83o1l6K6K52K37j19l38j33J38K35J35Qj51j46q3j79j92o1j7k4j50
-34907e106k21l6Q2J94J03k9L5j7J5J98J64O9j8l3M2k3k41k59k08n2Q0jL59L85J38N7Q0J1
-34879d232L0R9M7R5M9K3m8l57m97l77k36J30L64J64j80j53J08P1j41K1J38J74K35N4kK0J
-34852d400N1L7k9O8J45J68O8n5j21j63j85k59j8K38P4j48j77Q1K61K32Q9n5j67j82k41l43
-34826e031k21N5J15L2pJ7J18R8K4J23L20J81Qo4j4Mj01l45n74n71j66J97K42J65L00J86j68
-34799e077j66jR4K44J38j7k7q3j43j8J58K42K90J48j3p4J90J93k48j86O7o3r2N6J35J29j9
-34772d143r6k6m4j85q7J76J92J7j91k09q5q5j99j70Q2J16R9L64L98K88M0j73j83n%j41L9
-34745d211N0q8l3J25j2j98j75p0J9J18J22J8J4n7N9rj17p9j9l2j40j14k3Q6J95K25J66Q6
-34717d094p4j20M9N9j15j40r3k29k82k26oK10O6j3j12k77R5L89K32N3n6Q9L16Jk24K0j3P
-34689d488Lk1m6j41j97%O3n4j28p8J82J86Q1m6q5p3j31j87o5J66J19R5J35Rj17j27k35j50
-34661e330R5O5o1q7k33r7J23L14L51J76L3O4k4k43l26k62j24l8J05J75K47L05K87J82J57
-34636d146K74J00k09J16L28kn00n14k59j68K7J02L7J8p5j44m4M7M7P4O7p5j55K5Q5k3J01
-34609d866J71J38J43L7m5j74l74j55J00J22J94L0k76l44J34M21L69K52M3L2J55J75l7k45
-34585d000k74k93k46j80j88L6K32J18j74N9J82M3l1m0O5K63L54K83Q6k08l50k08o3m0q9p0
-34559d733K39K27N0M3J3L0j37j41K72L47N5j30k29k70k53m9O8J61K58J68J53m2l18k06J3
-34534d411j7l9O6L3j20q7J3n6k86j75q7k3J85K65j5j78jJ66J87oj34K6J29J25j8l86m05Q5
-34506e164L27J05k26k34L1P9M0J55J42Q9Q2J01K1j8n5o8M0J47Q1O7J4j06K1k2j21j16m0m0
-34478d668k03k24J43K95j17k16k9j40j90k6O4j6J37K68R5N2rK20M19K81o6k96k23k8P0j61
-34452d568k11j24k24l04r1J54J73J49Q9J41J73k3j53K6J36k2ljj88k40j26M2k6r4k5n6p9
-34425e475o6M7K06K94J00L2J03p0j69j6J69L44L10P2n7m8j94k36j28N4J61J12J01p9j18j01
-34399d652o1J59K69R9k6PPp4k06o0J81J21oj08k46O1L46J74N6N0M4j25p5l1j24j35n4J4j69
-34370d564k53JK46K12K04J91or0lR9J33%mN2k4k52k66lJ46J50O1n1J34K65L0j53k44k08m7
-34341d244j5n1PR3j30k77j28J44J90O3M1K7K1j3J4l8k2J2J01N2l4Q9k03m50l38j40q2j03
-34313e414j8l7R4L15L64J58m4K9r7k65j53O6L8j6R3J93k5j75j91k10r9lJ14J26J86J3o5m8
-34285e071L6J43L2m2K1Rr1k66m27j98n0M3J35J18nj13k06j32J85L12K93K52J19K42K35Q3
-34259d343j49k61l34l25p3J07K00L46K07l6Qk5n0j07j10R3L27Rk28j96j23J47K51J00q6l3
-34233d684Q6P6Lk68k56n9q9p3Q5J40J39J28J75J10j6q6k23j58K7J13J4q4m3O1J49P4j12j64
-34205d935rk7k04j81n1J00J42j4L6J12J46Q9K72J60j70k95l57m81k50P7L1J62K88Q7P6J06
-34179e090P9J71J57J70lj1O0m3n6j40j16J94L02J22n8K9K61R6k94m42j40Q3L4o4r3j57rl
-34151d961q0O6J16j7kPk76l98l32k0K27L80L45K44J63M8q2k42k00L3K12M20L10K2j01K9K60
-34124c829Q4j68o8J02K9j16r3k00k36r4j39k68l7J35j62j82J15J72J80J22J60J99L1k25k08
-34099d696J8J85K0n4J38O1k11j10J71P4j71k25j01m8QP5N4j3K5n0k36j93n8R8J66n1q1k8
-34071e233J05R0o0k38l58k1L10K00J34J80Q4M3j6j32j27j31J51L59J21j09j91k05q0n5o7
-34046e246jM6K46L84K81P6k19k64j24q3J21J68Oj91k82k75p2J68K89J62j2L1K24L02R3k26
-34020d398j74j07Q0J96K8k7P6m9j75j54j46k51l15j54k1J20K01m9k02K5L01L71J20J08J06
-33995d490K5p8r9j22k56j09K99L81m1k60p9J37K50j2k75k50j25o5Q8K86K21N7j47l34j21
-33970e119J36J45kNK5k4k14l03j18K56M74K59Q2j55l94m51m4M14M44J90m1j51k05j04M1j5
-33944d869l6N0K1rJ08K07O7p5J05K47L09K26j9l76l28qJ91J70Rj76l0Q8k4j08j48r6J30J2
-33916d362k67k16j3L9j28j33l4L5J55K32J45j7P2O1K8P3J80M0l28k96pJ18m0j85k20j09J10
-33889e067K00R8j38k66k36m7J11K21J67P2P2o5j75ql3k03k09%QJ23M37M63J08k46j71j02
-33863d886m9M8Q8K77J41j56j58nL7K00L34O2j72k77k43k92j38j05k9J76K26Mq5op9j92p9
-33836e358N6J28L93L23p1j70lJ31P1J30J49J4j76l64k87p3N8J81KL7N3j39P5K43j2r5J9j4
-33808d699j8O5P7nj36k78j75n7O8L9j19l1N3J28J16j24k36L8K48L54K50l1r1NP4P2j23l26
-33780d862k09j8j0J46L08K99Pl2J32J49o4k77j95j26k43j71J22K95J80p8j87j95p8J79K46
-33755d682K03K19J31j61j09J48N7k40l62k09rM8n9k28l7J86L01J43p4q1j56p7J40K90L84
-33730d234K30j29k04j42j40l7k07l98qK01R9R1P7R6J28J72P5J31J13L2R3j03j33ll6k33k61
-33703d730Q0K31q0j90l5o7j98l04k41l6K97N36L48K1j46j52QJ48J38k3k28l77l88l06o8M00
-33677e362N09J22m3P9J23K46L15Lj06Q0J25P0j0P9m6j09j65l82k52j67m4N8J37J94j0j56
-33651d712j30l2j9l1J44K01k6k70k74J0j01k73P2L19J36k1j8k41l30k04N4K87K98K4k4j11
-33625e272j00Rj03j70K3K50K51J56J66k03n08j28J05J60J29K72L67J03j94k88o2J67J16J03
-33601d651L2J42K01k6j00m7j26k12k10k93o5J96L47L00P6m7o3J6L0j16k24q8k4o8q8q7k1
-33574e216J9N1R9O4jk3M9m0k26j22j08n5Q4J64J26J41K20K40Q2q8j15j1J36J67N6J0N4n7
-33546d300r9rL0q0j53j55k43k09j08N4J55J43M2%l8j99k83j06J33Pl6K0p3k07n1Q5R1R9P9
-33517e411J62L46K40r6l17o6J13n9j69OP5J65J72P0J37J02j96k24oJ19P0q6L6L2r0k93m22
-33490e590k18J30L19J09J41K81K57m3j66O8j02l28j43J10Jr8O9K44K44O2j24j66rK07K54
-33465d491J31Oj17j99k40j52K4J12R7K51J71k11k17k9K59L47j4j88K6O8k76l10j46k01k01
-33440e500l5N1J76J91Q3J46J15Kq9J1K31J13j51l43J2L01L43lk28M5J12q5j67j94k99r5J74
-33413e083K33J01qM2j3j22r9k7q5q6R8J97k5q1O6K28J16o6j34j43pPM3K21Q4j99K8K43J4
-33384d457q5J7Q9P4n1k42l48k94l13j91K22L89J49J16J34q9n6J0O9J24J50O5j67j2J01j54
-33358d750j60j52j93L2L76N69M13k6k64k77j44q0n0R5K44J67j36j83j09j09j08R7K62J67
-33334d319n6j28j98q3J10N1R0J50K12l3l06j55p3j08Q8K20K02R5L1R4J35J12J04K16M4m07
-33308c912m75k57J2J47J62J46J94L4l12l76m31k02K49M74K90nl09m33q5J18J15J10J0r6j24
-33283d956p8kj59k08O8N8J8J72L26K16k7j92j25mJ09J69J3j92j86n3N2p5k88k58M9K97K41
-33256e015L52K89J46K8l47m24j22J38M0j20p4M2M7J32J61K09J38M4J21L9j67j74r0j2Ql4
-33230d645J3L2K1J07J0k11jK39L5k10j33l5j23p7J01R3j6Q0J51J36J07J03J05o7k04j10n1
-33203d550k06k17k22j80N1L18K43m9K9K99J28r9j81k46N9K74J22j62k90l89m01p4J55l1q7
-33178e706J30J33j04k53j25JKK18M37M49J92n7j82j2J26J12m4O4J23j53k67r6Q9N0M8l1p9
-33151d935j86K7J74j5j9K34K52o7k89j30M3K1M7L8L3j78k49J38M27J61n9o5M8K72J32p7j90
-33124d412k13m4j4l4M0m1m0k7j06j30r5j46q6P7K58L30L38K69O8j05j70m6J5K92L35k09m06
-33097d302j84j24j85j63j02K03J51j55k58j49J24J47K6l4j65j29m5J71L60L15n0j70NJ37
-33073d576j5j14j4R9l4p7J63J95J25P6k3l30k27K2J23J52J28R8J91Q4k55k29r7m4O1J33Q5
-33046d300j3k19j94J65K36J54j14l77k93j50R8K39P2L3J73J19K8R2P9o9k94k79l7J32J53
-33021d566o8m30j58J85K14o9k94j10J30J77K31K73K14J33n4k44j60j97k56q0K47L30N7j17
-32997d612K9J24J70Q8j05p8r9j48k05j13j47k64q4R1K02J21k11j15J61J57r5k11Q3J83K99
-32972d779L53J0m8J43R4j96k83pN8p1k09r4N9J67J09j66k46j91l1J31J6l8j14p7l4R7K29
-32945e118J10j45r3p8n6Rm1j03m3J42K02J60J9o0K9L3J39J73p0l16j11K51K95K20P4J07J64
-32918d107l5k14j76r6n6j27q5L6J15J00J25K8o7j8j0j52k63k09k19j89K2K99K86K6j21J2
-32892e095K92K26O3R8O1nj07k94k67P1K14%j52k22j05M4L17L78J02j64k52j58k0%l5L6M3
-32865d931Q6J6m3L6r2j60j45J6J13l5j15q3k2Q1J35J19J65J79M0j76r9K6k42k33j0O3l5k8
-32837e374J11K58J63q2lJ49R3J87K14P0L0j01q7J22K4j53j80k06j71LJ65L46J90Q0J9K0J20
-32810c993j85l05r7J35J58k05n03l16o1J76J17L3J39J52J18J51p2l20k74n2J64j25l62j05
-32786e632mM3J53l1LJ48K36J09N5K19M5o8j31j92r2Q7L07K31j70k26K08L33q7l90l12rK36
-32759d931K76J05Pn5J62L68J31j93l44l68m3J70N3j79j16K44K41J27J76J07p3n0J15P0r1
-32734d091k6n1j59k8Q8O2j09k86k35J44K51M4j10k13k06j3Q0J01K18J75M2k8O3j55j81N8
-32708d565J7j04nK55K14Q3m3j94k77j16j7J48K23Lj77j50j60P5J95K2op3k45k15j14L7J65
-32681e024J37K45L20k3k9Q6M1j83k86p0Q7L3J38J06j73k79j92o6J93M37L19N7j24j56L6J05
-32655d265O6k8k95l01k9K65J05k55k74j48j67l5P9l0j21k29j69N3R9J15K34J90N3J37J30
-32630d820k5q8m7m1n4j02j01o1R6K03J94r4l20j86R9J94K20J89J11Q1j46k80k21l4J8k70
-32604e485l22qK21L41K82K68K14J25J47m9l90m09k27n1n8j48j41j29L4L9l0L2n4J06L37K60
-32578e095P9l0n4M5O8j84j07J20R4lJ02J91q7j19J17J83J04L7O1OJ2O3P3N3M1l1j30j65j84
-32549d740k21j9K43M6j49K0J80J47mM7J28j7k17l05k10m7J41L85K66O8j04k54k41n7m1j24
-32523e079m9J2k14l72j68Po5j23j33J42L11L26J39o1j03J3P7O9m8J60K78N0J56K86R8k1N
-32496d307j66k23k47j76PK0N9j8m7J9P5K2ML9O9K01J34k51l48k52OJ73M6j26j43l9J75M51
-32468d843L59M9nj13j73p8L8R9J37qj34j35l9j08j91j90R5J76J37o9l35k56j83q3k7k8qJ59
-32440e757L54M76K13r9k29l5K16J37rok9j39l0O1p7j55j36j30j84k97k23J12L93L53O1j56
-32414e315j11l8j8M8N9P2J81J45k4j09q6j97k02m1K39L27J18M2j96k26j27k9j72q9R2K32
-32388e425L00K25q4j75j81k21R0L83K30j04k76l35l34j61j47p4J80K80K36M18K26l37k90
-32365e576M1K13K63J10k0n7J19J45K68J10j04Ko1j51l26k17k7m9l5Q7R3P4p9j4Q0o7k9M4
-32337e163P6K27K13J36P4J4j79l31k73k26M1L74L15K28k1j48j09j22j16j35j2M8J50L32M6
-32312d561j94r1J13K38K58K34J34j2l59l98k23q8r4k46k14j59r5p7J67M17K59R5R3J91J00
-32287d512l36k97J8J00M0p9l1J27J79l2k28j86j4L9l4J00K46J37M4jJM4J6p7j60pJ01R6L0
-32258d676l03k91J02K2q2J37J16j45j32J25L13J70N0J51J89L2p3k18l70j38J26J81p8l04
-32234e096k83o8J98K75Q0k36m15j89O4k2J28Q7m8n5r0j53l5P4K87K33J37J6j13j30rM4O6
-32207e253OO2K69J82o6k65j64k19l0L26K76J04O4J19K88K13j00j89o2k23m22k04Q1J10K20
-32182d877R8j93k57J01L51K50lk08k11k8J56O9l9Qo6j15L9L7o6k0n3K9J20K04m5k69l1J55
-32154d864l2k16l42k66l1J98K04N5j01k55n2K31J02j25j01n1mJ90L05M4M6J14J14J69K74
-32129d394J92m2k12k95r2Q1N2k08l19P0J99o0j93r6j37q0Q8M1q7j11J9Q6q7j07q2j76p0R7
-32101e923K38J29K9l6j57j82m7K16M59M60K14k7l5j1J6j27k16j37j16m2R6K36K59K24J62
-32076d318P2l0j50q5q3m6O9M6J01j15l12o0J81J09q8k67l27j4J37m1j80p3J24M2Rm2l0L5
-32048e336m1j04k4j53m4J85J61n1j80o1J88L03J68J22J20j59k72jK08J94j25l47J5L9j78
-32023e373l6J88O4j50j37j17P6J56J25J35j18k19J30K22j2J14J43j46j88r1L4L5Q4R3M6J01
-31997d841K23M7j27j18j79j98k5R0L7kK6J17J08j37l14l80j93R4J27r6j48Q2K36K78J28j6
-31971e181J06J23Jk17l06k36j37k58j06J25Q9M7M6L5k6j25j26j70oqq2j04J07L11J41P6M0
-31944e841pJ09J31L3j52k43p5R9K09J40J02R8m3k72k48O6L29L93R7m0r8k77l11k92p4K42
-31918e925J11m4L9j6Q5L03K69J06Kj4J6j20k46k20o1o6j76q6M2J14L8%M3J87J05j44j60r4
-31890e912pp3o4J39P7K9o8j23o8n3m1k2K70J99k09l04k71j33Q2J36P7jL3J20J73K06J77k9
-31862e660k01j75j00j17N9K17K55K41K4o1j86k20J8R2k02l15j67P5K56J08n8Q3L48J00l65
-31837e951l69k17k09k85k54l7N0l9j11M0K78M05J84K3J5j55j44j55j85j25J60J53j59j43
-31813g230J30K97K50O1M8J45K20J35n1k16j16M6K2k56k53j9J79K57J25j69l00j19J54J78
-31789f482P8j09m08k42J06J91P7j4j42j69L2k7j34l9j7J06M5K7J88L24J01j16j45j22m39
-31764g330k59J30K87K70j30l89l54l20j83K0k8m6Q0L9j91m09l69j4J51Mj2j75m02l18r0j12
-31738a0150k88k27j95k07j25j82l21k70k51l51l61l40o02j076j085p47o00r51j345j586j689
-31717b2949j715j809j929j714j4N000J3452J7242J1104K785j388k233k125j921j699j557
-31701H530j148n86q6O8k9l04o83o46l73l42n48o79o09m82m46o17n05pJ56J83j1j99k45m10
-31677a8m17k68n3k8L1J46J14o5l41m76m22k26J12J93K8Qj20k58j47j46j29P5J61Q8j25n2
-31651b335J96K83K7j96m9J44J59Q0N3o3k43o0q0k46j26J11J52N1j23m11m14l6j33k71j00
-31626c630M7J12J40J28J26K2j8N3Q5o6r0P7o9j27J09J94L8l9p4r9j71k64q0J97K32j2P4j09
-31598c214l81j20J78J84qO3N1K8j7k9K9r7j52j48k17r8p9J4M8%M1O0K1J16K08k1j13O5J46
-31569c442J58K43K54o2k05k15j78L6K29J57p9k52j68q1K89N71L03j43l61k16j73q5Pj06k5
-31544c544R7p0m6l5k36j07L1P1j15r5j25r6J09K63Q8o7j11k38j60J33J75J56l2j06J05q5
-31518d040j86N3K42R8L0m6j80k70j53o0Q5L14K77Mk24k53j49Q9L04K73K20O9J8O2O5J5n6
-31491c399n2j60k80l49k03p9k4J47K62K12J72R4q0j77j41l2O9l5k08M3K86J96o8p4K06K82
-31465c392J30n3j65r9j6j16m73m76k70j04M8J01q6k72j63L3J13K06L62K33m4m6Qp0n9J07
-31439d563M0R7K21N8J9P5J12L1l62m45q0J14J51L78M25J63kj1o7p2N8K1o2p2j13j85j73k71
-31411d515j2J48M5q5rpQ2J35K7lj48m0J76J90N1j00k31k50j33m2q2M7l6j1J09J50K84R3k23
-31382d390L2J51O0l2j92k54k9Lj58p0P2J11m1j73m3J27J39J30J87Q8q3j68q2N3J51J12J56
-31355d143J88kk44l27l70k18L23M32P9Q2Jj33o3J8J21J32L9jJ38J6o2o1k25k71j21R0p7m41
-31327e100l61kK15K30J22Q5K49L16K99J0k46j70M2J36j8P5J05J79RNQ7j41k94k09J43M14
-31301c820K13rm9o3Qj67l56l32k23o8PQ9L2K5LM1J30K3l7K7j00p2J74K30J39P2Q4J92J38
-31272c669k36l75k08n8J7O9J9q6j12J26K53R7l2k0L8m8j54r2j49k06m2N8J64L48J42j07n
-31245d268n8j51q1J05K05J04q3k39q1L8o5j61q5j38j29j2L5m1j2J90L76K83l8l43j98J86
-31219d661J34o4J16K46K47J1n9O1j0k85l53j32J61J51J0J33J50R7L5j77l22j90j32r0J12
-31194d811J66L4j01q3k4P2J00Q4k6k36m4Jj11J72L50J31P2jq9p8j76l65k09O0J74P1J33L43
-31166d391L57J49n9k44l00r4l9m5J29J93J30q2R6J42j69l24l40r4K13K72j6j19J60J18r5
-31141d452o8R7K02J70R6j75n07l50J76L05R5n9q0M4J92J33p3j28k63k27j17o7O9J12K12L9
-31115d624p1J80K13Nl5m1q6q1o3j29k01j08J56J37J99J73J20M1k01k89o2J43K07Po8m0L2
-31088d486N9K63K51m5r1k24l95l12j69k7P5J52J39J62K75J34k9j26j30q3J3L5K9L01K59k29
-31062d199m08q5K05J41P0j41j12O9q3j27j90j73k0k0Q5K19J93K47J9j42m7p7j90l67l34q9
-31036e556L3Q8P1J39K01J46J03J62K38J94l7RJ80K07J7k54j32M7O5J05L2k14j40op8j26L7
-31009d469J05P5J75N4q8Lj27k75j32j0M1ON2J27L6PJ72J77J70J05o9j04r5p0Q7n1k96j59
-30981d553J27J10n2j33j6J27J4l13n49l47O3K16J00j78l49n4K97K99N8n3J57K12J4j84j75
-30956e162k25j21J7K89K64o2J7R3R3O3L3J90K76Q2q3j50qK8j25j56j0OQ5J11Q0l9k53j81
-30928d848j5n1j57k8J34L7K6J98J76N4J62J07n9k56j12o5nL10M25K06j67l19l33k71n8O0
-30902d849J39K34K83K42N4q8j01r4o0j29M3P0j4q3l6J39J7j29MN7q0M3K01pk15m4P2r9j41
-30873d571J8K9k26j78k6j0J43K25K21O4n0j53k62j55O5J23L4k08l01r1q4Q6L60M90K08m0
-30847d289mm5J08K88j03l48k04r2R9nlr7j17j08n5L7j8L7J26J32J45L21L01M6l20m69k36
-30820d873k8j18L0K15K26L00M28K07l34l98k56O3K50L07K29n0q1o3k00j98mJ28M4j66j52
-30795d494m0j21r0M7Q5o9N9J60o0k79k03o8q4L4M3n2j99k29m1L26M02J63j52k34kP7L4m3
-30767e030K0J05J11J01q0k12L8J17J11Q4Q%O2p5j26j3j37k93j34J2J33K7q6N4K3K16K66N1
-30739d647J35K28J56jj45k2J4m6j14j65j28K2qj5J12J13Q5k1k05j78JRq8MK6J06kj53n4J31
-30709d850J84%m1k6J02J06Nj54l80j57K18J78Q3J31rm2J82R2k12k03J00K57K64K96J61m2
-30683c757r4j47q9k00k01%J20M0o3ol2k87l92k29n9m6L5J49J55J65M5r9MK85M15Nl63k54
-30655d900k05k00Q2J87J65L48L66M2k14k0K22L9k11j32j3J87L80q0m04n2P8o9j80k52j71
-30630e007j02R0K08Q7p4j49j81p1J92K86J15q8rJ72N7m8o3p9J13J94J07N0K6o8j39k49l17
-30603d947j6K28J54J14Jl7j0n5j48l33k15l8N0M4j32k30j05P1J93J06PM5J18J7J2Q5q5j89
-30575e295j69j63N3J93J61J53J58R2N6J85J01l1l3r4j89j69r3K32L17J24j6m5n2j81l06q0
-30549e091J85J32N9J99K63N4o3j63n5J24M7n1j90l41j79L3O5o7k06r2QN2N1P7O2j14j90L5
-30521e356O5J3Q7J26J04J14K71J27M4J56l6k27l61l08n4K24J67L6M6j34l18k93j28J31J20
-30496e384J04Q1J8J13P5n0k41j01K53J76J4q7o8j23j02K3K5l4n9J96J82j99j80J16Q9m4k4
-30469e231K5J62J35j6j52j46L0POJ51Q2R2Q0J72K16Q7J91K95N5ok3j76j59m2J82J44k24k28
-30441d291o5O1o2q8M7r8l20k82o8J23L92L91L0j44j32r0Q9J66J1lR1P4l4m8j50q1j28j31
-30413d740lk0j06o8LK16L64j73m04j40j24l00r8K54L51M22L21Kl5j02k03j38q0j9O6l7q5
-30386d876r1Q2Q9k3J4L3j14r1Nj6k74n27l48J30K65K73M42K54o3o6NM5N3O1q5q4J10p2k08
-30357e077J8J88J20n2k37j50j21j49m0Q4K45K37P5o8r8j30j55j22K8Q3l5J6R5K04J58N1O3
-30330d769j3j05J2K2k2KPm8K8J50J43Q5N9l6q3j73p9m9k3l3rJ92K25j28l07k33j42O7K69
-30301d991K10p0k50k06O0J19k4j17N9J37J43Kj61J1L27M37Q6j82r6K0J49k4k88k52j75L4
-30275e042K41J38r2j53j94j67p3q8Q8L19M71K15L7J04k1j67j74j28j84n6J76K41J26k9j84
-30250d596j06pj09L2K37J27j7j57k21m7L5j29P9K83Q4Oj11m40l64o0J10K26K03J22R9L00
-30224d421J30r9o3j5k64k76k1J40K23J13L9J72J15n9j14j49j47l2Q4M1j40j89P9J27k1j28
-30198d875l03j89Q4J20l2p8L8J87K61J62k3m1Q1R6n2L5K36J59j24k81KL65K02j08k19j67
-30172d464K2J8k14k88p8Q4J4k40j88k6J6m9l0K01L01K00k4k09k53j42j59k16O9K75J33j03
-30146e350r7j36j4K44J76J4J5J47J57K9j20j68k70j02Q7K21M23M14J60j70k21k42k10m4P2
-30121d985L19L58J03l61m06q9N8J4nJ27J00q1j27rJ54K23K2j87J5K36J4j32j6K6n7k2m7O7
-30093d688O8q4j07N0Q2l25m44n9K50L37J70Q7J6J5j00j99k16j50J59L03J24J93O7j74r4j28
-30067d847o9l4MJ08l2j71j74j66p1L4J24J71M5l0o2j6o9o9J33J66J01M1j26j72o9J99L51
-30040d700Q1j72k97k84OJ92K87M0k56j00J37J24L7J53J41M6j2j03m2j68k05L7J79L0P1J08
-30014d670P5P1j93l79q0P2ko5j76j82n8L4J54Q0j58k30j20J05L28M09L25J57J42J14J1J7
-29988d219j06k37k02p9m9J43L05K38N9m2j83k48j89k7j08k1J24Q0op2j2q3rJ86R0r5p5k74
-29960e111k61l6L9P1kJ9R4J34ql00k83P2K08M0R0M05L55Q8R8N1k34j13m5r9j98k89j75n7
-29932e447k2M1J58P2q2j19j74K19M04K83P4k5n1k8K5l0K0J44l2o0J02N9pl11l53l2P8J34
-29904d960L45K57K6j21n6l0k78l14r2j61j59N3O4L2L7m2J32K94J36j51j48J50J88R5J24J34
-29878d445L0k48l41r0RJ64K56L9R2Q0j63o7M1n4k36l21r2K33L86K1l34j84j28j09j47j46
-29852e754j91j56N4L01L15M4N0L46L76J31J00J56L13J55k48k49k37l10k37LJ13J43O6O5O
-29827d645l1r9k91l39q6J26K52J94J53K62L75L40Rk21k03l70n18k01K6jJ46J65j09k23j57
-29802e446M0J99R4o6r2jp7o7J63L31J88Q0m5j72j52m5J23J70J38J92J34r8j68k11k79j21
-29776e188J10j8oJ36O7j69j29J4O2n1m1J70K22J03l0r9M6j1j00l1o8P0K65K12K6k6J09K17
-29748d138R3k42k69j02pn8k9J21r4m60k87J33J88J04r8j84RJ88J22M1j9J5nJ2J24L01M04
-29721d137K34r9l34m58j69O0l4l3J61K74O3p0j04q0R1J57J24j71k83j60m5L6j68k47p0l4
-29695e496l8j95k29o3K13K12J31J37O8J18J63L05L37J67j21k88l05k67K7J70K01L08L9l69
-29671d775n31l84j35P7K14J48J60J62pK8K69K20j24k38K3O8j06k5n4j87k6J60j7k14J8K09
-29645e067O3j31k34j76QR8L02J98l5O6O7J03K53R7j98j20k7j53l09j16j8m5J6n4m8J05J34
-29618e221J89K37p5l55j55P4K8J29J89M6k28j16N7O0K47L71R8l6M8j0k46j81ro0k28j78j8
-29591e343k2n1M6J08j31k76p4J17L10K82Jj72k01j65J79K92k3k41o9K19J10k24k42k30k74
-29566f074k27o1k6NJ71K76L81L67M8k38k55n7o0j05P7J20J55J20J83J04r7lN5J29K48N7o5
-29539d772r2j81j07M2n2L6j6k23%Q1o4J62L48K34j06l00r2J73J59j2m7j1l6O9Q7k8j23j1
-29511d882K0J4p1j20j32j59k16j20J50K68J40l3q5P1J67Q0j04j22j02j39j73lJ16j53j66
-29486e754Q5J28O8J6j02o9P8K26K26j45n9J98j0k11j64n8J74K46J7m41n67j32L02K88N1j40
-29460e749j37J65L03N8j36n7N3Q1K10k7k86j13M9N3j57l7R8j20m5J30M5Q9J82Q2j00j84r8
-29433e648n5l9p5o3j09k3M1N0N1rqk7L1Q3J00J57J25Q7q1p7j5j07J8K09J43J5j09q1k9R3
-29403e352K26P9p2p8j0L6n8k12k3K47J95o3l16r7L40L76K52J1k67l67j59L7j07j13R8J61
-29377e236J22Q6k8k1K36L94J17j70k68l59l18n9J82K23Q4J4m8r3j16r4J46J96r5k77k74j36
-29351e792p8k1O6L70M33L00J0j06j26k83l05j14Q8O3j9j6K1P8J75J23j54k15j13j49k21k64
-29325f249j05J96L17M84L63j88l16j61r1j3J65K53J24LM0j76l31j39j44j71O3K02J26J20
-29301e628R2J01L2mj9L7N1l7j63j30J43K68J15k80m17j27L10M54N56L50k65n00k43O1J99
-29276e044R3j39j85j11J67K68J07l2k53k24q0J65J71P7O3N3o1k17k13k68j90m9N8J16l8k60
-29250f026k68o0J54m4k08k10j35J54L41L06K22K25J85K0n0k9R4L0q2L9%l29k09M4j3m5O9
-29223e825J63k3j04j06m1J05J74J36J19J8j08j95k67j79K02L90J22l32n70j89J60O9j22j2
-29199f415P3M5R6K39J43O4MQ2J19M8O6Q8m0j39k15j17r3j8P5l0k49j26J1o3q0k9J83J65q
-29170f121j96j42J69L98J65nK15L73J54k50m05l38k29j08N3P4k3j38j05K29L44J44K4m8q3
-29145e849j41j02Q6k8k50k05O4J63J60Q3m1j4L6P8j0j18J13R7k63m61l33j50R9K06L13J90
-29119f277J15K74O1j70pjk03k52j46q5lP2N8J92L04K13J4k32k69n2K88K71j5j00N2J94K22
-29092e482R9r9r6r5j78q7J3j80j69Q4O3r4J9O3J00J76J53J12m1j26j59l39m65j89M7R7j7
-29065f790r4l2K35K22P7kL7P5J3k59l20k55k64l8N3R1L64N08K72N2rk40k42j60k66j43j7
-29038g132lj3j03j25l5L5j02k12m49m96k09J80L22O0L4J1j24j37j10j00j61l37l45j01l51
-29013a0003n27l95j81k25l34n15p58r74j170j336j495j696j072L810J3065J2417L100j567
-28995A0144k268k052j635j172q10o74o59m83m06m88n88l38j45L9L8P6lk25m00l75j43m2L15
-28972b294M16q4l02j58J59R0j50l85l77k99q7J9j19j02j40j52k5k5m5j11l6J59k5qK12J82
-28946c687j00m50m87k91lK02J92N74O38O7k37r6M7m6l7N0j25j81k18j17q5p4q4k09j43L4
-28920d866J58Or6j31j00j7O2N6p0j19o2J8J65K33M8J5K06L53K91O0k13l59l10j6j0r2k79
-28893e069l79n1J80O4J36L06J21Lp0j50j15M4R7R6Mk14k81m8J49J10R9J29L8p2o8m6m2n1
-28865e080O8J25Q8n4q5J69J74N9M4L3o3J4K4r0p8L0K7J8n4j32j09j89j28Q8J92L8j57j82
-28837e210j5J05q4k33r3L5K38K30j1n9L9M9K6J63J35o8q2j13j57m5jo6q5l3k64j47Q2k5j28
-28808e817r9k40l36j61J55K38J27J62M1j2n3m8J79M04K22r3q1J9J31R9P2j77k58k84l87m6
-28782f243K31J45J46K46K91Kl21m00j74K78L63J33j84k85j41J05K19K8K4k8j77q9M5P0R7
-28757e619L5Q7O4%L7R7o8k88k05J5J2L2L1j14k31j30M7O8j09p0m5j59M1J69K13J87o3k91
-28729f257k49mK29K16J30q9r0Q0K02K57R4j74L7J79j55k79j48M4m7j93j38j61j32K2Rl9Q7
-28702f569L08J56r7j46j81j70r1J41J94K1K7J15J54N5L4J41J20l62n49l27K8K18K51J21j55
-28677f563k50j61J00K38j6l97k78m8J12L01J56oP7L6N7M7j13r1j57m25k58n8N3J72M3O5M2
-28650g322j69m9J20L25L64N2k76k75MQ7l4j30k13k54j94J15K37R7j64j63j0J00mj53j01m8
-28624h058j61j90O5k7l47l61k20q9j17j35K6Q9J57Kj61k00l19l50r8n5n2O6m5j40j66k95
-28598a1181l07k19n3R9N6p8l70o73p57n05m70o70p20o12p22r20r45r74r42j167j715k113
-28576b5958k048j640j93M161J2008J6672J1877L934n81j957k289k205j835j511j204q40o33
-28559E758p66r89j035r25o09m45n76n04m11l89l75l57l09k13l25k46J79O74P56K99k79n95
-28537a682l92k57j67j50k44l69m45m28l18j63j51j4K52O09M72p9k51k00l13k76j69M8J56
-28514d531j27k87l00k39j41J06N31N16k4n17n98l99k04J0P0j16j81J90K27k4l93m65k66l82
-28490g544l61l74l32r6o9k56m00m56m98m02l54n99n79n73o49p95p16p16r75j212j432j351
-28468b0739j479j663j242J38L136Q768J3738J2099N956J052j293j896j780j568j306j287
-28452A0634j281j024r61r93q37p63o48n89m81m24k35j85l55j66L74N02N9l06m45k65j57k37
-28430A217k74j38j34j97oj10l11l46l41k64l70m61l01J15J35k35l2M13N34N83N23K78P9j66
-28406A91k13j20j12j23K3l0k35k35j51j99k81j57L9o6j76k43k82K9K40J48J20J50n6j61j72
-28381b072k03j97K8M07L35pj49j12J73K08K37K20j0j65k33l56l49p0J53M0j82k19j08l6l7
-28356b704j24j00O6k5k30j81J20L05K38J74J52Pn2j51j85j47qJ30j9j37PJ35oP0J20O4J61
-28329b320j05k47j18k0jk57l00r8M6J09M8P7K32M0m8J19M8R2K07K10J19nk14j25Q2J58k6
-28302b297j6K7o2j96k00n8R3K18R7N3k4n8N7J61O3o5j68l10l02r7M7KJ68L88Pk30m6J26k3
-28273b645j91j74j24M2K09M1l19l31j17n3l1R0J86l6j83K7K7J18R3N2J00j9rJ4m5j24k64
-28246c666k08J95M07J33j55k79j79J37K24J75J04Q9j11m14k27j43j36j70r1J28J12K0m5M5
-28222d055J49K2m0J10P7K32K55J7R9O1j81l50l20n6P3J02M1r8j74k50q4P0O2J04K07K74K7
-28195c626q5J3k3L6J97K5j73r2K57K96k6l76m20j30J40N6j4J1r6j15J36L04R3j17m1j5l6
-28168c821n1r9l1m8j24k00j61J02K38K50J21K3M9R0j25j30R4J34J79P9n9p2q0k2J73J65j57
-28141c483j2J87j01l41m18j39J11J44R2p6r1J18J32k6p3q9n5N6J76J30M9Mo2lp6k92j58J38
-28113d158J60mj95k65j69J78M01L39j22m15k06o1L9J84R5j63p7M4l9k8J24K67K13L4l6J69
-28087c691J88J08Q2j62k22p1J15O2m3k15k55q9P5j5j25R6J37j4L7j09k36K1J39J49N5j86
-28061d169j73M7R6l3l7K6J9p5l8J84J15k25j27Q7K63K26k5j81k91j30n7J16K45L01K52K36
-28035c348n5k28l09j97l5J7J37K66O7n0n0j48k15o9Pn1k7Q0R1O9m0j00M5K13J58J03k9k9
-28007c727R9J29M9j9q6p4k49j76J22J34j6o8N5j8k11j56K9o8k32j3Q5J37L97K27k7J58J50
-27980c369r7k35k11k28k27PJ74J51J10j3j05J1N1N7j3j4K3j5j91j97p2l7Q3J75J28P1j4q3
-27952d080p2l7kJ6LM0j04j41n8m0k2L58M74J48j19k08j35j05k0lj21q2j24r2j0M5J56J93
-27924d142J20M1j73j88j24j66j03L9P6m2K0K15K79R9j25k53k87r9K67L85J98R6j21k86j87
-27899d461k8k6j27j86j6K69K57J16J68P0m4J2L12J98r4l27l99l34j93J28J01L5J46O5j44
-27874d502j26%J88J16J37J31O9N2j75k87o8K79L61q1k78j42l2l8O3J27l4m0j9m6j61j98P
-27847d697J68K57K19Q3J00r1l40l17o3K13L8K2J52L6j66j98j15oJ46M11L31j4j76j46j43
-27822d296k51j50o9j78q6J43R0j82q1J58mj23m6n4o1J65L08K36l1k20j18m3n6J08J20j3q2
-27795d816k4RJ64J75k0R0J65N6o3j19P7K81L17J5j20LR5L1j93l43mR3j3o7j08O0O8OL6N5
-27765d094J51Q2K1p1k94p1R8LM9J60J91j2o6q4j86Q1J10j8k3o5Q7R3K5J28j98m31j23J67
-27737d290K14k9k65k47r8j5Q4K22K15lJ3R0P4l5L0O4p4k15j54j33k03m05k50K27K91L89L04
-27710d199l8j30j82j53M2R3PR2J51L4n2l9k5J83L28N5j60j48j01J8O4j3n3n5l0N5L6J21K16
-27681c883M4j35j86j56j60%J45J03J5L9r9p4J2P5J79K85J14J7n7k73m97l27pj30j02J30K93
-27654d635K38J40K26J45L0j01l46m02j65Q5J02J54J96O3Q8K09n8j52j41j51R1K30J53J19
-27630c882R8o4l11k98qJ70J42M6o2j54j66Q1J97m4j06r6q4pm1j21o2l7ll0J3J32J87K30K53
-27601d027ql50l05j86o6R8K98K22j0j20O1K60J27j21o3J50K80J93j8m5q7j49l3J17Pj64O
-27574c933l1j79j87rJ83J72J63J2j24J14L4k1O0N3o5j8L1j3p3j58o9r0p0MMrj01j35r5m9
-27544d599m0PJ16K33J81R3q4l23l18OJ68j2j61n8J85K38N5k83j97P4K02R9k89n14k73K91
-27518e203L37O8Q3K09J81L4KM8J8j42j2K09J34J45J67r8k45j38r0k34l22n8j4j65j62%L9
-27491e209o1m9K7J48J80J35J66O1j36j34o5pk42j98j21j26L0M1J8J28R6K00L07Lk98k51o
-27464e363Q3M1l8j32J7K29J56m3j9R1K29L65J89M9p9k35k11j75j43j23R7M21J99n7kJn1q4
-27436d588O6L7j12o1K15N0j04R9k3k15j97J2J41n1k37j24R7L51L75J1j73M2P2M9M2K2Q4P1
-27408d049m9rJ94O7k77j67Ln9j42q5J10O7k59j90K2k5M9R4O8n7j47j5P9P5P1J20K75J90j83
-27379d229l23l61l88k15n3J49L5k05l12j11J28K62L37K61J40P1r4k5K54L66N6q3k32k78k04
-27354e054J17L34K36R3j7n8j01j24R9J20QM2J13J71L6L2N9p7j05L8L2j85l43k59o0j7nm2
-27326d917M7K16J06j05j36K7K4l48k28J27K46K36J14r2l23l25k70j65J41K68K29J80K16J77
-27302d555R1R9R7L2N3K1j06k16j13K3q2k00j64j10J82K59m6j34l9J6l1j9q1N7K37Q9j37j36
-27274d913j93k08%qP5J78J36J34Jj72O2K27O1lm5j40j70k16p2K18J91R8J54Q6k02j50J46
-27247d725K05J45l4M2J01J18N9j87k84j93k94l2J79Q6p2q5l3r7J81L15K1m1L9o4p5j04j98
-27220e027k27j81m5J00K06L00K57L0j1J53K84K84J73N0k02m63n21k09N9K26K95K07K61K94
-27196c707J23j16k86l18l58j37K18L01J96O9L4K07R0l98o26l73j43L0P0o9j6P8J6J1J16J99
-27170d789OJ3R6k7r1k39j89Q3n3r0J59K26K95j08l35m7J29L9M8K8j0P2p8j83j44j34j48j53
-27142e624k6J66L49L60J91M2L8N0M3R2K06J29L8j12l59k04J02O1k8k6k1k9mL0l30l94q0J22
-27114e218J70K47K72O7q5o5N2m8j07j72r6M6K9k18k73RJ97K03J70J66J00P9K8j79k20r7k5
-27087d968J36K37J70l6p8R4o9k29j86j31J8J23Q9J44L10J27j52k02l0M1m3k03k50j33k2J5
-27061e228K6J23J85J19j7k85l42j93k0P6P5J20K16K87J45p9j52j16J6M6p3j01n1J19J79J35
-27035d790J59J86J30J82K22N9n2k20k73k09%K08K06p6j32k08k68k59j44k2j24j32n1J15K92
-27010e201J94J05Q3L7Q6L0k00r7K1q4k02j06O5R7J32N6o0n1J06J69L1o1j88J10K61n0k35
-26983d952j46J03J39P1Q4p0p6P3q4j47Oj33k75l1J55P4J69Q1j93k54m8N8mL3K00K78J73J63
-26955d553J79Q7p4j31j80j64j15k9K21K83J04j92l13k34j8J10K41L57J23m9%LJ24J22q4r9
-26929d281q8nR2J6j38j94o2J98K75p9m13l51L3J06K2j23k9J50J02j21k19jR9p0J44K20j74
-26902d891k25R0j5q8j44j11p7j97q3N4K0k5P9Q1N4J32M8o7j40n4J35R8J18J38J46K34J37
-26875d553j7j72j84k1j0o1j35j38J01K21J15R4J01O5qp7J4Q9Rj51j99j71j45j58m4k0nR5
-26847e365K12J85Mj04o0r6k63l98j72J08J58Nk9K32K40K30J80J2mj9l6oj70j53J3N7j2j39
-26819e390j49j18k03J9O2j8M9K24L19L00J21n3k22k72j10r0Qj7mn5q4M9J94Q6q7M0Jk75j33
-26790e808K20K27K31J36p8j49j30N5K43N9%k5k2r9N9L82M10J55k12l77j57Q3l7o0k14m14
-26764e522k92k4K65K90O0J0O9q1L8J40J18L0M6K3J2K01L5k40k19j55j7r7j98j38j02K0N8
-26737e670o0j99J3K95J78j4k9j10j79r0rO2K03L10K22Qn3k05j71P9K80K15j7l6k8o2K2J68
-26709d877M7j8n2n2j3J74K98J07k68k34K5J9R6K30j77m13p7J72m8j56J20L19K06j09k85j51
-26683e117n7m2N3m5o6J8q3j70kJ69K47J66p4k8J0l5l9j84k50K65N29J31j78k25l30j74k7
-26656e538O2Nj06r9p6rK07K36J59L5k14j25QJ30J88K05K34J55j2j00q5o2Q1n0j57n9j12k25
-26628e324r4n3J0J56j8k42l3J48K18N16M78R4r3k04l76k77j93j49j96j21m1J1K34K38J58
-26603e153m4j36k36l06j16j2J1K6M7L6j20k05j25J86J80J8k5j42N6K33K56J19J10jJ15K27
-26577e001o9o5L6J0j33q8O7j1n7o5J01J19j01k45k56k04j82j89k89k66j19N3R6J49J76N2
-26551f481K7P7J44J97L6q4j69q9J63J24k7n3j36j93j80k33j51p6m0MJ88K54J09j17j02J2
-26525f796K97Q27Q61N91K60J38K40j80m17j42l5J02K67K27m4l03l98m24k09k4J05J10R8P8
-26501d771j00q3j4j24l19k81l0N4J84Q8r0Pk23k98O8M20M58L70K97J37m6j06j58k09k79j78
-26475e226l8M2J58P9M7j6k51l46k18J5K05K61K60L26J24j18j90k55j64r4k15k53j05m9RJ48
-26449e864K02J55J93K50M0l8j87k03N6J19n5k33j50p6k7n4o0j37j97j14j7o4N1L05L77J62
-26423e566J10J33K9j93r7J27pk35k18L5K06K18P8k24l45j40p1J44K19M8J48P5L3N1j46j58
-26397e746N8J5K1m4k36k21r7j01m2K8j8O8J27j0m3n4L9J11l5K04M13K70K9K1L8j78j89J0
-26369e562J53J62j02k21J9J90J01M2m1k46k60q5k1k05j60P1Q8J57J43j2k20l54j74Q2K66
-26344f189m8o0J98K5J48J84m5j89R4K05j33k43k58p9N2j6m1L3N0J1n1j29p0q1j54k11j68
-26317g165j11k70l9K58K26m1n5K25K69J26J4R0J7r7n0J3O6N3O1N5P2j27j76r7j99j08k1Q3
-26289f928R5K5J3j54l07j87j48l7N3J37K56k8l57l84l23k07l02k60q1j44J6J45j40l51k75
-26264i873m6J93K47l0m77m78k60k00K00O64L72j76k78p3J48L29K47l6l43l27l57m41l47l42
-26240a1684n34m71k06m04n72p58q73q99j070j257j585j737j759j727j338j002p81J290P622
-26221a9745J5847J6531Q703J407j880k661k490k077j775j370j015r73r98j036q95p72o08
-26204D193n39n78m65j23j27m38n71m79m11m08k88l46j79J15Q7L1N7M9o5L6j4o1o1o2r0j53
-26178h90k6M3Qm0r1n5j9j50k32j99mL4m4k15l01N8J18j07j92j37N1L9j88q5n8k81k60P3J77
-26149b973j4j20mop1L4J25K12J32l9J2k12l08j21O7N5k3J1q2j59l36j39K28K63j0l6R2j9
-26121c441j90o9J24K54K55J41L2o4k04j59k47k75k32k17j2m1r0N4K27M5k90l68k67k90k22
-26096e546J92K00k0O7J36lQ3J91M3j28j35j04j12j12j34O3K40J30R4j55l00k70p0J70J75
-26071e305N0M3K4l1K4J42L8k4J84J68r5k6J16J24J37k8j89r1qo6J13J2k14k32j76k35j60
-26044e705J76K25N4k72m28k48K3J72K00K07P4P1J21K1j1n1j35k27k27j99qJ71K23J00j13
-26019e786j27k72m24k19Q8%j27L9J66j10k70n4O2N0q3o1n0J6n6j08K6o4j54J4J90J0l46k32
-25991g882n9j74j53J9k52m47m15l32j91j56k17l64l56q7j26m55m52k33k88k22l02m63o23
-25968a4230q67r21j229j508j568j666j744k082k222j183K543J0518J7524J4747O109R4k328
-25951A9987k527k022j770j700j632j311r71p95p07n90n13n52n41l34k10l68m63n10m72k97
-25931A702r4j3k31n05o33o02m34m40k73K13P36Q80L69m4j10j6k0k87l05l0J09j0jo7j83j13
-25905d02q2o3j31l23k53j46R9J13N1j02k08Q4J32Qj67j53M6NNm5j44k18k16l64l87j87J7
-25878c031K33L88J73q8m9J79K89L40K51j48m27j28K56J32j83k21k1J52O7j95l77j73j37k51
-25854b969j3L01L03n0q1j54k15p4n6j45j67k7J90J77J36L11L07l3k06k05k64k52k18m4J39
-25829c309N2j45M3K08K44K35J31j29j70j08k01j6O6mk67k70o1K08L11J93N7K1Q4J17J61N6
-25803b493n0n4k16l78j14l7j28M4J99l0n6Q3J46o5k70k08K0J44J90K22R2M1R2n7j77J0M4
-25776c006k33j72P0M8j63j99P9J60j1j17q6L2l6n4K4K0k18k15O6J98J14L4J37J18N3K9K31
-25749c097J79k8k6k2j21r9R8O4k28k90k61J36K64m3j09j6M1J88J43q8j63j08j13k01j81K4
-25723d057J87n7l42k27R9K32N4J58K77J49jr8k13k20l5J08K63N71J67l29j72K29K02L5K48
-25698b772J37j62k44o1j31l06k54L3L16K62j1k6j9p2k00j63k07j30J42J02m0j04j04J8J42
-25673c854O5Q8J91K10O8j43j46q9r6j12J00J30p1j44K5J14j9j02k6k9l07k51Q3K13J27J3
-25647c962j63j83j7o0j04l3r7j26J08L06L41L18J80J21J1j60r7Q6Q4L1l8r9J4J30q0k30j62
-25620c881M0J58J90M4kj35l09m0K25J95J36J71l8k93j40r0j01J10K8lkk9J2j1p9N7J93J47
-25592c447J66j3k36k37M7J28q8j40n9r5j27l0j7J2L8J5j17k30j75pJ15J83K73N9PJ45K5m2
-25564c847R0J93k7r7N1J22n7k23q6J31Q7J31l6k80k93k01L5J5j34j55o7N9q0l6J31J03j7
-25537d488K9J23J20J62K16K62p2k11J54K64J47j03k07o4J82J98R5K7l9j68l38k62j46J3N4
-25512d052J05R1j30j05j28l4J90J09r4j68n2L9L01L52R2k3J00L7j86j22j16k22l7R3J20j44
-25486c984k74r0K7P7K0J7P0N9j11j76j46M5R5P4J12Q8n1r1J68J48k27l82l5K06J09m9M3J27
-25458d131k2NL0L4j5l7k1Q5p1k95k30P1L41J78p0l2q1O8J77J70O1j4J1n5j96m5J45J4l70
-25429d295k51jJ67J24j53j37j20j97j09N5K03K05O5J17K69K39Q8J28rj63j72j96j53L5Q9
-25404d172J55J72K3j03m3J05J70J85J31rj98o4J59J17j18k43j39N0R5j31j02n1n5M9P2l2
-25378c977j00j23q8R4L8k1J3q7j94O0J99j02j34j50j72j16j6J9J21M57M67J58K0J2j2j66
-25352c800m40l46j53N9L11K62p7k75J1J7j06O7J83L5r0j64p9K8Q3O1N3n9j02K34K88j61l37
-25325d497j33M4Q8k0r8Q1K77K58J35M3j9N3J80J84j1k23k16k06k6P1Q7Lr9q2P2J7l9J12K11
-25296c753O4k47l88j93L0J88K4j39j68j20J16L10J62k49k92l0K09K8j75n2R7J63J29q3j89
-25271d558J1L03J79J60J30n7l41l09j92n9O7L8r0J6J23j19j32O1R7k2L6J55Q6j63l9J15J6
-25244d488L3K32K04k4l5rK6Rj75n3J56K8k3l7k13k43J12K80J46Qrj03k94j45j35j90J7J69
-25216d756N4P0K10K38K14N4k4O5R4N5k2j09j17j85k05q9L18L77k2j51j08m7k4j17j7J21K95
-25189c828J85n1j91j47j71j07J9j41j93r6q5M9P9L3J04K07L97J74J0J06J02l7j77k33j15
-25164d107R5K72K71J13k37m57l38k70j33j14n8k7k3J21K06K33P2j08l4K17L34K23M4j47r5
-25139c947Pj44k49j75m1Qj86j98Q1L92L28K8j11NK9j23N1J39K4m1j21jK7k08j22j16k73o5
-25111e002J26M3oK51R7j66j42J8P1q9l3M1K30K87P0j21k41j14J53J58n0j63j29q8l1J17L04
-25084d409J39l0j68k32k5J04J37Q8P9J0k8l1k00j87o3r7j29J06L27K57J42N7R4J48J26j31
-25058c916l79m28j66N4O3o6o4p6r4j06j23J02J58J28K11J30k02m29m32k43J07L96K65L2J74
-25033d904J40m8J24O5k27j82N7K84J21rJ02K76J52j29j06j6o4j18m2O7J71O4m0j60k05L4
-25007d593J00jl5J9J15J17J97K10J65J49j05l90k28j04j8J27J26K0n1J3J92K23O7p1O5q6
-24981c777n55l73l2QJ49K53K10J42l8L8k0m4J07n6j40j13p9K8j98k85J3J49J45N2j53j67
-24955d736k3O8K9M7o2r7P8K35K24J94J62J62M1j30o8nj25j66j79j99k02q4P4K4J03P2J1l4
-24927d586K9K00J1k29p0K97K47K3N6J30j71l48r2K20K14k4j87j43R1J87J80j23k88o4K94
-24902d146K31l5j66q6R8oj18l17k99k34j87m2j10N1K90K20j3n6P5J38P5J41j2k38j42N7K58
-24875d573M21J92kp3j14l0k13k07l4J05J11lL0R4K49K44j78l38l4J40J53J7j98n05l93J22
-24849e017L05J74L9N4l8j13n1n1j74m1K23L02K43O0r8j15j28l75k52o0P9J50J61J73J37J72
-24823d241Q6r6k02J1J52J10R6j1j98j30K4r2m7J9R3J96J0j56j11j1J89M06J26j05j03J37
-24797c848J04J05K17m6l63m33j91j7lJ06P8J24J04l5J4L5j6j02k97k29J60M48N89L36J57
-24772c003o9j13j41j76L0J27J03q7j89j45k08k78j63j47M1N6J6K02K75l1k06k08j63k15k74
-24747d966j29K50M61K95jk4M0n8q1j80j26R4K36J46L8j13q1RnJ16J48O3q3n9jR1K40J15K8
-24718c537l9j71k57k03M0L07L27J75o3j78k25k09k89l18j56Q8K63J53O5j4p7m2j35j64j43
-24693d802j19P2L18P0M9K28P5PN7O3pj2J47Q8j78k75m2Lk55k46ML2j8p2k8J6L61K38j57j57
-24663d540J02L0j10J06J97K14J78r4l65j63n2j11Qn5j61l3r2m6J64P6J66M6%R3k7K5O1l6
-24635d419k50k06K11L61%k11j03J4N2J47K37R2qJ22J11j04k75k20j39j93j46pJ16J57J65
-24610d496o4j79k57k02J25L40K24J98J96J96J87O3k61l58j72m2P3M1O7N0J9Q7q7k97p1J15
-24584d505P5O9Qj44j83J6l9j21j02J71M10K87J06q1j39k05j58q6k29k36J02K33K04J40L7
-24559d370n4N7Q4p0j79k44p1K64K33j5k07l22nK55K30N8n0j28k33m44l75o6J3K64N47N36
-24533d292L00K0o3j05j28j43p3o0j71q7J40K36K02J34o8q4P3Q7J13P3l8o4o6n7O4m7j35n
-24505d244o3k43j60J2Q9K88K40q2k71j18j12j63m8N9J77K63L1j66j11o2j59k07n9J08J53
-24480d848P4L5J89J56N7P2J6n1L0Q5Jk95k60qN7J51K75K47L28R7k78l08l4J99L16K21O6j84
-24452c594k93j48p3l7J23Q2r5p3rl5L8L0o2j89j27lm2l2M0J20Q4J77L33K90K7m8j99m14l07
-24423d436Q2Q0q0j30l5J63J78J8j79j61K4L2l2l47l44RK42J78K53K29o3k81k15J55L23J75
-24397d162k06l96k29l0n1k6K15K60J55l1j47L4j3j07K4K71L72K58L6k4O4R8Q1j59k96m8L4
-24370d023l2l6l0j50k08o4K7N4K13L35Lj39JP7J02j10k43j45q5PK19K72J05P8J06m3q1rK6
-24341c773M7j8l08m46k52J7J41K33K27J33k2m0J34J50p4l59m20k27K0K36J80k4j54l24k29
-24316e152r3J4J62K84K32J38J82J41n3j68j30j01N4K08L56K99lk16j85q1m0q3l5J54K11Q5
-24290c820p0j03j6j05q2j38j81q9j12%Pj8n7M7L82L14o6r7MJ97K12J42J3k06l41k35j59m9
-24262d626j39r6Rm4J50L32J65j3N3L9j65k64k92j10K6q2m6M7J29J65J31oq2L1P1K00k6j23
-24234d566P7J62o3l15n8M2j91j27j4j8P0J68K19J23J28R3j32k98k08n5j54k15j27r5M8R9
-24208e407N3J84K75K47K77K76O4J2J82M1l16n14l41j96j78j79j60K8J55J24J71J11J05P6
-24184d910K11K69M2j83k33j52oJ34L2M3p6k47k1J79L05L97M02K07j05k69k89j85j92k30q0
-24159d957P4O1L7JK8J39K74M29K73J11J90J49k48l67j05J50l7j56j14j52j48q7Q7J71J36
-24134d061q3j22Jq5j34k73j55P9J11J5j33j25j6J4O8k7k23j36p4m3J43Rq7J01K43L33K96
-24107d364O4n0l1K5r5j03j69k22j05J53K83L22R5k11j77K02K23n4k80l35m02k34j2J41L60
-24082d976L25J28K73L11Q0j16n7m5l25l39q0J29J24J34R1J32K10j56p0K58J98J02j5j38r0
-24057c912j6p0l09l60j44J3k9j47j26P7J72M3j13J23K11r5j85k00j82m5J35P7L06K94K33
-24032d249K70j39j72J11L15J26k76j92j80k70J8N8l6N4P8mk8nR8k9j20J26K10M8j29l13l93
-24005e023j13Q9l8oJ03L3N8J88K55J67j5j49n6K00L23J91J21m3l32m71l14j06j78m11l56
-23980e883p8J82K73K96L09K96P1N2J59M3k5l0j13j81j77j84k11j51R7J18q4r0O9K21K29N4
-23954d738j71l29k58J5k4LK53K28Nnj3j2m6K80L64L8P9L11K6m70l48M8K35O3k1J1n7M6K57
-23925d230K12J51J62j7j33j44q3MJ4Q5M0j16k11k08j09j99k57j14L5J30J52K09J39PO2J58
-23899d261R8q6l59m45j55L36M08O9j42r7N3R5K1Mj90k54L0K12K15L6n7J27J23p9o2n6j00
-23872d516n6l6j1q3j23R4N3J1N0J50m8m89n44j45J01o9j15o5N0J19J55K84K04R1J20J00R3
-23845d625J23Jj39j54j23ml3j41m8%J11K41J69k1j50j66K5J21r6j61j14r7j01j18o6J84L05
-23818e077J85J00L77L50k3k85k69RJ44J10o4p2M6Kp5m9n7l2q7k66k48L7J59K25P0r6j30j78
-23790e194k4J07J59K25J21K9N4J3M3j62j48K3N7o4p6j2n2O1J98L37J91J47J85m1j81j41k03
-23763d348m02l67O5L04L15K13k89m17nR4J36N6j50j0J53J43O9j6j08j09m6j18k05j3J07J4
-23737d934j11k1J10J68K62K30K51J07Qn1j75j40J4K6j04k34nQ5l5j0p9j44%K31J28j01r9
-23710d623j43n5L9R2J73R3j37p5K2m6j33QR5Q4j25l48m33m52k05J53K34L11L32J19r3m8J25
-23683e036K37J85K1LO2Q8J8M6J30J61J44J60n0l24k78j16j32j70j5K20K26mk74k79J03L51
-23657d523L40J21j68k11k4Q8Q0rj28o4Qk17k55n4Q8M5M6J37o1j61O5K49K2m9k6O4N3k1o0
-23628d625N2K26K85J79j8k16m09k12j58j70O7L10K01J47K59J35N2j52k25j80k90k18L4Q2
-23604d844J38K33M15J75k58j56L1j6q1Qm6k5n0q7j18k69l07p2K64L41J72p6j7K0j41j99q1
-23577e046J50K01J80J04Oj50k76k58O7K78J94J69J17K49K33m8j57k09j99j92j52m0Q4K9r4
-23552d760q5RM1j57j8J87j5j14n7k4O5Q8J31J41J0p8J87K63K4K2j23l43j70q1j61m6J30K48
-23524d686L66K32K6M7P7k1j66k44k8O8n7p6k36k91K6K11K2j63j17MK9q0k76k67p5K64L74
-23497e037L65R9%j8jJ83J80PlJ15M7j45j80l10l34K8L58M59J47p5m7j1l7p1k58l82j40J10
-23469d951L21K81N5o4Q0K14J93J23k33m06k72o9j2J60J85J38L8O4P3J22J16mq9l01l12k70
-23443d820k00j0K82L83K04j44k71q2J08J71J40j35p1J64R5qN7j0qL1j02j78m2p2k33k91j35
-23416e177%n4K8J61L10J81m1j53n6K07J54n7j05O3m8j03j6k6R2J72N8j54q9n0n5l9kJ90K32
-23387d377mj51j71j91k32n4J67L11K51j59l64j66l1Q3J66J05r7j56j09K3J41J84Qj09p9O2
-23361d949J45R0J25k4j64k0P6M6M3J57pk38N4J43o7j45k8P4j02n6M9N0j3r1m6qm5j05M6J29
-23331d881O9l0M8J91K09Q5N7m7j35p5n8J21J95n3m09l00j7N0P5J7R0K96K83j31l53k65j93
-23304e161k47j65J35M27M45L52Q1j11j58q2L5R4pk00k87j42J34K61R1n1l07m29j28m6m5M6
-23278e465O4J55J20J38J94K4N6l8r2m2k23k04j55M3J65J03J01P4Q4L0Mq8n3J09J17Q5K06
-23251d488J10j49j25j16j91m1J82K11K2rN9J59J49r3j65j17k33j32J60J22m3L3l6j38j14
-23226d983KJ57K30J63K7j23j14p9j87j62L6J24lj32n9P7R3%K36K69P9j30L0Lj22k84m96l50
-23198e698k44k13lK51M00M34L05M5P2O9Oo1r9J71J78k47m51m77k81J50K77J31k1N0N6r1k75
-23171e566k45k5J32K28L40K45J85J28r0r3J0n7k85k09k6Mk7R9L83L77J08o2m1M9P6l3k44
-23144d639k65j75l0J44L26K90J8j00j53j63j46j64j13j81j17J33J35m0K4J73J43M3l5m8m0
-23119d980j10n6j7j18r3P6K76P1j61j50m0J25K78J85O4J40J72qj23k9Q2J15j26j17J94J75
-23093d175M6n6l39m34j76k2O5K20L70K25NPr4k48j06R3l4JOl08k90L9K68P1j22k28j19J34
-23065e201O7lK5RJ5R0l3k78j08K05J9j24Q2L13R1J04L05J8r6J62J82P3Q5R7m7k45l12k07
-23037d712r5p5l7q3J3j5j62j91l4J53L36J93n5j22j65k29k51l17k30J42K52O1OR5J12pk27
-23010e644k55n1J34J64n8k36j02K35M19L02L15L39J13j55k53k00klj65j61r3P2J35j5k7J69
-22984e023K25J20n4L8K44L7n5q7k81m47k37J30R7j03j12K0M9P8K39K29O3M1r8j68jQ8K06
-22957d762K16K7o7j33j52O8J30R7K1m1n9j10k13r4K94L13J00R2K10M08K75q7l52m89l64j42
-22931d814OJ66J00J9JM5N4J15P1J4J58O5j29j47j82j20q7k08j98P8J48J3J8k40k76j21L5
-22904e416J55M9j29qJ64K19J98O1r4J02Q2k6P4k5n9J41J48J14J00o1j10j06J1J81J25r1j1
-22877d212J31n5k13k40l9K22L04R8%J03Q0j62j85l46l98Q2L16K09M0m3L9j02j76j43j62J03
-22851d749K06J6j01m2O5J01j46k06j5P2q3j99k1K33K12J1k44k81J8J61M5j95j58j36j76q7
-22825e699M1Q2l1k09j58N8Q5mJ73K70J19k3K2Q5O4P0m8o2m1Qm3M7M0n0O3L43K19j4j9m8K73
-22794d387K31j27m5J4kj05k92k85j58j3R9J08K43K06J40J10jl9j03j16p3p5j54j81o8J90
-22768d883K50j9k28k60j13k3O3K44K67J20rR4K27O7J9q2j02j81l87l7K00O0j36k11k42J3
-22742e289L96L90J77j12o5R5M4j22j83r1J8J14K0j28j98j07q1N0P7m9q8j9L6O0J76J09o4
-22715d834k58l81k31R3L24K04j53j22J69J99J19J57J22q7j93o5J22M6o6k5j8l4p6L9L52L93
-22689d204J96J29J11J32P9k61l39j93j07q1j13j08J4KK9J44J01o5k34k68k62j72j04O3J32
-22664e379K77M39K68m6l23l69q9M18L02j11j30J26J65L5L5M8j4k5N3k7j69J24K72K27J44
-22639c749n8j26Rk6k32k94j86J29L47K9l96l38k5P4M2n1j1M5j35j83p8n7J61K68K5K8K74
-22612d514L13L21J58j49k51k41j73j45k68j77j06JL80M06O1k56l39j69P5Q3j3k1O0k1m5P5
-22586d955K74K45n0k05j54j0mj31k30P5l5j63n2lJ05J60o8k9K00L15L23K52O7j56j66L4m1
-22559d402j17k0l6l63k46J14Q6P1J83J77J0q2k21j07J9jR5K87J15j30r1J73J15j88j10l8
-22533d707l8l4j74j53k6J34J55k1P2K01Nqn2j80L0J87J54p6k12PJ43m2k52k1J35L7n4J59
-22505d631J35K6L0j6m2j62k02J0K24M0j37j12m2j6m8P1K09Q4l5K0N8p9o3j7p6r5J11K24J46
-22476d385k1j72j56n9Q3K09J77n6l22k74k43j01m5j88j0K42J20j1K5m0m7Jl9J40J50J00p0
-22449d992k12l0qO7n0j66j67Q6K26J07j18r8Mm0k7J03K73K06jj28j90j75m8J67L22M25K70
-22422d194o6k08j35J3J12Mk08k58j46J39L49Jk75r0J29Q3r5q1Q4K6j14J33N6r3%o9j35Rm1
-22393e070j07K1J98K33K27K07m4n5R4J95J50j5k7O4j95l44p8o0j42QL26K94OL8J33O7j58
-22366d034l54m86l56q3J04N2M8J13J36J71pl08l42k7O5o1p2M2J01M5M1R6N1K9Q5J73K68K23
-22338d287n2k78j61j00j62l4J62J47k7J2J7J09Q5q6j06M5N2p8K0K8n8j27j78k82j67R4Q3
-22311e329n6j09J41R9j17L5K06Q3n4k88l02Q8J76Ko2k0m3j3J36K49K43K23K41k8l73l25j28
-22284e325J09K24J14L3N3j5j22k06n2N7n1j19R0K09J60k7j56Q6L98L93K83n5k48j28l1q8
-22258d414j10k25l76k86m0J02R6m5N0P5J9p7k2Q6n4Q0J65j4j10q9K9r6k05m8K25O3j82N6
-22230e347K35K10J57j06k41k2Ro6K1j24k46o8J09Q0J33L7M5J07MO7n1j81j06p0L5J04J54
-22203e121O7p3m6J46J05M6J22Q3K3nr8m5p9l68k95N8Q5o1j5J53J60N5J40J07K05J49J7j21
-22175d606j92j31r0P1J3j91j73J53J86l4Q4K76K7l08k95k05r7J37J01o4ml6j31j93j87m1
-22149e930Q9K40J11l9j8J57K08lj31J5N9r3J21K09l9j13j54k18j28J14K50J21J42kLJ01M9
-22122d879J18K7j81j17k9j62j55L5n4j05J0J31J71J02j10k52n5J84K8j70q6O1j00n1K14K57
-22096e168J93M9k66m73l24j4Q9J60K28QL3m6j72j35n7P4L27M66M52J90qk36l98k61J0L8o5
-22069e306l0J2R9K21L26O4j62j16j21M1J80N8J15R2J0o4j36k24j25K9O4j96k21O2J15J55
-22043e058J86Q4l7r9j49k17j67J45K98J61M1K2k36l13k54j72k9M9L0M8J81Q2k7J44L17R5
-22017d875l7k1j39p4Oj03k0J53K12J7j76L3O7J44K91P5j83j71l02j89J45J41%k6Q7J67R4
-21990d684K71K65n8o0J03J77j3l60l99k61j65J0K07O1j51j83p0Q6J17J06Pj47j94k8kq9j2
-21963e466K0j51j32n7J2J77K74J52L3J04J92J11O3J67ll62k89j57r8o2nJ13M4qK2k1J25J57
-21935e045J57N7Q7J84J95K21L1j38k09l18j70J32J74j6k22j59M7oq7q2j22k38n6J62L40L51
-21909d730K18K38M2j05j5j08j55m0J34R0j32j69N0J58K93Ml20j38q8j86j70J24K29O3P1J48
-21883d494J0j79j13l0J33J83K0k7j16k65k35q0K2nJ7k5m8j29k12l7J37Pn9j91j58O4n8k29
-21855f097J2K17J81n6k41r8O9J48k2J2J97K26J18K6nJ42K85K20R8N4r3pJ89J7j05M1J06K9
-21827d337mL0j2j91k47k50k87k82n1J69K36J58l4p8L2J04J23P5R4J75O0n0O0j1k33m23k94
-21800e468J4N9Pj11q8K4J57J89K97L29Ok28k33j79J95M00Q8j63l00k88j28M5J59J57K8k23
-21774e255j14j40j46K4J47N9R8K16K51J41OO1j05n8p8j11J9m8r4k07j91L2J47K29J46L6j3
-21747d948oo6j31kK26K79J77P0R6Nj96j60k12k20J14K10Kj84j02jP0j11j62K12K45N1Pj9
-21719d756l41m77j67rNO0Q3J86K47J03q9j41k14p9K07K78K62R1k10l03j31J03J8%o8k34k0
-21692e596K42L79K79Q4J54J34j0j66j69k39l60k38j35m2J05J44O2r8q7J90L38L52J29j16
-21668d664k31l1J54R1J7j21l75k99j68j34J60K72l8k33O8L51K51l3j08kL2j45o1k2o9j51
-21642e489j76J9K12R1N5L9k75k38R1K95K22j11j17P9r3j04K0r8j8M1k9N5O0p3k45j98J00
-21615e885K44K05J43j5j91r3lk7L9J30J0n2j15o3L8l1l5k1j24J0J5o0L6o9J5J56J64l2J3
-21586e598L5J20K28P2j28m3M8n8j34j10R7K88M53K36k24l76j70J03N8k04j31Q3L7l8n7r1
-21560e504q5JJ29R7J79K17K06J4n0N0j38k9MjJ51J34p7p4k3j70o9j02k81l91j37K91M64L30
-21532d864O5j66k27p7J26K03m7j63O2Q4k71j29O5%O5J75K20K7r7k5j20j15N2J32J25J32N9
-21505d709L9J72J50r9j67K4J1j69k85k74J6K09J83J83j13k86p0O8J81J83J12m6j40j25o5
-21480e017lj35m4Q2P4P8R8J25mj02L1J99K35J79J9k47l12l90l79j49J98L54L34K16O3j13
-21454d610k86q4rj74q4j3L2K18L09J2k85m88l71m4j40k78O7L01K01J87J83n5r1O0J91L41
-21428d910L38N9j63k82l02p4k5r3j47o1J36K9m7o6j57k01L0K98J84J80J84K9m7p7L6J52M4
-21401d953j67k7J30M5rL8J6k20k83j21PrQ8L54M04L8l04l43k37l2R5N7q1j70Q7J05P6k9q9
-21372e534j28m2K1j1j8Q0L23L17J03J06J65J84J28m1j62k06k97j80j9j16q2J75J80k3R3K33
-21346d751P3k65l54l6K25M6k65k58p1J80J39p3p2m8N3j03k67j43J79K97N0j58p0J70Q2k38
-21320e678o7J97J23j4N8k9K5M8q6j17j45j77j93r2QN2J78J93j05m0m6p3J60J36r5j39o7K41
-21292e744K73Nj38k6j19LL30K40M9r8P9K70J16j11p1o5o5m6j96k08j52k04j60J2L9m8r7o2
-21264f194q3n2P0K34P0p9J31N05M30N1l94m90j0K54J74J24J54L8k68l77j62J41L11J76qp5
-21238e329j06l6J8r1k06j86o7R9J62oJ47J99J75K51K85R6j68j26k31k32N9J19J4L5l7N1n7
-21211e168k88l00j16K08K38J38pQ1Kk27k05L9M9p7o5P8J62L4P2K21J81O1n4k09k13j8O0k1
-21183e344M1K26K4k48k60j29N5M4J20M1j17j71o9J17J95J25j83j51K07K06j6k12j40P0K04
-21158e365L27K39k30m36j79JN6J58k8k98k36O7K79J02N3O0J48K08%%oj55l99j73J95L27K74
-21131e011N1j87l98m62k84L1K32J32o5j41j37m6M4K15K68K71L2p7pQ7O5j5J15J21J86K29
-21105d751j00k94l19j36j23k38l12j86K37L91L51J93p8p9J06Q5J9M8Q8kj70q0j8j89l24m84
-21079f365l96J15K72K33K52L01J95J47N6k11k22j67L0K63J18r2k27k61K9K56J41m1l5J7k7
-21054e619j08r6n4j03j60j71m0K16J78k2o6p9j01L8J00j53k09L0J54M4K46L70P3k19l49k47
-21028f347j13R1K04J28P8R3J16J48L3j68k07k7R4O3ON3J90j9l01k81l8J70K46K05M0n5j12
-21001e710o7q0p6R6K40K29J81J40R7P5k74m90m13k03l7J70L38K20P1K1n6j37j95j29J36J73
-20975e680N6j60rK12R2qr0M1J74N7n7mM0J26j37l26j88J44K27j84m12j09J66K27J65k5k24
-20948e886j01L9R0J69J24j51j38j12P2J75k4m5p1j00j3J05J71R2N4K6j02j08k02k36k3P0
-20922f125J49M9l1K08L02K73K5j77oJ07n7k44j87lP3O9m8N3K27K51R9j08j43j23j19j82q3
-20895e751K17L31L06O0j55j7NJ06J40j85m70m19k68j54p6j1K4k2J6K04mj23N9Q3p6O1J1k27
-20867f335j41J24L27K51J72J78K25J57qk07j26m9r6q8p0j61j10n5p5j84L3J83J60L8j1J54
-20841e714P4j33j09M1R3q8j90k73j71K09K86J92Q0K1O7Ok27k18j35k37l87k78Q2J07P9K25
-20815f598L43L19J07j93k71k36o2J93Q3m0N3j37k66n4L14L81N2j99K5J92J58R6o6j30o4j73
-20789f173q4k4QJ11J39J03r1j20j6rm5K5M4J29Kk26qJ59J08K15J11N9K08J78O7q7k5K78K01
-20760d763ok56l80j98q9j0P5k6K1Jl3j2J08P0m1p2j61l2J0k5M8n0j98j87O9J69K5k7k52l14
-20730f536j27l7j68k98j86M1K11J55JQK26J74J63J49M1n6j49k6K5n2o6k00j68q9l2J12L79
-20703f505M67L25J36k34l07j90M4J60j12k56N2M32L19J5J01N9pJ37J64r6k36l07k9J63l5
-20678e740j53m8K0N2R8K00K28Qj31j93M6j45l37j34O1J49p3q3n5M7R4K2r4m0L3L1j54k15
-20650f506l04j04K66K36O4l2m4k0j97l57k24Kk2j36j0O6K59P30P60L72M7R0l8j53j76j40
-20624e571N3J20k68k58J89J32O6J5j51O0K16L7j80k70j21O7K05Q9l5j69j33M9P4R2K59K20
-20598e213Qj34k15j46PJ9q1p2j5m6k3P9J14J9p0k26p0J33J81J55L8l3r5j24p4l5j87k98j01
-20569f505J49K04J29RR9k7k00MN9J97K03O9j75j87q0j08r7k53l62j86J63K57P9o1j74l24
-20543g118j31K85K90L11K20J22J96K7k59l01J8J23K00K86K07M4q8r8o2k6K60K49nm33m53
-20518f136k38j02J07L10L08p3l44k32M0R0K7lN9P9Q2J8j24j48j34K5K08J85Qj83j70p8r7
-20491f516j87k34m9K37K90J89ok0J83j09m57j45j30j18J96L07J52j07j92k18k17l0K70J25
-20467f786r3q6R3K17J69K1%O1j05k15p4M1p9N6L24J12K8O7J0J6j1j0j35j62M4K31K05L3j60
-20438f188j80r1k08l31k35J42J78j11n7J21j2m3k3J54K08K28J42j56j78p9%Q4K54O3r7k9
-20412f444K8j03k36j01K5r1mo1N9K74J9k23o8Q8P9R2K9Q6j15k54LK52L80K16J24M3J09K78
-20384e516O0k44o5j2k88m55l06q4L0r8j69j08j4J68J57J70J20M2P8K40K41J39j41m03l78
-20359f836l28j72N8K00K8k5K93J34j24n1M0Q1R0K2l5P2J02j66j75r7j95j32J16J67P0K7m6
-20332f882r1P2J39P3oK9O0j84k08p7L4K5J0j49j70Oj12j43m4p9nP6R7j05j18j31m4K5j41
-20303h043j45m4Q3K06L90J56l2lj73k99l35q2K82L77K62J62o8j44N2O8n8j26j19q6%jM25
-20276g295M87R6J60Q8j83n8q7k44P0K00mj37j03r7r0m4J20P7j49m0J97J82O6j00k78k81m9
-20249g496M8j92k95j68KQj88l27k15K50M30K23j16o7J92J94m4j68n6J08K27K25K1N2J1j61
-20223g502j47l5K3j57l22k22J13K84R0P2J47Q5Rj32NJ62J43J44j34l45k26p7P5J35n4n7J42
-20196g781Q2j9k1j53k00j53j82j04j30k48k98R4L24J70NR1L35Q6j65j61J1J19J06J0k24j76
-20170h582o0k06l09j60K9M22N38J67l9n7j67j80p5k14j31j7LQ4J78J7m8o1l11l07J7K79K55
-20143h935J02r5j13j3j49k22o4P5J65J49j5j51j80l9O5n7l17j98J31K20J61q1k50m82o07
-20118a0900m37mK81J31K8j36r5J38%q1p5k11j82m2K11L11R2k03l81l48k43k27k81k37j60
-20093a3051j99k96m58l63k74m54o36q29o56o55q87p92r10j372j691k002k295k419k278j299
-20073c3816K346J0487J7553J4595O174N21j669k159k161k073j923j697j283j035r66r12p01
-20056A281pN89M84J45k05n78p01o79n02k43j79r1k12n77n86l60j64j2J50K36J52j42j88k51
-20032b640l63j83j49j37j50j13Rr0j51m8K9j92j69J7p6k33k44l81k49J5K26J59q7l12j92
-20007e704j00k9n6j28n6J14Q1k1n1m9ql6o1r2j1KJ49K45Q6k3O1J00k7j04k54j37K84N28K83
-19978e014M8Kj12j55r8n6j05j09j80j16r5o0j41j65p9Q6J78K14J62q2r8q5j72j66J7J60K7
-19951f194K19K81j87l65j63Kp8p3O6Q3J71J80mp0j48j78j04j00j85n8q3j86j02jr0j68l1
-19924g566m9k7Q7K58N29N67L19j4l13m21k23p5p4m7r8k7K72L19J01J62J21J5l0j12k85m93
-19898g104l09j48j47r8M8J14q1j36J53J41o9rr2k12k9K48K85Q8J29J6l11k35l0m2Q8L29K72
-19871g141R2j9j48k87j10J89J92r9j66l5n5l0k38k39J29K48K37R3J01J36K59K92o0k48k72
-19846g179j87j12q8n8p2R5R4n4r4l9j96k95j7L19L25J79J00r0m06m29j17Q1qj5J4j07j79
-19819h535k10j41JM8jp1j18j33P8K3NJ17N6R9K35P3j61l59m47j96J53m8J45L70P1k1K29K02
-19791h536k0j23j55j81q7k2J05R4oJ11K4j15Q7J12j65k26q9lq8j20O7J95N2j00K0J68J41
-19764h860l8k49k86K1L54K49p1k66j65K7Rj14j91j89j60j08j25Q0K75L91L74M0j13j46j47
-19739i408k59m29k55J83K15L8j09k26p9K4o7j45r4J8Jo6j88l01k99k08j80R9J50J60K07J34
-19713a1084J22J61J61J29j7j91j01k35m16k90j16k1j75j66J33K92L06K18R5J17J63l0j49
-19690a1094k18k37J27K56J23J54Q8J16J2m5j3j04l18l48k51j97j18J3m3k04k98l03J1L03
-19666a2588K64J23P6l1O1L7k48m02k41j29j79j43j76j4M8j40r8N8j24l70j78m4j87j03k3
-19641a4751PN9K06O0k71l11j03n3j61j55k73k04J0K03j0j53P3J01m4k72k32l6j56l09l06
-19616a7081K6J01r3j77k27l22m55l94r0J0q9o0j10k52l79l83m85l87k07j79k68l64l44j90
-19592b2399k01l37l64m57n08l56k28m42n47l36k26n78r71j017q00m79n38q95r50q23r81j186
-19570c5619j445j611j749k001k045k019k221k762l147l339l521l833m075m391m142k080K631
-19553g7369J0614K1447L0328L1022K3292J2786L910j462l817m682m682m176l735l616l310
-19538B6550k715k174j962j899j903j851j511j274j373j417j304j016p62p94o88n02n45p17
-19520B143o56m74m13l18m83p15p02n09l23k56m10o12n96m97m56n18m28m41o10n67m92k97
-19498h630j88j78L08N46L10J51O2j50m39m44m51o15p02n47l22n38r40r11p70o77m67l92m45
-19475a6429n34n60q21j032r89r74j139j211j336j306j200j130j048j222j400j617j981k336
-19457c8265k683k715k783l023l536m165m565m797m368k615J938J0621K2348L1688L2373K4163
-19441D9616J2654L432k026m438m691m651m468l950l625l361k870k253j996j972j858j871
-19425B1672j800j352r32q79r15r57r42p33p41q38p90q49r02q21o41n47m45l91m42m78m29
-19404D848k57k30l76l70m63n19o18o23o91n38l73l74m23o04n33l19k31k60k63o1j28l82m54
-19381d242l88l97n32n78n23m71n19m57j63k54n33o61o79m72p85j025q78o76p96j054j255
-19360a7338j114r89r71j136j443j663j814j993j950j943k226k585l075l433l728l989m008
-19343e5398l683l266j450L008J1011K1798L0289L0589K2739J1893L117j881l965m447m385
-19328E5969m154l837l419k965k592k488k334j811j474j371j367j477j294q69o81p15q55q83
-19310B1383p92o52o92p28m68l82m80l70k14l81n62m76l75m12n68l49j70k50m14n98o26n16
-19288A0908l72k45j05j86k37j35NJ15P0j48k41k00j69j00k2J26J49k5k95l74k62j78k87k62
-19264G530m6j5m8J52J97P4Kj14k01j93j95l02j86k20j08q8j90j67j02j01j00m9k67k08l4
-19239E021o1q9K3J01M1k15l11k76j26n9J47K81Q9j44k78j11r2q0j0J0j76l70k15Mj1jJ03
-19212C195J95P1q2j9J3j06k82m83m02j95j3j15j80O5K93L66J65j02k3Q0Jj34k9J53qk38k9
-19185B157J80M0K8J84J18K8j31k48k46j17j37j99j40jJ22J78K05O0N3K23K36ok51l35k48
-19160A753j15O2R7LRqj47j62n7j68j27J03J94Ko1M1k6j0J04K8j21j84j31kM8pr4km2j71j13
-19129F96p5K6O9o6q2j86j62R5K18R5j53j18M8R8n4j90j44o4J18J80O3l8l8J5p9j5L4PJ4J04
-19099D16J48k54m34k34m9J4K2QJ17m9l24k27N7K46J31j45k92k35q9K63K73o0pO0r4j25k7
-19072h90K8J54j27l6M10L05j88l41l1m3j14k7l7J0K17K06j00j10p6j66j97l3J6k31k63j56
-19046a820j1R2K35R7R7K74J52j60l51k06j45j41r1M7K68M45M50J84o8J8J67M1r3j22m0K20
-19020d61K24nk31j92j10k81k87k48j14Q7R5o9j79k37j77J52L75K68L7k2j73l65k77j45r6
-18995b431j07J9J09P5k8L7J05K07J41l8n9q1k55j44j06k39k32m9P5K17L15J78J4j59j50j38
-18969b724r1P9K37J53k16m65l76q6J39J49J04L20M86K45J35L11K03k13l43k48j87j10o2l3
-18945b593o5j71k43k12J5k1q6K6J04J90Jj37N7K98K75J83r8m70m75j14J30p1k30j70K7Q6
-18919c764LO0N3j19k04k43k09j33k8j98j83J58L07K64J19j62l13l50j62M1j96k93k77l53
-18895f182k64k00k44j23J14k7l44l42r0q6k68l22k95m83n13l51l36l71l36p46j077r58j240
-18872a5084j433j411j783k133k425k426j512J781R622J7706J5991O972K65k230k481k074
-18856A7345j873j487j041q80q74q93q33p74n56l89n36q27q88m78o2j09k20j15lj02k73k46
-18834C886k12k25j57m2q0%J20p2k19r7O4j17l43m80k29o8k13p5J83J56j96k77p1j68l24K0
-18808G64K53N1j61j15j60j19M1Q3K6q7j32J31J76m5j86j25J3j97k28j15k3K8P4J12rk64k72
-18781d86o4j5M9K68O9j85p2O4p0J59K33L2r7j53J04J50M9p8k6N7j13k28j93l9R1O6j2l9j46
-18752f25n1q4k83r8P1J06O4k07k26J52K39J64L55L56N5j40k74l23k78l29j72J03K06L9j69
-18727a349j99j41j49J9K82k5m34l81J7O69J105P93K94l7k25k90j84j08r1o4n9m2J3K17K53
-18702a16J98N1k08k66k63j45Q0p9l84l01m2K6OM0J47J55L2o6K2j20j04q0J6K88J87l1j00
-18675a057j80j88m6J02J41Q8j3L7K7j9J3o1m5nLJ32o6j59l7K3J13R5q9k95k80k5J41J02J0
-18646a538j09k35K6L38K72J45L0nj1r0j85k12kK79K21p6j67k18k49j58p1M8K34J95J21L8
-18620a379L5J12n4l98k64J03J71L8j04p0j55l36k39N2K11P5j16jrj34j11L4J60K93K83Mj04
-18593a903l0Q1P7j1L2M3p7j97k27k05NL42K37j25j47j57K7J28J23lk27j10LJ59R6%m7q0j7
-18564b210k19k02l6ln5j28NJ49K19L54J70p9mO5N8L0p0m6K0K02K63K3j05j82j74K6Ll9lj14
-18534b082j54k06j35K3K00j00l17j57N8K24K26M4j62k26k33l7J37L04L16L54J36k00j64k14
-18510b365l22j59P3K33J40K7j13j64r1l9k10l07k8K41K15J9l4N6P8J47M13L43q9k61k62j66
-18484b625K5J19j10k02j57k07j29Q8K95L29Q2j5K6j33j79q4j1l8j60r1J11J23J76Q7k1Qj28
-18457b821k64j44J14J44N5j52k06k46k64j45K93R35J023O68J99k07l05k77l93k90M9K68K09
-18434a757r8q8l6rk8l8j44k04j49m6Q0J28j71k78k1K02J99M7kj12k87k34K9J36J30J85J78
-18407b388O9j31j40L4P1R6pm8N0J77R3l6j21j27Q4L09K73L17J77k66l51j35k14k64m7L1o8
-18380b562j30k5M1j34J25L82J63J46L6j00j55j24M%q3q9o0q7n4J20K08K15J23j49j40l2q3
-18353b444o0L3L6j60k95j90j34l06j63M6J74K64M26J80j40o8lP8K7J26M04L07P0j02k68l72
-18327b534k09O1J86J00j01o5J13J53k4j03k65j38N5M9J17J57P3jm1n0po8m1J56L07K70l9
-18300a889k38l37l63k08p7j38k4K43K80J24J58J38R2O5p2k08j53r6M4L3n0J43K86J60J30
-18275a957K1p3j03k6r6k03j11L6j04j81N9J77R8P2q6k74r8J63J37J8j56r9p7j76QJ39%m2
-18247b934r6j37P1J67P5J36M5j64r7J54L09J69j45k94j81k79l22p5L2M7N1J51Q8j89l15k71
-18221d004j2L45K27NJ02L32M96L67J65m2k07k63k77l13j91J33K97M0j35N4J00j56k58K4J95
-18196b976J27N9J15J86K48J08j97l67j97j7M4Q3K8kJ2j25k71l12m1J29K9N7J29K50J74J01
-18170b626O7j25k13q9m3n4m3k45k77R8M34K30j02j04rJ06J57J32m8j79k0J03r7l93m35j34
-18144c909J80M23J08r5k1J71J54n5k57j06J11J66P4q4j25r4j68k62q4K90N15L01k41m47k39
-18119c694PJ57J37N7l6RJ33J61L4j41m7J20K1j53l07k71r3M5K23J89q9j13Ol4j45k6L35L26
-18091c189J9k8P8J06j34m18l39lJ18n6J1J47K54J92J12K32Q9o4j06r5kJ06m3j36j82l69k68
-18064c968j6O5j27j06K32K74R2q0k84l6K42L03J51L1N5P5j6j15q4k4m2j51p8K9j03j14j84
-18037c979j43q9k4R2M9jJ35Q1J77L85J09J8K4p9J07p1l8j7j61n4J38O0q7N4p0j50j21k09
-18009c864k15j35k35j41L2N8J79K07J40M1j25j41r4q1p7J1r4l14j21K15J78P0J81K94K14
-17984c817K5m9j52k67j42J20M35M83L9l11m07k55P3N6J25L06K05L5l1j0J56j98l30m1k9j14
-17958d095K00L64J67k14m06k11Q1L7j93l01k31n3J70J97J9K94M42j0k50j36j35n2J63O4j23
-17933d212j89j47P8J56J6j22k4N8o9j77nO2m6m2J79J86q5k20j96N2j13l52j62j26l9Rr4n2
-17905e676N9L9R5K00J13N2J06J96J2k89l29j66L3j2q3o5k5J09pj43r0r1j6k4j03j38M3K25
-17877e975J64j26k43k09j79k92j43k3k35l07k98l52l15j09j90j92j85m50o08m88l71l12m21
-17854a1859l88l71n81p62p85q13j179j433j456j683j848k122k390k232n28M792J4146J8829
-17836G337J2324L451q39k079k445k294j835j445j244j362j294r28p28o72o04n03m58l07j03
-17817C972j10l03k66k16j40j12m0p0k33l85n14n07l39j22k1L5O3j71l54k77j12J93N2r4K8
-17792d3P7j70m49l88p0J53L8q0R0j19m86m18j18P7K55L41K34K0j34k16j49o5j0M9J46J65
-17766a270J38j5j86o5J00o6j57j32l3p1j84k28j47J72L07N85O60L16J97J83j95n32m33j45
-17742a201P7o5j14l6J32L26J17j28k28k72k28j07J13L28R7r0j80j57J17K06j46l18l9J35
-17718a661N1j17p7O8J40l2j31j80m2K44J91Q9p9j26p6J21L28J62j43k64j82j1J2Q5M3l8j65
-17691a790j81k8j43q5LN1J51J27m6j30l0j12j56j78j72J23L88K30L3r7r8o6n8K0J14R6q1
-17664b115m8M1MM5k9k8M4J43J57p6j65k18n4J66J83J05l9j97j77r8j23jJ6J06J22o0j51j52
-17636b599J50L91J57k32k00j6J8K28J94j98l48k73j92j67O7L23O2l05k05O1J56K25m8j94
-17612b945k01o5J36J79K95K14k5k25k6K39K20M7K6J39K19J42n4k00j63j47j12j19l9N3j34
-17587b546p6L27K76L8P3J17q3k13k16j33j27q6L4J83o0k85k49q0M1K5J79K94J33j52j04o2
-17561b752M3J52L17L01P8P0%j12j62j36k41j63m6j08Q3J85n2N2Q9p2r7j32q8L9K06J43j4
-17534b417J13J49o5l16l73j60M7J41R7J13P7r5l67j42P6J04R0j30o7N4J81R3j57r9o3n6M6
-17507c126K95L01Kk96k88K6K20L15K07m3j04R6Mj29m8n3j48j55J1J54K11m5k98j72o6L4Q7
-17480c008j49j99L6J17L5r8r9J3J7R4J39J06J60k0k76o4K22K21J07J14J54J03j61j3R0ol4
-17453b399O1O3Q4J93Q7Q0J1l22m30k86j12J56R1j22j53p6J12J44J21J83K4r1r9j44k42j53
-17427c219J9J04J9O6L0No5k32j68j82j00O1K06K65K25K57Q1k04j36M6K53K69j59k98q7P8
-17401b866M5R1M5K5n1q7j2r7k76j93Q6J27k0j68j55j59j01oK58M17K71O0J3P5j0p6J93L41
-17373b230J46j71k01j80k95k87q7k4M0L40K76j21k76l4J14M6j69k48q5k7j77j03J7j09n0
-17348c895K74L84R3o7q2k3N7q8k39k21k30j31k50k52J59L64K09R7J43J65P7J41L09K12Q7
-17323b707k1k20j01l3p0j36k14l8K6L5j8J1R3n7k16j21k4j04J4jj68k23l4M86O97K91j58
-17296c011j32l5r6m6q4j94q3J31J56O1j32n3R7j3j40j52K4K18K70K31l8k38j75L6K51J29
-17270c018k8l16k33m0J02J43L1np6K09M85M44K35j13k79l58q5J49J66L9j79l23m28j88J95
-17245c471L69L84J78n2m3o2MJ4Qr7j03p2j47j16k89l60j6L36L18N4j64q8J17J89J87L00K98
-17218b324Rj17m3k15m17m28l62k25L5K23K30N6q5n5J00K49K20J85J50l1n6k9l3KQ4J51J92
-17191b534J24j12j70j78k29j94r4N4J46Q7J32n7j97O2J88M9J09M1j3Q4k9r0j5R3J23L9K5
-17164b556j21k02k7l2J6n3j79j53k9K4J38O0l9M7j88j69L4J10Q6N0l4j56r5k1o1k9K0p7q6
-17135c722j11j28Q8K22J00K37J67r6j84p1j07l0k4p0K5J36K53K34K31N0k21j68q6O3J84J3
-17109c015m9m0NL6KR9O3j4K7pMN2l5R5qj92l0Q0Q4k74l60l7K45J53M6J53R3J2k0j06j76j44
-17077c258k66j65J01L0j60j85J1K82L17K10M7k0j6mj14l19r3P9P0M9j7n8N9N8j3j16p9N8
-17049c512K95K42J72Pk15j65L0J34j29k78k98m7K12O4J11K58J26Nj01q7Q8N7j39j01Q1J84
-17023c006J02n1j69j38j6J22J78R4M8j24l25k65p6RK31L03J61K7k24k51J22K65m0o7k1k7
-16997c138J34J45n0lL8N2N8j64m40k97J06P7l2K17K19k2j33O1J04K1j2j54l12m50l00K3J50
-16970d102M4j8j50j36j04M3K82K43J23K06K01J15q3K7J78O1L8j23j46N8J12J21j2J8p1n8
-16944c133K31J56p4k26k36J4J86J20L0j56k32k31k18l7J38J60K16K96J28j22l42k65r1P8
-16920c610J93K07K17J19j28j97k4M7p4j39k19j08O4Q8p7k1J03j17k93j64J21J76J15K11K08
-16895c302P5Q6%j59k62k01p7J33K08Q3P1N3K2j01L5J27M5K17R6j03j57k23N6K29J21k8j62
-16868c118j87k62n0K37J28j84j76j79j66J8L4p9l8o3O1J74J40J09rj6R0J13P9O7j05k81j80
-16841c843k6j54j52MN4K7P4n7k02J1K17K50K78J55m0r6l2J2j43n5J02J50L5j08j58J36L81
-16814c180J04j17l9m6l3P3p2m2m6NK92N1l12k31j25k2O3q1j22L8P6N1o3R0J44Oj06PJ18J80
-16784c339M6p9j10j96n4l5mM8J06O7J23K65Q5l1j01q3P0J78J19j12n4p6l09k68N7J62Q2Q8
-16756c355q6j75k61j60p1j41o8N9J2J26L51J51j67r3J44J78J34J44N8l5l8o5j01o8P2J92
-16730c263L8j99k43kJ44R8K10K34m3k09j16j14j31Q0K26K11K91J53oP4l7r0p5j55j64j89
-16704c277o0J91L7j45m4j58j12L0j1j34j21j69j33J86J75P1J80J10m3j12j68j62r9J01J76
-16679c691J14P3k5n0ko7k61j82k1%j24o6O9Q0J81K36J97R8nq6k68k29L8J15J03M5j96l02
-16651d226j57k0L56M69K77q6k34j71n1J05P4M2l9M2J80K22J68J51J26J2j61RM6r4j39j06
-16625c205q9j37o0P3R3Q1J55K33K57n9j31n5j55k53k09k08j57n2OQ1K8j27j06J40M3j24q0
-16598d017j9k7O8J54K1l3J3L1l4J02J94J28M5r0q0r7j19k21k41n3J55L20L06K40K69J26p9
-16571b938k0nq5o0p4m9Q3J06j30k36j40k2k9r6Knk16j97j11N7L53K98J28M3J09K5j33lk13
-16542c558l22j95j08K1J37J78J52J44J63Q3L7p5p8j99k00J46J79Q0J9p3L0J18j39j43J90
-16517c413J76J74Q3p8j10j16k09j50m8J7j17j8N2rM5R8N5N5O1J00J31m5k28k33j99m9K7K12
-16489c736K76J0k20p5N7L0m7j03k02j35l7j34j54R9J59M2J35J34J1K08L60Ok86k02q0j19
-16463d003r8n7L1R2J03qj83j29j00j33M7K75L05O6r0l1l2j39r1k0pN0O9O5K23J92J45k4j16
-16434c598j49k46k13q1l6N7O4m0J62L54K02p9k18j1q3j55J27J51J11J63L1j68l07l31pL02
-16408c998K39M8K7JJ1j87k51KK38J30J69K13N1l60m02j16J01J77P7O0K03N9j18k3O4k8j59
-16381c772j03n6N5J27J63K38M18K66j99m82m59k37k00j91r5L9J07J38Ol4m9L6K37J67j52
-16356d032l5J43j00k69k52r0P4J92P3l9J01K00K71L42J83k28k95O3N0q6r7l5K3N1K2r6l3
-16329c899K45K19q6l02l37j34oP7K92J46J38N5l5L4J8J35R8o0K1j68l40l09k49Q0L36L99
-16303c632L70j04m43k01o2k9P7Q1p0j51J5J64J19R0N9kJ66J32N3o6j95k87q0Pj32o9J82R1
-16275c917j12p6j08nK52J56m6p9j53l32j66R2J24K8J70M9l6o8o1M6L5oN5jK11L91K13K1j23
-16246c446j62j56j42j29j59m7J4P8L30K91P7r2k36k41k32j42K6J8JO2Q7q1k25j01J02M5j99
-16219d659k23j17Q6J74M2j03M8j26k26m8J03K77J27R5L09L04M3l03m57l69j81j32l3k7Q3
-16194e313M98P68N02J11JJ20K23K63O8l14n27j8L26Q5Jj9O8R2l6j44k17j38j37j91l1J48
-16168c811k9p8R3l1j40j18k3p3J35J56J06K7k15j92j5J9l5mP2Q4J46O8m9n0m0n0l1K0j63
-16139d221j31l2jK0p9j44n8Q8Q9Qj11l22k88l3k3k1K0N7L2J01J99N1j92k51K18L26J25o0
-16111d633j15J9L6J02J46J38Q3j83j40M4kr4j69p7J01K39J94N1j27K5K60O4k08k44j63j30
-16085d783J1K35M68K46p0k93m79j90R0R6J35J57k02l70k63lm3k81j58N6J89N7j91j96L8P1
-16059e673P0O28R83P12L84M3k41k95q8Q1N9j31m06k51l4j0j17L4%k92l37o1L8j95l26j56
-16033e581J60K83P0o0rk0j39j26j60q8J54J13m3K0O4k2M0J4J84J54j28k27q1jJ36K62P8j39
-16005e092n2r8k03M5R9r2k50k25k67m20m38j41K34M06K34R2j49l08j10j7p2k22r2j47k97
-15980g582j57j7j81l95m79m53m19l43j96j23j68j65j97m41l85l44m28m97o71q32r87j148
-15958a6608j154j111j390j640j824j762j141P23M638J0278J3387J0324M884Q75j150j550
-15942A5779j601j497j207j141j245j320j206j094r19n81k98l15k71k53l05j95k57j30J86
-15923B130k10n00l12j40j29k35m40l90l00k35m9k9K1L01K13Q9J60j5j49L7J15j8j59J1n9
-15898b92j77k30j78k3J10J00J13K12Ok69p1Q1j90l06j06R7k9o4j09j79p9l4N0O5r5j73R6
-15871a674L29J57p7j51j93j76j03q3R9J80J32J83ok11k05j29LL0j99k07j19o3m1J33K68K68
-15845a855J81J0k47l11l13o2L02J55R7J84K7j61k17o9j6MQ8M9M2J04J33O4o4k22l16l49l99
-15818c161l97q5R5P1L2N2L20L52K2J84L89P4r0kN9p5k40m24l88l8L46K60Q8J0K9R1jJ5J24
-15789b288J85P0M0K0j07j96j51j03j82k04j35o5j36j35NK08K63K71K9k33j4L3k96k82n9Q
-15763c454J60K45J36J10K42J11j09l62l58p2O8m9k1M5K5N3O7j26n9j0p0j91j99j0J64K28
-15737c436K61K11K47K84K14%j35q0K8J0l9j30j15Q6J37Mj86j53k6r8k34r8m1R4J94J4j97
-15710c184j28J17K78L28J56l9j69p9p9j07k1Q4Jm8j0L5n7j58j19N8J87K75K29m2p5r6nN6
-15682b612Q8K65J94j94n61n55l52M5K78K14K01J49J60M8N1J31K8p3o8Oj4k1Q4P0l0j11k56
-15655b835k37l3J76K88N2k66j72j01j15p7p8k86l07J2K17J42P7J54L13L03K29L3j30q7l1
-15630b759L2J90M9j05P1m7l95m85l17j98J04L06K53L01K61J40M8j25k42l54j64J01J88J76
-15606b971j0j22l4k8M8k8p5N5P6o6j83l32o8L26L96K16O0j15j44oJ84J97lj23J3j36j50L0
-15578b993J87J81r0k99l05k7J29N3k08k41p5mmK60L42jk33k66k77o3J23J45K80L83J47K7
-15552b829j47m31k81l9J75L17K08M4j48q2K17j8l41l09p4P6j24k09N4O7K0L8J25J28j07o9
-15526c739k4L5K1L4R3qq4K9J05k5o0k1j56j04L0J30J99M9J02K89K35j3k85m36l20j03q5L4
-15498d078J77M14L58J77K12P6j61r9M0o0j74q8P3M9M7R2O8Pj00k07j49R5O5j30j70p7j86
-15471c729q7J87K22K80K06K0J2J50J77K9j11k28k56j35M2k5j24J9L4j50k46k14q2ML6r2j44
-15444d205J11L35K81J15O9J55K21J54l2j27k43k39j77j02P7J55K68N8j02O6J87K38O0k65
-15420b942k95l14l45l7J14Jl9j21j32j30j45%K7N5J15pK1k5p7J40K09P7Q3R7J10J33P9j00
-15392c448k23m2J65P3j66k7J45O5k9%N3J87L23J06j28k07k6J21K04K36k5p7p7n3O4R4NL2
-15364b655Kj46k20j77r4L8J6Q7J56r0j74k63k23j2j08k19p5J04J03o7j13O8J26o7k03j80
-15338d386oJ10K38L94K37N7M5q3N1J27O7qj48k29j05R1J37L3j80j92o5O0OQ6R1n1j2M3k7
-15309c619J38J63R5R5m6l42l90j19O8Q4j6N8J25J75J42j17j73Jj4l3M5N4K37L09J82L68L19
-15282b211k39l59k13j39j16j7R8o7j36n4N4Nk9n7rQ0l2j29m8L1Q4M6R4M0j2m8r4l0l3r1m4
-15251c675L2L2J57J31J97K20J28J05L3l29m87j60l2O0J68J11o5k89j59N7J01M4R4K13L33
-15226b980L22j31k04j22p4N1k72m23J1K90K10K24J32Kj53j17N1R7M2Q2Q1K3j49l21m17k79
-15200d024J41L41K00J57P2q8PJ4rR5k0j52j40j06j56L1J95J81J42n8p2j42k60k19j41N2K44
-15173c715O5n3L1J3q0LQ0r6j40Oj29j72M9K24K46P6n1O6J62p7l06j19J7J24K37J83L5L4N9
-15144c228j29k20o4R6M0R9L11J03j35j39n7o6m9j2J10J85J23j40l98k88l0N5K02L14J40j12
-15118c289n7J60R2K52L10L5k34l17n8J78Nj5J43j0j31l3K70L13j81m31m07j50P5J22J17j00
-15092c341j61j8J87K24J48jj10j30K2Q1r3j57PK8m7j28j27l2m8Q2J76Kr4jP5k4j35o7J09
-15063c573J58Q0O9L3j87l5J87J10Q0n1n8J9j20j68j01o4J7J62Q1k3M9j67l23n6J44oj10J44
-15035c709L84K50l9j75r1k24j83N2M8J04J55k9k51m85m38o4J48M0J60J41M8J30J35J86J33
-15010c574Kj9m9j30p1o9K4P1n1j04j0J29J03Kr1k43j40m0J38K39J53J20J65N1l9j07J0M8
-14982c482j9MK0j29j88p0O6J24Q4P2j61j24j9j93j36nP9J40j26k17L8P6l8k3L5K07J80O3
-14954c742L0J04J53K8m2Lq7p9K01J15l38k87L5L6j52k01N3K00K77J44r5j46P0K80J89RN5
-14927c187J90J79j0k95k99k75k96j25J28J15j13j81m1L8J78J47J7j53j92m4J9K1Q4K51K30
-14902c614m1j42p3l9K9J33P1l01m03pn4j71j84J53O38N01J79o8k01j30j95j33J63M10K66
-14877c213n3o7j6k5o8j75k80k70j88P5J07n9J20M18L85J29k47j58Nq0K9J10N5O0Q8Ko8l14
-14849c698l55pL15L44J91J36k5o5LJ15j81l62k14k63l06j56Q8K07K51L8k16n6J49N8mm5j83
-14822d241k16N3J86K03J66R8K9k01q4K26M35M08O0j37l02k91k9Nm5K5J05J77J44j14j89q6
-14796c615%K28K73K1j72j07P6k2k29k46o3L7j25j46k7P9P8l9L3j4r2J0J24K34K52K02L3j28
-14768c345k53l09k08n6j0J20K46L2j64j26R1K97K10J03J37k6k31j95o6l1K13L58L0m0j50
-14743c373j78Q7L10K01j47k86k77m5o1j13o2L4K01K12J43q5j48j87j34j27k1K54K08J59Q7
-14718c348n0o0o0p3m9k21k14K2K35k9k91j10M9k3q4l9J8J64J86M8n9k1Jj44k09k3K24K77
-14690c883J93Rj51q6N9J20J14O1j93l71j60K17L15K06m6j62lJ71R8j00k11j72j00p3J57L77
-14664c614J55m5l1o0pJ30J54J53r9j82q5j13j93j94p6m6mJ54K57J24J0j60p0j2rO9K8Q5K06
-14635c475K15K24k2l77l75k97k10j92j9P8J07J43K09K72Q2K4rJ3l0k00j10N1Q0J37K96K87
-14609c098J17J49J10kj10n0J99L29J86m4j47l52l60k35l49k42P6L18J57k15k53J69K71J84
-14585c192J84O6j26j01j85k75k94k76m6K42J78K8nK31M45K25o9k33j05Ol7k8j69k79o4J74
-14559c705J07K5J7r3j23o4M2J58J28nn9l4R2J53qo6k0q7j02J8P8m0n3j32k26k30q1J93L08
-14530c809K34K34K02Q4j09k35j27p0p0k3J02P0J30J89J83j27k71r7M1J50R8q5p3o5j07j76
-14504c727r6l5k12j11O2Q7J50J82Q2J26N8j16nj06j46L2N9%J37K28O3Q8K10R2j78k04O4J43
-14476c073j41j99j52n4L4K6k1K6k5j31j57j80j24k0K58L69J04j22r1M5Q0m0K2J04o7p5q0
-14449c684q2M5K11P6j96j81J24K0l03l20lL21K70J51j6o4M7K30J86r3n9M4O9o6O4K01J65
-14422b843L0j82m27m00j10J63Pj85j90P5M61M58J21n1J0j40k99j89J63K50K2rJ77N6k47j85
-14396c464o6k90k78j47P0K79K42J60j15k87j78qJ28R8j37k50k60K5m7m8J22J91J54J22J8
-14371c966J2O7j4J10N0n1k4J00J10M9nj70j00O6Q1J8n3j50k15j05K81N24L66R7qL0N3j18
-14343b965j47M3J88J81r9k62j30j09j61J2J69J41J4l14l16P4J36j19j41J7Jq0K4M0m2k5m9
-14316c919j7j05k76k4J18R5J80J66J09N2N5m4Mp6j99j28J25J17j50k85k73j75nK47K53O4
-14290d091P5J73J93K23J88rm9ONl3j10j31j57rJ73K87K10N0k04n73m74r2K95L81Q5n2o8n3
-14262c761J09m6l70m97m13n8K70K92K49J81J94J16o9p4P6L0k64k47k8O5J08N9m6l1j4N7K01
-14235c911K27j8l21k17Qp4L4K76K72K46O5k22j52Q1N3j04n9N2O1L9O1Q7J38j0j64k66j34
-14208c952O5J92J24j81r3Q8pj47m58m79j7K90J82NJ64K16K03J89L3r3j87l56l22j68M5J15
-14182d549k5J48L56L61J36j39j32n7JO6L5R3P3j31n1Q4K18j5k44N6L13L09O7j80k74j05O1
-14155c525j3mQ4J8j46k48k3L8M1Q8K17L64R0Rq6k46l53l68k04J35K56J86Q1K9J22Ll2k0j1
-14126c518j3k93k33j68l06l5K28K34K86J94M2k5j23j45p2j7j01j26R6K50J97O4Pk17l16l06
-14100d416q9Q4q0j42J05L89L65J65j49p8K29M78L95q5k42j68m8J21J81K42K08q0l39l67k58
-14075c579p0P6k5o0j3N7J30J33J79J52r5k48k59k84j00k7J03J58O3J67J31p2q8P8L79K91
-14049b823M2M6J50N8n6j11J0J0j44J5J2j30j32k6M6O6j3j62k03j28R3J68k0j67q0J6p9k21
-14021c763j33J50J32N1L2n0m9Q3J47R6k11k30M1R9P3N6r5j76j65r5J2J89K28L6k1K09Q9k01
-13993c466m32k68J90J53J23J98K00K39K20J42O7k65n61l42K0P1N7JK3l6m9J02J12l3r5Q1
-13967c548J36%j07m8K12J8k71j12k0j62n4Q9r0k11oJ07L8P9j3lO2L2R4%l1M4l1o4K1J28J23
-13936c588J80J78p9r4L0J7p1m8J94K52J72R8j03k30k63j06jQ0M6k14k23j13JJ31J09o9o8
-13909c782q1k1J18M6m9r7k3nL1M4J17P5m8j3o2J49M05K92J3q7j15r9q6j29M6O0P7j74j95
-13880c593L2K50O6k14m3J84M26K30j96l72l36j41L6J53K27J53q5k16j83r1m2m7qK2j61k57
-13854d206k10j86N0J76J96L33J67L00K66j40l15k33kK05J57o9j84j0J00J35N2j65l44k93
-13830d220r1J20J31J06J58J09R3J83L59L15Q8j37k15l32k95k77j64m7J08rm9J70J31p3k19
-13805d057k71p4K58Q2M8J85K9q5r9N4J06ok22j92m2k4o2O5K43K76J52l3j05j04j16j72j14
-13778d280LJ84L50L22J15K8j12k93j49M2J27N4n5k8M6j60o4pk03k03j26q9j2J07L7L0J49
-13751d187K90m5j23N8J09J94kj90k72k10r6k7N0M1K4J36R8p9O4L42K79J01k1l2k4K0q6k04
-13723c792k84n3J22K01K4q3p5q8n6NJ24j6k9K54J10j55j44Q0J84K2j80n4O7K9K39L56J28
-13696c064k8l3r5j37k73j92J05N4QQ8O4K4Mr5j39n0m3J4M6L4J00j1j95j96j79l13p5J27%
-13667d450J02O7q5j17n4K01K46J38q8j58j4K8K11K71O3k11k21j75j08Q4M4j20j59k8L1LP
-13640d492P2L05K60Q0j01K9K92K30r0l36k84j29J29J50R0K3j86l62p9K14oJ2K15J90m9k15
-13614d038j26q0j19M7L05L30K98J32j84j89J33K86Q9k09o8K42J70J5k20k09j12j09p7J34
-13590c559J52O2j99k83j47m7q5n1K48K75l3k94j40J98K82J73J45M7k15k53l3P3J22J08J74
-13565c280R5L6J02Q6r0p1L3pM9j03k42kR3J69L03R2k76l93k62k21l6J31P9O5j82k30r1l6
-13537d189k6M3J61m7k41r4l7m4k3O1Q2Q8K6r8r7j0J42K05J69n8k37p6J90J63N9k5K7J7k0
-13508c889j28j49l0J36J78J40L7p5k21j51j81k17k32l86j62j74k36nO29J274J464J103M27
-13485h48J10j53m22l45r8p3j15m0j65j15j90l30k90j19j15k75q3J74O7k4P4K50J40Qm4k27
-13459c248k08q8N1O2qj33j37j5J30K65J66k1j10J61K37P3QL1K4k02l31k99k9N7J7P2Pj41
-13431c609j47r7j14O1K09J37N6j32j94p4J34M9q3r1L3j4O2J74m3k08N4L67M65K03j51m07
-13405c360l49q1OJ34L4k38j79O7J59L1nl2Q1J96J73K6j97k35P0K76J14j47j67j37o1r4q3
-13378c998R2J26J80K24K75L20K44k87n17j93L5K28J05m1J72K26J0j29j38m2M2L7J68O9k11
-13353c003l30j38J07K0k81k86P0L09L9j3Q4K9J06J90P8l78m30r8j8K74M21K29N7j56k00k34
-13327c552j5m4k16l7P7K4j9O6J17P9k4pp4k22mK46K50K18K57J99K9l3N2q0k08p9L0n6q5P8
-13297c033l0k07j43J37J83n0j2K1j49k49j01j24j37n2j44J2L24L64J21O4L8j75r1M9j16k71
-13271c771j08J1L7J67J69r6k99k18j43o2M6Q7J31N4n8j21j50j61o0K67L40M9j88k51j80K01
-13245d307K91J08R0J81J48j58l27o7J93K4j00n0Q2J93J62N5k8l9j12m5M9O8M4r6k42k93k59
-13218d435j55j62n6K24M68M11J18j48k84j12Q6K03J71N5j79j96q8j07M2O3L8J14r1pK64J40
-13192c623L3K5k2j13j62l20l51j54m2J76K42J69J51K13J71O1j78l90l63j84MN4J16M6K9R6
-13166d316J12J91J75K1P6J89M4j52kK37K23K03J34r0j08r6l02j96J29K19j12l29m18k43M5
-13141d366J30J60J94J63J18J00N8j3J14K19j76l23j46n4J38K27P7K6j02j87j77k6K38K50
-13117c358J36k2j44k02l23l28p4J34J26M6L4K21L28K61J61K7k01l70o4L36Q4p9J29Ml46l84
-13091c868j98j36l6J23J05K61J67l7j27k68LM09M16K67L3l90l61M6K16K14L1j99j5oj86q3
-13065c619J92K04J24l7k94k66j87J5J41O4o8j47o5J74J81j33j65L8N0J4k7j42k59k7L89K87
-13039c563j3J2J96L26J16jr1j50L0PK2j42k62j05QL9J04Q3L0m3j37k13m5j1j90n0Q5m7l1
-13010d036nj44j78J24K46L7rk7Q3J05J0p7j16J88K12O6k5q0o6L8K9L0K62K24Pj77k93m7J23
-12981c496rj16j28k5R1Q8M6L9p2j08m8O0J60J42ol2j16j70l74m32q1J89M2o9J3K92J38r7
-12953d079M4K36M01J48j99k10q5l7N1J78R5K7kj65k77j39O3J1k78k46J15R9j29j71n7J08
-12927d498P7r1J17L25J54j58k02k9K3J24J09j3k20j41q4N8L21K67M6J50K71O6j32j74j31
-12902c765j2O8N7Lp3j51o5J57J88j25k10p4o1Q8np8l6n5N4K22L26M42K47P4m6k55l23m69
-12874c877m46k40P1M00M08K48jL6J38O0J30Q6J42J35k10m25m69k68k6M2LJ89K98L20Q7l7
-12848c206N8K52K21j16j97j57r3m1j95k76PK35K07J86m6l15j35O8J04ppP5n7j20J0mn4r8
-12820c701r5l6N2o0rJ6p6l9O1J11q5k47j06LL9J19L5j29j67J28J68J50J32R9M1L3J2j34p6
-12791c761M9q7k43j43p6J7K52L63J30n9j75QJ42J2q7p7o1n7m7L4l6j54R1L90M41J51j46k07
-12763c336r2K21L71M4l22m25k67J33K63j2L2j4j05l5j85k98l41l35p6K07J01R0P0n1o9q0
-12737d511J75N18M56K43J3j32k79l29r3M4N1j4l4N3R6rl41m69p0K75K14J22k1JJ19N8L0J84
-12709c650J75J32l2k89j16k4j20r3O1J98Q5m0MM0r0k14j14M1o1l0p6r5L6P4oJ81N9j82k58
-12680d404k21O5L64K67K8k39j53K27K76J71o0k22n4K28J95O1n9r8j83kJ18j48j00r6o4j80
-12654d283j84R8K87K13J24j45k37J63L12O9j17p9j12j8l6j57m0k8N8J98Q0j07j34J6J14J92
-12628c753J30K3j65k35r9m6L3mj39j97j44J22K66nj00J26P3m9Nj2l7o9R0L09L88J98qj26
-12600c425k40j08j79k33m2K4K2K44J79Q1K8j25j43J52K46K98Q4j46j56M7J27N9j03j24p9
-12575c512L1L9q2j42j00jK1O5M5j11j28j23J5J78m1k38n5K7p1m7m0j13L1K09M9k6o3R6J32
-12546c955q2j18mr0q3J09J00J80K76O7p5p1m0m1o4j22j92j0K52J77m7k50j95j47j7K26K15
-12519d001N7J8J97K27J13r1O3K61J77k1k20k79p8N0M4O5L5j96l09j14O6J37R2K1m3J0k2r9
-12491c840k8J63K30j8j03Q1J49k3j66k75j44K5j14j45p2N9N8Q0L5J71K20J27m0m31m35j44
-12465d580J36M45M71R9p0j3o2k39k59j78j05OP5m1m6J53K50K16l2j35k8Rj29j83j16r2j36
-12438d584J02K63L02J99q7k88l44j50rk4Q9L80L61J00j4j33o3J33P1o3j31o4j18j18j17j48
-12412d455J24L08j3j23o8J55J53L7K3Q1J7j24P3K29J26k9N4K03O0j99j38n4j30j05o5r4J24
-12385c830J01k81k34O0M4K40K83mLJ8j87k75k21j19M8J97K31J44L7R8m4k12oo5q4P3J27j94
-12357d052l78k33oR2N9j7R5N2J46L31L07O9j35j20M7J6R0J83R6J11P0kn8o8j62j65j51j52
-12329c935k0j03K4J63J03J34J83K07Rj74j57j19J6P0k50k74J20K57l5k35qK94L19L0j16R3
-12303c404R2j75k20k6m5j82n8m1JJ18R4N1L3O1m5j58p5J13J23L0r4o4m4J01J42L9J15J28
-12275c390J01P6o8j32K8P1j60l83l57j30O4P3L03N04K30p8j00o3q8N3Q7j31r8m3j12L2K84
-12248c427K39j1k50k49J98J71j43j39m3l7J38K29j59j81n0o5j62j08j40j40L4j19j22j09
-12224d645L0L88L27J60Q3%J40K52K28j01l77k77j39q1p2j40o5J9J33K64L92K95R4L1O9j55
-12198c147k12n1Q6p9q2o2l30k89n2J41J70M3o6J05J06n6J6j2k2Qk5j9Q9J17n1j98j83j66
-12170d221K4K87K56J11j29j42o4j24m4j1J43L64L87K65o3k46k97l03m4l7j29L7R0k44k80
-12145d414j0J50J91nj77k45k21kK11K62L03M71M10J39j13n44m27j04l0m0J42M04M28J1l94
-12120c604l64m7R1J50Q1q2Q5L74N08L13Lk23k16r7j48j84j45k20l84j90J82L10J10o5j23
-12095c885l9R4K6m8j65k59j43L2J1j42j60J36L44K12O3M3J1R3Q1n8o1P4J08n1o8R4L17J46
-12067c194l25l58j61j59j15J19K98K35J9r8j6J24j71n27k74j9J89K71J77K97K22J2o9j36
-12043c659M1J93K11N3n4j34j54r4m0np2k30l27j29J94L66N5k64j89J26M0Nk4MJ91R8j16j01
-12015d015m0j06l5j7l6j44r4J23N4p7kJ58K39L35K39K2o7o1m6q3k05k33r9O0Oj54k8N2m2
-11986d296j44r4J97M59L64j14l86l57r4R3O0R1J29qr1n8O9J19P7J54K06R9j0m9j74r6J51
-11959c703J11k25j04M8j07K0N8j35K3J50k4p8L0K8p6k31j69k3K39M39K44N2j77q9K15K14
-11933c270j21k45j68j56k6k3j33j54L2J50J70J41N0K6K9j39k02L0K20L53K82r5l82k25N7
-11908c799O9l4k2K8k9j56j79j82k1P2P2P3j62l83k08O3J53J05J1RN2L2n3m4j9l3L8L3L3k14
-11878d695k27l9%qJ0K37L52K05J52R8J79J86O1q3k06k28j38l4l6K4J72M5j71k51j43oN4Q2
-11850d408J06K32K08K17J14k99k97q5J49L40K37R4n5k94k47j1K19K35P6k28k66j05M9J57
-11826c862Om0j41j74Q9J23Q7j5o3P4L00K81O4l0j09j89M1K52J96r7j50N2r3j77j40j88k86
-11799d189j01qQ7K48K77R4p0O9Q1N0J96K14J15J18K5j09O1J42p6o8L6p7l20l87o2km1J40
-11771c557L5j33j00J0J51K63J47j76j99j13j26j63k10n6J79J57ML1Q0M5j6j22k42k10m1J18
-11745d244K94L17L37J34k50j26Oj36j01j85l14q5J75J68J60N4M5n9j16J9J07M8J03J13J07
-11720c429Mq2k8N7K31K30N6Oo2N5M9j95j78j29j06kJ26Q1K5NR1Q2P6L1j05p5l8k6J43m2l78
-11689c527l81k75j47j73l6O4K46L88L88J56j36j90j13p4m5Q7K41K41Q5O3K7n6n6k52k99M0
-11663c734L3j01k24o8K29J94P9l8j56n3R3K8r5k99j2K05J21J70K13J16n2j7l1l0J64J28k20
-11636c357j90j3O0M8n9k32j02R3Q9m7j45NQ4M6R6O8M1J06j4k9o1j88l18j46J7M6Nk13j85
-11607d495M8K78L13J46lJ21J64k7j44l66l83j83k6k5Q2K3JJ82Q0j24R0L02K86K4r3O5J83
-11580c481J08l26o03k20R0J69K83K24q2k78j58j24j59j04P6K81K90M1r4J28K24q2j41Q4J29
-11555c725J4%M1M9o2q0J76K94J74N0j41l42l94m79l95k05J14K32L51N45L79J25J35jj84k94
-11529c623l11k82j10M4oj26l6J97J75N9L6P6nj13o8j0m3j45m0R5P7R0J10J44M9J9m4n9N9
-11500c791J88P8L8P7J08j31j14N9oN1J2l3q3p6o6n4p6j97j15j65j98Q8K84K36M5O6L2m7m1
-11471c831k00j54m9o0J12K93K66Lj31j05r6j5K65J57k43j48kJ11L9j88j57M6J01K01J21p5
-11445c739p0N8J55J45l3J1J1r1o9r5J9O2J06K27M5j54l17l68j92K25J31l43l24O8L00K41
-11419c991J25J74J78M9j45j54QJ31K31J67M8j66l36j31K15J66L2O2Q1j47k79n2Q4N0j49l55
-11393d104k63rR8J41K81K88K32L1k55k91j38j83j30J69K15M0J11J46p5p8r8j32O1Mk85j35
-11367d359K24J61NJ02J49j34l58m09l41j13K95M81K56m1j15J19K06J00j68j35J33K75J94
-11344c473P2R9K1m0j25n2O6o9n0Nm3j7%k1J05J06j11j88j53J02rq1K04K74J48Q3N3n7k71
-11315c422l15rJ07J03K1j65k44r6j4r2Q1K25m2k99JL14J84Q2K17J06j81k39j78P8J85J43
-11289c449j67j89J38M9l18l31p4J97L13J63O4Pj25n9J94L0l54k78K5K34L04R4j08j37j00
-11264c877n2J02K3j93j09j2j28oJ02%K1K6r1j62j46n5oMJ00K28K37J63K25L52K46M1p3j84
-11236c224k25j23j01j09p9Q4J7p4J90J49k8Q4J26K96L09q9m30l07p8j22k18q6J10P9J49K05
-11210c495K6r3m7O5O3j82k38k60n08k98J42K89J87M8Q8Q6J56J43K36J66j91k74k1P3J10K88
-11184c441M24J75j36j65j73j77j28j6K0J13J28k8o1K9k4L6J46j3j79k36j17L8J08Q1k5J47
-11158c474J92j13j70j35K7J91J67mr5j2j59j41J22J63n5j49K1j1k06k04mK26K02N3N0M1Q3
-11131c394J15R4Q0r6k56q3j12k63j81N2J58J25J21P8j1m8k5P7N0j80k01L0J46J23j51k40
-11105c992qj6j50j64o5L8k5R5K07K39ml44l27r7K71K01r0n3J72J62p5j36M1o5k9K56L17M0
-11077c601p0j73j95K8J50J35J56l7j72k30L1N4k96l03j91j17m8M9P0J62J22P2R0K12K62%
-11051c840k08k64m7j26j84k2LR9N7l1L9M9J56K21O7J55K35Q6J50J50J05J31J19L7k87l45
-11025c495j56q5j49j76n1L2Nlj04p4p2J37M19L20k6k54j63o9j67j8O0j4l0M4r0k65k54m5
-10997d743J13J16r9mK06J09J21J25l0R8K62L36K64j8j31n4k39l68k01K1o9k9J31K41J06O5
-10971c671K11K15K2L9O9q8n9j69l88n14l40l5J58R4M4L4l7m8J27J36R7J42M7l7L4j20k74
-10944d311n9J07O6J88J87%j32Pj1j33J8J22N0J7N6M8k32k14j53j29J9PJ4n9J8J24Q7J11K9
-10915d158P4K31K01K1k14k40krNN1J4n7j4%J83J56L5Q2j4j02M7J10J67J48J2k93m12k08J93
-10886c993K99O8MknN7Jl5N6R0k7o5n1o2Pj34j48j09j05O9J35l4n5N1n5j63n2j8k3J21K85
-10855c893Q3n2q7J4J23Q9Rn2l8N5J27O9Q7J8J16J05P0o5p1j47k97j73o2n2j03k21j87p7J19
-10826d493J67M1j06j64q7J87K18J38O2n6pq5j29J35J27m1R1J47K05J29j32k20j59o6q9P0
-10800d117M2L9K09J12o2op3p3J26Q2R6J89O5k35l31j23J21Q8J31R8k90l67J6K53J27K0k4
-10773c887RJ37J17K8j78k63k17j87q9lo0n7j23K6L01K19J64K17J97P5N5O1O7j76l64k28J15
-10746d044L50K80J81L4j96k73j62K14M62K75j09m23m64l38q3N0R2M6k0q8j41j06Q7K1j02
-10721d457r2P7K37J84j05j69j66j30R6K72J96L44K16l0k67k13N3M2P5K37L2j73j38n2o5n2
-10695d048J84J40k27k39n1Om4J9K11L19K48j83k69k2J6r8j76j73k82K7K63J95K28J96J86
-10670c574K78J49m3j22K1Nj33o4m0Q1K79J08m5Pr0k98k93j61k01m81l87P1M15K80j18q7N0
-10643d393J58L51L27K57J19p2p6j5J21K60K3j09o9m1j40j82p6j32m4k5JJ8J14J07N5K70K59
-10616b934j67m68l43jkN2K32K84P2J1O2k4j23k02k80m96k48K16J56kj53q2L11M18K41o2k36
-10589c768j58k36k26j2J03n1j46k66j84J35K62L88M09J87J23J51mm02l04rj4n6n0o7p8k16
-10563d489j82j3M7J67J26O2J10K8Q3K10K39K42J07m0jrNj43k52j76K2J17l9J86K54jk28k78
-10535c846o8j61k60j2J63K37K06M6j35p0m8l3L1j10l31j81j0k9K2J56J49J12k6j36j51j12
-10509d597O0J99K13K60J79N8k3j6Q7o0l72k72j41P7R3o8K3k3j42mj3n8J09K76K48P3J9p7
-10481c892l8K91M18K30j18k88k18j27j18P7K9q5R6N2J2j8k83k39j12N2K52K58K32N4r0k77
-10455c850l05p4J50k5n8R8j6M9J38J02O7qrO3j98l00N9J70n9k96l50p7K06N9Pj4p8M7Q8R3
-10425d321K29M50L24l3j64J6L22K81M0o6j12p5j91j94m0M5P6p7n5J23J85R4p8N0R6k63m09
-10398c747j67j0K7L9J09Q9Oj12j82n3O0J07qj95k3K60J67j6m3J48J25l4j76p6J56N8o5J89
-10370c367J34k39m07l20k34j91j11O7K09K25K39J97N2r1q5L9K1p4l0n4R9J19k5J88L29N1
-10344c259j86k64k50q0p9q2L7k8k2J58K09o7j54q5J03K22J17J1j73k74j91j73p3m5l3J10
-10318d551R1pK8L86K95l9k07k55L7K84L09J32j11j63m5J17N0j08r8p4m8M3j3o1Q3J33K02
-10291c590M11K15j79l19k69j27k2O8K36J90M4J2J14J31j8Q2Q3p4k04k51j4K76J95q1l92m56
-10265c939j31j29j67J7J02K19J46n5j62j02j15L1K57J04k05m16k06K14N77M74J93j49l21
-10242c763j65j31n0m6p7k2R2J04j31k10j79o4j3RJ7Q3L3j13RK33K52J29J6Q2J17Q0n8n5p2
-10213c893j33j7K9k8m5p1J1j22j91J26L62L43P1j27j23o8J64J86J24k2q1j46k3J68m4k96
-10187c846r2Q0J59J28o4K1J28J35J3j65j00J18q3l63l21k25k25O3K71K88M10K37l0j14P0
-10162c507J37k34m37j56L6J25K9M0P4P4J58Mk06o0R7J27N4l1k09j50Q8J21m3q2K4J10Q5o
-10134c738j13j27m5L4m5K0K65J84P7r5l5m0j72k21j97l9R7K36L21K74P3j74m03l24L6L6L1
-10107d084J52P7K9%q1q9k17j34J79L66J58j09j15q5L3L6M4J72J18J9k6j42K2K51J46k55m05
-10080c940j05J49P8j20l22l21j33L8K80M23K99J18J2N2m7j69j79j69j71j76j95k20k01J6
-10056e003J59J23J81K38K54J42P5J45L4j73k15P1K27K4n7j58j26J95J65k9r6k17k70k29J6
-10031d524J67J98J12J13K2j91k07o9N4J73K31K02J66K83O7k21k82k83k55l1L6O8J18j03j40
-10006d296J06J94R2oj14k70k68j4K32K19p0k09k23r5J5L7J73K72K03L2l0K0m1j08j96j29
-9980d474k6J62J74k6Q0J02j1RJ99J19J0J0Nj92k00j8M4J00p0l03k48j1K60M01K68M3o5o0
-9952c718j1k1j15J71K95J80O8j47l73k97r9K9m4j81oK65K78K7k11j62J61R0n5o1q9jJ76J65
-9924c686K27J82J35r4k94k67j44k08k75j3K56J31k9LJ02J62R9j72l65k13q1j20j02q4J2P0
-9898d768J12Q3O4O5l5oQ9K43M11L05M3n8%O1Qj93k32l5p0n4Q7m4l42k45Q4K89K48M2l5P5
-9868c808J04K2k0k3N3L8j74k43r5M9n0M8Q8l2j8O7K4K26M21J35k04j67n9o4l45m58j65K87
-9840d363K66Q8J84L01J13q2km1k0j07j28M4Q0Jq9j50k24l33p0K44L19K20K06J22k00k19j66
-9813d006j49K5J26K88J58j25j91j30l66l88J3K80R8n7j20j25p9Q3J99Q7m2j87L3J10j34J12
-9787d487L94K51J23j05k16j49j40j72j48J37K88K47J43P0J23O0j40j35j3k0o6J49L32K23
-9763c251n7k40k06k40n3J06Rn8k0J10M0J02J09R8M2PL9m7j42l7J0N6J4L9Q6j0OL2k05m03
-9733d064k26j54r7O3L4j3j01q3K7J82J67O1K50L35J63Kmn8l1J72J70J53m6k26q2j3R3m6k42
-9704c614k6P5j62j98P1K01J39l5j53j04j69k80j2L33P2r7j44p4O0K77K16k06j22j20p8J78
-9678c972J66m4N8J82L1j24l22j68L0J56Ol5N3P7J01J4m1R6J80l1q5j99k62j57K7O7q6l7M
-9649d315o1l7N3o0m6j72k25K12M07L13M5n5k0M5J49J12K23J51n1j45n9k9k95n51m56R3J92
-9622d582J58L06K55J01j11p3q0j93LK61K81K64M9k71j56R4J07N5L0P1K7o3OJ84J26j11l02
-9595c564k68j74J1K91K22Q5K03J70N5j23k65j60j94k80k4J83P0j94j14r4k60k74j98J79N14
-9570d203N62L73L1q2O8J5q9j28o5j28k93p6Oq2J66L13J05J00K26K25J94lk13k53j34r6m7
-9543c508j4o3j23k19j02P7J82J50J64K26O8k06j74J5ll6K0O6J7m4j22l17l97k52j44j36j95
-9516e070j57JR2J52P1Q8J44J31J74N6Q9P5N1J19L15L33J39j00k66k92r3J64J86K63K00j04
-9490c239m52k77Pj27r2N9M1LJ30K6q1K5r1k73l12j31k0k4L46M63K65J76O7m6j57m1n3o0J03
-9461c765L27L85J52j03j16j63j63k0P7Ok66j59M7K16J74j4M3q1j86j44J6O8K6Q7j35l07j43
-9434d141M6J54J18M7J12J60j7k38m30l05J84L62J00j47j10P5N7P8J77J11J4r1j07j69k22
-9409d182pN6j21j56nJ25L2k18j74K11K07Nl3Jnr8j69J3K05K11J00j4o7j71k30n3J40J48K46
-9380d003J47q1j44k59j15J60K40J17R6J67k0n2j22k32j38J05K06J57Q2R7Q6nj82j45j65j45
-9354d148j60j21J48O5l9J28J48p8J28J77M4J3P4J90J17j16j71j60j00m7M7M2N0M8m3K6J16
-9327c622M4pO3l5k21j37r1k3R2R9m0p5j65j16n3j07p7p4m9K2J41%r6K0J61K08J70j42l35
-9298d445l28K3K11J68K02L58J88j69j50M8j77j76L02N70M77K00o4k87k90k70j5K30J03o3
-9274c354P0K67O9k85l51k57k85j47P8P0o3qJ73J92J10R0M0J42K76J24jo6k56m28k22J27M7
-9247c848l1R1Q3j59k45P3J05j78k03p5J81L16J35p7j87m1o0j89j42L8J30r8j85PP1M4j06
-9220d550j33K08L85J70k9R9J15J35n2k70o9K79K89r8j22K16J39r8j63k90l60k17JJ27O1p6
-9194d303j46l31m19j05J79L91L76J39m7m7pJ7k3R8J46N3N6j7k6j47j46l1J18K05J32J60L
-9167c722j11p6j69l32l04j90L3K07K95K87M09M33O9k92j95k16k62j51n8m7k2J55K04K06M2
-9142c807k1j42o4N1J00K8P2j2j75j18Q0K52J52Q4Qk11j80j90j59QK9j2j47K4N1j16p8Pm9
-9113d535j80k30k19q3J41L26J92ojM8J56J44J75K40J7k64j09Q3n1k56k40K7J9l9J98L19K90
-9086c838K61j14j95J97K45j03k01j59j24J00Q3j9K2o1L0P3m7l4n0j20j30J26O6k4J1j41o5
-9059d211J17mj26p2J60L28J00k86j85j3M8N5j70j06J29K29J38o4j13k11l27k3Q9J02J79K27
-9033d010J23J02K06j9j36j28o9J3Rj66k31j00R3J38O6l2j08j7J21J68J00J03q5o0j17k76
-9007d312r0M5j7L1Q8j4NK13M50K80K8j35l15j23J62J35J83J76Jq7j14r7q4o5N1j6j29j84
-8979c934r2NL8J7m4m3j41j48n3Q2P1J05K31L55J27JK4L9P2q9l74m13k60k45q7K04K09J36
-8951d207J26m0p4J18J45l0j71n1J65L9k24n8J45P3o5n4M9J61J76k0k47j86J12J72R0nM2J78
-8923c641R4L2J00O0j12n5P6p1j40p1%J02J91R3L5j63l78k94j76J46J99j29k65n1K41L05K73
-8896c599J27l1qL7J13K1rL9o9j69n7j48j17M2N1P3O1Q8O5l2k19k74j26M3J01J9m9L0J31R5
-8866c771q1k27k53M0K95p2l13k84j25J61K11J68J10j82k62J03K72K45%k73k37j2N5J17Q2
-8841d233L7J35N7J42J33O4J6NL8r1l27j26Q1q2j15jK75L61J45L9R1O2N4j05r3K6j02j98l6
-8812c748K21J79l1o4m5j44o6R4J03K7M0j86l98k91o7k2K06K51R6J25J99K30N0LP4K1j33l76
-8784c652m22j50Q3okJ54K23Q7j65k26o0J71j07k87k17j43J11J00p9j46l4K17L11L7j91k02
-8758d595J50L98J85j32j90m1oj62j89k4k9K6K22M7m8O2N5qJ9J74J13J2j57j73L3K77L40J75
-8730c466Np5M4Q9k7j93k14q8qO9M9l5k2j8j2j27l0K53K06j04k68k13J5K85K89K33P9K3l7
-8701c298k35k97m9N0P2J10J88O4r6j27n0Q7l7j52p1Mj13j84j42j47j42j26P9Q7n6l5M7J05
-8673d464K12J94K19K51J76R5o4j41k75n8M4J4J75K48J41j8n4j74k72k41k80l81k72p0J96
-8648d799L16L74J62K4J8Q7J68K7m3j4r9l7J01L9p6MQ8J20K3j05j26k04JJ45p3j30k27l11
-8620d547J62N28L05J02J9o3m7P9J41lk20k27k53k37l3P8J02K31J70j37k70k62j62L4J34L66
-8594d010L50J41Nq6q9k2Q6O7p5j43j13n0n9k2o4RP3j44j4M10L27pj58j36j41JL7r8o0J6p2
-8563d041q6J27J48j49k69J03J00Q9O5p3r9j36J3J52K54K59j23k88k0P0rJ4M4N8Q8m9k45k75
-8535d278j55L5J41J84K24K64L02J70p4n8o1j04j0l7j08j53l96m58k23k7m4j34j2J30Q2p8
-8509d878l1L7M8K67N27L79M1j63k13l6o9j57p6J89K61J09O7j6j18j44j28j29L6O2j65j66
-8483d466m2K18L20J39j76k36j07J09K04J67p9j33M3J42J3N7l8l35m6J87l8n4R0K6j30o1J03
-8456d123J69J4q8J14K48J01j9m8j87p8J06N7m6q8J28J46R8P4j0kQ4M0l7k1m4Q1L76K31k33
-8427b957l89n9L8j59k18j86l1J09j01j17K3J55L38J64j68l71l13p2J01r5j65o9JJ56O2O2
-8401d261L88N85L70R9n8k83m28m85k15K47L88L23Q9n7p9j32j95j93j85rJ73l4k42j66p2p7
-8375d509oRj54j77j1J20J13O4K48L05mj06J82K06l1k92j53J45J28o3q5j05j11r1p6l5j88
-8348d677k05N5K02J58r3j96r7K08K21k1j18L6K09K10K3o4K8q5L8K08K89J75k63r1J41j3l1
-8321c753j0j32m31m82l0J53L1R6j0j78j29J00K18k1m7K12J76J1R4J03q1l7K59J99j0k9M5
-8294c683M7p9r9k5MO2J5O3q8j71R8J02q1o9j81q1M9M2l8k06l74j73J55K17L8j29J52L09K17
-8265c907J40n2%J72K81J57j62j48n5K7J40J78j44l45j17J91N4q7l2M4j39j97k2J25J64j48
-8239c882l57l58j14R6R2K90M45L41L02K32Rl52l42k30m2K05L7r9K4%j17j59j78Q5K49Q8n8
-8212c793p8j8r5j47k0J03k5o7r1J9J41N1j49j46j28o0J31N9LJ71L78L09J48K11K00L6j59
-8185c016k98j84q5k34m47l09n3K12L97J99m5n4OLj88k38P8K27J29l2m8j4l13m06MK32L9P4
-8157d364N4k8k2N8J19J20J49K8R1J72K29K38L3k3k2Q9mj29j94j43j77k44m06m05k78R8L35
-8130d626L91N73M20K01R3j49k70k38j77p2J58P4l42l05K5K76K17N8n8j42l3J35q3m66k91
-8105d631J83M34J81j68j27O1J17j08j96k8J6m8j76j3J38r5l53l35rJ50K43K30L6L2j8o4m3
-8078d591J01J43O9K1L5Rm4L2M1q2k5m9j13J79J42n3j35k54q7J60J61R1p0j00m4k14l7K01
-8050d513K82K72J07P3J5p8m6J50L9pM3n7o2q7j52k28m4J45J12J10Q6O5J09r1l52k24r1l7
-8022d461M5J90K24n0k59j16K64J82j14j27q4j68k53M5K11J98M7p2j21N0r1j07Q3j19j85k3
-7996d811J43J16J27J67J70J1n3m6j27k42QK94J66J74R4qJ63K57Q1p8k87k40J04L48J50q6
-7970c405l6l2j55j05J01m4k75R3K02O3j2QJ27J42N7M7Kl03k48J08J90O3oP0q4j14N6J15p3
-7941c448j93j89p5j17j19L6R0R1J04k58n04k44J24K02j37j88n1L0K30K30L7J63K75J13k03
-7916d001l04k64q4r8Q9K98J49n0l2J92J72J64L28Q3k56n31m45j77jN8J67J58J84K57J27J85
-7890c632K63J00j6o5q2j2j38k30j97j86n6m1j66k24QJ18L5q9J57K53J01J45J23M8J2J14J62
-7863c495np5lO5K57k4k04k08k22j31R5R0J63J7N8M6N9M9j73k31k93j94K5n5k8R8J36L15L22
-7834c546L05R2k18m70o06k44K99N33K95o4k40o5O9q6n1n1j6M3R1j3q7J30J56jq1k07j49M7
-7806d135K4q1p3j0QR6J14P0J41J03j60k57l56j76K17K65R1J30J99J4k12o7J56J27J25N7L4
-7779c556J52m7k48p3k0j29j72j27j27m4j5q8j85M5M47M18O0k1k4QJ9k7j13M1K09J44L5m6
-7751c484j01k8o2l9k57m23p9P5j13j31J68L39K46l3j00J5l5J7J69K51K04J83Q7m1j87k56
-7725c615j25m0l8n4p7M2J89J32j38k94k84k05M7O2ml3P8J19J12P3J13M5k34j75M2K18K11
-7698c833K57R5j22j17K2N7J25K43K63L8k45l08j46j8N4J9j18q4j52j71J0J33l9k18k29k2
-7672d506J72K35r2l86j25K01K87J78q7r9k8N6J48J21k8j49q2j2j37j29%k5J0J59K86L90L79
-7645c263Rk95k78j20N4J78J88k5k77j32J35L6k24j98J09K9j95j79j13m8k8pk7pR7k16l39
-7618e136P6L13K49J3k8N7K39J01J8j4j39k14j53j24l1J33J02K7J78P8N0J67R3n8m6j05j71
-7591d325j70j84P5M18M33l5l28l59l75k9L72L67J68j25j19j14r6J38J77p2k30o3J35J67L2
-7566d142r9k40j69L6K11M5j86j56n8L9J06K55K31K8n4K2J40J08n8j58m0P1J81Q0k09j52l5
-7539d203n9j73j15n6q0K1K67L15J3k15k84j87o6n4J3J41J26J48K2n5n1p4p8jJ13J18j3r6
-7511d563o5j29k95k47M9L67L19J51O7j00o6J1M4R0J2j00k22j33j29j15J07P6j4l7J32N59
-7485d231P66L88M0m8j05j22j39k92j71K67M65L23j43m18l81l15j06J86L34J46q2r9r2j18
-7461c947j65j76j54k37k07J02K08R1Ll1K18L15J01j27k45n1J31P1L0L9QL49M41K36p2j95
-7435c264k46k27J01J30K9Q5n6l36k94p0qq6J10L36M92M11O9j52k27o45n18MJ98pk45j86j84
-7408d786l12j60n8J83M66L48J90N0K3K11K44J23m7k44l43k38J42N42O32M08K1j65j45j83
-7384c098k06o9j7j68k7J80K0p0k08j00L68M24J92M0j59l39l39K0J85P0j26k45k84j68k3q4
-7358d231m4J65M24L56N5j45r5J4kN1k0j97m31r2K87R2k3O9N0p9j11k4o7j50j99j7K17R3j40
-7329d194j42J63L89L90Q6j82l27l53m2J60Q2L3O8k3j43M0K01J17k4J20J17K2PP8j02k84j30
-7302c873J04P1j25p7P1M7j04r2J36L32K58Q3o9j53k39j88o3j71k03j92k06l8K49K11l2n6
-7276d319N6P0o9k0J99J30Nq9k16k13j60P9J62K4P1P6j29k24j64j8K27K49J56K64K27L6k98
-7249c888m28k67j9J67J25J27J54j3j87j72k72j74J52L24J26LJ28O3P4K18R3j04k06j01R8
-7224c979K6j99j26J81L23J76n8j43kJ48M7n1K0n6j10r8NJ20m1j46k63k28R3L25Q8j33N7j2
-7196d036j79q9J97K94JjJ35P9j2o9k74k53o6K92M16J16K1J24ok48j62Qr9k67j23J35J43r8
-7168d021j87j06k9J0kl3QK9NPJ76M78M82M0l90l99l48j59L4J3J20P2J06J53K51J64j94k86
-7140d006k68k8L39L97Q7j01J1J95J50k34l30p2J51R7q5n9M8r9j68j19r3o5J3J61M7r2l7j0
-7112d170j22k39k13J9R8j96k12P4Q1R4J51K6q8K45K71J46J95R5j43p5R0J46O8j94k21k26
-7086d300n0K92L40J21J7j4j12j67j9K99K65K9ro4q6j43j38k29j51l4j16j86L8J41k4j44k83
-7059d727k89Q6L36J36l6O5K56J79L9J7q4O7K93K77J14j14m22l06K6N3j34q0J66Q7L4m2K9
-7032c974o1j84J6J17J38L35J76j15j23k58l39j59j97j68N4R3O8q1o5J47K21J48J35J19K0
-7007c937j5J75L20Q6j12j50j33nj7Q2L56J17k14j76p2j29o4K12K59o7l13j89K67K93pm4j00
-6980c577j76j99q6M0Qj09p3J29K6k2J2P6O0J07O1r2M4q9l73m55j76K52M65J06p2R7k2j72
-6952d210K8J63K18J06M1l7o3J21RL8P1j13k28j03L2J05J41N1j19j21m2o7pn7m7k5J00J24
-6924c891j02j73P5K34L30K44O7Oj02o7j03m0k2k20p6J55Q7l7j78m11k86P4K4j22L9J09J35
-6897d251K53n2k45j21m5kK29J75J9J97K15J7o6o9r1q1K8N8K1j60j94j60k29j23J62J79J9
-6870d317j45j98p6J21J55o1p5n8k88k43J83L29L36M33L85O6k11j35P2Q4M4k17m86k77P0R4
-6844d415J95J85L0K0n7o1%K1J8j03k17k13j55lk9o5K48N18L83J46j01k08k24k80j67N2L80
-6817d102L69l1k94k63m6Ln3N8L67J53r3p4L9K14J74L1%r4j28mJ50L58K73L0l91n40l38j22
-6789d354J40K05Q5m9j87MJ63K41j2k25o1J43Q7j61o3j41l28p1J34J72J15J53K74K50J17j59
-6763c528j38j0J00J26j32k44L0K32J01qM8k6k7j43o1K53O8j47j72k76k92k65o4K86L96J27
-6737c766L1o4m6qJ69O1q9K99K28j81j01P0Q0j02k7Q2m6k44j32N5J37K98J78j08j77k92j85
-6710c880l4j23k99j59J92K42J66nj16j51j71j82j85j81j0K05J28J1R9K8l9K22L55J57O6M
-6684c660j79k04k25k5J63O2K50L69k1k73j71n2O8J14M3n4j34j49O8l5j17rP6k3j16O0L67
-6657c807K47j30k91k18K8J62r5j68l4N2R4J91K7k35k01J11L24K92K4r9K3J30R1N2r9k49j66
-6630c944j21j61j31p1nl4j85j51N4L10K34K91J98O5K4j53j26o2N0J49K0j77l78l41q3o2j10
-6603d900K7K68K84J60K37N3j77j84r2J84L98L63J19q4k70j73N7M4j26k03l6N1j2j97j82J
-6577d390M6J12J74O5n0j87q3K8K7Q2k4p1m3M2R7J25j39K6L40K87J37P8J07l5j46k95j79k7
-6549c896n2l1rJ2j07j03k0k19l79j00N2J80K35L8r3n0m3O6J05K01J20m0q2j41l5km8M8n7
-6520d450q2o6J33J43N2L2k4K0N6O6M6K1r5q0J60J57j23k37p9J7j40j37j0L3Q3J81K37O8k69
-6491d287k28RQ4K11J38O3Q3K4q2n4L0J00K31Q4k44k45j22K3j5p9j44o9J50L91M07k7j99j9
-6463c786j36k04q4M8J96J91o3l05k08q5j46m8J64J85k2j8J92K05j8n8J31J81J52J01O5R2
-6437c278K1k59k80J20L9m5J38n4j81j51l42l06J20K56J80J42j9m8o1j09MK1l5J6nN1O0j51
-6409d156j67J19J92r3k51k45p0K61L49J80N7j16p0J60R0j53k13r2J10J62J99J33o6j34j10
-6384c924klj31nn0j22n8J56J09p2oRp6J57J32qJ23K25J23j02n3p6l17l71j26K44L07j7j18
-6355d052k8l22m74k68Q9K97M11L14n3k48N7J11Q7J58M2N7R4J30K3j81K0K28J8q9q1k36k23
-6328d119k46m33l13O4L05K10R0P1KkR7K07P3j36r2j08k41p9O7J58Q9j32j05NK7P5O3m2k12
-6299d657m33k95%J41Q9m5n4J30J18j22o8J95J66p2J4K24K11l9k97k22j31o4Q3J49J00J15
-6273d764J65R9J30J43K80L56J91j2j08j8k05j59K6m0k55k59L8K63R3K5Q6K14J12j43k23k41
-6247d206l00k09r7P2J82J71J35l6j52J4J00o7r5j00L5Q7Q8P6O8K10K36K52L02K51K7j17n7
-6220c130J89J82j25j56k61m32l68j06J76J89r5m37l25n2n2J18J81K00K24K88L7l04l57k54
-6196d670j0J95K80K92N3j20k5j17k93l24j45m0M6J07JJ36J82J27R7J00P3o4J1K8O4J80P8
-6169c758k8j85r0K1k1j11j43j28k16j59j6k3j2j5M2J96K66N8j66j48n8J43J39J35Q7j6mn6
-6141d266q8k4Q6J96J38J4J29Q5R5m3j8J27Kj39m5J33L8m5n6k75k30k5R8L0j51k03l2K42K55
-6112c972J58J30r6k81l13l15k68j63P8L13L35K62O9n6m9j63k19j70qK00J85J50j09j79R4
-6087d387J66J27l8q1j19l3Q9o8L0K06qn6J05J38J3j25j50k27j04L8j09k32k40r1K05K48J34
-6060d569l7L4K36K25J7k1Nj58p3l3P8O4J3Q1O8rJ39K54K2l83m21o7J2J7l7p5M1N7j14j21
-6030d755rN2j39k3K28J32l1J05K64K59K18j53k49j56j8Q8p6l17j11K09K35J42j01N5J97L7
-6004c917j54j19Q9P7l4j13j41j20k26j82l2j10k3J05L76M43J82j1j33m5M3L8k7J7K50M00
-5978c367L5l79j69N5q1l16j42k6J57K82J94J14j41k82k14j44p1m7q9Q2K64L05K69J10j62
-5953c763l70l15p1K15L20J03l9n5N4J10m5l07l85j85o5k29l23J8K43K88K23J9O5N2KP4J30
-5926d236R5J82J39j42j81p9r5r7n4J0l4j64r4pq2j60k32j00J89P3m1K1J97J08K4J81N5j13
-5898d637p0P5J09O6k4r5k6K9Q3J97P7q8j56MJ37L0r2r6p5PJ76J56l5j70k90l6K74K58m8k21
-5868d481k37k67k11o2J8J15J19N2J86P8k46j60L8J77J64O7O7J1p4j85j91o5J88K47JM0Q8
-5841d523o2J08J52j00k81k46j17n1Q1O4R1K03J5j93j52l6j3R0J42o9m3J52J18J57Q4l63l88
-5814e180N1K64K57O2k18j91l2r1k70m29j56J14J22J91P2Q4J60J52J93p2k20o6J95O7k9k8
-5788d998j0J14J18j08j13N8P0o1m9K11K58j10m43k71J37J25j11p2lJn0lK35K40R8JR7K78
-5760d361K40M4J07K10j09k72r4K5l13m03rM44N04P6n4n2k71l61j87J7j05j05N8K57J69j29
-5734d674j55J1J38N4n6N3K93K47Q7N2l29m53j37lJ16J3J54J54r9j29Kj44l25J9M34K84O2
-5707d331P6Q3Q3l3j04j5j13j88j34k07j23K40L03P5k41l43k49j56l25j54K37M26M74N0m70
-5682e139m67k09Q8J78J79J63O5L8R8P3r8j83n6J11J93J0j62L9J7j11j41q6P4j16j84j34j19
-5655e879m8J33K68R8k66k15J23J79k7J58K96K8k50j62Q7K4L2Q0J7J73L08J47j5p4j9%n6r8
-5627d958j16j35K7P9l5p1J09K52L03K30R4j67l23l72l17K1L2j54j12Q2K22R8K0J23J46P4
-5601d848j15o4M5J5j7m2P9J71N2k22j59mJ5q6Q6K67R6n1M2P8Mk0j27%J44m2j32j68j13o8
-5571e184j9N2j1j05m5K06J45j5L6j1q5o4J58J04j12L6J73K22L3q3n5j56j52k75m39k23J09
-5544e760J19J01K21J96J55J35q8j09O3k8N8K49K05M1q9p2j10j86j54r3J50J11o1j16k64l54
-5518e680J56L80o7l59j95J8Q0J33N8Q1l6r8k5j9k65j56K80L03J35L4m4O3Qq7K23K72l0k12
-5490e049k74l7L0n4l0n3n3j35j75j05j45m6J77K16N0j1K32K30J09O3n5r2j4J02O0M1J08r4
-5462e004k78k20j1K0m0k26k25J50K08j57q3N7N6J35R1k34k30j28L0K04J44j19k36J4L43K86
-5436e453J4n6j32K7J27m4j32%j22l3J0m2j7pj20l83l11N1L34L06J52Q0Jj17j00n7J6J70P2
-5407e766p2qJ92J27n1j95j61j04k4J80N8P5pk62l58k38k3J95J09r7j04n4k54l51j19J50K47
-5380f915K17K94L27K62L6k05j89j40J48J99M2J4j78l42l63k8M13L47O6j01j13l1J40Q4J15
-5355e901Kl61k48j33k01p3N0P2K20J76j33k03j16O1N5j25j38k55l23k04m8M9K87M26K57L
-5329f804l6O5R4N4j44k04j59k95m07j93j65j83M0O4ok7J34K36j6j91r1N0k7j69r7K1J37P4
-5301h245j53l3K62K55m5k32j03Q2k8j72N3L07J33p0k15j77p1o2j57j67K4J80K10Q6k42k82
-5275h862k49l70k26n5L8J5j36j21o6m3j09j09k37j53J15m8k22k13j91k38l28l15k32k39k38
-5250a2832l32m60l97j03N7K90M56l0m28m59k7Q39Q95Q5l65m06n37k70J51r4n11o38n46n02
-5226a6164p01r22j198j186o42N0k18j118j169m46l97j272k102k777l373m149m467j582R040
-5207c4793K1942J8700N205k345m276m276l864l608l643l756m014m198m258l946q49R969K1851
-5190a59J7155L928k993m395m020l489l085l099l358l662m062m363m286j863P171K0169K0076
-5173B5665P646q50l151l192l025k642j990j355j187j192j217r72o81n47m48n70n89m82n05
-5154H716n72l35k12n31o87n08l28l09j37R6J53Lj27j84j89l87o27m92j67O0K15J32l39n91
-5130B653m49j33M7JJ2n6k06l39j68K00J24Q7P7l8R2J9l06l27r6O3r0l34j53j6k17q5L1k14
-5102A79l84k88k3J50J34L2l7j17r7k1N0J29K30J32J13K3j89j62O0k0j19o8n7r3j5N0k9J15
-5074c22K51Q3m3M7q2l21k92k98k58q4m6M5K40J88R9J36J95J55N5J05J28m2j38j49j71j35
-5048f54j49o6J0j06K9N9k40m45l08p1J39J53k2r7J09K55Q4n5J1k8j9K0l4Q4L0j19k98l47
-5020b075J5J23Kj76j04j75j98k2K07K14J62J0k22l15j4K87K85K21J25L7q1j78j99l21j77
-4995b569J88K24l7j77k2N9j34j39J06L3j36q1J13J15N1J15J6l1O9L2q6j17j59n5K6K0L7j02
-4967b641r0M7j5kO4J33P2n5j39m9J67K53J67O1J62K44J65J88L5j48k92k57j88k18k91j80
-4941b807L5P7J4j54k40j05P4j27l83l21q9K00K30K89L69L00J27j0R0J26j6k85l18j39R1R3
-4915b879K9m3j64k15r4o2n9J75K43J47J25J07j36k17n9J1K38L00Q4p6p5J2J44N0p1j22j88
-4888b795k8Q1L2r7q9M5J50L1j98k12K3J94J88P0jk10j33J04k5k66m4L3n3j24j49M7J94J37
-4860c095Q9j1j85j98p8p4o8n2p5j18m3J17Jj22O2J02J45L5j40j37r8J36K20P0l6N1r6l31
-4832c929k50j10R2L28L92P0m78m77j00o2N0L46K57J86J20j25k63j20J59R2Kj17k7O9m7k46
-4806d188j80j79j57j96m5n4j25L8J19J48M6q2k3J38O1j7m3O9J48J32J18j9k17k65j31J44
-4780d760J01j00j85k49k49k4J53J8j81k68k45j73P6K91J02k06k58q5p4J32J77J54J49o0j49
-4755e913k22k72j42j32k29j86o9k25j88r4J8M0l5k54l24q3q9k73l32m34m46l75k57k20k69
-4730a1005k81l38l83m27o54p76q28j027j287j455j607j821k187k607l244l535l500j807O143
-4711c2626K0461K3999J3102K925j733k852k847k620k168j714j356q49q02j003j087j028q61
-4694F941n19m27o56n74m16n70o27k39L0o3R8J86R1J1l13l87k59K8L9k67m47l08j71k02k1
-4669I58m4n6r4j43l1J80K46j2k58j51qO0j72m07k28q4J4o2r7O1N3n3q7O1J36o6k12n7k9l24
-4639i06l44k7J01P5r3j53K0m4Q4J34j1m3j48j72j55O7K69K18K17K01N7j4p0J0L9Rnk29k47
-4610a160j41q3j0J55K63J07k33l31O5J72k9j32r3N9o4k26j64N7K08N4k88m05l05q9K40J21
-4584b252j66R0L46J72Rk13l53k98j77N3J22J8j35j73J56K77J34P5O6j60j06J49J79J10J15
-4559a962P3j6qPj39k36j49j44j12J8J55K32K47Q7K7J55J51J26j27l55l72k73l4j9p3j0J37
-4532b614J34J02k4l3j52j28k8o6J53N0j12oJ45K69O1MP4m8OL04L69O3k81l90l05j97%J92
-4504b458M43M61m0k73j04j64l17j83MKL1j4n7J10R0k09l20k72r8K2J03J88M7j64J63J73p0
-4477b906M2K30L31K55J88P2p7j13p3j15OP5o4m9K09J13k30k73k29j68j10j13j48J4Q2j05
-4451c156p9K44M61L43R0j62k48j73j5J83J22j8Q6K73P6q1j08Q4J55k0j02j50j57n4lj6l92
-4424b817n78l05J22M76L19Pnk6m9J45J40oj30k28j38N8K7KQ0L04M14J86l9L3%j58j53j42
-4396b461L6J95m4k68k94r6J51J94J44J78J80J62K4k39k34o5J0l6j18M1N2k07m29k98q9L3
-4370c478J00O5P1K9p9PM4j1M5P0l4j25j67j39P3J91J27n3j76K8K8L3J27O3J60L08K83J52
-4342b258N9r2r4n9j0Nj07j03j6R6J48J75L19K67lk20j94j82k18k05j17j6l2l9J02J13N1p5
-4314b705pJ84K87K18O1j19k20j43mm8kK7JJ37J73j42l49k39j12r2K4m8n0P0P4rj12o4N7K44
-4284b908K76K61K13J36qj32k21j61Qm2j28pJ89j7l18k52M4K30J25Oj13j56k04J0K12K24n5
-4257b788j20j00r0k76l19j22m4J37K65K44J08n5J8L6l8q6O0K65K49N5k88m05j52K84J97j16
-4231c081j4LnJ10J57J93j0j8Q8m3j10o8oJ8J03J63R9j58J8L16J23r8k56k03Qp5k08j21J60
-4202b915L06J6j57l9J0R6K3r6K5J57R9k20l41k93%K15J97L64K34j00l71l29j28j29p7R6K10
-4175c147J10j07q1J46K02p4k17j91j00pj78k35j32K5K7j45j25R4K05L20J82J54J34J28J14
-4150b898l8j62q9Q8K39J18r8j69m4J46J04K6K34K97l7j35j02k46l04j88J64K45rm4M8J20
-4124b734L5j15q1p9q3L8%k3j26q4P7J20J4K7j34j30o7m9l5NM3J8J63J65O0J23P6k8n2l24
-4094c180l01Q5J76J33j4J13J34mP1N9m8L6J42R1p0k93m44l60j99j57P4J76J11q7p3K5P8K63
-4066c463K32Q3Q8P5J6O6J16K51K26J96P8k84m44l05L3K21P4j18r1p0j36Q7J37j22LJ19J16
-4039b816J1m7K3q4l11l65k57j75J13J85L1J04K56K19l3k66j90J84K97J43n7j72r7K1ljl3
-4012c320M1J51J54J35L25L45j4q2j33k41j77j52pO4Q7k0j99O1K86K07J38L19J55o0j0q1l42
-3985b370l07j91k04j83n7K09K91j03j38j0k10k02J55L57J49j56k82j10P3q3k33k5J30L05
-3961c195L12K61J90k29o00n05k96o9J35K05R5M1K60K91nj75r3j53j19J30K2j67k74n0J87
-3936c801J39J94K34J32j15l1%j58mR6n7m7OJ61K52K06j1j42j94k5J83J93J30Q4N6j61j66
-3909b846jqP2R9P3R0pj74m25k14K9j8l5q6j28O1J35J08R6k6n4J18P0L6Q3r3l10k64M1J91
-3879c387N4n4J7L7j27n5m6j42n6l1q7RL6K8J94K27O0J76J63lj3j20k50l43j67k1K41M09K95
-3850b956K3j57j60o2j46r1R5Q6J0r6k36m17k60J38L77L70J89j06k39J09K98j6j01M5q0j16
-3824c499J3P6J96K86j6l43k63k37j70J31J08j17k1J19J64K07K99J36j43j47q4k8m1R9K47
-3799c028J58N7L5J91J39l4j54r8J00P7j27L1Rl10m70m15n6K61L91K35nJ65K63%N7J68K9j79
-3771b510m27l44J02K77l1mR8L7k1k08l10k28k14k61j84J11K51K27J0m9qN5J29k5k4O4K25
-3744c262K50J45O4nj0n6j17m5q1k64k33J23L19K63J7j46j46l1jj15K2k2j82j42J36L88K21
-3717b910P2o2j62n2Pj90l23k25r7k13k43J05K46J66J02K08J95j56k53n3Q1Q8M8L8J32N8j38
-3690c531j18O3l3K4K73K11q7k12r1Q8K46K29J61J14K3l4j60r0p7j79k00j75k01kJ51K22Q7
-3663c298k9k9n5R7m0k67JK09K77K25K2L8M6Q3J64q5k59j23Q0J96J1j52r4j54j44o1m8p5n
-3634c469M1OJ49K24K90M2j07k13j58L6R8J50K60J51P0j46l12n9J2r8q9m1q1j74l2J03R5k7
-3606c279r6q5J04K10J47j53m18j66O4J42Q9Pj6j21J63M73L88l8k92k74J7P5l52m26k64j27
-3580d228P1K13R2J36K53K14J80K49L1k70k66q9O5J09J7k75k36J15L06K70K79J22J10P2n2
-3555b512p6r7j48rJ55Q8n0Nj9l02k91P1J00k8j70j07Q0J44J46Mn6Q2O7p5k69k68k0J52O7
-3526c336k53l77n5K70K64J80q6j47N2K5r0%K20J18J47K62K28J92j39k59k11j65j71j53j6
-3501c500j10j29j05K05L77L07J74j42k64j40j31L7K65N7j18l9k8lM9mr9m0J4j11p5J64K14
-3474c175O6ONo8j18J5N8L4q5q4P0L52L25j0j30o1p2k0l0M8m1j36k26j99K60M90J98j56l18
-3445c002r0P9j14o0J26j1j27o3n5R6J37q5k3J19q0k10j75N5M5Q3K11K66J69j65p0N3Qj58
-3417c041k11k25rJ57J69J35P0J47R6p0m08l82n9O1Op1j9K66L33M3j00j09j93r6K71M4j54
-3390c349j09k03j88k31j15K8j29j8L45K94J12Oj20j14j2j44j91J07L32K68J05J31J58m8j35
-3365c220Mj18k74j39J76L02L52O4q3J6j11j69N1J85J80J10J6j01j69n6L9M2n6r7k0m9j04
-3338c229j02j21j08p7p4Q1L51L91J33J22mj54j47n0j29j36Q4j2p2l1m0j73k24k09j1J77J13
-3311c651M0J49J41J17mj66j42j38j51r9ON8O1J97J32Q3P5j8j2j47j95k3L2J53K28j4j53k54
-3283c695k66m0L0MK6J85J86J16pj29j83M2J48J02K27K34o0l27j86j34j73q6P5J88J50q5k7
-3256c685m4L4R9l9mJ98J37J47K41J06J2l6J0k0n5J46L31K53m3k12k42j08m5p9j27k03k15
-3229c443j90J8J19J24O7J38Q7j21j03o5j51j5RN8P5M5j20j85j94j69N0J96K55J13n4n6Q0
-3202c432J9J4o0r9K9K4L1k9q3k5o4j67j27q7o0L4R6J75O6J22J99K07J27r1j43l4p5j78j32
-3173c743J43L31K9j85j90j59o8M0%n2k6J1m2r7pJ87K35K03J38J81J68M3j0m3j3q1q8l7m0
-3144c172j63j84J1r3M3K48N6L5j2r2r1J33J46J9L1J26J42m6j02k1pnj65k56j59m4P8K42N9
-3115c243j61r1j26j32j6J36J01K6p4j9K13J68q6j73k4J14J1j38k08j39n4q7j0J1P8J24R8
-3088c701j10j61K1J72O2j02OJ91J58Q6K5m7P9K03J01P9l4l80l81j69K62N14K81J92J30L4
-3062b489rlJ39J56j6k46j97n1r5k41o7K58K46K65O6k26m11m74j85L7P8J36j8p3qLM9J22J39
-3033c115n8j31lJ36K59J88N8p2k73k45j9N7o3J0K20K47Ql25k84j43r9Nl1%L0j84k10p0r0
-3004d197J1J80J03o7m5n9N0O6J59L22J35j71j03j04j08J65J84J56N2l9o5j59o2n6r8j45k30
-2977d125j06K47L31J35O0J42P7q3k16j03j2L4L12M00J86q4j75k17j68p7q5j30j38L2K67K77
-2951c219K0j34j87j38J04K14J28qj34p0p8l9J50L27K97R7o6m5K4rj10k07j86j12j65k23j78
-2924c947j02Q1J92K10L53L33n7j5J41L8J41Q1j54j62o7j82l04l24j03J15mj00k1J23J46Q7
-2898c501L9O0M6j66l28k04J34L90K84n7n9R0J20n2n4l0j73q4k8k9r2J10J98J0k41k11n3o3
-2870c944o7oK09K66K08R9P7J19o7k11n9N9J1q1j85j32j11N8J40J46J58K7KJ64J24k15m88
-2843c699l25j79q0J38J86R9Ml1J15J47j29j25o4P4K9L0J4k18j87p2m3J48K65n3k20k9K08
-2816c997K74K34R0r7j69r9P9J89K80R5k11k43r6J17l4k40pK56J35L5L4J10J60j0j17k45k94
-2789c771j99M8J74J45Lj04L5J04j18l17j72M2N2J80K47Q2j24k50k78j36J57K94K28M1J4o
-2763c629p9Q1J40n4K8J66J92J62Q1M4j86k14l5Q0j1j03N2P5q3L8m7k01qO6O7L3j7J20L02
-2734b940p0n07m61j62R6J89Q7jK13J24J28J99m4r9J25Jj01r9m2l8n3N7j02p3P3J72J6r5j01
-2705c508j08j66j74nQ9J71J89Oj36l7O4J58K53J27OJ22J78Nj16o8k06j34j84j43M8Q5R3K5
-2677c366J3r5j74j55j4K41J11n3q8Jj72k76q2J13J58L3j15j77p7N5J29o6j12J15J96M3P2
-2650c742J67K01J86J32m7j47k81k40K25J81j59k74p4J87K59J33K4j6K5N2MML1L4nj01j26
-2623c367r6m1m7OQ4J42M7j06rJ89J37j25j11p3m7l5R7J24j57k16J51J84J4k46m16m25k64
-2596d606K6L62K81q6j72j07J7J54K68K05j17k21K9K45K72O2m5J78O7k87m60k13N5O9P4Q2
-2570c868J04J9o7m7J03J40J06J89K01J99N3q9l10m71l19j19j0J68J26l1m7P3J35o0j12P9
-2544c855L5J21K88J32o3k1Q3j1q8q7J1J36l8j86j93j41p1J10L21L90J81N1J18O5j78k03j
-2517c094K17K52O7j11J07J05k04l06j67Nr9o6J69J45j16l33r2N6k09k68J31L40J77M2n5r5
-2491c402j0L9R4K42K19J57j7j63j54k01k92k44j02J8J05K34J37l1j94o9J78M5m5n0j02JP9
-2464c528O7J08k7k99l63j66M3K47L23K44m1k64k11n2J36L26L01J02j71k63j72k0J9J8K00
-2439c443K64K9L7Q3k23m77l13M3Nk24j70K7J89L04J61R6K6M7J04q6j36j19j14j19K0K49J78
-2412c562J92K21j73l66j15j25k49o7J09J24J78K28N4j44m6lJ88K65J78J22o7o1l3l1k7r2
-2386c302mN0O0k3j73j85p1p6Lj6j73j81n0J18K49J73j54j14o6j16Q7J95J8k02r3J67J96L7
-2358c646q1j1J70K32J87K6k55j96j13k44k02m1J49K76L61K52Nj74k49j74lK52L40L8n7j28
-2332c286k50j67m0L0j7k8R0r6j56m9J41J07j02p8po6k44l40l59m7L36M04L46J52L2Q2J76
-2305c436J88N0j42p6J1JN5P8J11J39N5N3r1p4m6k17k03j81j09nJ4k6j3J62K52J71L7O1M3
-2276c138r3k79k21J42J84L0MJ2m3j29j55O0J56M8K2NJ43K38pj41r1j20p7N2j06j79M2K28
-2248c413J4j47p6K8J56J36r1k40j49j08p8j5P1J96J24N7J26J47j3p9M5K38L14J04k05l00
-2222c158j81q3M0R1RO1o8k13k36n6l0L4K53J57j46j71ko1j21KK22K79L01K33Jj05j28k46
-2194c322l02j97k1J02J14NN2J46J24m0m8Q6N3mMJ72J64O7k1l9q1k5N4j84r0J81K05mr6j81
-2164c126k77j23o0P0K75K44K25J1j83K1M7j14k23p1Qj18r4r7L7J33Ok42k57j3J95P2j05O
-2136c753R6m0Lp6j54j94j9Q1K09K03O3Q7Lk1l6j93l34l64k08J69M12K33J97K42J00j63k18
-2109c675n8L33K92o1j19l4l1J1Q0j31k60k8J76O3Q8P4P6J85K21J40o0k42j96j71l66k51L8
-2082c906J9j22m4P8Q8J83J63j12j20P4J75J87J64K12J5k92l36j93q0J17L08J99r2k9K03J9
-2056c122l45l24k7N1P1J22O9p8j82q5J70J70q6j72N0K65J01J38J73P5J96j8k02j41m1Q7J10
-2029b975p6k18j60q4j13j74l8J23R0p7k11j71n5j4J92M13K26k3p1l9r9r7J35J60K2J8J75
-2002c141K17K32R1k46l14k34j07q1j09p6j22J6J10J64P8J28K18oj73n6j39j75N0j8l0p0p6
-1975c869Ko0k0J27J50J37J6j05j37J12K07M9K06J45J17P2l5q6j78j66j69q9k15k50o5J27
-1949c977J70j1j22l1J93J52jo7r9j40j5J04J52J15J06p1k87p7J05R%j0n8J07K47Q0J31L18
-1921b977J85k56k89l1J52M6JN9j02k79j45J28J87K70J78j86k67pJ21J0j5Jm9m6N1Q9R2M3
-1893c036l4o7n9m8qj07l31j47J16M5p7M7n6k33oJ05J16K56K23N2n2M2J77O1j5L6J11J33q5
-1864b841j78r7P5J70J4l0J70K48J5l06l94j57L5p3j03J21J03p6q7jj9j18o7n3j48kK05K45
-1836c349J33l3k44k20j08J57L19K37l1k31k41n2J15O7m1p5k37m5K06n2q5O2N2j17q3J21K20
-1809c555K36O4m8j43j05J74K89K86J76L0j09k55l34l76q7K32J50kM4P8l4r7j57m5l6p1m3
-1782c738j19n7J91J45q4l11l17k4k4j6KJ38K77Q0q2J0Q1k0p6N5K19K37J63O2j7k23k32p9
-1754c759j27j45j07l8Q6M6L%Q2J30J39PmJ83Ql30k46PJ92K89K75J89K15K9k67l33j10J61
-1726c425J26j45k03j80p7J78J56j8q2L6o4k40j28M7J78J29J83J22j05j35M3J67K36J61J8
-1701c022k7j98j31M4l6j22r6r9r0R3J03n3R6K15J28qm2j26q9K9Kp1M9P8L3L2O9q7k18j59
-1671c703J1J41J32M3j29j06J9N4J29K47J51o9k4K6m7j94j01J60K7k6J63K80J16j19k10o5
-1645c094P6Qj18j03%O2k7l7jj91j52N5Q8j39k20K6K02J73J08N5J04J61J03K6kj95j76J70
-1617c038J67J89K84J9k59k72j17j1P5o0k77l41j10J22J63Q3q9k29j64L5o7j33Q9K81K17J88
-1591c255J34J76J04O1Lj68j62j15p9r4k29k10qK48K40K0j78K1J21L1J17J60ok13l31l54k08
-1564d174J7K40K34J37L7%J3o3q1J56L66K31j12j68j92j72j75l80k83n6lJ04R6K0j1k2r0j01
-1536d432m9p3M9J3J01J24J7j0J98M42L27K58L2k72k72k59j96q4p6KK44L93Q2r4j6P2L1p5
-1508c523l3J10J88k11m54k39n6R1K47K05O1o4j30j02k2J61J21q6l6Q5L6j83m63k69J03K61
-1482d202J46J24K70K32P2L4o7q1j16j16J07O9j41j06q4j64j85k11j04J4K20K72J48K4J3Q5
-1456c747J6j8J9o7j04K1J4m3L0J56J59N8P9L5m3k02k00r3K20K45J42J19r3k11p8K02M10L55
-1428b619K0j26j8j71k49j24j04k43j51j8j52nK31K01J42Q3J13P9j20n1j09n4J4j61m2l8j17
-1401c789Q0K49L22R5l11l24j03O2J27J35K01j1k09j66J9J04M2Q5N3j6m7j17j70j9J12J40
-1375c456K96J89j6q3l03l45j3L25L48J60j75k54q1p6k45k60j40j07j4J3l2j25J2K13L21M26
-1349c422L09J13j1L3J36j11m22k58L6J62K3j54k5K44L02J84O5j43k51j90l3m0k2m8j61o0
-1323c744R2J1j92QJ12j58j81P4K06K29L93K81j46k05p6j18m5k3l18l49j11J9m2J2R6M4N0
-1296d081J02P0R3Jq5ok9o7J69L02J64o3lJ85L3j70k83j82J36K28J83M9J3J66J82J69J31j15
-1268b708k45q6R9R9J6p5j30k36k03j93j06m3K2j15k92j31J24J38J40K53K37J37J46j1k53
-1243c416o3P5r2j76P4J15p9J4k5k92l2J91K7K6P6M2O9J46K15J39J54Qk28l59k00j23j09J00
-1215c723K48O5m7l6k2j0m4j3N4J12J30J73J1j18kK24J41j32m30m52k89j48j63j14J31L24
-1189d130K96K01Jj01O0O1J14L48J98j12l32l97q3M2r8p8J23J41J98K02N5j70j96j7L1N0J40
-1162c453J61J77R9j70k36k36k86j63K6R6p4M1M39N02L60K20J18n9m43n30j36Q2J65K13M2
-1137c045M0n9j30O2L00L71K1l38l14m5Rn0k28j72MK18L61P8j19j63K3J61J86R6Kl28m66j83
-1109c708O0q%k3m4K2J63K03K28K17Rn3j85k72n2N8l0j58j91k09r6l0m6n2J05K51j12l22j63
-1080d438K8K95K09NK2L3L2j92j81P5L58M26J24j05j79j43R6M48K36j37j25j15P5J98j5k36
-1054c206k57j31K6pM0OM6J91P2j34J2K56J60M1L7J9m8j75j32j10j0N3N1L3m1j48j71J35M56
-1025b936L98L4j80j80n6P6j0j26j98k27n5J0k5J2J36L27J05k01j11j00k3R0J75K1k61m19
-999c724k19j13o8N6m4o0J6J05J27P2J29J38j06k11J69N13L94L14K2k53r8j0p5p0j18j10K0
-972c204J21J36j66k49n0p2j76j38k13p3K42L92K12k27k67J5L20K66k9j91k08k06j40n5j9
-947c979J06M10J81l8j54k41l18m31l02q3P3J50K01K22L82L40K07Nk7M9p0n2J21J5q7j06k2
-920c448M0j21m9J94J41j48k34O4jj16L0j3j73QK49K68R5J5o8m9P7J03J28k38l96o5J41J41
-892c425R7P6l5q5j07j19O5K21O5j35k22j96j75j54QL44M94M89K86k70m67l58j88k4L4Q0J21
-865c580J27J08o9m3O4J1J5Qp0q9P4K23J28k20m55l29L9K83M5j78n7Q8J98P0q8J29J67j07
-837c508j11q3L7J95R9j18k09j36J20J69j71j85n1p3N3L64K83J09P6o1q2J62K11K21O9j88
-811b808l30j24J45J71Q1L4Q0j70l31k38K2N4n7j77l64k82J43K92K56K48J14Op0N3J66L30
-785b756J61k21l20j68p6J61J96j34j53j65j60j87l86l53o5J27J78K79K34K06L62J98L6Q7
-761b919m5j19KL1j47j39j54j21M7M8k1k3PR2M2q4J37K60r1j64J1r5k35k75j18K32K64K72
-733c305K16L9r7l17k69l5R6K45L73P3k95l59j92MJ27J4j61o4p0k9J26R4j16j42L4R3%N9J96
-704c662J14j16k37J37L00M6j10r3m1j44j86NM3Q1j01m4P1M1K7O2J82J52j8k2J63J54r9k40
-676c535q6P3L9m5J81K17J03J11m9q4q7k25N0L83J80r7j00p9k89l89j07L07M13L50K35Q7k30
-649b673l26lJ53J43l5l21l11j34N7J72J19J03N6j27r4M2Q6j64j91O0K13N5l05l28j02O3J74
-622c618Q5Lk5k59l30j3R2J28J91K10K32J87n0j35M9Q8j71k50j52m2K74M91K51l1m9qj52m27
-594c431k95m3j98j81J05L46K26k65l43N3M21M75J61n9O8J36M6j54k63l51k05j22qO4j1L4
-568c794M7O1Q9J5r7k1L42L20J3r0o0P5M5k59l43k08J01p9k74j26J9K28L09L73K92O4j63n9
-540c180J80J04r5j69j67q8j91k61j49O2O5J3L14L92R4L0P5j00j20J5j35l88j43j4j76j25
-514d157K8l1j20L9K13K91J94J69K46J29ll2p7k99k49j87k20j27K8j47l05o3J64J28K25L81
-488c782J93q5j48j98j94p3O3K45J28p0k8O4J46k1j29L9K54K03R8K2k3O5J37J77r6j35j12
-461c260j29n6R0J61O6N2O7p4k58n04l84j46q4J97L76K27J14J17K48J66J26M8j04j06j17Q0
-435c087J81J59p5k72k53q1K7q8r1Q2J70J20p4m2j09j24j38r3k05r5J51K74J20j34j40q9j08
-408d014k06K1L39K43M1J04K90Q8m2N4R2J5k99n42l22P4K71J42kr7j19K32L40K5j50m1L0L0
-380c403K7j48k46j37k35o9J96K22N5PJ95K59Q9N3mk67l50k64l4j0J03K60R9n1K3J10K68K48
-352c004p3r5r9k44k03j17j7M9L07K42J16J35O6n2r1m8o4n5j65j00J8Q0O6L1J79K21J65O7
-324b685q7j95k94k82k24k61k0J22K9J46L99K72j31k45j52J08P6J4r8j83k75m27l14J0K43
-299d454J10Pl4J0J07Q0J60L21K48n0k04j39j8J40K92L53K34Oj70j98r0J30J00k04j40J74
-273c229L20J26j63l49k60j72j13Q8J68j7oj6j4j4j04j9P9M4N9n6j86J29K40j49l61j33J80
-246c928K44J55J37N9p3m4o4k6N4N2J91J11j06j35o5O1K19J62O8j2j91j60j58q8j17r5R5J58
-218c496p9l05R3M85N36L20j87k72K3kL8J13j16l04k00m9j71l12k57R7J22P9K54L79K37l1
-192c005k19j69jP0Rq5p5N2j8p2QL9J71K81J63k1k01o1Q4K2lj25k26k84j73n0j09j65l2K28
-162c967L01N5j0J55j68l08NK09L4k29m6O8O9j1j4K2J95M07L45J98J31j34l28k78j96j94r3
-135c782J26J61oj29n9P9K00J27Q2J20n5j75k02n8Q5m6j67j54j12q8mM5J17l2l2L11M7k82
-107c883j80j07M1K33K82N6p3l9k6N7R2q4n2J81J65%j45k15j70m5J41L5M9K09O0o7M9R3O5
-78c278L1ln7k9J64J78Pj25j97j72r7K6N0P8J34J27j1p1k7P8J75J72L9R1N9O8jj74k37k12
-48c214j85QJ15p2r0n2l6n3j41L7J46J04J08Pp1mn8j95k6J9j53l75j88M6K10K43J0k1J33N0
-18c698k1Q3K08J53JJ4p3q9R2J08Q7m7j88r0N8m3j37j06n8J54N7j25l7J56L05R5k84k05O4
10c566qj58l07k03J28K00J19R7J35K67J20j88j68K79L95K16J51mj69m7P8Oj5Kj84j80o9l21
38c394m47M3N00K52j6q7j03j58k95n63m93K3K91Q2LJ65L43K58q7j08O9K49J79r0k83k37j18
65d022JM1N2N9J85K14n8k80j46J48K94L26Q9k84l73k44j62L1J95L21J88M4Q1j3ro1k04k4K91
94c320L95L69J95r2l11l67l07j79j11j45n6K89L27L02L4k18j27n8L6n6k65k17k00j24Q1K27
120c898L09J60R2Qr0nN3J85%j70P5K16L5k60k56k03k35j18j94j42N6P7J74J64J57J58L8L1
148c583M8o5j19q2R0R3Q8J02qp8j07j4Q5J40J26k6j80p8K01L39O8O9K76K29j16k61l00k00
176c263m1Q1p3j46N3J2o2n1j54j07k9k7J66J02p0j67r6R2R2P0J11L3r3l7k9J17P9p5J06R1
206c315l1R5J36Jj42j23j35L6K07m3j71P2L67L33J13N2j3k36l03k92j73j68k69L4L36J33m8
233c547n1J78K57K29J0j51k2k3j53j21k7r1q8r7j89m00l88j74J92L82L41L10M11J01j37j19
259c367n3Q7J00K8j14j52M6P1O9K4p3j76k55j1Q5J26J47R7l3J1KK6J03K0k88l86j23J74J22
288c693j01p0K5J86J88n8n0J81M0j57J2J66J37lj98j21k7j16o8k6K6K67L11R1O0k7l68m34
316c827n8K26J99Q7K6R8O2j88k96k25j09O4J82J60N9k4m3l6N3J62J74O0j11j56K4K0k2J28
344c311J79r1j59j5K7l1J06M6q1r5o6K4q4k08l27j42K68K18j00k66j35K52J74n7k57k10rn4
372d404n7J19K01K03J70J91m8l49j08J37J88J42K16K68M1l5Mk02k92j73%o9OJ92J9J2K79J79
400c170n7l3J04O6j33m5j4j35j47o1K6OP7Q0PLL4J54K76Nj81j22q1k63q4J57J30M5j65l02
430c823j39K14K27n9j71R3J75n1p6j09q3K2K1j58n4J4P4J19R5j8mo0k31j77J73K67O0K0R1
459c548J57P8o9j39k18j27o1l6J44J34k8O2K23J16nj42p7r6N3K34J44K3lp4m9k38l86k71K30
488c969M72K27M6M8M2M4r4j30K0J63K07J37j03k63j41k76k65k00j01P5J44J50J25J12J51o4
514c443j46K33L75J3k91l06k4J73j39j06K84M09K26O2k3j72j94k64k79k47j13j09l9K1R4R9
540c906n7j36j65O5K03J11J62K67J57mj84j43o0o6J71L01K02J63l0k08k18j9l8KJ77P3r9P8
568c201k7r0K10K39n5k02m11l22j7j2O1J15K13J68L0k3p5l0l4q4l3J0R0J05J2r1j02NJ07N9
598c385K9l0m6l3L1O6P3M2J77J81q6k48l02m16k78on1k3K13L00L01L28J32J05R6Q4q5k8j8
627b877k63k71o6P6L4M1K5k27k26L9J41K62L17K7k95j08p1J05R9k34j94j3l1j58n4K36K99
654c387K3k72l57j75K61K69J81J09J40L10r6k17j79k59m2q2j96l4K37L39K10l1k50k90k72
679d060k10k03j31J14P8o3J7J02Q9N6K3m9p4l3L1M6k8J00J05N0P7M9j16k30QK02K62J82l0
708c636j09r6M2m9k67k25p1J18K16K1j12P1R4j64p2L03K28r4j63q6l4l5l0J96K37M7Mj23j40
737c929N7P0M2P2m7m8n1L0P0r3n8R3J02J00P8j1m3p3J17J42j12j45J20K14L3n3n8m3j22r0
767c636N4J15L3l09k78Q3K58K66K14J10J41L4j28o1N7M8l7q5L3J42J36n6j89k58m60k66J38
794c901K42J66p3j73j48n8M3R5q0l7k0l8q3j57RJ38n8m6K39K90j6k29j14R0K00J87J48J27
822c257M1j27j09J0M8j15j16j05k44k55j24p6QK45L56N48M69M7k81k05q8k79l08j41O8O5L3
849c892Q4r6j16O2J91L1j18K32L27K8r1J10Q8k53j86j48j25K30M25K22q5j31RL6m5j70k14
876c595r3q4n8n9n3J01P9N3P9M4N3K75K72Pk37k27M9O3l6J27L51K15j57k33o1n0m4o2nM0O6
907c180N4j61l11k49j01j28j68j76J41L79N06M34J34j65l39k88j81J28J66R5r7k30j12q1j19
932d049r6l2J14K88J07L7P6j29p0L3P6N6J38J03k9J50M32J92q6j96j41R5m5j88k6J4j58j89
960c523j56j22j61n1L82M55J44j9p2j33NJ14Q2j49l32k66j83N4K62J57J5J0R4O2p5j53J46
987c413K28K1l9K7m3l55m09J52L13K8j12j33j21n0L9J00PK7P6j54r5j6k43j31J44K30L15J17
1015c490j29j20J4J8j39K3K18J42o4j81n5J54J71J58N1l6M2M9j34j52j40k80k26j48J20K02
1041c932j05k15p8L46L63L7o2MJ03J73J47j12l12k38J11J02m5j1ML1m1l5J30K1j59j61j38
1068d072p2Q1J33M8p0L4J48O6M2K65L81J01p8p9n2k45l13j35l50l40J5Qj62j0J82J96Q3K74
1096c921L19P0k34j37J84J35q7L2J31R4R4k1K37K62n5n7j03l15k05K1J58O6J4k0j85m4J39
1123c428J31N8m7q5k1q2m9J89L63K05J20p3QJ04K5M2q1l40l83j77j7j56j43p2l20k79j49L3
1151d624K28J73J6l0P8J33J90J31J7J50K94L10J82J65J23r9j51j56k80m31m42j11J31q5k69
1176d357M0L03K19J49J60l0j22J8J72J21M8m4o2r8j89j09j1K18M31L62Q1j81L9K37M4n1p8
1203b690r5o3j01m0J00r3l27j69P3j1j08O5J48J26k1k01j29p5J77K08No3o5r0k00q6P2n0o3
1232c766Jp3j27l1M3R0J81J7j68j09M0J68J38J43J72J46k4k40j87j4K07L22N2j68q2n5J82
1259c142K83L12J25j68l96n32k42K00M61N31L76l3l36k12j37n0j16j20N7Kl12k99q7N3K00
1284c582J52P7J24Qj38jJ03O8J30Rj40j70o3l0k3r0r5O3K13K22j71l22k63k40p0M0K3L8R8
1313d030j2k12k59%K96L61K72j3r4j25l8J85Q4j42j08JK00M25K45K7l8o4j18j60k09j14J30
1340c510l4k85k82j94RK80M74L25P2n3o1L2J92R7J16J43j98n84m45k2J61K4k1L0n6j74k53
1367d217PK49K71J78j78m28k98l8P9J08P8J75L87K31M1j04k13j41J60M11K07o2o5LM4Qk53
1394c360k99J6J18p6j08r4OL5n2j01p9O9J71k7o6O1j00p1J07J95L3j49l09j35J94K30J61N4
1422c576O5J82K46L30K04m0l15m60k79j6K25L21J03p7m7n4j35q8j56l11k40J51M66K56r2k89
1448c626l47j27M5J96K62J15j8j23o3l7mK2J95L42P9j78j05J5N6k2k58k41j10K2l6o8K02L38
1476c474J98J22K61K58R6k08l72j70k87k11j20j70Q3L58K94J9j26j28j06P5K18P7r6j21K9
1501c501K57K47mn3L5J56j0k59o4J13M3j98l09l41k69k34nK56K66K25J3j38J30L70J91n0J0
1528c123j3k29q4J87O1j54k76l20j64J49J69J27MO3J04j98k6K71J91p7o1Q1rj19j75q7q8n9
1556c855O8J99J73l8j15M3K39J63j03j72j06k20l42n4R7M2j07j29L5J37J03O5R1Q4Q6r4l91
1583d101k09K36J74K05L18K06M1j37o0Nm8j04p6o8o1P1K6j42k62j62L7K80K97M4jJ49J63P3
1611c106k6j02j05j11m7k5L6J54J67J3k07k60J15L40K39O7m3p2r7j73j21j3q7kM3j43j71k9
1639c766J66J35j09k03j7J21J08J44QJ6J3Q0J80J63J0m2L0k5j50k62j62J50L09M14K03j29
1665b615k02k13j80j19L3O6j91k65k83l55k80m8J46K30K53J29m0l1L8k5p3j7k2j6q4j21j43
1692d428l8J65K84J49P6m7l4O5M3J4p3J89L71J85j6j2j6j85j96j98pJ84K8Q1J81R4J6k22j07
1721c454J44j1j47j58k79k26o6j11m3K61L47K09Q8lR7J21QK9lj31k9J85j12l73k89k01j99
1748d346k1J52N9l01k62M4J99K51K10K27J00m3n4N3J22n2j60j20J90L97J75p0j01l0m2O3K09
1775c151L9kP5j41j26j03j20R0O3j83qJ90J51O1j80k70k61k04R5L03J81nJ17K10J58J6j69
1802c174l02m8Q0q5j29k93l75j04O0K15L64L41R7j74k63k35k71r8K60L98L11l6j83k53k70
1827d167j35k6j89k46K0K40L57J84J03K10K55m8l19k29j90k6K37L99L50J15k17j89K1k40l21
1852d051p8K22J15k2J39K40R2j47k76j38J48J51J59K99J12k13l72k27j82l2K54K82n2l02r2
1877c971J02R5J8J31Q6j43r5MJ11M2J78L29j02l28k73k34j66j66j5J95K52M87L76j12k00l2
1903c431K6j85k52J2J16J68J27j82k33o8J15o9j93Kk7q6J01K40P6M7J80M7j13l6jLJ27K33
1931c256K55K02J15l0o2J11J3j68j36j16n6J03K04O3k00k96k45K7K16lo2J55N7q6p3K2J88
1958c058M7n9N5J50K48N4j31p7R7J91Q2o5j04k25j03MJ40M5j69k47k54j32o1j07j29n7k0Q0
1986c805J44n0k41j55q7o5J36L01L44P0k09j58k8J5O0J09J49Q4k6J75K24j8lj2j40j03j13
2013c402j28q7N1J16kj30j22Q5K05K0p8m4J31K74L33K61j48k73j64j63j18J29Pk98k18j58
2039c921J42M07K31p5j54o6j4r6j40N6K37M08L58r1m72l98k62j89l08j82K52L30p5l43j54
2064d519J36M19L31J40L30N61L85o0k41k61k97k15l3P3J11J02O0j04k35Q3K36n1j37K5O7J29
2090b965J41O3L7R0K46J70j1O0r7l42k70K5J97J37j13l54k25J51L07J2l10l86j62j71j99k2
2116c991K90J98J02K55J32j37k32n8mR9L4l8L3n1k28k70J7J56P3qL9N8J06J50P7K7j45j49
2144c465o1K5J45J81J07j86k31p5o4j42r1J28J33Oj1p2J0J64J53ln5l7j25j49j0J52J84R6
2172c293m3j23j14j41J08K29J04R3P1j53j79o0n5N7K09J99J8q7j59j26p1o0r8MJ60N6M9J38
2200c267J36K8K1rk37k47m4n7k23N9L54K78q8j74K0R7q1o4p3k48k04J21K04J31l8j59j16j73
2228d053n0M7J67L56K05%k3l3M8J30Q3K83K24N3k62l13j04r9K1J85K6r2p7j43L8%j96k77k00
2257d056l8P0J57K40K14P5k7j39k39k0K81K63Q9J19K7k62j32O9k15k73J54N40N25O5l46k34
2283c093K6K08l1l00k49o0J00K20N9r0L5L6j41k29L4P6j07j40j40r4r3LQ9K03L14J23k3j36
2311c400j26j11K28K77k4j19j17j8k6%J90P1m4p3Q5J43k4k76k33o6K5J66K74K18j18k42k91
2338c631k05R6J86Oj93k58j2L84L80Jj98J5M35J12k50n5P0N0j17k95k22o4k57k22j86j86p6
2365d692J22J14J18K02M5k15j37k9J15M55M44J36q3j10K5K17J01K8J26J35o8J3J01j49k31
2390c217n1k16l27J04K25k8j45p6k00l15l06M1M73K45K5O1J99J03j34k35k66p3R4J72J44q0
2416c783L8J18q3k0k7j8L6o1J9o5j41J01J66J24L3k5O5L6P4j05l30k23j49J67L32K54J11o5
2444c421p1j30j00O9K23J54k9J0Q6J14R4m4P8K00K39J0l67l89j56J76K4j91j51P3K02j6j38
2471c451q9Q6Q7J6n5j52j08J00O4O3J98J36l9j68j66J2J20p4k46j47R5J36Q0L0j78j16L6N2
2499c678J12R7k2k3kO7O6J26K45J94K74J93n4l52k60Q9N4m5k12k51kJ08L1K6L7j24j67j78
2527c651k60j4L1NL0N4K9l9R0K80J69j47j47L8N3MN3kj25j47o0J19J90R2l7j68j92m9J98J45
2557c458K04L25K74M8m9r3j37j54k56j80p2k11l28k5J80L05K91J94J53J83Q1j75LP9K5p5k30
2584c098j74r6j46j00j8j48k23j66p7P5n2m2M6p6N3J97R6k4j4K46K70N7oJ55J53L9j09n7P5
2613c164l3k45j68m3q4n7m3R3J03L0k6M8j10k52l3R4j25j80NM1M1J18J81P1K0J28J5J8O3K4
2643c470J08J82J24j16k74L3J57k4j8j4R6L30L40N3j30k27k04j3j36l77k81N7J37P3N5j2L8
2670c513J1k22l08k14k2J48J71p0j28Q9L14L17J79P9kj45k77k59q5N5or0M9K70K80M2j63j53
2698c653k00n0J01L1r7j50Q3K95P8j24j32k10l66j45J30K74L46J43J9j29k5L78K61j7p5j37
2724c371pJ02j15k70o2m7R0K31K02jj80p1n3p8PJ25J36q6j75j10R1K08J88N9j55k41j54N4
2752c683M6j12R9K36j0j31p6j08j33j9P0P4N6j1p1r3Q5kk06j75j01p2K0o6M4M33M57K73o7
2781c243l90l46j66NJ79J93Lp2J21K60J81j05k33j82k64j99Q8Q2Lpj99l25k12Q9M82M81J91
2808c585K4r9r2P3Q5k4k4P1%M2J67J38J02J46J59O9o8l00l22k33j98O4J68J04R6M7L3J5J9
2837c323j8O7om60l60n0P1K33K49K00K3K0J5Q6M9K7M5O6Q7P0J05J12L4l6j12k8L4lj24k29
2867c156j4l1k28k29r0L0P3J4M5P4R4o1m2J30J02n3k74l11j98J32L14L17J69JR8l5k83k89
2895c701j91L4J83J86K9k68k36j04L4K06K65L08K03K7j38k85k73J3K84L91J83j56l71l11l66
2920d054j49K30J17n3k16p9J90R5OQj59mJ53J79K22J53n0k09j05P1J56J53j48k30M1J17K68
2947c297K46L8k0j64k31j43j99j07k3k1k6NP4N5J7K5J52J3p0q5L4M3J79K76K10J83J25j04
2975b815n8o6m25k90Q4J35M5P4Jk22k10o2J5op0J03J47m1j72j66n7J49J55K29K85j69m45k31
3003d083m6Nr0k9K07Q5rRj7O4K27J00n5M0J10K4j35o7k40j66J04Q7q6p8P4J36R9j15j32k4
3033d001M9k0j7p3p4j56n1J29O8L3J30J70J66J23J11K33J65L2q8l04k28R6L88L43L3j29l88
3060c260m59k96oJ45j2k0L4K12O6o2L4J07J33J84k1k07j61r5k3j63k11n6R4Q2j14j64o9J16
3088d192M12L60J51L4R6Q3k8j17j02m1k3j79l42j16J18K10J55J03J2j75j12L5m9j17j8R2L20
3115c430K08j10l69l06J9J8q9J0L3M4J37RmJ05J81jj73p4J29J93rj89l3ol5J02K38J58N2j07
3145c299k69j94LK7k05j35K06L31L04K29q5j39l1M0J41k1j18r3J5P9o0j9J00J7Q4K47n9k71
3173c175r3o6M7J04j89k94j87K4J14J01J21K08J68k31k59J00L01J62j42j60K1PK3n8j72k7
3199c552k3j24m6J26K72K86K08N2k34m05m24j98l2K45J28r4j18L0P8J71J99K39J47j21j38
3224c328M3O5q1J08K51K06K6p6k60k21l3J11pj90j37j39K6O4nJ20K00K33j6k13j58l3L8N8
3252c348L9j72j35J85J33J7k1j45j11J6K24J03l5k5N8R4o3k44p2L4j41k39j22n2q6r7j6J05
3280d116L7k8L6L1J07J91P3j12r4K18L64r0n27k51J91L05J45P4J56J85J07j36k37q3j51j23
3306c728N8J6j29j39r1j24j03j33J8J63J02J92K88J18j44p0J31J69J35m2k74j51%j08j56r6
3332d098M2J96J12j03p7O4K6mP0J36L66L34J22R7J61q1m11m01k24QJ85K54K40J10k0J1l9j46
3360c070o8O7l1j33k31k19k8J00ln0P5K19m1j74l5r9k29o8J61J40j4O6Q4k75m11j23J69K42
3388c979J49J17R4P9j30j27K0K03J58k8k63l56j78j8J26K47N4n8N3J99N7j98k21J05K31K08
3414c456K6lJ45Q3j11k15q2J04J18l5j86k17k56r3J61N2q5L9K13Q5j1J46J91N3o6j78p8M2
3442c614K7j49j85J57L09L7r2j83j39J29L82K62R8m5j41r3rJ09O2k24l48n4K65L52J88J55
3468b744J20q4k35j72j37l06j32J31J03l1M6M2k0k3k89k59J07K31K63J76k3j22j8j45l6J40
3494c417n4j49o2r6k8j5n5K3j25k3K27K05J75K57K91p2k91k67k30k19j46QQ0J69J56j26K8
3521c756L53K95K21K8j34R1K22j6k31k29k29j40k7j81j63P8L36K01J02N9r3J73L58J90m3j25
3547b660j03nJ69J33J8r3k4M0LK6N2l8k49m06k53q4k89j23M9K3l8j7J14J30M2P9L01K61L9
3576b903j34j68j90j55lP7L0p2j84j55L8J28J45j5r7nK5N5J82J46n1k33k94k40NK13J84Q5
3604c586rl1J27J08L4J0L6%j49j02K1Q4K09J26q8j54j56q5k0j30j60J03J72J5j61j71p6J44
3632c889L05L36M24K06l4j80j63j60r4pL1M5k00l76l00k7K46J83r0j82j17j61j36J33K89K61
3658c657J23K7r3k70j84j15O1K71J72J30M7N6J89J07j17k81m7J90L01K10K3l2n5k56m06k03
3684c809P8K54L18L08J24r9k00k64j58q6q5j11j37o0R5K31J97O9J00m2j18R0L72K02m5nk33
3711c014m14l61j59K3P7L0n2m1J1J15P9m2o2l3J87L48L65J7k01k20j05l1o4k9J84K69PK2Q4
3740c010N0j07j90M0K82K6k59k52jJ27J00p9j93j41r3K0QQ4P8O3R8o9j85J6J91J52J52J50
3768b942Lj72j63rJ30J07o5j59J1J07j05k11q5q2m5J43J29l2j71k84j64J20J26Q3m0n3J64
3795c659K13n0j83j65j94m5L8mJ49J03k5L8J48J28Q7n4l5M0j2Q4J97J65L10K06n3j24o9r9
3823b865k28j28q2p0J1J49q2p4J11J26J22J3j54j95m5k1k4R2J54K20N9k72k37k00j39r6n9
3850c914j1M2K57K46R1r5k12J0J07m5l1J69J04j0N8p8k42j76r3q6on1p8Q6K25K68M6j93j39
3879c751J58J49o3q2P5k8j04J36P4kP5P1j6m4j7j22q4J88R5p6k9J3r0k43k84j30L1J96J48
3908c756r7k07j3K85K09M3J26J14j96k34k6O2K7J6k8J7p6j55J17K37J24N9N6M0p4pJ8J0L6
3937c273k35l15P6K80J88M3k01l83q1K29K54K11J27q8r8J5qO1J5k60k58j04J11K58L41K67
3963b828N9L9r3k72l98l48p9J23M0m1q2j07j1J27J32Q7N7j5j0k7n5j08N2K11J62o4j25Qj29
3992c695k54n4O4K02K24Q5q0K3L2n7j31l01j02kj5N4J25L45L01J36J48J11o2j26k75l35j58
4019c797R2J75J22J03K3O4J7n6j60l48j05J51K13J18lN3LL0JJ03j2k53k47P8K66J31R8J69
4047b971K4r1j41k20k45k11R9L89K63j21m01k76OK75K45Rp8NN0J10o5k47r3o1O7J33R4R1k1
4076c382l3l5r7M6J05K4K05J48p5n6M0m0j86j09o7o2n2J16J79N3J01J46J10J03K86K75nk63
4104b525k94j46k4p0k0qm7j89l28j43M5R5J87K08M6r2j58k0J92jj75k12k97j67L0Jj66p7K45
4133d110N89N17K51K19J43N8J0k49j60j03j66o9n3k5j7k7q0k22j72P1mk78k99k9K36J77J69
4160c623J03j07lr9r9J15K51O8P4l6j44k5j21k66p2M0q2m4J24L1o6L1J55J37J85K47K73J84
4188b769q4l52k85K5J65O9J82J86k69l17j03k35k18K2K50J23mJ69K11L6Om1P8L99K77P6QJ26
4216b269j15m88m98j33J11O1n8j11M0J45O1J35N0Kp7k00k42j12po0o2P9Q6J14J88J52j69j84
4244c561r8j57q2J13R4J40M7l2p7O9K55K15J63K1k27k43q9j11k01J2L19R6j34o8L7J46NM2
4272c306J70J6k23k46j10j00L9L24K02j10k13j88O3L3j15j73j19p0m0P2Q9J16J49J12oN4M9
4299c531j29o8j40k30p2j45j66j02k4j9L42K53j19o6J79L61M33J58l22l52k54j29k1k3O7L55
4325c764K59q9k62j14J87J94K8J38J06k6j23j3O8R9N5j12p1p8j41J25R5m4P8P3n5J5J72O7
4353c133Qkl0j09j4Q4j09k85j08K19J63J07K02J44L7O0M8J50l4k54k58j26m7M1M9n4j23j35
4381c509m5p2j0j03n8Ll4J00L55L31N3j19j72j26P6K81J60j30l42j57J76L10L08K12m8k56
4407b816j54j32j59j17j43j55j95j46j37q5N9J96K18LK7K20J07j19pO1k22j98m9J68K30Q9
4433c456l8N3m0k40k90j58O0m5m2Q2q9j66l6P1P8J00J18M6r3oK25K6j74k7J60J40l5k09k45
4462d230q6J71K50J60J19J71J41R1N4j59k76j69j03j28M7K45K67K85K05K11Q1j72k00j38r3
4487c256o2j83K3L10L03J61l5p6k10l31k04R5M9j77j02R2J92r2k08j0J67R4m1j11j39M2J08
4514c601K8L3M7P9K3Jm4n2R1j05l23k80j92J14L74K79K93L25J35l9q8j65j19j4j41k57J0R8
4542c490P4J71R6o1k3M4K4pJ24K00J18n4j50j17L0J50J08k21l58j76J01R8j62j63k0J96K42
4569c226R0N0l4j71j89j67k54j94N9J92P0N3J9q2m2Q9J98J99J39J73L06L13J85J13R2j50l28
4596b497k54l87l77l87l07M7L14K94P1j2j4n9r0M2J61J14J48J17j75j31J2o1q9j45m1M4k46
4623c908l12J72O03L89j47k44j05j01n1m0q9j68J56M44L13Q0m5n9m2j70j5J75J09k1n7j30
4649c263j63l9J4l46n47j69K2J05L56M75L73Q0m0p4l43l81k05l3K46K29%o0l1J7o7k02p9j08
4677d233JR2oR1K03P3N2J27j43j13PNM3J23Mm1r5pK12J49R7J54J9p7P9J98J58J19P3q6l05
4708c027k46r8Pn7j11j63j89O3L25J60p4pK10L8k80p9J76J08l1j12p6Q8J05k05k06r5k2J53
4736c645K68K42no6j02k24j75lO5J52J02r9j88q7j3K23K73Q8l5j87j23O9Oj38j34p3r7k49
4764d155j16KL2J36J89R7l1j99l50j66N8P7Q4K7J8NJ70J51J46J28J07K38J99R3r4j37j34M0
4792c385K78o6l41p4K11J84O5o7m0n3r7Kp0N7K50Q5n5Pk2kR0M1j01k21l64m23j71Q0J03Q0
4822d019JM4R2%jO6j55n4J31J50J77N9q1j38j03Q2j1j59j1J70L03J60R6rj39J20J76k1O3K18
4852b793J23P5J0j55k59P0K13N8O9K7k61m11l76m8p5j82j30j70o1J80K96J74j8Jk1r3j78l4
4880c969J43K7p8J58K26J12jk2J23K19J69o7r6J6R6J6j32j74o2N6J06J5p2o2p2k7P1J33J41
4909c007J52J8j40j96o6k5q9j20k25k24j51lO5p5j50k9O3L39N03J43q8j95j12N1L3Q8Mjo1
4938c498j68j91j28P9P9L7Q2J10K12J48O1L0n9j15j36j86j92j36O2K56K37j4j41J54R4j02
4964c425Nk4l5O4j9q3O6J83j10l54r6K19J61j3L4Q5J5J13K21O9j7J41K69j9k92k23r1m0Q4
4993c112J54j0j48q5J5K5j12P6L87L10L4p4N1R1q7l70k82J4J1k07l72j41j8l20l15J83N99
5020c703O15K50J22k16l05k8%j06r6K3J11R2L0M0N6M9j30j06KM8Q6N0Kk9K77J92j60k26j71
5049c231j04k22l8Q3L1q6j4q1m6K0k3L3J01P4M8R0Q7Lr2j54r0J54J11j8k48k17j1m3l6j14
5079d033j97n2J70L00L56L32K86M1k58m04l36o5M2M0J62J01p5m2J08J23O6L8PJ93K70K5j80
5106b982j20K7J58M2k14L8J58l2j16o7o9k01l36l29m0J88L03L02J10P2j36k74k80l19k3J5
5132d125j56M2M9lJ93L19L07J47j30k02r9n2J59L13J44k7j00p9k07l05k97o4L7j2K7J74L22
5159c625K34j2j03j08J44L30J96J27O2m2j63j79r0M6R8J05P3Q5j7k87l51n7N6p5n8J13J32
5186c366m0j11J99K67P2n5j00o8j69j0K10K67M02K54l6k16l01j98J31K83J48k99l63j74n2
5211c325p7j59K2J77J06p4q8j03k11k53j14J03K35K81J96J02Q0M7J6J48j57k20n1j00r3q6
5237c598j34j55PP2j70j42l2K3OO4L31K46N8Q7P0L4j30l76k60n3k0L0M0m5o5J02K37R3o8K7
5267c721o4l9J92J53O2l5j7J1j45n0L3k7j59p0J20J46N0J08L0j21m6K1K4K19K26k9j11o4j44
5296c447j98n7k1o9m9L8N2J0J44J77KN1j5j12J56L00Jj90J9L9mQJ12K02Lj71k47j26J09K55
5326c028pl44l84k43o5N1J08K61J17k3ol3L9P1n7q9j35l8m5O8J97L4k4J67L17K54J60Nj76
5355b848k53l17l94l88j09L36N50L03n9k32k15n6K6K1J64J92Q3o7j32o3O8J05J17j1o2J21
5381c120j6j53j74k78l02j59P1L82J84Q1J28j97k60P6J00J3j09k65j85K9J13J35J66J54r8
5406c684k85j09L5M6J15J66P5P4J9j38q5k13l45j87mJ25J06J08L64L74J17P1m8K8o2j49j70
5433c656j8L3j89l34j26q9k01N4J98j5l1R4O1L3K39L53M49M05M7j39k20j42m7r4j63j86j80
5460c864r0O6J82K23R0M6J22J8L0j50l57l20j87n6P6K26J16l0j13k10j48M2J98K96Oj54LO6
5488c873O6M5jPJ91R1k4J75J57O9k4q7j6K3J2j2j27j27r7j92j12K0N6O4m9o0J13L1j69j79
5518d029r5Q7L43J71l2J11K11R0j15j18q1n4o8j59j10q7n7k2L2N4K5J91K20J20J46O1m2j32
5546c339k28j24J64K23J3j20L3j6p1J46K30L23L13j0n52n46n1Q8M0J07j8j18j3J54J71qn4
5573c263kl0p7k00j75m8J15J71k0k59l01j02L4K63L48K42K09K9k39j81j43j45o4qK34L23J96
5600c093O6P4LJ1q6k21k34p4J66P8N5J93K62J27j85j99K6N1p7o1J5j74j92j27k10j19J58J50
5628c617n5p1O9J12j16k09q8K17K53p6j14o1k00k63k47r3K86M82N14M65L10K38l3k85k78n1
5654b911pn1r6j42j01j08m4k07l26j47KO8K3K7J11K86K71J5k41j77K88N83K23j49j96k99k54
5681c559p1J42L03J55Lr3j35j06p3j13N7K53K93K09j34m21k09pR1J4q9J0J03k9j95r8M7j6
5709c668p2l1r8l7O8K63L52R0k02k34j96j32m9Q3J72J07N3l7o1J81K31K21J92N6k08l47k51
5736c554j08K38M58L14k1j36j03J4l4j36k05k32j12j63j49N9L12M48L42J28L7o0p9j77j97
5761c116j30q8l6j17j05Q4j02l42k43J08K48J17M2l1O6J76J19m3j29P1L8R0J65%k07k02K6
5788c541K93K43J30J57M1k93m04k09j35k06l5M9J2k0J94M07L27K03L2j16r4j11j53j98k3R4
5814c356q9j30j06r3J82L31K51l0k91l38j20j0M7J95J66J62J12J09l8j10K2M3k85k13p7j01
5840c767L3J75J05n0p7J08J44L1J02Q1o9j08R1%m4R0J4k38n3K45J72p4k52k48K0N8K93L19
5868b899P9q2m8L2k2R1L2j96j43j49k77j13O4M6J0P0J06M9Om6j07j74l8J49J52K1j03k10j95
5897c895k18k40k51p8J88K59N4r8K31M05K21J18J68M8j53l07l64k67j26r3j86N8L36L71L64
5922c455J34k54j24L81N21K01k09j70qQ2J19J54J05K2n5k01l60k61M6K30Q5j31k98k91m3Q5
5948c695j5o2j4k3l3R7K23K75K64n9l15k17j57j69OK37K39k1j49pp1j38O8K54K43R9p5j9L9
5977c195Ln2O3P1m8j58k32j68J17K34J67m0l8n7M5K1Rl5m3Q0J6nk15k97Q1J84J0KJ19K01K62
6008b898R1k69m81l10J4L54L34J18q7j78k5L8k6L3oj68k45j40j7N0%J3J39oM7J56j28q1J39
6037c539R5J19L3L9Mj39j41k20j16k2M2K73K77mq5j25j34J22J93j8o4p1n9M9K34Q7q0k22l12
6066c784l05j31J62K66K50P6k18j80P9R7J13Ko9l5J6M1M5m8j73j22qK2l9M6K16K01roJ66K29
6096c100J66k7k10k48j71k20j66M6J38l0K6J90J45P0J04K61K31R9M7j01j50o9R1J54l1k09
6122b964j20p7j0M2L0L7k1k07l02l15k82j64O9K25J72J04J93L22L87K13j43j64P2%k27l94
6148c524l58q1J03P0j11J05L61K02k7q6l1J04J48j51l80j83J23K83J62r4j58j39j10j14r8
6173c984N7J83K77J95n1q7j18l1J22J24O8N9O6J64K08p4j87J6Lj65j84j10r0n9J08K16j70
6200c444m47j57J95K18Q9O7J99J48l7j28j46j11j51k13j20k4q6K7K10R8r0j75j97k14l0N8
6226d461K22K40J99K58J59J30J04Mk4J32P2j49o5j1k33l11j47OO2N2m5k15j01Q8J40J56P2
6253c666J07K25P5q1j85k46p2M6J16J62K24Q5j60q0m7K01K76J47q8k20o1n2j97k01k4J86J82
6280c348%q4j45k05J11J84j59k12m4J53K25K69J86n1M9O8Q4J49L4o6Lk8mJ59J6K7J26J6m5
[truncated: 4,898 more chars]
