# Supplementary material for: An Improved Helferich Method for the α/β-Stereoselective Synthesis of 4-Methylumbelliferyl Glycosides for the Detection of Microorganisms
Source: Molecules. 2015 Dec 4;20(12):21681–99. doi: 10.3390/molecules201219789 (PMC6331929; doi:10.3390/molecules201219789)
Supplement: Supplementary file 1 [file molecules-20-19789-s001.zip › NMR data.JCAMP/13C-NMR (4a) the a┬-D-glucopyranuronide.jcamp]

##TITLE=	592-150119
##JCAMPDX=	6.0	$$ NMR Plug-in 1.4 of MestReNova 6.1.1-6384
##DATATYPE=	LINK
##BLOCKS=	2
##ORIGIN=	Bruker BioSpin GmbH
##OWNER=	nmr

##TITLE=	592-150119
##JCAMPDX=	6.0	$$ NMR Plug-in 1.4 of MestReNova 6.1.1-6384
##BLOCKID=	1
##DATATYPE=	NMRSPECTRUM
##DATACLASS=	NTUPLES
##NUMDIM=	1
##ORIGIN=	Bruker BioSpin GmbH
##OWNER=	nmr
##.OBSERVEFREQUENCY=	75.4677886962890625
##.OBSERVENUCLEUS=	^13C
##.SOLVENTNAME=	9
##.PULSESEQUENCE=	zgdc30
##.ACQUISITIONMODE=	SIMULTANEOUS (DQD)
##$ORIGINALFORMAT=	Bruker XWIN-NMR
##$PARAMETERFILE=	(acqus, ASCII, E:/%E5%9C%A8%E6%89%80%E7%A0%94%E7%A9%B6/%E6%98%BE%E8%89%B2%E5%BA%95%E7%89%A9%E7%A0%94%E7%A9%B6/%E8%AF%BE%E9%A2%98%E5%AE%9E%E9%AA%8C%E8%AE%A1%E5%88%92%E3%80%81%E8%AE%B0%E5%BD%95%E5%8F%8A%E6%80%BB%E7%BB%93/%E6%A0%B8%E7%A3%81%E5%9B%BE%E8%B0%B1/20150212/592-150119%EF%BC%88%E8%91%A1%E9%86%9B%E9%85%B8%E8%8B%B7-%E8%84%B1%EF%BC%89/2/acqus, 0)
$$ ##TITLE= Parameter file, TOPSPIN		Version 1.3
$$ ##JCAMPDX= 5.0
$$ ##DATATYPE= Parameter Values
$$ ##ORIGIN= Bruker BioSpin GmbH
$$ ##OWNER= nmr
$$ $$ 2015-02-10 18:58:07.234 +0800  nmr@NMR
$$ $$ D:\/data/pub/nmr/592-150119/2/acqus
$$ ##$AMP= (0..31)
$$ 100 100 100 100 100 100 100 100 100 100 100 100 100 100 100 100 100 100 
$$ 100 100 100 100 100 100 100 100 100 100 100 100 100 100
$$ ##$ANAVPT= -1
$$ ##$AQSEQ= 0
$$ ##$AQ_mod= 1
$$ ##$AUNM= <au_zg>
$$ ##$AUTOPOS= <25 >
$$ ##$BF1= 75.467749
$$ ##$BF2= 300.13
$$ ##$BF3= 75.467749
$$ ##$BF4= 75.467749
$$ ##$BF5= 500.13
$$ ##$BF6= 500.13
$$ ##$BF7= 500.13
$$ ##$BF8= 500.13
$$ ##$BYTORDA= 1
$$ ##$CFDGTYP= 0
$$ ##$CFRGTYP= 5
$$ ##$CHEMSTR= <none>
$$ ##$CNST= (0..63)
$$ 1 1 145 1 1 1 1 1 1 1 1 1 1 1 1 1 1 1 1 1 1 1 1 1 1 1 1 1 1 1 1 1 1 1 
$$ 1 1 1 1 1 1 1 1 1 1 1 1 1 1 1 1 1 1 1 1 1 1 1 1 1 1 1 1 1 1
$$ ##$CPDPRG= <waltz16>
$$ ##$CPDPRG1= <>
$$ ##$CPDPRG2= <waltz16>
$$ ##$CPDPRG3= <>
$$ ##$CPDPRG4= <mlev>
$$ ##$CPDPRG5= <mlev>
$$ ##$CPDPRG6= <mlev>
$$ ##$CPDPRG7= <mlev>
$$ ##$CPDPRG8= <mlev>
$$ ##$CPDPRGB= <>
$$ ##$CPDPRGT= <>
$$ ##$D= (0..63)
$$ 0 2 0.00345 0 0 0 0 0 0 0.06 0 0.03 2e-05 3e-06 0 0 0.0002 0 0 0 0 0 0 
$$ 0 0 0 0 0 0 0 0 0 0 0 0 0 0 0 0 0 0 0 0 0 0 0 0 0 0 0 0 0 0 0 0 0 0 0 
$$ 0 0 0 0 0 0
$$ ##$DATE= 1423565881
$$ ##$DBL= (0..7)
$$ 120 120 120 120 120 120 120 120
$$ ##$DBP= (0..7)
$$ 150 150 150 150 150 150 150 150
$$ ##$DBP07= 0
$$ ##$DBPNAM0= <>
$$ ##$DBPNAM1= <>
$$ ##$DBPNAM2= <>
$$ ##$DBPNAM3= <>
$$ ##$DBPNAM4= <>
$$ ##$DBPNAM5= <>
$$ ##$DBPNAM6= <>
$$ ##$DBPNAM7= <>
$$ ##$DBPOAL= (0..7)
$$ 0.5 0.5 0.5 0.5 0.5 0.5 0.5 0.5
$$ ##$DBPOFFS= (0..7)
$$ 0 0 0 0 0 0 0 0
$$ ##$DE= 6
$$ ##$DECBNUC= <off>
$$ ##$DECIM= 6
$$ ##$DECNUC= <off>
$$ ##$DECSTAT= 4
$$ ##$DIGMOD= 1
$$ ##$DIGTYP= 9
$$ ##$DL= (0..7)
$$ 0 120 120 120 120 120 120 120
$$ ##$DP= (0..7)
$$ 150 150 150 150 150 150 150 150
$$ ##$DP07= 0
$$ ##$DPNAME0= <>
$$ ##$DPNAME1= <>
$$ ##$DPNAME2= <>
$$ ##$DPNAME3= <>
$$ ##$DPNAME4= <>
$$ ##$DPNAME5= <>
$$ ##$DPNAME6= <>
$$ ##$DPNAME7= <>
$$ ##$DPOAL= (0..7)
$$ 0.5 0.5 0.5 0.5 0.5 0.5 0.5 0.5
$$ ##$DPOFFS= (0..7)
$$ 0 0 0 0 0 0 0 0
$$ ##$DQDMODE= 0
$$ ##$DR= 17
$$ ##$DS= 4
$$ ##$DSLIST= <SSSSSSSSSSSSSSS>
$$ ##$DSPFIRM= 0
$$ ##$DSPFVS= 10
$$ ##$DTYPA= 0
$$ ##$EXP= <C13CPD>
$$ ##$F1LIST= <111111111111111>
$$ ##$F2LIST= <222222222222222>
$$ ##$F3LIST= <333333333333333>
$$ ##$FCUCHAN= (0..9)
$$ 0 1 2 0 0 0 0 0 0 0
$$ ##$FL1= 83
$$ ##$FL2= 83
$$ ##$FL3= 83
$$ ##$FL4= 83
$$ ##$FOV= 20
$$ ##$FQ1LIST= <freqlist>
$$ ##$FQ2LIST= <freqlist>
$$ ##$FQ3LIST= <freqlist>
$$ ##$FQ4LIST= <freqlist>
$$ ##$FQ5LIST= <freqlist>
$$ ##$FQ6LIST= <freqlist>
$$ ##$FQ7LIST= <freqlist>
$$ ##$FQ8LIST= <freqlist>
$$ ##$FRQLO3= 0
$$ ##$FRQLO3N= 0
$$ ##$FS= (0..7)
$$ 83 83 83 83 83 83 83 83
$$ ##$FTLPGN= 0
$$ ##$FW= 93750
$$ ##$FnMODE= 0
$$ ##$GP031= 0
$$ ##$GPNAM0= <SINE.100>
$$ ##$GPNAM1= <SINE.100>
$$ ##$GPNAM10= <SINE.100>
$$ ##$GPNAM11= <SINE.100>
$$ ##$GPNAM12= <SINE.100>
$$ ##$GPNAM13= <SINE.100>
$$ ##$GPNAM14= <SINE.100>
$$ ##$GPNAM15= <SINE.100>
$$ ##$GPNAM16= <SINE.100>
$$ ##$GPNAM17= <SINE.100>
$$ ##$GPNAM18= <SINE.100>
$$ ##$GPNAM19= <SINE.100>
$$ ##$GPNAM2= <SINE.100>
$$ ##$GPNAM20= <SINE.100>
$$ ##$GPNAM21= <SINE.100>
$$ ##$GPNAM22= <SINE.100>
$$ ##$GPNAM23= <SINE.100>
$$ ##$GPNAM24= <SINE.100>
$$ ##$GPNAM25= <SINE.100>
$$ ##$GPNAM26= <SINE.100>
$$ ##$GPNAM27= <SINE.100>
$$ ##$GPNAM28= <SINE.100>
$$ ##$GPNAM29= <SINE.100>
$$ ##$GPNAM3= <SINE.100>
$$ ##$GPNAM30= <SINE.100>
$$ ##$GPNAM31= <SINE.100>
$$ ##$GPNAM4= <SINE.100>
$$ ##$GPNAM5= <SINE.100>
$$ ##$GPNAM6= <SINE.100>
$$ ##$GPNAM7= <SINE.100>
$$ ##$GPNAM8= <SINE.100>
$$ ##$GPNAM9= <SINE.100>
$$ ##$GPX= (0..31)
$$ 0 0 0 0 0 0 0 0 0 0 0 0 0 0 0 0 0 0 0 0 0 0 0 0 0 0 0 0 0 0 0 0
$$ ##$GPY= (0..31)
$$ 0 0 0 0 0 0 0 0 0 0 0 0 0 0 0 0 0 0 0 0 0 0 0 0 0 0 0 0 0 0 0 0
$$ ##$GPZ= (0..31)
$$ 0 0 0 0 0 0 0 0 0 0 0 0 0 0 0 0 0 0 0 0 0 0 0 0 0 0 0 0 0 0 0 0
$$ ##$GRDPROG= <>
$$ ##$GRPDLY= -1
$$ ##$HDDUTY= 20
$$ ##$HDRATE= 20
$$ ##$HGAIN= (0..3)
$$ 0 0 0 0
$$ ##$HL1= 3
$$ ##$HL2= 83
$$ ##$HL3= 83
$$ ##$HL4= 83
$$ ##$HOLDER= 0
$$ ##$HPMOD= (0..7)
$$ 0 0 0 0 0 0 0 0
$$ ##$HPPRGN= 0
$$ ##$IN= (0..31)
$$ 0.001 0.001 0.001 0.001 0.001 0.001 0.001 0.001 0.001 0.001 0.001 0.001 
$$ 0.001 0.001 0.001 0.001 0.001 0.001 0.001 0.001 0.001 0.001 0.001 0.001 
$$ 0.001 0.001 0.001 0.001 0.001 0.001 0.001 0.001
$$ ##$INP= (0..31)
$$ 0 0 0 0 0 0 0 0 0 0 0 0 0 0 0 0 0 0 0 0 0 0 0 0 0 0 0 0 0 0 0 0
$$ ##$INSTRUM= <DPX300>
$$ ##$L= (0..31)
$$ 1 1 1 1 1 1 1 1 1 1 1 1 1 1 1 1 1 1 1 1 1 1 1 1 1 1 1 1 1 1 1 1
$$ ##$LFILTER= 200
$$ ##$LGAIN= -15
$$ ##$LOCKED= yes
$$ ##$LOCKFLD= 3954
$$ ##$LOCKGN= 124.599998474121
$$ ##$LOCKPOW= -25
$$ ##$LOCKPPM= 2.49000000953674
$$ ##$LOCNUC= <2H>
$$ ##$LOCPHAS= 25
$$ ##$LOCSHFT= yes
$$ ##$LOCSW= 0
$$ ##$LTIME= 0.136000007390976
$$ ##$MASR= 4200
$$ ##$MASRLST= <masrlst>
$$ ##$NBL= 1
$$ ##$NC= -1
$$ ##$NS= 1000
$$ ##$NUC1= <13C>
$$ ##$NUC2= <1H>
$$ ##$NUC3= <off>
$$ ##$NUC4= <off>
$$ ##$NUC5= <off>
$$ ##$NUC6= <off>
$$ ##$NUC7= <off>
$$ ##$NUC8= <off>
$$ ##$NUCLEI= 0
$$ ##$NUCLEUS= <off>
$$ ##$O1= 7546.30085260999
$$ ##$O2= 1200.5199999976
$$ ##$O3= 7546.30085260999
$$ ##$O4= 7546.30085260999
$$ ##$O5= 0
$$ ##$O6= 0
$$ ##$O7= 0
$$ ##$O8= 0
$$ ##$OBSCHAN= (0..9)
$$ 0 0 0 0 0 0 0 0 0 0
$$ ##$OVERFLW= 0
$$ ##$P= (0..63)
$$ 9 9 18 13 26 0 0 0 0 0 0 0 0 0 0 200000 1000 2500 0 600 2500 0 0 0 0 0 
$$ 0 9 1000 0 0 0 0 0 0 0 0 0 0 0 0 0 0 0 0 0 0 0 0 0 0 0 0 0 0 0 0 0 0 0 
$$ 0 0 0 0
$$ ##$PAPS= 2
$$ ##$PARMODE= 0
$$ ##$PCPD= (0..9)
$$ 100 100 80 100 100 100 100 100 100 100
$$ ##$PHCOR= (0..31)
$$ 0 0 0 0 0 0 0 0 0 0 0 0 0 0 0 0 0 0 0 0 0 0 0 0 0 0 0 0 0 0 0 0
$$ ##$PHP= 2
$$ ##$PH_ref= 0
$$ ##$PL= (0..63)
$$ 120 -1 0 120 120 120 120 120 120 120 120 120 15.8 15.8 120 120 120 120 
$$ -1 120 120 120 120 120 120 120 120 120 120 120 15.8 120 120 120 120 120 
$$ 120 120 120 120 120 120 120 120 120 120 120 120 120 120 120 120 120 120 
$$ 120 120 120 120 120 120 120 120 120 120
$$ ##$POWMOD= 0
$$ ##$PR= 4
$$ ##$PRECHAN= (0..15)
$$ -1 3 -1 2 0 -1 -1 -1 -1 -1 -1 -1 -1 -1 -1 -1
$$ ##$PRGAIN= 0
$$ ##$PROBHD= <5 mm PABBO BB/19F-1H/D Z-GRD Z104275/0178
$$ >
$$ ##$PROSOL= no
$$ ##$PULPROG= <zgdc30>
$$ ##$PW= 0
$$ ##$PYNM= <acqu.py>
$$ ##$PYNMP= <proc.py>
$$ ##$QNP= 1
$$ ##$RD= 0
$$ ##$RECCHAN= (0..15)
$$ -1 -1 -1 -1 -1 -1 -1 -1 -1 -1 -1 -1 -1 -1 -1 -1
$$ ##$RECPH= 0
$$ ##$RG= 2896.3
$$ ##$RO= 20
$$ ##$ROUTWD1= (0..23)
$$ 1 0 0 0 0 1 0 0 0 0 0 1 0 0 0 1 0 0 0 0 0 0 0 0
$$ ##$ROUTWD2= (0..23)
$$ 1 0 0 0 0 1 0 0 0 0 0 0 0 0 0 0 0 0 0 0 0 0 0 0
$$ ##$RPUUSED= (0..8)
$$ 0 0 0 0 0 0 0 0 0
$$ ##$RSEL= (0..9)
$$ 0 1 2 0 0 0 0 0 0 0
$$ ##$S= (0..7)
$$ 83 25 26 83 26 83 83 83
$$ ##$SEOUT= 0
$$ ##$SFO1= 75.4752953008526
$$ ##$SFO2= 300.13120052
$$ ##$SFO3= 75.4752953008526
$$ ##$SFO4= 75.4752953008526
$$ ##$SFO5= 500.13
$$ ##$SFO6= 500.13
$$ ##$SFO7= 500.13
$$ ##$SFO8= 500.13
$$ ##$SOLVENT= <DMSO>
$$ ##$SP= (0..31)
$$ 1 120 120 120 0 0 120 120 0 0 0 120 0 0 120 0 150 150 120 120.87 118.96 
$$ 122.27 114.95 150 150 150 150 150 150 120 150 120
$$ ##$SP07= 0
$$ ##$SPECTR= 0
$$ ##$SPNAM0= <gauss>
$$ ##$SPNAM1= <Gaus1.1000>
$$ ##$SPNAM10= <gauss>
$$ ##$SPNAM11= <Gaus1.1000>
$$ ##$SPNAM12= <gauss>
$$ ##$SPNAM13= <gauss>
$$ ##$SPNAM14= <Gaus1.1000>
$$ ##$SPNAM15= <Gaus1.1000>
$$ ##$SPNAM16= <gauss>
$$ ##$SPNAM17= <gauss>
$$ ##$SPNAM18= <Gaus1.1000>
$$ ##$SPNAM19= <Gaus1.1000>
$$ ##$SPNAM2= <Gaus1.1000>
$$ ##$SPNAM20= <Gaus1.1000>
$$ ##$SPNAM21= <Gaus1.1000>
$$ ##$SPNAM22= <Gaus1.1000>
$$ ##$SPNAM23= <gauss>
$$ ##$SPNAM24= <gauss>
$$ ##$SPNAM25= <gauss>
$$ ##$SPNAM26= <gauss>
$$ ##$SPNAM27= <gauss>
$$ ##$SPNAM28= <gauss>
$$ ##$SPNAM29= <Gaus1.1000>
$$ ##$SPNAM3= <Gaus1.1000>
$$ ##$SPNAM30= <gauss>
$$ ##$SPNAM31= <Gaus1.1000>
$$ ##$SPNAM4= <gauss>
$$ ##$SPNAM5= <gauss>
$$ ##$SPNAM6= <Gaus1.1000>
$$ ##$SPNAM7= <Gaus1.1000>
$$ ##$SPNAM8= <gauss>
$$ ##$SPNAM9= <gauss>
$$ ##$SPOAL= (0..31)
$$ 0.5 0.5 0.5 0.5 0.5 0.5 0.5 0.5 0.5 0.5 0.5 0.5 0.5 0.5 0.5 0.5 0.5 0.5 
$$ 0.5 0.5 0.5 0.5 0.5 0.5 0.5 0.5 0.5 0.5 0.5 0.5 0.5 0.5
$$ ##$SPOFFS= (0..31)
$$ 0 0 0 0 0 0 0 0 0 0 0 0 0 0 0 0 0 0 0 0 0 0 0 0 0 0 0 0 0 0 0 0
$$ ##$SUBNAM0= <"">
$$ ##$SUBNAM1= <"">
$$ ##$SUBNAM2= <"">
$$ ##$SUBNAM3= <"">
$$ ##$SUBNAM4= <"">
$$ ##$SUBNAM5= <"">
$$ ##$SUBNAM6= <"">
$$ ##$SUBNAM7= <"">
$$ ##$SUBNAM8= <"">
$$ ##$SUBNAM9= <"">
$$ ##$SW= 259.791539193003
$$ ##$SWIBOX= (0..15)
$$ 0 1 3 4 0 0 0 0 0 0 0 0 0 0 0 0
$$ ##$SW_h= 19607.8431372549
$$ ##$TD= 65536
$$ ##$TD0= 1
$$ ##$TE= 295.16
$$ ##$TE2= 300
$$ ##$TE3= 300
$$ ##$TEG= 300
$$ ##$TL= (0..7)
$$ 0 120 120 120 120 120 120 120
$$ ##$TP= (0..7)
$$ 150 150 150 150 150 150 150 150
$$ ##$TP07= 0
$$ ##$TPNAME0= <>
$$ ##$TPNAME1= <>
$$ ##$TPNAME2= <>
$$ ##$TPNAME3= <>
$$ ##$TPNAME4= <>
$$ ##$TPNAME5= <>
$$ ##$TPNAME6= <>
$$ ##$TPNAME7= <>
$$ ##$TPOAL= (0..7)
$$ 0.5 0.5 0.5 0.5 0.5 0.5 0.5 0.5
$$ ##$TPOFFS= (0..7)
$$ 0 0 0 0 0 0 0 0
$$ ##$TUNHIN= 0
$$ ##$TUNHOUT= 0
$$ ##$TUNXOUT= 0
$$ ##$USERA1= <user>
$$ ##$USERA2= <user>
$$ ##$USERA3= <user>
$$ ##$USERA4= <user>
$$ ##$USERA5= <user>
$$ ##$V9= 5
$$ ##$VALIST= <valist>
$$ ##$VCLIST= <CCCCCCCCCCCCCCC>
$$ ##$VD= 0
$$ ##$VDLIST= <DDDDDDDDDDDDDDD>
$$ ##$VPLIST= <PPPPPPPPPPPPPPP>
$$ ##$VTLIST= <TTTTTTTTTTTTTTT>
$$ ##$WBST= 1024
$$ ##$WBSW= 4
$$ ##$XGAIN= (0..3)
$$ 0 0 0 0
$$ ##$XL= 0
$$ ##$YL= 0
$$ ##$YMAX_a= 3677034
$$ ##$YMIN_a= -1181744
$$ ##$ZGOPTNS= <>
$$ ##$ZL1= 120
$$ ##$ZL2= 120
$$ ##$ZL3= 120
$$ ##$ZL4= 120
$$ ##END=
$$ 
##$PARAMETERFILE=	(audita.txt, ASCII, E:/%E5%9C%A8%E6%89%80%E7%A0%94%E7%A9%B6/%E6%98%BE%E8%89%B2%E5%BA%95%E7%89%A9%E7%A0%94%E7%A9%B6/%E8%AF%BE%E9%A2%98%E5%AE%9E%E9%AA%8C%E8%AE%A1%E5%88%92%E3%80%81%E8%AE%B0%E5%BD%95%E5%8F%8A%E6%80%BB%E7%BB%93/%E6%A0%B8%E7%A3%81%E5%9B%BE%E8%B0%B1/20150212/592-150119%EF%BC%88%E8%91%A1%E9%86%9B%E9%85%B8%E8%8B%B7-%E8%84%B1%EF%BC%89/2/audita.txt, 0)
$$ ##TITLE= Audit trail, TOPSPIN		Version 1.3
$$ ##JCAMPDX= 5.01
$$ ##ORIGIN= Bruker BioSpin GmbH
$$ ##OWNER= nmr
$$ $$ D:\/data/pub/nmr/592-150119/2/audita.txt
$$ ##AUDIT TRAIL=  $$ (NUMBER, WHEN, WHO, WHERE, VERSION, WHAT)
$$ (   1,<2015-02-10 18:58:07.234 +0800>,<nmr>,<NMR>,<TOPSPIN 1.3>,
$$       <created by zg
$$ 	started at 2015-02-10 17:55:29.640 +0800,
$$ 	POWCHK disabled, PULCHK disabled
$$        configuration hash MD5:
$$        DF A6 11 CE 2A 02 50 55 3E 86 D8 82 5B AB EC 40
$$        data hash MD5: 64K
$$        3B 1A 41 F0 66 B5 1E 0F A6 07 06 3C ED 75 2D 03>)
$$ (   2,<2015-02-10 18:58:11.031 +0800>,<nmr>,<NMR>,<TOPSPIN 1.3>,
$$       <user comment:
$$        ICON-NMR User ID: pub
$$        data hash MD5: 64K
$$        3B 1A 41 F0 66 B5 1E 0F A6 07 06 3C ED 75 2D 03>)
$$ ##END=
$$ 
$$ $$ hash MD5
$$ $$ B3 0B FC ED B8 A0 48 0A B4 4D 96 C4 8F 10 9A 4A
$$ 
##$PARAMETERFILE=	(auditp.txt, ASCII, E:/%E5%9C%A8%E6%89%80%E7%A0%94%E7%A9%B6/%E6%98%BE%E8%89%B2%E5%BA%95%E7%89%A9%E7%A0%94%E7%A9%B6/%E8%AF%BE%E9%A2%98%E5%AE%9E%E9%AA%8C%E8%AE%A1%E5%88%92%E3%80%81%E8%AE%B0%E5%BD%95%E5%8F%8A%E6%80%BB%E7%BB%93/%E6%A0%B8%E7%A3%81%E5%9B%BE%E8%B0%B1/20150212/592-150119%EF%BC%88%E8%91%A1%E9%86%9B%E9%85%B8%E8%8B%B7-%E8%84%B1%EF%BC%89/2/pdata/1/auditp.txt, 0)
$$ ##TITLE= Audit trail, TOPSPIN		Version 1.3
$$ ##JCAMPDX= 5.01
$$ ##ORIGIN= Bruker BioSpin GmbH
$$ ##OWNER= nmr
$$ $$ d:/data/pub/nmr/592-150119/2/pdata/1/auditp.txt
$$ ##AUDIT TRAIL=  $$ (NUMBER, WHEN, WHO, WHERE, VERSION, WHAT)
$$ (   1,<2015-02-10 18:58:07.234 +0800>,<nmr>,<NMR>,<TOPSPIN 1.3>,
$$       <created by zg
$$ 	started at 2015-02-10 17:55:29.640 +0800,
$$ 	POWCHK disabled, PULCHK disabled
$$        configuration hash MD5:
$$        DF A6 11 CE 2A 02 50 55 3E 86 D8 82 5B AB EC 40
$$        data hash MD5: 64K
$$        3B 1A 41 F0 66 B5 1E 0F A6 07 06 3C ED 75 2D 03>)
$$ (   2,<2015-02-10 18:58:11.031 +0800>,<nmr>,<NMR>,<TOPSPIN 1.3>,
$$       <user comment:
$$        ICON-NMR User ID: pub
$$        data hash MD5: 64K
$$        3B 1A 41 F0 66 B5 1E 0F A6 07 06 3C ED 75 2D 03>)
$$ (   3,<2015-02-11 08:44:13.453 +0800>,<nmr>,<NMR>,<TOPSPIN 1.3>,
$$       <Start of raw data processing
$$        ef BC_mod = 2 LB = 1 FT_mod = 6 PKNL = 1 SI = 32K 
$$        data hash MD5: 32K
$$        E2 B6 51 1B 94 06 6A 57 A5 C7 88 8E 26 DA 4D BE>)
$$ (   4,<2015-02-11 08:44:14.140 +0800>,<nmr>,<NMR>,<TOPSPIN 1.3>,
$$       <apk 
$$        data hash MD5: 32K
$$        E3 D1 0B DC 69 B5 DC 87 3B 5F 00 19 6F C5 84 F7>)
$$ (   5,<2015-02-11 08:44:14.687 +0800>,<nmr>,<NMR>,<TOPSPIN 1.3>,
$$       <abs ABSG = 5 
$$        data hash MD5: 32K
$$        9A 91 A3 69 CF 2C 45 46 C6 79 8B D5 D9 90 7C ED>)
$$ ##END=
$$ 
$$ $$ hash MD5
$$ $$ B1 25 7A 99 17 24 DC 15 DC 99 88 16 CD A9 FC D8
$$ 
##$PARAMETERFILE=	(cpdprg2, ASCII, E:/%E5%9C%A8%E6%89%80%E7%A0%94%E7%A9%B6/%E6%98%BE%E8%89%B2%E5%BA%95%E7%89%A9%E7%A0%94%E7%A9%B6/%E8%AF%BE%E9%A2%98%E5%AE%9E%E9%AA%8C%E8%AE%A1%E5%88%92%E3%80%81%E8%AE%B0%E5%BD%95%E5%8F%8A%E6%80%BB%E7%BB%93/%E6%A0%B8%E7%A3%81%E5%9B%BE%E8%B0%B1/20150212/592-150119%EF%BC%88%E8%91%A1%E9%86%9B%E9%85%B8%E8%8B%B7-%E8%84%B1%EF%BC%89/2/cpdprg2, 0)
$$ 1 pcpd*3:180
$$   pcpd*4:0
$$   pcpd*2:180
$$   pcpd*3:0
$$   pcpd  :180
$$   pcpd*2:0
$$   pcpd*4:180
$$   pcpd*2:0
$$   pcpd*3:180
$$ 2 pcpd*3:0
$$   pcpd*4:180
$$   pcpd*2:0
$$   pcpd*3:180
$$   pcpd  :0
$$   pcpd*2:180
$$   pcpd*4:0
$$   pcpd*2:180
$$   pcpd*3:0
$$   lo to 2 times 2
$$ 3 pcpd*3:180
$$   pcpd*4:0
$$   pcpd*2:180
$$   pcpd*3:0
$$   pcpd  :180
$$   pcpd*2:0
$$   pcpd*4:180
$$   pcpd*2:0
$$   pcpd*3:180
$$   jump to 1
$$ 
##$PARAMETERFILE=	(format.temp, ASCII, E:/%E5%9C%A8%E6%89%80%E7%A0%94%E7%A9%B6/%E6%98%BE%E8%89%B2%E5%BA%95%E7%89%A9%E7%A0%94%E7%A9%B6/%E8%AF%BE%E9%A2%98%E5%AE%9E%E9%AA%8C%E8%AE%A1%E5%88%92%E3%80%81%E8%AE%B0%E5%BD%95%E5%8F%8A%E6%80%BB%E7%BB%93/%E6%A0%B8%E7%A3%81%E5%9B%BE%E8%B0%B1/20150212/592-150119%EF%BC%88%E8%91%A1%E9%86%9B%E9%85%B8%E8%8B%B7-%E8%84%B1%EF%BC%89/2/format.temp, 0)
$$ EDIT_PAR COMMAND FILE
$$ 
$$ DI_MODE         LONG
$$ ED_ENTRY        ACQU
$$ ORDER           FILE
$$ 
$$ 
$$ HEADER		"F2 - Acquisition Parameters"
$$ T_NAME		Date_
$$ 		TYPE	R64
$$ 		CLASS	ACQU
$$ 		SUBRANGE 0.0 50000000
$$ 		REL	"Date_=itodate(DATE)"
$$ 		INV_REL	"DATE=datetoi(Date_,DATE)"
$$ 		FORMAT	"%14.0f"
$$ 		TEXT	" "
$$ END
$$ T_NAME		Time
$$ 		TYPE	R32
$$ 		CLASS	ACQU
$$ 		SUBRANGE 0.0 1000000
$$ 		REL	"Time=itotime(DATE)"
$$ 		INV_REL	"DATE=timetoi(Time,DATE)"
$$ 		FORMAT	"%14.2f"
$$ 		TEXT	" "
$$ END
$$ NAME		INSTRUM
$$ 		TEXT	" "
$$ END
$$ NAME		PROBHD
$$ 		FORMAT	"%14.14s"
$$ 		TEXT	" "
$$ END
$$ NAME		PULPROG
$$ 		TEXT	" "
$$ END
$$ NAME		TD
$$ 		TEXT	" "
$$ END
$$ NAME		SOLVENT
$$ 		TEXT	" "
$$ END
$$ NAME		NS
$$ 		TEXT	" "
$$ END
$$ NAME		DS
$$ 		TEXT	" "
$$ END
$$ T_NAME		SWH
$$ 		TYPE	R32
$$ 		CLASS	ACQU
$$ 		SUBRANGE 0.0 1e8
$$ 		REL	"SWH=SW*SFO1"
$$ 		INV_REL "SW=SWH/SFO1"
$$ 		UNIT	"Hz"
$$ 		FORMAT	"%14.3f Hz"
$$ 		TEXT	" "
$$ END
$$ T_NAME          FIDRES
$$                 TYPE    R32
$$                 CLASS   ACQU
$$                 SUBRANGE 0.0 100000
$$                 REL     "FIDRES=SW*SFO1/TD"
$$                 INV_REL "TD = nextpow(SW*SFO1/FIDRES)"
$$ 		UNIT	"Hz"
$$ 		FORMAT	"%14.6f Hz"
$$ 		TEXT	" "
$$ END
$$ T_NAME          AQ
$$ 		TYPE	R32
$$ 		CLASS	ACQU
$$ 		SUBRANGE 0.0 1000
$$ 		REL	"AQ=aqcalc(SW,SFO1,TD,DIGTYP)"
$$ 		INV_REL	"TD=tdcalc(SW,SFO1,1.0e6*AQ,DIGTYP)"
$$ 		UNIT	"sec"
$$ 		FORMAT	"%14.7f sec"
$$ 		TEXT	" "
$$ END
$$ NAME		RG
$$ 		TEXT	" "
$$ END
$$ T_NAME          DW
$$ 		TYPE	R32
$$ 		CLASS	ACQU
$$ 		SUBRANGE 0.0 1000000
$$ 		REL	"DW=1/(2*SW*SFO1)"
$$ 		INV_REL	"SW=1000000/(2*(0.005+DW)*SFO1)"
$$ 		UNIT	"usec"
$$ 		FORMAT	"%14.3lf usec"
$$ 		TEXT	" "
$$ END
$$ NAME		DE
$$ 		FORMAT	"%14.2f usec"
$$ 		TEXT	" "
$$ END
$$ NAME		TE
$$ 		FORMAT	"%14.1f K"
$$ 		TEXT	" "
$$ END
$$ T_NAME		D1
$$ 		TYPE	R32
$$ 		CLASS	ACQU
$$ 		SUBRANGE 0.0 1e38
$$ 		REL	"D1=D[1]"
$$ 		INV_REL	"D[1]=D1"
$$ 		UNIT	"sec"
$$ 		FORMAT	"%14.8f sec"
$$ 		TEXT	" "
$$ END
$$ T_NAME		d11
$$ 		TYPE	R32
$$ 		SUBRANGE 0.0 1e8
$$ 		CLASS	ACQU
$$ 		REL	"d11=30m"
$$ 		INV_REL	"D[0]=d11"
$$ 		UNIT	"sec"
$$ 		TEXT	" "
$$ 		FORMAT	"%14.8f sec"
$$ 		NONEDIT
$$ END
$$ NAME		TD0
$$ 		TEXT	" "
$$ END
$$ HEADER		"======== CHANNEL f1 ========"
$$ NAME		NUC1
$$ 		NONEDIT
$$ 		TEXT	" "
$$ END
$$ T_NAME		P1
$$ 		TYPE	R32
$$ 		CLASS	ACQU
$$ 		SUBRANGE 0.0 1.0e10
$$ 		REL	"P1=P[1]"
$$ 		INV_REL	"P[1]=P1"
$$ 		UNIT	"usec"
$$ 		FORMAT	"%14.2f usec"
$$ 		TEXT	" "
$$ END
$$ T_NAME		PL1
$$ 		TYPE	R32
$$ 		CLASS	ACQU
$$ 		SUBRANGE -6.0 1e38
$$ 		REL	"PL1=PL[1]"
$$ 		INV_REL	"PL[1]=PL1"
$$ 		UNIT	"dB"
$$ 		FORMAT	"%14.2f dB"
$$ 		TEXT	" "
$$ END
$$ NAME		SFO1
$$ 		FORMAT	"%14.7f MHz"
$$ 		TEXT	" "
$$ END
$$ HEADER		"======== CHANNEL f2 ========"
$$ NAME		CPDPRG2
$$ 		TEXT	" "
$$ END
$$ NAME		NUC2
$$ 		NONEDIT
$$ 		TEXT	" "
$$ END
$$ T_NAME		PCPD2
$$ 		TYPE	R32
$$ 		CLASS	ACQU
$$ 		SUBRANGE 0 1e38
$$ 		REL	"PCPD2=PCPD[2]"
$$ 		INV_REL	"PCPD[2]=PCPD2"
$$ 		UNIT	"usec"
$$ 		FORMAT	"%14.2f usec"
$$ 		TEXT	" "
$$ END
$$ T_NAME		PL2
$$ 		TYPE	R32
$$ 		CLASS	ACQU
$$ 		SUBRANGE -6.0 1e38
$$ 		REL	"PL2=PL[2]"
$$ 		INV_REL	"PL[2]=PL2"
$$ 		UNIT	"dB"
$$ 		FORMAT	"%14.2f dB"
$$ 		TEXT	" "
$$ END
$$ T_NAME		PL12
$$ 		TYPE	R32
$$ 		CLASS	ACQU
$$ 		SUBRANGE -6.0 1e38
$$ 		REL	"PL12=PL[12]"
$$ 		INV_REL	"PL[12]=PL12"
$$ 		UNIT	"dB"
$$ 		FORMAT	"%14.2f dB"
$$ 		TEXT	" "
$$ END
$$ NAME		SFO2
$$ 		FORMAT	"%14.7f MHz"
$$ 		TEXT	" "
$$ END
$$ 
##$PARAMETERFILE=	(parm.txt, ASCII, E:/%E5%9C%A8%E6%89%80%E7%A0%94%E7%A9%B6/%E6%98%BE%E8%89%B2%E5%BA%95%E7%89%A9%E7%A0%94%E7%A9%B6/%E8%AF%BE%E9%A2%98%E5%AE%9E%E9%AA%8C%E8%AE%A1%E5%88%92%E3%80%81%E8%AE%B0%E5%BD%95%E5%8F%8A%E6%80%BB%E7%BB%93/%E6%A0%B8%E7%A3%81%E5%9B%BE%E8%B0%B1/20150212/592-150119%EF%BC%88%E8%91%A1%E9%86%9B%E9%85%B8%E8%8B%B7-%E8%84%B1%EF%BC%89/2/pdata/1/parm.txt, 0)
$$ 
$$ Current Data Parameters
$$ NAME         592-150119                
$$ EXPNO                 2                
$$ PROCNO                1                
$$ 
$$ F2 - Acquisition Parameters
$$ Date_          20150210                
$$ Time              18.58                
$$ INSTRUM          DPX300                
$$ PROBHD   5 mm PABBO BB/                
$$ PULPROG          zgdc30                
$$ TD                65536                
$$ SOLVENT            DMSO                
$$ NS                 1000                
$$ DS                    4                
$$ SWH           19607.844 Hz             
$$ FIDRES         0.299192 Hz             
$$ AQ            1.6712180 sec            
$$ RG               2896.3                
$$ DW               25.500 usec           
$$ DE                 6.00 usec           
$$ TE                295.2 K              
$$ D1           2.00000000 sec            
$$ d11          0.03000000 sec            
$$ TD0                   1                
$$ 
$$ ======== CHANNEL f1 ========
$$ NUC1                13C                
$$ P1                 9.00 usec           
$$ PL1               -1.00 dB             
$$ SFO1         75.4752953 MHz            
$$ 
$$ ======== CHANNEL f2 ========
$$ CPDPRG2         waltz16                
$$ NUC2                 1H                
$$ PCPD2             80.00 usec           
$$ PL2                0.00 dB             
$$ PL12              15.80 dB             
$$ SFO2        300.1312005 MHz            
$$ 
$$ F2 - Processing parameters
$$ SI                32768                
$$ SF           75.4677867 MHz            
$$ WDW                  EM                
$$ SSB                   0                
$$ LB                 1.00 Hz             
$$ GB                    0                
$$ PC                 1.40                
$$ 
##$PARAMETERFILE=	(peak.txt, ASCII, E:/%E5%9C%A8%E6%89%80%E7%A0%94%E7%A9%B6/%E6%98%BE%E8%89%B2%E5%BA%95%E7%89%A9%E7%A0%94%E7%A9%B6/%E8%AF%BE%E9%A2%98%E5%AE%9E%E9%AA%8C%E8%AE%A1%E5%88%92%E3%80%81%E8%AE%B0%E5%BD%95%E5%8F%8A%E6%80%BB%E7%BB%93/%E6%A0%B8%E7%A3%81%E5%9B%BE%E8%B0%B1/20150212/592-150119%EF%BC%88%E8%91%A1%E9%86%9B%E9%85%B8%E8%8B%B7-%E8%84%B1%EF%BC%89/2/pdata/1/peak.txt, 0)
$$ DU=d:, USER=pub, NAME=592-150119, EXPNO=2, PROCNO=1
$$ F1=179.690ppm, F2=57.517ppm, MI=0.19cm, MAXI=2.10cm, PC=1.400
$$      #     ADDRESS            FREQUENCY         INTENSITY
$$                            [Hz]        [PPM]
$$      1      7470.5    12841.992     170.1652         0.90
$$ 
$$      2      8750.9    12075.796     160.0126         0.68
$$ 
$$      3      8799.9    12046.478     159.6241         0.76
$$ 
$$      4      9467.6    11646.943     154.3300         0.71
$$ 
$$      5      9602.6    11566.136     153.2592         0.74
$$ 
$$      6     12978.9     9545.821     126.4887         0.75
$$ 
$$      7     14532.2     8616.343     114.1725         0.69
$$ 
$$      8     14657.2     8541.537     113.1812         0.78
$$ 
$$      9     14838.4     8433.123     111.7447         0.61
$$ 
$$     10     15943.9     7771.620     102.9793         0.78
$$ 
$$     11     16414.3     7490.146      99.2496         0.67
$$ 
$$     12     19384.8     5712.627      75.6962         0.74
$$ 
$$     13     19448.6     5674.467      75.1906         0.70
$$ 
$$     14     19754.2     5491.577      72.7672         0.74
$$ 
$$     15     19944.0     5378.002      71.2622         0.76
$$ 
$$     16     20748.3     4896.735      64.8851         0.50
$$ 
$$     17     23853.4     3038.719      40.2651         2.25
$$ 
$$     18     23888.4     3017.727      39.9870         6.52
$$ 
$$     19     23923.5     2996.755      39.7091        12.89
$$ 
$$     20     23958.6     2975.767      39.4310        15.00
$$ 
$$     21     23993.7     2954.775      39.1528        12.66
$$ 
$$     22     24028.7     2933.817      38.8751         6.26
$$ 
$$     23     24063.7     2912.859      38.5974         2.05
$$ 
$$     24     26650.4     1365.028      18.0876         1.24
$$ 
$$     25     27023.4     1141.832      15.1301         0.52
$$ 
$$ 
##$PARAMETERFILE=	(procs, ASCII, E:/%E5%9C%A8%E6%89%80%E7%A0%94%E7%A9%B6/%E6%98%BE%E8%89%B2%E5%BA%95%E7%89%A9%E7%A0%94%E7%A9%B6/%E8%AF%BE%E9%A2%98%E5%AE%9E%E9%AA%8C%E8%AE%A1%E5%88%92%E3%80%81%E8%AE%B0%E5%BD%95%E5%8F%8A%E6%80%BB%E7%BB%93/%E6%A0%B8%E7%A3%81%E5%9B%BE%E8%B0%B1/20150212/592-150119%EF%BC%88%E8%91%A1%E9%86%9B%E9%85%B8%E8%8B%B7-%E8%84%B1%EF%BC%89/2/pdata/1/procs, 0)
$$ ##TITLE= Parameter file, TOPSPIN		Version 1.3
$$ ##JCAMPDX= 5.0
$$ ##DATATYPE= Parameter Values
$$ ##ORIGIN= Bruker BioSpin GmbH
$$ ##OWNER= nmr
$$ $$ 2015-02-11 08:44:30.093 +0800  nmr@NMR
$$ $$ d:/data/pub/nmr/592-150119/2/pdata/1//procs
$$ ##$ABSF1= 229.4024
$$ ##$ABSF2= -30.41498
$$ ##$ABSG= 5
$$ ##$ABSL= 3
$$ ##$ALPHA= 0
$$ ##$AQORDER= 0
$$ ##$ASSFAC= 0
$$ ##$ASSFACI= 0
$$ ##$ASSFACX= 0
$$ ##$ASSWID= 0
$$ ##$AUNMP= <proc_1dnp>
$$ ##$AXLEFT= 0
$$ ##$AXRIGHT= 0
$$ ##$AXTYPE= 0
$$ ##$AXUNIT= <>
$$ ##$AZFE= 0.1
$$ ##$AZFW= 0.5
$$ ##$BCFW= 0
$$ ##$BC_mod= 2
$$ ##$BYTORDP= 0
$$ ##$COROFFS= 0
$$ ##$CY= 15
$$ ##$DATMOD= 1
$$ ##$DC= 0
$$ ##$DFILT= <>
$$ ##$DTYPP= 0
$$ ##$F1P= 229.402404785156
$$ ##$F2P= -30.4149820211379
$$ ##$FCOR= 0.5
$$ ##$FTSIZE= 32768
$$ ##$FT_mod= 6
$$ ##$GAMMA= 0
$$ ##$GB= 0
$$ ##$INTBC= 1
$$ ##$INTSCL= 1
$$ ##$ISEN= 30
$$ ##$LB= 1
$$ ##$LEV0= 0
$$ ##$LPBIN= 0
$$ ##$MAXI= 4.884135
$$ ##$MC2= 0
$$ ##$MEAN= 0
$$ ##$ME_mod= 0
$$ ##$MI= 0
$$ ##$NCOEF= 0
$$ ##$NC_proc= -1
$$ ##$NLEV= 6
$$ ##$NOISF1= 0
$$ ##$NOISF2= 0
$$ ##$NSP= 0
$$ ##$NTH_PI= 0
$$ ##$NZP= 0
$$ ##$OFFSET= 229.4024
$$ ##$PC= 1.4
$$ ##$PHC0= -51.81842
$$ ##$PHC1= 41.82835
$$ ##$PH_mod= 1
$$ ##$PKNL= yes
$$ ##$PPARMOD= 0
$$ ##$PPDIAG= 0
$$ ##$PPIPTYP= 0
$$ ##$PPMPNUM= 100
$$ ##$PPRESOL= 1
$$ ##$PSCAL= 0
$$ ##$PSIGN= 0
$$ ##$REVERSE= no
$$ ##$SF= 75.4677867338934
$$ ##$SI= 32768
$$ ##$SIGF1= 0
$$ ##$SIGF2= 0
$$ ##$SINO= 80
$$ ##$SIOLD= 32768
$$ ##$SREGLST= <13C.DMSO>
$$ ##$SSB= 0
$$ ##$STSI= 32768
$$ ##$STSR= 0
$$ ##$SW_p= 19607.8431372549
$$ ##$SYMM= 0
$$ ##$S_DEV= 0
$$ ##$TDeff= 65536
$$ ##$TDoff= 0
$$ ##$TI= <>
$$ ##$TILT= no
$$ ##$TM1= 0
$$ ##$TM2= 0
$$ ##$TOPLEV= 0
$$ ##$USERP1= <user>
$$ ##$USERP2= <user>
$$ ##$USERP3= <user>
$$ ##$USERP4= <user>
$$ ##$USERP5= <user>
$$ ##$WDW= 1
$$ ##$XDIM= 64
$$ ##$YMAX_p= 418136872
$$ ##$YMIN_p= -2841919
$$ ##END=
$$ 
##$PARAMETERFILE=	(pulseprogram, ASCII, E:/%E5%9C%A8%E6%89%80%E7%A0%94%E7%A9%B6/%E6%98%BE%E8%89%B2%E5%BA%95%E7%89%A9%E7%A0%94%E7%A9%B6/%E8%AF%BE%E9%A2%98%E5%AE%9E%E9%AA%8C%E8%AE%A1%E5%88%92%E3%80%81%E8%AE%B0%E5%BD%95%E5%8F%8A%E6%80%BB%E7%BB%93/%E6%A0%B8%E7%A3%81%E5%9B%BE%E8%B0%B1/20150212/592-150119%EF%BC%88%E8%91%A1%E9%86%9B%E9%85%B8%E8%8B%B7-%E8%84%B1%EF%BC%89/2/pulseprogram, 0)
$$ # 1 "C:/Bruker/TP13/exp/stan/nmr/lists/pp/zgdc30"
$$ ;zgdc30
$$ ;avance-version (07/04/03)
$$ ;1D sequence with decoupling
$$ ;using 30 degree flip angle
$$ ;
$$ ;$CLASS=HighRes
$$ ;$DIM=1D
$$ ;$TYPE=
$$ ;$SUBTYPE=
$$ ;$COMMENT=
$$ 
$$ 
$$ # 1 "C:/Bruker/TP13/exp/stan/nmr/lists/pp/Avance.incl" 1
$$ ;Avance.incl
$$ ;
$$ ;avance-version (07/01/22)
$$ ;
$$ ;$CLASS=HighRes Incl
$$ ;$COMMENT=
$$ 
$$ 
$$ 
$$ 
$$ 
$$ 
$$ 
$$ 
$$ 
$$ 
$$ 
$$ 
$$ 
$$ 
$$ 
$$ 
$$ 
$$ 
$$ 
$$ 
$$ 
$$ 
$$ 
$$ 
$$ 
$$ 
$$ 
$$ 
$$ 
$$ 
$$ 
$$ 
$$ 
$$ 
$$ 
$$ 
$$ 
$$ 
$$ 
$$ 
$$ 
$$ 
$$ 
$$ 
$$ 
$$ 
$$ 
$$ 
$$ 
$$ 
$$ 
$$ 
$$ 
$$ 
$$ 
$$ 
$$ 
$$ 
$$ 
$$ 
$$ 
$$ 
$$ 
$$ 
$$ 
$$ 
$$ 
$$ 
$$ 
$$ 
$$ 
$$ 
$$ 
$$ 
$$ 
$$ 
$$ 
$$ 
$$ 
$$ 
$$ 
$$ 
$$ 
$$ 
$$ 
$$ 
$$ 
$$ 
$$ 
$$ 
$$ 
$$ 
$$ 
$$ 
$$ 
$$ 
$$ 
$$ 
$$ 
$$ 
$$ 
$$ 
$$ 
$$ 
$$ 
$$ 
$$ 
$$ 
$$ 
$$ 
$$ 
$$ 
$$ 
$$ 
$$ 
$$ 
$$ 
$$ 
$$ 
$$ 
$$ 
$$ 
$$ 
$$ 
$$ 
$$ 
$$ 
$$ 
$$ 
$$ ;$Id: Avance1.incl,v 1.10.6.2 2007/01/22 13:54:46 ber Exp $
$$ # 13 "C:/Bruker/TP13/exp/stan/nmr/lists/pp/zgdc30" 2
$$ 
$$ 
$$ 
$$ "d11=30m"
$$ 
$$ 
$$ "acqt0=-p1*0.66/3.1416"
$$ 
$$ 
$$ # 1 "mc_line 22 file C:/Bruker/TP13/exp/stan/nmr/lists/pp/zgdc30 expanding definition part of mc command before ze"
$$ define delay MCWRK
$$ define delay MCREST
$$ "MCWRK = 0.500000*30m"
$$ "MCREST = 30m - 30m"
$$ # 22 "C:/Bruker/TP13/exp/stan/nmr/lists/pp/zgdc30"
$$ 1 ze
$$ # 1 "mc_line 22 file C:/Bruker/TP13/exp/stan/nmr/lists/pp/zgdc30 expanding definition of mc command after ze"
$$ # 23 "C:/Bruker/TP13/exp/stan/nmr/lists/pp/zgdc30"
$$   d11 pl12:f2 
$$ # 1 "mc_line 24 file C:/Bruker/TP13/exp/stan/nmr/lists/pp/zgdc30 expanding start label for mc command"
$$ 2 MCWRK  * 2 do:f2
$$ LBLF0, MCREST
$$ # 25 "C:/Bruker/TP13/exp/stan/nmr/lists/pp/zgdc30"
$$   d11 cpd2:f2
$$   d1
$$   p1*0.33 ph1
$$   go=2 ph31
$$ # 1 "mc_line 29 file C:/Bruker/TP13/exp/stan/nmr/lists/pp/zgdc30 expanding mc command in line"
$$   MCWRK do:f2 wr #0
$$   MCWRK zd 
$$   lo to LBLF0 times td0
$$ 
$$ # 30 "C:/Bruker/TP13/exp/stan/nmr/lists/pp/zgdc30"
$$ exit
$$ 
$$ 
$$ ph1=0 2 2 0 1 3 3 1
$$ ph31=0 2 2 0 1 3 3 1
$$ 
$$ 
$$ ;pl1 : f1 channel - power level for pulse (default)
$$ ;pl12: f2 channel - power level for CPD/BB decoupling
$$ ;p1 : f1 channel -  90 degree high power pulse
$$ ;d1 : relaxation delay; 1-5 * T1
$$ ;d11: delay for disk I/O                             [30 msec]
$$ ;NS: 1 * n, total number of scans: NS * TD0
$$ ;cpd2: decoupling according to sequence defined by cpdprg2
$$ ;pcpd2: f2 channel - 90 degree pulse for decoupling sequence
$$ 
$$ 
$$ 
$$ ;$Id: zgdc30,v 1.8.6.2 2007/04/11 13:16:56 ber Exp $
$$ 
##$PARAMETERFILE=	(scon, ASCII, E:/%E5%9C%A8%E6%89%80%E7%A0%94%E7%A9%B6/%E6%98%BE%E8%89%B2%E5%BA%95%E7%89%A9%E7%A0%94%E7%A9%B6/%E8%AF%BE%E9%A2%98%E5%AE%9E%E9%AA%8C%E8%AE%A1%E5%88%92%E3%80%81%E8%AE%B0%E5%BD%95%E5%8F%8A%E6%80%BB%E7%BB%93/%E6%A0%B8%E7%A3%81%E5%9B%BE%E8%B0%B1/20150212/592-150119%EF%BC%88%E8%91%A1%E9%86%9B%E9%85%B8%E8%8B%B7-%E8%84%B1%EF%BC%89/2/scon, 0)
$$ ##TITLE= Parameter file, TOPSPIN		Version 1.3
$$ ##JCAMPDX= 5.0
$$ ##DATATYPE= Parameter Values
$$ ##ORIGIN= Bruker BioSpin GmbH
$$ ##OWNER= nmr
$$ $$ 2015-02-10 17:55:29.609 +0800  nmr@NMR
$$ $$ D:\/data/pub/nmr/592-150119/2/scon
$$ ##$BLKPA= (0..15)
$$ 3 3 3 3 3 3 3 3 3 3 3 3 3 3 3 3 
$$ ##$BLKTR= (0..15)
$$ 3 3 3 3 3 3 3 3 3 3 3 3 3 3 3 3 
$$ ##$DE1= 2
$$ ##$DE2= 2
$$ ##$DEADC= 4
$$ ##$DEPA= 2
$$ ##$DERX= 3
$$ ##$PHASP4= (0..15)
$$ 0.5 0.5 0.5 0.5 0.5 0.5 0.5 0.5 0.5 0.5 0.5 0.5 0.5 0.5 0.5 0.5 
$$ ##$PHASPR= (0..15)
$$ 3 3 3 3 3 3 3 3 3 3 3 3 3 3 3 3 
$$ ##$SHAPPR= (0..15)
$$ 1.6 1.6 1.6 1.6 1.6 1.6 1.6 1.6 1.6 1.6 1.6 1.6 1.6 1.6 1.6 1.6 
$$ ##END=
$$ 
##$PARAMETERFILE=	(uxnmr.par, ASCII, E:/%E5%9C%A8%E6%89%80%E7%A0%94%E7%A9%B6/%E6%98%BE%E8%89%B2%E5%BA%95%E7%89%A9%E7%A0%94%E7%A9%B6/%E8%AF%BE%E9%A2%98%E5%AE%9E%E9%AA%8C%E8%AE%A1%E5%88%92%E3%80%81%E8%AE%B0%E5%BD%95%E5%8F%8A%E6%80%BB%E7%BB%93/%E6%A0%B8%E7%A3%81%E5%9B%BE%E8%B0%B1/20150212/592-150119%EF%BC%88%E8%91%A1%E9%86%9B%E9%85%B8%E8%8B%B7-%E8%84%B1%EF%BC%89/2/uxnmr.par, 0)
$$ ##TITLE= Parameter file, TOPSPIN		Version 1.3
$$ ##JCAMPDX= 5.0
$$ ##DATATYPE= Parameter Values
$$ ##ORIGIN= Bruker BioSpin GmbH
$$ ##OWNER= Administrator
$$ $$ 2014-09-30 11:26:32.828 +0800  nmr@NMR
$$ $$ C:/Bruker/TP13/conf/instr/DPX300/uxnmr.par
$$ ##$ACB= 0
$$ ##$ACBTAT= (0..15)
$$ 0 88 72 50 0 0 0 0 0 0 0 0 0 0 0 0
$$ ##$ACBTBA= (0..15)
$$ 0 30 40 0 0 0 0 0 0 0 0 0 0 0 0 0
$$ ##$ACBTCTL= (0..15)
$$ 0 0 0 0 0 0 0 0 0 0 0 0 0 0 0 0
$$ ##$ACBTDI= (0..15)
$$ 0 70 70 72 0 0 0 0 0 0 0 0 0 0 0 0
$$ ##$ACBTDM= (0..15)
$$ 0 0 0 0 0 0 0 0 0 0 0 0 0 0 0 0
$$ ##$ACBTFHI= (0..15)
$$ 0 0 0 0 0 0 0 0 0 0 0 0 0 0 0 0
$$ ##$ACBTFL= (0..15)
$$ 0 249 250 8 0 0 0 0 0 0 0 0 0 0 0 0
$$ ##$ACBTFLO= (0..15)
$$ 0 0 0 0 0 0 0 0 0 0 0 0 0 0 0 0
$$ ##$ACBTOUT= (0..15)
$$ 0 0 0 0 0 0 0 0 0 0 0 0 0 0 0 0
$$ ##$ACBTPO= (0..15)
$$ 0 100000 50000 20000 0 0 0 0 0 0 0 0 0 0 0 0
$$ ##$ACBTPW= (0..15)
$$ 0 0 0 0 0 0 0 0 0 0 0 0 0 0 0 0
$$ ##$ACBTSB= (0..15)
$$ 0 1 1 1 0 0 0 0 0 0 0 0 0 0 0 0
$$ ##$ACBTY= <no>
$$ ##$AQSBDHW= (0..31)
$$ 255 255 255 255 255 255 255 255 255 255 255 255 255 255 255 255 255 255 
$$ 255 255 255 255 255 255 255 255 255 255 255 255 255 255
$$ ##$AQSBDID= (0..31)
$$ 255 255 255 255 255 255 255 255 255 255 255 255 255 255 255 255 255 255 
$$ 255 255 255 255 255 255 255 255 255 255 255 255 255 255
$$ ##$AQSBDNO= (0..31)
$$ 255 255 255 255 255 255 255 255 255 255 255 255 255 255 255 255 255 255 
$$ 255 255 255 255 255 255 255 255 255 255 255 255 255 255
$$ ##$AQSBDTY= (0..31)
$$ 255 255 255 255 255 255 255 255 255 255 255 255 255 255 255 255 255 255 
$$ 255 255 255 255 255 255 255 255 255 255 255 255 255 255
$$ ##$AQSBUAD= (0..31)
$$ 255 255 255 255 255 255 255 255 255 255 255 255 255 255 255 255 255 255 
$$ 255 255 255 255 255 255 255 255 255 255 255 255 255 255
$$ ##$AQSECL= (0..31)
$$ 255 255 255 255 255 255 255 255 255 255 255 255 255 255 255 255 255 255 
$$ 255 255 255 255 255 255 255 255 255 255 255 255 255 255
$$ ##$AQSECLS= (0..31)
$$ 255 255 255 255 255 255 255 255 255 255 255 255 255 255 255 255 255 255 
$$ 255 255 255 255 255 255 255 255 255 255 255 255 255 255
$$ ##$ATT19F= (0..1)
$$ 0 0
$$ ##$ATT1H= (0..1)
$$ 0 0
$$ ##$ATT3H= (0..1)
$$ 0 0
$$ ##$ATTX= (0..1)
$$ 0 0
$$ ##$ATTY= (0..1)
$$ 0 0
$$ ##$ATTZ= (0..1)
$$ 0 0
$$ ##$BACSAIR= yes
$$ ##$BACSCAP= 60
$$ ##$BACSDEL= 10
$$ ##$BACSFCM= no
$$ ##$BACSOPT= <>
$$ ##$BACSTY= <tty08>
$$ ##$BARPTY= <no>
$$ ##$BFREQ= 300.13
$$ ##$BIRDS= no
$$ ##$BMPC= 0
$$ ##$BMPCTY= <no>
$$ ##$BPSUTY= <no>
$$ ##$BSMS= 1
$$ ##$BSMSTY= <tty02>
$$ ##$CFASMOD= (0..7)
$$ 2 2 0 0 0 0 0 0
$$ ##$CFASMUL= (0..7)
$$ 1 1 0 0 0 0 0 0
$$ ##$CNFTXDR= (0..7)
$$ 3 3 0 0 0 0 0 0
$$ ##$COMDIG2= 0
$$ ##$CPDBTY= <no>
$$ ##$CRCOTY= <no>
$$ ##$DATSTAT= no
$$ ##$DIGI140= (0..7)
$$ 0 0 0 0 0 0 0 0
$$ ##$DIGIB12= (0..7)
$$ 0 0 0 0 0 0 0 0
$$ ##$DIGIB16= (0..7)
$$ 0 0 0 0 0 0 0 0
$$ ##$DIGIFA= (0..7)
$$ 0 0 0 0 0 0 0 0
$$ ##$DIGIHA= (0..7)
$$ 0 0 0 0 0 0 0 0
$$ ##$DIGIHAF= (0..7)
$$ 0 0 0 0 0 0 0 0
$$ ##$DIGIHRD= (0..7)
$$ 0 0 0 0 0 0 0 0
$$ ##$DIGIIA= (0..7)
$$ 0 0 0 0 0 0 0 0
$$ ##$DIGIO16= (0..7)
$$ 0 0 0 0 0 0 0 0
$$ ##$DIGISA= (0..7)
$$ 0 0 0 0 0 0 0 0
$$ ##$DIGISAF= (0..7)
$$ 1 0 0 0 0 0 0 0
$$ ##$DIGISL= (0..7)
$$ 0 0 0 0 0 0 0 0
$$ ##$DIGITYI= (0..7)
$$ 0 0 0 0 0 0 0 0
$$ ##$DIGITYP= (0..7)
$$ 0 0 0 0 0 0 0 0
$$ ##$DIGITZ= 0
$$ ##$DRU= no
$$ ##$FCUMEM= (0..7)
$$ 258048 258048 0 0 0 0 0 0
$$ ##$FCUPAL= (0..7)
$$ 3 3 0 0 0 0 0 0
$$ ##$FQMIX= 0
$$ ##$FUNCMOD= <>
$$ ##$GCUTYPE= 1
$$ ##$GTUTY= <no>
$$ ##$HFAC= 3
$$ ##$HPCU= 0
$$ ##$HPCUTY= <no>
$$ ##$HPTXLP= (0..3)
$$ -1 -1 -1 -1
$$ ##$HPTXPI= (0..3)
$$ 0 0 0 0
$$ ##$HPTXPO= (0..3)
$$ 0 0 0 0
$$ ##$HPTXTY= (0..3)
$$ 0 0 0 0
$$ ##$IF451= 0
$$ ##$IFREQ= 1
$$ ##$INTFPR= 0
$$ ##$IPSO= no
$$ ##$LOCKTY= <tty03>
$$ ##$LOCSWID= 0
$$ ##$M2FAC= 0
$$ ##$MASTY= <no>
$$ ##$MEMPRM= 0
$$ ##$MHFAC= 0
$$ ##$MXFAC= 0
$$ ##$NAMPD1= <2H>
$$ ##$NAMPD10= <>
$$ ##$NAMPD11= <>
$$ ##$NAMPD12= <>
$$ ##$NAMPD13= <>
$$ ##$NAMPD14= <>
$$ ##$NAMPD15= <>
$$ ##$NAMPD16= <>
$$ ##$NAMPD2= <1H>
$$ ##$NAMPD3= <X-BB19F_2HS>
$$ ##$NAMPD4= <>
$$ ##$NAMPD5= <>
$$ ##$NAMPD6= <>
$$ ##$NAMPD7= <>
$$ ##$NAMPD8= <>
$$ ##$NAMPD9= <>
$$ ##$NFCU= 2
$$ ##$NMRCH= 2
$$ ##$NMRMEM= 16384
$$ ##$NRCU= 1
$$ ##$NROUT= 1
$$ ##$PAMPF1= (0..15)
$$ 75 99 0 27 2 0 0 203 134 46 255 117 1 0 0 0
$$ ##$PAMPF2= (0..15)
$$ 0 0 0 0 0 0 0 0 0 0 0 0 0 0 0 0
$$ ##$PAMPF3= (0..15)
$$ 0 0 0 0 0 0 0 0 0 0 0 0 0 0 0 0
$$ ##$PAMPF4= (0..15)
$$ 0 0 0 0 0 0 0 0 0 0 0 0 0 0 0 0
$$ ##$PAMPF5= (0..15)
$$ 0 0 0 0 0 0 0 0 0 0 0 0 0 0 0 0
$$ ##$PAMPF6= (0..15)
$$ 0 0 0 0 0 0 0 0 0 0 0 0 0 0 0 0
$$ ##$PAMPF7= (0..15)
$$ 0 0 0 0 0 0 0 0 0 0 0 0 0 0 0 0
$$ ##$PAMPF8= (0..15)
$$ 0 0 0 0 0 0 0 0 0 0 0 0 0 0 0 0
$$ ##$PH4= 0
$$ ##$PHF4TY= <no>
$$ ##$POWCHK= no
$$ ##$PRAMD1= (0..7)
$$ 0 1048576 0 0 0 1048576 0 0
$$ ##$PRAMD10= (0..7)
$$ 0 0 0 0 0 0 0 0
$$ ##$PRAMD11= (0..7)
$$ 0 0 0 0 0 0 0 0
$$ ##$PRAMD12= (0..7)
$$ 0 0 0 0 0 0 0 0
$$ ##$PRAMD13= (0..7)
$$ 0 0 0 0 0 0 0 0
$$ ##$PRAMD14= (0..7)
$$ 0 0 0 0 0 0 0 0
$$ ##$PRAMD15= (0..7)
$$ 0 0 0 0 0 0 0 0
$$ ##$PRAMD16= (0..7)
$$ 0 0 0 0 0 0 0 0
$$ ##$PRAMD17= (0..7)
$$ 0 0 0 0 0 0 0 0
$$ ##$PRAMD18= (0..7)
$$ 0 0 0 0 0 0 0 0
$$ ##$PRAMD19= (0..7)
$$ 0 0 0 0 0 0 0 0
$$ ##$PRAMD2= (0..7)
$$ 0 0 0 0 0 0 0 0
$$ ##$PRAMD20= (0..7)
$$ 0 0 0 0 0 0 0 0
$$ ##$PRAMD21= (0..7)
$$ 0 0 0 0 0 0 0 0
$$ ##$PRAMD3= (0..7)
$$ 2 0 0 0 2 0 0 0
$$ ##$PRAMD4= (0..7)
$$ 2147483644 2146435071 2147483647 134217727 2147483644 2146435071 2147483647 
$$ 134217727
$$ ##$PRAMD5= (0..7)
$$ 0 0 0 0 0 0 0 0
$$ ##$PRAMD6= (0..7)
$$ 0 0 0 0 0 0 0 0
$$ ##$PRAMD7= (0..7)
$$ 0 0 0 0 0 0 0 0
$$ ##$PRAMD8= (0..7)
$$ 0 0 0 0 0 0 0 0
$$ ##$PRAMD9= (0..7)
$$ 0 0 0 0 0 0 0 0
$$ ##$PRAMLED= (0..1)
$$ 15 15
$$ ##$PRAMP1= <tty01>
$$ ##$PRAMP2= <no>
$$ ##$PRAMP3= <no>
$$ ##$PRAMP4= <no>
$$ ##$PRAMP5= <no>
$$ ##$PRAMP6= <no>
$$ ##$PRAMP7= <no>
$$ ##$PRAMP8= <no>
$$ ##$PRAMPTP= 0
$$ ##$PREPTY= <no>
$$ ##$PRESHLD= 0
$$ ##$PTS160= -1
$$ ##$PTSA2X= (0..7)
$$ 0 0 0 0 0 0 0 0
$$ ##$PTSF2X= (0..7)
$$ 309 309 0 0 0 0 0 0
$$ ##$PTSFMX= (0..7)
$$ 620 620 0 0 0 0 0 0
$$ ##$PULCHK= no
$$ ##$RCUCDS= (0..7)
$$ 4194304 0 0 0 0 0 0 0
$$ ##$RCUCFS= (0..7)
$$ 4096 0 0 0 0 0 0 0
$$ ##$RCUCSS= (0..7)
$$ 262144 0 0 0 0 0 0 0
$$ ##$RCUI2C1= (0..7)
$$ 78 66 0 0 0 0 0 0
$$ ##$RCUI2C2= (0..7)
$$ 0 0 0 0 0 0 0 0
$$ ##$RCUI2C3= (0..7)
$$ 0 0 0 0 0 0 0 0
$$ ##$RCUI2C4= (0..7)
$$ 0 0 0 0 0 0 0 0
$$ ##$RCUI2C5= (0..7)
$$ 0 0 0 0 0 0 0 0
$$ ##$RCUI2C6= (0..7)
$$ 0 0 0 0 0 0 0 0
$$ ##$RCUI2C7= (0..7)
$$ 0 0 0 0 0 0 0 0
$$ ##$RCUI2C8= (0..7)
$$ 0 0 0 0 0 0 0 0
$$ ##$RDCU= 0
$$ ##$RGTYPE= (0..7)
$$ 5 0 0 0 0 0 0 0
$$ ##$RG_max= (0..7)
$$ 46341 0 0 0 0 0 0 0 
$$ ##$RG_min= (0..7)
$$ 1 0 0 0 0 0 0 0 
$$ ##$RG_tab1= (0..255)
$$ 1 1.1 1.3 1.4 1.6 1.8 2 2.2 2.5 2.8 3.2 3.6 4 4.5 5 5.7 6.3 7.1 8 9 10.1 
$$ 11.3 12.7 14.3 16 18 20.2 22.6 25.4 28.5 32 35.9 40.3 45.3 50.8 57 64 
$$ 71.8 80.6 90.5 101.6 114 128 143.7 161.3 181 203.2 228.1 256 287.4 322.5 
$$ 362 406.4 456.1 512 574.7 645.1 724.1 812.7 912.3 1024 1149.4 1290.2 1448.2 
$$ 1625.5 1824.6 2048 2298.8 2580.3 2896.3 3251 3649.1 4096 4597.6 5160.6 
$$ 5792.6 6502 7298.2 8192 9195.2 10321.3 11585.2 13004 14596.5 16384 18390.4 
$$ 20642.5 23170.5 26008 29193 32768 36780.8 41285.1 46341 -1 -1 -1 -1 -1 
$$ -1 -1 -1 -1 -1 -1 -1 -1 -1 -1 -1 -1 -1 -1 -1 -1 -1 -1 -1 -1 -1 -1 -1 -1 
$$ -1 -1 -1 -1 -1 -1 -1 -1 -1 -1 -1 -1 -1 -1 -1 -1 -1 -1 -1 -1 -1 -1 -1 -1 
$$ -1 -1 -1 -1 -1 -1 -1 -1 -1 -1 -1 -1 -1 -1 -1 -1 -1 -1 -1 -1 -1 -1 -1 -1 
$$ -1 -1 -1 -1 -1 -1 -1 -1 -1 -1 -1 -1 -1 -1 -1 -1 -1 -1 -1 -1 -1 -1 -1 -1 
$$ -1 -1 -1 -1 -1 -1 -1 -1 -1 -1 -1 -1 -1 -1 -1 -1 -1 -1 -1 -1 -1 -1 -1 -1 
$$ -1 -1 -1 -1 -1 -1 -1 -1 -1 -1 -1 -1 -1 -1 -1 -1 -1 -1 -1 -1 -1 -1 -1 -1 
$$ -1 -1 -1 -1 -1 -1 -1 -1 -1 -1 -1 -1 -1
$$ ##$RG_tab2= (0..255)
$$ -1 -1 -1 -1 -1 -1 -1 -1 -1 -1 -1 -1 -1 -1 -1 -1 -1 -1 -1 -1 -1 -1 -1 -1 
$$ -1 -1 -1 -1 -1 -1 -1 -1 -1 -1 -1 -1 -1 -1 -1 -1 -1 -1 -1 -1 -1 -1 -1 -1 
$$ -1 -1 -1 -1 -1 -1 -1 -1 -1 -1 -1 -1 -1 -1 -1 -1 -1 -1 -1 -1 -1 -1 -1 -1 
$$ -1 -1 -1 -1 -1 -1 -1 -1 -1 -1 -1 -1 -1 -1 -1 -1 -1 -1 -1 -1 -1 -1 -1 -1 
$$ -1 -1 -1 -1 -1 -1 -1 -1 -1 -1 -1 -1 -1 -1 -1 -1 -1 -1 -1 -1 -1 -1 -1 -1 
$$ -1 -1 -1 -1 -1 -1 -1 -1 -1 -1 -1 -1 -1 -1 -1 -1 -1 -1 -1 -1 -1 -1 -1 -1 
$$ -1 -1 -1 -1 -1 -1 -1 -1 -1 -1 -1 -1 -1 -1 -1 -1 -1 -1 -1 -1 -1 -1 -1 -1 
$$ -1 -1 -1 -1 -1 -1 -1 -1 -1 -1 -1 -1 -1 -1 -1 -1 -1 -1 -1 -1 -1 -1 -1 -1 
$$ -1 -1 -1 -1 -1 -1 -1 -1 -1 -1 -1 -1 -1 -1 -1 -1 -1 -1 -1 -1 -1 -1 -1 -1 
$$ -1 -1 -1 -1 -1 -1 -1 -1 -1 -1 -1 -1 -1 -1 -1 -1 -1 -1 -1 -1 -1 -1 -1 -1 
$$ -1 -1 -1 -1 -1 -1 -1 -1 -1 -1 -1 -1 -1 -1 -1 -1
$$ ##$RG_tab3= (0..255)
$$ -1 -1 -1 -1 -1 -1 -1 -1 -1 -1 -1 -1 -1 -1 -1 -1 -1 -1 -1 -1 -1 -1 -1 -1 
$$ -1 -1 -1 -1 -1 -1 -1 -1 -1 -1 -1 -1 -1 -1 -1 -1 -1 -1 -1 -1 -1 -1 -1 -1 
$$ -1 -1 -1 -1 -1 -1 -1 -1 -1 -1 -1 -1 -1 -1 -1 -1 -1 -1 -1 -1 -1 -1 -1 -1 
$$ -1 -1 -1 -1 -1 -1 -1 -1 -1 -1 -1 -1 -1 -1 -1 -1 -1 -1 -1 -1 -1 -1 -1 -1 
$$ -1 -1 -1 -1 -1 -1 -1 -1 -1 -1 -1 -1 -1 -1 -1 -1 -1 -1 -1 -1 -1 -1 -1 -1 
$$ -1 -1 -1 -1 -1 -1 -1 -1 -1 -1 -1 -1 -1 -1 -1 -1 -1 -1 -1 -1 -1 -1 -1 -1 
$$ -1 -1 -1 -1 -1 -1 -1 -1 -1 -1 -1 -1 -1 -1 -1 -1 -1 -1 -1 -1 -1 -1 -1 -1 
$$ -1 -1 -1 -1 -1 -1 -1 -1 -1 -1 -1 -1 -1 -1 -1 -1 -1 -1 -1 -1 -1 -1 -1 -1 
$$ -1 -1 -1 -1 -1 -1 -1 -1 -1 -1 -1 -1 -1 -1 -1 -1 -1 -1 -1 -1 -1 -1 -1 -1 
$$ -1 -1 -1 -1 -1 -1 -1 -1 -1 -1 -1 -1 -1 -1 -1 -1 -1 -1 -1 -1 -1 -1 -1 -1 
$$ -1 -1 -1 -1 -1 -1 -1 -1 -1 -1 -1 -1 -1 -1 -1 -1
$$ ##$RG_tab4= (0..255)
$$ -1 -1 -1 -1 -1 -1 -1 -1 -1 -1 -1 -1 -1 -1 -1 -1 -1 -1 -1 -1 -1 -1 -1 -1 
$$ -1 -1 -1 -1 -1 -1 -1 -1 -1 -1 -1 -1 -1 -1 -1 -1 -1 -1 -1 -1 -1 -1 -1 -1 
$$ -1 -1 -1 -1 -1 -1 -1 -1 -1 -1 -1 -1 -1 -1 -1 -1 -1 -1 -1 -1 -1 -1 -1 -1 
$$ -1 -1 -1 -1 -1 -1 -1 -1 -1 -1 -1 -1 -1 -1 -1 -1 -1 -1 -1 -1 -1 -1 -1 -1 
$$ -1 -1 -1 -1 -1 -1 -1 -1 -1 -1 -1 -1 -1 -1 -1 -1 -1 -1 -1 -1 -1 -1 -1 -1 
$$ -1 -1 -1 -1 -1 -1 -1 -1 -1 -1 -1 -1 -1 -1 -1 -1 -1 -1 -1 -1 -1 -1 -1 -1 
$$ -1 -1 -1 -1 -1 -1 -1 -1 -1 -1 -1 -1 -1 -1 -1 -1 -1 -1 -1 -1 -1 -1 -1 -1 
$$ -1 -1 -1 -1 -1 -1 -1 -1 -1 -1 -1 -1 -1 -1 -1 -1 -1 -1 -1 -1 -1 -1 -1 -1 
$$ -1 -1 -1 -1 -1 -1 -1 -1 -1 -1 -1 -1 -1 -1 -1 -1 -1 -1 -1 -1 -1 -1 -1 -1 
$$ -1 -1 -1 -1 -1 -1 -1 -1 -1 -1 -1 -1 -1 -1 -1 -1 -1 -1 -1 -1 -1 -1 -1 -1 
$$ -1 -1 -1 -1 -1 -1 -1 -1 -1 -1 -1 -1 -1 -1 -1 -1
$$ ##$RG_tab5= (0..255)
$$ -1 -1 -1 -1 -1 -1 -1 -1 -1 -1 -1 -1 -1 -1 -1 -1 -1 -1 -1 -1 -1 -1 -1 -1 
$$ -1 -1 -1 -1 -1 -1 -1 -1 -1 -1 -1 -1 -1 -1 -1 -1 -1 -1 -1 -1 -1 -1 -1 -1 
$$ -1 -1 -1 -1 -1 -1 -1 -1 -1 -1 -1 -1 -1 -1 -1 -1 -1 -1 -1 -1 -1 -1 -1 -1 
$$ -1 -1 -1 -1 -1 -1 -1 -1 -1 -1 -1 -1 -1 -1 -1 -1 -1 -1 -1 -1 -1 -1 -1 -1 
$$ -1 -1 -1 -1 -1 -1 -1 -1 -1 -1 -1 -1 -1 -1 -1 -1 -1 -1 -1 -1 -1 -1 -1 -1 
$$ -1 -1 -1 -1 -1 -1 -1 -1 -1 -1 -1 -1 -1 -1 -1 -1 -1 -1 -1 -1 -1 -1 -1 -1 
$$ -1 -1 -1 -1 -1 -1 -1 -1 -1 -1 -1 -1 -1 -1 -1 -1 -1 -1 -1 -1 -1 -1 -1 -1 
$$ -1 -1 -1 -1 -1 -1 -1 -1 -1 -1 -1 -1 -1 -1 -1 -1 -1 -1 -1 -1 -1 -1 -1 -1 
$$ -1 -1 -1 -1 -1 -1 -1 -1 -1 -1 -1 -1 -1 -1 -1 -1 -1 -1 -1 -1 -1 -1 -1 -1 
$$ -1 -1 -1 -1 -1 -1 -1 -1 -1 -1 -1 -1 -1 -1 -1 -1 -1 -1 -1 -1 -1 -1 -1 -1 
$$ -1 -1 -1 -1 -1 -1 -1 -1 -1 -1 -1 -1 -1 -1 -1 -1
$$ ##$RG_tab6= (0..255)
$$ -1 -1 -1 -1 -1 -1 -1 -1 -1 -1 -1 -1 -1 -1 -1 -1 -1 -1 -1 -1 -1 -1 -1 -1 
$$ -1 -1 -1 -1 -1 -1 -1 -1 -1 -1 -1 -1 -1 -1 -1 -1 -1 -1 -1 -1 -1 -1 -1 -1 
$$ -1 -1 -1 -1 -1 -1 -1 -1 -1 -1 -1 -1 -1 -1 -1 -1 -1 -1 -1 -1 -1 -1 -1 -1 
$$ -1 -1 -1 -1 -1 -1 -1 -1 -1 -1 -1 -1 -1 -1 -1 -1 -1 -1 -1 -1 -1 -1 -1 -1 
$$ -1 -1 -1 -1 -1 -1 -1 -1 -1 -1 -1 -1 -1 -1 -1 -1 -1 -1 -1 -1 -1 -1 -1 -1 
$$ -1 -1 -1 -1 -1 -1 -1 -1 -1 -1 -1 -1 -1 -1 -1 -1 -1 -1 -1 -1 -1 -1 -1 -1 
$$ -1 -1 -1 -1 -1 -1 -1 -1 -1 -1 -1 -1 -1 -1 -1 -1 -1 -1 -1 -1 -1 -1 -1 -1 
$$ -1 -1 -1 -1 -1 -1 -1 -1 -1 -1 -1 -1 -1 -1 -1 -1 -1 -1 -1 -1 -1 -1 -1 -1 
$$ -1 -1 -1 -1 -1 -1 -1 -1 -1 -1 -1 -1 -1 -1 -1 -1 -1 -1 -1 -1 -1 -1 -1 -1 
$$ -1 -1 -1 -1 -1 -1 -1 -1 -1 -1 -1 -1 -1 -1 -1 -1 -1 -1 -1 -1 -1 -1 -1 -1 
$$ -1 -1 -1 -1 -1 -1 -1 -1 -1 -1 -1 -1 -1 -1 -1 -1
$$ ##$RG_tab7= (0..255)
$$ -1 -1 -1 -1 -1 -1 -1 -1 -1 -1 -1 -1 -1 -1 -1 -1 -1 -1 -1 -1 -1 -1 -1 -1 
$$ -1 -1 -1 -1 -1 -1 -1 -1 -1 -1 -1 -1 -1 -1 -1 -1 -1 -1 -1 -1 -1 -1 -1 -1 
$$ -1 -1 -1 -1 -1 -1 -1 -1 -1 -1 -1 -1 -1 -1 -1 -1 -1 -1 -1 -1 -1 -1 -1 -1 
$$ -1 -1 -1 -1 -1 -1 -1 -1 -1 -1 -1 -1 -1 -1 -1 -1 -1 -1 -1 -1 -1 -1 -1 -1 
$$ -1 -1 -1 -1 -1 -1 -1 -1 -1 -1 -1 -1 -1 -1 -1 -1 -1 -1 -1 -1 -1 -1 -1 -1 
$$ -1 -1 -1 -1 -1 -1 -1 -1 -1 -1 -1 -1 -1 -1 -1 -1 -1 -1 -1 -1 -1 -1 -1 -1 
$$ -1 -1 -1 -1 -1 -1 -1 -1 -1 -1 -1 -1 -1 -1 -1 -1 -1 -1 -1 -1 -1 -1 -1 -1 
$$ -1 -1 -1 -1 -1 -1 -1 -1 -1 -1 -1 -1 -1 -1 -1 -1 -1 -1 -1 -1 -1 -1 -1 -1 
$$ -1 -1 -1 -1 -1 -1 -1 -1 -1 -1 -1 -1 -1 -1 -1 -1 -1 -1 -1 -1 -1 -1 -1 -1 
$$ -1 -1 -1 -1 -1 -1 -1 -1 -1 -1 -1 -1 -1 -1 -1 -1 -1 -1 -1 -1 -1 -1 -1 -1 
$$ -1 -1 -1 -1 -1 -1 -1 -1 -1 -1 -1 -1 -1 -1 -1 -1
$$ ##$RG_tab8= (0..255)
$$ -1 -1 -1 -1 -1 -1 -1 -1 -1 -1 -1 -1 -1 -1 -1 -1 -1 -1 -1 -1 -1 -1 -1 -1 
$$ -1 -1 -1 -1 -1 -1 -1 -1 -1 -1 -1 -1 -1 -1 -1 -1 -1 -1 -1 -1 -1 -1 -1 -1 
$$ -1 -1 -1 -1 -1 -1 -1 -1 -1 -1 -1 -1 -1 -1 -1 -1 -1 -1 -1 -1 -1 -1 -1 -1 
$$ -1 -1 -1 -1 -1 -1 -1 -1 -1 -1 -1 -1 -1 -1 -1 -1 -1 -1 -1 -1 -1 -1 -1 -1 
$$ -1 -1 -1 -1 -1 -1 -1 -1 -1 -1 -1 -1 -1 -1 -1 -1 -1 -1 -1 -1 -1 -1 -1 -1 
$$ -1 -1 -1 -1 -1 -1 -1 -1 -1 -1 -1 -1 -1 -1 -1 -1 -1 -1 -1 -1 -1 -1 -1 -1 
$$ -1 -1 -1 -1 -1 -1 -1 -1 -1 -1 -1 -1 -1 -1 -1 -1 -1 -1 -1 -1 -1 -1 -1 -1 
$$ -1 -1 -1 -1 -1 -1 -1 -1 -1 -1 -1 -1 -1 -1 -1 -1 -1 -1 -1 -1 -1 -1 -1 -1 
$$ -1 -1 -1 -1 -1 -1 -1 -1 -1 -1 -1 -1 -1 -1 -1 -1 -1 -1 -1 -1 -1 -1 -1 -1 
$$ -1 -1 -1 -1 -1 -1 -1 -1 -1 -1 -1 -1 -1 -1 -1 -1 -1 -1 -1 -1 -1 -1 -1 -1 
$$ -1 -1 -1 -1 -1 -1 -1 -1 -1 -1 -1 -1 -1 -1 -1 -1
$$ ##$ROUTER= 2
$$ ##$RX22TY= <tty10>
$$ ##$SCMTY= <no>
$$ ##$SPECTR= 5
$$ ##$SY2FLAG= 0
$$ ##$TFXNUM= 0
$$ ##$TRIPLO2= 0
$$ ##$VTUTY= <tty05>
$$ ##$WBREFAM= (0..15)
$$ 100 100 100 100 100 100 100 100 100 100 100 100 100 100 100 100
$$ ##$WBREFPH= (0..15)
$$ 0 0 0 0 0 0 0 0 0 0 0 0 0 0 0 0
$$ ##$XFAC= 2
$$ ##END=
$$ 
##$DECIM=	6
##$DSPFVS=	10
##NTUPLES=	NMRSPECTRUM
##VARNAME=	FREQUENCY,	SPECTRUM/REAL,	SPECTRUM/IMAG,	PAGE NUMBER
##SYMBOL=	X,	R,	I,	N
##VARTYPE=	INDEPENDENT,	DEPENDENT,	DEPENDENT,	PAGE
##VARFORM=	AFFN,	ASDF,	ASDF,	AFFN
##VARDIM=	65536,	65536,	65536,	2
##UNITS=	HZ,	ARBITRARY UNITS,	ARBITRARY UNITS,
##FIRST=	17312.491943359375,	-17.570049285888671875,	-37.644073486328125,	1
##LAST=	-2295.052614688873291,	-30.32617950439453125,	6.6192841529846191406,	2
##MIN=	-2295.052614688873291,	-110.29306793212890625,	-3408.270751953125,	1
##MAX=	17312.491943359375,	6312.27294921875,	3353.451904296875,	1
##FACTOR=	-0.29919195175170898438,	0.078903411865234376887,	0.042603384399414065409,	1
##PAGE=	N=1
##DATATABLE=	(X++(R..R)), XYDATA
-57864b22O7J10J07J26P1K6j8q0q8m9MLk8j1j8j1J4l7m0l3k3J6L8K9M2N8J6k7k2p5l0K0M7
-57831a8L9Jplqk5RK3j6l1oRK4J9J3L0K9ok2k6k8k2k8k1j6m2l2J6O5Q2Q9J8o5o1k4L2M5K3
-57793E9pm3n3j8J7J5nk2pK9J4j4j5J8L2J5pl1n2j3K4K7K0%j8k8ol0o1l7rj2J6J09J38M6o0
-57756C1j01j17r8k1P8J04O1m0k4L5j3n6k8Kk5l4L6N0K8MKl9r3o8j7J3%pjnK6N3N3M6K6L4
-57720a05K8ol4l3m6p4m4%k8n4j2QO2P4L4K5L6j0o2n0j4ON1R2N3m3p8o3l8j5L5P9O9L2Lj2
-57684a34m3k4L1Ln2l8pJ1M8J3q2o1J3L5Q0O9K1Lp7r2JOm9mN3M4M6j6o3j0K6L3Lk0q6j00o5
-57647d84j4MK9O1M3K2MOK8L1j3j9J0MqMnj4RK2oJO2K7L7M1K2%k8k6l4k1K2kj1K5J6m0m3q
-57607b46j6j5lj4LM4N2J02J14L5o6o6m8n4m4j8j8M0N5mm1k4j6l6roj3m7r5n7M8N1L6Q1L5
-57572b60o9r8o9j7M4R0R3M3j6ql8o5o2l5j7K5O4Q7O1J9n5j05q0l8l1K4J16Q8k3r0r8l0N1
-57539d99K3l1k3n4o3oPOK4N2N3N8M8L8L6Jm1j3L4O6P8nq5p1J3M9j5p2l1p%M0K4j4j8jlLk
-57500d01J7M7M5l2o5m2J2J5k7k7j3K2M2J4QK5K8K6mn9j8M5K2p7p5RK3nqk2k0K9M3L0M9j3
-57464c57n6o1k4k2l2L4O4J7Mm9j05n5k0M6P2J6n8m7j0K9P2R9P2Pm0n4m4k5n1q1o2MQ9J11
-57430e17Q3K9J7Oj8K9Nj8p7q5m0M3P1j2p7m9NL0j5J5K8lj3r0n5Q8P6l5j6Rk6p2n3J0O3P0
-57394e94Q0K0m0QN4M7Lm1o3j9J4J0mj8K1K3Kj8m2m0k5PJ2l5o1j7J7K3Kk9KL0j7kQ1O1J0n
-57356e43PJ5o2j08p6k7J6J2k1PK0J9QQK2L4Rk4oL8K4m2l6Ok2m3N0J61J28N9K6o2j25p8j4
-57321f20Prp0o7m9j0K6L8Ml1nN2O5L8MjN6O2j0o8j2M7L0K8N8Rq0j01k4m8r7n0k9PJ04J20
-57285f26N3m6m5Lm5k1L1M3K8j4n5o5p3r3j4O9N9K5P1O5K0K9Rj0lK6K4J0m3q0k7P2N7J3O6
-57250d87P0lk5o6o1l4r3p5Pj6l0J6M1N9R6J05L0p4q3j00q6K3R2J15L4k7j2M0R5J09K6q8j26
-57217e28n1L7M3J5pn3r7q6m4QJ5L8J7j5k3pL7K1j7m2k8l6l7M6J14L4lK7j4j7K6J3%K1J0J5
-57181e68j4l5k6j5Mj0rl6p8j08j02PO6J2J9K5K2N3N9k3o7J8R5M7j0lk8n8o5j9K4J7J0m3l5
-57146h74LOk3k6K6R6J05N0l9n7l7j3%l3m8J5O3O5N0lqK0QLk6p6o3l3jK2L4R3J30M8j9k7l
-57109e72K5o8j10o4p6m0L1J8K7J7m4nQ4Q5K2k0o2j08k9P4P5pk6J0QN2Ro6j8K6L9k4r2n2m3
-57074i24m1J2J6K8kj5J2K1K1L7P2L2n1k7K9Q2R3K8j5l3o6p1L3R7N0k0n3o4l1L2Q1L0j1l1
-57040f49j8n0p5j6JKJ2j9rL0N3M9M5K4k7r2p7n4n8OQ5J22J29L4o6j17j26j09o1K4NqK5M3
-57006i42N5k4p1j6M0O2M5K0K6M7J1rl6j6K5Q1O9l7p5m8%J0L5J11J39M2j03k14j32O1Q3K0
-56974g41No3j4P9ko4p3m8Ql8q2k8L5Q3M7K6J6k6j9m9p1m3K0P7P2L4l2k7L5K4m5q9o6n9JJ10
-56938a007J06O4m4l2k8n6L6J40J49Q5Mo3JJ4k8ON8L0plj5p2l6Mk1l7K2J5oj7l4OO0L2l8o9
-56902g81p3j1O6P0j3l3J7J1k7o0n5n3m0PM1O7O0L9O0N9k4mL3j7m6l6l6p6r3p3n8k3L9R6J40
-56867h27K1j31p9k0N5J41J08%m7LM1L9K4k4pK2J9k1l6k6m2KM0J3Lmm6n1J0N8n5j00p2o4m
-56832a057N6K6Lm2m1m7NP4Q8O8Mn3k8jmj4p1m5J7pj7nRQ2J34R2O4N5l7o9n4n9K1P3pl4n9
-56795h80q1Mj7j1K8qj8k3qN5J09J22N5m2k4k3jN0L9Ko9j05o2j3J4L6L2J6J1k8n7k5M9L1j2
-56760h54o6p7l1%M7N0R9O3J3n5j34n8N3Q1k4m0O3J01N6L3nr9j42j25m6J9RM8P2qn1J5O5P0
-56726h58N9j0MNo9l9q%mrk0l9NR1P0k4j16p7L1N9Ql5kQ0J02M8K0m9o2nl3n1n2k8L5M0P8Q1
-56688g74k9r5n7N7L5pN6N2k1j13n5M1O4L8l8o7k6qJ4P2N3j3o1n1l1l4o3k0M5l6m3K4Mm6j2
-56653a145N7O0J8N5Q5J4jj7m7OP7J3m4J6L1J5j8n8l1l2m9n3m4j5k3N8J54J10M6n2p3L4P1
-56620g82J8KJ0nL2O6J07J9j27j24KL7klk1n7k2j8l4J8J8lJ0J9N0L3n1p1MP1M7j3l3n4p4l0
-56584i61L4N4K8jK6J5nM0K8J2j3k1m7q9n2Kl7q6r6o9N7J38Q3jL4M8p0q7L0J21J05K3j3rp1
-56549h50j10K1R8%o8q2j9N2Pj9P0R0K8Oj5l3o2l3k8q6j05r8m0NRl6k3K4K0L6L7K6j5NQ2R7
-56513a009O6J5K8K7rl0M3J00O2J1k7m9m0m5j9PML2K0n1q7n2kK5rJ1P4P8M4rp9n5K0J5K2j
-56477h69j1J8J0J8P7R0J03J21N1j18j56j16j18q6qK4j7m5j7K5K1j9J8O7Q0N0kJ2qj3ok1o7
-56444i12j1R2Q3j0n2l7j4L9O1K9J1j2l3Q0J37lj08q5p3q3l2L5O6J07O6NJk8o1j05j05m7K5
-56411i74L3L7J7n4o0L5J25J25J7m2k2k5j0k0l1n3j09n1L0O7M8LN3R0O8M0j4pj3n9n6JPM6
-56377g58K7J8L2l1r5p5n0M2O2Ml7m4j4k9p5q4m0K2Q2J8k8M0Mk2Q0P2oj2k0l4q8m3P4L4l3
-56342a007J6O2K5Jo6m6m8l6L5J9l8JQ3N2nM2R9O0o8j51p3kQj4MK2M1N2kj03j37k6M7K6K5
-56307a102L6N3K9nJM3L1k1o1q7m7Q9J20M7j4l6M6O2o1j17k3K4L3K3oo6j19q3qR3J61Q9k1
-56274h97j01n4jJ5K6N8P1M2NK0N1L5jjn9q2m0p9r3j7K0M7Q5L6K2Pj2P0M0j7J6o3j61j45n6
-56239a213M8J13M8JO8M4n3o9m8j5O4J09R6N4lj5Ql9j12j36m7J8j9K0J05R4M4%l0l4J7jj5
-56206h98J0j7m2m0K1Q5L6o9q3%J2K6L7J0Opn1r6r1q0k2R8Q3KN1N7pJ4j3K7P2M4j6q5o7k4
-56170a017l4k6J0pJ5L9%J5L3J1m3l2PM3K5N3R1N2L3j3l7o5o6j5K3NPJ9J5qoM9L1o7p3jL2
-56133i02J08J17Mj01p3n7n3J3P8N3jm3n1q6l7J4K8J4m1oQ2O1j0k8q2o9m8pL3k0m9l1J7O9
-56099a104J04N7nk4K0J4l9oLm6o3J3J07J19L8j6%K5o6j11m0K7K1n7l8K4O5K4M7J04O4L3l8
-56066g44r0m5j4l9k3J9pp3r2q1l8M2P9J03O0l6j3J06J22Rn9p0n1K8K0j9k7kJ3N4N8p4j02
-56033i86l4J7J6M6oj10k00j37lN7Q2P6M7K5K3P0M9mq7m5P7N7m6n9l1M0J58J44J5r7j37p0
-56001a053PL6N8O5l5j12OJ47J15J2p6j17p9k3M3K0MPn1o8PR9Q0Mo7k1L2M2M7L7K9k3n4l5
-55967i17m0m5jJ8j1m1p6k5L8L6k0j0O4J00J23J5o3rj1LJ9l1n9p9r4q2k5%L5N7J07N2N9M1
-55933h72MK0l3n6kL9O4j1q9n3K1J6J4P0L2J5N7M6n1m0k2K0J2j5K7K5oo1l4J5M0N8M7po5j02
-55897h77p0J0O5jj7m0j7nn3l5k2K0O0Qk8Q3J17N1L5no0j05l4Q0M7k8r8p7m9oM1O3J4p1l7
-55862a041M5O3LM0Q4Pp8j12j19l1O8Q3P4N4L3M2j1k0K8M5Q9P7o5j11n1mk3r5o8O3J29J06
-55830f96j5o6q4n1M5O7M2oq7j67j29m0%N9Q2M3kj8M3P8M7K8Lo4j39j16lM7O0O3Q3R3L0KM
-55795g64Mk4n1n4n0l8M0P3nj3J0N3Jp6l4Qo3l0O2N4k5o3l2L7O8Rn7r1j3J02P8K6Jk4l3l9
-55759i53K2O3n0r2l1k5l8l4k5OJ8L3O4R3P1P1N4O0Q1L1m8n2mj8n1o6p7m4L2J13J03mo9K6
-55725g40L1kL9R1Jr4r3o6L1K3j26j84j21j9M0M4m0p9j2Q1J13J12N3J5OPL1Kn6j8N1L1l6m1
-55691i25j9j6k4k1J2M5P2L2l6m0N7P9nm9q4j33j43n9P2J17N3O4N5LK2M2P1Q5P1L2k7o6o0
-55658g23n6LP0N9J2q2j11l4j5l0l8o7q3m1j4R8J42J10M1k9o6p6o4o8J6O9K3l6qJ1lj4m7p4
-55624a125p5k0P0N7P1P4M4k4r1o6K7J13L7m3o4l5L8Q2J17L7J8J3p6j01k4J8L3l6k5k9j4J5
-55592i84n4%J12R3l2o8J8Nl4j1o9q8J1O2N6l9n2Q3J17P8K2%m2j02j39p1N7R4M8K2J3j7qM6
-55558h73K1LK9P1M6L1K2Mo1p8n3q3j03k5Jj5pK0J5j8J4R6J04J2k1J0k9l2Q4P2l8j00o7k7
-55524i75m8p2j0Q8N9nJ8P5N3K6m4lJ7%J7K1O5K2p4m4jL8L2NJ6nj09j47r9kR7J05K0o0rJ6
-55488i17K4N3P1J12J29N3k7r2j12m9M1R3M2r7j53j04o0pJ6M4nj35j37QJ42J14N2N7N8K3L
-55457g60N2L3p3r7k4jNN4k1j13j12m8l4m2L5J10N0p9j07p3j8OK0L6Qm9k6NJ01J87J33N9k7
-55424h10l2j3K1k3r6q4n3m3k3j6M5Q2P0O5J05J36P4l6q3n2n5k2M0Q7L0m7o3m1l9m8j0O4N5
-55391h15J4N8L7o3r5j3M0L2m4r9p8k7jN3R4R1rp1l9l6m2o4n4jM5M5j6n4M9J18R1K2k7r2j10
-55356a061PQ7O4Q4P8j0p4j09p4J9N6M7k1j8P6P1K3pm5l9N3O0N2K2j29j21l2k7jQ7P2j4j6
-55323h40K7M7nj01j22p7n6r0l5L8R4Q0LnoJ9M6O9O8L9m6q0n8QR1R7P0O1L1Ml4p4n4j0l3n4
-55287h88j4j5l9mN8Q0J02P4m6q0n5j14q5J5M5O4M8KL9L4k6r9j09n3O6R7J8J4JKL7n5n6K7
-55253i15pk0K8J8jL9N4ql5m6p6o0O8J14L2l9j5K9K8jl1k5lkL2J24O1l4n1k5K9J4m2r0n6o2
-55217i74p4n0L7J08J26L3k6j0mP4J23P5j2l5l7m9m1m1K6J5l0j3L0P8K0k8k1o1m0M4N5p8j55
-55184i35j19m9K1O6N6Qj0K6M8K8O9R9P0L6L3p8j17l8n3m1K4k8o8l9Qj0OK8K0o0m7O1J30J31
-55150g24M2r6j42p3M3L1k2PJ8K0L7K4J1n1k6M4J7m8m1j7N6M4okJk0L8N8klJ5KJ5J1mj5k3
-55113g81J0jk0j00j44j30j04RP1O2R6R9M6j0l5J6ql5Lo5m5J9L0L3o3l7Q5M0l0o9PQ9J17M6
-55079g99p5p1%K1nj6j5j5K5J0J9k1j10j20KQ3N4J3M5O0LqM4j9r8q4l7k4j7O5J01J05P8pk6
-55044h39o1j06j36o8P0J34P6%j4k5l0l1kk0n3n1L3R1M0kl3QM4L6L4L8K0RLk4l4j4K6L8k3
-55009h66j26r8J2J03J07P9kq5m1N5J05P0m9m8j8m5r0r0m1Nk6l1rjLJK4qm6m4n9k1J0L4M3
-54974a193M1K4L6P5N9k1RL8N8M6mj5j6k6l3n5m2J5mL1R1N9on2n5l3mK5j0kL7j1n3m9m6J0
-54938a076M5N3pm7k9L6J40J43P2l0r8k5kk8l9j0l1rP1M6M2N6M1J2K9N5%m7r2r3q7p3L5P0
-54904h77L0jJ5N7J6l9q5n6k2j6k5k5mj7q0j02o1JM3L4L4P2J08P9K2j6j5J4Q5O0J7k5MN8L5
-54869f82K0K8Op4q8J2N6J9k1n8p1k3J1l1l5n0o4pL9O9N4K2m2n0j9rL7J4nl0mKp0k8L3N2L3
-54832i54RJ3K0N9Q9P4l9j36j21k6Q0J30P9kn3p9n4l0l1j6Qm3r9l2K9O8P8P5O4qp7j9Mqj8
-54797i66n2o3KJ20J35Pp0l7j1Rk5p2o4J3O1Q3jl6J0l0k6K3O9J07J09R0M0j7j7jm6p1j3M2
-54763f98L4l0j15j13p9k8%P5R1lk7OL1Ol3M5J10Q3K5n7j20j09L3J17N1K4M2M2M5L6l1o3k9
-54730f39r4j17m0K4J0ML2R0P7k3j1ooj3n2o4m4L6Q0L7k2MK2l6n8m1r9o1L1%m5o5m4L7Q8P2
-54694i36J17J54O3r2j34o6k1J8M6O8O5K1JJ9J0n1j04k7O1M6qm7q9RM6k0m8j3om0m3N2R1L5
-54660h23Nj5l0rmk5l8k7k4l2RK7L8M9J21J70J44M2q9j48j20m1Kl4q4n1K7P0M2kj05j32nJ2
-54626a080M5K1%M7j7o9n1%O8Np5m9P4J23L8o3j38p9L0N4ML4J00N3m8n8N7P2J1p4j01m0k5
-54593a131J8R5Q1L8P3Q6k8j13n5qj4n7q6OP8J16P8L1J6k3k3l5r6p7k8N8Q4O7j0k1NJ0l4j08
-54559a007j42j28j3J34J15n1p9O1J12R9O2K2Nj0L3kk4j9m0n7L1J24Q7j7p4j01p3j8O5J20
-54529g85L5m6m7p1m6jjk7r1p1j0j0pP2N1o6m6RqK9Q0Q0N0jj2k9l1J8N8R4P2L9j4o3j08r4
-54493i98qP8N1n0q6k8j5j1K1J4m3o1k6J2O3O3R5R3L3J7jl4l7n0o1jK5j1o9k1N9J5o3l6jM2
-54457a030P3J3OM2K1K3J28Q4k5r7o0pl1l8m5Pk0p2n8ON5P4P4O4K1m5lQ6J51P4n0j22j40p6
-54423i17o4o2jK8K4J9J0M0P3L8K9M9K3l6q8j10l9O9J23Q6L2j5l7l1r2l2P7K2q7k6M3J8mj8
-54389h56rj7M3N9K7q7j59j09L8J60J71R3M9J2J8N5O2q6j68o1k4m5l7pN6Q3nr5q0m5o7m8m3
-54356a122l4j8JQ2R2P0O0k6j15o3m4k3MQN2J11R3K4Jj8N1P6j0p4m5N4K4j21q9J8N8L6r2j25
-54322a104k2P8J22O4j1k9j6M8O1k0l1M1O2j8q5m9O9J42Q9L5J1p4j8K0K7K1m3l4j0rm5n9o3
-54289h50p8n5M3O2R2P0k0r6j08o7J9P1N5M0Pj5L9N4N7P5J8o9r0j35r1PL7L7M2K7o5p1JK1
-54255i36N2N8Qk9j3K4Qk9j7K4N9J02N4pj9j0K9k5n6LM2K4Mk0j3l2J6P7k9r4j6J8m2n4n2l5
-54219i26J1O8N2J2kj1oJ6J1nn3o8k5k5j9kL4M2k1m2k4L1K6Kj5j7j1J2K7pQK9l5m8k9LL1J7
-54181i59ol2q9m6N3Q2J9J5L6JK9k3j18r2PM7O2J07R8M3j5nN3N6o5j26n2M8Q4P6Pp4o2l6n
-54146h82k5j9K2N4J7j4Pl9n4m5k0o1J8J34J60P1j0l1j8n8j17j43m5R0N2QJ%k9L1Q4K8LM5
-54112g85J19J13P4L7J1Qm7j23j66j43q9p6p6nP4J17J51J18P6Q1M8o4p7l3m2%K5on8q7j6O0
-54080g81N1j0l3n3j03q7r0n1l2mO8J7n2J6Q0J04J22J14Jp6n9j5N7Q3Rp1p4j7J4Lm1k7M2N9
-54046h36j4p0o3p5l2Q9J06M6L2JK3J9j6r6j19p0o8k4K8N3J3k3rL7J03J02J2j6o4j05l4J16
-54014i54J42O6J3l0q2q7QL4L2K7l4r5m1N6P1N9o%L3lk8m2j4m6r4m3M2R0J09J09L4pk0KJ3
-53979f86J8O0P0L5q4j48p9K3M9Qj5L9L3n3l1lj6M2M5km0r0j39q9J2N6O3%J7N0N6O3O4M3l2
-53944f61r7j09n6j8k6mRk0n0j3M4N3J12R5L6L5N1L4l5n6l6q5m5L0n2j19n0jp7p7J7O9N7P0
-53910i75J11Q9J7k9Km1o4l9OM5L7L4%o5n9J2L5J4k4n9k7n5o9J2M4O5J6jJ1M7R0K7n8j11l
-53875i65J50Q1QqK4J2l0j8j6n5q6k6OK9N6RL2J1q2m4NK2N5K0J8K0m7j48j17p1n5m2j9N9J17
-53840a095J41O0O0O8Pn2n8M2Q2K1r9j27n5O9N6M4P5J9n5q2K0P2N4L0k5k1op9j14k0k1m8m1
-53807a078KN0J0J0K4J6j8j9J7j5J3L4K8jo2p2l5Rl5L9J07Q0lk4K5K5K8N0O5K2j4m3q7q6l5
-53772i73L3J10J43R5M0n9j16j01p2m6l7mM7N1M8J9j0l8r1n3K6m4k1N2O1Q3P7qr0l4L0L2K5
-53739h25Qk3j5m1k8J6J2J7M4JK8P6K6j3l7m9n4l4j9m7n3J9L6l8n5J5L1K0P5R7Q6J9o9p8O0
-53704g92J33M3o3q6r8p2rj9K4L1k2J0P9K1n1l5rk7n5l6NQ7J19K3J5J6n0l4j0p8o2jK1mk0
-53669a006k0J9N0J7L9J03J43Q3K8k4o7l3j5j7L2M8oo8NJ3o2n2qJ5J5k8J6N2K1mJ1Kn8j28
-53635h84j17k0N0Q1L5k6jK4J4P4J7l7k6J7j9q6k3L5P9P5km6m7QK8k0o3n8J1N3LK7J37J45
-53601e62P7Qj3jk8j9n6q0l1lq1j24r1oM2O0M4jkj7p4n8L8R2L6rm3q6j01n0J6j5o0QJ10Q7
-53565i93L6jJ6Q0Lj5K4l9qN3N5Q1O1rJ8L2m9j08p5PO8M6m5p7n6oM9K1k8j3jL6K1J4J0j5k1
-53528h28k9l7m5k2j0J8N4R7J12J54N0n3p3o9q0l5L7L1K1k3o1n8j3JmM4P4K2n6m2L6O8lk8
-53494g50j5j1n5l3J6K8j9m0L5M8O7L3n3j03j23q5kO3L5mJ1jK9J5k6j9J1N6J28J20L3q0j52
-53461h43j22o4k6RP0R3Q4jo9k9k8M7N2j0n4m7l9%qj4L3M2P6P8j4m3n9q6n3OP9P1l4q3m5M
-53425a027M9O1P1P9K0n0p1p6k0L8K4QM4J2rll2Rm3j27j04KQ9J04O8%k7K4M6L3KOk8l6L5Q6
-53389g43Q5L1l6m0J5M5lq7j3M5%k8K7M7P7Q3Jr3o3m0j54j37JN0K6j3nL2rqK7kj1KK4J0j7
-53352h74j8l2k3j8j6K1K9M1M1k2l4j7k8PR2O7k9n1NM6Pk3kLJ1L0K9Mm7o5p9j5M9L9pj3J4
-53315h78K0L1Q4L1o2m7l6pOj8k5pj8qMJ1M7P6M8l4m8j0k0J2qJ4O8O1P6O0K1J9k4n7j9Jp7
-53278g13q1M1R0N8Qm1L1Q7j7o8p7o7%N3lpL3M1Nl4j8K8R0M4o9j24q4J3N5P3k1k4J51K24P6
-53243b47p4r6p4q6j06j31k5J41J08k1j4l1k6n0m6Jmm2lk5o3m6o5l8k1K5R1J77J03q2r0j9
-53211h79ql2jM4L0m0j7P2P4R4J53Q4l1k3l8mj5l3k5J0pj2Ql2k9j5NJm4o3r6q1J3L5J8L3J9
-53174h32j1kk1kJ7L8L0k2k4K7l3n5rLqK9On8m7j2J9M3R0Q6L1Npk0l2n3K5R6Rk8l3m7K6M6
-53136g30qk8l6mJ4n5p4k9N1J57J44N0Qn6j06j20r8p3o1J6Q3J22R8N1K7J0K4K4K3J0n3p6n6
-53103g51l6K9L5k1jnl5p0o9p5o9l0mOk0l1K3J01R7%r8o5lm5jQ8J38J33M5j2m6r2j38n0N4
-53068a018M0LnL7J3M6J24O5J5Ql4o9q6n1J2no9k2M6O8po0o7l6K1N1N5JkP3J20O5J8k2j8k8
-53032g18K3O7K1j8m3k4j0J1j4r3q7J3K2k5n4o6o0n0j4l4kN5L9J3O2P8N4M5l3j20o6Ko5m9
-52998a140J5N7Q0L0M0P7L2l6n4j11l6O8L6j8n4n0q9p1MP7Q8K8k2J7Q7J04P3l1p5j8L0%lL8
-52964h27K8m2m7l0m0oL5L9k5J2J25P9j3o5l9n9n3m0lk2q6k7J08J51N9m4l9j8m4m2m5l7M0
-52931a017P0j2n9jK2R4J46Q0kk2Rm2o2lk6m8k6j3j3lkO8Q6N2M2j1M0R4Q3J5j14j99j75o6
-52897a015K7l5k4L0K2l1K3J21J20L0n9q3r7j9M4L5j1n3k3K3mj4k5m0l3l5L1N9M9M2l3k9J1
-52864i96O8O9J7K9N8N8J2m4q9o7m2l8p1o7p2l3Q3J13P5L1L4J9NN4J1l1M2R9J25N9o2o7n5
-52831f73m4j2Q0N1p5j14p0o8o5l3M4J08N1l9q8l1K1J06J71N0%m9q9r7q9J1J14J13J4l8l8
-52800g78K2J02L6l1n5q9rL4N0M3jj7j2Lo8q8j0K0M8K4k8n4k3j9o4k6KJ2K8J2J2J3l3pK8M8
-52764h75Lk5l8j3Q2R2J9p3j18o3L5P5O9L1lj3j1n4l8%l4M1J51O0o4p8k0J6pn8o3o2q3n0N7
-52729a112J27L4m1KN7m3r3k7K9Mk5rP1J04O4O0L9j6l1l9l0k3k5k9m4J7Q1nq1k5pNnk6j3j1
-52693a066J0R1P4k3k2L6M3Ok6j0lm7pM5j5rN3N9j7l7m5l9nj6l8p6l1j2OP6J0o9K6J04Q0M5
-52657h49K6J6j9k5qo0j26o8k1MM9K7r2o9J00J07lk7M0O8J4K1N9J8j1JJ1L6L4L4k9p3q0n1
-52623i46l8o3k9NJ9M8M3KMQ8M4Kl2j16o0N8O3L0K6L8Ml6ml5p2k0K3j2n8n0M1J39Q8Ll2L4
-52587h01K0l5qk8n5p2j07r3l5L8Q6N9N3L9NnJ8J8j3r0n7N2J01O9N4N9Lj8o2r4m8K3Q0R3K2
-52552g29m5p5p4k0N5Q5K7r8r8Ll8j6M3L2N6P1j0o4l1J5M8K7k3j1j0k6k2L3O0j1Pj2m3J4L7
-52517h43j4l2k3j3kRK1K3k8j20p3O6R0K6j6l6j8O7P7L4J4Mk4p1l6J9L8N4km9n4m1o9l0M4
-52482a008L5O5Q3K0n0p9o8k0M8P4K0LL1O6O0K2L6J6K6nn8p3m1K8jk4K5k8q7m9l1lM9N0m5
-52447i13n5k0r2p0Q5J19M0J9l4l2J5O0L0r1r8n4nN2J00R9J5l7k4j0o8j07qL5lJ1Q5J8JJ5
-52413i22j6M8Rj7J9N1pm3ok6n6K1O5J6n5jL9J7k7j03q1n4n9QJ25J57J16j0p5p4l8KMK6L5
-52378i12NL4L5M7O6P0j1n5n4k2qj1k7n9LPJ7L6k6p9jM8kJ1Q4J0q2LN1P7N9j7nK5m4j51r9
-52341i77j0J1Pm5pP5N3k1l7LP3J22L8j4l2j8j8o5m6j8r9j10m5j3j0J2J0L5R6M5L7R0M5l5
-52307h68pO4Ro4l5pJ2N0O5R5J04M5j7n8p1o3m5K0P8P1L8k8p3j22j37r0l8pK6L7P7P2M0M7
-52273g80P5J15Q9J7n5j30q8p4n4mJ3J1P9J16Kj00j19r2j6K7M2M3L0J0J2j2PK0k8n0o4p8q5
-52240a121m0O6J43O4j09q4L1O5Ln3nJ3L2j1p5m0O8O6K1J5mj4O0J53J36J7J9N9ok2O8J62L6
-52207b87j21j01p1k5O7K3q9o6j8k7n1p3n0m4J3O7O6M0l0r1q1l4L9O5M3K6n3o0o0MR5O6M4
-52174g74L2L5L3N7MQM2O5L5n1r4p8p9m7M3Q0N4L6K0l9p8k2k3m4L8Q3m0j02M2J12m5j23n5
-52141h75k5K3N9K5m1p0o5n3o2l7j1pp3p6J5P6P8P8J19J34M6j6K5O1N6l7j17q9m6j1L2j5l5
-52108i34L3P9M3jnPP6O1J8j8l8M1Rn5q3q6l1J5l9j26r0Q3J77Q5m2r2p9NO0L3Jn8j23j28Q
-52073a194M4j4J1K5P5N2j8J7M1P8P0j2rM1l1m8L5N6L1Jl9l8l5m6n1p0l5J07J27Q6M2k4k6
-52040g51n5j00l1j7j5Rn3m7j9l9m8k2R9J92J69Q4jm5k8L2L3l4o4l3k4j9O9L4q1r8rM6k6n0
-52006i42%L0J7l1L2J50J58j0j11r8j8P4P0l9n7J4Mm4p6j08k7K4l5K6Q5O3Nl8r7l9K8N4MM4
-51972h88J24J14qj02n1j7k6ML6O3L1j8m8j18j30J2M3K9P2K8o6n4j8J5J0LN2J02J12mj34j54
-51940i86r2m3j0m6n9M3J37J81J29K1J1j3l9k2J1RPm6n7m4l9lN6N8nk6K8M8K9o2q3K1N3L4
-51906g99oJ1J8J7Rj1n1j9M8j1o2l9L5O0P7J02P8J6j11j44p9RM7O6Q5M7l3l1L3k0q8n7N0J12
-51872f41L8n6o1pJ4l7p8OKq3j05KO3N4L0QNl1k1K1OJQ2J41J26K2r7p8l3j37j57p4lM2O2Q1
-51836h93O8L0K2L5L0l0r4j19O2K04J08K6j8m3p2p6m7k3m4j9j2rqk0pk1K2Jq4p3j1L5O9M4
-51802i67K2L6Q0O8l3j24m8K9L3J7L0M6M6P6jr7l5L8k4j09o0R8J61Q1j0o3o7k4rk3l5p5p6
-51769a019kL6M8N4QqNk7n8qM7L8J7pm2p6l2J0rK8Q6J19Q5k1o4j5lm1mk5l4K2Ql4l6L0N6J7
-51731h51k2mkrl7PQ3P5j7j41r0mJ3O1J21J05O7K5Mk3r7m6j2j58j68rJ11J67N8p7p2pJ3K5
-51697i11O9Rm7n6l6lK8Qjj6M5P0J4n3l8NJ0N3O1P6Q3P2J0n4l5l6m7m6o3m0l8J0K7P2P6K3
-51661f99O7L6k8q4LM4j4k5k8n9p0p4o9lL7M1L7L5lj2j0KM2N8kJ6L1n7q6l7l7m6JN4K4j5k7
-51624i57J7P8M3l3k2JO6J26N9qj15j59k7O5L3k2L0N2qn1j04n8L4J2k2m9m0N4O8L6jm0n4l3
-51590a029j5l9j2N9O0K6K4k4n6l7pK6O1Rk8PL1mn0m5k1l4j7O7N9l6j12n1K9O8P1P7J15L7
-51556g91k9Qj3k8kk6ML5KL8O9rq2l8j6K8M1pk2kJ5k2l3k2J3L0M5jj0J8rKPJ9lm3m0j3l1m1
-51516i59MPQ3J23K9o7m3oj6j2jO3O7M9j0l3m8p6l0L7J5l0oN5K4n1l2jNJ9RJ2J6KL9J5j1j9
-51478g78m9l0M2J14J04Oo3p1o0LQm8q3q5m8qrJK0K8M0M5j2j09r7k0Q1J64J71O7j6m9p2j6
-51444h29kl6m1l4k8l8K4P4Q5N2k1j06q6p1o4k4JO1R7Q0L2K5M9j2l9m5k1L7K5mJ5L4K2o5j46
-51409i99o2K7O0J61J28K6k8JL0K0mp3n9J8Lk3j4KJk0n7k2L4P5Q7rn3m9J0K2KL9M5jj5K6J9
-51372f52N0J9n0q7j31r7Pn8j16L1J03L4N5M4PK2j3n3l6k0M5K6JJ5l0qK4L2k5p7m1J0L8K9
-51338i02l7j14p5M3P1qn1j9%K8M1K5M1P3N1j7l4NK1j2j2J3M8O0l0m9l8l8k7q1j39r0k6K5
-51304a254J39K02R9nl6n8m8pj5L0O3N7Qj0%QP3Q5K0o1n6l1qQj7j4n1q4q9%O2Q3%q3L6J00
-51268h54M3j8Joj7J2j6o0p5o7j05k1M8k0mN2R1L9j9l5l6K8P1J10O8qj6K9N5l1o3q%J7pj1
-51232h33kj8rj0PP9L1m6n9n5m1M7K1m6n2m3K9P2N2K3l0J0Q1L6k9k6Om9n3M4Q4Q1K5p2r1q8
-51196i24m4Q9J01P8N2J1lkm9r4n5M2P0O2Jm5o1p6l3J0J4J3M9M3n4m8KJ3L7K6P7R0J7l9mM1
-51160e93Qj03j51j34n3J5oMKj0PJ3K1J6J1Mk1j2NL5Kr5k8J05Q5L1L3K4Oj4OJ7k5j9MQl3o7
-51122i02JO0j8m0M1P2Mk8l9PQ1J07J27J51R4m2j68r9LkrOj0p1q8o1lN0M3M1J03J16K6m3k6
-51087e16n8l1j6nm5j60j58l8M3L2L0J7K7P6J31Q5Nk1k9j6Rk3k4k6l9n3k2k9n9QO0N2Jl7q5
-51052i14j48j24k3O7O5P7J38N4o1l8kKL3N4j8m9L3P6J3n7j5j7nK7O3P8l7q0k7M9J03M8J4
-51019f21M0k9k01k02o8L1R4J02R3N2L3L9N1J4Qlq3j02p1j11j35m7K8O1qj1Q9J28J05M3mP9
-50987f06M7k9o0k1L0K3K1L0O5J35P1o0r2o7k3J9j8m8l1n1k0K7L9L4k1o7o7k4m6k7M0L3j9
-50954g83q1n6k3q2j11o9P0O7j1N5Q9P6O0M0k4r2kQ5K3k5O6R6M0N0L4m8o8p6o9k8M7P0N8j6
-50920f38r6n3L7J5P%j9k0n0n2o3m8jl5n1j6M3N7L7Ll4j8MK0L6L4%q4r7l1M7O9J7N0P6O9L0
-50883g55j3k0rm4n1J3K4OQpK3Qm8m6o7q3jR2J36J23J5k9L3Ql8m4k4n3q9NP5O6J10%j16j60
-50847i52j41rJ38J42P1L2n1r2l4l1n1j6K0P5K7j8K3M3Q7P2l0q1l4pn7l7k8o6l2LM5J01j1
-50814h99k4L6P8P8K7K8N0M6K2J4k9q9q1p0k2O5J12J02J9r5n9j8r6o4j9L0O2K2o3o7J2L5P
-50781h50l6PJ01R0%l2J8j9j27j06j6L8N3Nj4LM6P9L1o0r4kQ6N1L0K1p8j15p5K8Q7R9oj35
-50747h92j28m8M7R0M4%M9O6m2n8Oj2k2M7O3j0q3j07n9J1R7P5k2o4J3J04P3M3kl4j4k9j01
-50714h99j29k0Q3J43J00%p0n1J6M8K9M7M8l8n3J0Oj0K1K1ro6q0o5p6j8M3l1n0n2jO7P4L8
-50680i24pRJ0pL1Q1N9K3J2J0m2q7k1L2%K3N0K3J3N3P7j7r3r8m2K0O9L5m1o9m2p5j36r6M2
-50645a125J52J47O2Om1p4p6p1j3Q4J00L8N7R6rq8l0Ln8o4l8j3M0N6K5M2L7k2m5k5l9qK1J8
-50611h55K5J8J0K0O2N9N0J2n6n8l0K8J6q5n6l7j0L6M2J0m3p4l6K5M8J7l2JK6O0Q3L9k8r0
-50577h03q0l6L7Q0M4m2o0Lqm5L3M9M0rp0m4j7k5L1J29J57M3n0n8l0l5k9L6N5J7K4L6K4m5
-50543f48q2kN5j9o8m8q0p0m4J8P7Pj3rm0jL8M1K5M8P9N6M9K6nJ7L7k7n9r1o2rPM3L8l4r1
-50506h41l0K5O5R2j4p0q1l8O3O0L5K8m2p1n0pLL7J4l3m9j1M8N5J5N0J9Jj5J2J0n7p5oOJ5
-50470h37O0L7j4J1O6P5Mk6l8p3k2K4jp2n0L5Qm6%L9MM0O2O9L8k6J2J9N1M0j1mkm5r2p6m2
-50433g83m6j2K4K1K9n9j12o9J0K2%l4nK3l8k6j5p4o5k4N2J14J04O2K0K2nmj8j5k2O9N6p1
-50399h69r4n9m8j7L1O0PN6P5N7N3M0O5L8k7m4k2o5r5kQ6N5j0m6j4N1M4mm1j4j5J6M4L7J9
-50364f52jp6q7rM6J6l3o8j5n5p0j2jK0J7K4J03J07K0n0l0jl5j6PJ0n2r1rR3O2j8m8J9K9n1
-50328i07n6k5L8M6M6N0M4j7l9%J4L6K0j5o1p5k7M7J19R6L7L9K6k0k5K0m7r2q1q9k5K2K2M9
-50294h30M3J9mLl0n7l8NK1ok7j8J8J1j5m3l7lM2PL6J00jJ4K9Rpl2k7j4j7p4q8J5O8N8M3O0
-50256g67Q6J16J1j07k5ro4k6KM0P9M1l4j24j07m3l3K6M0Rj8K3K8QJ4RJ7jp5p9LP1R1P7P6
-50221f45J4k0o3o2j5k1NJ1j6J5J7KLj2l0kk3mP3R2R2Q0p3j81o3O0O0k8j08n1n1l7K7K6J7
-50186i11L7mn3l3P6J10M5j4m0n0o2l6Q3J28J3l3l0l9k5k9k1m2j8J3k8j1K3R%Pjj5M4J24J23
-50151f60M6j1o5q8j12p6J6P5J2m5o3j7J4nlmM3O6J01N8l5K5M7m4j6L8K2M0P4R1K5p5r9j03
-50117g28o6o6q6j6N9P5K7L8M3Lo8r5m8L0M7k5k0O6J21R7Q9L3j23j61n9K9ol1l0QJ06J19M9
-50084e89Ok6j3JL4k2n5m6l0J8k0NL2o4p3j9n5p2q8k4O1Q6P0Ql3K8O0mj05j04k9J0JN0R1M1
-50048h69j0kj4n%k6K7J09O0k9o0Kk0j24j78j28L3J34J87J24l4j29r0K9J33J18l5j29o9Q2
-50018i13J35J3j09r1KM9R2J48J22Q3L3K7K5j2q6j34j17m6M4N2m7q9p0o9m7k1m2p8p7mQ2Q3
-49986a062R8Q0J09J23Rp1r4nJ25Q6J1j5l6m2m9k0j5o8l1nrk1n1m4J4P0O1J2M1M6OJ7M9M2
-49952f39M8K9r4l8N5Nj5n4k5%lK6L6ll2J4M3L1Jq2r1j3L1K7M9%m1k4N9R6J7ln2p6j9j2q7
-49915h36r3kM3O5J19Q5J3j6L6M3l0j38j40k2O6L5Rk0m8j9K4Om4l4j6j1N7L1j6k2J8L4K8k8
-49881h23p7k4M8M2nm2k8n6n5j5k1KJ8Jk5L4J43J21J7j8m2k5OL9J4O7Q1l1j25j52j60j62q4
-49848a337O5J37J03N4Nj5qJ01P7K3l5l9m6p0k0K9O9N5j1j9mj0K9Qk4J6M6k6n9J5P6N7m2p5
-49814h75k1K0O0J7j1j9J0M0K4J6monOn0j03o4K5J9poo9p9M9J35O1l3q4q5j1J3K8k4k3J2k0
-49778a064j2K2M0N3P3Jl1MQL9L1k3m3m2J4O5j3p3o2j4K0L5P9R3L7k9lK1l2p6J0K8%M6N5J2
-49742g31j8Lrj6RK1MoK9P9N6k2K4K7l4p9j26n7Q6Q5l4p1o3r3m7R5J63J17K2p6k2P8M2l4o6
-49707f64p5m1k4l5kN2J0j9L7M4K0J0lj9m4n7p9p4l1NQ5P0K6K9J9kklm5p4l0Jo0n7o9j8O0
-49670a059Q4M9L9Qj9L0OK5L6L5O2M8J1l6j08n1Q0R6nn7j07j10l7RM2O9O4j6n7l6o5m3K6j5
-49636a002n7L7J19pr8p9k1l6j1R7J65J50M3l1L5Q0M3k3m0m0n0p0p2j7J1nmj1l7L7J02J2o1
-49603h41j08r2M1N9j4K9J22J28M3k4m5p3q7q6j8P6P1L4N3L1n7m6j0l6r6j5N6J33J33lo0o3
-49571g65p4k8Mj2n2K6P7kkj0m9j0L8Q2P0J3k0k5o0p8r6m0O4J01Q9J5l8rK1Mp6j12RP4L5k3
-49535h59n7j9M1olM8P5M4k1j02j42j02r7l2Q4J11R9J14O9m8r5n8j8M7N9PJ0N3P4L3m1n2%
-49502g84L8L5K5K3k7j5M5Q5O9M8pp8n6J7RK7J03Q3ol5mjn7o8l4m6q6l2L7mr7o8Q3J36K5n1
-49466f68q3j08o0M2K0oK5NN8J52M5q2k1P2N1K5O3M9k7j1K0M1L3k0l4m8n0l5k5nk4m3r2j05
-49432h46p7j0ko3m2M7K9Mj3k7L5J09M3MK4k4j8P9O4jj4k7p5J6L0o4n1N7P8M4Ol7mO9K9m3
-49396f71l9j2k3j3rj9l7o6r3r0m9M0R7P1N3M7Q2L4n9j16q3k7J9Q2J03Q0K9k6p3m9J4Kl8k8
-49362h67q4m2K7L0P8Q1N5j6j20j40q8J1R9P5K4k0qk1L1J16J37K0j02j22o1k6K3M2L6J8k7
-49331h41J3Q2R0Pj06j07q8n7N0P5j3M5R3L2K1J3K7Nl5j4K5j3j0L5Mj8n5m5K3P4L2m9r3o5
-49297h63k9l6n4m8J8Q1L8K5K4N5k8r4l4k8k2QO0R2N0j2j7J2P1O1O4O9k9o5j26j31n4j1O9
-49264h84J03m6j11l0qm5p1p5L8J43J33R0P5K9k0l4lK4nk9j2j7m8l0p0m5l7l1RL3Q0J07L0
-49231g57p4p8k4K7O2Q4J25O8j8j24j48o1rmJ7O3Kl8p4j12l5L7OL7P3P3K4r6j21L4J16N2m
-49198h77O5P8J6J3n9j13o3N0J17J11L2p4q9k2p9j58p3R6R8R3J12K8L6L7jpj5p3j49n4O2L2
-49166h30qK5L7j4j0m7q0J1OJ7Q6L4j6QM0N4jl4mJ2n2r3o5n2k7j3K4L7ok5L6L5j1K1R8O7%
-49129g40j4LO2l4p3l3n1o2n5jN9R0O6P2K7l7j04j30l5L3N7K4L1L8K3J3oN6K8ol2k8m5n7j8
-49094h79l2k4L3N7Nl4o7n8L7P8M9P0M8j0nl0q2o9o3o8j4K6L7R5R0K3l2o8m4k3J3P6J16J9
-49060g30j08p5k6J6Qo3o3j8JJ9MlOl0qL6L8j0N6Q6K0n3n6q2o8O0R4O1Q8R5N5K7kn5nO6R5
-49023e24M5k3K2K4m4j33j49j50j09J2P2O0P7L9J8JMk1o1j9L2M8R7O4p4j45k3K8l5k9j3K0
-48991h89Pj0mQNl1J9Q6rj17p6pL9Q6R6J8lm7m9qk9p7o5j4L0J8m9r2k3J02K07J62j5o9l8K0
-48955h18N8L2j8l7j5K5RmJ0L6K1L5M2L6lnJ8n5j10j13p3qN3J02N2LkK9l9j31r4OL9P6P0O7
-48919g06L7p3q7n7p4m5l1K1J39J35P0qm6q3j07r7p3j4J6J8k4j4K5j3k3M6J46J51P4%l3n8
-48887g88k4P3J72R7l1m3n4q3n8k2J5K2k8r3n4Mk3j6K4M3J8M2R9N7NRj4k3JJ6K5k7k3K5jj3
-48851f71k6k7M5L5k7oj9n0qL2K9m6p2l9m6J8L6lQJ3K5M6M1K7kk8n4m6JM6J5k7PM6K8K2K4
-48814f53k8lM0N4L6mm8m1mJ5N1J3l3M9J8o6j6o5j36j17k3On3J0J28J05MK5P3J00Q2l9q8j7
-48780f25Kj7n0n2pL6j9rJ3p3r6JL0LMOmoK7j3ook8k9o7j0P5J02L4m6MNk5K4R5L5k7L1J0p1
-48740g49l5l3m1o0n8%M4O0O1J9L3J20Q1kk3q2j08r3m7n1q3l6R1P7j4lN0N9L9mm8l2j5M4N1
-48705g88J0qJ1J8K5Jn6j9Pn8j16j08J3O8O1K3L3M6N6K0n6jJ15J62J14j2j32j41q5j1J14P2
-48673f22n5j15q7kJ5M4%l6Kk1j3M7k6r5N2J48R7Kn4o3p6p5k6L5Q3P5Nk2j9m9n7L2M1m4o0
-48638i39jN1K4k5k1rl0qO7M2l4o7m6o3j0J6k7l1j2L9Q8N3PJ6P8M0j01p7mK4Pj0N7J19N3m0
-48602g74p5K0J9o9K1J18R3l8p8k6j4kLl8j7N7N7j3m4NR1O8k2l0k1o1p2l8l0o0l9O7O0ONJ9
-48566h52P6M0pm4n4J8J6N7Q2ln3l6l0k5j3lj0K1J0J6N5O1M4K4k6n3l1l6r1r5m5pJ1J2m1m7
-48530a059k3L9N0N7j3J5J36J45Q4J9L1k4j40q5Jln9m4m2r0q4l3N9J20N8l2l4n2k8L9O2J9
-48498i11J0ON8J02K0k3N1R2j7j09p0mm4n8M3L7L2L0n7n8j0N6P9O2L3o0p7j9j7j6oJ9J7L5
-48464g74k0m9OJ4K9J5l3r2q4J5L5pq4j23k2O2J02N4J4L8J26R8m9j03q7j1JRL8N2O6J8o9j02
-48430i17l9nJ9mm2j6M6Ok2K5N8L0l9o8l0JN9J4l0J7J0J2J16J54Q9l5r0q9J9P0m0j02ML8J5
-48395g66Rk5Nj1J1K5j4pl3p6k4mLJ7N0K0r5k7N1J5m9l5K1Nj7J0N0K6opn3o5m7j3k3J8R4O2
-48357i05KjKpn8m7mO4Q3J8m1n1l2l5k6k1k1N7R0J05J09M6j2n1k6k2j9j5L4K8m2q3l7J7Ok0
-48321i15m4ON8N7Po3L7R6M0k9k1k0n1o4L9P9K8O5P2l5j37j15k0L7K7L5N8L1J0K3%o7j9J0
-48287g85p8j24k2N5O6J5k8n3PQ4Q6L7j8j7L9K8J6K2J2j6q2j06n4P0J15Oo3m2k6l8pM6Q0M1
-48253g34N1O8qq8r3m5OO0J14Q9Ko1p9q4q6K5K4l0k8k4l9m7l7J6M4m8q2lP4Q5Kp2j7O8Q9O6
-48217h22L3QJ3N8R3N4j0p7j02p0jQ5K5q1p9k1L7Mpn5n1J0Q6J06N8NPQml7n0JK1lq5q2N1J01
-48179g73M0o7m8k3K2P8L3p6r2j8l0m1j2N1O8M8K9n2r2l4qj1NN0M7J7noK0K6q3n4M2M8K3K0
-48143h58Q0J13J03P6P2L5p3p4k7l6m4n8n7j4n8j3Klj0j4j3K2Jl1J0l9j08p8R9J94O3l0k5
-48110g93JL3KM5R3K1q1j19j01n1lJ9O4R6Nn7pR3J12P2J8k5n8j05n2K5l8j29j00K4P4L4O1
-48077h27P2P2R1kj07q4PRn3k4j0m9l1k7L4N3L%j0MKK0Q6Q4k1j11p6l9k5M9O1K5RK1O4P5J4
-48040f41l7k8K1K0m5m2l2l5j5Rop6RR7N4lk0k6J2P6K8mjm6j14o9J8K2Ll5j0N6O2M9P8J01
-48004e70m2m7N5M2n9r6j3K4L3Pl6n0m8J2M2K0j1pl4q6p0r5p9n3M4J52J27qp7m4L5M0K4J8
-47970h50K4RJ7M0M3L4l6j05l8N5R4N0J3jj4l7k2o5q6k4P6L7m0m1lJ5J8Q7O8l0j6M7np3n9
-47935h18m9M3P2N7K9nk7n1j0J0m1m9j1L1Q3R4On0q2o2QN7P1K6J8j3m5l2pk8KQ5Q7K8L1ko5
-47898f09j60j62m3M5M2O2O9L2P4K8kM8K0LO0K8k2o5q9l6J2nl6m6n9m6j1knK7N6qk1j7K4O4
-47862g50k1j00j04j8L2J05J19qj10p7RRk9m7k3k4l8o0K1J19R5Q1P1k3p0pM0L6J0j5J4N0K3
-47829f90j2NOk0j8rJ9m4m8q4j25p5p0k6P2R9J05J43R4Lk8Qj0k7j5OR8J01M4m2j34n9P8Q8
-47795e67N2j02j78j38j58q4O6O9O2R9L7l0j7J7K2J3M2J5pl6L4P2m8m3Q2R3L9nj9Jm5m3j2
-47762g17pM6N2j9J8P5P0Q1K3q7j18r3k0J0jK0J0k4OP2J31R8l8j31o8J5j1j6mj6j06r1pj8
-47728h65lN5K5L1Jn3n9m0K0K6K9K6M2M1j8K5K3j15j69q5L7Q7om3mRk8k6J1M3J30J73J51P5
-47694d54n8j62q2oK7L8N0N4Km2p4j13j09m8l1nlj0K0M7N5N1P0m0j27l9O7Q2qm5m1o2m8l8
-47660a082nP4Q4j1n9n3rP2R6Q7J05M4l6l6k1k1j5OJ1k9l8lJ3J5L0K9j7n8j5R8J11Q2O4l3
-47626e20j18m2%l0m5l6O2P6kk4l6o4K3K4m9k4o5j6L5Q6J08J2j05p2L5N4QJ2nm7q6l4KmJ6
-47591h71j2q3r4j0O3J07Q5K5m1r1j18p0K6L0N0P2O2Q2K1o1j08k1N0K3J5K3L0L7Rj2J9om3
-47558h12m1KjJ2J8nK6L8nl8n8k2K5L2k9n3l9K7P3P0K4j9M5J01O8l8j15j7N1k0n7n2p8n1M3
-47523h95J06O9N1K6o0r5pK7k9n4K2M8o6r4J7P5M0P2L4o3p3m7J2L4Q3O9m0j03pJ06J32M4k0
-47490e86j4j7Lnk9p5l5N3L5j3k6k0m6j5Q2Q6j2q6n0M4k3q9m0m5j2N7N3o4j60r3L8M3M0R3
-47456i28Q4ll7qQ6J13N7L0or8q8j9l2l5l8r3q0j8M6OJ2Q8N7%J9R4J65R3j8j4j4p7j22o0M5
-47421g93R6k1j19n0M6M6m6j6j6m1l1n0QP9O1J7k8j02q8k3L7nm6J2N6L9J3MQ3J16j0l7Q9J16
-47387f04Pp6q8m9j9j3k5oK3N5Pj4j5Mk7r4o9kM7P5L8nRN8N7o6j06lL4J6RPK2L3K1PM4J0L
-47348f95K7K8K5l1q4p6j9J13J52O7Pq6j39r7l8k8N1M4j7rJ2M3pj08j14J3J02L6Ln0o0Q4P6
-47315g75l3l0L4oq4k2%k6l3l4QN9P4nl8JJ0Rk3j7N4O1nm3o9m3L5M8k9M7R9M9J0l5p4o3RJ8
-47277h62P0P9J01O0k9k7m9j11q5n4n8mJ17J12J6j8j6m8k2Rn2n0n7o2J0R1R1M0M2O3Pl1L6
-47244f91O4j9l9j7k0J4kj5l7p4j2M9Ok1K6L8Kqk2k9PJ2l3p2n9l5n0L6J43J28N0n1p1j8J7
-47209h03J4J3Kl5o6p3K7J09O1J0L0M4M3M9Ql7m0p0p3rn9q5j1O7M2K5N0j6m5j6m8n7j3R0L0
-47174h42m0NM4N5O4j2j40j00k0MNk3L7M9J5m7p7%Oj3j3K0L3LO1J01L9L4N3N2Mm8LK6poJ8
-47137f57m1p7j8LlK7J6J4J1n9n8l5PL9M1O3L5nj0k1o3o1ON8L4p5m6PL1K1J0N3N3om0o2k7
-47100h35n6p4j1J2R2J43J08M7M3Lo2K0K4p1j14p9QM2J1j5j2k1lJJ7M8Lm9n3r3j04l7R3J78
-47066g96J34O0N5%Ql3j42q3O2R7P9J12M9Nl3j26j21o8o3j05j21nP7L4j7p8m7J06J41R1K3
-47035g05J5L0l4p9n4j4k7k7j0l0l9kK0J3ML9j2n3j7qk0LMM5M2L4M0j4mm%K6M7Q8P2m2q6l
-46997g62J9MJ3K8J2OKjJk9o2K3Q5M3k9q7n0omM5rk1l4n2K7M8k2J9R3M0j6k1m5k1k6jO6L7
-46959f87PN5R7k1j22j26j24k3J7jmO8R4J7k9l4j8j0LK2O7O2O9L0JJl1l0k7m5o0n2J0K5k5
-46924h24o5O6J86J09mp9r0l8q1l8ol6o5l8j4qJ07J59Q9kJ3K7p0m6Om9l5P0N1mJ3M9n0j52
-46890h49j37p4NP6O8LKO9J14N8pk9K7K8qk3l9L6N9k0m3m2k9lRK3M7L9L1K9m0j03j17m8J9
-46855h69M5M4j0k5l4m7kK2K7P5J10O5m8p2p1q5k3L3J4oK9Nj9K3M7K9om1k0m1j07n9NK8O3
-46820i21N4L8J9M5L8n5n7J7L7k4j4L8M0J8mP1J13M6l6j01p4j2l7k6M2P9k9j04K2J9m0n7n2
-46787i07j9j2k2k5J9L5k2m3N1Q0J5K3P2J4j8j0p3r0q4o5M8J04M4N3P6N2jn8r2m8k0j7rJ8
-46753i31O9L8n1n6n2p0J2K5N3P1L0K4R4Q6%j3P5N8k8r4o3J7J08O9l2p2l2qk9ll2k4j3lk7
-46718h04MR7J2r3j0K7J7n4j17j4N0Q2P8J7L1M0n4r1k5l1m2l7j8L4K3o5j20m9MRL3P8J37L4
-46684h17j21j08N5J10J00P6qn6n6m4J4M5KJ0Km4l7k8oj5j5%k1O6J53Q4l2q7o1l0j9o1l4J9
-46650i64qp1j02p9l9M5J31J50Q8kj6lRLj0L4N8K7lk7o9p8k8qJ7Mm8n8l4jK0k1j8O5P9M0N9
-46613h58M6J6qQR0Q0L8j3j3M3K4k4j11j33o6o9j5N0Q9N3J0Pk6m5m1J9R5L0o5oJ0M6R3M3P
-46578e96j5p3q9l5O0N2m7m3k0J7l9o7K8R0R8R4R7N7k0q2j10p0L7P8qr7j47o5K5L5M5J25N4
-46545f31m3n2J6L7mM0Jk4k8l6j3K9K9j8n7l4J2qk3J8J2J1l5j0jn4k5M9J36Q8Pn9m9N3P3k6
-46509f19r0o4jN9O2J9n3mk5r8r9JJ41J61Q8pk8n5j01q8k9J5pJ5O4Q5P1Q4L4m1n8n9l4p0p7
-46474h08j6K4L6J07J16kn8m1oO2O1J6k6r7q5J4P2Or2o2JN7jj15q0j8J7J8K3ML2M7Q1J47R8
-46439d68M1lm4l6pll4q6j11m7OL2R9J09K9l6l6j4j6K2M4lp7r2o4k4l3M5J21O5k4QL1QjK2
-46403e77O4P9J2n8p2p7q1o6l8m1j6O4M2J4m1l4k3m0k0o9q1j4O5K6J1P2P6N2K9k2k4n1o1R
-46369h91K7l7qL3KPL2N5L1n6m2L2N7N3Ok3k4m9k4LJ3P4J16M0q0j27r5n1k5j7oP0Q1J6LM6
-46333g58k2q1p1j41r3L1R3J15J15Q7N0M7L9j9l6L3P4N7N0J8k3k5k4k3L3K7qm3n0j3Q4M0n2
-46300d89k8k2r8q9o1j3Ln7o0MK9pn1k9J5Mk1k7J6M8K1Q2P5Mj0RP0Q0L3n5j00p6m9pl2pL0
-46263h65R1P7K8op2j11o3qLM1O0K9L9M8K0J3J9k6l9QK5Pm8p2J5J20R9nl9k4k1q1j59j05j0
-46228a012M8N8K9M3M2M7P7N3k2m2O2P3m4p6m3l4k1m0o1o9p9l9kK9Q8J04N8M3l1r1L0J21L8
-46195f63J2N2L1k9p8n7j5m2q5l9L5L7J7j6j7j8J1P2N7op1p2l4M4P5N6j4m5KK8N2Q5M5o6r6
-46160g52k6K7Jm7l7m3l5N3O9L2K4M5M8k4l8MQ%K0l9j42r0K3jn9r4l3L3L9O7O9O6O1J2j1K3
-46124g47M9K0k5o9q2n0qk7o8m5k7L8N6Q8J30N1mnJ4n6j11k0j8l2J7j9k7j7J8L5L8P2O3p1
-46090h39j30oJ27P3k5m6q6m8N4M5m1lO6M0k0k0m0o2j1j7mN1M6M1L8M3Op9j18n5%J01J98J43
-46056e78Jj03j03j8pj4j5j05p2J8P5P5M0o7j31j35q3O3J46L9j0K6R2J27M3m4l6j1k9m0K8
-46025h28J8o4k0O3J5m1j1M4j8o6l2O3J28R0j6o1j0Q3N7j8j6k2k8o2j27r5LM8N1nj3O5R0J2
-45991g23o7l3pP7J09M6q9j12nL8M6O2K7j3o4o5rP4J10N2J3Mp3j05K2J03N3J2m4p2rN4R6J13
-45957c79L8QKp5r5m1QN4j6l7M6j7r2j3P4M4k4p6m5j3n9J1M3j8K1L3Mj5o7j04m1M0nl2J0M3
-45921g85K7j4p4n3l5l9K8Kl9j01q6j1K7O8P2M6O0J09J16M7K0K3l4K1K4k5J8J3k9n2m5k3r2
-45888h16k6M7P0N1j6n9kJ3k0Mm9m7J5P6K8m3l7N1R8J4p6p6l3k9j8oo5m1J5Q6J07M1LL8K6
-45853f76MM0Q0M3l8n2m6j1J3L5M0p3j31o3k1l2MJ6nL3N0J1M0N5M5L6L8ro6m9n5r0o8KO0O5
-45817g75%J0Q1O9j0q2q9L8O0M6P0K8m0NL5k1o8p1o8p0QkK9J14J34O8nk7j5l2j1kl7m2j7p8
-45781g67mP8K1kJ7K1J9N9M8n8o8KL4Ln8q8j19n3P2O1J0l1l6pJ2K0O9N7l0j8M1J6k1m8j6K5
-45745g39Mp1j07l9M7M9Ko8j10l4Q9Q3K9L8P7M2Q0O5nK5nl3m5RN5k0j06p6j3J7M4j9p6k7L6
-45710h02K6K8P6K4m1o1m1mN0Rm0m4j3J7O7Q5L3k1m6n9r0p2L7J19R9N8L3K9m0j03n0m2j31
-45677i10r7L9P2L6K3n0m6J2N6L4JL4J3J1L2K0L2K6k3p6m0nJ8J5K0P7J46J02j8n2m6j2Jj6
-45643e71K2P5lj06r2m4k5l8n0J8Q1J08N9j1p2o9k6l5l8m4m1n1k3M8mm3L8J08J23J06P0M0
-45611d90m1r0l6j5n4j10p8k5NRo1q4l7O6P0M3N2J1rqL8P7M7m3K5M7k4m2q2l3L6K4j9l5PK
-45575h57l9p7p4K7O6M7L5M5L1O4Q1J1m4j8P0J9j5OK9l5o8m4nK9N8O4M8L2O8M2n3j14q4MN8
-45540e93Om8l8lk5m4o4k4O5M2OK7j3m0j4K0Q8J04P9j3o0l8LJ5j7Jk4n2r5o6J3j2L3P5N1L4
-45504f21J4k5k2J3MJ0K6L0j3p0j10j09l6O9J18Q0k5p2l4ROOorn0n6PK5rl4l1o1j6kJ9O0K6
-45467h89K0J6klN6J32J36J43K5q7j36j01o7p5p5o1j3O3R9R5M8k0j1K5LL9L7o6l5O5N6p2p9
-45434g34m6k4l1K9P7L3j4j8k5p3p6l1jL9O5P1Mm4j9np6j15j04j8P0R1P9Q5J28Q8L4n6j17
-45401g34m3J7m8m1LM4K2N9N1k5n9n2p5j07m1K2L8O8N6Pl2lK5R4O2Ql9j9j2n4K6O3Mokn2p3
-45364h48JKk3k3L2J07M7L3L2k1o4q2q5j7P4N1L5l4j23m4l1n9K3R0J04Q3N4On6rK8km1n5q3
-45329h98k7P5O7J7p9n9rJMN1J32P6N5J30K4j00q3l6p4r6q2k7N6M5L6M3l2k9J3J6j6k0N4J27
-45295f45Q9j3q0r1r0r3j2L8O6J04M9m6l1l6K2N8K5L3j0l6%k3m0P0R9Kp8n3J7K5m2j7M0N3
-45261f46N5pm3n0n8j8l6o7k4k7k3K6O2M3P5J07N4j0l2m7j3K3k7n2M5R9Mp1n2j3K0l4j9L0
-45227g26N2k4n2N1M8Jm1k3npJ3N9Q3R0Q7K1p2j07o8k8k1n7m3L8M5K0L4L8Nj8qL5N3l3j11
-45192f71q2pM4Ll5o9k7O4N6j6j1K4p3p6qL9K8MPK3O0L8q3j18j5N1Q4P1J3J6K0J0L6J3j2K4
-45156e75L5J4k6o0m6p1k4M8L5J6j1No6j12k0J6rj3n7o8RK2M1L1ol1k8K2N8L4M6L4Nj4n4j0
-45120h30J1kJ8K6Q9R3M1K6j3n2m1mk1n8j55j47n5NM0R4R0L4J0L8M0K7k2j6P7N9p9j00J6j2
-45086g73qMmj4K2L4kn6r9r5J5N7M1J7j5lM6J8o3J0J21J35M6j3l9q7r6k5K8L8K2qL2O0qK0
-45050f42J9p0p5k7N0J9m4o7lQl9nM1j7j47j23l5L5J08J05O5J2j9j1M4J05M2o5j16n8M6J00
-45018g64R5L4j1k3Mj5k5j4n0m5j2O8J00M6n2j57j88p9O7J36J10K1j2N2J33L9m1j9l2K5O9
-44987e40P4K0o9m0J2l8j03o5m5%K8m1o8l7K0j4k7MRO0P4N1N1L4l5m0L2%k9j0m5j6K0pPPP1
-44950f95R2lk9L7K8jo4j47p6pKM3M5Q5O5n5j08l5R1J14M6rj03j34p5Kml8k5JM4N8M5QK3J
-44914g78j2M4N4L6O7P7j7j04j33r6J9P4L2ML7L6J5QJ4kl5j00q6M7N3j2l7p2n8M5J75J83L9
-44881d83l7m4j6O0k1o2k8k8n0m3k2PO3P8J7r6j03M0J16P0j3m6k0m1m4k4K2J8k8j2Q7P9nk2
-44847f31k7n3p4j15l5N2O5J46J03n4m9k3J4mj2n3j05o3KN5Q4N8L6k1q0r9j19j11j05n9Q1
-44816a196J55J19M9N8mq4o5QJ05J03PK4O8L1n1r1l0k7j7PK3j9p2l5J7L9N5J06Q7K6k6m1l4
-44783g05k3k2K4P5R7J26M5k8j5M5P1Mp2q9o9m4j9n1o1j1MQPO4K3l9p5l3N4P0L1j9j0RjL0
-44747e99M9L3o3j37n2K8qj4k2m7o2m9nP4J34L3q1n9l7L6J30J02M9M9L3NNkq2n1rn1j9k8j9
-44712g36P1N8n8j07p9j1J0J8k0n5K6K2m9o1j0j9l1jQ0Q3lm9m4JM7R0L3n6r7LQ5M8L4N3L3
-44677f91j2l7J8N9K1LL3L0m0j12j29l9M4O8R0P0pkLl0o7l1qP8N4n9n0j4j4l9r%k8l4K9L4
-44641h18K2O7M1%mMj2k5K0N0j5p7p5l2qJ3oo3r2m8j9j0L6L2K9L2J0M7L1j6m1mM0P3O8j4L8
-44604g26P4l9r5k1j9o9q4l4R0J60J48Q1n9j39r5m1p4r5k2N7P1QqM5K2J9K5M5K2nK8J03P0
-44571e57k5j50j67p7J4O5L3J9K4K8l4r0p1k4P2Q3mm1rM5P9K8MM9J15J05M7N8M6r0j26p8m7
-44538f76nJ3P6Nq2j2O7L7o9q5m5K9P2P0K0o5j17j15L2R0P9K0pN4j4j68j47o0%R7J26M3N1
-44505f86J40J21M8m4j26j02n1l3K0K8M5O2N5K9k0j2Q5P6L4ll4n4j1J8k6k8l5p1m6j7m2m3
-44473g23m0m4k9L5nj17j22k1N4P6P0R8J06j1n3K0N8M6K4k8m9m0k5lk1n9OM8J9l1k1RJ9K5
-44439g29K9L3L3l3p2l8J8K3L7Nq8m4N1P3ql2N5P3k0n5o0J4j3q5l8k0j2j4J0O4Q9P0K1mrk7
-44403g03J2P5l1m6O4Q4lK9M7K5KJj2kj7jL7K2J3l5p5m1OL3L7J7l5QM3P3Qr8j01l3K1qjK1
-44365e64oQP2Np7p9m2o5n1l0LO7N5L1k7n3K4K7j1n3p2m7k4K5K6RJ5Ml1kL0Ko1m9P3J07P8
-44328f83J8n8o9P3R4j14j76k4P5O9M2L2K1K3O4O0l7r1L1J16R3K7r4j33p4N4J08O7J4r2j31
-44297f95p2n7p2qJ03Q6j8o5n7K2O4L7J1M3J06O9m0o6j1j1q4k3Q9J16O1q1j10LK1J3OK8k1
-44264f13j02j12m2J0K3K0J9j2PQ8P0k5m8j3k7k8K4k7k8P7Q5J6m1n9q8n7m5l0Q4J23P5L2p8
-44231g22j09l8Jk4j9N1P4N3Q0J05K6k8n0k4Kp1j33k6K8Q3Q6k5rkj3n0p3mL0K9K2km4j9M5
-44196g70L1l2n9j3P2Q0J7J4K6j0p9m8K5K7J1PM1L6j7oK6l8m3%LL3%p3j35j59p5N5M8l9K3
-44161a021J07J36J01k3k3K7M4J0j2k0o5l4j6k7O9Q3K8j8l8l6l8m1l5m4J0L5M9J4o4p3k1Q1
-44129h55N6J1N2Qp5m0npM3J8mK1K7m8Q4J98J1j43r4kN4Jo9p1j3J8L3%j0L5L0N3O0l3q1p3
-44093h10o6n5OL3k9k8M3O9Q1Q3K5k2m5n8n1OJ6k9k7j5j7K5P2N8mo3p5mJ09Q0L2P3J0o9j05
-44058g51o2%J9J2Rk4n2l4k0M6P2N6N7J2m0q5j21p2K2Q2Q0P8O7K5k8m8j3k9l0N5N1NqL9K5
-44023f05q0j54j24l2N1J32R9L6J2N6M0l8m8q2o2j2l8k3O1P5RMK3J1M7Pp0m4j3K8Q4J00M0
-43990e10l3j20j03J0j7n4k1rj1j9oP9J22J7p0J6N9J1l4l4j3J0M3L1k8pM5l1n4J4L4l2m2k6
-43956g83j1L2P1Q1N4J2m6j75j66o9j4M8Q0O1N4K8k2QJ9PJ5j7n1m2J2Pk2m1K7R4P6N9K8m2
-43922f28p2l5k0Mrl3O1J30P6K9J1q1j19o7o2n6O1J37O1l0p9m3P0Q8M7M0%p5j10j3K4mM9Q4
-43888e64L8Jl8n4j1K6K2pl4k4k3J3N7po4r4r4p0l1m0q0nR7O8RM8N7K1m8PM3L2R7Q8J8j0n2
-43851f08l2n5j26p3M5J51R2m5l9m0l8k4n9k7N6R7Lo9n4J7P1O2j2m9j12j30pJ07J29P0L2L6
-43819f31o5j40k1J20J34M9j4l5j3l8k7No8q0n1j06r3pJ9JL9Q5L7kJ9L2LJj4M3J05N9Q8J14
-43785d52%o3o7n9JL3J1n5o8n6n1j6mm5j9K9K9M9Q0M2j1mk2q2j18p6k6N0P6K8L5Q1P2J6j6
-43750f78m4l1O6L6j9k8o6o7j4J07J22O8J0m5r1j16q4J4J5jN4N5%o8p5mj7j8M7Ln6o8k5P4
-43716i44J32J19N5j9j45j08MJ7K4K0J5N9Q4N7j3k4m9j18p0M8P0P7R8O8kj2j9r3m8L6L3K3
-43684f25J1N7N8o6q9K2j2m5lM5L7L0O1K6Nm3q3q2o0l2k3L4qo3pm0m9M1O1jk8J4J3l5j3M5
-43648h47j8jQ5R4M9Nl3m6NLM4L6K6K2l9p1l8K1K0n8q5k8N9R8J01Q7L2k3m2r2p8j6j2JJ4K4
-43612g01om7k0m2m5k0jK3O7J47J27O5l9j04o0o6j09j55q9J7P3J12Q9M3K1M6P0K9l8j9N5j
-43580e78q3o1J7Q7K5p1l2Rj7QM2J6m1n7m3l9N2N2l6l4K2M1O1N9M1J9j1j8J8L0o6p8l5m7l8
-43545g86k1MP2R0O6Q4M5n5r9j4Q3J18L8pn6j39q9J0J0l6q2p3N3Q1K0K7Nk8RJ1qL4P9K8l1
-43510e57k9j8k5l8n2m6j5NO3K5j9J6L7M4l4o6J2l3l5KK3M0J1K1M1R3J10Ro7r4r8r9o5kj6
-43475h56LM1j6o8jK5J0NJ5N4L9pJ1N6K2m4k2j2j8J9L2J9k5l5l6k0m6q5OJ06N9o1q0l4M2J00
-43439h02J02J2m7l2K1PK4P9P7Q7N8o6j08o4l4q7r6n6J3K3L0K7m0m1m3q0o5PK7K0L9J08J90
-43406g10Q7j15q7O7P7n4n4K0K2K7J4J0lm3n5m2L8Q6NjMlo%q9j10K0Q8Q8P1M6no6p1QL7k2
-43369g21j9j0p6o3J9M8j1m9m7lL1K5J0ol3L3R1Q6O4M8O8J1p3j03j61j24OR7Q6L9QqN5Q6K0
-43334e76k8p1l8L0P1N5o4j32m9m3j6K8N3K7nK6J5n5r8m4J5M3M5K7J8k8QP6K8j8J6M2K2k2
-43300f42j2N0M7MJm1r0p1MP1N3j1j5%oL0PL8Mk2j0m6n0o0nR2J0j8J7m0k8N4N1K6K1%n2n2
-43262f91L7M8n5o9n6p1o6o7p8PQ4O8PJ8PK4Rk4m1l1pMN3M4k0k6K3j5m9M0O1l6k1M8R1J19
-43226f31M6p6p7n4j7oj6m%O8L7o0m8l6l4M9N8K7Qql2n2l5K2Q1N6L7J3k9k1o2j31n2O7J50
-43191g62J15P8N0m4pJ8m9j10p1LnML1N1m0p2L3L9n0mj5l7j4J7j2n3OJ18J93J34M6N1J5p5
-43157d18p1n2o9k6J4J8mj1k4%K4j4J8J21M3p0j34p8J2J7k7m7o1m3OK1L8O8L4Mj5n0m3J3M3
-43122g63N0Rn2j2l0m6O2J45Q3l1m2Jj1p7r5J3N9K6L5L3jRJ1k9k9j6k1oL2Rl8l2K1N1J6k9
-43086f95l5K8Jo8k1O3P7pj07p9l0PK2J1%M5K7o5j8O1J2M8O2j1JM4N7jk4n4o3l0k4OkK4P7
-43049f61O9kk1Rjq9p6K5Q2N3k6n6O0O7jkK4Kj12o8M0K3l5l3RL8J2qk8n1j4Kl0l9k5J8Q1R4
-43011f70M8L2L0Rk9m3Ok9l6j1rNL2Q2N7l1n6l2N0K9q3n9lL4N7K9n8q3j27j08J8M2N3R6Q9
-42976f69R5J08K2j01j57j19p7p6M0J59P6M1O2L8rk6j7J1J7Mm2r8j06j2M6j9o8KP9K0J9Q9
-42944f68Q6P9K4l1M9J09K8n4j2R3J25P2N8J10K33L27M08N40O81Q37P51K23m34p25o82n96
-42918A631m62l80l08j61j37j68j34n7l2j7J1ml6q4o5J1J4j4j0l5r4%J08O8o1j24j18o9O0
-42889f67O3Kmpk1J6L2M6J8J8K1j2J9ko3lJ08J11Qo9l7k4n7j04r5k0J3mmK9L5K2j3n5m8n1
-42853g99p6n8KK9P3O4J8j0J4RN0Q2O3oj00r0j5L2M3N3L3K3O6O6M0n2j43j30j8K9k7j1PRp
-42818g37l0L2Q6j4j18p0j9k4k4n2n6m4l9P0O9L3K2N3N1Qk3J9P4P6O2Qj4Mj0oJp6o5L0J3k2
-42782g32l9o6o6p6j00m7J5L3Q2J00J21Q4J6olL1K6qlK7M1k5K0K8k2o6p0n2l0nJ4p8q4M8Q3
-42747h09M7Q9J27Q3%q3m5K5K4k5n1j1P6O8j7q0p0kN3N3Pk1K9j2p5n0k3rLj2j45j41K0R8R4
-42712g85Q4K6o3o0M6P3O1Qp2k6L3M7mj26j52o7J1K9K5L1J7qL4N8J1j6L7P6O5K4KK0K0K5M4
-42677d72Oo1o0o7n9qlkLM0N2O8J4k5Q2J16m7j13r8r6p9n7j09q3P8J02N8J02M4n5m7k9o9l8
-42643i12L2N7O4L8P5Q4M6k2m8k6p7p8l4M2M3j9k5m6p6p2k3qRL6J45J97J09k3r6n8p6j03l1
-42610h76Q5L3r1q2L9P5Q0O9l1r9p0k5l0o1J7N1M7L9L6L8L3J6l1n3MpJ2N5N7O0K5m7n1L7N6
-42575e90N4NJ6M9n4r9m7k9JM6Nm1m0k3j1K2Q5M6k9n2nK4l8J5P1O8P0M9kn5o0o4r3m4J6K8
-42539g06O6J07K2p7n8n1k8m4r3j48m4O9O8J6OL4L7j4n0k4L8L9k3o2n7j4N4P0L4L2j1kP1R8
-42505f45L9lJ8J6l8q0p2LP7P8J2j7lk1k1m2J9J00P5K1mj2l9M1Q1rq2m2K3lp8q2k2j0J2M7
-42469f63n3j42q3m4QM5K3N4J39R4j1o7j8k7n4K4P9J2j0M9K9K1OJ5ok9MN3M2K5oj6kn5r3k2
-42433f79Jn0m2L0N1Q0O0j1o8p6mJ9m7l4J4J7M3K8o7m7N0N1k7KM4k0k5j5j8N6O5k0n3q3q0
-42398h55JJ00N6JJ5l8l9O2N2k1OK5N9N9LL4J4m7o9m5ql9j7J4k2m0Jp3l4J40J50O2o2p0j3
-42363f38Q3O8k5n3k6k2k2j8M4K0k7J9Q5N7l9j3O4K2p1q5o6j0N6K1K6J06R2qn9l5o9q1k8P3
-42329e59M9k6k1qK0j5m1j6QN4N9K2M2M0K9j9p8o4J4L6J8J2k6j7l0m8q0r4o5j2L0J5K8K5L
-42294g15N1Q7M9l2p0q0q1l3k0pO5Q6m6n0J8k4p2n7N4J6k2J7M4O5J6J4J8l9n1k1J4J0j0jj
-42259h08j3M2P7L7njk4p6l4N3Q1j3r0K2N1Qj4j5L1R0K7n1k3J5n9j24p9p1l4M7L4K1K9PL7
-42224h25O7R2j5j07j01m1n4l4N3N8M4k9r7%J49R5JnL2M6P0O0K0l5j02o3J4O8L1rJ1M9K3l5
-42190e69r0r8q9n9l3J8Q1N9oKL0M8O1L8K8L1J0k0k7q0j62j39l7M9O2J70J96L8r8j27j17p4
-42158i04K3O5K9k5j7K6M6J5L1N1L8j4n9k2n2m8L9J5nj0k7o7p4o4pR7R6K9O4P4k0j18j02o
-42124i03O5Q8M8nk0N1R2Q9O2j9p8K1N4On5q8q8o2p1k2O4J02R1Q6M5L2L2K8n2j36j27j9K3
-42091f66KKj4q0p9J2K8K7O7N9P9J16J06K0l3k5j9p7m9J2jk2mj1j8l4p8j14j14NR5N9NN1L9
-42056f54r2j54r8LQ5N1N6P7N8K6M5N8J8L2M5Nn5l4JJ5k1m4j8l7p4p6rR3P5o6j39j20p0k5
-42022a043K0L5P4M9J6K3M4kj30j60r0qM4R9J02N4L3j2LR1Q8K8nQj1p7r5n4m9m4j1J2O7J21
-41988g80J03K5j5n8k6rk9RM8J3m2l5N2M9l6q8o5k8j5QP8P5K6N9J40R9k9j5J4p2j05m0l2k5
-41954g46K0O8P7L6j7r3q4K4P7J9m8j24j35k0M8M9P1J00Q0K7Ok8%M4k7p0kL9L7L3N1L2pl6
-41920d99n5l9m8m0k2n6q0lN2kk7L0J15R0L3K2n1o5j7L3J9K5N7L8PML%k0j25j15J9P6M0J3
-41885e88jm6m3k9L2N6Rk8n0k4pn1j02n3M7J03P3J8j9j3J5m0j14j05n3rN8O4J4M6J10J33J01
-41852d96j0l3q3p2k8j3j0J5K1J0l8p1j4K1N1Q2R6M8j0o8m2L2J7KM6j6j09j08j1L5K6K1Q5
-41819f24J21J4l2ll9p6l4k8r2j9J07J45k1j57j13L8J31Q3Ql3J1O8J4n3r7j13j12qP4P0N6
-41788g14mo3n5m6J6J50J48O5O8j4j55j71p6J9K2N5J62K38O3j28j58j03l3%kL1nl0l9J4R7
-41757f48Q1P0M2ko3r1p6r1p0n7o5m6N8O3O5P8P3P0k8p5j0K4J8k6o8j2K9k1n9m5p2K9J67R9
-41723f59j2J7M5L2k5q0k0L5lj6p8j42r4K0N2R7J10P4Q1K4l9l6O4M9o8j19n8P4P3K9k6m4M
-41690f39No5l0L0N2J7n8j11LM8NM1N6J6M0J07J03K6j3j2K6K3Jj2J7M6m4j17o2l4j08j24o7
-41657h34QJ05R8L4J1Rk0m1nO5P6N2j5l2l5q0k0M9j3n6j2P0O1j0n8k8j1j0PJ3k7L2J09O0%
-41622d48n5k2L8P7Pj12p3RQj0j7m4n2n3%J4J4j0oN0N0k4r8j13q3k8M9J13R4K4ok1j05p5n2
-41587i60n5rL6J14J56M9l7L8Q2N6P5L8J6m3m7p5q0r3j35l5J15O3m4n7k6k9l2k8pP4P3J0k7
-41554h24J3R8J56O7J4J7J0j3l2Nk2q5r3o2oK2j5J8O8K1n7q8j26r4l7J5N8M8L5M1mq3q0n4
-41520a069l0k7mR5J58J06K2l6l7k1O5M6KN3M7J2j0o0n7p3n9J9O9M5J0j0N1R9R0O8M7K2m3
-41487d10j37j09l3mK8O1J03R2L4q6n1l5n3K0K0K6L6j3j2j8l0m5o4n2l4o4p7jJ9ML2Lj0M4
-41453h16M7J0l9m0K0rj17o5M0Q8K3n1n6k6L1L0lmN0R1O9R8P8K2J0k9m4n8p6m3j5m5n8n7Q
-41418i36J8LM4N1Ln9o9l3M9J03O8mrK8N7M3nL6R2K3r2j22n2j6l5J5oL2R8Q6j8p6n1n7r8p4
-41382i63O9J22R6L9o1m4M3K7K8N7K6Jk4l6k4NK3o6o4Jj4nP4J00M8m3m1oNL1j8j41j16KM1
-41347h28K5M5L9K4jm5j3L0QJ3M5M7Q0R2K1j9l8q8o6RP8L1p8j09K1J06Rn8J4K6k0m6n5k3J6
-41312g08K9PqJ1j2mNQL0N3K2Ln2o7k7l6o3j1m5o6j3P7Q7N1Pj1k4m1n5NJ07R4j3l4l8j09j18
-41275i59K2O0J07J32O0O1O9J0qK8K0l1m5q2j56j03j3j8l6M5J01M2j8KL6J8j0j0l3j07j05
-41244i21k4oJ3J9JM2mLL0m2l0N6Q8P5P3P0lp5o5J1J3p2m8L4M4L3j7j9J05Q6p0r4l9K5M4K8
-41208f36kJ0j5k9K5L2L2kk1J9j6k3l8l2J5R7P4l9k5m8j09l3M3QJ%J9K3M0O9j3r9p6J6O5J02
-41172e66P7K5Kp1p3l3J1J1rl7p9k7P6J12Q2j1l7j1j4ok7n7o6lP7Q9M8M2m0p2Km8q0K6P7M1
-41136e69Kn1p6k9n3n0PJ2kjK9kk6%Q1Q1J5o7o7j4QK4L5Pk4p0m1KJ9J0qK8M3l1J5L3j8l1l7
-41097h16k0K8O4j0m2N0N7O5R8O6O5k5j11o8j9OM5M1Jj8nRrk4m6K0R8K3l5o7j14j01rK2Lj
-41061g79j5m8m2L3N1L0M4Jj8J9Kj6k0k1K2O5Km2m0%P2J27R7R3M0q0r3m4l9L2L4J6J2L0L8
-41026d37M7K4rm3j7j8l4o2p6nql3l5k5L4L4m3n8L4P5P1N3L2Oj5L8Q2nr2j14l6N8RoP7Rj16
-40989f04q4m2K8L3L1J5MrQJ7k6KM2L2P5O3p5j65p6O2N9l5m1k7m4l9j5K6Jm9j1j9n4J2P9N5
-40953g71O9P9lj4j5k7M8O4J5n1n2K5N8J8L9L3n3n6k3M2O9lQmk5k1J0M2N4N3M8N4k4j00j43
-40918e57j61r7l3L0O6J39J19M2L1K8%m4p4l4MK1L1M9L7j8l1j4k2j3j3l2J0l0r4j12j14m2
-40886i28M3L3N2J4l0rK2JL2P6j3o2k7K1N9O7N7M2M4J3j8k7l6n9n8PO0M4K8K6m6q2m9lj1p1
-40850g88n2n5p3j8L0M9L6K8K0j0L0mm2P2Q3kj4KL8M4n7r8j1Jn1k0N2Q3R4K4l2m8j9j8K2R7
-40814f07R4K9Jpm9j1L7rk7l3j02j47o8%Q2J55Q8L5L5Q5jq5p5n6mK2m3lL5k4m4k3mj3m6p1
-40778h54o2k4J7M8j8k7Q5Q6k4r1o4N0R2Q8J3l7n9k2l0o2l3K9P7OkO0Rq7q8J4J16J10J1n2
-40744g25n0m5J6L4L3N1l0j04k7Mk9lQ3P8k9o0PJ02R8mq2o5L9N6jn0l3QJ3J4M1L9pLJ9j1l3
-40707f50p3kN0nm7k6m8j0N5R1J18Pq5p0k7j8JK7K7kqoK4P8qo9k2M0K9o1l0L2oRM3N1K5j8
-40669e84j6q5j55l5R6Q5K4j5qK0J2qJ1J7M5O5J0J5M9L7K5n7j01J4K9n5j05p8k0K5L1ljJ9
-40635f97Pk0kJ3N1M6l9l9L8rp6q8o6pN0P4R6M6j8o1j07q1J1P4P0J4k9oLL4R0R8Q7J4p5n5
-40599e59j6Ml1r1q0q8j8R9O4m6l2KNK6L6M2N2J1l7j4JK9jm5n4p6j27n9O5R1J43J12N9jm8
-40564e82m6l3l7n1RN1K7J9M6on1q3q3KJ4N1J02qj14p8j7ml4r9n4L6O9L0j7j0M7J16J16L8
-40530f34P2P0k4n8n2PK3%o3j40j18o1n9j1M4M3Q3R3P5O0Ln5l2K3N1J01P6l8n0JN2O5N5L2
-40496c66n8n0K6mm2j0j7q5nQ9J6l6K6N8M1l3j01j13k3M4K1N8N6p8j37o7KM3J9m9q8j45j30
-40463a138J1J66J49M5%n3m4N7R1%l6K2K0rok7o2mJ04J41N2j6q2o5o5m5L5J4o0l8N6K0j9j
-40429g87J8M8P9P2L1q8j25q7k6Q1J02K4jjr0j07j5M2N8N8M6k3q9p0n0j7Ml4rL3M3L0J7L3
-40395h00J22J02J0k4lm9j71j05oK1M6O5P2M7RL6Q5R7M8rQK7K2kJ4J62K68K83K89L89N14O57
-40363B224O19J88l33n95n55m50m00k77j91j34j6J2j08j18n3r9r7n9lL5QK6O8l2r3m5m2o4
-40335e84q8k4O4J12J29N9m6o5o5p3l1rm0LJ6pM0J27J12M8%p1n8rN5N0m8q6m2J0k0l0j5K6
-40301e60L5LK2L2j5j05r0J3R6Q7M9N0L2J8Rm4l1j9m2k6K8Q7J29Q7lpl2%J22J82J75J75K77
-40268G34M91O91P68N93J63l24n86o22m57k46k07k17k10k08k39j98j42l4K1k0o2m3k3o1j5
-40243d53K8lo5o7K6jm3n0n0k8LOj1p5n0Q3Q7m4n8NOm9o9l1J2P5M9l3L5J10O3M1N6K9J0J4
-40207d42k0p7m7q5j09m3M0J9PM0Nk8mJ00J05L7Kp1q6MQ0N9J7K9k3j5Kk0lK9l0k9L9J8m1p8
-40171f19o7r1k9P5M7l7r1j03q4J1M9P1J71J40L4PM0M4Knn2q0M5P6L3J1lk6l4J8J5l2nk9j03
-40136f01j28n3o1q6k5J4j7NP8O7k3l1R8J57N5l9MJ9L5J8n3p3p0j2%m3kJK6J09Q1n5j09n2
-40102g66K6O2N1j1k3N3O0j4q5n2M3L3rm9j02n0KL1L1J1l4o7k9N6J44J51L3q9j08k1M8M1M9
-40069e84Po2o2n8k8P1N3m7j03j08o4J1J13J43J03N6om2p5k2P8L2m1m1rL9K3k0j6l9p1O0J52
-40036e57Lj08j45q1L5Q2L8m3%Q3Q2N7Mj9k6L1M6K3K3L1k6o9j02k0P2K4n7j0L5O7N4K2NJ9
-40002d27N2L1k1l2l5j09q3J1j0l7%M7J20J21K8l8r2j73q7j4m4j9N9Q5M5RJ3K0lk1k5n4j28
-39969h11j32l6L0J9J7N3J26J82J11N0M5K2m5j17q5K7O7jq9n8n7m9J6R4J25Q5K5n8j36j14
-39939f94o9N0J28N1L3K7l4p2k4l0k5j6J9J04P0J1lJ7P3n2j50j20n3L7R4N5j2j5j00j32k2
-39908h54J11J12K7RQ5L8m8r3j23r3j5O1K9mNL0P4M1M6M4K7j8oM4L4l6q2k1J1J0l6p7j2J9
-39874f61J8K2L6Q1K4r4j23m0L1k8o4m7mK5Qm0p4nL2M5Q1J08M7m7m4J6Kn2m4k8oP0Q1K7Jk2
-39838f68j5mM5M0j7k5K5L9Ll3j0j9l8npj9J2j3m9m0m0n1J7J10J77J10j6j35j37j00p7m8k3
-39805a011N0J31R6Q1R4K5k9k3m8j02p4l7PK2rm3p6rO2O5j4o6JJ14J31N9JJ4N7O1L1lo6o6
-39771e74k0n8j16p0j5m6o6L0J16Q1j4k3K6J3j5JL3K1m0k3N0L4L4J4LL4K2p6o8N6L4n7o0n8
-39737g97k7l6j06q6k2L4R2Q1R3J28O0kQn7j15m5O2Q3L7j2Kl3n6o7j03m9M8M2l6j1O6rj6O8
-39703g81J9k6kN6%r3q3k2J06J06L0n5p1k3l1k1j1O0J26Q5rN4Q9j2m1K0k5o8l8QK6j7o3p2
-39669g79q6m3k5j4O4J23J42O2pOk4j6j3j18k08j40KP3J2l5k6mK8J06Q8P3Q3K5J1K8N5N8J7
-39636d82j0j7k0J0ln2o3j9Ln5o9m1qNQkJ5N3m4p1m2n5QQ7K9k3L1O6O3lj00p5jK8N9R4O8M8
-39598e80j3m9l5j6o6m3N4Jp5PP4L6l4m2J6P9P4O0M7l0m9kO5P3K3JoJ6M6O3L2l5j37k14j44
-39563h03m3JM4Q0O5Q0R0J0rl1l5l2J3M8lk7Nl0mmp5n3O7R4nj9Lm7j04n1K5N3L9M8J0p1m4
-39526g15k3l8m8m8p2k5R9R6M3k0j6l6m3J7P2N6N4J00Q6l1j12n4K3K8j6pJ5j2K6P3N4o3j42
-39493f79q3L2J4LP5Q2k9p5m9j1k3l2QL2N5K3k3n6l6O3J60J46L7p6m0q6j46n4L2NRl0nM6O8
-39458f43P5L6RJpJ3J8m0o5k5mL6L2K7M0L0K7k3qJ8M4N5Rp0j47j56n8J5P3J9k4j4n%l5l9o8
-39421h54j20q5lL3J8PL6L5M8K0L9O7m2m8Q0O3J5Jk0K8N3K9k5o6n4n8j2J5j1l7k4J1RM2O1
-39386g49K9j7J5N5J8k2pK1R0K8m5l6j3Lp7q6m6L8Q8O3M5K2L7Ml9k7l9K5J06M7j0k4j0on2
-39351e71m5j4k0m8m7j1j8k0J2P5P2lk0j9K8Q2J00nm3k6lMmJ6P0N6m8j07j06jM8J1m2m1n1
-39316g39o7o5%L9J9L4O0R2O9Q%Mo1j05l2P3M5k1k1NM5j2q0n2K6N8j4n0M5Q8P6nn0lJ2jm8
-39279f28l1J8J9J8L9mk8l2jL1M5O4L7jo3o3j0K5k8j32j44j03k4ql0J5R0L3m7pK9M2O0L6Q
-39244g75J8Jl1L3O2Km7r4l0J25J86J13J5l8n4m1pj5p4j21m0L0J0L1L4L3j8p6J6Q2J9lk6k0
-39210g00J5N1O0K3k8j23o8M1N9M7j1%K6l2j00n2K3lM6R9O0mJ4km0L9%r0o1N8J22J3n3k5J1
-39175e85j6q4o6L5O9P2L4n1n1l4m0j2j0KK3Om7o9m3L3O2M6L5J8Qk4m0m0JN5O1J2m1n5l6j1
-39139g83m2l3O6R8P9P9N5N3nnL7L1l4j10j49j04J2R8J14L3mPR%l9o3n8k7K0o6j18r2m5lK4
-39104i65Q9J30J41J11L6L0jq2p1l5o7n3NL9R3N1LrK7op5p4r6j36j19k6N9P7Q1Q6J07O9N1
-39071e30N5j1p8o4k6lk1KP4Q5M3l6p0o9p9p1J6J7l3J0Q0J25Q2j5k4J7J4k5j6l1l7PJnJ9M3
-39035e54J1n4r0l7J2k4p9n5K6N2P3K3oN8J09J01N3RJ6%p1q2l2K0M1Q0N0o6j04p9kJ9J5m5
-39001f12r7o8m7l4l1lm6j6M7K5K0j9m1pR1J79J30L3K3L2km3l7k0j3J2j1rM4Kl2J1P9P7j7
-38966d00r1n8jO3L1l6l1l2j1J3N6M1l2J9M3Jr9j00k0JP3J64R0M6N8Rj9J8O6J30J50J53K17
-38933E12L71M81O32P59L79k49n62n47m33l93l41k16j50j20r4o4NJ6k1o2j05q4m0K4M1M1L5
-38906a85j6n9n0Ln0r6j14oJ46J09J6j2o2q0j4K0j8k7n4o1K2Om3m2lR9J37L1r0m5L1%n3n9
-38872f19JM0L3J1L7J2o2k0k4m2k5n3J5P1P6N2k0m0M6J8j03r7qL1J6JnJ7Ql1J5M2J5Kl4j9
-38836f43J7k1p0n9Jj2Opl1j1MK7L8O0N5M9P7O1Ro5m5k8jL1J3%PJ4k3r3o1k2rM8K5Mk0L4L4
-38797f07m6o3M2O0N9L1k7o4n8K4J27P3r7j06l9N2J46J27L4p4r4n1k8MJ6J1pj05j25K2R2k0
-38765f91m5%J0N1M0m9q3l7Q3J29K8l8m3n9j9M7Q9Q8kj6m3r7j10j0P1Q2O4ml6k8j4LJ1NJ0
-38730f13k7j04k4J51J34n6q4%Q0J01K3q2j02j5K9K6Rj0k7n0l3m4llkR3P2L9J42J15nm2n5
-38697c67q6r0l0L5M8Q8Q1M7n1j30r8k5NmK0j0oL9R9J32M7l6m6J1K8JK2N7R9J26J37J32J88
-38664D63K93L93N18O07O17M08r7n16n80m84l82l28l10k47j64j52j38q4m3m5m6rl1J8J03J3
-38638b23l5m1n8o7q9m4L5Ol0j2O9R8P3qj06p2K0J07R4p9j36n8Q9J55P9n3j39q6j1J4N4O9
-38606c85P6O3K8o5j39j01k2n0n8kRj6ok4K8O7Kl3k8PP4O0j9J6N0%o3l1L3Oj5l3m2LO2O5k6
-38569e09j6lm6n1%lk0l0k0j1Rk2m7j16j37%R5J31J52J60N6q9q7p7j8j7n9k9K6K4k4m0J6M6
-38535g56J01P3m2n5J1P0N5J3j3p8o9Rrj0jL4M9oJ2mJP7R6R3J7r6j02o1m8kN2M3l9o5NL1j6
-38498f30J2J0j8M8j9m6lm5j5O2K7RLJl4p5rM4L0K0K9M2LJ1Op4r0k8p5k9K7J4J9j1lJ9P6P5
-38460f17ml0n7m9J4l0o8jP5L8rk6kLpj1MK0j8k4pl9J4O0K8k8k1L8Q0M9pk5j3K4M4L5N6P6
-38422d35Jl9Mn4j16n6J2oj0J0j5j9J3O3P0M1J0K9ql7rn4n3MO3P7M8m8n2L1Ro5j29j20o9M
-38386i05N3L8l5k5J13J21K4n3o4l0L3%o8m5L5L6JJ9QK7N1Q3O9m8n9J5J3%n3m3kk1j2OLp6
-38350g91m0M1L5rON2L4K4M1M6M0Mk2p8j04n9kN9Q8N3J7n1j09j2O7Q5P6Ro3n2M3J20O8k8m6
-38315d58q1j05l9j0kJ02J30N7m8p0K3Q6O3Pj26j29L7J09M5p7r0q3n3N2K3j7%l1j1L7J06Q8
-38283d65N2M4k8q8m7n1p6m9j3LJ7L1M4K5J3N3Rq4m3J4J9L0J0mL8jNJ3M2P2K6j2l3j13j26
-38248f73j4M3k1l2Jnl7KN2J1J5Ql8p0r0l8M0M5P4O5L8L4n2o1L1R6J16Q9m2j00p9k7k7o0m1
-38213g47l1l2M1P5P5M9M2M6%K6L0J3l3o1o3oJ6Nl8rO5O4K3Nql0K2kj18j17jO1K5kk8l1Jj2
-38175f85M6J33O8o1r8m1L6N0j8k3j0j4k2l4J8M9Q0ol4j0m0m6l6l5N4P9j3o4m2l1k2k2j8n4
-38141h66j23n8O4J02R8P6k2p1l5%J6M9O3PLj1J2k7k0L2K5N8L3j5n6m0O1J18O7ro4m7JK1N8
-38106e00L0o6j05j01o7m6J1N6P9J02R1N1j8PL4pj14j41j6lq5n3M6N5J3o5k9nk8K9J4l1n2
-38073i14m3O3J29J19P6M0J2k8o0k5K2l0o1j3O8N1RN3N3K2k7j6JKNl8p3l4nL7M1om8k0J5L2
-38037e91O8J8n0o7m6L8Nm8k0M2K7k5m8l0L5P1P8Q2P3Rm5l9kJ03Q4m5o2K7O0L8k1r4q7j5k6
-38002e03j0N9R2N1Jm9o8jJ11O8l1l9r9j52q8J7N8N3j7m1m7p8n4qJ5J4L4L7O1kj5m3n0JM0
-37967f83N0%l7k0N6Q8L3m3r1j06m3LM5R3J12J2k4rj2OJo2m9O8J05M7k3q5qJ7j2J4m9j25r0
-37932h21N0M6rQ4N0l5M8P9Ml7o7J6L6Lj8j2pn9o8J4J11O3M0N8k1p6p6%Ll5Jj5n6p2j09q9
-37896i76KL8L1N5O6O2P0J4J1Qq1q5m3o7k3O9Q0M3m5n3M3J44J47O0q3j03l2Jj8kJ3RJ3K3K6
-37861e83O6K2r1j31n3Q7Q3K9M7m6j10j10q2nQ1O8j2lJ4M1Lk0J1j4J8P9N2k7m0K7J08K5p1
-37828e37n1k3L9J8l2k7rJ1jj9K5K4m5l5M7M5j3n8n9%P2K3o8l0m4o7J4N6Nj3L3O7L9K6lj4
-37792f04J5mn8k9l4l4lO1j6j43q4K6Q1O0K9Nl6lK9K5qj5J5J7kj3L1No6j6J35J23L9j1RP6
-37756c98J18L2o9n6PJ7%J5J3p7l5K7k9q9j22n1J0orM1P9j0p6n7o6m1k7m7kL8P6R2N2JNL1
-37720f13K7N3J28N3r9l8l8m0M2M1j2j07r4k5K1J25J39M7K7on1k3j3j9o2p3q9j23o2O3J22
-37689f99J23P1Ln1j16j36m1Q3J21R9K1n4n5K3P3lp5o1QM8P1O2Rn4q4n3m7o3j5L9L2J4J7K6
-37655f64O3N8J0J8J1n5q1o1m7K1j3n3mN8Q4J0l6ol8J6Q4Ok2j7q1o9lO0P7P4K8Ok6j24o2M
-37619g74jM8M3k9m8k2O1Q9P9K7k9J5k9j25p7jm7l2R1J50Q0k6q4p0n2p4k8O8J11P4J8k0j06
-37586g20r3K2M6L9R2R8O5N1j6j02j54j25j01k0N9N1M5RK2L4J9k3n5j12o2L4M9J2l7L1R1L4
-37554g17j3J5K7Jj6J5j3p0n8k2M1rl0L3L4O6O9M1K4Rk4o7o1K6Q6np2n0l1l6O6J82J00J6k9
-37519d72j14j06RP0N1j5o6k9k1m8oJ2J8K6k8l3j0J6M2%m1o9q5n4N0P0RK6N3L1mMNO9O6oK6
-37482e54Qj00o7M6Q7L2K2K5k5r4j24o6j9k4%J1K4O8P3k5k8L8N0L5mr1j51j13j9N8O3O7Ok7
-37448h18K0N3N9L8m9j00m4M3P9O5N5P2L7pm6j0K6R2R5k9r5l4K2l1o0J0J8l9n9lO7L6J8l6
-37414e55p5m0M4K3m0m0j5K6L8K1nl3m4N7J37R9k9n3j08j68m6J3L5M1P1R0N5K8M8K8k4j00
-37382e21j34j09K4J32J06N6O4R4J10P8j8p8n3n6q8j23j43m9q0q2J3M1om1J3K6L2N0K4L7M5
-37351f36k2MM9J8O1J05J09O4m4j17p8q9r4m3j1l6m3JN2K2k1%k6k5k3kL7O2j2J7Pj7K3p5j10
-37316h93pO0Q9R0K8k2J9P6L8L1l8q9l3L0N4N0L2jo6j34j10m9n8j2P2O4J3Q2R1Mn6r8m6O1
-37282g28P8j1m4l0P6J35M5m4l8p6n1N3J13J01k7j38q8mJ2K2Q7O8j2p7q6p9n1J7P4N8L5J0
-37250f00m4k0P5J07J04K8j1qp8j34o8n1q5n8NM4O6K6l3K8P7N9M2O8Jr2r3k9J8K5N1O5kj7
-37216e34Pl0n2K2J23J36P7L3p9j35q9p1k9L7K1j7k4k1j7k7m9l2kN5K8k7o1j0L9K9j2l1l5
-37183g77LP8Q5j0n2Rj1J4Q3N1%k2l2j7j3oN3L3L3N8L8nL1O4Jn9p3n2k2kPk6j30j67l7M1P1
-37146g60Q0L7M2K1K1P5O1K2l8q0n1K3K4N4P1j0o8m6j0k6m0kJ0J1N5P9L3n7j35j13k5R0J07
-37113e45J0q5l4N2M1L9R4O5j0n7m7m2k6K6l1q1q6r3m7oK3J6k2q6r4M3J67J71R5J4kMN9Q2
-37079c93K7qp8j26o3Kl8l7%J0mmM3N9O4O6m5o0O6Q3n5m1%k9k2JRpJ9O5M2K2j0n1nP4J03J9
-37041c02j30k00j34L4J46J03j1p2j30r1J7N9L7J1K9O0O2k9NK0j00r9k4J2L0J3JM1k7n3K3
-37010f99J7qk8k4M5L9j6J0L0L5pj6RL3mJ7N3RRmm8kL5M6J7m1l2l0j8L0nr2p3p0n4J1K8L0
-36972g68P6J11J5l7j2j4o6j00m3J8M7O0P6K1l6K1Q8J00L4j07j62j59q2N0J10k3l8K2M3K3
-36942g32O4Q9j8r2n3N6Q3O6L0k0o9l8kM7J4l9nj4m2n2LL3J5jNL4M0L1j3m9rkj0RK7Ln6l3
-36904g00M8N7n0r8o0k5M2N3M3jj8J8O7M3M0M3kj9l2p0r7k8L0K8N9K7J2N4Jo7n0j2J2J00J11
-36869d41jj40j11K4P6oj34j49p2j6M4R5Q5N1K8J4l4p1n0k3pjL9j2o9K9Q9M7k7p4k3K6j2R
-36835h17P0P6K7q2n0Nk9K0O0qo0K8J10J16N4m1o6l4L6Q7N2j5m4J9O6N3L3J7l5m7Ppp6p1N0
-36800d96P9K6n4p8j02j18p2qOj2k6q4m2R3J80P7p0q8l5rJ8O3P4J06R1M6K7J2m4n5m4N%K0
-36766e14N8M7n0m4K4L9N0j7o7k8K9k4o1m0m4p0qM8k8m6K1K2J1M1L5N1M0mN4O6L0ml8j4L0
-36731d05kl9m1j1K5J3QN3L7n6n5oQJ1oOJ1m2l5Mj3MN2j2j10r7m3mN8O9R2L2ppL3R2j3q7k2
-36692e05K8j0q6j28p2M4J22R5j8%N4q5j60o6L7K9j2pj1oL3M5L5L2K8J1qj2J8L6Kj6l7o3m1
-36657f94j7L2O9Mn6k8K2Km2m5j4%L1J01R7P1N4n1j12r5j11oJ34J14L4P7R1Mj10j54p9MK6
-36624f47L5j6l8k9k1O0R1O4M1K4L3n3j35q1mJ8onqk0j5J5L8M6O0K9q2j22n4k8J1O5K1J6J06
-36589e91J19N7K2K2j7o1o6l9l8m3o7J5Q8Q1N4k4j30j14qJ9J9J3jqrj6j15j10j0Q1Q2L0N0
-36556g15R5R7N1j3J7L0j7p3o4n3q3l8M3N8O9J17R4L6N3L0p9n8mp4p3qk8l6J6K2L6R1pr4q7
-36521f49k3J15J21nl2J0M5N9l1r6r6l9K0L8J7o4q7q6J2O6J3o4n1l6l9M6J34J04M9L3J3JK7
-36488d75K8M9M7k2p1n0j8l9m5l5K5N8J7l1l9m1j8K8P5rj07q3rQJ%K3J7k2L5M5J3R%NJ4K6
-36451e91j1l9RM6L6Kn2l3k3n8kN7O6Q2j1o7k4J7O1k5n8M5K6j7K2K1o3j06n0M2O2O1K1m8o7
-36416f69J0N0Lqrk3n4p6k7MK8N4P5N7kp3o6qj7o7j1K9L3J01O0n4r5qN3L1l4j9L1M7M6O0K7
-36379e21k8J6L7J7NO7L9m3m1n4q8q3nQ3Q9M6J9qr0p6j6M7M6nj9m7p6m8M2j0o7p0m1K1L9Q8
-36343g35J43P1m6n1oj0m0o8l3L4O1L9L0K8k6n0K8P7Rq0j56j09K9Rq3k7lj1l1m4k5M4R5N2
-36309h85L7P9O8K7O0nm7mJj7K1J11J53M1m1k3M1P8j6o6r3q2l6k5ON3Pm8m9K6K2l1L7Q0nl
-36273e28P8K8J7K3j2q9j29m3O1N8O1L1k3p2n4l6pj3l4PP6M0m0k4P0O2p1j25j5Q7J52Q0N7
-36240c27J9p2p0rjl4o5qL4K2M5l9n9l9m1k5mk4oP1J30J19O7m2j48j29r6j2j5l0K1Q5Q2M4
-36206e56J2K9J9o6j21p9jN5R0M1l5k6K0knm4p1q5m9L5L4kMR6J55J22K3Jj2o3n5n8q4m6Q8
-36171f36R1R8N1q3m3j2P5J15K6p2p7k4n7l0MK5mn0MNJ0K4K1RM1O1j9r9j06q0n0pQ3J28Q6
-36136d92m9m1P0R7O0J5Om5r3q5n5K3J00R1K8l9k0Qn7o7mJ3J0O2P8N1L4M1Pp3r2l8l3J7mr4
-36100e70q8j9jm4l5KN8M7J6J0KJ3j5nj4j8O4J04Qp5l6M7M2p7j63r9JM4P1P1O9P7N8J3ljl5
-36063d81m7PK9j4m4n3o9l6pjOR3P0M8L9K6Jk0k9o7o9J2J40J18M8O2J0n8j18j59j14K1J31
-36030e25R5l2p4rM6M1lk1m7j9K5Pk1L7O2kn3m4j3m1k1k6j08o6N2M4l7j2L4K4Lj2k1Nj0m0
-35994g82j7N5Q2PJ3P6L1n6rJ1J6N5L7J1l0n3%P0J4l3N5M8qJ5P2J3r1j20j34q7QO2P1K0%L1
-35958e47K6l7n0J7K0l7n2k8M6R6O0l0j53j76p0J8L1j0j3N9J10R9M5j1J2j4OJ1k9pLj4qN1
-35924e76M7J5o0j04o9K6P1N1J0RJ6PM8N8k2m7MK4Q4J03Ql3n3k8kql9o3l2KQKl8k1M5J04O
-35887d47q1p6n5mJ7O8P4M6m6m2k0m7l3OL2ML6J01R7M5Lj00j29j30j23l4M3P5J5o0n2M4O3
-35854g10L9K1K1J9L1Nl8j7K8Rm9p7l0M7P0L5jl2j01r7o2M4R5O9J00O4K4M3K7k5Jk8j4K6l0
-35819d93j21q0K2L4M7J07L9n9l5l8p4q4o2m7n7n2mR1R6J05J43R1j0k2j4M7Q2J5l7k8o8j30
-35787e96r9k6k8L9P5J8M6J21Q5k0q5j30q0n6n3k8n9rQ1Ln3jM6Q2J12P0j1m7k7L1Oj2k6Mk
-35752f29k6nO1J01L1ROQPP6J08P5j3j05p6j1q0q6o7p0MK7j1K8Q7P2M7K8j1j0J8k4q7o9J1
-35717e76O2M9n7j44q5J1O9P6L5l3l3Ll4k3J0J2J4Q1J02L5n4k9O2L2j5n8j25r6n5J1N7L3k7
-35684f90q4n7M7J29J15O1Qoj3p3q3J4M2lj1r6j70j05K8J09J31J29Q5O7M0q4j24r0m2L6J07
-35653e83P3Pk2O2J33P9K6n7q4q9j21r3n8j9KK1J8M6P7Q7P6K2N2M0l8Qk0p5m0k1m2m9l2N9
-35619e55M8k5k9l2N1Q5K4NM4K1pj1ll5p3j10j14p5o2K1J20J27L0lK0l6q4j9J02J34P0Onl4
-35585d04j23j45r7n7n2L1Q6P7O1l1k7N0M6K6Qjp0p7j3j7J7Q4Q0J4l1o0o1m1J6O7L5KK2L7
-35551e48J07N9p4o3j6rP4R2K6Jk4j22j06J0J04M8m7o1p7o9k4J1L5L5J2K1jn2o4k2M8J8pN8
-35517f27Q8K3MM6J2j0k2r5p6MM9M6M4L1k5o2k2n9J5Q3M2J6pMk2r0j12NJ09J12N4pj1l1k1
-35482e12j6OM2L0o9r1o9qK6K7l0j28q8J4M6M7N1L7j5j4k1LMlL5R9O8k4p9o6mM6M9N3M9nj5
-35445e25o5j24o3j5Q0R2J0oK9N1L8j1j2oo3o9%P8Q2L1MK6P5O4J3k7k0k5j21j01RO9Qk7L0
-35410d91P4J7o8j21m4NKL4N6N7mm7n6l6L8L9n6j18m8OKnlrJ5M7Q7J00M2l4l2l0m8k0k6l2
-35374g07L1K8m6j01n9JM9O4N2L1j8k3n6o0m0k2j5J5N3O6O7J03R6Lp0o3J9RLM3O7N5Qj7l4
-35339d68n4q7q2K1Q2Rj2o1m3M4J9j4nqk2j0JM1K9M7K1l1J2R9M5n7q3n1J8Ml0k4J1L7L3M1
-35303e28N7M1m1r8p6k8j4j7l3m5p2k4Q5J25N1lK4K2O1R9P5L8k6o4o8j13p0j1K2K9KN6O5j1
-35269d90k2j5%KPK8J5J3k8m2j8LnQJ0n9r5%K3k9o7n5N9J80J15l5q6l3Oj0n%M6Q8Q3J0r4j04
-35231e96n8K5N4J6M1Nj9oJ7Pl0m0K1L2N8Q3K7k0n0n1mmM7M5mnJ5K3K3J4m1q0m2K0J8qoJ9
-35193d54J7k4n4m4p7o9l8n6p9l5J00J51P1ol7l2M6O2J9k3n1o0kK7k3j9K7L5L4N2L8mk9OM2
-35158d89J5k8mj00j22l5P4J01N6K0L3O7J9r6j11j6L6lm1j8qJ9NjL0om6l1l3%J04R7K6n5n7
-35123e98n6l8J9N7L1K5pk3K2j0m1kk4l8J7K2MON9J06O0r0j51r5k3J9M2J36R5M2J9m2m2J2
-35089d87oj11j25n4K5J8J7JMM4Q2P9Jk6l0ojRlL1O7J7L8N7pk%o9r5k6PJ4K3k5m0m6n8q1j12
-35050h76p6M2N0K4J02J83J51P3Pr2j17k8rM1L5p6j02k1O3L4MN9M6j7n4n0L6J03O7qo8r5p9
-35017f48m2N7Q9Qn2n8n0j9M0M5j6m4j5L0K0K5L4M6L7n8n5kL9M3LL9P4M2k9p9p3jK3l1m8K6
-34981f00Q1O5k1l7pj5l1k7OJ8L3L4P3N7j6m3oL5K5k1o3l1j6rk4kO8K7j8J4L6l2q3j20o8K9
-34945f89j5k4L6J22O9o3p4k0J03J25J8l3kk0k8k0l9p5k8J7m5r4J1Q1P9P0L6mPN3N4j6n2r3
-34911e53j07n4N1P3Kp4p8m1n8k7Q8R5L1M4M2Mn3q3r5l5N1K8o3o5OO8N9Ll6j3ML5N2K2PjJ0
-34874f61k1l6k1pJ3L2Mj0Rl2l7j8M3J1j9l9j4P6P9M6N3O5N0J3l5%N6O6N8J3k9j27j82n5O9
-34839e87L2L2j1p3p9q8l3M5K0J8N8M4pp2q2mO5O3O0P8N9p2q6n4l2m3j2N3K8K4Lk5j4KK1L1
-34803f38K1O6N6nJ1%k9k9mM0Nj7k0PL8L7J8j5j8K6J9j7K1O6L7j32j55n3K3K3N3P5M2K0K1
-34768d07LJj3k4k5m5r8q7l0R2R8N5O1P4K2L4Q9O0k0j8j0p6o4pL5L7k4k6Ok7n7rk2j4K2k1
-34732d35LO7P0k6j02r5p4M4O5m6q0l0N4J07J13N2l1p0l0o4o5K3J1J1l4o8k1k7m4Q7O3q0p
-34699f59O7P1M8Kp5p0k9J4O4K4N5J09l8j28p9M0Q9L7J6J1RJ3m2l0N3O5k6j44p6J8M9Q1N4
-34666d07j1Lnk9q%J1O9L3l3l6pL2K4Jn2r8j05n4J9R1P1k1n5j1K2NjK2L5K5M0P1M1j9j4l7
-34629c88j09p6OK0jj3n0n6l9K7M8MP1P8lq6q5K1P1Nm2o1PP4N4j8q0j8M0K5l0r1m6N3M5oL1
-34592f18j4n9n2k9ok2qj6N1J03J15O2j5p0l5O6P1%n2l2K5K8J1k5l9OM3%q9p9N7M9k8l2K4
-34557f09Jm3j8J2K7J8j9M9J35J08M3l1j34j53o2n0p6p1k9j9jO9J15K4q1l6O0P7k4k3oPJ01
-34524f39J11J2j2kK5lj5qL0P2k7r9r7m2Kk3m5K1N2N6K1p6l8k9o9o0j5M2M6Mk6j6lK9J06J63
-34488e52Q9J0J7l5o8j4j0j2m9r0m5L7N1K3L7Q9M9K6lm6K2O8L1p3m2l0p7j04l1L8M2LML9L5
-34453e71j9n8j4M2N3n5r2j4Q5Q7N7K6m6l6k2o2j8m6n1llK8m8j32q6%P0J20O6Ml6r0m3N5N9
-34418g93l2o4N9O7m7l1O0K5pN9Q6M0m0q2l2K8M3L7Oj01j41k8PM7P0rk0Rmj5K9N4M6km2o3
-34382g81j4M8O6K4m2q0n8J5K4NK5L3k1k9M2Q3M7K3L1oj5J4l0l7nO1O6r5j49n8M1P2J3l8J0
-34347g15Q7J00M1m4n5l0L4N6Kn9l4L3L7K2J7O6N0l4rK9J0Mk2m8QQ5M4j04r8J7N2Oj6jj2J5
-34311d66M0MmK0k1r3m7L0Pk9pjj4mK7k3n9m5q8p3jL2Q7J26N0l2o2q6q7l1M3Q7R4K3l9j4J5
-34274f41RM5Q3J3o4q7p0RN3M4O0l2l9L2M5j2n4L4N8O4L7nlk9k2J6M1L1l9l0K8N8K3n7n1k0
-34238d72j4r7j20j6M6J37J38L9j1r4j56p7ML3Q6P9J0m7K1O6J4O1L5l3l9l2j7q3p8K9J3Pk9
-34205e97nK9J6O7K7p0j15q2plk0l8lM4N0L3kn9o0rk2rK8N1Q8J08J8r6p5M8N1J3K7N0O9J8
-34169d37k9k6n2n8qL2N8K6J3K8mL1k4j07j26l6L7M7J3N5Q1L0ml2K1K8l0%K7j9l1m1p2m1L5
-34134f15K5mQ5J17P5jp6o6n2l0j7M2mr5j10o1jO3R6M9oJ2km5n4k1L4j1%P0N3k2l4K1K2K2
-34098e41oj6L9L6K6J00Q2j5n9m8o3n8j4k3j00q5M3N0N8N3k1%L9Q7R0R3N9q2j08k8K5N0Lm9
-34064c83r8p5l3K3M7K6rJL6L5K1K2J1J8j4n8o6m6k8M7P6J3p9j50j31n0M0N6M9J03Q0l1l6
-34031e83QJ3Lj5nlK2J2l8l5m4j2J8%L6J3l5j3o2l6N5K4l0k9J8N9K3J6LM6P0L7k8j8K5m5k9
-33994e59J5k2K0J8j5l5p1n6JO8L9Rk2j6mL7M1q3r4M1O7J6l6m0ll2k5l3oNO5J74P9n0l5l5
-33958e77o4l4L3N3M7Qk1M0N1KK8J8m2n5j0lk0jJ5m0l9m0kN1K9jJ%J0n2l6qJ8N5O1N8qnJO2
-33918d17Q1L7j7j1kJ4k0m4l6k7J0L3on9j02k5K5PK3m3j37j14m6lK5J1K0L5L4N6J20Q1qo1
-33884e66l0jL6P3pk6N3P6M0PJ0K4l5j20q6qn7j56j14lK6J09J07Nl6l5L7J63J71J13Pj13j40
-33851d76q3k0MK8K9O7L9p1j40p7O7J09O5pm7p6o1k3K3M9J3PL5M5N6M7J0k9%o4j29j09l2N8
-33817f93R5Q6L9L6Kk1l2l3q8p1j4N7J02N9K2KJ0N4k1j22j35pP8M9L0k4m1L1N9k7r5j24l7
-33784g74R6J04L9RRk2o6p1J5L9L6P7N0k2n0jK6M7J3m0l6o1l4L8N4P1J2n0p6r3j0O6J7q1o9
-33749g38p9r6lP1N8R9J02L8M0K9k0k4m9l4LOL2k6q1J9J11M8J6O9L5n1o2OM3K9J9K1J5j3j9
-33714c86n0m5J3K3j8o8n6j0k8n5o1mK4jmM2M6pj9j9l1nN5J33J62M1o2m4j0o3m6J0qMM5k2
-33678e24o6p4l0M8Q8J14P0M9L3j7o1j15j29l7P1N5M8N2N4N0l9q5m4JQ2R3N0L6j8l6L7j1j44
-33645c99j25%J01Q6l0q5m7K7M2p9q5L4M5qL9R5J2j13q4j0L4M3K4k1kK0m7NJ2o1KO9nm2k9
-33610e82o8n6L7P6J01R4%l8n1l2j1J1j6%N3J8l1k1l2PR5R9nm1o2o2k9K0O7L9j9m5p3m9l3
-33575f39m7K2O6qm0j9J8j9o4pO6J44R8J4M2O8J8l2l7k5l5l2n6j08m7l9q5p0n1j0K7M5K0j5
-33541h37K7J35J89J61O2l6n7n8p2j06j24p3K9J0m4PP5J25R1k2r2p1n1jM0J0QQ4J20P6p1j41
-33509f07n6J9J2K8Ql5PP1N8qm4jJ3n2j4K4N4N5Jl4m9n5RM1K7K5M2N7J7k7m8m0jN2O3P8N8
-33472b52l3p6q0p4l6N1P7mqqj7K7l9q9K6N9K0j4m6l2J2l5q6l0J5j1OL4L1J2k0l9j8%L1J6
-33436f30jPK4K0m3p2L4J11J11K6pJ0m5p9k9J6N0O9M3L3K4J9pm7l4O6M0n8j31p1j5K1MkL6
-33401e07L7nL9k0o9J2L6J4k5rJ6Mj7o4o7kO2L6j7j8no5p2KM3O3Q1P5J0j09j16k6RJ4QM0P6
-33364e36P4Kl7l9oPl1k8Nk9n3l7LK0N7k8p4K9J02O9o2j01m3J1KN0J09J23N8n3p6l2K5O8O9
-33329c82N1k2l4n8p5r1r7j8Kj7L1K1L9Q4O5M0j5n6m8oK4J19Q7K0rJ7o4j30m1M1L5l8k9j0
-33295e64M4J14O6J5pj05j08K0K0k4p1j42r3N0J17J16P3j4q1n8m0k6j5K2Q9J29P8O9J28K9
-33265a69r9j65j45q7l0L9M7j6opL8Q2M9Kr6r3M0P6O3N2L3j5MJ8m8l3m0m4p3n6Q0N8k7qPk5
-33229e94l7K5L3pQK1r6j36k8N4K4M5R0O2K0n0rM8K8J5l5n1o5o7k0O3P0j0o3q1q4l6L3OJJ
-33193h22N0R4K0L0K9J9L6L2k9o0p2l7K3M0M2Jj7j9om0p8j5O8P2L0K5P0M4%n8k7QMM4J07J08
-33157b84R6O0n5j01p4o2k1l3n5J0M3K0j5k4j3n6jN3K1K3P4J8n1k3l6rJ1k3n1J3N5M7M3J0
-33123c90k0k8k0k2KL0O7L1j6l5l2l8l5l5l2r9r4K2L5L4J1m3l7j5K6L4K8Q3J01K2j0J7m3q7
-33089e88n3m2qj0l8k7lM0J01N8L1qm3o7p7j1K0mM1QLL9K0K7kL7J12P8k7j08j2J9J3K0nK7
-33053d39%kl5n6o1k1%m8k3K6O3J23R1o8j17r5k3M9Q4R2L9J7Pj1nk4K7J24N2r3j00o3l9J5
-33019e14%l0l0L6J1kO0P3K4j4j04j07kP1O0j5p5n0NO5Q2R0O5j3n4p5j11l4Q7J31R6ln2l7
-32985c66n9j18j72j46K3J04P6N2J03P1o5j64j22n3m2J2J9%p3l9M8N2J6Q6J49P0J2j7mN0M2
-32954d55O1P8K4j0l7j00j14o3n3p7j13r4j3N7P5O8N8J0rj0j0%L6O4O1Pq2l7K0j5L7P2O6M8
-32920d50k0n0n8j6R1P4j6n0j6mj2K8O9Q9P7M4k2p5l5nq4l7okM8Q8L7q8q9J6qm1k6j0K1K3
-32884e15J9K2K8j0j7k2o3m7O0J34J07L1J1m1q4o7q1o2N6Q6M7k1m8J2P8K8l8m1m7k0l1n6o4
-32851f56l7K4R6O2nm1mN0Km4QR2P5Ok0j5qJ0jJ5L2RKM1ro5q9m2K6R6J15J5n1L3Oo7k0j5r4
-32812d68j18k2lj2j5%KN0J04N5K8K3L7L0J8j9q0j07j43n4L7O1K5m7L9P5j9j8K6nm0q1j25
-32779g66p2j1PK2P1P3M6Pkj8k1K6M2L3Rm1m2j9l3j1N5K0m3m6L6L3oJ6R3J25J8j01j44o1M7
-32744f58Q9M0M9K1o4r0n6L9P5J1M4P8M4L3M1m3q6r1j7L2k0j0N3M7Qrp3j1N1J7l9m1J2R6J13
-32709c15N6k8n4m1q4j27m9km4m4l5l3N5J28Q1M1L7N6Q9P3K1j6n6l3l4p0o9Pnn7m9j7L5Pm2
-32674f18K2Q6O1L3L1K7l8o4o8l0%nJ5K1Ln8q4j9L1M4N3J4m1KN0J0r0o3L3M9M3l4j36q5K1
-32639g84O0N2N9j3o5J2Rp2q5m9oOL1Q8P4N9K7l0k3l4p3m8k6M2L1L1Pl9N9O3p5j24k7J02J33
-32604f28M1K1O5P8op9n2%K4J2m1l6Qn0m1O9M9l7n6J2Q3J3q0n6K1O1R6N9l2k2jl5l2mqJ2O1
-32567e11P3M0%n8k7nJ4N6K6L1L7J9n4r6j31q6k2j7J1L7J1Rrk2K3M4O8O0rm0n2rLl6l2k1O4
-32530f11O9k8q5q5k2L3M8M1L3M2N2N8N5Mj07j02j2K7K2k9o2n1k5JQ0O2k6%Qn%J6j7KM2K5
-32494e47J0J5R4P8J7M8l8q8j5M0Q6R8ml1pp2q5l5l7j19j05m3L6J38J12j3q9j15p1k7QP3Q9
-32461e99P0N1K7J3QO6J23O6p3j35j06l3N4M4Jo3j03m9l0j2j5oMk9K0N1j1n0n8k5l3RO3O2
-32427f98R8P6M2pn6j2M5J7n%m9l6N8Q5J00M4m4m5m2mP4k5r0m3j6j2m6j7L3J0qk9p6j9M9N1
-32391e97K0k2j9k7k0l8j3M5Q1J9p7n1qkN2N8L9OLj0n7k1J9K0j7k5j2L5R4K8o1l9k7m0K4M9
-32355e91O1L2n9n4M0O4J1J2j0k1K1K7l2oN5L9j9o2p7j5J9nN4R2n4j42n6J01R6J0L4Lo8p3
-32321e73l4j3p2j00p1O9J56Q2K3m2p2o2m7j9k6JL5L6Rl7K6J02M8J2k0oN0L7l4LN4M7J7KM5
-32286c74L7j6n5n8pP8Ql0Km6o2m2PNj3L2O9M9l1l5L0j2o8j3j1QL8n2l9rj6PRJ0m2m7M6R7
-32248e46R4L2o2r8m5RM3J9j5j5M9Q3O8K9m4j01r3pP8M9m2j11o5O3M8Km1o2m5KM3L5J5J3M1
-32213e77R9R5J0n7q6q7j1lPM6%l1l4PJ4n8m9j1K4Kk8k1J4N3K9QJ7K4M3kj4NN9J05J1j04m5
-32176e46L4M3L9M4O6kn8o1r5p2L3Q6K8M3J20J64R1p8q1Kpq0j17r8l0J9pJKj6j0K2K1l1k9
-32141e60l8mP9R1N4J5k6k4k1m2RL7m2r6o1j0l5j1K1N5P0L4O0K1nL4jj01r3j1qm4j4k6j5o
-32105g14n9o5O3J54R8MqN5K4n0n1mkL6Q7P4O5M6pl6l7l6n7j7%l1r6r6J1R6J06Q2L7N6K0o5
-32069c17p5n4m0oP7R2M3j7m5p6o1K7J02O8n0n9K5R5O4o7j12p0k1K8J2j26j07N4J13M4o3q0
-32037f02k8Kj3J3M2J4KJ3M6K6J1J6p1n2L0K0J6J09J19K6n2k9J5O2P9O3J22J00pr9j36j28
-32005b71m9N4O3J9p6j05o3k3J1k0m4k4j4r5j13l6l7l2K4M7J37J76Q0l6m9k1L5n3j38q2n9
-31974g94o5LM1J03J57Q7j0q0n6J0K3OK9J3j1l0pP6J28O7J1j3j0nj1q4j03p3k9P4J52O2l0
-31941c69j7O9J22P5N3L1kj5k3m9q1m3J0L1P9N1LJ6N1Q7J28J05J31J33J33J72K46K59K01K11
-31911A798K71L44L92L88K64O0j24l02l74l93m14l66l44k98j99j07j01o0m2r8j14q7j40j29
-31887a75j0ro9l4M6J9o2r3j8Q6K2o7J4Q2M4J9m4o6l9J6Q4J22P5n4p2l6k9M2k3j19j0M4k7
-31854c41p0p8q5m3j3j2j0j9l0M2J08J47J00k0j0jN3J5m9l9J9j6k5N7Rp6q3j6nk0L6N5K1j1
-31820d10J7J3l7q1l8L0N9L9n7r1k7J5qL4K4qm9o1L6J28R5J9n8j32j18j0K3l3k4KJ4J6ol5
-31786g19J1L1%%%j0lL3J12J62N5j4N4P1l8j07k5J6j0Om9m3J5J6L0O7L2j2q6q4qK3N7P5M4
-31751b98p8r5n0J5L5K6J1k8q8o7O4J22M5k4J2L6j7m2l0L2P4N3j9n9j9J5j1J9L0j9m6n9n3
-31718e13o9J2K0j7J8j0r7o5P5J38J16J16O5po5o5m1p4m2M3N2J0k5n7m7L3M4k2m4o0q2l6J12
-31685e84J48N8J8j2o0m9Q8Q2n8j07m0jK1L6Kl8p8j5Q5R5P2k5j03j11rK5k1l7%J8M5P2QpO4
-31650d18L1o8q7m5K1L4l8p4q1q7j8K7M0O9Q5M5k9r2q8j0M8n%M4N3R7P3m4RJ24J07N0K4k1
-31616b24n0m4k1j5MQj4k6k2ok5l2n6l8J4K3J7m6j4K3j5l3k7rO2L4j5j5lOKJ0M5M0M5J00j2
-31579c29j29j07j6O2lq7q5m4mj4oJ5M1N4M0j6j3Q5M6m1p4p4l2J26J95J11m6o8PO2j6k6P6
-31546c10N2j7q5j00l4L6k4q6n7J8K5L8L2K6N5R6K2n6p3r3p8jP5R0N4N3M5rrJ5M6J5j8M6O6
-31511a45m1o8l9j2j0o9j27q2M4J07N1k7n1l8PK2L4oo9m4ll6j5M7P1N9K1j3oj7k7jo5m5Q5
-31476e08O6L8M1Rl7KM5L2l1n9mN0O4J5o5p1%Km5K9N9j9p1l1pk0o9q9m5J1L3M4O1J3o6oR7
-31439e32J5j02j11l1O3J1m3L1P6R1J15O3Qk5n0K5R8J21Rj45j47l8k2o5j1LRK1n2m5N0J46
-31407d64J20mr9r3m2K7Lj7L5P3K9q7r7J7O8J1q5n4J9O0P6K8K5pq8p4J1L4m3k8L5J2j2k9m4
-31372f84l4O5Q1L2mJ5K7M8O8K9l2p7m3P1J45Q1L0kom3j04j09o7K3Q1j0l8K5O3R8K2l3o2k5
-31338c69L1J4K2L6J7p8j43r1k0j2l3K3L7L3Jk4l6L0M6L6R8P3Qm7o6rL0RM8M9n8p8k9j0Mj7
-31302d75N6R1j5n4n8p9%O1L6N0O3nk9j8k4k6o2o5l0q0r0MO8J7K5J02N0p0q5L1O9n1j10l8
-31268g41J6Qn1k9PL0mJ9K4k3J9N0O3M6M1O9L5J5M0K3l6p3pK6%pn0l0q9p0j3N5N7JM4J00K4
-31231d11k8m8j08o8O1R8O8Q3K9j04j44qJ06M4l7j5L8%q6j23r5m0N3J35J22O2M9N1k4o3n8
-31200d61p6j4O1N5M8L1Pm7n3l8PK2OM0K2n6j3O5L4l6m6J0N7N5L9QK2P3rq6j05o1j07j20m8
-31165g14QQ4N7L0K3O2O2j8jK2LlK3J00J0n9m2m4n8m6%L1M9Q3Pm0m7oj1n4m1J8N9N0L8m2m6
-31128d53ln2j5j6J1Q9O8L9KJ5m1r6jN6j2o9J5P9km1OM2No2l7LK0M0Oq0r8p3k5P1O6Rj6m3
-31090e93l1j7j7l2m2O3R3Nn9k0P4P9rn0k7l5k3O4J13Q4P2M7pn9j05j03n4m1k5J4P0J53J13
-31057c05j1j9L4J7k2l7n8p9j5L4J7n0p4n9j5j1MN4O3J3o9j09m8L9O1J12P8K9K6L4M1l2j10
-31024d67r2o1K6K8qK3N6%l3j6kj6jO5N7j9KKl6j02j74j09J8Q3O3j2qL1Q8J71R0ol8qLl1j
-30987d34n1j04j2J0KP6N2k6m2p9j27n8O3J10R7K5j3L4Q9M6Q6P7J6j8j07q9J2N6N8k2p9o5
-30955d17k1j2p1j13n8kN7O7m0r4k3J0nm2nM3L9P8Q6N8K8KL8M3O4J02M9l4o5q6q0K5rn4k4
-30920d66nj2J7O6O9K8j1j08j36r0n8k6P2J07M7N7J01N3p3j13p3LQ6K5o4n3l8k2J6L1J1m6
-30888f05m4L5R4J16N3qn6j01m2J8Ql3k0L4N6k2q4kM7Jmj1pNm4m3nK5k0r4l6J0K1N7O9N7L9
-30851e36JmLMjl7l8NO6R6O4P3Lr2m1K4J0n0q7p2n3pL8P9Q4P2%k6l7k7M1N8P1K4j0noK7mn9
-30811c49r6n3m3o4JM3K4J3j8k4J2jk2kK6nL1N8M9O9N1k2l2K1P3Ol2lok4l6ok0k1n3p0KN8
-30773d65O9L7j6n4o2m8Qj8m4o2RR4L9m7o4pjK6L8M7J6k5k7j5M2N0N7N7M1O5J4j04j55r7k3
-30738f25nK6M5K2oqL6L6Nl7n2K5M1kjOJ0J4LM1J03Rj37j15n8j7K4O7R1P3K9l7k3j0o0j13
-30702f00r8kL6ok1j8l2M5J23Q7k2l3n5r2l5j6k9mP9Q5l8j16m1LrK4Pm2J8R1P5L9L7K4lj0
-30666e49L1P9J7o8j63j53m8O2O2P5O4M0M9m4q0oJ00J37J08L0m9J1K6J8O4P1j6m6m1q9j16
-30635d24n1K9N6P3K1p8j31q1l3l1O3R7M6j2p5j06m4K7O4Kk8PO3O4pLQk0m7MOL5P8M6k2p1
-30599d69LJ7PJ3M7M6l8j05r5n0PL8L7J2O2O0K3nk6l3l7k4pl5n0LK8L9K3j6m9J2N7M9JoJ1
-30562d50lL2K8k1l1mj2m7n8n7o5l2Oj2k7JM9M6P5P6L0k5j0L1N2K0o3q5m1m8n0j4K6M8K1k2
-30526f36J8J7KM3L5ml2k5oPN6N5K9J03Q4l6j44j14r2p1q8p9O1J36R6O5M1K1n3r3l3K7K6J0
-30492e74nk1j7n3qO5N8k9q2k2O7Q0J10J09mj04j41j09l0K0L2oMM6M7M1J5J9O6O0J0k9l8k7
-30458d50p1o6J7j8J7N1J2K3O6J15J40O2j30j44r%k8j6j9lJ8k4k5J2L3k2l7M6Q3K5m9p6j24
-30425e91q1K4J4l7K4J46J07J4j6o1o4n6QN8O3Q3K8j9p2l1K3J9k7o9o5j3K0Pn4p5k4L3Lo3
-30391g44o1L4R7N6K9L7J8L4O3O2O2J0l6j7Q4N7Kpo6j32j28o4K9Q5O4O2N3jm0j1L1kl9p8o0
-30356e17J0J0l0k7m8k3j7l7l7j9j1l0rL2Q7N9l3n5qM3N1l1j7L2N0M6J1n1n3j6pK8J8J9N0
-30321e30O1J4j9j1mj8l8Q%l3lK5N5Jj10m6R3J35J2l9o5p7l2J5M8N6K8p1n4lL6O1O5O2J4k8
-30285c92o1k2j6o0pM8Lj6L3K4J3M6L1r9j51j08l8K5K8j4N5J20Q4K9Kok9q0o8%P4P5Ol0m7
-30250e48o0n5qK2J1J5P9R9qo5m2K5M1ll7l7j3Jo0k6J2j1NJ1j0O3Q1O%J6K5K9o2m8L7J3J0
-30213d92J8J9L4N7K1l7j9k4j6J0Oj3%l3p8m2J5J2n3n3RN1RJM9Jj6L3J7J5lK3K6K7M9kp1l0
-30175d80n2l3K7M6N5M9j1mL5O0J9l5n9j06m3L8O3L7K0J3q1j29m5N4O6M1L6Mn0o3p1n6L5Q4
-30141e36L3k3j5kj7n2QJ24J08Q2K4p2q5j6L7M6k8j06q4m2l1L5J23J13J2q5p2J6O1L3M2Mn7
-30108d22r5o2j2oj7k1O9O0LOL4Q6L7q1q5j3M6L8M7Q2M1k9Ql2j13j18q7k2K4J3N0J16J12K4
-30074c19n7q9r3q8o1qO3R2Mm5M5O4M6P5J4p1j10j05k6K7Q2P8J8j1J1jNK4Jk7qj4j0M0L4J4
-30038d06mM0Mk5J2L4k0n3p8j07q0J1K9K5kn2mk6m5L0Q6M9k3n2l9j0j7n3l4%M3M9N6R1J44
-30003d27J54J14Kl3p7r3j3Ro2QP6M5L5l0o2pM0o3j06o8l2M1R3O0qk5L3Q6P1qp9m3P5P3m6
-29968b67j27q7or9j84n0J14J82J56P3j0j20j56n8L0Q4J60J49N1Qj3qkk9r7j27o4nMN3L3O6
-29936c46N0j4K6L5J9l2n1l1l3M6j3j01j17j36m2R2J33N4qRN1O2M8K7k0l5m5n5m0K4J7m0n4
-29903e20m8l5nL7M9M1L1J0j8Qj6MO6O5Nk2m9j24n5K5N3L2m7n3m1m8l4k6J8P0Q6O7Ol4j0R0
-29867d22J22N9M5J05N4j01r2lL7o1j13l1Lj5%mm4k8K3j7o8q1m4j8l2LM3P2P5N3mJ1P9Q1L1
-29832b82n5o9j4lm7OP6L6l2q1n6n6j02m4K3R6R3Nk8j2J6J1k8NK9Kk1J3O3Q5J01K3p1l4m7
-29797c99o8rK7pl9m3l3j5pL5P6N9o3r3M9N3p3q1j0kj5J3K0M7L4J7L1M1J6j9j2nj2k8qMk1
-29760e40M6J03M2p2p9n0LK4J1lJ0M1J23J46qj75j85j33k9P1K8o7m9j5n3n9l7j2L7M7Oj5K7
-29727h16N1O2N8M9R5M6l3o5r7j4M1O8O3Mm7k2k7K1Q8J6K0K4l4m9l5n6p4L9O6L4Oj3MN2M9
-29692d26N9Q4M7k8o3o2k1O4J19J05Kn3p1r2l2K6O5ko2o2j3K2l0l7k4J4L3j2l8m9o7n1l2K6
-29658f61N8N7Q0Q1N4j4n6j08j15l7J8P2Q3J19J38L8o6j06m1l7n5M2Q2J6o1n3k0Rj1m1j0L9
-29626e06N5Q4O0Km1p8k2L7jJM3M6km2r2j13m2Q6J17P1L7J3NKom9o2k2J3k2n8j0kL1K7Rn8
-29589d89p7l7L3K1kMj5p3k6Lk2l6m9RP3L4J1M1J0K6J0l0oJM3N6M5l0r5jL2j4J4K9j6l7j7
-29552e77L7Rm5j1k6o7k9n1k3R2Q9O0L4L2j0l7j3L7M7j1p3LM7k9m1kPJ0L1PN0R1j6q6r0r8
-29516f52k8k8j0Q6J79J30L5l5p3j8J4n9q0J7L2l2o2n4j7k5O8J29K3m6m4K3R8J12O7j2o7l6
-29484c65mj6k4OP4Q6j7r8p9%K3O8K0k7l8l3Lj7m0k0J0N8P7O2j8j01j10k8lRJ04M5KK0N0K0
-29448c01m7p3o7l7j0L2p0j54o2R7J04L7Jl0j4L2L0K1L6k1k9j5n5m6O5Q2N3J11Q7k5r9r4n3
-29415e14m1K1Q9N1NM9N2j7j0K2J8k2n2pL3J3l0n3m3r7j06n0moj9k1M5Q8J47J41J5l0J2K8
-29381b93M5N0m1j41j06j9M8km8jK2P0Q4P6nr0r3j01p6nM4N2O6K0l3J1K0K2k6n5m4mQ5J25
-29347c43N3j3q7j13o2kK0j1k9L2J4l5J2M5K8kj0j7kJnN3N5LJ9K6M1j5p4l1j3K8M9lo9k2J4
-29310d65J5n4j01q9k7M0M0R2Q0L2L5j6l1K2Q9P6l0q2r7q8K5J03P8L5J2J4j4j17j76j64r9
-29279h62k0L1O7L5lRlm5j6M8P2O1L8K3Rl3j8j1j9j2O0P2M2k7p4m8m5pJj3lJ3J3J1m1o2j7
-29242g74K1R2O2k6rK6K9J0Ml5p6n0R6J16L6P6J58R2k4j17n7j7ML3K0J3J3nl7j14j24q0J4
-29209f30J20N3n9p2j4J6nLJ10J47N3j1rk1n9p2p4k7N3J04P6pk5J9pj5k6p4q6J8P4J9nl9q6
-29174e58m5MM4P7J01J22Q3K3J7M3M8Ko3o6J1K6n6m9m0m0n3j8L9L2Lo5p5k8j8j8K9N9Q4j1
-29140c56m1L7M8l4n4J5L2k6j1O1L5qk2m4j5k0j9j6K2Q1J8n8m7j0J1j5n0j5ql1l3k6N2J20
-29106d27M0oJ6n9r4j00o0ON9J03M1k8K7O9O7N6o1p2mMjl2o3o9j12j01j0K9QM5P8L9L4L7L5
-29071e06O6O3L1nq0o1lPM4Ol5N1N6l5p6j0lk9jN4Q9M7j4K2K8K2J2qNl0o5r6l2On6m6k9k5
-29033f36L2R1J06J2m5L7L9rKP4J20N5Ll5k4m2m3j8Q2R2J3o1j10j38n2K1L4PJ1L7Jm3o3j0
-28999d60M3K6j3j9q2o4j2J1M7L3k4kK1K3M8J7r1p5M5O0O2N7J1j3j0pK8l3n6J1J5k4J2M1M1
-28964c33K8j1k0j4j9j9J5J8j0PL7k1q5r7r1l5k5j4PL8J07N2pM3M1mj9j0m9q2n9okPnJ8K6
-28927e93M4M3K0k7r0k3M9L7Q1J47J23R1K7q5j02q3q4l8L5j0p3k4O4N1l7n3q0j06p7k4k9m5
-28895h71%Q1J44J31Q4J15R6l2j19r7k3m%K1PNn0n8L4Q1N5N4M2Mk3m9l9mQM1P9K7j7l2j6m5
-28859c70rJ9Mpk2l3n0n8m1l2K5O7O3J8KJ32J47rq0l2k6k5j4l6j15p7J6J2nL0N8RJ8N1P5N0
-28823b45%p0NM2k8L2J29R0M4n9p3K4N8O2J03R6J45K08K63L36M02N95O86M36j14m90o09o06
-28795A462m53l43j86l3Nm1p1o8m9p3q5r1p0mpJ0j0l4p1n3l4q5p2K5N5J0pJ3M0K5n3p6NJ4
-28761d05K8Mq3o3l6l8J8P1Q1Q2M0O2P2j0k9j0j8o8p4K2J5Ol0j00o4J4N3Q9Q5M1j1oj7p1j8
-28726c68k3q0k3RK2P3N7K6j5l4k3k8J1Ql7j7O5M9q9j44l3Q3J7m5K9R4P2k4j09j26p6j6O8
-28693f27J38R5L9M3J2OP1L7k4k1m7r4r6m5KM4lj9j0k1L9K7o1l5N0N6P0N6K1K6j3j21r0N1
-28659d44O7N0M7%l3J7J3m6n3qK9l7r7p9m5K3O9J1nP1P3K5m3q9j13p2K9M5K7J33K49J69Q5
-28626F8J4n3j05j66j99j64m3K6O1J12J13P4M1j4n7k0J3o1q6k4O3R7Q8J04M8l0r2r1n7k1k6
-28595c87kP9L6k2J2J9K3L8M9j4n7l9j8l1RM4Rl0j4P1R9m2j11m1j6K1M9J29J63J15P7N3P1
-28562C42QqR9K18K98K89K68K90L61M38N16M48J95m3j89k98l77m48m67m02l31k60j33q4o9
-28537F61r5j54r8p4q8o8L7J14J31P2j7o6r6r7p6n5j2%Ll6q2n1p3m7J8PJ9P6P4J2kJ0m1k2
-28503a16J6m9j21o9RJ1l7LP5N3K1N3N9m9r0l6m3K2L2Kl6r2o0kkM0J47Q9j3l0k8l4l7NR6J11
-28467a00j2p7l6J0j9m6o5m7L5M9K0L2M9K2M7L7RKn6r9n7M9O7l3p0l3Pjj6L0K4j6m7m0k1N
-28431c97jn0l2L0M1J1Q1J21L0l6l1l5q1p1k4%Jok0n4n4PL9M7rJ4P1L1k1M0Q2Om5q7j70j27
-28395f99l8O6O4%L9N1NJ5K2K7N6j1n3j2M5O3N3on0j9Oj5j3oj9k6L7M5p6p3N0O8j1k8k6JM8
-28358d20J9m3m7o7k8K5L0K2N2M4K0j8p3p0J5P8R4%j27l9Q3R6N5l1j22j42p0pL3J7J0J0M8
-28325e53M0K9L1J2l0n4L3P8K5n2o2KP7J11R4Q0J7j07j21l6Jk1l4n1m1j6k8m2J4P5N4K4l9
-28292d90j7J8Rl0MN0j8rQ3O5K2j6j4j5Nk1m2L8O1K7qj6p1l6K6j4M2J43M6n1j5O2O6K2m1m5
-28256a80K6Pj13j35l8M9O9OnP7R1N0p6j54q5J3M7O5Pj09o7j1k1q0j09j9J10J19O9N5L9L6
-28224b67k0N0J27O6j1n0q5q1m5RL4R6N9k1N9J12Q6O1Mr5n0L8N1L0O6J36J85K79K56J18R1
-28193A288K08L01K97K31K50K15K9j40k01k49k83l03l63k90j72j04j13j30p3m8j26j75j13
-28170f4mM5l3qL4J2K1Jo5j5K0L9M2J2mj3m0o9r3r7q3j4O0L2J1K3Lo0p0m3m3KN5P0Q4K5k8
-28133b55l6j11j90j73k2P0R0J03J48J07L2J2M1O5l2j7L6n3r2r1o8l8k2m2k3M0P7P1M9O0K2
-28102b42l5k0K2M2M4j5o7p3jM3Nl7o8o8jM1OLL3ML3L0k9q7n1J7PM0Q5Oq0o0N7J23O6J8Jn3
-28064b61j9qm2n2n7jO0P1P3K1l4m6k4L8J1k7k0L3N3M7P7J11j9j11m6n6q6l6J1j9QP8P9L7
-28030a56n5k7j9m2l5j03j12n0l6K0K9k3k8K9R2M9j8k4K4J7l7k0Rk2m3n2n6PM4K7K6R5J39
-27997c51O4k7j11m3O6O1L1N9N6ML2L4o4j20j05k4P0Q1L8m3j11j12n6ql2o2k6R7J18P1N7L0
-27965c26L2mm9p2m0k0k4m5l7L4M4L4j4k9l8m0j9KP4Q2m3j03l9L6R4J22Q2K3l0n2k8j5J7M1
-27931c50l1j08m0J0R7J03j8k4j0p8l8j6l9NPL8J5j6L6Q2J07M2m%k8nkn4m7lk7q7r8m8NR9
-27895e25J64J30J2p3j0L7J0k5o2j10j19q8k5N9J22P1K5kK1J42J58O9Nm2p0o7o9k6L6l5j09
-27864c96n1NL2L9J6m8p3o3j7ol8p5q9pO6J01J06M4l7o9l6K4no2J0P6P9P5K8j8j0l2q7m5N0
-27829e13Q7P9P3Rj4l4j8l2m9l8L1R2R8M4J4L3l3l7l6o3p2p3n5m3MmlL5K0l4n6l2k9N9K16
-27794c74J91Pp2l4J5O3l7j23n2P8R6LJ7j7n6j4ln7j08j15n8P0P0QL1J6j7J7ml8L4On6j0N0
-27759d73O5K8M0Q9M5J6m5p5q4l7j1lO7Q4j3j04r2p0p6J5L6jm2m8L7O8L9rk2L5P3K3Oro0q5
-27723e93m5KP3P6M8O2J1rqn6p9j9P3L2j7J6Kl9m1j2l6k3k6k0PO2J50O1m9j1J1l3p2l9L3Q1
-27687d27Q9Jp5m2n7r4n6k3K7Q2L9L2P3N5N8k8r0o6m9l1k2Mj2p5n2K5M0J21J39N8K7j9l3l
-27653c84K1J3J5M5O5J4l0n6o0m0l8q0o9K5J05J23Q6M2n4j35q6k5j0K8M3M0Q0L3j03o0L1j4
-27621d35o5k3k1j3M4%r6j21m2J2k2KO7J15M7J6O6Q4K7m9k7J0OL2L8M6J5l2l4l7j6K1M0j0
-27587c55m1k6l4O6J24j7q7k8J6OMn2q1k5R5J47Kj17j19q7P8J51Q8N4o3j56q6J2O5Q6M9K7
-27555c04J4MJ5l2m6L4l0l9j4K4N3N1J0qPk3n9q0m0n7m8NN7K4J2M6Qo2j36p1M9P1J05O2m3
-27520d41j08k4N0N8P5J03R6M2pl9o7o6o1m5%L2J2m4j3rm5p9r9o9m6l8pN9N7O7J04R8M5L6
-27486c73N2J0n1q1p0N0O9N4O6N5N1k1j07n2L0lm6k3KQl5r4l7M0%p0NQ7M7n2p1l6j6J0j6m1
-27450f59ML2N5N5O0J4n0n0l6j4l1k2N9Q6L2J9N6N2L1k7j0j0l7j3n2m5K9P6L6m9k9L1P8L6
-27416b93kJ1J3l1L3j4j59q5j3j5n9p3j6R6J00P3N4l6q5n9J5J11J46J22Q2Rl9o7j02l8K1N5
-27384b45K4m9o9j03r7L9J32J23Q7K1k3m5k4ll4p5j2M9L8K8rm5k6M5jn5JJ7kMK8K4L7j8l6
-27349b74k3o8p5n6n4q0p9o4L6J37J30K7k6kN2N1L0MKJ9M2j7l8j7m4o1o4k5%J3J8k5j2k0o7
-27314f30l3pL4M9l8n3K1Q3R5M6J3kk7k2l1m3J7N4K6M0J5rL0k6o7r6q6K3R3N5J3L6L6QM1P9
-27278b63R5L2n8j16r8mN4L9N3N0no4j9J7J1O4O3l8o6o4o5nK5j2l0p1m7K2N1M9K4J1L3j1l0
-27243c73J6kKO6J7n4M3P6j1k4n0l5Rl5m1k4p6p9j0N0L6J3P4J14M4m5j4P5M6j1o1q9j17p4
-27209e44k7J4K7L3L5K4M4N7N3L9j4j0L8J2J0nl2p8j40j23q9m7RQ3R2mJ4Q0N6L0M8j6o4r9
-27175d94m7M0M9N2P5M5K5om1j3mK9N7j7p5l2j01j39%J33J19j7o1l4K9M5kl1o1j6Mk1N2J47
-27141c11P1q9j19m0l3k1Jlm1q9m1L2K2k8l5L7J1n3L4J23R4Q6R4L2j14j67p6Km8p0k2P4Q9
-27108e98%kL0lJK4M5M1j3j0J00R4J5k4p4j3poj7p7q2m7qL8O0N9L0qRN3O2O2L7j6o1o4l4n5
-27070d59m5J5j5K3L4P9J12Mq6r1m2M7P9M5K1Lj4K3m0m2J0J8on0n7n3o2q5m7N5L2l1k0k8l3
-27035g06m6%L0JK1L2PM9O8J3k3nJ7L4K8O9J19P1rl6k4ql4o4k9jJ2j1j8L7jj04q8L2R8M3k1
-26998d47lk6o4l1N2Oj13q6N2J05J20L6k4roM2J04J16k0o9K3K0lk4l3l4oK2k7l5l0lj0j6m7
-26963d68m6L9J08N4m9q7j08p1jL4K8lJ9K2O5Q4QJ3Pp9j13o0n9p7j6M2O7R0N8O5K6o3o1pQ4
-26928d55J23P8n2m7L6O2O6K3l8p6o1mNJj8k6n9r5j34j3Q5P8N6k3n3k2O4R9P9j5j26p8L2O4
-26894d44l6l2N3Nl7j1j1J4%rJR0P3k8p6p8J1Km3K9N2N4M2L1Lm8j5k1o9o6PP2J1q0p9k9j3
-26857f75K7M2M1L7k4J6P6Qm1L1P6j1o2m1k8K1L2K0qq5j20m0Kj20j16L2N0L6N6M6K7N2N7L8
-26823e48L8P3M1L8M2N2J4m7l4K7K7K0kp6k7R2M4n5l7QJ6%k5k8m1k2j8J4M1K3k0k3M1P1J6
-26788b65l1q0j05j04q7pP1N2k6m8J2M3jJ8O6P3L2l4j6K9j6k3K7M8O6P3L1j1J9jn6j16p2n3
-26754d92j14o1QJ1N1K7qJ7Q9Q6J3m7n1o5j09r8K5P7K4%jJ5J9rm6k4M1N6J4K7J1m0j4J3N4
-26719e01O6N6N4J8m2m5j2mOoNj9k4J3P3R0M3l0q6n7PN8K0J3J1k0J4M2l7j26o9K6O4N4L3l1
-26683c43o8k4M3N6Jn4n3n7n4j6k5JQ1N8jpJ0J3j8q8l3O2P8O4L3j6o6j24j14K3O2kn5o8k6
-26648g27k3L7Q5N7L2N6J7k1j9oK8M9j4o3RM1J9op8l6QlJ1Q1R2K0k9k5J6L7k0n2l0L0P3kp
-26611c63K7l4o4p0l5j8K2Q6R2M6j4o1l3J9JK9J1o4l4J6NMl2oJo4o6j9O3P0P1%n0l0L3P2J8
-26574c71%j7k1Qk6l6j2l3m3l2J9N8L9K0j3PL2N3Q2KJ0J04L8j7j8n7k9jk9m0q9j03qKRJ9m
-26537d97K9P0ll2j3%%j0l6l4l0l1J9M9M2N4N3j5l7K1J12J15j0l9l0oqj1k2m8j8k4k0k6j8
-26502d54k7k4M1l5m6K0N1OJ8%n9k2J8Q7J16M3Ko4r6j8R9N0r0r7m0o7k4Kp4M4J91J34L6J3
-26468b66N0Rm0o8r0L2N3Lj4p4o7m0l2j5l8m2m3l4M0J15J27M2n0n0L9J0n2L7O5K0l8JK4K5
-26434c61M6J9k7p7p1M9J04qo7k8J2j3n8j0J1K9N6J7l0l1J2K3l3r2r5n8K8M2J9L9M7N1ok0
-26400d81K2L2K5J3L4L6j7q3r6p3mOJ3Kl5J2P7J15R2J1n4o1m7kQ1J02Q3K4n2n2p0q9KR1M5
-26365b98j7p4r2m7j3pk7j6j5PJ08J20M6j7m8KN1L5k0j9N6L7n2n6K1O5K0k9k6l1n1l5J0L9
-26331c73Mj1N1Q5L5n9o7jN0L8J1LM9Kl8p6o6o4o6M5Mj7J19J20j8j15j14m8lP7P1j7r5r7k8
-26296f09l4j9j7l6n2j3L8J04J65Q9k6q5r0nP5L1o6r7PO7K7m4n4L0J01Q9Jk4J9L2j7jK1o2
-26262d55j09j03k8K1L0nj7LK2L2O0N0j4M2J22N8k3kJ3N1K1j2j2q7j34JJ41J33op5j00j21
-26230e03n4J0J8K0RJ1Kk8l0j8K2O3R8M0k0p1j05o3P4J39M8r9j22n4m3j0L5Q7Q0P2O4L2o9
-26197c65j68j49p5L6J06J40J17J8n1j3R5M3l8k9k7K4J4r3o9Q6J15O9l4p7j5m5r7j7L9L5L4
-26166c91N0M5Mrp1j36r6%P0O8O7M2l3p0j1L7j1lK2po8j9Q0L2RJ03J10P7K7q0j05j8J6l0j5
-26131c14k1n1l5qM1O9O1O5P6K9p8j25p5n7j0qn4l4K1M0J4Olk0J9P8R0K2j16r7J7J1m7p9m6
-26096f19J8Q2R7P1R1N9m7q3k6L7P3N1O3O8K9J7oq7j10n2o6r3j3K3J00J28Nn9l1J9k5j4L3
-26063b67j1m9j1L6K5%L1M2j7l9o3q7p0%O9J25M3j8j1j6K9j8n7jj9j03j00rO5N2LK4L2P8J30
-26028a82J2n2k7m3l0m4o0OO8J11P8J9J1qm0LQ2N4j0K1L6K0L5k8r4p4k6k3J8Q1M7rjL9P3N8
-25992A21N9L4M7J15J11R6J77K59K61K75L35L67L94L88L79K96R5j70l46l83l82m14m20l25
-25968A369k46j75j73j57j33q8j7J6kk0p9j88j46p7p9j02o1j8RM9M8oM7J56J46K5j8m6j26
-25939i2j22o7J7K0k9k5L7M8L6J5p2n7M4J1l9rj1k9j1K7Pj5Lk4n8n3l2k5L8J01Q3N3K5n2j36
-25904c93j21n9J5L9N2P9J45Q0j8l4m7k2j3m2j2O7O5m0j60r9NK2K0Pn0lO5Q4M1j9OL8LPJ0
-25869b82N2O9M4Pj0l0n5l4m5l9rk0kN7K0k5j7j9j3RL1oo6l5j2l6k3O7J24O0o1q0l7nK6L9
-25833c56mqL2M9Mnk9r0l3m3j06j5O8O0J5j4K6N6Qnk9q4m2N2N7j5j9K9Q9J14Q3K8M9L0n9r6
-25797b03JP2P3L9KJ6j9j41k14j30o2mN1O3O1J0Q2R7m7j28j14j02p5m2L7Q1J5K0pl3k9J6N7
-25764e57qM5J18P9K6M1J1k8l6L9L9l3j11j28l5JK1R1J01Oo5o1J2L7JL5Q3K2n7l3K7J4J8L9
-25730b46jo5j10r3l2MK6m5q4k2k0J3P5J33J19O6j3k6o9m2J5L7P3M5J3%kK0L0P%L9P3Q4R8
-25695A00K5l6o1q0r4p5n7j03r7l5j9n3k9jJ5K2P0J00K5J2M7%k5o8n7JMk1j5L3M4J2J5j2K2
-25660c91Q1N7K1M2K4k0Jj5n9n9n4k4k9j1m9k7L8L5K6P9R9K1m4pQ8P5MKl1n2q8r4jJ20Q0m3
-25624b05l7l9l3OO6O2M3N5Oo7n5JJ0L1N7oj13j27j06n2k5k6J3N9N8m5q5k1K8m6j07q9RO8
-25590g12P7O6L4jrj1k3QL7M8J8k7k6j0K8M7P8N6k1l0oj3k4m5PO1N6Pn9o0l0J6M2l4p7NL1
-25553d96l4l9L3P5L4j0M9P3K3l0k5m9m1O6J3n3M2O6%j3O0P1j4l7r6q9j7M3K2nJ0j7l1J5Q
-25518c93nL5N6M8jJ0NL2P5L5n8q9p1OK9j7j1J4j1m6n1m3O5N6P1K8j09r2PL3N6Q4O0j6j10
-25483c18j34p5n5o1M7J35J12Rl6l6JK6j3m1k4j2K2R0P8N0n2j21o4n6n2N0Q1L2mN5N3K2M6
-25450b45mp3m9M0O7L1J8qj5k3J0M9O3Ol1o1q5lM1l0l8l1o5l4O2Q3J06J9n5KL0K5pJ7kr2q6
-25413c68m4J3MK0L3l6p8n5m1j7R8J39N2n1m5K0K9ol1j15j03k3L1J6OrpOj5lN7Q6O0M5k7r
-25377c68L6M0J1k1n5r0r5n2J2O6N9L1QK0K5jKL3Q2L1ll0q5j22j40r1nM1N6P4N3kNO0P6N5
-25341b84M0%l6l7nM9R8L6oL3M6L3J4r3j27qL5K4Jl2J6J5j6p4q4qO7M9j3m9r9q2pP4J23R7
-25305b10P8L4m0p3q1m8N7Q8O0Ro4k5N6Pp0r8j02o8m3m0j8l8k0L3J00J21M9K9k9k5K1k6k7
-25272d03rlN0Q0N3%m7r6j38o8O3J50J42K4jM3O7K7r9j23p8m6lj7j2J2N8J00J5o7l5j0p2j14
-25238e57l7K4qk9j3j3M0J07J57J11m4j74j19N5J61J13R8O4k3j28q0kl2k1K1J7pn2n6PM1M7
-25206c32O5L7j2Lo6q1M0J13K7l7n4j7m7q5p6nJ22P9j4J1O1Ll9k0j3oM3M3K8oj7l1NL1j0n8
-25170c15o8m1L9K1Lk4k5%k4rM3M8j3l1p1l5K6O4O0rmN8L6j5pO0K2QN0J0n9j9%roL9Ln4p4
-25131c22l1L3J6M3R7M3jL1N3l3n1p5j20q7m8M7J07N9k1r0j01m0k0J6Q3N3k2lP3J34J43J25
-25099I1R6J56l6l74k30l9L1om1l1l0%NJ5l9oK3NJ2K0k2n9m5rL1K5K0L5M8L2K2m1n1Qj0rO7
-25062c36Q1P6N7L9Q7Q9M7rl3M1M1N1J13J22J03P7Q5R3J40K51L21L55L60L34K82J71J13N5
-25034C206j31k77l08l39l32k70k31k47k04j98j27n2k2j0p0j16o2Pm8o7j8m0n3l0n5l2MJ7
-25006a05L3J7l9o7p5m4l6j6rJ6N5K1m2n9j12n1J0L4M5lmNN9J10K9j9j9o0j07j09j8P6P8M5
-24972c61L3K1N6P0M1L5k5n0j0L8J9j03j14o3k4O6R6L0PM1l6m3k3Mk7j18j00OK2QL0O3M6L9
-24938c26M1J4qKN0M0k9n7k9K3L1mpPn5k2M7M8L4J2K0j6m6n2k1K3k1j3j3l1PkM6Mm2jon6j10
-24899e18m4O8Q8jq0o9o1K4J8K2R6O9J1Jj9J5Rp9r1J1R1J03N3R4L9j4n5j01r4o1P1J19Q4M8
-24865a53o1o5L3O4np9j14o8KK4j5K3L0K4L7O3R5L2q8j59j43j31j13l3M1J06N4L3O2Q0M3n1
-24833d32j24n4K7K8K8K2J9m0p3J1K8l6j6Q3J56J07L9n3j46j34p0k2J0m0k4J9N7J13Q8om8
-24802d83j4%K5L2K2O0K2n6p9k8pk3L6Q1N0Q0R3L9j6m2m5q4j13n4OK2M1M6Jl2o3n9L9P3K2
-24767d08j9J6J17O4j1o8m9jPl9q9m3ON5M8PK4k5k8oLM6O9M6M6L8m4l3O5O8P1R1P0k6j11j04
-24731a47q4m0jnK6K8kl0n1m5k5l2k5j3l6k4M0M4k%Jm7r1m1K0P1L0j2L3Q9J30O0o1m2jM7R5
-24694a43O0k6j17r4l9l3j6kn5p9j1M6M9J2o4k0K1N7J25N5k8%N9R2J0l8n1OM5KJ4nl4L9N1
-24659a12p9l0Q1O1j6j34j84j15k1J8lJ0K9J7K9O5P4L2jll1o6n4j7N6J25J2j10j10o3J1J4
-24627e15k3k4%PN4M6Jk5qP6P8M8n7j01QJ83J96L8p3j32j36r5nK4m5k4M8R2R0L3rn8l8J3J7
-24592c16lJ3j1n5m5J6P2M8mm7L0N6k0o1l2o4j10o9j1J2L4Q8Q8K6k8l9j9j2M4O4K0jl2l6k9
-24557d33LQ8O1J0q9j55o0nj3L8Jj9m4l3M1J40J17L5mJjOl1q0q5JR4R8N7KK8n1j10p6o8L8
-24521d98J15P1l7j02q3K4P0L7no7j5O8O0P5J45Q7jo8j29r2OO9%o3m8n3m5J6O0O8L6pO5or7
-24486c44o8n3j2M1K4M0P7N4o7j13o3K2J7PJ7L2K6L8or6m7J6%j0L3R3M7l4j03p3l4j1m5q7
-24452f82r9rN7M6M4K7mk1M8R4j3p7J5M6J6Jmk3l6L1L1M5J4PP1J14M1l0q6p5n5j24j20p9l8
-24417h27L3Q3J1rN5P0O9P6L5ok4m9n7K8J21J44Q1jo3qJ1k2mmLo6q8o4p8l3K6KJ2L6%J9O9
-24380d19P6O6L0k9l3nl7l9k2k1j7J5k2m8j6K8N6L3M7P5N7k4r4o1prj5K2L9pk4k4J1M3O5N6
-24344b54Rq6r5K4N7o0j06l3K9L8L8J6PoPO5N8k8n9q5j14j02k8P0R3N2J1O2Q1R3N4k1l3l5
-24310b81o0k1J5K4P8Oj05r6KL2jJ0K0M7P4R5N9m3q2n8j9pM6P6N3LK9l5r2n3QJ6qqmQN0L7
-24272a85j5j04j15q6o4K9N5J1k5k7l3l2k2M0J40J34J09K5j0k7q6m7M6R3P9K7n3r5o8j0J8
-24241b98m2n3L3O5P1M9j5m1J0O0L7Oj4p3j42j01J3Q1K7m7p1j3M8O6np4n2oL7N1L8K9N4l4
-24207c06p1K4J4m2m4jK2K5Q5J21N0Q3J19Mr9r4k6J6Q3L9n5o2o8n6ql1j10j58j30m5J8Q0R6
-24174e27M1JK4N3P9O7Rm5o0j04n8L5R7P0N0J3k1L9L9k1n2k6kk8n8o2j5M0M8N4PN5K3lO4M
-24138a70j39j23k3qK5K8k8J2J8j8j6lk8k3l4k6R7P0o1n0N0O2j6o6o0k3M6P8L7l3n9j8J6O0
-24104d26O7L5P1P7J3l7K0km9p2j02p6kN9M1l8n7l4Pk9p3j3OLPL4K6N9N3K3K2L4m9q6n1Jk
-24067e40mK4Jm2o2kM3J7nKM5P7K2k7j1J8l8p9LM9K7Lj6L1O7M0J5M0OOk7q1j00q3k6N3J15
-24030d39R6oj7O2P2Q8Q2J4L7O5o4j62j60j27q6k8J6M0N1K0kJ0rp6r7N5J59J35J2n7l6rJ0
-23997c51Kk0l1j1j7J4Oo3j5N0j7p0l9nJ3lm2j0O8P2L5RM7R8M1o1j04LR2P9P0j1q9q0p5m6
-23961d61j4M7N9mm1k0k6n4J5L5j2k3n5J0J45J71R8L7j7o2j30r9k5pmm9o8k7k4JK2L4K5J9
-23927e04J8ljjql8j6Mo3pP0L0l6m0P7J38Q1M7K5j0rJ3J2K9N4Oo2k6K1M7m8j21o9J7M8J0O
-23890c09lqJ6O5L6K5K2m8q8m0o9j02J9R0J2k2l6jO0N5O7R4L7n2l1K3n7o7qJ3NLj0jK7Pm7
-23853c23n2n8j8K7j7NP5J15M8J3M1K6L4JL0M0%p2l5J1Pjp4o2k2j3PK0J4l7o2n1j0L4O0O7
-23817b32K0p5j21r2m8K1Q9J17K5m2m2nll9k4K0PJ3M1J5l4m9k4j9J4O5K1mj8o3kR2K00J66
-23783a0pr8p4q0p8m8Rj8l0K0j3m2o8j01J0Q8Q4M2N4O1j9j6O5K0p1m0M0M7J5J2Lk9j4Mj3o4
-23747c59q5n2J3M6M0oklj6JO1O4J3M5J6m7L6O7%k7J2Q9J10M4o2p8n3l0o5j04j8J5K7RNKn0
-23710c42o0l6o8l2nk3L7N2M2J0M1L8j6jJ3L4Q7J22J26O7q6j55r7rN2pn1j1j3LQ5N7J7MkM5
-23674h2J4r0j06n7J2N1N3M3l6q3o7l9L4Q8N6ppj7k8o2o8nK7J6rn0n9k5N3J28J24P1o3j39
-23640c29n3M3J8k8k0Kk3k3J2K2K3k1l2j3L9N1J5m4r2n9L9N7m1l8kj0Q9J28N1k4k8k8m3m3
-23606d05m8r0L5J63J14J4m2m8q6r7m7L0Jl9J3K3J8O9J33N4l8p4k4L6K0M9M4O2Nn7n6p9o6
-23573d13J8R2O9N3L6j4KJ2K1M2m3j23r5r6n5N1N8J8J0oJ1Q1O7J3l7p3j05p3k2m8l5M8O2L3
-23539d41J5l7o1%M1Q9J00N0J9j3o9k7K6M5j2k7j7J7L6J4Ko8o0k3K6L2k6j0M5M6L0jm9o3l
-23504c74O6O2l3k6J1J6K3j5J0j6m7q6l4L7J3j7MN2Q9M0J9k3r4o9k7N9J10J9n7M1N9on1n0
-23470b95jj0o5k0K6k5k6M1K3rj2K1N6J3n9p5r7o1J8oj2M3Q9Q9N0j8J3M0m2p0qJ9k7LL8Jj5
-23433c70L0J6k0L1O4J5l5n5j17l0Q6K6p4n2K5K4l1j5N5M2O1Q3R3L7j5k8j9n2k1K6m4o0m9
-23400c73k6L8O2L0j2o1jk0J3J00L8j4lqm3l8kJ1P2Q0Kl5K0J0p4j07r7q5n8QM1P4O2lk4K3
-23364d00O6L0m0m6pj8JM4N1J1j7r2r0K3O8O0l0j29j10k6N4N9L4P0M5j5j5ORL6L0j9kLk8J6
-23328c68L6k6l9j2K3N4L3rn6o2NL1L7QJ6R4N5q3j44r1R7J75J00RK7L4m5l4N5K4j44j81m6
-23295d27O3P7L7M3J5l8o9q0n9LN7P0L0k0l4ML8O6O9Mr9j52p2l6j6L7P9M6%rL4O3L1Nk5q6
-23259c51r9l8n0r7l8kK1N1R4N1PK3J1p2q5lL1OM9N0rm6o2JP6N8Q8J46N1n5j11q6j1J7Q1J14
-23223a89N6lo8j07n0Kqo0m9K6M7R8M7n1M5R9k7j32j02l7J5nl4j2j8m4QR5R5Pq7j18q8nJ7
-23188f37j0l9QL8O7R5R2L2k1l1k0K6K0O3N6J9j3j4M4j5j16p7jN4j4p2m3J7R7J44L5o5k9J2
-23154b98nm2j8L9O5K4m1j6J3J9K3l5l5j0m2m6J10K14P2j14j40m7k1pk2k4kl2m3O2J20O3l7
-23121b53o6rJ2l1j28j05K2O7M3J4OK1l8m7K2O0P6L7j1Pn2o3j0J6J0J3K6K0NK0J4n0l2M1L5
-23086c08n4m3Qm2p2o2j8R1J04K9M2K5l4n8m2m6LJk7J2N1J25J59J40O7k9l6%qo9j05r1m8o
-23052c41o4r4q2m6N6R0L0NJ9M8N1O9L8j18j20J1Q5Q0l0n4n3j2J4J5L7L3OK3jl0%J7OK1J7
-23017b74L7K2k4n5pP0K3rk4j1o6r0l5R1J00m9j30j11k8J6N2K7l2m1ONL6J23J16K7n1p9o9
-22984d34nK0Qj9%L6K9K9K9rk7knON0N9M9j7j12r2L1O7on2k1p1q6jP2L7RJOR3R7Nj4l4r4m5
-22944d13L8J3p3mJ22J28O7pm2JN8N3N4K1J5L3k8r7q4l4l4J0L6np9l6P6P7Q0L3k9Kn3j24n1
-22909b76M6j3j9M3N9J5ro3o3J2O3M5N3m2j54j38n0pQN6%j22j02JL4N8J08J32Q8L3l6r1n4
-22876c85j6J0O8Q6K5l3n6p5n1PJ2o5j46j34K0O5K5l6j6j0L1M2j4k3NJ7J0L9P5K4Lk0RL5M4
-22841d28K5M3M5k9r5n1j7k9k6M3O8Q5R2k6m3K0J1p3r9m5%N3N8J2NM0M6Jj4N3Q8k8q6n3p3
-22806d27q0lM3J4M4Q8J8n6l1K8J0k9q1o0Q0J45J18O0%J5K1l3l5o8p4l4j7j2k9kL2J8j9l1
-22772c87L2L1L2K5q0q7L7N8pJ%l3O7J06P8N0Kp3o9p2p4K6M4l1j13j12m2P1R0Ql4K7L6J9P
-22737c67k0o1l4P6P8M6J9k7l0k9J0ok2K7P3J3l8QL6k2p9l9l3q4j05n8J8qM6J18M0K6Q7P9
-22703b62L5k5n6LM6Oj9j5n5j01j09p4J2N8P3N4k6o6lM2O7P8N4J6J4L1J2p7q2kK3l3n7m8j3
-22668d99M6M4M7K5K7L2L3P2M2m5p2J1L5j7o5n6m1j2rn0NJ06J00J0m3k5j2l3l1kL3L6LQM9
-22633b48Qj2K8nl9k0QL5K2j5l5J1K5K0%k5K6J13J03n3j52q1q1p8l4%K3K9KL0k3m7rM5O3m
-22597c70QM7Q2P1Q5R0N5nr7j23r6n8k2l4m5kJ8QL6L2K2L3K8L7kKpr7j22p7nl0j19p9rM4R9
-22560f02J09J07M6rM7K0n1j5Km4m5mok3k0m0pO4Q8N4rl6o3j00l0O2N3pl6k0K7L8O2Q0K4J5
-22524b69K2J3m9J9M8MK4J0M5P1j0L7N2l3j40j16k9K1R0Q5qo4k6LjJ5m6p9rL4J5k3m9m4k3
-22489d10M5O6J9j2Nm3l2M0Jl9NP2P1Qm4o7o0J6O8L0j12j43j9L5NoL8J05L3k7k9k8qK3P9P4
-22453b41L8N3k4q5m7j8mk7q4j14k7M5R0R5O5J9m0j01o2J5n4r5k7L8N7J8M4Q0O3Q3L7l8k2
-22420b70J4l7J3Q7N3j9k0Ll0q4o4j4L1n1j31l6%K4N7K9J02M6n2m0l5j6l7n8m5l1J2PjM9J19
-22385d25J09J8q0o6j1l1n3PM9N6po0M6J29J23P0nj01j18q9l9L5ll8j7J5K7J8l7n0ql0l8O6
-22351e38J00N7j5KN2P8N4K5p4j35q8%M8M7R5J28J40K6n7j8J9o3j08n7l3k1k6j8N4P0L0l6
-22319b62j02o6J2L2K8J1j0J2J13J14K1n4k4RM2K7n6o9p0o3l5L5M3l5n6k9K1N5Q4O2jMJ8m6
-22285b35q8p0k6p1p0RM2K2K1O9M5n4n2M0M6O2J27J25M5m1l7k1k1n2o8o2j7j3m6l4P2J17N0
-22252a86N5O0l3j03j35j64j66o1J02J98J41N3K7k3o1QJ0j9q8j15k4R5O5rl6k4m1n1k9M2N8
-22221d54J06J12mp4rK4O7J12R3K3q3r4j9J8rJ7O7L9p3j73j22K7%k9j1onM0P1N9P7L7l5n4
-22187b65oN8j8r9o4J4M8N2Q3N0J0l9j52j54NR9O9j6oJ1j4l3o8j0N9J2m9o1o6k1RK6M8O7K5
-22152c96MJ1M2L2ql8n0P%K9K7ro6p5oR2J21N1M3K9L1j0l6l5k8k6N1J2r4p1J1M6o0j19j8P1
-22116d35J47J31R0J2q6p0k9rK9M3j4l3m9k9mL1lpMJ2K7m4k2L3M9K4j4oN8J0p0l0R9O3m2o4
-22080a98j22j19n5n3l7K4J11J57J14J2l6p6j00p0n2m2MMm6l7K9O8Q2M0o8k9no3m7j5K1N3
-22048e51R9J32M5p1q9l1N8O6R6R9N5nj1n8n0J3n8j47l1J80K04L8m9m3J3jo2o8l4qm4j4J8
-22015c09m3q5p0j4Q2N9mk1K4R2O1K0j6J5P0O9L2ok7q9j60j78q1N3O9K3m2l3N2N9K2J5jJr
-21980c70l4n5lN9on5k2PNk7k7N8J04L2Jl5mM0P2M7M3Q5N3j7r6o2Pj5n4l8okj4n4r8m6O7M7
-21942d13J0Q5Q0Jl2%O5M5L1Ol8PLm9j06r1o5o6j4M3P1O6P5K0m5pM7M4k5l1n2p7j9Q2L8k2
-21906c33L9J08P0K8%qm7j01n2k1j05j27q0Q7J43J05J06J0j07p0l9n3J5M8P5N2R0M1n1q5j12
-21875c74p8k0Mk4p1l7J9O1J3m0m6J1Q8M4j1qJ8M6O9P0N7P0k7j27j08oN3P2L3j9q7r4m0M9
-21841d40Q4J5n0n9PK7O0O9N6P0K0q3p7NN1K3nKK1L6K2j0m9n4o7p4l3L3L6k1l0K0N3P6P6J13
-21805g7P5n8j00j5lk1l9p4m7J0K5L2K5nm3j15o4rj9j4K8M1J4m5j0J3QLQ4J06J5o0k7k4L3
-21770c57O7P5Nr3p3o0k7M1L7m4q7J4N5L8O5J3k3k5J0rn5K6R8R8Q3O6j8k6pqMLL8O6J1j11
-21734a10j80j69n8Q1P8j0o5m1k9j3l9j4M6Q3M5PK3J3n7q7J8J10N5qJ7J6Nm2l7mj7k3m3n0
-21700d99j4M2J01O2Rj9j01j7L2k8p2KK4K3K3pN2N9O4J5k0k3L3K5JJ5k2j14j14l4J9O0O1N6
-21666c06K4j3Jm4l7J1M6N6O6Q4K0r0m8J9l6n9l1RQ1J05L7m2r0j9J2K3J24J59P3m4o7l9j06
-21633a21p4or2r1K1P5P3M3K8P8O7M7m1j14l8P9O7j1j04j35o0K3Q4P5l9p8nK4m4k4Q2J07K9
-21600g5l6n1r3l9Jm0l1J9k6m4j2LK9J7K0K6J7Nj7j1jJ6m4l8n2n3o7l1k5K8P3P5M0M4M5qk
-21563c38K8P9P7Pp6q6k3L6L8J7K1O2N9nk1Jm2n2Pj5p4n4m8j18p1K7J25J33M5o2j12l9l4j28
-21529f36p3K0mLL8O1Q0R2R6M7l0r6j02n0m7l2lQ1J09P7K4o7%L5n0o7nQ2N9J6J1l1m0j6PJ6
-21493c95om7k7K8M9l8p4L7P8K2l8RN2M3L7RNok8mK9L5j8l1k5p3l1N8Q9L8l9j4%l4m6j6j6
-21456c88J9N9L4Q4Q2%j06r3M1R4Om5k6J7J6k7k5OP5N0m7r0n0q4n8M7Q5O2L7j2J8J6JNQlM2
-21419a50P1L3k9l0l3p5q7k0K0K7L6P6R9N1m7q9o7q3r7l4K7O5N9n8j37j03n2M2Q3Q4R0L7J1
-21386b80l1n9m0J4L0l2o5oRK4L2K8Q7J31J00l5n5NL1k0l5m1l1J6J4k0n0m3lJ5k7r9n5LM9
-21351d39K1n3qq%O3N7nk5l2o6rP4Kn2LJ2N9J00R0K0RK9pm2qM5L0k4plmKJ0K6o6p4J8K6K3
-21311b13jPL0q%K5j3n6r2n1M8k0m8L4J7l5m4o4m3J5JL8J08J63R4Pn1p0j5rN2R1L0n2r7m8
-21275b70qlj0k6k6pj5K6lk9j2p0j02k7N5R6N3n2m1j1J3Q3Q4M6P2P8l4n9j0k6n0k0L7j8k1
-21240c07Mk5J5M3Qk8j2RrjJ5NkK7K7K2j1n5p1K1O7K1J1J5L6M9k5p6j2J2l6n0l1o6p6JO1O6
-21202c58K5j9j5j4m5o6o9N2J13R0L8n3p0k6L8P2M3rk2M5J01J9l7RNq5j61q4k1NL8J03Q7l6
-21168c07n5QK9m5j21j23n1P1J31J06K0RoJ5O7L3n4m8m3j6jl2kk1m4KM6Q3O0K8N2Q1L0o6l7
-21133b01L3J3rk7r6o5l6l0k1L5Q1J7m9q4mM2k7L7Q4J6K9M0jK8O3J5l4o0q9l6o3n7J3P2J21
-21098b50P4j5m4m1j6J6jK4N2lJmn3o3m4k2K6R2J0j2mJ9N4L7Ml4n8j1M0M3j6n2l6qJ9K5o6
-21061c17k2pl4N2Q4O3K3m6q8n0K2J3nj6j4N1P2L2j3rPj0r3j99j13L1N1P8O6joj2KL3K0p8
-21025d33l0Q6N9n4k8M9O3l2p2l8lJ8RnL2L9l7j6M9Q8R6Q3O8k4r1n9j5lk1j8j5l5k3J05O8
-20990a40n8j19l4P1P0K9p7r8j7K5L6O9M1j9k6n5o0l4K6P6O9O3K2p0l8K2j7p1j38j39m4LO7
-20957e65K5m7k1RJJ8M5J01L2k3K7Q3K9l2jLn3o5r1m7J9L6O6N6N8M6O0L0o1j21p2k3oJ5K3
-20922d46M6k3o2M5R5P2O4K7jJ7Qo7j12m8j0QL9P9R4L2k2M4O0j1l9q2r8l7L7M9Lm7l9L4J08
-20887a83J36O3j3j9q6j17j18m9N0R3O6L8j4o3k2lOm1o4K3K6nOK4rM8Q0kj0j2K1no5n4j5j5
-20851c04l7KLNL9N6P2N7L2n1q1J8R1k0q8m7OPrM9R3L6k4q2j6K9J5M4j7j4N8O1J1k9r3j00
-20815b28m4pL1L9k3q5o4n1n8n1M3J25O1k6m5l7m0l3l0%P2P4L1l0p5n0L7Nl2J4jk3n4j1P0
-20780d96O2%n3o2l8PN9L2K5L6QL4M9J8Pl9o3o3q5m3M7N2M2O6J6J7J19Q3j1o3q8o8l9L0N5
-20745c47O9M3L8J00M6m2qM1Lp1j30j09p6J9Q7O4l2p4n3LL1M0L6N6J29J40P7kj05j12n7o6
-20713b62j31j13n1j0O7L4K8L3O3L5n8j5L9L3O3M2q6j27m3%K5K2K4P4J11Q0K4l9j10n7q5p8
-20681d68K5J0n6n4K1O1K0k1l3J6J1K0R1J07N7lj1j6m8k1K1Jj6KM0O2M6m8p8n7o8m0N3J00
-20647b74J43J51N8o8j04L1J30O1n9j62j48kP4O0L2l0nJ8l5l4MN8J6m3j12o1j2J1J0L7N2k0
-20615b23m8K5M2l4j10n6N4L5k3k1MK7jl5J3L6JRM0J4l8j04q5l2k5PRj5j7N3Q5M3O7L0j2K2
-20579b63k0q4n2o8l6J6L3J13J31P7no7r6j24q9p2LM9P3J04P0N4M9Rrl6r0m2n9p0LRQ2R5K0
-20544b92krJ7J1j2J9J6l7m2k5J7L9L7j0p5o6K4J12P8J2o4n5K2P1Jq0j1M2L7pp9m7J3qj1N6
-20508c08N4K3l3j53j57J0R8R2K4k5k3L4O2N8P3J4m9o1p3n2M9J54J92N5p2p6m8q1m7J8j6l1
-20476b95j9NJ9k8r9n1rL8J05M7pJ6L7ql7p3r9oRk5mP3M7p2j4Q9M7k7n8k9O4P9L8N6kr5o9
-20439c57k4m7p1m1K8J21J59L8o9m5RL6K8L1N1J7ol5k6j0kj1m5J4Nn0k8OO8O7rk6P8O2k9k2
-20403a35J6j0r4r4JL8j1j03j08k4K8O4N2J4j0%J5J1kK2P5K0m1p2j6Rpm1J5J25R8J5Ol1q1
-20368b56j12m0J9K6O2L2NM4L3l8q6j12r7n1rL3L8J8P8O4Mj0n8j8P0M8K4m0j38n3P3J03O8
-20335b76k6j14j8P9R4Q4N2J4KLMkJ2m0j19r6OP6P3N3P3K9p4o3r0j13r0o0k0k7OK6L7R5Q6
-20300c24J5o5l7K3L3pk4NRJ9M1O1J8j7n1j06k6P6J08J2r1j06k2O7N5J4l3l1M4rj7M2P3jq9
-20265c41r1J0M6M1Ql2m5l9j2k4l1J4K9m2J8P3J00J06M4l1n6q0j13j77j58K9J08M8qJ7R7J11
-20233c81M4Rm5n3L3R0P0J3r3p1MOk6j8J6j3Kl0o6l9rK2J1L6K2k4k9k8n3n7M1L8l1JJ3QL6
-20196e51mj5J6M4J1NK7p0o4m6j4J07J37M5l7l7%K1M9Q8M6K9j3p1n1j4n7o8KLn4o9m9K6Q0
-20161e48P3J06L3k7L9M5j7l3nNJ7N3K4K1j2m9n8n4J5L4lk3nJ3RK1P5M7K8O7K6p6j13r8r6
-20126d66m3Q8Q6j1M1L9n7o5j7PK3M8L4O6Pk9%M5L4k5k8o2MQ3O1jn0l6k2k4n6q3m0k9k2m4
-20090e44o2K9L9NkOj3n4qM4O7J0oJ00J22O0Pql0n1jP0N9M0%n3m4J7O6oq3q6o7m1j0k9j3M3
-20052d27L9Mn9l4J6J4mK2L0Q4J46Q7L9M6ln1n3n3k0ONj6K5N7J5L0Kr0j58q2M6R0L7Jpk3p6
-20015c15n6pJJmL2K8J4j5l0l3j2L4P6O9J0m5J4M9L8L2J3n5k9o2j19p5oR4J04MK1M7J0LJ9
-19979a50K4Qj6j01j01nN5N5N1N6NRK5j0o0p2n2MM4k0q1j5Q7R1J3J2j7j01q8j5k2K5K5j8j1
-19944c66LnN4J33Q6l6j24j23r3j8L3O1M3L3O4Q6O3jn6n4j4r0n4L3RjnK0J01M1k4m5q0n2M0
-19909c38ml6NR1J08n6j45p5qK6J4k3k1mqm6m5k0l1o0m8j9Q2J38J05K7m6n1o8J2N6l7o5J4
-19875e76J07O4kqJ8L2L8K2j9m5QP9R8M6L1L6kpLk1k3j9m1p2q1m6JM5M9Kq0j05m0J1J6N1O7
-19838c63O6N1J9N4Pq2q9m4M1Q3M4j6q1q2m5l3l9K5J8j2L3M8pK4J38J24L5n9p1J1R8M0q2j22
-19804b68q3p4o6P0J42J03K7Mj3J3L0n8l0j8n6PK4QJ3J7l1p7m6mj4k1O1J11K7n0k2J9L0jj9
-19769b45O0N9j7oJ5k2l3o7o5m8o7j41j04j0K7K4K9JL5P6P5P0Lk7O1Q3L3j1pL0Op2q1J4N2
-19734b70M0J3RLm0l4L1k4n6KOp4q1JL8K1K2p0l3P9P5M5mk8pL7M6k0j9mk0J1M7M4K0O3M1O
-19696h4NRK2K6pn2o4J6L4P7Q3n9j63j91j27l3O8N9Jl2p2o2L4P9P7K8j1N8M0m7n2j1j4m7n9
-19661d71j8M1L2j6M2J01P0LoL4J9N1N6L8M4J5jJ5No1j11j27q6KN2O6P2K0j7m1j5k5o9j26
-19627d12n3J30J21J5%ml2n2m4l0n8oN0Q3Pn7p1m5RO4J06J07L6qQ5P8Pn7o0o8j03l2M3K8L2
-19592a91M2k5m0m3oK7L2lo2p4pN0M4ONL3M4J3Ork8m2L8R1L5Mj2m9o3n7r6r0nN4N1N8N6mp7
-19553b94q8o8p9n1J4P8N7l8r6j01m6K6R0O9M4L3K1R6J10L5k2j15j37p7k6kL6L6O2J09Q6M2
-19521a96J5L4L8n5m6N3P0k3p6r8r0k1J9ML2J03N9j9nk8J1J32J42Oj05j40j14J3Q1J5n8j27
-19489c74r9j0K6L4j3j7L0O5P6O6L0k8pM6J4M2K8q5j21q8o9q2m8M1M8L9Q0P3J7M6J49J30P
-19456D6j17j17o0J1J8J9MN2Q8j0o5k6j4m9k5ro6l8J7ql7j3k2j7rmL8J11Q8Mm3m0j0N0P6j2
-19420a89m5n7n2k5J8L4J0q%L1k5J3J01N5L7P0O7J0n9n8m4m2n5j5O1L1k8kJ5nn2j19j14pO4
-19385c84K0L2J01R2No2k3M7O7K3j8j06r8J7P1j7p5k7k5L6N1L3oJ1N6K7p6q8m4k0K0L7K8P
-19351b88l9j5OM4K7k3k8Koo5p1J9K6rj7j9J9M3N8O1QLL4k1p2n8r6nJ25K03J64qj02j46j43
-19316c89p6L3N6j0l0K1N4P6O6j4r3n5N9O5K6okj8l3l9l8l0k5o9o8L3J27R2L1K8l4j0K9M5
-19282a98N2k5m0J3O2J4l3m7q0n4J0K1k7q8l2L8L1K1K7j7k5K4Q0J07M7p3m6j3%M5J6k9l9K8
-19248b30N7mm2n1m0k0J2P7N9N5K2l3nQ1O3l4n5m4j7j4pm8m5j1KK5LrML1M1L8om6l4prn2m7
-19209c40n0p1o8o2K6R9Q1N6M2Mk2j9L6M7m6j22j5P0L9j0J0N7L4K0M1kl7j8k2k8m9nKK4On3
-19173c45l2K8O2j8m1k9%J3k6l2n3p9J1R5Q0L6L9J5m%J03J61J32M4l4p7r6l9k5k5J0Rk7o8
-19139b12K5Q8K9l0k1K0Q5O9j1l8k3RN1Q8P6L3%l7k4J5L6N0R4J12J7l9M5O0j1k5JJ4lK2R5
-19104F60J98K76K48K59L71L98L31L78L31K08M8j65l47m60m45l51k69k53k64j82r6q4n1K8
-19080G67mj23j40m6l3m7J4k1p4o6p7o1M6K0n8l4K8K2J6n4n4o4l3P2P7K2NJ0l7l8l1k3k0K1
-19046a8M1j6l3j5K1m7r2PO6M5J6KqJ2K1O5O2l2n0mL8N8J4l9k2OL5L3j7j9n0p2l9j0j3M6K5
-19009A7j0%m3oM6MmK6j3q5o6RK0K9K0K0Mm7l8nL8P5R8M5L8P6R9N7K7O2O1P8J12J32J86K73
-18973A335K99L51L65L65L52K72J49m7k40l06l48l52l06k37k28k16k21k54k08j40j45j30m8
-18950F2k2n4j0OrPMk0L6J46J39O6n4o5p3m2l2j29q2kM4K7l8k4QL8J06R8nj21o9j6KKn1k5
-18914a52L7M2Pl4q3p5l8o4o4KP7J23R8kRO4O0N1L8J8r8j95j83p3M3O8N1J6J4K1k7r0n3L9
-18880c53K4K2P9R0K4k5k3p5q0J3R1Q0M0ln7n9N7L3m1p0r6q4J4P2O5L3M1Q3J15R1J9Jl7o8
-18846A6m1pJ6J2o0j30p8K8Q0N2L5J5k3k0rm2o4l5kk6j0qJ0O2L9n4q1m9J2Jk4j3M3L5NK0L
-18809b92k2n0j1R2L7k1j0l7NNM5R2Q5Q5M3jK3J3l7l2Nn6l7QN0K7j2m8o2m9r0o1k2MnrL2L0
-18771b83mm9J1J04O8j6n8m1lLM5O4P1O5N1K0K7j2n5r7j14q6kJ1mK8m3j09j9N0L7k2n3PO7
-18736c41R4N8l3m5L1J28J19L4l9o2j5m7p8l8o7j21p6J4P7P9M7l1j37p9O4J10R0lr6j09k1
-18705d93M5L1K0l7p2qM6N9J3M2O0N8K8k3p6l2P0N0l1l6qJ7PL9R6L2n4r8j12k4J5lK2K4L8
-18670b95Pj6Kj9q6r2k7Q0J25L0rj0%J9J4K6J3K1P6Q1K4p2j12p4j09p0Nrl3N0J22L2j10r2
-18636e08PL2J1L9Q7N7J6J7L9N6N8P1k1q7k8Nk3j1M6R2J13Kq4o9m9n5m9MO4N8M2L6Kk5r1q6
-18600b32j6KL2ql8M3N7Lj07j31l7K6N1O0op2m7M5J09K4m6m2j3N8J07Q1K9K4pK4J9p4j28m7
-18566b57L5J08P9K1M9O5m9j52j29p9j7N4O1l1p2j5k4j05o4N2P5P1L4k3o7m3N5R3K7PO2k7
-18534b06r4l9L2ok7k0j5qk3O3N9m5r2OJ62J09J0k1o8p6n3Q3J14P5O5qr8j12o0o1J7K7j1M9
-18500b72J05J03N7J7k9l0k0Kn1j07m0J6rJ7P8O5M0KJ6kl9j4j4j2m5j06j16o2j0J9K5j7j1
-18467d44O1J37J52R2L2k1q4j10r2r6m4m4o0J3O9Q2P9M2M5K1m6m5k7p4q8o4RR5J10J16Pl9
-18435b16J2O2Pn2n1K5P0ln0n9n6j2O4Q1jl4J3%J8rm4j3pm5pN0K8L7N6M0N1K2m2n8JP4M1q7
-18397i4j77q2K5O8M3K8Q2M4L6j1n0J0Lm2n6l7L1P9M0K4k1n4K3Q2O1R8J87J42N4P5M6N4J70
-18364H81K64K97K45K44L50M53M84L79J31l3p1k46m09l76l18k89k43k07j73j32j76k02j66
-18341F87j75j52m7Lm3m8o1k6k1k0M1on9k4l3p6r3j7N4M8K3j6M3P7L5k2l9Kl5r4k7Q9K09J61
-18307C38J9n5q3j23q3m8j3J3Mk7n8p3o1j2R1P8N0Q0Q2J8n6r7q2r1j08m6m6K0Q5R3R3M3K6
-18274b9mqj5j8mj4J4K4l2p4L0Q6J2rm0o9k2o0p6J2P5R9K2p1m8l2jRJ9J9L5J5ko2r8j12p8
-18237e07QQ9N6K2QP4O7Kk1MJ3l5o9p6l1m1n7O2J44J48J07N0N2Mo5l4N5l5j00m0M3M4m2o8
-18203a69o9j03l4O5M6%%J4Ll2n6l3M2L1k9M2R6J16O1n2q7n7j9j9n5o5m8k1MM7L1K3L7P7P9
-18168a34L5L5L6m1j14o0k0RNl4j9l1k4k8MM9%KM1K7JL5P4k6j31m5L0J0ML3J9K0P0J20N7n7
-18132d8r8p4n6k8Ol6l3M3P6N7L3K5j5MJ3K4R0J03R9N3p1o7o3q5o4J9J00J9j01j66j16RQ2
-18099b66Q5n0l2M7m5r8jR4P0K5n0j19r0jM3N0N5M8N0J4n4o5q4k1K5J1J8Nn9j04l8J29J37
-18066b71J6Roo2m4j6L5N4N3M0K9k9p6l5J4O6K2j2kn4oK0m8q2n5k8l2OM0O3R4R6L8l2n1Jp
-18029b52l1jJ9N2J8k1k7mML6O0M5J3oM6J5lJ2q%Jpq3r9J1R1Q4P8O0N0N4J6m0k0L5L6O4P8
-17991C76Q0P9J11J78J96J79J80K44K75L07L35L01L13L15K29J11q5l08l77l03l37m34l89k39
-17967A337j49k37k52j73p8l4p7%R5K5jj4j18j58j17o9p8m6l6oJJ3M6M1M0jo9n1%M9M3Q0J22
-17934A28R3j6j20r2n5k6Pk1n2o4o6m6MN2K6m5o9j7L4K9O6L1J6R5N7q8j12J4N3J3J0J2J5M5
-17900h9N8M9j7j04j03m2k1M9J08O2Q1P6L6L0k2o3j19j17l6nl5m8n6k1P6O8Qj02j45r2%M2
-17868d94M2K3k1J3Q0P7N5L3J2pj07j26n1mo1q4k7M3J3J8M3L8N4J10N2m1kJ5k1j3K9K4n6r7
-17834d38l1J7J0n3r1k8O9N6J9NJ1PN0Q7P1J8l3oJ7M7L6K4N7O8jl7o6j13j05p0l2J1K8M0P9
-17799b77P6K0k4p1LP5Nj19j26l3l5o2k1P1P8J12J53J44J9r7o1K8Jml0J4L4m2j11j38l2J5
-17767d35k2J4L7rl9l7M2J35J28L9n2j05q2K5J16Q3P4L6k7nL0L1m2n8m0l2L0j7m3J7L2m6o0
-17734b82pJ1N3N5jl5m9K4N4nj5M0J18J70R0LL2M2n5j39p4km3j9ql3l8l0PM3J7j3j6L6M0J6
-17698a3K6K1j7o1o5l0K6rl6l4PO6L8j2J3M4Pj7m4p3m9k2k9m9n2n5l0P0J07J11K5r4p8J9N3
-17663b36N8M5kq5j12j18j00qQ7R6M7N6N2K8K6n9j02m5J6K2%O7R7L1pJ7%j7J9J3j9j2l0RM8
-17628a18N2N2Jl5o4l9j0rk5k0Rjk4j8j4k2kN0J15N6j1n3p9KK2nk6NK6jl3n3q1j04o5K1nm4
-17590e50j0P5J03P1R0N3l7RM8N7O6K1l5j3n5p8l3mo1j07n2j1L9N8lk2o1p3M4J45R8N1L8l4
-17556a73m4K7J34J39P0l6j66q4j3q6k3N5k2q7l5o0r1k5P2J04J36J14M9M0Ln8o3j2J9L6J9
-17525f1n9l9%k3N1O7Jr6j48m5k3m3kqj9N1R3L0k2m0j6N4Ml8l6j2J2O5L3j9m2rM9L8L8K0K2
-17488a72ol2%K1k3jO4K3l6K5N2qp3n6L7O1k3p4j8O9L4m5n2rJ7K5J0n8m0j5m4j0J1J3N4R1
-17452a88N8k9r9j41q8M3P8J15P4n4o8j7LK5M3L8M9K0J1j8p6p9l5L8P9Q1P2j6l6n0o0m2m1
-17419c10l0m2qK5Jj5n3l3k0j12p8L0P8J12P7J2M8P8J2p7m2N2K6k9JN3Mj44j54OP5O7N2nj6
-17384c59%Qj1m9p7j7%j3L6K8Jl5o3j7k7l5k0l1j5n7L5J38J75J29K3k5RJ5K1L1jp1j00l1M3
-17349c62P4J3n6m9l7nK9O4np2K4J28J10j1r5o5m2j3J9j6l8m0o2m5O9J18O7M7R5R9l2q1m8
-17316b18j07j40q6M7R2O6J5l7j9K2O6M6L9M7OjK5k8k2Lmrm4j8J9K4M1o7j23j1O6K7J0N5N7
-17281a61j8l5oQN4L1n9nQ7R0L1l1r5n8M0J9l7k0j8p0p7l6nlpk0J5K2L5M5J1J7M0N%P2N4n9
-17243a44o9o2J0J02M7j2n9o5nL3O0L9OK7N9J4q7j30j6j0l1J6L9R0N6k3j7jj8m7k0lK9K8m8
-17208b12q9q6n0K6P6N8J7PN0J06O2kn0q0p1m0PK5J7J8om9J7N9O0j4RL2m8l8Mk0N%J8O3O5
-17171e4N8M2Mk8j9k7m6l0j2m9p4o3j3Q5P1Knj1l2l6k1j4k8OrMQ3J03J8l4p9l5k4k2KJ6J4
-17134b57j7L3Q7P9M5o4j11p0Rk2m4j1j7k1O6O5L5Q4L7j4k5jk8p9k5N8L0nkL3%m1p9j10l7
-17099d19K5Rj4L6L8n8j4K1m6K9Q7N4J9mj8l5L8N5k4k0rm6n2l8L2L3Q5R2N2O6O8RjK5m7j08
-17063h0j18q5o5k4P5P8%O9Q1m8q2J5J0r7j56j05L9J45J11P5K4m8q1j6M0M2J0j08j14l4K1
-17032d26l0n4QM3j1o9J0Q3J7m4j6mq6j36n1M6J25J23Q1O9N8L8J0k5n1j6L2M0mj5o7n0M3R7
-16998b32Q5N8Qo9r5j12n5K2J25K23J55M8j0m4q2j06q4m7m4j7jK1L1QOM7jn5Qj7n3L1N1K6
-16964a71l7o2J9P7K9m8q3J8J07J11M8l6o4LL8k5n3r3r3n8k9j8o6m1N5N6O5L4mk6J8K7m8q1
-16930d31o6o2k3M9M4KN4P1P1N8J5k4o8j03m7RN2N0J0Oj5l1m1p0PR7N1p3q8o7r8n8j4J7K0
-16895f96O9P7O1N2P4R0P3N6j4o5j04j52j15j2Q0R2K9K5J1qN7Q1k1q1r2q8m1N3J21J44R4n
-16863a55L8O9N3k0p8m8M2L8m1k7J4N8L2o8o7j5J3j3nJn5qR0J43R9k9r2l5k2n1L3J5n2j06
-16829b49q6m3j2P9J31J58K9q8l0ll8l8k3nM7O9Nk1J4N9J9J8K0k8m3l4m2n7m7j7M7M6q%Ql3
-16793a96n4m8J4J9q2o5N1M7K1P5O2l1l6mJ4K0L8L1%k8n8p7m1M7R9R1Q5J0%%j16j32j3M7M4
-16758a66L4M6M9O6L8O0P3J6Mp6j28q0r7p1J7J12Q6m3n8JM3P3k5q6m9k5rL3J03R7M3l2p1m1
-16724f3j5l4n6MO6j0p1m5J4J2KJ6mNPl8p6n5JJ2P5O1L4j5q2n3m4JO4N3L0N8J8J7l6m6K9O6
-16686i8qp7n2LJ2l0p7o0K2J04M3p5k4j2p2m3M5K3j2J4K1L4J2l1m2J4R2O3Rm8n8pM9K0m1q4
-16650c71m5mL2O5R1N0j1Mj3j7rn3q3oL6J2O9N3j4K6K8J6kK9L5j7j02j33rQ4L7l6j06j0J08
-16615b66K2o8q7o3PK4j2k9N0J03O3L3L7N7M4m8o0rK1M3J3k8nqm1o5K5J11K7m9j28j64p8J7
-16581e11N2ol6JO0P1J01J31M7n5p0RK3M0M9j7q0l3K0k0r9p4QJ1k7l8l3KRlJ7Q4J33M7o1o
-16545b54j6j2l2m1J3k0J3N9L3N9J29J04l5p3k7m5j11r0M5P6RM2Q9J03O0j3k3m7o9j01q3J7
-16513b41K3o1j24q0M1L9J0J9Q1Q9J8n1j5P3P7l8j03l5Mnl3%N2P2M6J5Lj4j7j0PJ5k4m7k0
-16478b34N6L4j0oo1r0q6q6l0jl5%R5J27O8J8L4m%J8k3r1n0O1J42J02p0j21l4k4k1knN9J02
-16443a68O9l4p8o2l9k5M5P3K9j5L6O4n3o1j6N1M7k0n3l5Jm4n1M6O4J3J8P7R1L8j8K7M7pr0
-16408c3j37o3K2N4K0J5k7p1m5PK5M1P2R0N6lk2j2q5j21k4L2ON3J26J03Jj7%L5Q8J51Q7R0
-16374E14J42O2J32L00M18M45L82N5l65n84n16l07j68p2q1j22p2k1Jm0j12q3m6m9K3K0N5Q1
-16346hL6ro4j07j36q1KR7J00P8N6mm6k4J7M5M6L2l4m7L8K7kk3n5o4p3q0m8k3N0P8K4m0n5
-16311b97n6m6m5m7k2l3rR7P6Rj8k7L6O7P4P6O9M8j9l1N7Oj02j08o4o1j15q3N7Q7Q1K6k3M9
-16277b91N5j9ON3j3p2l7M5K4m3m7J9P3O8j3p6m4K0j6l2P7P3m8j03j03k0N5J30J07L0J8Q3
-16245d1O7Kj4Rj2r8r6k3moK0j8m4l9o2o1k5k5l9JP0J13P8L7j6pQ9P6nj21j19l3K3J2l2qL6
-16208c15M0N1N2N9O3N1%j2mj3l2o6m7lk4l3j8RM1ro6K8J08N4J9l3l8%M5N7K5J2j2jo6j13
-16172a91q6n4lL5J6m2r3p5RM6L4M0K1L4P7Q4N1P3N5k8n2j8j3q7j01RM0k3k5o2j8J2q4r8n2
-16137e69L1J16R2J1N2O5n1j15q0m7j0P2J33R8O6Po9j00o8po3q9m6K3J0RJ08J42N2%k3okm1
-16103b99m8%L9L1K7M0J3qk4PJj5NPrkRpl3j8pj9l4L4P7O2M4n0j28j03m4k5j6n7RR4J25P4
-16065b48om1j5J3%q7j25l9RJMM3nl6K7O8O1mo4j13r5%P6R7P4O9L2J5P4O9pn5l6L7M5QoM2
-16027a18on0l7q1q3l3kM7J13J24Q3J8l1JJ0mL9K1k5j08j28o5m1l4p6l0N3O1N2M5J5QP4Q6
-15993a02%q1r3m8r1r3j3N6R7P5JK2L2L8K4j3J6m5j01j15p1k9l7J5L0j8nP0J08Q2R7N3pL1
-15959a15M4k5j15q0%qm6o3k9L4J3q0l6P8O6Oo0m1N4P1M5K6J4J1p4m3M3L0J4oj5llj4K2Q7
-15923a98Jp4k0Jl5l5mj7lRJ3k2qJ1rk8J2Q1L4m5k4LRK9N7K2l4m1n0n4j1L1L7rk5%NL4j9j2
-15883c88O7Q9R7R8J0OP5Oj19p4N0K7PjK3l0r1m5J3K7K2KK2mo9j29m0Q4L0%K5L1ORN9J0n7
-15846a52n4L9J18R2L9n4j72j54n8oL2J18R5Lp0q8L8J33O4o3q6k0N1N2K4K6J6j0m3r9q2l3
-15814c04L1N8l0n3j3J4N8Q3om5M9O0j8n4l0k5l8j9p1j54o9j2J4O9R0P4R1O0k0k8n7%K3M4
-15780b28K8l5q5p2n1K0J27J16M6k5j6o6p9O1R3k7n5m8NM2N2P2K7m2l5o2j36r1J4Q3K8j9Q
-15747c50L3Oj9J1K0M2N1J01J05Qp4m1J0o2j27j01jK2l0l1L5P1O1L8K2K2l9j02m4R0J19N5
-15715i9M9l8j21p1kk6J4Q4M1L6Q4N0L5k1j02r2q1k3L9P8P0kq0j46q6ok4p5M0R6R1R1O8m1
-15681a70o9KP1M3nm6PP7K7m4p5o9j0O2Q2L8K0k5o6j3J8M5K5l9OJ02J22M6Qml2n8p7j46j85
-15646c32r3m7m0j1N2L7J3j0L5N6N2Or9j09N6J15J7l9k7j3jNmj2k6j5K3Nk3n6p5j9L3R3R5
-15611c58L9OL5O7L8l7q2o0j7L4M9L1qJ7P1L9Kk3q1j49j07K7K2n0p5k5j6QM2R8Q9Mk1k5OR0
-15575c20J04%o1%L9j4o1l4L4J2J5Pn8m5OJ17J82J67Q5M9N4k0q2p0o3p7k0K8P5J02J6q4q5
-15542bm0k9J0M1L2Rj8n8o7k2j0j4M2K5p1q9m4j9j1K2M7O4K3n1n7mN2kl9J0MK2L2M2N1K7j9
-15505a11m8k0M0k8j48j20n0jPJ2ol1L8Q1L2M5R9J3o7lL8Ll9n0l4l8mP6Q7M6RmL1M7L7K3n1
-15468h9j54j19M6Q8L2K3j4n7o1J0P5P4ok4M8K1n8q1l0QK7L1pnK0QL5L3l9o8l9k5J2K0J6L2
-15432b17j5QO8ro6j7Jl9n6o6K2J48J16N7J1K8L8j3n1j12j30p6rP8J31P2j9j2K6k5j23n3O3
-15399b41O4mml0n8l6%R0R4N4Q0j8j47j20rJ32J98J17J3n1p4o7m0JJ1Jl1n2k5lk0k6m9j9R
-15364b60M4P4M8l0r8p2J8O4O1Pk8l1j3j4l7n9k9nJ3Ll7LM8RmM5Q4M0M5j7q5m8JP5Q2m9l3
-15327a85M1O4L3Jn7j36p1L9M2jql2n6q3n7L5O9O7O6N5j9j24j17o8O6J45Q3K3K4O6N0k0m1
-15294a06OJ0j1l1j9n2q7r7r9r7k7M8O4J6M6Q6J8j3MJ1J3K9L1j3r2j00J7Q2K9o0o5k7k1PO2
-15259d38J00M9l9n0L2O6RrJ03J61R7k6j15j21j09qR4J01L2pj4j1rj6K3K8j0%l0k4k2rkpm3
-15224b24l2j5k6Kp1o3j4N6R0Q6N6%l5%mr4m7K8N6P1Qk6q0o8j8K1M8P9R9K1n7p8n3o2l7M5
-15188c38O5j9q8m1L7O4O0L6m7r8k3lrKJ0M5K0j0j9j3J5Nn4j16q5M1J78J98J30n0j47j01j7
-15155c72L9K8M6K8Pj0k1%K0L5L8j2j07j13m6J1M9O4O3R5J1n6J6L0J8j8J4K7lj1J7J08O9r5
-15121c1q7mO8M6QRK1K9m1q5j25j32J3L8pJ4Klj7o2J9N6N7J12P5K0k0j8M6P2j3p0q0q1p2p4
-15085c17j0M0K1J3J1J8L7L0k3j9L5M2n5p9%O4J16J04O0k8m2l3r8PO5%QM7J2p9j11k6M7N2
-15051i1J4J8kn9o2l0L5J7mPk0p5p7qL1k6m1k5PJ5K7jk8m1j9Nk6m5j9N1P7Oo0p7j2N3M1O1
-15013c83O2m6k6P5R6L1l2p0lJ62J48M7n3j00k7m6m3mn3j12p4PLRN5P5O6j1qO2R2K5m0k6j9
-14978a61m5m3k9j1L9N5P6L4n5m5l6qN1M7M0J7O3K9p9p5p4q1j28r3J0N9R1P5L6j7pN9L3n%
-14943a78nkK4J3k4j2K4nl9rJ6J7L8N5Mj0N7Q7oq2l2Q1O7j6j4k0k6p1o3M4J0j16j59m1No3
-14907d51m7nO6Q4P3J25R8qj4L7K6J7L4Ok1k8jP2Q4L3m2r3m2K6K2n5r8k0L7Pk6p9p9j5kN6
-14871b23R5J19J23N7k7l7n3r8p0k8%R2O6k3NM7P8P4P0N9rn9j3j1p9j37q6lK8J6mj7L2J4l9
-14836d1l3m2q0p4l3L0M9P0R5J9n9m5nJ8N8Q9R7N6k9j01p7lO5L4M5K4m5o7q5p6l7J5J2k6k0
-14801b02m9n1O1Q5L1RK2N7N1l6j06k4j0q3j03m0J6nK7J04P9%RK9j0m4o4kN4Lk4j3K0K0k9
-14766b18j1j4j5j2K7L5O4M0l4l4M5P6km9o7o6m0J1Nn5j07l0K4N3N7L8K4M5J13Q4pqM2J6J3
-14731D3L0K8l4q6k9j1q7r0j23r4j9M1R7Q1j1m2O0O7Lo5j64j44j9M6P0P6L5L7Q7K3m1K2K5
-14698a88jJ6M4L4j6o7l9N1M1j9m9q%p5m6N6Q3L6J4pK1k1m5l3l1j0R2Q6J5j0Pj4l8%l7q0m5
-14661b83ROl0L8P1k9r6j01JR5O0K2N3K6n5n7n3kk1m3QK2K9J03P9j6l1k8J4L7k8p1p6rP8M9
-14625b29J1K4K5m0n8k0J0L0O7j3q9r4q1L2P5R9Q7Mm3QM0Jnl7m4k8r6j06j7R1J49J03L8k7
-14591a33m6NnJj8pj8m7k1J8K8l3k6N7M4k8n5l7L5P5L7l6l1K6P5R4R1j0n2m2j9j1K5l9o3j3
-14555a79N3P1k1r7q4m0O8O6j2n2o4m3k9kP6P7k7l9J9M5N2O0O5l1n5k0k8mk9LQ4O8L6nm3l8
-14519i9k4J5K8J9rM0L2ML9Q2Oj06j07m1pJ8M8rq6o7J5N4L9J0k2l0l2n7o3lM6L0J8L5K1j8
-14483a81l0j5j1l7LP0L1mok6k4l8k1M6R9mp7j6K0lk9mL5M9j3o0n9J2L9J3L8L8l9p4j1Q2O4
-14446a43j8j3j6k8N2O1N1L3k1m6k1j6q8o0J5Kk4J2rj4Ooonn6o5PO6J5OP1L4n7jN7K7j9qn
-14407b30J0J6P2Q9M2J1P6N6k8o2m3k7n3J7Q8N9J4m8j03r2J9N2j2m9k1nk4o5o6l1NN6O8N9
-14373a50L2ml8k9N9J23J16R3K5j11j78j12o6p8n8k3kJ0J3J0J9j1M2O6K9K0J1N4Q6N2ln9q6
-14340a48m8n3m1LJ6J06J18J14Q7Mm9o5q2j29r5k5l9l5L6P4N9M2K3K2J6J4J0k0n1k4N4M2J7
-14307d7j4j04q2L5L2n1p7k8Mk0%O7Q9Q0P0L7j8l3j8Q0J24J11nr6j21j01l3K0J7j0j6j0L5
-14274h3R7N0KMLn2p4l6j7l0j9nJ1J6l2l7j7qk6k7k7q5o9K3M3J0L4K6N0N6K2j6m0m7k7k1J
-14237c47PJ9J7J9J6l6q6n9j0K5M0P5O8J08O6j0n0q4q0m3J4M5qn2o7o5qO5J14J19M7o5p1n0
-14203c27n7K8J01np5J2N9%lN7M3oo7p0k7KR1J86J87N7m3n9k8PJm9p8p1o4k0M6M9Kp9j07k9
-14167c36O1M7K1P5J15R4N8L3j3o0j3L0p2j49j23j00n5k9j8O3J02K1p1j3J07P9K7p2n3L8L0
-14136a76k8l0L0L0k7k0j5l9L3R7O6j2oM2L5j9r6o3Lk1k2P0O2L9J3m0M8On7Oj5l9k7n6l3K6
-14100b35J1K5pm4k3nj3j2J9L2PQ2P6K7M3Q3O4m6j16m7J9K2kJ5K3j5J7M9Q9Jj03q8n7m2n3
-14065b04m9j3J4K2J0L4M7Jk5J5k0rL0K6mn9p1K7O4qn9p4p0j2P0J26N9L0M5K5M5N1jQnk5L1
-14028G2N8K2kJ0J2J0ppl7j29j36l2P2P5RPk8q1k8J1Kl6p4p2m4%l2k8L8P7R5L0l2j1l6p9n7
-13991c88lP9N8Q6O9l1qJ6O0j9r3n8J0j6n9o1pK3K5L8k3kN1j0MR4L4J8N0qr1q6j9PO%PK6M
-13952b17M4N4j17j98j28m2NM2R1J14J19R6L0j0n1j04r1%R5M2K0O4J3k1%l1p3oj0m2J2L8m
-13919b66l8m7m0k3M2J12P1K0l3n1n8J6Q4R2j7j29j26n5J6M3J9l6KL6J5J4M7j4JO8J05J16
-13887a4O5n9j07r3j4K0k4%Q8J25Q4K5j9n8q8j01l0P7P5J3k5nJ0j4KK0No9o1jK7k6p8n0j7
-13852c17q3o8RM0M1O6J19J00nl8o3n6JK9L1Pk0o2K4O0L0Qnq3n4L9K5ooo2l0K6N3R9Q0j5j06
-13815a92j01n3qj5M0Q1J02J10P7K3r5j20k1J6j3j2O0M7k9K6M5j0l8J6K2n2k5N6M4m5o0m5
-13783a69r0n4M9J18R0J6m3nL4K4o2p0L5M7l9m4lK0l1n2j4rk8KL0M2K7j0o4o8k2j7J6M0K1
-13748b83K9mql9q8n4M0J33J68J16M9j5k1k3k1j4M0qj02p8J5K0M6K7j29j25PK8p9m2M4J00
-13716b71J33J02J4k7n1j4k3o8n1M8J14O5M9K2J6k1m2pl0k3j1k2J3O4k8p3l8k7rJ2o5j23n0
-13683d22J8%n5p2J2R6M2PM3Rj7MPLL1P9N8k3l8l2j7K9J7M1n0j06o1p3m9M5R4P6k1n3J0N0
-13647c18J05N5n3k8M9O3L8j1Mn5j03mM9K1l1m6O8R7P2l9o9K0n1r7L3J00L3j0m6o5k5J4J3
-13614b17k1%M0j4o6k1N8O4J7k3l7l5k9k0J1J0J7O2N6rj06j53kJ46N6l6mR0Q7P8O8J3k3qj4
-13579C5j0K5K9K5m0r9r6o4p0j02l9L2K4LM3Q5J03O1k5m2k5k8o6o1j8K1P4Q4L1n2l7K6kn0
-13545b25k9L5J1p6o3k2k7J8P0O8L3N6L5l4kL4O2M4N7M2l0p1q5n1l1j5l9m6qNK1Pn2o9j2K7
-13509c62N6L9N4K8JK1Mk8m9J0Kk3O5J00j7q3l1J1k6l6L0J28O4n3l1J6j9J1K5k0n8q5o1n0
-13475c67l7%l4J6J16M2n5l3L1J5J8L1mn1rM8L2j1k0k1lrJ1N5J02N6m3m1%LJ0K9M6L4k4l7
-13439a04j0K2o6j45j12j4P2R1jn2K5N8M5O7R8P2J12N3K4K0j0l9l4o1j39j28j0J17J08Rm2
-13408B6o0m0K8j6m8J5J4j4j2J9K1l6r7n8L9M3m1jJ4k8q9n7M9N9Rl4pL2M6Q1J19L6m2n1k6
-13373a07K8M7RKQro0k8op2j01p8LP2J02O8k6j3Q4J07N3K1k7p5m0j2k9l6n1rN1N1N8Q1J5o6
-13337A5r4k3P%k3n7n2J2R5O2j1k2K8O9kk7o0j20l5J06J31O8J5k3p9j17m8P3N0n7p1k4k8q8
-13303c30o8M6M2K5R5O6Lq1l7N4J21J30M7Kn6l2lm7m5J8L8J8lnJ8Qj7MOJ5M9L0L1l3r7j18
-13267a06q4k1J4J9k6oJ5J3nl0K7O0L4j1j9L2Pj8n3k2M0N1Rl0j2j7k2Pl2j8m9r0m1P1O7m7
-13231b93r5p3k2O4Q7M4Q6Q6J5j8n7l7r4p6k0j3m3k8O9J32J20O1J8p3r2m2pj6PN3J01Q3L3
-13198d0PNNm6q4j25n9O6R3O1J1k2M9O6j0k8l1n6mK8kl6q2j18n7opL7J21J46L8o0q9p8l8O
-13162c39N4K4M2L0j0J9J6J1kJ2Q3N8l0o5p7KO7N2j8m1m6oM5m2j28r4n5k3N6J53J41P6k5o8
-13128a28l0J5P1M8o0n3rj9qJ0k8o3n5p0l9K0N4K9K0P1P3P5mp5o7n8L4M2m7p0l7KO2J29K4
-13093a41q9m6k8q4j11m7O1J08J20N5l8n6L9N5J8J2K6qo2n1qJ6M0M1M3%m0p8p5l3k5RN1J02
-13059b24Q2J7%k4qJ5J9kK3P3J6n3l6k9j5qJN2ln7JN4Nr5n8n7o8qM4N7M8L5O3M2J4km2n3Q
-13020a73M1L1K0qm6q6m8J4M9N2M1J1jl3l4k7J0k4p9L3R2K9K4K4j2q0l3L8j7o7j00q5j1P0
-12986c85Q5Q9K4l6m2j7K1P3J2PN6L9L8J5K8j0j26j10J5L0L3N3M8rj05m0P6O2Km1p6n3l7Q
-12952b73L7K1n4l2O7L3rK4J3L7L1k0pjj8J5Q9Q6J8o0r0n8l6Q2J42J52J03l7j49j35o6J8J22
-12919D5Q2j5n3p8j6M1Nm2j2po7j5K3n3r0RP1mm6k9M7O5ojM1qp9OR7Q6L7Ll0k4m3q7n8j0J0
-12880b05m9o1L4K4L4Q0Q7P2N7L9m2r5k4J2j7l0qK0N3j1n7l9m3l5M1O4j3JK9M3J8m5k6m6m1
-12845a79K9P4KMLl3o5q4n7NL3J8J9L0Mj9n3m5mJ7k9o1RM4K2K0L8J30J14L4l4p4J7l2j11n9
-12809b73j3oL1J21J37N7ONJ1p8j49l8O7N1l0n2p6o4J4J15R8l2p1j7J8J6j0nL7L7k4j3Oj4
-12775a38LL9L8J4l7l5K2L6MJ4L3m5r9q0k8k4q5m4J1K3J6RqQL3L6L9K1l3pJ6M8Q6K3j9j9m
-12738a33LM9L5K8Jo4m3rk0n8l7kj2K0L3MM3J00P6M4Lnj7n1m3n8p3q0K3Q8N6K9J8L2P3N0K5
-12701A28Nk7k6r2j96j74j4J19Q4Jj4l4m3MM8L9KmL5%mnk0l1k5L9P9M7rQL8Pl6kj9p4p8o8
-12663c12n7J5O5K1j8m2J2M0J7Q9O2k5pR7J44P5j3q5j07r7l6M2P1K9l4n0k2m6j2L0K3J5P2
-12630d4K7n9m1LM0N2j4n4m7n8oJj2o4r1rR5J09J19R8K9k2k0k0k6p8j22q0JQ7R6M5%k0PN8
-12594b0K6o%k4n0p4j10j06o5L6R8Q1J00L9m1l1p5q9j2l0q7J4J01N1L9km5O4M0j9L1P4M0j0
-12560f2q4j13o7k0L6P1K4jqk0l0l1j7L0R7O6J7J3kk2K3M1M4Q9J6o6q8q1k3J0j3j3J3P1Q5
-12525a5N2ol2k8jJ9J4l3p6OM2j1m3k2l6K1J05P6Rj8o2j03k6Km4j6kk3n8m6K6O4O2%p5j2N1
-12488b39L0nJ4M0J1k1O0P1rOM2O1L3n3q0j17j17j0K1p5k6R7J36J35M5n1n3j9l2NRLj3k2m
-12453a27pK4Q6Q1O1j3r9r8r3o7k1qJ1kNooK6M9M9J6j7k4k2k4QN4M3J0mmjm9n9PP8O0o0p8
-12414b21qJ2PM6L8j1p0o6%N2P7J09Q5j5p2n2qL4J3j4l7l7J5N9P8Q2L3m6j02j14o7j7rO1J40
-12379b5J51Q1q0j43p4j0O5Q3kj19j17KO2Qmk0o0o7n5k3K5R3N8j00q0j6M5M6lrJ4J3j4m8j03
-12344d26n0P1J12J17N8nl2n0k3N2J10Q4J2J8l5q7p5q2J9N6kk6j1j5k2j1%K3K3k8n4n0m6q5
-12310d60p2QP6R7M2L2M1N5L0m1j23r1J9P6lm8pN9K5o1k7P8O7M5M1j2K0J06O8K2J1nj3n8p7
-12275h0mm0j03m0N7J34J19J1j09n4L6Kk1l3k3Lk4k3q1n8L1M3j7j1M4N9J0j2m5q9j9J10J40
-12242h7R0J0J1K6Jj2J6L2L1j9m6q0j37r5QL9J1j9k6j7jk3j8M1J7j7J0K2m6q0l8J9P2qm0K3
-12206c30J2J7J4RN7R6O2L6K0K7K4K5j6k8M7L3m8r2l1K0J0o0q0m2l4k3l7k7J1R4P5l8k9J2
-12172b14J0mj4J1j3l8m3l1M5Q3L8k1Oo3j25q8K0O0K7lKO9Q6M3l7o6l3K9P1J01R2L9J1J0K1
-12137H1m5p3nM0RJ8O4P3K5l9r5r4n4k0qL1jk9m1qK5j2M2O3L8jm0m3L1O5J6j0j3Pl0j10q0
-12100b23kM7M4ML8J14P4j6j6l7m4m3NQ5J2q3r8r2p2N5J58R8k1j8L8J1k7m8l0j8oJ3Pj1K9
-12065g3J5o0q7p6M6J33O6L7P6R4O9Qn5m2k6m2p7k4J9%j3m4n3k5L6M9J7J5k4p1r5k9O9M3P
-12030a17j9l9l7p2m4nM1P9P1Qn5m6k7m4pN1Q8L4L8N9L6l8JK6J9L4k0p3j50j14RJ25R2QL3
-11995e5J7p0m7OJ9M0L5O1J0j24q3L3J8OL5L8L2M6j6p2PP4l3j46q3N0L9m8r1k3Q9P8K3QK3
-11960a04m9n9l9K6J6r1n5J5L5M5N5N7N6j7n2j8M2Q1M5l9n3K0k6j36j23j8J04J40R4J1k8q9
-11928a54m7Q2J26K6m1QM8K9k2j04j25j29o2L4O0NJ1J7p5o7k3L4M1n5m9N3J10P9l0j5n1m4
-11896c30NM6N3L8K3J8Jj7m3o9o2r0r0j0O8M2K5O7R7O4m6m3j4L9N1kJ2M4Ko1r3m7J8M6K2O8
-11860a68J18O9L1Om5r1r1j10j33n1M2N2P6Q8L7k7n0m9k4j0L7Q1R1O5N6O0Q9L2m5l6Ml4p1
-11827aj5k3j5N9P4mo3q6j41j32j5R7Q3K8M0J9rkL2N9O0M8j9l3n9j16j12l4M2N1J13Q3k0l6
-11793d7l2j7N9N1k7o5m8m9o4o5p3mP9L6K4O6P2K4m6o3RM7Km7o1j8j0J5M0Roj3J0J1l2n8j9
-11756c10N3N4L5O7R0J3j00j54j40j7L1M3R9J32Q6P4N2j6l2K9O5j2n5k8l4k9k4rk5o1q0j20
-11724c23j05k4R0J29Q3k6o6K5P5K4q1q4M6Q6L9l4m5N2P8qm3j4M6L8m0m7q4o6O3J30M1j1Q
-11691d8nl3k0K2R1O4qj9o0q7o2j0J0l7p8n8K8J00Q7O1L2L3Rl2o8j5j2j8k%K2J8pKM4J3k5
-11654f8j3M8J02P0o5r1k6on8k4O1L9k9o8k9Jj0qn1p6l8%rK4K2n9k5N5M5k0%O6P4O6N2lk7
-11617g8qPk0r4p4O4P0ln5r8k4oj3RM0Q5P8P7Kn8m5K2Q6M8l0o1o0p3j8K0L5M4M3Q8J0k3K9
-11580A6M9Qn7j18m5L7O9M8M8Ml9k0k4rk6o1l8%k5l7%J8Pj4o4k1P5P9J03P2oOj2o8o0n0m1
-11543a96l6l0N3P3Pj6j1L6J03P0k9n8l0l7m1N2M6p3l8N6Ql7k8j3J8j2J8K6L8J04J25L4p5
-11510A07q6k5j8l3n8jP0L4l4J1rjLMK4n0r7p5n0QM7R2J05M1m8l5om9n5%M6mKJ9k1n7n0oM1
-11471b14L1M2O7K1l9r7k1M1pk1J1K4j6k4O3N7K0QOM1P7K7j9o0q9n2k7j5m8j3N2K6J1QjL8
-11435i2Nk0J6J1qm1l1K0k2j16j07kMj1kL1O1M1J2O3R3J2k1J5K7o4q6q7n1L8N4K8J4r2j67
-11400d75j06r1k5Q1J02K8L6J02R2j5m4nK0O8O8M7k3r8n6L9J14J32P5n7j05o5QR2J18L9OJ6
-11368A18k4mj5p3r0p5KL3NlL4K8J7L2K5K4k4p1n5n1Oj3l3lk9n3p6n6j6LN0L2j9oL6O7P2M6
-11330a59L8J2j6K8O7O1L3m1r4n9nl3q5K1O8O8Q5mj41q0kN3R7L6k9q0l1M0nl9k1J8N1L6m1
-11295a53p6J9J21L7n3m7ql9o2mpk8j9L8N3Ol4J6J26J01j1p4n7m5jP8P6M7O5N2J5k8r5p4n4
-11260a19n2m3L7P8l2j34q1Mk5q8j8O9L3k4L3R9P3J7K0J3k9K1N8L5oK9L2o8p4o3p1PP4K7K
-11225a66l5K0R9L0k8L8L8jL1M9J06Q4m6n5Nm8q6j1pk7Qj0J2M0J3L4N1k2q7j10q9m2L5R6J15
-11190C4K2p3o9j15j27l2O0R6J05Q3n3q0K0J0m9j12j13l0k5k2J9J2N3O7K3L3j2m4k0k9K5J07
-11158b36J36P8j2rL1M0P5O1J3RJ9J8k9j28j13o8q2K4J52J12o4j65n4Q0M2J7J2o0l6L7M3L1
-11126b6j9m8j8K3L5k8p2n8J0R5J23K1j67k19j5J22M0o8o8j2O7O0m2o4RK2M3Q6O8J4o1j32
-11094b79m3N2J8Q4R0nm3K2R5P4J2o3j16r3k5M4O2J8p0j03o4ok5j6K2K3J6l2K4N9j9j7nj3
-11060c22l9j0J0n8j7J23J94J41N1j4l7oK2m4j09q7p8q4j4K8J00R2K7lJ1ok4j4rM1Ol6k2M
-11026a83L7J7j1K3J6m7n2J6P0Q5K9JPL0j1k3P3R9Qo2j05j15m7L7O2N7rk8j8Ll4o4m1nQ4Q6
-10990a5j8o1m3n9MJ05J35O5om6K8M7k4o3m2L7O4j7j15j10k2K4J7L8Qo5p8L0J44R8j3l0k2
-10957eo8m3j9pJp2q8l2N1J01N2j3jK6K9L6O1L1m3p9QM9k3n6k1L1J16Q5L2rl8o1m8j0k1j8
-10921f6m0k9pjO1O6l2m1K4M6l0r7l5M0Q7J8j02k5J02M3n0p2J0R6L7o7o6PJ9k1j13p5Lj8k
-10886c30P8J10J00N0qj8L1No0j7QnJ5k4p4m2L5M9J6K0K5L5nj02p7j7Nk2LO7Q8L9l6oM2M9
-10850B7K6k8l7q8r3MK2O7N2k2l0N7R5mp3p0o0l3m4j5j8l7M6O1J1M5Q3R5P3QK3qo3n5l9J6
-10814fM8N9qj10j38j00r9l6O7P1M0J14J56Q4lj6m3p7JN8L6k3o4o6j23j02J7L1L2No4j18q0
-10781d57K4Q3P7M2j1L6P0L2Omo5j4L7K3k3l6k1J4R2R0J8r8j32o1LJ3KJ9N9J5k6RoK1pn0L2
-10744a94J57J76N9n2j03o3j8Rk0k0M4L8j5k7K6O6l0j20j11n3M1Q4L5oL2N3P8Nm1k2LQo2o4
-10710a07r0r7QR1L6NQ2J13K9Oqn7l1L1L8L5ko9q6r0j3P6Q3J7p0n9K9L8K9J%K0L2mj4NK2k6
-10672Cq0q8n8l6j7nj8j8Q0J65J14J3k8L8J19P4m0n6K1K5MOj1j3q2j08n7l9j3k8l9J3j2rn
-10637a85l4K5O2P0O5Q8O1o0j05p8n9r3j3M2Q4J14P1l5r2J0R4P2M7L8rk6j4Jjk7O2R4k9n1
-10603A89l9o5l7j8K1K0PK5J4n1n6k8K4O6pn2n6k3Pmn9o5l8J0m0p7j6M7J4k8qO7J54J48L6
-10568H2pk7J4L8RL3k7q1p7m9j0L1N2J3m5L3J07Q6Ok8l2l8j5OLn9o9n4j3M1O2N6k7n1n7r3
-10532a87k8P1J35P2p3q2Q4J42J06K3j1N7M0p4j00m3K3%k3k0j5kN1M3L5J9%j9n3o1q2p0n0
-10499i2p2q7nQ3J67J26K3n2o6k7m1m5n0K0P0O4M3K4j1j06m0P5J18Q5J9k4ON2R4O9p5j60j08
-10466G7j2rN1J31M1j7o9m3L6Or1j09n2L9P4M5M1K6j3n7o9nK1j4m5n7J9R1O5nmK2j5l2N6K4
-10430A47p4m4k6lQ1P9or8j05l8J5K6l3p6m6l1J1O5J7m8q7j18l4O0O4P5P8P5M8J4M7K6l2o3
-10396c4o6l4L4O0m1j04j02n4m6J1K3M0J09Q7RmO0K2l7J9O0K2k9m7l2k9MM4Q8Q5J2k6p4l8
-10362hn0n6rk0K6jn2l1M3J40J02j7KM0qj3j6m2j14j11oL5J03Q7n8j11n0O7N0l0K2L7P3R5
-10328A19K1m1q7p2JN5J7K2L5k0l3k3l0OJ2P6J13O0k8j9K8J9M9J9m0l3J3k5r1k5Qj4j2K8Q7
-10293A95P2rn4m6n8j12o3N7O8K3J7J2Nj2j4PM5P0J5pJ0K8L4O3Q8J3n0j26o6O0Q3N8J1j4k4
-10258C79o6p0l1J1k5j5J6J7Q0J00rj14n8M9L5k1k1k3J1N0R2P6j1m1n8m1j2QK7K2J6J5l6j13
-10224B39n6N1R9O3Q4J25L5l9j8j0j3J2L9n8j09k2qJO7P7J8PN3Q5N4j8p7n2OJ1M9l9q8K0J08
-10189F96J36J20O9M3NJ8L8J3N8J38J13O8J30J07O6J52J87J43J41K42L89N05O41P43P98Q92
-10163F651J022J006R67R50P32M55R4k92o28q56r54r99r42q36p80o87n25l54k58k59k76k53
-10141B978j54j46j97j59r9l0m9p3k4l1o8k6J19Q1mk4n3OL9K0K6L6L8J29J51R9J30K02J92
-10112C109J45J89K61L08L32L52L23L27L96M47M80O30Q22J108J422J694J864K155K586K884
-10092B1834L027L013K756K224J437M50o47j624k407k850k970k926k793k537k158j770j454
-10075A0605j215j050q39n94m64m25m15l45j85j35j02j12j47j24p0j01j16n9jM1R3J73J45
-10052D558O5K1P3J39J56J60K02K66L01K94K54K97L98M29M01M37N35O44P96R89J249J508J713
-10029A5885J938K368K974L615M268M991N674O091O143N747M803L180J058j137l055m643n707
-10012E4193o158o117n697n083m377l639l002k536k114j704j353j084q89p55o97o45n46m12
-9994G385k71k39k55k31j90j22k1J6q1j24o4k3J7J17J85J12O8J29J79K14K88L44L92L90L54
-9969H569N11O05N56N96P58R32J036J263J583J939K307K745L288L954M841N713O398O982P238
-9950F1814O840N666L954J726q76l311n276o635p283p333o889o111n192m276l581l037k514
-9933A7686k027j631j366j157j015q32o03n52n67m72l83k65j23p7j15j98k51k29j53p3jP4
-9911E670P1J06J08J06J25J02P1J19J85K68L02K85L47M86N58N60O03Q02R28J033J243J588
-9889A5666J920K251K703L291L889M572N278N794O014N781M945L593J748l68k426m252n488
-9872E4911o194o361n948n279m582l909l241k623k161j735j353j192j103q87o06n21m93m42
-9854F281l85l38l13j88r6j70k53k22j24n9o3j65j74p5J0L2Q0J6k8N5M8N2R4J42K10K21K02
-9827D790J95K60L90L84L95M94N90P00Q77J094J233J561J906K156K541K850K907K834K481
-9808C0638J785Q63j27j111j975k546k829l057l068k790k416k023j597j259j045q64p42o62
-9790E175n62m79l91l50k85k47k00j35j56j08l0o2r3r1n1k4n4o0m8q5p7K0M7K9m9r4j06m4
-9762A390K4K9NL5R2J33J12J52J61J22J45J99K44K99L46M37N49O17P02Q09Q83R40R10P27N20
-9737A0582K30m5k69n05p79r56j031j035r61p89o15o21n38l85l12k88k51k10j42q5j43j86
-9715F66r2N1N4m1n9o0p3q8m5L9K2o1m7j6J7M5O7No4q1m3Pkk0K0L9k8o1%N3N1N8J9o2j09n9
-9679A02l0K2K0k0j0Q2P5M4M8p8j26r2q7r2jK8J2P0M4J8N3Qo0l7k6k0O4O8J4L1M2Oj1o2j10
-9644a1o0Jl4n3l6KJ8RJ2P2Q2Ol7l7omm5l0OM0L7j7m6o6%J03O5J8O8Q9O2M5k1j09j19j9P8
-9607F3R6lk6k8p6q4j7O6Mm4o7n7k3OL6O3J29J11NJ3j6o8p6r5j06r7K6R9M3K9R6R0Qj6pK5
-9571A02N8m7j16p5PN1P5Q2Q3J8l6K6K2r2j87j10k1k4lJ4M6O1k2k3N5R3J15N8%m7p4rN7Q2
-9537B19L1n2q9j4J5o8n2n2n6m3j9k4J5M9N8R5J13Pn1J6J7lm2l7lLL0O5J4M0M8pk4n4q1m7
-9501A7j1j3j1j1k7NJ6k9l6n8n5J1J9o0m5L7J04P7K3KN6K1l6m4k5n2j1LkL2K3K5J6l2j9J3
-9465g7j9m4p7L9R3j6J3M0J0M5O6L2MJ5p7j75j01k0j4L5P4N5L3N0M1j3k9l8K7O8J8q4j17n1
-9431a94J2J5M8O7%n6P3J40K7r7j12l3PKm2k5P2P4j2n3J0J25N2j00j17m5L3R1J19M1q1o5k4
-9398d8m3J9K4n3p8l2J1L2k5k6l3k3K3L5L1o8o2J00J32L9k3n9p2j15KR6M5K5M5lm6n5p6n9
-9364c40nN8P4L1O9R8J16J72J21M2o7j26j14q9n8o1k3Pn5l0Q7Q4K7k9j7L0L4Lk2J8M9M5m7
-9331H2j11m7J4k6p8k6Q5N5L8M9K5oj9k0k6K1P3R2J0j11j53q7L8O6O6Q2P5N2L0j2q7j36j11
-9298a03m8j7L6N3Pj4k0M6O9KmL8Q2O5L7p9j02NJ0l0r6l7J8j3NN1L4Km5n3oj6j9m4JM5R7R5
-9260E2Nn2lK6m8o3l9p5p2LQ9P9NJ6Nn1l2k7pK5N4kn8m0j8rL9Q7K6k5j3j3n9j7M1L0J8j3k1
-9221a57k6j7j8k3K1P0P0N4N9Q2Lo5l5kk3l5n4r5l6L2QmMm5p8j6Q6N1o5r2k1J6LP3R7Mm4R
-9183b09K8K4J3J3mm8m2l6p8k7L8M9K7k7rK1M1R6L4k4m0j4K4n4p9l7j8NK4M2P8K2j8J3L2O9
-9147g1P3Mn8l6K3Q4J8o4p5j06j8P5L2l6n4l2j3PM1M9mOl5o4JL4K6L7M3k2J9J07R7M9J6l0
-9111A23k5k7l8n9j4K7Mj2k8m8o7m1L2N1O0K6j2M5Q8J6m0o4r8m4J9O5l6j29n9k2K8O6L5oK6
-9076a58M5k1q8k7RJ9L1QJ3K2K4M3M9K7k8q6n1J5j3q2m1L3N6jj9Jl7o4m8M0J9RL4N7O4N5O7
-9039b4K0o5j5N1J8L0N3K9n3o4J0j6o4k8qj1L5J37J11M4o4r9J9M3NOk6p1q7j26j19j3Q4J19
-9005a39O0M1K0nK8K7l5k6nLrj2L5N5J0l5pQQ1P9o2j23n8P1N7K4qj07j13q8l7mJ9J5PK2L3
-8968a78L3nm5OJ03M7l6l6j3O8Q8M1j0o9n4M0P3ln4l3l8ON1km1n6m3qm4n8K2M6J9j8m7l1O
-8931b73L1N5P0K6l2l1lO3R9P4M0pj5j6n8m5l4n0j5pl5J7P9Q2M7K1K7K2NK5J2l7q1l4LNo3
-8894c3p0j7K2P5Q5K3m7l5k5KK0K1rn7p5n1m6M8J19P6K0r5j69j27j6M3k5p1m0K1J21J44J13
-8861e5O0J2N2N9k8p2q5o1pj4J6O8K4%M8O0j5o8m1k9pJ9j4K3J7j9L5J04Q9K8l1q1o8n4l6K9
-8825d2l1p3J1L7N6O1N2J5o2n1K5j1j0R9N8J3J6l4o0j9j7k9RJ0j4n2o9k6Q1R5K5Lm0l4M2J31
-8789A65J09j9n6M0Q7Q6J5q9n4J4k3p8o7M5R3j2r2p5k4n3n8k1l2L3Q2M5Ln2rj3m6Rj1o9l6
-8754a63O5J02M1l4n9j5P9O7J1Pn7o6L3O5j0o7m0m9JL1j7p9m1l4l0L8M9O1N3L3K5J2rn7l4
-8719h8qp3o0KM5M9K0JO1R3M8k7j10j58r4%M4PJ7K6knJ3M8R7N2q3q8n5k3O9N4l7p2j6P1O8
-8682a14K7j2l4J7N4lp0n5j3K3O7O8j0J9M4J2jkl8qK9J5k2m1m0l3J8L5k5l9l0l9j8k5j6o5
-8646c25p5lL3N1K2l9p2jP1J21J29M6j9k4Pj4m6j6N5L6pn6p4n6p0%N5N6O8J4QL9m8r7nP4Q2
-8609h0N6j0n2l8k3k6M0P7L5q2j40m5L6ok4L9Q7L1opL1Q8Qn1%n5q3j5J2lL2M8K9J5j4PL1O
-8571e2K9M4l3p3qK8%j0j7n9J1R2R3O3K6l2n7o8o0jk6m0L4J14J26M2r8j50j32m8Q1R7L5LR
-8536c7m3o6LM4jl7N6M4m8p5m3J5K7K4o0o8L1R0O8n3p8N0O6k2j2M0M3K3m1p0p0m5QN4K7m6
-8500b02l7M7k0k4O1J02P6M5J7J8ln2n9o6p1r6jJ3l2l0J5L9O5P3Jk4N3N2j0p2p9nN8R0R6N8
-8464I6K8MPr8j70p4j9k5l6k6K9J05P2j3k2K6MOk0n9K2L0M0M9k6K3P0M1N0K8j6k7n2n6l3M
-8428c8L8J7m8j4k7o0j6N4L2Kk1mN7Q3P5O2M1M2op2j05p5l2nk1l7K1N0O2O5P9Q1j4r1j08j02
-8392c5n9o9n1O8Q2J7k5k8m7m6L4N5k5J4M0n0lO9O2N0J6k0n1m3J7O7P1O9N6J1o2r5j04j20
-8358a35j09k5K6M4Q3N3J6M3L9j7j1j8OK9L0j4oK6M1Rk9oKm2p3o9o2j9OK0K8j9l3mQJ7J00
-8321f5J16L5o3q1o6Kj4j0Q7Q3k2j16q0L0K8rn6J7J11N4NLM3Ol2oL0m2p3PRl4kM2l6r6q3q
-8283b86J5J7M2O5M5J1N6O2K2J2k9q8o8j9l6l0j1Kj3k7J6Q8K0r5l3L0l2l3M4P3Q7J17J56J11
-8249B91K5l1r3q9j2rm6j2j4k5j9o5n1J1O8N8l8n6n1n9nP1O8L6K9M8J7j6j5l6j5L6M5K6rJ0
-8213G3M5Ql5p1l1J3j9r4j01j7L8L3m7m1M5N7k1n3m8K7O5pj06j18j0J60K06R4k5m6o5o8j8
-8180a77k8PPk5rJ0K3O6O9M0J0p4j34p6J9N0O9Q0J0m1n3kN4M7j1p5q2k7Q1K03J03m2j36j19
-8146a63n3o1n2j2L7N9O1M7N2N6L2Lj8k8k9n8RN8M7R1M3k4j0k8J2J7J7k5p9q3j02q7l7j0N6
-8111b62K9RM2L7M7J0l4r2p1m4m5n7rR7J30R1M5L0KL3N6J8o9o3L4O4QK1M8O9N1l8p4n2kL3
-8075I2Qk9m0n6o7j33j20p4nN9R1Q0O4k0n1J7M1L1O1P7rq4q0l1MJj9l3o4n4K8P1N5P7N3k4
-8039h3o4K2O1M0j4l2k1k6j8JN4J24J14M9n8p6p8m6RM2O8L5K4j0l6o1l2j4M6P3Kl8Ok8m3j8
-8003b6l4o1QP5N4L8l2q3k7n7k8P2Q5N6m0j17j01j8J9k6L9O5J0k1l7o9j0K2M9O1kJ4M5J6J7
-7968d4J5ok2jJ9k0m7m3M2J07L3m2n9o1n0pO0P5L4lJ0p0o2J1M1O0M9Q1O0Qm3q2o1o0JJ1Jk1
-7930h6J1N5K4j3lJ7on1o6p2kN3J1l2l2k8j4OjpOPML6J6oO6O7Jl0l0k7l1MR3R1Om4k5l5PL2
-7888b8Pk5n7%O0J9n9j08o4K8Q1O7j7J3N9L5K2m8j43j57k2N3J0P0J02K3K5M5J0K4J02L2p7
-7855H2q6q2k8J0K5M9Qp2q5L5J09R1K8p4l5K7K6l4q8m5j6j1N0Mo4l9J0K2J5K6L8N6P2Kk2j2
-7819hl5m6j7N3N0l9n5l8oM4L9J9M7j9l6K7O7M5Mn2r7r3k3L6N0OPK2QRRjK2l1n1j0M3K9o2
-7780h3j05r9o2j4M7L5n3q2rL1Kj5K0R7J04Q2O8O0j1l7L2M7L2K5kq9p5N2O3J5L8N2N8L4Nn8
-7744B05j43j33p9j3N0L7j6j5l6n6l2L2J15J22Q9M3n1j21r4MJ7k3m3p1j8K6RL0Q7Q2j8j20
-7712a34j13J9O8M2M0L8l9j16n8J8MPP4J57Q8n3q4o3m4NO4N8j6j4mNJ8J7Km6l6%P6Q3N0l7
-7676G6j16o3Kj2Kj8j01j37p1jK7O2P8L9n1k6Q6P2o4r8NO7N4K4kK5R3J28N7r3p1KK3J7k9m3
-7640e7p2k6K4L2O5J07O5J3J5K3j0k3pn6o5l8N3R6n7j96r2P6J24N5P8J16Q1k4j02j03n4J5
-7608E6K0k4k9jJ8J7Qj9l2rn1j17n3O1K2j2Mp9j58r4M3O9Q0J10J60Q3r7j26k9J5lJ5mJ9O8
-7573f9N4M1On5m5Nj3o5p1j6lk6nL3Km7j9L4N2P4J5l3l7K0M4l5r1r3q4pN9O0O7J06O7N5N1
-7536C1lm3k0k1o3k9KO3R8J2m1j5J7Rj5K6K5l4qL4J3J5M7O1k8j15o8o1o1j3J9k9r1o0J5P2
-7500b59J12J34M8K8J2n1jmk7q3l9L4L9k7j02l2N9K7Kj0%M9J2m0nJ36J61O3Ppk1pm4p4o6l2
-7464hj1L6M0l1l7J8K2p4j48j59r5%N5L2P3J39R2k1j2Ql0mLNP4J10N6m1p0o8l8RL9J2k4n8
-7428a06q5K6J24Q7l0j06j9O5K5n1n9m4k9K3J0m8o0J7P9J09J16J4n7J5P5J04M2m4k9K2j4j01
-7396G1p3n2n8l8j7rj2m9k5Rj4L3K9j8k3l0J8Pm8J8L5n2l5M6M3l0q7j7O3K1o5J3Q8J04J25
-7361b9Q4j6n6q8q4q3o0J0N9K5m1jQ4J06O7O5M5J9K0L6K8k8j07n5K0K1m2q1r7r6j2L7P0P9
-7327a01j7q2n8j1N5J14R9Kl4m6rk5j5rqO3N6K7jj8jj4K1O6L5k6l7j0L8J7k8l5j3l0m8p2m9
-7290b04p1k1K6O8Q1qkP8J37Q8k1m9n6o4j5Rk9j7N9N1J5j4k5J5%l4l2m2o8m4OL3R0P4M1Q3
-7254A38K0m9p3o6k4p4p9NNRN1K6k1l6o6n4KM9R0J09Q9K3l8m2k5j1q1j12J8R7O6O5R2O7lp5
-7218I2j26j35q2OL5R5Q6O8M9qm2r6j22m6J0K0J1m8%N8J2j3j3j1L8M0L8N8N1q6j30q5p2k8
-7184c76O5J09P8N3L6Pj6JP7N0m1l7j8k7qJ8K9pn1n4N2J04O7j5o0L5Q8O3l3j04n0k9k8k9r
-7149f0O5J46J04K4o2j12n5L5Q1K8r9j19o9k8N8J06Q6K9J1k0j17j36j4L1P7J32L7m3J1O2J9
-7118B08p4j12m4J2j5l1n3n2K4O1K6JOn5q2m6K3K6K7M9Om0jL6OK5N2k8n2M0L3m8p2k7qj1j1
-7081b01l6RJ18J45N0k9qO9Q9Rj08j85j25jJ02P7Nj0k8k5J1P5J00Jq1K7R5L6pp5j24k2O9N3
-7047G5O9R7J12L3p7o0J6L9Pk7r1p6l3p0m2L2k9m0JlN9L8K5RM6P0pp8p4qM0L4npJ7m9j17j15
-7009a89l8PL4P7N6l0p8n0OK6K7L7K9J0Np1p3N2Q9P0J10J04P0l5r3j14o2j8m0m1l2J0RPK0
-6974a09Q4R4po5J6Q4O7l1n8j6l6m4RKj0K5L4j7l8m4k8j2LK9k7n7n8n3J0N0J2j4l5j5K2Pk2
-6937b48q7m0N9J14N7K8P0mr3m9O3N0K2L6K3M7K4o6q4k8M3M6QJ6J2Nn3o6N1N8JrLj0q1j06
-6901a88jJ07J10K0p7j27j37n5K2M2J06Q0K9O6J01N8okM1j0r9o3k8k0k5LMK3J5J7P6Q2K7M8
-6867B39M5J9J3j3r7j01j2K6j9k6j2%OJ0Rn0m2j3L4M0kj7OK9P1M8l2m3pj2m3m6qk5m8OR0Q1
-6829A04n6j30o3OM5J55J55J3m4J1J8k2n8p3mK6J7Mj1j1m3n3n9J9R8Q6M9l0n0om0l9K3J2l4
-6794A5oL9O8O6Np2j59p4J0m7l2R3R7q6j47p1j3rJ9N9J26R4J3pj9m2l8nQ7J15M0j9l3l5K0
-6759E2op8p7lN0K1L1M2J2L0J4n4p9n1M3N0m0q1o1j4Q0J06O4N2M3k0r0q7m7LN2P8K5l6p4j21
-6723a71o0L7R1J6lN7P3K0J0Ok9L5O3k8n7K8O2k7o8q1r3k5L0l1k9K1L6J0n7l4M0P3K3k6k6
-6688a14j8l7n2L8O4m2p6j0J03R3J3k1JK9J0k8o5o5rK7N4P2L8j1o2l0M7mn0q2l4L8K2L8N4
-6653f9L2qK2O3L5l8l7l1m0J5k1p4J6O5L5j1mk1n4qQ9J15O0Ll1L1L8j8k2p3n3kpm0m1L0P8
-6616B4P1M4K0l6l3j7l7o7m9m4o3KP4L2n3p3l8n5J5J14J21O3K5j5m6l2J2nk2l0q2l7J33J70
-6582H6M3m5m5k7L5L7j0l6m5r7j19l1O6P5j9k2k8n9l2K4O4K2M0J02J17P8K6l3KO7L4l2j55
-6549H3j92j64p2K0P1M5k5j1K0lL3J22J76J33M5p1j24p5m0n9o8l8oKqK8N1K2L0O5P1k7r1j1
-6515f8J3m0j0L8P9K7k7k4l1j9kL0J7K0O1M7L9N5j1n1k7kjj9p3j00l6J7R2R4rp0o0r2k6P5
-6479i4P4K8k7q9m9kj0K7P0O3K3K0Nj3j7n9o1L5N5n0m2L6M9lo9n7L8J19R3M8qj02j34n4N2
-6444a05J4o1n5j8k6k8K6J0J3J5L4O0M5K4n3k4O0N3P9P7j4k9j3M5R7j1j10p6pOj9%j1n5RR0
-6408D2L4j3rp8r4j5L7N3J8OJ6j7j9k1k5K8N8M8qj9l9n9k1jJ4O7P1M6J9lK0k3n1O7O3o8j04
-6371B0j4K5J5l2k7J0PNkj6o5q8M0J34J03J12R2l4n8J3L7j5l5L7Q8L0q2j02oM5j5o1o6r1m3
-6336c9J0LK8np3kQ3J08J02M7n4j32r1l6KRj1RJ3L9L7K7J8k2n0l5j3k3m5m5p3m1K5O8M5j5
-6300a32nK0%k6K0R2P4n3j29oR1P4L9k1KJ4Ml6p7n7l6JK2K5mJ3O7M4m9m6Nj8j1J8M5J9Knk2
-6261d2j00n0N3M3N9N9J0k1j6K0K7m0j50j22k2M6O5K6K0jrlJ8%n5l3Qk9j2L7L8M1M2O7K0n7
-6225f3m8M1R5P6l5r8n2L0J35J37J7n5m8qnk8l2q8j14n0m8l8P2O4LPL2k4m5N6J13N0oj2m8
-6190a7m3l1j1k1j9j6j1K4O5N9O8O9O0P8M4Jl6j5o6j11q1q2q0o3qM7P6J07P6M3qn1p3m5J3
-6155e8j0j9QN1l4j13l7P8J17J7j1L3l1l7Ojl8p9p9nPn2j4R1K5k1JRL7L9qo3l5L2K9kj3j9
-6117a99k9jKP7J25O8O5M7lm3n3j1n5j01k7K5Qk3J8P6M7ol7k0k5n2l7rk1NO0Pp7l9n1p1PJ2
-6079c41kK2R1J14O9N5Q8P1Pj4k4n2l6M8P6K7l5n6q5j34n1j8l8k8L1Q4O3J6oM7R1L6k4qN5
-6044A39mr5r2m2J8jk1J5K7j4n5l6M1P5M7N8L8J7k8n8n0l5k4l1l0kL5K1Ll6m3J1P6Q1K4RN8
-6007I6O7L7P3j3r2j04r4k5M6Q8O4k5p0m4J6L0OPk9j10j26p0l3M8K8m5k3O2R0M1M1L8l4j14
-5973a73l9P0M0l3J3R8P7M6J0m0k6nj5J4Qk2k3m7k6J7N6J40J32O5%m9p1j06q1m6l2KR3L6q3
-5938@n4Q3J25L4k5j9n9q1J1Mn6n6p6o6j1N1M1M2L3M7O0J03J31M1n6q9n1k9l9j10p1J0P5N7
-5904@l1m7K9J7MNJk2j0J2k2n3K7M4j7r6q1j0mK8N1kl2o1l3J4M0R5J02O5P5Q6oj42j71p3M2
-5867a76P6N4lj8M4Q3O8N5Krn9q1k5o4r5p7l3N2N8J5QL6N7ko8l6K5J10O2L1L4K8K8m6j16j42
-5831a24j31n1J4N7R6P8M0L2RQ4J22Q8P7Kk5kOLl3m5k6l7l9m3q5r9n9K0P3Q6On1m3k3j5NO2
-5794B9Q6K2n7n7o4l6K1K0j8K3O9pm3n7n3ro5r5m2M3N8L0NJjM9Q4P9O5M5N5L8j7l3j10j78
-5758a20k8J56J14k2m9m4K0O9L9J7JM8kj26j11q6o1rK0J5m7l2M9J14Q3N3M4ko7j28j60n5O7
-5725b40J16J26R9L7p3j35o8P6R1j0lL0K8L4J1l7rl3n4q0p8j7O2J05O6omM1M7j6n7OO0K3m5
-5690I3q2j04q0n1ON8qj05r6n1MKl1PO3J26Q6J0J4N2N0jl7PM1m5p5k7j2k0n5K2N2J4M6P3L6
-5653a8l8j01p7oN1P8J20L2o5m7L1J48J03rj27j39o1l7k1m1J3K9k5m9l0k3L2J2J4P4O2L2P1
-5620a2N2l6o9n1l0QJ0mRP%PJ8jJ3K7M4J6m0o3n3NLj6L8M4k5o7MK5K8N8Q3N8rl2MO1O7Rn9
-5579A31j25j00K1R7R8Op1n8n9o7p0J4N0L2J7K7k1pN0L5N6M3%Pj5l1m0j3O0O3M3L9k6r8j05
-5544a7l9K3Rj8QJ9l1p6j3M5J0lK7J5L4R9O4N8M6%k1p7j08j24j53p9k5j1N2P9M1J1L2Q6J06
-5509F9J19N0o9r1J1N0m9q4k9qM0R4N8k7l2K3O8O6J6rq5j47p9O3J02Ln0m9k4N9L4m3k1Ln4
-5474b2r4m5Q5J09L9po6o1Jj6l8l5n2r9q0l1pN5J00R1N9ppJ2KK5L3L5L8K5rl7k4J6k0m1j2
-5437h5l9k0K2M7N8rm1l4m6j9O6K4o3m3l4m5PM9J06R6M7L8M2l0j20r7j0j5l6k9l0p4m0R8J42
-5402a17J17O5N0ROk4pK0l6p4j12p4l9KL7O0L1l9n8m4M1O1O4K0l8NK4mj2m6n9j1N4K6nOpK5
-5364h3K2rk6m7NN4L9J4j3k5j3K6K5k4k5J2Pk8j6M3M3J1l2q6m6K8M8Ok0k5L6K2k4j6mj8n2
-5327a91m1N4O9J3j8L8K5k4L7Q4R2L0L0Lp1o3K5J13O5l3q0q2m9nl0L2J02M5kpk0n9k6K5%r0
-5291ij13p1L7Q1m5j39k0P7L2K8L3K9M1m5r9o0l6ON5Qj4J9K5j4nJ6L4M8N1L3J9j1j5nn3j4
-5255i6K7ml7o5k8L6j9m5J1k2q9q9j0N6JJ2M4K2K3oLK1N2O6R5R8P1K0qm7n2K2L6K3j4m7m3
-5218A8n7j7O6J02Kl8n1l6K5J8RP6P8L3K5l9q5q2k6Kk8o1n0kL0K6K0k9o6mL9L9N2J5k6J1N2
-5181D1J05J17k8j14j7L4l3o9kN2M1K1N0j3j35j56j25m2J8M0ql6PR0J51J28J8n5rk0n0M0L0
-5148G1o5k1J3k9j6L2KN1M7q3o1K9N1pk4LRK8P5P7K2qK5Jnj5K4nl0L2K7M7J9l0ql5k7o5j45
-5109Fj60j03K3R1N2k7n1J4N4o2o5N0J13J25M8l0j4n4q3L1J49J22K2j2n2q6l3L4j1L5L5k8
-5077A33j1k5m6l4k5j2rJ2%j9nJ4L2Ql4j1Rj5n6q4j25n2N1O0N0QK9M5L8n6l0M8J2%L1N2P7
-5040F0J05N3m3q5l3J0K7Rl7n1l3L8R5P6Q2J3q6j22q6o3m7JM4L4K8j5o6j7L2K4k0oRj7j3J7
-5004h3K9L9kJ3J3Jm1j5K8J7O6P1J3j9k4l5qK1j4o5m8jj2KN2O2Nql7k8j5K9L5QJ5j8k4m8p9
-4965a05o0m3k1ln0l7R5J76Q5k4p5j0N0K9LK0J2j4lJ5O4P1Qm9j07k7Q1Q1k2q1j07m1P4Q6K8
-4930I9q1j42o5npj4P2J41N3o0k1M3L5P8J12j5o0m6j10q0PO1O6L0OK0J7MJ1n2j09q9l5J2Q6
-4895c8M7Lk0l5l2n9qO9J07Q9K7J8M2K1p3j24m1nJ2P6N2l2j23j25LPl4p9m7K4M3N1P4N9K5
-4860b6j9K9L3l7o4o6n1NL8k4m8L6J34R8J2k4o1j11m4N3P6K5N7N9l7m1ljk3J1L1j4p6k0N1
-4825d2N3J6K6L9rm9pJ4jn6n8P8J62L9q5l9KK2J5n1l9N9N9L8J9l3n5l7on7r4n8K3J0prj3k
-4787a33J8O1J18J07J0p7q8m7m0L1L0m6m9J2M7Rn0qL1L7L9k3j1O0N7KJ3J6K1K3O5O8l5p6r9
-4752I3o2opJ6K9M7P1M9L9L1rm5j5J3J7J2Lkn3j20j03m4K9O4K2J7N8N9k9o3M4J24K5qMn3l7
-4715B10M3K0n7l0l9o3j8lnK8M2l1k6P2Lm5p1q1RQ8L8m2j9K1L9L9N1O0l8q8k0RN0J09J9n0
-4679B24llj5rJ1nQJ5jn6q7J6P7K7n9o4l2j4N6P5K7PL3L4k0o4p4L5K3m5l3kM2L6J1K8P3j3
-4641B59pP2N4j4Jj4n5M3J30L0q7o9m2q0n6J2j1Qj0m2oK6L8M9O7J9k4K1P8N2K5Lo6j47j09
-4606A48NJ2L1K4nM3N8J0J7L8j6o0j3%j5j5j5j0J5M8J3p4q8N2J40M9nQ3J80J74R0R6J57J86
-4572A353K10K56L25L88N10P05Q63R95Q23J94n79j006j008q03o43n76l56j35j99k94k13j47
-4550F63j51j03l5LN5P0Rk1l5j9K7J9p9j48j83j61m0O0O6O8Q1R1M7K0lq2j37j19p4k5k7j1
-4518a74N8J42P6k6q1j13n3jj2J8M3oj1O5O5l7r7q0PP0R1M4J0J3j6k8o4o3J4L9k2l1OL6kk1
-4482a41l6o3l7K2R8L9k1l5J0R6Q1Q2R7J00L4j26j58j05p7k9M5R3O2O0O0n7q0m2nK5J0KO4
-4449F8J06N6n9o3Ok1o1n9n1K0M6jK4L7n3j2Nl5m7r1q9o0K0L3k3%N6R1J28N9J3J3k1n4n8j4
-4413i1oq5q4K5J03M1K6L5K8K8Jnp2p5K7L2K8M0Mnm0n3j9KN2J07J22J9m1m1rP1O1l5p2k9K0
-4376A10N2L3lk2o7n4MQQ0J42M4m8q3OJ7k2l0j06j03l2j7pj4nQn2r4m5J5M9L8J2M5J03M2p0
-4340f6k9O9M4J2J0m1q9q1n6nQ1J22J19L8L2N1O6O5j7q2n2JO8Q0J3j5p0j17r2m6ko7o1K1P3
-4305b3M3L9M7j5j8m2q7n8L7N3l0L6J03K7l2%N8Pn0n6o3m3k9n1l5K8J38J77J07J9k5n4q3n4
-4271G1n7p1j8K2l8p3m4pJ6jk7mN1R0Q0M5O2k4j05j20p7k1m6m0K9J15J19P1J0OO2N4J3l2m0
-4236G1l3n1n7k0QO1Q5N2Q6O8rp5j11q3J2M0lM4R8O8k3l0L2R7J12l6r0o4o5n2q2o4O4N2j20
-4201a8j57r2j8Q1J20P1K7k5j9j0K6P0L0qOM1N2j9p2o2k1N9N4L2n6o9k1%k9q2p4l3L5J19J08
-4166D6M2Lj6o9j04n6M5P6M4K8Np7l5K1N8J7m1m5j9L5Q6O0l2o1j3K9N0O7L7J8jl2p6o3l1m8
-4130e2l0Pk1j3L2O2L5K9Q9P6j5j69j63lJ36O2l9n7q1p8k0K3J9Pj2J3K2L5J9J6L1L9J00Q9
-4096A88P4J6m7l7lj7m8p9m7k1j2J3j5p1o5NK0j3j8M7P4Q8R4K1k8QM0jp9m2MJ1L0P2O8k5o8
-4059A37K3J6k4j7j5K2N4J6l3q5o4rJ3J2Lm3l4OJK2L3k2o6j3K1J6L0M9j9l6j9JL2J4op1o0
-4022a15RL3J6NL8Nl3k2QR4J18J7o2j04m5LqP1J00%k4nJ3rl7p7k7L4O8L5n1n5J3J36J32L8
-3986C12k2p4r7n2M6J4jN5M0M1Mk9m0n6l6Kj0o2j06o1nK6Q2J08L5p3j50j50p5RR4J15N7lr
-3951g1j1lM0K3n8o2j9P0O1l9o3rN7J09J32N1o9n5J1K5NJ3K9K6j2n3l6l1n8o0n0j04o2L4N2
-3916a87R2R2O3L0K8l4j11r7k9K3L3Q8N8J3Jo4p6j9l5n2j7J7K2JLnM0M7P5J05mk9Mjl5m5n9
-3879f4lL7M0J6l1k3K2LM3P3Kk9L9K9o4n1KK1N9Q7J4N5J13L4j0q3j47n6Mrn0m5oQP3O2n0r7
-3841A8o0j5Q9J37Q9O2M1J1Ol3J3O1l1l9M1J02J86J93J88J90J86L28M97M55P5l47m88m59l30
-3812A166k07j49j12o7q0o6J2n2p7j4m8p0m1l0m5l3k6j02j27l3L3l4k3oL1Q7N7N8P9L1m0J3
-3780H5L7K0lql2o2r0m3L1O8N1J9J4Pk6pj0k1K2J9JJ5L0l6o4K2L2moN2K4J1Qmlm5k6K1M2K9
-3740A70q7r7q2k7M3Qk1K9N9P2O0l8o0K8K5k2k2p7n1oN4J09K8rJ6kJ9Q0Oo7n1o0n6k6M6R5
-3704H6R7K1j4O3L4o0j13j06o1J0N9M8OM2M1ML3K3j2l9j9j2j5j6K8N0l9q5m5%K7L5J1j8k1
-3669D3ooN5R0MJ9J1j13j90p2K0N0Q3O9N1l2l6nj2RJ6Jn2k6M4M1ro9k5N4O1j2n3k9k8o9k9
-3632a52j2%%L0O4L7M9M5P2R5O2J2l0n3m6o7j27j04K8J32N2l4m8m7jPRK7NJ5PM2O6K2o0j30
-3596c3r6l0l7k2K7O3N4l4o5n2lK7L1N7N5M3ol5OK1J8N0M1K4OlJ8N2P9kk2nn5r8p0j8L5J17
-3558A38J19K6m0o9o5l1MN4Q1J03R1mm2L0K5o8q9m8mK5K2kLK6N1L5j3p4j03q9o5n3l1K3N4
-3523B0K5M8O4k1r1l5M7K3O7R4Q1Q7m3j35j10q5m4nj4j4J3k5j1L8J6M7R0Mn9m7L1R0K2m5J
-3488A24L0K4J9LmK8Jm9p0qj0j2j7m4j5l0j7J7K9M7n5j54p1L9J23J67P9j4j5k6m0L1K7m4k1
-3453G2Klnl0l7m7m7j4mPO1N3O1P9Om0n4nJ0Mk8n6j3K9m1p2m7N0N3oM0J08P4L2o2j01p1l0
-3415g2j6K0L0m4m4pK1N7O2L6L8K6pk5o5n6j5rKK1MJ4j3l3L9P2L2L1M7Kn5p0k9k7OK1n3l3
-3377i2O4M9j9m4JM0n1j41p0L8M3R5J36O3Pj5m7l7QN4m4r4J0J10O5po4nL0k4l9k4l0n2o8j5
-3341a69J1J5J04J53M6p7l1j7p4m1M9O0j7j5QL6J8o1JL0jMqn3m5N3N0K8K7M2K5K9k2r6r1r3
-3305a22k5L8lJ1O3J2nL9Ml1K2L5K4Nm3l8j08j72q3N8J11P8jo3o0RM8N0Q6M7j3L1N7K2K8J2
-3269A23l2r5j09p2k5M2O8M0j3PJ3K8M5j5k1NJM4N0o3j34r6jl0m0oK9J30J34j7q7jO0O6Q5
-3234A13N2O6L5q1o0L1K4m5q3k6K9k1n9N1J07Q4M9J3k0n5j03o8L2QL4P4R8R8O6m1j29n8O7
-3201B82Q4km3q6j65j38n3J6Kn3j1nLJ25J69R3n5j22r2o0m2KO1M8p3o3J13Q3n5o7J3L0PK6
-3167b8L4qp0l3J0J2Pl3l3J4K5N1O3Pl3k5O7J00%r4n9J9Kl4k1q0j05n9l1M8J12M3KN8J7k5
-3131h0L1M7O7O3m3q7m8M3j3p5kJ44J54R1j4j29j17o1J2pl8KL4Pj5k4J6j0q3o7k7LR9J10M3
-3096B6pj5L8P2rj7P5N1j5k1M9L3q9q1m2p1l6M6P8Q8R1L3o1n1m0q9p3l0PK1M7L7K1j1p5k4
-3060d4M1O1M1J4m5j17n4L3pm2J0R2O7M9L1k0rn3p5m6j3J0M5K1OL1k9r1n8pN5N5O0N7J3J1
-3024I3M7M5J9l3j17j02J2R0M1p8j24q7n3l2RN4J44J67P6lj02j23n6M0R7N1QqJ2QK7k4p8L
-2990B3K2j31j63J0J44J69M9l5rM8P6L6m7j11j08o9K7N7P9O9NNKm3J1Q5K9k5m5k4QL8Rm4n7
-2955I0k8k9o3pM6L8ll9rpMM8J03P9n5j55j01L0R6K6l9K4L0K3L2m3j14j02o1m0KJ2K3O5L5
-2920h9j8J6P4P4pj8K9m5l9J4k3jL7K3n4q3p1j4J0kN4Q6L5k2n3j25p4N5J22J11K1l7p8p4l0
-2885a96K2Q3J25Q6N5k6o6q5l7N7O0L5J7n4n8J5pm7l4NMNl4o0l6j3K3N1O3L5qRP9P6ol1k2
-2848H5n3m9Kj0l9J2K1J9J2K1K6j7j3J5M8P2M5k6m9m1m3k5j0k2k8K5k0l8M1N2L1N1K7k7p3
-2813B2o1l0J7Pl8m9j3qj6K5O8R8L1l9l4n2lL9L4O1M2o3j30j07K5J60J43M9j1l2lQ0Q4L2j3
-2778C15q0p8K5L6Oj4r6j66j24j3P5P6M4M8k6j43j69n4N3R9P7K5%M2O2M2k3jN4k0o3p2p7p4
-2744b14l6K6N4M9Q3J35O9j8j7n1r9l4QrK5M7k3JMl1l9lL6l9j5M4N8J7k0o9o7j2KNOM8P3J5
-2706InL2NJ9Q8N6J5J1mo7p9p0p4m6K1O4N6nm4n5rK5Lk4k8PM0l8o0K0OK0P7N4m1r5q0j1R4
-2667a13P8l4m9o3n0k3J3P8Q1R4M7K0nK3l5k7j9o9m6Q1J16R8M7k4J1K4k9p6p7k2mQL8NjL6
-2631A32lp2r1j04m8LNjJ2O0O9M8K0lk0j05n5P9J06N2P4Q6M3l0q1l1k1n3pL4N8N8Oj12j14
-2596fJ0O9K3j2JJ1PN4O3O3M6l8q5p8o4p4n3nP6R8R7Nl5oK8J8j7k5m0m3J0J5J4L9N3k3m5K
-2558A53k8NK2ol1n0r2q4q2k5O5O5LN0%j02p0j3kJl5j2M4N3KK0M9Q5Q6l1j60j17L0J17Q1m7
-2522e6p0rQ8J07L0l1m9j3K7K5J3k6l0oj3PN4J1l7j3J6J8O8O0l6jj9o3k7rk7rK6%J4N3ko3
-2484Hm4n1l1k2l4j1p8p3L1P6P3No3m8L9J71J42K3n4o4mO5M7Nj9l1K9Ol9n0m8o5n6k9LM1J19
-2447c1J01M5N9N7m1q0jrp1j3M0P6Lj8O3Ml3m5j3K0%nm8n9PO2KJ2J3KL5k8n0k1P0J28J00R1
-2409D24L6j9q5j05n1j5k8l7M5P1k9r3o1PKl8nM7O8O9k0k9K1j2q4n5QPOk8n7j6L4P4M9On4
-2372E3j6O9M3J0l9n6m8l4K5K2Nk9K0Q0rj20q6k2%%mMj9j2L1O6M6L5N3M2j2k2K9N4Q4M7p1
-2335B19p2q4q8K5O7M2K2P9J20K6l9p8j12p4m5m1l7%M8R5L3q4n5J0nJ1Mj2O%l1n2k4K2K4%
-2299h0pNj1L3N6Lpnm6o1m8r5r6m3M8O2j3m1j9KJ8NK3M9P5O6M0L3J12O7Jj0o7o0L8K6o4m2
-2261e3P8J63O1r9j35n9Q6O3N2Q9J4n3J7K3r1q9o0JP9N2jj5J3P0O3%o3j21q5l8m5l6J5P4J00
-2226G0P1N2Jm3%%k5m5p3l9M2Q8N4M8l7j55q2L9Ko1mpl4l0j6J5M9J24Q5l0m3n0q6j26p8J2
-2190c12K2L1O4J02N6k6l5K0K4NL1J4m2m0K6K0N8P3KRL0j2K2K9K5M9m1j26n5M5J0J0R1P1n
-2155B45m3l4j7LK4jk7p7j07l1O8Q8O0KK9R3M9p3j74j09o1m3M9P6M2O9P0J4N5N4J1o6j70j30
-2121f2m1%LJ0M3O2M9j8m8o0o8n0m5K1J09J26R9J1oj6k0j9J1m0n6k2j1O0O0j1m4l5RL2J9N7
-2085A09L3j9J2K5qn0q4k8J2N3Q5L3l9j0L0n6o9k0L7O1O4L6J3l0O9R7Qn2j00m5J3O9J10L0
-2051C89p6q9l3k2p4j29j24q4rN5J20J38%rN8N7j4k3j1n9p6n0j8l8j8O1O4R8J02M4ml0o4m1
-2017I1rL6k5p2pO3Lq4j04l6lkl0l2N5J00O2J6L6P3N6rk5%j8m6J6J4j5kl6n8m4k4Q0O9J4m2
-1979F1m8OJ11J72N8o0p1m9n5k2l8l6nK0p6q9J5M1R1J01j5n0L9R4L3n6p2k1K7jk5m2q9q9q1
-1944b21J7L6n0j3P0J00N1m7r0l5O7P2L1qn4k2L9R9P5L0rK0L8qm6j4k6p1qQ7O0ok3j9m2k4
-1908E6L0nk5K4K0k5N4N6M7oj02r8rM2K8n4r4o5P1J74Q6Mk5%Kj3K4N9M7K3o7p3m7K3P0L9m2
-1871B29r6m7L1L7K3k8m2j07j06o2mJ27J00M3rj5j5n5k1j2m7kNn0lJ6j3J1N7K6J3Q3J17M1
-1837B25pm2o1Nl0l1l2k6K1O4P2J28J20jr9q8oL2k5rM5M8K3j9J8k1p8k5k0kJ1j3p7o6j0k9
-1801eJ7P4R7J00O1o8j45n4kj3kJ3k3n4j3M3K1L6K4m1r6n2L4L9N9O8L4L7P2M9O9M3K7k5q6
-1766C38m6q3p8o7nQkO9J13L8kJ1l6j17j05m2j3J9N4L0l4n3k3L1M9J21J00Kn0m0p2j14j13
-1733a12j06k8M3Q4L9l9p8o7PP3R2Lr3p9n0n2K4O5P7Q8P0J6p5n7R2J18Qp7p1k2k6l8l8lL9
-1698a73O7R3O2l3j09k7J04O9J5J9N2L2l2o0j3L0Pm8o9J4J24P9L5K1n5r8p7%oJ0L4PL7M1k2
-1663A30k0j6r1r9q0m5J7J8m9q3j5R6Q7K1J9N8M7k9l1K0P1O8J8l8o4l3k2M5J22N3n5q5j21
-1630h6j54k2Q0J09J33J08P1K3l6n1q7l1O1Q8J5r2j06k9P4M3k0oJ6rnM8M6Poj6M6R0M5j02
-1596B45j51l7Rj1n1K4J71J51O4mr5o3l9q4r3j5N2P5K4n3N0J30K6o7p0m3p6l8j4n9o1nL2K6
-1562e0M2j2o1m1J0L2jl8l0m2m7L0R2J35J71J24K1j1J2M6j3j15j42j08p9j5P9J31J56Q0p0
-1531B86p9j3nn6p1m2j0M2J01J04L7j6m0l0n0m6L0O9Kq1q2l1J1Kl1M7P2l3J1M9K8j1p9l8l0
-1496A7o6K8Q3M3j5k5l2m4JP2Q5J0p5k7l5r7k4Q5O3J7l9o0j9oJ4P0Q6J12J04J05M4l9n2j7
-1462C67j5o7r2q9o2J9P4Q6j2q9p4m7K4M3Jl5Rj1n0o3k7M6P2J03J16M8k1k0j7l0lk8p2RN0
-1427A43n2q5r0l8jk7m5pN3K7K1L4j7m6n1L9O5M1O3Rk1L6J2rL6mo8q1n3M0M0L9M8Oj6L8N4
-1390A33Jk5k3J5M2O1L6m9q7k9qm1l6J1L4ml4n8p5r4k9O3Q0P0K5K4K0J2K5qn4k9J9K9J3j2
-1354A8LPj4oj0l7K1M7k5l3N3J21J22M4l8o0l7J3M0j1n4jJ0l9k7pj9l3n6k6MJ7K9M3j1r9r1
-1317a42o2m1Q3J48Pn2l4kL5N8M0mmk6m0L3O6J0pk3o9l2K8L9L5M0K9K0j7k7J5rj2M3K2k5o9
-1280E4k5J4MK6P1Q8L0n0j16j00l0P4R2K8kn2l6K1K3l7p6j0K1J4QJ6o3q5m2qP3P0K0J9N9O0
-1244A53ol5m4l0K0M3K4p7l5K5K7j9m5LPpM8R3N0j0n2n9n4%K6J2N8O3n5o2NL3K9RpL6O1km4
-1205A82k8JP2P1J7k5p5o3MoL3J19P7J8q7j09lL0m7o7l7m2J1L3%k3jl2m4rJ2L8N7L3j0J2L
-1168A15k0j1l4l4k5MM5Qo0k8Q3R8M8m0o6k3m3m0PQ8P8N5J1m1ml1n5rM8k2n2L8N5mp1n4lK
-1130A3J7o7p8%O4R3O6Rk2n0j6L1n5p6o3JQ6K1j6rp2o1R9J62O1Rm5r1m4K7R0Q3J9n5j27j32
-1094a28n6JL8Q3J05Q7L8k3%Kk3l3l8L0J06R8M4o1j47j27K8P9l2k3P1M4m2o6m3p1k9M1J8k
-1060c1Ol4p5j1M8P1L1NL8jJ0J3J7Oo4m7J2M9Pkj0j2jJ5l6K6J07Pl1K1R2J1j61k00j09J3J40
-1023h0J82J29L8k3n4j42j46jQ0P9P8O4L7j5n0l9K3O6k9q7M2J06L9po1q0n0L8L9j9n5n0j6
-990C6l9j11j43n1K4N0Q2P8O1%l0O5O7J0RL1k0p1n9M7J27P7n7j13q6l0L7Q2M5ML2j8q7j12
-956f3p4j6K7N6Q4J19J08K3o9r3n4J8O3P3N6jo0j2kj9qq4p0N8M6J6J6K8L6k2n4k4L2M4pK3
-920A94K6k3o0p6j6l9r2n3P1J11N5O4K9p9r7j4k7q9k8J7K3Q1R7L6O8P5K4M0L7n4j86j57m0
-887h2M1P0R5R2K3n4k2J9M5O6k3o3o8j16p6N3J62J48K7r5K0R2J1o5k8L9L7l8n4j6j4M1N0p
-853C10j5m2n1kN4jo4k3J9N9Nj09j66o0Q2L4o7j19j14n4J7M4L7K3K8L3Q4N1j2K4L0l3j30p1
-819a99N0M9k1K7M9L3qk6l6q6n4k0o1o2l6o4RJ24J50R1Q2L6l3J2M6K4o3j04p6l9MN0M1K0J1
-784h0O2R4L7KJ9Kl5m5pNJ0lM7K7n3k0l8n7k1N4L6NJl3n9j9Pk3j8l8k7N9J04N6L1K6j5k4Q2
-745A51J17R2j1q0m6ON5M9L7j3p5p2p9l4Nj7j8L0P0nk4jj7j00j47j04k4pk3J7N6O6J08N1j1
-710BJ6Jl9l8nJ3NJ2L2K8N0N6M6N3J2nM2K4k1k8p6p4j4l9RO9L5l1k2j5l0n9r6p4KP3O2M5P9
-671A00O3l1n9r0o2J6K5k0n7o3RJ05J06K4MkmJ2lM3P3N3J9J5J4lJ3Nk8l5n9m0o2OM8jK7M1
-633B02P0J04mr2n9op3n7m6l9K8O4N7k0o1K2L1l8p8o3MN6M5k0k7%K4jk5L0J18R7LoLl0m7j
-595A65J8K0nLP2O6k5q1j17j21p1j3Q1J61J03l0r9n0K4l4r7r4k4R6J44L7k1K9N5P1N4l8o4
-562B15l9n2k9J8Jl4M8J15P5K7j9m7k5Ml9l8n1m4j6qJ4k2q1k3N0N0qm8NO9n1j19l3%R2Q9K3
-525F9Rk6r8p6k5k4kJ1j4j5M7J23R7M0J9N5J06J9q2o7q9j39k8J11J06M8Ol1L1M9j4n0j4o7
-491H5j04r0k3RM4R6J10Q5K4m3j11j21q0L4J01J1p2m0L7J7k0Po2q2O0J35J15J8p7p0J6N4O5
-458A28J06Q0j5j25j03nO0K5o9n1n3l8OL5O0N6L8K0k5m3lN9P5k3j35r6k2m3k6L4P1J01Q3j3
-424A49k0k9j1%k5k5j2rK3K9k6o4l0L1K7k3j6J9L6MoO1J30K7j01r8LP4L2l7k7j7n0k6J8O3
-388G4P5J8k5k2k5m3p3o0J6L7kj2n8k5L8J4l3J3K7jj7L5Q0Q6J5QK6M6L2l7p7o3P2J16L7Rn
-351B96pL7j5l8k1k0L1k4p3p6p8l7j9m0l1QJ01J34K4l4r9j04J1O3Jn9j9K8O9N4M1k5o0m3o2
-316h6qL2L2L6nn1qol1N0P8K0n0j02j07n3K6L7qK0K8K7j5M5O2Pk3m1m8k3ol7l6j1ON5K0l8
-278b12J7M6O7J20R8j9r2p4k5j1L7J02Q3J4rJ5jj5m4k1M1N3K5p3o4K7m0r5p0nJ31J12O6R2
-244B76O3J0m5o6p3o9q4j09l1J41K06Q8o7j09r9n5J4L8K5K8K1m9l6J4L1K3K2pj1l0NK4L1r
-210A11k2L0L3J8pm2m2k2rK5Q3O7j4r3m6M4J04Q4k9q0j00n7Rl7n1k2j6l7j3M5N7J3j7k3K9
-175b7L9K6J15J12Kl1%KO%q0r2o3j04l2Q2J05M8NK6RmMJ00L8j16j18o8J2%m2K9O5L6M3L2m
-138A55n1j5L3M1N3qm1JM5J9Qo7j01p3k3J1k9rrr7k5R3J39P2o5j11k3L5P0N6L9M3M4K6K7M3
-102C06oKM8mj09j01j9M9K6L7J5jqn1j21l7L4KJK1QJ7k5n0j5K8J3MM5k4p8j20n7L9J9J7J3
-65h2P7J35O5k5n1k3J2o7j05j5J9j7M4Q6R2L6J7Q9j2n9k2K5j7m2k0LJ3j6rJ0L1K6QJ0M3J6
-29B75l8o4m6KJ9K2O0J7r2p0m4p0K9J58Q7j3o3k6RO2N5k2n6l4n0p4j2M6N1M2mp6n3J9Q7J01
6B34L7m9j01l2j8j2L4R8O9l9l2l4m6p9p7q2n0K3J35J12Kjj8k9L5J3n4l2k6k1k6ljj1K6N0O4
43E9L0QJ1J5n5o1qJ4POJ3rk3K5kp1r4n9j4L7J21J35J47J23Qp4j02q2q4l6QKNLRk2n2j6M6K9
83cl7qKJ4j8n3l1k7N4J17Q3J0mk6j7L4K1o8n9K1K9l4L4J03R6N7M3lo4n9p6n7RK4J3no3m9l6
122c3L3R1J27J00mm3p6o5K0L0qm3p5q4n7J4N9P8j2n1k4k2RlM6M5j7k2K2Q6N6qq7n2QmL8O3
160A35J28J22J7o7j02q8n6k2m6o1K4P4O9R4J10L7mo4j25p9m5K2P6N8K9O0L9n6j60p1k8j2L8
193D6k6p3p5l9N9J07J44J37P6k5o4j4nj5j3qL9Lk1km0j00p7m0l9j3M3J4m1j5l9n4M0R3J01
228F4P6K4M8OqPl9n1l5k7JL7j6p5r9n1O0J28J20K7k3l3r9j22n8Q5J43M9j2k5l8oPj1K4N2P2
265B02N0n1j18o2N7J27M2j4j7OM2j2q5o2J4L5mn6k8j0m3QJ6j1K2O9M2k3o5m8Jj3p2r0kP1K8
302e4K2R5J55P0n3l3Rl2l8j3J5%k5k9J8L0M8J8n0J0O4Mo5n5L6N7J5n7p5k2M8M6j6m4J9J5K3
339A56L0N4L5L1k2n3j3K8J0J3%n9j44j08M3P1j7m8L3N5L0N8N3k3k5LK9%k1l4j6L4jrmj1M1
376A99N1K0RMl4j11j12n6jP6J23R4j2o7q2o6j7pL1L5QpQL5J1l%j4nk2m3NO5N5J7k2p1m3O8
415A19R6Jp0r5o0K1J4m8q8j1Q0J09O8O5J12K2j20q6j5j9j8ll7n3l0J0P3QMN9K6m7n9q0k8P1
451iJ18J19P8q4j07l7p6j24k9O6Q3L1j4l3j4J3K2J0M0J45J80R1k7p2n0n3o0o9k2Mk7K2J1j0
485A16K7L8jl9l0n0m7k0j1K8L5j7K1L3J9J0o0o0Jlj19n8J68J47O7L7LLK2j3n6l0m1l5m7m8
521a0L3J00N8J4k2nJ1J1L1L7L6J8k2p3k6L3M0J2m3j1Pl7M1J07K8p7n3NJ9J9o9m9P5M5Kk6j14
558A45k5j4pN5M6j3RJ19J37K6n9q3j35j33m6N4O8kn5n6L3J03M4J4n0j39j17m0O9J29R3Ql0
591A48J9ROJ6L1O2M3qk1n5q5j5O9J9o3k3M0J9o5j01k4Q7R7j0p1o3j3K6l8l4K2L8k8p0j5M6
627el2j16p8L5J41J72P0j0kl8j43j55k6J02R7O2M2jm2o5n3qP6N1K9K9J5N3L8L4R0O8J9K8M
662D81j07j83j12J7K6n7n2rL8N8N6O3L6J1l1j37j24%N6K1q0q9rP5N9oK5M2L4P1K8k5j1l6k3
697A06Om6n6j6k1%lR2J80P2m5p4o5j00o8N1J30J37P8j1m1j2k5k4k5l8o6o9j1Ok6o4n6j7O8
732e3R9M8J5pJ3M3K6m0l4K9M7j3o4o0l1j9J0N8O6N3nJ7R7J05K6p1p3pJ1o4o0j4jOL3Qk2k7
770A45k3K1L2k2j2J0j1l7l0L8K2j8M0L7k3o9p3JM8M9N5P9Q3R5L0j4m0p4QP1J7k4q6q2K0j1
806B52n2K8L6j36k15q8N6J28J28O2Po8n4J4N0O5nm4l2p2q1pqn2KR6L3n2j1N8K1m3j5N8K6J1
842I6Kk5p3q8l6L9R7J09N7K0J6qm2l3k4n9l8%k6P3J22M2lJ0K5N4K6n6l0O5L6m4j03j13n4J3
878D7O3J2k2L5M7M2l1j02r0J0R9M5m0o1K1O4M6K6J2j6jj2j8J8ln5K5J3n9l5L0O0P8M5J3N6
914C62K1l1k5m4n8j6M2K6K2R3O6n1j57j51m4L5L3J7k1MK9OJ7N8O9L1NK3j2j03j38n4j9jJ0
949D4Q%j7J9P9N0K2L3Q2P1J6nm4m3k8j6K9L5p7j40p8J6K2j0J7K4M1O3O0K8M7O3Nq8j49j29
985E0k2M8O0mr4o3k1O0J22O0L0L0o4o8k4m0m8j4O0Q5M9j0j09q3K5O0O7N5O8K6m6r9p5l8k2
1020A1j1MK8J9N2Q5L2J2ooO0M9k4q6r0j9O8J2n9j21j01J1Q3K6KK5j1N1O6oK0N8K7k3k4RNl6
1058A92m0n2K1R0j7p3J3N9K8L7J6o8o7k3K5P3P5l5p6PN4ok3l3j04q3m7n4mK6KL5K1l1L8M6
1094B2O8J10L3k5o3p6LK4J5l2m9M2N4K6M5L0J15J02p8r3n0o5j9J4Qk6n4J3Q9P1K5n7n3J9p
1129A81n5o1n4n6JK1O4R8M9Lm9o4j8Kk7l6l5Nn3p3l1J08J65R2J1k2j9J8N1Ml8k5L1PJ0J0J6
1166B31j7j7Nkll4o0r7o5pK0On0q8k1M4L5J3jn1J5R3R3J3j0M6L1PM8P7K7l6m3j0l7j24j11
1203h0JO2K7l7n0K0M1L1R0O9K2K7N9j1m5n9m0k3j9j0K5N7O2J6RL4M7pn2o3oM2K0j7l9l4k7
1240A42KL6q%JK8J9n1j01n9M4Q9N0l0n8mP4O9j5r0LM3l7m3m0QM3QoQ9R5k6KK5k3k5J6po8k9
1280A66Jn6l0P3J20Q1j8J0N6M4R3L9r2p0K4j7n8n1n1NJl7j9NJ9K9%m6m7l3Pk7p8n3m8l5QK7
1318e8Q2J33M2o7j61k11r2M6J05J47J49J26O2l2j0K6q9m3J0oJN5J66J98K9j87j54%L3j7rM2
1350C16lm9m2l8l4n2J1N3N2M4%l3m2l7o6o0l3l1K5N9j1m0k2k1RP5J16Q1JNM4LOL9O3N1rl7
1388C93l6k5j5N1R4J9n9j39j21QO2O3M7N5M3m2j05p0%K7o5j16m4O0J16K3p3o8nO9R7Mk0N0
1422B78L8j24j98j14L7J21Q0%o2o2j0N1M2J8j3k8K9K6oj1K2Q2Q0Rm2j8n9k4J5k5p8o5J2M2
1456D3P9N1L8M1M8L8o2o1j6l7l4j6L8pp6n0m4m7L5N6M4p7j02M6P9K3L2k0n3MN3N4J2j1kj3
1492H6L5N8L5J1l2o1m5K9Q1M3l5kpo8q2o7j1Q1R3L3n0o8o8o7RO9O4jLM2Nj3l7o2j5L4N8P4
1530A52N3K9Lq3o6lJ9N3O5Rm7l0K2J0k4n2n6j5K5P0L1n8l2k5o7j9K6N5N6M7P0N7m3o5mkqO
1568A59m1o7j4N2O5Pn4k4J0O0J05L6m1l2n0r8q8j9N0J5j1J3k5pK1lK5M9R2J43P6k0n1n5K9
1603C07J00N4m7n2KJ7L1L7l9r8r8k9l6l1Mj0jO5M2q4j07l2L4M6NPP2R0Q0Q0L1o1p9n5j06j05
1639C4n1j3j3K6K5m1kJ9k3q2l8M3O0L8L4L5%lrrM2P3Ol1M8L9J1j0q6p8m2mM2M9P1K5p4j31
1677b0r2J1O4J24Q0r2n3P1L6kj2k8l7k5pl2n8l4R2J32N1j6o1q7l2n%L0N3Q8R4J9Ol3j4Jq3
1714A29l8L9J3m8j21n8M8J1m9O3R5J0K7R0K2qQ3O6qp1n2l2RQl7l2l9o2j9%qm6%O7O8L3K3r
1752A67m4k5N6J22P3m2k3k5o7o8K3O3N6r5j19j3JJ5%nL5N9J8o3q1nP6kn0J3M0M3O3K6m8j8
1788A56Km7k4K6j2k7j4pML9J11Q9L4K2lk4k6n5l8l3oML2M6J1K3K3j1NL1m0p3k8J1M2O3M7k3
1826C30m7J1J13R5k8j04q1l5k9L3M1j0r4n4L8jl6m0oJ8o4q3N8J20M2k4n0n0MP1P4L9m8j01
1860A02j6Or8j24m3m7rP7Q7O7J25J70O5M2O4Ll6n8l9%lj3l0l1j9pj8m8m8k9k3k4%L6J2L2L9
1897A64NK7P4O0J9l1p3o1m5p8j02q4j4P1J08N8R9J03M4K6N2N6K6k8q1r1l2p1r3o5m5k1J8R3
1931H8J31M2o1n1j7K2J1m5p9p9j13m1k5nN8O3N1M9J2L0R7L4j5n8o0JJ1j2M3R9R1L6L1j8o1
1966B60m4n7n9j01p9k5n3j0K7j8n1j5oMK3J9L5M3K5L2P2J28N1q0j03m2J9L7L2L4Rj6k4j7J1
2001F1k6n2l5j2O3J03N6L6L7J8j2k7o0n9m6K1L3j3m7m4o4l6K7L1L8Oj8j3L8Q2O1M1Q1N7k7
2036B99j06j01l3K6J7kl8n3o9j7L1Ol0o0rK6L9O6O1O8N1M0K6k1K0N1Ml0k6L9M2K4on1k9j5
2072B40L9P9K8k3l4k8K9L5ql9j04j81j54JP6P6R8L1l4l4j5K4K8N4M4l8m6k0NK5j7n5RP8Nn8
2108A16o0K0M6RnQK7Pn4n8M7J55J41j4p6l3n3l1j6p2m6L3R5Q2Lj7m2l4N9J22L0LN2J5m7l7
2144C75Jj8q0m9Mk5k7K9m0j35j10K8Q2Q6P8M6L0k9l7p6j02k1M0M1N5P2Jm5l1m5m3q7q6k3j8
2179a59k9j2J5Q7K5l4l2k8K0M2O0N2N9L8J0M1L7K3J9J2m9q0J3J24N5n1r0n1M9J4p1k4J0L6
2213A31R2Pp1o0o0l3l0o1RJ03J15M1o1o3J6J4J0kqj3jQ2J04P2N3K1m8q7j14p1l2K1K7j4nJ9
2249A03M1J8m1K1N2j4qLm8n6j5M1K7m3o3L1O4O1l1j28p9K0Q7N3kJ1P0O8J1m9q6k7O2P8K7o1
2285A98j24m8N7P1O2Q5N1n5j05j08o1L1M9j2l0j1M6L4N2P4M0OrOJ8K6Nm4m0K1L3jm6q6r0l4
2321F1N1Q2K1nn0l7j3j9k9l1K4N6R3Q9O1j9n4l7NM3K5Rj6j6o1q2r0m2K6ko2l4%m9k5P8J08
2358E9L4J9j3o1r4o7N5Q2K8j8kL6Ql9Nj3p9n9J6J02J23P9J2k2KK9P5J33M1p7l2K4mkM6M4J
2395D71o0p3q7j29q8%N7L1m2n7k2J9M2J9L7O8j7q5p5m8Q1R4O7J3l5l7p9n2J2K5Lqk1K1J20
2430A65J00J5k0k2mK5M3O0J0q1j46q4J3M6K1l6r6j13o9PP6P5L1Kk5l3km6m1O6J08M8j0l7k
2465D4J22J62L7l0k7m6p3QL8m2j6K2k1q5r6o1K2P6N1L1rk7j3O6Q3J7Oj7q2j12r8k5Q8J33J10
2500B36N2LkKn5p2mM9P0M9m4jL4l0Mro0j9k4p3o2j9j9o0N9J96J35Rj14j55j24j4J26O9j2J1
2536A32O4N2K3l4m2o6p8j5j8q8k2R1J03N6PpJ5lL4M5l1n9l2L0P2Mq8p6k4M5L2p4r8J4J52J16
2572B32J7JOM3O8op5j5j5j7K8L1j6m8o0QO3J8PK1kk8k5L0Q9J01K8m7n0p1m9J8L3l7r1j14q4
2609hp1p9PJ11R6K2nk0nN7M8N4N0P9N3J3j9r2o0K0J37N9r8j12rN2k8p1r3o9J2j7K9R3oj2L1
2646A49J7L7O2M6n5k01j79n8O8O6K6P1K5l8n2k0RM3P0L7J9Q2P4lk5J0L7K5l4l8n7l7J3RL0
2681B28N3pn1j23j31m5M1R6R5J6k5k8k7J2%k0RJ2J9j5n4k8K3N3N3O9K3m9l5mK8K4o6j04m8
2716fK0R1Q0l0j18r3jM0L8RpL1j0o2q4k3L5L0J8QN7N6nn4QR0M1k1J6J4k5l5p9m1L3l9q9M4
2754f3J27J06P4M4rr7m3j9RJ07J00j7n3o0jR1Q7Jl9n2q4m2O9P5j9p3p5l5J9K8pk9o3n5NL4
2790D1L6N9J09L5r0r0o1n2RN3M2J1n4l5J4L5L2m1k0K0K4N0K2n1j56p6M1Q7O5oj2O9J22J02
2824C34K0r1j29m5K9Q4P7K2L7Pj9k4J5Np5p4n1k9K6J03O1k4n3MN1O5Q2N8qk0Npn4l7L7M3l1
2861C94n6m9n8j9l1k8KM8R1P2j1l5J0K4j2o3j01p9j5L4M7k9l2N0O0kmk7k8k4RP0K1n2k3N5
2897B09P7O8L0k9p8r0m9J6M1M2O1N0k0q7m4rQrj2M8Jj8k0j1n5k5k9m8K0L2qM1P3J8l6j8M3
2934A83N4Rk1k6l8lP0Q4N8K2j1l4LN7J8j8Pl8j18j68j36l7N2P6P9P4K4m2o3rJ6Mmj2M9J3m8
2971A26k8j6RK0L1j8k9L2L1j2rl5rQ5P8k7j3N3M4P3O3jl8KQn6p5r3q1k1L5P6J31O9mp7j20
3008B04q3l7L8L6k0k7L3J11J13J08k8j61q0n5J3P1N4O2J6r3j12L1Q0R8O3j6l1j5J3kl6q1j32
3041A35o8M3N6lj2k2J7Q9K7q5o7J2M2K4j9k6m3o5l7k8LL9K0J4L0P1R1M2n3o1m3j0N7N3K8M6
3077B97j0o8q1j37r4N2J34R8L9k6n7k3L2J09P9Jo0p2l3j2J8L9L2rj8m3j6N8O2j4L4O6K8%l9
3112C66l7n8n6l4j3JK0O8Q4N5l0j19j73r5K6M5JL6M9M9L7k9k8L3M6N3L2m8l4k2jJ2j5j0J0
3147B21m8m0J4J6NL2O5O6kq1p7%nl6MolQJ1mM%l8qM1J9j2O0J01K3k2p2j14q5l9j2P0Q0J4J
3187A51Mnl5J4N2J7N7Q3J6m7r7r3j3K1K2p2j07l1O9J84J45rn3j9kN6N7jl1r1p6L5M6Pn8q2
3223A14l7K8P1N2K0j3j06j23l8jk0mJ7K6Nmk5MO3Q6L5j8k6l1J4M0O2J3n3p3k6K6N2P5kk3J7
3260A97L0M9Ml7o1o7p2p8%J02J16Q4N1L6Nm0p2j08n0j9nK6%KL5M8Q9N9po2r0j0Q0L1m5q4n1
3297H6L7P1L2pm5j7O2N7k7l1J0l5L1Q3K4m4r0p0kQ0Q4j2j53j32KO6Q1j0o3PQ4L7OM3J8%m6
3334B17j12j07q5n2M5J06P0j0j6M8N2Oj6n2q4n3JN4M5N5J03O3J7L0M5K5rq1j04J2P8O4J6L
3368C74k2l0p1o3J0%l3L8L0j5O8P8k4o3o6r8j05p9l9L6L9M2P8J32Q7RJ5j5o2r5q1k7j3n3Q
3403a0Q5N2J5O3L5p6m2L5Lp7p3L4N2k0J7qj34j30Qpn1l7j3JM7P8Q8R6K2l1K2J03J48J08J5
3438D18n4j27j03Rj2n6k6J4L4J0j5rK7K8M8K4J6J9L2l8j39m2P9K7k1J6O6M2p0r4l4J6Nqj9
3473F3j1L0K4k3LN4P3P0l5n4Q3J40K1l7r0r7j6K0rm5qN7M4QM4K5l7m8MN5Kp9l9j9mJ0k2j6
3511A41o7j09j27o3N5J28P8l6p1j1qr4p2plL8N0M0J9J5K2P0R5Nl5J0M9kj2j8n9p7J0J03N9
3546A16N8L8k7%O0P3N8j5q1l7qKn0l8l2j13p4N9O7k1p2r6o6L5J29Q3J6l6l2L6N1M6M6j0j0
3581A55%qOk5L9J16R2M6j5j3%k6n7p6q9J7K7M6M9k6j03o1J8P7O6J3l2n0KK6N1J1n2n2n4l0
3617H8l8k1L4M9j0k9NL1M2L7J8pn9l9J02O5l8m9J8P3O5Jo9r2k3J5M0j1J7P3K3m7l8O6J00L3
3653D25l0q9j08r6j03j16p0M8J09J65J25K7L2Q3N8k2q6o6N8N8k6r0r4p4PN1Ol1j4L3k3k8N4
3686A73P3K7j5q0j05l7L8O1K9K2K9L9Lm0j4oK5J4m9l6l3l9l7N8J10j5n2n5m7J0L5M5O6O6Q8
3721C51L8k3j3n1j70j44k7N7R6J08L0l5m9n7q7j43k7P3L3NK9J0L6N1L7R5J31N6o1j23j19p8
3753B9l2LL0nm6l7j5QK0L2K2KL3O9O4L2J4qk5m9o0m2k0J3k1J5J06P3L6K0J7J3n0j13q1l6K1
3790C2J03jr5rK6k0K6P0J00M7j1O6K0p7n8j4K8j6o4n3m4n8r5p4k4L7N2R6J06R1O5N3rp2m9
3825A75L4R5K8o0p8l9j3rk8j2K6j9k8j2KppooK1K0J15J35M6j0o8j03j13l7O7M9M6Q4nn1M6
3861B78J53J31K0m4m7m7qJ4N5M7m4j34j24k8Rj1p0o2J2K3L5M3M4k7n6k3J2OJ0N2Q2M5k7j8
3895C01J9L7k9m5JO1K8l5k6Jj1k0L7mk6j9n9p0k9P4M0m1PN0P8j9n4j3M7K4k8l4kJ4k2k3l3
3932A77nR2J02k6j29p5L8N8J4k5n4n1p1q6rJ00J47O0J8O0O5K9j6pJl0J3K4J0LL3M9K0k9n0
3967D50l5o2j17j17l1P7P3J8L1J9JjJ2M0J1PlpkK1K1L0l1j03q2l1j1K5P7P1M2l9n8n0j5O3
4003B94L7n5l8km0o2j3L8O5O3pk5QJ8J4K4M8M1Rrm6j9n4l2M2pm8RM0O5P1Km5o3q0n1l7QP8
4042B41Q1L3K6K8N7Q2n5j48j17j01K0%o7l9lK0k4mK7K7N0M0Q1Q1P8M3j01j86j38m4j6m6J6
4075e8N9N8K9j3p7q6j0L0N0L5N5J22J25O0k3q4q2l8j3P5J05O4Lq4q2j1l6l9K1J2J0J0n6q8
4109D3o8k4L7K5N4K9J9M3PK6N9L7L2K7o8o6j6r4r1J7M0oql1m9M6J08Q9J5j06j72o5N7k5r5
4144a74n8J1J9K3N5O2N0P0Q2L3qO3J41Q9Jm6n9k5n3p5n2jP2M4k9q9q0k7K7M0N1M8k4l9k8j9
4180I5k3rJ5R1J20R8j4j16n7N7K6l8j3P6J8k4Pkj1p1o1J3N0MP8J00O1j2m2Mk3p2n6m1Rmk0
4217B13PM8K1k4lkMJ0k7L2N4m1m9l9%J9l1l4O3L3oM6R2L3p7j36r9j8L1M3Lk1k5l3QL0j2n4
4255E9l5MPM2K7M3M6K0l0o0mL4l5o5j0J2n7m5J4K1j2nJ9j9jL2P8P4K0rN0Lo6N0Q1l4r3l5J
4294A22J5j1lM7m9o3k7o3p8J1N7M8N1N1O4Q2O9N0M9%p3k2Qk7j00p7l1J6M3L6K9k5NJ1m3o8
4330A04p7k1O9K6j8N9P0J4J3L7k0n9K4L1j0j1Q7J16J3m0r6r6n1l9n5o2q8m0J30J83Q3p1j43
4363F2r1j3N6R8J04N1k3j04j19n0l4r8p4K8N2O4N2L0M1Ll3l6nL0M9J8q0l8J4L0L9K9J3K5N3
4398A43k0n9m1M0M3k9lJ9m2o8OR4J32R8K7L3L5qnL3l5j07p2J5L8N2M7L4Rj2Rj2m4k7P6O9l4
4435D34m1n9m7M8K6n0r0o3J6K4M3mq9p5j1Ll4m6K2Jj4M1Q1P1J5l0l4j1%NK1M6M1k3p4r6l2
4472A5Q6O5m4j00L4Q7j2m0KL6L3o1o6KJ0Q0P1L4K4J6P2O9j3k4oM1P9M9o8j11o6p9n8j1k8p7
4508D1o1K6R5Q1M6rj7k6J2Q6J02K4J4P4L3m7j17j31j51j32q1j6Q0J15N0J3jln8j03l9K2N0
4541b8Q6M4lJ0L9L6N2O1j0q0j4k6J2Q3P9K2n8j0P8K4r5j40m9N5M4O1K7j07o0N5J35J09O0O3
4575E55nl5p9j13n8k9j%J5lm4J9P7N9Km9p1r5j06p5qQ5R7N6M6M9M0k9n9j6M4P9J8o0o2l9p2
4612A33q8K9L3n3m4J2R3O3L7np6o1L2O6M2J0Q3J06j4o1j7LK9K5m7r7p4k1L4L6j2%Oj1NJ0M0
4649B46N9M8P4Nj04j22rM0j1Qk5r4o7L9J25J29N0l5o7m5k9j3K2L0QJ9N0J9m4l3Qj5lnj2L7
4685B83L4m5p6m4k8k2k4m6opj1N9K9MJ7l0l2J3o3k2O0P5N7K7K6J1pMJ6J2k6r3j02J5J41J49
4721C48L7j04j30j08l2o2j26n4Q7J36P8L4N6M5l1o8o1k1N5Q7M8l0p6LN4K8k9j3K4j4m8J1M4
4754A68Qm6o1o4lK6%m1o2K5P8L5j6k9o9j8J4qK7K3M7O0Q3J13N4m3o7j15q8o3j3O4R1J37J02
4789C49M4J5o1j38m2L7L7N9M9Qn9o2nJ5PnO0M6p6n7K4Np4j13j10l7K2n4q2J4Q3J05O6K3j1
4824H2J7L9L9J3L0Q2J19L9m2q2n3J9M7j9%M8O4P0N1J7n7j05r4o1k2mL2L2P9O3K4Ror5j18l0
4860B27jJ7L6QJ1om5q1l9O3J36J08Nk5p6j13n2p1p4j6KL3L2j7J9O0N0M6L2J3P0Q6j9o4m8Q
4896C15J7p1j12r3k1P5Q1J3L2L7J6J5pJ5K5L4m9j01l3N7j0p6k1P1N3n1j23j16n1J5N6K1m6
4929c3j7K3Jl4j0l1m0L0O6L9J7K8N1L0k8n3l4K6O1L3J4Q5M8p9m2J8k8l3L8O6J9J1PK0K3k0
4965B72q3q4J9P0J1k7k4J9L7l8n2MK3K3N2J07M3k6J2J7p4o5p4q7k8MN4L4PL3N7J2JJn1l8K0
5002A81k4n2n5J3J05N5nl1m5n4m0j3P2J13k3k5O7N0k2n5p1j12j39j00n1M3O8L8R5J01N9M3
5034A86k1q4m6l5m2%R5J21J11J17J7n3m9oK8mL0M1k7RK4k8q8j16j8Q9J18P4k5p3q7r9m1l3
5068H5m4k9KJ2Q0R8k3m0N6L7l4jj2q9l1Rl1m4k1Qj9j3M1O0M3M8lk5L8J39J29j4o0kK1K5j0
5105C86Mm5r3k9K3K0QJ6O7R2J7r9o4qNK2rRP8L9p2l3j5q8mP0Qo6o3K1P6P8M7K6%kj1l5l5o1
5145B80k4J5j9o0M5Q8k0j33j21n1N4P5L5k6KL8M1K2JO4K6n7j2L3J3q6j24p6JK9J8l2J8N4L5
5180A46P5R2O1jkrk8RK3J3Jj6k6l3m6p4j35o2Q1R5P5M4j2l8k4L2kn6o2l8m0n1J6L9K3j7l4
5217A9n2OK4J9K5rm1m7j1J3j0m6mR5R7M0K6N4Q3O1L5l9q9k0K0j6l2l9j5J9P4J01P7L0o7j13
5253B68p6m9l3oP5J09J17N4j1K1K0nj0jK9K4op8q4k8LM1K0l6qN7l1j43p4k8k3l6pj8j4J9L5
5290H7L2L7Q0O1J3j2j1L2L2mn5p5J6L2J5J0l8p6j5J8M6R6P9N9On8j13j37q8K0Q8R9P2Ol6m
5326C14N9M2K9M5L7k8q0j22r1m8n1o1kQ1Q6J7m6l8L6J03Q8r7j88o9N0K0k9L6M1LPl8k3pPk2
5362F1o5K1O3M4k2J3J01Q8R3kj23j11nO5O5K8l2l8l1nNM3N4rL4O0L3j3p6o0J2L2K2L0k0r1
5398B64o4m6o9j00j35l5J12J04M4k2j3K2L3L6j2j1j9J9P8O1j0n7rQ6L8L3M6pK0L2m1q4l2K3
5432B85N2jn3k8n7j02l5J3j2N8J02O7L8m7o9l9j8m2k4qjM9K5j5PNjj3L2P8M6K0J1J1m9j01
5468A84j10j01m1K1ll9M0R4J40P1L3O1l4n1J9op6r0l7kM6K8N9J11P2M3L6P1Q5M1l4j10j01
5501D20o9j6Kk3lK4K9ll2m4k5j1n6p6m3m1n2L4R7R1J07L4p0j07p9j8L8J6o8j01j6O7N7M8J14
5536B25R9J1JRKJr%J9ko9j07j24o3n8l1Q3R4R3J09K1j6NRPO4M6%Oj9QLo7o4m0p2o0K1P1no0
5577A41n6l7j2PR6J28P1Rj3OP7J13K5n1r0k8L9k4p6k5K4j9l6L2K5k4j7J5K6K5j2j7m9l4L5
5612B74N5K4J7L2L3Klj0oJ1k1r1r7k4O4Q7K6J3k9p4l8M2M6M8K7Qqq6m3M3j0j06j05q3K7J11
5648A56P5M5Q5N1m8r0l7l9o7o6L1J8m7J%ok7j1K9L5K9K1K9P3R5P7m4p4m8p8m9mL3K0j7l2l5
5685H4j2J6J16J16K0m2m4LN6N0l7l3M6L3PM2J18J16P1m3j13r9o6mnp5q2n2k2m1o7n7J6m3r6
5720a23j4P8O3J5OJ8M7K9J8KM1P5K2K3k0o5m1mko1n4l5k5K9M6O3N6O5J32J28M3j6k4q1j32
5755C02n9No4p3k0Rl0q2n0k7M1J00J49O9q5q8m9j4kj5l2J8Q8O9K7QJ0N8J5K3K1n5j00q3Rk
5791I1n9k2P1N2jK2K1K0L6K2m8r6k3J02J28P5M2K6l3ll4l5K4N5N2K6ll6j09q6m5l2j7%Rl8
5827A54m5j2j2K7M4J0J2L3J9l0p0k9J8J8L3K2N8K1n8p8k5L3J6L1L7Jj3j3rk4jM5M3K9PJKK4
5865C19KJ3K0n5q5p7l3k1m3l4L3M8o4j02J9Q9N6O5O2lJ6N1K2j1J3L0M9qq8m7k6k0M4N7kp2
5901B17j30r9kM6J35J36Q3M5M4M1K7pj07n9l5q1p5j5L5L2j1J4N0M3N0L4rL5k6j28q1JO2N4
5935C19J5n9j30o1J5M5L1l0K0L4K1J6KLp1j01j9kj6K3P6Q7K6k8J7M9j9n2m1J0J1j0O3O9L5
5970C48L4L3J5Rn0p6k0L8Oj2k5k7O7O5J0n7j28q6KL8N9O9j9n7J4J21J31J8m8m1O%N2L2n4k9
6006D38Mq6r1QN8K0J4J9Rm1m7NJ1Jj6l5j9L6O1P0O3l9j26p1jm5r6o2l2k9K0K6n2J5O7L4J3
6043A04j0NQk4l1j2L6Lm2J4P6Q3QlN1L6L4Qn0m2O3Q0j8q1o4j06j17m9K6O6Q5R2L8o8q3QK0
6080A44l2k4K5l2n3J1O2M6qp5l3nq4j41q3m2l5K6N2P8J15Q7M2lJ1N1j9o8l1L8O9Q2qm9k0J2
6116A06L6J3l7m9n0n1J7N4RlN2L6k0%K2M7P9M8Lm7n2nJ4j0m4Okl9l9JK9L2N0K3J6Q7P7rn5
6155C45o5pml3j5l8l8k0J4Q7P2J3n5m1l7PPK1N4Rmqn3o5QK8J8j2k8m0J6L0RK7J2l5J1P6O1
6194C27j4q3j6N6M9j1r4l7MJ1L4K3K8K7l6n5J4L5L1RK7k0p4k6k5K2K6J7N8K8J3K8K4J1mo4
6230C43j01q8k6K8nm5o4j03l1N2mj5Q1P4rm9k0j0m7j0J4j5l8j1j2j00o5L7J21J39P4K4j7O8
6264A70R8L3k4j04q9m2J2M8k5j00p6M2P1MJ1OJ1N0N4P0kr0q4n8pj9J8N4L2K0O%nRPM2Q8N8
6302B89o3o8L1R4J4k2J1K8jk6LL6K3k3nM7Nm9o7q0n7n2k4OM4J9k4MJ01J31Q3K2M0Rn3q5q1
6339B60j1P8P4k2j02j36j01k6lK6O7L4rN8N8J0m2j0J3L1ol3k3P6J00qn5q4l9J9%k3k8l1l3
6374G9p9k5R9J68Q8J7l2o9k9NMj3n1l2K3M2kj3L8O4L8j8m4J1K4n8j22n7oP8J30N5MLn9m9M8
6411B60M3K6l0nNj5m1n1K5k1J2Q2L8k1n4n6k8j5p3k8M1rm9l3OJ03J48Q7M4pj24j18k2N8J45
6446C23J73P8k4k5pn0m8rL1qn1k6J6L0j2K4Q7M9m0r5r7J4P4P6O1l8j10q7n3k1Qk7qM8N3l1
6482B78k3P%J2L8J1nK2Pl6q8j04j9qRM3L2N2N2M6k0p4j7N5K6N1L3mk9l2NK9K2K1N8N3On4r5
6521C60j06o4J3N5Q8P0nl1%p3q5J3J2m2J7L8qPLq3q3pL8Rol3m0M1M8k1l6j8pL7J07M8n5p9
6559A22m2Lj2m6pL9L6M7M4L9O9L7KJ6j9n7k1Om8o5k9J9K9PP0O2o6m8J3PK7qk8j1j1Nl5j22
6597B4m8JqpK9J11O3m3m4M1M5%jk4k9L6O2oj1L2P1O5L1M1Q6K9lk3p8j13j14r2r8l2N7O2K9
6634A41L9R1P0Rn2r1m2J4K0j2k4m7j8O6P8K0k3m2rMK2M4L6L6k4j9P1N0m5p0k1L5Nj8m2j1L7
6671B78O8K6p5j32j27r0MJ01J17Q9om2m0m5n4k6l0m2o9p6L3J68J31L7j6m8k6l5n6k0RJ9R%
6705C4jj4l7k0N0P9O3L6K4m4o5jL8%k9MN3l5q3M7J14J11K1o2p4MP6Q5N2ql0o9j06k7N3J1%
6742B50L9K3l3o6oQl3l7m9K1N8M6lm4k4K4R1O7Po2p4k0j7k8k5K6P1L0j5l7l3KK2l8k5kLLJ0
6781A30K6m1p3kJ8KN6N9j2l2L4M4M2J3l6m0k2n2r2n3l6j5M7O6K7kJ6N8J8n2n2m4J2P8P3Pk5
6818A45M7N9l1n5LK6M7L3M7N1J5m4n7l7Nj3q3n8K3O6N5qKL6l2p1o8k2J7K4l5k8K7O2K0J4L0
6855B12J1K2L4O0J2j31j71l7N3P2N0o1p5L2O9O8J2k0j9ONML8M2j7p0p1oK1j0j4j0Ml0m9j6
6891B0j2j3Q0J16M1k1j8j5L8N7j8r9n6K9J5J2k7n2j7M6R8O3J3l6q9q4l4RN6N3L7k3o4oM7N
6927A51m1o3N1J45R6%j17j21l4k6l0K6M0j3r1p5j4O1M9Ln5J2P9O0NRQom9o0j9J9M1K8j4jO5
6964A19M3qPj0J5M4P9J8m8j6nl7q3m1L8M6k1n7LO5N5l8j06jJ21R3K8qk0k4l6k9m5pL8pl9k2
7002A04RO5O3ro7m5l1q9n6QJ4N3P8n%M3R7R7j6p4n5p3p5k4l9j07p2O1Q1M3L7lo3J9Q1M1M5
7039A36M1Lk8J4O0K5k2j8J0J7m4q4q7KR5K6q8n3O4J06P7k1rN8oq1q6nO1M3Pj7k1J7J8j8m5
7076A47j4rk4O1J17K1p5j12p8%l3jR4J12N0o9j62p1K6K0JmP4R0l4jP5J0k6l7n6o2m1j9j5L1
7112a4K8m7k1J0M4N6J5nL1R8N2m1p9j15j01o2m4L2K4l4NM1L6Q5O6j8l8n6m1k3RO2M2k7p4k6
7148a30K8K5N7L6kM7P1K3l7q1q7m3J4M3k7k9K1MPRP1N3m2l3L0kk3L2M1O0O4J8k4m6QP8L6o
7186B64J4M5k7j19j23n4m9n9nJ5LolJ7K9Nk4o8o6J3O7P9P6L9Qql2j6Rrj9k3LK5j2l7LP0O5
7225I0K3k1rj5p8m7K8P1J7m1m0n8m0K9P3Q8P8j8m7op0j18n7j5MJ0K8N6Q2l0j09j1N8J5n0k7
7261a57J7N1P6K3J6J8L0M4L0NK3M6J5r8j61q4k3k9k3jK1Kl1j2M1J1pO0M6m0m7m0l0lj1J0L7
7298a75O7J00J7n9lO2O1L3p6j06n4m8j3Rl3l1Ll1K0M4K4j2p0l9L3Q8J20O8K1J6k4l5n3n1J2
7333a15K2k8m1L1J01Q7jn0m8k9PRl6n7qNm1l0%J4L3K9K8K2L0K1L3M0Jm9n4j6l9n0n0k5M5M1
7371a68l8k8PM9J10R2rp0n8n1l8j5k1QM2M0L3M5N4no0j01m3M5O7kn6n5j7P8J13J7p4o5l7k5
7407b36K2M3K0K4J4k0n1m0k0k5MP3R2M1K3kn6o0k8%L5N3J8J3qk8%JK2Kl9m2m3m7j6J6j7Or
7446b65MK8j1m9j2K3J2oK0nj6J1NJ5L0M4k0j03k5L6M0Kk1j8QO9L2j8k9k5k6L2O4pm0j2L0M7
7484a56M2j7k5k1m8j4nj7MK0k0k6LJ6m7LJ07Q9K6mm8q7p4l5J2Q9J17N3Lk1K2K7l0l1J8J7K
7521e6Mj3j4k6l9o2o5k8K8M6M0Qk2K6L8J2M3N8k8r8m9k9l7QPK9L6K1L7Q0O6J9j7l9m1l7k8
7558a22m8o1m4k3K1K3l9l7j7J0l2p0o6j6J9J2J0J7RN1Q5R9K5q0p1k4L3O7O2jk4j0K6Pj5j1
7594b35k6l2LJ4l5q2k9Q4J12O6L6L2K1q0j45j43r5qL2K8M2R4J23M4m8p1m2K1qp6o4KLj6j9
7629d97qM0P4O4M7Mj7l0l4j4L7M6J5OJ1Rm9p4k1JMJ8L5Jj1lk3k9rlj1L5K1l1qO8Q7O2rp6j12
7670c84
##PAGE=	N=2
##DATATABLE=	(X++(I..I)), XYDATA
-57864h83k36j07l5O5J84J78K06J34J4p5n0K2J3k0Rm6K5M3l2n1r3j09n3k7k7M0J24O0O6Nj24
-57833g80q9m8M6N2K2RK8j6m7K5M9k2m9m5k5QJMO7Q3N2L2J1Lpl0pk9j12j46j01k0Q6J98J11
-57798f86j9q8p0J9P3R0O6k0p4m3J3K3jn5k3L8K5k6m2J7N9O7N7j6q4m2JM3N6N3J1J1N5j4q3
-57763f09p9q2j58j18J01K66K19J07rj39k40j72j1J39J13m5K0J04K3n2k0J2q4r7RN7O6P4J21
-57734d84K4r5j19o7k9m8m8p2j00n2nL7M5M1R6J16Q4N0O0lq6n0J0p8j24j29j16NM7K4O7J23
-57702h76M7n6q3r3r5J6J65J69M0m3r0j19j38n0M7R7Q3P9M1n1j2R3L9n0n7n6pJ28O0j20j27
-57671a019r3m7R3J08J44J31o2j05K3k6j30o0J2O5J37Lo8l2N0Q4J16Q9m6j31j47j17j27n6
-57643a211RK3J3k2k0M5N7j8j9J6mj2Rl2m7j2Oq7l2L2jO1P9J00O6L2J0m8k2L8k0pP6P4l0l0
-57607i28j1m0l7m0j05p8o5k8J33K66J92N6L6J0m2m5o4q1O3J10N6nL1mk1J2L9O0k7j95j67
-57576i19l3m1J8J81J47lj20j68j63p0M8J48J03P5R5L2m4q5j08j27p7J5J19J73J81N1p1r4
-57548g37j11j84o6J60K08R6m8j64p4O4L5NJ6j03j31q7r1j10p9l8j1L1L5O6J00L0o8n9j3J15
-57518a213K13J02n9j01L8J23K2p7m2p2l1M8M5j2j3j2j1k1m0pJ03J36K5o2o6K8K2l5o7p9q
-57487a123K6omK8N8J14L8p5j2J32J07q5j02kJ6Kmo7q0LJ4P5J48P1qn5j0q4j07J7Q7Q3J36
-57454f69j4j15j46j31LJ10M3p8j17j26q9J3J34J73J21N3%J0K9m5j59k28j74k4P9J09O1R5
-57426a082K2L4J02J18R3m4j30j25N3J44L8q6r4j0Pn6L9M0Q0K4j96j55J11Q8k8K2O4pj32j73
-57396a239j08l7M0J37K8o4pQ7J26J01Lo9k4J1L1j5k8M5O1P2L7j1m7l9L3N9l9j02o6j6K7j8
-57364a031q1j1Pj13o1Q9R2O1L8J17J54J9r8j29r4j2l9p9m1k0rl1l0QN7J3n4k6P9N8n7m1o
-57331a271j26k35q2J50J86K34K44Q2p6o3rP5M4n4r8j34r6l1K8l5j16j04lM4M6l8l4R3J53
-57302a226K5r7l1M2J7Q8K03J69om0O1m7j36j35k08j52M5J74J43k3J6J7r0o0J0Q0J11P5Rj3
-57272i79j30k46j58l1n2o5O2M5M0O1L7j5%M4Q7R7k5j67j11M4Nj5J37J67J32J09MM2K7j39
-57242i93j12k8j09j34j00q1l2J10K41J77M2rj89k36j43K9J39M8n1q5k0J39K81K22J9j38q0
-57215a093L8R0J12J30M0o7j35j09o7l5M4K0j0o9k8N3O3Rl2l5j29j87j5J17K0L7O4k6j6M4
-57185a172OK0M4N8R1L8J3j1K1M1N5R4O1j6j73k51q1k5o4l4m8l6P5J24m3j53k3J29R0O6R0
-57154a014M3l8j11m9oM7L4o6o3j5j7r9j56r1O2J79J56L2j8l9JJ5q2j50p0jQ0Q6QK3N8O4J06
-57121a091L9o6j04j18r7j07j01P4K06J42P4K7J25J89J7m0n7j67j11l7m2M0pj48q9P6J41J19
-57093a113J02m3k06j25N4J00j6j8k2RJ42M0o9k4O4J54L8o1m0j12j07o2l3J2n7o7n2m2o1N
-57063a610J21N7r3j04o3Q9J56J24Q7N5j02j67oJ42J33P5j9r6j17J2J19J00N9M4P2m2r8l9
-57035a111m5opp5p7k1L0P3J30J65Q7m1n5j24k09j46l2J45K94K40J36Lq8j95j43m1r1q9n5
-57006a348M1J05m4j44j23m1J6K0j6L8P7N9J5o8q3l0J52J73L3p2q4o4j03o2J54L37L27P2k75
-56977i38k44J6O0Q7M6j26J9J68Q3Oq3l7N2p3j72j65n7M9L4Q3O0L4M4m9j35j75q5K8J04Q1
-56947a285m7k4R5J15Nq7j36k58j55J4J37J16l9lj35k42j43P2J82K20P1k7O0K8n8J5J04R2
-56919a313O1J16N3n7rL4m4n6L6K4L1k6q4j3J23J13M1p2j58r6O9J14qrO8Q4L5k9n6j26j47
-56888a301j21o2OJ7J0J29J23KQ4J33P8M0O9O2l0r2j35j95j95j35N5K79Q8j45j83k20p7J39
-56860a577J74L1n9qM0R2O9j0K2P2R8K8K6k4p7lO2M1Q7O1k4q4Q8J78J5n6j09j76o8K1M7K6
-56828i97m3r0j85j14rR8J46O8l4jQN6J2j23q5k3p8r5j54j68k7J03J00J87K09P1K3n8j26M6
-56798a283J34O5O9p4r6j0r2k8Pl1o3j35j59p0O7K16J35K7K0m7PJ00J57J51Pj01j08q2m3K0
-56768a240L3O2P6Jj04n4P3R3P0o9j16j43j00p3rJ42J52J86Mj98j66L4R5j02j29L2J27J46
-56740a177K23J97M0j16k12j35j00j13K3R3m9j36o3QJ01J08K5J20O3n0l4j6LJNm7j45n8J30
-56711a311J93O0j64j62k1N3k6j29j13N4J24J50J48mJN2pm9j35j14o0m2J36J93M1j41j15N7
-56683a331k6k0J11J84N1j58j14kJ12J21jo9n5r0k5J15J48P9mj0Ol3j43k2N0j01q0J3m2j57
-56653a493j24j3j3p1O4J13N8O8j2j09jJ34J3m4L8P5J09M1j3J9j3m5j08j14j58k50p9J13J76
-56624a639J54o8j29J4P7J5K8j2m3j6J15L09K02q2j43J0M4L6O8J2n3%o7p7Jj6l2l0jJ18J09
-56593a096m9j36l4J00J10O6M8m6j38j17k4L9J1j4N2rLP2R0R9Q3J09K6q1k3O3kr7k46k98r5
-56562a534R4N5k9J17J22j23k20q1J13J71J03J08J25p7k06L3J64P9m8j57o2L5p9j03P5J29
-56536a196J14J14J08O1NQ7P2j4j17j74j29n1m9j47j20q9q3m3j1k7j52j20rQ2O2J8O0O4l8
-56507a722j13J9J39J56J32O9K5nn7k2j9LJ02J17j0j05j22n1l4j20p5M2J15J47P2j04p9k3
-56479a523j1K1l9m8k4q9p4J0N6J85L82L53R6J5m5j51j66n0On3j22r3k1n0j33p8%J02O3M0
-56449a441N6K1J9M5k8j78r7J01J48L7l8q8q9PO1N0N5o1j24J48L15J53J1kq5j78j54j00lJ49
-56419a290J26J18J31J20N1q1j81j37n6j7O1L7j33k12j00J21K14R7M1L2J9N2L4O3m8k04j84
-56392a326r2Rl5j00J1P9J39J15O4R7P2n6o2m4k1O3L9J06J75O9m3j20j31M9J02Q0jNN3K8q8
-56361g64j63j82n7P4m7n7M7r3q8J08J12N6N8O1Nj91r9P1Pr6J7P8J19P4k7k0j21r2K3k3j50
-56330a360p5P0J8o5N3K27K72M3j39j01l1k9o4m1k0P5J72J35r9k36j16m8n5m8nN9L4k5pR4
-56300a312J09O1m5k11k04L5J29J16j4m5J40K07k7j34o3kN6J05J06k1j89k51k37j3J90K16
-56274a298N6j06r9p8q0o4J8P9N3kL9J17J14J25J49J7PK8j15j84j28j23j8O3K7O0l3j9J52
-56245a243Q7J20K20P3j53k71k54q4P4k6k3J44J20j9q5j63j65m3P9J49J50P4J06J71J12p7
-56219i27k04j06q3j87r8N9J20J12P5j5j7N3jK0N6J1o6j27jJ63J34o3j03l6l9L1N6N6R7J10
-56189i20L3o9j42k64j88L3Jo9P4M2J3Qp3L2J29J78R1m0m4k4q5o1l8q6oMl9NO8K7p4j02o6
-56156a652k4p7L4J01J31J41J01O1m6r8m1Jk6kK2K9m2j4J27J12q3j20j22o5J54K81J43qj6
-56127i98r4j48m0R5J33Q6N6j4j33q2m1M4mj22o4J24J19J12O2n0q0j25k6L3m8j26j61j28j0
-56098a630J15R7J3k0Q1K7l2K9L1j04k03j27P4J67J00L2J15J69k3j34q8M8J8j23j39n4Lq5
-56070a643L0J33J77K03O9l5J1J4m8nR6P1l2j21k15k09j22k5J18O6j25j02J42K39J34M0p3
-56043a212o6N6M0mm6k3k2J73J87j4j11m5j5N8J94J89j0k91l14k14j26k7QJ2m3oJ00J42N7
-56014a373j64r9J07J00m9j28k13q9J96L08K16Qj55j39q4l6Q6J69n4k58r2J77K46J97L2r2
-55988a183j46p8K5kM8M4r0j99r0Q5J45L9j05o1k4L0N7J11J34N6J1J5m5p0OM2L9m6j62j07
-55958a521rjj35j25n5J11K42Q1jM2%Q8J12P9K9k7j45j70j68j48j44m2M9J1J05N5P5J00k5
-55929a537q5n0N6J66L8j14j09k3r0k6N4%OJ51J22ok9m2N1j4j1N2J02L7p8p6l6K0J18J64J36
-55898a053J5j11j54mP8L2K2n1L0rp4j03j31m4M3j03j55N4J23J25J70J36Rj75n7J24J65O6
-55870a032o6j04j45r6pJ15K6j34j27J4K0n5Q2K07J43L5j31k67j94p1j1M6L1O5Q8k7m3j7K9
-55841a626K28K63M6n7j8O7Pk05k21m8J66K28J03K2j30j05K7J26J86J99M1j78k19j97j73l7
-55815a505M0L7n8r9PQ6R8J53J65M4j89k38j53r4n8l4Q0J39Q3O9Q2J07N6Qm0j04j43L8P4J
-55785a348l4L2J53N9p2J9J6j48q8P4J08lj06j08K4J22Q1o0k25j14P2R2Q9O4L0l1q9Q8J67
-55756a136j6p5k5n0p4j20j27j16j23j22m3J2K6N6L7J13K13J70L6K8R5O4K5o0j55j97q3J11
-55728a536J99Pp0N7K1k5J12K75J58L9o7n0J90K07l3k24k47j56j5L4j23k55k11r0L3J13P0
-55701a587N0J3L7J09L7q8k8R8R1pj7j6j9p5r1p6J6J14Q5o4q5J10J82J32J10K5j57l19k93
-55672a713q2ml8O0J9l5m2j8N2J33J87J92R9K9m0j13k2J12J97J86ro9lJ6J3J1r8j57k24k26
-55642a587k1J19K13J75J16J7j4j09j67k9Q8L1l9RL0M6M9j8j11k26j51n3m0N2J19J63L7j26
-55614a427j94k7J57Q6j0j41j40r6N6J57R2J66J62l0j04o1M2O5k8%q1J1k6j85r3J51J82qm9
-55585a373P8K1L3N3j24j95q2L9P6j63j74NJ30J46J45J58J08n9k50k34m5L7L4L6K8p2l0L3
-55557a641nn2J3Q9R5J16J67J64N1L4M5q8j54o6o2q6q0j8n5j45j06Q6J48M0L2O2r2o7J67K05
-55527a203P3o1l4j6r9k29j26L5J0r3k3N9J13O1n4J7qoj7K6J79R1n3o1k9O1O0P2J66J59m8
-55496i78k00k81j69K1J42Rj00o7q5p5n5j6J44K68K51J75Qj21j04N3K51K59M1q9j36j28p9
-55469a061j1J47O3k26l70k02K8L5J7P2J02M2M4J97J84kp5pl2O5K05J07o1j19o9j36j87l1
-55441a281J91J56j7j26j50j12r8m7K2l6j50k01k54l7J52K28J76O6K6O1J61P9m9p7j03j20
-55415a540j58j91r2m3m2m1J05K58K57R2K2k0r5r5L3J76J34L6j3qo4j38r5M6J6K6J67J68k1
-55386a120j09k4R7J43L0r9j33j39j34l7J19K11O8ORQk9j15j56r6KM9j09j99m6J11J64J44
-55358a384R2j22k43r7j2RJ55K11J36J5j53j63o5L5M9j05q1P2J04R8N8q0q3N6Q5K45J88q6
-55330a066j12p9j53r4J02J00klR0K03J59mq9n5j16k38k15j27M6M6j2n0q1o8j8N6J42J46K
-55301a490j10j94j23J5O4J02J43J47J53P6k3j0M3l2o2j5o1j44j15m0M5K10K39O9O4J5j78
-55274a212j88r7m6O0K4J0J12J60Q8p6k13k06J3O7J8M2j9O8J06r0n6K6n9n3J3k2m3P2J17N9
-55244a325L8j9j81k11J6J38O0n5k6L4O7K4l3n1n3j24j3K05J48N2l8QJ03J34L2l8k8r8k02
-55215a436k47j45L2J56L4j8q9j15L6J93J89J03Q0L2On8o8N6Qn1p9L3J48Q5P3M8p8n2J49K33
-55185g42K3j44k25k02j21JJ3m5r9k6m3n7L3J39J32K13K43K2l4K0r0j5O9j1j07o6m3p1l9M8
-55155a224K5j70k01o4J28K91K36Pj82j38L0ro1k2l0QL9Q6N4q4l3R2M6m2j06q5O0M0%J3l0
-55124a326q0N8P4J2K4L6K2O7N9P2J8L8R1J47J58Qj06k41l07j65j14p4N3J32J17K2nQ8oL5
-55094a093M1j14q7l8N6O1j73p7R0Q5n5j80j03N7K26J59l9o8NM2RRm1j6L0N1J38P5j50k61
-55064a361j14J5pm3O0J00PN6J82P1o6j12q8j63j75n4L7J73J86J31J37O6p6k76k61n4J31J09
-55036a389O7M0K1k4k1K5j7j27j92l6O7N6j2r3l6%J3L4P1N1P4O0J3m3k1O6J71N3j80k53j39
-55005a701J6J27J95O5j24j11J6K13J95N0P2J09O0n1j13n3%o1o0n1l0l7qO5Rk0q2j42j31j09
-54975a692o9l4l0o6l0R8O0m9j5J2J11J06O9N3N1L2Qj00p2m9j13j4J26J46Q8mm5p2qK1m5J6
-54943a510J00K3k6j00j34p8J6P0k5j28k07j17J07K25K51O2n1K5L1k4m3k8j46q3J1j0L2P7
-54915a680P4K7J20J90J67J10Nm1j64j92k6M2K7l0M6J43J40N7n3l5j7jk9j5N3M5r1j90k15
-54886a533j44r8j15j27k4Q2J10M3j8r8l6R0J00N5n7RP7O8Q6J59J37n1j19K3J07J17Q1j0p5
-54857a161QM1mLr5j53j18m0N2J04R6k6m0p3l5L9L5J2m7N1pj47j14m6J9lj9m7m4L9J92K67
-54825a261J06j18k32j85JJ74J93J43N1k9k4k7m9%P2p1j97j69j16l0K6J14J80M6o2OJ1L2M
-54796a411j01k24j46J14K36P7j8k8J6O3Qj33j72j06K3J15k8k1mj14j47j29n3M3J31J89J51
-54769a669P3J02J15Nq0lJ11J92J02n0j35j64j72j55M4R2k1n9k3L4n8j51j4J24K02J83N9j71
-54741a487k66n5P2J8K4N1Q0J51J90O9Q0J03p9j77j10l9p4r6m8J38J25K7N1L5P8N1k0j21j38
-54712a367j0J11O9LQ5J23L4M3J0j66r6K4jp5j89k25j18o9o7J19L19K75J5j06j21j13q0k5
-54684a598O2J03N4N6J17J43j1j56o8Q4J03R8m2j39K9P7nn1jqj23j69J1Q7P6O1K0j5K8K3n
-54653a159m9l4r6j22r9q8j18j10N0K46L83L29J38m1r6rO6rj39j40k0R5J53J49j28j79r6o7
-54625a190L6l4K5J23J3p9j38l2J13J3j67j87M9J99J90J3k02j89n0k7j20j1J45J25q6j05P6
-54598a497J58J35m4j22j19j86j09L2K9RJ69K63Q2p0k3J7L4j24k22j55k4J08J11J19J13O1
-54572a255J09L4r7j75j50k0R7J29K7L4Q4J58J01k5k17l52k18J03J27j60k33o5K9J12R0R1
-54546a642J8L8R9M8L5L0q0j81l1J87K22J37K3j03j56j50M3K11J35P3L5o4l0K2Q0K2j21j20
-54518a220o9j31r9J06O8j16q5q4j44p5K0R4R0M1K3o7j02q2J1J12J64J89J52O1j02j77o9J28
-54490a363J43j4q5m0p0m4L4M2p4j30j66j16o7m0R5J29J02J22R6N1M5m8q9%O6mj46n2Q9K0
-54460a514j06j11j26lM3l7l0K5q4nK28K47J18m5RK9J3m6m6N1k1j36j89j32p0LN3J24K9j10
-54430a839j06Q3L08K99J86Oq4n6j35j61r5n5l9n6q8nN5K2N9J43J47Q2p5k24k04l9J15J45
-54402a611J41O9P7J5j71n3J45M5j41l9K4L9pon9o6M4J61J83l1k79l65k13L5J46J41J18N9
-54374a599P7K40L31L8j00j8j7o6j02q4R1K14J19k7j3k8p9p3j17j20j82j53rM7J30K16N5q7
-54346a316p8j31j09j31j54p4R2J01P1qn5J11J86P7p8m0J87J12j51j47l6J23J31j28k61k06
-54320a912l3J19R2Rp0q0O4Q9n1p7O8J37Qj78k13k8J44J31J80R4n6J3K8J25R7K0J8P0P3K8
-54290a091qm9j87j77p8j3J49J99J08m8j70k03r1nK7N3l2o6QK6J14K34J84J05J1j86j76r2
-54262a454l1jJ04Q9r3j24q6o8L8Q2K5n0k5L3Kq5r8q7J4J46J11N9kM4J08j7q1oN6O9M9K4P
-54229a248q5Q0J97K2q5M3O5mm8j05j42o9M7O4M2K7mRN4Q7Q4k5n6l1o6p2o7N0O8mq2o5K2L0
-54195a267J9j4l4m9J0K7l0N7Q1j4n8p8k4L6M4O4k1j88j72j4N2k4L6L5M3J56L9j73k19j34
-54165a814j23n5P5J42R3qKJ66K14mj76j50k2R8K00J08j0m9l3op8p8j0Q7K1N3O3Jo8n0j09
-54134a520k64j62O4K26J79J08R7J43O2j01l07j61J5Pk2j1o8j56k9M1l9j11m9J06J61J95J70
-54107a426K09K59K10O5q7j37j29k12l00k50j71m5R0J04J29K48K29M1K5lm0M1J06R3l4j45
-54081a130n2Q8J35Q8J17M1l7q6j51j36j93j11L5q7k05j48p2RJ70K54J08k5r5p6Q1J90J19
-54054a169k5p5k3M0K0q8p6O4J46N2j6q2k21j92K2P0Q1O4M4J15J62J53l0p8j16j74j48n3J9
-54025a514l5j10j42q3J08J53J03R3o3k57k10N2J59J65J47R2q5j31l0JP3J14qj86j39k8O5
-53998a696Q4j7M4Q4O4QnN1p0k11k16j28m5Q8J55R5L9j3J2k3RJ00K30K45K6j65j44j2M9j7
-53968a379l0J14Q5m1kl8m1Q7J30J34J02k4k18k15j33j0Pq3m0j3L4Q5J81K15J32j3j00o2n5
-53939a191p8k4Jo1j70j30j17o6R4R5O1Q6J73J84P7Q2N4r2K6J42j3j43l1j0j92k38j41p3q9
-53910a784oJ24J76P9O3J00oo9j04l7J9O2J20P8o9q7KO2Q5J3k9J3j37j67j10k3L8k5n1p7M0
-53879a707J66J28n1k83q8J44J15M9L3J11P6L8O6P8l7j23p8q6J3M2J7J41O6r3o3o3J1P4N6
-53850a248J31K13R4j05j14j46j59k40k44j67J0R1K1J22J60J10o0r9O2K13J66n0k20j67Ll2
-53824a655O3J53J22n9j50j5O5J28J19N0J06J38m9j08Jm3r1j47n1Ml5j1L0L3m6j8mo6ML6J09
-53793a387O1l8j30o8r6k02o5Q2J10k7m1oj6oP0J42J20J17M6q3j76j95j37M7J80K57K65J17
-53765a059mo2p8r5j40r2j7L9R0Q6R2K1j45n7qj69j19o5nJ10J99M6j07o7OK8P1L9K2J0p7o4
-53733a571k2n1LK7o2M8J39J20R1N4Pl4mLr6j24J7M1j00j46o1r9r6MJ11J95J24r1j78P0K53
-53702a428K05Q3J5j12q8p4r5J5jj03jJ42O9k4j0K0l5j20j65j55N8J30M7J19R6j2N4L8j09
-53673a441j15n0pm4q7j39n8n2j19j07N1J85J89J83P9j3J0l3l6O3J47L3n3R2O6n6p1m3K3l
-53643a406q5J4P2N7M4J21J44N5j59k25j68l5P0K6p0j3n3QJ35N9j7mR9k5j52j22n9R4J39O9
-53613a387l4o7K8P6Rj09j67o2l4j68j15J02K04K00J13J26J11J05J26L0l4P3J17k2j66k04
-53587a149j23m8N1N3L0P1K2j36j66nJ21J09J11N5o0j67j08k1j14k50j43K7N2K4p6J4J15k3
-53559a734L1K0j17p1k4J2J37J10L6J44J86N0j08j41l9J22J36J3p7j27n4O0J5l7n5l7L2J2
-53531a505N7M1L2RJo0q9j16j32j42p7k8J27L14K20J13M7j2j29o4J8P0J00L8n3q9m5p5q7K6
-53501a490J37P2p5r7N2J19M0J6M6K7q7n7OO0p2q5j0N1J82J87R5l0j72k07j08K3j6k0l2l5
-53471a480M1Op0j02j24l2J73K90K75R4q8j45j53j72j37j9R5J93M2k4o8q1P7J15N4j8n8p5
-53443a391k1r2q6n1k5J28J75Q4P1k6j22j65q7J00J48qj14j42j05m1nQ9J85J34N2n1j35p4
-53415a575Pk4JQ2K9N7J8K5J30Qj96k81j78l4P6R0k1o9oM8M4K7M1q6j25m8Q1J54J20j4l5L8
-53383a616J53K6j21j0O2l1o8j9J6J61K64J71K2J26Q7j99k37q9JJo7j6K9n4rK9j2l2qN0L1
-53352a359J8%m0l5p7q1l7k2O6Q2rk3n3j38o9J26J20j5q5JP0J4k2ok3ON3J11Q8L0o9j65q6
-53319a629J7L0l8m9k9m7J7J89J04Kk8n0jJ4k9l3l1o8o0p9q1%J18J17k1l2m6n9l4j25o5j4
-53287b040K0J04J07J09J40M3j8N7O9j50j92l3P5J07K0r2J02J95R4J2q4j47l0L6n1l9K9Q1
-53259a476K4n5q2J1K04J86K6j69j79j13J7O0j80k08J53M07L13J31Q5O2K1j27l18j73J58J39
-53233a083N8O2L4M0n1m1L5Ll0O4j7l0q1j33j67k04j91k5K84K27l2p2k1m7j16o7L0Kj68j35
-53203a872n7o3N5K74J93J05O4K8P9L7llO2LN7O0PlJ0P7Q9M6%j60j71o3l7k8M1RNj3n3m3j5
-53168a283O4P2l1K1Q6l7o7k4l8l3P8J9q3j23j15j14o2O9J12Q1P3M7L7m9j50K7J47N5M5n0
-53138a226q7M6Q1L9nn0M2N5q4j82k30j07J49K19K16K19J25J7q6j13j98k50j89o9O6R2Q7N8
-53110a365M2P2Q5J47J49M0k2p2p4O8N9K6Q1R7O2Jj9r7j21j03n4l8j11j78r6R5J99P3j16p4
-53080a244q0k19j81o3J28K18J81J52J15m9k37j39j3Ko7n9k6j19RJ62J27J40J50R8Nr1o3N1
-53052a112k0j41j02L4J28L8m5j46j36r5LJ3r0j27K9J37J46R5M6Lo5N5J33J23O5J6K0M6J38
-53023h11R5r1j02M7P0N0j3m4j02q9q7j66j07j7n6p8L2P7J47K13P4j15k6jj55j57j26j0L3
-52994a515k2N3J74J35J02Jj93o7P6J00L8J3k9j77k24j64rO0j5j31p8L6J76J94K9p7rL6k1
-52965a508mJ06R9jj0m9j02p1K0J9j52k6J81K09R4M2L8k8n3n8L3o7k48k13M0K11J49K0L6K5
-52935a268k0m1j26j46J2R0n5j32j35j54L5J87J75P1Q3J23pj5N0j7n2m7n7o5j06j29K0M3R6
-52906a587M5m0N8K01L27L26J13j17k50j07k5j37j00j2n2j87q4J16K40J66P5n5j57o4L6Q1
-52880a190J1p9k9K9LJ5k9n4j18j56n0j4O7N7p2j06q5N0M6lK7J21J76J77P8j2k1Pj1p9j27
-52849a371k65k41o3L7L4QM2k8mQ6l8j18l6R6K79K15P5K4k0r2k5K07K09L4m3m2j11j74j99
-52820a524l8J26J20l3j67j70j81P8K31J69J75O9qj59k52j39Q7J59O7l5j15J2J84J23R8l7
-52794a160j35n8j2P7R4O1K9Q0J09o9j14o9rR3R2J9l5L3k3j04p5o6l1Lj6L5Qp5n6J5Q2K2j5
-52761a270j32r3Q9J98J59pj82j72o6M0R1Q3M5O0M0p1l4o4j90QK54J84J6n2J7R1P6nrq3k03
-52730a182k36j9J44M2p4N4J46l6j41p8kn1j41j56mN7P5J39J39P8M9NJ7kOo0j26J5J68J5p1
-52699a230m2l2Ok4n8o4j34q3J08R9m0l9M7R1M5%M0J1j01LM5o1m2J00J37O0M0l0rK3M3l4j22
-52666a247q2j41n5R8n8k04o6N6R0Q6J11J06N8Q0J44%j40j22j21o8Q4M2k45k20N6R2n0j04
-52638a820J7M8k9K9J01L9J5qK2N8J27J75R7J5m5j4n4j29j04j02o1RK7q1k4J32J00J46K7j95
-52608a482j50JK9K0N2J17M9K6Q4j8j02k8M4j6j44k29o2J40J47L2pJ30P2M9R3O8M8j7j54k17
-52578a425k21r5j4NN1N6M%M4R7K1j86j94n6M9L9J16J46J18J13j8j36j49p5P8J83J35N5n8
-52549a317j40j07M3J96J53j01q3k2j42q6l8m1P9J54L2p1p8j5P7N3kK3pn8r5N2O6J2P0k0o7
-52518a480L8P6J5j5k9k9k6KN6J33K1k26k00KQ3M5j0j18j08L9Q2P7Q1J03K6r7p1l2N8J33P7
-52487a294Pqm6j75j16n9n9O7J62J23K0q9j59j44j4M2k8n6k6P5O2O2Q5Q9J59J11K6p8l3O9
-52457a225lK9J35K0o6p4j02o3Q8J17k6J1nk39k43J5Q7Q5P6m4o0%J75J32n5j34j73j50o6R7
-52427a661J76Q7K9O0R3q7j84o2l0j21l4R0j9L9l1k1P6ll9M4J23K2kM6n7j26OJ14L4p9K1P8
-52395a418J45N3q1j00j59k85k01pJ95K43J08j0q7p7n7p2jk1m1j0j2K8J33J95R5K3k7J4J3
-52366a421N1m3q5k3l8L7J04l6j49k7J0q7%J71%j32n9JJ39J23M2J08K18P4j54j36p3nl2j61
-52336a583q3O8O8m9j13j22O1J86J32Q5M3R4O9k1N8O9j07j64j31j22j29j04j65o9K6n5PJ40
-52308a911P5o4PJ43M1o8p8j00q6m8j4J18K05J96J32N1j7q6j34k9Q2J76J97J60R3n1j65j76
-52280a351j79j46j36j01m%l1k6N3K09K54K61J14k6l4j11j12o8q2r3J22K69J61J0j28j72j12
-52253a459o1pL3L2M0L9oP5R9O0K6j9j06k24k31l2K32J44j51j52j2R7j9p9n4qO8j9j95j65
-52223b054oLj3k3j15k03q7J44J68J6R5J20j2r4J30L97K39L2j8j04j4J91J29l4pL2M1k9p7
-52194a153j16j68p9K0J12J50M8q7j61j55l1K2R7Q2l8j00k29j08OK1QJ8KN5Q9%J6P6K01K05
-52164a197Q6jm6j65j61l1N8P8J26J46K1m6J9o8j15P7J91o0j74J11K61J9q7r4r7LJ24J21N1
-52135h50j6k5o0j02q8k2k5k03k67j86j02r7o6Q9J95P5JN5J75K46J03n5q5j12m1K6r0j35k9
-52106a691P6M5Mo0l2J10J19J27QK0J67J36P3l5r4qR7j7k68l16k3K26K09O2q2j50k2P0J20
-52077a129J30N0j75k53n8o2j12j09q2O5Kp5o2k6J07J15j5N1J08n7q3L2Q5J17Q3K9K4Qk4p4
-52047a390k43k11J4J04J78J51R3J21mr3k1n6J6K8q0o1o6j31k56l03j08J20K29K10J08njJ16
-52019a541J37L7k9pq3m0J70J33o1j54j1O2o3j05o3Qn8j91j00K07L36J40m6j55p1J22J66j5
-51991a275j3R0R8N3n9j92m7p3j58n8Q6J08J09j6j60j41m1k5j32k9J74K81J03m7j3l7o9m7
-51963a530L1J33J34J30Q6j58k31o2o9kJ41Q5n9q3p4k3p8q8k0J76L23K14k1j30j46j01p0k14
-51935a706l10k07l1J89J78J12J18N8j2LL5P9Q8nl4q1j29r1L9P3l2o1K2J08J23r8j41l5M5
-51906a703K4j6J3K6M9O6K3r8j0Q9nj27j46o6m6N5J61K70K19j5j70j78j03n7L3J46J27j3K8
-51877a424J38L0j36j67K7J95J41nl2M1J05l1p4P5O1j29k31r9k1L6J5L5J3p1o5k0j10j35N
-51848a833K00L26K26L2J15J22j17k29k26j70j14n3L9N4K6L4J08J36O4j75l59l9K10K10J78
-51823a235J44R7J3l8j0j5n6j9l3Kk7j5l6l7Q6L5j33j68j54o9Nj3m7KJ47K17L2j65j04l4j9
-51792a647m6jNQ9K18P7r6MJ22kk42k39K2K12K09J31J4k4J9L5M4J7j18j65r6n4K8P0J9K9N9
-51761a307l1j23n6K6N7P2O7k6j27q2q4j47j02J4J81K04N7k1N2J6k2L6o2m6L8K1q2j03KP4
-51731a504K8j1PJ1k3j30m3J16K36P6j68j63j42j64n9Q1J39J63J43J86J09l7J23J17k31l52
-51705a492k41RK45J39n2j00m4p0K5J30P2j1p0r5m5nj2o0j02L5J09N8q5p2r6q3l3oN9J46K14
-51674a533J31N2P1K9K8k5o4r9j32r5r5N8L0M5J54J65K9r4O5J00O4P0O8%k7j32j66j08m1k0
-51644a472L4M6Lk3n3n6N7P8J0J22J52ln1k4q1j41o0L8J6n1j21l6J04O3m6p8j15N8K10K40
-51614a180K08p1k27q5N8Rn3Q3J35J16K2j49q8L3K1qj37j33J2P3J01O9Mn6k8m9j39j07K2L9
-51584a505O8R6J1o4q4q7KQ8Ol6K3R3M4l2m4l8j37r3Q3J42k4k04j91j25n2n2N8J90P7L1P5
-51553a681KMmp3JKm1Q1J84N0n8n8p4M2O0J2k7K9M3j1o1o9l9J9P2j5J9K4nRK5Q4M8k2k8Mq6
-51516a538j00j12j34P1K11J13l8j3j8l3r3o7L8J13J41P8P2j6j20o3M5Lp9l2J11N5n2m6l7
-51487a540k2Kj9J6j5JP6M6M8kj10j45l8J60K42J48O2k7m2Q0R9L6n8j20j01p1r1o9n3k0N0
-51456a477J47M5j57k65k61j22J15K57J99J39K9l8M7L9jl5l0r7j45o8M4J52K10J07l4n0j26
-51429a376j55j76j74o3M0P1J3Q0J22M8lq9n5L3J0j7K8J15J64l3k51k00k07r7J52J88R3%M7
-51400a692Q4J36R5o8n0M4J2j7j0J9L9j8j31j08o6J01J64N7m1q2Mk6k7N5Q7JJ0L4O4J89J78
-51369i63J32L3j44r3M9j74k99o9Jk9O8M3N2J00K8l7q3p0N2LN1K9l9j6O4J23J9q9q0k0Q1J34
-51337a143K0j88j80LQ7k6q6r2r2m0k6n3PJ10J14Pk9K5M3k4k9k0J22J61N5L8J9M8Q7n8k19
-51306a359k51k85k60J6K28J91J05M8n8n5p0j09l5M7Q2J3mn8m3J07K03J43J4mk5L7M3N5P1
-51277a213J0j28k08j15RJ48n4j82%J26P9K5O6J5M7J03Q7Omr3k36p5l8j43j34k3R9N0Kj06
-51247a880j49j04nJ40J12J2j9R5J58ml6j7J0L9%J5Qk2j7q4mJ54J17K4j7j11q5Q3L6l4j25
-51216a710j65n6K5O7J9j06nJ24Q9pK6M6j21j47k9Q3J97J55Rp2k37j98j4N0J12J15Q3J00J20
-51187a447J0j46j38j5Q5J58R2N6l7j10q5m0n1l3J01R5p6o8p4l7m1m2J07J86R5J0Q1K21K20
-51158i23N0j07k07j14n7o9l0n2o2m6l2okK1%m4n6k2R2j3k47j52M4M3L2N5O2L2j0N3M6j4j3
-51125a748L5N9m7j52j3N9q7j30J9P8J0p0j73j41n6LJ38L23L83J70j10n7J6J6K5J01P6l3j30
-51096a436j70j14l8p5m2J29K44J39J00P4LM0O3J76R0j73k88j70q9o6o2j05j17OJ73J69J07
-51069a432O3J2N1P5L6M8L9lm2J8p3j37m8P4J26J18J12pk12l01k18r9j22J7K14J09m4m0n0
-51040a716n5M1R9n6j09K2J44L5m0j9p7o7m7J13J73j4j21j36J1J33R2J37L01J88j81l18k86
-51013a753j76o1K5P5M9M3Q9J37J01J86J68M2J0K7j55k57k22q7l6j88k04m7O0J33PKJ63J35
-50985a734K8q2m5kj5k7n3P0K96K60R6km3K0R7L1J4rr0m8QR6J39Q2k3k8rj04n6O7J21N8n9
-50952i46QJ9j01k72k56j9q2j58n0J6O3J04J49j8j83m6Q2n0j11N7R9Q1J91J79Q6K6n6j35j08
-50923a431MJ08J88O8j13o0M4K6O8N0O7N4J2j1q8n3lq6j46j27k3K9O6J1n1n6m5j2N1J17Q9
-50892a253r9j90j79l0k8p4pP3J25J02M5N1N4n7q2LPK0L%R2O5Loj42k56j95n7J27K02M2L5
-50860a606J28R6L0K1M8q5k07p0k4J14K96J81J8k18l56k28M4J29J75J78K1o0%p1j14j34n2
-50833a746P1k1o4m3%J72K04O6l8M1K8m5mm8j48j32j64NQ9r0j11o5N4O3J7L4R1J12J29J74
-50803a369R1j7q2j80j56k4J38K59J64k7P2L2j09j18j15mJ11Q4r0j19k7K9k7j51p5J21J65
-50776a424N0M5J79R0j38j80j22j3L6k5o6p4L5J56J37n3j80o0Q0O6J62J62oj63j90p0J01K63
-50748a202J23j08k28k03n5N5km4J13J50l3l6J9o2p1Q4J61J06n0j65k10j11Q8J05m6j83o2
-50721a867P9J07J42O7M8R7P8j40k81k20n2J53J92Q0p3r9k4J9QJ26J39j1l3M5OJ4P7J33J10
-50692a080J7k0p1j65k6M1m8j06j96j29k2N7J6k9mm1j01k3P7Q5P1R5J23rj29m5j3o6LM1Pj2
-50660a702J40K31J26k5j16j11nJ36J41M2J5O0o2k78l46j77O4J71J54J35M9k6j18k18j74O
-50634a888M4j6J22K44P7m1M8O3m7q6j26j13j5J1%R2J06J8j1k9r7m8l9j7nqn4j9N2J03J67
-50603a512J27J1l7l2J37P7n7o0j06o5K1Q5P8k2j27j15l0N1oq5o5n9N9J52J77P3n7j40j38
-50574a665j8J25J11k7o4L4p3j10nN5J18L3q2p0j18j99j36J07K59J65M0kmq4r5J8M1J7N4J25
-50544a450J47nr8M3J55N0K4Lr4j36j86l8N7j9%n3j30q7m3l6p3%N3P2J08P7K5J20J59J04L2
-50513a219r4q5p1l5P9J24j1j48j05q1R6J85P3l0j66j25K8M1J15J21K2p5p3o7l2N7L9n2j23
-50484a612j04J3%PP8N0L1kR1Q3n7j17n1r3l8N7K5o8k9R5J65Q8R7Lp9j5Q3L8j19q7M4l0j20
-50451a573m4l4q7j3K5J34N2mJ0K3J28J17P6J23J51P8l2l6m8r6l4NR4J54jj37j31k5J2nq2
-50420a200K1K9m6Qj1j48k05k40j09J0R8N9O9N5M2J9J0o3o3J71J64j1p0j08j49j58m7m8j12
-50391b033nJ0M7L4O6J63J53O3N5P8q2j96p3Q9R6K0r0m0O3J06K5j6k6n7kO1Q6J38J15m9j24
-50360a325j8Q3R8%l0L8j03j18j01r0o3j17r0J10J88J07j5L6J9l1j4N0P9p1k12r4R2J01j8
-50331a509p5P3N9n5j30j20m0k2J6P7J11j0l7k8QP2Q8N2p0j72j89q1R3R6Q5J29J33M0R2J73
-50301a141N6jq4j68r6p3m1L0O4M7N2P9Qo5p3mK9%n4l9K2L4kp8j18p2j7j25M0R9j2N3O3P8
-50267a509M6NKM1L3j46k21j10l3k9l6kJ28L03J08m1P3J3p6o3p1M2J65K14J13q9j05j24j27
-50238a496k5J7l1o9J0%PPK6Q6O0j26j93j45k3K8J14J64J33R6l0l8k4n5J4j9l5J4J9J4L7k0
-50206a483l2k7j27j06J0P7K45L31L9k11j00Q4J87L3p1m4j37j13l2l8MO6nj51j61L9J44J27
-50178a452P1K5l9j63j79P9J92Q6N8J8Nnmj5q5k1j2q9m8j3k7l4k2q6j57p0J27K13K08J59Q7
-50147a193j2j54j80k8J01M8l8j21n2m9n6j06j19p4oJ50O6n3R7P5p7k8Mk4J7J34K73K20J04
-50118a081J4n0k0j22k10j57j4K4jP5J35J12l5j46j45jRj35j64l2Q8J47L09K62k2j82q5J5
-50090a412l6q7j79j33O9J45J34Q0K5J2O3J45M3J8n9jL3k8R4J37l4mK4k2j16k32j77n6N1J06
-50060a397no0O5J83J05r2j62j02j02j33j0J00N4J9J6k2Ol7j31pJ75J72M5J5J61J26n9l26
-50032a403l86k43l4K34K73O7j72k42j05J71K50L2k13k13N8K33Q9j42k09j59j54l1J07J69
-50008b023J76J41J85K35K25Q9o0j52r3J00J65L8j3m7q6o3j5p2j85k93k07j18o7j8k1J62K51
-49981a766J39l3k08p3J49J57J24R4N6J7k1N3Qq1l8j7Kl1j29j75j07J3%m5L8K8k7qM8N7J83
-49950a593J17j24kQ3P0L0o1k6m0l8K8P5qn7J4P4J41J09p3j43o7l6J6R5Pq3j19P8J41J24J27
-49919a141Nm6N8L8j40k14j32j28k3J26J48M8K7J47K38J41j12k28q6L9M9O7Kp0k5N7L3n4m1
-49890a217j01o2O4M3k8n0J1P0J17kj22o4N8R7M8J5K5q0p1p5r3n8k7r4k03j04J50J74J15M7
-49860a417k2m9MK0jK04L00K07O4l2j89l64l67j42NP5M8J1j17p8J13J41J23L1M6n7j31j20
-49832a694m6P2Q6lLl2k1N0on8M2J00m7j28l0J23J51k1r2r1qP6L3ln5QM1O4O0M9L8Q4J32J7
-49798a106j34j08J6OM1L5j57k40k0J82J63P8q0j21o8qL2p5k9k6q7r8n7m8N1J19Lk4k3j2Q5
-49767a710Q6K4n0j06K6J35K7q3j40j06j11p3M4J45P5oM9J01m4j27rm3n5M1Q8L2MK8k1l4p
-49736a820K1l3o8j0J39R1J8J40J54J18k0k21j54J17J63L3nq5k64k72m2J49K30J02r8qJ66
-49709a459J57R0Jn5l1n4j15m1N4l9n4L6N9P0P9Q6P2M1Lj03j42j78j21M2L7L7O5O5M5Q4R0
-49678a179Qq0K3K1n2j04k16j72n2K4J9O9l3k9%m4JrK7J12J43J60M2j71j23J18K05J42Q4r3
-49648a159j59j36r5l1R9J52M9J4Mj22o2K7q4j98L9K03N5j04j26j12k44k49r0J17K16O6l9
-49621a969P1J79J71R8Q2O2L6o1j04l9j0k2Ko2j46L8J83J18K3j87k15j6l7j63r1J14K19J70
-49593a556J23P8Jj03k15j35J1K7L1J55J12j2nO0o8k11j70r3J77K53J23O2j9q5l8J4n9j59
-49565a701K0P1OM5k2j11j01l1J00J37J00Q9Q0J2p6k29j88n9Q5J50O6j8L3J05J20j02k02m5
-49537a666Q0P9lj14l7K1o8n9L9J57K00J64pj10j76l14k60j04l3M6K03K00K5r0j38j27LJ3
-49509b076n7n6L7J29J03l8q9n4J2PN5L1q0r9qP7J33J80R2p7o9j8q5j9J70J88R2N0J27J25
-49479a217K7NN6k6j31m9R4J6k11k26N8K04J40O5m3k00j50k0p7p5p3j70J2K38P7j36o6N0J6
-49450a812K1J43J12QJ7M7J38J50J00Q7L1J9LL9P5R5P0l4j28j31k1l3j78j36j6k1k6r7j79
-49421a657m0R8J8L4M6j00o5J04J13O3Q6k2j09P2M5j39j50J1P2J03L4o9%J52J05J4J2K8JL6
-49391a104M3O4L9j6j28k19k49j03j3J6jO5J98J88M1j17j54j72j23KJ09J63J58P3n5l4O4L1
-49363a234K7mj74j11j01n7N5J50K25J52o0j98k70j23K5P9J8j7o5j48p9J47L03K02oj06j20
-49336a490j18m0lN1jj01l6J20K52J59j2q0j96k08nj3j34K1P7M8L9M4R8N0k8J2O1l3K4Q1Q0
-49305a281L9o9j00K0J58J64M9n3m6j6n1j30j94o6K2RKO4J80Jp6n9j01j37j23j2J01O8j5p7
-49275a729m1N9N4J99K35J72J19q4j55j58j39J05K20j3j03j7po3k07l24j71J3P5J12J66J22
-49249a560M9j1N0Q7N7K0P8K7L0Op5o0j19j29j21r1N7K01J22n4j28j30p6m5P7K45K79K15l5
-49220a034j37r9n7q7J9J19P9O5p4k16j13p3j18m3N1J68J30j58k78o3P6qo6J02J11J30J54
-49193a420jj86k03n9J21K43J96J1J0J00q2l44k78o6o5Q0J19M6J18J16J00J23J61j8k36j18
-49167a532K7om1N3O9L4P5q3j28l9j19k7J01L0l0j1P4J34N4J6R0J41J9m7p9r6j07j01j8K0
-49137a527p3r4J2k0j15m3J25J02N4k1P9J90K4QJ0l5j23j73j47l0L2Q6J84J77J22q6k03j46
-49109a631n1Kl4K3K2N4j7JJ13R9Q1L9N7l2m0k5r2r9K2R0O1Jj39j82m3KK5J34J17Q5J33O9
-49077a155k0l3j06j70j19j18p3R3J50J28L2n3q1j19q9Q2K71J34n1p0m3P0N3p1r9p8n1nm0
-49048a631lk9j01q9Ol8j00N8J55J01J1k8k18k42p2m0m1O3J16J13J28M1r6n0N8J98J15P5J81
-49019a359K57J75L0q4k46k90j37p6mO5N4N0M0P5qj11p9n2K4K24K51mj66J2K3l8o3m4J6ok0
-48988a491k2K3j6j04M1K10N3j34j65j36q2Q3J39J06J01j1MO0J5j03j34q3K4L0j17k96k90
-48961b295r9K39K66P3n2p8KR5Q4J7n6k5J9lm0rJ4MM7R3J14N4J25J83P4m7j64j86j65k5J03
-48930a638Q4L1P9J84M7j71j87j22o9L1P0K03J80J7j0m6j24j35k41j37Q6K03K09J58J25K4
-48904a149n8j37j59j02m0k6j20o9m5j45k38j39O9J87J56R5kj32j76J1K80K37J24J17M1m7
-48878a467o5m1M8J09K1j27p4m4j09j13n2l6r9j0J18Q6O1P2Oj1mN5P4l6JN5K6K5o0n7R1O3
-48846a494J3O1j1p2k1Q1J16j8m7r2j33j6j3m7l7m9j3L5P1Q7P0K2o8j09m1M9j3q1l3K9NO2
-48814a707L4n9l7L0R7J20P4k7m2m1J4J14J3mJ85R1N4J48K8j45k06p2j16k64j62P5N7o2l3
-48785a843M5K06K52M6k5L9P0M9l2q3RO3j9P8R9q7j57l0j5j4j2Rm0LL8j5L0KLo5j96j38RJ48
-48751a573M0m2K2l1j16lJ49N1J0J57P7j3K1%j9j22j65j20o5NK6p5MK07J98J87J64N2m5p3
-48721a092k4r7k43j89N1L0p6p2K3P1J13L3l3q5p9L2O5J5jJ9M7J13O0l4O7J03J2j95k56j30
-48691a752k9j2n2j8J6J07Oj74j35O4K73L61K27mj18k01q4K00K02O0j21j25p4j6P7j5k4Nq0
-48662a436j6J06j16k59l3J70K14J31O4J2q0j57j45o2Q7J25O5N2M8p7r9P2Q3n1j15l5P0M5
-48634a337qlj0j04l9J14J31K4j3n5j27k5j8p8j31j53n7N9L1l7JK07J28r8j15o0j6p9j39J9
-48604a988J79J54j8r4Q1k8j83m7J78K17K5l3j7k5K0Mj08p8O6R5j3j14m2J54J52O3Q0P8j8
-48575a260n2k6m5j85j55K1J2k5o6j6J14R1P4o9q0m1n9R2J76P0J1ok1m3k2m8m7j0n6l1M4R1
-48543a567J39J51P6L8R1N9o4j30r9p3PKp9j55j44p7j1Nj88j19Q0K01J72J62K77J35q8m5O5
-48514a179N8k2L7j6j28k27k16n0J40Q3J4l3j33j36k1J8j9n1j00N1J45J5m5J35K61J06o3l1
-48486a407L4j18j21QlJ00Q4o3j27j10RP9J68J63j0m1j2k7m6k9mL7J07k7m4j0K5R5J25O1j13
-48455a217j34J2P7Q1j37k64k07o8M0qq4k1K42K55Q6o8j11m4p7m3j5P9J73J61j6r6q0k9K9
-48426a484j3j13n1L9m3q1JR7J04k4q8j20n7N9l8q1l5j38j30P4K60K62J19m8j30P7J74l1j42
-48397a581jJ2O1J3nJ4k6N2O1M0Q6j2q9m8n2m2j1J51M9j46l6Q0M3p9n3J4k5o9j6P6N6P4O5
-48364a344j7q3q5q5j68p1Q3P2K8K7O4L2q6j27j09N4J35R6%k1l8p1p5j49j85p4l2J10J78J73
-48334a768P4K1J5Ol7k2R8J21Jj07o1QJ0n5j40o3J9J10l5j52J5J43R9K6M2K7j07j75kK3OJ67
-48302a693K57J08j22j85j03m0n3J0O5N2N0J33O0m3O9J15r5k24j36nO4L3o3j75r8L6J10P6
-48274a797l0k6N2L7O2Q8J37J02m4j94j95N6J82O4k8k6o2j26j22k0M7J0J24K08J23l7j20j42
-48246a677j16j3J76K23J69O9L2j09j27M8L5mK%m3r3j21J9P2j06k07j37K3J18k3j80j47k9
-48218b146M4O5L5k3l8O9J83K13J61K4q8j49k9J79J00n0j33m2K1K7J2j23j80j36K0J14R7M7
-48190a726O9P9Q0j8m7K0R6O9j57j91MJ66J07m4n7j06J5J65J58n1o6k2p1j40j16rN4J17J45
-48161a477k3r9p1o4j11p1QM4J5j3l7Q5N5j72j45m9l0r5j12j1P8J27J51K70K22N4L9P1M6M3
-48131a272m5oj7r1k1j9lk0l8l7N6k0JP4l4k75l32mK17R8Pm8LOn3Q8K40J92M7q2j54j47j27
-48098a816j21L6J33oj50j17N5J51J94J63J49M4j02oJ31J1k10k57r0m8p3PK4J42K68J37o3
-48071a414p4O1L3n1J7j2o5r8j28RK5Jj7l8l3q6l9J42K31Q5q1q3j45j38j4J9rn0l3Q2J54Q4
-48039a665pj0R9R0KLl2n1l7M7m8k07n8Q7Q0K6j9r6jJ14P5R0J32K6j60j25l5jl1j45j12l2
-48007b001j2k5J54K07m6j1J49J80k5r8l4K6R3P4K2n7r6NO3P4N2J21L9mn3j41k29k96j42J32
-47977a879J94L9j20j08k0jrKQk6oM2J05J61mj71j46jJ00R8P9R1N1M7O1o8j82r6R6M7m8r5
-47945a759n3r3n4J29J08l4K5J47N1l6j27j61j9L6J00Q6Q0Mn2K4L9o7j14j20o6R7J83J08K9
-47916a509j17j39r6K9O7P2R0L8l7k2l9j30q9Q5J09J14J85K03J08j62k82j89j02r9Pj5RJ08
-47888a803PJ4R2J3M7J66J58J33J1p2j7O1N0K6j3p6q2n2o2q3K4P7jk3p3P3J71Q0j12j88j58
-47857a612j06J33K55J03r7q6J8L2k8n8l9n1j39k69j38OL4J33J74Kr3m1L1N1J3m9J6Q7N9J8
-47827a641P1N0L4JP3J11N2Q4o0j44j69k81k56j30r6J2J75J72N7K0O7lk9j11o9J15K08K38
-47799a449P4j82r5Q7K61L17P2m2j38l51k84j04j05pJ17M2m6n7j1l1nM9L5l1j19P2R4j41j30
-47770b108N9J17J12L8O0O0m2n2p5q4M9K8r1j9N0J27K63K16N3q2j26n1m0l7J9k2j11j02K2
-47741a769K46L04J13r6k2M4K2L2J16Q0j23j13n3j26n4K1K3J06N1k1j11j05m2k9poR0P2J6
-47712a341J93K04n3k41k35k2Q2m3p8l3k6j27j49j95j61OJ84L19L48J04j23r9o1qJ8J18J75
-47685a244J56J25N9q1j23j01j06n9r4j07p6j2OJ11K20nj87j29P0J43M8L0j5p3j05j68j32
-47658a849N5J18Pr6j88j69m8oQ2K04J40M3J9J1j6j6L4M6m1o4m3k8k2M4O5k3j82j39L5J05
-47628a922J93K63P8p5J1K8j0j13j19P9J23O3O1l6r6R1K8Ll8j50j21p9R7K40J14j18j16L3
-47600a488O1N3J01J00Mj00l6l1OQ1M8j29k17j71m5J00J69J59Q5m3k06j83r9j13l0pP5J83
-47572a673J45k6j78o8lj5j8jK9Q0J4K7P9M6m5n1k1l7J0ol3N6Q8O4j5r0o6L7O1k6j17j60p1
-47539a984K0Q4j0q9L4J89K41L7j24L5J24M0J1m2j76k06n7O3Q0J63J60k1j10K0N9m9j08P3
-47511a543J08j16k09n9rJ5J68J14j3j10j24r4m7J25J61m5k26j40O3K00J09O8L2L7O7Q5J8
-47484a365j26o6P0P1K5J6j0j32q2J20K03Q2q0j1J53Om9n5j22p0J19J88ok66k27j00j19p7
-47456a910Q5J07kj20j15O1J50J50K16J56l3k9K7oM0j2j41k04j27m7j57r4L9nj07j25L9K62
-47428a902K09J14J53J57Kj59j45O4K25K9j45j05Q5O8l0M1j2k0p7j61o8P5J09J45N9j01j60
-47401a550q3K0q4j54q1rj3q4j22R5J62o1r6J54K54J70K2m3m4j3l5o4p1J6Q2L8J8K3R8J3j36
-47370a578j70j29l4O2K1l9k0J42J77o2j55m4j4j1l1l3rL0j4QO6kJ7M4J02J40M4q8k06j86
-47340a972Q9K17K53K31O3r8r8j25j14N5L4j5k8L9J59R0j41k51n5Q3O3O6j40j39J21J11k9
-47313a531jJ33K2q8kok8q9j31r2M6J11qm2j4J5J1q6p7P1J13O7j2j29j33J4k5j49K3J07J33
-47282a777J07M5j12j15j05q7qO0K14J79J08J51O3o9p5j23k31j56R7J47P6O4M2n1M1M7l1l9
-47254a538j48k28j48ML6oO1J20J0n2R5J46L0K1r%N8M1O3l3j38l9N0k9n3L6O3M1M0j2k6N2
-47222a492Q2J5p7q2j48k64j17R5K08J67Kp0l0PK2O2N9Pj32k32p0P3L6j3L0M5J06J62J28Q6
-47192a335Q4m6j9M2r7j94j02J9j0N9J26J3J6J6o4j71q1J14Kp6l8K1J10K51J16j22j21p9k3
-47163a589o6r8K7P5R3p0j13l4m5q3j07m4p4j35J0O7J0L4R1J50M9l1M7O4J9O8J20j7q3k9l7
-47132a731k9L0J5R4P1m0q9j18o4l6J3J00Q2O1P3M8q5j19m4J22O9j01r1n3Kl5k6Q9J26Q5J4
-47101a567k7J5j25j67j87j96l6J12J32J17J89O6j3J61J65K9j28j41l2M4J4Mj9l7k6m3K7J21
-47073a548O7L7mj53l04l09j06J14J17J35J49R7J99N1k18k15l0MJ04K27K04K56J83Nk7J2%
-47046i53j69k77j07K6M1l3k54k43j1J15J34O1J24J63O3m0k2Nl0j9Mo6q8n5ql6OQ6j0o6l0
-47015a689o2p5q4q5kj9N1M5k0j1n8o0n7LJ62J99j1q6rJk0J4L9L1L4L0M2O4m9j41NJ37J59
-46982a522N2q4m7o9pP2NK3q7j30J1Nj22mJ32R0N9J9l7k7j18m5N4J2k5J51L03J51K8j27k06
-46951a490r3o9j13j37M9J17O6j3l5o0o4r9n1QO0J27Q8R7R0L6N1L5%r4j02j5L3j32k67k1K47
-46920a751K61J87J7K0Pj00k1Lm9j38j21k09k24KJ69J37L4J43J16n2J0L0j31q8Q2O4J0J18
-46892a474K45Q3j11k24k43j58lKr7j26J8J38J21J2k4P4O7N2l2q0Q6J24M3%m8n6m3m4j0N4
-46862a654O4J38J85R9n6j72j28o3L9O8J6Ro5j16p3q6p5M5K16K08P1M0o4j45p5Pl8k4L8k8
-46832a619n8J1P4J04N4J7Q2j7j73j52j32p8oK1J3JJ24J05o1r4K1L2q1n8JL5l8q2R2K23K23
-46801a416J10n2l1Lr0q6P1K09k7r8Q6O5K0n2o3l8l0q3r5mL3j07j55J3N0l6M4J45P1J06J03
-46770a334j2p6k03k49n7J5k8M7J33J70J40K0p7m9o0o5r8k3J21J09j8qj33j71j11j15k5J4
-46742b143o9n1J13J34k0oJ65J96P1r8j47l7J87J81O6l7L2mJ3K4k6k7j4j5j22pK07L0r8jO6
-46711a437J26p4k12j30o5P2Q5M0J46J91J2l1K2j5l6q3m4R1J20m9j90j35j29j29j29M3K56
-46684a684J32j93k51o4L5J57J90R6J5n8r4J4M9J7Q3M8j2l4l9j2n8m0r6j85J7K35K43R8lj8
-46654a412K6J3r1k9O8O0n6j63k43k86j81PJ57J35L8PMK7k1m9M2J06J10J12Q2l8q1o0l3N0
-46624a699L6m9j03j12n6l5j55j58k2oj6N7M8K0q9m5R3J38J23J9M9J56J96J70m1r2j19j99
-46596a891j59n1P4N3N8N7%q3j49l1J54K6q8n2r3L0J30J17J34J04l8j43j06J04Q4k7o4k2M0
-46567a832j35k12j19k1L2J11K19K35J64K8j21j33P0J91J44n1k28j78r6j24k1J88J11k0r1
-46542a889M1LK1R7M9K9j0o1l5N4R2K1o8m4J8n0m3jL0K4o1K1l6j48j95n0J48J67R8q1q6J02
-46510a843J85M4q7j42o7L7J35N9qR6J8j58l10k01M8K11J98J28J31M2q7j48q8o8j29j04j8
-46483b126L3R2K10J61R1J7J8K1j02j64j19j23r2J31K07P1k3q6m7R1J35J59Q7r8j45QJ67O9
-46455a357r2j10j4J64M7j35j56j16q3o1p1j15q6j21OJ69J80J83J17L9K8Q1J10Q4o4j73j46
-46428a692j47r9Q6J75J15J5Pj7l0O0J56J07qj03j00j34k09m9J30P0l6K6L9Nl2LJ23K29J71
-46399a139R7N1Ln9o8o7j49q3M8P8P9j9K5k2NOj18k22j23j7r8q9K8O3J17R7N6M8o3j08J6O
-46367a621r8l4mn2m3JJ14P5r2r7j8O4J09N9M5Kp4n9q3q1Q7K64K32N9p3j04j03r0j45j31L5
-46336a856P9PN6J72N0L5n5k94l15k06j12j2O1P2N2J07R9k7r3PO2J01J42J16N1M8k3oQ0J12
-46306a490P2Kr9j6J89J35M1J28R6l5p4r4J4K2r7j21k7L9j2j04p4j5l0q9j41o0o9p7Q6Q3J3
-46275a804n4l2J00J97K06N9k9r1n9n4j20j23o5R2J24J54J31oj41j22j17j12k7Mk2L8N9L9
-46247a775O7Q8j9l9J3P6O7p7j98p2J53J99R3O5J02J50nk15k36j65o3l9n3j3l3K7J28J37k8
-46218a665n5J67K08N2QLJ7M5Qk1r7j71j67j78j38LP1R8J45o1k12qJ26K6N8J50J73Q4k1lN6
-46187a299l3j55j13j3K7K3k4m3j10l6Q7J47O8n1j46j43l1P8J06j6p6n1l8N0J99J89lr5k4
-46158a526P2L2k7l6j40j47lK6J2RJ09J29J4nM7M0Q8J92O9j69j04L7L2q7k14j58j19r0k1P
-46128a931P5J02K8rO0J35J46J02Mo8m4K7l8j11j57j76r9j07N7J73J23O6J07J69j2r9Op3l4
-46099a578J1m5q0r6m9m1lJ61K00o9k53q6J65J37Q3Lj52j19O3K8j09l2R5Q5L5N3m9q2m7j20
-46069a891q3j1PK9P2J55J33m8j87k18k45k2K54L34J94j0o9K9JR2L0j61j83p7M2J70J95M9
-46041a419j13k85l33o6Q5l4j09r5P7K20J34K4K0M0m9o0Q1K6j34m1Q6K0q3lQ3l1j65j89l5
-46012b348J54J76K4j04m0J46J22O9P8P8J08J1j83k07j16j9K4j03j02M5J65L9p0j21j20N9
-45986b235K15J87q2j64p9m4K8R8J02N4q5j65j48J9J24R9J24J25j00k20l3R6J09R9m5j48j18
-45959b187n5R6J85J25J74J60jq1q3J6J16m1RJ50Jj51l3J20J47O1n3Pl4j30K5J5l7N5Q1J06
-45929a237J03k4j62o7L9m4p6j4P2J11O1n6k5r8o5M3N4qj88k19j99j53o9n4r6n6P9J52P7J19
-45899b000O5j5J01M9J5J04J01O1j5L6k0j86j09k8R7J17J8p2L9kK9K9q6j38k9J04N5q7j14
-45870a881O1K07J20j4n4k8o5Kl2j61j93j54OR0J2qM8Kl4M6J78J53N8mm4j2RJ49K05Lj26p4
-45838a535q6j12m9o8j00rj4n1J1M6O3J04J72R3K6M0k3j51j86j25QK6q4l8J19J64R2j24j79
-45809a970k2j9M7J42P7k6Q8J34R0ok0j40j45j01j82j27N8J79J65P7O4L9KM8O2k1J5l5j97
-45780a724m4N3mj9OrRJ62J60k1n6L3J27J15N3n9k43j61K3O3L3m4q0o1p4m6J06R2m6%Q6Q1
-45748a489K3n1LJ01J05n4j84j22J5Q5O6r2k77k00j7pp2j5K0oJ52R3P4J20Q2Pn4P2J90P4r1
-45717a449j02p3J5J08j8j32r1j2n9K8J44J09J2n3r8k5Q4L6m5r6j00q1N5J40J31P4M6k7j79
-45688a658k51r7N3J10J10J56K09P7k6P4Pk29k38n0KO1M6j01j29o9K9k1k1K2k8JJ4K4Q1J19
-45658a723J9r1r0p8n1j01j21LK31K24J08K3j3K5J0m4Q1K37J34l5o2m2k4j13j74j07L3J69
-45630a572J84J24j0j1J0qj9m4p0j60r4J6j25k09j23kJ00J58K10K37Q2LO4J12K7j09j08p9
-45602a416K0L4r9k21j97l1l2K4M6Rn8q0nJ34O1n6J07J13Q1Mj30o1L6N2k3l8M0M2j0j70k17
-45571b041r1l5l5k6j4m7Q9J40O7r0j0J06M1jO9J15Nq0j10r8n7QN5L9O5K05K19P8r2j32jJ13
-45539a546N6k4j0L6Jm9j76j06K9KRO5l4q3j35q8L5J63K05Q1pk4N3M7M3Q9O7J2j55j06q0j38
-45507a768l6L9N8Q4O7j8qJ9LK4Q8J52J22L3j18k37k02l1J46J79L7o2l7MJ7L4M2N1p5q6oN0
-45475a435jLn8j27r1j31n6Nk6lk9q9j68n9N2K25L73K86J27j9j4l3q0j52k15j94p5L1J26Q4
-45445a743j8OK1j4J39R3r0n2J73J64nm9n0p7j33JJ01Q9M8P7M8p0j18j25j05m1O6J47N9KO9
-45414a387R9l5j73k95k10j13l8o1M7J70K32K29N7j08J4L2p2j06m0qrJ36J56P9L6M0q1k03
-45386a612j50j18n6L3P7ro8j03l5J18J26Q0j1N0l8j16L5Q7L7P0Q1n5r6ll3q2j64k1R3N7J23
-45355a703J53J00K5q1j90r1M7Q9J81J0j26m5j47k28j38k5O8J12J57O4m3L3R1P3K7m4j98j08
-45327a937L8J37P4r8r8q9j11j72n3J04QJ32L38K05K9M0P1k6j13k04j37j9k3O1P3n5m7%Pr3
-45297a958j41qK00K37J53L8j0j34k04j45j07%J66R1om5j18KK9N4R5J0j5L2j00j27R0J96Q1
-45268a644p1p2M4L2r6n7jR6J46Q7N0j3l4L5n5r3p1j30j61q2n3p3N0J61J38Q6J7n0J5O4p4
-45237a809j37N8J92P3l3p3JK0q7o9K6J01q7r1M9Q6L0m9l8n7r8q9j7M8J54K56K15O1m2m3J
-45206a448j2j35j26j3nrM6Q0L6j5j5J12K03O8r2j36k6O5M5k1j62r8N8Q0k8P2Q9r7j40q2J
-45175a705j2k9m5LJ48J53r7k11j47o5N8O4QL3QK3Q0K4lO9J10J32O1K4j9j38n9L3P0N9Q0J43
-45143a147m9j37l0OJ4K7j18j41q0n3K4L3pq5j26m4JkO9O2P3%q3k8m6n8q0o7R4J26J39J60
-45111a553J06J8M9J01J50P7j65k47k17j93j27J9N8Lj6L9P0P6o7k2J82K04p4p2J9l1lQj9l6
-45081a663N1J10J02J9j54k14p4j4L1oo6n0Q0l2k00j19J02K12J67J43R0o1j46q9k6K8ln9O2
-45052a779Q5J4J45J12k1j10m3J01Q5k5q4L2lo6J7J75O5j89k53k56j57lP3Q9K0n4j01L1K01
-45023a899J74pj90j92p3P3J38J04M1K7O9J4M0J7o1j28j13N8K02K44J34j34l54l20j39N7R0
-44996b128k7j19L8K24R4L5k0q1LR8K14J37lN8J52M6o2o8j02K7O4l2j21p5nq8r2j13j12qK7
-44965b039M7J16J12l6j6Q1J5J8Lr2k6k4m5p1q5R1J52QMJ07J39J83K0j75j25j24r4n4j4J65
-44935a759J82j6j98j49P6J77K16J79j4j44j19j5n1r9j36j07m5K7J3nL0n5p3J2J6J9J62K55
-44907a621J59Lj79k18o6L4j7k4L9N1M1N5R4J07N5j63j65L7N7K6l8j97k91j66J51K76J46O3
-44879a751m4N1J71L6PK4Po2q1j17p5N3J81J16j42k31k9J33J61M6L0K7k7p9o4J9Pj20q3J19
-44849a717J43P5Q5O0M2q3k47j69j28m8K45J96K7j1J0O8O5J09j4j46j64j22rQ5J35J91J29
-44822a193O4j3j03j78l34l44j38N4O8P4J68M4j15k03j29P9R7k1O5J64J77J0n2k3n8n2LO9
-44794a820l0j41j41j03j06l9J06J46J12L1j4m7q5j50r0m8R0K14J27J1KJ30K38J77P0ok9n
-44766a400L3p8q9o8l1p1j5J13Q7j0j51j19J0R0O2j5J0nj6N3J61K10J6j61n1K2jK4Pn0j30
-44735a563j87j83J3K10P8p4j37k23r9P8Q4Q1J19J17Q8J56J16m2L4J3l3kr6n5J61J88M0r6
-44707a214j14m8rO0n9q6O1O0o2q1l5q9j55j26P0J12L2p6j18j11QJ41J15p2k17q1J9oK1Q7
-44677a973Q5pq2J7P7L6L3J39J78J02r7k25j71q7j8J23J12M4P2R7Ro5r7o8J66J16j3k5K0j8
-44647a520n5pjr1j10j8n2j2R0P3L4L9N4ll7P8J64R1k6o5m8qP4O6m2j34j06j36j14m7n1rk9
-44614a958l1O4N3k1j13q5m8R7O6l5J32K18K3m8M3J6j01k44k52o0J27L00L20J22n1k7Mj22
-44586a611k27j61k5M1p2m6Mj7k3LN5J2o6K7K13K89J98q0k10k12p8NkNO7J23Pj09j97j66K9
-44555b224Q1l3j19j28k4M1m4j06l9J17J36J20K61K75M2m0r3p9q8kJ66K0j22l0J47J30l4j25
-44527a794j46l6O4J79J50M7j86k56q1L7J12J3O1K52J26j67k37k77k34l4L4j02j5J72K63K71
-44501a784J33n7q1j25j18p1o7j4M3Q4O5p9n0J09J44J55J20N1k2P4R5N8Q2M3m1OJ9j1k2l8
-44471a299r7m7J16N4j75k80k09j18p0n2J19J77qq2LO7J20J22M7%k7j5L8m8j29k7N5K8n7n2
-44441a846l6j8%K3R0J29Pq7q2j4MJ28K8j49j35L5R1n0q3J11J51P0l4m9R6or8p8q5r3j53j23
-44409b256m0O8Q5N3K1pj09L4J01j03j34O3O1k7M7P9O9N3M4K4L0l9J4O2R4J23K0p9q4l6J5
-44378a754Q1K7n7rP7K35J41k9j23l7Ml4jL0n1N0J95J26kj3j4r2j01j53q4K7P8J01l5o5N7
-44347a425Q3P2k5p9j15r9k1j7j3K7op9j5M8J3j81j88j7R7J58J10r0j34K02K55j18k95j59
-44319b011l2NMJ1k8oJ21J66n2j91j9J38K59K15Kj79j92RJ39K24K10J3q0n4j25k35j45R7J24
-44290a612K3j15j64n7J2k1p8RJ94J84L1k9P0rj92j30N2K27K25n2j04oK3K5O3J66R5p3j65
-44261a408j19o8l8j0j2j12n4J31J44J8nJ7n8l0L7j28r9Q0J66J16P6jr0r1j99k06NJ08J93
-44232a637J80l1j20o7m5j41j46m6j5k8J11K04J47P5QP6J37o8k11j31j03J17J11QM6N3O3o4
-44204a517j27n6j2K6N6J4r8n1O4O9m3j49j19N2P6L1O6J28N1j07q3mPj8j5Q3P6lO5J01k4j3
-44172a474nM6J55J59P1j14k99k34k6p8k32j46k2J75J55pj8N2J02O9Q6L6o7k0j12j16O0J30
-44144a674J13O5K7J9j5k2p7j16n1MJ15O4o6j85j21N6LK9J44O0q4m3q3n0K6j4m8M3m7k21J34
-44113b015L94J58q6j21%J27O7o4j13p3k0K8n4m1jMJ39J94P7Km2j06j43k2jj28j44o1j8R5
-44083a968J56J29P9K7n8p5K0K3m0m3p8j14m0Q2J26O2q1k07j17Q5L7R3K13J62K8j05r4l3K
-44054a729K7N7j7o8j22j34k3K5Q4J54J36R2m5k08k30j30l3J5Q9J39J22K1rJ7r4q2N8P4J7
-44025a797J9J76J95L3j88k59k57j13P1R2L2K5J64J44Q5M1q3n9m2j48j35K5O2j5J1KK2J46
-43997a751N5o3r1j11n7R0K05K19J29j05q8M1l4p5n4m9o6j44j50M8J94K1j05L3R9O3j7m2o1
-43968a866j6P1O3n5M6J08l4p4M9P2j8n2q8j02m2N2J51J86K54J53j41k21k21j91q4pK1Q5L5
-43939a866k9K3J8M5P7K4p0o9Kkq7j78o4M1Q6J50J49J8m5n0n0oj05j79lJ46J44J92J99J4p0
-43908a545o9j84k45j9J61J39J6j56j46L0P3J08J64J43m9j54l9n6r6L5J18J17R9Ko0j1N1Q1
-43880a492M3Lj1n5O1J70J24N7l6r2j00m1j35k68j64K1k7n8J9Q9J1j17l4o0l1J37J64J49J06
-43851a567M0J10k1k13k53p2K11J71L4M3k2Ql7j43j44M5J63N4q8j29m2J02J46J07O2j71l10
-43824a916k03oJ06Q3J35J96n8k72j67Q1J92J56P8O1P4JQ2J17qJ1j0j78k01j16j10j56m7M9
-43796b026lm9KQk1o4j55k7M0JJ77K75J49P1k8n4K2J22J15K0j5n6q1j7l3j28r5o1o3J7J28
-43765a829R7O9J19J03l4j57k01j91m9j0p0k7R1J24R0M3q5n4J19P8P4K1q1k08j51N9J67K00
-43737a693J83J16Nj48j48k9p3n7P1J32R2o3q3j2r7m2P8J8q5k13k07o9J09J94K51J29j61j54
-43709a956p7o2l0o8p0K2J34J38P7J06mk18k05q3n5L1J41J50P5J19M7j37q9qJ5nrJ57J87n9
-43679a736o5O2l8r4o1K5oO0J24J42J62Q1Jo0n9q4n0Q7k7n4Jj33j47MN8l1n6K1kj13m3Pj49
-43646b173r8L4J22J10R3k8m2l9l3N0M6J11J23K0p6n6O6P4p5j97j80p2K5J21J95J59J36Q1
-43618a503o9p2m1m7k3J5P9J6j6Lp6j00j23j29j58m8J51K51K86J17L5P3N3r1k90k83k12j00
-43590b302K6N1Rk0N5J41R4m4K3J64O4r2j38rJ66P1o9j5oo0J0R0Q8j0l7j23j28N9M9q7j04
-43559b084o4l3L9O9R6P6K6JJ23J41k0l3l6q7j12j57j45j5J6O8J89J82k2j62j10Q2K09J75
-43531a588K13P4j31j00K9N0kj82k08nL1QO4mm2Rk9p2L1J49J00L6L1M1K7kp2q6j11n3O9nm1
-43498a771nP9J39l4l4L6p7p5p7j0ll7m7j6J66K79K01J16L1l2j35r8n3r4j5P9n2j28m9l0l8
-43467a784p1m0N4L1m0J1J27O6j5Ol3m3J7P4Q2K7Nj0L5j02k20q4J46J12n4j69j77q9Q6J61
-43437a891O0n7n1j7q3l4M9J03K61K69R1nM9N5o4j44j38m6l4O9O9mRl5j68j83j19j14j55j64
-43407b422L4L39K13j32j30J25J41p0o1j0J5M0M2P8N9j8j02j54K7R2J6L4L5K9P6R6j60k41
-43379b009j15KO7J30J63J11m3q9L9P6jO9L7j11j32PO9Rp7j19p3j5j0Jq1j65p2K2P4P2J29
-43348b035K48J92J28Lk31l00j60NN0M0l3p5P8J51J30M2q7q3J0J71K31Or8o6j31r8l7N5OR
-43318a879R2J13l4j53j39q3j8PL2Nj16k3Q9J7m2J4O9N2n0l1Q0R5Q9J28K6j04j70o7O6Q1j1
-43287a865J1l3jJ5K3J06M2O0N5on4j80l6J09j1K9M2j06p4L8N7P3J15Q5m5o3J33J56L6K4L
-43256a262m9n6j59k42j32K4K5j0MmO5L9Oo7o4r3n9N6O7m5k2M6p5j36N1M4j11j18n4Q2K62
-43225a987J82K6l3o0j4l4l5p5m0J42R1l1l2j20j24J0M2N5M7M6k6j03j53n5M7O5J06Q1M5R6
-43195a841p3k75k72j06P9J00J95J44J4J19J56M9j24q5m4n5n3O2J18o8j19P7L0n1J9m2q4o2
-43167b192jj08k46k35l3J88J76J49K45J87M6M2k2q6n1J0K7J7rn4%J3j10K7K56K20N9j36r3
-43138a714J9N1Pl6j22j22q8q3j3P6N8O7K0p8j11m2J6J12K0m0jj35k10j8J99J75K6K2R1P7
-43108a777j13j88m7jj2N2M8J5O5O2loj7n4k1O8K6o0q9J1P6O5m1l1Q9Pj35q3Q0K03Q0q5j19
-43075a935j02n4j9n4m8Q7K4j59n7po9O8O4l0k1Q0J33Q5P7k9n0p3o8n7j05m7Q9J16L2J7J08
-43044b004O6j36j79m9Q8J02p2j20Q4Q0L4L6J65Q7j50r2N3L5n2p8rN1M2M8j8p1j2mo3j21j66
-43013b425j22J1P1M8P6R6R5pkM8l8m2n2o7q3j6J39J37K6o9n2J48Q2q4r8o4J6J45J40N6j1
-42982a898k35k56j43j49q7kK4J57K99K53N4j09j40k25l55j20O4kK9R7R1L0j6j9K7P2J03L1
-42954b425j31k24q0Jj20k54j35n1j74j41m9%O2p4j86l9P8n9k56k73j34j07k25l64m07l12
-42928f079k61j32J20O59J607K307K058J185N39J55q1j45l03k96j41j65k62k59j77j62r7k0
-42906E0J7k8j58j39l2j7k2L2q3k41p8J58K00L2r4k54k13j2J0k9k0o8r2o0j6K7j1M3J5nP6
-42875a012j2j71q8J35K44J22K9P4R6L4j10j52p2l6o8n7RN4R8M6npm9j62j70j53r6J4M8j3
-42845a430l9m6p7K2J24K05J04q8j49j00n4rL8pJ4J12K05K65J21r8j78k1Mn6k7qK6l7r5P1
-42815a208K32P6q8n5k5j7rq9r9k09k01l3k0m3n3L8N0j7j14m7K8J08J30O6M9P3L3J05R3q8
-42785a334o2P2O0O9K8j3l0j15k41k01k00j59r5kJ21J19N5KrO9M1Lk5Q5O2oJ01J34Q3km8p0
-42753a508p3J7L9k07k42q2n7r0M9J80K31J06o1l6O3P7rj11o0J25J73P9p0j25n6N1J01K8L2
-42724a436J52N7k6l8j0MJ26Q4k42l23j53l7O2J50R4j09j33%P6J67O9p4k5P3K07J57q2k17
-42696a427j78j00o7n0pn2r5oM7m7j01k5O0R0M1K0M2L1Q4J71J26L5J9q2q1n1m7p9o9k7M1J18
-42664a666j0o5K23L25J35N0ln8m3o3k95k89n5l8J9J92J19kRk8j63j45r2j6j4j9R0J68J84
-42635a550P5Q3P2n1j23r5O5P2M4M6lj08j43j30j52j99j88P8K88L17J36M6N7o0k05q7J41P9
-42607a495j63j94n8RJ45K09O4o2p2k1j14j82q5m4j0rJ4M1Q1Q0l7p1l1j03n2pN7J24J00p7
-42577a963r3mO6R4J6J34J98K0n8n7r0j3Q6L5k6o3p6j18l1J21J00oq3J2j6j37m8J4P5J45J89
-42546a577J36O3N1k8j50j10p9o4P6K52J35L9J1J5N9O2j12l03j89k9J3m2l5M2Q0mr6p7M9P7
-42516a735Mr9j66j50k5LK1J6r7r8M1J32O8M3J05J22L5r9j78r3N4J13L4L1K1kn5j67n1Q9J19
-42485a964P4P4qp9J07K07R1n1PJ23R6n0q1m1n4O5J92mj52j73j96j18q6j60m1J69J91N3l3
-42456a842K7q6j54k2P6n1k5L6L8L3L1N9jp0j9N9Q7J01N5Q4J20k0r8L%j25j30o6nJ29J61J00
-42424a515m2r5K5K9r0p2m4k1J01O7j27j05N5N0p1L7P0j2j3p0q3J01J33P5Qj25k26j05P8L0
-42394a957L7M6j13j06O8K8n3l8l2R0P3M9J46J25L9m4j0%p0j1L3n0l0j9k88k01O4K31J59k5
-42364a859j27p1J31J45L1j2j3k6q0o8N4k6j02l3J39R7n5J4J75J30kr2j62q3%r3k9J61K21
-42335a635R6N9N7n7j65j03R5O0ml1JN5k2p3r1p6L3L0K2P5J16J64Q0o3q9K0M4Q9P9N3Q0P0
-42303a031N0m7j29j62r2n1n5kl9o9M2J71J84R4L7o0j01p7j22j15R7J50o0mN9Pj59j25L5n8
-42273a632q6p0J9O8J8Q3Q0j7o9n0Lj0l2j4o6j02J2R8P5N1R0Oj38j13N0J69l0j39J9N2K4l7
-42241a688p8L1J90J05QQ4J75J8q2j04j93j47l0n5j0l6n2k4J27K51J18m6q7o0j85j43l5M5
-42213a903R2p6k92j35J19Q6j5m0j1J7J21J52J83N2j04j34k4Q1M5j4M8J46J71J06Oo9j26j56
-42185a674j90j02M4K6n5n2l4K4O9N9Q7J28J21J24J67L2j89k97k18j90j50J90L71K58P1m9
-42159a429j82j87n7N0J7o9q1qJ1k4L3J00J45N0NL7j08o9M0K6L7N1K4o6j39k45j77J6K3k0
-42129b196J31K11Q8j47k11j57k1N9N5o8j11k1P5J59K09K3o6P9J63J46O9l1o6j16k24k02q0
-42102b250%P1J12R4J09J79K43J17r8j70m2pRN6L2j50j82r1j17q6m1n4K3J67K35J49Q2J15
-42074a495Q3o3j7M9L2J7O0N1R4O9Kj84k75j25M8RlJ69J95l6k17k85j51n0p9j9M2L2j0O8P4
-42043a915L7J00J65J04kQN9J07L7L4P2L2q1j68p5J88K40O9r4j58j86j49j23o4M3L0J5O8K08
-42014a399J57q4k37k56k23j51lM3N3L2r9o5R7J42R8Q0J48J22po9n5j20j36j60j59n6J19J57
-41986b031J33N7l4Nk7q1%Q2N0q2p0J02J40K3q8j13j16j66j37Mj5r3%K36K03N6J39J72rp5
-41956a735m5r9j17o7N5J32J66R1j05j54J7J43J47P3j58k70j68j14r8k4R0J09R1N4l8N2J25
-41929a847k4j09m7NJ2M5J22J27J14N0K1J7k9lJ6j01j89o5Or4j74q5R9R7J31J20k4r5n6%l8
-41898a998J1Q2Q3N9P5Q0J55J05j62k12n0N7N3Q6N5k1p1r2L9R8Q7K2k5K6O5m8k09k09o6P8
-41868a847J07P5RO4J40M9j14j77k09j73m6n0j41p9L8K17K24J51J07m0n0m3m2n2J1M0P2o4
-41840a823j35j21r8n7O2J49J60P4p0m7N1lO2J79R3j17j87r6m8q2r4J02K10Q4P6J14K6n1L3
-41811a554o0k32j69J26L10P8k07k84p7J10J30M0n3N5J79J62Q5j1j54k66j36k6N9J15L6o7
-41785a811j29k59j67R8J50J76L24J97p0k47j88j40j89j64J73M74L27O1r4j25o3o2k5M5ro8
-41759a785j74p4M5R5J63J95J83P0L3j1p3p7j06k22k14p8q1lK6J40J86J8p1lN2R8j0r2mP4
-41729a700j7m7j43l01j15J64R2rM0J14J50L3r3J4P1Q7J13l4k49k57j76j46jL6Q9J68J03m2
-41701b056m3J82J72Nk07j43L7J03R5jl9O7J7j09q9J0R8J10q6k14n7n9r7j4j3r5m2J20J71
-41672b177J03L0K4Q4Q7O1K3J42K36Q6l3N3N7j13k18k65j68K9P4L9M7M8k4j17p9L3J24J44
-41644a670O2P7lj32j4Q1k3j30p4Q7J29L8m6k7m0m5nl3j54lJ29J52O3n6m5P4K37J23q7o0K8
-41613a367L3N2L8kp1r7l5j2J5o4k9J00J80R3l6j55k12k19q4P6J38Q3J37O1q6q0j47k03k13
-41584b106j87L2J80K9j01K4M5J00J58J85J75J17J12L6M0j04k96j44J31R8j6n2l0p4q8j72
-41558a908j36J3N5m6j49j52M5J95J19J05J11J26O2O5J50J04j1r3j11k1j0p2L1J71J50Q9o
-41531a124j54j80j85r9j9NM6J40P0n4j08j24j39k24k41m5J29J69P9%j00q6O4jj5R1J00J24
-41503a881Q4J1k5j47j83p9J1J3o2j30k7O1J17J45J97K34J22j06j27j26j07j00%J17K46J64
-41477a578j0M2n8p4J0mQ2R6N7P7O7O9K6k1j1Rj12j57n8o4m1J8o3n5M3R5O7l2k8J24J9k00
-41445a665j84k7J17N0m9j29j11k6k9j03j40m6JK2J53J51J53J46J03Q3J7n3JJ5k6j09j37m7
-41417a869p3o7L3R9N0p0j71j91n8Q1P1l1n1j0P5M0l6Q3K56J97Mj10m0q2q0n1j28l2J41K15
-41387a805P5J2J7m3k42k67o7O4J61J03r9p1J2k4L3R6Q9Q1K5rl3P5R0q6p9l9j26j13L9J67
-41357a964J34jn%N5J84R2j80k09r6n9n1J9K9O8Jr0n3j3p1m8l2j3J13J94J29J37N1q2j36r
-41326a906J61J41r5k12LJ64Rn2N9Q3L8k5r3o7j8L6j5PJ0k3k1k1l6M2R3J22J16J1k2L6m7n2
-41294a574%j04k07j57jP0Q1N0L6Qp6j87j00J30J61O4Q1M4k04k77j62j50L6Q6M6J22J58O9
-41266a957P2J54J68J27J63K8j68j44o1j35j87k8J04M8k8J4P9P3O9J19P1j13j52j00j01l8
-41240a923o8l8K1p1J5J2j49j57n2J7M7J35K05J10m2o4P5M2j33j13k3L0M5j07q3K06J98j4
-41212a879j17j02k0L9L1J3M8m7n7LL7Q1%J8O1J5Np9j24o0J71J41N0J02k3j83p1kk5l6m7k2
-41180b079l4P6J82N7j35j81j09k4J24J27J64J22j3o9m9K0L5M5m9k03j66j4J37J65M3K4K3
-41153a781L3N3J8q7j79j20L0Q3J28J80kjP8r0j64oR3J27J16Ml2Pj08r3m2k1o2k1J9k9j24
-41122a993p8Q4J70J08m3q2n2l9K8O7Q2J2r5q8m9rl5p2M5K9p1M6N1Qm2r6j18nP0r8j33l2n6
-41089b486M1J01J67K58R3o5p2p6l8N7P7L5JL1M8L7k7j28L6J86J44J24M3j23j65n3k1j0Rj5
-41059a791j32j43l8j9J3O7k3j2K6Rk2n9j12MQ3J0q7j60j71l6P3J26K61K11Ol2r0r6NRoj0
-41027b136K1N9J17J24P7K2P2N9O3o3q0Pj4m2j00r5L7M4j22j80o9%N5O7P9Qm0J03K32J36k6
-40996a585j79o2M9m6QK31R0p5j40j23l6qK3J8Ml0K9J1p9k0lK5K13K73K6k14j43Q4R9jPj0
-40964a564n8q9n4M6k1p5j7j03k04j05k7l9Q4J19K1K8o3q4M7J19P6p4j16jL2PJ23J04l2r0
-40934b010j10M9P2J6N6J2l2p5l8LN9Q0J70K61J86R7q4k11k49k25j96j10R8J14Q2J04J35J18
-40906a628J7p6n8l9j2J7J14J13N0L2M4J3O1J4L8J39Q5qj23k46j54p9l5N2j1p7m9l1r4L8J28
-40875a765j0j06j24p6j1M0N3Q3J27J00P3N8K9p7j29m3N1O0J27J59L6m6l1O8L4m4k3j11j81
-40846a679j41p5j9j8K4j9l4N5r5j34P9R6J6j8j0J19J62l9j08kl6j61j39o6O4J48R4Mn3o1
-40816b046j41o8Q7J46R5J06N7m2M3J15P0J06J02q3k44k40k52m6J04R5K5J19K56J36K2m2p8
-40789a598L7L3p1M3Q8J4k3KM6M6qr4j28j28k8K9j32j20J11J61L1j67j82m8Q6J65J06K7l0
-40760a732L4m7j23j52j5O4m9NJ50P1j27k36j12J01J92Q5J4p0r6k0pP8J73%j23l7m8j45j04
-40731b276R5J20m8j57q5J31J99R1j01j11M5J01L9o1o1k5l5k3N9O4JN4P1P4k1j26JQ8J4k8
-40701a911m8j63j19o5J13K49J18l0n5n0p2m3J4K9j1k5p7M3J62J9q6m9R3N9j05l3Lo2k5L7
-40671b090J12R4R4J35q8l06j71K4P7L1l3k6J6j4m1l7n0M6P6kM1R5J54J91j6q2J05J39K7j11
-40641a610j36j00oMl3j9L1om2m7k4J03J14m4LJ32P2l5j33j85j40p4L2J56J42J14Pj59k11
-40612b094j05J9Q1Nn7o5j12n7M7J48K48J48J1LM7J25N3l4j04k43j27J07P5o8n5n9n6k8mM7
-40582b104J23M8pj2K8J08P8L8L2q3l01k44j56n3J17J66J89J08M1QJ5o3j18l3L8OO7J47J00
-40553a717M5j03j36o7r5Q5K43R4q4p5k0M3m6k11k00p6J4k8j25j70j04P4Q7L0J90J99R9lk5
-40524b082O4J33J75O3j16j40j56k31j67j37j19k0L3R3J33M3r0j01q2j9J67J51j5q1n2L2Q2
-40497b439J66J48l5JR5L7qP4k0j83k7J21jn5L6J45J92J07o5j80o4j2pJ78K26Lj38j25l5R6
-40467a769J04O2l8k75m10k42O6J28J02M4j19j44M5J25j3m1M0L0J3L4o4j93j55P4K11J97J20
-40440b068kqj25p7N2K3j49q7L7j8o5o9p4NR6K13K02jj24k18j72L5J17N9J12J07j08j89j25
-40411b621m6J6J00J62N6n7q5j21n6o8j48j27o9m6n6j30p8J41J59Q6O1J75J5k51k38j91j70
-40384c587j28p1j4o1j38j09j1O5lr5r5j05j54l47m35k81j32j28j13O0M51J239J826J644R58
-40359B36L59J12q8k50k32k83k37J2P9j12o8m4j44j94k01j05n2r0M3J63Jo2l2l8j39k62k22
-40332a850j18M5K05J69N1J6n7j15n7q2j41p1j08j85j02R9J43J70R2m6r6n4J16J41Jj05n6
-40305a995jo0r3j04j0j9l1K7J10K2j92k71j64j8KPM4K8O6L1o1m6q6j79k24j96q2P4L3o5j27
-40274c580l20l56k38j76k50l87l31M5O90J441J874J687J061M32n5p1M8M9MKq8k20l01l10
-40250F50j38k8n4j13n6p3j53n0L3L0j26j02L5Ml0p1j09q5l7J3k1k14j84Q6J14o6p5J1K1q8
-40220h76j59j84j23L4m3j84n2O2K5N8J02Q9R6J59Q0K6N3r5k01j44k6q3l1J6l4j58j27P5J32
-40191a513J40J09q4j73p8O8M6P2Q6%L2K3k6L8Q4n0lJ09J30M4mo5k10j01R0J19L1p5k17k73
-40161a651j82k20j16J32J57M9K6R6J13R0J08q6j46L3R0R0Q8Q0QoJ04P7O4J49J26l9j02k3
-40133h91j22j87j13q8j81j22L0M0j60j97L9K19R1nK9M4J46J30M1n0r5Mm1r6o2j28m4J84K08
-40104a377Mj43j39m5N4P9m7n0R9J67O3j05p4P5Q8J04j4j37j20p5oL5M4o3j83k18j04J37K91
-40075a660J87l0j52o4QN9J51R8Kl7j41q8J26J49M2j02k15k79k17k6R5J59J56J03Rj43m5J24
-40047a731P5j9p1l3O9M7K0L3j02k25Q7K80J56l3k31k25p3O1lj65r4J5R5R8N0l0o0K6N2L8
-40017a893J05J40Q7m3j93o6R3Pj17q5m0N9O1M5nN1J31J44P4J21O4j29j04Mp5j22j42n7J47
-39988a738K59K07K05K4j83r9p9j80j55k2O6M8K2N3Q3O7P1J04M6j65k61j82j15j59j92j81
-39962b456RJ76J51J45K01K17R8j15j23L8J75P0m0m5j42j95j42K0J56K16K28Q4r5k04k65l2
-39936a870Q7N5J13J40J3m1j3o2p8j51o1J09R6N9LJ34K86P9r8k06j86n6J18R0J05R6j28l02
-39908a669j91L6J00j9L2K07J85J14rj52k15j19Pl9o5j07k8K6J1N9R1P9j9K0J21J62J8o6q
-39879a438M5R2l3j14m9l0j5k6O2K34J85j6j44k2P2j5q3j11m1K0L9q9j75j17j08p6M2J85J26
-39850a600k1k2P5L6m9p8j34j22M0Q2P0K9j0n1l8P2P8k1l5M5J03M5J2M9ll0J9j8%O1J7l8m1
-39817a478j31k16j78L1K71L37K12%p2j28j62k08k53j17L2K1J25K01J41R7J34M3p5r8r6pK8
-39790a546K8q4j92j19J8Q0p1k22j66M2J38Q3mJ6J02J52J85J54K6M3J12Rj26p8l4j56k48r7
-39762a955R4J01l4k6L5Rm7j3O0M5j02n5J8K9O1K3K8J45J24r5p0J44J14K8j6l6M3j5j81k25
-39732a769k31j48n7n9N9J95J29J28J63kj81j31K3J23Q8P6J15N5M7m9j91j40K7J3j27l3O8
-39705a809r9k9Q9K4n4J2J60N8j00k22j61P9J60J38l2m8n5q6j44j81n7J32O4m4J31J95M0N0
-39677a789J39L8m3l9M8J14O7J6o1j35j14j87k03j05P0K09J33J10J20P7J71K18ok72l01j15
-39651a840J3m8j17j49j96j40%j6O9R2L0jJ9R3J37R8Q2L4M2J13R7Ml9M5P2l2q0q7m6l4j4o2
-39619a861O1J27k4n1j04k00p3O4l1r4j4P9J81P1j21j52j12j08qP4J28J54P2ML1K1j37p2R2
-39590b003m6j75n2P4M7q3j50q9J8M2J23J20j5r8o8O4J01P5L1JK5J10K16K69K46J8k24k42
-39562a665k08j84j03k8l1J08J44R2P3J9k9p2K7R6J4K5L8k4P6K3j48j61P7J31L6O3J19j2j52
-39533a656j40m2RM8J55Q6k8NNj6m5q8k56j74J4R9O6PNj01j59q7ql3J8J90K54O8j05p4K6L6
-39501a921l6Rj0o0J8J79K29L5j81j41j6q7o9J22J86L7m5n3mq1r3p9nO5O0k5j54k24o2J67
-39471b239L17J85R0J47l9k11j01l4k5k6j34r9n5L8Q5P2N2L0J1Q3J00j3p3q0o7Oj6K7L8R2
-39441a839P2nJK7J21K22K28J31r7k05j73n1Q9K7QkN3N8L9O1l2j96k04j25o2r4q6n8k9%n7
-39410b178P3J08j29j09P2N9N9nm4M2J16J43O0Lm7r9k4Rj9r6q1p8q5rO5J2o3LQ3K4l0p2J1
-39377b226J82R2K4j4P3P0p7j73k03o8J5M7L9M8J15M7Jn0j49nJ47J13O5L0Q0O5k0j5K4Qo3
-39346a778p4m5r3j34r9O6P5J1o1j03n9J10J88N5Qj8J4ql4KJ88K07R8q8j55j6Q8O3J2J0l7
-39315a607j24j83r3o9q9p6nJ13J21O6J09J27l2j83r9Q2N5j1n0K4J26K5j19j31JP3q6j48k2
-39286b205R9J66K7k1J6O7L3p0o0nj9L7Q3L1j8p5l9j9N4J29J63J30Kk3O3J99J26m6j72j85
-39256a532j01j23j95q6Q3j3j18r0p1k0M5K1RM5k9r4M5J02P1n9k68k46J8K22K41J65Q7J8K5
-39227a848R2J05m7j98r5n6n5nL8R9m5j71pP8M2K6n4o4m3O5J21J68N0j84j43l3N9O9j3O1J23
-39196a865J3j62j00p8j39k0J09Q2K7R6qj8J44M0j46j86N0J93P0j7J4R5L5j45j62m2M0J58
-39168a922J25ROl3n0l1m5j0O2N5m1j45j59n0JL5M3O2N8Pn6j15o8M5J17P8ko3m5m6j80k00
-39136b558n4oM9P3J14J32K8N8J51K15J46j1k15k58j55M3J34O6M5O4R9J09M3ro7L6J22k9j42
-39107a777k08j99k19k05j00J4J52J69J32K10J41%NKj20j28j19k0J09R7M5N4J71J16N1M5m9
-39080a631k17l14k39j44r1o3J1R5P3J39J99J03k4n7l5k8j18p1N8J72J72Q2K1j7j36j53k2
-39053b235p2j72j42j3J60J44K0PP8O2K5L9m1m3Nk2l2L4J23J16nj10l6L7k7j82j81j21m0L3
-39023b591p6j29l5Q4J50J21R5J60J28j8r6p9l7K8K11K05N9p7r4lO7J30J6o5q1p4r8p1n9j83
-38993b412j07m6k5j5j08k19k57q0J48J44P2R3J31P4%j6l7k4J5p4k2N6k9j11n1J13J89N0r1
-38964b639j31n7Q9M7k1n0r3r9p3O5Kp7J7J09N9j67k22k27k91j18N3j9LJ5r9k02k46k35j72
-38935d779j99k97k67n6J70R45J854J808J086M59J82N8j59k45j95j84j75k04j68k6L0M9l1
-38912c44j35j83j63o5k3O3R9N4n2lP3pj53l37j64J10J40J12R8m1j00oL9J0J9j10j06J9k1
-38883a177j00j90j66O6K38J10r4k2P0M3p5j24o1J1OJ1J25N1l5L1l5k7r1j75q6RJ04J21k1
-38854a483k0J71J16j03j51o1olk2l0L8j7q0J0M8O0M4l7K0Q2L0r7q1m3n9%n5r1j03r6q2n9
-38822b160%j5L1J19J81J05j2k3o6pL5L0J8O3J20M9j03p6j25o6J1K4l2n9O7P7j10j45k0K4
-38792b065J15J04L1j06j80n0K37J81p2j82k18p1J57K67K09L1l5n2m5PM2J16J05j51k51pR8
-38765a785n8p2p3m4Q8J02n2j94k00M5J73R1K4l8j48j21n3J19J51R3J14N2j21k40j37k6Q5
-38738b225J16L9j2l9l5j4KJ6P9m9k87j83J91K10n6j47r6Q3K11J55n1j37n5kM1L1M1j8m7q2
-38708b320j28p7j78j50J2q2m2K13K30J32R8L7q2j83j35r7m1P8J70K22N1j22j69r7j04q6o5
-38681b915j51j80j57J5J43O5p9j44q3j16j87k17k15j83j50j79k72k53j68K2L87R18J583J840
-38657f76J306O24K34P0J6q1k07j99j57k14k37j84j33j59j40j14k16l2J20M6L4Rj6q1k02j29
-38631g18k4o8j60j57j3J05J92O2j45j83q5J89K25m4k41k38K1K33K60O2j38j38j20q9k1M3
-38605a190J27K12K44Q9r3p1kj01j15l6l6n0o6j36QO9Po7j19q0R0M8l8M6J32M9p8l0N8K9K9
-38574a071n8j01p0J03J09J3O0O5m1m2J4K1pk5l4QN4N2K5k26l58k48j37k5J42L46K24N9k8
-38545a176o7K3k9j19q8KJ8q9j35j07m7J53J30m1j13l4Q1J09J19Q5r1p7j4n4o3q3K5K6k3M
-38515a675r7p9L3J47K76J96J2m2p9j19n5Q0J08m3j01OJ5m3M4l4QJ12k2plj33n2N0K7L7M5
-38484a388P6l8j43o1%JnN5Q0M9J33J34l2l2k6j68p5m9qj8n9r0n4J02J43Q0N3o8k7M8o3j73
-38452a623o0O3N7kl2lkj8l9PL9l7j2n6j33l9N3K2q9j14k2R1P9J3m8o5j6NjJ08J87P4P9J58
-38418a376J1j34p8j2n2k2j0o8j12p6K0P9N6N6J23L2M2M2p5j27p4L8J54J59k4NJ44J66N9r8
-38388a152j86k03j08OQj89j56R6J94J19Jq2m1Q3J0j29j25%k6l5l0o4m1OJ67J76k4k9M2P8
-38358a634O7n2j8ql3k7N5J6j60j10mrr2m6J3j0JL6R3J22J25J07l7j44j75j35j6Q6J10J34
-38328a745n8k10j23k6Q5J58P0r6j56%J98J78J08Q8n6j46j02j74j61N3J91J59l9j22KJ33K27
-38301a564J78j52k14KK09J68J6m3j69j24M1k5rl7j12j48o4Q1J03J59K13Q5LL9k6j00j02q8
-38273a680p7o0j7K9rK3J58N6j00p7l6j4L7l3JL9j8j1l2P0J55J37J60J27r5j81k5M4m5m3M
-38242a513k9j18k0L4J1P5P6K8p6k04j60r6p0L8L5J02R4r7j69p1M7K28K71J01j7m7K3k0q0
-38213a624p8j46j81p9j8M6RQ2N5K2P0J17J18N6m2q4k2K4Jj21o9M8R3O9Q7K5J7J68J15j29
-38183a371k05o4L9L1K3n7n7p3j52%K28J99J1j15r1N1Q3kJ2lJ3o6q9n9O7J56L7M7N5j0k8r7
-38151a487j21Q2J60N6j6j4k1oJN5p4k79k51r8lJ23J63J4q1q6p9p6L9O1K7RJL5r2n0l9jR0
-38118a958R0K0j25j62J4J62J78Q9l5m7k4K7J81J76O0n7j14j62k00j42r8j4P8J60J24L2J13
-38091a634K05J91p2j37L0Kj80j37kR2L2r1k7p8q4K7%n7j96k47j04L8J13J23J34J21L8o0P
-38062a953O5m9j49j03M3j1j6O3J18Q2J1K2L1O5R6oq1q8o4L7Q1J2p8n9n1K6J48R5J2j08p0
-38031a879O3qj06p0M6L6l5j35j58q9l1K4J08J63P3k0j17o4J80J79k7p4M1J34J83J09o4q1
-38003a619m0j23j09J7J26J40J04k3j42l4K13J83J51J54rj99j81o8O3J11L7M1k3j14j30q2
-37977a556p7n3m0L8R8L5M6p6j00p8L1O9J2j00r4M3J74J52Q4p6j62j65j45r6Q1J64N1K7J1
-37948a702JO3L5j42j58L9J50J73L1q1L7J8O1J36J1k11k11Jq8q5J08Or5Q7J34J02k5r4L0N6
-37918a613M3JN1L3j03k07p6Q7M2J37J94J06k9o5N4J3KQ3O0L4l4j91k23j29j02r7l1nO8J13
-37888a784N5J44J21l7n5p8k13j50k1Q7O0j22k21r4J23K92K37Mp5k0j4m8k1j0k0mqM5K04J67
-37858a456l8k32j68O0O1J28K11P3m3j66k22j43N1L6l7m6qO2k5k1k3j04k9J11R6l5j13K5K22
-37829a773R8j1p1l8Q3M8j4l2j3K7k1l7P3N9q6o6P6J10N6n8j24k9J51O1k7J8r9j66l4K2n3
-37798a870r3qN6O7Q0K4K6J08M6j7Nm9q3kJ93K1k15k26r7J4L8N7Nq0l3J3L4m0l7oJ7n0l6N0
-37764b088k5k47j65Q3J34N7m5n3J08K61J64nj9M7N5M4J43J12n8N7J42J07l9j66q9l8p6r2
-37736a691N5J78N8nm0r7o5j16j81j56j19rO9M7l1k6j9n8M4K98J58j8M5q1n1P2J55Q1j28j71
-37706a802k09j56R0J62J23J69Q6L3N3R0R2K8J4j04k81k70j15L9J66J83J66Q4j13k87k22n3
-37680b034R9J78J03m6j06M5J57O0q7j27o7mJ10J67J47L5l1j8p8j56r8k5j9l5m8k5Q4Q7O3
-37651a669J30J42K1k6r9p0L4o3j42j10K9J30K0Kj8j29K3J28M1P5L7j18j70j24k6N9J27R8
-37623a668J71N1j48q8q3p1O5O4l3j33j38qP7J65Q3O3J83O3j35p7l9k01k08J7K11K18J01j2
-37595a510k1p7k06j80l2J12J31J51Q1j54j86o9p9n7P6J31J96K67K25O6p5j55k53j38n0J0
-37569a796J7j2L1Q9J03Q8pj97j53m2L2n3j52j5R8L0j5L4O5J8J7J03L3o2j27o7L2j00j00o6
-37539b174n2M0P3Q4R7J12M7q1j44L3J62M4n6p0j46k53k7K16K02K08J22j08j72l6R1J43M5
-37512a600l4J7l3q4l4k8M4N7k8m7n6K5R6P1K8o4j91j99j9qo5j7N1J7j3n5n7J03Q4L1J64Q3
-37480a761j42j52J4R7O2J29J78J39j7j30r3q6j04p9r7o7Q2J10n5m4L4J10J72J76jj82k61
-37453a968j66p8RO8l7r3m0K5J19J37k7j86j76p6%kN2J17J17L0o2o8l3J82K45P2o6K4R0k8
-37423a819p1N3N5m2j41l9N8R0J13Qj14p9P5L9l9r0p5j3L6L7J8j11j84j5K15K40J29J56r7
-37394a607k40j68j26r7q8RQ1N3O9J46J84J31k6k18l30j54K1L6mL4J23K62L02J86J02J47J18
-37367a054R5p9j12l1j89j96p0Oq9j34p5q5l2ol8M7L7r0k1k2o9J4J35K70L10J43M2N1n6j00
-37337a398n2j7r0j29o3N9%KOl4o0r4r4K7M9l0O5j5N7J04j22k35j57q1M4J05L1q0J9R0J18
-37306a975J67J2j08q3rO2J18J68J84P1j06j16j25k22j57qm3q0J17J68J25j6j70j54N1Q9n
-37279b045j32j67M5K17J27O1J8j53j64k7J76K86R4j23j26o4r2l3J37J85J12Mo7j57j87r5
-37253b170J1L2P0J6j39j27nJ25K13J40J69J97L7q1j0o4j65j88j25n4N8m3j29m9M4K8R6K09
-37225a904J23n7j31r7o1n8N8R7RJ9M2q3j88j10J01J96K72K80Q2l4o2j34o6M2M4QLmJ9l0p7
-37194a701j20n2O3O5l1j25o0K4L9j2o7j49j00O9J40k1n3j8j16l1R7R4N3J2l5k6r4o2J4k3
-37164b226K1R0N9oJ08J93J40M7k1l0oM9J36J15j58l02k07j42k4OpK6m8mR7J51J44L9j00q8
-37134a948l0l5J05J77P6k7j4J9m4p6l8n9n3O4J84K05O1j39k46j76N3J71M1j50r8nm2J7J71
-37105a836J88J18L2K8l7L8J38N9Oq0j49j32q8rK3k1k43l70k10K9J60J36M9ll3J12J72J93
-37077a730J82K6j22m4kq1q9m6m0q8j03k4nJ25J46q1j13J43J52l5J6J1l7m7j6k8q1j7O7P6
-37047a885J03J7r5n1J27L10K65Rk69l27j05J60K04J42K0j92k01q7Lk2m4k0J14J12nJ53J27
-37020a437q4j32r2m3J0l2J7R6o4p4J6J7nr0r2M5Nm6k5L5N3j6m4MK5n5L3P2L9Q5J4p1j5L9
-36986a812J31Q8K3J5l0J1J47P6l7n6j52j57r4r4r5P2J84O9L3P1Q2n8j69j58r7o0K7J10J2
-36957a918j00j7J25L02K67Q3j08k68k69nR3r6j06n0k8o8J09J86L9j55j48j3P6J26J44M8n3
-36930a804o9j9J05K8mM1K3o3j13l6Mom4l0K1P0J05J6l8Mj7k6J4Q5L8r6p2J02J61qr8j57j32
-36897b015m0K0M2l5r1l3M9K5J02J17R1Q7P4n7j67r8o5k6O1j0N1J46P0o1p0j14p0J54L00J61
-36867a402j25j52M7K21J43r7k07k16k07j04J7O7P7J02J21K8n2o9n5p2k8P5p5j78k5J05J20
-36840a941nj19n0k4j16o4M9J68J00r8l7n3j20qP5p6k02r3O4J92J53J1r5j23j0J13J13j0r0
-36811b296mP1J00J30J37J8J7J08Q0j12j22O5J81J78R5O4n5j51j44n3l7pp6k65k80k4K44J63
-36783a975l5j23j16j55j16q0k1Q9J24J05J46J17L5m4n5k0n8mJ19J23o3m7mR3J54N3n8K4J08
-36754a684K9j7Mo9j59k8M2j00j16m2p0o4k6k8N6om8O5J07J14N5k9J9R2M9j7o9l2J4k3jJ41
-36722a841J20k9m4j5J7K4jO7O0m1j9Nn0L8J75P9j02j48j84j38o9J9J18M4Oo0R4K25N5o1L0
-36691a626J30J11m8k25k45q7J27J40j6J41K35k7k16j42lj1m0l8q7q7k7KJ3L8N3L9nk6M4Q5
-36661a798O6O8%o7r5j05J9J22L2o8l7M8J9o3j04j01j53q8N1J00J91K44P0j5j47l14j82O7
-36633b240N5J2J74K86K25Lj65j35o6J0N8k3n0j31j49j2O1R5Q5J48K28N2j22j20l2lk1ok4
-36604a807o3q1m5j1N2J74J78l6j32j30j70q7rj27j02O9J52J16J33J62J16K1mnmr2j93p1N6
-36575a940J53K29J22j23j58o2l0J2J3K1QQ5M6j91k76k00l4l1r2m0O4J55R9K6J08J52R5j1
-36547a800jp5j98j82r4r7k4J15J20R3K27J76nO3R1o9n7nq1j00l4p2N8K05O7q6k27j69J15
-36518b046J67J7k0OJ34K15R8l2j25p5lJ16J01Nj25j93l5Q8L3q2q7j75k53j14O0P6O8O7J9
-36489b095NK9L4J45J78R4j5J4K2j8q5j04QJ00O8K1k8p3q6M7J96P5j06j26n6m5n5n6J6m2q8
-36458b026J9K5K0Onj0L0O9k0p9j0N7J11O0k7Pn4j60q6k9Q7J80K5o0p1L6J31o4p0P5K4jJ14
-36425a696J30k4j75j45l8M1J26J01m2j15J3O5L0M5N0M6n7j30j07j01o8MJ09J61R7m9n5K0
-36397a764m7j61q2j07k8J61J59m5j56o3N1K3r5q9m2j1K1J11K8l8J9N4kJ5J81J41P2P3J5j17
-36367a723k07j24L1J04J06J59R9p0j11p4P1Q3Q0O5J0j26n5Q9J3p2j67j65j32j35K9K24J75
-36340a823J4KM7M9k6j35j25l0L4L2Q4J03k1q3P8K08K01N0j90j58O1k1j32o4n1m2j07j78k22
-36311b445q9j1n9n0O4K6N8J37Qm6j5o1j47j27R6K48J19Nl0J36K23J38P0n2p5p2j03j6Q6L5
-36281a949p8j08K8n0j21K1R0p9NR8O0J00J62J35m5k22j28k0M1J20J43N6k7n5n7j2o2j38n5
-36252b147R4N2j00o8J35J72r6k48k06j5J41J20K20J55kl4M4N7k0j18j9j0Q2J31Qj3l8p5n6
-36223a854n7j52j59l6J33K46L24J50k5j35j48n7j22j72j04K7P9O4M5J50J62J2j54j76j35
-36198b094mJ22Q6l5KM3N2P7Po4j94j61n8n8j66j86k5J65K01J17J51R6K3J0n6k29j93j4L0
-36169b355K24J14n8r3j17J02K32J75kMMq4n7k0O6k8p3k4m2k0J0lj6J09K04J10k3j13j61k25
-36139b160k02m2J49J29j21j16K6J29J24J34J57N8n4j46j98q7P6J55R8oO2P7o9j09n3q2p9
-36112b150K4Q1Q1J14J97J70J4k8k6k3J27P3q1j20k1l1j05j46r6J5J4J6kJ4J9k3kr5j13O9
-36082b034K03P2p7l9J47K01jk29k31j75j06m6j5K8J07J13P5P6Q6j7m7L9R7M6K8m8j07j08
-36054a962p9j55j07L4L1O5P4R7O1O2J5j16k44j31J13J16J43K37K15J51j4k24k96j11J39J72
-36028a714j2j04m6O1P7O0J0o9l1L7k0o4P8J47Q6nJ8K7j6P0Lk01j58L6J0r9n5RJ9J1k9l7J2
-35995a889m8j34j44J3M7o0nJ46N0o7j8n3oO7Q7Q2k3j13k4J08l1n5R3O9pQ2K47J96P2m6k02
-35964a566k15j24lO1l%Q5R4l7n7N9O0k3j07j25K0J77K59J70j07k53j92q2n6j51j86p1M9J33
-35935b191O7L4M4j7O1J8k0lOp0m0O1J27J32rj64j91p1K4L2j5%k6m0Q3J17k3p3o9o2J31J97
-35903a950J26O4qK0N7P1np2n1j8K5Jr7j12M7K20Q9j0j06j12j16p1L1J42J32pK1rp6j01l9
-35872a914l3j01l0J25J92K51K34O7kj57k34j82k9Q3K6j45j57l2J4J5J1J2L2R2M0m3oQ6P6
-35843a709l3j50j19%Q9R2J16M8j01k11k64r2n9kR6O8M8J35Q1N4P1j2N9J62M8j68j55o1p7
-35814b046L0K19J33M0Q2N1k3q2p5j03j67k66k16r3p9L1J99J68N8pm1J00J97J35J09J49M0
-35787a457j35j34j30j80k3lq0J1K29K54J96M9o7m3q4o7q6k12p9O7p0j59j40r8QJ48J43N3
-35759b089n8k4M5K1j1n1J1m9j09j38K7R3M5J9J1m7o0Q2K13K84J68j3N2J00l6m1j30j67n8
-35730a910o7j45o3M2P3J01R7K8O6J36N9r5j25k4J30K01J5j94k05j16J1J00Q5l5kKp7p5m6
-35701b033r4q8P1J82J15o5mJ41J43J61N2r6j47j71n9M4Q0k4j93k47j07O7J42J35R2J18R8
-35674a687p0j21L4O8J02J37o3l03l43k20r1K9J12J20K36K27K6j02j83k06q3P5P6l4j30M7
-35648b347J91K43K34J17R4Lr9j41j46j29j09r8j23o7j1Q6P8L5J69J07M6J47N3k6QPm2j26
-35620a846j16P6M6or7j31K1R2J3L6J06R3P0R1J31J04N1q1j37k03k81j73M7J35L3O1R8m2k07
-35591b016j61N0J83J75J46K06J62k0j29j34j85k41j03k2Q8Q6q3o4L3O0O8R8R6p9q9q1j38
-35564b094p9Q4J32J04L7l9j17j50o5L6j6l6o6OK22J61m0m4r7r1Q3J53J20J82J05j32k04m2
-35536a887J73J36N7J0q7j25j08o5%J3J7P9M3n1j50r2Op6j08L3J00J1L8J15P4J20N7j17j55
-35507a939p2qL2R0J26Oj5n0j78k7O1P8N4N2J06O9j33k74j34L5J49J07Q0M7Qpk6J1J52J53
-35477a447J2p6j16l6M3J41K4j99k01j09n4j8N9M7mk4n8k5o5j07k5J55J67O2q1j33q4j0J1
-35448b151J00J21R7J33k8j62j96j76L6O7j6m8J1P9Q8J9O8M3r4j87j14K1P4J7l2NJ30J57J32
-35419a806O5J52Q6j34j88k7P0j8p5N6J76J66qj47p6p4p0j6Q3J42P5J5q0n6J01J59j6j50r3
-35390a688m5m9m7p1j09r9n4P4J84J38M8N8J0k2J0o2n7Q0J13j1j50j61j22k6K6R3P8N6M0m5
-35360a810q3r9j15j51j20o8m8j0J50K08J13o2p3Pm8m8J4J09J37J11R7P9K3j20j91lR0N6M2
-35331a813j25p1L9J4j8Qk9m6q4n4j4JQ3J6r7JK03J58L2r1o2L0%o0q5m2qKN0J56J92P4n4o8
-35297a762l6j2j5k9j00k46k19k8J01Rk6l5o3L3J34J90K05J19R5J0j35j27j01k2m9o7Q0J03
-35269a993K1%j9Lk4J2M0P0Q1Ql3qPJP5J05o7j39%K7m1j92k80p8K29K24M1p9k9k2m1p5r6j1
-35235b283J20K28J52l1j36j60j5rJ1O8J8k6pM0L3p0r9m8n3O1J46J15O8l7n3n3o0O9N6J2j
-35204a944L6N2J14J27K8r0n3K3L3nJ4P7J14N6M2K9o6n8m6j21k75k64j7J43J13M0p1r1M7J02
-35174a911R6M3m4j11lOq0q6k7k9J3P0R5J3l3J1J18N5R4J12j15k44k00k3O1M9NP9K16J72n6
-35143a654j35k8O3km5m9l8J5l2RP4J7m8o3j73j02R2J80J26J8k0j05j23l5L3L7P3j3KP4lk5
-35111a880K4p1q4j9j5o4p8M8K46K59J2j47j94j43j75q2J25J15J60J24J8J6J58J15p5j97j40
-35084a944n8n1l2r5r6m7R7J28N6%l0k1k2k7q3K1N3kJ03J27O1J33J30j7j01l1j9O0Q5M6L4
-35053a542K1%q6k64k54j13j60k13n1J61K40K66K17j5q7n3m6J27J24o9j92j00K5l6l0J02J07
-35026a921L9r0j47rJ55J89J40K7o9j61j56M3J44P6lo1j20r2L1O2k3r9p0k0m0j1OJ18J00o6
-34996b028r8p4J9Ln1M2J51J68P7n8j01QL8q6j44m0J03J28PKJ5Jo5p1o3l8l6oJ24J33L1m1
-34964a950PQ8J19L8l6j6j9j5j04k6R7M3oR9J59R6j4j90j12k2j21j67o0J90J26m6j84j50R7
-34935b079J98P5N0P4L7L7O2j2j01j8N6j19k39j16k7M3R2O1rJ1J39J78J35Q9m8j70j47M7J42
-34906a559R4m4o5q3k12j84L1M3K8R3J51J28N6n8j68r6P5M8j10j72r1L6P8Lo1o4p1QM8M0J9
-34875b059L5N9pl6n4n1j0M8j2K6K8l5j03o4L6mm5j72j40qRmL8R1J24N5n5j4N8J47J99K27
-34843a693K09n4k66j09K5M6J41P2Mq7j90j23k3p6k6O7J18N7r4k00j10l2LL9K08J97J3l8m9
-34814a971n7j49p6KMM0lm9o2o7k7m2l9R6P0K8P0L9j6o6j1N8J1k0p1k4K2O6M8j7l1O3Ok8L2
-34779b171K45K11q6k16j49r7r9oO3M1N6N8N5O3M6L5O7rj42k63k23l0nk0M6P2k3M4J79J70
-34749b088O9J29R1m9p9l3P3R4LL0Q1pm1Po6lOq1l3J31K19R1k7j48j76O5R7n7j81j76p6Q2
-34717b053J97J93O5K3N3j03q0PK8Q2l1p7k7j50j61J41K3j63q4K1Q9J51Q8o2j07j38n4J0p1
-34688b190J33K60M0j67j99k2O1M0L8K6O8O2q0n5J00K25M8j89j63j05k6R8P6J9N6J0l0k0n7
-34659a943qJ36Q8J2m2OP1J23J30N7p4j78j96r4R3J15rq4l7kl9m9j4jj8M5J51J33Q8J44O0
-34628a336j12j04pK2M4K7n0j16j47j4m5o4J08J82J01r7j57J0J04N2m8j48l7R2J49J5j08k8
-34600a712P0J08Pj61j18M2J6J6J12K3l2q9m9o8p5j30j78q3M3J64J62N2j14q8Q5J40O3n7m1
-34571a892L0O7O8j0o0K9J32Q3j49j38P1O5m4l7N9lp3o7l7J1m3j51j1J74K57K91K24j9q8j4
-34541a275l6j14j43j23j75j66LJ71L2j48j38N7Q0n3n3j33j15J05J49N7J7L1P9K3Ol7J18K22
-34513a559J07l2j05n1Oq1j28l3K9J56Q6l8L0j8j04j63j20j7K7l0q2j16j68j61K1K03J50J29
-34485b062J63K6j6K8M2O9l7j71j52m4k4p4mJ03P8J25J0n5M1J98J38J3P1O0o7j86j11j6J8
-34456a836m5j4O2J03nq6o2R5J33o1j93j21L9R3J63J33K6P4K4j6M3o7m7l6L5J41j1k04k34
-34427a874j93l7J19J13J05%j66j24M5R2j05j50Q1P0j22p6M6n0p3N4J64J61K1r8o4RP5J65
-34399a812J65r1j93j23j21K8P2k8k7Kn5p8j3O8J06O6l0j26q1K5J25J11J7j18j20l5l5n4K1
-34370b334L1r0j30j7O5M4O1R0J2M4O7k5o7m8J78K23n7k17j85k9N4l3j49r0N4J72J24Np7q6
-34340b410L4J09L4j04q7j4Nk8j9J29Q9k8J9N7N4P3j5r9oK13J65j09j39kO4J1Mom4L2P1K7
-34308a920N8J40M3j13n4N0J0k3QPk3L0J09K4J5j4j62j89j57j35L8J89J52Q4J2j03k00j83
-34280b307r6M1J33M3m9l2l0o1O5J83J23Qj15j70o4l1O1J07p3o8K1Q9o4j22k7K4J04P4N8M3
-34250b132l5m1jR9Q2m8m7L7J59J18RjO8Q3j49k38k12j27J25K12K02J94j5k03j74j47q6O2
-34222b206J17Qj13L1L2K3J64J28O3L1O2P2j33j02JJ0J3q1j1k4K7J87J71L5j16j10l3k4o3
-34193a841j33q4rN3Q7O0p7p9o4j23j23r9o6Q7K18J06j42j43J0lk8j9O5J48R0O0M1n7j11q2
-34163b258j3O2J1O2M8P0J75J02r0k16j44n0l8r2M6R4R3J1l6P3N4l2N4Q1L9L8k2j43j18j5
-34133b154r0j24N8J68K39J33L3j5k8n9mJ46Q9o7j76j97j62k4R0N4J7P7M3l3j15n5kj12o1
-34104b331P8Q7m7n6pJ0K9n4o7J1m5oJ86K17J15O3M6l5l5N1J2k08k11p3o5N5J9q2r8n4M1J00
-34072b354K58K46lq6n4N6J35J31L8q5j32j24l6K9J4m9k9K6L5M8N6P8J27Q5Mm5r6j01P2J85
-34042a571J95L9j48k57k11r8r4m7J46J36j3k5J6L3J9pqqQ2N3Pk8q8l3k6k6Q6K3J6Pj48q9
-34010b067N4Qp1j22l1J7Lk5o0M0J20J06j5N8Q1n5RMl2O7O1O8Kr5j57o6M8N6L5k2l1l8J22
-33977a928J31j33j70K0Q4P3l9j3qm2p0j18j22k01j2K58J60L5M7j5j24j16l5K8O8j9o4O4N4
-33948b207K9J13J07ml5J2Kl2M3M9k4n3j26n4L7J9PkL9L7r0p9j25n9k8P6O4jn3o0O1J44J06
-33915b087M9L8O5J09M7J2k3l5N0J22J13j6j35k4PO8J68N5j42j84j74j12q6j03q9p1j12k0
-33887b510J54J67N4o0o1q6L6J00n0p7M8J14J05P4J33K15J11o7j5J14lk51k51k20j70N6J00
-33860b240lj14k36j36J06K57L51K43L6j10j08q7n0l1J5J75J84Kk37k16j7J23J46R6K3q0j19
-33833b027j20l2J2m3m1j2L1R0J38Q6Q4J65J9j39k49j93q8M8O6Q6J08Q6M8O6K0j26j75j71
-33805b263k7Q1P7O3QR1K17J20j20k51q4J9O9Q1l8p7Q5J63P8r0k77j90K0R3N8O8Q8M3j02j54
-33775b151n1o3lJ17J24jn7k5L1J24P4L3lj23r6k5O6J76J19O9o4j61l4J43Q4k9l0j70k78j65
-33745b369j09r3O0Q3N1J16R8N6L4o2m5l9J0Q1p7k23n7Q3lK6J58J23l2r3j5L4M3M3Q7Q4P5
-33714a872O0m2m3N6J04N8n0l1K0pr2j42n8l3q0q1L0M3pk6o8j52j72j12J28K85J66K1N8N3
-33684a986p6m9ln8K8J08J9p3j94j78j12RJ02J01J58J72J52P5j05k58j60l0k9J0L2J31J67
-33657b047Qr7j46j14N1R4J26J45K9M1K28J17j51k40j01J28J88L1q6q6R2J07j33j56Nj6q2
-33630b065N5K35J12j03j31q2nN5M4l7N6K6o6O4jj31QJ17K1J3j5j63j95r2l5J37J73R9K6k8
-33600a908m6j3Jp5j7R0L7om2j35q0J33J90J03O2l5q4j03rJ13J20Q5K4n7l3r3j48MQ3j0o4
-33569a913m0L8q5j90j98o6J36R5J9J08J84J42P8O8P4O4J09Rq2J6l3j09j54j81j52r0l8r8
-33541b289k20j96nJ99L18K57J52J16J03O1o0j98j62lq5j76j50j6J74K25P7l7r8j40o9j8j05
-33514b345j00M8K37K68J5j56r4l9k9M5k3j11n1Q6J12K3n0N2J0r7p2l8P0J12O3K0p4j31m4
-33485b293j6j6j9N4J16R2K3n2j07p5oN0J80K09R9K5n9j42j39M7R2J9M2rK8J24p2j46J4Q0
-33455a857Q7M3l7RQ8k7j32o1l8q3m2J0M4M7j9o1p4m9J1j3k8k0M7O0j17k18r0P7J63O2R0J07
-33423b021j7j23j01q7OM6O1O0R2J02P5p2j8J67K05L3j23j18o8j2n5n1M1J8K1J33l6q9JO3
-33393a867L7k5J3N1P6M5p8j46n7P3O0OM1M8j13j60j11n8NJ18K25J65q5j43r4n2p0q1l0J01
-33363b106J50Q0Qk5L7M7l0QM4j4q9r0p5QJ10r4j76m7J68J69k4j47j10j07j57p6P1K22J80
-33334b065Qq5j02k6N4J56J67J05J08M6J7j13j64p5j06j15n5j13k6N0J12J17N0p2r3j45o2
-33307b427J31J48R3J12J97k0j62r8N5L9n8q8j37mJ51J42J86J56r7j07N8Q1R5l5k75k93j29
-33280b286K4J49J89P1m3o1r6j20j76j46j5J02K9J69L61L04J25o6j52j84j46NQm9o5j12KR9
-33252b080J54J00j56j96m9J4O0J04R2J5J16R2K7M0J2pj80j45R4N4k0J9M0n5p3L1M3jJ15J46
-33222a594j06k43j32n5j12j4P9J32O4p6LO5J06J14N2J9o9j45j06Q2J45Q6Pp7j80j12l9p4
-33194b180r3j44PN4qL7J9L1J04J34N3j7j28r7m5L4O0L1lJ0L6p5k06j38k0K6m5NR1J19M1p9
-33162b386n6p5j24n8O7J36K64K78J04K6k6l6J8o9j17j8M6N3mJ8l0j41m6J3l8K5J66O6J3J
-33132a930m9PL7n4j33m0PO2R2P5K0Ql0m9n3K8J26J20P4M8L8K2J6M3L9j77j80o1k3N4J3o6
-33100a916j09j09n1p8p2Q7J59P5R7J58L0l7n6o6ql2r6j18j48l5Q6R3J27Q0L9p6j43n3o9o1
-33070b302J7p2k9j2lj3j07%J78K29L4j13%j6M4RK8O9O7Q6K9l0r1rl2j34j33j13j5K29K43
-33039a962L2j08k09j60r1L8R1O5O7M2K1pj14L4K75K17J0l4r7n4J2Mr0p2J3o4o4P3J30J63
-33009a839J15j13j94q1O9J26K0j10j53j14k4M7J68J93J18P6n3k34j73LJ88K37J41J02J47
-32984a338J12j3k77l51j47j2j7L1K47K92J07j23j16j42j29n5J4l3k11j80p2j03j75J2J50
-32959b529J11N5m1k6K8J8J26J93J76J92J59J2l8LRn7k05k62k01r2l5L7O1J2j0l7p3q4j9O5
-32929b452J52N8j20m8n7j21k6L2J20J29M5l3j56r7J13J29K0n3k0o8j00o6J8J02J78J92R4
-32902b035k4P5L4r9n1q3q0L5K04J60p6p6N1j6m9q1n8k6lqM4N8J9L1j2j71k11n7J34J64J54
-32871b053J74P4Lk8j81j84rR2J04k2r9KJ56R8N1KrK4kp4j50j89p9Q1Q3Nr7j7O4k8j48o6R4
-32838b328J20M9J9j5jJk1J9N7NN2J43Q6k8j52j62r9R6K06N4MJ70P2RR7J09r2j51o4n5p1q8
-32806a959j02j47j9P9N8M5N0J03J26J90J39Q0p1k35j61n0P0k1j27P4J06j0L2J09R6R2m2j75
-32778a670j69j27j45j03kN8O2K8K5n1o5KM6R6P0j4k3k9j11n0P5L7r5j17J0k8r7r2J28K70
-32748b081J98l6k11j98k7L9M0J48J20k1j53j84j5Lp1K3Q9O6J49J90P2m2j45j9Oq4o6O5O1
-32719b084R6J2j25k5P2M1o9j46r2Q2K07K03J04R3J12l4j55m7k9q9j08j85k53q9M4L0jj4L7
-32690b412J51J77J75J06M6Q0N4o0p1N8Qo1j18o7K9n2j59m6N3O9O1J33J47O3j0p8l5k9k4K4
-32660a788Q2Q3o1j46r7m5K1J01K8o4J8J46Q2j25j06KR4J90L9j89j89p5j1O2J51kn0R2P7n6
-32630a736j29j37j11j50p8K8O7J32R9L5O9np8j31j10j2j8O1n7r6J31J55r8k73k21J7R9KL
-32601b542J28K16R1m2n2JP0O5m2KL1j40j01R5Q0m9j40nJ50N0j24j49r2mJ51J16OL6L5m3m4
-32570b246m6r1o6L9J04J32O3m9k3o9ON3M7Q9J74J90J18Qj44j21r8j15m3kj4Po4r1n2rJ10
-32539b203J34P5Ln2L0J1l7j03r8J04J52N0q9j71j29o5k2j9j6QN1J19K21J52p5j20m3M5P6
-32510b011Np5j05j47j08R0M6l6Kpl7qnr2m0%j2q2o1J18P9J09J88oj13q6k6J43K21R2J36J41
-32478a687J8j8Q2L2j46k15k47j09J58K24J23k5j46j63j93j57m4J5N1N1L7j8n7Q6K93K95R6
-32451a664o3j54p1P6J28J37nq3o2o4l8o4j4m3j05K3Q2K9n7r3j02j88j16q6k6P9J11J33L4
-32422b266q2j9O2K6M1K8j34j30l0P3K06J54M7J2p9N5K04L8m4l2J3j0r5l5M0L0N7l1j56q6
-32392b143OP8M5J5lj3l6j18j03J5J60O9q5p7j00r0J0N1O9L5Q2J0p6m9K0K9k9p4j10J2J74
-32361b226Q6k8rq3j21m3QJ29Q2r2j25L0N5L6N0j4l7O0M2o9j3J08J29Q0l8j15l8m1q5J28K37
-32330a917rk45j79Q8Q6O2J63J14Nm6K7M4p7k36l00m2J34J57J45M2k2p4p4p7j22q1k4K1n2
-32301b489j73l6Q0O4L0o4m1P8L6r0k7L8P0QJ5J11J36O8k1j20oJ40K9N7P7qp8q1j3o0q7rJ12
-32268b254J16k5MJ16Qo1j2o1O1P8n8k8m7m4k2J8K4j29j69n3Q6J95J65jj13j10m2L2Rp2j04
-32237b493J2R6J79J82Q1q8j70n8J29J50K9j91j29M6P4N8k1j04j37q5j6j6m5q4k2J44K26J55
-32209b098P7o3j04l4p2MQ0L1k3n3O0M1p2r7n5J3k8q2j18n7J6j7k4l4J5N1k5o8q8O9K27P2
-32177b456j36r0l0ROR4J83R8N0j6j79k22o6rj08p2R8L42K90L8L1J53J53L4r2j52o3j9m2%
-32147b173j4m8m8M5L2k6n9j60j17K7J00J25R4L1M6mn8P5J38K1j06p4o1j31j12j05MJ3L4J11
-32117b400M3N8J85J21p1r2Rk6n5k8p2j7k9k05k94q1J14J17k3LJ22Q3n4p7p4j24m6M3P4J46
-32087b650J54J05N3N5Km6J7O7J7j79k69j62k9O8P6P4J93J38J9m4p9j53j13M2J39J32Q4J9
-32059b270j23j73m6J54J41n6j10%K14K29M3p1q9m3J28Q5k26k46k4J59J19m1j10o7o4j04l9
-32032b630Kk9n5l1M3PQ0N1j39j24m6j31j14R6J84Q0o2q4p9K0J2O3K66L38K53J05n0j79j02
-32003b255O1J69J73Po5q4j5M5Nk7N3O4j17j66j14j98k01k08j78N7K51J86N4j6O2J97J4j19
-31975b365j03j81k41j97j99%J70J90O2r0j10l0m6l3J1Jn6j50j71JJ30J16P0L7L4Q9P8p4j65
-31946c222k56k79p0J23K3j27j77k4P2P2J02Q9N5M5L3n8j81j71j77j24k2p0j61j85k02j31
-31920e023r9j20o9j07j34q9R3J30P3P8J92L99P10J033J157J124R54O55M82K52Q5k7j81k78
-31896A290k06j45j45k3K0o2n1m8k43k33o7r2k07j32L0K3j16k55j25P2n5j98n5L9P9P8m1j23
-31868i91j74j20J9K13K06K4km7lJ74j0j51K6J09M4oq2j42j09r3q8q6j63k38j51k9J89J33
-31840a548K7j2J3J40P7l3k3O3o3nJ50R6n7j05l5q3r8KO4K5KQ0R6Jj32r7j7J22J31k8j29m9
-31808a425n3n4L8M9K7j18k08n6J50K12K10Q7j21j75k6j0q4q0n5k3Rn1j10k5j6m1m3n9j17
-31779b168j66j56N5K06O3LJ66K37M3r4J1J2M0N1q3p4l2n1K2J22J39J01r4j22r9n0L2J90J66
-31750a530k0j11j16k6J4N8Q0Oj93k25j2J35N0l1N5Q4J2p3j04kJ12J46L3n0JJ6k5Q1J00P7
-31720a458J0kr0j34jl1l4O8j8k49k81r1J5J03K14K20J50L3L1lj33j04L1Q4P6K7r0r5N6Q4
-31690a612L0Jr2k58k42L8J37J17J14O5j19j01J77K10Oj05p0n5J8P2O3m1j94j13K7J64K25
-31663a538J20p4j52j5J5n5r9o8p9L2R3j9J1J83J48Pr2p0O2J18K6j6j29j97j46j11p9K7J28
-31634a969J53N0j07j91p8k7j19j09q6m8J26N8j59o7J19J54J65J64R3K5MLkM7N7L8MK2M3K2
-31604a615Lr7o9k7N4K9p9mL8j7m8j13o8O8L1j0l4k0k6n3m3K6j2J22K97J33p5j54j7J49O6
-31573a565n9j26r5o8j05j04q9k7L5M6j06m9J33J15Lr8k65k71J2K57K34jp5L1J21o8j1J47
-31545b048J94J25j7j29j5R2kj49j35p8n7k0l1m9P2K08J36O2j8j48k21j56k6L2K0R7Q1Rj9
-31516b190K4R7K1k4J54J99N4PRQ3J08j5k18k29m3J27J03K4o1o8k7K9J05L9q4m0m1j37j22
-31487b116l2M8R1N7K3M1j3J2K0j97j38K5K4N2J01L1n7MR3J12j4r2m4O4J69J20k8o6M5k6q7
-31456a778P4J50M1m0PN3N0o9j54j47q9o4J6J10K3j54nK01J08r3k18j19L2j00j81j06n9M0
-31428b471J57J30J05k1j08k7J71L59K36m6j15Nn2j14m6o4K6J2j50k13o5J84K71J35k8j20
-31402a849p8J7n7p9K2J72J36j02j63qJ27M7j38j37r3L0P8P1J48Q0r3j18K1L9j06m9K1K2o
-31373b045m2j60j67kN2Qm4k9l6M9J23J20Jj61k01%J59J57J43J29J70R5m3j57j86j6R2p3r6
-31344b160p1O6J75J19L6p7k0K9J9P3J69K09K6j28j32m7j04j21m7JL3Jp9j37l0p2j5J30J63
-31315a991J17pr0j4kj2J44J61j5n6n4k2n6j05R9J78O3L4p4j73o4KrR7J46O8N8N4O8O6k6p
-31283a422J4j51k22r0nj05oJ85J52p4j28Q5J79k6j33q4K1j3j06j08n1k9q6Mm9j19p8l2J5
-31254b462j6L1R3M7N5J35J40J9p7L1M6Q7M3L7K1j38j70j41Qj6r2M3J73J02R9kk05k16k9K5
-31224b329R0K38K01q0k50o5J33P1l4K1J49J19k3j66k48k78j39L9R6O5J44J77P5K2n4j78r0
-31197b294pM2P2J15Q9mo1q3j7k4j9R3L5j17l7R6P6m8j09m9K9O9P5NJ19K45J69M0ML7j49k08
-31165a816k39j37j3j1m2m1Q8Q2k8K3J9Np3N4K15R8L3K8j3q4j19p2o1N7J56P9Ol2M8%r3j31
-31133b014m1K4J06J17l1J2mq5n3j52o5N3R7Q2Q2J46k6j40QJ06k7j44K1J22Nn1K3J21N7n6
-31103a707m3k3M0J48J21k3j04j91j33M2P5O0K2l7l1l1k6j39j73L3J21Rj40j02P9J35K2l2
-31075b028m5j47j77l0O3J00J73K01J73Q9m7j01r8j47j70j86n6J85J83K3M1J20J18Q4P5l1
-31049a635j06k2Q6R6jp8j00o4j14p0L6J36J03m7k18j77j36m9R2P9N5O1J35K19Q9l9j36j34
-31021a939kk5o7K3R8K0k3j2j2q4n1J08R8L2J08J33J40m0k73k90j45JMj16j34j67J2K24J89
-30992b190Q6J8P9N1M1J19n1j44m4r2n4J26J17P1N9q0k82k51j10M0Q2j0j04mL7K1J72J83K09
-30963a905J39q9j09j7J19J94R1qk3N8Q7m8j61j62j14O7J37m5j37o9k6o7j73j15j04r2MN3
-30935b515O7J0l2J3j3J01K29K21J23P9q4o2P8kn8l5m7q6m1Q5J45J98J72j9j21j54k21k23
-30907b192l2K4k6O4K40K21L0j02j60k9J57Q2k3m6q5q0k0M3K1j24j65r0N9J85J69J50J6j10
-30879a823n7K7J0p5o9N1J39j8j33nM3J2K0j0L9M5n3o9j2R2l1j64j24j24j01k7K2O8O3J4J4
-30848b236J1L7J9p8j31j21NO4J16K35R9o2pR4J14J3o6j30j68j54r1%R2J33M9J9r2q6k4N4
-30818b292J30P2N9K4N9J44J30K8o5j3r4j52o3KJ7L1n0l8Jk5q8l5m2r9l2qK0J26J14lo2M9
-30786b155J54N2L3N8O6J0QL9K7M3q7j50q1L0J12J35P4J7o8m3L2nq1j95m3J15R7n6r0p0p9
-30755b101l4PP7L2k0r1r1k1mN8O4J18K62K29K6j45j39j10j02l1K6J7m4m2M4P3O1o3j02J9
-30725b027L1qnj1Oj0n3Q4K97J60p0j26j49j39j02KR5J67J26M2J00J22L9j36j72m5J4l7l5
-30696a840j11j79m1J68J76P7R8k2r7n1o7j38j01J14J97Jj47p2q0p3Np0j87r1K5M2L3P2N1
-30667b308Nm7Q1K06K20Q5j64l01k18r6p1K7J1Q9J18p7k13j79nJ26K11P9k8M1J0K1J63K17
-30639a997J18J22J06l4j66j23m4O5J99J86K5j28j01j57j73J0J21J44J05m8j70j51l1N8m7
-30614b111r8p7P3O7RL8N6l2p8m0q9J5J14J48kp6KJj0OJ34J91P6o3j44j41q8j6m0m7P2R4J04
-30581a952O6M6Mj8mK7p3j02o4rM1O3m0j18l7M9P4MK2NlR4R3L0K1P7O5J9j1n4j24p4m2p7j46
-30546b148j01o6m3N9J21P2k1j7N6J65J51Ol3j8q4j23j06l4M1j0o3J2m1k5N6P4K4l3n5p7p1
-30515b332L8j1K8K39L25J63j1m0p8q3k62l15j07L6P0R9J38J54j0j15p7QJ9M2NJ6l6j42q0
-30486b319P5J18l4j85j37m7OJ94L01K01M0j31j77j30m5k7r9p4j9J4K4l9pJ00J41J05M6M5
-30458b060M3j21r1m6j29k9j9p7q7j8J36L62L03n3j01K4Pj3j1m3J6L4l9n6K0O5p0r5N1J80
-30428a917J49R5%j92j58k6q5k25j00J50J61J29Q4j2q8j60o9l3O9J50J45O1o5j4P0J10M6n4
-30400a779r3k8N4O2o2j37p4L8j0j62k34q7J5rojn6pK6R8J35P4o8k3J56J44J61J88Q0r6k09
-30369a910k21r1LK4J07J35O5j9M4J14J07N1p5o8M3L5J9jn0Jj7m7p6m0p2j19j37n4J04J06
-30339b039l7j05q0N0N2q0o4j4N8J13Q4m2n9p6o0j7m6l2N2J10N6K4K5M8j9m2L6j5o6m9J7J60
-30307b057K3k13j83Q6K10J07P7m9j10j20n0PJ33P8q7j10j01l9J3R3J42J23M5l1M1k2j19k8
-30279b141N2l6k8L5K2M0K04K17Qj48k01j61n3j01j81m0J00J23R8Q3J04M2r7j58r0P6J29Q5
-30251b017M8kp9j21o8m6q5q5J09J87O0o1p0M1R2M6pl8L0J0j11m5l8o9l0q2j18N4P8NNJ0R4
-30218b303R5j09o0Qj9j0j0j3M3J37Q2K2K8k2%M1L7L6R8%r3p8M0K4r7j45m7J6o0k1O1n3k8
-30185b400OJ4pk9J2PN7J62N2j8rj24j11n4j1O9P1k5j8N3J60J18J03j6j65j23j6O2O1J37J55
-30154a827n2k12j52j5L1O4J22R3J9l2j49j82k9Q4M5k2j0Mo7k20j15O2J30K26J68j2q9l0Q7
-30125b080J78O3q4j10j47k08r4J17K19J10q4j35j8L9O7J51J24K6j02q3n8l7j33j23M3K8k9
-30098b360n3K2K00J38o0j43p8j6k6M6J77J14Q2J91J09l3j38j85j20r7j38n1J34K40J85Q8
-30072a772No9j49j93j60NJ06n9j20QJ3Q5K11J61M9j16j89j65j00M9Q8K5LK6j5K2N9K5k1O
-30042b182p0l8K3N5JK0J03L0oQ5J46R8P5j3j52j62m8j6O4k0n8jj09j63l7J00J04J7m6n7m
-30011b261n5j33j70j50j07j16j26n0Q8K48K74J81J51j7q0L4mj57j2N6J15J37K7o1Q2J53j9
-29984a972j11j71j82n7P3P5l7r2qJ34J89Q2j04o3J76K45R5q7j2J07j67m16l41j13J11K23
-29958b423K49J80q6k54k36j97r5J44K02J59J17Q3J05J57J25l0j65j22j25q2k7l5J06M6mO5
-29932b143J10J31L0K2m3MJ85R3Lj56l26k66l7J00L1n1m3L3P8J28J26P8N2Qo9o0P0O1kn2q9
-29901a994j30j00l8QK8O2J2nPq1l4R3J48J01J37J0j70j18l2R6Q9j3k4o1r7j32j79j27l7N8
-29871b523Q4nj38j48L7J07M2R1L14K38nm8R9J85j0j01j9lj1M6K9n8mR2M3m4j21q4j11j60
-29841b186j42q3j0O1M8p1k7R4J92J58Qm1L3pj16JJ42J55O8k0K3p6k03k02j29O8J11K4l3k9
-29811b189L1mp1rK0l2j06o9pJ12K47J34L3P4l1q3kP0K8j0n7o1q7r4j8J43J68q7j30J28J17
-29780a842p0j10l5p3p7p2m4J6JrL6Q6N6J0J9K4Kn2ln7j11K9K12J55Jp8r7l1Jj9n5q3l5K36
-29746b069M34K69Jj58k45j01J01O0o9k2qq7j24j58j40m4rq1j24q1n0Kj7L9J92J46R5n5j67
-29717b470j05m1O9J24M2l1m2j37NQ8J8J04J00K9mJ0j43j91l2J6K5k2q7p1qk1O1J63J64N9
-29687b328l4j41j35j3J77K48J51J04j6j08q1L8J56P2j5q3K2M8j5n3o0K9Q0L7K4l7r6j49j71
-29658b349r4o1k3O5J51J79J31P2j18k01j98j46p7m0J47K85K23M9n3J4j05j39K8J54Q0k8o5
-29631b119l2J6l9j23r6o1OJ23J42J14J0j16k6K4l8k2Q3J26J17O2r3k57k15j8P9R6Q9P3P6
-29602b019R8R9mm8mP6k9n9n1k7L9J00R7k6j18q3K4J5K2P2J2r9k0j1k1j04j75q1L0l6jK2l
-29569b313O7Rl7n3n7K9J01J69j2j21RJ1m0M5O8Po0k4R3K8j6N0k7p7o8k27j66rM3N2O8R9J5
-29536b344n5m5O2J25J0j17M4P1l2o3k6m8j0qn3J12K36J00L1r7j44j12k11k41o1J83K24J92
-29508b277N4l3O4J02p2j12M5P0Kr0j00j40k09K6J50N1q2j61r3N9J69J97P9k3oJ6l5q7n9J32
-29478b363K14R6q9j06p4%J22P2L6l2j6L0k5p6j01p4K4J36K12J14o2j55p6j58o0J04L5RM8
-29449b215J61J39O3k5m7o9M1J46p3l15k41RO4O1Op0o4J0j0N3Q0oRj2j68j84j9l0J4K10K52
-29418b230J28k6p9j17j80o5O4J1k1J02R6OK3Q1J04K0n3K2R8J15N5O3N3r0j63j27q2q9j64
-29389b445k07j52q0J56K12O1KL2M9J66K52J01j15j60o3O8m8r1r8o2L1J48K44J49L8k9j52
-29362a993j83j22n3NJ07J2l4ON5Q3Jp8j51j40O2J94K04J57oj16j08l4J4o6p3M5l0r3k6M1
-29332b320L8J4j1l9j7o7p2N3M7MK8P2J62L3m4n3n1M4J38L8n9j0P0J18%j21k16j51j18q8O0
-29301b518N5P4Q9k3q2j3J78K22J07J9j41k17o2Q3J23J17J36K28K30O1j12k36k38j94q9J1
-29275b192j0l2J5m0j46j35m8J8N5N0Q5M7j5nk2q9q7M9J21J69M1j2n3p2k4k8n3l1j1L5M8p0
-29243b442j35j51q8J02N2m5m4J9K3M7M6l4k32k31LK0r5O3K67L00J21n5k9m9NM7N5Q1J13J49
-29213b117J05p3j79k59q1J48J04o3j24p3n7j60j63P3J99J33Q4J09P4Rq1j76j68m1J13J34
-29187b530J5K5P3M6P3M5j11j93k2O4N1O6l8j62j71j65j19p5K6J37J27N7O0J27J94J40%m2
-29159b302J16J11J6J6jk9j13m7L6J05Q3m6r3n8j08j14p7N3J33l6n9P8J11m0p6L0L9q4k8R4
-29129b290Q1O8J5k0Nl1m5r8K0J58Q9k6m0LO1mn4kj5n5j23j74LJ54O7J10J48L1o1j83j90j63
-29097b561k8J03Rr1lM9J82J89j2k8K9O3R7N5L6j5j80k28j29j15j50n0Kk6rk5oQ2J17J57R1
-29066b395p2p1o0k3P7m3p1J01J38j4q5qn3j16j14nJ09N1j3M9M7R3N8Q5J14Q9j6j18lQr0q7
-29034b438j51j81j20M6J42k2q7M2Op6j10O3J67J69J00O5M4j3j05p9J31K26J94J17n0j91j21
-29007b232l8J0l7L0Q8O9l5j08m3O4N5P4L8j08j14j08o2L9J7o8l0l0J5J31Q4j69j65n0qO4
-28977b627J02M4L1j1L9R6m4p5J9j4p6j9K2Q1P8L5K1J7k2k9L8L6oP4J70R4J2r2j30r7j27j26
-28945b486j56n9J06J3j5Q2J01M8O8Q2Mj08j00o9n4n7q0n0m2L2O2R9l6j92j27r2j40j8J32
-28916c052K07L09K53Q7L0l2j23m4R0j1j34p5J20J26O5N3m1j46j47j02j68k59k54j37K7M4
-28890c314O1K46L00J35n9r8m3n6k0NL1L6j30j78n7J6K5R2J00Q6K9m9p2n6q2L4J18J00L3K9
-28860b738No8mK5L7L5K5Mn5r5j43j83r7k2K3j20j19J87K84R1MK6NJ9P6Qk00j63q1r9j43m4
-28828c520k7r0r2j7N6J00k1j63l2o3k23r3N9J12Q7j60k27j71j86j84j74k54k09j98j00n9
-28802e849J53Q28J624J824J292P37J87j52l02m28l06r7J3j1l5k1J6l6n8j62j20o9l3K6L9
-28777i40Op1k1l8j91k05n8%m3o4k0P9R0p7j14l6k1J00L8r6r9j49k07j36o9J4L4KJ25J59N8
-28746a950N2P7P7r5r3J7K9R4mj72j82j33o3N6J23J05M9J07K6m7N2l7j42q8j12n3N6Q8R3K6
-28716b044Rl0m3L9J3r1m9J63J82p0k57j05P1n6j44l2J43K06J09o9j94k45k49r4P3N9N3P8
-28688b574j2K4J68J26R8J19O6o6j28j31m3L6l2j8p4p8O6K3j55j27n1j3P5P4Q3J70Q3j94j85
-28659b670k5J2O9J11K3j0R6P8j4o2L6J24J3r8j65j86o0K1r2p8O3J36J39N2o5k34k35j36j86
-28630c343k74j6K51K95L30K87K48J46j9k42l24k47k10j28J1Q6J24J37M4m9L4O6r9k07j95
-28605c294o3rQ7K02K06J12k3q8r1p7j62r1O8j1o0l0l4k2N8J14K2n5n2p7j35n0Pl7j49j48
-28575c882O5J64p8j90k09k35k62k57q5OJ4l8l2k2k42l70l42j73j8K6J1O3K05N11J002J281
-28549c087J225J069Q99P17N03K11l0j47k75k88j62j01kr4j88j44j63k74l09j68J3J80J96
-28526d19J44P1j4o6j01r9l8MP2k1n9p0j80j46q5j35q9M7R1K3O9O0l1M4J31mj69j39l6o1j70
-28495a376r4K4LlJ34J89km1p2j03K2N1Q5j2j43j44j20k04p2J69J39N5J8no7j45j04J28K22
-28466a468O3m6kN8K2k6j47j46l3j5m6J3K1J4R6R1J25J34J5j40j25Q1J38Np0n4Qm3l6N5P6
-28435a382K9l4n4m9K3j2j22j23l2o1j04R5K11J38O8R6N4o0q7m8j6OJ7Kj13j39r3%Pr5j8R1
-28403a805J5o1R4K02J54J63K2k01k71k13j6l9q8J0J6l6ol2M7J12mr9p5LQ9J38M6k9RK5oO
-28371a830Qm9p2J08J05j33j48N3Q7J6k5o8j6J07P0J7m2j37j04m2m6k7N2Q2J08M7j07j73p8
-28342b237P0K26M2k10j21M9J79K28J46o2j81j75j04m7n3p5o9PjL3N5O5p4j36MJ17P2p8j69
-28313b499j34j2Q9J62K83K19j3r3j1K8J8no6n7l8j01j76p4K2P9L9o7l7J5j4j10rK6j24p6
-28283b736O7R3O9J3Oj1M3q3j04MQ2N6O8J4j32p4n7j87mJ97P7p9m4P9J49J21n%J66J36j01
-28252b177k27j63k2M1q5o8P7K14K53K5j76j66p1K5J78P4j11o9opj83l40k66n0rJ0%L7k0j49
-28222c431J2J74J61J12L0q4j68j77j71j19N3o3j72m7N0Q7J53K6j99j92j29j49k51k36k19
-28197d949r6J83K21No5R7L35M29M94P80R38Q15O40N42L94L15J18j49j91j18l3r6j24j0M9
-28172E24j21k75k90r6n2j51p6k9k7O2j4j19p1m5M0P3P1Q4J00P0K2n8j44k19j12Kj1J1Q4O9
-28142f98m5p4j09j68j14m4N5J68J19J38J47kk84m01k80j83j40m7J27J17N7PJ33J59JJ17J80
-28115a064O6j1q3r2p4p8j73j68r6kJ0M9J20O7m0l2OR7J45Q3m8j10%Q5P0K2r4j47n5Pn7j0
-28083a607Kj7Q2J16J7j34j02o4j03K7J51M1j57k04k0J24J05J24P1k0N0L0rr3j65j12k5N6
-28055a836J40Q2J6q2l8N1J3p3q9k3KkJ71L19J06J0O2k9j19n9l2j25n6O5J82J34K0Q5N1Q7
-28025i67P9q8j31j35j42k0j7j01j61m4R3P2k5l1O4M0m2KM0kl5j22j79j00o4j11j31N7J97
-27996b004K06M4j80j17J6J2OJ08R5N4J85K15O8q8j91j10N2J64J99R7n1j35q3l3j00k43k21
-27969b035j4M5P6Q2J01J47J14K9m2j5rj3j19j07j8M7P3J7Ln9q6j25j01J02J67l9j84j91j24
-27940b278J0J36J64J38L9j0l1l4N5J54j0j51j53j21J28J60L0Q9M1q2j6p4r0p2o0J9o6j14
-27912b199o9N7J64J00R3O6K3R2P7k3mP7L6j04j95k39k28m4J70K55Q9m4M0J16J23J22N2p1
-27884a468j87k54k49r4N0K8j0j49j10J40K51K37J99J20O0Kp2K5J56Qj22j01m4K4J09J11K5
-27857a315n4p5kJ8j1j53k51j86r2M7J59J31J2r5o4L9o8j91r9j9O5J24Q3M2Q2j9j74j80n1
-27828b297RJ06J36R3N3J7L5k7j08j66o9N3J43Q0J33J56P3R4O9K7l2o2j07r9l9q6m8L5M2n9
-27798a845j12j80l05j48K35L22J13pl6Q5K14J2j83j58Q8J13O9J37M5%P8J20L4r8k47k06R
-27771a851jj8M4Mk3N7m7n7P0j9j36j00j1L0m4N6J41J69J68Q5rq8m9q8o6J20K34J23k2l5j26
-27740a489j70k2J3Nj31j57m0M7L9m9r9K2Q8O6R5Q1m0j34j70j30OJ8O9J23O6R0Q1l8j58o9
-27710a987R0K3J0P3N9k3j1rn5m5j05j26j72lK27J12mN9Q7Jj25j29m7J06K14R8J5N8l8j32
-27680a779j52j78p4J9n1RO7J38K20P8j0m2n1o3m8K6k5j88j85j69j57O6J33J25J08J6l3oJ2
-27651b194qj0Q5J61J32R0J9j0J5j7j75k32j39K4J36K15K48P6j08j00j00r5l2j7L6K24J35
-27624a641r6k3R9Pn4j3p2j0J37R4q8k06j14j03j84j84m4O8l2m1O3J65Q6m0k4k4k9J6M9J25
-27594b113Q1L3qn5n0L3R0J0k2r0j60J03K31M1p6k0J8N6P2o4j93j80J06K92J25m6k38k98k0
-27565b342J14J99K57K9j95j95j31j2O1N7O4M5O2J01m8jP9l7o0q4j1N6J11N0Q2J05R8ql4l0
-27535a618j13j48o6K9k4L0J26J29j5k54k01j12rJ50J66l0j96j28p4n1RJ30J93J85J55J00
-27509a637L1no6p3j5Q6M8j1O4P1M7m9j19j36j53k20j79j04j14n9N6R1M4Q9J61J17K7j44j76
-27480b328j8pM4P9J52K26R3r4j9Q5L6k9mM2J05oj44o6P4l7j67m2J38J28j6o3p1m5J0p6j19
-27449b139r6n4kN6J41Q3mm6n0m6j47j52j3N0k2kO0J18R6J7P0J7J4J8j11j33k6J16N7p9j03
-27418b312kJ04O2L4R1N4K5K46P9j44r4j7k2j31k54j98j6L0J23J42mj47k33j79j6J10K00K35
-27390b234J68J34Nj14p7KJ35J16M8j4k11l07j28L0J40J74J35O2OL4P3k6j40n1J9O3R1L7o9
-27361a899k0J10mo4KJ2k4NL0Q1J40N2R0P7Kl2j0n0j18k30l05j71O3J39L1o6m5L6O7O0K6J2
-27329b003P8J41M4O0O3K6m6r1o1m0K1L2k0M5k5j07j08j04K3N4j15j74j12K4R7Q2P6N0OJ3
-27299b071p0j23k8J3J1Q7J3N7J26O1j2j78k49r6K6mm0K5j3n3j0J12K29K09P3j08j80p6j6
-27270b285LQ6J42M1o9k1k8j8J56J84O9K6n5j00JM1L6j1j43j43p1lL2KK8P6k6l1J3o5j2J29
-27238b016mj01J00J39Q0O1l5K0O6j1K5J4j26j93j23l3p8j12M5J76J00p0KJ50J76J41Q4j9
-27210a542j40j51j36q0p0k6l7l9KM8R7J02pL8Q9Q6J28J43J56N4r3j56k17k28j81J9K9j03
-27182b215m7O6L9R9J55R2k1j79j42n6m3J6R1Q8J20M1qj0k3Q7J89O3M1Q8j62l16j60J29J84
-27153a794L1o5p7M9Q1P0j1q7k7p1j59K2K88K53Mn9k2n0j9K6O3l0j64j08%Oj05j04K6q9k30
-27122b352q9M0N8J53L06K79J1j57o6Oj09k01j80K5N8m5j3J3n5m8l2M7M2r6q5J43J60J61M4
-27093a982l0L0K7Q5N8o5j29j55j32o8JM9J8o2m0J9P7J45J67J05J5j0Mj13o7n6j00o1p3J17
-27063b226K41J23k9j51j41j0P6P1Q8L0O4J11k5j0M7J10Q9L5J1Rn4j81j28N6J7j8j9l3q4j42
-27033b073o6n0r0l0n4q3K4Q1Nn3o3m2m7p9M0J91J83R4M6N8Q6J0n6l7kL5l6jJ38O7j63k09
-27001b176m0J14O1K8O5lj20n6J23L5k34k57j19K7J53M3j0o4j01m6J61K46J6k6P9Q0Q0L3J1
-26972a897m2M7O7J8k1j8J6J7J2j11j56kJ93J80Q2j9j54j57r5j6l5o1n2o8Q7J23O6J56J61
-26943a679lp6m1j34k17j75j24l8K8L7J56Q0o8j72j39J0J93J63n6o6J2R4J80J64Q3l8l8J2
-26915a852N0N7P0P1L6j35l04j43k8Q3R4j8j32j31RJ43K46Q5j42j46M0Q8r3l3R1Nk6l5l1M
-26885b077k4r2o4J61J66Q3p6j00K3o8j24l1MO1P4J36O8J1P6L8q4j41j0J48P9p0j11j11j18
-26856b173m4l1M9J7r4J6J22lp9P5J76N3rn4n2K7P7J39J36l5j36J6M1k62k72j23j10r1k8n9
-26826b711o1j8Qm2QN6K9M3P9J52R2l6l1M4N6J18M7j47m6J68J06l1k0K6O9M7L1ml8m9p5qN7
-26793b081N1m1o3P3J62J57J28K9m9j61k26j22M1N3p0j31l5k0r8n8L6J19P1m4NM6o0p6l9L
-26763b400P6J56R7R0J65J83Q0m5K8l9j95j40j16p8J4k7j02n6J16J83J30O4O6kj81k44n2K3
-26735b206%k9k8RM2j6j17j15%J6nO5Oq1r1q1jL3Q2J40J10nj9k1M%KJ5n7j07p3O3J58J76N4
-26700b077q1j16k4N8J8O6K7j2Q5J92K8j65j60m8L5J03J21Pr7o5O1J41Q4K1lp0q3o5j55q4
-26670b258O7O7PQL9R6Jj76j25lP6J44J66J46N7j61k11lP4M3p8j08j38j80p5K4jL0J00M6j
-26639b327l9m4M8J17j4j00PM6J02K8j12o8n6j14r4P2J39P6j2l4N2J01Op2j05L5J05jP3J13
-26609b072M1m2j01j07j57q8M5J38J38O0o5k2KKJ11N5p6l0QL3K4l8N7K8q6j80j36k8N7J35
-26579b294K4p1j10K3Q9N7N7%J9N9j8oLm4j08j40o0OK7Kp4m9n8N2J01o1L2K01J22J24P5lM6
-26546a977Q1O8O8j12j46o6p4k9l2q8L4J10J9j7qJ3L0J7l6m4j03j38p0l5j9O4Q8m8j28p7J69
-26515b486K11Q6L5J8N0M1O8J5j2J0rJl0%r4j4N7r1j17j4K8j1P5j2j12j32j15O9J61J61J42
-26484b021k3j64n1K15J69l3m8n2j53m2j37l43j27J43J57O8Q2J78J25R6p3j31O1Q8J15Q5l0
-26457a846l5n2k8j7o0q8j72k21j28O0J88J12n7o5Q8m7j12K0J00L3n8nrM2J12J19N2j16j73
-26428b363O4J83L9m8j3O2j8r5m9n9K3R8P1j3k4O9J29M9p0j77j80n6n7n6k2M2P8k8m1jL2K1
-26396b410K5J05J68J05pj17j32o5o2op4j64j30j9J32J90J09Lp3j54j17K3J25K12J53P1N6
-26369b053p2j87l6J30J43J06k7r7q1m1m8q7r3j85j51N9J44J18Oq4j8P3O9n1k8J27J05n7j02
-26340b418J5J18P5L1L3qq3r7l0K6o1q3L8J71J24l6j09l2M2O7QN8J54J21Q2j9pj47j26K3j36
-26309b206j13J88K79J48n1j25j42q3J19J82J14o7q0m7p2l4m2j06j90j89j73K0K30K23J01
-26284b116n6j65l4J27J15q6j88m5O9M6j08j80p6R9J33J8j4O7Q0PJ13J50L5j07j81j18m5p
-26256b467o6r1q9p7o1M6rj29JJ77R2J8jL4J28R6J18J30j02k82j21J76K78J57R3n2j62j21
-26228b286n7l0mqL3Ql7r1j08q6M0J61J52J07k1j98k14L7K51K05m1j06j16j60j65r4QM3J16
-26199b661K04K57Q1j45k82l01j91n7J21J82O5j04k8J73R5L0k1k4J09O9k01j86L1J73K06L3
-26173b372lQ0n7j74r0l4j7LQ9J07J22J50Lj86k35j38l3J8J15J20rj15j4K0m4oN5k0j90j03
-26143b958K7r8q7P7J52K43K07lr0K5L4j2L4j8q2j20j19m2J4L6J18K38K37M7m9p0q9Qk8j20
-26113b488j22l3%rjm6j15n3Q2K35J51j19j09L1L7o3j83k11j63l7jM0J76J71j4j24j22l4J9
-26084c105J7J00J37J33J94J75J1m3Rj23j96j65j50J00J98O7n0lL7o5JO8j3r7m9K0Mk5Q3J12
-26054b618P2M6k9j50k04j75rJ55O2L9j4J5J05mk9Q3L2j63k43j52k0l6q7p4j08Q2K18O8K5
-26025c113Ol5k2j31k10j69o2P8O9L9M4k6j42o9P8L2m1K5K3P3J42L3j11j33j41k02j20Jm6
-25996d130j34j71j19q6q8r3k02j93j19j98k71j64m9m2L0J62L21N11P28J047J273J249R33
-25973A95O41M65L30O2j13j69j45j09j61j86k38j98q4J7O7J66M1j65j56j07j61k42k27k19
-25949f96j75p0r7k21j09J51K42J49J89R7o9j74j47j8j5j10j07j2K8J08P6j16p7P0Ml4Lk4
-25921a154p2l6L6jJ0N2No9r6j39j89p6N1J04J61K06P1j13k12k00j41j13j15KK15J63R6K9
-25893a525j0J7lj10m5J28K43O0j90j72p4n0J4m5j70j21rQ7L9n7QK3j5l6m8M6J07J26R6J09
-25863a577M2J1J0m8m4l0r4l0Q6M0Kjl3l5J6J02K7o6l4m4j48j65RK03J69pp6q1o7J0M1l3l7
-25830a882M7J02O5J25K6o0L9r1k40j29pM1k6p3K0P6M1P5j9j70j50J6J7r2j48j07KJ19J00
-25801b283Q0J82J76k1j43l8P2J51J31J48K63K59Mk00k04k31j45q1K2lm1K03K92J19rp5j45
-25774a517j95k17m4J6j7L4l3q4j52l6m2j61m0J07P7P5J22R3rk8J35J76J19r7j82j25j48j06
-25746b279Q6J75P7o9j15j6j3p3L4J63Q2n6k9L2QP7J58J48M4r2j30r3rO8r6j42j42j97j97
-25717b596p9O7J70J44Q4L7j14r7r1j8O3N6L3nk2K0L0k2n9lM6J64K66K17J76J25O8JL9J9j04
-25686a385j34n4p3j38j32j16j20j26K1R5lN8J10Q6M8q2q2k0k6r1r8oKmk1j10l5P4N2M6J24
-25655b140Q5N5J17P2J7m0m4m3l6l1j58j21n5q0q7O7J50M9j01n0J31J34J07J26Q2M6j18k26
-25627b092j07J71J27J7mo8j19p1L6M5R6J82J13k6l4KPJ10K46J82K1p4j34q1j10j18p0J00
-25599a653J39j7j12RR0j9j95k50j54o3J3N9M7QLm1q4n1NP4L5k9q0q2n3jJ30J22K1J8K6K5
-25567b060l8j18l8O7J42R0k1p4p8L4J04n6j27JJ9j11j47l9N8k1o8N6J28Q8K9K8j23p3J01
-25538b247m6j22M4P3k8n1J32J60J25P7r1j49p9K7nMK7m9o7oo2p0k3O4N4RJ0l4N6J91J80M5
-25506a851o8j09K1L0j7LP2J3j8j50j29NL4K14J28j19j46p5n7L9J60K37J65j8j21r5k00k72
-25478b324j09J07J64O4pn9K0N6jo0p2j33m8P4J73K23L8q0n8j81j95m0M2l7o5N0K7O1J41N1
-25448b178j10j25J0N3O7N8L2j3n7k3P9J54J09R0l7j22K7P2pjm3j87j61n7N3J98M1l8QO7O4
-25417a977M5J60J07m2j06q4j6m0O8J05J0q6r6k03j87L7K07J30k3l7O8R3J32P4j24j76j01
-25390b062k4k6j5n9l3m8j17j30j2M2J08Q9l6mO3J17J14J03L8p3j69j86j10jK4J6k0L1J8j8
-25360b380n5M4J54J33J63J36N2p9k26k44j75j21o2L1J0q3q6PN3Q8J07N3l5r1j08J5J28M0
-25332b531NP1J10J89J94o0j53k8K1P2Mj9O4R9P2q3j62p5Q5J03Q3Lj61k30k03o0N6J13J93
-25303b228J71P6j5j50j52J2J01J69R1n9K9J85J50O5k7r3q3r7r2r0j79j94j54L3R9J00R8l1
-25275b265J7M6l7m0q3q6J5J20J55J34Q4p5k86k88j36J09J70L6K4J03K51K27J6n8j02p2l8
-25248b059q1r3r1O0K02R5qN3R2o6j82r4j7p6r4j41j93j46J1K40L17P4k55l34j00P0J12K20
-25220b484K73J40r2l3Ko7m3K7N2L8r3j32p7l4RJ15O6P9Q8j08j93K5J70J15L0LO6l1j29k63
-25190b481j36R7O1n8L2J15L6k3k0o8n3K7O8P4M5Qm1M1J05O2k3j22r1K6J7L4m9j5k9q2p8N8
-25158b463O7M7k5j47j42p8L6N0p7l3O1M8p0k1O8%L3J46N3l3jQl5MJ07O5l3j44r6m8j05PJ18
-25125b633O1J6J34J86R2J13pj18j96k09l7J28J54Q3q2j49j40j88j11L6j1j50j79q5L7J41
-25099c114J66L08P16K99k88k58j15K5l6m2q8p5o5kj8j10m2l0l5J0N2k7j05j51j12o5p1p8
-25071c351k9KM0M2j04j20p9j85j88r2n8j7p1p5L3P2N7r4j47q9j69j42o1j4l9q5j25k22k04
-25042e514n2J04K97M63O53P53P56R01R65P36N33L70J71M0M8k3r9j48k58j93j31j3M5n1j73
-25017A80o7K1p5p1mo8m8o0j24j03o6k1P4P9L2m9q4q7r6q9j02k9R5O9M5n0k05j53j25k6j2
-24986a219o3r3j26L1J58Q5Q6Q9J0j57k72j86m2pkk8m6M5P8J15J41K4l2J3J70J51o3j25j92
-24957a457j69JR7J1Q5J20J0nJ1J17M2j74j97q5r2j09o3OmL8N6K9l7rJ06J18J6o9o1K4M6j
-24925a599M4K7j25o7LN9N0P4J06O0ko9nM4k4K9m2l2l7pJ10K0pO7Q1l7k21j51L7J67M7m1j46
-24892a587j59o4j34p4Q6P2N6J2qQ7P5j44k26j51J4K9O4J97J57J57M5o3k08k30j9Q2J85J63
-24864a586m6p7Q6J83J41%j31j31l2l6q1j0k2j1jJ24K86K90J21k3q7k13k77k59j19J2m5k9
-24836a973M8J72J90K1j74j04m4qQN9Q2o2j34Nk4j57j92%J84K59K78J45o7j31j43n8m6j48
-24808b014j50j48n6J19J50K3m5m2n5Oj6L1J46J19k1r5n2r6j57m5nj5J09J88J74J21J00R3
-24780a633m2j55j26p8n1L7Q2N5Nj34j75j3M5%j31k0J70J71R3l7k6L5Q8k6j39j39r6K5PK4
-24750b184M6n2o0r5r7k0L0K4J05Q5j05r3J6K2J03K28L02J71L3m0r5n4l9l4N0P9P8L3j8k3
-24720a604j4m8k1l2j10j00K4L4OM4P3n2j69j74q5K7n8j26r4M7K29J45l1n1o8N2J92K57J36
-24691a571m0n1l3n2J2L6r2j81j04j7P2rj48j21j48k0J52N8n7n8Q3J75R2Mq3L1N0L3P4kn5
-24660a970J48J11j19j6J69K64K21j3j96k09j08p4j03o3m9p6n1M7J10Q2P8R2K9o7j18j38O6
-24633a953K76J42l0j38j20j6j4p3q2r3q2L6L3oj25q9L6J37J47q7k78j69K16L70K87J51j0
-24606a534j39j67k1k0j57j48o6P3J32J28O6n3m4K0J9J7Q0J8p9j34k9P5J12Ko4R4J58O1L0
-24577a570P9l3j58j62j31j38r0O2J25Q8kl2p5q4L3Q7P5O3ql5j19l1J28J94K06j6j80q9j08
-24548a921o1J6j4m6j62k24j15J08J44R0M8N1O2J11L2j04k27j16K2J35R3J14J96K9n7j51k24
-24521b171m1J51J84L8j37j96l5L6P9k2j71j23k9p6N1K43K58K20Q0j11j46KJ45N1ql6j11j55
-24493b030p2lR7J2M6K13Q2m1p4j41p1k7m3K0J88J98J5j38j09j6k9l1nK5N6J64N7j13n5j0
-24463a835m2r4K5J77K04Q8m2n2mM5pj43k47j32o3k0J4K1o6j18N4J67k9j23mL2L0J3K5p9r0
-24432b295l0j0L9m9n9R3K39K12J54K5Q5M3j02j78k16k34p8Pj13j31m5k3N3J09R1N2J7j15
-24404b459k13j28O4J98K18R6j5P7N2L8M8J03J34Nk6p3j65j02m7r3l6k4j01o5J7Q3J45J25
-24376b144K7M3N7rj9j4m7j9M1n1j10j19l9rk7L3J54J98Q0p0n6k0m7p1K7N1J1m9q1n3RJ00
-24344b223J81J39p9j34Q2J45n1j67j15n2kK3J3Ln5k3J38J68R4O6l2j63k75k18p0K1m4q2p
-24315b719O0J79J51P5N9Mq9m1n6M1K03J07j11j60m4k8o6o3p6k7N1K03J92O3n4o2r1r0mJ10
-24285b283Q3R5J78M0p9p0RJ8lql4J1J20J86J43k5q2j76j84l5L4Nl4n2j02j59k48j39K6J37
-24255b628J98J14J30L3j32j39j7J10J95J82N3o6r0%L5j15j50n4J3J07J15No8J3J07J21J45
-24228a783J66K9j77k14m8J00P5n1j43r2L2J35K7r2j32r7l7J5%P2J48n2p8N2K2p5j21q9j12
-24199b520j29K8Q1MJ91L15J90j0o7o9K0K13J75Q3N5j7J1J22J12k7k09k75k54j88m3M3j9o7
-24171b251n3OJ09J68J11P3k3j92k02q3M2N5J10Rj0J04J31M2j4J8N9Qo7j55r6n5L2J4jJ11
-24141b000J6O9K58J65j10j31q2p9L4Mn2L4K8j1NJ1l4k5j58j17J44J07j03j01P1J30L6o5j39
-24112b095j31pJ00R2l0j07j10r3J4NJJ15J85P7M5J54J20R4Nj16j57n9Q8J03kn4l2N9o3j18
-24082a917p4n6q7n7n3l7M7O2L8J15J61J2p7p7j2m9rM8M1p0j40o0Ok5o7q5K8J13N6j6L4Q6
-24050b121o2j57m8OK0m8r0j5O7K7N6R3Q0J36P7k0j40k18k16r6Q0J05p2p6kL3J48J59Q1K50
-24020a963L54J85Rr4j66j88j50r9k3L6NJ2N9M2j89l04r6J46K38R5Mk0J0M3M8kj1j6k7P3J9
-23989a970j13KJ07%q5q5m8kn0j63j29mL3no8M9J92J69m5j92o2N6J48K43J26K5l6r2j21r9
-23959b219M4R9K8j7J7o5j23MJ3j3r3k52j83P0K06K34K24K08J04q2q3l5K2M5n8q7q4j09p8
-23930b263m8lj0K3J9LPK6Ko9Ol3j87p6M1Rj63k22k7R5R0J07P8J4OJ5%O8J63P3l7k0R4J96
-23896b023J6j40j53k0J2M%k1p7pP6O6J31J65K9j8K9j34k47l3O4Qn0j40r6k4k8P2J94J36k1
-23865b230O8J07m9p8k6jPPl0LQ4O1rn9j42o4n0j52j41lJ13K0L6M1O6O0K0J01J65R8m5J3M0
-23832a969J16Q7m6m8m3l7kO4Q3Kp2j19q9l1P3J79J76J3j08j86k02j40N0J72Q6ml5K6Mp8n9
-23801b137rm7PP7O7j8n7p1j16l5O5J2M0p0k00k13m4K87L78J84P8M6k4r2n7K1n8k6N4J3J0
-23770a935j55k73j48k2J4j7Q8R9n1oJ54O6r9q0K6N4M1P5M9jK8Q1O8l7j41j48p3J4K2k9qm6
-23738b390j02r6L9K3NJ05pj02N6R0Mr1m9J15K62K20P7K5L4Q3o5j44o7k4L1J5P2P2j6k0m1
-23707a886j40p2j28j39o2pj9n0M6J7n8o2j01q3J2J47L21L25P3j07j50k0Q6j0o5l5j25o1Q2
-23678b271P2O7J7M1J91J49k5j28j40n4J5J12J56L3n5j36j55l7J06R3N2O4N9M5p3j15m0J4
-23650a943M6J8q0j68k01p9R4K40K72L1j56p3N9L0k5qJ7n7n0k2L9M7j6p4o3M0J10J17Rj47
-23620a993j43M2O6q6o7j34j57N1J84J35O1N2L3j1jj31l02q3J61K16J33R7O2n5j61j09J1p8
-23592b207j21o9r2j30K5K02J47K0j18m8l0j7K6P9J84R9M6rj36k05q8L2M9J08Q2J9M6L8J35
-23563a933K31R0l0p2k12j72j9J4jnq7k8J14J67J50J10J8j04p7n3j67j54k6K1M9N6q3j50j35
-23534b488q8M6J18J08J33M2q0n7L8Q5Ok3n4L2M9J07P4n5r5q6K6J9q7n6K2O4R9O9n1j34p1
-23503b288R3J03m0j2j0N6L7L0Q2O2j9j56q2Ml2r5r4J7J13R6J62N0q3j54j58J9J73Lp7R3J39
-23472a968Q3j5k5O3Lj02j5K8q4n9M1K3j9m8L8J50J17M0k9j72j24n5j27j56p6L2J19Q1j9R5
-23442b180J28j8q7M%p9nM2k9l5N3j2n9M8J45J04R4k3k24p2J26N4j20j05Jpj41j00m3n7oQ9
-23410b514J77J36Q0O6N4n9N0Q9nn5j16j19MO3J02ro7k2j44j9J28P0L4O1L9n2o4p9n9J01J59
-23379a970N4K8J62J61N0l9r2j76j86j34p3N3O9k3p9QJ21R7k1k7k1p1m4N3J03J18Q7j33j65
-23350b090l8J00J96O5j48k27j74m4m9k4Q9O4j3k3k6j9O7M6j2L4po0M8O9k5o8p5pP8R5O0p9
-23318b197j16o1j3J2p0pK12J96j4k84l17k9J64J36M6J49J32j7J9K51K24j08k73j76j5L7M9
-23291b070J34J15O1k7j18j64r9PR1O6j4p2l9LJ33K28K13j3j39j16j46j52m4N7N0j9n0M1J16
-23262a967J22J56J18j9o3K4q2j73j50j38j31l5Q1M5L2J11R5q6j51n5n3o7O0P9L0q5j89j16
-23234b607l4p7R7K77K26Q5r8j29j18j05O1J82J98J71K4r2m5K8J0j34j37r0k0J66M0q4J44
-23207b061K86J18p1j20o2K5j8m3j1o8j67q4J07K20J50Pj44j60o8k6r5j59j26j16l6O3J47
-23180b512P9K6o3m5l9k7Q0R8Q8NM8K00O7j09j39j9R4j9j38j85j47N7K40R8l3nN2Kq9q1J8
-23149b398J16O0m1j0JP0P5k2j0qj74k51R0L91K95Kq5m0k3Mm2k2lj28j81J4J73J77J8k6M6
-23118a932J35N1j96k26p7LK5rL3N1r0j31o5J7J19O6P2R3m8q5m7j6k9pK3K3RQ9N7p2m8J02
-23086b110R6m9ON9l0j15k14j85L5O0L4J18J12J9k3o9j06k7r6j51j74j36J5J62K79K34R8R6
-23058b062J64J78P0k1p6LO0m4j20k25k25m1K9j8n5l5QN3K20J80j39k00q9J14J44K9m0r8n3
-23029b289n4l4K8K0J3O7Jm5rpj0PJ4R6Q6J3j16kJ03Q8N3O9Q7n1j76j38J62K38P3j23j76j36
-22997b148o6M4K8p6j06q1j60p5J24K21J57N4o9j04l8Oj6p7m4JMN1O8Mk6j2o3l7L9J24K00
-22966b073J03j33j52K8J25K5J4L5j28k12j01J7j5k2j07q9J12J55P8J10J1j46r5M8m6k47j58
-22939b863M4J50J39K5p7k9L6P3J16P0J38K00J15l9m6o0q2OQ8J2j84j29LO3J80J01R3J63J5
-22910a679j75n8L4p5p1M8R8J03P8o8j19j3O4J46K77J22r4j76j05j08j8J41N6j98k25j66j55
-22883b336j14L2J48J94J89O4o7o8r7o0P8J84J42J06K8m7m5R4J40M3k27k64q3L2pp7q4j03
-22855b205J0K4n6p9n7n8r8NO5L9lo5l5QK9K0J22J75N0p9m7m9j21j51n1k9J44J78QLJ19J18
-22823b066m5j35j46j11RK8k8l5M8O9j6n7J35K30P2J1J1j12j78p7m2r2L4J52O3o7l5N1N5j4
-22793b288k23k57o3R4J67J29O2J40J31R1Q4k4n6m1j9l5q7l2K7L6o1p4J2J5J22J10j27j62
-22765b329J8L6l1J5q7j53J8J02J64K10J62M0M1j00j03O0J54N4j14k44j95NR0l4p6J0K5M8
-22737b214N5oj63j36L1O7J14P6K9k5k7K3m0q2K4J36M0k1P5J53N8k1M8L1p9k08j60j22k16
-22708b560n2N4n9k4R3J52J41K2o0L5J09P5Q7J17M2o6j93k15j27m1P0R9n3j47j08o5J1Q3Q0
-22679b500M3O3J55J31n4r1K2O3k2q0j53j07m2j3J6j3J2j1L9J67J62oo4O1J22N9k4n0p2j0
-22649b197p1j93j13J00J61P2mJ6Nn2q7o0OK4m2QP8JJ5Q5J4l9n6qN1O3k2n6kK2M6j6j04j0
-22615b365K37L46R8l2j0r9j36j20r0k1k7qN6o8j19j27J0J4p9q9l1K5L8J38K18K79K29O6k9
-22586a696p9n3k0p7j12n2n6n2J1mJ8L3P6J09P2J68J54mj15q6N3l7k18k38k31j55n0N0J43
-22557b448M7J8J52P3j4N3N5m1m5Nj3k0n4j50j15LJ19J28Q1O4n8k04j24K2N2k4r9j14o6p5
-22527b792M3P0L3K5Q3J1r8K8J9%J1m3J01R3J5J66K48J26j17j57j52p4J13J78N7l5JRN7J06
-22497a875m2j11k9M9O0Pn4j18j17J5P8L3L4N1r3l7N7k0j13n1Q7J57J07M2p7j13KJ87J74j11
-22467a821k20q6l9p9j38oJ39O4J1l9p6j06o0O9P4J26K14O9j9j6K5P2O0j12k31j80j00K6J10
-22438b269J62J61O4j07k4O3r5k03j63o7m1j10k5MO1J63J10j8L5J3j05mJ48J33N1P5J33O2
-22410a793n0p5K3J50n1j87j13j40m2n4qK00J16K9LML5k5o7j14j08o0j06j52o0J29K31J32
-22382b153l8l4J1p8j43p4J1Q5q4k01o2J10K18K71K01K5o4j46o8M0k0p5o4j8M8N6n2o7l0j64
-22352b559j86k7Q5N2o5n5K8J15J76K06Mj61k19j22j20r4j6J63K89J51L1J25J83K6o3m8n1
-22325b152l8j16j02L3J20J43L2j42j34o7k1ol0j38r0J22K10J03j2qK6J56J45M9Mn7j18j10
-22297b198N0O8l5j16j25q8j1J09J11M1J18J47N6n3k8mj53j78r0m3q0m3J00P1j25j45o2j03
-22269b809l1J40K53J78P7O0Q6Q0K5n1p2j5l5j62j89J4R6O3J94K60J80Q4j9k21m07l88j26
-22242b735J21J50J32J56J6k3O3J06Q7r5k46j27P9R1K3oj0p4j62j66j04q0J22J96K1j05p6
-22215b646r4K6J50K61J87mq7JRl4L6K11K47Q2k13j61kn6p2p1j00j29m3lM7J59J22J7p6L5
-22185b201J67L6j27j48o7m0L1J42J61K15J27j78k89j05Q1Q4j3M2M8N6k8j30k9J07O0Kq2j36
-22157b214j17r8q5lN4J2j9rQ0Q1O3m8o2k7m0M7P2M7j19k10j85K3P8O6P1J00J27P6K5J1n1
-22126b254k5J66P7r6j20L4J19j15k60k32j01Q6J70K62J47j0m4m9m8O4R3N1Mn4o7k5L8k8m
-22097b221l3N7L9q4p0J0O5N2m1J4J49N9j26n1K06J89J38Q8q9j22j14j86k37j84oJ94K37J77
-22069a890J38K7n1n5r7r5nk4j35j60p7J0J55R0o3K9rj08j45j51j38r8N8K31J43l5j82j38
-22041b775o7l1Q4J71J51J20J07l1K2J25q3l69k57J49L00J61L7K2J35R9Rm9QMo5K4Q4k0j23
-22012b058k14j37L9K8m8j33m3P8Q7L7n3JJ04J73J70J91K03J02j10l00k27m3M7J8j28j20J2
-21985b324L5L5L5K5M5L7l6j26j2R5np7n9j3k6j25j73J0Q9O0Pr5p9k7N2lP2J80K28J20m8j3
-21953b116P4K9m1l4QL8N1n6k25j70nq0p8R2J18K0p4k5P8P5J39N8L0J18J46O7n9p3j33j98
-21923b226j62q5k2L9J40L8o1l2R9J00M5L9o0j94j02O5k6j26nJ27J39J36J28J63O1n3N4N1
-21895a730j12k99l32o4K3J43K69J38n5j6j10j38j00j4K0O8K35K00J25K3r6r9l6L2m2j42j46
-21868b255m4O1Nq8j80p4O4K0m7p9o5k9M6O3J59K62J16j11j73r1K0J23J38R1p4j67j68J5J05
-21839b357O2q7j24r5p7LK9Q2K03J30o8j19k4N6K7lpM0R2J23Q9L9J6o7j45j17NJ6q9j25r6
-21808b588m0lO2K56K56L8m2N5N0P1Kr3r6k6kP7R0J35K0j27r2n5j05q9k7O0qq7o0l9j04j09
-21776b620Q0J89O3k5n5r9mQ8K27J13j5n4j28q7N4Q7q9j91n6m6K2R4L6k1m1L3q5j93r9J9O9
-21745b734J62J68M7M7K5K9J9J2J23K74K66P8j37l05j88M6J21J9m8o3m9n9j53j40m1O8K7K2
-21717b364Q3Q9r8k15o1J15N0J7N0Q5P3k3oJ9R%p7j39j46m1J18J02J42K2j35NO2n6j46m8o5
-21686b579Oo9p3rN9J11O5j8k5P0N1P3J56R6j15j88j65j05k2K3Q7L6L5L2q7j08q0k7lR0K21
-21655b462J23p7RO2l8j06j46j18N6J62J48j2j31p7j43j19J11K89K57J04J09Q5r7JK8j87k36
-21628b405j16k6L2k9%R9J67K24L8j53o8J38K11J59m6j85j74p4J16J62k0r3J3K4j46j13P6
-21601b189K02J35J13K1q8qJ7p9k4L9n1p7p5n3nk5J7K5N8K5J6j4O8O8J4Pk6p6j32j41j94j08
-21569b540k7K1j8O5M2k7o3j4J17K02J30l4j26p9jJ2k3jJ16J46O5Q2J08kQJ11O7k0M1l6k26
-21538a904k51j48R8K28K19L0n8O3rk27j51q9j38j36j03n9KR5K03K08J29l5p8q2j28j83j72
-21511b676rQ3J68O6q0P0P9o1j66q4O9O2P7P4pl9l5RN1Pq8q4L4R9j07j69j3Q8Jj01l3J7M9
-21478b649O5L9N9J0l8j9O4R4K2M0j5j65j30NJ40P7j2L6M1l6o6p1j25m2k9k2J38K20J27j31
-21448b373j75L3J46M3l0l9N5K9k4q9j3J49J81K5j5l9j97k06n8J4P5L2j6L5J8JJ3k0m9N2J50
-21417b292J31O2Q3N9p1j46r0o1n8l9Q6K21K33R6L8L2q0j65j26m4J27J99K0j43k30k41j13
-21390b512n5N3J08J05J03J9o7p7K6O8n7j23p7r5m9r8r4J6K20K23L4j5P2J14N1L2m0k1N6P9
-21360b001M0l6m4K4J03Pj38j30p1P4lq0l8j10p1O3R1K9K9m6j72n2Q8n6j07j08j29m1Q5J20
-21330b680L5O7J03K7o0j6R0O4KK9LK1JR2J16r0j01j3J1L2k0L8N8LN8J20R1Rj47n8P5q0o7
-21297b187O1M5km0j52j29j14j81j49K0K14K02J53jm4n4q3P4J93J84M2o5l9kJ7J3k8k1l4k2
-21267b129O9QL8N3r8k27j74n2J21P0p5r3j45j13K2L0K0J65K07L0K0N0Nq7pN6l6jk0p9J2O5
-21235b295L1l8lJl0j5J3k5j6K3O1R2N9p9j60rM4J6PPJ04J71L2m9N0P7QOJ4j20j84j05J3Q0
-21201b219N9OL8K1k4j77k42o3O4J59J25k8j19j19j7P4O8l5q9O1J96P8M9J55J99kj76j55j43
-21172b256j40p1J49J63rm2P2J54L8j35k91k68j05Q0J02M0K5m4K0J59J20J1rn9Pk4m3Lq2j46
-21142b581j26n5M3J7nP2K03J23m3jR5Q0J28O0o7n9p2j02j38J0J19Q6n0j67k4l8j51PM8j8
-21112b606N3L8j9O7J62J26J06nn1j9j56j83j55j2J53J54N5ko0k6j1n0M3Q5K7R3O4j2q1r9
-21082b321j56oR1Lj8n4%Q1R9Q9qq5m1O8J12L5m0m7l9P7M7r0nj03j35lQ5J53J48K6j05p7J2
-21049b207Jnq0q3L5J16R3M4P7J44J98ml02k53j32q3O1O0J0qm0k2R4L6j75r4J21Q1r6o8Q1
-21018b400J49mp0r1m6k0l9p5M5J8j19j28n9L0R7J86K52R9j8l6K0J5Jmkj41p8J83J87pj97
-20987b252r8M6J57J44o6j40q7o0mJ21R7O8M0m3j17j42n9L7Q7J95J28k7M5J46J36P2j48k08
-20959a932j89j02N6pj07p7q0r8j17j7J19Mp6K0J52P2J7R0Q8K2m3j84j43j25o3j5J8M1P6J87
-20929b413J97L8j10r8j00p4o4KP1j12j94m9K7P0J16O8O0J31J48j9j33j10j17j14p4M7J37
-20902b669L4k8J25J59J22Q5n2j56j16MO6J0j17j74r9P1K30J78J71J60L8r2k28j95n5N9R8
-20875b371J39L5m1j3K1O2q7j14kj0m6j2k2r6P8J08M7J9K4J16O2m3n3pn4q7m3q9p6n0J8P8
-20843b509J49J47l4j42N8J93L2q7p8j9o5j06L8J42J44K9j15j4j9L9P8m9k6J08J60J71J26
-20816a649l1r2q4m2O6J43N6m0l9p1j62k28m1J48J24L5Lk0n3p6j44r6M5J18J25L0j08p8N7
-20787b104l3l2K1K0m1j52r1O2J11O1m1j06j47p5Jk8J1Ql1N1Q1J00J11L5Jp1k02j73o1o3j0
-20756b787M1r3k9J92J99J34K0o7j43j52p8k6L8l1M4K01J27jQ4J79J92N7p4j75k16q0R5J25
-20728b224Jj07j42r3p0n2j01m7J40K63L17K42M8K1Q1K8j52j78k18j32k7n2l7j8J27N0r9m3
-20700b474pK6J87J93m5j52j18r2m9q9q3K3J63J98K28Q8lK7j43j17L3Mj23j61m2L6J7p1j02
-20671b648n2j28j00M2J43J19O3O9K5o9k3K2j5o3m8J8J40J59J9l3q0k05k26j35n7J39K83K31
-20643b410l0j71M5K66K87J36j58k46q9K4R5P6k6O6N6j6p1K5J34J52L4j14r6p1m2n3O2J06
-20615b029k1o2Q3J46K4j78j10M8L7l7m8j0N4k3p2PL7j8L8J18J48O3r1r7r5r9l8m6j17j57
-20585b545j4J4L1J24N9N7J52M6k8m9j60j34j51j14P3K00K43J68J12j4j05j75k33j55j30k7
-20559b755N7N9J06J34J05J38M2m2J0j31j43j35j34N6R4M9QnM4J2oP5O4j3o3p8j3M8J17L5
-20529b265j17k04o0J09J63R5o7j02K4J61K3j09k3N6J33N0r1n8Jq2n7O6J23J93J11k17l22
-20502b466j51J3Q9K6p0j10k5KQ2J71J13K9l5j79k39j39J46L57K36P9N8L2r9k7L8nl6l1K9
-20473b112J07lj43j36j68l7J09M7jO7J22Q4P8q1j44l1m5j25q6J18L9j70n8J07R4pj33j27
-20445b635L1N4R0K07J08m8k9jp6j85k27j73P5K43J09n5p4l1J2rN3J00R2O4lMNM8j5n8O2J
-20413b261q0j17p6O6R9n7n3J52J30K6N3J50J09p9j20J3J24P5j25j98j54q3J9M1J0l5j4nr
-20384b399p2K7J37J11qq7k8%n3j90q3J39J49J23J52J02l3j68r7q2k3O5K3K5J49J71J11J2
-20356a827j02j60j63j37n2q0o9Q5P8O9J4j37o2O4R5J68j1k49j91k0J13J72k3k28j38l0N6
-20329b765J11J10P2O1O5O1Q9J70N3j41k09r7J2N0R1K45J83R1R7qq3j34j18j11j50j01j26
-20302b482o4Q3J62P0p8o5J7M9k1m3k6m0k5M6J29R5J12l8j91j35P1K18J28o8j89j03M3P1O2
-20273b212p5k4N5n1o0P1J89J02q9j50l2L0R8O3K6m2k9j9o5j05J4l7j56q6j9J21K25K09J48
-20244a900J29R1jl03l75j32J0m1j42j17O0J26J19R0o6j28mJ19K12J41o6n0K4L1m1QK9K0P8
-20215b079j1p4r6n2k8k1P3N7J7RMj27j39L6jp5k6n0j0L5m0o0j1N5j1Q5Q5p3r9k21j89M2J78
-20182b817R8k1o7n2o5L3J17J24J75R8j0K3N5p0q7K6K1p3j68k22j13o4K0J50J7l6Q5R5Pl3
-20152b754j6m4J1P1P1J21O2J9q4j04lL7j6n2m3k9p6k6P8L2Q5K26K07O4k7j03k42j94N8L6
-20122b635l9J22J01m4r9p3q2k7j5L3J22J8l1j4J08Q5N3j8j41k6J13J64R5K6L8N4P5j8p1m0
-20092b166m2j1j31j61k3rk5k6J7o3j58j31l6K3j26j35N3J46J25Q7P1j6j15m8O2R8J48Q4k5
-20063b533o5O6J96J16Nn1r0o5m6j25q0PO9J4j15r6m3p3j04j06j47NJ50J15J37J92J17N6o
-20034b500n0k5J1j3o5M3P6P9J82J85rk34k07k8Q6O6O0Q1M1r6p6n8k7o7m7OL8L7%n2j04j22
-20002b789m4N8J25J0p4lN3P1J45J05L6J03l2j73k34j79M8P2l6L8O1K3J5O2Q4J34R2j23j89
-19973b541j12j9nP0Q8L3P9J32R4Np4j04LR9l5j83j19Q1J20Q4J60R5r1r0p3r4K1Jm5m7p1j41
-19941b679J3K23K81J32k5j50k00j53q3j2m4l5L8J52J81J31ON4M1j50q3Jk5k8j06kJ69J25
-19913b228R2K5j19o8N6m4j06q0J90K91M9j27j12n3L7K2j3j6L6K3m2m9j0o5j33k22k34n5J06
-19884b849J83J07L1n8j56K3O3r4k12q4Q0O1j9l9j9J7N8O0m3j41r8L8J04O5J03J15O5Q4R0
-19855b465N7P1Q6N2l9j10j20o4M6J30J02o9j69j31j12j11l7LP4M6O7J94J22l0j33j39QJ23
-19827b548J63R3k8p5n6j14j25k2p6j06j7j6j68q2J43K32J65j7j12K1K38K05L8p5q1k33k79
-19800b932p5J03J31Q0N6kJ16J01k6M7l6q5nJ4J3O3J06J5r0p1l9j16j54L0J63O5n2l5J3N4
-19770b548m3n1J12J16K5R1J06J02Q0J5J1O5k0k22k31j50j09p5p9j48p7k3N9R8m8r7N8J15
-19742b868R1QM1J25J05q9j34l8M0N4M5P4P1m8OR9j6m9O8N9j07j62n8k6M6K3k00j31OP1P8
-19711b816Pn9n2N4P3k4mm4q5o0J9j3kR6O7M4L1L5Q5J21R3m0q6qJ0K43L31J95l3k06k69j73
-19679b470J8N2L9j8j69k09r0OQ6j4k3J35J13j4k8J9Rp7j54j17j2o5j55m1Q4Q5k3j4kk7N5
-19648c021N5R0J21Q9Q8J67J84R7l2j73k02j12m6N7J21J00M7J4O9O3n7l15k16Q8J30N7Q1O9
-19620b387L2l6j4p3j51j16K0J36N6m0j47j79j63p2N2J40lj9J65K13J62O4P2m8j72r4lj9Q0
-19591b544R8K7k7p8l3L3R6O0p6j54q5J2K2k8l1L7O2M9N6L4n1j27L6J32J16J27J20N0M6Rj35
-19560b147k00j04k8J2J05J85J30J4k3o5j59j74q2J03J33L3j16k15k37j33j7j2Kn6o6J29K05
-19533b783K26J64l6j56j53j59j35r9j26m1P6R9O8L2J39J24o4o2J24J99J08K7j03j62r4p3
-19507b860j33m4J29P2J4rj46p8K03L46K27O3j33j97NJ47J43L9j63j80j17l3rj03j26p9j0
-19480c032O0J18P5m3J9N8M7K03K03L7n6o2j09k25k06r4j12q2J9J6j14j7K24L42K07qj15r8
-19452b745l0j3j7o3J07K01P0kM9L2l3L9J7j02n1K5k5m8l3p3p4j08j52o9J22J47P3k8p5q2
-19422b941Q5J49O6J9n4r8r8k2Opo3j5oj62n0O5J3L7J35K12J46M5K2Pl1j25n2R1N1j2M8R0
-19390b449J25L5j58k54j11m1j19n9J11J75N6q0o1O1J38J61J16j24j57QJ45j8o2j00j07j5
-19364b784M6L3l2K4J66J44k7q0r7r6k1J3O9J6n1n7k4P7O7jqO2M9j05j32onk7p9j05o7l3N3
-19331c018Q3J2O0J36L3j2j16l03k27l1K95L79K44R8p4k14j94k0K7p4j17o9qJ14J73N7j54
-19304b920j21L1Q4O4M8O5L8J7j3l1rk4j85k61j22P7O0Q3O1o3k9j4R4J15ro5L2J42J00P9J8
-19273b658r7q3J1P6l0j74j11l1l2J0K2q0j26q4M9K08J34m5k4p0pP0N6n0q8M3J11M9mp0r4
-19242c119j47p8J7M0J11M7p4l1J69J65O3jrMK9L8o3o1o7k2J1j5m9l1J1P5J21O3njN7N0j1
-19209b713Qm4r0j92k58j35lK0O5P4L6m3m5Q3J58n0k23r1L1Mq0k8M5J5N3J19M2J5J9K1l4p9
-19177c300l6l5O9Mr0j17L2Q9mm7o5%J8k8k1j58k65j61j0j0qLl3j45j80kJ73K69K14J44Mp0
-19145c766k8p1n9pK7j00k07m4O8Qr0j36q3P9Q5j0q9j27j26n6M6P7O8J1q9j12j01j00q7O5
-19115d954J47k2j01M4M4n7j12j12j54k74l45l39j72m4r4k5K69L75M89Q07R93J148J128R38
-19091d23N90K30K0j9j3j25k63k11j63j91j06J08R2j10j72n5j14o7M8On7o6j96j50L2pj39
-19064a521r0k3M4M8m8p3k15j64JO0J4N6N0j5l2n3p3r6J7N2j4o2oP3j17k11r6%QJl8n9o2m8
-19030b692J02J16l1q5o4K5J05M6l9m2k2P6P6N6O2k5r8p2r9q5M0nJ4j8j22l7L1l5PQ6J7j53
-18998b865j52r8p4m1m2J0l8j39j92j99j73p7k3j13j16n6J5q2j07j13j57j71j75k27j43l7
-18972e585O7K48L97O16Q42J017J109R25O79M92K79J07O0P1K5L6o4k06j95j74k66k84j63j70
-18948a37k10j27j27j24r2j28k45j24R2K42K10P3M5m0Q0Mj90j84j03J9lj06j03j31n0J40K58
-18921a061J06r4o3m6K9Jj07p4L3Q9R9M7p0o6o4j75k48k07q4R1R0n2j3N6J05J38K41K91R9
-18892i09j52l10k37r4mJ6nM2R2lj75j43m4j03p3O0J50Q2O9M5j22k10r2M3J09J17Q7r4p7J19
-18862a816J05M7l2j83k45j33m5k3p9o4K2J67J77J48J51O0k0k3J5J02J49jj91k03o6L4N3R4
-18834a800P5K4N2O4mp7l3k2n9m4q6k6J24J23j0j06r3qm1j00r2J9j0LL0K8l9j65q4J08J6J3
-18802b220n3r1q8j36n8J7P1J53Q7O9J23J15OO6O3n5o0%J14J16J10L1M0lj12j06q5l6r0p1
-18772b083%L8m6j74o5J23J28L8p1p3r3r3m0J3N6J14J13J30J84J63J12kj22j38k4m3K0J11
-18744a724o3k00r8J4M2q2j66j20j3J18R9p1j59o4J57K33K02P4N6J20K8LO8m6k00k23j19J3
-18716b121J09J78K9k45k20n0J21K08J18q0j84q7oL4O8p7j59j26j6j4o1LN6J18J22K9j40p6
-18688b469J00Q9j8m9l5j7p0N5K10J79Q9o8j63n7n8n3k6J2O8K5K0Q6M2j20k29k12QJ22L8P
-18658b494l6j5j4mJ0m0rJ32K30K29N9J4k3j68j29m7j24j90kK13J05j48j77q4p8j28n0N2K9
-18629b887j6l1J0L4J29K18M4o4j0kr3r4l7J46K74J38K2jk0r4j46q1K5M3J00J20J39R2p6r8
-18599b216o7k4O1n7p5O9J76J40r6k02j45q2K6J05Lj47j86j1J40L9n3j42j48m3R8R0R3O7M1
-18570b546J50J69l2j90j79p4J04Q0N5J98L09J33n3j36j70j07O8J30pn3N3k0k29k04p1J0R4
-18543b518Q8Nj51j57%R6pP5J84K4j11m6M6j4k1n3k9r9j09Q7J03q4k83j22J68J55J32O5l5
-18514b611j86k09J5P5J59K33J65k3p1j21j69l7r6j49o7P0J34J56J18N1K9N7J23k3j48q2n2
-18487b659j29n6M3Q9P9N0J16N5K5M8O8J17O2q0j72j62j25n4n2j62k00j13P4J98K28K35J86
-18460b291O1Kp0j20o5j61k23j46o4J9N8N5J40J09J4L3L5q5j75k67j67o8R4J70J8o1K8J33
-18432b994O0n6j18M1J27O2oq1j61j22L7J13j7k4jJO3pn7qm8j51q4l2o1qJ9M0J25R6k4j14
-18400c390j2J71K11l6k74k36j30l3r5m0M8M3J01k9o3K3Lq1j68k13r5k2k3j2j59k69j91j60
-18372e131k42j36O7Oo4o5k41l05k01j7Q0oJK11N65R76J147R79R52R92O55L18J94R6J9mm0
-18345H06J4O9m8r5j23k52k90j22o4q2j04j41p9j34p1O1k0n9Lk4j44k51j52o3mo5j23%R4Q1
-18315a382j0j9N9q8k49k79p2K52L20K20J61M9p1q2r6l5K0M7J4n6j37k30j70Jj8J4J29K24
-18287a484J91R6PJ4j16j56j75k49j50o6L8Q7P4Q2L5M5pRj4k3M6R4o3j56L1J20P9J05nj8K0
-18256a509j25j98j05L5J93Q0k3o0o3m6k2j5K9P1J13J20L4p1k01k57j35jjn8o7R5J01M2mP3
-18226a975Q8M0o7j05p3k11l03j42KJ35J25J42J97J24m8N5J96J9j07o5J07J40M2K3p1k21j28
-18199b081K1K3j6%M0M2k7j27j19K6o0j44n5P1K38K17O8k2k4L3K4m1j02j20j40r6l3n5o7n0
-18169b576O7R1P6J46K16N6p7o6m6L6Qj8j4n1n9j29l5J2o7l9K7mm1Q0K22J7j74r2k4o7m7j8
-18137b590o3p4O1K45K23P2k4n6j01m9k1j49j59o1K2K3N2K5m4k9q8o4N3J33K84K38Q1Q6J0
-18108a964q8j50L5K41K03J6k20k46j29Q7J21j01K3J10p3k18q3P2J43J61L3j57j91j18n9j9
-18082b571K7O3J55J08M2n0j46o2k1rN8O0q2k93k33Q4J30M4J00L0o6j12j10l8J0N3R1J33O
-18053b599r3j09k3R2L2O1K3o9N2Q2j6j07r6j30j69j43j17o0O0J46J12j0n0J7m8p8q3k6N4
-18024c295J9m4p6q3j02l3J8M6l5k7N6pJ0Nj3mM4K5j89k96j84q3m6oj6J6N8qj52j50j40j60
-17992d852j31j26j45k09j71p5k8p0o1L6J00K60L81M55O76Q92J057J157R74N86M17M52K38
-17969A813q4k13m6J6j91l05l10j74j81k85r6P5M3J54J49j1j41j21j36j64j56j65j23j45r8
-17944h95l9PQ1Oj21j65j17p5q9M1K02L00J48k2n0p0j4N0K5j6p1j31j56p4M8M5p8j71j16q9
-17914a606o2L4o4j2J98J80j02j79l0J0k0j3l7k6L6J23J98J09p6j35j54j99n0K3J3J28J38
-17887a575J76K08J84J16n9j07k0J8k2o0j67r7Q3J82J67m2j95k22j19o0Om0j34q3L6P0J19
-17860a637J13J90J60l6j29l1J1j10k08j33o0j09p8n8q0KJ82Q3j6M6M4k6kJ03J34k6j19o2
-17832a852L4N0q3k25j53j3jk7m6o9j11j6P1J30M0l2m5j4M0J9J9J38K00J50J47O5n5j19j52
-17803a910j40r6r1m8Q1J28J20J3j15M4K06J51r8j32o5j21k49k07j28j10kJ96L20J64n9j6
-17777b164O4M7L6k9J19J64J12r7k01p7o6j18j8J5l6j47k22j11J08K10J74K4j54k50r7L6O3
-17750b615J49Q7%K0J13J39J4Jp4k4O3m5p4N0P4p1j04r4p6M7P1L4p7j38j2J5r7j61j31N6K39
-17719b621J68R6K13K76J01r2oJ8m2J8J1k4o8r7l0L8K0m6o0L5L1M2R0J29P2j3r1l1M9on8j19
-17687a997m3P4M3k5N3J11R7R9L2m3k4Nj0n7r0k08j97o1Q3K29J23j04j32m1K9J09J84J56K7
-17658a578n7k03k88k04l3NpO1O5J22J54k3j37j22m4q9j19L4J17M3K5O1Lj2O1L3J1j8r0k7
-17628b256J6J00J39J15M2l5k1PPm0k6K3Ok9k4n4j02j26LJ72J42J21l1q4J1M5Nl2L3R0Q4O7
-17596a632L5n2j88j43l3j01k08j99n6pJ7J53O6o2j0K5R6J81J19Q9J28Rl8K7R2n3j46j49j30
-17567b170%N2J1mj84k86j12P9O3J15R2n9j61p7J51K78L46J58j07K7mj46pJ35kn7j1j37k72
-17538b289k32j34m5J14J33J27J75J23on9k1J9J21Q9m8kl7o6J14K00J97l4j44m1q7r9m9j16
-17510b097j48KJ13O3Rr7k3Q4K4m5p7r7m5Q1N2j1j19n8nK1L7M5P5J1m4J9K0q2j8J11J9n2P1
-17477b161J43O7r1j04O5J33Jj26m5J23R2k1o4k4J1R4O4m8rl7j00o0p7p9K3J70K06J28k7k44
-17447a997k39j14k3J86J56k2p6o2o8j7JM7Q8Q6J27P3n4j42j53m5K7J52J86R8R2K0Kj6j6l7
-17417a740q8j8L4M7K5n5L6j5k42k50j69o3P7L5k8Q0J86R2r8m8R2M6l4M6K16J58j78k75j08
-17388b239j7P2Q7K1PL8P4P0l4j10k6p1n4L5O1O7k2o6pp2n2r4p7j61l06k01k4J70K03P8J6
-17357b634M2L4Q3J46J27l6j49j12K2J42O7j9o4r7q7MJ14n2j94o3J75K60J09k1l9p4oM2Kk2
-17327b300o2k06k33n0M4LJ7K08K81J00R0R1o9k56k61p8K4Q7Qp7j12m7K2J3O0R1J7O6Q2rJ3
-17296b443K4M6J5p1l0j2R2J61q0k20q6J2m6m1Q0J06rl5n7k6J10L7j37o2R6J83J80Q3j02n0
-17266b282R3O6J0P2N3n2j07p6n7l3p4r6n9o1LJ8l3J1M4m3k4J69J47Op6j82l7J25J16P1o5
-17235b353j16q6k2N6L8nP7J92J82m8j41j5r2j04r4k0J36J04K2L5O3J2m4l6k5R7J21K2q2j78
-17205b304k02r4RJ9m1q3J9J71J70J46M8l3j02r4m5lkN8m9j18n0O6P7k7Q5Q4n5j9k3n5l4r2
-17173b573m8J9O7J13J43R4O1P7L7kL1O2k1r8j91j18P1Q5L8N3L1nl9j3n4o0l9j17j03R1J72
-17142b236J38L9n7j7o4o0m7%m1j14j8Q6K04K13M5r8o7L0n6o9n1j29j43J8l1L3J38J11M2M1
-17112b160Q9Mj44n5N8M4kL7J23J00Q0n8j74r5j9n6q1P3L5j15jn3j73l4N6P9M9M6m5q1P2R3
-17080b308nM2J6m2j41j38r9j05L7M7M5J27J70Q5J57K18J28lq3j22j99j68M0J1n0J65K07m
-17052a972l9J39J47m1k69l35j38N4J12J83J47J1j01j6N5J89J46o6j43m4L1q1j22k1P2n1j75
-17025b328k2J15L3k8M9P6j29k99k95j90j8K9M4P0J06J08J02J1o7n1M9O3N9K3j47j71n9O4
-16997b803J25J93J44M4q2k31k61k62k5K43K85K39K05J56O0m3n1o6q8p3o7j0J6k8J4J21Ml8
-16969b279N7o9j10RP7Q8n9j37oJ17J01p3k07p9Q1K07J76M2m1J00J46J19P2l3q1p8l1l7k00
-16940b128j51n5KP6P1J2k6R4J20J4m9j02j81j44j8o2r8j1L3J10J47J41J12j6j39j22p5M1
-16912b404N4N1O6L6K9n9j75l1J79J72jjp8j71j85j50j55j45n3k2k1k9N2J06J83K29J69J26
-16884b228j0k07k77j91j2L6JL2l7o7J09J93P7j3j28k36k67j51j8J58Q9j7N8J51J91P2p7o8
-16856b837R8P1l8n2NJ56J22l6p2j9J1l9K4l1j82j51J3K27K65Q6k7M9m1m7J12J13K9j26j50
-16827b467k24k07r7J11L01J17l3L6L0k9o2r3r5L4Q8Ln9J3Q3L7J11J12N3K8L5j3o3j21q7M2
-16797b416N4%N5O7J0p1q7N6L9j86j67k6n7m8J16J04j8m9l3k5jO2Q4P4L8n9j77k01p6J1J12
-16766b815J59P9J68J46j27k19j22m4m1k8k0K5N9K4J43J78J95K32N6j9m5j79k26j08J41J43
-16740b245l9q2n7Q1J85K6o3q2j00j44o0R4J86J83P0j5J0L2l8j24J8J35L1q5p4kj7OK4LO1
-16709b082P6Nj18j13j14q1O0Q3J52M0n3r3j57j00J6j4L9P8P9R9m5p1O1J76O7n1n2L7P2Qj32
-16678b128j76m6J84P9m9L9%j53j07J8l1n1k9mO1L1n7j51m8R7J32R2k4r7j8R3R7j1j22j28
-16648b507j29q0LJ30P9M5O2K6M6O5p1j62o3o4o9R1K9j6L7N5L2J5J12J75J37r1k29n6J02J24
-16618b172k3k21k7J73J00j2j30j40n1k3j23j86m7N1L5J7M1J51J48j2n6l7K4J00N3J2O0N1
-16590b244n1j65L9K11J97J41p6k37k09o8Nq8j65j47p4o9R8K29J74k2o3nOJ03J74O1n4J5J24
-16561b160M8j19j10jNl6r0j02o4p8j38j30L3K23Q7j0L7jL1p9o1m3j34n9l0q3KK32K62P3L8
-16530b457R1K2j95k24k3j0r2k9P5K04J80J40J31R9M0j12j09O8J04k1k30j95n6n6j08r0O6
-16503b787J39N2j02n4J32K13J2r5n0km5j20r2kP2P2O5N4J9LoN2O8Lr0m3R9P7J00J21K7k7
-16471b135j11j69r6j11k26j92k1J02N3N5P2J0N3J06Rj82j94l3K42K68%q8l2p8o0j05j21K
-16443b982J64J85N5m1p1j24j41oO4J4o3J15J32l5r8o9P9J02K5n8k3Oj44j67k1%q3o7N5J40
-16413c057P1kJ18J84J69l0j78j60l6K1L4P5j6j26j35j03j01p3K1J17J25N2Q0Q9j13k38j35
-16386c347j35k02j07Q2Q6m0j09j63j78p1M0r4K1pk11j65J19M85R86J408J223O04l1k71k69
-16361c46j76l2r4j67j27l6O5nj44j16j72j70r6j15K2J05J45J15N9r3k36k87j99l7K2R7J20
-16334a898L4n9o7k5L9R8J22m3l2Q2R9J08Q6L7J7o4j09j47j41J5J22J00K7j0m3m3q8j02j00
-16305a985k09j56M7M5Rr4j33o9k3L1P9J45J57RM6K36J66Qm3%n5k70k63r5oQ5l1p0P0O4m9
-16274b354M9J34L2j11o3P1M9p9j28m9R7J58M9q8m9K6j06j04J42J66L7j39k38k25j14P8R1
-16247b668pKJ54J53R4Q2J80J26m7r1k0l0J9P8K7J4Jp9r8o9j21j95j79n4P0Q9P2p7k7J52K44
-16216b205J55q1j56r3%l2j19r2o0l7j2J0M9J16J35P1P0P9R2M1n3k8J3l6o2q1j0P0o0j95k6
-16185b537R7J09R0k3o0m6N8Q7J10R6J18J70L6o3j13j24m5N6P8j0j62k03j02o7m6l6q3n8L7
-16156b636O1O2J93J90Q3L6J14J10q1j43L9N8M0J0q6N7O3j05k04k49j26P1N4j3J56K11M1r4
-16128b088j33j96j96m9J03J52K28J69O0p5j2L8p8j82j52q2j71j71N3J62J17O0J3N5M5n3j04
-16101b487n4LpL6P2O1J4j2M0NqK5K3kK2N3K2k2oJo3j27%P2J81K30R4q2r9r3m6j04k25j50
-16067b633KJ56J56O4kL5J21J37o9j67j01n5q8l5M4p0j20l7Q1J44J02lj90k62j95o8j0K7O3
-16038b973j6j4J30J60O9o5o0M4P8J2M3J48O4N5L4r4j54j62j86j11L7J44J75R2J5O9L1N2J54
-16009b229J97J66k2q4p2l5p5k14j61o0j8K0L9l5l2J41K29J64J3lPj56k26j81p3P2N8j8L2
-15980b556L4J16P1J01J73Q6k9j35j02j24j54n0n5j61j77n0J2N4J65R4M3J44K26J13q1n3L8
-15953b257L4l6j18p5O8Pj98j28M6R5K9j39j37oM0O3M5J08P2j24o6K2L7M1OrMk4q3L6J95M2
-15921b410m1J9L7m8k8k6m5l2J2Rn2j4Nm4j22l5J25N6m9m1l8m4K1J17Q9K9Oo8j21q0%L7m3
-15888b819n5p2l0%j45j38n0%J16J61J1R2K48J36j43p2N0N0L0O5J44K4j04p9k4K9K1L8J16
-15859b400J13m3k58j13L6k9l3OK6m0J8J27N7r2j68k2J48K32K94J43j25k08j77j89j01J21
-15833b677J63R8j11k19j8K10J67k3j30p9L1N1N5J00J13J32N4q4j30j26L5Q6m4r5r6q1N7J44
-15805b417k8o1J09J56O1J4L8K3L2J17n7k35j85k05j66p3j3J8J61J20P2qq3k7MJ10J22L9q2
-15776b444j42k45j22P5J76J15P2Q0j23j73R4J46K1n7j15n3k3O3J67J33O4J23kj98k30q2N4
-15749b626j6o3k4L1l5o6n9n6m5j7J64K54J46nQ5J57L7j47j71l8k1j25j54o3J5M8M9Q3J27
-15720b535j9k15j92L7J04J48K25O1j21q4o5j60o0L6l3L5J25J49K25J24kp8j61j14l4J24J90
-15693b290J82J0j60j35k4j66k62j15l4L1J52J64l0j20l9Q7R1J8j06J7J45J26K7q0j65j15
-15667b791J2Q5Q4J19pq3o0j9P1J5j35q1J08K12J63J82J79J72J60J53o9j85j49j39j92j25
-15641b320k8pn2q8rO3J56J04j66k46K4J43N5j5k2k7kJ0J1pn9l1L9L5J9j02j83j82j23K6P8
-15610b906K4k6M7J48J64M2o2j16q9j4M8K7n2K4J34J38J61J60M2j96j62K2L9q3j36j24j57
-15583b903j52j02P6R5J9m3j28j00R8J81L3p1L0R2J3j10p6Jl3M5j3j44k43k43o8J20K16J56
-15555c254K12K64J58N2M1m5j27r6n9J10K44J65km2n4p7j2N8R1J08Q0k3n9j9n0l0J30J17l2
-15526b151r8q2j00j02n9J7J22Q2m6j10k7Q0l5n3l0m9j7lN5J15J25N2k4N1K21R2j19j71j37
-15497b401q5o6k7j09j72m4J2o3N1J93M2p2J9Q5O0j2m9p8j67j29J2P3O8Nj7M2R0J51K15P3
-15467b300k15k47j6M6N8Q9L8q6j60p4O6J19k5jJ35J17k3j02p9m8J8L1l2q%mJ02J22Qn0p4
-15436b595q2k3l2J6L1p3L6J50K2n4J5K2l7j40k84j33Q1J24J00M5J32J70J54J05o5j84k31
-15409b730j99k4J55J15J2N1J58K3k03j35M5O6K5N3l5j01j75j36L4M7J22K74R4j70l03k43
-15383c180K1K54K64J98R3J9m7l0J4O3O6J2m8%NJ5l8r7r3q1QJ28J64N2j31j51o0N9J08O8J4
-15352b331KK9L9k8q5p4n2Ol7j28m3Oo0j03J4O9Q8J73L9q9j23r3J24J28p6n4L7J29J44J83
-15322b166K8j76j30K7M6M6N3K7m1j80j94q1k0L9J20K17R3j00k43k97o6Q9P2jL2J41J55L6
-15294b474J3P0R8P0P6J13O0ln8j60k48j89o4l7j06K2R4K0j2jnJ0P5J38Q6j21k02l1J16Q5
-15264b565o1q7j08j45j39j2J22Q7q0j33j4L9j02j45P2K67L21J68K2j31k45j40M7J26Q1M8
-15238b707K0K6j2k7O5N5N3N8QQj2J8M0M5m2Nm0K1K1j24j79j71o0L0J14J30N4KJ08L6j49j09
-15206b715o2O4J25J08N6r1j20j21p7m5J00K14J58M0j0l4j34j18M6J35Kj49j32l8M1J28J59
-15179b470j3j08l4n2m5o5k1N3L6J1k9j2O1Q4m1k50l52k04O1L01L62R6j01j69p8l8rM9M7M2
-15149b888ml4k4J0Q3J68J05r1j82j76j30o4l9M5J79Kn7NM8J5l9K6L1j8q5k4K47J84o8j33
-15119b908n4Q2O1N0N1J35J89J13N4j66k26l2l4m1kk0J5q3j88p9r4j2J24J33R0pk6J30K18
-15090b527J32O4kl6j08j78q7k5k7l1l5j9N6M9n1m9P9J07r5j77j50m5R3J90J90O1R6k2j67
-15061b714J6N9j1M8J66J43m4j67r0K0O1M4J20P4j4r7m9M4L0M6J00N8o6j27kM1k8p3o8l9J
-15030b518N3K7j3o8k0Pn8j38j30K3J15N4q4j88j15n0n6Q6P0j38j16M1J39R1k9k32j30J79
-15002c198K71K58O1JO0k7K6R0j2j77j56q7j34j14m7O5O7o8p1O3J80R8K7M4L0l8n9j09r5l9
-14972c090K9J61J06j4l4j13o3QM6L9M6K29J71N7L5K1m5k42k52j84q5K1P2M4p5l6P2L8J5J0
-14942c013k0rN3K9l9j1N6j4p4n5m1n2K9O5l5o3R8K00N3j25p1J38J28P3P9Q4P7q9l9J72J57
-14911b259r1k21n8o5j75k24k10r3r3l7J45J41j3qM6K0M8Q8M9lq5n5R2J85J89N3p9l0R2J29
-14881b522l3j39l3N2O2K9j29j55j63j83j03l2J08K25J88J02J12K3j04j20j68j18R1L4p7p2
-14855c125j3N3R2J69K23J08N4J41J65K4j47j43n4MK3k4k2R5O3K2M0kj09j75j68r4q1N1J57
-14826b673P3o7q6j02q8k4Q6J91K28R2p0j41l5N3N1J67J49R3K8n7j11q1J6Pj4j1j59j82MN3
-14796b610K4j5K6J42K14L9o1O9O1q0j83j19r3j67q2R4Q4LO0R3O2l8j26j6O9Ll2m3N3K3k0
-14765b566j0l1o8p7l9qJ17Q3m4q1R3J65J13M6j6q5n5L8O9q0k09j59j23l9k4l1r6k3J46J42
-14735b852KL5Q5N2P0J44J93P6j6J11R9K3l4j93k22k05r3O9J17n8q1J06J65J91O3k10k86j96
-14707b845j26l1On4J6J46J3m7L4J4k2J2R3J23M5j01o9Q2R6J8m8N6J0j62j60NO1O8K7M1R0
-14676b609J5k9n2j44j12R5J18O8M7R8K4L3R3Lr8p8Lm6j06Q2J61N0j26k48j05M2J9K3J53J06
-14646b520J6m9o6Rq4j16p1j05n7J45J33M7j1m0O3J20L1p6j92q5M7L4J2Q9R9j5p6n4m9N5J83
-14615b583O7l0j88k32j15m4J05J49L6n0M4P7P0Q0QM1L1j62k79k41n1J20J60J40QrK8J9L5
-14586b766kM9j8p2p1K8K9r9p8Q4P6lj19j31l0R6M5p2j28o0MJ59K10R7J6Mj9L9R9l6j01p2
-14554b842R4J92O9o5j65j32P8J10O1k4p6j02j53j23P3R1o7j01n7j4J4J21J69QJk8k8l4j39
-14525c069p3O4R5J24N3jo0n6j9L2j4l5N5K2j3J02K58J65l0r9o7o2L2J35N3j14j38l9M5P7
-14495b577O8L0K8Pq8j53p4lj4KO7O3Pk1Jl4j24l7P8M4M7K5Mk7j02j23M3J88J9q0j9L4j6o6
-14461b803n2N2J13L8q0j29k6j5k1Q3J03m1j63r2R5Q2KJ7p6r6K5N5J32J29O6RQ8M5j10q5J8
-14430b637l6l2J3l2j8Oj4L2J9j06j85o5J3p7m4J17K1j15l6O3K2k6m6n7q8q8L5R5K2K1J85
-14399c038J81Q5%J9m6j41j4J20J67J72P5j04j47L1R6K1l4QM2J7q9j31j62j21l9K3O9O9J4
-14370b857j12j59l1J03K16L41L28Q7q0m8o5j25j33j12r0o4o8l9o5j26nJ5Rl1n4M3J50J72
-14342b800J40K0m4l9j32j25j69j47QP7K15K48J92J27J16K4j28j18p0j63j79q0JK6L4K4M0
-14315b902L5O7P2J9j01n2O4Q8J47Q9j38j16O1P9n5j26q5p3j70j45n6J7N6J28Q7J8j06j14
-14287c212L3K13L19K04O9p4j37p8JPk9o4j16jJ32J02P4J17J30J7l6oml6k9k0N0O4j0j6MK4
-14255b308j1L4nj62j84m7n3n2l3l2N0J03R3N6ol6n2n7l9k7%J1O5J00kj20j51j21j15o4k2
-14224c187L3J97J84J49O5l2j06j03LR1L1k3j30k03j88p2P6K25J63Rk4j01j90PJ47l3j47j0
-14196c169L8o4l5P8J10O0q8j39k02k32r6J82L24K25R2K1M0J13J26N0j9p1j42q7L5J18Q8r1
-14168b735k27j52l5q0j10lJ07J48J70J96J06J3J45K49Q3m8j13j61j39j84j91pJ22J0k02r0
-14142c128Q2J56J07j03p1M9N2o0o0M9M6l1oq3j62m2J07R5j8J2J03J62O8r6p0j7j28j10L9
-14113c058M4J14Nk1J52J9qO6J8J0nj17o6j9kO1ko0m6m5p8j03m0q6j00N4L8oM4K01K36N0j19
-14080b869o1JJ5k8M7J0l3j5J10K70J52Nk6k5k5r1j11r3l9m5m7K3Q1rjK5n3k3M6Q7O5r1j44
-14047b892K9J11M4l1j37k23k16n2P3NK3K3LQ4Q9L5P0j4n2M1J03O1N1O4Q9R9J06J74J17j14
-14017b237k30j42N2Q7O7J26K1p7j2M9Q5K1n1j16q1m2j49j58q9L4J49P1K8P1j8j24j95j26
-13989b986k0k8J57R8Oj3P7J98O8p1m0N7J1p9j38o7o0J5K2r4j7L5j15k0J06K6R7J89J15n6
-13959b527r6m5j6j2k7PK4jK16K78rk15k52k23k15j63p2K1J37J82J53J45M5j21k21q5O1k0
-13931c051M4J25O0N0J03j2o7K9m6q6RP1L0k2p5j29j80m2J00J34J02L5o5j45m7J29K68J25
-13903b553p2j89j48p2L0l0j09n8j1p0nJ3j15j12k5R3K55K47P7o7j40l3l7j50j36K4J55J88
-13875c050J73J37O4o3k00j23N7J07N1oL6L0LL5J16R2n1o3K9J10K7o9prj79j88j31r5j13k7
-13845c307J56J95R7N9p2q5n1K8M0P0n2j29mO4O1J06O0j31q7L3J5M0Mj36j10r7oJ51K33J13
-13815b742n0j37j13j28j75j00m3O9J58K50K08l9j27l1qq2p7R2K7m9O3J00Pl6Q0N7q9l9J21
-13786b833J37J3K4m1j96k24o7R6J55N7l2J0J13J15p6j01Q2R5k0m6K8P4k4n5j1m2q4n0LO9
-13756b831J01O9o0q5q0j08l2j2K0M4K0N0n3k15k70j89PJ56K07J61Q8O5L7nL3J83Q2j01j09
-13727b827j1mJ99J47j40j93K2k0k09k12j41j6J54J81J25M3qN3j3j46k08l2P0Q0J06R8J30
-13700b772L1L3M2jRlo1P4J75L6j4j1k2O1J33l8j68r6Qmj34k37r6M3k6j1N6j0l4k2m1p7j1
-13667c188J28J33L2Qn9j6J9Q6J83Nn6p7k00k13q1O8J09o4j22j10j4J61R6q8o5K6J12Q7Q0
-13638c020J30n1j63l6M1M8j19j44K1J51K01j6PJ12r9k05MJ20J05Q2j3q4n2J2No3J0R2j3j35
-13608c072r6M0R9P5K7j1l6o7o9l3o9k6R4J73J21j33l60j16J13J6j45j08K2M5J29J60R6N0
-13580c081N7LK4O9J45K04J12Ml2mr7k13j50o1r0j29o6L6J73J56N6K7N0K1q5j26j37q1M7J50
-13550c018J01n0j1P7K8p4l9J05N7q7q8j11j65j03jJ0jJ12M1n4n0PN7O6J82J92J29K4l3l2
-13520b729j1J4o1p6n2k1N2M6q4j45j26o2j5lP3K1L2O1O7l4o8J4p4j14J03K01L9q0j5J1q4
-13489c120j68l1K04J31k7K3L9j6Q5J15R8J3n2o0j09p9p4k05n2J43O5r5o2mk5K1P3mj10n0
-13459c333N0M3Nl2m6n1j01r5JJ69J23j6l2j0l0j7K0J09J08L5qQ2J74Pj89k67j80j1Q9q4j56
-13428c643q2n3q8LJ8P7J87J30J57J64J37J01J55O0j60k82j49J04J79J02L8p1k5P6l7n8K7
-13401b933K5j9j1P2J24J4j44j27N4L2o0L4O3Jj91j58j8M8k7j07j03p6p6P4K05J30J9n4o4
-13372c273L9O8M4N5J03N9l1N6P0n0j75k43j67n5R5N9j09j08O2J43J53J67P0l1QJ3%o1j39
-13343c178r7j5j7R6J99J57pr1j7J3M1pj07j84p9R4P6j4o8O0J40P7R6n9k65j93L6J54J66J66
-13313b827J33j5j83j02J29J22j9m9K2k2k05k00m7j18n4Q6J27K9j77j73r6J09J82J75J13q
-13287c068M7M6o9q6mM0L6lJN1J9j6J2k5L2Q3J34K06J25J1j24j29r3jqp1l5j0J6n1j08lO3
-13254b982P3k6KO6O4Rr4o6L7J01N4PM2j3K9M4J6O1m4j83j36R7J36rj31k09j92l9j8l2J28
-13223c208J57J47P9O0M9j12j01o6o8k06k20r4Q7J45J97J57j0r6o9p3j22j23m3R2J18J00P3
-13196c150J19J31Q1m8k46k01l5O0R0on5J05J41O7O6Ko4K8R0J00P9n5j80j35j44j90j31R9
-13168c382K48J74N0o3j21j43p0j1l5O0Mj7J0J4Mo3j7J64J55Q2n4j35m2J04J23N4Jo2N3J83
-13138b732K7j21j66k19k68j31P9J99K01M3m9p3qJ67J43j7nJ2j2L5Q7K3j9o3j59j56q2j0p5
-13109c349m8L1J20K17R9J2q6j08Q4R1k7j11j27j38M6K53J09k4M2L2j08k69k39j21K8J57J24
-13082c310o3j04K8N2K6N3J13N4o0q3p0l4J1O9J26R8M9p3j00j17j50j41o1R0J00P0L4k7j9
-13053c439J4J1m9M3J66R0Okk9j5n4OJ23Np5J6J70P8m8k1j22j82j35o4j3j9KQ7P6R4O9l8r6
-13020c345j1L2P5R1R5rj26j33o6nN7O9P3O0Ml0k4O6q8j97oO8L6Q3J30N9j02J0J03O8k4j56
-12988c143k43j69o8M2J30P0k8q0j14k3O3n7pL9O5P6Q6J99J21j50j69n1n3NP6J69L9j75r4
-12959c444Q8J22J08K0n6r1j10m3M5K8j54r6M8j7l3j0k8O9L9k0ll7j14o0J05J83J46oq8j92
-12929c601k29n6R3K94L53J80o2j59k12p1J64J73J06jj04oR0M4k3O8Rq7K6Q0q9j90j9P8j5
-12900c166j09j28L5M9l5MJ10l6j89q1P6J23J33R7O2R2J9r1q8j7K5j52j50o9j16p5QO7J05
-12871c497J66K05K9p4LM0j6m2n0M4J32L8j3k8j09j29L3N4m6rK1J28O7J7J2q3j24L0R2L0Q7
-12840b992R3O1k5j21j36n9j5k4K3N8N8K5o7q1j9L0r1j63p3m7o3j25p3J50J97J91J9kJ49O
-12810c116j31j22j23j85j28P6J78J35R6J51K06k9k07r6R2J08M0j4j40k12j12J43J76jq1m1
-12784c337RQm7m2O4O1k6Mmn3k4M1R1P2m3n2L3N9K1J15J81O2m9p4K0l4j58j27p2m1k7m0q4
-12751c493n9k8KN7K1p9o0q6L9J18O6Kj2m5j9O1O7J41P9k8j1L7kr4o8p3r9l3m9j16k6Q8J24
-12718c578J28Q6J19P0L5K4j8j47k32p8J9K7Qk9K1J19J20J58J35J53K10O2k40l68j82O5P1
-12691c242K9J3o4j24n9J8L9l4LM7OK6Rj7r9j21j8R3O2pM2J17O0K7J11O6j8o5j38j87n5L2
-12659c448J7o6j40n2q5p2J04M7j07j25Q8K40K66J79N8o9j56j28J1J08J05jql0j06o3qm4%
-12630c485J57P8m3o9l0P2J45N1K6m8p1j0K2K5j33k70j96o5J3J43J91J37Q0Q2R7J12l0j75
-12602c194k33j49J3R5P8K2m8J1J12Q0Q4J17R0P9Nj10k26k58j11k4N2K01J23Q0Q1o7r8J5j18
-12573c298k56r2L1J9Q9p2r2Q1No5L7J37J73J42j8j25j51j42k4N9K7K4J0j4o2j11j57o6P2
-12544c839O3L9M8j6o6Kj5Q7K27J58N4n8j15m7k5p2j14q6L2J17J33N8Ok4J8O3J10l2j08J7
-12514c385Q0Lk8o3j60m5J29J56J32J32qj05J1nn9j1J5k1j37j59o7L4J21nj47o6K3nn4j0M5
-12483c659m5r2Q4P9j7NP4J93J92J07N2j30j91k3m3k68k10o7J12K37J66J4J2j9m1PJ7K5j8
-12454c447l6m5j03l5Q1J70K54J61L4k4j09j02q9n6l6m1k4p4p8l8L4P7N5J0j1m7r7m4M7O0
-12424c553M1K5N2N7p7j36o0J40J40n2j05m0n8l6O3J02L9j07j71j27p6QJ67K11Q0l3p6j8N3
-12395c547M4J5p4j17o8jJ02K05K05J10l0j42j30j57k01q3J10L08L12M8j05j33q0R7K35J37
-12369b940j07j86j8O6M1P8M5k6q4j34j41n7J88J29j08j38j09K3L1j5k2L6M7N4n6k54k32r4
-12341c983L5J51J18P0j1j14j36k0J42J48J24J97P1J8r7j56J2P3J7mJ3j1k9l1j5O7R4L6rp
-12311c237l7j87k30j74k2L6LQN6J43J81N4j58j96k6Q2l3j22o6Q0Oj75j36J0KN4K6j03k1J35
-12281d047J15J17J03J20J14j3l6Q5n9k05k15o6J43K73J20j04k9P4L7L0l5J9K2M1Rj54j44
-12254c685mOq9q5K5P3M8M7p8k62k01oJ39J26M3P0Q7L4J6N3J25J66J30J33J6j68j71m2K5K1
-12224c408j8l9k6pr2n4M2Jl2N4Q8m4j33j54l0Q0p7q2l6n3l6q2j13j1P2P2N6M5O3Q3J14rQ
-12191c758J52J74K8p5rR3J10j7n2n0m4n4j11j57r9J23J02l9k5J1K7p%N3Lk9j24j30qJ22O8
-12160c722P1J37j2j92k26p7j6k7j14j02K1J22J09k4j30j59j06l8Q6J22R4N6J06J30k4j07
-12134d022k1J6l7rJ05J90J96J12j6q3o9p7l2M9Rl1j10k8n2r2RP3R5N0o1j06K8R1O5K8M7J28
-12102c555L3j48j76j11j7k8j14j8J73J44P9P8J4l1j14J7J98J25lq2k20k99q2J59J42k5J9
-12075c842R5Q5J9k7l4m4l3J6k1k2R3P7l6j92k85p9N3j0j7P3J67K21J43N4N6P8Kr3j6L4M7
-12044c438L6l7j04r4K1M9P4J11O9n2j91r8N5N7P2K0K2l0j26j43j37n2O8J37P1l6l0p9j49
-12015c934j47k2L8j6L5J23Q0m0L8K6J10J55J51J8k15k99j49Q6O6K0J30P6q2p3n4k1RN7K15
-11986c619J10j61j17j0m5l9J6K1Q0J56J8r8P9K38N2j91j41O9P8n7k25j32L8Q1K9Q9J05j2
-11958c588o7p9R7K9j54j44r1o8k3NR1J29Pq2q8K2J50J46jRJ65N5j78l04k25k8J41J56J25
-11929c793L1j78j66N9K02O7j9N8J52K12J66L4q1k23j74l2L9k7R3O1q1j30j08L3M2j65j75
-11902d103n7J50J12L9L6q6j09p7MM1N6O4R1Q8R3L5Lk4j61k47j50l5q8q1JJ61J26k5o7p7M2
-11871d245M9j6M7J31J01k5j48j46o8n5j08L2J46J56J79J94J15M4J3j25k76k02j23q3K5J24
-11845d264R4K1n8r5j32j58j04j3L4L2L1R9K22J48M1N2J21Km2%q1o3J08J97J37R9J6j99l13
-11816d068j90NRMN0J4l7n6lN5J43J64J04J29M0j15k28j53j17m8J57J52M3J2o9l8J26J58O6
-11787c691J4K1j2m9j26k32j13ko1m0O4J43J12l0r5K3R7O8l4p6n8q2qL2J6j2k7L4M4m6j47
-11756d273j18j2j8j3J13K61K02L9j89k73j77j75j54j5P8Q0J62J45K8k7J08J89Q0M0M8K0J7
-11729c834K7Q5O3M4l9j88k97k42m4J22J48m8j28QJ42R9j45j86rR6Q2q1j14O6J29J7n9l9J12
-11700d213R8L6qj92k34pJ39N1K5N7J2n9r9k7J53J39J22J13J8p5q5mM4m5j71k37j11MO2O3
-11670d431P6J15J15J2n6Nl9k9m6k9J2J1n1pO5K0o8q9J8K21K22J4m7K9J5j25m8J01J22K2n8
-11639c928j0RL8N8l9j15q4o6q3M1mj59j14K1lj20r6kL9J11J29N5J8M9J09N3j66j53P1J16
-11609d225J00m2j39o1j02j11j36o0J2R9J71O3n8j16mJ49J49N7J4o6j50r5q8k8n3M3J40J1
-11581d526k0P5J45J52qj77j35l7L9O8J43O4L2J9K3O0J6p0l2Nn6q8l1lK5m0k01j48m9NJ59
-11550d591J29P8J39Q8lk0n6n8j42j48J4O3nn9j13j4J66J75M4KQq7r8J18P6j26n2Q8Rk6q0
-11519d481l4l9q2n1q8n8J31K68K00J1k7J0K4n0j40m9J04L2j2L9j2L0KQ4J38J3q0j47j75j38
-11489d577q3O3J83J32pM4M0n6j18j2L7k2L5P0J3q1j28q3k1m2N1J29J34kj49k8K9m0n7mK1
-11458d529j00r8M0M2L2j2l1O4J73J48J38J9m8n4j4l7j38o8K3JK0k3NP7QJN4P4N6l2K1J34
-11426d054P2j51j66o4p9j04j22n5J2k5p2Q6J53O1K1J40J59L2l0j54j25OO9J42K07j8j49k01
-11398d409l11k57o3j5j15o7J11J41j7o8r2n5M2J07J62J9j66k04j03N8K38K30K9j16j77j24
-11372e222O1J62Q4J10R8N6J31J01Oj09j43m1Jm6m1K4OK6N9R9J55O5Lm9n1M3k1JM0K0l7j29
-11340d538j34j42j03Rk7j08j21p4jM0M2P5kn7OR4J65J93O1n6m1N2r8j95o4j2J02K56R3j57
-11310d742j47j34K1J39J32K8j15l1O0np1q2k3Q6J01o4j92j3J93J09klN4o0q0k1m1j09j15
-11281e127oM1m0j71p6J63K05Q2k9p5j63j06K1L7N1J42J64K01J12%j6l3r9j23P5K14M8j48
-11253d656j02J4q8k36j33Op0j70o9O2O2J3O2lq0KP7N2MJ50J38Kk3j14k03o3K6J7l6j61k7
-11222e547J09qo9M6om1l3J5K24K24L4O0J28j4p7J8l6k9j2o0QL3PJ22J94J27Rj04j79j87r0
-11191e134Q8K48J48P3M5j49k64k09q6J3J82K15k5l7J03J26O3j18j56r0j47j23j08j23nJ2
-11165e458J8P0l2o8j18k08j50QJ54J11j9k4j7J8J20J23Q2R5J43K22J45n6o5j49k77r3K21
-11138e204K88Nk51j21M6K1Q5M8j05p6QP0R8Qn3m3O1J07J9j03j66r8J20L30K61j54l67r9J36
-11109e129O9q6j61j09P5R4q2j26p4r5j6J00J63J55j5k33j09q1r6R3J34pj08oJ48K10J99O4
-11081e029q4j51r4L2J50J38mj16r0m3j10q0m0J2k7j18L4O0k4j3jl0j07k3o9k65k66l2J77
-11052f213K34J82R5K9J13J88P8l8m1j48k02j90j29N3Q7M3J9N5%j2n9k2P1J1n0p3l5L6j0k4
-11022e952N8M5j01j50r7K8Q8M3ML0O7n9p7J27K28J75Q8o3j90j41m9O3J03K6mJ4O5l3r3j63
-10992e920j13Q9J52J6k6j03k19j65L5J62J53K7m6J03J35N0p1p0Q7K05J05r8j68p9m9rQ4M7
-10964e686j31k49q0J70J74O7Q3M2n2l0l9M2M4j06k07k01o0Q0L1m5m2j4k3L5J33J30l0j21
-10936f085K4Q6l6j12j60o0J21J40J49J02O0l7j4%Mqp0o5r3q5Q8J08m3o2N7J40j3j54j31l
-10906f152J74L7k01o3J46J02m8j62j5J68J26n7o0K6J12L1j70j34r3j87j77n3N7J35J11J2
-10880f335J5J25M2n6NlK5Q6kj33j22qJ5kJ9N9J63Q0r7j14n9n6j44j08OJ25N5o1k7M4J19J16
-10848f228P6O5j31j57j05o7P5O8o3r9R5K13J02J7m4m7n9r8m6j39j73l0m2j07m8K2J37J22
-10820f691Q6J62Q3Qo2p7pJ03K23J68j1r5j61k89k29q9j10j39N9K11J88J12J23rj01OJ26J59
-10792f253J00P3L2j88j77n8lQ0Q7m5k24k58j35l1M7j3q6J0Q4N5Q7K2j09l3M2N4l0o6j32o2
-10762g130J07K29J85l5j60j30p0o2r2l1O7j8l8k9m6K5j04k35j50J42K97K45Q1n0o6k0J4p7
-10734g151o1N8O7k0o0Q5K10P2r6k14k03o2M8k7n7k9O5J66N7J2nR7Q5Rj3j74k71j18J0r0j19
-10703g729O2J44P4J07M3p8n9K2O5J46R9J2j10k13j33L7J35P5j16j13k7J7K4j6k4L6O3J3K
-10674g442N9J29O3l8j02j08j20r9j01j99k63p8J29J45kj06PK06J85Kl2O9O1Q5Q4J24J36j6
-10646g222p8p3o7j8r4q1k5p5l3r9j63r1m1OM4K17K20O4m9l2j27k40j78j43nJ33J60n8k05
-10617h353q3M2N4R6J04L6KrK7m4j02J33J92N0N5mo2p5o7MnJ0Q7Q1l5p5j08M2J23O2k2n9l0
-10584g933N6L5m6j09n8J9j06k02j23k5q5j89k32j24J15J85R7L5m5M9L9Q0J53O0m3j07j34
-10557h638j10l3N4n3j71m4J17J60Q2N3Jk2rO8O4l6r8j56j16m3P8J19J2Qj08k46k32n4J59
-10528i194J18j94k52l6J17J63L6K5K00J82Nj08n3L2Jk7m2q6o1L0L9R2Q3J14P9N4Pn8o7n4
-10498h855j93k87k62r9J48K01J39%k3j7n5j28j98r2k1M3M4J17j2k37k01m6Q9J19L5n3m0M5
-10470i839K41K87O4j54j59j13j88J2J68J34O9q1k6J25R7q2k01j99n8PK5P8J00O1n6j09j4
-10443i811K1oj17j98q4P0O6j4J4N7n7n1J42O3o3o1j28p9J12K00J26o0j34r1J7P3k4r7j11
-10414a0225j51m4Q8O5Qj40l01k18j29r7l8RP1K9K6J28J15N6m0j04j10P3J50M0j02j48j75
-10387a1164k10j39j90j10M9O5n5l5Q5j0r8JQ8P1rn4q7j35j18o2R7J38J23M5l8Lj03q8r5r1
-10357a2126J3o4j75k36j12J31J09l6M3P5L3N2Q3L1j87k38j83j19J29J54n4k27j84J8n2j32
-10331a3254q6r2O1J43J15J3j24j91q3j9n7J4M0m4n3j11j32j47j63j3J16Q0o5l7k7%R9N6l9
-10302a4000j9Q0m2j51p5o5j13j51p4Q3J29M6rRq0k75k41o9l6n0m4m1m7j01j31j34l5K3n1
-10273a5664p8q4o7p5N9J45J20j0k54k10o0L5O6L1L9Qr4j56j05p1j56j29j52j41M3J67lk19
-10245a7015j74j7m1q7j35j79j64r5O3Q2On2j35j43j48j12q0o5l6K5j18l17l21j81j11j53
-10219a9703qJ21Qp3p5r7j26k4M6j66k56j99k62k45j15q2j73j95j11%J5q7k45k33k33j68q8
-10192b2774l21m58l80k65j50j21j36j77k77k61l14m27l72k44l35l71k79m19n12m16m33o05
-10170c0047p86q00p48o44m31k44r2K64P43J047J557K093K423K638K546K230J712J208P17
-10151a4614K48k7k43n25p00p07n51m54m67n79n83m38m91n98o26n65m51n19n22m64n05o76
-10129b5057n92l31l67m05n11o05n50n50o03o22p16p64o23o55p69p54o51p39q71r02q64q56
-10107c9357q19q43r86j115j159j360j586j749j834j692j358j049q78k93P23J911L286M766
-10089d5392O157P243P878P818P085N847M272K811J586N09m61j159j512j648j677j739j859
-10072d241j771j535j390j363j477j414j227j129r95j006j067j028r59j078j150j166j142
-10055b5138j162j047q75q63j007j151j160j136j187j266j275j231j195j281j477j524j481
-10038d5456j575j813k004k200k397k593k709k686k657k824l056k975k525j811p19J046L430
-10021g5524O221R236J2287J4848J6174J5983J4619J2396R436O352L494J132o46j917k683
-10006D1408k970l109l239l244l100k878k639k404k225k203k205k184k008j776j704j708j708
-9989A04j719j638j402j289j445j533j546j602j624j443j335j480j605j620j687j730j718
-9972b6312j706j659j852k059j913j984k272k539k611k795l104l291l356l368l382l281l056
-9955g0540k419r76R34L395O649J0425J3935J6711J8633J8991J7628J5059J1664P992M526
-9940G2607J522p59k291l070l349l591l733l707l476l235l027k883k850k610k252k216k226
-9923B8854k172k142j956j663j452j369j471j598j690j674j669j547j471j441j365j370j354
-9906A450j324j437j576j651j668j617j684j887j937j876j905k168k332k328k498k770k912
-9889c2120k845k830k806k517j921j066M24K536N165Q196J1203J3728J5501J5973J5229J3253
-9873E5103J0437P405M237J531l57j630k506l070l257l246l235k942k605k568k653k418k048
-9856D6178j908j803j730j621j616j599j320j091j140j286j280j160r74r51j147j239j156
-9839B3157j084r90q48j007j035r77j051j092j123j088j000j007j091j253j214j115j260j356
-9821C566j414j490j593j496j470j486j069o46p5J058K349L736N291O612P409P624P293O372
-9803D0571N040L781K555J104r7r04j455j731j688j616j533j416j370j342j294j224j147j123
-9785C5111j032j036r12q47q95p60o09o16o33o47n46m98n12m92m70o16n95m69l40l07l88n15
-9763B1376o23n88n06n37o08o18n33n07n32m36m64n58n86n92n91n87o08n00l61k37k5K92O74
-9740A1745J231J683K013K235K214K147K055J795J312Q44L56o9m14l98m25o61o82n93n65n77
-9720B5246n85n87m51l44m85o35n25k41j86k40k41k40l01l86l25j40j68k68k83k71k27j19
-9698A7998ln8j61k50k12j50j78k07r3m7j68k56j76j12m1N3O0r5j94k10j98r7j09k08j90p
-9672A4691j3J17J60k7j16j28k39k94j72j96j61m0q6m7N5j6j20j10j95j81k7j9n9J8N0O2P8
-9645A2985m3j78j07n1j10j66j75j30j11j52j42J8Q0Ro4q5k7n3j37j45j09j0J1m3j39k76j69
-9618A0481oo8j02PO5J23J80R6j23k41j65M6J24K5N6J6r8k09p4N8J1m6j38j68j83j67j65r2
-9590I243J29J32O5J39P4L2k9r4k54l32j47m0j24r4P1J04J2k1n4P7J65j1j78k07j50q8j3O8
-9562H475J62M6J4J69K26Qk23j76j39j57j43j35j4J1j55j65r5L0J45J30J00l7j39q8L6J63
-9536H049J45Jr8O1M7m2l6p7j21j22j37j85j34j16q0P6J84Ll9K6N4K5o3p7o7r5mL6j7R7J16
-9505G410R1Q5Kq6n5l4l4j8l4p1K4K7Kk5j15j42%l0j78k27j01L5O4k2%J18P9kql5j10m4q3
-9472F483n6j5nM6L6n9nK1Pj23k34OL6r2qk4m8L7J08Q6J35K23J4k07j74j62j84q6j1prQ4P9
-9439E892L1n0r7K8J64J39n2j76j36j00j01QQ9p9j89Q5K61J78n0j25p2pk3j55j32N9R5k7j67
-9410E291k8K44J71o4j89j81j05O0K33J55l1qm7p4O9Q3m6j15j00pL1m0l5j18r1n3N2M1k10
-9381D888k25O0J58J40O0L4j16k81r9K4j1L8J06M6Qn6j62k15j87p3p0j30o1n8P9K61L34L23
-9353D815J56L7m0n0p3j24l9l3k09j55K6Q9M9o5m7J9N6j2n1OJ20J84J3j28m8K9o1k25j44O
-9323D101k3K6O7O4J7Nn8j01m7J01K50J79l4k43k33j02o4oO4J17J52K07J79M8j14j55j56j43
-9295D098k3J9j6q4j26K5M7l7p4OJ03J94K05m7p1M1R3Lj50n6l4r0m0N7P5P3n2m3k4j9p3j48
-9263C832j25o8J09J76O0l2Q3J14%Jj5j44k18j30N4O6J0R1L8l3m5p9p2J3J10K4n9p5r5j27
-9233C464JJ14N3KL8j0j30o3LL7L9Oj9m2m3r3j45q7rK4J9J18K18J03KL5P1M6O4l2j55p4J0
-9200C565j3K9N3o4j89r4J28J13p0j62r0j16j29N2J34jo5rJ8L4M2Q6N9j3J1n2j76j20m1L6
-9170B956Qq6p0q8J0J49R3L4m5N1R7m5j02j03j18r4r8j2Q1rn7n5k6R4J66O5n2q8L3J99J20
-9139C008N7o5k08o9Q8P1j9p1q4r2p6K8M4J4O1p9j35q2m0n6K6kj41p1R1J34J56J16O1N8N0
-9108B773rq7j1M2M2M2J9m1j49j43o5qO7qo6P7J92J30J04j1j17j02L7J93rj45j46j54n5L9
-9078B431%l9N4J31lj25p3p1j7ql1k0j8pN8J19J52N2q0m3P4pj48j26lO3j4J7K8l1j60j42l5
-9045A978r3q9p5j1NN8J50O0j12k0K0rM6J43J34k8l6P4j6q7p7r5j85p4J34K17K09l6j06M9
-9015B128O9Q6J30R5M5j9k11l05k31n0M8L4O4J5rQ8O8k4k3j3Ln7o6K4J01K1l6n9m2J91K29
-8984B294K3j77j15Q1R5J90J32k1j10j52j28r7m8o2n9l7J4M7l3j61n7J38O8k5j09j09M8J28
-8956A758J45P1r0j09N7J52N3mk7r0K2J05O5J4n2l0J1j16j43l2L0L8k4j02j19j02p1J0R4M0
-8926A554n1j18j26pQ9J33J27P0R7O4j4lm3q8l4q9j65j03J3O7N1L4O9M6N5J15J37K9o2k5N1
-8895A873O4r0j27j35p6N3J62Q7Ok4l9mN2J00P7k0p0j39k05j8J35K29K33L4j82k33q1J8r8
-8866A582k05k75k18l9O6J32P1K5J60J99J01J6r5q7o4j25l5N3k0l1R5J58N0l8m0q2k1l1o5
-8837A237J7m8j27l6J27J84J82R3ok8j00m5O5j00j56r1o2RO1J32Q6q4o5J5j34o9J15P2J01
-8808A345J15J4l4J2l9m4J7M5K1q1j99j76L0P4N4K1j15j78o9J60J92k1r7J8J33K57J53k9K4
-8779A603J15N1j02j41R0K13J04l6k4J6p9p8j04j64k1P1J11L9l5M5l5n0M6k4j74j70OJ33R9
-8750A505j5j40q5Q8Q9J00J04p6j04N9J58M8pl8q9J5R3J3r0n6j49j36p3l0L0N0O0Q2J03O7
-8720A576m0M0J9j18j50r4j7K7m2o5O9J96K29J79j8j90k03q0k8o3plm3p0p4J6K16J74k5o9
-8690A342j55j02Q5R6m4j66j11L2P4P3j6o8L1J31M3p4j15j11p7O9N8l6M2P9M8O8L5m6J1P3
-8660A269Q9L3Nn2o3N1R2J3J4j8k0j3MK2j28j65j16l7M5M0j00k18j76r4Q6J82J25K9K9P0J1
-8629A009q7l5R3J12J00ql2j11j96j08n2K1P8mP6J33o1j94r9J5J15J44O3j9j4p5r6L3J80J90
-8599A171l6k03r2j0r9j46j8P9K9k1p5M3J81M6L3R2o1j25n9o5q7rK3M1J4m4OJ8j6Q8J36j4
-8567H20r4j4L3%K4o0j86r2L9J15J60J57Q0L5p2o0nj08j76p6J20K97K58N3j20k71k02PQ7N0
-8537G99O5Q7n0j10j8P0n2o8J28J16Kj03q4l0N8O8j29j76n3J20J44j01j45N9P0n6k7M3J20
-8508G47J25L9l6j09j33n2O4M6j17n8K7j36j43l0Q0J01J11Q9J59J14P2K1K1j03j60k4l2j09
-8480E74j35r7o9M6R5l9n3Q8J29O9r3j79j33n7N4J23J41J32J79K46qj60r7n7q4j37j92q3R2
-8451B95R0l1k0K8PN5o8j26l4n9N4J9j02%M5N6J33J11R1N9j0o7p2k4R2L7k7K8n0j49q7J7J2
-8418C03k3j15j12k5M0Q5J04J38K09J65M9o5p9n7rr7j30p6l0J3N0J84K75J76P3l5p3o4k03
-8389F71j85K2Q8N0J1nj13j39J8K1r5M8J1j48p3J4O8J02Q9L0q0j26o1K0P2J49K15K02J08M9
-8359A033l0j60k38j59j45o0L4J5j7Q9O4J7pm5j6M9N1k5j3M2J11O2K0Q0J08L8k3q0j21q0o6
-8328E28RK7m7r0o4j24r6R7K27J66L7p3q6j4j26q1J28K11P3j51j31JK3n2k07m8R3O6%L0J10
-8297D36M7j8N7J29m3p0L0J4o6M7J32K5j25j63r5j01r0m0M1lk9Q4J09J19J57Q0n3l8j5o0o3
-8266D35m0j8o9j34k7J65L3j51n2j0j58j81j15q6n6O6K38K66K40J57j0m2N6J6k1L2ML0J0j13
-8236D65j36o8J06J19Pk3r7j88j23lK8JL7J02N6M2Pp7n5K0O7N2j2N9J31J23M6m9K0J10P7j07
-8204G37j64r3M1M2j12j11N4R5J0q8j29K5J39N9j74l49k72N9K65K26J06Q0m2m6m5o5Nj8p1
-8175A64o5p8m8N3J09J61J73oj86j87r7n8O5J34P5k8j06m1P4J26O5r1j97k46KL15L09J64o0
-8146D95o9o6j28j79j49r4l2qkM4R3Q8P2K6K5n3j51n4l1K1J73R7O5K8%N9R8J63J04M2j1j21
-8114E45j48j65j20Mn9k9jN7J16J26N1p0p2q5j38k66k22n9O5O6O8L0j6N9J53J01r5j26J6M3
-8084a71k5ON0J83J90P6k7m3K2J12R5R2O4Q5K2j36k16k55k00r5mQ1J18m7r7l2j3j7J22K10
-8054A50J11l0q0m8PJ3J1l5j54k00q3m5KJ07J26l7j19rP5R4J3pl2p3j12j49m6J24K39K06O2
-8023H1jj16j02q7J7O4R4R9Q5Rn5q5q7N5J37L2K6P7kqJ6o7j65n3M8J08J64J3l6j9j70j16L0
-7990a4J54K16P3r8j64m6o9j23K2P9M2L4n4j46r4r2K9L5m9OM3J7N2M9K0k8L5N9Oj00j55J6
-7958b45J77J17M1k5q5j56j08LR3M6P9P3j12j26r3k8oK7J49J70J68O0Jo8r3j9jj9q6pP7N2
-7926E6MM0R9P6J7p5j52l1O6L4j9l7o6m7k4m1n2l1n7m6K2o2o6Q3J16N7Qj6n5j44q8J03J67
-7893a61P0J6j1o6K1O0P1j8j05nJ30J19j0j81j85q7O9N5o2K0Q7J42K02J02j54k93j26j03j53
-7864e56K0O7j5L2M7l8N0K56J69M9n1j14p7n5J2J15O8j27k24n5Q2K04J04n9j9Q4J29K5r0m9
-7834a6r4l6R4J4j03j00n6m2n7l5k8Q0J36N3M8M2k2r5p2J00J04po4j07q0J8j1M9R3l9q0J1
-7802c02J13J51J45N6q8j60j13nL0k0RK3J3L7J7N2J00j1n8j4J42J56M7o9j35j66j04M8O2r9
-7772a43j80r1n3j10j90j49k3K9N4J09J44j6m8L1O6Q2J46R2j38j52K9K2oL5R1J57J93K36J23
-7743C40o1j52j79j00L6L4MJ3o5j49k04j22M4J41K29K41R8r4j07K2L9K5n2j48p6n4r4l9J38
-7714b92K23J03j47k16n7QK4J03J65J6j66j16o5j25j58JK60K26N7k8q5j31o9P3Q3oKk2J1K3
-7684c05P9L3n1j15p3P2J73K31P8r0l3RK0J11R8p6k18j97j63j18k2R0M5j48r9J30J47r8k01
-7655f91r8jJ7k2j05p6P5K74J90n5n4j0P2O6L2l9j51j12r8r6jJ28R5O1Q2J18M6Q3P6j6j08
-7624c18j19J19K84jl20k90n3J9l5P9K30K84J54Or4p2L4M7k0l7oL2O3P8K9M6J08j1j99j04
-7594f7O2J3P3J28n0k98k80j53j21q1N9L18K62k6j31m6l4l2j9r1k3N4R3J50J03j7NQ0O1n9
-7564f7r0k9l5q9l4M2j3j21r5n9L8J21O6k3n9P6J45M3n1j63k45j72r2r8j9P3N0J23J48P7P
-7533e45N8rr5j12j16N4J56M6l1j5L7ol0P4M1o0qL2%J7J35K46R4k6rq0j05k5N7m1j91k29j74
-7500h60j10N6J53Q2J55O4PO7Q5K3j28p1L9J23j8j91r9K0pj1q7l5M4k6k02j69J03K16J61J34
-7470d82R3J02J29N5k5o1o8n4Q6R6nj1J41J90P1j12k58k84j69j26j72m1J57J32nM2Qn0k9q5
-7440g35r2N7K07J91P6lq1p8rP6N9M6j12k32o1J57K14J7j49k5J17R7j1l8r9o9K4J1j30k09
-7410g84j40o1R5J98K0r5m2Q4K25J56L7P0J95J16j4Jl0n8n2l0Nj0j01m3n9o9M4L5%m4o5M8
-7378c68l0r9M8M5j24q2M9J02m7j79r3O6n4k10j23m6O0K19K33J52Q6pn3j58j78q9L3m1j76
-7349a064j52oM2N6J00Q7N8Q1J46K03Q6q5l2Q4J34N1jj45k03j41q0O7J54J5j05j71j62o8J28
-7320i23J62R1Mj9Mn3k9j02q2L8O0P3J0Lj9p0OJ22R9J9m5KR5Q8K2K8M6M4j8n3r0j95j51j35
-7286i68L0L7j06j27K0K17K15J03O6k1p4oNj04p1N5P7P4NLP7N0J8K3l2j34j37j33q2N7K9Q8
-7254g46K19J56R0j2RM0j20j30n0q5l3O9N7K9j8j35j74j56r7MJ23J86J29M5QN2P3j47k66j02
-7224i82kqO1J84K36K02R3n8k03k01j61j06L6O3J56J65J54J09m8j69r8n8K6k5j34l7N1mj5
-7195g73p8o7j0PL2J93K22%r2j44k38k28q0K3L9O6O5K4o9k3J54J17OQj8m9m4K2O5K0j27j87
-7163a164j5J11J45k8j16K1J60K24N6n6l3m8p5j45j79k9J77K29K08L2j21j13L1K05J72m2j27
-7136e20j94j88n4Q9J27J17J71J30j30k26j42j45L7J96P0l8O1J92J78Qj11l2L1J0lj15j42
-7109f23k9N8L2P1Q4l3j40j27m4n7PP5jq8j9Nl8N9J19n4o3R9J03k5q7n0n4m4r2k15j68N6J90
-7076a093R3l8l0J43K71K48K2k24k87j48N7O5K7lp1j25r6O9J83qj55K6J33J43J29o7k41j25
-7048a102m9n1JJ27K69J70j8l5P0J28J57J05l5prj30n5M3r3o8j06p4J6J8Kk9J03J87R9m9j06
-7017e21l8N2P4K5Q7J63O0j08j87j41j26m6R8J29Qj11j21o8m5k4K5K6O3M9j71k19o1m4PJ24
-6987a041K37K78J57L8r0k5j9m3j03r1n9o1j06q0R3J73rj16j4J48J79L5J0M5m6n2J3k4k8O5
-6957e36R8M3Pl9k9m4L5R2J7k4j04j43l6M0K0j0q3l5J0N1m0k17k09o1P2lO2J77M5j62j23K5
-6925a104%J6K5M0J55J30l2j30r6K6K9J8M2P1Q0j06j26N5P6L2L6R3Q0j10k43j23R8K28J76
-6896e64N6j19k59k09j88j23L1j3n3L8J57J18L9P1K02Q3m8n2l7o3p3o2o2l1q7p6N8O4L2J03
-6866a067J11J22J76J38n9j15mM3k0k3l3loO4M1n6r5p7K0M1j9m9n4%J39J29J9ON1L9l3m1P
-6833f08p4j56p9J46K06j4j93j82k09j36J60K43P4J2R6J10P9m1j03j8J6M6L1M6L8j9j08k02
-6805h39q1N8J43J51J8J5M2o6n5M3Mq1n7MJ27K04K14M1j83o1j9j64j39J82K36l1j80j49j39
-6776g62j63j66p1J17J24O6N6J0o4j46j33O3J72J21O7knJ17N5q7j63n7rl1L2M7L2J31J11P
-6746e31j21j07P4J15j4j13j98j75rO8P4J41J93J08l6j06j30q5L2J53J20R6m8k08k13m6M9
-6719i17o6p3M0R1L5P2Ln9R9J49j0o8J07J80R1M5o3j49l5K0r2p7j6P1J9j16j20QJ02O3J0N
-6687f51J0q9j43N9R6o9k07j31Q0J17M1j9K2Q4Q7L6q0j31r8o7K2J08J21M9r2j1J01N4k9j72
-6657i02j00n2o1oN5K1m8K2J38J15J9K6m1l7P0p2j63l8N7M0KL1n7j76j50L2J30J33L2k0J13
-6626h87J06R6O6o6m1RJj08j46n6N5R0J41J17L9N1P8K6l5j8q6j72m9J02R3m6p7j30k47j53
-6596a247K9J17J23J20N2l4j8M3J1K6m5k58k32R3K46J39L6l6l5R1J14R2Q0P0j12k26j60M6
-6568h75P9j0J8n6j40j68p3l3j18p5N1J52J75J20j4Q9K07K97K33J7j67k82k45j25J7mj04p4
-6540a108r0j79j57K6K23L18K93R9k3%Rn6j07r9o5q1j10l0rm1j5J17J93J3j00J9j3r9r6LJ26
-6509a039O3K3j3m7p4n0j2n7k2N0L8J08J69O7OJ4N7Q8Q9o4j55j60r3J15J99P9K4n6k08j23
-6479i84L6J08J29K6j14p9q5j22n7M3O3N2Q0N5O8M6r5j25O8Q0r7q5L0J05L0j31j96n8J10J70
-6449i29K29J74k1j84q5R2M4o1p3m1j15r7m3o9n6q8j8K5Q7M0j38r4k5j6J35J42L3k2o1J13
-6419a122K60J08o6p6L%j8L5l7j56k2J23P2R3R1r0j61j07j6L7LL1M1rmp7r6k4P7R2M8M6l9
-6386i60r8q3j13q6J7O5Q1M3M3J01o3p5J65J85l8j20l6L3L6n7m4j0KJ4K9J4j73l01j20PL9
-6355a503K04K15J5l4N7R7k0o7O9K27J89j9j02M2J37P5L7l3j43q6n7l3O2n0k01j28j2J19K31
-6326g12K54Q8q2j07q9k3l6n1m4l2L2M8R1J05M9j2jL5J1nm9j65j58p5N2K7m1k1K2m5j22m2
-6294a098J55K04m6k39q5L8J17P5J0N1Q3J15K8n3q8r9o0j4mp6j7J25J15m8k0nm9o4JN6N1M7
-6262g94R1J6j93j27l6k5P4J09P0MJ3J07K01Q3j71k18j61l1J6J8L1jj8nO8K3q5m4k5j23r2
-6231a225m9k6k3L3J35P0j00j38k0J48J99J4j38j98j00J61K60J47L6J7P8P7R4R6n3j21q1j97
-6203i04j69K0K1l8PN3j10j62OJ47J01R5N9pl5l2k0n1o0j00j31q5k6k1M3M0J01J71J90J34
-6173g63J21J80N4j3l2q5j57k08j66j15j6R6J35J62J05L2q5l8J1k6o3L5J51l4k17j79L6J48
-6145i31J2O9J06pMO7Q6L8r1j23j4l3j90p9Q6rl4m7l0N0R9K4j07q1J3K5kj0o3r3j25j69OQ4
-6111a469Q3J57J71J32L7L8J07m0j44o7Ol7j10j9J02J17N8J4M8Qn5m4l6r5oJ35M8n4lj34j61
-6080a213q8j13j72j57j9M8RL9J50J64J04R6M5p0p7P4J70J68J05J16m0j54p3q0j46j82q3L0
-6052a349M5k8q5L7J48R4j2N6K03J13l6j20p1Rm4n8J4N9j2j29j53k9J2L7R8J18J34N8Lk9j9
-6021i36k8o3j01n2RK7J6r5j58j11K8O1j5l6P4O4J34K62J44M0r2j70j38j9J34J66M8n6o3L5
-5991h91N7Q5J51J13p2j45j86j45K0k9j62j66j3L9K7R9J55jk10j16M6j2j55o7O6J00J34Q0
-5963a198qRj0j8M7K8J0k8j23j31j54p3J37K17K37J75J39M9n8q4r2j56o3J59O2j68j79O8J86
-5934a020J21Q7J08m5p2P8M9ll7j37j98j39n8n8l3o5l7l5J52K77K39P9J4J7Q5Pj63j81q2P9
-5904i71J00o1o2K5J2J7L4K4k1J5O4m5q7O0J34O5j16j20q8j02QN8K3l8j48j46j52j07J6N7
-5874a552N6J78L11K13o5k50k07o9L5M8n7j05lO7J33J54J33J53J3J2O7l4j15k01j65k4Mm1
-5846a311m9L2J21Pj14j71o3R3N2P7Q2J58K16J30%j58k58k30j96j04JPLn6j22L9R7J72K02
-5817a343J00O6P9J16J25N8N3O3M2O4M6o8j74j88r9N1J49N7j7n1n3j03p2N7J87J15L4j9j02
-5788h27p9J1j1p8N2J47O8M4m9kL7r0k12j80o1qk2m3r5j31n0J3O1O7Q0J63J62J50J60j06l67
-5757a196j74J61J67L8m8j18%O7Q6M7P6K51J60k5o2j37j34r0Kk3j59j94o9O9Q5J31J88J71
-5729g30R0j24l17k61j29J1J32K27K16Ok13j89O7Q1k5pK9N0J23O8L8Q2M2Lj22j98j77l6J01
-5700a162R0j5jR0J45J7o2L8J69J65J11J7p2j12j34nJ46O0r6j61j49o2j15j84j88p5R5P3j5
-5671a392%Q6J20L7l4Q3J43j5n3l7Kq0j57k8k3n7M0J40J59L7j24j82j35q6M2K17Q3o7j67j8
-5641a466K45L12K30k4q2p0l9o7j05J3M5l3p0j15j09l5j16p4K9J3J7J64J67N2k8o2o7mk3j8
-5611a320qol1Llk4j2L4J17J01J9o9r0oo7o8M3R2n5j27o5p6o4QJ17J18J9n5k0J13J86J78N7
-5578i61j59k21q0J02K15J09K8Jk3j33j81p1j3j7J1K2j01n2j1jQ8P2N3P0L0j5j08p6M3P3J38
-5547a168K01J15m1j39p3J2j4m1L1P2l9j58o1Kn1n6k7j01j8Q8Q2J65J76J84J84R3M9r3k24
-5518h50j83k03j96p5qm5j14q6pJ10K60K04j3r6Q3J38k8j00j02j32k0J23J08l1o6j0J14J53
-5490a072J73J82Kk17j99M7J58N9qj00n5J16P5j8N2P8m4k07j84N1J42J46J05l6k4M9K5J4L8
-5461f52k1j52j76j99k05r9PQ8Q1j6jk1l3lJ2M3R1J00N2k2J4P2prpr4p3m5O8J21M5Qk1j20
-5427a174n3J27N8m8l5j10j60j49p9O8J01Q9J51K34J15q4q9Mk6m1l3p3k74k56p5O9J07J22
-5399a514J26R8R8J8J07J43J12Pj07j23j41r1k5R6P0j2j30j42l8K8J15L5m1L4N0N1M3n3j32
-5370a318o7M6KMj7k9M8M5L3m3j18l9L7O1N2Qm1l3N2N5k9k8L3J2p0n6N4Q7J14Rj24j17MM7
-5336a326K4n5n4O3L0j4mJ8j8j45j55NN0l2o7M6m6j13n2P9J18Q5J62R2p1j48lK01K05J04j
-5305a022q1n3n9j57OJ26J09P2J05M4m0J1J44J18l3j67j79M8J77o1k60j00Mk7J7J8J04J67
-5277i69J6q5j03j45m8L1l7n8J0On9n8n1j8K8O8Q1Q8K6P0L1o3J3P4O4jj03k3P4l6k4P7J7j35
-5243a242k18r8k7j16m7l1j3k6p8r9r5o9l3O1J37J57J27J02l7n9L2P4J10M8J2m7j45j29O6
-5214a683J64O3K0r2p5ro3n9R4J14J57J82R3k4p4JM4pr0j20o1j3L1O4n7j47q0m8JO4j1r5p8
-5181a794l0J85K94N0r4M2J02k9j16l6N2N6J04K66J76lj65k24j75p0j6j07k03j95n0J50K37
-5154a593R1QP2m2p2J17N4p7jJ0q4m0j5n2J48J00j16j26J1N3l3o1n4q8m6O2J21L5L8O6M6J3
-5122a455LQ6k6k5K8N2J53R6Q7J06R1J68Q5q9k64k82j11N7N5o1j37K5N8j82k24j10N6J84J06
-5093a470M6O4j19k49r7J59J95J52J29K2j13k2Rm2J04P5L3O4J8j7l1l3l8k6K2j0l6l5J2Q0
-5063a154L9k0L2Q1P3L1q3k70j90q9mj8m9j5Q1O5j33o0Pn7p8n3l5P6K08K00L7o4m1OP5N9k0
-5030a363j05j55k6N7J40K65K12O0n2o6j18j40p5LL1R6j4j05o3L1J5l8qLo5n6m3K2K9j1K4
-4999a515M6J8r7m5n2m5Q5J29Q5N6J6l2K8R1M1p7o2m0q8p3N6Q9O0M2k8m9o1M3L4O8P8O5P3
-4966a061Po7p9j08n1o6k26k74j3J93J79J2j18m3L8J4JM2J6l1n0l6J06J59J51jj74r1J27J93
-4936a251J00l5k00j33N9J84J91k0j75j31r0j52k04oJ87P9j04n9k4m2J50K53R3R7L3j51j78
-4909a529j00J0O5L4K4O4O0J05J55L7j02j49j70p9Q0N9N9kmp9j83j58m0Q7J17N3Q7J80K04
-4880a115lj16o6q5k0J60K03J29j28j47kK2m4j79j68j01q3k6N0R2L5k0J12J21M2k7r7j33k4
-4851a618K3j15k13p7J38J66J18J05l4k03j65k0J6k8J31J21lk7K1j9m7K2R7j4j51r9J0K8n
-4822a842N8J07J3n0JM3K9j63k22M1K72J09n1l3rP1N0j11r6M4P0J30J22N6j3L8Q1k4j53j17
-4792a549j8l8l4o4q5j17j18l5J60K38J64%m2r2r7N8M6q0j18k8O2j0j17o7m4L6L1r9p7N2M4
-4761b038pPjmmJ69J99J04Pj19r9p9r5p0o9nN2N9R5J20M6k8lK7N6O6J03J46M6j19j90j86n9
-4728a873jn6m1Q3J13o8j76L2J69O1J01P4n9l0J30P5jM1m0q9m5o2o3L4P1j04j3J32N9K7j22
-4697a641k10p3R4K6q4q1m6j4lJ07J70k0j14q9j11L2J87M5rK8J3k0jJ6j0L6P1Q5q4j75j7J19
-4665a773Q9n2q7j36j32MN5J3JQ9J12O3r4j22O5Oo9j20p8j5qp7L2Q2q0l6J05Q8K2P3m4j53
-4633b177N6K71J58J0K3Nj29q3l7n4J1o2j21j04o8n8J3Q3kr0rR7J08J57J79M9j94j86j02r5
-4603b351k1o9r8QK7k8L5R0j8q8l5m6o1q2j06j36p5J8k5k67l82j75l9k14l40k51o6o7k06k32
-4573e300k06k22k43k35k06k18j5L84J094K177K921K666J649O59R1q2l21n67l23l1j76l41
-4551C155k82k91l62l38k85k27o0J6ml2p6l7J20J72O9o7k77l88k73j56j09o5L1J11J09J69
-4525F23J78M2r2j68j49j30j85k12m9J84J71J09m3j56j10q4j22k8Pr2q3J04J46J9j50k09j36
-4498f15j0Q4M9O3P2N4L1r6j29LL7n4q0j5M9PJ9o3j43j97p4P7K0o5j81j12JKO9J66L43K85
-4466d03K9q5j40k05j93p6K9K1J60J73lp2r6n1j3o9q9M6K09J84pPR0L8k2r9j28mK0l2J01Q0
-4434f00m2O7N5O4J2q4j79j82n2n9j67j46j09K6J52J00J03J20P0j3n4M8K6j67k48p6M2j7J7
-4405a293K0O0O7Q5P7j22j35k5l3K7N5M4M2n8j04j32j45q0J03K06Q9Pq7m2J34J60J4p9p6o
-4375a227Q2Q6Q5M0q9j00r3j36Q2K42J97K7m7R5Q8J29R7q0j08o1m9k5m4K3O1o5j81j72j09
-4346a252l3n6j03pJ75P4j29o7P2N6R1J12K7r2j55k45k05r9O1R9J8K7N4J58K17Q8m8q7m8J15
-4316a182J81J66J84N5n1j08k3Lj59j82q0J8mQ5J01N2Q0rj52j61J4j6j51K2J41N6m6L5J51
-4287i80R7L9j0o3m4p5j72k42j89M7K21K40J83J57O9J0K7m6j04jO9l3j04j13o6k1o0j40j33
-4258a437n8N9P0J36K43J26j0j38j02q6j84k48j63NR1Q4k2nR7J34J07L9K9Ro9j24j30j34r
-4229a690J2L2J72K14J54K6j36j70l6m8j16j3J32J27k8o8j6K17L07J17O5K8K5Nj46j17J84
-4202g67J83q1k20k81k37n2O1R2N6k9m7j00mQ0M0k0kR3J69N5l4j31o5M4J34J39j2m4PO4Mj14
-4170a019j82k24j13P0J40J13J19J01k8j86j72l5M5N0J21M3j09r2j4J03M4l4j10j18l4J27
-4144a394J28qr9p0m1L7R5J02J20J28P5l0k2k7r4n5l0j07j06m3L0l6J9J77L02J76j65l10r3
-4115a341J78J32O6Rr5j59r5m9k0n4p9o0m4j1n3m4q4l6P8J37K12J34L7M5R5Q8K2o8l9n6pN7
-4083a104K1j23j36n6l3j31j51p8l0Q2J58N4j0M5J45N6q5o8n1o6j9J19J73j1n3P1L7Lk3n1
-4053a315M3J26J32N7p5q4l8MM0L6p1m8l6l5L6R7k4j05n6k8l8N4J00nk5o1oM7Q2M9j10j17
-4021a374n4Jm1rO0Jo8j29j10J13K18J58Rj27p5j02j32Q2J36L8%L0O6O1k1j48j12l3J10N8
-3991a394q7k07j20J37K17J90J28Lj40r3L7n8j6M5Q5J36J03P6L4l0jP3R0k4j56j46j37r6P7
-3962a274K34K23Q7j26k49k75j94j8R8P0J7km3k6J01O8o2j49j13Q6Q5o4j66j56q0Q3K44J58
-3934a443l6m5J6L3OL7Q8J38P4K4M7M4k0ln3k36k05j42r3K2Q3J02J19J94P2r0j71j13j06m1
-3904a698J01R3J19J14l5n1%o9j17r6l8l4m7q0j09m6o9J09J66L8J7O9N1J6o5j30o8oN3K6p7
-3873a863n7m3q8M1J01j5m4J11O6q9j09r5j01K7N2o3J01K14J99K12Oj45o1Nlj03j05j29q6
-3844b064R8J26m8j64k54k53o9L9M3P0M4L8j3j28pK3j81k49k60j86m5j2M7j3m6L15R88J449
-3816g12J173O07J53j21j66j40j43j08n7j45o0O3p1m4L0m0o6l0k2m8K6L5j46k54j11n7j55
-3789f09j46k06j00l3l6K2J34L0n3J7O3O1O1P2M6n2j76j66o9K5L8K1N3K5k1J2m7n3J4%j5M7
-3757a041R8o9j04MJ9o0l0N8K7N3L5O1L8o1l9J4J57J51k2r0j86r6lp5j22n4lJ27J42l9p0P2
-3725a108M5N4Rj31j46j66kJ17J7QJ7n3M6J94Q4J6j5q2j60j73p4O6J45J1K6J94J94P2o5j61
-3695a021j82r7J0om4N7K3J9Q1R6L6nM%l0n3Q5J47Kr4r7n9jM7K7j9l8o1j03P9J24O2J95K19
-3661e97n4k74j93j51n2K4J14J19j3oj5k3J4O0K7j07n8M7J07J2j23q2P3J28M2j6K9l3j07q3
-3631a191r3q8j34n0k6k8j7k3P2J62J89J61J07P2R9Pj96k79o1J61R9K9n3q0l0m8j0Mprl0Q1
-3599a210J81K03O4j07j03p3j38j27o3P8J01j0r9j46r6q8n7JN1Q0j9p4l1n0l4L4L6M4j0l0
-3569a692l5R3J59O2Q8J12Mj23j65j86j04J07J97J38N4n1j06j37j20n7J1J56J99N1J2J65J55
-3542a013Qp8q0l8K0K2j1j3M3J32J78J53M8m0p4j00j49j57o2k1m6Q1J47J1j66r6n0q8L4P9
-3512a326K22L29J38mo8j13q1l7p5l7k1j13p3l7q7N4J56M8q3j38LJ40L1n7nK7M3N9J7M1J18
-3481i29J01j2n2J9qM0j4l2k2p9n9k9P2J84m2k70k75j91K3K11J45P0O5k1n1J01O1k4LK2L8
-3450i55M6Qnp5r3q2j18r6lk1J03J56J07%l6RM9O4jr1K5P1l4j58j58Nk4j21kJ31J96K03M6
-3417h54n6q3o9q1M3M1p6j05j06p6J2M0M2R8R8R4N2n3o6m3o2k5ppK7p5j21%N5K1Q7J51J15
-3384i89Kl9l6o8M0L4j30q7Q1R2Mo6O1J55k1k51j99j38j40L2J66J23J14N1k6p2N3J37o8k09
-3354a394n1J28J49M7o5N2Q3K1MJ7Mq0j52r9j53j50P2K72J34j2O3Qj36j20M7P1l0l0j1J04
-3324a207K6r2J7K4J9M9K7j31j18J2J9J3M2P9J07J98J02Mq7j80q1k0j02j9O1k3%Q5rm4L6O6
-3292a127J26J02R2J24q7l11k80q8O8J20L3j03j68r1p6j4J01L3m5N3P5P9J32J62J10l7j21
-3265a138j77j50m2N2K5l6ql4N9Q2oprj5J56K07M6j53j23l7j29j58k06j48J27K09k5j64r0
-3236a892m7K6P3P4K16J53o0l7R6J14j2j18l8M0j16k00l5O8J30J35J39J08K9j69j16n5j10
-3209a604o2LJ09K23K80Q1j35r0J30K16J73J91P1j35j98j33on8j35q8j99j83O4K83K96R9l5
-3182h42p5j08j45p8Q9Q7k01j51J59J40o1j03poj3N0J15L2q7n0j9K3J7p7r3o0n7N2J01L8q0
-3151a410r5J08K32J04p0l9P0L8M9P3q0j50k00k29o9P0l5k1P9k5p2j4QJ60J80L4j14n7P9o5
-3121a461k41j64J07K35L30J75j6j18p6J9l4q9j3L7L0k2j7Q8K3j18j42k04j69K8R9O2l0p5
-3093a756M8J05o4l0J23J10NLJ94J59k6j6m9j77j65p0MJ04K24J66M1Q0L2q2j23j02p8m2L6
-3064a346N0J06Qj29r0%Q1J18J56J7j66q2J5p1j68q7N0N3J29R1Q0R6pq3q7q9l8L6jM9J27K
-3032a180j20j69j21m1k2N6O6LJ7R7J43J91R7j20j86k1J82J82Oj12j37j77k00k14j56R1K28
-3005a617K47J75m6j78j94l5Q3P4K6J6K8N5J39Mp5J17J35k26l80k29M8K06P8m0m2P0J84K04
-2977a173Q4n3j84j94r7m8Q2Q5L0O3J2j14J6J37J11L4k6l5K4J15R3J2k6J8n0j44n8K5P2km7
-2946a238l9p9q8OK10K72O6j87k18l2J23Rn1M1M0J25J91Q3o4j05j34j34r2j12n7N2pr4m9R2
-2916a470J31MN9J04n5jJ1m8%J13J20Rq8j35o8r4j10K1J31J11J01qk48k44j01J02J75J27M3
-2887a308q0j57j70j52jJ06J73J94R4lj53r8K9P1J21J20m3k9O5K4n7m4nK4N4l3r2j18j20q3
-2857a671j2N2K2p2m1J23J59P0O3M6m9n5K3n3q7k7j8mj9M0L5l8n6m4L8J46J53O2L2nl0j9O
-2824a230o6l6L6r4j12LJ1M2J25J40O4l4q0n3L9L1m8q6m6r6j23r2L4J62Q5K4l4j20n0k5J5
-2793a614J53J79Pk10l38j69R0J74J13L1p7m6J09J73J85J35n3p1P2J05J63J84J6k03k64j63
-2767a319JL9J11K17J34j41l07k47j13K1M9k0n4K2J02R3l4P8J61Q3K7l0j00j81j78j06p8r6
-2739a866M1K14J63J05J32Kj14m5l8p0M6O2k8N6K7k0r5K1K5r8p1L5R9J02N7p8j01o9o1q2r7
-2708a746J4P1j3j1K3p3%J22J19J05J59J39M1Kn3j40j45n9O8J10N8k8q7k0L2J7l6p2K3Q9q5
-2677a376r3k8q6j8J38J69L3j03k00j16J18J30K3j1j11j25j92j19n9L8R6R6M6O5R3j3L8j7
-2649a584j91k06j6P6J81J04L4J14J54Q4l2q6l6n8LN4LM5J57J11L7p3j65j24q0q2j18j03l
-2620a800M3Q1N2R4Lk36k14k1K3mJ01J83J96O5l1L2l2j01o8rQ8J94J38j32k01m7N3Nl1k1m7
-2589a644n5L3O7J85K03J05Nqo5j37k05j55m0R3J67M1j5NQ1P2M6K9n1p1j0k6j0Q2J47kK3J9
-2557a091k2M8J00Q1R7L4m6j16k09j53K6J3J2J73O3j04r7o8k7m5j35j15rlp3n1j2J65K71R6
-2527a197k18k61r7J38J30n4j69j31O5J60J07J4o7k6K3O2N8j5k3k2p5oR2K0n4l9m0l1J44J10
-2497a402K6J08K4m1qrp0j8J4l3M4J53P1Qmn1pm3pMj93k14j04J8R7mj57k60j29J69K25J36
-2465a657k0j07m6R0Q3Q1j5%R9Q0K6Pl3r7j47j59j88j13O3O8M8J60J95J0m7P3k0j29r5J1J14
-2434a665m7J6J27O1J0o3KK6M5M0p3j49k5L5l3K2l0K9O6m9j48j88k4P4J50K26K24J79J9o0
-2404a203k9Lp6j03R4J74M3r8q5Nl2j24q3k5J02J37LL0J23N4r6o8j2J1M4m9j25j22l2P0J00
-2373a369M2j17l5Q4J11J09K0j6r0p1NL3jr1O2K18Q9j09j11q0m2n6l3m1j06j27n8Kj1RP9P8
-2341a623k7n7j3N3K24J86M2K6j45k00n9Rk5n6J30K56J98J60M4n5n3n4r6j30j10QJ92J05q3
-2312a153n0j1k5K8lJL9M6k1r3p1JJ5j5j2k2o9N7Q9N7Q1J01J6L6Pj17k14j80j0M8n3r3j11
-2279a701p8q5j14j12n8kK7n5lJ76J31J27Q7q4q4Q8L2j58j92L9L04K19k0k34j65K2k3Q4J90
-2250a642P0j6J63J30l7j07j75p8O6O1Jn6pJ35J91J81N9q7p9p5j41j80j40j9P0J03J53N3M
-2221a399O8O5N4k2j39j46qQ3J41K57P4j77j00P4k1p4Pk6o2j05j15j30l3K00J85Q7Q7O4m8
-2192a159k14j94j22j25j16j6J26R2l4o5J2j3mO6M5r3r1n3p7O1P9j0M6L1k7M3K3J14K04K7
-2162a444j77r8Lr6m4J32J51P8Nrk5L2P8Q8P0q4k29j67k9O9O0m2O5K41K90P8j32j23k01k02
-2132a662o2k7l8Q0O2L0J48K07K57J02j39j71j19p8r6p7j0R8J25N7J7m8j00j56k46j57j8J34
-2104a887J52Q1O6L6LK7Q1m5o2j12q8O9R7K0o0r4k9l4j5R5M4j1O1R2Q3l2j34j12j00K0J29
-2073a659P7m5O4Q9o3j39j21n6J8N7P5j4r6J35J95J67K4j07j05p5R0K59J93L9qP7J08K3j23
-2044i21k17k79k22j67Q6J43l5k1J08J31M5P9Q3j6q3p6o5j83j43p8m5R0J69J42J27N0k4n4
-2016a376J9J16j7j14MJ57J01n8j43q4n7m3j66j92o3N3J8l4J0J24J26M6K7P5j8m6M8L0L1O4
-1986a362k3o3j66j27N7Q9N6q2j63j63J01L00K24O7M6nrRm1o1L7P8j55j87j26r4J01J58l3
-1957a537j01M7J93J51J3o4NQ6O7R2L9m6j50j95nl6j79j47jJ39J33l1j82j48J7N5Q0j7j19
-1928a841j53n1P4J04N7kP7J22M7lN8l7j71p4J01J01M7L0J6q1k8L5l7o2M2m3p2N2R7J96J14
-1897a285q4j47n0O6R2n7k16l07m0J61J39M7LK5qn8J9P8J71J40%p7j14RJ37J62K7j19p5J7
-1867a344R1J06Q9O7j18j63k79j61O2J10J01L8O6K0n0J2l1q6J3l6j18l9n8j18o9Mq5r4O8J81
-1837a821J26J21k2j4L0l0m3j08j48r6o8j4K00K92J56m1j00J2L7p4l2M0J06O2M5J49K5l8j2
-1808a260k8K6Q2N2j03q1r3j65j06j8R1K32K75L0j26n2k5m3MM2l5j31o0pnQ9J02j1j86j52
-1778a662r2p7lK5l2J8N2P1J51J53K30R4O1N3l3r6j37n6j06j24M4J62R8J18J83J03q3j19j15
-1749a119j03l8Q1O3k6j23j03r5k5J88K35J52J09J40N2l2j47k25j70m4J09R7Pj28j80j11O1
-1722a375J87Q5p1q4j62k13j24p5KQ5J56Q2j55j59J11K25J22k7m5j3l7r2j43j22q4MJ40J72
-1694a610ok31j14P0N3%L0J26J24J4o9nP2N8q3k07p1J24J08J74J74N9q8q8k8o7%QoJ02J19
-1663a258M8J21J08k4q3j49j19%K4j16k55j81J4K5l9k8R2P2n1r8m0Q0J39J15J2n7q9j49J9
-1634a867K22J95Q9M4j79l46k36j42k7R1J46J92J43R1Kj50r9N8K07J30n9j96j04P1L4l7nP
-1606a725o6n4N0N7L4k7p0O4K37K46n1j62p4j9r9k65j36J53K27K65J57J0N5L7j03j90j24j0
-1578a583J08j3j52Q2K52J70M0M0J2p5Qjr7j46p0l9K1R3Qq9j01k2L6nn5n9j77k45j91j19K2
-1547b347K11K18J18O2J32K54J92J4j01j73k62k25j02P1K84K33J2k0N7O3m4j02j44j52p7Q8
-1521a740J65J39P4M1K9p7r8M6J68R6m7j09p1oo7j32P1N8p2K4Q0J38N6n8J1j01j81l0R0Q0
-1491a423K4J0n3j39q0P0J86P6k8N7n3k26j22M5Q4P3m7j04j00j52j28p3j3P0J43K60K04R4
-1463a345N3J24J21L8m4j44j68p1Q6K09O9l0j20j11mO8j0k6M8J1p3j77j71r9n2R1J94J45O7
-1434a321P3L7L4R2nj00R7J47M4m9j27n7k1q0j53r1%l6L5N6Kj17j70k8k1L2J03j0j2P0LK8
-1402a545J35P3k5j60j44l6l9K9O0j9n6O0R3M3k8m9j7N0J62J74K6n3J7J6n8p4K1P9O3L1j0
-1371a181j10k47j83p4J9M0RL6J7M4R3K7p9o3pL6J3j5J8J3j6J3n0j10J4L9j15j70n9J13K25
-1340a710J74N9k6m1N0J23K4l1O4N3j4J3L0L2k0q7o5m5j5N4J63P8p3j18k11k52M2J81K9n3
-1310a592r5p8k0O8O0K9L9o5j11K7Q7M7P2mj26j05l7j5J1M3O4P3j4j0L7m6j3Q4R5Qj02n0m8
-1277a687p2m4R0J93J97P2j02k02j57M2J04J04O7n6l3N9J03l3j06m0OOO8R8o9j24j80j37J0
-1248a823K6l1j7R5J33O0K0o8o0mJ22O6j07n3J8O5m3p3k8o6j12J7J30J46P7J4p2j12m6m3n4
-1217a823J21J29o2r7m3PK6k1n5N7J22L2l9r5o0R2J36J34O5p4q4m6j39oJ60K25K00l2j00N7
-1187a213J06j7l3p3j01pM3klK9o2r1q8o8qP3M0J0N9K9K6K4k7n5r3k4P5Rj68j32M9J55J58
-1154a380Qj6j2r3j63r9M9Q3J54O1L1P1j4r2MR8n9q7O3J34P2o8m8l1M6O7j21j82j36j8J00
-1123a578J26Q9M0o0N6J05k6j00j95n5Q2J2K9Kk18k62L3J77J47J48Pj23j46m9J13J95J92R6
-1095a163j04k06j93j74j31k2P6J46Q6J5O0M1Qp3j47m1J19K36K56J01j60k27L1P8r6m0J40
-1068a384J39K6Jk9j53p3J3%J4N6o6j70j23k8N6rJ4M6qK9J7J04M8p5j11qM4J3J4j5l4Nj4j58
-1034a819L1J44J7n4P3L02K23r0l03l63k62j7J70K37J84J74J03j81k93j48n3J3P0J24J30N3
-1008a535m6q2N5J55o1j74M1J53J59J24J9r2p9Q5J08P1j1J2P9O0j36k72k18j68j06j3M5Q8
-980a739p0r0O7P7J8O6J18L3j22j84oK16K35N2q6j59j45l7R1M4P2J58J01l3j60j85j70j31
-952a969j01j1J42K37J65J1j18j37o9K3J04J63O0k5M4K0N9N3j73j44J6ONkP4J07J0p4p0M4
-922a550M7kJ02J14Q8k5m7L7n5k24k31j9N0O5J93J65l5p7M1o5j82j34j43j34J1L3j9J03J01
-893a792R0J90K88J25j74k68k02j22m5P7J69P5n5l6k2J06J83O9N4m7k42l07j26J22K66N8j36
-866a702O1J81Q1o3k1R8J25pk4m6n3P9J01P0O7k2p6J0J43L5m8l9O3K15J93l2k53j04J38J36
-836f94K3j26k18k00j13n9n1n4o7l2J20M8J8R7J78L8j93j54L1kp0J8P7J07O1Q8K8p8k8j2j09
-805a328j04j71l11k35l2O5P3J70O9j8N1J54J67K0r0j32j57r7k3j4n9r0L8J24O4N6R5P8qm1
-775a686j6Kj2k1J40O7QL7l7j28p8M9L8N7O4j4q8j8j7l7n4j63j90l8N3L5M6M9j00j25L6J75
-743a966K47Q7l5p4qP3J30J92J22L9j6r9l0j0n3q8N4J27M5N8J38J46j9j76j88j10j35j82j26
-714a857j02j4J32N0K0P1L8m8p4m8l6o5m8l8l8J5K9O8J10K8L6J34J19J06R0n7m6m2j25k0J09
-683a503Q8J5M4N0N7l4j60k22j31k4k0QJ62J69R1K0j26j09KL7j6j30k34j50M5J01K5K9k9j0
-653a955m6q1%P5P8N4O5O1L9J02P8P2J4j2o2j55k2j3o2k0k9J42K62J30k6M4O0n5m2j27j34
-622a565m7P4J25k3p6P6R4J3j16j57q2M6N0l9p1l2Op1j63p2J34J44N6P1P8j2n9j2J4L2m9j2
-590a645J63K18J40O4q6j84k34k31l5K18K38P8q9lJ01Pj44k66k40PJ45On5pM2J66J81M8J4
-561a383j1q8o0J0p5j66pJ22J58J43P8JO2P6K7K4m6m1l7jP7k4j59q9L6Q6or9N0J89o0j52j70
-528a535j34P3J03R3J40O5r5q9q5j01o0n4j38j95r3P2Q3L4j9J16K75J73N5P7j07l04j85M4
-500a791R4J15J8k9R2J55N4O1J05lj26j84j45j63r0K5J47K07K11J17l5j81k19rJ49L6j13p8
-472a580M0qOM4j90k62p6J12K13J04q9j45o2m7L9J96K74J46r1j38l4J38Q3k4l1j16j21j03
-444a722m5K2N9Q8Q9qp1m2J25K47J08j19q7o9j54j64j00k8J43J41N7L4j2L0K9j5k4l8l9N3
-414a512Q7pj09q2K6J5o4p2j3J8o2j11O8K76J52p2j62k4J14Q2pL0j5r4j09o0N8J40Q3N2N0
-383a324N7Mj07j32jJ9L4j2j26p8L2m1r2k6lq0j30o7N6R6RJ3K7J31J25L1j50j89M3J32Q5Q0
-351a584J8O1J37M2M0oM9J54P7K3m9r2n1n6j22j77j55R1K09J57J02j17j79k4R2j1j10j12l4
-322a627N1J05J51L8J1n3j23o1j6L7R7J4n6J5p0j02O1J65J55P1p6j75j60k4l9o6l4J4j9q2
-292a798O9R9Q1L8rn7j2j0p8r6j12p6M8n2j31q9q6j0J89K37R9o0r3j07j51n6R7J23M6L9O8
-261a850N8K7q1m9L8J50J25p4j9J05l8j51k80j89M1K8P2J71K06J73J01N2J0pj35l22k78N9
-233b057L15K69Q0l4j42j29n5JoQ2M9o9q1j8%L9L7K5j8o2k3K0N9l9m2L0N8Q4M7k4n6p0j07
-200a837l1J16J78M6j35j32j9J88K30J22K3j03l0L6m8p1m0o3j40j16rL9Lp2j12l0r1p2J54
-171b016J97P0L5O0O0J36J37j6j7r7k70j97k3Q9K6K0M3K6n3J0K79J83k4j36j20kq5j53l5P
-141a866J4O9R1K8r0m4j5P1J17K3n3K7Q5J34J54J6p3j16l3po8L6n6k61k02qK02J83n0j84j38
-110b014p9J3lJ7L1O0J8Q5R4J9P0K16J19p0j64n8OK5P7P3R0J28rj78o1ll9j1J2L2P5k2p6n1
-76a578L2k4N8J42Q0l8k27j43o4p2j00j44K9J97J63N9j7N5J11q5j74p0r9j65o7K1J11j7Q7
-47a939J98N1l5J4Q7jl1m3J3Pl6m6k0K5L0oK8J23J04K8o6p8l1k6K3J83J05n3m4j27k81p1J71
-14a744J69M5n9o6l2J21J47N8J0L5p1j53r2pN3J24L9j19j55q9P7J86J84J6q7l6r2j02k9J84
15a485J50O2O3P1L0l6r9j96k53j50J21J23M9O1k9k5J11M9j9j6l1m3p2k8p8q9o1J9P2N4L3R5
47a547R7m3p5l2kpJ7M2j8j1J03O8n4j65j93k37j66l1O0K45L17K27R5J8l8j23o1l2j6j0J8M6
79a508k5j13o7O7K4m8j9pN7l5p6j46j92n7J11J10O6M0l5k3J05P1r9j20Qm9j70n7N9J22J36
110a870K02J22N9J3r0r9rJ4P3K0p0j31j91j09kJ90K17J39P7o5p4N4R1Q9L6m5j53j65j01M2
140a736J33nl3o9o1o5q1N1L8m7j13k1J15J54O6j16p6q5j07q9k9J92K79K15Q8j2p1n3k1j40
170a699k11j03n1k3J10K06J78K03L4q5j39j64o9M7K9O4J84K55N6j41o9j11j5P6j7j10k37k45
198b047j53n1J10K25K27O2%M1K5K1k3J7J08N1P4J28N5p3p0q3j23p7N4rm7k4j56k24j06k2R3
229a997O4O8J22N2Q8R8J9j5l5o1K0J11N3o9k31k34r4J09J93J21J20R0q9k59k62OJ48R3M7p
259a731o1j1m5p5m0L3J54J91Pj82k10LJ55Q4L1j0O1J57P0q2r0K1Q6L6n9Mm7r1j0l3q5nJ12
292a662J33M8n0m0M8K1j29k40j14l4j15j37M8K50J70jM8O2nm7j3K9J7n6p5l0PJ05K4r6L6J32
324a666P2r5j00K8J21R2l9j36q4L6P9m9p2k3l3k6J0O3R1J30J7m6mN4N0J24J49M6k29k21qO5
356a604r3j34l0j3j8J07R7Kk7K0P0L8Qo8j8M4j0Nm7n4M3P9P6J03J53Q9q7j67k07j67k5J63
388a672K13J12K8q2r1q7q1MJ9lm4%M6K0K7J6OK5m7j22n6O0R6J04K8j33j27R2J98J22Rj25r6
421a541L1M1r9k41j80m3N1MJ21L08J82n9l7nj4LM1n5r0j50l4N1m8lJ30R1K3o9k06j92m7P9
453a957K68K69J5kN9j06k60j72k2O7M2k0q5q1o5o9j69j21J13L00K82J40P0O2L1k7r8j2m3o1
483a652K5k3l3M5J04N3K4J5n7p0q6q6J8jo2K1K9R4P5o1p9M6k2l68k68P1J03J18Q8M8O5J31
515a695M7RQk4l2j32j99n2P1Q1L6l2j3k4j8J5N5R2J18K2j03n6J8Q8L9n2J7l9j37M2K07J19
547a524n9m3j1Q5P0j42r1J02P5J46Jj32m6j25q1K7J9j27q1J60K97K12J57P6j12k26j61J9R3
576a422K2j02j81rJ15J26J85M9j57k64k54p5R4J32Nk6K2j4j3k6K5J20J25R5R7k9j43l3J33
605a403M9p9k0J11J10n5k03j28R7J90O9l0r6J2L9p1p2L8R9j9j21mJ16k7k35k97j92N6K25J48
635a693J12J83J09j67l25k03qM0R1J07Q0pr0j80j14J9j1J1k6k5L7k2K1J52J46J42K48K63M3
664a067j89j66K7K6r7j35j20m2pN5J16J36J96J18j48j97n6R8O8j25k14j36K8Jp0j1k0K8J41
693a762P6M9M3k7K6N7o0o9p7r7j33k08M9K71K14Q1L3l1k20k54j18O3J97J99Q0N5O8M0N5N5
723a345L9o7r1j4K9k4j19j92j86j8O1N6J4l1OR6P5n4n9N7J23M9m5q6r5j40r6k5M9L6q6l8J28
756a993K47J70Ql9P9P8n5o9m1m7rO2L0%n2o2L6M6l3OL0Pr1p8L9k7n1P9R4L8j11j77j14o0o3
791b123k2K0J13J97J43J27Pj02M6J50J50J15p6n5Q1j8m8J78K32j11l59l20j58L6J35J54R4
818a414q0q9m4P9J50P2N1N9q5j08j5o4j92o3J16K6j16l7P9K9j10m0N3L7O5P6M7r1j96k04j21
849b130K3J08Q6Q2J07O2LK0jj12o8j27j96K2J20N3LJL6J50R6p0j1J67J75R9o3j56j62n0N4
880a679m1o3J6R4J65M3j26k26o2J05Q7p7j42m1L4M4O9L7J2L0j7j6P3k5q1P3Oj22j35p1oQ7
912a955K3M4J44R8N2N4l3j07o4K2m2K3K21K87J36j12k27j31m1J1j2q0k7j3o4m1N0J12P7R8
942a497J86J63m4j48j03r7o1m5l1p0j40o9L5Ml5j0J29J38J35J00K7Mk3j5J39J91rj78j59l7
972a520n7q2o1o4k1M7O0L5J39K37K21O8j35k19j11J2J36K6j23j78j98k7J08O7J48J44j9k1
1000a388rp0j47j30J2J08J67P8j67j77q6j1K4P9J79J76O7o2p5q1p9j01o8o1q5K1R6N3O1l3
1030a709KJ38J87R6l9j50j8J34J25K0j82k47r0L4m6j2m2j00N8M4m1K4J12Q3Q%O8N2Oo3j54
1061a702K8J50l7j30j6M0L6J43R8m3j04j02m3J25J79rr0M2J21O6J19O0q0p4j11j56p6o8q1
1090a715K3o7j26m4p2O9J86J33R0n7j06k1K0M2j04j36pj9mk2k0K77K75L7J7k7r1l4J7L5o0
1121a511j59n4Q5J56J31l8qR0O4j2l5j08j48j09j16K6J21J39J05Kn9J3J9ko5k4J5j18k55k73
1151b128pJ46J53O2Mm7M7J04N7n1j5L4J6L0N1P3NL1M4P9R1P8Lj17j15m6L1N1p9j92j18k5j8
1184a768J0o8j99j06M1J05l2k5M3Ml3P9J70J42M5M9J30O4j63k15q6M9K4r8j57n6r8m7O8P5
1214b053J0R7J57Q8K5l9m0n1q4r9n7L5O4J1PQ6J41Q2j8r7j2P0P4L2j6l8q1%L2j3nqJ02J12
1248a486qj83j77l7J07R7k6j35o2R2J69Rj25M8O6k0p2j25m3Nr2j09J34J20j3O7P4oKR3K4q4
1280a696j1k6j92j85l6J28R6n4J6K1Q0K68J92l8QJ24N4J7m6n9M0Om7l7j6L7J02O7Ql6rQ4N
1313a135o5p6j34j42j26j26O8K54K36J37j44l94l51k52j35kJ16K10J58JJ24R0j13m8n1r7j72
1340b169q7K23M87K77j15j57QL9m1J9J22N5J1j7j2p7j43n4NQ0J15Q4L7L2J6o8p9j14j42qO0
1371a613l5p4j06j68j59l3J04R6k2K5N3k3k1K7J24J45P5K3j0n6q1Q9K14K02Q8j65k19r7j1
1400a628L3N8J65K05P2p2p8N2J25o9k08j99J5J76Q4q2j49j19O3J42J1K0K27K60l7k82l09j00
1428a624Q9J35N7o9j43q5J2L5M1n1o6K4J0l9r6l8J01J76Q0N4M3o9J8O6J8j45j57j21m6L7K2
1459a731M3O0J69J68oJ9J8j4o0lJ22M5n3l2j32j37k9R7J24j60k17j1K4L2Q3m8j21o8L0O6J8
1490a704jl2p6K6P0J09R3K5r4j19j2J41Q7J9J07Q2j9j06j93j29M7J60J34K4j7j30j85j00L4
1519a759N6m0J5P2M4M4n0j35j13o4KQ1R2J52R6q3r4p6m5N9J36O8l8j8O7O7L4n7j04r6j5J34
1551a568P9l5K5n5j47j26q0j5lK4J55J68kl6K0jL5O3n3j38r7K9J10K5q1q9r3N3J95J31O6R8
1583a343K4j06j87r1J9l8k1j2j00m9o8j10j00r9M2K22J80Q7m2j22J3J89J57Nk5K0L4J40J93
1612a188J05m2p4j7q1n4k7q3m3J55J39p4j78j34l5pr9r3RO6J39K48K21Q5Q7O9p3j26j00q0
1642a285r3M4Jp4MN8l1j83j54n4mj2L6M1Nko1p9L4J18j9l6Q9Q9J43R4n2r2j29p8k7M8J85J69
1676a307J0j90k20j54m7K14J49j50o7Q3O3N6L9Rl6qNn4j95k02M0J69J47J02k7j14q3r8j05
1705a971q2m3J01J40J05R6NJ03N6j11k8Q5J18rk13j32J4j10k02K1L4p0NJ29l6kJ51K06J04
1734a536Rk8k2O3O1OL3m4q6n3qo0j64j06J4M5N3P0Qj14j36kK11J55N0Q6N5q9j21j2J59K03
1766a300r7j25p1m4j5n7o7K3J28R3o5j69l9J00n0j06n0k1K7J40P4k7L8K4q5k5K8l1n3p4r4
1797a990j42o1R8J09J01J15P6P2L1k6m5p6n6p0J9K4NN4M9j2P2J14j6j00r4o9lR5J06k1j24
1828a765m2K08K61J25l7l8p3o4N9J38O2j31n1O0K1l0p2K4N6j66k37%J36J04L0o3j35o6N8J54
1858a474J86J2q0P9R7j15j74j52k66k16j07r9j29Q1J89Q6J51K01J44Q2j0QM4N7M4J2mJ5M5
1887a293L2l5m6n4o5j12n4l1n3J4Pn6OJ11J59J62R4J0K7K1o2j91k62k39p4l8n7Q4J17O1O0
1918a757J30J94K09J60K4J3P8l5q2j20j40j79j35N4K29J32Pl7OR6J24M3J9q6j83j23j96j48
1946a703o4k6KK1p9L0J48J23P5n4r2j9o8j23l5J04J38J43J98J07P7O6O2K8j10o7p0j36m1K3
1976a342n8j04q4j05q1p1p5l4k6n9p3O3K64J96oj21j01l5ML1P5M8K3k5QN2k5q7j44j62j1P4
2008a991O0P6J17J08J03O2np3q7L9P7L8rl6j52j12o3j1K2j8r0j22m4M7J7N8J90K37J32m3j22
2039a595n6K6N8N6J5n6j44n5RJ7p9j58j21j15p3k8KM9M6R2M2m2N4J01N2m3n1N1P2J14M3k8
2071a745o1q4L7J41J05N3j7j7J01J39J60J60K1k56l38j70r4J8J35O4j3p2o0k9j0J15J12ol6
2100a647m9J6O2l1j37PJ26N4q0j30pK6nl0KO1L5j37k26q4K01K89Q7L6L2m1K3j3j60j74q4Q8
2132a890J11N2J5j10j60L2J54L2O5J68J19K1L6J15N9o8k0L5m3K0J51K2k19k80j18m6N7Q1J37
2161a472J30Q4P9p4j78j03m0k0Q3J75P9O1M3N1L1j00j24o0r3j11j56o0R3J2l9j10j32r7n9
2190b107j7JO2RKM9O0O0J02J10n0j86j9K11J70M2j15o3J14K5r8o1p9N0K01R5J3k8o9l0j12
2221a658k27j37N0J82J25o5q0nj0J0k5l3j28j12K5J05J34K08J92J27Pr8j18j08Jjn5n0j3Q0
2251a677Nq4N3Q0NO3N7l8j04n4O4P1q9j38j8R1K01K4j78k18q7M5K4o7l6R4J48J23j2j51r8
2282a901M8J58J59k0k13j57l9%N8K11K14Q8m4j67j57JK9l6j15r0l0n7L3Q8Q5L7J2K0N5J03
2312a627Q0l4m0N8J15J11M6p9j73j53J5Q8Q1N4m5k2k8l0j11j38j06m1O3J52J77N8j7n9J4O9
2342a522R8Q9J02J11L5l9j40o7M9Kj06l8m8j86j80K6R9P5J19P5j3j94j95j2P0K4m6j2P5Pl6
2373a778O3j8j68k34j71rJ07J15K6m9n7p2Q1K74J42l6K0O2mK0J24J87J66Q8Q4j6j69j90p7
2402a489O1O0n3j10j09l9j1l8P1J77M2n2j98j85J1Q1J56Q3P0J1j15j08l2rk4o8j69q7J23J52
2432a798Q2K6j8j0J9J07K16K09L8j60j34j9R1J20O8p7j91k29j36kN8N1L6m0k6j6j72j98j5
2461b120R4O5k7j63j56J25K55J49R6R1j5r5O8O9l8L7J17O6o2j70k06p8J0M8N0j0r5j00P2J14
2491a809Q8J36J08j9j54k79k37o8P7J40J15O2R4R2n2j29p4KJ32R7m6P9O8J4J07M1j7O3J6p7
2521a430j01m0j51l03o6K32L14K32J2j65l16j44R0L8o5j2P9J34J26O5N9n5r1J4o8k54j78o
2549b050Q4P7J2QQl1R9J19J2q0q8L7J77Q3o7j33q5Q1P1j51l03j54J16J14M2nj4Q8J90M7l4
2580a730J5m2l5N9Q7L8n9j45k4M7LK6N4J7o4j11m2J09K27J56R4M5n5m9R2J57R5or6r6j90k96
2612a719j75K8O8J3j8j14q5k1j3OL0J45J28J74O4r0j64qK87K09k9j27M1J38O0oj49j16o7j63
2642a673RR1m8j5NpO3J90L00J36j88l15k38l3o4j1J02O2m1j07j14j07l4L2m1k9J19J38L3n
2672a790L1J24J10N4K4p2n0rk5Q3J53J42Q6j27k39k13j02O1J34O0K3l4l3K6k2l7mJ9O8j0j01
2703a670j14m8j1N5J57R4j2k4lJ19J37k8j49j58o6J38K13P3j30j68p7oM0j6J4R9N1o5j73j01
2733a829m8j8o5n6N8R8j3j39l1J21N1MQ2P3O0J0j36m8N2j58k83r9L2J04J30J96O6q4o5j48
2763b083q6J48J83O5k8j44o3J24J84J08Q4jj43j08J11J68Q2k9r6p8J9N1M6Nj08j38q2n5n8
2792a922N6K54J67km8j04j53n6K1Q7M1q6p8l8N7M8q2m1l6K8J15J74mk62k25j03L4L3r9j36
2822b360nJ51K52J93l2j84j57q7O5O1N8J06O8K2MJ23Q4l4q6j30j77o6J11J01l2j23p3l2L7
2851b142J35J41N2M9R5O1o2m4R7J38M1K6m0n4l1q9j18j16k7J18J44K4lP0J28J08J9j20j48
2880a548j09J8M5j00j04M8O5L1L2k8m7j16k5J03K9j20j00lQ7J55J64R2k5j30j27n8k5J7J18
2909a661J74N8p0m3l2K2p0%P3L6J1L5J6o0nj00j31k4m9j04J8R7L5p8o7L6Q5M1J2m4j33j01
2941b023J8R2J14J01L7m5L4J38Q9J08J94J53Kk02k85k21j02l4O1J32J06k1q4k4lLn1l3J07
2970a639K6l5o0n7m2J7M6o1p2L6K0jk7j46j07R0Q6q4m6jJ6J34J62P9K2J26J22N7qj21j87j55
3002a810j25J9J95K03J79J8r8j61j31OJr7j72q2N0J96L52R5r7j08j83n9KO9J71J39j39k14
3030a781p4J6J59J46O4J7M3J08J15J09k8k12j68LL6rl3j12%J84J03r2j03k0O6O5L5L7k9q6
3060a441r3j35p2l3n0p9n5N3J79J41Lm8j16p7L7M1Q5J77J05O6l5k69l08j07P1J26J12pr8j35
3090a962m1J48J76J23j0n8p4o5k6N3N3K9j3j14r4N8L9o0O0J10J31R5O1M1l3o1p5o7r0n2N7
3121a661J84K40J76k8k48k16o0n6r7k3lQ2O4n8p4%L0J43R8%j1l0J8L0j7L6M3q4p5k3l5o0n
3154a720J06J91J10n0p5K8l4m6j0l4k4kOj5L0j1r7m9K6m1r6Q5J82J56J43K1j06j33j74j50
3184a783K8O2J8RK8k8j08j3jl8J01J96J64Q5p9j20m9N3R0j22k51k79j06K01K38N5pm4k7J10
3214a617J43J30Q0j17j10L7J07R7l1j29j28l1Q0J11J71J35p2j53p3o2r1p5k9oj3m5j31r8J6
3243a904J20O9K7m4p6l9L8J37Q9k7j29r8p1M6J12j2k2mO4J35J04O0jl6j46k62j77j1P4J07
3273a877J20J64J41J11j0j15q0r8n6j7q0o6n7J0J44J62J17l2j60l2J31J12Nj41j45j2P3P2
3301a616J6j05o3Q9J10k8J3j4j09M8J58J49M2r0j55p5J18K50J31j84k34j28L3J18l4j53m3
3328a756Q7J5M1J07J20J64P7n5j22k18k42q5P2P2n6n6N8R4P4P4l2j38j79j23n5q9j2J07O5
3357a991L2O9J28J48J32q9j80n4P8J02R6R2P9N6q1p8J9n6q3N2k6n3J52K04J08Q0M2o3j38k11
3387a434j83j00j11j08qJ79J40J19J59J34M8o5r9k7p7j91p9N0RJ2J79J12p1j3J18P3j03j34
3415a471O0N4K1J70J18j66j74j1o4j25j47j62j83j08o7M4J12j3j36j02M4K29K75K43J27r6
3441a528q7N1k5r0r0j8J8No3n0k9ON5L3M2R1J94Qk26q9P2ko2KJ63J59k6j11o5mj1k2p8o4J6
3476a825rj09p3k1J12J33r2j55J19K47J77J27n3j07k1L9k4j14o7M9J9K1J23J05lo0L5J70P6
3505a181l6mk5N0N4P5J05K5j07k66k56p4J47J54kn7O1K1j56j44j37j35o4k5j4m5o7q4P6J42
3535a969K1n5L4Q5L2N6K9j04k35q7K7J8J08N4o0l5N9J49K18Q5j2QO4Q2qP6J1k01j75N6J11
3566a558M4p0k06k78j08P8R8M3q8j06k0kO7P2kRk0j2n1j63l0R9J72J39P1Q4J21P5M6j07j47
3597a750l8l0R3J55L5j48j54p8P5J03R0k5o4l1L2J40Q8K3k3m8m5j18j02PN2m5p7o1j1K4O3
3628a868O5L7j70j04J38J08m6j06k8J10J66J26m0j13q7j3J6r0J6J24P2r1j02Q6K03K03J56
3655a232M0j1n3j44l10l18k25q9J27J13QN0J89K04J08r1p6J31J85J05j5j11j62k3M7J0p4j1
3683a628L9r5r6M5J19J36J03o2j77j46l3J8lQM4J11L8j5j5j0R8O2j2rm1j15j73P4J65M0qj03
3715a641j31p9p0k2RQ3J95J50J19K10R9j84k64j92q0O8J95J27R0N0O6j15k89j40qn7n0m0q0
3744a981j9m1m7J23K95K81J35rr8j15j00k6M7jo9r5r0p3n0pm1q1l0N6R0R1R4P9O0j4n7r4o0
3777a847m7j73p1P7P9Q4P4J31J68M8j00j28j73j1J78j3j44l0n4j29p7J2J49L7L7K13J23j2
3805a599m3K4J24N2LqJ7n9j63k27j95j60j26j9M9R1J29J84P0p1j15M0J95J47J6n2l3qqp3p
3836a825L4l1m7m0k1m9l8q8q1j22j25J13K01J94J50N2r2k38j59l0p0L6J17o6j93n4J90K60
3864b022J55Q1J2k7j2K7J78K42J31q6j37l9L3J6j35j34p7n6j8O4J02k1q0p2l8q4p6NJ29Q3
3894a856j0k6O3R5k2q4k0J18P0noL5l8jQ8K7M7L3o1j72j17Q9nq9o6P1J49%p3l5R0N9nm7K5
3929a679K7rm0j33r6J43K48O9j62j38J1Q4P8L4j7k5j63k82k43k1J00Pj3P4J20R1J8N7Ol7K0
3960a871L3RnP2J40J41P5O2R7K5j40k64j79KJ2j1L9J2Jl9J6M9L4L5J8pNL8Q9J73O2q0j15j05
3994a577j37n6M4J38J37K3l0j14n2J20Q8m5KK6o7j51j13n9O1Q7j2m3j0j3k0JQ2Q8J07M8J9
4025a428K7j06l5O9m0j04n6j7J05J71J13P0j5p9j12j68j10L0O5L6L8L5K02L32J14qj40j42
4053a153N4k1r8j11m0k8j13p3p3m2l5k3Q1J34K92L20Q6j30j71p9j14j77q2KP1R4N5j22j80
4082a676j44r0o3j15n7J11K19K21J19k7q2j31j30M5J49K15J47k8l5K9p9n2J3J4P8J04j7j00
4110a362j76j15p3n3K2l4J1K2l8K1P9P6J65J68oN5O5j37j59j0J9mJ2j12j76k2J32K54K21j5
4140a170k45p9Q3m0j83j74j18j33j20n9n1n0L0Q5j6j10L5K24K29J68O6M7Q3j1q0j36m3J14
4168a654J41N6q5j44j24m9k7Q4R2Rl0l5o1r5j46j25J6J69K63Q3j42p8Q3L1r8k9J28J6K6L3
4198a692Q0L4j03j57l2n7r7N9J54J79N7M4J24N1k3o8o5Pm1p0k8P9K4j2Lj1K7%p4J04J15J1
4230a378m1o6NL6j12q5O3j1n1P4K39K21N7j25j52r8MN6K5Nl8p4J4O5Qr2p2q2n2rj5N6J01J11
4264a413Kp1M0J01k3p8K4L1j12r4k7mp5j9l3r7j11o0N4R7RJ0J44k1j07J23J97K9q2m2j3L2
4296a589n6O1J21k7k0mj51k19j19p1n3l9l6J5P6R5J28K08R6j0O1J31O5r0j14j22l6lP0M9j2
4327a595P4Q1J5p8j94j05L8o6j00M5O6J1N5J19l1q2L4K7o8r3J50K37J99J36kl8qj1l7j02l00
4358a623k67M8K77K70M0j46k00j55n7Q2J97K28J58j9q9kl4k17k14j17p0J0KL6Q6L7l4q6n8
4387a917jJ24M5j26r1p2k0MJ4l1O5J19J7r4j04N3L3n6K0L9j08k28j72l3J16J08N6J05J09K9
4417a997R0J79M8j29j36o2k6L8O0R2M1M1P4L0r2p0J57J55O3M7q3m9J28J19K9j17r9k9L1J46
4447a321P3q3r5k2Lj03j07j5j05j23m6P3J18P3nl2k9k7l7MR7J44P1m8k07j14J00J40q2k04
4477a909L2J01k3p1l3P6Q9j10j16j32j09K9L0K8k1k1J29J36L5j3k7P3K26K54O3J1jq4o2J5
4507a405m0j77k33j08J5Q3P0Rl5j26q0P3J47K9J00K36K67J78P9j1j46k29k74k33l1P4N9M1
4535a668O2Q5o3j95j58j37m1O1J8n1k9oNQ8J76K3o2l3j39n2O8J63P2q4K0K09J74m3k27j36
4565a900l1mJ57O0k03k17q7J05J05J69K11J62J54J1q0p3o3l0k4M4m2j21k0J10J60J30P4K9
4593a214p9j82k58j90k9K3K2M5J12J34Lp8p2O1J84J32K3K0L0j24j70M4Kj09j85q7M7P2J19
4622a704M6j34j59n3K3l0p0J44K14N3j7nJ5J17J51L7q9j34r5J5J8l5Jk1m7m8o1J1L0J04K43
4653a480J64o2j67mK1QQ5oj90k41j19Q6K05J71N7k1l7o8o1KJ1k5K9J22Q4k6JK3rK5k5j3J13
4686a347J43K1l7k9k7qm8r6l0j13o7M1OL1N8o1Lmj82j28l3M7M7M7O7M2J3L7P9J23O5j34k67
4719a741j21J43L32K46O5p1q2K4j21l15k95o8N8L6K3J34J42M3o0j35j30J2J20J46j9j16j9
4746a769Q5N7k9J6P9j8p3K2J09Q3J9o3j18j9K9K8j03j71l2Q6O0M4k5j37n3q4q4p1q0m5k8Q3
4778b202K40J99J30M4r6j36k32j81j22j6J40J66J86K11J2j83q8m2NQ8J44J07l3o7j5J5k2k7
4806a775J80J39m9j6J32J28L0j07j89p4Qj85k59j89m7M0N8po1m1Mpo4o1R3K25J75N6p8j01
4836b042K2L9p7m5KP4J38K00K06Q5k2r6r7j08q0o2l1R6J09J14J57J59o2j29p6o9lL0K4P1N4
4867a419l2j91j92m8J78K12J63J62J1m7nj25j41j21j00j4l6j24n6rJ4L7Jk9J56K08R2qk2J08
4897a377J39mj32k32j64J0L6k8M6L2O0K5J5K9J21J70J3j35j8J28Pj25m9J54K01P6r3j79j61
4926a435o2O6J0q7m1K9j6m7j6j25j59o1Rqk8OR4Q4kj01j22l8L2l2rJ98J20p4oK8q1j11J6N9
4960a910L1L0K2Q4J28P2j08j66rQ3K9l7o0N1P7o3r7n8n1p9L2J81R9L3J53J40J7L5r5j34j41
4991a711q2J0j4m6L7Q6M5Q1O8n8pO3nq7j90n2J20J06P3L0j9q6j33j57Q6J49n7j4J47J71J19
5022a327R7O7o8j87k59k59j05j15j11L4Q4J16J68M0o2n5j20k13j93l7J6J53K42J27J4m8J4
5049a987K7k2R9P8KJ00J39R8q5k33j45L1J96K29J27P4l6q9l9o6j12j15j22j23R0J37n8n2J13
5078a744O7PJ04K8j13j1Pm3j02o1n1j22j38m4k1K2M7o9j64p5J85K43M1j8RP1O9O6J23k1j29
5109a837p4k4j9o1m8Q7K34J24p3n7m8jJ1p0mJ82J16l4O7k3j71j6J09M6j14j72q0K3Q1Q8R6
5140a662O0R6N7N5jo8j9O0o8j30Q9K32R4j10k29j95l6N5J5q5m0mM9j6JJ59P0m1K4J48J51k5
5172a314j60j66q5j5n1j53n7o5n9L2J33J19O0P5J6j8L7O0Q0P8O8O2N8O4n7k90k18l8M1J16
5202a647J16N0k7OJ20P1Km4j0j03j23l6L9M2J5o2j18l4l1K4N2K1o0r7n6j3q3k10j65J1M0j0
5234b320l9L4J10J59J85K6q5J0M0Pm5j00j22r8K1J25K11K08L8o8r7j21j90j80o5N1J68Q5K9
5263b023Q5P2M4J0L4R7J50J24l4p8p0j8Q9N5m2O1K36N3j15p8m8o9q6m9j14j06q1m3p6k4Q0
5294a964R6N1qj6Q0J02R5o8j10jK1N6Q1m6j34j00j13k7P7J42K06J82J08n4k15k59j38k1R6
5323a881J16L6p8k3N7N5O9J69K06J65N4p0p1n2j23k06j33L6J19N2q4j17j5K35L11k0k44j40
5351a577K1n7r4L1K3M2L4n0l2k7L9r4j74o2K7Pj51o0M4J44K83J40j02j86q3K9J13Q5Ql4o3
5382a776n7p1N4L0m1N8J20J60Q7o1p6J2M1R3J79R2j2K0K2nj59l55k31pP7M3o8n3l8L8L2j5
5414a867m7j18m6Q9J13Lj44n7P0LQ9P4K3J16J58J5q1o5M0J37O3K5P2n4j68r0j04j61%Q1J61
5445a670J56K9l3rj2p6n6r1n7N0Jk5mom5j01JQ4Q8Q3J30J74Q4qj18j93j39m1j49k14j53j5
5477b335J34N1J27J72oMJ11P8o9j42j53j17o7j32k0P2O8L2L3J39K35K63J59Rn7q2lj2m4k1
5507a573M8Q9P1K3j2L6N9l7q3o7j55k33r6j8R5K37J92L8q8j35o1O9O7j13k46j62n5r4n5J27
5537b132J40N6N9N1N7M4K8N9J46J39O5o9j53j35k65k34p9n4P7J47M2LRl0j8J13P9Q0O1L3J27
5568a554J10oJ0j3j26j63nJ08K0n8j16j31j87j80LJ12J02J9n3o9J17K31J80M5q6K2J24Nr3
5597a632k1M5o6o6M4L3m6l9j2M8N3L1Rj09j09j0L1MJ2N9P7M6N1J9N8J21P6r7j89j50K4Q5P9
5630a541J06Rj24r9nK7R2P6J40P0r3j0J58P2o8j99k76j14L2OM7J98K06M9j8L4lj13j34N4l2
5661a453o9k8j8m0j05r4m2l0k2o6m0M0K00K30N8M3lj03j06o0L0J9pp6j08j72j25J03J71Q9
5691a784k7r0m3Q7R0q6o3K3j2q6j1J49K80L21J66L7l4k8J01R0rn8k7J3j9j20p7M3j25k48j62
5722a709kjk9o8l0J2J1j6o7M7R7Q5J43M7k9l5M9L2o9q3j43j50r7p5k8p2j2J71K63K01J89J95
5754a173M3j06J2O4o4r1k5N4m0j31j73k09j30K6K76J90np2p6m7k7r0j69q7M7N1L9k7K4Q9L9
5785a788J47J52N0j09j12J8m1j73j25M0kk8jpJ1R2R7n8k44j86OJ12R5J48R0M4O8m8o2KQ0J34
5817a598J46J77J05m8n1n9n3n0J6L1n9p3p7r9nJ4j8PP9Q8jj15o9n3j8j5J6J44J02k8j31o9
5849a764k1l4L7N5K7%kk2q9n1J5M7N1L1J0K7O3K6J29J44M8m5p6l0m0j14j18M5R2j48k60j09
5881b076k4l3P1N3l2J6Q3L4oJ4P7J85P0n2l0q4p3O4J44J22lk12k51k36j65L5J00J05P4J26
5911a904J37K29J29k4M5J8j01j50r7kj3q4l5J1L1J07O9P2K14O4j24j56o2O3J33J62kj80j37
5940a587p4M3j2p9OJ7M6M3Q7J10p5j42o6j03j44r5L2J14L1n4O0J08J9o5r1j2q9r8K7M7L7P2
5972a887Q1J13J20j1j00l2N4J6K0r2p7R6J51J65K7j64j81j13p1M9J05o5j78j19J38K17J21
5999a617roq%J54J15j1Q5R6j11j64l7L3J0L7P5Q0m0m6MK7L0nq6q4j2N2J78K63R4p5rR1qj02
6034a006q9j08j27J6m3j70m2K7L5J5k1K9K0l0q6n2M1n6j45q8M8R6k9lN3P2J25Q6p0p0J37K25
6066a210J13O1N0j11k10k01j15m5P0J90J65m8q1L6M5n4PO6n7j16k2R0J52P3l6P2J16m1j84
6095a225j56k07k19j66j46n3O3R1P1k7O2J23J0j23j11m5Q5J59L0l4m3J8Q9Q0Rj8j04j51l9
6124a977K0o2n2O2K2n4m7n4K7J21J41J04j2m0QO3j0m4L9No4j11o6n3j3K9m4k4J59J85J17J
6156a624l9M2J5%J4o2q0j41n9Q3J53Q3pm1p6j3o3L1P7N1O5P0p1j01k5L0L7J3n7r9j0j5j2N0
6190a781mj11k9J04J63K6j26l6P5J58L9j10n8o3k3OJ4P4R7n0q4j9L3L7N1J34Qn3o0r0lm6K
6223a725O9L8M5Q8J03J50J56N6o1j17l0P3M6L5p1k14r6Mj27j02R5J27L7l2K5j3p9j2K4j8o1
6254a587L4k9k44k73j93J2J00J05%p4J15J90K14J20m2r2j00K9J28J7j74k02pJ9k9j0o4l5J1
6283b061R4K16J07j8r8r7p5j34m4KJ7ONl0l4n4p9lJ66J37q1j47J4J29K0j3L0P6J0l3jQ2N7
6316a834k2L4J53J06O9j4n2r1j21j30p6Km6j70j48J8J47J19J05J87J56O9n6j43o1J41K26J48
6344a284Nj53j69j37j40p2M2m6o2N9J07L8m6k5J3O7Jq8j18J29J87J20J4r3m4L7J3Pk7lq7k51
6376b006k42j0J79J68J48L9n3j9J5M6Mr6r3oL2n1p1J6J02J14J1k9Q8J42k9j75j90j97NJ36
6406b022Q8Q9Q0j10p6K7Q1O5j7M8M2M8p7n4Kj19jJ24J26O6lm7J9k1j57o2K9n1j31k09j95j
6438b419J38J46K18J26j39k36k31j43Q7K57J94P3R4Q3j5n1NR2J4o1o9J6Lp7J7J80J81Q3j01
6467a535j86n1L8J71K33R8m3p0j01l4k8j02p9O5P3m6k2j9l5%O4J2L1R6J14P1r3j56q3j34o6
6498a817n5k7J3Q8J25Oj42n4ljQ6P9N1k7o0k1J2j2J6J19J75J64P9l4j62j66j10j8J14J54N0
6529a378Q3J08q2j05L7k2q7L2M6J0J07Q5r1j42m8K3J2J7r5j07M6O3j9o0q1j25lJ88J47Qq1
6560a514n6Mn3j40r2n2m1Kj3K8J16P6P9J21M4l2M1O7l9j05r9j9m4m9J56J32o7l1j1K6P5J8
6592a472NJ2K8J25pj69r5q5r9j68o1J39R8p8r3L9L6J9J3p5j13K0M8n4q7l4N1O3J0R1K00J58
6624a535J96J71R3j6o1j34k47j82m8k7p0j4J31J65J48J2r7p4J2K9J0l6j44j17M0J03P2oo1
6653a687m2o1j0J6P2Q0o2k9J56J48J3q1rO5N2Qp1m3N1K04K01P0q2k00k86j69j4J43J81Q7M6
6684a253L4j6l7pj8m8j91l20j48J29J70J44N9J2L5l3r2o9l1%pkLl3j36j35l6M9O8J08J15l3
6716a719r7j4N2j3q1J2J13j26k13o6J03K07J20m4j49o6N0J50J58J22J12l2j68n5L9k5NR5J07
6745a423jo9L4K3qq5j40l4M2R3Qp1j17k8J22J70J29j3m7ok5p2j15jR4Q8L5k1n2L8M4m9k8k7
6779a512ok2M9R0n5j24m0p1o9O1R2l8n9K1O1J29J00L9L5P8j9j03j02j55j41k4L7Jn2PJ22O7
6811a603k6r5j66q5M5R6k5n9R0J25l5p7n6j2J9K1R2J52J30L5k0j3Q7K6j33j49n1O3Q1j4P8
6842a479J30M5n5j03p7J4J8r6j13k4M4j7K2J9RJ9Q8K41K11j01k56j50l4J04J14j20j56n2N1
6871a704J08M8jj8J2j7nR2J47P5m5r9lJ9kj9J1L6m2q4n8j42j59L6J51Q5K3k1m3R3J74O3j26
6904a415p2OK6N5m0j19j33j0J20J50J51P3o5j22j30p1J9P9J15qj04j0P3L8r7k19lJ94K87J87
6934a045m0r7k2q9p2K4J24L1j10j88j08J0O4l5j61o0O4O7K5M9O8O0n1j07r5l9K3J2q6n0Q1
6965a753L7J3%n0l0N1J83P9J8N2Q9%j32j00L8Q2l8j27m9R1J46n3k41j01J04J36J12O9O4K9
6995a281J5j5q9kO9Jn4q8m1J03J64Q4j4M0oj52j34j04j12L0O1n8o2j6J83K52J23N9N5m6m7
7026a082L0l9k46k33m7%K1P8m2j80m0K1J0O5Q9J3o0J9J13P9J5J0R0J21L2r7k07m9J45N0j83
7057a504j73k7J29J28l1N5J72R3o7j57n8N1O8M9j2j8N1P2J0m7nq0j23P8K45J71M1j22q7m9
7087a147j72j14P5K21K50K5k06j26l9k8r0j10J09J11p6M4J48R6P9M6j1o3o0p5p7N6K1r0q2
7116a285p6K1N5Mo2L7K19K11J41O1p0j01j53j40Nm2j28o9o3l0J36J38O9J9n5p0j10m3Q3J07
7146a191j0j33q5n8l8N8jl7P5J65J55Q5l6j16j13JN0q3m9k5l5p0n2J19R0o0l9M2o0p4l2j0
7178a567P7J27R5Nr6QJ24Q8L9J34K45J55k5q1k7r5j22n2k3k7m5m7NN0N4J1j34j93j18l8M2
7209a431J00Q6P8L9k0PL4Rj9n7QM3l1j17o0O4J14Q4L1R6L1j15j16OJ29O8K1k4j23j53o9J0
7241a277J51J95O1P7J42k6j29j14q7q0p3n4Q3K00k2j65m2P5J6j04j04r1J4O1J6J5JL9Q4P2
7271a066M0J08K30K49K5j31q3n2p5q0l9J8j6r7n3K9n7l9J17J08Pj8o9o0o2r8q3o8N8J83M9
7302a025q5j5Q7J96K10Rl8n5q0j3J7p8l4n6j15j6K8P1j2j60j76j25J2J32J06J14J15O2L8o3
7332i49p9K0L3q2j48m7J33J87R5K3l0k0N1P0k4o9J3Pp8p9p3m4j6jKJ1K8J8Q9J38J10LPL6j2
7367f77n4j27j01N1L6q2j03j17k5J60K23J05J7j3n6n3o1j06n9j1QPJ01J58J20oj55j15L3J22
7397g80L8n2j51j31P4K15J14j6n0q2r8j0J6K3O7Q0K9m6m8p1j38j12L1J00Q7J31Q7j8o9p7o8
7428i25K0O1M9P6J4mRK2J02O6K8Jl2r0j6j5l0nm7J1O7j1q5m2J1j7j3L5l2k7j3k6pO2J58Mj52
7465g93p2NN5Jl1r7k1R7P4J7po1r9M0J00Oo5n4LQ3J09K6N2mm5j0k0n2J6K8l5o2J1j9j82q6
7501a092R7J35J27J23K9q3j46j77j48L0J26J10L3pQ9Q4j8k3M4L8N6N5N0N4M5J7o7j33j19m1
7531g12J0N8k1n8K2J6kJ21K01N6o1k0p7q4n5o5j1j3m0NJ25J55J47R7O3L3M3M9mn3p2o2N7N2
7565a00j8m4PO5lr5j47r3n6o5n5p6j06l2P8K23J18m2j17j05l7Q0J07L7j6NO9M0L4L2j9m0L4
7598c37O9m2k04j71J2J02J10J15K08K45R1n9j97k14j33r4j12q1P5K27J65N3n6j5R9M7r5r5
7626b87k3l0o0j06j25m2K9Q6J00O4L6j6p2o5K9N7L9M0Q9J08k3q1m6l6l9J6N8J4K8K6j7m2j4
7659c05n4m8N1J0j01q0M9J56K23J65Q9
7670A55
##ENDNTUPLES=	NMRSPECTRUM
##END=	

##TITLE=	592-150119
##JCAMPDX=	6.0	$$ NMR Plug-in 1.4 of MestReNova 6.1.1-6384
##BLOCKID=	2
##DATATYPE=	NMRPEAKTABLE
##DATACLASS=	PEAKTABLE
##.OBSERVEFREQUENCY=	75.4677886962890625
##.OBSERVENUCLEUS=	^13C
##NPOINTS=	25
##FIRSTX=	15.130456046887916344
##LASTX=	170.16550043865723296
##XFACTOR=	1
##YFACTOR=	1
##FIRSTY=	220.1565399169921875
##XUNITS=	PPM
##YUNITS=	ARBITRARY UNITS
##PEAKTABLE=	(XY..XY)
15.130456046887916344, 220.1565399169921875
18.087678378201456297, 522.5343017578125
38.597675121449071867, 853.12237548828125
38.875048945079555551, 2626.41796875
39.152742993499344948, 5321.66943359375
39.430904168501541562, 6312.27294921875
39.709138097726132344, 5423.48828125
39.986937584980353222, 2741.187744140625
40.265108999428740333, 937.21429443359375
64.885100884246654118, 193.334197998046875
71.262246324273647247, 300.56805419921875
72.767849078531028795, 294.222076416015625
75.190298110671477616, 275.222503662109375
75.695912408237887803, 292.428985595703125
99.248716177021208296, 253.0063323974609375
102.97906420212447642, 300.5814208984375
111.745315664175763, 222.4473876953125
113.18185031430513732, 296.876861572265625
114.17308542586958708, 258.888275146484375
126.48866485930314241, 277.51898193359375
153.2590156337522842, 260.343353271484375
154.33024200794406511, 247.3004913330078125
159.62391576454842834, 271.480926513671875
160.01232870671151431, 239.2321929931640625
170.16550043865723296, 321.01568603515625
##END=	

##END=	
