# Supplementary material for: An Improved Helferich Method for the α/β-Stereoselective Synthesis of 4-Methylumbelliferyl Glycosides for the Detection of Microorganisms
Source: Molecules. 2015 Dec 4;20(12):21681–99. doi: 10.3390/molecules201219789 (PMC6331929; doi:10.3390/molecules201219789)
Supplement: Supplementary file 1 [file molecules-20-19789-s001.zip › NMR data.JCAMP/13C-NMR (4b1) the a┬-D-glucopyranonside.jcamp]

##TITLE=	164-141229B
##JCAMPDX=	6.0	$$ NMR Plug-in 1.4 of MestReNova 6.1.1-6384
##DATATYPE=	LINK
##BLOCKS=	2
##ORIGIN=	Bruker BioSpin GmbH
##OWNER=	nmr

##TITLE=	164-141229B
##JCAMPDX=	6.0	$$ NMR Plug-in 1.4 of MestReNova 6.1.1-6384
##BLOCKID=	1
##DATATYPE=	NMRSPECTRUM
##DATACLASS=	NTUPLES
##NUMDIM=	1
##ORIGIN=	Bruker BioSpin GmbH
##OWNER=	nmr
##.OBSERVEFREQUENCY=	75.4677886962890625
##.OBSERVENUCLEUS=	^13C
##.SOLVENTNAME=	9
##.PULSESEQUENCE=	zgdc30
##.ACQUISITIONMODE=	SIMULTANEOUS (DQD)
##$ORIGINALFORMAT=	Bruker XWIN-NMR
##$PARAMETERFILE=	(acqus, ASCII, E:/%E5%9C%A8%E6%89%80%E7%A0%94%E7%A9%B6/%E6%98%BE%E8%89%B2%E5%BA%95%E7%89%A9%E7%A0%94%E7%A9%B6/%E8%AF%BE%E9%A2%98%E5%AE%9E%E9%AA%8C%E8%AE%A1%E5%88%92%E3%80%81%E8%AE%B0%E5%BD%95%E5%8F%8A%E6%80%BB%E7%BB%93/%E6%A0%B8%E7%A3%81%E5%9B%BE%E8%B0%B1/20150212/164-141229B%EF%BC%88%E8%91%A1-%E8%84%B1%EF%BC%89/2/acqus, 0)
$$ ##TITLE= Parameter file, TOPSPIN		Version 1.3
$$ ##JCAMPDX= 5.0
$$ ##DATATYPE= Parameter Values
$$ ##ORIGIN= Bruker BioSpin GmbH
$$ ##OWNER= nmr
$$ $$ 2015-01-12 21:32:50.906 +0800  nmr@NMR
$$ $$ D:\/data/pub/nmr/164-141229B/2/acqus
$$ ##$AMP= (0..31)
$$ 100 100 100 100 100 100 100 100 100 100 100 100 100 100 100 100 100 100 
$$ 100 100 100 100 100 100 100 100 100 100 100 100 100 100
$$ ##$ANAVPT= -1
$$ ##$AQSEQ= 0
$$ ##$AQ_mod= 1
$$ ##$AUNM= <au_zg>
$$ ##$AUTOPOS= <49 >
$$ ##$BF1= 75.467749
$$ ##$BF2= 300.13
$$ ##$BF3= 75.467749
$$ ##$BF4= 75.467749
$$ ##$BF5= 500.13
$$ ##$BF6= 500.13
$$ ##$BF7= 500.13
$$ ##$BF8= 500.13
$$ ##$BYTORDA= 1
$$ ##$CFDGTYP= 0
$$ ##$CFRGTYP= 5
$$ ##$CHEMSTR= <none>
$$ ##$CNST= (0..63)
$$ 1 1 145 1 1 1 1 1 1 1 1 1 1 1 1 1 1 1 1 1 1 1 1 1 1 1 1 1 1 1 1 1 1 1 
$$ 1 1 1 1 1 1 1 1 1 1 1 1 1 1 1 1 1 1 1 1 1 1 1 1 1 1 1 1 1 1
$$ ##$CPDPRG= <waltz16>
$$ ##$CPDPRG1= <>
$$ ##$CPDPRG2= <waltz16>
$$ ##$CPDPRG3= <>
$$ ##$CPDPRG4= <mlev>
$$ ##$CPDPRG5= <mlev>
$$ ##$CPDPRG6= <mlev>
$$ ##$CPDPRG7= <mlev>
$$ ##$CPDPRG8= <mlev>
$$ ##$CPDPRGB= <>
$$ ##$CPDPRGT= <>
$$ ##$D= (0..63)
$$ 0 2 0.00345 0 0 0 0 0 0 0.06 0 0.03 2e-05 3e-06 0 0 0.0002 0 0 0 0 0 0 
$$ 0 0 0 0 0 0 0 0 0 0 0 0 0 0 0 0 0 0 0 0 0 0 0 0 0 0 0 0 0 0 0 0 0 0 0 
$$ 0 0 0 0 0 0
$$ ##$DATE= 1421069569
$$ ##$DBL= (0..7)
$$ 120 120 120 120 120 120 120 120
$$ ##$DBP= (0..7)
$$ 150 150 150 150 150 150 150 150
$$ ##$DBP07= 0
$$ ##$DBPNAM0= <>
$$ ##$DBPNAM1= <>
$$ ##$DBPNAM2= <>
$$ ##$DBPNAM3= <>
$$ ##$DBPNAM4= <>
$$ ##$DBPNAM5= <>
$$ ##$DBPNAM6= <>
$$ ##$DBPNAM7= <>
$$ ##$DBPOAL= (0..7)
$$ 0.5 0.5 0.5 0.5 0.5 0.5 0.5 0.5
$$ ##$DBPOFFS= (0..7)
$$ 0 0 0 0 0 0 0 0
$$ ##$DE= 6
$$ ##$DECBNUC= <off>
$$ ##$DECIM= 6
$$ ##$DECNUC= <off>
$$ ##$DECSTAT= 4
$$ ##$DIGMOD= 1
$$ ##$DIGTYP= 9
$$ ##$DL= (0..7)
$$ 0 120 120 120 120 120 120 120
$$ ##$DP= (0..7)
$$ 150 150 150 150 150 150 150 150
$$ ##$DP07= 0
$$ ##$DPNAME0= <>
$$ ##$DPNAME1= <>
$$ ##$DPNAME2= <>
$$ ##$DPNAME3= <>
$$ ##$DPNAME4= <>
$$ ##$DPNAME5= <>
$$ ##$DPNAME6= <>
$$ ##$DPNAME7= <>
$$ ##$DPOAL= (0..7)
$$ 0.5 0.5 0.5 0.5 0.5 0.5 0.5 0.5
$$ ##$DPOFFS= (0..7)
$$ 0 0 0 0 0 0 0 0
$$ ##$DQDMODE= 0
$$ ##$DR= 17
$$ ##$DS= 4
$$ ##$DSLIST= <SSSSSSSSSSSSSSS>
$$ ##$DSPFIRM= 0
$$ ##$DSPFVS= 10
$$ ##$DTYPA= 0
$$ ##$EXP= <C13CPD>
$$ ##$F1LIST= <111111111111111>
$$ ##$F2LIST= <222222222222222>
$$ ##$F3LIST= <333333333333333>
$$ ##$FCUCHAN= (0..9)
$$ 0 1 2 0 0 0 0 0 0 0
$$ ##$FL1= 83
$$ ##$FL2= 83
$$ ##$FL3= 83
$$ ##$FL4= 83
$$ ##$FOV= 20
$$ ##$FQ1LIST= <freqlist>
$$ ##$FQ2LIST= <freqlist>
$$ ##$FQ3LIST= <freqlist>
$$ ##$FQ4LIST= <freqlist>
$$ ##$FQ5LIST= <freqlist>
$$ ##$FQ6LIST= <freqlist>
$$ ##$FQ7LIST= <freqlist>
$$ ##$FQ8LIST= <freqlist>
$$ ##$FRQLO3= 0
$$ ##$FRQLO3N= 0
$$ ##$FS= (0..7)
$$ 83 83 83 83 83 83 83 83
$$ ##$FTLPGN= 0
$$ ##$FW= 93750
$$ ##$FnMODE= 0
$$ ##$GP031= 0
$$ ##$GPNAM0= <SINE.100>
$$ ##$GPNAM1= <SINE.100>
$$ ##$GPNAM10= <SINE.100>
$$ ##$GPNAM11= <SINE.100>
$$ ##$GPNAM12= <SINE.100>
$$ ##$GPNAM13= <SINE.100>
$$ ##$GPNAM14= <SINE.100>
$$ ##$GPNAM15= <SINE.100>
$$ ##$GPNAM16= <SINE.100>
$$ ##$GPNAM17= <SINE.100>
$$ ##$GPNAM18= <SINE.100>
$$ ##$GPNAM19= <SINE.100>
$$ ##$GPNAM2= <SINE.100>
$$ ##$GPNAM20= <SINE.100>
$$ ##$GPNAM21= <SINE.100>
$$ ##$GPNAM22= <SINE.100>
$$ ##$GPNAM23= <SINE.100>
$$ ##$GPNAM24= <SINE.100>
$$ ##$GPNAM25= <SINE.100>
$$ ##$GPNAM26= <SINE.100>
$$ ##$GPNAM27= <SINE.100>
$$ ##$GPNAM28= <SINE.100>
$$ ##$GPNAM29= <SINE.100>
$$ ##$GPNAM3= <SINE.100>
$$ ##$GPNAM30= <SINE.100>
$$ ##$GPNAM31= <SINE.100>
$$ ##$GPNAM4= <SINE.100>
$$ ##$GPNAM5= <SINE.100>
$$ ##$GPNAM6= <SINE.100>
$$ ##$GPNAM7= <SINE.100>
$$ ##$GPNAM8= <SINE.100>
$$ ##$GPNAM9= <SINE.100>
$$ ##$GPX= (0..31)
$$ 0 0 0 0 0 0 0 0 0 0 0 0 0 0 0 0 0 0 0 0 0 0 0 0 0 0 0 0 0 0 0 0
$$ ##$GPY= (0..31)
$$ 0 0 0 0 0 0 0 0 0 0 0 0 0 0 0 0 0 0 0 0 0 0 0 0 0 0 0 0 0 0 0 0
$$ ##$GPZ= (0..31)
$$ 0 0 0 0 0 0 0 0 0 0 0 0 0 0 0 0 0 0 0 0 0 0 0 0 0 0 0 0 0 0 0 0
$$ ##$GRDPROG= <>
$$ ##$GRPDLY= -1
$$ ##$HDDUTY= 20
$$ ##$HDRATE= 20
$$ ##$HGAIN= (0..3)
$$ 0 0 0 0
$$ ##$HL1= 3
$$ ##$HL2= 83
$$ ##$HL3= 83
$$ ##$HL4= 83
$$ ##$HOLDER= 0
$$ ##$HPMOD= (0..7)
$$ 0 0 0 0 0 0 0 0
$$ ##$HPPRGN= 0
$$ ##$IN= (0..31)
$$ 0.001 0.001 0.001 0.001 0.001 0.001 0.001 0.001 0.001 0.001 0.001 0.001 
$$ 0.001 0.001 0.001 0.001 0.001 0.001 0.001 0.001 0.001 0.001 0.001 0.001 
$$ 0.001 0.001 0.001 0.001 0.001 0.001 0.001 0.001
$$ ##$INP= (0..31)
$$ 0 0 0 0 0 0 0 0 0 0 0 0 0 0 0 0 0 0 0 0 0 0 0 0 0 0 0 0 0 0 0 0
$$ ##$INSTRUM= <DPX300>
$$ ##$L= (0..31)
$$ 1 1 1 1 1 1 1 1 1 1 1 1 1 1 1 1 1 1 1 1 1 1 1 1 1 1 1 1 1 1 1 1
$$ ##$LFILTER= 200
$$ ##$LGAIN= -15
$$ ##$LOCKED= no
$$ ##$LOCKFLD= 3954
$$ ##$LOCKGN= 119.900001525879
$$ ##$LOCKPOW= -5
$$ ##$LOCKPPM= 2.49000000953674
$$ ##$LOCNUC= <2H>
$$ ##$LOCPHAS= 25
$$ ##$LOCSHFT= yes
$$ ##$LOCSW= 0
$$ ##$LTIME= 0.136000007390976
$$ ##$MASR= 4200
$$ ##$MASRLST= <masrlst>
$$ ##$NBL= 1
$$ ##$NC= -1
$$ ##$NS= 1000
$$ ##$NUC1= <13C>
$$ ##$NUC2= <1H>
$$ ##$NUC3= <off>
$$ ##$NUC4= <off>
$$ ##$NUC5= <off>
$$ ##$NUC6= <off>
$$ ##$NUC7= <off>
$$ ##$NUC8= <off>
$$ ##$NUCLEI= 0
$$ ##$NUCLEUS= <off>
$$ ##$O1= 7546.30085260999
$$ ##$O2= 1200.5199999976
$$ ##$O3= 7546.30085260999
$$ ##$O4= 7546.30085260999
$$ ##$O5= 0
$$ ##$O6= 0
$$ ##$O7= 0
$$ ##$O8= 0
$$ ##$OBSCHAN= (0..9)
$$ 0 0 0 0 0 0 0 0 0 0
$$ ##$OVERFLW= 0
$$ ##$P= (0..63)
$$ 9 9 18 13 26 0 0 0 0 0 0 0 0 0 0 200000 1000 2500 0 600 2500 0 0 0 0 0 
$$ 0 9 1000 0 0 0 0 0 0 0 0 0 0 0 0 0 0 0 0 0 0 0 0 0 0 0 0 0 0 0 0 0 0 0 
$$ 0 0 0 0
$$ ##$PAPS= 2
$$ ##$PARMODE= 0
$$ ##$PCPD= (0..9)
$$ 100 100 80 100 100 100 100 100 100 100
$$ ##$PHCOR= (0..31)
$$ 0 0 0 0 0 0 0 0 0 0 0 0 0 0 0 0 0 0 0 0 0 0 0 0 0 0 0 0 0 0 0 0
$$ ##$PHP= 2
$$ ##$PH_ref= 0
$$ ##$PL= (0..63)
$$ 120 -1 0 120 120 120 120 120 120 120 120 120 15.8 15.8 120 120 120 120 
$$ -1 120 120 120 120 120 120 120 120 120 120 120 15.8 120 120 120 120 120 
$$ 120 120 120 120 120 120 120 120 120 120 120 120 120 120 120 120 120 120 
$$ 120 120 120 120 120 120 120 120 120 120
$$ ##$POWMOD= 0
$$ ##$PR= 4
$$ ##$PRECHAN= (0..15)
$$ -1 3 -1 2 0 -1 -1 -1 -1 -1 -1 -1 -1 -1 -1 -1
$$ ##$PRGAIN= 0
$$ ##$PROBHD= <5 mm PABBO BB/19F-1H/D Z-GRD Z104275/0178
$$ >
$$ ##$PROSOL= no
$$ ##$PULPROG= <zgdc30>
$$ ##$PW= 0
$$ ##$PYNM= <acqu.py>
$$ ##$PYNMP= <proc.py>
$$ ##$QNP= 1
$$ ##$RD= 0
$$ ##$RECCHAN= (0..15)
$$ -1 -1 -1 -1 -1 -1 -1 -1 -1 -1 -1 -1 -1 -1 -1 -1
$$ ##$RECPH= 0
$$ ##$RG= 2298.8
$$ ##$RO= 20
$$ ##$ROUTWD1= (0..23)
$$ 1 0 0 0 0 1 0 0 0 0 0 1 0 0 0 1 0 0 0 0 0 0 0 0
$$ ##$ROUTWD2= (0..23)
$$ 1 0 0 0 0 1 0 0 0 0 0 0 0 0 0 0 0 0 0 0 0 0 0 0
$$ ##$RPUUSED= (0..8)
$$ 0 0 0 0 0 0 0 0 0
$$ ##$RSEL= (0..9)
$$ 0 1 2 0 0 0 0 0 0 0
$$ ##$S= (0..7)
$$ 83 25 26 83 26 83 83 83
$$ ##$SEOUT= 0
$$ ##$SFO1= 75.4752953008526
$$ ##$SFO2= 300.13120052
$$ ##$SFO3= 75.4752953008526
$$ ##$SFO4= 75.4752953008526
$$ ##$SFO5= 500.13
$$ ##$SFO6= 500.13
$$ ##$SFO7= 500.13
$$ ##$SFO8= 500.13
$$ ##$SOLVENT= <DMSO>
$$ ##$SP= (0..31)
$$ 1 120 120 120 0 0 120 120 0 0 0 120 0 0 120 0 150 150 120 120.87 118.96 
$$ 122.27 114.95 150 150 150 150 150 150 120 150 120
$$ ##$SP07= 0
$$ ##$SPECTR= 0
$$ ##$SPNAM0= <gauss>
$$ ##$SPNAM1= <Gaus1.1000>
$$ ##$SPNAM10= <gauss>
$$ ##$SPNAM11= <Gaus1.1000>
$$ ##$SPNAM12= <gauss>
$$ ##$SPNAM13= <gauss>
$$ ##$SPNAM14= <Gaus1.1000>
$$ ##$SPNAM15= <Gaus1.1000>
$$ ##$SPNAM16= <gauss>
$$ ##$SPNAM17= <gauss>
$$ ##$SPNAM18= <Gaus1.1000>
$$ ##$SPNAM19= <Gaus1.1000>
$$ ##$SPNAM2= <Gaus1.1000>
$$ ##$SPNAM20= <Gaus1.1000>
$$ ##$SPNAM21= <Gaus1.1000>
$$ ##$SPNAM22= <Gaus1.1000>
$$ ##$SPNAM23= <gauss>
$$ ##$SPNAM24= <gauss>
$$ ##$SPNAM25= <gauss>
$$ ##$SPNAM26= <gauss>
$$ ##$SPNAM27= <gauss>
$$ ##$SPNAM28= <gauss>
$$ ##$SPNAM29= <Gaus1.1000>
$$ ##$SPNAM3= <Gaus1.1000>
$$ ##$SPNAM30= <gauss>
$$ ##$SPNAM31= <Gaus1.1000>
$$ ##$SPNAM4= <gauss>
$$ ##$SPNAM5= <gauss>
$$ ##$SPNAM6= <Gaus1.1000>
$$ ##$SPNAM7= <Gaus1.1000>
$$ ##$SPNAM8= <gauss>
$$ ##$SPNAM9= <gauss>
$$ ##$SPOAL= (0..31)
$$ 0.5 0.5 0.5 0.5 0.5 0.5 0.5 0.5 0.5 0.5 0.5 0.5 0.5 0.5 0.5 0.5 0.5 0.5 
$$ 0.5 0.5 0.5 0.5 0.5 0.5 0.5 0.5 0.5 0.5 0.5 0.5 0.5 0.5
$$ ##$SPOFFS= (0..31)
$$ 0 0 0 0 0 0 0 0 0 0 0 0 0 0 0 0 0 0 0 0 0 0 0 0 0 0 0 0 0 0 0 0
$$ ##$SUBNAM0= <"">
$$ ##$SUBNAM1= <"">
$$ ##$SUBNAM2= <"">
$$ ##$SUBNAM3= <"">
$$ ##$SUBNAM4= <"">
$$ ##$SUBNAM5= <"">
$$ ##$SUBNAM6= <"">
$$ ##$SUBNAM7= <"">
$$ ##$SUBNAM8= <"">
$$ ##$SUBNAM9= <"">
$$ ##$SW= 259.791539193003
$$ ##$SWIBOX= (0..15)
$$ 0 1 3 4 0 0 0 0 0 0 0 0 0 0 0 0
$$ ##$SW_h= 19607.8431372549
$$ ##$TD= 65536
$$ ##$TD0= 1
$$ ##$TE= 296.16
$$ ##$TE2= 300
$$ ##$TE3= 300
$$ ##$TEG= 300
$$ ##$TL= (0..7)
$$ 0 120 120 120 120 120 120 120
$$ ##$TP= (0..7)
$$ 150 150 150 150 150 150 150 150
$$ ##$TP07= 0
$$ ##$TPNAME0= <>
$$ ##$TPNAME1= <>
$$ ##$TPNAME2= <>
$$ ##$TPNAME3= <>
$$ ##$TPNAME4= <>
$$ ##$TPNAME5= <>
$$ ##$TPNAME6= <>
$$ ##$TPNAME7= <>
$$ ##$TPOAL= (0..7)
$$ 0.5 0.5 0.5 0.5 0.5 0.5 0.5 0.5
$$ ##$TPOFFS= (0..7)
$$ 0 0 0 0 0 0 0 0
$$ ##$TUNHIN= 0
$$ ##$TUNHOUT= 0
$$ ##$TUNXOUT= 0
$$ ##$USERA1= <user>
$$ ##$USERA2= <user>
$$ ##$USERA3= <user>
$$ ##$USERA4= <user>
$$ ##$USERA5= <user>
$$ ##$V9= 5
$$ ##$VALIST= <valist>
$$ ##$VCLIST= <CCCCCCCCCCCCCCC>
$$ ##$VD= 0
$$ ##$VDLIST= <DDDDDDDDDDDDDDD>
$$ ##$VPLIST= <PPPPPPPPPPPPPPP>
$$ ##$VTLIST= <TTTTTTTTTTTTTTT>
$$ ##$WBST= 1024
$$ ##$WBSW= 4
$$ ##$XGAIN= (0..3)
$$ 0 0 0 0
$$ ##$XL= 0
$$ ##$YL= 0
$$ ##$YMAX_a= 4929532
$$ ##$YMIN_a= -1372677
$$ ##$ZGOPTNS= <>
$$ ##$ZL1= 120
$$ ##$ZL2= 120
$$ ##$ZL3= 120
$$ ##$ZL4= 120
$$ ##END=
$$ 
##$PARAMETERFILE=	(audita.txt, ASCII, E:/%E5%9C%A8%E6%89%80%E7%A0%94%E7%A9%B6/%E6%98%BE%E8%89%B2%E5%BA%95%E7%89%A9%E7%A0%94%E7%A9%B6/%E8%AF%BE%E9%A2%98%E5%AE%9E%E9%AA%8C%E8%AE%A1%E5%88%92%E3%80%81%E8%AE%B0%E5%BD%95%E5%8F%8A%E6%80%BB%E7%BB%93/%E6%A0%B8%E7%A3%81%E5%9B%BE%E8%B0%B1/20150212/164-141229B%EF%BC%88%E8%91%A1-%E8%84%B1%EF%BC%89/2/audita.txt, 0)
$$ ##TITLE= Audit trail, TOPSPIN		Version 1.3
$$ ##JCAMPDX= 5.01
$$ ##ORIGIN= Bruker BioSpin GmbH
$$ ##OWNER= nmr
$$ $$ D:\/data/pub/nmr/164-141229B/2/audita.txt
$$ ##AUDIT TRAIL=  $$ (NUMBER, WHEN, WHO, WHERE, VERSION, WHAT)
$$ (   1,<2015-01-12 21:32:49.765 +0800>,<nmr>,<NMR>,<TOPSPIN 1.3>,
$$       <created by zg
$$ 	started at 2015-01-12 20:30:17.359 +0800,
$$ 	POWCHK disabled, PULCHK disabled
$$        configuration hash MD5:
$$        DF A6 11 CE 2A 02 50 55 3E 86 D8 82 5B AB EC 40
$$        data hash MD5: 64K
$$        FC 7D 65 51 2D F0 E0 CB 1E BF 14 0C 09 31 21 FD>)
$$ (   2,<2015-01-12 21:32:55.421 +0800>,<nmr>,<NMR>,<TOPSPIN 1.3>,
$$       <user comment:
$$        ICON-NMR User ID: pub
$$        data hash MD5: 64K
$$        FC 7D 65 51 2D F0 E0 CB 1E BF 14 0C 09 31 21 FD>)
$$ ##END=
$$ 
$$ $$ hash MD5
$$ $$ E0 3D DF D9 6B 9B 00 FA D2 A6 03 43 5D 22 E7 7C
$$ 
##$PARAMETERFILE=	(auditp.txt, ASCII, E:/%E5%9C%A8%E6%89%80%E7%A0%94%E7%A9%B6/%E6%98%BE%E8%89%B2%E5%BA%95%E7%89%A9%E7%A0%94%E7%A9%B6/%E8%AF%BE%E9%A2%98%E5%AE%9E%E9%AA%8C%E8%AE%A1%E5%88%92%E3%80%81%E8%AE%B0%E5%BD%95%E5%8F%8A%E6%80%BB%E7%BB%93/%E6%A0%B8%E7%A3%81%E5%9B%BE%E8%B0%B1/20150212/164-141229B%EF%BC%88%E8%91%A1-%E8%84%B1%EF%BC%89/2/pdata/1/auditp.txt, 0)
$$ ##TITLE= Audit trail, TOPSPIN		Version 1.3
$$ ##JCAMPDX= 5.01
$$ ##ORIGIN= Bruker BioSpin GmbH
$$ ##OWNER= nmr
$$ $$ d:/data/pub/nmr/164-141229B/2/pdata/1/auditp.txt
$$ ##AUDIT TRAIL=  $$ (NUMBER, WHEN, WHO, WHERE, VERSION, WHAT)
$$ (   1,<2015-01-12 21:32:49.765 +0800>,<nmr>,<NMR>,<TOPSPIN 1.3>,
$$       <created by zg
$$ 	started at 2015-01-12 20:30:17.359 +0800,
$$ 	POWCHK disabled, PULCHK disabled
$$        configuration hash MD5:
$$        DF A6 11 CE 2A 02 50 55 3E 86 D8 82 5B AB EC 40
$$        data hash MD5: 64K
$$        FC 7D 65 51 2D F0 E0 CB 1E BF 14 0C 09 31 21 FD>)
$$ (   2,<2015-01-12 21:32:55.421 +0800>,<nmr>,<NMR>,<TOPSPIN 1.3>,
$$       <user comment:
$$        ICON-NMR User ID: pub
$$        data hash MD5: 64K
$$        FC 7D 65 51 2D F0 E0 CB 1E BF 14 0C 09 31 21 FD>)
$$ (   3,<2015-01-13 09:54:32.062 +0800>,<nmr>,<NMR>,<TOPSPIN 1.3>,
$$       <Start of raw data processing
$$        ef BC_mod = 2 LB = 1 FT_mod = 6 PKNL = 1 SI = 32K 
$$        data hash MD5: 32K
$$        3C 80 D3 D4 3C 56 6B 7F 83 8A D9 85 BE 5B DD C6>)
$$ (   4,<2015-01-13 09:54:32.875 +0800>,<nmr>,<NMR>,<TOPSPIN 1.3>,
$$       <apk 
$$        data hash MD5: 32K
$$        01 60 E9 27 1B 05 05 81 31 E4 09 12 04 D4 01 E3>)
$$ (   5,<2015-01-13 09:54:33.328 +0800>,<nmr>,<NMR>,<TOPSPIN 1.3>,
$$       <abs ABSG = 5 
$$        data hash MD5: 32K
$$        B9 F4 F4 F9 4D ED 52 33 BD 18 F0 3A B4 EC 6E BE>)
$$ ##END=
$$ 
$$ $$ hash MD5
$$ $$ AE 86 8B C3 C1 6D 6C 7D 62 70 7C 8F DA BB 9D C4
$$ 
##$PARAMETERFILE=	(cpdprg2, ASCII, E:/%E5%9C%A8%E6%89%80%E7%A0%94%E7%A9%B6/%E6%98%BE%E8%89%B2%E5%BA%95%E7%89%A9%E7%A0%94%E7%A9%B6/%E8%AF%BE%E9%A2%98%E5%AE%9E%E9%AA%8C%E8%AE%A1%E5%88%92%E3%80%81%E8%AE%B0%E5%BD%95%E5%8F%8A%E6%80%BB%E7%BB%93/%E6%A0%B8%E7%A3%81%E5%9B%BE%E8%B0%B1/20150212/164-141229B%EF%BC%88%E8%91%A1-%E8%84%B1%EF%BC%89/2/cpdprg2, 0)
$$ 1 pcpd*3:180
$$   pcpd*4:0
$$   pcpd*2:180
$$   pcpd*3:0
$$   pcpd  :180
$$   pcpd*2:0
$$   pcpd*4:180
$$   pcpd*2:0
$$   pcpd*3:180
$$ 2 pcpd*3:0
$$   pcpd*4:180
$$   pcpd*2:0
$$   pcpd*3:180
$$   pcpd  :0
$$   pcpd*2:180
$$   pcpd*4:0
$$   pcpd*2:180
$$   pcpd*3:0
$$   lo to 2 times 2
$$ 3 pcpd*3:180
$$   pcpd*4:0
$$   pcpd*2:180
$$   pcpd*3:0
$$   pcpd  :180
$$   pcpd*2:0
$$   pcpd*4:180
$$   pcpd*2:0
$$   pcpd*3:180
$$   jump to 1
$$ 
##$PARAMETERFILE=	(format.temp, ASCII, E:/%E5%9C%A8%E6%89%80%E7%A0%94%E7%A9%B6/%E6%98%BE%E8%89%B2%E5%BA%95%E7%89%A9%E7%A0%94%E7%A9%B6/%E8%AF%BE%E9%A2%98%E5%AE%9E%E9%AA%8C%E8%AE%A1%E5%88%92%E3%80%81%E8%AE%B0%E5%BD%95%E5%8F%8A%E6%80%BB%E7%BB%93/%E6%A0%B8%E7%A3%81%E5%9B%BE%E8%B0%B1/20150212/164-141229B%EF%BC%88%E8%91%A1-%E8%84%B1%EF%BC%89/2/format.temp, 0)
$$ EDIT_PAR COMMAND FILE
$$ 
$$ DI_MODE         LONG
$$ ED_ENTRY        ACQU
$$ ORDER           FILE
$$ 
$$ 
$$ HEADER		"F2 - Acquisition Parameters"
$$ T_NAME		Date_
$$ 		TYPE	R64
$$ 		CLASS	ACQU
$$ 		SUBRANGE 0.0 50000000
$$ 		REL	"Date_=itodate(DATE)"
$$ 		INV_REL	"DATE=datetoi(Date_,DATE)"
$$ 		FORMAT	"%14.0f"
$$ 		TEXT	" "
$$ END
$$ T_NAME		Time
$$ 		TYPE	R32
$$ 		CLASS	ACQU
$$ 		SUBRANGE 0.0 1000000
$$ 		REL	"Time=itotime(DATE)"
$$ 		INV_REL	"DATE=timetoi(Time,DATE)"
$$ 		FORMAT	"%14.2f"
$$ 		TEXT	" "
$$ END
$$ NAME		INSTRUM
$$ 		TEXT	" "
$$ END
$$ NAME		PROBHD
$$ 		FORMAT	"%14.14s"
$$ 		TEXT	" "
$$ END
$$ NAME		PULPROG
$$ 		TEXT	" "
$$ END
$$ NAME		TD
$$ 		TEXT	" "
$$ END
$$ NAME		SOLVENT
$$ 		TEXT	" "
$$ END
$$ NAME		NS
$$ 		TEXT	" "
$$ END
$$ NAME		DS
$$ 		TEXT	" "
$$ END
$$ T_NAME		SWH
$$ 		TYPE	R32
$$ 		CLASS	ACQU
$$ 		SUBRANGE 0.0 1e8
$$ 		REL	"SWH=SW*SFO1"
$$ 		INV_REL "SW=SWH/SFO1"
$$ 		UNIT	"Hz"
$$ 		FORMAT	"%14.3f Hz"
$$ 		TEXT	" "
$$ END
$$ T_NAME          FIDRES
$$                 TYPE    R32
$$                 CLASS   ACQU
$$                 SUBRANGE 0.0 100000
$$                 REL     "FIDRES=SW*SFO1/TD"
$$                 INV_REL "TD = nextpow(SW*SFO1/FIDRES)"
$$ 		UNIT	"Hz"
$$ 		FORMAT	"%14.6f Hz"
$$ 		TEXT	" "
$$ END
$$ T_NAME          AQ
$$ 		TYPE	R32
$$ 		CLASS	ACQU
$$ 		SUBRANGE 0.0 1000
$$ 		REL	"AQ=aqcalc(SW,SFO1,TD,DIGTYP)"
$$ 		INV_REL	"TD=tdcalc(SW,SFO1,1.0e6*AQ,DIGTYP)"
$$ 		UNIT	"sec"
$$ 		FORMAT	"%14.7f sec"
$$ 		TEXT	" "
$$ END
$$ NAME		RG
$$ 		TEXT	" "
$$ END
$$ T_NAME          DW
$$ 		TYPE	R32
$$ 		CLASS	ACQU
$$ 		SUBRANGE 0.0 1000000
$$ 		REL	"DW=1/(2*SW*SFO1)"
$$ 		INV_REL	"SW=1000000/(2*(0.005+DW)*SFO1)"
$$ 		UNIT	"usec"
$$ 		FORMAT	"%14.3lf usec"
$$ 		TEXT	" "
$$ END
$$ NAME		DE
$$ 		FORMAT	"%14.2f usec"
$$ 		TEXT	" "
$$ END
$$ NAME		TE
$$ 		FORMAT	"%14.1f K"
$$ 		TEXT	" "
$$ END
$$ T_NAME		D1
$$ 		TYPE	R32
$$ 		CLASS	ACQU
$$ 		SUBRANGE 0.0 1e38
$$ 		REL	"D1=D[1]"
$$ 		INV_REL	"D[1]=D1"
$$ 		UNIT	"sec"
$$ 		FORMAT	"%14.8f sec"
$$ 		TEXT	" "
$$ END
$$ T_NAME		d11
$$ 		TYPE	R32
$$ 		SUBRANGE 0.0 1e8
$$ 		CLASS	ACQU
$$ 		REL	"d11=30m"
$$ 		INV_REL	"D[0]=d11"
$$ 		UNIT	"sec"
$$ 		TEXT	" "
$$ 		FORMAT	"%14.8f sec"
$$ 		NONEDIT
$$ END
$$ NAME		TD0
$$ 		TEXT	" "
$$ END
$$ HEADER		"======== CHANNEL f1 ========"
$$ NAME		NUC1
$$ 		NONEDIT
$$ 		TEXT	" "
$$ END
$$ T_NAME		P1
$$ 		TYPE	R32
$$ 		CLASS	ACQU
$$ 		SUBRANGE 0.0 1.0e10
$$ 		REL	"P1=P[1]"
$$ 		INV_REL	"P[1]=P1"
$$ 		UNIT	"usec"
$$ 		FORMAT	"%14.2f usec"
$$ 		TEXT	" "
$$ END
$$ T_NAME		PL1
$$ 		TYPE	R32
$$ 		CLASS	ACQU
$$ 		SUBRANGE -6.0 1e38
$$ 		REL	"PL1=PL[1]"
$$ 		INV_REL	"PL[1]=PL1"
$$ 		UNIT	"dB"
$$ 		FORMAT	"%14.2f dB"
$$ 		TEXT	" "
$$ END
$$ NAME		SFO1
$$ 		FORMAT	"%14.7f MHz"
$$ 		TEXT	" "
$$ END
$$ HEADER		"======== CHANNEL f2 ========"
$$ NAME		CPDPRG2
$$ 		TEXT	" "
$$ END
$$ NAME		NUC2
$$ 		NONEDIT
$$ 		TEXT	" "
$$ END
$$ T_NAME		PCPD2
$$ 		TYPE	R32
$$ 		CLASS	ACQU
$$ 		SUBRANGE 0 1e38
$$ 		REL	"PCPD2=PCPD[2]"
$$ 		INV_REL	"PCPD[2]=PCPD2"
$$ 		UNIT	"usec"
$$ 		FORMAT	"%14.2f usec"
$$ 		TEXT	" "
$$ END
$$ T_NAME		PL2
$$ 		TYPE	R32
$$ 		CLASS	ACQU
$$ 		SUBRANGE -6.0 1e38
$$ 		REL	"PL2=PL[2]"
$$ 		INV_REL	"PL[2]=PL2"
$$ 		UNIT	"dB"
$$ 		FORMAT	"%14.2f dB"
$$ 		TEXT	" "
$$ END
$$ T_NAME		PL12
$$ 		TYPE	R32
$$ 		CLASS	ACQU
$$ 		SUBRANGE -6.0 1e38
$$ 		REL	"PL12=PL[12]"
$$ 		INV_REL	"PL[12]=PL12"
$$ 		UNIT	"dB"
$$ 		FORMAT	"%14.2f dB"
$$ 		TEXT	" "
$$ END
$$ NAME		SFO2
$$ 		FORMAT	"%14.7f MHz"
$$ 		TEXT	" "
$$ END
$$ 
##$PARAMETERFILE=	(parm.txt, ASCII, E:/%E5%9C%A8%E6%89%80%E7%A0%94%E7%A9%B6/%E6%98%BE%E8%89%B2%E5%BA%95%E7%89%A9%E7%A0%94%E7%A9%B6/%E8%AF%BE%E9%A2%98%E5%AE%9E%E9%AA%8C%E8%AE%A1%E5%88%92%E3%80%81%E8%AE%B0%E5%BD%95%E5%8F%8A%E6%80%BB%E7%BB%93/%E6%A0%B8%E7%A3%81%E5%9B%BE%E8%B0%B1/20150212/164-141229B%EF%BC%88%E8%91%A1-%E8%84%B1%EF%BC%89/2/pdata/1/parm.txt, 0)
$$ 
$$ Current Data Parameters
$$ NAME        164-141229B                
$$ EXPNO                 2                
$$ PROCNO                1                
$$ 
$$ F2 - Acquisition Parameters
$$ Date_          20150112                
$$ Time              21.32                
$$ INSTRUM          DPX300                
$$ PROBHD   5 mm PABBO BB/                
$$ PULPROG          zgdc30                
$$ TD                65536                
$$ SOLVENT            DMSO                
$$ NS                 1000                
$$ DS                    4                
$$ SWH           19607.844 Hz             
$$ FIDRES         0.299192 Hz             
$$ AQ            1.6712180 sec            
$$ RG               2298.8                
$$ DW               25.500 usec           
$$ DE                 6.00 usec           
$$ TE                296.2 K              
$$ D1           2.00000000 sec            
$$ d11          0.03000000 sec            
$$ TD0                   1                
$$ 
$$ ======== CHANNEL f1 ========
$$ NUC1                13C                
$$ P1                 9.00 usec           
$$ PL1               -1.00 dB             
$$ SFO1         75.4752953 MHz            
$$ 
$$ ======== CHANNEL f2 ========
$$ CPDPRG2         waltz16                
$$ NUC2                 1H                
$$ PCPD2             80.00 usec           
$$ PL2                0.00 dB             
$$ PL12              15.80 dB             
$$ SFO2        300.1312005 MHz            
$$ 
$$ F2 - Processing parameters
$$ SI                32768                
$$ SF           75.4677867 MHz            
$$ WDW                  EM                
$$ SSB                   0                
$$ LB                 1.00 Hz             
$$ GB                    0                
$$ PC                 1.40                
$$ 
##$PARAMETERFILE=	(peak.txt, ASCII, E:/%E5%9C%A8%E6%89%80%E7%A0%94%E7%A9%B6/%E6%98%BE%E8%89%B2%E5%BA%95%E7%89%A9%E7%A0%94%E7%A9%B6/%E8%AF%BE%E9%A2%98%E5%AE%9E%E9%AA%8C%E8%AE%A1%E5%88%92%E3%80%81%E8%AE%B0%E5%BD%95%E5%8F%8A%E6%80%BB%E7%BB%93/%E6%A0%B8%E7%A3%81%E5%9B%BE%E8%B0%B1/20150212/164-141229B%EF%BC%88%E8%91%A1-%E8%84%B1%EF%BC%89/2/pdata/1/peak.txt, 0)
$$ DU=d:, USER=pub, NAME=164-141229B, EXPNO=2, PROCNO=1
$$ F1=164.955ppm, F2=149.622ppm, MI=0.48cm, MAXI=3.69cm, PC=1.400
$$      #     ADDRESS            FREQUENCY         INTENSITY
$$                            [Hz]        [PPM]
$$      1      8740.4    12082.063     160.0956         1.95
$$ 
$$      2      8742.8    12080.655     160.0770         1.69
$$ 
$$      3      9465.2    11648.386     154.3491         1.61
$$ 
$$      4      9596.8    11569.612     153.3053         1.58
$$ 
$$      5     12993.8     9536.917     126.3707         1.58
$$ 
$$      6     14551.5     8604.818     114.0198         1.61
$$ 
$$      7     14637.4     8553.416     113.3386         1.66
$$ 
$$      8     14849.8     8426.342     111.6548         1.19
$$ 
$$      9     15922.7     7784.326     103.1477         1.63
$$ 
$$     10     16328.3     7541.575      99.9310         1.65
$$ 
$$     11     19208.3     5818.256      77.0959         1.73
$$ 
$$     12     19291.2     5768.621      76.4382         1.69
$$ 
$$     13     19714.1     5515.619      73.0857         1.64
$$ 
$$     14     20156.1     5251.097      69.5806         1.63
$$ 
$$     15     21289.4     4572.949      60.5947         1.16
$$ 
$$     16     23851.6     3039.800      40.2794         2.18
$$ 
$$     17     23886.7     3018.771      40.0008         6.49
$$ 
$$     18     23921.9     2997.741      39.7221        12.81
$$ 
$$     19     23957.0     2976.715      39.4435        15.00
$$ 
$$     20     23992.2     2955.667      39.1646        12.71
$$ 
$$     21     24027.3     2934.639      38.8860         6.38
$$ 
$$     22     24062.3     2913.680      38.6083         2.08
$$ 
$$     23     26648.2     1366.320      18.1047         2.46
$$ 
$$ 
##$PARAMETERFILE=	(procs, ASCII, E:/%E5%9C%A8%E6%89%80%E7%A0%94%E7%A9%B6/%E6%98%BE%E8%89%B2%E5%BA%95%E7%89%A9%E7%A0%94%E7%A9%B6/%E8%AF%BE%E9%A2%98%E5%AE%9E%E9%AA%8C%E8%AE%A1%E5%88%92%E3%80%81%E8%AE%B0%E5%BD%95%E5%8F%8A%E6%80%BB%E7%BB%93/%E6%A0%B8%E7%A3%81%E5%9B%BE%E8%B0%B1/20150212/164-141229B%EF%BC%88%E8%91%A1-%E8%84%B1%EF%BC%89/2/pdata/1/procs, 0)
$$ ##TITLE= Parameter file, TOPSPIN		Version 1.3
$$ ##JCAMPDX= 5.0
$$ ##DATATYPE= Parameter Values
$$ ##ORIGIN= Bruker BioSpin GmbH
$$ ##OWNER= nmr
$$ $$ 2015-01-13 09:54:45.000 +0800  nmr@NMR
$$ $$ d:/data/pub/nmr/164-141229B/2/pdata/1//procs
$$ ##$ABSF1= 229.4024
$$ ##$ABSF2= -30.41498
$$ ##$ABSG= 5
$$ ##$ABSL= 3
$$ ##$ALPHA= 0
$$ ##$AQORDER= 0
$$ ##$ASSFAC= 0
$$ ##$ASSFACI= 0
$$ ##$ASSFACX= 0
$$ ##$ASSWID= 0
$$ ##$AUNMP= <proc_1dnp>
$$ ##$AXLEFT= 0
$$ ##$AXRIGHT= 0
$$ ##$AXTYPE= 0
$$ ##$AXUNIT= <>
$$ ##$AZFE= 0.1
$$ ##$AZFW= 0.5
$$ ##$BCFW= 0
$$ ##$BC_mod= 2
$$ ##$BYTORDP= 0
$$ ##$COROFFS= 0
$$ ##$CY= 15
$$ ##$DATMOD= 1
$$ ##$DC= 0
$$ ##$DFILT= <>
$$ ##$DTYPP= 0
$$ ##$F1P= 229.402404785156
$$ ##$F2P= -30.4149820211379
$$ ##$FCOR= 0.5
$$ ##$FTSIZE= 32768
$$ ##$FT_mod= 6
$$ ##$GAMMA= 0
$$ ##$GB= 0
$$ ##$INTBC= 1
$$ ##$INTSCL= 1
$$ ##$ISEN= 30
$$ ##$LB= 1
$$ ##$LEV0= 0
$$ ##$LPBIN= 0
$$ ##$MAXI= 17.49649
$$ ##$MC2= 0
$$ ##$MEAN= 0
$$ ##$ME_mod= 0
$$ ##$MI= 0
$$ ##$NCOEF= 0
$$ ##$NC_proc= -1
$$ ##$NLEV= 6
$$ ##$NOISF1= 0
$$ ##$NOISF2= 0
$$ ##$NSP= 0
$$ ##$NTH_PI= 0
$$ ##$NZP= 0
$$ ##$OFFSET= 229.4024
$$ ##$PC= 1.4
$$ ##$PHC0= -57.07212
$$ ##$PHC1= 47.33014
$$ ##$PH_mod= 1
$$ ##$PKNL= yes
$$ ##$PPARMOD= 0
$$ ##$PPDIAG= 0
$$ ##$PPIPTYP= 0
$$ ##$PPMPNUM= 100
$$ ##$PPRESOL= 1
$$ ##$PSCAL= 0
$$ ##$PSIGN= 0
$$ ##$REVERSE= no
$$ ##$SF= 75.4677867338934
$$ ##$SI= 32768
$$ ##$SIGF1= 0
$$ ##$SIGF2= 0
$$ ##$SINO= 80
$$ ##$SIOLD= 32768
$$ ##$SREGLST= <13C.DMSO>
$$ ##$SSB= 0
$$ ##$STSI= 32768
$$ ##$STSR= 0
$$ ##$SW_p= 19607.8431372549
$$ ##$SYMM= 0
$$ ##$S_DEV= 0
$$ ##$TDeff= 65536
$$ ##$TDoff= 0
$$ ##$TI= <>
$$ ##$TILT= no
$$ ##$TM1= 0
$$ ##$TM2= 0
$$ ##$TOPLEV= 0
$$ ##$USERP1= <user>
$$ ##$USERP2= <user>
$$ ##$USERP3= <user>
$$ ##$USERP4= <user>
$$ ##$USERP5= <user>
$$ ##$WDW= 1
$$ ##$XDIM= 64
$$ ##$YMAX_p= 332327068
$$ ##$YMIN_p= -6063768
$$ ##END=
$$ 
##$PARAMETERFILE=	(pulseprogram, ASCII, E:/%E5%9C%A8%E6%89%80%E7%A0%94%E7%A9%B6/%E6%98%BE%E8%89%B2%E5%BA%95%E7%89%A9%E7%A0%94%E7%A9%B6/%E8%AF%BE%E9%A2%98%E5%AE%9E%E9%AA%8C%E8%AE%A1%E5%88%92%E3%80%81%E8%AE%B0%E5%BD%95%E5%8F%8A%E6%80%BB%E7%BB%93/%E6%A0%B8%E7%A3%81%E5%9B%BE%E8%B0%B1/20150212/164-141229B%EF%BC%88%E8%91%A1-%E8%84%B1%EF%BC%89/2/pulseprogram, 0)
$$ # 1 "C:/Bruker/TP13/exp/stan/nmr/lists/pp/zgdc30"
$$ ;zgdc30
$$ ;avance-version (07/04/03)
$$ ;1D sequence with decoupling
$$ ;using 30 degree flip angle
$$ ;
$$ ;$CLASS=HighRes
$$ ;$DIM=1D
$$ ;$TYPE=
$$ ;$SUBTYPE=
$$ ;$COMMENT=
$$ 
$$ 
$$ # 1 "C:/Bruker/TP13/exp/stan/nmr/lists/pp/Avance.incl" 1
$$ ;Avance.incl
$$ ;
$$ ;avance-version (07/01/22)
$$ ;
$$ ;$CLASS=HighRes Incl
$$ ;$COMMENT=
$$ 
$$ 
$$ 
$$ 
$$ 
$$ 
$$ 
$$ 
$$ 
$$ 
$$ 
$$ 
$$ 
$$ 
$$ 
$$ 
$$ 
$$ 
$$ 
$$ 
$$ 
$$ 
$$ 
$$ 
$$ 
$$ 
$$ 
$$ 
$$ 
$$ 
$$ 
$$ 
$$ 
$$ 
$$ 
$$ 
$$ 
$$ 
$$ 
$$ 
$$ 
$$ 
$$ 
$$ 
$$ 
$$ 
$$ 
$$ 
$$ 
$$ 
$$ 
$$ 
$$ 
$$ 
$$ 
$$ 
$$ 
$$ 
$$ 
$$ 
$$ 
$$ 
$$ 
$$ 
$$ 
$$ 
$$ 
$$ 
$$ 
$$ 
$$ 
$$ 
$$ 
$$ 
$$ 
$$ 
$$ 
$$ 
$$ 
$$ 
$$ 
$$ 
$$ 
$$ 
$$ 
$$ 
$$ 
$$ 
$$ 
$$ 
$$ 
$$ 
$$ 
$$ 
$$ 
$$ 
$$ 
$$ 
$$ 
$$ 
$$ 
$$ 
$$ 
$$ 
$$ 
$$ 
$$ 
$$ 
$$ 
$$ 
$$ 
$$ 
$$ 
$$ 
$$ 
$$ 
$$ 
$$ 
$$ 
$$ 
$$ 
$$ 
$$ 
$$ 
$$ 
$$ 
$$ 
$$ 
$$ 
$$ ;$Id: Avance1.incl,v 1.10.6.2 2007/01/22 13:54:46 ber Exp $
$$ # 13 "C:/Bruker/TP13/exp/stan/nmr/lists/pp/zgdc30" 2
$$ 
$$ 
$$ 
$$ "d11=30m"
$$ 
$$ 
$$ "acqt0=-p1*0.66/3.1416"
$$ 
$$ 
$$ # 1 "mc_line 22 file C:/Bruker/TP13/exp/stan/nmr/lists/pp/zgdc30 expanding definition part of mc command before ze"
$$ define delay MCWRK
$$ define delay MCREST
$$ "MCWRK = 0.500000*30m"
$$ "MCREST = 30m - 30m"
$$ # 22 "C:/Bruker/TP13/exp/stan/nmr/lists/pp/zgdc30"
$$ 1 ze
$$ # 1 "mc_line 22 file C:/Bruker/TP13/exp/stan/nmr/lists/pp/zgdc30 expanding definition of mc command after ze"
$$ # 23 "C:/Bruker/TP13/exp/stan/nmr/lists/pp/zgdc30"
$$   d11 pl12:f2 
$$ # 1 "mc_line 24 file C:/Bruker/TP13/exp/stan/nmr/lists/pp/zgdc30 expanding start label for mc command"
$$ 2 MCWRK  * 2 do:f2
$$ LBLF0, MCREST
$$ # 25 "C:/Bruker/TP13/exp/stan/nmr/lists/pp/zgdc30"
$$   d11 cpd2:f2
$$   d1
$$   p1*0.33 ph1
$$   go=2 ph31
$$ # 1 "mc_line 29 file C:/Bruker/TP13/exp/stan/nmr/lists/pp/zgdc30 expanding mc command in line"
$$   MCWRK do:f2 wr #0
$$   MCWRK zd 
$$   lo to LBLF0 times td0
$$ 
$$ # 30 "C:/Bruker/TP13/exp/stan/nmr/lists/pp/zgdc30"
$$ exit
$$ 
$$ 
$$ ph1=0 2 2 0 1 3 3 1
$$ ph31=0 2 2 0 1 3 3 1
$$ 
$$ 
$$ ;pl1 : f1 channel - power level for pulse (default)
$$ ;pl12: f2 channel - power level for CPD/BB decoupling
$$ ;p1 : f1 channel -  90 degree high power pulse
$$ ;d1 : relaxation delay; 1-5 * T1
$$ ;d11: delay for disk I/O                             [30 msec]
$$ ;NS: 1 * n, total number of scans: NS * TD0
$$ ;cpd2: decoupling according to sequence defined by cpdprg2
$$ ;pcpd2: f2 channel - 90 degree pulse for decoupling sequence
$$ 
$$ 
$$ 
$$ ;$Id: zgdc30,v 1.8.6.2 2007/04/11 13:16:56 ber Exp $
$$ 
##$PARAMETERFILE=	(scon, ASCII, E:/%E5%9C%A8%E6%89%80%E7%A0%94%E7%A9%B6/%E6%98%BE%E8%89%B2%E5%BA%95%E7%89%A9%E7%A0%94%E7%A9%B6/%E8%AF%BE%E9%A2%98%E5%AE%9E%E9%AA%8C%E8%AE%A1%E5%88%92%E3%80%81%E8%AE%B0%E5%BD%95%E5%8F%8A%E6%80%BB%E7%BB%93/%E6%A0%B8%E7%A3%81%E5%9B%BE%E8%B0%B1/20150212/164-141229B%EF%BC%88%E8%91%A1-%E8%84%B1%EF%BC%89/2/scon, 0)
$$ ##TITLE= Parameter file, TOPSPIN		Version 1.3
$$ ##JCAMPDX= 5.0
$$ ##DATATYPE= Parameter Values
$$ ##ORIGIN= Bruker BioSpin GmbH
$$ ##OWNER= nmr
$$ $$ 2015-01-12 20:30:17.328 +0800  nmr@NMR
$$ $$ D:\/data/pub/nmr/164-141229B/2/scon
$$ ##$BLKPA= (0..15)
$$ 3 3 3 3 3 3 3 3 3 3 3 3 3 3 3 3 
$$ ##$BLKTR= (0..15)
$$ 3 3 3 3 3 3 3 3 3 3 3 3 3 3 3 3 
$$ ##$DE1= 2
$$ ##$DE2= 2
$$ ##$DEADC= 4
$$ ##$DEPA= 2
$$ ##$DERX= 3
$$ ##$PHASP4= (0..15)
$$ 0.5 0.5 0.5 0.5 0.5 0.5 0.5 0.5 0.5 0.5 0.5 0.5 0.5 0.5 0.5 0.5 
$$ ##$PHASPR= (0..15)
$$ 3 3 3 3 3 3 3 3 3 3 3 3 3 3 3 3 
$$ ##$SHAPPR= (0..15)
$$ 1.6 1.6 1.6 1.6 1.6 1.6 1.6 1.6 1.6 1.6 1.6 1.6 1.6 1.6 1.6 1.6 
$$ ##END=
$$ 
##$PARAMETERFILE=	(uxnmr.par, ASCII, E:/%E5%9C%A8%E6%89%80%E7%A0%94%E7%A9%B6/%E6%98%BE%E8%89%B2%E5%BA%95%E7%89%A9%E7%A0%94%E7%A9%B6/%E8%AF%BE%E9%A2%98%E5%AE%9E%E9%AA%8C%E8%AE%A1%E5%88%92%E3%80%81%E8%AE%B0%E5%BD%95%E5%8F%8A%E6%80%BB%E7%BB%93/%E6%A0%B8%E7%A3%81%E5%9B%BE%E8%B0%B1/20150212/164-141229B%EF%BC%88%E8%91%A1-%E8%84%B1%EF%BC%89/2/uxnmr.par, 0)
$$ ##TITLE= Parameter file, TOPSPIN		Version 1.3
$$ ##JCAMPDX= 5.0
$$ ##DATATYPE= Parameter Values
$$ ##ORIGIN= Bruker BioSpin GmbH
$$ ##OWNER= Administrator
$$ $$ 2014-09-30 11:26:32.828 +0800  nmr@NMR
$$ $$ C:/Bruker/TP13/conf/instr/DPX300/uxnmr.par
$$ ##$ACB= 0
$$ ##$ACBTAT= (0..15)
$$ 0 88 72 50 0 0 0 0 0 0 0 0 0 0 0 0
$$ ##$ACBTBA= (0..15)
$$ 0 30 40 0 0 0 0 0 0 0 0 0 0 0 0 0
$$ ##$ACBTCTL= (0..15)
$$ 0 0 0 0 0 0 0 0 0 0 0 0 0 0 0 0
$$ ##$ACBTDI= (0..15)
$$ 0 70 70 72 0 0 0 0 0 0 0 0 0 0 0 0
$$ ##$ACBTDM= (0..15)
$$ 0 0 0 0 0 0 0 0 0 0 0 0 0 0 0 0
$$ ##$ACBTFHI= (0..15)
$$ 0 0 0 0 0 0 0 0 0 0 0 0 0 0 0 0
$$ ##$ACBTFL= (0..15)
$$ 0 249 250 8 0 0 0 0 0 0 0 0 0 0 0 0
$$ ##$ACBTFLO= (0..15)
$$ 0 0 0 0 0 0 0 0 0 0 0 0 0 0 0 0
$$ ##$ACBTOUT= (0..15)
$$ 0 0 0 0 0 0 0 0 0 0 0 0 0 0 0 0
$$ ##$ACBTPO= (0..15)
$$ 0 100000 50000 20000 0 0 0 0 0 0 0 0 0 0 0 0
$$ ##$ACBTPW= (0..15)
$$ 0 0 0 0 0 0 0 0 0 0 0 0 0 0 0 0
$$ ##$ACBTSB= (0..15)
$$ 0 1 1 1 0 0 0 0 0 0 0 0 0 0 0 0
$$ ##$ACBTY= <no>
$$ ##$AQSBDHW= (0..31)
$$ 255 255 255 255 255 255 255 255 255 255 255 255 255 255 255 255 255 255 
$$ 255 255 255 255 255 255 255 255 255 255 255 255 255 255
$$ ##$AQSBDID= (0..31)
$$ 255 255 255 255 255 255 255 255 255 255 255 255 255 255 255 255 255 255 
$$ 255 255 255 255 255 255 255 255 255 255 255 255 255 255
$$ ##$AQSBDNO= (0..31)
$$ 255 255 255 255 255 255 255 255 255 255 255 255 255 255 255 255 255 255 
$$ 255 255 255 255 255 255 255 255 255 255 255 255 255 255
$$ ##$AQSBDTY= (0..31)
$$ 255 255 255 255 255 255 255 255 255 255 255 255 255 255 255 255 255 255 
$$ 255 255 255 255 255 255 255 255 255 255 255 255 255 255
$$ ##$AQSBUAD= (0..31)
$$ 255 255 255 255 255 255 255 255 255 255 255 255 255 255 255 255 255 255 
$$ 255 255 255 255 255 255 255 255 255 255 255 255 255 255
$$ ##$AQSECL= (0..31)
$$ 255 255 255 255 255 255 255 255 255 255 255 255 255 255 255 255 255 255 
$$ 255 255 255 255 255 255 255 255 255 255 255 255 255 255
$$ ##$AQSECLS= (0..31)
$$ 255 255 255 255 255 255 255 255 255 255 255 255 255 255 255 255 255 255 
$$ 255 255 255 255 255 255 255 255 255 255 255 255 255 255
$$ ##$ATT19F= (0..1)
$$ 0 0
$$ ##$ATT1H= (0..1)
$$ 0 0
$$ ##$ATT3H= (0..1)
$$ 0 0
$$ ##$ATTX= (0..1)
$$ 0 0
$$ ##$ATTY= (0..1)
$$ 0 0
$$ ##$ATTZ= (0..1)
$$ 0 0
$$ ##$BACSAIR= yes
$$ ##$BACSCAP= 60
$$ ##$BACSDEL= 10
$$ ##$BACSFCM= no
$$ ##$BACSOPT= <>
$$ ##$BACSTY= <tty08>
$$ ##$BARPTY= <no>
$$ ##$BFREQ= 300.13
$$ ##$BIRDS= no
$$ ##$BMPC= 0
$$ ##$BMPCTY= <no>
$$ ##$BPSUTY= <no>
$$ ##$BSMS= 1
$$ ##$BSMSTY= <tty02>
$$ ##$CFASMOD= (0..7)
$$ 2 2 0 0 0 0 0 0
$$ ##$CFASMUL= (0..7)
$$ 1 1 0 0 0 0 0 0
$$ ##$CNFTXDR= (0..7)
$$ 3 3 0 0 0 0 0 0
$$ ##$COMDIG2= 0
$$ ##$CPDBTY= <no>
$$ ##$CRCOTY= <no>
$$ ##$DATSTAT= no
$$ ##$DIGI140= (0..7)
$$ 0 0 0 0 0 0 0 0
$$ ##$DIGIB12= (0..7)
$$ 0 0 0 0 0 0 0 0
$$ ##$DIGIB16= (0..7)
$$ 0 0 0 0 0 0 0 0
$$ ##$DIGIFA= (0..7)
$$ 0 0 0 0 0 0 0 0
$$ ##$DIGIHA= (0..7)
$$ 0 0 0 0 0 0 0 0
$$ ##$DIGIHAF= (0..7)
$$ 0 0 0 0 0 0 0 0
$$ ##$DIGIHRD= (0..7)
$$ 0 0 0 0 0 0 0 0
$$ ##$DIGIIA= (0..7)
$$ 0 0 0 0 0 0 0 0
$$ ##$DIGIO16= (0..7)
$$ 0 0 0 0 0 0 0 0
$$ ##$DIGISA= (0..7)
$$ 0 0 0 0 0 0 0 0
$$ ##$DIGISAF= (0..7)
$$ 1 0 0 0 0 0 0 0
$$ ##$DIGISL= (0..7)
$$ 0 0 0 0 0 0 0 0
$$ ##$DIGITYI= (0..7)
$$ 0 0 0 0 0 0 0 0
$$ ##$DIGITYP= (0..7)
$$ 0 0 0 0 0 0 0 0
$$ ##$DIGITZ= 0
$$ ##$DRU= no
$$ ##$FCUMEM= (0..7)
$$ 258048 258048 0 0 0 0 0 0
$$ ##$FCUPAL= (0..7)
$$ 3 3 0 0 0 0 0 0
$$ ##$FQMIX= 0
$$ ##$FUNCMOD= <>
$$ ##$GCUTYPE= 1
$$ ##$GTUTY= <no>
$$ ##$HFAC= 3
$$ ##$HPCU= 0
$$ ##$HPCUTY= <no>
$$ ##$HPTXLP= (0..3)
$$ -1 -1 -1 -1
$$ ##$HPTXPI= (0..3)
$$ 0 0 0 0
$$ ##$HPTXPO= (0..3)
$$ 0 0 0 0
$$ ##$HPTXTY= (0..3)
$$ 0 0 0 0
$$ ##$IF451= 0
$$ ##$IFREQ= 1
$$ ##$INTFPR= 0
$$ ##$IPSO= no
$$ ##$LOCKTY= <tty03>
$$ ##$LOCSWID= 0
$$ ##$M2FAC= 0
$$ ##$MASTY= <no>
$$ ##$MEMPRM= 0
$$ ##$MHFAC= 0
$$ ##$MXFAC= 0
$$ ##$NAMPD1= <2H>
$$ ##$NAMPD10= <>
$$ ##$NAMPD11= <>
$$ ##$NAMPD12= <>
$$ ##$NAMPD13= <>
$$ ##$NAMPD14= <>
$$ ##$NAMPD15= <>
$$ ##$NAMPD16= <>
$$ ##$NAMPD2= <1H>
$$ ##$NAMPD3= <X-BB19F_2HS>
$$ ##$NAMPD4= <>
$$ ##$NAMPD5= <>
$$ ##$NAMPD6= <>
$$ ##$NAMPD7= <>
$$ ##$NAMPD8= <>
$$ ##$NAMPD9= <>
$$ ##$NFCU= 2
$$ ##$NMRCH= 2
$$ ##$NMRMEM= 16384
$$ ##$NRCU= 1
$$ ##$NROUT= 1
$$ ##$PAMPF1= (0..15)
$$ 75 99 0 27 2 0 0 203 134 46 255 117 1 0 0 0
$$ ##$PAMPF2= (0..15)
$$ 0 0 0 0 0 0 0 0 0 0 0 0 0 0 0 0
$$ ##$PAMPF3= (0..15)
$$ 0 0 0 0 0 0 0 0 0 0 0 0 0 0 0 0
$$ ##$PAMPF4= (0..15)
$$ 0 0 0 0 0 0 0 0 0 0 0 0 0 0 0 0
$$ ##$PAMPF5= (0..15)
$$ 0 0 0 0 0 0 0 0 0 0 0 0 0 0 0 0
$$ ##$PAMPF6= (0..15)
$$ 0 0 0 0 0 0 0 0 0 0 0 0 0 0 0 0
$$ ##$PAMPF7= (0..15)
$$ 0 0 0 0 0 0 0 0 0 0 0 0 0 0 0 0
$$ ##$PAMPF8= (0..15)
$$ 0 0 0 0 0 0 0 0 0 0 0 0 0 0 0 0
$$ ##$PH4= 0
$$ ##$PHF4TY= <no>
$$ ##$POWCHK= no
$$ ##$PRAMD1= (0..7)
$$ 0 1048576 0 0 0 1048576 0 0
$$ ##$PRAMD10= (0..7)
$$ 0 0 0 0 0 0 0 0
$$ ##$PRAMD11= (0..7)
$$ 0 0 0 0 0 0 0 0
$$ ##$PRAMD12= (0..7)
$$ 0 0 0 0 0 0 0 0
$$ ##$PRAMD13= (0..7)
$$ 0 0 0 0 0 0 0 0
$$ ##$PRAMD14= (0..7)
$$ 0 0 0 0 0 0 0 0
$$ ##$PRAMD15= (0..7)
$$ 0 0 0 0 0 0 0 0
$$ ##$PRAMD16= (0..7)
$$ 0 0 0 0 0 0 0 0
$$ ##$PRAMD17= (0..7)
$$ 0 0 0 0 0 0 0 0
$$ ##$PRAMD18= (0..7)
$$ 0 0 0 0 0 0 0 0
$$ ##$PRAMD19= (0..7)
$$ 0 0 0 0 0 0 0 0
$$ ##$PRAMD2= (0..7)
$$ 0 0 0 0 0 0 0 0
$$ ##$PRAMD20= (0..7)
$$ 0 0 0 0 0 0 0 0
$$ ##$PRAMD21= (0..7)
$$ 0 0 0 0 0 0 0 0
$$ ##$PRAMD3= (0..7)
$$ 2 0 0 0 2 0 0 0
$$ ##$PRAMD4= (0..7)
$$ 2147483644 2146435071 2147483647 134217727 2147483644 2146435071 2147483647 
$$ 134217727
$$ ##$PRAMD5= (0..7)
$$ 0 0 0 0 0 0 0 0
$$ ##$PRAMD6= (0..7)
$$ 0 0 0 0 0 0 0 0
$$ ##$PRAMD7= (0..7)
$$ 0 0 0 0 0 0 0 0
$$ ##$PRAMD8= (0..7)
$$ 0 0 0 0 0 0 0 0
$$ ##$PRAMD9= (0..7)
$$ 0 0 0 0 0 0 0 0
$$ ##$PRAMLED= (0..1)
$$ 15 15
$$ ##$PRAMP1= <tty01>
$$ ##$PRAMP2= <no>
$$ ##$PRAMP3= <no>
$$ ##$PRAMP4= <no>
$$ ##$PRAMP5= <no>
$$ ##$PRAMP6= <no>
$$ ##$PRAMP7= <no>
$$ ##$PRAMP8= <no>
$$ ##$PRAMPTP= 0
$$ ##$PREPTY= <no>
$$ ##$PRESHLD= 0
$$ ##$PTS160= -1
$$ ##$PTSA2X= (0..7)
$$ 0 0 0 0 0 0 0 0
$$ ##$PTSF2X= (0..7)
$$ 309 309 0 0 0 0 0 0
$$ ##$PTSFMX= (0..7)
$$ 620 620 0 0 0 0 0 0
$$ ##$PULCHK= no
$$ ##$RCUCDS= (0..7)
$$ 4194304 0 0 0 0 0 0 0
$$ ##$RCUCFS= (0..7)
$$ 4096 0 0 0 0 0 0 0
$$ ##$RCUCSS= (0..7)
$$ 262144 0 0 0 0 0 0 0
$$ ##$RCUI2C1= (0..7)
$$ 78 66 0 0 0 0 0 0
$$ ##$RCUI2C2= (0..7)
$$ 0 0 0 0 0 0 0 0
$$ ##$RCUI2C3= (0..7)
$$ 0 0 0 0 0 0 0 0
$$ ##$RCUI2C4= (0..7)
$$ 0 0 0 0 0 0 0 0
$$ ##$RCUI2C5= (0..7)
$$ 0 0 0 0 0 0 0 0
$$ ##$RCUI2C6= (0..7)
$$ 0 0 0 0 0 0 0 0
$$ ##$RCUI2C7= (0..7)
$$ 0 0 0 0 0 0 0 0
$$ ##$RCUI2C8= (0..7)
$$ 0 0 0 0 0 0 0 0
$$ ##$RDCU= 0
$$ ##$RGTYPE= (0..7)
$$ 5 0 0 0 0 0 0 0
$$ ##$RG_max= (0..7)
$$ 46341 0 0 0 0 0 0 0 
$$ ##$RG_min= (0..7)
$$ 1 0 0 0 0 0 0 0 
$$ ##$RG_tab1= (0..255)
$$ 1 1.1 1.3 1.4 1.6 1.8 2 2.2 2.5 2.8 3.2 3.6 4 4.5 5 5.7 6.3 7.1 8 9 10.1 
$$ 11.3 12.7 14.3 16 18 20.2 22.6 25.4 28.5 32 35.9 40.3 45.3 50.8 57 64 
$$ 71.8 80.6 90.5 101.6 114 128 143.7 161.3 181 203.2 228.1 256 287.4 322.5 
$$ 362 406.4 456.1 512 574.7 645.1 724.1 812.7 912.3 1024 1149.4 1290.2 1448.2 
$$ 1625.5 1824.6 2048 2298.8 2580.3 2896.3 3251 3649.1 4096 4597.6 5160.6 
$$ 5792.6 6502 7298.2 8192 9195.2 10321.3 11585.2 13004 14596.5 16384 18390.4 
$$ 20642.5 23170.5 26008 29193 32768 36780.8 41285.1 46341 -1 -1 -1 -1 -1 
$$ -1 -1 -1 -1 -1 -1 -1 -1 -1 -1 -1 -1 -1 -1 -1 -1 -1 -1 -1 -1 -1 -1 -1 -1 
$$ -1 -1 -1 -1 -1 -1 -1 -1 -1 -1 -1 -1 -1 -1 -1 -1 -1 -1 -1 -1 -1 -1 -1 -1 
$$ -1 -1 -1 -1 -1 -1 -1 -1 -1 -1 -1 -1 -1 -1 -1 -1 -1 -1 -1 -1 -1 -1 -1 -1 
$$ -1 -1 -1 -1 -1 -1 -1 -1 -1 -1 -1 -1 -1 -1 -1 -1 -1 -1 -1 -1 -1 -1 -1 -1 
$$ -1 -1 -1 -1 -1 -1 -1 -1 -1 -1 -1 -1 -1 -1 -1 -1 -1 -1 -1 -1 -1 -1 -1 -1 
$$ -1 -1 -1 -1 -1 -1 -1 -1 -1 -1 -1 -1 -1 -1 -1 -1 -1 -1 -1 -1 -1 -1 -1 -1 
$$ -1 -1 -1 -1 -1 -1 -1 -1 -1 -1 -1 -1 -1
$$ ##$RG_tab2= (0..255)
$$ -1 -1 -1 -1 -1 -1 -1 -1 -1 -1 -1 -1 -1 -1 -1 -1 -1 -1 -1 -1 -1 -1 -1 -1 
$$ -1 -1 -1 -1 -1 -1 -1 -1 -1 -1 -1 -1 -1 -1 -1 -1 -1 -1 -1 -1 -1 -1 -1 -1 
$$ -1 -1 -1 -1 -1 -1 -1 -1 -1 -1 -1 -1 -1 -1 -1 -1 -1 -1 -1 -1 -1 -1 -1 -1 
$$ -1 -1 -1 -1 -1 -1 -1 -1 -1 -1 -1 -1 -1 -1 -1 -1 -1 -1 -1 -1 -1 -1 -1 -1 
$$ -1 -1 -1 -1 -1 -1 -1 -1 -1 -1 -1 -1 -1 -1 -1 -1 -1 -1 -1 -1 -1 -1 -1 -1 
$$ -1 -1 -1 -1 -1 -1 -1 -1 -1 -1 -1 -1 -1 -1 -1 -1 -1 -1 -1 -1 -1 -1 -1 -1 
$$ -1 -1 -1 -1 -1 -1 -1 -1 -1 -1 -1 -1 -1 -1 -1 -1 -1 -1 -1 -1 -1 -1 -1 -1 
$$ -1 -1 -1 -1 -1 -1 -1 -1 -1 -1 -1 -1 -1 -1 -1 -1 -1 -1 -1 -1 -1 -1 -1 -1 
$$ -1 -1 -1 -1 -1 -1 -1 -1 -1 -1 -1 -1 -1 -1 -1 -1 -1 -1 -1 -1 -1 -1 -1 -1 
$$ -1 -1 -1 -1 -1 -1 -1 -1 -1 -1 -1 -1 -1 -1 -1 -1 -1 -1 -1 -1 -1 -1 -1 -1 
$$ -1 -1 -1 -1 -1 -1 -1 -1 -1 -1 -1 -1 -1 -1 -1 -1
$$ ##$RG_tab3= (0..255)
$$ -1 -1 -1 -1 -1 -1 -1 -1 -1 -1 -1 -1 -1 -1 -1 -1 -1 -1 -1 -1 -1 -1 -1 -1 
$$ -1 -1 -1 -1 -1 -1 -1 -1 -1 -1 -1 -1 -1 -1 -1 -1 -1 -1 -1 -1 -1 -1 -1 -1 
$$ -1 -1 -1 -1 -1 -1 -1 -1 -1 -1 -1 -1 -1 -1 -1 -1 -1 -1 -1 -1 -1 -1 -1 -1 
$$ -1 -1 -1 -1 -1 -1 -1 -1 -1 -1 -1 -1 -1 -1 -1 -1 -1 -1 -1 -1 -1 -1 -1 -1 
$$ -1 -1 -1 -1 -1 -1 -1 -1 -1 -1 -1 -1 -1 -1 -1 -1 -1 -1 -1 -1 -1 -1 -1 -1 
$$ -1 -1 -1 -1 -1 -1 -1 -1 -1 -1 -1 -1 -1 -1 -1 -1 -1 -1 -1 -1 -1 -1 -1 -1 
$$ -1 -1 -1 -1 -1 -1 -1 -1 -1 -1 -1 -1 -1 -1 -1 -1 -1 -1 -1 -1 -1 -1 -1 -1 
$$ -1 -1 -1 -1 -1 -1 -1 -1 -1 -1 -1 -1 -1 -1 -1 -1 -1 -1 -1 -1 -1 -1 -1 -1 
$$ -1 -1 -1 -1 -1 -1 -1 -1 -1 -1 -1 -1 -1 -1 -1 -1 -1 -1 -1 -1 -1 -1 -1 -1 
$$ -1 -1 -1 -1 -1 -1 -1 -1 -1 -1 -1 -1 -1 -1 -1 -1 -1 -1 -1 -1 -1 -1 -1 -1 
$$ -1 -1 -1 -1 -1 -1 -1 -1 -1 -1 -1 -1 -1 -1 -1 -1
$$ ##$RG_tab4= (0..255)
$$ -1 -1 -1 -1 -1 -1 -1 -1 -1 -1 -1 -1 -1 -1 -1 -1 -1 -1 -1 -1 -1 -1 -1 -1 
$$ -1 -1 -1 -1 -1 -1 -1 -1 -1 -1 -1 -1 -1 -1 -1 -1 -1 -1 -1 -1 -1 -1 -1 -1 
$$ -1 -1 -1 -1 -1 -1 -1 -1 -1 -1 -1 -1 -1 -1 -1 -1 -1 -1 -1 -1 -1 -1 -1 -1 
$$ -1 -1 -1 -1 -1 -1 -1 -1 -1 -1 -1 -1 -1 -1 -1 -1 -1 -1 -1 -1 -1 -1 -1 -1 
$$ -1 -1 -1 -1 -1 -1 -1 -1 -1 -1 -1 -1 -1 -1 -1 -1 -1 -1 -1 -1 -1 -1 -1 -1 
$$ -1 -1 -1 -1 -1 -1 -1 -1 -1 -1 -1 -1 -1 -1 -1 -1 -1 -1 -1 -1 -1 -1 -1 -1 
$$ -1 -1 -1 -1 -1 -1 -1 -1 -1 -1 -1 -1 -1 -1 -1 -1 -1 -1 -1 -1 -1 -1 -1 -1 
$$ -1 -1 -1 -1 -1 -1 -1 -1 -1 -1 -1 -1 -1 -1 -1 -1 -1 -1 -1 -1 -1 -1 -1 -1 
$$ -1 -1 -1 -1 -1 -1 -1 -1 -1 -1 -1 -1 -1 -1 -1 -1 -1 -1 -1 -1 -1 -1 -1 -1 
$$ -1 -1 -1 -1 -1 -1 -1 -1 -1 -1 -1 -1 -1 -1 -1 -1 -1 -1 -1 -1 -1 -1 -1 -1 
$$ -1 -1 -1 -1 -1 -1 -1 -1 -1 -1 -1 -1 -1 -1 -1 -1
$$ ##$RG_tab5= (0..255)
$$ -1 -1 -1 -1 -1 -1 -1 -1 -1 -1 -1 -1 -1 -1 -1 -1 -1 -1 -1 -1 -1 -1 -1 -1 
$$ -1 -1 -1 -1 -1 -1 -1 -1 -1 -1 -1 -1 -1 -1 -1 -1 -1 -1 -1 -1 -1 -1 -1 -1 
$$ -1 -1 -1 -1 -1 -1 -1 -1 -1 -1 -1 -1 -1 -1 -1 -1 -1 -1 -1 -1 -1 -1 -1 -1 
$$ -1 -1 -1 -1 -1 -1 -1 -1 -1 -1 -1 -1 -1 -1 -1 -1 -1 -1 -1 -1 -1 -1 -1 -1 
$$ -1 -1 -1 -1 -1 -1 -1 -1 -1 -1 -1 -1 -1 -1 -1 -1 -1 -1 -1 -1 -1 -1 -1 -1 
$$ -1 -1 -1 -1 -1 -1 -1 -1 -1 -1 -1 -1 -1 -1 -1 -1 -1 -1 -1 -1 -1 -1 -1 -1 
$$ -1 -1 -1 -1 -1 -1 -1 -1 -1 -1 -1 -1 -1 -1 -1 -1 -1 -1 -1 -1 -1 -1 -1 -1 
$$ -1 -1 -1 -1 -1 -1 -1 -1 -1 -1 -1 -1 -1 -1 -1 -1 -1 -1 -1 -1 -1 -1 -1 -1 
$$ -1 -1 -1 -1 -1 -1 -1 -1 -1 -1 -1 -1 -1 -1 -1 -1 -1 -1 -1 -1 -1 -1 -1 -1 
$$ -1 -1 -1 -1 -1 -1 -1 -1 -1 -1 -1 -1 -1 -1 -1 -1 -1 -1 -1 -1 -1 -1 -1 -1 
$$ -1 -1 -1 -1 -1 -1 -1 -1 -1 -1 -1 -1 -1 -1 -1 -1
$$ ##$RG_tab6= (0..255)
$$ -1 -1 -1 -1 -1 -1 -1 -1 -1 -1 -1 -1 -1 -1 -1 -1 -1 -1 -1 -1 -1 -1 -1 -1 
$$ -1 -1 -1 -1 -1 -1 -1 -1 -1 -1 -1 -1 -1 -1 -1 -1 -1 -1 -1 -1 -1 -1 -1 -1 
$$ -1 -1 -1 -1 -1 -1 -1 -1 -1 -1 -1 -1 -1 -1 -1 -1 -1 -1 -1 -1 -1 -1 -1 -1 
$$ -1 -1 -1 -1 -1 -1 -1 -1 -1 -1 -1 -1 -1 -1 -1 -1 -1 -1 -1 -1 -1 -1 -1 -1 
$$ -1 -1 -1 -1 -1 -1 -1 -1 -1 -1 -1 -1 -1 -1 -1 -1 -1 -1 -1 -1 -1 -1 -1 -1 
$$ -1 -1 -1 -1 -1 -1 -1 -1 -1 -1 -1 -1 -1 -1 -1 -1 -1 -1 -1 -1 -1 -1 -1 -1 
$$ -1 -1 -1 -1 -1 -1 -1 -1 -1 -1 -1 -1 -1 -1 -1 -1 -1 -1 -1 -1 -1 -1 -1 -1 
$$ -1 -1 -1 -1 -1 -1 -1 -1 -1 -1 -1 -1 -1 -1 -1 -1 -1 -1 -1 -1 -1 -1 -1 -1 
$$ -1 -1 -1 -1 -1 -1 -1 -1 -1 -1 -1 -1 -1 -1 -1 -1 -1 -1 -1 -1 -1 -1 -1 -1 
$$ -1 -1 -1 -1 -1 -1 -1 -1 -1 -1 -1 -1 -1 -1 -1 -1 -1 -1 -1 -1 -1 -1 -1 -1 
$$ -1 -1 -1 -1 -1 -1 -1 -1 -1 -1 -1 -1 -1 -1 -1 -1
$$ ##$RG_tab7= (0..255)
$$ -1 -1 -1 -1 -1 -1 -1 -1 -1 -1 -1 -1 -1 -1 -1 -1 -1 -1 -1 -1 -1 -1 -1 -1 
$$ -1 -1 -1 -1 -1 -1 -1 -1 -1 -1 -1 -1 -1 -1 -1 -1 -1 -1 -1 -1 -1 -1 -1 -1 
$$ -1 -1 -1 -1 -1 -1 -1 -1 -1 -1 -1 -1 -1 -1 -1 -1 -1 -1 -1 -1 -1 -1 -1 -1 
$$ -1 -1 -1 -1 -1 -1 -1 -1 -1 -1 -1 -1 -1 -1 -1 -1 -1 -1 -1 -1 -1 -1 -1 -1 
$$ -1 -1 -1 -1 -1 -1 -1 -1 -1 -1 -1 -1 -1 -1 -1 -1 -1 -1 -1 -1 -1 -1 -1 -1 
$$ -1 -1 -1 -1 -1 -1 -1 -1 -1 -1 -1 -1 -1 -1 -1 -1 -1 -1 -1 -1 -1 -1 -1 -1 
$$ -1 -1 -1 -1 -1 -1 -1 -1 -1 -1 -1 -1 -1 -1 -1 -1 -1 -1 -1 -1 -1 -1 -1 -1 
$$ -1 -1 -1 -1 -1 -1 -1 -1 -1 -1 -1 -1 -1 -1 -1 -1 -1 -1 -1 -1 -1 -1 -1 -1 
$$ -1 -1 -1 -1 -1 -1 -1 -1 -1 -1 -1 -1 -1 -1 -1 -1 -1 -1 -1 -1 -1 -1 -1 -1 
$$ -1 -1 -1 -1 -1 -1 -1 -1 -1 -1 -1 -1 -1 -1 -1 -1 -1 -1 -1 -1 -1 -1 -1 -1 
$$ -1 -1 -1 -1 -1 -1 -1 -1 -1 -1 -1 -1 -1 -1 -1 -1
$$ ##$RG_tab8= (0..255)
$$ -1 -1 -1 -1 -1 -1 -1 -1 -1 -1 -1 -1 -1 -1 -1 -1 -1 -1 -1 -1 -1 -1 -1 -1 
$$ -1 -1 -1 -1 -1 -1 -1 -1 -1 -1 -1 -1 -1 -1 -1 -1 -1 -1 -1 -1 -1 -1 -1 -1 
$$ -1 -1 -1 -1 -1 -1 -1 -1 -1 -1 -1 -1 -1 -1 -1 -1 -1 -1 -1 -1 -1 -1 -1 -1 
$$ -1 -1 -1 -1 -1 -1 -1 -1 -1 -1 -1 -1 -1 -1 -1 -1 -1 -1 -1 -1 -1 -1 -1 -1 
$$ -1 -1 -1 -1 -1 -1 -1 -1 -1 -1 -1 -1 -1 -1 -1 -1 -1 -1 -1 -1 -1 -1 -1 -1 
$$ -1 -1 -1 -1 -1 -1 -1 -1 -1 -1 -1 -1 -1 -1 -1 -1 -1 -1 -1 -1 -1 -1 -1 -1 
$$ -1 -1 -1 -1 -1 -1 -1 -1 -1 -1 -1 -1 -1 -1 -1 -1 -1 -1 -1 -1 -1 -1 -1 -1 
$$ -1 -1 -1 -1 -1 -1 -1 -1 -1 -1 -1 -1 -1 -1 -1 -1 -1 -1 -1 -1 -1 -1 -1 -1 
$$ -1 -1 -1 -1 -1 -1 -1 -1 -1 -1 -1 -1 -1 -1 -1 -1 -1 -1 -1 -1 -1 -1 -1 -1 
$$ -1 -1 -1 -1 -1 -1 -1 -1 -1 -1 -1 -1 -1 -1 -1 -1 -1 -1 -1 -1 -1 -1 -1 -1 
$$ -1 -1 -1 -1 -1 -1 -1 -1 -1 -1 -1 -1 -1 -1 -1 -1
$$ ##$ROUTER= 2
$$ ##$RX22TY= <tty10>
$$ ##$SCMTY= <no>
$$ ##$SPECTR= 5
$$ ##$SY2FLAG= 0
$$ ##$TFXNUM= 0
$$ ##$TRIPLO2= 0
$$ ##$VTUTY= <tty05>
$$ ##$WBREFAM= (0..15)
$$ 100 100 100 100 100 100 100 100 100 100 100 100 100 100 100 100
$$ ##$WBREFPH= (0..15)
$$ 0 0 0 0 0 0 0 0 0 0 0 0 0 0 0 0
$$ ##$XFAC= 2
$$ ##END=
$$ 
##$DECIM=	6
##$DSPFVS=	10
##NTUPLES=	NMRSPECTRUM
##VARNAME=	FREQUENCY,	SPECTRUM/REAL,	SPECTRUM/IMAG,	PAGE NUMBER
##SYMBOL=	X,	R,	I,	N
##VARTYPE=	INDEPENDENT,	DEPENDENT,	DEPENDENT,	PAGE
##VARFORM=	AFFN,	ASDF,	ASDF,	AFFN
##VARDIM=	65536,	65536,	65536,	2
##UNITS=	HZ,	ARBITRARY UNITS,	ARBITRARY UNITS,
##FIRST=	17312.491943359375,	21.469409942626953125,	-23.78435516357421875,	1
##LAST=	-2295.052614688873291,	-19.615726470947265625,	-27.9181976318359375,	2
##MIN=	-2295.052614688873291,	-60.435527801513671875,	-2817.70068359375,	1
##MAX=	17312.491943359375,	5172.50244140625,	2703.368408203125,	1
##FACTOR=	-0.29919195175170898438,	0.064656280517578129663,	0.035221258544921876799,	1
##PAGE=	N=1
##DATATABLE=	(X++(R..R)), XYDATA
-57864C32l3j4K3L9J5jK9L6j7m9n1o1q9m1L9M4M3N7L2kj4k1NlkJ0Mj8k3j4p0l9N5M0mM4O3
-57827C44Ql1m1l2j1M7O5j5m3j8Lk2k2J7O0N7kj7k2nM5Q5L9m5o9n2k7k0MK6%j9NJ7K3J0j3
-57790C29m2n2j8J1K9O9L0n0n4lJ5J9M3M3Nm5j1Jm1l7m9l4K2N2K3l0m1l4M2R7O4jq5q9j5K9
-57754A92L5Qq6j00k5J3L7N0O2O0j2l7k0k7m6k4M9N4L2J3o5n2J1Jm1m6qK9K2j6j0N1L3jl1
-57719A05n1q1m2lMN0K8J0K7kK0M5J5k4l9o2l8K7L8L3Nj1PM4J3n9m0K8M1J2m0rK3N4N8J0l
-57682A93l8n3k2K0L1M6N3K7K5M0M5m5p4m0j4J2k0n4j6L1L7JJ0M4K7k9m5j2j6K1ro6k3k3n6
-57647Hj4J9K1M2pj9M9M9jn7p8m0K8M4%m9j2L1nMJ7K4pn9n2k6NL0L7N0K5K3L6J3pm1k6J4J1
-57608H0l1j0M0P8P9pm3n2m8k0Mqk3k1J3Nk0J8J7j4MK2j3mj0m3k7nL7M4M5K6j9lk3o1o5j3
-57570g1N2K3LM8N1L7K3j1k4m5o5l5NlJ5J7k7n6o9l7K6L2K8J8l7n1K4j0m5K6R8J15J02N2j
-57535B08k9o8n4l0j8j7kK9Lm3k7j1kk6l7MjK6Q6J7l3q4k3N3J1qRJ6j5J7J06Q0Pk1K2ln8l1
-57497E3Kj1pj2KJNl2m4j7J8R2J12Q3N2L3m2j07m8l5l9lqj5Nl%Ln0p6j4mn6o4l4M4O8M0N7
-57458e1M9OLlj3nKL0L0J4lo0o6j2KnL6L7k3l2l5l2qpj4m5k4N6R3K8l6QN6Qn2n9j0K6k2j17
-57418b50j16p7n0j1kk6j0P3J38J60N0p8q5p6m1j3rJ1L8O1P4M7l4l1L0N7N9M3L0K3K7K0L0
-57385F2j4q0p7m3k3k5lK4K8P7P9J2k2k0J3Mp7j03j4N7M7j8o8m4L8M3j9p3n3k7n3n2O2J37
-57351b25N2k9j5L6P3K6l6o4p2o0k4J4PK0N2O8O7J9J5J2n0p1r3o2N8P4J0J0K8K7j6r3m9K5
-57317b66O0L4m4k7J1J8J4NMJ4k1n5l7j4J7Nl7k1j0K7L7J8N3J03J24K8o9q7r1o7qM2Kj2J8
-57282b32%l0j7J5M0O8N1k1j1j2n2n4m2j9l5j9O3P1K4RK1j1n2J7P1M5oj9k9j9NL3M9RPkm1
-57245a25q1j3P5K9o1o7j9nK0Nj6j8k5k0l2l9J8Q3R9R7j8j08n0j5l6m9l5nlL8m%N0N9Rl0q
-57208c00l1k9pJ1J8P4P3k2n4m2l9rJ4O0J01M4Pk7k4o4q3l1j9L0K1l6m5j8%l0Pk0k3L4K2j9
-57172d56M4J13Q1K8k2o9l4N9J02O6L5j6n8n6l6m2l4l3n5j5N3M9K1Mo0q9K3K7k3j1k1L9R2
-57139b94L7J9K5j0J1R6Q6j3r4q8kJ2j7L8J2l6RK3jk1L6R7R5K0m6p7r3q2m9l8m3N6J03O0L1
-57104a38n5p2k6l1n3l5m3l5%J3R1R7j2J3J10P8n2r1l5l3j05o2L9J06J19M2n6j00q7r6m6M0
-57072e15Q2O1n0q5k8Ol5p3k5m8k6O6R7J0l3J7J21J19k0j22p3L7Q7R5N0m0l3K2l3q1k3M5K9
-57039c99o8k9O8J2l1j9N9R7K4RJ7l9p2l5P0P4J6o9q2n6n1oQ8J29J17M0n0p7l7k5m0k2mn7
-57005d48p7j0Q5K6jM7P3Q5Q1K9p6q7n2n8o9l1L3K7qm8k4J7Nk0j0P7N7J4N1J07J16L3j03j54
-56971c13r1n9l9J6Ll1L4P8Q3J13O2rl9n9l9rNL5%o6p4q2p3l3j3J9O4R5R5Q8Q0K5m1k0mk2
-56935b21j9ol0n2k1JJ8RK9L5j4pj1j4j3l3RQk1RK1kl9l1K3P9Q9L5l4n9q5m4k3l4N5O4o9k5
-56897d23Q4Ln8k2J4n2l7joK3pl9K1K6J9l8l3J8O3L9J5M6ko0m5K6K7P6J17Qr6k3rj3Jj3j7
-56860c68L7N4pq3n7J1O5O7L2n0j02p2kN9M6Jk3K3m5j10K8J25J04J7q9o0lJ2P4R0M0Kn7n1
-56826b92O6J50K9n5M2L1o4r4PK0o6j42q9O0N4K8kp5p9l2J6RLM6K0l5o4p2k8L5Q0O2KK1J4
-56791c94j4j5L8J12M7j1Ljm5q0k8J1L7O7N3p2j01L4J23M1o8n8m4q1oR9P4j5o0j38r1l0oN6
-56757e63P8P0M1jk6k4mL1M5N2K9K0LmMm4p6m9m7l7kO0O9Q6P9L3j0pOl4n5l5j6l7q7r4mQm5
-56718e87l6J01J72J01Pn3n2p1q2j9P4J05K2k4k8o1m7K4N2P2M8O0O1kn8j27q9L7J18O4jj7
-56686b36rm2j17k3Q3Q2J4oN3L5J6%o7p6RM6Jn1r3o1kJ7M3P4P4N5J3l8n3q7q9n4j7K4M2N1
-56650c89N8jk5nQ8O9J1M4lk7J7K6nj6n7j18m1O8N6m3r0QM0Kp2j02p8j2M6J07J09N7k4l1m2
-56615c75lL5n0n5MJ3K3N0M4J9K5m9p9p0L9Q0L6k4m5L3K0m6j01l7Q8R2N0k8l5n5p7pM5L0o
-56580d16j2l9n4j3N2M3LM4M1NL4N1M2rJ9M6Rj7K5M0j9o5j3Jp6o1o2j6Q9L3k4j1Pj5j5o7m0
-56543d60P0J09J8n0p5j16o1RJ5L3M8M5O0N7N1K0l6o6J1N0n1j13j41o7NMK1R7P9J3M1k2r5
-56510d97p0j7oJ7L4L6J02J14M2l6q2n9k9k6L6L4n1k2O0O1LlQnk9j7N5M2j3J7N3l0m4l4m3
-56475c99j1j8lN9O9Q6L6k7o1k3Rk6l1M7N9l1jnn8o3J6P4L9lJ2Q4J04L2m8n1j08q6K9P0K6
-56440b02K2PmJ3%n4o5k1k1l8j8P0O9o1r2%m0p1Q2J41K7q5o0l3j26j31k1jl4j8J09J36O4K2
-56406d34o2p6RJ31J10R1P1j8n8N9Q0p2q6mK7qk4l8r8n8L1L4n5m8N5M6l6j17p4J0P8J29Q4
-56373c21N9Pq3p5j02j03k6J5J5M6O4O4N9N0N3P5L7l8q4o9l5k1K4l8o1K1R8P0O2k3j12q1l5
-56340d88rJ1P4Q2O4L3j09j22l6%k4j02r1OO1J41J59J56J20O0Oo1j03p5L8K3o7J9P2n2j34
-56309c48j01j1j6l1J2L2K0L0L2L4R3Q2l3j03p5r8j05l2O4P1L0L8L5M7J6J5j9n9j9J7j7m7
-56277d46nJ2l1OM9J5j6m4j3M7N7M6M7J6l5l5n0k1j6m8K9Q3K9K5O7O9j9o7j6k3p6K1qj39r5
-56242e85L7M3M2P5O1M6QM2L8l0m7QO5K1q6j54j42q2n9M6J00Q1M7K7k3j7O0J8l1J3K0oMl2
-56208c92n9j1L5ll6j8J2j2N4N2L2O5Rk3LJ4o4r1n5jO7Pr1o4R2J17ml5lm2o3j1M2M0J1l2l1
-56171d89K3K1l8n9k3l5l4M9J28J53N9N7M5J9O6k4o8q8j00r3j5O8O8K1j9n0q2o5m7j02q4L5
-56139g03Q2J03Q3j9p1k3N7R0K5l0m8m7J7J20J56J15J5q7j48q1j1m0o4%M0M5Rm5l9KL5K3k3
-56106d62l6J6km9p4q0K3J19J22Q9L2k9m0K1J5k6k1P2N0m7k5kj8p4q3p8m3L6N4po7m5K1P7
-56072e61Q0K0K4P9L3k3l7rM2L3M0N8L2J5J2k9q0o9l4k5LK2m4l5O0J37J15k1o2l7j6k1k3J0
-56038c11J4J8k8o1m4nQM9K1k5kMJ1k2q6j8K3J7j7L8L7m4l0K1K6ok5J8N3P3O0J2p2n2J2Pk5
-56001c51l5k3j9J8KMmm0Qrl1k0K4M4j9j2L3K9m8n4l0n6l6M1O0L2K1M0NJ7R6J28O6n2j00n5
-55965c26l7K8M0K3J5pJ8Nj05j18lN4L5K7K2o5l9L0M3L8L6J02J50O6o4r0j7K2mn3q1p8q6j8
-55931d37J40J18k9j11j10n9L9L0k1k6m1m9j6M8Q7R5MlL8N5M9Lm8k8k9n9m5ppON5P2J5nL5
-55896b41J1p4j18q7JO3L7m9m7O6O4LLlk2nk3J2L4M2jl5o2m9k8qM0j7q5n5L1J00P2om3N2J12
-55859c15N9k4p9q1l4o5n0J1O3R5M5L3M1OpQmm7l8O7L0l2qQoo4n3L8O0L0Jo9o8mJ5l2o1lL6
-55820d98O2M3nm7j16n2K8R3Q9N0N5k6q9l8O4R7Lm1k8j7MmL2K6l1kK2M0L7j3l0l8m0J0J3n6
-55784d03q7m0M2Qp3rJ01J14P1Km1k5mK0N5K3n9j31p4J3J4rJ1K6L2L9L1kn5o7m1lN4L7n0q8
-55748e68j6P7P7L8L9m8k4J11J12J2jM4P9J00nj16j14q2r1m6M6L2o8r7n6jL5nm7J5L5k1k4
-55715e78m9o8k6L4L1N5R5R2N6K2Np8j95k11j19K3J58J70P0j1mL9P5J21J38M4q2q1o2n9m2
-55684d37l3j6%Mj6N8J39N6o5k8K7K7J8k8n6o0j7J8n5k5K3N9J3m7l6JP6N1L4M3K5%k9m1j9
-55649c36Po6p6m3l9P9J03L1kOQo9q6RR2O0J1k2m1j8K4J05P7Km7l3M6Q1J5n5l0l8n6p4q8r2
-55613e55j7K6RNj0M5mn8q7o7R1J69Q5Kj03j16j6O0O0L4j4p0k3M2J1N7O3MlO3P8K2K1J4nk4
-55577b11p1p6m2K2qm5j5RRK8l1j2O2O0om3OQ3J2j30n7P6J22L0orL1N1m7j21l9M8Q5L1k4l8
-55541b66o5l6l1n1OP9R6L2m9k5RK4l1q4j00n4N4M6k5J1N9jm0J1L9k1KN8M2k4l7J8M1ql8k6
-55505c85rM6K9k5o3j15j32j2N7J3L1P4R1M6Qjj6j3j3p1r4k8MJ2M9R2J55J21J3k1m9o7n7q0
-55471d10n1L6R2O4M4j3o4l6m3n5OM9l7o4K2jp4o4n%lj7nN4M9K8J4n1p6j9KQ8J47N6J5M0m6
-55434c28p8oK2M2j5k9m7q2l2M2L4K8j6k8K7M8N7L8K6J2p5r0jK3l4k8J0L2M9l3j09q6j07n0
-55400g84P9R4Q3O4L0J4L9N6pn4nK4m3l0N9M7J8L1L7K5j7m3k3RK4k2m2m5n7j9O2Q9J24M6l7
-55365a74q3q8m6l8pO4P8L0J1Q%K1J8P8Q8LNOk9q9j02q6k5L3J05P1o6n9m3lM2j2n9r5r7k4
-55329e64L5L5jl6n4n6J8O6R3R5L2n2j9K1nPJ0k0k6LM9N1J5j2l8k1j8l5k2j8pK0roM9J7k6
-55292d29m6k7l0k4Qj3j0K2L4N3N9K1L0N5k5r3n0J5L6O3N1l1l9l4l2qO4J35J35L5r3j06q7
-55259c61o4l5J5J05J42L0o8l2Mm1p2k1L7j2l6L5N5J1m0m6n5NM5L8Q6P9J1OM8L0j4k4n1k4
-55225b14J5L4K1j1oon0o9M%n1m3N3R4N7J0%PJ5J0k8L0N2j7n5m4q0m8ORmJ5L0j9m8r1OJ5k1
-55186d22l7n9m2NQ7P3On3n8n9m1K8P9O6M0Lk9l2p6l9Q7P9k8j1M4j7k2rn0rM1O2P6K9l3m7
-55150c68l0j2k5j7L1J9L9M3N0j5r8r1m1j9L5R5O7M0L2J4l9l0l4j00q1j0J9O4P8M6joQj1l1
-55115c79k8l1n5Jqm1qP1J01km4k9j23j38k3O6N0RJ9P8J48J06M8J5kJ7j6k3m8m0k9k2K0P4
-55081b66M8m8J7Q6O6N0p7j43o4j2M4N4K1Ll0o7n8m6k1n5q1K6M5nj9k2k6l1K0J7J9O4O3N5
-55047c73K5L3M4J5J7Jo7r1n4kJ1k9k0O1J22N7K1N5qq0m7p0j06l2M3J9n5m1M8R4P1Ll5N7J27
-55012a86N5J0pK2L2j5lq7j22p5LQ3N3k8r1o2M6N5qok0o4n0lJ6K4j1k6n0j9O7L3k6J4Q6O5
-54976b95J6k5n3q0r3p1JM2K4Nk5L1P5j0r2l6P8J29Q3j9k7J0j4l6k8Q4J18K0qPqm8j20r1m9
-54941e05j1J9M4Q2M7K8M6L5n4j2K1l5q3q6mP0J29N2q2p7mJ7M6O8M5K7L8K3o2r8n2K2O7L5
-54907b04o1j05o8k0k3mN9Q1N1L4J9M1L1q4j27n3M9J80J20k0n3o6oM3M3Po1p3K6P7jl8K1L7
-54873a48Jk9j4m8n8oj6p5j08j7O2O2O1Q9O5m0n8l1Mk4p9k3K7L0J5L4O2Oko8r6k3L4nn9l7
-54837e12L9O2Qr3j61r2L4J00J29P8J5k9L4N1K4k3M5R5R5R1l6j35o3J6K7l8m3j1o7j15j01
-54806e76J8J16O0j3K6qn7k9j3j6M0Q6J26R8N5Mo6q0j25j42k7N4Q3L7K2M0J5ok9m5l8m3kK4
-54772d11l3m5k9j1L5N9Pr9j01LQ0L0kL6J0jJ7j2j7K8O7M6k4n9l7pMl4kj7m5j4j5Rk8MK1L8
-54734e49M4Q5Q8M8N7nm6m4J7L3J2n9m8O1N0j2p5r9n1pK0OL5L5j4oK8N6N3M2l2q8l0ONo9j03
-54697e56mK8k0j0J6J9MJ3Q9O9L1lk7K9M6J4Jj8Nk3l0k7r0p4j6J0Mk4j4L8JJ9P2J07O7j1l6
-54660c01n9k9Q3Q2op3q4k6L1P3O0j7p2qno1r3o0qQO8P8O5K2ML7L7K2M9L2k8n7n1p1q8m1N1
-54623d36P5Q5O0k1r8m9ok6K4J6QM5M0Ok9NL0j4kM8N3OJ1M2k1j11j60q6j6j2LK6L4J22J12
-54588b36M9Ln4o3r1n5Q4J38M6p9j12n9l9j2N0J10P4K7Q1J21N2K4Qp2n0m2j00o7o0m0k0J3
-54556c71L4L5J5K1kr6r1pok7%J0n7j00n5M0J01R8Q8L9j4LK8m2r5q7o8K4O7L0O8Q8N8MLM2
-54520b22L6L0K9m3m6l8k7N6O8O6K6l9l5%l9k8L7Qj00j21j8K1L3P8N4J4L4O7K7k2n8j18r9
-54487c69k0K2L4J9K0M1pm9m7m6l2j8prj2RN0O9L4k8o6j12j06J1O9N2JN7R4L2K2Oj3j9q9m2
-54451d49L6K4J1M4M5o2j07m1K3J9k6jRj0N0L5j9n1l3lnk4K9J04Q3QQO5N7L7J3n9q7j0K2L9
-54415b26M9Pr7j62r1K0L7k4p6lJ0n7m3N8J09P5J6J2K1j2J4P0N8k5r2o8l8m5rL7J06J53M6
-54382a70o0n0j4o0m2j8l1Om5k9N2R3N6NJj7ML5L6J1k0ok1j16j23k5lk6J2M6RM2P0Km9l5O2
-54345d18Q2P1Q0P3K6l3n8q8j06j06m4Jj4k3MM3P8J10J6p4m0M7J01L1l1m2l7m4j6M9L6j7N
-54312c38rp5j9P3O6j1l4jM8P6L4j3m0k1j6j0k5n6j72j56l6N7J32J56J16L4j4k5l1m1o0o8
-54280d79l9%K2J9L0J3k3K4L5P5Lq0j33j03%L0O9R4L4l4p1n2k3K6O7Q5P9N8O0J3J5M2m0j20
-54246c04j08q2k9m4o2K3P1O2M7M5lj2K5R8R0M0J8k9OM6rn2r5p3jl3j7J03Q2K3%m5o2NJ1p1
-54210c36o3m1p7k1Q7R8K5l5j15n5N1J15P0NK4L1p1p9K5K7L0M3m8n7j3NO9Q0P8J4l0l7m1K1
-54176b21J30Q1j8m1l8l2K3l9r1m5KM1N0n7n2%j9m1l3O6R9N4on3k6l5l0m4n6l6N4J14L7k8
-54142b90o3l4l7q8p1pP5J22J45J49R6qj09j31o7j6Qj7q7r4jL8L4M1L7K2L0N6j0q1j5K0P6
-54109b77Q3l1j4mo1p8n4k6kL6O1P6J3J1M3K4K5l2j02n9J0K4N2J3j7jOL2%k9j8L0K2K4km2
-54073b64j00o2NL5N0P1O1O2po4k4j8ol3l0m7m1M1M9m3o2K4J17J24P4j5l2oj8kL6K7J5K5J3
-54038d5k9o4j07r0l0Mko4p5m3J1N3P9R5K9pk7r5n8L4N9M8L0j3n3p1QQ9koO1L6J8mk1k8n0
-54001c30m1m6mK5M0J8l1KN4j9n8j1K4J6k3j3K1j3k8J1O1Q0O5M9j8L9J01O0l1r8p9q5j18q7
-53967d67q6J2Q0K4k5n6o8k9J1K6PJJ7J3N8J14Q4N7Oj5l4n0p5p6m7l4j6j6O0J23O3J1J5K2
-53933b90Km3j5r%N8O6P7K7l1nM2j3j01o0jL8N6j3k3K0K5n5j15j10m9P4J89J62K8l1L9L8m3
-53899f6n3n5j8K1j4m0o6o2J8L2qRO5N3ok8n7q1k1Qk0j2M9L9J8O7M5j9RL6pm2m6l1j5K3J11
-53862a64J41j5j35j56j42m1L1K5J8N6P2N0P7Lr2r3mO4J16Q3o7j28pJ53J51K8n7l7%K3J8l
-53830c2n2p7q9m3oj0nk5o7j6L7M5K0jm6o3k2P8Q8q4j34k7N9P8k0n5ON0Q1P5m8n4PM1Rm3p7
-53793d22o8j6P1J14Rl3Mm0rJ4NJM8L8p0j15k9P2O6K3pp7j1O0J7PL0L9M3K8N0M0l5o9m4o7
-53757c33p6K1P4j8n9J5M9J0lJ0m9q1L0J12J16J04R2N5p7j14m9o2o4m0m3L5J01Q5k0j28j21
-53726d28j8L0m7rP1N0L5K8M8L5n1n0l9q9m4lJ0O4P6K9k7n4l7k3k5l5n1rP9J05M4N2Q3K8M
-53691a68L2K1j7o7n8Nml9m3qPrnMj3K9L5MK1J0m2p6q6OJ02R9J7l1n9o0j0J3j9K3K8k0k0J
-53653c97PkK1L0n1m8k2J6o1j04J5J08P1j1k5j5N8J32M1RM7M5M1O1L4p0j42q4K8R0K4j05p3
-53620c32oO0R3j4j25j07j1oj8nK2K2j6PQ0K8m9mN4K8J1J2k7p8q4q4j29o8O7J28J45J27Q0
-53587a99P2N6j5j18o2Kj02j05j4J2n7p1L8N5J6K1RkL9P4Q4P3J5ql4q7l5J6M7n4j33jJ02P4
-53553b92ml1Ml2l1n5q5l9n2l0j6QJ7J3MK9P8J01Q5n1p3O6M1kmJ0O4R5J8l6m1k9nm1o9l1J2
-53516d04K1jK4K9l2j6M2L0M4Oo5n6roK9K5l5j19r3nJM7N3N9R3O4N1j1r5p0mJ9rp9q5J8J00
-53479d39R3Q6O2J2j4r6j79q6L8N8K6J6j9q2m8K0Q8J11R8O1j8l6n6l6J6J9J9J8n3q7p3m1Q0
-53446d42R9L2Mp8j23j0J05J00mKj5l7o0m3R5J28j5l2K9lOO2P9J4n5l7%lk7l5m9k1m0qj4q
-53410d04Q4N1pJ0j4j4lKJ5N4N0m6j22r2OOK0j0n5l5l6k4O8R6M4k6RK0l9mL2j2m5MN3J03J52
-53373a09J60J09m1j38j29l6n2p6m9oJ8J6J3lk9KP4M4m8r3m1J0J3j7k4J4j4n4j8k9j7Q1R7
-53340c72J4m6l7j7pjp8r5JQ0O0k0mJ27J39l3j02l4L1N5j3p6n0qMJ9K3m5n5J0P4J22Q5k9o1
-53305c39k1k9k0J1K8NoK1qn7j9L9M5RM4O8K3M4J7j08j27o1N2R0P7Lk8K2m1j32n6J6K4J6j9
-53270d17l6RK6j7%PK7M9Pk5kK7O9P5k2o9LO9O7L4%j0l7n1K3O2j9p0k2kqk1l4o3l4K9P4J13
-53232a89R0k7j32o8K7J7kk4n4NL0k6j00j15o4kl6K8J08Q0N1ro3n9LR7M5m6n5MJ16J09O2N1
-53198a48m5l0J9N6M5l0j04o2K6MJ5L4N1N1P8R0M4l8r8o3m1n1n8j3K2L1N3O9L9m0p3OO4L4
-53164f3J1K5K2l2n6k3l8o6n3p0o9L5R7J2n8l4k5n0J1P1Q9O7l5j29r4l3m5j2O2R1N8l4qR6
-53130b80J15L8o2r4l9O1Q8j9q0j11j04L4N9Oql3j3L9J1K6P5Ln4m8PQpJ9L4MK3n1j23p2n4
-53095f02KJ2l0lNJ3N5Q8J26J12O5N2K3PLm6p8j08o9jM1Q4J61N0o5j01r2n2MP4P1m9q4l0J9
-53060c43pLLj2jJ1L4L6L0J8Ql4n6p9p9MN7J9K1Q6J06K7l3j30j75r5K1N2K2Q4J08N3KK6J7
-53025a96N3Nr7j77j26l5kQ5M5j2k3l7j9O1R5L1o0q5RN2L0P1N4%MK5J3l5JN6L1Lqn5q2p0m4
-52988d39kO8J15J09O6l1j07o5k6J5M7j4o7n8l6mJ4k1l9L0L4O7O9p4j35n5O6P8O1ol3J8j7
-52955c72j7O8J25N6m2m6n6LK4P7N0m9r1l7j7J7M5L7K3l2NK9kqK3L1KoO1O3K9Nm5q9o0PK3
-52918a66O1J6o2o3j7j3j03j28n0LO0J11O2J6K2j7KMJ3k1q9m4L8J23P7j3k8l3K7K0p2p6m6
-52885c86o8m5j4O9J06O0K3K6J9j7q3j38j06jQ3K1q7o7L8Ql2mKO2J06P8Nj0N7J4l4L8j5r4
-52851c86r0j5k5m8K5J10O9k0J3J7m4n9j2K3O8P1oj0rn3n4k9J0L7O5P9L6J1M2L6oj0J7QNo9
-52815b03j84j50%O6J5J5m6k2J56K02oj49r7n4k3K6O6O9J01J03%p3q0o9p3oO5Q5M9K1k8q4
-52783c08o2LM7L9p0j01L1J00J01L5p9r6l4k9PJ1m7n2m2L1P7P5L5ro3p2k2M4R4J39R9j4n5
-52750a87n5k9j2K9M3J8l4p6QN6j8o7j4k3o9qR4Q2ql6K4R2Q1j4n4%L4k9j15r8j6k1l6Qmo1
-52714e15JJ09P2J0j8lP2P0j3j0P5Q3k4q8q4n5J0R7P1L7J2k8p6n4n8m2J5R6J22Mk9J0j3p3
-52680b17j03j14l7lJ1K3j3%M7N1N8N2N3Q5N6Kn7j04J0J11P8k4l7j4n0m8l5l0k8m9q9mO4R2
-52646b63R7K4j8j8k0nJ13J20j5q8l5l4l7j2j1Kj7k2J1K3m0m3J2j4k1k6l6jPOmp7r2K2J39
-52611c73Q3L0J6jK8Ok6k7k0m6j0l9n6%K4N3J8Ln9o4k0K1N3O3J10K6q2r9jK1L6k3j14q5qL4
-52575e28J02N1o7J1Q1j3l6j2k5k8J5P6N9Q5Q9L9j0k1o0n8l2m2k9P6J45O8j%K4j6l3k4o7j24
-52541c05j10n0K6O5Q4Q8L0j3Nj3l9j9K2K6m1j33q8NJ4K3N1m2q7K1N0NL2L6J4K8L9M5L5k1
-52507b17m0n6kN1J6K9O5L1n6r0m9n5l6p3n9Q3J28Or8o6K3R5O0j8NL0K9m4j40q9P6J07Ll7
-52473c88l3pNmlN1L5N3J08P6L7j7j9KO8O9K2m4m0K4Qm7j05j21j08k8O8Q0M2M8K9Qj8l3n8
-52438b40q8n1p0o2RjK9Q5P7rq9j10n2K1O9Q8O0j8l1o2q3k6njR6J76R6J7q2j05j6mo6p1m3
-52403e62N9J25J15Q8K3j8RM6Kl4n4n3l4qmJ1Nk0J8R0K8o3m6n4m2QM4M6K1N9J3o3o3J5N2M
-52367b37l3K1K3k7j2k8o7n3pL6K3kJ2n8j26nN6K0J9L7N7P1M9k9p6j0P7J05L6ol5qJ8p6r9
-52332c34l2L2k7q1k7k5j4PJ9j2k1n1m6J3L0kl3J0O8R8J23J29L3j8k5r1o1L2J13J33J6l8J7
-52299f5J0LN3j3o3k0j5L9P3P4M2l6r3p6j07n9NJ9L8l3p7j05j9O4O4n7j23l6O9J05j0j03n1
-52266e03J7M1ro1%Q4Q2nl4m2Kj5m3L8M1J6Mnj5l9m1l3m1j5JJ1JK8Po8o8J2N2M3L9Q0R1Jk7
-52227c73K0K6K7K9j2k7j8l6l0K9Q2N3mn3q2nJ3o0o3n4K0N7P5Q0L5m2j3LK3N7J0o3o8MQ6R3
-52191a81nq5q2k1N2O1j4l6l8k2N0P7L3pl9r6q7l1l6n0K2R0R8K3n3pP1P4Q4O8qNNK2L7m1o3
-52154a30n8o4p3o9j5k2j0j8o9OJ9MN3M6k2l6L1J11Q6N2M3Kj13j59n9K6J2j8l0j5J6J7K2N3
-52120c81Q9O2ll4k0K4M2M2j1lL5J6j4n9JL8jj9l8p8m3J9L2mjM9Q2rk1L0pk2n8q3m5N3O7M5
-52082b28N7N4J2m6o4RJ7L7L7k4n3k6N8J09M4o5r3k1M9Lp0l1L8R2R2N7l8q7j4K3nn1n4l4l3
-52047b49L4J9m8jM0L1j7k6l2k0k1j5pk4rL5M6k5j8lj5kK3P2Q5M1N3L3MJ9ML5O3Ln0j12k04
-52010b58j75r6j1J7L0O4J11R1K3o7q6j5PRM0P1J2Kk6j11r0o0pJ2K1L9k8kP9Q5Q3Rj01r7l0
-51975d55J9L3M7mo6L2P1K4Mk8p3mP6L8m9n0K0M2L8L7%l5k5j8p5m5O6J45K22J20l7p4k5j2
-51941d1k6j5j8l6m9ok3j2K7M3O2Ol7nk1o7J1j8r3p6J9J01N6m0j10p5k9j5N3Q6N4O9P2j1l0
-51906a94j7k2j3J9j5l6%n5m1N4R5N9L4J4p9r1j1N2L0J3k7j01p6l4L3J9k8R4J29Q1O2j7p8
-51873a47l7J9j5o0o7p4j20j60q4P1J75J29K3LK4JLL7L2NK6mj5j9m4MJ8L1M9j5r0p1J9Q6P3
-51838a94kp4o7l1J7L7R8N8l0j4Q0P7n7o8%L6M7j4l5k5m1k3K8N1l6o9n0k2R1J02L9k2q0p5
-51804b68K9P6L7PM8kj52j08m0l4Ol9m6m1L9P5j3lN8K8L2M0L9j6l4k0J7qm9L9J24L7l5oK7
-51769a56j8n9j03j9J10J11N2l6j03n8k9ML9K7rm3n3qL6JL8L5k3J0nk3N4N6j9j8M8L5m6o7
-51735b39l0p9j16n8mO6N5O5J13Mj17j42j25o3N2J09Q1K2k8o6j5J05J63R4q7j46j06l1j4j2
-51705e49Po6l3O6J20N4k2k8j8L2P2K3pK6J9N6N5L4nm1kJ3J1M3N5P7K2n1o8j04pJ03O6k8m0
-51670a15j8qJ4j0J1K9k0r0k3J2K6J2n5n7m4k6l0j0k8o0j3L1N5O8J06O7KJ5L5K2L9l0j10p7
-51636b80l0L2pN2O0l0%M0RK2j2k5LnJ2km3n8M8R4L9L1QRj9l3p1k5m8l1M8M7O4K2n2p8n5J
-51598b63N9K2p1q4n8j0O8M2J2%L7K3l0k0JJ5K4Jmm4l7o6m6K8L4j2l2K9N5N0l2m9n2PQ6R5
-51562b22J27J22K3n9n7k6Mk6m4qM8Q0K4k3K1K3p3j33j23m1JN4J13N7m4q1o5M4P9O0N4J6l2
-51529a07n4l6pj8RJ7n3j8%m9j06j20o7j0O4J03P0M1J1n9q5k9N0Q2M3K4K7J5J4j3MK8m5m6
-51495c20l9j4OL7M9J4k4j9J1PK9P0R4J1k7K8l2r8q9j10j23n4N3R9M6L8R5L0RK5r2j59l1J04
-51461c76R3N4N0j0k2L8N8l1n9jK7M3Q8M8r0j36o1J5K3L3L9k7p5q4n6J4K1M9O1L4j5j9kJ4
-51427b62k1m0k2m2k0NJ3J2M0J2%j5m0n8p9o6k4O8R5M6J5J6M2K0K4om9l7J2R1Q7Lj0K4lk0
-51391a89Rj3l8k4K7J1j6J2P0O1K5ll3l3N8Q2rn7q5p3m9o4o2k0K9Q5P8O6N5J0j1L3M4O3L4
-51356G3j3n0l7Pq4j39m7O6R6P1j3r2n7kl1l6j4j1o3m6N6J13N3L3k7r1j5M8K4K2P0P9N2rn4
-51321f8MK6kk9l2m3OK5J1K0pr0r6oM6Q1K7o1l6QL3N4K8j5k4l2o6n5o8m5M1K8l8K3L5m5r3
-51284d55m4O4J05N1j4j5j5QK1L4K4M6M2k3o7l4M2P1Mn5k0L1J9LQj3m4l3J2j7k5j6Kl0Kl6
-51248c67o2L5L3l1r9o4J0j5j6Q6J52J17J7l5o7p4n9l6O2J16K8l5NL9N2j2p0l7rN4K6n1l1
-51215c38o0m7nok2j6J9M0j8j4L6QMMpN7J55J23J1lm9j04l3Q2N7k6l2LKn4o6l1M8O6J07J39
-51179C0J10j1j70k05p2L0O3N1l2j24j23qM8K4P3R7M3j6m7LP9K6mp1j35p0J9M4R0N9Lk6NK0
-51145a97Pk4n8k5k3o1m8mK7KOP6O4Q1O8k5p8l9m9l9mj3oK5J01J15K5q2j04l8M1O4J7k1J5
-51110b04j2p8n7k4K0J6k0l5l7QL4OMJ2L0po9p5n3n4LN1J7p9q2j7kP0J02L8lK3Q4M6k6PN4
-51073c09J2k1j7M8P3O7R0K5k0k8k1k9n4o5j20o1NM3O7L8M5M3Np3j5R4L9l0l6j3Q9R9Rm8k0
-51038h9J0m4q1r3l9L5Rl5j8pj4l4l3PJj8J7L0J8K5P2Q5Q6j1j05o6l1j5N8R5L1l1l5l7K2L3
-51002b02n8o3l7qN1R7L3n4p5n6j6N6P5k4j15m9P5J05K8n1o2l2JJ6O9Q1P6J00Q3Jm5n2mK0
-50968c6L8k4m2K1L1m0l5q2j51j06m5N2L3k5NJ9L6M2K8J0M0N8N2M7%l5k2qk8p2n7n5r4l9J10
-50933c74J28K5J9K9OK8N4M4po6j03j01o7L0P5O8J8K1R8Q2K7l4q9p8j8J0PJ%Pl9j14m7L7Q4
-50898b39Q0qm2k6L3O7k9r0r1l9O6R8Q0Q4O6k1m5OJ3jn8o7m3r3j11p1N3J71J09J2m4p1j9R
-50864b61Km8m0M3L5P7J46K8l9J2J9ol1j7j8m3K9L7k1Lrl2m3q9r8o1n2j7lJ2L4P9O1K2O5J00
-50828a24M2lk3k8K2N4KPKq3q9L5R0M9O0K0p7o8Jo0j69j05l1OL5R8J16O4K3q8p6mK9M3O7R
-50792a54n9k9mj3k5rm4m8O2J28L4j31r9MN7jr5l3RL5P5J15R3K7J4l0q3o1l0m0n0l3L1Q4O3
-50757b40K7O9M0K6jl0k6QN0R8M3Nj8m2l8l3m8o8j09j27o1L0O0j2m8k0L4P2R9J13O9k8m0J7
-50723a29M6L7L0J6r9j05q1p8oL6J2M4L2j2mKM9P1Pl3M3Nq9j33p1n9k8N6M5RK4J5L1N5ll4
-50687b99KL0rq4q1qL2ok5l3K2R7O7M8M9J6l1n7p7k2M6M2mn1q6J8J25P4jN5R1Q2K0j12j23
-50652a93n7o4j21j20o9P2J25Q1M0K5k5k0M2M6M9J9oKLk9M3M4n5q8n2Pqk4N0P3J6l5j7Mn4
-50617b96qL2N0K6J6Q4P1L2ko4q9p0o1k6J3O7Q6J8j22j57JJ20J13M6j7KL5j1j9o7j20p1N4
-50584c34J59J47J25N0qn7q6l8j4JnJ6j7o6q4n9PM0J8k8j0M4L8J2j0m6n1pK1K6O2O2L0L4O8
-50549D0R7J8p1o6m0n1MQ1O5j8n6Rlr1j12o9n0k9QP0N6l2m5mJ0l5l8K0K1Rk6k8L2L4J0J4N
-50512b61NLjj6j2J4P3N8P1Q1J04K8r1l0M2k0m8l8m2j1J6Ol1m8k1Jkj5j8NJ0LM8L0m3n8k4
-50475b32J4K4L0J4j1j3jRl7o7j3J8Q4J30J0j47j99j21L2Q3lk7%JK6J5J7O0pn1o0l9M3Q1J06
-50440b31J10L6q5j07l0M2mqJ7N2K0k7l5LN9mo1mJn4q7m6N5J50J38L4p2j02m7j0m3l6n9o3
-50406d98K7Q0Kl2k8K9N5N3L9m1p0qJ2L3N3L3k6K2%nJ5OK0N7P2k8j35j35m0N8jl0J7nM0J8
-50370c41o6OO7P2M3k8m0K0O9O1%j8l0k6ol7l9%J2qro8n2J7P2K4jm4l5O9L6m2l0m3q3JL8J
-50332d38n6n5O1J46%r4jN3N9K1K5j1r3n5O2J02P7K8L0J1L7P2K7j1k2r3l0L1m3q0l2M9J01
-50299a22Q2k6j06l9K9rm1m5n3jK6J2M9Lj19j03p2l2M3Q6R1M1k5o3l6J4J6Q8Q7J4Nk7m7j3
-50265b93J6P6P8oo0l8kJ0L7ml3k7K2N9K9J9M0O6mp2m6l4m9m3K2L9M3N3n8j23m3j5J4K4K1
-50230b82j0k9q1n4K8K3qJ1l7p0N4J45J33P4mk7K6P3L3o8l2J4Oj2r1j00l2pN0O3l0l5ql1l6
-50195c51n8p7j1L3N1J16J68J08QM7O0K5n3j04p1LO2M8J0k3o9q5m3N0Q4N2J2p9j43j21JQ1
-50163b69O8Lm8n3jO6R3M3J3JK2kn5m4n0o9k5J1MJ2j1l5l4n7JQ7Q9L6ll8r8o9M1M9PK1L8R5
-50125a61J12M3n9p0n8n2j6J6N2L6l9q9m4k4j4qRK3O0P8N8n3n5J6O8M1k2J8M7l8p7j5O8R4
-50091e5M4Q3K4r8q7o8o4mJ7m7NQ4R4R2N0L6J2j05j53r3LO6O7m7j45j31n6QR7J31P8N5N0l3
-50057i0q9j45j60k5P5P7N3j7J8L6o4j26p4m5l9K9J0lN4J03O6l0m1K3M0J09J25M5k5p9r0p2
-50025c51m8L0N2M5J4J4L6R1P7l5j23q8j2O4M2j9J5P5Q9L5m4p9l6J8lk7n1l9k2K2M6Q9Q0j8
-49991f1q4n2M8R9M3o5j14q1k8Kl0m1QJ6J1q0j49o9L9R9J33O9m8j6J4k1k4Ok1k6pK6N6M8O7
-49956b33Kn6n0l2rmj7Olj3KpNPl7l6k3k2L5Q1Q5M2l6p0l9M7R0O2k2n8l7J6L6L7L9L4K2n9
-49918b15o6ON8M9K5J8MK5J7k9J6L1PM4Mr1j3L0j3l8k3p9j09m9J7L7M8M5Mm3o6p8l0P2J52
-49883b33J42L3p8q8JN8M0m2q4p6jO2k1o5kL7P8O3j4q3p3l7J8O9O4J4j7RJ5Mk8m5n8k7jj6
-49847c82j5l6o0l0kj3k7j5N9O4Kj1K%J6P5O6Oo5l4J23J24Rq9o2K4M7N6k9q9o9l2l2k4M2J4
-49811c87pK4M5J5oN3O3l8n8K1RJ6M5l2r1J9J08M8r4r1k0j8o4m3R0J44Q1O1M7k0r4r0o9lJ4
-49776c22P2J07O6J4L1L0jm2k5l8k5m2n6Lk7J8J06P2Mn3q3p3l8l0l6mL1K8J6k5k7lPNM0J02
-49740a98O0j7n4j16o8K7M9L8M6K1o0l5J0J6K5l2l7k5k6K6L9MNO1Lo7m1QKJ2Nl5J5Po2l4l
-49703d31Q7J42O0k8j19o2N0L1lk5J3L0j4l1L3M9K8M0l5p2PP3P4J6m0j32j08p1n5k2l7j8p
-49670e77l7J9P5P5P3N4M9R9O7l6m5l1n2o3m5K1nMJ03J19l3r2n1oR0N5j0L3O8M6K4Ql3r8j41
-49635b73m3P5O3K6J00Q7o6q8n6n0j9NN3K1m8n2nQ3Q5J5p1q9m5j9J7O4j8j03r5j6O1N8M6N5
-49601b42O0K0jL8L2lmm2k1rq9j04m8rL0O2O1Kl2l1K9L0l0Oj9J7P3M7N4M9M4Km6m6m6n5p4
-49564b95j1O4P4Nj5m9o8m7n2o4k4O2J01J04N8qJ0N5m0q2n8L2N8O2Pp4n7J8J7Rq1j62p4l6
-49530e61M8R5j3n0mL9L8K4J8j0rK3O9M5l3k1lJ6Kk5PK3J0n1k8P4M4j5L5R2J8p1p8m5j00o6
-49494d63L2Jn5jP2J08J19O5J6j4n9r6n6%l2j5rmj2rk4k2RO9J14O8pl1l4m4l4K7L5l0mM5L4
-49457b41k5j4O2O3j2r5r8n0l4j0K3N4P5L9Ok3q1JP5L6kLK5O7N7K3j3k9l3j9k3n7q7q2m8Q
-49421d59O0O8K8K8J0j8M8O0J7J3jN3O0j1m9n4K5N8O1Ll2m7l7K9k4n8k3LJ8J5j3j5LJ7m2j20
-49385c26r3l0N1J03J43O0l3m3m4J3N1M6j8Lj5o3p3j5K3N2L6j5k8l8j1L7Q7J30R4kp7l6L3
-49352BJ0l3kL9m0j03o2j5l1j3K1M9R2L9j0MkK0N3j3o0p2p9n6m4jK7Q1J17N5Pj0qM4L2k2l3
-49315a7j1op4n2Np9q5rRM5J17O8j5n7n7o1p6l7jm5qK4K5K0J0K0Kk4n0kJ4k7rJ9K5N7J25J07
-49277a10O3m4p1PM2k6r1j01m8k7oJ7J2K2K6M9M6J4n6q9J3O7O3j3m1L1K6o5j31p5K3Q6Q5P0
-49243b32K1l0j0L3O9P8M6LJ3J6lopK0M8L7rrMl3j02j02K2Ml8ol0k5L1M7N0J5J1L0J3L3L8
-49206D0K7m2j33j07J8O2J1o2p9m5RN8j2n6pJ9Q5J10Q2J7N2O9n3j55j25p9l9K4R8M8p3q4j
-49173c23N0M7L6J2J0k9m4L4O5J5Mrjj8m8p8k6Q6J53N0o9p3q1mJ07J01o4q9L4N5j5n0Omq9
-49138b49q9j4M0K7MPo2q3KM0P7N1l1l7lj7k3n4l0rk7L9O2M9J3o9n4QM7K3pj6k2K5L6PK0J5
-49100c04K7J6Nk3j01r3J3P3N4k1n2k2nM5Q2P0O1ko0k8m4k1J3J8J1OKK5O9N9k5k5Qj3n8j29
-49064c69m2OjOJ2M0k8q0R2J77N3n7p2m8nP4L4p2q9OP1L4n6r1r5pR5J04J4J4L6Ll5j5O7M6
-49028a78p9j31n7K5M9M5L2L3L2Kl7%rm7j2M2J05R5l2q7l8j2j1jj4j0Nrqk4m4m0k2k6l4k7
-48992e24J0L1K9L5P1M2j6m2k3j1n4m1N9L8P2R2Ok8J6O7J1KL0K2l4m5k3lK0JJ5om3m4J5K1
-48956b32o8l3O5K6k0l2j9J6L5M7L9K1rk3L3K2k2j4Mln1q2j2J1k2L2P7K0kMj6k9RL6l2l4M4
-48919b14Jj4j6n4j14m4J02Q6K3K6M0l9r7nN3N0N6O2K7j9m9r4p0j6K3jNmK5O1N%NJ1L5J1l2
-48882a75j0J8j7j2ol8QM0N2K3j4J6M0Ll1L2J44J73N4p9j39j70j09J8K9o4r0p0l3m6n0L3J30
-48849c40J04P8Q2L3%k1k7m5l8k0K0M7M2M1KJ4M2%q2q4n7n6p6q1OQ1O9Q3j2j38r2l0j3NJ28
-48814c35J32K8j7J1oJ6K8M2K2lL7%l9m8m5RL4jJ2L4j4j1O0K2k7j5mPjJ0O4K9j8j1o1n8m9
-48777a66o0lL8m3q1j1N2M8j5J8P7j3n1L4K9o4n6O6O7M6N2N6K2L3N0o3j15o7n0n0m2J4Nj9
-48743b62O5L4o6l6L1M2Q4O1J8ok8p6j8P6M0k7q4m0N4k0l7K3kl4K7N4O9J3l5k5k6J8K0J9k6
-48708a00ql7o5O5O8L0j2o1k8qM2J01R1J4l0o2m2L5O4m6j56j36p3p6l5P2Q1MNP2J04O1o0j12
-48674b38q3j5P1O3M7j3o0j0l4n6L9O9N1K4n4l3J0M9M1m3l2Pk6RJ7K3J5m9m3L8N7J8L0K1j9
-48639a09l4m8q8j19n3L3O9O3N4O8R9L3p9o0l9l1J8k5q2j3L9O8P1M6L6k8p9p5p3j1R6J32Q7
-48606c4k5r7l2K5P1J00L5m7k0L8L7k2m4o1q9q4RL5K5k3n3l5k5LO5J36O9l2n5l1Q2J29P3n
-48572A18l0mlj9n2n4q4j00l1J0L0J6l5r8l7R8Q0jj7mq6p7K4M7j5k1N5O3n1m6J07J28P1J6
-48538bq5j39j52j19qM1M6J9M8N6M3LJ2L8J6J2J0M3O5J6k9l3k1O3J21L5n2m7k3L2Ok4o1r4
-48504a64q8p7l6K5N5K1J8Q3P4J2j1Ll2m7KJ8o7j01j2Ol8l1J0L9K0j5m6oL8Rj0L5L5M5L3n7
-48468b57o2JR7J54P7nJ0j8o0l8L0M4M3L8lk5k9l0k8j1Jnl3o2m3k8l6nL2O9M6K4K1l0r2l6
-48432b49N0J08J02M4Kp5p4L7L1p6n5O3P3N3m7l4M5j1j7l4rL1N3j2j30j19l4j3N0J02J29L0
-48400A4n1n7l0m9q4r9j05n8%j2o3J3R8L1MM1J01N6q5p9m1J1JkM4L7M4M1M3L2LK7MrOj8k0
-48363b11NK2J2Kk7n9n7l8N5R5P9Pp7p9k3O7L9JK4J5k0k2pK8K7L7N0M2pn5l5j8OJ0j0jJ3k2
-48325a32o4p4r2p0K0N1L9L5Mo5q7j0O1P1O3j9o4k4K2j5l5N0N7j1J4O1kn6k5J4jj8l4l2j3
-48290c81L6R4Q4L3Q0J08J07P9m2r4l8jl6l7K2O6qj39j65j22m4O9J17J03j8j00n0m0nQ6J20
-48259a16P0k2oK2j4j4P8J16Qj07n4J5k7n0j2k7m4j3J9J3k0m6o6J4J08R5Q1J6r2l9L8K2j4
-48226f8l0q8m7M5M2L2l0q3r5j07m5P0N9NRN2J1K2K6PK8N3mj9j1j9m6n2j2N8Q0R8N5l9j00
-48191a43m9K6N6O6M1jl9l3k8J5L7M2L8k6j05r8o1j5Pn9j19j11n6LPlM4J25P1m1m6O5J35N9
-48157a96j5rJ7Rl0m7j6J1L3J03J29J15M7jjK8p8j00k3J1Q9nj32p9j1l3l5j2K5O6Q4O1j4n9
-48123f8n5n1p4k7M8O7N5j2l6mJ3pr1j10m0L4O5Q0O8N1J4p5n6QK9kl6m3nMJ7J0M7N4k0J9L8
-48086i1l3n7n7p8m4k9OM9O3Q2K5j4j4M3M4j0l0j7N9M6n5m3L6N3J6K9J5%K1m7j09j00q3k5
-48052c49J02J19N0j2m6p2o2MN7O7J0j3j2jOM3R8J7j5%RO0l7q6n3m2n6j08j21j13l3M6P1N9
-48018d13P7J27J06P8R3P0Qq8j37r5j9O1M6l7k8P5L2Qmj05j23n1K9J0o1l1N3N2R8J03L3j0
-47986d3n8l4O3P1J8l6m0k3N7kq8p8L0O0l4n6m4k3NM7N3N0M2J1j11j19L2J01K4m7m5J3J6K0
-47952a68O7P0Q5P0N6J8o1n7q8j19j7J8p5r4k9K3M3N5Q3P0K8M7M2K5p4q1MJ3K8Qo3p0j1K8
-47918a26j8n7k4j3l4m3N4L8K9K3K3O7L7n9q6o3K0P6j3r4m6K1j2pk7j9L8K8RK9L5nm0QL7M4
-47882a70N1K5%J7J3p7j23p6J8J12J03N3L7K7o7j04n0J5L5PJ1J0j5J0K7LOm6o1l8qk3m9j7
-47848c44j1qj6k3O2N5j6k2K6L7j9k8j1Q0J47J38K2n6l2lJjK7L2j5k1jK0L4p9j68l6M8K3N6
-47813a02K4K0L5L6O1L8po9j56j25o4j8JK4L7Kl6m6%R0J42No2K4Jm3Jj7j9K8N7N8j2o1K4N9
-47777g0j9mRj1j8J2J8k0k6q4j01k0L0L1j0j2Oj3o1l7Q5J11M5m6p6n9q7n0O4J33R1K5Kk7o7
-47742b56q5m5M3OK7Q4M7M7Q2P3J9J4j0k7QOj8l9J9O1J8m4j10j11p7oPJ6j2l8J7Kk8J2M1L6
-47706b21P6N7O1K7j6o2j35j04L8R0P2L9j0K2P5M6n8j17rQ0M0k7OL8M7j4j05o0j5j8l2K7O1
-47673a01K4K3%o6m9%Rk2j3l0l3m6p4q9m4L6P0L4qj1K2J2qN5N4J9K7M2K4n0m8j2k9o0j3R5
-47637b60J41R9R4P5j3n1l1l0n8j08j00j6k1L5R1N6jn2m5l0RO5k9p8j8pL7P5L6J7l8p0n2j7
-47603b95K8O3M9M2M5L3l4r0q1l1O1J07N3Qk2m0p0k2P4M5l6n8pO7Q2L7M2M8J5o1o2m6n1l1
-47569a38k4j0k6lN8L1m1m2nlj4j2o3m3N8J00L9j9o4o1l7%L8nM5J15J12N5o5p5Q%m3k3RL7
-47533a11j0l6J1L7J17N3q3m2J5j4o8o3MM8Q8R0K2k7J3L0k1m8m5l5n0r3m8R2J06R9O5l5l4
-47500B7o4j52j10nL4O2L6l5k5K4oj6j9K1Q0M5rn8k2P3M6o8n9N9J13N2m0o8n1J3O7oo5J2M0
-47465g4J4M3P9L3j3k1jr3j66r8l2O2O7L3O5N7K1o5j79r4j9L1R8O3k5ON6M3l6p9l7L7O1O2
-47431a01L0l5m1nPK0J9k2k3pm7p4QQ6J6l0K5R7O6k5p4o4K7R0O3L8L7pm6n9m5n2m6j9M4R9
-47395e0M5o8o5k5k6ok4l8K9R1P7pk3k0L0K4k2o0j10j16l3RN1O5M2N0L9N4P3J1k3J6K4O4L8
-47360A16n4n2j5k9l3p5j14r8o3nL2O9O2K3Ll1L5R9L2j3Nk8n5j5K2j3j1N6K6l1Pon7k0N4J17
-47324f0J3j15o5J8M8J8n3l3j1k1J1O0Rk1j3m2kQ6N5m4o3k6pJ4Q1P3J9k4k2k8m0J9L8j2m6
-47289a86RM4M3L1j5j7LL8O5J8QJ3l2o8r4n1JK3Q6R6M4J2o3j33q0j3J2L3K8rK2L9O4N9L3l7
-47253B6m4k3L7L0l1q2n2q0n2j2PRJ6L4K6K0L0J6j6n9m5mmN5O1j7M5P3km0o5o1nN7%l6l4q0
-47215c02o2N6J1q7jR7J03P0K3Ll3n6j1K8J3n5m9%j6qL3J20R0k6m5n3o2K0O9L0j1r4j25j12
-47181d42lJ34R0M1K8l6n9K0R3K8k5l0j4n8k7K6N5M2J0ljL4L2N4J3k0o4j18p6K2N1k5n1RM8
-47146b22N4J10J24M6l1l8J0L8K0Lk3o6r7q9o1pN3j8p1n8j5L8M6M0J9K5O0M9O0J3p3o8K3M3
-47112f3rj1PJ6k4m7M5P3Mm9r2p1MN7K7LJ6qk5n9o7j7j8M6J18R9L3K9k0n6J8J3j2m8l1K4m4
-47075a39r3p8rM0PK1O5P4N3j3MRn9q2m2Qkj3m4q2n9J5J15J83R9J5j3p4q2jL3L0J1N0J21Q9
-47039A57j7j02j10m6L3R3Kj20j37l0P6O9J6l2o3m3J3M0n9J9J27J10P4M9l3j40r1m1p8o2m4
-47008c70n4MP2J36J29K5r4j15l1M8N3KJ9L3N1R2M9n0r6r5l1K1l1o4K9L2LN9O0N0M5N2k1q2
-46974g0n6o2j8Oj7j3k3K7R2N1J0n3p6K9Q9R5J24N8m7j20j22j2L5m4m2M7L8oj7qj8o4m6J9
-46940b14P3J33J03kk0lpj9j8RK0rk6j1l8o8m4m1J1J11L0q4p9kQ3J31J07M7l7q7m6j3j2j6
-46906c8LJ4K1M3N0j4l9kOj4l7J8R2P8O4L7j8p9j39m7P6K0o7r4p3j1L2M8M3RRJ0N0ko9o8k3
-46869a11Krmn5n6n5oL3j1m0k9K6M5QOP1Q7J7n0p5lK9L1M0Jm0l8k1j5K0j5MQ1R6K3M5J35J57
-46831C24J14L8r3j64j29j2L0p4j13q1OK7j1J9L7Pk8l5j7J0O2Q3mq0l5j9K5M2QJkl8l4k0n9
-46796b15q0l3J1k2LP1P5kn8o2l2o2oO6M6P8P2Om3o8qP4P4L5M8Op0j22j15l8P0R2J12O1o5
-46761a01pO1N7Pq9j19n7K3M7J9K3Jk0l0J6J18Q2%l6k9K5N0K6J8MMk4o9j02r1m6m7J0L3N3
-46726a90j2k3L1J8j2K8O5N2J6l5q6m7Q0J08J9k7M8J9j1mn2j08r0OP7K6Jk9n8m5n2l0L5J4
-46692b68k0k1j0J5K7N2Kk3m5p7l6k0Q2J49J5L3O8M3L6J9r8j62q3lJj1N6J9n2o4K5M3rl2M3
-46657c06J28M7l9l6NM1O8L2j9k2k6n2k0jmj9n6j6M1M6O5P5L7j8m2q4n7K6M5Rk9j6j6l6ol
-46621b58Ll5m4l2k8K3J03J01P3J7o4j02j21n3J2M5Q5R9R1K8l8n8n6n5m1M8O4L4m0r4NM1M
-46588b43J5K0L2RJ0K9j4j2n4n8L6P2j4o6J9KJ8J3l2oL3J6L1M5J3l2qN4P2P0K8jl6j8o1j02
-46552a20n6nL7MQL4J7j0o1k8K6Rk7MN8N1J9J5K0J8j4p0p5m4m8n7J3O2K0o0m1j3L0M0L5M8
-46516a61K7l9m0Nj6j6j2j3l9n3k8L3R6J23K8m9LJ08J18k0o5jM4K6j1o1p5Oj9q8o0JK6ll2
-46481b57M2J13O3oJ1Pm1n5L3Q6M9M6N2k2r2k9%q5q6kN7L7J6%k7%N9Q5K5j8J4RKM8M7pm9r2
-46443C3p5l7K2M3rm5n2p0r5l0N5j5q3rP9J20R7J2k4L8L0q0r6l1JML2R5N4k6o1l6m0N5O8o3
-46407a39j14o0J1K1pJ4L3m9l4O8J11J19K2o0l9l0%mjM2R0M2lrn2o2j6oN5O4Kj4K8O4O5Kq4
-46370G0j05p6k2o1j3M8K3j7j0L4M1K9k7l8pJ1K1op3r7o7n9n8k5j1j3J0K3K1J9lJ8L1N4N1
-46335b84L6Q5O6k1j09r1l5k5JM4J18J02O5Q5M1p7j26m3QOj6oJ8K1j8J9M2m8k2R7J18J1n7
-46302Ej35p9K4K4L0no5k4L9N2M2L1J9J4J5l1n6k8J1R3R2j7r0r1n8k6k1JM9O8Kk6K3jm9n6
-46266b24k3o6m5N3P1K1pJ1ok3L7P4J7m0l6j3nN7P2K1Kj0k4qk1pqq0o9j2O4K3m6lL9J1N4R1
-46228e8N8L5ql0o8m8n6jQ6K7q0j16o6l5m0mN5O6j7j2J1j3j9k8J9L5Q3J18M2ol7m1j2j8m0
-46193b18j5N9L7j4Lk8%O2P9N2MnP1Q1J4J0J3k4o8p7n6n8l6J9K9L7M3J5RJ3n7o4O3J10J9n4
-46157F8k0k2q9o5K9pk3M4Rm1L7Kn4n9j9l2L0J10Q2N9M9j5l7p0j38j29l1K2K3K1K0L8K3km2
-46122b29n1K1P1Q7J5k0K0K9Jrj7m2k5LL8K2k4m2m5rOJ9QK1O8K0l9n6j9k8l4N7O2L8K4j0k3
-46085i2j9l8oN1J0o6q1l5J7N1J4kM4P2N5n0j51j37J6Q9P5J28J29P5j7o9o7r3l6K7l4oOJ5
-46051a25M6L7K0Mlrp5q5K6Q2J5m4n6o6k7j6l7K1K8Kj9J3O3O2M6N5O2K5J1k4m4k0k9o8m4j4
-46015a87j8m8l4L6L7Ql2n0J2M5k7l4J7M9Q4L8K6J0m5o7j0P5P4kn1l0K6L5NJ4J8M3J7OLJ8
-45979F1j7L7K4q8q3jo8q2QR0O5Pl5m5m0k9KN3K5q9p7L1J6o6n7j9oj4J4K4M4Q7K1l0mPL0M7
-45941a57J7k2j9k4k6J5K6nl0J2Q0Q6J9o8k9L1Rk6m1l3o3l4O3O6Kn1L8Q5R7R9J2o1o8n4n8
-45906a12m0m2qL1N4J1jL4N9M4J3%l9l3Qj3j2L6K0Rj7J1K0m4q6o5j4N7J2q0j12o7K5N7j4l5
-45870c33QL6M3N3M8M1K3pm4n1l3l5n6K1R6L0l8K1J14J28L9o6j01o3K8P4%k4N9R5K6r6j28
-45837i2p7l5l0j6J7L5L9%m1n5k4L3O4R0M6k6q6o5j6J6j1J4J05P6jl3k4m1l2K4K4j4K6O9O4
-45802B3k8j17p4KJ4j8j8L7K5n6p4j7N3J6J0M6N1N9K1j9j17j40r1q6k4P6M9L0M3Rm1l7J0L1
-45768c52O8Q3J2o5o2j7M3L3L2J5j5n0m7L7O8K2N0P3L5L7R8R6N2l9r6n6l4o9m6K7M9K6j3p9
-45734h4o7k7M1J39J01Jl2l0o4p9k8RO2N7M0J9K8O4np7o7K6Mr1m3Ko7o4lL4O7M7K6L8J6l9
-45698d6p1rNJ3ll3J8L5J3j4p1p4pm5j5J7j1n7l0N6O8J07P1k8o2n6K4Q3L1k2LM7L0J3K7n7
-45662e0j59r5N6J29J00n2j44p2K4O6M8L6LOk4q8j08m5J14J80P9p4j29j00l1J8J3m0j1L9N7
-45631b54N1rJ3Q9L7k5j8N5R6pp5n7p5%M3Q3P7M0O6P9K3K4j7q3o2N0M6pk7k4k8K9L0l0j08
-45596B5o7N0J2K0M6k0m4p1q0%J05N7k5j9k0k4jk2l2J7K5kl5mj6n4l5j0L0O3K1qM3K9J2P4
-45560D0M5l6o6n0k3P1J13J5k1jq6q6M4J32N2r4j29j01jN9N1M1k3m3j2l3m9L3P9L4OJ2Kk1
-45526d6m8p8o6K5R4Q2j5p4k7K9NJ9j3j6P1P4l8p8n6p3m0J4P7M3j5n0JJ00N2J7k3j7J4l3l0
-45491a19K2M2pK4J10L0n0j7N4L8O8O9Kr3j06m3m6o2k2oLL5N4N4M7l2q8rM1J3K6J7n4j51j29
-45456b85o7nK4M3K8K7O1O8O4K7p7j01p1m4N3J30J14K2l3p4r0j1Q1J19P7K5rl8n6n8l3j6p4
-45423a79n0J1M1M4%n2n0k4k3k8o5J5J08Q0M8L0j6k4K5Q8L3o7q3l7N%k5m9q8j1J12J52Q1k3
-45389b1n9n9j4J9O6K7k6o3q0p5j7N7Q8J07P2j1J2qk7o9q8l3M8O5Rl0l9l2j4N8O0L3J4j1m9
-45354i0j12j45j18NR3J15J38N7o1p5R9J55J2r7q4k0k7k8k2l4j2j9l4n1l4M3J27J66N2m2n4
-45323i7n3p2j28j44m9O7J04R6J08Q7K4L3L3M4k3j25n9K5J5n0m6k6J8OK7K0j8n4r9q4J7J29
-45291b74J09M8l0m5J6M7J3k4k0k5n2o1j4M8J19J51O2N0K0j1MK1M1Kp1j00n3l7lL9pj3ml5
-45257h9k3Ml2kN4L5pJ5rm6o1l3M7M7j2k7PM1L8K9N0Nn7J7kj15q7N6O5L8M9M0Rpk4n0n3n6
-45219a46q0r4m8qN4J16M8l2o3J5Q8K1p1l1L0L4ml5n1j7pmO3Q1J1n3J2M6lJ6R1O6K5j8j05
-45184e3j17r8n4mK0P2Q7N8J15J03l0j34o2M5N7J1L3J7k9o4p9l8KO5O7L7k6r7p5K3%l5QO1
-45150a14N2oo7n1L5M9Jm7q0p3m6K9J12J17K2j25j44o3o8m2Q6J19N2K4N5K3mk2m9n3p2OJ00
-45117b44R0P4Mn2o3o6k6RK0Nn6n0q2n5L3N6N0J8L6L8LK0K9L8J00P9K4k8l6m5j28j21L3J43
-45083a50P9PK5k2l7j4o7r3rL1N6L3O9M8k3k9k6qL2N7N9J9l4l8n5n5k9J5L5Ml2l3Kk0l1M0
-45047a94J11J02j3m9M6N3J5K7Nj5j6k4l3nJ9K7J6n2r2p7JR2O9J5J3oj7O4J07O0M6l0j21j39
-45013El2N8L7J6qp0k2J2k3m6n5j4j7%J0l2n3j8P0Q2PJ1J10R8j6l7RM3O2Q3Np7m6L7J0p1m5
-44976H3j2r8j01n1n2l0nN3O2nl5KkJm4k5MRJ1n7m6M7J03O1O6J00J0l3j0oJ2O2N8rn4q7p3
-44939i1l1NK3p5j12lK5O8N7j3j5N%j0k0m6l2%L4Q7N8L3M7N3jo3j08p8MMj%p4p4k9QQ6J40
-44901a39P7M7L9l3q0k5J7J0lL0J7p0n3nL2L7k3l1%rk4Q0J14L7Mk2p3j16m9K0km9p6j6L0l
-44865c10l8kM8j3l7k0l6k5N3J31N1l9lJ3mJ3J8k0J4L5k7k9L9O5m3n9O1Q9j8q9m3M3Q1K6L
-44830g2k5n3j9N1Q2P1j9p5r4o9%Ol2j8M0L2RQprJ7L4Q0J35N8n0j48j49n7K4K1J3K6nk9K0
-44794b03Q2Q5Rk8j5LN5P9K6p0q5m4K8P1N8l7k7M0l2l7M3O8M8j0q0p5Pl3k1M5L1K0J8k9l7
-44759d7lL9pm0KK6K9o8r2LO2L1J0J3k5m8QJ8K7O0J7k4k0j6rk5k3M4J0M8O9Pl7J0J2OJ7pq
-44720F9K4O4Q6J4q5r1p5k5M8K2n8p2l5k4J6P3Q4k5q8p3k3K8N7L8n1q9o4k5K1N5P7P9k1r0
-44686a59l7M4L7mj6j8n1l9qK5m0j27o5K5Q3J04P5L0k5m9k2M6O6P2j3q2k0nj3M7N0RL6P2J50
-44651A78R3l8r8j65n7R9R3J4p0q1j1KJ5K4k0J8O6oo3l7K9K1qMQL0pr4p4Rj5k2N0Q1J3n2m5
-44614a16j8n7n3%k3k2KJ2L9J6j6K1O3R5N7Pl9NK6m1j03o9%j0j7k5j9PqJ3J8N1Q8P3O2M5j9
-44577D5nj0m8j1L9P0j8p5o9o4L3J16K4o6j02j06O0J70J67R2K4k2o4o0n0r8j01m9l2KJ4K7
-44545a67L0M6P9M8m2o2oNn5k6M5K5j4p9l9L0M6L7lK0L2jm2k8OK7P0K7k5j7J1Lk8m7p9n2L3
-44508a92Q7N6L0J4J5K4L8J1j0j3J5LJ3L4j1n2l0k6j3O7K6k6J7Lq1q0M3N2l6k5L5O9L3k5n9
-44473Fl9J0L9P4K4n4j16j10p2p3n4rM6P2j4n5o9m4O2J23M6J0L2j7NR6K9k8L3O9K2j6k5oL
-44438@L8J6k4p6j00j03l2M7mk1k6k2L5M2K2l7n5l5j4L4N1N6M1RK7N1Qk1q3r0l9M1Q2J22Q6
-44403B6l5j23r7LN6N7O3J6l5n2n4n5J4P1M1l6k2L5R6J37L2p2q8l0J9Nk9r0r9p8n5j5K7O4
-44369c03Q3J02P2O1O5Qk4j9k6o0n4l6m5j4N9J9k9M8L9j03j08J7J41J15pj2j1o4r4k5O7J32
-44337fJ51N6K6l4j22r7mR4Q1j9j21j53p1m3oK5O2L5%Lj4j3M%Ml2n5ML4N3K6k1oO2Q8Mo0j07
-44299a72j55q0kK2Pm9o3j2Q2Q6Q9Q9N5K7j8J6M0J8K9Oj00j42o7l5l8M5J03P3O9P7J6p2r6
-44266a52p9o9j6Q4Q5J5KL2R4R6P0mn0n5j3j8j4J7n6j07o6nN7P6M5R9J36K6j05j11qO3J8k0
-44232F7k3l4k3oK7L0lk4P8Q0J0o2q7p0nJ27J11k1j02j10j25r6r5j27l5O8R4J01M5J8L2j1
-44200a71rK5qo2o9mj3L6Q7M7mJ0N1M9J3j4L3K0j7J5J8k3OL8NmJ9L1rj27q4k1J1K3J8J2l3
-44163a05PN3M4J6n3o7M9Q1J3j2oj4k8n9n5l2j3K4J8O1O0l3m0J3%m9o4m0N0K8j6M6N6m1p4
-44128a82n5KL1Km8m3K9O0P2R1K4n9m7l1p7o6n3kQ3J20J29J01j7q3n1k4pJ0j9l2M1R1O8j0
-44094D8l5KO3Q6K9n6r0j29j22m9K3M0l0l6k2JK6JN5R3K1k4K9K5ON0Mj61j49J7L5qK6M2n3
-44059b42n4RM9M3J2MLl2l6m2l8K0M1k6l2l4l5N7R6O7J9M4Q3M2o9j54r2j4Q5O8K4J5l0r3p1
-44024c13l4l6O0Q0M3M9L4J9O2Q6lp2k8o1r0nK7M4P3J6n7p4o0k5k4K7N6J8%l3l8pK8K7P7R5
-43988c9j5r0p8r6m5QQ9J15N2k3m5k0M8P7N8kn9m4MM3k1q8nQ2J06Q3K9k9n6k4L5jl4j9o6j06
-43952a76m8qk5KM4L2K3J3k6QN2Rn9l6N2O4J8o3j30p9L2N7Nn4l0Q4J31Q2J1J3L9P2R4J01J2
-43917C16p8o5l8j4rn8j23r8QN3j0m1l0m3RR1K0n2m2m8kK3j4P2J23R2N7k1j20j50r6RN4L7
-43883a88k2n7J1J3m3oJ12J14K4k3mj6l3k2m5m7J6N8N5qp4m5J5M9L3L1N3L6Mq3m5Q3J33K9
-43849A08n1JM6J4n9n8LJj4q6q3jk8o0KJm2n7p5J7O8M3m4J8J19N9J0J8O0O7j5m8j6j6J2K0
-43813f6j4KJ4ok7lK6L6L8Q0K5p0q2q2n8j7O5J22J05k1r6n3L4J0j8K2L9l2p9q2q0JP9N4p9
-43778b13j69o4L7k1o0p4m1M1R2J28Q7O0P3N2M4O3K7m8k6o0o5k0j4N3N8K1L3L9K9N2N0Mm5
-43745A23o7k2KMo7j29k7O7O5L2K3pk2mK9L5l8m2L4P7M2J1m3q7p4k6OM5J00R9O0K4o2j04p7
-43710b0r7q8j1N0N3M5mk8M9Q3P1L3k5r9p6%J3q2q9k6K6L6M8N2J7o9j94j70L2J52J27J5n3
-43677b29mL1R3J09nOM7l4m5kJ7J9L6k6n5l5j7M0M6L8P2K1J3m6j00r3j00o0O1J09R3O0J8m9
-43643B9q7j08o5j0J2j2l6l7j8rK8R0M3N5M7l3JQ1M0l5p8m9q3p0M8O1M4K8K1L0K1l6o2PR2
-43608e0O5k9K8R6L6J9j4o0q5r9l5J4J7n2o7k2%J5J0J5K7Q7Q3l4r1m8J4J4m4l7L0L9RM3K2
-43573h4l5p9j4L0L1K8J7mMR1J03N7lk9J1Nm0l8j9on2j17q4j9k2k1L6J01P3Pj0NJ3m3k1J5
-43537a13N8N7L9M6j8m1j4j4k8q9p0Q2J26Q7K3j9K1K2Mk3n9n8k4j1l3l8m6QP0R7O4k8j21j64
-43503b07k8Q0N6M0oJ1OkL5J5l6l3l4m7n3pJ4l2k3RJ8kj3p9p0O6J67J21M6k7m7K9L3%m0n7
-43467i7L8J07Q5J9q9o9kk8l3M8M5k0J5lp8l5PL6M0O4O5L0Rkk5jJ2MK9nq6q5j0N3O8Ro2r5
-43429d2j41j09j4N1L6j5l3lL5ln3QO3j0j4J12J49N9J7M3L1o5r3q9k7L4O5R9N3Ll0OO4Q7K7
-43394C01r3j41j17n0K3j4m0k2K4J11R8Ql5k1j1q4j03LN5M1J3nL0J14J53O7l7m2oL9L9qp5
-43361B15j17k0M0k2j1J1K4N2K8j3k0j6n5j6M8mj7K6K6J8k5m6p8q2l3L0J6K0M1J0J0l2n1j6
-43327e9l6m9L9P1N4P3L9j3m0r4j31j2K1K3M6O4M9j5l3q7j21j0Q5P3O2j8q6p2n1J2M6L7K7
-43294a06Jo7o4O2R5R2L9m1PR1O9pn3K1L2p6j49j14p6m3M1J06R1K7kl9QN6Pk4jk2qK5k7j04
-43258a53j06oL2O4O4O0P9J7k1J8j9q9q1l0k1l6L6J8l4oN1Q9Q0R9M4J0rk9NJ6j2l4o5r7j21
-43223a87o8Q5R1P4J08Kj05q1j9j9k7p6r1n8J2O0Q1M3pK2R0J17M6L2M7j1k9o9q3%K6N0K6J2
-43189I4J4k8o9m4j7j8Ql5n8J3N1J0j2J1N5K6n9J8P0J2m2l0rK3M5n3j27k3J23Q8n6o5kLM5
-43154c8k1q7p5J3K6j0J2k1L1P1JK2L8M1M1j6l7K0J4k2l5r5p7MK0J4K0M2j0p8k1L8J9K0L6
-43119a00M0L0K6M6O1No6n6K9P6M3mp2n6j2l3k6J3J9L1K0j4j5J5M7J5o7j10m2P2P7J5o2m5
-43085a00K2K4KK3M0M5j1q7q3j6j0q5n3kJ5O1N6K3K2l6p8n9m8l3K0R8J38Q3j0o1p7j8qlJj0
-43049b15jkK6K2J4K2j14j70l0O6O7P0Q4J20J08op8q0o8q6j05o7n9j4N2P3M7qj0J7O8J27P7
-43016e3N4P2K5k4p8q5j8N8O7K6m2k8mJ6M3O2J03J00J1n6k5J5o1j16r2o4n7nO1O0K9%n6r2
-42982a54k4L0k9q8JQ0P6M4K0po5k6K4L8M2Nqpn9q3k1P4O9J4RNK3%p2j04j8P0L2M7O3J2m6
-42945c3KN5O6K1n3p5pQ6P5qo0j8Mqm6q6r6k9N0R3O4P3Q4J1o0o5m3k8N3J13N7J4Mk4o2l5L7
-42908A26M2J8J0l5r1j26o7jl3l6k7L0P6N0L0M3M6K1LM4P5K3k4p7l9M3L7k2m1K6L0K4l9j07
-42874C2p4k1J1K5N3J8KL0J1j6l2jL8J6m9j19o6J0J0n%l5n0PL9J3p8J7J12Q7N6J9n1p3pL6
-42838c5K4j2jJ1J3N9J7l2m9p2o3mLk2o7m3njJRj2NM0P5M6m6M0Q9O1N6K8m7r3n8Ll5o9oR5
-42799i7J73J32M9K5%l4j9mK0L2Rk2m2m6n4o1n2o7q1j6N2P8O5NqM9J13M9o0n0j6j3l3l5q3
-42764d2p1m6k3K2N9J6j5k1J1M4K1N9O2m2o4k2n1q6k8K1M5L3rk4K6J8J9j5l2k8QN6P8P3j8
-42729C4q6q3l0J8L7O9J03O2Nm9q0r0m2K5N3O3Pm3l7l5LM0L0k9p1o4m8m6M5R3K6k9l5JM4J2
-42693a27oL1L6RN8N9j8p4k8j1j5j9K5N0M9J7m1l7jQ7P2P4P5ko4p3L3P2N4j5j17j34r2m3K
-42658a14m3j5M5P9R7Mm9ON8Q8O1l0r8j26j06LO1K0Qn7j29q5n2q8o3L4R6Q2J25J47O8m8k8
-42625d9N0N1Nk6J0O6J7l1l5qM3N7L3J3n7m8k2MN8N8l4p6q0k0M1O7L1n0o1l6jK3L0M2k4n2
-42589a1k5m9m2J2K2j4m0o9m2M1M3J0K8K8L0N8K9k3o8o6J2P1R0M9j3j4m6J0Nj2M7J17P1j7
-42555B22p2j01p4m5m1rP1J15O4L4nj0l8o2q1n0k9J5N2L7O3%m5qJ4KN0M1R4J10M5o2j24j14
-42521E9j54j17K6J08Q9Q4M0m8r0k6K7Oj5k0M5J22J30Q2qk5L5N3j9j00q4Mj7j14r9o1j0K7
-42489g0O0J4k9q5r9j7R7J40J03P0P1K7%m7q2j3J3k1k1qj0l5m4o9r5k4Q8Q7%ROn8q4r0m4k0
-42453b80k7m2K4R7Q1P5P9qm4j1k1p3o9m2L6J33P7J9M5K4j02r9N0N5Kj5k1l9j9L4P4J9Pj5
-42419Dp6m0L9N3O9lj06l9O4J9m7PJ4lO6O3L1K6m3j20q1J6J2NO1J8k4n7n7%N0O4krlJ0L1K3
-42381C5l1k7j4r0j31o0M5P1P7Q1O0Km2q4j7K8K1k1j3K5K7M6O0P3jr6l2J11R6Kq1p9J0no2
-42346a6r5p9l6k7ql3oj1m3rK9O1J30J20Q5K6q0p8l1m3j05q8jJ04J30Q0k0o6O5Q4j8j01p5
-42313a55m4k6M7J00J02N9R8Q1rn4q6o0qm8j49p6N5Pn7j10r7kL6O7J14P2n6m2j8jN9M6N5P5
-42279b5Q3L2%J5M6N9l3n7K1O8J0k1Kj4k1mj4o6q0j2PkK1j0m5J4K9N7R2J4k4n6m1M1M6j1q0
-42242D1q0J9J1l3m1MP4N1J0j7j6M4L9Rn4p7k3k4m4j0k2J4L7M1J6j0L4M7l0p5r0k7Q0P9L4
-42207A1j7p2l1O5J01O7pr9q9n0KP2L1l0l5o6p9l1J1JLL1P8L4KN5L5k6k6l7JJ3l7p9o5l0L8
-42170b55R3J16J23K9l5p6oJ11J18j1j10j60j21j0M6M6J60J71L7k7l8n3l6n6m3j0k0o2pP3
-42140a3O5J0m4l0k9k2L9O7J3q0p3J8M3J1n9l7K2qjJ7nlJ6oj8Nj3k4np5l5P1Rn6qn3m6K3O1
-42101b53J74J19q0p7O3O0Mk1k2mj7n0p5m7jL7J22J30N2j9q8p8mK4L0L3n9p2J2P8O4K5J1m2
-42067B9l9J0M4R2J05N5l7j7l9r6r4m4J8K5l7p2l3L0Q4Q0L5oJ3J8k6q2j34r9j9J00J31N5K1
-42034G1J0n2o3j8l5j17q4l9J4K9L3O9M7k4l2L6L7lJK3Jk3j4k3m4j8j6J7oRM7M4P0Rl9l3n3
-41997a69nP1J11P3J8l3k2m7l5%Rk8J1R2P7Lk7K0k4j10j16o2l4J3M9L8N4P9N6J2k6j9j0l7
-41963a8k2k9m5k6N7J14J6o8o0j4RK1L4j4l6j3J3l7l1K9O0R6P2p7j08j4M5J7k6l6l2k4mL2
-41929a19M9J4l3n2q8k3J6L2J9M0L8%PO5J5KL4J2pojL0O3O4J9j9K6O8Mk6mNj6l7m0p0n6k0
-41891Ek7k0M1J16J15Pp9o9j6k6l3%M8L1o2o9mJ2o4o5M7Q9K8n1o2k5M7P5O0Jm2j4nN2P7J8
-41855A36rln6m8J8j8M1M0l2r8o9k2j3k2k8kj5NP7R3J02Q7K9n0o6m2p0n0K5K8%LO6P2jm7m5
-41818A6j2l4l0J6J2l0j7jJ0N4N2K4j8m2m5l4pJL1M4J1l4k5kn0%O1M8M9K4j7j2M0N0J5k0m3
-41781H5K5L3J1J8K2Qj2j9m1l2l2l5J8Q1Q5Kn1m7o1n9l1m1L7J23J64P4k8m1o2n9m0L1Qp0j10
-41746d6q0OO0O6mm4j2K7M6j7q0q2m2oN2Q5K9m3m7k9K9P5M2roJ4Pk1o5k3J4K7O2O6O8L3mj3
-41708A35K4Kn1nM4J1j29j40l6j0K0Q5R1K4j7n6n4k1jRk2q1p2J5M2J08J43J19Kk3J2p2j40
-41675d4r5KL4J0l0m8q0p9p4J5J22J56J22K7n0n4p5k0N4L6LLN7K0k8J2Pon2p2j03j11o3p1
-41641d75J9R8J01J26J10P2J8q7o1j9j7Q7J15O8J4k6n3q8j5RPlj2k2k8L8L4rk7k9l1m4k7J2
-41607a45O6P2K5O2N4j8QL2k6k0J3K1L7M7Kq2j40q9oM5P0J4p0o7L8K8k6k9%J31J86P2k2m8
-41573B35o2j2N7J02K2j16j26o2l0qO6Q2L0N6J5j39j29l8n2n0j36p6O2R3R9J24Q0L2L0j3p5
-41542F1r2J5M3l6q6l1J7L0j4j7K6mk3J3O5M7K1P0N9Kj9l0L1L8k7p1n7M1P9L4k9k6rQK8L2
-41506A89k3jJ6k9o1n8q9j01l1P4Q3P3Q8mp3q5MJ12O7M7L1o4j06r3m7MN6rm6JO2N3N4L2k9
-41471I7p7n4kJ3J0k2kk3mN2K8M9O6P1L6j4M0Or7r3j4L1M6L7J9j9l8mk4n7m0oL4n6j14p1J
-41434a95P3J3m8n3k9M0J19J00P2O6j1j03r3kL2K5M6O7Qo8n9j5K4K0j2n1m5m0k8n9q3K0Q8
-41401a81N0p2o9M1O3M6j3m4j1j8k0M3P8N4m7j28o2K6L5M1Q0P7Rk0k7o3qkj2MK4M4M4L7kn0
-41365e3q7o2j7m4J0J04L5NJ8K1L7Ok5L8P7K6M4K7m0p8o6J2N4oo7p6n2K4M4N6N5L4qj6K4k0
-41329C4qJ00J13M3J3Kk1j1r7j41m7%j7jj7Rj2k5MRK0K8K9M2N5O8Om6r3q9k5j4mml4n8RM2
-41291a38L3l2m7Q9J26N4m6j04p9l5qL0N7P2Qn0pK3k8m6m7L4N7l2m4kJ0n0q4j9L2J2L3R2J62
-41256B6J47J18L6o4j00q9j01m7M6M1j4m8n5n9L9M7l4k3P9J27k8p9o8n1M1Q5Q6O7k8q6q0m5
-41224a14k2l3Oqk7J9K9qN0L2n4n4MK6M7K8QKK4Okk7k4k2k7K0L0KjO9Q9m5r0jL8n1p1L7Q5
-41185c0P9P4K0qo5q9p8j6Q9R8L3n0j20j43q9J2R5J47R6kj5J9O4J1n2jL4j7l1K2K9j0k7m4
-41151C5k0Nmj3K6L9O3Pj21j28k5K6PK0N3Lk7n0j2R6J36K1o2n0l1j1J5K8L9j1m7k0m2o9nK6
-41115a03m8m8O1N2Nqj9J4P0P5lk7j7KM0K9k%J6P8J01N8J5j08j73j12pN4Pl1o0n4p6r7n3L9
-41079c30J32J09M1Kj2k3k3O5J20J11O5Qj1m6l0P1J04N6k5p2o7k0M0M7j0p1p7n7k1k3j4J7
-41047E6j0m7n4l6l4j6J7L8J3L7M0p2j60r3K8Q1K6L1jqJ10Q9j0l1k6j1l2j1M9O9J8n4n0l3
-41013h7K8Q1J4k3J2M1M9J6l5m1%L4J8l9l2m1j3J1LN7R8Rk6m7l3l0o2n8m3jJ01N4l9p6k5N6
-40977f9J14R3M2m4o0K0P8L5q2m5N9P8O1M0Oq2n8o2o6L4L1J6O2N0N2K8l0p6j05m1m2k7M4m
-40943E0m4j4Ko1n5l0l6L8J20Q0o8q6QQ7J04Q9J4o3m9J2L0m7j36j19o6JK9O5K6m5n3p3o5l
-40909c58N2Q9J09M6K1Lk2l2QP8Q3N4K9M0On9j04m3P8N1j5ron9o5j4J1K2nn8p3K3Q7L3NK1
-40873B7j6m7jQ4R9N2o7o5p5m5K0L4l8n1j3jK2J0J3N6O8O9L7K1K4qL8Kq6r3o3l6%Q5N9ko4
-40836D9j4J01N0r6r0j03j48j16m7O0J38Q4jk6k1m3l5pL1N8J1K0O7K1n6M0P2j9n8l3K0qn9
-40803a58KL9k8%N2M4L0l6p6NN9l3j5J9m3j0N6O1L5qn1l3OPPl9n3M1O8N1M8j7o6l7j9j3O1
-40766d4P2%p3q3n4p4m9O9O2O3N0j6p0n7L6J00O6Nk9K4O4Jm3j6K2J8L0L8K2J9l4m9l2K8Rk1
-40730E4L6L6%n4q5j23j9R2J23P5k4o3n4M5Q8L0L1l9j8Q3N2l2o7o9o3p1n3j0L6Qk0rm9n0j4
-40695a97N4O7k0kL5M4L4k6l3o8o1L4Ko1O6J33O4M1O4l1p0j7m2n1NK1J5RK0l4n6KPl7k7kJ5
-40658a03L6n4m7Jk2k3J09J43Np9q7n7J2N6O5J39J22O1L3m0j02k5P4K5r9o0Nk4n6pN1j7o2
-40625b7l2J7J7j1l5j6J12J46J02K6p5r7p6j6K1j3m5m6l1L1L7N0Km1p4r0J8Q9Q6O8L3J6o2
-40592H4j15m7K9O6M8l1o2o7q0J9O3j3p4m3P3J62J13N5K8L4K1l9o3oj5j1k9o9qQ2K9n4o3r1
-40558g4j14K5J65J03k7j7M6O9L7n9k3J6Mqm9o8m9L7Q0J1k0N2J04L2m9p3j7J4J7K2RL8Q0L9
-40524C53ll0r1m2L3N6J7jm5p5j52j26j06q6K1M4L9K1J0o3n5R7J46P0K3j0RJ8j0l3k5L9J7
-40491F0l1qJ3lp3q6k9nN2N4k0l7L7N5L1j2k8M1L2M6Mp4o3m1q8j16PJ37J39O9M1j9l8J6Kn3
-40455A2r0k9O9P2K9j5J3O6M5J5jm9n5k7k5PN0P3N9j5j00q6m0l0M7Q7NJ1O7N0ko6j04n2j3
-40420b2J3N4J6K0P1M3L8J6kj03j00m1J9M9M6P4L8p3n6O1P8K4P6J70J39J6KM4J67L43M26M89
-40388B135O93J062J664K513K360j37j816j164J67J401J017j466k462j731j156p93n73l65
-40370A349k06j50j59j38o1k3j0J2l9m5n7o6o3m4j1j2o9m0N9N2l2q1p4k6Non8k1J00R9M1r
-40338B17p6l5N0M1j6j8l3m3J0Lr6j11n0j0k0%L0P7K1k0j1J1N2Q8M3lJ4N4k5j4J4N9J00P2
-40304C75J5om6qk0p0p4n8k1L2L0K5R2O2Ll3o5k2o7j01k3K7M3N4O1j8q7n7M1M9n2rO7K2L0
-40269A91M5K2L2Pn6q4q4K4Q3J2l3J1J2k2n4o2m0j1K5J1nj8P8Q0j1l2K1L1j6n5OP2K4o7p8
-40234E9j3%O1J05K1p7n8j6LMk1nj1j3L7P7L2QN0N3K8j2o1k0K7P8Pm4m6p6q1j8Qk7OL1pkJ3
-40195A00K0j1mN2k6q6m5J4M1L8j7p2n6%L7M7K1M6J8l0m8m5K6M6n0j04pR1R5O4M2j8j7j3l4
-40160A15o9RM2QM%nn8o8p0k5L4Q3J39J02O4J1n1p3k4L6O5J1j8j6r7j50j00k3m9J9M1lR8J67
-40125A49R1K6l8r1o7J2L1K7M8R7O1k8j03j26n4%J4k8n0K4J33J43L8n1q2r2o4n3K3J26J33
-40094B49J04k0r8j23r1K7N7J0jJ9qj8m1k9j2n6m2O5J28Q9PJ3k1m3l4n2o4o1m3%J2j1MJ5O3
-40059fJ21K2p5l4P3N1j20j33k5L4M1M7K3nlMoq7j33m4N%M7K5k4L2J64J86J13J6o4j17o0M0
-40025A08N9Nj6o3k5k5l8Rj3p4p7m7N0J46J70P6j7m9p4rM9K1k7m8%J5j6oJ0L8M5rn3l2L9O7
-39989A89Rm1l0L9qp1q4m4RKL1J9nj8p4o7oJ3L2Q2J03L5j4j6k9M6K8PkJ1O0Q0J9l8qm0p1r3
-39951E5j02n2M3M5K3O2P4M3J3l2l4k5n4p0k6nn2kJL2L8m7n1j5L2K6J5L5O6M8k1m1l4Jrk9
-39915d9m7%Pl7m1k3J3M9K2K8N9P7O1O5K9j8o3n6RQ1L3k8J4Lk1q8m6J1P4M4RjjJ2n5r7j00
-39878g1n4J0Nk3QM1R8J22Q0On7n8j8k3k6QN2Nm8q8n2K0N8L1M7R6K5n3o8lJ0Nk4K2L9j2On3
-39840F3k4O1Q5OmN0M3n4j52j18p9n0l8J8L5k8K5O4O3M9L1J2l3r2n8nM8R9N0J9j1p7m0J4k4
-39805e2j7K0M5M4L3M1P0M0j8kM4K3k5j4jl0p1r5r4k1K6Rm0n4L5J30J18j4m2M1L3m3l9k0%
-39770F0L0PK3O1N0m1j25j20p3JJ4J2Q9Q1J6m8o9QQ4O6M5J8Pk5j6k2q0j15j8J02J10J00Q1
-39737C13jk2K2L1l0m7m5o0n0j2L2L4L7O0lq6o3k1K1O5rj26j01j03p1O1P0M1N3J9j1m9k1k4
-39703i6p5q7k7O4P7jl2N8J1o0K5Q2P1O1N7qm2j3n4l1N1N6J5J7Jm8k7m5j04j4P9N8M6m5p3
-39668e3k7m5j1N6jm3OP9P8L5k5j9M3R0N5J3L4L5j2n9p6o9l8l4lN9O1j7l3l0k0m3p1nL9L7
-39632a4nj7k3L1K7n0m3J4K4MPJ3K8J9J00J13J07J03l1q7q5j14o1Q2J04K5j1o1m0j5j06j26
-39600h8l3L9L8R3Q6Pn1p3m1o0n4NN1M8J5M5O0N8K6j2rk1l3j7Kj5p7j10p6k4N2N0K2PnK8N2
-39563a5N7rl2NL3j5j1j4l6%N2M9KK4mm8k8kQ3Q0j9p5J7P4K9k5OO4O8K3k8k5nJok7n9j27p2
-39524a5j2j4K1Q2Q4O5O4M0k1o6q2q2k7m0l4M9K9n8o6j2P4P5jj3NN7M1KL7o2j36o7K2Q1P2
-39489I2M7N3J6q7q6j2L7K6K1L5ml2MK6k8o7l%L6M7m9p2mMOJ05J40N9m2p8l5jq0j13q1j1N8
-39452g3J17N4o0l0Jj5N2O8M3L8j1m0%J1n1j17o4P4M1k2n0o7KP8N4j3l8j00n5l6m8K3Q9J07
-39418c8Q7J07P3k6m3L5N4o8j51r4nJ0lK7K6l4r2m6MkP0J14J00O8O8j4p7o4m3o0j5J10J03
-39385A81J2j19r5J9N0N1K1m6l9l3l5rM2M4MNK7M8K8l8p4n4o6k6J6jK2N0K0J5j4k5j04o5N9
-39350a29Q6Qk3pnO3N8M2Q0N7Oo5o6o1l8J8P5L6o7p1LJ0L5N7J7NolL2J2k5k7PJ6Qjn3m7mP4
-39310A07O9k3j9l6p1kM5j8lN6J8q6j05n1o7l0R4O4pj2P2J34L3j10j27n0lK1J7j8j0J14J27
-39277A23PKl1j05q3J2J9m2j9Q0Q7K9mJ2L8K6l0m4m8n6m1k9k4k7j1k3j2P2M8n7pP8N2J6on
-39241cnl0j9N0M8lpL1N4Lj2PO2K9j1n4o0k7nM2J07j9j05o6l6QM3N3P6j3m8k4k8n1m6o0j3
-39204a32P2O0J4m2k2j4L6R4M6k5l8k4N0R2M7n4q4l6l4l6l0n1j7P3J25J38Q9nn9q7j58j16
-39172a28J6R6R1N6m1r1o5n2k8QO8P7J8k6l4mM6L3m0J3K4l4o4m2J2O0M5j7k3J3K2k0j1L6N1
-39137F5%l2jL7O6O6M5l0p5n6J7L8JK0j9q8j02p8j1Q2O4L9N2P9N7O9K8o7p3j3l2o4J3K2k2
-39102I7j1qk0k9KK0K1K9J2k8k2k0p5r2n2K4K6k2k5JK7J01J74J12j3r0q7k9n6o6m2KO6O7L3
-39067B7k7L4R5R6N9J8k7n1m4%K0j6l2p6n4L0O1qk7J1K0n1q2l9k4k8jj5M5O2L2M1O6K7k6m8
-39031F8nkm0l1k5LO9O2L5L1j6m0m6o6o0M3J33J39K6l5J5k2m7n6qk1n0l1K2R8O2Jl4l9k4J5
-38995A24K4k2m7o4n3L6K2k4oJ2Q0N9m8o6o3J2N5N0N2n2m4O1Q4M2M6j8m5Jl1k7Q8K4n8LJ0
-38960B17m9m1oKO9M6M6K6J0M1L0k3m8j9j4OJ01K12K08K07K45L15N20R89J710K533J951j038
-38932H246k496j881j195p24m66l04j79j26r4l3j06j47j00p4j05j43r1m6m3N4Q8M0j2k4K4
-38907F3L7k5p0PN4L9K8j1j0K7N4km3j6l8j7pm8k1K6ORL6Pn7l9k4J0M5L5N3Kk5n9r3mN5Q5
-38869F9O1j1l6m7l3oJ9O5O6N4J5n5j1J2N1N6k5p1m3k6l9m1l1m3n8LP2O8L3M5M3j6MLn0m3
-38833E4k3p8j12NJ08P3l9j11l5L2P6J18O0o7p6n7n1l5j3k9K3R9Q4M3M6O3M9M7Q5P2j6j00
-38801B95p7q2q3n1l0J4Q6P5K6j2r1j14o0JK4O4M9kk4j6M4J8j3l4j3rrL2P6M2l4j23j20p0
-38767b21L4Q6M6M5J07P7J7j2n1p2q1l7k9k4l1MR6R4nj01r0J9R5J07M5J9L3j2kJ0nK3M0j4
-38733B10k1K6ln9RJ0q1p0k7k0L5N8M9om5j1j1n1m8m3n4l9J6M0N5M9M5l6p7K1Q8O7K4Q5P7
-38698B62k4K5R0J5l9l7m8l0K5L7L0q0j04j0j9K1L4P3J10K41K92K74L53M76P21J226J938K284
-38670H136P27j678k199j598j014o66m29l21k09j13k8J2qrk9n8k7kkm4o3o2q1l8kL3P9M1p
-38641C41j4nJ7L1Lk9k0n1p1m7lk0l3k3N4J08P0RLll8o6l5PO7J16qj09m5J0L3Mj09j32m3l
-38605c4L2P3J08K8o5n1q9o0lM3L9j8m0J7Q3M8j4j9J6L4J4k6m8K1J5r5j16l1Kj2QL7O4Q4M5
-38570I0L0L9J6n2p4m0M3M1l0n5p1MP5O8Q1N1Oj0m2o6L0P9n6j21k9L2k8j1P6P4K4J30J43k8
-38536D19j06p2j4J6Lk2l5n4p7p2oK7N5k2q5m9N2P4J9J1L4P6J2m8n2jL2PK0JkK1K2L8J5p6
-38500A61r1r2m0M3N1M0J1LJ7J2j3mK6j9k7O5J10K2k5j6nj0o0q4p9n8l9L1O4M3M7N2J9l1o
-38465A18L8J3O6J28oj10j31q9n5n0Qj4j7J9M4N5M1N2M8K6J1K1rn3q0q8j1K3PJ7Lm7l2J1P
-38430c6K0j9n0l9j4rK9K5PJ9%m9J4Q2J27J0l4j9k5RJ2J0M6Kj8N2Q0Oq2j05n2P5O5l3j16j11
-38394a21lJ08R9K7Rn3j09lQ5R1M4l6k5j2l8rK9K5n6r1m6k9p0o2K0L9JN7M0j9m5k6O1J17N2
-38359E1k7k3Q0J12oq2m5NO3J9k1ql1l0m2k3J31J20o9r7nL5JK6j1q5j26j30n4N1Q1rm2J1K2
-38324a58L4Q4N1K4P3J5q7r5n4mL1O7M1J3J6M8O2k9n6j5j7PJ5rk%OL0k9k9j6M4R5Q3N5Op2
-38287B28n6j13j74m0J23J08lj4M3K5no4k3J00J05k1j18r9p1o8j6Q0P5O1J2jP7J23J05N2R
-38256D40m0l4n0o3k0K5N8J3Jj6l8m1K1Pp6q4o2j6rm4QO4N0K0Mj4JL2L4M3j3o0o1n4K5Q2K5
-38219A58o1r1l8j6j7J9J0L5N6mn3lP9J18P2K1o1r5p4nj5m2o8j10k4M3Q5N0M9M3p2q2k0K0
-38185i3K0M5K8j9oJ0J9K2L6J8j3lJ9K3j2k1rp6j06k9K6L3l5q2o5K5Q2O5O0N8L9J1L6O6R3
-38150B65L6k8o8p1m3r7j38n4Q0J11N9R6R3m0p9n3k9j4K2N0L5On7o5mM0Q1J04K9l2m7n9n5
-38117G4m2L6M1K4K2jmJ3p2j13k8J9L1O2Q8M4j5n1o7n3J6J0N6Q3K1nlj6L8Q3J1l0q2o0k3m1
-38081F6K1Q4N8k2m6j2k2k4K9K5oj9K5L3l7o3k1KrOn5p9p1j01o8J6M0O4O6QqM8J12Q8O0Q0
-38045B68Q8M0Mo4q1j9RJ6Nn1k4O8O0qn0k5%j7Mj8o2q6j10n3K2K9N9R5N8jJ4L9J9RO4Lp1j07
-38007A26p7%M2N0J5ojo7p3kO1O7K0K4N3j2mL0k6n7J3K9L2L5l0j21j42j02k8PL2O9K6j1Q2
-37972E4J23N4k1l3NRm8m5j7qop1m3L4R9J22j5r2k3O6N5n1q1j29j07l4P3J33J39P0JqM2M1
-37938B88n9j01J6O5j1m6l2j0m2l8K9N5K8J5l5m6l7l0L5N5rn8k4n8n6J2N5k9n1O5R6P5M4N
-37904A66k9J4L8k6q7k3L6K8j8J1M6J9p2r4k5L4M3N2M1qm8k8J9k2m1m7l6m5k3J8Lk4qLM3K0
-37868g0MM6O1N4N3jo8q2k8rl0nJ8J4K4n1l0P8M2m0p9o7j3Q2J30J16J5n0l5L1P6J2o9p3j7
-37833C9j2k7jOj9lLk9k8o5q8n5l9l2K0J12J76J58J34O5o3q4o9p0oL5Q5R6L8rj2k7m5J0L2
-37798B26M0Q4M2m1j11q8l0j9rNJ4K6K1o2j08q4qN7R5Q0P6Q2L4J3J6J8mo8r1mNm2j1m7j8M3
-37762A32K8K1q3n0J03P9l9q9m7M9J02P9N1np3r9p7o8p4p3m3j7N6J07L0RJ2j4l5n1p5q6JJ02
-37728a37J25J04Jk3lj7rqn0m3Q2J63Q4k6q0m9j1jlj4l6n1n3N0R4M3N9P6Q9N8k7n4m3n6r7
-37693A37o4rN9Q1om0o2p2j2M5P1L2k3j6o4l6L2P8O0J7O0rqQ7K2k4j5pm5k8l3l8k3j1k8n8
-37657E0o6k5J2J6OO9Q0M0K6K4Oj5mnm5m4M5L8oKPPOj7k1J7k3j01o8L2P6R5O0l1n4j5Ol8o6
-37618G6j5JL5K3J4k2n0ON2om7rknl8k3MK4K0J7N2O3O3N2o1j16m6RJ7l9m8K3N2M2P4Q4O4L
-37580C43o2j23q8JMn0j3L7L2K9j5k8NNL0M0j4pP0P1L1Q2R5K8p6j11j29n5N4M1nl4n3p8J1
-37545F8N4pK9R5L5m8l9qj01j09k7M5L3K5P0L1Lj0k1J2L5O5L3l0n7o6j9k4r1q0oO5J04N9N5
-37510A73L3n0p2m8K3M7L3Q0J08L6QM2J5q2j22q2l4K2N3k3n4n2J6L4k6k0J7P3N6n8j00l1N1
-37477F6L0JP4J8m7rL7K1j1pM9M6K2m1r5o1l1n3r1q3LK9MM0Q8J09J16O0Oj0k9r0m6R3J17L7
-37441C62n3p1p8j09k0O1Q6J20M8j0n4j04j06j05j22m5O3M4K5J3j7l9%M9P5N3k1K6M5M6P7
-37410B39N3rk0K1Rk2n7n3kM8L4m2m5rl4l6j2m0j6j2o6K1N1J1M5N8pJ4K1j6j06j17j2M6N9
-37375cL6J8rk3j9M8J00M6J0J3M7rmN1Lo6l7j3RL3%m8k3ML2nn6n6n8m4m2j5K9J01Q8J6L8J4
-37337B06p7q4j3N6L1l3PJ13O7j1mO4L6n8j11q5m0K2M7R1M8q3o3l1qQ6J38R3K8J7J6k2o5j00
-37303B78q8o0o0m0rM6M7J6p4m0pON4O0M6OPJj06j26k0M8J12R8M6j9o4k1M0M6J4%K4j4m5j9
-37267A83n3n7j6M0L0K7J10P8K4J3m5p0k8K0J4k3q2o6K6R7R8%q9l8L2mo3j6Pn7n9J5N9O0M2
-37232B09Nl5q%l8j4Q4J59P1l0j8o2r2m7m6l3L1O1PNj9p4l5llK1N8P9K5nL8O0l1n3KQ6P5J6
-37194D46nL8N0M6no2n2m7l8lR2M4j53j32m5J5K9J1np2q0Pno7k6N5L0n7o9KL3PJ2K0kj4J5
-37157A3k1l6K6L7L6O2J30O4o2p0o7n4l9p3q2p2p0j6l8%J31J83J53K1n7M8N9r1j18o1l7l3
-37125a34K5J02J27N2o0q6q5p8K3P6J2m5JK9J2J0K1k0m3mk1p0l8M7P7O7K3o1L9J42L7Nnm0
-37091A37j14j16o5l4j1j6j7M3J06J05P2M7M3M2J2q4j36o6O1R7L2OJ0j9o2l8MKJ6R3J21P6
-37059C47J5pj01j35r9p6n6KL5J22J22K2M6R2rr6m9jL5O2j9q9q3p0m3J0M9M5Qj3j3J9M7j1
-37025A08o2N4J65J32J8o8m2o5q5q2r9o2J0N7R7O3PML7K2kj3k2J4N2Q1O9j6l9n2q0l8L6L2
-36991B31lOL1nj02j50q2K7J18J14L9J6K4M3J0l3k7m0m5p7l5L5kj1M1R5M1m4n5J2l4o9K0M0
-36957A29K6O8Mm2l7k3L5k8k9Qj9j16j39p3l1OL7J6O5R8R4K1l9MK7k8m4Ql2o8jN2O9J7j0K6
-36921E1j9m0m5l7N2Q2N7J27J13Nj09j52q6k2K3K8K6J3k1n3m0pO4J01N3L2lo2n0PL7Qk8J2
-36887A17Ol8rJ1m5j5Jj7J1Kj4O1O4N9O8J0j0QLrk7m7L0P8l6r6J1M5Q2L6o9q5n1m7j5lJK3
-36849I4K7R7R9M4M9O9l9j63j22p7j07j2P8K5j2K7K9ln4J1O2O1k1j9O5O4%r4j11j06o3k1k5
-36816a48J3Q7J15Qn4j9J2L7L0j7k6J9L9O6K1o1K6Q1L4l0o4kN8J1rN6N0J6j5k8k4m3j05r5
-36782C9ML7L9jj7pK1N7M6K6J8k8m7N3O1n6q6p9l3jOkK7N0L1k5l6%j0j2l4j9O2J26M7m8n3
-36745A56k8m1n2J8O4K0n3n6L4R5O8J9Rlj8j0JnK8J9p8j03m1K5J02O7nL5J1j8J5j3n6k0m5
-36710A41r3n0P1J18O4m2r4j8K8j6k2m0L7J09O9On0n7J5M3L0J7pl8m1M5m0j19j4L3lo8j04
-36677i0n3K2J36J47M6l7j01o4l1j0O6Q8J01K6l1o2o7l4o2k1O8R3L6k7k6J5Q5O8l2m6m1o3
-36645I9m6LJ9L6J8QN4J01K8n1k5N1N2ro9r5j49j45m8N5J13M1n3n1J9K1L0K4N1N5Lm5o6m3
-36611a4K0N8J7K9M2jk9o8k5Pkm4%L2k5rN4K5k6k8k8K8K8LJ0K9N5Q5P3J7oJ8j6j09p6l2p0
-36574B2p7j7O9L0j2k8K8Q2J2k8K2Km0j7mkM2Q2P9M6L1L4K2o5j04j02n5L5O4K1l5lL5Q5O0
-36539C14M1J04R8k7r3q7o3l7j5J0L5j1o5k2j7k3P8J17N2ql2j4N9Ko5o1m5n4n8k0o3o2p5p8
-36505a85M2R3K5lJ3K9N3P8O2N9L4m9o3k2ko4n0KK5P0O5L5pn8n1oJ8L9M7L9LJ2L9J3k9p5q4
-36468A47o7q3n7l3l1L0P6J3kK6J9N0Noj4ojnk2j6N9N1j0rl3l8J1O6P2J8K0M9mj01r8n4pQ6
-36430A01K2j20o7M3O7L4m5m6L2L8J3l1q9l8J7K9K5l0k6K2%q4o8lQ2J43R4Q5Q0J1l1q0j07
-36397G3l4M3O2J8j9l9L5P3K1n0l8o8o1L8M5pj9kM0M0Lk6qP1Q1L8j6n0l4j4M5N6K1qq3q9m8
-36360I0m0o2m7PQ5J12O8Ll8j9Ok6l9n5j6J17J31J4p4r2j47j25J1J19R6O1J04Q6j0p2o5k0
-36328A63j4L%JK0N4J2l7m4l9rj3p8o9j4M2N9J3l7k4l2k3L4K4K6kj7J0M0N7M6M3k1r1p9j1
-36292gm5k9KJ2J19J28P4Qo1n0K7L5L6L4kom9o3k9PK6O0O0qj17j31l1O9J07N9j5n8k2M4J29
-36257C13J00m4j34j17n7L7M5N0Q7J6q6j15o4j1K1P2lm5o9l6J4K5M8K7Nj6o8n9J1P1J25J56
-36225B99J01R5L1m2n1k7m5p2j5n3m2K4k4n0p4n4m1j0L0R8P3K2k5j07j20o6LQ9J10J6m7j4
-36193A2PJ1%j1QRP7Q6L4K4J6N3O7k0j05n6M5J9j9l2p1j03j2J00M0l3j4k4ln9j42p7J5j0r
-36158a77R0O2L1j1L3P0N9P0K4j3l9j6L7On7l6o6p6J6O0Q0O3m2m0J5M9P0L2j2J4O2K9m2n0
-36124B95K7L7k5o6n9p7j55j03L6J17Q9j6j4K5J0ML9L5r7p6K3M2jk3K1M6M2J6M3L6L5L9qn4
-36090B83j0J8k2J5K0k6LN9qp4o6l4QL5l0k6K2J7M1M6L4j8p6o7J1K4ml1r9q9n7J1R3J10P4
-36055A87L3m3j03m9L9K2N2J19R6Pn5m1m2l9n5l8QJ6L6L0M9Qo7m9l0%KL2N7J1oLl9n5%j1o2
-36018B3o6m5n6%J10J13O6O9N3Qo8p6n8J2R6J16O3m3n8j2Jm6l9k3j1l7r8o9k1j6k1K2J01J05
-35984I5ol8mrk2m8l9K9N3m1p4j9PN1Q3N7L0Nj9K9L1k0k2rJ3J1L1O1L8j4o9n0N0R9N5k1k8
-35947B76l0m4m4k0oN1J03N8pPj7n6j21j03m4RJ00O5j2OP7Q2M0j5NQl3n4mL2JK4K1k3rN3L4
-35910D10k6NK7m4m5K8K3p9p1j5o3n1J3K2k0rL3J2l0o7q4J5N8NJ9K8Nj6m4q9o6qK5O4J0j3
-35874c8KK8nn9q3p6KR2J36Q2K6J4O4Q6nm9Rj0K1O8j0m4J9O8J8o2l7jN7N7j4n3j18j44m6K6
-35838B1K8P5Q0K1M4K8l7o7k5qm5k0O2J02P6Ln8l3k0j02j03j2R8J31Q9NJK0r0j36k3N4M%R2
-35803B55J32Q7j6j26j87p0O7P5M3k4r5r4jM1j0j1N2J04P5L3k8j50j89o8O3P2K7NR4J08mq3
-35771A77m9m5l7n5r0lQ4N4L2L2M1pPO2N4O8Q2j2q2n7k6poj2J0k7r9o1M4P3L9kj6j2j5j2K1
-35734A48N6M7n4j20r9k6M1M0l7l4L7N3N0JkJ2m0k5MJ5k8k9j8O8J33J17K1n7l1o7j04p9j9
-35701b6M5R0O0kK4N7J5j6k4j7nm6n1K5Q0K3k9r7j28%L5n7m2O4J10L6m5j1J7QP9J11N2n9j21
-35666A55j05n5o6p7m6N5J12P6N4K5L6M6K8K8J6m9k1M4M7j6j9p7q2kj5Ppj5K3M4K3j9k9J5
-35632A34J33J40M9k1q9j09k7%k8k6l2n8n9l9L0Qp3m8P4R5O5NrK3R1R1L1l2NO5J3j0kkJ2m
-35596C96n5p2o4J7O9L5m0j37j22m9k5J1l2q1m7L8Q0P1J6m7p1m8k4QP0J27L2q9m5kK2L6k2
-35563d4l6n7%J12R3O5J00J09N0qL0K3l5n6j9k0n0j00j08p7l1k1pM6R2M8j3J9M9J0n8m3K1
-35530H4Q8J09M9p3m5jNk3p5p1q6o2K8O6J05J57O0j04j48q7K2P8N5l4p9o4k2M4J0k3p5n8L2
-35497a38N2L6K5M9K2l2l1pL0N1MQN7L7L9N5K5j0n8n9j1MM3J14Q2oo9n0m7q5j19p4J9K9l8
-35462e3l1K1Q5R9N0K5%o8r2l8k4q9j53j24k6R7J78J90J01j2n4m7l0j1O9Q1M3j0n3m5o3r3
-35430g7p0jL1M0K4L5Q1P0M1k2j01q7j7J0mL0l2k4L5Pj6N0P9N5K5mKqK0J0OK3l4n9o1m7N8
-35393F8J01O5L9Pm1l3k1m8m9o8r9k7k6j0L7L6N2mm4pR7M7MOK6K1O5O1KJmM3Q5R2M7m0q3k8
-35355C70ml0J6O8J7j2q2j30n9j4k7K5N1J2QN1L2RK0j40j83r3q5q2M3J28Q5OQ1J21L1q4j54
-35322ej09J5J05J33R3Kp9j19m9l6kP7P7Qn1o5NP0Q5J1m8NQ9N1k6kJ4qo8l2L2J1J8K7J8j6
-35286B31o5m2l9l0J3j4k7M5Q8N7OmMq3j30r2o2k4M9L4M6Q0Q5o0j07p0j8L6Q0O6nK9P0J3K
-35251A62lLl0o5K0M0K4J5NK6O4m1j10j7P1L8J6R7J13L6Oj4k8J6MKj3m5p4k2L4K3j9m8k4J8
-35215B80Jq0p9o3k5O5N5M9K9lqJk6m7l7K9Q2l2j47j27o6KJ5JN0P5L6J8K2O2O5J0Knl3q1n8
-35178C2L4O1L7j8j4P5Q2J3l2mM1L6Mm7r5j04l2k6n1J7Q5O9P5M0l0l8J5kJ2J6L1O4K9m2q0
-35143B53K6O3M5qm1k3k6o0p6n4j5m3p5r8k5R2P1PJ7O1K8k4M0K1n8m8K2ol4K9M3K2m4r4l5
-35108d7M7L3K7N5k3m7rqL5N5j2n5J0L4Oo7q7k9P1R4Pq5n2M8O6m4l2J0l3o2q5pR0J17J16N5
-35072A92m8q1k1J8Ln1k0RL4J9M6L9K4J3L0O3qj08j6J12M5n0o3l6m8j8M7O1O6K9o6q3k1j4
-35038I8rL2K6K4N4N9l4p0N0K8o9m8K7R2L3k2mK4k0k6l9rM3J9J5j6n1m3oJ7OL2N8Q6L4lj4
-35001C74m0q2o3m6k2j0k0k9J9M8L6M7op1j0J1nk8m9m5j7K5R4L6n2L8O4RK1LK3m4j43o6L8
-34966C8L3K7L7J1p1j26j07lQ4O4nk5mro5m9O0J16P7j4k3NOM6R9Q2J0o5n2L4N9l0o0j7k5l7
-34930A01l2J7P4P3L7Plk4o4m3l2q1m7J0K7M8M8LJ6Kl2rL5K0k3o1j8N1J6M2O6N4J8K5K5k7
-34894C19m6pKK6J4p8r0j7rk1K6L2Rl5o1m5K9N4m3j16l1L5N1j5o8mL1J7R1Q7K9JJ9K6M3J30
-34858C85K18J57j5j55j65r8n7Pj3lP0M4l0n8o1m3rN9J5l0jJ6O0O7J1k3k4j0qk8k2k4j7K5
-34824B40J0QL2O6L9q4o4QP2Q9J5j19j37j16r8RJ03O7Jm4k8QM5K4l1opl7o5j8K9L6K6J6JN8
-34788A48P3ko7p4j9lk9k7J9R0L4l0l0j8%lo7j03j20l2K9k1j3kO5O6L7K1K2O4L8K5J8K6LM6
-34752A64J69Q4o4p9m8m6o7jK9l4p2%P9Q9Lm4l1j7N7M0n2p3m6jNk4mQJ3l1k6m0n6K2J41J47
-34716A94Q9P0mk9M0L8k3m7n2l7Lm1n7k3OK7lm6J8Rm6m9n5m1Nk3q9rN0N3J4K9R0J18O9l7q7
-34679A24o3k6j1m6l7oJK7k0K4J00P6J4o2r9j18p1K2L6JK6K8LN3R4K7J2N7L6L3J2q6j27o3
-34645b9j4K5N3P8L9Qjl0j9K8J00J11O3Nl9j16q5J1O6M7M6K1m7j21j31j03o4j1JQ6J45R6M2
-34612B61J6%Jj4J7L1Ll2m8J2P9N8K1L8K0n5j35j59o2P1J32Q9M3Q2J00P9J0o4q6j26j32j06
-34580A44p8q3o6N2J16O5N8O0L0M1pq3q7k0P0l2j12n6j6O4R8O9J0m3j7J9J5mL4P5N8J5n1n0
-34546B88K1K3j9k7nl7p1p1m4NL7P8L3k7j3J8J9L0K4P0N3j8r2j06j8l1o2l6L8K1J4L1K8N4
-34512B08L8Nj4J2p5j69o3R3J24P7l4o4n5j6K7JL6K6jj3n5j3M1M8M9mllm7k7LL2M2l8m8O7
-34476A87J55J03J5m2MP0K4m8j11r4n5o9j01o4L3L6m3r1k2QKP1R8O1N7J01O1o0j03k5J0k4
-34444A44l9KN4P5Q6J8n7p5l2l0n6l5n5j1O9L8k5o2JN2lk3R1R1j2j0N3L2nJ9Oj3J1n8j37o5
-34408C9j9PL9J9N4J13N2%n9j00l7j8k1o3q4J9J04L6l3l6k0LK5L9L7J7L3J1k3l0N6J38J22
-34375D20L7k5n2m2r2j09m9k4pL9N7k3j9l7m8j4K0L3J7R3J36K2j2m5p3k6k0l4J3J41J44j1
-34343D10j11j05l0qo7n2PK1J4J5O3lK4R3L8Nnl3m5l5krn2m5k2p4k3jJQ5Q6%l8L2O8M5Oj9
-34305B34K5rq9r8o8j6PK1M5J9J9L2L1N9K7lj1r0j15k0Q2P4l4q7m2j4n9k8N8R9O2LL3Q4R9
-34270C30M8l6n9jqn8m0M8M6j9l7l0p9r9l6k7m6j7L9R5Q8O9N1N0M1m2o0n0m2j2%J3L7L1N9
-34235B47P7J9p2q2rN3J04N2n8m8n4j19j15m6J0J5M4%J8N7L9l2n7m0n0o4n5J0K7N1O1J7j1
-34202a1k4rJ2j7o5j7P2J29J09N2pk8OnOK6qn3K3L6K1J1j4k3J6L2R3L7r8j14j40q2J5J9PM6
-34166E3J15Q2K6l2n4%K8K2J8N4J3m8Jl0j0N8P2Q7k6j56j53j31o7K2O4R1R3R3P3K7k2q1j07
-34133A75r1NL8Nj0J7j3m9oL7K9l1p7p2r3l6O8K7M3J22J24Q3kj10j30m2M2N0l1m3j2N0P0k
-34099A35j5j0l0j2M7N1M2NK3L9K2L2k6o2n8Jl5n8l6k5OM6N9M4K5mo2o1j7k7k4j5k2k6N0P2
-34063G4K5lk2n4J2P8K1L4M5%mJ0L2m4o4NM1l2o8n2p4n7K7R1J04P2L4L3L0km9o6r0o9m5J8
-34027iM2K0J0lL3R2R7J4o8l8Ko5j08k7J4J2M8L9k1m0jM2R1K9l7lJ6M6N9M9J6m8q7m6npJ8
-33990A76Kl0Jj0J6K1J8J5k8JM3J8n3m7j3L3M6n0r8m7K8N6J29J08N1P1L0q6q9ql0q8m8K9M3
-33955B10M0Kk6n9j9M1N6k6n1%M6J5J0J7m2j16j05jL8K1L5NJ3Nj3K0n4n3L2M2N3O8L2oq2j05
-33919D3p9J0M3Q2Q9M4rl0Ok5n2k1MJ1Ln5l6O9R2K8O9J26m0j30l0rJ0mk8K0K7Kk0m1M5Q8N7
-33882C59j9o4m6j6j8l2k4m2l0L6O7R2J00K3J5P6R2M7K1k7j18j49o2J6L9j6p8l8k1K4J03L5
-33850C45n2Rj4l8J1kn2l7j4N8P9K6l1q2p3n6l7J3J8k5j4n6j9N2O4L4L4J0l7r8k9Q4P4L2K2
-33815A99qpol0l4j8l3lL0jj2N7K3q0j13n0M0j9j15p1N6J06O7K5N9K3mL8M8M4L9N6K0o5l6
-33780B25J8o5n7N1L2o6l3P8R3j9j16j02l1O2L7PM8L5K3J8n6o0J0M4P2mp2n7l1k4RL6J3J8
-33746A36K7J2m1q0rP1P5L3M9Qr4l1N2L9n2n5OL5O9O3n1q0l2K4N4J0m1K4M7k2o0n4j5O6P5
-33711B58M8Om7k7O9Q1P1L0l2q1r8o0J9J0k4k4nM4L9RO5R3K3o1n5K1N3M0j2k9n3q2r0o4n0
-33676H5r7j8J5m1l9O4J49R8K4Oj7j9l8onk1L2Qmn3o0l5j8OK7M8M8L3O2P2M6Nk0j12q0nJ8
-33639A58NkM3L8ok4l1k4J8rp8q8L9R8O3P1L2J1m9r8kL6K3on2r1k8L3K4K9K9P6R7L8PJ7J4
-33602D11o4j31l5KL5J8k8m3J4J12J36P1k6m0l1m6Krn5J4K8nn2o7p6n2J9O9oj5orQM6N9N0
-33566B98Nm9k2L5P3N0O0N0l1k1l3j30j08j1jp0m8O2R1J9m3l6l4m2J8M8J5k2m2j9m1oP8L0
-33532A23L4L4J7rJ1n7n4J8L2K1n8n7k3J7N0M7J0mm0l5N8J03O3K9L7lk0m6rO8N9K8k4q4o4
-33497B72o1m1N0P0rq4n1QQ9N6j0jm5p7l2qrM1O9k8o8J5J6j9ll1l6nJ3J1L1QJ0M9R4R3qp1
-33459B98n3k3rqL6O4k7n5n1p4RP9Rj2MJ2K7M3J22P5k7q2j36j44q5j4n1r7o0K9P6J13J27K8
-33425A43J8nqQL5Q1M3m1p5k0K4Rj2m0%mJ9R9P4k3r5j16j42q4K8Q7J31R8kn6k8K6O1N1j1m2
-33389B31n0q9j00j17o6R7J87J64O4m0o2o0m0L7O9M4l2q7j23m7J7QL3Kj8qo3m5M9L7J8O4Q9
-33356A63P0J9K6l5rO7Q5N5L6O0Q4O9Qj12j40j02p1r0n9rL3J01J04P1Ll5o4o8n5m8J6N6P6
-33323C05P3K6%QON1op9l2j0NJ4j2k7l3MJ7K6N9O1l5q4j01l1O5M1j7l9n3r5n6K9J4j1K3KM7
-33286A55N7Q7R0P0M7K1nr1j58j32l6K2L8L4k6k6l8n8K8J12Q3k8n0j1QJ1pK2L0j8m3j7KK7
-33252B00L7kJ7Qm1m8p1j19l8J12J75N8p0n2L1L8J0k1m0L8J47J21lj12j16o7n4n7j6jMJ8L8
-33219A24O3o4r3l0NQ4P9j2l1j5jjj6nK4O2J54J76M5j18j35j03r6l8O2M3n8n0QK2k0m8p2n0
-33185a05j9L1O5M0Lo5l9O0R0Qm5l3J4K7O5J09M9K1O8J8o7q2PN8j6l7l6j2K0L2K9k5o6k9J5
-33150A53P0J18J12N3n8j42q8P7J45O2k2n4p9r7m7J4O7L6p7j00nL2M3N4K8QJ3pp4q9j7k7m6
-33117E6l2L8P3Q4R2Jq5n6J9J09P3l6l6j7RK9K7L2P3N0lm4o6k6L3P2pr4m0j1k4l3o9o2o7L6
-33081I8J03J1nJ6o0n0N4O3K3K8J6M9M3n4q0n1j1j0K4J05J17J8o0k2M5k7q8j00l0K1NM6O4
-33048C01M6J7M0K0kj7k4o8o5L7Q6N5J2l9j04m7L8J6KJ2k4l6j1L9K3p2k4Q2J12N2j32j33o
-33015A86P1R5M8pj0nl5j4k1l4m3K0N4j3lP4M7k1o3n1q2p3O6J36R5o8j04k0J8k1K9R0O0L3
-32981D34J8pJ3K9jk7r6q6QO0J3k5j6J4K8L2Rq5n4K7K3mK3RJ7N4O2Qn8n8OK4j7mp4o3m9j2
-32943A75Mknn3o0J9N6%rj7J5Q0P7M4L4N6L3m6l5k6n3k4k8j53j55K7J78J12q1j62m5Q8Q4M4
-32909A72M7n4o8jM2R6M5mk4n4p3o9j4P3P6ql0O0N0n5n4jNJ5m1o4n1jP1J10J09Oj03j17l3
-32874E8K8Q1Mq5m9jK9J8K8J5j9j6J8O5O0Q4M5J9j4j12q5rm2m1m8k3N7P0P8M8n6r5n9o3n7
-32839f9L4R5J01Q4j1l5PJ1n5k6N5J0m3m4J8M2j1ql6j2M0J9J4N0N3k0r7j2P7Rm2m0m7o7n1
-32804gJ9M8Mo2p4MJ07J15L8l5j4L6Kj7p1o3pL0L6M8N4M6O3om0n6l6L9k9p9p3m0j9J1K7K3
-32768B2K1P5Q8O7Q3N0m2o6l0%l1l6Rj6l8lM6M0L5P5R6M6p4j82j49q1p2l0N6J32O8J1J8J3
-32734B01J8P3L0l2l2J7N2L4K7L1k6p2l1M0J3q0m9nj4p0j36o1P5O6K7Ll1n4PR9J30N2p7q7
-32700A38o0r9j8P4P3M9Q7J12R6O0m1l9J8J8oq7j42o9J0J8k2r3k8P6M5K4L8K4KN6R2K5l6J4
-32666D09M0rn4r0o7o1p6q0j1L4K9N8N3j2%O9O4K2m2j03n8J7Q0L5k4k5NJ5NM4L6J7k6j32r6
-32631F6lM3N7j3l1O3O8k1%l7n0l7k2K1L9Om6oK7J0L8J06R5M9rk4J3k3n9j38j21lj7r2l5P1
-32595a5M0N0R6K3j9NO7N3%k4K7J8k0JMj4k2m9p8n2J2O7N6K3K1L8QlLL9Ro2J4J40J08M6J3
-32558F23o%Jk4r0q2j5K0m8j09p6PN1K0K6Jj0L0K2mk2k5n7p8j3N1O4M0O1O0L2K2m3n7o1m9
-32522B62L5M7l9r5nM7P7K7o6q9j07m6K4K1J3R1Q9N4J00O1l7j4N9P3N7n7q4n9q8m2K9J9no1
-32488B91k4Q1J26J2j16j09k6K5k3m7pO7J15P1m3k4L1J7lrm7m2J7L7k0m2L0J00Q0k4p5n7p
-32455C55K3M8K9lj8K2L4J9J8l2p4j7M6l2k7%l3m9m6ok8n3k4J3R5O7l4o0pJ4j8Opl7pL1L5
-32418B43L4L1M6L8L2J5j0k3n2j8K5j6m6p5n0J0J5ok4j9J5P1K9m6rL7pl8p5q9J9J01J18M8
-32384C24j6K7L7o7p3k1MJ2J3N6Q4J2p1p4j6O0K2JK0L5Rm0p0p0n8mM3oj03q0J8L0N0J01P1
-32349B60n5r1k0K0L5N0L5K3J2K0l0OM8K4L1O7K2m6o6n4j6lQ3J01L9L1L4jn8k9pj5kk0m2o6
-32313C20r2l7JqN9M5l9k9l0k5JjqJ1j6k9j3K3K5M1P8Q5K2m5o6m4o5l9K6j1k4L9N6k9p1o6
-32277D5j5Mm1oR2N8j6K3P5O6M8j6q3n0K1O1K9PL1K3l1j17j14l9k6k5K0O7Q5M8N4lj42j09
-32243B4ml1n6N4P7k8r0r9p2lP5J20O9j6k6L8R2O9mk3k9nK1O3N7J6m4p8n3l8o0l8M4J08J03
-32208B33O5KPnn2n9k1K3Nj9o5q4j5J5RKl4j7M0N2L1%k4rMM5J25N3l7l2l0L6M1l4J0L3L3L2
-32170C59N1JlMj5J2L5M8K4m2p1l6K7M4m5l2J1Kl2k8l7o9p8p4j6P6J28Q9Ll2m8j9o8r3n3j9
-32134DL5M1qm1j4L8O1R9P9J5M4J31Q3q7j47q0m3k8NJ0LK5O9k6m9NM4L9M8M2jJ5k4n6k2K2
-32098C31L6K3rJ1j9n8j8k4j8K8M8J0n3m3NL%Lm3n5O2Q7Rpm5k7KJ5J4M6J40R8j9r2j40p4n3
-32061A74mP7K3nM1ko9j11m8O6J00R8J36J00K0j0n4j01l3Oj2m8m0K7N7L8qn8n5pnr3j44p0
-32027a4L8O1P4O2K3j1k3K0N9k6m0M5O6L9N6R4O7J7ro0j06k0J9%p7j16n8M3R4O6J5QK0m3n5
-31992C28J7K4l1o0r3k9N3P2O6K7l2l1k5m1j2mk7k1nM2P3k8q7o4k8K4N0OqN3P8Pl4j0M7P6
-31956C73K0Jl6q6m8j1k7rN2K5p7r1QM3J2K5kJ7P9O2Lj3k7l2j6NK9L0J0K1n5p4K4O1O6M2J1
-31919D15J6oO0P1K%m6p6l2o5p2q7n6LO7N2O3R8M7M4M2J0%K5JJ2R4J75J60J00J03J80K12K40
-31885A852K78L24L84M54O81R88J252J321R40J35p29j231j211r76p87n97m86l95k71k09k53
-31864A464k75j59k1j7q1o9Lpn2l3n6q8o8m2j2o2j05m8Pm0o9M4J27O7%k9k6om6j2J05J21M5
-31831E60l3m8l7K6Oj00j33l7L5N4M1M8K1m1n5PJ3K1K5m1o5J7M0K4oj1j7K8O1J8k9q0j3L4
-31797C33j0L5M5n1m9j4mL9R1R9j1q2q2m5k9K1M6J0m8m1J8l3o2n7J4Q1J9j7K3P7J24P0m1p1
-31763C98p2n3j8J4J8k0m2l6nM6P6P6J9m1k7j0p8m5Q4R8M6r4j43n8K0L2K1qj7K0N7k5o3K9
-31729A99L9ok0NL6K4m2j03q0J0P2N2N7O5K0n4o2j9l5RJ59R4o4j08j1O7P5K8k7l2L2J5p2q7
-31695B36k1Jk6J8K5lL2Nok8j01n1N2J2n6m2K5M4N1P2O5J7k4l7oJ8mK3P3P1P7O7K5k5o0k2
-31659D97J4k6j20j58n5Q5J13J3k1JJ5K4n2j6M2j4oM3M0On7m3j1l2p9m7K2M6L6J3k0m2NN5
-31625B71j0n0p8j6K6j1m2m3K3J20J07J9rNM2j8m3J7P2M3j5k8NP2K7m3r8j04p9j8P3R8K9o0
-31591B84l5P2P7Rm0m6p2p7l1M0O3K3K5L2l1o6pJ0J2k0j8O1O0n8r6K3J41R3ol1l5j7l6K8J7
-31556C48o6j32q5J8R7O4n5o1o1o9kJ02J41N3J3K5j7j23j22l6M3J6%K7NK9R0J63P2l7k0L4
-31524D54Rm0p5m1%N8Q2j8q8o5j0L8j8n4o7q9n6L4O9K2L7Q0O0j5p3p2oN0O3M1%k0J5QkJ8J2
-31487C41j1k8mo0q2q1p5N9J18Op1K4L0j3J2L1J6lJ5m3n4k9j0L1Q7R7K3n3n9PKk8n0j0J1j9
-31451A27Pk0PN8M4j3NJ8o1m7N1R3M2J8P8M8j17q7O4J20R2L3J5J9k3o6o8n1o9p9k2J02J43
-31418D61J21M5o1j11j09j4J5l0l5l1n3o5l0Q1J19J25N8J7P4L1o2j10l6M1J4p5p4K5O2L6M2
-31387D71nr4q5mK9om6j04j06n0K6J13J13pp0o1o8KO9O4j6m8p1m4K0K1K0J18J27J2m5kRO2
-31353C44R6M3k8r4p0P0J07L4m7j25j10o1pJ6QR0Q9k4l8K0K6l4j18j32LJ22J33Pm1%q0j20
-31321G9p6J0K7m1m4j0N4L3L2R7J09m8j06m5k6K5P4N1q8j27j8N0N4P0J08J36R8qj00j20n6
-31290A94m0m3J8Nn7j8P4R2K6%ML8J3n1l8K6O1N5O3M3p2q4j8K3J7N6M8j5j7p4o7J9L6po6q2
-31254A62o1M5O0J3PlJkn6k8j3n6n4k5L2J8nJ6N1R8O6M4L1j4KM0L9j8n1n3l6k4k9m0k6k6j2
-31217I3rn1m6k5kM1O5O6J4n0l7LN5L9k3j8QK0k6m9J8Q6O5J1jl6n5rL2Q3J27L0r5o9j4j4j8
-31180B09j1K6Nk6lK0M4N0L4J7K4O0N2Ok0m4l9n4l8M6J7Jj8p2l2QJ9j6j8l0l9l8j6M9N9K0
-31144B52jQ4M2l7LL6J01R4K1m4j00n7L5M8n5o1k7j9J5M7K5oMn0r6r2nP6OJ2O2j4m5Mm9r5
-31108A14K3K0k4K1O0P4N6J9j4k7N3M4l6o1k8RK2L1j5j57j36J2O0O5rK1P7N6L8L7Q6J3p3k0
-31074D11L8m0n9m8n2L5P1K8j1l3J9M6qj6Jo4r5p7rN6K8k1rm6o1k0pjN1L0rL8L1K2M6O0P4
-31037C99Ro0q1n4J1O9O7L6mm7o9r2k9N1J5n5o0K4O6j7m0JNj8M6P4J5J1K3mRokJ6QJ1j0l6
-30999B82p7j34o4K6O1J2l0j8M7O1Q5P5L5L2K0j4j9o6p5L3P3L7j2j6j7j5K9Pm9k5M1K9j6R
-30965C47oL2M2QM2O3j9j18j18j5Q0O0M5J0J4R4O8Jp2l3K4p6p9l5nk8q5l2MM1K1J4mj9L2M6
-30929C44j0p2n5JOj9q4j2P6N3J1l9l9J4K3N9Q9M5M2j4q4p5pJo5rP6L4j1j0j1PRM8J25J08
-30893E55o3j53q7o2J7O0K4Lp%NN4N4L3K4Mp4p1k0j2K5M8PL3N5M9ol1k2k5m9l4Qo7j09k0R
-30856A55rk4p2l1Q4J16N0PN9M1p2p0p0r0l5R2J47J33M9Qj5nj2p1o5j8nJ2j3q3o8l9NR3R7
-30821B81K6p3j12j2N2O3M2nl6j2N7J19R5k8n4m9m3p8j00k2M7M9K3mK6J6q0j57q3K9N3M9j3
-30788F6M0Q1M3L7M1K2k6Jkp2j38j31j9Q1J17R5P9L6K7k9m2J7L7l4j00l8Q4O2j1rNJ8N7K8
-30754D23k3ql2o9r6p8M8O9L5M8R4J1j03j05JP0j9l3k7o8pM6N2O3j0j2M8N0%m5m8o5o5k5K8
-30719A48R1J17Q5N1K9o9r7m5m0l7L6R4N8K1orm1p8m6K3J09N2l8m4k1m5j6l2j23j39k6L1K3
-30686A6L4Q5J19O2K7k6q1o7q2o5k1qM2Q9K8MP8O1m3k2N9J8j07j26m9k5KOj7NN7R8P2J5j5
-30651B23L4L1nJ2ml1l3KP0J07O3qn9q2n6m3o0p1L8N6K5K6J1j9j8k0j2j6l2OK3J8K3O4P0L1
-30615C64k3j3N9R4j8j00k8O6K8j7m4j1P7K2k7o0q5o4l9n5r7n8O8J26J15K9r8q3k9K8Jl4L9
-30582A33J18N0o1j3N6L7K2l3j24r3ol3m7j0OO1K3O2J03j3LP5R5M0r8j58l1Q7M3J0K1LMM7
-30548C79Rm7p3r8r8o6oO2J46K04J12j2k4k5j15n3Opm1K6J00jr0KL6k3m9l2l4lL8qk2K4k8
-30513A89k9N4Qm3n8o8n7j7kM5J8nJ1L0N8Qp1n1m3K4J63J60M2l9l7MK5j1p5q4J0M9kkL8L4
-30477B76m4m8l1jok6K0L5Oqk9k6%J1L7O1J2p0m0j4J6M6M2j6o2nNM0Q4N0k7p0J1K3J0m1NM6
-30439B72o7n0L6L7l0l9K2j0j9K8L9N5L1Mj5j4rlJoOK2l8n6K3M2L4L2M1K4k4LK4j0l2j0K2
-30402C66J19Q5m4j46j00M0R9J03N5QJ6j5k7k8o9r8j05l5L6L3J1j9k2m8mQ3R1Q0M6qm8m9l8
-30369C68k5l8L4Q1M8JPNm4n7J2K8P8O1l9m5k0l8m2j6Rn8o1MLj4oql5J5P8Q9O9L2j8m8o1l9
-30331C10M3N1l4o5r1q2m2j3pQM5M8N9N4K9L1M0J1j5J0M0Q5J06N3ol1q7j42j32o9mJ4j9L3
-30297B31K7m8l5j6k5k5j7l9k9K9M3Kk1m1m8K2J5k0J8M7M7L8J9j7m5j0K2l3k2Q1J25N1m6p0
-30263B10k4Nj6l0k1L0P2M6l5o8p5l9O3Q8Q4R4J22L7k4l9l0m0l0l5r0rL4K0N1K0k9l2Rm8l2
-30228B39K6K0L0M6J0k6J2nn7o5%K4M9L1j3k6M3M2k6jK3n6r7l9R5J77P7m8k3K8K7nrM6N9R
-30192F17m0o7j03k2Or7p9k1KP1R5J0l4J9M6K7J3J4Lk6j6nj4r1o3P0J53J44P8j1q2n1lL1J0
-30157E84qo5q7m4j9n2p7n1k8m6k1L7K3J04J52J04k8r8o0k9KM8M7Kk8j2k6jMJ7l8o9JK9N8
-30122C25Oo2o0j5M3J02N4o7n6LK3j9o3o8k9k1j4K6N9L0K5No7r3p0n5n5j2J42K01O6m4rM6
-30088B77Q5M6N6M7jK6nj11j08n1l9qQ1P6k2p2q0rL1j1l4QjL5J21J07Q7K8m6q6r7n1J0pl9
-30053B43K4J20N2m7j9jMP7Q3n4p5k1m6l3j0jl1o5j0J8kO1J00M0j6l4JJ4M0jn0j1L8O1L3k7
-30017D55p1j24j06PN4J6k0K0R1O3OjL0K0m6p0m3p0m3M0N3k8m4K7J02N6m4K1R5J5k7%nl2m7
-29982C50l6L5L4n3m4K8N3M7j0j28j64j12k4N4Q5J02M3j2j5%K4L2rk7N5R7L3k8K4L7J3j7n0
-29949D17m8l6j8j5K9L7N4R5j4p9k1P2M3kk7p9l7k2j3J7K5LM4O9J5n0p3k4J2J4j2l8j3Q7O8
-29914D80n8r8j02n3K8N7RKQ1N9n3n5Nm1r9q6N0R2N2M8%l3j9rn1p3j1P1P5O6kr2l6M8N3rq6
-29877B10r6k1L7jj8L9J13J29K4j01q0k8J1L6L3M1K8j5PpK4O3O2K7o7p7m6o5m6J0PL2j4m3
-29843B08PL5J05J21K1Nj1m1k7K9J1p6p2j4nRJ3k1j3j1nJ06R3oo9j13j47r9L0J29J13P8K3
-29810D06m9j5%J3J5K3K7jk9j02p0K8O3J41J39K3J3ppj6n8o5m4l2KJ5NM3M0K6J6km8o1m5r9
-29774B88j33n7K7O7J12N4k4RQ2J51P8p7j98j77p9N1Q9N6K8MJ0Pj8l2k8j4jl2p0nQ8P1q1j30
-29740A16r7n5L6J25J40L6m2k8LRN5M8J9L9K8k8m4j9p2l9M0N9K3j0M2O2Jj4M2L7l3l8p2p7
-29706B92L5N4%rPkKQj9m2p1p9m7K5M2M6Q6L8o3j09j25n6LmrK7K4N6Ll7PM8K1j2PK1J6j1j5
-29667A58O9R7N2L2m7o4n0l3M8N7j1lRL3K3l0n8j2j8j4N1J6pL3mm7j9J8L7J3M5K2m8k4l2J5
-29631C07ol1Ml1n3j4J2pMK0M7N6J9k5J9k6o6j4L7O5J6qJ2k1l4k9m1j1J1o8r3L5J58J03J0
-29596C57k0l0j3k8m4l0KKRM6Qj1P6J40Q2K4l5p9o4m4J0j6j4RN1N7K6J9k8j13p6m7r7n9RM9
-29560A28J21Q3K0l9o8p8JJ08P5K2M0N5jk7j8pk2KK8L7j3r8r7l5n2J6P8N5J0k3n8j8J4j9j3
-29525B07P1J33Q2j7k8j1o3q1oL5PLj2RL5K1j1m8n7lK5L5M1o1p7jL6K9K5ok1q1p0J3M9O2L5
-29488B99J1M0M3L1qo8o2K2O7L9K8j3p5j38j38q0m3o5j7Q0P2J7JJ1K0L1K9j0kM5N5k9p8MJ04
-29453B23O9J8NQk3QK1k7ON2L8j7nK0J8m8n9m7K4N4N0M4Kk1p%m8o5p3m0rK8Q6J63J52M9l4
-29416F15o5q7l8p1o9KQrlm3J1Q2M8J0j8pk3q2j28o2N1R5R5L3o3o0N0O2K1Mqnk3j0L3L6j1
-29379C71l1jj1m5k2M3Q7P0J6q9p7k5K9P3J10Q9K0r5p8M1J3r4o9j4kNn3l9K5Q4O2m1n3n4j3
-29344B32P4Mq3n3NQ3L5j1K4P8N1k3j7rq2j09rL1jl9n3J5K3J5N5R3J38J15Qj01r8kL9k7p1
-29309C30l9j7L4P9O4rm5j5m2k6K6Ok6L2L7PK0rp0p2p9q5m4KJ7R3J67Q0qJm5j30q2L1J22J18
-29273D23J6k8o5p0o3m9l7PM9M2K4j4J0Ol2o1n0rJ8K0l1pP5J19R4k7q2n8m1L2O5nk5p6r2m7
-29237C1MQ4P2J0L6L6OPK2%k4JKL5M6J4o0m3J0O3P2M3K7l7o5j9k1l8n3J0R7Q2N0J05P1j1n8
-29200F07n6QM9J5o2p6ql3j00n4k2j53j57m0N4L2P5J09Q3L9l8QJp0r6p5j6%J2J28J33J5nJ2
-29166C19Nj4J7O3j3n6L4M9j1r2j29n0K5RKM4L2j4mk1NQ8J03O2On9o4m0l1J3J6O6P3l8o7k1
-29130C07j7n7p9k8K3j1%O9N0J7M5N6L3n6m0K7qj01o5K4J5j1N9J13J03M5l9p0oP7N0j4m8N
-29096D68j2q9p3j6M9P5O5M7k8m5m5n7l0L5Jo5o0J4L5p9r1N1Q8P3N1lJ6L1l1m4l2pM6j9j03
-29061B16q6RJ04J20Oq5j00p0J5l9k2P2O2Q4R2M8j2m5l3j3k2oJJM5N0jq8j27q3ML0L7J10N6
-29026C30j4l7q7r5J5Q2Q7N9K9J1%n2k2j7n0ML2l3n7NlL3J07L8j7lL0L0L7N8oj9L4J9l5jK
-28989D94Mk8q0r7n7L8R4P2Kj43j62o9k5K4Q6P8J0JQ6R5Qk3l2p3r5Oj3m1M6O2P2M4K2k8o5
-28954C13n6m4o4l4M8K6j9p0j2P9M5J0L3J0nJ4l3n4k6J2Q4Q0O1J5J6nj19r5o0k2K3Ml4OO9
-28919A96J4j9L1N2O2O3lk1n7l4P2O6NJ9N2jn1m4p7j16p7o2p0o2K8J09J45P5l7j00o6JM3J00
-28885B36O4K3L6N5M4k9l7K6K1o2j11k6K8K6K5N9N0l9l8q0j28oR7O3P9Q7Pm2q6j01j2N3M6
-28852C28K1l4l6j2p0q8qO1O3L4M8O4O8M6L2j3l1p0r2K4O6j4n4o0j25p7k0l2K8O5J48J24M1
-28819D25jm3qN6K7KPm2n9%K0N1Q5j1o3p4l5n1r6n3k6%J01J32J4n7n5qQ2Q8N9j4j2J8j%l0
-28782D28m8n5l2oL1P7N8NM6O7P1J06J26J29J80K31L98O59J080J772K407J102j559k165j469
-28757C639q87n86l76k52k29j61m6l4o1n1n3j45j21k1Oqm6l0J0p2j30q4RO7J07P8L7Kj2j1
-28727E39J3K2rm6q3l5kkj6l6k7j5j3l4m8lN8J10R0P7Lq2p2j0O8Q9L4M5N4j4p6l5n7l5J3k4
-28691D41J6N0J9j3o8q9k9k9NL3J00L5p5j0L2m0n9Qk8k6J0K1J7k4J8N5l1m6M3Q8K8n0j08n4
-28657B40J9j2%Q5P8Kn7LJ46J13k4n9k1K2N4J9n2q0q6p4PP6N5o1r7j9J5j9k6OJ12J45N5n1
-28623E14j08n7K7J03K7p4k5j6k7LO5R4N7O4O8mmj4J5J56J72J37J22J39K16K95L32L85N80
-28594C242Q24J094J337J379J000K11o80j237j292j118r41p75o26m16k50j89j54j50p2K0n2
-28573A155j55j97j19k1l8j1J1J6j6r3o0O6Q8O9M1j6l6j6K8J3p8q0%p4m3Q6O9l2j09p2j4J9
-28541C81n0q1J2J31R6pj3n2J9K7k0m8j4L4J0l7m9L9N6k4p1%Ol0J0N1O0O5Kn7q7q1k3R2J59
-28506E06Q8L8O0Q4Q6N2J0n8j03j95k26q8L5M0lK8P1O8M5mm6n9k4J5K9O6O7J4M9M2n5n2l9
-28473E41o0ok9r5o8J1L5L2ON2O2K8prp0n1nJ3O5M1J4M5Oj2K6J3j0JN1O9K8k6o4r1q0L0L6
-28436E22l7j0%p0j05o6l0m1l1O2P4M1J1j2RK3J4J3l6j2K8K4Ko0o6NR9J47Q8k1n1O1O1n3q5
-28401D98l8n6j06j04j7RK0N3L5j0m1QJ00Q5K0L1P4L6p6j17o6J3M1Ko6n9l9k7j6j2K7K0k6
-28368A96L4J05N4o1j20o9l0m6L9J31J47J16K5m3n0q2r8PJ19J12L0j4r5o2K9M0J6Kk9o1p5
-28337B67p2J9K9j5M4J20J01Jm4k2j11j61q9J6P7L4LJ8K0j8l0QJ5L8J29P0p8o4k5K6J7j4R
-28304C18m6j19k2N9R1K2j5N3L5l8l6K6J9J7N4K4l1K3P9O3M0j9o5n9KPl0ROn2j09n6M7J19
-28270D16R8K5J5%K5L3n2q3o4m2ML8N8J9kj6j8p2p9p9n6K9K2KJ7K0j5K2N3L2Lo7q8k1O0N9
-28234B96J5k9o8OO7qk6L8N3p%L0N1L5rj1j4qk8j4K1j6k2k3j7j0ML4O6O9k1q1m0L5K4l2k4
-28197C36Q4J19L4j0Mn9j20j3J12J04N3M5P1J43J70Q7m0n8j7L3J16J46K30K39K05K08L00M98
-28169C020P15Q61Q75P11L84Ol72o52p40o77o23n37m22l66l31k63k00j35r2j15j04o5p1j00
-28145G07m8J4k2m6J4L7K8j9m6l1rL0Kj9j0p8j22n6L1K5oo8m7OOP2N6k0l3M5P4N9Q0J1m4j03
-28109D70r2l2LK1l7l3n7q6n4j3K1N2L3QM6O4M7Mj3k9k8k9j7OM9M1Ql5l6pK5M6Qk0L1N0K5
-28072D40mNM4L9j3m3m6o6m9l7J7K8m8j01l0O9P5M3OnJ6M5P1M2k5n8m2l5QN4O3J9nk7m6n8
-28036C46m2J6Q5R0J3j0J6n1r0o8j7JN3R9R2K4J3Ll1m1k6o2n8OJ5K8O9R3L5j1o0j39q4J2j1
-28001C08k9K6O6PPJ15Q8l1m7k7l3J1Mp8q4n6l9l7j3l8n8l0K4N8N0M5L6K0J05J26N0NJ6J7
-27967E84o2p8LM3Jn9n5JK3P6J49L9j08q0J2L7rn0o9lj3r2o9k2L7L9O8J01M0n2m9%m1r4l7
-27932B11QP8J03O8J8M5Q0l7q6n1n3J4Q4O6o8j39j04J9J08N3L3Q7M0n4n4kL2O5ko6n8k0Nk2
-27898D01n2m5J0Q7K3j8L2J7om0q2o0J0K4K9L6J2m9k8J8N7M5K1mJ5J4l0m2m6%L7L2J6m4n5
-27863C35n6J2N9O2LkJ4N1R1M2%k7l7o6k3J1K7Nn2p7QJ25N6m0m8k0j8m8n2j9rm0m5l6L6P9
-27827C01L9MMn7l6k7qkL8J05M7k7o8m6Qj1n5p0OR2Q2j4jK6K5L4L5L9k8m1LRmq1j09k4Q3N9
-27789C30N1K7M0Jm4j6j6k4m8k3L9P0N8L1l7p0n3m4p5k8O5L7MN0P2J8j3l1p6j0J12J44J06
-27756F47J1r7r4j4Jm2j8Kj4MJ1k7p3j04N9J31O1k4l1Mo6n8O0P9oq3p4m4K4M4Jj5pl3m6Mq
-27719A65k5k1OMM9M5J8%lL7M1mJ6Q3L8j5K4no9QO5M3O5N8kn9q4j37j80q5n1n9KJ46J34M6
-27683B94K7P0Q5N0k7o5m1j9j9J1K4nJm3p0L4P3k2q3l1K7Mm7P6J40J1l7K1rm6q7j02j03p4
-27649A8k8N7J21J23R1N5K9m0o5j7N5R5M0j9rM7M0M4O4pn2l8K2LjL7J2p7j12o1m6o7q3k6O
-27614B11j5k9l4LJ07J21N0PqJ4qn3l5k2noN3J03P7k7j28j08r0m7oK7O2L7j4n3l7J3L4mm1
-27579A49j8M2O5M8Jm8n5k5J3oM2O1J3j2j0m8p5j1l0r0r4k7P1J70J38M7K3rl5l3l6qO4J2n8
-27544B31k9Ko8r2K3J15Q7O9O0j4J0O4L4m4n0LM7ko6q3q1L5J42J12M8JqJj3Jj2k6OJj6l4p5
-27507C79m7l6o4p7Rl3m5K6N1K1lJK8N4O5M7N2l3r6n4nM4Q1Q5R0Mj08j28j17q1k2j3J0Q6O0
-27472B31m7n8k3N7O6J8j4P4Q2j3o1o4K0O5K2k7m7j5jJ8P3Q1J47P8Pk7o7o5j3K6rm8m1m6k4
-27437C55J0L8O2L0j8r4j46m9O2J28R3L4pM%n7j04l5L1Lj5K9j0l0O0Q3J1J0O1J4m9j5m9r5
-27403C45j7Q3M5p5k5O9M1o4j32n2L9M4J6rN3K9mj7K1M5N4Pl1m3l5j5k4k0K2M2l2l5n0n1k0
-27368B04K5Pj4MK1P3j1n1j5M5N1k6k6N0N0L9O5n2j50l3N3M6L2l9j06o1JO1R2J17Q3J6n1q0
-27334D20o8m9m1j7kkL3lo2j5M1L3NK8L7L2m6j21j01l7mK0M0N1J16J03Nk8J3L2M7j3j6Lk6
-27299D08j1K8L1njK3K0N7M0ppJ0o3r7lN4N0kp3r4K0Q9L0J4Mp9j44m4L5MLJJ1Rk5l1J9R3R7
-27260D64O4J7L7N2q4p4Qk3r6r9nL8Nrk6m6l1L2Q5N8L3k2j7J1J1k8o3j10p7N0Q6Mj0Ol4kR2
-27223B97R1O1jpK5j7k7l4jMo6j3M2m8j41j04l2qM0N9N8K6O0J27Q7mm6o2r7o9l6J6P3J5j4
-27188B54M0R9R2M2K7Jl3n6j11o7M6K6j1L3P9Q1J6k9LJ9j5K5O1L0K5J2j0j10j48j00m5n1l9
-27155A86J20J90N1k5M0N5J6N6O3p8j49m1K9J6K6K4J7J0Lj5m7j04j37j5J09R5J7J5K7l3r7
-27124D24j59k09j25Q8J29N5L2K7K8O0P2M4j8m0n4K9Q5M3l2n5k6l9o6m4K1N9L6K4l2p2m2N9
-27092C02J05L9o8o3k0k9m8pK1mn5j4ol1K1O1M3M5O5M8j8q0q5n8K2P1L8%l0p1rj6j0J8J3K0
-27056B10L1O8K5Jk9j9jJ8J2j9kK9P5J11M4n8j09n9K2J7Nk1k2J3Q9J22P5Nk1n0k7MK4N4k0
-27021E97q5p8m9qk8n8l0M4KJ1J02L4m7JJ11N8o0n3l3l8ON5K2J9N1O7J4n7o2m3k3k1l5k7l9
-26986C20J7Q9k8j7J25R3K2j8n1o3OJ9n1n6O0J23P8k3n3nM4O3jn6p7m8n2n8o3k8M9%L5O6L0
-26951D91o2j22m4Ok2k3k1mj5k3K8rJ5Q1L7l4n0r0o4K7P6N0J9J9lj7RN5O6Q6qq5RO4M0Mj5
-26914D71l3r8o0K8L3oK6O9mm3J0P7J29O1p5q1j7L8R8R8j3q4j14j20q5L8J59Q1k3p2o4o2n3
-26881C09J9L1LPk0m6K9J54J67M6p2q3k2Qk8q1j06o2QK8J1K6J8%J9J6j0K3J9n8m2j3J7M3p
-26846C51JRl4m0k5j1K4k8J0M8K1m5m3K1K4OP3R1M7J2OL3P8K9k2l8m6n5m3p1j01n1J7J4M5
-26811C07L4N5P0k2m4m1p2j9M5M4pl5%K4%m2k6L8P5J8n2r7j09nN9P6J99J95N7m5n8j4K3k2
-26777F09o2m8J3L5Rl1m1lN1P0O6P3n3p9j4l9o7l5PL2M1K4Mj5lO7N5n4p1p6o0k1pJ3k9o5m3
-26740B53J0lmM7O6j4j39j67n8J20J74N0k1M7O0K3OM6L0nM7M4l9o8q0l7M0L7k4p6l6M7K2L
-26706D01L5J2o2o4k6L8R2Q4M2m9j05r6o4PN1K8J1nl9lL8Kl4k5l6o2n7k6M6Q3L5j2m1l0M0
-26671B09N8M5M3J3l4l7k8pmk3j2l1J3O7O2N5R1Mn8k0j4m5p1J0R2P5j0o1k0OKm4jM3Om8q3
-26634B43l2O5J03K8q0r9j4NL6J31J23N9oo3qM2j9k5J6ljK3K7K1l3q8o0%Mn8o6K6N8K3QJ1
-26598C97j5j5j9NO1L8k2j04r9J7N8K8K4LrNKM8N1nq7n8J5Q7Q0L0Qk2m9j2Qn1k6J6lJ6J9j
-26560D19n8n5M8M6J5K5L0j0o5p2l5lm4m2l2nK4N6P6O9K5l8l8M6O9J9m1o6k4J3J2PM4N3K4
-26525D92l3o5l0n4j00o3J7pq9q2j7L1O7O3PL4O4P1M0j5K0N3K1n0q8m9j9j2J2N4P4K5o6n2
-26491B54J2J2L7O6Nm8n3k1P5J33K9l8j4L8L8m7j20q4j8L1O2M7R1J03R5P4J9q6j69q4J5L2
-26459D86J3m8m4j6m5l1K4N6M7L7Jm4l5o9r3o6j1%k6mP6M6J4k2j9J4oj8knLM3P6N6J8N1Pm4
-26421D20n4m8N7J10N3j9lK3J4J9K5O8L0k7j09j56m6N0P7K1m0l3J5M9K2kk1J3R2N9Jjk7J3
-26387F45Mn8j6K3l0q0q8m7m7q8l6L0M5Q3N2J8P2O6qqn5k0L7k8m6m7m2k1R9J35O8Qq5r0p7
-26352C68p1L1L2J2Lk2qj9j4k0J8N8lm0j7pM6L2j4JRK4Mj5j0l5k3J4l3o2p8nP3O5J8mJ3K6
-26314C47qn1o0J7R8O3nq3n6J7N9P4N8J6k3Lj0k6QM6j2l9m1k8K0L0k1p1n6M5Q2M0j0q1j10
-26279B32l5M2O3P1N4J6pPJ9j6q7j4O9N8m7j57j38j7L0M3K3Ml6l4k2L6M2j1k3n2m0K7J01R6
-26245B97N5Jn3K5M5M2O7K0RK7n6l6J1k7l9k2L2L4k6n7k2N4Q3O7l4j28m7M9O3k0q5m8J3L5
-26211C29Ol9r3j05rQ2R1J22R8N4K8k2k1rK4ol4K1j4q1n3K0j4k0mqQk4nO8O3L4l8p8n4p8p0
-26174A69K3J02L6l1m1m4NL9O3O1J8j3L3Oo1L6J62Q9j8j9mp2r3l1J5jL5K6Kmk9m0N5J78J03
-26139G55l7m7RM2J9L0Rn4l1J3N7M4Ql4p6q4j11j19p4n2l1M0L4jP1P8Ro8q2j4j3k7J3K2K7
-26104C25O7Q4Pl9l3rJnJ5J0J5NPP7N9k8k5j4qK7M9J9p3r7K1L6q3q6j09n4K2K9Q0R1K6n3m2
-26067C14K8L4j6l4j7J1K4j9oM8P8O9mj09r9M2J14P5L6L9l6r3q1l2L7P5Rj5O9J18R1N8M1O4
-26033I13Q1J45J58J54K15L29L82M12M88N75P70J027J224J251Q10j11r28j287j253j030p68
-26012C557o10n07m23l26j77j29j67j29j06n9L2K8j8J3qr7p2K5N4J9q2j06o2m5l6o1q1l8K0
-25983D09L0M1J9k5KJ0n1k4rk2nL7L5jj8m3j1Mn9o6j7K8L5J4N8P4J0o%k8k6NO6M8k1l4n1R
-25945D17L6O6P1p2j33o5M0P4P2M2Kl2l6lJ2%j4Okj2K0OKJ9%k5K6J9M1N9Qj9pj28j79j23n
-25908A83R8N7L6O1M9j1m7o4j8kp1o5MK0N2O8P2K3j7k7L8Q1N7J5j7jk7n5k5J3M3J2j9k3m1
-25873D52k0jK2J6l3l5n6l8N5J02P6LjM3lk5l4mj6p7o5p4j8Q2K4m4k9L1Q7O2Lm5o7k0O1P1
-25837D85kmQ4N3o1j28q1l2l2M1P5Q3K0l2l2KM5Q1pn2k3l3n8qL6o0j02l0J06J20N7M5L3k5
-25803E64l3p0n3j7j4jP7P0l7o9j1j7l0lL3P2O8k7n4q6j17q4m9K7P5M4k9K1P3P7P0J9k0r1
-25769C78q2K3Q1N1k6p8m2O6O3m5m6k3QN3J3j2J5K5QJ3lp2r1l7K5J18J52J28Q9l6o3o1k7l7
-25735E28m6k7m4m9m4QN8K8J8N1jq0m6LM3P4J2p2r3%O9L8M3Q8J5j5L3oo1mQ0N8o1j01n8lk7
-25698D09j01q1PP6Q2J7o4p5K1J18Q3K2J9rm8m3N5J16R5R9L3m0p4q1m8JJ2l1j13j10k6J7L8
-25665C76P9O4K8KK4J2n1n4o5o8q6j48j8M9kK0P0J18N9L3O9P7rn0k4o3j3M0J7k1k2J4N1K0
-25631E28m4n7K5L8q4j43j24j22m4R2J14Q8J23R3M7O9N2Om5j35j15k8k5j5P2J01J1k3k5m3
-25601C87J7N0Ml1k4k6k8K3m5m0j2k1m2k9M6P5R5R6L8J7j7m8Jmo0m9k5k5rM0rl5m3m8n1p3
-25565I5j0O3P9L3p8j17l6QQJ6N1P3L5J1NJ8L0L6M8O0L6l5o6p4q9m5L6P1J7KL0J21J12rr4
-25530D41q9JM2M8qp0k9Qlp2r4o0M4J02O3Q4P3k7j14j28o4K3N1K9L1K4j0l1k4k8j4K4N1J4
-25496B88n2J6R0Q6O9L1Qk7mL9J3oJ6m3m8J2j7j2Ln1r2p4L1O7K9L4J8MJ0j7l7pk2m9J0J12
-25460D28J48P0l0p1p4q5j02o3k4J2N9K9l2p1k2O4J20P6Prk0qM6J4o4o3p0l7J1K8P4J43J08
-25427E92M3o4l3J7L3J6n3n1k3K3J5k6n5p2o5j4L5nj4j8l6l4n6l7k%k1O0J45J06M2mj6pj0
-25392D11%NJM4P0l1m9jnJ5M1N3Om9n8j1M4M9L5J6Q2O6k3jJ1n8m0K3L3k6k2k9k1mp4q8k7N3
-25354D41M8Jn3o0jO2O3mk2j2l7j4M3M8jm8o2j2Ll6j7mn1jK0j0l2m0RO9L6J6J4j2RM8Q3P6
-25316E60L4K8lJ2L0Nn7o1oJ4l2q6q5rP9M3K5O4K5K6K7l8o1k3L0K3k8j4mj3k3k1j7p5l7P3
-25280D05R0J2n6l3l0j22j04K6O9N9L3m1p6NP8M5P9J33J27M3o7q4q6p8l4n5n1M6M4K0P3R6
-25248E66J6l0k4J22J89J08L4m9n0L1l4j06q4n6rM3J13P6P2Q2N0m4o7qk2P0J50J55Q9Q7K16
-25217A686K80L21L89M85O41P90R99J245J247Q61J27p04j181j200j050q75p01n43l86l25k12
-25196A894j55j72k09k18j55o6rk7j4J6K2n9j04n6K4O1O5L0J1r2j24n6j27q3O2J06J7o9PP1
-25166E91rq2j26j00K9O8KoOkn5n1j2%K0Jj4K3N9J2rO1O6j2k3k3o0M3R8RLM4RL1N8K5k7o5
-25128E82m4QRj9n4k0L5Jl3p9j08o0QM2O0M5K6k2j9K4j4p6o0K6L4o8m8M2O7M3N5P7QL6M1J2
-25092E57k2k2Q%J2l4nJ9jj9j7O4J54O7r9j09o5o7o8%K0l2m1M2K2k7L7Q1M4K9K4k6l0n7o2
-25057C77k5m2m5MQ1M2m4l9J4K7K9J9j3j8j5k7p6o0nP3J14P6L6j6m5k3n1l9J2M1L5K4kM2Q
-25022D69m9n5n9n5j9K3N4Q8O8J4kk6n1l1M0N9L4K3M1Kq3q4l9j3k4k9J6M3N5N2j4J0M5pm8
-24987D48m4m0K6O9M1J6J8L3m2q0m6J5M6Q0Q7k3q4p4m0K9J04P8k0n0mJp1l5J7m0o1mNj9k7
-24952C09qR1Q1k3r5j19n8K8M4k4J3J09O9p7l1P6P4No9q0m8L4J06J23M7n8j02p7k1J9jj3M2
-24919C66J19Q7qq2p3k6j6j4pkMN0O3k2l2PJ8PK9nNl2j29q1l9PN9O9Pj9J8k0K2O6N7O7J0%
-24881E30oj1l5K4M5l2r6j11q9l7O3Q7R8N7L4Q1M7m2j02m4J4Rk7k3J9P3M6M0k7r0l7M5Q0R
-24847E92q0m6K5M0Lp2m8j2lK6O8K5l5j1km0n8kN6P6Q0O7K9mqr5r7L5O3J8k1k2oJ8jk3J1m5
-24809E01q9k1L0M6K9j8K9L6J1L7k0n7K4Q2O6l0o0k1l1p7p1p0l4RL7K0m9m4O5R1Qk6p1o6J1
-24774B77M7M6Np7qN7okM1O8N8K8qn4k0K5L3j7q2p1kL7J1o9j41o4M5P8Q6M4L2Pj9k6m7MRO1
-24736C86J00L3j00j14K6N9l5l9pl5MM6K3m5n5OO1N4N0M0M8M3m1r9L4J78Q7k4p4l3jl8q4q2
-24702C72l8M8R8O0N4L9k0n9p6pM0k1n0MR6R1L6L6J9pRl3o5k8kK6mk7k1l4%M2M0K5J4Lo3j22
-24664D75n0%K5N3K9l1pj3o2n0L3N3K1K9K7J8k9n7n8q0n7l3l0k7k9M3J75J63Kl9j9n6k4o9
-24630C26j29j9P4Q1J4QO2O1L3JL0L8j9l7K8L5L0P8L9m5qQ6K5p9n7K6Qn2m2k5qk7n6o3j02
-24595C15j22QJ31Q4k1p6m4n4o1K7K1MM6N3J8M1M7Jm0OM2L0L5Jm4n0n0K7P7P6mj32r2k0K2
-24560C02O6Op0l8L4L4K6O5K2m2k6k2j9K5P4K9J7ko3LP2Q1ml6L4K6j3j8n6k4L6Mm8p8n7JJ3
-24523C54q4r6j2J4L4J13J17J7J2k6j9KJ5N5K4k9n3j08j65j29PR7J03J25J32Q5L5l5Nk6p2
-24492D92k7L6K5l9n7n4m5J5J9J1K6om2m0qk7k1P4J35N2rJ8k0n6o4lL2P5P6M0O7O6k1q4r1
-24457E45j09m1M7Ql5p1r0j6J4N2NK7N6M3N2J8m3l8k6K6R7R8L8m8j08q5p7p2m0mpl6M0J48
-24423C68R0mm8o4k7L2Q0R4Q0ln3LN0no8K2P6J1o5n7l9n0o8k6K4k0q0l1J04J56N5n2r0k5p
-24388C63j2n2j9Qj4P1Q7rl6pN3M0n4rN1N3N0M6K4k2p7q0m3L3R5O0Oj0k0J6J5p0q5J3P0P8
-24352F13O2J5m6q3j07l4O4M8L8j6m1m5o4k3K0K2K2L9J0m9r2o0p5j9J17J13L3J2k4m8k3o%
-24319C73K6L3L0J0m8l9M7J10Qj01k2kl2j4L6M2pn1pK5L5K5k3j00j13p4pO0O1N7N7Rq5o1k2
-24284B36L9N4l2k9N8R9J00Q6L6n8j14p4q1n3J8L6jL5N3j6l3k2m3p7k2JlO1P1P7N2j5lj9p1
-24249C46m2MJ7L3km1j8K0O5M6Mj2%jl2K3qp0j7J3KK4M8L3K6J9J5j0m0o6m3Q8J35J5K3M8K3
-24212F68l0p2m4J4K5JM7L9K2Q2M9k7o8o5q3%Jl4M5P5mm3l8pom0p3m3l0m1oR3J12O8K3n1r4
-24175D65q3J4N5Lk9M1L8K8K7K8J1n9q5l5K2L4k6p4m6L5P6M7oj08j38o1l2m8mO0J09J13%p1
-24141C01m0M6M9k4k6k0m2l5%N0L8NL0N7M0kr1m2M5j0k6J7L1kL0O1N2M9j1m3m9k5Po8j15o2
-24105A75J4R5R6mo7n7RP7L3LO1P0P0J6l2Nl0q6k4j8m4J6M9L6L0Kl7p2M3J09L0rJ3PJ6l5p9
-24068D81n5l6oQo5j6J0m8m4K1O2L2P4J02N2o8j27m8k3K0J19J04K2Nl0q2o9k7J0rJ7K7R7R9
-24034F09n6j12j35j09K5R5Q5O5M8N8O2J6j2m0k0Mk2n5l1n0pP0P0j9RQ1j8q5n3l0n4o3k6l5
-24000B65M1Q3K6J6J7p2r0oM9M9L0L4Oj2j2l1nJ3M6P4P0K6On2j25r3P0J14K6m2j05j29l1N3
-23966C09M7O7P3n3j10p6m1K4M7J1M0J9l7l8J5L7l4o4j9PO6R3Ro0k3nl4L5L4M8L7j01j07O3
-23932B79J48P9o6m2l3k6M7O6L9L4N8pr1n3L3J9K7P5k2p5l8j7o9n6j7m4n8pO2N1L8No2p5n4
-23897A48J2J31J18J1j09n8L1K2k9m8K1J6oP7J36J12O6%l7K0o3j08n0n8r0q4nR3R5jj4J4J7
-23864C80j5nL1R8J24O3ko6p0j04q5lM3O8M2L9Pq3p6M2P0lm5k3ln1m7k3k4J4M7J2l5k9K0N9
-23828C67L8L4Jm2n3n5rN3j7n0OP2K4j6L6O4N1L3O4N4J0j1o0o4l9q0q1k6J1P2M6l6j0k2l5
-23793C30r0p0J6N0Q1Q4J9j4k3j1J2N9Q1N3O7jk9oMj4oQ2R9M5%p8j07j00p7m8n0nN8R0M2k5
-23757E18pJ2k2n6o1j3k2l9lM1J15J24Q5K7l2p8j04j01l9JJ2R4N5MK8mj3j9p4q0J8J11M6j8
-23723E06q7q8k6J6M8j0p5p8p0k9M0L8K8M1P5N6qr6r4J9Q7Q8L2J4j6l7j5N6L6l9k1J0L4Qk1
-23688D22oj0j15j49oJ39J62R9L1p9j16L0P7J0l6j6Jm5m3JlM7M6l8J0M6KJ5M2L9J7J4L5l0
-23654E93o5p3QQ5P4M0l8n1j1l4k2k1m0l6L5M1mK4k0o6k0M6L4m7m5O2O1j9m4m2m7n9j2Pn5
-23619B39p0M4J21J22R9Kj8K7j8n3k8M3M5l2k9L1L6k7p7o6m4n3n4mM8L6qOJ30J21N5j5p9q1
-23585D49p8m5J4L9R8O7jk8oK8L2J5k4k9m2o8l6%j3l9p4q9n5lK7P1M5j3j3M5no8MO9N5L7J9
-23548C85Lnj2k0p9l7K7P1Q0k3r3k8Q2J37J01J5p4j16q3k0PpNQ1J08Rl1J3k3o3m4J6N9K4n1
-23513D14p4rR1O1jk9p4q0j8O6J03M2j9l0ON7L9l0k4%J2J2l9n3jJ8J0l0l0mj2P1Q5Qk4Jj1
-23476E04rJ5N2M8j0n6l1L0NPL7J5j4m7o6o6OM7jK7J0l7Nl1p8o7k1K1j6RM7j1j2K3jn6j4N
-23438B69l1l3oM3N4L4P8J00K2j8Kl4m1M1pj6NO8J41Q1l4n8n1L0N4l9o5r5j12l0O9M3L5n3
-23404D46o7K1P4P0%l8RK2n6m2n4n4M4J13P0k7o4oN5J45Q4m9q0j2j9m9j7mr0p0K5L9L2M7n
-23369D93q5o6MK1Kl8l1ok0K1O8N1M5J43J00m2q4m7pK5qMM6K3l9nJ5L1J8o7m3m2l0M8M4n1
-23333D91p5JR8J13P8M0q2j03o0nL2k0m1l2o3q5q1q0o3l2M3O4k6k8L2N3Q2J23J22J4p1j16
-23301C23r6qJ30J55Q1k2l5K0j5n9m6LN1O2L0L8m0r4n6m2m4L2O9M9K2jM4N5M5M7k5j20j06
-23268D47MJ2l9l7N2J12J3nL0k2PN4Rj4k9l7m1k5l7k9K3N3Qp7k4J3m2o9pO0J00M2o1o7M5O0
-23232D82Kl9l2rJ3K4Nj1n0j0M5K9J5QM2J4k7l9o2m1j1P5J24Q0N1J5l3o3rM6k6l1n9o0k0k
-23196D36N1R9J06J15L3o7j06o9nL2m2m0knM6P1j7r3Jqr8p7lL7n2r5j1N4M4j2P4Q6J5K7N7
-23161E82K3n7r2n5J4O3oq7mO5M7L1kl8K3J0o1n6J3J1n7m6J2K8l5p5n3k8nJ2J2l1k5N6R9O6
-23125C54j3q7o2L8J8j3J1J5N0N6mrK8J6J6K4qj0r3j10k1P5J14L6q9o7PJ5P8R9K9K8P0L3k2
-23090F02m0l3j03n1O8N4j2p0n2N6R8P8O0Pp5m0K6%k0K6M0QJ0L4J7r2j50o2j1L4P1Ll5k4J9
-23055D41OK6J01L7l1p2q6n4o3K0J27J03J2rk4j17j30k7O4L0k9l2m2j4R1O7l6p5p9j7L5L2
-23023B55L2Rp7o1M5R6O5K2l1%Q2J4o3j7k4KQ1R3M6J0J5on2KK6k7n0l8l4l2k0l3m5L3Q3N8
-22987D59M4M5N2O8Q0L5n6j12q1M8L0n9l7K1k3l6K3O0N7Qo8p2OJ5rM3P8L8qm3m7J0L7j5m0
-22952E51o4m6q1l5P2P9M5L5K1om6j02j18o8LN4K0l0j1Rj7KJ11J24N4m5q6l5Ol8p2j9n4m1
-22918A72PK2O5N6ll3k8k7olL2J09J45O0p9j04m7jj2RR6J29R2L1Pk4q1j18r7j5j3k9k3K9M5
-22883C63j6QO2M2p7r4m8n0j2J0J4J2%m3m5K8J04J13J9k6RNm8k7Nj5j7K4P7J16Q8N5M9J8M2
-22848G45O0n6j28j06p2q8j03k5P9P5J9o1q4kL6j2m5jO5J27P5m3q4q3n4J3K4R8J07K0n7m6
-22816C93qL3P0Q2J00M0m6j19o4L3M6L2rr0j54n1O5M6K8O4M8MK9RL7N4l5o1n8n4j4Rk3k8J6
-22781D24K7P8R6M3J7M4M2j8r3n5o9r5p3k5L6L6R3Q6Pk4o7m3Jll5M4N3j2l6nL9l5p3o0j08
-22746B37j14j8K0K7O4N3M4P6O7M7N9L6J8RN6O4O8O8l1j09j01p7n0M3R5R9N8k2p5n6p0n9l5
-22713D91k4prJ3M5J3j3M1N7N0Np5j21l8NK5J3J5Oj2O9N6n1j15m3L7N1N3k8o2N1N8jk1J9J8
-22677E71O3O1Jo6l5j7k2qp8j16q7K2L1KM7P1O4M5k4m4j0j4j4J3N8Q3M2pj6pJ6k5p7p2n6k3
-22641C72N3N4J0k0m3qm8p8n3L7Q2O2P4P9P2L4J4j7n7j38j78j27j6P%O4R3N4M4N3M6m9o0P
-22607D19L0OJ8Ol9q3n1l2M1R4P0J9j4k4l0JlM8Q9N5L2j7m2k4o0m6L9J8o2m7J1N4N2K7N0J6
-22571F21m7o0n8m4oMn4j00p9%P3J65J88J05j1q4n0pk2p3l6K9K9M8ll0m8k7%j8m8rJ1J2j7
-22536C54JP2J16R2K2j4L1M0n4o0n9p3o9k6K3N0R2J03K5o5p2p8m5ORk6j1j1l8l9LL7N0j8l7
-22501C31j30j39j1R7J01K7O8R2K5nk4r2j14o9l2j5L1R0J68J03N5J5n7o1Q3J62P7L2k8p8j21
-22470E81p8k1p7m6K6L1L8Q0M5p5j08o5k8K6R8J12L0l9j05p0jp8q9j8K2K5M5N0O2M8k0kP5
-22437D74O4mm8m7J5M4K4L3J1k3j2Qn0n9k3M0L5KK5m2j8N5N7L2l7o9l5j6J4J0m5j12r7J3O5
-22402B84K6l1m2k8l1k6QJ08K12J53J4l1k7l7r3j2J21J08j4r9m1m1m5Nn5r0j4M9N3Q4N6j4
-22370E10rlk3j9l3n8k9kM7L1K6M9M7P0L7l5n2r5p9k9pJ8N7R3J01N7%n3j23r3n5p5l3N0Q8
-22335C76O5P9P6n0j53j64j21r1K3P2L2kK8O5O2J09R2LK4K6LL7N3kl1Qj6J1M2J1l8p6n2k9
-22301D72o2n1L6N7J0QK0j0q0nM3j4jN5R4R1O2j0l9k9n2m3j9j1J4m3q8p9q0m6N1J27J05J03
-22267E86Q8l8q3l3K9J2Pkq5q7nN0N1K2K0Q2R5Kn7p9q3n9q3OJ39J53P7J0p1q7pK5L4Kk9oJ3
-22230F09Koj6l0m5l0j4j1j6o9r2pQ9J02L4qj3Lj0m2m1m4QM6M8lK3K6L1P1O5J3o9q1j03j18
-22194C02m2j6l8L8J09Q9L9J3MNJ7nj7J5J6Mk7l4n7oK8M6pk1J2J2L1Nm7p6qL8j3l0k9m4NJ14
-22156D25J39N4K6K5j9m5qJ8M9K5n8o2j6qo3r3J9Q7J1m6n5n3n1k1n8p2M4O3k4m7LK3qk2qN6
-22120B30J24J39J38J15j0q1lK6qm4rL7mm1J2kl9q7j10k7L2l2j11p8j1nL1O7Q8R9P4Mj12j11
-22086B91n0p3k7O4L6n1o8j2J6M6L0KM4O6R3J04K7k7l6k8k6l1k1j5l6n0k5M0O3L8l8n8j1R
-22052B86L8Q2O0RJ5L6l0l5m%J7lRN4O2K1J5ok5l4k7j3L1L2J0M8M8Oj9m2k8oRNl5rK3PRl4
-22012E82r6o6K0L1mJ2N9L4Rk1nL5M2L2O1L2o6j28j71j40lR5J09N0J4Ok1l1n4jO8J4j11n8
-21978C29K9K5M6Q2O4%j7j2k6J1L4pm9mK0%n3r3m4k3n4j1Q4O2L5P9J10O7l6n2n9j6M4M9L7
-21943F51L7K0p3j39r8j1M8N2%k0qNLm6j09q7J3jk9J7Q0Q7J1m4j3J9j2J0N0K9J5j2j14j29
-21909B02j2M1%k1j9pM6L7J1M5K6l0NN9K4m9k9K6N6M1nO0J33O1n5q3n4k5K4Q3R6Q0K0m7j05
-21874F35j44j13l9NK5j7oKNm2o7J8J23J32L7k8m5m7q4j32o2P3J24L5KK6J9%J8L4K4K5n5r2
-21840C89l4M0J7rJ9M1K6J5lpkLj5l8n2n8j3M4j1l9J2K1o5j24j2P7K4k6J8O7R8R8N4KjK9o
-21803E79o0q1p7j6J6k7n8J0R9J02K9kN3Q0N0K9j4lj8j3Qj8j4pK8L4j0k8rn1j17j21n8Q4J68
-21768E67L5j22n5M9L1QJ3K3K1PQJ0j8p6j13q8pN6O0P6Q5L9n4q2o8q2n4N8R7M2k6p3l2L9R2
-21733D66J44J26N7Po4l1qk2l0mJ1j9p2p3l1o2l3Q6O5k8kK0l4RJ0j9j6Okj3M2J7l1o8m4J3
-21697C73M7M4L8K2Nj6mk1n9o3l4K7J5J6Q0J22Q5L6j1n2m2lM5j2l9MN2Jp1k2j2n3m0k4k5J6
-21661D25J14J01N9K1L2qm1l4p6j00k6N7O1O9P%PJ2l3l2K8J3j2m7m5p7j35p0nJ6K5K5O6M5
-21627D42m3q4o5j5oj8L9L3K2OJ0O1R3Mn4l7OL0L4L2%n0o0q6r4j7Q5J13O1K9O9L8j4k0o3n0
-21591D31m7j0J6rk2l6NJ07O5l1m6o1rJ5j3o6m1J2om5k7j2k0L6Q3J69J73K5l0n5o8Qj8n1k1
-21556D01m6q4m9%kL4J22J26J04O7j9m8J1K0k6rM9J9l7J0L5k1m8m8MNJ3L2L2l1p9m2p0k1R1
-21521D95Q1N0k6o5m3m6m3n1p4j36r9O7J52J11N9j7l6j5N1P9M5k9n2m0n0kP0O7N9P3K5l1m4
-21488E85lK7L0n9r0k6L9l8q8k5O9N9k1j6K3l3l0Q5R1jm2o9j9NM7K9j0k6oKj6n9r9lM6L3N5
-21451D46O9J1N9P8L1Jl6j4ok2Nm5n9j8j7j6Rl0n6k8O4P4K7K3m9j27r5j5lk7KL9M9P6J1l5
-21415C76k3JO6O0K0pMj6m6j6L2J9K0M8L5K8M7N4O0N5L7k6m8o6m8l6q3o4K0M1M8K2l2m8k6
-21380E08k3K0K2qj2J4K1K8Pk2k7lO3M6N8O3K9l4k9J1L0M6k1j07r5j52j58l7O5R4J18M4nl
-21346E51Kn2n0KM6P9L4Kl4k4L4P3O0Nr3q9l4j2J1j7j4M4Ln2n7m7%M6M6K3j5L4j0l1JL2Qq2
-21308D23o3jO9J22K7r0j4Q5N1k0k1n7m1L4K3q0m5jK6m7p8PO3J35R4M3l0l8Lj9n4l5N3K0m6
-21273D98n9j3Oj9L1J06N2NLj6r4j49j09m3k6j8J6L4N8O6L2K1pj6Q1N7k9jL2M4k0p0n9k2L2
-21238D04J5L5J03J14N7l9o9m2pqj6l1n8l5J2L4J8m5l2L5L2j0K3L2k7l2L3K0j1k5o0n5j2R9
-21204D52J26K9q0o3L7L8j6K4L4j5nL2M3P4j6p6p7j26r9OO2L5K2J2m6m3mK3j1k2l9o8J3R2
-21170C48K9J5P5R0K5PK3l3n0k3o1l5K3J9%J7J7%O8Q7M2M2l1p2l4ql8j06j13n6L7P4MPQ5J00
-21134E74J18Q6oj25j06K8P4m4p8RO5J08N8jj6l4k1Mj9m5n3r0j9K1o4j06n2P0J32Q2K6j0n6
-21101E10r6n7M0rk8O7J28J24O1o7j12q1o0l0lL1j7n3p0n0j3K0N9P2L6M8N7N6N9M4K1K2L4
-21068G43k5o2k0m0o1o6l2J7j6l2M1Q6j4OR8O3k3q9n8jkNJ2j0m3ML7L7N1L0k1j01j07m8l1
-21033C28Nm7j10l7M3J5L6Q4P2J9m6m3l8kL6K6OJ6P7N1M0M6j8o4o5KJ7JK4K7OlOj9k2m7m1
-20996C81l3l8q7q0L0R8P8K7M5J02J09N8lp2n2J5L8J8mj4l3Knk9m9k5M2J6k1o7q5pJ27J58
-20962F40P2K3l7o3nJ4N1M7o5r4r7r9l6K1K1PM2M5Rj1QO1qj48m8O5N8N0K0l3m8o1nP7K7n8
-20926D42k8k9RN1N8M9%L2Q3J8m7q5o7m6jpjO2R1O6k1o5o2l3K4K1K1O5L6q3q7l6j4mj6M4N5
-20889D95j7p7o5MP1P0M0M0k1q4k0J7k5m8MK9M0L7j9l7l6K2M1K4J8m5j6%k4M3M0M2J13J23
-20855G79M2J7Q7N2j08j63j41p2j4K7J01L7k6m3n8q9j41j13K0J05R5J9mL1M1l2p8qM9M6M2
-20824E00P8J24M6m7mL8k3n4J1L7m3j09p8o1o6j5j3j4%LJ1J1K9N5N1P9P1mk5OqLM0Kj9R4Q6
-20787G92o5j49j54l5N9M8MJ4QN9P8M2l9p3J8Or0q1j8QK0N5L0l2l7j7qL6R1R4N7J2K3n5o6
-20752F35l3m0l6k7m9KM0N9N1Jj0J1Nk0l8J1PJ5M1Mk8m9o5l8OL9J04Q5M8J9j8j6qp7o8nK8
-20715E86P6K9m4n5j2L9P0N6J1J1L1k1n0r3j45j52j11K8J03P6L8jk1l7j3JmK1lJ2O9Qj11q0
-20681C12L7P6J6p1l8NK9P4O4OlN4j5q4n9k6J2K4M9j1r4JJ17J18N8n0n5k6p4r0l7mJ6O1J23
-20646E15L4q0r5PM1P5J11N1L8L8J2ml6p1r0o0K7O1no1n1qJ8l7p6k6J9M5M4P0L3k9l1L8J02
-20611F19Q6J2%Ql6m8l6loj2J9k9l9k8j9k8kN9J11J23L4m5j0K1l4j21j31rQ4R8O8k5m9j0n3
-20576E69r5j10p2K8L7M9P7K2k9j2l3m6k9j9j1L6P0R6Q3k6j5J6k0j6O3M9j7m1p8o9OK1L5l6
-20542D83q3k9L3M7j5o0kP8L3M1L1L9J04J5m8n3n5n1l1j6j3K2N8M5M1J0QK8J0L6K6Jm3o5r5
-20507E30j05qJ03J28K3q1q4p7l8M9M6Ml4n3k0K9L3L8k3p0l5L9M7M4L6m1o2k2j2M0P8N2kr5
-20473D57p6M2P3N7J5m4q1nO7Q0R9P9l6p6l0l9j11l6Q5M2k1j2J3Ol0j3L0M6N0L1K3O3N6j2
-20439G92m1nnp6n8l7l7j4n3o5k1J2j9j5Jj5m6QO3N0L9Rk4n5K9J21J27%p8q6r0j9j3m9k3K8
-20403C35R0J49N9q3q1j4K5nn3rN2j0l9k3K0K6m5n7L4R1M2m8n3ll2k9N2J49J59L7n3q3j05
-20370D95p9q6j2K6k7k1J3Q6J06P7L9K2Ol3kl9n7m0K4Om1j9M9M9K0rJ6L6N1L5%k9m4p8q6l1
-20334D23k2K9R5J20P7j5j12j30l4J7N7R0P0O9K9n5n0Mk8m5j0J5K6J5ojl2l6r1o7M7N1L5N2
-20300E87M7nlNk6kj6j7m8l4%K1L1rm6m8J0L4J3J2j0K2O0N8N6K3j5q4j8L5J1j1J0M4N3L0k9
-20263G41o7n0kOk5MLl3j6QL7J0l2oJJl9o4o9o6K5O6L5K9kM0K3j1Qj8m6l6JL1N9P0O2J4j0
-20224F82J1j9n5m4j4Lm0rnk9o3n0MK5L3M8P1P9K7m3o3n4m0r7m4O6J09J06N4l8j07n3N4M3
-20190E48m0n7q4r3J2N8O0P1k7n6OR7O2M3K1j8J0J2m1o3J6O4N5Qo7o3M6J03P1k8l8k5p2n9
-20156E32k7l6J7L6J2j3M1L7J7Q3Q4l0r1l2L6J4j8M5M1j5j06j12j9M5Jk9Qk3m4o7n9M2J16
-20123D86O5Noj1oJ0L0Kn0l2L4J3J3l9p1j5O2O3%n7m8J5j6rP0K8l3J0Q3O2M3J6l1l9m5k2O1
-20086F41J29M1l3o0n8KK6M3K4n3j49j09Jj9m0rjO1P7Jl5M0Q2P4n0j10n8J3P3L7j3op1j11
-20052C80l1mK3M6j4J4Q8Q6N8Mn2l9npj1j3M2K4P%p7j02m5N6Q6J8Ml7r3l5L9M7K4L3j0n0q
-20015D46N3Q3m0p6pp7j02m3K2P1R2P0j8m5K2R2K8r8j05JL1o3k8J07J19M5J1J9N2Ok5k0o9
-19982E54m4qm2k1%j8jN5j3q9n2k9lJk0qM1Nj4OK5M0Ok6o0PQ3L9J9M1P6P0O3M2Mk2l7L5J04
-19943H09Q7K1m6p9p4l2J3J0m4r1m3L7N0J1m7%K9k0n3o7L5J17L1j00q7l1QK9M1N1mm2RP4N5
-19908F57N8J0p4j35q2PK7K2J6K3N4K9J2K2l8l1k4m0j4j0KK5j6O4J92R3l9m0J3K3n6p5k7k6
-19874F22n4r6o3N6J01L3J2J2k7pJ5L7M0pn1l5rN1M9mJ5M7N3Q6P2M3J1n4j24j26p8OL8np0
-19839E89m6k9jrj3K0P6J10N5k4n6j7J2J8j1n4n2k1J0l6o3j0M0O6R2O7j5j22j51q3kK4N5O6
-19805D85J7m8o2l2K4k4l6J1K4M8R6R4N4M2k9j08r3n2j5j0K3N6m1q5l7KpJ4J08J33R6K0m1
-19772F27l3LN1N3m1j24p5K6L5mn5p6nK5K6J4k3l8m4m2k4K0L7J3j1k3J8Q2O0PN5J5r5j43n1
-19737B60P2L7K3N6J06R6K7k4n9q3q5n2LQm8q0o3L3R7R8M1l3l4M9N9n8j05l5Q5J19N5j2o9
-19704D84n2m0q6q4mN7N5P2O4J9N3N9n3q1j5J0l8p0L2P5J6k3M9M1O8O5RlJ7J8rJ3m6n7L4K2
-19668F71n6p1l3MK3M8N2O4%k9rm2q7j0Q5O1mo6r4o2J5M9L2J6K4j6JN4L0nm5r0p5p0o3k8P3
-19631C47J01J13O6m9l4O6L6PM1qo5r9l6R0P8K4k5k5J4k2m1pP8Q4K1j7m4n3j9M3M7Rl8q8l8
-19596E57L8L0l3q0l8M8jj7j1k5k5rJ7K6J9j0k7m1J6O1J00P0l5o7j03j01n4n9o2%P1J36J29
-19563E20O2J6RK4Nj6j5o0p2kP2J8m1K6Q4R8P0P7N4Ok4j8j17j94j13k3L3M4MOqL5L8J9O4K8
-19527G09K8O6J1N1Q0K6%M7P3J3l8q4j34j06l3j2J9L0L2l7j34q5KO4J01J04Q9k2r0n0k5k5
-19495F70j9K1M6O3N1Qr6j37p9J6K1PJ3J00J67J20J1l5kP0L9k7Pko9o3m1pK8M1O1K9O3J8L1
-19460A124J62J72J59K05K92L97N03O94R78J191J353J384R50K8r27j372j344j098q10o46n57
-19439B838m45k77j62j27j37j36j36j09r8j00o6n5o5r3n6P7J06qq0q7p5l1Lj1m4m0L5K1k3
-19410F19j9nK9L6k4n5LO7J7MP1P9K4k1o5j25j06j1K7M7Q9P4N7N0k5p0m6LM4O0K8Jj5pL2L2
-19374H99Nn3JP0J2n1j03j10p1Pj8k4k7J9J1j8K4R7J08rr0j14m7MM6P5N7QL1M2j7oN6N1J0
-19339H75L8N3K3om3n1j33j42p5k7mk7qQ8J22O3M6M0L9M4l3n8j5M8O3kq2r6m2P4J85J44J9
-19306A120o6q6m8J3P1R8O7K1J8M3Q1J29J54J85J72K38L22L59M91O70Q47J089J318J282Q30
-19281I418n0r57j415j343j021p97n93m20l33k23j46q1j10j59j32j27j11j10p6o6l7Lm7r4
-19257I73q1o9n6l0M0jm3M2J17L9j36j16l5j8J3L9N7j4l2%J6n1p6oj3J8O5Lo7l0M7P8M2K9
-19223G44K6j8QJ0n0m2l1qM6O6L8qj08r6k9L5K6qQnJ1O4O5O8Q0nq4r4q4m7RM9L9J6j5j9m9
-19186F08n4J8M7J0Jnj5j1m6l5Rl3q7o0o6k9L0K0j7m6MJ34J28N1k9l8oN8N4K4J4l4r2j11j4
-19151C82L9J03Q4K1l1l7N0J20R1N7Mm9p7p6o3m0L2O4J3k5l0j0k0m2o2p7J1R8O1K4K5O5N3
-19118G58j9o8j4K9Lp4p7jR3P5j0r7j25n8L6L9m1q5k2O9J18Q4J5ql1n4o0n5o8J2O5M2J3rj7
-19083D58qR8P9l6k3k9p0n0N4L5k2Mj7K3P5Q8J02N0L7K5j0j10j62q5rn9j02q9oO8J0J8L2K7
-19049C96J8O2N3P2P8O8R5N7k6j02j37j18jK8J3k2j08j14jN9P4J40R1k4k5LO1O0K9l3m6n3
-19017F47K1jj4j2j3ql5m7m5m3nK9N8N1j5j8j8J7j7p0o1j7P0Q7K3L3L9n9r7m0m0m1P2Q1kl5
-18981D75o9o7j2J12J19M9k0k8L3L2J7k4o0mJ0o3q8q0k4J9M2P9N7J1J7M8Rl1j5K3P6N5K9%
-18947G27n2o6pNl8p3l9M1P1M0l4o2M0O1N7M6%k4m9qJpm3l9O6R5jl4l5n4k0n3p3j7k7k2j9
-18910C54n4m3K1P0L5P8M5l0J9N5R8R3M5j5o4o0o2NL1m5j13j40n0O9J29J00lp5o9l3kL1N2
-18877D72J3J1L6M0%m7m3j0Pj4K3l2q3l6k4j6j8L0L7%l8rPJ3L6L0ORP4R0P2K5PJ5Nj2rJ8j3
-18838F72r2k2L3k6n1j5M6J34J12J5K7J3q1p3k1k0JQrpm2q3n7N0J11Q5L3k8j2K4qr4j18q6
-18804D19OQ6O0O7M3j5J7L9L3J10R4m3j50j62n7PK0K4L7oo5q9m1k5k1oL4O9M3Lk3m1oJ1K5
-18769D97N0P0M6L7J3m3m8j1om4m3l5j1L3j1L4Q6N3Qn3q2q5J8N3L1K2O3Q0J5q8j10q6n3K1
-18735D21N5L3k8p4j4J8L3O8J15J05j6r4r5l6K1N2mo0m0l3RJ5K4N7j7p6l4j9k1J7K0K4N4O2
-18701E42Nl2k4RJnQ0J09O3N3pj12q9m0k0J8K7P1N5OjQn9m7J7J2o3p4L1J50J22M1j1K0k0p2
-18665G64m2J1O8jpK8n3o1%k7j1j0k7k8rK3K0K8K2l9k4nl6JM0k1l6k7lL0k4l5mj9r3j44n7
-18628A92L1M0J03R9j8o1JP6P2K6k2m2o9J1N4R3J02N2J2n0j21j01p7l2K8m6m4jk3k6J0L9R2
-18595D00Q8oo1l8n1nJ10J01K4J5Q0O1m5m7j1n2l4J0Jk2l1l9QN3M3L3K0O6O5m6j29j41r7k1
-18561C02K1L6L2K5L5qm1j9L8Q1J01P5L2K5n1l0O4J8k7p0m0L0P7N4m1m2K6N2N5Pj2J9Q7Q8
-18527I99L2n2j38q9k1J6K2K7J5n6m4j9o5p9K7R5N3L9Q8M8j9j0m6m4k2l2p4q4j8Q8J34N0o5
-18494G56r6n8mL8N5L2K2oj0K8J8k8j3j6l2o0nl4p8j1O6L6k9m1N3Q6R2J00M0JOk6o1m5mL3
-18458H05LmN6O2J9L1M9N7J07J79J12P6J89K86L86M90O15P40R06J109J310J236N59m12j107
-18433G859j306j237j023p31n51m27l27k64k27j92j72r8k5l7o5n9K3lq5p9l5m7N7J05l2r9
-18407I23j09m7L4m2n4O5O9ko5k5J1k0J5M4Rl7r9n9p0k6Q6P8j5m8j9NM3J1j9l0l3j7J8K7L3
-18372F35rj1P2N7P4L2n4p8o8m5j7M7J01J09Qj00j00j9kml5p3jR9J12j2k8J5K6l4o5l8K7L1
-18338F52L3J5n3m0k7o2p5J6K9k9n3mPQj0l1KO6P9K5J1L2Q1O0m0o0l0l8lJ1L6J19J06k0m1
-18303G72L5l3m3k0q7q6m7jk6m2N8J07M6K8Km3kK6M0O0O8N1k8p0l3k7qL7N8l9m8KJ7k1J3%
-18267G16p4k6jj9OM7M5K2k2m8k2J2K0l4o9q3n1J0j2rK4L8M2J9mk7j3P6J34Q4L2J5J6l4k5
-18232G85k6k4qk9p6k3N8K3j7j2l2l0L6O6L1k0QP0Q6k1n9l9o6mL5j8m4rL6P0N0K5M6N7l5j05
-18196G85j10j30j01oO1P4J5J1NK1M2K4KJ2L3Nj0n1p6l5J9P2O3j0j6l1n4m3k5l7j2K4M0M6
-18162F07qj7M8J2j4rL2M6J4J9L1lj9j8L9J1k8l2k7n0j26r3NL8J4k5k3O5J16M5Kk8o0olnK
-18125E52j6l1J0R2J28Q9J9o5m9k5jO1L8L2qm0ql2q4p2L8R0M5ro0o2qL4J5l6l0o7o7O9R1K2
-18089F55oL1P2O8L0k8j36r9O6P4Lrk4m2m9oJ9Qn9j01j01o5l9j6O3P8l4l2O5N5k8k4mK3J01
-18054E09J87P6p7j14o8j5j6k6k0rj2Lol0k8O4J29J32Q8K8m2m5k7l6n4n6OO7M5L4j5j46j33
-18021C93l3LL1M7J4K3K0mJ5q2j07j1NLpO0Q5%p0n7L5N6N5L0oKN7P8N6O7L8p0j14l9PM3O1
-17984F84Oo4l3KJK8N9Jk8m0m5l4l4q7m5J7N4P2K2rrnJ7m5j10q5l0j4MR5J38Q0N8L4Qkm8q
-17946F05l8l0J4K5OJj0RJ9K4L6O1%n6L5N2l1m4Qro7n8n9k6N7M4P4P1J9L7P1l2j37r9o0qM7
-17909E51K3L8Q2M1M3k4p8J1Q9L5k0q1p1J1K9K8M1mQO3L3j09k02k22j25N6J39J27P5L2Qnk0
-17876F02j2M3K6m4l7P5J09L7JL6M8or9j42o7j0K8K5pm4k2J7L2M6qk9n3l4M1R4R6K9M1Q3L9
-17841I34l8l6Ojo1j08j13r0j9L2K7Q0J14O5j0j7o2p6q4p1k8%N8R0P2L5jp5q7m3j4K7Nk0J5
-17806E06N2J5k1O4J24O5L4O0M0J9M9L1k7q8j10p1m8j3J4no2q8o0p0m1Q7J80J15k9p2l2Mm4
-17773E78m6Jj5q1p1J9KQR6J28J11Q1l7o9l6K3Q8J14K4o4%N6L9j15j46J4J47R1n0j03q5j5
-17741F87J2L8L4j1j1kr7o0Q4P4K0p2j51j34m5M9R0O6lk0L2P6O8JJ6K6o9j10n8k4mK1P9O2
-17707F64k7K6Q0j6p2r7o7NQM9P5j2j16r7l0k6l5l6l1n7LO9M6L0M3M7Q9R7M4n5p1M2Q5K4k3
-17672F58p3q2l9L4Q3J11Q0J1jo3j15j04p7l7%L4L8N0Q9O0mm3J2M1J1p1l8Q1O6lK3N0l8p9
-17638F65k2J2k2k7L7N0j7n5m1k0k6N0O7m1o2l9J3P8M9J0j3k1k3n6J5Q8L1K2K5k0K6M5o1r2
-17604F25n9K1N2J6L5N6k3r2n2l3o5L9J11J0j1J2l4j2N9R4M0Jp0o5m0L2J00M4l0k0J15J79
-17572A035J45J4n1K0O2J0O3R4Q6P0J35K35L02M38O13Q40R84J116J280J181N92k82j007j315
-17548F660j222r17o80n14m54l97l21k26j24r1j31j72j53j00kJ9l5k5M2M9M1%m1j09j16n8
-17522I23n5J4k2n4J8L9N5L5Lq7j56r9k3J2jM6M2K1N4M5k8p1j9J8oj0l4m4k6m3L0M4k6OM4
-17487F45M1Mr3j38p9jM4Q4J19P7L1n0q6k1n2n6pK0k3m0j2j5k6K5J28J65J14K6k9k1K2L2n2
-17454G76r7n7k0m2r3l5J04J10nk8J0M5k1r2q4n0qmRL6N8L3O6N6K6L7rp7o4j15p9J9M1M9M0
-17419E35M6J7LoJ8M8J4K1P2L6o7q6p2m6L2O6R4R5n1p4JK3M6ok3Ok3j8M2O5N2J1o1r8p9QP6
-17382G17O4N5lj14j15o0k1J4L8J3l9k4j2j4K9J3MK3Jmkj2j2K1O2k4j01q4k8J3K3K2L2J01
-17348E76P2m3p6m9M0O9O2J23J22M1k9rN5P4o0n7Mro6j34p6j8k6o1l9J4j5l4N0N8j9K7P7N2
-17314F96m5n9J1k9m4n5n7l0O5R7M0j7j1L3P5N9P3Kr8j16l8rj01p8l2QL1L9P4J28J25J17P6
-17281I30K1J4p2j57o3jMn0q5j3j3m4j3K1K1nJ7M6L5J6Km9n6pM0M7M3O4N0M4OrO9Q4M1m4o3
-17244H71J7P0L3r8j18k6j0m7NJ4j03j07nN9J47J16j5j08j12l8LQ5J35J6m5l7j3K9j9l8qj1
-17212F42k7j6Qj6j2k9o8j8L0N1J1m5k8L4K8m6j4K2L6K0PN5N5qJ9K0rl5rM9P1K1m3j5k7l7
-17176F77j7J0Mm6l9K9L3J3QOm7k7KjO3R5O7k1o7p3lK9J3M3Rp3r3o7m4m7k5K2N1J8qK7K3n
-17138E39j2K7R0M4o5q0m2J6M3OJ1M7M0L0K4j5l0J9O3M5n5m0K6rn0o3l2L1L0k6j2K9qk0L5
-17103F36M4k9r2oL1ll3l1K2J17J62J23K2m6r7j07m7n9j02n5j0L6L8N6M8j9nm4q3n1j5P6R3
-17070E70L1N9M7J5OK0k0l5j9RK1L3nj2L6L5k4j22j26m7K8N6O2M4k3k2J8L5nn8o6n0K4N6L2
-17035F03LJ9M4Lm6m7L2P0j7o6j8K9k9k2Q1J07R5K0k7o7j43n8O4J13M4l2l6L9M3L1K0ml8o0
-17001G50K3P3l0j39r5k8K4K5N2P1Kk9K3Rq8n4O6J59O9j09n9L6n1j74q6jK8R4J01L9m0r1k0
-16968E50O0R3J06O7M5K4j6p3n3k4m3k8l2k5k5K6M0N0P1N6N7k3p0j24j09M6J27O6m5k0J8l8
-16936G54n4k6p4o2l2m5m3n3J3k1p5J5N6L9PllL9N9M5jo6k9L7ro8p5j5mN0J04O1J4J7j9p0
-16900D63j56j61j3M0oL3Q0J45J88J02k7n7n6o1l8j7J6M5P4L6j9l1k9l7k3M8J23O6Lpo1p8
-16868E85l5j4K3j8n6j6N6O9N8K5q8j32jJ40J54N4n2l9j0n1n0j8K7j3o6q0o2L2N4K5Oj7J0
-16835E00J2PO3J01O6oK4L4k1m3l1j4k1K0M7Ln1q7p9j0J9J6%MkNJ4p6p5l1n9L7J62Q9l2lL5
-16798F17OL8K4n2mJ9nKM4N4Oj25j35j6P0Q6L9j9j5j5M2O5%k6k0M4pm8m1o3kK1m7QJ9o5q2
-16761D17m8l8M7O8J9J8P5Q2Nl2k1L6M1l6j16k9J2l3J3R0O4K8L6Qj3j5l1j3jj6J6l1n1pk1
-16726E23rK1J9k1l9K1R0R1l9j38r4K9J20J20J10P7m0p9l7k4n8j53j81j13m0O6J41J30P4M6
-16696F13mq1o2N0J1qN8N0kk3j7LL5j1p0n6j4J1K6K5l2n1oN2J06R2L4n1m7jj3qj4j0M1L4p7
-16659E83p5mK7m4j07l1Q5Q7M8P7N1K9N2M9Rk7j5L5P8P2P0L3m9p3k2n5j25n6J9rK4M2m7j06
-16625F25r2j7jo1l3LJ4K5M0M2j0k2j1M9J06R2P3M1k3q1j35o7O5J00O9Qj3kk5r8n0M0K7J6
-16591F94J05J28L5k9n0l8lL0k5n2n6q4q1n8J7M0kL4M6J8Ko2q4m4m7j00n4Q2J24P8K7rn0m1
-16557D91J4K6J6N9J1l3rM0L1K1K9M0Lj8m7p1q0p2j7LM3P8O1M1j1KL7QK6M4M8M8pm0o6j04
-16521F45n2qJ7K7M4P2O7PJ5J5K2l6k7k3n6l8jJ8L8N1nr2j02p0m6k2N6J01N7Ll3O1Q5%q3j39
-16485E68o0K4MO1N2L3O8O9j1n7nJ3klk0q4n3j1n7JR3J01Nm2o0o8m1o5q0o9MK1k0k6j5M6Q7
-16448D01R0Q6P6P7M3j8l5n7k2kJ2km2L1Q8P0M8k6j08j25j03j03p7%P9J32J00Jm1n8m7J2L8
-16415E18k8k6P6O4K1M4O3K0j4r0j21o8M5N5L4l7p4j1O8R1N7M5ln9J9R0M7M8P0N2K4k6q1l3
-16381H80J2q5j33p2k4Jn2j1N1Q9K9Jrm8oQ0L4n8n7pN1J05P2k8l2J3N1R5L3o5n2J%k0m0j00
-16345F99j27p7L4O6J9j7OL4l6m7kJ4j1k7l7k3K4P4J01N6nj0Rqj6KJ9M3J0PPm6j12l6L9Q1
-16309G07J3r8k3L1ql0n7m7l9n2K0O2L6l8j34j33oN7J4L6M4L2N3R8O6OJ3L3j1j9l5m5k6N3
-16275E73J17O1l0n0j8NK4mo1o7n2L9N0K6rm3M2KJ3N2K7j6k4K1M1K0OJ4j1p9r3m5K6O4N4l1
-16239F44o0j0K5O2R4P2K5N%m0o5n3j8o6q5M0Q6K7%L1O4M2RJ8lr5j24l2k4r0r8pR3Q3J5J9
-16203E84J8j5K8N5k3o6m6L0P7Jn3JO9Q9J6K1N1O5O5L1Ml5JK4J0n9r8r7l5L4O9O8K0m9j08
-16168G47j10q4j7N9Rp3q0mR1M3l3j0OO2O1J3J7j9m7m7jJk6n3j8N8M3M1lQK8M2K6l0l3rK2
-16131F80j9n6OL6M1K9j5J2O1Jo4n6o8k2M0J7K3K7onM5L7k3r0n7J1j6p4l7M6M7K0k2k5n6m1
-16095D27l7L0J95J63N4k4q3pL7J3rk7K3L5K5no9n8k6p6j02k8M0Q5R5N9k7l3N0K5J2km8n9
-16061F48JN5M1pM5P7K3J6k2j4k5j9K2j4m9k0kj4j8q7j10K1P1j0o3p8n8RO5O4N4mk7l8l7K2
-16025E18N6K3k4l2M1O0N2L5K2j3n2m2l3pL0M9J3K2qp5j02o4k0L1J07R2j3m9L7M1J2J4k4n9
-15991F38p4m1M4N9j0n8n7n0l6L4J05J30J26M6l5n2Jkp9j30p9M3Q2K0Mnj4oJ2J9k9p4o3ON8
-15956E33L0J5j4j6k2p3p1j9P6O7J7K3qqN2M1J6K2K6QLl5n7m6L7J07R0N9Pl6n7p6o9k1P5O9
-15920G45k1o4J6K6k9k5KlLJ7J8J6lRJ4K0ml1KK9N8M9K5j8l6p2o8K6N6L9Kp9j17r8l7Q7Q7
-15883F41K4K5K8L5K8j8m5l6l4k6n0m9m9k5j0J7Q5J36O8o7j13n6j8%P6J07J9m0JJ6k7l2kj7
-15849E92k5j3J3K0N6Lp5m2J5J1k5K3O2k0n7K6O9N3JMJ8l6k5k7N1J27P0K8k6k7k4l8MJ8j4
-15814G90n4o1PQQJk8p2r6n4N2M6J8L2M4O0M2O2O2J4k9j3l1m0KK3N7P1J3o3p2L2N7oj5k4L
-15777H46J9J0l5o7nN9O3j2k4J8kj1l7j51j85o6L7J5pll8o5K6R1L9K7O5M0L4L9J7K9N4K8p
-15742H41o0m5om6m7L6J03Ql5l3k4K0J5m0r2n1K8R0M5LN1M0K2Nk2o8n8%N8N8L9l4n6l3O9R8
-15706H79L2p4n5L3k0j17j10l0K5Q1R7N5l8j20q9j5K0K6R8J01Q1M8m7r7j30j06mP2J19J21
-15676H36O3M3k6j08q2j3J5j0k5p7l6K0N0L4k4j4L5K0n1JM1MkJk8o8j24l4K2m3l5M6P2P3N5
-15641F31K4J6J9j6n2m1K6N1J0n6kLm2J1N8J04J08K8m9q4n4n0n3n2k6L8M2j3j1J8m1k5L9P8
-15607F37O6K1J1L8po8j5rJ8PJ9rj2j6o8n8k1J1K0K0l7l6K5k5m7J9n8j10m1M7O8M7K4n2QJ09
-15571E26R1J3K8M5pk6K7Q5J09M1p6j25p4o1l9kK8M8K7L9N0M3L8K1L8K2K7J8ml1l0l8n2QO8
-15536H75J7m8l6N8Q0k0q0m0L5Rk4n2p7l4O9M4l5l9m5m5m0qK6Q4N7J2Kqj7l9pM5P1Q9mr2j01
-15499F82l8%M3K9pn9n9m3K0L8L7N1k8n2l7n8m4K0N5J4O0N6k3m9k7j8j0L4J1n1o1OP2Q1J1
-15464F56j7k0Lrl8m5nN0j1n6kj0J4J8L4K4J1L0P3P4lm6k5K9K7k7j5%L4Q5Q6M3J2n2q5k6k8
-15427G83J1N3K9RK3N6l6j05r2oR7O1rLk7p9j33q0j6j7N3J01Q2N5ql6%L3J5n6r2o5n4p3j5
-15392D65J07J12O5K4K7j0rJ0QK0k3q7k1M2K9M7J6p4o8PP4O6k6p6r9k7R0J21M1j0qm0p4k0
-15358F99M2Q5K9p6m1L1L7J8k8p0o9n6jL1M6P1P4L5j9n6m4J8N1j8r0o9m5j3O1J07J02K2m0
-15325H24n9l6K7N5K8rJ1L7J7Lk1J1N9J05M8J7K7MKN9R6Q1N8P8R8K5K8J22J65K07K84L07L21
-15292C079L50M74O28O34O16N60L64N6j90m00o14p71o99n00l73l17k89k22j26j39j80j70j58
-15269A613j08l1k9r0j32n0ll7l1m8n6NJnN1Jn5j7l3j27j18MO6O3Rn0n7n9l0j6L7P1J0l4J1
-15234G26M1Jj5j2m6L1L5m9j1N5Kn7m8lN0J04P6Ro0j14j00p4q1KJ14J38P8l0n1m2j9k1m5k9
-15200E55m7l6l7l8j0N3O9P9J16O7l4rN8M2j2l7l3k4l1j6N1R5rj03q9j1Q1P6qm9m2m7l8J5
-15166E97P2Rm0k1n2j7J6%NP8J12M2oj9l9j8L9L5n5o5j0k7rK0j8q9k0L4N2L3L4Mj02j09OJ09
-15130E81J23O2J2K6k5o8J7O2L4J4N0P1j6q4n2PJ7om3j05j01p2k3P2O7K1K9K5j6N3L2k4m4
-15097F96p7p0k0kK0J2k5j6K1pk0J1M7m2o5NQ7P4N3O1L4J4L7j6n3o2l0Q7N0o9q9l6J2k1k4
-15062E77Qk7p1q2N1J55J02Kmqj1rn0n6l2M5R2N4j5p2r2k7N2P7P8N9l0q8r4o8lK7J0k1m1M
-15026D92N8j4m0J4J3l6l6J0J2l0j0K8K6M8L8k5k7m9o1rO4J00R3J14J6o1o6k2M7O9J07M5p6
-14993H32j32j27p4J5qj4M8O6L1Jo1o7K1R2O4k5k9m8n4J9O9P3Jj0K5K4L8L2m5q4k9L2K7k0
-14959F83KN0M0J1kn3m9j0J1J2K3N4L9M1L3K5l8p5j01q5l1J7L4J1J1O0M5N4Q7O8Rj0r6j21
-14925G49p1RJ7k3o7j02L2J61J57L6m3r5q8q1n2l0j9qk9n6k6R8Q7n1p7K7R5L9L0M9J2J8qk6
-14891F64K0J1j8M3N1J0K6K5Lj6j01j00KM2rK7Ol2Mk0p6l7M5J03O9l9m9m7p9o5m0J1P4O2n8
-14856E12q6j7M8Q8O2L0Rk6j4O3M6oK6L2j4j0MJ3J3L5M3L0pj9Ko5j11j2J3o3n8K0R2O8j5N3
-14820G79Kp7l7J0RML0K7k8p8m9j2qj0l7K9J49R2pp2L1P6m2r5j04m3L6pj5L5K3o3m4M0N8L9
-14784F41P5Q9M9k7l1n6j24n9rn2n8M1R6L4J3J1K2P3Q6N0J2J6j2rn7n3k1q7p2oM9K0Jjj2L9
-14748F71L7M2J7q6m0MJ4J9LM2M4N3P1no3k1L5N2K4l9r4r6p6n6k5N4N5L3j3k5M3N6M1Pr4p2
-14712F12K4K3kj0k2K0J17J05N9L7m8r5n6m4r7o9k4l0L8P5K7l0J9K7k5l5j6l5n8rK7K9O0N7
-14678F51M1N4O5Qp8q9o5qK8k5n0K6J04Q7n8q5l2j2QLJl3moq2l5RKL3Q7M5m4n2M8N7M6Q7O9
-14640H01M1N8K8k7q2o6k0o7j27j24p8o2n7l8K1P8J20P5M2Kj5nj0N1O9O3K9J5K2M3L2m0n2
-14607G20n5m1O9J10J01N1k7q8p2j7k0m8r5q0ON9J1jN0K9M5lo4p2n7j02o6J7K0K2O9O8j0l0
-14573D99J9M2j5o1m3m3l0N0Q2O3O5K3j0O5P1kk4q7m8L3J7MK5M5N1K5p5j18n9JK6J6J6ln9
-14538E61k0Q3O9kMNk0L6P2k6o2J6P9L7m5q0r6p9o9l8n2l9J6N2N6L4M4N3M5K5ok9JK4N6nj03
-14501E97p9o5l5J9O3N1P6Q3J2Jkl6p8q4K1J47J04Jj4k9PMl5m6pL5J7nm1n3j2pLM2J1p3q3
-14464E10J9L5Qnk4RL8J09J17O2N4Oj12q9J5j3p9p2M7Q2L4k0n9n8k4K2O4M4Jm5KM8l2q3l7
-14429E74qj5KJ1P3P3Ql2m2M1J4p5m4Q8J08N5l0j36j23o3m3M1KJ8Nk8m2L1M9lJ1J3LK5M6o
-14393F01n6n8m4K1L9NklM3L7j8L5Q9O5l2o9r2q7K0Q4N0J2K4pM2P7K4J2K5%L4M0no9o2mj6
-14356G55l9m4LK1qm9o8j3L5K1MP8Q5n3j08l2qJ7K3M9M5L1l3n3J5m3r5L5O6K8N7k2n4PM1K3
-14320G17K1M1pp0p2k3K3J9rK7K6qm9o4l2N8M9l3k5k5k5m2OR3O4N0N3Jo2n1L2P2L1J5J2mR
-14283H18k5j9j2lo6j58m3K2k7K1M0M8M6k2lP0N6n1n9j9J5Q2R8M9j7n3n2j4L5P8M0n4j11j07
-14249F03PN8M7L2Lp3r3k1P4J2k3rj2J2M0K7l3M3N3L1K2k3n1n7n7n3ql4o1j7J4K7L5N5K8J2
-14213F10M2R9M8p5m2K9j1j6Q0J34J01j3k1M9M6MJ0n1j09q8j1J7JK0K5L9j7q0j11k2M3O9M1
-14180H40RJ9Rj9j3J4n3r2kj5o5kN1M1nm6j8J2J5j3m3l5L2R3J04P7m5m1M9N2N9M5J0j1n2o0
-14144I01m9k7J3k4p7NM8L4j4K7L1k3p3q5l2K3Q5J09O3M0K0J0n1o5j4lj6r0j55q7kK3M7O6
-14110F58J2k4L8R0j1p4k0J6kn3m7pN2J14P0N3Nm9nj5Lo4j50r7l5j5l8PM1J3K1Rj6j7oL9L5
-14073E31k7n3q8j4P7R1P3L0m1k6Jj4n0k3P1J02L0p0p2pO2N4j2m1QL8k9j8M8Jj04j30m1P0
-14039D27P8M8J1p3j20q1J1O8M8J2L8P8Q4Q9Q8M5k3l8oO3N4k2m4n0j04q7k6m1r5p1J4N7L5
-14006D67qJ0N5R0O8j1r8j16k4J3M5M6l1l6J8L0J0RmJ2J8jl6pJ9K6M3nk7m4j3N1R3J07M3q3
-13970G29j41q6%k9j3O2J30J75O2LPK6N2J8j3o4p5k4N0M5m4r5q0o6j8k2k5O9J34Q0l6l7NK6
-13936H05N0Jj32j42r1k0Q9J66M6m4Rk2p1J0P5M9P6R3N9m5j42j54r7j9N5Q5O8M7M1l0n7K3
-13904G81M4jl1m5j6%p2r8k7K5O5K5p1q2j4N6L1k2O6P5L4m1j11q6kP4O8N3J9KK6K0m0j6M3
-13869G32N8J0l5l2n0MJ8k5n4K3M4k0M1J25J27J9m3l4k1M8J5k8l5k0L1O3P2jm7m8o7k7Kn7
-13835G88j07n6j7k3j1M3M2m6r6k3j4jO8L6O9Q9K0o4l4L1L0k2m6pO9J27O6l3l8n3n5o7r7n0
-13801E18j7O4J06N2k0l6K7K4k7J5J21R8k6o8o3m5m7j3M7O5K2Jp4o2nj0k8l5q2j07l0K8O2
-13768D55P1P8M3j1J6%m5l8jk9j5J8M3K2j5k3k1l4o8n6L6N6K0QN3lm5kN9J18K4p8n5j7k6l2
-13732E06lK1Rj5K3J7m7p1m9k4NL6P7M8k5n1m3J1M1O0M0j0J2L7K6j1l7QK8K5n4p3j3K2J8k5
-13696E19o3o0O1J27O1o8j17k7j0K7N0rm9l6l5nM7Q4P4Jk3O9P9Npn2m8K0KoJ1k2k1j0n3r4
-13660D22j10kP9O6J24J40Q9O8L8qq1j04n4op6q4K8M2n4j2L7j1l5jK9N6O7Nl0kK9N1K1L3P5
-13625H29L1m6n1k3k7j13r3J6J8QJ6J3M1qp4kM8j9l9J5LKJ9P9J27O6J5n8j00n1Nln4l4nl3
-13589E18J9R9J09Q6L4j5p8r6mNm5l1M0K6n0j03j15m1j5j3M4N0M3Q0R4Q1jj3ll0l8%M8K8J9
-13554G32J9rj3m0m0k2j3l2m3Jl4p5n3L3M5NnJ2K4J5jnj2M8J00M6j2Ll4m0RP4L2nn8n4k4o0
-13516E14m8K6Q9P6j2k4N7J8n5MP0N3L0J3j4j6j7rP3J07%j11r5rj5p4oL8n9p7k1j6k4J1PJ2
-13480D96No7k7P3P9R2O6k9o9n3J4N0ok0k3Rrj15m8j0k2M7M6m6q0rO8J8pJK0P1Q0O3oj01r7
-13443D54mN2M7k0L6J17R8M6mk7p1k5N2N3N4M2J2m7o9m8n6j21r4KJN%J9N7L4NK7P0Q5J09J37
-13407A028J18K4q3p2l7p9o5j2pj00j35j9J04J26O5l5j32r6k0knMJ6L1P8P6L3j8QKk2l0j0
-13374G34k5J5K4k5n6J7J00O2m1o9r5q8l9m8QO9J03K1o9p0j3K6Q2J10O4j4k3J6J2p3l8M8M1
-13341G66L8K2k2o7j10k7Q9L7j2J4L3M8J0K1M6M2P3P3j0m6p6j80j60o1J1K8kMJ8Q8R4l7o0
-13308F85J9Lm0n7k0K2j4oJ6j1n4n2l2l1l7k4J2M6J07O0n5m0J0k5rJ3N2J20R7N4j4q7j4J11
-13274H05J27J14Po9o9j28p0m1o9n5m4PQ9K4pN7L0m6l3K0O0KMm0o5nQk7n2j6j8m4N4P2O9P1
-13238G22M2K9N5J3r6r6j1L0Ko3m8Mrm2m4m2j4k1m9j5rO7R8N1J4j7k0Lk1%k1n0L1M3M4N1M1
-13201F52M9j2k4K0Ol2k0LN0o9j26k8j3k5L1J9mrN5P5N4R3J21N5m9q0j27j17j0J7O5J01N3
-13168G74qk0Qj0j3J0k3k9o3n5k2oK3J3o2o8k8L3Q7L1o7l6Lp0m0M3P9Oo2l7K5P0L4mNN3J04
-13131F78N6j8j5JQ6J23pj15q8JL0k0k4M7J28N7n8p5o2l3n0l1n5k9K1kj0k5qL3O0P8O1j8k4
-13096F93M8J6l2n6oJ7j8j9K5pl9o6l8k6n8lO6P8N6M1K0J5J9Nk3K7M8n9o2K2P5N5L3Ol9o4
-13060G50o0m6K7N7k6p7q5J0K8M5L3k4l3N9P1Ok0j3k2j3PM5j5n1lN6M8k4p7o2j9j8K3N3M5
-13025F75L6j0o3OL3j7J3N1P8J6l4K5O2M0or8p9N6Q7k5p4r8p9o2n1j6J7k7l7N9Q2Q0R2N1m4
-12990G39m7l2PL4k5p5m2j4jN9N5J0O3O4N9K8k5n5k9lp2j17p9k6J3%OJ1kR%p4p1M7O7L8R9
-12953F19J20P3k5k2K2n2j03o1l2m3NL2M0P2N8L6P4M2Jk5j03l6L7L6Qk6n5o3K1N1L8ln7m8
-12919F31j4Qj5o0l2L9P9O1Rl1l7rK3O7M8qk3lo3j17n8M6R5L0m8q0k0L8no4m7lnp1k3P7J15
-12882E30Q9L6K8J5j9p2l3Jj2J8K4L6O5K1LK8O8K0nJ0M9nl4m0j46j49l4O3O3%M0J07M4k6j1
-12847G72NJ6J1j2RL8LJ2m5j08k0J8l8m6j2J2K8%k0K0qkJ0o6m4oKQ9J18M3M2k6j09l1M9K1
-12811G25k5m1l2NK8mr1n2K8J5K9M2nn1n4k2MmnL3M7m5j32j1R0J15R1j5k6L1J5m5k9P8J05
-12776G92K6o8m2P5J03N6J0m4j01j67j93q2K3O6J12P2q7p9K2O8Q6Q5K6n0m3OL5N9P4M5%m0
-12744H45o5l8kP4P7j6j9K1l2p1m5J4J1m8l6j2j0kK3k5KQ4Q8K0k7J4K1l0q1j34r1l1K7L2r
-12709E29RJ28J34N9K0l2j08q5qK7O9K9p5p5LJ5KJ7K5jj6k2l1mN2J02O8j8o0j8%o5q9J3J47
-12674G41J10j0q7o7J1K3r%J1m6m9kpl0J1N9R3R8P1J4k5l8l6J5K0m4l9o7n7qjQk0l3%QJ9m
-12636F33mj0k6pL5L8K9J5l0k0N9N9j7o7m8k8J0Lm6o0j1M8P7N9n1q9n6m7n7l2L5P1k%P1R7
-12600F31N3On0l7Mj0J0K3%k1l3K5K9J9pk3pL4P1K8J8K7L8J9m1p4n2PJ5KJ1M7N2Or4j09l4
-12563E83K3J5n0p8LM5K6O0J21R6lp3p9rK2L7M6O3J4r4j10l6N8K3o5q4n7K6Q2L1m0m1JK3N9
-12528F38L1L1m2q3l2K0Q1R3M1j6K6mk6k3l9j8l1L1R2pj01q0l3Q8J26K8m2lJ9N2O8mn3q0r5
-12493F53p3m3L6Q9O6%m4o2k9mL1K1K1L2jk7l5m2oL9j2l9j8K5M4RJ5P2K5j5%Pj1J3Lp4j9J1
-12455F58KJ2rK4J0j0j0j9pM9Q4N5m3o9K0O5K9OOq5p6M5P8M2k5o3l2J3%l8kP3P2K1jp7j31
-12418F67j25j47q7R7J59K9j7mPJ7M0R0L6m3j13oQ3jp8o0n3q6r0J4Q4R1L8j1J6J2M7R9J01
-12385H06O5N2J9p%l2n7l5o0n8m0J8R7P8%l2K4j3k6o7q7m2k4J4N2j4QP1P5P7L1k5k1K2O0M1
-12349I70L7o9j50j27q1n4j9K0R0J08O3kl5j7j4j5j5K3N4L6l3k3K8k1n6j3N4N3j5J5Q4N1J6
-12316I43k8p9k3LJ7K0J5J9nn1o9lM4ro6p5J3P1N3L2Jn5j06o5J3O2N4L5l0k9J5M3K0M3P0L0
-12280I23r1j36q8n3M8P4M8M8M4m6j11q2p7k5O6P5K5K2J7J6O5L5kM7K1M5M2k2r7j03k6jk1
-12247F80q1j03l3J8P6O5n3j01JJ05J35L1l3jk0oj2m6n5J6K4M5K7j9l5K6P5L7mm7k1L0j8K7
-12213G30nm0K3J8oRk2q8l3M8M3j6JM8J7k5J7N1M0pj25r4P9J51L8j04q5k6lL3L7n6j17p8k0
-12178D33k9k0P5J11Q8M1Jm7MP7J15K0m6K2L5J7Klm0p4m3JRJk9l8Rk0q5q4K9J15P6K8M1Lk3
-12141G72l1K1N3J1j3l8j21j02N4R2O7L7rpo0j44r4N7Q8O2QJ6P8O3l5j01l5M7N1j4l9nK8L0
-12107G87n1r6m4j4k4k3M3J08M7mr7j06l0K8R2R4M5j2o1n4L2J9n7r2l7J05N9m6l8j8J0M5M9
-12074F59O9R2L1j6k0o0r7o6J2kq2j25p6j3LM4O5R8J14R3J6m7q4o5O1O6M7JpRm6k4P6P1n6
-12039G41p6l6rkk0oK1N8L9M5R5O5j3q9m9N0L7p1q7k7L8L7O3P5k8o3j2L1Q8P8K2J7p0j64j18
-12004F60n4o7j4N5rJ9L9j1j9o3l4N7O3J0j9M2M7N5N4K3j6k2ML0Ln4n6m4p3m4N2J01N5J8k5
-11969G63J1K2n9q2k3L2P1O7L1J6M1M3k3o2k8o4j17r8qN6K6M7M2j1M6O1j4rJ0rn3m1j09j63
-11935D12o1J16J35L4l2N9J16P2P4J8j18r8m6lK4mJJ2J0J8Mm2o1m0J0Q0J8k6j0j7l4K2Q6R2
-11901H21J6l9j5k1l2j3j2J9M2M9m2r8mM2N1J00P8Jk8j21j19n2n1J4Q7P1m0m7M9O8M4P7O7
-11868I62onk4l6m5m6n2m9k0o1L0M9j9l9pN7M5Kj2pj6k6J2P7L0L4P1K9r1j56j58o9PM0N2L2
-11832E85j3J8N8N9M9P0N8n5j12j05j37r2k9jRrqN6R4O3kn8J9R1P1J0k4Jk9j3K9M0J9j1l8
-11797F63k2kM5Q9JjO4K4k3r3r3nK1M0L0J7J6J9O3L5l0po8j02k9L6J05R6Rpl0k2jOj1k7k4
-11760G82k2j6k7k0nj7k7KQL7Q0M1j00r8J4J20Q2n3r8j05rP5O2P0P6K6k1p7r8j09q2pL0O5
-11726E79J10J82J87P0m3o6K1M2j7j16j94r2M4Q9J28J17m4j44j00l8j7J1J8N4M7lJ6L7Lq2
-11696G99o4%N9Q4P3K9L8Ro2k3rRK1j8m5n9n1K1M6p6j07j2N1P2J6k1j9l5m4qk8l9J4l0j8R2
-11660F65J21J00mr2r1l3M6L5jJj7n0n5m0L9P7Q8M5oM2N6Mk6rL8N9Rn9m9jj6q7m2j6n7o3n
-11623F06Rrk8%Nk3n3q0j6Q7Q2k9m2j5JK3M1N8M3P6k5q8j8j1j6K3J9LK9Ko3m9oJ8m1r1q1R
-11585C50O7K7L8Q7N4Lj6l0m8j4M9Q6P1J1OL7O4M1k9j8J8K0k1p4j22j14k9j5kK3Q7J48N8k9
-11551G84J4J8n2j00n7m8l8l2k9QL6J7L2M2K5J8M1N4N4L1L1M2M6no4o4n5m9k2J4k3o5r4m8
-11517D62J9P6Q4J7k9j8J5okkk6qO1Q2M6l5n7N9J05O8j6j06j25j25j06j6O4Q4Q1N8O4J6o3
-11484G21o7n3J4O5N5N4L7L2R%J4k2m9q1n0ll4k0K1K2j6j6J7K7mk5mK0k0n1n6J2J02J29P5
-11449H55P4L2k5p5j02o0KJ1J2K7J2N2O1J9jO1O9Ml6q9r9o5QP1Q2O8k3q3m3LK4l2m9o2o2j8
-11413F23j8oM8M5l2k8KP7J80J52O0m5j27j61j26j4P5P0Rj7K1Nk3n5q7o6q7p1P1R9O7N9N2
-11380G52P8P6K4j9m6l0Kk5k7k8JL9j1ON6O3N1k3q9j1l7p0m2j0J1k0mmqo6nR0Q6N6Q5L0k8
-11343I03l3r6o2k6m8q8l4kK8J04J56J14J07J12l7j65j97j59n6L6M9L0Q7J34Q7rk0L1J9k4
-11313I41J3M5%j01r9o4m6l2o7o2K8M3k2l1rn2l3pJ0M4K6M7PMK3k7j6j3m0J8N8N1L9j9k4J5
-11277F48pl3Jqj8L5N4K6K7k3m3L6M9m7p0L3Q1J2n3q9n4M0K7n0m1k6j1L1N9R9Q0Lp5j25p8
-11242D90k3j0Q1J40Q0k9p2r0p6m8J3P3ko1oL7O9R3N9K6L7RMK4j0m6PN3P7P1np0q0n1j1K5
-11206G78Rj8J5N5Q0N6J9l8oL6l8q0p0o8n4k9j9m3pql9K8P1M4Jk3j5J7N1N6N1J01R2J6o6q8
-11170H67o9q9n7OL1P8M1k4j8M0L8lK5np8q6k2kk4n3n0JK2O2M8m3j35r8pL4O1L9Nn8J6J10
-11134F03Po5j1M1L1LQ5J37J29O0J7L9N8Qp7j37r8m8j1M9N5R1R3Kj3k4p5r7n5k4l3J7L8N8
-11100H53M0M4L2nk7q0q2k0J0M6P3Q5M3j2p1j30n3J03J24P6K6%l7j02j15m9j2k1P6J20M1k9
-11068I47q4j41o4PM9K0N3R1Q3O1M6L8m5j46j53j35o4j8L8R4L8pL1O3l8j23o0N5R2L5J1O2
-11036H36K0m3J5J15J20P3J4k6n2p7j12p2l1RQK0m3j04o5RP7N4Qj2J2N4L1j8k5J1N4K6l4k5
-11002H27k5o1k0N8R4O3l1o0l9p3J1Q0po9pL9O0M3N9P3P6N0o0j29o2n0n3m7m0POl6l9m3MP5
-10966F74O5K6Nj5m2qRp3j10j7J15J29M9o6n1l4L6M2jl0oJ8J9N9J3lqM3L3j4LL7M9J7j5l4
-10930I14o6p0k8QM2O3K5o8r8n2l6n3rJ17R0k4l6m9j04j7M4L0O4N9nk0NQ1Q7k5m1j0n3n9n
-10895G01L4L0qk8qM9Mr0q6J4O2P1P7J2k6m0r2o5L3L4j2Lk3o3k3k5k0M5O2O8j7p1K3O2M2Q7
-10859H16N7j4Ok4q4j19q8J8M6N6L0J3j5p3r7j0N7M0M2L9K4J1J7l3m1m1l1PJ2k3m6k7kL3N7
-10824F13P7M0j4j3J2J4k0J2N8L8L6J4m9p1qJ9LQQKj6j3M3N6ON8O7p7j22p6L5Q4N3j1m3K7
-10788H50O4M0Kj9m2j4m3r0j11j02k9L5J1mO9L7K8R0J12L6m6q5oK4j5l7l8j7O6P3j8r0r9q8
-10754E44k9rO1J07O5L9L4M1n7p4oPM1L5pm9mP1N5j1mJ4k8n1M6J07k0m1o3r8n0M5N3L0LJ3
-10718H10%n2q0n1O7M9j0J1L3Q0M6l8p1J8O0Ql9k5k2k7o8k4j0l1J7N6K7k6n4k8Mp1k0J03R1
-10683G33O0M1K0ROk6K1P5N4N4J4o0l2Mn8l4%k9M1N6j1p0j21r2K3K7k8MNJ3L2J6l8m5M3M1
-10647G48n4p5Rpk4m9r7l5J9mj9K6N2P0P7J00M8n1k4K9%j8OJ9L3M5Kp2k7j6l2M4R6Q7L8j5
-10611I29j14j28p6q8j05k7J7oM3J27J04N7o8o6N7J9k3JM5K6j8p7r8k8N4K3N5J10R6O9J2n1
-10579H71n9q7n4n2n6l1MM1K8N6P5j3p9J0J33P2m1p7p0l0J2j3RL8j6J4N0J4oJ7j6k1k1K1K1
-10544G44LM5O4L5po6o8K2J10J5o3k6m0n7KJ01P8n2r8q2l2N3R9K0PN3Km4j6rJK2M3M2k6m8
-10508H27mJ9L5M1ql7QnJK1p9r4K8J04J00k9j22o2K8L0m6l3N2P7K3l6m7k1JJj4LP6J06N7j0
-10472I91p4n9o0k8K2k0l1k7l9K3M7L2J1J6L4K4k4p2j08p0J24K18P1n7o3o2K3O6J8%K9Qo5
-10439H98p5m5l6k9K7J11P6K1L6k8m9k4k0J2J9k1o5j14j08j1J19J25J0o4m4jK9np6l9Q3J16
-10407H28K2k5jM0K4m6n2L8P4O6J14R2M0k4o0q1k7K9j0o1m7o1m7nl5o6l9J7M1M9K9p6q9m8
-10373F03kN6P6L5m2o9oj9lP1J0j0N3N2P1P6jj7j9j5L3L8kl8p3p5r0jJ15R8L2m9m9l0n8l3
-10337G18K4J7j0J4j4p4r8k6Q1O5Q9J08L4n9p9p4p8m1Ll0k5o2m9M5J15J51Q4N5R0P6j8l6k3
-10304I73J1O8J7j9n7p6k0L9P7J0o3j9K9j4o6QN1j1o7j13r4K3Q0%m8k5L3N5M8lm0M4L8m2q3
-10269G44n9jj0l8J6K5l9LO1P1O2pm7j3k2L6P9N1Jk4m4l6kR5J12kk1k5n2m0J0O9P8nn9k2L1
-10232I76M1Om4n3PRk1M2Q7P2Kp9q0n5j0J8k1n8m2m7o6m7nO7P3J2K1J00J07K5m9j2jK6Q9L3
-10196A123JJ4O7P6L7K1M5M3L8L8N3N2Rk2k6L9J31J77J73J75J87K09K28K29L09L91M73O35
-10168D925Q20J008J177J229J168J011O63K34j39n49q29r60j028j049r63q27p46o69m87l53
-10148C636l18k87k00j30j16k02k60j28PM9L2k3q5m3L3K1n7m5K2Q6P5L8M9O8L2l1K5J06J03
-10119B457J2n9p2k0J12K38K10K20K06K04K22K68L63M11M80N85P34J014J265J547J942K407
-10097A4746K918L353L577L517L138K375J203j30j337k324l025l390l471l274k829k373j973
-10080A0701j540j219r90p83o30n16m06l11k49k12j78q7n3l4J0Ok4m2p6j00p4L3J57J87J87
-10055C757K06J22Q1K3j4rl9L0O4O0R2J20K41L47L83M62N25N14N21O59R02J181J568J961K368
-10030A6125K932L678M574N515O292O879P040O464N107L087N88k005m250n851o727o973o616
-10013C5859n889m996m115l317k628k038j594j249r81q01o73n80n20m84m06k87k19j39p9l5
-9993D829k5MO7J07J7k4N6J00K9Jlj0l8m1j0K5R5J29R4Q6K16K95L76M33M45N66P81R95J127
-9964A0722J221J530K044K543L159L986N002O101P134P910Q203P820O619M459J546j628m497
-9947G3874o641p933q318p967p170o197n110m101l222k500j974j602j253j004q38p32n72m29
-9929F311l67l05k60k33j59r8k2L5J6JM7R5R3j7l3J6kq1k7K2L5J7l2n8n6%J03K25K83L67M77
-9898F393N35O35P39Q32J040J326J601K020K596L231L925M756N658O432O855O745N918M328
-9880F5565K122m87l046n175o587p134o966o358n533m603l735k957k304j801j404j144q79
-9863G574p25n98m76l90k98k63k91l41k85j65j07q2j2k5n8MJk5j7om1l7Pl6j08p3k3mk7rN3
-9832C117J27J84K42K31K12K28K81M04N08O60Q28R22J128J464J848K258K693L127L333L289
-9812B7084L044K521J501J15j248k408l219l566l565l362k973k410j931j589j282r59p05n10
-9794D538l62k92k49k55k80k90k04j50j63j23l9k7o8q1l6oj4lrMkm5q1m7Ol7n3j8J2M1J05
-9763A772O7L9O8P0J04Q0P8O1O6J37K27K85K85K94M40N64O71Q61R85J028J050J027Q76N16
-9739A1651L4l85p15r68j106j095j035r31q46p60n98m11l11k51k33k00j52r7o7j00r3o1o4
-9716A206K1O4J8p0j09j15j03q2j40n5Q8J53J08l6p7n1o9l8L8N8M7Q0L9Kj5k8o1r4oQ6L2o7
-9684H24l0P1L9j8p7j12j7O6N7P2N4Mj8k2K4k3j16o3Kp3q3m5Ok2J4O4R6L2q8j27l9M0M3N1
-9650E86L4M5K7J4K6J1L8Q1j9j08p0N9L7j7%k3m1m1j4J0N0N8Pl9k1J9MO0J41J00P0M3l4r8
-9616I95r0j21j18j08n6M7M2L0L8L1R6R1K0o0p2k2j3j7j9j2pm6n6L6P8J4l4j8l0k5M5R9J8
-9583G56k3l2m6m9m8J4Q2Qn4m4J8J18J18j7q0l2O0O8J4k1p4q8p1J8N0j3m8j9J8R8J49P1j2
-9550H89m6p4o7k0J4NO1j0m3K1J9j6k6k2j2N9R5J1kk5p0m2k1rN9O6L8MjJ0N7Q6N0k7oJ4K5
-9513A044N9K7q1j65j32m7M3K9o0j14l5O0J01R3M5K4Ko1k4M7N7j7q9j09o0j1L4P2O9K4qj8
-9481G99RL2Ln1m2l1k2o3j24o8Kl3JR8J02N9l2m1J1K9J9N9O1R7N5n5r4r4k0L8M5ql7nL2Nk0
-9444G16j9J9J8J5N6K2p5j14m4NmJ2O0N8P6M4l8K2M9j2q8j42p4N5Q6J15O6Mj5l9l7p5r7l5
-9410E90Q4J42P7kn7o5m8MR3O1L8M4R3O1Rj0l7j5o3r0k1N2K6j2n2n5l9j6K4Lm3o5m7L0M8l3
-9374G09n2J7Kp0j02n6M9J01J34L0n9m3l4k0l1J6Q4R2K9l1o9j4j4j9N8Q2P1K5m7j31j08n9
-9342E40l3M2J7o1MJ8lKl8j4J2N7J17Q9J8j4k2o4p6M1J33O6noRl4n4pJ3N6L4p7j12o9L2L1
-9306F42j7m8j1O8P3J01J06J1p7m3J4L2N5O0M2J7l9j01j13rP6O2j7l9l0oL8k9p4jMjK0n4j12
-9271F00p9J6J18J08J3K7R4M3q5q6m1j8J7J3J6nq1p8QJ6Pj0J0L7j2o3l3nM2Q5N1l0k0N5P4
-9236H04N8M5%m6j5ol1J3N3k2l3%n4r5m9L1M0k6p1j9P8J11M0NO3M6o3o6%L4rp7m2J9P1K4J8
-9199H29K1j6j8k1j8q0o0P3J34N8l7p9o2p2n2j8N0J11O5J7K2Q5M8k0m0l8J7J7m6o8m6LL7M8
-9165H44Pl2n6j2O9J7jl4l1oQ8J14J0q1p2j6L9L2L9K9j7K6Q4Qm3j28j72o1JK6K0j0j4L3J9
-9130G19j7k2NJmJ3K4J5K8O2j7m6l1k0J5k3lN1N0k1l2j3pl2J8K5m4j8j2j9j9m6lN5P0Q8O0
-9093H50K8L4J3j4m7q9oM1K3nl9j9K0R8Q4rJ4K3m0o2m5l3m5k3K9M4M5j7m0OL0L5M0K1K4m1
-9057I28r5k4pm3o5m5JK0oo5j04oJ29J28K2q5q7%J05J04N9j1l4J7k4QO8jn0j0J6m1q9q7K0
-9022F46N0Nl1L8J09M3qmK0O6J23M6o5j21q6RL4M0R0N2k0o3o2q5j3N3OK8L2l6k%j9l0m5M5
-8986H45O7L3k4m3n5n6l4k4N9J06P7k5r6r3n8mM9Nq2j34l8J42J71N8Jk2n6o5p2PR0Q2O2Q6
-8952I59L9l7J5N4o5q7m6j0m8j04o6k9M4R3O5J5JJ1k2l9m5j7K8L2Pk2p2m3J3L8N1J5j6m1n9
-8917F12m2J6K4j0J7J02Q3L2k1m3l1j9kNj5Jl8l3jM4J1KK0lJ1J6%K5nm9l4J7L6j6j2jNP7P3
-8878H54K8j4j2M0Pk6n4p0o4q5kN3K2n3m2K2O3M9l3n6n4m8K2N6mj7k6k2J0N1P6L8k1l3rj00
-8842E46j21K8R6J16J04J7j5k4k6o3j13q7pL0R0Q8k0o5j7R0J36P4K9q6k11j27N3N5Pkj6K6
-8810E85JLJ6P9J22Q4N2M6j4o7pj5k2Nj7l4r3j45r2n9m9K9J31J67J11j7n7l7p8m6noQJ7K3
-8775F19N7N2N1Qn9j8J8k0o2j9MJ4L4N3M3l0o3n6k7L9O6L5J2J2k1qJ4k5k5m1k9O3Q1Qk3L3
-8739G90M5Q0M3o0l9L5J4PNm6l1K5L3j8k9rNM4kk6qrrJ4K5o0j31l5L6mj8m5M7J22J03Q8K1
-8702A003l9k5n0l4j0n6l2O3L3j8m7l5QQQ5P0j9l7p4m4noLOL5K7M6L2l5o2k4k1m5p0n9j4J7
-8665E75J8L7N4P1Q2K2ojl2l7L6N4M1On1r3j07m9M8P0K2LJ8M6N6N4j1lJ9k9m2n0m5k0K3O2
-8629H41M4J%l3p1k4M4N5n2j28r1n3n8n3K4J15P7J0O2P3R4K5q1o1m5n5M2R4K2l1J9RJ8Nk3
-8594H15k7j4K7N4L3Ol8q0m2N5P5%j3kk1o5m5j6k0l3K5J32R5J5L5N1K0Npm6p0j2L9j0k7l4
-8558H60l0OJ5L5P3Q7M9J8n1j02o6l3k4j4Omo0l7k3j0J9NpOM1M6J6j9NO3O8j3r0n9j7N8O3
-8521H80j4l1K8N1J5K8rn6o5j14j01L4R5J8o6l5N7P6N8Q5L8mk6o2p9q1q1PP0O9O4K4n7o6o9
-8486F81m4OKN3R1J33O8o9q5l5JK1J5Jl8m3j0mL0L8m4l6P5O7j5J5M8Qm6l0J2JK9J5okK4K6
-8448I53j9o7o1m9n7MM2L8Jj3m7MN4j7m0kK5N5K4m6m2l4K6R4M6K5R7N8p8q5m3Olm1l4j5k3
-8411G36l1K5M5J1pL5K6oM1M5K7j9m1j2j0mK0m8p2j1N9R9N6j3n7r7q5n5m2l4j6LL8K3J9pm7
-8374E94j08q0KL6L9J5nm1l2K0O7R7J07J08j4j25j01j8J8n3m3L3O1L8J6O9K0m8nj4j7PJ9k1
-8340F41N0N5l4l7j2l3m0n7p1l3M6J13J36Q1j6j02r6k1MKK7O3M9M1Q3Q8L1k6m3rmk7QJ5l2
-8305H40o1jK7O4R3J7n5n3j2OQK4k9o7l7J3k4r7q3m2l8qO9M2j7k0K8K9nK4R1M7m3NN3J5J5
-8268H18Qm3j5J9K5Q9R9K8r7j15k1l0p1k5k8j1K9O5jn1M8P7Rj9j3n0j06j31k5J34J13No1p5
-8234E78r5j5R6M1r3n9M6P7L6j3j9j9m0K4O1Q0J11P4N6N4L3j6l0J6j3o4q8q6n7r7o8k6K0Q0
-8200E85P2O0M2K7O7M8n5l8R8Q8l5r4o9k2j2l8j1L2N3O0M3j5o3p4n9nL1j7p9LJ02R0L8J5k6
-8165H42qrj3l4p1n7J1O8L1LL4M5k2n9j2j0OJ2N8P1j1Pl8q2r1j06J1J36P6j5k2J1m2m2P3Q3
-8129H34M3%k1k1%M6L8knrnK5k4o5l0j3k5n8l4J8K0k3m6k0K6K0n5n7K4N6N5O0O5Q3K7k2J8
-8092I23pm5o1KO9K4m3m2l1l1qJ9M3L2m1r6o7k0l2L3R1N5j1K1Q6N4J8p1j00jR3R1O6K5J8k1
-8056A035j09j21k0L0%k2n3n3k4J4kr3n8K4K0K4N1J14Q4j9n8o2j7K1N6P7Lo3j9K2N5N8J4m0
-8022H69%K1k3m1n8q5j07m4MN7Q5O4K4m6l0K9P0M6k9l9nL2%o1m5kJk0L3P9Q6O1k8m4j8J8J6
-7985H70oL2R0M1p4r7p8n3K7J09P3K6k0m0o1q0rL5M6L6Jl%j3n1n0J5Q6R5K4r6j30j31j05p
-7950E02O8O5P3Q7R0N1L6jj7Ol5k9Ml5n6p3o7l5j4K2j7j7PlN6Q7J00R4L2k7k1Jm2m9k8n2J
-7913G64K7l7l9J7j3j6Pk7j5m0l7K8P6P5L2L6j1k6ko4j16l7M4O9L6K1Pk8j3K8N4P4j2q3n8
-7878G21l6qK5O9N3K8j7mQm0n4p4m4P2P7L6K7K4om3l0nl0m1K7R9Q2l9p7K1L7J4M4P4R1N5o
-7841A130o9m1j7m5r5r0q5n8l7KL5M8Q8Q6O5K9l9p3m9RL2l4n5l9m8l5j2J9P4J09P3j6j2M7
-7807H97ol1Jk1p0j03m9KJ9l3o6JJ13J55J29J8o1o1p2j8L0N6K6n6q5nJ12L4rQ2Q9j4o3o4l4
-7772H43rm9l7O9O7k4n9r8p4l3j1K7P4Q1L5o4j03p4K0J19J27L2l8j4Jj3l6J3N9k0oN6rn4j2
-7737G86m1o0QL7J7K1M8L0j3q3m0M9L3M0K7J0k4l7K1O2Ok4n5m1NL9J3JL7J8l0r2m9L1O1J8
-7701H29K2L2Kk3j5M2N1M9K0l9m3q6r1k1L6K3k3JJ2k5kJ7L3j7k7Lk3o0r7p9l9Kj0L4J39J53
-7665G80N2OK9J6n7r7j2k3m2oK7K9J10Q6l4pR3P8ro0n7J9J01K7J5J8j1J4No6r2q4o6rK8Pr
-7628G99l1l5l9j1Q8N8L1k9m8M4%l9m6RJ8k2l2l5j8J8J6J5J6Oj9m8J0O2N3K0l2n2n1j08r2
-7593D76J4Q3R6O3j5j7N7J01J31R1J1q8r7p3n1p1j02n1L7Q5J3lj3%L3J2j0Jrrl4l6K7M3P6
-7558G71%j00r9q4l0K9M4N0P7M0mL3L2kr0q4L7M7k1mL9N2N8K0mJ5J7l6m9n4r0j18m8N4R1P0
-7522F59O8M0L0J9kRPl5p1j08n3L4Jn5l9M1N4M3O3O1NnN9O6O3L3k7o7k5M6L5K3O3L8m4p2j31
-7485H26j01l4m3QO1K7j3J2l8k4mpN2M0n0p5pN6N6M7N7K6nl6j8L1R8J27Q2L0m7m0L%k5p7o7
-7448I28p8oK2l1l4k9o6k8J4OJ2LPk1j3J4l2m7o3k8N3P5P5M7lL1L2k1q4r6l8j0m6j0M9P3P8
-7411G35J05N9n8n2N3R2J6PL7N3Mq7o0j8j9j2orm7o7k3N5L8J6L4M9j1MK5p1j02l5mLm1m3O6
-7374F86J31J00M4J0L7N2j0q0j04o9L6J12Q0Qn2n9m1j6m8p9q1l6L9P1P1J02Q0J5m3k0L3pk4
-7341I38k6qm5p0m6l9O1N4J0k1n5k5N3O2J7L9R1K0oJl7m8m6j2rK6L0kl7qk6m1o9q1j9P7M6
-7304G49oJ3L4nl1j4k2J6M6O9J03J2q2o1n2m9J0KJ0K7K7O2M0n6j13pQ0J7l2L7N2m1j58j67
-7270E10q4L7J04M2n0n7J1J2qJ5N6J07M1k2OM3R3M0M7R8J5p9m2l5j2M1o6j18n5k3j4QL1L4
-7236G26j6pJ9PL5Mk6m6j0N9O9O3P7Pq4j58j07kLlQM7P6N1P0Q4P0K0j6o4j06o3l7j6QNLN9
-7198H09N5k3o2o7l5j3N8Q3l7n0Llm1L9J29Q8L1l7m0J4K9J3j0K4M6N3O5M7M7L1o0r3n9n5m1
-7163I38l8n2n4o0n5j4O1P2J3j7m0k2rn7m9m6K6L3l9k2J1RKRnJ5N1R3Q1pk2K3O3kl5k8p2l2
-7125G23M0R6Q1j5m7pP4N6k3k5LK6M6l6k0L2K5M4l1j12j35o1O1N8olL0m8r3m6J5Q5Q6K5J2
-7090I10Nl4k6J7L1k9p8j6Q5P4M2j1l0l1qN4Q7K1j21j38n4j2J5J5J8QrQJ4J1j5k8J5L6K1k2
-7054H25J5Q0J6p1K7J20L3k9P0N1m9p2m5l9n3r3q6l7J8J1m8n9o8l2N8J07L7J1K6l6j14q3k8
-7021D63o4l2M7M5M6O3L4oJ4J9N0N6Pn9l9J5%J4O4O6k4r5o4j4l1n3J1J03J10L7nrL2L0J9j7
-6985H33k7k3l3KJ0k9j6M1Pj2j3J1N1M3nk4j0k9k5n6q3N7J46Q1J2k2l7kN0L8%l0j3J2P0R8
-6949A073J4l4QK1k1j16j20p2l4PK4K8L0L7ll4M0J31J07J2k3k0j9Jl4q8l1MMOl6o7k3J0Ll1
-6913G54m7J6J0Pmnm1n7k1O5Q1k1l0J7K8N0P4J9K1K0K6LJN6N5M6N1j9r0r5m9j8RO3P1k0j15
-6876I11p7k9j9L1jOM2K3k6k0Q6P9K1p9j50m3L7M1l2j6N0M2K9L6l7m0J2J8M2j1q6l7O0R8R8
-6841A059%j01o9kj8r2q7O4J23N8J5O0N1J7p7j55r7j2l8m1J7K6L5J2l0l2J5J10J14J8o7p2
-6809H04JJ9KK2jj06j03J7J21J28l2j32o7J7L1M9J1m8J4L6K5K1l3j0L9k1r1q8o6p9NJ00P2
-6776F57J5rN4P0O1k1r1L0O0L7K1k5j3K2Ql3o5m6K1P7J01R6K7l2o4n6k2onm4m4J3M4j0o7o4
-6740F97k8K0P9P2N3O8L9j3q1k6L9j07j31nLn1QR7P0Q5Q3mKK2j6m4l7J4M2%O9Q2J7k3j9nj9
-6703A052p8q1n9l7m4p7l4L5L4pLO4P5P1L2K2K7K9J5m9q2l4l2j8l1M7J05k5p3QO9J15Q1o4
-6669A059r1q2n3M7M4l4j2M7L5j5j5NRM6P0Oj09j01n3j5J4o3n3K7O0N2J6n3j00l1L4N5J2N4
-6635H12R6M6M1L9K4o7j10jQ2J6n0n2QK5K9M7J7J2K9K1m0n5m1o1n1n9o8kN2O5R1P9Pp6j5j3
-6599H77l9J4K6j4k8m7n9n3L2Q7N0rj3N3P7nl2j0j0p0n9J3lK1P7L7n8n3M0J36N5p3l0Lm1m9
-6563H43PoJ5M6M8L4PKL1l0j02p2m6j8J5Q3J16P6J6l6m4k2QQL9N3J4k0j05j12k5Ko9r6j4L0
-6527F76l0p1o0J5K2J4M7M7J6Nm6k8K%MK1kj0J4M9R2O0J2l2k3l5n3k1o0l1RK2k0jM2M2J8M
-6489G10K2rn2o6lP7M6Ql9J0O4L4m7j83j78l5P0R2N9N5K7N1J4K0J9J4O2jl9NQ0Rq9o8J0L7
-6453G86k1KO4J9J0K4Nnk1J8M9K5l0o7n7o4m7JL4O7J02J29O7ql8r4j01l4j2l0QK9j7qNL2m7
-6416G75p8K7j4n3j1J03J08J3J8L9k2j6n4rP5N1l9r5q6n1L1M4m8OP2plL3mj4n1n3O2P4J2J1
-6380H46n3r2m0%k5K1R8N9l1p8n6l3M8J03R9J07P6no7n7o9o1k4m1m6j1J6K9l5l2O9N3l2m5
-6346F91n2n1on5r3j6LN3J08R1M7K0j3Qk6l5M0R6Q0K4j8Lkj3l9j3k4o2k8J5M5N3L1k1J7j5
-6310H43j02r6RM8M9M8Qn1l0L7k0m3N7R8L9J6Rm3p8l7K5N4jp2o6n4m3n5j9ln5J6Q1L3oQ1J34
-6273H11O4%l2l2j4j3M0L9k1RJ4k2j5L5J15R1l%OPJ6m5p5k6L0jl8l5nJ9K3J3MpkPJ9J6Ll3
-6233I62q9j00k5J4nl7l5l4o5K6M6l2N9J20M9k3l6m1m5k5M4P3J9k6k3K0l1p9k2K1K4RK7N1
-6199G91K6m7j01q1m5L3M4N5P6R2Q0Jo5m1P5J15L8m5o9k1J2l1l8k8j1M9R3Np5j01k6Q1L5J0
-6165H86K6j9o5M6J20M6o7j04j10j04m0O8J24N8l7k1L9J9J9M9O9R1L0r8j57o9J4oj6L4J4l9
-6133H00J6O6J17Q3M0K9qn3n0m5n2j5Jrk6k2lN3R4O9M1Lo4m0J8K6N7m2j17o5k3j5o7j32r6
-6098E69O5J66J03J2l5KP0Q1N9J0j5QK7j4L7J31J11J8j59k37j38J5R9O8O4Qn7o1o3okrJ7l3
-6064I11j01r3J0K6j6J1Q0M4J7L2k0n2pN0J1k1L0O0N6J8m4j00o4Lk8j8M0P9R1L5r%j8j09r5
-6029H09L7N7J6J1l1l0pj2J8L2L1J0k7L5M0j4%njK1O4K3K1K0jk8p3j21j05j4P3R8Q5M8j3j8
-5993A049l3m7p5j21j12j06r0m0M9M4K4N7Op1r9QP2R1Q6K0LO4K5m4l8Q2R9K0J4J6KJ6R6Q0
-5959A147k3p2o2J3P6R0N1L9K1l2j08r8n7K3M8j3l9n4j14j14k7N0R8O9n1n6M5Q1M8j5k0J1
-5927I55K2Mp0m4J3n0j01l7l1qJ09J20P0K4m6o6m8kK8L6M8Oj1j9n4m1L9O1k8j15p3J6N7K2
-5893G86ml2q5l1K8J5NL6O2L7L1L4M2J0m4p0j04r1m3OM0R6J53J14J8q5r4j7L1J4oqrM1N0j8
-5857I08l8o8p5m3J1Po8o4J4N3J1%J0l1K2L2l2k4kJ1R3O1l5qN3K5K5L4j1m9p3n6ml6o6L2J33
-5820G52Q6J8L0M9N5K3k4k1K2k5k3kn4l1J9o2n7nm5p2m0J9J06J59J23N7l4j03r2o7l4J2k7
-5787G12j3K9K2J8QO3O8K1J0QJ4J5k9l5j0k2o7j20o0k5pN4P9M1J0K8K0j0J5K7K2j5oO2O5L1
-5751A023p0j43o6l1l2pJ8P9N1ql1p7n3kPlJ4P8O0N1L7oLL6j5q2o5l2qj1l3k9j8qj9m9jL6
-5713E94J05P3L7J7j6J0n4q7k7j8k0K3N9Q0J04O7J7k6lM8K3m1rM9Kp1j03j02j08j26q6j2j4
-5680C85L0Q3O7K5N1P8M1K0L9N0L1K8L8K2%r7j45j18m5j2L5Q7O8P2J06P0N6N5N3Pm3o9o2m8
-5646I58J6Q0J21J18J7n8r5r1n6m3n0K3J55J29k6j31o2L8M7L2Pm1n9p3n5L2L8n0n1q0p4L9
-5614G55O4P9J34Q3q2j58j12n1ON9P4L7M4L8j3o0n8LO9J16P0M5n7j18q9n3l4P9Q6%m8q2l3
-5581G93k0m6mjm0J0O5N6L2k9l0K9J7jP5Q0K8N6M8o3j73j44j5Q4M4j2%rk7j0m1n0pN0PqL3
-5544G77J4J8Q7J08J7n9j19n7J6K5M7L5NJqL7k1r5j12q2j7oM5M5j2j9O8R9N0L1kl3j6K1K1
-5509I09k2l1mk4k4KJ3K9N5O1l2l9J1Ok6LN7pk6k4p9q4L0R9O5J1m3k7Nm3j3j3%M5P3J08Q7
-5472A108k7p4j0J6Pp4j29j05J1P2R4P1M6mq2q2k2K4mj10q8M1R0O4M2J8j3M1j3p2l3k3l3k0
-5438G27RmPL3M6M7j5j1mJ6J9M7O7N1L2K5oqj0j06o5N7K4Ok2n0j6K2K9J8J8J6Pm1Joo8o5l2
-5399G95p2o5j9P6J03J04J19R6N7Jo0q8k8l0n3n9q4n0m6o9j5K8j7J4N0j8jP7P8J8k4j8K7N1
-5365H78Mk4k6j4NJ4lK6N0On1q1n5o0j6K2J3%J9N0O2L5loK9M4J2qK6mm9m3m0KO3L1l2k4k6
-5326H26j7K8J07J12J3m9o3l6J3kk9PM7m0j12p3l8K2R3R9Q4Q1M4J1J0k1m5Kk1j06o9jJ1k2
-5292H66j34j49k6P5J40R2K9l6j0K2m6q4o2PRK2O4K0n1o5l0L8N5K1NO6J10N6J8l6p8r8j3P6
-5258H73Om7J7N5O4N2j6o3q1p6m3K0N2L2KLN6O0K7%J3M5Kq0q5m4k4m8m1LO5J00O4M2K9m4j21
-5221H69r4lN3O5N3N4O6M7l1o7l5Opq3r4p0q4j16n3K6K8N1P3K0MK1M1M3k2p1j02p6K8L1N4
-5186F25Q1J05P3J6Kj8m5k4J4P1O6L4k7m5m3m6n3kML9R8K7o5m3O4J08R3K8k4m6p2m3qm4q0
-5151H20m1O3Q6O6M1N1Lm1J1M1K8RLm2l5n0p0m9q7j32n8M7P6M0qj9k1K6Q8R3N7qj2P1O3n6
-5115A054j01rP4O4Q4L7n8o6l4l0mJ0M6O8J2n1r6o0j7m7m3l2J2L4j4k1k9l9k7J8N5O1P9R0
-5081A020P3M6J5k4m1n4j26j30q4qL6L5O6N3K6J8o6o5PL6J0l0o2j03j42j13J4J48R4lj4j5
-5049F17J7J00J14K8k8omj9m3j1L9N9J6l5J2M9K7J7L4m7j57j10p0l3O5Nl2N1J30P7j5N5R2
-5016I94L7j12j91o9k2J5K4Qk9m0M0O7L6J0m3o2L2P0J5n7q7k6N3J33J02L1L1Jp2o0k3j9k9
-4983G58p1l7M8M2j5m8n1j6M9Q4N7P4P4l0l8M2Q1N0K7n0q3n5p5j18q8j4K3L3Q3O9j4j2J8N9
-4949H56L9k1l6JPkK5Jo3q6j4M2Rpj2l7N2J56L6q6k5Kq3q0p1K7J30J27Q8N0L6n7q9k8J9m5
-4913H61j37j27m8K8J11Q5K9Ql8qP4J08M0M8M0j9o4q7p5r1J7J18J38O1l0J0Q8j3o6j6J5N1
-4881A111N9J6k7k9J7n7j14n0J6l5j02MO0OjL2j1n6o6kK8Mk1L1P1P8J02R2k1j47j08j6J5L5
-4847I14N8N7K0k3m1m5m9m8j3rq1j49r9ON6N7N3P6K2p7q3j4L5PL2M6N9O1jl3k6K4J8J4K8M8
-4811I00J0o4n8l9qN8M7kj8j6k6m0k5O9J04M1K6J7ok9j04p6j1k5KQ8R0L8n0l9J7k3l8K7N8
-4776H95Q5N1m2n5p6j09n6J0Qn1l9QQ1J6j09p5M3J15J58J10L0mpn9j11n9j7M5J18P5%m0j9
-4743I20LM2N5J7j8K1M6j8l7k3m3n8r8n8M9R5M5k3o7l2J7N6P2K4m9o2lNk4k1M0L6%J0J6o1
-4707H74j21j12o2l9J7M3%j0L0M0j4l2k7j7m9NJ04J23R9L8J5P4Q5M3m9j43r4KM2L8M5M3O1
-4674A052P9M3j0J0Rp8j28k7k0l4J9N7R8M9j6p0q2p7o1l2j7j8k0K0N9M1R5J31oj05p9m2LO1
-4640I04J07J10K9n7j32j21j18p6M9Q9N9L1M6K7j3jo6j36q7LM9MK2Q7M2MJ7M2J3l9k7jK2L
-4606H85J1P7O5K4L5l8j38j52j16L1J18Q7N4N4J17R5P1J1m8j7QL2J3M9J25J25J78J87J70J81
-4576B294K30L56N20O70J042J603K297K915K232n77k796k688j929j371r97o85m63l11k29k23
-4556A890j29m1m6j14j64r0n5n6l9l2QJ1p3j23o6KM5P4N3jP6J38K6o4q7p2j05r3m4N8O4L8
-4524I89R6J03J3j9qk9l8J4K5rm4k7PJ4l0m4k4RQ4O6J8k3j9Jj7j0n2q9pO1Qj18j74q7MM8N1
-4487G43N5J5l1r1q5L5Q2O7Mk8L2P6N5K2m3j00p8o3J3Q7N6K0NJ6mp8r5r5l6K9O0L6l0lN5N0
-4451G53O7Q2P3J0J0O2L5m1p3j7rp5m4J2O8M9n5j25p9QJ5m7L3Q1QNQ6J07K6J6j6n2j8L0K4
-4416A009m7j9mm7o6j9%N9J27J04O8Op2j34q5L1qp1J6J38J40K7o2j04r9Ok0l4L4J8p1j02l3
-4383F86O2K1k8n2j2Q8P5Q0R5K5m0k1J4Pj1n5j08q0PQ7R7P4Jk0J8J7l2m2n7q0m7m0PO4PJ8
-4347H25P2L0%n2l5l4m4j0L3N5N3M7L8mq9j42m2M9L5j2m2oPL1Om8k4L6R8L5Ll6m6J5M8Q4J06
-4310A040P7K2n2p5l8QN8N0K1l7p9p6j8M2O3Q7M0n2o1r9r5n1j2Lo3q8K7J23J09Om6l9k9l9
-4276G27k5QK4Km4n7k5Jk1l8K2P6J12O1LK1j5k3M0L2j0m7m0l9JL4q1q9lL6J8J8P6K8o4j9O7
-4239G67J01P8J5j5N2N7M1ok3K3O5Rm3p6j11p5j0K4J3k2K1Q9K4j15j37k9J11J16m9q3k5pQ5
-4206H65J12Q4N0J3k4NM2N4L3k5o6j38n8O4M8l4p0p3k7N7N8M0L6m3m0ROk8l1pJ0j1j9j1j6
-4171H65O0Q9Jk8l6l6l6j8M1J0JN2K4l1l7m0JmJ8O0R0P6p3j29p2n6J0Rk4k7k3%K2J3j5K2q
-4134G71j8j8l0k0M3Q7M7jj7l7j7N7P1KJ6O0M5l5n2l9nL6K5J6M3M3L3m4p4j20o3J5K6kk1K5
-4098H48K5M6J15O6o0j19r6o1o6m9Jk5jK7P7J02K0nk7p5m5J9N5K3m7NJ5l2o7n1L2N7%l8M7
-4063G16O1M5O3Q2P7j8o7j4k5m2pl6q9j8N6P0N2j0m9J2J8KMJ6N0O7Q9Q1K9n5o7K3L9%p6j21
-4027I58m3K5lm6p6n2J0j5KO9P1R0P1N4R7P1k2o8q2j06j11m7M3P5P7M3J9j8r8p1P5J15L0n9
-3993A078r0n9j6l7o6k0K3N3j6n3m0J1J8n6j14n1N7P5K7L5O5R6L1kJ1l1qj8j17j34lL0j8K1
-3959F82P2K5m8rO7M0K3M6L6L8N2J7j6m2j06q4J7Kn2k4J2J4O9J03j8m8L3L0l0j9LOL7J1l0
-3924I09l6J7M4L2Rk1l5j8M2Lj5k1m0n7j1np4m0Rj1L3N4J7M5K2r6j19j1nlM6M2J7Rj7j7L4
-3887G32Q5R9Rp1rP0N4j7j5j6l5k3K2O3J0m6m3j4k8l4n3J0Q7P6oo6rJ3K6NN1R7L3j6m2p0k3
-3850I06NJo1p4mP7O6O0M8m9o8k6o8j29j16m5L6L1rJJ9J00J04R2P3k1n8l3M8J24Q8j5o2l2
-3816A009l3n3l0k3qK7J3k3k0lJ1M9K2omk8k2m5n8PM9R5R7J41J53M5r8j58j40n3j5j1K9J01
-3782A017P1l7p2n7l9n5j0N1P5O7k2m2Kpnl9j02j13r9l8mj2J6P8J64J18l8p0l6L1M1QO7K7
-3748I36kL3M6L9pj6qj7q7j05K8J12K2m7n1j1Jk0L0P9M0n8n3k4k7n2m2L1K9kJ1j3o6m7O0J08
-3712H50R8Q0JkJ9Jn0j03m3R7J18L1j7q8o8L4%j1L3pq1r6q2k4PL4N7M5L8op3m7M5R6j9p6k5
-3675G66K4Q5Q4l7m3M2P8Qo6r6j36j56k3P3O6J04J34Q2L3P9M4l8l4N0P6N4K8pp5j49j20p0
-3643H60oJ9m3p7oK9L8RJ2N0O2Q7L3l1j2lL2J4j02p9m1kL4P8J32J04j2j08j47m0K3j8m8l4
-3609H07J7L9j1n0MR3P8J2K7K1k1k3J6L6%p2o9k4RK2K1O1P7lj02o6j0j7l5k2m2k9pQJ6mJ0
-3572G67M5K2M7N0R1O7mn7j19o9M4J13N6n%Ql1%l0r4p5n9q2j33j08L0J22J27Q4M7K1rL0P3
-3538I69Lq8n6L1J08O1J6oj4rm7k9QJ7K4j4p2p1m2JJ5K4m0o6m9p1QR5O4P2R4R6O7k8o2LOl9
-3500I79m6m1r2j60l2R7P1L5J6l0NL4LJ3Pl0J7J1NO0L7km4o7L3J24J10j6o3m7m0n9m6j6om7
-3464G73k3J3N3J01J8k9j1k7l1L6K7mMJ2J9J8j8n6m9J6M5M7N6Q6K8p7l6L6L5k8n4q6l3N3J7
-3429I31l9j8kK1O7M2M8N0J0k2m5o3m5m1p3j4M0m9r0rQ9J06R9N2M8Pq5j04p0m0j9k9j6J9K9
-3394G85L9%m6m7RO5M8Qj2j4l1k1L4M0M6Kk4j8pK0M9N8O2J5m7q3o2K8j9o4kN2P0M2K6J9R2
-3357A112P3j7o3l0%j7m3q8j27m6M8O5nj5om2qP0kk8J5P1J20J00P4M3L3l9k6l9n1Jlj9j0J
-3321A102jrk2%O2M1Mk8lL6k0p0q4p6o4m6q9j18n9J7J16J05K7L4J3k8Non3m5j3l9p3o3k3M3
-3285E73J5m1j6kO2J21R4N8OLM7L4m7m8M7R6L9k0mN6K8j3J5k4lK0n6j03o2l3j1M3Q3M7k4p7
-3249I03q2n1l6Nm2k8N9O6K5m5m1K1K3M6L7J9JJ9N3k8m4k8l5k8J5Q7Q2L5l0n1qQ1J12L8k3
-3214A127j2o2o5K2M1m1j24j09m6LL2K7N0J06O2Rpp3j06l4k5l4J9N2L4J1M9N8L0L2J8PJ4%
-3180A065o4l6pk2k4n0QL8k1j9O%O7O0pl8j2M0J6o0r8q3k6mJKjL5K5M2J03J23j0q1p3q0o7
-3143G48k2j1l2j4L8Q1J8pO0K0qJJJ6N0J8l3p9p3mL9K8L6L4K5L1%O2J4n9l8k0J1M3J5klJk2
-3104I63J8L5k4k9ML0Mr4j37p6m5QP1P7L3NK1j7m5mO5Q1Q1J9K6K9r6j84j28n2k3J7RL2P2K9
-3068G75j2n8l3O7N0N3R0N5j3k6qOK9N7l2l9K8%k4K4O6J5p8j14k1R7P4O8jp6n8k6L2J8p6o9
-3032H40m3o9l6P1N8k1KP3O4j5m5j4J6o4j64l6Q4Q5N1j9o7o4PP5K1j2k1m5NK7Q9N7N1N0k4
-2997I67k8K0N4k6m7M7L5j01j17m1J5O5L2j5j5K5Q0N2lK8kp6q9m8n3n1l2l3N7O2k7p4n2j2
-2963E97R7J01M2K9m0k5L9oj8M4L7K5Kj9Jl5m4j7J8j9qO4O8M7j9m0J6j2k6o2l5K5J4n6o7k8
-2927F90k1k0mM7L4j1n4M6J72J50R0k3j20q7J2N2Q0R5R4J04J0r4p3l6o0n4l6k1OMj8J4M4P4
-2893A086O6L3m2j26j18l7J7M8L7m2n8l5J1RL2Jm5n6l3P4J13Np0%M6N6L7k5o7p2k7rk5k1K
-2858G65P3M7M3J10P5k5r9j34p3QM5k6k6K3N5Q6N1K8oo6k3oo5p7k5N3N8nJ0J4j3m5l9lj0o8
-2822G10m6J5N1M2L9J7J7K6L3Q6O3M4qk5l8j11j19r6p1J6P1Q5N8qj6J9J4L8R9O4l9l9Rj6o1
-2787I23p6qM3J1j6j1N1N3J5m2q4p1j6N2N6J2m3l5k1qLkn8j2Q3O3Nk1L3O2K9o0q0K3O2J7L1
-2750I63Q8K6j7M1N3m9q1k3l1j2M5mo3p0m4j2K4K8k2l2P4M5j9l8j8llpj1l8nJn1k2J3ol9M1
-2712G22M7j4NP1R6O2K0lm0q8q3n2mN1Q6K5k6K5P6l3j24K3J15K8N9O2p3j18k0O6J4RlJJo4
-2676I19n9q%%RJ6jK6jqk4o6l4J7jM1R1K6n9q3n3RP4M0n3r6n5R0J48M3mk1l7QO0l9j35o3j1
-2637G06n6p1rJ21J18O1O9L1m5%R5P6Kk4k0L0J4l1nN1M7k4j23j71m9J9L3K8O1P3L3P7J27M5
-2603A289q2j25q7n8l1J4Q%m1l1K6M5K1nJ4K5o4j15j32q8j2O2J41J43L4l7o6n3j4N2M9N2R0
-2570A024l5j03k9%rl4m7k2O7J08M7po2r4n7k9L1Q8P8lKM6K1KmrkKmjk0QL1jq8o8L5O2M9M6
-2530A019j0q6k3N9P7Kl5n7r9n2prj9qOJ4K2n1o7jJ08J43K5j1M0O3J2m6j55r8J2J8n5r0M4
-2495F85M8MK1nM9J42J51O9m6o2l2j6n8l5K2K0J2j8m2k6L2L2j5n6j7QJ6qj6J8Pm0l0oLN5M9
-2458I15K5NK3L7l1o0J1Q7M8j1k1j2m6l7L4N4j8o9j11q8l2K9P9O0M6J0k2m0q3m6J9K3P5R0
-2424I43Qk8j0K9M2o1p6jL2R1O1l7l6l9q9r1m7K0N1R1P7O7L8l0r8j43r6l1JL8J05J26N8J9
-2390I84j6OMm5l6j7n0n3oJ5L2NJ0K4J3M3J8l5o0k7RK3K8K4J8K8P4O4k8l1k5nJ00N7m2l8q9
-2353I76r0p7r8q9nR2J41Q3k1k3J1j1o9p7l7L7N9K5m0p7o7m7M5R5N2K9P6Q4k9q2N3P8J7ML
-2318A021K9L0m6m0j1k0Qrk1m1l2j2n6r8l4N8J01J07J3n4l3n1p7k2OK7Q5O1Kj0Nj0n1o2k0
-2283G43oj9j7K2J2K8M7L9J6jJ9Q0R9M4n5q5m1j5mn8j04r1j0M3N8mpJ18J53k4r7r2n1K6M8
-2248H14K7K2M0O1j0p0j2Q8Q7Qo%M0j2p0p8q5j05p3k5j0n4pJ42J53R5J5m5k5RM9M5PJ2K4N
-2212A056m9m0k6j24j13j10l9N3L3J4O6K9j9m5J4P6O5k3q9j6K0N5O4N2J4k1l4l5LL9J9K9R
-2179I27k7Oj1l1m8OJ9O4J31J10L1o7n1K7Mk4j4O3J05J8l6l9k9j22j10k1J5rj8mM8L2Ql0k0
-2144I03L8R6Rk7k0n3m8kj0n8j2K5P7J04L9j1L2J9l6o4m8l9%N5K5Lj2n0o9k0N9R9O1L4J0j6
-2108A093p7p6l6q1m3L9N3M5nL5O4M1j2o8r3m9L8K4k0J2Nm2J1O4No4M2J17P3k2p9n7J4M7J1
-2073A009l3j8LL3L3NM2Rm7j7Ql2n9N5J06K1m1j4N7P0Rn4r0j38j15m8L4L5j0j0J5j3L7Q1%
-2038I23j0O6O4k9r4rQ7O8P1L8m1j17j17j5O1L4k7q0n4P8P4k6q1r6KN9J1m5r9k3Q6J02L9L9
-2004I39P4K8m0q1j06p9j6l7o8n4J3O5J07J41N0n0l7M2Q3j9r4NO7K1j5J1K1L5N6K1k3NO1L2
-1970A158rn1r7j13o3l3J5N2J5KNj7mm6q0l0kJ1N4O6N8O5M1M6L4N3L6n2q5p4o7n9L7J60J21
-1935A147M6M7J6m6j08j07m3P4N0m6n0j1k5l8MO7R7O1Pk3l4j8QK5Lm9p1j4j9n0j0P5O3M6R
-1900A083p9q3oO4Nq8l6J6J5MJ8L0K0K1Ml8k6l2n0j2M3Q3P2M3rl3n0o5o4n7%k7k1L3J09R9
-1864I86NOk0n2qljmJ6k3l2K5N2mRN0Lm6n4j%K3N6nm5K6J02M3o8j02k2Mn3p0k6L0L2K0Ln7
-1824G95l2Q0J00J6ml7m7pL0J4k5j21j31qL2J7N6O5N4O8P9J18J22O6j1o1o3q2j03l0K2QK4
-1791A004L5k8n2p5l0M3M8N1K1qL2Rr2j30p4M0J28J41R1M2j9KJ4k9j4KL0RJ0l0j39j78q6N3
-1757H21N8K0j5j9O8P6N7Jp1j61q6K1M3K7K0K0O8O5j0n8q0k0O5M9j5k2j6k9kQ4O6J8M9O3L7
-1722A192nj0j%m2j03j21j11J5J05M5l2m4j5j8o3j3O7M7o9j23j13j09j2R1J2j6O6J4o4m9L5
-1690E56J47J16R7J17L6j9KK3m2j46q3K3R5R8j4p7m4J6K9m3l8K6L8N0N4J2k7lL4R0R0Lr3p3
-1656A050o6o2jJ4OK6J2j12j64j09J9J04R4Ql6K0J04J58O9k3r8p2j2K8n1o3L%k3kL6L1J4J9
-1622I21K6j6k4j3l0RL4K0J7J8Ln2n5L4M6pLlK1%p8r3q0jL2L0O0L9j0k1ll1L2L4N1J10N7K9
-1584A109K1j3n0r6n5J0O0R9K9l3MN7Ko3j00m4n0m9k1KK8N9K8r9j15nP2O6l9m6J0K1N6M6N4
-1549I55N1M2O5O1R4R3k6j20j55j43j14p1k9J5k1o8m7J2J01J25M6Lm4q0n9n3M4O0Lk5K2O4
-1517H01N3nn9m7N7Q4Ml9l4NKJ4K3l8pj6p2n0J0L4M5M2Ml2lpj7m4k9K2M5L3J3P0Q3n9j04j2
-1479G70qjN9Q0L1k6p4ML9m0q3o4J0L%L4J2M8L4j3k4k5jL8L3K5O5Q2O2J7k2l1p6j01q0q2n9
-1442F36NM1M8K1Q6J05J6n2n8J8jl0n3k3M0L4j9k1Kj9j7O3J05Nm9k7Q9J55N1L1K7r2j63j48
-1408H06m0j9j2P4N0j8K3J03Q8L7m1j81j39J1N0J0L4L1j7O4R7P2K4pk3n6l4Qm9p9pL5K1L8
-1374I54J5M4Q0k3p1%N8K9K4Rl1k1kKl1r8r7NR5J09J14L0m0M6O5n7r1n1m9NQ0J5n7n3m1l4
-1338I32J1M5j4n1p4j0P6P0L7Rm2q2n9opk6l5r5OJ30L4o6p5m9k6j6k3j3Qkmj3j7JL0N8P1L9
-1300G52JLK5N0P6P1M0K2J7M6J4m1o6r3q3m6l9M5Q7P5N1Qmj5m7n0m4L1P7N0M1j0m5j5K0J5
-1264A019m9q3n1l3j8j2j2J5N9M6j7kPJ0J9O5J22j3r2p9l8ON7M5K0J1Rm0j06k4R6R3K6ol2
-1229A018k2N1M9opj1PQl5l5Rnl9o2m4j8Ol3n9QO6J14J09N0Nm6k0L2K6L6M6j3j08q5mJ1k2
-1192I77m8n3QL0k8p4PJ31J38O7N8j1m3Pn2j36r8J8J28J55O5M5j2j05q0j6O7P1J7l0OJ8rK
-1158A220n4o8J3M7l4n9j1l8n7m4k8k7L0M3l5o3m6nj2l2n8K2P1Rm5k6k1QO3M0l0j7O7M9K1
-1123H93qo4q8n2N1J54J15K8n0j0K7N5J3jL7K3j3j6PQM9N2j8r7j15j03r5r5QP5L0j4r4p2M0
-1088F60O9N4P3L4n0j4K4K7N6M9Q8M4m8m1q0p5k4k3K3P9M9k2p8l4P1P8O4K3J5Q1M2l8j28j66
-1054H82p6N1M4L1Nl0n9m1l4k7L2P8N0mJ5j3o6k1N5P1k6l7O1N0Rql2n9q7j03o2J8J0K2Q9J42
-1018I30P7j7%M3ro0l7L4M9n8n5nj2k0jJJ5L4k3p1l7K3J6L3J06R2N5N2K2k1n3l6M3N7L9pq0
-981A119j01j22r4m2NR7J07J0o8OO9N2k7n9kk7n8j3mMN7M6m3l2k7j4M4R2N7lmo2q9j3K5oj3
-944H67jL4J4qJ9J2N0O2k8r0kN7K4L1O1M7P8O2nj4p2j01j01r3nOm7o5k1L0J26J03j8o8l1K1
-908I34j0k6LM4P7N8Pp9p4J0nk4N4M1k0m8k5%k6m9J5Q1O0K6kK3P3J7j5J2K6k1j07j05J0P8
-872A013loKQO0M7M0j4o0k4Rl7k9j5n1m8m5K8J12J28N5m3p3k0K1L0o1j17%R0J1j35j42k6O7
-837G72O6M3N9Q5N8Jk9o7j04j14m0M7O9j4o9k9l9L2Q4J3l6RJ9Km5q4m1N7J08R1L7j1k7n5m2
-802H06m6m1J8Kl3m8l7N4Q6M3k2l3L4L3K1M2M6j2pMl4m8k8n8k0M6J7J0J8J4K2PM3J1l0M1K7
-765I48l1j8k2K4Q9R9O5j3p1q4K4N3k6o8q0k9Lk4%RlRj5L6J02Ln8q6q3L4M9O6J1QL0J4M3K5
-727A033j3K8L5Kk5j7plJ4k0k3J3m3q6l0L3K8k3J5M0M6m2q2PJ09P2J%l2J4lo2n7J3N2J2J5
-690A014J2J4P2M7m6J1jj31j75r4L3N5k0p3K7J42J10J03O5p6r0lk6l9n8l9K9M3J9KJ4J9M4
-657A004j3j2N6K4JK4L2J6pL0rm6m6p7j15j04LQ6N0pm1jN2Q7R4O4K6l1mm2o8k2L6N3R4M5l5
-620A197j1L2n2p3j7k6m9j0N2R3R8M2J7l6p7o8m1l8n4j8N2N1jk8r2j00nL2LQK3M7Q6L3l0k7
-584A013K4P3rp1r1o9l9k5j8K5P2K5o3k1N3P8M8Nk3P4J33O9j3o4r3j39j47l3R1O1m1p5mO6
-550H72J13P5l0l6qk6j6J4KnJ6qj3m9m3N8M9k7n1l7N5J42J05J1n2m8n1p1q5KQ0R4O1K1qll9
-513A064m9k6l7n0j4mJ1k2k1J3qk6m7q7j03L2J39N1MK1K6K8K1j7n0n7N1R5k5k6J%k6j5M6O5
-477I58k7j25j7J38J33M3K0M3J3n8m2P0L0qK3K8o1j16j74j45j8J15P8l9pP1N8Ok7kM0Pj8J7
-443A007Lm6NL4K8Jk6p5q3j8Rl0m7j7Q2N6j4k1QL8J0l2p2n2K5N3PJ1K5K4M3M7L8M6Lml2j0
-405A024J4J2J9k7j9L6J09O5l0j45j77j10kL6N0M7K7N9N6Q4L8l5m0n4r4r3m3K6M8J3K5nl1
-372H83Jj05j70m5M8Q3R9Q1qn7n3j7nL6O6qp1k8Lj6O5Q1J2k2m6p8o3J0N2J01J34J20R0pl8
-337A128Ol1j00j11n4m0r1p4K0J26J95R7k6m6J3N7O6L3J2k0j1M7j8p4o4p4m4J3L5M4M6N3J2
-304A125k2Lk4o6K0M5l8l2k2J1pj5M3K0q7j12o2J4R6P3L3m3o1j8k7J8N5L6ql5j9OL4P5J3o4
-268I58k3J9K9M3L2j00j85j26O7J14N9L2K0J0j3j0mj3J0N9N8N2J3jO7O1ro0p4m5l5o3k7K9
-234I44N3J7JmJl5p5q5j05n0k7NO7R3K6M3O4Jl5rL1K8K2N5K7OJ2pl6j8j3L0O0K2p0r9k7M6
-196I59O5j5p8o3j1j4j4l2l5mN7R0O5K8NJ7j8n3n1n9l6KL9J02Q4M0Q3J07P3K8o2j00p2j1J9
-161A135p7j06l3M3M2j8j2L0L5OL5M8J2oln4p3m3m2j1K7P5K1m9l0k5M2R5Q6L1rM5M8j1p0m8
-125A136m7l2l1o3Kj0p1l7J2M6O8O5J2l4n3o4l9M2N6L0K9L3K1m5j33j19MQ7N8j0Lj4K1R2R8
-90A113K5Lp7j04LN1k7p4RN1N1N7O7Q3O4K4l1m9k5m4q8r5m5j7k7K4Q1M2j7k5j2m6l7j7jk0
-54H70j1O0J04R4N9N4J6r1j25m1K3j8p2m2KL9Q6Q3K7k3k1qk3l0l3r6k7O5R4M7m3QN2rj3K9
-18A086M1Lp4n5l7l7l3m6MM5l7l6k2K1M8OO8O5j5o0l5j1lj5m3j8O4K4l1j6J2M8L7k1P7J22
17A126M3l7J9M9pl5k5p9n8RL6J1m9m1n2q5j3N3Oj8K2O9J16P7j9n3j3mJ2mmK3kl4n7n4m6m2
55H40M8J22J6p3L1P3J7l6n7p8j51r3K6J24J02m5q6n4L0Q4P4L2Lpm9p3k2k8j2L3L3j3k4P6Q5
90I48L7K8O4J2o8j03q7nL1J4M5K7OlK9J8N9R2K0Pj5n4j5lo5r0n0JL2Ok5l5J5O7M2jK2k0o6
129I17k8o2q4k3J5N6P9J6J9J6N5L6oj5k4lm1LJ17J07K7o2q4l0QJ2j6l2KLnJ0M2N6L8J4j6k5
167A092p5o8l2o5n3j3Q1O6o1p3KN2Q4O6nk5m5m2j2n8j16j3O4K4nm0O3J08J5l9J8J7o9o2j3
202G68j5K0L9N5N4O0M8O0K5J4K1N3J0q2l9l0p5m1j1m8k6L7O2K7K1l5oQ7N9KJ1nn2m2k1M6O5
239A116R6Qr4r1o6l9m2rJk9J9L6J4j3L9P3K7j2KN7qn1k4K7Rn9m7nJ1N8M9j7k9jj1K1M1j6r0
278I51k4J0K6O0P8J6k7J9M8L3J0l5m1l7j1J4j6n9j8Ml5o5m7jJ5lo4l8K8O3P0L7n4j21m8P6
314H14J00J11O3m3k4J1nK1oo3n0M9M7m5J9L0k6k4j6j8j7k5JJ5k6n5m0k1L5L9PM5R7R3Qp9o1
351I61m0k2K8J05Q4O9O7m9j43q1l2k6rk7l7%m1m3K4N4L9l7l9M0N8l2l6j5j6jmO1J03R1Q8o
387A136p9k9L4O8K6k3n6n4m8p5n1K7Q4M1k0o8j6P6P6J1o6m5J3Q7Q9J2J3j6m2p9n9Kk1K4O0
422A032pL9Q2Mr5j27p3RR8P7N6N4j4l3j6n8p4o3J4N6O2O1L9m1q8p1j5K9J2l1OOl4k7K0J4P7
459I80J56N0q5p1j0J9L2K8Jk4l4o0m7kj0l8o2l1PL9K9Mj5j8j3PL8L9j6l3Qk0m8l4nJ3M5M9
497H68jn0J0J16J19K9j20j27j8pj9k2k7J3K0m6o4j9N6J17J16P3K9J6l3n8o0l3J%k1J1P7Q4
531A030M4J9Nrl3m6k5qN6Q5k1m1j4n8r3l0N1rp4p4N7J34J08N3J2J6Q2Q4L7o9r4m3L0K4o4m4
567A078KRrk0j7j5r4r7m3o8J4J15R9N5N0L9K7Rl6m0K2N5oj9K6M9L4L0j4l2n7j08j00n5K2j9
603H86m7K2Lj8jk4k6j7J6O1L1Ml6q1l7J8N2k4n4m6q0k8N2P3M9M9J5lN8P0j7OJ00P3M8N6n7
640A146j49j11NL3l9m4mJ4L2M1P3J4n7l8o8p5joj5nJ8ml6kl2n4L5Q7Q5M7K8l2l3K6Q0M7J4
677A020M7K2j4m9k6PQ5J17K4o2n0l5o0l5qj2K6N2J0m7p5r2o6j2Q8J02J4kM5O2qjK3j7p4l7
713I62oJ1Qj3n7o6k1J1j0k5M7O2J9M0N1MJ4J6l2o4n9J8M5O3O0jl7l1J5J7K2L0m7l0Q2Q7J8
750A203n4k0j9m8j6M1mq5qK1n7m7mL0L4Nk6j4N3N2o3j07k3O0j8p0LO5L8j8k6k6L9O9j2q0m1
787H27J9M9J4ooj3j3k0m1K5M0K3J9R5O7K7O3R1L6j00j21n0m3r1o6Q4J43R7M6n7j18m9j8k3
821I30pK1J6J5P8K2n4m1K8K8KL3k7j21m7K4PP2J16kj36j33k2Q5M3o7p3k1N3P9M7j5L8N2J2
856A035J3l3q6j07k9N8K1j8j9JqKK4P4J33Q7no4j01l0N5O7L3J4l3l3l2k0N4Q4k4n0l4o7r0
891H72pN6M9M1j5m5k0L6O8O3J9k6o3p7j18j28LL7O6J08O3k0opj4PL9O4Nm8p1r1l7J0L6K9O
928H84J3OKJ2L3M5J8k7j3Nm4m5L5M7O3L5k0l2l0nn1o7NO4Qm3m0J2K6K8O3N1n5q0l8n0oN1P8
967I38J38P7l9n5kJj7m1r3j31r1l6N8J34M7K4N8O3ln7LJ7j5n3J8R3R0N4n1r1l6PK1qnpm7j0
1005I53Oj1n3p6pJ5J5M6N5M8J6j5J4O1J03O0m8n7M5L7n1r2k3M5Nk6k3m1q8p2j8L0J20J16k4
1040A065r3p3PQ6M0j5k4n1m5k7j5JJ3J2K9N8P5K8p2j30m6N0P9R2M3k7j8Lm8n6L2N9O4M3l5
1075A104l6o4k3K8K4O1J9ll7r9o8j7J8N4J9k2K7%n1J9P0Q8K5k5n7p4r3p0K5K4J4O0J00N8l9
1110A059q2l7j0j6N5M5RK7%m2lN5P9J8k2j6q9j05m4J0j9m2n4m2M4N8pK4N9L0j4k1j0M1L9n
1146I72M6J08R9Lj08j04j8J1m9q3k7O4R5O0Rn0j6P8L2m6r6q6m0J5N3K8M1P5N4k1l0n1n9m8
1180I11ok5j0K5O7L0l3n0o6l8nml0K2O7j9o2m9j9j3J5Nj6j7N5N9j7K2R0R4N9Ok9j2j4j4j3
1217I66k0l4L5R7O4J3j8o9j01l1J2mJMK3Lj01j15l7N6J35J09M7l1p5l4l7k6j4k8k3o1n1N4
1251G09J25%j05m6O4R5N8L2M6Q1P3MN9L6o0n1QQ1L4o2p0l3l7o9o6J2J8qo2m8oK3N0L7M0J6
1287I78l4p0m3J9O2O2K6j9o2j4M2K3Qm9j28q9L1Q2O9%m9j5L5J10R5km8K7N8J2L9O5l8p6k1
1322A086L1j9j19r9j5mJ9M9J6j5J8R0Q4K9j4o8q7r5m4k1PQ9Q4J8kL3K2l4k1K1L4N2Jp5r6j
1358I54P2k2o5k1mo0o3J8J2m8p2j6Q0J48J00n0r8j9O9R2K1k0l5j8L9QnL8K2J4m8j25p0K3Q5
1393I36J09O3Q3Q6K0p2j39p9N8O7K6Nk8k1pJ8jl3k9NM2n%rp6o7n2l7jN0O2O4M1l8l2Lm9j11
1431H52j21k9L7J9k3j8l7jL4K3K9N1J01J08J7m8n9j8M1N5P1N6P2N6j5l4j3j19j84j10j1R5
1463H77J01J2k3l3n8K4Q5N2M7Nk5j6j8k4k0j08j60q1RN2M7P4K2n0o7l5Q7P1ln2o1K0L3J07
1497H91P5K9K4lNK1K3L4N0j5j9o5j08j01p5m7k0l2NK2O1P2M5J3J8N7J4j3k7om7r1r7l0O3P8
1533H04J13R4k6r2j10l1qn2j3k4m2J6K6L9N8L3K8K5J4j1j2RO4R5R3M2m5PL1l4%L1j2j0J1M
1569A115K7P7j3n4l7l1K5K8j3k1K1pp4j01n4n5l3M8N2P7M6J8nl8L0P8j3o0k6m9m2N2J11R7
1603A176L2m1j6M7j8p7r1j36n9K2n4j09j22m2L0J0K7N2Q7J15O7L4N4l3n8n4j04q3L6Q5N7M8
1635H82Q0P6P5lj05r0o6k2N7J04P6M7P8O1j5m1oK9%r1q9p8p4j6M7R7O2K6M6N7J7k3q1j4K4
1670A127ol1l0lM3N2j1o6k0j9o8m6k2kO3P1J9m9m0J7Q4N0l2p5m6k7p3p6PO9J5n1PO5N4O6O9
1707A085M7K4QL6K6o6j35j12o3lL5M3K1J7K3j9l6k9j6q3j19j9N9N3K4L4%mj1m0k0N2R0P2J6
1742I90M6J17J02lj07j20l3L2J6L2j0j3L7kl1K3J2o0r9r7pQ2P9L7k0OK5L4K3l5JPo4m7mM5
1778I94M8j0qK1l2j2M3N2PMPk6n5j4l2o1k2j6J0M8O6Q2M9M6P3P3lq6l9Ro6q8l2L5k4n3qj1
1816I69n1KQ7P3pj3k6k8o7o2K1L5L7Om4l9k0o4pL7Nm5n7N6J40M1p9p3RJ01O0O4Q1J3mN0lo0
1854A138j8j6k5m9j08j01PO9K6okM2M8j9J5J1p7r3oR5J04L6l2qJ7j5r2p8J9M2J08J17J6mn3
1889A108j09j01j7L7J9O7O6M1L5n9j05o5l6m5k3L9N2jL4J13O5l0o9k5M8Q0K6p0k9jl2K1Pr3
1923I48j01k2R4J30M7j8l9l9l5l0ln9j32j54n7Q6J85J51Q3P0L0n7q2q4j9O4K0l1K5M7%J9R5
1956A132J04K5mM2M4J4k0q3m2J1j3K7Ro0p0n3n6l9k4J4R8N0%J8K2l1lL9j3k4M7K5n6pQ0J4
1992A217m5o9o8k7oOk3o6r0l0K1j2M9J01M1l8o1m5k2L2M6O2J47J16Nk4k2OJ2m6j13n1L1K6
2026A060q5r1K0N6P7N5Pnr0k01r7J7L8K9n9k9O8J28J44M5n8p3m9o7l7L5L2L7L8oK0N4L5j8
2060A030n0o9n4L7Q0Qj06p8k5l5mO1O2M0Kl3N5J30J09j7o9n1n4q2J5J05P3k3l6o6o8k0J28
2093I95J39k9q1qP3O4ol8l0m7r4j00j06k7L2mML1N2P1J0l2j5L0K3J9P1N0Q%mJ4qp3j33m2L9
2130H48j4l1N0N6J8J8J2j9J2Ql1n1m3j1m2LK1OJ8O5P2J9K5J02J38Q5J8m9q3o6j8Mpj8m0k5
2166A050k3nRJ8M3N8M9Oj0rrj0j1j3kj7k5n4j07r7mL5Qj0RMr4l2P4J10J58J42J4n5p7p3k3
2203A027LL4J6r0r2l5jJ9n7m8L9L5L1N2Q5M7K7LKJ4K7k5l8J0Jj10j17nO7M8JM4N9k4p1l6K8
2240I70M5j7j04k1N3qoO3J03L0k1l5j02j34l8M0M8K4N3N5mn4r4oL4J3Q6J08j1n1l3m1m8o2
2274H35q4m8K6M5J5J4P1M2M9Q6M9k4n8Nqo9r0n5nk1n1m2N0R6J5p2k4M8O8O0L3M0N2L6j0j2
2310A062k9m7n3m4l9j7j3kJ2O9O7j6n5N7J27P5K3j2k6n8j13r6M1J03N5pp9q7k4K8L0PnJ9O4
2345A017J29O7m%l6l2o8q5r9q7J0M7N3O8N9N5O2N0j2o3o2n5p6k3mn4p6q0l1P9O4kL4O6N0L2
2381I93J2j3j9l5j9nn4q6q7J0J18J34Q2J0j2K6J4l5QJ6k8n0p4m4L2K6J4O7J03M3Lm0n4m0%
2416A016O1P1L8l1n3j1j5o7m4m7k1j2QN5M5J7O7L5l2n5q6n9L0L9KK6oo3q1o5k4L9P9M0J4J8
2452I28j3m4j2mj4J1O6Q2P0K9l9r9o0LL0L7j7n6m4k0KM1M3j4p1l3J0Nj2PPj9L8J12R7J9p7
2489I89n4NJ7L2O3N5j6m2p0n0J1k2o2k5K5L0M2L8j0m8n3l6J7J8n0m4N9R1N6P5N4J4M7K5p3
2524A108p3j9LL2M9K6J1%nn8j02k3L3M7J5rP2N4k9l7m5m9o0n4K9P9O6J5k1j5J4M2Np6l9L8
2560A024N3M8K8L5Jo4q9l7M8J06L1j3k3m5k1om7p3l0l6j6N4N4mjJ0m4p5KJ28J18O3Rj9o0l7
2596A072K5L2J0r2p9J4J6l6k6krK0L4L5K0l3k5nm2m8N4R1M0KJ1Pj2j4k6l3j8k7k3K1L1k6l5
2633I24j4l1J1P2J07R3J2l4k3l7p3n1L6N2L0N8P5O8K5m7o5QL7L0L7n9j34j28m7J9P9M7l5o9
2667I73n3p0j2M9k3o1K5R6J36J19K4k7l4J6O6M3j2j13j70j01o6kJ29J94J02m0j05o9MM4M3
2698A105N8J5k7m9r6p0N7J36P7mo4m0nj4l9j02r7n6J7M2K4K6jl6k0j2J8L7R4J00M6k3o0j4
2732A023Pj0l5j0J5jMO8M5n5q6p4k8m5k7J4J04R1K3O3P3N8on2n9p1lM4N4O4K2jl1l9Jkj04
2769A034q2QM4lp2j2M6L0M7L2L8J9l4o1n4l3k5MM8N2J6Jm3PN3L2j9j14j00J1Q5J08J10L7l7
2804A173m7q7q6j5N9J18J39J7m4k1l3o6j06m2J10J35M0k5k2M2K5m4lK0J3k4q0r7m5jJ7N4N1
2837A125Nl1L8N5l9j07m7O6M9OJ3l8k2M7N9Q0N5m1j03n5l6q6o7lL7nK7Q9J8n0k7kKJ1l6l3
2873I54lQ3N2o9j9Q7J08mj21l6%q9l8J6K0K6k4m4J9%n8j5O0J04M2J9M6N6L5l6p0l7m0p9o7
2908H78J7J5j0L7Q4O5qo9j06r0m5jM4L5l7k2L1N6K2qLJ2K1PK5k3n1j1M9J06J28L1o4o2m5m7
2944I67j0P9R0O7M9%l8j23p7J9J5L6L7K9OOn3j05n0J6K3Q4J10kj65j42nLn0m1J6K4N7O5P8
2979A015Q7K6L2M0K0o4q1o7m1l7k6J1P8M4k8k2J6nl7o6o9J6L5j7J6M7M9ll5k6nK9N7J13J14
3014A216P2L6m4r3o3n8k9O9J12Q4J1o8q3n4J4P6N5m2l5L0j1j25j48j19p8mJ7M8J31R6j9m2
3046I52l4o8p3p6k4P4J41J56R6J8kj9m6l5p4m8k9J3j4l4M2K8QN1j2k2O7N3K7Mk8n6k2K3jm9
3082I87p1K1P4L0M7P4J7j7n0n9K0N9K9J9M0K4l8l0j8OO4J08L0q2n2l6n8k5L3k2r1j14r3J4
3116H40M7M0jj6MK7K1L8N6L4nl6m4k7J9P9L3mL3k3q5j21p5qm5n7RML2O2P9L2n1l3l8j1L0m
3154H35j1oQJRO5P0L5N3N3k3j7M1N3J01N3q3j11l7K4k6p2r5n1M8O0O0L5j0n7m2K1Q1K0l6p3
3190I76n2kL3P2K0J5P4K0m4j3m5l2J8L3JQK3K0K1K7N5K1o4o7k6L9P2O8k0o9r3j15j37p0P3
3225H40J42J26P5L5O1N5Oj3j05j71o6M3Q1O0J0Jrn4p7nR1R6L4m4m4q2j75j38jR8R8J00M6k7
3259A087p7r5k1O7N9L3k9q8l1N8Q2M8j3p5q7k4J8Rl0p1o3MK0j4K8Qm6k9K3O1M0mj2k3qj0j6
3296G79L9M0J0Jnj5L9Q4N8l2m8M8Q9K5JJ7L1L1j8p9n9M4M5J8N2Q2R3rq0k0J2n5o1k8pm0o9
3333A013o1n3j6Ll4L6P9Q8J14P1k9j47j21j2L2M6L9L9Ok4o8o8j0l5l6RN9R2Q9j1q4n0PMkN0
3369A015P1N3J4m0K1J10M2n9o1m2p2J9J20J04O9K7k5q8r6o9p4K3L5N8N9nk5l9q2k5L3%RK7
3403A107k0qRjK9P1Po0n3p9r2k7R9J05J4n8r7m8j3J6J7l2k4m3j4R0O7oRJ5j2K6mk8OJ0L2N6
3441A066po6r6n3O3L7oMk4l8K9M7M0O8L2m0j02r7L0J03M1kJ8J3l2n0m3kJ2l6j18n7O5R7L6
3476I32L1L2L6N4Rj5mK8j4k4J1L0Ml1l9K3nq3o3jm0n1J3J01R8M8J4QO7K3n3m7m6k7K7P2Q1
3513A199m4j05k6J3k4l7J3N3K9N5K2k8qM0R2J09K4p4p2j7%j5mL3Q7Q0K0n1p5J0l6q7o1m2m4
3548A029r6q1k2J6K0N7L0ml5k0QL2K2N3om4K2Q0M6m8q6m4K2Q3L1k6lJj3N5M6k2j1PjK9K0m6
3586A101K9M9lj5M6N8J7L1K0n3m6n8j16j26k9Q2O7J3k6j8k6j2P6Q4L0K2N2L5j6qKK1m2p2m9
3621A120r2r1LO7O9%l7K8K2l5o1%J00O5NMNJ6rr0j10p7n0M4J18J08J0o7l5l4j02p8N6J18J49
3656A139J38M7j4j37j59j02q1j7J01J31J15K2o3pP7N1l2j35j59o9k3mO3J27P2l6j5M7P3N8
3686A208K0l8j74j18M9Q2L7J4N1Q9P9O2Mn1j33j27n6m6lK4nm9J0O7L6pJk7l7L7M3J0J9k3n5
3721I93k3lm1m5K9O7N2j7m2pl9m8Qll2K1O5O0P9O9L7m7q5m8n4l8k6l7k9k7j9J8J00J25J12
3756A125L8m4n3n5m5k9J0L1Lp3LJ0OL4M4J0k2J4M7L2L4NK6Op0n7o5o3K0K7M5P8K6m2o3j31
3792H62j36J5M7rjO6R0P1K9M6Pj8J2n1j7M0N9R7K8p1p9jpm0q0o4%M6M7j7l8l4n2ON4O9J6o
3830I86L0Q0J22N4l8p7q1k4L5J1MK0N1M6Lm0o9q2l0K2j6lP6J8q0l1O9P7M9l3j24j15l6Kl1
3865H45J3R2Q2M2O6K4k1K2L4n5j07m5L7Q7J04L6l9m0n3n7Lm2m8j3k2l8J8K2k1jK5Pl2K2K3
3900I70k4k0Qj5O3P8MK3N5k0j25p7R3J10L7J5m0q2j16o2k5orm0k8J8K7J3N2R0N2K2QQ6J27
3935A262K7m2q1m2M3Oq3j6M2Nk3jM5L7l8n2k3J9kkK4J4mL6j0j43j15L5M9j6l3n8m5Mj7r1m7
3972F64L3O1O5P0J2n2o6l5J5N5P0O3N3P2Q4O4lk6N2M4j7J1J1k1m9J2L6l1n2J1k3p2n3q2l2
4007I44N8K2k5%RJ3L1K5M3L4J1oMk9l2O7M0m3p9o1M4J09O1L8K0j0j02p6K8K1J8P2O2j7p4j0
4043A210J4m8k5RjPj5n0k8RK8j9k2pRl5m9j4ko9r8m2k0J8N3N6J7n2K3N9m2k9N9J4n7J9N5P5
4081A010K8p6r0m1j1JJ6QM1J03L7k4oJ1O3M9l0j8j5n4lM9J8j6K5P7Nm6mql0J7L1rp5p8m4R
4119I20O8Q2K6Ork5JLj9j5L2K6OmJ0k1k5op8r2r1%O6R2O4K3L9P2Q7N9K0j6o9n7M8M0j8q2j04
4158A059m2l6o2k0Q3P1o2r2J9P0J2K0K7J0J6j0n8k3L3J3L8j2q0o9q8p7m%J1R5P0rJ7Nr1n9
4194G75P4O0Ml3o2QL0MN9J39O3ml4m2PL5O1M2m2j11j09n2j2lK3L8M3N9N2J4n4m7j4K3P9J06
4230A179K1o0k3K4l2o3k8N2Q4K0o3r3j13m9K9pL1N9Q0N2Mm1j9M3K4jl8o5KRl2n9p1m0m1lN0
4267H22P2J02Q9Q0N5M6M4M0pj8NJ8nm8n4k4M1O1M1m8q6q6j21j28MO5l4o7K4J31J23k0r7p2
4301I48q3j00n8L3Q9J24O0K0O9M1k3k2j8qK0L6ro0l5KM4J3J5O1M2J1k5j7k6l1m0j5J06J39
4335A303j4n6kJ1k4q6p0J2M9pp9p6j8kM4J10Q7ml5Jn0o3k8kp1n5L0O8K4o2jR6J27M9n4p7k1
4372A054l6n8J3L5k6j0k4l4k3L3M6jOk4p9l3Q1J45J29O6J6n3j04j14j01pK6N9M7K9J8M7J9
4405A142m5n3l3M0P2K3o3r1j5Q2P1Jll2q0n7k4J1K9P7J24J08J1o2o3n9q8k1K2K1N3L7kl7j7
4440A079J8QJ0J6k9n5o2o0l3J9O7L2j05j10l3JL3l3o2J9O5L8J1R7R5j3q5r3j6L7L1J0k0k6
4474H51k0j9L8J03R8Q7L4k9o3n2p2j19j55j01K2J20J55O0k8JK3L0K4J9M4R9P8n2j33p1l4p9
4506H59j12j11l3O3J09J17O2K8N6JK5O0J0QL2m2K3J52K2j42q2l3m9o4q4r7j01o9M2J25P3j3
4538H35rmj4J4O3P9K1k6J1k0m3j9O2N4K4N2J5p5j43q3K8O2N8JJ4M5L0pj2L0kl6l6o7k9M2M0
4575I55L3Q4M2j4l3L9J6p5r3j9P3J3lK9M8O1k6m0l2k1l3O4P5l1j2Jk8j0oq4r7j3J14J28N9
4610A164k0o8l5M4J7k6l2pJql4LP4Q6Kp5n3r8n3L9L6L2QkL8L3m3p3m6JR2J25P0K5J0m1r0l6
4648A060K2J9j7k3n8m1omJ3O9O5pn0lO4P7J2l6l2OK9O3nr2o2nl9r9k9N9j0q0j7j9m5J0J8q
4686G99m2pL4K0l1k6M8J08Q4L9mJkK6J3j9N2J26J21Q3Kq4n4m8j13q6kkKM0M1Rjm7m5OLK4L4
4725A102O1K3K3j0j17q2LL8J03J09n6j89j51l1M0R2J14P5QJ1l8j9J6j2n1j02n4K4L6M0kmj
4758I99qn2l8qM7Q4P2K2j00j27lJ7K3Ln3n5%P2P5Q8L3m9o0l2n6%L9%j5n3lL5j7J2O8L6lJ9
4796A012M5J8J1om0jN9M1j1p4j19p0p3n8K8P7L9QRMl2q9r7o6k8J0NJ3Q5Q1L0j6k6k3K3R4J29
4833I92J11k2j14l3N1pl5M7N9L0j9l5l6o0n9j8rk9j8J7rM3J37N8J0jj4j0o0j9L1ml7l1j1j1
4869H85O1P9O4L1rNnJ8O7J09N0n4k0m0k6j4j8k2k4q4l6K3L3L7L4P6J5o0n3q2j6O2L0o4q6r1
4905H75l8N3M6M2L6L2L3N0M1k6k7l9k7k2j4k4l7K2M9K1oK3n0n9lM5L3J3l4m1L7O5L2nPj2k5
4942A066n4p6rK1K6L2K9k0j8N0L0l9l8QL0J4NL4M0P1K9J1MJ8M7J0n3o7m0n4l2K5N3L3j4k7
4978A145k4j5J9K2k9j12q4j0QnK0O7L7K8L1nLJ2L6J5n4j5k9p6n9o5j0K9M2L3J3L7J2o4q8j4
5014H51O0N7k7p6%Pl6L1J15J55Q6l6p8l2oon3n1%Mn3p8J3M0oL2Q7P6K8M0O6N6ro6k1L0K9L3
5052A262k1o0RJ5Lk0lM3J8n2q3n5k4l9n7KP2J8o5r5j1K6N6O7l8r3k6P8N3k4n7j2L8M0k1n7
5088H87k6M3Q3L2ll9j01n2O2J34M2p5n7om0j02m0L3L1O5J13J3j01j17l0P3Q5l7%R7P2M2P5
5121A156Q4L4L9Kn0n0k5jp7q7k8k0k0N2J05J15O0j01j98r5%L0O8J9qL3M0R2Q2qm5m5l9k8m6
5156A040k3L2J0M4Oo7m2j3k3j8k6qO4Q0J00P8Kl1qj5o2m9p2j23n8jQ4J13J7j2j6mM1l5r1o7
5192H47j6j8J5O1M7L3K9O3Q0L6j4k7n2p8m0j6nK7J0m2k6J9J0J2K5LP1J39J04j0p8l1po5j18
5227I88q1L5J16J08M4l1m0J1L0OK1k3n8p8o2j2J3K0J09J12J8l4l6j9j9n3j05q4RO6N2L0L2
5260A085P2N0M0M5K7J5k3l8q0q7LO7P1Rp8j18j06n1j8o8K1N9RJ0k1qJ4K2N1M6J1pK0J5l8m5
5296I76JK6J6L3P0P3O4n0q0m2j3L1m5k5j5p0m6M0N3pq7q0JK0k1lQ3J05O3L2J5J7l4n6j4j9
5332A012r4r4n2k0p4p5N5J51J51R6N9M1K2l4j46j11N2Q8J3l6l4KPj2j2lm8m6K4N1N9O2L6o
5366A084j5Rj6nJ8m4p3%N3N8L2M4K9k4jP1O0m8j17j00n9k3O4J03L5j6n9j05k4J38J51K9r4
5399A155q2mK3ll4n2m9l2k8n6o3OJ30J07Jk7nP9P3L7L4j3n8n5QO7K5nm6p7j8N3P3K9n2j19
5435A022o6ON4M8j0j5L1L0N1j1p8j0J4L5JK1O6N1L9M3M6J4l3k8rm2j43j39r6n7o1n9k1LK3
5470G20L9P5P6Kj0j0K0ll8pL4L3k0l3MK7Qm9p5l5N2J26J11L1k7j3K5L3k9n4n1n4l9l8k6M8
5506H53Nm8n5nK6L3Pl1o5k8O1O9qk9KN4L2N7J00L5jJ2l7j12r3L9R6P7J23P7m7JM4o8j25k6
5542A025Q1L8o1l3mpJ2N6L9l6l4l0j7M9Rj6J0j8o6n5k1L3P0J14O2j9PknJl4o3kK9J7ql5l4
5580A052j1O0P0M5M3jm7l3k7k4m1j1J2J4P4P6J3l7m1Rpplm7p4k7N2R2K0n2p5l5lJ7P3M0j9
5617A140p9o4k1L1J07J27O8m6j19q2nL2lk0k4oL2O7K5l5o1k0Qj3l5n2n0JQ0J22Q2pp0k9K3
5652A104K2J1jn5j03r7l3O4N7Mn1m8Qpq0k6J27J02L0K5K7Qn5j08p2j3M5R5R7J3m0m7OJ09Q4
5687A202p5j43o4M6R1N3K6J9L2K1mRoNM0j3p0n3l1k5j9j2K0P0O6Nj9q5j02o5k1J2J3j2q7p5
5723G49%J7pK2L9Om4lL1%K2L9k4k8K4O6J0m2m4K2N0O4K6%J8Nl9n7L5Q9P9J39P8k3k8m2j08
5760A141j72j50r3K1O7jK7N7O0M1kkLPM0P4O4k5p3n1j2q3p4j0N2j0n9k1N7N3m3m6j3N2M0J4
5796I30k6j6L3N0K2M5O0L9M2K0q0r1l4k5j7K0O2R4L8rL8J7o5m8M7Lq0k7M8No2o5J9O9K8J8
5832A102K1M0L8l8n6j8N6M5m0j9L4L7M6L2J6m7p4k2l4n2%mk0J2L3ok3JMM4Mq3q4p4l4N9N4
5869I50L5J01J13J17Q7j7r6j36l7J8k8m3KQj6m1j5J0Kj6l3P%p0j23j02j8R8R5L6J5K5R1J08
5903A127N4k6pO3N4NLk6l5nk4j6LnN9P2M7K7l6j05q4j9M5O8L3o0k9N5M5Kn2j25j09n5j1J4
5939I47k5L8N8J3lJ0L9J2l4m6k4m5p2k4M8N6R2N2mn4j09m5P7Q0k7n4KL2P2N4k1k9j1qn3K9
5975A023M8q1r3l3j5j5L7O9K9M6P1J2l1j2J7ql4j4MK0J3lo0o8n4k4m9k5Q1J17J08J06R9M9
6009A330p9r2j0L9P9J6q6j00l6J3K3Q7J26Q9j5m0N6P9M3l5r5j17j06l5M0P3Q2L0m4m6J1j7
6041A263o4q3p7p1j5M6K4o0p4K3N7O5O1K1n6n1kmN7R3M4j8k8j0m0m0l6J8N3M4L4J4Mk1m3l3
6077A095NQ3M3q4j26q5PP3L1nj0k0%j4m8q1n8oK5L7K5K4Ol5n8k6N0N0O8R8J32P0l9q9J3O2
6113A213j5j03r5l0O6Q0%OJ4l2JM5N9j5o3n3n0k8NM3Jm6kM6Oj9LNk4p8k4Pnn5o7l2J9O5N9
6152I07K4K8N2M1K9M6j8r2j7J9kJ3M7K5k0l4n0o3k1N7P5L5R5R8K0K1j3p8j07j33j7N0K7m9
6186I95j13j6Lm3K6QK9R7N6K6L1k0rM2N2J7j5J4LJ6K9J3j8qJ4l8n4mK6l3j07j38l2Q2R1O8
6222A090L0l8k7J5J5N4N6k5o0n0k2M6P9pp2p4J1O3J9m0q3o0n6j6K8OjM9Q1P2O8K5K1J7l2m6
6258A136p1NO7kl6j6n0j21q5J8L6J1L2K3L1L8l7J1J16R4L4j2l6j16j64j13MP7L6kJ0m2l6N
6292H45K7O4Q2L2qK7O3Mk5OPm8j08n8k2k2J3P2L6K8K0l6l6R%J6mp1j10l9Qnm4L0J25O2L0k
6330I68m4k0jl8o6o6n0oL3P1R7M7kn9j02j4Q1P9P1M6j5jqj6L3L8L3M1l6n5K0L8M0k0o3o4q0
6367I10m3NK1O4P1P8O5Rk2k8j8K5mo2n1l0nj8K0P0P0J0k2JJ4K7K4n6o7K7P7K9m5r8n4l5m7
6404I12q8q7k5O8J14O5k2l8PJ4ro8n0L9Q5R4O5M8K7Jn5k7L7L3j9l2k4k6nJK5O7M2K4M4N2j
6441A288q3j04l8M1L3o0l8M7k7r8j9N5J8RK1l9m5N2N4NJ7k8k6mm3o3j4L2J3J9j1J2j1l6%q
6477I21L5N1n5k6P5J16J01j2n3r3j16p8rk3m7j3Q2J27Qp0m7K2R3J33P2Rj7o6j13l5jJ3mL0
6511A010M6L1Q7O7M5L3k2m7l4n6j33r5k9K4L1Ol7o5N2R7K7JL8L9n5n3L6N6k4p9m8kM5k9j00
6546H63o1L3J33J14M6P1R6j0j15j13l5nkKm1n2l2lN8M0k7nJ3k6L4M1M6J10M5p4p4k5ln2r4
6581H96J8P7pn4JRl0K0M5J7Q2N3j8NL2lo7m0j7l7m5L8P3K4J1K6k2o0lK1l1n8m9K6J08Q9j9
6618A111j10q8qL0L8K6L9K2oj6J0l8p2J8M0k7k6nj2J5O7M2L1L9O2K7l7q3q3j09o5J1L8m4q4
6653G53PO1J14Q5k3n9q8p2JR3Q3K0J5M4M2n4q6m9l4l2KL9M1Q5J23M6o0r3n0m9J5O8J3k6m9
6688I26m3k1j2k4n5n5o2J4K5LK4Q4P9K2jk2M0J16L7n3k4l7m3lJ7M4R5J20K8n7l3Oo1q3pM7
6724A031j6l8k2L8M7l1p2m2jQj9J1P7O2L5%K7L7L7j9o6m3l1KkL5O7N3O0qo2n5l0m9j04p0m
6761H43O1O2J8mj9l7l0NM6K6K6M9Qn9l8K7M3K6QLl8o7l9mMl7n9p4p0l4Nj2nK4RK6M6P1Q4j
6801H93o8m2m9rL9K2LO2J8l7RL7M9kk3J1on4j8k2j4J2L8L4M6K9m5o1p6j21r3OJ29J66R8J1
6837I72J5or1r7j05k2N7N5K7M1Q4Q0J9j4k7l4j9l2p9q1lM2N2L2JM0M8M7M3qp9p9k2j1p3l8
6873G35pm2k6MKJJ4R0J10O2J9k3m5k5J7M4M7l6q1k1k1m1n2mL1K1K3J3J9qm4p9m2LQ0J19J00
6910I57Kk8l0J3M9K2m1o4k7j8%J9l4j23p0Q2J21N0k3p7q9k5K9L6N7N6N7Q1O0n2n7K7%o1q7
6945H12o2j4K9L4K4J9K7L8N9Q6O2RJ1j7n3j4J7kn2p4l9j2k6oK2jj3RL1K7Rk1q9p5q0n6M2M1
6983G02OJ3J2L1ljN1K0o4r2j8K1nj8J6LJ7P0N1L4j6p6n5K7J8J3L1l5m1NJ5k8l8qJ3J7L2Q2
7021H02J07R4ml9j2k4rk0m9k4k1n%m3k3J2pj3O1O5J1m1l5K8L1pql2o7p5k0P3L9KL6O6M7Mq5
7060H15j35l3M9M6l9q5m8PQm1J4P9J09J02J04Pq9n3K2J3n3m7k1K7M1qn7rM9N5j7l6J8J7PN2
7096H70P9L2n9o6m5n2jNJo6o9j7l9l6qL5N4J6j7n6m8rJ1K4L4K0J7K2L1N3Qn9nj1RP1L7l0j02
7135F34q5j7j6L2Q2K3Nm4p4l1kj7j6qK7O2L5N9J00Q2R3O3m2p8r1q2m6L4O6j0n1rk9KJ8LM4
7172G16M4n1q3l6J4k7m7j4L6K1j8L5M2L2J5pj6l0o2j8M5K1jK1L3R1N3o4j17q1r2p6k0L1M0
7207D30M1k0l0K9M2K3j2KJ4KJ8lNNqQNL1J5k2QM8qk8K3P0O0Mn1m7K7J1Nl4n4%Qj8k4n8o0o
7249D51M4P5N6N1L0j3k3m7p1m4l6l6K2L4kmnn6n5k1j8J2M2J1n6p0mJ0l4k7OR9J40R2M5j5n0
7286E33l0Jrl5jK3j2n0l4Nkm4p2p2k7M6M1K7J3NL7L6K2K1j0J1M1j4l2K3J0OJj2oJ0Pl1KJ1
7326D39Pm3k7K4L5pr5q1l3p8m3L6N0J4L0P8L6k1m4k8Oj9pJ1N6M8K5l0m5k2m3l5l2jN6O4J1
7363B92k7j4ojJ6J2J4K9O1J6k7j1k1J4N0J6mpj4qo1r4kO6K0k8l8K9N0J4j7o6n6LL6oNK9K6
7402B90J2j2j8OL1J2k6l4LK9M3Ll3l5OK1jJ9J5k5n2n4k9mJ3n3r2o8j6L1M5J2m9rP7P6M2k3
7440A53k0j8l6l1j4NL3R9O4J2kl8nLl9n8o9j8l5m8LRj7J9L7RK5J3M3Q2L3Jk0J2K2PJ1rl2N
7480A91lp0l5mJ1Jn2j9l8l1j8J1O5M5K0K5pl0j6J8L3kk2k7j2J4L0N6L7M0L1j9l5n7l8LK6L5
7518A57K4K6J5p3j46q9m2rRJ9L5Q8P1L1Jo1q6m7k5K5K8J2J8J2k7l8k7k3jN0O5M5J6J4K6ol5
7555E2k7j9j7J3L9J1j8l0j7k9k8k6k1RJ1K0J8K4j2j5j6l6k7qKNL9Q3L4lJ2J5nl3l4J0J3k0
7593c1k4kJ3j1k7jLrPk8j4N1L9j3n3l4k3j7j2Kj8k7QK3j0k3n0m8K4P6O1P5N7j1l5PM8K4k8
7632c1n5q5n1j8nK3K0J6L3L0K0K1OJ9N6J7k0k3rl2j12j30m2L9kkL0l9n0J7J9kk5m1kL7L8L2
7670c03
##PAGE=	N=2
##DATATABLE=	(X++(I..I)), XYDATA
-57864f75on9n9NM5RkQ8J26P0L0J9o1j89j45n8m3PP1O1L9nj6J5j3PL0M3oL0mj62j19K0k6o5
-57828i98N5J10O4Qm3q6q5O3J11J3m0j3%p1r6n5O6Q1K7qo5p0L6J75J52M7k6m2m8o3j3L4j5
-57795g95l6j4J4N3O1M1l6q9p4p0jJ30Q8m1p8l7l7j0N9J16N4j9N6M3Jk1j03j06k0P4N0j4r8
-57762h59j45nJ27J85J22n5j17m8K2J21J00r0j59j22r6m7j2R3J26L5J0J7k1j15r6K5N2J20
-57734h32Q8o1m5L9K6n4r9n3J4J6p2l6O7Q5P2M7k5j30r3j13p3J3k3%Qm6K5Q4P4L5j2j27j06
-57701a307m1J3L1pm9lR9M5j00q7oN9Mq5p0m8N7Q2O8O2k7r4q9n0m0K7M2L2L6J38J74K8l1m4
-57667a181JN2k1j00p1J1K7l2J3R7J05Nqj0kJ03J8m5J4m4j16o9n1JN3n8n0P2J24R1j9j19j07
-57634a316PP0Pr9k0Ql2j0K5Q8L4o1r7j10p8n7j1L0mL6O6P2L3n0m1K6Lr5q2k8J22J73R0M3
-57600a258k0m7k2J4km4m6K0k9m4K5J0l6K1L4mM1mo5r1p9j2K1R1O0L3P5K7o9j53p9J4m5m6
-57566a709L2N6R8J00P7O8%p5m7j8k4N6P2K7m5j35j15l7j0M5N2q3q6J5j10j91j29kR6J80J59
-57535a683J45P7nk7k0k6m9qP7K8l1l3pJ0o1q1m6j14J2J22R4pj64n6K3k5m4j4k5j42n4J16
-57503b018J34M2L0J17N0m3j3Mnj2k0kJ5L5o2j05j58j19J9J08J40J85K31P4l2J3l7l4Qj5r
-57472a479K0J0O5Q5l4q6J7Mq2j75j73n3k1j7O4O6L4M0J1ok5j4N0O6J10Q5m0p6k2m3l8P3Q7
-57439a497K4J3l6l2j4Nk7j34j34J5J32M4n0M5J44J04jm1M4J63J02o5j14j51j43r4j02k05
-57411b005k17j09R6K89J83L3m4j08r3r9j16j09o8nR8P2p9r6m5J5M4N2M4N6O6R7J73J03j5
-57382a787n9n0o1r6p2p1n2R4J38Q4K3K6J18J20o5j64o8P0J11L1j01q2O0J16L7o1m4n0j82
-57353b037k42k6J45O4m4o1L8J53J26O6pp4j24r0o2r3o9j8O5J00O0J26J23M7k4j86j77J5M5
-57324b161pJ4O4J30L6j35j13l3R7N8n3m4j0J1K2RM1Q1J3n1o8m8L0j1o8q5j02l5n4q4l5J33
-57292b458K82J91Q4nr3j37m3K8l2j8L2oo7p9n7nJ14J07L1Q0N3rn4n2n2j49j30J4N0J6K6P4
-57260b264l3j22k1Q6Q8M2J6l9m6m4M3P2N4Q4R4j4j46k8J41J09l5o4m9k6L6J4J0j0k0k6r5
-57229b193j70r3LJ58K62Q4n6%J0k2q6p1q6m7Rq6n4L5J06K9J3J4m6o7n8p2n3J18J51M2j3n3
-57197b292r5r1j05L7J32J29J04P9R4l9p4p6o6N8M3k2p4j5m3n9j0j09r5pp2j63m0R9J30J21
-57167b521K1j28j36J1J10J48J72J04K7J1Ok3nn5j46r1J9N1Q4R2r5j48J6j9m7r1j55k5O4J1
-57137b738L8K1q0l3J67K28J24o2j01Jl6m0P7pn2%K9m3j06j9J39K28J86J20M2m0q0o2j43j91
-57107b433lQ5J56J54Qk0K5j5m7m7j15j19j44j30P8Q1q6nK20K33N2j8O4oj95j96r5R5K30K12
-57077a981Q0No9j88j60m0J26J59j5p9j8N1n8q9p8j98j87qP7n0j57r8J62K48O3j71j80p7M2
-57048b888J60J32j8L4J06j5j29o5P7M4j61n2O3lj03j27L3J14M2R6J00Oj42r7P1J63J26j1
-57020b444o5j13k06j77l1J25K33J92N1j2J7%m1J6K8r6k10j01L9o8p7l4M1J24K42J97L9LQ
-56991b320n4j36r0J3M0lr9o1k2l0j41j09L3j4o6nJ64L14K77M7q7q5j34j12k8j00j71q1m3
-56962c103N2J85J69J18M7k7k4k3K9J32R5J6k6j15j48j54j77j56q2pM3J17J87J13K2N2M5J6
-56934b604K7N4j8o5n7l4j4k7N8N8J4L1LK4k3n3K6j5m1QM9J1q2j22n8P3J78J53R5J3p8l4j02
-56901b552j18J01Q9j52oJ38L9n8K7L8p8m8n1l4M1n8q3j4L0L2r4j13o0M7qM3J07M3j05r7o7
-56870c021p5R4K58P2n3J0j6mQn0o0N9J42N1j05j31o5N3J39J64K0j12j67p5K9O6j0QJ04j19
-56840b786k69q7R6K07R3r5r7j10r9M5J08J17O6j13j74N3K55N6OJ78J79mo4J16J51K3k29j71
-56812b549J4M6J16P7n8j21q9k2o1k3Q2P4J2q2j71j65q2M9K9j3L4Oo0j26%J57Q5N6Q5J05j8
-56781b613j03q6o1lJ48J64r7k01J0K15J43MK4o1j95q0J38J62J46L5j66j50j84j55o4K0P2
-56754b938P9K4k5p6n9k8K6O0O2P6M9Q1J12J0m1o0j07j63j29n2j4R2J36J13N1R4J07M4nK6
-56724b455O1L8j20j59m2n5k18k58pJ86K11J24N2K8r3j93j57L6J36O6M3Kj25j41q6k1L2K1
-56696c094J35J74J60L4j84k31n1J23J06O1M6J05m2k36j28L2Q8k1oQ3Q3J28J08n2j03K4J07
-56669b551R5Jj30j31j05r9m0M3J06J61J29R3M8n9j21j46j31p7n0L4O7j2j09q7J02M8O1J18
-56641b742K8kP6R8R9J24qj91q8R3J50m6j10J3J09R0k8j58k06j94j06M2J54J31M2Rp1M9P9
-56612b564p6r0n2n5l1N3M9J04J25J1j19j78MQ4J03m0l9Q8R8k7k19j48L4J33J32M4N9p1j38
-56583b726o5L5L1K6J5o2j50j05Jk5o4L6qk8KP8N3j8M8R9L1LR8J54N2k1R4P2l7n6j89o4R7
-56550b593N0j5K2K8L8Rj58j45O1J97J25Q5k8j78j41r7r6n0l3oM3Q8J44J33J8o7J17J89R4
-56521b166o2k12j56j11j55j04Q3N5P0J64M6r3j15r3j14p1r9p5J00K03J81P2m2m4q1q9N9K9
-56493b820j30r2M4P0NK1K9J0r0o1O4M1l7P8J26J5J3m2o5m6j27r5k9N4J58J32M1n2PK2o9r6
-56461b921Q8P2qO7L3r3j71n0M4J7p5n2J02K30J58J10N6j48j72j7N0L4O7L4M6J02J00j6l5
-56432b348lk5j11q0J37J78m4o5L8j56k11P5K54J51%Q1P0j62k08j02j12k36k39J3Q7J28P5
-56405b815j03k52j38L8O5J70J87Mp0J97K13j7o3L3Q9N8R3K0j39j04M8O2j24q8Q2J38Qj92
-56377b600k10j82k6J02J32K25J47M7K2j32j92j34j17j23o4k5J2K4K8Q2J95J85R4k9l6p4q
-56350b657M9r5j84n8O3J28K29P9p0j06r7j26r5L8R0K27K02n4j14m6L7j4k23k76k58j93l8
-56323c562O2J93K31K54K05R1q7p3J19L5r4J26K29O9j23j24l5r3j14n6l4m4j1m0LJ93K56J07
-56295b317K1J0j33k37j86k2j4rkL9P2O6J08J9n7kN4k0p5Kj7j02j5N2M0j9j17q9j2K7N9J29
-56263b747Q6M2%n4nq0j68k3M1j5MJ38J95O2lR1j7o4J51L9k25k15p3j00l3K2P2M5K1J23J28
-56232b562J3m6N1K21K21Q4j08j62k34k67j07KM8O6O0p4k2R9J8l5M5L1M4O9k1j02j9M7kp5
-56202b717l8o9r8L0pO1J29N9K2J08J30j6r3j41l0J26L4j99j97Q8J59K9L1N8n0j21p0K1O1
-56173b700M5n3m8N0O5m0p7o4j77k32j52M8J35N6J44O8J55K42J46R4J0r6j91r7M9J20J14J04
-56145b282L8l8j1l6k35k58j41m6J09J47qj32j26K5J23P4Jr7j98j39M7K31L12K63P4j05m4
-56118b452J7p7j38o1J0Q8L9n0q2k8M7O1l4l3O0L4k7j69k81j53%J08J54J20rk5N9M2o7m8J60
-56087b735J10J1M1R9P9j8p4j69j44qP1j9j46j83j16QM1n4J1J21Q2jq0n1Oj3M7R3Q9J12J49
-56056b641P6l2n6n6p9PJ0j48j81n1J91K34P1J2jK3l4k3ON8Q8J8o8p2p1k9P6K8j6J1K6J00
-56024b523j7j26o0Kk9o8Q0N2o9o4NK9m5r2n2J2J04J72J15n4k8M2N3nj5n2l2J5nM8j2m1L2
-55991b628k3o0r0L4M1m3l0Q7Q9k5k8m6j63j54n2ll8rJr8q3Q4K42K40N4l8q1r7J2K4N8L7L3
-55958b753J41J26j26k01q7JnP8M3j31j13n8l2o6p8J04K97K49M2l6M5J19J18M5j9r4k55j41
-55930b787J88K58J11m2j63j28L2K1%k6q2j71j53r1O2R9k1k2K5J00J51Q9K2N3J3o7p1m7r2
-55901b739p2M0J05K7M6J59J55J2j36j87p0O2O0j35j21N2O7J7M9LNk1n6j2N2J12Q1L5m8n2
-55871b510q9j5R2j5j64k07q1P2R5n2j38L0J82J91J09k2l6k6j55j67j47j5N5K1O0Q4L5L7O7
-55842b709N1j02n9J16M8mK1P5M3j07j17J8P2J23R0n6q1OM4o3j31q6k6Q6R5J08k5k04j95j23
-55812c092L2M7J09J68J7j44j32O5J58M9Ml3j9k6l4O8L1m9k0JQ9J06N9L6k5m2P5Q5l2j52r4
-55781b695N2m5k24j47J8J33J51O9rj6l2M4J55J83K7j56j23k7m1o4m0j8J6O7J11Q2k3q2j18
-55752b752o1P9R0p3k09j45J0K0O9N7j69j26J04J40J4%L9J97L38K18M8J0l6j45q2J09J19k7
-55724b164j17j27l9M3l9j04L0M2J0J0p9j71j36q7j10m0O4J39J46J94K56J27j56l64m28k76
-55698c376%J35N7o0r0p3j7J58L21K28O2L2j6l5n9o9p0l7r3j65QK23J17n2j3M0Q9J11M7j8
-55668b615r1J8J1j12r3k0R9J8o3j40p6L9J8N3Q9J03Q4L3j7N6Q4o3p9j76j91L0R7N5K3Q8Q5
-55637b653j01j98p7P4Q2O6j8p4j29m6J32J53P8n2o3P9K02J17N8Q7O7M6rj01j81o9m5pn9j8
-55607b659R3L5m6k40k90pJ76K15J42r6k01j14%N9R1lj48p2n2q0M4N1m3o5P4J00P0J04J02
-55578b760J25Q4j4r4n3M6k1p8m6m4OK4j19o7N6J06rr0oK18M2k12j97L4J36O4J8j1J21J95
-55548b546%j64j20J5J43J00Q0J9m4j6q3j67r9M6J70R1j4lO8J35O0m5j92j49K9Lr7NQ3j5q2
-55517b789J9K5p9k3Q8R6k2n1M2R8L0j3n3j7J08J25J05M7j50k72j09o4j15q1K4J07Q4P0N5
-55488b715L3P1P2p8j59j17j35j41j26j2K05K31J60J37N6K8k7j47j72l9P0J15J71P2J1K9m6
-55461b453j02L7J16n5n2Q6M1r4j02m7m5m2j17q6J1L4P7Q1p2j36j61j90K3J55P3J16J72k1
-55433b753o8l7N2J02M4N8l7j57r9j4J8M5o7q3l5K0P0P9J46J39n4j03K1L3n9n3k7Q2J77M9
-55403b511n1j11k99k41q9k3L8M9J1j1P4J37K2o0K9M0j21q7L1J7QM4Q9J05L2k2l1M7P6K4q
-55372b792o5j77j41o5O6K27J82J06k9p4r1j53j30J0N8K7K2rk1k8m7J38J50R2J29J68J21R
-55344b317r2j59j38m7J98J63Mj8p4L7J22R2L1j03j78j04rM2J2k8j40j95j29n7O3J63Q2n3
-55316b832MJ7j0L3L1l1p5m6N5Q8Q8M3kK5jl1l1n6k4J4o8j4Q2O8J0l3k1p9n4l1q9r1o6m8K4
-55281c151M7JR1J72K9j16j11o2k4J08J04Pk0p1j34j64m4J55L10K22M8l3r6j42j88j45Q3K44
-55253b880J12j7L9P6k6j18m0M6p4r4J8R5N0oq4j59q2p9n3Q3R7RK5J16J00P4K8n7l9%P2N8
-55221b710L6O6P9n1p7K6nj41j69j7P9Q4L2K8K3P4J9l2J02J61P7N6K0j00o3j7%l1O5Q8Q3m4
-55189b259j21K9J9K4m4j05j75q9P4J34P7mn1j42j70p4K8P4R9N7L8j1j91j40R1Q9o1K2P5j4
-55159b721K1k6j27q7m3N2J40J13K5j9j8rq5n2k2k0K9R3J91R0o2j18j30j72n8N1O6P9J27J06
-55129b586L5R0L4j33j54j31j00J0Q5Q5K6M7O4M5QK9m2p4Rm9j32j18P9J79O3R3Q0j69k85j77
-55099c089m7o3j31j67m0J27J34J30O9Q3R8O9N1k2k7p9j03m6J18M3j12RR8K11K65J7j14j19
-55071b637q0L4Q3R7J15O1ml2k2K5j24j71mJ9ol0l5j00j16n6j05p7qL3M5J0O4Q3P4J38J24
-55040b602nr5j00k3k9j32j68rJ25N9J02K09J01K5O2p0j82j01L4lj61j83o1N5Q6n4j53K6J53
-55011c094J11P3K4J23J13J38J69j4j28j82n7J11J46L9j34j26N1O6L2P1K6p9q4n1QL8Ql1j50
-54982b783q4N7kj12l1J06J41J33R8N4l3j36j75p4k1Pn1j17K5J33j4k07j94k2J49J43MJ7L8
-54953b951kj23j47Q6J67P7Q5J15J52N7r9j27j52j19j22l2M5K4K7J36R5m1O4J00L7j21j97
-54926b966j57NK19J38p4j10q0p5LN8N8O6J60J61J2j09j12jJ45J58J0j07j03q8j52j38k4L6
-54898c067M3L7L2J60J68o1k13k63r3K32K06J01j1r2k8N7J23R4p6j38K7J21kl6N1J03O1N2
-54870b412P4k8l0N2N0j10k40j45n9l0J4J76J68L5k0JP5j8j35p5k7km3O6J08J11J24l7j27
-54841b484l4O7Oj13j02L5J53J43n5k92k94j95l7Q5J02j2p4J2N6rj16MO7K23L13J04r3m2O5
-54812b517J11jN6Q5pj93k74j07J01K6PQ7J0p8n7j17j48j06LJ38J86K34J87J13P7j38k50j69
-54784b741l7N1NM4Q7Q5Q0L2Nl2p2K3N8k6n5r0p6K4J52Q7j31k19q3M4k9j8L9j2J0K5m7p5%
-54751b892J17J35L8k8m2J8Pl8L9m3n3p0m0m6j17q5q9p1o8O4O5J18J58Q4k2m5L5J01Q4j00
-54721b786o5J06J49J15k7j13j15o3m8n8L6K2m8o1qN5J25J81L3o0j3O6R8r0j67l4j9q6o7m5
-54691b987l6j15p0O9P9Q7nm6N1P5P6M8M2Q8K8Q2L5r7j22o8k8k7j15o8l6j13r3RJ55J43P8
-54660b881J3j29r5J21J77J08m3j24j08k4J07J65L3l8P0O5k7j53j39j60j32l2L3O6kj3M2K9
-54632c071M7J40J51P7M3K4o9j95j65o0J9J40J86O3r5l4o7p9pn2l0M1P3J6n2K2L1n5l1O4R3
-54601b832K9J16K13J72k1j84j47j12j34j09j45j03J04J46J74J16N2k4k01k06M9K31J91j3
-54577b638r8j19j67j89q0N2Jn4R5J94J54K14J75M7J23M8l2m3q2r0r1m1J5M3M8J47J06q9j01
-54548b452j1l8n3K6N9p8k20k51j27k5N8J30Q3J0Q7J47L3o5j73k25q5o8q8NQ4P8j2lN2N1J18
-54517b953J19Mrj12r8QP3J57J19J4L9N7m9KJ47J25j03j90j07j09m6O0L7mP1J67J57J52O4
-54488b208j07j51r2l3J0j0N5J21O3J3j8m9n1m7l3n8q5o7L2J27J38R0K1j80k43j18ll7j11
-54459c031L8R7O5R6O4R7L5j40p4LqqJ36J67j6j34q6J1ko7qn9n0P1P9J1o9o3l9q8j72p7P5
-54426c146Q5l2nQ1J13J60J57j4q4k4J0R5K05K09Rj95j55qO9n1j27mk9j85k12o1O4P1PL9J9
-54395b939n6lJ39J91Q1n0n2q7j51j55j26Q4K67J63K4M6N2n9rn6k5j2j50j47l0R1P1M6K0l3
-54365b865%N7J02P9N8J43J12j11j62p0q6j39n5l3q7L4R7J7j32j47j7J0O2J35K13J87J48J00
-54337b350L3q1j55r3n3r2j34j21q5N6J97N4r9j33L3J58J12M1J0k9j03o4O3L9kP4qj64r2O7
-54307b921R8j3o4o8M8J29J33O1L0L2N9P9J45O0k34l28k97j85j6J46J92J36R2P0O0L4l8j02
-54279b662r9o5k8k4N1k7m6k3O5K06J45K7j86k01j40j11K2J33J07J1q9j33j62j04m8L7N2R9
-54251c193J24O1J47K42J14j7r2j02m3j61k14j15k8j3L3L9m8j10o5R2J12J28Q2j1Q8J54J26
-54224b670N3r6p6k4j71j10R8J14J20J06pm4R1P9m4k2q3k20j60M5J24J31kk13k03o7J03O4
-54196c084K1J13J30j04j12j7k2P3J05o9p9j31r5j1Q9J45Q3K0m9j62l0J92J84Q7N7j3L7J35
-54168b507Mr9r0n7R2J15o0k8Nk6j37j53K2J21J54O5J7K4jPn8j41j82J5J50J26M2k5L0l4j68
-54137b777k47k23j25k1J18K69L23K27K4q2o9pP4M3j35j94j00o2l9kOj3N3J51Mj10q3o9J35
-54108b931J38K0R3Q2j3q8j04j30j10p5K9P7j6L1O3R7J60L9j23j04o4j1P4Ook9J7O4K5n3l1
-54077b873K3N0R5J01J4j48j45j04p0k0M2R9J88N2%%K4K5oj3j17j25M5N4j13k20j20M6J71
-54048c045J65M4K7K3l3lN8N4P0J33J49J28N7p9j03n4L5L1q0j52j80j24p7M8J35Q5J09K7j54
-54019b706j44l8K3P6R7M7o5j85j8P9p1j8O7P0R0N9O0J9j4o1j06o2j8O0J5p4K2J14k0q0m4
-53988b826K9J4n6k6K0p1j15j04kL7J12N9n1P8K32K72J58O1Q4j2p6j52k31n2P0N9K1o8j34
-53959b670j17o6l5p1p2q8j36k6Q5J32J53J10J05P2M4n2q0j04j05j51k02l9R8N6K3L6Q0K4
-53931b996n0l0j01p5rO1J51Q1qN6J74O2j01r9p2M7Q8qrR6J42J8j35k80l16j34J57K31P0J2
-53901b977J59J46O0Nn5J5P6M7J6j10j24j4rq0l2R4J16P9P0m3j14m6l3j11r5Ol9k0J06O1j5
-53870b861N6J07O0om7p8j22p9J90L59J96L5j49k49j59q1r7j03nJ0P5K01R7r7j91j30l0J97
-53842b901K05o0k85j46J43K64J33J7lM1Q3J40J26P3j7q9n0j6rL9m2j35q5%M9O8N7m3j42j12
-53812b697J53K14q5k07j47L6R9n4j30q0k8J44J52l3o0J2J02Q7J3j02j74j63M2J58J4K8J7
-53785b689o5j7lk9k2J34J42n5k12j29L0N9R0Lj65m5K0l0l5qK5L5M2J50J67O4J5K5j12j72
-53755b787OJ05n4j16j5M5lL1N5j28k46j15mQ5J45K83K80N8KL5m7n3j14j66l5J48K48J24j02
-53726b335j81l3j9j76q6PJ8J8L3J45J40J5N5j7j30j01j15r1M0J16J09K8k6k8k6l6r6k02j77
-53697c151j8M0l0O3J22N8N2J21J37R3m1l0M6L7l5n9j9jl3nl8n4K9L3J9R7Q9L1j13k20j13
-53666b893Q9J57J13N4l9q9j0k7n8M1M0k3k6rmk9Q7Q1k6o0kP3j46k62j14P0O1l2j07j75KJ28
-53634c135J3J2N5N9R7K23K40N8j51j53LK08J07r7j18r1J02K43J17j07j24l7n6p6o4%j1j04
-53606b787k8J28L2q6j5O9N6R3J32R0mj2j18l24l21j78n7P5J14J28J99K75J51n0P9J10j03
-53579b352j33j4K2j56j85l3j7k9qo3r7m3K7J16J60J13J39L3p8n4O1J73p3k44q2R9J35L7M4
-53550b502Q1L2P6l9o1o4j08j08j10p7o3q0j28r4oJ50J82j06r8O8L1on3n6Q6J90J14N7PL5
-53520b650P1k1r5p9j5j5l7N0M4p9l2J8N0J44Q8l9m7l2k2Q5J35N1j67j56j37j33n7o9J1R1
-53490c044J29K08J00o2p6kP1L6j49k40j21JN7J50J67J83K05pk51j89m5J7K4Q1j6j62j97j45
-53462c277k0P1J73J63Q6M3o1m1J0K8R4J28jp2j99j78L7J07J18J30j02k53j48R3J05L0O5K3
-53434b848k1j83j95R2J63l1j1K4n3l7Q6J86J02%LN9M8M0j2k6k9p7k8j34p5R3M8K9M5qlj8
-53402b771k1%J54J99P5j31j14m0j5N8ko5o7j67j66oJ03M8m3N4J4q0j1L8o2j54j39j22rJ41
-53372c301L44L89K18nl6M9l0r0j05m8k0J0K6lr8j5J43J60J1r7o1QK5l2j9O1k0o2m4j48j33
-53341b923O9J51Q1j0j2j6N0N7j36k27j21L5J8j52j23J85K74L3r3p0N3J42M0p2p5n2m3L6M5
-53312b856j04j66j38qJ74J93L0mnn0n9nK8j0KP1j1j14r2Kpn3N0Q0O5K17J65m6k00j86l8Q6
-53280b989J48L7O1J77J5j67j03m1J5K5m6r0Jpn7m6o5QN9po7p4m3J00J54j6j28n1N2J05J00
-53249b940Q0P5l2q2O7J56K8m3%J9K6K1k9j43j43j00J4J85K77Q8j27p3L7L8O8j6o2N0J37P5
-53219b349o7j80j28j27k37j00K7Q3J22L1q6j84p8J14N3q6k07j43N7P4J49J26l6l8LJ32J68
-53192b907N7j42q7l4o8n7l1rNJ17K14K36J01rMmo7j26q3o3l9L3J35J33k4j23j4O9N4M9J19
-53161b561J40N2K6P6K3qk2j44k00JJ39M7m3j1p9j58q8K1J60K35Q6j04r8r8j88j57m3Q9N2
-53132b855j29r3R5K26J80J3j23j00J12K12J08L5j69k04oL0J7j1r5n4Po7M5J45O6m5n9Mj6
-53103b731l5L6N4P8J84Rr1j24j43m3o6j24r8j48j48j23m1Q1J17J17J47J08J51J44J00j2j39
-53076b740j70j20j24P2K99K14Q7l7j12j40p3J26J64j0r8m6Jl8Rk4l4n2k5RM8O0R7J01N7Q
-53046b491j18j86o8j2p7n9J16K17K21J82n7k45k45r3j09j14K6J27O9M6N7R2K40K21O0j89
-53020b389j78k01j08O0L5%m2j33j38K2J45J07q2j74n8n0l4Q4O5PJ8P4L2p2JR0Q5J04J05J2
-52990b613o8j27j75j63m6Q6K03K45R0n2o2p2M2J25M9l5p1q0k4J2q7j12l7m2J63J93l5k38
-52962b931j77l6N4R7k6l3J0j15j32J8K09J33N4l9q5o0j3J60J62Qq6p0j05k6OP2K5n5J2L2
-52932b937k2l1J9M2m0m2Q6J14J48J45N6q8p3m1L0J66J16Lj8Q6R2j12k08k01j84n5Q7M4O0
-52903b758M7nK5L1J07mj52j81n2J62J33P4jrJ35J25j6j6n2j22j73j74j1Q6P9P0J21J63J58
-52874b210K1j59k26o3J23N5j54j23J8o5r2j26j48l3R5J11pQJ41K0L5J68Q5p3j03k4j19j97
-52846c042q2J18O6j0P3P2m8j10r8o4Q2J05L0O7L9n1j03j19r8o8K3Q4K9K4R8R8L9N0R7J40
-52816b559K30P3k12k85q5k1j1j4k34k10J87L97J33p2j03j46j53r5m2qJ67K47J48L7j0r5j79
-52789b915j17NR4J14J45M9q3j10l9R5J25j29k17o9Q2K19J80j8o1m9p0L8K0n0j38j74p7K5
-52761c125R6J03N8q1j68j74j14KK05K13J04J5l1n0n1L4R0J14k4j16L5J22Ln4K2o7k01j21
-52733c161P7R8k9j09l0J39J86M7j6Q2J82R1r7j05k2q1q3ko9k28j11O4O4Nq9p5Q9Q6n1m5J55
-52702c038K16R6l0j10j82p8P4R8J24J36O4k2l2j31j60j26J06J90O1N8J41J15M5r5j73j15
-52676b768j07m8m3j25j03n5l3Kj3M1J47J62J44m4j97l8J59J77N1P3O6Oj1qj0J3j07k31j43
-52647c043p9O7J30O9J1j0j16r3J80K69R5lL7j9j4j4PK3k1l4N5P7m7k3L3kJ0m4o1j8mN5L6
-52614b491j57k84j11R4O3P6K4L9R2P4K3M2Mk1L7q1j01q2pN7O9P2p9j11j35o1n7P4K28J63
-52584b547n3j08k3L7J50L7j51j78j60p1J42K9j45K7J11j4j8k9q5j60q4k6j8R3J61J34J10
-52557b839Q2k0l0n5j54k03J4J69J31N3R4J30Q0R3J27L0j19k10j99j22n2N6J35O8M9Q0L2l0
-52529b610nR1J73M5j63j46o5p1L2J09r9j76k7k7n9Mlk5OK9J04J06N0k2j17k2K5j9N6J76J82
-52498b468L3j0j7l4k8k15k19M8K06N2j39j83o7J02O2k0K3R4J75K2k39k37M1J14K7m1o6m9
-52470c033m2j04r5l1r9jR9J38J03K0l8k5J15J73J48PL6J38J74J01oj42k37j74j2K3M2R1J05
-52441b526J11R0R4J1m0k0j45j25q5j28n2J07J83J05n8j82j82j10j0J18J22N8N6p4j39j13
-52415b934j67k20J3K04K37J93k3q5L3J3r6k05k52r9J7J22J49P8kP2J33J06N6mm7m5l3k8J1
-52386b803k0r8QJ83R9Npr8j13p5J4%L5J52R0n8j07J0Q7Nl6P9N9K5O8J4p6j12n6K8J8M7J22
-52353b511r2k35q3l3o2o3l7K4J18J40j4j46j05O2J60J25Q6QJ23J45k5j09j7J04k3p6m9p5
-52325b660o3j1K0kj1j25j30o1j4r4j79j62r3l3J24K17J18J17M2j52j87j13J08K09N0MO2K
-52297c017O0J66K7k4m9p5J4J02K05K36J27N7J2j36p2m7O7J20O5p2j92r3R4J69n3k08j62N7
-52269b622K00L2j26j09j5O5m6j64r4R0J27N4pm5M0p9r0K0M0M4M7N0M2j4j3n2p7o8l8l8k8
-52238b874O9L0j31j85j01n3o4n9Q6J37Lk6J7K2P2Q9L1K2Kp3j15rJ18J41J14j3r2N7L7m6j39
-52207b933j77j06n0L9J36P0l5j4m6M1J31Q5p3j49q3J15K05J00n4j35r3O1J00K2j6j00r9L4
-52179c024J21J21J29O5p7r6n6j42k14j23K5J27J0j39r6pK5J43J25M8O7L7J46J78Q3N7L2N
-52151b430p7q4k9o0J8p9j49n3q8p6M4M0q0j67o2Q3J04J44K28K12m1j95j11pj0m4r9q8o4q0
-52121c300q8j2J06J13L7m6n6qO0P4k5K7P1R9J3p7K6P7N4O8rj22j08k0mp1q1N4J30j9L2P3
-52089b932O5N1m6j82j66l5rOQ0J29J04m2q3k2k4P8Q7%j11j25L9K05J68j3j22l0J02Oj31j39
-52059c092n4P2J75K11K7n9K2R4O8j3l1p5p9P1jq5k9O3P0K7Ok2j2l9j8l3q1p9M1M9m3k1m7
-52026b917q2j08q7K5N6M1J11O4O3N8L0J38K42K24K40P8j44k49k37j62j51j37m5J08J82J44
-52000b515m3r8n2n3o2M4J19P8J61P2p0j22j44q5r0okj50r4RJ09K27J33o6j33j02n1NR6n0
-51970b935j46J1O8O2P8k9j60m8J05P6q0j09l2%M8Q6L8j9Ql3k30k49j79N0L36K92R9J7O0L8
-51940b777L1M2M7k8m0np9n5l0O0J34O1J9R7ol8J05K0j34k03m7J38J69L3j19j25j61j73m9
-51911c113JmJ18J46M6K8J4k4MO8k0MJ1j49j56j9Q7Q8J63J36n5j34m5N7P2J37L9r7j49j34
-51881b880nj30j88L1J04J72K20R6k9L4J25R1M5M3K0j48l64l82j62R2J12J4J3K7l0k0M5L0
-51853c024L1Q0K1M8k8o9k7k1O2J52M5j22j78o1Q6J63O7n1j25j13j10m3J28P7p2n5J68J75
-51825b796l2o9l1P2J15L8K7jo6o4O3J28j0o3j74j39O3J51J50P7j02j49pQ8N5P8K59J52j09
-51796b296p1r7l6oo8j37j81rL5j10m6Mj2J2P3R5J5l8k7M1o6j77RJ76P8j1N4J07P2n1k44j33
-51764c045P3J84K07O2o7o4r3k5M2P6L4l8j18l3j9m7O6L3k0M2n9o4Q7R8k4LJ43J56L7L7Q1
-51733b255o8j70j93j34k1m7J15K88J83Pj33k63k59r6M9R6P0l6j96j66M5L11L13O4r1j31n6
-51706b774q7rl6k07k03l5J21O4j4q1j13j9O6k1k8l2l1N2P9J07J8m6j0l5l0RP9K04J40Q2m9
-51675b839k11o5J36J34K0%k1J4K3rO1J37K4j01k6mJ04P5%m2m0m7n2nr2j69j49j10q5j5J21
-51644c233P6J3M1O2J00K06N7p1j40o9m6r5P9N7o4RL3L2P3pl%KN0L3j01j78J6O5P7P4Q7R1
-51611b674Q7K2m0%j37q6j7N0J54J32K0p0j13j7J29J08l9j02j80r3K0K1j5j8Q1M8k5k5k1L1
-51581b769M7O3N4Mmj41j08j6K9q5j02m3P3Q6k0r7k10j39o2%J68K63J60L9j4J8N3k9q6q1M4
-51550b905J38O9K9J68J95O5j14j87j61j59k0J65J39K2j38j76k5L0Q9J37J24M7j6qNk6Q7O0
-51522b366k6O4J02M8r9k00k32k06o5M3O7J12R3n9j70j59l2M4J9K9M0M5M7j9P8Q6j1l9q2p4
-51492b922o9K0O1L8m6l7l9o2m0R2J88O5Q9K01J00K9mj36k74k50q9J2o9J8J26M9J37J82r5
-51463b725l07j84J1L2Q1R7j7m5R2J38j8p4l6k5N0K41K31Nj43j02l1rQ1J39N7k7j42j30q1
-51434b841p1J4Q3P8RlK8P6%Kk3p1o5l1m0jN7M2O5M6K3m3j31k13k00l3L6K0k8KL3L3Q2J3q3
-51399c135j46r1R0J14J6K6P3J0J4N1Pp0n3K0k4r2m5O7R1R4N5m9q2J27J93J32O2k6l2m2j25
-51368b770j74j91j15j5J5O8Q8Lk4J5N9J56J45J10OQ6J47n9k37j71j3J26J95Q5p0k3J5l5n1
-51339b629Lk9j77k07l1Q0Q3J38k1j56p5j3o3m7N3J23J59L6l4M7Q5N8L2k3p0J3K1N4J26R5
-51309b369j06j63j08MJ44O8o5o2m5K9J02J04O3Q1L9j0l5j45j16M3j9q2O1Q9m3k07j92k7J05
-51280b862O3Qk8n0l7j3NKJ05J26K7r8r2M2J40L9o2k6M7L2N2P2M8m3lL8Mk3J3J0j5O5r2r3
-51246b599N6J04Rj56j27o6j85k14m2J60K10J43Q5j5o8j64j86J0J45L3m5j2P4J54M2m6p1l7
-51218b808J30P0K2J7q3o8k7l8q1r2j0K3r2n0nm3l9r7j79o0J86J98J33J54Nj64q8J20J00J1
-51188b855j3P0M5n0j60j49q3n6Q2K67L97K80n8k38j56m1R9J76P3j51k43j09r3j02L3J29J06
-51161b800J6j00J3J31J32J60j0j94j66j17m2R7R8L6j9M1O3J00K0k4K2mj03j19p6k6j25p7
-51133c073JL0J62K07O5jOp1n5m6q2j24q3J16K41J72j9j34j08K3J01M5K7J29N0m7q4n6K9L8
-51103b541jn4r4j1J6JlM5J23Q4k2m9j00j48m9Q3N5j32j61j77j88k2N3pr1k9J05M5o9NO9J7
-51071c247p4j03nJ0J03J91J29R2O4R6O3O6l0j92j61j38l8%MN7J17L5j60m3J29P3pj08r1J24
-51041c044J93J06J3Q5J29O3l9j43p2M9Ol5j8Jj1p3q1j9o9r1n0l5p9n6K3J40K47R4o1o9j16
-51010c012j22L2J47R5L3k4o0R5R2l6p8j20j18J9J72J25J1p6j31j08O6J67Jk18j74K1J52Q3
-50982b966k6j08j05j31j13l4nL7J73K00J28J4k5jP7J26Kj3J16J35Q5J52nj53k24j66Nm4r5
-50953b964p6o6k3Pk1n1J0M3J03J39Q0K9M7Q8M4l5j4r9k78k37L5Q7KL4J9j5L5J22J70J42M4
-50922b599o8j89k14r2jL6p4k1J31J88J85R6m6q1l4MJ2J6M5J13k2j96j65p9Q3J28K4n1p9P7
-50892b873J64M0q3k19k01n9RN0J60J80L4J2O5J17J19J5L4K9j05k45l19j04J53J70J20lp9
-50865b819l1J6Oj42j32o5j26O7K27O3J3O7R1N4J2M5k6p1Q1O0L4Q5P4Q2O4o0r6j25j43j28
-50835b823j33j43r3J2k7p0M8J41J03O6j3n6M8R1L9J23R4j19j90j0N7Q9K12J61jL5J79J7k01
-50806b364j96j84j69j43L9J10J89J28p8j12o5l5M6J54O3k8oK0opJ2j35j71L5K69J46j32j53
-50778b773l8J19j7j60j32j40j10k8J27J39J32J61P4l8k8k5o4j53j74r3K9j6OP8P3R4M5k8
-50750b940o4o9M5J65J36J43R7O7O4Q6O9M4j04k20k01l3L3o4j52j67j21o0M3J76J53kl8J6
-50722b898Q0R2K04J86%k7j20j70p6m5n4N5J7j5n3n0N7J48K0L4J88J67mj11r6j94j37pj8l1
-50692b858qm1N0J02J7l1L5J23O7r1j41m7Ql4r0j85p6L8L6P8J33J12O3l4j37q0L9P0N1j04
-50662b935k51r0R8L2n1O0J58L05K37K4k3N4j1j46k99l06r0L1M8N9N1p9o4pL7P9N0J4N4pm4
-50631c012J39J43J2r9p9j2r1j17L4J00N3l8K9j4j21p8l6K5n5k3J08J44J75J52L9k4p5j22
-50603b843j28q6O3K06J62j61l25j61L9J27P7j5N3R0O6R1o1k48l14j44L3J48K41K02J77L9
-50577b672l2k0LJ2L7J11O7j6j24j33n3K9Lr1n7L0N0O1L0o5j16q0q5o5K2K9poJ20K48J55K8
-50545b587Nm0j30l3J28J75M3J6J50J37j7q2r6j23j45q4Q4R1k6n6PK4q5q2j6J4J1q7r1%om
-50513b905jor%k7o7j27q0j3j6L2J14K78J38n4N3J38N0K7j5m5pN7O0mn1k6%Kl2m4rl4j9J12
-50478b530R3rq1n8k6J2N4M3J2MM2Q0m0j06r7q4J34L44K48j8k62k69l9N5m8n5o2n1rn3K2J17
-50446b637K3l3j65j68r9j5J10K57J86j3j43l8K7l5n0MR6O2pp2J9J39J8l7N2N9n5j96k36q7
-50416c034J49K75K08M3o2QJ5j2j7j30j90j5P2mq4j14l3J6J02J20m1r6o8n9j2Q3K5k2M9k2
-50386b850Mmj7lJ50K58J34r0k12r4M8o9m7m3n8Q3k1j61p2J2J09Q8l5r3k0R5J29O9O4%L6L5
-50354b575k7n5J7J5N6K3j12j45k9P2N3M8j12o0J20Q4PM8o8j54l0L5Mj60k27K1K22k6j46q2
-50324c183J7M5M2J10K0k00j91n5O2O0M2L3j5O9J58J19J40O4r8L5R6l1j47j41j9J57K31O0
-50296b520r7j0P8L5J1n7j03k5j3K5J90J03q2j29k10j96j04J8J15J02Oj12r5j06r8Q7R9P0
-50268c018P2j6p7r0o0J09J58O3m6l9m4J2O9J0o0r9j4M1J5OR5K03R0J1J1Jq8j00j5J0J27K13
-50236b450j1j10q3p0k1K9N5N4Pj50j19j5k9l1J7j72k76j19O2J58J49J8l5M4J92J24l1K4O5
-50207b724J28J06p2j22j09j02P1R9j7LJ6j0j6j27k18j67j82j60j1J90J20L7J30J95K07O0
-50181b675q0j27l3P8J16J20Q5l2j41j42J8J07J90J88M2j76k49j15M4R6M0p6j47j19J9R8Q0
-50154b791N4N5J36Q5K5L4l7j05n1k3kL8kj8q2j94j16M1J12J01J08J9j70j68j5k6o2p7n2J05
-50124c078K35J89N0J5n1p8p7j0J00J42Pp6o8p0q2q6r7p2JJ33J24p3j07l9R3M0l9P4J28m1
-50094b813j47j28L3N8Q8K75J75J7j1q1j21j1m0j82j05j0Q3J46J42K45K38K3j48j65o0J25
-50068b374K27P4j33k23k43k01j0R6R5J80K33J56Q4j60k99j62k8P3O4k1J27J69J5j24r1j66
-50042b642j39n9j22j57m0J03R5p9j01j04p4J13K20J99J32Nn4j49j48n9MJ2k5n2LJ79K44P9
-50014b616j09j65r6N4Oq9m4Q0J90J68M3o5j2N1N0Ln4r5j08p3k3J46J94O8j03j13M9K21K14
-49985b228O5o3q1k3K5n9o1JQ1J32p6k70k57j59rJ83J07l4K6L8k8j4J6n2p4r8k6JP7J66Q4
-49954b610jl2m0ok3l1J0k2j9j0k6K9K5n3o2j16j52p2L4J35J19kj29j45j7J14J36K0p4r7l4
-49923c151j7K4L8J16R5p0j34o0K5L9M1K7PQ3K5l4M5L5M4J87O0p6M1R9N0O2Q6o3j68j45p6
-49892b765l1M6R5P1Lq9k23k29q7J47K65J79l4j08j2J26J49M3p5j51nJ01n1j20r1k2J18J72
-49864b578P9n6j13j42o1M6J00L4PM5Q0Q3N1jo0j4OPK8l2r7o4l8o2j36j30K3M2k0m0m4r8n7
-49831c212P2J16M1j83j40J47K37J21q7p5qJ06J86O0m4o5m6j20q5J1m8o6j5M3l6m6J01J42
-49803b893n0n4J1k5N5J39n2j78j2K13J61o2q3j8n3k23k49k0Q8R3J53K11J04j4j19j45j28
-49776c150j36%J08Q4M7J01J33Q9L8M8MM7o6n8m0j49l3J42J78J49N7k9o1l5o9j07o4pL4L3
-49746b712m4n6m8n5j01%J64J61J30K5j71j45n1jK3J24O9o2l9j5M8P3k2j8q1q2mL0m6K1J42
-49715b743N3p1m9j3j9M0j0n6O6lj06j54j71M6K03K10P5j68q9L0M3j5n3K1N0n2q3K0L1Q4J39
-49684b744l3j14l8J15J82K19J22n3o5j06q6p4j17p2j21k06j31n8j6K1j6L2J98J81N7N5L5
-49657b833j8j16r2l3j38j10J42K32J5q2j64r3Q5J8n3K5R3J09J36J60J25o7k52j55Nk5k3K32
-49629b877K35L6on1p5q3k9J01N4m9j40q0R4J89J44np4p6r3K9J59M2j25k23j44m8k8j8M4Q6
-49599c011K0QR4Q5R2P6QR6R4p2j41j43j27o8M2Q6K4n4q3N2%m0k7j28l6J6K7O7J09J66J10
-49568b658N6L3K2o5j62r4O0J20Q1R0lk9m1r8k12j91q8L6J22J03j2J10J64L5j05j16j2P2J75
-49539b607J00n4m2N3J10J93l7j80j82k10OR6m7j15q0j1kK3J4m8p4k2J16Q0j4j9rM4qm3KN5
-49507b912L3j35q0P9K2o5P6K18J57K3K7Mj77j19Rp6j96j54p1O2J64J59J61J36L7q9l2j0n0
-49478b799l0k9j9l0k8r6j32j35MJ42J43O7M1mp0q9M2K0p5l6O4N3o7m0J17J93J19m4r1j00
-49448b909j27j22q9oQ1O4R0l5j74n3N5J8k2n5rQ5J22J13P6M2K8O3O7Kr4j63j88j30k2J5p
-49417c284L5m9q4L4M5K9pl7J09J31P1n8r9j2P9J46Q5N5n0LR7po0m7j8L0L7%nN5J35J4j51
-49384b778k29k18j35K1K08J24M9m9q5l0Q5P4K7R1N1o1j33r2m6O0M8Nn0j24j38j06J5J85K30
-49355c001J05n8kQ9N0k7Q0J67L5r5o5n2j15j02r8%J19N7K3K3j3Q0J73R2M8l5p6j23j51j42
-49325c014j32J9J31R7O4qJ0J19J14N1K7R3Q4o4K9O4j14j48j03j39j3J66J76J03M2K5l4j11
-49297b466m0m6j26p1m2oj5PL7L5l5r8j1l4r6r8q8j31l7J06K07K08J9m3Q4J70R6l6j09q6j08
-49266b853o8n7m9m3k1N3J09J06p9j71n6N9J18k5l2J03J42l3k18k40j39k9M1R4K3p6q9n0L4
-49237c446J03P6K8O3N3L4kk3K5J06J09N8R6J45R6j15j23M6k7l1j7j02j06m0J3N3rK7K4K5
-49207b861P4J49K08R3j44j72mJ13Q3l8j15j38l0P7o5j19j44j22%J19J03M7K14L09J30o1j17
-49180b411j64j77n9J55J10q6j66p8j7L4L6M8N3o3j13K8O9N0M0L3O1M2n3j97j81L6K64J55
-49152b551M0o8j90r8J75K14o8j01O7J27K1j0J15P7q8j51p1K0K0N8Q2j01j54j00k7J14J07
-49125b541nKK4K4kq8m1r7j26j7M1J26O3q7j12m0M1K2Mn2p8J0PmJ0K0O3P0J22O1j39j99p1
-49092b989O1R3k2p7j09j23l6M2J03J76O2Qlp5n2k1jok2n7qJ25J39J7N8R4J33j6j68p5o4m8
-49060b861o0mP5j47k69O0K54J74K4m2j14k5J51J24p4j51l0J31J18J4j31k47j63L8Q8pM4Q2
-49032b948M0p3k4J71J85k8j86j56p2j6OJ3N0Q9K7k1M5k4j07j17l3J74K33N1l5j6qJJ6j9J2
-49001b770K2K5M1J5l9l6l2m8j04j15p8m5o1oJ00J00K3k7kj0j71j37m7q6P8J18J5p3K3R1J4
-48970c222L0R9J05Pj9m4MJ8K4P4M3m6o9O3L8j52o6O9M0j2p2p9m8j2M2N9P0j5k1Q1N9OK3O6
-48936b857Q1m5j22l1n8j23MQ3L1L6M2j1n5L9P8p2j9P3K6N3O3m7k74j77L4N0RQ2J39m5j71
-48905c184p7k5RO5J46J27J21L1q7j24n7k2m2l6r2J4N4%jk0J1P7L5l9J1L2k3J4m1j06n6lO4
-48872c224Rm3J3O0l6j54p7J90L87L30J99K7j71j46O3Q9k2r9j08r0j94k78j56J5J5R1J33J17
-48844c060Q1O2K5l3p0q8k4J1O5P3J8Q7J88J44J0rj1l0j51k30j16j0P8K46O8j32j59j32k22
-48815c321j82P5J46L4RMl6pRP8J5L9J15O7J6n9r6oJ1l7K5M9o3j8J07M9jj1lOm5J0J34R0J00
-48780b697R1jJo1j16RQ1p8j68j06K0Rr8K7J28m6o7P6N9j60j52lLK0O5R8N1J84K41N5l4k6
-48748b595m7r7j06or4p2J05M5j32j02q0k2R2J07R0R1Rj44m0J15J27L6j36l2P6o6m7L0n6j06
-48718c057l5M0J40N0J7m1l7LN4M8lN5j24j45M4P3J15J4o5r1j18l4J33J83J42P2m1m2J40K72
-48688b238J23q4j19j30k46k02j1J9r3q7L9K02K14L1j02j90j11J8P2J33J1l1K3j08j56j6L2
-48661c007J19O6o2p0l1R8Q9m7%j2n7nlP3M8r1j10K0M0L0R8J03P4P1N1q9k29k05j13l8k4j3
-48629c226P6K38J46jqn5k9P3o0j66j21o9K6O4J15J57N7k8j17k31j84KJ63K11K1j22j09p7
-48601c254N4J85R9k7mJ16J38R4O9K0j18j54l9K3O4k3p0j06j50j69k0J76J27Qj33j56M2J79
-48573c029J83Q3O0Q8J16R7O4N5p1j42r0l4M8P7k7k34j39P7J07K6P6O3j39j54j3K2r4r8P0
-48544b952Q6j72j61P8J81K53K43R7l1k16k51j57p3o6q3j6K8L1m4LJ8Ok3l5M9J24O6Nq4j16
-48514c212O2K31J36M1k6J7J13J11J12L6m0j08j72j63o8j2q4n1R2J22O3O7Q7kl0Q1J23o2j24
-48485b660rj6q9j06m2K2L6l5j17n6No0p5j4j2R8O7r8j94j78J3J95J27Q1J17M1p7p8KK9R6
-48454b987J13P8M8K9Jj2J3M8O3J0n8m3q2j20j18m5M2M0O9J12j4j81j67p2R1J49J74J25p5
-48425b769q5J07P2j47j24K1J21J38p1K6P7M3J6m3k1Q6K14J26j16j47j52j60p8J01K50J62
-48399b353P1N1J00N8J0q9j65j33l6j17k43r2L4n5q4j2K11J42m2j06j00l8j02q1l5k8NJ0O4
-48370c155L1K4P0K1L3M0j4l1PM0N4P6J5n3j49j70k4R3J86R6m8j58q9N0J0%N6L7j3n5m6oj1
-48337c083L8R7J50O9lj9j5L2L5J2O1J12P4J9l6j67j81o7j3L0R4O9q7j93j16k6Q4J35Oq5l9
-48306c013K5r7j15L8L4o4L3J23K8o7l3J1Kk7q5j35j73j07K1no1M2J13K56K81R5j7M6O4k4
-48276b811m6R3K58J87l5j76k85k39p7J15K10L0q8r7j97j61oJ44J04j4K6M2p1q7J22K78J29
-48249b652o3NP9nk0K6l6p4m3K5L3Nj04k22j07L3J09K24J03r0k4P7Q1Q6L0j46q0J7R8J46P7
-48218b412oj00k54j79j2Kq0k3J7l1J6Jl0N1J00L0K6L1J5p3j52j29m2M3J83J86M1j32j07n1
-48188c071L5R9J29O8K1l0m9ON4J35K15J25j3o5o7L6J06Nj27k12j78j25j43k08q4J15O9j30
-48160c284j99pJ51Q5LLN5M2l6j11j02j45j16JJ34J96J52Q4J56K05l0o5p9M4K62J00j05n7
-48132b663j8p3j06j17p0K0J39J74R0K0J0n0j67j19k3P9J13J5j2K7J08Q8r4k04j79j01l5N1
-48104c097Q1J67R9o4p1J0N9L5m3o9m9m1l3n5Q2O0k1R7J30M7K7m1j09j13j61j10p4K4R6M2
-48074c095l6n0P0P6J9p1n4J20Q9q3q7K4M5L1Q7M9J11J75O5n4j32k51j95L4J38J32P8J6j05
-48045b854j50r4K7P5K1rl7m4q8M3J56N1M7JJ09K21O4J7K5P0K6p2j98k98k45j51j09j33o2
-48016c591O1O0J01K03K63K37M9j08j67q8P2O9r9m1J14O9J66J30n9j80j11J6k6j88j47r3p4
-47989c362Q7J43J19N7j06q0O4J43R3K4n7JJ68O9r7j47O5R6Kn9q7j18p8j7K9P4J71J35j57
-47960b825k34k2J19N1p4j00m4r5o6j2L2J10J43K27J79J02J08n5j40L5O0j05j85j55j10q5
-47934c141m2O4M8M3R4J67J66n1o3oK8J14R9m0q3lQ3j1m6l2j0j32j25Jj9J6k5K7J67J58J4
-47903b540q8j43L4J57L6j27n2ok9j9j08q3mk6k9K6O5k4r5m3j9L5P9N6M0J33J46k9j85k46
-47873c088j30M3R7Q7J65J80kj11j06qJ3jL2J6l0L9M8Q0R5Jm2l5K2l8p4m6n3l7j22j22N0L7
-47841c040n3q4K0J8n9j55j88n1J54K58J17J1mK0mmP2R0J5J2J4J32K14m8k53r7o4k8L5j1J3
-47810b948J9O7J66J94K23R4j01j45j41j03r3j3L2Mr1j72j63P0K22Ql2Q3kl4Pp2q1k9P4J29
-47780b828j0j04O2P9mL8M5PqP1P9Q1Q3q9j59q9JK4l1rK9j6j81j67M4J70J57K8j0p0k26k45
-47748c248o8J01J19R7J04N3m3j79j22m6j46n2J0l2%J10J17R1J06L2J7O2P2Jo3O5J61J89J02
-47719b390l1j28j34o1l8K4p0p6ln8j22n9o8k5M4P1J52J43J49K9k11k52p9J2P7L2n1K5J69
-47690b929J88k9j87m7J00N3l8J9Q8K04P5p1m9j5o8j11MN6N5J28P3m2m4K9L2J9L9J5L1kr3
-47659b517k03j86o6K6Mn4o4mp8q6K5K1JK9J16R5l2l2mq4k23k06l3P2Q8K13K28J26P0J01J05
-47628b552N5j22j31j05j62k9R5J27O8k3n0j00K7J37l6r6q4j17kP1R4J07Pp9j21j26n5J1K0
-47599c171N2J20J58N0p9j75j73nJ11J07Q7N4j6j56p3R4Q7m7j37j10K8O3M7J02J79J53L1K6
-47571b593j5l2l8k9k9r9m0J00P5k7m0MoJ9pj62j68MJ25J14N3n3r2j38o2o2j57n3Q7K23J90
-47540b908k5m5N4J3o0o3nO2n1q2r4nK40J31n4%P5L0j09j53j18n5P8J52O4LR1J23O8K0J0K6
-47508b587n2k41k02j5N7K09J86J07J60M3j86j97j27m6O8M9p1l1J6k6n7j24k8R0R8K1j23o6
-47480c075J26Q9j34j63J6J77J50L4o7j15OJ23k5j12j1om3N5J53J30Q2J31K06j8j73k28j79
-47453b871k2j8lJ07J63K38K6k07j87j94q7Q7M4p2j3R7J28rj30j26l2L1J18R2j1m0j8qN4N5
-47423b808jJ8M1q9j92n0P8l7j17l4J50J51N2j08j65m9P2O7J15J48J13L8Qj3o5j19j28KJ87
-47394b735J37k2l3l2m1lj02j50o3J06J18M5j2j0R7J18J06M0j26k07j70j51m9l3j8lj6O8J34
-47365c007K6mPM3J88J60L1M1O6P8R7jj04j76j91j57r9J0L0L2l8j35J2J31N9N0Q1qp7k2K1
-47334b856p7l7R2L3j8O8j2j15j26N2K50R4j19j03j4R9N0m9l0m8r8j5Q1J3J1l0j38n9J31J17
-47304b853j7p8p5j18p2P4J14P9K1K7n3q2J7O5l7j05m1NO2N8j7m2n6M4J00N7J03J26P7j9j37
-47273b773j18j28q6O5J45J65K03K8j28j37r1o9J2k7o1m4%O6J46J25K8l7j3J09J54N6Jj0j19
-47244b538r9q6n2o9l0kKJ7P0Q1L6p9o9q9r4N7K9p0J03J47J08M0m6j19kJ01M2L6Rj66j23Q1
-47212b774n8k39j37MR5J11J00R6%o5j4P8O3p2n5m0r3j37n6J80J76O8M1o7j30J2J04J53J24
-47183b532k6j80l27j65N8M9R5Q7n1j50JJ26Q1J3K3jj24r9m8M3L3K7l6j3OO1J37J23J28Oj61
-47152b816j65rM4q9j56j04r3p1J03K06J50K4j6M6J02J15J45J26N2m9r9j49k2R0pj02j59j25
-47124c028n6k0nn5j7L1P3J77J06p0j03L4N2loL1O5n9j04P4J47J20K8j09j53n4M3J3K9O1M7
-47093b711L6q5j11j28j93p6Q9J13R8J50jk4O7P7N7m6L1J15Nj14j79q0m3r8o1J8J11J04K5
-47064b854J16J09lr4n4jJ5K3n4j96k57k33mJ95J69J47J07p2j25o2j4k8r1J4K17K64J62k5
-47036b629j22j25N0K32J38j00k42j35L7R0Q4mq8j25J4k4k28q4P1J45K04K88J35n6pj0r5q3
-47008b669j49k20j93q1J28K52J70o0j77j26NOm7k4l3N2K09K05Q5m3j27l5L7j03j52j6p8p4
-46980c258OL5N4J17K03P1Km0r9k9k6m3p8j54l6Q2R6Q2j07j95q1j9J02K66K56J40p2j57NM5
-46950b832j13r1M4M5J2jL2j4j45j77j52m4J59J70N8M4N0L9lj3M3P6L2L4O7ro7r1j86m3J74
-46919b902P2j17k10j72l4J25K01K04N8m2l4j4l5n3l5l5j8P0J12Mk6RK4m7j43n0O3J05J80
-46890b740K00J79J3j94m9J51J14Kj13j53j01m7L1L5J8JM8J67Q7j4o9ojM8M4l1p3j35l4K0
-46860b602l2j11j25l6qq5q2P0J51J06l7j19m5k6L7Q0M6l7m4q7n9m5j52j34J3L1j02n0J21
-46831c363K65L68L56J41o5j21Q4J35pj40j58l0l2o7PN7L7k6o5r2o5P7J91M9n0n5p0K8N6M4
-46801b511P0O8LL7M3m7j36o7n2j33q7P2J37P2l4m4p9k07j09n5m0R1J27Q2m2j55r7M3O1Q6
-46771b903J82J57M2j30k53k09p5NJ95R1q9j1R6J93J55l3j60j48l5lKL5jn6j64o7J37J43O5
-46742b839l2n5K6P3P6Q9R6J46J14N2q1q2j24j40q7nN3p1n6J3k9q8qO7J18J09J3j80j56M8
-46712b940J57J3QJ24Q0J07J39M0j21j84l7Q2O7R0K2j5l9j16p9L0mk8p0n6n2K3Q8M5M6n0j31
-46681b761j69k39L6J10l2N3R6J20K14K46Kj59j33m1r7n2Q6M9r7j44mJ2p8j81nJ68R4k8o6
-46652c000n2K9J23J00M7O0Nn0j6%K7l3j41r6m9k4O2J48J33J04L8j10j04J1P5M3qL1j9l8j4
-46621b718J4L3m4o4j19j81j06M8J22K08J66P6p3j99j76j48r4jJ03J91J42O7Lk7j29j27J5
-46594c018R1J31n1j54k1j0k8j9OL8pN2O5M1N0j06j30K5J34m5p4ol7M0lq3m6j0l8K5O9K4r3
-46561c188o5jR3J37J40R9P9J22j3j06j24m6Qm3NN0Q3K0r3n0K3j8r8n1M5N9M0N5R0J44R8j
-46529b507l7j5j03j48l7R7L6p7j00r9k7k1K5R7R3l7j0J2j3j3%lp5j58j89j32M0J62K2j29
-46499c346q7J60K30L0n0J9J08J27J11l4m2Q6J1j21j29n9pr6j76l9J19P2K1O9N4p8j54j7O0
-46470c158N1J33K05O9n3P1O4j17j76q2J3J6L2k1r8q5L8J26M3QM7JJ0J26J65J46O8m3r0q5
-46440b576M3J05O9L4K2p4j96p8O5q9k27j82m8J04J51K8NJ56J49m7j08q4o5j09j1J43J47L6
-46412b637j3p1j06J38J75nj46j22m1l1p9K1J5j70j72n7R8K27R6Ql4m2k3o3r1J2J30R6R3Q3
-46382b711l9o9q5q7N4Q4km1K6J30K32J68M5p3l9m0j52n7K9K0n8l9J9R0R7Nj6MN7J33J23P
-46350b185n2n1r6j20r0j01j11p1n8l1m8q5o9o0Rk1J4J59K17J05q3j03j15j49j76j00N8N9
-46322c354J09K43K36J2j15n5kmm8l7J7Qo9O3M6j37j15J34K28J92O2j70j17l3QP7lj31j02
-46293c057k7J8L5M9M1P5R5jp1j11n9J58K35J24np0p4p2j08q3L4J08%RR1O9k3k0j9j76j56
-46262b991j0N5MqJ8n3r8K7J19O5k9m4q4q6N0R4O9O7L2K1L1lQ1M0r7j57q2P3j3j12n0l7r5
-46229c203K5R2J38J36J25O0ml4j35lJ88J61jj06p9j06j55j22K7N9n2qrk5q8j25r8j08N9J57
-46199c234J23Q2%j7J1l0j19q2O1J0lk3j24r4jP4P2l3m8J10J36Q6J25J51J12K1j8m4j18j07
-46169b921m6l5K6N4L3P7Q5j20j52O2K04R4K5R3N2j28p8K5o5m7Q8k9k9R6M7n1p9r6j94o7O1
-46138c015Q3J56J81J33J53O2j36k14j22p5m3m9j6L4M8L0r9j51q3L8J22J3j3M3P0M2N5J2m4
-46109b785o0j7P3P0K3m1p6n1l8j1o1K1J27R2jm5qj20j21J5M0P9P8L6K4%q3JJ19Q8m9j28j27
-46076b936m3K2m6o0K3J57K23O7k08l15j39j02m9J07K29K44J39P2jj33j6Lp1l3o1k0M0O0O7
-46047b780N6R4Q4j02j65J5J37Q8L2l0q7l2q9j13k5j1n2j26p6pJ4J2Q1J18J16J25N7L0P3K8
-46017b535n4l3kj5j19r7NM6L8o0j20MM0r1j10r6lP8N0J05P7l4j52q5P3J36L3o3p6K1QKk0
-45984c049K6O2N2K6N9M0J1J78J54n2j3N7j23j91q0Q9J14Q8K1rn5p3k2J47J03j10j00Q0L7
-45955b533p5r7o6q5j04p5r5OJ17J9l2l7l9K3Q5N2J0On0o7LK4l5j24o2P4J81Q4o7rO9O3J6
-45922b820mk9j74j30J6P7n8j59m8RJ55K38J63N3K6k1m1p4j17r9k0L6m0m7kQ0Q2R4O8k0j5
-45891b821L0m9j2M4O2M3QJ01J37L2o4j19k5J37J07l8j77j79k5L4p3j16q0n0j8K3N4Q9J02
-45862b843P4Jl1k2j01k00n0Q7k1j54q4J16K56J95L6j15j37J2R9m2o1J00K59K19K3q5p8o7
-45834b614r6q8m3K1P6L7l8j30j21p3L2J48J63O2p3j03n8l5j42n8J22J41O5L2J4o8p0K4qo6
-45804b947PJ37K27P6j01r2oJ0n6m4R2Q1n4j52p3J6n4k2J5R2J55K02J74k6r7j48k56j62j7
-45775c023l8J0O1K8q8j04r2o1O0J64P3m7j31p8j1OM7M8Lj24j66l6k1p1PM0l4OJ33K30K51
-45744b958J05mL4Mj13j06KO5J12M7r2j46k04o6J63J82R9P6O6n8j19j27q3J4L8N4MJ00J95
-45715b716J13m6m3J36N9r1J2K7j19j45j22m9L5K2N0J08J13rp5j3j1M9k3n5K6P6R8Q4p1m9
-45685b629k3j08l4Ql4j84j53q1j5J60J48L9q3j48j7R7L7m4mP5N6J21K08K6k43k47n4J82K62
-45656b682K0j76j75n8J6N4O9N4J17N6q5k74k48L7K90K55O1r9j51j01pl9j40j13n8K4K3j07
-45628c437k0J13N3n7q5Q5K12N9Lr6j79j32q4K6K4kJ04J31J16J73Q8r3q2Q5R7N5K7j6l0J02
-45598b760J39O1j70r1K1l4P1J16O0L1j02k04q4J32Q5K2K0qj2K9n7n4J0N8Pk3L7j5q9j07j21
-45567c032l0M0l2n1L8l6LJ48J42K8n0j29j42O6J78O4J05R6j29j97J7K63K15J9j36k09q3q
-45539b842P6R5jj9J3j00j51j8P4M2M3O5P6N5kj45j89q0J04J58K8j04l7kkL4p9o5J38J89L9
-45508b607jn3j39j61p5O7N1k5j74n9Q4Q0O5k4J9L3p4q7j0J0j21J4J71O9q0l1K3K7J60K42
-45478b606J92Ol4J0n6r6p0q2p9k0L1J15J67Oj11kL8N3J37K07Q0j16j89j86j37q9l9p4n0J5
-45448b979P8J83J62j3r2j90k26q4J15J88J32P2q3k00j53OJ36J54J48J17P2J7k9L2J5j22j08
-45421b652n7L9R5N9l6m0m3k5j08k39j11L4M9Q5O9j8p6K7J99J51Kp4m2J8K4J1r5k67j94J4
-45391c201K07J80Q3k8p3p6NJ21J13O9j1j13k00j67p9QJ56J19O2J13R1Q6n4j43j21L5R0O3
-45363b665nl5j07q1L9P8J05J25J41R5m9k36l32k00j09N0K03J46j24j89J43L03J66k0k9J5
-45337b572j6Kk6l5ok3o2j73k08j43R4K72J85J00O9Q1K3j69l28k76j37o0j0J07R7N2Q1J22
-45309b959K37P6j15o1P1N2l4p6o1j1k7O9P0P3k7j78k90j40N2J37J11k7p7J3P6N0PJ9j1j00
-45279c081j97j94j57N2J35R6J41P6M2L9R7J85J61K4n8n1r8kM8%K5K0n3rj8j02m7O3L3K5Q2
-45248b723M4k2j29j05L5N1l1p9l9J1J6M9J54L3j8J42O8j93j84j0MK6Q5J09R5J07P7L9L3J2
-45218b343q6j67j74j91k5J28R8m1j46oJ53N2r5o0L0O7L8k7q6n4j14j05L4J25Lj00NK1q1j7
-45188c164J32J53K12J46jr4j73j67j62j44k5k6KK11K90P8j50j10K9N4L1J25J12Q2l5r4j29
-45161b817p1M7J25J68P5j13q9L0m1j01m1Q2J30O1q8q5N1J10R9J9p0j49k00q6J15K81K08n2
-45133b402j25j07k54k40k9O6OL1J00P8Q1L6lr3k21j04L0J19J88J15M8k6q5n1oP4M9j4l7k01
-45103b977j77r8k0k3m5J4Jn1k1o8j0J32J74J48Q4J12N9k08l03r3J30P4P7J11K6M1O9j01j68
-45074c111j22n3k3j9J20R0K0k1o5o9j1O6J43J04N7L1l9q7q7oM8K1n1n3j8j18j76q2J12J66
-45044c233l9p8N7M9N4Q8O1M2L6qm6j3K3J00J16Nj30k16j15N1M8K3K8o3j11N1J32J84K54J57
-45014b493n8k03p8M1N8J07M4p2K1M7K8m9o8m2o5lQp4j77j60QL0j05p4J52J56J2n0j5J2J24
-44983b938K33J25l3RJ61J15%Q9J06o6p4q6j15j41j10K6Q3j5l1pJ7J4q7n0m9K2nj64k07p1
-44953c249J8k8R4J83O0J8Kl3JJ39J79J42O3m1p1n2N4J16j19j82j15p6P0O7rlJ7J8K0j3r5
-44922b825j08j30n0N4L7M0J19J88J55N1j09r9j0j8N3L7j09j61j98j94k1J08Q4J45J70K7p6
-44895b840k6J5KnJ21P5o9q3n7M8O2k5l8oj00j41Q0J60J44J52J41Lj29m8M7M7n3j38m6K1k9
-44864b715j12j2O2k5m0n8j46j96l0J63N7l5Ojk6L0Pn8M1N2o4q9P1J18j05j24Q1J80J9j27
-44834c076j38J3Q7O9O9pj11r2MJ45K07J13K0j03j01j4k0j11q3MJJlm7p4o7p9Q8K73K80J54
-44803b598q9k00j42m6n4j7J3o2j38p5O7J29L2j5o5n0O0J90J37j2j22j27l8J02J10n9J5Q0
-44775b974q5q5K0J19J62J07p1n3Rj10o2J9J9O8O6j9o2jQ6j5m7j5R1J15r1j72n8L5J7L7N8
-44744b892m1r0k9n6K0R7N7NJj5Mj04n8j7o7O0J19K3l3K6%L0L0k0m6j1J12K48J70L4m2j20
-44712b605m5J10R6l1p1q7j21o6J11K00N6n7j25q6j7J19J31Or8j34j42q3l2J15J85L3j21p0
-44684b829M8O7L2M9K2n0o1NJ15l9k34k30j61l3O4J10Q4nj09j00k1Q2J76J2q5l6q9j04J0j9
-44654c329o6p3L5K92K74J94ok68j45R1J78J29m2q7l4m3K4J2p5M8J45M4p4n8M5J9OJ0M8J47
-44624b559Q3j05q0or3j02M4J55Q9kJ3K7q6o4k6q0q4p8n4J9n0r8q3K1J19J41O6j0J00J50M5
-44593b588j08q0k1l2l5q6o5o6r5q8j16l9L5N9J30J10L0Q6J0o5n3Q4J80O2j3j20j93JJ91J03
-44563b782Rk23l40j34Q6K24K22K10J42P0Q2O8p6j07j16j16q5p1m9n3J6J50J43lm7M2K1j12
-44535b829m9N0Q4J4j45j07m5L0J3k4L4P6K7o1o4p0jJ15O2lKO4N3L9l4j61j95o7K6L9K2OJ
-44502c098L8P4N0LKL0mO2J15M5k3j0r7m0J12L4J1J14Q7j22j42O0N7p5q0J7J27J17M7o2o1
-44471b612l7O9J97K02J08l0o3p7j48j65j42J6R3Lo9k04k35m3Q4KK1K7j15k1J30J1o2N1J23
-44442b886R1L6J0jL5J29J43J25K4p3j93o5K5k0k7r6r0KO2P2l5p3j30j12o4j1L6L6k3O5J08
-44411b900J20P0p3j79j75j01QK02K50Q6j24j81q3j9O0J30R9L2j1r5j58n4P4M2r5j12q5J14
-44383c158K77J87K7o6KP5J17P8l8j01j56j88j86j42r3j5O0M8J25J61J04O8R1N7j9k6n0j32
-44355b893o6O8k6n9J48J13j59k74j34J45J56M9Q3O7p3k23j92j06J11K10J86K43J15q7j65
-44330b763n6J72K51J90m0j37j24j45j17n5N1K4K3J7j5j3MJ8N0o7j11o9j1O9L3o0n3J11K23
-44301b600J68J33l7j99j58q6%j4j24k36j93o8m4M7Q1J12N4j7M6P1Q2J91J84k8j45j04j70
-44274c054k18q1J5K1J10K08J64K3n1j24k18j71K0L7l2r7m6O6J67J96J20K6qL6j6O1J20k4
-44246b750j55j91j57m4l5n9J41L04J94m8j47k0R5N3L7Jl2o2m0J6N3o2p6J27J85J56K4o8j91
-44217b751q0K09K97J79Q6Np0n5j75l31k45j31j1O6J7M1O0k3K1Q0N2r1j12r6j58m3O0K9n6
-44188c226k5M1Q1Nj3P5K7j5N9K8m0K5P0J6K9P3J97R8j18j06r3l0j8L4qr4l1M9J02R4r7j41
-44156b952M8J12O0N0O0O5L5m4o7r7p2m6m9J13J18j2j6P9M9k0j33j02M2k4n8J10J38J8p8j09
-44126b782k2M0Rj19j46o9l0P7J95J24RM3Qq6j40k28j92p6L8J96K56R0j8l6l8j4K0q8j29k5
-44096c133J16J29K0n5k9J07K33K13J40O3j03j76j41LL6n3o9j05n2o5j12L3J25J9j8O7K9O9
-44068b709K52J76j86k08k9k5o9O7P6q5j18n7K9M9L0N6N6Kj0q5j02J7N0l7l8j53j78m5N6M6
-44038c172j9P9K14K52L7j52k06j27N8N9R4J24N2j00q6j68j86l0jJL9jj3J21K29R2L1P7p3
-44009b775j43o6n4N2J63J16K2n8p7q5j23mL9N1K4m3r9o4o0m8J28K34R1J6p5j78k00j63J5
-43980c364J33J05%r3j00PR9J53O6m1p2J2J11m8j96j27LJ17J72J48N6l9J6J17O0P1J00k5j31
-43951b690p1p1j19o9%jM3Np1PJ07M3j07q9N6J42J59Jj97j88l3L4k9k02k10l7J04P5rl0j0
-43920c457N0J77K94J79N7K4L1Q9J39L8j44j77j4O7lk7o8j58k8J39N0j5o4j28m3r5j62MJ18
-43891c127K05K65J86j2j77j98o5K8P3n6r8Ll5j93j33Q9J61P4L9O3K2J2Pr0j28n0N6J25K6
-43862b928j11j22o1%k9K1O6J27N1j69j66O2K18P7k7M9J51J25j6j1N7J01R3q4o4L2n6r1K2
-43833b683%k0j46k15r6K6k3k11o3Q3L6k2j5J08J55L1j0j3l9L1K0k1J5L6qo3m5j1pN8K17J50
-43801b745M9l9j06j77j67l9J71K45P6r2n0N9Oj5R4J62O6Nj03j71n1J56K14k2k40r7J6m6j22
-43772b963k45k59j95p8L3KK9O1M7P9J86J18N3O7o3p8j12j13J0J1j2K1K4K8J15J57J32K5l2
-43743b952PP1J23p3k37j35mL4M2O1ml3l8P0P2p1j12J2J03J28J40M2p6j25j20j30n7Q2J51
-43714c029K13K19P7J6j4j44k00j27l7J8N9o7j04KJ03J63K00J04n6o9P5Q5r2j49j14m8k1O8
-43686b869J52K11N4l05m20j81N8J48pj06j12r2J03J43j6R8J17om9mmO9J13J1m5r0r1Pj6P0
-43656c059J30J37J88P9qp9k29k29o6N5J31J83J76R8qj18j05m3Rk5o4j05j04j68n9J9rJ01
-43628c172O7q4PJ56J61N4onj92j85m7oJ6NJ6P2P7n8j60p6J09N3r5N1J41J29J74J29Q3l9j18
-43597b743o0L7O6o7r9r0o1m8n3p9m2J48K02L6q5p2L3J8r8j07%j6mQ5R1l0j41p3m3pknj09
-43564c418r2O6J49J54O3L2J12Q9L0J8O3J20J9j32j26q5j40j81p9P6P8K4j1M5K0q5q9o9L3
-43535c316L3R8J31L4QK8M9Nk24k37k4J01J45N6J8Q4R6J18P1nl9NNk0q2j52r6K6J76K26J52
-43504b530j01k94j24j1M4L8rL4j3J2J02P7K4K7Mn1r8nlp3p1j7%K5j4k26l01j02J16J62J38
-43473c240k3n0M9P2N2q5j71k2J18K21J40n3l7J4r1q8O5M3j0J05Rj11j07p7n0k9N9R2P9P9
-43443c047M3pL7K6O0J54J03o5j29o2P5J84J54J01mj82k24j26MJ3m9j05m6L0n9j72m7Lj73
-43414c510j88N1J54Q4O6J80J74L8p1j79j30j04J3J14J11L5n3j4J13K67K42O6q0j71q9Oo5
-43387b940j17j77r4J08J59P5J8O8P4j36k11j00k5j0o3j47j19P9K44J75L8j7J1J12J63J45
-43361b687k8j61j2K4n4l6m3J4Q9Q5L3N1J3j02j2O9k6j0L8R2J10P8M3o6j45r9j9n3J8M4N4
-43330b698Q0j5l5mj19j65l5mN2J45J49J25J11r7j96q1q1m7%J16J26R8Q3j03k52j13QJ02J77
-43301b673O0m6j16j49o2j2K8O4L7j77j97n4M0J43N8r6j1J43J82N6kJ73K24N8j02j38k15k26
-43273c010j11N6R3P8J4q3J8J00L1J7L5l0M7J22O1j46k04j38j02j7j5P1J52N9N9J52P6n5r0
-43244b760m1j05j12K0m8j33j49n5j1O8J55J14J13M8J7P8J10J03R7L5p5k72k33k0j9J25K68
-43217b682J39m5m0LL3K7r0j87k18j50o2L6k7j16j03N3J28O1J24J55J06R8o8j13n4nO8M8Q9
-43188b792J17M7m5k7l5oM2q1j34k8L3j9n9k3J14J6j16L3J24O6k1k8m0Q8J62m4k56j17J70
-43159b859J68m3m1m0L0J38L6j10j44j3l8l1m3j32J5L3m0OJ9R0J16Pj5R0P7R0M0j27j34n7
-43129b912l8l9J6J04j2j45p9k6n2l4qJ4lLQ0J65Q4o9j19J9J12J59R6l5j7kp0o0k9pN1M4j5
-43096b824l5L0J43J27k7k00j30M4J34P3q1p1RJk2K3R6J84J06l8o9M6Nj36j16j17p8L5M9Q3
-43066b756J23J9n4q8j45k00j51J2J87J89J21j2o8j7l3kj7k1l2k9L6K6J35J78j38l07j90r3
-43038c327o7m0K4K09K85J71P1L9L5o2j25j47k22j76p8J6Jq6j27j53l3Q8M4J08J67J65R4n2
-43010c178j54r3K3J12O4m1n6p5n7m3J0J70K44J44L2J24J91O6m3p0j10j72r6J9P5J04J05l2
-42982b737j32k9O3q6k21j13MO5O5J01K5j00o7k8L9P3L6O6O3o8j88j27M0N1K6J6L1J11Q6p4
-42952c009k21r9j9m8M0J10J8r5l9N2J50J08l0j59o4J08J69N1k3K1O7P6K1j17k17j98p9%o
-42923c432J11J89J18jn3j23j63%J26J01J00J07M3p8n6N0Q1J17J57J15j5j57q2m1q8j39j79
-42896c192p9jj6j9K7M8Ll9P2J49J38N7r8n0O9R4k6l9M5J00J67M1r5j21q9p6j3N4lK0P0O1
-42864b741J3m1K4J18J54K7j45r9k3j3kK4q6j12n7N9m9k35q5N0R9J48J27k4j02l2L9L0k2N
-42834b951k8L2J43J10P8L0o8p7KL8pj09q9o9o5n2n1j16j00n5R4j5j45qN4Q9J62J67M0r1n6
-42803c113Rj17k39k38o6J45J69J33J44Q6K2J4QP1J15J20Q6O1M4J1j5j4j20k06j56o3M1O6
-42775c002l8q0L8K39J58L0J3O3M9O9L6o9r3j24j31l5M9Ql7q8k4oj6J44J70K2QN5n9j48j14
-42744b913n0K2M2m6n0OK0N1j6n6j23p1j0J30J92Q4o3j33j21q5p9L5J53J79J46P2l9j40j20
-42715b983n1M5J32N7Om0p4j9Q2J13M1m9o6j48j89j5R3M0m0r9l9K1l5o0J7j7k2J09J60L8n7
-42684c049k3l0o5j01k8K0R9L7n1j47r4L1L0J51J95J31m7j02M6J52K51J80Jr8j41p5n1j69
-42656b947j34q9O6J52Rq5m4M8K00K38J58L1j30j96k6N5R1J51K2j21p9j21k57l07j77j24j00
-42629c716N8K14J31o5n0O4Q5K1o7K2J18O8qo5n8M2P8J34J00k0l7o9l2J26J64O3m8j41q5Q
-42599b965J36J08%n9p7l6j0P0J27J9OPp7q0J1M2K4l7j62j43k4l1m9j2l3J6J04J05L5j06j73
-42568c264j00NJ28Q0N9qo4J1n9j09J2J99K10J52L5n9p8j04j73j70oJ00J13J13Q6J04N4j3
-42540b746j01j02j53m8m2L5J05J2p4k3o6n4k7k6J45K67K84J27N0m1k65l18j45j7N3J58J48
-42513b864rj31n7j0k4j11j78r0O7J86J90M4K8J42K38J37k6k8J47P1p1j38j44j16j8P7P1K4
-42485b593j47k82k38o1O5P2J19J65J52J57K1n8L8N3J7K0N3N6L6K8q9k24j46O8R8L0J22J07
-42457b361L9o2j16q8p2j39k22j23oOJ17J70M7J7O9K7q6j58k33p9J07O2N4J78J50j48j48L9
-42429b959O4L1K3k1q9j06RQ7N1J02K1j31j03k5N8J93M2j59o9R2lp7ko3o1P3Q5J37J90N9j37
-42398b688j20j8o9j2J03P2L9q4j22r0M3P4R%j7J6Q9R5J6Q3R2q0k50k14j08m4J8J13J38J11
-42368b805j1j23m7J2J8p8n4m6l1%R7J95O2j76q4J61K32J57k3k3J11J00L0q2q0q2n1n2q7k8
-42338b788q3j62j49j61q5Q0J51K51J81J2oN7j0j83k66j98kJ32J66n4j10J22K03P9p7r1j71
-42311c162j84j03K9M5N0K18K39J81R5pL0J44K3k23j00P9O4j2j97k36j74j50m8J49J02o9p0
-42284c287j43j01m6n5k5N4J15M7Q%J21J54j7q1M1J31N3M7O7L3L3Q7P6n6j06l4l9j6M5n0j09
-42253c053m9p0P5J53J03N4p3o1Q1J35R2r4j00L0Qo2j40o7O4O7M8m0k2P3J26J24on1Rm9n8
-42222b753o2j00m6jM9ol0R3J41N0o3k09j33L1R4J11J1j43j29K2J53K18J32l9r0j39l6J11
-42194b763Q4N0L7o5j37r5o0q7j10l9P0j4pJ12Q6L2%m8M7O8mj19j76k18j22n8J18J95J41K
-42164c080j55q0J87K94J97K0j92k58j51j74j38J69K70J71J24O4M2L0m1k8K0m1j63p8N9J26
-42138b806O3nj3p5q3M3J57J02r3j09KR0N2r1l7Pl8lJ8k1QL9l%M1j2L4J3j69o8J04j2m2j0
-42104b917j68j72j92p5K63K19j08j02Q1J00O4J5K2N3M3l6j35j56j74j19R5J94J94J02o7j11
-42078c087l8k0Q1R1r9j67q0N0O3Q0O2o7r6r3l5Q4K21J72R0J56Q3l7j20q4K9P0m6j42j58p5
-42048c112M9J13P5L8J09J45J31nj73k61k09K1J29J01J37J33J9%J02K3j32j58j62q4r4l5P0
-42021c030P4o3o6L0L8j5J9N5L4jL2l2n4p2o1k9j00n2k9L7J37M1J2o2j58j41LJ17J60R6N3
-41990c027L9m9m7lj7j33m4J11J59N4P0J77J12o0j29j46j64r4n3n9RR8J23Q3K2M9K8rJ0m2
-41960b932j21j52M4K00R1l8p7m3l8L5O9Lm9JJ8j05j11o8J1K06K18m1j29l6P2N1J0l0m8q5
-41930c074n8J1J00O3N1o3j54j13o9n0n4J3J2p3k0O9k5OM5J6j4m3p2k2N7J09L3l7O8J48O1
-41899c079L8O2R6O2O1K2o3o6n4j25j58p0J46K41J35j6k5J1l8p5k4J16J10n0p9K6L8j52j73
-41870c083qJ26P6m6j39j31k8O7J17K3m0o4q3O0J16P3P9Q4p3j6j6l8J10J55N8q5p3n0l3p6
-41840b938q2p8j62j36m2K5J35K06J75M7K7Mj22j07j2qo7n9R8J45Q7qlJ2o5n3K5Rn8m9p7m7
-41808c178M2R2R9M1mn7o4o3o2J6P2M4m5%l7j56p5j0J8P4M3m3n1M9Q0P8k7o8K6K4K2M3P5O3
-41774b939O1L3j0j3p8j27o0J03J78R5M1J9o4p5j37k23j30O4K68J94J31P6J9n8k4J24J14l
-41746b421j54j84r7L5J06Kn8m7N7J36O3o2j26j46j34jJ18O7l3r7j32l0P5N6qJ0M0O4j4j18
-41716c033q8r3o0kN8J14R3L4K9J20M5l7M0K02J73j09j71j25j50r8O6J37J15P1k8m8m0J1N6
-41687b718J1j67j91j62j39RJ85K43R1J52K05N3j43j40l4N7N0L8j5r0j96l04k13l0J45K28
-41661c075J34N1k3j50p0K8K8l4lJ19M1J1P1R9J12N5K9j12j42k12l10j94j10m0Q3J37K14J27
-41633c136o8n5j38j47M4J38J71J29J13j3r4j9nK7MJ3p0o5N2O3K9kj1m6j17j41j15J1Pj5J09
-41602c347Q2j5P0P6k1j7LK2R9J88J80J9j62j73j18OJ20O6j24j28K4j3q3k03k02Q0K63J88
-41574c120J11Oq4o3R2K86K01j9j03r4j33j18M9P5R0K64K09p6n8l0Ko3l26k80j49r0JJ33J02
-41545c185J28J58J24o4j21N0J14k2j25r0j4J8p0m1Ro1j20p1K5k1j7J06J09O8ol8R5J15M0
-41516b907j16j35OJ18Q2Lj8k1oP5P2LQ0J12O0K7Rj31k48j99m1k2J04J85Q6p3k11p1R5Q0J92
-41485b810J88O4o5j22j42l2O1m7j31p7J2L9J26J34N1q0p6m1J3rl6k5j22o8k5n2NN4J42O8
-41455c003N1J98J29o7j22p0nN4R1J04L2K2Q2K3l3n7M9J45k4j42j95o2P5J5p5j60k10j05M8
-41426c212P5J51K28J23q2j36m8k5j8P3J80J01k0o4j9N5R5N8Jrj4J5j34k09o4J15R8j41j48
-41397b975k5O0R5kl9j6r1j06LJ34J90Oj86j51p6q1l7Q6J37O6P5j1p3j0m4n1o0j6K5Q4J26
-41366b963J11J9r1p8q4k12o8O5qj0k3J1N5l0j00L2P0N0J52J44O1p2j10K1J27N4l6j47j54
-41337c214q0m5J7O3O4k4oK1j31j02Q9J67J23J42J10J50J79l1j48n4m1l0l0l6J4n2o0m8m8
-41308c041k8k1nJ6J10J92J53R5n6p9m4l1%K3p8j37n1K3N0j44j71O1K07K10O4p0j02j16j01
-41279c071n6M7J36L9m9L6O6Mp8j23O2Q5k7n5K8M8q0j93j15j04j55j75n1J07K14L18K64J27
-41251b751M8k6j62r5N0R3L2mj14j45L9K1j14j45J23K36M5k0j43j63n1M4J66K21R6ko9k8o2
-41222b880o1on9r4Ml6m3J01P4p6r8p3k3L3K8lJ1M7M0L8j5qo8q0j0No2p5J31K00k3j09L0P4
-41188c086j27j86o1J4J03J50J44J33J1q3j95j20P1J89J92J01p6k39k89k13n8J44J20J6l9
-41163c384L7J43M6n6L9P5j7l9O0P2N5Jm5k8Pm1m5nP1K20J55j00j81q8m0p6MO7K6m1j68j50
-41131c426Q8K33J11Ql0n1m0j1N5J17L5J0M0n1j20%K3j49j38K8K2Nn1j02p1P6J14K2j8n8l1
-41100c360M1K5j5n9n0R6J86K69K76M2j48j87l5P3O5K5j6j7j25k45k91j57M2Q5N4Ok2j29j82
-41071c753n0O9J55J40J01N7r0r3P1J97K07J07Lo9k4R5J72J15K1l8m4j0m9%O5M4k5m6o3r3
-41041b828r3k5LqJ31J95j4k39k49q2pl3J5j35r7J37J40M8Kmj2j02p7K8J39P1l1r1j37pR6
-41010c266nm7k3N1J05Q5j8m8j0R3N6Qk6q1m8o0r7P8J62J01N9PL6J1o8j04j93r2J15R4m8j76
-40978c349j78o1Q6J53J36m5j06oJ63Q6j40j11QQ3J19J90J31lK2j26j28om8k1N7P8J72J72
-40950b672J40Jo4k1j08l3P9Ol9L1M2q4o9j40j94p3J72J50r1j91j10J0J37K15J31pqJ07K05
-40921b478P8q8j73j63j13m0J02O1Lm4j54k16j75j25J2Q8N1O3K3m1j33q3K6Q9P3R7J65J46
-40893b949J1j71r1J05Q2L5P5P6n2q0n1ON7M1j15j92m5O7J1L3N7k2j45p8N7K20J73M5Kj10
-40863b948q5K9O8n7p6q3o0l7q2p7j2M4R5N9R5O3N8J98J34Rp0q7j52o7R6J30M9j17oK58K10
-40832b421N5P4m9j94k86k84r7J08J04L6J0oq3j04j18j5J0n4lJ27kj06R1J41L6n6l1O4k4j15
-40802c192MJ3j01l6K8R3J11k6j37K6O8o6J9Kj21p5K3Q7J08M6n1l6qK8L8j04j45j3K5J01J48
-40771c143M7m6l1q9p6Q7J74J14qm4o0k19j80l7j7Q6J09K2j35j89n5Q0R3Lp6M3J15K9n7l7
-40741c497pj4L7N4R2J00J2n5n4N9l0k5O4J26R8N1j11k79j83j4J55J51M1j00j56K8O9Q9R5
-40712c204q2pJ75J84J04M1J4k6r4j18n5M1mJ6Qq4j40j28L8M8p2l0LR7Q9M5K3j28j17L3j26
-40681c456k33j7J03N1J32K03L4OM5n9q2k0QRN2R2l5n9K5J9o4m7o0M9O6q8o8m5j70j91J13
-40650c687K30J03l9j43j96j21j29o3J26J62J92K12M7j15pK00J20p8j9M0k2j15%R6pr6q0p
-40622c396mm5j87j82M3J70K70K00O1n1q9j1O0J0l4j11r5l0K9J13O3K9j42k33j10kP7J08J39
-40593c350J71j3j51j28k8J01J34L4Kj24j88k1O7n0k16k73q1J01J18R1Q6J40J46J6j2L4J6
-40566c378N9l0j48l3J48J03L0lj87l51j31J46J13o4n0K5J55R5m8QL7O6N3k7j37j71j1O2m5
-40537c714j09M9J81J35nq7l8l0jj2m6L6J51J24J49M6r4p1N4J15J43J56J52Q4r6j02k44k31
-40509c305j21n2k8J5ok30k59qJ08J02N3NM8O3K8n7m0Q1L0k0J5Q7P6p8j28j31j13L3N1p8j15
-40478c974jM2O3n9n1J8M9J57R2k0qmj96l52k16J5R6J08J22rj2O9O5o1k09j50pM9Pq8k3O4
-40446d424P4Q7P4l5n3q1j16r1nJ01J79P2q5j19j58j99j7K8q1l7Q3J16J00n1j59j55j65j07
-40418e224l6j38o0j2J5K3Q8L7j66k42k50j83j62j26Np4l16l53k09k62l84l17j14j85m05o17
-40392i667q13q30p23q44j005j098q00O52M453O177K841k96r69O90M492N122J541m62q95r49
-40372F617r61r13p55n31m61m73m71l34l00j65j18j24j16j29j62j78j67p4r8k31j83J7N6k0
-40348b74j35j63j25n2r6k50k03K0O8J11Nj37j02N3M6J8J7m0n8R5O9r2j84j25j31j44j64o4
-40320b037L3k7r4j17j31k3O0K9o0L5N2o8q1r6PJ27J37J26P5J9J05N4k1r3j35j15l1q2k3J30
-40290b245J36J25L8J1P2r2j74j24o7k9P5J50L0j32j34N2K6j49m5K0k5L3N1O1J39J14L1j12
-40262b164j88kJ03J5k3N9O7M6m0p6j16o4k6j4j06j19Q8J08j2m4M7Q1j4j20%J37J08o6j06
-40233b441j01j19N2J97J03n1n5m6Kj8m2l3q5j21j9N8qj9O9R9J36L4n5o3N3J81R9Q0M6n8j17
-40202b242k4l4q4qJ6l2j7J1L9n1M1J42J2j10j01l7N1J04K7j02j27r2j2KJ0J04O8K6p6r4N2
-40171b538J15r1k36j49QO0J21J06M1M6N9l7j27LK6K9K4P1N6k7j02j95j84j68l4J06J49J92
-40143b676J41J7q2n7N3J49R1J47J56Nj77j34j39k06p5j40k13J3J76J88J77N9r6j17m2l3m4
-40116b859L5K03K26J53l0j35j02k8Kj11k19j25J21K52J85R3j2q4j45k44j27M5K13K90J53
-40091b250L0j59j70j5M7qK9M9M1J9m1ok2j77k02m0J42J29R4J31O0N3M5Mm8j01j08m3m8q1
-40061b646q5j17N2K17Q1q9m8K16J89j04j93j14m8kO2M2K5L6J05J16p7k07j24j38j12k1r1
-40034c075k46j70P8K46K75K22N4j22j04N6R7J00M6l5K5m6l1O0J1j04k13k77j58O3K40J80
-40008b828J17mj02j4Q2P6ro6J6Ml3m3k4N9J12K9p6r0N1J23P6l8J2J38P8k3j20p9n4m1M1L1
-39976b599O3J9j16j48j10j33r8L3J40N8M2n4n6M7K3J1m9k5Q2J89J01P9J25P6K7q1k02j70
-39948b726m0n7n4M3J04J26J14M2O0N4j9r0Km2r5n1p0O7O3n9j11q7j8l9m6lJ20J15M8k1j3
-39917b683K6K6l7p4J2No5j06j38p1l6p6p0mM2P6J47J32P4o1j15k9J38M0K6O7J08K6j14j25
-39887b859n2Q4N9P1L3J07J39N0o4j55j30m1q8j33j43j03L5J63J97J28Mj3Kl3p4J3J09Q6j1
-39858b619j50j54p1po5N7J79J27k1p0qJ4op7N7L1M3K7j22j01N9J24J1M5J79K67J08o2j03
-39829b308j20j37j64k7o2j48o7qM5O9R7J18K2j29j40j50j8R5Q5J23M6j00l5j3r0r7o4j4m
-39800c195k0K5J24Q2qK9J21R5M3P6J18Q6K1r9j67p7lkj42k27j09J31J79j7l3J11Q8j6l0o4
-39770b880j4Qk8K4J58K25J03o2j65j73q6j39r8O7J24P8o6j80p1L3P1Q1Q7P3L0P5N9j11k91
-39741c068j87l1L6J43J66M6K5J14J42O1N0Mn7j04o4nLP9J96R2l7o6n8N6K29J13m1p7k43k22
-39711b705l3k4L2Q2R3L7j6M7J6j02k15j64JO9p8p4Q7o4j70p0J5M1J10J54M4L2K7j16q6L8
-39681b992O6M8J11O6J3O4n7k24q8J9J09J42j7m6m5j48n1M6n8j56j01K8R3N4o8r8mJ11P1N7
-39651c055J25J69J23N5l0n2o5j15p3Q0J14L5J6OL8p6j38p5J8L2Km8o7O6M2q7j01l0l2m6o9
-39620c238n3r9j10M0P4K48L06J46Q1j7k04j73P2J49J39J01lQ9R1j14k30j42j03o6J14J68
-39594b734J23J6k3k3j27j58j07j0k8n1QO1J17Q9O0O8L0JL0R8R3l5j43j95j53k3j2Jn3o7l7
-39563c184O4R5%n1K1N0rJ8m3j07p0M3L4J2Q8Mn9j25r0R8J50k5j42pQ7L1o9k7P7J47J08L5
-39531b846L0M8Q3R2J15Rj60j20j20j59j09J0M2R1J62J90J20O2m5o3k4j24r0Q2N3q5j75j29
-39503c060M8O9rn6l4R0M3J02J94j7j90k01r8J4M2P2J81J26p0j27o4MrL9Q2J2l2M1R8k8q3
-39472b821l7o1Q8J06n4j15n3j36j26Q2K46K08Q0j9P9J10l2j60k07j78l4J67Q5o6k4p5j02
-39445c049K3N3R8J28M1KR0J31J3k01j25Q5P0L6p8j60p0J01J02R9J2j19p5j63k27j63m7MN3
-39416c336J97J82K6rJ73K51N1j43j35m7m9m1N2R2j6j60j17j51j78n9N7Q8J52K26J05Rj8m8
-39388b846j99j10J16K38J36j34j48m3K8J15Q1oqn5r9q4K8K8rj8M1J25J49M0km9j23p2m3q6
-39358c009JL1N7N8P6J6k09j87%Q1j7l8j00r6J7j3L6J35J88J30K4k3r6j19k4J42J06p4j07
-39329c014n5p2J8N7L5K9j8MP7N1j1l2J9K9P3M4o0j18p8J16J17M2P3k9j19QM6n5J8J66J47
-39298b492l5q2q2k32j54N1K7p7j26Q4K83K02m2j39j15p1k0k5j52j49J33J71J00J60O6j16
-39272b832j30Oj7j58j30M1R4M8KL5J15J26N5M6ol4m4l4n6n8n3j36j04R0K1j56o9N1N8M4M
-39241c181K3nr0q9M6L6k0n8M4O9K0m7J6J16J19Q3j5o6o9j00Q0K43N8o3r7j24o2l1Q3J66M2
-39210b873K0L4J3l4o9j89j00K3R0K4n3p8j29j3J29R2J0p6j00L9J82J83K0l1pl7m0p9j99j91
-39180c439p9P4K21K58J73J54K7k15k61j18L4J51J87M2m4p9j20j47j06L4R9N6k2p6m4Q6L1
-39153c123n2O6P5nj08j25o7O1N6l1n3J9J5p2o6K6P4rp5p0j5N9J43J69N5o1r2L1L8N4J34Q3
-39121b866m7j50k41j53k2k4m3J5O6R4K16J67J1j2O1m5q9L6K5j0RRl3o5k4rK9P9P1J7P3N5
-39089b800n7j61j39k1k0r4j28j60j71J0K50K74J58j0k0J8p7j26j83j19k3N3k2j36m8O0J40
-39062c552J54J44O4%m2N2O7P2J8j16j29K7Q2kk2P7J06j8q8n1r0q0j05j39k4ok4L4J22J00
-39032c369J3m0L7Qm8p4j33r3L3M0Q4J01M7J3l2j71k44j16J04K19O9N5J06N4j4m7K9m1j03
-39003c513j63n1J01J15O6Pm4m3M1P5K5j2j36j25J4k9p7j05o8J27J10pj10j84p4m3O6O4j47
-38974d120j53nL7O5J16j9k7Kj39q5J31j1p7N%j29j20j78j34n5o1k6p9q7j8l4j42k30k68m05
-38944f246n04m36l15l97m61o71r21j091n49J420N698O713K720O9p23q22p39o34n32l62l38
-38923H79j75m8j47k03j37r6j76k95k44k97k98j18j1j7r7j13j0L9r0j90q1k9J8J3n1o5K3J06
-38895a910J8ljn8Mk5j12o8j4n3oQ0L1o9q1j25n0k5L4R9N7N8r6k01j25m1J03J02M7j2p1r7
-38863b610j09p6K2N6J44M5m8l3j8J19J69O1j5QPk3l4l0j09j96j18jK1LR6Q1K5R6Q0nL3M9
-38831b310j30k68r7J09J64l6j85j57j10J7K19J69J9l0n9j02r2j22k10j27PJ8j5J1N1K3O7
-38804c176K00K79J55M4L2n1r5j22j59q4P7J20J58J23m5j55j46j14p0N7N4K2p1l2O0M9Nm0
-38776b925k4o1q4J5J40J91Q7j00k17k50r5k2p5j9J44J44J47J08O3l7p7n9p0r2j80j21Q7J76
-38748c206O1j65k41j42RR4K7O2O1pK0Lk8N7Q6pQJ07J5m8J02P1q1q7j17j20l1N4J04J8k5L6
-38716c310J8m4n0q5j62j75j26q0l4L1P4j31k30j29nn5p7R2N0j07K7J34N2qm6j39j29p1K0
-38687d695L8k25k64k70l33l58m26n02n52l74m25n30o41p89p07K68L048O164M998J599k05
-38666D819p19p75p15o23o22n36m50k70j81j31p9j07j48r6l5Pn5n7j26j92j78j72p9M5K1j6
-38640a470m7m0QP3L2L3L9k9j10q1m1p9j53j87m6R0R1M8P3O9j0j02j11j10R3K55O4q8m8J9
-38610a765J50J31r6j87j51j49r6L7K10J01M3nj34j47r5J7L5o8j46n0R0O6j3l9K5P3Q4j6l8
-38581b133J22J20r3j71r6r4j31j15r3jO0L8N9J29J16oj09r4O7P2J2r6k07j06l2K2J12J06
-38553b542Q9P8m3j26J00J92l3j74n5k2j59j33J8m0p1K44L24J25k6n0MO7O8O3M3Qj11j37r4
-38524b393J5J10k1j71j80qK4j7n2M1J48P3k7r2j0MNL1j4mJ8M7J60J35J4p4j93j44m4J1K8
-38493b580pmK8J8l9ML5r0j24O4J76Q7N3M6J02R8K3n4j02j58j80o9k5j4L3R2L9n9j8Mo5J57
-38461b529L26J94M0q0o5j22j04m0j07j13r0k7qMN6Q1O5Q2J38J08N3p0j36m0j8KN6L4p5m2
-38431b427k4K1O0Oo7o8q9p7j2j5k3L8n8j57j21O5J96M5K9k9l6rk9MQ0l9m6Q8K16J34jj75
-38399b520j10J15J76O1j50k64j46O2J10R7J32o3k14r8M0J51J18J3M7J1m0nJ11J39Po8j0k9
-38371b327j49j79m6p3p3N4M4l1j44j77j3J26P6q2j03J20K30O7n5q9j1J09M6L8L6ok6j73j36
-38342b947K30K40j8r8J6M3N4J65J31L7j28k49k14j8O2p1j15p2j02m2O5J3N6K10J30k7j24
-38315b773j33j21m9L4J8j4j8J03J55Kj8k5l8PJ5k2jl9L3M5m1r0j30k9Q3J45K14J50P8J15
-38285b344j31l57k15O8R9l8j9O1P9K5j61r3J49K68J08l8q5j34k46j71m5ML3r0j22mJ25J80
-38257c094J87J42P0P9k4o9p5L2R0P3Q6O0j4j6J29J01j3q0r7k8p5j59p3K1M1L5J2m5j6J7P9
-38226b624J44O6Jr0j40J0J54J27j2r8n6r0p3n0p0K4R3k6j43j19M0J59K12J96O8m7n3N2K2
-38197b323L9j09k23j73p1K9J0J48J30n8j21q0n2l5O1K3l3l3k0j1J1O9L7mMO1Q4L8P9J01p0
-38166b492j56r6J8O8l6j74k36j14m3j9J0N2J2k6oR6K10J84J31L1M2O2j17k98k56n3kj0J91
-38137c027K22N4k8n4p0q4j4M9R9P0p4j34j08o5P7J90J28Q2K0k3j10j10JJ4M4N4K5Q0J35p6
-38107b633j70j22r4p8K9J31J32O9Oj11j08p2j04L9R5M5K5j4p5P6J61J35P5o1l2p8j43l9J14
-38078b802J28J8j1J5n6m8L7M7nk7R0J16Pn3KRN5J00kk0q4k20k23j51j23j3Jr3j68p2L5L3
-38046c478K4J20J76J89J60Mn9j6J2P1L8j06o1J04J38O5j6K5K6L0R9P3K8p9k15j70j25j20
-38018c063l0Q9N2j2J4O7KO6J95J39K7j24j48p7PO4L0O7N8r9j66j08J0M5j8O2R3oN7J09j8
-37987b616o8J8L5J27K05J42l4j63k04j52j48o9K1q7j40N2J70J40L0J1Q0Q2k7j9k7M1lj56
-37959b759j67r8J17K39K8j07n6J59J58Q8qj81k82k68j26L9J58J18K9J4J49J73l7j42M9J18
-37933b595M5j9NJ0r1j08%M9Q4R0Lj4q6q4M3J23K5nQj15j46k6N4j53j78l4N5R3J12L6k2P3
-37901b768J43Oj15n3M1K3m3K8J33J27n6j43j02k6MR4J12O3m1K4P0L5lk6m3r9o8Jl8o8q9o3
-37869b940Pn3o4MM5J08J76J21rp5j7l2p6l6k2L8M7j45o7J10J10mj17k15j92n1J26K04Q7l1
-37839b963o9O2J85J25j6n0Pj8m1J2J1k2L8L2K9L4o6j34j43k01k75k60j02N9J58K94K47O8
-37811b999J3q6j45j21q0O3J39J02O0O0k6p6j6k5N8J99K14J06o2o9n0n0m5k1JR6J20j7j65
-37782b822k28j90r5mJQ1J22Q4P6R9J48J35k4q3M9Pj2Jj22m2J3R1O9j94j17J43J64Mj44j62
-37752b952k1R4J61K16J74O5nj1m0r7j47j73j98j5Q1K7M9O4M3J5k4j54k80j87m5J19J59L2
-37724c050K8J7rJ7qj68k22J2K22K16Q1l8l3j1J0K3Ql4j51k15l5jk6J6Q0K02K04J03O9P7O
-37693b610j22j41j18O8J29O7K9p8j56j10j5J00M7L6kj40j43p0N1J3L3J12p3K8J57R5M2Q2
-37665b689O2J4L2nj9KL2Rp8j36j12o6j07j13K2N3M7N1P9M2K2N0M2r1q6N2L4NJ5K2M1N1rK0
-37631b712J12J9j71j84q6J5J54J54K6k0L1P5m0q2p1m3K3L6P0l3r5MJ02ol8j7J5rp8q2o2k7
-37599c020n6n2J5N6J75K17Nj10p9J2K4j03j45n6m7k7N8J55K07J87O6j17j09Mk3j32o9k1K7
-37570b958M7l9n5m6o2K0K2r5r1M5J6QJ51K72K35J04k3j97j02M4Q1N0L1q3j70j9kr9K4J73
-37540b718J28QQ2R0j21k00j38l3p6j4P3M3L5j9n3l1K8J45J31P8ql9M8Mj60k17j86m3M6M0
-37510c077J42J16nj16j39n5n8p0P6J56P8R5K12K02L8q2j14j08L2R8Rp0j19K4J4o0r6l1J37
-37481b771J60l7j57j07K7o0j1J30L2o9k0M7M0l9j8Q0J37J76O2l8qK3k7j71k08j05j15j65
-37453c212j17m4P2J65J40J03J09L1j79j42Q9K19J79P0M4q4k24j35p2P4K12J88J90J12K0k0
-37427b212j27k76j74l6k6PNo6j44j14n0P4J3q1j1k6K9J24J30K6L2R2J01N6m1q6k2J05J09
-37398b589rQL2k7j2mo9J5q1j68l1k3n9O3O4QP7J33J00j34k11j34m2J2K9K4k4r3j49mQ6N9
-37366c153kN1R4j9M2J56P0l3k7l9K3R3L8m0k9J8J16N4Rm0o3j05j48j76j05P2P2L5J53R9o8
-37335b852j62p5L9jj59n5J31R9j8K4J80J88M8q1j45j39q5j6J86J14p1q7j70j73oJ47J52J15
-37307b872J44J80J51P9k7l8o8j00j39q9OR8M7j07p3j16p8mO5P4M7J26J23j38k32j98r7O6
-37279c170J31J38K0r5o2K6O2K3M3J05K1J7J8p8j38j10k8j04m4J28J16J37J34J9o2k5N4Q9
-37251b635K7j38j83p6J06K12P4q7j8R2J7p3K4K4j15j62q1mN5Q3K8l9J3l0j44j74L6K45J73
-37222b750J10J41Lm4m6j10j27RN5L0Q2Kj07p6q9j03r4J7P5Qm4Q8J17l3j30p2Q5J05K6KO9
-37191b801J26J96J19M4J9k4q0mK98K09q9j36j03%L6R2Q2p9r2M4k0j43p9Q9O7p8j39m2j8l1
-37161b537kK7k8j4L1q5j04m4l8o1M9K78K18Q9M9MK6L7m8p0j48j58j43k98k57n3J65K62N9
-37132b794l1K09K20pq9q1j28j83j14O9K35J94O0pj36j88k3Q9kq4j7RjL6P6j6k6L1l1j73j64
-37101c067n7K6J04jk01M5J79J21J34J66J09n9j20j26j10r4j55k06j19NO5O9P2J09J85J81
-37075b745j9k11j99OQ6M8N3Q8J5q0q2n4j26r9M7J83J83K15K06K6p2j07j76j99j97j53Q3Q9
-37047c191j1J21K47Q4o1n6l8Q7J91Q8j2p1j34j49q0NL7Km3p4OP0r0k34m2J93K94J62Q9J04
-37017b506L1op4j98k04j63n7O6N4j5mN6M0K6l1p9m9J3J52J76R4Q2kj17p6L4L7KN4J59J39
-36986b366n8k48k79j59M7R5M7K6O4J35Q7N7M9L4j6j45o6jp0j06J5J60J31j6j3Q2p5j26j4
-36957b729k0M2J57N9L0n3K9R0mL6J39J17q3j80j75j84j14j12j41m2P1J61M7k5N0R0k9j6N2
-36928b737p1j54r8LQ5mK6P0Lm0j40j79l7m1kK18L08K41J9j30j45r6l2jM3N4pr2j43j48MQ5
-36896c138R3J32P4n8p5j0O7Nk2N3K2n3L0J2p3k1m8o3j9r9j15loQ3J15M8L0N8N1N3m0j03P4
-36863b946J82m8j31m7K5J99J57J4m2n8r9n8r3p0j06p6P7J14Q0K01L32J64n9l3j26k52j00
-36836b799L9l7m3J3O7k8j29m7O9J01o4k2J19K20J63L0n9j49j21j30j85j48M7J62J9o5p0l3
-36808c080L5M1n4q1m8OJ28Kj27K0J21J15j1j11k0O9l4k4Q4J15J09P0O8R5M9j43j69q1nL3
-36778b828k2n5q1l1M3N5Q0R3m1p1J53J73M2n0j07p8m8n2p2lO9Q1k4j9nnk9j26j51K1K03J36
-36746b749K1lPq5j38k0Q8M8j14j73n1P5Q4N8O4L6LJ2KLJ27J24o1j64j78q5J07M6J8R7L8L5
-36714b728J10L6KN5l9k06k00JJ61J77kj18j1J7j6q3j78k6J16J47R1m1r3ML8Q0Q2Q0m2J9J78
-36683b389l1j45j4O9O9p9k04k57j75R6K08J86N7r0q7j61j31l9Q2J88J31Q8k3k5n9j84j45
-36656c064QJ12O2l5r1l3J54J58N1L8kr6r7p1l7Lm1p3N5J90R8l7j4J33J97J65J11M4j71k72
-36626b555k44m5J18P4j00r9n3l7k3k8P7J23Q5kj00j29k2K7j6O8R5R0J1p5l1K2j5j06LJ2r5
-36595b970m6P7L3pp9q9mj8n1o2n3OJ13J45Q9R3J94J14n4klj01k01j02L3J1n9j34LJ03mk5
-36563c050O2ko2n5r1j16n0M4Q5P7Q8J70J88N0n2j85j57m1O3j7r7j12n1M9jK0K28K88J46L2
-36533b549k7n4n9n4J5R9Mp6l3j33j54L8J56J27P1k5M0J91J12L9J8L2l8oJ9n4n6k07k59o0
-36503b883K5m0p1p5o8j2N2P6J71J49K1l3M0L3j07j06j05n6N0R6J22O5n2p9o3l8J1O2P1J5
-36473b729P0J38J55J14K4%l6j12r6j40j71m4M5n2k3l2J6O7K4J5j5K%lr3p4P3O5K9K7o8j14
-36441b938p2N6Q2L0R3K07J35l9r4j48m8J91O8j81j49j6R4Q1p8p9L3O9J08%j31q9m1L4L6o0
-36411b846m1O7J0j66k26k31o1N7N6J54J99J57J25m1j57j17J2P1N9m2r6M0J49R6K6K5j33j30
-36383b984J5L5k6o9n6L2M8Nj00p8N8J31J34N4j7n8n6P0J13J61J26j2n4k3n8j47k00j53KJ18
-36353b989J39O2rK5M9Km5j95j38J33K61J64R6kk39l34j82nj3J6J80K19J19j3l3k4k4lk0l2
-36323b835L1J31Q7L8j0j6O1L4j04j46j14NQ0L6k5k1j09p7k1kK8l8p0n9NM8J10J74Q2p2p1
-36292b840k7j39j08j89j50N0J46J78R9o3p4NJ7Q1Q4Q4Q5j8p8p4n6j7J11J98J33j13k37j89
-36264c101j2J09J28Mr7j35j2K31L00J16o0j78j47l6l4P2K23J61%j28j08j18RJ12M6k0j31
-36237b806j01p9l2L8L1N5nj47k16j82j30L6J27J66K63J95J02P0J10J3kN4p9MP5M6j3p5j03
-36208b585j39j49p0J03J25J71J00p2j92k20j72L9J39K9n9l4k7Jn0n6r8j00M7P3N0K7J4J45
-36180b960K26R2j08l9R0Q2P7O6p1k18o8J33O5K4L1M0J36k4k10j65o9j93j33OK3j4j13j5N
-36151c304P6J27J07M7l4OJ24O2NK0j34j91r6l4J16J01o5q6o2K1R8M9k6L5J49J26rl3J09J52
-36121b544R5M0Q3l1k77k98j28Q1Q7m6j6J1j1j8J41J09j38j31k5L0o0q9m7J3kj3L9L1Q9J27
-36091b898M5n2L5J2k7N6M0n3M9J64P7l1p6q6J1M7p7m8l2j9M2J03J47P6o4q3L0N7R9L6j01
-36060b521j76k36j62qQ8J45J56Qj65j20n3j18j3J54K23J18M9L4J3pr3q1n8k9NL8J50P0k8
-36031b617n9o1m7o9L0Q3M1O2Q4k3l3N5L3n8q5j36k54j88KM0N6J20J75J24rr8j85r9N2K11
-36001b853J84M1jP2P0jNK2Q7J1j16j11q3j17j75j12R5J59K0MK2L2kr5j11M2R7o9j31j31j33
-35970c278l5M3N5O3ml8O4N2pm1l8k9m9J2R8J18M5j24j44KJ46J27N3M5J9m3p2j03j23jJ43
-35939c044J08Q1J28J25N3j31j70k24j19N9K6r7o5N3J29Q8K5Q2P9pq6kJ2j1O3M2n0j8J08P0
-35909b693mR3J11k7j9J38J30m5jJ6j00r6LJ3n7j4P3P1M1j05j84k1J4k5L3O5P0P2Pj32j35
-35878b708j28k9N2j1l5jQ2L9m1j77k64k22n2P6O6j4l6J02J75J7j3J2o7N5J28po9K9J61P8
-35848b802l6n9l1J25J68J45J03j01k35j57j16j02M4N0K8J27J22J5n7kk8j42j38oJ27J82R9
-35821b677MP8N0j50k59j98j0J34J51N4J47J76o9k12p7%j13j14O0K29L02K26k8k73j60LJ08
-35794b618J51P3j07j68m2%r8j20rJ33J74K53J80r9l14k11n3J6q0p8J35K40R4JNj8Kj17k50
-35765b925j21j0pk0K5L2p7l8K0K5J51K40J07ok0j3J8JK7J04J2j74j60k0O7O5K8PMl8m7NJ49
-35732b589J97N3j09j77j14K4L4j14j11l3L9O9nN4L5m7n0QJ0o0j34j83k7J42K53J31P8J01
-35704b525mj28j86j64n7P1M6l3M7J11P5M6J1M3M4p1j21K2J46J38J18j04j97%Mj77j84oJ40
-35675b895M7o9k7o6p5Q9K42K50J04l8o5m3j25k24k65r0KL8K1%L1O0M9J17O7n7l3R9J13R1
-35645b652R6q5p9l7n2mo9p3k3M9K1n5j68j07J40K46K31J75pp7J3L0PL3jn0j27j01L8j7k18
-35614b923k02m2N0N6l3r5o1R0J46Q5n2N0J22P1N4N4O0J29J07L7o9j14K3J57K16J23r0j10
-35586b161j05m5L5n6j86j87p4M3J17Q9j7r0j24j52j50K0K20P9r3p4p3J9L9k5r4k44j60jk1
-35557c471oJ03J95J17P3J63J65P1M1R6J17P7l8j18j36j07j51j53n2Q9K1l9K1J13M2q8j42
-35530b997p3O6K32J56j6J2N0J14N9pn5j92k06j30r3Q8L27K62K0j65j83m2J10J52K9n5j31
-35503b668n4M8M6Mj63j61o4j2k8%Q3M7m0q0q6jK7o2k8L3PO6J17J28Q4l4p5o0j05NJ87K33
-35471b606J41N8Q4P6k6j74j56opj18j54j06M4J15J21J63J54J5l6M5Q2n7k56l72l40j75N3
-35444c438K37K12R4%l4j06r2O1J27J64R1M9N2k1j47j65j10n8l6p2k4Q5J38J96R2p0j25m0
-35416b940n6rL0j06o4Np9j21mN4Q9M9L5R%M8J6P4J08J8k9j53j78j4Q3J09J44J06L7O1O0K5
-35384b593L9p6j45p9j57r8p2LM7l1j76r0O8J3k6l6l4m9Q7O2K4l0o8nJ05K11K11N9l0K5Mp0
-35352b907N3J46J55J70mj26p0q2j13oL2j4MJ16Q6K19K55m7j45j18k57l23j40M4j3r7J14K49
-35324b819K24J9k05k80j58kJ77K20J75j2j08r2j67j08N5J16O5p7j61r7M0J27J0j15l2J39
-35298c066Q4RM8R5M5j03l7J1mL6P4J17N3k5j4q0m9kq8j32kR9J24O9J45J66J6j09j32k03j41
-35267b996o5p6l3J52K12qj14j77j53r0N2K6o9L3Q8L5M1K6P6o7j21k1NJ2%l7P5J75m5k01j02
-35236c367J2p8q0R8J68J13J13K7K8P1P0R8R0Lr4k4O3R2K7l4lJ09Q2m7q6j91j25j3J7P5O3
-35205b723L5M6O8J2n5r5Q9K50R3j07j92j80r7j23j41l5J9om0l7P9R7O1P6Q3J9j42j46l4M6
-35175c080L9r4q5Q1J36N7l0J3Q9J45J45Q4o2j19m4j20k07r9j3L4J29J04k3k8Rl3Ll8N0J31
-35145b826J48m2j12J9J06J48Q2M6Q6P5J1n8k4K8j3j18k71j72K1J4n8j4R3J0j9J20P6o3n4
-35116b761M7n3o9J8R1J15j9j64j05mk8N3J18k0l5n3o1M7J19j2o4K1J03Q4o2j83j43N1J71
-35087b798O0j26j19P8J04n6J3M3lj21k56j83n8P9J99J82Np5l1N2lr0q6n1l2m1K9K2K4j9P6
-35056c182J83L5j99k9J76J38J3j6m3j28j03j4M9J65J38l1q0l9q9o4j9k8j9J01J51n4q4J30
-35028b942M8r2j48pJ17O4j3M7O8K2oq8k4M0M7Q6K3m5r0l8n0n6m4O1J48J23J10J27N9k7m6
-34997b526o3l3k4p4j10l2ON2J41K2o7PL1L8op2j14j42m7J30kj07N6O0N2O4Q8J99K6j92j23
-34966b762j4kM7J36J50J2j66k53j23M0O8j1k6J6j4j92k12n9J08R7k1m2n6r7rJ24J92J06n4
-34937c017p4Q8J44Qj9J0k5q4j36o7M4J01R4R0J05O1k1L0k1j40j29q6n8L1L3NN6No3l0N7N8
-34905b950j4j49o6k7o6%O3P4M4J05J15K1j7J0J7J40J24m6r5j4o6n8J6P3P0Mr9j02N0J48m7
-34874b742j88j24j2O6o6j68r1j27j20L9O0Nm9m6j15j26P4L84M66L06L4o3j15q2j4r6l7J23
-34846b824J22N3k1p0j25n7P4j4n6o5m6P1J22P3L1QL7K3qj2o3m6Ol0k6J7J85J27p3j04m4J19
-34814b616K74K19J6o0j92k71j12P1R1L3o3o8l2Q6L5nL1M2m5j29r3k8pJ5l3m6J01J77J08k1
-34784b522o9nj1o9j28j2J37Q9K5PJ6R3J06K1j05k34q9o5j11j56j47k5j3po8k6L4J5RJnj31
-34752c445K3L17K44P8K2L7m1j00J8O9o3j72r5P0J58M5%p0l6J30J29Lo5p5Jk4m6l9J8J7m0
-34721b932l6j50k71j83L9J04J50J76L1J5J37J52Q7M5k0K3P0k4o3n1KP5km4Q9N8J5k4p8o6
-34691b676M1q4k04j28m1k4j04p2O0K17K24Q5k0m1NPq0o7p9k7k5j42k9J19J91J62O9n1j94
-34662b908j81n9n8q7k7o6j16J0Q8j4J7P8Q7J75J74k4j45j50j35r5j6P3M1M5%p6j35p3P1J80
-34632c326J84J87Q4j18j50m4M8P7J71J97J25l3j16k03j87k14k35n9R1R7Q4M9M1Qk4L8P2N4
-34604c102m7j27m5P8P0P5J70J99J08j16l05k74r2N8K1MJ04K06K90K31J76J16Jp5r8j19k47
-34577b740k89r6J0qN7O8R1J80J03l6j44lJ68k4j39j85j76l1P3J22L8n5m1Nk7p5NR7J49J13
-34547b790k9l8O7P8K3L7Q3J9n2j33j31j16k6R3M0m6l5j9mpJ5J63J92J49m7p3J4m5j43j13
-34517b874j6n6k3l3RP6R5N1R2J79m6l10k29j3J55J69K8l4j12l8l3l9M5L4M7j2j23p2k5N6
-34487c052P3J4N8J9o9o9o2M0N4j34k10k3J76K01J00k4Q0K11K23J30nnK2m4j82j45K0O8p6
-34458b611j81j11j56j65l8K6j1N4K23K18J4q9mK1n2j20p8j5R9K03J50L2k3L5j6l7o0j73p6
-34429b941O1P1m6j43m0K8j15j28J02J04l3j2R3M9L8Q9N7Q8J81Kj48j17j28p3m6j00L1J74
-34401b902J64J68J0o2j7J0J8j30k35n5J06N1k7o9r0p3m4MjLN0J5r3j73l7J55K38J96J26J03
-34371b591J11n2j04r4r8j00N0O8LJ6o7j11j07n7q3j25J07K00J21J23Ln2k2p2j80j11K08L15
-34343b701J63k6q0J6J2j21j11p0l2q1j1L6r6K0J28R6J00Q6L9j3rN8M4m1Ml9j46p9j50j17
-34313c121N9J12k9r3J0Q3J10M3M5J63J04k0j12j35r6r3l9Ll5pj3L3J14R1J28J15q2k08j09
-34284b979J05J59J3r0l5n9j95j87o3O0J1o8l4Q8J95J80L4JQ2M3q4o6R4J16N9O6P4o6j17o4
-34254b727j06j77j93j15jL2O4O3J57J57M4Jm9p1n5p0m1k2k1Q5J89J37m5j22q9L4K27J82O8
-34225b464J22N9r5j84j21r9l6Oo9MJ01J33K4Qom0j38j52j01q4J2O2L3om8k0K5o1k07j94p4
-34194c610Q9J40J37K5J3K0nK2R3k5q3J5L3N3N2k0l6k6M4K72K05O9l9k20j79r1j04j51n2J04
-34164c255J32J15j4p4k6J1rK3J41L7mK7r1m3L3J74L33J79j6j36k53k40j67r0j3N0J39J79
-34136b858J99J40L5j12j51k6K6rKO6j4p9k6P8J17L9k6r4k53j58o0j55q2P7J94K66J80m8j72
-34107b904j17M1O9n1j03j06M4Q4J2J0j3j01p9jM1M5j4N3N4J09J45P7k5j5O2k7n8q9j09q3
-34077c049kN1Q8J19R3l6l2j8l9m5l7j18j32PO6M5L8m5j58k7L7k0O6O9L3NQ5J21k6p4M6J22
-34045b767J4j4n6j79k28j33j5P8P6P0J04J51J19P5Mp9j31j53m6j8j3m9j01m4J14K15J16j3
-34017b903N4J05n9j63q7q2n7M6N6m8j04j07mJ33K9m3m2l3L4R3J55J49L3p3m7l5k8M6j4l3
-33987c029k4n1MlN2J7n4%J05P2m5p1o7P7J22m1j83j74j53q7J03R2J18K44K04j4j2P7Oj44
-33957b859j04l2M5P4O7pj01p5O1J09k4q2j3O0L0R9J47O2j42j92p5m2j4K1j8M2k0L0N6j22
-33927c019j25m3l7N5J14J57J17j7j57j94j25q9M6J11J16K1K5O8po8m4k5L1lj65j67OL2n0
-33898c436J60L18K7q5l5k8K9l5o4K1K9L2p3j29J0J30J64O1j9l0Qk2l3n2j47j69j03o6O6J02
-33868c369j3j3J12J79J96K50J94j5j55j01J2J10Pq6q8j44k1J69M9j1P6j6j9O6K3n6r9j00
-33840b863O5J41J61P4j4n6r2r7J7ool8j61j22j1K5M1Q9R9k1k14j27L8N7P1O8L0N4M7mqk3
-33808b786p7j5L5l8j1J66J36k2j69o8Q5l0k59k60j00K3j7j1O3k4m3KK9L6P2J74J15l9N0Q0
-33778b903j15q5R7N0j41j00J14K33Q6r1j99j22J6l8k8M5L8J01R3o9r7n4O0J71O8l0n7o9j00
-33749c126k9lj5J6O6P7n6j84j11J6N1M5J77N3j26o0R5Q7o9j04o4k5J39J61j3j01r6nQ6pp5
-33718c200O0J05J6o7j56j21OO8R9M1j14r7K8J01J84J80J18jj15r4J7pm6r7p7J0k6o1Q8J93
-33688b965J27m2o1K1J21J43J14J20O9Oo1j0q7j90n7n7j91k56p1J18J19Q7P1M0J6m4K8m9j6
-33659b957M5O3N7m2p9r7j09r4p0j1k3j8N6J33J33J68R8j10j01n2jn3l5O0Q0L7J7m2j4P2L5
-33628b854j60k43o0NN1J14J14J50l4j27k1M1P9O9m6j76j02o2n6o9p2N8J32Q2P6J31J87k2
-33600b815j43r0n8L7J3p6j89j21O0K18J86P9O0J3k5Q0j6n9M3J02P8K1m4j33j68j9N4l4k4
-33571b970n5q1p5jN5J13K6q0r6j0N0N8J71J70Q5J77J02j06j22J1rj73j67K6J31P0qnp5j12
-33541b900j1O0N0rm2m2j71o4J8pL6O6M2N5Q5r1p4j8Q4O4o2j07j16o4K0M3K7Rj35j61k3Q2
-33509c356O0Q2J06O6J8r9l6Q5J37J74R0j3k5j37j15M9J51L1j04j49o3J17Q5P1J00j2q3n5
-33481b825p1q9O1J38l9q0L4MLJ6n5q4n4n5l6oo9p5j9J49K16R8j1l3k8l9o2Q2J47L3J5p9j85
-33448b998k8P0j4k1m2k5o0L0K52K58K11J15l5j50r6nj05k38k66j78j27O3J16M6N4j4k8n7
-33420c272K9J58J53J3p8k0L3M7j1n6k1j03j2J75K38J40N3q0k61k67j77m9J36J73N3o4o6k
-33392c138J14J47R3Q3N2l5j27l33l47j21J24K51J98O6J0r8r5J1J41J66J10m0j81j02o4l7
-33366c152L5k1Rj7j76j60m1j00r7l3P8N5O1M3j12r0J5P1M5L1J03K05L12K64O9k8l8o1j70
-33337b900j70j89j07K8J35J64J18P1j3n1j25j63j02m0N1R8M8L7RM9J77N2m5k4k4K5M1K2l7
-33308b865o3l0l0%J39J93Q5l1j78p0P6J01M8N4k9j66j38j6q4o4p9j05n7m0O0J06J54J66K24
-33279b639K27P4j27j96j22n6M0N3j6kj15k00p2J35J45km1k8Pql0N2P7Kn3m6m6L6M0J8R0Q2
-33247b721L0L6j03l03k61K2K38J26p6p9K3M7L8o5j70l7K24L20K08J6l8l2p3j09o0p2m6n5
-33219b972R9J53o7j29j56j09Q4J05J0k8l0j4l3q8j05j34o6K03M08L03P1lq0j80j11J00P5
-33192b694o4p3K2N9L2l0j18j38j51m8K7P6Rj57j59K1J09J8q7j14q9j13RJ08L0O7J92J32l2
-33163c156j26L6R4K1k6p1n5j2N1Q6k3j20j41j33l0J16K37K47N6k06k30L5K09J92J22Q3l2
-33136b776j25j25l2J35J27r0j61q5n2J1O3N2O0J16J02n9q5k2p0j49j78q4l6R5J93N9j11j64
-33108c391p0J58J16%m0n6l0lk7K0J35J44J15J5p1o4P0K03P3n1J1J9M3Jn5j46k30j4Q2j4M4
-33077c013M4j50j41LJ8QJ3JJ46J44Rq2q5q6j49r4J08K11R8m5N1J60O8o2j75q5q8r3j9M7K6
-33046c212L1Q7P6O7O2M3j24j58j9R9J28J46K7j46p6K3nK9M2k5p5m9Q5K6j74j16M6K62K03
-33017b697j39k17j39J0J10R6L4O1L1jK0jo5j22RM2p9k6J29J38O7Nok09k33m5K02K16l7j28
-32987b974m4n3j47l7N9P0P7N6RP6J06J29P4j09j54k8P1J8l3m7LL0J29P1j17r1Pj6k7Qm0p
-32955b931Q4J70J02j2n9O2N1Q8Q1l3n3q9k4k1K7J4j06j64j9J8k7o0j33q5L3O0M5O3J76J42
-32925b600M6P7M6OJ22P9k43l84j26K28K51n1k84j82J2K7J03J30p5j12j12NJ30J12R7P0Lr0
-32897b715j79j21N2R7m7n5J35J21l9m1j3M0P2l0r9j82j34l7J44K58J64n9j49j24%J62L6r8
-32869b841j07o0k4k3L6Jn5j08n2nN0J47J34K05J29p4l6J3m3o0j64j30l0L9J71J81K2m4o2
-32840b790j71k28j07j0J26J54K2pP0N0j04k3R5M4n3r6K9M2J4Jr6m4J3k5pR8J70K3j52OJ35
-32809b821P5L1K5k0j18j32j4O9L4j22k31j50N5J47Q7m3K1P2P7M4r5j28r6n3m3J4K2R7J66
-32780c030Q0M9p2J3J22L0o4j07j22j21q8o3r8j03QL1P8J93J83M6k0J2M6m4k7K4m1j09p0l
-32750c267k2nJ19K71L14J35j04j32j65k37k58q5Q2L2%Nm7LJ30P1k3p2KN3N6J03J56M2o1j7
-32720b921J48Q3m5j3N9Q5n4k79j89rK5L5K3q0j88j30N8K39J85krj06k62j73n6n7p4L2J08
-32691c567K15J90K4L3J02J66J80%j60j07j0N6l9k26j24%k3j3K5k4o8O8J68P6nJ04J56J45
-32663b658N9rql1j28j95j15q6o6M2L8p8m4Q1J35J56K0j31j52m4R9N3j5m5%k5rP4J02J76P9
-32632b725j58j66j11J5N7p8j03J02Q3M0P4j7m1r3q4j6N6j5j08n7n3j15m7J00J55J61O2Q9
-32604b993J46J49Q6j49j45Rp1k51j68m7j10J2R7J4p4l9Q2R3Qj9P8L3QM0N1M2M9l6j38j80
-32574c423r5jJ8k0K0M1Pk9j5Q1k5k09q4J26J50J45J02R2J07J59J09l8o9L8J22jj45j78n9
-32545c074j0mL5l1k2M7O0M2L2L2r1j81j33l6j2j2P2R0J33J39M3J2j00r0O1J29n1j56q0J4
-32515c142J74J25L5q1k04j61q7j46j42J2j3K5J72J19n1j7O9K06K30O3M1j3j36p3J1N0lj57
-32487c094j33Q8K77J42o6j50m1J3p6j64j49k0J62J19m5pN3M8N7L9o9q2J3N6p2j37l8J52J85
-32458b939O2n6q8o7j1N8N7jl3M0N2R8J24K2r5L2R4j7L7N2J7m7m2J7n8j11j50p8J27J23rp9
-32426b869Lrk8J9l2j01p3l6j1j2RM7O5R8Q9Q0L5n1K8Q8O2Kj05q8j8Pj9o4j06k9J12M2o6J1
-32392b920Q3M5K1j58k47j42K4J43O2kJ33J33m3p8o7l8n7n9O9J88J02l5j34m8N6J3NN1J24
-32363b776J18N8j5p5j20j6J07M0j81j77j04j10l1J58J63l8j36r2p5k0J3L0QM1K0q8j5K0j1
-32334c304M8J63J15L4o5q3j27j30N8R7P3J03J61R3%L6L2M6Q2O9N8l8j30p0q6p6J02P2lom7
-32303b723m7rl2rJ4l7q4p9m9o5j9R8J91J50N3J2Kj14n0J7o0q0P7J28L1o5j11l4n3j88j11
-32272c246O9Qr2k5N9J22J74N8r0j04rP5L6N0J28J88J16p8j21p5j18j44r7J5P9J05K54J43
-32244b520j21r9Mj26j55P2J53M3o8j88k42k10n5R4P2o8j17l3J14J14N0on0n7j9R0J44J43
-32216c041L8l6l0o1j76k05r2L7J29J20O7J19Q3lo8j2N2P1O0p2j35o1l7kk3j20j06k1K7L9
-32186c459j2o8q2j36rJ82J01J3n1q3O6J7p1k3jMM9R6J4N0Nk0mO3J33J46K0n8o7R1R5k9JO5
-32152b962N7K7N3K3m5j30k26j95l9J43J60J09M0L9P6n4j21j50j22j3K1n1j44j39j09m9P7
-32125c724N3m9M7L09L11O1p9o7r3p9m6l9q4L6J08n5r8o1lkQ4O1O1R7Rp3n4%O2M4L2R7Pl6
-32091c163j2p2o6J7J05N7n5n5mj6K3K4j26j71N2Q3O5K1o4o5n6n3j15j3K41K60J98J7j06j04
-32061c153j85p4O0k6J3J07P7p2k53k34r9n6K7J89K09J68J71L2p9lM2K2q7r7jQ8J30Q1j8k7
-32031c048Q3J02q1k66k29j22o5K7N5L5l7q9J7P6j04j24k5Ll6M4J44J72J56J71Nr0OR4J06
-32002c020n9k03k07o2N9P9K9Q2R8l7o1O5P9M4o0j97j42m0M6J19R1J4K5j6n0lj3n7p7q9P0
-31971c493J59J9q5j37j35m3J0p9r8L5J06Ro9q1M8J15R5J24K7q0m8m0j02n1J02P9j20j90o3
-31942c986m7m0l2j13n8P5Q1M2J9l0o8p4o0JlL8O4j34j88r2l2L6OOm0p9Q5R8P7J08j5k8j1
-31909d394p3j32k44k76k26j33j85q1m1p7n5n3j38j48j70k92l65k69j29j41k74l13k68k79
-31885h756k73k95k88l70m35j38N36J677K937L586L192K001Q00J89j37k87l13l93l92k48j87
-31864B406l47n02l81j68j40k32j92n5o3p5j6p7j25j39p6j0j21k22j41p1k15l08j09O1N5M
-31838a259n9m4o0k18j61M3J71J18L8m5k5J23J14j09k30j67p3l0RQ4P1n8q7k9l0M7P1q1j29
-31809b005l0J7K5j2m2r0K5R0J03j1j32k2j5o4R1Q7n4o6r2j06m6J38K32J11ro4q2r9QP7O4
-31778a973p1j3N1k9j20j95o1M6n0j07r3L9K23K05Q6J6n9p7n6J7L8j2p6j22j14l4O8J50Q5
-31749b238OM6K8j86j27N7K18K19l0j80j29m5LJ2l9p7K9J13o2j04K6M2pn1%Q6J25Rj54k14
-31719b624j01k4j5N8J44J02k9o4n9k19q0K34K11l2j69q2M3J25R5qpJ37J14l9j02k2m8q0J1
-31690b530j5lO5M0R6Qj78r8N4nj31j51q2p0k1O1J07O5qo9k8l8j01n7J6M5J30J72J70P4LO4
-31658b415J64J27r7k91k18K2J23Qmj7P1N0r4%M6n5j2O1J33Q5j3MN4j1j35j28m3J8N6M9j4
-31627b476r7K8J04N7l9j34l7J0l0j33k13j27Q8J14M5j8L6R5l5r5j8J10Q8K1n9L1J70J70R4
-31598b250l4j26k08j56J7J40O6j20r2Q8J52J03N8L2p5j54j41j3K8PP0J13k2p9k9kJ5q9p4
-31569b775J07J36j00k38p3J73J60R7K8L5j0k2J27J45Qj92k09q6J39J20rl0j35k40j95K6J46
-31542b867Q5R9J88J19j11k01j33j4q5n4o7j19j39L8K44J55PM4J25J20K7p2q7o6J07K08P6
-31515b373m5q6J4J03M3J9o7j83k03n4j7o9rJ21J54O9p3j43r2lO7P9J0rM1RK2N9Q1L4O2R9
-31483b340j0m6j97k41NJ55k7j11K7rm2pM4J4M8P1l9p5j12j26p6Q3J73J23k8m3L9L6k1q9j1
-31452b832l3l6l1j12n3N0M5l5N7K9j46j72k3O0qMK14J38j91k07l4J07J39R8J29J61J06K4
-31424b552Mj1j10k38k09rJ43K74K35J15o0j19QL1j7ql0j02k30k27q2L9J51M6P9K16K03K9
-31396b431j11k6J14Q6j02j40qM5Q7J84J14o1r8J5Q4R5M2j13k04k31j26J03J99N9kr9j70r0
-31368b785O7J04L8l2j49j42p7j50j29J07J84L5m1m5p1P2J75J84P7j32j49Q7K04K26J04o2
-31342b300j29j40p5j04r5J30J46Jj3R8J50Q8j59k90j54J03K19O5R6J45k2j43j57Jjq8j59
-31315b787j12k9q0n7J67K53Rp4r8j17k9J48J62j12k35j54r4r3n0O8K39K96K02J6p0l0r0r0
-31287b841K7l8j74j46K4Q2L4j1NR8M7q4j07l8K5N3J85J68l1r3m4k4j6J22J12R8Q7q2q1L4
-31257b609J10P1k1j53j61J3L4K6K9J6O8M3n1K2np4j42j11k7o7j03j17l6P0N8J04P2jK0J17
-31227b805J49R0K9kMJ7rk7k4l9J3%p8j04j35j19n0L6J15M4o1j00n7O9M7k8l9J4M0p4j56o4
-31195c304P4Q3O3O1m4j16j08q7Q4K68J45m5m0j5k3o2m0L0k5p3p3n2JL2K3j1J4J12J32J15
-31165b881P4L3J6r9n4O4L9R7J2q0n8J0L2%J0l9o8j44j21k3K8o8n2J28K7o3p7k8J49K06J93
-31134b737O7r4p8J04J26k5l6o1o7j1Q0N4Q3J20K5j11k09o1M1o8M3J18MJQ8j08j58no8j24
-31104c067p6qP1Q8P7l0l7J27J27K1n5l5MO4J89J09k24k51j35j4Kj26m0K1M2kP7K15R1n3O2
-31073b766J26Prj03j42MP8P5kn3N6J04L5R2J16Jj02j66o8N8L2J8M0o2j02p6j10q8K4m6o5
-31042c094jl1k5NR7J90J23J6j02j32o5N6J08J45J06O5m0j54o5P8M2r3j51J7P6l4p1j7p3j16
-31012c140K0O5MM2L3J9L4nJ7L9N4R6Q7R8n0k16j89o0K6l1j30j36p2l9O6P3O9R8R6P2P2j13
-30980c001j53j2Q5P0K1J1l4k2P6J9r0o9N1Lj5k2n8L6K0pJ14K16J07j12k34j19NK8N2n7LJ61
-30948b927K04J26k6R8J40k9m3k5O7l5j23j09o0J2NL3l4m8O0J30N7p2o3qM7m2k06r0L3P3L5
-30917b820p8r9p0q8L3Q7J13J83R5m9q4K7k5j72o4O9K9ll3m7n5r9qK45L31O4q1j29j77l8K1
-30886b922K0j4k4o6m9L7O7P8J40J06n1o9p0r0JJ1l2K7J01J43P3N4O0M9l1M5J10o6j47m3k5
-30855b577Mo4k22k05nR2K8PJ84J41J4j2j06k67k45p7J06J81J34J06O6J25Q9l2m9k1PR6L5
-30826b467q7j23j84j21O9J69J44p3j92j06k2N9O5Jj06j14j0K05K24R8O2N0N5q8j81j09oM6
-30798b742K4J3J37J63k0k50k05j10pl4j30rM0L0N5J13Q1L0J22J34L0j97l07k39q1OQ0R7J06
-30769c070J17j0l7P0J34mj91j17Q3O4oj1l1J5J24Q5N9J00N7j3j89k02l3nk9P5K45J32p1j78
-30739b837J4R2nJ8n5j65q6n2M9Q0m5l1P9J28Q1K8Jr6j57j84j29mJ10J24J99J95J5m7l6j12
-30709b828j57k9Q9J02R1P5J01kj00j56j7J79J43L9M8L5J3J08P6j51k55j48j07j21j15L2J39
-30682b916J50J83Q7J7j5j16j26j35j61l2N9m4l5J46J18m9K0K00J65o0j30j07j06n2p8j39
-30656c156j41m0P3R5Ok6O7L8K4N9K3m3j12r3L9J79J94J51M6j0j4rj42j78j7JJ9N1M0%ll0
-30624b909jo4r1n9l9p1n1L9J06O2m7o5J15K27M6j29l3J05P9L5q9J2J58J32J15L2l4l0Jp5
-30594b523k47k56p3Q7K42J31o0j20p6J3q1j61k0J84Q0q7j2Q0J17J87Q3j18r6j3j04j18j48
-30567c109r4l6j17O8R8p4l3Q9K49K30m5k52r4N3K2K4M6pM3J45J23P2Rr9j88k50k44j88M7
-30538c512K72K42J11J72P3j05m1J6l5j36M1K02K6r7N3Q7K3k1l2r1mN2k6kO6q5j3J11P9K4
-30508b550j7j02j09j21p8J0l6n5n6J5J23L7q0j35k65j58J32K37J41K3mN5J23Q1q1j48oL0
-30480b994l0j9J00R7ol9m9Nn0p4PL7L0J3n0n8n9n0K7J43N6o5p1q6k9M7J03k3r1o2r8OJ19
-30447c213J46j7p4J2N0L0q7P9Q4j08q7M2O2o2n5J8p9p4m5PO6O5M0Okj2kmk7L0O4q8j25l6
-30413c396j6%J5Q4L8k6K4N8j4n7j17l5K11K52P6k04k24q6M3J39J10J01J29Q3J09R9L5q7j86
-30384b842j14k1K3Rj6n8j90j22j3P1J35J53Q5K3k9k1q8j41k1Q6P1L6P6P6n6q9n2j9J65J54
-30354b729L4L4M2ql9L1O4q7q0k0j9m5j5p2j54r6J3R1J43J39Q7J7p7p4J08J41P5J8q6j25j18
-30323b807j05j32j08o3m0J9K3PL5P1Qm5n1j9J09K22K14K09K03R6o8j48j32l2m3o4Q5N6k9
-30294b529j5pl0k0k6j08j02JM8K0Nr7j12nn8j03n9mL0O4O8mq1qKj47j52M1J97J56J4n9j3
-30261c093J1k6q5j10j9J08J21J4o6k10j96q2k6j2J16K32J57R8N4N6PO2m2j57m8l8LR1O9k1
-30231c032QL5j08o4l0k5K1R5J9QP5N5q0j14p7l1M8N0m7o8P5N3l0O1R2p0k37k50%K33J36l0
-30199c229pN0O2j6j6R8J70J40J11%j05O6M4j32j43j59j47K9J09j1p5jL8L8L4P0L7KLN9Nk22
-30167c098k55r3J10K22K52J18j1l2L4R8J24J33J0l9JM4l4r1q1q1j85j31j39j59K3K19K65
-30140b776Q3m3o5r1m7M9R5L3J8%k4jL3R3o0j03o2J5J27N8o0j26j20j2J92J34l4m7L8R2N1
-30109b560m6q2o3r8j09k8M2M1J19J05j4q8j19j66l09k94K7K24P7p0q3NO9M2J37J06R7K13
-30081b825J57m4p8q8j47j02J14J49O6o7j35l9J9o6r4p5j71p8O6J40K26J92J07j2j12p7kp2
-30053c048j75m0J76Q0k7j5n6m8J73K10J0NJ9m5l2nL8n9j31o7q6j32K7J19J00Nk9j9K2J05
-30023b925J6p4m7L8J39J55J26L1j65k13p0Om3j36m9Q7Q7K2L2J18J32J8nk8j50j35K3M9r2
-29994c053j60n5J30M4j13L9J56N5L1O8N9J4o8o9Q7P3p6q2J4J05K16J71m9k09k76k14j24o
-29966c292J02N1j1m5m0J0L9q0j22K4J39M1k3O1R1J06N5jm3n1p9r5k8n4R2J99K8j14m5J13
-29936b972R5J23K9n6l8o7o2qj9n3O9J52J23kp3l5J8M0mj08n9J83J92N9n3j70j56l8K6p4l5
-29905b973J56J48k0J2Q5Jj92k39l5K0O8J07M8lL4L8p5j86j16jQ3J78N0j27p2O3J47Q0q2j75
-29875b978q1j7r9j63q6J08K68J38n9j00j00n3j9lO7K9pko6QP9J93J60K3lj2j18q6o1k1L9
-29844c022p1j26j23j04J08J61R2J08N9k1mJ31R7n9p6m1m2J3J3m1k9j24q3J59K08J61P9o3
-29816b640k66l20j67J9Q1J58O2l1j7k3KlN2P4R6J9j89j98j58j00J51J84J10J18P8J21Q8J1
-29788b688l5n5p8j7m2k7M3O6Q9J22J20M4M9O4j06k46k18j58m6J16K5q4r5Q7L25L65J50j27
-29760b357k75k47o1K5N5M2K4N8O1K8pj8RN0n2j62p2J72K04j3j28k35k71j67N8J77P7l9m4
-29731c108o3n3M9K6L7J05J19J6L4Oj45j19j6N0j5n8O1R8LjJ28J24O6N8j13j37K8N9J1J3L4
-29700b703J6O0Q0P3L1m9j48j38n5m2L8K05J87Q6o4j73j22o3j03q5o5k0P2l6r5m3M2qm0k6
-29670c188RJr3j24M2R5J53J45K4k7j05j10N2N4qj3NQ7R8kn1nr1m4N8j4QQ8J0o6o5lJ2NJ33
-29635b930O5Qj5l2O3j4OM3l4r5m0l5o2o5m2K8J00K9J7R7l0j07r0J5Q9K8M5P4K0J1k0o6K2
-29602b917M4j66k95j02J45J42R1L0J8L1j3p2p4m7q2m2J8r4j46K2J81J89J96Q0Po8l8Pm9o5
-29572c069m5N7R2J18J89R3n6nn0j96j88j82p0J04J33J12J9r0k35j06N8M7kR0J23O4J4L0P
-29543b944k4KQ3J67J12p1p9j03j86o5N3Q0O9nr6l4k7j27j59KJ83J74O0Q6Q7n2j28k4J5J0
-29513b941km2OO6Q5N4m2r8l5j7J02J22o6j21m3LM7O5P0M0j39j57r6k0M0MqN4R0J41P6o6j18
-29480b946J3Q1J30J85J87R2o6j50j13j35k49j78j0J7k5m9m1l5K2J1o2n7O3J11n5j99q5P8
-29452c465P4L9M3K6m3M5Qo9k3Q5O1kJ0R1Q8j1r1j37k9MP7R3N9J3P7P1J5o3j31j54j72j74
-29420c585n6J71K86K20J58M3J0M0r5r6j8j9ll4j54l1P3R6O0M9R5Q7o4k47k24r2L9J51R4j10
-29390c156j29K8N2N2K4K3On2m2N1P4Oj9L5k3j10j29j6Q7J88J13p2j29j36r1J0J49K42J73
-29361b791p4m0J55R6q0o0m5K3J2j14j33n1J36J28J6l3j35l0J44K1j10j68p3P1qo5pJ42J16
-29332b957M8R7J11q2j60l9J9Qj02j42o4j05j14q9K0K01K98J80l7r9L7J11Lp3r8j21k4R9J48
-29303b926L7K1J7p0m1M4k8n6M8N0O2J39R5J7j0r6j73j63j73j99MK08J43J05J63L1j93k24
-29275c168j09J30J94J46J00J9k3o7r6j36o2JN3K9kO1O2J2q3j00p6ok4j49j35qJ79K26O6k2
-29245b988q6j15M6J04P6O6q1j53k01j34K8J6l1M2K9OJ2O1qk5l9l5L0J12N7q2j15p6L4Q2J20
-29214c248J41J0k6Mj2r4j97j17L3JL9K01K07J26Km1N9J68J60J4J3J24N6o2Q2P5k06l18k12
-29185c018j25j63j8O0J56P8OJ16R5j5j28j63j21j98j70J02J44L5K6L9J2m9N0J46j6n8R4J67
-29157b916J35m9j84j15l8p7n9L8J5k4l4j41r9M6J43J76J30Pk3p2p0n1m7J37J75K3j6L9M1
-29128b910n9j48p9m0j33q9K9rj3M3J40J12m9mJ18L9j60j30l9j03j60l9Q6J87J53J0j18k2
-29100c387J18J39M0LJ18N2r6j48j30j6M5J42J48O5M2mq6l1R4M3q0j10N2P6j86k29n8RQ8O7
-29070c220PQ7J09J6j1o4K3J45L9j44k22j26J02K35J23Lj40r9k9j99j37n5l9O7J50J46P3%
-29042c160Lml1pl8k2Q8J72J45j7j68j90r5j27k7J44J16Q8M3j46k31j17oO6Q3P3J01O1k9L8
-29012c194l5q8J4O4p6j01o8j49k4J19L7k8l5J4j1P6J14POJ17N8J4N1P2J24P7l5j59j73k2
-28982c234J22K50J90r6j95j90k02j26K2M6p1p4J20J67J08R3Q3p8j21J2j23j29m3K4R6J19
-28956c230J44O4Mj2l4j54q8L0M9l8j90r2M0LNN5QL7O5l9r4j47r0L3R1J24Q2K02J23o0q9j34
-28924c332p6nm8j44m8M9m8q8l3nR5J22O6L3j30r1P2P8J1R2J75J18Q5J09mq2p7j04k14k76
-28894c700j81jJ87J78L2j42j59j58o6O0K9ML3J22J28ooJ13J43l9j62q1l6l0j5J33J27N2P6
-28865c365j20k87j28j7k0J22J86J36Q4p8j78p5J7Q0P6j5K1L5j27k15j49l8k8m5j2M7R0J20
-28837c883J38R6R4q1j46M8J36N9O4j4j91j40j83k15k00j19J08J35J16L3p7k4P5L8O8P0m6
-28810d041j00n1o7R4J81R6Kl5K9o8j65j61k27k07L4J52K3q7k02j48j9O7O8m8j7j0ljn3j16
-28780e080j86k14k41j93r8j61k54k27k75l03l04l66m65n92p98q65q28j94K310O008N239J546
-28758C459k44o32o15n98m33l84m38l51j69j29j17k3m1k51k36j36n4n8j21l1N1j06k64k93
-28734b214k19j08K7M9N8Pj2l4M2O8P9k5j03o6k6nk5o6n8n1l8j27j92j94p9K4J00J85P8q9
-28704c014j63j38J8N6K4J15J84P0kJ5r7k7k8q5PQ2R6Q8o0r6r2j26j15l5J82M5q4K5Q4o9n5
-28673c195jq9p9n0Kk2j05K7O8r5j38J8J41J31mj68j08o1j60j21M7Q8k4k15j08J83J92L0m9
-28644c865n2L0J36J25L6l2j44j99r3R4J14q4j68q2o5j30k19k04L5J76J54k7j88k19q0J13
-28618d838k1j38j08j63k32k39j32q8j22m3n3j67k09m01l95k20k06k49l62m32m13l83m96n82
-28594a0692m38q5O37J778L029L729L430K282J084L55o4l35n54o79n57m39l56l46l94k00J6
-28573A201k2j84l62k72k05k20j58j03j9q1k84k61r0j6O4O1mo4k8R2Q7r9n6qk20j30Q7J60
-28545a134K0j22j37m4J3j54k73j53J15Q6N0k4r4M0M0j2j09l5L2L4j00j20L7J01m5j11j6o2
-28517b177j31p6l1O7J35Q2j2j40k58k61n6J00M1J2N0J40K08K62K58K27J57j43l36k34p9p7
-28491b272j35o6J4Q6J06O4l2j05r4p7n8O2N5K5J67J56K5N0k0l1O8kj61j60r3k7n3p1L0Q5
-28461b464O4P2M8j02r2j15o2L7lJ7P8qkM5K4l9l0P7J64J64J16M5j00j21P6N2mQ0J09k3j06
-28430b003j02q2j87j75k7K6L9km5kMM4K2p5l2J5O7L7j17k08j72J4J89J92ol5J84K10N3J9
-28400b155P6J9j34j89j08j17n8K2L3n5j66j01P4P2RO8K24K06L0j13r8QJ08O6l5n1p0o3q7
-28371b585q2Nm5j39jJ83J87J3j29j04j70k69j53MJ61K31J51Q1N3j21k43j23J02J63J66Q8
-28345b576j13q6J2O2P0R6M4nj30j59k8o8j55l7J54K19J07J28J56o0k29k44r4J7k0l1J4K8
-28317b928o0q5o4j16k6K41J57k5p1n2M2J8K5J08p1k31j57k7Q7m2l7Q5O4p2p4j0m8j6P9Jj02
-28286c407j2P8J38J62Q4k9n8M2Kk3O6Q9l9k18k24j00Q5J01O5N2K2J32J61L1l5r6j05p3K2
-28257c087Q0P2O3Q3Q4k0n2j71j41l8m6o0nk7q8nN2J03P9p5j82j22J7O1N9n4j70k5M6p6j02
-28226c747J5K8n7m7j3P2N5K1ONjo9j5J9l0l7p1p7j11j01o6P2J24qj53j22j5l7j85k04KR7
-28194d650J8J5M9j56l59k54q2o8j23j78j58K2J74J05j17k18l29l20l19k88j42j47k45m04
-28170h174m17j76L06R29J572J994K117J940J467Q66M52J95n6j49j69k41l11l16l12k11j69
-28149A137k13j94j30j80k59j72p5j57j76q8j1K9l8p6j00m7L4KM8P8p3k16j48l1J7j6j57j27
-28121a339j43j12M4L8r0j40j6PJ00J92J61R4p3r5q1K4M4mK5o9j49j67j49j00j6o3p7rO5P6
-28091b022N1K3j1l6p0r4n8L2O5M0n0q1q1qM3l2p5J1N1M1k4PR5J35P0N7Lm5q6r0L3P9p2k29
-28057b328j66k7L2L4k6n2n0K8J24J36L5k2p0j10o7M0R0P6O5L1k7j13j61r2P0J32M0Q8J25
-28028b165J0j03j29j34j46n4Q0J23P4J09Q8L7K6L0j03j06o8p5n9P2J69J59J75M7j66j10k5
-28001b244r2j37k6L2j02n4J95J85N8L7RpJ24J02j4o1n3p5n8k5r7j74j82j16n7n2k2r1j10
-27972c107Q3J60J08O6J36J36l9r6J0R8M9p8j13r3j16P4L07J70o3p6M5J05P9j7n9Q2Pj17j74
-27943b433j36q2q0M0J78J25j3JP7n7j64j78j56j6P3O4oJ43K26M5j1p2j36l6J70K14J5j87
-27915b392k73r7L9k9K6J79J25k5n9m2O1J70Q1j4n6%L8pr3j55m5J04j0jO5Q2Q4J5j22j18o0
-27884b529l4JP6K3q7j02m3L3N8L8QP6O9J8m4j01l3J5Q6O9qr8j57q0K0N7l1l9p2N0J36J37
-27852b488R4Q3Ro9l6J0Q7O9o4k01m0J91J35L9MN0L4k3n9Nqm8j29j53l3P5M2Q0M5m7m6q0p2
-27819b544j31JJ54J37N2o5l6L4J2j12k09j20P0P2m8j3j3J1K6R3J20nrK9R8Q6q9k39j32kJ7
-27788b755M7M4J33L8MJ3K1k6j09j15j4N9J38J45N0j9qo5j95j25Qm8p0L6J05N5N7m9k18j62
-27758c025L8J91K89J81j6o3L9J8m2oLk3M9O3M7j64k69rJ42J32RN2O3j29j24P8J76Q1m2j10
-27728b371j18OM4J3J0L4n9o2rl1p9p9q6q5J0J4J1n2n4K2K1q0oJ20N4J8J18oj26k0L2M8J65
-27695b583K17J95J42J30q4k05j53j99l32k35L2O6j1k3P4J71J79O5j1j3k7m4K6L7L9P4q2j40
-27667b695N2J44jj16p4K6r8j94P7K06M3M4J21J12P4j3r6j90k52k76j45k1P5R5J36J18k1j22
-27639b991j19J1J23O6l5l1M6K0J23J74R4j6%P2K0O8J83J90L3l6%Nq2j42o6l7n8j11k05j66
-27609b867M6J20R8M6L9J01M2k5m0m5o9j05K9J85K86J34j6q0j42j31j20l6O3Q1J8q1q5rM6
-27580b517j5j05j02oP2J20O6j4q7m7m8p9M5R2O4O2Q7l1n6M1j3j63k79k89j36J14J38J15J11
-27551b860O5J4j6r7j7J24M6n5J2L7j64k75j30J4J8J04Q2l7K8J42J22j4n8K5J36P0j1j69k72
-27522c136j07R6J41J24N7O9M8M4O7K7J2P6O9J05L7j9KJ7j11j02oj36j47n3Nk1o4p8n3J8M9
-27491b970J16J87K8r7j27j13l6M2J57K94K07N4n1j43j49j13j60r5J04Q3n5j48j35%M4m7r2
-27464c215J21J47O8p9j33j3Q4N6k0r3o9j40q6p4M2K23J90J72J03kn7J9R5M5%k8q5q0n7K2
-27434b844J19J42J32q7k66k37p5R2J26R0N2J08J19j5j50o8J0m9l7L3r6j20M2Q6j2M5J60Q4
-27406b616L2R5m7j75p8J47O7j21l6J45J67j5k05j30l9K4n5m0N6L8j6n3mO2J34Q3M7j5mpm1
-27375b600o4O6Q8K1J5o3j01p3J0m7m8q6K0J15j4r3q2N5O2p9p5L2K6J28K49qk02q4J6Q4J41
-27344b591lj48j84j46p5L0J67K10J80P5%l0m8p5m2n6k1P4j5j24p3J1%j7L6J08J80M5j15j74
-27314b821j44j50j10j29p1J09J51J4k4j4O3R3KK8J5n4m1K7L6l1qj8PJ08R8M6R7J32n6j43
-27284b788m5O6J36R6q9j91qR3P3J36J65l5k08q7k1l6l0l6Qnq7j63j01L2J01J01M2J97K02
-27255b482l5J0J13P4j06j62m4K0PJ4m0j17j60m1M7R7Q3%J1O9R6P2j5k09k14qN9k9ml0j64
-27224c088j08L7J05J24K0P0R2N0J7j8Q1L9q4N9J73L4j68j78j81j63j00l6l4j06OJ82K05J26
-27196b844R1Rj04j33j77n9L2p2j30n8P8J14J09J38J11J00J1j86j37%n8j07n0P1J34M7k1L5
-27168c056J3n8M0Q4R8J26J96J91nj25j43j19k72l02K2J99L1l6O2N7K9K09K64Jj67o3j4lL1
-27139b710M9O3Q2J06J15Q1j19k88j40P2J15N1J39J92J72Q3j06m17l85q4Qk1j5n0l2L5J27
-27112b877J13N7m9j27J8J43J45L9J1M0k2j13j36l2L3P7J01kj39j48L3J94J39j7j8J3m0q7
-27084b651k4M5rr3k5q8j37o4lj9L9J25J77Q6j9j32j57m1P2O5Q1k7q5k6r2n7n4m2o8OP6O0
-27052c081L5l6l7l7K2j5p3q9o6O6K23J90L9j33q7j5Qj1p4j44j18L0J62J61J19O2k5j2rQ8
-27022b857J91Q7pp2m3Om5j49r8j2j39l5J32K6j30l5K04J37Kj7n5j20l6K2k1j0Q4J78J26K5
-26992b661j6k7jk2m5p8j72rP6j80q9J25J56J25Q7l1p4M1M2j35j86qJ63J76K3m2j9J04J84
-26963b493J41N2JK3k2n0j61o7qo9M5J51J85kj30m3rl8m3n4j4r0n9k0j15k0J25R6M7j6j77
-26932b834j98q7J8OJ3J4l3r8o6j9Q4J99%j24nP7R9P3J00K5j54j27j8k5r3J8R3l8j23j04M2
-26901c285K48J83k9j00r7k0J78K67J67P4n8j95k87n5J95J87R0Kk1j14j25k0j0rPr7k25j28
-26873c277J51L10K16L7k8N3J10Q3l6j50j46n7l9l4J0qj8L2Oj4R2O4n7o0q1J9M1pM3N2k8l6
-26841b757q6j6j7j02k0O4M3r4j09l5r0j03K9R0O7K5j9O7J76J44J06Q0M4L2M8n6j73j30q8
-26812b880p8j3m0J10J44M3L5l6j45p9K4O9j6n6j3M9%r4j10K1J32J06J8j57k83j83k16j30
-26784c778J87L13K10O3j0N5J13M1o2q2ON9M7m5j02q7QM1J74K27J4RO0j4r6q9n5OM4N3K6m0
-26752b704j4J81J80O7K4o1o0m7OO1j0j02q5k5q1o2O7K05J07j50l81l26j5J52j1o5L3O3LL
-26722c047Q6L1QJ54J62P8rj17p1O2J01J1j33p5L0j0J0J10P3n5j23j42l8Q8J91K10Q0l7j29
-26693b501j54n4K3K6N3Jp0KQ0M0RK6j6r1j59j62k5P3N7Kj04j17j9J5N6J06P7Ok0m2Mk7l0
-26660b935p1j43q6KrQ5K06O6OL6M1p4j81o5J03J59L2m1j5M0Nr1OQ2P5m3j75j57K9J74J23
-26629b816q7j63j16j86j07R0J65J77O0o3M0Q8j7kL5j1J0M4J07J46N5p2o3L1L9j18j53k7L3
-26600b881J1L3L1nk0p8j4J07J47P9j45j91n4MOL4j7j2m6l4O9J44N1j22j59q8P2J00J02R6
-26570b780L2l6M9L5p5k7pk0L1O9N3j17j13K8K3K4P5J36Q5rp3j2Ko4r2j27j20r6k7N5J22P9
-26538b897o3q6N7J32J16Jp2m7nk8k2O6J34J51N4K6Q2nj31r0N6Oj48k07j74j21lj6q7l7K1
-26507c337J03N0k8N3J40J44J5p6p3p8j03p6K6J41Q3q5q3m5o8L7J16M7m8j47j70M6J90P2j8
-26478c172oJ23J75L8j41j68j62p9o8o1L9J06J96K72K82N9j59j07oQ0O8k9j0j3j03j09l4L5
-26450b954P5J36Q4O2O7k3j20j21o0o3j58r0L8M2L6n2k7Ll5n6m9r9j02m1O0K5L9J29O2mj31
-26419c327j80lJ26Q3k0J5J4K1jN9J77J91J67o8k31j54j2J01L9n8r2j7M2L1j5j03l0J31R9
-26390c015Q7N0J4J19O3l1O1J34P9k1o5j3q7k08j64j29o6L9j7k6J22J18Q1O3p7L7Q6J6k8p2
-26360b850j75j78N9J75K25J75J8rj34j39JJL7Noqk4m6r4J1R2Km1p0n7O0K4pj0J8O0L5L3L1
-26326b786m4J5O1Nr7k08j11J4N7Pj5L0P6K8q4j83n0R9J46N3j23j38q7%P0J18N0K0N1Km7M1
-26294c030J13L9Po1n1M1R3J5j27j58J1J02J44R7o5k03j45p8jO1R5M2K9N3J33J5j26l3J54
-26265b834K38J02j67k16j25m7J0L5J7n1r4j05K7L2Ol4j47k00j21L1Q3J20j7j02qk0M8J08
-26237c431M1J13J13m3K3M7ro9n8N5P8j8j21j09J0J39K27L1j61j02O3J49K5r8r5nO4P5J2j59
-26207c213k87j95j09l8R4J11J40J08L5PK3J01NK0J20N0r8n1K4l7k2l5j5rj11o3N7J29J59
-26178c100L7mk7j58k20o0J06M5pr3j35j07n7K3O7qk6P0n0k25l5K12J71O4J09J11l9j29o6
-26149c531n4n9K4QJ2j1j19k38m3K36J87Qm2K0N9N0J38P2k9m9J7J20J59J77J29Q1N0o5j30
-26120b823j28j79j59k9q8r4P2J47J01n7j04l4r1j07p2q3p0O0J37N0j7m8k3m0m0j8k5qp4m6
-26090c890J24J03P%l5l4L9J48J35o0j23J11J02j6q4k37j81j55j23K2J17N4r7r9PK9m3q7r6
-26061d362l8l4j34j28n1O4J42N0k21k88j19K3J2N8R9k5j62k48k59j37q1k28k98j87j11j17
-26035f780j89k42l02l25k65l32m29m16k90k78k47k44j91J55Q55J944L236L711L002J781P16
-26014D870K4k58l23l93m50n46n12l11k95l39l25l77k94j19j08j05K5k2j98j81m2R8J07n3
-25990a27r9r0o3m7j21k07j68j09n8J6j3o8K5mq7m7o5j02q2J8L1K7j8o9J2K0j10j60j35o0
-25960a960p6r4L4P9J1K6Rn5j03n8R1P8K7n2j17n1l2J60K06k2k05j90p2J4Q3R1O0j9m6j0J7
-25929b176qk5J4l6k3J1j3lM6l2m5Jj6Q1J47R5J65K00n0k26l22j52j0k8nJ02J21P5j2o6K1
-25898b169J8j42j52j27j06n3L1Q5M2n2j10jQ6J19O6N3Q2Mo3o5KQ0M6L7jn1m3k8N6M4nl4j63
-25865b514j78m3R1J08%N6J10O9L1RR9M6l0q1k06q8Q3Mj00j40m2R1J19P8l1j41j09M5Q0n1
-25835b635lK00K13N3j14r2j44j59o8M1J27O0k2o7n7O7J78M6K2L2j5j08M0Q2q6k62k02J6Q7
-25806b770O4J40J22R0M6n5o0m7j04p0J27J57mm3Om2q2p2j6J38J82R9R3l5j23j97k05r5L5
-25777b721k2j39o1KR6J36J42Q0j21j69l5J05J28J7j39j12J02J00l4n8j03k2N0ql2J2K8K7
-25749b751R1O8q8j90k25j89%J08K58K57J16M8J2N4nLjl7r9j44o1K1k0L4J39M5j01r8q9L4
-25719b810J43R4r0k00q5mn4M3J37K2L6J21J9r9j7J84K05L5o3l5P1Jj69k16j29K0J18N6j21
-25690b787k33r8Q2P3N8P9J8j18j82k9N6J43K49K09J27L4m1k6N7J32P0j22j85j32j18m9N5
-25663b678Q5O1M6J41J22N7N0ML2j35l04j15r9j54j60l2P4PJ2J27J96O3N2Pj00k2O0M3k3n1
-25633b634J9J23J04j8n2J46J96K7q9j93l58l00j10p6k8J03P4Q2J69J98K18J25j01j16p3j41
-25607b705j42N6J38N7L9k6q8L2R0N7LK3n0J3N7n8l6k6m8j57j66q5l3Q6J36J18J35M7OJ03
-25577b424O5j6k6k0o6MR0L8K9j2j2r4j88j21J4J48J43o7j74j18r6j07j09j6M0K0j3l1k1j1
-25547c151QO0J53J62P2L0o5j71j76l4K0m3j08n7J87K52J34o3j15l2N8J44M1n2j1P3O5o4j94
-25518b877k36o5PK4J77K40J32n2j86j70o0j3pM2N7Rk4m0r6r5l2N9m0j78q6J2Q1J04J00N9
-25488c154k8K0Q6M2P4J07l2mM5mN8Q5pj59j94l9KNM5K4L7N9nk7Rp7j89j35P7K49K31J39P1
-25455b589M4m3j31j33j44n9N0N5n8j91j81m4J18J03O1K6l2lJ42Q0jo4j46j49j30j62k7J33
-25427c475K22J48l4JL3J35R9Mm4j6P8R3O5Lp0j29l6L0qJ8j0j5n2j21j23q2j48k37q1R3J29
-25396c530R7L4J4lj9j3l6o1Q4J36k8l9l1n5l1M6J16O4m4j26q3k0K4k5k1J55J25K8J10Q6m8
-25365c094l8P2R1K9M5rP1O8o8j69r9L1Q3M8p4j43q3N6R4J7K4mq2n9O0J06Q0k5o6OPo0Rl8
-25331c114j05k2Kk2r3j66q0J4j5Jl0r6r3m1O5P5Q0O9J9O7J29J07k1m7L1R2J9j18k19j17J3
-25300c616m5PO4K8J05J12Jp5m7O0M4j5J3J4J4j6K6j7j86j45M7J50P2j2O7J9k27k57j13l1
-25270c959M8N1j09k33j27p1j24k3J35K71K02P0Pp7r8p1k10k04q3j19j44PO0k7j99k57J5J75
-25242e094K06J48k6KJ35nj21k03k38k68j66n9q8k3M9M3j73k14k96m12l20k09j93m05m78l96
-25216h804l95l97m12l44j68P8P37J837K929L534L187K066R97L45p2k96m51m37m17m26k62
-25195B829j86j76l02l92m02k74k05k08j65m0J5j17k41k22j27j5N2J14J53o4n4o9l02k74m5
-25170g17J10j8j49J6J41Q7k4k20k48m9Ql9k9K1J0j03j09j04p2l5q5j24m4K4p7q5O6Q8kJ6
-25140a746r4j94OP7l8MK8k5N6J28J35N5m6l7L7N9J4q4mQ0Q2O5o0j81j74j21m8J6N9N4l5L
-25108a929Q8K1j23j34L5J8j81j72p4k5o1M8N8j4P2Q1P6j5PLL9K8n6LK2jq4j38M8L27K51L8
-25076a744j2rr7j24j6J0j08j10K8n7j22j2P3N3J13J04O8O3l2l7k0r5j55p0J08O1o3q0k0l
-25046b305N7M4K3RM6j1j35j94j74k8R0J20J33L9K2Mq6j06m4%M3PJ6J28P8J9k5q8j44j34j10
-25015b706l3Q3R8P1O5Kr9j03LM7M0O9J76J17k7p8n1l5q8j22o7l4O4N6l8M5J10M1j9q8j41
-24984b642k5M3M9J9R3J32jj05j23p2l3J39K11P5l8j23j55m8J47J64M2nR1N9p8J3O4m9q3j0
-24954b249j1m1j30q7J42J92J10n4j86j65k4k8j60p1J67R8j50p9P7J65R0l3j53j86r8Q5K29
-24927b550K00N1p3j23o3k2p9j42k6J67K16J15k7n3l1l7m3m3o7o8P4J00j6l7ROL1P7M8J65
-24897b241L2j28j49j71j17KO6l4k6k7j25l3pP5J04O1N4N3Om8J02J63R2m3j38k47k17r7k1
-24868c059P3NN2J81K00M1r7n5K1Oo4j09k7O1R5J66J4j20j08M5J67P5r4o5K0J17N1p5p1p2
-24838b626q8j0J07M6k0K5K5p7j63j16m9K3Q8J37J08J34J20j27j56J4Q0N6Kj9JO4OL2R7m8
-24808b334j51r4l9M4mn6L5J6M5J12l5j09nJ54J87N9K7R1N0k1o5j32j10n5M6K2j33j55N9J20
-24778b431Q8M0j05j42n5J6J02Mj60k4K0p3p3j2P0J02J25M9m7j4O8J41O6p0j06j1R5J24n1
-24749b264k59k16j13oN5M5Q6L9L6m5q3o9r0O3K21J73j07j66M3Q5m7k0m4j07m0O0M2q9j61
-24720b978r7k3mK0J9J11J36o7k69k0K41K18R0j5M4Q7K7r2j81j97n1M0M7J24J37P6l5j27q
-24691b747M5o3j73j09N9Q1O4J08P3Q0J20J9m4m0LO8J7J0k8q3m1L4N9Q0J19J58j3j40j06q2
-24661b472j9Q8N2nN6J5j12j33mJ7J8N2R8J25O1L6j1q8q0r0j00j66k64j50J82K51Q2Q3M5O
-24631b427Q1j16k71j69j9L1p9n5K3O6K7j1O8Q6l6p2Pk4K8J59R9o4L3K22J37l7j5J20Q3J5
-24601b110KL1P5N2L3J2j73l14j15J25J58L9m2j6j45j49m5q5r2jkk7N2R1Pq0j0K3N7J14O6
-24570b469Pq2j38k1R9K43J06j19j31j20j4J12J7j26j08k1m4RJ21N5j9k3p3j11k0P2L0R4j1
-24541b685j30o6Q1J47Kj6R6Q0P9M0o4LJ08R8K0p5q0M8O9j39j84j44j61j28R8J21P7P2j5q
-24511b656l2K9J39J32J20J02m3k80l58k29j20p4O5J43J99J19N6J34K5p3l1R8R8K4k0q9r9
-24484b621j5k8J9O0K6n5n8m8j53j87NJ63O8O1J01M3o6j34j00p5N2M7N6J77K51J41P4l7j58
-24455b391o2Q0N2M5j10j53j36n9j8r2k1QM3J22P1j8o8j28m6J14K17K30J03mk1q4j25j11o0
-24426b622j25k40p7J52J44P6l5j27j46q2J0J23J76L9m8L5J41Kj00N9J82J18J7J5J9m2j17
-24399b453m4M5n6k30k17N1K24J85J0o8j6Qj4j19m7j08j27O4J12j1p1o3R8L3j14o4JL1P6J21
-24369b763J49P8m1j35j64m3R7R1O5J5%J01R9r9j67p5K3J10J73J55Q5m1j93r4K4P4J20M5L8
-24340b273l7j03p4j5j5L8J09J23Mo2j04k64j81O1J05Q4R1J0m6l8n1m8jL0Q1N1r3j23M9K38
-24310b454N7p4J2qp4n4M3R7Qo8k3K2R8J51J03o0j55k13j33m5kN9J59P2q1j16j21L0L5j23
-24280b858j50m2M9J45K33K45P9rl3j39j30k6j8o0O8R9K9J8L7n3j37p7j30j23k9J8J24R9M3
-24251b728R7K7q7p6m7lO1rq1r9m0O4O7L1KM5j0k7R4j6j07n6m8q0k3J4K5L0N4O6M4l5j80k17
-24217c248N9J17MO3J21J35L4p7q3pk8m8M9j2L9J81J95R9N5m5j03K1o0j00P0J44O4PrN0O6
-24186b247kp6n3r8j86j62L3J10J79J53N4j12j53k6N9n3o8K0K4M5O4J36J32mr4o3M6J04Qj15
-24156b345j29OJ18J92J61n0j43r3j28k04j74r0J03J92N1r6q8P2P8KJ3j6p9j23q0J3qm8J4
-24127b879Q3J44O3j41l8M0n1p6pj4p3%M3J12J52Q2L5k6N3J06n2j84k14j30P4J47L5r6j66
-24098b978p4M4n2n6K1Q9J64P8N1J31J1p1Jp0j22l3QM9P0O8q0j90K0J32N3L9N7Q8J44M3k9
-24067b394m7o2L3J2j12Nj2j16j70o3m6o1O5K11K18kj32j07j92r6J09J50J07J48N6m6j03n1
-24039b698n0o9p0n1K06K59R0j6k36k86j45k8J2K7J9J01J32J19O3NL2Q6J4j7m5j43q9P9Q8
-24010b611n7Q4K17P3j1KK1p0q0j15j69qO3K5J00J03r3j68r6j4QK8O6K2K5k2o6p0o8oR2J33
-23978b662J44J75N3j87k09O2J84J65J03q7k24j25l8j6J48K18K8p7j38j39k7j2j8Q6M8m3p8
-23951b666M1P9m1j12j10j13N8J53N4o2Op0q8rkJ44J29j94k58l2K15J49k5rj10j05nM7K3R2
-23921b821J91P5r9p1K2l0R7K02O2pM1M9p0l2j4q9j74r7JM4J04P4n3j32k36j25J17K34R3j35
-23891b779q1K2L5q4j17l2j19j66k7J15J81K08Q8J10K07K1j9J5l2j60k44j67M7Q3k3l4Qop9
-23862c029j09q8Q7J96K22J54Q4K8j35j62j13j9M5O5J50J01j13j34N4J23M9j7L5M2n3m7p6
-23835b660j00k5N9J3p1j10k7L0N8J06P1Rn1j36k6O2o5j46o3N7m4q4k5M1K0L2J29J47J50J31
-23805b518K7M2L3q6j36j28p1J08N7ML4L6lj82j93j37q2M2R7L5qo7q9j00J4L3R4J47M4QJ7
-23774b928K0p7o8J08J87K26K06Q0Jp2p4j08j70j31oJ18P4lM8Q0M2n0p5k0r4j42j68j04N7
-23745c043J59K12J98J41M8p1j54j02j40p2R7M1N1Q9M9Q7N2r7j99j8J52J58J06o3j02q7K0
-23718b488J22N8l9j00j87j44n9n5o4j1J06J54Q2j47k15j08L6Q5O9P4Np5n0J08N7l2l8J1P2
-23689b773M3J8J02R6j84l63k34J3J58K15J94p9j78K9J11M9j7L2L5p2p2o7q5P0J9r3LK1m3
-23660c052oL7O2K4Q9J30M7p0j73n8O2J47J49J7J9L1j0J6oq5j01M0J9K8R7lj09n8P6P1j01
-23629b671r4J00J22N3J6Pn5j05j3oj77k69j22JJ39J69L2N5J13K5o7o1R0Q8k8k5R7J43O9k5
-23599b399l1m3j05j71r9j8j7j64j12J16J92K14J26K3m5j41j30j18m2J16J14M5k3MN0J08J00
-23572b450O5P4J7n7j2L8N5K3o4j58j60j43p2M7L4n9k8Q9m5j63p8J8L8O1M5N1K7O5mj46j30
-23541c022p6Q2J57j8j94j74nJ73K45J97M7r7j20o9n4j21j13P5J71L6L6R6J8q0j06j2J07Q4
-23513b737n2j74q0J01J05R4M2r1j87j58JJ19P7pp1j6J02Q6rpKO3P1l7p5j5K5L2o0m5j03j13
-23481c117O4J19K9MJ6k9m7j9R3J24N0o8k9L4j9L2Q9J02P9K3p4j35nK1pR6L0K0J00J8p2j26
-23449b604n5k4r8%M3m1j4O4Lq7j1k1q1j39j22n1n0p1P8J47O6M0P0p9m0L8n2q8j31K3K31K06
-23417b850Q1j5o3J30J60R3M6q6k27j10PO6R4j06j46o7P6J17L0l7R1O7j9k2j46k05m3J24J36
-23388b824l1j17j37jK50K29M1rP1J9k7O6N1j50j37l8j0M5J46N9r1j08k3J9Rq1o1r6j45r3
-23358c174rr0j4K43K42N9l6o5oK1m5jR9N0l7OJ6J35Q5k1j2j03q1Q2R3q0j89j27N2J31K43
-23327b533K27K8m9p7L5R9M3N1O5Mm3r1j44k00j92k6J0j45j52j24j02l3J52K46J68K4j53k79
-23299c191k09M4J90J78J3L4J00L5p2j02p3L9N9J14J79L4n7n0j26j66m9J4M3j5l9M1O5J39
-23271b828K23J16j07j32Oj2j19j77K0J23lM4M9n2L9J06Q1O6L7Pj4oq3p7NJ32M0q8OM3q3j68
-23239b806j34KJ55J11r5j21M6R3M6l5m8m9PK4M3j5j19n5QJ4j0NR9N8M0l1j04j70j82k0R6
-23208c147J12J52J23L2q1N0R6L9L1p8j07j29j50o4J7J45K76K22O9o0q2L2P9n5l0n2n0Q4K05
-23179b321K9m8J17N2j04j29KQ7j05j97j31%o6j24O2O7NO3J65J52K0j01j17jJ36j9j59n5L7
-23150b683O3J02J8j4J16P9m6n7P2M8o4o9M2R7Jp4r3r1o7j7j8j39j51k2J17J56O0j34j07J4
-23120b861l7n7n8n5N0O7j9j3L4QO5P0R8R5j17k24j75J4J84R6j26j19j21j21L2Q3oN9J49J39
-23090b866O4Q2K0j91j13N9R8J7j56j81l4N4J13J80R5p2k2M5j7m6M2N9L1O2J80K02k3j66j29
-23061b613j31QQ8J7n7n5j3r0K2J84J50J02j7n6j21k33r4J26J67J07J62J23j01k16r4O2L6
-23034b537j3m7j52r5J36J35M4p8j55r4k8kQ3K9j67k02n6N1Q6L4r6oJ56K5n0m4j40j02L8J09
-23004c138Q4O6J14L5m2O5R7K8rj6m0m5l6j31j93p5kjJNL1J11K25K11P8j21j02J08O2p1k2
-22973b723M0p1r8k9P2J44J03o8r8j3m3q8L1J17J26P6j2o0O3J00P8J9qm4k07j49LN4O7J07
-22943b511J32J44R0n3j63j73p5L8oo8m4m0j60j24R0K10K07M4m4J1Q5l2m6j7j29j15j11o4
-22915b924N3Q6J8k1n9q2r3j54j10P6K71K12Jj01p9o3j52j31K4J55J83J65J95J60N9r6j05
-22888b512k1m2q5j03K6K2o1kJ63J66k4n1p9j13p3m8k0Pqj36j94j22P0J48L9mO7K9p0m2l1
-22857c104r9j43j26k2Q7R1J13J13P2K20K97J36Qj3qj24k41j48L3J13R8p7j40l6K8o8j51j47
-22829c238qJ95J93N6l6j52j44j34j17Q2J65Q2n8r1j13n1pJ05K17K17P0j31r3J4Q6J48J44
-22802b599o1k73j60l5n3l7O8L0J6L5oJ29J62N6J5n3q1l1%r3r9r9q7M3J13N8O2J45K16J14
-22772b505J9O0l4j13j83j29r6p0J17J38J17M8n6m7J5n1r5P5Q9K8m5O1J40M1K3Mj75k43j61
-22743c028j60j21n3p8n7J9QK9O2M6lk4N6P4K03K68J44lo1j60j77n8O8J83K12J07M2K7m9n6
-22713b540o8n7o2q3l1M2l9n5K1R8J69J56k5j47q8n7mk7K6o2m3J39J76qj69j20l5N0J15r0
-22683b818j15M4P4j6l1k3j1J16J75J02j1M1J2Q0R5k5j89j98n9q8j12l2L1J06J16%k4j6n2
-22654b828q9p1L1J27J01N9K8O6J31O7k7p3j39j06L9P0P2J%M4n8j72k17q1l6j1L6J15J47J64
-22624b610J81K06J55k4k21k38j34j63j74m0J9J5K8J30J33l9p6LK3J9P8R4lr9j36j86n1N8
-22596c052J04N4L3l6m9o6j03RR4J21J43N5M9L4r1o7R1M1r3j20o4K6K9N5J57J18N0mm8n7K9
-22565b558N7m0k01k62k55j58Q0K61K76J28qJ3O6J9j25o8k9M3R7O0J1m5k4K3m0r6n9l2l9j39
-22535c044j33k4J21J52P2K2J62J65N7M5op6j48j24j00l9J07K38J60O4nq2o8K1J1j9J7Qo8
-22506b514q8n7O3J08R4P5k07l11k19mnn8P6J52J04J40J01m1j49j47j88k05k12n2J29J19J58
-22479c138R0j12k05O0K06K19K33J79P3q0j1j0j52j19m8m8J7J90J79mj03j42j66r8R4K00J81
-22452b515Q9q9kM4j26j82j27j03q6m6j9P2M9q3m2J04J33O5m7r2nK2L8Q9O1LN9P3m1j01q7
-22421b892M1KM7N0r8n0N1J29J47K9k9l2j2P5J14L2j64k07o1N0L7l9o5q8j42k26k58n8K38
-22392c379K54J36P8R0j4k07q5J65K63R2j8L4n0mO2r4j95j23o8j7J19R2K9M4M2J5L7l5r2j18
-22362b947q1pm1j3J1N6J75J52J04N0r1j11j12j19j07l6P6J85J98K02R5n8m9q7j97j77n8K5
-22334b962M0K18K99J66m1j40k49k90j20m1p7j46r5p9m8J19R6PO1J9lP6J35K8K4L5k4N5J27
-22305b810J31N3l3mj5j36j49kK7nK1Q7j2j55k0j1j02j12k5P0J63J82R4P3N6j5rj8M3J10J3
-22274b510n6j22k34k70j28NL9J97K25M1p2l2M5K9J06P5j07j75j01j8Rn1l9J34K21J37P5k7
-22246b604n2j36k92j83O0J88K04J61l1q8l2K8Q1L0j7J8M4M7N3M7J5k9j6nL6L3j21k36j55
-22217b952K4J13O3K5J4O2J9j5q5j24p6J8J7m5Rl1K2J22K16J72Q1M9r0j72r3j54k23j04M5
-22188c093P7N8L3J8K4N8ooL0O8M9L5l8j03n8J1P3k8j4j3K9R2Q4l6j26j4M3k2l3j01k10j73
-22156c292N4J36Q7J10J24K9k5j3L6J57J37Mj3N3P6q8j85J3J40Q8K7%m4m1jj61j87J4N1o9
-22126b783j15m7l2q5j60k11j32j5P7K24K95Q1k1O4J11M7k9L5J22L5K1J14J18R9n1j41rJ08
-22098b280Mj57j55j31j58j04m9N3J56K53J77l7n3o6j89j01O7O0q7j42j21q6j3o6j02n7k7
-22071c411J11J91J29O3L2K7Pj3OQm9j31j19j8P8Q7n3j03r6j09m2P1O3MO9R4k6k5l7j5j0o4
-22039c281n2N3P5O7Q0N4J4k3o5o2J7rj2Q4J08R1M5j4j6lN2K7n0OL6O4J15K5j39j31k5j7q4
-22006b970k5N4N6L0m9l0K5L9P5K22K32J41pk36l23j90j5R0N6P2N2L8l2j18k0J62N4j74j24
-21977b915p0q3j5R8J17M4M2jl8L8R9K0m3K7Q3J02j6j01n6r0k16j46on3n4M8K04J78O6kj01
-21946b840n2K4O5Q8J83K10M8j35j68r4L0P4K2NJ6P5J12L2j56j42l0r4j52j00N8J28M0n6l
-21917b812Lo0jP4Q4J59J26j18k03o4Ol6o0j11r5Kl3k8O3J3q9k0R4L8r6r9n0L7j9j09M8K48
-21885c108K00M7m6q7j24n7N1J62K39K33J71M4j20j49j18k6nm7k5KK9j20k25j35R9K02J48
-21858b765Q6O7O6p7k74k54k7R4kjK6J6k4K9M0J14J33j6j38p6K1k2n4kL9N2N2K8K6M1P0N0
-21826b682J8m8j18k7O6l5n3N5J06j02k57j08K2o2j48j16m8O0J32J13M3P1J47J05L2p5j23
-21799c032m0Mj09k16j42L0Q4j7o1L7R2J21R8N1O7LM2M2J0j3j1P7J11N8P2J32N0j12k59k69
-21769c100J7K72R5j67r2J8MoNL7M4M0P4J20J06j3j54k18j36o5k9P0J87J71M4ro2j99k06k0
-21739c172Q8R1l2j68j85j41l9J43J94K16J30J1N0N2K2nN4J05P6m1m4m2j92j34Q9O0m4L9J4
-21710b805n0L7J0j9l3J9n3k0P8P7jj11j26o5rK5N0O2M1K3O4K2n7j41j20n8j23j26lJ27J51
-21679c134J57P6po3K3R8jn6K4J47M9m4L7Jo0p6j00j94j14N5J05R9R4J56Q1Q2O5o5k01j11
-21649b877l7O0R9L6M2O9Q9k8MQ4J08R3O0R6l3j86j46j13o0o6k0J21J39J8q1j14n0j10r9k5
-21619b927j4j7o6p7P0J71N6m1o6k0J5O7J17R3L4%j39k53k01k6O5K2L2J54J10J12O7nl7q2
-21589b786j3J4nn0j52o2J62J31O2j6p2PO0J7j02o2Qk6j05q2j45j90j75r7J87K86J59J28j1
-21560b930j6Q1RnL8n0j53j45j32k11j44QQ6J77J78K9k1O3N0m7%J09M4l4P7J04N1l6n5lk1
-21529b899J9Q9J49K9k0m3j98j10N5J36J79O2K7K0J2J2K3p3l15l63j27M2J19J02lq5r7K2J23
-21500c113J31J8op6j58j11JLQ2J49J22J4k0NJ19J42j1j13jJ00n2j76j18O3O3m4KL3j30j16
-21470c198J05J49R7rq0o7l8P2N6K5k1L5M2O5j04k00j04o1p8K9J6m6Q0J28J28Q2J4O1K3N4
-21440b745Q8j8l9nl6MM1l4j40j25M7P7J22J82N1j30j41o1q1j38r8p3J1J07J0m5j12p4M0P4
-21410c241L6K2M9j5j02o8k1n7l0J3j2oK0N8J00J71J77J15O9LM2J0j37j34n0QQ9Q1ll7o0p3
-21378b983J2Pl3n0j3jN7J1k5j17o2JPP7J48J15PLL6J20K41J38O7L2k01l32k35j34RJ27O4
-21347b907L0N3N3q8j09j06J2Q4Q3M0n5p8J4J17K09J45l6o6n7k1J7o6j1J01M9k3q6j38p4p
-21317b921N5jmQ2k1l8rJ13M4j13j65j42K3K16M8j44m4J31J02P1M2p2n8J12O1q9p4mO9j29
-21287b859j88j79m9J18J58J52J6L2O7L1r8m6J04P5l2q2l0n0j35pJ42J11J11J65J77J7j35
-21260b414j56j18j45j43j19q9rK9K1L1q8p7J21O1l3rP0J37L6n6j29q9m7j15o1Q8K17J99O7
-21231b820j0rL0L2M4pq9q5k6N9L7r4p8K6Pl7N7O5m7m7O2M3N4jq8j91j56O9K14J12r5j01M7
-21198c023J0l9M8N1l5j0NJ19K31J19Q4J1j75k12q2J2RP3N0m8p7j4K8pKj06k21p5K5p2o7O5
-21166c321J25N3R6J20J8J9Nj14q1j6k3m7no1q5O1R8J39J90N8lL2J06M7j03k23k14o4kj43
-21136c338j13l0O3J99K79J57j15j61N6J36q0j49j04J7J56J30J03O7J8M4R6O0N9k3j24K6P1
-21109b500q0k41k46m8J06J26J28J03Nj61j00Rj37j73m3J22K68K65P5j2o3p5q6mO7J9m6j31
-21081b853j53j57j29l4j2m3jJ0M8Q3Q8O2J20J68N8K5P3J9l3j15n4lr1j48K7P0r9rJ63J93
-21051b727Q2o9m8j5j6J3N1j9q6k6ON7J37J86J38l8p5p1k5O4p5k26j39p1j30m9N6J31P1j6
-21021b929o0j14o5j6j8q7m2O0L7J15J48P6m7r2ok2j8K6N4K5N0N4M6L5j9j5jl0k13k67j41
-20990c476nj5q5m8Q9J72J93J05n1o1J3O8N9O0J4rN1L6jj01m2N7O1K8j20k66k05N2J71J65
-20960c091J57J4l9qJ3J80K01O6J5r8j70j25m4o6n9K1N4Ql6K7K14K7k35j26j0L8J08Q4K7n1
-20930b904j50n0J26L9n0o3j27p2k0N4M0m5P4J85J54N8l6q1r1m0j14r7PJ44J74P0j6r2p3o
-20900c002l0K0J79J57l8o6p1l0p4q0O0J20L0j10j74j02J6N0Q8J56J8q8nL8n6j06n1k9O1O9
-20870c050Mo6j04rOO5L1p6j8r2j16l7r7o2J06J78O8J02L28L24R9n5j67j34j51j3J54J21Q7
-20841b574P2O2l8k54l13j63J6O7j8l5N6J01n2j66j01m4n0o6O8K26J18qQ2J40K3k8J10J88
-20813b581P1m3l1r5j12o3q3p9p8p3p6r9n9l6j5J08J28K5OK1l5J1P2m7n0K38K79J19j22k53
-20783b952j44jok9m8o5N9J45J68ql9J22P9r2j23q7p9l3P8N1l1o9r2j41o0L9J38J01J40J54
-20753b825J9LNl3j9p1j37q5l4N6P2J1J0M1M7k6n5Jl7L4Q7O8L2l3j26j29j46o7P1J02J25J01
-20721b938M7R2P6q9j03r5jJ28Q9k8r9q3oQ7J06N6J23J76J46J52M8q7k65l14j28J2O5O4L9
-20692b730pn5k7m3k4Ko6K0J79Q0j62j67j0J22L3j06j00j08n1O4Q9oM8J74M7n4r8p8n7J0J12
-20661b969m2k38j12P0K13J80L6N1O1p3j35j28j24j38K1K01J19j00j84j04j13L1J02O8J04
-20636c203J24J26J35Q7Kj19j27K6J19M7m7p6LO1o3j46j36q4n6rR3M5p5j37l8J12J41O8J02
-20607c025R8L1k1k9J9k5K4O0j5l3m9o6j45j38o7J08K23J24J7J00J71J05j32k50j31J1J51
-20580b884J77M6O0J11M2n8k01j88q3q4J7J12N1J3L6l4o3q1j14j45p8k9J44J31nL1M9o2l3
-20551c122J23J33R3N2r4r6l6L7J10l6j34j08J1O1m5j75p3J2k5K9m9Q0K14J23N9J8l0o4o0
-20522b992q2j13m7QL4O0kL2K9L2J00J27J30P3L6j29k40j54Q7K39J49J0m8j59j08K4O8M6k6
-20493b816j08p2k2M7J00qj29j14j8OR4J07k9p2r2j16rR0J52P7j56j66l4N5J06R2n4j77j11
-20464c377k9L7J94K28O3QP9k0k24j02P8L8l0k0K5%q5p6l6J2M1PJ9J41J65P7L4J29R7j3Nk3
-20432b558J0L1n8j07m3j1n7l6qo8j63p3pL9N6N1p2j79p2J57K76J43O1o0j01j6n7j44j61j35
-20402c362M1K69J79k7q1j3O4Jj09lQ0ln6o1M4N1j02j64j3J28J03m8m4k7j41k04r7J58L03
-20373c134K10J41K7k9r8j78m8l8j17j66j47lP0J05Q0J20N6M7P6Jq1o7L8j0j11r1J4M3Rm2
-20343c323qK7J04J13J05P4N4q1j17j28j76j11L2J85K36J46q1j92j46j33k9L8Q8J77J39j4
-20317c021J1N6k0o1l5jN2L5N6N5M4Rj88j66l5k8qO9Q4J5O1K7J3L4K7J8p3o4n2K4O3K2p9j16
-20283c172l5j2j3k7r8l3RP7J06J41L2j11k3L2Jm8j4M9J29J42N6l9n2K1Nl1M0J1m6m6nQ2K8
-20250b844j0J6N1P7Ql3j47j96n5rK0pk8P4K0K8N3Np8j00r5n4OQ6J19O5O3J16M9j0m0L0J3
-20217b807l7K2L2nj17j27r0o6n8j5P9J78J38O2j1J3m6k34j99o8P1J81K02M7j34q7J04J05
-20189b867L9Nj50k30r7o9O3R8n8j71q2N8M5J03M1J1O5Q1o4j27l7O5J27Q1j17j54j0J60J68
-20160c023N1P7N0o1m9q6j15l3Rm8p9K1m1k5J55K19L6q5m3O7j1j0J14J83J25q0j62m6N7j7
-20130b850oM7Ml0j72k25o4R8P3M1J0pk6K4Q1M3q6l7K4M6Q0m7j45r5N6J12N3q0o5pj24o1P3
-20097c262qj23n1N9P5J26Q8L3k2j09j43M6K14J49Q6l4n6rN2J51K11Q0j54j27j5q6r8j24j19
-20068c170K9R3m5r8KJ57K25J6j10j41l1R8P5P9J17o7j50j06j18k3j1j39p1M3J19J56R1j7
-20040b997j0%Om6l0O8N1J15J04n1j80j63K1R1O7J07j7j53j13j0RL8R3qq6p0J07K01oK0P1
-20009b771r5j86j95j24l0J01J19k5j04J9K11J41q7j59Pqk21j79M4J10O8J7O7J45Q3R5O4m7
-19981b940LNn6j8j1o8J1J55K7p2q1p7l7l8j03n6J8m6o3o4%M0K4o9k00q1Rm0p2l5L2N8J13
-19948c732J02P4l2j10JJ50K22J89R8%n9k0O5J00qj45j05PQ7K4o9L5O8L0j00j87RK20J24p7
-19918c039j17j15o9n0L2P8j9j20l6M7R5J96J77K3j67j50p4l9l3m8j4O4K5Q2P7oJ0l0o8n1
-19888c339r0m5p8k19pK76J94M3J2J26J46Qk2K9L4m0k12k19k7P0J3N2J4m7m4j9N0J01K1n4
-19858c273j03q8L3J9o0k6j8L3J27J72K15K39J38j7j32j27j0R3K7o4p3p5l8r3j21j08L7J65
-19830c128J56L8l1kM6R8N7j9o0lM4o5j40j06n7L6J71K51J79l5j84j71j17p9K8J16P9j9j00
-19801c017n1J8r9j10r6j04n6P8J15J65K27J13l5q4q4o1r0N0J20l8j28j06r3j82j55J6J39
-19774c548J95J05Rl4MJ43K18O5j30j08L1P8P2o3j21m6oN1N4J7j6n9j04j08l0Q%o4j26o3Q0
-19743c496L7M1J94J55n2k60j50j9o7q0j9J41J97J77J31O9k2r0q3K5L7m5j84k28j14K8J26
-19716c551Q4n6p1J16J53m7k06j77L5J56J73R1kK5nj49k20j41p6m9M7L1JJ44J73j9p0nM4j14
-19686c685j79l2N8o1q5j5k9R4R4M5J7P7M9O9J04n6n3J00Q8l0j03r1q4m4oP3J38N0M8P8l5
-19655c406j83o2R7J53J02oj40j48o0J1mL1L0n7JJ00J09J25L8l9p6j33k34k20q7OJ66J14r2
-19626c864n8Q2J8O3J37Q9l6k13j36N7R9P9k4RM0l6j27r3P8J31J07O7j2q6n7O1J08J20J4j19
-19596c502o3O7R6Lj41n7N0j5Lj6m0p7o0k6K5K4Pp3j35q4MJ87J92J14N6p5j05r5j85k60k39
-19565d420j35M5J15Q5L2M2P6M8N1M4r3j76p9O3o6j54j02J3N1Q4J61J85J40J76K22j6k19k22
-19537d049j68m9l5n1p5j11k3p1m3K3n8J4K6n5O2J11M1jJ27K07J92J61N4j14j31j02q6k5M8
-19508d181J43lk12k37j95r1OJ42K15M5n6o1n7j09j14q1j3O4J54J28o6k36k20j29j39k07k45
-19481e755p1J24J48J0r7o4Q4J3m1L5j0j37j81k44k17k30j78k01k30k11m31m39l24l83m83
-19456i513n51n58n69n91l54J83Q83K023L349M003L390K019Q24N2k46l04l98n45n77m39k93
-19435A788k22k10k12k32j88k14k15j73j44j86l21k89j1J11K4o9j36j78j16o4o7j69j49k6
-19411a668m5r1j14j05qK1q7j85q3Mr4q0N7J27J21J09J0j82k32j64j53q8J3K9J04J37J8q9
-19383b718j19q5lO0M2K0m0k4M2Q9L4r9L8J57J54P2m0j57j16l5p3r6j23k5r4j45j07J18K00
-19354c073J06p1j84j74j54p5K1Qn0L7L0q3o4L9K7j5O8J10J40J09J22R1j13j91j90j39j40
-19327c808k43k41o1J7j2RnO8R0n0j33j15J4R6K5j47k89l45j56J11J75O5r2k22k67k45j52
-19300e913q1j13k10k70l24l19l16k89l17m31l88m17m89l92k09J23Q98K072L266L835L232
-19279B948J874N73p7l20n06m81m73m58l74k52q7j37j68j66j70j87k03j78j99j00op1j29j55
-19255D98j73k21j61l0j44k04l4K22J30j48j60j48j37j09%N7m1n7J1O0j03j22q9j38l2Q0k4
-19228a217j62j58l9L0J5O0M2j5P7M4l2o2j05r4K1R0J65R4j02j62j17ll2m4m2j03p5NK5J39
-19198a757K38J44L3n7j25j36n8K1N8N5L6L0q3j15oM6K2M1K2M4L5m3lQ9lo7r5j76j25l8l0
-19167b003j06k53j74O0J47J05j8q4p0N9N8J07J14P4j27k12j80r9O7R8N0q9j60k4J10J63K02
-19140b185J61Q9Om5j14j24J4R1O1PKL5J8j2j26k41r9L2K3k0RJ24J60L7n7J1J11P8q3j68p3
-19109b278J35J99J41m1j76j34L2O5p2k14j81m6J19J27J03Q7N9j0k5j15j91p0J0L3Qk2j13
-19082b570r5J60J21K7N4Lj44j23M6rm2n0j38p4k5Q2J43J33J75K40K36K5j28m6M6n2j66k59
-19054b430j09m1r4o6m6p8q0j9m1M5L6J18K31K78J90O8j31j62l1L1R3M6j78k65j70j37n0J82
-19026b810J26Po0k1P0J47J23O3k9m2O4J1L4OM4M2Nl3p3j22q7m7P9P3K2j1MQ7J5q8j71j44
-18994b716K9O7K4J37J68lp5l8j51j56O7J03O5jj07k30j76N3J35J11k2k2N1Q7J13J9m3P9Q8
-18965b344j3j12j79j43j27o2M3L4k3J7Q9J9m8q9k0Q3J04J35J09qn0L4N6k5j47j38j9Q2R1
-18936b651q3j36j0J7J04J05R3J7k8J4L5K6j10j22R0J70P9P6J9QO0n7o9k6n9j9n2j46j95q6
-18906b936n0n0R8Jq8p0j3J16J84K01J19N0k0o9Q3J44P4j15k82k42p0J28J95Q5l9r3r8r1p
-18877b855L0k0jO1J19O4j5m5PkJ7J18j7p4o6o1r5r8pL3k2r4o3q8n7k2j9j03r7MQ3J05N9N4
-18843c167O8N4J7L2J28K2j29j0M3n9j43j77q0J46J46Q4J85J44k6l1k0l1J6K4L6N9k9j76k17
-18814c091n4P5J44R4RM8J50J15l9j76k49j24k3qQ9L6m4Pj8J6K64L29J96o3j75j13m7k5M4
-18785b633J17R2l1r6p1r0j12j23l8N4N9M0l2q2o6p3n7OP1P5J35J05J1j9M5L2l0n4j07m7k4
-18754b943j21PR8J52J12M0j19j74m8jk3k2J09K26J79J7o7j47j52m3M9Q3m4j39r7j06q6j4
-18726c274J88K58J31k9j11r1J5J18K8l6p0q7l1n4M3J34J2p8m7r2r3n7o8n3M6R2K9m7n5k3
-18696c302j08j25L8J06J42K35J34o1p6j08q6q1l8P7Q6L4Q6P2p2n7M9L5j44k63j15J16J69
-18669c257J02O7J54L5m9j01K4J06QQ5J29l8j2J4k1J5Ll3o7m4lNQ6O9k3K0kp3L1Q1Oj9n3K5
-18635b730P8pQQ1R0r6k67k01j55j19R5J32k9j49p4M6J14P8M9p1j62r3n3R4J68J98K17J12
-18607b646l5o9j47k8K6r8p2m3j10j33j31p6R3J51L3m0p8k17j46N5Q2j9MJ77J64J5L9L3o4
-18578c280l5K0J1j1p0j32o1lK4OJ0J85K53J26l7j71k03j44r4m5m3jL7m3j33j59j02j5R1Q5
-18548c934J12R9r7j5J05Q4J2j24j29m4J06Q8p4r6l7L9P3oo6k9J33K12K46Q3j02j14p1k0P
-18519c559R2P3l9j%j52k44q3J1l0J2J61J02Q4P4%JL4Nj19k33j91J6K05J51pj26j43j18l0
-18489d054PK9K6k7l2O3K6mOK2n4q4Nj15k27j37ok7j74k31j14q3K7Q9L6J6L9m8j40j88j37
-18458e491j07j97k19j24j48k18k40k84l55k65j69l87n23n25n11m66l73k25k5L76J138K461
-18436f877L626L674K682J474N56j23m03m29m53m25l81l56l48l63m13k90j83j59k37j87j2
-18415C73l8j63j56j89k44M3J53K9r5k16j06jj97j74J6Q8kj10m4m2r3QP1J04Mr0r6k41j58
-18386a566M5R3k7p3r6l3M1J7j2n3r7r2n5j7J6j14p8J3M8J84J42M1m8r2j45j49o0J21K50J47
-18356a649n4j00l0j2K9r4k09j44R4J48mj0O5J03jr0q8NJ6J20P5jJ5L0j10j36ML4o4j06n7
-18325b221m4j7p9j51j28KL8j5m9nJ55J53J2j9n1r8p4j28n6J65K07J2N7J39K1Q0O3o3j18r7
-18295b309l6j60k04l0O5L8Q3mq1n7m3j3N3J41J80M1j5k9n8o0Q6J22k5m5K3K6j9J04K0q3k8
-18264b317l8q8m1L5Q4R5J8m0k5N9J00L6l7j43j01n1j07r9o8j5J7Rl9j42j79j2J20J26Q4J17
-18234b642J03L5M2LK1N7j5j56n9N7K6j%j00j15j7P2J9o7m4J25K00N3L9k9j08LN2l6j00r7
-18203b679k3O0N2M4J66K48J36M7l9j97k40j59j8K7j7j2n2ML8L5j1M6P5Q4P7k5j20j20o1R7
-18173b537J04N7O4J9m0l7n6j10r1n1J6N8o5k7N4Pm4n8K1M1QN9P6M9j7LJ16P6N8M5J04J7j77
-18140b258j90p7j2k5j37j69NJ29Q8R4j5o3j5l5j8j5p7j67j42J4J46K07J27j5k3q9k5N8P9
-18111b620J28M7L3Q7K7j39j80qJ06J29P5m2r1k5O6M8MQj85j98QO8rn8kJ00J63K13J06j87
-18081b328j69P0R5P1O7N3j9m7J4R9J28L8o5j33j38j81j69L1N8j31j12O3M3o2r1j39j52O3
-18053c043L40K56O8p0m6j4j7n0l4n2m3k4m2j63k08q9O1J65K13J64N8M9M9K1o7j30l3P3J05
-18024b503K25J38j28j78j26j04k2J2j2N1K7Q3J28j05j47p8o1r8j27M9J29L7j35j56n7j1M5
-17997c124Qo7q2K0N3R1K02K11jj10q7n3M7J43N7n3l5k5m7N6J25P7N6J8pK9k7j64j40j05J5
-17966b919Q0M5K2LN3J31Pj25j67j41k14k07l2Q0O5J17P7J13L8NK6o7o3rJ2Lj7m3k4k2j7M7
-17934c143J45np1R7J22kmR0M5m0p1j84j29n6n2O9O9K0J35K70R4p7j27j70j00l2r4OO3Q7J50
-17903b895j5j42PJ39J41Q0q8j09k7j6M7O8oO0K51K90R9j41m10m05j97j6P1P6O0L8J1n9m3
-17874c131P3L8j29j52M6J27O1K9J32K11J90j5j43j26p6PL9nr5p4n4K8P1J5k2j53j68r5N1
-17845c320P5lP1J93J52M1M6J31J52O9m1j47k06j30j15j11K6J67J46J18J14K8j5j13j40j61
-17819b973j44l9O6J08J47J12l9r5j13p7oo3j10n4K1q9j67j1J00M4N3J12P7R2J89K16J70L6
-17791b437m0n7o7pP1P8l0q1j09k52k79n6K20K22N6l5J9N0n5l8L7Pj71j61r2j87j82l3N9J86
-17761c364J95J5p9j32p1Q1K29P1m2K8K02K07j25k72o8K28K29P9p1j10o4l4O1O9K0Q7O3j93
-17733b761j15Q5J76J99N2j56k62k22q7L9N8n4r4l2R5J00L5J44J70lr9j00j02j16o7R9N9o6
-17705c025J00J97J09J8j19j04o2o6R0K12J09q5q9m7m5p5o5j27k23j33m4o6o2p1m8P3J74J43
-17677c331p1j32M2J33J22P1n9j56j74r6NJ56J57J58J80O7m9j20j59j56j31p8r2j8R4J14L
-17650c520o8J4R5M3j64j10P2O1j6R9J54Kq0j1J7p0p9N8J02K7n2m8r5j21P7J06l5j04j60o8
-17620c874N1N5L9JKo9j88m6M6%N0K1m6J10J31k3j41j65m3j5m5O3J44K0j01o0j54k59m1O4
-17590d473n7k2m9j59j65k5N9P0K1j28j90k72j25j4o9k80l11j30P7J21q2k25j40j83k91k45
-17564g287k60l44n14n27n82o25n99l78K9M36J162K357L402L581K793J573M70j02k71k87k68
-17543C759l58m10m58l74k26j29j97k84l64l26j62j20k12j70o4J3Q1R2O5j07j23j51j37j1
-17519c73j35j54q6k0O9J29J62k6j91k09j30j27j27k3m8k3Q2J21pr1k5J7QK7m5m0r5j38J9
-17490a479Nq4k2N3J49J35n4k09k22j79j36rJ20J59J76kk3J4q2j09l5J1o8r3p7j38k36j89
-17462b624PJ68K07J20L0K0J31J76L8n5k9K4o8k47j85Q2J30Ol0N3J64N6n2j25j12r6j06j10
-17434b427l9k7k4O9O6R2J77R6L9ok07j84j13n5l1PL7J1j4o1JL3k6K7J86J56J3n6j54j69q3
-17403b666l4J60K01l7p0m1L1Q6lRJ9o9p2J9R7J67J49L1j11j75o2M7J14K26J52m3j11j15r8
-17374b199l0N6K2n1l2p3n8Rk9jK6kPjl0o3N5J71M5r8j57j21r0o8j07n4J48J37j4j47j85p2
-17342c006q5m0J24K14J20J0LJ92K24J6N5J26J74L6j09o8jl0j20q1j3j15j40L2Or8LJ32J52
-17313b287l4kN5Ok4q6j82j83j3Q5L8n1q3j0N6J20K55J64%j06M6J0j42j74j75j45j37j56p9
-17284c234L1J08K03J96K09K72N4j20m3L2Q3n2r9rn7j11q4k4l6q2l2K5L6O0M4p8j38j10m6
-17255c002n0j2L2N1P8l5m8Q8J78J72mn8M9K26K07k5q7J7j7o4R1Q5j63k22k00p3J92K56J31
-17226b207p1j56j60j61P3K06Q1J6m1K1Q4kj2J8Ml7mK2kM2m5j35r4j4P6J6q6q1N3Qr8p6l8
-17193b800Km6n2P2N1nN7N6J2q3n6M4J54P6K1M6nl9k1M3L0r1q6MK2J4N3L7p9m5r2r3J9J59
-17159b621J82R3l0r9nPM4J61J36J3n9o3p8j35j31n2K1l5m8J4Rm3r5kJ74J34k3j08j22l0J
-17128b790o3l3K1L3O3P2j9o6LJ41J28m6RR1N5k2j03q2L4K8n9j4M2m8m8O4J35k5j37k4J7k1
-17096b664j10j90j53K9K20K88K30J63J4k5M1n0j52j53j23n1m0Q6O5L7P5l7j28j86j86QJ0
-17069b982nO9P5L7O2Q5J3l1l8j0L0P3j3QJ08J90J14r6j99j67p9j6Q1P5l1l1L6J08N5k4j21
-17038b624j49m3K4Ql2L0R6M6p0j18M8J25jj05k6Qj54j39kJ19K01J41J53j9k34j97qJ36Q7
-17009b699n1o7L5M5Q9R0R4k9q8Q3K37O4j23j64j19p0p1M7J08Nj6J07M4j74j94NL07J82o9
-16980b392L2K07Mk37j90j84j25L8J34J23l8j92j46p5L7J11J20J53J72J12qK2Lj7k4m6q5j10
-16952b601m1m7K9O8J54K10J37O0j88k40k9J85J34JP7J24K9M9N5n1k1k6l0r2r6L4j11j84p9
-16923b490JPj5n9p3NP5J30N4q5nR4M9q6j29j17j56k1J04R0R8J51J47P4k09l03j36j29k03
-16894c137j80j37P2K77K50J05O2j4n6r0r0p4J3J10R1K8Ol7j08j61j1J57J31J24J20j3n8o9
-16866b689k1N1m1j40j13lN8J60J49j14k99j68R2K49J66K6O6N9j9o1lR8M2l4j61j72m1JJ4
-16837b848k8o7l2q7j03JJ32R3J8J11J21N9jNj9m4N2J35J16M1q8j23n8j0JrJ1j1P9Q2r0q2
-16805b643j46k87r4J70R3m8J0J8oJ16M2n7J2J6l3j4Q4K02J53j32k33j46%R7O4kl5p8P4J04
-16775b699O1k8K2J33N3L3k7r7M1Po5P6Q3n6j01j61j85k7po7o6R1J32N7l3k4R3J68Jj52l3
-16744b777o1j61p7N9M3O1R3O3M9K8k0K2nJ9P8l5m0j9o7m3J7L0o8j33n7J42K37M0k00k65j34
-16713c181J9R8K43K62R8M4R0J58J16j10k55l24l17j62K2R1J17J54Q1j27r3M1o9m4P0R2L3
-16686b853%k8L0J17M4o5r3o9l9L1M7p0j41j46m5R4J77J32j6oJ2jJm2l4J27J12p6j04jP7q8
-16654b916k64k06l1l6j8N5J5J9P8J07M6l9p3kP2J28K23K14P6N4J43J5j44n9qm1J03J64M9
-16625b276r0j27rk9j34j06r7p6o2K0K7m4j09j53n5N6J06J77J90J44rk32j95k7R4J15O0M9
-16597b792J05K0j69j17k8r5r9J22K17J66P9J9j5P0J35P1O4K1n7j37j55k6k6n7L8P0J13J14
-16569b349j1n2op7k75k52n4P7R3R5L3p1r6k2n1%Q8J4p0m4K1J4J6O7J14R3R6L3j5j19j48j37
-16537b995j42n8J7O1N3n0NJ1k3J0M2J11J63J06J01k0j25j20r3p7o5l0Q6Q4M4N2R6J07K0O4
-16507b565J4n4o9l4j7Q4J77J26k6q9j25j69j92k8O9R2l3q1J13K05J61j2k06j15r8j01J0j8
-16479b981JJ17J75M0k2L3N4N5J05N5q6k0n7j77r8J04J91J15Q3MJJ0m9j42j70n3m8r5j62j91
-16449c208j12m6PM2Q5J69J42R5K6m4j9j4M5m0j25mR7J78K46J68L0m6r7k09k61k11o6J24J63
-16420b885P6J7q6j08j0K7j42j11L5K6j1Q1J35J64J30k9j94j66k0M6Q4p8j81j54j6M0O8J07
-16392c155j3j56k1N0J8O5J40J67K01R7j0J00J79k2j14j26l7o0j64j40j2Q7L4N4j1j26m4J35
-16364b884P1o7j35j29l0J45J24j7n0m1O9K24J51NQP6Q7J18Q9n1k04k00l3M0J0n3M1P2m3o9
-16334b676j1J6j3m9j19j45j09PJ21R4K6K5M7nj5k7L3P5N4R7J41kj56j03J7J95N5j04J0O6
-16304b455N8K7l8k4r6j44j9R6J59O0j84k80j20q0j11n8o0q7k0J05Q2J4O5Q6M1L3l6j14j57
-16275c257MJ66J52K5k1j9K8J01O2k7j26j48MJ7P2o8n9K1o6jP0O1k4n4J8N7M9O0J26Q9m9j52
-16243b889j44n6P0J00m6j13j08q9lJ01J27J00J16J20N2k2oL3j54k13k7N2qm6J5R9R1R4J76
-16214b578J71l4r7K3Jj61k68j66J8L6j5L0qo4O1J15Mj09j50mR4l7j42j14K6O9l3oJ7J01J23
-16183c097J44P5K0P0J49J64O2n6j53j16k8R0J77J88J01k5j14j80o5R2L7j10k14j00Q7J6o1
-16156b847q3p3O2O3O6R5M0l4n7J2J1l6j60r2j3K5L5l4j0J5J00P6Jl7QO9m1j06m2nO1L8m2
-16123b935M9J65Q1J3m1j42o6pk3L1L8l1qJ04J48O4r2m5M8j5j62j11pN3L5J1k1j11j47l05
-16093c429j66J60K21K01M2q6J4N1O2j0l7M0P9J40R6j4J6L8j14k18j86j11PJ12J13o2l7O0
-16065c018M3Q1N6n9j33o3L6Kp5O7R8J00R2M3N6j4L3J00L5j8K6M0P8Q4j22k02J6J08M8m6j41
-16034b649j89j05k1N9R1L0Jq3j17k0N2L7p9j07j2L2P4Q5J22N3mm6p0o8K4N5N7J35J01k3j35
-16003b720j56j85r2J02J46k8o9N4N3P9J05N9k3j31j14M4J08L8m0q1j63k17j40k4J26K31J80
-15976b858N4K1J29J36j2k01k01j4O0K6L4Nj0j2N7R3K0j01j51n1L1M0N5QN5Qj06k04j49J6
-15946c222J6MK4p7n4K8K7OM2M9O3O2j0j21j84o0O9J34J71J28Q6J7o6j64j03Q3J33k0q2M8
-15916b973M0l5l6j6l9k2qJ8Pj3KJ8N8j4n9n1kP0J16J23Q5N5r8j20KQ2J52J43%j23k46j94
-15884c078K2L6RJ7M2R5J24N5K6NJ9Ql5o9j11j13j57j37K6K34K13J0j12j01j43j29M8J59M7
-15855b990k0M4O2j9j1Qk1o1m9m3J3J37L7r3p8Ll9j06K1R4p2j40m0N4O6mN5L6m0q5j81%J28
-15822c334J50J26N0N3Ll1M9Q1O2n9p2lON1O9M2o7k09j84l3o0n9o3j1LQR0J39P6L6M5l7p1
-15789c154n5l4P9J62J15o4j14N6Q2M1Rk4K3O5R0l0j16n7Q5J27K0M1J00J01J88J52j10k80
-15761b502j60l7m7l2j2j41k35q6Lo4l0K7KL2L2jN0J16J31R0l3J0J4r5j60L0J51N1J7m3k7
-15730b949O1Q9k0j65j81p4O8j8j2N6P4Q4J01M2p6j34o7K1J07J09Jj12j19P2J97J49n5J5J59
-15701b577P9j25j88j73j06L2J57K00N6j29j66j16j32j07M5R6K15K16J21Jj81k58j85r1P4
-15676c242J43J71K33J10n5q3%L8N1kj36j00m9O4L7m2l4R2J9p8J1O4K9P3Q4R7n0j92n6k8j69
-15645c000j69p9j2M7O2L7O6Q7L2q0r0RR9J8p4K4n2j30j01l4J33K29J91P4JQk5o3j31j03J3
-15614c013L5n0OJ0j23j23n2O1P3L4N2J52K6l6k2j4K1K9P4K6Q6M0n5q8o1k5M3N7o3k0O9n5
-15582b906j1Q7r3k23j98o6k2M7l1k01j12P2O7j2N5P8k8q9m0J10K59K41M9n7o3j26j27j17
-15554c457n2k8m9nJ0M3K5L3N9N1R2R8Q0L2L6m5j16nJ19N4p7r0J09J83N9q3k5P9P2N8k8j52
-15522b920r4J09P8K2pl6r2j19j37o1O7O3M6L4L0j6j03o8k2J23K33J39l1j04r4m2N7R0N7l9
-15492b837r7j27k6k7Q3J22J9jk7j22j49m3k0m8J10J11L0l7k0p1k5O2M7r6j56j04N4J02N1
-15463c242MLM1K2m9j06k7Q8m8p4o2q0n8m9ql8o4l8R4J38M1n4n2N2K6m6o7j00m4P7J36J55
-15431c429J58Mn5m1j03j5M1L9%J08J99O2r6j99q0J20R2P9J26J15j0j80j43j61j96o4L4J08
-15403c487J21K7l0K5J17J32J3o1o6j27k74j97qP2N7N7O8oJ1J2M7J08mj50o1j5J9J26Q2r8
-15373c490j45p1J06J42N6q1k37j86K5J39Q1N8P4l6j39j13kJ61P2j02p2J5O9J00K7m8j28j64
-15345c889j19r9n2L8J07J07L1p3r8K5J20J8j05j41k10k02j00N6J33O5l1j34j50o5%l3j00
-15318d901n3l3l3r1j63j72p1L1m5m9o4j50k01j27p4q7j39o2o8k58l15k73k96k42j40j08j18
-15291h302j40J43N15Q09J210J616J755J647J493J222P03J05j40j54j42j83k62j91n3q6j44
-15270A421j95k60k05o4k0j44k43j16q2q7o6j39j52n9j11m2Q4J0l1P6J9k08k67j30oQ9L3j9
-15242i14q6j18j41j52k6O3k9q7j2M8rJ6n7j07N7K4j15j7R0K2q8j31j30k0J37J92J77P1n9
-15213a401q7j69k89j91RJ81J68M8Nk1K8j3k1l4o9p7j20j87j76r4q3PJ63J05n5pJ03J15N8
-15184b104Rnk2q7j00P5K18P9r3j84j00Q6J40N5Nk4q6j31j5J10J8Mk9j11o8n0j14j26M6J44
-15154b460J02P2L1n1k5J10J25l7l1j4n4rQ4l2j64j06l9K1K9J36P8j60k79j68QJ18P1P1J16
-15125b457l4j27j2M6K2mJ31K14R2m2k8M9R7J21O7p7j29k22j53jK0j6O2pj8J24J12Q4L7p5
-15095b124r6p5n0J6Np0l0Ol8q6K1P4j02j90j22J0PM9Q9N8Q4J52O3J1j30n5J81J58j0q8l4
-15064b316K5n0nL3mj87k91q4J43J34N2O0K8O1M3m1j22j41mJ25J52Q7n2j72j31l2N0J62K13
-15035b264J01Lj05j18m5K3K0l5j15JQ3l5n3L6K6o1p3Oj7r3o8l8k3Q2P0J3Pj02j86j75o1n
-15003c201J10K36J13%j15p6k8R1K68K56R7m3j75j27l8j13j11MO4Q9N9j07j72n8J15J07K3
-14976b732K0j05j50q1M9Q7j8j4J1K6J15J39j0j12p3K8J0p3l0N6O8Q5O6n2p0n8l0o2qK8N2
-14945b838P8J39J65R8J9j00j51j24o0k3q7n7Jk0L8J62J74J91J84kj10j09K5L7L7j59l01j37
-14917b930J55K69K20J25K0k6q2o5o9l5k3o8k08j61J02J15j11k04n5M3k2M0M9L7O4j7l6L7
-14889b836l2o1N2N4K9Q9R7J48J04r8j57j2Mk3P8QkO6j0j51j48k9J66J59M7N2Jq2j31j64q7
-14858b869R5J17r1j77j64n6L8N6N4K7r0o2O8L2j8O5N4%j3mppM4R6J12N7R0J46m0j26K2K2
-14826b529j33j77q8J00L8QJ71M4o8n4Jk1JP5J24K5p4o9m6l8q3k25o0J64J86K7r5J31K03P9
-14796b383m2j68p6Pp1n7O6L1j43j42m4l4l3P7J78J67R2J43J2j29n5k9j65k18n1M0j3k0p6
-14767c136n4M5J24R7R9J03R7J09j2N1K9j17j55p4J9j4jn5o2J4K5J47O4j03o1n8j4m6n6KJ
-14736b992R7J78N3n4l2O4J48J80R6mp4j05j74j35j6L4M6o5p9K2P2J54R6j21j04m%j6o0j58
-14706b953q4J01J39K05K27Q8LN6J7j19q8j24j49k2Q7J4m7O2O4Kj1J6p0j36r5p7o0J5K0L2
-14676b887J07K11J45J7p2j06j6M3q6j54n2J78K04mn3n0k5%K5J5m1O5j0j38r6q2j28l3J06
-14647b917P7j11j40k0m5kR4Q4J12J98K06J45J9O7J37O2p6j25j23j50k13k40j99o9N0N5O9
-14620c055j2j7q8j02k0M0P0L6J9L7J30J25K3j2j47j62j1J09K16K25J29rqN1O9J3j40j77o0
-14591b728L2o2j5L3P1J60J10K1J3k8j91j58q7j02q0O5R0k0n9M1J03J8n2o7j63j77o0qL1Q8
-14561c181j3m5J23J39J23N7j23o5Rj3l0J2P0J74J84mj25j14n2qKN2qj62j07P8O8RL8j1o8
-14530b991Q8J55j4r1K5J87J77J09K5l4p5q6p5j64j71j22m2k8l4KM6P4Q0J5l2j5N3J98Q4m7
-14500b703q7j59j70j03m3m5Q8J18O2Q3Q6K6j33k59j04J56J45Q2L4kP5N7j4p6j0N1P2O0k5
-14471b738o1k5o0kJ04Q1j14j51k4j0no3j13j28r8Q0J27J50K47J74p9l7Q0L8j45j70RJ05J10
-14442b718M9m6r9j13k8O5R8L0o5N6J38Oq4n2n7p1r1q0Q5J08Q3m6m0J11M5j63j33P6J96K57
-14412b483J51p2r3j62j00j4m7K9Lp6j34J7Ok5lrl4M9J14N3k7j01j26j7lj8o3o5M1j1r5PJ53
-14379c155J86P3J9j58k15q6M0%J2j9q1L2Q9K9N7L9J5J08J60J15k7j7M1K3l8p1J5N5M9o5j33
-14348b908p9no5o2J51K17j6r9q1p0n3k8M1R2J20k5qR0j07j98prN3J24l0q6j9L1RO9J42Q5
-14316b731m3r9o8J3j4k5N2Q3N5l3j29j07Q1O0j3j7l5p5j90r6K7K1Q4J38O7q8j20JP5M4P1
-14285c011M5O5P5K5M1P1J60l9k31p5p9j34n9m7N0L7q6m6J26J17m4r1j27q9N2J54J48P3j9
-14256b938p8o9K4J82J78P4j27j92o5J8N9J24R8o0j84o7Q0j3j6n0n9m2O4j9q0M5N8J10J21
-14227b824P7K5ko3o0Pq6j41j21r1q6l9Rl8p6JJ89J02r8n0Lj32j54j2J71J79OPJ20J20J35
-14196b922J89O7p6j23k6k8j4KP6J42R8p1j91j21l3O3L6L7O9O3PO6J24m4r0L5n8j46o4L3P2
-14165b828Np1m6oK7l2j22j86r4OJ57J43p5o8J5M3J18J25J39J07L7j4m7j7P8n4j39m6M5K2
-14135b778k7Q5J12O3p4j57j70j25K1J00J07J17J43J53J8jN2J16J45k6k08j85j29j01oO5k8
-14108b718r6O2J84K3o3j7N3J9q7j36j53k7J00J07J87P5M5P0J00J98L8j27j27p2q3j48m7k1
-14080b661j7K0J0l2o1n7P2P0L3q2k25j51k4O0J36Q5k0%K9j6j44j27M6J84J14n4j30o7P4R8
-14050b837Lo0M6P2m9J7J69J18q9k44j68mO5J35J27k7j93k31j27k8n2j14p2j7L0R7J83J46
-14022c104M8l4NJ62J83J13J25P7o2n1K7k9j79j96r3Kk1r1q1OJ45K02J33p6j58j01p6N2O0
-13993c012o3q3qKMpk4J2M1jp9l9m1L1O7K3l5j31j23m5R0K44K26K4j62j30p8k02k03j57O6
-13962c793K11J04O0K2Q7J43J53J18lq7l4J31J76N9k8q7j10o3j62j89k4J81J46kj9LP3K25
-13934b709J59o8j87k66k47mK12N2MP1n1j75n6qlR9K35K88J65m2j78k26j75o3K8M9J08J34
-13906b854j9o6N8J02Q0K4j5O2R2p7j52j23k7J18Q3q8j68j04L3o2j01O1J30J68K8j38k17j24
-13878c296j7L2N8J2JP5M2p8n2M4J25N7L4l2p8J2L4p2j46km8j62o7J33K32J03M0m0pJ11O4
-13847b888J8n8n9jJ18J97J17Q7L1l0N3J15pj12p5o0r9p4O9J13m9j40p7j67r2l5o2P0J68P9
-13817b850p7n0M5O3l7j24j26K9K15J78R2Q5K9M2o4j42j80j83j4J04R3l3o2M2oj27n1K04K25
-13788b680J06K1pm5j05q3M8R8J33J10m7k7K7L3L9M1j17k14j74j18m7J3J12N8K8R1N7l5j2
-13759b696jo9o0qP1O0K8J9L0j0j47j57k8J4l4JR9k5r5j08O3K35J22k1j3Nl5o6k5K6nk2Q5
-13726b767Q4qq1j04j19j04l7J05Q9J3q7j16p5j9O4L9l3J8O0R2kl4J1R9J15l8r0l8L8O0Lj49
-13694c011k05J3J97K08l2j14p8r1K1Q6Nm6q4j44j34n7O0R6n0p7J05J26R6Q5n4l5L5jL4N3
-13664b993%M6N7jj69k98j74j25j16N5J25J54J92K32J81M3o0K1N8j28j56M3K0j18k1L0m7j01
-13636c250q5n8M3R9Nn3n3OL7j4O3J87J49M8L0J01O4j58j47l8m4k2k8J1J13j5j26mO2o1p1
-13605c209k5o8r4j14M8J75J96J87L7p5m7M2J2q4m8q3j81j07K5J25J87J84J49l0p9M6K6o8
-13577b873m1J17J30O1r7j75j18j58j57p2q9o5QJ24J47M6O4M9j9q2k1M7L8P3Q0O9O6%kNM0
-13546b805m0j7M4k4j54j50k4Ml7n2k8Oj0j7p9j21JJ35P0N6N7l7j01rJ09J12R1l3mk6j38j82
-13514c403q3O9J01n8l1J06Oj25m1N2O9Q3O7K5J1o3o5J37K82J62m1n4O3oj09N4J01n2q4l8
-13484b865p1p2k7l4L9j4j92j45l2K2J65J75N6n5r5K8Q4K9J4mJ33L0j38o0j04j02O4Q2p0j88
-13454c347p9K8l7n7j04o9K5J16J89J02j15j82j09Rk9j64m9R2J55J31J09K8j18o6J5N6J13
-13427c357J64J59O8L3P0J6j79j60q7q8q1j25p1om2j05r1m7j7P7K31L34K36O8R0P5l1l0P9
-13398b817R8j34k85j81L7J87K36R0j19j23p8o5q5p3r9n1N1J21O6K2O7N6Okj4n0M5O3l8j48
-13368c217j3J75J89Q5M9r4q7j28j81j36K3J58P6q5j43j46j15J6J43J21K2LJ00N8j27p4J5
-13341c313M0J02J15Q9n2k31j03O7pm5l9K0L8k5J4K6M9J87K47J79K19J16j42k15j71o2m6p0
-13313c013j00p9J39J81k0k4P7O0j2q5j7K1l0J6P0M0l9n0n0o9j29j36j41m4J49R9p4l5k8j04
-13283c427j12j50n7Q9J38J70K0j87j13N9J99L21J86J64O4o8ok5q5j16j92o9O7m0k7J13O1
-13256c023n1q4L0Q5N7R9l1o2J0L8l1p9k5j33j77m5k4M8P9O2Q9K26J60m1r7LR4O7o2k8L8K8
-13224b780k2m6p1nq1j09j49j60j0P8P7O0j0PJk6K6r0j35l9m2J6J7Q6J08QLQ5L9Jl5Q6J91
-13191b921n3j40n1j11r7k3l4j02j36k6k3k0J12K70K35J44O9j42j85j28j24J3J26J13L2K9
-13165c173O4J1N2P4N8M4n4o0o1k8P0O2p3j29j46j5J40P9p8J6oj59j52mJ07Jj20j49n6L3j0
-13134c662p6j04kJ38Q8jo0q0J56K92J33p6j08ML1p5j22K5K52J90P9lNnk4k4j21o0j5k4m6
-13103c295j11j10o8%J01J21l3NJ08R3Jo0J6L8l1LP6N3Kq0l1r9j93j44l3J6M0M3K7L0N8Pm9
-13070c499J01J13q7j28l3P1R3J35J16N6j6p6j15O6J16N4j14j52p1m1M8M6q7j05O1J03M3K2
-13042c280Mk7n0J9J00k1r0m1J00J36N3p3p6q6j15m5J2N4J02j0j10J0j2p7n7L7J32J8n2M0
-13012c405J22J83J15j15j27J22K05J14M3n1o0j10j24p7j7j71j77o9j6N1J83J41K4k2n0M1
-12986c247J10Oq8q6j16j07K7k2l7N0R1J62J54Q4J5Q7J35lj14j40q5m2n4k0j9k2M5J8j83k13
-12956c614o0q4q3N7J88J76L0J00J60K6q2n9r9j46r3q9m9L4RL5J46J20J56M6j29n3L3Q5P4
-12927c165M5q1j21j2N8J17N9l5n5j6L8k0j41j40m4P1J03O2j9o0p5j0J04J15N4P8J26k7j84
-12898c175j76KJ41J15j7j15k5Q1J8q3q3on8k34j93o6P1Q0O9Q6J15L0q4m4n3q1l8o6J3N9R
-12867c708l7L8J10N7J4P4J68R6J57J05j58k70j80j7k1j21LJ49Q0LJJ1M5K8k3M6Q1Q3J61m
-12837c029j15J1M0n1p7o0j4L8k5j9L1k8O0L1j06r5j42j48N5J16J17K05L6j31l6Q2O7K2m0
-12808c205n0J1J10M1j44r2k8l9M3J00N1l6p9n5k7o4n9N2J41q5k85j68m6J21J33k1j9P1K9
-12779c599j26j26O7J81R3j17j06P0J75K09K25J86J05j35l09k59j72o6J61J20j50j85j12l4
-12755c904O4J52Q3n1q6o4l4M2J23J34J08J6o6j04p9J11J32J7O4J25K6o2n9O0L3m7m8l6o5
-12726c415j5j1j31q1P6J47O3J5J14J44J32kj50j83j49n4n4j83j44R2J62J71J90R6r9j18q6
-12699c473kJ48J10p9j01k6k7l4J4L9J2ln0j12j17qJ48J63N1l0N1N5j13k58j04J73K20R9p4
-12670c328q4J2K4j4M8N3n9p3j9p6j41j18m9M8J37J68J19P2Lj6J05R4M4L5p2o7l6oK5m4n7
-12639c272l6rJ9rRk8q0o5MK3O5M3p0n4J08J55O2k2m6m1M9L3n7j43r3j3J52J73K8m9l8q8j55
-12606c445j78l1J2j11j09K5J12J34P7m0k4j0m6J5L1K7n8p5jJ8L7k3o7r4%O3K0L2N4J32J27
-12575c396L9p6p2j6nl7qQ3J84J44n3j35p4L2M7r9j86q9p5j09k0J68K16J22l9j00n2k6J4P7
-12545c541K12J55l2j55o3J15Q8l6j42j79l6R0N9o5q1q6j7L9P3J25l9j29j57r5L0J31N7K7
-12517c652J03L7M4rk0n4j21M6K01N5r1k03j94M3J67N0l9k1j4J15J85J31Q2j3q8j63j79n2
-12489c654Q6J24P8j3p7q1n7Kj6L9P3M7Rl1j02j1M9k6q9r4k0J2o6jJ03M2QK8K4kR8K5r9k3
-12455c615l2Kk2k7L4Qmk8q8r6PJ35J45m8j11jQ8N7J17R7j33j47J0J16J35L0n5l2L7j1j05
-12424c537n6R9J42J77K01P2j8j23l46l41j2J30Pk0m9l5p0L8J63J73jj75J6J67P3j9qm0j91
-12395c583k75j58l3N9k0n8p0j18o2N1R8J13J46J02J02J25M9K5K7o0j06j76o5R2J44J7L2R4
-12367c508P3P5m7j05j05j41l4mj31q2pO4J42Q5jm1M2J04J92K69R5o3j27j48j78j89j51J2
-12339c909J08J28L7Jqj3n6p5j4Q9P4m6MP2l2j23r3M5K8q9rJ14J17J46K3o8l3k3J8K5N7R6
-12307c409Q2l2j07J1J00M5r6j77n2L5Q4J17J25mj47j74p6LP5O5m9p1j5J6j4Q4K12K24Kr9
-12277c242j89j85l6K1L9J35J98M5n7j13k17j68j7J7j5Km7k1Q9OJ7O1M1J58K03J46l6p7jO3
-12247c180N3r6j86j58j00R3J19r7k48j56M7J94N6L5K8J1L4L5r0j07n2k6N6M6m8j14lR5R5
-12218c664M9p1OJ2k0Q4l2m5L7K5K6R8oj54j00K8K6o9j6O9Po2J7Q5J80Q9k11k34M9K76J60
-12187c361n2p2o3l3R4J57Jj34j34r7k09k04o6N0Q5R4pj25r6O3J99L6k6N1Q0Q2R3J14K5o1
-12157c516n1LL0M7l7j8O5J1j70k57j00O4M1N5R6N1j6o5M2J04R0J17N2k11k33l8M2J12R7R2
-12127c501J42Rk54k41o1L2M3n5kJ46J98K4j29p3O0J02Pl5nJ00J46mr2n7n2j07j60kJ33J57
-12097c531J21j01j72j76r6M8J36J36P8o7n8R2Q1l9k20j27J32O9m0p3j01p3l2k3Q6J81J33
-12070c636J23J30L6q8o0Q5Q6n4j98j85j79j71j33r2J1J30J93J24L9j57j49RN2Q8PN5L2j05
-12042d007p8J52J62qo2o1k8m3q6j01o2Ln0K7J56K03Q3r5n8J33J18n2j48j04m1l9J10J57o
-12013c825q2q6k2J31J55J91K69R4r9r5r5j98o5rq5K3L6K0j5j70j34nM9n6q1j6%O6J03Q5J9
-11982c897qL6J19Q8Mlm7j77j91l0P5R1M9k2R4R6n4j47j29o4L7O5L9L1J30J74P4M5J07kj47
-11951c564k27j01m5n3M2No4R7R5K8M3J11O5O3P7j30l72k88pJ03m5j52PR5J25K76J76m3q1
-11922c764r4k1Nk7pJK1O9O6k4q9j49l3R5J8j4mp1j45p0P6J64O8J6L6j3l0m4o3j5P7J53n4
-11889c866j60q4o4nJ68J81J89J42p8j04j33j99j00Q2R1j12j30j6KQJ49J39R3J07P0N8K0J7
-11861c535n5j9p7j52L4M2k6j19o2M4O3J6J3jl1j19j6O1J5Q9K48K48R3j04k33j93j29n4J5
-11832c944j6r6m5J4L9O7K16K64J17N5l1j75j69j37q9p9j43j65m3O3R9l5j65n0P5J15L2J8
-11804d208J7o8n1QN7N7J0o2p7j09L6J06l7L0J36J41R6j04j38q7m6PJJk3OJ40Q5P1J05p1j76
-11772d147j67q5J09J35Q3O4kOK6N9K4J3oLnl5k5ln5o8o3p4NJ84J37j28k11p9J88J85M9j12
-11740c995k35j24k9j1Q9J55J62J20K5o0j96k29k00j90j71p6J73L15K42N2qJ37K16K11l2k86
-11714c945k45j21j9K20L20R8r0j09j03r5p7o4N3K8j3L4J29N8j09j54j21k6O6Q8O9J66Q0j5
-11686c897RlO5J00O5J8o7r1Q9J37r4j77j13J6R9N1L2L1l0m3Nq4o6k7j82j60%J55K47J18l4
-11655c831j43q4L4L5K1N6J1n0j49j73q4LJ00K6k5Q1J14N4k1j4Q4J79J19J3J3J20N1n5J8K6
-11625c471p3r6k4Nk0n2J8K7J8r2k14j42P9J01l8o2q5p2o8%RR4K08J1n9rm8m7K1KJ9J11N9
-11592c890m8o1J9Q1j7j54k31r9m1r5k7R0Q0M9K0m4j39j29n0P2P3%j6L8J42J18J3L7R9J61
-11562c949J30N4j27j59j14j34j50j57K5K12R8L6J26J65L2m8l9o9o9j06j33p4n1o9k4ml2m1
-11534d671qM0N7L9O0J19J93J26M5Qk2o1JO9M0o2j82j80j22L5R7M2m3j7Ok3jk7j14j05J9J13
-11502d529J17p7j31M6J83K58J74L9n4j89k74j94r4qK7O9J67J01j5j02j62p0j1K6N3O7Q9N1
-11474d443Q3J16Q4K8q9l3j9q4o9RJ4m7n5J0L5ln6ML7j6j26k20j67QQ2J05J90J75J31jj13
-11443d430j12m9o6l0m5n6L7P3lk1J28J72J59J02k7j30j74r2J5J34K00N4m6m7M9Q9K7Qq0r3
-11413d254p3j18r7L4K6r4j47k06m7J97L09L12K01K8j66k47j28L2Q5QQQ0Q0Q0Ko0p9k64k75
-11384d773q0l0qj4NJ06J55J25O7j4J6L5rk9q8mJ8p1l6M7J30K02M3j9Q4j9o3q8j4j9l7k7J1
-11351d398n2k12j27QK6O7K00J24J36O6n5k8J3q0j79j63k05j88l6J00J05K88M14K49L1j79
-11325d075k80k19j01j13j34QJ69J58K7K2J08O2J0R4K16J65Lk6m2j0j1j33j45J5M6l3oj1j09
-11296d345q8j19n7l6mM8k3L9L8l0Ko6j31m8RP6Q0j7qM8j6m1ko8q8PL6N7R1m2p0Q8J20p3j30
-11261d763M0J53J12J5j32r6O5M2n8o8j19j14q8oJ41K07J64J7j41j29j75j85%J98K01J02J4
-11234d603p9j36j75m8P8o1j55j35j04k0P1L7M5O6J6L6Q2j7r8n3J3J35K01J23Qp0r1n2J6l5
-11204e005q3o5K2J03J46J02mJ03J73P7J7j9n8p2l3n7r7k7j03j62n4L7M4op1r8p6j4l0J0J69
-11173e131K42J95O7K3k7j44j32j11l7R7N9m0m2P3N1N4J48J10l6q3rK1mr7j11q7l3J13J72
-11144d699L9j87j98j55o5JM5m3k02k6J36k9j39j07l4j16j67m5R8J73J04O9J43K37K20P2r6
-11117d971j19j60j18o0l1J37J77J00J36J02jr8o0j05j21q0l0K5K7R8J00J04O5q4j34j17j05
-11090e323m5N0J47J54J32l3k63k06K5J24J56J43J76J09m2j43q0j41j59M6J89J61J42l9j93
-11065d913j81r9o0j12k4N4J10J26K04K88J73Kj25k12j92k08o2N2lo0P5J69j2k21k05m3M5
-11038e434l9j1R0pj59q1Q7J89K06J84J43J22J9q3j00o6j6L1J12k7j59k05j01K4L9j7o7k1
-11010e347P5N3j9o6kJ01P5%L1l8j46j29JJ40J65K6J9o5j72pJ21l4j30j00l5jj0M7J14K32
-10980e101K76P9l2J2k4l2q1p8J3Om2r1j72r5L2O4O1O2J6m6N6P0j12k85j81L6J98J14l0q1
-10950e388j06L0L9Nq1l1o9ON7K2l1l7O9L7k6j4N9J16J05R4N7l9r5q5n6M1J57J54np1n4q8
-10918e228k16j28J33J41L4O2o6k09j02p3n8N9P0j6q2o7J38J71L2M6N6o0j00n0L3N1Po4kJ36
-10888e352O9j30j89q6k9Q3J49R6R5L0j36j20K5K0NN9k2q3n1j35j25m9N0J26n8j56l4k6PJ58
-10858e809J17Q3J55J08Kj77j84q2j7N2N6R7O2r1k08r6l4j7J8M9L3P3Q2J2qo6o1JK7m0r4j22
-10826f079j13p8lR2N7j4k5J9pq8j8L8N6J18J06k9r5k3rj3jQJp2q0L3K7k1J89K11%j62j94
-10793f169l4P3J02k9q4J4J02J10J04O1M5J16N9j4j49k13j46m6j39j03j0p8p0R3K00J69Qq5
-10765f113K5N7J7l2j07q3J07J84R6j6j23j74j71k05m6L6N3L2J20J39n3q5o4m7M4O4oj29n7
-10736f537P7Q2oM6N5n1j51J02J80P4P4l2j74j42j5L2L1J9Q1O4k5j79j50M3j0m7p0OJ36J38
-10706f349l0j07K9J19N7J6J4M0j1r6k5p7j14l2O9O4lr2j9m4k54j65mL4N1N4L1M1nj00qN8
-10674f858R6J77J13j0O1O2n7Kl4o6R5J59J33K6j59j65Rk4o2k9m4jO0O3p5p4R8J15n6p1L2
-10643f484QM6p0j81j15n5j23j52j16p6m0L6J75J01n3qM6j2l4k5pN0J39N0o6pr6j35k7J12
-10613g119J82K37J87lm8k9j46k28j40j39k17j02O3J62J52j24p4N9Po3j3P5J04O1q6k17j31
-10586g590o9j34l9P5J44K05J46R1K8m9k5q9j22j50r0o0o9N6J36l4k03n1J99J72N9m6j03o5
-10558g677l0j00kqq2j5N3rJ5K8j4n8p7qm5o2K8R3J22O5q5j72MJ86N1rJ2p7j72q5J59J77K1
-10525g773j00j89j88j9P4l4K1J05K0m0l1n9m8k4P1R3k6p4m6k5M6R1lk6K6k2P5R3j43k15p7
-10494h447J30K37L7j43j19L0J6j27j29J8J07P2j7o4n4k9n1j19j15M1J52J85R6Kk5j05l4K6
-10466h429l9l2j03j37n1mKk7MO8R7M4o7l01l38K7K83J59L5p7j43kO1J4K4J20R3k6p2p9j34
-10435i030j93r2Q8N7Q7J23J3j2k9l4M9Q9P8j0j80l05k03O4J65M6p2r2l6M9l1k13k06J6J12
-10406i702J0n9l7O6L6j19j81o1n9OJ36J98J87J24K0p4J0J09N4Okq0m1J1n4j41j41o9j5J08
-10376i754R6p7j43j81j37k1Q5Q0o5j10n9j67p7J9j02j04l7l8R0J15L7J8m1m1O0R6R2L2l1
-10347a0365j31k75j39N8J49J06j0%k9j23r4nk4j8N7J6j18k77j81p6p0P7J99J53L6j3p5j49
-10319a1321r0n9r0r6k64k92k32n6N0pOJ43J45K3k3q5QJ08Q0O4o5j41j24NJ27K4q8j8O8l8
-10289a2238j29J5J01P1k7k03k56o0M1m9j45j48o7KN6o7r5P4Q0j5j37j25n8j13j61m2q3j94
-10261a3972j45o3K0P4n0q7j21j76o7L0M1Jm8j27j97j85N5J01KKn0j39j83j33J4Q5l3j37j19
-10232a5607l1K3kj19j52p0j31j85p5M3J29M8p8j42j67q8k9q6j36j26j83k58l15k85j42j34
-10206a8298k44k22n5K9q3k01j87k70j72q9j58k33k38j46j23j82k01j81j93k12k23j77j81
-10183b2240k60l96n29n27m41l88m03m13m42m38n16o21o19o73o94n55l02J62P78J402K050
-10162b6065K620K787K780K545K012J482J011N20O2j97l46n89p42o53n91o32o57n62m23l50
-10142a5988n90p80o89n13l83l11l94n28m79l43l74n24n69n08l86m05m31m08l32m48n93n47
-10120b6523l94l63m90o92q95j033q92p85q16q08r13j003j164j240j290j441j588j813j939
-10101d6082j879j891j771j422p02M91K079L876N739P481Q674Q896Q293P116N526L772K068
-10084A0264M80o75j315j773j998j949j922j842j739j644j581j465j367j275j277j227j096
-10067a3401j053r70q47q05p90q07r01j059j162j080r04q43o99o06o47o54p98q66j014j170
-10047c1076j172j278j393j567j736j719j755j847j842j925k226k649k961l245l443l461l531
-10030f8826l594l404k763j413O26L287O763J0581J4071J6669J7900J7369J5274J2088Q530
-10015D3158M965J816n83k207l164l655l835l762l531l284k984k699k464k266k117k044k067
-9998I277j986j885j801j680j557j461j435j368j168j033j162j210j051r66j035j056j093
-9981a3670j133j273j362j479j533j516j546j807j987k031k130k161k356k683k893k952k977
-9964d7489l279l814m070m139m252m138l559k251j17K921O725J0997J5318J9019K1094K1075
-9948B0041J8943J5391J1053O647K792j39k276l650m329m552m435m122l875l610l271k977
-9932C7631k800k694k450k241k107j961j908j855j768j679j494j339j325j300j195r88r31
-9915G596j063j058r58j042j199j162j148j107j173j300j499j703j878j927j960k081k120
-9898a6782k182k323k414k636k942l112l294l558l589l357k911k143o96J565M593Q144J1874
-9881b5763J5096J7309J7977J6872J4271J0629O699L207M56j554k866l555l872l829l664l359
-9865E4054l115k868k558k386k172j999j803j571j403j419j539j499j354j289j190j004j026
-9848B3859r91q62q36q34p75p46q09p64o60p61r01r22q98r30j056j140j163j151j100j028
-9828E532j106j218j400j516j587j687j641j661j846j863j686j290o75L96J876L457N092O864
-9810D041Q450R097Q705P526N727L747J980M91p77j560j821j960k080k090j928j760j506j288
-9792C2994j091r45q81r44r87q62q23q70p97o38n77o18o41n55n17m84m50m32l56l30l97m97
-9770A8302m29l73m61n13n10n33m65l41m18m17m35m05l71m06m27n53o48o47n65n08o25p18
-9748G534n89n41l51M9M67R04J459K121K703K868K685K320J835J215O63K39q2l00n52p74p79
-9727B3094o79n97n45n60n50n11l98l46m01l69l97m09k23p5m1j39j86k69k30l17n21m55k41
-9704A4635J7N6j15j53j93k96k88j78j62j01Kj7k1l7l3j67k91j50L3l7k19j43K3L1J0j68l02
-9677A1736k00j07p7L5L5J6n1j5J06Rj74n5k1j38k09j64j45k14j59m2J33Q1j24k85k02j45
-9651I624r3p6o2k4m9m6l7q8N1J64K0j94j64L0j9k2om3j01j35j45j18j5L9k6j21j09j13j99
-9622G923n5R2J23J93K36J27N9K0r0j57k87k28j02j07p4j04q0R0J60J19l3o5l6l0m4m8k2j2
-9594G568j46j87l0P2mm0n2j25j66jJ11M3K6j5n3j20j91n2Q0j8j28k13j34J12J90Oj33j14
-9566F286N5R3J12N9l2j54j84l7K4p3j44j87j77J5J90J52J07K4o5j30o5q7k5Q6o3p3RJ3l4
-9537E695o5j20j43L4J01M1P7nr5r2j49j33j8K4K0k9o9q0K1J31R7j5K2JQ0K05K54O6j25k16
-9507E515j26L9P2j02k60k22r9K1Q0O1J09L9r4o0Q5J64R4n0j53j66j52p9K7P6N3%k7K8J05
-9478D978O9kJJ6P0n1k03j48j14k44j69j6R8Q0o4j05n2o9o6j5L4K16J86P1p8j55r7J6N6j7
-9448D226q1k8L1Jn3o3nl7J4J45J37m6j62j10q8j31r9l4kJ31M8m7Q1J55J22m6k69k34j16j2
-9418C428J36J10R5N3M0K3j07k51k36k7J41J49Q0l3j02j98j03K0Kk4J9J58J32J38P7P9J01
-9391C900l2j36m1P5R3O5j1m0p4k5O0N2j6j15j20L5Q0n4o0O6M8p5k39k34j33M1K11P9om4m7
-9360C303q9j57r9N8J35J17Lp4j4j11j06LJ06J82K11J00q5j08j54j16N0l7j27k6m5j3m4j25
-9332B738j35j59n3J03J31P5O2L3j32k39m1J37R9L2N7Q1k7o7n0j2J55J44k0j69j53oKo4j91
-9303B331j43p1l4J16K15Q3p5p5m7j8N3J01J50J68R6r3k02q5Q2J14K2j1n8K3J14l3q6kk4M7
-9273B658J06l3j99k70j62N9P4m3M0K27J78k0n3p6m4kK4R3O3j16j26m5k2k9o8JP5k0j09j30
-9243B031j41m5Q1N2j01j00lN3R4J39N6j1K9po9N3J13LM6Q6k8j56j29RN2o6k01j78%R6MJJ63
-9210A926J40m0p2MJ04J0j18j36l6N4MO6N2L2PL9Oj93k15J4J84J75N5j1m9j36j73k06o4N9
-9180A482L9l9RJ56J25O7j9k6Q1Q9qq8j11o3J4Q5M2j7j48l7N5L8K0n9j27j24J01K15J08n3
-9150A807j14p4kJP4L7m8Q8K14J89J79q1k06j49q4k0kp3n2K8K0l7m7j7m1n0k6ql9N7J32J3
-9118A669qo4j7j0q8n4P2Q9Lk0Mk3p6O0K6m7j4l5k7p6j73j28p7oP3O2O4J07R3R8l5j44l4K0
-9084A284N0j0q5j27p3J26J11K5J19J25L7j4j5l7j12r2l2M7Q5k7o9l1lM5P0J03J72J4o1K6
-9054A651L9j8r3r4k6M2L3j28l02j79P3J96R1j11k29j42L8J15J31kOK8q0L4J36L8l4N3R5K0
-9024A381j43j94m1Lp0j81j9R7M5k9n3p5P7K52K21O0j24j51n4o6J8J55J71Q6L6m9j67m1J2
-8995A157l2P9N2k7M1J4K3q6j17K9J07J17N1L0n0o6j36j48nJ62K22J05k8j03j30l2R8P5j13
-8966A289l53k72M7J80J15J07N1qj19k19j26jRO3J76J01j3J54J98K5k7LQ6k5j34j77j88o0
-8938H82N8P8L3N3P0K4k3q9n4J8N9P3J4j19j00o8J9P1O8L6j5j13j09l9l8j45o7Q5J36J19M7
-8907I64oj7l1J8kJ4J8o4r5m5L0k8ONk2J7MJ3Q3J8o7q5J4L0m2l4r5o9P0J10R1lL9J26J06R8
-8871A169K1Qr0j72m9O4M3j03j09m0J03J15K3k3j02j39JM7kj7p6j00q5J7J12J04K1O2P9j94
-8841F88k84j38m0J24J69J07P9P9R7kj61j92j58j11Q7J27k8j64j59M6J75K36K96N3k83k41
-8815D02j4j4po8n9k6p6j10j35KJ04J14J45K01O6RP4J9N4R4J11J29k2j53j48k19k90k05LK02
-8785A83K32P3N9J1j00p6o4p5n5p1m3K5N8J46N2m9J2P4j7r0o1o5m8mR9J20K3n4j30j28k4M7
-8753F0L1M5L9k9K3L3j4k5j44j39K2Q5l5o6k5K0J72J14o2k9N4K3P8M7n9n1M6O9nk4m5J2R0
-8720C11J5MQjj0R1J51l4k05o9k1k9j23k25p7M1J21K01J13O9N3k3J8J0j33p2Q1O6K3p9o4q5
-8688A26o2J38J36Q9L0q2n1m6l6n5l2JJ8J19J29K3k0K5K5k0j14j44j14q9j00o3m1O3J18N8
-8658B9N4N2o3p6K0Q2J44J32N9p3k03j77k6K4j6n2l3J0R3J07J4Q1R4M5Qm6r2r7k7P7P8O9R7
-8625C88Lr6m9J12K07M1r0j01j00j96k60j49M5k8o3KQ2K29J30k0j5j18j74mJ18Ok7K0NO1K6
-8594a5qo6o8jP3R1J01mj38j33N3R2K9L2P0J9p5o7o0j13k20j11J01P1OO7J02Q7J02R5rr8M
-8561IO7J5jo9p4o1p3m1P0J42J76J99O8m1l7l4l6k2N5J8o8n6q9n6j8m0p5o2J2N3J0p3l5R9
-8527f8J85N7p6j22j04O5Q2k5p1M0N8P3J44R7O6J2j97k41l7J05J1j55j50k4oN7J55J31J29
-8498A91J00K7k3j37k11j04j3N9J47J22J0l1j37j08j20j36q1M4K53K02Po1n7j6K4N4M6m0o0
-8469d9n6o5M8N0j31j15Q1N5l7M0J11O2m9k1j5j2N4L0MPQ6J25P7j7j9r3j33o4K1M0L3j5j15
-8436h2RP2l6p5o6rJ02N9l6r2j63m6O4j1K4K45J97J6n3l4N0K3l2l5j6q2j07j4K5k7m4M5j3
-8403a42k7M8R6J09K7nJ8j3N4R3n5j36j08K8J70J84J54P4k7n6n7p7q2r6m4J4L7Q4Q9J4j69
-8372A99j70j06k7%J7k3j23j59j28n2K6J77L06J28o8j26lRj37j44m9J9k3KJ50L4j2J1k5m8
-8342c45J7k5o9J09J11NJ7L0Jj2r8k01k18j30L4J90K24J14q2j32q3q7j14o7nl7j8J00J71J34
-8312d66M2kM3Ok0N0P3l8j09o7o1Q3J93J17Kl2NJ1O8J24L2m1lJ17M0q1j08j05j81j09L2J7
-8280c68p4q4j0l0j08l1J31N0q4RN3K5P4L4p2l8o6k9J31K65K21j4o0N5l4p3n5j01r7nJ03n3
-8248c35j12O1J26P4P9J10N0j24l18j73J10J82R8K5q4k27r6J39N6j77j69l5O2M0j7k1r7j72
-8220i45j03r2QQ3P9J05J52J53O1O7J62J24P2k5j3m6j66j80k10j34l4nL0oRJ43J14j14p4J83
-8190f02K28Q1m0o0rl4j05q3l4L1J13J54Q7Qq0j09k8O1p1k20j15N6R0J03O9J5M6L6O2kj10
-8159d62j63n7L9lk2P0J21kn2l2n3m7o2J05J06P5J39M9pj56l01j10J17R3j0PL4j46j37K8Q8
-8128g51R1M0ln5k2P0P3M1M1NN4J25K7k7jL1pr6p4J5M0l0r2p1L8K7j34j72r1n3k5qO4J57O3
-8093g10M3J05O9k7j17nJ28R0Nol5o5n3jR9J37K5j08r6j21j89o1N6K9r8KR9J53J35p1k07r9
-8061h94L5J12J35J37K04J49n8j45k1M5N2K9m4p7m9O6J0j79j43q3r7j12l7J60J64O8l6j06
-8033g15r1o3N2J52K7p8p0k7O4J29O4j7P8R9P4N5L0r3j90j79j58m2M0J08N2q1r4j7J10J00
-8003f81om7%R4L5p3q2l3q1j40o1K1J42J37J4l7l7K3j3o0L5K19J80K7n9j40k03n9R3J27J22
-7972e43P0N3o7j42p7k2M9N3K8L2N9K7q0j43n8J01K50K07M8o2k10k83j80r7p4k8N5J03J05
-7943h26J31N5P7Q8MN0R1M6J3p3r2j09n9j3r4p2j15j44o1JJ15J82J30M4P7R6PJ3k5q5L1N5
-7911d62o0l7K7m1ONk4j4j26j50q5M1N6P7J14L2O3J09n7k04j52m0L2K0N3J5o6o4k5Q6J94N9
-7879f18m0q2r7j14m1M4Q6P0OO8P4J3l9j93j64OL9L7N9R4M0k9j6Lr7j59o3J31J64n3j20pl1
-7846a029m7j6Q7J78K19J30L3P1J19O8k1o6j25j38j73j24j14o2L5R9J59J56M3n0p0M9R0%k3
-7817e22m6j01j22j50j25j2J35J23j3M0J27L1M6R4R1l8j35j13l2Rj18k53k02k1J63K60J39
-7790g45N4l2j16p4nJ15R3o2k16p1J06l7m7J51K13J06K6l7J0J2j18r9J20J46R6J8j02j20j31
-7761g46j42p9L9J54J39j7j70k49j41P0J83Q0kJ7L3j9r9L0P6o1K9J33K1qL8q3j26m5j0l8N
-7730i88P6J13L3j53q8j2KN0O1N9l3q5L2J06P2L3p2q4l4M0k2J6Q0J18Rj41j39k0K8j3L9N8
-7698h59K6n5n3L0P1J58J23R3O5p5j45p2L0J5m5K6Km0k5L8Q4kK6P2O7j5j20j66j49j40k41
-7667a276j64O3J74P2O9J29J55l2q0op3j30r5j18q4J39R5r7m2J39J75P4m8j46QJ24M9J02P3
-7638g51O4J52J55N0j8r3j23m3J9K1J8l3n4j65r1O2P9J18n8k1R4M4l2o8L6L6Nl3p7o4j3j9
-7606h03J4K5M5m4j19m0N7J14J14M2M5pk01k56j57l6P4O3r1j14n1P5K23K93K25O7J7KL4p8
-7576d68j87j96k0O0PJn4j2M5J8RK2J3K2q3q4l2N9K16J09k4j15j88j56r1p4j3Q6K2jP4J30
-7544i05R4j41j50J7J7q6n9k4M8Q9N5L0J05J13N6M9L0j09k57k29r1j8K1O2N0P8N9M4R7J15
-7514h40Q0k2j75r6K2k7j60j62o5n6l8M3O5n3n4K6P4J47J41L7r2m6M3K0N3J98J89J46O7j16
-7484f51r6j03j56o2N3JJ6L0o7l6q3o0Q1Q7p8j70j17k5k2L0P3O6Pr0j28r5N9J68K15J75L4
-7453i44N4R0J45Q3K5m5j08K7N0oJ9k2j19o1l6j6pJ0K1m4J6M0j1p0j84j64o1MQ8M9J0J05J45
-7420i17R4n0j22o0q2j82j55r2m4K0J83J21q5j31M8J05K1K6R4K02J19l4j3qpkL9L2n0j61j00
-7389a191Pqk2O2Q3KJ11J41m2j16p9l6k3j83k29o8P7J14O5K8J22J92J30nj50k02l9J27J84
-7360i48J23M0j2J6N1j0j05k01j94j01o3nJ25J61R5k9L2R1N1K6L0P8k8n7j46j33L8N0N5k3
-7330i93j35j21OJ2n1M8J56O5J03Q4M3l1l3m2l1L9R1L3J5N3L3J5r7k03j18M6Pl4J6O8mk3n6
-7297a039j01n7l7R6K41J24Kmq2q5k6o3k2k9J9J42J72l4j84l0J13Pk6J36K44J32j14k66k71
-7268a042p5R3O0r8j19m6q1j20j29k2J20J3n9q8JQ3jJ13K59J35J5L3m0Q9J80j4j07q4q7q7
-7238a105o0J5K8n7j8k6KN9L1l3j32j00%L0J24K36K07M6j83j64q4r1j16j27m5rk0N3J31J84
-7208a224J63J63L1o3o8q1o2k7o5n0R9J32N2l7r6j19j34P7J13n3o8j2q9k12n7J03J46J07l1
-7179a362n0lL4j1n4j4ON8J01J17K15K26Q2K7K1lK4Pj1m4j00j65j23L1R1O3L2k8L6J5m9j03
-7147i34j33K5Mq8p4m1n0m5n8j10j00m8J07J15jn0M8J35M1M3j8j52j49o2J13J33Rr8m9J14
-7117a373J02kj5k1Q0J01m9J0L4J16K10J19n2k23j58K9M9k4M9J16m3j50j81j11M0Q7M3P7M2
-7088a098l2m5M8R0k8j84r9M3J03J10M2%o9n3Q6K59K04n4j38j13p7l8k2J0j5l3nJ3L0m8p4
-7057a187k3L7Jr5%J47mj68J5J81K5OK09K01Q3L7N7P1L8q0j20q4M1L2k3r2j87j95j4R6M1R0
-7025h64J64N4j06p8p5k09j58p8o9k3N5Ml2l4k8O5J28O6p3m9j9o5k9J15J88N7p5o9k4j17k12
-6994a590j46M5J12O7rj3M5P0Q5K3K2k4m6J3J5q4l3L9jk9p1k7O3Q9K7K1K1nJ0j69k79n0J23
-6961a686J21P3jq1k8N3P8J8m6p4o7R0J86P1L3J04J90J36m8j14j45j24q7n3l9LL9o8j71n2
-6931a689J55J91J08P2M5O1J21J9q6k5kM5P3j5r1l4QL2p4p9j2j2OJ0K3p7j57j56M7P1o7r0
-6899a579n9p6K7N6J0K2K2M5l8k6N9P1J49K20J33op9p2r1m5J12K14Q4r1p3j06o4lp3k1M6L6
-6867a196j06p5J14J86K10l2j96j15J5K7j10p0J4J8P5J00n3l9k3L5J23J6j65j35k5J37K51
-6840a019J23n7l1N7K7k09k52l4R9K9L4J33K04K40N7j35r7k4j21j16o0k4L9Lq0j62j01J16
-6812a361K10J31l4p9ORK4J30Q3j61k42j25J55K75M7j51j22n8pR0rq7KJ9P3O2m0M7J50P5m6
-6781i34p3j54k72j36J5L8n5q6J3Q6J71m4j49ML5Q5N5k2LO6O7pj24j62j03rJ16J99J56Q7j0
-6750a144k5j3L5K8o5r4J7R6L3q0j38j66j02QJ7O2J41J66Q5p7J01J62j31j76l9r5k25j26j8
-6721a763k6J20J18K3O2R2K6m6r7Ok4n8J04J59J11N9P1J27J00jl8m6qp4j81j38l8l6j25j08
-6691a629k6L9P6L9N0P0J31J42Rm5l4n1q2j66O1J58m6j47q8J2K36K31N5j9j40j22N8L5q2m1
-6661a316O1N9j1j3k3j8R5K31J55l9p5r7OK2j42j47n6L5R8J05n4j80j45n5l6j17J8O8N9Q1
-6631a431J56J70m3j78j1J27O7n5r1k9l0K3O2K8M9J21J36M0L8J4k5l1j21j98j25q2oJ05J97
-6602a123O7m0M2l0n8L7N7L7J5l6j37j90n3O5N1n3p1Q1J39M3J9O6N1j12q7m7j01k4J26P4j03
-6571a295j74rK38J20k9L2N3o2o5l2p9l4J8O6O9L5P6J76M9o3j02j28j56j33J1J33J64J16K9
-6542i76k1j9Jj2R9J44J91J49l9r4L9P1p2j55j1M8j8j40j48o3p9o5K3L7O3L3o6m8l4m8k6M
-6510a232n6p7q8LJ16J38J01M1P2rLj2j03q5k0j0r5n4PM3J2L5Q5M2n9j68o2N8Q0K4p9L0J52
-6477a167K36J17k14l40k43q6l0%jJN2j7L6l4M4J13J9q2K5J92Q5q8j16jJ5j02j9N6ML1M6M0
-6445a428jm8L2J12J32N1nm1j24j49j32j07n5P6K24K00J77J23k8r1k5m5q0J2K6k7k2L1J20
-6416a092r8q0K6o4j94j52P4J07NR4R0N1J9j14k0J46J81O6m6j36j34L3J4j43PP0l7K3O0L9
-6386a205L5j24j38O3P9R6J26j4j11o6o7j56m1J28J42J5q2j53k00q0JQ2J96K46J47P2N0k9
-6358i88k5Mo2q3o6J9M1j10p9J16J12L8J6n2l7L9j24j86j66j93r1L8P0Q2L4J5L3r0j39l8R1
-6327a781J39P7L7O4O8M1qN8k2r3j03m4QR9N4L0J40O9j32j85p6k8M4R6N0q8k6N1j01j48K5
-6296a685J09Q0J16J23J6q8p3L9J53Q5ol3m3o8j28m2j06k14r4Qr2j58K7J58J33P5%j7n4o4
-6266a843O1K7l5K8Kp7j32n0J47J40N0O8M8J08J29J2q1j5P2L3l2n9l3QK7L6K5ORK5O5J02J32
-6233i97Q8n9j28l8J8J4m1j7j09j84jo7j77J9J56J18M7J6l7j04j18K5R7O4k0J9R6l1j23p7
-6203a551k8j8m4K6J13J43J5r7j86j80r9r8n5JJ19J68O0j18j32P2K02J58L2n0K7M9j5m4r2
-6174a622j00N7J89J01l8k08q3M9J2L4R0o0j63M1K32K05P2j4j37k50k35m4J25P0q1n2Mm2l1
-6145a879OJ08K63K39Nj77j01k7q2p7L1n9j44j21k5J15J11J32J58J10L1K6l3o1k5%k2o5j11
-6116a674j25j6Q2J14J55R4n1k4NJ08K27M9o7n1J6N5o3l00l61j19J02J08Pj16q0J3R3J05M1
-6087a673j5L5J6j04K0K31L83L48Qk60k95j02K3Q1J77J06M0l6p1J0k0L7J08L7j47j77m7n2
-6059a339j40o7N6RN5Q6j6j05l5N6l1p1kQ0J47J53M6j10o8l1j26j26o7N5J37R5O9J36Q4j56
-6029a226j75JL0M7M7l9l0n1o8k1RN4j4o6O7L8NKk0n3J7Q3N1J00J14J38J20K9j51k29j63k5
-5997a379P0J62J48J10J20J07J24N0m2q9j70k42k02n3q1j0Q1M8j50k60j63q2K6O9m5j5R6L9
-5969a733j34j57N8Q2K2K6J0o5k8J72J88P5p1j33o9N5J14J28J75K19J32j9r6j02N6J12P5Q3
-5941h25L8j48k32j88o6J14J10j09j32mJ05R5RLM2J19Q3n9J6R5m5j35j00k19j73L2J15J63
-5913a296J35K0n3r8m4k3M8R0N8O5L2q4q1Q0J81M0j43j51l4N4M6P2k1j55r1l9o1q6j3L1K3
-5882a498L6P6J49J31Q8J1j14j75j84j69j57pJ82K61J75k5j07k8L4K5Rk5l5J03J30Q9O4k6
-5854i87r1p3M6K9j24j56m7K5l2J5k8q5L6K8o9o8j22p3J19O7p5k0M9J9Q3J23Q8J7p9o6pj44
-5822a602k57j04Q9N0LJ5P6J26J06RN2R4J0O2N9n7M0Q1p2k8J4q0j77k25j95j8J50K41K54J31
-5792a153on2j09n4j7j08o6l4j9n7o6N9Q0N4M6M5R0J01K6L9P5J02k9j53j24j62j49l3M3J1
-5762a620pM8J1k6J0M4M8n7k3R5J91K35L2j15n9q8r5j20n0R9R4Q3K1j03r7o3n8j23p1L0L6
-5731a698R6Q0K1P3J67Q0k7n4l3Njm3m5m6rq6j49j51q0P6O4J04N1O7J15m0j01o4j13j45j07
-5700a993o7K2J26J33Q0j9L1J32R2k0P2J91J77Q5K4j3r1k25j99j79k17j35k5l7q5qN0NrL0
-5670b072O1L8Q2J13J87J84J9j46k04j92k15j28n0p5JP2O2P8J28J78J38O0k3r6j65j01j1J80
-5642a897K73K07J11ln6n2j14k30r6K10K96Q5j38q8J8P4J21J14N7Nj02r9P7Q7%rj89k04r2
-5613a634p7L9K81K98O2j19j75j85j31k3K6RR0J06N4q7j38j31K8J29K03K43Q0n2p9j56j43
-5586a482R4J44J13Mo9rn1r1j6o7j52p5J2P0O1o7o6Oo7q2P8P7P2K12K85J06j60k57j04O6L7
-5555a378ML8JMJ5p0j34o3K4o7m4j5p4p0J23K17J83L0j44r8n5k1N7N2N1J7N4J80R4j3j48j44
-5523a394j35j23mMj15j47J3P8Q1J01M1k6j7N4O5oqJ0n3n6n6m7k4R9J26k5j9L2J6p4L1J07
-5491a471L8N9L4j44k17n8P9J17O7l9J7Kp0m3j13r6o7K1J80K33M2j8L2J29J46J3j84k41j34
-5462a686k9P5J16J84J15l6r2k3R8M3k09k27p9K5M2Q4J3L1J48L0m1j6l6q0o2m0q4n9l7N4N1
-5431a727j9l8n1m3n7J3O3P9R3J08N8J33P9j61q6N4L8P2j5p1o0LJ1L4L4R2M5jR5P0m3k2l4
-5398a254j46k31k19q4m3N0J38K06K24J97N6NP7M8M7j1o9k9r1j67p2m8j28j8%j30r3N2J02
-5369a631M7l5n6L8R2M2Mk8l1jkl7N9J28J21J3l7p8j40q4m1n9q7o7JO2M6j9l5L4P4K2K7J09
-5335a549M7j0n7j16m4R2M8j3l3q9j38p8J27K10J27L6n0k6M0Kn5O0J61Rj24j68k15j43k1K5
-5305a945Q3J41J16J15J35N6L8J55P5q7o0K6J21R0j91l05k54p3J01J38R1k3P4J05Qj15j20
-5278a505n5q8rJ07O6m9j40j37l1Ko0j05M2J42J56J56Q4n2j86m1R4l1j06l3K5J28J67J05K4
-5249a330o1j36j45n5RQo2n4M3Q1N8J3P2J79J27j1n8l0l4j18j58j44j5P6Q9J46J90N8j35j88
-5219a585j15l5RK3P1J67J93P3LK6J38J21J3k1mj11k39j89j16j20j2L9j5l0nQ1J37O1k1k04
-5189a667j92j18j26q2jJ12J10P6P9Qo0j01m5O4J30J31N2J9lo9j14p1j28PJ44O1j39j49j5
-5160b087J19J88J48J11M4m7LL4n1k00j78m2L0M4O7J36K2l6K2Q3Q5J20J09O0Q5K3J7M3r8k64
-5130a410k14p3K6J4l5r5j57r5K0J04R3l9l0J61J78l3j76p3RO8K10J62K6rk4n0l6l5Q5J75
-5100a253J61N8n9j3Nn4p7j04OL1qj3n3j16j47j02n8l5M1J03J52J68J70J20J52R8o3j70j97
-5071a257j14q0m2N9O0J26J12n5p8J3R2J05Q9N4o8k58l64j79Q2N8j9o6j44j08P8J70P4J9M0
-5042a601L9j0r6o5J4J02J8n8J3P7O2J32K45Q9j13j20k15j23J6j19j91n5J44N5l7J20K68L01
-5014a108j9j74j22j07k8LJ4j05j35j0N2P7P0p9j38J8J08Q8p2j87k01p8J18J21J04J73J16
-4987a501j2j5ML0j8j51j05L5N9%p9j60j59n8JpJ32J39m1p6M3J24J81K03P5L9O2k1j70j91
-4957a637j37j21q2Q1O7k8n8rR9R3Lk7J6jK0J02Q4n5j52n2J7j1j1q3j99K8K65J04m6P8N3p5
-4925a674j70k89j46J8J16J26J90K02L3m8M6J55N1j54k44k54j44M1M6N3rj31j30L2R5N0J52
-4898a987J57J25J4l2j58k80j62K9J73R3o1O7J95K5m7m8j5Q1J41J14L6Q0J77Qj03l9R0p7j91
-4869a595l5L8l4K2Q3M2p6j29n3pp1j33o3k0M9J99L14J41j09j30q3n8j0P6J36J22Q1N3K9j0
-4839a231k0P2J12l4k36k48j52o7m8K8J57R3q1j59q1n1r1l8k6P7J02M2n2m6NqpM5J41Q9k9
-4808a742o0j23p2N3O8K3J0jl6j43j55K0R9O4J04R6J36O5j10r4o8j64j04N0J48J10m4j0M5
-4779a835p1j01m2M0J88J77Q9Q6k8j38j07J1j2j08j51n6J41K3k28k67j74j8J56J76J24J17
-4753b008J41lj32j49j84m7J19J31M4l5n1m6M2R1M1j8R0J34N4N3N7M3k9j94j87k4J11J08J2
-4724a836j02r7o3N1J38J20k6n1RJ6o8n2N2N9L4J24J68N9q3j37j54j67n5j2p3q6J5L9k2o3
-4694b263o1j09k53j87m7O1R3lj6J10J98K47O7j50j78q9n3l1j8j2N7J51J10O8J53J81k7j22
-4666b123j8r9j14r1L0J63J74J23L2k3q1r6q4p4j15j54q7o1q5J36K73J01o0j11j53j26m2J33
-4638b632K41K34J17l3j01k65k57r6KjQQ8O0P0J31k6k05k28j14o3j59p2L9rm7j4O2Pp4r6p1
-4607c504n0j25r1L9L8P6J71N4j34l35m27k36j21j03j76j34k1NN1p7j88k22k32k54l92l60
-4581f748l53l71l08l50m55o12p75q04r26j079p96J42K531O564Q315M999J290k28p28r26r82
-4560G400q78p55n74n31n63l90k15j27k50l28k48k33k20k11j91n4j1j57k91k80k34j44m3q4
-4536C88j76O4K10J49K3ln1j67k65k36q6j06r5Q1J38N0L3L8m4o2K2O1J5n9m8J5M0m6q4j40
-4506c41p1P5J05Q2J1M0M5N4R0l7j33PJ79J74p1k43k29j37o4MP8P5J7j88k29q7K3O8m5j01
-4476h49j2Q7J34J66M0o2j35k09q3M4N2M1L9J28R2qj13k06j73q8J7j7j45j03o0n2%Q8J05L
-4446a279M6J64J62L6l2P1K0j01j11l3J35J78J8j56j53k5q4j96k3J9r8j04P9J29Q7J19K8m7
-4418a151k5R3O0k9L4L9o6j27j31j75m5R7J72K30K01N5j56j04M7q0k30j15J45K72J95J01q7
-4391g80q8K8p5m6R5R2o8j98j09M4%o2k09j40k4j7Q9J83R8JJ7O9Q7J09kj60k24j35nJ06J33
-4360a191L3K1R8J08N3N7k6q0j00j61n3J8q3J0Q9J08O4j8Ko5j13j01l7J3N5J07J75J60m4k16
-4330a117j05J4N0l1p5n7l5N3j8j16j51k4R4N5N1q5j23j03o2L4J47J92J65K0n5q9j9P2J35
-4301a183J41O2o0j35r4k6O2K17J75J13P1n2r6q7oK8j60k60j14J08J75P9J2Mj6o7o1pN6M1
-4271a080m3r2o3l2j18j80j33j7J19O1M7P3l4k5P9J01N9ok7q5O6Q9j27j72r5m3r3m5J11Mj64
-4240a865j49k9P6J10j2l5N3R9J15K3k2Q0J86J47J19J0j16j30o3Lk5j05J9K09J49j15k74j87
-4212a729J22J76n9j11j70j70j3O9J12J14O1k6J6O4J67J66J62J9j96j02R4J15L1o3j63j23
-4186a437RK2J05J01l0k7M0L6k2m4rJ6k3k9q2j13P6J40O4L9pk4r7n2K8m3qJ04P2K2m0o1l4
-4153a308q5m1K8K26K71M0n5q9j03J5ok0o6o5n3K1l0j7K9j3j8m3j19j41k7Q5O4L9j5j05j09
-4122a710M6N2l0QJ33J31K6l6p7m2K4rJ9O5J54J69J06Pj64j12l6J7n8p2k6o9L7K51K56J04
-4092h36k5m5n1j29r5p2j36j19j15N9J29P5R3J8j10j11k9R1K1o0M3N2j0j43j50l0M4r2j39
-4063a872k6k9j6L0J53K10N7NN7nj2N9o0j92j26k5O4R9k3q0mk2l7p5o3k9K5J28K03J70j0m0
-4031a486Q6J57J62j1j36m7N2M2k3j40j13p1j67j29o3k3N9K4P1K24K49J57J05L7q5k07j74
-4004a450o9K7R5J04J48O9j61j69P8K15J78M9l9k5L5n1j08r2K4J00J3n7o7M8Q6o0k38k03m6
-3975a566j7o3n0M5J52O5R8Q0M1J33J13j42k14n5o2j33l6Q0Rj39p3K3j5kL6K5Q1J40J26J34
-3945a186O9j20j04L2k1j08q9r1j05Q1J64l3m9P1N7l2j4l2NP4M9m0p8jM7Q4O4K4n5kQ5M7O0
-3912a147M4j0o2M8Lj21p7o4j10RJ3K7J56J51j02j54o8j16r3mMJ0mq5j23o4P8J87L6j10m3
-3881a791J06J02L1M7Om9p5K9J29P6j1j0Mj7p5j83p3P0J50jp4n3k0k9q0N5J68J26J12J2n1
-3850a369j2N5N5q8j77r9K8M9J70J83M0M6J08J1j47k33j82n1p4j13j70j47mL6J50J62K6r1
-3822a838j45oJ87K18R0K7N2Ll8l3o9l5L5K4l9m2o4j7O4L5L7K8oOj17j70j55r4l6J0K16L85
-3790a487L29J32o5j44q6r5j26l6J71J78O4j7k0o3j49r9j9J13J50J5J5N4O9J29P5l3j35j93
-3762a273j40j45j93k06p0K04K03J1r1j09Om1k4Q4jj0K9R8J07N9N6J00Q5j24k26mJ56P8j8
-3733a399o3qn0r3OJ61J24pqOrj18j06MopM3k1j80k17o5J6J27J34M0O5J07J18j2k05j64Q4
-3701a703J75J62J05r8n4N4j3L2J45R6rj11j55j24j11m6J4N1J15K7j23j51M6J60j7j16j24
-3674a773p1J20J41n5p1P5K00J50Q4J3j98l62k16j56j33j5J11M1M8J71J23l8n9O1J31J76K12
-3647a290K35R8o9j25j30j2M2r2j66r9n2j4q7o2l8N2J52Q8J0J5J1J71R8p2j12j37j25j05J0
-3618a805K20K88K01k1j66l5L0j6r5j05j1M5n7j70j00P4O6K5Q4P1nk2N1J30Q9n0q9q1l4m3
-3588a531k5J02K27J03o1m0J6j4j6k3q3q1p4m3l7r6m7l3m7j8J1J70J73J65J9j67j97j8J32
-3559a533J02M6R5P4N3J49P4j4rQp8k92l62k11m5N3N8P3J4m8N3J80N7j20j68l4J15R9R5M8
-3529a468P2M6m0k7RN7J28O8k7q8p9l8L3Q0l0n5j36k57j36l8n9NP5J93K06M9%R9R2N2N2Q9
-3497a073j18l30j73MJ9N6Pp3mJ6j4M2j7n9Nn8k3Q3Q1O8q8j85n7J78K38R9L9L5J0n6n9j3k3
-3464a443j23j07j24K8J37M8QK1p4o9L2J1j2pPM8P5J8r5j31o3l1j4N6K09J02o5l1R4J16O5
-3433a314j3j56o7O3J2o6n8j01l1L1K4R9J38J20R6M1qJ5m1j42kO9j08k42j70m0O4J18J24K22
-3403a323J74K7n4o9n7m4j01p5m9J5P0K4q1j38o4M5N7L3Qlr3p7k5L2P7J7k3n4p4l7J0Q3J63
-3370a606J32M5j03o6O0p5j50j19j6K2L0l2lJ75J98Q9jM1Q6Q9P8p6k23j61lN1k7jl6j51n8
-3339a811N2q6j32j53l1O2J24J20J76J52O2Q6rk2L6J5mLK0K0%p3j7R5J07P4jR2J72J22N4M
-3307f91k4qJ6j26k37k73j76M5O3L2R6M0QQ3N0k8j4L9k8j04j69j16J2n2j26j57k02p3M1R2
-3277a987Q0q%J09Q5q9j35J6J29P1k7MJ20N8O7Q0J1J10J54K2q0q2j14j08NJ41J57R7k2n7r2
-3246a285n5j9j61j26MQ2N5r2q9n4m0K7K9K3l3P0J19Mpm0q7j54q3N3J20J00j7j24j04P4J93
-3215a617J25J01J07m7n9R4J83O8j03j71j52j06p0j06mJ35J24J37J37l1j05m7j09j38o6%l6
-3188a756n4K9M4M8O9N7N9J20P8l6RQJ8m1j06J3M0n1l1o8n7R8J14M5l6J6J34J39K9q3j26p6
-3156a354p5m6q9p0m3p9m8J68K80J31N2Lp6r8m4o7j26j40k8O9n2k1P8K0Mpl0K2J17J08M6j00
-3124a495j45q2k8l6J8lM5KJ7J62P0k1m1o8jN5L5K0L1Rm2P2Q3Lj5M6J55J62l4j42j59k03j30
-3091a660rN9J3K6N7l2j31r4lR3J42Q4K24K74O3j55j60j62j24q8j17l0O5M8%j76j28k6n4J4
-3061a987J31J12K8j5j3l1P7J22m1j6N7j4n9M4J73J31n3k29j02M3J06K07R8rn5k6J26J00l3
-3032a128k6n8j90j46M8K4r3m8J09J36M1j3O0J62o3l01j57j0R7J19L6q9j64m7P3J3K4p0j13
-3003a774j19o6N2J8J18J07jm1P1J33k7l2J78J64p3j51j48n6N5K4m5q8j5J17Q1O9J72J34R
-2974a134l7j0p6o5j38j32N4J03k1j16k04j73L8O3R6P8p2j8N0n7m9L6M6Q1K6L9N2k2p2l2%
-2943a666j11p5L1J04J34%J4P2N3K4q8m3O4P4n9p5p5p9j33r3nJ0j17k82j16J04K25K74J01
-2914a733j26j67j00o7J8O1J85L07J92K8M2L6k5m3o1n5ll9p8n5NJ07J79K28J12p9j57j07m6
-2885a441Q8Q8j2q1p0l1j4P7K2l9j65j66M9J77Pj02l9K9J17J44P0k6q5l0m8p3j42r1J3m8K3
-2854a799K14K42J68rj52j54j9K5r8j04q6RR6J00J53O8k5O2N6o7j53j17L8M5mM7O7L6m0l8
-2824a439L2qj39j50q6k6j2J6l3j0n7NR9J42J70J14J57J15l1r9j98k34j38m1O7O6l4m2k8p5
-2794a897OJ78J56J1K9R3O3n3j36l5L1Ro3n4O9J19J33K9p7j50r1K6R9N3k1l8m2l3J7k7j83
-2763a779j00M7O8k4o9K6J22J16r1j55k6J8o4K9J37L9kJ51J90K0k4Qo6J5J23P5k1p7r8o6Q
-2732a470M2j05p5J05Q5K3k8pKRK4jn9L5j0q7n9Nr0j28J3nj07r7K3J14J32J25J36O2n1j21
-2700a565j55j30j0J00Np1O3J94o2k48j2P2KJ97K05j9j75l3N8K8M7K2Q8P2o0o7l4k7l3OqO
-2668a544N8K8O3lj07p4m7j04L4J67J28oj01j47m6J13J13l8k17k43L6J59R9P4J1n3P5K14L1
-2639a327j39n4l8j45k87k14PK9M1J29M5j18m7J24J37O9lkR4M3l3LJ45K09J75q8k39j53r8
-2610a735p8q7J5J2l2J23L12K64Q6l7n1j00n4nK8J6q4q5KN3M3J3J25J66N6p2k17k60k46j34
-2580a963J00K04J33L9o2j23r8Mk2J25K38K1p7j9J2Qn4j47j55K5J39J42J18j2j04j43j73q2
-2552a926O3Q2l9J2O2N3L5K3MK4J0K8Ml2L1J17O2j43j48l3K5P8J55K7j27p5P8J66J01J04%
-2521a179j02p2l0m0o1m8m0K7M8j19k11j90P1J57L2j1J07J76K14Q9j72j23KN3j56k03j7m8
-2493a846m8p9j79q7J13K72K18P0J7M6L5q7m5OM8N5J5p4n1M5Q9Lo8l7mK5l0k4M5K3o3o2r5
-2460a754p2K3L6K8j2P6J01l3j36k1J21J09M8N6M4o1o5Q6J53J07J6j28j74j82p5J8N9J02P2
-2431a458O4pj49j18r7r1P0J32L9j9k5J03J30p3j10r5j8J64J49N0Q7L6p9j76j68j29n4M3Q7
-2402a712J80K01J53mj61j82j74j83j40M0J28J16P8K8R9P1kJ8K3p5r8p2k8Nm1lj4RR5Q3rq8
-2370a659p7n3k6rj3l9j3J41J37K6J1q8k0K15J64J26J11%qo0j83k75k08l4J66J34J8L1J01
-2341a384O3m9j38j25%Q7R8lq2j84k18p3J9l2l4J18J85o1j43O1Q4N2K5K4J17J21nK0mJ4N2
-2310a395M7L1k0J7M8p3k20j82p4R1J97Q7K8M4n6j34r3j23m7Q6R3L3L9P5O3l9p3m0l2q8p7
-2279a787m4p3k5J6L4po6m5R7K19K10M4j4j1O1R0Lj49j99j40k9Rj37j47J72K92R1k5j49j38
-2249a847m5mk1k3N7J43kj39r6J09J22P6K6Q6J81J27N9L2m0j38j42q7j11k95k24K4J39J83
-2221a850P5k3n3j7O8P8L9Q0J32J27L1J31R1n4j29k57j63m2q8m7O5L9m7j45m7P9J56k8j30
-2192a929j05p6JN9J00O7K1l8q8l0J1PP5PoL0Qp1j29r9j50k7J34K31J42m1k6O6J1n6r5J07
-2160a889J98J51P1J35R7j11j50n8k1m4r8n7K7M6J8p3j07L4J61N4O6L1m3o5K7n4j34j33j06
-2131b027L3J36N1K9J21J20L8k8n6j17l3N5M7O2M5o0j63j48j3Q7J04J21J41J12k8rl3j83j39
-2102a735n8K4Oo2L3J09J56R9rj47j00K2nm8L8l5j17k1R8n9j78j0J60J86O1p5j02kP2K6m3
-2071a716n2m2L2RJ7J20M4l1J2M7r8j69M4J50O5n6k8J10K05J72J37K9j25k03j54k1j0o8m6
-2042a626n3j31J9P4n9m8J12J58rj86p0L8Q6J94K15J19q8j80n8Q0J00K3j58j31J16J53P3q5
-2014a322j78k6O7P0o6k41j70KO6%Q0J85J80J11K3j03q0j6p2j77k26j77j24M2K03J00o2r2
-1986b003O6J79j9j58k2O5Rl9j2k5M0J01N9l7L6J37J58J51R9l4j13j24j37l8L0%K7J5J8N8
-1956a513o3j39j18j34j25m8k9J4L6L5N5N7J79J75O1k4o7j71k74j21J27J21J29J86K02R8n1
-1929a402j80j07J12R4k9l6rp6j43j13MJ19J24Q9L1j0j7L8R5R9k4n7Nm7j54r1M1P6J63J10
-1899a295n7j35k2J41K6j17p2k6k4l9lK1L3P9M9oRo0j28j25l8O3J23J43R1Q0J7j5j01q5m5
-1868a518j37j65r8J08J21N8R9%l9j2nj8NL8o4r0J1M9m5L9J08P2m2o8l4o7K6R5k1j16K3K10
-1836a477J87%q5L1M3n8j35r9j9MM9Oj59j48O6J20Q1P6k0o0pP4J23Q6j74k44j32j25j35n7
-1806b188n9m3m4OJ37K44K46J72R8Q2m8j37o4j3l1P0R5L6l6j58j13l3J3P6K0K1J48J24o2k43
-1776a684k84j63J6J26J60J20K3R8O6J8JM5R3J13K08J64p3k76k17k7OJ6j10r1L2J22J79J88
-1748a131J9k23j79p8l0l1m9m1J11J40Q4l9j56q7O7O2jj4m5j41r3N8K4mO8J29J26P6Q1J16
-1718a181J71J05%j63k54n6J23R7J1j7L9j6j26m2J52J89L5o1j79k95j30K4j19p8P3k6j77k77
-1690b178j57K5PJ22K09J18N7J13K05M9j89j91r7J13J88N0p3p4L5M7j00r7m7k1M3R7K2m2o6
-1661a832lJ57K62J59K4J8p3q5j5KK3J60J68n5k54l13j56J6Q5n9j46j39P9K43K42J19l8p1
-1633a482L1R2p2p3j1k8r0n2NJ4jM9O8JOl1p9j6J4K1L6Q2O5q1j06M4M3J3K0K2J30R4j8j32
-1599a422j83r0q2l4N1N6k3j3o6j18l7j00J3J21R5J22J34J19K1j30j25j06M2J51P6l0P6J74
-1571a308J56K3m4lp3q5q9o7lJ53J28j24k18j13O0Q4r1r7r6o6j8j8K7RK7O1Q2K72L63K61J18
-1540f89qr1j34j42p9J8o0j60k20j62L5J46J19J27Rm7j42j59JM2l9r8k8P3J17M2j08j33O5
-1511a705J29N8k4l3Nj9O9M9j4O8Qj13j22o9k6L6Q2K0j9J9J1rj08j03n2J1l1l9J53K19l7r4
-1479a680m3r2q7M9J27J35J1q9O8J15J5j12j16l2q7m3l3l7O5N2Om3q7o5j2m0l8M9J28J73J43
-1448a600J33J27K4l5p2j66j79j26n0o4r3J05J79J18l7l8N5L3j6j15p5L3M1m0k7k6j09j46
-1420b166M8J38J4j28j75P0K03J28K49K68R8j18j89r9j70j21M0pj22l9J23J91K67J21k15k35
-1394a826q0l9p9K0o6j22J2J02J41J09J03N5l6J8P3p2j49o8m0k7Jn7R1J62oj13j9N3M4R5O5
-1363a655LJ3M5R7L4j55k58j57l7Q5K00N3k4J78K16L9j9m9j25NJ60Q9Qk1n6q8K7R0M2n5j77
-1332a492r3M4R8J28J36M6o1n4J6ML2o8k51l4J91J14po2o9n4n2q5o1l9m5m4q3j15j21r0j8
-1301b189M7J4m1o9n8j9O2Q5Q2M7P9J69J49J01L9p5r6j56j91o0K2R0R6O6P6M5j9r6j51k0M4
-1270a927R1J26M3k5RR2J22Pn7o6p1o1q1j11o5N1L6m2j7m7m5q8J19K56R1l6j05j23o6L2L9
-1239a919M4O3J10m0k28j41N8J04P7L6o4n9P9P8L8K3J2O8O6k0oO2N5%o5p9m0Oj19j95j63p5
-1207b234P3J37J35P2n2j8K4L4J07K06J10p9r0PL4Pq2j18j2L5j04k62j73N4J15J34J87N2O7
-1178a634J55J6k12k81j87N5J60J42K29J04o6j42q8O2J22O2pP3O1Q5J03l6q4O8J35NPN6%m1
-1148a078m8p2r0O7R2J2p1n7j3nr4j72j6Q0J2o3o7j32o0N2L8j14o8M9O9R6O7o5j97k69r4J15
-1116b096J80P2n3l6J7Q7JK4Q2Q2J3J8OK6J51K35J69N5k2n5j65k44p0M1P6J3k00k10q1m1%
-1085a925J19M5r0n1n6k5LM4K10J47Q3O5p3q4q9j39l7R0J14%j71j36kN0R5%O5K13K47J75l8
-1054a151k42j58j1K2P3O6J1n8n4j23j43m9P3M6K3Q5pj28r9N9J11q1o1Q3R2R8R5P7K8o8j96
-1023a587j66j04j63j55nJ75J16JN5J39M4n8p0J05J14m7m0ll3m5k9m2K6Q8j8j33j19p2j39
-994b165p9N9P7R7J45J26O4o2n4O0J29K01J60P2j1j44j74k17j49N2J62Rj22k2J07J42Mj7N5
-965a495l7p9n1q2n8R8P4l0l7j08j18j7J24J01R8J07m8j27l4Jl5o5m5K8l1l1l3l9Q6J54k8
-934a757j58n0Lm5%K7M7J79J79J69J81O8J5j12j29mJ2r6j60j95j04J47J75M1p6l1K4m4q7q5
-904a866MJ02J69J15p3p8J8p7o3Q1Q7J6n1k0Oq4j72p4L4N3J9n1L5J26M7K7Q2J66Q8j17k07
-873a658j9O1l1j0o7k2N2R7J50N3l0K9N8k4K7Jn4j30k04j13P3K13J83L3m8qR6J60n3j84jK16
-841a154J30j47k67j71m4k6l1L9J50J66J48J27N8q1j97j37K0J26j2n7r5j58mJ02Nm4J9N4O7
-812a414m6j90j95n5P6J46J17R4N2pmq5o7K3Km3j52j69j8P5P0o5p5jprP7Q9J9O0P2jj0l4j48
-777a823p5kl6j6k3mj7j6Q4k7m8Q2L6k5n7j32o0N4J77J96J29m3j05Q5J37P1k8j01l5l0o9j8
-745a739l5k0m0j18M6J87Q2L0j65j77p6rN4l8Mj1%P2K2k0O5Q4N8MJ6oL6N9pK9J01l9j32r9
-711a782K3j9p0k7O8J16p3j96q3J20Q8P2K9qR6M0p8j32j5J9mJ1l1%J73J09L2K07J82n5k53
-680a441k21l5K9j18k84j23M0Q6K46K28j9k5M3Pk1j31j17l3J6j8k3l2J8O0p0k8O3J1LL6Q0
-649a773M1N5J43Q1P6O4j0j83k60j17L4L3m3j49j19p3M3R2J58Q4N5Q1k8j24r4o0K2J68J09
-620a694mQ6J40k1l9Kn5j47j23n2Q8J49J59J79Q9Pk0jm7j23q2O5R5J02O8j14j77o5l7o6o8
-589a706o9J5J41P5qo2Q0J88J14K0o6q5q3j09j34m2R9J0j46j24j8N6O4m9j24P5K27K45J82
-560a234J38N6j36k91j47P5Q8q0j80j42k3J59J44J2J5J3l9k2K0j3J0L8K4K3j27j04O7P2k3
-531a607j33k02l8J65K22J31O1L9J6j14k12j24RR4J21Q7Q7R8J9QK8l0n9l2nL2m7nL5L4K9o
-499a299j89l19q4Q7Nj1lK2N8P9K3r8j75P5J11j9j8Rlq8p9N5J55m7l01j76P0J39N1Q1J42J07
-467a640q9l0J20O6N1J71K16J40J4k26l30j88Q7L3j22p2O5Q1K9n3OO7J5qP9Mo3JO1R3J06P2
-435a244n6j10k0Lo0j64j11Q0N3j3n6QP1P5lj26j51k9%m8l6l5l4J8K0P0R2O1M4l8PkN6M0m5
-400a683r2L4K21K85K02l5k14k34j29r3j4m0k2J3O8K01J58J00J01N2o9j45j34j1K0K6R3K7
-372a314Q1J53j27k95k19j23k7J12J57N9l6p6p0r0L8J25J7j03m5r8j21N7J07P5M8k1j56k01
-344b093j68j39j6Q9K00K33R2R4J74J20k6r0k6o4k31l01k53pK22J63mp7l2N1J04R7R0qO7J76
-314a563P7J6l5j28j21p3l0jN3J14N1L5R0k2j01P7Q0pk7k6L2l8pJ43J33n7j61k16r3N3J17
-283a635J17k6m6o1j10k5N3P2Om9o4o3K4J58M3o1m5PL4J85K19ql05l25o2K5L5K7M2K4j3j7
-251a844l7r7o0J1N4Q5qKJ49J91J35M1j6J6l0j15r5%O5M4N0O3J18N2K1r2j60j57j92j70k4
-220b000K3m7N4R8J2o5n1Kk4J0P9N0N0Q0L1j5l1n8M6J54J50l9j33r4O8J49N9o7o5l0k9k8r6
-187a757j49j46l3N5Q2N0N9J02M1rn6j34j50j68j02L6Lk6Q9J77K43K31Q0k5n9P4J15p0j72
-158a619j19K2K1o5o1J1Kk8N6R3O6Q7J03j3m2p6j13j12k2J14K9n0j02j57m8O2J32L8J9J28
-128a644J86J04K2K5j6L3l9p4M8k5j30j32r4l2O6J27Q9L6k9j36j31rJ6K6N0J23J70O5j78k53
-98a736j21N1K1k5m1j25p1R5J49J43J50p2j45jR1p7j62q5m3k3kN4J40J81J70Q2P1J04O9m8
-68a206j11p5r1j46l2R0Q4J0L1J5n3o8n3n0j40j52n3O3J03J28K29K02pj27l1O4j3j21j28j28
-38a766n7O7J39R1L2L3N1J2M7m0k12j43j6J31N4p3L9Q0j3nO9J59J00j2jk3j7o1j21J0N1o5
-6a460p6j28j2l9m8J05J48M0l2l7rNk3j39o8O1Qp2q5p1L9n6j34N9J88Q5j9R5J45P8Q3O1q7
26a395p8mR7O6NK2p8j91p5Rp4j21j05LJ66J77M2j3LQM4oL6Q7P8L5k7n2j30j88J2J89Nj11O4
61a500J47J41P9R6k7k51k71j37J41J68j3j41j82o8M2R5P6Q5Q5k7p5m3j15p8j1K1j25j27L0
90a985P1K2P9J95J51L4j08j67o2o0l8K4J5k9l7j7o4Q6J44J00J33O1KQ5R9k2j08j11l6K9J0
121a504n9j21l6P2N2M7J30K4jK7r4j72j39j34LL2rk2j6Q9O3M5pjk3j73q6J26K14J69Ro8l6
154a599J6M1k2m4pk7n0m2L3Q1J16J05J08Q9l4pk1j01j66j15J18J09q7j50j02k1J14J32Q1O0
184a392j1J5P3q4k39q1kJ3r7j69M2J44K3l0R6P1q6q7r7j19q9n6k9LK2N0R4M8M4P0K12J10J
217a537O0J7q3k0l9j29j32j7K3M2K6j27n3R8Q4M7J05M5k4r6q6j1R9K66J49K2m7m5o4r2k9o4
249a612j10k7Jl6j07K3P8N6m2M3J29L6n1k0Q8N1p3p6q7m5P2R1j1pk3l7M0J32mj25q3q8n8M2
283a840J22K0l8K8Q3J22J03M1Mk6K6Q7K2n0K9N7Jq8q4l4L8rj43j42p2K2J24J44l8k48k02o2
315b003L0J87J29j4J9J9K2J02M1r6j08R5L1n8P1O5OR%Jk2m4J7N5j9p3j23j20k6m7j01k6J19
348a862K20J06k2n8j03j55o7P3Q9K12K96J00p6m4m0k0Rm8l3Oj19j25n1O5N4q5j05N7Q1l9l9
379a723o5p2j16j52l7L6J39K22O1p2o2M1J41J31Q5J5J8l4j42j74m1Q7Q7j1j62r2N7J43N5r0
409a727j31q7J00J18Q8J18R1M2r5o5m9j14J3K8o5R3K07J59l7j71k28j18K7M1J14J48N0P3O4
438a313j0j20j60p7qN0J45J68N1o8j13n4L6qn2K1jr1r1q3j44O1K82J70l0o2l1J2O3R8P8O8
470a213L6n1l3K3L1l6j06j05n8J8K9J7k0l8o5l3M9Q6j5lM8j0p5q6q7o3K6P2k4j67p8J34K88
503a509K18o9j10k2k3k3o2p9K0K9r9j92k07j02L3J22J17J29J31N4rp7o2k5n2j34q9L4R2Q1
533a885Q3P7O9km2p9q3R6J68K9N8P1l4j73n1O0pk02k79j01N1R8O7k4kJ27K30K13K8o3m7J17
565a432Q2m5l3K3M2L6K0Q0P7j00j06j53k83j56OL6L4O4P0J01P3l2p9L9Q5j0l5L5P7J21J55
596a208J17J42O3m8j36p9L7p6p3K2k1qKm2o7j02k4O9P5R8qj08j03J7J01j0rr1k10j84o3k5
628a952LL3m9p8O7O4j00l4J13R9K08K83J03j22j49K0M7o5q0o9m1k8N3J78R4L8N0q7r5k4m4
659a564n5l5K9l2n2nj43k00j01J0N5P9O5p2j11m0P9J6L9R4J00K7n8j01q9J09K40J49L5M8J3
690a471o0l3m6o1L5J26J05M6m3j47k14j79L7P7j4m4Q1R9J7O4J28M3n9l7j7L3O1M9o2j06o7
721a659j9j09j30mNl2N5O3J9Q3Q9K3j01j40o1k8Q2J11N2m0m7jqO7O4j26q5R0J83R6J0O0J1
754a427o2jJ35K0j00N1M5p6r3o1J3M9J8o4m6J31J63l6j64l6R7n9j47n9P1M8Lo9r2N1J49K0
786a528j05j09j6M2J7OMk0kq7j26m7k3q8o4Q8L0K1J15K86K39J4n2J2m0k32k60j9J20K13K24
817a387L8r0l5n3o8o5no8QJ46P5o0n8L9K4N5J72J7j64q7p0j00J15K81J49j12k25j03J24P3
847a434p5j71j38l4P6J9m8O8Q0R5J39P4o2k01q4L0Qm8m9n0q7j12j19MJ91K00J44j4j54j05
877a857K8P1J02Q1J5pp5q9J06J74M9M5M0q4j91q3j0O0Q8jq3r0qQ7J52J46J13N8L0j92k54j45
909a724j39k1J27Q8LK8k3l7l9O9J54J07N9m7j41j13o9Jqj1kj8l6k6K5R1N6j0L2M0r8j05k7
942a814J7J24R6N8%L1M9p2j45k0Q7K9o7r5l6m1lJ39J58j6m7q2j68j27j03K0K27J92L6LP1Q2
974a417J09Q3m3j85k37k74o4O6k3pP5J50J6n2K0M7m5j63n1O5J89K00K2p0m9J3M1LN7Rn0PL8
1007a520M5q6j46q0r4q0k4K4N7np4o3L5J97J71k7l4J43J51Rj17rQ2N4L5O6Nj23j66j78j09
1038a861J57K25O3r1j63m3J13Q0O2K9l5n7o6p2n3n3o1l9O0J73J68l5k17j66p4L1J41R8QM2
1068a636N6r6j29k6K2J39J16M9Pj13m5l8K5J09R2J29L7j02j15j10l3N9rl2P3m5j22n5P0J70
1098a553J35J04M1j8j66j55n3q6r3J6J69J68K8p6l9r3q3M4K2K5Q0J0q6n2O5J67R9J31J21l5
1128a163j18n1J8j6n0j53j64mj0q8j2O3M5j5p0p5L0k0r1%J74K79J76m0q9K1O1o5j86j60j0
1159a783Q8J26N9r0pJ67J51O6p8j31j51n4j9l5J2J49J37Q9O4J4n6m4k3q0p4lJ30R9N7rp6o1
1191a366j6m6j15L7J20J9o1p3p9p0k0m0j10j34K9j1j25p5N2J21J42O9K9K9J4OPo6j34pJ23
1222a751J47J43J27j6j14l9j0j6pJ3J24R8j21k29k35q6J02J77J81N1j2Ll8ok0rl4j69k18R
1252a955J84lk12j97n2K2ll5nJ13Q2K9J98J28rp7K9K01J68L1J4M2K8r7r8JN1J8j00j08j06
1283a718l9JL2R2R1Kj13j27o3M0R5J04J4r6k3N4Q7J36J1k08k30q9L2R3k1j12j51p1J15J57
1313a905Kp8L8N6KJ41J96L8m3L4J69P9j21j40q8j08l4K5k6j07n3J06J55J67J25M4n3j33j14
1342a626j74j16M7Q7QPQ6O2m1k9jP4J68J19m4j54K6J40Qm4K2M0j07j01J6J9j06k22k11m5J94
1373a898K05l0j63j23M4J24O8K0o7l1M8l0%N7Q8J45pk05k14j53j2M0L0J52K40K20M4j87j54
1402a749L1O5Q9N4Nj4J1O9L7k1n6K5P8L1J17P1k9n9j01j37r9k0L8J38J32J3P1J27O2j13k07
1433a341j09jj7m3p3j46q9p0q2j00n6J03J90R7j1j17q6m6J1M7P1J78K00J08J68K14l0k18k69
1462a517j76M8J16M8K7o9j67k7N0Q5J29P9N3O5N7J10J41p2k30k24j19p2mJ20O3l7j81j40P7
1491a767Q8M9j17j39j24p8R5N7P9M7J6J1M0K6J28J53J30J59O5l2q5j16r3j07j42j16j10lL7
1520a849M8k6M6J06Q7M4N2R8J9j04k29j73p6qJ93K39J31k6j16lm0q4k8j15j42q5r5l2LmQK2
1552b139On4j02j11j5P1J80R1l2Q1N9m1L8N6pkJ0m0P8J83N2J9m7l9N3P6QL0J29J08j5r0p4
1585a480j87j47p7k4P1N5P4j3r1O5J65L2oqj37j72l8J09J90J30KQ8K09J33J02j1j65k1Q6o
1615a072j38k69j68j29j50j40j13pJ06N3J26J73N0M7j7k07k48r8k3m5j8N8J31K45J19l6j08
1642a878j87j86o3M3K5M1J62J67O2QN8J70J33j2l1j35j86j82o1M7L1LR0J27J45L5q0J5N5L0
1672a554k6o5l6P4J49M5k4N6Rq3q1j29r4L7J19O2o1j06j6J51J58O0l0J9Oj27j95o7N7l9j62
1703a893q4l0j8M6Q8R9O9P3J88K27Q1p3j42j54r1k2K5OO3Q2L5JM3P0j24k43j46k8k0KK9j3
1735a854Pm4j44j61n8M1L1p3J7J95K93J76k6j51n2j4K1O0l0NR1LoJ10J15J3j29k45j30KQ5
1766a852L6l8oJ6Q8N7k4Q5M2p5j07o9L8O1l0K7K5p8n9M5P1L6O4Q9J1k4L6m8r5r1j35j05p1
1799b080NN0J9M8J59K42J27k3Q1J12k0j12k1P7l1n5Om9j63q0R9J14N5N7M1L7j18j12l3K4Q5
1830a459O0k9Pm0j41m0K5Qj45k26j0K02Q7j01k10r2K5j5R2J37L4O6J80O9J6N6O2R0L0j55k19
1861a636p3K8om9o0O5N2j3J06Q0j02k23j37M4J47P9qM2J07N2j51j68j18r2J31J81J40J63N6
1890a363j00j85q5o8o5N8P3J58J89L3o5n9p1j44j34k0j9j23j3J66J55K0j01q3M0J79R7m2K9
1919a543pk5J19Q1j11k33j85M0J72J31P8K9K1j5L7J05K0j86l79l72j68O1J02J20K00J69M5
1946a694n8j78p6N0l4j07lqj04p8R0J45M4K1J10J34J63Q0n9KJ3QJ32J05J7k5m0r7j00j78o7
1977a792Q2L7JO3M4n4K2P4m1k5J14N6j00K4J71J19O6k9n6l7J3O2L9p0j75q9r2j56kJ32J05
2008a494np3j32j42q3j20l9J96K05J14N4M2J10J64L2j24o5R0J03j40j69p7KJ12J33J55K27
2035i24lk68j92j01J3j4k04j96r6J06K52J82M0Ml2j42j14l2l5L7K0m0J9J08J25P1J0j09j31
2064a646L4J86R4j01q3r6j60j26j2J7N5p6j51l0J95K42J03K0L0r3k03o7J38J33O4K6q5k09
2092a801j77J67K27J4j11l7J21J61R9P5J08O2j4j19k16j02n7j06r3p3K1R4J4o5o4ln4j7R3
2121a853Q4O5M1O1J28J37l1j99p3Pj07j19J6K6J6M9K4j7O9N1J7o8l9o8j28o3o8j09j00QJ8
2152b225q6q4P5K09K37K04R0j3m8QK6M4Ok9l8o5n0n7m3RQ2J03O2M8M0L9L9K7M1O8O5R6K4j35
2186a231j86o2j6k2n5N4l3k49k06j21j8K09K90J81R5j6o1l3JJ44J19o4j04r2kJ9j63j35o0
2215a817o0p6PP6P5P0L2K4P9J11J0RJ31J13j37k12j08L0ll9R4J48K7q4o9M4J33Nj82l5J3q5
2247a676r9O2J77J30J30J11q6k20j44m4k3l4Q9J18R9n2j61n5p2q5J32K12P5M8M2K7Pn9j76
2276a527j59o6k5r8n8K1l1N5J59J74M0RJ18R3oj02o5j2m6j55j86nJ24Oj58j23n3K2K3J6M4
2307a971J18J05P7Q3N0Mk5n6p2o7q3j08q5O2R3p9j83OJ38J59J32J19J16L7j75k24k3J13J50
2336a589R4o7j38r7k4pm7r2j01J4K00J34J30J13R3R6K3k7j75k14j15q5k9J4L3O8J55J93J30
2365a317M6M4j9p7K2L8l2j11k35j77J6k1q7j8M6O4Q5O9N0K8j7L7N2k9j71k91j86jJ25J25L4
2396a908J3R9M0j7P0Q1M3k1j45j20l6p4r2M4J41J26J07J3m4j10n7M6J46J41M0kQ6L0k5m6q3
2427a514p2j09o9K8oJ6J57J30Q8Rj22j20J8J3K6J11P3j6j06j59j61m3M7K5L8P0nn6k9n3j10
2458a901q2J3R5J68J74N9r7q4m2N2R6K9m9o7q5m9M8J10J0r5o6j7l8o0k2p2j57n2J13K02J10
2489a756o7o7m0l7KJ26J48R3M5p1l2M9k8j21q8m1j4O1R8M5k1r0r2J7jj67j93m0oQR6O0N0J75
2523a899J36l5p2o3n6J5O1O3O6Q5J11m6j57r6k0M3m7m0J42J25N7L7Jk8j38j77o6M5R3M0j9
2554a839l9J9J17M2j31r9k8L6M7P4J40J12l0j45j50J7J51R0Q7L2oL7P0l5p0n9j40j05K9M6
2584a730j6L5M3r0k46j43O8J41J49J17P1o4k6L8J42J07j00r8K6J9n9m3n3p0j8J0P7N6k3JJ0
2615a669j30j66JQ6N5K9N6N1L7L5lj7j2o7o9K6N1m4m1q1j56j21k5J19J76R2M7N7lj40j45l5
2647b006l4l8K6J01J74J44ko6L2N3J61K26R2r3j82j60n7J11J20K4k6p4j76n2K8j26k29j51
2675b180m5J41J89J13J5m6L8J59K19K11j5j62j98k96k54J5K61K54P0r0j26n0qN3J33R9Q5N
2703a410j80k25j9J68J86J05j0K6N7J06M4q4j67j69o5k6oM3j5o2r0j06j07p9P6J53J56L1l6
2732a705QM0kn8k1jn4k0J60J50L8p1p6p5j51j93j52N2J0j9N5J33J76R9M1n4j40o3k7O2J07
2763a751J03R0K0kJ20P8j29j35k9P8k3j55o9l2j1L4M0J17J07M3l5n2q2j06q0K3M6N9Lr3%Q1
2795a742J48O0j72k43j51m2Q8K05J38Q8L5j12k02j73r4J20K41R9N8P2N9o2k58k10N6J64R5
2822a735j5j2J22N8k3L5Q2J30Q4m0j33j06j02n6L3Q3j3n8J01J62Qj80j19M7K7M4L7r7p5rN5
2853a665J91K27Q2k9L7%j21j53o1k5j16J3J42N8m0j8k4L0K1n9j18p8J44N9j38q7J20K71R0
2882a247r1O4J4j35p7l8K0N4n3p1M2m4j59j55j2Q3J4K0P0J59J74O2J1M9J1j23j28j6o5r6j2
2913a675J34J82J40L4q4j40j43r4L2J2j05j02k4M6Jk3l0%oK0O1n1j34j43p5J00K46J43K3k1
2943a676o0j62j22J8P6J38J63J68Q0j55j00m8l0J7O4O8R6J32lj43j07q5o5J35L14J77j49j67
2971a426j9l2j39j44j12j14m0m1Q0R2N9R0J81J62M7k1m7n2r1j28n4J05P3k1LO6M9J4j11j55
3001a726j8l3r7m7K7P6kn8j09j11j16n8Q2J53K05K16P5j8n0j57j54OJ42K17J50K3q0j14k3
3030a599J49J45JN4K09J70j6j15k07k11j55j83p9J55J62M9M5J8n7j36k63k52j39M1J76J80
3056a858J16J31O5O7K0n9p6o6J3j00r8Rm4%P0r2o2N7P5R4Q5J7p3j7N2M0j00j89m6Km0O1J26
3089a820Q9O3p2j26j9L8J3K8J12Q2nk6p7n9Q0K61J56K0N0J2o1J8J46P7j9j84k03q9j0K1l8
3120a542o7n0k5m1K4Q5J02N7ko8j00j5J24M6R4J75J32Qj27p9j0j31j33r3j20o7J5J42P4j6
3150a608l0j00l5Ll4n3n9m7j09r6RK0JR6R4m9l8rO2K66K31K1q7QJ01M3m4k00j58n0J3P9J03
3183a656L2q1j22JJ30Q8K1j08j14j20j8M6l9J6J58N4K5K0p6p9lJ1l0j1LNKM1J63J12k2j00
3215a651q9jJ39K04J26P5%j27l25l18j39K4R7O7M8J53J63J91K04l7k41j81n7P1Q2N7Q1P1n9
3244a372j73r0Q7J97J66R9J58J5k39l28j82n1N4J67J56Q6n8j83r7L0R0J28jj54j13K1J28J65
3272a294J08l3j01l4L8O6J0j02j29k8m5n6M7qj04j26m5M7M5J1rm8j9q8q6JJ8j0j1p2j17k6
3304b200J05J02p5j34K5R7L0J2K8Q6J33M9j25j26Qk6l3J1J58K48R7j5R2J09Nk2K4O6Om5q7
3335a397j25n8j07j84q1m2P0K10K78J36j34j73j01l7RN3R9R1O4o9o4k8j12j51j21l8J10J92
3363a710M9q7q8l2q9r6pN8R6J9j20K3K05J49QMr1k24q9P6J39J93J98J52Lj9j25j55n2l8R1
3394a559J17O9P3qj30m3Nl6K9L7l3nj4m4N5J83R9M9K4q8k24j57R0J76J40Nr8q1o9K5Rl4n1
3427a489j79j15P3N0j6L5kqO4j7l8k0k7O5J55Q8rj83j22M4J1PK2p8j13k3j7L8J51J54N9j45
3459a585k28l5R2M4K1Q6Q4K5l8n4J9Q9l4k48k17m2L3k2J2j7N7Q8M9j5L3O8pl1L1P9O7k4j7
3492a637J12N3r8o6j7j34k11j43L1O9O9j2K9J66J03J1j7r8r9m5J32K12jj12k3Op3j32m8k0
3522a993pQ6J8p0r4l8J16K47J54nn1jj1n4p7j0J33K00J82K8K1J55M5nk2L8j2j29j75j14j08
3553a553n0L4M3op0q7m4l5QR1m0j12j3J40J37pj25j48l9J00K6k7%n6o8Q7N5j6j0j2l0Q0j0
3586a757r0L8N8l1n2O2Q0O3J61J41O1J02M3j29k68j51J9O5K0l0m1j40j26L3O3J5K9J20R2M5
3616a505L8R4J52L8L2J6j44k09j06K5R6k6n0O1N7n2j77p6J03Q0N0M3P2J45J26l2j06j92k28
3645a675r1J04K00Q6j1M8j7k33k74j31k7J79K55K91K30j5j15j71k81k21m3J03K10P1p9OJ78
3672a423K34J64p7j92j60j83j95n0J41Q5p5o1J2J15J53K28Q6k54k43n1J8k8o4J2R7J74K30
3699a307K24J52o2r0r5j13m3K6n1j42m2O3M1K0M1p1q5L5L8N6R7J3m3kJ4j02j31l3Q3J11QJ
3731a389L2p1p9qp5j43o7k3K0J04J81J99N2Knm9k8m2o8q4j28j87j55pJ14K30J54P5J4k1p1
3762a523o3j7R0j7j11k3o3m7J0O1po4qL0N3O7M5J57J00QJj16j32m6o1N3J62J44J00O5k01k53
3794a606p2m7j47j36m2N4M8M5J11J9N1L9j09n9m1Q2K19J68j6l2N8O5J1j13j41p8L8P6nj5r0
3825a665j60j05j2M9m2q1p5P2K24J96R2k5j20m6J3j6k9LR4J37J19O5l1j22m8lj04k6J47L7
3855a462j46r7M9J48K18R8r0j66q1r7j91j22K5J9M3J28M9%J19J57j3j63j50o9P6J97J46O9
3883a306O7l5rN1m7l9j2o4r7J6j2n4l2M3k9o4L2K4n7l5p4j18O4O9oQ7J97N6k15j96P4J26J53
3916a442J60J15rj14r0p7k3n0j23j29p2r0j23k9M8L3l7q6J26K33J74O3p5k9J34K7j16j7N6
3945a562Pm8j8J06J06Mn7k6K4k2LN1K9N1K11J14j73j80L6N9L7jp8o5M0m2k00j85r9n0L9J17
3977a772O0n3j41j64j28p0k2k1j9M2J25J38Lk1J24P9L7Q6R8J6m4Q1J22MMJ15L0mn0j85r9M1
4009a588j7o1m2n2l2j9qN1N7M1K6N5q8n3J26J14Oj40k02k6P9R0J10J61R8j29j08j0n4j3J27
4040a501J76M9n4O5M7m3j0J8K4P5J4m8n4L4N7MpM0P4j3k8M5P9p4j33j33j45q5nP8rj27N4O3
4074a473j05n9R8l1j19m2L8J81J35l1j01r0q6p1o7j24qJ29M3j9m9k5J21R6RM7j5j13k8M5%
4105a714p5M2J50M1j2M6j6l6M8J17P1n6j27j60j09K6Q8N1O1Oj4K0J6n0l6L5M5K9L7P6KP4O6
4138a258l8j59k53j66p5L3%l8k5O3J35J60J56J09o5m3J22J62J35j7p4j7o8j76j18J20J37r3
4166a351j82j9L1j7L3L3M8R0L2q6k0K0N2J64P8J1k0j43j59r3j59j01Q7O0%J07M6j86j43N5
4196a732O2N6o9j34n4p2j52PJ77J32Q9j7n3k2L9J64K02R8n9j34j10j03j03o0m9mO0J24P2m7
4226a692q8j11p7P7K04R3l2M0R6rj06j01O2J82J55N4m9k03j05p7j22p1jR6J09N4o1j6P3P9
4256a547R2k1o6M3N1K0o3j04j26k01j67j34o4OM6P5O5P5J18J33N0M0O5J23Q5Rp2m6N2J76K10
4287a077J03O5K3j61k52k8N0j19k25j02J63K63R2Pj4j03k39k49j75l4Q7KJ5J30R5K4Pk9k7
4316a708L7J07J9o9r5m5J9n7lP4J03O5K9K9mm1j57j47J41K40M4RO6J25O0q9j15J8J18N8q9
4347a258j26j14j52m4J28J71M8O5R3j1n5J1K1j56j47m9R3j5j70j21P2K24J85K1j5L5n6j09
4375a431L2L1j2J0l7q7j02J8K6J1N6m4k16k20o1J11J95K16K20J05J3j44j85j24p3QJ9J0K0
4404a635J30Q0%r4r9K9J44J16n0j79r5Q3J02O3J06J5p9j20j16j16j11mJ71K48J59N7M7m1j43
4433a332o2n7j2P1R2M3l4oL6K1Q3J08N8J1m4j02j04j2J74J46r4j31j16l1L8j17j76q4Po8o8
4464a762J52K07J10o1j45p0KL6K4k4n0j01j62o9M1J26K06J92J16P5R7M8r1k93l34k30mJ59
4492a805O1m2k1qJ5pl0L6K38K91J01n0K7L7l6j82k93k62j41k1Q3PM9N9l2N0R4J7Q3O1j22Q5
4524a658L81J89k4K5M9M2J7m3j17k48k87j10Q7N6k4k0n1j05p5L6J25L0J6N4j6j11r1N0K5O7
4554a731J76J76Nk08j92q7J7L2m7jN9O3rJ4R3L8K6l3j48j18k4n9MJ21J02%j6J46R9n3j88o5
4586a808N1m1l2j8J01J33K9kj9p5j24J19R6MM2L8j1P6N2j20k63j76M4J67J57N6q9l4P6N4p
4617a524l0oJ3k5j16o1R3K06R4L4qj85j24m0kK1k4k4Q8J00k3j17j81j62K4J30J29J31J58K4
4647a407q6m9M9M8M4J0p8p6o3j05o4P1J12kj04o6P4J41P9qk8j1P8K09J03l8pQ5k3j68m1J15
4679a206j2q9mq0j01k7Rm7j23p3Kj9j41j84p2N3R3N6Pj3l2L1o1j41m0J16K12K89J72N7J08
4710a260N4j27j12m8p4n3L4N4O3N6o6o1m4m6l1K3R5O9J86Q1j27j42j02m9K11L32J11j90k59
4739a422k14j30j0J32J06R6Q7j4M2R1R7%j59j14n2K4M3J1J4M6J7p8j08j18pR6K09J82q6j56
4769a375l9k3O2J6q5j77j03k4O5J80J41J6Ll5j19mL2L4k4j20k0j0j09l4O4K3k7K5P0N4Q5K2
4801a436o0NJ33J70J66K3o1n5j65j87n5N2L7L9P0J12O1n6j29j58j35r4j57j18K5P5M3k3q8
4830a966j60j15MJ91K75O1j28k2Q0n8p4M7J08J18N8N5K5n3q1l0m5r9q2p2j89k3J43Q4P8M4
4860a826O2K4r8j3M4Ro6o3j23j32j8L9R0M4Mlp0m6N3K40J39N9O7PK6L3K2N6Kj43r0n6mj6N5
4895a692J93J08M9k3j43l5J27J22Lp9k14j48n1l1oKMK2J21J13M8L5j5kk3J0p7r9j8O0ON3Q1
4928a499o5j14n7K5M8N2q5j06JQ2N3M2P0N0N2o9j31p3m4k0L5M3p1m3Q2O0n8q0l7Mm5m0l1K3
4962a946R6N4N0RP5J57J37K6Lj8r8r5rP8Q2L2J1k7qP1J44N3j27j34p4o9j17m6L2ON3M8PRK9
4997a506J34P7PR5J9l2r1j52r5n0J4jK0J12R4o5j66r1N6J13m1j22j8r7j93j32N1K44K34O6
5027a516j6ON2N3n8n7K0M0j12j81m9o2j40p2L9M5pL8J22J73N5o0k2L2P4J36lm3K9M8L7k7L0
5060a396J41J41L8m2k4%o6j50k2J22R6p1j63q8p0R2J43k0j79r2Q5R7j6r9n5M5Q6j8j12j24
5090a721J1J06R0J09lj86j89J2K28J27k4j3P4m8j91j42q1j04O3K20J22r8k30j80L6L3j77r1
5118b247K7Oj0J00J21J18J85J21N2LP9R8o2r6o4j25j57m5R5K81L10J6k24j77j39m9M1m7n9
5147a848n0j8J57J84J02M3J2Mpj01m1rPJ33N2m9l5k5m9n9j47j27m7K1J52J76R3O0J13Q7K7
5178a189P0o4j94k04j76M0J23M3K9l5N1J39J8r8j10r6j52p9j9ok9k9O8J51J30R4Q7Jp6n7p2
5209a641l8M1J0r3p2l3o4l3p1j39RJ99K59J02MP0J07k3k03k56j06N7J61J13%m6L7L9P0J16
5239a424O8jr8j31r2j31j02J23J85J17M4L0N6Q2nj67k19j11k8j3n2j5N9M0Q1R8J31J30J07
5268a238Q1p7j45m7R8K05J82N3o2j32n1j01k01k8n%rp5o1o5l9L7N7J3nO9N6m6r0m3l0n9j3
5301a771N8J76K20K8j0o2M8P3k4M7J1j25j06L9J24O0j14j47m5n0j55j44J4Q5J01Q1J13J32
5329a343L7PJ02P2o2j15p0n5k56l33j78J4J07J15J33J60K21J04j96k07K3J11N6k6l9RJ3j4
5357a610J3J2j20j40p2l1K9Q6Q2J4K1L8k1M4P8p0j53q8kK1J9R4N7m5%J81K28Q9o0j15j71j65
5389a757J9J31J08Q4n7k67j74J25K81J66m3p2J2P0O0K3k9m3k7m0j45k60j64R7J02Nj06p8O3
5418a916P2J04J38O7m4j11jR7R0R4l0j32q7M4J48J70J6j47j49q5L5M6m7m5%L9J54j0q9o2j7
5449a658Lp3j5N1N5O8J13J76J41R0J13K12J48l3r6r9p4j39j56j45j29j12p7N7Q4J7rj5N9j6
5479a459p0n0M9N7k4n9lO1O0o7j76k13p9R6J74Q6J3OJ05J34O4K4lm4l0j17n2P2K7o7j18o8
5511a671j0M2L6m4j69j44K3N5m5j14p9k2q0M4J39P5Q7J38L4j89k52q7m1K1K22J49rJ34J95
5540a562k6j89o7J36P2n5k9l7o2k4J08R2kpq4l2O9OJ8P2J3q6j43j50j06qJ63Q6L5N4L3N4P5
5573a583k8r5j8K5N1Qm5j19j01J6N0Q8J41P3J4MKk6r0n0q0n8Q8J43R7orM3J1O0O2l6j45j27
5607a640L1J62J03%r7o8j02j7J01J27M6q8j37j67j04P8K26K53Q0q6j18j5L3Pk8o7p3K0J24
5636a416J08J0n8lL2J8k4j07j83j53jJ51J93O7n7k0M1O6J07J31L5r4k01j28L4Q5M9p2o5K3
5666a432m0k65j70P2P9M6P2J21J38Nj34j76j61q3P7J50O6l1j38n0K09K41j4k06j96m5M7M2
5694a776K6K7P6M9L8N1LO9J56P5j3k2k7l7o0q5l0J08J47J48J36j2p9j05m7MQ2L4j24j46n2
5725a386o1q0j6N4j7j02l6j5o2L4L9o1j04NR2L5q3j22o0MP4J9J8N7M5r6j80n4k7O2K70K26
5757a528J59J89J94M9j25k44k67p6m5j15n7oO3M8jml6m1J5J56J95R1j7M5N1j04j39m9Q1m4
5787a562j23j13Q3N9n1j28q2QM0Pq0r5j5pl5L3O4P8J76J56l1p3n9r8j20r3J3J26L8K8J38R8
5819a620p7l1J30L0j20l1R1M3j03j68l9K6JkNJ02J09j3r7p0R5O3p0m1KL8Q8J30J49J4j9L1
5851a354m4o8Km1n9PN5j7j8k9J4J44Q6m2j03k15j79n3j04r4K3R0K50K84K11Pj26kN0l3m9J8
5883a389L8jo0j5J5L4j7k5P5Q9l3j96l03k27k1Jl0j05q8M4J50R2m7k3J02R8Q1Q6RLK1m2j9
5916a703o4p0M8R9J52J90Q0p7j38r4J5J33R2q4k5J04J55J75Q8q6j25j38m9p7j27J0L7Rk9K0
5946a479R4Q0PlJ4o7j80j32p3kJ32J27J23j8j98j50Q0J13l9r8p1k6J19J05L1JM8j6r2J26J31
5977a313o4j12q5j16j45l5%l9N5J26N1j3J1O5Ol0l3LL4Q5O7k4q4r0r2k37k30r4j4M5J23K45
6009a934K08l4r7o8M6J92J29n3j52j19j28j28J6J60J85j4l8R8K03K35J52M1r1j83j40n3O5
6036a502J64J36PK8J18R0K2l6r9j64p7N2N4j35j82q6k9M9J22Q4o6p0q6j12K7J30J17L0M2L3
6066a339k1p5j19l4J5N4O4P3P7K7l6q8qK08J89Qj45j89n9O6L8L6MJ2N4N4j9j23j41j02n2j1
6098a582mM8K3n0j76j40q5q3n1P3K32K22K2r0P8J86R2q5j77j45M9P6jN9K1n6k1R0J68O9J3
6129a225l5o7q5j3P6lq8pP2J1QL8R0Lr3k7K5K8q6j47j73j00j3Pm0nL8L9P7J76J3j03k4j0m9
6164a692KQ3Q1L7J4p2j63j53j6k7l8J38J61J31K10J52R1q5k01n0O5J23n2j67k3j03j26o1j48
6193a889n6O3K9N8N5n7l9L2R0K8QK7%M2P9P0J1P1R5km9N6J34P8j20k90j89l3M5J12P3m9l7
6226a554l0k2J12J48M3k9r3r4O8J69P6o1j36RJ09J21K3n2q6j49r0m3j02j26m2J4P3J05O5J25
6256a449J11O7j9j25L1J27N3M9J08Rj83j83n8n3n3j6l3M7K0j53m7J30J90J74J88J71j7k05
6284a119k54r8L3jK0K2r5j05j06p8J9R9K9k8N9J38M6M1R3J50J7r6q1q0j38m7M4K9R0Q2k8j5
6316a358J5K7J07J05m3j56q4l5q9k23n1R5Q6J17N4j1L6O3Nn9j27j65j42j12RJ12J11R5p6k28
6346a922j42k0K5J07P3RL1m0m9J9K2R4J28l8o0RQ6J46O6K1n0j44j30j26j00k3J5J11J34Q8
6376a660L9qJ1J16N0k6p0m8o5j18n7O1J09L6qJ0K1J10J10o0j15L8J58J76N4l9mJ4j4j48k35
6407a562k13m3J07J03k7m4JM7kj68j89j07jN7P7R8J19O4o7l3O8Q5J6%l4n3n4q3k5N8L1L6J14
6440a624K01J48j3j29o7Q8Q0r6kJ25k5j74o0K4j0M2N8r7j04N3M9N6Q0rL5M5m2j25m7j5J2Q
6472a535j2M9l4n1m7q4O6N4j55j22nJ90K39J58J19qj23j10l0j02j82j91M8J69L6j23j67j33
6500b086L8J70J67J40J46k1j26q0n4m8r7j5n0j4R6J01J62J69J05P9J36M1j35j54j18j8J7L0
6528a419j26j98LP6J0rJ15J11p1p9P1J48K7p0r8%J14l3j93k62j36O4P4K5J79K96J73l0r5l5
6558a368k1K9L9m1q2j24p6N7L4o0Pm7r8j0n2M9K40J75Ml0K2P3r2j90%J01k1q3%m6j14k0m5
6591a790l4J31P5PN0J38O5l1j2jj00j43LO5K6O2J10Lo5L6O3rj07j76n8J47K23R0j06j40q9
6622a567k4qJ3O4O3J8L3Q8n7j19L5M5l7m0m7j07l9L5K6K3Q2J82J87J12M8k0j55j31qP3j18
6653a350j94j43m3J58J74Q1Qj34k06j32N6O1J9J8J45J63J8n4n1q9j26r4o8p3R1K39K09L6k5
6682a306o4j25J0J10Q0M5k4k3j2L3j0m0j31j68o8q3j28r6M7O7L9l4j23K6K02R6J2K8o0r0q7
6713a877r1o1J13K36J38J0P6J05m5j26LP3j0o5p1P9J15J0q8q1l9m4j40o7L0O7L4kM2R4J54
6744a428M7j6n5n4m8q5MM7J22J98J08L6K2P9j0j43j76j13K0O2M6L9kn9r6m3J6rM4J28O6p2
6776a325o5J4O7P1R3J14K9l5k7M5P3L3rq2j30r5n4j10p1o2q3o4l3Q9J88O1j2n0j21o5Om8k6
6809a684J08ln6k9N4R4K2QQ7J5l5j6o3o5l6J2L3J40J36N7M8m5k23l13k37JJ67J56Q9J83J18
6840a277J0j08k28j42l8k3o4j9J04J52J08Q2M1L2O7L0j10j70r7l7L4j3l5K5N4J20J85J25j3
6869a205n1M5J4r3k7l3j01q5o9q0j34j29L7J14J35J06L7m3m5%J08J67J6m3J9kn8j26n0k6O
6900a596ML8O4O2m2j38j86j61l2J30J68O7Qm9L7J17J29J0k7k2k9L3J19mk46k27J2J42J44O7
6930a408p2j71j19q8o0j2nM0J81J79k3kJ16R5rj05j39j06m3k8l2m2m1l5K9J32J26R7J37N1
6960a357j3L8J08J02J0n9k5k4o2j8K7j6l1lO3Q7J39Q0k3m8j78j54j2j6k1k7KM0m4RJ30J19
6992a177m5j29m7ln4o3k5r4l1N6R4J37N3r7q8J0k4N5P3m3n5J2K9n5q9q0o8j03p7J4J57K07
7024a550P3N5M7K8P0K0k3j0l1L0Qp3m4nq7q1O1J14O8m9m7N3O4M9P6K3p1j87j01L9j2m5K8J19
7058a391J77J75m1j85q7O3J19j7j17j16k1q5j86j43m3L9J46K66J19m6l6R4O1l1p6o8K7Q8p
7087a322j08o1N6R8k9m7J0k5l5P8J97J71L3L0l4m2J5P1Q5o0m7k1q3j07r7PO3O8K2p4r8p8o5
7120a429k6lj5j2j2L8J39L2m4Kq0J1J35J69P7r3j05q6j38NQ6P9R7j9r1n3m0p2j00j34o4l6
7152a782q2qO4J00K46K43J35N3l9j20j20L5J25Oj6j0o7%j8j4J23J52Kq2k8L9n3j00p8K8m1
7183a307o3QM1O5O6M2N4k0j19n9L2j7j7l3L9K26K44P3nl0j32j73j23n7J4M7p9q3j4L9J8l1
7215a354Jj0%J8j6J7j5j7k4j3N1J1o2J7P5l5p6j6J05J45J00m3k6N4O1R0j8m2K9L9L3K0r2j43
7249a136j21k9L9O4J26J19R5R4K3l4k2p7q8J8M3J9O2N4m9n8o4p9j1Q6O4o7j17k0l9j14j87
7280a406j81MJ25J65J66P4jRN4Rl5L3Q5L7l7k0M9N9mq8j78j31l0j8%m1m1J6J9M1L2l3M3Q9
7314a135k0k7L7J6M5J8OmO3J7j8J7O5N2n0k8N9J54J02o5l1m8j82j55m6k0p7jJ17R3L0m9j7
7347a082j2n5p1m0N5R6J12RJ5km3p2j26r0L0Q7L1k3k0m0k7j7k4l5K5J16M4J4j1o0J8Q1N5N6
7381a006M1O6Q9o9j73l7P4M6n2q8L3P8R6M1p4j12j9Qm9j6J8M8L6nl8QO4N6k5n5l0M1R7N4j4
7416h68m7K1K3J7Q7J00N9rl5l5M9R6j7j16j60j13l3M7j8j61r9L2J07R5J3L6nl9p9p9j15l2
7448a278J16J05J03O0%Q3Q0M9l9n7lq8j04l6o0j01k8k5l9k7q0L0R8Q1K8j4L9M3N1P9K9jR8
7481h08M5o5l2j9O8J2k8j0p4q1j32o4L2K3M2O7J3m1m9K3N7K1j5o4o0n5qM2M2J16J14P6K8n9
7515h43o1l4K1N0P6J54K07K6j21j35j25j04q7j03m7Q5J12J44J26mp2r6r2nmPM8N4j2l9o6j09
7547a049j00nM7O1K4O2R5N2%ll1n1J5P8O2K7RJ8j9j9o5n1l6j4mL7N4J2K5jn1o1n6o6r8LJ00
7584i99N0K4N5P7N4k3l2L9M2j0k5J2M4ok8J0lJ0K4q2l3P9J15M3j5j9k0l0j2J3m2o3OL2J3j3
7620g13j24j78q1j5J4J19J24K3l8K6J25J22Q9Qq7p6q4o4k3l2k1J9J9L0L1j1N1J38J03P0P3
7651c63J47J08p7j97q7Mn9K0O4p7q2JJ6J5n2j11o7j4J9
7670g92
##ENDNTUPLES=	NMRSPECTRUM
##END=	

##TITLE=	164-141229B
##JCAMPDX=	6.0	$$ NMR Plug-in 1.4 of MestReNova 6.1.1-6384
##BLOCKID=	2
##DATATYPE=	NMRPEAKTABLE
##DATACLASS=	PEAKTABLE
##.OBSERVEFREQUENCY=	75.4677886962890625
##.OBSERVENUCLEUS=	^13C
##NPOINTS=	24
##FIRSTX=	-23.901531421575686664
##LASTX=	160.09723398955716789
##XFACTOR=	1
##YFACTOR=	1
##FIRSTY=	98.41593290438983388
##XUNITS=	PPM
##YUNITS=	ARBITRARY UNITS
##PEAKTABLE=	(XY..XY)
-23.901531421575686664, 98.41593290438983388
18.10534542024726079, 923.36890512988998125
38.608595767960885325, 757.90030484379019526
38.886098425513743848, 2223.1178769379230289
39.164688149095411518, 4384.7120570602264706
39.443495811900227466, 5172.5192791386598401
39.722043231977181676, 4421.0715699985303218
40.000844015530930164, 2258.8249076673982927
40.279450911882555886, 791.30245728401837368
60.595115179366828784, 437.78536397971248562
69.580861675692204926, 599.87784909038043679
73.085881606215366446, 606.57686560288834698
76.438390244999837364, 614.53376575900517764
77.096152266373550788, 627.06451313641787237
99.93117789848813004, 589.79232576437561875
103.14746992026044836, 581.99062097598459786
111.65475259417600284, 427.79878262861006988
113.33877955910459434, 589.5903188297846782
114.0199709762308089, 571.70695681285474166
126.37040597790642948, 559.94179038974493778
153.30463151444641312, 576.14719236073926822
154.3498704323409072, 602.53510193106228598
160.07557093123634218, 640.46088632020325804
160.09723398955716789, 690.18121267397543761
##END=	

##END=	
