# Supplementary material for: An Improved Helferich Method for the α/β-Stereoselective Synthesis of 4-Methylumbelliferyl Glycosides for the Detection of Microorganisms
Source: Molecules. 2015 Dec 4;20(12):21681–99. doi: 10.3390/molecules201219789 (PMC6331929; doi:10.3390/molecules201219789)
Supplement: Supplementary file 1 [file molecules-20-19789-s001.zip › NMR data.JCAMP/13C-NMR (4c) the a┴-D-galactopyranoside.jcamp]

##TITLE=	824-150303A
##JCAMPDX=	6.0	$$ NMR Plug-in 1.4 of MestReNova 6.1.1-6384
##DATATYPE=	LINK
##BLOCKS=	2
##ORIGIN=	Bruker BioSpin GmbH
##OWNER=	nmr

##TITLE=	824-150303A
##JCAMPDX=	6.0	$$ NMR Plug-in 1.4 of MestReNova 6.1.1-6384
##BLOCKID=	1
##DATATYPE=	NMRSPECTRUM
##DATACLASS=	NTUPLES
##NUMDIM=	1
##ORIGIN=	Bruker BioSpin GmbH
##OWNER=	nmr
##.OBSERVEFREQUENCY=	75.4677886962890625
##.OBSERVENUCLEUS=	^13C
##.SOLVENTNAME=	9
##.PULSESEQUENCE=	zgdc30
##.ACQUISITIONMODE=	SIMULTANEOUS (DQD)
##$ORIGINALFORMAT=	Bruker XWIN-NMR
##$PARAMETERFILE=	(acqus, ASCII, E:/%E5%9C%A8%E6%89%80%E7%A0%94%E7%A9%B6/%E6%98%BE%E8%89%B2%E5%BA%95%E7%89%A9%E7%A0%94%E7%A9%B6/%E8%AF%BE%E9%A2%98%E5%AE%9E%E9%AA%8C%E8%AE%A1%E5%88%92%E3%80%81%E8%AE%B0%E5%BD%95%E5%8F%8A%E6%80%BB%E7%BB%93/%E6%A0%B8%E7%A3%81%E5%9B%BE%E8%B0%B1/150401%E5%BE%AE%E7%94%9F%E7%89%A9%E9%9F%A6%E7%8C%AE%E8%99%8E/824-150303A/2/acqus, 0)
$$ ##TITLE= Parameter file, TOPSPIN		Version 1.3
$$ ##JCAMPDX= 5.0
$$ ##DATATYPE= Parameter Values
$$ ##ORIGIN= Bruker BioSpin GmbH
$$ ##OWNER= nmr
$$ $$ 2015-03-19 11:15:10.796 +0800  nmr@NMR
$$ $$ D:\/data/pub/nmr/824-150303A/2/acqus
$$ ##$AMP= (0..31)
$$ 100 100 100 100 100 100 100 100 100 100 100 100 100 100 100 100 100 100 
$$ 100 100 100 100 100 100 100 100 100 100 100 100 100 100
$$ ##$ANAVPT= -1
$$ ##$AQSEQ= 0
$$ ##$AQ_mod= 1
$$ ##$AUNM= <au_zg>
$$ ##$AUTOPOS= <6 >
$$ ##$BF1= 75.467749
$$ ##$BF2= 300.13
$$ ##$BF3= 75.467749
$$ ##$BF4= 75.467749
$$ ##$BF5= 500.13
$$ ##$BF6= 500.13
$$ ##$BF7= 500.13
$$ ##$BF8= 500.13
$$ ##$BYTORDA= 1
$$ ##$CFDGTYP= 0
$$ ##$CFRGTYP= 5
$$ ##$CHEMSTR= <none>
$$ ##$CNST= (0..63)
$$ 1 1 145 1 1 1 1 1 1 1 1 1 1 1 1 1 1 1 1 1 1 1 1 1 1 1 1 1 1 1 1 1 1 1 
$$ 1 1 1 1 1 1 1 1 1 1 1 1 1 1 1 1 1 1 1 1 1 1 1 1 1 1 1 1 1 1
$$ ##$CPDPRG= <waltz16>
$$ ##$CPDPRG1= <>
$$ ##$CPDPRG2= <waltz16>
$$ ##$CPDPRG3= <>
$$ ##$CPDPRG4= <mlev>
$$ ##$CPDPRG5= <mlev>
$$ ##$CPDPRG6= <mlev>
$$ ##$CPDPRG7= <mlev>
$$ ##$CPDPRG8= <mlev>
$$ ##$CPDPRGB= <>
$$ ##$CPDPRGT= <>
$$ ##$D= (0..63)
$$ 0 2 0.00345 0 0 0 0 0 0 0.06 0 0.03 2e-05 3e-06 0 0 0.0002 0 0 0 0 0 0 
$$ 0 0 0 0 0 0 0 0 0 0 0 0 0 0 0 0 0 0 0 0 0 0 0 0 0 0 0 0 0 0 0 0 0 0 0 
$$ 0 0 0 0 0 0
$$ ##$DATE= 1426731488
$$ ##$DBL= (0..7)
$$ 120 120 120 120 120 120 120 120
$$ ##$DBP= (0..7)
$$ 150 150 150 150 150 150 150 150
$$ ##$DBP07= 0
$$ ##$DBPNAM0= <>
$$ ##$DBPNAM1= <>
$$ ##$DBPNAM2= <>
$$ ##$DBPNAM3= <>
$$ ##$DBPNAM4= <>
$$ ##$DBPNAM5= <>
$$ ##$DBPNAM6= <>
$$ ##$DBPNAM7= <>
$$ ##$DBPOAL= (0..7)
$$ 0.5 0.5 0.5 0.5 0.5 0.5 0.5 0.5
$$ ##$DBPOFFS= (0..7)
$$ 0 0 0 0 0 0 0 0
$$ ##$DE= 6
$$ ##$DECBNUC= <off>
$$ ##$DECIM= 6
$$ ##$DECNUC= <off>
$$ ##$DECSTAT= 4
$$ ##$DIGMOD= 1
$$ ##$DIGTYP= 9
$$ ##$DL= (0..7)
$$ 0 120 120 120 120 120 120 120
$$ ##$DP= (0..7)
$$ 150 150 150 150 150 150 150 150
$$ ##$DP07= 0
$$ ##$DPNAME0= <>
$$ ##$DPNAME1= <>
$$ ##$DPNAME2= <>
$$ ##$DPNAME3= <>
$$ ##$DPNAME4= <>
$$ ##$DPNAME5= <>
$$ ##$DPNAME6= <>
$$ ##$DPNAME7= <>
$$ ##$DPOAL= (0..7)
$$ 0.5 0.5 0.5 0.5 0.5 0.5 0.5 0.5
$$ ##$DPOFFS= (0..7)
$$ 0 0 0 0 0 0 0 0
$$ ##$DQDMODE= 0
$$ ##$DR= 17
$$ ##$DS= 4
$$ ##$DSLIST= <SSSSSSSSSSSSSSS>
$$ ##$DSPFIRM= 0
$$ ##$DSPFVS= 10
$$ ##$DTYPA= 0
$$ ##$EXP= <C13CPD>
$$ ##$F1LIST= <111111111111111>
$$ ##$F2LIST= <222222222222222>
$$ ##$F3LIST= <333333333333333>
$$ ##$FCUCHAN= (0..9)
$$ 0 1 2 0 0 0 0 0 0 0
$$ ##$FL1= 83
$$ ##$FL2= 83
$$ ##$FL3= 83
$$ ##$FL4= 83
$$ ##$FOV= 20
$$ ##$FQ1LIST= <freqlist>
$$ ##$FQ2LIST= <freqlist>
$$ ##$FQ3LIST= <freqlist>
$$ ##$FQ4LIST= <freqlist>
$$ ##$FQ5LIST= <freqlist>
$$ ##$FQ6LIST= <freqlist>
$$ ##$FQ7LIST= <freqlist>
$$ ##$FQ8LIST= <freqlist>
$$ ##$FRQLO3= 0
$$ ##$FRQLO3N= 0
$$ ##$FS= (0..7)
$$ 83 83 83 83 83 83 83 83
$$ ##$FTLPGN= 0
$$ ##$FW= 93750
$$ ##$FnMODE= 0
$$ ##$GP031= 0
$$ ##$GPNAM0= <SINE.100>
$$ ##$GPNAM1= <SINE.100>
$$ ##$GPNAM10= <SINE.100>
$$ ##$GPNAM11= <SINE.100>
$$ ##$GPNAM12= <SINE.100>
$$ ##$GPNAM13= <SINE.100>
$$ ##$GPNAM14= <SINE.100>
$$ ##$GPNAM15= <SINE.100>
$$ ##$GPNAM16= <SINE.100>
$$ ##$GPNAM17= <SINE.100>
$$ ##$GPNAM18= <SINE.100>
$$ ##$GPNAM19= <SINE.100>
$$ ##$GPNAM2= <SINE.100>
$$ ##$GPNAM20= <SINE.100>
$$ ##$GPNAM21= <SINE.100>
$$ ##$GPNAM22= <SINE.100>
$$ ##$GPNAM23= <SINE.100>
$$ ##$GPNAM24= <SINE.100>
$$ ##$GPNAM25= <SINE.100>
$$ ##$GPNAM26= <SINE.100>
$$ ##$GPNAM27= <SINE.100>
$$ ##$GPNAM28= <SINE.100>
$$ ##$GPNAM29= <SINE.100>
$$ ##$GPNAM3= <SINE.100>
$$ ##$GPNAM30= <SINE.100>
$$ ##$GPNAM31= <SINE.100>
$$ ##$GPNAM4= <SINE.100>
$$ ##$GPNAM5= <SINE.100>
$$ ##$GPNAM6= <SINE.100>
$$ ##$GPNAM7= <SINE.100>
$$ ##$GPNAM8= <SINE.100>
$$ ##$GPNAM9= <SINE.100>
$$ ##$GPX= (0..31)
$$ 0 0 0 0 0 0 0 0 0 0 0 0 0 0 0 0 0 0 0 0 0 0 0 0 0 0 0 0 0 0 0 0
$$ ##$GPY= (0..31)
$$ 0 0 0 0 0 0 0 0 0 0 0 0 0 0 0 0 0 0 0 0 0 0 0 0 0 0 0 0 0 0 0 0
$$ ##$GPZ= (0..31)
$$ 0 0 0 0 0 0 0 0 0 0 0 0 0 0 0 0 0 0 0 0 0 0 0 0 0 0 0 0 0 0 0 0
$$ ##$GRDPROG= <>
$$ ##$GRPDLY= -1
$$ ##$HDDUTY= 20
$$ ##$HDRATE= 20
$$ ##$HGAIN= (0..3)
$$ 0 0 0 0
$$ ##$HL1= 3
$$ ##$HL2= 83
$$ ##$HL3= 83
$$ ##$HL4= 83
$$ ##$HOLDER= 0
$$ ##$HPMOD= (0..7)
$$ 0 0 0 0 0 0 0 0
$$ ##$HPPRGN= 0
$$ ##$IN= (0..31)
$$ 0.001 0.001 0.001 0.001 0.001 0.001 0.001 0.001 0.001 0.001 0.001 0.001 
$$ 0.001 0.001 0.001 0.001 0.001 0.001 0.001 0.001 0.001 0.001 0.001 0.001 
$$ 0.001 0.001 0.001 0.001 0.001 0.001 0.001 0.001
$$ ##$INP= (0..31)
$$ 0 0 0 0 0 0 0 0 0 0 0 0 0 0 0 0 0 0 0 0 0 0 0 0 0 0 0 0 0 0 0 0
$$ ##$INSTRUM= <DPX300>
$$ ##$L= (0..31)
$$ 1 1 1 1 1 1 1 1 1 1 1 1 1 1 1 1 1 1 1 1 1 1 1 1 1 1 1 1 1 1 1 1
$$ ##$LFILTER= 200
$$ ##$LGAIN= -15
$$ ##$LOCKED= yes
$$ ##$LOCKFLD= 3959
$$ ##$LOCKGN= 122.099998474121
$$ ##$LOCKPOW= -25
$$ ##$LOCKPPM= 2.49000000953674
$$ ##$LOCNUC= <2H>
$$ ##$LOCPHAS= 25
$$ ##$LOCSHFT= yes
$$ ##$LOCSW= 0
$$ ##$LTIME= 0.136000007390976
$$ ##$MASR= 4200
$$ ##$MASRLST= <masrlst>
$$ ##$NBL= 1
$$ ##$NC= -1
$$ ##$NS= 1000
$$ ##$NUC1= <13C>
$$ ##$NUC2= <1H>
$$ ##$NUC3= <off>
$$ ##$NUC4= <off>
$$ ##$NUC5= <off>
$$ ##$NUC6= <off>
$$ ##$NUC7= <off>
$$ ##$NUC8= <off>
$$ ##$NUCLEI= 0
$$ ##$NUCLEUS= <off>
$$ ##$O1= 7546.30085260999
$$ ##$O2= 1200.5199999976
$$ ##$O3= 7546.30085260999
$$ ##$O4= 7546.30085260999
$$ ##$O5= 0
$$ ##$O6= 0
$$ ##$O7= 0
$$ ##$O8= 0
$$ ##$OBSCHAN= (0..9)
$$ 0 0 0 0 0 0 0 0 0 0
$$ ##$OVERFLW= 0
$$ ##$P= (0..63)
$$ 9 9 18 13 26 0 0 0 0 0 0 0 0 0 0 200000 1000 2500 0 600 2500 0 0 0 0 0 
$$ 0 9 1000 0 0 0 0 0 0 0 0 0 0 0 0 0 0 0 0 0 0 0 0 0 0 0 0 0 0 0 0 0 0 0 
$$ 0 0 0 0
$$ ##$PAPS= 2
$$ ##$PARMODE= 0
$$ ##$PCPD= (0..9)
$$ 100 100 80 100 100 100 100 100 100 100
$$ ##$PHCOR= (0..31)
$$ 0 0 0 0 0 0 0 0 0 0 0 0 0 0 0 0 0 0 0 0 0 0 0 0 0 0 0 0 0 0 0 0
$$ ##$PHP= 2
$$ ##$PH_ref= 0
$$ ##$PL= (0..63)
$$ 120 -1 0 120 120 120 120 120 120 120 120 120 15.8 15.8 120 120 120 120 
$$ -1 120 120 120 120 120 120 120 120 120 120 120 15.8 120 120 120 120 120 
$$ 120 120 120 120 120 120 120 120 120 120 120 120 120 120 120 120 120 120 
$$ 120 120 120 120 120 120 120 120 120 120
$$ ##$POWMOD= 0
$$ ##$PR= 4
$$ ##$PRECHAN= (0..15)
$$ -1 3 -1 2 0 -1 -1 -1 -1 -1 -1 -1 -1 -1 -1 -1
$$ ##$PRGAIN= 0
$$ ##$PROBHD= <5 mm PABBO BB/19F-1H/D Z-GRD Z104275/0178
$$ >
$$ ##$PROSOL= no
$$ ##$PULPROG= <zgdc30>
$$ ##$PW= 0
$$ ##$PYNM= <acqu.py>
$$ ##$PYNMP= <proc.py>
$$ ##$QNP= 1
$$ ##$RD= 0
$$ ##$RECCHAN= (0..15)
$$ -1 -1 -1 -1 -1 -1 -1 -1 -1 -1 -1 -1 -1 -1 -1 -1
$$ ##$RECPH= 0
$$ ##$RG= 1824.6
$$ ##$RO= 20
$$ ##$ROUTWD1= (0..23)
$$ 1 0 0 0 0 1 0 0 0 0 0 1 0 0 0 1 0 0 0 0 0 0 0 0
$$ ##$ROUTWD2= (0..23)
$$ 1 0 0 0 0 1 0 0 0 0 0 0 0 0 0 0 0 0 0 0 0 0 0 0
$$ ##$RPUUSED= (0..8)
$$ 0 0 0 0 0 0 0 0 0
$$ ##$RSEL= (0..9)
$$ 0 1 2 0 0 0 0 0 0 0
$$ ##$S= (0..7)
$$ 83 25 26 83 26 83 83 83
$$ ##$SEOUT= 0
$$ ##$SFO1= 75.4752953008526
$$ ##$SFO2= 300.13120052
$$ ##$SFO3= 75.4752953008526
$$ ##$SFO4= 75.4752953008526
$$ ##$SFO5= 500.13
$$ ##$SFO6= 500.13
$$ ##$SFO7= 500.13
$$ ##$SFO8= 500.13
$$ ##$SOLVENT= <DMSO>
$$ ##$SP= (0..31)
$$ 1 120 120 120 0 0 120 120 0 0 0 120 0 0 120 0 150 150 120 120.87 118.96 
$$ 122.27 114.95 150 150 150 150 150 150 120 150 120
$$ ##$SP07= 0
$$ ##$SPECTR= 0
$$ ##$SPNAM0= <gauss>
$$ ##$SPNAM1= <Gaus1.1000>
$$ ##$SPNAM10= <gauss>
$$ ##$SPNAM11= <Gaus1.1000>
$$ ##$SPNAM12= <gauss>
$$ ##$SPNAM13= <gauss>
$$ ##$SPNAM14= <Gaus1.1000>
$$ ##$SPNAM15= <Gaus1.1000>
$$ ##$SPNAM16= <gauss>
$$ ##$SPNAM17= <gauss>
$$ ##$SPNAM18= <Gaus1.1000>
$$ ##$SPNAM19= <Gaus1.1000>
$$ ##$SPNAM2= <Gaus1.1000>
$$ ##$SPNAM20= <Gaus1.1000>
$$ ##$SPNAM21= <Gaus1.1000>
$$ ##$SPNAM22= <Gaus1.1000>
$$ ##$SPNAM23= <gauss>
$$ ##$SPNAM24= <gauss>
$$ ##$SPNAM25= <gauss>
$$ ##$SPNAM26= <gauss>
$$ ##$SPNAM27= <gauss>
$$ ##$SPNAM28= <gauss>
$$ ##$SPNAM29= <Gaus1.1000>
$$ ##$SPNAM3= <Gaus1.1000>
$$ ##$SPNAM30= <gauss>
$$ ##$SPNAM31= <Gaus1.1000>
$$ ##$SPNAM4= <gauss>
$$ ##$SPNAM5= <gauss>
$$ ##$SPNAM6= <Gaus1.1000>
$$ ##$SPNAM7= <Gaus1.1000>
$$ ##$SPNAM8= <gauss>
$$ ##$SPNAM9= <gauss>
$$ ##$SPOAL= (0..31)
$$ 0.5 0.5 0.5 0.5 0.5 0.5 0.5 0.5 0.5 0.5 0.5 0.5 0.5 0.5 0.5 0.5 0.5 0.5 
$$ 0.5 0.5 0.5 0.5 0.5 0.5 0.5 0.5 0.5 0.5 0.5 0.5 0.5 0.5
$$ ##$SPOFFS= (0..31)
$$ 0 0 0 0 0 0 0 0 0 0 0 0 0 0 0 0 0 0 0 0 0 0 0 0 0 0 0 0 0 0 0 0
$$ ##$SUBNAM0= <"">
$$ ##$SUBNAM1= <"">
$$ ##$SUBNAM2= <"">
$$ ##$SUBNAM3= <"">
$$ ##$SUBNAM4= <"">
$$ ##$SUBNAM5= <"">
$$ ##$SUBNAM6= <"">
$$ ##$SUBNAM7= <"">
$$ ##$SUBNAM8= <"">
$$ ##$SUBNAM9= <"">
$$ ##$SW= 259.791539193003
$$ ##$SWIBOX= (0..15)
$$ 0 1 3 4 0 0 0 0 0 0 0 0 0 0 0 0
$$ ##$SW_h= 19607.8431372549
$$ ##$TD= 65536
$$ ##$TD0= 1
$$ ##$TE= 296.16
$$ ##$TE2= 300
$$ ##$TE3= 300
$$ ##$TEG= 300
$$ ##$TL= (0..7)
$$ 0 120 120 120 120 120 120 120
$$ ##$TP= (0..7)
$$ 150 150 150 150 150 150 150 150
$$ ##$TP07= 0
$$ ##$TPNAME0= <>
$$ ##$TPNAME1= <>
$$ ##$TPNAME2= <>
$$ ##$TPNAME3= <>
$$ ##$TPNAME4= <>
$$ ##$TPNAME5= <>
$$ ##$TPNAME6= <>
$$ ##$TPNAME7= <>
$$ ##$TPOAL= (0..7)
$$ 0.5 0.5 0.5 0.5 0.5 0.5 0.5 0.5
$$ ##$TPOFFS= (0..7)
$$ 0 0 0 0 0 0 0 0
$$ ##$TUNHIN= 0
$$ ##$TUNHOUT= 0
$$ ##$TUNXOUT= 0
$$ ##$USERA1= <user>
$$ ##$USERA2= <user>
$$ ##$USERA3= <user>
$$ ##$USERA4= <user>
$$ ##$USERA5= <user>
$$ ##$V9= 5
$$ ##$VALIST= <valist>
$$ ##$VCLIST= <CCCCCCCCCCCCCCC>
$$ ##$VD= 0
$$ ##$VDLIST= <DDDDDDDDDDDDDDD>
$$ ##$VPLIST= <PPPPPPPPPPPPPPP>
$$ ##$VTLIST= <TTTTTTTTTTTTTTT>
$$ ##$WBST= 1024
$$ ##$WBSW= 4
$$ ##$XGAIN= (0..3)
$$ 0 0 0 0
$$ ##$XL= 0
$$ ##$YL= 0
$$ ##$YMAX_a= 2943724
$$ ##$YMIN_a= -811587
$$ ##$ZGOPTNS= <>
$$ ##$ZL1= 120
$$ ##$ZL2= 120
$$ ##$ZL3= 120
$$ ##$ZL4= 120
$$ ##END=
$$ 
##$PARAMETERFILE=	(audita.txt, ASCII, E:/%E5%9C%A8%E6%89%80%E7%A0%94%E7%A9%B6/%E6%98%BE%E8%89%B2%E5%BA%95%E7%89%A9%E7%A0%94%E7%A9%B6/%E8%AF%BE%E9%A2%98%E5%AE%9E%E9%AA%8C%E8%AE%A1%E5%88%92%E3%80%81%E8%AE%B0%E5%BD%95%E5%8F%8A%E6%80%BB%E7%BB%93/%E6%A0%B8%E7%A3%81%E5%9B%BE%E8%B0%B1/150401%E5%BE%AE%E7%94%9F%E7%89%A9%E9%9F%A6%E7%8C%AE%E8%99%8E/824-150303A/2/audita.txt, 0)
$$ ##TITLE= Audit trail, TOPSPIN		Version 1.3
$$ ##JCAMPDX= 5.01
$$ ##ORIGIN= Bruker BioSpin GmbH
$$ ##OWNER= nmr
$$ $$ D:\/data/pub/nmr/824-150303A/2/audita.txt
$$ ##AUDIT TRAIL=  $$ (NUMBER, WHEN, WHO, WHERE, VERSION, WHAT)
$$ (   1,<2015-03-19 11:15:10.796 +0800>,<nmr>,<NMR>,<TOPSPIN 1.3>,
$$       <created by zg
$$ 	started at 2015-03-19 10:12:37.453 +0800,
$$ 	POWCHK disabled, PULCHK disabled
$$        configuration hash MD5:
$$        DF A6 11 CE 2A 02 50 55 3E 86 D8 82 5B AB EC 40
$$        data hash MD5: 64K
$$        04 AA B0 2B F3 D0 63 F4 05 D5 34 5B 19 87 B4 38>)
$$ (   2,<2015-03-19 11:15:14.687 +0800>,<nmr>,<NMR>,<TOPSPIN 1.3>,
$$       <user comment:
$$        ICON-NMR User ID: pub
$$        data hash MD5: 64K
$$        04 AA B0 2B F3 D0 63 F4 05 D5 34 5B 19 87 B4 38>)
$$ ##END=
$$ 
$$ $$ hash MD5
$$ $$ F1 21 7F 90 3A C9 1D 5B 1D F0 96 CB 14 39 2E 66
$$ 
##$PARAMETERFILE=	(auditp.txt, ASCII, E:/%E5%9C%A8%E6%89%80%E7%A0%94%E7%A9%B6/%E6%98%BE%E8%89%B2%E5%BA%95%E7%89%A9%E7%A0%94%E7%A9%B6/%E8%AF%BE%E9%A2%98%E5%AE%9E%E9%AA%8C%E8%AE%A1%E5%88%92%E3%80%81%E8%AE%B0%E5%BD%95%E5%8F%8A%E6%80%BB%E7%BB%93/%E6%A0%B8%E7%A3%81%E5%9B%BE%E8%B0%B1/150401%E5%BE%AE%E7%94%9F%E7%89%A9%E9%9F%A6%E7%8C%AE%E8%99%8E/824-150303A/2/pdata/1/auditp.txt, 0)
$$ ##TITLE= Audit trail, TOPSPIN		Version 1.3
$$ ##JCAMPDX= 5.01
$$ ##ORIGIN= Bruker BioSpin GmbH
$$ ##OWNER= nmr
$$ $$ d:/data/pub/nmr/824-150303A/2/pdata/1/auditp.txt
$$ ##AUDIT TRAIL=  $$ (NUMBER, WHEN, WHO, WHERE, VERSION, WHAT)
$$ (   1,<2015-03-19 11:15:10.796 +0800>,<nmr>,<NMR>,<TOPSPIN 1.3>,
$$       <created by zg
$$ 	started at 2015-03-19 10:12:37.453 +0800,
$$ 	POWCHK disabled, PULCHK disabled
$$        configuration hash MD5:
$$        DF A6 11 CE 2A 02 50 55 3E 86 D8 82 5B AB EC 40
$$        data hash MD5: 64K
$$        04 AA B0 2B F3 D0 63 F4 05 D5 34 5B 19 87 B4 38>)
$$ (   2,<2015-03-19 11:15:14.687 +0800>,<nmr>,<NMR>,<TOPSPIN 1.3>,
$$       <user comment:
$$        ICON-NMR User ID: pub
$$        data hash MD5: 64K
$$        04 AA B0 2B F3 D0 63 F4 05 D5 34 5B 19 87 B4 38>)
$$ (   3,<2015-03-19 14:24:00.953 +0800>,<nmr>,<NMR>,<TOPSPIN 1.3>,
$$       <Start of raw data processing
$$        ef BC_mod = 2 LB = 1 FT_mod = 6 PKNL = 1 SI = 32K 
$$        data hash MD5: 32K
$$        70 37 54 D1 05 F4 D8 14 93 AC AE 4D 8D CE 29 09>)
$$ (   4,<2015-03-19 14:24:01.625 +0800>,<nmr>,<NMR>,<TOPSPIN 1.3>,
$$       <apk 
$$        data hash MD5: 32K
$$        5F 2A 5A 07 DA 1E FF BF 33 A8 76 18 75 0E 02 8F>)
$$ (   5,<2015-03-19 14:24:02.125 +0800>,<nmr>,<NMR>,<TOPSPIN 1.3>,
$$       <abs ABSG = 5 
$$        data hash MD5: 32K
$$        41 93 74 81 4A DC D7 B7 07 10 48 AC 3F D9 AE 25>)
$$ ##END=
$$ 
$$ $$ hash MD5
$$ $$ BD 14 60 AA 4B AB 1A 73 32 34 30 5D AF 96 71 65
$$ 
##$PARAMETERFILE=	(cpdprg2, ASCII, E:/%E5%9C%A8%E6%89%80%E7%A0%94%E7%A9%B6/%E6%98%BE%E8%89%B2%E5%BA%95%E7%89%A9%E7%A0%94%E7%A9%B6/%E8%AF%BE%E9%A2%98%E5%AE%9E%E9%AA%8C%E8%AE%A1%E5%88%92%E3%80%81%E8%AE%B0%E5%BD%95%E5%8F%8A%E6%80%BB%E7%BB%93/%E6%A0%B8%E7%A3%81%E5%9B%BE%E8%B0%B1/150401%E5%BE%AE%E7%94%9F%E7%89%A9%E9%9F%A6%E7%8C%AE%E8%99%8E/824-150303A/2/cpdprg2, 0)
$$ 1 pcpd*3:180
$$   pcpd*4:0
$$   pcpd*2:180
$$   pcpd*3:0
$$   pcpd  :180
$$   pcpd*2:0
$$   pcpd*4:180
$$   pcpd*2:0
$$   pcpd*3:180
$$ 2 pcpd*3:0
$$   pcpd*4:180
$$   pcpd*2:0
$$   pcpd*3:180
$$   pcpd  :0
$$   pcpd*2:180
$$   pcpd*4:0
$$   pcpd*2:180
$$   pcpd*3:0
$$   lo to 2 times 2
$$ 3 pcpd*3:180
$$   pcpd*4:0
$$   pcpd*2:180
$$   pcpd*3:0
$$   pcpd  :180
$$   pcpd*2:0
$$   pcpd*4:180
$$   pcpd*2:0
$$   pcpd*3:180
$$   jump to 1
$$ 
##$PARAMETERFILE=	(format.temp, ASCII, E:/%E5%9C%A8%E6%89%80%E7%A0%94%E7%A9%B6/%E6%98%BE%E8%89%B2%E5%BA%95%E7%89%A9%E7%A0%94%E7%A9%B6/%E8%AF%BE%E9%A2%98%E5%AE%9E%E9%AA%8C%E8%AE%A1%E5%88%92%E3%80%81%E8%AE%B0%E5%BD%95%E5%8F%8A%E6%80%BB%E7%BB%93/%E6%A0%B8%E7%A3%81%E5%9B%BE%E8%B0%B1/150401%E5%BE%AE%E7%94%9F%E7%89%A9%E9%9F%A6%E7%8C%AE%E8%99%8E/824-150303A/2/format.temp, 0)
$$ EDIT_PAR COMMAND FILE
$$ 
$$ DI_MODE         LONG
$$ ED_ENTRY        ACQU
$$ ORDER           FILE
$$ 
$$ 
$$ HEADER		"F2 - Acquisition Parameters"
$$ T_NAME		Date_
$$ 		TYPE	R64
$$ 		CLASS	ACQU
$$ 		SUBRANGE 0.0 50000000
$$ 		REL	"Date_=itodate(DATE)"
$$ 		INV_REL	"DATE=datetoi(Date_,DATE)"
$$ 		FORMAT	"%14.0f"
$$ 		TEXT	" "
$$ END
$$ T_NAME		Time
$$ 		TYPE	R32
$$ 		CLASS	ACQU
$$ 		SUBRANGE 0.0 1000000
$$ 		REL	"Time=itotime(DATE)"
$$ 		INV_REL	"DATE=timetoi(Time,DATE)"
$$ 		FORMAT	"%14.2f"
$$ 		TEXT	" "
$$ END
$$ NAME		INSTRUM
$$ 		TEXT	" "
$$ END
$$ NAME		PROBHD
$$ 		FORMAT	"%14.14s"
$$ 		TEXT	" "
$$ END
$$ NAME		PULPROG
$$ 		TEXT	" "
$$ END
$$ NAME		TD
$$ 		TEXT	" "
$$ END
$$ NAME		SOLVENT
$$ 		TEXT	" "
$$ END
$$ NAME		NS
$$ 		TEXT	" "
$$ END
$$ NAME		DS
$$ 		TEXT	" "
$$ END
$$ T_NAME		SWH
$$ 		TYPE	R32
$$ 		CLASS	ACQU
$$ 		SUBRANGE 0.0 1e8
$$ 		REL	"SWH=SW*SFO1"
$$ 		INV_REL "SW=SWH/SFO1"
$$ 		UNIT	"Hz"
$$ 		FORMAT	"%14.3f Hz"
$$ 		TEXT	" "
$$ END
$$ T_NAME          FIDRES
$$                 TYPE    R32
$$                 CLASS   ACQU
$$                 SUBRANGE 0.0 100000
$$                 REL     "FIDRES=SW*SFO1/TD"
$$                 INV_REL "TD = nextpow(SW*SFO1/FIDRES)"
$$ 		UNIT	"Hz"
$$ 		FORMAT	"%14.6f Hz"
$$ 		TEXT	" "
$$ END
$$ T_NAME          AQ
$$ 		TYPE	R32
$$ 		CLASS	ACQU
$$ 		SUBRANGE 0.0 1000
$$ 		REL	"AQ=aqcalc(SW,SFO1,TD,DIGTYP)"
$$ 		INV_REL	"TD=tdcalc(SW,SFO1,1.0e6*AQ,DIGTYP)"
$$ 		UNIT	"sec"
$$ 		FORMAT	"%14.7f sec"
$$ 		TEXT	" "
$$ END
$$ NAME		RG
$$ 		TEXT	" "
$$ END
$$ T_NAME          DW
$$ 		TYPE	R32
$$ 		CLASS	ACQU
$$ 		SUBRANGE 0.0 1000000
$$ 		REL	"DW=1/(2*SW*SFO1)"
$$ 		INV_REL	"SW=1000000/(2*(0.005+DW)*SFO1)"
$$ 		UNIT	"usec"
$$ 		FORMAT	"%14.3lf usec"
$$ 		TEXT	" "
$$ END
$$ NAME		DE
$$ 		FORMAT	"%14.2f usec"
$$ 		TEXT	" "
$$ END
$$ NAME		TE
$$ 		FORMAT	"%14.1f K"
$$ 		TEXT	" "
$$ END
$$ T_NAME		D1
$$ 		TYPE	R32
$$ 		CLASS	ACQU
$$ 		SUBRANGE 0.0 1e38
$$ 		REL	"D1=D[1]"
$$ 		INV_REL	"D[1]=D1"
$$ 		UNIT	"sec"
$$ 		FORMAT	"%14.8f sec"
$$ 		TEXT	" "
$$ END
$$ T_NAME		d11
$$ 		TYPE	R32
$$ 		SUBRANGE 0.0 1e8
$$ 		CLASS	ACQU
$$ 		REL	"d11=30m"
$$ 		INV_REL	"D[0]=d11"
$$ 		UNIT	"sec"
$$ 		TEXT	" "
$$ 		FORMAT	"%14.8f sec"
$$ 		NONEDIT
$$ END
$$ NAME		TD0
$$ 		TEXT	" "
$$ END
$$ HEADER		"======== CHANNEL f1 ========"
$$ NAME		NUC1
$$ 		NONEDIT
$$ 		TEXT	" "
$$ END
$$ T_NAME		P1
$$ 		TYPE	R32
$$ 		CLASS	ACQU
$$ 		SUBRANGE 0.0 1.0e10
$$ 		REL	"P1=P[1]"
$$ 		INV_REL	"P[1]=P1"
$$ 		UNIT	"usec"
$$ 		FORMAT	"%14.2f usec"
$$ 		TEXT	" "
$$ END
$$ T_NAME		PL1
$$ 		TYPE	R32
$$ 		CLASS	ACQU
$$ 		SUBRANGE -6.0 1e38
$$ 		REL	"PL1=PL[1]"
$$ 		INV_REL	"PL[1]=PL1"
$$ 		UNIT	"dB"
$$ 		FORMAT	"%14.2f dB"
$$ 		TEXT	" "
$$ END
$$ NAME		SFO1
$$ 		FORMAT	"%14.7f MHz"
$$ 		TEXT	" "
$$ END
$$ HEADER		"======== CHANNEL f2 ========"
$$ NAME		CPDPRG2
$$ 		TEXT	" "
$$ END
$$ NAME		NUC2
$$ 		NONEDIT
$$ 		TEXT	" "
$$ END
$$ T_NAME		PCPD2
$$ 		TYPE	R32
$$ 		CLASS	ACQU
$$ 		SUBRANGE 0 1e38
$$ 		REL	"PCPD2=PCPD[2]"
$$ 		INV_REL	"PCPD[2]=PCPD2"
$$ 		UNIT	"usec"
$$ 		FORMAT	"%14.2f usec"
$$ 		TEXT	" "
$$ END
$$ T_NAME		PL2
$$ 		TYPE	R32
$$ 		CLASS	ACQU
$$ 		SUBRANGE -6.0 1e38
$$ 		REL	"PL2=PL[2]"
$$ 		INV_REL	"PL[2]=PL2"
$$ 		UNIT	"dB"
$$ 		FORMAT	"%14.2f dB"
$$ 		TEXT	" "
$$ END
$$ T_NAME		PL12
$$ 		TYPE	R32
$$ 		CLASS	ACQU
$$ 		SUBRANGE -6.0 1e38
$$ 		REL	"PL12=PL[12]"
$$ 		INV_REL	"PL[12]=PL12"
$$ 		UNIT	"dB"
$$ 		FORMAT	"%14.2f dB"
$$ 		TEXT	" "
$$ END
$$ NAME		SFO2
$$ 		FORMAT	"%14.7f MHz"
$$ 		TEXT	" "
$$ END
$$ 
##$PARAMETERFILE=	(parm.txt, ASCII, E:/%E5%9C%A8%E6%89%80%E7%A0%94%E7%A9%B6/%E6%98%BE%E8%89%B2%E5%BA%95%E7%89%A9%E7%A0%94%E7%A9%B6/%E8%AF%BE%E9%A2%98%E5%AE%9E%E9%AA%8C%E8%AE%A1%E5%88%92%E3%80%81%E8%AE%B0%E5%BD%95%E5%8F%8A%E6%80%BB%E7%BB%93/%E6%A0%B8%E7%A3%81%E5%9B%BE%E8%B0%B1/150401%E5%BE%AE%E7%94%9F%E7%89%A9%E9%9F%A6%E7%8C%AE%E8%99%8E/824-150303A/2/pdata/1/parm.txt, 0)
$$ 
$$ Current Data Parameters
$$ NAME        824-150303A                
$$ EXPNO                 2                
$$ PROCNO                1                
$$ 
$$ F2 - Acquisition Parameters
$$ Date_          20150319                
$$ Time              10.18                
$$ INSTRUM          DPX300                
$$ PROBHD   5 mm PABBO BB/                
$$ PULPROG          zgdc30                
$$ TD                65536                
$$ SOLVENT            DMSO                
$$ NS                 1000                
$$ DS                    4                
$$ SWH           19607.844 Hz             
$$ FIDRES         0.299192 Hz             
$$ AQ            1.6712180 sec            
$$ RG               1824.6                
$$ DW               25.500 usec           
$$ DE                 6.00 usec           
$$ TE                296.2 K              
$$ D1           2.00000000 sec            
$$ d11          0.03000000 sec            
$$ TD0                   1                
$$ 
$$ ======== CHANNEL f1 ========
$$ NUC1                13C                
$$ P1                 9.00 usec           
$$ PL1               -1.00 dB             
$$ SFO1         75.4752953 MHz            
$$ 
$$ ======== CHANNEL f2 ========
$$ CPDPRG2         waltz16                
$$ NUC2                 1H                
$$ PCPD2             80.00 usec           
$$ PL2                0.00 dB             
$$ PL12              15.80 dB             
$$ SFO2        300.1312005 MHz            
$$ 
$$ F2 - Processing parameters
$$ SI                32768                
$$ SF           75.4677867 MHz            
$$ WDW                  EM                
$$ SSB                   0                
$$ LB                 1.00 Hz             
$$ GB                    0                
$$ PC                 1.40                
$$ 
##$PARAMETERFILE=	(peak.txt, ASCII, E:/%E5%9C%A8%E6%89%80%E7%A0%94%E7%A9%B6/%E6%98%BE%E8%89%B2%E5%BA%95%E7%89%A9%E7%A0%94%E7%A9%B6/%E8%AF%BE%E9%A2%98%E5%AE%9E%E9%AA%8C%E8%AE%A1%E5%88%92%E3%80%81%E8%AE%B0%E5%BD%95%E5%8F%8A%E6%80%BB%E7%BB%93/%E6%A0%B8%E7%A3%81%E5%9B%BE%E8%B0%B1/150401%E5%BE%AE%E7%94%9F%E7%89%A9%E9%9F%A6%E7%8C%AE%E8%99%8E/824-150303A/2/pdata/1/peak.txt, 0)
$$ DU=d:, USER=pub, NAME=824-150303A, EXPNO=2, PROCNO=1
$$ F1=165.688ppm, F2=57.180ppm, MI=0.17cm, MAXI=4.94cm, PC=1.400
$$      #     ADDRESS            FREQUENCY         INTENSITY
$$                            [Hz]        [PPM]
$$      1      8743.1    12080.435     160.0741         1.71
$$ 
$$      2      9470.7    11645.075     154.3052         1.03
$$ 
$$      3      9595.3    11570.497     153.3170         0.94
$$ 
$$      4     13000.0     9533.178     126.3211         1.02
$$ 
$$      5     14564.7     8596.933     113.9153         0.92
$$ 
$$      6     14576.9     8589.585     113.8179         1.08
$$ 
$$      7     14862.3     8418.818     111.5551         0.78
$$ 
$$      8     15859.6     7822.072     103.6478         1.09
$$ 
$$      9     16563.4     7400.928      98.0674         1.01
$$ 
$$     10     19765.1     5485.078      72.6810         1.04
$$ 
$$     11     20191.3     5230.027      69.3015         1.02
$$ 
$$     12     20302.1     5163.754      68.4233         1.03
$$ 
$$     13     20392.0     5109.957      67.7104         1.02
$$ 
$$     14     21338.6     4543.527      60.2048         1.05
$$ 
$$     15     23850.1     3040.688      40.2912         2.14
$$ 
$$     16     23885.1     3019.741      40.0136         6.51
$$ 
$$     17     23920.2     2998.753      39.7355        12.84
$$ 
$$     18     23955.3     2977.751      39.4572        15.00
$$ 
$$     19     23990.3     2956.781      39.1794        12.75
$$ 
$$     20     24025.4     2935.788      38.9012         6.36
$$ 
$$     21     24060.5     2914.798      38.6231         2.15
$$ 
$$     22     26649.6     1365.532      18.0942         1.47
$$ 
$$ 
##$PARAMETERFILE=	(procs, ASCII, E:/%E5%9C%A8%E6%89%80%E7%A0%94%E7%A9%B6/%E6%98%BE%E8%89%B2%E5%BA%95%E7%89%A9%E7%A0%94%E7%A9%B6/%E8%AF%BE%E9%A2%98%E5%AE%9E%E9%AA%8C%E8%AE%A1%E5%88%92%E3%80%81%E8%AE%B0%E5%BD%95%E5%8F%8A%E6%80%BB%E7%BB%93/%E6%A0%B8%E7%A3%81%E5%9B%BE%E8%B0%B1/150401%E5%BE%AE%E7%94%9F%E7%89%A9%E9%9F%A6%E7%8C%AE%E8%99%8E/824-150303A/2/pdata/1/procs, 0)
$$ ##TITLE= Parameter file, TOPSPIN		Version 1.3
$$ ##JCAMPDX= 5.0
$$ ##DATATYPE= Parameter Values
$$ ##ORIGIN= Bruker BioSpin GmbH
$$ ##OWNER= nmr
$$ $$ 2015-03-19 14:24:15.078 +0800  nmr@NMR
$$ $$ d:/data/pub/nmr/824-150303A/2/pdata/1//procs
$$ ##$ABSF1= 229.4024
$$ ##$ABSF2= -30.41498
$$ ##$ABSG= 5
$$ ##$ABSL= 3
$$ ##$ALPHA= 0
$$ ##$AQORDER= 0
$$ ##$ASSFAC= 0
$$ ##$ASSFACI= 0
$$ ##$ASSFACX= 0
$$ ##$ASSWID= 0
$$ ##$AUNMP= <proc_1dnp>
$$ ##$AXLEFT= 0
$$ ##$AXRIGHT= 0
$$ ##$AXTYPE= 0
$$ ##$AXUNIT= <>
$$ ##$AZFE= 0.1
$$ ##$AZFW= 0.5
$$ ##$BCFW= 0
$$ ##$BC_mod= 2
$$ ##$BYTORDP= 0
$$ ##$COROFFS= 0
$$ ##$CY= 15
$$ ##$DATMOD= 1
$$ ##$DC= 0
$$ ##$DFILT= <>
$$ ##$DTYPP= 0
$$ ##$F1P= 229.402404785156
$$ ##$F2P= -30.4149820211379
$$ ##$FCOR= 0.5
$$ ##$FTSIZE= 32768
$$ ##$FT_mod= 6
$$ ##$GAMMA= 0
$$ ##$GB= 0
$$ ##$INTBC= 1
$$ ##$INTSCL= 1
$$ ##$ISEN= 30
$$ ##$LB= 1
$$ ##$LEV0= 0
$$ ##$LPBIN= 0
$$ ##$MAXI= 17.49649
$$ ##$MC2= 0
$$ ##$MEAN= 0
$$ ##$ME_mod= 0
$$ ##$MI= 0
$$ ##$NCOEF= 0
$$ ##$NC_proc= -2
$$ ##$NLEV= 6
$$ ##$NOISF1= 0
$$ ##$NOISF2= 0
$$ ##$NSP= 0
$$ ##$NTH_PI= 0
$$ ##$NZP= 0
$$ ##$OFFSET= 229.4024
$$ ##$PC= 1.4
$$ ##$PHC0= -50.21512
$$ ##$PHC1= 42.56893
$$ ##$PH_mod= 1
$$ ##$PKNL= yes
$$ ##$PPARMOD= 0
$$ ##$PPDIAG= 0
$$ ##$PPIPTYP= 0
$$ ##$PPMPNUM= 100
$$ ##$PPRESOL= 1
$$ ##$PSCAL= 0
$$ ##$PSIGN= 0
$$ ##$REVERSE= no
$$ ##$SF= 75.4677867338934
$$ ##$SI= 32768
$$ ##$SIGF1= 0
$$ ##$SIGF2= 0
$$ ##$SINO= 80
$$ ##$SIOLD= 32768
$$ ##$SREGLST= <13C.DMSO>
$$ ##$SSB= 0
$$ ##$STSI= 32768
$$ ##$STSR= 0
$$ ##$SW_p= 19607.8431372549
$$ ##$SYMM= 0
$$ ##$S_DEV= 0
$$ ##$TDeff= 65536
$$ ##$TDoff= 0
$$ ##$TI= <>
$$ ##$TILT= no
$$ ##$TM1= 0
$$ ##$TM2= 0
$$ ##$TOPLEV= 0
$$ ##$USERP1= <user>
$$ ##$USERP2= <user>
$$ ##$USERP3= <user>
$$ ##$USERP4= <user>
$$ ##$USERP5= <user>
$$ ##$WDW= 1
$$ ##$XDIM= 64
$$ ##$YMAX_p= 436344442
$$ ##$YMIN_p= -3401049
$$ ##END=
$$ 
##$PARAMETERFILE=	(pulseprogram, ASCII, E:/%E5%9C%A8%E6%89%80%E7%A0%94%E7%A9%B6/%E6%98%BE%E8%89%B2%E5%BA%95%E7%89%A9%E7%A0%94%E7%A9%B6/%E8%AF%BE%E9%A2%98%E5%AE%9E%E9%AA%8C%E8%AE%A1%E5%88%92%E3%80%81%E8%AE%B0%E5%BD%95%E5%8F%8A%E6%80%BB%E7%BB%93/%E6%A0%B8%E7%A3%81%E5%9B%BE%E8%B0%B1/150401%E5%BE%AE%E7%94%9F%E7%89%A9%E9%9F%A6%E7%8C%AE%E8%99%8E/824-150303A/2/pulseprogram, 0)
$$ # 1 "C:/Bruker/TP13/exp/stan/nmr/lists/pp/zgdc30"
$$ ;zgdc30
$$ ;avance-version (07/04/03)
$$ ;1D sequence with decoupling
$$ ;using 30 degree flip angle
$$ ;
$$ ;$CLASS=HighRes
$$ ;$DIM=1D
$$ ;$TYPE=
$$ ;$SUBTYPE=
$$ ;$COMMENT=
$$ 
$$ 
$$ # 1 "C:/Bruker/TP13/exp/stan/nmr/lists/pp/Avance.incl" 1
$$ ;Avance.incl
$$ ;
$$ ;avance-version (07/01/22)
$$ ;
$$ ;$CLASS=HighRes Incl
$$ ;$COMMENT=
$$ 
$$ 
$$ 
$$ 
$$ 
$$ 
$$ 
$$ 
$$ 
$$ 
$$ 
$$ 
$$ 
$$ 
$$ 
$$ 
$$ 
$$ 
$$ 
$$ 
$$ 
$$ 
$$ 
$$ 
$$ 
$$ 
$$ 
$$ 
$$ 
$$ 
$$ 
$$ 
$$ 
$$ 
$$ 
$$ 
$$ 
$$ 
$$ 
$$ 
$$ 
$$ 
$$ 
$$ 
$$ 
$$ 
$$ 
$$ 
$$ 
$$ 
$$ 
$$ 
$$ 
$$ 
$$ 
$$ 
$$ 
$$ 
$$ 
$$ 
$$ 
$$ 
$$ 
$$ 
$$ 
$$ 
$$ 
$$ 
$$ 
$$ 
$$ 
$$ 
$$ 
$$ 
$$ 
$$ 
$$ 
$$ 
$$ 
$$ 
$$ 
$$ 
$$ 
$$ 
$$ 
$$ 
$$ 
$$ 
$$ 
$$ 
$$ 
$$ 
$$ 
$$ 
$$ 
$$ 
$$ 
$$ 
$$ 
$$ 
$$ 
$$ 
$$ 
$$ 
$$ 
$$ 
$$ 
$$ 
$$ 
$$ 
$$ 
$$ 
$$ 
$$ 
$$ 
$$ 
$$ 
$$ 
$$ 
$$ 
$$ 
$$ 
$$ 
$$ 
$$ 
$$ 
$$ 
$$ 
$$ 
$$ ;$Id: Avance1.incl,v 1.10.6.2 2007/01/22 13:54:46 ber Exp $
$$ # 13 "C:/Bruker/TP13/exp/stan/nmr/lists/pp/zgdc30" 2
$$ 
$$ 
$$ 
$$ "d11=30m"
$$ 
$$ 
$$ "acqt0=-p1*0.66/3.1416"
$$ 
$$ 
$$ # 1 "mc_line 22 file C:/Bruker/TP13/exp/stan/nmr/lists/pp/zgdc30 expanding definition part of mc command before ze"
$$ define delay MCWRK
$$ define delay MCREST
$$ "MCWRK = 0.500000*30m"
$$ "MCREST = 30m - 30m"
$$ # 22 "C:/Bruker/TP13/exp/stan/nmr/lists/pp/zgdc30"
$$ 1 ze
$$ # 1 "mc_line 22 file C:/Bruker/TP13/exp/stan/nmr/lists/pp/zgdc30 expanding definition of mc command after ze"
$$ # 23 "C:/Bruker/TP13/exp/stan/nmr/lists/pp/zgdc30"
$$   d11 pl12:f2 
$$ # 1 "mc_line 24 file C:/Bruker/TP13/exp/stan/nmr/lists/pp/zgdc30 expanding start label for mc command"
$$ 2 MCWRK  * 2 do:f2
$$ LBLF0, MCREST
$$ # 25 "C:/Bruker/TP13/exp/stan/nmr/lists/pp/zgdc30"
$$   d11 cpd2:f2
$$   d1
$$   p1*0.33 ph1
$$   go=2 ph31
$$ # 1 "mc_line 29 file C:/Bruker/TP13/exp/stan/nmr/lists/pp/zgdc30 expanding mc command in line"
$$   MCWRK do:f2 wr #0
$$   MCWRK zd 
$$   lo to LBLF0 times td0
$$ 
$$ # 30 "C:/Bruker/TP13/exp/stan/nmr/lists/pp/zgdc30"
$$ exit
$$ 
$$ 
$$ ph1=0 2 2 0 1 3 3 1
$$ ph31=0 2 2 0 1 3 3 1
$$ 
$$ 
$$ ;pl1 : f1 channel - power level for pulse (default)
$$ ;pl12: f2 channel - power level for CPD/BB decoupling
$$ ;p1 : f1 channel -  90 degree high power pulse
$$ ;d1 : relaxation delay; 1-5 * T1
$$ ;d11: delay for disk I/O                             [30 msec]
$$ ;NS: 1 * n, total number of scans: NS * TD0
$$ ;cpd2: decoupling according to sequence defined by cpdprg2
$$ ;pcpd2: f2 channel - 90 degree pulse for decoupling sequence
$$ 
$$ 
$$ 
$$ ;$Id: zgdc30,v 1.8.6.2 2007/04/11 13:16:56 ber Exp $
$$ 
##$PARAMETERFILE=	(scon, ASCII, E:/%E5%9C%A8%E6%89%80%E7%A0%94%E7%A9%B6/%E6%98%BE%E8%89%B2%E5%BA%95%E7%89%A9%E7%A0%94%E7%A9%B6/%E8%AF%BE%E9%A2%98%E5%AE%9E%E9%AA%8C%E8%AE%A1%E5%88%92%E3%80%81%E8%AE%B0%E5%BD%95%E5%8F%8A%E6%80%BB%E7%BB%93/%E6%A0%B8%E7%A3%81%E5%9B%BE%E8%B0%B1/150401%E5%BE%AE%E7%94%9F%E7%89%A9%E9%9F%A6%E7%8C%AE%E8%99%8E/824-150303A/2/scon, 0)
$$ ##TITLE= Parameter file, TOPSPIN		Version 1.3
$$ ##JCAMPDX= 5.0
$$ ##DATATYPE= Parameter Values
$$ ##ORIGIN= Bruker BioSpin GmbH
$$ ##OWNER= nmr
$$ $$ 2015-03-19 10:12:37.406 +0800  nmr@NMR
$$ $$ D:\/data/pub/nmr/824-150303A/2/scon
$$ ##$BLKPA= (0..15)
$$ 3 3 3 3 3 3 3 3 3 3 3 3 3 3 3 3 
$$ ##$BLKTR= (0..15)
$$ 3 3 3 3 3 3 3 3 3 3 3 3 3 3 3 3 
$$ ##$DE1= 2
$$ ##$DE2= 2
$$ ##$DEADC= 4
$$ ##$DEPA= 2
$$ ##$DERX= 3
$$ ##$PHASP4= (0..15)
$$ 0.5 0.5 0.5 0.5 0.5 0.5 0.5 0.5 0.5 0.5 0.5 0.5 0.5 0.5 0.5 0.5 
$$ ##$PHASPR= (0..15)
$$ 3 3 3 3 3 3 3 3 3 3 3 3 3 3 3 3 
$$ ##$SHAPPR= (0..15)
$$ 1.6 1.6 1.6 1.6 1.6 1.6 1.6 1.6 1.6 1.6 1.6 1.6 1.6 1.6 1.6 1.6 
$$ ##END=
$$ 
##$PARAMETERFILE=	(uxnmr.par, ASCII, E:/%E5%9C%A8%E6%89%80%E7%A0%94%E7%A9%B6/%E6%98%BE%E8%89%B2%E5%BA%95%E7%89%A9%E7%A0%94%E7%A9%B6/%E8%AF%BE%E9%A2%98%E5%AE%9E%E9%AA%8C%E8%AE%A1%E5%88%92%E3%80%81%E8%AE%B0%E5%BD%95%E5%8F%8A%E6%80%BB%E7%BB%93/%E6%A0%B8%E7%A3%81%E5%9B%BE%E8%B0%B1/150401%E5%BE%AE%E7%94%9F%E7%89%A9%E9%9F%A6%E7%8C%AE%E8%99%8E/824-150303A/2/uxnmr.par, 0)
$$ ##TITLE= Parameter file, TOPSPIN		Version 1.3
$$ ##JCAMPDX= 5.0
$$ ##DATATYPE= Parameter Values
$$ ##ORIGIN= Bruker BioSpin GmbH
$$ ##OWNER= Administrator
$$ $$ 2014-09-30 11:26:32.828 +0800  nmr@NMR
$$ $$ C:/Bruker/TP13/conf/instr/DPX300/uxnmr.par
$$ ##$ACB= 0
$$ ##$ACBTAT= (0..15)
$$ 0 88 72 50 0 0 0 0 0 0 0 0 0 0 0 0
$$ ##$ACBTBA= (0..15)
$$ 0 30 40 0 0 0 0 0 0 0 0 0 0 0 0 0
$$ ##$ACBTCTL= (0..15)
$$ 0 0 0 0 0 0 0 0 0 0 0 0 0 0 0 0
$$ ##$ACBTDI= (0..15)
$$ 0 70 70 72 0 0 0 0 0 0 0 0 0 0 0 0
$$ ##$ACBTDM= (0..15)
$$ 0 0 0 0 0 0 0 0 0 0 0 0 0 0 0 0
$$ ##$ACBTFHI= (0..15)
$$ 0 0 0 0 0 0 0 0 0 0 0 0 0 0 0 0
$$ ##$ACBTFL= (0..15)
$$ 0 249 250 8 0 0 0 0 0 0 0 0 0 0 0 0
$$ ##$ACBTFLO= (0..15)
$$ 0 0 0 0 0 0 0 0 0 0 0 0 0 0 0 0
$$ ##$ACBTOUT= (0..15)
$$ 0 0 0 0 0 0 0 0 0 0 0 0 0 0 0 0
$$ ##$ACBTPO= (0..15)
$$ 0 100000 50000 20000 0 0 0 0 0 0 0 0 0 0 0 0
$$ ##$ACBTPW= (0..15)
$$ 0 0 0 0 0 0 0 0 0 0 0 0 0 0 0 0
$$ ##$ACBTSB= (0..15)
$$ 0 1 1 1 0 0 0 0 0 0 0 0 0 0 0 0
$$ ##$ACBTY= <no>
$$ ##$AQSBDHW= (0..31)
$$ 255 255 255 255 255 255 255 255 255 255 255 255 255 255 255 255 255 255 
$$ 255 255 255 255 255 255 255 255 255 255 255 255 255 255
$$ ##$AQSBDID= (0..31)
$$ 255 255 255 255 255 255 255 255 255 255 255 255 255 255 255 255 255 255 
$$ 255 255 255 255 255 255 255 255 255 255 255 255 255 255
$$ ##$AQSBDNO= (0..31)
$$ 255 255 255 255 255 255 255 255 255 255 255 255 255 255 255 255 255 255 
$$ 255 255 255 255 255 255 255 255 255 255 255 255 255 255
$$ ##$AQSBDTY= (0..31)
$$ 255 255 255 255 255 255 255 255 255 255 255 255 255 255 255 255 255 255 
$$ 255 255 255 255 255 255 255 255 255 255 255 255 255 255
$$ ##$AQSBUAD= (0..31)
$$ 255 255 255 255 255 255 255 255 255 255 255 255 255 255 255 255 255 255 
$$ 255 255 255 255 255 255 255 255 255 255 255 255 255 255
$$ ##$AQSECL= (0..31)
$$ 255 255 255 255 255 255 255 255 255 255 255 255 255 255 255 255 255 255 
$$ 255 255 255 255 255 255 255 255 255 255 255 255 255 255
$$ ##$AQSECLS= (0..31)
$$ 255 255 255 255 255 255 255 255 255 255 255 255 255 255 255 255 255 255 
$$ 255 255 255 255 255 255 255 255 255 255 255 255 255 255
$$ ##$ATT19F= (0..1)
$$ 0 0
$$ ##$ATT1H= (0..1)
$$ 0 0
$$ ##$ATT3H= (0..1)
$$ 0 0
$$ ##$ATTX= (0..1)
$$ 0 0
$$ ##$ATTY= (0..1)
$$ 0 0
$$ ##$ATTZ= (0..1)
$$ 0 0
$$ ##$BACSAIR= yes
$$ ##$BACSCAP= 60
$$ ##$BACSDEL= 10
$$ ##$BACSFCM= no
$$ ##$BACSOPT= <>
$$ ##$BACSTY= <tty08>
$$ ##$BARPTY= <no>
$$ ##$BFREQ= 300.13
$$ ##$BIRDS= no
$$ ##$BMPC= 0
$$ ##$BMPCTY= <no>
$$ ##$BPSUTY= <no>
$$ ##$BSMS= 1
$$ ##$BSMSTY= <tty02>
$$ ##$CFASMOD= (0..7)
$$ 2 2 0 0 0 0 0 0
$$ ##$CFASMUL= (0..7)
$$ 1 1 0 0 0 0 0 0
$$ ##$CNFTXDR= (0..7)
$$ 3 3 0 0 0 0 0 0
$$ ##$COMDIG2= 0
$$ ##$CPDBTY= <no>
$$ ##$CRCOTY= <no>
$$ ##$DATSTAT= no
$$ ##$DIGI140= (0..7)
$$ 0 0 0 0 0 0 0 0
$$ ##$DIGIB12= (0..7)
$$ 0 0 0 0 0 0 0 0
$$ ##$DIGIB16= (0..7)
$$ 0 0 0 0 0 0 0 0
$$ ##$DIGIFA= (0..7)
$$ 0 0 0 0 0 0 0 0
$$ ##$DIGIHA= (0..7)
$$ 0 0 0 0 0 0 0 0
$$ ##$DIGIHAF= (0..7)
$$ 0 0 0 0 0 0 0 0
$$ ##$DIGIHRD= (0..7)
$$ 0 0 0 0 0 0 0 0
$$ ##$DIGIIA= (0..7)
$$ 0 0 0 0 0 0 0 0
$$ ##$DIGIO16= (0..7)
$$ 0 0 0 0 0 0 0 0
$$ ##$DIGISA= (0..7)
$$ 0 0 0 0 0 0 0 0
$$ ##$DIGISAF= (0..7)
$$ 1 0 0 0 0 0 0 0
$$ ##$DIGISL= (0..7)
$$ 0 0 0 0 0 0 0 0
$$ ##$DIGITYI= (0..7)
$$ 0 0 0 0 0 0 0 0
$$ ##$DIGITYP= (0..7)
$$ 0 0 0 0 0 0 0 0
$$ ##$DIGITZ= 0
$$ ##$DRU= no
$$ ##$FCUMEM= (0..7)
$$ 258048 258048 0 0 0 0 0 0
$$ ##$FCUPAL= (0..7)
$$ 3 3 0 0 0 0 0 0
$$ ##$FQMIX= 0
$$ ##$FUNCMOD= <>
$$ ##$GCUTYPE= 1
$$ ##$GTUTY= <no>
$$ ##$HFAC= 3
$$ ##$HPCU= 0
$$ ##$HPCUTY= <no>
$$ ##$HPTXLP= (0..3)
$$ -1 -1 -1 -1
$$ ##$HPTXPI= (0..3)
$$ 0 0 0 0
$$ ##$HPTXPO= (0..3)
$$ 0 0 0 0
$$ ##$HPTXTY= (0..3)
$$ 0 0 0 0
$$ ##$IF451= 0
$$ ##$IFREQ= 1
$$ ##$INTFPR= 0
$$ ##$IPSO= no
$$ ##$LOCKTY= <tty03>
$$ ##$LOCSWID= 0
$$ ##$M2FAC= 0
$$ ##$MASTY= <no>
$$ ##$MEMPRM= 0
$$ ##$MHFAC= 0
$$ ##$MXFAC= 0
$$ ##$NAMPD1= <2H>
$$ ##$NAMPD10= <>
$$ ##$NAMPD11= <>
$$ ##$NAMPD12= <>
$$ ##$NAMPD13= <>
$$ ##$NAMPD14= <>
$$ ##$NAMPD15= <>
$$ ##$NAMPD16= <>
$$ ##$NAMPD2= <1H>
$$ ##$NAMPD3= <X-BB19F_2HS>
$$ ##$NAMPD4= <>
$$ ##$NAMPD5= <>
$$ ##$NAMPD6= <>
$$ ##$NAMPD7= <>
$$ ##$NAMPD8= <>
$$ ##$NAMPD9= <>
$$ ##$NFCU= 2
$$ ##$NMRCH= 2
$$ ##$NMRMEM= 16384
$$ ##$NRCU= 1
$$ ##$NROUT= 1
$$ ##$PAMPF1= (0..15)
$$ 75 99 0 27 2 0 0 203 134 46 255 117 1 0 0 0
$$ ##$PAMPF2= (0..15)
$$ 0 0 0 0 0 0 0 0 0 0 0 0 0 0 0 0
$$ ##$PAMPF3= (0..15)
$$ 0 0 0 0 0 0 0 0 0 0 0 0 0 0 0 0
$$ ##$PAMPF4= (0..15)
$$ 0 0 0 0 0 0 0 0 0 0 0 0 0 0 0 0
$$ ##$PAMPF5= (0..15)
$$ 0 0 0 0 0 0 0 0 0 0 0 0 0 0 0 0
$$ ##$PAMPF6= (0..15)
$$ 0 0 0 0 0 0 0 0 0 0 0 0 0 0 0 0
$$ ##$PAMPF7= (0..15)
$$ 0 0 0 0 0 0 0 0 0 0 0 0 0 0 0 0
$$ ##$PAMPF8= (0..15)
$$ 0 0 0 0 0 0 0 0 0 0 0 0 0 0 0 0
$$ ##$PH4= 0
$$ ##$PHF4TY= <no>
$$ ##$POWCHK= no
$$ ##$PRAMD1= (0..7)
$$ 0 1048576 0 0 0 1048576 0 0
$$ ##$PRAMD10= (0..7)
$$ 0 0 0 0 0 0 0 0
$$ ##$PRAMD11= (0..7)
$$ 0 0 0 0 0 0 0 0
$$ ##$PRAMD12= (0..7)
$$ 0 0 0 0 0 0 0 0
$$ ##$PRAMD13= (0..7)
$$ 0 0 0 0 0 0 0 0
$$ ##$PRAMD14= (0..7)
$$ 0 0 0 0 0 0 0 0
$$ ##$PRAMD15= (0..7)
$$ 0 0 0 0 0 0 0 0
$$ ##$PRAMD16= (0..7)
$$ 0 0 0 0 0 0 0 0
$$ ##$PRAMD17= (0..7)
$$ 0 0 0 0 0 0 0 0
$$ ##$PRAMD18= (0..7)
$$ 0 0 0 0 0 0 0 0
$$ ##$PRAMD19= (0..7)
$$ 0 0 0 0 0 0 0 0
$$ ##$PRAMD2= (0..7)
$$ 0 0 0 0 0 0 0 0
$$ ##$PRAMD20= (0..7)
$$ 0 0 0 0 0 0 0 0
$$ ##$PRAMD21= (0..7)
$$ 0 0 0 0 0 0 0 0
$$ ##$PRAMD3= (0..7)
$$ 2 0 0 0 2 0 0 0
$$ ##$PRAMD4= (0..7)
$$ 2147483644 2146435071 2147483647 134217727 2147483644 2146435071 2147483647 
$$ 134217727
$$ ##$PRAMD5= (0..7)
$$ 0 0 0 0 0 0 0 0
$$ ##$PRAMD6= (0..7)
$$ 0 0 0 0 0 0 0 0
$$ ##$PRAMD7= (0..7)
$$ 0 0 0 0 0 0 0 0
$$ ##$PRAMD8= (0..7)
$$ 0 0 0 0 0 0 0 0
$$ ##$PRAMD9= (0..7)
$$ 0 0 0 0 0 0 0 0
$$ ##$PRAMLED= (0..1)
$$ 15 15
$$ ##$PRAMP1= <tty01>
$$ ##$PRAMP2= <no>
$$ ##$PRAMP3= <no>
$$ ##$PRAMP4= <no>
$$ ##$PRAMP5= <no>
$$ ##$PRAMP6= <no>
$$ ##$PRAMP7= <no>
$$ ##$PRAMP8= <no>
$$ ##$PRAMPTP= 0
$$ ##$PREPTY= <no>
$$ ##$PRESHLD= 0
$$ ##$PTS160= -1
$$ ##$PTSA2X= (0..7)
$$ 0 0 0 0 0 0 0 0
$$ ##$PTSF2X= (0..7)
$$ 309 309 0 0 0 0 0 0
$$ ##$PTSFMX= (0..7)
$$ 620 620 0 0 0 0 0 0
$$ ##$PULCHK= no
$$ ##$RCUCDS= (0..7)
$$ 4194304 0 0 0 0 0 0 0
$$ ##$RCUCFS= (0..7)
$$ 4096 0 0 0 0 0 0 0
$$ ##$RCUCSS= (0..7)
$$ 262144 0 0 0 0 0 0 0
$$ ##$RCUI2C1= (0..7)
$$ 78 66 0 0 0 0 0 0
$$ ##$RCUI2C2= (0..7)
$$ 0 0 0 0 0 0 0 0
$$ ##$RCUI2C3= (0..7)
$$ 0 0 0 0 0 0 0 0
$$ ##$RCUI2C4= (0..7)
$$ 0 0 0 0 0 0 0 0
$$ ##$RCUI2C5= (0..7)
$$ 0 0 0 0 0 0 0 0
$$ ##$RCUI2C6= (0..7)
$$ 0 0 0 0 0 0 0 0
$$ ##$RCUI2C7= (0..7)
$$ 0 0 0 0 0 0 0 0
$$ ##$RCUI2C8= (0..7)
$$ 0 0 0 0 0 0 0 0
$$ ##$RDCU= 0
$$ ##$RGTYPE= (0..7)
$$ 5 0 0 0 0 0 0 0
$$ ##$RG_max= (0..7)
$$ 46341 0 0 0 0 0 0 0 
$$ ##$RG_min= (0..7)
$$ 1 0 0 0 0 0 0 0 
$$ ##$RG_tab1= (0..255)
$$ 1 1.1 1.3 1.4 1.6 1.8 2 2.2 2.5 2.8 3.2 3.6 4 4.5 5 5.7 6.3 7.1 8 9 10.1 
$$ 11.3 12.7 14.3 16 18 20.2 22.6 25.4 28.5 32 35.9 40.3 45.3 50.8 57 64 
$$ 71.8 80.6 90.5 101.6 114 128 143.7 161.3 181 203.2 228.1 256 287.4 322.5 
$$ 362 406.4 456.1 512 574.7 645.1 724.1 812.7 912.3 1024 1149.4 1290.2 1448.2 
$$ 1625.5 1824.6 2048 2298.8 2580.3 2896.3 3251 3649.1 4096 4597.6 5160.6 
$$ 5792.6 6502 7298.2 8192 9195.2 10321.3 11585.2 13004 14596.5 16384 18390.4 
$$ 20642.5 23170.5 26008 29193 32768 36780.8 41285.1 46341 -1 -1 -1 -1 -1 
$$ -1 -1 -1 -1 -1 -1 -1 -1 -1 -1 -1 -1 -1 -1 -1 -1 -1 -1 -1 -1 -1 -1 -1 -1 
$$ -1 -1 -1 -1 -1 -1 -1 -1 -1 -1 -1 -1 -1 -1 -1 -1 -1 -1 -1 -1 -1 -1 -1 -1 
$$ -1 -1 -1 -1 -1 -1 -1 -1 -1 -1 -1 -1 -1 -1 -1 -1 -1 -1 -1 -1 -1 -1 -1 -1 
$$ -1 -1 -1 -1 -1 -1 -1 -1 -1 -1 -1 -1 -1 -1 -1 -1 -1 -1 -1 -1 -1 -1 -1 -1 
$$ -1 -1 -1 -1 -1 -1 -1 -1 -1 -1 -1 -1 -1 -1 -1 -1 -1 -1 -1 -1 -1 -1 -1 -1 
$$ -1 -1 -1 -1 -1 -1 -1 -1 -1 -1 -1 -1 -1 -1 -1 -1 -1 -1 -1 -1 -1 -1 -1 -1 
$$ -1 -1 -1 -1 -1 -1 -1 -1 -1 -1 -1 -1 -1
$$ ##$RG_tab2= (0..255)
$$ -1 -1 -1 -1 -1 -1 -1 -1 -1 -1 -1 -1 -1 -1 -1 -1 -1 -1 -1 -1 -1 -1 -1 -1 
$$ -1 -1 -1 -1 -1 -1 -1 -1 -1 -1 -1 -1 -1 -1 -1 -1 -1 -1 -1 -1 -1 -1 -1 -1 
$$ -1 -1 -1 -1 -1 -1 -1 -1 -1 -1 -1 -1 -1 -1 -1 -1 -1 -1 -1 -1 -1 -1 -1 -1 
$$ -1 -1 -1 -1 -1 -1 -1 -1 -1 -1 -1 -1 -1 -1 -1 -1 -1 -1 -1 -1 -1 -1 -1 -1 
$$ -1 -1 -1 -1 -1 -1 -1 -1 -1 -1 -1 -1 -1 -1 -1 -1 -1 -1 -1 -1 -1 -1 -1 -1 
$$ -1 -1 -1 -1 -1 -1 -1 -1 -1 -1 -1 -1 -1 -1 -1 -1 -1 -1 -1 -1 -1 -1 -1 -1 
$$ -1 -1 -1 -1 -1 -1 -1 -1 -1 -1 -1 -1 -1 -1 -1 -1 -1 -1 -1 -1 -1 -1 -1 -1 
$$ -1 -1 -1 -1 -1 -1 -1 -1 -1 -1 -1 -1 -1 -1 -1 -1 -1 -1 -1 -1 -1 -1 -1 -1 
$$ -1 -1 -1 -1 -1 -1 -1 -1 -1 -1 -1 -1 -1 -1 -1 -1 -1 -1 -1 -1 -1 -1 -1 -1 
$$ -1 -1 -1 -1 -1 -1 -1 -1 -1 -1 -1 -1 -1 -1 -1 -1 -1 -1 -1 -1 -1 -1 -1 -1 
$$ -1 -1 -1 -1 -1 -1 -1 -1 -1 -1 -1 -1 -1 -1 -1 -1
$$ ##$RG_tab3= (0..255)
$$ -1 -1 -1 -1 -1 -1 -1 -1 -1 -1 -1 -1 -1 -1 -1 -1 -1 -1 -1 -1 -1 -1 -1 -1 
$$ -1 -1 -1 -1 -1 -1 -1 -1 -1 -1 -1 -1 -1 -1 -1 -1 -1 -1 -1 -1 -1 -1 -1 -1 
$$ -1 -1 -1 -1 -1 -1 -1 -1 -1 -1 -1 -1 -1 -1 -1 -1 -1 -1 -1 -1 -1 -1 -1 -1 
$$ -1 -1 -1 -1 -1 -1 -1 -1 -1 -1 -1 -1 -1 -1 -1 -1 -1 -1 -1 -1 -1 -1 -1 -1 
$$ -1 -1 -1 -1 -1 -1 -1 -1 -1 -1 -1 -1 -1 -1 -1 -1 -1 -1 -1 -1 -1 -1 -1 -1 
$$ -1 -1 -1 -1 -1 -1 -1 -1 -1 -1 -1 -1 -1 -1 -1 -1 -1 -1 -1 -1 -1 -1 -1 -1 
$$ -1 -1 -1 -1 -1 -1 -1 -1 -1 -1 -1 -1 -1 -1 -1 -1 -1 -1 -1 -1 -1 -1 -1 -1 
$$ -1 -1 -1 -1 -1 -1 -1 -1 -1 -1 -1 -1 -1 -1 -1 -1 -1 -1 -1 -1 -1 -1 -1 -1 
$$ -1 -1 -1 -1 -1 -1 -1 -1 -1 -1 -1 -1 -1 -1 -1 -1 -1 -1 -1 -1 -1 -1 -1 -1 
$$ -1 -1 -1 -1 -1 -1 -1 -1 -1 -1 -1 -1 -1 -1 -1 -1 -1 -1 -1 -1 -1 -1 -1 -1 
$$ -1 -1 -1 -1 -1 -1 -1 -1 -1 -1 -1 -1 -1 -1 -1 -1
$$ ##$RG_tab4= (0..255)
$$ -1 -1 -1 -1 -1 -1 -1 -1 -1 -1 -1 -1 -1 -1 -1 -1 -1 -1 -1 -1 -1 -1 -1 -1 
$$ -1 -1 -1 -1 -1 -1 -1 -1 -1 -1 -1 -1 -1 -1 -1 -1 -1 -1 -1 -1 -1 -1 -1 -1 
$$ -1 -1 -1 -1 -1 -1 -1 -1 -1 -1 -1 -1 -1 -1 -1 -1 -1 -1 -1 -1 -1 -1 -1 -1 
$$ -1 -1 -1 -1 -1 -1 -1 -1 -1 -1 -1 -1 -1 -1 -1 -1 -1 -1 -1 -1 -1 -1 -1 -1 
$$ -1 -1 -1 -1 -1 -1 -1 -1 -1 -1 -1 -1 -1 -1 -1 -1 -1 -1 -1 -1 -1 -1 -1 -1 
$$ -1 -1 -1 -1 -1 -1 -1 -1 -1 -1 -1 -1 -1 -1 -1 -1 -1 -1 -1 -1 -1 -1 -1 -1 
$$ -1 -1 -1 -1 -1 -1 -1 -1 -1 -1 -1 -1 -1 -1 -1 -1 -1 -1 -1 -1 -1 -1 -1 -1 
$$ -1 -1 -1 -1 -1 -1 -1 -1 -1 -1 -1 -1 -1 -1 -1 -1 -1 -1 -1 -1 -1 -1 -1 -1 
$$ -1 -1 -1 -1 -1 -1 -1 -1 -1 -1 -1 -1 -1 -1 -1 -1 -1 -1 -1 -1 -1 -1 -1 -1 
$$ -1 -1 -1 -1 -1 -1 -1 -1 -1 -1 -1 -1 -1 -1 -1 -1 -1 -1 -1 -1 -1 -1 -1 -1 
$$ -1 -1 -1 -1 -1 -1 -1 -1 -1 -1 -1 -1 -1 -1 -1 -1
$$ ##$RG_tab5= (0..255)
$$ -1 -1 -1 -1 -1 -1 -1 -1 -1 -1 -1 -1 -1 -1 -1 -1 -1 -1 -1 -1 -1 -1 -1 -1 
$$ -1 -1 -1 -1 -1 -1 -1 -1 -1 -1 -1 -1 -1 -1 -1 -1 -1 -1 -1 -1 -1 -1 -1 -1 
$$ -1 -1 -1 -1 -1 -1 -1 -1 -1 -1 -1 -1 -1 -1 -1 -1 -1 -1 -1 -1 -1 -1 -1 -1 
$$ -1 -1 -1 -1 -1 -1 -1 -1 -1 -1 -1 -1 -1 -1 -1 -1 -1 -1 -1 -1 -1 -1 -1 -1 
$$ -1 -1 -1 -1 -1 -1 -1 -1 -1 -1 -1 -1 -1 -1 -1 -1 -1 -1 -1 -1 -1 -1 -1 -1 
$$ -1 -1 -1 -1 -1 -1 -1 -1 -1 -1 -1 -1 -1 -1 -1 -1 -1 -1 -1 -1 -1 -1 -1 -1 
$$ -1 -1 -1 -1 -1 -1 -1 -1 -1 -1 -1 -1 -1 -1 -1 -1 -1 -1 -1 -1 -1 -1 -1 -1 
$$ -1 -1 -1 -1 -1 -1 -1 -1 -1 -1 -1 -1 -1 -1 -1 -1 -1 -1 -1 -1 -1 -1 -1 -1 
$$ -1 -1 -1 -1 -1 -1 -1 -1 -1 -1 -1 -1 -1 -1 -1 -1 -1 -1 -1 -1 -1 -1 -1 -1 
$$ -1 -1 -1 -1 -1 -1 -1 -1 -1 -1 -1 -1 -1 -1 -1 -1 -1 -1 -1 -1 -1 -1 -1 -1 
$$ -1 -1 -1 -1 -1 -1 -1 -1 -1 -1 -1 -1 -1 -1 -1 -1
$$ ##$RG_tab6= (0..255)
$$ -1 -1 -1 -1 -1 -1 -1 -1 -1 -1 -1 -1 -1 -1 -1 -1 -1 -1 -1 -1 -1 -1 -1 -1 
$$ -1 -1 -1 -1 -1 -1 -1 -1 -1 -1 -1 -1 -1 -1 -1 -1 -1 -1 -1 -1 -1 -1 -1 -1 
$$ -1 -1 -1 -1 -1 -1 -1 -1 -1 -1 -1 -1 -1 -1 -1 -1 -1 -1 -1 -1 -1 -1 -1 -1 
$$ -1 -1 -1 -1 -1 -1 -1 -1 -1 -1 -1 -1 -1 -1 -1 -1 -1 -1 -1 -1 -1 -1 -1 -1 
$$ -1 -1 -1 -1 -1 -1 -1 -1 -1 -1 -1 -1 -1 -1 -1 -1 -1 -1 -1 -1 -1 -1 -1 -1 
$$ -1 -1 -1 -1 -1 -1 -1 -1 -1 -1 -1 -1 -1 -1 -1 -1 -1 -1 -1 -1 -1 -1 -1 -1 
$$ -1 -1 -1 -1 -1 -1 -1 -1 -1 -1 -1 -1 -1 -1 -1 -1 -1 -1 -1 -1 -1 -1 -1 -1 
$$ -1 -1 -1 -1 -1 -1 -1 -1 -1 -1 -1 -1 -1 -1 -1 -1 -1 -1 -1 -1 -1 -1 -1 -1 
$$ -1 -1 -1 -1 -1 -1 -1 -1 -1 -1 -1 -1 -1 -1 -1 -1 -1 -1 -1 -1 -1 -1 -1 -1 
$$ -1 -1 -1 -1 -1 -1 -1 -1 -1 -1 -1 -1 -1 -1 -1 -1 -1 -1 -1 -1 -1 -1 -1 -1 
$$ -1 -1 -1 -1 -1 -1 -1 -1 -1 -1 -1 -1 -1 -1 -1 -1
$$ ##$RG_tab7= (0..255)
$$ -1 -1 -1 -1 -1 -1 -1 -1 -1 -1 -1 -1 -1 -1 -1 -1 -1 -1 -1 -1 -1 -1 -1 -1 
$$ -1 -1 -1 -1 -1 -1 -1 -1 -1 -1 -1 -1 -1 -1 -1 -1 -1 -1 -1 -1 -1 -1 -1 -1 
$$ -1 -1 -1 -1 -1 -1 -1 -1 -1 -1 -1 -1 -1 -1 -1 -1 -1 -1 -1 -1 -1 -1 -1 -1 
$$ -1 -1 -1 -1 -1 -1 -1 -1 -1 -1 -1 -1 -1 -1 -1 -1 -1 -1 -1 -1 -1 -1 -1 -1 
$$ -1 -1 -1 -1 -1 -1 -1 -1 -1 -1 -1 -1 -1 -1 -1 -1 -1 -1 -1 -1 -1 -1 -1 -1 
$$ -1 -1 -1 -1 -1 -1 -1 -1 -1 -1 -1 -1 -1 -1 -1 -1 -1 -1 -1 -1 -1 -1 -1 -1 
$$ -1 -1 -1 -1 -1 -1 -1 -1 -1 -1 -1 -1 -1 -1 -1 -1 -1 -1 -1 -1 -1 -1 -1 -1 
$$ -1 -1 -1 -1 -1 -1 -1 -1 -1 -1 -1 -1 -1 -1 -1 -1 -1 -1 -1 -1 -1 -1 -1 -1 
$$ -1 -1 -1 -1 -1 -1 -1 -1 -1 -1 -1 -1 -1 -1 -1 -1 -1 -1 -1 -1 -1 -1 -1 -1 
$$ -1 -1 -1 -1 -1 -1 -1 -1 -1 -1 -1 -1 -1 -1 -1 -1 -1 -1 -1 -1 -1 -1 -1 -1 
$$ -1 -1 -1 -1 -1 -1 -1 -1 -1 -1 -1 -1 -1 -1 -1 -1
$$ ##$RG_tab8= (0..255)
$$ -1 -1 -1 -1 -1 -1 -1 -1 -1 -1 -1 -1 -1 -1 -1 -1 -1 -1 -1 -1 -1 -1 -1 -1 
$$ -1 -1 -1 -1 -1 -1 -1 -1 -1 -1 -1 -1 -1 -1 -1 -1 -1 -1 -1 -1 -1 -1 -1 -1 
$$ -1 -1 -1 -1 -1 -1 -1 -1 -1 -1 -1 -1 -1 -1 -1 -1 -1 -1 -1 -1 -1 -1 -1 -1 
$$ -1 -1 -1 -1 -1 -1 -1 -1 -1 -1 -1 -1 -1 -1 -1 -1 -1 -1 -1 -1 -1 -1 -1 -1 
$$ -1 -1 -1 -1 -1 -1 -1 -1 -1 -1 -1 -1 -1 -1 -1 -1 -1 -1 -1 -1 -1 -1 -1 -1 
$$ -1 -1 -1 -1 -1 -1 -1 -1 -1 -1 -1 -1 -1 -1 -1 -1 -1 -1 -1 -1 -1 -1 -1 -1 
$$ -1 -1 -1 -1 -1 -1 -1 -1 -1 -1 -1 -1 -1 -1 -1 -1 -1 -1 -1 -1 -1 -1 -1 -1 
$$ -1 -1 -1 -1 -1 -1 -1 -1 -1 -1 -1 -1 -1 -1 -1 -1 -1 -1 -1 -1 -1 -1 -1 -1 
$$ -1 -1 -1 -1 -1 -1 -1 -1 -1 -1 -1 -1 -1 -1 -1 -1 -1 -1 -1 -1 -1 -1 -1 -1 
$$ -1 -1 -1 -1 -1 -1 -1 -1 -1 -1 -1 -1 -1 -1 -1 -1 -1 -1 -1 -1 -1 -1 -1 -1 
$$ -1 -1 -1 -1 -1 -1 -1 -1 -1 -1 -1 -1 -1 -1 -1 -1
$$ ##$ROUTER= 2
$$ ##$RX22TY= <tty10>
$$ ##$SCMTY= <no>
$$ ##$SPECTR= 5
$$ ##$SY2FLAG= 0
$$ ##$TFXNUM= 0
$$ ##$TRIPLO2= 0
$$ ##$VTUTY= <tty05>
$$ ##$WBREFAM= (0..15)
$$ 100 100 100 100 100 100 100 100 100 100 100 100 100 100 100 100
$$ ##$WBREFPH= (0..15)
$$ 0 0 0 0 0 0 0 0 0 0 0 0 0 0 0 0
$$ ##$XFAC= 2
$$ ##END=
$$ 
##$DECIM=	6
##$DSPFVS=	10
##NTUPLES=	NMRSPECTRUM
##VARNAME=	FREQUENCY,	SPECTRUM/REAL,	SPECTRUM/IMAG,	PAGE NUMBER
##SYMBOL=	X,	R,	I,	N
##VARTYPE=	INDEPENDENT,	DEPENDENT,	DEPENDENT,	PAGE
##VARFORM=	AFFN,	ASDF,	ASDF,	AFFN
##VARDIM=	65536,	65536,	65536,	2
##UNITS=	HZ,	ARBITRARY UNITS,	ARBITRARY UNITS,
##FIRST=	17312.491943359375,	8.3686981201171875,	-15.088982582092285156,	1
##LAST=	-2295.052614688873291,	-11.427554130554199219,	-12.883851051330566406,	2
##MIN=	-2295.052614688873291,	-50.905323028564453125,	-1849.385498046875,	1
##MAX=	17312.491943359375,	3315.37060546875,	1730.562255859375,	1
##FACTOR=	-0.29919195175170898438,	0.041442132568359379974,	0.023117318725585939837,	1
##PAGE=	N=1
##DATATABLE=	(X++(R..R)), XYDATA
-57864B01k8j8N0O4M8J2l7q5pO2L1m0r7m3O1M4K6M7k3o3n6j8m0n9p4q5o1oN3Q1J06P7Q4K0
-57830B27o5mM9L6qo4n8k5M5R3J3o2k5K1jQol6l6o3m3L5P1N0K9O3J7n9m2k0Ol9o8m2J1N5J4
-57793G7lllj2l0k1L2M2k5m2k0MK1L6K4m6q6q5j2M8N9N2j9l0J2L2M0J3m1m1j4k0rmJJ2K0K0
-57755b1J4l5PL9j7l8J8O3kl9k4m7p3PJ3l6m3MM9N3P7P7O1j1j3k3m1k5ll1o4j4K4K4Jm0j9
-57718a28J8M1K7j4p2o8rM9K5j5PK4J1PK0L1O6M3k6k6j9j1n1p8l3l2K1lp0n2K2M7L6K5P9P3
-57682c5l9o4PLJ6Q6J09Q0j9j43j41o6k4KL8L0L3O5J1j5P1Q2J3j6n6r0p8J7P4K6K2K2l6m7
-57648f2l3NO3O8j8n1k1j2nQk8m6m9k2J8K5L7N4Q8M0m6l3k8n2n7m3L6Q3N3J7k4p0m7K8N0K1
-57612e3Nlj2l4m1o7j27r5o0m4KM9K5J9M0K3J3L1O2Q6R5O8L3L9j9p1o2j5L2O4L2M6%j0k0k0
-57576A1j1j5m2l9Kj3n2l4L7M7L7J6k9p6q4k9oj3l9m4QO2P3P2Q0N1J9J5k8p7r0q4m0rl2l2
-57540c88M4N0K6Rk4j1LmJ9PoKPj1m3l7o9m2N3O4L8N0N6K7NQL2km7m3k1QN9M3Rl4m9k5QK3
-57500b06L0Mo6n6L0J3l6k7l0K2M0J3RL4j5J0P0L6l2q2n5m1n5j6l9o1l0L4K6J7K5mP%J5RK7
-57463c80M1l3n2M4J27J36M5n6r7r8p5k3L3M1m6q7k7N1O4P1N1K2K3L7J1p0r7l5k7J4J3l7k4
-57430d40k0L6N5k3m8j5j6j6m9J5Q4R1O7l9q6oK5K4L4Nl9l2m6m4K8N6M5M5N3O1k2p8k8LNl
-57394c18m1o0l6J1J6M4O2qm2rL1%L6R0qp9j00p6M6P0J3n5q6n1n9q1m8m1K0J17J09j1m2j0
-57360e96j1JJ7J6M9M2J2Pl1jN1j8q3o7rJ4l1j0O3P1L1%J1L3O7M8J0k5m3p1n5J5O3ml4pL1
-57323d44J2o7j12m0K4N4Q0P3M9N1K2Mj8l6l4kL8j9o0m7o3m6k4rJ9KnL9N3k0q6p5K5L6l4l7
-57287f97J2O7Q8L4l9o9l5K0K0j4QL9J5L8O4N8Nj17r7NK1oj6j1l4o4q2q0N9J45K0l2J9rm2
-57252g07j7OLQJ0K0k8q9p9rM1O5J20J32M0m3k4k0j6l7k0rql4m5k7qN0R2N5mp7p5m5M1J28
-57216f10R4nl6MJ4J5ll9j9j2ok4j5j2K7Q1P8K7nn2n4m5n3n6rQ1R8K5m5m8m2n7m8J2K6%n8
-57179g71l3L7lj07k3Q5L8n9r1k1N3J19P9K6RL8J2l9J5O7M8j3k7j3J4N0L1kPn1j16r3m0J2
-57145g62O5Q0M2k3p6n2J7M4O7L6j2J6Kn5o6KPl8l6k3M2J17J04N6p6j13rL9N8R4M0j6rn1n7
-57110e46rKl6m2l7L0J1o6l4RM6M1M6J3l6n9q4k5L5PjK9pk7k5l1q0j15j8P6Q4O6%j7%M7L0
-57073g23R1J19P2M3RM%m1q3l1m3q0m6RL%M6K1J0L2J8l2n5p3q3j1J8K2Ol9K5P7J6KK8k3kJ00
-57035e94R3K5l6n9kN0N8ol9NM7Km5l2J2J4l7nk8m8k4l6m5JP7P6K9k2Ok8lJ8Olm6j0P0Q8J00
-56996c71po6j6k8r4j01n2%L9M0L7L8K4M2J0l5J6Mm4n9j9Q2O9Lql5ok6n9PJ6k3m0p0r5p4j9
-56959i20M0J14M1l5j3MN1N0Ok5J2L2j5k9l0PK1K5L5L7M9Q6jj18j69r8l1M8M6J5pkk9m7pk4
-56923h81rrM9J05R8L9j00j02L0J5k4PM4L5J3J8j4o2o5k6K2n0o0L3N7N7N3J5L0K0J1pj5k4
-56889f97j4K0M5N8M6l7o5L4K7k0o4o2o7k8j1l0m4n0K0J18O4k7j7L6K0n5j12n8n1qR3P8O5
-56856g93N0R0J42J54Q4m8j07q1o6j18j19J1J1oJ0k0r5j09p8l1M5R5P0L5L7N2J8j8M0K4k8
-56825g49mJ9J3L4km0j4K4O6Q7R5L6L9R2Q4K7p4j30j42q5L5N4m8j19k4N4K9k1m5m2M5Q0M5
-56792e81kj9k6m2kOp0q2K4O4N6L1jK2J1k4l0kK8O3Ok9Olj0k5p0n1L7Q4N6L0l4l6%o4p0N0
-56754f99M7l1mK1rn2jN5P1L5K5L3k7j5QOL7L0o6q5O1J31L2n5n7ONk7jn1j62j18pN6O3j1m3
-56717g99n3o8p9RK7L1J00Q8K2m6j09j02pK6N6P6M3M2K4m6jJ1j4l4n0m1J9QL6L5n5p6n9pM6
-56682i47j2j4P8O4M0L4QJ6k7j04m8N8J09J02O4Rj1m2p6p7j19q8j6K2Ll3J3N3L4l4m6k8M3
-56649i72J06R4N2L5Kk2j1O1P5J4l5m9k9Np4j58r9K5P6M9K7qK9R1J0n7q%nM7j8p6lO0M6l5
-56613g55o8m3L9Q1N8L1K6J6l4l3qL4J0L9J25R5j2p7j25j41p2j2j4jJ3l5j04p6J8K1M0O7M0
-56580h57k3l4k9K0P0O5M9O0rm9kK3L0L5L2rn7L4P7J2J1Qn0j07n8J5M2Rk5q2q2KN6M7k6l2
-56544h34K9Q2J10O0qK2N8Nm0o5p0m2qj3n4k3N7No9j16q3O5P6m2k0K3L4J0o5p2L1L0p2k7M8
-56509i78R9N3j0l4k6l2k1M5P2P6R9N7n6j02pMm0o0m2j5l7j01l3Q8O9qm7k1k7p9jJ03R2R6
-56475h24O4JO4P8k3j30r8o0o1O0R0K1P4J21O5J4j2k4n0j0P5N0o5j8k2j32j29L0J02k1j10
-56444h80p1j4j8j8K0J7j2k3J8Q2J05N4j7o3k4%j5J1NOnk0Oj7q4j12j19m0K8K1nJN9R9P5K2
-56408i28j4M1Q1J0n1o5lN3J7K6N3pQM2L7l4n3m1M5J20P1K3o2j10j55j76m7M8M6L0K6N6M2
-56375h71L8K7L4Q8LRP0j9j16mQ5k4k7O2L5o8j02j2K2k1K2M6Ok1J1O5O3Ro6p8j11q5n1O8J01
-56340h12m6r9k6M1R6J12J02M2j7n2j21l4P7N6mr6j20n1k9M7R1L4L3Q6M0m1qj9o7k9PO1J18
-56307f28P7Q0N0R%M4K8r8j39o5k5o1j51j29l9jl7j3L7P1M7M9P6Q4Q2kq3n7k8n9m9POOLk2
-56271i30j0n0M2J21O8M5N0Qr4r2PL3j8l1m4OL1J19J39J6o5n4K9Ql2O2P9J2n7o6k1k7o4q9
-56237h69n3M6J28J54P4j0q1j34j26m2j3p6j03l1K9N8qj8PJ7K9R5Q2k2j4L3M9j6J8J13J09
-56206e75P7N1k0p5o2o0l5l1j01q7O6R5KK5L3l4p3jN3Nl9k1L7J5l0o5r0j3P1R8j4n2m6KQ1
-56171h13M4k7k1J9Pq0PP1N6M5M4P2nj01j08q6k0KN3Q7Q0J1QN2J8m0o5l8L4k8j37j30l2M2
-56137i79kL7P3nj9K1J4ll0RO5j0l9M9R6O0j2l1n0p8p7L1P7O9O4j0q5o6J3L9Nj1KpK7JK8P7
-56099f57l8j71q6L2n4j14j1M9M7L9L7L4M9K3N3O6l6o8nJ9l3n2m5%MML7J7j8l5J2R7J02N0
-56065f52K1jk7p8k5R9O9L5M1J2k1l2J9l7j72q7M3O0N2J8m1j06p1K9J08J73J34m4j34j35m7
-56034g97N0N7j9l7L4M5J1k2r2p0L5K2m3J2R0P3M6j9r9k6O0Lj3K4L5k7p5%on6kQ9R5J6Ml9
-55998f41j13j09p8oN1P6P1M0l5p8o3L8J0n6j0L8l3o8K3M0j6jO9Q5j6l7l6l8k3l9K4J29J28
-55965f74L0K1L9M0K4q2m2M2K7jj7k2p7r1k4j8k8J01J05k8o7k6N5J6j3J1M6kpM6p6o5k2j13
-55931h92q2L7Q0K4O8J14J45J59P3n5j18q2p6p4l7J2K7N2J9m1q4j29q6l5m5kP9R0M6P4L0m1
-55899g50K1J23Q3q3k06j59k9N7Q1L1M4LLO2M9M3R0Q1L6n3r1m2r6j41q1J6ko6j8O9K6O9P0
-55866g60j7n9pm6j29m3PK7R2N4J8ln6l3Nj0L0J17J23J2q7k8J3K2Q1O5j8l6l1l8%M6L0n4q3
-55831g96k7L9K0l1o0m8J6R9J26O2J9M8K1j0o2j02r7r6m9PM0M5n0l4Q5K9LL6K1o0n9J6J2k0
-55797h57m6OO6P5N9K2P8P2k5p7m2k6l8j5j7l2lK7J2K8O2J10P1Lm3o6n6n6r9j01K6J37N7q0
-55763g68r6n7l1J0J18Q2k0k2LK6N6N3L5rk8jM9Mm8J0J7L1M1N4N0k7p2o2l4j2J6j7l7n6n7
-55728g99k5O2Q1K9K5M3m3j23l9J9q0o5joJ8P4O3l1k2J7l8J2P1J0k1L9N5M0O1J7oo2m4J1J1
-55693f47j0K1R9N4l9r5o3l1o1qO0L5rkM0M2P3M1m1k4l2o8n5j8pkjj4n8l3JL7J09Q7n0o9k4
-55656g62K0O7J4k2k1okJL3rq8r3q9k1N9J06R9Q1O3J6q2p0q2j22n5ll0n3oR5J20M6l0j3J6
-55621h23J5j5qN9P8M5%o0r5p7pM5M2K7j9p6o9l4k2J6j6l7J0P3J0LP4Q7j8q4KK6k1m6j7M4
-55585h88N0M6po1j9ll2j6R1J00M5J1M4O8K3l7Qk4q8q3L2J31J13K2k6J4qn9o3q6j04p7r9p0
-55551a052Q0J24O0M8Op6o0M0O2P8R9M2n2k8l2r8j38j12p6j2J15J15R2M6j8oM5J6m3k3m4j01
-55519i03j18k8N7N2%l1j0L4P7J77J54N4rm2k9n8p9k5l3l4P6L9q9o7j0K2L3M0K1K3O5L1k2
-55486f32l1m0l8l3n1m9j5Q8J24N7rp5o3m9p2m7K8J07O3L6J03J10j7r4l2K3L7P9M8k4j8n0
-55454e36k7L0M4l6o9O1J11K6r6r0o5k4kpMK7N1N0L4k5n1j10n8lK4J6m3j00j19p3MR3L4J4
-55420i11N8K8L9P4O9K9l6o1l6k5l5m1OKN8P0Ml9J7K1J02J65J10ok7Qn3j40r6n1n2o0l2%j4
-55385h55k0NL7J00J55Q6k6l1j7l0k8m8m2l5n2q4m7k3OL6M9K5KN7P7O1N0J18J37j3j07p6o4
-55352e97lN1M5K1M7Rp5o6K0Jo5r1j12l5Lj4j2qJ1RJ7k9p1p0k1L9P2K9rKk9m0N7Q2N5M5lo0
-55314g95p7l1R8J65K3j61j40l0N3J00J05M3l4k9K1M8j0l9K5P6L9k5kJ3k0l0lM3Q2oK%pp0
-55280e73j37j10p1n8J8R0J17P6M7N3On7o7l7m6l5l8j5J5M7N7n5j45m6k3K9Q9J60J42N9k6
-55249e34q6l8Ln8j28j47r2j2J0R2J61P9n3l9nNL0J6Kj1%L1L8J8JM0L8L2O9M7l0k2J7j1J9
-55214e18n0k06j58L9J53J49Mj31j43r3k3k5n8j7N1J20J6j10j20J0Q7M6K1O7Q8N4J1m9q1J5
-55184h51O7M2M1N7O1k2j00r0n0jN1R2M3O3R7K6J4J3l5o6r2q6r8o3O4J27J32P9l0r7m3qM%
-55150f59pl8j06j36n2J5J5L2K7L5M5Q1Q3M3j8l5mk9k5L9o0j85n7J23J37J02P9K1p4j30j50
-55119h88l7Q0J11P7K3J2k0o9n9LK3J5j6k0j5mj3k3j4j1N6L9kj1k2K6P2J02J01L7m4q6o1N
-55085f33P3L6n0q4m6No6j05k5J9J4k2k0P4M9%J5P1J16N1l3ok0j07j47q4N1M0k5m3K1R8J31
-55052f52O2rmj4j9o1k0N2qk8K5O1J2n0k3lk8K1J9n0n9k4JM3Mk0m0q1j7O5N6K2k3k0j2l0N
-55015h47N6N0j0k7j5j4Llj5j3k0j1J9k0k0O3O0l1n7m7j01j12J9Q7P0N9j4j6M5M7L7j3m1k1
-54981h53k7j9JJ4O2R3k0p9k0QN7J02R0L4m0o6k0NM6N7pJ1m1p1J05J77N0o2o8m3r6j71o1J14
-54947g38Q2K1j6p6l3ll4k7J3K7lnk5o8l0j1m6n0k0n2l1M6L8J6L3J41J68L8n0q8n2J6L6j3
-54913g96k4pK3M0Kj5rpjm0Jm5j28q4L2R1O4M1j8l1J7L7P2O9L1L7n4j44q0m9k7M7Q5j0n3k4
-54877i57J6M3O3P0L3K1qMJ9k6p7n3M1Q0N5J4RKk4o7j08pO9Q1J12P7Kl2p3j18l8N6L9j7k4
-54842g23k0k3l1J8R9P7jr7j04KN4J2pOj4o4o1l3l0M7J43J25N0k5p1o2O1Q8R1Q0L7K7Nk2p7
-54807d43r0r7q3l6qK5K9k1o0p3j04mK6L5Q3N2J2l8m0M8N1K8k8o7k4jL6K4N1P6J14O8o1j15
-54773f35m5j0oK6L2M2j7j05m5M2O3j8m7q8j14j5N6M4L2N4L8l8j05l1K7K6J07J19rj48l4R8
-54741g04L8m3m6N6R5J3q4q1p2nJ44J15Q4P6J9l1n9o4k6Mk9l0o2q4n8k3K5M9O1O8N9j1r0p2
-54707g68o9l3L5K6o8r7p2O3J59J42J4p0l2NK8N1R5L2o4o8m7M0L0l8m5j7jLK6J9kL9M8N7O9
-54672e10l7j02n3k8o2l1N5M1l6L2J27R4N8L6nl8n6L5O5l6j14r1n2k8K0k0p4l7J5N0L7l1m5
-54639h21oN3R9R1J2k4klj06r4l9m4k3J1lPk2m1K5Q7J08R0P1P8K3o6j65j70l6K9R6J39L0o4
-54605f80n4p7j36nJ27J05L9mm9PQ2O4N7M3k0j0k6pL8n3j15j05n0m7o5J3J0k1L7K2ok5r6r7
-54571a104OJ32Q0l3n2jK2nL6P7O0P7L3m9o6p0j6K3J9k3j9M6O6K4QJ6L2jp5p2k4J2J14J00
-54537f27J1m6n8l6O0R6Qj1K9K5k9q3m5m1q3l9l5qop8n4N1N6Pk1mJ03J73R4J1K5k0p0l9OK9
-54501f49L7J3n1p6r8n3L5M3J4nOk0n1o4j3mj1M6J01L8K5L6j8j05o7Q7R2K5M1Jj14o6Ml8n7
-54466i16L8J18M4k4M4P9J8k3j6J3M8J0j3L2l5j12j25k9k4j9K8N3L3Mm1l2%pk8q0o6JL9P3
-54432i15R8J49J29Np1k3J0p3j01j8Q3R9L5Mm3r6n6k6o3m1%N8J36P3Jm3p3j06q5l6O1Q1N9
-54399g88P6J13N9j5qk3p0j16o4N9L3p1q7o6jJ05J03L7j1j2p2o3K9L3n2j8Pl1k7J4P2P3Q1
-54366g01K7o7l5O0O9Qq7j35p6k9J6N1K5m4NN5kK1N7N2m7l3K7k8n2N0M1N8J41O5q4j18k2L6
-54332f96nk6l2l9m0r1o9M1Q3P3M6l0l8l2qrL6M5Mj5o9JO8k2m9LL0P0O4K2l1j16j28l8L0Q4
-54296h83J39l4j76l0J35J70O7j6o8j03l5M3j6p9k3JL6P0O5J3L3K6j16q9P2J57Q2J4p0m9o
-54265f70PoKmj4J3j5mK9k5l6k8J5N8L3nn4o9q5p4QJ02N8k2k3M1Q1N9k6l8JJ2n9o7j9M8K4
-54228g52M9P0P5N1qnmjo1m3JmJ4K1j8n8l4j5Mlnjj8QL4RJ2M1L8j2k9n9n7m5K5L6J7o8q7l8
-54188i20l4lP3Q8J9N1M3l4o9k5kM6N7N1M2Q9Nj32p6%k8l2O3N5l0oP0Q6M2QPJ2p0n8n5o2R
-54151g20O6R3K1j9J4K3j6m1J2J5%J3K3K9m7p1q2p4j7M1M7K1kOm2K1N9o9j09L1P8o8j09n7
-54117i30J1K7l2k2O6R7R2J7n0q8p3J0J5N2Q9J9l3K7M2n0m5j1L1N6N5M8J0l9q0m1L0P5K3o3
-54083f65m1J4K5PlKQM6N2l3m9m9o9k5J5k1l3k2k9J1J14P9r5r6j1K6O6Q5N9j2p3q7l6Q5Q8
-54048f67m7q3n7m3l4l6KM3nN2K01J16o2j48j39j4R3J27J18N1o5p8l6LJ5%k3m2n2j9M1nn1
-54015h44jM1N5K1K1qjM0l9j16j07k5O9J45J08K0J9Kq4p5K2J20J11N0Lj59j69o4l7j03o4K8
-53983a021J3nN6J85J60j4n2r2n9%L4O8k6j12n9R8J93R5j04j85j44q6lN5R5J27J09N5J6J03
-53953e00J00Mj21j70o0J7j3j2j3L2M0Ol4j19j31o2P0P7JK6P3J03j0j86j27J5M3N5P2P6Op6
-53921h18p4QL1Lk1j1jK1Q0O8O0nr5k5rk8pN4J6o7n8Jj5k6m6l0O0J05R7rj01o6m3nJ3rk4K
-53883i74N9R6M8nO1M4p0l4M3J1k1JL6O6K5n4q2l6Q5J48R2P0Q0Pr9r9o4q1r7m7J0O0N3pm7
-53848g22n6RN2L6k6r5n9J6L5Q6R4O2K7jl6n7k3Pj3o3l0N3O1l1p7o3o2k0Orj3N6N8J9k9k5
-53812h33o6r7m9K2O1J22J09M9Jk1j5ojM6R7M2o5j54k9R1O8n2j49j51n5K9R4P2P4P9O2P2J0
-53779e43k2l0l2Pk0n4J1k0n8l0j0kKK8M6P6K8n3q9o9m5j7Op2o2J3P5J03Q1J9L4R6J19Q7q
-53744d05j24j27j06n7K7Q5R2M7N0J2l4j0m5j7K4j4p1n0O0O4k1o5o4k5l2m1J4J17R5J5K4L5
-53712e47K9N7L2NL4O0k3r6j07j06j26n8m8p0QJ8j8k2m1o2o0K9R6N9O5J04Q9L3k2l7j8k3k4
-53679g90m6rL7K5lk4j3k2J5L2M3Q3N6p1m6O8J02M6k9o2l0J5J2m1n5l1K0R7M7n5p0j3N6N6
-53645f00p5p0j0J2K1J7J23J15l1j80j79J0P5J6nL4J3n7k3K1j0l8p3k1J3RJ7L8J05J09J0m0
-53613f54Kpm8pP8Q2L2j8MM3L0l8l0KM2P0O7M3Nj5lJm7j02m8%j7LkQo3j09r3P0J28Mj13r5
-53575g95K4L8K2Jn7o3j4NJ6m0q6J5J14J46J08N2N0K1k3n8o7r6n6M7J26P9O7P5m5j09l5Ol8
-53542e70k9l7OP9Nl2oL0O9km5JP3L9o4k6N2J04R4N5q0j82j72q4k9MJ7k6r6r2oJ00J19J22
-53508f09O0m8k9M6K6k0QkNK7N9J9p1j01j7nK1M9K0npL7j4oM7j4m6l7j18j21m2RM2N2P3O7
-53472f45R2N0M5K8M7Q6Q0N0n6j16j18q7q0o8l5k9m8r9j24r1j7L4M6L0P7N8N2J00R4Op2r4
-53440h04l6j3m4m3j7Mnk6k2O2R6Q2N9%o7q3m0k4JP4P2j0J0N9J01K3p8o2ll6n2l7L5J47J33
-53405e44R7J7k5Qko6j46o3K7MOj0l2nL6O1J5j8j7m3n9r9j19rQ1R9P8O9M5m3j07RJ27O3n0
-53370f15j03m7l2J3J8pO1J55O0n9j0nr2j11JR0O8O6J00J2j00j24o7J6O3L5Jl1k4j6k0n3K9
-53337g28J2j12o8l7J1K7j2KL1L8J6J3K3j6k3M5P4O4N2Q4R7K6l1j3r8j93j20k3rM5R2O8M9
-53304f14K2n5j26j21n8MO9J04O6M1L0K4j3k2q7r5l1L0J0qmj11j18qJ08J38K5l6j4K5Mm7k3
-53271h91O9Q4K5KK6P5M5k4m2n5K6J10R6L0k8j2o3o2n3m2l0mJ01J17J8p1m0jn4p6%O7L1m3
-53237f69n1J8J6Pk3l1l6o5q8kQ4Q6K7j5O2P2K2L1L2Rl5j5j8n0m6j06j66p3k6n8o0M8J70J54
-53203g95K3o1k7L8M3J7m6m8lM3Q0O3J3M1M7M2N2j6j14r5n4o6qM5L8M0k5q4JL1k9m9JmoOP1
-53166g95J35R0J2o7j10m4K2m9q8j8K5K1l3n2Rjj08j14N3J33Q1P1J3p2q0p2J0N4O3M2L4J1
-53134h24QN9Q5N8mj4oL5Nm9n7j01m9N3K0N1J05N3k9rJ0J6Q4N3j5j1rJ3rr1j13m3QJ1L9M2
-53098f25L2J7qo7j4MM7J28P7k6o0l7m2LM8l2l6k4k5O2L6o2j27j37r5j1M4J21K02J26p1j16
-53066f68m6k2k2M8L3k7k4l7l4K7K9o8n3L6jp2m2l9m3L3P8M0MJ4L9M0J2OKK9Q4O0l6n7j07
-53031g84j45o9Q3J08R6J04O7J5lj1j8j9k3p9q7m6l0K1L3K7O8K8RL8M6p9p5l2j03j28l1J5
-52999a004L9O1J09J60J05L9l1JO9K7k1n5n2mmJ3KK6J6rk6J1J1l5j26j33k0M2Q8P2k2J5R6
-52966e40N1m5j18j02pN3J03K2j19j14o2K9J23J26kr2q8nj7n4L2R1O9jk8o7j9L3Om2j20j34
-52934a038n2Rlk4M8O0QJ3O8J71J02MK3J2lN8J1q5j08k3L6M9P5M9Lo4p5JQ1P9J5m5l0JK3N
-52898e46n5j23q9lP0J05R9Q5K0q2r3l3m7j04j29n0J7M1K5M9J14J53N8o3q8p4L5P2k2p6o6
-52867h00pj3j9j6pJ9L6k2k5K0J3l2k4%K3L2Lm6J6R3P3M6Pl6j00j02l2lM5J74J63l5j45q8
-52833g89J1N7Pl5l5l6l2ol0MM5Rl4l7QQ2Q6L7rm3mQK8M3O1J8r4m7M2L3J9L7K1m0n2l3m5j19
-52795h64j10l1J1O1R8L6k2MJ9j1J5N5%N8J47J21K7j00q2rM3J5m2p6m4Rl1RL7j2j9J5O0KO
-52760f05O4L0OrL7Q9K2m2q%m6r4l6L8J5J3j4j0k3k1K9QK3K9m3j51j58n8m4rN0N7K1l7j25
-52725a002o2K5nlR1J04P6Q4k7l8N2M7J2k4j12j23o8KL6Pj7O3R0O0P1Q4j4r0o8j09p6N9O3
-52692h12l8q3l9K4P5J76J40m9j34mO4O2P6K9j1n9j32j45p1n2k3L9N9N5k4j2K4nMQ9Q7Q2N4
-52659e54Oj4qkk4n5r1m4RL9K8j2l3L2P7N2j6q5j6Q3J61P1l5M9Jj32j04K4L7k6j5K9K6j7L5
-52624e24P5J0l4ok1QK0q7j06l2jj7k8L2R1L4r8r1N4O8o2j18p4k3MK7J3QN5O3M8PlM3L6RQ
-52587f12l4p1n5j0J6nn0r7k2N8K2k1n0j1M9L9N7J05J37Q7O2O4Mm5j8J0l6m3j01j32r5m7p
-52554h52J5%M2j4oQ0N6pM0P0Pn7j1Q8O6j0m0p6o9k3JQ2O6j09j39m3M1Q4Q5J39J12m7j24m5
-52520e98j8PQ0R3j5r7j18j06j01p3JL2L5K4N4J1%P5Q5M3K8kRk2j6N4J05O1n0q6l8rL1Qq%
-52484e21k1l0omOj4n1lJ2qkJ0K3K6Qp1j44n3l1krL6P7P0O4l2j27j15p6j9Q9M4l4m2pkJ22
-52447h37J62O3K1m9j15o9j0O2J14P4K8L1O6L7L4P9N6Kl5m8o2p9m1N3O7Q0Oj12j29m8K3m5
-52415f21p3PJ14J38Om3n1p3m1j10k07j80m1J18J00L8M6N9J05N9l0K9R0R2M8k4p0n2k2M7P7
-52384d65qm4j5q7j52r5m3j7K7J12R2k4j1j3l9J7N5L9M9J24J13k1Mm5j16p3k2M2N4N1J11J3
-52352c87n0OK6Mp0m2M9R7N4Rk5q8o7K0K5L9Nl7j6j6l8j11j65n4O1O3M9O3L5l3m3PMK4O5r
-52316e46p7m4J2pm4m5p1j7L7P2O7L9O5O0P3K7pP4L7j02j64r1n9J6N1rRN0M4K6J06R2k4n4
-52282d04k3J4k6m0j08j24o6QK9kK8R8R0jl2L2N0k8r3r7kR1j6j51j15k1L1M7M4K8L7K3L4Q1
-52248e84K0k4K2O8J8L3L7k7q9q7NN9O7Q9P3k6p4l5k3M8P9J1p1j10q7m7J0M2Rj7PPj2M6O3
-52213e00Nm9j7O8O3m1j35r4K5P0Ln5k6l7o1l8RR7J24J8k7N2M8p3m1R9L9j3mK7no5p3q5j18
-52178h10r2J2J16P3L4J6n4j16j01K9R6R3M0kL1N7LM5L9o1q0p8o4M0N9o1n8M0O6M6j3l2KK
-52144f83L8j1q1p8N7J13O6k8j1l5L6P4j9p4k5kJ4L5J7O0N8K2k3q9o8k3J3O7O1mk3Rl6l5K7
-52109e81Q9J47J07L7j7p6o1n5k7L0M8M1J2n4m0n6j19p8Pj6NN1K2%LQj0m9n0J2N5m1q0j2L9
-52074g09K6J7k2L0Q3j5p8k8qJ9j9j26r4L9Q5L2j6pOL4Q2O3O1Kq2o2n8k5k1lN8N2j5k0J5M
-52038g00p9r3k7l7l0P6J28J35J20O3k6r2n7J6K3J8L4L0l2l9j2p6r0p6kQ5O2J6m1o0J21J72
-52006d70J8o1k6P7Q6qo0p5q4m5k1n4M4R5J04J40K1j02o7p8j32n7k9OP7L1K9Ko5n2mj6nP0
-51972g11J8q2rP9O9J8MLQRok9kRrm4p9p6K4Q5O3l0o9r2j49o5P1J22M4k5n4J5O0P0Q3Rk1N4
-51934f35R5N1Jj2p7q0rj6r0o1mrj7j6L6L4M9O2M0R6J55K8j26j37l0m1j53r0J6M8R1J24Q2
-51901e95rJ6J2o0j09j09o5K4J09M8o1q7m4l2m8k8J07J70J02N5M4K3m4p3J8J03N8m2p0OP2
-51870e09%r8n1J8mjj6n4m4m5L0J54J09p0j24q8qJ35J66J34K5m2k1n8j29o7Q4O5q5r9l0QM
-51837g11L1M6N4N7m4o3K1J22R6o0r6k3M2O9O9M8k5r3l5J5k9jmp7q2J5M5k1p6l8J3J6k2k8
-51803g69k7k5n2k8L8K3M3P8J00J26J18K9j8m6p3k7n3q8p7n0J5P8J37K7n5j7J0L9P2Q7Pl4
-51771d12L3n0j62j71jR4j6m7Klo0J8M2o0n2m8p1o3l3L7Q7l2n2L5L4MM1nm4jJ1n0RJ49O0k1
-51735g98Kp7n1Q3Q4P6P1L1J6k8j2j6j8J4J8pL0K8qJ1Kp0j43j13JL5j9l5M8Q3O9J01J38N8
-51701c96m1j1j7m7l0n1o6RO5O6K4RP4L7o4r3l7jk2j1L9K4o8q9l0ml9p6jR6N0o9nQ5R9N6r
-51664e44J8J2j7K1J9kK8M6qm5n7p5j07o6pl4LO2Jm1k5J5J2K5N5Q5Q5M0j7j9m0l8PM0O3J03
-51628d02J10M3q7j41q8p1qM1L8oo6r5q2l0K9J8QL4Nl1K8J06J20P0L6O3P2ln6m5m5m3k3m4
-51594e45o4k6o2m6l5k9P3J82R5j9j8j5k2m0o8p9n5m4K8P7P1j3m2K1J7k0m7J1J09R4K9k8M
-51561e06J8j0nl0j8j9o3p3qK7n2o7m4l0KkJ6M6K4K1L1J5J4m5j04m1KL7L8n3r3k6N5J16M3
-51526g84k0L3P1J36J27n2j29LP3m2j03p3l2qJ5j0n8l1L8N3N5J09Q5m6j12j20o0K7M8N5M4
-51495g08J8Nn6q6n3k0j0Q2N4J2K4K9km1o8l6R9J09Pk7M0R2J10L5o8l7R6R1n8q6m8k9m9m2
-51461f21k9m9n8QN6L9j9k0kk8J2J0K0O5J0m2J5J1j1j2m2m0jpm5o6J1N1KK3R0N0k0l7J6M4
-51425f16N5l1o7L6O5ol7l5L1J17Q2K8m6n5j3rprk1L3j5L4R4j1j11o7M6L7o1qJ07J33J34R5
-51391i8l1j06j15r5n8r0p1J0l3j17j38l1Q0P8J4L0J00P4o1j22J0Q9Q2J9K1l2o6k0j8KO5R0
-51359e38M0mK9K8o4q7n5qK4N8J3qOR3Q5j4nj4o6k2J9k7n4m4j5k3q5o7K8O9OmM0J00N1m9n3
-51322f17k0l5j2j1k2m4n0M4N7L7K2K8Jl2m4q5n3k4M0N2L6J0k3j6J6pj0Q0L1kj1m3J2L1k0
-51287f84j29j17J1J05O2L4K0j3L9M5Mk4k6l5J0O7mp7r5l9N1NoK6N2j2k7P1O0p9n7j7J1N5
-51253g13J8p9j01l0k3j2P1J67J60R6J5j15j15l8m1q9k2J02R6M0kq8j01m4O1J16J08L5Rk9
-51223e48o3l2o6o4M4J14M3K1L2M4L2N7J9k0p4j14l9nJ08J45m2j45j11l4RM1L5nL7O1mKL0
-51190d92QL0J6pl3l9m0j0M7O2j1l9o6j13q9l2RQj3OQ5N4ml1j9k7lJ4J24K14R8j04j39j9N6
-51155d99N7M6n8q6j09q5k0kN5M1j3J3lJ0L8J0J8M2M5po0n9l9lPJ9R2K5p1p8n3J3J02P7l4
-51120e69p3j7Npl2m4n5k1P1J18J00n1j59j26p0R9J45j1m2K1J6p6n2Q2J22N3n7q3j8L3L9N6
-51088f03k2p6J0P6M5l5j24j04NJ54J32J7n4m2n0n2K7J79J05n9q6q9m8M3M5J2l5r9m1M0N4
-51057f75M1m2q6j3l9m4M1P4m1j10n8QM2M3m0k8Q4J22Q6P1K0l3jPm8j1nj3O8Q6J3r8j62j89
-51023i30j26j4K4M8P1J9O0J13J09Q4O9J9j7Kk0p3p5p2m4p9j47p9M5J16J10R5K8j6J8Jn1j9
-50991g31K6RJ6M3L7P3J00K5o1q0J5L4jq7r2k6%QL7K8jlk1j2j1LJ9oQm3o9l7J9O5K9o8o7N1
-50953g71Q2Kj1L8j7m8m3L9R8M1k3j3n3j07j12l9K0N3K7l0L0J13J12P5kjJ2o0o4k2N7M4on0
-50919f29o6j2Qn4o0l2J3M8P1P2N7K1oNN6N8p6j02M3J25O3j3j3J3M8j6q9n7J2L6J0J4K5ml8
-50884d69l7j5o1p6J7J7m0JLj7J0J0k9j06r2M8J07M5k2jlpJ1K0NL3M6K2O5M8n2n1k5QM7M3
-50848d97P4M5o7o7n5J7O5o5r7jM1N3M4M9kk0ol7j9M0pj8J0l5l3rk5K8J20R3O0j4k8RN3J7
-50812b84r7j38j01m0M8R2K3q9m2J2k9m9O4J35N7j1k3L3K0MK7m3j47j19m8J6N9J01J38Nq3
-50781e09q0n4m7pM2K1l5n9k9mJ2L4ML2lj7mn2l3o5r6j5R9N1m1M3R4M7L1JMrj6M2P5J3mL7
-50743d97Pl5j5J0m1q0ol2o2l5j6K1l7l2l5o7lR7J01Q9J8o5n5m5MK1rnO6O7mm9m9JK1o0m9
-50706h60J2O1P0qm9J1Q1K5n8k6LO3O1j2m0l0j2j4M6L9n8j1M9k1l3l6n4k3N3M8mn6j1P6M5
-50671f73jJ6k2l5K8j1l0J3K9pm4j4%M9Q9N1o1l8M1K2o6p6K8O3N6P7P7j2o3j2Q3R1l7o5L3
-50636d21Q6Qm6r6j43j26p8m4n3p1OJ9n0k1Q6O8K2rm6k6L9Lm0M0J3l5N7J11O1R0J44N8k2M0
-50602c76L4K4M5K5n5j36j21o5l0j0k4m2k9K3j9l4J0J8j9o6j1O3R7P0L7K2n2q4j2K4O1K0l3
-50569f45j2j2O9P3Nl3p7o1p1q5m9O0R7Q1M5J5L3L3pm9k0J7n6o1P7J61O0l3q8p9KRK9m5p4
-50534f91n8k8K6K8N0J34J10L1o8r4j03l0N7O3N7J4m7o0J5J4jRm5o3l8LomR%L9Nq1o0k8o2
-50498i03k1O5J12Q6L4M1J6j1L1K3K8l8p7k8J2j5j0OJ9K9M7L1m6m1P1Q0M5K3K8J0l0j07j53
-50465f43o1J2N5N9R5O4lo4o8LN2L6m6q8m3K2NpN6Q0Ok0M6L7n7q1k3Mj0m3o8n2l0j1K5J00
-50429f61Q4M5Jn9j5K0jL7M2K4J3j8m8p3%qn8r2p3K3P1M5j8p0k6J04J91J16j4n1n6p9k9Q8
-50395e45J88J56L0m1n2nrp1j16l5rn9n0M5Q8K6l5l1k2p2j04p0K2L4N4O0K0J3nl7p0o2j5j1
-50361g90p3m7L0N6O4O8O3K5K3QM7Pq2r4p0NK7P0P4J6j2J5jk4n5o5o1r0p7j2O2J53J17K9j3
-50326f07m2k3M7O8om0m9q1j05l4K5J4o5p6jQ4J12O5L0jpn2o2J6J8lL2L4QO8P5k3l3j5M2P3
-50290e14K0p2n3L8N4M0j7j01j04j23p2%M0N8K9J5K2P3L6m1o7o3k7lJ3Jl7M3O0J1N8L8k5o0
-50256g30l5MmOLj9Kmq2o8M9M2K6J9k5m7qR7J42P7K3o4m5O2O2J8LL1n6j34j08m9J5Q1L7l6
-50220g15m9l0oM6O2M0K5L3M3kn4r2j05m8j1pO3J24P1K1J3k9q3o2qO8J19P1m5j2P9J05O1k0
-50186c34l7nN8L6j5n1r6j23q8p1q9l4O1J07R4O2L3k5RN2l9j29r8m6J8N8K8K7Lk9LJ5k1l3
-50152f99m2k4j4K7N0Ql8j07j14o4L1M8M8J07N9R1M7o8p4K8J46J22pk4L0R0L4j8rJ0n4j09
-50120d89j29j47q3k2QO2L6PM1Lm9j6l4p9q0JP4Nr5RJ24J46J43N9Pm1m1O5P4j0k3m8n5l7l
-50085f17K9P7J26J09J7m9j13j26p3n1k0L1J08Q0k5q4o8m1m8k9l0J5M4N2P1Q5L7k9pM0M2j4
-50053d61k6k0k0m0k2PK2J9N9R6j0j10p9r1l4O7K1n9r6r4m5J0L4M0M5O2P5J8p8n0J8K0k3k7
-50019g72JK2J6rO8Q0k7j15j21o6L5J43J61L5Ll5p1m1j2n3n5L0K8N3O8J4J5j3l7M5J29pj33
-49986f21k3N6n3j10q0n2j9M4R1N4N0L5L0O3k7q3m8j7Q3N9J7Ol8j3m4o2J3J4o5j24p3K3M6
-49953h68L1K4PK7Kj2N9O5N6J00O3Qk4p5q7n8M0Q5L5jM4R4K5m1p5q6m8P3J08O7N3P2Mp2p3
-49918c78k2j7q8r9n4QJ4M5M1l6kmRN9P8J5p1r9j8K4LJ8l5o4J3P4M0Ql4l8l0k5PJ2j1k9K8
-49881f58P8M7pjL2j3o6n2jll8l0o3m0O7J78J94J23l3o2n8r2n9m2j9j2m2o6o8o1n7J2J02N2
-49847g58N9P7K2J1j3p1j05p7O2R7J6pk6JR6Q5Ko8q4o0jJ6j6J2P6J08O7K4K5L3k8o3j04j03
-49813f95j5R0Q1J4k1K8N5Pl7n3k7m4m4J0J17J45L4p3r5r9q2o2j1J02P9k6p1l4M7R0P8pp3
-49780e92l7n4%Q0K5l5j2K3l5m8m2p4l7m8l8M2N2N8N2K7Q8R3O5L3j6o2p3K3L0Ol8r1q2j6L9
-49745f94N4O9K6m8k4k0kkJ9J6o8oO6M8p9j08j9N5J18J9j46j26m9J0L0J2K8J4l3j4N5L8k8
-49712g89j7J0L9R4P0O8M0k7l1k5MK2p5m2K8L0J2l3m0m8k1j7L4K8j5p3k0O3N8N4P5R6M8n6
-49678d56o3kK5N3L3qnn0p1m3j5M2L3N3J00M3JNK4J8l8r2m5Jl7m9K0J7p3j08j5L3LJ6oP%j6
-49640f65K5J15J12k0j18n1NPL5J8J0O1O6O3R4J04L8J0jj8oj9o3q3k5j5k7j40j33OR0L8m1
-49607e28j8L4Q9O6Jj8nO3O8j6j03r9l8Kj0m8l5J1j4k4nn9n8j7L3K3N4R3K3K8kl9Lk2q4n7
-49571g08j2J0p8l1J00R7Q1O8j9q5l6n2nK7l4n2m8k7J4N5P3P9K4p3j19o6K4Q8M2o3k2K7nJ0
-49537g16O7N1pM6O0K2mjk0J6M5k5p0r0l4L5M3J8J0M2J02N1j9p6j03m4J0LJ8j1r0m8k9j5K1
-49502g42M2O9O0J0o8j55j24N5J49R6N3K6k8m3k6jK2K8Nj5K7O0j3j16o1ql4J3L7k7o9q9o3
-49469i30OK4N3O0M4M4M4P5R9K6p4r4k9QOK5J11J36J18N9r5j51j52j29j8J00R5k0k7j0l7n6
-49437f89PP1J00Q1KK1N5Q9O9o9j67j25K4O0j7o9q8p8j07q7pR0J04L6J1J9M4N0R1J11L0pK5
-49404c20l7j17j08l2JMj0J05J31k7j04o8m2n9J5J26O4QJ1kj3K3M8%n9j13j48p8N6J09L6o
-49372f06qlO1P2k4k4k9p8r8j22q2K6L5j8j3N2R4O1O2M7M4J5j7o2m9K6L2kpN5Q3kp7J1N8J6
-49336d71o7q3l9m7J3O7J3o8o9L4Q2M3L6L9m3r9OO8K9m6o4j5J4MJ4J5k0j9j5NK7L4J5jlJ0
-49300f01N1P8k8m7oln6k7oK1P2jl8l0k4m7j9N7J3rL0Q6J16Pj30j38j13K5O1O5K5m9J4Mm3
-49265f90k9j3ql8l3k7J5N6L1J0K0J8RQm5j1Q8P6lp5q6k6M2NL3J18M2n6n2o1j7P0N1J4J2o2
-49229f14j40r7K2Q9K6mql1k0R5J49J04jj07j33n8j0n0k6K1M1M1Q5J11P5Nl2q5p3j1l7m1p0
-49196g84p8m3J1P0O5K8O0N9OL8O6J5l0K1J01N9k7n6m8n6m2k1qm8o5j36q7O1O8j3k1Q6J22
-49163f27P4M6lj2K8K8n4j12j10j02r0k3Q3J41J01kp3m0Kk7m7O0R2O2N6Mp3o8n2l5J5LJ6N6
-49129f83M8nKk3q6o3jP4J08K4l2K2N4J4k0n3l9K6M8L4NK1nq6r1jK6P2M4N1P0K6Njpo6j10
-49092e98n9po3KJ25P2Kn2p8k5N8J39J48K0q4o0r1p0k6L9N8J7o3q4J1L9K2p4j07q7m8j9l9
-49059i82k8M9Q9N3RJ9K8nkRL0M2K1m4n6RL6J7K1j2l6n4lQ2J3o9l4O2P4K6P7J24N0ll1q1q8
-49022e88m5L7N3j6l3l7l9L3M1j1L3J12M5p2j22n0n8o1k4N4J67J09J4N4P9kn1QO7N9m3r0p1
-48989d48k1N1M7K3k2o0k7j6n9o5j2M7P6N3Lm3j32j98m1Q7L6L6R0J04P0Ol0K3N2k4p5j00q9
-48956f58l7l6n4RJ02R6j0j9O0O0l0q4%or7o4L5R7N6k0r0m4jJ1j0q0r9j8Q6O8P0Pl7Q0J43
-48921e14J20R7k7p3q1q1n0JJ9j7o9k7K1K2M0L5qj2k4kQ3J65J37Lq6q0q1q9l2o6n4O0N8l8
-48887f50o4%ql5j2lK9L5k4p7o1K3N7O4P8Q0M7j8q4p5J2M0O1Q9R4J2n6j4Rp8j58j05NQ3P5
-48852f29j4l2RM8Q1R3M2N4M8Rk0k2m1o7k2o1j26q1J4J06R0O7R6K6QOqj7n5q4r0q1p0k8L7
-48817g14j3K9O1l6q6n0R1J24K0k0n2m4l7j0l1k4M0J13J17J03N4l0l4m1l3m0n9K9O8M6R9J06
-48785b54pl3J7J5j2l8o8o3m3m0l9k0K5O2M4o2j16n9N4J16P0lmM9N1k8o7m3j14j30j1J35J13
-48752e03L0mm4q9j14J1Q9Q6O7L1m8r9r3l9N4R3Q0j6j20j10J8L3m4m2J7N5R4P3l1j7N8K4J
-48719d99k4J1K3J3j8ON2O4J03J9r8j08p9l4RJ3mK8K6M1L3ok9oL5N7O2M3N6k5p3k3n8k6J4
-48684d02Rk9j4M2k1k1O8M0r0j08m8k4J0J7JL4K8m2o7mrL2O4M4J9l0r7k7J00J27J42P2n3n8
-48650b95PK0j04j14p8m4k3n1k0K4On0l7KK1J4P3Q5Ln3l8j4J8Oj3J4k9r6l3O0O3P3M6n5j26
-48615g38r8O3J60R8j1n9k9M3K6m6p8QP9M9K5m7r1p2p8j05m2O9J36R6L1k7j5Q3R7j0r2n9N1
-48582e83J06R1L8j35k12j05qO4O4j7n7oP3P1Q0Q4N0J5m3l0l6p5o9o2k1O5J14J13R8O5Rj5
-48550b74m5r7o1k0k2q6j42m5P7J37J27P1J8L0n5j03j01n4J0l0n6J9P1M8oo8j5P6J03O7Ko
-48518d30o0j4P8J2j31j45o5N4Q0Q1P0R0K2r9j32j6L6L4l2j04o1K2K3J1K5O1M0j2n0oKl0l3
-48485f79l4L2P9J6p2kK4Opm4n5L5Q3L9K9n5m8M5L1K3L6l7j52j39l1J16J34k9j05o2k7l0J3
-48452h67M3%m3rN8J31J15N2q0j26n1j7JL6N2M8N4K8MJ4J4JK2j5l5J2J3rm9m7mNPj0K7J2k4
-48415f37j8J7J8k7j06j54n1O2N5J15J59Q3j0l0j0JN4j6l1k6l2J2K4K2L7K4JRl3k8M7J08L4
-48382c27l9o6kJ4j0m2o2q4p3L0J30J40O8K8l9o1r9j56j45n3J2O3P8L5%j7K3Rj0J6J8O0J0
-48349e51o2nO8N3P0N7No2j12j23m8J8M9O4K1%nj6k5Qjm8k5O5J05M3j1k3n4j3L0PQRKJj1m9
-48311e61n3j7o5l9J9L6J9l2NM1L9Q4Q7L1oj6k7j0LQjL9M7mo1o9j22j24K0R4M2M8Q1O2M8P
-48275c47n5q3n2p6j40r6l0N0P1Q5J07N0k5K7L4K1mj02q5%P2O1M9P7P7J9n3q2n9rj1J5n3p5
-48241f22N6P8j2j3K6K0O2K1p5n8n4o4k5P8J15Qp3l4j3k8L8O3On6p4l9jMj1rK4%j3K1j5p6
-48205g45j0L0Qp4o6j1O3J42J10J6l8o6n8n9J4O9ql4K3O9J7m5j2J1l4o6L0M3P0P0K6m6p8l2
-48171f71l7nL9P7K4JQ4P2kJmn3k2N3Pj8mp2o0K3M8K2MmKk2J2m0j37r5o7n4mN0Q0P5O9Rl3
-48132f52l0mK1M1O1Qm8l3l4m9J0Npk1m0K5Q5P9O1qm3k0j6k4o1j8M0K8k2J8J8RK6M5k0q8n2
-48095g10k8J7P7O8K0O9Q3Lo0o0p8nM9rq2j40j04MO7P0M2O5R1N3j9n0n2p1k7J7j8m9j6L6R7
-48060f50J52R3OQo2r7q9m4Nk7qrK5P8R3J01P7n3r8r7n3qj3ql2q2j4N3M6L3rk3M4P5O4O6l1
-48023d88j32k8M8P0J22J03j2o5l4Qk9p3j5L1J7k3n8j9k4L4N1Jn0k4P6N4l0N2L2n6j8kn5n1
-47989e87j2k5q9m1L3M9j9p4K3N4M9R5M6K2M5Rp1p3jM6R7J8o4QP0Lj9P0O4oo6k4L3j2k7k2
-47953c98l1m3l0Mm2m2J4L4Jj2l8J4J18N9j5q2p1J0M2K6J8N6M7j5o3o9m5l5jK4l2j27n4O9
-47919g09mn0j1N3R0J1p1l1M9P2Jn5j1N2L9O2R1M5mm1q7J5Q4P2P8O9N7k4q8q0n9r6r4o8q8
-47884g31j3L3K7k2k5Q0J19N2ko1o7mj2j6J6M4j4j7L1J1k4k3l2k8n5p0M6O2M4P7k8r5qM5l
-47849f63m6q0p3MM3N8Q2L7K6P5j8q6m9R3J28J4o1ON3m3j12m2J13J29kq0j14n4j9J5P8j8j14
-47816g20o7Q1J45M4lM3P5mo8o8m5n9k4K3M0N0L2O5P5M2l4n7o7l5J7K4j0K6L6J2PK8np3j23
-47781e97q0j5n7jO9J26J64J36J00N3l6j19j27l6q5j36n6j0J0l4p8l6N5J20J46P5p3r3K8k
-47751e89o0n0l7nRn8OJ7n6j4L2NM6J13J24P9P8J23Q8J4K6j8JMn7o3l7j1j2k1l5l0jr6j01
-47716e86pj9m0j4j2J7J1Ml4q4m4R4J50J30P5Pq6q2K6Q8J00O5k7n2J5Ro7l2L2kj8J8m8j01
-47682e14p7j4j2L2N8Qn1m6oJ2PM4nk3M2N9O5L5l3q1o2P1Q0L3no2p6r4r3q8j0M3k0n6nM1O6
-47645g37Q2P5P2R1J07J7m4j1k3n8o1n5l0pJ1M2M9O6N6o5j16J9M0k1lm1p1k1k7k0M1J6J2M3
-47611e72k6o0rnj2n6p8k5M0j0k7N4Q7N6Kmk0L8K3ln3l5N6N7k9pP5O3k8k9L6N9qoR3O6j0o7
-47573c74p4l4n7j14m9jj9mR8Q8M2O1n6j20r8o8j4P6O1O3K4K8N4l2j28q7j3l2l8N6J00Ko1
-47540g20k1nM3N9R3O6n8o8k3j8j5LK1O3P6O5N8N9O1l5j67j88q9Jj7m3k2N3N9k8j5L3N7J6
-47506f46k9J7J11J43R3L1k7n7n9%K6m8q0n7l3j4P2J11m8j87r4jJ7j1M3P7M9O1N4n2o5oK3
-47473e86L0k0p0o4J8Oj1L4J3l0J0Q2R6%j04j08n0L5J4NO0R2J09O1k6p4p9n8oJ41J93mj37
-47440d28j51p7K6O0M4L9J0n1n7RL2j9kP8N2n1r4j05q7k8J2Q5J62R0K0L9lp6p1%M2j4n1j5
-47406e80o8q5j07k8J4QR3R7L4J0N2J25N4l7j3m8o6l8Rkp0o6L3M0l6l7nj2j3M0Q2O4K0k3J8
-47371e41O6J2L3M2n6j01j2L6K1Jk6n9l3N7J06j2p8m7OorJ1L0M5m0j02q5n0K5O0l2m9rm8m
-47336h48L3Rj8J1P9M5k0m2J7M7L2Q9L8j19j25%P9O3k4l9L8J7k6nj2l2K1M7oJ1K0J9K9J7L
-47301e52j7l8J0K3m1o3nJlOroRpj8J3J3Jl0l7K0L8N6O4L7j4J1M1pm7p0m2N6J26Q9L9J9k8
-47263c62o9m8K5M9J3L2N2%p2p9q9j22j09n8M1R1Q2K2n5n5j5N6O6O0L6P7M9n5n6m4o5m2M7
-47230e97P4J02M3K6L5k4l2L5Kj4PK2n4q4n9J2k1q8n4L5N1Lk8rL7N4Rj4RkJ5j7N9L9m3K4O5
-47193c82pr7o2K1L1L5n3q6q1j8Q0N1p8o7N5L2N7J52Q0rKJn4l1M1j3j8pp6q6nN1O3K9J0k1
-47157d60k3N1P1N5pl6K0N9%q3j33j15K6R1O1J2p1j28n3Mm3j3%j0L0L9P0J41J03K9m1k9rn6
-47123d48n9l8Kpj00q5q7m4M2K6j8j6N1N2l9m3k9o1l8k0N5Q0O1R5P5L3j2J7P8M7p3j54j19
-47090g76M7Q5Q2M9j4o9n9oj1J6M3j1l4n4n4j2j5o7n0o2q4J7J29J23J18N8pO4P6LLj1m8n3
-47056e84k0l2o1m1o8k5N4J03J18Q8L4j2k7q5qRm0lJ9K5K7LK3K0k3r3j21r9k6L7N4J9n2m8
-47022h35m5rL0N5K8j2MM5N7N2K4qK4N9j4o2Rkr4q8N2J24J29L1j39j70q2J1N0K5ol7QO8P3
-46987f45Q0Q3%j02n5P6J17Q9j4q4n8j3K9K4KK0R7M8L9Q3M0m5q5j18q0QL0L1L8N9k1j13l7
-46954d77J14J35L0j2k1l4r3j04k6J3M2J04O9jpj1k3p8m7Lj7r6j19r6m5QK9J6P8Q7nl4L0j1
-46920e99j4N4R6Q7k2j13j15m1N4Q1Q6M1l8o3n0l5RO5J6nO4O7l1r8m8R5R2nk7lq5j11q9r7
-46886g82p9K8P8Q0O5N8Q7k1j19n5OK8K4MM3R8R0K1n3j14m2J09L8r5q2j8k3l7k5L1J2RK0N
-46852f11mKMk5J2K1L0M3o6j35j01L5J11J53J10O1L7p9n6JLK1K9M3O3J09N5p8o1NJ3n9j22
-46819d36q7m9l9K8R3Q1P2Ok6mqp9j13kN0J6j7n0M6J19R9L4n0o7l0J5nl1q0j15q7kN6O7M7
-46784e48K9O3J22J27k2j57j19L2P8O1M2j5k6n3J9J60J62P5m0r2j06j45j00jL4K8Mj4j8n1
-46754d71n8n0k2l7NL0l4m5l7o1n0PPK1L8Q6Q7K2L1P1M4k8o6NM9O7Q5O7ro7k3K8Mm7p0o2o4
-46717e47j5N5J0m6k7J4Lm5MP0K4Lnl9p8o0K2Q0O1rj07p0k7l3p1N6J95J04K9kk7MR7J02K0
-46682b55q0j47n8L3j1k6J7J7p2j11m3j5j0M4P3K9N3M4o4q0K6L8q5j40k5Q8J05Q9Rk6l8j10
-46650g31j03n6L4R6J22R0j0o0j1j1o5l5k3j0N0R9J09K1lK6j6j6j0o3p6l2J8M5K1M3N9O3M3
-46617c92P6K4jPj37j39%Mom4p3m9Mj9n3k5K1O3R3J21kj32j07l2K2N6L8j7L2J01O2J19J18
-46584b67j1r6j08n7j6L7J12N2k2n6m5l4j0J8KJ4ok7j9m7k4M2L2L9P8N2k2l1Qnl1p2j25o7
-46550g12k7l7N9O7J3M7N4p3r6K0MkJ1LJ4RK5JoN1O4L9j5m8n4n7l3j9j3K6Nkk7p5k0Q8J65
-46513e51J10K1j7m7n6j07o6L9M8Q1J17P0K0No6q5k8ql8r1p6qJ1K5N8O5Lj6Kl0p9l2O0J29
-46479e37J66J10J6o1r2p6l4m0j4J9l5p5n9N2R1N2k6o9l1oK5M6Jj3j2nj7K4J9NM6m7m0lM0
-46444e80J08R1J9r3j01p0l8M9P4M9k8m0o7o8mL0P1J5o1%M3K8N5P7K4PJ0k9n1l3q2o7k5j5
-46410g02P7J05M7kK9Q8n2o4k8m2kL7QJ8po6p8K0O5M2L4L8K6J1lq3q4k1k8nk2r5k2M2O5R8
-46374e56M4k9j9n2m9P8J62Q3m2j7K4M2L6R7P9n5j10o3o4j42j70p6O4R4N0J7j9o9p4j3M7O9
-46342f33O5Nk5k4L9P1K7O3O0j6qL7Q1j0n4k4p4j04o9K2O0p8j00M0O5J3N3P2O8mn6j33j39
-46309g10j47p0N7P7L4O0J00P8M9K2N8J7p4l2J9Jj6j4j7ln7j3K8k4J3L0om2K5J6l2Km5NO7
-46274e44N2j0NJ7n4o7RQ0L9k6j0k4k4L6L2j9m3j03o5K4O2K0k3PL4N2O3J02R2kn6l4K5M5J3
-46239b95nm8p6j29j51r0n0m2L9Q3M9Q8P8j0M7R1L9L7Lp0q2n5o1q0m2N2Q6O1p5j70n2J14Q9
-46206f27j2l7RJ9n0o8M1M6l2J4M6M4L0O4N3j5k2JK0K0k9j06j27l1Q1O8k6l4J6O1J06R7J02
-46173b78J03N7l4j30j63j16p2k3j1N4L8L8L3k0M4K9pj01q3L2L6O5K7o7n9n2o9J2P2L1K3J9
-46141e72L3K0Rm1j04n4jL0Q7J05L6mJ3N4J23O8L2Qj02j23q7r3r7j18j33m0P1J06J11R1O0
-46110e12k1o2j9Q3J06O5m7j26o1Qj4NkpjK6R7O3m9k7Nn7k8PJ7K5mJ6K4K2j0JQ1P8N2k0j29
-46073d15n6J2O7J0p0m5j4k0l2k1K9Qr2j08r4n0l4j5Nj2N0J17J56R2K6N6Rj3j2j7lJ0L0j3
-46039d59o8j19j67m8J25J74P8j8k1J5MJ7Ol4j2K0kj4j1RM0M3RJ3K3O0N2J6O9K8p0q3l6pQ0
-46004b88R0J6p4j24m0NN7%j04p2J4K2m4j2Q5N7M9O6L1k0k9l5m2K4l7j05KO8M2pl7j3K5j3
-45970d43K2O4qJL3K8jk7o7j00o8L2L5qj4l7p6l6J0j1m3j4O2Nj2M3K5K6Q0N1K2O2N5Oq8j08
-45934d99o0L4N9J9K9j7l4PK2K8M7K2o0j07r2k4j6oL5L4Rl2j8K2M2l7j20l3P0N0j1m4j4K0
-45900f75L9R4R0P1J8l1n5M2J29Ko5j8n0p0L7J05jo0q8q3KL6L6O7P2M2N5L2ml8r0j38nR7J10
-45865b95O3n5k8K5j7l9m9n5l3j2l3k0J1J7j4l1k9J8J12O2J7J1o1o7m2j6k8o6n7PR6O8Nm8
-45831e83n8K9P8N6P5PNM9J8l4lL3N7K7K1Nl1o0j67j81j6Q5Q8O7O3R6M3q8j55j06OQmL4J3
-45796e23J0qK1M2M6P0pl2N7P5L4jm0q9n0Mrm6L0N1J8on2r7p7o0m7m3L1O3j5j9j8m2K0J50
-45760e59J26M4k8j70j35ON1Pk5N3R9N2j3pL6L3nJj6pLKj2n9l9j1K9J06Q7m6p9k6Q7O2k7j5
-45724c95J5l0o7m3j5J6j5K1J3k5j5l1k7M4R4k0j09j07n1k1n2KR3J33J59L2pO0M9j4l0n5n9
-45691d57o2m2K4J6q3j05K7O8M0L6N2N1O1O4l1q7j07j22n7p4o1m7pRJ3Q2R3M0N9rq7L9P5R0
-45657d99J01M9J9l6RM2Lj1k4j12j05J2M7J6j3m2n9kM8N5L8o2m1K6L0k4l8J1M4M0N4M0Jm1
-45623d24j16r2l7l0M6M6J2N5Q6lj26q8J4M4N0O0nq1p5Pj7k5K7J10J45P2j3l1kK2K4J7NNm2
-45588c60m6p5j26o2M0O6N4j8n4k6k2pL1R2J05L5pm1q9j04p7lJ26J49m0j18RJ04No5l7l3m2
-45555f36o8p2J8R3P5M1K1L6nLK7J5l6k9j1q5p4j7M5J15R2m5j14o1K3J03M9M4N1np4n8j3j5
-45521e67J3J27J02Jj00L1R9j5j26j19n1k3l1rk7k8kL4K0J8O8J39J39n0j95j83r6nJ8N6J93
-45490e69J90J08M0k4j20r8j5N3J9l4k4K0J6kn4m0l%M2jo7j05m3J19Q4k9m7K9O4N2L7N3L9
-45457c10o2r9K5J7m2o7k6N4k9j1L8nRMl9j6%K7J0N3P0K6NK9M7j4o0k2plj4mK6m8q5n5k7m1
-45419f46Rj1j5L8P8Q0K4pk8l6j1QJJ2J1J0j9o0o2l6j6oL7M1K3l1j04j37lJ43J01K8koQ3Q9
-45383d20P0M6k7n8n9o3k7mPlK1R5Q4J3l7k0P3O8JL0m8j00l5p1j06l6L3N7L5qn4r1n0N5J14
-45348e15R7O0K9k2q8o6NMp5m7L9L0qJ8M3R5Pm0k0K6N7lp2p0p7j00l2Kk2J5J36J44O9qJ0M9
-45312c30j2r6j16n7nL8P8N3Jo4p1n2j0O0Q3Q1P9L5k1q2p1M6R4J0rn1r6j5M0O6L7q0j15k0
-45278e72N2J08J26J7q8n5K2Qo5l3J4n0l2O4L7ML6Pj13j57j0J06J00R5P9Q6K1m0l8o0o0j7
-45246d08rJ7j2q1l3L7Q8Q3L3NM0R8Q8o2j93j63o2m7J3N4j9J9K9M9O1J6j2J6K2j1n5j06j14
-45213f19l6R0J05M6l6o6j7K7nm1J9J04J07Q1O7K1m9n0n8p9o1m9n7m4%p6j21l5L8L6P1N1M1
-45180e95N5K3k0LL8j1m8lOm0m8j5k0k4k0k3O8P9j5p3k6k9L7R8P8kj5Q2O6l2LJ4j6m7k4j8
-45144e14o3RJ36J51J45kj51j78j20m3K9M0M3N0j4p6p8J5J15L5o0k1M3lk3j1J9pk5J0K6J8
-45112e05j4o1r8l1L1Q5K1n3J4O8M0o8m5KmO2R8J21P8l9j22p2j4L3N1L1N5K3j8k6JO0l8r9
-45078d33r8p2jJ4j3K9j2j19m4J01J05O1M0mm0n8qk9k9K1K9L1O7N9RL7N3L9l8o7K2R2J02J6
-45044a38n0m8m1p3o3J6l3q2l3L5JK9N1K8N4J3mL6m9q1RL1k6lJ1JRn9j44r9l1K9l1o5L9J41
-45008f20J43N2m8jR9J20L3o4p2q8r8mJ01J03P4rr8j0O1Lm4n8l2j01j29p0j5P7J46J04J7N9
-44976c69J8q7q8k2O0P9kn3M5O7n1o2j5k3jk6r0p4n1m6K7P9P4M1rjJ3M2M5N8j8j6nM7N7j2
-44940c69m3l3l2k3Q1M2k9oj3jP0j0m1Q1R0Ln5k8K0Pj7L4N4j7j29j36k7l3n2l4K6L0l6k2M0
-44905f08Q1L1k7ON2L7K3Km6j67k23q3P6R8J02M6OJ6J0L9Pn8l8L2j3RJ00Q1J9l1o3p5j3Q3
-44871d89Q8P2J8m3q6m8j5j9Lk1l0N4O1j6oJ7n9n9QN9L3k6j4k3ok7j4K9N6P1N4N9K6Mj4n5
-44835c58p9o5p8o8K3R2P5Pj2jk3k0ON5ml2J0K1no3p7j1ql5k9rJMM6P7j5pJ7om8k2K0l5m9
-44796g05k8M7P8J0j1N7P8M1L3l7p1l8N7O9L4l9q8k9K7J3k9m9j7k9n8NJ31J33N7Mn6o7j1r
-44762d97J5MKK7O6K5n8l3RL7K5n1q5l4lNJ5n5p9j4J10J47M4n8j19j15l1O2R8O0Rn5p5jO0
-44727e43J9lJ4%J4rJ8M6K4L1K2k0n5n4j08r2j9K0K8L5J00N4l6j7N3M3RM1Q5M3j08j48q5l6
-44693f34j2MJ2L1L8O4K7lj0k9j4j2M8Q3M9k0m4LP2K4n5l8J4k6j14n9L1K6L6j1m2l8nKk5k7
-44657f54J4R5P4k0p9r2J0L4m8n7k5JK4qj2O4N2k9jj7o7j1R7J45J00l4k1j4o8m5J8N8L2l3
-44623e17nM9L7rk3J5L5J8j1q9n1L1pl4MjM9Q7N4nl5L2N8j4p5j04j00j5L4K5K4J5j7j9Nlm4
-44586f06j7N5N0J8J7O9J3m8m7k1l7k7JOj3L6K5o2p8o8MR1Q7Q2J05L3l4MN5j8j25m7Q7J01
-44552c09kl9k1j5M3Q5k9j29o4J4m1j16q5k2P1J73J33L1j0j0Lok8o0j6J5n%Jm5n5l3K8Q7O4
-44517c92J8jn7j28j50q6l9L0M7L6P0J33Mj20j02l1O3R7J21J04n2p9MO9N3p2q9q6o1pL7K1
-44485f45O0J53N2o2n2m7n8o6k8j5K1P5J2%O4R8K6n0q7o7K4M9K3K4j4k0Lm6j27j19j7J19J47
-44452e70N8kj4L6P1R5O2n2n0k9p1o5m2K7J12M0j05q7J1L9Q0Q3J03J81J26m0p4j22j59q7k2
-44421d67L1M0Pj1QM2k9n9o0j09m8K3M0Nl8j2L9k0q2m9K4J15J43J02k9n7L1P7Ro3j17j00j1
-44388f25L5R4Q3j9m7M4L2lm3l8o3m6J3J6O6P4J5q2r4k4K5L4J6J7M3Q9M5Jm7m8l9NN5N4nO
-44352c61k4j24q1L6P9J13R5Ln9j8K3n0j10q3r8j5L3k8l5n1k8O3R4N7K3rJK9K2j1o1m5j2m0
-44318f72n7n5k1l1m0l0oK4M7N0J06J22J16J03L7nk2k9l7k6J5m3p6j05q9J0N2O2R4L6n7MO7
-44285d56nr3p6l8kJ3N3L6J3N9O5m2o6l1r0o6N7J19J02L7n4n8l8RO3O4J1m5p9n5M2J13J37
-44252c01J08J7j02j32j08k9QJ1L0L0J1J5M2O8M7J8j9m3q6p5J2K5j2N3Q8J5k0J8L5k1q8r4
-44220d79m6qk6p1l6l7lP1R6J32J30J1l7J7j6m2p7q9m5k5l4RR9O9L5P4P5R6M6p2j33q3OL7
-44186c56l0j00o2m7o5m8n6J8J28J73Q5K4j9o7j24q0L0K9LKK2j9m2l3j3OJ6R0J67J18l2q6
-44154c68pPk9j31j38K3Q0M7kK2N3M8L1j4qJ1n2p1l8m6M8J00M9L2P7M3m1j7J3K3J00N0n9j14
-44120b78o3Jk4m0n3n2l2N8M5K5P3R0k9j15p0kl5j5l3n4m3j9L8L5P7J31Q1k5m4o5p8k1L4R4
-44086d08Q8M6P1N5N3N0L6k8j02q1m6o3k1k0o3j6OJ1k4n8k4N9K6o1l5L1M0pOK8M5N0O6K5j0
-44051b75M6O3Q0jr9j04n2p8j37p7L5M6M4O7O1M0j2k3m2n2J8R5L7m3o7r9q4n6k4M5K6qL9N0
-44017e41L5J5j4K6K3m8ON1K2k5m0l5N0M4l2l6JL8L7J4k8k3M4J3p6p1K7P2O3J04J19L0o1p0
-43983b66j23j25m6j0K5P1N1K1ML7K3M4Lj17o6N7J11N7k4j2m9j13j01m9K4L5j1j0L1K5l6L5
-43951e04R3K5o9o6K5M4k5k4L6L3mj01j46K8O7J0k1n1n4NOK8%l1J0M3P3O7J6KJ3jM0J00P2
-43916b61rr1q7j2M4J2k8%n2n6m7m0j3J1Rj1j8p0l2M5P3J06K0pJ6mj1M8m8j12m2m1nL5K%J13
-43879e63N5p7o9j7m4o6l3M2mn3j5L5M9O9O0k2n3lN4M4j3m3o9j2l3l4M7R9R5R5Q5N1%o6q1
-43844d90k7M6om1rJ3M2j4m6o4l1OM8M3m8m8K9Ok3L4Pp2o8p6m6P9J63J34O5Om2j8N8O9R5J01
-43808a25l5j23j45j38KP4po7p5q7kJ7K8J8qN0O5J7K0Q0N5qL3P7N7o2j22j10p1lL6KN5J35
-43774c67P1j1j8j8rK9J3p0j27q4j7M5O0l1j07k1P4J9N8Q4q0j59j09l7L3Rj4O1J6j5O9N6l
-43741f00qL8L8L6J7K8O3N0M9Np9n1jL5Mn7l5J5pj5J3ml2n5j8J3op6r2l7J4J28J50J10J43
-43706b24O3m1j37j70p9j9m2r5l8P0P4K9LN0L9Ll6RN1J5k1k0P5J70R5j7j23j77j32l7J5O7
-43674e80N0l3K0R8O5K6ONM7N7K8J6ro7j16q1K1N6N3K8q0j57j6P7J1l0m3J3%k2j2J5P7N1J
-43639d25R1J27O8m6o6n0k2l3r7n0J6k2k1J4K2M0P1K8m5q9r5o3k8KMj5j1K9L9P1J15M7o8j16
-43605e78K0R6O9O9N5M7J7%J3o6q1Orm4J6J15R0j18j97j03j7K5Q9R8M3jn4q4j00L3Q5L6K3
-43572d07K5M7N9K4n8o2K4L8p4j53j01j5k6o7k1R7J00J7L3K4kP3R2N0k4q8r1n8K5J25O1r1
-43540d24p6JK0k8p8n9j5LJ6Om4RP5J04Q5MRJ2pLn7n2j1mN9M3j1l7m7l5j6n4o0LJ0MK2M1J6
-43501e70OR0P9PK0P2M0L7M5m9n3M8P0J4j2o5j25o1M6N1pkJ6l6N6Q0l5j37j00l2L1O2P9l7
-43467c72n1L6lq7j23lR6J3n2l5L0J13L5r4q5KK9K0Mo1q8o8K3P4J17R8N9K9o7j12m1j0rK7
-43433e56K3q2j05l9K7J62K00J05P6j9n5k1k0p3p2J8J05P9p5j22o4mj5m4%K5N1O7K1J6j3n0
-43401d54n0J8K7J6Q3Nj10j19j24j25l4J36J72N0PL1L5%N2O5%j7m2p3l6k1J1J5k7nl1kN9p
-43367d95l2J2L3%j3l0l7N3N3pK1Qn9k0L4M6N7L9m0n5NL3M9M4n0r2o7p4m2P2P4Qp6r2k7k0
-43331f87J5K7J7JO4J27Q4M7L1lm6p5r3j2L7L4M6l2r5n5j7K4J03J25P7Rk8J4M4k4m8J7L0k5
-43297b67o0p6p8k0K4O3JK2R4N9j8r8m1j7l8KL7Po4q0o1j3K7K5Rk0QQ8N0m4j10n2K1Mm8k3
-43261f87O0J44R7l1LJ9m4p1j4M9M5k0k9k9k7m9o4NJ1ll3LO6Q5O6P2R8J14O6K4q7n9l0q1o4
-43226c95nl7K9O7J4mj7j2m6k3O3Q3O5Rq8q5M1J12L3l6j7n9p5n7L5J64J70N0o0j11j51j27
-43194d70j38r8l5M6O3Q1Q0J6L0k2o6n0m4J7N1j3m8k9M5P4M8jm3qN8L6n1r2k9J9k1l9l9jO1
-43159f12N1K1kKP5O4Jrl6m3K7Q7J31J8j05o5j5l3n3l9NN5M1O8L4J9pm4k7r0n7QNoq8j22j0
-43122g51P6O6P2Mj23o7LQ0J20L8j9o9o6kO8O5Q2Q0K8j0o0p4l9mk0j08j02J1J22J02K2L4J25
-43089c16Q7Km5lJ0jk4l8j8K8J00%j15j11rO2Rl8kK5N1P2Q1lj75j82n8%J2L1K5J1J6L8R3P0
-43053c15kMk3q4p0P6J39M9m2j12l5Qn0l1M0N0k3p0o7m2Kj1RNOJ7K0K2m1p6l4Q8J21N9J1k7
-43017d29j01q2J3l3l4K3NKm4o0l7J2M9K7O3J09P7nj0M9ol9M2P0L4K4m1j05r8o9o0q0j23q6
-42983i43L5J04J79J72J28O2j1k4k6k5RK7K7p2j62j14n3m0N1O2J1Nk5J1M1K8oL1J16J16oj07
-42951c99o3O9M2j0Jn3o5k2l5k2N9J51J92O0j06j47j47r9j4Ml3M2N8%M4M2L0M4N3L6k4k0M
-42918c28J7M0L1J6l8n5n0l8j2K3M2L2K1K3%l8o7p5r6m3M6L1M1O0Lq0l9J1k7l3J2N3N6L6q
-42883d33j4kk5j2K7M3%j9j5n4m3M4Q7N6m0j41j13J3Q9N8K9JJ4O1K4p7p8j5k4l8O0M4rk1k9
-42848e52K4L7O2J56J28mm1n8j36j42r8p5j2O6O2L2N3O9N5jpRM8M4k8p2k1j6M6M4l0q8p3J1
-42814e08O2M1K3O1L1K9M0k3o3o9RL7O1O8jp4q0L5J05O5l5q7m7r2j00o4o8m6R0J53J8p5j00
-42781f04n0j8j3N5J70J28Q3N5J1K1k7j33j36k8L4k2o8o0rM7L0L0R6J41P1l1q8j33q9j7n7
-42750f11k6Q1J30J02k3j29j36q2oN0Q3R3M3m0m9L3N3Pl7j4nM1J52R7MK4k1m3j9k5q5o3k5
-42717d46N3P1K7m6q2m5l5J4J04K6jpn5m0j2M7jm5NN8N5j1p3o1NLJ2K8r%P1P7J5J6P4L2L7
-42680a39o2j11p3L8R3k1o3r9r8p8o3l4JM8J00J51R4rlRo6o6j6K7K6Lk8r5r2K6R0Q2R7N9L3
-42645b39J9j9p6q2l4M4O8Lo7j01m7K5Jq4m3N5L4J1K3Po7q6O4J37M7o5j30n2j5k2oN6J03O2
-42611d76Jl8n5j8K3J2J7qrl1j1J2J4J2n8mP5P2M0%m3l1L1M7ok5MK9N5J7PM0N6K6PJ1o0j19
-42573c84m1N0K3J6L6m0nO1Qln8j23k8J01j4p3k8K8N4j1n3l7l1k3j2M0L4L0Pm1q4j11m4k8
-42539g84oQm5kL8K9N1L2M0L7j9o0j6N5R2R0J6m5p7NJ11R8K7o3p4j26q2KN5Q9N6l8o1M1R5
-42504d31O9j7m9l7m6j5l1m0j1Q3J09L7k6q2m2J6N2J5J1O3P0ro7MN3J1k2q1j14j24o5N2J42
-42471e22J03K0k0l3j7pk3L5M0J6LRn6j04k6J1j1m7l9jJ8P2J35J43L0o0pJ8%j0K3Pk7NK8k1
-42435c15j8j7p6p0k9K4M1k%M2K0K7O1J4qJ7J5pk9l0o7l9J9M7M8L3j7l0k4q2l3Q2J24Q8O5
-42400a26J2m2j4q3j37r2l2j0J3jJ1N7%m9p4n3o7PN2J5J5L8J9j3l5r2j20m3K5O2Q2R7J49K23
-42366b06P9o5p6q3L1J40J28rj33j25qM5P1L3o1m7KQjk5LRkJ8Ql3m0m0q1n9k2kP6N5K4j0k5
-42329d23J0Nj2J2KK8M6l6k0L4Qm7k2L2P1N3j8qk4j19j22m1j4J8J13J23N7l6j8L8Ln9j3O8
-42295c11O5n4j27j49r7K0M8P8Q1M0k6l0PN8J06P7J6n4J0J6j7Jn5r5p8j5J4l6j22n6nrJ3Q8
-42261e98J01J8j9J9J03M7k7n5m9%M4%k6oK5M0L1K7J9k2n6k5NoK0RJ3K6M2L9j7n2j1J1J4L7
-42225b79M6k1j37j19o2N5J33Q8P4K7k9n7p2o5J7M5n5p0J5N2K8K4M7J2p4j32r8L8J43R6K3
-42194c07K8NlJ5Qp1j44j09l8r%l7j7O6K7p1k8Q0R6J00R5K4j0J2pl0m8l6k2k0L8J12P8j7l8
-42159b78N6O1k9q3j23j29j0R0J13M7l3l3NN9L1pm8q5q1j13r4l5k3pK0Q4P0J2k4q2NP4N1J01
-42125d38R4O3J9k3J5M7Q7L2q6o9m8q1q1o7n5m6j6N9J7o3OO0j0j6R2J36N9n5j28q7J0J00J33
-42092c40J00m3o6jK6k4p6r7n9k2LQ5P8K3l5o5p0%J1ml0n3n0m2O0J31J22R0K4n3pO2L3j6m5
-42057c50nj0l8nKPPj3k8n0Jl8o3j5M5R3J00N3J5k7r1n1K5K2oL5N6M9J8l3p4q8q1p6m9k3K5
-42020f61J41J34L2rJj0j0o3m6M8R8P3M4n2j09o7J1jn9RP1RpJ9j0q7m1lj5n3j4Q9J24N0l2
-41985c96k2K0L1j9n3o3j0N3Lp0l6k1J2O1Q1N0M2Ll8k3N7P0M0R4N9jn1j57j34p5KJ20J10J2
-41951b49k1J9pp3o1P2J22Kq2OJ3l9k4K2N3O9M3K4kk3p8q6p9l4J2j8p8j39n6N0L7j1l1L2J03
-41916e12N0J7Pjj3J9Q3N8Jk8J0l2p5r0r8n7l4k4M5P7Jm5j3M4L9%j4J1R3J02N5L1K4n4q7l3
-41880d43j24j61r6L7J38R7N1Pj0NL4L6l3l4m3j21n7J26J48J16M7J9m0n1%m8n2m2j3kk6kM2
-41847d95N4k3o5J1N7K0n4KM4rL7O2P8Q9L2k6L2L5j7n3p4j26q3M6P1k1j29l9O1P8j4q7j9L3
-41813d92M6M0j1rN0P7R4L3p1r1o1p3q3K7J81K14Q1r4j73j08n7l1J4lJK4%m6k2%L6O8P1P1
-41779b97N3k9k6Qk1o7k4L0L3M0J1jJ0rjJ0j8q3k5P4J6r1pR1O6K3jl6n0o1j03j07j6ok0Q7
-41743e47J93J71P9j9p5n7p7q1L0P4J7j5J2R6N7m3j49r8k3J9O6Oj9L6Q9J00J5n3q5p3%M8K4
-41710b82mLJ4M8N0L2K8Nk1n5q5n8pJO9J00N2m0p9j8l2J2Q8M5q4j01k8l9j0K7k6n4l3K7N3
-41675d02P0J23J08N2j1j8l2o8n9Kl9k1N0M0k8o6n8r5j32m4JL6R5Q3j1k9J3oKj8l9N6R8m4
-41641c91j01l2jJ3l4n8j1M5N2N8O4J6m2j3L5O6J08O3q2j47o4M8Or1q4KO9N1m5l1K4J3m7j14
-41607f55l5J17J53Q1o6j05o8l0qn2pJ04J57P3l0k8K2k4l3PM3on9PO5l5o6mJ4l4o2k1RM9P9
-41572d48ml1qjjOpp7q9j1R3J85J43O3j4p1p2q8n0nl6j0JL2k5l2M6K5m9k0M8O2J4k6p5k7L5
-41535e24N1Mn4r4m5M5O8K3m0j26j31l0Ql0O4J32P4kj5J4kQL2M5M0N5O2K4K6Qj2NJ5J8j3q6
-41499c83k5O6Jn1q1j00j7J00J16O1jk4l9K6O9P0O5%q5n5j2j5O7N7l1j00p8j5mj5lO5Q7N5
-41465b29k3l6j2k8k2l6j00l7J24J14l3n2M9R5M0j1m3q2m5oKL0M3P9P7l7r9o0j1J2J4m6n6
-41432d25j1K4P5K4Qk6o5m6l2NP0J01Qj1L6n0j21m8O9O3J7q7o3j3p6m2K9O8M8K6%P5J45R7
-41398a28n5m6m0l6Qro4j07m3lK5J0l8N8J45J23j3j34o0N8J07J15P1n9j11p9l2MP1N9m7m0
-41366b90pm9p0k8L3J9k0m0l7l8J1O2M7Rj7J2J9m2QM8K1j0RM9k8q7k4K9J5K9j8n2nQKnj9M9
-41328d07R0M6qn6o2k1K2jN5Q0M2%p9j15n5j6L2J4rrl1k3O9N2J4PjjL5Ll7k1L2lk1k7m3KP6
-41289c75Q6l5p3K6O4J0k0k2J2P1O8K4rL3J9l7j7qo1j17o6jM1J9l1p6q0KK4qK9K0MM2Ok8K4
-41252d40K1k8j4j8l9RJ8J6k1k7l6r3n0N2J05R0L7P8R1Nl1l4n0p5o0q2q0K1J14M6K1N3L2L4
-41218c35J6j6l2j9J2m4p3M0Q5J3PJ6J6O3L2ML0j8l0k8m0m3k5P8P4J2l3NJ4n2p3o4n4M1P8
-41183c43J9QN0K0r8p6m9o9m3l0M3J14M9J0N3M7J9l6m8pmm9j09j45m2J37J13K2K2j1k2J2N7
-41150c86P0j1n4k5l9q9o8K8J07O0j1j0m9l0m9OR4M7L1j0n4j3jm7MP2JQJ29L8p0q7j2Q7M8
-41115b85L7Jo1n0m5o3j5j6k9j6M0J52J22Ko2o4o3K0L6J9J2m8j16m3L1M0L2jk0n5p8m5J1K1
-41081e99N0R0J36R3o9j11qN5O2mj3K7j4j7l7K1Q3P3M8MN1K2n7n2k0%m4LO7K3k5l9j4ol6r
-41045b66M5J1o0j09n4pj01r7j6L8J4J7R3J49J52J04J6o6j05j57q2L9J31P1m4k9M2M5M7jm9
-41014b29m5m5n8n3RM6jj7m1j1L0M0R0P5Pr0j10m5n3pPQKl8m8o1j6N0J4l3m3J7L8M5R4P5p
-40977d04p2k5M8J1j7L2M0j5o7k7J4J3M8K7k2O9R3M2r4j16j5M5J0n5m9jM7R1N0ok1qL9M3l9
-40942b91p0l6K0j0n1n9NQNLk8k5kL5L4k2o5m7oJ9N2N9O2N0n6n8L0N8O3N3M2L0L1j8o8j1p
-40905b71q8q2L0O1N7M1M3k4k4L0J9K8l4p1o0o0K5J26N6l8l8j4L2kq9o2j7Rk8m3K7L0J0k8
-40871d49qQ1Rn7nM1ko4k0M4N3j9p0k8nl6r5l1N9R4R6k8j21m9N3Ok9J5j8k5L3P9Q9R8O9n4
-40835b94n6mkj2pQk3n5l0K5J5jN6O2k7o0l8k6l9k6Q1Q9J7l4n5N3O2J1l9m1K7j1j23j32j00
-40800g29k3O0K8N7K0l7P4J55Q5O3L8K5M5j4r7k6Po1n0L7O4n4j42q6NNk8PP1J45J36K0rN9
-40766a50l4j21j12mQ3R0O3n4q0KM6J6J8N1lq1n4J5J1k8p7o7KJ0l6j8l2n5m9j0L1O2J08P5
-40732c82Q5M0k0l8j12j09k5K1K0O9J21Q9J4o6k4j3m4J5M6Q1R9L8n9o6n5q5n7j3k1j00n3M2
-40700e62M2Rp9q8n0K7J32J41M9N1N9M1K1l8n4qN5Mn6n7p6r7j34r7PN4PN3N2NK5L0pj9L3M8
-40664d77nK5P6N6K1POLj4O4Q2L2L0J6p3j10p1j5L6L4K2M2kp7o2N1L8n4r0l2L4ll1m7k0N4
-40628d54P5L3j2J2P1L6qLl8NQ6M3j3o1j25q7k5o0j25j05L8J11N8J4N6R2O8N1Jopk7o2r6l2
-40593d90M9K6J6N7Q1O6J1o0j18r1j8%L1mq6n2j9j3qO5L9j6Mjo8j3Q8N2m2l9j8J4M5N9O0O
-40557c87j8M0K0L1N8J2l8q7q3l4N1Q4Kn0lK9L3L9Nkk1k8L4N8jj4K2L1rjoJ3M4Pk1j5m8r5
-40519c48j10q1k0M2N1j2m4j0k6n0n9j9NM3L9L9M7J3l0k8M2Q3O8M9J5k8j2mo6j25l7j9o3k1
-40485f76J8Ol5l0M7P6J04J24M2p6j18k1j3J1N7M7P4J02K6m1p0k5ONP1L2M3M8j4n2m7o8q4
-40452d31n1J7M5K9K8Jn8jO2k7n0j0k4m3J7L1MK0L8O8Q1Q5K7r9r1k7kM6N0poKn6n2L5P4M8
-40415b27M8L1L0NK6O9N2lr0j50j30j6N6K0jPN6Qq2l6m2r8p0Q7K61K65J87J29J51R7J50L16
-40383A106M71P64J287J877K267J409p36k013j895j377q91n30l04k16j95k42l00k23j39j03
-40363A7k7Q7Q0O0m9j67j04j1K4J4Ok2p9j26q0k8M8N5O9N2k5oL1J2n%L9P4M8l4m9n0p4p8q0
-40328c78nJ8k2K2Op6j00q3m2J9O6O7N9m3j20p8o1lP8J22P9OJ1J0J6K2O3L4m4l8Oj7n3J2N2
-40293c95J7J2OOlLqj2M9L4k2J8O9j7o2J2O3J3l2l5N1J27O4ml1k9m6r6q6l3ljRJ0J5M3P9J7
-40255a98k7ll8j28j35k2L6P0N9K3K7%j6J8K2L9N4ppML4Pl6j9Qj9l0k1o0o7m8K3M9J3O5J12
-40219b18m0n7K1kjl0K5Nn7n3p0J1No4m4j1M1P6P8M9N0K0l7n4qN5k0p9o1l8J1O0P7J2L2%j21
-40182d37j52o3N6J25R6P0L5m9m6QJ0om0j8ok0%P2P0JK4J1k9J6K9l1o9%Q4M1mPj5k9j01r0
-40146d50n4kL1M2L6l9p2r6l9K0L4J0o2l7P5R8P8O5K3l4l7l0j1N2O7O6J3M7L6o0j00l6N3P9
-40112b34K2k2k8n4k5ON4Q3k0p1L8Q5K0L2K2n6r2p0k6m6l6m5LL3LJ0KMN9nk8n3m9O4Q3Q7J9
-40075b31r4j02%O9K3m8o9m7MJ0J2N2Q3P3J5m2j03j33r0KL6K8nk3L4M3o9n8J0M2J4k4J8P3
-40041d97J41J02p3j67j10m4QN6L5m2n6j3K1K0O5J50J14R1M9J4l7l4l3o9l9J9P4P0k1q1o8
-40010c55l1L8J28Q4kn7j31q9N1Q4N7Lo6l9J3N1L5l4k0J3L4j6m7j8j02q6K3K2K3J01M7o8p7
-39977d31n5n0m3j7k2pO0J09J40R1l8q5r2p1P6J57J12Pj61j34n8l5l2nJ4N0J04P7L6P7O1K
-39945a63k9k7l7m5o6m5K3M5k1k0N1J12L2n1OL8qJ0j2n3n5m4o3K0P6K7jKJ3j5k0L2N4K3P6
-39910a35N5n2j01o6m2l2j2k9p5o7k2N6J41J37P4m7j67r5Q7J98J72O7p0j21o8M1M5r6j40n2
-39880d16J7N6M8n8r5j1K1L2M9O0P1N3m7m1K8j9n0q5j04j27j10J7K3N0O2L0N4Q1J22J19L3
-39849a37kJ8jj3M5P1p1j32kK4l0p6oO2k0n3k7j9j3N3J20L6p8kQ9K4j25j21k0ML6N5Pp7o4
-39814d45J2R4M2oL2k8j36j62q5oorL6N2Ql3j0rL8O0P5KpJ4J0k4J1J23J41J4o7j9M2L7L3M5
-39778a31Mk3m8n1K1N2k6q2o3l0l3L6M8n9j22o2j1L5R3J36R7L5Ok5OL3m4j41j15l6J16J20
-39746b64l2j7L6m2k0mr1n6k4r7n6N4L6L%J2M8J12J35J22%j22j62j05k6K1RjK2mn8J1J15J12
-39712c33O5P5P1Lo3q6%J5q2j08q7n4l0J0J13J44J26O1q9j12m2L2M4j9o9rJ2N5P4m7r0m3l
-39679d66m2j6O3N5J9KL8J6m5mJ2r8j45p3M4R8L6K0M0O7Q8M5j9j35j43j5Q4N0J7L4O6L3p3
-39646c47m4j4j5K5L7M2M4K7k0m3K4M9L4l2r6q2l2k2l8M8J08N6m1k5L6K4J4L1m8p1MN4N4L8
-39612b21K6j7m8k7K4L4k2Mj1p2j30m8O9O7Q7K4o8j8k7j58j17m3N6R0M3J02N0m8m8Qj3m8j
-39579e01L9oo9n8L9J55J64M8l0pKpK2Rk9o4q9l5L0P2N5ml2j4n4j54n7M4Kq6r4L6R6Q4J29
-39544c64Q8J4n0q5n7J9M4L7L4N1K4o3p1j8L3N1P6oo5r1l9M0k6j24n7P8N3rl6m0K4Q7ro5K9
-39509d93J02P1Ml0o5o0J5O6Q3P9K5q1r1k9qnM5N7J10Q8m5j14n8l6p5o3KJ03J02J0J1J3k2
-39476b89ok8r7o2PJ0M0J17O5K1ln6o8n4J4N6P8J2n2j6ml9p1kJ2oJrl6J7P7L7L0K3M6K5k9
-39439b39Jj1n2N7J29J14Lj63k18j51m7kJ2JQ0Q5k2LK9M6O9J11O1p2j53j08o8n6L0M3M7M6
-39407c95qJ0Jm5l7J3k2J8Q7O4J2l6l3K4K7M1j9j04j13p0K1L9j5k2K0K6K7KJ2O7K2k5l2j8
-39373d61lqk4K0L7J8P1N5J9NJ2jl7n1n5k9Nk0j9k9l7n8N9J86J31N1l8p1n3L6J31R0k8m6p4
-39338b16j14q8J2O6L2K9M3M0j4j0L0K3j4l1j0J9k9r1o2J6l1m9l9lM5Q7L1l8j8k5n5j8L4L2
-39304d16L2j1l2K6N4K5k8k3L1J5Qj5l1l5J2Q7Q3J3j9r3o5M1M5Nk0q0p1Ln4j9O9O6N7K0k8
-39269c48j35j24l8Mk6k0mj1L9L2O7J06Q8P2mq0n2Ol4L0M5r7j49r6l0MN2J27J09Lm9k2n2j
-39235e88O3o1j07rL7J00J17R8N8l3q1k7k1m3JR9R8O0L5K5m1l3M4O0K6kk3q5p1l1l8n9q5k5
-39201e42K4J6kj6n0LN3M1Ll1k2l7K3J29J20M3j0p3j24j15L5J03P1j8l3no0l2J17P4m9o9j8
-39168d51j6l2L4R6N8l9k2jqL0j9n4n9k5K7P8N6K9L1RJ5%n6m3l1m1k5o6j01m1K9Q4J03J9p
-39133d39M2Jj12q7k8o9r2K4P3J9PM6P9L5l3k7lR1J02j6qN0m0q3j7L1J8j8o7l8J01R7K5n8
-39099c94j18k4l6p0J6M8K5j1QL4J6K7N6O0J3P1Q9j7o2r5j51r9N0J05M5J2K0J7J5RnJ3K9n
-39065c09k7PJ9J0L2L3o3j53m2J05R7N1nk5n0p3j9Q8O0o1j5L9O2K7J5Om0m8l2k9J7M5J8l5
-39031b95n2q7p4J6M5N0Kn5n7l0M6J02J08R3oj23p1M5L0j3l0k9k7k2j2lRK1l0p0NJ00J06m
-38997c12l6K0j4m2k8L8J8J0n0r6J4Q8K5pKkO9J01J8j25j60k6L3ql9rP5Q2M1L5k3j3O1N4K4
-38962a82o9j39j00l5L1Q8j2m3L8R6Q3rj00q6p5l7K5J9RK3Q5J47M4k5K5P2N1J0K8L8j9l3M0
-38929a2J52K45L73O04R81J407J303lj130j147q37n85m12k48j04j50k34j90q8k1j0j5m3p3
-38905b37q2n0mJ18J78Q5K7On3j6pML0K1k1q2j18r2k0K4O8M0n9l4J2ll4m0P6P8K2M0J2mm3
-38870a58o1j4pmPn1n3MM0J1rOJ4n8j19j04j22m3Q5J27N8j3M4O9Kp0o4K1P4M4j00p9J2K8o
-38835d89KN0L4lo1m0K9k7j02j1Q4J30J14N3J7N1P8N2j7j01j20q8n6rj1K3O3M3k9p0o4J0L0
-38802d35J1L0K2poM9Q7R9K9rk2r0l0Kp2j02q1k8j0rM5L3RQ3J49J20N4l1p0m4q5q4r3m5N0
-38767d81N3K3QN5N5k6j01l6RjK1k1N0J14kr0q8m8mN0O3P5P5R5O3l8j15j49n6J8j0k3J2l1
-38733d81rN9Q8N3Jk4n1m5O5Q8k4o1l3j3k4J7J04J30R1J2q8j01j2P7J29O4J6n0j65j30o1J2
-38701c66O1N1N0M4O7J8qK4lm3j4km1o7mJ9LL7M7J18K07K64K57K95N31Q59J208J092n6j012
-38671C636j018p83n69l95k78k28j85j46p8n4r4r5n3n7o0j1N6N3np4k0K2K0L9P2L2k6l3q0
-38642d12n2J9P4Q2P5J2M3R8Q2oj02j28j67q4K9R5J37J01N0L2J2p6j30p3L3Q4pr9p1L2P8L7
-38610b02l6n0k7J9M1M2K9J7o5q2Pk9r5j09l2Pk0N7L8m4p1qP6R3J7LN4P9k3p2KoLP8J35K2
-38574a52q0l1J5J8o2j7N9M3Lqj6rj5qJ4L1P6J6q3j37r7l1k0j2L6L5M0L9K5K3j7k0j0J2N1
-38539b89Q6J10M7j14j42o9J1J06L7m2l5j1l6j7M5J4jo3j23m5N6J22Q8j1o5r0j07j26m8kL2
-38508f82R8J10O8Ln2q3n3j8L2L2K5K1rNR5P7J3k7pk2Kpj4MK9Qn1n9J1K9n2o6JM6M6O9K4m7
-38470d01jK3L5P8k4n8n3n2J4M9N7J8p4j69j31mJ65J87O3J1l4p0m9j3L8L1O4Q8K1j7q5j15
-38438d08p1l5m8K5N7PJ7R5L4m2K8Q5K5n4j4J4K4Qo6j07q5NN7j0m9o6r6n5OL8O0O5O7M6K4
-38403d19j5p2n7oN7R0L2q1o3j7l1%K9M4L1N8Q7j8p2j3P2N3k3k6K5L3K2l5j16n3K0K4o0l4
-38369e34j7K0J31Q2j1j2OjrJ6O7N0k6j0N0L3J0J8l2j36j33pR3P1k0m1m8l5J5rj5M9P3N8P5
-38334a79N5m1j37j81q2O3J04N9J8j8J5P6L3k7J0N6l3j10r3KO3O5O4L9K3k2k4l3j8k5m1k4
-38302c43K9M4l6o4k0l6o2N6J29M2n6j9k7OO1KrL1M7Rk3pkmk3J2M3On2m2M3L7l5K0Q0L0j7
-38265a50k0l8n9MJ05R1J4K8j1j19k06j18R6J43k4o8L9N2j8j6KL1mo4J5K6L7QJ5N1J2l3q4
-38232b63n4K1N9L0L2Pn7n3jL1J7m7j37j04q5J6J19Q5Q5R7O0kj6p1o1p5j48j33PR5N2k0oN3
-38198d67L0n3l0N1N4M8M0rn7l8r5j05k3L5K8%L8Q1J17P1k3j5K0R1O3nmm5k6q8j60o9Jj3k
-38163e59P0R7L6j4k6J5N0Pk4k1m2j16r1K2J40J78R4n6m8J2n2j66j39P2J93J56P0k9o9o7l
-38132c10O4M1K8kl4j8m6p6n1j4j8pj0l2J3P5O4N0M7%kpj0R7M0n5j10l7M2Nj4m1l0j5o6p4
-38096e13l3RM0M7O9J07J29J71J53J0m2o1j19j97k11j11KN8N5QkL9K1k9l6K7R1O0m1l0k2l2
-38064c83l3kL0j5jJ8l1l4OK7O5N3pm8lJo6j15k2N7O6R7O4M5MPL4j6L3O5K4k3n4o7j2K0K5
-38027a91J09J19N3PJ2j6j04j84j45p1j7L8N2qk5MNJ4l5m0J4P8R9L4j1l4l5n4o3j8M4O8M5
-37994b56pl5m9m3j8KN6N7K1J1K6K1M6Rn3n7j1M9L3n7o7k8M1N2n8r4j4j7m3j0P7P1j3m0PL9
-37958c52Qn9j20o2K6J12J18M1o1J3J14O3j7rK0J5n8j45r9o1l7O4J30L3m6m9O2Q5l9k9K4l
-37926c18k7PK4J3j4n7k4L4N9P6O7j3q8q7k7K4L3N3N5J7J2jm2k4M6J0j3kJ4N0J8j4n7j10p8
-37891c84L6Q8m0j22p8l0l7M3J25L7l1nn8q4J6R7O6N1N7J0l9K9P0M4Oj0l1l7k9n5j20j20o3
-37858e98qR2J14O9L7K7l0n4q4o1J1L4O7Q7j9n9k7o1n6M3Q7P1J1m4j0O6J38J21K7j19j07k3
-37826b58n4kR3K8p9j29q4j3k5rK5R3J22O4k2j05n2k8j8M0N1Qj2K0j5n4k8j1m0j7J9N6P6M0
-37792c20O5J05M6k5l1j7q5j35J8J28J33K8p2l8m0k1L3J0o8j03m5J5L7L7M9m1j12p8lNK4J17
-37760c84M5k7Oj2l3mKk6m9PM9M9Qk4L6L5O8J02j2j63j31m1pQ5J42K6j21j44p1l4N4J23R0
-37727c56o3n8M7pl3P6J86Q7qj9k5mm5n1npm2L5P8P2L5j06q6J5P0J19M5l4m9p2o0p8l0M6J8
-37692c09k9k8n3j4k3OKk4jOL8J5j7N9J31R2m3p1M9K5r2j08l2Rm5p4j6K5j1M2J23L6k0l5j7
-37657d04N8N7Rj2l9o2m4q1p1j9l2n2m5qR5J05K4J6L8no6J7R3K5L7J13J42R0K8J9m5j20m4
-37624a83M3M5m7j21q8j4L3N6N1K0n1l5l1j3j0J9N7j4r3q4j3n0qJ18J20Ro8kN4K6N0P2Q8L1
-37590c3k2n6j00lN0L2l5o1K0Q1O6M3j7m8M1N8o4j25j08r9o8j3NJM3L8K3k5k7p%P3Q1m9j03
-37555d08j8j1K1O0M0N4O2l4o2k0J4J05J0q3n6p6j42q7npl5K3Q8Q2J20J58Q5jj6o4r5k6L6
-37522b88O3L5n7m3L4J0q9j14m2Qj5K5L9K1J2oLMk0LP5J0r0j35q3P5J33J45J21L3j6J5j7J8
-37488a33M6K6qm4m8k8K9Np9r7r1lJ6l6l7O2O6PoL0M1K8K6M3J9n2j08q2l3k6j7N3J07Jp6j03
-37452e02j47o5Q4J34Q1O0M1LK6K2M3J03L5j8lkpk5q5r2J6O0pp2q4oJ7j7k8m5n3n9j7N1J17
-37417d41J15M3pn3J4Q6Q8M0Jj5j6L5O0J8q5j10K0R2O1j4Pj0n5k2K9O3J6l4q1j05l2L0K7%
-37383b35l0n4p8rN6O9Jp4o9j1N7R2M7k2j8mK3P0R1K2p3p1pJ01M0m4m2rK9k1r9j12p2L4J16
-37348c06J46J34J6q4j21j15p8k0P5J15N8jJ9Kq6r8JmlK8Mnp%L6Q5Q6P3O5K6n0m9m5r1n8n
-37312b57k3mO5O8J7q5j37r5K6N8J3J4opM8M6rk4MM1R4N2l4l7nRl3k8K0m6j08j22l3l0nM7
-37276e06J09P1n5K4J50R2p9m1N1O9K5n3q6oJ17O1kN4l2j91j47m6JM3M9M0Rp3q7k1M6P8j1
-37243c47q1kN5M1N8MQP6K8pN7P5L3l9n5p3j10l3K2k9o7j14j17oR2J57O2L9O9Rr8j20j8N0
-37209c81M0N3M7lnN5L4L0K9k4l7p6j52j06kO0M9k4k6K8P2J23J14N9l8o4m4m0m2k0o4j05p
-37176d67L6M7K7NML1K6rlPJ2p6l7K3K9K4KmK8K9M0N9L2Lj7K9K8l8o9o5k1rj4J6O8M1m7n9
-37138b89J0O3M1J5n2j32j21q7q5L6K02J51N6PK6qp5o8kM2J7K6N1L2j5Mj7n7k8rm9oO0J09
-37104a52O0l5k1J4K6Ql2J0K0m3q7m7n1r5j3M4lj2k5N0J13K4k4pm8l7j7k7LM2O6R4No8L1P2
-37068a62J9lk3o6o4q2n6K3oo2n3p0l7O9P9L3RL3N6N3K2jN9Rn2n7nO1J4J5J01J22Qn1n6K8
-37032i3P8om2o7n0K9J9l0o5n1m2l2n8l4l9l4O0R7J05N0J6J0o6j08o2K8M1J3K2j4j1Qj0lK0
-36997c21N2Q3O5k4j4M0N6M5n0m5k8m5p0n0M0O0N9Q9P3k2j06o1Mm0l0QM1J5NL1pj8K6N5M2
-36962d2Lp2n7o6p5k6k5LjLJ5rmk0p3n7OM5N5L3Lj3j4RJ18J03m2p3l0oM4P8K7Q3N3j4%L5L4
-36923C1j0o2k1Nj01j23j4L3Lm1l5J7M7pj1L5Q4O5k6q5n2o3m9on2j4P0Q2K5j00j04j7N4J47
-36889b95J29L8j5m2l4Nj2n3q0n7K4M2k6k2K4O7M4J2n8p2m0K5R3N1n3m3j4o1n1M1O8K8k7j03
-36855d67p8%j1j1J15J53Q4J5JL6N1k7l8l6j18j04PM6J8Q9J15P8oj1l0p2ML2M3R1Q8km2k4
-36821a1p3r0l0L5K8m2n1RN8L9mj5k5k7o1l5l6k2P6P9K2jJ5K3kpK2Jj5n5l3k9k5L8N2k5j18
-36784c35p0N9J08O3Mm4o3q0n1L5N6j6J3R0M6K4J6J2M7L4l3o2n4q6n0K2P9P1K6j7Rl4j25j05
-36750d11kK8Rn7q1k9J2O4O4J2j3k7j0rL2L0m5LM1R9J04J0KJ2j7r7j33o8N6Ro9k7K2P2O8%
-36714c46l8l1J9O9J6M6J00K0n8k4j1o4p8OJ46J59M3n9n7n5k7K2Lj30j49j8P0Q0%K0J07J34
-36682h5J58O8j08q7k3n1%K9n4n1m2l2ql9o7k3pJ6R9J40O8m5o3j3PJ5o2o5L5N4RoL4Lr1j05
-36646c92j9Q8L1p2r2k0L1P1K9K0N4Qk4K3J05O6m2p0kmK2L3n9p3j5L2J0o5J0O1L5L1L4K0n
-36611a40j0n5r0o1J7O6O6Q4J22J01l6q9n8j8L7L3l6n4k7m8j6n7r3m6PQk2M0P7O1m3n8KM1
-36577b95M2j4J7R1L6l0j2l3j4L9N1mp6j12r4m8J4M0M8j6r8n3J2J4M0O2K8j4j3nk6rK2R0Q8
-36542b32L9J1nK7N6M7K1j0r4j75j15j5M8Q9O0k4m7oJ0j9qJ3L2OQK8L5J5k7J7J25J07Jl5K8
-36507A1Kn7n9o3KK0m9j05p5PM4K0J2QL9J23J34K3m0o1j5pm6l8n1j4Q5J13l7j25o2j8rL1J2
-36472b45MK4J6Q1J06m6j27q7l6Jj3L4N0K4j3K3N0k1q3q2rPk5KM5N3L2K1N5Q0Q1O2J8m7q6
-36437e1q5k7J0Mk1j2J4M4N1m5j22j29k4J6L7N9K9K5K9m0n9pl0j5k0K4P1KK5Q2km0m6n2L0
-36402b75Mk4L9N4P5J5o4o4j11n9k2k8K9P6O1L2L7Kj6Qj8n9k1M1KK9J23P8J4M4Kk5m4q1r4
-36367b40l0N0L6%O1M3m3%O6N5M3k3j15j48l2L9j4k0JK2j1m0L5R7M9l4mO4K6o6m8qj0l8or
-36331b52j4L1nk6l2K2L8j1qk6k1J4J3K9Nm5ON9L2m8q6n2n7%M2M3M6Jqp8q7l3o3lP4Mk1M6
-36293d71N9mo5m0J0M0P2Q4J08J46J87R4k2o4k1K8o8j17j12j13j2K3K8P6J8q5q7J6Nj9l3o4
-36261d03m7k2LO1N3m2l7L8Pk4PP8J46J23j9j34o0om2J2R6O6j0j2pm7j0Pp8o7J0Q3J02O1o
-36226a20r7p4k9J5P1L1K7M0J4M0O8P0m3m0j2k9j9m8q3k6l2j0J1MJ9mj0l5q7m8j5M7O6Oj0
-36191c42j1O3J19O1kn3q0o7J8P8Jm6m8n8K0P4O8M7m5j4rk0l2k1k6m2o1m9K4Qm3m3K9M3qK7
-36155d40R7K9NM7J2l2n3K0N6M5L4N3J5p7j09m4O1M3Lm1k9k7o2q2m2k3nL6N3P3J03P6J4m8
-36121b39o9K0Q8K5j9L7j1l0K7M5MrO3N7k1p8q5m6k3K5K9m3k0Kj6K8j3p6n7R5J28Rk1J4ol2
-36085b18pPk5K0N5L0o5j31r8oJ4M4J22N6k0lN8Q0L9ro1r7r8k6K1K6K7J4op0o0k2ORN2J31
-36049b11K0r1q9kK4o0j2O5P6J22P1qRM5L6nLj4r1l7o4q0l6n4q6j9J0m1m3K2O3N8%K6N3O3
-36013b77Q2M9L7P5M2o0m9n8j35j36o6j6QR0O8K9jj02j22n7J0Q1Q0Ok0M3Q5Q6M7n8o6m9n7
-35980d11n1k9o0j8O1M2K1O0R1L4Pko6o8K5N1L8J3j7%k0l7j6K4P9Q6nm7O4J55R1l8j14j31
-35946a88j04pl3n9K4J16Q0N8P8J9l1j3m4j07j19j31m9M3J16R9PM9N9M2J04R4m4lM7j04j37
-35915a38n6O0Q8M8j5o9j8Pj3rk3J9j0m8J2L4k9o4J5N4J2j3NK3L7K5l6ppqk0k9p4j22q5k3
-35879d77k4K1P8J12J27O9jm0qO8O7j6q0p6n5l9J7N2K0lmk0m4m8m8j4N8OLN4R7P0Ol3n1o2
-35843b18r8j14n5L6O6L5K3rl4k3lk0j8m1m7K9J05Q5n3o7jP5R7O6K7p8j67j16mN1J0LP0O4
-35809c24K3K7K9J8Lm9m9l2jO7P4R3M8j9p6j04p2m7k5l0l9J2Q2Q8Pl0n3QP3L6Ql6l8O5O4m
-35773b03r5p2PJ9M7M1k5p1QP2N6J02M9l1m3j07p3J4N0P4kq5n0JP4J39J39O6k3m0J7Mk1k3
-35739A5k6kpj7j0j1k5o9j43r0KL2K1O5J07P9M3m1j07k4N0j5m1p9m2K9P7J4K4R6Q2J4o3p2
-35705a34l3pqk9n1p4p3oO1Q8Q0K9j06j66q0l0N4J24J24M6j7m7pj5m7JM5O1kj22j54p6L5K2
-35671e14J7J3l8n5nM8K0m2%O3M3j9J5M9N9jp1LLKK6QLO6L2no0q7l2NL6R3P1J9L8M7L2L8R
-35632g1j7ln3k6lL2J2q3j32q4M1J08P9j8k6J2qk8N9Q6L1j5j6o3j30l9P7J13P5J01J31K4o5
-35599A01j03o6K6O7L5k5l9j5POj7k9RL2L8%r1j29j27p5KK3N7N9L7K1M8N3Nj15j71LJ05J17
-35565a51M9n4p0k0L2rq5k3O4M1L6L5l7l2R2N2n8r6q6n8qpn5mO1Q4K2LL3K1PK5no4n6Q2J42
-35528i7O5n3j06n1m3pN8K2o0o8L4ll7km5K0N0K2jJ1J20J32N3N2J7qk9l9n8j4K1N0L4m7j02
-35493a09o8k1k0k2j1L6L1l9l1Lp3o6N3J16J44J01M0%o5j15p7j9j4j1k2L9R1K5j24r3k2K1
-35461c22J29J46L8p9r5j06q9o8j9P1J16J00O2O4M6L1j7q2r9j46j11k5l2j9M2j0j0J09J12
-35432b63K8K4Nj6k5J2N0K2M1L8O3L6j34j97p2L3OoJ4pk2L3M8m3l4L4J05Q6L6k0n4n3l0O1
-35398b01M4n6l0L1j4n9k8J9O2M4j0p0J1O9K7%K3ml6k6j7j8k5mJ9P2Q1K8l3q7qj6r3m2O6K8
-35362b53M9M5j6Nk9op9j39o5k9J2Lp9p0N7J36O2J4Ml0k5J9Mk0L0P6M4Ql1l6nk5j06n6K7L2
-35326d72J1L5L7j2k1K0j1OQ9J17J6q1p9n1RR2N2l6p8j00k2L1J5M2J09J20L5n8o0J9Kj3N7
-35293a80M7N4lj11r1q2n2K5N6j2o3j7L2N0J2k1M8l3p3RO6N2k3J3O6P7P5j9j03j16o5j7O5
-35260c34J40O7j0m0r7p4l2lL8O3P9K6k2L0O0M5M6K4m5p4l2L2K3oq1l5R1Q2N0k5j02p8k1j5
-35226b30j5J02Q5Nk5p9j55j06K7R5Q2O5%k8k2j2J9n0j09qJnJ09J34K0j22r9k5L4O2M6pm6
-35193b57o3j4L9M2Q8J19L4q2l8l3p9p4L0Q4K0m2j68j21j0O2R5P6L9K0n1l9J3Jk6k2m1j9O2
-35160c55O3j8j9M1J13Q4nrp0j35k4M2M0O3N4O0L3L2mn6l5M2Q0M0k3r0r1lL4mm1j19j67n1
-35126d98R3N7r%nR0J48L8kon3o0l2K4J8k1J8M9k7k7L6J1j1RJ1j2OjK9P2k9j07n3K5M1j7j8
-35089b13J8j5j2J5L8M5O0N5Op7p7p0n5j1L0P0O3%n1o1l9L1K4qM6J34J06O1k7o5m2m6l6J5
-35055h8O4P2N1J9n7o1N4R3K4j61k45j17k0K4Q2Q1K7L0R0M2k4m8%L2j7k3l4p5k5j6rM3oo3
-35021b61j5J9n5rM9J6j7NNL5J02P8l0m2k1m4n8m2j3J9%M4R2J38R0k4k0l3rk0r8p4m4o1n5
-34986c53j1M6M9k6j26j05J0J33J26R2M7K3P4N6m8j69r0M5O0L3Ql6j1rk1J9m0l5lo3n7N9J22
-34953b01Om7m0%qK2P1Qp5m8K6N1Q3O4j7q6m6M6M1P1M4l5k1J8Ln2q5j2J4n7k4J25K16J31k0
-34918A66p1q5q4l8m1n7n5n5k7n0p8l3O5Q9O7O8P5Q5N7k5lk4o8m1j6K3L6q8j36m0N5R3P9O8
-34884h9O0J1n0q3j14k6Kk1q2j17r3oP1O0J0j5J8P3J02P9R1J01O5K0k4K2rm3L1J1o2o7L6R7
-34850E9j1r0k1qq7n6O9R6L4j0M0N4l6m7l4j7j5j1j0%J1K6L3j9m8J7M0p5j10JL2J2J6l9k9
-34815b33L5Mn6j5J12J56O8q4j72q8P7Q9L1K1L9L0J1rn7m3qKP4N9j2PQp7j23j42q0P6J04M2
-34781a54l6PL3Nn9j9Jo3n7n7n4M1J35J25Q6J09N5n1j10l9L4l3j07m2M4P8K7j16j54j7R6J31
-34749a61Q7M3N3Rl8K8N4K5j2r2j67j50j35r2k2M1J39N3m6k3J6Q8J14O9o3o7J2O2J09R6Ml8
-34717dL7K2o1q7q8q2n2%KpL1J0%N9M3ok2J0Q3J4n6n9r5m0j0k5k5kN1M9L4L3k2p1mN8NJ5Q9
-34678a73M7n2l2L3N1oq5l5J7j7ON5L4m0m9J2M4K4Jk4l8k4mK0mK5J53J46K4p9j19q2nO5K6
-34643h5m7l8l5l6M8R8K7n9j08q9l8L2N2ll4J2M3J1k7ml9o0K8M1K8m0m4L6R2R0L3J6L4L9j1
-34608c7q4r2p8j3N1Q9J40N6m8l3o0p7o7m9j4ql7o0j1P7Q7R2Jj03m6jM1R3kl2o6l3M5N9j3
-34573b33m2j5jj0j4k1k6n0k0Q2J04L4qj8m7k6L9M5l9r9q0K5J30O5J0J0P6J44L5p4o8j2np2
-34539a81k9ko5j02K4J20P9lk2jK2J7J4qj5m5n9n4MM7Q3J06k7p8l2k7ML1M7M9N9K5n4l5l6
-34504a44q0n8L1O1l0m8J5L1K5L5N4L5n5l9k8n4j6O8R3p9j46NJ5o3k4L1J9m9j2R9Q9K9J1J3
-34470a66J6r7j03M2J19Q0L1%pP7O6o5j97j44K1Q0J27N0n9n0mlrj2p0m5O8J1n5k2m6j0J3m2
-34436d05p8k5K4pQQ3R3k7j11m6L2l1o7MP4Q2P2L1J1P5M0L3M1%J0J4J0k6q5p6l0k6m0JM2J34
-34400a66J15mm4k1j1m3j1j4n7qJ02Q9m8j71j53QJ15L9m5l8RJ7J8L7M1L0P0Q5lq2j05r6j6
-34367c61L7L9M8K8N7P9%r7p8n8m2M9R2N7N1N2j1p4l2J7m9m5m7l8Qj1k0j0k2JO0O7L9K9l0
-34332b15p3j3M3O9N5k3MR5Q5OL9Q9m8n7K4J7o0r3n8k8P5J41J16jj12j45o6o6j32n7Q6K04
-34300i9J07K4O9M0m3j00q4m5K6L0l1j00p4K6P1O8J4k1j1M3Q4qn5m5p4q4M9J06J4n2L5P3L
-34267d4pK5P3j5l7j5n4l2LKOm4j15m9N5O1J3l4p2k6L5M2JrK6m2j5j1l6K2N4NRl4l8Q0J59
-34230e8J75J28P4n9q1k1q3j45j10k6N3L8N7J9j00r8rK9l9l9K0L4j5o3r3o8m1M0Q6O0M4Q1
-34198b10K7N0L9qK4m4j16o1J1j7m1J2R6P5j7J8L1n3p2l6L6M8L5J7QK5K8l4j13l9%jk5o1M
-34163c64M5K7k9l8j2P8P9j6j5%n4j09r6KJ03J14O4Q6K8p8j33p1j3M2R8N4j2N1Q4J2m8p3n6
-34130b50n5o8p9q9l4Q7K7o2k6J07J95J16%k6L5O5p2j01j7L5R2J09J25Q2l3r2r1n5k5j5M7
-34099f8J10Q8k6q2p7j10rJ44J18J1j8l2p3j00q1M8L3j12j21m9q6m2J06Q8O1L5lk3m8j7O2
-34068b73P2K4k4J5J06J7r1p7NRl6l9Kmk7j5n%j7%k1j8K4M0N7P7l5j29r0L7N9l9n2J2M5L6
-34032c55M3K1%P0J19Q2L7M4K5nL0km2k5p9j04o9j5J1jRO3L6L1J20O8m5j09n9J8j1o1q9k06
-33998d50k29PJ85J49R4L3K4N9Kq5j32o6O2J03N1n8o9K6N1j1m8m5l6o4p9l5O8J10R9L7M1R0
-33966a16R2O5K4m7p3qR3N4J4l4q6n7k1k3m1l5k0O5J72R6KK7k2q7q3k0L9Mn1m6j6j0m9m5O
-33931b37J10Q6l6q9m7K0K8P5P9K3m9j31r9m1pL1M3K6K4n6r3lN8N1JN2J16J7m2n4k0KlM8J4
-33896a03lJ9Qk7k1K2M4l7j05m9O5J02J00J00N0%qk6l0QJ3Jk7j09j39p9n6m1j5%j2ql8m5j0
-33861d56K9Q7P3NlL1P8N4kl1jN6M2M5J2n9r5r4n6K2Jk9J7Q3R6O4k8J0ql0QL9M0Mj7lL4J4
-33823C2o7j32j49j82p1L5M3K9l0q2p4J5J31J96J06M7N1kn4k5j1J0Q3jk0M0rn2n0rN9J01P1
-33790B9j4j05q7QK1M1M0Nom5K1Q1K1m8r9n4L0jJ1K2p1r8o2mK0j5q6q1L1J16P5M3Rj1n3o6
-33754c82J8Q5j5r4l4O3N0n6p7L5L0m1N0J58J21k8o1j5j0K9M7J9Rj1Pj0q1p8KNl8n7JM4J2
-33719c03M5K6k5LK5K0J7n5q5J9R5J10O5l3l3L4K7n1m8mk3l1lJ0M7K6j1kJ4Q1J07k6j40j39
-33685b41j12m0O2R7M7n0j40o5J9K5QL8M6J6M2K0j8l9oN1N5j6p6k0j8L4O7N4K4K9M2Ol5l5
-33651a29M3J03K9q4k0qn3oN7J2p6j25o9l0p7J9J78J09l5m1j6%j2MP9R0j8p3J3P4N7o0j09
-33618a74p9k9MK2Rk6q3l5Q0N0l6JM5nl6L0P0P0L7m8r5j07l6o5p5m6o0pP5J34J38P2J6m2r1
-33583c22o1L6K9k7k5L7O4L5N1L8Qn0j39r1L2J13J40J13N0m0m5l8oO9P0M1l5j12q0l7njPK2
-33549a59m7o5l2n2rN9N8M4RNK4Ok1%L1P1J41J07M1rrn7o9q7n5k2o8n0J4Lr1m2K0O9Q1Pqk0
-33511a82k9m5n1m6j2K6K5J3j8m9l7k7k1O6P9j3oK1N9R3N7l5l7j5j7PO4K0PJ0j1j4J1n6q9
-33476b52j4j4M7J36P1RjL6Mm5k7j3L0Pm8j6N2L0rk7r8j48j42n2J00J68J11Q7M5rm0j07q4
-33443b13j9k1OJ1K9L3jm8j3Qm8l7KM4J8j4J8Q6R3Lp0J0J01K8j35j73m0K7j2J4J38Q4j1L0
-33409g2J4qLJ2l5o0q6j50p5M4M1M8N2K0M9N1J7j0L3Q6M2rl0n9p7q2r6j3N7K5N9R3Pk8J7j1
-33373a31l4l6l8k7K2Jj7NP7J26M9j7N%q8r5n3j8L3J12O2nL9l6q7nM7mk0j1m3JN2L6M8Rm5
-33336h6k0L7J12Q8J0m5q6q5pQ4L5o8k3P8P0l4q8j20p2L0J40J03m3j46j42l9J1QL2K1QJ16
-33304a21J38K7o7j11r3n9l0K9N8jl9K1R4P6K6j0M4J22R0n8j79j55n3K0L0O8J00K8m7n3q9
-33273a94o6K1J5K2O6M5j1l3j5p9n3N5K0k5PL1J7K4J7L2j0k1j6n4q5l1L8J8J9K6j5l7lM0M4
-33238a91L3M8j7m7k8L2P5M1m0m4Nj6j35j28k4O9R8O6K2NL0l5o6j4k8j1L7L9L5P2J05P1Pn6
-33204A0n5n0q5l6M5J05R5k8j19o9K3M5Q0L7n4k1L5n9k0N4N0N8l1j45j12lK5K0J4l1N3R3R
-33171f7k3k4qJ2J5m0q3j40r5kP3J21J24Q8P5j2j03j52p8O9P7N3M4j6n2j23j62%R0K8q6q0
-33139d77j1R2J65R0p9j44ON5K9J3JP8Q8M2Ll0K0L6K5NK5L8QL8K4m3j17p2L6Q4P8j7k3NM0
-33104A11M4j1J2P0O0R4J14lj30j51j15lM3o8j45n9N1N9M7M3o%M5J5Qo9o6n1nml8j05j11J7
-33070c07Q2O8L7Pj3J1J0k9lK2J3j0mL1O2k7j42j05J4Q3K6k2m3m4k3pJ6J17J54Nn3m5j7N0
-33036h6L1k1o0j02n7LO1N6J5M9M2k0oO3M4o4p6j03j15l9Mk3J2Q6J45M0n4k0r3j40n1O1J32
-33003b86J02P7N1N2K0j04j53q5K5Q6O5J8K1K1nMP7J25J9r3l8K4o4q2J00J47N9m8q1n6n0m5
-32971i7n1r0r9q2q6o8%J33J33N3M9J11J01M4%J0l4q0n2j1l0KN5M8k2r6j17j56p9M2J47J97
-32939a25J21mj05j53q7K6P8J15J1p3o6n8%O1j5r1m4K9M2l8j03m2Q2Q2k6j2K6m3q9o5pK9k6
-32906e70q3m8K0O9R1J44J51J00l3j59j29l2K9K0N2R4Q8L8Qj4p0r7l4qk1m2J3M0MKK8P9Q7
-32873a83O9J01k4j24j01q6o5k7L1Q1L1j4l5j9N8Qn4j2Pj0L6R2M1l0l5n3j9O8Q4J1n3k3K9
-32840b20M0M0Mo9r4qN2M6N9M4Rj2o1KQ3J11K5r0j53q0J7N9J01J11J2p6l3k9n3N3J20R2J2
-32807A14p8r2m6L7J03L8p1q4J0MJ4l2j00j14p9k0K9P7O5N3R7J09O1L2Ol0p4m2J0J4Mk9r0
-32774a04q6j28j28q9n3J9P2J37R7R0M9r0j05K1J13Q3O8L6n8j48r7k9MR6J27P3l4p0l5K4K9
-32743a16k1q4m4nJ8J14J07qj9Jm1NO6P0J3K0J7pk2j00j9L5l3rO5Kj3k8p7r8q8J8N0J5M3P6
-32707i7J03M8p0m2QJK9L6k1p9j42j03p5l3L3P5J00Q5j6j03j13j04l4L8J5o3L2J36J02M9P8
-32676a27J04N7l0l3N2R2nl3j2l5l1n1n0ql6q4q8qK8M4lm1kK3M1J8RL1L2om2m0K6k2j15l6
-32640c81N5P4K0j7K9L2m1n6n9l7O2J05P6M6K7k4p6q1n7nN2N7N8L3N0J00J7p2m9J6l2o2o6
-32607b06l8k7o9j3O4P2N0k5o0p6m2O3O2L4M6N4K6pL1K7k1qJ2j01j09o7j3N7N4n5n5L0O9M3
-32573a98j3o4j4L8o1k3R9R1Nl7q7p1l7L0R4R0N8ql0m4n4QO5Kl1K8P4N3l8j33r4k6K6L0Q4
-32538a88Q2jK5n0n8K0N3P9J07L7J3N6j1n6m7p5p7n0m7l5QR4J19N0N7M9k7m3q0j10r1n2k9
-32505b78l1m5n7Rll0j5J8P0L7l8j42j47J9M0j0J01J11N8J0J0kl1rP4J22O2lm4j09r8l8Oo
-32471c89Ll0n4J9P8L0K9M3K2Oj1MJm5rQ8Q2lm9m8l7ML7J02R1J8kj7q5j23j55n8j0MM6O8M5
-32434c05P9lq5l3N9R2J1k7K4O0O8K8mK5Nq3r5l5O1J9L1J03L8r5o2j2n3l4n6q2k1O0P5Q1J1
-32399a55kJn6n1L1O9L5J3Oj5j3L4J9j4n8j40j49l3O7J45J32O9J2l8j7l3j6j4k8J3N9O5P8
-32366A6M5j5q6q9k8J4P5O3K4KJj2l7q3j14r5N7J10L9K9Jm9n9J9R7M8PJ7Q2R6%l6j6j06j25
-32331a08m6L0Q5O6m8j45p1K1L8M0M7P9J07J04N4K6j7j20j43p6l9j8J3k0l9M2O3n1j15j4O2
-32300a93L0L5L1M3P8N8n4j16p7k8J1np0n0m4k6K0%lN3J90J42k2j10j5O8j8q1rR8K7o4r6l7
-32266b34O7R8P3L5m6j06l9L5j5q0p6J0O9rl9M6P8J05K5p2l4L6J3l8q4m0j3n7K8O5Oo9m5O4
-32232b43J32L7p8l0O2R6J11no9p0n4n2l3M5O3k0m6k2M5P4K3L8N6j1j14r5l4L8M0J8M4M1M8
-32199C5L0m7LM4o1j40j01n6N7J37O2k0j3j2KL0j5m8l7J5M6L9RL9M4l7n1M2O4K1K5m3j30j46
-32165b13j41p5lN6O3N6N6K7l2l3M8J41P8j7np4j13k8l0n4k4n2m6M0N2qp5o4k5k7PL7OJ2L2
-32130d28JK8J16Q3%m2M2P0j1j05j17m6K3N6N7JK0J11J50J19N3mr1q8k1j8k5k6o7k0N2K6R
-32097i2K8j2k9LJ0k9j2P4Q6j7kQNl7j10p3l8kPlk4JM7m3k9L5l2K5Q7R9J46J04Mm0m0m2m7
-32060A6k5o1j20r1l9j7j4mP7J01P8L8j8o2r9n8M5O1PKn7j03m9JJ0Q4Q7J4k8o4m0J3N2k2q0
-32025c65p2KL2K1O9O8K7N1L3JRm8p6o9j33r8O7J00N1K4l5k4QN0J26Q1M8N9O5R2J10M0m4o2
-31991B08p2n6n7p2l7jn5o9L2Q7N0j1l1Mp2j49r8oN4O8K4pl0ON5M8L1M3J1K2O8P8Jj05k5K7
-31955c6o5p7rOl6j39j27k1J8O6M1l6oJ23J70Nj13m9N8J08O9m4n1k9m4n8LM7N0mj8j6K0L8
-31921a56M7N2J0J8j2l3L8O1nj02p9rJ00J01N3j2n4NJ2j1j1j7m0q8k6J6j4J8J17Q4M5K3RJ3
-31887A53ml1q1l2K4L7M2K4K2Q5J89J72N9K4J45K34K64L83M51M97O87Q89Q48L66l01p08q00
-31860C638p41o50m66k96k32k12j95j41n4q4j22j08j08n2K6J02Q7Ql9o0o8q3o5l8OJ7m5n9
-31832c4n7l7J1M3J7j4M2M1QRK4O0L8m9l8J3q7j50p6l8k4k0M5R9P0l9r8oN4J8mj1l9jJ7J7
-31796a96K5K6j4o0l9K1K3j6jK7M2L5l2l8Lj4MN0J0p7m5L9m2o7N1J62J43Q3N8j6l4k9j9K0
-31762H3K4p5j10o5pN6O8O2m3q0RL8K4k7m0J0Qk7k9KL6J8j0j2n0j44j53K9J31J17R0Rk5j0
-31728i3rp1j19j08j0M5O3M6L%K4PJK3M0P4Q0M6N3J9q8j13k5K0nj00j36m3N9M7k2p4l9N0P0
-31693b85L0k0n6p6o7n5o5qR4J17P6J4n8r5lM0Lk4l2m5m6NM8rk9j2n0j1J10J83J10o6r2k6
-31659d00RN7J23J68J28L9j7k4m4m9j3Jl9o6k3M8Q7L9j2l0m8n9o6q9m8j2MK6OJ51K10L8j26
-31626c1j37l4O1M6jJ8No6p2l0l6n7l8lM4J18J01K9Nm2o7k5M3M1O4Q2j7j35j36l8L2L1l3j0
-31592b88K5k3n9n8K6R4K8J4Q0Q3pk7k2k3PJ3jk1K5K3l1OK8K8K8J2rJ7J5N4Q2M0%m0q3o9m3
-31555g6l5k9o5r5r6j2N2M3pqO6O4J2n1j8K9j9k2O5R8L7j0j9l6p9r6o1J4Kl9q2j0J12J38P0
-31520a63Qj4QL6Kn3p8p0lP7L9k3N4J00P1k9k5M6P0l5j50j05j4O0J00Q9J2OJ5j4o1r3o2M6
-31486a53R6O8M9K2KJ1m3p0l7p2j01q8o6O7J34M8kk8k7N3O7L4K5%Oj4mL3n8j09l6J0j3%O7
-31451a29J14O4K0p6j27n2J4Q0N4m1%P1K9j5pl4l2O0O3k5p4q9p1m2k6O5J01nj25j09pL2k7
-31418c46p0q2N1J71J39O1N1J8j7k9K2O4M6lo4m5j3k8m2L5J13P0NJ8K3k2j18p5LJ8MK2L6n
-31384A1k8m2j3k7l6J3O4pm7M7N8l5q4r1k2M8N9L7k3l7j1J1%m8lN1O8L9l7K2J06M4p4n7L6
-31349hnp6o1o4m4J8m1j14j1L6l5j6J01J53Q3J4Kk9kQ0P5J6m5p0l4O3M4m4j8J2m6n5%L0j2
-31314a03n6o9q4j7J12J55R0Jj17j13o7pJ05J33P5Mk0q0p6n3J3Q2J5l3m5K7R5N5k1k7Kk9K3
-31281c0N8l4q0l8m9p2l5K0N6M4L2K7k2o7n4olQmrM9N8J0J1QPj9k0k4k7m1qL1J6L6N8J7j1
-31243a07K0L3K0ll3j19MK9l6K1J31J63J02J2l5p4j05j00q3k1P2P9K7o3m5Q3J42K2j06r2n0
-31212a12l8mM0Q2J9n3JO6L3p3r4p8r7n5J9L0L5N7O1L1nK1NJ1%r3j56j13J11J95Q2M9J11N8
-31178A46m5rRk3k5k5o0n7o0k8P8J22Q5K9J2k7p7j11k3K1m2p4rK8P3P5K3J6lk8o5j33j57p6
-31144d40O2R4M7nj1M6Lm0m0j3P2M2k9L1P3N3K2J2k1p2J1NpJ4l5j1O1Q4L2k5k6pN2M7k5q0
-31108b4r7j07m3N5P9M6K0ml0n0l2j4j2K9O6K4l9k7M8L6k8k5K7mK4O8O5K7k7mj5p4j28o9M
-31073b35O9O4M9P4L4l4m6M9P7Mm5r0n6l2J9N8M1L0O4K0m6k2jj3k2poo3k8l4n3J4O0N8M6n0
-31037e3o5n4o5j0K2O6M7pL4M4M9N3Pn2ok0j05r3p1NK5j1j4k4k6n3j8L7P8Q1P8N1J2m2p5k2
-31001a97M8P0M3j0jk9n1oL4K4K3M0KRK5j4l0o8j30o9L2L9P8J01N2QJ5Pj9l9p0l9K9M6k8p5
-30965a50j9M6j3j5j3j24j29o7NQ0P1J49J83Q5k4p2m4l3MJo3OM7K8M5J4l3n2n8m5m0l7K3Q9
-30931a55Q4O1P6J08M4j30j70r9m3MJ9O2J02R1K8m3q6j11r0pL9O7O9RjM5M2n9q1qJ3mKQ1M2
-30896Apj6Jj0l5NM4J2j7k3J9N1L0L1l4m3L2P3K9o9j43j06m6rL1K0Qm7j23j03N2J13L8O0M7
-30861a34k1l4n2J7P2k9m7m2l2K4Q5R5J32L5j34j39qL3j7nN9K8l4j5M6M9J1M6L3lj9rl2l5
-30827g6m0p1j5L0oR0P9K3jm4r6j38o3J9K8K1k3k4N8J23O4l9j5k8j16j28L4J51J07Rj22j02
-30795c11RJ04N3o6n3J0J2mNL8L3k8r5l0P4K3l8k0K7O8Q2N1J5lk6o0k9N0Q7mo9o9q4p3L1Q1
-30759b09R9R0P0L1l2j03j37j00m0K6M8P3Q8J08Q7K3n2r7p9M0Q6L5Rmk0J0J1K8J0l0l1o7p8
-30726a07MN0j9o8J5Q8J6o9j17rR8N3l3j16j06r0r3l6K0R6J80Q7k5lN3K7L7L9Np3j50j51q7
-30693d84j0Q4R8J20L4o8n1j0L6M6K0K3J58J76Kj20o3K6M7k4o1l3J1J1p1r6p1k7J9J3NO4O2
-30660a34j1j5K5J7L3Q3l9j12o2n1p4m6J8M9K0L5O6P8Q7L3l1l6n7l1J7J1krPO1NL6M6Mk8j7
-30624b4k1p0k9L1Nm4j01q9K0J25R9N5R6J37O7l1o3j14n8O5P1j8l7m1L6P3j7q9m2M4k0l1K1
-30591FJ0j01k16j66n1QJ2jP6J28J12J18J16Q5rq9q2j17r3J5K2j7L4ojK2K8M1J7m7L1O0l1
-30558h6k0ok4k4l2j0l5q2j05l8L2J2J2Q8J01N3O9K3m6n4L8K4k8Ll2k8J2m8kO4O8M2l2j06
-30524a97j26n9j2k0K1M3j2M6J43P0O6R1J9m3q1KR9M8n7o5jNk6k5j3K8K9O2J06M0n0p9o6n
-30490a9N6Ro4k1j1m1k3l1J0P5L7K2rk7L4j4pN3J7o9j00r0p1j0M1L9J7M3J05P8K9O3N1q4j30
-30455d2m1km6k1RK1k7r0o9n4m0J0j9m3m8K7J63J92J02PpJ7N6L5p4j02n2qN4R7Oj01n8PK9
-30420a12M1J%L1l3o8p1q1m1P1O2l4J8P5J06O7K4nl1m7o1r4l7M6O4mJL7K3rm5RM8K8Qk0l9
-30383g2l9QN7M5k7o0MM4K9K1lK8j4q1r8n7J5N7M1l0j5J1MOJ2p3r4m9j2j6n2%M0j6k8KJ5m0
-30345d37k9Q2J52J03L6o6p5K7J13P0L7J3l4olJ5j2j19j27p7mP0Q2Q0O6J9k3o1k5M7L6Ok5
-30312f9j5jK5L3L9J31J13k5q4j16j34j13q5nN0Nj0M0K4k9mM5kq9k2N1J0k1mO3Q1R2O1J1k2
-30277B4k7k9l1p4o1kk2k3K3J01J17L0n3j03r6PQ4N0M0O9N0J4k7l8k3j4OM6j4m1J4M0L1M7
-30243A15j5o9k8k1l9o4r3l3J00J65J10M3l9r0n4m4q8L9R9O6L8O4J23R1k0j64j79l0Qp1o0
-30212a40RK3l9n1PN3L4p5j33k3J75J60K1o9j26p7nN8P3L9Rn9K1R7j1L4P0l3r7p5k2P8J11
-30179C7M4p6n8Npn2m7m7o6QJ06O2l4m9o3n4J9O4N9M9N7M4M2l3j01q1o2QK8O6P5K1rn0K4Q9
-30143A8L4Qq8j54n7j2l3r8r9J5J13R2N0J36J46J0p2l0K4k0q9l0K4K9L7j1j6J5N6R5M3r4j55
-30110a13j15k2PMP5J23N6PL5Q6K7j28j53n3L3J19J35K7k5m1o0j08r9J3J26P8o1l4N2k6o1
-30079i6j2p6r1NM6j2l1j0k8j0M3K%J7J1QQ4J16N7J4KJ2m5q6n4j2pJ8J1m5l6mk3r0o3K6N7
-30042c02O7J09P3Q2Q9N5K0l7k4O4L0n3j5K4l9r9o3j7rqP2J19J7j03j18n2%l9q6k2N6N8J2
-30009a39j2K2R1J40J22J9j14j39q3k4K9L0J0MK5QK0M3j3l7o8o5m9k1j1K0j4l8O0J02L0QO5
-29976B1M9J2j9j3P2M2o5r5l4j7n8j1K0M8M4L1o0j38m0oM4Q9L2J6Q3J07O8Ln7q5nK3J1om4
-29941F2k8j9k5m3l6n3M6M7n8j02j18q5l6J6jl0O0O2j9j8LO7J03P4QJ8P0L9oJ8P6P2N1L6o8
-29906A83j33j33o8j4j3oN1J17R6M2l2j09k8J16O4j10j46m7Lm0m6J9Q9N0jpO1Q1O3K1j1l9
-29874G3j4mj10j78n9Q7J23O3j11j28l2N9P9J5L3%k4k0l6M0J03P8Om3j9J5l2j01j09m4Rj1
-29842b92RN2k3j5M4j1kK5J4Q2J11R8L0m5p5j8N6k5j15r0l1L7Q3J4k5j5k3M3K8m1k2rQJ03
-29808d0O6k6o1p9m6l3k1n5m3M6Q0N7%n6j0J4l0n0n2J2oo5J2R8N4l0M1J28P5Lq6r0M5J22J58
-29773A32Q6k5m2j8pl1J8K0j1ll2o2j32p7l1K5O3N1N5J6J2qq0o5k4k3J6O6L7j1k6N5R8K2l
-29738F1J5Kp1l0J6j8jK7m8p7qK9j0j01j43r6L3J43J88J76R2mr1j19j15q1l4kJ8K6N4qr0r5
-29704c62m9LL0P7R7K2k4N2N1J8L0l8l6j5PN9J02J08l0j04m7%%m7m0j1j4k4L4J18J09P1J5
-29671A62j9j4l5n7l2k1j8k3l8J3O9m7q0n1o9kJ02R1J4kk5j3rnN1N8rj0J6p9j06j4K8K5m5
-29636a94l1K1N2J07M6m7r3m2m9ON1n1m9j5K1R8J55R5o2n3K9J1O1Pk2M2L9J4n0r0m0ln5l7
-29602a28k6m2L9L2n0r2m4L3K7K4L4P8J8n7m7M3P2l5o8M3Q7O5L3k8q2m1J1KK%l7o8r3o5N9
-29567c01R8O9J16J13j6j8M5%p8j21r3KL2J3k%j4j8O5J29Q8j5l0j1L1m4j20q6j7Ol2m6J7M0
-29533a98O3J38J22Lm0k3o8o3m1Kj9o6q0k1P4J07P4J4K6L9J6J6p7j26p5o0n0mKJ1K3j7o6n9
-29499d23J9Q1P1K3JoLR9J18N3o3j18o8LN6PL7Q3M1k6k5n0j7j9l4k4pL7jq0l2R7J37O3J8j4
-29463D0j5J5J9k0n7n3m6p8l5J9J3J9k8o0j8qK8P4Q7P2nm4o2q3r1m1L1Q9N8j6k0M6M9p3q6
-29428b80n4p6q6K0R0J8m3J6N8N4Q7R1K4m0LN3N8K3n0n9p8j09m8jjJ0J42J55K3K3J11J31M7
-29395C12k7r0j18n7j5n9n3J3Qj5Pj2j12j25p2M8J04N1O3P6N9m5r4m3j9jK5L3K6K6M1Q1R8
-29362A14M2l0n9r7n4J0k8k9N3L9Pl3Jj0nK2K0J8J6j5j6J6M0Q6K7q2q3o8o3j7K2k8p3lQ2J26
-29326e2L7o5o1k2l0j5j8j2k6l9p%Jrk8n9lL6LN7R3M5Pk2l0lJ9j9k6M4Q4M8j8J3O0J0PM3Q5
-29287A28Mp5n9j8k1O6J04n4j24l6K0mm2n2pJ3J4K4lKJ7lO3Q6Mm3q5j9J7j24j31l7Pl4n6M5
-29251d13Q7K7k3N4Q5O3J1o9n1LO4N0QL5kn4p2m2Lj3J4L3l1r2NR3J36J01J7n2m9K1K7n0n0
-29216a26j8J0M4M5J5m6n2j1l1j0J4K0J7J9K4JP0Q2j3k4m8p4q9j19j5N4L2K2L0Nk8n8n7o0
-29182c75lR7R7L1J11J27J2n8m1K9Jj1l8q8m2mk2j8J8L0l7m7Kj2rKrl0l8MP9P0J10J53J16
-29147B07O0J7K0j05j46p9n4qL3K1j3l0n7p0m8qo6o9rL2Q3J05P5oJK3O8Q8Q0N9j7o3q2q7r2
-29112a37o1j4Qk5j8O7N3n3o4M4J27L3o6p4k7L0Rj0l8r5l0O4M7rN3J14P6po9j10m5N0Q0J05
-29078HP2j9k7j2j3j7j7J6K7M6K0p0r3k9rmK7m7p6J9M9O7O7L3N1J6p4j43j00QJ5k8l8qK6L3
-29042b24L3P1J1l1J9N6Q7N3l4n7RR2O5k6j08j00m5PM6L7K2j5m5NqJ2J3J7K0j9m2k8KJ1N3
-29007d1P6l7r4k5L7Q5P9k9j22j34p4j1k1oO7O9j2k4O7J80J59N7L6k0j24q7k6m8mK1o3q1q
-28974a58J5m7j12j04J5P8J34R6nrRQk1l3o5jM3O0Q4N1j5o7q1j6L8K4J2Jo8o8j2Q6J23O7N1
-28939A13%r7p9O8J38O0K0k5q5j37r2P6M6m9k9j8M1N2m0j17r4m1k1M8P1Q5P3M0rl4MK1k0j02
-28905a33q8l2k5n4n4nJ9K4K3O1M1lJJ0k0l4oL1M5L6k6m6J5N8Q8M9jRQl2qJ0j7j9k9m3l5j6
-28867a98jL5nJ5N2Qk3J0P7O6km2M2M7m3lO3L5j2pj8k6qK4j9l6O6Q2K8J4n2j21q7pL0K6L0
-28830D0j8m1n0M1J47Q1Kko7p5k6l7o6pM0K6jj6j8k3K7N6J00J17PrM3l8m8J9rr4r5m2k6k0
-28794h2K1L7L2P7J04R6l0j58q2K7P3l2q7j15p5l9J1R8R3L9J1k9lJ7koJ8L9P7K8m0j35j16
-28761a33L7Q2K7K8M4J7K0L3j0n7p7j5J0K7N9N4O7O8N8J02K09L01L35M90P87J177J048j46
-28733D642r87r32o64m60l52k82k03p4N1KLR2R5J56J37J37K34L05M44O34Q70R19P43K75l77
-28708E408p32p54o63n42m88l83k76k89k33j06o4j30j29j5m9r0JP6K0q6p8m2o2o3m3K0Ol2
-28680A82J0M9J1po6r3m7n8l3N9Q6P6M4j8r3j17l8QK0rm8jJ4j6k3jP%l2Pj0l8j1K0j8L3J03
-28643d8R0l4p2k0k2qM6R6M2q3q2K6J7k0n1o3N8J26P2l9n5l0l0J3L8qj0N8Q7J7r7o7j6p1R
-28608a31N5L9N5R4J50J16L2o8j71q7K2lm8o3j0Rj3o6m2R8R8L1m4r4n8K1M5Q0O7K4k7m5m1
-28575B5j1K8J06R9j4p3p6rL7N6J0J9M6m8j26n0j3L5N4Lp2o9n3n9J4N6N5P7J3j9k4l0o1l1
-28541a05l8p5R2K10J26J8ll7o0n4j00q4q7m2J4MM0Q1R2N8rm4j3Q2no3lM7M8M5p9j73m9N4
-28507a12P7R4P2J7Ln3j07n2J4n2j44q8NP4N3N5M8n0j19l9Q7O2J7N3K2n8l3k7m1K9O6J26J38
-28474A37m2j51p1j1QO4J30Q6m0k1K6R4O8m5j25j02o4m8l4J5M4Ll9j7R4J16j3q1m3k6p9RR3
-28441f5Oo1k4L6O4%n0l4K2kk2l1k0k1NKJ2P5Q6O0M8P3P7rll2j17o9Km1o3j0K2lr5r0m9M9
-28403b72J22O0m8m1J3O6M5P7P5l1o6m2r0o8l1n8o2N3R1O5J23K2q6j0mn0rK0J3k5m9PO0P8
-28369e2M1kK3J5k5j5m7n2j0P7R4N2oj0M1rp9p8k5J1N8O0pj8m0K3Q4N9N1O8L3o9m7l7m0l7
-28333H5j9j0kOQML2Jj6k3j6NQJ6L2L0m3m6QM4N5Ol8o0pl3n7KK0K3L1O5K5j9p0j10j03n0J2
-28294b04M0M7J16J26l9q1J0K8kr9j05n1n1J9O3M9M7L5k7l2J7Q7P4Jl2l4J1Q1K6m9qj1j6O
-28260D2o2r3k1M6P8O3P4L9rLnk0l8k5%J1j6q2n1L2P7K5p3j39l6LM2M4L5O3M5M2M7k9n8p6
-28224b2j0K0J3J9M2O6K0m3m6k4l8M2j5j46r6NJ4K4M6J1k6KK4J0K8J2K0q3j69oJ41J37N3j5
-28190A0J8K5m8m6l9k5O4R9L4j8l4j0k9m0L0Q5P2kp2l9N1OlL3%m8k3QN3J19O6n3j01j04k0
-28155A9R8N4N0R4P9J09K13L10K87J95K20L85N33N40N54L82j0l16m67m86m29l74l33l09j75
-28130A223j18j53j56j41n8RK3jr0o6Jp9q0k9l7k7j4n3m8jL8l5r8k0P3O1l3o2nm7p6m1Q4J43
-28096H7J08N3k3p8n0J9K0j8k7q8j07q9o0J1M6N1M2j3o4l4L4N5k3l3j4LQoK6O1Q9R6P5K9j4
-28061A72l4o5q2j18j02k9k6l0k1MM4Q1O8K8J0L9M3N2O3j2j31j18n7o5l1O9J89K25J63O9K8
-28030D26j8n9p8q6p5n4j5mk9l4L6J02O3J2j5o6o6m8Olq6j4M6k0l7p2RM1oj1JJ08J54Q7l9
-27995A56j25j18n1j8p2JR4M8L5L7O3P0O3L3j8q1q2o9j40j82p6L4Q3J07Q6llk7k4N9L2m1l4
-27962a63o7j31q2P0J91K16J25O1P0M7rj31j35jl3j14m4K8k1j4P9J26O7K5N6rl3n3j33o6N1
-27931b7M9J0j8j4k4l4l3J7J43J04q9j52j02k5M2Q6J26K2k0K9rq9j21q8j5PJ8N9N1l0PM3J3
-27898f4L5oo4l6J7O9Q3k3r6l7N7J00M4O8J1n0l5k6j2J9m2q0m4NK0M0N5L2pn5J4N7jJ8M4p2
-27862C8j14q5k8M9O6K3j9k3m4n6J5J14J80P3q0q8o0qJ02J02L6jL3J7m4q6o9kJ1k0k3n6m2
-27829h9K7l2n2lj9k0M0N2K2L0J6m9j7ML3M8RK2K9O4O3k4r7j5N9qr5j21m7m6o6n1lM9N8P6
-27793a53O6P1Q9Qj7L8J6j6K5J1o4k9lj3rm6q9m7j5j1L1M7M0k6m0M3L3k4L4J12O4rm7mO6J04
-27757B36pj40j43o6L3N2P1R0j7q4m3%M6K6k0n7p1m3J2N8O6O3N8k5j33j28l0P6J12M8M6Nj55
-27724f4j26N5N7o7j11j7N5P0Lp9nJ05J03L3l4l8j3n4m5J11J09l8l9QlLk0m0K6O5N3l7p6j0
-27690f0R5N2o2j14j16m6J0R7J60L7q2r3n8OONMN3N7mo4o1o6k4ql4jO0Ro8J0J12Q7J7K5n4
-27654a13l5M9K4M4M1QrJ9Mm2k0Ooj9O3J03L1om7n7o8n8RP6j1p1j9K6Q3Q1O5M9R3R5K3q4j17
-27617B10p3l5J0J4n9l8K7Jj06j17q1J2Q2K1k8NM2M5j4p0o6m9NP2L7J6l3rR7Q7k5KK1o1o4
-27582a22j4Pn2j03r1L0J57J05k8n3k8l1j5J0lpN4N0qk8l6%PK2M6M4O3Q3P6J7l8m6KP5L9r
-27546A75k7rML4J4o3n4m5l9j15j00MN3N4L2K1L1O3K4m8jN4N5J8K2P6K4j19j79j51m2P8O9
-27513h7N8L4k2m7J9N1J6l9m9m5p8q3n4k9J3N5M2P6R6N7P8J05rm0K3N7J2NL0k4j3M5L8J1j0
-27478B92m8n4j5j1l0n3Kjl5M7J7n8m1oK5R0Q1k9r2k4l6q5n6qk9Q1J19M5p4j60m7O3M7M3R0
-27443E0J10mp4j7P7J01Nm2rJ8o9j21j26p1L9N6k8m0j0M9J09N9M3L7n4q5j01p4L6O4R3K3l1
-27410A3j7N1M8j3k1q0j38j16K1J34O1r1o0Q8P2Pm1n8J6J00Q2l4q4m0k6NK8j2p1n8K7Q9K9
-27377h9k4O8R6L4K6j6k4K2J2OO4K3m6J3K2l2l6o2k8JOM5J4J6Rl1m9Mmk4K9L1m6o7k9l1ON9
-27339c2M1N3M0j2P6R4Ok2r1l8L9J11J08K0j22j59p7j03j38j05m8QP9J22R6R5J20R5N2K1k2
-27308C07r1j26k0J07O4o2r8j6K4l3q0n2KK3O3K5J4N5Om4o5k5K9M3M1J8J3j2p0j01r4rJ05
-27275e9L3j37j34lK5K4M8O6j4m0J4J07Q2k4n4l4k3k0j6L3Q2P8Q4J04R3N3K0J2J9q4r5m1o4
-27242A35r9j12p0o0n9q0n9O9J51R3l3o2KR3J29R9l6j01n4k7%kj6MMJ8J0J4j6k9M9P0J0j1
-27208B4k0l1rQn2j6Q2J35P6k9j52j15m0K1J34J19%o1p0q6l7mj5rJ3K3P5J17o0j37n6J1Pn
-27174a59j4rn4qM8P1O9O2Ql7LM9N1l6l8K4K8nL6J1l2o2n5rRK8j0j0L1K3L5L5PN1Q1N4K3l9
-27136B60l7q6j56j60j25k1J05R4N0ll0K8l3q6KR2J34R8M1n0p9nN8J01J12O3M6J1n6o1o3j35
-27104A09q2J7L3l9n3NMj1k5k4mO9R0N4m2j37q4o9KQ6P4J0ML4N0K3r0j26k7L2N5L1k4n7J0
-27069a02P6O7J3m4RM2m6m9K1O8K3k3r6j39n6L9Q3M8NO5N9K2rk9J0J0m3l0M0K3N6O2j8o1l7
-27034E9N3M1j7rk6p1n4k5j0K7P4Q7L0p9j13m5m5K9J47P4m0r4l5J8n5j26p7L3J21J79J68O5
-27002B84o2m5N4L1k2l6l2M5J0j04n3K4K3K5JPk4j06j05j8ro4j3R9P9k0oN0l4m7O5Q2M8kj3
-26967A12l4j6j0k2j1NM6J14M7l5p4p5m4j4j8n8q8n4k6j4K8J28J62P9o1j35j5L6K6M2K2p1
-26935b8p8m7J5N7Q7Q4l9p5qK7Nn0q1l6k0lQ6K5l0L9L8Ml5n4J6J0p2o0J1O6Q4K9p6pNr9JJ51
-26897e8J14k6k5K1K1M2M6L7nl8o0o3q2n9J0L5N6O8K9pNlKN1P1P3N6QJ6Ml6l7n2p2l8j3j3
-26860G8m3n1j5L2L2N5M0l6l8K4mn3p6m0O9J13M7qK9km3p9o2M5J13L9k4j0Mj6pL7k7p9p4m
-26824c4K4j1J9P3M9N4L4m4q4n7j5M1K9K8K6J6prn6q9m1J6J38J51O3j5q3r9q5n6M9Q9J8o6
-26790F6n8m2j08l3P6J02J17J20K2p1j7J9r0m1Q2L8n6p5j18j06m6MN4N1KPL9L7K2N6J17L8
-26758B08j15q2k3m9n7p0lK6l6K4J15J20L5lK4k6j03j42q5M9P0K7M5J8k5PN5mj32j02o0j3
-26726c07P9J14N3j9J0M0L9no3m0nk1j5J3N0Q1M6oJ3pl9n2q4k8L4R7J15K5k7j12j78j07K0
-26693b86R1J21N7J9M2L3l2q1p5n4K7Q3J04O6N0J6r9j35p8L8R4k6j06n3l8J4N4K4M5O5K5L3
-26661C8Np0oJ21J28O0J3o3j70j68k3K6N6N7K1n0j5K5m6m2m6l3KK2mp9m4Q3J05O6Q5P4J4K8
-26627A70K1n9q1m9KN4P4K0r0j09n3m5j0K6lk2j6jQ5J18Q7P9nn4ML1J8Lm8p5p9m6rj0oNNm0
-26589a08OL6K8J3MJ3P3J7j18n2%M1K9j8q0n4pRL3K4j1k3j5k9J1N1P8J00L2m7p9n8j2j2J5
-26554a10R0M3l1j5K3J1M2k3o9JM4k0r0j01q4m4L3P7O7L4O7N0o2r4j5P1P5M9L9N5N5No0j01
-26520A2r0l8J4pJJ9L3kn4o2j4m0l7l1k9K2Q2Q2N1L5J5Q3P3K1%lj2K4M3L0J4J5Nm7j05r8l2
-26483b7nJ5L0K7J9j7j6N2M3K9k9j0Ln7o4n4Oj9m6k8l9p0o1qM8N6L9L3pK5P3Q5Q5j0k3k2k2
-26446C4P4L9j6l1rj9m5l4K1O4K9o1m6pp7o9j0K9Kn5rR0J04J07P8L1k1l3jj2n6o5m6q7j36
-26411b43l0P9R9R5J5j8K4M2M2L7Q0L8J3Np5o9k7k5o4q9n6Pj0k6R8J27Q8Jo9kl2j17n0M5K7
-26376d0K9pp1n7k9nNL5O5P0N8N7j9l2jk1j6J0l1l4L2R6L6n3r0n5j2J3M7L4L0J2l6k9J1NM7
-26339E4K2n7j1O4mr8n2J2km8k9M3Q9Pk0KpO0J01N7J8j8n9o2j2N0R3N4K1LN0Mr2n6m4N4N3
-26302B40qn0q0j7J9ok1lL3J5n8p4j0N4N5K9J0J9N6K6k3LM6O2K9Mo2p8l4OJ4K2L0N1O1ln1
-26265C06l5lPM7L8q4j21j8Q3M2l3m2k4l7p4m4J2K5k7j19j11k1L3P3Q5M8N2R0J9n2p2PM5K5
-26231A20k7M2M3n4PK5j7J7J12N8j29k13j28m4K1Q6L1k6rql8PO7J01J09jp4p0j9o9r8o7N0
-26198a95J35R6K0PN0j5r9j22m4O2M5LrK0N9Q2L6k3oL4Jp9J6N1J4L1Ol3p5j11o5J8K0R4J94
-26163B18J97M4q2m0P6J71J91J59N9Q5J54K11L11N20O41P71Q93Q36M02k09o69q23p81p17n67
-26138B051m14k90k44k24j23j08j74q1L6M7J5j6Mp1p2J4k0m5PL9P2J7oL8K3j9o7o2J1N9M2
-26107D39%m8m4m0n8n9n7j02j49n3J3j8j9N5P9Op4n3L6P6M2K2Ok6K8N8M2M5Q1L8n6n7j6k7
-26073A10r3r0qQ4R5O0J7ll6r4j03m7K7O3L9L3K7N1J6k4L4O8J4nJ1m9j01o9jK4L0L0p3p4l3
-26038g0NK7N0N5n1p7l3J4M8j3j2M2N8l4l1K2K2L7P6J12Q0j0n1k2jk3o7j08o7m5j6qJ3K9J
-26003d8l9q0l9N7J12N0N4N3K0m1k6ml5o4p9o0J2K8K4L9J9j6m7k1k4RQ5J31N6m1ON7M0Mq7
-25968A05j02p6j13r4J2J4n7n8K0J26J43O5Q3J05J4n5m6l3j01j80j27P7J68J26l0j77j19N2
-25940b58J19O8L1ML4R6Q7N5N7N1p5j15j40j20k5O6J10L1k7m3p5j4M3N3l9n7J1L1M2K4p1n9
-25908a05M3J34J27J5n4o4o3m0l1o4p3kQ4J13Q6qp8pJ0J8M2Lj3J8J2J2j1k8j9J2L0k0q2j8
-25874b1M3J3RM5L5J1l2r6p5mK7N5O9J6o1j01o5kM3L4K7K0k1o1l0k6o3m1pO8R9Q0P4N8k6o7
-25838B7m2r4j8O0K8OK1P2J3p0n2k4k7ml5j3L2O4N1pKj3NQ4M8n3p6n9m0j3oJ1RK1J24J65N0
-25801B47p1l3k6n3k1k4k1K5J1N7j3j06j19r3M5R4qm6k8J1M8J0OJ3Q9J60N8n6j20j09k6K9
-25769g0M5k3o8rRj1j8K6R3N6k1l6K7P6J28J06J1n2q4n7j5q1j38j17k4k0l8J3L8ol7J8M0R6
-25735a43J74J38M9p4o7m8m0j4p9m4M2K4n4k5j1j0K7j1k2L9N0O5L0k6prq2q9k9P0J32R6L9
-25702I1K6Pk8l7n5J0L8J5J2NMJ6Q0K6k6L4%k9l2m3J5k6j03r9n5M8J51J49P8pp2n2j4M1M8
-25667B16o1p1J7P8O7l9r4l7Kk5j9kk2K6O0O2k5m2r3r4ML0J1oL6J6L1J4r5j15K5O8L9O3R8
-25632A23P5M6j2r7j31j07J0O0R1R3L8m5o6o1p2rJ0RL6O8R9O5Nrm7l7n6p9J5j1l1l0o4o4k3
-25597b08K6PRL8L2K4Kj8k8JM9P0O7N5j9qL1Mqk8Pnk8J2N0j7r5j28p7l3m3m6oP5J24Q5L9J2
-25559B4O4M5K6M8J0p3m5l0O1J28K1j09j00KJ1j4n6j3N8Q4Rp1m1r2j61n3M3K4K7j3j1N4M6
-25526i7K7l5m9K7N4J5j4RJ5k4k0j9J1n6j21r4L7R2O0L3l1OM3M3L6L9M6O3K2pO3J26J35J22
-25492E57J7q7r0q2q6k0j4j00p7j3M1P1N2OK5L5o8j49j10o3n5oM6M7J4j0l3Rk7l6O8J37J6
-25459A5p7k0J3M0L1k8k5M0J13J58J34M9K3k0j26j45p2PL7M9L1J2j4l3o3n4m5r4j59p4K7P0
-25427b00J01P4L9K6k9o8o6oK7J4K0K5qN1J48J22K7j27j67j12l7JL0J01P9PJ0Ml1k3n0r8r9
-25394b15j41q8Q7J31Q6P9J33J49Q9l0p5j6No8j06q8j4J4l8j3Q2L2n0q0p7M2R7M6pk5j9%K0
-25361e8K7l7r6OQ5P4J50J56K7j02r2k5j1%k4j4j3p0p0k0P0L4j6NMJ4N4P0J5L3N8K2j5L6Q4
-25326C61N1k7o1KLm5n2k2L0L1km9n9J2OQJ6l8jP3M2l5q9p8j2j1NN6P0N2J8l4n2j7j5j0M0
-25289A67k3n1K1M2j7k8m6j5M9M3l7j23p2k2N1O9j3r1o5l2oN9M8m8j3PK9N3J7m8q6o1l5m7
-25255c24J5J02J01Q8K1j3Kl8l8JK2K0LL7J6n4o3O2J65P2n5o5kN5R5O5J7l0m5oj5q9p7k3o9
-25220d7m1J3J02Q8rj9m0n9l1rL7P7O9k4l5J8J1q5r7L4J0j26j65o4J19J75Q0K0K9M3J8n4n7
-25187a9OL3O2N1n8j13q8Qk1j12r6L5L7k8J7M7RJJ9M0R9J16R3J27O9p5j08j07n3N5R3M4J3
-25154A96L1J1pl2l6k0l9L4J1o9j24j02p8m8M3N2L9Q3O8K7JM3K5k3l8Lm4OP4Mk5qn9l5P5R7
-25118A36Mn6j9O0J10N8jo0q3n9K1M1k0j10p0j9jJ8O4J13J87J54o3j04j1L9o0j19p9o7j5L8
-25086B7R9J10K2m6q8j22j01r8n2j4L8P9On2M8N1JK4O0L1Np4j02m2k2kJ19J19J0jnr4q9j9
-25052a74M1J03K7RQ6O6K3m9j20j14nP5K8Kj8ORK1L8N1K5l7j22n1N4ooP7J23pp4k3l6o4j32
-25017a74j15J4M5kKM1qm9PL4P2J05Q3Rl7q4n5j8rKK5L7j4l2L9Q6L0l8Moq1o4j1Ml5l0k6R
-24979b40P3P3P0N4L9L2O8R9O5l7n7j2j5ll1n7n4o2K8J26J24Rj3j6n7p6q9m4j1K9M5K9mm3
-24945D2L3R1kp3n2l7L3M2K9N1Q1Qj09j53m6P9P2J1j7j9n2k8K1R0O1J4Om8n0M4J17M5q3j13
-24911H8j31n8J16R6n5j32j20RR3N0M3R2R8Rm7n2o8p8NL2J3N5O7K9l8p2l8m7l6k6nL9P7N0
-24877E8pk7P1J24M8K1q3j34l8j0j0K0l8j11k4J07J40Q3j3l6q6p8o5J4N1K8k6n6k0O8R2N6
-24845A19J7k9m3Mj7l8pj1j7K2j8o5o2n8k5K8M6M0P1K8J0O6R5J46J24L5j01j03l8o1p3j5q
-24812F2p3l5N4M0k4JL9Q6Q2k5r3qJ16J19P8l9j74p4M3n4n2M4Q4M5lp5j17j6N3K9K8O2N8k1
-24778B40q9j18j01rP4J02R1P5J0m2pM4L2k9j1M7M7J8J4N3N2Lm7q5n2L9K7L2N0R5J67K14K17
-24745A153K37L13M16N01O32P58P70N36Q3l52o20o95o56n59m22l12k53l04k64j29o4o2p9J1
-24721F39Kl1k0n4p4j35j14l8ML5J0k4J4J4L5N6M0K1K7M0J5m5m5p8r9n8m5k2K7Lq4m9j1kM8
-24686BR2P6O5P1Q4N4mn1j08j11n0KO9R0J4l1K0jm5m2n0n7n0JJk8L9J46R1m8o1m6J2K7j1k4
-24650A38l3o9j45j11m7P7J58L7JP8P3K2J8M1N3P9J36K6q1p8p2m6k8j02r8n5r9p0P2J03%n
-24618b7J0m9l1N9Q5L2J3n8j19rL5N9J00J3o6j6K4L6Nl6m9k1N4O4j0o4K7Q5N7k1j17j02q3
-24585a20j01j1Q7N1M2J40J39O3k7j03j14j02q1k1k2n1k0O9R2M7K5J8M0N2M8Pj01q4K9R2M6
-24554A29o6q4l4P6N8L5J9%k6qn0q9Ljl7o5jM0L1P1P5pNL0L4L4j6l2noj9Kl8p6m4m0k5J2q
-24515a23qP6P0Lj9%K1M8K9L7M0L8K8K3m4p0j6N3M9K8om5j38j66r0j7J8K7m0o7MM5Q4J43J15
-24480A30R5J6n7pj2m0m5j0ML0O6R1k0r0j14j38m6K6k2mM4O6L1k8m7lP1Q9L4L2J6n4QP8K7
-24445B17L9N3n4j18n2k2LN8M9j4k6p6j01p1nQ6J23R3J18O6k3p3k4J4n4q0p1p2n7l8oK2J29
-24412C3J43J09J4p1q8n4J0L9ll8n0k7j4L0J7oJ9o5j55r7M3R5N9J8M9M9Q5O2jk1o2n2J7K6
-24378A13j6n9l5k0k8MOm6o0k4KQ7J31Q5M7M4mr1j38p2N7J39J33J9o4m9j6J8Mj4l0j2o1n6
-24344fKO6J27O7l0o2m7l0o1L5J01O0M2J8l4n7k2L4O8N1m5j04l2M6J16L8n6k0j4k0l%k1o0
-24310A47q1q%o0m5K6O2P6O8k4o9m0j1K7N6O1M4L5K3qk4l4kkn2k3O2Q6N6J1l3m9p7r6o0j5
-24274B7n5o0k4n0k0m2j3NK1R7J23J06Lr4k5P4J08R9L1j5K0np0k5J9nl2MPm0Jk3n8l0l1L4
-24238F2P7P5JK7N1oq6j17m6L1N5j9j1J12J26Q4j3q9o1p9kJ4j14r0JK9Kj6K9L6m8k2K5N3j
-24203G0j07o6Jj0m6n6rR5J53P7k7m5j1L5K5pp2m9L8Q4Rk4j3R2J48L9p9n7l6l4o7oQ8R9K6
-24168B58o1o1l1nl3l5l3j3N6J06P1rj2lo1j03q1o2n4o2N7J50R1rp0m7K5M3O7M3POQN0L9j05
-24132A27j28J8Q4R0O4K9k0m2q4j14k8j1r0q4K2N3M8O6J15N5rkk5m9kj4m0k9Nj3J9P1P8J00
-24098B60J16L5o7q1o2k8J3K1l8o3l4k2j0Mk3n3l4l0K4N6J34J76O9k6m5j5M6m3j03l3Rk4q5
-24065D4j7M3K8k2o8oO2L0L5R5M9l8l9m9j33j32m1LN2M5M1%n1nP8M4J2J1k3K0J3L5N9lq3l3
-24029E6%m6n5l6j1mQ1J00M3N8N2L9n7q3m2k4nO8N1j23j13j4j2MM6R6J13O5j5m2l6l4QK2P9
-23994B29Q7L3j3Ln1r9j15p7J01Q8l6o3Jp5j44m3L2K8Mn0jL2mQ6J34N6L3Nj8ro1j56o5N9O7
-23959bP9Q4M2K5j7l7k9l9Pn6q3n9l4l3p0k7Q1J11N4l8q2o1M9O0K4M9O5N5K4q0j19p6k5k2
-23925a80M3J26Q2K6N4M7k8o7p4J3O7L0l0n6m0j6L7L0m4n3%k4K1N4j3l6J5P7M2rk7k2mMK9
-23890G4K2LJ9R4J00mp2l4l7mOj7l4ML8M1O2M9Q0P6k6q1o0n1q1j52j51k5Pj5O4J18M8M9M2
-23855A52j3n7l3j3n3r1m5K4N9M0J9j3j0K0O7P8l3r3n3MJ4O8Q2Pk6J2L3j7k4K0MJ3p5j28o1
-23820a22M9M3NJ1ML4M4R2M5J1M2L3ol5k6k2kJ2L2K7pn7rJ6p8j07q1j1K2m0n9P3K08J31n5
-23785B17j93j75k9R4J13J4l3JO5R3O0m7q0rK0l9M7M6m1LM0m1n9k9m4j7j4m8N5R2ml5J9M5
-23751H7N1O5k6p8q6OR8K5J2%jO6M0r7j60j21n5O0O3jO6J24K8p6o6qlm3l6K1J1omK9R4P9J0
-23714A68n6K5Q7L6l2l3%kJ0mmLJ2k3o1J8Q3o6j93k14p1J12J03M5j1L1P3Q1R2%n2prRK5k1
-23678A54l2j2QK2%Jk8j3K7J8j9n5k0J7j8jO2K1M7M4n6j60r8L9J27R8k9j03p2PK3L6kk9o9
-23643f5q8j2J6M5P2Q0R5N9J04J22ro9j14j13k6K2N7M9L4k2r7l4K0j3m6o2j8nJ7J21J09m0
-23611A89n7nkk1L9Jm9k5m8k1L1n1j49j21m2M0O2R4J13R7J9q4n9l1m4k7J0J8LJ5Ok7MP0R5
-23576D3M7qo4j31j12L9J03K8l5k3L7P0N7L4j5k8O0P0j5l2M9Q5J3q7l7L1K4K1k5o8j48j72
-23544a89n7lN6O6Pk4L0R6R4P8P9J07L5j13j36j12k0L7lM4J11M5n3k4M2KKo8j29j13o4L8P4
-23511f5P7J22L0o7j59j34k3j9m7m1L0M4P8J28J06L5k6r4k6L8P2J34Q0po0o4j6LqL2K0qm6
-23478A19n6K5J70J61J0J1M3o8j35n9J6Ml7k7M8R6L4k5k2l3j13j02ln0r1m9K0J05J09pp7m7
-23446c0N9O7PrN8J23M1p0oK6r5o1N5N8n9j65j44k6O4N6Q2P4K5jj1j7M7N1N3Q1j7j09j99j74
-23412a66oM2k3m8j1j3l9l0M4N2L1lQO8N7j3%R2J28Q9J9m3L3Qj14r7p2p7r2j2R1J40J23Q9
-23378B55O4J3J6m8r4k0J3lk5o1m0K6O%k2j07j45o6OL3lOM8J7J00J92J05j7k1l2k2K2L2M5
-23344B73O2M6n1r9n7O6R9Rk8k3n0o0j27j01j03n5M0O8Q0Q3O2M1k9p2o7m4m3l3NR5J29Q7K6
-23311B29k2Krj01n5K9L8k2q0o5oJ4Q9Q8N0M1P9Q4MK4L4l8o8k9o7m8k6L2J0oP3M3k7p3m9j4
-23275A58n2o9l4P2J21P1J8P8J31N4Km5m0n5j14o2J4L4J2L1j2j16j28j34q3j3L6O3P5j1q5
-23244h3m2N4N2M0N5J9P1N2J4k1p1o1oP0Rn9LN0J9m3l6mlo1l5M7Q0Lo2m0M0O0k7%N4J9n5l2
-23206G0k4KP5M2l6m9J9N2J05R1Mr4j30p7K5K7k7o0m3QQ4J04J5r3q3N3J05Kn6l7rJ1Oo6m4
-23171b8P1R1K8n0j6K8j0l0n2q8o8O0O2k1m3J1LK3P5L9j4m1k6j1l8k4K9N4R1Q1N6O3J5j5o
-23136B99L7M0n7j30j32j06lO8J4r4q1pk4pj1K4J18J37Q7K1n4r9r0o3k2L3M5J4J3k3j6L7J1
-23103b1JJN6M4M2j5k5JJN1%j8O1J13K2j09o7l4j8JnJ6K1jn3j18j36l2P6N3q0q8JL2P7Q6N5
-23066iN3K2l2n4j2L3O9L3n4l4K2Pj2p8q1MK1J5M7O9M2QnRO8M3k0K2Q9K6PL3K0nJ6L3k1j11
-23028B83j46p7k3RJ2k2L2Rk7qL5N4N2L2m0p2m9O7J14J8r3j66j31J1N5P6J24J09Rj00j46j24
-22996a23j46r9L7Q3P9N8k9n0M1J19P9p2o7N2O3M8O9Q3L7Kp6j19m2k1lJ1N5N0m9m6K2N2J4
-22963A12l5l6jJ00R4J0k6RJ0o9r5q8m8N2L2j7N3J05J03Q6Nm0o3n4RK5k0o4j03j44n8J44J51
-22930A39M0k7m7o0n9k2O8J05Ol2JJ4Rm9j00p7L0O3mm5K0M1L6O3ml3j6RM2L2p8j02k4lL1J01
-22894F8J11K8l6j3l2q5o2l5qJ3L1L6R3J21M8L9J3jj8r2q5kk8r4n4O6O8N8N8K1J3N0M9P4R4
-22859E07R4J6n9p2r6n2PJ0L5j5p6n8k8k8K3k8m6J7om5oPk4k6j6k0K3J2J8J0J1rk2K3N3L7
-22823A71J2NJ3j8q3j03o1k8oj8q1k2M6Rm3k7pK2J15J09M2N0N1L5Rp3n4n0o4j9O7N9n2n1j9
-22788f4qM8O2jj1m6j00p8L8N8N4P9O7qo2q0J5Q8N7N1J3n6n1l3r4j29m0J0L2J29J30Q6N8M8
-22754B62L3n4j27l9Q5O8n8j20j9O2R7R7J3L6M6o8j03J4K5OMmjJ5N2N4j1KK9l0KP3Mo2p6r6
-22718B11m7K2K6L4J06O3l0q6r8p3l3m3r0n0oj5k8QP9Q6L1l1o3j0N0J01O4k0J6J05N6j17j68
-22685E0o1N1J03Q0L1oK2P8P2j6q5r1k1l0j03j13j50q7J2lM0J15J00Q9J1J4J6j5L5K8MM3P
-22652B20n2lO6J5k6k9o9p0j0mKO9N7jj1J5J2j0jK5J4n8p2p2j2M1K9%pQL9K9R4J23K6p3j36
-22615A68p9M6N7j4r5j39n3O9Q2J1NO7K3K0lo1K2Q5J00J22P2k7Rjp4j40j20j1L6O1O6Mj6K4
-22581C16no0PL6m2LO2Q7M2kn1m2j4Ol9k2K1j7j9m2n6qO1K4l6J3M8L4j0m8J0J00N6m4r6j17
-22545A56r5n8j5%O1J63J13Ko3r0r9r1k4L1L5OJ0N0N9L8j4LL2M0K5k8m9m7k1J4O0N7oo0m7
-22510A48nm4m3N5P8kk7N9J22J0l5k3nM4N6lk5nN9K1n6k5L9O5rj13p6J8L7J6K3J0rJ%j4o1
-22473B81o1q5o5nN1K1j9j1m4m7K1K9RL6L7M4J5n8n4rJ9L9N4K0o8n5K8Ko6j16k6L1ON8J05
-22438A17M1r2j11l0M8N2LJ2R9J25J3l4l4k8j0j3L9qq2j35o8N9N4L8P1Q0L1p9m2O2N8nm3k8
-22404A60l6j9L9M0lMK0l2j17o1j8m4J9J25R3nQ0J53J4p4m3rLP3O9j4l5l8J9k3r4m4j1l1o5
-22369I5r7l3J5j8K6J66J74J07M3qq6j35r5Kj1j35p2J9J4M8O3M6l1k0O0K5k5LO0L9k7n7k9
-22336A26Pnl1k6k3%M5R2L8r3r8j34r5M9J17J22O8JK2M1pk9q%n3q7m3jK6Q1O2pqK2n5n7M1
-22299A00N5L0m4o4m7KO2M4K6K1L3M9L7n5j11r9oR4M5m9p6j3M3M8M4j7j02q2l1l7JK8L6M5
-22265A0L7L3l1o1j4J0K5P1J28Q9L0l8m0p1p5m9j6jk1MM5k4n3l6n0j6Kj0J1M9Q7Q7j0j51j27
-22230a76JN7R9J11N8n3o9o1l3M6M8L2Mm1j6n0o8PK0j7p9m8K0kL0J23J32M1L0P0Om8m4J7J
-22195A48j3j2M5L0q4r1m9pmNRP4J31Lj01n8L6L1n5j8M8J00N1p8m8j04j19J1K7n7k4M9P3Q1
-22161C0L9n4j17o8L5O8M7J8NL6L8L3J6nqJ9M4on0q5k9J1N8J00P9J9K0j1r9K7J31J06N3k0
-22127D80p2j07n9o7q0j0K7Q8J57N6j05o0j0KRJ7Ol6q8r9mN4K7L7rr5p9j14j04qP1J01M1J4
-22093a9L6M9OQJ03J53N9J8o4j70j37o0l2O5N7n4l2K5pj1O8O9O4n4j25n8l3MO1J18J12K3n6
-22060A86l0l5l7Pm5j45j20m0l9l4L3J32J02J00Q8L7JN1M8n7q1n8KL7M4K0lk5j5K0J0M4R3
-22027B91N2K0%m1r7q9OK4O2J12N0n6j05n8l2PM0K1K6np7r4l2Q2O0l1l2n4l0kk5j6M1R8J21
-21992B37J30Kq2j03o3MM2L7k8JJ0j02j26j8M7N8J05P5lJ5Mo5o2k8k9L3J11R9K1k2l3o7l9
-21959A61lm2p0k8J0l2n8m1K4P6O6K3k1m2K9P8Ppl1q3j09k9L8JK2Mr3q4Q9J18O4N5K2J1J2
-21924A37Jl6r2j9J03J11KmK7k0LK7l4l7K2j8j8L5J0j9k3l2j08j29k2P2Q9K3n5o4NK8M8Q7
-21890A00L1%L2P2P9ol0J7lk9J8K0n8m8j9k9l0J2N0M4N1RRR0O0noO6P7m5o8o4r6o7m5K8Qm2
-21852A83p6n1P0J08P3k7r9m4k1l9K9J5j4m4j7J5RmM6J17N9j4rl2j11r4j5j3j4JJ9M3N9O4
-21818A72K0l6q2p4J4J06K9l9pK9m2j20p1N0P9O6J13J07K5qKJ9j6l6o4j12r2n9L8O5O7L9l6
-21785A46rK6N7P2J5p0j08p8l4Q3M4l0j2OK0M4L4ol9m1K7K4j7M3R4L7l9k9j07q3P9J35M8l5
-21751B97l9PQ9N3j03j22m5l3RRj4j7nln4m7J9%k0K8K0J3P4N6j9K8J5o2j06n2Q0J5o4k7J9
-21716ao7j60j05M6J67J27O8j0m7n9o3l4m6p9L5J55J31Q8P2K7l6k0n3r8o5PJl4k6k0N0P0K0
-21683D1lk5j4J0L6K0K2j8j3Kj2lj2NRk8Qk4j08m7L3lj9P6J14O4N4J04O2k0%J2m4p5o6m6m3
-21646D9K9K6Ln2o1k3k0K8N1L8L0k4m4NJ8M9J8J7L0l8m8j7k1J7P3L5M0J9j4%oj4K4L0M1l1
-21610B57p0m4k7j4J8Oj7k3n4m8J8L0J1pm5k7J6L5L5K7J1j1Jl%omL1O6N3Q1J07L5qo8q5l8
-21573B39rq9j13m6K3R3Q2kj1m7o1LP0O3K2LN5K9Qq0j90j63q6N6J51J30R7Rq5j11j33q5J1
-21540a67N5L9j1k7K6N9M9J7m6k5Q3J89O8n0l3%m5m6J9O3M5Kp8j07n1k3K0P1J29N7m2J7oq4
-21506A67o1J4QM3R8K5j4L0P5l1j31j09m5J9P3N4k7q5l9L8M8ko1n9ml9p9k3J9k4l5J0L8J2
-21472i7M4L7j4q0q8NQ2N4OK9M9N3R7J53J09k3n8j3k8Mk6p6m7j6Qk3J0O5N5Qj0l9n3J1N8k5
-21436B21j10l2LOPLO5M5K1mo7l6j2L9O1Jm1k6jK0m8j05n5M9K4m5k6nj0J1M9J7L2L8K3m1p3
-21399bn2L7P6Qj4k4m6M1L4l6lJ8k7n2o8n3kJ02R3J08J42R6Lk4oJ9O2J6j1lm2j17j03q6p6
-21364HnK5Ro9j5J17P7r1j27j5P3O6M8k4m5l0PL6O4Q8Q0P1lo1m1l4m4j3Jk9o1j2P4P3P7L8
-21328C13l4m4k1n9p7nL0Kk3k2M6J10P4Pm7l1l0j6j6PJ7J5RJ4No2l0%K5N0M5k8n4qL5L1K7
-21291B55L2J7l3r6j19k1P0L6R0P2n7m3K0M8j6j1K0L3M2K6J4mj0k7Kn4n3k6n8q1o3p5k6J8
-21257g8R1J09L1k8n3L3M2o0o6n8n7L0M5J00J22N8o3j06OP6P0L2lm2n3n9k0rk3n3r5p7k8j2
-21223a98L1N8j3n6n2LN1J9lJ7M4P1O9N4J3l1krk7j8M1M2Q4J33P8l6p8l7nj8nnp1l9L9J8j6
-21186A46l2n5m8j4K7O9Nn1pO3O6Pj1n3JL0j0j8l1L1K3q0n3L5O4K2J7L8K0o3j27q1nM4N4L3
-21150E6M8N0K8l6q4j3P3M8n4o6m7N9R3l7q1mN9J20J33P4Ll3r6o7J1N2P6O0j9p8n9n9q8j0
-21116A12J0J6Qk5k7K0k9l6OM7P0N7L5j8o7o2n2M3J01L3n6j9PJ0J1j7n3k8M1J07Q6Lp0j00
-21082A64n4l0p4m9N6O4o1n7K0O3M8k4r8l8Qk3K5O7K5p1j02J1R8Q4M2N7M8L0P1L6L0J5lk3
-21048C55n3q8j21j17MJ34Q6%k3MJ6j1n0j31j26l0J08J09L5LLL4J1l3p1o5L1J66J09l7n0o2
-21016A40n3l8rN8M4Qj4NpK4J3o7n1kL8R2J48Q1l0q6j18n0k3m3k2J6L0P2Q8pm5k4L1KmJ3J5
-20979B25K6l3k1L8L5or8q3L4J0n0j1M0O4R4M0l6n4m5l6nK4K7PL6N2QNK3Ol8J4mm0k4J9k6
-20942B17l8M2L0L8L4n9j07J4O4ro0m9L4L3K7K9ORj5o8k3NK1J2l9j4N0K5J3O9M3O7P9P6K0
-20907E76J6k9j12j44j28m5m1j00p8o4K8J23P2l3j6P2O2km9o5j11m8O1P6M5%mL0jL7N2J5M4
-20874B39K1k0O4R6L8n7p5r8r5j7J5P7J41P8J9J9K1N8L6l0q2j35j07r0j08m6K7M1l9kN9N9
-20842A07R0M9kl2j8K5k5l8JK3L0k5J1J5p6n8J7J6l4m2K1M5n7j68j60lJ20J09R3O7L0K5K3
-20809A79Qlo4q8k8KJ9j7k2k8k6K0Q6J11Q1Ll6jp9j01q4o2J3RP9J20l5m6N3Q6j1k9k7j6NK
-20773G3M7J60J95R0q2j88k28j46K8R5J21R5K9O6N7j4k7l9n7m0l1J9M3J3j3k0q7o3o6mR0O0
-20741A76L2J7o7r8m3Jj8n5o1O9J36R1M8J2n6j02n4Q4J30M2n6o9m7k1M3J37J13K4Mn0o6j00
-20709A96j34l9P1J05J18K4m2j1k3k8q4j15j4R5M9m6mM3L5M8Ko2m7k2Qk4m7o2l7J6L3K4O3
-20676H9J27L7r2q9kN4P9RjK2K9o5j06j8M0N9J10O1l4j06j55j04m1Q8J20J29J24R7J7o9n4
-20645C55pK6Jl4j4m4p6k2Lnm4n0j9j7j2K6K4L9M9J8no8r7j6J08J30J9o3o2k8l9q1m6pL8P1
-20609E1L3LO0M1j4J2K3l1o3l4j0K1P1P2qOj6l4nm1l5p4j29l8O7N9M1l6p6rR9P6po4n8m5q9
-20572a81j12n3K1M6Q6R2L6M9O9P4N7O1N8L0oo1q8r8j36p9pj4J0L2LLO9Q9R2N6o9q4NP5Pj18
-20536A4q3J5R0J16O9o7j26n6k7j6L7P6J03N5l0k7j9pO5Q3Ql2l4l4L1J1L8N8m8o8n2m6n4n5
-20502a2L1K6jP3M2j1N4J20P1L3M1l8j03n2j2n4p9j8M3O5oj08r2k6nm5J4J09J11J7m8k1Kl3
-20468H8r2o6l7M3Q6M8O2R3O0K4rm3q7m8JM1Q7N8m8o2k4m5m4QJ7L5O2L7K2l5n0JJ0k9m2lq
-20431A11L5M6J9J1K0K9k7q0m3jk9k4l0K3L6m1k9J7P4Q0K6j2pl5j21j34q1j0N5L0l9o4j5N2
-20397a58M5j4m2k3K8PL9J05O1j9l0n0q5j2M8J2L7P0Ork8o3p5m6M7J10J00j7p7MJ20P7l5k6
-20363A07K1rl1L6R8K5q0j22n1nK7O2O2O7M2l6p6p5k5Q3J64J20Kkl8m5q7j20m7l9o1j3lk0
-20329f9kOl0m2L3J66R7K4L4l0o0o8k5Q7J26L3o3p4k7n0j16q0JPJJ5N8Q8N9K2Rk3k4j9J7O6
-20293A47M4M2N8N1L0k7r9j27p0J9j3j5J0J1K4M4P1L5J7M7L7n2q9rP1Rl7j3k5m5k6jM8K6k0
-20258A73K2L3Jkj2m0k1K0J7j4m5rJ31R4p3n0l4k7k9M1J60J07L9O1O5O1k5j07j11o6o1m2J4
-20225B71j6k4K9K3m7j24j00RN9j7p2m7K0O7N0P3J43J55N8n5l7o7q3m1k5k6o0m8k7O2J24J8
-20193B45m7m4lkj8NJ4M2N1j4q4p0J2J08J47J25Q7k4j41o8J8m7j01q6n7l2lP8Q8O4Q7P9o9
-20160C40q7M4Jj12j27l5L2N3P7N0L8J3N4N2np7q6l8km2q0j2R5J59J52L8q3j8M9L2L5l1r3
-20127C86o7l%p1q9m9N7O1M3P7N6m5q9n7Jmj4L0NJ7K8N9M1Qk7m8n8k7k1n8J8J21O5pn6rM9
-20090C23kq8p9k3k9n1K1Np3l8KM5O4K2n1r8m7J0J3L7R1O0k8k2j4l0m6nL2K3N9O7M3N9J15
-20055C67M8r8q7N2J67J10l1j02p0q2p2M5l3j01n8J9O2P4K4j8L3L6K4p1j82j21M9M8NK8N1
-20024A16K2j1o9n3N7L6j1j2QK7N4J61J63M4n0q9j03j15n9j6nR2J07O1M9Pj6m9n0o8r0r1n3
-19991fk7j8j2L3Q4J53J66Q5L1q9j42j01l3J2kj2k9o7m9k8j9K4L2M4R3O2J7j4j6m1k6PK0l5
-19957I7K1P3J1n3m2m1jK9O4L7%nk9l3l7%%jK5J02J60J35kq7j10j38r0k2LL0O6O5Q7P1Nl7
-19921C53rm1o5k2M4O3j2n2l7l2K0R2mp8j00j14o9o6n1kqK0J0rN5N6M2O6M7R9P0jr7j47l5
-19886a4N2P9N7j7n2K9Q7PqM7N1M7K4j4MJ9j5l5j27p7oJ0K7L2J7k1lJ4l3m5j5j7m9n1MM7P2
-19849A27O3j7q6m1j2o1j0K8O4J44J36N7k5oK5M4J9m1o6l1m5n8L0N5l6r7j49j40n7PL1J06
-19817d2J77R8J5m7q2n9M9K9k0j2OL2K6M6Lj8Ql4j01m2k0K2O0j7m5J7mr7k4R8J43O5p1j23
-19783C6j10p9j5O7K4o6n5K5R6Q6J01N7k9k6jM0J2k3O6O1m7q8n9jjjO2N1Rl6m8n4n4m5n2Q
-19747h9J11J58J8q5j01j0M8N5Nm3o3l2k6J1lm4l9kK7joN6N6P0L4n0n0K5N8K9M2L8k0RJ11
-19712B97Q9nm0m1k1K1P4P9Ojn6r1k7P6N2q4j22m0L0R9J02J13Q5j1o8n4n7l3l2n5q0m8rlj1
-19677A34LM5M0K7J1J0J4k0J2J7j6m2m7N4J15P9n6r5n1k5p5l3PjRk5m3L5Q2Kq5j8Mo1J3O2
-19641H2J9R7Q0qp3q0n5NQ9P8J6m0j04p5j5K3K4N0K9M6J55J34P4n4j37r3j3J8J5N3K5n1r8
-19608B16p0j7l8r0l7j4o9mQ3J25J10J3k9J4N9k5r2N4P9%m2n5QJ03J23M8m7n6n0MO0l6j54
-19575A74j01J5K2M6N8K6k8r2l6K4O9R2K0j3m4m9q0j21k3K3j7J2L7L7O4P1K5n6n7O5J30N1
-19543C44k0l1OL2R0Q0o8j78j05k6m1n7OQ1N0K9k2j9k7o1L8J20Q4l6q4l4k7L4O2N5J00K1p8
-19510C18q6n7n2lL8O0P1N5N6Rk6l1l0LK4l6k9N1M1L1k9r0q6m2Q3L7n6m5MNm1LJ3K2J4l6n5
-19473A08j3K4L8J1k2k2M5M4k3p5r4K4P2M1L4RJ01J31l2r2j38j19N9J83J65M4r5p4l3n1m3
-19442B07J1k3m4PO3M6J8lL6Kl9n5q0p5m2K3L0O3R5P3M0K3j3p8q3lo3j30o8j2P3J53J10P8
-19408C40M0k6l3m5jL8k6n8p8j08p5j3P2L2j8k7k0L7M3M7N4K3M6L4O6Q2j3j12j22o7PN7L0
-19375B06Rj8J1N3ko6p5K0N6pNK5L4K8Q2M0K4Jr4j37q0k2o0l3L0M0J1oL3R2M5nl5k0n6m9N4
-19338A34N3k8k3L4J1l7l5M1L9ok9l2j1R2J05N1M3j1k5k5n1j06r6O4J07O0J2K4qj00j46r2
-19306Il7R0J40M1m1m3J1J1p1p6q3o1jlR1K14J42L2l0m5l0n3l5K8J6JoL9L0n8r6r9o3kP0J40
-19270A72J68R5Nk9Pjl3n1m4MQ4N7m6n1M7Lj40j01J1K1k5m8j9P2R5o5p4q1k7L2NK4N6L8l5
-19235A26j6O7N0N8L8l4p0j22j20k9k9k1J01J09N0K4Rj8l7lK5l9p1J3N3l2L0Q3J4p4r8p4M9
-19202A2P7K8P3Q8O6k4p8k1ol5J8nJ7N1Op7q2q7n1oQ1J59O2l8n9q6r1j7N1J23R6L5J0k2l8
-19167B30KM3N5J0qK6%J4n5j53j60K2J42O7P4M2n1n0m8m1lJ1M8K6O4Q1Rl6m3k0K6O6N3O7P4
-19132E84L3J3po2j63q5L6K0K9J1K3K1j2L4op9k7m0l8k2m6k8N3R5L0m6m9L9J9k7kL7n2p1k4
-19097A91j2k3J2Qj2m9q3l1K2j3kJ04Q6L1Nj2PJ5k2k0n1n0o7j6L8j7L7J08K7o0o0j0O0N4J5
-19062B10L2Oo2n1n2m1m4MQ9Q3N2j4m5RK4M8Q2J09N1n3j00m4l1m8J9J2r6p9k8n1j8J2lpj7
-19027d2J0L8qm8K8O5J02M3QN1M7j8J6O6j5q9o3o9r3l9K9QnK1Rn9k8R6J59J34J8p1n0jO0L1
-18991C41o1j07j29n8j5j8L8J16J58P6q4m7P1K8j09j11j9k1n0nM4M2j6k3j5JN4K1l9L7N5k8
-18959A27n0JR4J21R7M2%j6j1n8j15r1pK6qNK7O1J12O7nk5r3q7nqm0j8L7J8m0J1N0L8J7M4
-18923C18J2m3L4J05J9p4j15j18r5l0N5R2M0l1j7On4k6N0O0P1K6m3NJ07J20P5L1l2r8j37r1
-18891B22n0p9m8l8m6J6L9ll5r2m8P6R9M4J7%M1L2n8L1J49R8lo6l4L7Qr9j26k5K1RN%OO9J54
-18854C23J54N5o5j59j48j24k2M3k0k4JJ6O5j9j14m0P9J26N3q9j20J5J03N2J8L9L7J2M7J8
-18824C12Ml5k6J20J39K3k0o7j29j32p8K8N7L0L5L5J7N2M2J8%j5l3o7m4pk6K4Q0N5j4n0M6
-18791C74O9r6j58r4m5n4pO5J6L4J33L1l1L0MqO2M8j3K0l0l4pn7m9qqj1k8m3l3J2K1K5M6L9
-18755B15R3P7J3L6K3n3j03j05n9p2n8j1RK7O9M8k4Pqm5n8r2m4Q6J45Q0m1o4m0PP6J47J25
-18722D06o3j91j31k6L7J1l3jJ5Jml8j5K1k9n2rM0N7P7Q9K0qpKmq4r3J3K7j3M5P3N4J3K9M4
-18685B73Ln9j20n7l3k7kN0J07P8n0p1q3q1o1NJ05J02K9m8n6NQ0J01J33J11K8o7l2m7j49j34
-18653C3p3n0N4J00QK0O3Ln3r9o3n6k9P1J25J47Q7L2q7r4N7N7Rj4n6p9m1P3J57J04n3r4m0
-18620B19l3q1n7M9R0l9r6L9N7m1o1J2N6J4j3oJ8L4L1L5M4M5k4n1o0j13m3M1qK0Q2O4J5j8
-18586B21l9j5n1r5l4L9j2k8K8N5N2QL7K2J9Jj1ML0L5L1k1o2m6k1K6J5oj5j5j2k6l6K0LKM4
-18549A47L3l4m4M7Q6k2p7J5Q7O5m3l2m7r5o1J4N2O0R2N7K1R1Q5K6p2j10q4j9Jm1q0l6Nj0
-18515G7N6Q8J07J59J15L0n9q5o9j0M8pp6n2K2j7j2N3O7Rk6op1m9j9NJ5j3on6n1l0k3LL6q
-18479A45PN5K5M0K6Pn0j34j40j0M3P6J48R5k3m4m7l1J6O5N8k3o5k0J7k4l2Qo9p1LN7M8%m8
-18444A08K1N9qo0j17j5Q4N9j3l0J7K2Jj7K6J8m3k6mM6J24J14K0p5q8j0K2P6Q6m9j74j28o9
-18411b3l3N7O2NL1N9Q8L2p7j37r9l0PN1R3K4l6K4L5J6L6J1LJ1NJ6Ko3p5k2L2Kp2l3Q0J06
-18375A88N0M9P2nm0q5n8Q5J09O4M6o9j18n1M3J48J48P0J3k7L7N3Kj4ql4j6O7J37J86J71J29
-18343A342J67J91K69L53M35O18P58P40O19L17j73n89p64p54p00n24l05k03j90k16j92j55
-18321A044k17j87j7N2Rl9o2m0l4l8J1Q1L8o8q8m6lJ6k5n0K2O4M7k7pj0l4mJ1Kk3j3J1o1m5
-18286B70lJ6m0j71j11M5J08R3N0%oJ8k3RN0j8o3RPl5k2j6j2M9J04K2m5lj4j4J4m4q5p7j8
-18251D4Rm4j2M8K1J3M8R8R0Pp9j14L7J48J17N9N3Rn8q3m1k4l9l3N7oj33r0K0O5Q7P7L6L3
-18217D20J4j5o3lP2K9j50j44mL3J3L3O8M2K1K1M8L9k6m9n0j02q8l6k0mj8mR6J05m1l2J02
-18184C07N9mk0n6l9j7l9r4n4QM7R0J19Np3n5m0l7ro0r5q2l6M2R7P9O0P2J14J10N1j7l9n4
-18150C40l5m9k5J8M3K0n7j5K1K2J1l0q5p0L1P7P5J0r8j1N4l7p6J5O5K0l8m0l0K7L6j3OP1
-18116B53R2L8L7M3rk0J2l5j73r3K5k8o0kM0QL8O8Q7J06M5jk2j08j12j6P6O7kJ3mm1J5M7R9
-18081D83N5o7j08q5m0mj5JM7M5l8k3J8n9k1K7Jq1p4k9k8OP4J18P1mr%l1k0l7r2o7l5m9M0
-18045c0J73J79M8k6J6K6N4O2Nk6q0p2RL9L1J7N3M4l6q3j12r3N3Q3Q2N2oJ1N9j5j37j29n2
-18012A99K5R0J02L6pk8n7r8q9k6l2j05n1M0N9M4J6jl1jj4l1N1P9N9j1n4KM2J9M4M9J3Nqk5
-17976C05QP3N9k5j05l3K0j8l1j6PLk6n6n2j6L0J6m7n0l6j5lL9J10J65J13K8j2l6p0k6Pk7
-17942B83j2k8RK7m5l9N2M3K1K9n2j42q3LL5NqjK0P1J13J18L4M8N3m9k9K6l5j25j08nj9PO5
-17907B82Qm8o2o5j10q5K0Q2N0K9Q7L3o8l7J4Oj3J6m3j22j22j28j07K7J45O2j0QKK5P9O0J9
-17874C4K3O5N9k9m3pN6N0m8n2N5Q3l1o8N3Q6P1J05P5j8q4q8n9o8j3K9K9K7J1p6j62n7O7R9
-17840A74K7n2k7j0O7J01N6L8m5k9M3P0P3jq5j12r0j8NN5N2N0k8n6j4j0J2mm7l6J4J4K2M0
-17806B49N4Q6Q7J6k9o1j31l5J8m9k8J9O7J8m8l1O1P8N6P4M5OM7K6m5o9m0k4mk8k9m2o1j1
-17772B42L6L2N7Q9Nr1j30j31r3K0J01K7k7J5O2P3mo8n1%M3J9L6J8ql1l2Pmn3n3n6l6JM2N4
-17736A11L9L4L3Q2N6p8q8k8jn1n1LJ4K1L1k9k0pm7m7OK4K8LJP1N5M7J30Q2l5j0N6O1Q2R6
-17700F74ko8j9J8L9oj26j72o6m5m1k3K2J09R5k0j00j03N3Q9J7L6M6m3q3j26j54p4P4J21K6
-17669A48k0rK9L1KJ9K6Kl6K8J11Q5oq8j2K9j4m9p9j7Q7O1j0m6%Ol1l3lqm9k3J02R3l7m8j3
-17632B28k2J9L0j8l2P7L1k3nn0n1m2K3L5k7n7l6Jl7l5M3Q8M7k7pM7Q4Pp3n9l2mJ6rN0R3L
-17595B76m7n4n4L4K8NK4k8NK3J2L2M0Pk6p4j9l0k6RL4jl9J9N4J04N8k5l4k1K8k2o7m1k0l7
-17559A27j2L8pJ3P0O1M3Jl5o6q0K7P2L6j1p8j39k4M8Lj1N1J24P2j1n3j3L0M7K5P5Q0Ll0j9
-17524D57J9L2k1p7q4LO3L0l9n6k1L0K9l2l2P9P7k9K5N6j3m1K9O3J19J10L7k5j9PJ8N5J41
-17491I90L01L09K58K81L34M37O18P65P95N43K5m86o82p38o05n14m28k93k43k90k99j60m0
-17468H78o8p3j42j89p0K4M7O2Jn3r1j52p1L8Q4N9lM9M9l3l8j7Q1P3M8M3j5o0k1K7K6L6L1
-17435E60J9N6oj06j6Q4Kr4j06j16p8KL8O1L5M1J3o0m4nk3OM4M0j2k7j2o6l0N8K1m4r5n9M9
-17400A30Q3L2j2m1K4J19R9l1q0n0m5m2n1J5N6R0M3pj7rK5L1J8m6j19j44j10M2L7n7n8OO4
-17367eJ7N0J44J02J3l3n5j5P5J58R8l7J2K1m4r8q6j0j2m7n7r2j7ln8n4lO6J08M9l4J6M9l7
-17333A81j05n5P3J49N6o1j04q5J1L8NL5N2j1k2Q4J50O6q0j08l5P7R3M8ll7n6j27j09j2J9
-17302A27j3L9R0R6R3M6k8m2J2R4J13O9k9l0L2Mp2l0L1j6%J11J31N4K1k0n8J0O1M9K6O8O2
-17269A101J52K34K48L54M44O23P73Q29P03L22j97o42p53o66o00n50l88k20j91j74j05p4m8
-17246A175r4j19l2l1j08j27r7r7p0q3o7J9J05R6O1K7J8j4n4o8q6n4qPK1J1J6j0p6l1M9M7
-17214C26k0p2j8O1Q9P3N1l5l8nLPnL6R8l1p2POn5p0k0k6j8J2nn5o3l2L6J31J53K6q3m0M0
-17178C92L7k9p8qL7j6m0J9M3j1mJ7J2k9m3j2lq4k5M2L8K4K9N5J5K8J18J14m4j29q2J4J02
-17145D99M2l3k0K5K7m3n1k5k1O6J62O7q5j65q3j0OJ1J2l2n2p%M1J1RK0l8n5j7QMM7K6K3R8
-17109D67Q4O2J1K3qo5p0k2n0k1J20J01K8J0mJ5M5J39K02J57J58J90K50L90N26O13P42P72
-17081D865O44K38k58o16p33o83n54l36l37l76k73j70j56j48j62q1l7k5jl8p8n1K0mj1L3j
-17054F71l4Mom4n4j22j35n7J4M9Q4J10M0Qln1r7n2M7O7J9q9j49k3M4L1L2O1M0j2j8Qpj8K
-17019C60J0K0J0J6j3l2J4M3N8M9m0m8L1K8m9q4m1K4J3l5m7l7m5o9n4K7N8L1K8K0Lrj7J5K5
-16984B63J6J5j08j76o4M6Q3J33J01P0N7p6j13n9L3R4K1q4r0OJ0j8LJ3N7Q0Q3Q9Q3%r1r6q3
-16951B98j6P4M0r3j20l6MJ7O3K7QO5P1j9p7k2QL6J8m9l2pn3m9K7N8N3k7m8nkm9q1p2j7J4
-16915GP7J22J30J03J9o8o7j28j24qK9O4Q8M8n2p6MJ12Q5j0p2j02j23p2n2k7J9O7L9N0J14
-16884A96R7R3K3q8j13o5l2pn6q9j4J08J40%n8K2J4j5j2m0k6J6LJ1J5l4j0J7M3J03N8J7om3
-16850B68J9M3M0QO3J23%r7j18j29p0Nnj8j4M5O2J3q3j24j25p6l1j9O9Q8J0J3J5K6O4O5O0
-16817A90nqJ5%j0j7Jl2p2l8k7j8MRj4m2M2J37J47J13R0L7qj7o2o7o2n1J8P0j3n7L3R8N4j3
-16781D25m7j09j01n1l9K8N9K4o9n4L5O7L5K0O6K6mK5j8%Q9P8m0j42j32k1L0M9M4j5l9oN1
-16748B64N3O6K3l9p3p1l9j0j0j5j5Kl4qL8J1jj8Jn3j01m0R7J31L3q1j13r5jO2J9m5k4P5R0
-16713G9J17J01P2M8%j06j45q2p2k9l1J8K6J9J02J01R0J04N4kKK3J8j7m4l9l2pK9k1r4j00
-16681A82k7l3MK4%O2RkN5K2J3lm6n0J5M5J2K5k7J4L6k2n0l3J4M3ml1L2oq4p0K1O8K1Kl5p6
-16643A20n4oN8L6M6J2pJ4MKk3m9l8j1K7j8m9l7pL1J4N1Q3N1mLM3N9J06R2pj3kp0j49j78j12
-16606A8mJ2J2M4N1jl4l4kK5k5m1k1K1L6L1j3K1Q4J2n3L7P4R2L8m5Q2J12Jj9jk6j11j29mO1
-16570C01pJ0Q5J06N2J3J6m7j51j72j33q0k2J9P0J25J00O8J4K2JJ3N7qp5k3k5p3o2j11j28
-16539d5p3J5P9J0J7M0J4L1J0k5KK5K3J2K8J6j0K2M8Q2L6np1j7ln0q6j19n9L0N4L3NRJ0j9
-16503F9k6K8R5J04P5N7L5Km9r6k2K5L1rm8l6L3P4P2P5nj04j07p5P7J38L6o0p3l3l1o1j03
-16470H8j20p4j0N2R1L8n7o3M8N9K5N4J07J29J63J05k5j00j13j04m6j6j1M0j1j7L1k0mk2o1
-16439A56j8L6N5Ro3j5N3Q4Q6J6o5J2R2L8j5p7j3O2K4o9n0l2q5j3M4J3k4l8n9q2p0K5J18J24
-16405B59Q1j2nO4j9l3n1r5q0o3LL0P7Q7P6L7L2J2q5j61j14p2K0R4O0L1Ln0k8j2rJ7M0P8M0
-16370B52m0m6L1P9J01Q6J9Nqj0j1n5j13NQ6L1j1L2K3o8p4k1O7R8L3j07j61l7P8N5l6n8l0
-16337A95P0P0l8j6Pn3p4m5mQ3J25J08Rp2r8n4P6R0O0Lq3k7J7Lk8k9L7J01L0r8j13pJ13Q8
-16303D46n3r4pN0M8mrq6k4R3N9ok1m9m6n3m5K4J3J9P1O5rJ5L0k3q4j01o2K6P1J6L0Ln8o0
-16267A85m5l7N2J11J4PM4Jk7k1K5M3N9N9l2l0M3Lq7r0m7p9p2K9P8j0m2J2J3J06J38l8r3m3
-16233B29QN2J4mJ2J2j8L3J4%k7o4j8qp4r4KK9k5l1k9j1L0J15J07N6M2PqK8k7p0n2n6k4O7
-16197B17J05K6m4m4m3MP1R0K7o1j54j11l4P7J66Q9M6K5J8L6j1%L0L2p6j62n6j8OL7l1j51
-16165A06j46%P8N9LK0Lkl2j6J12J70R8m5o8J0ML8M6k1m0po4o6m%Rj7l3lnm2J5R1K4q2o2l
-16127A28j9o0o5J4J39J60L2j2PLn7p9LN6J5o0o6k4K6P4J37R4j2o5o2M0P9j7p4jj0l3j2j3
-16093B66KnJ4qk2k0k8m3k1K9k5p0N7J48N7j2Mk0J6K8M1rk2J2m5o8n3k4rPL3J9N0P6M1LnJ2
-16055D06L5k1l6N4J41J06k9r5j23k3J2p8j02p5J5K7Km5l0n4k9KM1J16P7qk5j3l0k0K2O7R1
-16022C78J13Pj02j28J9Q3L6k5l0J1P7L8o1n0l8l0L4L4k4J7O4oj30j12M1Q5km8l5o1J2M9Q
-15989B24KM2M7J2O1Q2N0K3q4j14q2j4L1L5l2k3M1N7J4q0q7m6l5K6N4M1K6p4q8K8P6N3R4P4
-15955D34k3m7k7r3n9l5qK2Pp1r3l0P4J19Q9J2o9l5J0O2oj04j25n8K5K7P1N9l8m2L4O4K2j1
-15921A57J7Pj4k3J5LjJ1q2j28kJ16J17Q9Q4L3l8o7l3np2m8J6L8J6rP8J21J8n6l7%P6L8m0
-15886C95l7j1k0J6Q3Q3N7l4q3jK3J6m1l9N4L3j07j60j28k9Q7M9m1l6L5O1K1n6p5m2k0J7N2
-15853A22M3P5M6K9M0J0k5j02q9L0j5r9o1KO4R3Q4J6K7M3qJ5M8Q3P9N8l8m4O3J36L8p8r6k2
-15819E67Jm6q9j9L9jJ5k8j2Jo8j20q1NM0k0LM1L7K4RK2M9M2l0r3l9J8k1k4Q6R2Rl2p8r5o6
-15782A38n1M7P5K5N7J38J39Oj05k9n0j14o0N9M5M1J9m6j43j69n8N1Q4J5j8m5k1L2j9L1N3
-15751A27O2J03P6Q6O5k6j54j94r8O6Q2kOK6J3qoK5K6kj9j9J8J9k1K1N9M9Q7M7k0%M5M9O0
-15716F48l3n9l2q4o5qj1q0j16qQ0J9Km1n3N0J03J0q3l7L1L3O6L5n1q1r3o7j3n4j08o8K5J00
-15682d3P9N8k5r5oJ01J32R1J7l3k3N6K6p9q5n0JRj0p0n0K7Q7R7M1J2P6N3n5o2n2k0O7R6P5
-15647D43lj17j39q9J5P6O1R2N6Rj9o6n7L2J05Qj41j06M8J5m5lK7Q3R2P5lJ9J9j2K2M4j2k7
-15613E02l2l0j4p5q6o8j5nL1K2n2k8O6J11Mk8M1O3m4j01j3j0n8o3k4O1J02O4M7k7p5k0P9
-15580C25M0j08j40n6O7J12N6l2o7oN1K2Lk4k2k0k7L8J15R5k4OK5J0P5P2k3o1m1p6q9k3L4
-15547C07M3QL9N0L0j1m5PL9p3p3K1j8p9o4qL4N2J9n4p9o5m7O3J07P2L3L3rJ0mj13j79p2M4
-15512A8M5K9j5MO7J31J30Q7L9K8j8j11j21q4o7o4J6P0N4j0o1m8PO3P1P3pj6K7k1o7n2N6L8
-15478B91m0lQ7J39M7j08q3j1%J3J05K5n6nL2N0P4P3P2O3nj16j53j33k4j0j08j25qN4M5J8
-15446B00M4K9k6r9j35p6qO1P4M3K9M5O6k0p1m0J9J4O2L8J0K8on1j00p4jP1P4M5N2O7Ql2o3
-15411B77n2K1l4n2J5L3Q8O1K9P5O1J8L3l8j26m7J10O5j4k4m8J8J15Q3Po9r9p2%K2k8lN1j2
-15377D64n5o8q9q8q1K1R5J28J7r6r1m9km8o2l0L8Q9O9P6N2p1j18q9o2Q4J40J3n7J2M9N6N6
-15344C03L4M5Oj9NO1j8j12r1n3m0L2Q0J11J02jr7n3J3K3N4R7R4L2k1l5r9n2J2J2m4p0o4o3
-15310A84j10p7m5j3O1O2L7M3L4O9M5k2k7j3K5K2k7jP4P4J4m8l9J6N7L3J0l2r8p5m3K6M4n7
-15276B03p8l9j9N9J39J51M9n3r1j25j48r7m5P1J79J58Q8L9L6K0m7j0L4L3K9pr5j42j02jN7
-15245B46M9J0OJ9Lj9j6j2k6L9N7O1K1j1K7m9p0k8l7J7N5P5P5K7K0M3O4P5nm8n7j15j41n5
-15211C00K2M6N7M9N8R0L9mM4R5J15J41J71J01O1J23K33K57L08M75O52P15P47O38L53j38n62
-15184E186o81o49n60m56l72l34l05k64j99k08k14j56j38q5K6K2j6Kol2l5J6J09J70O7o9r8
-15157G21j09j00oO7K7J6K1J7o5o7PK0n6j11m4K5m1o4m5k6l0p7MJ27O1n6m3oRN6R5J40J20
-15124E87Pq2l3N9O7M6L3l3l5k8o6q9p8j6K0N2L4K4K5l1q5q2o5m4L3P4K6MLrP4R3L5pJK0O
-15087E40k3q7j11l2N0K6K4Q2L8k8k1Jl1q3p6qP0N8ln0mK6Nq6j19j0J9L6JOK2M1K4j7J9J17
-15051D16J63L2j35j73o7K2no5n2OQ5Q9L9m3q6p6j8K9M7O2K9nk0j4K6j7j00k3J00J42Q8O1
-15019E37n4j04J1Q1j4q4o9l8K8No5o2KK7n4k1ll6J4R5J05M2N8M8J7o0j05l6lLJ0N5R5N1o7
-14984D09j29p7k7K0J02M6l9j8J6Q0Q2N0N2j9j12j37p4K5M3l9m1pM1J9q4p1lpK6R4J21N0j4
-14951C78J0l6j01p0OO0J15J43O5Jq9j74p7l8p2k6Qj4k3l3oj7l9j4Q9J45N7K0N1K8L6lJK3
-14917D04m5q1q1o3l9j0PN0R5O8M8lm0k8k0o6j2O0P8O3MMK5J9km3r0j3O5M3j9q9n5kj7mJ9
-14880B30MK2J27J35O1L1n5j27o6L6nq7l2j0o8j12r5lN0M5rpJ16J72J01j0o4q5k0j2l6o7o6
-14847I4lO4N7L3k7o6j00k3Q1R2J02L7rM4L6j1J1lJ0L3kL3P3M9k7kO6L5p5j28l0M1pn2j7J2
-14811D21p3q2L1L8K3K9m7p3p5j05p0J0P7N7J7MOR3N7Jj5M9P3K0j7j0M4Q5%q9n5m4j3jK2k0
-14775C68l8k6O9P1%L5J21L9j17j27p7rJm2l5m3n4j5J4m2kO6R9L2NN1L6j6k5l0r4o4j0N7R1
-14740B89M8j0K0J6l7L5N6j6l9kJ4m1k5M6M3k2o2j9L3P1L8k1o8l6K8K1J8J9p9j20m3M6O5M2
-14706C08K6mJ0mk0qqp1q8mN7P5L2J7N2P5J0j06j08l2ML6J5k6o3j9k8j9R0J02Q3L1lkl5n7
-14670C18k9K1l0j06nJ08P5N5k9m9J1N6M6L4J0%j0m5r2m6L0R4O7k4q4l5O3K0n1k1N5J04J03
-14637F14j6q8p0l7m2l0J3M6L4N4M3Rj2l7KjL6k6p5q0j15n1N4R4P4L1o0j09o7p8j3J06O4n0
-14603B17q0kK9M9K0lk4j2mj9M0J20J28L5l1Mk6qL7k9o0j5k3o8m5J1J1M5J06M0m6j3Q8J05
-14569E77l5j34o3J2k0l8o3l9l4j9j8k9J5J3j8J3P4L8N1N9Kkj2k3jL7J7j8k4J0O5N3r2j54
-14535B00j19k8Q5R7Rn3K3K6o5r4k8J6J7JLj5N0J12J28J21N6Lk5o8j47j20n9m5q4q9JJ38J02
-14502A49j9jP6J30M6m6o7k9N3J17J63J35M0q9j47j00KL9j8K1Kr9o7j3jk0lN3J14O9o0k5N2
-14469D57J7j13j32j27j13n8K5J14P3q3j05KJ06O8KK2N5M9j6j4M7R3jm9q4l6O1Ko2L2J24K3
-14437C79n3jM4N6k1n0l0o9j4P1R1K2j37j87m7j9k4M0L9J4PK7M9K2k2Mk1k6O7O2M5N9K2Ml
-14402D00L9jp1qJq8j51r4J0L1L4qo8PJ08Q8k3k9N5j9j05n0K8R9Q3M3Rk4o6q5k9QL1J8oL3
-14366B00R0R7L3o0k5J1QJ1mo0q5n7k6L8P5P1J9l7lL5J1K3Ll4J7M3K2k3p3j00j39j23l6K6
-14332e2J1PM9J6Lnj4k9J0Q6J30Q2K0o8QR3lk5j6nM7k3j09K8J34Mj61k00j8O0O3J39J40K5
-14298D27K3J03O9%oj4l3lP2K8j3o4r5o4KM3nq0q5k4k9l7O6J05M7O1O2M1K5k3K9L3o4j35n5
-14263D07L6j9p4oM9M8kq1q4k6P1J35P3l3p2j6K3qo1o5mJJJ5K3k7J3P2L4r0q4l9kL9J7L7M0
-14226C41%k5J0K8L4L6M9O4j4r1j21q4Jj3l5K6Q1J23J74J40k8j16k6L2n3m4NJ1l6m5p0j01
-14194B53n7NN7M2j3N5R5L0l7p9n8j3P0K1n3l8M5J27J26j8o3N6Q3M5mo5q9jP6K9n1o6m4n9
-14160D07m3qm6o8p0p2o3k9mN7P7Q3O6RJ4R4L7QL4K0J9L1J7j8k8q6j03m4k0k8q5n9j4j0O1
-14125A36Q6K7l4l6KM7N1q0j30K5J11M4K6l5m0LM0P9N8J2l3k4lrRl1p6k5%j9p6q4p3o1N9J13
-14089E9L9L5j4L8Q2J6L0L5l0q0m9M2J06K1o2o1r7o9j7K8L7k2n6L3Q2Q5M9o3n6L2L0O5R8N8
-14055D24Kn7k3qn4q6k2K7O5J52J30j4o7o0o6m5jK7N9J2J8L2M1O3Nr9j20k5Lo7n7m6k6%j4
-14020A03Lk0n1rM0J0J4N0O6O5J04O7m4n1on1K9N3j4J5L2J7k6J4O1qk7K7O7Q8O0L9K4K6o3
-13985G04j80q1k0p0j4N6O6N4nj05j30o7M3Q2O7M9N3Q4J6n1JO0n7j23p7o4K1P2L4k0p8n5J8
-13952B83J5L2J14J28K1r6o0J0l5m7j8N4M8J8L0qj3m7o1N4P1j3o2n9l8ML6J7n1n9n2NO9Kj28
-13917A64n9J4l8L9Q3N4j5nN5N9N9J6k5J0M7N4K5lm4j12j13j05qO1O2M7J0K3L5n1o8pJ0N7
-13883C31M4K6l1q6l9j0j3M7M5k0j5mL6K3l7j9K4O1j9o7k4J04J09lo0m2L4J51J16rl5j6j0
-13850E92p3l9m5n0%Pj6L5j4m1l4l7mJ4jm3k6K5J00J28O2j8jk8j23j14mPJ9L0Pl9n1n2k9N2
-13814A96J6n0k8k2n2l0K0M6k8l9O8J01N5M1N3M2L9j8j21r3N6J35L7j8k8rL1j6o7l8K7R0J5
-13781D11q6l8J1K4Lk9j1O4R2Q5N1Pl2o6j4J7OJ7qo1j36j45n0N9P1J9m8n4J7O7Rm5q6j0R0
-13746B01J05Kr8q2m5m4k1P9J06M2K1O3L9rJ1j1%O8Q1j6o8MO7J8l7j4j1p4r4NL0j4LJ5mqj
-13709C09N8N9Mj05j27p9J2Q7O0J1K3j5K0M7K0K6N5J26L6n8l2n7p0OO9O3k1j00m7M8L3J9l0
-13676D50r1n0o2n3o5o3pk9k2J13J60R4O4J3m2q0l9K4pl1k8qJ6J5N3R2K3L6K6o8j33j31j1
-13643A59R3P4N8M2K5J6k3r6o5N1Q1K8k5m2M0Q1N7%k9l5m9n8o0j1ro4n8m9l2L8R7J36R2K8
-13609D91m2j32m1O3P9J15L9l5QL7J6m9j64j48o0k5O4J24O5M3M0M7pp5n2J13J59J1j20l3O6
-13578E97N9m2j50j82j35o5l4J0L4joP0M9J4K0kOJ1lj7L8K6o6k0Q0J20M6J6Pn6j1M4L8j5j00
-13543C80j29jJ02J24L6j7mrq1r1O0Q6o0q9k4L3K6k6n4l5m1l9J8N2N3N9M0k0k7j0QK1l2o9
-13509B40r5n3L5O0J46J17l1K1P7N3L0j4l8l8m7n8m4l2j0mOK1qK4J02J20R4M7l7j16l3L9j5
-13476E59p0j07j12k1N2K3jK4PK8M5Kj7J3l1n2o9m4K1J37J09m6o4m6pM2N5lq7n8M6P2O2N0
-13442E12j0%Oo8j10o5L6R0M9j8p0m8NKk4lJ3RL5L2rK4L3J2N7J5p2o2o4o3l9kJ2L3K1l3k6
-13405B10PPK3M4On4m0L8K0k2K7O0N2M6N9O9O3k3p5l9k4MMk6o5j07j06k6J11R6K3l6q7m3%
-13370A96OO9R6K3k5l2J0k8n2l5m0p3j35j4J23R1j1%O4O2k2n6J7Q1P5L7m0j17p6K9M4J7M2
-13337C26l7o2RP7N9k8n4n7j5N3j2l5J1jK8j3j23q9J5Q3J08N3J1K7M1K2Jj0Lo7m3M7J0l2p3
-13302B33n1m3K2N5KOK7L3M3N1J22P3m3lR4K4p1n4L5M0k0j56j27J3Q5L0p8q0o4N8R2J4K2j0
-13268C74k9jo7p8K5M7R5J15O9J4l0p9j73j52o1j9R1J29R1J21J27O6J3j32k03m0M8m9r1JJ44
-13237C66J23jp5p4K5J03N0J2l7j56j06qJ3j7J7p7j09Jn3m2O4J50J28K9JpLK8Q7P3j7l6K9
-13204D87N9j9j06j28m8J9L4M0J6L0L8pn4j7po6p7j3J7J0M4N9O6qr0n4J4l2q0PQ3J45J74L9
-13170E75j15j27l7N9J01N9j4q3r5j02l6L6nm8j4L9L3j7K9R4O8mj0L3K1k7p3k1K0k9n7M3l
-13137B93m5%K6O6J03O0j7l3NK9%m9n8pK3L4l2m7k0m4kK6K9L7mLoL1N3J3N9lj17j11j4qk9
-13100B44N4J25L9o6q6m5jJ2OL8K2n7mP8J9K6P7N3m6n3k4o5k9jlR9J71J57K8n1n6j02j15m3
-13066D01L0J1n2n6ro3j03l5K1M6J4p0m9K4L6mkK6M3N1L0pj3L6J8j01m3O6P7O9k4j22n3P9
-13032B72Pm8l1m0k7O0J59J43J2r8r2l9J5k3k4o1m5Kp1o7M6M1l5m5K5O3J9K9P0P8K2J1k6n7
-12998B45J2N3Rm1qR5J25N9n3r5o5l2Ok6r8k2Q9O7m0m5L4J2m5p2jJ09K1o5k6OK9M5nj11n2
-12963A14N0Q0L4j5m7j1J9O4Q4j2q4j8N9J9J8nn7k1N6Q8J15Jj37j03m9m5k5q3j32n1N0N3M7
-12930E6N7P9N2l4oP4P9L1ql9nK2%%M9Q2K7M3M2q4j02m3lK7ll1KL0jo6n8N3R2K3l0k3p2p6
-12892B36j7m6j5M8M9N7M2L4M1K9J7k4m4r6m3N1P2J2m4k1K%k6qJK7L9Q4P7N1j6n0l3j7qJ1
-12856D72N6Q8N4K3nm5jnl2K3O8L4j8l5r7q8p3q1o7l4p3j69r3QK3L4O2J32J55J09k8l5L2J4
-12822D08m8n6J7l7j57j29l3j2j2%K5P3J28J06P5N4Ln7n1Q8J66O9llknn3qO7j4j30j38n0M2
-12788C23N7qq0n9N6N6LK2J07J20lj47k03r7K7J24J87Q2o8o4rk7j0O1Oq4j34j05K0M7kL0O4
-12755B92J03J34M7nm9j43j43k8O2L6l5p3OPo9nL9j6l6k4l2k6JLL8O9L0K9P7O9J1MQK4N4O4
-12719E23m7n5Ml2j23q4M4P1l6j02j18m4PL6J00K9RQ4O6O4O5M7J2%Oo1n7M2L2K5M7M3j8r9
-12685D80n7J1Kn1OO1J0l1p9m0j6j4j8m9k0M2L6J6J1L1J2k1k4m8k1l8l2M9k1n1k9l2K2L5j0
-12650A22k9j1nj8RM3NN3J17P4J2j8K9O0M5M4LLn0j16l9PJJ4k3j3lL1N7N4%m8r1m2J8j4l0
-12613B51L3O9L3n2j02r3j13k2O8K0J2J8O8J82J07m0j00o9k4k0J6Q5J67J52L9N1%r3p2o3r1
-12582D17o7p4p4k2J6k2n7p4j2R9J46J27P9ln2j1n6p3PO9Q3O5J03K5p7o5m2l3K6J41J00J7
-12550G06o3j15r1k1L8L5mk5k3n8l4j7m8n3l6Q5J32M2m5l5k6m3J2Qk4k8j6j5n9JR9K3n7JL7
-12515B83J4N9L2oj8L2M5O1Q8ko6K3O8J7o2q1m0n9n2L6L9k6MN5Qj08m5J4N4Q9L8j5p7p1MK2
-12479C57mk4L5O8L2L5%k5PJ3q8j15j41j40k8P7R0P2N1jnm6K1Q6j5n9J2L3L8R7N7k0o9j21
-12445B80j07l2J08J24j8j19j21M1J59Q1k4k8ml3k0L6M4K7K1k0j0j6jM3J0L6R4J4n5n3j12
-12414C45j74p7L6Q3N4R1P5L0K7k8k3o6l9j7l5L7K5k2oqo7q8K3J06L1OL7J02Q1l6o2n4n0k7
-12380C10K0N0J4o2m3L4K3k3M9J20Q1n9j24RP8Jp0j7K2l8r0q8j8N5M4J9k2qO9L1k6j6J0J8
-12346C53M2R6R9K4k5p2m2M9K1l0k4L8ql2j7k7o1rJ7o6o0nnJ9M5N9N8J03O8l3j07l5P4Q4N6
-12311F47L4m9q8p2m8p2j6J01Q4O4QpN2M2n6l5k2n5j2j3r4p8m6j5Mj8OK8M9O4N2L4PL3K7j1
-12275E29o6m7m9q0m2M0M4J4Q1J29J01K5j04j20kL2%q6o1J3qm6r4n8k2K5J05J38J50R3P0N4
-12243G58Kn2n5j11j44p5j0M4mp3m5N8N0Jl1o7j7J9N8Q7L9L5Q3%n1p4j19o0PJ5j4mKL4L6J5
-12207C37L0M0M4on4p8r2M1R8M9MRK5K1J3p8j12n7q2n6L1j5l0L8M4L0J2L2M4K5k7p9m3ML4
-12172A96Mm7m8j5P5N8N4N8Q4O3M7N5M6N1J5K1M1mm7l1r1p8k9m3l1m1m7k9p0p8k2K6L0j1K
-12137A64ol3O6J04M3l4l5l4l0OK7OLmjj3rKl2l6KJ05J13R6L1Lm7j42r2k3N0P3j11k01k2J37
-12101A26J21P2K0l5l1JK6L6K9K7p0j54p2L1R7R1M1j7jL9j9o6r0p4k1K9M5Kn2q4m7O4J83J26
-12067C73J2m9o2m1l0j1j0kM9M7Ll6o6j2QM0P2R7N9NK8O6P5L2k3K0Q4j0p7j11j34o9j8k7j4
-12032B68N8O6Lo0q1J5N0N1O2M4pj2J2K6K3L7L6j8J0OKJ6N0k5j42j04mj4n4k9P1P7M0Ml5j02
-11996C40p5oK9NrJ0j4j3P2J00m0r3LL9lo%L6j3r2j36j08m1L0J43J54M6jj7O8N4q9j11l8k4
-11961B00LK8nl9jMk3k7JK9N8N5k4k1P4J14Q9nr1j14n3K0Q1N9n9PL2p1j06j9M7k8%J06J01
-11926D22M3l0j6m2m0J0Pk3k3L6J9l7o9r2l8L5R5R8M1J3L0J03J01Ko5l3L2M6L2pn3m6n0r6
-11892D05n5N5Q6K7q6r9k2Nm5l2j3K1N8P6K6kl4p1l5LJ29J14p7j01k6J0l0n5m5m0NO9O0PM9
-11857C37Q0K3%M0Kqj8o0k9o3o8J9K0P8J06J7m1o2j3K0OK0J5K3J7j13q4Q7J09K7l6n4l8m4
-11823C15Pj8p3LQ7J7k3k5kJ%M9J0m2M0O6m3l6%m7j9K3mq2j22n6Q1Q1KmL0M1J00J59J14K2
-11787F52j03j75j41rP0N5N2op7r7j08p9p5n8L2J01Q8J27J48M3MK6N3M9o5j37j28q8o5k2k4
-11756D3M6R2R5J24O2o2j8K2j3M0R0m3j51j20o7PK2M7J01R1O2nmJ4rPnm4n3l2o1m8oJ0L3Q4
-11720C51P6L0J5K0j4m9j9j4o7nO2M0M2L6j9l8m0j22j10l5k1NN4L3O7R9R9R2N4O1R3l5j54
-11687E87j56n2J9%L5P9L9j5Ok8p6j04o6N3J28J29J9j14r6K7M6J4qr7q9k1jK1R6O5k8q0r1
-11654B41o7j5L5J5l8J7Q2Q2Q0L5J9J2k4n5n5m4rJ3J7jJ1J9lj14n1R7J26N1j0p1p2K3L6M3
-11620D25M9N4K1J6ko9QP0PJ5p9j12J5P1M7Q8Q5J7L6Rl2o4p5l8ON5N7k1r9r6OP1J8n9j22r9
-11584B79J7N8K4k9m3KJ1o3n7N1J02Q0J7Kkj5lok0p0r8k3J0KJ6M3PRO8O5J8P0J29Q0n2j71
-11548E08j86j01n2r3m7j8O8J82R4QK1j6k3L0L9qJ9L8Jp4j02r4l4N6J04lp3l5k1m1k7P9J27
-11515C26J21L9l8j4KN9M8J2K3j2l2J8j1l4j1k4L3N7m2m1j4PJ2r0p7n1n8m6q5k0J18J03n0
-11482B28j46l0N4M5O1N3J1Qk8PO6P1J5m1k5PM1n7j19q9k1L4J6l9k8j0l4j6j9J1M6P4J20R0
-11448C56rm0p3j06p0kl0n0L0J40J46O9k9m8L9Q4O3n4k9%q0o7k6mL7M1L3K5l6o1J1K4k5P8
-11414C37N6o8r8q7q6l7O2O3L6J2l1n7m4l5l3j0J07J51M9K7J7l5m4j9J6N7NJ1Q1L4j28j33
-11382A76J7J14J09K3j9o1m1k2nL7J6K4O3L5m0j20j31r2RM9L8M2K0J4N2M2N1K9j5L6O9k2j00
-11349C97l7J1j9o3PP9R9N8P6P2k4j20n5N4K0o5j17n1K9k3j11o9N0P7K9K4J6k8o2L1O7K8K
-11316C82ML4M5Q4P6J9o6j37j25r4J6P5M3N7M6j1k7k4mJJ2Mqm4j2P2Q5K6j6J1Km3m7r5n4k7
-11280B60j0NL0Rj0K5LpM0L8n1j01m4J1J06J18J4L1J13J11P3Jj23j47q8k6J4K2O3J8p9p3k6
-11247C20l4L1P2N8R7R4m2q1j5p7p9M1P6M0K0k4m3K8jm8n1o9m6p0r5q0o4K3J02N6P2J63J57
-11214E31Q5Qm8m2k6n2k0K8J2J5L6J5rrm2m8O9J64kj01k7K7K7J32R2m0j19j34j13n7JO9K9
-11181D51j5L1O5N1N9L2oRl1o0qL3Ql2OP9N9j2j35j33l8N3R8N0Nm5l4k2K7P1M9J1oKj3k1m6
-11144E92n3k6nrn3p3p2o8knj3K2n5k1N0L2J5M3Q2J46J08l7q7M8Q6j1l5l0o3o3l1j2L3L1k5
-11109D39J3j1m5q0j20o7m0K7J41J70J01J2p2r9m3j1J0M0m8o5k6l7jO7R1P1K6j2j5N2Jj06
-11077C63j03n1L6L2NJ0J3J3j7m9j3Lk7M6M9n3jJ09R2J8K3L4m5p9l9m4J8L7N2M8M0R7M2p3
-11043E86r8r5p2K5O8J2kL7J3m9r2o6j1L2L2M9O9j5m6p7j3J3n2m3k7K1L2M2k0p7jKj7j5l8
-11008A07%M0O8O0K6J5m1RM6QL6L9K0J2L5j5j04l2N5K9K5m0KR2J6p2n6l8q2l5j6j4m6lO3R9
-10972C08P7J7l1l4l2j1J6N0L3N0M7OM5L4l1o7J8N7l2J1N7j1o4p4p8L8J58J31J1p6o8l5k3
-10939D97j24r9L1K3j21o7O0J03L9k6L1N1l8n9L0J17L3o5l4N3J19K9o4l4k2l8L7m3j26n4J
-10908B40L0L0mK3L4J4k0n9j11l9P5O2oq1n0J5J20J47J1p2lJ13J15N9Jj6l9j1J10O9o2j21
-10876E74j13j9M9k3j11p1J0j6j9k6K5J5o3J9J10J04R9N8l6j14q2k7r4o6O1P3lr3p1P2R3L9
-10844C54oj6K0Mlo4p5J4N5O4N1m9j09l1P7N7J8J4j3k0j8m0m7l8K1J03L8m4O0J11M3J7K4J7
-10810E89J9N0l7j08p2m7N4J22J5o3q9l1N2J19R7jq0j00OO7M5K0k8r6m7K8j7m4K2L6l5j21
-10778C25j17r1J1R2Mo7JN9R7J86J35O3l8j12o2mk0m3pK6N6k2r8j27n3P9J19J29Q0nn2j2o
-10745E26o4p4K7J9q6o1J8N7K4R5J20L1m8k2k7q1q4q0k4N3N3mpJ00J12J0KK5J9M1%n9o4o4
-10711D83p5n8p8q9j1J16J45L9o7o3k7N3J44J03poKk1l2o0o7rK2K9j4o9KJ10J03N7J9J8j6
-10678F76p6j61j65o7K2J22J60J00L2L4L5J4Ql7k2nm5o5n4o2l8mmLLO7Q2K0O0M0l9q8l3O1
-10644E74M2l3m3mRLKo1q7j7MNJ2N5R5On9j05j03k0J5j4NN5M2R0Q1l8o8p6o8n1m5K3J52J39
-10608E17k3n1n1m7NK3o1m2O0N3J0l0q7m8k6k3M9O4M6J1K3nj1O4P3K7L2Mm7K2J5r5j06r2n8
-10573A95k4n0o1J0J55J59R7P8N8O8O6om9j15m4M1P3M6k6p1m2L1M6N1K7p5j21q5m3ql5j4P
-10540C39L3L3k1RK5K2M7Q4M5k9kJq8j30r2qM8R3R3j1k6L9L2k2k0l0r4l4M9O8N4K1l8j7O8
-10505E41Q1J04N1q8j20m2l1KQl2m1n8p2r5j07n5J15J26N2L6M8P1M5rj27p6O6O6Ok5j6jl6
-10472C87n4lK8j9n8j5l0o6m6j3L7N5M9J33J49L9j3K0Ll7m8j2j3l6J0nn0l7l1k9J9O1N2R5
-10438E22P1Jk6m4m5k3m2K7Q0N7R1M1p8r5j1jL0N0l2j16p8o5j13o2OM6Q6P1MJ0O7R5N8J2j9
-10403E75rl2q9j04l9P6N1Pq8j23m3Q7J88J43M0m2p8q9p0m3J3M9N6P9L1n3q7n8k6j5mk5l7
-10370B41pMO9J12N8qp5m5jQ1J27R5Rr0j23r0m4M1O2O1R6P2L4L1M8K1rJ2nl0q3r3q2NR1Q7
-10334F72L7j8n9o4l6k5n2j2J3l5o8oQO0O1O6km7o9m8N2K7KQl0m3RJ6j2kpj1m6k6j0RJ02J44
-10296E58J13L9N3J11P5n5j65j09o8r5j14o4NP5O3L8R3O0K9L0Ll0p2p9jK7K7l3j37j44j05
-10265A28n6N4R2P6K1kK6P7J08J27Q8q7j43J7J00N5O9K8j1k0pL7M4k6j0L0L8K7L5N6o2j75
-10233G34j70o6L7N0J9J9K7Jn0m7K6P3L1L6M2k5m9n0L4J62J59k5p5l7m8n2m0p4n9J5K4K8j3
-10200F37j5rJ3K9O1Q2J07J07Oo1oRJ8Q0J15L6K5Q4P9J14J90J44J12K25L81M58N32O51O97
-10171D901Q38J015J161J171J018Q44O17K67j50n10q12j007j059j032r86p96p12o82n40l73
-10151C173k15k08k04j67j33j24j58j02m9p1j17n6J9LlJ05J71J09J4l4m1n1j3k8qN6O5N8M1
-10122B032J27J60J66J03L4N3O7J41K02K67L35L77L97M34N71P29Q99J044J339J705K103K554
-10100A5839L088L495L614L401K873J982Q55m58j660k508l051l290l317l159k747k276j878
-10083A0803j505j141r20p57n94m67m07l30k48k23l06k50j03p8j07r3n2l1J3K3m5p3O4J05
-10059C278qo9o3M7J27J37J51J42J45J65J07R6J66K38L75M65M92N76O08P47R54J062J282J658
-10035A2878K059K547L280M109M970N903O703P123O930N976M295K004n02k887m870o255o868
-10018D7395o780o223n448m656l890l084k385j889j519j204r91q69p19o07n21m69l85k50j88
-9999E318j47p4p4j28j16q5j20j19l5lk0l5l3K4J22J71J84J94J52J56J51J30K11K67L78N36
-9973G005N69O23P27Q23J013J233J433J720K176K832L570M482N619O689P635Q225Q100P166
-9955G1640N401K934K4k939n472p237q098q136p606o653n499m436l584k914k341j908j557
-9938A1619j255j006q30p04o50n25l53l10l00k84k22j44r3j06j67p4m0j18o0K9j5k6Q3J05
-9914D554O4j1o1O6J82J81J82K08K31K56L62M15M71O43P98R21J071J286J556J906K300K894
-9892B0475L642M492N504O344O832O848O220M856K727K04k246m432o015o850p033o554n718
-9875B9296m852l984l157k530k046j675j332j047q36p27o80n26m42l40k86l04k10j56k15j94
-9855C757r1m0o1q4j20q9j0m8j25j04m0o3q3m3M6P7Q9Q7J32J55J74J86K64K84L05M05M48M63
-9827E871M93N62P67J070J426J814K168K557L007L412L525L265K542J478L29q67j993k917
-9809B8509l415l542l382l058k629k087j569j251j090q87o96n39m04l40l14k38j69j05r8o8
-9789B628n5j40j73j81j40m0o2n8%l8q6j11j00n0M9R8P2M4J3P6J21M3j6l5p2oJ06J99J99J19
-9759B404N5P2R2J91L76M86N03M98O00Q01R58J019J034J044R48O14J71k67o36j016j152j181
-9737G614j181j035q51o67m95m32l58k86k34k51j88j03j10p8p1j25j04n2J1J1p2q7o6p0p7
-9712F43RN0J8j7j8O8R5K2rK7k6m3J5j8l9K4qp4k7K6N%N2M7n4p9n9q9p8m5N9Q5M4O2Q4L5R
-9675G96K4K9k8n1l1PJ9j6l1lRK5J3m8q0o7n0j1lN4O5j6m3m8l6N5J38O8ql7m9j1J16J25j6
-9640H60m5%M8K8p4j55q6J0P9P3l1p5j8M5J3QrM0N5k5l0N4J5n1p0m4Qj7j9l5j1K3N1O1J4o6
-9604F24j05n0k2p8m3K8Q8P9ql8J2K1J8K3L5K4m4oL5N1j3p5L1R3L6Pj3m7m3p2k8L6M2K7M4
-9569F69L2r1p5K0J4K8O1J7k3OJ0l6l5k5j9MK7nRl0j12j4K6j34j85l7M1O6P5J8n6n6j8j8M6
-9534B00J16M9n4o4M6J27P8J7n1m7qp0m0Qm1o3oP6J58J18J4%J0l4k4l8l2l1k4nL0N8R5R2k3
-9499F37o1n3o7m4m4p3o0J3mJ9Q7N4j5K1P2j3J1N2O5N5m2j00j07p4K4O1J2jN0P0k0o5n7p4
-9465C29J9Q6O5J1qk1J7j8q3p0k1M8O9N1j1k7k5k5k0k2k5oKJ4J11R3rJ0J9q4j44q7kM1O5J2
-9429C54j5O1J00J3n6q2j37j5J07J07O6J4n0o1PN9j7j19q5oM1pm2m1k7pN1M2J03J36M2M5Q3
-9396F64K3k9k0j8n6q4k2j5n2j5J8K3L7L5M1l5r7k3N4J6j8J9N7M0k9n5qn8n6m2m6j2l3j9M7
-9361B32M4Kk3%p6q1l1K9Q8Q1J01M1J8J29J36O2r7j62p0o7n4rLj0m4L4J10P0Rl1m7n2m2LJ4
-9326C10K0J8R2J66N3K1K4jp5q7r5j22r3k6K8O1M9l7n3J1O7J11J10N9%m9l9L0J4l1n4l1P5
-9293E26P0k5l9J8O8P0Q2K6n9J6M1m4p0j01n2K3j9k5lj5l6oN4P2nr3q9n9QP6M7K8L2Pm2k1
-9257D61K9K3k0n1lK8Rj4m0Lk4pPj7O2J08M3q7j36r5j2O7O9J2n2l3P0O5jm0o8n6KO1J04N2
-9221E19J8J1m8q7j1M3P0Qj09j50j04j0Q0O8N0ql8mK0oqM0L3O4J22O2k7l7k5L4P2k8p5mn4
-9186D81j10m7NO1O5M0Nm2j7k5k0k2k3M9O9N5M9OK7Jr8j16r7k5K4RJ2J3J03J73R2m6j08n4
-9152D89l3J9N6l4p2l4k0l3m3l7j8pK1N3K0j6L8R3Q1P1O5l7j17j07j06n2k8o3rL4J03J75J32
-9119E84N1j9n0lJ8J3m0j24j04oP4O2Nl5n0n3J3L1L3M4Mo3p6l2N9L4l6j27r5K5P8R0N5L6J
-9084C97J5k0l1L6M6O5K4p1p7j0L8K6l5p3k9ORK7RL9J08M7n8n6NN8P3Mn3j37j27J8O6Po3p8
-9048B05o5oP1J29J31N0m0o1r3q9plN9J03J4k4K2m0p8J6P1L4nMJ3m5l0KK6J25J26J03N2m8
-9014G22m0J1n6j15p3p5o8m7j1Q6O8j0m7j8mk3l7J5Q2K2n4q6k4R3P2L0k9J3Q7J9l9k0k1n3
-8980C70JJ9j1j3L2N6kl5l8l2n6rJ01J49N2n7q5m4J5N8L7K1J8oj8j0N5K0o4p1j17q2M9O9M0
-8945D12kl1QL8L1M1Kj9l8OL1l0j7M1Jk9kl2l1K3L6L9M3M1OjPM1M5m2p8o7o2n3k5N2J16P9
-8907E80J1l8PO1KJ4N6l7q4n1k5k7j24j33qQ0P5O3kj40j36j6M0M7N6M0j5j0L3l9j3J1l1j7
-8873B30J3O7P7j3kJ22J15K6k9o9p0JK7ml0mm8j02k5N2M8k1n7q9k5N3M8K7K9n0j18m8M8O5
-8839B44L7ok9lM8O1K8pl6q4q8k8N1R3O4M8L7MOKK7M4K0k1m2qL3L8l3j20j05jN2l7l2J01J59
-8802E17J29M5K1L3P5N8j8o7n9m0l0k8r4j02p0k7L2Qk5ONQno4j5Q2K8o6JK8J7k3n4k7N4O4
-8766C97K6lj5M9J1l4k8m0l4j9JMK0O9O1M0m8j09m8l9q0J2J02N4oM0R2N1q3n6J0m0o3m4J8
-8731B68O0Q5P1J2jJ0o9p4l9j1RJ00R5L5J4M2K4j00l3O7K2n7p7o4m2j6J7L5P1O3K6J0M4J12
-8697G09R1l4r1j22j33j20l8N1L2m5k9M1L9L9K2K4M0K1ql8l2k4o9m9K1M6N4J13J32L9m4k2
-8665F16l4k9RJ4pkj7l0j8o0j10j18pJ8k2QNK2%j3K3M8N6O4M5K2ql5J7J00J36R9L4lj2j2o6
-8628G33j58r5l5n5k8J6M7J9p1j45l7Q3P2ON7Q0K0k1k2N6P1QMM5J0p9r9K9K9K7O1ln5o8n6
-8593D46n4j9j2n6n6k5pl3j5PK7J33J81L7P0L8n7n4m7k9n3o8NK9K6j4n7m3j15j16p5j3O0J31
-8559A72J17Q2M1roL8jk1M6qr7n1j1M8L8p2n1l7j1L9M5L9pl1J3L8N0k0p5r7n1R1J71J23Ll3
-8523E05j7rnko1o5p2k4O3L0j4J7k9m9J0P2Q9M3m3p1l9MO6N7L3L5o7j39r5j1M5P4K4qOK7K0
-8486D00L5K0NL0k6p9k5k3M4J06N1m4m8l1j5J2J2k5m4J2N7K2J2n4m5Q4Q3l1qmp1r4k4nr6o5
-8450A28M8J00J03R4O0k6o5q5m1Q6P6j1k7rk0K6L7L1L7Kl5o8n5mk0n9l3P1R6M6ON5Q1M5j6
-8415F54j8L7j6n5p3p2k8M4M8j4j9l2r4l4K9L5J7k4lM1PLP1O5l4q2p4RJ3qm3k8o1j04k3K4
-8379A58M5P2O8m0m5L2Q3N0qm7nN6M4j3l2%Pq5p3J9j8p9kQ7Q5N4K0L3L8l5l6mj3L8Q6P6M6
-8342F62RL2N1M5nk8q4j58j53j35J3J87J61O3L3J2o7j18r2k5j4l2m0JR2O7n0l7j6L0P8J00
-8310E82M9q9j51j10j0L1Pl9k9KN2O7K2Q1R3L1n1r0k8J06Q3k0p6o7L9J03O6rp6q1j9m8j01
-8277C20l7O8M7lK4M6Q5Q0K3j08j10o9J5N7N8J2j9J8N1Q3J22M8n6j04q1m4j3p3p3L8K9J5J
-8244D50L3O2n4m2Mj3j3MK7n9j08l1L8L7J06J26N0k8m6l2kql4n5k4OL7R8P4j5j8J4P4j6j01
-8209E41n8n4n3KNk4j3l9p2rK8K8N8Q4P3Rm1p4j6K7Q2L9p9n7K7l1j07k8Kk8M1R0O1L8J2K4
-8173D88K0Ok4m7k7k3J8Q0J01M9j5J0K6L5Kr2r3n4k8L9K3p9j02q3r8mK5K8J6p3m3jO1Q2K7
-8138B50M7N5O9O8j7lN6L1JlJ8k1j5N6M9j0p1k4jL2K5J1K8m8p1n4NMo6p7o3j2L8Qr3q3N0O9
-8100B38M3P9P0K9j6pN3O5L5rlJ2J1k3j7J0O5K4o9j9j7r4j29n2J06J70J25J5l9m2p0q6r7o2
-8066B99J4M7P7M0%%p3j56j44o1O6J11P7P1J29J59Q6n3j27j34r5k7J2K3L1Lp3q4nL6O1J21
-8034D31P6R7O4l7n2J8k0q1p0m3N7J3m2JJ0J6KP2N5K5K9j2k7lK8j2n6mQPJ13J33R1j7j22j39
-7998F09j00n5n5l5%J4N6J70J33Jo4j8n0j15q4p6l5o8p0NO9J17R2Lk7kno8MJ03Q8Ql1QJ3K
-7962E37J7j5r0KJ02J29Q9K9l3j19o8N6K3m8o0m1l7l5kK8L6M8J6O3M0Jn6o1k8j9M1N4%k4m8
-7927E27n1PO9J16k3j03m2l4l0OK0J2NJ9K3M7M1j9p3n7LL4k1kK6k6k0j3rn7n9l4JN6P8N5J8
-7890D90j1j6J0mm0J3N2J9m5j03q6n8J2J23J15K0pJ7J2ql3LKjJ6m1j09p6K7J8L0R4J13J03
-7856F51L1PK6n5j56q3mrPJ5k2k1J2j3n4n1NR0J09L4oN1O4j1r3j05n6qj4K0j0N7P7k7j8J6
-7820D56qo6k5K4L5m3n4OR0N2rNJ4K3k5k2P1N7k3k0j5J4O6J6l7j17j59j20o9o4r1o6%O3Q5
-7785D4R7O2j4N1R0L3M6R7J1q4o9LJ1j9K1J8m3l6j1m3o6%N7P8nm4P1J27J00J9m8jM8J1l8L
-7749E77O3oq1k1J7m0j10r2l1P4J02Q0mlN3j5j1j2l3n8q7n7L1J30R1K4o6j21m4J11J64K5p2
-7716E78p8l8opn0m1ql3K0Q7Q9J64J11j4m2j8J1m6j03j20j04m3m3nJ6OML3N6jk2K7J6j9K6
-7681D03R5P6k9p2j1j9l6J5P9K6J4N1Rp8r5l8Q4J54R0K1M1K3Rm7r3n0j7m4m5k5K2K5m5j6j
-7646D76l1n9PN9P6O4L1J7k2r3j35p0L1J08N7j7p8j23r4n2N2J69Q6mN0L8m8p9QQ3J01J5j09
-7613E14q8j2M2O5N5L1l9j06q2k8L4N4NK4L2K8L9J0LM5Ol5m7k8P3N2q9j10l3j2k4j5PM8K4
-7578D43r1j48q1N9R5R2J6o0n3j3j4P1J47N2Lj7n4m5Ll3m7%L2Q6R1m8q0o8j19m5R2J22O3m9
-7544D02m7L8K7j4n9o9Oj7m4M7L1k6J9L6j4n0l5QM5O4K6jJl3k9j4k1K1N3k1o2l1K7L4L9R0
-7508D27N2K3O2L3j0k8l1n1o8q0r0o6m0M0J28J03N1m0q0p4j1Q1pp2k4M0J4m9n3L9J53J40Q0
-7475E92m3o3l1q6j00o7K9J5nM0M5M3P9J07J9p6m6L1R2L5r1j03nJ06Q7O4J31P2l3p7o5p6o8
-7442E52LLn7m3K5Q3L7o5p4k8Ol0J6K6J01J26P0J06P3o5j36o9nj3J9Nn3j14j81j21M4J39J06
-7409D86LjRj8j8k7j3M7M1j4nKpK5K4RL7J5JK0m4j07k6N7K3M2J3l3l5o4n6RJ5j8O3L6JN5O
-7370E53m4k1n4n6m3n5o2j2J04J02L0J0m3o5l3M7M2j0k5n5J0O5M8J3k6JK8Rmj8L0M1m4l2m
-7335D27k2L2L3J3Ll2k2J4K4l8q7l8L2ro8mO3K2RL5km6m4o4p9KJ12J21N9O7P2k2n2m1O9Q6
-7299F25j9p9m0J7L6Q3Q3kq5r1o8j8L6K5J3Rj6l4m6J5k6o3j6Q%N5P4M6J2n3q7l4j9m6k5MN2
-7262C26%j42o2P5P7P6O2qm2OO4J50M3n2mk1n4rjJ6K9J2L1kk8J0%p7q2L0Q8R1N4m7j02j14
-7226C93o6L2L3n9o4onM1Q9R7R9P3k0j23j15m2P2L0o9l9rj9K1J5l3o6NM1m1n6K1Pk0M8P5M6
-7190C86ql3P%J1J3K2L0P3N8j4q7l3M1M3lo1l0j1k3K4L3Jj0K6L9J24J57J6q7p6l1NM4Rk0j9
-7153F16l0m3m3o7j4qn8m3OJ8L5J2NP3Q7qo0m1M1J23J07J0q4p4k4LK4J1j7K0K4Rj3n4m6j4
-7117D83l6l9L4O0K0rm4j1K0J8N7J3r5j06j2M3N9K3j7m1J0M4K0JJ6K1k1KN3P3M7j6j7K9O5
-7082G47R5P2k1p1l4M1J4p3r8k8n1n5MPJ7P0M3L4M4Mo7m1p2p8j0l1k0L2j8m7N9P0M3J8K4O0
-7046F83N6K6l7m4K8m4j03k6K3O3P2k7r7o8K4Q8M2K5L4K8jkN1R5O5Km8j06j25q3o0r4rL7m5
-7011D23p3k3k1k5L1J37J38Qn9LL5m1n6k3J3J7M1N0L7N8Oq2j05j25p3n8q7k0K4L2Q3J23O0
-6978D48l6RL6ll3m1o3pK1k1n5k6m7K1R4P2N4N3Q5L2RM0RJl8j0N0N1l1j19j37k0O7M4O0P2
-6942F41Jnj2n6l2jl0m4p6jOM7J07L4r4o2K6N5j8j06j21m0N4J15J53Q5n4n6Oj0l5k5o1k5L1
-6907C97k1m9PJ3n4MO1O8J8K0j8n2n7j07j11k6P6O2N4R5J34J43O8p3j47n4PoP8J16Q8L1n2
-6874G13qO9P1R5N1k7m2o5J8N1k9j37j57n6L2Kk1PL5K9M1O1P4L8k9q5r0J1Q5jq2q7j8j8J7
-6839E48R3O3k2l5nK6P9m1j32l4Rj8l2j9J7P5N5oL1ko7j0l0p6m7PL8K6L8O0M9N4J1k4p1j51
-6803D57k03j43J9P5N9P9O8O7L7k1Jj0l0K9K5L8K3q2j03J9J14Q9P4K5l8n1o0n7m4n9m6O2J33
-6770E46R6n1p8n3r7o2Mj2j4M9J48K00J50Q9mo9j8j3k9j4k1jp0j33m2L1j0o6k7j4L3K8j7M2
-6736E01L0m0KN9Qk2N7N3M4P7l5n1L2j1n3ll9m2P8Q7J11M3n9nQ3J2r7j16r4j41j62p1K0N7
-6702C13L8NMK2j6M3O1k6o6k5RP8J26R2j4k6qm8n1o4p4l2J3N9J22J03P7K5j5k5p2p0m6L6L8
-6667E86m8n9rN6O2k2m7j27q4j6l2OJ16J22L4m8k9N6N2K8n6p8m3l2l2J9J25J44O8o2r1j07
-6635D52p8m0l1K7J4l5k5j1k4j2oML8P3J26J14Mp7k7J8m8rN5K5j0RNl0m3m3Nl4j24q8M3M8
-6599B65LL5J26J10J8l6n9o4p6k0k6JL2J6J5JK5K5j0QQ1M8m1J5Q6N9o4j09mN5J2k0%n1nK7
-6563D78N1J1n8o2n4L8M7mN7K9p1oP5l4r0j4j1m0j3K5N7K6j7L5L2K1k4j14o5k3L0P8Nk0RR0
-6527D74J46R2Lo7n4K4O2Km0j5Q3J04Lr0j25OQ2j4p3mNk1J7Lj9N%Pl1q5k4k1j3N9P1L8m7p1
-6489D72K2Q5K9j1ql0l2j8n2j8J7N9N4N3R5J02M2on4o1q5j19r7n2LJ32J44M7QN4R9Q2o0j46
-6455G50j11k4rK2K1J0oL2J05R8l0j02r1o3n6q5l5K1l5j5M7L7k4m4jK7P9J56P4n1p9m3K5J1
-6421F11M5Q0km9l9l2mj2l4j8J7l3j07p2L9Q1M9RrM1P7M6k7r6q5L4Q3J9o1j04q9j02j03j7
-6387A36M5O8O5N6M3L8O2L8LL5Q3R9n1j42j23m7QL0J1L1j3qK3j1M4N2l0j7j8n6JK0N5J5p3
-6352D72m8PJ7P1J19L9lkLop1o2Nm1l2R1R1P8Q5O2m1j04j10j2J7n4r7r9J8J19R1L7l1o2q1
-6317D66M1P6p0n9kQ2R1j9j3M5N3jOL7K1Rp1o7M9J38L4j30j77j17MN0P0P6lr5r8j29q6L5J27
-6282C73J12k2j02p0NN7M8N2J05P9k1m5ql6l6L2Q7Q1O9Rk6j9k7m5j6QL3L9K8k6r6p8KJ04J14
-6247G64mq5l9OJ4l2q7q6oM7K9M6O0K0n4o5l6J2K7k3l9k9J5L5L0J1P6Q3K4L2K9N1J7o8q2m6
-6211F47K2N2K5n0p1lK8L4M7j6j45j26J4R6P5M0J9kk0j15q3l9LQ2P6k0L6J5l5K0pj6K5j7k8
-6176E63l0MN6J9jK7Q0P7j9m0J1J0k7o1j02p6o5l0KJ2K2j0LL3M1Ml6l4l8o1n4M3J17R4jm6
-6140D87k1J9J6j4N7Q7L1k1p6k2M2j8j00p6n6n5o7oJ16R0K8k2k5nK6K4LMl2l2J6L6JM9R3J10
-6104F87R0k6q7r7n3M2O8Mp7l9m3p5j2J8rML2Qn5p3j9M2O9N3kM8N9m6r1q5n1lN3O6L2J1lp
-6066D33L8Mm3k0l2n2PN3L4J01J17M5Qnk9p6n1l5L2J56Q3Mm0o5m4m5K6J4m9k4j3M6P5J0m0
-6031F23j5J2l2o0K6J08Q1jq3m8j5m3L5N5K0L3M4L1Rm5o0q0q8m5N1J16J03M9m2j03j56j40
-5999C40o8kN4M9L9P7K0l0Pj2J0roM0l0j18j07QJ40J16M3L8N7O2K2l2p4m0q8j18%M1JN5J08
-5964E93O9J9l6q1n3J0N1J2m7lM0k7n3j1N1O0L6J4k3l8jP6L2l9p4j06r8nN7K0k3J1%o8J0J11
-5928D86Q1M9k4p3k3pl1n4L3K1J2L9j4k5M5N2kl2J6P9K0l0o4lO2K8LM4O6K9mK1j5p0o0m3L5
-5891F47M2l9k4NJ8J5Kp5j39p4L7J4lL4J3j3J6qM6J39J17j6r5q3nPj13j13j8M6P7N3L6N1m7
-5856E50j21p9j7jJ6J3N4J6m3K0L6K1n3p3pJ8rRM8J05J7mL2J4N9J9o5m9O2J32J29oj26n5N6
-5821G18Jm2l4k1L8j7n4o0lKj9M5J6J4L0m3l1M3jl6K4N8M3Qn0l3K0M8N8m0q4pj4k9m7q0m2
-5784C79P1P9j4q6l2K1O4K3l1j6L0Q5N2K1M9J6%Q0P5k8j03j36j20n3L9N1kp1l1k2m1rQpNM1
-5748C87M4L9K2po2j00J5Q8N8J1on9r3l0L3O1R8O7R3Q1Kj6n9n0r2r7L1J08L6J1O7L5PL1P6
-5713H30Qq4l5M8L7n1j31j37o8n1k6N0K3J7Q3O8l1m5J4N1O9m1n4mn3j3O2O2K9l3m4j1n9n9
-5679D21L3R9Q3M7J4n4q1n4Rk4q1KN5N8J4l2k8j8N4Rj04n7O5J20Oo7m6M4L6q9j23o4M6P0%
-5644C63N0j6j63j06l7n6l9L1J12J14Q0R3P8M0L8Ko3o1l2l7M0R4O8M5K0K5M4oj07j37j15P
-5612C69R3J00P7lk5j8j6QOJ0R2R9Mj26k09j61k8M4R7N8o3n9j0m1o5kRL6J02P2J04J24M3k3
-5578F98m6l1qOMJ3k2o0k9O0R4J39J36Nj38k00j22j8K1K6M3J05J35M7pn6j35j02l9j2K0l9
-5546D88o2l6m8K5K1k9N3N4k4o5n4J7P1Q2J30Q7Mj5Lk5nJ5jK1M3op5j43q7m9o0K3R6K6K6M8
-5510E49J4k8l1m8o8l2k4l7k0J7M9J4o4j9L4J17J82J72Q7l7p9p5o4j2M9M2j7m5l4Nj0j13j56
-5477C18o0j0LO6J01L6n4n6JoK1K6M2J13P7n7q9mM0mo1j2K8O6O0L9J4Lk7j8L4J2j0Q2J72Q9
-5441I75k9p4j21j12l2J8m1n5Jk6N1P6n1j02J1k4j05p1O1P6Pj4o7m6L1M1Ql2k2oJ2M8J15J02
-5407F03J0k6k9l5m0l6mPN5P7OJpk3k9j3m6q1n8k4K1M6N1Q2M7q3p6M3N3n7q0RN5L3K6P1M8
-5370E97m0p6l0k8M6J11Rq8o2%L8O4Ml3RJ7NJ5Kp5r4M3R5M7m2k3J4j8Rll5m1m3L2O6j0n0p7
-5332C55pO6J09Q0m0q3OL0j5J8M4j0oK2Oj4mPj9L6P1K1L8R3L2l1l9j08j22o3mQ8O1K1O9O3
-5296G71L8N6M0n9j29p7J9L1No3r6l0jo4n3L7N6K7l9ML6l5o2j0O3P0J1o3q6m5O7Q2J3O2N8
-5261F34K4j6r5r0K1J7m8qP0J22N2J2J2%Pm6j05j21m9J01J21mp8k8M6Qj2m2j10j04l8L4O7
-5228C54M4L6O7O6M5j0l5Pol7q8q2k1K5O0J5j3RL5RP4N1m7nN1j0JL1l1m6Nn9k7N3L8N5k2m4
-5190E48K0P5K3r9j47k4L6O3N7O7L4n3j16k6R8O8OK3K6j2l8pJ0m8j33m8P3L7j3L2Mm9l1k3
-5156D33m0pN7J00N8RN0K0ON8M0m5l8j6m0q0q3rQ9J24J7n9pL8l2q0o0J9P9Q7O2L3K3MK8N7
-5120H95j5j31j54k5R3P3qj26j58n0N1M5J05J00l9q5p6j5L1nj0J4l5k6J00J56N3j7mRk9j06
-5088F11q1l2o1j9O4P1L1j9n3o4j4M3R3J33R2Q3M3%m2j62j30n0k5NN5P7L1k8q6n5N2M2J0M3
-5054F58K6r3j13mJ04J13J6j7n6o4L3J06P0n1j13p3J3J3PM6J5n1k9m2MJ20J31K4q8j16p8p0
-5022D41p8j13r2L4J16J53R0JM1J14P7K7%n0l1J7P5Q6j6o2k7r7j87j11k0RP2P7K0m4qJ19J41
-4989G74J16N5o6q3j00j16j02m0J9J9k6l6%RJ2J4M5J13Q0j3p5q8L8J10M0l5j2Kj0N3K9l0l0
-4956F66k7j02m4L6L3P1J0j3Kl2q1m3p8n5LJ1N0J09J37O6l5l7Pmm2j7OJ5M9M3p6j79j48k8
-4922B73P8Q2J4n5jO8N1N3O7nk8PM0P3LJ9J01J0n3on6j07p7l9n1mL5ko6n7l1m2j2N3N1N4J09
-4885E49O5K3k1m3n6n4l7k3Kn0MJ41J74J14J2q1j15n0K1K9N6J6k8MP3R6O6Jqj4j26j29p9j1
-4851E21M8O6j7n2N3O8J2q2j25k2O1L4l7n2j7K7P4J08Q1P8M6l2r3j10m7l4n4r5o9k2k0J1J06
-4818D14J59J15O5n6r6j7kO0O6l3r7j9N9L1ql5l6NK9M4O0K1k0KM5Jk8QJ3k6NQ3O4k8j05q4
-4782F59OK5J5O5P1k5q4r0l3K0P5J01N5m8j03j50j40k8K6l6j5M5N0R7J58J15jj33j57q2j4
-4751D44N7Q1K6rmJ3l1Nr%O4pk6j7k8m1pj7j1M2k6j30j27mP3Q4O5R4Q1J1o8j05j03r4k4O1
-4715C13R9O6Q1Mj25j67p8L6R7J37O7k5m5L2M6j4oqOqm8n7n3p7n0M9J24M6J4j9l2j0j9k2k
-4680C52P3N8K1L9N8N5N0Pj9k2o1o0l2K4L2m1q4j5M2k7n6j5JL5R9P4k2K9Q2pn8n5pJ9%k3O
-4643E52L5OP0J61J14k8p1K3Q2J8k7k0j00j56p0j2pL3N1k4l7K8l5p6N8P9oKK4j3n3p2j7O6
-4609E78R8P1N2nn3p0n9j9l1l0J0M7N5L6J3Qk1J1J3L4J13J08K4k5l6o5k6M7O9K3KJ0O1J34
-4575A177J37J14J63K67L90N03P07J021J382J537R60n18j532j489j124q10n37l27k92k91k03
-4554A235j77j58lL7m6j05j08q7M7J58J03m5j12n4l0j9P9J04K8Nl1q2p5n9n1k6J5N0j7r3j04
-4523C79p1L2J21J17Q6M4m6o2n9m3L4J8K5Oj5k1n3j5M9J9l9l3L9J51J39J10K5j16j42o8O7
-4492F78J33O8o3p7k5n5l9L9J02K9j06j10K7J29M0m1q3r9q2l3M0P2Q1O3M9K1%Jol5m0o3m6
-4459E69j1J9N0O8M0K9Ln3l9pm4r5j11r0J8J04J06J10R2M3j3n5m8o6p0l0kJ0MK3M9Ql7m5l
-4424E26J9J7M2O9rr6q2j7N2P8Q1J7k7l9J3L4l8j07n7J8J0n6n2m2l7N1M1k1QN5J28Q1nm6q8
-4389E21r6o3k2K6j0m3rOJ6K0O1R5M9k8r6p3J3K5qON4j4j5N0n5r5p0N0J17O6K7M1J52J24l8
-4354G84q0o1q9k0J24J21P3Mj5l2q7k5qm8L9Q5K2q0j04k7Q0J02mj07r6o6n3nO7J15P3M4K4
-4321G50n0r1r7l0Q8J16J7o8r8r0j21r3l5P9J27P0O3J35J23O0l5j16o2j4j3l3o8p2k2k2l4
-4290C64N2R2K1K7M1L0L1N2Q6K3q0r9o6JQ8J40J15O4n0j82j49k4M9P7P3J3n3p8j17j05MM8
-4258D88O4R0Q5N2k0o7j5Rj6rK3l2j09m2K9Q0J34J17o4j70o6N1O8J0l4j2P5O0k4j35j33o8
-4226D19J7Q4N5N3N1J6r3j41m1O5N8kn7K0J02J26J23Oj03j58j07j9L6J01O6o1m3L7M3M3ro0
-4194F27n2k3n9mR3J40N3k9j5n4p3k4K9O3L8ok8k5JN2N1P0O1m3q5m5k7m8o0n6rO3L9M3O0P2
-4158G90P8J8Lk4p1l0K2M3m2j10j18p9k3L8P1N7L7L5n0q8m2mm2o7J1R2Q4j1K6P7K2MK9J7l2
-4123G21o5k4j6m0J1kjN3O2j3p1l5J3l2k3P7M9n3n8l3%J8J4L4L5j7q5j23l8L6N1N6N9O2Q5
-4088G07N0LLJ2J5L5K8o8j15m4k4l6pO8J14M8J4jj21j18OL2J6j8k1j5M1M0m3m4KM4K7j2l0
-4053E88l6J4L8qm4qj9o5n4k3Q5J64J33J09M0n9r7q1j24r6mK6j0n4m0k4k1j0J7L8K8O8J47
-4020F18R7j2o1k8l4p5m8l4L7N6K7M0J5o0r6K8N0JL0P3P2j9o6o6o2l2PM3P8J9n5n7K0P0J8
-3985E94Njj7K8P8J2n2p4n9kJ1rJ0K3J7j0L6J01P2pmJ3m2n4m0l6KK3m5r9p6M4Q6L1j6J4N0
-3948F07N5O2N6k6j4J7p0r1m2k8mL3J6pk2PK7n7m7P5J36P9j4l4jO0Qm7l3j2k1%j9pk8j03r1
-3911D20q2RP6J14P8l6k4j4j4ll6o0m6K3P2J16R4ll8j9RM9Q0J04M8r7j59j2P5M8pp1p7J1O8
-3876F96L9l8n8JJ7n6j35r9j4R2J36Q3J0p4r1n4m0K4N8J1m2m0J7M4J50J30q7j35J4M0JL7L8
-3843F75J0l2o5j21r7mrRR3J20Q7N3Nm2l4l0l9p6m3ol1p9l1MM8J06P7L2n2o4k2rJ9J7j4l1
-3807D24m7J6M3N8N9L4R1J12L7n2J3R3L6L3j0q0p7L2Q4rn8j7r5j81j84p4L0K5L9L6Lk5n0l0
-3773C09N8J14J05L3kN0M6Nn9q4l1NK6N8M9O9Qo8ppm8o0l1LM3n3o2%O9J11J17O5K5O4J4j19
-3737H15j53r6K6Q1J11N9j7l3n3l7o5j00j32r3o2l2M8J06Q2L1K4o4j13k1J05J67Q4Qj3M4M9
-3706G56j1roO8P9Pm8p5r2n7n4k1K5N2N9M4Rk3k0j9l2n6l6m0o0n2r5r7L1J03P9N2mo5l0L4
-3670C96J5L1mq5o8k6rJ7Q4J02K8J9L1Q7J03j5j29q5k4J1K2N5J19N7K4M3j5k9j1j0q4q4n0
-3637E16k9l2PL6L7M2M6M6J1m9j06m4j0l3rM9Q8M6n5q7k7%j9lJJ2k2J3M5J05R9K0RQJ1Pp5
-3600F54j28j2Oj8j3m9j7L6R2J14J02J5r0j21m7NK1M6O2K2m8j24q7k0M5P4P7J6NQ6M9l4m0
-3567F79mk1l6p3q9p3j1j4o3lJ13J83J43Q3R0O2n4r9p4l0m1K1P3O2L0ll6kO1N6K8K7kJ5Kp7
-3531I23j29o4L6N4M3l5j43j58q4JR1M9%N0Nm2QN3J9K7J2m6o4p8o9l4m2j7l7o3oN6R8Q8K4
-3496E26J9M6nj6J6P8R1N7j9pL5K5k9j07n8J3pRL4n1j36n8P1J81J40J5j02j46j05q5j9J5p
-3463D14j8KqP9J02L8M8j8m8L9Q4J14Q3k2k0k9q1m7J5J2RL8J0k9m0ml3n4k6j1k9j7Mm6o9l1
-3427D11L3N1n7p6K8O3O5J7lj8k5l5l3PP1J13Q1j4o3ml5o4l6QL9J9l0K9P2N7K5Ll8k7Rk4n2
-3390E67J6Q7P1O1J5Ol7r2n7j8k4J7Rk4J2Q3K3p2n4l5j1L3M3O8O6O3Pr1r4NM8l6l0Ll1k4J7
-3353E90K7j5MQ1P9O4J3M5Q6Q5N1m0j09j26r3k0l6q8n5j8l7j9N6QNJ28J44J08M0m0p4n9m8
-3320G37m5o0n0k2MM9P1L3o2j30j36k2O5J1%KJ3Q6J06J04J5o7o8p8j2j9r0p2P1J05K9L8L1
-3287F37k5p6o8k3K9M5J9k6o1j02r7o7j8L7N8R8J05P5jj8N1M5L8l8n6QM1L4jk8K0K8l9n4l3
-3252E37L2J8j1J8J8o3k9N2M8Nl7nJ0n3j31j23K2J45J07K1KJ9JmK0j9q8o8kQ1P6J3j5lj6n0
-3216E28j3K2M9l3o7k1m2p6LKpN5M5%qO9Q2J0l8j0L8L6k8o5k7m5q8K5J23R9Q1K0m0k6k7m1
-3180E85p1p3mQ3R9M5j1%j5j6j9j13j45q6l2Q0J08N2L2J1KL1Ol3M8J54O6r3r6l6m5n1J0Q2
-3146E55J03J6l3l6k1J5m0j9Q8Q0N9j7m4L5R2L5l8m5m9l6oM0Q6N5p5j44r2M9O9k2r2m6m8o
-3112D68N9R3K4n2l8J0j1o1r3qJ01N7lk7p8l6%k4rp5q5j9K8N3N9M7K6N8N8M1M6M3J5k6j6K
-3076F27n2n6oK6m0p3o5o9n5p3o1LM7L0O8J32J84J59J1o1k1Kj0rJ4J9J2ol3n2r2r7j2K1j2
-3041D00j4j4l5j0M3Q3Kn6K6Q7J3LMj7N1Q2M3K5k9l2qo7o7l8JL2L3N8R6O8k3m5pOPK2M5K5
-3003G93J0mK4j1q1o5k4o6o3J3Q7J04O1o9r7nk4q5j03J8J25J04O9J5o3j06q6o1k6RP7J21O7
-2970F58J4mk2o8p0j7L4K4O4J36N6M0jp7p9k5l6j04p4MJ7jl3j5mJ7R8J34J05Oj47j99j00L2
-2936C63J13R7Pq6j10j02q1o5lQ5O9J11J64P5Jj6l1ml0j52j06N7Q1ON6N0k0p6n0M6P1J04R5
-2903G19P1J6KM1Mn2q6j07o7J0L8J7j4J1pk5L3N7pr9o5K9M6j7j08m6L7M9K4RM0K3P2N4L9O5
-2867H06j2r7j21l9qm0l4j8J9L2O9N8J0J2n1m1K9J0p4p4m2l0J2J3K0L6m6q4J5P1K7J8M2lM
-2832D89L4np4j7O6O9J0q6o5J0J11R2Jk2K7J8K3O5m0j26j11j9J1j4N9J16N8Km5r8l4J1n5r1
-2798C70K5J26L4m2J7L6L6J9j4m3l2L1L8K2N8K8o1j0L5k6j19o2L6N0L1k0p4l9jK0K8qjLm5
-2763D46k5P3J31J07J9m2l3L7K0m1ON0L4M0qrk2q4m3l4p9m6N8P7K7m7o8JQ9O4n1r5PJ27J11
-2728G97Pj08o9J2O1Q1lp1j24j26k9K4L7N1P2K2k4m1n3k7j1j7L4N2L5Qj4L0M6j1m3n5m6m1
-2694D56j9ML8Pk1k6m7p0m1j6m8QQ8O1K9L6M8Q0M8J2PM4M5k7m2k8l6OJ7kj8j4Nm3l6N1J03
-2657F59L4m1m1l6rJ4M3K2l8k8N1J2p0l5M9l7m2k4OO8J27J63N2j11j57l6L5k1m9rmj0Lk3l
-2622E14M1M8O7L9o7p9N9P6MNK9L1m7q5j1LM2j8n7k8J0j%N5M8j0J7Q7J11P5j8o7p7p9n0m3
-2586F24m8pj7PJ02J27K9LN0mp5q0n9jRoj5j18j27rM4M7J10J33R3L0Jk1k5JM5K3l5r2j04k
-2550F33P6K3moo4j37j39o8j9J5P7M9j1OL4L5J5M4M5nj4k1j33j60n5M4J63J29j0p6qJ3l7r3
-2516C41q0n9LP9O2K6K3oj6Q4Q8J3lm4k1J2l5j4qL7P3R2K7l9n7o8j6J0JpJ4L9K1pM6Q4L9l1
-2478G03k2qL9N0l6j00p2l6K2R8L8J5K2Qm2m4l4q4q0K3R5M5j9k0P2J15M1m5m8l7KJ7rK8M3
-2443G40JkN7N5J0p6n5o0q9rL2Oo4l2j2N2L7l3r4k1M2k1OM5O2L6j5J5O3Oo6o7m1j8l6n8L3
-2406D29P4K5jQ7J08J7r2n1Q2J04J0j8k1n7m3p6q9p1ML8J6J2P4J32R4M2n0p8J2O9L5Mp3o4
-2372F84K3J2OJ3K4M3Pk7o5j24j21j00K4Q7q2j40p5o8m3nk9J6J07Q0K2N0R0J07O0j8o9o3q3
-2339C43k2O4MM6J09O7M9M0k3m7Jk3o1m2j7j22j16L5L6k8K4R3J30R0m2o6K6Q4M1OM3PqP1L0
-2304H22m2k4n4o1o3m3oj2m0j6O7J21J15Q4Jm2l7j0%k9j1J9M8L4MLm9o7r0o7n5q2j3O2Q3J08
-2268F58M9m9J3L5l8j06J5R5m5p5J2N1M2j8m0m4m2j8qj7j3O3J06K5q9o1k2nj4L0L3m4RP3l0
-2233E31j22n3L7L7l8J2Q7N6k2m6k5J0l3j7K5Q9O8ln8n4Pl0q8o4L1R8N8O8R1J03M4mm6r5l6
-2198F18m7n4L4O1Qo5k1L1m6p1k9K4J0k5l9OJ33J22Kj3L7jk8K5Q6J20M5p5r6r0r0o9LJ5N7
-2163E78K8l7k6mN0O6L7lK9P1N9k7q7p3n0J9O1O3J4n8p5j7K9O3M0J6j3n5o4k5L5K6j2j0M0
-2128F88M7Pj5j4k1l0m1m7p6q8j1P7Q4L5J0n5q6N3K3m5J6N7J6J0J4J7P7J75R2m6n5q6j26n9
-2094E97k1j0P0M3K4L0lm5m9j9RK0K0L9P1J05K0j00j41j25RO5k2k5Ko0p6k5J3M3ppp7n5J15
-2059D28J23K3p4q0O7J65J65M5l2m9p9n4n5l7J0L5l2j09j14m0O8M1N0R1O0j7o2r5m0L5ok0
-2027D11K5O8J05R1N9m9q6l2k0k6m2m9o7LO2O7O6J34O0q2r1r0OO9O0K7k2k3nk2k0J1L4M0j5
-1992F57j02j20j00o7l0j0J2M9L6J6L9K3m4m3lON8Q1J04O2M4K2%K7J6k4LM4N9L5m8p3n0JP1
-1957G51P7N7kq1j90j52%R1R6Lr0n7Q6N9l4n7l9O4P6j8k4qM9O2M1L8k0r5r1r0m7K1R2J21N4
-1922G43j8k4M6N2Jq3j39j09oN6J0kK4L7M1n0q7J5N2L6N7%m1k2m0l3K1M1M7Q1O2l7l7J1pL7
-1886G35pm4m0n6n9M7Q2l3p3M1M9J%j9n8p7p0n0lP2L5o5m2r5r3L7L4J6O7Q9J20J24m8r9l0
-1851D88nJ4M8K2o8j10p7K8J4n8K1J31J26M4qn3q1k8o6j03n1P6J45J05K8M4J03J08J03J5q2
-1820H73p3o7j11r9o0N2O9J4j7k0l8r4p4j8QKJ0J3m5k8J5L9M0L9N8O4P8L9L3M3K2k4m9k5K3
-1785F92O0j9n8J0J7q1j53j09o5l4L2N8K3PPN2M1k1K2J18J39N6l8j4L7k4n1l0k8qL3O6J9J1
-1751G67k8jO2Q0L7m9l4K5m6r2k3P6R3N3k1j08j00j08q4j5j8j8qJ6L0L5N5N7J4J5N4L8j3k2
-1717G19j1Ooj7k0o6rJ46J38l2q0m2opl6m7l2k3O3J12L7l1L7J8j29j19k0J0L5K5k6RL1j0L8
-1682F55Q2N0Nj6n7m7pMj9p5pO1m2j37r5PKn1QO4L7J6J5pL5NK1O9O8P5L8j3l6j6j9j8M8K4
-1644G27l8p0m9pk8JO2P2K9j5J0L6Ok3j4rL4N4Q1R5Q3M7p3j58o8M5O7M9N2L2p0j18o9k5l2
-1609G16p9m0j3n4l9QK9j7n3nM1L4Qj3LL4K0J6k8qQ4R1km7l3n4lj0m3K0N4N7N5N9M9P0J27
-1572A034L4m1o8j02j31j15o6J9Q5Op2o1M8N6qK0O0M2k2n7k0j7j8j0K4K8M0J13N2l6p0k8L4
-1539G53P5J1j05j76q2Q5N3j2P8Q6k1p1k4m5n4K6P1N4K9K2%l9o2p8l8L3J17R8JJ2Nj6M1J04
-1505I31N8n2j13ok9q6q4j04o1j7QN5Q0J6q4o7L8O7K5j6n1k5%L0O5P3Pr5q8mK8J7pj1o0p4
-1469C64k0J5Ql0K9J57J56P0Qk0p1n0rk4p7o6L1J4l4J2J6P%J8M3QK1Om4k7Jm0k4LJ0l9rJ02
-1431E15R8N2lq1k6KJ3K5l3p0J6Q4N6Ln4l1lP0J02M0l8J5M3%J4N6P3J3ml9j12p3l1m3m1L2
-1395F40O4Kp6j06m9M2m7p6M8P4lj1k4n3o2oQ2Q6M8m1j11j02q7K3J47J29O7N8O2M4M8L2j02
-1362G40j18n4l6l8Q2J30O1k6r7OJ17R3l1m1j1Jrk7n2l8j3l1nK2nm1q8n0N4O8M7k6q9K1O7
-1327E83N1R8P5RK1k5n7o4l2PP7R2K3n8j28j23j8J22J65M3L1K1n2J1N1k2j39j44q1n1K2Q0
-1295E88J3r5o6k1O3R1O3M8J1Om3n6l3J3J6Po4p3KJ1J2K2l0r7n5L8N1J0OL5P1M7k7m8l4k6
-1259D56PM8J2j8K9N6P8L6J3N8L1NL1k4j20j12o8k4Ml0k2J1J0J0O2J59J20R8N5l2j11j52l3
-1226F43K4K8Po5m8N3P6q2j01L4O5jo8m4j1j8l6n4J1P3N3k2n8K6O5L5m9j18j26r2m6L9J14
-1193C07J57J47J00N6J8m0m1k4l8m4m7j5lK5j9n6J7N2O8N2O0L1KJ2o7j23l1N5O0j3j39j12
-1161D07K2Q2L5Qm5j13kJ06J54P0n7n6J5N1L5pnK3O5R1J2o9j13q7K4Q1P1J8p8m8Q2Q0L1k1
-1127H62n7m1k3j6J7K6M2qp7o3%nRM0J5j4m7l0j6lP7R0Q9J28O4j45k26r5j9k5k1RK7j8l5m7
-1091D64j3K5J4j8mJ07K38J70K9l1r7j11j08n5m4l0nj2L6J10R7J06R8p0j90j03l5k6P5J24
-1061G41O0l1q5q9j20o5L6M2J1m5m6L4Nn7j3P4R1J5l9RK8j6j0L5P0O0%m2n5n3J7K5QpJ7Q6
-1025F91O4j8q1r7q6k7L7J02Q0M3jpK1l8o8o3r9q6N2J61J21L2K6P6N7NMl8o2m0l9m5OM0M4
-990G67ok2n0q0ok0l7n7j17r9l5M8Q7J08J40O5k6l4k7j7O6Q8O8J6j09j32p3jL5K8j9l5n5j35
-956C24j14l0M6R7P1L2lj6jk6J1R0J79J55Jj17m8J4PN6P8M7m7q5p8n5Jj5oK2J3J6O2Q7K7j9
-920G76j5J7j9n6m1j8m0j9nl7N2J16Lr4p0J1M5kl3J2K0m7q4p3o6pP4N2L8N2M3J9MJ4M5k3p1
-883E73l2pm4j4N6J35J13PKL2J0q4q7KPK5J2k8p4OQ4M3OrM6Q3Ro4o5m4l7o0n0j7L5N8L6l0
-845F34p3l8K5P9Q4J14R5L0l6n2j6k2o1o0j4l2p9p8m7Onj8j5R7J77N1o1p6l8j0k6j6K6L3M
-810E82m2o7J5M1K3L1Q4J01qq2j08j37p5m0J4N0J3L6J04J09M9j7l8o0l6L0L4L9j2m5L0M9L6
-777G03J4j2RJ9M8Mk9k2m4k7orKpk6p2o5K5N4K3OOL9M6O4Q6on2l6m0m1NJ03N1n6p4n2l0o3
-738E38n8km0j01k3Q0J14M2KL3jKL9J11O6k3n9j1K6jmoJ5nm2QL2m5r3k6j8M8J12O3j4m2j6
-701G01J7J9m0n4Lql3j21j49j06j00m3K4J04J31J09J17J04P5l0j32j00LK2PQ4R0K2n3rj6m8
-669E90k2J9R8J07P2J9j04j25l0qp9nR1R3P5N8L6k3n2k6M0O6K9J1k2l7m8l9j3J1L5M3J6k1
-635H55n5o9n6j8L0j2j11j59l5O5k3j10o1R1J28Q2L9M5L9M2K4l0j7n3n8QP9M3l3j13j74p7
-603C06Q3J32Mk2J23J17Q6%q6o2m0O9J02N9L2J1o0o7kL6M1K7L6RL3J8r6j57j24j16j07l3K6
-570C78QrK1Q0J2m5lKo3m6kK5L8L2O6J22J14O6J3O0J27Q2o8j18p2k0k5j5m9j19q9k7K0K0r
-535E07l4J3O7O3Q7K4o2j0J4mJ7J2q0p1P2Q9ml4j01p6M6J25O8j4k3M6M2p6j00m5l6m3l5J3
-501D57J42J62M7j01j45o5M8J02L2J7j1n9o9pM9L7j6M8J45J21k7p4k4m0O3J04M9J3mn9p7q6
-469G72j00m7N5P2K6k5p9j08n2K8R0Q5N9K6l4r3o1nL2RK0ppol8j7jM9J14J23M7jj02j84q4
-434E56M5J5k1qmrn4J1K0J4M9Oj4K0O6M5j9p8j4O8K7n9n4k8n7L6P6Ln5J6Q2on2n4j9Q9O1n7
-396F43j06j23k5N9O3N3N7M3J3pm8m4j6k3k4K4J01Q5l2o9n6k6N4Qo5n6K9J14O3k5l0k0Nk5
-362E94q9j28n7M4M9rl2j1K0k5o0n3J0P3R9J02N1j9mO3Q7K0m7j6nK3J18N5j6k1m1m3k1m1k8
-327F42rm4p1l2L1ql8k1L0Pm1J1K8N4O9J08R3j1p9n6k0n7rJ0m3kK1J1J0M1J23J15K1m0r7n8
-291F89k4p7j01l6Q9J40P7N0J07J54J22k1j07r7k6O9N3J3L6J6q1j64j90r3nJK1j0JO2L4N6
-259G58R2O9J0l7q5j02j19j17JO3qk8j1rn2o5l2N9J00J3n4k7L0J12P4k1p0m3K6Q3O6op4k4
-225E72K3j3k5l0n4JM8J8M2K8K5Q8M4j09j13l9J1O8K2k3K5O6R1P4%m4k4k5nL0lk5L1j2l8k1
-189G04j4o1M6J43N2p2q0L6M5kMk5j6L0O1N5np3p1p6n7r9l5Q0Q7M1J8K0k2j04j46r5nL3M4
-154D41N0J07M6MK9Km8r7r3n3L4P6L0l5l3k3N9J24J28P6l6j08q7n4l5J3O6L8k4k1Pj9pO0j
-119F16p7kM4l3q5nQ7Q2%K5R3O2L4ln3n1j4j9O0P4L2J8k5p6k6J9m1j39r4J6M2J6m8n3k9L8
-83D85P4J7pL4j4r2q9l1P3Q4l3m2Nk3k3M7Q3k2n3m1n8j6O4R6J14P2J8j3p8j04J2O6J3p0q7
-48D61q3m1K7R5J0l9m4q3j5O9N1M9P4K3N2L8L6jo9m9l4om6j4K5m4l0M8Pm6o1k6K7L7R1Q6M5
-11F20o1j05l1L2M9N8L8J7l2k8pk6K6P8K6L0K9L1j4m9k8rQj2o3o9M5P4M9J1j04j13o0P9J20
23F09J7n5o5J9M4Llo8l9NK6M6N7R4K9q1l2K5l5q4m1L8L7Nj1p5k9P3L5%N0K2J5N4J09K6q2o2
61F76K0P8p3j22k7k0m3KK5k4n8j5J26J08m1q3j7K3O4M5mm6k2J0J7O5P1J19J30N2on4j50j84
95F42r7nL7J5j2O9J06L3lko0LQ4Q4L5p4j16j20q5j1r9r3OL2N4N1M9P2L4K5jo2o7n0k7J0P0
132E27Q8N7j6M4J01J3o4rK1l1kM3k7j41j46q4j8M1O7P2R5O4O3j7l6QK6J6j1j4k4m4k9k5m7
167E61k9o9q3nR4P9L0K3J8Lq4p7n2m9M2M3j0M7J04J01Q3Q6P9J7o3r8m5k0l2pl0l4n6q1qJ1
203D89k8J6P9J05R9j6j01j00J7J17N6n7j26k9R3R2k1j11j6M6PO0P0J6j9L1M6j2n1l2lL3N3
236H03J8M2M0n9p7n3o7n8j1N0Q2O8k8r8j3K2K8M6M2qm8r3j01l0J6M5K7l7l6K5N7N1m0n5N3
271F03O5k9o3m4j5L3J09J12Jk9j7k2m1K3L0n7j09j28q0K3NJ5M6L9J26K32J22o5j24j24j11
302E26j5N1J0J8Mk3K1J01J19L4o6n7j3l7j2N0P3M6J8K2L6L9p1r5J0Q0M6o4n5k1q4j43r2J2
336D68Q2J17J53R3l4j06j01n8J4L2%l4k0J6j3l2j0K3K5M8Q1Q1Qj18k02o6J21J35No6p3k9P9
369F19L0m1m3j6N4O8L1j2p9k8O3j4o2n1K1J47J27K0j7n9j05n0Nkj4j9K5J01J58N8k6m8j25
402G16j24r3j00m4N2O4J8M3P2L4k7M1P4L2%rj0n0m7m6o6J2Km0kL1K1Q2J28K6m8M3O8J3l8Q
438H36K5J7M3K7n3j14o9lM4L1L3O0m8j08j00o7m3pP1R0J2lO4O8p7j56j27j01p4j8M3J20J37
471E53N1nJM6Po6n0l3l8j1j3O3O2p1n6JL6N4O5K5n7k2k5m7j5J8P0Q6Jk9l6o1p6m2J8O6J01
508E71O8L8J1o1j6L1L7k5l8J7%M4J07Q8k2k6L2O8pj8nkr6j30j25o8J6M7M6qm5j0O9K5k7nJ2
545E93J1l8l0M9M0l2k0J9L7J9rJ2K9j3j0L9K8J8j9rj4n1j9Pm2n5J6P8lkN8R0J16L4o7j32r6
582F32N0O0jp4o5oL2K5J0j4RL2k4mP1k4j39q1L6M4N6N7J0Pl7MO7mn2m0O3J21L5j1q3j5J1n1
620G07k7J5M9O0P1K5q7q5k0qo5j25j26q6j3Q7N0j8NN4K8qj0j0M0j5q9o4n4oM8L7Q5R0L5K3
656E93J7k3l5Q5J14l8j03j08k4O8P5J6M7J04N3J0o5r9j02n9jL5M3Pp0j00J1O2j2LQ4O7k5K8
690F58P4N5Q2P1o4r6m6m5o9k1Q0O3L3N6M8m1j08n2PON1jj16j45o9O7J27N3j10j04j0NL0M7
724E16k6o6O7J39Q1N9L7J2l1q9o3k4K3O0N5K2n4o2J1mj6L2P2l1r1qJ5l8l3M7Q0M9J3q1q4O
760E95N8O7j0k5M3N3Jm6o9q2p4n0j7N9O2K7M8R7M9k5l0o0q3o2l2J7J37J66Q2j5j8J8k9r7j07
795F48r6m8%P1Q7Q4J20L8q0q8r6oR3P9pj03r2J8M9k6j6P2J25N0j0j17j57l0R3R1L2rk1Oj9
830G35j04o8L1P9j6k5L4L5L3k6j00j31p9j39j19o1m7K5J56J47R8J21Mj13n5J6N2M6k2M0J46
861F93O1K7K1pok2J3k6j13r2om5r4l1O0Q9N2M4J2KN2K0RLk4p3l9kq3m6j1r1n9M8J9m0JN9J09
900D84M2l7kM9N2O9O0qm0l8J1j7m7k8pl9RJ05P7R7J02p4j23j0L5N6K6n8n7L1K4j6J9L5J3l3
936G62o6j2L7MlL2O7K9l6j02n6L0K1j9j4QkmK4K2l5m1p6n8K4K6K7k6j7P3M9L6M6K5K0Q4M5
973I24o7j42j02J4J11N9j4m8l8m6m5J1KK3J9n5m2J5Q9P9P4Q4K3J3l3j18o1L3k4n2m4j2J1M6
1007F87M1Jn6m5m4m0K8L4Lk8q0j1R4J35N9n0j12q1j8M9O4M9k8j12n5K5j9J0O7J2L0J52J16
1040H77oo1j23r9k8jK5K9L7J1k6l3QN2R2O1J7l9l9k8nJ6KK7pnN8M8ll6j01j27l3Q9R4K1po1
1078F96r2p2k1oNL9Rj5l4qL9N4K5r3o7K2L9L2l4k9KK5M0J2J2L9L5J1l6n6k7j9j00j11lQ3P0
1115D66M8N6L6j0l1n5m5j9L0MJ0Q0P1J7K2Q4M7m5j37j24JN2N2Pn5JJ08Q1NK6M5L9J2j8q9m4
1151G28K3K7l5l1M7P5P4mp6p1o6q1p3K7J16M5J4N5J3J1rk6K6N3O2mo6l6j6m5oK4l0m3j6jk7
1188F58m4k4K9N2P7R0l8p6q2m5O6J04O5K8K9LJ6L3L7M4n4o5k9k8l6n3l7pjk7n3o5k8O0Q9N1
1224G39k4n3k5k1k9j0k3l4L5P4O1M6k2n1l2N1J08J07O9l1n5M8N3LKQl1J8L1m5l6j3l7qLk9
1260H47m8mN6k9o7n0K2N8j3j6j9l2o6m3nj6m6l0L2Q0R3M3k4k8J6j8j3lJ8M2K7l9k9L1Q0P9
1296H86J5OO1M1p2r1KM7K6Mp8j48j77j09NL8P6L3j3J8Pj4k4n1K3P2nl0m0jK0N7N8Q5Q9j2j28
1333F76j11kR2J26M5q7q1JJ9j9k0K5J0l4m6%j3L9M6l6r9p1J9J3j6K5J05J52J50k1j09n8J0
1366G30ql1k9J5M2L4No7l1K2L2Mk6o0o8l9l8l9RO1J19J20Q2M7m3r6n9n7j09r7n3J3J29J13
1400F27k0m9o1k9M9j5o5j9M9R2J11J24O1k0j09o9M5k3l5K5Q0L7l3l0r1n5O4M6P6J25O4pr2
1433H53p9l3J4M8j0r9n3QJ4O1O7pj10j03m4l6m0m8o7n1M9J25O8l4m9O2N1N1L7pK0M8lm4m2
1468F17mO3K1p9o6j2M9N2J4k0k0M6N7K7ko8j61j24JJ25J59O0nK4M4J8o6j33p4L6R1J00O9J0
1502H49n4o9%Rn6p1o0l9lP1J9j9j1L8Q8Ko0o2j00l5M2L2O3R7K1p4k5j1q3q7K0RJ5L9M5N7N5
1539F52L6%j23j51k9P3N4L0M5k8n5l7l8L6P2O7R8L6l9r7q1o5K9O0R5J21J02O3o2j12p0n0m5
1572E87l8n0j5j4rQ3J62R6Mm0n3p1l6L1N6K9jl5m3l3J0ml2l3o5%Q5Q4QLnm9n2j5j9J7O9N2
1610F64Oql4j6NK4K1PN5L1Pj7rM3pn0j21j51j03O3J19L5kN5J21J17L1o3m8m4j6O9O8j1m6m1
1646G54k6N8P0m9n0M5P4M1kK2N2P0Nj68j69j32j67o5J3j2o3p3J8J05J00M0lK7M1M6l4j45j29
1679B94n2P7R4L3L9Q4J0q0p5j8M5P2N5l1n1j5n9m7J1N8R4P8m7j17r2N0R9K0Mj7K1P1N2J08
1713G68N7m7j03q9k7J1K2K7L3K5j3k7PK3m0q0L2J26N8o6n4Jj4j4k3K3N1K3O5O0O9Mj15p8j00
1748E95r3j1K3N5K0k6l4J8N5Mj00o6l1j5jJ7O2j0q3J4P3N5O0O0N2j0j2k2p0pM5N9M9L8L2N3
1784H48K3k5k5l0n5j18q6Q%m5l6M0P1M2P3L1l9m6K7M9J8k6l0K8k5r1o8lO9k3l4N7J12J11N5
1819H57m4j00m5J4L9O0J11N6o3o7j6KJ6OM2O0l5m9k9%n0r8n0oK1l0p0p3lO8O6n7q9l3M2Q8
1855E41O7oo4N1Q4P1N5K5K9L8k2j64k02q8L8Q1M5mJ5koOlM0Nr2q9m2o4k0K5N8P2R3O5o3m1
1892E32O5J15J36N4p5j21m2N4O7Oq0k0J26N7p6p1l2k0n2kP0Q1Q7L5l6oK6k4lK8K9rn2p3r7
1927F77l9J4J8l2o4p7o7m1m4NP3O2K1OOk2oM2P8Q9O1j10j45L0J40R7l2j05l7P1R6K8n9j32
1961F02q8k1K9J8mM1NoN6L9m1k2J8OMK7L0O6N6nJ8k9j07k2Q7Q9j5r9m2KqO7J16L7o0q6p2j33
1999E53j42l7L3P3J3m9RP2O5K4J6J2K7M3J7L4O0J2j4q3o1RJ7jl7o0k5L3N1L7L4Kk0k1pN6L7
2036G82l9q0q1J7J11R6K0o0o2LLj9j3j9Jpk7o0m8O3R4l7n2M3M6okM1N0Lq5j01o8K8Q0R9N3
2073G67k5k6l8j9lk6m2K8N2M7M8OK7Q7Jr5r8q0k9jJ4M8Q4J9j28j05K3J10R1K3Lj5o8m2O1J06
2109H05N6L4m2p3l7m6k2%K6K8k6K9Rp2j08j12p2kM5L9J0K8Q4P7K2o8j36m6M8J9rOJ13J35Q0
2144H22M4k7p6n8qj7k0k8l9J5M6L6l0o7K9M8qj1K7J5n1p0k2j2k0K4R4J05R7N4l5r9n4Qj1j1
2180F90j7OJ7o1r2n1k4OKN1R9K7k9J1Q1L1p2j14n8O3J35R9O3MJ1L9k3m8nOk9o3j00j72j20
2215C63l6K2O0N6Q0J69J41M0j2p2p6o0r7m6K8O6J16M3j9Nk4j09j39l1P7N0K2lRO1P3R2N0o1
2249H38l6j0o0m1QJ3pl5m2k9ML1N8ll7k4J7M4K9o6j75j24J2O8R1P5N1N8Op9q1N8P2N9Q8O0
2285H91j8j65k37j70o9k2JO8Q8P0M9M2J6k1M1L4l4n6K5J11J08ro3L4P5k1j33j27k6N9J20J55
2317H16Q4kl7q6p5k4K9NJ1K8o1o8LK7MM2O1Mn1o6J0Qm6k0L2k6l1pO0J30J10O9k7n7n4l2PN9
2355H29M9J1k2k2K8L2j8l2l1n6p5p6n7j8N1O9K5om0n2l5L0n3l3J4M1N2J3j4n1k5Q4J53O1J9
2390H45K1p2j13r8%R8N0k1o4K3L6l9n2k3j8j7k0j6qj3NnL0J23M0n6k5J0q2j55l7O2L2L1O4
2425E36K2n3j26rJ46J06J1m0%pn0n0j1M1R0K8J4L9l0o8q4q9pN6J7l1rM3J01M9m6l3J0ml4O
2461E34Q3R5L3l2pj0q4p6lL6P8P4N1L4k8n6j6k1q5j7N5K9J4K4M3J06O6n7n2l0k2j7j6N1J7
2496G94j5o2j41r4n8n6l4l4K9J17J47J59J08K3m7n0J5N9J6k1l3m4m7p8n8l3l3M2J00l2m1N1
2528F49Q3Q7J9j5j1j3l7o3r2k3P6L5n5o8q8p8L2R9K5rK2L9J6m1n8N5J15J30O0%o9m4j4J8J8
2563H00k4k9j9j9QK8ro1m8Rk3p1m8l3k7k0j6M4N6N9J2k9LkK0O4R4M8lk6l2j1j8K7Pl3qL7N6
2602G63L9J9J9m3j47p0M7Q7O2J6o2j4R9O3j5j12r5mk0pL4M9Ll2m9J2N8P5R5P3J0j3j1k8j0
2637H91J6rq8p6J8ko6p2KQ0L0qq3r6nL4Nk0o2p8L4J04Jn5kJ8n9j45p8OP3J27J02N5M9K9rj3
2675F48kmK1K9ml0j5k5o3pK9N2K3n2r3J6J17M4r8n0P6Q0N3J3r0j23n3j3m0k5N1Q5L0QL2N4
2711F74j6l5L5N0J7o3r1m1P0N5N0O7M0K2o8j05n7O1O4mj4rM4L6j38j91o5O3J13L9J1Qj1oL0
2746F35K5K1Jj4L7NK7N6K7L0ko3p8n9p3o9j2O4K8p8j61j30K1J24J09P5N3mL3P1J04P9m3j07
2780G32l9j2k1nm5l1ql0K3L3RM4O1M2Rk7ll1l1j5l6jL3Ql7JN2J47J91P9q5j53j23l7N4P3p
2817H14n0j0K0Qj8o3j2K2j9o8n8k4N3O8M1N8O0Kj1N0M5Jn1n5l1l3l2K0k2n3kLPP2K2j1JK7
2855G71j0p0q8k8J7LJ0M8qq3l9J5R6J33nl1pL6L5rMk7K3L6j5kOqO3O0K3N9L7mK7M6L4%q0j01
2895I67m8m5p6o3j2m8q9p2J6M0Q3J10J19P9k6l7qm4o6j29j40m4M2J13J9QQj2j2q0r3l5L5P9
2929E39Pj3mopm2r6l4N9P2%K8N8qk9J2O8M2l8r6j4Pn6%N1M5N5J06L2l2J4J01Q3m9j13K5J13
2966H80N4pL2K7j3Nk2%K8L6j0n5k3L7N6j6r3j00r2l6po1p5k5L9R2J12j7j00NN4lj3LK7P9J7
3003H15p0r1q9o6Q2J77J00M9L7lo4j07k6J4l9m6p9m4Q8J26L6KO9O9n5j12q1j01j23m2M1O6
3035E33K0M1J52J54O4rl4Ml4r4m1m4p9rP1L2m5n3LL5M7N2Lk2o7o0p2l2J01R6L3k3l1J8K7N0
3071G87J4l6l3j00j01j7N1Q6Q9Q9P7R0K4o3l4M9M8m3r6j12j14j02l9N9J02O0J0l6qM3N1P6
3103H71%m3Rrl5l3q2p3k1pP7Q4M8Q5M5Ko2r0lK3j4m3k1k0n0pK8lNN0J02K3l1J0K4K0jn1Jn6
3143G52l8L8O2L3p8q1j2m3n5nJ9P5Q7J8m5l0J0Pl6ON8k1n5j3M0l0QJ4j9M7P7O7l7j61j23J1
3179E47J23J33J0p7j14r6J6J0m9J8P0L8Pj5K0P0J13K2o4o5k5M5L0L3K5p9j16p7kO7N0l4RL1
3213F74J9L8Np4o4mM8R0J8m0m0J1Q2J16O6j5m6L1J12N3J4n0j19j41r4k7J3O3R0J8o5l2J7N8
3247H25j7p2k1j0l4m4Ol4p7j5N2Q2J2r3q8J4J33J84O6o0o6m7j44j62r6n5J09J60N1%R8J43
3279H00J2o0m5L0P7O1M5K4k0j07j47n6P2J25Q5O0K9K0M0J8o2j21r0k1m5l2o7m0l7%P3M9m0
3312F30m1k3j3P0J30L6k7k0N6J10jp4q0l9j5k0k3K5J00O9n1j33j26o8j6K0Ql6K2J4k0O6Q2
3345F12L3j3J5M5L5k5j1M1%p8q8p1j5N9M9j0K1N5N6J6o3p2k0n4n5k1j8O4Q5O0Q8P8nn5j9N5
3381G74P3kn5K4P5O2rq2j08j3N8M2nn1K0Q3K5j0j2j9j10j43p0nKk2N0N9M7J7j7q8j01n0k9
3416D10L8P1K5O9J50R8K5rj13j08k4k5oM6P9M5lj4J8k7l5k3%K3L2m0o5pJ0k7l4L0M6op7k9
3452E43J7j2k4LJ8oJ9J2l1%L7M0J4O0K5l0k4k0l7k6J4R7R8K2m8j04o3N5P3l6o1j6K1K5N1M2
3488G48n5o2l3kk2m7J5R7N3L3J7k4k2m8l0o9r2n1oL1M7ql0%J8kJ6O0N1j5l2j2k7rL4J00J08
3525G30O3k1k9L0L5o2l8R1J27L9n9n4J1M8L1K2pk2m5n0mk5o6k4J0M3N4L6K7Rm8o7n6l8LM4
3561G38k2o8k0K6R8P5OLO1O6ql8J7l3j35j37n7ON0Q2Nl6J8k1m6j1j1k1M8Q4kl1j1Q3J19M5
3597I22m9j34j13k9J7K3N1N6L8K6J7K6k2k5k3k2k1m0n5p5j9M2P5Q5M5m1p9p7m6L2J9Rp0j58
3631C85r9K6K8M1Q2Q5J01N5J0m1j29j31k8M1Q6R2L2j0l1k8J2R0J25Q4J02J19J6m5q1r8q4k6
3663G81k8l8N4J4k8K4k0l8Kl5l2oQ1P3J9M7P1l3p5J3O4O0m0j10q0n1l2Nm8q9j05n1R3J76J13
3698G51K6j1j10j44r5o2N2R5K7J5K1PMnKL4L5N0P1M5rm8n5m4m8k0P9J56Q0o2j42j74q5j2J1
3733D35J17J37P2J1K5P5K6l0p8p5MJ02O4n4n9l9m7p7k6j4o3r9j5M5J02J02K8N9O6M9Oo0j2
3766G77J6m2n2m8J2Ql7k0J7N6L6J2K1L2o2j39j09n2nP2L0k2l1m7lK3P2J28J31N7p8r3m1j7
3800F02n6o9l8L7M4PK3L7K4K4PJL9M3L5m1n9j6K2k9k1K2k0k1L8nNPk8J1R0Q0pj8Rj0o0PM2
3839G58j6m2m2J1NJ4l8n2L8P9P7J12Mj02j50j37k1M7J3l5m8j1P6O2k7j0N0J6K9K0p2p0m7k0
3873D71j1J9M1L0Q2P9L7M4O8oo6p0q7l5O4P0N6k5j36m8M6L3J4R8J22j0r3o2rL2K2k6J8N5m
3908H13l2j4L8K5p6j09m9L3J8q5j8J00N5k9o3kL8K2o1o4K9N3N2P7pj01p8k3Q9O9m8j2K9M6
3942G15Q3K7p0n4PJ1l9q1l5M4N6M6j9k8L9O2N0P6N8Lo7k3Q4nr9j17r4l9J7M0LLP8J36J38O2
3978A068m2j10o6J9l2j31p1J2N1j0p7m5M1P3K7k5KK1lj6k0j7LM0R0P4k9p5p1q6m9j6j04j04
4012C22j8O0Q2N8k8q4n6n0K9J09N3%l7K5J23N2q8j32m0M7J06J32R7K4l1J7Rj6n2p2p1p7k8
4045D65K9O6J22O1p4j48p6K9P3M4Rj0Pj5m0lN1N3Q2J05J41J40L6l4j6l7o0KQ7M1j16j65j36
4078G13j14q6p7p5l8K5P2O0M5M5M9Jl3j7L6P9R6R5K1n6o8k5J4K9K1ll8J5N6Ok1l4j0Ol2m2
4114G15N3N6m4p3k1j4M6J13L2o2p2m0k1JM9P9N4L2J7j6J1l3o4k4l0j6k3n2m4j9j1M9R2L2o4
4149F88o9%K9K0noK1Q2J19R9M5j0p6j28j03l4j2J4M7K6rn8p3lPM3L4J5k1p5MR3O8r1r7K4L7
4186F45k2j9O9M4oj2pJ3Q4R1J6k2N0O1k6j15j14o3n4oM5L1k4r6k1oq0m1K1j7%Q5J25O7Pk7
4222F76%J15J20l3j64j24n5L1J2M3J21P2n2p2n9n5J4P7R1L2m4j0L3M2L4n1j04j39j23k1R8
4253E05J78J25L2Oj6m8o3m1N1P9M6mm9k2M3O6jOK8mk2Kp2j54j73j11m4L4Q2J51J03j0k0qm0
4288F35n7n8l1L7M5M7PJ4J3q8j04n3J4J07J08L4Q2O1L4O9K0j5l9m1K2N0J9K4On8q7m0M4M6
4322H67%j3Ml0n6o7n5N8Q9J8K3P6J40Q9p7j78j58j22j01j3P3J28J01k2m8M3K6j33q9Q2J25
4353G80P9R7O8m3n5q6k4O0lk6nm1k5K7P2J1m5NNm4j0P0O8L3k9p2p1j00o5M1J1o9j6L5N6N5
4389G44K3k0j3PR5J32N7n0j4L4r2j78j01jJ4J1j1p0o5N3O9J7kj0k8o7k2m4k8L9P2M2O1N8p
4424G05NR6R6j0o5l7qM9J27N6j11j28n1j8P1J15Rj9n3r7n7NL9M8Jk1L7M1P2N5k6q1m4j5l8
4459G48p5l6L5N1k6j02q7L4J41J11Nk1L1J0n5p0m4p8m4N3L1rk2m8j9K5RK6j2pO9N9rj3J05
4494G66P6j6k5j1n3n7k0K2L1OK0l7j17r0j6M2K4L0R3R3K9L1N5K4J7Jm5j9MM6k6p2J5R8M6l6
4530I29m6m2l8m5q3n6pJ1M3j6m5lm1k0L5N8O2R2P5j5n5q5p1L0kj14j05n3lj1n6O1J46K5j9
4565E36kk0J7PK2J9k5mjM5J02J10N7K1J0k2k8QJ04L9n5j1J0n5q9o4nM5K2K7k3m4j0L0K0lP3
4602H63Q6K5m2p8n8p0n4n3jJ3k7k5l1mK4m0m5j8m0j1j1O2J16J00P1j0j1K0kL5N3M3o3j11q7
4637F19PJ44J07j9l9J3m8p6k5J1L1pm1K0L7K1J8Ol3l9L3L3RJ8J5J1M0j5j9Q0M1l8l3k8m5J0
4673H19N6K6j8j46j74n3l3m5M4J02J01J19L7n7k9J09Q3m8j8L4M8jk8m3M6Q0j8l3k4o9j26r3
4705F48j6N8L7M8J07J28K3j16j45l0jk5K1J02P3l8j20j87o6M4O4N8kl0k8K2P2J22J28O7P7
4736A095L6n4q5r3r6o5l2j0m3l1m3M1J02o0q4JnLR2J13L5j8l7n7k5j6n6q5l1M2L3j3j3M0N9
4771F40O5L6j8nrj1j3L8J21N3j08j08o5n5k4KK9N3J22J11K3q9j7Q7N0O1K7j22j88j25k3J1
4803E49L2L5K3Lr0r1l8J7N4J02J23R1K4o1j05q4p9J8O1K3L8rm0%O2N0L8L0qn0m3j5M4Qk4l
4839F85M2O0j6J2N2J2j1kLk6q7j18q1K7O5O5O1R7M9K7K1n1n2pL2j8l1m4n5QN5M1m3p5n9j2
4875F26KO9J27J07j7j50q2P6J04Q0O6No0n1ok8n0j14j32o3j6K8O7j0m3M5R3K2n1p2n3K2om3
4909D92L9J26P9Jk0o1m1k3p5o9l2J2O2J00L0k8krj8K0K2LNJ3k2o6j1N0N1K9j7j9j1PJ6P6J02
4946H11Pm8o8p0J5kk6j5o0k3M7M7j5L4O5N6L1KNmm0j4K5k0j30j38m2k0k4Q0J45P0L1J4jRl0
4983G04k4K3j2j5n5j14p7l2P2J48M0K0R1O9O3Q2Or3j00p2l0k3l8o4oM8P1Q8J9n4o4k5k9n5
5017E62l0nL3k%O3Q2O1R1K1j08p2M9L4K7J6l4l9jM1O0K2p1l3P2J12L9m7q1p8k2Qj1l4O3J03
5053H91N2K5n3n1K5L8m6q1p8nj9o3n3oO1N7J3m6K5J04L7lK3nqj0k4nm7k7L2k0m5j2M1P0N2
5090H39J7J7j9j38j62j51n1NJ2NO8Q1J03P1m0k5K7J2J7No4m0K9M6M5MpJ6M2K7j6n7n9l4jQ1
5126G05J08Nj05q4J4M3M0N3O1k8n7l8k0l0n4k3n7k0N4M2j4rK8J03Q1Po8r9j0P8N3qnm6l4M9
5162G15L6N4R2L9l9p9rM5K6k5k7j8j8m8k2j6o3o2m1M4J22P3Kn2J2L9l8j02o2Mk7m2K1P9N8
5197F71L8M9N1Jj5k0N1N4J2k5l9j0kOM1K5Jp2q3m3%L8k8j9O9J07K5q7r0MO0P3L4mmJ2K7K7
5235I35J1J0p3n0%jmPnK1K6N2N7o8j63o3N0n3j22m0j8O2J29P6J2l4k0Ll4o2RN4J5n9j11k6
5271E23R2J04K4qP4K9m4PM1Q2M5J0K2m1r2n5M9N3k0k3L5J0jol9q0l3qn3o1k5QO6J01M3k2k3
5308G84m3%M6k3p7o3m8l3j7N5K0k7J1PPkm2p9p3PQ6P4nm1k7M9P0L6N8J6l7o1m1K5J07Q7m9
5345G57r3o8nM8J05O9l4m1l9o4o9m6j6Q3J44P5N7j6j09j41o0L5PM1J17R9J7m8p4n1K0L9RJ5
5379G63K4%j4n1l6m5m7M1J47J15j7q1l6L5K8k2l4q7j24o4mK0K9M5M9M1O3N8K4Lr8j04J3mj8
5414F12N5Q3K4k8o0K0P7L4L2L0l6k9L6Oo2k5J4j9n0M2N5k2k6J9N4j7q4n2m2o8qP8J7k7k1q0
5450E32o3k5N2O6M3O3P6M6l0r7j12l0k5k3k3n4J7J32J53O5K1Nl4J3J3l3L0N5N1K4n6r4n0K3
5484G31Pj9QL9J7MM6L5k1j0JK0L9P8R5P0k7j33j54j10k5P4O4nn2q3P8J94J18J8q4r6j01j02
5518G14p9k1K9N0Q6J01O0l2l1Pp1j28j39o1J15J47O6m7q6r8q8NO7J8jN5K4LO9N6K9rJ4Np2
5553G57n3m2j2K1O6N2o7o7P9J21l7r9K8J13Rp4p0j0O9O4J8klJ6l1k2lkl0j01q1l3j6MJ0M2
5589F14L0m4j35j06J1O8J1J7O2J4k6N5Q8R2J21N5j7k0L0L8m1l5J6j1o5o1m7j2pl1m1K3N3N3
5623G52J10Q6j9r5o8PK8Oj9j7jk0j2j1k8l0K3O1M9P1M5l1m2L2K7L2O8Q2P8N3j9o7j02j18p4
5658H37rj9j3L2N5L0n2k6L2M4j8j54r6mOM5QkP4J07M0o3j07j47r5OM6K4K9P1J09R9R1L7p5
5693I42p7p4j50j05J6L0NK2M5Q1O5M1J03J22L4l6p5p6p0m1Km4k8M9N8m8o3L4M1n1r2n9mN4
5727F51M5J2O5O8j1r4r6l7Qk7l2L9P9jn1m8l0L0Q3J5J4L0om1MJ19J26rn1j6L8L2j4o1r4j43
5763E96q6O5J10Mk4LPn3j12n2N8M4RK4j8k1j1L0J06O6j2J7O2L5m8j59j33k7j2lO9O8P5M4l1
5798F90rN1J20J34P5j03j32mL7P1P9P2L5j9lm2m6mK8k2r4r5o3jk5n6qj5%Q3Q4k0l2K7m8q4
5834F61l5J1j7M2N7L9pl2k9k9N4J34Q5k0k2j16j42l0j3K1P6P1oj03r4J3Q4P0j6l3Mj3k6J3
5868F52N1J4L4N2K6k4lJ5j1l2o9n1L9J13J09P8Rp0o0k4K2j8r9p6j1k4k1J9J5l5j8M4P3J0m8
5903F81p5k9N5M7K6M2J8J5J5L6%k0n2j21k7O3K6Rjm0p2rR7N6k7m3M5N3J7M3R5N5m0o5q9q6
5939F98n9j2N4M7l3m4L1P2O3M9j2k5K1K4M6J05jj08q4k7L0M0jk0O8N1n6j05k6R8J01J4k3l6
5973I40k8LN5Q3N4Lj4L7N4k1j31j12k5q4q8n6o5l0P3Q0OK0lj9mM6O9L8l4l2M0K9j4o7q3OM0
6010G66kOQp5m5j1QP0J07J62J57N7j06j70j27j08j7K0k4k6J4qo2MR1J35J33L1n9MP7O3Jm3
6044A031k0m3p7j06p2K1Lj7Jo8r7j4j2JN6M4L6L4K7J6l0j67j41N7J16L5L7J16J36J02K0j02
6076I23j21k0J3L6P8L2k0j2oK2Q9M6J3n5q5n2n8j4J16J05L2J2m9j44j27m4K8P0N6O3K2Nkj9
6110I33m8r0j12o3j2M4Q5Pq4k6O7Q1P1M4p7j27n7Jm3l5J2L4N5K2l5n9o3j2L4L9N6N0J3m7j
6145F57N5M9m0p9N7Q2J2k2q6l2N7O4K3J1L6pL9Q1Mq9p5j4Lk3n5j4J0j0P7J30lp5J6M4J0R%
6182I02n9j01q8rM2N4RrM4O2L1L3qj04r3j7j5n2pO3J08J11J9q5%M3k0o3p0K6R9rm5JRp0j05
6219F27j9M2P7R9M3J7K3p7j12j6O9P4ml5k4k8mk4l3LN5J4qrk4%N5L5OOM3R5J21Q5m4j45j61
6256H22p5j7m5RQ7J8o7k8j7n9K0O9Nm9l3J9M9pm8l9N7P1l1l8kK0K4J7J0j0l9o3m2pL5N4L3
6293G03LOJ9l5m8O9J01Q5M5m9o6m7Lj0o0k8J01J99J27J9k9m0q2j09j19j47r4k8L0N8P2O5L7
6326G51K7Mj6n2n7J8N7P2Kl6mOk4o5n8k0k8J0K3L1K1mj9J1K4J1O1N1l8n5K5N3oJ0N0O5J3n1
6364H63l3k3p2j52j39m3P2mq4LR3J38J47R4L8j1l6l7J6N1m3j31l2O7P3J08L1p9o9j9k0k5l0
6397G12J9J13R1j9p9J3Q3j3k7N8O2M3k2m5o1j17q4QN8O4N7nr3j83j68p9j0Q2R6Q%K9k5l8J0
6432E38J2j2j5M2N6K8L9L3nO3J88J58M2m2p1rK0K6k5k1j3n3j7j4j7JK9N9K5l5n8j18n2N4P4
6467I10QL4J18O8l2j21j16j6L6mnJ9k5j01m7K9M8O4K9K3L5jo0p8q5p7l0j3J9O8J02N7m2k0
6501G94RK9L6K6J6K2L2p4j54n7kp2j05n4M4R2N3O4P3Q0R1Q2N2k4j47j43n8L7J00J12N1l3q7
6534H85n4k9l5l5l3KjL2rj15j08J2J62J30L1L2l0n9m5m9n2kL5O3J8o3o8j4K8K9P4R4M1j3l1
6569H23o2n3j0O9J12M6K7J0L8l6o5L3L1L2J8p6j46j25N6J35Rj14p7KOK1M9j1l0N4N7K7m6q
6603G96J15L1p8o6K7K8l9j5N8K0n7j06r0n9n2K7M1Q6J25J23J25P6l1j04j16j03j01l1M2M7
6633G19j2m3J1O9J01Pq9j03r8OR7J02kl8p7r4j08r1n6NR3J29R9N8O7R4l7j92k05j26K2J15
6665D23J08P8K6J4L5OjJ5RJ7J7K2l0r0j23m7L5N6M9M2j8J7J00Q1O4K2K1j0o9j18j10j03k2
6698E16M9O1Q4Q8O0L5P5N8k9n0m1m3l2n2l1M1O9Q4Qk1j5n0p0o9p6o1k3M8J16P6N7lo8l5l1
6733G25k2j5k5KL2J2k6m3o2j7L1N7J5l8l2PN7J04J02P1J3m7j04j62n3P8N9K2m8k3K9M9M8K4
6767H20k0j53q0R2N4l4n7k6K4np5m2O2R9N9k3n9K7N5OLOo4n7K2m3jjl4Ol7q7L5L0p6q3N9Q5
6805D87R3P8o1q2k3j9J6N8K8j2k1l2K3N5K4o4m9N7O1M9K9J8J0j2%J8kl7n6K9Q%Q3L9RMl8o9
6843F99p8m7P2Q4J3j3n7n7jJ00R1j0k0m9n0p5m2M8O1N9L3o0j04q5m8k6JL7M7K7L1N2Q7L8J9
6878G77O0O3R0O8l7j38j43q0K5k0j3P9M8K0L9L2Ol2q1p6K9N1j4Om6r8m8K2P5L8RlL5K2n7o2
6914F46k8j0M6Q9Kj07p9N6O2l9n8k0l5o3j4j1L2M1K2L1%qK0K7j1lk0l9k2j5K9J18N1j9l0k0
6950F21N1O2l0j16q7J2J10P5l8j7J59J98R8m3j62j87j48l4j1n1l2MM0K9J0N5R3M9Mk5l5jL2
6983F85l4o1J7O8P7N2L8No7j03j24j14k5OK4P3M1n8m3L6L5oPN6N7O1O2K2j8q0j00j05r3j3
7017C78l0m7l4K6J7k1k4j6j0K7J9Rj6l2J3K0ok2L8L9OQM0J07N2plj5n4q4k9O4J00J38J00M
7053G55l1m9m5q1o5MJ1K0Q8O4K8k6n5m4n8j8j7m4j8MoK8J0pj1m1m2L7M8j1J8L8K1L0J1l8m5
7090D63o1p4OR9Q5L6N3K5k5j6Qj2Lpq6n4l6MQ9M6j4k8k4K9J8n0l4K4K9jm2o4o6j8R8J43J10
7127F56O6l2o0k2l9l4k1j1mK2M7m2p6k6N7K2o3m4l8k0MM5N1L6L5j8l1m2l1L2O4Ro1o8pM8P7
7164D81L1k5rO5M0j9qj8l6j7N8M9Jl4p4m8l2q4j30n2PM2Q7N4P2J11K8m9j12j13mP0P1M0mj6
7200D23L1J9j1m2q2o1K1pl4n7pL9O4R8qn4k5m5o9rQ3O0j1J1ok0L1K3o8l7O5N9m3o2l2j6L1
7237B52L6j5J3Kl2m4mR0M5rl8m6L1P9N0kj07j35j7M3M3N1Nj6j4l2j1L3M4N7J17O9j05j52o5
7272B16JN5P9ll6k2Kl2l3RJ8J2J3l7l7J6K2N5O5M1J9j1m0m9m8k9lN2O8K9l1r0n2n3m3j1oo1
7310D5n0M0O7O2O7Q3L3o8q0k7K9M4nl2K9N3l2o6o6m4Jnj0K8J08O3pj5k1k8l2p5m3k0o6o0l0
7347a30m2k6P0R3K9NrPP6Q0k0o7m4k5m7q9m9j1O5R3M8mj7P7J55Q0K9Krql4o4m2L9M0j1m2j6
7385A82M5Ln2jM0K0K4%p6p0k4QK5N2P4qk4J3k4k1Ql2m2n4qjQL5K3n4o6o0n3K2N8L0J0J3km6
7425b5n8m6m3K4J03J11N8Lj0Kk5m5j5j3j9j5Jl3j5N8L7N1Q6K9m0l3j8o2q5n5J7M9k0nM4J5
7461Hl5m5Q%j8LL1L6kJL1O4N5K8pk2J8jr0q6k1j2lNPJ1K1N9Q7O1lj6j1l9p9p8n0k6j4OK0M3
7503e5J6j2J8mm0m4n4m2J3L8J7L5K1l2l1o8o9J6N8L7RM0L3k0k2j1oJ7L3M8%pO9N6k3l4l4q
7541d2K6rjrpmM3M0j1k7J0L0L1K8k7q3q0m7K3Rm5n4m8K4J00O4K2N5Oj6RPjj4l3l8p7q7n5j8
7581c06L0jo1j5KlJ6K1O6O2Ok9j1m0p3o6j7O1P5P6O1J0n4n2k6j1j2J9P5K6n0n9l2l8M2P7K8
7618b03M9O6K4K3K5k0o2o8l7k7l4l9k5N7Q8M1K6j7m6j8J5K3L5J8LM6K5Jrmj0m7k9j7m2l8J5
7655b12Oj4n2p7n9m4k3L0N1M0J9J8K3K3m
7670b75
##PAGE=	N=2
##DATATABLE=	(X++(I..I)), XYDATA
-57864f52qj00q5PP9J16J19nj32j5J05J29Jj60j03L8RR6J45P1j0mM2Oj5r6j73k28j84j37l8
-57833a182K8P1J85N1p6lP9J22O3m7j03j23L5J59N9o0rK4J5O3L5J2k1j41j50m9L3J3M7J72
-57803f98R2Mj7K3P2j9r4j27k3M5J5J1J2K3%o3o5N4Q1om7n5k6PJ00J16K3j01j81j10m1N8P9
-57770h58l8n4k4L5R3P5k0k0k3l6l3l7l8j3JM8J7p4L2O3k6q8L5J20M5K0M3o8j17J0qq6j56
-57737a180r5p1k4L5J30J31O4P8L1qRN5l0j04m8KN1Po8o3qO4J00M7q5j39p4L0rn1k2Lk5k5
-57703a292l1J4J31J13M2L9M7Q9l2n6p6o4N1pj42j58p6l1n7m6J23J43m0p8l0j02p2O0K01K95
-57673a042J78o1j41j30j30r3l6o5MP2m9p1J05J45J26J07K4j18j75l4M7J2Q6P8mn8r9n9R1
-57644a290J42K9j8nj5K7N3%m8j11q8o5n2m1L8J78J21K8M7K1l4j20j52k5P4J02J10L8r1r3
-57614a240RO3N9O7P6Q3O2R8Pj20j34j64j97j23n5q7o5l1o6r2q9m1K7J07R1J24J65P7m4r1
-57584a524r0ML9O9J13O0O7K6L6M5M6l6j8L9Nj06q8LN1J04J20P5m6r6m6k1k6j12j65j24m4
-57553a640j0N0J17J14J29J70J09L6n1r8n9l0j25j19oK2M8K2l3j0k5j6K5MJJ9N6K0ql8j84
-57522a510j61m1j9k5L6O5N1J0M7J07N8k3n3q5k9O9R6Q5Nm9m7j0L0J08O8q4p2O1J6j9p0r2
-57490a477j1K1j9K5M4o2K7J44J68P2j6Rl7m3Po7j41j17k3m8Mj0k1k8l2k1m3M2O8j03j77p2
-57458a937J31K68K24J07Qq5j24q6M9R1n8j81j40n6nO4N9M2P4J59J51j0o9n1o8M2Ql4p1q7
-57428a585N0R9j5l1k9j4p6j77q8J6J41J76j5j02k9j0L2Q8N2jpj10j36m7qPK8J14J88M3m4
-57397a490j2J8N4N6j8r0q9m9o1N8J04J5o3rJ1n5R4K22J18K8j42j39M4J39J28K4l3Mp6j21
-57367a330j58k30j38R3J40jl2l0n9m1m7l5M9M7N7L7n7M2J41M5q0j10l4l0j42j09%N7J6k3
-57337a962l9J6J00J27J05Q0K0q3j21RR1Om0kJ00J06n6j89j54j18n1K5M8P0J11R3J00N2J0
-57308a546l5N2J31N5K1jo8o3q2m4om7n2P2J37N0j14j35K1K5q5j27r0L5J43J16J0q9p2Oj1
-57277a793o7j9Jl2L5J11K24J45r5j01OL5J8K9N3J7m0j89k75kJ55QkO4jn5l3j7j5mL5R9J1
-57244a694j29k00j49j37p4R7K25J18M2L2L8J8k3oJ1K0m2q1j16j31pJ02J45P6o1j51k09o9
-57216b355J28J51K6j5J9L6P8L0j2j0Jpm3o2j10m2Q2J33J33J10K1J4j7p4j67j11O0J74J12
-57187a717M1J8Mq8q5oO0J9r7n0J01j5k21q3R1Q1r6k05k02p9O8O3J7QR0jq5j6R9R5K5j9l9
-57154b224PR6P9J03J58M4r8j53j58j05J2J08J21L1j08j20o8lR3M8K4R5P7m7q2J8ko5j23j79
-57124b421o6Q1K02K05n7j51q3n5L8J65J03R7R1ql7L8M1no6o4Q3J5r4r9n4RM3J23R4O3m0j34
-57092a943o0J6l4J4O0K6J2L3K8j31k78j74o6M2M5k7r8p6o5j02N3J17J42J26J07J24J54M7
-57064a908qN8j7j08r0k5p3l6L5KK5R5J05N2K1r3j48p7m9J0n8j50k0N1k9QRj33q6R7J50J17
-57032b273j2q6m3O7J16J8m6L1J17N5k2k9O6L8%N9j7k3k7q0j66r6K5J05L9K0K3n0LJ1L8rj33
-56999b281r2mJ32K38P8L6J08P7o5j40j51r5m2k0QJ7L0J11K2oQ1N7l0j38r2J00R7Q5M8J7P7
-56968a737j7n6N3O8O0M0l3j48j81j95n5J22K7m6p1n5M6P1J6m5M8N8J8m3o3l3k1j0K3J2J34
-56937b013K78K18Lj58j86j37KK2K6OM9n3m7m9p4j04j47m5R0K19J78j11j11K9k1p2l0L8M3
-56908b157N7J11N5k9r8j7L3j40j64o6l4L6L0J4M9M6N2K4Pn3n6k8L5J17J59l0l7R4J23P5J6
-56877a776l2p8k4j8m0j20k10p8J24Q0l5pJ04J23j3j29j22k52j65n2k8m4p4NJ63L34L37J67
-56849a860P3P8O7j40j53qj9J8R4O1p9j63k31k26j15llk2J2P3j4l5P1K2m9k0j8KO5j8r2j19
-56817b751q6l8O1J00J0O2J85K82K75J41Kj64j36O4J50l9j83p3M5M6kj08j43jQ3R6N0M6pl9
-56787b072M9N7j31j85o5%N7K0RN8M6k4n6n8K5J13K0OM1L4N7Nj31j58k8O0J11J11mL8N9j22
-56755b058j35O3K8m9nM8l5j32q6%O2K4Q6P7j4OlPJ18J22j10j86O4K19J43J1j1Q6O1P6J83
-56724a340O3j85k02j16M5R8M5J2j5j30j87q1j28o2R4J68J50O3j33j80j23j00j3M4L6J21N6
-56697b000k5M6N6M3Kq0p3j8l5J05J03j2r5j47o3Rj40j00K2L0N8O0N6J28jj87j83n4O8J53
-56667b274J65J41J52R2O2Lj48j53r2qp1j19n6N2L9n6j41j85q9M3P4Q6Q7M0m8m5R7J64J25
-56638b063O0PP4J60j4k28k44r3qK0qr0K8J61L5m3Qm1J0J21k9j29n4Q6R9j3j29j58l9L8N5
-56607b421M4R4O6j3o0l2Kq5J9K27K81K11J36k8j31r1m2n1K1P7Kj83j67r6j01l2O7N3k5q6
-56577b344j40p8PJ7P3J35Nn5l0oJ9N9J02j4j14N9R9O8J17J50K5j14j01JO9Q3M3j18j71r0
-56547b244L4L8r3j36r3K8J44R4J0R7J74J40Q9J4l8k1L5J0j01j4J35J02mk05j99O4O0q0m3
-56518b003MR2O4r6j31O5mj57j50k9J06R5K9j4l2j14j26m4rP7K16K27J8n4O3P0J6m1k0L7n0
-56487a895k39j36N4R3Nm9kr7k61j55l5RJ14M9nJ65K57J23p6p1j84k23k4k1j01M9J50J51J06
-56458b249R5K6o9j4J96J37K8J60J04j53k27M3J93M4j02r1m6q9p8j5j2p6j36r9M1J48J54N1
-56430b036l9Pj0j2K4K3N4K3L3J17R4Nj24k31j51p5p4j41j53n8N3P5%p5O1J45Q3m1j27m4J8
-56399b576m6M5N3k2NJ00J08Nq3j54J5J60K18K29J36O6j61l08j92q9n9p6n9kj4J6n3M7J17
-56370b574j9Q1K07K0j77L0J15o2j3J50J51l8j30j4k4q1J6N4Mo9pR9J93J39P9%j09j88k03
-56341b370P3J46o7j90j79j16jR9J93J54J49J1j86p0R5J62J30o8j43j65j95m1K1m7J0J57P8
-56314b360NO5j4j18j25j55k2N9Q1J51J38Q3R3K51K62M8m0K6J18L9j59k03j08r8j77j64r6
-56287b420k8o4k0L1J41K25J17j4J6Lq9q8k6l8Qk9k7r2k19m2O8O1R2J91J28p8j27J2K9np9
-56256b363j30j34j20J34K28J19m5m9O8m1p3J01J75J38J5mM8L4n7j93k23j19Q7K46K54K19
-56230a685J02o1j17oK6j18k06j65n0J2q5q8r5j12r5J07P1m9p0K3J1j34p2Q1J33K01K26J37
-56202b078N0K7j5N2J5j95k26L6N1qP9J12k2j15nQ5K7n6k9Q7O8N4r2j85j41O3J38J6n7j41
-56172b405n6J00N8k4l4Q0k2j78n7OL8L0J11K42J38Pj15j41j33j32m3P0J06PN8J47J33N0m1
-56143b000K1J86P7j26k32j07o0j22J6P1l9l0J1J9k0j06jQ2p6j19MJ41J38Q6O7J3j33j91m9
-56114b479J1J11J74Q0q6j00oM6kPk1mK9l0J17K75P6j88o0Q0j20k31j35o5m2k6k8JK0j6J27
-56083b485J63Pn7M1O2lo8r0m0p1m0K3J0o9j63j11M6J03R7R0Q8Nj81r6P4N5Q8J21J10L8N6
-56052b197K09M6k37j69m6L6R7J14Jj84k30j57oK82L37J48n3j89j21L5P8n0o9M4Q4J09N1j38
-56024b175j21K9l3j55o3O0J14J73L3j43k5O7j3j5O4J28j4o8L7l9j55r3R1J46J14J78Q1m6
-55996a843j51j90j38m4L8J31J37M5j02q7P3mr6nP2q8j39lqj01q9Q3J35K2J0n2n4j15k18j40
-55966b921Q4J22L2N3P0J68J16r0k2O6Q7O8R1Q0o0j14m7j54j56J28J57J2j10m9O2jl3J6R2
-55937b253k0J03J44n4L5nk24k45q7o3j43o5jJ80L32L28J43M0K1l9j02p5l6K9J38J39J07l
-55909a676j42j20j35k15j72k1mJ5J24K7j07J0K72L30R8k05k72j99m6pqL3p6m5K1oK6J54K23
-55880b123K48Q3Q0J16k4j81j26Lm4j96r1k9n0J12J48L8%J14m7j96j33j54p1O2M8P7J9q9p2
-55851b478p8j62q9J09K29O7q6m4o7k4J32J41N0L2k0o5j2J12J18k2j20o0N0N0k2j28j93j41
-55823b721K4J33P6Q2J56J60J72P4Jp9j55j41q7L1N0j66q0O3j0OR7Q6q2q0LJ0o6j61r8k8N2
-55792b678J3MJ67K03P8j4J4j6l2j1m4r6n0m0o8o5K5J75J87J55Q1L7M0J3j68k63n7K04J41
-55763b065k9j13j31k06j19J08Q4l0n3o7k8L4P9Q5J4m8KJ09ln8j2k4J8L7J46J80Q9mk7m4J2
-55732b064N7L4jo9j52j38J9O7L5J13K01K8j26K4M7j32j06q8j24p6Q2P7n7kj7j37j5O0l9q5
-55702b584J0NO6J12J11P5o3m4%j0r0QJ85J91P6m9j8n7j57p1L5J8n5m2oL2J71J23N0Q5L8m7
-55670a902n3l3j9lL5j1j06j10j32n1J64J75j6o6r4J4R8N2RmRpL4J48Q0k5j30k23j95q6K3
-55639b425Q6J42K31J76N3P9m3j53q6l5j12k14j76J7J35O8l1j7J6J7p7o7M5J29J59J40L2q5
-55611a996j41n9J6P9J17O5n6o6r2n4op5j53n1L5q4o2R4J87kr1K1M5k7j11q7nM7J16Po5l1
-55579b485l8j70j47K3Q0K8j1O7J55P9L6J24M1j28k33p1J23K01R2P6J56J27P6P3k3n9r4k68
-55551b170k80l8M6O2J28O2j34j41n5j9Q2K20J55O5J34J20jj35j94l01k17k5M5J31Q2j1J7
-55524b372J34P8M4Q6M5j21k35j51j5J3n2j39j50j78p8J75K35K03J24Q8R8rn3kj14p9J59Q7
-55496b179r4j13q6m9j7J6k9K2J25J02N7L6kkk5r2j79j69L6J51J70R6j7j3p0j71k24j09K6
-55467b803m8l4J57K42M8r2o3m2QJ49J08O9M0o1m3O3J22q0j33Q0K47J70%m6q9l8m6m7o1JM6
-55436b176J36J35J25L2j10p3l0P5J06N3q8k01k54j30Rq8m1rm9rQ5J42J43K9rk1oq9q8r6r8
-55405b595K5Q6l8r0r9j39M8K38K54J16J48K31J05n8m0l2n9j18p6n5r2j33j43j37L3K25J87
-55378b208O7P5N4N7M0KOK4m8j27j26j47j10o4rq1j06l1J5k1j6K15L36J39J7n2j12m4M6M8
-55348b161P2J84J31k9j6J32J10N9o1j50n6m1m0n5l6j8K8P2Nr7j66j44m2N2QlPj22j54j1L8
-55317b504Q4J27P4m6j84j87R2L38J70j45k34j94r2M1J49Q6k7n6L1Q6l3r4jJ20P2JM4N8j4
-55288b238m8o7Q2J32N6J00J25J81M6q8j29j79k46j58l8Q4N8J17J68J40J9J2rk2n0q1p9l2
-55260b144Q8K02m5j73j58k04j72o3J55K36K43J08mQ0J57P5p5k25k16k12k21k1J99J30l9l5
-55234b334n3k1J5J2j0n5m7jK9j8l6L0kL9J49J39J6O8P7J03K54R7k78l33j24J65L26J99pj22
-55204a723j24l2r8j67j79NJ94R0j59k71j14j3o1q0K4R9J23J00o2j64m3RQK8J28K06R0n2j30
-55175b368j53j44l4K8l5R3J53R8J45J57J15N3j8p3k39k46r5O2K09K41P3m2j4RM6O8J17Q1
-55147a713q8k20j45j11q5o6o5o8l4O5J36J31L5K6N3l8M0J90n7l66k49k2P6J44K37K05R0j13
-55119b012k85j94m1R1R8R2J16O1o5q1k1K9L5nj4k0Nl5m2r6p9M3K1Lo3j18p8nJ23K16J91O8
-55087b062n1r9jJ60J52M4n7K0Q8p7j63q7l3k0j40j10L8lo7q1N8K03J41P0J67J32k9k31j76
-55058b214OPj03j86j28K7J70J11O7O1O2K4j11j0O9k9o5L1J33O4k5K4j1k9Q4Q2k9o3p6j3P1
-55027a999L5N0n0j75r6K4P0N5j1Ll5r4m5O9R1K2Lj1pK0PJqm8j0K4q5o5J10J42M1L6J8j86
-54993b104k75j14k8N2O5o7n3J8O9R9J8j3k0o2p2q1q9P6J70j4j04j07j18k6R6J71J43J2o1
-54964b419n5n3P1P1M0Q9j36k07J12L08K20R1R2J31n3l12j72Q1R7J29M4o0JPn6n9J5M6L1P5
-54934a831Po0nPo8o1o0j81j49n8p5j52j35J41K64J87N4p5p9K4N4rl8m2K9P4K8K3RN2K6OJ16
-54901a977j6k12k45r0PN9O3n1q1o0k8Q0R8J46K39M7j03r6j51j56J6J05k3r4j17p8n4L5O3
-54872b674O9N5RN8R8J5j33j52k7O4P7M9Q1P9P5q9k25j25o4K5J67J83J41J24k0j75q6N6O0
-54843b285Mnj8o1j43m4J24J97J24q6j64k8M4J1J5O5K6p4j04j55k38j05Q8J76J41N4j36j66
-54815b743k6K1J21J34J43J63J84J54P1K1p5r4q9n0L8R6L5J4j18k10j01j28m0N7P9M9q7r4
-54787b475L1O6J09k4p9j01o8n1o4l2N9K41K43L9q0l4n1l4J1O7J68L6j31r2O4J33O8O1j18
-54758b038k19j21k7l2OR7J35j6j73r8j17q8J31K69N0k32o1J09P3q9j21N9J91J05m0j12k72
-54731b631j62N8O8J53J92J69J03L1l2L9N5N0N4l0j04j39j33p2l4L4J16K04R5mn0j22q5P2
-54703b105O4o7k34l01j15J19K24O4n6o8n3m8M7K05J26J6q6p7P8O3k4o2m4n5m3Pl4n5RJ7J45
-54672b343K18N5n4j4m2j58j23K8l7j87o1R0J06J44J42J13jn4J37K24J05m1n9q9l2O2k2j27
-54644b020j15o1N3M8n4j27j19l9J16J60R1M9J51J23o6o5n9j06o9m3m2j0j17j85j28k6N8Q1
-54616b521J45K50K54J41j43k52j85j50O9K28J31L1N7j25l22j56M8R7Q7Jj32m5M9O5J43J28
-54590b107O6Q3LJ22K06Q7l8p7k4j07j29qo8o3M1L5P2K2j59k78j29J24R7l7j04l8n8j12l5
-54561b613K1N9J84J32N3m6j04n9J0Nq8j00J6N6K9J1N1J23P9p5j12j67j01J17J64R7Kj04j29
-54532b489O6J30L1L7J18J61P5j3N4j7p1n3p6J5j8j90j76k3mn4j72k00OJ96J37J12J63O0m2
-54503b237m2kN4J33J28N7k2j63j20j2L9J1K9N2L1o3j07o4j04j49j5Q1K3Q4J39M8k01j68N4
-54474b506P4O6J93R1j10m8jj26k12m3J13Mp7N6J25O8Jk0L2J18L7R8J87J15p4j33n4j12j01
-54445b239k9M9O9N0m3j7RM0j4j53j89j64j34r4j2K00K66J18pR3J09o5j92j24N5J39J30J54
-54417a995M4n7j8k9j35j41j75j3J58J68J24Q7qj25k16j97o1l2l6N5J96J48J01J35J22J4j66
-54390b052r9J14R3m3j30k26j38N2J30Q7Q4O8j00r8N6L7q2mk0q6j41q4rO2J74R2q7n4R9J96
-54360b109J80kj29j35j37n2M3%j32rJn6k0J07J02o2qN6j02j25j2q7N4K81K40kj07KP6M1M0
-54329b063J0K9j8j85k07o6J3J15R8J5k8m4n2p1M3N5P0qj42J2R5m8q7p4k8Q6J41J72J04j01
-54299b164k14j67j36Q7K91m2l21k14O4K26J90J43jj31l2R5l3j19j04j17m9M0O4NJ64R0k01
-54272b586k53j0J62J92J21l0k5JJ9mL3j4QK8l4L0P2rm2r3KP9J22Q4L2l4j42k31r8P6N2p6
-54240b568r6j5J23J20J0k4O6N8o5j48r7l7p8nL3J35J04O2N4R1P6n0k4rqM7R3K3m1m4l2mk0
-54207b270lk3o7j0J4j6kR0J04Q1M5j8q6r4J4Q6J07o5r3j14j65j56K3K3mJ01J23j7q2j02q9
-54176b665k3K0J5Q2K72J12j08o2j2j23j17O1K8j05q6M4J05R7N8J29J14j2Lj10j54j08L3J23
-54148b389L3jN5Q4lm2L4J2K1K6J18J45N5Or2j49r5oM7K2M3J6q4J09J59p6j71J00J62l2j41
-54117b034j35k8j7j55j46l5R0J78J22L7j20j33q1j06K3J17J5n3R3Q2m9q2q9k4K2Q4J27J17
-54089b180J7j06j07NJ43P1o4o1LK4Rmj8j3J19J45N1M4j9r1k2K3k9m2p3j54p5K04J69r4j36
-54058b261j15p3K1J29J70R8k9j59j20J42J84K7l3n5o2r5j48p5o4k16l5L10K95J05j46k76
-54032b481j87l4J01K37J88K0m2l9J6M8N1K4k9j06m0O2l8j10p4PM1L6O0j8P2J59M1j40k43
-54003b418k26q0J25J27P5J43R0j07j78p5J41J96L07K52n0j21k1m4k20j68q1j39k24j13K29
-53978b580K63J31N8j01q3p7N7J56Mk23k39L2L44L32P0j24k23k66k02j62m8N6J24J8J5K16
-53952b452L16K59%j64n3jj9l9m7O1J00J50Q4r7k48k16Q%p2l6J16L10J23k20k11j10p1k3Q4
-53923b468J71R5p5j10j4K3on1n8j00m9N4J01K09N7n7Rj2o9j5J27P7o0n2Nj9l9j58j59l9J24
-53892b558K29Q0n2p6j01m2k6o8j34j26k4R2Rk1J50R2r7l7N0ln6n4K2J32R6l9j94k09j5J15
-53862b865J01J82K96K15N1L0L1o1j51j39p8O0Q7M8o2j12k9P3J17J8j54j41j21q5L4J01J24
-53835b430J24J09K8k9QO7J6j08p1R5J63M2po8j02o5k8j03q5L1R3O5L7M8p6j95j99j67r5P5
-53805b827J21J13M5J1j5l2p6O3J99K30lk16o7J54K25Q6j40k64k46j49l6m7L3L6J10J57R9
-53778b436O7J4J0R0j4k1P3oo1n6m7o0o0l2M3J75J47M9n0o3r7lrj72k21j67o8M3L3o4l8Q5
-53746b916K18L09J97J4q2j91j97j14K0O4O9J44O7N2M1m8K2Q9L0j23j09Q9J28N5m3o5m6j15
-53718b441k09j23P9O8JL0J4M6J10P9M7J67K64J82Q5M8m3j23l5j26j42k7j3k5k4p2j80k57
-53690b620j20m1p7j4J04J52J25M0K0J6J2k7j06m4J7M0rk5n9r3n6n9qJ55J09j29j15M1J67
-53661b604J47M9m3j5N8P0l0q0j36k1J56J26k9j02o4J29J27p7q5p8l1r3n4K24L29J85j81k77
-53633b400n4L3k5j6Q9L7p9j0L6L3n2j44q9q6r0j27q3R6J67L7j0M1k2j44r5L9J06N1k7LR7
-53602b688P2l8o3o9%O5J23J28R3O4J16J46M5q9j3j2MJ6P7J11jj91k44O2K13J03j43j49k1
-53573b283J8O8N0p0r8p1k0K5j40k82j89m3J04J01J08J50J48R0M5m1j89k22p0P4M9J83K41
-53546b264M7p7J6K3k8m5j38j5R8qn1p1L3J16Kq6k9J49O7r3r6J7J45K86L45J59o3j66j32j01
-53516a960j4N0rj82k84k17o4L3J89J06n3l8Q4K1LJ1j2k3M9J62J44l9j07n3q2JM6M1k0K1P3
-53485b123l3N3J37O1Q4P0j39j98j91j32j18o1m5J6P2M6N8MP3J57K74L05J81O5OMm9l7JM7
-53455a412K5q0k10k36j92j05j16r4rm7lJ48K24J54J3o7Jmn8q8n7l4m7j44j65l8M1J20J61
-53426b319J13k5q6r3j41j15N2L8o3n8O4K15J19m0k8J9o8j37k41j19O4J60K10J02Q3J48J84
-53399a962K5j74p7qnK5k5p4o3K9J07O6O7O6M4J5j62k85j86o1J7N3J39J59l0k19k3J84J94
-53370b164J4p5q5j05l1q2j56J4K52J23J7J11R6j16k28j08J7KJ23K65J86nj33j44k7O2Q5N3
-53342b039J1J0L8k5o8J45N2j05j14j31l3l5q6p2k0Mk3NJ8r4j19m1J6J2J9J44K35J64J69K44
-53312a719L6j92j75j46j64m5N0R3J59J88P2r5j93k00j72l2N0O6O5J07J08J14J00o1j26p0
-53286b182L0JQ1O3j79k86k12L5J48L5m7l0M4j3j43j36K2N9On0PJ29J09L7o0j68m0J05J93
-53257b442J17J08J03Qj1o0p3j56j18J04K15J18k1M1O6o0j48l0R5Q9n5n4J8M3N3J9K1Nj17
-53228b122k37j36JP4l5p6O8P1N1Q7J36J01N3J07R1Q9J25n9j98j13j04k30l26j66J07K04O5
-53201b372q1n9J9Q1N6o9j17j11m0O2M5jO3O5J46K38J46l3k9p8j46p0KN2J34k4j07J5N7n4
-53171b210p3l5o6j04j38J0J81K25J90L8r2J1R8n1j22n6K9N6m7o3O8L9k29l20q8L2P4J73R3
-53142b377j4j32j91j11m6MJJ7o2o1J5J24J08N2NK9J27Q6M8k3k05j26n1j15%J37Q3k7ln5o
-53111b769J43J11N7M5N6J45J19m6j50r3q0n7lL4N1R0Nr8o6j34LJ92J97O8K4j0o9N0J09pK0
-53080b063o9k2J60J86P4o9k13k50k31j97JL13L00M0o1k2p6n8Q6O3K2J4n7o1Q5P6j01n5Q9
-53051b096J4p6n2j45j80o3L0om3l8K5K8J1j7n3LJ76J70J08P8r2l03k67q1k9N0J37J35J00
-53022b476Q6P2O0R3Q0m8q8j13j26m1o7mO7K7J6J60J74j9L8M4j42k46j82j78j49j56QJ41J79
-52993b790J05l1L8J54J25Q8k8k5j5KMRO6P2K6RR5J45R4j44k29j63q2Q1N9q8K2J88K06Q4j10
-52962b033j65j07K9K41J33p0j82k22j12J33K42J15n3q8J7r5j59m3J06J24R6K9p8RR4J34P9
-52935a826j09k10j46p9j41j76l8m8j15j88m9J84J16M5Q7J3M5J89J34n1j64r2o2J6J01J41
-52909b423R4n7j50o8Q1J54Q5lj0L3J09J32K0j65k09j64m3M8J50K43K03J9RP2N1j10k22j84
-52881b305j10q9j30r6Q8K75K00O2q0j27Q1J52O4o0o2j2k8m1n7o1J9M7n1m0L1J8n7o6n6mM2
-52850b453l1j58n0O0J12J38J47P8q6j58j40k08j04K44L53R9j10j34JR1N2Non3l7m0j09k8
-52822b525M3Qp9j49j03M2R5J02Qm8l2l9mM8J76Q7j20o6K1K2L9J26J20M5K5Q2L3j52k03j82
-52792b580j60l0Q6J2n2j5k3j02k5k6j50rJ74K93J82l1p2kJ12J00K4r1l5k5r8NK2m4r2j2M9
-52761b615o9nO6M9Kn8O2J85R4L1R2J16J3j28m3K4L9N0J9L7l8mM6L5J41K22J46j02j58j22
-52731a873j70j15JP4J16mk12j34p7j74j71oJ5J24J56l9l4R5J21J72J18n9j64j65q5k1j09
-52704b620j48j5K6L3J47K51J10M6%j93j68N6R0m4j76j78j88o3K45K99mj74m3MR3J73J76J92
-52676b073J22o2j45j21j91j48q2L2L2q2m9l0j36j09J2M8J32J18Q4M4P3Q1Q0k3j25j15n5J5
-52648b673K8o3j26j6Q0J28j9j82j69RK43R8N5K43J33j26j37L0K8n6m4L7%o9N9J46O2L2M3
-52619b226KJ34J44m8j06m7j8p3j20J0J86J37j27j34J15J76lj24j37j18q7l9r2q3pM7O0j4
-52591b592j3P3O9Q8J14L9n2p1j1M7N7n9k01q8J9J0o5j69j28q3j20r5K5J31R9J68K00J33L8
-52562b437J16J31J26J25pj21j42j45p4q9n2Mj36q5N8J3o2N8J28L9j18m3J35J53J07N9o0q5
-52534b404j05o4J89J90j01k23k06j03o4J2K43L00N7p2m4q9m4J48K58J60N3l6q5j90j92j37
-52508b549p1q0m5Rr5j01L4O2P5N2L5L8o9q5L4K03K00L4m2n3j5N9K2L9M6Kj9PRO5j2o1JPj8
-52473b282pPO4J20J79k3j40r8j08q7j45l2K3J46K20J03q2j39k37j28N5K7r1j14j84k11O1
-52446c103J63J57J71J5j44j84j87n4N8M5j5J7P1QN9J58J83J39R9O3pj31r8RJ09K58J76k0
-52418a985j40l0M9j04j97j33J34K43J29J20N5O9J48j7k78m36k98n1n6p6q4k5J25K8r9k2Q8
-52391b843J79J79Q1j8o9p4R1J73P3R6J55j3j58j66j76k03j28J01Q5k6J0p3j37p1l5p7m2J99
-52363b887J85R0J83K9j02j52j29l9n4M7K02L2j5K7J10M4j12j27J4J31J38J46Q5r1p6lL6J17
-52335b171O3L2P2J04J08j05k91j97o1l7J3R8Q8l4m7j5n1M9J60M6o9m1M5Oj4q9j86j54j04
-52306b782qk2j7K5O0J45L0N9K55K60J9j13j42j80l1j5r3o3Lm0l2J96J99Q2JO7J04J10R4p5
-52276a904j73j72o9o9j34p2R9J40J2k6J09J71Q5p0j72J2K22O4j72k16j59r7m5l6l7j1o9J6
-52248b773J02Rp2K0O9K2J18J47P3j05j71r0l5K6J61K02N0j8n3p3Q9J94J70L9o6j25j28l7
-52220b255L0j5m1Km7p2N5J14M4q4l2J41K20O6j52j70%J10L0k7Qo4j33j93j53M8J49pl5J32
-52190b331J09j52m7J32P6K9O0J52J16N0L5m7j99k78j24N9N5J16J20J8k01k58j23OP8J8l9
-52163b570N0O0J1J72J56M1j8j27j53O7P3j26j41j9N9Q9k0j6l6J8R8L8j70k14l4J29Q7J2j8
-52134b502j07P7J41J9q6m8p9j6l3k4P6J18J43O6q3j01j26o5N2R1rJ0J5j06j52j26%J81K06
-52105b468K17J24L0rp2o3K3P8J57J20N6J03K0j48j04m5j08l4L9K0J3K8O7L4n6j04M1J14m8
-52076a975j36o1nK6lr0O9J80L3m7k5NJ27L4k06k27n1M9J0n1o2r5k6N9J02K06J04Ml3p1n3
-52045b209j09p1O3P5q%R2Q6q7j21r1k15k41j07jJ20K12K23Q5p0o8NLK6R9J20J8O7P0l8j34
-52014b206k22j15L1N2M3j76k35J13K37Q1p7n9J43K04J29O2j2r3l8j20k04o3k0J50L33J86
-51988a876N2J01l1j48j04j70n6L8L0J06N5o5o5l1j06m8J24mj74q5M9P3M1K9K5M2O4K4rL8
-51958b081P4P4J8j21j76l8J17J70O9O5r6k92k64m2Q9N9o9j57q4m8N2J07k8p6M8J57J39J51
-51930b183J29k5l7P3K9j18q5n3n1j14j09n8o9rj6m9J57L73K51jo2J03rk44k22j64j22mJ56
-51901b533J28N0J52J54O6p1j70k14n1J47J24l0r2q2j12k49k78m1R9R1R3J35J26l7j46j3J66
-51874b588J55lr4L5J85P2r9m1J4LM7Jn9j20k27q0K23K38lj45k85k11LJ78K64J47J06J48K4
-51845b112j93j26J58J48o5j29q9p2q7l3j7R9J14p0j61n9K01K11j6j21r1j1O4J49J96P0o8
-51818b110K6L9jR2P7q8j25K6J00Qj01o8QK2j9k6l4n3j70j26r0j24r8m8J8J70K35J72J54N7
-51788b077K3Q5lp3j62j79j58K9J98N0m4m9m9nJ09K08P1J17K54J34j42k83j2J05k0m0M9j4
-51760a878j04R4Q9j0Nl2j07j55j83OQ9j09j15ol3j4O9l1p9j3m5k34p7J64N3N2L1k02j72j7
-51730b964jQ3R4J11P5J9L1j7k7L0Pj4P7N9N1J29J58L4j77k05o8k5j45j92q2n5m9Q1K46J46
-51700b590N4J00N1J9K8q6j56p2K4P3nL3J97J75J9o7j2Mm9j5J19J21l4q8l0J1r7k14j06J03
-51670b490Rj84j12RJ19P0J2P0J6qN0K9LR8J54J13Q0O3j4j36q8o8j48l8N7j7r4r3o6r6q4l5
-51638b819O4J36J01N0L5o0r2p5m8MJ53K87K86O2l5q7j30n2N0J15R2lj04j71j20m6p1n0Oq3
-51608b605j81j19K5J03O5N1J55K22J30P0N3K1K2N8j9j8j2r5q7j83k44m0K28J54P7O5P7O9
-51580a958N2l9p7j42j70p4O0J08l4n4L0K8n1j75q1Q8J51Q1OP3O4O8O5K7P8O0l8r7L8P7l5
-51549a871o3r4q6o4r4l8PoK2M8P4J32j5j27j04o8N3Q8q7k02k00n1R4k2r7p4j1K48L17K9j25
-51518b387R5J97N2o1q1p4l1L2k4j41j32n5n5NK13K45J06m7j80j55o9k1N1O0J03J00j0j06
-51490b370r7j55j17M6NkL0P7L4l4k07j76N4J08l9j04l8R1K20J23q6n8K22K40O2OK4K7k2n
-51460b141rr0j49n3M4N8k9Ll5o3k0n9J0J19J1l0N0L5M3L3m4l9J4J8r6j69m9k3j12l1J03Q5
-51428b615k7p4k5O4J30o8j18L5R2Mo9j65l3J15J71J37J1k1J0rJ8n0j9J2r4Q0K14O7j41j17
-51398b485O0Mj93j35QJ26K89L44K09R7MJ0J6j10n1Q4K9j65l11k06l6j1j07l2J51J90q5k18
-51370b524r0N4Q4O8J19j8n7o1j12j05K6J06O2K0J46J35Mr2j02j00j3M2op8o2J51J43O3J19
-51341b078N2m6L8R1L0j9k5M7%j54j82l1K7n5q8OJ82J40J3NMl3J2jLj25j35j5K4L5M7J03O7
-51308b061P0pr7j31j28k0J9N7J9l4l4J9r8l6J03M9P3jm3N5J47P1j85k68j19L7J4N9j0l2N9
-51277b453R5N2K6j9p9L2J62P9l2j74p9J0n0o5J8P1o5o9J65J25o0n6q2LJ24J11p7j36j10j89
-51247b722k36j10J10K17L04K14j8n5J0p2k36j50N2J04J46R7p7k06k10p4P7J44J04J33K2M
-51221b428j0j50k25l4O4J5JL1L8P0J57J40J41l3j26j46j42J85L18R6r9j55j19q0Pk0o9M0
-51193b533P0k2K5K4K6Q1Q5O8K1j8p7m9Q8J52R3J09J0j07j52j03n9n3j42p2O9P5Pk5o2j04
-51163b575j57j96P3L70L05j7j49m0M4J66J95P4J9j31j26j30r2L8Ok9Ko0JJ4j2LQ9J37Q2j4
-51133b110n4p9l3q6J1J84J13j9j02j67o5J42J70J2n2%L2K9qo0j66j50pJ95L01P6j11k62k71
-51104b537O9J59k1m0P1M0j85j72K4J88J50k0j19n9k5O2J33k3j35qJ19J77M5j61k92j54J33
-51077b581K06J03K0lj00k21o3K87K35Q8rj23r8M6Q1J23Lj46j02LR3J52k3n1Lj05j26O5J60
-51048b083j5j56j49j00RQj80j85k6O4J04J62Q1J5Q4M9l7K3n6m3J24K63K40J13o8k57k77j86
-51020b479j73p1o5j45o3L8R1J37J78J15R8J57J15M2jj1N2r4k94l04j57l1O2J29L7J3P7J9
-50992b528q9m6j8n6l7j4l2J11K12J67j6n9O0J37J14o2j01o8o2l8M1L4L2J9j1pl2K0K4M2P9
-50961b184l2j02j25k4J01P9j36j57K2R2k8K7Q4J2q9j41PJ47J02P9J18M2j05k02j58r4Ro8
-50933b724j82r8M3J38J45M1J19R5k2j07n7Q1J04Q0k2p5K3K7p3j32j53j17p0JN0P7L2k6k0
-50904b822J43J61j18k12k0J51J06L1KP3J74O3p8q7KL3J3N9R9P4J5L6O2q3j10L9nn6J1j7k2
-50873b283M1Q5K3k05k43n0Q9L4k8pl8n0k4l2o2QllJ49J19j7n1q8m0oL2J89J51J2m9j15P6
-50841b386J43q9j56q8k6QO0J04K6M0K3o6j6P0k2K7L0m6n5p1j83o2P6J46J47M2KO5K16K01
-50811a840J9j09j84j60jJ64O6j05l7Jj31k10PJ45J11PJQ4N3J12K12Q7j25j80j87j19q4J28
-50783b275K73J38J9l1n4j06l5O6P1j4p5o4p0rLLQ0MO0L1oJ6j16k51j41O7m1j61rN3O0N3J9
-50750b442L0m5p5M3J09K2M4J19P3J4O4J25nl7O4k5n1q1nK8m5j6j04k26j51lQ5J95R4%o2q6
-50718b350j9mq5o7Q4J27O3l0o7M1M0j11j28q6N0J01j9j16j2J38M8o0p7o0R5J12M6k2j4n5
-50688b437n1J01O3r4L2Q6J7J1l7j33r2L3P2mj43o6P2L8L4O8m4k3N5l9n1OO4j7o7q8r7KJ53
-50655b576J10p7l2R0Q0j19j69o2k6JJ20J73K8r4o1J58J97jo8J08K26J98J83P3n8j05q4m9
-50627a836j30j69l2n0k02j44K8M2N2rj05q1L6r0j08Nj12k04n4po3O9K24R1K8J07Q0J19K12
-50598b303K59J39l0p8p3l0jk2q9m5K8o7o6j1L9o3j77j46l6O8Q1J22J31l6j10p6j5R9K3j8
-50568b503o6p4J08J40J34O2%j3r1k20k22p4J3O9L2K2P3J09M3m6K2M9j53k12L3K39J85J13
-50540b228p2o3k4N1J03j3p7j40j26p9j31l9J51K38J94O1n0j89j06j4O6J25J02l5n9L4J7O5
-50512b238Q1j0p0o0j2m7j3l1jJ17O0q0n0r1k11k00p4N0N6L2Q8PRM5R1J34Mq3k9nn0m9m6l2
-50478b708mQ7O5j17j15M0P8Q3Q6J45J62J56o4k00j83j08o3%J36J57J02m6r5j9J09J27Jj19
-50450b307q0j1p5q8N0J16KlJ45J50kn9kM1M9j6p9j07j24j67r6N6Q7J30L7p0j3j8l9M6N9R6
-50418b292R7R1k0n2O2M6k3j72k00p7L2N6n4k29k45k0K27K18R3M0n5k08k26n8K19K82J97Q1
-50390b190N6J33J50Lr5J2Jj19j47K6J34J01K9P1P0k9j71j65p8o4L5O4O1Q7Q6L3n6p5Nk6j76
-50359b234j69j05n3j7N3O1N3L7M8J85J16Jj25j36r9o6O0J10M5L9R0Q9P5J3Km3j68k29k34
-50330b601j02J26J49J12M1n0n8R5J54R9P7O3o3j56q5K9K8j39k19j76j4P3R1P4O6O4p9j04
-50302b505j1m9o1Kk9n8J19J22J5m5n9N7J68J07p6o6M4J22K06J32K9n3j93j75j37l9%lm5J1
-50272b470J47J26M3m0q2o8m8Ro9j31K2klJ16J15L6n5l2j0j5K3Nj3N9L5j69j50j6j7L0K4o5
-50240b665j84j76J9J44J66J21r8o2O7J13O2J31K14O8r6j57j72n5R4O6k2p4j12j02j4L1K9
-50213b664K4Q7J50J23O3o7j49j23j52j87l4J01Q8Q6J14J8j09j73j60k8J46Q8j08p4M9J79
-50187b712J55N7k1L3J57J73J65J29J9o9o0j28k43k19r2K7P5J22Q4j1J11K15P7r5j41j55m3
-50160b390J2K5O4J8l1M3N0K5j8m9o4p5K8R8J15N5j05k20k30j05j49n3J1J6J77J11j01k15
-50132b957r6J66J72K5m0O3J86J36R0J44K13J28O2p0j88j70j61r6K1k0PJ00K7j2M3rj33k16
-50104b585q4O7r4l06j88o5R9J79J47R6n8p8J20J31Q2O0j3p1j02j07r4J4J86K63K25J57j1
-50077b030q1j01j32j53n3J55J88Q4l0l0n7p8j07j46r2p3l6L8J38P0k4j2Q9J06M6K6L1Nn4
-50048b313n1k4k0k9J25K72J23J1l0j67n2J22J08J9r3j73j56j09p1n3k6N8J68Q7q2o3K1L0
-50020b368m3n9m4J2m8o6J28K12R0q2k25k68j71J04J97J23J42L6l4qJ6j29j26n8o9M1O4L9
-49992b594O3l8j19Q3K94O2j29N6J66Pq7j39j71j88o5RJ0M3J3R2J86K0n4j36q6Q4P2J04O6
-49963b376K9P5m7n6P3J10l5k00j93q1m7k1l6l8jr6j13j2l3K8J51J48J43R0k5j43j79k3N6
-49934b852Oo6O8J79J44O2l9j85j85qP2O2J33K32J52L3lR3P8n1j40j22p0o8P0K7m4j8p0m7
-49904b557P3J83J37k5j26k5j0K7O4o4j50l0O7Q8P0%j3n4n4j0Qo3j18k3Q7P2LM9J23N2m6n9
-49872b324K4qk6o4k13k75j39R3L05L13J34J35N0j8k5k5K2M5Lm9r0j52k45j14jm4O1J02P8
-49843b447J24R0j6j97k19RP0K1j3j24o8J23J81J17jr2j21m0o1j32j21QJ01R8O1J30J60J09
-49815b250M4j18k24j33M9Q9J2m8O3J17R7J4rj1r4j75j24J24K79K03Q4Qp4j20k13j25J03J24
-49787b308nj31j34k5J09J86O0j2l1j47k0J11N6k5M8R0RK5l4q8o6j79j70q6o8on2o0O5J09
-49757b779J63J51J17m4o9N0Q9J17L9r4j58j06m5K6J35P0j1nl1mk7R1J8j17k9J43J60p1j60
-49728b381j27M3K80J51j06j66j49o2m9l6K2oj15p8M7J9p7q7j19m5M2O3J51J21M3J4k0Q6P5
-49699b466j09n1NP7N3K1m0n7q6p4K2N1l2j92j26m6l8k4O3J90J51k6o5m2OR5P8P5Q7j9p7j23
-49667b719r8l7p5L1J33Q7M9N9J27J59N4o2LM4n1n7Q5R7p9j84o0m0k9k3m7j8p0j45q0J48K43
-49636b555M9j27q3q1o0j7q0q3j4j7MJ21J86J31J40J01J00J28J34J0j5L1J15Q5j94k59r9P7
-49608b272J0r7j17m0J00J01M0k9j5J46K25J39k7p9l4L6J4o4l8L0k8J9J5r1j39j12n7j05L8
-49579b431Q6N5J17L5J9J06K9p7r2kj4k44j58mN2J40K15N9oj4q8L0N9j1o1j12j33r0k5P1J81
-49548b308J57j1j68j81o0J16M6j11m3k6r8o4O1Nn0N5Q9O4M4L0l2Q7J36P6m1j46j09j7Lk1
-49518b517o5L6J87J85J42jr8n1lRJ14K7q6o7j10r8p4j3Q5J58J61K4k66l35j00O9Q4J23J04
-49489b376K2l0m5k8J9N0Ll2P8K04P8j01l2m3q2L5R6L0m6j69j72j34j15m7k8k4k5k7R7K14
-49459b630J57k7j09p7o7j33j07N5J68L34L26J23lj76k75j66Q2J08oOPq8j78j21l5J00Q3r
-49431b658J5P5K58L12J18j41j63N3J34R2J4k0o6k08k74k14k1L0j4n7n2m7l5J04J94R3J28
-49404b350K03J09p8j21q6m3j12j33J66K61Q0m3m5r9k23p2J13O8N0N6J6j2Q3J66J54R7o6k54
-49376b115k42l3Q5L1Mm9n0J23J50O2J15Q6L0o2k14k04m9n6j40j73n4KJ7N0O8J09J00N7q8
-49347b440q1NK3n3o5P4J82K3q9M0J46J33j9m6p3j38j3J06N5j22j77l1M1L4J03J56l7j51j0
-49318b424J07J00k9q1l8j3k5L4J9j5m3o0m6LK7J8j7l6m8J05J58J4oN5K7p1m4q8L1J22M2O
-49286b216lj9j31n9L7l9p8l9J33L15J83Lj76k26o1pJ26K2l2P2L1k6k6Mjn8q4j30n0J6Kj4
-49254b531K0RM5J3j32o9J13J67J00m6j44p6j4j18J6K02J26K3k1j40o3O8Q0J14J70J4j85k34
-49226b493n4N3J0kk6j54j73K7K04K89J93%j24m3m6j33j27q3p5p1M9J64J93J57J13m3j0K7
-49198b178J1%r4j67j92j37j9k9m8M9L2l9N5J09L2q3K7J92J95R7O6K9lj6M4N9N1k4k67k25
-49168b473k3Mj47j75QR0J20J21M3M1J53J98R1j0p3j69k66k36n4J31J88O1n9l6Qj24j68nM8
-49139b713J06J74J15rl2j01p6m0p5l7O4O8L6R4J4j26j76j46K2J30J6n8L4R6P7L2q5q7j5N1
-49109b647M2M5J22Q6j10j52j14o5K0k1P5J09R9Q4J25J35J3j17m6o0k32q4J18J21R0m9j59
-49082b572j79o6J62L17J63Q0M2p3j08r4M0J21J25o3r4RJ23J47Np8j27q9q8j72j91o2L3K1
-49054b668k8K4J7k0l4k8J9R1P9n2j01j7QL1N9J9m4j55m1J11Mj57j51nk1p4P7J98J58J56R6
-49023b449j9j22j04M3Q6J0jr0j04J0jj04L4K18K05Pp7l9j37j98k65j09J27P1j1J10J70L8
-48995b701n4J2J62K04O1l7j18n9M9R6J23M6j5L8L1p2j35j02JJ07J53J65J45j29l62j68n2
-48968b611j12q1L2J27J46N2rJ18J89J20M5o7r0n0j19k09j25P8J11m8l1J16J74J3n4R2K3j55
-48940b325j79l1J17J53M6r1m8k1O7K5j19k67j58m9JO8r9j91pR4K39K76J43P6qp6p3%O2j2
-48910b387j25q1n2l4L6L6pl6j34j54j0K42L22K01Q1O6l3m3qj60j27P2J04m0o8J4l5o3o4o0
-48880b547L5P9mj52j85j01o8j9N3J38J52P3j08j43q3o3oJ17K11R9J5J14J74Kk11k44j41L8
-48852b775O0o1j14j02o4M3P8M7J28J39J20Q3J10K4J3Q8l4k08k56j57J1j1Q5J49R1J05J05
-48825b303J23J28O9J0n1r2j67p9l1j10N0J03k9k00k09O1J37R3L7k3o0o4n6j52j96j24J4Q7
-48797c034J95J51O7M1mOj03j70n1m1l3J50J99M8L5R8J17J09P0nk1k8n3r6r5k3J22J46l3k01
-48767b437k15m8J03R0rKJ26J77O6O5N7j62l08j74R2J23J24J02O0j32k46j05NQ7J55J73N1
-48740b178p1j83j54l3J24K13J03j36j70QPj20j50j17m5J07R7q2j8N9N0Mm4OK5J0p8l4rJ06
-48710b703K72J81K0p1j14r3l0n2n9k0j7N5N6Lp6n9k6M6O4J25K03N0K4K7p4k1K7L5p0J4O9
-48679b214n9k1J89J66k9r3q6q9j9l8k6O4Q9o0q6p0j09k1M7P7J01k8k33j73l1R7K79K20N8
-48650b098K2J81J89%m5q4k5m9j05o3L5kr0j09o4q1q0P9J51O2k4m9l1L1nJ6Q7k9j94j29l2
-48619b535K2J51J67J9k20k93n5J63J77N3o3l3J00R3m5j60k2P4J36J58N5k0k0j28k68k62r1
-48592b847P1J05N4r0q2J19K03O5j23j51JJ34K90L04k4k28k27j44J8O2o0j73j27l0j9P5J18
-48565b706J63J13M5P6K9n3j08k04j99q8K0R5J72J82J52J59P7m0rM2Q0j17k96k59r7N3J60
-48538b558J20J62K06Q0k4j24o2J1j02j63n6M9Q5j1j71j20JJ34J13J06N3q6K0K34J51q3k47
-48511b282k09q5qK7J08K52J99m4j50l5N3J36J2j46j24l5m0n6j3R0J01K7m5L8J1rq6j15%J48
-48481b280K2q7LK3M2K6r3j60mN7J02J04q9n5M3M0J10K16R6j51k79k00J26K31M2q2p0r2j21
-48452b480l7K8n1j48j71o0J16K31K31j2j12r9j07j01m1j8K6O4M2J4M6K3M3Q3kk0M6O8N2n1
-48422b397n3l1Kk3k2N6L2k5j7O4J17Q9j16l13k19j48j59L5J83J61M0J5l5L7J15J1J6n3o6
-48393b704k7j2lN7L0M8L6o9j16M5J81J42K2m3M7P2P5K4k3j77k44j39Q3J70K04K00J44J41
-48365a836L5j52k44k06j52k3M0L5k9m2K1l4l4m5JJ14Nj34n6J1L6J41J87J79Q2o8j87j38r7
-48336b590QN6L9K3K7k3l1L2rj37j40K0J37R3P5J2p7j6K7OL1L1M6O7O3l3oj4j35j11n2J8k5
-48303b588j19o6o9m6P6J33R1P0K4opJ7oqR3J61J16P0L0j96k84r3qn6J4Q3J25J85J62O7K0
-48272b015Q2m1j91k46k16j17q4J8J35N1l0O0O2J48P3j22j87j08nj2J8J20K02J61O0m8l6k1
-48244b289J5P5j32j61M6Q0l5j1nL4J82J15KJp0j64j54P2J94P1m6jn9q0N2J39R6kp9n6k0l
-48212b193n1j9L0j3kR4k0j09l4O5L2j28j83k01o3J43J87J33N2j2q0j57mP0m6r4KJ17L5l7
-48182b486RN2r6j43n4m1P8J33J43rm8o7j21j15k6O1n4m5J20J15N6R3N2p5lJ04L7Q0O2r6j06
-48151b390%N0N4L6N8M9N1J83N2r5j03j59j97j67q2j1O2J19M6j8o2m3l2N4J35P3%K2o0p1l
-48120b449j4lq7j59o7L0J08J50M7J6J3L7j9j18o9L7ln0J1j0nN6J53K2p7j13j46r2M0J1j3
-48089b763J26K12J22O2k1j07L0J39J17j2k10k51j57m9l1m7M4J53J58P7M2k4j06m0J1o0j49
-48062b734j62j39J3J99J69J55J82N1k8j24m8m4p3q7j32r1jO6K32K52J02kq9n4k0j4L2o8j89
-48033b646j07k8J2K4q0j14k3L3J12K16oj99j23q9j1J85K27R4pL1R5nr6j9M4Q1j2m9o8r3K8
-48002b593P6J8j21q5J07K6k8J53Q3j0O6O1l3k8M4k2j68j22j5P0r6j83p1q3j1Q8L1O4J40R7
-47972b545p8j25j05J5J61J9j10QR6m4l6J20J63P5n5K8Q8L8L6L0J0m6mK4q1r3j4K8Kl6j67
-47941b598k9J53J55Q3q9j18l8J5j0J1J24J57J03J4k6m2n7K5J20Kk29r3N4n8j35j31J4J35
-47913b488J9j30j18K1R7j1j31q1l3n3M4J36J18J02m3j82m8J2O7J12K05K59J64O2O5O0m7m3
-47885a865j17j90r9k7oj45j60L0J45J41J08m2n1qm2o7J8O3l7qO8M8K0J5nRj42j79j8k7Q2
-47854b488J85pj21kQ2N4nj42j86j23r3j9O0k4P1J65J9j67j77Q8J95N8o4Q3J59rk15j60J40
-47825b643K38J47Mj18q4j28J0J51mk31k52mJ29K2k1R7J94J02Pk4m7j42j01q4j6k8j4O2J65
-47796b613J48P2lq2p3J1j1m0L1N0L2N9J48J29J4j49r7j15k36j99j51jJ27K04K83L10K12K1
-47768a919nJ14o6j48j18l9J0p6k20k17j28N4K35K18n4n2R2L8l8o0r0J0m0j28Mm3j69j06j12
-47739c053j87j34mM2jN3K02J58J42J42P3J54J35M2JJ0M6M7N3lQ1J04j01j04qo1o8p8o2j8
-47709b397LK8o9k57k61p5P3J66J99J20j04j65o8M8J69J77K8lJ19O8o6mP9J4O8J37L0j00j05
-47680b148q3j02J4R4M4n7q3m2n6k1N3p2p8j1N1J38J41M9j31j32P4J19J71J25P7J8m0j32j97
-47651b217o8J4j01j78j54j16n9j5lJ8J35K37J12O7J05P4J0l2p9o9q4n3j1L4J62K09m7j29
-47623b238O0N2L7Q5k5o0k7r9o2K3k7N2J15qm3QK8M3p3j56q9Oj34j38l9Q0N1L7l4l5M9O1K5
-47590b475j19j05N6M5j01n9J02R8m5o4M5Q6o3pJ72K00J44L4J7Q0k8j53q7p4j57j31P5N3J62
-47561b299K27O3o7j27k11j29k0J8P0J5J17K14P8j13r0m0j38j71K1J36%p7r7j02m5JJ85J60
-47533b421qm4l0o0p4r1p4NM7P8J04K09L28K14m6k02j28l6p4j48j42K7K3r8r6k6M4m2j60j26
-47503c047M9J73K07J81J06J4l5Q8J27K4n1o6j13j05J33L09M4j99j64p9r1j42l0J2K2J40J54
-47476b339k8n7k8N7R8M4r8r8mn8m8L5k3j13o5J07K28J21n6j70j30l1j10j07m7O4J89J92R4
-47447b381j0j02j98j84J94L83J97k4j88j73n1J0M8J06P9n0q7J3K6q0j8J66J78P0k2j39j89
-47420b426j98k07l3J62J03J04J77J14l8p3K5J23K2M4O3nj03k21j23j74j50J5N5j5p6L7K27
-47393b571J32Q6J04J5m8l1O9M2j12j26M3M2n4o1m3j03j28m5N4Q2K6p4L3O9J9J38J76j9j18
-47364b403k5M0N5O5jj11j28Q1K01N8n3m3J4k8j6pJ01J75N2o1j27j41K1Q8m9k6m4j28n1j0
-47334b501l6j23m7Q2P0l7j03j8k2K7K35J70j16k09q6P3R8n4m8O5J7j4J0m6r8J5K1l1JmK2
-47303b687N2N6O3lm0O1Q6l6p3j5l1pll0j6J1l6m6%J4J2q9j12p0m8K0Q2N3k6M9J01N7k9j57
-47269b837j95m6J03J20J32J38N1o6q7K2M4J9J05J95J54O8N9j7j35k34k37j00K4J18M9o8j50
-47242b771j27l6RJ6J8J88J41K7Ml0j67j53q7K0J03N0R9J15j4J0Q6L9K2J04J43K4o6n1Q2j4
-47212b216j47j47kL2qq9o8NP3rMj7J0l2n7J17L2o4P4J76Q3j09p3j2R1J27Nq8j97j03J00P5
-47180b434j78j55n3j48j0J93J30O3J04P5o3J1Q8J3P4O5r8j68j02pN2M0L9p4q1J8J04J32K9
-47151b341k6Q7K03J66M4j65k29l8Q4J62J59Jj51m6m2j07o2r7j18q0j23mJ65K16J56N3R9R8
-47123a936J4j3j1J21P5l9p5j91j27mj0r1q4P6Q6k5nn3j22j66j94o2o3j1P5J14O0k3L9K16
-47093b429K28O2k12k35n4K6J35J49Q4m7m5k2n3M5R5N8L3l9n0K8mp1o1j94l24k01m8L1J39
-47064b976L0l2J20J33Q2J18Q6J4pM6j6m0p9k04j86j13J7J12J69J22J25K9q2M5ln8k4mM1M2
-47034b493L4J09J58J29lj21j92j19l2Q4L8l8q7j33j16n1K4j2q2p2j4L0P2K7k7O7J52J2k8
-47005b684R4N4j78k31o3J18L15K35n1k05j94q2q%o5j62j07m0JR8J98N5j76j70JJ47K17O9
-46977b814n0r7n8j2j2j03k4Q7J7Q7K14K07J25K4j40j34o1k6j4O7J70Kk20j67J02J90J27J06
-46949b407J13R2q1j47j08j11k6J41J23R1Q2J19O9l8OJ12R7l1j31j88j71j03j13j13N7J06
-46923b560l5l7K9r4r2j0J62K36J14p7j98j64m7M2J58J30M0l6p1j28k9N0l5m3J30J71L7j73
-46895b530j17J20J69O8J22J49J0m6q5k20k58j34n8RJJ07K35M0j25j06o5j9m4r5j9J23J99
-46868b569J72L7j89n1K14J35n7n7j4l6j01p7nl8lQ%k0J4j9o5pj9J07J53j8k39l06j88n4J18
-46837c174J08J98J40n7m7l9m2l1k6j6O6K61J91%PJ08J65L6r2j06j45k00q6J0R0J44N9M0R5
-46808b343J05q9j87m7J6K2r1j89l6J06K03J54L8m1NP1Q5P4l8j81k31j54p3j8m8p9j9K00L32
-46779b453J27j69k13m7J8R4Q2K9m5k11j00J60L10L11J86J32K2j50j53n1J7N8M4O4M9Km7m5
-46751a979m5r8K4N1j7k4m1j45j40j06j20j25r9L7M5l1K0J18J25k3j17o1k5M8J48K00Q2k6
-46723b324L0J21J11M4qn4j37m1Q0K6o2m0K9j6j28j7P2N2O7P8Oj19j61m1Q8J76O7r3q3n9j64
-46692b500l41q1J48J22R2K4q1m3J54K53K34L7j52m2M8j9j5R5J26m7j30r6j19j34j4K4NJ45
-46664b307J43n6r4J04J38j00k78j73l1J01J62Q9J15M8j05k06k35j36j6J44J79M8k5O0Kq2
-46638b511p5j39j50p7P1J47L6O9Q7L2P0O6n7j22j30m8l9n1k2L7L9Q1J80J11K15K05j09j19
-46610b203LL1O0j7r4p8Oo9j34j58j07n9J13K75J14j11j70j51q2Nl6j58m5lmK17K90J66Or7
-46580b490j06j40kJ65J43O9lk1o3j1MJ2N2J5Qj4j18q5j8m2J8J37J36L1L8R6J03J11nj42q6
-46549b208j53j65J0Nk2J25J61r7j08mm8k1l0k1k3j1K3n5n3M0J16J35P8L1j9n9m7p7m8J1o
-46518b540L1p5k18k22l8J71J79J46R5O9jj96j67r1q8L3J53J41J67J58J2l5K3P1J5j26j40
-46491b473r9r6o8M2Q5J0J7N0m6k00k05j24M9K25K70K09R5j0k5j4o7J8O4j2j57j80j0J04J32
-46462b416Qp0p1p2J2N4J1pj2l1o4K9l8N4Q0p2q7j23k3J33K34J78ro1j55j30j1J09J12M6K7
-46431b365j00j31j06k4J06j0j21n4k8m6N6J09P1R1J14L8M3K4j05j10j61j71J3Q5N8m7J26
-46404b645J95jMl3q5j6K7K1R1N0r8j77m3OK2L4Q3P9J41J14m6n9k5m7N0o2k03j42j02kJ27
-46373b742O9J2%j70k24j7K11J26k3k3J6J3M0K62K87J22L8J15P5j18l10k47n7M5N7Q4K6r4
-46345b427j80j28o6M4P0J4p6j14oJ8j9J19R3Nk6J06K09Q7Q4J10j3j20j49O3J16j51k02j0
-46317b549k4m0K6J43K00J95J20k2j34l16k60j01o7j20l2M4Q3M7N6J85R0n1nN1K7K4%L4J5
-46288b381j05Nmn8J6O0k0o8O7q%j9j31m7O6P1oP9P8o9j46l7J08O3J1K8n3m0P5Q5Q1Nj71j62
-46254b627n8M1l4q5q2n2m2QJ58K07R4j4k6P6J18J48J53J31R2o6j72j56k05k41j03o5o8Q4
-46226b786L9p7O2J13J15J91J54L6LNn6j73j51j3J51K15m6l05j79Q4J00j0n0M4N4j08j55L6
-46198b707k0j03n2pj2nJ12J06K1LK3Q7J44Q8j04k48j53M3N1r1j31j30n2K8O5J64K73L15K32
-46169b060M1q4j36j33j35j15%l1P3kj3Q7J32R2j47j28m0MJ56R9j3j7j04j95n8RJmJ4N5P6
-46138b576J17pj50j44j51j14K8J09K6k5o8M5J93J76K63K45O8K8J6j5n0j91l38k67j48l5L9
-46111b926J25J29Oj37j08N5J92K37N2j20n7k6m6j0m2n4j03l0J59J24k7M9K8q3n3m8Nnl2o
-46081b752K0K2q1m8Q8J47K45P9j08q5OJ67P4j9j2K1jl9j4J40J10j4j02j43j30j59j24j64
-46053b876k30j61k1J45O9P8J28O6N2K3ORO1J44J08O8j47l73k96j2J68J14nmJ2LN9K0n5j5
-46023b862J7j3m3p1n3J4K0k1l1k4P7L2N5K00J56lo5j04q0J17K00J92pj12q4nJ57N7j26j22
-45993b532lj7j71r9K2lO4J29J20N2N5k8kJ20o2j84n1N5P4J1o1j5Mq3M5P6j1K0Q3J10J14R7
-45961b071Qj38j20K7M2L2N2j6j15o0j3m7j54p4K4q8p3j8p5l5P0J5L2J20J98J55j7j39j47
-45932b625JK3M4P9j7m2rON3J59J66N4q2j14o1r9o5KN1J7n5n0M5J37l4k19j21L1M7l2j19j03
-45900b932j23p3L0R6J37R2l2j47P5K34O7K4N6q2j63N3J83Q9K9j25j66r7p3o2L4M4O5J26J43
-45871b498J28J08r4k67j18K3J89J42k4M5J01O0L9rn0k3j7p2n5mK3k9p4j64n5J17Q4J31J18
-45842b245Jl4l4K0l1j27k07j04O0Q7L6j02j78n4j9M8R2j5K3J05M1m2k5L6R8Q5J46J35J70
-45813b034J10k00l41j83n7QNQ8K53K48M5j57j61l7q8m6j1j1l4p7l0k5N3J21m2o1O7J40J37
-45784b320J50M9o2l9M2l8q5M2R1J19J31M7m3o2q1j28j66LL7l6k9r4k25j15J43J99K62J33
-45756b075j90k13p7Nr6j46j3J04O8k2j8O3N5L3L8pJ8K1O6J4p5r8j29o0J67J73jj35q0J34
-45726b476J00J1N3J11J5m0p2j7rl9N8J9Qnp2j09Q4K17R0o3j36r3j25k53j97j09Q8J99K9K8
-45696b705J46J55J09R1K6%q8n5P4Q8j52k15o4j1k3jL5O0J74K49J40R4m4p3n2j17j40j70j22
-45667b591j66j51lK0K7J36p7j90o3m6Q0J23J41P8j8P2J16R2J41J02j25j56k1M5N1L3n7j33
-45639b540o3lJ15Q4q2o0L0N5n0r0l9MK6J15J34J61P4r7j00j34j39kl4m7P9K30Q5j40j60o0
-45609b648l2O8J41P6j01r7l4j23j80j43M1J84J48M6qJ5M1P5P0J07J14O6Q6l9k07j66m9N9
-45581b490J07mm7o0j00j22p9Q2J64J39J40Q1l2j52k34j77J53K62k4j79J8J85O0%NMk8j44
-45553b472k33j05NM9J8M6O1mK9Q7Q4kO2M2j18j59j70n3J53K14Kj43k03n7N1K1R1J58P5n3
-45523b524p2n4j61p2J45K29M2j31J27K60J55n1r5n6n3o0k8r1j08r2k9r8r7k7K67L91J76j13
-45495b220k43k54j87k80j69R3K21K32K59J40o5j28l5Q3M8l6k0L8P3N2n8l8m7jJ12O5n0k63
-45467b678j63J06R3o5j19l4K8L5N2J60J79m3q9Q5N6lj38j9M5r0qK3k0M8ln7p0m9m1p2M1P5
-45435b735L9QR4J47N4k0J2J3L5j5P5J23J7p1m3p9r0k9j10j20o1O0J08Q5N8Kl8j0J%K9M8R3
-45402b320M5k7p9o4r1o8QP2J12N4j64l53j78N4N6K3q8r3M5Q5J66J72Q5L3l1q2o5n2n1j22
-45372b918o1R3J36O1o6n4J27J06J21K09L8MO3p0j76j31l1N5Q0O3m7j98k17p2N1J12J40J73
-45344b409Q3o1o5N9J8j39j12Rl1n9o9M1J64M1j6m4P6J63J15J5K1r7j67j10j11k33j67N5J63
-45315b867J19J8R7J94J28l2j42j35j25k5P9J27P8l5j03j70j46n2PQ2J50J54P5j08j52M8J31
-45288b605Q3J14m0j42q0MJ44J45q2k02j56q2J11K49J16n7l5Q9M7q2%J7j39q5N0J0K7J50J31
-45259b300j51l33j79n4J2M9J18K09J32Q4N9k9n0l1j9P8k2j56j56p5M6Q8L2j8N3K60L70J67
-45231a816j04j52j28j80k2k1q9l8m5M7R0M0J1Q2J12J20M0j06k55j83J6J28J17j4r4m0K1o7
-45203b530j72j01L8R6J49K18J79R8J04M2lmrp1kO5j13k40j62j15q2Nj7L4Q2N0l0M2J01J8
-45173b330l6N0M5k4n2j1n4m1j28j21N8J36j4p9j11j75o9O9Q9n8n9J43R2jO0P8K8l6Mo8k35
-45142b850j30M5K41M12K62K4j39j88j47n0l0O4J25M6j01k05l9J58N8q4j2O4Kk6j6M7k8l7
-45114b534mO1Q0P8o3j65j51m0J07j6j15k7J16Q1j03o6j17j28n3O1K18K57P5r3j09r5qRL2
-45085b712J20P8M2l2R3K04P7j5j18j25l0m0l4J02k9k72j98MN6R7J06P7k0n0oj03r9o0o4n1
-45055c002N8K8j2M0J16J30m4j31m0J22K25J40P5O2N4q2l0O7l2j52q3l5q9mjK9J01J6Q4J42
-45025b248l6r4M2L7j8K7M1Q8J68K2j46j83j03qj77k80j56N4J73O8j18o8J13K54J75P3K9j11
-44997b382k35j25L3J36K12N5j12M0J31J08L3N1P8j01k00k53k42q6J12Q0M7J99J20n3j49j05
-44971b608M9J34j4q0J29J56poMRR0K8q4r6j61k10j04j5O1K3k9n6l5j1O9R3j0k8n4R5J12N4
-44939b502j5j2j24p1J08M7j3Mq1kJ11q3r5J12J74Q0k9kO0J7j0J25K27J70p9j07j5o0j15j14
-44909b294J3lj10j22j3R6L0n7%O9J01J43K03J66j41l91k92j22k0Q2J4J4j1J7R5M6j01n6q
-44880b652j34o2J03J42J18N0n5j81j07J8J10J71J55M9n7k8l3k4Rr2r8O5P8j4O4P0q2j18m6
-44851b581Q2M2Jrk6j7j03r5p0OL4Q0J23J17J29J20M2nl3j53k07q4O2R9K4L6K0j9o5J5J01
-44820b334Mj8M6R9Q9m7p4kj4o3p2o5p2r8N1Q7k2K5N8K4p5%L1n4j31j53mN0n5r0M0P1J19J31
-44786b518J6j11r7M7J25J53J0r7l8M7N5k0m9j3j01k33j56P8J60J62J22j9m8k9l3Pl0m1J8
-44757b633J51P8l7l7J1J11J30nq1m5l3L5N7r2k13j78Q1K33K00P4j08k18j71k7R0J21R3n5
-44729b468j40m5N1rOkLJn5J4M1M9J05J33Q0O4K6j42j67j35p9j13l8J25O7p3n1M8K4j3P3K61
-44697b359K48Pj08j17j01q5q0o8m8jQ6L9M7nk7p8r5J1J22J13J6p3J5J60J05j5K6J30L4j64
-44667b265r3k7K8Q1K3l2n5lqo6j27n8J41J70R7o9j26M0O1n4q6r3m3j1r8q9Q0M0k4L3n9k13
-44635b905j73j3J99J75K8Q7K7r0j11k9P5L6p4k6O3P0kl3L1P1J24N6j18n5L6m5o4o7j06J0
-44605b823J01J23J2l4J02J85J22L9j04j72q1k6oL3L0k4k2K0j0j28q3J1L5k5L9J53Q9PlJn7
-44574b496m9j3l1m9J00P3l8j43k33j56l1k6P5J77Q1k0O6J97L3j98j36Q9J62M4J0l2n3J13
-44546b484K56P0j01k4R7k0j74k46k67j08J45J71J09M7N6O8Q3J0o2nK6MN8M8k9j02j30l4J06
-44517b432J21J52J77J15p1j72k05j87r8p5j04P1K66Q9j05k18j90q5jJ97K27k3q2j8J83J71
-44491b297L1l5j26j53j05o1j38L2K60J53M6L2J0n7j07r4j46l3L9o4p3O6J88J38L9j10j30
-44464b695rK3M8P2J2M6J15J9j89l16k47NJ14O6k8p6k3N0K06J83L7O4L4n6j17j73k7J93J07
-44435b562j49j71j34j03l4n5O7L51L48K11J87qj35j43r5MM3J8j8O5J45M6N8l9j69j25k8L8
-44407b387oq9k0Q0l8j71k30j60MJ80J98j2o8P1J89J48N6j39j74j50o9R7J44l9m0P4R8O5J9
-44378b369Mj15r3q0o4P2J64J24o9j36j04l3k6l7p0K2J22J32Q6Pm7r5m2P2R1N2J46M2j91j95
-44348b630r8rJ53K13J05KR7J83N6j5p9j80k1Ql2o9j73j76k5N4P5M5pJ5P5J11P0l1QK9mo9
-44316b319p2m6q3j24j50j60j24j34j23j1M5J48J95J53J16Q1O1%N7J23N1nj72k03j16p2J1
-44289b873J61N4p7M1J80P3n7j07j00r9o5K1k2k2J25J67PJ8j3k04k30p0P5J77J21ro6j16n6
-44260b966N6J22Q5nj60j99j08M3J89L02K24N2r4j53q8p2n6j0nl8m3K2R3J21J21R8M6j06j26
-44231b655j7m9j03N3J27M5QR9J66J08k7q0n0K2m4j11j14k08j73j02l1J51K34P0O5J23R7P2
-44203b324m1r6p8j07j94j18L4k0nM4J17K66K61Q1q8q6M9J46M4o4k2p1r8j68k71k05K6J83
-44175b805J69J74J36L6j73j30j7Jk9J0M8j6o4r9r6j37j64lK38K72N1j6P1J35R6j95k65q5
-44147b857J9%o8j6L3Q5P4J4O4R2m0o2j38k01l9M3j0J9J53R3k6mm2L3K35K16P3q2j5L0K1k2
-44115b325n6j56j23%l0k7J47K48Q2q2l7Kl6J6n6q9j64j30j04j19KJ87J66P2M1p9j65j62j08
-44086c085L4J9L0P7Q4J25J82K40J39NJ4rn4L5l0q4m1KM2k9j31q0Q8K3j12j07llo5n8m0j2
-44054b804K9J07Pj2M6J48K76J87L3MO7n4k34k04q0p9k5L3J02R9N5M1n3j29MJ76J44R1K5p8
-44024b078j11j65j23po5q7j0K0M7Nl5P7J5r0lQ0O4Rq2q9Q0O0l3p9l6K1O5M5n2k8J12N3j24
-43991b544j86o8m5j0J43K79J95J37Q5r3j64j31j47o3K0M5oLL7M9J86P3j70j58PJ74J32R6
-43963b124J50O1p9j53j34j0%n8n9M4k2j19L3J70J06o7r8M7O6m2k7Q1J35J50j40k29mN5M5
-43934b222J6q6j01n9m9K2o4j11r9m4M6P5J3J3j5p1K0J74K20J40m1r4j7R8L8N7Q1oj8o2p3
-43903b219n2MLK2k7j76j40r4M0J34L1M0O4KO2K00j2o9p3j12n9J0j13l3K12J52k7j0K3m2j39
-43872b398p4M1m7j37j14o6k7Q7J14j8r5m9P9Q4O0m1q5l9j62j93j02j5K9J08J57J96J37Or3
-43843b657j6R4kl1m0M5J03N1j4r1q6n4Q4Q4p2o0M1k9k6J04N2m7j00k50k86j06Q4J50J43N9
-43813b873p2o1J8M9K37L38J88O7j35k17rJ24M7kj19j74q9q2j8q1j07jK3n8k6J06N2k2N5K10
-43783b632K47Q5m3j38j62p9o5j53JJ72J40O6N1QM1J45J72K3j20j50j00N0J39k6j98o9K0m3
-43755b618J84K65K8j42j97j36k8j17r1L0r7r0M7M0n1n5lPK0l5J4O5J01J86J04m3m4OJ11M8
-43725b491n0k6L9j8J0M8N7j5o6k2O0M2j13j97k47k18NL6J50L14L14K24kj40o6kp5k47j73
-43696b869l5L0m3l7M3O2lr1qN0J0r2j67M0K70L10K38L8j64k11j77j13L6j6j56n4O7O6M7r
-43666b938j5P0J05J15J53J50L1j37j50l1M3J52J87n5k52m3N9L5n8o8%l9q1j23q1N3m6q4Q8
-43637b960K40K25Q4L5J7Q9J7j24n3jp3o7m2l9M2J61J52P7l0j00j17r6n1n7j08j18q3r7L4
-43608c043J83J56r0k40p3JL0O7R1J22Q0J24J46m0n4M3l5j21k3K75L22pj97j98j71j22M8J13
-43580b613J39R7L7j37k28l3K2J2oQP3J66J37j6l7J41K08L4j53j27m0j02k42j94K3L5k6L5
-43552b787m7o6P4J70J99J05k2j23j79l2K28J57n7o6K8Q8J3r0j05p8o1%o1j73j20l2J10J11
-43524b816L4P3M9P7P8n1m8p7m6R0R7O3J6k8nJ1j05j24o6p7q6n3j1j02r2P3N6m0LQ4M0J39
-43492b844J37m8p4Q7J40J41J50J4j73j17K6N9k4N2j7p0J41K45Q5j06j56j24n8Q6J60m8%J24
-43464b212J03r7k39m8J09J2q5j44JK13J25q1j19k4J1Q0O4l7j77k17j48n8Q0J19J87J90Mr6
-43436b484n0n7m5P9Q3j23k23k87k41N2J65K02K36Q5M8Q3O6r4j50m1K13K30K1j02p4ko1j15
-43408b586p7p0L6O8O5R2M6n6q6J2k9N6K45J52J7n8j97l66l06J5J23K4pM2J4l3J06J33R6R8
-43378b431J7n4m4o0L5Kj4j1j06qP7l0n8NM9J3J6r7j03N0L5qQ8J5r9p4k1K2J20J16k3o9j7
-43345b667K4J43J80M5k1n2j80j37N7J33J02p2j11j03j19o4m9r2j59k0J00J10J25J54J20P3
-43319b480n8j48n5j6O6J40Jj18j41j79j36K5J34J49N4j0P9J34Kk3Q1J27O7K6q5j33j24k1
-43291b642K8q8J2J50K03P6n5J1k9o1NJ12Q6j4r4j29q2k0Lj5j13k5J42J64J6j42r0Om0j65
-43261b790j91o1J83J30JR1R8k0j14n2O9R2K0K2kJ9r8j16n4k8q0j66j48n2k2k0pJ13J83K54
-43231b746J91J6P5M4q2n6n4j36J9N9M7J7K0pj28j12J3R7J82J11j08j77J9J75R2O4P2l6j32
-43202b461k40j02J74L46K82K13P7qq0j99k43k13j02p4O4O8O7J30L3k8q0j21OO3j5j17j27
-43175b687j0O9J00K3p4j7J27J35pj13k6J9k8q3j47r6PJ7Pp7n8R1R2N4M2p3j24p2J04K94J37
-43144b374l1j1L1k6q3j33o2j8J8J01Q1J38O7Q0M8j00n3OO9P7j28k55j31k5M4J88M7j68j77
-43115b780j68L2J37J17M1r0j72j08l0nJ03J51J49J20Rm5k4O9J5j94k98j70K8L7r2j7J69J77
-43087b839P7mN2N5P0kl7q9O8K43J26q7j76m1P3j0o9n4l1L3J47L17K20j12k14j42j09p7l0
-43058b642l9n5q4k7J25J08P0J13M1j51k02O1K10K10N2r2K3K3q8o6P3J33M9k5r4o5m2n7j8
-43029b456m1j6j0N6P4m1j89j77L3J37J44J56R4j02o3K4r4n2jJ9L4o3j25j64q8p4j11j3J18
-43000b991J19j2K6J11k5o9N9J13J52K08J11Jl8k4k6j05l06l34k69j49M4J47K21J77R8P3J8
-42973b670J0N4J56K33N9j31j35j75j82p%Ml7r6m8Ml0j21n7J58K53R9j35q8J00N7P3Q1l6o0
-42943b667n3j57j91j07J55L99L06J17k3j60j68o5j07j62ml4o8Lj3kL2J03Q7opj9K2O6J14
-42914b609J17L9om9p6o9j2L4M5P0J15J10O5J9n6j92j23l4m0M5J43N5r1k8Mp7j18o5QO5P0
-42883b641QK0Qn2m7L0Q0K8L8J5j10j29PJ42K11O4j76k46r4K0M2K7l1K5J63J21m7p1j2j18
-42853b725j15N2K7Kp9j09o9j13k2K39K75J74J88J33m5j16j77k34j72m1m9n1oQ2P5J4k3MJ03
-42824b778J47J0m4n5n9R5J21L7j28j66q0Rl2JO4K6J05J31O5o2j18m6k4J03J66J03q4j53J0
-42795b636J84K23Q5N1P4n7q0j09k19k54N3K05J15l9j34j31j65k55j12R3J11J65J43J47K35
-42770b307J55p5j64k8O3qj03j66j05m3r4r2P4K51K43J71M3j21p9o0k05j76k1J84K70J39n9
-42743b313j80k18j60r5K2J22R6p3r4J3P5Oo3q2j67n4J94J27J14J41O8L4R4L9p4j26j10L6
-42715b628J25J30Oo8q4j67k8J17L8Q7K8m2r2l2P5k8r9m5Q0J32N8q5q8l9o1j3kj00q0M7Q5
-42684b773k6N0J12J57K17L1r5j52R7J85J17O2m0q5j29j69j91j87j50rJ83J50M9J13J02m2
-42658b423q0m9L1N7Q9K7j67k47j04m1L4J10J10J28J60J05k1j07q9O7J59J26jj21o1O8J1j72
-42630b401j04J4jJ3P7P0j42k27L5K06K02Mj31p5q4j31j47j8J08J19P4pq5l8oJ3K7J0jp0l2
-42599b728k9M0j6j63q8K5P9R3M2o9p5K6O4k1n4n6MN5j0j2N0J07Q1J26J61jj65p6K5j0O2P0
-42567b463q2L7J03J04J36j1k16j9J59kq3q0M3J16L4j2l0m1q1n9K6M4J19J10Q7n5j24q6j11
-42538b437l1n8j57q5p5m3nj2N7P8k6j45j26m3Q8J57J00l3j84o1J13K21J62R2Rj79j82j40
-42510b945k6J00J11q5j42j4J32J61N5K8j6l5qp4j49j48N8J38J44K4r9j09k8K5m3k7R9J66
-42482b707L2p6M6J18J38J18K5j06k53k77j04J05J33Q1K7k1Lm7o7L3N2N1P8J32l6j23m8Nk8
-42453b716j15j38j50j67p5J12K46Q5k1K6M8OOP4K8k3N5Q0K2P8M2p1j24j12k1Po7l8Rl9K8
-42422b925R2K6K1N8P9M9M6Lj11j02m8J9P5R4J5M4k6j99j79j2J00J44K10J30J26J83K4j06
-42394b170j19q5o3j4p5K4J11Q3lm3j02j80n5j1m0pN9O2O6M0j28k52k28j88j43j22j14J10
-42366c587L74K17Q7p8j90m7K07L20J76q8j57p1J6J52J08l7k9PL8Qk5K1J0K0Q0Q0L0M2Lj10
-42336b423j05j51r8L7M8O1j8k9J4j4k7om8P2P2n5j4P6K2q1q2qJ20J17O1J48R5j05j75j41
-42306b637k05j39M3J65J13k8J6J13L3r0k9J63K32R8m7k40k30j44r1J3Q9O5n0r2j05OJ22J82
-42278b674Q0j5J02O5J00J33M5p0q7jJ00k2j82j22j24j64j48M1Q2Mj06mJ57J24M6m3r5j3N6
-42249b735j1n6n7rK5L8P6R6J7o3k6l5l3kk7j3NQ5J11J8n2j1j5J2R4K10R6j14k20k66o9N3
-42217b878J01J71J45R2K6p4j15N6Q8r1j36l6J8KM8J55J42kk15k89j06J07Q8O8R2N5O7J47
-42189b274J93N4j19j39j02m9m7j59r6O6j4k12j77n9pJ00J54O8O0Q6O7K3l8m5r0j46l4J39
-42161b797J47j0l3J54K00J30M8j45k68j54J3J54R6Kn4J5J23J37J44P7L8oj39j46j29j39j64
-42134b706j10M3N8O0o4k19r7p7n7O3J03J38N2j2RQ9K65J91M8P1N5j7m8p7r5j58r1O3l5j61
-42104b716l2J7j28j49O0K17K19L8j56k24j40OK05K25J9j9O3J37Q0j1j20j06j57r3O2J31J08
-42077b464M9o4r9j2LK1m1q6j97k49j09K7J16J76P9p1J0J07J15L4rN2Jl4kkL9L8M7k8l5L3
-42045b555q6j56j60p6L9J28J23J49M4j05q8J1k7m9J6Q4J41J53R8K4l8q4j49j65k42j54Q9
-42018c035J59O8N1L9N8K6j25j52j2Q9J76K06M8r3p8L8l4j45oP2J0K6J13L3r7m9j6n6j97j58
-41988c041J5J63Q9qk3O7R4N0m4j16l4J03Mq5j00j40j12j5L9N5R1K5q8j04K8QM7J96J96K34
-41958b406J20j04j76k58j49Q2J41K7K6R6M6j43j71O9K15K7o4N4K4o6p7l8L8J01J21J35J52
-41931b178J29K7k3r1qP0Q6o8k48j61k3j2r2j77m7O8M2L3J9j2q4pJ16J41O6P0J46Q3M0n8j14
-41900b267j08j46j59jP4j9j12q3QJ3m1j20r7O2J17J20J62K04M0P1J05j07k80l36j43L6O7
-41873b940P5J0j7j5Q9R1J6N0m4l20k53k4J06J62J46J54J0M4O8pm2o7j8l9r0o8M3J00m9j27
-41843b956k7P4Pj29j0l6r2m1rQ3J68P4K1J37J60J31R8K0j87j56L5J69pk10j29L2J41k0j43
-41814b802r3m0K7L3p5p7j3R1K27J82L4k0l2j69l11j85J44L86L45R7r1q6j22p4l3n7k8L9j8
-41785b721r1j07j17o5nL9J34J26PL1P8Kj10o6k4K2N8J8L4L2J1L6R1Qj53m9J33Oj86o2P9J04
-41753b707J13J06O0N8J3j40j98j10k10k77j09J43K52K51J22M7K7j17j82mN5J4q5PJ83K35
-41727b453Q3j45j44j45m0M3o5j05m9J07J99J37M7q8j36n0K8Jk5m3l4M1N8Q3J08J10R1J4j00
-41698b472r5j06j12M2J60J76J0l5k2j10LJ91J79l5o2l8r7j4L8m9j31j58r3j03j8J16J92J62
-41670b481J13J17Q0l9rL1q1k5J07J48P7M6N7j03k13j60j70q4P7J16j9pJ4%L0p0j21J09K08
-41641b252pq8n9lL1p2j50j14m9k5M6J10L8p5o4l8O5K57K68L5j53o1J22O0j13j72p5Q4P8o9
-41611b445k6N1Q9o0k71k08L6K32K35K1n4j03l9q5k13j97K2J92J47mL5O9j6n4K4J04Nj00N7
-41582b556J36k1o1K1N6l9j08r3r6M5J11J3j5ojQO3M1j36k43k48n9J63K36K40J52P5J7q9k2
-41552b416k8n8n7nN1q3o1P6K6r7p7M5J01J03J4j08o3L5J19R4j0j54j18K0J20J50P8j39k18
-41523b660j16j58k44n5Q9Q2k6k2k2o3o3l2j7j5N3P2N1Q4L8J7L0O4J20M1j35kJ22P4K1j14
-41493b786k60j78LJ15R3M9m2j10k6L7J21K00J07m8k3o9n0J36J73P4q7q9n1m7j16j00J6J27
-41465b831J32K6K6L1LM6m4k58j80J23J42o9j19L3J44J25J10K2q6o6p1o3l8lJ63K22O0o0o4
-41436b544k7M2O2o5r3j07rQ4O2R8J6n1r0j32j11N5J42J6Q6J67kj89j12N2J41J06q8nl9j68
-41406b703j77p8j6Ro6j25J8K50K22M6O2k2J6P8R6m2j44j15q7qj03k12m7J62K79N9j80j72
-41378c000m1P6K45K53P5n2q7j00n2J35J31nM0N6k7j16n9L4M5kl3q6j38o3L1N2J0l8M9Mr3
-41347b756oN1L1l2N9J45Jj16m7nK2Q5k4o6k5j5j3o8j19K3J14J39P0j8j01m0m9p5M9J30J69
-41316b487J60j5j05j13o8J4jpj5j28j00M4L6K5K0j9RQ1L0n3j8O1NJ4o4j28r6J01J51n3j26
-41285b845J6P2K7l2r1m6O9J09N4K9J41R4M7R3J37Rj18j19l7O8Q3L2r8j50l5n1o4Rl4qP3j4
-41253b580l5N9M5j3K8m3o3j2K8M9kL1m7k20k21j04K8K3j8J40J86J19Q3Q4K4j5l8j71k61r5
-41223c011N1l5LL3M2Q3P2K9k7J3O2j09j80%N9j5Ml5jR5M2O9J11L7M4Mk1j34r7P8J25N9%J00
-41189b450J08J4l8j29j64MO0J0L2J89J31l7j1o1j11j51k06n4Q3kLP7J23J19J5JO8J04M9j25
-41159b349l50k27O5O4M2N3k5o3l6R3J61N4J6N8qj56k07o7J12P2N9K4l4n4j84n3N8O3J06J9
-41129b694n4J2l2j42l3M9j19%K28J27k7j69n2P0P9J52R4J1J9m5q5k8p7j16k01p9J73K33J15
-41100b591M1o8r8J4L8Q9J31j0j72j01l6L7N3N6L5m9j53j43j22j30r8J0K29K31l9j48p3M0
-41072c027Q7k4K0M1Jm7j47m6L3J02N7M5J74J18J5k5K7Oj02QJ13R3K7mL7K0n7J9J35J39K4
-41041b138j04J6K4j68k17j48q5j75j76p1R0K15K86K09J45k5k26k42o9J54J04o4m3K9Q2J53
-41015b444R1L8K4lq1j21pM5J8j6j03o4o2jJ43K18J82j3m6n5r3k5j9M2L2oo7j52p2L3Kr2j42
-40982b816p1r1k6J10J61L5j03m3N9k7l3N2J10Qr0o7n0m6O4m3p7P7K19J99n4j39l6P7L4q3
-40952b690j22j14j1J08R0L1j9j4J14J38K7o3j6O7L5o1r2j1k5K3Km4p7m5M3Q5kr6j21j12r1
-40921c063k2LJ17J04r8j27n0lM3O0P5J00J57M3k0Q0N6j48j70o2ML1Q0J04l2ML6Q9J37L6k2
-40890b458j02j99l2J75J18K1k2J5J43P0o6p0k5K5q4r1jK5J5j06j7J40J4p0LJ02J2r9n7O5
-40860b556J36K3m8kM7m9k11j55n8J19K16K6j73q3M5m6m8nj10j43r1rM9K00J82lrK2K1kK8
-40829b687O1Jr1o9Mm4m8J05J42L0k0k7l8j46j37O7J13Q8o3r8P6J13J02j6J6J69J16o9j66
-40800b516k64j48q6p7K2j11k30k5R8Q4J13P8J17K11P9n7O3N6p8q7J03K05J9j69j54n3r7j73
-40772c077j84q0J31K00M2J07K29Q5j10k24j00J5J59J66l2j04j3M2JO7J70Q9o0l4N9R2M3q1
-40744b402r1J5Ol1Om7j09j69j43j43m2L7P0J80J37J39Q2j12j79j22j10j34j3J30J92R3k9
-40717b789L4m8j00o0k2J06K32J94P2P3K2o0m4M9lj89j18j1Q2M9j04k01k68j89M0Q9J9P9R8
-40688b968J46J31K8m9L7J70J09P9O0L6n9k19k53j03q2j12Qj1m3RK0o1r3Nnr3k9O2O3M3J7
-40657c157L1m5p6P5J09R7J79J83K4q5j23p0OJ0N3J40P8r8q2J14J15j4j34m5L0Nn1j42j29
-40628c002rO3K1o6oJ05O0N5L4r1K0J62J73J74P5q1l5L5m2k56l14j21Rm4r6mO3J08J20O4Q3
-40597b743Q3P6m3j70j00ln6m4K8J37J96J93P0q5j03n2k2J13K2q6q8o5j22q6N9K1k3M6j8j76
-40567c041q4J05O8m4q1j05p4l0M1Q6k4k6L4j3P3J39J35N9o6j54j45K4J14jq3l7j9L7N6L3
-40537c023L1m9p9M0P6jj8N5N6K0K4j6N4J20Q7R2J29P6k4j26j65j11J8Q1j1k2J6j1q4j31j25
-40506c021j06l6m2J8N4K3r3j23l2N6Q9J36R0M5R6J44k0j24j3o3j34q7k5m1j55j80r9o3R4
-40477c612K25J92m1j29p4j36p8m3m7P7J85J20K2q8l1q7k9M9J9J15J55Q7M8L9m7j39j43n3
-40449c444pJ4P1Mj26K0R4l3m8j1r1j33m0n5q2q2n9MQ8K20J47p1j02j10q5K4M5k2K8Mj39j84
-40417d161o3k1jJ3J7J5m9J4J19J85J62J3j89k80j43n8q3j26q9M8o3j82j32k49m75o39m67
-40390f884k01r3j76k20k95n90p16q17r74p85J19K208N152N640L120P79l50p47p53n71l54
-40369B492k10j13k49m09l96l89m34k97r1K9J69k1k24k20j15n4pL7N0q6k02k44k06j06p2N5
-40343a313K5p4l3J0j1m9o2K0J48J54O8O9L3qr6j42j8k8l7R4P9l2j26j82j94j07k1R0J71k
-40313a574j22j70k51k09p5Q0N0mrk0l4lJ25Q5l0k4L6n3j30k6J8JOJMj5Pp1n5N6J6p8M3J28
-40279b297k5j13jQ3L3p6j50J7J78J63J14Q2J10N2p0j11p6n8n1m0m8n7M1J46O8O9J39Q1j52
-40250a949k37j63r6J1J2J8M0k4m8j5l1O5Q0J3JK1J04N3nK2O5J5M1K6m7j30j52m5l7r5J15
-40219b372K00m3pK9L8Oj9J14N5J6o7j07M4j4j07j49j48p9J0M6O2J31J03Op5K7J46K9n2j13
-40189b290j30r5M2P3N0J84J36j00k73k65j05L9P4J54J17k7l1K0M7J2m9k3m5j10r0P1N9J3
-40161b542Q3K1k5O6R8k1j39l1J13P1P9R1J22Q2o6j04j36o1k4R3J04M6o0j68j21n5K6k0k01
-40132b679j91m4J7P3J23Q5ol3j11r3k4N8O4K3J62J54oj51j10K6J23O8N5np6q6p8O9J57m3
-40102b479j28M1R9N7J71J63P0m6j9j5l7p2j20l3qk6Jo2J1R8K7J6j47j43j1Q5K18J43o6j56
-40072b368j9J12R2nq8r8m8p7p0KJ23J83J83J24j2j68j74q0j0J4m7q1Q5P3j10j21n7K2n0j19
-40042b789j07J1K71L21P3j24j56j58p6M7M5q4j39j27j17j94o6P2J14J63J66J35N2P2Qr3j09
-40015b789m1J14J73O1o0j24j69l9J71J85J69M5j91j91j5P5J39N7p0p4j9R4P3k1j3M8J24K8
-39987b260O4N8j61j48m4r2j4J99J43J4l1m5q9r5r4j65j77r8L0K23K25Q4j8j84k44kJ86L37
-39959b398J98p9j13r4j10j38j32j53p3N5J5K3J33J51R6O4N3L3j4j09j18MK5r2j26J6J77N6
-39931b650m9N0O3L8J03O0mk4q7j81k4M4L0j2K1J9m6q3K0PK5J94K17O5k6l0m2k7K4k4j34k08
-39899b671k33j19Q0K07K57L6k79l19q4J73L27K82P9q3o5J60J93m8j70j34n3Q8J26p3j46r2
-39873b561p4m8rM0J57J55j6M3J28R7Q1Pn1k45k51j48j62o4p5j04q7l4J20J73Q2O6Q5J9oJ70
-39843b512K55k5j13M0Q1j3j37J5J02km9m9j01j35J9K08P2j05L4K41J73r6j30q6o5K7J31O3
-39815b157r4j52l9J27N8R8K14J52o5j98j64q8j27j14l1M3l3o7j06j14p0K7P5k6j9ll0j68
-39787c071j18J19K36O8o3l6M0K6Q9J25J01O7k5o8Q3J56O4m6l9p6q5Q6J45l4j72j80j90j48
-39759b946k5J27J37J28P3K0J12K09P0j28k46j94J33J46k7O6J00j4J02N8p3Kk5k20j53k6l1
-39732b625o9r7j37p8M0K20L40K36K8j40j64r9l3n7l9J9p2k22j33K9O4N9J64K13J65J9m8J21
-39704b296J28mr0j41j62k28j95rJ11K76K30mj14p9M4J05j2r3n0o1J25J77J2q0l7k5j46r1
-39676b709K1N1PJ1J12N9j7J13J36p4k45k48p2K1m0m3l1P3J64K21J41j33k56j20K1qk5J9J62
-39647b689R8n6k9p0p2k9nL9Q2R5j7o0L7J12J70O7n5r8m8j27j78k8J32Q4o0l8L5J0P7J07o1
-39616b575j25o0J8N4R0J10L5m0m1O9O4K9J08J05l6k41j41l6N2J92J02JJ56N6j84k36k41n0
-39588b765m9nJ69J14k5l1M4l0r8j9O4rj68k60j48J08K29J16L4N5K7L4J05J04Q0l1j34j14
-39560b603k9R7J24P4N7J51qk19r1N3J5k00k79j20q0%J60J83J46K5j01j22l4lJ3L9J52J11
-39532b489k7j06o3k7R1J87J09J4j17j2J23kk34j42M3N1Jq1j50kJ17o7j68m3J07J25Q7L4j00
-39503b741j49q7JR1K03J52l1r2n6r5q7n0OK17K59P9m6J3k3j33k10j40P4J04K7P9N7L5R7K0
-39473b426j38j25q8j39l3J27R9J37Q7Rr3j25o3M5J56N6j0L6O0m3j06j5k5j8qn4j52l8K5J8
-39443b844RK4J04O0kO3o1j47K2K17L84L02K7j89k19j61j09j27j47P3M7o1m7l6k0Q1K67K87
-39415b203R7p7q2j59j66n7m3N3M0NN8L6p4m6l3j34m2Q6J16P7l2l0K6Q0J90J00l5j64j53k1
-39385b587J0p5p7l7j1Mo8lJ03N9Ol3k7j1n1j01j9n3l1P4Q0N9N5R5Q5L3j2p2k6nk6k9n8j58
-39351b907l07q6J37K08J72M1q6j61k4K10K09J16J11Nj45k01o2jj2MP5P5pOQ0Q6M3oN8J26
-39321b243N1j01m0L6l9q3j29j07qJ34N9PK5k2j21o8k1K5N2m1q6RP3O3n2k1L0L9M5J1n5j23
-39289b701o2J07J45J43Q5j15r0N2Q8J04P4q6m7j1j69r0RQ8J39J95J20j04j55p9m0r9p4j20
-39261b693j18p9j14j0O7J52K10J12m4PPn1J59J93k1j66j93j77j94r0J12J77M8J3j3j23L4
-39234b795J30j19k03j79j37nQ4J75J90L2m8j0o7j77j19L4Q6R0J19J10n0l6O4J33J23J56J08
-39207b311j2mK3K3o1j49p6j5jJ0m7j42n3J8O4Jk6q6j91j02J18J80J93J49N1j81k44o0R7J20
-39177b714LK2J5j82j01J72J45qn8j1q6j35k7J39J05j8J8j7K7R2K6m7j22j30n7N3M0O5P0O6
-39147b655J22R4QL0NJ8M3p6j99j77j23M7J21K6M4J92J11p2m6lj65k40p2j0p2r0mJ04M6m4
-39117c037j14j11J15J40j8P5J56j3r7l4M3O0Oj78j32J03J68J84or4J4j12j63o0Nj6q0l8k6
-39088c260n4m2M4K7k5J67K24J42J12k2k50k63n7N0J1LJ2J5K7Rk0L0O1%l8QOJ5J15J78l7k83
-39056c095j62L5J07J19O7O0m9j60j03J35N8r2o3J6Q1N9J01Q9J2j1m7p0J5R8R7N1J3j42j53
-39027b934o7J3Q8K9o6j52j83p9K7J55K57J11j36q2N7O2K8%j6l4m3m1m1RN4p7j96j17Q7J58
-38997c129kJ3O4J3p9m9L7M7R4r2k03m5P2kno2o8R9K57K02q8k14o7qo2j65j34PM0O3O8p3k3
-38964c494P7J63J88L2j46j80j94k7O9j00j53m9J07J94P8n5j11j98j65j05j32j69k07l0J11
-38939d496l5j36q5j2m5j15o9j02k78m52n09n37n93o28l73N61K569L745K367P12j0k70l70
-38916H39m11k39j9j24k95l38k41j60q9o4q0j70k31l06k89l8J36R2J22N0l2kk7J5Q8J38J08
-38889a567%j39j72j35o1R8N8q7m1koj40j52M9L4M9Q9Q9R0j0m6jj6M4N1o6r9j9N1K1J7Q9J55
-38856a775L1n0j52l14k58o0Q7No6O5J39P3r4j26k7J61J20j28j19l4lq2l0M6Q8L4r2m9P1r7
-38826b636k59k04q2O0J13N0J2Q9J91K44J83K4n4j12r6p7j06k8Q8J10K2r3j38l7m3l4J0Lp7
-38797b877r5l0R3J82J21J51P3n1P4R5j4j13j43j05j36j28l7j10j56j9J53K25K32J00Q2O6
-38771b367j7p1k06j50l4J0l5l1J00J60K0j26n0n8k1m2j37P3K11Q9n1j29j62j31o8l1J8O9
-38743c167K26K43J66m1j76r2rp6m5l5j45j25j7Q7Q7N4J0j20j45Q0J33Ko9o5r4j85j38J7J49
-38714c490K14J40p6j85j47K2J72J74K38R1j40k03k25j26p0l8l8J0P7kkN6qp2k8k3j35k24
-38686d038j60k14k54l09l92l63k67k14l71m71k02O15K349L316K084O93O4k16l09k81k54k57
-38664E49k72k55j43j07j83j79j49j94k47j73l8L6n7j77j16j00r4l2R1M3L0l4j70k00j31n1
-38638b353L6M1o0L5J69K76J78Q0q0k86k67j92m5R3J23J23J78J91J4j50j60L2J64M9j39j58
-38612b108k1J07Q6op4p6k2L1O9J28J46l5k3J00M6q9j83p7j19j07N4M6r1j99j55OO0m2n1P8
-38582b521J65k8p3l2j06j18O8K48Q3m5k8O9L6j25m5N4P1L9L0MJ2l4j6l1P1K12J89L6j17j28
-38552b060q9j26j08m7m0J0J3M8M3j7m4q0p2j9J02K87K50k4j36j87l5J53Q6%QJ3q2j6O9Q1
-38522b019J24m9k08j87l9J65K03J39P0J9j11k20j73j97j27QJ26J44J14lq5j30r7l8k2kmj17
-38494b716o2R5J29N9K5K1j1L1j2k1PR2O6m9r2M6N9q4j50q0m5J4J17L6o7j2l9R1J74M3J5q1
-38462b401j06l7N5J54J86J3k41l69k67P6J89J46J33L5n5j01p3k2m5J04J66J75J46J0r8p2
-38436b299j19j67l7pr7k8J38J3q5L3J72P7k0J6N0J38J44K8j07j53JR8M3K3o5j76j76j40r0
-38407b792l9J2O6Q7J17M2p9j32j03K5J74J11o7m9o7j09q8m7k4n1R1J69Lj19n8J01Q6j6l0
-38378b786M8Q9J65K1j31r7L6J9j09r6j98q6J31R6QLJ0k0o9k4J03Q3m1kQ3P7J09J91J08j41
-38348b420k43j08R1J13K9mq6o5j3j00j11j9K6O1J95K48J59p3k98k51o2M3N7Rq4kJ15N7l5
-38319b771Q4J83N1j24j99r8k9L8P2J06R6M8L1LL1j5o4p2O6J01j5n5mj42k16qJ75O5l0k1j09
-38288b822pN4l1l8L1Q5L2jNJ8j2o1J6Q8M6r2q9N7Qj08J3J15Q1M2M0n4j62q3J24J26J17K22
-38256b240K13j3l30l02N7J71o8j06M9O0j9k5oR8l2r5k4jM2k6M9J13J19L1j05j20j9M4M8J28
-38226b309Q3k6n9J5R7J67M1j14j88l10j41k2oO9J76J62J60J33N1R8J4k13k98j18M2K1q6m4
-38198b605P8M2j24r0mL7Q9J46O6M9M9j29j99j37n2q5j34r9jJ55J03j3n8qJ64J33J27J13Q8
-38169b299J59l5j97j28q3j49j37J0J04O4oo1L0R1N9L5P7nk13k96j97L7K57K08NO0J59L2l05
-38140b724m00j29J10K23J98Q1l5j21l4N8P5J16O5N2P6Pp7o2m6n8k9p9j55q8OJ8O7Q4J8M0
-38110b743p0mK00J68L0j40k5N0N1L0k5J9J8r8j53j69j31j13j19q6k4N8L00L62K54K49K35
-38083a876J29j10k80k63j47k7J1n5l5M8L2p2j27l2J42J18LK4nl4q3lJ5m2J5L2o8q2p9k6P6
-38052b801J18K2k7N8P4r2k46j55j09l0N1O2P4j5M6K2n1N5J24J16O4l4j14o1j05p4J07J94
-38024b727J62J57K34K44Q0j24j75j78j29oM7l9l9l0J3K1r1j39j00N2J37J09P1L7K5o3j34
-37997b585j11j0P9J00N2J2n8p8j12q1J5M4LJ7J5M8J38R1j8p7k9J21J09k1q8p3J00J47m4q8
-37967b382j4o2j47j10P5R6no6J9R1J14m3k05k38j42L7J56M4j52j2J55J26L2O2J32K03N3j07
-37939b290j25j94k24pJ47O3q9j35J02J12m7j2M4j2m9JL2O1pj15j04n0J1J28J90R7n7j32r6
-37910b757n7l5M8O5N2P6M5o9k3P4J4Lk2L9J19J20J33K8j34j60P2K00K7j18j10j37k16k9J42
-37881b610M2K4M8j22k29r7J5RN8J13Pp7L0J05J21J03R8N6O9R8N2j20j88k49j95k4P3P2J15
-37852b603J21O6Lj29j38q7o6Q8J66J9joj51j87n5M6J05Nj11j35rJ80L15K24l7k8j9j37%J98
-37822b363J67K0j41j12q3j33j48j26M7J69K10O7p4m6j03q6J4O4jJ8P8Qn8k3m6j22j22j13
-37794c038j9Ll9O8J91J47P1Q5J16j27k81j10J02K51J22K0K1m8%J15J18k9j35j13m1qQ6J70
-37766b302K1j27j48q1j56m2J44M9J0N3nl2QK4o1j28n8PO6l6n7qj8J46L15J55j20j56j69j64
-37736b870P2K79J86n7j62j98k24p5J39J45j27o9J6j22k28jK30J59J01M9N7P3l1m8J1n9j38
-37709b892rN7K05J40j18j45r4M9K19J56J18N2J8l5j36o3P0L1K6k7n8m0p0Km3o3p3n2J6p0
-37679b829j41kK00K20j6k4J88J53l3j09rL9p1j49p4o7j67%J47P2K3q1n0P6J13R5J03L8K6
-37650b329J7r4q5l6q3j37k25j93J1N0k2RO8n1k02n5Mj08q4O6J88J85J78K29O1j05l9J18J88
-37621b476M9j16j49j04l0L8J20P9j0j2m4k7o9N0J43P1j04r5q0k37j64P4J63J0j30m4j8m3
-37593c155jQ5J86J36J29k9j37k2P0R1n8j37l3O7J20J51J8k1J82K48R1jo8j33j45q1r8p4%
-37564b619M1M4m2m3r0p3J22J91l3j09p0j16l9NLJ15J62jl9r3L9K39J16M0Q4k5k02j67r2j42
-37534b794k33j48r6q3O8K29J87J46J35j1j22p0RJ41J08m5rJ41J21n1j54p8p4r9k1JJ8Nj6
-37505b795Rpq5%J69R9n4k98l03j41j5J24J90P5N8M9k1N5J06J31R1K9k6JJ46J09J6j08j48
-37476b544k5j2j40j43K4M0k3m9J4L2L1O2J56J66O1p7q2p2j13j41N6J97J02M2j14l29k98q8
-37448c267K3J8O5K3j7Mn4N0J78R7O2P4Q4J13R0q6j41L1J26P6o2j16pJ4Lj6n2j21k06k09j26
-37417c349N2J09R2j7j46o4M9J21Q6N8j5l2O4J68J48r5j92m0J09R5L0J04K1n5n9N1J43J36
-37389b428R6l9j46o7J1O0M3L2q0j64j01L0J26M6r8j64j42k0R9O4k4m3q2m4P2K02J11l5j46
-37360b831l4J68J01J0l1L9J39P2p4k11k65j51j4J82L00K07Q2n7j43k16j82j5J17P5N0J35
-37334b547J14q6j19k8p8l3kk3m3q2j14o1K7P1J25K01J69O2R1K7q6o2k8j08n6P2J83J68Lj87
-37304b430k06l9oj3%p3n9M4N9k3o5p8J0J63J31K2MN2P6k1N7J33O3j08j69j15j88j67r9J19
-37274b926J3j88n3K36J55r5o1N1J50J24k4j82n2J59Q4J19L12J43j48j81j55j00k0L6J11Q4
-37248b408q0j59j30J6J23l8j67p3l6J2N3o9nR9Kk2R8J86J83R8J05j9j19mP7M1nk11k98k52
-37218c002l9J05J7Q9J99J44q3j98j00m0k3N3O0l7j3O8N2J27J38J07J37J3j98k20j24J3J7
-37191b738j06j36j21l0J13K21K09Q1L9K7PRO3j02j89j01m5J6Kk3k8M8K8QpP6L9j25q1l8K
-37160b882Ml9n0j3l0L5Q1Q8K6NJ18J30N3l6p1l3n4q6k7J20J01m2j09rQ5J36J85P6q4j36k37
-37129b695l95j85J09J50R7O7J49O6o1j27l9ok6PR6O1L9Q4K6n3km4j43j23mJ60J13j1JL3R3
-37098b563M4%J01J39L9l2K5p5j88n3nl3q8j60K0J48N1N1L8m6l5o4j12q9n4N7J80Jr8N3J21
-37067b627J00J27Q3L1nj19p4N3Nn4q8k24j92l6Rl0o9k3K2O8j2J4J34N4l9j42m9J0q5q0J36
-37036c102K18J12j1q7Q4J68J00N7o8l6P9J03M2j2k7j5l3r1o9j85j90q3L2J23Q9J33J41oj50
-37007b684j41j9j2RK4m4j9k4o6q3p4j2J14J05l8j8L3J53J45J9L6K6j8j49j50n1l0K7J68K29
-36977b544R4p8j5J4p3q1l1L4j7K6N4j9m6K9J00J70J23K5M2n8p1o4o5k3m2%J4jM9kj30j55
-36945b741j05l0K2K4j3n3j36r8J74J80Lp9q9j24NNlJ45R3J9L5J09J58Q6nJ16J36r0j63m5
-36915b464L5Oq0j05pL4n6p6kJ53J96P8lNr0l7m6j66j13L3J60J15j32k04k18r8J22J88J39
-36886b633Q6KK2P8P0qj16j34J6K1o9r9j7O9J15J00l0j06j46k9J48J15k0J9Qj26j40QQ4J25
-36856b587L2j45j45q5k09k16RJ34J17L8J4J15J56N2J05M4j61k21q7j09j21K1J40J47N9R5
-36830b808l3j15m8n5qJ45K06J02R4R6l7j17o6N8O2o2j06l6P3P2N3L5M2Ko6n0j60j30L2P2
-36800b753K4LL6N8KK8O8P9M2l3qq1o7N9J54J9j99k03j7J07J39R7M1l4j48j52qKj27l8P1L9
-36768b800N2J1M0J32J56O1M4k1j36j54o0N9J24Q2P6J69Q2j24j48l6M3O1p9j43j49j00K5O0
-36740b673L1j2m3n4p4N0j3j20r8p1J21J48P6J01J62J37k7j97j25P6l2j33j41q0M7R1J0o7
-36712b910j28k8J6o9O2J91Q8j0M9L0j10k50j56J22K68J71N7J6m7kJ38J24j73k75j87k3qj49
-36684c193j17nJ32L64K58NK2J6o0Q5R4%pm2j5K5o4j24j09j64j45M0K08J77Rk7qO4P7j06j19
-36653b729J3N9PK3J47R9p6k02p0J30Q9q4j71j40o3K7m8J5O0j2j12j2J72J71mm2Jk7R7J10
-36623b572n0j00n5O3k7j54l7J1J3L4P4O9P6Q2k4j48j88j08n4m0L5K29K72Q8qn8j4J01J31
-36594b359K6L1J3OO8n3j32j18l5r1j28l3J00J17n9r6o5L2J6q8LJ54P8M0L1m8k2Q9J72J43
-36564b208L1q3j48j33o3K7J22Qj49j22q7r3rN5L7k2pm0r4j32r3N2Q3P1K0k1L5J02J46J88
-36534b527K09K2j93k22j63n4R3R8j2o2pj3n6o4k4Lm3l2kM2j5j44o6J57J95N8L5J58R8M6l5
-36503b520o6N7J07nj49j77p5l3m4o7j27q1J43K33J51N3j3O4L5km2j39j11J37K58M3j00p5
-36475b545q7o0Lm3k2m1n1J73K81O6o6j16o5p6r5mM7J9m0P5J44O4p9j23l8n7j21r3l0Jl6n3
-36443c068LP4J45J98J84R2k4q6l2J6J5l9l0rJ32J94R0j12j97j15j02j9K7J9P6J08l1l1j7
-36414b539n7o4j30mL8o7N3J52N4L5p8p6L5o0p6qO4K00J16P5oj36r0j29j66p9J6K1L9P5J0
-36383b782J5N4j4j30o9k9j39m9J38P9Q6J49J08J01N8o2j69j06J3l2m2J09N5q4j1P7J46K23
-36355b307J57o1k01m6J1m5n8k3K9p5j45j9J28P2n3J1J60J05k6j8K5km7J0n5qM8J2m4p9L5
-36324b509M0J5J6n2l9j6MP5Pq5PJ23J44J4m2p9j48o2k6N6Q0R3R6o7o7q9k03p0L2q7r8K2Q5
-36291b830oj35j51j52j18r1o9l1J37L36K84J56M1J57K31R1J7j11j81o7p3K6J67J24q5q6L3
-36264b386J9L5j8q7j03j30r0O3O0j01p4J4n8j34j47j7K05L12R6j01k9n2j56n6J13J06L3O5
-36236b618K9m5N9M4j33j78j22K9J27J88Q9p7j10j40n5L0k7K9PqK2J68J86L1O0N5N1Q6j5o4
-36206b302k8q0k3k4J0L9L3O8j5j22j35j44PL1j3q5j29K5J62J64J28L0q2j48J9J23M7jq4j66
-36176b695m3K1J43J01KM8L8K8KL2J2j1j18r1J5nj16j40k3l3j30k3R2j2K7Q8O8m8j14k3K7
-36145b881L8O9J87J48qj64q3N6R4O3MM1L1n7j26j12j53j38j03q1oJ15J41J06n6j44j5J15
-36117b919MJ4Q2l1n3K9O8j9j5J46J81J13qn9p8o8N1M7o2Jm0rP2Jj92k09P3J49K5K3O3J8l2
-36084b634K2ro0K9J45J75K5j55j87j17j66m0J29N6m8m8O9J51J73J43O3o9j43p7l3J3L9Q6
-36056b468N0p5r6r5p4j34M4K33J14o7j35Pk1j90j25q6OJ57J05J3M3J13J23Q3J77Q7J8P7k6
-36027b142l5J3p6j49m4l0j40j71j02%pr1m2m0L3Q2N3Q1K36J97R0J51Q8q8j78j47j71j06O5
-35998b670P6J53J14q0j90k05j39K2N7n0j10j4O8K02J71M1J8jn6m7p3j93j23k8n5q0L2J13
-35970c047O8R8P1r6j32k4K2O4K1OK7l5r3j18p8O9J25n0j56M4K71L02J65L8j22j17j8j38k27
-35941c060j06M7K2R9J77J16Q5J52Q0pj45k81k56j55M6J5o7J6k1%K03J89nJ84K09m1j92j59
-35913b855J3J12J47L8n5J5J1J8j6j5O9k5p2L3Q2n2j24mN0J1k8pJ4J07O5QM4M4O3P3R2k1j58
-35880b323j57j50k10j59r2M7J53J45N2n6k2J39J97J13jl6r3j08j6N9L6M6M9L3k2n6j47o1
-35852b640J6p5q0RJ46J69J41R5Q1M8q0j98j78m4J9L9O6J5k8j6Jj9j3j26j77q4J39J36o4j41
-35822b843j06L5J22K05K36M5j85k17r8k2j08q7L2L6J2M3N7R0O9l2o2j32q7j2O9J88J94J52
-35794b406L0n0o8o9m7j11j65j14N7J09M9l3j39l1O2O6N7r3q1Q9J57Q3j19j07p4l9N4Q7n1
-35765b897j73o5k7K9J97J36J17L9j43j44q1K6J45J4j25j78j79p3J02K18J84M3K7R7P1N4J9
-35738b567J4N0L8L5N9Q5J15mk00j92j15r5j27mR4J69J87L1j35J3Q1N0k2j43j55l6L4q1j1
-35709b832J32K08J51K5k5lL8N2L7oj13j83j25k3R4K15K24m4j84k15k30j10P1J68J35M5nN7
-35681b446j6p5k2Q5K20J62m8k19j57l2l9L0K6o8j38p0L4k2j36p2M4J0q0k4L8J45qp3j2m6
-35651c009k6J2n8j7R7R6R0n4j36j29j39p8N7L1mL8N2O7J20N9Q2N6l1j8OJ41J29k4k23k37
-35621c050q9R4R8k2k4K0p9j15M4J19R3O6J05p1k63k15o0Oj7J58K79J96O0j00j13PJ14J07
-35593b652K7j5NL8N4nl2J9Q6J90J69M1p8j99j79j38j00j6J6PJR9J82J82j41l05j35L2J89
-35564b658J39lp9j5R0qj73q4J1J0P8Q7r3m2J96J77O3l9r3j05j4p7j71j33nO2j5qL6J3K9Q6
-35532b738L4j49j93N1K22K27M0m7m9j16l4J01Q0r3r1N5n4k5p2j47m7j4l9j45j37Q9J16J16
-35504c059J46J26R9P6Po3k8K0J49J71N6p0n5l4l8p9n5N8N8n3RJ1j97k35j23J2J63J87K05
-35475b536J87O3q1o5m2k9o9j08K7K14J21j32j44j95j22J21K83K00P7Jr2j47k33k11q5L8O4
-35448b895P8J29J59K22J64J07K1j58j47q8j62j02l0j82j60O2Q6M7O9L3j2p7kK0J7N2Q1K71
-35420b397K77m3k34j27j5n6k8mn8r7N0M0j05j52n9R2J40J40O0nr9p3J19P8o6rQ2j0r2j08
-35390b759l1O1J08j6j37j0O9L2L2R3L8%j0ll9o8q2n5Q3J50J66K9m9Q5%j75j00J8k6J17P1
-35359b408P6P5Q4J59k4j36j13r7K4j6k02k69n3R2O0N5L6n3m1J2m2j02%Q6J07Q0J5NR3Nj69
-35328b661j32l9m1m5K9M5m5l4j1j14q9R8K35J27j4q8j48m6J43J33O5p7j82j04q2j26p8R7
-35300c184K08J40l4m7L9n2l2O1R9K35J30qn0j42j40%Q1k6j22q6j9O3l6%J09q2j47p8N5K3
-35270c042r3l6K8J52K34J28l3j40j74j93j1J74J44J28M7r1j14j37j18p4J2R4%o7PN1O9J48
-35242b907J38K1q2l9M4Q8L2j79j01O6J43K04Q4o0q6l8j35r8J32J53J42J45Rk31k59j12OQ3
-35214b837J26M6K5j6M4J18o0j58m8j57j29J03K80J39q7j45j16k8O6R5M9m5j38r2o7n6R7K58
-35186b733J48J0P9K4r9j69L5J28J93O0k14k52j85p2L9O4J08Q0n3l4K7Pj7m1j39j17M0M4q0
-35157c119j23l7J53J46J08J46n5k17j03q0l3JM3P4Q0J31N6o5q0M8J59J84J17m9r9K6R4J21
-35129b373R9j19l24j92K0j9n9j19j73O0J81R3J10P8j1q0o8K5rp1M0P6o5k9M3Lj7K7Oj4mn1
-35097b936Q5J93L0j25j04J3M4m8j2Pn4o7m1j2K5J05J83J33Qk5j06j28j23m9O3J23N3k0j24
-35068b909j10k5o9j65m8J11J87K03P2J9qp6j13n9L4J00J47J32o0p6J16L09L14m4k74k32k11
-35041b735j38mK8n2J8J52J22K8m3N2Q5M4P0kp9k3q2j1Q5Nj01J4rj35n2L0j9n1n2j00k8J61
-35009b822J63L9L5M2k2p5j12p4q0j36q0K1K29J85J01Q4M9J42Q7m0j9l1r4j42q5M0J33J5k15
-34980b662l20k03oN4J05K8N5J93K73P2k04j56oM5Q3M6j8L1k1J9O6n3J3Lj52k04L7J53M6l9
-34950b722n7l4r3J5J29M3j23j23p4j2J20J57M5j36r5k7KJ37R5qJ8Q7R2l6j23ol6k27k42K4
-34920c210L08L12J79J09J1j5L2Jj6n8n5k6j11k35k16q1l5k3RN6J71J34O2J25M1l1m5l5J07
-34891b535J58r3k29j96o6J4O4J15J98J53J18l1j07nN4O0o5j95k68j67m1j2q9j57j48n7qj0
-34863c545P6J35J61Q1M1J27NmJ23Q5p0j36O6K07M3n7N3Rj88j76J1R3K6k4J24J35L4lj3oj5
-34832b602j8l0k2j3N8R4nn8J00J45q4j57l3j4K7L2r0n3M4k8j92j66P4K75K68J9k55k12RM2
-34802b845J3J8P1Q0J05O0m7m5p7m9J22J03N7J49J74N2o7k83k33k3J10L6m9K3R3M5n6M3K8
-34773b392n9q0j93k71j52K2M4J05K48K36O5q8J9J33oj60j18J2J80J52j46l06k11m6Q6O9Q5
-34746b772J52M3j9R6J60K19K35J02n0j19k38k47k66j04J25J2r6j50j19J6J75J49q1j25j06
-34721c008j1J38K00M9L0J79J71P3J2n3j16j07m2p6n9Jo6m6P0O1Qp0K9J87J02O8j4j10m9m7
-34691b496p5j27r3pJ0N5R5k6j46m1J9q6j6J51R6n8m6N3J46M3j00l1j2q3k3Q9Q0n2q8j6M7
-34660b738N1M7j0n1p5n0m3j61r2J92K94K25N6q7j38l1J13P4j0qr2j27M6J86J64M7q6j47j32
-34631b583jM9k7q3lO1K6oM5j04j19l0L7L9j16j60p6N3R6M5M6J05J80J10lj06j79j39q8N3
-34601b878K59J63R6R9K8k5o7o9j5j0p9j98j32k7Q9K12O1j08q2j14N2J36O9J5j16q8M9J06
-34573b574Rk8qQjlj4n2j73j50L3J20P4N9J5p9o2P4J25kj62k66r2Q0K7m0r3R7K86J68K1j9
-34541b622Q3L6o0K0M8j34k62q4R7J02J7k2lK8M6O1N3N0j7q9j55r4o6J25K09K3l6n1q6n7k7
-34510b867J8O0J66J12K5O3Qj21j36L1Q4o5r1k9j6rL0J42J16nL1l0j09r3J52K47o8j64L7j5
-34480b496j24q4J9k3j84j29O0P7N9L2J16J09j67k38o4Q4R5Q3qMK21K95J03k37k55j39J2K07
-34452b572J30j0j7K6K2O0L6j32n9J28K5kj2p1J7N3m9j50p4m7j22q9J08J97K3j47n7L1j14
-34423b868k05j45m4J1N7l9j4P5K6Q6Q0M2O8R4J42P6m5p1l5r0j39j56q3J68J92Q4J6N6J9k1
-34393b663L7j9j50o5J82K74J04j94l03q2J06M3p3q8m7n5m8oj5j3J28K24J41K8j05j83j02
-34366b944o2j7mj9J01K14J12l8o0j58j76m0M3L8J16J69P5n3M4O9j3j1q4n9j0m6m8o4j29j05
-34336c159KL5O9R8l8j45j08m7O2L8j16o8R5R6k2J53K07j1MJ14J39rq3j64j78qK03L10K21
-34307b310J7q2J4j19l12l36r0J75P6P7J94K12R2k6r9p6N4J03J9j66j82q2K8Q4K0m3p3P8J72
-34278b581O8L1J4j51k22LJ18j6j23M9P1J2l9P7J63L9O1L9m4j7J4N3J11j3j94j32J8Q2P1j8
-34248b456j32q5kM7l6L2L4n9kp4j22j6J6j2Mj81k29j08P9K03L15L08R8J14J81L7j24j92j00
-34219b462jK7J88J27p0j30RL7p0p5L5Q6O4l7j21j91k15r7j0m4J5O5J0J27P0R7J74L4j26o8
-34189b552lp7j64q3J02Q2j7J09J03j6j17j02j1K6M7K4L3R7J71L0j09l2j2L9o2j23m7M9L7
-34160b578m2j21j02R8J14J9P0R7Lj76k62j81PM1Q8K22J94Qj49j54j60m5R0K6n4J04J86J53
-34132b504O4J8J5Jm4j13k55j52M8n7k41k73l9J91J65L0l3J31J77p4j54j52r8j0Q8K51K67
-34105b753J39J4o1o0r6j25j2J80K32R7M0p9k70j23J52J97J29J41J08L4j20j03J58J38q1j02
-34079b226r4k94k06j1J8P3O0M2k3j25j06L1Q2L7r0M5K31J28n4o9M1L6l5m7K0j3l2l7pk4k5
-34048b674j3q2q8m1k3J11K18M7j66j83K4M9j00j45q0m9l2Lp7j31mJ03R5Q0J31P8P9J60R8
-34019b612J00J14j1j02j22o4n0r2o2L8o1L4K38K47R5o0MJ21J08J26O1l27n47k64nP7R7K4
-33991b895Q5J89J44k0k20j91j2J45J22o8j08M2R4M0j8j1k9j19k50k38j13OL1n6k4O8J27J76
-33963c103J46Lj29l0J33J34J66O1l8l6nl3q1j50k16l8K10J34J20J86J09l1r9j5R7N2k1m2
-33935b516J3or4j71r1J53J71K6j16r5o5m0J04J77K04P6r7j28j25r9k1J2O5R8q9j84j03%j7
-33906b958j09O0J84R3J5o3j8o0k2N3KQN3L3l6m8N7J28k3k08k01o7KR5J70J43J05R9L2K8Q4
-33875b369J19J76J64j3r1q0r6r7n7l9l2k0j06j45j64r9M1M8l8p3j9R8R1L0o9j2N0Q8J69J59
-33845b386N5l8j46j04j5p5j54r3J3J41R8J0Q2rl5rP3R4P1J5P0J79K24J19M0j30l08k02r0
-33816b510nL1n4k13l14k70l7J47R1J14J52O6l2j6r2J5J25k0K7J07L6m8j24j07RJ55K13J12
-33788b442j02j12m6l1N5N8O4Lr8M8J66J56M2j11n0L6j1J13J26rj06j04k6N5Jj77k60r2M5
-33759b809P1Q5P6N9p2j49K1J56lj57j01Q6Q9j11j54J6q4k14o5J99K18K6j8l0n2L4O3O9N5
-33730b696M3J19Q3p2q8J5J8o7j45m6l0l3O4J6m8qJ3O6Q1j06k08j04K6J64J36j3j0J14J01
-33701b615k3j5K0l9n6n9k9O2K5j3m7l3J77L22J63rj28k21j79%J36J83Oj94j40o5o1q1NqK
-33670b914O8N1rr4n0N9J33qq0q2j29l4K3M4KO3R4O1n7r6M2K31J01l0O3J2p8K0J60J49Mj30
-33638b411o8j33l13j25J94J52Ok7k3k0r8o9J06J85kr3MJ76K10M8o6r7p2k4L5O1j5j89j13
-33609b781Q2L2q2MO1l9j00nP0J89J88J11l0n7Qr6j00j54k49k28j18N2J55J61J46L5j23j12
-33581b980L2Oq5j20j1RK1R0J18J51J5k29k64j68j2J12K10J57M0mq7m3Q5J62K22R0n0p2n8
-33552b663k0k7M8Q5l8n1p9j72j17k4J9L6k1jK5j2q9q3j16MJ65K16J70J61J61R1M7m9J9Qq6
-33521b393p5O8Lj63j33r9O1J00N9N4M2K5j7o5j08o6qK6M8mo4p4j41j54L9M1o0p8p3J3J52
-33490c044J23Qj2k4q3j2P2K5N2N0J2M7J01p5j23j08j93l7J31R8L4L9J33N6Jl0oQ9L7p1j6
-33459b726J05J05J35J31%j80l43l20q0P1J01J82J66J61Q5q2p5n8p2l8l5L4P6K7o2L0J0q0
-33431b732j11n7J7l2j07o4R6J80L6j09M3K67K20r3k30j05o6j90r9J54O9K5Q6N8L9Q8J26P3
-33403b418Q0n6k65k00q8q3j1k0l7L7N9Mo5L7J50J41J18R7L6oj10k19j01n1q6N2J42J7K1P0
-33373b755L3Jk7q5o8ko0j15j35M3J69J09M8J42J12m3j13j36j67o2J26M7O4J50k4j21j0O3
-33345b816pJ0l6j22n3kK2R9J6q1j24k7J51J93J56P5o4j59m8J47O0j11n4J55J93J10k1j77
-33317b515k22p1K15K76J26j12j95j18r3q5k5j14j15J38K61K02O9n2j00j38j42k1M0o3j59
-33292c013p1N4Q5J4p4M1K68L47J48j10k07j45r6q2N5J85J23O6J7j36j19l7p6j7R0J05L4M6
-33264b505L7j56r3M4j2o9j5kRJ5M8R3L1N8N8l7j56q4j8k7J8M7l7q9p4NJP0J08J5o6r1J2J38
-33230b724J23RJ2J40Q3j69k55k00m7M4P3J7O0J10k9n8l9j19r4m6n2o4M2J52J97J35L9L9l5
-33201b656j64j51n2J52K30O2j46j24p0QJ44Q9o2M9N9j18l6K7J25K39R7j45j65o7m0J1m7j34
-33173b885O5J23O8J5JPQ8J15Q7l2k24k62k17j10K6R8J75K62J70lk40j79lM3J15J59J28J12
-33145b298j55k86p9J04M6j48k30k28j1K26K33q6k23o2k9j3r1j02M3Q5R2Mn2RL1K5j7N1L7
-33116c124L8J28J57L6j76j70p2Q9J04j6m1l9N2L7o4k2L8M1K26L68K53O0r3j43O3J53l9k39
-33088b395j64m8JM7P3l0M1Q0J34J18Pl5m4L9O6L6j82k53j10JM4N2J2j7M5J2m8j1K9K0k0k7
-33056b527Q8K21P2j62k11m6Q0N2J2n5q8j06j55j53J27K35Q5J1o6k5J04J09R3j8j41j59j04
-33029b727J5Kj6R1P1k8LJ89J77P3M8r6j74r8r8j70j52L2K31R7O6J04j09k74k68j11K9O1R5
-33000b937J00K27K03k0k06k21r6K9L3jK6J1o5q2J00K69J17n5L7J00j66j99Q8K50K31R5M3
-32973b089L3L3N0M3n2q2j37k19l27k46j0L1n8j8J15J72J28J19J63O3l6j8qp8pJ12J96J16
-32945b011M3j04l04l16k18K7K52L00K06J3j95j83j02P0K23J05J1n4j13J0J44J5j16r0M7J10
-32919b230k6k03j50Q0R5l3N6J10Mj03j28l7M4o1j91k21j68j34o5J01K52L36J41j10j90j16
-32893b947q3j06l4Q1J35J24J37J23j9r0m0j7p0j31l1j5o2r6p0L9N3J73L19J38Rm9j03j52
-32865b784j51l9Q1M2J1r7l6R4Lq2l3o4j10qJ33Q4K9k9j35j12N2J30M6p7n2mN9J17J00p8j74
-32834c084r4l0j2P6O5Q3j4j31p9R8K48K06%j99j91j29o2J03K21Q5l2J3j08j77j6J43K20J56
-32806b641j0j10j39K4J94J61m3n8K8M7J37O3n1j74j96j99j22m4n7n0P6J40J47J53J57P7l3
-32779b523j0N9R7J53J05N0K6j21j76k53k55k33j04L3N4K05J53j11k29p4N8R8J95K25O2j47
-32753b663j49j93j54J8J78J74L4o5n0M6R9Qj24j08j62j09J19J43J4M1nj05n3O3R5M1J04Q0
-32725b683J33L0j22J6M2q6J4J16O0J05O3j1j61k01o5n3q6m3N1K18J37l1mJ4RJ19J70J59L9
-32696b051j04j31k01j81j15j0J34K31J11kj31k08j49rj21k78j38L0Qk5O5J79J40j7o0J18
-32670b915J95Q0Q4Q1N7O0j7PO8K8j08j60q7k0N9l7p9o8j6K2olO1R3N5m0j8J25k5j99j39q
-32638b870P4jl2Q3Q7on2j73j83l9O3R0J24J50P9k6j09j57j10l9JL0k6R7K30J37k0L4J09M2
-32608b413qo0j0o6j82j12oR6J21L5l9j80j54j1j1qL3R0L5J8R6R7K5J38J42m7j15j63j00O6
-32578b693Q3j15j26l0P9R6K0j11K4K2j76j12J05J44J15L8q6j44j86q5K8J19J27O4L6n2j24
-32551b940rQ0k8q1J2J44K11O6j30j63j33r5r5R6O2O1Q8r3j29p8n4O4J56N9J18K02J13Q5O7
-32522b344k5m9o6j19j73j42M2J04P8J91J96J49J46M8l9p2m0k4j2r1j01lm8p8j08k0J15J61
-32494b324P7k11k85p5j65j77J3P9O7K2M4j0j08j17M2J84J79J72R2o3j17o9l1k5J1j02j72
-32467c069o1K2l3K1M0N0J3jL3%j43p5R6J56O1Kp7r3j10l7J21J71J18J80J49Q6r1k14j50j51
-32437b986j41m8k5L4J63Lj48j45K1J01j9p6k7N1J10O4N0J55J14m0j62q7K0p1M3K35J60m6
-32409b697L0J7j4Pr2k08j46o1M6J01K6O9M1r7j35j3N3M8M8M5k1KR1J09J34N8j81l13k67j40
-32379c460O2J28J58P3K6J6l1pn9j14o6j1N3J52J73J13o1j11j29o0N6Q9P4P1Q7J04O8k7k17
-32350b850k67k7M9L8Q3L9q5j82n1O8K8m1l2J42K11J01J35J39p2j68j56m0J31K07Qj99j67
-32323b958r7p0p4o3RJ20J87J92K59K08Or5p4q7l5J7p7j07Q1J47n7k08q2j7k4jj6M3J94K32
-32293b447O6o2q1l9N9K2p1o9j40r8p4j24k23r0K38K77O0j32L1J34Jj61k0J66J11l3j83j54
-32265c036pR4J66J85L3j11j6R6K9j14j78l5O0r7j28n2O2K12R5n9rR9J00K3r3j1q6j49oQ8
-32235b845Rj60j92NJ88O3j42j07k9J44K46J19L9k0l6j23j14M2Q9k4r4j21K0M5J6R9K11J01
-32207b571q3j51j23j5l0k3K1M0J36Q2k8J17K06L3j24k09k51l9J38Q8J1J2l4L2P6J4p4r7m1
-32178b887K8J8pJ01J19m5p8P2J10J46K40J40J6j23k26k31j65p0l3J5P5M5q5j55pK15J61J38
-32150b473J77qo3K5k6l4j4j29j19K6J00L9q4r0r8j34o4l8p9m7l9j46n6J13J35%o9J00J89
-32121b906J13q5j87j72j05k1j4j49j25J9J73K22K51J77kl0K5OL3k4j39o8L1pL4O0nl6K0M
-32091b907r8r1J10J24K2P1Q4J59M5p3r3q6l5j5k8r9ON0j30m1n1j80r7o0M3K25K43J57J03
-32062b642Q6N1N8J16K2j11j25j10r4j57j51qP7J48J47J10Kj45j34L3O6P7J08k8j45j18j29
-32035b996j07P6J19J01J8p2r2K3J15J4j12j68q1r3q0L0K8K1J02P7J04J32M1L1l1k83k81n9
-32007c423J1M4J1j06j24j75p2O1K1J6K0M1J56K77K22J43Q4L7M5op2nL1j22j72k4R8J18L7
-31978b828P3J55rj95k22j51l1L1J3m0j20p2%lJ7L8l5PJ15K44R2p1P6J20m1n3L0J20N2j87
-31948b875k30j79j25K0l9j94j93J11K72N8j66j45j6J69J48J8%Pq8j41q3J4M1j7o0r3m5l5
-31920c866L7M7K4O4m8o9M9J64N0j27k13j57L9J05J32Nn0K3J7J3J3L4o3j78j04j03k12j33
-31892d507L2K8M2KJ4J5K8p3k06j85j57j34j40k20l10k26j0nk27l76k84k95k71r6n4N8O04
-31865f953J535K334K280J590Q55L56l5k97k90k05j87k15k79j99o4j20j54k16k88k78j58M6
-31843i42J09Q1L5J1l8r7j21j09%K7m8q4j47j49q6mp1q8J1J1j7l0J5J43J28jQ6J75l4j46j28
-31812a508j16j50j80n2J07J52m4j61n0L3RK2l2q0m0k8j0L5Q1J0r3r0Lj1o7n1j4O9P7m0l4
-31781b253j6p4j0J05M2j37n3K7j80k77j39Q4J23J79J73Q4M7OJ2J30J56j6j16j59r7j0J10
-31754b259J62m3r5pO4P6k0l6M2K9k5n7nO5O5P2J23N4k34l65j45lJ24J57Q2M6J04J15J4j56
-31724b056k23j39o4K2K2l4k4Lm0n5n4k8O7J00J20K27K07jp9J7J26J26p6k14j23M5Q2lj45
-31695b194j20J4J02J08P6J0n2p4j28k43j78j4J10J49J29m4j35j7M3K5%k3r0j38l8L0n5m9
-31667b796q9k42k35k7K41K09m6j28j49j70j28J8J92K41J73J23J00K3qM8P0k3j17j05K4J37
-31641b664J25R7P3L9J9m5j43j11j34q3j61k00J63L84K30m3j75q9O0M7L4J17R9k4m2j1n5j27
-31613b620j53j71q8R5J23J11R9pj10p8nmJ45K66J55q8j75j07K2J6p3jM7j8j29k08n6L4o4
-31584c042n3J08J40M2K5k3l0KK4k1n2N3Mo4k2kK1M6Oj9j0l7Q1J57J71J65J03NJkL4M5j4j41
-31550b299k16j22j7Kj03q2M9J03M3q3j2K1r5j18N0J41J18Q4J07O8k3j38j01qJj06k70k00
-31522c206MJ23J03L9j1M2J14Q6Jj08j86r9N1m9j20lJ39J31l0k3J18K55O7j51k13j58o2Q9
-31494c057J15M9P6J13Q6j6j66j92m5M9P9J09Q4J11J47M4L0O4l2j06k30k75l3J00N7K1r1j04
-31466c013K2M8O4N8M2N5rQ4J53k9j36o8n0j20j27J6J38J80J91k3j49j55p2R7N3r8mJ05O9
-31437b678M1M8p0n9J26J79R7J9p0q3j42j37O8K23R5j22j76l7J5m4k16l44j57O8R7Q1J15P2
-31409b991lp0J9J00J53P7k5k2jr2j68l9J28R4N9J07J81Q7j15r4l2pl2N0Q0N8jj6On5j05K
-31377b667J05m4p7J07J49N3p2j73j08j5P2P5j1m5k8L0k4j31p8rR9L0j05K6K17J53m6lJ47
-31348b373P4jk0r4m2P9q7k17o6n5k16k21j6J36J02O7K8r0m4J01J64J25K1j02o3J22Q7k2N3
-31319b570P4m0p3J2Q4L7j1j17k55k11K1J80K51J52o4j38k31j73J9J60J52J41R2l7r2j63j7
-31292b817R1L9o0j43j8J25J17RK8J1n8R6J69L3j6J7n8j34j36o3J2K6P5J07L8o9p4m7m4j8
-31262b762q1q5L1M6J7K9M1M7QRj3m0j17n8m2n4NP7jj4J3P5O3J21m0j86ro9j99j47O4K24K45
-31229b802J95J60O8k7j13k00j33K1J17O5j37j51R2K89J61j9n8p8j12r7QJ40L3p2J1J79J66
-31202b294K7qp2j89j63r6q7n5RO9K7PN1K6J23J15m8l47l99n0J01kM7K22J36K1Q0Q1M5O1M3
-31171b519l3o6j92j75j9J26J32J45J54J30k2j23MN9p0j40j07p1O5R4Q9J18J22J36P7j10k88
-31144b484k54n6L9L9n6k0P6Qm9j40r5O5j6j08rN8Q2P0J15j3p6K7l1J9Mj09r0L6J33Q5J7m0
-31112b773j0J28J73J07K3q3k15j69l1M8O2P2N5Nn7n1p8r9j0Q8M4q1o4O5M9n9l8qq6j2N7J45
-31080b803Q5N6J05J19l1j80j98j30j9k2L3J30R6m5r3R3J48J33K6p1j02j26n2J9%M3J51Q3
-31052b552lK8L9K5JP3K7m3Mq7j41n2J8J23J43Pmq9j37j16p3M9%m5RK7R6J62R1K7J49P8m1
-31019b207j16j43j9pj3k5k4p4j64j62j00k2L5J01J21J09j7j28r8jR2P3L8O7k9q8m5Rj3M0
-30989b810O2J5P0J07Q2R9k6k16j79j08j02K6J10Q8N6R6Q9Q1J1q4p7O0J15Kj09mP5RJ09Q1
-30959b272j36k24k79j89j46j41R8K60K37R3Rj4l7O0j7j23j9NM1J14R3M7pm9o4j29j85j10
-30931c084LK1K4J28L28K89Nj25j59j35j21j14k3J11J96J75J02Jj43j87j27p6L9O7j1pJ22
-30904b701J41n0r1m0j4r9m2J01O9K6OM3j5p5lO1K9k3p3J2M3R2J07k9n9O6K01K26P4r7j18
-30873b232j20n9J2N4J04jk28k93m9J0j3J03R2L1l5j32M6J05rm3j15j66r4k3J03L25K11r0
-30845b506j75k4nr1m9P9K2p4p5L8J3J3Q8R9N5N6N7K3K6l6j44l8q3q6J08J23J48J42J16m2
-30815b222j95j40o0qkj18j51oJ86J26M0J16O6j82l20q3J31K39J22j30k02o7J57R7p1o9j0
-30788b756j5m3k4P0J09nj86p7O7Mr6j11p4K2R0R8Q1Q4J2r5r6P4J83Q9J6l2j75k21j17l5N9
-30757c100J17J90K01J52qj37k07j78j35r4n1K7J43K04J69N6j26j72MQ5O3O6J7jK4L6J11Q6
-30729b458P1O1o6j27RR5l3j42K1J64J32m3k10l8J43J96R7m0p1j56k44k40k45l9J84J01m5
-30702b923NN2M2J11J79K04Q4j07k23k77k05q2K7J96O9n8j17r3m2j3j35j09K16L63J43o6n3
-30675b812Q4J41M4k8j2J00J13j5r5j42j02m7q6q2O8O8k2l0K2l0J19K35N6m6j6o7j59j70q0
-30646b991n2r1o0rP1J70J12O3J3p4n4Oqj3q5kL6k5P6J03P3K2P0J2r9l4O1O9j3j98k90j64
-30614c305J0j5l4R5K65K17J54M1j52j13R6J23M5l0q1R8J81P4r4NJ03jL0J69K39M2k29k79
-30586b346k12j43j93k34j05k3K3J14K22K90J68Q7K7j45j56pn6l9J6n5l3k1J4Q9J5q8R4J01
-30558b596QM0L6K5PPO8K4q9k16j36q3j42j43K1L5P1J48J09m6n9Q7L0J4N1n5Qnj30n5M1J43
-30526b782J85J10n5j62j16j19j50o1p4k12n6P5KJ15J84J40mj46j3J78J41j7n2K6J4k8p2p1
-30498c020l6o0P2K11J74O1m2j04nJ27M7m4K6j1l8o1j33m3N8M2Q2k5MO4l8K5J60J45K8n3j36
-30467b523j84j21n1n2j11l5R6Q1O7K31K47K0r5RPn6k8L9J15L8o5o9j27r5l5q8j75l10k25
-30438c495L2J96J55N7J3N0J88J82%r3j15j02N6K11P9j01q5m8K2O1lO6J25M0nq2j97j75M7
-30409b921j9j33r3J3J22J32J26J05O8N0m2j69j31RM8m8kM4P2j4q7qN2O7O5K1m7r5l0Q3J11
-30378b651j9r7j4L2O0M6N6J58R2j7j37j29n6P9N5k5mL1J8J03J20l0r1p5j6o3j42k8J0o0q9
-30347b883k7l8j90k29m2J15J82J28q6j81m6J01Q8J37P3K0M4N3J68J18p4j79k30j60n9MQ1
-30320c112J19R8K3j04n5L6O2K4k8m5n5j4o3nK56L06K00J32J6p5j59k03p9%p0n7M6J1p2j1
-30290b878J08kj68o2J3l3j24j14l2L4J30J41J06O5M8N5L5r7p2m2j03j59j03Q3K02J56M6j32
-30262b899k20r8J1l0K2Q8J21R2L0j4j9n5K1Q9k7p3kK3P7J61M6j6K5J9Rj03k60k51k8J46K05
-30231b910J98P2l9Oj26k39n6K2K6k8P9K59L62K50o1j63K7K9j00j02J3L6p4j17l9R8J19j04
-30203b562l38k11J59K43J87J7j45j74j27rN0P8Nj64M1P6m1J20J96N0p5j66j36M8K09J48l5
-30176b556j4O2M6k0j6j00k01p7J29J11K4j7j29j68q8j5%L3P2J27K00O6l8j21j45r3p8N2Q8
-30147b866Q4lj14L9J43J73K18j1j36n2Rk3k19l12j89k5p1p6J74K68J11k4K8J22J1j24o5l6
-30119b966L0M8l0n8m3O7K48K40L8j50j89j14j45j64oJ13N2oP9K69K07p1k16k01j24J14K13
-30092b765J41J09R4L3j51k39q7J76J33o9K5J43LK8N9j09j63k3L6l2m2l6j21n5kn9n1m0r8
-30063c162j23M5J31J19P9J10J46L2o3n7l8l1N7L6m3l5L8l0j95k16j33j29n2K0lQ6J26J56
-30035c129J08l0LJ72J00mP8J55M0p4p9m6r5j11R5K63J75j5j09m3K9p8k02j37k1J6n3j26j15
-30006c233J6J96L24K38J5j08j36r0j1Oj5pK8j6P8J13Q9M5k8p1q4q4o3jj29j76qP5k9j4Q6
-29975b994R0O8l8JJ86J73J5o7J4l8j08p5l6M3J05J82m6j75j39j64m0L6o0o2O4J71J99J54
-29947b541Rp1K6N0R8N6J4K1M4J0Ro7r2J33J50O7m7j39j79j34n2j38j65K3Kq0j41j49m1O8
-29917c256N8m6lR0L7m3rJ01J26K24K56J16m1j49j12q7j26j60n3J04J69J91L7j75m6K56K30
-29890b311l5j54m9k5j17j85p3M9L3o2q0K8J02J43J24Q7L1J39J65p7l08k05pK20J84j01k04
-29863b688j66QL1J1P4NKq0j45k6J23J65Q9OO6J42Q1o9j53r6n2j13j3L5j04l3J0q7m9r2j02
-29832c220J3J27K18J65M7p2M7J91O4r8j52j47oJ02K0On2n4Q5M5m3l5j06l9J74J65J06J1l8
-29803b476m0k2k7j54j58l2O7J18K9n9K9M3jq3r9J2r0k15j02O4k2j65k0J41J66R8j53k30j14
-29774c495N2K45K00Q0L0N5K1j8Q4O3Q9R9J20Rj48j48j69o2j9M3P3O0J21O7o7o9q7j26m9N1
-29744b895L5n9j23N4J23O2M9J24P0o4QL1k3O6J16l3q4PJ17R1q2k79l53k37o1J43K81L04K27
-29715b385R4j3j01j18j06o4n0K9J41O4p8j65j65j50j21J3R9l0p0N5K9P8Q0l4n0j01q6j7J76
-29686c046K68O4n5l2L9K8n8n7m9r9j84q5O2J41J63J11Q5R8L1rl%Pl0j00O3J54j5l6j07k19
-29655b870j33P1R0N7L0j6j0n9n4P6J05J9J00J33p5j40o7K8K6j09r6r9K6J80J71K3n3n4j40
-29626b840K7M7r6j29j76j56JK31J90n9k6j1J4J23oMQ9J46J57M1n8K4L1n0j0q1q8Q0Q6k8j72
-29595b695j20n4m4o3J3J36N4q7j19O0J18q9j53j3P6J38J54N0p6l2PJ2M7O5J7n8k28k45q2
-29566c211m7l3J70J94J9P3J86J57L1j32j59n1j0j2k5j8j14j50j4J80J68O8K0Q3J91N0r8j19
-29538b603l6j2j09j55r7j26l8J77K41J05J08Q0mn0k9M9J2r6k14j72l5Q6Q0K3Q7J00J62K06
-29510b260K8n7n4j04j06n9o0kM6j0j44j99j05J3M5Qk0j09r9R2K18K26K0j06j56l8np0K0J49
-29480b898J06O5K8k6K4j9l7p7k9P6j7k11j90K6J39J21R8K9K8Q8J29P7J9K4k4j27o6k5J7O1
-29450b591m1r3q8j29o5J4J36J73J15P5K4p7j71j69o4Q7P3k5l5J48J59ok5l2j62k47p2N2n6
-29421c092j56q2o6l7P5J53N0n5qP4J62J45N5N8o9j68j42j17k13k01R3J22m0k3J60K78K56
-29394b788J99M3n4J2L4q2o3J9J2J1J18Q0j03k41k72p8j3k7L8J46J90Rp4p7q5p9l5k7l0n5
-29364c272k1R2K04J73J29L1r4m7J7j09p1L6O9J8k7J0m7k1LJ6L8M7k8l3l2O6K27J69K7ko4
-29333b496j00k8N4p8j81j39M8K15J37nj1nk4lj5J3m7o1l6j7oPo9j58o9p8j25NQ4Q1M8j1n4
-29300c124qJ0r1j27j8Q7M7o5K3O1kk4R1K14J07k0l2o0j00J57K55J7j14k4M4L4n0q9m5l5%
-29269b881J5l2jl2o3J13J80J41N1o2J27J35j15j69q6k5j60k06m7M7n5j22PP9J56P1o9j13
-29241c116n9O3M0M8J31Q1Pr2n1m2o5J1Q0r1k33j58k3J47J95J19k1m0Q7Q4l4o0p5k9M1J07
-29211b948R1k4k7j7p8m6l4pk3J6k5n1J37J70J00J21N3L7j11k24r9j5j9J9O0N9Pn4j24k30
-29181c286j73Ok1p2J63K32J29j9J2R1P3J11J8q4l3j4n7n7L7O7n8n2j8m8l2j3l5j03j93j45
-29151c574p7j03M1J60K23J82K46K76L1n5p9r8l6N4O5O5M3j4q5l3pj50j86j87j34l6R1O8l0
-29122c339n1n6M0R7J96K24J62R3M2l1j03j07m4k4j20r3R5Q2j04j84J6K03J17j5r7m6L6K8
-29094b983N8n2k03j37Pm8j31mJ51J80J19k7j96j60q1J3J53J46L9L2K1J8k7l1jM5J52J45k3
-29065b825q5l6n3J3P6j09j59q0m3M9O4Q5J96J97N0j58j42k0mp5j13j04n1o8jQ7k8q8n8J9
-29035c464J49J30pj11qJ65K17J14n4j22j22n7J9M4Q1k1l7j2l6NnN2O3J1n5n8n3n7J01J81
-29005b947j3j25j01j6J56K48J30m4j63j28r6j65j42J2K0j26k21q6J73K22J98K76J59l8ol
-28979b826o2O9R6n2r5K5P7ok09k75j86p9J33J06K3RN1M2L0n4j47q5n6K7J34J54R0m1j26n6
-28949c289J7J8P1M1j06j91j80NR0J12J82R3j48k04L5J70J64J97J51L5k07j52J09N4k9n3o0
-28922c075J06J70N5j12j30j73j64q3k1O6J13J25L6OP1J55R0o6p2k7k7j16j39j05o7q1m7M9
-28894c463L2j0J4K6m1r1p4k5M7O3p1j22q9JJ03P2L0P1M6k1L3L9K1K0ro0o8r3m7j0r0j1M0
-28861c737k2j12n5P2J10j8p9R5M8q7j7R3O6L4L6km1mN0q9j06O6J13J34J76M6j19j51o8l3
-28831c601K6N0rj10k18m1J72J31J29J24j9l2J0o9j47o5lJ7j9l2r7j32r7o6J08J78K2R3J42
-28802c555mJ2J37R0o0j06q5j19j26p2p8p3L0J73L10P9j45j44N6J55O3m4j62j80k39j60NM8
-28774d194N5Oo9k5j3n8p2o7J2J31J38M8k40k72r3k7p9l1j8m8mM1j2j33k27j90k28j96j95
-28745f060k02k08k66l97m38l65l41m38k65M73K279L072J741M33j17k79l28m10n01n70m07
-28724c594k62l93l62l22l12k15l50l80l95l90k78J48R04J683K313K196J414P30K86P4o6k39
-28702B190j97j98l54l33j68j03k67k27p7j86k54r5R3N7q5o1n9r9j61j33k7o7j23k6M3O0P7
-28675g80n5r7r6k08j85n7L4J19J60J11o4j57r4m1K9m7r1k3%n4n4m1Ql6n6Lm5j11n6o8j57
-28644b209n9J24J79j1n2m9r8j12QJ79J34r8j00K7K1Lj53k14k9J55J49Jk5o4r3j2K0q1q0O0
-28614b479J92J12r0k8q3k01q8p6q1q3L4K18K88K99J00j52n9M9M7m8q9k1J8j2k03j63O1J39
-28586b399J33Oj46j47r4m5P2J07R7J7m0j01j12p0J61J95J05m9j02p0L0O4K0J10K11J5j06
-28559b138r2p8M0J32Q6l1m5j19j81p6n2M5J19O3M0L6np8k7k00l28l8K14K09J52J60Q2Q9M1
-28530a980m6q7j83j33j12j45p9PJ17J12L5r8KJ56lq8k9M4J46K35m8k53j72p8OJ22J38J41
-28502b273J71M5q4NJ30j8k08k32j30j9j3J08J40l2k41j43K7jKJ24N7m4k4j09j60j06n9K04
-28474b883L24N7j43j15j37j38l4J92J30j8m6K5K17K65J26k6n9p2j05j19k4M0j6j37j28J25
-28448b699K19P2l6K1n7j92j4J28J0r4r1L4J09L8o2l7L3Qk1m9o2r0n7j31j06qM0K9L5J58J84
-28417b688J06J99Q5p5k1O1n2p4k5J01M3j00k01k26o0J36P2o7j24n1JMJ66K06P1O2L6q2n9
-28388b556n2j84k38o0n1M8K40O3n5M8j4q1l6J4K9p0j43r6kQ2L9RQ1M5K7K2p7j55j32K2J01
-28357c132J04kM9J43P8o3j18j12q2N4O6J4m7j49l4L1M6P5K12J44K6L2Qj9m0l2l3k6ok3OO0
-28325b770K1J1m0k7k3j5oQ5Q3n0p6l6O0J19R5Nl0N0o7r4n3k3l2L9J34J37J26K6r7j81j73
-28294b802j15j11p8J69K44qm6M7J38J16p7r9j43j92r3k7j0N9N0o5j21o5R6J17N1k6r2pJ54
-28265b936N7qL3lM3Q2r1j81j56n9pM1J22Q2M6P2N9L5k3rJ9R8J7j19j35J6J43J60o0j88j35
-28234b985j23l8n6j8M1K8J17J41O4l4j21l7l7k5l8N9J37J15PK4l9j2J87N5j85j66q7q9k4
-28205c139L6j4p4k5k4nK5P0J50j47l71k03L2J35O3rQ8P3k9n5j42j57J6J08P5Mk2kj04j55
-28175c802o2P5J29L6j36p5K2o1k3L9k5j24j33j61m3J44J31k2j75l45k41j28k17k03j99l06
-28149e905l29j78M7M0j32j69J28M59Q24J383J557J281Q77M81K37R0Oj46k38q5o7j14k07k58
-28125d18j70n9N5M5j17j3L8r7q6n2p8k5k5j01j26j9P5o9k12j16O1J04m3m1Qr5k30k53n0R3
-28095b016J75J80P6n7m1O3P8R3R5l1r5j79j84j09l9L2Q3j2j15j20K2N5m2o4p3m3p7j14r1
-28066b550m2M6J28J77J56J41J18P9K1j25j33q0j00j26j54j51q1J3L6j5k7J1K3J20K32J30
-28040b153r4j17j52k67l30k20J8K17K52K31K32J73J16M6j4o3o9k0j2r7j50k3J20J24J36R3
-28014b023Mn0n6P2lj51lM8J4o6j67k0k1n3j49j49O1K55K83J41m2j15m5q2k41r3Krk4pN4J14
-27982b521J78K10J57O4P8P9j43l19k76j71o9Q5R1J9L2q7n1J03P0J5M4q9l22l87k31K5J88
-27955c228J40J47K16K81K22o2p2R8k5j80q6l5j61j66pJ26O3J08J74R9J39K0j96j29J7N8L4
-27928b405J0J5k6p2j72o4K64K83K3j39k09j61j18N8J80M8O4J68J32lj37j57j04j07p5N6L0
-27901b618q6jRK5J01J5r8j16p0Q2J78nj56j62LN5O9J81Q8K2Qj9L7J03k2j04j10o6o5J2O1
-27870b649R7oj01K5O9pJ35J79Oj06j78j39rO3M0Jpj23k14j81M9K93J99Np7j84j19P2J33P1
-27840b663N7J53J52O9n6o4K1L9K9K6r5k8N2o3o8l1j07j08j2J2LQ0K6p0n7p2J7J5rqJ1J39
-27808b610K03N0r8M7J79J37l6r7l4q5j50k01j54j06o6j1j8Q3J47J2J7R4M1J9J33P4k8J7K4
-27779b417M7P9j5j11q3j04j02l7L8O1q7r4K8k5j41j3J38J34K9p0m4J27L01J65o0k03j68p4
-27751b701m1J05K04M4o0q3j9Q2R3N4l5j15j41q5nM4J39K27J15j21k33j83RR6R5K41J56j95
-27723b313j76Q9J20q5k03j23kJ03k8k06j16O8J51J07ORQj72j63J51J55j7j0J9J0M3n5r6j3
-27694b739J14J42rj34l4J95J84O8r5j85j94j77O1K73J54J1j02q5l7k8n5m4Q0J44Q0Pm5j02
-27666b552l8o8j32o7P1o1k08j10Q5O5P6P7j17o0oj9N5O8K3RQ3K9m2k5jp6j18O3J46J31J04
-27635b615M2lr9j47k0J18m3j25j54q8mM4K0M1J78K84K43O8l4n1m0Q0O4n3rJ46J08o0j66k23
-27605b498o3O1j3p3l3O0J21M9n0j05j71p1K6L1J5j35q7J30J29nJ18J04j9n2L4P4j9j92k99
-27576b933j14J65J61K1j7k9p0n0k3q3p7N5N8J7n0q5o5r0n9m4l9J4J05J61R9%r1rJ17J01M8
-27545b806OJ4K9J53J09L1J3M9K5j85k16j27m2j1j7m0QJ16L0r0l6M5P6J3R1K74K57L7j58k98
-27515b650j82l4J1Q2Q7k6q1K5J08R7K6L3Pq1j42j64j95j32j06j16k0J4k7J22J80Nm6L3R2
-27486c080J5O9P5l2oQ2J02J15R2Qj5K8L8k2p0L5n9m8J01M6o9p7j02l3J44K17M2k0O0lj25
-27455b492q6j37j82N2J83K08m3k62j57n1p6n6J09K07L1j03q7J14J91R3K6J26J82O1o5k07
-27429b421j78ML8p6j22j59k5Q6O8J57J75N6j3j87j78r2K0J30M9m1l9J13J12J17J28Lk02k96
-27401b773q9J65R0j90j37O9R3N9o6j55n6J44J91K7m9n3p3%O4Jj44j91o5O2o7j26M3Q4P5Q5
-27371b982j9j9K7k5OJ46M7k2Q9Q3M3Nq5l9o9j1L6K4O6P2k3m6K1l6m6P6R4l3p2q1j49p9k5
-27338c026k1N8j3q2J32J54J44M7j17j13k1J83L15K86K7k1L0q2k03k56k73k49j21l3l6L5J34
-27311c122J66J81J96J52l7k06n9J80J85qr3K3Q5%j18j13j01l7M8k0M0J23Q1oj03p1j4M6P1
-27282b531Q3J32J20J9j03k08n5K13J36j70k14j09r4q5K1P2o1j48p7J40J42K8l3m5o6j08j60
-27255c161r1l2j3L4J30J64J71J31K16K29M8N5R5O5l1q7o4q1j08k62k91r4J34J17n3j74j27
-27228c080J4K06K55O4m3m9m8%l4l4l3j8mJ0K8p1j01M8R2N4L6Mm6K0j0j53j42L8K16K75J29
-27197b377j26j59k15j03J53K27J22O4k4j01n3m4o6p7o1q0J61K77Rj35q8k1j2k6j0m8j69j19
-27169c101o7RN4J23J0n5l4R9R9l6n5M2J0J4J02Q7L7o4q2o2j9J7o9m7k0k0K4Lm6O5J27J93
-27137b662J68J41J80P9q3k23l34k10j2M8P2l2k3P3j05k27j81k8J06J73J44l7j46j12n0Q3
-27111c198J45J61K15J89R3J25L6j51j20K3O7o1o6pKj6n7j09j02N0J58K37N3q8j30k20j17
-27084b888L4N8j5j0N1J64J64p2j76j15l3N4O1n0j50o1N6J18L5o1P1Q9n9r9J7J24J34J19q1
-27055b521k31k04q4K7l6n4O9P7Q5Nj5M9L8r6o4j1k8J07J41M6q3o2R3P7M6Q3L3o4p6r6j09
-27024b858n9P3J92J76k6j00j10k26m6J97J83L8r3J1Q7n5k59k98k31p2J31K78J81l9j2J27
-26998b810R9N8k6rJ71P8j19o1lL9O0O5J41Q8r2j33j9p3k13j35P7O8o3J4Q5j23j22J8J03R6
-26968b741O6L6j3J1j1m5o1r1L5K11J76J07Pl5k1L6M1m1j28j24j57k05j72P1K39K58j4j56
-26940b721m5rJ8J34J04m1j16j50q7k8J46J89%o5OQ5Q5k1r9p1j45o8R9k7n3N3P6P0l5o7P1
-26909b712K9j20j63r8J4J51N0r5N9n7k79j35J51J44l0k2j2%M6J03J32J06O0J7l0j50j53j07
-26881c101p4LP1K0oj0o5p5mM2J21J13Q5J33J14P2P8Lm8k9J2Qn9j23q2m0j1R8R1l6j7P7M2
-26848b597m5j87j83oJ24M7L8J09P7J4j45j87qJ41O8J1K2M0l0M8J22M2q5j33m3m0j16l8L3
-26819b907M8J42J52K8o8j17o9%%L6N5O2N9Q4n9j48k18j50J09K24K28J59L5m4j47j62L2J52
-26791b484J02k6J7p6k60k04q4j4J36K47J19k2J10Q4j39l4J74J50R0K9j23j74j77j17rLo4
-26764b746m7lj2m9P4K92J85m1KJ6j4q7j59l5o9j94j05Q0J68Q1J05J81J29l2k24k12k8oNQ0
-26734b665K7l8M3K05R5j09j45k22j81k3J15M2l5%O7J25N2n5l1k7p0r5q0KJ11P0M8R7O3M6
-26704b568m6j63j41r3J08K01J94J75l3k61k77j78k2R3L5M2J13J52M8m3j45j81j06J2J06J18
-26678b860K25J95mj64j79M5J86Nr8j15j62o8l6o7J5M6K7J06Nj84j09J14J97K36K61J51j48
-26651b380k29j26p3L0J00O7o5N3O1j2k6q4q5l7L8k6k28k10l8jQJ14J10O5J56J47J5o9j00
-26622b825n2O6K00J66k0p8p9j23n5qm7q4j53j66pO0J37J93N1k6M6Q0J27J29N8j4q5n8l7l8
-26592b642l7J4k2j04l1JK2Jk6J2K26P5j02q6l5O5J04L6r6q7p6m1K3L4j5k7o2j26q4n2P8J89
-26560b871J52M1o3p6n5j23l5J20P3l7JQN6J39Kp5M8J48P8l1j16j97k03j06pmnJ46J35n6j86
-26529c099j19kL5L4M2J28J89J69O6m7j21n9j8m7k9K5R0O2m1n1j2q1p6j47j82j37rJL0m4m0
-26498c490R2J06O8M8Ok5L3P2Q1Q1J34J58Q1p2j15q8p4l4KL2L8o3m0N0R6R9QJ01Q3J8o2m3
-26466b619M4j0k4%m1j39j86j48n6l3%k3j12n8oJ22J53L5M0p5l4J21R7M1J4N3J1o3r1J1J32
-26435b844J13l5M0L3j01j34o9J0n6k10j57m4L9J29J62J42N6M5J04R0K3J0L8j32l06k08q6
-26408c348M0J04k0n1k1J6qM4J45J05J70J40NkM5N2l7j34j21m1j72j83K0J39K16O9J0J33P
-26379b678j77r7JK0J03L3o6j00r7j07j10p2JK9J06J30J5J7L0k7J4K7p4j20RJ73J39K0r8r2
-26349c048j02m5QK7P2N0n1l6l1j9J09M3r2RJ64M2j11p3J2l0j32j54qQ4k7l2q5j21J2J06J15
-26318c344J13N6n8j29j23j2Q7Q2M4M5K06P9k3r2r7Q7J06R3k7j02k7J5k1n6k4P7O3q1j67j10
-26288c340j3J7Kl9lQ7K6m6l6N6J04J34J21j6q3p1l8l7j8j0R2J48P0j8k1j7NJ62J73n2j84
-26257b845n9J26J03L2J6N4mr6p6K5J09L9j74k31j95j37m4J5l6O5J64J08m1j13k5N1Lo9J17
-26228c118M0o1L4K1p6L3L05L12J7k01k16k14q0O2Lm5k0o6j60j13m7J32K20J16j6mL6q6k22
-26199c414k86j00O8R9KO6J65R0q3k38j60j5k1o6j17q7mR6L3m1k3Q9m3j66k2j7oN1M5J1j11
-26168d205k76k67k59l32k01N1K03j9k58l59k48j32J0n4k35k98l29m39l56q5J87P22J550K296
-26144c333K343J794J024N00R2k15l25l21k55l16l27j71k46m13k95j43m5o7k1J5j58j26k7
-26121a036j20j51j22l1O0k8pP1R8M3q0j22k4P7J27R3L4N2L9J6K6M9j15k49j39q7j62j63o
-26092a857R1Oj65j81o9J6%K4m8j07l1MqM6J89J43J6JP3K6j32k27j49JQ7J06J00J19O6q2j79
-26061b121j77p3j7qj4J0Q2lo2N3J18O2R9J47L0r7j13l8j5J05J01o2r9j08o5m2R6J29l7j02
-26031b221j20j4K2p6q0N0P8q5p0n1o8o0M3J82K10R8L4P2J16J17J8q0p6r5o1p9jL4M9o0j82
-26000b356k12l2M1K2Q2J38J04J2N3Q0M1k8j27j41n3n1lM4N6j2o2p8j55j33K3J91R2l6M0J26
-25970b334J99J81L3J9k0j75j80j9m1j79k72k00PO7QJ57K39J60O4J13J27k3l28l56r1J70K88
-25943b386O6k66k98q9L3K7pr6k8P3J15J05K46K63J19K7j53k29j78MJ47P9O5m1j27q0N6R7
-25915b456p1r8m2pR8N7j45j97q1J54K39J48O9J1k7lj0j27k18j63j8J18J85K1p7j9l8J9O5
-25886b613jmK9L9O2J7k1l2M1J08lj37m2J5k7mP3J00J36N2j00j30q1m8O4J55J41Oj15j37p0
-25855b527kJ8O3R2K0m5Om6j27j76j71m7K0O6J50J90N6M1l0j84o3J4Nm4L5J70R1l1k2m1k9
-25824b548k7j14r7m8O9M9QQp8j2J72J51L2l6p3q2p2q6o3j49j28J06K94J61L0P1K1k4Ro0k2
-25793b538%M7K05R8k8j97k34LR5j9p7j19l8jm6q7j29Q2K84K38J14p7j41q6K6R5l1r7l2k9
-25763b719p5j39m5R4Q3n6j13p5J5K03K59K00J11J3P8J39K5j42j64o5j22j42o1kj02j59j39
-25736c100j72j8J83K89K21M2M6k1M1J4j30q5O8K7o8l7p5m0J1r2r4l6J7J08O5PP7M6j13k19
-25706c038k24o6Q0J02P7J09P2M2m0j07rRJ1Jon7MJ41L0K6J16N8N6j5JJ19L3j09k24k80j43
-25675c231P6J94K07J01k5n7m8J12J22p2j24k7J38J91K9p2j7J0m7j3n2q1k0J09J50P8P1j30
-25647b428j42o2%n4l2J1J0J24J04j54k33p3n0o4J2J15J59K24J56K1j69k21j23n5Q0J74J60
-25620b510M3J9p5j26o7q0q8o5K5J48J41J24J04M1P9o1o5N4KK7mp8j45r0m1q0n2pJ5L0Nm7
-25588b824j10r5k8K9J01J10j9M1O3O8J6NN4J2l6P7J81J31j3j27j01q6j49k19k18o7M1O7n
-25559c101j1P6M4P4J69Q9l3p3j38R3K66J75p2q0J0N1rj12p2P1K04J10N8J17p7k60j40n4l1
-25530b656Oj07o8J5O6P1o7j07NN9K2j8N2M2J1j2L0J05k8k15k76q7j7N0rj09o9l4k6k7k7J5
-25498c410O3m0j14k1R4K42L54K46J14P1qn0Q1L9j20j50j18k5P1P6M0J64K30P2r4j02j36j71
-25470b602j17j4J7K4m2n2pj43j90K3K03K4r1p5n0L3J6j17j70j29RJ79K35K01K75K01qj43
-25442b510j20n8J7O8R9J03J06O8K0M5P5q8k81k39j68o3M8O2J00J15L6p3j27o1l4m6j3m3j49
-25413c111j2J95L35K74K3j30j75j34j53p6R5R7N1R8P6O1R9L8k5j10l58l44j24l9p4l9J12
-25386c350K65K65R6J7J17J44L3q9j32k1j6j38n6J29Q2Pj60k12l7P9O6J4l1m8l4K9Q0q8k44
-25357c233j22r1n1J92L33K06rl4j1J5L1rN3K4q8j77j10M6j8m4n2p6q2K3L7k9L3Q5J7n5M5
-25326c151J59J74L8rQ7O7oo8m2N0Q5P4n5o9Pk2M3J8r4j3J38J49O5p9r5o0j08p8RP9J21J09
-25294b477J7k3Om7J4R6l8p2N0Q4L1Qq9k3R7J87L4j14j40j13N5J51M5q1r9j28r5P5L7p6m5
-25263b673n7K6J07J12Kq5r1j31k35j40j9P3J31N2M9N0n1o6m4Mk2j7P7M3j36k35qK27J53k6
-25233b930j04q2J6J35J56J44M8L9J16R5o5k1l5j39j72j05J16J24N9O3j9p3r8j00k9J14J39
-25206b608NJ2J22J29r5r6J38J01j44l72l32l6J19O1K7N6J31J02m1p8k7J5J73K02O5r3p6Q1
-25178b459J0j97k14j9o8j33n6k0q1r7j34j11LM4J01L09K56Q9l4j74j67%Q4N3N2J02Q6R0J4
-25149b671M2k1rJ39J48L7r1j25k17k05p8j00n6M0P4QQR2Q4mlLj29J1R7J9K5J0j62j34N2J47
-25117b969J4r8j18L9J57J82J34L9q4q1M5J40L7j29j27j26j45j55j10kL30L50N6k7J07K07
-25091b334L5m9j01j53j41o4J16K30J84J47L6l7j06j69j70j64l8Q1p6j28K4Nn1J7Q9J26J26
-25064b565m7j22j07j90j57J08J39O2J19Q5j14j59j73l0P5n0j1J24J71J96P9j09k20n9L6L4
-25038b885pl6k0l0oN0J27J61L7j88o4J8r2r8J14K55P4L9Q0R2K5j92k22n8k7p9l4M9p2j27
-25008c116j12r2mJ36J69J41N1o5o1n7o0n8J4M6o5j13J5J41O3%J07N2p7r4k3k2q4j07j81j27
-24978c583n1j5K1K4rk2O5K01J99M2K0L6L9Q0J1j9j23k12j01J31J94R4J26R8N3m1j13j13j00
-24949c068j9K4O0l4j18M8J77N1l3j04j10j5j4j1R0K36J73n6k56j42L2Q7L1L5j5j02j38n5
-24921c246Q6P4Q8O9p5j29M0K51K04O6n8k68j68J56K02L8j82k85j16j8o0l4J25J98J17N7L1
-24894b837r0j49m3n3m8N1J34J37K5k0k0p4q2j27j22m6O2N2o2j38P4J62J98K20qj14l1n2Q
-24865b993P9o4k71j85LJ91J65J32O9l0j14j53m3M1N5m4j52j41PQ8J14R8%rN1j3k8Ol6pQ1
-24834c103J2m8j06j67j61r3r0m8K2q3r4o2L0K07L23K53J9J5L9m7q8J7k8j74j26K2j6j01r8
-24805c774n2J11J63k1k05j12P8K08L05Q7j98l6M5j45j48j6R6J19J12q3k09r9k9n2j8R9J65
-24778c609Q2l0j95k80k19r7j9O0J06Pr7o3K9Mj19r4k4ro6n5K7O8K4p5k48k32j79k32k74l39
-24748f148l33k58k10k49k81k12j06O0M51J065J741K033J822J306P53L25Oj54j82j08j21l43
-24726H57l67k64j62k15k03l9n6j3RJ8m0k05k31j93j27l7r2j16q3j00l7J2J7PN2J27J12O1
-24698a308P7m2q7r4j21q5N3j7j50j40j61j81r4j7jJ2P3J65J87J65R5o8j47j58j18M0J30K7
-24670a965RJ02N9K2Qk8r4j06l8r7j89n6K14J77L6l7o3M2O5N7N5R4j8k05k85l22n8Q3p1p8
-24640b687N0M9kk1PqJ47L32K12R8N2QQ1Q4o4m6p0k44k44RO9l0K4Nj37j34J7R2R4J42o9j91
-24608b375r9r5M2J73L8p1l6J9Q3M6j5j15q5N3J20k5j25J8J43K24J23l3m8j52k77j60l3j24
-24580b786p4J42K50K73J74M7k7j10j18n1r5j95j84l0K9J6qj7L0Q4J74J10j30j60k4J63J21
-24553b396l1j70j13L9M4P8P7O2L7J06o3r2PJ2q0j66q7p4o7P4P8k4QK3Q6J01K8QM2K0L8R3
-24521b302kn6n8j02q2l9j32j09M7P3rm7o3j8J0JK8N6P0J18J34jr0l8P1J18J58J87J57o7j91
-24490b178j82j19l1J5j40k02j74j65o1Q0J34K33Q6K8O5N4k9n0n2m6k4J44K49J41P1q1k17
-24463b451r2n4j28j10k1O5M9n7j47j22K0O6L5J01K9j20NP1L2J52K19K5q5p1r2n4R0R6Q1P1
-24433b397n3j68k35k10m8J1Q1K20K15R5j1Q6J29L3mn4r4j43j48k09j59L7J67K57J62L5p3
-24406b478p9J7Q5N1ln1n8n1N0QP7J50j5k66k66j08J3l1m2k0J1J40J36J12P0n3n4M5Q8L0m3
-24375b535j7m9n3J5K4q7j35j82j87k4R5R1J24J90J51l2k34k50r4J26K35J11Km2mL9M8QJ7
-24346b649K2j18j56j51jJ78J58N4k7j5r7k02l5N2P3J11J03jq0q0RJ26J76j2j43j37RK00R4
-24317b539OL6J0RM4P3O3n0j04J5j7j37j62q0j9J05J46J8p1r7j02n5MM7N2R2Q7O2J0j5M8J0
-24285b511j17r7L2J25J65J44J10R2Lp4l0K2q5n0p1q9q7j57j27j88j58l1J13J97K7j76j38
-24258c156k5J00J65Q4N5J41N8n4LN9J1k5O0K0j7O7k8n6j08j41o0O4P7qJ00J67J37m6j62j38
-24228b656rK4j48j20Q0J95K73J23N4np7J17Q6j38j43m9Qm5o1O4N3q0m8K4J71N8j12q2ql2
-24198b483j13k25k04j4J85J31K0o5j6M0R5K2j24j55LP7jj07j37R2K76J57J6QJ0m5j78r2O9
-24169b758J96J23J1l6jJ6l5n6j33j32j4J43J36O8J07J41K9n0q6r1j95k83p3J33J54M1j10
-24142b755j14o3j8P0M7K5jJ3J72J74j34k23q8K0J06J49J56J17J16m1j08J4Nj91k13j16p8
-24115b959r0J3J52R9O0Q2mk7K8rp5o6o2j40q6l4NJ34K70J97O5j1n0l2O2R4Jm5l8m3j5L0l8
-24082b532q6j34j74j58j39R7K56J87Q0oP7J96J2p1j2P7k6j44n5L7O8l6j54o3J1m7L0J95J59
-24053b355Q8J28Q6j33j92j71j13l0OO6k3j43p3O4J9N1ml3Kk1P1J69O6o2K3K8m1r8j00j45
-24023b870j59K1M1L6Q4J63J82J6l6m8p5m9J97J60j28j39r5j37j40r1M6J55J56N4K0n1o7p0
-23995b824m8Q8J62J21J16J75P2j0k25j72J36J62J2K7J38p3k20j25m1J1m2j50n8j09j69L3
-23969c013J28R9J25Q0R1J50j4k67j78p9l3N7J13J12J40N7O7KM8J07jn5o6l3p8k22j78qJ39
-23940b710J22J2j56j63j6j9l7L0R0J83J78Kj20j26j41k13p8Q2N4K9J41J51P2n6j34jJ00J08
-23912b616J6l3q2n1O9P7n8n4m5j11J5N5m6j20l5R0P0K5l1l5n3l6Jj1q1m6J35K24P8Oqm6J4
-23879b723J6l4r8m9l6ML5M8K04K58J40O5Q5J12N1j81k42j22j55k06k2O2K8J12J34O5j3L1
-23851b431N4m7j64j55o8RK4J9n5o8n1J21J78K8j10j01r6q7O2J15K2k5M4Q2j8J0L9R3J42m3
-23821b477k06j68ql2l0o7o5o9oJ04L2L7R8J17O2K1lk1j2J7P6J18O1l0J08J28nj15j51m2m
-23790b532j73k84m1L04L59J49j84l12k12K1J03lj01p8K5J70J71Lq7K7k1q6J04N6m3P0J19
-23763b476nrk9p2j7j06j76L7R6k5q6j7lJ12J70O0p1j99k7Q2K9N4j9K4K16K35K2j33k43k03
-23733b779j7m8j24O2K20J24l5n2J4Nr4q3j6m0o9j27n4Q3J37J3j14K8J38J12JORK2L7K1K0
-23702b600N1R4%r0J32K92J11j71m28k76m3L1k5j18m9j0J09J88M5nJ2j8M7O8kk7l3J4L1K8
-23672b642K9n1j2M8P8Kp3k7Mj01j8L6J6J51K15M0k25k43q3J62K09O6j07j05m7RP2M7L6j16
-23642b630j78j40j44q9o2J2L6OK16K95J88J14p7j39j01l4N2R9J65M5r7oN3L3m9j04q3j47
-23614b766r5J81J91J2j8L5j4lJ28M4K6J6n4L9J71K0j67k60k15j44j03MJ19K29J28k1j1l1
-23586b559q2q2k8k6k9J1l0j15r2M0J48J55J46L4k01k62l7Q0J7r8j13m1L5O9P4n9p5Q4J15
-23557b921l4o2P6K10R8p4j1N4J06J58J50J08j45k47k11j71l3J1q3j70r9JL6N1J36L23K45
-23530b498M3r9j86o9m4j23K0J79J14m7L4R5J12J70L2r8k13k16q4n5Q7K54K24J07j55j54p1
-23503b641p8j83j90j41j48n1J04J52J46Rj63j15j15J7J83J93J09no2j0m1k8M2M7J5j11k39
-23476c304j39J86K20P4J82K45L9j16n9L2J2q6j08M0J68J22Q6J32J01j04o9L6q1j85k16j39
-23450b931Q5J61K7j42j40K6M1m2j05N6K30J19l3J33J09j18p0J35K30O6j79k87j70r1n6N8
-23424b888Q5N5L3l6n5M9L7J75K91K40J02k04k56n1K0o4q4m0n9j55j51m7j4k0j08p7L9K6j22
-23395c279j18L2J54K01R3L1K30J42rm1n2j63k86k38r5M7R2J50J47J37J86J8n9J0N8O5L4q1
-23367b594l3M2M9J19J08q9k18j89j04o6j48j01j19k07NK38J81P0M9m4l5j4J1M8J73J84L8
-23340b646j35j27Q4J80R7J09R1J12M3p3j17k50k20j26o9J1P0J31J55O3k3n6p5j26j95j72
-23314c264mJ16J53R2L9J34N8j27q7L1R3J1j26j52j63j43J0J6Kj8J33J20O0J37J79M3M1K7
-23286b589n4q8p1K8o7k2J28J37N7n1j0Mq7k07k18m9O7J1o7J02K17K04J63R3J34L3j11q9Q
-23257b394M6P2K09J45K0q5k04k11j62r5K5J26j3j74j53k9n2J7j0qJ09J10J31N8n4j20k9J25
-23229b600%q7oJ01O3k1k9L6Pj33j24K7J29K9r4j15N0N2p1JJ11N9m7l7j19m0R5Q5o5j02p5
-23198b920kJ66K55J91K0j40j14L0N3j6j05j58j09P4J96J04j30j79N3J66N4k7l9j8N2L1j59
-23171b671j36M0J44P8m7L2P9O0N0pj79j63M0O4n0q0l3r9j1R4R0K6k9j4l0j22j27r9n1N1N7
-23140c043J03J47R0M0M4J85K46J23j0j40k04m1J22P4j25j00p6j02j07j92j40M3J64K14J87
-23115b498P9l2r8j40j15k0J1RK2q7l9Lj1o8m7K8O0R6j5nm9%P1m5p6Q8K77J47l1j7m4pj1j
-23081b565N2J13J33P2j21k48j38R0Q1j44j87j49j21nK8N9J10R3j3q7p3NJ31Q8n6j5M2P3N4
-23052b698j19j52p6q7r0k0N3L5%o8l2Q5L4q4K5J17L8N3R4P9M7J29K13J74j2j36j14r2qm9
-23022b661n9M1j7p1q0lL8J27J20K2j19j36R0K47K09M5k16k53j31j04kJ82K93K37P5j9r5k92
-22994b532k92j40n0N4O5j07j80n6J65J36j36j41k3rlQ8J60J74J85j2r6o6p5p3n6R6Q8p5r1
-22965c002oQ0K9m7j40r3J08J48O6K6J25J29J2p2j89j50%q0j49m4M8J59K06J37P9k7l7O3J19
-22936b502R5M9j02l48k60P7J76J24N9J3p0j50j49N3J43K7nK6Q3J13J0j49j78qO0m8j19k3
-22908c003l5N1J08K1k6l9mJ26J35p4j39j12j53q9Q2J81R5M6R5K5p9j01j20j07j00r6j12O5
-22880c359J17R9J24J06J45J10p3n7M2l3k26j87n3l3J8L9l3l0okO2J73K69J93J19L9q2l4p
-22851b560N5J43P2l4k0n3j6O8n3m0N1j1n6PJ6l2k7o7o0j0k0J0LL2m2o8pO4O8O1Q2J48J14
-22818b182nq8p4n6K5m8j75q3K4k8j10j23j89j40N1O5K8Q2J03J71J23JK3o1j37r9J11R9m0
-22789b732o0q3q7N6Q5O5Q1%j87j99p5n8qJ07J45P4p4j87m5M7Q1J57J15J7N3N8j18k42j78
-22760c192k27j69J2P6R3R8J66J97J0j92r5J27J65n6k18j42p0Q8J00K9J53J82n6j17QMJ3j
-22732c014k1m7k3P8R0oP1O2n0N5J95J20O7l1j35j11l5p4J4K03K16J38L1l8m2K6l7j40j03
-22703b541o5j05j72j25K1R6P7m4j48j33l9J15O1o8K3K64K41n6k43k10o9N5R3M4k9K3J73K41
-22675b520J54K4j6J22P7J2r5k69k19j59k41j26k6P3R2LN2pl6N0NK3J11L3q8J2J24P5O9M5
-22645b646p3j03n4j10p5O4O8MqM2K2lRJ08R3Nq0j54q3mkl4p7n0n0o9J34K58K17M8j58j26
-22613b887O5J39J03q4k66k04k2K9q2l3M8LP0n9j73r3k6O7K24J63P7J81J77O9j49j95j20o4
-22585c042M2R1JJ0Q4%j04M1Oj08p1M3J32J41R3Kj4L0M6n8J5M2K4K5n6j31n9P5mp9qO2Q7l
-22551b645j10%K00K04J24Rq9j43j53j54k07n3J95K30J63P1lj14j81j25m7k5q3o5kO9M3l3
-22523b924j1K9R8R7L1l1p8r0m5P8J26O3n2k5nj38j56K0O1o4j41O1J75M9jn1m6O3R8K6m0l
-22491b826J44O2n4m4Q4K02R2j20j09j3K1J9O8M0M5N5J06P6L1j0j15j45o5M8J6J0J2r7j14
-22462b581k5l9l9NL7J22P9m7p9n7l0L8J38J03p0k9Q9R1o1k03q8q9j12K2K01J49p5j87j35
-22433b872j7pj07j00J11K05R4N6nJ4k4K2J41J05l9k51j91m7o1l7N4J70R6j21p1P5J22M3N
-22404b637j4q2o5M1M6J3N9J42K1j39q6j27k37j37P8J0j20J18K73J07j6k6n5m1J40J47R1J6
-22376b480K8J51M5o1%K9L2q1j83j17j10k53j74Q1K00K35K48K24O9q6q3J07J7k13j46j05r6
-22349b722k0O8O6r0l7P7K4o2pJ11J20K9m2j9L6J0k3m7q7p6K6K21J64K9m4k76k92j49NJ18
-22319b889P7KP8J06M6J4O9Q6k1j23j11j20n4Q2Q9%N9Q5j02j00J7J00J05j1p5j43o5J7K3J4
-22289b745J5N3J60J90N7r8k02n9J31J11l0j24n9J1R1J68Q5q0p7r0j25q4o0j7J6O4R9l7r4
-22260b730r0r1j13J5J50K08J65J05R1pn0o2j6j8o6K9J06Kj1n0r4n6o3j01r1k3J27K54J22
-22231b358j82k27j58q0N1J99J71L0k3j24r4J5N0R9N2J6N7p8r8nN2j4j63j28r8j95j37N8J28
-22202c184J7R5J66R9j8j8M9K1j4j3J65J31k6r7q8o2o9q8j22R2K49Q4j01q5P3L2j08q3J3K31
-22172b659J53N7Q5j41j82%k0j66j33n9L9J48J58lj83j87o4NJ9k9l5J2K7N6L3Kl2N2J05P8
-22142b864l7j43j29j34l1Q0J05N3J38l2k16l9J23K16K21J72N3l1Rj13j61j44j32M6L04J65
-22116b521m2k5j0J3L5R4J13O9r0j72m6K3N3J67Q7jk5k07k64k10n1K9k4m9J0J9q8j12J12K37
-22086b876K32K93J30r6j35j63j42Q9N4r0n5J1j05p2L2J41K24Oj08j16j57j48n1J24K20J23
-22060b635L6O2mM2J51N5j60j66j42k01k85j66k5j1Q6J11N3QJ70J59K4q1j10n9NM5M4J3n6
-22031c037m5l3q2J8J19J14J34J36P1j09j41p6q9N3K11K06M3o0o9r3j9K8M6J25Q4n5j84j14
-22003b818J04Q4K5oq6m6n4j26j67q8j1J75K89J62L4j01r8m3P3O0rJ11J17j25k29j44j05l5
-21975c057J24R7M3J22Q6l9n5r8j60o0J16J78J20J08N5l4K2O1j9r0k0K6m4j31j66p5L3Q6O3
-21946b708l3j10M8J14P7J11P2o2j89p1k8l4O5K4k41k66k3K8N4P2M2M9O4Q4l5k14j42Q7J35
-21917c030MN9N7j3O3Q9l6oN3m1jP9O5N0Q8P3j39k56j68%J07N6r3j46r3j06j3P1j2m9k2J05
-21885c205J52K3J8P3J5j8R9Q1l5k6k8p8j22o5k2J4M7o6k0J29J03PkJ95K37R5R7K1n0r9p5
-21854b505O2L8j7j87j74mJ48K00N5p1qp7p0K7K9j1q9n7l0o0j24OJ67J32Q6J46P9j03j10n1
-21824b573p5q2q9o0k5O2J26J20L4j04j95l2J33M3l5M0J26j9k24k28q7p2l2J23J69R5N8Q7
-21796b716J34R3J17J5q5j87j91o6j1R6M5o1m5k7R1J81J66J2q5j86j19Q9K5m2m4m4j3O3P6
-21767b719M0o3q1K6l3r1L0J73J09Q3N2k09k20K0J79J11Op1J3K40K26k6p1o6o4J1J1nj6L3
-21737b372K8r5q3Mo8p4qo3l7J15P2J6J46J29J7j76p0J39M2n2L4J40m4k82l62j46P1J52J66
-21708b661Q6L8l3o4m0j67l17j49L8R3J25J96J34R1J23K7j00q8J2j8n5j07j24J9O2N0J1l7
-21680b855n6rK1M3N8j4J7MLkj8L7J6j0J04j5j84j16l3j55j84l1M8j1M8J90J45N6J31J39P2
-21649b561j5k3q8q2K7O0O6n5p3r6j14l3J2N5P6m1p0n5j5M8lP8Q6k1m7n4j27k8L4K8Q6M7J5
-21616b883L8j8j5K3R3J55L7k1l2m7k8M1K7L3Qr2j08rQL9pr1r4n2j1J4L5J1j5nk6j9p2r0m8
-21581c221Mk4J28J99J99J62M2k8O5Q6q4j86j85j01Q7R9N6N0o5j46p2L9P9J3L7J36J73K55
-21553b203P2j54l05l35j35M5J63K58J78P6m4k01k05j02%J1p8j24m7RP0Kj47k11K9K75J53
-21526b950K4M7O1o1r0rR9J47J37l6j12j33j48j30KJ95Q6J5J33N4j00j02m6j09L4J27M6j3
-21498b832J29K59J09p5j39j41m1R9J47K3j10p6M9J16Q1m0k1N0m7j34m5pq4j22m8l6m1N9R1
-21469b827M2j38k27j23Pl1q3o5o5q0M4K45K62Q0N5M9L6J20K7m8p0k2k5j00l6P0R8P8P0k9
-21439b686p9M3J72Oj23n7n2k3p3m5P1O3J21M6n3o7p2N1J19N2oj4O0J25qj59j12O7Rn9n9m8
-21407b790j02k9%j4L0R5J04%j17j49J2Q7K4L7o7r1P0K9n1K7N0Oo6j48k48j90o0o9M9J88J95
-21376c188P6L8mP3J55J14J30J87J17j7l5j29j39o7L1j9k07r7J87J76r6k31j21rP1Q8j6p5
-21348c007j17r0q3lN4J44K00J04K1K9j4m5LK6n0j71j11mN5J58J29M2L6N8p2j27m2J2k3r6
-21318b984j52j9J19J60P9J4Jk2k7m7rKK0J0Q5L2p5o5o5j7P8J08k2q0m8J4J6N3J05J40P7r2
-21286b611k39j09m9m8J62J22n4o9L0O5m0j9j6M5O1R0P3Q9M3P7J01NK9N9j9m9j06j83j77j46
-21256b883N2J27J03l0p3J06J10k4l7j57j70j17j01P3K00K00m8j57n2P2J19J40J08O4Kk9K4
-21229b378N0O8Kj12j27j19j24KP2j2r8j62p7j4n5r3q6n1K4O6J15L5nJ7j2r7r5n6p8O3K30
-21198c107K32P6j1J2L1OP6M0j06n2N7N2M2Kp2j07j11pJ00j2j11p9O6Q7P6J5p8L0L9K3l2n4
-21166b877J05N1j29j30j0M5PM5J31J63Qj56j79j24m2j4j9M9R7J29k5j39o6J25R5k2j33j62
-21138c177O5J37p4j70j60q1P1J98J83J67P8r0j11n1K6J52J99J10J4M6o8j19n0k4K3K5n6k0
-21110b757K8q0j06r2j2N7J06J40N8k1j18j66MJ53P0m5j0%L6N5jj09j27k8J56K10J69L3n1
-21081b448Jj8j60j41Q0Q9j05j25l7Q4J38J7j36m9o9j19j7J07Q2j29k58j31lJ4j4N7JM6J01
-21052c142R1J22J21J31J26Q8Mj68l01j22J13J10L8kO3R2J28M4j61k97k15K6P3M3j0J3Q2P5
-21024b835Oj35k43q3K25J96P4L8m1o2j29p4L2N2J0njk3R2L9r4j30j28j08M6K51K39J57J2
-20995b622r6k9n7j06j09q1p7R0J38L8n6k6M0j8%lN6O0n6k2O8J39Q8j33j12M1k9j27j02o2
-20965c165L6J62J25L8j5n4q8n9j5j4n2M2N9J9K4R2K0j0P4K3m2j1N1q5o8J4J5J18J51n7j67
-20934b839K5R5L0j08j03rqL2M2L7Q8J0q8n0l7L7oj08p8J6p2k7J3JO3J48J88J75K62J99Q0
-20903a992o8r9J5l3j31j91k80j05R2O4j08o0Q3J37P5N0n8k32j83l9K7L4n2k1k0p4J9J2lP8
-20873c063k4o8Q5K12J83P7L2j23j73j56j70j3J43J01P3M8Q1K02K21J96R3l1k1j10k01j65
-20847b571k3k3j68r3n8J2J18J06N8k5K3P5k8m3k6N8M8j6J11Q1q4o3L7M8m5o6Q7J89M2k41
-20817b480l86k17n8PP2P1N1P3Q1J11J12l0r4o5j4K2l0l4j08j49j16K3J31J90P2J04J32po8
-20788b604j64j62j18j71Q9J35q6j20O2J17J3j1o4o4q9j69j06J60L94L98K12l3l20l42j81
-20763c224p1P9N6K8J49J55Q8Q7K3j4n7o8J5Q6O0J01N1n3q6k04q8N4O3J33J35j9j07n9ql6
-20733b731j90k59n3P9J16J41J30j2j94j95M3J91J35lo5j32j71p5J59J70J67J52R1O8r8k61
-20707b797j91p2Q3K05Q7M5O7P2P8j00k33j04J04L0r0l1J3N4J47O8j3m3kM4Pm4j34j28p9o3
-20677c020j09M5K33J40q6j42r9L2R0J3J9J00J46o3j64j08o9J8K09K05J60l4j79k92k68j07
-20651c330k9P8J73K54J48J2k0L2J04O3M6R0j3o8j6L3L5m4o2m7q3p4l1l7M1P5J02Q5p5k18
-20621b776j50R7K23J26J7rM4l2j27j40j32m1M3k6k8R5N3MP5J03Oo1p5r1n0R7J11M9J05K3
-20591b467N5O3M3P5p0k48j34j6P2R7m4j78q5J22J60R5OK3J5j16k34k15j70j37qMm8j7L1O1
-20561c265O6J25J67J96J80J02P2l2j83j31j00j20o5l5j18j16j7N7J93J74m4j16NJ86O8j55
-20535b906k02j19L4K05K28Oj12r1j35j46r1J2J45J04Mj4q2p6P5J46O8L4n0m5K4k6J34J62
-20507b714L5Kk2l0j32j49j9r8p8N3k8j18J3J42J17J66K28Q4l1K2O3m9j28p5N2J83Q5q6j23
-20478b635n6q4k09j11Q0J80O8jK5R2kj10j73k03p0j4n1L2J14J34J26J20K3r8r8r0jJ58J59
-20449b695R%Qq1r3n1o4QO4R7J06j2l3K9N0l8m9n0p1K2M0L4K5R2J40M7o3j0Nk4n2r0M9L4p6
-20414b693j05o1P6J40J10J00J66J21n7j59j88r3M4M6o1j50r8L0M8j9j05q2n1j19j5J39J29
-20387b907N4N8n5j66o6j9p3M2R9N2P1K0n8j83k02q9J01J61k5j84p0J60J22k2MN0l5r9N0K08
-20357c001J67j8j44j21j24o1j0M6J34J48L5o8j97j95l5K18K05J51J56J16J31j8q8j3p1j06
-20331b763m3n2p6k8l0j29k52j00J53Q6J19J35N0l6j58j40Q1K28J68K7J1Q3lj70j53q8r4j20
-20303c294j19k8O3O2O3M2j7n1j07m0K3QM4R8J58K00J39j0j59r9j6q4o2o8o4o9MO2K4K8J38
-20272c131J49j5j38rJ15L5NL3j8o7r0n5N3lm6L1M4K5M3Oo7m6J3K9l5j73j10K16J47k5k8o8
-20240c180j15k31q7J30Q6O7J17K06K86J80L5k4j5q7m3K6m5k5R0J41L8j61j96l3O6m1j59j98
-20212c172j15p2j18m9J44K99K04J03J23jl0k4J5j8r0j47j85L0J65O7k2n5Jl8n3n0l7N6J27
-20183b942K4j36k26j66j2J28K36L28J37p9K4J28K5o8j23j35j92j57k8NK7J97K23n3l4J68
-20157b701J02j02k20j53j16l0K0M4J7OJ18J70J22j9p9l4J7j12k46k23o7J34K77J21p0J4P0
-20130b940J22J89P8m3n2O6N8n9j87j66k1k7K0J56J83L4p1p8kp2l5j0l1l2PR2J12J01O2%m7
-20099b593lo9j96m3J39J41N5n6M3J63J06m4n2Lo4q5P0lj11j20q9J4J11J08k3j52j21r3j15
-20070c079m6J18Q6jN%o3j37q3q1q6pLl3N6K53J56j15k07qK67K99J43L6M4j16m5J26k5j49
-20040b689j71q2OJ03PkO6J52K21M3k60k27k7l8o5kO4P2L2j51j17K9%m9r1q6j42p8J93L08
-20010b981K50J46P2m1j46j12j65j53L4Q0J22J44J34J10O9P0J4o6j25j15j17j48j93j64r7
-19985c378J27K26K88K77P7p1j12m7J5J5M6pq2r0j17j28p1j01k0Q5J07O6N2K0m5n5K0qj06
-19956c017K4J29O1j6n6j06p7k9P8M7N7K8Nn7p2n2p9j39j28J7K40L33K07J22pj47j55j25j32
-19927c046p6l0J5J28J64Q3M9Q9j7q8p4P6J34N5pl2r7O7K21J36P4l2r2q0j53j30j09j13n2
-19898b937j19j36l2o1j6j6J5J71K04J80o5k23j50m1P2R3m7j38RR0l7l0K6O8J07Q6K6R8J07
-19869b696J47O4j34r9p4l8KN8L8j4M6O9j2k5J0jr6j39r7k4R3J58L7q6k0o8j78j39j77p7J02
-19838c370K04J27K4K7P5J55J52N6J6M9n1q0J05J83J23K8j63k50k25k04k18pJ82J91J43M0
-19812b688j15r9O4J3j8n5j2jM6J00M3N2J33J1j00p5j08K4R2k5m6Q5k1k23j59M6K59K36P7
-19783b464n2j37j98j02O7Kj52k18j22k8K7J59J06Nl7qP5k4m4J61J72M1p5p7k2p6m6P9J10
-19754b878J01L6J9m3m6j28k01j74J03K58J43n1j45o4M1J11Q1mm9n7n8K6j1q2j18o3k9j10
-19726c392j03k9PJ22O8q1j33k9pj5M7K9j19m8J44J69P4J2o1p5m4J13J33J18J30j0j36o3J61
-19697c018J65o8j86j93j12mO4K10K49J38O8L8OM4L9j6j06q1n8n1r8o3%K3K8J1M1K5k9N5M6
-19666b833L2j07j41MK14K26N5l1K2nj12n2l4qK0q2j31K2J53K2j01Pn2j76l8n5m9J46J78J06
-19636b800k1r9j68q4Q2J36J38L7j21j45j11q5p8k3j41m2J56K76L10J11p2j01k6j9K7J52J57
-19609b554N7o0l7L7l7j41m9j14k46j95p4R5J46K4m3M1J55p5j58O5J07N0n8j64j01Q4K22J70
-19581b853N6jo4P6K22O6j88j62p8o9K7Q7J20Jj40j18q3O7J43J12R7N0O7q9k01p7o8j25p7
-19552c202o8m7L8J20O9j21j86K2J61J13J2l0l0K4K37L21R4j32q3l9j07j95q1K7N9O0j3K2
-19524b955j00j95m3J55J87Ro4q9j32k4k5P6K27J48Om7r1j49j06p1KL6Q5J32Q2M2ol4M0O2
-19494b842q0m3N8J00J69O4l9j69r5J32O5m3n9L2k1o8k1j0N7N8l9r6o9rM4J9n8o6Q1J00N3
-19463b795j31k13o0j3Nm3r1J98K73J31K5k40l39j09J54L21J98RJ4J6o8l8K5o4j26n5L9N9
-19435b918K4K9J25Q1O7kp2j61j41j02j02j2Q4J04J29J60J27l2j2J01o3k03k33k53q7P6J03
-19408c183J76J36P5K6l9O8J37P3O1l8j44k04j10M4Kl3j10j15m6m6J5P%K6QJ59K55J59l1j33
-19378b805j61n2K3L5Pn6L1J23O2q2j57OJ6m0m0%k6K6J34J13K06J86K6j18n7n2j51j28l5j0
-19348b976m7j09nJ13J05N3K0L1j28j09N7O5o1k5N4L4q6q0L4N2Km6j46j34N4R3J21J44P6Q7
-19318b757Q2L7j99k24j4J00R0R1J79J63k2j58k36k31L0J71J08j0k4R4Q6k0o0j79j71j96k83
-19291c553p0K08K22J65O5M5K0q0n3K2J5j1j5J30J28L1q4j80k42k21j45N0J98J96Q0M8R3Q5
-19263b853K7m2j10l0J54J48k5JK13J16j45j22kL4m6j17j25J45J72Om7j68p4n1p5l2P1M6j04
-19234c035n6L9N0J67J71J30O1j16j68r0k19j86J8P9O5P5O6J2m9L8P7n7j46J7Mj11M1J62J10
-19205b851k5j76k21k4m1m7M3J55J93M8m6L3l3l2J1m0M6J52J08%o3j63j88k14J2K09J56O9
-19177b929K3j27k08j99q9Q1J01R1P0rp1l9M0R6J7M8P0R9J86O7k09l73j01L2L0J63J22J0o
-19148c014q5q7j00n8k9n9P9J32P0j2p9j02m1J2J2J02J42J43J65K05N9k05j16k6j0K2kO7L0
-19119b785L2J58N1j7K8m0j1l9j25j44K6J33J00o1m6P3M2l1P4J26k2n1k0l2m3L0M0N5n3j43
-19089b695r2m0j69j12O5Q9P3L8OO6O2N1M1j0n2j58m9m3j41RJ70Q0m5j28p8M0M5M0J33P6J
-19058b727k6o1j00j92j15J8Q5J08k5p2n0n4k0R8K43K33P2k1L4k8l9J26R5p7m9n5j17n7l8
-19029b811l2o0r0l3M0r5j52j04qJ00J1NJ01Q4k0J03K14J03J4K8o0j64j03j7n7m5K2k0k15
-19000c261k09l9J70K59J33j1m8J0J80J69R1o2j67j26j47k06j36M2K69J74q0qK11J61p1r8
-18974b800rp2j32q2K7M1l0m7r2n2O3l0j05N3O4o2j73j38NJ14J68J44J06J12J47M0j13j52
-18946c005m9l4p9q0q3J8J75J57J51J05o8q0J1k6r3o7M7k3j05m0K4RK1J03J1r7Q2K40J92Q4
-18916b499l2j35k12j78k9R6N7l8J6%j48j12m6J9J05K1j35q0R1J82K34K54K02O9n8j4k9r0
-18888b489n3j13j36j8K9L2n0k40k13l0M1K0j7m8P8j6k00l5J85K10J01l6J7J57J42q1j73q1
-18860c017m2m5n1j10j50m8J89L26L33J67mj29k17n8Rp3o7q4OJ46k9k29j91KJ91J50j22k58
-18832c405q4M1kk1L7MJ3P1M8M1j40j26J54K43J84J96Q8n8k03j96o4k0l2J8r%P3Q6R1Q0Q4
-18801b808L2o5l9n3j18j8J05J32Mn3J97K58J6j21j07j16k08j10l0j51j4J69Pj1M8l8l6J17
-18773c011O9O4J09J1N5N4m8m1rLRl2r1j10n5p6l8m7k2J28J12Q4J88K02J15rm1l4j22j25j04
-18742b812r3n1R3N2OP2M2J4p0k43k29k3J80J55Np8j37j21LK79L86J18j35j80q1L1j5o7r%
-18712b908K3kp9j2K8p2j43j23p2m6P3J29O5M8L5J00Q9j11j57k1o7j07j2O1O4J6R8J52J69
-18683b782J8r4o4r3j25j27k3J81J86N3J7q3j48k43j44L5J31O1p5j76j22n7L9J88K82J89Q5
-18656b891J90J08r4j41j95k26rN3n0N0J33J10Qj02j08k32k27j24L9J57K12J80j12j19O6Q5
-18630c239R2O2l6j77k00j4K48K58N3j2L9%j49j55N4J65q2j48O1Q3o6j32k5M5jl6n5j8jJ5
-18600c371L2J17J55P4P5k6j90q3l2j20m3Q0J11R5M2K7P7m2j62p8J4j04j11o6K6NrL6K7M6
-18570c398Mk3j6L4Q3J30L8k7p5m2K7K7J3%mRo9p3mo6l4N7O3q7j20N3J56m8j38m4J46J28K6
-18537c274O8k8j61j85j16q5l0P7rMJ49K36K14O4n5q5NL5m6j55j06j42j81r6q2L7K13K67K19
-18508c248P9j5q6K3J29O0q9m7J7q2o0N6J37N6Q5O9n2l8n1L1K1M8M6m9n5p4r7l8Nr5j7J7K5
-18475c289Q2J18J57P3j71k70j65j63l1J88J73N8J0o5q8l2J08J44K8n3J0N9k7K9N5j11j51
-18448c324p9L4P2j0j07N2J05R4o8k33j08N4O7l7n9KJ9k6n0N8Rp3j09j48o1J42K24J59l7r2
-18418c530o4k4J75L03J02j19j51k06j81j2k6o7m1N9K03J89K3j42j82j61j55l0R2k4r1nk1
-18391d086%L2jOPJ3Q1O0o5j40p9K5m5k29k07m0K6k9P1J19N5j5k23k23j4L8J23J36q8k44k96
-18360e232j92K7R7Q7k7j00NJ5n3p8j26k67l28k93k05q9j36j93k15k75k09j99o8L73R14J443
-18334e324J970K087J663J008M85N6l11l47k09j05j04j79j31j49l89m13j91n6l7q8j23j01
-18312i88j41j82q0J10Q8n1j28j13n2Nj10j50o3O5M8k3K8k2n0j2K0K1l2M4N0p1m9J2J41jl03
-18281a989l08j37kO5N9j5J6J4o8L1J08k1p4L6jm5n2r4j30K3J59M8nM2j2M8R9J2q9j39m5n2
-18249b518j64j03l5q8j05n1J07J66J10j36k87r9R1J18J36J98J63M2k6OJq2l6J75L4j92k22
-18222b797j23o2N4N9P4Q6J12K0q3J1K33J79j61k06q6n8q9k2M7L6J9L5J36J55Q6Q9N0r1j03
-18193b400r3p5p2j54j42J05J27j24o1J47J09J11N6mNO3k6j51j62j20q1J03K30J02PKl1NN1
-18164b473n2j50k36k43j42m4m0n7rJ19K00J75J11N4J2Kq2n6j2J06L7o7k2K0O6R4K3j40j77
-18135b983m8N2J80M0j35K5J03o8j45k0Q6M6k6q5j07Lj6j04r6L5Q6M4J12J32O4Q3K15Q1k10
-18106b656r2Rq7j67p7o6j13o5l1P7J76J38J65J13r8j98j12N9N9RP1k2p6m8L6K32K17O6m7
-18077b528r0n9l7q2m4P6R1n1N3L7q0j0R0O0r3r9j17j70j56j8J24J12L6O1N1J9O6kj22j16
-18047b998j89l14j90R3K13O4qPNJ10J49J27Q3q3j07l7K1NK0J44J76Q8Ok01k20n5J3J14Q5
-18018b879J5R3K49J33q5j87j78j01O7J53J35J21J20N7o1p7K5m8k17j75o9NK0L1j2n4oj12
-17990c037j35k1P3J10j3j03l2j1k9N2O5M9M7Mp2oJ36K00N3r5LM4Ml0j1L8N7J6n9r9o1N1L2
-17957b780n4r2j18j46j87j57nJ82J96J51J22M9n6K7J5Kj3n8M5N4j01p7M4M7J08J89K3j69
-17929b759j60p3j8o1q2j31j20n7R9J36N8J90J72K0R7J98J10j03j03k4r7K0J29J00L7L1k8
-17902b419j97k38j04Pl8J3J81R3m3j9M9K9O7J69P5l6j12k69l71j48O6j7n8o8j23p6L3J8l1
-17873c567k2J11J11j3q2n7R5Q9j01j28O3J27r6j63j8MO6K14K48J57L1km9j19m9jM7J12J65
-17844b827n2k71j98j9J15K2p6j19j51J6O6J22R3o7o1J5J26K28J54L7j09j30j13p9J0P6J34
-17817c058j4k9l2j4L8J0r3q7n5o7n6m2kJ23J93J43J46Rj62mj3j03j24l0P5J5j36j37j4OL5
-17786c479J20O1O2J67J61N1JrJ9M0J2K2n5j22p2k4k8J08K45J82N9p1k05k64p7O7k5r7n0P0
-17756c131J55M7n8j09l0JJ1P1O6M9j5j5O8M1j9n7j16j36j10l9qjj3J6K10J81ro2QK7q6r7
-17724c160m6m2L2M5l8Poj03j31q2n5l2j26j11j5q7k5J81J12n9l8J5L0J63K54J02J3L5J17
-17695c050K37K25k9j33o9j03j25j72q7J36J95Q5j44k11K9N7K2J38J90J05O6j21k93k84k0
-17670c356Q1J0o2o0Njl2J0L5l1j51k3J33K12N4p2L2Q2N2l6j82q0Q6J14J7l3L9L7k9l4J1k0
-17638c192j65j23J35J51j3j1l9n4K0N5q2n6J32M7O8N4j2p3q9M4P2kp5m5j9j38j56m1Q9L9
-17608c479o4o6N6J81Q0l0o7q0l8n3j11O0J52O7J2r3j16K0k8L0Oo0j4j1j9N7Q3J05Pn8rq4
-17576c564p9l6M0o6j16r2oJ58J18M1k2J9J10J5n1m1m5j24n5k1j12n6L3Q1J15Q0M7j05j65
-17547c899j5Q2J15J08q2k50r8m9j12j86m1J11J17or6r2k9l8m9R7J30N2j2k5O1J11N0r7j75
-17518d317n8N9N0n8j26j10j2j7j66j77M2j1j30j9J5j30j97j71j33K8O3pj43j79k56l32m55
-17491f947l48j04p1j23j23j47J7M24J105J838K200J814J186O09J74M1j63j88r3p4k80m19
-17469C28k59j16q7k9k45l76k81j73n7N9J9K1j36l21k84j54k2n0j08N1K3o2j65j41J2J8P9
-17442b456J07J0r6o1k4j1L4J5O1J94M8j40K8K08J33K7n7j88j88j32m8NJ8J09O0o2m1m0r2
-17413b579l9M7P9OL4Oj37n8Q3P8j8j89j88l0N6L7m9j63n3J67K25N2jk9k9j13j53j06pJ07
-17383b964P3L1j4mN9J23J83R8k9k30k23J7rj42k11j15o8j79o6J34J46P9k1j46j60j1K43J64
-17355c242M0J57J74R7n0n6M3K9K7o2j39j4l8j33k03j68l5J15L1o5N6J28k6k08k29JK09J61
-17327c400J9j39j83o2o2r0nK5j27j67K9K46J86l7j86j45L1J10J35Q7R8K1j75k22j18j39k06
-17300d476j31n3K5J07O6o6j62j21J7J42J21l8k1P7Nj54q8o5k06j94J0P6M5L7j01k10j62j13
-17272e633j81k29k71m01k89l15l11k69j48K49Q07J521K058K137J614Q56M00J56j20l65l03
-17251I63j98k35k31j65r4j1j37j40PL1r1j14j46j56j66k66l20j97m2K5M5N4R2N7J5m9j40
-17224a609j26j00o2l1j7M9k4j71j14J1O4o3j83j64m1K6J15J08k0l4k4j4k5q7Q1J98j4l1O7
-17195b235P8m4o0l3p1m2K6%r4j79k26j51R5K43R2q7n3O9J08j6j22oM1m9j00J6K9k6j2M6M7
-17164b716j6o0K8k7j92j14n8l5p2j8Or0m5K02K79N6j25j90m8J27O1k7l0P6P5l0o2j10j80
-17135c335L8K86K72L7j56j16p4l8kL7p7r2r9o4Km2K1L1p3j28j03j19j16m4j44r1J1O6O1L1
-17105d020R4L1q6j23j13k98k40k4l0p9j46k26l02l52k00j41k04k53l30l50j66K7L50Q95J548
-17080d738K062J988J498Q28L47n5r3N1j23k94k37j79j63k22k94j97j79r5l5p9j86j35m7r7
-17056f74n3L7k3l1N0M2N1L0j58k54k38j73j36J3J03O7Q7R3j3j65j35K0J29J48j03k49j27
-17029a662o5o8l1O5N4j4j6J9l0l8l6j0JJ4M0l9q2l6PJ19J31l0l0J07J27Qr4m9N6N8Pj1om7
-16995a581j54j75n7j2nK2K6J7j9m4K1L4J29J69j00l05k48j75p1P9Q4K05K14nj29j57J3J67
-16967b057J09r3j29j9n8q3j01j06m0J1O5J68K65J64L7o2j43m9J67J52o9j60j06j14n5L1m1
-16940b316l4J08J73K9o6l6pJ02O7k5J4K4j09j16l4Q3J15kk4M5N7j6j26j73j79j77o9M5J78
-16911b469K61J82J05P9j61j99j33r2PJ44J23m4j69n2J62K15J50Q2l8j25j26j73j82j19m1
-16886b613j17l5O6J45K66K10L0n4o2j3K5j13k46j94P6J92om7N1K3K5Mp6n4j6m2K0qr6q2j10
-16855b851k4J06P8R1po9nL8L3m5J64L17K09R6j9j48q8k3k2p4o4O3J75J67M0p8j81j60k04
-16826b485k01j5J5n3m1q5m3NQ4J00J0L2M7M4J9K8Q0po9o1r0q0n6l5j41k52j52OR5J49K04
-16795b948J53J49J19L5qq4j26J3J11m7j28J2J58J66J48R1o9r2j31j41l0Q4M5j44j50m9K1
-16768b842l6JR2J8L5M8p0j5J88K66J24j12j89j02n1N2O5rr8n4OP1J64J46P7j3n7m1j4j3k9
-16737b392r%r7j8K6L5J1L1P6o0k32j92N9K16J60Lj40k17q0J8k4j90j71q0k0R2J30J85K42
-16708b638K28Np2j03j26j28j68q5j61j36j2NP9J65J20N8O0J12J24P9K9J0k8N2J41R0p2j05
-16680b477p1j26l2p9m1N6n7rO0M1Q2M7n5j07NJ3M4L9m9O7R0K2n9o5QQ6j6jJ19N0j13j50j4
-16647b692O9N8Q9pr1j56q0j0RO9OJ5L3M3O4J3m1p5j9N3k6p7j27q3p4j02j5P2M8m4m2k6K2
-16614c124J95K14J21J81K28J48m0k15k01r6j02p2J9P4J4l5q1KK5m2j06j02n7kk0j15j7J08
-16586c098m9j42m8J8J52qj07J47J90R3R5J57J17j05k15m1Nj08p5O9J65J46J75K63J78j0j39
-16559b175k08k28k07k02p8L9J03R2N4P5MR3J95Q8J1J10O5M5M1j09k17k45r1nq8j7j9j2L8
-16530b848qo9l5j2qk0L7k2m4m5N3J35J57Q0k2Q2Q3N9o9k07j84o9qol5nj6r7j67j04J0P7R4
-16497c233J36J44J51Jj03m3K5P5J2q8j23k9L6J32K42J34j7j75k13O6K25J70L6J1N2P1K8q8
-16469b365k02k17j90n1P9M8j60j86n5o7j27q2j6J07L09L33K03Q0l1r9n3q1k8N3n5J1L6pM7
-16440b766l6j22r4lQ5mj47j12m3P5J58M1j26K6J35J51M6r3QJ59J17j2M8k9j40l0N7N4L0J2
-16410b555n5j82k67j47J0J36J34k0P4J60O6J10J2n7j48j64j43j00qP0J06J06J91K21L9j26
-16384b537j95k51j00K6M1P7K5o4n0q3r0r0j9J00O4r0j50p7oJ22J34R5Q6O6Q1J10n4k07k9
-16355c065Q3L0jJ34J01m2j35j01O7K29K13o3k39j15Q3Q7k4j25j18J07Q9k5M6O2n3j23j91
-16328c089j69l0J34K23J26mj82j60K5R1J77O0p7j6K8J9p0j10K4K14J42q5k22r5J55J86l8
-16301b743j25o1O2O6P7K5j85o7J05J08P6N7pj1j16r6l9p9n0R2Q3J0R8J46R5l6j45j73k0L3
-16271b820J7J06N9l0p1j39j96NQ8k5L0P5K4m7o9j5NJ27J40j1L4J78J29j3k4j8j61j95k1P4
-16241b764p4q9j08j26J62K54J9o8j05j0M6J6nM7joP6O3J01J9l3N2O0r9j63j7mn3r4j33j89
-16210c226j21M6P9Q8J07L7O7J39L8j8n8j55j46L3J57Q1Qn8j21p8P5J83K00M3j83k50k83n9
-16182c375J09Q1R0M4R1R9L0O4J67K55J3j29n6o6M8J63Q1k12k89j47Lol2kk2l7j91j97K3K35
-16152c165K20lk9Mj1J01J32L7N5Q1o7o1k8LL3k0m4J2l9j36mJ71R2p2n4Qk8j49k65j88R0J91
-16120c133P1N1R1J00n9j27k0J00N5o7j42j48j36j6J85J93R4o1j05P8J73K0m2N3j0j0k6qj4
-16091b860NM2J3NMl0r8m8L9j36k44k7J55O2M0Nl1MN1J06J1N9R4Jn9q9p9r8o2n2p7J2Q2O2
-16057c138K1j3M0P5p1j30LK55K89J79J7r4Q7R7j3j41j32k4L6J1l7m4j41j26j74n8J08J13
-16029c005J4J3k3p8j24p1k8J34K54J65r2k06j7Q9P4k6p1qJ71J14%j2p5p3N0K6n5O2K01J10
-15999b487j73k02J7J16K0lp4j54l3jn6o5J7qm5P3J27K10K00K7q6j29o4L2N3q0m9M3J62J17
-15969b495l1p8j07j38k6J3J05R3j22k00n2k8J6J66J96O9J00N4o3n7p9k6O3O1r8k17k03l0
-15941c114J01J86P1m6n7L4J86J05n9k05j52j06p3P9P7q6j09pP0RkL7L2k2l0K7pO7R3j42l11
-15910c354j83j5M2J03J86J53N3l3L5K2j27j14n8Kq2j26P4J97P2k5r1k6J34Q8j3k3l9j13m9
-15881c310O3J58J99J7n4K5P9R6m5oK04K17J1j53k68j37O7M3r5r9OJ12Q9l1r7j14j40p7n4
-15852c294j8O5L5P7J18J43R1j21r0Q5k9j72k09j70q0L3N0l6M1J2o0o3rO3J54J47m8j00R5
-15823c290K95K10L9l8O6R0lj35jK2M6O3NQ4J22j1j52j77m1k1j06n9j2J3Mk5J4J06J55K5j03
-15792b815m5Qj23j10J01J58J23R3l2q9j77k02m7l2j14k9J89L31J29K4J17Nj77j16L0M8J48
-15765b604J83J29j26k73k18k8N3J6k2j28o2n8j43o1q7%O1J00K17L05K12n3k83k40NL0m4j2
-15737c131J8J2l8l5K4L6Qm3o0J0k8j08l6k6K3J41Q6j3J3N9J52K16P2R7O8m3l5O4O9r5k35
-15706b758n7M3L1L9j07j54L8J78N7j07o1k0K9J72J63Q0Qq4m6L5p7k22k60j36kO1J22o6k36
-15677c337j68nJ29J60Q8k3lJ79J25rq9p6k0L1j5j62j91j22J0P6kJJ77J45J1l9j34j14K0J42
-15647c215K44J65l8j85k38j03n3PJ18J12J13N4q1j35M2K47J15j82j54M4n6j12j35q9KJ10
-15621c403J01J6Q5L8JQ8J33O8P4K1Q3P8j5r7j12q2p8M5kj43j54M3J38j2l4J10J95qp2L1P
-15590b857q8j71j75k2O0J13J50J4j12l8J99J63p5k40k13k4J21J17k2j21l8L6L4K4l4l0j08
-15563c337j62p8J35J08k9L4j9nJ60K00Q7O0N7p3j45j03qpl4M3Q7J14L1l5J04J45p3k7Q7K8
-15533b655r8j20q6RR6R8k3p6j95k10n0O3O0Q5Q8N4J66J67o4k86j90q0k4m8j45j64q0P2J52
-15504c484J71J70K48J75K1n7o3j41j88p4M4R3J0j01j53r8k3P0J20j2M1Q6K6j33j16N8%j41
-15476c451j17N8K81J60o6r3m6j16k1J65K3p6n3l5J1P0J18K06L11K51R4p7j17N7N9j53k38
-15449b795j16k1rjJ06J34J07o7j95k24j74n3lj2k7P7J43J7r8q4n9n1P1J8O3R3J01nj43k07
-15419c414j32k7J3pQ2J37R7M5p8m7M0j16j26j24p0M3olJ10Q9J19J88K9k18j05J30R4N0k2
-15390c229j41j9J67K21J80N1o3q6K5L5n3M7J47Q5O4jn2j75k33j26O2K50J19j7j01m0jr5j72
-15361c151j91q3KL6J79J91Lj00k29k68K1J42j9j25n4l5L6K8O5R5M8k5P2K04Q8p1r5j59j88
-15332c583j17k9J28K24P3j01r3o6q0mJ16K03J50J55P7o7k4Q0J11M4MJ9l2j55j59k16j72n7
-15304c571m4l3l1j7J07P2Lm9m5L0Oj07o2P1J40P2m1p4LQ9J03J51N8o2j07j15N3Q5p0j21j77
-15273c683k11j04J14K66K16J24N8r5k23l05l59j77M3J19J03P2J32P3m7NM9R9J72J60pj77
-15247c583k22j11j6J5l2lJ6Pm5k5r9j22m2J1Q4OM3R5o2p7j22j74j22p9J2L6k7k5oJ06J72
-15216d391R1P6M0j47k84k44j90j48j25j48r3j7j34k22k17j74j78p1j5j49l03k85k14k92k97
-15191h131j8L66Q15J398J898K081J591R53M86J86J2l6o9j18j92j82j40k33k85k89l81l07
-15169e95j37j30j30q0r3j61k32j95L0K67K01P4j4j38k28q1NLJ2R5R5o1o7N8J13k3j54l7M2
-15140a561n1q0r2m8j26k80j27J13M4j07j20j52j59j18k5J58K31Q0j06p5M3Q0J40J46N6Q7
-15114b049P4Qj02j37j08m5K8K7Q7J33O0m3q8j63j81n2K8j9j2q9j08N1J15P8K3N2R1J23R4
-15085b124o6j90j06j0o8JJ37R3K2M4R7L2r3j71q4N9J03K2n6K0J00J19j11j72j03m6j0o4n1
-15056b676l5L5k1j18r8J60L70K73j3j73q4M1rj18j77j11M6J42J43L0q3j54j06p4MO4N4J7
-15028b671l0j1R5m5k36j96RJ16J89K27j2j22N9J95P3k1q7m9Q0M1p6j15J6J0j07l6r7j82j39
-14999c122L2N6L8J11J55J68nr9o5n1p0p5M0J99K11K6j22j38j70o5J20M0n8r8o3O8R4J57K43
-14970b443J68j3j56j39L4N4n2p9m1J06O2j16j22r9j60j12L6J67R1P4J34K5j36j72j41p7J02
-14943c005K46K48K74N0j13k2n4j26n0k4k6o3p7m2r6k03k18j5J13J6L4N7P0J01K8J09J44N7
-14915b587j8p9j10j24j24j41l9N0R4J22N7nK1l4j67j06k7Q2P8J9K8P5R3J06j7j49m0Q8J37
-14886b717M7r7o4m6q3o4n1j46j07J12J82K11K45P6j00l5J38M1n5M1O7k5j76k32j34m4k4j82
-14858c222j87K9K32K29J51J2m2K6L3%j07j75r6J0P4R3L2q8k60j74p7K5J13J1k2Q0L9MK2l5
-14828c270J8Pm9K0J32J07k4M9J98K16Kj30rR4K6l8N1Q6j22j31NJ3R3J30L1J2o7j96k29j34
-14798c109nj1k0j11p0Q7N2k3q0N7J00O1k8l3Q2K34Q8jl8m7m7QL8k2j14j18O2M7n5P2L15K28
-14766b401J5q5q7K2J4j8j8o5j26l7n8j70j37rR1j2J0R5J06M2Q1J1j29j64j50j9Q3M4j7P2
-14736c016op5P4J05J2l2L7L6q6n4O6J02pr5q9MJ12J21L8q3n2K3K4J13J36o0j92j56l0J8N3
-14705b959L7J8N4K2J0N4N8j11j85j27j4M1nj3R6K21J55o3j13r2l2M3N6k5r0n3j86j59qP4
-14675c296J31Q1Q3Q2J5o6j3Q4o4k59j03K9R6J17l8r5l3L6O1Q2O6Q3R0nj47j48n2J29J48L2
-14645b874j40n7Q7J9j20j10k4J65K48J09rk5l1q8j08m9j0jQ6Q4R5K1OJ5O0J65O7M3o9k14
-14615b659j89l9P3J66J74K2n9r3k37j03J13J19p2j30q5k2L5K4ln5l8r4j69q8R5K04Q8N1O6
-14586b905k3O2J25J4j8M4kj14j03p6j13JJ56O7q3n7J79K88R1r9j5N0L9jn5m2o9l2q6r2k8
-14555b897n2j35o1J1k5P6Q6M3M3Lm3kO8N1nm7QJ99K38J8j46k56j68L1J35%n5R1J01o1j42
-14524b893j01m4m8n2j03j81q7MJ42K15K09J88K11J02p1r5m4n8j96l17j98Q2L7j14j28L3J88
-14497c319J15j7j47j68j06L5K25L40K98Q9r1j27K4L9KJ48P3q7p9l9l9j06j09pK08J44k8M3
-14469b686K25K04L1l5j52k25k53j12J37J22j37k52j35N6Nm9k9P3N7m0p8Q0J75R4J6j47n3
-14442c108Q4m8j81J0J81L8n4j9R2J52L7L9j4j37p2R2K62K39q2k03q7j48j24l0j7m3n5rO5
-14413c140J6j8J1j16j09J9OO0R4P6L4N1J71O8pJ24J52qk01j80q4k4M5o5k07j00J04J25n0
-14384c153QJ53mj60j83q7O1R7J19J05Q0m9j18j01o1j0m9j12m9P7J93J04k8PK8M8R6R6j7r2
-14354c001j41j46n5M3J14L9n1KL6K5Q8J3l1M9J26J61J35Q3Oj65k24j50o5j16n5%j9k4l3r0
-14324c446j76j59qJ14J59N6j34M2J34K7J5l8K7J48m1k20N7K77J79j88l57j94j84j32Q4J23
-14298c835l8J3J64J39Q7P9L8n5K6J52J46J42K3p3j02J4J14P3p4j06o1j65k07k3K1nO7P9J23
-14269c244P3K1J66K01L4j52l9P8l6j35n1M2J30O2q3j90j83qJ87J72L5o1K2Q0O4p1p9m0l5
-14240c040m5K4Jq6%J68J27o6r7j33o2l4m1K8N3j4o3k6j5J4J6J24K09J37Mj43j34m8j34j93
-14210c469j58r9K3K76L38J01o6P8J03k4j5O6Q7M2N2n6j59j74j02J1l6j12N2J45J36K4p1j44
-14182c151o7Q8Rj29j85q2J39K17l8q4O6J48J74J39j5j16J1J70J48N0K6K5m4J1M9Pl6o8j37
-14153b675j62j95j77r5l6M4M7p4rJ16K8M2O2N3P0J31J24J35J26j7o6k7L0nj32j11j41j40
-14125c054J0J02O0l9p3m4J12J55j28k67m6O1O8P6n7q1q8mR3J29Q3J3K0K8M4J13On4jO5M2
-14094b656n5j04k14k69m2K0J6jj08L6O8K0J01J35K6j11j39L3K03J11N9jj21j41j08j1L1j05
-14066c327j86p0RJ41J01j06j10n1q2M2J28J68P8nM5O2o7j68j38j49n3K13K61J16M7kq3r1
-14038c277q2lM7j2K3K2J12K25J81k4r6M0M3n1n4r9n1n2m1no7j57q8m9j02j02m8l5K3J81J60
-14007c438rRl0j29M1J8l9%M9J0q4K3P9m7q4n1L9J07J22J33J83K86P5j44k8n8j66j00LQ9J83
-13976b958J23o8k23k20q5j4J5oQ1J82Q0l2J13K27K8n9j26j72l0P4R6K3j28j20o8j26q1J27
-13948c347K62J41o2JM0l8j09q7L9K6O0Q0N3O4q8j12Q7J51O8j0o2p5j3Q9P6j2p0j30rJ64M4
-13917b779j91p3j08j79n4M8L8q9o5jN2J06L0l8jP0J30J38J74R2k3j44k37j22m1L4L1%Q5J16
-13887c001n7q1q3l9N0R0J34J6r0n3q6q5N2M1k4m7m1O6K2o1q2K8J03k5j75j45J07J57M2r7
-13857c364j74o7K11K09J08N0J22P2qK6n1o9Rk9lR2PJn4o5l5K5k3j10j59j08N4J98J46R7J77
-13826b715J14j14j36m9m5J8P0O9jl0j24o5Q1K9m5pm7j21j29k4J7j56j84k7L8J2L3O9J04J88
-13796c177P5j77k36QJ58P9L6l1K7J02J3r8j19KJ79M8r2o9j8J9j9j19j17j4P0J43J49J34M0
-13767c004m5K5L9P7J34J61Q4j14k53j70j0Q3M8p7j32lR2O6n7k01j14P8K15Q8n6r1j03k03
-13739c443j93k0N2k0pR1M3J4K2o5m8J05J78J3q5J6J41P2K9Q2Q9q6j38j1Lm9M%ro6l3Q5J87
-13706c047J40n2j81k30j14K9PO%q6mmk0o2O5K52J33N8O8n6j25l4J10J85N4j22n9N8Q8J58
-13676b785M6j3jm3l7j35j32r7k36k53j0R9J30J71J36L7r0l0L8jm6p6o6n8r1M2R7N2J72J83
-13646b997N8j53k81j44j2J9N9O5Q7J28M2j53j57J0R2O8n3j07J4J13J50R4Q0N2K7m2n9K8J2
-13617b960p7r6j86k05j49j2J37J69J83J0k19j32o8N3J87R0KQ0J50K27J13j33j99k12k41n4
-13591c542M6L6L3Q6J39N4j61j70J42L21J18j00NJ83K90J90Pj53j78j76j64q6l9j29j02K8
-13565c322JJ0Qk0kJ0m4o1P8Pj70j47K2J33O9J20M9o3qR4J50J12j23k58j45N1J69Q8N9J03
-13535c030R5j23j62J22J68l3j08n7N1P2Om1l7j18j42q1k8J1R2Q6Pj3j8M8R1K7o2k15j98j69
-13505c759j04J66J08p3L1R2J36J38R3N6N0ll8o3o8n7p1m0m4j44r2L7J45K13K49P8q6L6J42
-13476b872J06M1j16k04j03Ol9k4j4l5L4Q4J0M2P5K2l9j42j98j10J94J82K5m4r4n7M3J33M4
-13447c050j46j51k5K4J04J04M1J17J30j3j60j74k4J08J28M6p0o1Mk2o2l6l9l7L8J4l4L9J4
-13418c193M4J87J19K7Rn1r3r6o6m1M4K6n9n8l7n2J2Q1L2j06r1K2m8j08m4LNJ9O3J61K17P8
-13386b994RkOO9R5R2J2j24k65j65P5J22J25Qj10q7j01j06O0J40R6J5K7R5J7RQL7j29l35j72
-13355c473O1N3q2n1P7J14m3j25m5P9J53J89N1j38j44lj0N3J02n7j26m6J18J30L9k2j14j9
-13327c279Q0l8k7qOJ36L1j96k32j59j7Q0L5kL8P3P4M2P2P5j11k7P3Q0No7j14j56l5kp1n6
-13295c697o1l6p1%J96J27o4M7K16J31l7k4J11K17J31j76k03m8J52Q4l9j61k02K5N7L3P7M
-13267c211L0N3j40j73j08q6O3J60J96J81J92P8j69k31k68k64p4k3lJ44K31K98K99m2k29k1
-13241c117P0j06k57j39J50K05J00p5j51nJ52J41K31R5j36j32k0k0K2J07j38j27o4k37k64
-13216c715j31R5J21N5J1k9o3k0J38J47J8k4J11K10J33m8j72j15o5nJ2jO5J18M5k2N8M9p7
-13187c101j38o9p6o8j2Q0J74O0r4n0L8j10k30j71r2J48L45K17l9j67j34K2J58K02J31L5o1
-13160c002j69p3K5m0j27r4jl0j33l4R4J05kK1Q6J19J2p4pO2q7p8O1n6j02j01q7J3J48J26
-13130c425K7j6M3J01P9l2o9l2N2R4j7j0m3j04n1l6K3L3rj1o3M9L4P1K19J31q9j28l7j06j65
-13099c487K3K04J42or0q7m5m8l8O7Rj54m0L8m3J4J55J52PK6j2j13p8j54j84j9K09L28K07
-13070c017J67J21j9j25l9Q0Q1k5QP2o9j64j18m0P7K5j28j23k4j0o6p0m0QO2N5j2j4J31N4
-13040c162j82j10KJ20K03N3j84o4J13J1k5n8j46k08o4J86L10J70J0p5jM9K8L1q1mJ9j64j54
-13011c377K3J4j04j63m6j8p3n2N8R6P0R0k8j02jP3Nj33j04Q4K35K29P1k0n0j4P5l3k05j00
-12981c500J00J10o1m1P4N6n2j87l9J64L3o3o2l2K9J46K7j82j52j2Q1P2pq7p5o8Q9J69K5j34
-12951c579k8M4L1Q1J3j17r1j4J44L28J71l4l1k9JN0j17k75k12j01q5p0k5R5M3j10p6N3J03
-12922c837R3K1n4nNm7p2M3R4N0J97J95j1p5p3j1M8on0J1Q3M3j27j48L3J38Q3O5O7p7p0o1
-12890c455j64j16n5k4K4J0M0O3J02R9Q0Jj69j18J2J13K8l5l5J2k7n8p7p3p8l7O4J26J52M8
-12860c547rl4m4p8p2K1J12J12J33N6JO9Jm6N0J67J58J69J33K5K5pm3k8P4o9k93k44j82j69
-12830c559j91j33K4K05K04NL0J19J19j0K1J77P0j73j95j36j35j61j80j88q8L5O3J07J27N5
-12804c788j37k06M2K10J41R0P8J03O7n6P6K34J44p8j90j36K0R6K5j62j51J0Jq5m9J81L21
-12777c199K34n7k87k87k08L4K80K00JkK3o2K0J77J37J1j92k19n8n8j22q4n8J12K28J94K22
-12750c020J34j03k12q4O9R2l2r6N5j7j26qM7j9l5m6r2j01r9j29l9jn6l9Q4Q0L7QKJ1J55J83
-12718c397J5L5J42M9j67j55O5J53M9j00k16j68j90p7L4j03p1J3J2N9R8J12O5J01R2q8p8K8
-12690c688NM2J15J94P8p4m5M9Jj03K7J07J11L3o0k7k3Nl2j21q6MJ2%J5Q2N4N1J1k6J0j04
-12658c383k9Q6k9l9r0j01nL0l2n8m7o7j24n9o2j45k6J04J03J5n3K6N5J06J20J14J67J8j20
-12629c525l7l4J5J1l7n0o2kR1J43J15K2j10m0J6o0r3K5J40J70M3k1j30k66j33l6r2j01j86
-12600d224k3K55K43P1p1q9j05j72j71o9J81K04J63K79J83O1Q3L0k2j6r5j36n6Ml9j37k74
-12573c942k35p9O9J58J89O0K8N7j01j72j14j1J1Q4K49J32Pm0p9j75m7J82K29K11P2o8j29
-12546c454n7L9P9M1M9K3n2Jj6o9j81j99L6J79J13NK6m0n6L0K0j5l7ln2j93n5J15lj19l3m8
-12514c926k9N9L6l6p4j3k3R9J91K8p1P0J72J57J6omj13j17M2J4o1KJ60M3j46j09j00L0J29
-12484c580J38Q0p5j00j7J2n1j03J7N3P2J11N8L3J54J72N0j0k04l16k28o7j4O7N0L7k2j38
-12456c821L0J27l8j02l3n6J5J78J76J47L5j20k43j87J13K16P6j80l14o5J58J25MJ7Mq1p6
-12429c895QK3O2M7kko5j6K5n0Q2K15J41J04J23q4k80k48j15n3m7R5P5J22J01P2N0n9op3p3
-12398c723N2K7rM3L6j30k43n7N2k8o8j6J86J90O6J4l3q4q7nR5M4j05r1J8n1j35PJ98K40k9
-12367c626j59K6J52M4o0M1J02K3j07j94j14j1J9Nj07n4P7K5n0o1o0q7l9J11J79J39P2r3l4
-12338c841Q4O6l9RR6L0J7M4j0q5L8M2j07j04r5j13r3m6m2J8J77J93L0j69j06L4J00J65J89
-12309c518N8j6m3p1k35j27J3P9J01J4QJ65J36J8O7K6j8R6N4p4r8j13o2p0j10q8p8j5K4O6
-12279c811L5K8R4J32P9oK0n5j68j54l7q1j14K0J70K71K17m9j06J7J11P4j01m7K9M3m3j64
-12251c596j81k41j88q7N1J42J37J93K33J84J44J49l5j40j47m5P2Kj52j23M1N3N3m4j30j12
-12225c767j07KO9LR9K11J25J13j3j40j13k6k8n4o7o5Mnj2J8P6J42Q0L4j37k18k4P8O5J6M7
-12194c594P3J50J75Km0l4j69j06oj21j18l7mj3l2K8Q3J12J5j00r3m1M6pq3j90j43l9n0l8
-12164d374j5O5L1O2O0J06J12P4J22J96J24J26J17k6lJ3JK3j9LJ1j01j54j10k1rn8oj10j53
-12134c913K1J43J02J6Jn4p0j7J4kQmRl5Oj2p8j83j30K2J18J87J56K17P6j14j34j04J33K22
-12104c399j46l94k10J7Q9J29P2j8m5k7J9N4J25J93k1k21k15j04M0J13Q4rP0J42Q6J1r7j36
-12076c798j05lO2M4p3k14k82q6J82K06J32K7k1m5n3m5q5p0M3O4N7n7j23j11j25q6j0R4M1
-12047d440k5nQ5J48R4j4J29K57J75J16k8j35r3o7j32j09M0J02O4j01j74p4m5MP1P2j1j7j0
-12018d123J7LR4O2J8M9L6K5J03K41J13j17r7Jl4j58j27L3R2J17J29N5j12j19n6J2l6j4rq6
-11988c888j07J22J97j8j18J7L5J7qM8J54J18j6j72k47k77j98P1J49R5lj5K07J96k6q5o2q2
-11960c896j5M2k2o4lj3o4j03r0n7N1N3j08j19J9J68K42J50j3j48j36o3J39P5o2J02J20o2
-11932c877j81n2j0j77j00O4J59J08M5N7m8l7J9K5n6l6Q0P5K6q5k03k02j33J4N5J2o4k9J52
-11903d399K15R2m0l1N0J06J51J03M3O2kj66j35L2J82J41m5j08pqq2r8j14p6K4J01P3Q8j7
-11874c865r5j60j08K28K36j5p7oM8k2o1j13j65j15J4j3p1L7J02K2M3J02N7R7L5kK3j30j37
-11845d111r1j10Q1J61J06lp6k2lrK9J7J39R5k05j86O6J57J25L1J0l8m4N1n0j78l1R4K9j0
-11815c976m6qn6j9Q5j5q8J03J22k1L1K4o3mR2Q2p9k58k12RJ9o7q9q6j11N6K31L30K89R0j54
-11784c789k31q9J9Q5J79J20M8m5j06j31k35k90j72r8q7R7J88P5N3O7K16K61J19l9r2j47j44
-11757d168j68k14j08n7M3K14J24m6K8J1m8J34K83Q4r1j82j80j22j46p0M1J12J14K2N8M6M1
-11730d245Q4P8KJj4j04j15j00j17o8N4Q0N6P1J06L7k1L8k4j52n0J7L3J03J33O5J07N9j30
-11701d016j66j34j82j21r4j26n2QP6J09P0K10L46J78n7j91r0o3r3jJ20P3O1J16O7l8k05k26
-11673d421q2J24K73J53j02j24L3O3J30Q6r3j24q9j22m6J45J62Q2k6j10j55r5lo4j75r3k1
-11646d694O0R9P8R8J14N6%n8p5n4oj0j6J2R8J5k54j94J9J48J25Q0j11j28n6l6j1M1P5N0J04
-11615d431J8j30L3P5R2J32j20k10p8l5l4J16J07R0J55J34R7ko9p9k7J12J87R8q2j51NJ42
-11587c855J42L7j60j88m2N0M9l9o8K3J8j68j92n8P6R9N4N7L5K4N2P0P6p2j48q0o7q8l8lq6
-11556d490o6M0K0m7J00K94L67K19j5j51p2j12k04k23k94q7J57P6N8O4k5m8N3M2lP1J50J29
-11528c997J5r7j91j70K2J62J2o1n5o7j96k09o6P6J85P8qm5l2Q3O2P0J03J7J5Q9J3J1j7n5
-11498d253J05J35JJ4NJ33J15k9j4m2m1r0k60j51J26K11m7k40j29o4m1M5M4L7Qr3l5O9J53
-11469d328P5J1j3J00J89L0j00j52p0L1K1o1k3m7p4r2j37j12r4mJ75J90J23J00nj30j08m3
-11441d548j59k58j63O0J71J49l9q1J3J73J58oR9P2o4q2r3p4KK2Q4R5l0r1L6l8n3J94J76M8
-11411d227l2r5k10j55j2L0O6O6ko0p7j16k09k22L4J24O4J03Q1j0n9q5pN2n1K1K19J66j65
-11382d768k54j18R1J49J21N7l5l7p7l7J5k9M1J51J97J05n1j92k25j06o6l3qn6m2OJ3Q8K1
-11353e079l2R4J98L8r0l5L2p4j79j20LN4M9J84K50J04j18j8J40J54Lj34m5R3j3k09k04l2
-11325d986J4PL8N9p9j53j7L5J6l7l7k7J5J47K17K32Q9n4j82k39q6k0j4Q5Q5L2j4k3k1nJ5
-11294d908K9j4j29r6N3J24O9L3J13Q1P4Rr5p7q9p6n3J5m4l1J2m3m0Q3J15n0j73k06j75M8
-11264e441O4p8k6J26K12L03K34Rj08j32q2o2JJ46Q8o7p9j09j69o1l2jJ82K40K6K5N6j40j69
-11235e044qO0Q5R6j0rJ18O4N1kj5Mp2j46k25l10j68q3j70r5J10K04K17J28L8L2Lr4m1lk2
-11204e307KO3K9L6Rj10k10Q2K68M6j14m6q3j3K54K84J64J9j03j73j88j05K9n0j02l6J5L5
-11176e305J12O6O9R4np9j0N1Rr1pJ36K24J43j14k07j83k0Q6J07N5k6o2j01j0P7R8O0O6P5
-11146d692P3O9Lk3jN9P0Ol6j10j32m0r7k2k3j76j19m4q0j07j08mK14K37j6j13J15J68Q0P9
-11116d770N9l0n7p1n6O3L6RR7O8O9o7j66k00k76j97L3J93K35J70J4q1n1o5M6R6n3o4q6j63
-11086e265j32k6P1J04P9mK7J96J03n4j62j28rj1j6pK5M8j6q3k4p4j16N7Oj80r8Q9R6M3J14
-11055e347J52Ol9q3j24n5m3K7rO4K42K03O3j6j38j65j5N9j0J9J13J17J6j04j30r2l2l9R1
-11026e269J41P8Jr7L9J7n0r5r2l3K6J12l4r6ql5k5p1j38j12o3K9L6O2J2j03%lk5L1N0K9N6
-10993e630J57K9j60n7J9N6M9j11L0J89J16qL7k8r9p0m5q2j80j46m8P8J17O8%l9q1r2n4pk8
-10962f020O4K3J4J08J20j7j08N8O2o3O4J42P1pj33k60p3J73K78J54M8JJ01O4j65j51Q6J5
-10934e351k46k15m6Q7lp2O0Q4q1j70j4J78N6r4j29M9K16J15jM6k9J5J68j6j52j22q4nj4m3
-10904e813K1O2Q3O6m7k33j35K8R3j0j62k19j81Q0J89Oj75j09P6J51J44Q5N2r1pK46K50J08
-10876e442n5j43QJ39M1j42q5k5m8p7j01K9o7k20j05J7R6K13K40J18n2jJk00j65K7J16L2j97
-10847f048k00PP1O7j5%L6N9N9j09j60p0pJ12J49l2k03j18L7L1M5M6J1J2Jn5j21j90p6R5n0
-10816f616j64K3R9N2M0N9K7J08K04M5o8j38j90M0J82J00l5j68j57m9J56K05J36o1j52k9P0
-10789f281J06J47M8j04l0O4l9n4P3J61O5q2j90k69q3N9q3k16j64j76l4J85K44K70R2n1l2
-10762f374L4l3o8n8N4J53O8q9k85k42r8L1J66J82P0MP7O6p8j10R1K3j43j78o8p2r2R7K10
-10733f662J23M0J01N7k7j07j98j40j9Jj29j29R1J28K0M1M0Q0J64J23M9L4j3l9m6j63k89k19
-10705g088L1J86Q6o8j50k02o3J61J49M7P5P1N9L5o7j12o1nN3n9k11j17N2J14J11J18J71J72
-10677f512Q0j65k92l07k36l4J13R7M9Q8Q7J10R3K1P0Q6K2j3m1j07q3p4p0j03j20L8L5J6J45
-10648g007J46K1j32o2R6R2j1l5OK4O6R0o3j17o3o0o7p8P2J92J30N8j09j59q1n4j33p7m4k8
-10618g387J67J89O8J6o2q4j56k42j48J79K08O4K2n2q0L6L5j46j05M4P5R4Qj09q0j51j44m8
-10590g789J4J1qK2q6q2M2P2N5J28L8rJ58J39j1o9j42j01j01j93l42k53j3N1N4O9N7J63J84
-10561g942J60K9j52j01lJ23J32M0q9p6MO0J74J92K7p3j14o6n3j10r0q3J2j7q0m2m8n6J5J47
-10531h080R7K8J26J32k5j75k23j66r8P3J14l9l3P0P0J1O0l3j92j42m6K6P0L2j19q9mQ6K61
-10502h208K38Ro1l1m8M7M8L6J8Jn4j48l34k92k2J9lk7M2J14J86Q3j98j43L8Q3L5nJ8M4m8
-10471h563q9rO5k7o0jo2j44j79j83j08j42j25R9J92P5N0J02P9Ml0K3l1m2M7kn5o9j16j63
-10441i464q9o4k5J19J24P8L8k8m0q3j73m4qN3K11J75l7p9l2l7R0J85O9o2j2r7k27k21j88
-10412i868j14J3J0q9r1J5J09J18Q0N5J07N1p4k22j26L9R2Q8j32k86l09r2J49K32J78R0nq0
-10384a0062j40j57r2n1K9J51J28J4q1q0p7n2l8r6j32j47j75j3R0J22J0j18j72j67j4J41K20
-10357a0959J59j4j31k16k10j08j02m5N2M8K2M1J03N2N3Q6J08O7l5j44k29j21L8J12J22O3
-10331a1188j1n9j6n8j04l5J8j05j48j39j21l1L4J20L2j1j69j19Lk1%J3p9j06k9l6n2m3l3
-10302a2493n8j47j40k28k16p1P3P8j4P4K53L21J26o6l2l6j38k50k63k01o0j11o0M7L1M9Q4
-10275a3448P5M2r8j34m9L2J30N5j37k27l34l21j80p4l9j19j73j71r5mJ94J99j40l01j05l7
-10249a5459j3O2J7l1q8q9J7J5j00p0l7Lj5J19K24O2j86l23k60j26r3j02p2k2o3j88k36j25
-10221a7179o3j02j3pr3k02l16k06J17J99k4o1o9j08j22j31k76k56k10j54j51k07k43k69k81
-10196b0427k84k50k09q1j1j89k97k89l57l87k69k29l88m17m18n21m70m01n90p82p64o48o41
-10173b9319n19m14l72j08L36R83J507J914K317K644K653K427K019J474Q94M68J5k85l11n43
-10153a2220p48q26o97n29n53n37n22m43m91n68m99m17m96o17n54m79n69o03l93k11j95k87
-10131b3454l48m31m79m79o04n89n64n42o46o95o09n41m71o08p44q72j003j039j110j111j132
-10110c8071j169j363j526j627j643j755j893j814j582j181l91R66K673M459O189P607Q467
-10093b3654Q601P755O399M834L242J788L90p25j342j687j919j911j769j711j631j486j373
-10076f199j328j220j038j022j233j166r94r48r94r72r62r25q18p73r59j029p88p24q65j061
-10056b6018j192j114j076j062j062j121j125j159j397j565j733j845j804j883j990k127k441
-10039e1714k528k686l048l308l419l611l602l105k224p55J586M689Q343J1964J5040J6934
-10023b1444J7285J6155J3791J0522O881L546Q86r93k240l127l624l621l428l224k997k691
-10007B1677k519k394k226k096k006k014j913j736j653j525j327j278j318j263j227j344j367
-9990g529j278j245j280j371j488j496j410j371j319j326j426j462j650j833j949k154k154
-9973c3741k135k309k450k663k924l075l289l643m030m224m135l886k964j212J295M813Q953
-9956f1619J3146J6839J9414K0412J9521J6877J3053Q770M742J348j282k897l657l909l981
-9941E6777l889l695l511l304l046k789k546k400k403k195j941j818j770j759j664j526j354
-9924A5167j395j463j267j282j415j314j208j343j348j194j127j136j375j591j507j446j499
-9907g743j573j640j792j926j961k183k357k404k485k655k834l021l149l285l400l140k574
-9890e0122j324Q56L673P027J0601J3977J6447J7303J6632J4632J1485P950M407J315q26k209
-9874G1824l109l455l447l343l208l072k820k545k236k166k084j911j806j570j522j501j288
-9857C0741j201j296j258j092r60r11r11j004r09p61q00r46r11q67r44j067j067j008r73j004
-9837A0851j033j020j030j091j137j083j195j223j180j219j343j580j867j988j970j724j338
-9820a2170q42o4J254L031M972O781P925Q414Q300P523O076M235K469R14k83j239j824j941
-9802D3531j758j719j749j676j577j426j240j186j144j061r33q05p46n66m87n56o09p28o60
-9783B2905n38n97n15m01m19m81n77o62o60n01m07l67m20m74l18k07k78l24m51o30o52n36
-9761A2490l44k74l76n12o23q18q00o09m29m27m97l94l4L77P96J262J956K549K828K751K542
-9740B1414K045J326Q20K59k36n05o68o41n90o15n82n11m92n94m90m23m06l02l06m01m07l54
-9718A7341j78j57k40k67k54l45l84k52j77j81k75k85j10l1j07q7k5j47j29n5j44j38j2j03
-9694A3258k08j54r2j40j14L5O9p2p5j25k06l04l04j42j09j32l9J9k1m0K6M5l9j00j04l6j0
-9667A0886p1r3p1m2L7N2m0j04j56j64j61j65mK9m6j06j98k61q3R4O5Kq2k05j77J08J52oo5
-9638I125rJ27J64k1k29k25j40N3R0n0j65q1k4l1n8r4M3O5p6m3J08O0rj12o3k7l9o3j19j04
-9608H053o6L4J25J12k5j26m7q0k13k15j35L0O5n8r9m8n4m0l1N2Mj04o5QR7p1j82j5Q3O1Q0
-9577G130L4Mm7j59j13m2j1qJ29R8j37j18m8p7JQ1K4j7N3M8j4k5m3n6LL8K7J32lj29R1J47
-9545F993j80l22k08j33j6P8K9r5j17j41k02m9J15O5j30k17m8J11J39J07l0K1Pj16n4j3j35
-9518E459k25k33q6J32J45M7Q2O1J6J4l3m0q0j01j13p4k5J56K02P9M8%l6j3m5j57j50q8j70
-9489D772q3M3J3j06K4M7p0j9K8J54J99P9l5j68j88m5J3n5o2P6J49K9pj16k01p7N5P5M7PO
-9458D584J04K1r3j65j29l4O8Q4K1Kj9k7l4n8q9p2j41r6J28J17L2J43J72j3j85j93j35m0L6
-9429C989p2j03O0J87J02O9j09l00j66PJ00J36J03l5q8L1J77M9j28j62n0K5k3q1j16j68j51
-9402C283j12j49N1J02J0Q9J82J12O7Q1R6k1p3Ll9j12p0n4j9NQ0J38j5j57n8M0j4o6LJ02J34
-9371C619J2K7N8l7k6p5p0m8j38r8NM7j0K2L4j34j91k30j36p5qP6p1n1J64L14L31L9o0l3j05
-9340C152j02o3k4r9j98n3R0J17P5K3k8r3j17p6q6j01j72O2J89J11J29J87J68O6M7m3j61k08
-9312B792j65r6L3M1j12j79j53p4N9J42J45P8m7l7O7M6j3j43j18Q0Q3n1j12n5J2P7J94Q3k9
-9283B548J34J56Q8J0j30m5K4l8k4Ml7j07p4O5J74Q2n7j35j93q7J6PL4P9L8o3l4M7O8j5q2
-9252B453j1L0M5k0l6Kp5j0q1j10N0K26K03J2j48k06j31K0Q2L1j31r8P0J08O6Lj15j53j39
-9223A937oJ02Q1J04J25k7j16n9N5K06J61l1j92k62j56k5L3P3k7p5m2j2r4q4n3r2K3J85J38
-9194A870M2k4n4R4J90K1RJ04m3j55j54j09RN2R9L5j3jl8l1j08j25j5K2Q0Q3O6J85J41mj17
-9163B111j86j05p3q0j31j66M7K66K69P2m0m7q3O8J36J2m1j4nl5p3r1r8j13n3J8n5j27m3N2
-9133A392Q4J93K68J28J8o4j40p1j28k14k05k11m4J48K05J75N7oN1R8J66O2j30k06r3M8J03
-9106A684N5J7p7j10l4j6M4J24P9l1j38p3Q6J20K8k23k35j45k2L1N9M1K3N6o6p1rM3J68J21
-9076A529m1j04l3O4Q9j9j05p5o5m7l2j01J1J84J23l8q2m1J00J82J69R5j64k08k1R4N1m8j42
-9047A325k20j95q6R2K14J73Q6M2j20j40j16j48K3J25PK2Q9q1j65m1N2K8j4L6K3r8r4j66j12
-9018E41N7J34K42K00N2J06J89N6k6j9r0j13j88j17P1R9J1m6j3po6j38k1J20P2n1k17j29L4
-8989G43P3L1j02K3J43O8MM1k6q8lJm9p3M1R3M4rj8p5k00j72M8K28J61J2r9j13m2M2K7N8N3
-8956H65L3l6NJ63J17N3qk18j96m3L1M9k1q6k7pM1P4M7po9L2M1o7j9P1loRq8r4m4k0JN0O5
-8920F88K1NNJ35J63N6om6r7j61j88m9J00J27M2o6L5R2KJ21K00O4%NR0P3j69k64j37%P8K10
-8888A129J23j56k32j36q0k7M5N0n3K2L8p8jk2r1j19r9M1O0j28q1J44K06J65J01k9o9K3P1
-8859H17L7K8J03m4j60q8O3R3N0n2j80j07jK1P8J38l3k00j58l4L6M5k2q9p1K4Q5Q8Q3L1j09
-8828D72k00j91p1J6K0N9M5J5%k3L8Q8Q8Rm7j5Q8J65N7j44k06n7qk22k32o2J17J45P6L8O9
-8797A27J99K24J43N7M7L7R8Q9m2r9j45q1J5l0n1j0j5N0j6j56o6J27J1r4j2L0N6k6j26j19
-8767B22K0M8N7l1mJ08N2K2Mm2n9o6m9q6l3N9J39J86K1q0j6j17k39r5N8kp6K2J93J51p0OM1
-8734C44l2j30j55j05k7P5J11L9J04R3m4r9j07j53j23O6Q4N4L3J83R1j26j5J42J14J7n3r1
-8706B90j21j11r8n9L5M9Nm6K9K41K87J81J04oj25k30j29K1Pj37j02m0j1Rj0K4P3Q0N1j0K0
-8675B71j7j47j61r6j03o8J06K32J29N3N6j7j1M0N1M3P4M0O7R4L6j33k02n1p2q6o8n8j8q5
-8645a01j10p9m6mM6N1N2m2j43j12L6J69K02J64J40J58K20Q0j13n2n8j10j03j6R3J24q2k86
-8617G8j80kk4r0M6R1N3o2p5O1R8J1N8J56J39q5j25J6k0Q0J62J15L9%l2n7J9Mo6j02n9p3j29
-8584D5j37j84j98R7J61O7K38J59P4K6L0M0n7j05oL8J19M2O2L3j18k12k60k57j40J3P3J16
-8556b41Q2lK2R3qK4J68M7q5q8o7J15P7n9o2j26q7k6L2O1k5o5k5O0J34M2o2k54k57n8J83J97
-8524b61Q9L3M2K7Q8P6ln9j67q9N0nKM4p4j42q7L4J47J37Mp9j13o6N5O0J48J98K7j57j86j43
-8492c70k7N1Kl9k0oLN2K2N1J30qp2q6j44LJ62J31J0j4m5k8K4L8m8j12j2M6O4O1j32j14J29
-8459b98J24J7J09R1l3j12K1k3k24k41j17k1O2J59J74P1j4j83j26Q1J04LJm0o5NJ7O5J11R3
-8429a89M1o5n4Lm6j85j76j6N9%n0N8J31J32J3P0J46R2L9m7j21q6N7Q1K9P6j4j53r0k7L2N
-8397b55p3k3K8m8k7J47J78P3o2q3K6M4L9pN4j06j89j48j01o6Q7Q6q5j31k3Q8R8J0q7l6Q3
-8366e09R1K4j1Q9P5j17q8L1r0k25j40j2M2L7%Q6Q4l6m1o9j25l8M6R7O2K7P0J45J80J70J99
-8335E4P6p9k47m17k12R3J65J33J91J94O4p7r2l3l2q4j59r6J25Q6m7p2j10m3O9K48K41M4j45
-8306a62j78p0Nj8j06j30j31j3l6n8Q6J73J42nj79j01J43J62O3j05j56nJ45J88J24j6l0N3
-8278b15o7k11j49J9l1o1o5JJ03K35J67l7j39j75p7MN9k4p4n8k8J01K68K33J06j3m2KL9j54
-8248b83j30j7rj2n6R4J21n6qkrm0N6J03o6k06j35j25j07P3J90J46N6pkL5L6l1r7r9j10m3
-8216g40J30J15K3k3P7K33P9j2mo9q0PmrJ9p9j64r5r4p6j9J01J38J10j2j01q2pJ79J15o9j9
-8184d32J18l6j53o5j11j76n1K6N3L4J9N3O3P3%m3p5j32q6L7J48Q8K3N5R6J96J54nm2q1l4
-8153b86J31J37ol5j37k04q6o9M6j1j52j73j70l2j8o2k1j4R8R2m8KP5O3K0L4O0o0k2R4J49
-8122f05M4n2l3k6O1L1J09J37L2m1m9P7O4k5r5j39o2O3K6k12k31p2p1n1M6P8M5o3n3L3R8P0
-8090h66K0K0N9M9j5m0J1J76Q7oR4P2r2k96k65l3J78K38J44J12R0L0m6j59j58r8j2R9P9J13
-8060d15J67L0j73l16k97j23m4p2n2J25L11L22J62J5j19j40r8m8pP9M1j17k00j35j58m3L9
-8033a266N1J98J79K4K0J37M5l8j40r3P4l0o6n4k7p4o8O3L7P4P9J8k8K1Q2rq9k9j21r7R5K39
-8001g93L27K10M5p3p5q1j29j37j23j84o6K16K64J30O6J65M9l1p5p5m7j80k30j88p5R1J19
-7974h80K2k0L8l7k03q9P5J31J7j8J4J3J2R1m6k16j29K4J60J97K14R6j32n9J14R3Qk9l8p3
-7944f50j12p2n7Pm%J12J22J07k4l7q0p4M3R3N1L3p6j17r7J06K51M4m6k2p2p5l6pk4k2j5O
-7911g44J00J40N7o2q8QM0n0M2M6JlL4L1o8j08j49j18k4N9P6N8NJN3rp7K3J12J35L2r4j62
-7878g03k48j50P4J24L0K2M8O4J3k6K8JN9J12J0j79j65p7j44r9kJ20J75J05J56K44O7j41q3
-7849e65m3m7RK4m3j7L7pj09j86j37L4J19K1nJ26K11J34j4j08p4p2n8m6j12R8R2j0NQ7Nq8
-7817g39p0M3N7p7j56p3R3M3KjM2N5p9n2J21J07K7J9l2P3J85K07J86K4r7j13p4j20k28k65
-7787h92k17j26n7O1j4j17J4N5k1R1K29J17m6p0J9rl2P1N5l2j2J1r9j75j24mP6j14j79k1J20
-7756a442J84P0m3K9J10M5m9M9J79N3m9M2J21K2j27k23j94l5P7J15l4N9R8L1O5N5M5m4j63
-7727i54k27q4J16J65J60l8k31k13J00K60J49J0m8l5K2Qq5p0r2j99j09q4J2K54K38J17N9J14
-7699f85J87J09K4j00j12j06j35p6n6p2q7KN5m5n4J8l4j16l2J35J75Om2Lo1j35l1O3qL9J44
-7668a027R3p2k13k26k5J48J05Q3J31J46J80N6l2LK7l9o5o9O0L0m5KK2p4j57q9j7P4R9J23
-7638g68J60J37l5j89k03m7J35J47J19j6j43k32l00j03J45M0JJ21J22n2j55p2Q6K36J23q8
-7612h31j35r7j0O0J33J66N5r5j41j34j0Km2J%L3O4KM0J25P4L0q1m0J95J87l0q6k8k7n1n9
-7580g30j1J45J44m6k64k41q2M4J47O0o2q8j15j94K9J67J19J07O9l5rL4o0j04q5m8J66K17
-7552g26M4L6o6k64k00%J58J32n9m1P3R2O8o3p7K0r6j02M8qo0L3P1Mq3j08p5OP5L9N2M2k4
-7519a059k3m8q5K9R3j9j15j15n1q1k2Q8K6N3J42J33R8Q6Q6M6J4n9j26j84k40r9P5J60J70
-7490a027L9n5j67k4J24j4j19o9M3%j38k47j11R7K28K32N7P9O4m6j72j57l6j00j01n5n3n4
-7462a782Q2K05Q4q2j09NJ90J24j01k32j37K8j4O9K61K45J33N8L8p1p2L6J6j09j25k4J52J03
-7434a029l2j10m2p6j25j19j40M8P2R8K82L01R4p1k3MJ7J22J42J16m6l08l42j41Q2J01NM1
-7406a079K7Kk0q4o9N4M0j5%k6l8K3lJ5P0L5Q0J38j2j70n8J4J7J15O6N2J3q3j09np4p2P0l
-7372a089L1J43O1M6N4j8k2m2j08k23j62N9R2R5Q8j5j13r3M9M5L0n3j43m9L7P1K3m5ML3K9
-7341a185j4m5Q6Q5m0nm2o1L3L5O7M0k4k1O2J12jj23n3N6m3j58n6L2j8K3Q9M1nk4j44k69j86
-7308a756kN4J3J39J52M3p9j06J19J73M6r1p4o2rJ36K31J40J5o8j15o3J9J8N6N2M8l8k5O4
-7278i70l9j00n8p7r1K9R0J42J35J2o8jl3q0r1k9J43J1k84j96o9j5O6R7l5j05j32L3K46R5
-7248a374K6Q3kn2k1m1J3J3L6Q6K1NR2P0j22j83n1N8J95K13J03k3j53j28N0N1j01j17j14j58
-7218a525p8oQ3J90K73J39m8j70q3J28O2o3k5m8m3M1N6m6j24J5N6r4j08j1r2j25j0O5Q3j6
-7188a524l7k1l4l1l2m1qJ20J62M8j15n6L9J10L1n7k9o5r0qNn7q5r0r7J72L03J70%l9n7K1
-7156a392R2O8M8O1K5L0l5p9J1j4j17j13q5n2j4q4q6Q1J42K2j04j65m5J47K37J36k4o3m9j9
-7126a440M0Jk7M0N8Q9M9l2k6mj01j21JN9N8Rq0k6l3K6J56J16j06j74j13j5N0M1m0j06l0J5
-7094a666pl1J8kr7p1jR5O9l2o6l4M2J85K06R1l9J7J54J51j4m5Or7j05n5r7l8M7L5Q4J63J02
-7061a032K9N8q7p4l5j06o1K7j32j53j5J9K0l0JP7J31J25j2L0J41l7j38j02n7R2J70K4j31
-7032a258j88n1M3J1J9N3N0k1m2N7J91K23K19J62L6n2j3q1j70mN6o9j15p9j44k12j39J28K04
-7003a186N4n3P3R1j7p7o0m1l7K8M8R9K26J72Q8j6j06n3j32k19j51j54j33pJ59O9l2M4R4N0
-6973a179L7m0r9j3M0m3p8j15k26j09k0kk2L5J17K8O1Q4Q3N1m5oJ29K01J15j05k40j12k4l2
-6943a529Q7J19O1R4N6l5K1L2K8o8j32p3j19K5K04J14j00q5M3J58O8j09k54k21j42L2K30J97
-6915a298nPO2L2K2Oj13j4M4m2r6K9m2j40q5L4O5O2J10N2M4nj69k89k10q6j20j06l4J21K74
-6884a890K69J7j62r6j27j64oQ5J63O5r4n1K3P5K20J70J25J9l7J22K33J53p1k14j07j1n7r6
-6856a444n5l4l4pP1J62J73R3o3j54L0J66R3o4j03o9j46n0J13J14jk4m4R0K39Oj26l1Ll8q2
-6825a216j15n5Q5N3K7J40L5j8O6j5j13j26o6k9m7J0M9J05J69J66J91J32n8l13l44j64j11
-6798a562o8pK7J05N7%M2m5n6NJ0J26J04j21k43r1M5J00J82J38P9L5j0l2m8j76k03l7J93K16
-6768a235L1K8k8j63j39r5j79k47k05jJ69K46K75J25L6Q8N2N2M8Q2J55k8j62n9N6k4r3r3r9
-6739a407J5m4o6N8Qj11k6N6o0q3L2jJ14J75k6KJ03Jk7K6j53j37j3P0K34J23l4Q6K79K17Q9
-6708e00N0M9j43k62k30j08k8qo3j0m4r0N6J05l3j12j45j39qJ64J78N3Q3P2K3Lq1j59j61j66
-6678a654o9O6J20J78J24J31Q2pr0q3Q1Q6m5r9o9J07J34J16M3j56j15j15k13j58O9J56Q8q3
-6650a375m5N7J34J41jm9o0j00j91j14R3K73K45J09L4q2o9j07q1K7Rn6l7n0p9q1j15j25j11
-6621a806l2J55K30R1n4L7L0r9j8P3M7J8P9O9M0k4nJ01Rk19k07m3o2j41p4J44J87J47O8L9
-6591a220n6q7n9j15m9k8j3l1m5J2mr2m3J18M2r1OJ71J99l8j37k3Q1J4L8Oq8l5J4J33O6oj14
-6558a474j34K0j5k8J37N1j14M2J70k1p8lm3j05r5l7O0j4l6M6O6J45K9j34j35j71l0L8n9j39
-6528b061j51J2J79K02J04n3q8L2J05K1q6q5J38K29J73n5j82K4J50jo7J8j6k5M3kmJ6L6R3
-6498a301j6j02m5j34j02PJ10R8o8j58qR4N7L5M2k4Km7j18j28r0k8m2j6J18J89J92J48R4Q1
-6468a160rj39j90k72k10M3J24K1j8N7K46L04J10r0j13p5o5njk0q9qJ98K81J31K5j9Ln3j51
-6438a144n8k3j33q2K3M3p1j21j22j39J7K48J83M1q7n7j6n0Q2J72P4K8j0qL5J2l6J5J03mj85
-6407a270k02n4L4M4k5o2L5J47J77Q8j06j46M0J71J59N4k2m6j82k57j93j19n6k5ok1JP4J7
-6378a751k3NK09L09J13p2j53j17n1k4qM0o3Kk8n7Q2R0j2N1m3q8o0rJ17M3j08j07j03j20L4
-6347a902J49P8O0M3J04O8p3n9kj90j45jL6R0K17K46J32l4j06M9Q1jj61k76j06O2J35J17N0
-6318a339q4j77R5R1j03j50j30Q3R1n1m4N4P3j0L7O9J23R8r3j46O7L28K45J4j99k13j08l6
-6290a415Q9K07J18K1o2k50k77j36J12J89K4j43j84j17n0p9j5J43J56J7JRr8j46n6L2J06J53
-6262a651Q2N1N1Jn3m2k7L8Q9J49M6j09j92j09J15K29P2m5k3N1R8L6j07j78q2l4l5M6J28J05
-6232a300j8p1q6J7L0k5r3j07o7k4o6q5O4O7L8M8P1J86J37J2q7q6QJ10J07l5r5k8JQ4K01J03
-6200i89j89k50j11M2O2R8P7J47O7j07j27j70j19P4M4l4R8kj5M8l1RN2rl8j07l3L8j7n5j7
-6169a564J40J73L8K4J05J21J18L7n0p3j24q5p2j7j3o1l9K7Q7M5Mml6j63k17p9J01J46L3m8
-6139a446m8K0m1q5O8J44J54N5o6L4J62P1m6m9p2j21k61j48N1R1N7k0n1m5K1J1K8J6o9j03
-6109a688k7m6j10l1M9K12K58J29J5j22r8N1J67P9j8L9n4j20l6j9n4qP1N5p1j55j27m9N1K8
-6079a629l0J39J71N0n4j27j59j21j2L8K8K5k8pQ8J8k3pq7j69q6q7r5Q2J46J17R9J09L7o7
-6049a641j00k10m3J90J66J42M1Kn6p0P1J5n4q1r7L9J17M6l2J7M9p8j72m1J25J92R0n8qp3
-6019a512j20QJ9JN0R0J36J27O6L2p1j73j96m6J03K22K35J70N2j29k10k15j43n0n8KJ16J2
-5991a482kOj4L0m3L5J36K4j87l13j80N4O3K4K8J08J61J70P4L5P0j27k10o9p4j32nJ18J45
-5962a557J41L9q1j02j2Q6K0p8K4P5l6j12q7J8N5Q8O9Nq3NJ60J45R8J8j28j95p2L2j2n1M1
-5931a487n3k09q1P1J20J65K3l9pK4q9j13Ln2J4M3o5q1M2O4qj05J5J13Q4j8j33m2M3j2l6M6
-5899a760J16P1P4J47P4pp7q8Q1O7k8j7J4N5J17J46j3k04j42j9o9m8J8l6m1n1j49k8K02K82
-5869a313J31j3n8J12R0j35k05j47n3M3L1J25J99M0j13j14r0o6o2l8Q8k2p2LP6Q5o7j25n1
-5840a721n7j02j21lJ14l1Rj5J5J26O2j33j65l4J81L10J15j17k0J19M0J1n4QJ02L1m3r7kp7
-5810a549n1K8j6N6O7q7l2O0l6r4lO1J11O0n2n8pJ07J86nl5L2K7K6l8j85j44N4J38mj28j20
-5778a631m3O8Lq0j18m1O8K1L6R1kQK06K63J87N3q2j85j28J1J03K6o4j3n8r1n4m5r0o5rK3
-5746a632O9Q2Q2j00k14o6N9P6P4P5p0j86j56j28m7J8J1J67J62J40R6M5L2j63k41n7O8l6l
-5717a843P9L9jQ0K17R8n7jJ60K16J20n9j32j09j83j28k9r9n7J04J15m5p3m1J00J51k8Pj0
-5688a409j34p4L9J06J05jJ3K0j29j81o4O9J13J61J44L5o1m3O7o0j58o8K6R7M6jo0k8J54L8
-5658a238j67j76N8J93P3o2n2J51J50m2j83j77J9L0K9K29P4j63j29j26k20k71j91m2j4PQ7
-5631b153R4R9J54J00k4m2j04j66l8M6P9P3N3J08K16J59Jj77k72j37j6J09J32M6J9j3k3Nn6
-5602a728k5J76L08K74N6k10k70j87p2J34J03n7m8jj13j64j23j85j00k8m7J10J99J54O4Kk0
-5575a798LLL1O1j7j46j49o2J2K43L76K94L0j87j96j21r2j04q0J10K28K01K16J03p7q4p5K
-5547a275O6l9m8j01j33Qp6j03N9Q4j0j28j96j18q8KJ62J56O6O2N4rL2L4J1J00J78J78M3j15
-5517a144p8j42k17n4M5k5M7R9Q7L8N3l1o6m4n9j16j12o0N5m2j75k03j98m1J53L06K80J36
-5489a508N2l3q7l4R6J20O3KK4J34J40q4k06j51j60j52JJ30Q5p2p9o3r0n1r7j6J86J91l0j06
-5459a795j4P7k3j17j03n9K6N6O6N2M1o0l4K1o4j43O7K95K80J98J17n4j06j2O6p0m1n6r6J11
-5429a374J93l5o5R4nj93j90L0O0O0J6j26j12j1L8%o4q2j06j22n9J33J68R4N5L2Kn1p4o8q4
-5398a846O6R9N4O9N5K6L1P0j6r6j34j31p5m6J0J74J34j07j15Q0J05r0j55o4Ml6MJ37J47L
-5368a643n8q1j46M7J99P8q7j04q0K3R6Ll5J8J6K9Q7Q7j34j98j3J19R3m5J9QoN2K7j2q3j30
-5336a854L5R1M1p6j88j37l0J52J73k5j09Roo3K4N0l1lK9J2l4lm4j03RM5l2O7K00J46J38J10
-5304a407p2j59k10j30K8k8k4O6O8Q6K01K35P0j09q4L3J02J18k5r6mQj50j36k6O5K1p5L5P1
-5274a528n0j39r1M8J29Q7m4j80j78K1Mk7Q7J14J55R3j07j29K8l6j46j47J1J38Q2Q7P3J09
-5246a536J52P3p6k45j94R0J90M6r4j6Q1O5J08L5j24k06j85q8k3m9k6M7J06J27K9J9P8Q4M2
-5217a490j07j42j36l6L1j7p2k0l8m5J33O9p1K2P2k1O2R3j9kK9j55n8k1O3J03k4q5L3J82J77
-5186a490r2k16j36p3pL8J44J47k3k24j08P6N5K0P4R7L5nO2J31j4k31j17M5pk0Q5J9m2l5p5
-5155a887j57j46m5Q3J4J2P2LJ7J53J30K2M3O3K0j16k07j61N6J84N2o0M1J08lj28j85j01m
-5126b127P1P2P6O0K8J23K50J67q4k45q8J07K10J49r7k63j67r6p3J67K02N3n8j28m3Qn1j8
-5098a795j1j70j90N1K05J17O2Q8J58Q0p5n4o8j82j24JQ0P3K2q4j71j62j30lR7J24K11J91
-5070a659K56J43j02j26j15j29r9J8J15J15L3j48j16K3LRJ42J27j17k33j42Q0J47Q9O7r0j49
-5043a858j6J85K09M9j17j06j9m5j0J02L9k9n2j77j02J38K79K12N1k5k1l6r1k80l34k26o1
-5016b341J05L6r1kJ37J30J39P8l4n8j6J54K34J09J09J85lk23j99j87j40%O5pj84j48M6J53
-4988a953K97K56J31R6Mr5j65j05j6Qp5r2o8o5p7j13l2J53J68Q9j04j96jJ42P7j6K3l2j1J17
-4958a655R5L5P3J7j77q5o5K6J05M4N3J10J6k6k8j60j43j38j58j09N2K03J54J8J1P1K7l8j7
-4929a689j6K2J69K44N8j90k95j86j2P4k5j59q9j1k0O4J11j1m6n6M4R1m2P7K34R7Q9J56N0
-4900a267o0m6o2j15j8P1L3p3p1r8j69j46n5r2kJ16J27J23O5L2l7n5r4n3q0k62j94L3K07K64
-4870a978J84Pj38r6n8qP7%r0p4N0J48J75J06J99J54m4j37j70j09K0J02p2r7O8J55J46o6j99
-4841a745q5N6M8o0j26j39j14j2P5J07K14K23J60Pn0LK2l1j50j46j52k20k16k9J14K08K18
-4814a820j2p5p0o6J07J59kj56n0N3N8J8n5r1n7m5K6Q5M2m0K1Q7J1k2L7J2q5j9J55J98Q8r9
-4782a607j19l5l7l4J33J86R2m6j27j23p0O2K18K34J50M9j49k27q4n6j70j41j09j19K7K33
-4756a869L25K25k8j59j81j43NP7M5oL6K2l4K5p3L1J09L4K9L4j3l2Qn4K7J53N9j81k75j71
-4726a975o1k1QJ48K08J83N6k0j42k18j92m0K5R9K43J72p2k71k51j68lJ57J21k0p4O9O1K2
-4698a956J8K5P3O1lj6p0j92k34m3Q8N3O3k1k5l5o1j38j02K1kl1NM7R6J34Q6R3O3k2p7o7N8
-4665b111R4l4j41k1N2o5j12j15j44p5R6N2q0P1J52N8m2q9l3lm0j05n0p7j59j7K23K35K1p7
-4635b536O9J81J24J43J77k8j69j14j00r9K1O9o4k9O4j30j85L4N2l0K3N9K5q4j94j65l8M9
-4607b875R8J44Q0J6p6p8o2j24j55j16n5nj9j4n6j12r1j66j10N9J21L9%q9k11k13j12q4j58
-4578d424k44l31l07k34l01m30n10m94m85m71k41M75J904L800M291K537P55j04m48n90m61
-4557C687k99l53l97l21m43m22j64m6j12j98l25l92j62J17J60l1j45j22j87j86K5R6Q0J15
-4533b5N0l5o0r4j19j19j1J02K3j04k39k98j71pP1J56J39J6k2j26r6j9k0L7LJ5m5j36q2L4
-4503a182k4j33k32j19P1J72L08K16k3k04k06OK10J89jnqj14j35J1K08J30j26k32j0J84J41
-4476i08Q4k8j16k03j77j06k2L0O6Q7O9N1Q0O0L8kq4j02r7p1RP0P5J33Q8jL4R2L4p0k15k95
-4444a397j74n8J4J15J70J78J05N3L9m8r0p6m6l8n5J4Q6M8l6q4l8l4l3P0J85O5q3j69j20m4
-4414a481P5J37R5J0k6Q6J59L3j14p0M9M1n3n9j44j38K4k7j02j19rJ85J87J52R0k0r1j19o2
-4385a311K4n3r3q0p0p8q6K9J47J64O2j12j21j9j4p6oP4p3M3J09n1j97k69q0K0Jj00m2K51
-4355b007K67Q3K4n4k41j50O1J53J72J04J34L3p0K5n5j18M5J78J41m8j72j18J01K34J20l8
-4329a196p7j32j86j72l1Q8R2J58J57O2o6j95j50R0K14J64N3Oo5j99k84k85q8pp2k6J56K35
-4301a756K74J02m2j7K8M7K4p7j07o6j42j94j8K4m0nMoj3P6K16J51pj24j91j59oJ47K56L30
-4271a291J51j46k14j34l5Q4J71J34P7Nj77k29j35j03l3N9J38J60L9m9J8K2j6K2J22k4j79
-4244a563j65j22j1K31L26K8j98j42K3Q4L1q1k9J46K20J33r5j85k27r0lJ9P3J70J63o5k35
-4217a564j38ON9n7j91j02PJ89L10K22M0j61j85j65n9J37J08r8o8lP0J17O3m5k6p5k00j58
-4189a967L0J97J13O9P7m2j15j08k3O5P0J8l3q6n5NL3J71K04N4j7RJ5l8r8j82j07k8n4j9P
-4158a835J02J47J06J43M8m0k4J05J87Q7m1j45j80j56o4K6M2J12J50kp7m1Pj24k05j27N8M5
-4130a696q3K6R2L2L8J04J15K4m4J7m6o0qo7m8Q0J45M1o9j9J8j13o8J35J06j6o2p5l5k5j3
-4099a574P2J22R0q3k24j65j03o6l8k5K7J19Q4M2L5L8N0J58J86Or0l8p3j33j41K9J41J12J82
-4070a260J52j25j47l7K7K1j7n9o1Q2P3m7q2l1O2N5K9l9o8K0Q1Ok8L6k0j14k04k48n9Q9J82
-4039a731K85K58J24P9L0j40j41l5M3oo9p3q2j08j20q5p5j33oK03K14R4K0P3Jo8j15j34pN
-4009a699L3J03J07r3j71%j6o0j6J28J80Q1J2n0j08j10r2J0J27O2p2j40rN7J8K7j8p1M5J61
-3979a574J07K4p7r6k8l6o0l2ml4j13j6J31J32M1J00J07K7ll1n8M8R2pj85k12l9N3op8m5K
-3947a870L1J28J39J5J13J35j9p2o4r6m5J8J5j8o3K8L3j70j92j4J66J39M0m1L2J47P8OJ7J0
-3917a374J3M5K0J16L6o8j68k42j53m5J48J17lJ4j7J5K2l8j45j82j34m5J22J50L4l3p1n9j4
-3888a939R9K61K59m2k05m1Q8J36Q5o8j35j3J12J24pl2P1J43Nj80k54k09rJ41J93J42ro8j09
-3859a461j37j5N8K1j02j23j35p5K64K92o0j54J6mpO8J18J21J04K4j61j61j01j83j53qR3J35
-3831a726J69J05N2M5O4J0p6l3K5n4j59j35j66m5P3J43J20k2o0n9n4J4J1or6j52r4p5j1m2
-3801b234n8Q9J90Q3r2M7J28J25J92J21m5j02R7K13J00J20K10P1j44l01j99j09q6j1J7kn7
-3774a637j78k02q7N6J16J7JR9J39J19k1j00q5q0l5J9O0J91N1j0O0N7l1p0r9J7N7j14j79j66
-3744b035o5M9J44R2J14K74K18jj87k09r4K4J89J54J27P5P3R3O5l9j49j63k28k34j11L6M9
-3717a739Q3J07j06k71k42j7J51J13J7k9R8P7L0l3l3J29K00J56J04J0m8o1j26j01n7K0P4J15
-3689a379P7N3N3P0L3kL0lj0k6k09k81j09QP2J13L0j05n3jJ1J13M1r8j21j30j62j45K0N8p
-3658b059l4k7J56K75J05r8j16j08q3j18jJ32O4J15J42O7N2J16J03l3o2o8p8j24o0m0lJ3Q6
-3629a686J32J52J4r9m3n0j19j07JJ55J42j0r9l0m4n1n9k3n2j19j10p0J08J22P1O9P0J31J65
-3600a439m5j44ol2ln6j39j55r8RJ51K51J87j3j26r3o5m1N0J35J60L3j42j87j59p3J8P6n0
-3571a996JJ59J37K4L2O4O5N1l4j21j46n3j42k84k75q7R1J12J12K50K43R2l6m4p5j42m6M2
-3543b006Q3Q3K2p7l4O6P6R6R7P9J69J72K3j52j01J8J28K21J34q6k12k45j28M6k4pQ9nq5%
-3513a560N4M3J27J18O1J5o2o3o1p8k9j32k06j86r4K7O0k6L2N1l2r5o3M4J44J22PM6J18J76
-3483a442O5j01m7Kl0O3J52l7k46k58p0K21L09K51M7n5j24j63q5l9q6q5j32j69K1M0N4J00
-3455a844o9j32n4K8K00J85Q3J24M7p4n4J2j2L4R9Q8J8J9P1jl3oMm0K0M7m9j26j13M0Q7j34
-3423a535j68p3K1O8L9L1kk0r2j40j30jJ41J90L7MO5k0r6j04n2K8l6j19k5N2Q4Q4O4l5JL2
-3391a707o0j65n5L2R6J22J13J49N2o6m2n8o0J6k5r8pJ64P8m2o6j14r3o2k6M2J02K04J31o2
-3361a507j35L1O7n0j3lq1q1k1j6j35q9OO8N3k4M9J36K48K80J84N3o4n6M8j7j09q4p2j65j12
-3330a611j8j76j44N0J64K47K14J09M2K4J8%o7q2r6o5L6J70J83O8j30k57j00on8n5j25j03
-3302a768J1J33K49J42O9k1n9N1nj96k23J6N8L3J06J40N9m8j03p4J2R0J00Q3J5r7j66k18j86
-3273a797j51j05NR4J14l4k6M4J01J24l2p5j6N1P6J4l0Q9Q4Pq2n9L6Mj8P9M9j17o1M8J01M2
-3241a441qP2J25K2k10l32j43Q5J03L1L4N4J7M3J21L8j07j67j02O4J00N4K6O8jn8m7O0J34
-3212a365kk5K7q0j38l9j16q4J1K2p8q3O7J31M3m1j5Q8J21J8l2J9j25k61j03M0J05J84J04
-3183a607M8N1M9J1j03j92j25K8J32R0N7P9N2J25J23p6j88k58k35l8L2K7L0j6rM7m6j56K2
-3154b046K90K09qm1j8j06j65j13N7J50O6J4n2oOj58j05L4J00J31k5q4L6J84J27O5J3l3p4
-3125a552n9K7K19K32N0j74j51O0J59K0o0p1j49j09K7J59Q4k4oP3N2o8k17p7J01R7R7L1q5
-3096a314j0j3J8L2j28j85j61j05n7ql2l9K8L3M5Q5J25R5L1Q1Q9j7m8M9J20K4lm9n9r0j83
-3065a646k29j56j44j91j44j5K20K94J17J8L5M5QJ0M5P5R9R9Q3M9r7j46m2qm0k1o0j21j27
-3036a990%J03m4j51lP4oK2n3r4K9R2J13J20J8O6N7n2j03j25q7o6p1OJ42J48J6k1j0ok5K7
-3004a874O6P6N0O3J55R3l1mLj26j80j04M5J94K08k4m2O0K5j52k83j17M8J27J90J71M5n8j13
-2975a489j49j68j62oJ17J10Q6R1N3p0j35r9n5j23L8J60J34K15J51K1nQ7K2j32j21l9Jk4q4
-2946a575p8j43j14L7K05L29K60l6k47k54q8J08K12J47K7o6j26j86k74j93j03j35N2K03J56
-2921a882J06O5M0J55N0k42k41j2j2n4Q6R9J4j68j62r9l7O3J19J47O1R4J77J57R6nj28j26
-2893a639l7L5Mj2L7l7n8O1J62O8j24j02K6J25Lj84j30m7Qm7k7k7k5Q4M5J42K31J64j5j06
-2863a422j5j8o1r6r7o9m2Q4P2R7Q9m8j8J15R0m1o4r5q9l7m6M1Q7r6j86n5K1l0J9M4k6K2R5
-2830a775Nj51p7M3J53N7j16j89j06J06J22J1j3N2KJ25K30Q6j00j61o3j01j49QJ48J42J44
-2803a567K1r8%M6j23k50n0J37Ko9qK1P0O7K4p9p9JjJ5J53P3m5N1J54L5j67j23j3O0J01J1
-2771a630r6q1o8kOl4Mk2j70j82m5J25J78R6l2k9Q9K6p5LM1Q5J18O5J30N5l7K1k7j70j50J3
-2739a795J05Q5n8j54o9J31J37o0k20q3J38K48J16r7j01m7J06K07J54P4j20j96j30p9n6L2
-2713a732J18Q4M8j2o4m1q0r4j0L6N6Mk9Q0J20P9K5j4m4o6p2j7O1L2L2K2l3j13p0j13k17j26
-2681b150kk6l4n1QQ4O7J6J0J16J32L4K1k3n0J4K9K1k2J3J9j16j37J5J63R1K0l0n6n5pP6N8
-2648a752p2k4J13N0j16j2O8o7q1j56j34q0J39L40K80j4j58k1O2k9n9k1l7k3k4j05p0l3K1
-2619b015J34J26j20j48N1P3OK3R7J48l2p3n3PR4j1p7o8k6r0p1L7J5r5n6O5K06K31J45P3N
-2588a399m3k6q2r1p6j64j37O8J59M3Q7J91J22K0n8p3J8K0R8P2j72k58j58j53j26J7J36J52
-2560a813J18Q8L2j1L4J41J58R9p0j69j4J04P8J23J62P6j01j90j74j78j06M0Ln8m4J0KoR1
-2531a575J11P3J43J32j40k67k88j29J60K18M4m7N3R8K5r1j46k21j25oRjJ9j02j05Q5J07Q0
-2503a886N4n5J9jn7p6j02m5O3J77J15O2l6q9m4j9m3o5l2K5l2p8K8J39R5Qj6k5J17J70N1q2
-2471a660j13j73l5Q1L8N5R9R4J1L8Nj50k23o5O4L4r4j21N2J88J27K5k6o1Oj7m7L3O0k6jJ04
-2439a698J87J38J6O3o8j19l6P7J4p1r1o8Q2J00j2j72l1k3r8p1mP3M2m4N1J57J02j1m5m6j0
-2408a616j25j81m8K7p4r3R6K08R3j45j22R5J75Q8J14O5M4L9m6j42j86q7o0j06j47oJ24J90
-2380a826J70j6j07J7J03J40J11p2n5K6QJ9J9Q3J53J49J67Q7l2j45k08Q5J98l9j18j16j78
-2353a377j40j46k45j58Mk9q5m8O1J71J83Q5J2n7j99q5l1j41j5Q0Q1J33J55L8L5R4N1k4N8
-2324a539N8k19k25l7q7j91j35j7J71J62n4j33k0Q5K3K6Q9j6J4J77J07P1P6J6k3q5p1l1o7
-2295a875j71j87o8N4J59J93R6K9pL9J9l8l6QR2Q7J18J30O9K5o3l3j22k19j65p7J5J76P0l1
-2265a713Q1J42k9j90O0J56o2j09k3P8J04M3J5l7n1m0l3j05j15M8K12J10n0n5m1m2p2O6K0
-2236a632r5M8J91Jj65j30K2j8j38m7J10J02K3n5j0nr2j13m7J14J39Q5m2k4O2k9j78k35r8
-2207b256j9m5KR7J97J65J72M3l0J5r9j17K4J16M7q5L0Q0m5j18q2jk2q9k14j49J14J39mJ4
-2177b120P1k4r0m7J03K81K25Q8K2l4j34j37r2n8P6J7n3j05r2nO1K1m0K3J44J98P8k4j02j29
-2147a878m5N4J37J01l7j11q9j7P1P8J08O2k2j07o2K6K6m9l9N0R4N6N1M7M8K9K3jj21k24j41
-2116a882MP5P7J01j19j32O1l9j25k6J7k6l2p1j26L7L09K44J40J29nj32q0j40q4L9J7N9R3
-2087a617O2k5o5o2l1l4l1j4J23K89K21O2j29k06J0P2j9L2O2p4j14j16j5J9J1Nk47k07O3J55
-2057a820Q1j68k56q7J53K86J89J49O8J0mo4n7M5J40M7j06k48j58m4q1NJ33J52R0j5j56p6
-2029a792mq9j24j03j3R3J92K18L2j8KK2kj7j08j91j22m6m7M0K80J90M4q6j77n7L8J03Q2J6
-1999a644K3K9k3k8J2R8J90J39Lp9j37j44j34j40r8j7m0k4N1L9r4j04j35j33q4KP7O2Q7L4
-1969b212K4P6L7m1j4N3J55J51K5n8j20n5N7J53K22K31Q7k23k78j49N6J54N4j74j21J07R0
-1942a713nj23j36P5Q1j2o3o9L5O8J20J90J05op7j82j93j45K8J44J14j1j5J10J89J80L2j46
-1914a425k08p1J0m5m2j2P9J21p8j55l6j4M3J22L2Npr0j08n0m5J0J41J47j7J9LL2J21N8K7
-1883a433Rj07j45O9J44o0j05O4P0O7R5Q3J2m9j03j44o7J28O9jJ2k11k10p7j21j28n8j3K07
-1854b003K78K2n2m1l5J0J43J30Nj59j49Rq1k32j19Q7J77J45J31Kk1K3j06k65k84j00O0N5
-1826b370n7lQ4K01L08K15Q5J06L9o8j72j62K9Q1O6M4Q3J9j05j27q0n0n7Oj0j24j20r7n3o5
-1796b354m3k7L8P9M4P5J22J23L9l0m3P1J61K3mJ33J91K2j25j54j93j87p1k6m1q6q0K3k7j62
-1766b509j10P9K11J31oN9J23J8rm4p2r1J3N8M8K7q1m5N8J70J32j4N3J29k6j55j02O7J70K40
-1736a478J45K9j4j36j22p0q8j01j08p9o8m7K4M1k4MR2Q8K6KOM0QK8m1k14j37K04K52O4k2
-1705a696j4L3L4k8n9j24j50K5J57O1J1K09J49j11j49r5o0K9lp8Jk1q9J5J15J20J10Q0k4j9
-1675a571J9Q2Kj14M6J86L0j66j58k4r0j77r2%k6kn1n2j2j02m8JO1J33J18N1OK1n1k1J06R7
-1643a798K1p8o0n8j36r7QP9K3l4J1O3J1k5p1q7n2k8N9J35K44K76M2j76j26JN7R3K04K26N8
-1612a215m3k2M4Jq8j5k4j03j04k1L4n7j32p6pJ4j4o8l2MK0J1j20q6R6J68N4L0l0p4Lq1j44
-1579b077p5l9rOL4j0J33K85K19J78J25L6r4j67k00k7J13L0j37j55K1Mo5lR4J18J3l8j7m3
-1549a747o6q3k9q6J9J86J57L3o8o1O3K16J90k7k90j94L5n4q6J21J75L2k3J3j11j50n4L7N0
-1520a802O6R5Q4L0n5j65j86j03J14R9L1N5jp1O1K22K55M7j7J35O1K2n4j46j36j36j07K0J44
-1491a438O9j32j48kO7P5Kp1p4q0k8Q1J92J16q0j17l7K2L1M2M5q0j33r8m4r6k38j42J02K02
-1461a992J74J59R9j7J0O0L3j25j09L0l4p5j3j8j7n9J3L1K0P9M9m1RJo6o1j4k7j79j22N9J12
-1429b031J67N1p4k6l6L7O6o6j76m3O0J12K4o7j20j17K9J44N6n4M3M2j6lJ08J68J34J91Q7
-1400a310m8k5j0q7r9M4J53J12j7j56m6O9j40j72K3O9J7L6kq6j91j16K8J33J72L9q6k13l35
-1371b244j88J8N5L3O0R0R5K21K05k4q9p6j60k11K9J42J73k2j84o6J73J74L7J4L6O2O4L0l4
-1342a587j4j7o4KN1N6k6j84j62k1M9J12p8j93o6n1k0J33J03R9J32O4j6q6j12q0R1J88J80
-1313a517O1j49k86k25N7J69P1J64Q3j1J21K49J68m7j18j53j71l0J39M1j21j72j74k1K9Q7
-1287a756Q2J00R6Rn6m0J6P4Q2q0r6l1k3L0R6j0j74j57l0on3p0rJ08J10J1l1o8j03m3L2n3
-1255b043q9n5J3Q8J4L5J19P9J13K19J28l8r8j15n3l3j08r5q3j14j88o5J11J43K60K59K02
-1228a394l1j63n1JR1N1j00j07J28J77j14j40L1J31N2m9l0mpq3j61n8O5J04m7j06J5J34J70
-1199a495P1p9j80k63k95k21r5N4J36J62J81J44M8N0L9J6l7o3n3k4N3q0j37q1j8K3N0J20Q4
-1170a890J24J66k1j68p8O8J89Q4j88k26o4N0M4Q7j01k71j84OK13J36n0r5k2N0M2k7m6l2J03
-1141b101K16J60L7j46j89n8N6J44P7j48j07P2J31J34O1j3j9m7l9nN2J38O7p1p7k5o6lN1N9
-1111a659J1o0o3j31j21LK3J38L78L81J2j82j01n9p8q5lL0j3n9j29q6l9o5j90k54m6K93L08
-1082a846K70J88P8l1q2o4j05q8j08j72q3L2P3K67L66R2j40j06j53j67L6J91K10J11N0l9j96
-1055a416j48j8M0L3j04q4M0m1j66j31L1J14Ro3J7J5o2p5j2R3J38P8K7p3r6okj1q7j3J41J89
-1023a643J07Pj12j79j82q2N6R1R9K5P7J21L5Lm6k37l21j31Q8R8MK7J42J29J23J38N2J0J3
-994a488m7q2k1O3J15P2J00k5m6M3J9N5k2j75k52k44j45r8M2J90J36L2%q4q8N2J33K53K05
-965a307mj18j22m0N0Q7M5Q9Qj88k54k28j10J2L5L5l5l4p6j73j86n2K19L22J17r2l2m3l9O0
-935b054J80J94P0kr0p1k8p9m9l0o0o5O0J37R3K4N1J09M7j8lno4j2p4j52O3K18Q3q2j13LO8
-902a651%l2P3J02Ro8j28k21j31k7l4j6L8M3L1j1O2J30J5p1k6n2j60j75p8J42J48M6O7J57
-872a818J36p3q4l1j2N2O2m1j78m4O1N6j0m8Q9K00J28L2nJ2j4q4j24j10j9O7R2k6j36j70j01
-841b141m3K0J54K09J77O9M4R4P6j1j2O9K1o0j31j04n1p5j56k16N9K63J65K7m8k0j7o9o0J9
-811a748N8N6p6j38l7k5m6l2J53K56J57Q9m8j59j62j92q8o5j37q5O6J55J33O7J6j02p7k0L1
-782b000P8m6r6JL0O9J9kpM5J20O2N0K6l1j0qLL1M7J4j34j61m2Lj1m9n4j3j0J14J95P7L2J0
-747a648l9j27k1J98J62M7j1PJ6q6o0K8j03k59k01l5Q5j3NJ2m8r5nJ70J56M0n5J7M2K4J1J3
-715a773P9Pm4O4J26l4j06j00j60pJ40J40M6rOQ7J11oKP9J25J26o3j29k02k85k99k46r8l4
-685b457J8J05J99K71J00j16j57m7j03q3O8J61O6k0M4k7r6j43r5O3J42K42J95l8j21lo8k34
-657b134j37k0M6P7J28J27L2o3p2M2R6J05J06O6L2k7m5m4qN3J16J22R6K7k8o8J1J40J22r7
-627a199k68p6P0o3k89k75o4L6L6J3M7M8J26Q2N4N2o3j25k1J42J66J26q8l27k89k8Q5j56j37
-598b385O6J41K33Q7l2j34j54K0R6J09J42J27l6p5l8L7M1Q0R4R4K31K62Q6k3n8j54k20j29
-570a492o0p7j32k6R9%n9K5mj27j41j31r4j01j40o4N7J23O2k4R0L03L10J02j2nL8M1J18J9
-540a302j20j60j05l4pp3j50q1k4M0J78N5m5RJ3kR7P1j51j62Q3J24R8K8j80k21m8J32J06n
-510a836j5J62J67j4p0m3p7j30k26j65J17K86K27l1j97k02j2P9N4R1M5p1j53q9Km3j67l8J91
-481b158K56L1Mp5j27N2J48J38J62J52P4L5n6j81j41K1J05J18Q1o1j85j95r9K2Q6J35J55M4
-453a459q6j05m1JjL9j5K8k1p0j04j27o1J26K13K37K48J4k22j26L1j3k1k2K3m5j16k2o4kM3
-422a740j6o9lJ04J37K2j22j7J33R9k9rq4j55K0J03%j23M0J40M8k5j28o9J71J67O1j11k39
-393a694j49n3j5J6P2Q7R2O6k6k8k4p5j34n0J51J87M4j6j07l9J02L5j09j71l7J58J21M9J6
-364a531M5J14R3n7k10j56LL3k0p4k0L0m1j44k13j61p8K4J15N9o4o2O4J58O6l1k1j05LJ88
-334a993J37J00Q1K6K4L1k3K4M2k8j26n5K6l0r1p6K8o2j15q9q4m8LJ76K24J10k1J2j4r6J0
-303a897k9j03n2m4o7j18n7J53K14J85Q0n0J0J2j26k77k64p0M1l5m8P0K78L40J67lj16m4J05
-274a745R9J07K32K65J55o0k29j58j06o8l2j24o6j0m6M1J55K00J87J45O3Qj47k26l7M5j9l1
-246a402QQq3j76j84JJ13Mj07j53n5J38J44L1j00j25m0J02J53N1q2LL6Q%n6j50n0l3l0J6l1
-214b041J9K31J74p1j42j46o7N4m2j00o9J5J23J72O7K2Kl6%P6k2J0P9J6l0Rp8k10J1K16J53
-183a605p1j08N1M3M2L3m1n1K1J16J98J24N3%j1o6k36j57RP8O6J01J66J35l0j96k06j44r0
-154a776r6j4J27M6O8J19J32M2o9j74j74m6P4K5n3j31j83o0Q3K32K57J12k6o3r9j29m6P7N8
-125a687k3rJ0p6rJ29lj16J4Q1p1k08j25L7M5q9jR7J21J40R8j9k2o9q5O6J04J24J56O6l5O1
-93a298J62N5j74j49l9O1M0m9j15j33%P9RL5J44O0q1j85j47P5J16m6k3pq3j14O7J36J0j5p4
-62a683j82j56p2L4J50J58J56J39n9j42K0J48J15Rp3j55j69k3J26K5K5q4k04j36k3o4L0L4
-34b056J6P9Q5J68Q8Lk5jJ1r1J6L0j02n0P9K7m5j50j09j12n6O4J65J67k7j52j07n9QN0Q6O4
-2a936k2j6m6j24jN2K2N0Q2J28M4mj5J8O5M3j15j56J2P2J82J25o4k09k14M9J58Q5n8j13K1
28a885L7O5K5j06r4q9n0l5N3K09J05o2L0J00qj34j02J6L0N4nj81j01L8m3l0K9k8m7O6K49J23
60a771l1q8J19K26l5r3j4n7j00qK4n9k08j43J52J79k5j14r5m2O5P6K0q8o5j02p9m6j5J55K57
91b005K42K58J92l7k10j85j05j8r6j31L6J34O3Q7J9j18k4J13K38K39J00J4j17l3J6j99k06
118a733j41j01m3m4J7P7O2J25P6j6q0j14j57j16j6Q7L6p9Q2J99P9l5O5N6j5P6K17J19q2j99
148a598k20j92j07q3LN4J09J48Rj1K2P6P0N6O2L8oL2lnMj27k32j41L1M4M4N2J23R2o0o9j61
181a946j73k8q2j63q3J5N1Q0J71K41K05O1l2J9jQM0J3K8q2j44m6p6j62j08j5J47K32R2r9k18
212b055l0J64J76l1k23j24R1J85mj79m9n0p2M9R6J5k8P8J15M0m1o0n8K4N2K9J62J70L3Rj7
243a533r8j47j21j8J09J81mj15m2k8J1R2J40J11O8q5j49j16n0M7L4q6j03l7P8J01q7j05Q0
272a872J23Lp0j20j44q8J29J76P5M3N4ol7J20J51O0o2k20j83r0j53j09j37j84N4L84L41J50
300a612K1j13k09p3j7l5Nn5j41r1Q8K17J35j9j8k0j15r4pO9M8M1M4J51J73n2j27pJ76J54J0
331a473O3J01m4k29k64j85r8M7K51K66J28j8j09j08kM0J9o2j7J9l0q5o5n0n0NJ37K46K28n8
361a397l43k25Q5J95P7k5j56p5J08M4l2j14r4K7Q9J14L8j38j6R7rj16k21j12J52J95J47J38
389a567J6j14o4k8k7q6j38j19Q4K69K01J96J40k5n5j30k37k02m8m5p8j3Q6kq5M1J01R1O3Q0
419a695P2mJ5q5j09Ln5j30q3r5j22N0J85J2o9O5J30M7k9L6K3N9J53J88M2j00j15n2L1RJ36
450a487K18P8k8r7j16j70j34L3R5qKK05K81P6o0j22j90k41k34j69M0J34Q1%L6J45Q3k2j1n7
480a639o1q9r9J21R4r5j08q8l0K7J43O8k2K2m4r9j06q1P9J38O3N4K0o0j59j71j37l3P0P2J24
511b026M8q1l5L6P9o5n0n7j06l1J57J48Rl0R8J53P9Q0J56J81K6p1k06j65r4J8N1j8j28n0Q0
542a814J8l3j3L0K8r7p9O1M5o3n6j8M3Ok6K1M7n2j4L4P0O1J9N9J3n9J0K1q7j67k3M4r1p6k5
577b163J15K60K14Q0j61j45N1J21O7p6j11n6OK3Pm4L4M8o7M1K08L6j97j74o1n3N1N1N2J9r2
608a916J8J14J6r9j62O1J57J60O4p1N7K3p0p8l9K1R4K26J81Jj4P6J27M4r3j88k54j50L8j0
638a666q6m2N7K4J1l6QJ26K4p8j19j92j23j02r5M0P0M1O1N7p7j20J62K37Q2q0k11j34%K5p1
669b207N8J60J98J81P4k8j26j22p0J4R3Q1j07k06l8oj27r0Q2K7r7mL0N2K19K43L7rLn0j82
700a917j09L5K8M2J55K01N4r4m3k5L0J91J30p2k52k28j6K10J52j20j40r6r1mN3j42k41l3Q0
729b262Q4J22J30J57N7o1r8j01l4N5J22J12n0n3J5m1o9O9J74j6r7QRj07j28LQ3J43J12r6j42
760a900p7N3R7l2l7Q0J43J12O1jp6j19j78j49k4j8o0K1J68J23Q4O7j6j09j50k31j77O2K17
789b066J78O5R6J78J08%j00j69j94j61m3j9R1K68J76M4o7k02p1J02J97R2j09j61J0J7j08j30
817a978N9J91K13J80r1k59j45M7J11R3M0L7J28M5j36j50K2J09m6qM2J31J87J67Nj3k3j97k16
846a455k59l49k51oJ1J18K60P0j28j22p4K6j5j71nJ58Q4J23Q9R0N5O6J70R3r2o5L5q7k16j84
876b031m3K3L1O5j7J9Q6O4R3J13O5n1N4M3r3Rj1j98j44Po6j57j48k5J21K3r0o4j3QJ21J34
908b072P4j6qN9lo0m2o3j96r9J5J0K21K73l4j23n4J6J24R5p0p7M4Kl1L1Q3Q8j0j04k5K2k7
941a957m5L7J42J55M9j25p7L0K6l0j0Oj5j6P9P6L3Nj40j24m5rJ4j39r0J6kK0N5pM3K18K25
974a602N7j56k20o0J30J21O5KJ0q4p3l2m4N4K2j15j61j10J8RJ19J50J41J93Q5j20j3P3Rn3
1004a585p4p5l0N6J13O5j3j6r7r8J3L2N5n6k05j52M3K15K06N4r8j49j09JR0J64K5j57q5m0
1034a907j44m9jj36m9K25K47J87Q6r6j21j01o9l8MN0K6n6j03r5JJ05J36J05J1on1Jj1J3M5
1065a791m3j3J13J38J42J02p9k33j47O7J28J23J22J8p7j08o0q6k5L3K1k1r1o0J4J39R3j33
1093a714j09m2N1M3n5o8o2nK4k1OO0J06J00K7j9N6M3j59k63j47k2oK0R0Q9O0Qo1j09q2k5j17
1126b303p6M7O1k5L8J90K18J00j50k10r1j0O5l0j80j02R5N9jL2Q7J07J40N7j00n7L3M8r5q8
1156b141jJ19K05J19K3Jm7j63k50p4O9k0K1O7L1O0l0n3lR4J73P9j5K6ko5K6O2j9m4j2J2m9
1189a801j12j28o1m2J35J87L9m3j93j88l2O6N6N5N4MM3M7J56J77K9J7K9L7Lm8m0OL3jo8j73
1221a757j51j0J07J16J7l1j0m1m9l2j12j60n5NP8Q6j6j30j71o1N4J62J68l0o4Q1Q7M4P6M5
1251a754k0J12J05OL0J7k6L8M4qr5L6J23Pp4j20L8P7K4L8M1Oq5n7j9m4j47j57j02K8J13R4
1283a731k4KK3l2l9n2j3O7M6q7j07n1P9J06K0M0J96J84j7q6K9J05J77K11J08n9k54k34j55
1312a548p0N6pk3K6J4Po0j54J8O8J5n7j00r8p3k2jJ50K52J21j29k11j35N7K32J65n8p3QL6
1343a594m3j7N6N6m1m6m1o4Q8J25K4j52j37m7q6j82j35k3K22L28J02n3k7M7Pm0p7%M3J22N0
1374a535p1m5L1P9Q2N2l1o6o2j25j73j61q4O5J39K14K37R9J6O1J2j23j84k46j47J28J60L9
1402a639j2j30m7O1o2j72j74j02l0R1K12K20J15j25l9O1o8r7j0J40Q6O1J7j92j43l6q1P0J96
1431a829K29J42j9n7o3M3J53N6j14o9o1k5J07K20J36m2o9l2l8l9q8j95k52p1J00R1j16j17
1459b019KlP5L3j9N5J17N0j9q8j3J45P9p7j24r2K8N1M1o0n7M7J05J36J71K5k28l19k26K1J61
1490b002P0J5P0J56J74Oj93j97q9L1J35J79J36Pm0Q6Q4Mo1r1j46o0O9jm5q7N9J77Q7M3m3j95
1522a662j10o5o2N4K04Q5k0O1N8j37j43m8q9n6l3LO2J11J92J65j14k48j43J0rO5J02nm7j12
1552a931j66m7l5P1J81J74N9n1j52j99j07r3L6J22K58K67Q4j4j0l6k5p3j02q2j61k02j1J88
1580b057J92J20O9lj05r3JP5Q6O8J0l6m0M6%Pp7j80j11O5R2M1P5N4m4o0o7j17m9O0O7N1J6
1613a844m9m2l8J4l2pQ0O6O7k0N6J40J38R2p8k80l19n9L3n8j33l5J20K36J35J9j2j04p0R8
1643a886J36N0qq2r2J08J21q1r6K4J05P5K5P3J66L61K86K6J3j09k51j28l1m1j81k65j54RQ0
1672a747K1k0L1J04K20P5j29k67k24k4J9l9N2J84Q9o4j37j08j3J01J33oRkj15j48j03k3J53
1701a978J97L1j78k34qN5J0k1j14k6j0M3K30K10R3o2j09q0m2k1PN3O5nk9L8Q5q6k00k1J96
1732a911J35m1k6Mk1m7j04qj6pP0J23K74J55K1L0j33j47j10k7O1M2m1p3K3J56P1q8p8r6p9
1763a888j03j8R6p1k02q2k9qK6R5J07L4P2l0j33q2k3K5M1L9O4J52J15Q6Q4J12L5j40j22ml6
1794a788j33j66l6k2K1J28Q8m6p8K6Q1P6k2J3J24J2j05j77m3M4j39j62o3Q4J89J98K3j09j06
1823b088o4n8L7K20J72ll5k2%Pj9J28J60M7J9M6J24oq4q3OO3Nj05j77r9Q3J23p2j65j80n6
1855b076N0J12p1j57j2L5R6R3R1J51K76K11q1k80k31p6M3J8nL1j5Rj5J3J46R9o7p1j00j85
1885a968j59j32p0k1J39R0j44j52n5J04K70K26J1j53r6M4J38L8j74n0K28J47pm8j3o0j66j06
1913b139k3O3J59R3j2O0O5j3L2Q6J51J10Q3k1j05n6M1Q4L5j5q5r9j26j98j18kK8nQj9r1j05
1945b134l7M4K13K17j43k72o7J69K13K5j52j11P4J91J94M7j25j45j03po3l7K5n9m5R2N5o0
1973b001l7om1l8l1j5J06Q9O3J51jj78q8J10K06N4r3m3p1j03Q2K37K04Q6P1N2j59k46j88p0
2003a898N4n9j60r4J6L0Ppk7J5L4j2P8J24J35Q8p9o2OM9M4l4j21j03k7J4M2P5K8Lo3k4J16
2036a812J19L3j12k15q1R8J81J22k5m7L3J1Oj1rK4K8j0j46j65P0J24q8r2L6M2l3j9O8J62J10
2067a598l5j63k01r3PJ49J03M7J3l0rJ2q3j24l5qM7N5k6R2K43J39J4p6j18q8r1o8K8K10J03
2098a584j76k40j03P1J06O5Q8K1j30j50K0J13J50J76L9Mrn7m2l6O5L1NJ47J31M1p6j72j98
2127a700j20m2l9r8m2Q6J66J67k4k17j12k3n6j57j50N5J35J84J93R4k4k0J8kPo1r7k1O0J01
2157a739n8j13L2N0j8nQ5Q4l8q8n8r8j61j06J2R6K02K15Q2o9k1K1PKj6P7J07l0j00j17j02
2188a865r7j41LJ06K1q3QJ66J36m0k13k41o5P2J25J23L6J08J52M8J8Q5J29J09J11j7k26k49
2216a681k31j57j14j50o0J88K26K10J51L6K7l8j83j48j19K0J62R1O6J48J00j01k65j37nPj0
2243a967q2o9jO0K14J54QO7M9n9m0J5N3L0j4o6p3o3L0J03K5l3m9K6J33K06L0k42k73j62p8
2274b068K4K9Q5J54J00j30j58J1J3R8K19L31K88K0k11k56k11k26k01q1j9J3J8O7k0m6O8O3
2302b026p6j75p7J19J96Jp5R9K23J01j39k46k08j27M8K16J94J62Q5m0r6m4K5k1Q2R2p4j09
2330a890l1k7n6O5J22R0m6p4L9Nr8k5K0q5j27j83m4Q2J95J91P9On4q4l3P0R7P1npR3J13O9
2363a462P0P0K0m2j07j48j29J3O8Q4M7Mr4j5L1j23r1q4J8M3M5k7j55j93L1J78J12J75J89L5
2393a437j00k17n1J04J21j2p5Q3R4kl0j3j7k0l8l1m3n4m5j33KK04J05kP8J51p8k59j32k5o0
2424a932J2J10J14o5l05j29J13J59N1jO2L0o4j12j21%R6K2R9J48P0J7j05j86p4L1k3j05j23
2453b211j9J49Q7m0l2J7m0j33q8N9J53R1K2R8N6j10j50j20o8L8O9J26J35L2j6O2k7j69p5M
2483b100k0l0n2J5K18J75K8K1lJ2m5lJ22J11J66L4j11r7j27j47j90k77k04q9M8J88K20J44
2511a993%n2M5J33J03Q4N4N1Qp7p6j20j74K6J11j16j11l6R2J45R3O1Q3P9O3m2j68o4J31R8
2541a569K2l4j72k40n0N5k0n4KM9M8j34j93p9P8J86J92J14j6j5j9P2O4K0Jol3M3R9O4n3j6
2573a594O9J1o9n9q3p5j33j29n1OP8j2m8m6r3p5K3J30J05P3Njl1l1N6jp2o5RO2P6J00J88J9
2607a658k15j81m4O2J18N3j38l3J53K01J21j03q8l8r0p6J3O3K6o6j46q5m8L1J28J57R0Q6N4
2636a653J9N2J41R8p4o0Q3M0p0j66k2R7J21J01q1j37k8L6M3K6j22k04QJ40Om7M9J24m4k42
2666a766k50k25r8L7O2N4R8P5K5J3%j4N3P8M6LN4l7j04o6LR8J00p5k09l6J88Q9j70j17M2J05
2698a944J92J71k0j22o4o0j53j59k3M8nk9N0J02m1n1L6J29J07l4j81j37Mk2N8R1J63J58Nj54
2728a885j31O4P6L0qLK05K23j12k95k51m3O5J8K5Pm5l8J4J3M6l4j6K7l8M5P7R9J62J39L9J2
2760a507qq8j49n5J26J41j2k76l61k02k6PO6J7o6k8M3K13K50O1n7Nj1J7J8o8l2p0j07k0m1
2791b220n9J6O7J01M8K5N1k8km3q8m5K9m5j32j61j14J40L67L27J09q4j76j24M9J22J9n1LM3
2821a856P6Lq0PO5Or4j57j57k8k0oO4J02j6KR6J47J03K2j0Rn7k0N4m1q7k9r3j8Q7L3JM0J17
2856a735P7m7j32p0l3o3oJ04j2j50j69j56Q3J65Nl1m7O2K7K7j0o3L8L5l2ko5p6N2K2K5J14
2888b063O6K5Q3J42K06J90L8mM2K2p2l3K6m5j82k03j46j35l1N7K13K00P9R3J29J00P9j43k25
2917a492k25k6Q8J0N7L9P8P0q4j60j59j1P2LJNK2N5n6k07j62oJ4p8L7O5k2q9j7J11J35j5j31
2950b078Jo4j65j10n5q4J1J35J9r8l6J68K04n3k10j8J18O4PJ04N6N4M1j5J4P6J32N2m2j8J08
2981a682K10J33L1n2j05j3Oj05j85j72j04Q4K08k0j43oM8k4l2o5L4J74J20Mq3k34l06n0J32
3010b197J15J42J75J59J0j02K2L7Kn0k19k09K0J20J2PJ96K46Q4QOj35k54k07r4n7j74j12J21
3039b328K20J88R2P5J60M3l5K5o6j71o1Q9O2o0j08n7k4O4J00R2N1l0o6k28j64M4J03P5l2m7
3069a994j4K6J26P1P2M3j44k24j88j06l8J6N1J14K26J26k4lJ67K10J26L9m0j45k40k16n4N7
3097a960P8J7q7n6j8O8J61L2J5Q1M8M7L0j14j23j60j53OjM3J49J50J48k8q6J4O5Rk7Ll8j19
3129a806l9l1p4j06K8J45L8k0L3M7J11K8J3N0j08p2J5J60J37m8m6J2r3j24j19r1N8J36O9l3
3159a730k6L2Pr3L7J00mr6JK4p3K7n3p5K1J53K55Q9j92k64j42J20K43J51M1j39j50Ko9j66
3189a969n1K4K7l2q8p2P0K18J12lr7m9L6L6J52J57j1j36j82j00O0K0q1mqK9J10O3j02j31j28
3220b130J1J11L7o9j44j11K4J55J40Oj04M8J85J98K34J43%j41j53j43r6L2J67O1n2o0M4J53
3248a454K2l6J4K5m1l4N3p2j59j25J7J45O3j53k49j85Q7K95K22P9J19J09j26k13l30l41m0
3275b308P4n9j33J15K18Q0o2j10j8O6R6J41J79J47p6k54k35m6O2R3J05Q0J00K02K10R9o8k6
3303a328lnj9r0q5j63p8P5O8n2o7j38j65J7J63N7l0r1J14K31J31Rm8k8j8n9j09qJ98K44J11
3334a166o5j44j42r4j0o2j15kj07j23J1Q5K5l4MQ7P8k3L3J46R8j8j03j74j13K4Lo9j1O2J49
3365a770J16k2l0Nj04j05j65j77m9k5pJ22J54L9q5o7O4J41kr1QJ31J92J30m2j65m9M9R3nj07
3396a823L2J36J02R3J45J55n3j57j40m9j08j16oM5R5J18R0p4j30j64j89o9n0j39lJ84J86K13
3424a676J62p5q7o2j08j08kQ8R0J6M5P7Mk2l9j3O7J13l0o3%K8o9p3L0J17K2j00l2Qm1o6k0
3457a819j6m6L5k1q2o4J1j4MJ17O8J0J3j6q0j32q3J07J78J61L7j42j36Q4J22k2q1n7k1pJ32
3488a760J23rm9l6Op5j66n5P8N4J18Q1P6M5L3N5n6j33j39j07j0L7m5p8m5l8r0m7N7Q0j8k6
3520b139n6j13j53r6L8J41J23j1l2Q7O7j55j38P0K17J29k2p2RN8Q7R9Q2O8j1j8N9k6j00r0
3550a898o5QN1P0J19J14K5k9p3r7pQ3m8j28j51p8Q2P8j5rJ21J69O1P1K01J11q9j90j59j26
3580a798J1J11qrO0l2n7l3q6j33L6R1lr9j10R0K19K35R8j06j61j10q0o6J1L5N6M2Q5R8L8M0
3612a535K0M2K9J5p1j62j26n6N2J62J75O1j1j15o7L0Q2J48k0k51k29j19j53q9l9M8J43J53
3640a883J76R0j40k38j87j16K1Q4N0oq7j57j50rN7M0J99K87K12J58N7l5p1Jj03o7P9j3lP4
3670a680l4rjo9j37j12N5L7jJ19J91j0p6J1J58K31R4k5l2o2LO7qj15k85k86n7J70J83K02J79
3701a299k6j26k17k41l8K8j7%Mpj4o4n1k4k4M1J26J40R1J8j8n6j52j69L3K78K78J48o1k38
3731a657j93k32j97J3J10Q3j1O5J67J48Q2o7j45m3J95J63M4K2M7k4p8jJ6j24k39j88j38M0
3759b142L0j2O4J07J65Q1k7P5Q1J5n0p0L9ko5q6k0N5N4M2J38K08N7j09j51j79r5O1J5nq2j37
3791a945j32j44m5J13K73K20K7l5J2K8o5j43j42j5k6m7j8J4ML6l2j2K8J15J19Ko6QL7n9j3
3822a903L1p6k9K4l5J8l1j19o7J12J24L3L0Q6Rq9M8P9L9n2m8pJ9M7j01j48l1NJ44L06K06P7
3854a299j37k11q4L1Po2j59j06O8N7q0j9L9J2J27R7l3p5r8r4j26o5q2o7M6O3K8J15K01J08
3884a798M3m2j72j21J5R3K02J9j99j17k3p3r0J48K49R1n2q1m0M9J2o4M6J04L5k4jJ43J46k1
3914a523j40r5O7Kk10p4J04J10k2r3k7P4O7j16j42m1k1P7J99O7q8j78j28J12N7q5n0m5M4J84
3944a914J11m3m1M3O8l0j62j24l6M1N5p5j03j9JL0J34J66J00q6N0K31J39Rj06j63j45o1k7
3973a957j26j41l5J38K70K66J18m6QJ60L0j50j32j3R6jj40j42rQ1L3l5K1L9K1nl1o6o6JJ79
4004a634K17J13N6J1p4L0K9j57k31j67l9Q3J31Jq4j42k27p1O4N2k9j54j0K13J70p0k32k02
4032b353j37J0J27J87P3L5J01J08J02L0j0q3j71j41j17J5K16K17%k00j93o7K5L3mj7J2o4j45
4061b411j20q6q9m1J6J96K82J80J12J34L4m6O1L05K97R7j6o9j02j02j59k16k27j34n2l2k5
4088b213K9O4j0r6j26p1JJ17K05J35Po6m8nL8O0Lq2L5R1O2J3k2J8M3q2q8J00J25k8p9q4j37
4121b091K6J90J23no5p6j10j02j5O7P0J02O7O3J24J5rKj2K5lo9q3j09j29J1J42J00p1j11n5
4152a988lj4o1j11r8J4J42K05K26J98P6q3j09q5q6k1O2P9O7p5j06p2n7L3M0Q4l8j61n6J69
4182a829J66j20j34kK1j12p5O3M2pl6r4o7Q9J50L6LJ65K41J53k0o2q2j29m4N3J19Lj10K5k6
4213a620j61j05o7j81j64j3J16R0L3j07n3K02L42J24r4j84j39o1j35j4J90J77K2j8j10j66
4239b096r5L6J41O7n1oL8J45J79R1j7k07l19k84q2J42J54J10J06O8qj19j33J3Q4J19L1o3p2
4268b028O7R4K8P2J23P4J29K02J06q2k19k66k52j93p3J64J41M8N1O3mn0j42j16m3J4M8KJ07
4297a935R0r2j92k44j80J3Kl2Q3K2P6J39J05O5l2p1K8O1O1J29J16kj25q8M1O8K5L9P4J6l1
4328a771j65j88JL6m9n1P4L27L65J65l3j00k06k79k18q4J22J48l4n4J52P5k61k51m7L7M8K19
4356b022J84R0J3j34j2R0MK5Pp6r1J1J26K2l1N1Oj07n6P6J41J71Q8M7j7j61j22O0l6j46j13
4387a912n6J1O6K1m0j07j04Q2K39J71K3J68K54K8j78j44n2j0M2J2j57j73J3M5M1K1N5l3p1
4416a745n5j61j66p0k6m2N9M3q2n8J40J92O2l7p1j03M1K82K28l5j16j36j51P4J68R5J16lj17
4445a674j29p0KN9n0n3j3K6J52J89P5k2J4M9j8j26r3M0J25J3j78k72j05J19J59K5L4J30J20
4474a472J3%k1j67j04L3K5J9k9j10o5l8l0Pj16p3M5O5r8o1J56J43N2O8O4l4p7o2J7L0N8J42
4506a620K3j41j98j27o9j24r2N1P1PM9R3O8J15N1j1l0M1J31l1j31kJ78J42P0M3L0M7Jj09r4
4537a568q1mP4l9k9k6j28j16o4k6K0J71J99J27O7p3n2J45P9r2j46j31m9j51k65pJ34QKl6n6
4568b113j9m7K8j9o8r4j42p6M9J26R4J00P0Mq5MK12J03J3R3J27Rq2j34m1RM0P6k1p0n1K2m3
4601a926n4J09J85J85P7L5Pl3o4r8NOk2m0p8LM2p1m7q5j18j52k03p2K7J18J15pK1%k0M2J49
4634a964J87Rj26k58j08J60J80J9N1J05k9r1p0j1N0m6r1qJ0K5M7M3p1q2J3MnJ8rK9Q0p0j9
4667b028J53J12L1L6j9q0L1J21K00J75j17k06j19j98k57j30o1N5J77P3j28r6J76J13l8k4O3
4694a985J06O0k6r3J16J56P6Q5J20%j49k14j28m9q7m3J45L04K25m0j43k9o6j19l4J90K20J63
4722a239p0k93j91r2J5M7k0r8j57j28p4R1J28J42K60K37J36P9mn9p2j8j6n6q7j78Q0J58q6
4751a565j07n5j38j17P0J65J21R1K4k2L0M1o1j71j13mnr2r9l6J6J01N9J2J5pm2j05K7K71K07
4782a489j9n1r6j19j36j13j32n8J20K19Q9j39j3Q8J11K77K76L2j68j88j11q0jK0J06O7j00
4809a608j76j76j53j00K6J48K17J93N6l5j27j99l9j7J6N7k7j17o3K2L7P6J06M7l0q6m5N7j7
4838a957n9p5N8N5m5L4R4N2M1O6J17Q2l7k07k19j15n0m4K0J20P6J44J14Km8L1Q6K8L2o6j08
4869a778l4J01J13Pr1j18j28j55j6J64K80Q0k17j92lO7J48K03J44K3M9R9J12R0q1j69j56j46
4897a604k2O4q3j33K4J55R6J0j06q5J0r3j85m2J46J39J13P1j8L7J3r2j42j55j29JJ25L6rJ6
4927a842l6m7J4J5JK7O5k8j39p5JO5M8ql7m9o5p1J09J97J19O1n9p5M4j7J9l2j39j12J9j6r2
4960b135qM6R0P6N6Q8N5j5N3J70J15j15j86j23j93k40l1J02P4P7M5N7O7l1J4O5M7R3k6j60
4990a873k26k65l9Q9o3k0O9O4J50K73J81M4m2m7j6kp5j65j04n5O7J71J12Nl4J5m4q9j15o9
5020b103k5j14j15j1J4P6K35J19j33j01K5J3Q0N3k8q8m8J6J33N5j30j16O3K05J67P5m3r3m0
5049a859mr2j56L6R9J53J23k0l9J12J43N5n6p4L5k5j01j65j05NO3k3j56qJ15M3M2P5L2N5J6
5080a681L2L6p7rO3l3r0r0OQ4J17J12K36J73J1j61k48j77j26j52j58o4j6J54J07m1k0K4J3
5109a975Q4L6j08r8l5L1N4lk3J2R0J04N9l4q1j34j09R0K23J01j14j41n1j4NJ13J64M2OqM0
5140a674l2l2n0j58j08K0Lp0j20m9J25J64J26n5j77q0P8N7L6K5j16r3j2n2O0J68J61J1q7q
5170a939R1Q2K9K3M1K3l5L3Pp7j55k10m9J11J36L4n5Q4J37L1j26p4k9j13j84q4nLpP2P7L8
5202b090m1n5P1J00Q6Qk2pl1PP7J18J12m1q5j19j4J1j19j24N2J96J22r6j61r1J2P9N7NjPO0
5235a917N7J18R2o1l8mj4mqk6J1K0J79K53L6j89k3J27p4j73j70k19l7J05J29O5nK1N8n4j21
5266a866j1R1Q7p3k53j73J0R1m2k6J27J8p3m9QJ27P7J21J50M2j22r6O5Q8k9MP0N9Q1J03K0
5297a374o4J2K0p2j19j35j16J8J43R6N5J4n9M9J46M8k4n9p0j21p8O3j4l4NRN2N6pj39k10j14
5329b023M9Q4nj07j27JJ3M2J28Q5Pj02j42n7J78J95L3r3j42j19k3J66J50M9M8J9n7j21j84
5358b055k10LJ17J51K33J46m0k13j31p2j48n2J23J88J27L1q7r6jK5mM4N9P0L3k6k6j34k12
5387b157p3J82K28P1o5k6R2J02R3R5n3j72j59j15r3p2k7k0kQ1J07J52J37j12j22j4j01j18
5415b161K7J04P8m0j43j2N3L5J01R4l2jJ16M9n7kM9n7j06P6P6j1m2O7J68O2l0mo5j67n2J02
5447a725K4N2Oj10j68j65l7k9j2N5J63J86J17n7j15m9q4n2j39k62j92L7J42R1R7L0l4O0j6
5476b186p4J4O2J53J46J5j14p7Ql2p4k9J9k9k5P6M8j8l0m6l9j7R1K15L00J90Kj49k18j38N1
5507a905P4M1j50k87pK28K92K19Q7M0n2j27j87j38j14n8M5J77J60L8J02J64L6j05l17k49K4
5534a969J98J88O5j3j46k15q3Pp5o0L4o1m2N9Q8O9K4J27P2l3n5j03q8n1J19R8j36j77J12K07
5564a840m5j82L9J91Q2n4j40q3N7Q0O5K5O7P8QL0N7J20N9q5r0q9o8o3k2Q4J43K2k02k48r7
5595b101l1j12n1K8r3j58n6l6P0J89J31L1MJ22J24kK6J13O7j1n5o6j7k1j00j52o5p2oJ70K23
5626a907Q8p3q8mL9K8j7JKk7rk6q9j39n8k8J3J08R9n4o9om3k0M6J16K02K38J77J19jj09q8
5659a579l3q9p0mJ11P3o2k0P2K09Q3j77j34j12o0Pq5q7P0K24J99J04k5k15k19j17p0j11j08
5688b225l1O9J33K64K11P3R6J0k21k05q3p9j08j04o4K6k4k2J48K56K06J36M2Mp5pMr9q4Q9
5718a664J21o3q1R2J20oj20j47j02J4k5k1J18J98J12l8j17m8j3r9j34K4J11L0m9j08j54j8
5746b067M9k2K3N0k7j56j08J54K12O3k1J0J12J52J28Q8l1k46k37J7J15PJN5J02l7k04j54P
5775a965k3QJ7n0q2j42n1J18P0k3N2J66K27J00j56j85j20j75j49m7k1R2K1r6j35n7R5K82K63
5804a966p1j57q7n3L7Q8J72J18J01J11J5lO5J71R9j1r4o8K0o1r1n5j37r4R2J38k0M4J08k3
5834a612j22o3p1j10KM7Q6Oj6j07j55j5K07J77J56J64r6j58j03j38n8P8J72P5j35k04q5O8
5862b010J01k2j8Km6j06k1%l2K6R1N8j0L8N6N0pj47j94q4O4J48K25J34J8k7K6J36O7r1p4l1
5894a680p8o9J5nj02j01K7J16O9l2j59j15jj5J3L7K2J7M7J08P3J13l5k03p8K9J4M5L8n5k01
5925b146r0Q7P4p6j10J5Jl9L6K02J85J05M7m7j11j58j05M0M4r8j46n3J1P6Q8k3m3om3Q9K62
5956a932J07n5j21q2JN0n8n0J36J43l6k10j36P9J36P4K2m3q4p5K5J15J23M5K6J52K59J71n1
5985a269pN2p4p8j14k05j86K0K2lK5k3p7p7J6J04R3m6k8Q2J03P9p4j37j4K3k0O8K8j18j07
6016a942j61j48r6KK12L84L56J05k3j20j74m3j6p7p2Qr0k21j75n8J12K24P6p3RJ35J84J09
6044a573Q1J21Q3Rj35r6K3j3L6P5r5j45q0j43q9j9oJ8M9Q1J67O9k90l37q7j1j22r3N2J81K72
6075b017K00m9j36p3q5NJ06O0mj4p8J4J32J51J60K4l0o5j90j26J16J46J65K10J07j20j86j77
6103a754o4j0N3R9P9R1J05J07P4m9j45j59j39jJ36Oj64j19PP3J97K13J2j18m6qj08j02p2j
6133a807Q8P3Pp7j53j01o8k9L2R0J6r9l5P6J23r7j57N7R8R8Rj66j09LN2rL3K5m5Q9K11J20
6165a652m2o2kL3l2j04n1r6j44Q2K16J0q1L6O6N7J11J19K3j19j72j05j8L7m8o3L1P2Q6J82
6195a630J07p4j02j7p9j70j55n3R4K25O5q2N9J07M6q0j69L2J46Qj7O5R4r1j97j46r3K3J16
6224a968O5J37J53o0j81r4O2J24L4J6j9j3Mm9j08l0N0RMl0r5n6L4Rl3p8k0R3K78L35K03j6
6256a240j41p2o9j59k2J42N0n5J4o5j46JR6K1o9r0J3P6J0j04j24Q0R5l1n4l5LK2M5O1N1j6
6288a712r2j18j02k9K9K5j5K4M1j26j65%P5J88J55L8m5m6K8l9j96k35JK47K66K00J74J71Q4
6317a174M9o9j98k23j88j21n9J5M7N5P6O3M5q7j19n9N5J30L6lM6P9L6o2o0p4r9n1l0J8J7k5
6349a934o7j4m4l2J05J08n0j00K5M4l9oP7J81J08N3Q5J43L4j59k79j45M0j26k74k16j13L7
6377b558J45J63J40P5jm7P9J76k0k22j21m8O1K27J36k4m2j4l5p9j66p2J32J74jj35L1J19n5
6406a982l8O6J43J72J04J14K7j38j62o4K0J26K15K17P9j59k50k67k08lM8m2LL9p2q4l4l5j06
6435b271j28l7l0m5mo5j95o4K06K75K12N1k4K2P9J04K1P5K0l0Jk6m5m1K6J38J11R5j7k03j57
6466a946oL0q8L0K16K48J35p3j46k8L2j6L0J07Nj65j20p2QN8L4Q0J46J20M4rr7j32j23j54
6496a852j13j4J44Q6l7l3k3K2M7N8N5J51K29J0j41j7L0j09k36k53j04m8o3k4kN2J29K04K81
6525a571J69q3j99j96q6O8J96J94Q7k7Oj1j2o1m9l5nJ21M1j90l18j75J20J17J19J46M9Nnp9
6555a664j20q1lJ16O5o9j40r6q6q1M5J33J07P0K2q6j44j56K0R2P7N4Q3J52l9n4N1O1J70J88
6585a313M8k03k74L3K23Q6j24j12o2p5mO0q4q3K8Q9N7j34jK14J16o1p9P1M5o5kJ52J36M9q7
6616a356r5j84j93j43j51m8M0J36K75L02J94O5kr6j80j14J0N7m4j13o6Q5K38J28K3j34k13
6643a579j10J09J78J22R8K0m1j47k03k67k15o9M8O8N2J95L61J88q9l05l52j88l7M7O7OK7N6
6671a960NJ3J5K2L6Q7J37Q5o8k15j65q1k8J8J3j40m5N1J15J21J24J73J68O2m2j47k46j69j16
6700b177p0RO5L4M3J79J79Q0M6J8Lj2j21j05l8Q5J61Q2R7R7M2jm4j22j71j97n7P0J07J79P1
6731a468mKk5pl3o1j6O1M8K3n2j28j01j8P0J5p7j24j19m4P7J59K16J89J50m4k64j34K4Q2M9
6762a554q5n6j7P2J03J95P5k40j34J09R3Lp9l2O1lj73j61j4J15J24k3r8M5P2M5Q5J04q3jK0
6793a432n4M0rj3P7r3j37O5M5j79k25n2j2J73J77k5p0o4j05k8N9L9Qn1r8mQ8O0j47j23j5K6
6825b079M9M3N5M0nL0O0N9o1q7K4q9j9J04P3J00J07M3l5j68j54N6R6Q3M3p2j55r6J33J42Q8
6856a592P1K3j9j54j22j6M9J53J68L3p2j16j22j42j18n8l7o2o9mQ0j3OL1R2K31L05J68j7j71
6886a494j11nj45p7N1K0L1Q4J17J21O6r2j27N1N7M2J14k8j38j58m3M9M4QKJ20R9k4o0q1r3
6917a600O0K03R1j37j32R6J16jk6K4o1j00q7j08j3j7J5L1j4l1L9L7J2L4j9o1q3j54l2J47Q3
6948a688L0n8n0J01J83M2j49k29j03R7O6j79j59J61L61M11K60N5j33j75m2o0j22j37r1l1o0
6975a699r5J5J11J05P3Pm4L4Q8o6j30n5L7J00J30J96J88R8K0j30j82j12j19m5J03O9j06r0
7003a499RPp2m4J7M5J19J76J94J72O6K2j07r0j6n2j13r7Rjl9n3p8p0mmK2o4p7k5jp8r9kj4
7038a841n3j02pJ39Q6N7P0N9o0j96j75q7J4J98K07J46Q7O9L1r8j07m7r2l4J02J30J53N9M2
7067a250j0m1J3k0p5l1m7l3L4J1K3Or6j20K2Pn5NK3L4R8P7K3jj14k18j22M1M2M4J23Q2J2L1
7101a482M8K0J14M9p3p6j55n7J03P4K8l9l2Q0M8p1n7K6O9N2j5j02k22k09j6J03K02K06N9L4
7131a291M0j0j3l0k1m1P8J27j2j12n2J21N6l2m7q6r8q3MJ8P8Q8L2Kp9r3K5J20O9o8j34j03
7163a547JR6M7n9k7J16P6M0M9J4p1l7J02J26J31O4oL9O5q7k19j77j71p8rm4R4K20J76R2j19
7194a103k07j05J4P2Q3kQQ4R9R4L6j02o6L1Mn4j50q7p7Q2J77M4J1K6o9j73r9Q0M8OM4k0l0
7227a301R7N7j21q0J11J26qm8p7p2L3K2j6N3J7l5j49n2J02Q1M6o2j15QJ15J85J48r5k09r5
7257a334m5K4O9K1J1k2r0p8l6l8M2K85K66qj53j34j05N5J21L9j4J1L0n5o0j1jL6M4p8p7n8
7289a343m9L6Q2J04J12Q2L2j6n8q3o7N7J34J69N8k0j1o6o4nj0j69j72p3k8kP2J95J48j6r1
7320a062p0L0P7rn3R3J43M7j2q9p0m0o8j29l0J44J19P5P1N5P0L8n7J6Np8q8q2j89j77oN9J9
7353a248mq1m8J19J85N6mnL6o0j52j92j81m2M3K2j00j80J2J64J37J24Q3Q7R0L0q5p2N9Q1K3
7384a103o8j1R9Pq0nL9N0J28Q6n6r0q6n5n3P6J27J9L7P3rM6O0L0l4o8k4m0%J00J05ml1j25
7418h60j48m4K8J8K9O6N5k8o3j35k00j23L4J27J11N5N7P8Rk1Jpl1j5rj25p6ml1O4J77J22M2
7451h47O7Q0k2j17j35%L0p4j3P1N6m6o1Kl8o7n5J2J6m3n7j0O8J00J03L9L4J45J07o4q6n1n9
7484i15m1m3m2o6n7K6J39J44Q7R5J18P0k1o8o8p3o7n5j1O3J3J5Q1M9J1k2r5j15l3qmQ3O3L0
7518g17J7j28j66o9J0j5k4O5N6j1k4n0n5l9J8N9n5l1J21J22L6Nn7J3K5OQj1m1l8O9P9Ml4J7
7553h35M4J10J58Q2k2r8p6N2K5l5j25j86q2P1K1N4J15M0L3O1P2R0P5P6O4l6r0j14n7N2k2j02
7585e85m8p2o0p4m5P0J13N3L2O6rr6j86j42m5J5R4J48R7j1l8m0m5r5jJ28R2k4n2j08j64j5
7617a047J0k6N4R0N8J13J40R4Nl4j8k7n7j35j49LO4P7R5J1n7m5k1JM8mJ1Q9P3O8M5R3N1NK8
7652b94L1m9l1M3O5O9oo9r1j40j30n8kRlOL7N6
7670e57
##ENDNTUPLES=	NMRSPECTRUM
##END=	

##TITLE=	824-150303A
##JCAMPDX=	6.0	$$ NMR Plug-in 1.4 of MestReNova 6.1.1-6384
##BLOCKID=	2
##DATATYPE=	NMRPEAKTABLE
##DATACLASS=	PEAKTABLE
##.OBSERVEFREQUENCY=	75.4677886962890625
##.OBSERVENUCLEUS=	^13C
##NPOINTS=	25
##FIRSTX=	-22.415574248350509379
##LASTX=	223.66145107879171405
##XFACTOR=	1
##YFACTOR=	1
##FIRSTY=	50.555612658284275085
##XUNITS=	PPM
##YUNITS=	ARBITRARY UNITS
##PEAKTABLE=	(XY..XY)
-22.415574248350509379, 50.555612658284275085
18.094026527690974859, 347.09585671427561238
38.62322900227929523, 491.86444051744996386
38.90119956166756765, 1420.88720703125
39.17947629280126165, 2832.8715442559509938
39.457288485900136266, 3315.37060546875
39.735630451635877591, 2854.95809252907884
40.013733545131984215, 1457.2002511739667625
40.291289328525721203, 490.3626708984375
60.204652389105206112, 244.42588240586039205
67.710401931192066627, 238.21018058692985164
68.423451729832535761, 239.82592980478727895
69.301874311714939836, 236.589386637433023
72.68122142880058334, 240.97691274212323265
98.067714242488705167, 224.60713838825930111
103.64787336428277342, 241.40223757394122117
111.55579924489410359, 172.68668320956632556
113.81775139261205254, 239.8345971313468965
113.91505703715269249, 201.97416875212388732
126.32127697086889384, 225.80285761227068519
153.3179193573133432, 194.97406005859375
154.30489556361047221, 216.13464770940444737
160.07459070798870471, 380.497406005859375
160.07459070798870471, 381.58926745254689195
223.66145107879171405, -50.916728156655779003
##END=	

##END=	
