# Supplementary material for: An Improved Helferich Method for the α/β-Stereoselective Synthesis of 4-Methylumbelliferyl Glycosides for the Detection of Microorganisms
Source: Molecules. 2015 Dec 4;20(12):21681–99. doi: 10.3390/molecules201219789 (PMC6331929; doi:10.3390/molecules201219789)
Supplement: Supplementary file 1 [file molecules-20-19789-s001.zip › NMR data.JCAMP/13C-NMR (4d) the a┴-D-mannopyranoside.jcamp]

##TITLE=	532-150122B
##JCAMPDX=	6.0	$$ NMR Plug-in 1.4 of MestReNova 6.1.1-6384
##DATATYPE=	LINK
##BLOCKS=	2
##ORIGIN=	Bruker BioSpin GmbH
##OWNER=	nmr

##TITLE=	532-150122B
##JCAMPDX=	6.0	$$ NMR Plug-in 1.4 of MestReNova 6.1.1-6384
##BLOCKID=	1
##DATATYPE=	NMRSPECTRUM
##DATACLASS=	NTUPLES
##NUMDIM=	1
##ORIGIN=	Bruker BioSpin GmbH
##OWNER=	nmr
##.OBSERVEFREQUENCY=	75.4677886962890625
##.OBSERVENUCLEUS=	^13C
##.SOLVENTNAME=	9
##.PULSESEQUENCE=	zgdc30
##.ACQUISITIONMODE=	SIMULTANEOUS (DQD)
##$ORIGINALFORMAT=	Bruker XWIN-NMR
##$PARAMETERFILE=	(acqus, ASCII, E:/%E5%9C%A8%E6%89%80%E7%A0%94%E7%A9%B6/%E6%98%BE%E8%89%B2%E5%BA%95%E7%89%A9%E7%A0%94%E7%A9%B6/%E8%AF%BE%E9%A2%98%E5%AE%9E%E9%AA%8C%E8%AE%A1%E5%88%92%E3%80%81%E8%AE%B0%E5%BD%95%E5%8F%8A%E6%80%BB%E7%BB%93/%E6%A0%B8%E7%A3%81%E5%9B%BE%E8%B0%B1/20150212/532-150122B%EF%BC%88%E7%94%98-%E8%84%B1%EF%BC%89/2/acqus, 0)
$$ ##TITLE= Parameter file, TOPSPIN		Version 1.3
$$ ##JCAMPDX= 5.0
$$ ##DATATYPE= Parameter Values
$$ ##ORIGIN= Bruker BioSpin GmbH
$$ ##OWNER= nmr
$$ $$ 2015-02-05 00:08:21.484 +0800  nmr@NMR
$$ $$ D:\/data/pub/nmr/532-150122B/2/acqus
$$ ##$AMP= (0..31)
$$ 100 100 100 100 100 100 100 100 100 100 100 100 100 100 100 100 100 100 
$$ 100 100 100 100 100 100 100 100 100 100 100 100 100 100
$$ ##$ANAVPT= -1
$$ ##$AQSEQ= 0
$$ ##$AQ_mod= 1
$$ ##$AUNM= <au_zg>
$$ ##$AUTOPOS= <35 >
$$ ##$BF1= 75.467749
$$ ##$BF2= 300.13
$$ ##$BF3= 75.467749
$$ ##$BF4= 75.467749
$$ ##$BF5= 500.13
$$ ##$BF6= 500.13
$$ ##$BF7= 500.13
$$ ##$BF8= 500.13
$$ ##$BYTORDA= 1
$$ ##$CFDGTYP= 0
$$ ##$CFRGTYP= 5
$$ ##$CHEMSTR= <none>
$$ ##$CNST= (0..63)
$$ 1 1 145 1 1 1 1 1 1 1 1 1 1 1 1 1 1 1 1 1 1 1 1 1 1 1 1 1 1 1 1 1 1 1 
$$ 1 1 1 1 1 1 1 1 1 1 1 1 1 1 1 1 1 1 1 1 1 1 1 1 1 1 1 1 1 1
$$ ##$CPDPRG= <waltz16>
$$ ##$CPDPRG1= <>
$$ ##$CPDPRG2= <waltz16>
$$ ##$CPDPRG3= <>
$$ ##$CPDPRG4= <mlev>
$$ ##$CPDPRG5= <mlev>
$$ ##$CPDPRG6= <mlev>
$$ ##$CPDPRG7= <mlev>
$$ ##$CPDPRG8= <mlev>
$$ ##$CPDPRGB= <>
$$ ##$CPDPRGT= <>
$$ ##$D= (0..63)
$$ 0 2 0.00345 0 0 0 0 0 0 0.06 0 0.03 2e-05 3e-06 0 0 0.0002 0 0 0 0 0 0 
$$ 0 0 0 0 0 0 0 0 0 0 0 0 0 0 0 0 0 0 0 0 0 0 0 0 0 0 0 0 0 0 0 0 0 0 0 
$$ 0 0 0 0 0 0
$$ ##$DATE= 1423066096
$$ ##$DBL= (0..7)
$$ 120 120 120 120 120 120 120 120
$$ ##$DBP= (0..7)
$$ 150 150 150 150 150 150 150 150
$$ ##$DBP07= 0
$$ ##$DBPNAM0= <>
$$ ##$DBPNAM1= <>
$$ ##$DBPNAM2= <>
$$ ##$DBPNAM3= <>
$$ ##$DBPNAM4= <>
$$ ##$DBPNAM5= <>
$$ ##$DBPNAM6= <>
$$ ##$DBPNAM7= <>
$$ ##$DBPOAL= (0..7)
$$ 0.5 0.5 0.5 0.5 0.5 0.5 0.5 0.5
$$ ##$DBPOFFS= (0..7)
$$ 0 0 0 0 0 0 0 0
$$ ##$DE= 6
$$ ##$DECBNUC= <off>
$$ ##$DECIM= 6
$$ ##$DECNUC= <off>
$$ ##$DECSTAT= 4
$$ ##$DIGMOD= 1
$$ ##$DIGTYP= 9
$$ ##$DL= (0..7)
$$ 0 120 120 120 120 120 120 120
$$ ##$DP= (0..7)
$$ 150 150 150 150 150 150 150 150
$$ ##$DP07= 0
$$ ##$DPNAME0= <>
$$ ##$DPNAME1= <>
$$ ##$DPNAME2= <>
$$ ##$DPNAME3= <>
$$ ##$DPNAME4= <>
$$ ##$DPNAME5= <>
$$ ##$DPNAME6= <>
$$ ##$DPNAME7= <>
$$ ##$DPOAL= (0..7)
$$ 0.5 0.5 0.5 0.5 0.5 0.5 0.5 0.5
$$ ##$DPOFFS= (0..7)
$$ 0 0 0 0 0 0 0 0
$$ ##$DQDMODE= 0
$$ ##$DR= 17
$$ ##$DS= 4
$$ ##$DSLIST= <SSSSSSSSSSSSSSS>
$$ ##$DSPFIRM= 0
$$ ##$DSPFVS= 10
$$ ##$DTYPA= 0
$$ ##$EXP= <C13CPD>
$$ ##$F1LIST= <111111111111111>
$$ ##$F2LIST= <222222222222222>
$$ ##$F3LIST= <333333333333333>
$$ ##$FCUCHAN= (0..9)
$$ 0 1 2 0 0 0 0 0 0 0
$$ ##$FL1= 83
$$ ##$FL2= 83
$$ ##$FL3= 83
$$ ##$FL4= 83
$$ ##$FOV= 20
$$ ##$FQ1LIST= <freqlist>
$$ ##$FQ2LIST= <freqlist>
$$ ##$FQ3LIST= <freqlist>
$$ ##$FQ4LIST= <freqlist>
$$ ##$FQ5LIST= <freqlist>
$$ ##$FQ6LIST= <freqlist>
$$ ##$FQ7LIST= <freqlist>
$$ ##$FQ8LIST= <freqlist>
$$ ##$FRQLO3= 0
$$ ##$FRQLO3N= 0
$$ ##$FS= (0..7)
$$ 83 83 83 83 83 83 83 83
$$ ##$FTLPGN= 0
$$ ##$FW= 93750
$$ ##$FnMODE= 0
$$ ##$GP031= 0
$$ ##$GPNAM0= <SINE.100>
$$ ##$GPNAM1= <SINE.100>
$$ ##$GPNAM10= <SINE.100>
$$ ##$GPNAM11= <SINE.100>
$$ ##$GPNAM12= <SINE.100>
$$ ##$GPNAM13= <SINE.100>
$$ ##$GPNAM14= <SINE.100>
$$ ##$GPNAM15= <SINE.100>
$$ ##$GPNAM16= <SINE.100>
$$ ##$GPNAM17= <SINE.100>
$$ ##$GPNAM18= <SINE.100>
$$ ##$GPNAM19= <SINE.100>
$$ ##$GPNAM2= <SINE.100>
$$ ##$GPNAM20= <SINE.100>
$$ ##$GPNAM21= <SINE.100>
$$ ##$GPNAM22= <SINE.100>
$$ ##$GPNAM23= <SINE.100>
$$ ##$GPNAM24= <SINE.100>
$$ ##$GPNAM25= <SINE.100>
$$ ##$GPNAM26= <SINE.100>
$$ ##$GPNAM27= <SINE.100>
$$ ##$GPNAM28= <SINE.100>
$$ ##$GPNAM29= <SINE.100>
$$ ##$GPNAM3= <SINE.100>
$$ ##$GPNAM30= <SINE.100>
$$ ##$GPNAM31= <SINE.100>
$$ ##$GPNAM4= <SINE.100>
$$ ##$GPNAM5= <SINE.100>
$$ ##$GPNAM6= <SINE.100>
$$ ##$GPNAM7= <SINE.100>
$$ ##$GPNAM8= <SINE.100>
$$ ##$GPNAM9= <SINE.100>
$$ ##$GPX= (0..31)
$$ 0 0 0 0 0 0 0 0 0 0 0 0 0 0 0 0 0 0 0 0 0 0 0 0 0 0 0 0 0 0 0 0
$$ ##$GPY= (0..31)
$$ 0 0 0 0 0 0 0 0 0 0 0 0 0 0 0 0 0 0 0 0 0 0 0 0 0 0 0 0 0 0 0 0
$$ ##$GPZ= (0..31)
$$ 0 0 0 0 0 0 0 0 0 0 0 0 0 0 0 0 0 0 0 0 0 0 0 0 0 0 0 0 0 0 0 0
$$ ##$GRDPROG= <>
$$ ##$GRPDLY= -1
$$ ##$HDDUTY= 20
$$ ##$HDRATE= 20
$$ ##$HGAIN= (0..3)
$$ 0 0 0 0
$$ ##$HL1= 3
$$ ##$HL2= 83
$$ ##$HL3= 83
$$ ##$HL4= 83
$$ ##$HOLDER= 0
$$ ##$HPMOD= (0..7)
$$ 0 0 0 0 0 0 0 0
$$ ##$HPPRGN= 0
$$ ##$IN= (0..31)
$$ 0.001 0.001 0.001 0.001 0.001 0.001 0.001 0.001 0.001 0.001 0.001 0.001 
$$ 0.001 0.001 0.001 0.001 0.001 0.001 0.001 0.001 0.001 0.001 0.001 0.001 
$$ 0.001 0.001 0.001 0.001 0.001 0.001 0.001 0.001
$$ ##$INP= (0..31)
$$ 0 0 0 0 0 0 0 0 0 0 0 0 0 0 0 0 0 0 0 0 0 0 0 0 0 0 0 0 0 0 0 0
$$ ##$INSTRUM= <DPX300>
$$ ##$L= (0..31)
$$ 1 1 1 1 1 1 1 1 1 1 1 1 1 1 1 1 1 1 1 1 1 1 1 1 1 1 1 1 1 1 1 1
$$ ##$LFILTER= 200
$$ ##$LGAIN= -15
$$ ##$LOCKED= no
$$ ##$LOCKFLD= 3954
$$ ##$LOCKGN= 120.400001525879
$$ ##$LOCKPOW= -5
$$ ##$LOCKPPM= 2.49000000953674
$$ ##$LOCNUC= <2H>
$$ ##$LOCPHAS= 25
$$ ##$LOCSHFT= yes
$$ ##$LOCSW= 0
$$ ##$LTIME= 0.136000007390976
$$ ##$MASR= 4200
$$ ##$MASRLST= <masrlst>
$$ ##$NBL= 1
$$ ##$NC= -1
$$ ##$NS= 1000
$$ ##$NUC1= <13C>
$$ ##$NUC2= <1H>
$$ ##$NUC3= <off>
$$ ##$NUC4= <off>
$$ ##$NUC5= <off>
$$ ##$NUC6= <off>
$$ ##$NUC7= <off>
$$ ##$NUC8= <off>
$$ ##$NUCLEI= 0
$$ ##$NUCLEUS= <off>
$$ ##$O1= 7546.30085260999
$$ ##$O2= 1200.5199999976
$$ ##$O3= 7546.30085260999
$$ ##$O4= 7546.30085260999
$$ ##$O5= 0
$$ ##$O6= 0
$$ ##$O7= 0
$$ ##$O8= 0
$$ ##$OBSCHAN= (0..9)
$$ 0 0 0 0 0 0 0 0 0 0
$$ ##$OVERFLW= 0
$$ ##$P= (0..63)
$$ 9 9 18 13 26 0 0 0 0 0 0 0 0 0 0 200000 1000 2500 0 600 2500 0 0 0 0 0 
$$ 0 9 1000 0 0 0 0 0 0 0 0 0 0 0 0 0 0 0 0 0 0 0 0 0 0 0 0 0 0 0 0 0 0 0 
$$ 0 0 0 0
$$ ##$PAPS= 2
$$ ##$PARMODE= 0
$$ ##$PCPD= (0..9)
$$ 100 100 80 100 100 100 100 100 100 100
$$ ##$PHCOR= (0..31)
$$ 0 0 0 0 0 0 0 0 0 0 0 0 0 0 0 0 0 0 0 0 0 0 0 0 0 0 0 0 0 0 0 0
$$ ##$PHP= 2
$$ ##$PH_ref= 0
$$ ##$PL= (0..63)
$$ 120 -1 0 120 120 120 120 120 120 120 120 120 15.8 15.8 120 120 120 120 
$$ -1 120 120 120 120 120 120 120 120 120 120 120 15.8 120 120 120 120 120 
$$ 120 120 120 120 120 120 120 120 120 120 120 120 120 120 120 120 120 120 
$$ 120 120 120 120 120 120 120 120 120 120
$$ ##$POWMOD= 0
$$ ##$PR= 4
$$ ##$PRECHAN= (0..15)
$$ -1 3 -1 2 0 -1 -1 -1 -1 -1 -1 -1 -1 -1 -1 -1
$$ ##$PRGAIN= 0
$$ ##$PROBHD= <5 mm PABBO BB/19F-1H/D Z-GRD Z104275/0178
$$ >
$$ ##$PROSOL= no
$$ ##$PULPROG= <zgdc30>
$$ ##$PW= 0
$$ ##$PYNM= <acqu.py>
$$ ##$PYNMP= <proc.py>
$$ ##$QNP= 1
$$ ##$RD= 0
$$ ##$RECCHAN= (0..15)
$$ -1 -1 -1 -1 -1 -1 -1 -1 -1 -1 -1 -1 -1 -1 -1 -1
$$ ##$RECPH= 0
$$ ##$RG= 1824.6
$$ ##$RO= 20
$$ ##$ROUTWD1= (0..23)
$$ 1 0 0 0 0 1 0 0 0 0 0 1 0 0 0 1 0 0 0 0 0 0 0 0
$$ ##$ROUTWD2= (0..23)
$$ 1 0 0 0 0 1 0 0 0 0 0 0 0 0 0 0 0 0 0 0 0 0 0 0
$$ ##$RPUUSED= (0..8)
$$ 0 0 0 0 0 0 0 0 0
$$ ##$RSEL= (0..9)
$$ 0 1 2 0 0 0 0 0 0 0
$$ ##$S= (0..7)
$$ 83 25 26 83 26 83 83 83
$$ ##$SEOUT= 0
$$ ##$SFO1= 75.4752953008526
$$ ##$SFO2= 300.13120052
$$ ##$SFO3= 75.4752953008526
$$ ##$SFO4= 75.4752953008526
$$ ##$SFO5= 500.13
$$ ##$SFO6= 500.13
$$ ##$SFO7= 500.13
$$ ##$SFO8= 500.13
$$ ##$SOLVENT= <DMSO>
$$ ##$SP= (0..31)
$$ 1 120 120 120 0 0 120 120 0 0 0 120 0 0 120 0 150 150 120 120.87 118.96 
$$ 122.27 114.95 150 150 150 150 150 150 120 150 120
$$ ##$SP07= 0
$$ ##$SPECTR= 0
$$ ##$SPNAM0= <gauss>
$$ ##$SPNAM1= <Gaus1.1000>
$$ ##$SPNAM10= <gauss>
$$ ##$SPNAM11= <Gaus1.1000>
$$ ##$SPNAM12= <gauss>
$$ ##$SPNAM13= <gauss>
$$ ##$SPNAM14= <Gaus1.1000>
$$ ##$SPNAM15= <Gaus1.1000>
$$ ##$SPNAM16= <gauss>
$$ ##$SPNAM17= <gauss>
$$ ##$SPNAM18= <Gaus1.1000>
$$ ##$SPNAM19= <Gaus1.1000>
$$ ##$SPNAM2= <Gaus1.1000>
$$ ##$SPNAM20= <Gaus1.1000>
$$ ##$SPNAM21= <Gaus1.1000>
$$ ##$SPNAM22= <Gaus1.1000>
$$ ##$SPNAM23= <gauss>
$$ ##$SPNAM24= <gauss>
$$ ##$SPNAM25= <gauss>
$$ ##$SPNAM26= <gauss>
$$ ##$SPNAM27= <gauss>
$$ ##$SPNAM28= <gauss>
$$ ##$SPNAM29= <Gaus1.1000>
$$ ##$SPNAM3= <Gaus1.1000>
$$ ##$SPNAM30= <gauss>
$$ ##$SPNAM31= <Gaus1.1000>
$$ ##$SPNAM4= <gauss>
$$ ##$SPNAM5= <gauss>
$$ ##$SPNAM6= <Gaus1.1000>
$$ ##$SPNAM7= <Gaus1.1000>
$$ ##$SPNAM8= <gauss>
$$ ##$SPNAM9= <gauss>
$$ ##$SPOAL= (0..31)
$$ 0.5 0.5 0.5 0.5 0.5 0.5 0.5 0.5 0.5 0.5 0.5 0.5 0.5 0.5 0.5 0.5 0.5 0.5 
$$ 0.5 0.5 0.5 0.5 0.5 0.5 0.5 0.5 0.5 0.5 0.5 0.5 0.5 0.5
$$ ##$SPOFFS= (0..31)
$$ 0 0 0 0 0 0 0 0 0 0 0 0 0 0 0 0 0 0 0 0 0 0 0 0 0 0 0 0 0 0 0 0
$$ ##$SUBNAM0= <"">
$$ ##$SUBNAM1= <"">
$$ ##$SUBNAM2= <"">
$$ ##$SUBNAM3= <"">
$$ ##$SUBNAM4= <"">
$$ ##$SUBNAM5= <"">
$$ ##$SUBNAM6= <"">
$$ ##$SUBNAM7= <"">
$$ ##$SUBNAM8= <"">
$$ ##$SUBNAM9= <"">
$$ ##$SW= 259.791539193003
$$ ##$SWIBOX= (0..15)
$$ 0 1 3 4 0 0 0 0 0 0 0 0 0 0 0 0
$$ ##$SW_h= 19607.8431372549
$$ ##$TD= 65536
$$ ##$TD0= 1
$$ ##$TE= 296.16
$$ ##$TE2= 300
$$ ##$TE3= 300
$$ ##$TEG= 300
$$ ##$TL= (0..7)
$$ 0 120 120 120 120 120 120 120
$$ ##$TP= (0..7)
$$ 150 150 150 150 150 150 150 150
$$ ##$TP07= 0
$$ ##$TPNAME0= <>
$$ ##$TPNAME1= <>
$$ ##$TPNAME2= <>
$$ ##$TPNAME3= <>
$$ ##$TPNAME4= <>
$$ ##$TPNAME5= <>
$$ ##$TPNAME6= <>
$$ ##$TPNAME7= <>
$$ ##$TPOAL= (0..7)
$$ 0.5 0.5 0.5 0.5 0.5 0.5 0.5 0.5
$$ ##$TPOFFS= (0..7)
$$ 0 0 0 0 0 0 0 0
$$ ##$TUNHIN= 0
$$ ##$TUNHOUT= 0
$$ ##$TUNXOUT= 0
$$ ##$USERA1= <user>
$$ ##$USERA2= <user>
$$ ##$USERA3= <user>
$$ ##$USERA4= <user>
$$ ##$USERA5= <user>
$$ ##$V9= 5
$$ ##$VALIST= <valist>
$$ ##$VCLIST= <CCCCCCCCCCCCCCC>
$$ ##$VD= 0
$$ ##$VDLIST= <DDDDDDDDDDDDDDD>
$$ ##$VPLIST= <PPPPPPPPPPPPPPP>
$$ ##$VTLIST= <TTTTTTTTTTTTTTT>
$$ ##$WBST= 1024
$$ ##$WBSW= 4
$$ ##$XGAIN= (0..3)
$$ 0 0 0 0
$$ ##$XL= 0
$$ ##$YL= 0
$$ ##$YMAX_a= 1404412
$$ ##$YMIN_a= -3903217
$$ ##$ZGOPTNS= <>
$$ ##$ZL1= 120
$$ ##$ZL2= 120
$$ ##$ZL3= 120
$$ ##$ZL4= 120
$$ ##END=
$$ 
##$PARAMETERFILE=	(audita.txt, ASCII, E:/%E5%9C%A8%E6%89%80%E7%A0%94%E7%A9%B6/%E6%98%BE%E8%89%B2%E5%BA%95%E7%89%A9%E7%A0%94%E7%A9%B6/%E8%AF%BE%E9%A2%98%E5%AE%9E%E9%AA%8C%E8%AE%A1%E5%88%92%E3%80%81%E8%AE%B0%E5%BD%95%E5%8F%8A%E6%80%BB%E7%BB%93/%E6%A0%B8%E7%A3%81%E5%9B%BE%E8%B0%B1/20150212/532-150122B%EF%BC%88%E7%94%98-%E8%84%B1%EF%BC%89/2/audita.txt, 0)
$$ ##TITLE= Audit trail, TOPSPIN		Version 1.3
$$ ##JCAMPDX= 5.01
$$ ##ORIGIN= Bruker BioSpin GmbH
$$ ##OWNER= nmr
$$ $$ D:\/data/pub/nmr/532-150122B/2/audita.txt
$$ ##AUDIT TRAIL=  $$ (NUMBER, WHEN, WHO, WHERE, VERSION, WHAT)
$$ (   1,<2015-02-05 00:08:21.484 +0800>,<nmr>,<NMR>,<TOPSPIN 1.3>,
$$       <created by zg
$$ 	started at 2015-02-04 23:05:43.890 +0800,
$$ 	POWCHK disabled, PULCHK disabled
$$        configuration hash MD5:
$$        DF A6 11 CE 2A 02 50 55 3E 86 D8 82 5B AB EC 40
$$        data hash MD5: 64K
$$        3B B7 19 03 43 6F DD 40 EB 12 76 C9 23 16 DF 28>)
$$ (   2,<2015-02-05 00:08:25.281 +0800>,<nmr>,<NMR>,<TOPSPIN 1.3>,
$$       <user comment:
$$        ICON-NMR User ID: pub
$$        data hash MD5: 64K
$$        3B B7 19 03 43 6F DD 40 EB 12 76 C9 23 16 DF 28>)
$$ ##END=
$$ 
$$ $$ hash MD5
$$ $$ 90 CF 76 E4 B6 72 92 3A BC AC 76 33 DF AB 06 CE
$$ 
##$PARAMETERFILE=	(auditp.txt, ASCII, E:/%E5%9C%A8%E6%89%80%E7%A0%94%E7%A9%B6/%E6%98%BE%E8%89%B2%E5%BA%95%E7%89%A9%E7%A0%94%E7%A9%B6/%E8%AF%BE%E9%A2%98%E5%AE%9E%E9%AA%8C%E8%AE%A1%E5%88%92%E3%80%81%E8%AE%B0%E5%BD%95%E5%8F%8A%E6%80%BB%E7%BB%93/%E6%A0%B8%E7%A3%81%E5%9B%BE%E8%B0%B1/20150212/532-150122B%EF%BC%88%E7%94%98-%E8%84%B1%EF%BC%89/2/pdata/1/auditp.txt, 0)
$$ ##TITLE= Audit trail, TOPSPIN		Version 1.3
$$ ##JCAMPDX= 5.01
$$ ##ORIGIN= Bruker BioSpin GmbH
$$ ##OWNER= nmr
$$ $$ D:\/data/pub/nmr/532-150122B/2/pdata/1/auditp.txt
$$ ##AUDIT TRAIL=  $$ (NUMBER, WHEN, WHO, WHERE, VERSION, WHAT)
$$ (   1,<2015-02-05 00:08:21.484 +0800>,<nmr>,<NMR>,<TOPSPIN 1.3>,
$$       <created by zg
$$ 	started at 2015-02-04 23:05:43.890 +0800,
$$ 	POWCHK disabled, PULCHK disabled
$$        configuration hash MD5:
$$        DF A6 11 CE 2A 02 50 55 3E 86 D8 82 5B AB EC 40
$$        data hash MD5: 64K
$$        3B B7 19 03 43 6F DD 40 EB 12 76 C9 23 16 DF 28>)
$$ (   2,<2015-02-05 00:08:24.984 +0800>,<nmr>,<NMR>,<TOPSPIN 1.3>,
$$       <Start of raw data processing
$$        ef BC_mod = 2 LB = 1 FT_mod = 6 PKNL = 1 SI = 32K 
$$        data hash MD5: 32K
$$        49 82 38 8D 8A C8 03 BD C0 2D 33 EE 01 B8 11 D5>)
$$ (   3,<2015-02-05 00:08:25.156 +0800>,<nmr>,<NMR>,<TOPSPIN 1.3>,
$$       <apk 
$$        data hash MD5: 32K
$$        D0 B5 3B EF 4E 36 CF 51 E8 2A 5C 99 FD 25 34 52>)
$$ (   4,<2015-02-05 00:08:25.218 +0800>,<nmr>,<NMR>,<TOPSPIN 1.3>,
$$       <abs ABSG = 5 
$$        data hash MD5: 32K
$$        8A 8A 96 50 8C 78 C6 06 3D 8E B4 A8 90 EB 11 3C>)
$$ (   5,<2015-02-05 00:08:25.296 +0800>,<nmr>,<NMR>,<TOPSPIN 1.3>,
$$       <user comment:
$$        ICON-NMR User ID: pub
$$        data hash MD5: 32K
$$        8A 8A 96 50 8C 78 C6 06 3D 8E B4 A8 90 EB 11 3C>)
$$ ##END=
$$ 
$$ $$ hash MD5
$$ $$ F7 98 0D 26 31 95 1A 81 E3 79 09 D2 58 EF 08 8B
$$ 
##$PARAMETERFILE=	(cpdprg2, ASCII, E:/%E5%9C%A8%E6%89%80%E7%A0%94%E7%A9%B6/%E6%98%BE%E8%89%B2%E5%BA%95%E7%89%A9%E7%A0%94%E7%A9%B6/%E8%AF%BE%E9%A2%98%E5%AE%9E%E9%AA%8C%E8%AE%A1%E5%88%92%E3%80%81%E8%AE%B0%E5%BD%95%E5%8F%8A%E6%80%BB%E7%BB%93/%E6%A0%B8%E7%A3%81%E5%9B%BE%E8%B0%B1/20150212/532-150122B%EF%BC%88%E7%94%98-%E8%84%B1%EF%BC%89/2/cpdprg2, 0)
$$ 1 pcpd*3:180
$$   pcpd*4:0
$$   pcpd*2:180
$$   pcpd*3:0
$$   pcpd  :180
$$   pcpd*2:0
$$   pcpd*4:180
$$   pcpd*2:0
$$   pcpd*3:180
$$ 2 pcpd*3:0
$$   pcpd*4:180
$$   pcpd*2:0
$$   pcpd*3:180
$$   pcpd  :0
$$   pcpd*2:180
$$   pcpd*4:0
$$   pcpd*2:180
$$   pcpd*3:0
$$   lo to 2 times 2
$$ 3 pcpd*3:180
$$   pcpd*4:0
$$   pcpd*2:180
$$   pcpd*3:0
$$   pcpd  :180
$$   pcpd*2:0
$$   pcpd*4:180
$$   pcpd*2:0
$$   pcpd*3:180
$$   jump to 1
$$ 
##$PARAMETERFILE=	(format.temp, ASCII, E:/%E5%9C%A8%E6%89%80%E7%A0%94%E7%A9%B6/%E6%98%BE%E8%89%B2%E5%BA%95%E7%89%A9%E7%A0%94%E7%A9%B6/%E8%AF%BE%E9%A2%98%E5%AE%9E%E9%AA%8C%E8%AE%A1%E5%88%92%E3%80%81%E8%AE%B0%E5%BD%95%E5%8F%8A%E6%80%BB%E7%BB%93/%E6%A0%B8%E7%A3%81%E5%9B%BE%E8%B0%B1/20150212/532-150122B%EF%BC%88%E7%94%98-%E8%84%B1%EF%BC%89/2/format.temp, 0)
$$ EDIT_PAR COMMAND FILE
$$ 
$$ DI_MODE         LONG
$$ ED_ENTRY        ACQU
$$ ORDER           FILE
$$ 
$$ 
$$ HEADER		"F2 - Acquisition Parameters"
$$ T_NAME		Date_
$$ 		TYPE	R64
$$ 		CLASS	ACQU
$$ 		SUBRANGE 0.0 50000000
$$ 		REL	"Date_=itodate(DATE)"
$$ 		INV_REL	"DATE=datetoi(Date_,DATE)"
$$ 		FORMAT	"%14.0f"
$$ 		TEXT	" "
$$ END
$$ T_NAME		Time
$$ 		TYPE	R32
$$ 		CLASS	ACQU
$$ 		SUBRANGE 0.0 1000000
$$ 		REL	"Time=itotime(DATE)"
$$ 		INV_REL	"DATE=timetoi(Time,DATE)"
$$ 		FORMAT	"%14.2f"
$$ 		TEXT	" "
$$ END
$$ NAME		INSTRUM
$$ 		TEXT	" "
$$ END
$$ NAME		PROBHD
$$ 		FORMAT	"%14.14s"
$$ 		TEXT	" "
$$ END
$$ NAME		PULPROG
$$ 		TEXT	" "
$$ END
$$ NAME		TD
$$ 		TEXT	" "
$$ END
$$ NAME		SOLVENT
$$ 		TEXT	" "
$$ END
$$ NAME		NS
$$ 		TEXT	" "
$$ END
$$ NAME		DS
$$ 		TEXT	" "
$$ END
$$ T_NAME		SWH
$$ 		TYPE	R32
$$ 		CLASS	ACQU
$$ 		SUBRANGE 0.0 1e8
$$ 		REL	"SWH=SW*SFO1"
$$ 		INV_REL "SW=SWH/SFO1"
$$ 		UNIT	"Hz"
$$ 		FORMAT	"%14.3f Hz"
$$ 		TEXT	" "
$$ END
$$ T_NAME          FIDRES
$$                 TYPE    R32
$$                 CLASS   ACQU
$$                 SUBRANGE 0.0 100000
$$                 REL     "FIDRES=SW*SFO1/TD"
$$                 INV_REL "TD = nextpow(SW*SFO1/FIDRES)"
$$ 		UNIT	"Hz"
$$ 		FORMAT	"%14.6f Hz"
$$ 		TEXT	" "
$$ END
$$ T_NAME          AQ
$$ 		TYPE	R32
$$ 		CLASS	ACQU
$$ 		SUBRANGE 0.0 1000
$$ 		REL	"AQ=aqcalc(SW,SFO1,TD,DIGTYP)"
$$ 		INV_REL	"TD=tdcalc(SW,SFO1,1.0e6*AQ,DIGTYP)"
$$ 		UNIT	"sec"
$$ 		FORMAT	"%14.7f sec"
$$ 		TEXT	" "
$$ END
$$ NAME		RG
$$ 		TEXT	" "
$$ END
$$ T_NAME          DW
$$ 		TYPE	R32
$$ 		CLASS	ACQU
$$ 		SUBRANGE 0.0 1000000
$$ 		REL	"DW=1/(2*SW*SFO1)"
$$ 		INV_REL	"SW=1000000/(2*(0.005+DW)*SFO1)"
$$ 		UNIT	"usec"
$$ 		FORMAT	"%14.3lf usec"
$$ 		TEXT	" "
$$ END
$$ NAME		DE
$$ 		FORMAT	"%14.2f usec"
$$ 		TEXT	" "
$$ END
$$ NAME		TE
$$ 		FORMAT	"%14.1f K"
$$ 		TEXT	" "
$$ END
$$ T_NAME		D1
$$ 		TYPE	R32
$$ 		CLASS	ACQU
$$ 		SUBRANGE 0.0 1e38
$$ 		REL	"D1=D[1]"
$$ 		INV_REL	"D[1]=D1"
$$ 		UNIT	"sec"
$$ 		FORMAT	"%14.8f sec"
$$ 		TEXT	" "
$$ END
$$ T_NAME		d11
$$ 		TYPE	R32
$$ 		SUBRANGE 0.0 1e8
$$ 		CLASS	ACQU
$$ 		REL	"d11=30m"
$$ 		INV_REL	"D[0]=d11"
$$ 		UNIT	"sec"
$$ 		TEXT	" "
$$ 		FORMAT	"%14.8f sec"
$$ 		NONEDIT
$$ END
$$ NAME		TD0
$$ 		TEXT	" "
$$ END
$$ HEADER		"======== CHANNEL f1 ========"
$$ NAME		NUC1
$$ 		NONEDIT
$$ 		TEXT	" "
$$ END
$$ T_NAME		P1
$$ 		TYPE	R32
$$ 		CLASS	ACQU
$$ 		SUBRANGE 0.0 1.0e10
$$ 		REL	"P1=P[1]"
$$ 		INV_REL	"P[1]=P1"
$$ 		UNIT	"usec"
$$ 		FORMAT	"%14.2f usec"
$$ 		TEXT	" "
$$ END
$$ T_NAME		PL1
$$ 		TYPE	R32
$$ 		CLASS	ACQU
$$ 		SUBRANGE -6.0 1e38
$$ 		REL	"PL1=PL[1]"
$$ 		INV_REL	"PL[1]=PL1"
$$ 		UNIT	"dB"
$$ 		FORMAT	"%14.2f dB"
$$ 		TEXT	" "
$$ END
$$ NAME		SFO1
$$ 		FORMAT	"%14.7f MHz"
$$ 		TEXT	" "
$$ END
$$ HEADER		"======== CHANNEL f2 ========"
$$ NAME		CPDPRG2
$$ 		TEXT	" "
$$ END
$$ NAME		NUC2
$$ 		NONEDIT
$$ 		TEXT	" "
$$ END
$$ T_NAME		PCPD2
$$ 		TYPE	R32
$$ 		CLASS	ACQU
$$ 		SUBRANGE 0 1e38
$$ 		REL	"PCPD2=PCPD[2]"
$$ 		INV_REL	"PCPD[2]=PCPD2"
$$ 		UNIT	"usec"
$$ 		FORMAT	"%14.2f usec"
$$ 		TEXT	" "
$$ END
$$ T_NAME		PL2
$$ 		TYPE	R32
$$ 		CLASS	ACQU
$$ 		SUBRANGE -6.0 1e38
$$ 		REL	"PL2=PL[2]"
$$ 		INV_REL	"PL[2]=PL2"
$$ 		UNIT	"dB"
$$ 		FORMAT	"%14.2f dB"
$$ 		TEXT	" "
$$ END
$$ T_NAME		PL12
$$ 		TYPE	R32
$$ 		CLASS	ACQU
$$ 		SUBRANGE -6.0 1e38
$$ 		REL	"PL12=PL[12]"
$$ 		INV_REL	"PL[12]=PL12"
$$ 		UNIT	"dB"
$$ 		FORMAT	"%14.2f dB"
$$ 		TEXT	" "
$$ END
$$ NAME		SFO2
$$ 		FORMAT	"%14.7f MHz"
$$ 		TEXT	" "
$$ END
$$ 
##$PARAMETERFILE=	(parm.txt, ASCII, E:/%E5%9C%A8%E6%89%80%E7%A0%94%E7%A9%B6/%E6%98%BE%E8%89%B2%E5%BA%95%E7%89%A9%E7%A0%94%E7%A9%B6/%E8%AF%BE%E9%A2%98%E5%AE%9E%E9%AA%8C%E8%AE%A1%E5%88%92%E3%80%81%E8%AE%B0%E5%BD%95%E5%8F%8A%E6%80%BB%E7%BB%93/%E6%A0%B8%E7%A3%81%E5%9B%BE%E8%B0%B1/20150212/532-150122B%EF%BC%88%E7%94%98-%E8%84%B1%EF%BC%89/2/pdata/1/parm.txt, 0)
$$ 
$$ Current Data Parameters
$$ NAME        532-150122B                
$$ EXPNO                 2                
$$ PROCNO                1                
$$ 
$$ F2 - Acquisition Parameters
$$ Date_          20150205                
$$ Time               0.08                
$$ INSTRUM          DPX300                
$$ PROBHD   5 mm PABBO BB/                
$$ PULPROG          zgdc30                
$$ TD                65536                
$$ SOLVENT            DMSO                
$$ NS                 1000                
$$ DS                    4                
$$ SWH           19607.844 Hz             
$$ FIDRES         0.299192 Hz             
$$ AQ            1.6712180 sec            
$$ RG               1824.6                
$$ DW               25.500 usec           
$$ DE                 6.00 usec           
$$ TE                296.2 K              
$$ D1           2.00000000 sec            
$$ d11          0.03000000 sec            
$$ TD0                   1                
$$ 
$$ ======== CHANNEL f1 ========
$$ NUC1                13C                
$$ P1                 9.00 usec           
$$ PL1               -1.00 dB             
$$ SFO1         75.4752953 MHz            
$$ 
$$ ======== CHANNEL f2 ========
$$ CPDPRG2         waltz16                
$$ NUC2                 1H                
$$ PCPD2             80.00 usec           
$$ PL2                0.00 dB             
$$ PL12              15.80 dB             
$$ SFO2        300.1312005 MHz            
$$ 
$$ F2 - Processing parameters
$$ SI                32768                
$$ SF           75.4677867 MHz            
$$ WDW                  EM                
$$ SSB                   0                
$$ LB                 1.00 Hz             
$$ GB                    0                
$$ PC                 1.40                
$$ 
##$PARAMETERFILE=	(peak.txt, ASCII, E:/%E5%9C%A8%E6%89%80%E7%A0%94%E7%A9%B6/%E6%98%BE%E8%89%B2%E5%BA%95%E7%89%A9%E7%A0%94%E7%A9%B6/%E8%AF%BE%E9%A2%98%E5%AE%9E%E9%AA%8C%E8%AE%A1%E5%88%92%E3%80%81%E8%AE%B0%E5%BD%95%E5%8F%8A%E6%80%BB%E7%BB%93/%E6%A0%B8%E7%A3%81%E5%9B%BE%E8%B0%B1/20150212/532-150122B%EF%BC%88%E7%94%98-%E8%84%B1%EF%BC%89/2/pdata/1/peak.txt, 0)
$$ DU=D:\, USER=pub, NAME=532-150122B, EXPNO=2, PROCNO=1
$$ F1=229.402ppm, F2=-30.415ppm, MI=0.00cm, MAXI=17.50cm, PC=1.400
$$      #     ADDRESS            FREQUENCY         INTENSITY
$$                            [Hz]        [PPM]
$$      1      8748.0    12077.831     160.0396         0.73
$$      2      8870.8    12004.367     159.0661         0.80
$$      3      9472.3    11644.414     154.2965         0.76
$$      4      9599.8    11568.104     153.2853         0.75
$$      5     12989.2     9539.952     126.4109         0.85
$$      6     14543.9     8609.646     114.0837         0.68
$$      7     14600.0     8576.104     113.6393         0.85
$$      8     14846.6     8428.511     111.6836         0.65
$$      9     15864.6     7819.395     103.6123         0.85
$$     10     16482.1     7449.873      98.7159         0.81
$$     11     19433.7     5683.693      75.3128         0.81
$$     12     20040.0     5320.877      70.5053         0.79
$$     13     20136.3     5263.243      69.7416         0.78
$$     14     20541.4     5020.831      66.5295         0.73
$$     15     21250.1     4596.762      60.9102         0.66
$$     16     23850.5     3040.719      40.2916         2.18
$$     17     23885.7     3019.697      40.0131         6.43
$$     18     23920.8     2998.656      39.7343        12.79
$$     19     23956.0     2977.635      39.4557        15.00
$$     20     23991.1     2956.614      39.1772        12.69
$$     21     24026.2     2935.616      38.8989         6.32
$$     22     24061.4     2914.518      38.6194         2.08
$$     23     26650.1     1365.493      18.0937         1.23
$$ 
##$PARAMETERFILE=	(procs, ASCII, E:/%E5%9C%A8%E6%89%80%E7%A0%94%E7%A9%B6/%E6%98%BE%E8%89%B2%E5%BA%95%E7%89%A9%E7%A0%94%E7%A9%B6/%E8%AF%BE%E9%A2%98%E5%AE%9E%E9%AA%8C%E8%AE%A1%E5%88%92%E3%80%81%E8%AE%B0%E5%BD%95%E5%8F%8A%E6%80%BB%E7%BB%93/%E6%A0%B8%E7%A3%81%E5%9B%BE%E8%B0%B1/20150212/532-150122B%EF%BC%88%E7%94%98-%E8%84%B1%EF%BC%89/2/pdata/1/procs, 0)
$$ ##TITLE= Parameter file, TOPSPIN		Version 1.3
$$ ##JCAMPDX= 5.0
$$ ##DATATYPE= Parameter Values
$$ ##ORIGIN= Bruker BioSpin GmbH
$$ ##OWNER= nmr
$$ $$ 2015-02-05 08:44:36.015 +0800  nmr@NMR
$$ $$ d:/data/pub/nmr/532-150122B/2/pdata/1//procs
$$ ##$ABSF1= 229.4024
$$ ##$ABSF2= -30.41498
$$ ##$ABSG= 5
$$ ##$ABSL= 3
$$ ##$ALPHA= 0
$$ ##$AQORDER= 0
$$ ##$ASSFAC= 0
$$ ##$ASSFACI= 0
$$ ##$ASSFACX= 0
$$ ##$ASSWID= 0
$$ ##$AUNMP= <proc_1dnp>
$$ ##$AXLEFT= 0
$$ ##$AXRIGHT= 0
$$ ##$AXTYPE= 0
$$ ##$AXUNIT= <>
$$ ##$AZFE= 0.1
$$ ##$AZFW= 0.5
$$ ##$BCFW= 0
$$ ##$BC_mod= 2
$$ ##$BYTORDP= 0
$$ ##$COROFFS= 0
$$ ##$CY= 15
$$ ##$DATMOD= 1
$$ ##$DC= 0
$$ ##$DFILT= <>
$$ ##$DTYPP= 0
$$ ##$F1P= 229.402404785156
$$ ##$F2P= -30.4149820211379
$$ ##$FCOR= 0.5
$$ ##$FTSIZE= 32768
$$ ##$FT_mod= 6
$$ ##$GAMMA= 0
$$ ##$GB= 0
$$ ##$INTBC= 1
$$ ##$INTSCL= 1
$$ ##$ISEN= 30
$$ ##$LB= 1
$$ ##$LEV0= 0
$$ ##$LPBIN= 0
$$ ##$MAXI= 17.49649
$$ ##$MC2= 0
$$ ##$MEAN= 0
$$ ##$ME_mod= 0
$$ ##$MI= 0
$$ ##$NCOEF= 0
$$ ##$NC_proc= -2
$$ ##$NLEV= 6
$$ ##$NOISF1= 0
$$ ##$NOISF2= 0
$$ ##$NSP= 0
$$ ##$NTH_PI= 0
$$ ##$NZP= 0
$$ ##$OFFSET= 229.4024
$$ ##$PC= 1.4
$$ ##$PHC0= -52.47514
$$ ##$PHC1= 49.73866
$$ ##$PH_mod= 1
$$ ##$PKNL= yes
$$ ##$PPARMOD= 0
$$ ##$PPDIAG= 0
$$ ##$PPIPTYP= 0
$$ ##$PPMPNUM= 100
$$ ##$PPRESOL= 1
$$ ##$PSCAL= 0
$$ ##$PSIGN= 0
$$ ##$REVERSE= no
$$ ##$SF= 75.4677867338934
$$ ##$SI= 32768
$$ ##$SIGF1= 0
$$ ##$SIGF2= 0
$$ ##$SINO= 80
$$ ##$SIOLD= 32768
$$ ##$SREGLST= <13C.DMSO>
$$ ##$SSB= 0
$$ ##$STSI= 32768
$$ ##$STSR= 0
$$ ##$SW_p= 19607.8431372549
$$ ##$SYMM= 0
$$ ##$S_DEV= 0
$$ ##$TDeff= 65536
$$ ##$TDoff= 0
$$ ##$TI= <>
$$ ##$TILT= no
$$ ##$TM1= 0
$$ ##$TM2= 0
$$ ##$TOPLEV= 0
$$ ##$USERP1= <user>
$$ ##$USERP2= <user>
$$ ##$USERP3= <user>
$$ ##$USERP4= <user>
$$ ##$USERP5= <user>
$$ ##$WDW= 1
$$ ##$XDIM= 64
$$ ##$YMAX_p= 476863785
$$ ##$YMIN_p= -3234765
$$ ##END=
$$ 
##$PARAMETERFILE=	(pulseprogram, ASCII, E:/%E5%9C%A8%E6%89%80%E7%A0%94%E7%A9%B6/%E6%98%BE%E8%89%B2%E5%BA%95%E7%89%A9%E7%A0%94%E7%A9%B6/%E8%AF%BE%E9%A2%98%E5%AE%9E%E9%AA%8C%E8%AE%A1%E5%88%92%E3%80%81%E8%AE%B0%E5%BD%95%E5%8F%8A%E6%80%BB%E7%BB%93/%E6%A0%B8%E7%A3%81%E5%9B%BE%E8%B0%B1/20150212/532-150122B%EF%BC%88%E7%94%98-%E8%84%B1%EF%BC%89/2/pulseprogram, 0)
$$ # 1 "C:/Bruker/TP13/exp/stan/nmr/lists/pp/zgdc30"
$$ ;zgdc30
$$ ;avance-version (07/04/03)
$$ ;1D sequence with decoupling
$$ ;using 30 degree flip angle
$$ ;
$$ ;$CLASS=HighRes
$$ ;$DIM=1D
$$ ;$TYPE=
$$ ;$SUBTYPE=
$$ ;$COMMENT=
$$ 
$$ 
$$ # 1 "C:/Bruker/TP13/exp/stan/nmr/lists/pp/Avance.incl" 1
$$ ;Avance.incl
$$ ;
$$ ;avance-version (07/01/22)
$$ ;
$$ ;$CLASS=HighRes Incl
$$ ;$COMMENT=
$$ 
$$ 
$$ 
$$ 
$$ 
$$ 
$$ 
$$ 
$$ 
$$ 
$$ 
$$ 
$$ 
$$ 
$$ 
$$ 
$$ 
$$ 
$$ 
$$ 
$$ 
$$ 
$$ 
$$ 
$$ 
$$ 
$$ 
$$ 
$$ 
$$ 
$$ 
$$ 
$$ 
$$ 
$$ 
$$ 
$$ 
$$ 
$$ 
$$ 
$$ 
$$ 
$$ 
$$ 
$$ 
$$ 
$$ 
$$ 
$$ 
$$ 
$$ 
$$ 
$$ 
$$ 
$$ 
$$ 
$$ 
$$ 
$$ 
$$ 
$$ 
$$ 
$$ 
$$ 
$$ 
$$ 
$$ 
$$ 
$$ 
$$ 
$$ 
$$ 
$$ 
$$ 
$$ 
$$ 
$$ 
$$ 
$$ 
$$ 
$$ 
$$ 
$$ 
$$ 
$$ 
$$ 
$$ 
$$ 
$$ 
$$ 
$$ 
$$ 
$$ 
$$ 
$$ 
$$ 
$$ 
$$ 
$$ 
$$ 
$$ 
$$ 
$$ 
$$ 
$$ 
$$ 
$$ 
$$ 
$$ 
$$ 
$$ 
$$ 
$$ 
$$ 
$$ 
$$ 
$$ 
$$ 
$$ 
$$ 
$$ 
$$ 
$$ 
$$ 
$$ 
$$ 
$$ 
$$ 
$$ 
$$ ;$Id: Avance1.incl,v 1.10.6.2 2007/01/22 13:54:46 ber Exp $
$$ # 13 "C:/Bruker/TP13/exp/stan/nmr/lists/pp/zgdc30" 2
$$ 
$$ 
$$ 
$$ "d11=30m"
$$ 
$$ 
$$ "acqt0=-p1*0.66/3.1416"
$$ 
$$ 
$$ # 1 "mc_line 22 file C:/Bruker/TP13/exp/stan/nmr/lists/pp/zgdc30 expanding definition part of mc command before ze"
$$ define delay MCWRK
$$ define delay MCREST
$$ "MCWRK = 0.500000*30m"
$$ "MCREST = 30m - 30m"
$$ # 22 "C:/Bruker/TP13/exp/stan/nmr/lists/pp/zgdc30"
$$ 1 ze
$$ # 1 "mc_line 22 file C:/Bruker/TP13/exp/stan/nmr/lists/pp/zgdc30 expanding definition of mc command after ze"
$$ # 23 "C:/Bruker/TP13/exp/stan/nmr/lists/pp/zgdc30"
$$   d11 pl12:f2 
$$ # 1 "mc_line 24 file C:/Bruker/TP13/exp/stan/nmr/lists/pp/zgdc30 expanding start label for mc command"
$$ 2 MCWRK  * 2 do:f2
$$ LBLF0, MCREST
$$ # 25 "C:/Bruker/TP13/exp/stan/nmr/lists/pp/zgdc30"
$$   d11 cpd2:f2
$$   d1
$$   p1*0.33 ph1
$$   go=2 ph31
$$ # 1 "mc_line 29 file C:/Bruker/TP13/exp/stan/nmr/lists/pp/zgdc30 expanding mc command in line"
$$   MCWRK do:f2 wr #0
$$   MCWRK zd 
$$   lo to LBLF0 times td0
$$ 
$$ # 30 "C:/Bruker/TP13/exp/stan/nmr/lists/pp/zgdc30"
$$ exit
$$ 
$$ 
$$ ph1=0 2 2 0 1 3 3 1
$$ ph31=0 2 2 0 1 3 3 1
$$ 
$$ 
$$ ;pl1 : f1 channel - power level for pulse (default)
$$ ;pl12: f2 channel - power level for CPD/BB decoupling
$$ ;p1 : f1 channel -  90 degree high power pulse
$$ ;d1 : relaxation delay; 1-5 * T1
$$ ;d11: delay for disk I/O                             [30 msec]
$$ ;NS: 1 * n, total number of scans: NS * TD0
$$ ;cpd2: decoupling according to sequence defined by cpdprg2
$$ ;pcpd2: f2 channel - 90 degree pulse for decoupling sequence
$$ 
$$ 
$$ 
$$ ;$Id: zgdc30,v 1.8.6.2 2007/04/11 13:16:56 ber Exp $
$$ 
##$PARAMETERFILE=	(scon, ASCII, E:/%E5%9C%A8%E6%89%80%E7%A0%94%E7%A9%B6/%E6%98%BE%E8%89%B2%E5%BA%95%E7%89%A9%E7%A0%94%E7%A9%B6/%E8%AF%BE%E9%A2%98%E5%AE%9E%E9%AA%8C%E8%AE%A1%E5%88%92%E3%80%81%E8%AE%B0%E5%BD%95%E5%8F%8A%E6%80%BB%E7%BB%93/%E6%A0%B8%E7%A3%81%E5%9B%BE%E8%B0%B1/20150212/532-150122B%EF%BC%88%E7%94%98-%E8%84%B1%EF%BC%89/2/scon, 0)
$$ ##TITLE= Parameter file, TOPSPIN		Version 1.3
$$ ##JCAMPDX= 5.0
$$ ##DATATYPE= Parameter Values
$$ ##ORIGIN= Bruker BioSpin GmbH
$$ ##OWNER= nmr
$$ $$ 2015-02-04 23:05:43.859 +0800  nmr@NMR
$$ $$ D:\/data/pub/nmr/532-150122B/2/scon
$$ ##$BLKPA= (0..15)
$$ 3 3 3 3 3 3 3 3 3 3 3 3 3 3 3 3 
$$ ##$BLKTR= (0..15)
$$ 3 3 3 3 3 3 3 3 3 3 3 3 3 3 3 3 
$$ ##$DE1= 2
$$ ##$DE2= 2
$$ ##$DEADC= 4
$$ ##$DEPA= 2
$$ ##$DERX= 3
$$ ##$PHASP4= (0..15)
$$ 0.5 0.5 0.5 0.5 0.5 0.5 0.5 0.5 0.5 0.5 0.5 0.5 0.5 0.5 0.5 0.5 
$$ ##$PHASPR= (0..15)
$$ 3 3 3 3 3 3 3 3 3 3 3 3 3 3 3 3 
$$ ##$SHAPPR= (0..15)
$$ 1.6 1.6 1.6 1.6 1.6 1.6 1.6 1.6 1.6 1.6 1.6 1.6 1.6 1.6 1.6 1.6 
$$ ##END=
$$ 
##$PARAMETERFILE=	(uxnmr.par, ASCII, E:/%E5%9C%A8%E6%89%80%E7%A0%94%E7%A9%B6/%E6%98%BE%E8%89%B2%E5%BA%95%E7%89%A9%E7%A0%94%E7%A9%B6/%E8%AF%BE%E9%A2%98%E5%AE%9E%E9%AA%8C%E8%AE%A1%E5%88%92%E3%80%81%E8%AE%B0%E5%BD%95%E5%8F%8A%E6%80%BB%E7%BB%93/%E6%A0%B8%E7%A3%81%E5%9B%BE%E8%B0%B1/20150212/532-150122B%EF%BC%88%E7%94%98-%E8%84%B1%EF%BC%89/2/uxnmr.par, 0)
$$ ##TITLE= Parameter file, TOPSPIN		Version 1.3
$$ ##JCAMPDX= 5.0
$$ ##DATATYPE= Parameter Values
$$ ##ORIGIN= Bruker BioSpin GmbH
$$ ##OWNER= Administrator
$$ $$ 2014-09-30 11:26:32.828 +0800  nmr@NMR
$$ $$ C:/Bruker/TP13/conf/instr/DPX300/uxnmr.par
$$ ##$ACB= 0
$$ ##$ACBTAT= (0..15)
$$ 0 88 72 50 0 0 0 0 0 0 0 0 0 0 0 0
$$ ##$ACBTBA= (0..15)
$$ 0 30 40 0 0 0 0 0 0 0 0 0 0 0 0 0
$$ ##$ACBTCTL= (0..15)
$$ 0 0 0 0 0 0 0 0 0 0 0 0 0 0 0 0
$$ ##$ACBTDI= (0..15)
$$ 0 70 70 72 0 0 0 0 0 0 0 0 0 0 0 0
$$ ##$ACBTDM= (0..15)
$$ 0 0 0 0 0 0 0 0 0 0 0 0 0 0 0 0
$$ ##$ACBTFHI= (0..15)
$$ 0 0 0 0 0 0 0 0 0 0 0 0 0 0 0 0
$$ ##$ACBTFL= (0..15)
$$ 0 249 250 8 0 0 0 0 0 0 0 0 0 0 0 0
$$ ##$ACBTFLO= (0..15)
$$ 0 0 0 0 0 0 0 0 0 0 0 0 0 0 0 0
$$ ##$ACBTOUT= (0..15)
$$ 0 0 0 0 0 0 0 0 0 0 0 0 0 0 0 0
$$ ##$ACBTPO= (0..15)
$$ 0 100000 50000 20000 0 0 0 0 0 0 0 0 0 0 0 0
$$ ##$ACBTPW= (0..15)
$$ 0 0 0 0 0 0 0 0 0 0 0 0 0 0 0 0
$$ ##$ACBTSB= (0..15)
$$ 0 1 1 1 0 0 0 0 0 0 0 0 0 0 0 0
$$ ##$ACBTY= <no>
$$ ##$AQSBDHW= (0..31)
$$ 255 255 255 255 255 255 255 255 255 255 255 255 255 255 255 255 255 255 
$$ 255 255 255 255 255 255 255 255 255 255 255 255 255 255
$$ ##$AQSBDID= (0..31)
$$ 255 255 255 255 255 255 255 255 255 255 255 255 255 255 255 255 255 255 
$$ 255 255 255 255 255 255 255 255 255 255 255 255 255 255
$$ ##$AQSBDNO= (0..31)
$$ 255 255 255 255 255 255 255 255 255 255 255 255 255 255 255 255 255 255 
$$ 255 255 255 255 255 255 255 255 255 255 255 255 255 255
$$ ##$AQSBDTY= (0..31)
$$ 255 255 255 255 255 255 255 255 255 255 255 255 255 255 255 255 255 255 
$$ 255 255 255 255 255 255 255 255 255 255 255 255 255 255
$$ ##$AQSBUAD= (0..31)
$$ 255 255 255 255 255 255 255 255 255 255 255 255 255 255 255 255 255 255 
$$ 255 255 255 255 255 255 255 255 255 255 255 255 255 255
$$ ##$AQSECL= (0..31)
$$ 255 255 255 255 255 255 255 255 255 255 255 255 255 255 255 255 255 255 
$$ 255 255 255 255 255 255 255 255 255 255 255 255 255 255
$$ ##$AQSECLS= (0..31)
$$ 255 255 255 255 255 255 255 255 255 255 255 255 255 255 255 255 255 255 
$$ 255 255 255 255 255 255 255 255 255 255 255 255 255 255
$$ ##$ATT19F= (0..1)
$$ 0 0
$$ ##$ATT1H= (0..1)
$$ 0 0
$$ ##$ATT3H= (0..1)
$$ 0 0
$$ ##$ATTX= (0..1)
$$ 0 0
$$ ##$ATTY= (0..1)
$$ 0 0
$$ ##$ATTZ= (0..1)
$$ 0 0
$$ ##$BACSAIR= yes
$$ ##$BACSCAP= 60
$$ ##$BACSDEL= 10
$$ ##$BACSFCM= no
$$ ##$BACSOPT= <>
$$ ##$BACSTY= <tty08>
$$ ##$BARPTY= <no>
$$ ##$BFREQ= 300.13
$$ ##$BIRDS= no
$$ ##$BMPC= 0
$$ ##$BMPCTY= <no>
$$ ##$BPSUTY= <no>
$$ ##$BSMS= 1
$$ ##$BSMSTY= <tty02>
$$ ##$CFASMOD= (0..7)
$$ 2 2 0 0 0 0 0 0
$$ ##$CFASMUL= (0..7)
$$ 1 1 0 0 0 0 0 0
$$ ##$CNFTXDR= (0..7)
$$ 3 3 0 0 0 0 0 0
$$ ##$COMDIG2= 0
$$ ##$CPDBTY= <no>
$$ ##$CRCOTY= <no>
$$ ##$DATSTAT= no
$$ ##$DIGI140= (0..7)
$$ 0 0 0 0 0 0 0 0
$$ ##$DIGIB12= (0..7)
$$ 0 0 0 0 0 0 0 0
$$ ##$DIGIB16= (0..7)
$$ 0 0 0 0 0 0 0 0
$$ ##$DIGIFA= (0..7)
$$ 0 0 0 0 0 0 0 0
$$ ##$DIGIHA= (0..7)
$$ 0 0 0 0 0 0 0 0
$$ ##$DIGIHAF= (0..7)
$$ 0 0 0 0 0 0 0 0
$$ ##$DIGIHRD= (0..7)
$$ 0 0 0 0 0 0 0 0
$$ ##$DIGIIA= (0..7)
$$ 0 0 0 0 0 0 0 0
$$ ##$DIGIO16= (0..7)
$$ 0 0 0 0 0 0 0 0
$$ ##$DIGISA= (0..7)
$$ 0 0 0 0 0 0 0 0
$$ ##$DIGISAF= (0..7)
$$ 1 0 0 0 0 0 0 0
$$ ##$DIGISL= (0..7)
$$ 0 0 0 0 0 0 0 0
$$ ##$DIGITYI= (0..7)
$$ 0 0 0 0 0 0 0 0
$$ ##$DIGITYP= (0..7)
$$ 0 0 0 0 0 0 0 0
$$ ##$DIGITZ= 0
$$ ##$DRU= no
$$ ##$FCUMEM= (0..7)
$$ 258048 258048 0 0 0 0 0 0
$$ ##$FCUPAL= (0..7)
$$ 3 3 0 0 0 0 0 0
$$ ##$FQMIX= 0
$$ ##$FUNCMOD= <>
$$ ##$GCUTYPE= 1
$$ ##$GTUTY= <no>
$$ ##$HFAC= 3
$$ ##$HPCU= 0
$$ ##$HPCUTY= <no>
$$ ##$HPTXLP= (0..3)
$$ -1 -1 -1 -1
$$ ##$HPTXPI= (0..3)
$$ 0 0 0 0
$$ ##$HPTXPO= (0..3)
$$ 0 0 0 0
$$ ##$HPTXTY= (0..3)
$$ 0 0 0 0
$$ ##$IF451= 0
$$ ##$IFREQ= 1
$$ ##$INTFPR= 0
$$ ##$IPSO= no
$$ ##$LOCKTY= <tty03>
$$ ##$LOCSWID= 0
$$ ##$M2FAC= 0
$$ ##$MASTY= <no>
$$ ##$MEMPRM= 0
$$ ##$MHFAC= 0
$$ ##$MXFAC= 0
$$ ##$NAMPD1= <2H>
$$ ##$NAMPD10= <>
$$ ##$NAMPD11= <>
$$ ##$NAMPD12= <>
$$ ##$NAMPD13= <>
$$ ##$NAMPD14= <>
$$ ##$NAMPD15= <>
$$ ##$NAMPD16= <>
$$ ##$NAMPD2= <1H>
$$ ##$NAMPD3= <X-BB19F_2HS>
$$ ##$NAMPD4= <>
$$ ##$NAMPD5= <>
$$ ##$NAMPD6= <>
$$ ##$NAMPD7= <>
$$ ##$NAMPD8= <>
$$ ##$NAMPD9= <>
$$ ##$NFCU= 2
$$ ##$NMRCH= 2
$$ ##$NMRMEM= 16384
$$ ##$NRCU= 1
$$ ##$NROUT= 1
$$ ##$PAMPF1= (0..15)
$$ 75 99 0 27 2 0 0 203 134 46 255 117 1 0 0 0
$$ ##$PAMPF2= (0..15)
$$ 0 0 0 0 0 0 0 0 0 0 0 0 0 0 0 0
$$ ##$PAMPF3= (0..15)
$$ 0 0 0 0 0 0 0 0 0 0 0 0 0 0 0 0
$$ ##$PAMPF4= (0..15)
$$ 0 0 0 0 0 0 0 0 0 0 0 0 0 0 0 0
$$ ##$PAMPF5= (0..15)
$$ 0 0 0 0 0 0 0 0 0 0 0 0 0 0 0 0
$$ ##$PAMPF6= (0..15)
$$ 0 0 0 0 0 0 0 0 0 0 0 0 0 0 0 0
$$ ##$PAMPF7= (0..15)
$$ 0 0 0 0 0 0 0 0 0 0 0 0 0 0 0 0
$$ ##$PAMPF8= (0..15)
$$ 0 0 0 0 0 0 0 0 0 0 0 0 0 0 0 0
$$ ##$PH4= 0
$$ ##$PHF4TY= <no>
$$ ##$POWCHK= no
$$ ##$PRAMD1= (0..7)
$$ 0 1048576 0 0 0 1048576 0 0
$$ ##$PRAMD10= (0..7)
$$ 0 0 0 0 0 0 0 0
$$ ##$PRAMD11= (0..7)
$$ 0 0 0 0 0 0 0 0
$$ ##$PRAMD12= (0..7)
$$ 0 0 0 0 0 0 0 0
$$ ##$PRAMD13= (0..7)
$$ 0 0 0 0 0 0 0 0
$$ ##$PRAMD14= (0..7)
$$ 0 0 0 0 0 0 0 0
$$ ##$PRAMD15= (0..7)
$$ 0 0 0 0 0 0 0 0
$$ ##$PRAMD16= (0..7)
$$ 0 0 0 0 0 0 0 0
$$ ##$PRAMD17= (0..7)
$$ 0 0 0 0 0 0 0 0
$$ ##$PRAMD18= (0..7)
$$ 0 0 0 0 0 0 0 0
$$ ##$PRAMD19= (0..7)
$$ 0 0 0 0 0 0 0 0
$$ ##$PRAMD2= (0..7)
$$ 0 0 0 0 0 0 0 0
$$ ##$PRAMD20= (0..7)
$$ 0 0 0 0 0 0 0 0
$$ ##$PRAMD21= (0..7)
$$ 0 0 0 0 0 0 0 0
$$ ##$PRAMD3= (0..7)
$$ 2 0 0 0 2 0 0 0
$$ ##$PRAMD4= (0..7)
$$ 2147483644 2146435071 2147483647 134217727 2147483644 2146435071 2147483647 
$$ 134217727
$$ ##$PRAMD5= (0..7)
$$ 0 0 0 0 0 0 0 0
$$ ##$PRAMD6= (0..7)
$$ 0 0 0 0 0 0 0 0
$$ ##$PRAMD7= (0..7)
$$ 0 0 0 0 0 0 0 0
$$ ##$PRAMD8= (0..7)
$$ 0 0 0 0 0 0 0 0
$$ ##$PRAMD9= (0..7)
$$ 0 0 0 0 0 0 0 0
$$ ##$PRAMLED= (0..1)
$$ 15 15
$$ ##$PRAMP1= <tty01>
$$ ##$PRAMP2= <no>
$$ ##$PRAMP3= <no>
$$ ##$PRAMP4= <no>
$$ ##$PRAMP5= <no>
$$ ##$PRAMP6= <no>
$$ ##$PRAMP7= <no>
$$ ##$PRAMP8= <no>
$$ ##$PRAMPTP= 0
$$ ##$PREPTY= <no>
$$ ##$PRESHLD= 0
$$ ##$PTS160= -1
$$ ##$PTSA2X= (0..7)
$$ 0 0 0 0 0 0 0 0
$$ ##$PTSF2X= (0..7)
$$ 309 309 0 0 0 0 0 0
$$ ##$PTSFMX= (0..7)
$$ 620 620 0 0 0 0 0 0
$$ ##$PULCHK= no
$$ ##$RCUCDS= (0..7)
$$ 4194304 0 0 0 0 0 0 0
$$ ##$RCUCFS= (0..7)
$$ 4096 0 0 0 0 0 0 0
$$ ##$RCUCSS= (0..7)
$$ 262144 0 0 0 0 0 0 0
$$ ##$RCUI2C1= (0..7)
$$ 78 66 0 0 0 0 0 0
$$ ##$RCUI2C2= (0..7)
$$ 0 0 0 0 0 0 0 0
$$ ##$RCUI2C3= (0..7)
$$ 0 0 0 0 0 0 0 0
$$ ##$RCUI2C4= (0..7)
$$ 0 0 0 0 0 0 0 0
$$ ##$RCUI2C5= (0..7)
$$ 0 0 0 0 0 0 0 0
$$ ##$RCUI2C6= (0..7)
$$ 0 0 0 0 0 0 0 0
$$ ##$RCUI2C7= (0..7)
$$ 0 0 0 0 0 0 0 0
$$ ##$RCUI2C8= (0..7)
$$ 0 0 0 0 0 0 0 0
$$ ##$RDCU= 0
$$ ##$RGTYPE= (0..7)
$$ 5 0 0 0 0 0 0 0
$$ ##$RG_max= (0..7)
$$ 46341 0 0 0 0 0 0 0 
$$ ##$RG_min= (0..7)
$$ 1 0 0 0 0 0 0 0 
$$ ##$RG_tab1= (0..255)
$$ 1 1.1 1.3 1.4 1.6 1.8 2 2.2 2.5 2.8 3.2 3.6 4 4.5 5 5.7 6.3 7.1 8 9 10.1 
$$ 11.3 12.7 14.3 16 18 20.2 22.6 25.4 28.5 32 35.9 40.3 45.3 50.8 57 64 
$$ 71.8 80.6 90.5 101.6 114 128 143.7 161.3 181 203.2 228.1 256 287.4 322.5 
$$ 362 406.4 456.1 512 574.7 645.1 724.1 812.7 912.3 1024 1149.4 1290.2 1448.2 
$$ 1625.5 1824.6 2048 2298.8 2580.3 2896.3 3251 3649.1 4096 4597.6 5160.6 
$$ 5792.6 6502 7298.2 8192 9195.2 10321.3 11585.2 13004 14596.5 16384 18390.4 
$$ 20642.5 23170.5 26008 29193 32768 36780.8 41285.1 46341 -1 -1 -1 -1 -1 
$$ -1 -1 -1 -1 -1 -1 -1 -1 -1 -1 -1 -1 -1 -1 -1 -1 -1 -1 -1 -1 -1 -1 -1 -1 
$$ -1 -1 -1 -1 -1 -1 -1 -1 -1 -1 -1 -1 -1 -1 -1 -1 -1 -1 -1 -1 -1 -1 -1 -1 
$$ -1 -1 -1 -1 -1 -1 -1 -1 -1 -1 -1 -1 -1 -1 -1 -1 -1 -1 -1 -1 -1 -1 -1 -1 
$$ -1 -1 -1 -1 -1 -1 -1 -1 -1 -1 -1 -1 -1 -1 -1 -1 -1 -1 -1 -1 -1 -1 -1 -1 
$$ -1 -1 -1 -1 -1 -1 -1 -1 -1 -1 -1 -1 -1 -1 -1 -1 -1 -1 -1 -1 -1 -1 -1 -1 
$$ -1 -1 -1 -1 -1 -1 -1 -1 -1 -1 -1 -1 -1 -1 -1 -1 -1 -1 -1 -1 -1 -1 -1 -1 
$$ -1 -1 -1 -1 -1 -1 -1 -1 -1 -1 -1 -1 -1
$$ ##$RG_tab2= (0..255)
$$ -1 -1 -1 -1 -1 -1 -1 -1 -1 -1 -1 -1 -1 -1 -1 -1 -1 -1 -1 -1 -1 -1 -1 -1 
$$ -1 -1 -1 -1 -1 -1 -1 -1 -1 -1 -1 -1 -1 -1 -1 -1 -1 -1 -1 -1 -1 -1 -1 -1 
$$ -1 -1 -1 -1 -1 -1 -1 -1 -1 -1 -1 -1 -1 -1 -1 -1 -1 -1 -1 -1 -1 -1 -1 -1 
$$ -1 -1 -1 -1 -1 -1 -1 -1 -1 -1 -1 -1 -1 -1 -1 -1 -1 -1 -1 -1 -1 -1 -1 -1 
$$ -1 -1 -1 -1 -1 -1 -1 -1 -1 -1 -1 -1 -1 -1 -1 -1 -1 -1 -1 -1 -1 -1 -1 -1 
$$ -1 -1 -1 -1 -1 -1 -1 -1 -1 -1 -1 -1 -1 -1 -1 -1 -1 -1 -1 -1 -1 -1 -1 -1 
$$ -1 -1 -1 -1 -1 -1 -1 -1 -1 -1 -1 -1 -1 -1 -1 -1 -1 -1 -1 -1 -1 -1 -1 -1 
$$ -1 -1 -1 -1 -1 -1 -1 -1 -1 -1 -1 -1 -1 -1 -1 -1 -1 -1 -1 -1 -1 -1 -1 -1 
$$ -1 -1 -1 -1 -1 -1 -1 -1 -1 -1 -1 -1 -1 -1 -1 -1 -1 -1 -1 -1 -1 -1 -1 -1 
$$ -1 -1 -1 -1 -1 -1 -1 -1 -1 -1 -1 -1 -1 -1 -1 -1 -1 -1 -1 -1 -1 -1 -1 -1 
$$ -1 -1 -1 -1 -1 -1 -1 -1 -1 -1 -1 -1 -1 -1 -1 -1
$$ ##$RG_tab3= (0..255)
$$ -1 -1 -1 -1 -1 -1 -1 -1 -1 -1 -1 -1 -1 -1 -1 -1 -1 -1 -1 -1 -1 -1 -1 -1 
$$ -1 -1 -1 -1 -1 -1 -1 -1 -1 -1 -1 -1 -1 -1 -1 -1 -1 -1 -1 -1 -1 -1 -1 -1 
$$ -1 -1 -1 -1 -1 -1 -1 -1 -1 -1 -1 -1 -1 -1 -1 -1 -1 -1 -1 -1 -1 -1 -1 -1 
$$ -1 -1 -1 -1 -1 -1 -1 -1 -1 -1 -1 -1 -1 -1 -1 -1 -1 -1 -1 -1 -1 -1 -1 -1 
$$ -1 -1 -1 -1 -1 -1 -1 -1 -1 -1 -1 -1 -1 -1 -1 -1 -1 -1 -1 -1 -1 -1 -1 -1 
$$ -1 -1 -1 -1 -1 -1 -1 -1 -1 -1 -1 -1 -1 -1 -1 -1 -1 -1 -1 -1 -1 -1 -1 -1 
$$ -1 -1 -1 -1 -1 -1 -1 -1 -1 -1 -1 -1 -1 -1 -1 -1 -1 -1 -1 -1 -1 -1 -1 -1 
$$ -1 -1 -1 -1 -1 -1 -1 -1 -1 -1 -1 -1 -1 -1 -1 -1 -1 -1 -1 -1 -1 -1 -1 -1 
$$ -1 -1 -1 -1 -1 -1 -1 -1 -1 -1 -1 -1 -1 -1 -1 -1 -1 -1 -1 -1 -1 -1 -1 -1 
$$ -1 -1 -1 -1 -1 -1 -1 -1 -1 -1 -1 -1 -1 -1 -1 -1 -1 -1 -1 -1 -1 -1 -1 -1 
$$ -1 -1 -1 -1 -1 -1 -1 -1 -1 -1 -1 -1 -1 -1 -1 -1
$$ ##$RG_tab4= (0..255)
$$ -1 -1 -1 -1 -1 -1 -1 -1 -1 -1 -1 -1 -1 -1 -1 -1 -1 -1 -1 -1 -1 -1 -1 -1 
$$ -1 -1 -1 -1 -1 -1 -1 -1 -1 -1 -1 -1 -1 -1 -1 -1 -1 -1 -1 -1 -1 -1 -1 -1 
$$ -1 -1 -1 -1 -1 -1 -1 -1 -1 -1 -1 -1 -1 -1 -1 -1 -1 -1 -1 -1 -1 -1 -1 -1 
$$ -1 -1 -1 -1 -1 -1 -1 -1 -1 -1 -1 -1 -1 -1 -1 -1 -1 -1 -1 -1 -1 -1 -1 -1 
$$ -1 -1 -1 -1 -1 -1 -1 -1 -1 -1 -1 -1 -1 -1 -1 -1 -1 -1 -1 -1 -1 -1 -1 -1 
$$ -1 -1 -1 -1 -1 -1 -1 -1 -1 -1 -1 -1 -1 -1 -1 -1 -1 -1 -1 -1 -1 -1 -1 -1 
$$ -1 -1 -1 -1 -1 -1 -1 -1 -1 -1 -1 -1 -1 -1 -1 -1 -1 -1 -1 -1 -1 -1 -1 -1 
$$ -1 -1 -1 -1 -1 -1 -1 -1 -1 -1 -1 -1 -1 -1 -1 -1 -1 -1 -1 -1 -1 -1 -1 -1 
$$ -1 -1 -1 -1 -1 -1 -1 -1 -1 -1 -1 -1 -1 -1 -1 -1 -1 -1 -1 -1 -1 -1 -1 -1 
$$ -1 -1 -1 -1 -1 -1 -1 -1 -1 -1 -1 -1 -1 -1 -1 -1 -1 -1 -1 -1 -1 -1 -1 -1 
$$ -1 -1 -1 -1 -1 -1 -1 -1 -1 -1 -1 -1 -1 -1 -1 -1
$$ ##$RG_tab5= (0..255)
$$ -1 -1 -1 -1 -1 -1 -1 -1 -1 -1 -1 -1 -1 -1 -1 -1 -1 -1 -1 -1 -1 -1 -1 -1 
$$ -1 -1 -1 -1 -1 -1 -1 -1 -1 -1 -1 -1 -1 -1 -1 -1 -1 -1 -1 -1 -1 -1 -1 -1 
$$ -1 -1 -1 -1 -1 -1 -1 -1 -1 -1 -1 -1 -1 -1 -1 -1 -1 -1 -1 -1 -1 -1 -1 -1 
$$ -1 -1 -1 -1 -1 -1 -1 -1 -1 -1 -1 -1 -1 -1 -1 -1 -1 -1 -1 -1 -1 -1 -1 -1 
$$ -1 -1 -1 -1 -1 -1 -1 -1 -1 -1 -1 -1 -1 -1 -1 -1 -1 -1 -1 -1 -1 -1 -1 -1 
$$ -1 -1 -1 -1 -1 -1 -1 -1 -1 -1 -1 -1 -1 -1 -1 -1 -1 -1 -1 -1 -1 -1 -1 -1 
$$ -1 -1 -1 -1 -1 -1 -1 -1 -1 -1 -1 -1 -1 -1 -1 -1 -1 -1 -1 -1 -1 -1 -1 -1 
$$ -1 -1 -1 -1 -1 -1 -1 -1 -1 -1 -1 -1 -1 -1 -1 -1 -1 -1 -1 -1 -1 -1 -1 -1 
$$ -1 -1 -1 -1 -1 -1 -1 -1 -1 -1 -1 -1 -1 -1 -1 -1 -1 -1 -1 -1 -1 -1 -1 -1 
$$ -1 -1 -1 -1 -1 -1 -1 -1 -1 -1 -1 -1 -1 -1 -1 -1 -1 -1 -1 -1 -1 -1 -1 -1 
$$ -1 -1 -1 -1 -1 -1 -1 -1 -1 -1 -1 -1 -1 -1 -1 -1
$$ ##$RG_tab6= (0..255)
$$ -1 -1 -1 -1 -1 -1 -1 -1 -1 -1 -1 -1 -1 -1 -1 -1 -1 -1 -1 -1 -1 -1 -1 -1 
$$ -1 -1 -1 -1 -1 -1 -1 -1 -1 -1 -1 -1 -1 -1 -1 -1 -1 -1 -1 -1 -1 -1 -1 -1 
$$ -1 -1 -1 -1 -1 -1 -1 -1 -1 -1 -1 -1 -1 -1 -1 -1 -1 -1 -1 -1 -1 -1 -1 -1 
$$ -1 -1 -1 -1 -1 -1 -1 -1 -1 -1 -1 -1 -1 -1 -1 -1 -1 -1 -1 -1 -1 -1 -1 -1 
$$ -1 -1 -1 -1 -1 -1 -1 -1 -1 -1 -1 -1 -1 -1 -1 -1 -1 -1 -1 -1 -1 -1 -1 -1 
$$ -1 -1 -1 -1 -1 -1 -1 -1 -1 -1 -1 -1 -1 -1 -1 -1 -1 -1 -1 -1 -1 -1 -1 -1 
$$ -1 -1 -1 -1 -1 -1 -1 -1 -1 -1 -1 -1 -1 -1 -1 -1 -1 -1 -1 -1 -1 -1 -1 -1 
$$ -1 -1 -1 -1 -1 -1 -1 -1 -1 -1 -1 -1 -1 -1 -1 -1 -1 -1 -1 -1 -1 -1 -1 -1 
$$ -1 -1 -1 -1 -1 -1 -1 -1 -1 -1 -1 -1 -1 -1 -1 -1 -1 -1 -1 -1 -1 -1 -1 -1 
$$ -1 -1 -1 -1 -1 -1 -1 -1 -1 -1 -1 -1 -1 -1 -1 -1 -1 -1 -1 -1 -1 -1 -1 -1 
$$ -1 -1 -1 -1 -1 -1 -1 -1 -1 -1 -1 -1 -1 -1 -1 -1
$$ ##$RG_tab7= (0..255)
$$ -1 -1 -1 -1 -1 -1 -1 -1 -1 -1 -1 -1 -1 -1 -1 -1 -1 -1 -1 -1 -1 -1 -1 -1 
$$ -1 -1 -1 -1 -1 -1 -1 -1 -1 -1 -1 -1 -1 -1 -1 -1 -1 -1 -1 -1 -1 -1 -1 -1 
$$ -1 -1 -1 -1 -1 -1 -1 -1 -1 -1 -1 -1 -1 -1 -1 -1 -1 -1 -1 -1 -1 -1 -1 -1 
$$ -1 -1 -1 -1 -1 -1 -1 -1 -1 -1 -1 -1 -1 -1 -1 -1 -1 -1 -1 -1 -1 -1 -1 -1 
$$ -1 -1 -1 -1 -1 -1 -1 -1 -1 -1 -1 -1 -1 -1 -1 -1 -1 -1 -1 -1 -1 -1 -1 -1 
$$ -1 -1 -1 -1 -1 -1 -1 -1 -1 -1 -1 -1 -1 -1 -1 -1 -1 -1 -1 -1 -1 -1 -1 -1 
$$ -1 -1 -1 -1 -1 -1 -1 -1 -1 -1 -1 -1 -1 -1 -1 -1 -1 -1 -1 -1 -1 -1 -1 -1 
$$ -1 -1 -1 -1 -1 -1 -1 -1 -1 -1 -1 -1 -1 -1 -1 -1 -1 -1 -1 -1 -1 -1 -1 -1 
$$ -1 -1 -1 -1 -1 -1 -1 -1 -1 -1 -1 -1 -1 -1 -1 -1 -1 -1 -1 -1 -1 -1 -1 -1 
$$ -1 -1 -1 -1 -1 -1 -1 -1 -1 -1 -1 -1 -1 -1 -1 -1 -1 -1 -1 -1 -1 -1 -1 -1 
$$ -1 -1 -1 -1 -1 -1 -1 -1 -1 -1 -1 -1 -1 -1 -1 -1
$$ ##$RG_tab8= (0..255)
$$ -1 -1 -1 -1 -1 -1 -1 -1 -1 -1 -1 -1 -1 -1 -1 -1 -1 -1 -1 -1 -1 -1 -1 -1 
$$ -1 -1 -1 -1 -1 -1 -1 -1 -1 -1 -1 -1 -1 -1 -1 -1 -1 -1 -1 -1 -1 -1 -1 -1 
$$ -1 -1 -1 -1 -1 -1 -1 -1 -1 -1 -1 -1 -1 -1 -1 -1 -1 -1 -1 -1 -1 -1 -1 -1 
$$ -1 -1 -1 -1 -1 -1 -1 -1 -1 -1 -1 -1 -1 -1 -1 -1 -1 -1 -1 -1 -1 -1 -1 -1 
$$ -1 -1 -1 -1 -1 -1 -1 -1 -1 -1 -1 -1 -1 -1 -1 -1 -1 -1 -1 -1 -1 -1 -1 -1 
$$ -1 -1 -1 -1 -1 -1 -1 -1 -1 -1 -1 -1 -1 -1 -1 -1 -1 -1 -1 -1 -1 -1 -1 -1 
$$ -1 -1 -1 -1 -1 -1 -1 -1 -1 -1 -1 -1 -1 -1 -1 -1 -1 -1 -1 -1 -1 -1 -1 -1 
$$ -1 -1 -1 -1 -1 -1 -1 -1 -1 -1 -1 -1 -1 -1 -1 -1 -1 -1 -1 -1 -1 -1 -1 -1 
$$ -1 -1 -1 -1 -1 -1 -1 -1 -1 -1 -1 -1 -1 -1 -1 -1 -1 -1 -1 -1 -1 -1 -1 -1 
$$ -1 -1 -1 -1 -1 -1 -1 -1 -1 -1 -1 -1 -1 -1 -1 -1 -1 -1 -1 -1 -1 -1 -1 -1 
$$ -1 -1 -1 -1 -1 -1 -1 -1 -1 -1 -1 -1 -1 -1 -1 -1
$$ ##$ROUTER= 2
$$ ##$RX22TY= <tty10>
$$ ##$SCMTY= <no>
$$ ##$SPECTR= 5
$$ ##$SY2FLAG= 0
$$ ##$TFXNUM= 0
$$ ##$TRIPLO2= 0
$$ ##$VTUTY= <tty05>
$$ ##$WBREFAM= (0..15)
$$ 100 100 100 100 100 100 100 100 100 100 100 100 100 100 100 100
$$ ##$WBREFPH= (0..15)
$$ 0 0 0 0 0 0 0 0 0 0 0 0 0 0 0 0
$$ ##$XFAC= 2
$$ ##END=
$$ 
##$DECIM=	6
##$DSPFVS=	10
##NTUPLES=	NMRSPECTRUM
##VARNAME=	FREQUENCY,	SPECTRUM/REAL,	SPECTRUM/IMAG,	PAGE NUMBER
##SYMBOL=	X,	R,	I,	N
##VARTYPE=	INDEPENDENT,	DEPENDENT,	DEPENDENT,	PAGE
##VARFORM=	AFFN,	ASDF,	ASDF,	AFFN
##VARDIM=	65536,	65536,	65536,	2
##UNITS=	HZ,	ARBITRARY UNITS,	ARBITRARY UNITS,
##FIRST=	17312.491943359375,	16.567102432250976562,	5.358882904052734375,	1
##LAST=	-2295.052614688873291,	8.170757293701171875,	-12.685019493103027344,	2
##MIN=	-2295.052614688873291,	8.170757293701171875,	-1917.6046142578125,	1
##MAX=	17312.491943359375,	3674.9755859375,	1989.30029296875,	1
##FACTOR=	-0.29919195175170898438,	0.045937194824218749445,	0.024866253662109375627,	1
##PAGE=	N=1
##DATATABLE=	(X++(R..R)), XYDATA
-57864C60P2P5Jj6J9jj7J1l2j1L1Jm0n7n4n5k4J3m9k1M8M1K5M1O0M0K0Lk0j6J3L0M2J3k3j8
-57828E05l3OK9mm5m4n4p7m0L4P5P8L6M0Kk2l6qL0L0k4p0k9K6NrK8N2K6RM3NLK1Rl4q4q4r0
-57789C05o6K6P0Q0N1J0l0n8PQ8O0k1m3JN2J5m7k2k1K5O1P4O0n2j24p6l7l6j6J3K2J0PP2O1
-57754E21qk7J2QKM1J9l7p4n0N3J11P9J7l0l3l8rK2j4l5j3kj3oJ6Nj2lk8m6qK3kJ7P4O7M5
-57716F44N0M4K1J9jOJ7m5p9m8m0j8j7l2l8mP0M3jj8l1LM3Q7M5j6oK6L7Jn3l5j3l8oN1L7O
-57678G11L0N5Pj7k0l6j4L7K4mJ4mq1j6O0P3N4L9J0oJ3J2l7j07p1j5K0N1L3L6K0LLk5l7m8
-57642G67jM8J6l1j2J2M9O4O9Po3l8J2Mm3p8j01j04m3N2J02J03Q8K4l5l5k3L0J4m3q3j4P6
-57609G90L1j2oK9L6m3o6m8l8MJ5M5N9L9kl2oK6L9rk7k5k3oM6K5j5M5N5K6Pk1j9n8p1k9J7
-57572G78O8P9M7m0o1l2k2j1L6O2mlP3P1Kj0j4o7o7pLL8M9K2o8j10l5N0R6Q1J2n1n3MK2m3
-57536H95j8M5L3j0n4l8p1j10p8k2O4J08L6mKj8kL7K2MK9L9L0%m1r9n0L5L8K3O6O9J4o2j04
-57501H08m2J7L9N0qo5o3pJ02J40L0k4J6lmL7K1l1o8q3r4m8J7O9L6l3m2m3J7R9P3K1M0L0o
-57466I98K4Q7O2ll2l2l1k4k5pJ9%k0l4J4N3J4pK6L4M1M8K5j8n8j0Pk4n9m6oJ6%j8l0rK2J9
-57428A016Rl3n6%Q8P1J7J1l4n2J6J0n2k1L4K9Q1O0k6l9l2k7j6J1j9o4n1o9r6l3P0R4P3J16
-57394A086Q4L7L3L3Lq5l5L3J2m6q3j5J5K4Q7N3jJ1K0j2m1p8j48r7QK1M5N9N2K3L2L7N0%l7
-57359A180k3o0l5k7m0j4L4Q2Q9N7jl6p7j00q1m5j0K8Q0Q3J5j4oj5l6K1J06J17J0r3r3%L0
-57326A126j7l7j2K8L5PM4N5j7k5k5k3k4k5o0o0O1J24P6j6qQl0q3q4mJ07J37P1j4n0j26r2
-57293A047M6K2K4O9P6J7k7j2m4j10r1n0nQ7J56P9K1K2Lk9j5K7rjL0K9l2l6M6Pj07l7Q3N8
-57259A344olqm9j5k3o3p4m9P5J35O3QJ5P1R3K9m2l4K3J5j5q1j32j18j22j3J11N4L9L4m2p8
-57226A142n9j9J5j0J7L1MJ%j9J0L0K9K7L5mpn5n1Q5N6rL9O9J8l5j8M2L5K6m0o7l6m2l1j5
-57190A194p0m3J0j8J0N9N5L8L3L5K7J8m3j35r8K9Q6P4K7J5j6j0N5M7J0mj1rkM5P7J4o2p0
-57156A367m3o4p5J3Oo3r6m8J1K5N4J07J36M4q7q7M0J31O4L3M4K6n8o3m6p1k5m3k3R8J09M0
-57124A456Jkj2j3j7m5j07j06l4K6O2M2j9m0k9K9O1L5J2rm2o4m0l7j0Qj5LK9J5K6K5L7M9K1
-57089A296n4m8l5p4m8O7J19O5n5m0J6l0j3K3J8n2p2L5R7J01N1m6n6m4p7j08k1L7K0M0O5J9
-57057A196lJ1L2K7P2N3rN0P0q0j16n4M4Q3Kk7J3L1M8J7l2k3Qon5o8j4mO5J07M5o6r3m5K3
-57022A302L7J1Kk3k1kJj6j9J8J05Q2j8QK0m9j16q3J5K1j5j3jn7j6M2P7R2N4L3j5j21j06N
-56988A234n2n7N1Q9O5K4J9OK2N1l4q7m2m2l6K2M9L1l6l0N9L8J9Q4J06O7l3q7o0r1n2J8PL6
-56954A358P8Q0K4n9n4OK6mk1mpK9J1k9l4l3J6O1R0K1j3j4l8j7l0r9q8L0Q7M3m4l4k0m2J3
-56919A289N1M3Q1Q7j0l8mMj9k9k6j0M6P4M6K5k6j32j70j25m6j2J02J40K8J7M9N7J2Qk9l3
-56887A450j3J0O9K5mpk0j9p9q1K9O3Oj1pN5P5M0k1p8j07p5l0M1J02J04K2k8m7p5p2L0K5l4
-56853A338J8K2k1l2n5LN4N9j0p5k0J9k8k3J3M8L6Qm2p5n7k2K9L2%J5J7M4k9p2j4Q6J31R8
-56819A495K0nJ0k0Ll0p4PN4Po4n6j1K2qJ9N0j5o6q3j0Q2N8K1j9n8qN1P8L8J03J40M6ln1j11
-56783A612j27m5K4J9l9n2k3m8j0M0N5L9M3L0K2J3l1j3O0N4Jl9p3p2j6J2llRk3k7mRLm2n4
-56747A301k8O6J71J54L0q6r8m3M4N5L5K1J8k5r5m4N1J02O3r2j51j04n6M6R0Nm9J1J3k9m3
-56716A333l7PJ4K6J17J58P8j0m4m2k2O4P6Om2n9p2n7j2mkl3p3j1N8J9q6j32o5L8L2kPJ4L1
-56681A273L5L3o3m4L4R2J10M3j4LLMk3n8o2j3R0J59J21O3%k8l6l4k6k4p5p3K6J6j3J0O8Q5
-56647A682K0Lk9qro7j02j29l8P4P0N8M3k8j1O5M9no7m1L2K3k6k8m8n2l6JL7RJ3Nm1l3kJ7
-56611A401L4rkL8J27R8rn6K9K7n7o9oL7M3j8n6l0K0r8j96j12J7R6N6N0K7k4lOnNOQK8Qj0
-56574A401o2q1r2rP7Q9J29J27O9J8rk8n6OK2k4n0n2m2L2R5K4r9j18q9o6l6QP0R4L4K1M7N9
-56540A509m8p5j1l3NJ24J06L7L7K5k7m5p0m7Q8J70R4P0O7j9j11j27k8N4M4o3r8q0m7l8r3
-56509A370j29o3j5j2K9R9J53J43M9m3m7l7J1M9K5l2o1j7LJ1o1j02n7L1P8J34Q9l2j3M2O0
-56478A655N8o8j46r2k1j3j3mKj%l3q1l5N7O9J7p7r4k6L5P6L8Ok1J8O3K7J3KoJ8M5P8K3n4
-56442A515M0R0jj4%J3O2rj41j29J8J7n3o0m7PJ15J64R7M9K3k6j0pp6ON0k1j65j36nJ4j8m1
-56408A321k2NM7O6O7M8K5m2m5L2P8J12J02J0p4j28j43n6L3O6P1L3p8j47j10k9L6Jl4m7l0
-56377A168O2J14O3M6M8Nk7l3j5K4qm5O2J48Q6K5j0o3q3j05j46j14L9J57J27pn7J4M0P0L2
-56346A617k2k2o3k6L4M9R3P5rj03r0qj4p5m6K5R3O6k5j10j20n0p0j5J00J22J04j2j06n2M9
-56315A389j4p6l1J0L3L9nj3pl4j5l0o2LP6K2K2N0Q%M7J9Jj3%l1q6m1PM0M0M0P3J12P5k4m6
-56278A578o1m9LMLL3Q3Q5J2j2K7j8o4l4l2j12p2J4J1j8l8n5LO4O9L6M6N4j3q7j14n4J7jQ
-56243A316N1N1Kk9n1j6K3N9Q0Q3M5k2L4P6nm5j6K0Ql3k7J3M3J2l0n7o4k6k2k4jkk8k1j2J2
-56207A397N8P6rj12j17p4l0M0L2L3K9J6N3K8kk3p1k3L8pJ2j0pO5P0P3M8j5pn0j26n6N7M5
-56173A431jL6J9o5j04m4J4O1O1k6n5l2l4o3m1J9M4O3R4l0j34n9J3N9Q8L8RL7O5O8N5K7qm7
-56139A558qN8j4j11q9mM7L5PJj4l3K1QL8N2k4m7j2J1lj0L7L6J4K6l2k9ml0m3k7k6J1L9Ok2
-56102A423MN2P0J0J3L3qo0p0OJ8p4r1m8M6P7L9OQk3p3n2L3O4K7jk4mrl3j7L5N5Ql6K6P0J9
-56064A519kJ1o8j32n5l0KP3R8L7K6O0N2M2mmL9J5q0q9p4m6jN2M4j2n4p7j00j02o7J16J53
-56031A342J13O2Rmm1m7k8rm0k5L5M8KOJ7o4j10n7k1k0R0J21N8M3P3P4M2Rq0q2J2O4K9mk9
-55996A588n4r0j23n0j5j7L5N7K4L4j4r1p7L8J14J07N1J9qp4o2J0m7r0m9l4LJ05J54J05kn9
-55964A488J1J5n0m6k5L6P0j8r2j2O4R2R1O8J1m0J7Nj15j17m9K9O0O1Pq3j42q7l6l7M6J16
-55932A338Q7O2L3rK6N6J2rJ8l4j03j09r8o0mM5M3J4L9M0N0K6l1o2k3m8l8P2J39N9j7m4nj2
-55898A453jlpNP5J52R6m3r8o5k0k4mj0n8jK3K8Mq3n1Q1J04L7N6K6q4l4K0j0nl1o1l2J5j0
-55862A440m2mK3J3L0J5L1Q0J2k6l0o4o2k6L4Ll8l7J5k7p2k9j8J6P4Q6M4L1M4Qn2r6p8RQ4
-55827A391nj55j58J0J15O4K8J07J03j4m1k9n1k7k5j8M4P8po7k5j8J5N4L7Qql1nL6M5L6KP
-55793A496L8J04N7l1k6k8j2k2o1m3LL3j0l8l2m1l0k3J7N8N1J0L9M7j8J0Pk0o0p6l6L2N7J9
-55759A471L0RL8K8m2m1n8n4m4nM7N2J6kO5O6K1L2k1m1l9k2K6Qm9KM4K9ro4o2n1k5J2J9NK9
-55722A420R0J26M2j5J2L5J2m3p9k8R8R1m5p6k2K9j6m8l7Nml1L0Q0K5p8j25q4rnn2j5pRN9
-55687A344R1j8m6rM7J03Q0Rprm6m0n1MM7rm2J5R9R4j6q5l5M6L8k8m5j3L0N5M3j1q9r6o0k5
-55651A365RK4L3R5P3mn6m9pk5n1m0mk1o1p1o0r9l2N1N3O1Q9Q7Qk2K2l4KJ04O6j7o4l5L2K3
-55615A445KJpnJ4J6l0m4m3o3k0M3N4M2m2j17m5N2N8N5P9K1%J0N5O4J8qL0J6m9m9o6p5m5k4
-55579A343j3ml2JJ04J32Om9m6k1M6J2k9j2K7rj5m9j35j00N2J09L2n1j16m9L6R5J28R0qn0
-55547A425o0k8l2o9qQ3N3Pk6o4l6oP6Q8l4j00q8JJ31J36M9P4R5Oj22j23o8PMk0M9R8M7m2
-55513A503LO6L4l9k9J2M4N5J5l8m5n9j6m2q6l6J4M7L7n6o8k3j8m1l8K2O4R9J06O5O6M9n0
-55480A617m9J5L5oj9M4L1o7p8n5p5qL7J7k9r4o1K1L7JkO8M1qP0N4KmO2L6p2p2n0OL0M9J09
-55443A633P7o8j35o8j1pN0K1j4pl5n1o2l0j8k1mL3M5P8J10M7j1m2r1l6J2L9qn9m8pP9J50
-55409A541M8j8m0o5p4JP4J8m1m4j0j5QK9N7P3Lk1j8l7L3M9M7J9o5o9k8J2K3o1l7j0m7kL3
-55374A366M3k0j17o3Ok0K9Q2K4q0l7K3k5KP0J01Q2N8Kl7o5j6L3Ok1j7N4J5k7pm5o7r8p1K3
-55339A186P4P8Q5L2ORnPK8kl5l8QJ2j0K4L9O9O1Q3N4m1j6K4j5m4j6J4j4rK3Rq2j32q8p4j4
-55302A290O8Jj1M1O5P7M9ll3k3j2j8o7p4mL2K9K9R3R8Q4L1l5m5M1K6j5j6m3jP6Q8oj03j80
-55267A529r1N2O4P6Q4M3J1JK8K8j30j74n4O1Q7P4J4m2p7r6p2j8P0J08P3Ln9j50r2M4J14Q2
-55235A591M9J2k0l8r0n4K2M9L4j4K9N4Pj4N3L8J4M9J4k7o3o6o1k1J5kL6L1m3q5o0lO8Q8l7
-55200A555j11m3M0J23O9k8j01j56r5RPk4j2J6L0N6L5J1O4R0K7j16j54rJ21O7NL0J1l5J4N4
-55168A550K5J7K6J4l7m8m3m6j3M2K2j1J6L1j2m8j1L5K7nk8J3K4o8q4j8P6J2j06j07m9OQ4
-55135A286N2k0k0j7kj9N7J00N0j6LK6l3n7oN5L4j3L5M1l0k6m9j07o8m1LJ01J33J00Mq1q4
-55102A391o4m5q6q0m0m0M1Q6K1k7L8M4O7Q2O1po4PQ6L4l6K6Oj5nm9o7o4q5k5N0N8L2jJ8P6
-55066A424O2Qj7pl1rK9M2L3M0%j1M2K5j0m2r1o7L8N4M1Q8P2o9j11p0j3j16j38K6M7J3K2j5
-55032A289J5J02J26O0m7k3O2N0N8M0j6l2n8p3l3k6q3p4rN9J22R9J6J2QJ2n3q3k7J7Ml8m7
-54999A429j3M3L9K9QJ4O3L5rlRK6L1M9j5qJ2o9j16kL4k8m8Jk4l1m9p9j25q3K7J30J24P1M9
-54964A521J8r2j28l6j2l8j2J9N5Q5J1mK0K3O5O6j4o5j0N7P4M7K2J2Rl9o8l8L8N2j8oj7n0
-54930A547lRj4MLJn8r5j39j10j2R7J12O1N2kk2p2j22n8M4L6nK8L7M5M9Q9O0l7q7o1l9m3N0
-54895A345J25L0j5ONJqM3K0l3p8MQ2j8o3o7j0Pn1J2N8K3J6j8k7JJ8O4P4J6o5q4j0O9O2jj6
-54858A517m2m5K4K3m7m4J1m1l9j6J9K1n5pM4L4k0n1j2N8P0L5po2o6O7O9L6Jo8qO2M3j7n0
-54823A437qj4j6O5Q3M8K7M8L4l7o1j35j29oL5J4lrm1l6%K9j5j4k9J1Q9J46J07Kr3q4l2j7
-54789A396k4n6J4N8J7O6M9j8J3Ql7qN6K3MJ4n7q0%on1mJ8l4o3j1K3Q5J15O0N7N3L8p3j38
-54754A507j00K7J18J25J07M2Mj7J7K6l8l2m8r5q2l8J6K4P3P1k9r4m7M0K4J5j3L4Ol9M1Q9
-54722A734N2k8p3k0J2j2n9n5K5L1k3k7qPK4l4j8K3J0Qn0j07p9N5J32R4J4k2j2N7L7k4l4q5
-54688A545o4mlQn2m1J8j8l5J7O3J9J6J2l8p2l1j6k9j8O3R3L3k4l6j6l5j7K3O5L0JR4J30N0
-54653A731j1n8o7k2k9o1p7l4M5L4j7n3l7l8k6Q7J30Rk1J0K0l1l7k9r7n4N8On3K0P9K5J1J8
-54619A431Nj4l2j1J6JP1J22L4q8o7L2L1j2j4PL8N4m0j21p7j5j5J9N8K7L1N0J5l2RN5K6L5
-54585A629K5m4p4q3n3k0k1L2O9L3k0r1J2J11O2KJ6K6l2n6k8ol2n7m1N6J12M9o8r2m3K9L4
-54552A436j0K6J28J36Nn4l8k8qj13j17jN1J5J7O7Q4J5l9OK5mj3q7j06n0m1q4o8l6k6Q7J59
-54519A334R7M4L3j7j8n2q4l3O5P2J2kJ9j8p1o1l1%L4M1k8o4N4O6L6M2j7k8l6p2m7QJ6Lkn7
-54483A238p5m6j9onN9J67J42L8K5R0J04J5l8n6m6mk1r6m7J06J24Nm7J9M4M8K0o9qP1N8K4
-54450A814j1k7j1P5N8JM7L1n9j18q4m3l4k2k1m3J1O8J2j5j3K5L7k5q5o5PJ0P8J12P3ql8l
-54416A734rm7q0n6NK4L2O6N5k3j38k09j11qK1K6N3L8nKQ6J13M6p9r2n4n0m8j9M4L5L4N0L8
-54382A474PJM5Nl6k1k4o1m4K8O1O1R5N0K1N6L2n4l8m4r8m8J8K3MRmk5n5l9K7K4l8rj4p7l5
-54345A277M9J01P4R2P2m2j17j13m2kK3K5M3N5P6J40M5k4J7J3o1j22q6q0m7KK7J3NN3L6m5
-54313A457r3p7l8o0o6N6R2Q0P7n8p6K9R1Q8M2k4n2mk0qm3n7k0k9k3nRN0O2L5J4N2K7k6m3
-54278A439j3O4N4k0%K8L5J0p9r8l4P5R0Nk4Omr4j14m4K4N8j5q5l9M5Q7R4K9J3N1M1m3n0m8
-54243A444o3qP6R5N7L8K0lJm0J1Q6Pr3r9n5qlJ1J0K1Q0J25R8Ro7m2J9m9p4j4M3Nk7l1jL7
-54206A616j7m6l8l8o8k7Q0J01Np7j27n0L8K9N3M1Q8P8L2M7O1K6l7o0k5j7j8l1p3l8J0p9j11
-54173A328O3J45N8j3LrOM5J7o5r0m5mm1o0o7p1K5O7M1N5O1L0j3OP7L3n0q9o2m3J5Kn0KN4
-54137A361N3k5m7R9J49L0o8q2LJ6n8o1kK7K1Qk4J0M4K8lM9Jn0J1L4N6K7PL4P0J3j32j50r3
-54102A356j6M0O0J0j5j1NK1K7L4K0l8r5n0K1J2n6KN0R2Q0ON0L1r4o6mONL0O7O4j8m9p1l9
-54066A467k2r6r7K7N0J8j9l5M4N6J9O2N9l4j11o8j1J8P2J01N6m8o5n1m2k3L3N0J7m7m2O4
-54034A402J02P2l6j01l9L2L8jK8P5Q3O8M3n2l4J5n9o3k1k9nnk2l0p5l5L4L6K8N4K3o9o0J0
-54000A407K2j4J4R4J26O9l2o9p1n3l6L5M1o4r6k9N8Q3j9j38p6J7O8M0l6l6qN9M3Lk7n8p0
-53967A247k1J09J60O9k6m8k4ml1l5kL7Q7J12Nr3j13r0j0K4P9Q3Qp4j09j41q3KQ4J33J13O9
-53935A517L5O1M6K8K1N%k5o1j12j05j3%J1P1R1O0L9L5j1m0k4m3k5k0K8J5n3jL6n9j14r3j9
-53901A281M0P9J65J18M1MJ0QL5L7q0j01o1j4K8Jk2k7J2R6J18K9j66k20o8L2P2L1J6oK6J13
-53869A627Q2j4n3n9l9m8l7j7J1qk3k7K5N9J4rl8LO4J1o1o4j6K7Ql5j1O8J05P6O9P4J7j01
-53835A680r3m0nN5K2k2m5r0q8j1K9M9J3l6j9J4Q3P2m6j21q1lL0N7Qj9K5R1M6j6n5k5Mk9m8
-53800A386q3k4N1pk3L5NKO3M8nj6j5K1M5k2lPn8l3k0K4N4Pm6m0l3l9p8n1j2N1J09R8N8Q9
-53764A545N3q5m0j7l7RJ5l2p8n5k1O5Q3M2L6K5K8M7Ql3rJKm8j04n4j0j0oM4J22J09Oj5J1
-53729A597k4jNOpm4m2J2N9K8j5NL1k5l6M7k3n7L2L6q2j33k7J3m5nN4J2k3J5ok0M0N9N8M7
-53693A541O7J9p1p8j3%k9nM7K2MJ0kn9n9k8jO3O9Q5j5j09r1oO2N3J4n6l0Mm8o3k1J6J9j2
-53657A299JR9J18M9k3l6Oj3q2o4j1oPM1Q6O8j6jM9P5N3J8rl1KM1J2M8L8j5o6o5k3M7J28R0
-53621A914jl6r8r9r3n4k2j9ol9l8N0J35J13M2J3M0J8l3l7p4j10o5j0RJ7K9Mj0L9L1j3k7J1
-53587A581O2J01K7j6j8K0Ok6Mpl9l7qn1j40q9m9j3Q2P0o2q4o4n5M2J11J10J1p4o4J2O4Q5
-53554A492N5j9n9p2o2l8k2pMJJ5P0R6P8L8L1m4j37j03mO2R5M5K1ORk1k3K7N6J21R3o6q0J
-53519A659nn4j08j45j03k7PRP4J08K8n9k3M3M9K2k3j0No6l7K3L6J6J7j8o9JN5J05P9j7k5
-53486A547J1M7Mo3k1Nj6L9N1M0K2J4n1j10r6p3n9JM2P5J22J01P7O6l5j13r2q2j44p8jQ8J07
-53453A425N7L6L7M3k8p0KM9N3K9J9L4j5j09q7n1r9p1J2J13J12P8J6pln1n0M1R5N5L3J8n4
-53420A662n7K3L5k6o5q5NJ06M0l9o4q0q5o1%L0M2P5M7l4j0P6P7j0q4o6K4K9K6P2J31L7r2
-53387A679q4j0P3O0n3p4m8n7k1k2pNm8m6jK2N5J06Q4J1qk6n0QK3k7J8L3pj3m4m5k0OL6j9
-53351A489l5lK5R5J05Pr7j19r3jL6mo8p1L7N7m7l7%j9J2N2R5Q0L6j4%M3O0N6Ml3o5p7k1J
-53315A486mK4j0J5L6O6N2jj0n7n2rnK7M6N2J4jl7m2P1J20k7j36r7n9m9m0Nonkl5PL3l6r9
-53278A235p4j2K5J01J04M2K6N2j7m8o7q5K2J01O6K6j2k7L9J15J42O3O4P5K3k5p3q5p9l5l
-53247A679L0j1n8l9k8j2K2J6n4j30n8K2K7N0L8Lk5n6m5L5P5qp9oL4l1l4j8k0K1L3oJM6O4
-53212A478Po3n5j3j1j2K1K7l6j10n2%PL6M4jl1mK2O5J17J07J03L3rO1P5k0j46j47r8o3M2
-53179A374Q0j2n5o0K5J51J00kKok7p5j03m1L5O3no7j31o9JL4J2k2k6o2RJ17Q6J0OJ3J5O3
-53145A433K6M2L4p6j00o9K8N1K4K4M9Q1Kk4R3J02O2K9l4j06j37j32n0J8P6O1J5j0j6K5k5
-53114A496l8%L1Rm9q0n9m3k5ql7k6L7M3K8R4J17N1J4N0M3k6r3j21p0K1M9N0kp2j0l1j32l2
-53080A179J15J59J11O4Mk6j0j2qm2r1r3J0M5ORm4p1k1mK0RQQ1P8L4rk7rKnJ8M0k4j15n7O5
-53043A389K2l3mL5k8r5m3PO4Q6k7o4l0L6N4K1KJ1N0L9m%n2n1oJ3J0m2m2K4M5J19Q3JJ7J9
-53007A626m8o8o9p6o2o4K1J07J60J58O7o1j60r8mJ2K3K8J4J1L3K0O0qq4o1m8l6m2NRj6RJ5
-52973A373jN2N5K9j0n2kL3P2P4O0oq9o6j7L1M4l6k1m5q1l1J5P1J17m0j14o6m8L4K0ppJ9R2
-52938A452P8Mk9K3J9l5%K3K8J1L8M7N2M2L0Ln6o1lK4J2np2q1lMnM5jn5j0j0k6l2qK9J0j7
-52900A465N5O1J3K9n5l8N2L0m4n3mK8K5L9mo0m4qL1M4m5j13r9j8Q5J00M6j2k1J9N1L9Lm8
-52866A549j28j36p0P1J05k2o0J4K5K2k5r6m5O2Q6Q2K8j2l5p1k4L4M9K2OJ2J1j4LO6K9J7J9
-52833A574K9P4N6k0m8k1j4K9J9q7j12l7jk2m1m3j3j9n0lJ06Q1J9LN4O2n3o9l4M0P5k8o5n6
-52799A385m8m0j7jm2j9J43K32J15M5j2j18n9PN0P4KQP0O4J6l8n8l9l8m5p7k3N0N0K3k7j9
-52766A614L0M9P0j5m6k1l7n8J0K9n8j08q2N3J12M9j0n8l7K6M0Kn3n0J3Q0P9Po6m5J3M9j4
-52733A567q8p0j0Oqk3N0J38J24pj00q7pm0j25j14m1LL5J23Q3Q%L9L8J9K6K1l2o5n8j9K8O8
-52699A482Q0K7k0j8ROk5k1j8PO1K4lM8L2m0p4r2j26j09J1M3L7Q7J09O6J9k4M9O6j8p2o8n3
-52665A482j6J9L4Jp3j70j22jO6R2N4l2q5r1o3M7J39R8K6k8l3M2R3K3n3j17j44n8m2K3P6O2
-52633A249O5J12J11R5J8m2o4j06p4OL2L3O0P6P8K5p0r0k3L6L4npL5L4Po1p6K6M6q4j34j32
-52600A210k8P9M0M4Q1N3k9o4l8n5l7L5Q4R1M7k8kOj7K9po5n7l0L4O6Nj3j2J7Q4J31Q9j3l9
-52565A691j5k4n5j09p7N5N1o8r6o0k7J7K7jN8P0j7o9J3J22J46Q1K6k2k8op3j18k2L9J7M2
-52533A568K2j3r8j00LO0K8j6oJ6pk3l3o2m6K3O9Q1J11N6m5n1k2NM0O4%l0qo0k4J2%M9M4j4
-52497A593l5k4j2j0m7%M7O1J07Q7k5q3o9oJ8nm3p5o2j8Nk5l9N2N2l4q5j2P5R3J10M6j1m2
-52463A584o4m2n4m4m5q0j3M1L0M9J01J64R5j7r2j42p4KJ1N0Q8O9J7J2M7k9k1QJ4m2j08j35
-52431A380r4L1O8%J5J33J28K8k9n2n7r3j07m7KL1N6M7K2L0L2k1o1j7j0p4p3l4mR1Q5M6M5
-52398A497K5K8K5n5r9pO3M1k5j1L6M6R0J2r2m7K5L0M7J3j8J0N4J3j4k5q9r1m4oM0K9L0L4
-52364A565L0j6o2m9M4K5n1m0JNN3N7Q7J16N2Om4o0j15j06j13j03m7K1O5R0P0j3o7k2pp7j17
-52331A178p6NM3P9Q0ln2J1M1j8k8L1J5K1Q4Q5J5l3j2O6L2k6K9k5j03n8kK8R1J06M5k5q9o4
-52297A471n9j4M1J8k1o7l0nJ0K8n5p7pP9P7M5qq9m7N3P8J8K2j7o0JN7J18R2qq1r7r0k8J8
-52262A366O6J30P3p5q0RRl7k0m6n4K0M2L7M0L3L3K2j7l3J7K2J1MK5J03P1q8j93j46J3P8L7
-52229A472L3L1jj0LM2J23R6K0p2j36o5J2K8O2Jq3j77j58j6N7Q1Q0K5M1P5j1j00p8m0l3m1
-52197A261m2kQ5Q8oqL2K0J3J9K2L4M1n2j08kJ3m9n2n9N9J25N9p8j94j38o5j8M7Q9J42J41
-52165A417P4kok2o7j02o1jN5P6M1lq6j00%J09J42R2J5j9j5LJ2Lr4j58p1O5J12J48N6o4m6
-52132A503Q0Q2n2m7j1J3RJ3LJ7J7j4RL9M3k6r2l9n1j01l5jM9R9N2Ron8j25l4O2P3O9N5M3
-52097A647%l4j0J9M5J8J8L5L3qo3j46j47p3oQJ4RN3P2Pm8p1m1K3J2j2L3P1N9Pk8NP1R0Qm2
-52060A628n7p5p1m0J9J4j9qrl9M7O4Omm5k1j2k4K0QK9P1K5J9R0L9m4j11o5M2K2n3m9l0k2
-52025A345j05r9L4J33J20J4nl9m2K2K4k6j6QN3Q5j4o4k7K9M2N9M2J4N%J5O7K3o4j2l6j13
-51992A472mR0L8m4n8rO1N5o2j06k7P6P0J8J1lOK2N3R1k1j17j29k0R0O3jn3r8o3L2M4K7j0
-51958A494l8o5m9l%K7j5K5J45J54L2o3o6n7MN4ll8L4O4P3P5K5n2o4o7j02p8m7j0L3lm3l0
-51924A346J8K4K1N6M5L0K2m2k5rJM6L1j9k7m8q8n7L3Q9R9N6Mj9K1K9k9j9J2M2j2jJ3k7l7
-51889A579NL9P3N5l6r4l2J1l5m1l3l7n4k2Kk1M0P5K3L0M4Pm9m9j9k6j0K5J3kn3r2p1j7N3
-51854A281R4J08N9j8j7k2o8pM5K2j6o5l3N7O1kkQn0m7O6R8k5n9j5K8M2K3j9l8l0l8L6J5o3
-51819A409l6L3Nk8j2l0J9L6L2M9rLJ0n4j2L7j2l5M6M3l4p1l5J8M9N8Rk8K1N4j4q2p4NK1K3
-51783A414N1K2K3Mn5k5nnn4q2o9qL0J01J15j9j09m5O6O6J2K1n8m2J8M1N9Q2M5j0m%m0o8q3
-51748A389p9%M4O9R8Q7K3Lkpj6j5jk9p6r6pO1M3Kj05n0K8L3rj8K1J4NQk5j7J7mM3O9OJ8K2
-51709A547m0j04k3K9J8J5K9J3OJ1L9R7%o7nM5O1qr4o2K2N1K0k4mj1k8K7jrL1M9O2Q3L0j13
-51673A692j52q3k0O3M9j1o0m4P8Q3K2l9q1JP4M3M7Op5j47j55k6P7R1jn6j4L8K5J0P1J26L1
-51640A663j25j28j21l4O4N9Q7J11J19R5O2K3n4j00l8N1Pm5oJ7m5q6kPQO1J31J09K7j2o2q5
-51608A758o5K9J56R3j57k07r8K5N1L8oJ2K9m6p2m6pM2o4j03KP5Q3N5O7J9n6l6K3m8o9l2k8
-51575A417J4J0k0J0Pj0K3P4K4j20j65q1J8O2Q2L8M1P6J6o1r2j9L9O4P7Q7O5O9N6o6j67j07
-51543A461OJ8K7k0m4l9M5R4O9K0o6l9J1QR3J18Q2L2l4o3j4J1p7j34j34r0oL6J17J40kq1M
-51510A549L8j6k4l2m2p8j48j47j3P7P5M0qO4J31O7N1M5ol1L0M6K1ll5k5o6q6o8o1n1O1J20
-51477A475M9%l5l8K2N9M8J7mO3J9o1L7R8Q8K9m1q3r5o8m1Nj7n9k4L8J5m0k0M5P7L2l2m4n7
-51442A457p2JK2J0M9M6L7k0l8J9J2n4m5JM1R2J29P2jll6j44j53k4P1J09J00J1k2l9k4M4L6
-51409A684qk7n8J5J01L6j27j78p7J7J6NK8O1M3j2n2q8j2P4O5O9M8JLj5kL5L1m0j01r3k3K6
-51375A445O4N6K7j8n2o1oO4M1J4k6o2m5N0N9JK2M3J6L7jm4n0k0j3m6n9k8rk3K5K9K0Lo6j9
-51339A368O7J61J30L6J4P9M7k4n8j16j38r1r9m4R9J54N5k9ll0l1k8PJ6J5l8j16q9KR0J15
-51308A521J25J44R4J2m0p5n2J6J1j8RQ5P5JJk5j17q7k4o6j11l3O6J12Q5L2k0l4k6l5l5l5
-51276A556J3J4J2o6p1j8p0l8K6N7O3O6L4J4k3q2k3N6L3pM0O6N3J7n2q6r6j11j15o9J4P6O4
-51243A347n2j15LQ3kj2N5M9Mj2J2O7N4l9o5l0n1K0P7J01N4p0q5l1rLL5R0R3lm3Mo6r1j6k
-51207A357N9L9k6j1mK1M9qr6m3Q7R5P0M7j1j8J0m8q6o1p0n9jJ9J25J18ln8o6KP4Q9K8J7L5
-51172A672%KM1M8r5j43p9lL1j8m4j0P0J03N9l2j3l8n5N2O1j7n6k2l3l6m7o5n0K4L2qJ6M9
-51138A396P9M9M9K1l9M7P0k6n4j0Nk3j4mk5ON6Qm0j2J7J8L9qm3n4j9K9O0Rm0pk8m3p8m7j4
-51101A330L7J7j2n9l7J4L9L1M6O9J9kj9r4m7LkK3J4k5n5n2m8j2K7P4J8k7rjR4J92J10Pq1
-51066A582r2k3J6k9o5k4M6O2O1N4nm1n5m2pO6J12R3K9L6M7n1j52j39m0P2O3K5L2L8K2l4J9
-51033A676M5K4%l7m8k3j8k8j4l1n5NM0j3KP2J3n0ML2k8n7k9o6n5l2OK6l8pM6j0p4l6N0J28
-50997A420Q0j8j6j4qK0L3Jk5L0K3q5o3m6o3k2jJ8O0Q8O4K0N4R2M2l1p6k6J6L9N7L9j2p0p8
-50962A542PR5J04L2k5lK4L8P4N5k8j03j11n4J4k3l3L6M7K7oJ2k7l9k0l0p8r2k0O8N7O7M6
-50929A653jL5Oj0K0pk7kO6j5j09j17o7K2K7l3j4N1L9m7p7qL4L4K0RM5no8O4J23K7J8K9k2
-50894A693m3o7r0n6K0R4P3O2M3k8k3Mn6r6l7K9Rn1p7o3l2J5L7M0Q8J04Lo7l9j6m1n9m3mK0
-50859A346L6O0K2K4lk0%k3l7L7O8J0n2l7L6O0L6L9j5K8Q9R9M7p3o5q4j29q6M6J06j7j19m2
-50826A387J9K7N0KOL1K8l7n2K5O4K8k8JL3L9M4O7L6m9r6k4J1l4p8r4o0mK1M5O3Qm7l2l4o9
-50790A297m4m5J1J11R3N4K9Lj9j8N0K9k8JP0K7j8l5k3M9N6k4j01n9L2P8P5L1p2p8m7m4ln
-50756A433jNj4n1j5K9k2k6N2J05K5k5pL5Jj00n1M3%j8R1J08P5ll1l0m0n3j14o4pl1p5j3N7
-50721A268O5P2j4rO1K2n8o7k0O0J74J73M7r2j65j35o9L3J34J35Q3Rm4k1PK3m2p1k9M2N5O
-50689A633jM7Lk9m4k6k7K0J1k6l4mN9K5o7p2J4N6j1l4N1L6m9n3k6m7j4N0O8M6l3m7M6Q1O1
-50654A663j0n3j8PN6J15j6j65q7j2M7N0%n2o1ML6J0k3j6mj9m2o8j04m2N6M0l4q5q9L7J34
-50621A255J26O5l7j06k7N7O2kk9l6kP0L2n6q1nN3J18M1j1K0MM5Ql9J4j1n6K6O1l8m2P2R1
-50587A642N6m9j26l8P5P4L2J3n3q9r5j7N0J07Q8k0mJ5n4j23j22l8l8n3K5J02J09M8l3r5o2
-50556A327N5M6pQJ1rK7Q3Q4K1l6l6p5o0l0K5O0P9Rn1k2J5M3Pk1m5J5Ql0%n2l6kJ3J0L7M0
-50519A511L3k5n8m7N1N6p4j11m8QM3K7N6J4p1l4K7Q3J33Q6K0O3L6n9l0L6jrOo7j47n3O7M4
-50485A566Ol6p2j7M9O4Pm9q0n5j9jOl7oM8P6J39K6j43p5N4M8k0m0M7J28Q9R1N7q8r2qM5M2
-50450A750pNk2p1q0m6nJ4M1M8M8J4%J5Pr7j67o0R2R3n7j34r1mO2O2PJ7N0K1p8r9k4M7L2K8
-50414A411K8K6L2Jl0J2N8N6K3n1r8j6K2j5j9%N2Q8O6K0m6k1J1l7J9l0r2J8Q4J1k3lL4M7n3
-50379A585j15q7qJ4om8n9K9J10J11N5k3k3J2O5Q2N8k1o4l2l3l5m7l3m2PM9L6l9r2o0m0M1
-50346A347O7O1M3l6n9j03p3rM0J7n1j4K7j4L6M6J0J9k2j0P0J27Q7K0q3o9j7k6j0J8K2P5Q3
-50313A619N4Q2N3K9M9P2Q0M8p1j78j66o2m3k4K0K5N1Ml1j4j29j42nP1L7oM7J95J90Q1Lo2
-50281A877p0o4o9l2O1J19J13Or0q2o7q0l0M4Kp1o0rpJ6J9m4j08k6N8NK2P3J29J10Rl4m2l8
-50247A640l9o1m7K1J1j2J9nk3J9N2P5J00M3l4om6J2Q7L0r0j62n8j8m8n9p2n1P7K09J82O7
-50215A813j4m4k1n5j18j11r1l5L5J01Q8M4pn5j02m7N0N7k2n6k7RNj6j4K2O3Mp0j6O4J06J18
-50182A658L7j1l5l1m2JJ02R4j8p4q8r8K8J49J02Jn5n6l7j8j1J9P8qj45j20n5n4n8qJ9K4J7
-50149A307J6N3O5M8L0j3p5l3O6K8L4K8m1k9J2j3l6L6J8m0m2k8j8l1p4JJ1K7Q1O5M5J6O7R6
-50115A677N4n2q0p4j02l1O7Q3ko8n3m2k9L0K6k9l6L9P9N6P6J26Q0K7j1n5MP0j5r3p9j5n3
-50082A575r2j4K9n9q9J1%j8QJ5J3M2Q8N0N7K4rk9j1L8J1k0qm1k7k7m1j8k9m0J8M0k9NO7Q0
-50046A570J2k8J3M6j7r7o4M8M5j6m0r0j13m0R0J06R5P5K6J0RK6J8l7p4m9Mj5KKK1R3J02L7
-50012A770l6m6n6l8n3j17p4j8m3L8J03O0oL7R7K9K7J01N0J2K4n2q5l1l9o5q1p7k1LPjok3
-49978A390K0J04J00L7k9m5L4P0k1j00p3p6j1L9K5j1l4L0N0J5m2m4n9pM2N2Q1J51R8k0j10
-49947A656r9j1M7N1k6q9k4l6q5p2m3J9OJ1MM4R6j1n1l2n5n2mM7J02N9J3O1Q6M9k4J5M7No
-49912A698j8l0j5%J8J1l4o5m3L9M7k4l7LPL2P3L7L7L0p0j38j36o8K1M5K6PJ3M3L2J1N2Q8
-49878A692L6n6r9nP9Q4pq5q6L7J24J07J4p7p8k3M2N0Ok0K1Nr1q0j3N8Q2K7n4q0lJ0k6r1j12
-49843A388q2j5Q1N4k9o2j2O9P0K8j1m6o7o5pK8J4J8J0%J4L8N2O9O5M3k9q2r3m3nJ6J1qKl3
-49807A381k5ROM4J1p9o1k9J3J06J32N1k1n9n3J3j5m0j6O8M6j3j2j7l4L1J63J76J01rq5p7
-49775A706p5m6k4rK3Jk0L6Q9O5k5n9q5j4P6J00M2m5l9j2k3l3n0j0J05L4rOk7oM9J50J19J1
-49741B001n4r6p0m1m6N5J10K7n2n0m8q9o5l4m8l9j7QQ6P5o6j46j44o7N8J43Q5L9j1j6J3L9
-49709A540L7NKn7l5J7opm2n2k3j2%O1O5K0N4J27N9m0j9Q3M4n6n3Kk0p0o7QP1N3j1n3m8m5
-49673A532pp3m3N4Q4P2P6N7Ll3M3P2J8k4l3pKl8q6n1Om1o0%J9J0j9j5ml9m5o1%N7O1k2mO8
-49635A529M5j3n0l7Oj9J3N3L3n2j55r6N3Q4oj28n5K7O3J67J56R0Oj30j03K3L9%k4K1N6M1
-49603A637J0l2lnj03r1lk0o4n7mN2J33J49P5j0m0l2l6l1L4L8m1j7K1Pl5l4p7j45l4R5J32
-49570A469O5mJ9N5J3o5r0MK3L3K4JJ8k1J5O5L9J4l8q8q5j6L7O2Q1M5L4L2j0l4l3k7K2N2p
-49535A704o8j1m8p9n3p7q2j5O7O8N2P2O0Nj0NKl8p3p0oK5j9k3m7J1O4J5J2Q4j0o1L8K2K0
-49500A536L8M0J05M3n7m5q3j58o2M3Q7M8o4j11q7k3mM4J28J39Oo1N0J04M1%pJ8J2k7k3ok3
-49467A641J3l6q2n2k1J4L1Rk6L2Q4L7o4r0o4n3m4j1QJ5R1M7j2Pk2l9l0N1M7L8L2P8J05K0
-49433A754o5o5n0o0o8l8M8J41P4k9r0NJ5k1Mj9j0k7j7J8N1K1JJ6L6M8K0k0k1r1r9l6qk3J0
-49398A405M0nk3PL5Q5P9Qn8J5P8N0J0K8O5K6o1r7q1o2k0Jk6l6K0J8NN6R4P3J0o5j2ll2j9
-49362A608j8qj4J7Q3P8K2po9k2rq5p9k6L7O7O2J4n9q6r3o5K7Q0Q8Q7M5j8l2Non2j8l2q5R
-49326A446Q9M9M8Q1j7j23k2N2Q8M6n7r4p0j0L4n1j34q4K7J32J05J4l6k3lKj5l3l0M1R7N6
-49294A605J7n8j34j03J8K4n7n3j6J3nk8L3J12R7K7j3n3l5m1k8jL9K1j9n6oO9P2K1m2n9o8
-49261A293p3o3J3J41Q6MNN5L6m3q5n7L8L4jk0N0J09Q4M2M6Nn0j22j03K9J27O0o4j00r0o8
-49229A318rQ5J32J25R7j0j4mjJ9Qjl4n7j5j6n8o1J6R9O8J2K0k3l6n6o5l5PL3N2O1K3j05j27
-49194A448oM0Q3P6N2L6J3lm2r0r4QJ06P3N4j4p7j7L6rr8j26l6J1M4M9K0R4R6N3mm5o2q9p0
-49159A510J3Q1K6m2j01j23p3lL6j1l5j1J8L2R1Q3L1O6K5o0p1m6k9OPKQk6k7j3p0p8k9L4P1
-49124A292Q1M2J5n0q6l8J13K02J39J3MJ7j3ML9K2l1o8o4o2m9M8J56J21J4o2k3k9p2p3m3k1
-49092A538j7j1J8R6R9j7j42j87j42l5L8N9M5N4L0l2l6OK0N4P0O0L1K0m5j09j12l0RKj2K1
-49060A343O4j2j4M3N6%J1O4N8R5R0J9n6j17j61p6N2M5j9j9j5MPl0pP1Q8J2j1ql2l0J7jM8
-49025A579M6m1n7p3o1L2J28O8l7j38q2mL8N3P5R1N5J7n1o4l7o8K4P5N0O8N3L7j4q8j14r6
-48993A464p4n4j8L7J10Q5Jn5N6J25M4m0o1r1q1k8L3P0J0%M7JrM9Lp7p9%M1K7j0l2l4nK7M9
-48957A531L1L0J7Qmk9q2j08o5l7j8N0N2OL5J8j5j9L1P7O1J0n1m2Oj7l7K6M5o2q3n4k5N5J53
-48922A494J93J27pr4p4j4K6j5m0r4j20l3M7L9l5RO7J7j5MO0O8O6ok8Nq4j58q8J05J31rl8
-48889A506Rko6p9j7J6RM9O6K7O8Q4L0l6m9q0j09o0K5j0o3n6JJ02P4J1L4P1M7j8pOLJ2j2j7
-48853A569J8nJ8lm8l4mN6M3JM9M4q7q4nLk7p0k6M5K6OK2QJ9J3l1J7j4o9J9L8L8Q8J14O5k8
-48816A784m1l8m8J6K1%j09j42j00r1KR3M9n3o0QR1J55P8M0Q9K3m8o2j9J0pm0n3q3q0n1M9
-48783A383R6nm6J7O7P4M3M9J8N0L0m0l1qj0q1q1KK4j6k9L2L8J6K0jk6k1ML1M3J5m1k6p7j08
-48747A405m5N7P8P8Ko7m3Llm5m1n0q3j03j3O6P2N3O9Q5L2M0O9O2J0mKj0Pj4n1p4o4j5Mpk7
-48710A435m7m9OM7M1J2nKL6M6M5L4M7K5QM0k1l5N4J17L3n5q3q4l3l5m6N6J06Q1K5j3j1l0
-48676A749p8p2j9qk1o7n4%L0P6P6N4j2qN9L4ln6j26j10l5L5P7N4L4J3P0R6O3j3j23j03r4
-48643A518o7K1M0K6j3r0j5L5J3rO5J16P7Kr5q8K7P5Qm0QN3K0M0N2N1J0m6n8j9K4No0j10o8
-48608A508mlk2Rk8n1l3j4j1k9L9R4J4l0J9L7Q0M6m6q1m5j2j3JN6L0k8O8Q6J9L2j3m0j9J6
-48573A632K8OL2O5O7J0p1p0r5r8j0J19J62P1j3l4n8j08j14k8Olkj2N1J03R8J00lp7q9l2K6
-48540A659Rn9r2k2M9M8Jqj3K2L1k3k2Lrj0K1K9K9M4j9j31j32j01m7mN3J21J24P0l2n7n9k3
-48506A450K3jMQ6O6p1j35r0M0R4L5O4J25O6k4n7k3j2l3rQ1J38Q2n8j22q9o3J0Jk7j8K9K2
-48473A584k9N0P6K9n5r3p9KN4N1J05M5n2o8l8o2j1j5r2m9Q8J52J09Jj04j26q4m5k5K7L6L7
-48441A419K5Rm5m1K8K2j2Nj5j1J8K0J1O8O2M4L6J9j6m8l4K0K5l5j18j45OJ27M8j4mN9J15
-48408A648P7M8kl5n3j2k0kL6Mk9m9m7n2jN7K2k0m6k6P2J55Q1q7q6K5LM7J28R4nn6r3n4j8
-48373A704p3q0rQ1P7M2j2o2mk6j00j16p9K5R8O9L7N0Q2K5n7m7q4q4k2L5P8P4M9P3J57J07
-48341B008m4j03r6n2m6m6L7Q4O0Lk3n1o2l5PK8j6K0J01P2Nn5n0n3p4m4l4o0J7Q1Q1k2p9k7
-48307A532R7J37J6k1jM6O1J8J0j8r5j48r7k5m6k3M3M5K5o4r3JO1L1k7k1L2Q7lr8m0R2J07
-48274A621k2q0n9n4j7L1j9JJ11J42J11J1o5o4j01n1R6J06lr6q4m5j7qk9M6P6k2p6j2J06N9
-48242A593m4m7k9K4RN7R4M6j0m2p5m0PK6Mm1m8L8R1N5M6J1j7m9p4p0lR3P1M3j9n8m8o8k2
-48207A504QJ8RNjn2k5O6Q9K3N5N0J9l9r5o9m5n3n2KK1j0k6m2J2K6K3O3M7k2k8Ol4PP8K6k7
-48170A537K0N2L1j5rK3J8j4l0K4J1k5l9q7r6q6k8K2J01J12Q2J7n0n1j7L8M5K1rJ1Q3J7j4
-48137A695L0m6j09q6K7J19P7M0K3n6o7KMPk8k7J1lpM1N5Ol0l8K3R9L9r5j52q9j0J5l4m2k6
-48102A368j5ok6j4L4O6N1O5Q3J7k6K3Lo2K8O0Jl6k5nJ8j5j4K8QK7l6n8k6KKm1j3M7M8J9L8
-48065A618L3K5n3j20n1M2P8J0j02r6l9K9P8Q7M5ml4l0j3R6J23M0o9j22k9L8K6K8L6k3r3j21
-48033A433j18l9pl4J4N5K3N4J12J17L8j3l9o3n9l8n7m2J6N6N4N4Q0J0n3j02r2n1l7RO3R7
-48001A441J24J02O3K8l0%O8j4r3k1M3no8n5j0j8jK8n5j10q1QN2R2J32Q9l8q4l4k7k9j2Jk3
-47967A463l5JrJ1K6Rk4p1q4m1kJ03J95Q4m8l7k2k5K5N2L7J5k6q8j15k6R2N6n1r7q2o5K0J30
-47933A371J28P0J0kNkO0M7lmk5l7k3j1L9L9l8rN1OL4O4RM1P1J6l0l3k2j19j45m9OL6M7N3
-47897A651K4p8p4LQ0R5pn3M0L9MJ6pk5j1o3j08j02j17j21N4J85J21J17J10k2r9p4n9l7k4
-47866A458j5k0nK1J1k4j3k7l5o4q9J1R7J16P9k5m5M3J07N9J1K5J0l5m1L7O1J5K2K1n0r6m9
-47833A571Qk9r6j7Q1P0K7M3J8k5o0j14j00qR5J14P0N4J0q3j48p6J8M6N6j5m5n7oK0K1P4J07
-47800A624M4o4o0M4M2j0n3n7J0N8QQj9o6o3k4O9J19P9O0J3r8j25n4J1L2o8q2L9J08M2j7L3
-47767A583J2l8l5L8N8J8j0PM1J4m8q2m6J9M7L7j2j6P3R8K1J4mq1r0l0J0K7rrlJ0K4l3q7j08
-47731A410o5L5O7j8l0k4KrkK8M3O3O7K0n4j14j29l8J0K2L6J2NM5L6N3Q8O8K1J0P6J09kj35
-47697A706j42n2K3Ko6j7Q2J29Q0k9j37k11q6R2J26Q6Q8M9j6m3q4m5qLk4j4M3J6k3K8K3j4
-47665A565n7m4M9P2O4k3o4PR1P6m2j03n4l5KN0P5P8j0q3q7p1l0lo7p5mN3J14J02J19N6n1
-47632A670l3Kj2p3q8J8R0J10J17K1j09r1k2JM8O3L5m8o2n8j10r7j8M6Q4P1J9n5j05k4P7O4
-47600A531jnj0n4l4NM7O9N3O1O0k1p5l8nL8L4n4q2J8M0Kj4j9K9K7l5k9k4m3l0l5jO7N6N8
-47564A586J9l9q1r3l1M3J8oj7l0RP0P2J08P6j9KN9ro3PP8N1j8q4j14j00l4Q2O7M1Jp6o6n
-47529A504M5M0k6j8K9k0j1K6K0K7O1N6K2%k7j3%rL9L0m8m1j8j2l4l8l9l5k3m3K8J0q3o6R
-47494A342R6J19O6pRO4L8jj2j08j54j1J17P1j8j4K6Ql3n0m1m4KM8M3mL4Mj10j36l5j4j2L7
-47460A320P7L8M3O4K9j2J6J8N6N7j6j4L0L9Q4K6o9r1j01r0k7K2M1J33N8mjJ7k8l1l5q5r4
-47427A470l1l2p2nL7M2R0O2o9nN6Om7o7k5M2K1OL2N9N9lk9j6p4p0L0N5op0o7J9O3O8Q8O8
-47391A685Om8n9k1k5pL6j7%R4Q0k7o0LJ7n9p8kO9N7Jj4n5p5j2P1P5M3L1pm8p5m2K7M6jo0
-47354A549m2K8pr5n8J6l6k4O3R7L7KJ0Oj7oJ1j9p6o4PJ21J09k7o4QN3K8o2j15m5O3P8j4o4
-47319A451N8J49O2l6j8oj6m2q7o8%L1K2J03P5o0r0n3O8J43N3J0nj9q7n7J3j5O2J62P4o1j16
-47286A700o2NM4N3Pl3l5j06r1L4P8P1Rn2j1Ll1rJ9L0l1j08n2L9lk9j7K7L9PK0O0Q2K8m2m2
-47250A601o0n1RN4Mj6l2QN2K2P3J31K7p4r5q5k5M2O0K7Pkm7q1LM9Km4nL6L8no7q9k9J5P4
-47213A527P7j9p7m2KN2O3L0M9J29K2n8k3l7j00j11o9j4oK8P3J3l7l2P5J26J5n5qL0J5Jm4
-47180A595j9N4K9l2j6j8n7l4k4Lj5k4J7L8N1N4R2R9M9Lm0o8o8k8rJ5m1r1n2l9n2NO7M5qJ8
-47144A499L2J3Oj1k2M1P6P8P2L9k3j47j59q6qM1K3LQ8J05mn3o5m3j4M2R3P7J8QJ5J1K2l9
-47110A728j13p3J5KJ5m0n2j7o4q8l3J14J71J03j4q1p2rJ0m0k1J5K6k6r8l9J5PkJ0O8R9j0
-47077A506m5M8L8K2L1J1%n5p7pL0P4J15N8kj2j7k5l8o2K0O4M3Rj0p4o5k2m3%J9j2j7N5M2
-47042A602J0lo6rO2N2Ll8p7o9j9K8L6OLL3j0q3l4Q5J13Ql8m8m2JJ1J9J1K6N3Q9ln8j4l0n3
-47005A557J7L8n8o3J2K2M3M5K9N8Jn9n2o7o5o4J6P0N3M7J1k1r0j03j1K8oK2P4L4O9M7m3n1
-46971A540n4n4o3o0K0P1O0N3L2joL8L4l4kN3j3l6j2M1J03Q3L2l9m0j6k1K9O5m8j41k7P1J5
-46937A673m2rJ8%lk8ON7R3j2q7n9m5n7n6J8O5Q0L9mJ2m8j15m1O1mn0j0j2j1N2P1L2J6K8K9
-46901A657k8n3j1J7L4M3M8Q4O8k2o9j08j32j25j09l2Q3J00O6K1mK2K1K8J03O1r4q7L1N2k8
-46870A637l9k9j2l1qO7J12J03Mp4m5l8l9%L2J8oRJ6j7m6J5P6L2o8n4J8M2K9K6J6n0j17q4
-46836A495LLl4J4M0KpK4J9L4J2l6J7Ll5L7M1j5MJ6m9q4J8J41J19N5k2o8k3Oj2j2M2N9k2r0
-46800A695l9M2N6j9r4p5OJ7K5L0N6Po1l5rk9N9Q4L0P7J9j51j78q7PJ9k0J2N1N6O3N5Oq2j38
-46765A455o7M8K6l9k6Nl5m5J7Q1P5Lo6m8m6j1M5R3N5k9p1j8Q0R8O1K1j5n7l1Kll2mQ2R2L4
-46729A730m0o6n0mN5J5l8l4j9L2j3M4R5l1p1o6M8J06N2L9l5j36r4j7mM0K1r5q7RK6l5q1l3
-46695A263L5N7N9O1L9K4K4qo4m2N3P3L9L0m3o3j3J2k7o1J7M7%l2PQ8N1k1l2l3n8l8l2m8m0
-46660A324J3NPR%J8K5P0P8L8J5j1j00j86j17jP5K2k6K1K5lL1R2K9j07p8l7k2O7J58J02L9
-46627A575M0kk0Rk3p9q5o7j5M8J43R2l5q6o9MjK7P1R9J7l3o9j35p7N1O6J3nM3O4M4k4j13
-46593A468l6L8J4k7q2r8m1L2Q4J20M1L5O3Ml3k6p1o6k4L4K8J8K6J4J9j2n2kj6m7L9Qp6j11
-46559A265l9M6O5M6j4K0Q7J14Q7M6j6p8n7j3pKL3L0M3N8O4M4kn0r1r0k4Jj6K4K4l4q6j38
-46525A344p9j2L7R9J11J09J37N4p0j5lm8k4l4K0L9MM9K5j8l1r4j25l4M9K1k9o0q4k0P8J19
-46493A515J50O0n1r6k3K0o3q1o4l6J4O2P1J2J9L3m7r2o7j6O6J32J29P0L4l7j10m0j1l6K8
-46462A545K8KM9Q2L6m0n8m3o2p0k0M3m6q7pM1O2L7k2p1n6NL4Q4O2Mo5o1J2M0P6P7O0M7lj4
-46426A701Qm4p2p9l0Po3n2K2N5N8K3n3q2p3j7R3J18Q9K7%qm8p9q6m5J5K8N8Q6K4KqL0ro4
-46390A532qN9N5J03Q1M2J3n6j10m4Jj1KRm2j00p2pK5qRO7J01J27K2o2n2k4OL0P5K7j09o9
-46356A612O7Q8Qk7l8l1m0%L1ok1J0J8jNRJ0K3L4J2Qk5J6qn7m1m3j00j10j5Q8P9j6m0K1Q7
-46320A607Q7J1JN3Ll6p4q5o6j9QL6Pm2pO5N0qL6P8lk0J8K8j2o3q1q5k6L6P7K6Jqk3lm3RK1
-46281A554j2L7L6K5P7L5J9M2O4N6L8m5p2k4j3k2m5k6J7l4p7l8n1KN2k1q5m7J0J9M0Jl6pK3
-46246A492O0O1M3J6k8o5l7J1J9l0p8r1l2J4QJ1rj7J8M7OJ3Q6J15P9J1j8k4J0l3j20j41lP7
-46212A471J7PL7Pk9J9O0KJ2OJ0O0O6L9j2m8m5J4j6j1K1om8q8p1M2P4N4K2p2p5o8n6l3n0L3
-46176A345J37N2j7J3QkNoL9P6N0J6l7n2k2rOJ7l1q5o5l3oK8K9M0Q5N8J8j0n9k1j4n7JP7M0
-46139A614n8p4l5O2J03J13O0P0L8j3p4j29m5jq%j5l3Rkl4MM7Q4M5m5o6o7k1j9l5j4MPj2N5
-46103A515O6K0K6J2Pl8o2o9lL1L7Q0R2Q8Q4J24N1j14j29p8p9p4r4l2k4l0J3j3Jl5k3M2L6
-46070A428jN1R8Lk9MK9K9K8j6p7j8M6P7L0j05j78r2j1L8K3M0J15O6j4L6N8Lp5j08k4M7P9
-46037A580N2j5j3J5kr7r2Q7J46P3j6j24j22mN9N3J8j9j4NM8N6n0l8RJj6n3m4OK4J5m0n5Q
-46002A441J21J21jo3l0RoLl2k3K7L1qj9l8r5m7J2K2Ml2P0J55J28K0jK8J8o8q8l1KP2N1k5
-45967A728N1O3m6o4m5l8K3N4MM3N0n0q5j24q3RL7Q7L2n1k6lm7l5Rj0m6l0J3%J8Q6L7j0K9
-45932A580%o4l7L4N3lm5l8mJ3L6L3KK2L4rl2j9Qk8k4Q2R4M2l1j12j23p2rk8J6O5O5P0P8L6
-45896A685K0Pl7m1k7L7L6j1j8qo0j08k7Nj7o3m7l8k4N3J26K9n4M2N4n4j07l0qN6J34Q3ro5
-45862A514n7o5n1N9O7L3L3J4k5J5K5l6o3o4k1k9k5M4R8O3O1P5N8m5p1r1j60j16NR3O5N8O6
-45829A527J0k3M0J2k2M6K4j5J2L7J0J2J4L5j5o0o8p2l1J0J2%qP0P5n2p1k6k8r0p1n2k8M6
-45795A260O7L3QK0M7J10P3l3j09j36j7O4O1N0K4j9l0k9k1jL2P8M5m7j3j9k8J8M4M4O0P1K4
-45762A731Jj5n0l8p3p9o6q5l6L9J5K6J25J66Q6%n5m6m7j5M5O9M5j0nL1J3m3kN6L9M4J5r3
-45728A788j20r4lJ04J18N5L1j2q7j06p1k7Qj9j2M1N2M6J5ORJ2J1k3q1p9n9q0l7N7J21Q2L8
-45695A684J4J8j0k7K8M0l3p1l5Nj8k5K5N8M7N0K1OJ7J3n3r6o8l7p7l6M8J7M1J08R1N2p6j27
-45661A594j7l5nN7Qn5p8N8J28R5L6j0l8o2q9JNk1L4J7Ll8m7QL2Q2Q4O0Mq7j06p4k2J2J9L5
-45625A588O6M7Mjjj4L5P5oq9o2nk8r3j06p6n9k1K9K6J8k1n5l9O8J00N2M5O8K0nK7Ll1k1p5
-45589A463k8R6O5rJj6n6m6p1k6OK8N2P6O6O5R1%o8m9qNl8l5L7O3j3l6j9K4O0k0n6l6kj1M9
-45552A604K9j3J5J4Q7Q9k8m8k3k9k5k8n4q9r8o6K2O2L0N3O7K9n0k5Nk8l4l3l2N4J11J13M5
-45519A726k3l4l9K6K3kK0l2o0PK8M4jn0q5k6Q1Q8N7J9lRnj1j1L4O9Pn6r1q4o2KJ20L6k0l4
-45482A667m9l9n1n7kJL1J28J02M9j2o6q2k1OK5N9k7o3k5J1K1k7j04o8l6k9M5M5J8K4K1K8
-45449A523P2P8M0NM7O8K4rm3n1Qm0r8p4l0L0R5K5l3qK0M1Q1M6m6p6j4O7P2Mo4j9J9l8o2m7
-45413A613L3P1J8o5q1K4O5M7n0j38j32o5J0N9P5L5J9OJK4l1k6Q5P4j9n3l5l9jJ7m6j0O4O5
-45379A614l3l2K2J4O9R4j2o3k0pk2m9l6KN0M7M4J3n2l1M7M0l4m7j9j6j5kM2L9J9J4J5K2Q
-45344A725o3p3J6O9nl2L9O2kk8k2n4o6m0J4J3pmPM2N8P2l6r0m8l5j4Q0J06j7j09j16r6k7
-45310A319L2O8O7K5lJ4J9p0j29QJ06J4o2L6J73K29Q2q4j18j09q2o1o4NJ9NK4M4O0Q4M6M8
-45278A745K1m6q4j13j47j38l0O0Q3K5K2M8J0o3j2m6o1j9J5k4p9k8M5M6L3K8P7O6L2jm4k3
-45246A398KL9O2O8N8L9kl3m5l3pn8o8K5L4l2n4J4k7q0p1pQ1J42J22O4K4rM5O3L6n0j13n1
-45212A576Q4R3L2J7K7M9k7r9o6n6p3l9L7M3Jk6k6J7L7J4l2j8LJ1M6J2l0nPq1j34r9k3k9n
-45177A238pNN7L9J8%J7M9M4RNP0M2k7n5n6L3Q4J6n6L1R1PkM2NJ7M2J5m9j2n7p8K4k1m4P9
-45140A615J17Q7K3k4m2l6o3p9o4l5j2O9Q2N2N6N2j3k7L5O7J0m2n3l0l9j12q7M4N2J7L9M6
-45108A705O8K0o9o1o3r5o9J1Q8O3K2j3NO6O8o3p1L0N5L3K2K6K0l8q9j04k7L2NK5M0m6n0Q
-45074A554O1K7k3l0j8L6P7M7rk2j2JL2K8Q4R2Ln7n9n3m3J1O7P5N7k3j08p4kl0m7JN4P2J7
-45039A786j8o2j25k4M0l5j7K7L4L7j1j21j19qM3M5l7k8M5J5J0K2M7N0L9J8l8j38k12j46n0
-45008A069M3J18J40P0J5PJ4Q1R5K8%j5k2L4J0m8l6l8k9kj0oO3M6N9J00O3k9m3J3JNL2J3N
-44973A846k3j9L0j2q8q5k1N3O3J5k6l3j5Pn4j39j27k8N7O3N8R5Q4L9j8k6q7j65j22m7k7J
-44941A249Q0J64M7n7l4K4L7MK3Nl1k9Qm4j9P8Q9j8j3O4M1L4M0N3j8r9r6q3k6P1N8K4N0L7
-44907A713KqoM4P4on6MN0lnM1N2pj4M2J7o1p4j9j5l7n0J8J1p9q0J2N6k1n2m8j3k4j5L1K5
-44870A499j1m9K2M9QRpk9m3m2o5j8P1L1mL9M1N4k7p1j0M0M0j1Oj7J1K0j8j3L3R9P9J7l3q6
-44834A614p1RK1P2Q3M3ol3n8r5p8l9%N9M4J5j8q9r4m1L6M6N0J03O2j1j9L2N9P4J0j15r3j6
-44800A556L9O0J5n0n6l6j0O9N0J7M9J7nj3k3J8N6N4k1q1p9m9j09q1JM5O3K7q0j33o9Q8R9
-44767A428O0N1K6NK7N3Q5R6K5n6r1o7o3k5K2k0l6ML3K0L3J2m1n1K6R7N5K0rj9n5m8M8L4k6
-44732A653J6Q1P9J8m5o6l8l4m7p8k9j9m6rlJ3P6R8Q1L0m0n3m1n5l0k4l6K3Q1M9l4J8M2l0
-44698A601n7o1o4o9J9J7l3j8K9P0Q4L5pn2k7K5P0N6PPM3R7N4o4j31j2O8K2k8K7O1j0p3o3
-44664A623lkj1qk2M3N5m2k6L8J5m0k2ql3j2L9L5J7l8nql3k8l0j2N9R8Q2P0n4j45o4k2k0K7
-44628A513O1NNQ2O9N1j0o5n1J2O0L2KJ6k7n7o3j22j00lL9R6P9j4k1KL2kk9L2K9L2J8J9J4
-44593A736k6m2o3n6k3j5lol5m8l8M4M0nn5n5K9P5J36P5jN1Q1J21R0n6j27j07o4p2o2MKj5
-44559A510j3K3QNK1n8j14l2K4j6N5J18L0m4j2J7L7L2N2K9k4n3n6n0r5r0J5M8k4m3j7J6M4
-44526A343P2M8J8l%L0j1q0n1r0j17p0L2R9Q9J16J80J05l3m4J5L7jn9q1n2j7%l9p2l5K2Q5
-44493A436Q9O2K2m1p7m3J8M5Nk7j2KN8O8J8qJ1k9j21j05N7J18M5l1o9pQ7P9J4o8o3J5M0n8
-44459A530r3l1M2J22M5p5oN7O8R4M1l9m1mm9o8q3j01n2L0Q7Pj04l9R1J07K7j2l9j1P4O3j2
-44426A626k8k2L0O9K6j4k2l1j0J7j7o8o2k7qLL4J20J33J7l7o3n0j2jm7j03q2M4J60J34O3
-44394A772Jk0l8m3m3m5j6K0J5k1j0Q9P5J7l2p2o5o0pj0p6j05j6J33J37L0m0pL5K4P2Q2kj01
-44360A673j08o2L2J05N7KL2L5j2k8l4MJ0k6l4l8q1m4M2Jl5M5O1M4L6j02p0j4o6o6m2kL1L1
-44326A377M2N1K1j1l3J7J4q5j04j5L4N8Q8Rm7KM9P5P1nl5k5l2j2L7L3ML6j9l4J8L2N6L1n0
-44291A648p7m5j6NN0N3N4K2kk6o1n0k7rj0l7lL6Rk0kk1k2P6J47Q6k2j22j08J5Q9J16O7l4
-44257A759p2m6RP1k2j57j16m1m4j6M5k2m1K9P8L1K1j6nJ9K8N6k5m3k4L4K8J1jl0n9m3L1K7
-44223A454p4n2K6O9P3J2m0j2J5%M7J30J30rr3l9L6omL3Ln2m8p1k0J00R3k6rJ6o3k4O5K3j07
-44188A576j16j17j31l9N0R0R8O2k7r7m9L0O1Q5N8N6R2J27N9n1q0JJ0j1j7o3j34l8N3L7J2
-44157A587j5kJ2ML1N5Qo7j05o2M2R5J07J6kO2P5n4j88j45n0l0J3Jn6l8j0O7J04P0j0k8M2
-44124A529N7N7M1MK0L8K3j2l5rlo8r6n3K7L1K4L3K5N9N1Pm9k5j8j8K0K7pk5N1kj15r7J2J04
-44088A608Q4K8J6m9r4p1KL0J4j6n4K2K1m8l7L5P8M0N4L2m9j06o2qJ3L1N5M2m7p7m9J6M0L8
-44054A532O4K9J0L0K6l2p2m1j5j7lL1L6j2k2l0j3L2N3R2N3k9q1m9Nl4k9j5o1n8k4k2n4n2
-44020A228l3J3N9K2O8J00N2K4L8Lm1m2o9q7J9K3j0QO0K7L8J01K2m2J5J20J19O4o0j95j37
-43989A507%k2l1J5L4O1L4j8k5L5Q6J9j8n1l1M3M4M4M1Nk9l0r7j06l4Jl1m8L1N5K0Qj8j8l6
-43954A440PJ1PQk2p3r5kJ55J96Q7No0o4M2Q5O9N5j4l8m9j04q8O4Q8K1rm2Ok5L9J19n5j57
-43920A607p0mPL4m5n3j1k9L4N4m4p7J5N6N4P5M4oL4j1p2n4K4%k8J6J7m3j5J9J9P6L7q7j32
-43885A441q2l0O6P6J7k1p2r1l0P9J40Q1mM0P9K5Rp2j26o3nN5P3L7l5l0J1NK7pr4q3N7J15
-43851A588M9J03J19J3k4J1j0j7n3m7J6l2o3n0L9L6k1m1j6R2P5n5o6j5n4p0m7K6J11J43M0
-43820A780OJ6m3l4j8m0k2P0K8m3pK4N2O9k2m5k6k7k4K8K1K9J5p6q4j8N9K3o9l7M5M8J8j6
-43786A680m0r0r3jQ2J04mn1j8j2K2O9N9m1k9M4L5p0n8K7J9m9n0jJOL1NL2J07J13K2l1m9o3
-43751A708n1JK2L5k0r3o7M2Q8O2J1j7M4P9M0J2m1p2q5o7K4J0p8j18p5p1n6lP4P8R3J62R2
-43718A763ok4l4l9m4m9k7k7j4K9K7L5l6o2J6J7k1p6j02j3M3O1J02O4j3K5M7N2nl2lj7k8l4
-43684A575l2l6n8P0J19K3o6j10o2N0O1L8J8M6P6Pj09j34m4l4k6O8R6NL3P4K9kOQp9j25j9
-43651A466L9M4K0J4L4L5J3j1j5K2K8j5k9L5K2l8n3o2m0MJ8K2%p7OJ37J52J03J8r6j48r0R
-43618A567M3K1Lj7o3q5l9k0M7J44N6m5m6q6p1l8n9m9O5J37J42R9M1J3j5qm0p8j8N1L5Q5M7
-43585A819m7m4k5q8j23m4L4J8L3L3J4n0j17n1O2O2OJ6N2L7L6J2o5j07m1j4p7n7QM1R2R2J2
-43552A529J7J01P0Nmj6p4j06l5M2L4oK9lJ2Nj8L1K4K4N6qr1r7l2J6L5m3n9J5Q5J02pp8p2
-43517A483K8L1m7k5J3o0n6J3Q8O4N8Om8j4pj7j0K8J6lmJ2K6K6L4M0jl5k7L6K8K7K3n6j55
-43482A515j07J1J2n4n0L3J29Q1m1p1n9JK1j1J2J5k0J6O2J0l2l1J7L1k8l8J2L6R6R9L2k1j8
-43449A660K5n2n4J5M3N5Ro2j01j0P7J1p9r3n7JK9M8O5N6P1Q8N5m2j00q2o5m2o9j04J9J37
-43417A452J07N3N4O7No6j4P1R6j1r7r4n9l3N6J17Q4M9K8j1n8l7l2n2r1m0K3P1J11J01J7m2
-43385A825n0m3o3n2l3l7n5NQ4R8P5L9l8p5o0m8qJ7j9m8k9j9m4J7J09O5K3%j3j6m3j6k2n5
-43351A471pO6O6Jk3k4p6o4k0K0N9Q2P9P9Lq0m5N1N8n0o1j8J0NLK7O2M5Lk7p0p6m8j6Q0O6
-43315A631o5j30j02qM6O1P1P8N7K0rm6l8K8J7l3k8j3j1n0k7Nn4k8N1P3J02J36O8j1k0l2n
-43282A734L9Q8P1Jj1K7M9m1j31j48r6MM5n3r4K0J46J15K5l5j9m8j26j12p0oOn4rQ8O5O5M
-43249A539p6J4Q6R7N1rl0qkrl4lL4oj6J3k8j2L1m7q6m3j3J7M1J1K2j4j00j31q9k8R8J40J22
-43214A532J28R9N8k8p2r0l3mJk7j13m1RR6J67oj53j17q1l5J12J50oo7j3P8J14Q4Q1N4l7n5
-43182A785k8N6J02L7l3q1p4m2l2m2oP8M9l8n9n2n9l2J2p5j06j3J10J20nk6K5M6j3j0J6J2
-43150A622L8L7l8n2k6j6mJ0n1j21o3pN1P2J9k9o8n3J9N5R3Q7kj0M7P2Q1P9l3j01k6N2K1n4
-43116A701r6l9l6m9k3M1N5RK3K3m9j07r2kN2M8J2K8L8K6J9M0L0J4K4j0o4K6P5j4K8K9n8o6
-43082A636k3j1m9l9n1k4m7o8pJ4QM9O2Q6P8J7J0l9o6jJ7j2j%j2K0P9Kq4n8k7k3j4j9l9n5
-43046A309oJJ1R1R7%KMm%nM0K8N9Q3M3K6pl4j4J1Qm1m6j3M1M4J5L6o9j07l7L2O1L9N0M1P
-43008A796Mj6%Pp1j13k8J08J28Q6J4J0Kl5j8J2L9J0K1%n2q4l3jn5p3PL3l5k9L1L6k5q0j3
-42973A583K6k0qKp3j16m8N9J16J18J4l8j4j1K6J07Q5K6J7N0N6Pp6r3o5j5M0M5M5Ko7r8q0
-42940A602k1rK2N5M6n0j34k8M2Mok3n2k2o2p4LP2J22J13Q3K7l3pK7L7j3lMP1N4n5p9l2k2
-42905A659j0JJ9O5N2pl1onl1p6q6p4l6L6N6K2N1M1k4rk7l6j8JkjMk3r8o6M2N2J2J6J0nJ0
-42867A478P9N6n2q8r1l5J4MN5J00L9k1J1j0k2k2K3P9M7Qm0r4k7M3J6nj3%JnN8N4J2j1j6R
-42831A634J9Q1R3J2j8ok6p6j29r7l7L0P3K2k2O7J04nj16r2L8P8L2JM3K4m7j04p3l6n7m8p
-42798A355k2l6N7R7P9N1J2L5R8L1q0r5k4L6N2n1o4mP0M8K0%PK0KK0M3Ql8l5nK6L4Jm9m6l4
-42761A619l8LK0J4jK6M1J0J9L9%l8o6j02j10p0L1J35Q1m3n2K4J4j7m1l1L0M1P3O1p9q8K2
-42728A527P9J02R1L6LnK9k5j36p2m7q9K8Q0l0o0KJ1m2m0l1NN1L9L0J5J8k1n2m3k4j1MLL7
-42693A462N6J6n8k4j2L6L7KJ4j1k9l2pO6O9J1K9N1qm0j3J9ml5k4n2LN8jj8L6K6j5l0l8o0
-42657A480r4o8L5J03Q7L5l8l7kmLL4nq3n3L5O8J7l2RJ05J04L8m4j4K3n0l2M4J04P0K3o2j31
-42623A668j27o1QL1Pn2q9q9m9L3R1N3N3n4j03J0L1K4m2o4j6O8J64J24M2L8L6M2Lo5k9l2m2
-42590A612n2pK6k4J6J24R3J4JMNo3n1l3p1q2KJ11L3q5k1L4Ro6j0P1J6J6J8j5j0j5%j7rlP
-42553A578qn9rO9R1K5p9l3L4m4j32j17j8O7J30O7j2J6KNOj9pj7n4qQkl6k4N6J08R3N5K7k5
-42517A734l8m0k4m5m5j2K7K8M8M9K9m6m6k4l4m6nK5J0P6P1M8K6l7m1m3l7q7r0K5O9R7J06
-42484A728Pl5nJ0J2k6l3Q0J16O9J6oMp5j71j31j03o4l9k9K6P4L6j9n0k7K4K8L4L1k8n0pP6
-42450A473J19kj11m8M5N3M6rl0N0K1jM3N8M1ql7m2QK1J3k2m7L4O8mq1p1k5nL0Q9N5N0Q3N6
-42414A913Rl0o7j05q3j0%QL6N4L9Lo4r7l4Np7q4o3j10q0kL7P3R1N8JoJ9K4j1k7RL7N7J0O1
-42377A594J7l4K7nJ3M2j5q4LQ1N8M3jk3k7k3j4qk1k8n6n8L5R3M9l7p3q6n3k0KK6Qj4M1L2
-42341A484l7l7K0P7K3p1n3l3k9lO7R6J5p0j16p4MN8N1j3l4M3J60K12J00n8r4n1J4Np9o4l7
-42308A476j2Nj2k0n3m7nM1L1N3P6LlQ9J11O1O2K3m6j1jl3k8kl3j6L3J1kK6lm5j04r7kP8N2
-42271A656kM3N7kq6j17JJ27K2p3l0j5rNK9K6k2m3n0p5p0k5P3J27R9M1j1l3j4j1j5L1OK2O6
-42236A728L9lkN1Q8J6o2p0l2j2m3j6k1o2j6N7Rl0k8j9J8O5k7p1l8J9M2L8K9Nmq4k3Rm1m8
-42200A461o4k8K1K2K4QK3J9m6q0o0k6j2P3J33J06P0o1j28q6k1M9P5mk4J1l2p1l5K2Q4R5Q5
-42167A603M2k6n4mM8K5OJ3M9P8P0N0n5j31o6m3n8k2M2L1L1K8K7J1L1N9O7M4k2o5q6l1J2k3
-42133A681o5o0n4k2L9J05J20M4q0j28m7K1K1%JQJ3rk0M7J40J41P0L2lr8j35o8n7n8l5jl0
-42100A513o7nR1O8L9O7J4q1q9j3K9J0JOj9j2O5L6N5N4K2l7r0r0q9l3P2J30M0p5j18q1j0J
-42066A404J0N6K9L4L4J9L0R9R8M3n9p8K7N3J6j7m3J8L4o8j27j67j07L7Q9L2l6n1J5M9J2N9
-42034A544P2L3j8n6k4QQJ8M7N4K8l5j1N2L1K4k3k9l9j21j49j06l2P9J24J07N1o0o1N5J17
-42003A688J13N1l2j9m7q4j21o3RL9J05J35J5o6n0n9j8l4k8j1m6m4J8O5M5Q7R2k6q2pM5l7
-41971A633q6o5j2N4L5k2LM2O8N7k1j11j11J2O5j3nJ9j1Lk9LM3J6j4j01k06r8R2J63J24Q0
-41939A607M7L8k2j06j01m4K0L2p1j08o3PQ6J09N6L6L7k8m0p0l7R2Q5L2k3p7j23p5N3J08J19
-41908A576O8jl8l8oL1P0L1m5n2m0jN7L5jK5N6Q0m7k24j99n2O1K3j4J5M8Nl7k6K0jL4J46J20
-41873A679pm4QJrO9O9k2p0o5m8l9l6%K6pm3k1M7J22J60J39N8o8j40j23r0j6O9KPP6J2p1k9
-41838A596K1j8q1m2K1Ql4pK6J6J9kl6nN9L3lJ9K3k5m1k5m4m7j3pP1J01M8l0j1j3J8L2Opn5
-41801A571j5%L0Q5J2m1k9n9o1l9K1Q7N2j1o8m0N5O7Mo6q5l6R4J58J02Q5j4j14q0L2J8n0l
-41768A662M3K1j3j5OK4P4P7L7lj21j41l2Nqn8JM9j0oN1J9l5K3l6l6lk9j9M1L3%mlm6q4j5
-41731A449R3J02N3k8n7qN0kl3K5K5nr0q5M0R3N7j9l1J5n3j00o6j7N4P5Kk5rp2j01j32p5K3
-41697A148M1R0J71J46N5Pk6L1P2J5K7J10N0o7r9r0p8m1j5PO8P7Qq2p0J9M4j0l7l8j1O5N7
-41664A644L6K0j1o2j11m4lKlJ2O1R3J8q9p2O3J03M6jjL1jq4n4L0M1L1j1m9p0n8m8pR1J42
-41629A685N7L2k7l1PK3ql9PK1K8k4m2k1j8q4r4n1RO3N7j1j3%k0j3L0M4L2j3n7o0k2L5N4N5
-41593A591O8Qm2n1j4OK1O6O8pm9j1K7rj05p6M9P3K4pm5k3nJ0K1N2N4J2j4J9Pnj4n5k2oJ9
-41556A635M3J0Jj5J4J24R7O6K6k1l8r1j16rP6O5n1p5j5l4l4pl0j3nl5o8m4l3k6k3N2J32J18
-41522A676O0J7n6j11o5NM8L9M3N3K2n4k8o5q0J8N7Q4Q1M8L9oj9Q3M5m2j11j35o1L8P9Q5K6
-41489A813q0j00p2j0N2R8J11J0j10q2J2K2k9r3o4j0K0J0L7N0Q5J09Q4jj10j60j15j3N4Q9
-41459A607L1j9n3k3J7QO6J23O6J6L3j3o7j7k1n7JJ01R4L0p8j42o3K6K2ok9p5l5J10J59R0
-41427A902J5j7k2n%j7k9P%j04j10o1k6oP3J14J15P1j8l3n5q6r7m3j4JK8K4Mj8j2O7M3m4p0
-41392A577l3J2P1Q6mq9k5Kn3n6j1k0J9L1n5l4L0O4Q0J1o9j4M0J2QK0J3P2J30Lr9n7o3n3o0
-41357A486o1J%J5M8O6N4J0nJJ3J1L0L5ljK3J2n1k4kj7lL8%l7l5j0j6o0l9k3k6L6O9R6K8m5
-41319A614k9LL5K6Rj4l8m8m1k5K2K5j3J8J4k9q2n6J00J47L3K3k1j00o8K4L8j5J0O5L5poj6
-41285A633j0M4O0Nq4n3L0J0k6K6J4j19j42n4L3K8KM6P2M1M9loo2j17q5J3P5N5R0J07Qn9m3
-41251A578rk5J3N7J0l6kMjj5k7k5%M8O1L8P4J8jM1k6o3J3Qj1J1L5l5r0q8m2M0L7QK8JN7R8
-41213A782J7n9p4p0l6n5o8K5Q8N1L4N3pn0n5m3J4R5O1k1J7lr2r2l6M0J12O5K1N4Pp5q5n4
-41179A561O0R9J7j0l1lJk%l2oM1J2l1l1k8l6o2k6op1o0lK2P1J11L1j3J7J7M3J04P9Rk0JM
-41142A829n8m2N8L8m2q0q2qN8P5K5p7m5K2J4k0MK1j0p3j09r8m9j0N2J75J72P0n5j57o7M6
-41110A577mr4n4J4M7O7N1pm1J6O2O9J35O4o0j05m9NJ5N5L1Qj3r9RP5K6Rn5p6o2j8j2j5J05
-41075A676J47N7j8o2p1n7l6o4n0j0J6M0L8M3Ln8l9M6O6J1QL9M4l6k5L6O2L0n3p1rM5M4Mk3
-41040A773l8J9N2mp7l1Rn7j11r1n3j7L8M5M5O5Pl8lp%R1J03O3L1Ml6r7p0m9l9ON3R4Q4l7
-41004A727j11p6K2J7q1q1K6O2J9N0J3l6pLLJ2k0j0K6M9L3J2RJ4M5L5j5k7K9O2jo8p3j13j03
-40969A446m6k4k7j8LJl7o2pN8P6R0K8J0L6m2o5KJ5J3rJ3L0Q6N1m9n7JL0M8L3J4L6Jj3nm1
-40932A619o3k2Rj7m9j9J2M8L9K0Rn8p0k7Q0J40Q4L2L1q1j27n1J5M6K0k3j02j10o4M7R1P0
-40900A529L5j0nQM3J1poK2j4j9Rl9k5jL5M6l7q5L9O4pok2n9q0J1P2ml8MP0M4l0j5J0K9M6
-40862A618Q3O3J1Lj3n4m7l5m5m1k6K5J33J32N4o8j11p6m4L5Q6L5l9m9Qol0l3m3NJ0Mm3o1
-40828A441qQ4O1RK4P1J6j1k4m8l0m4l7K6M4j5k2m9l0K2%p4j07l1N3P3N7M7N5N5Lj4l3p5j7
-40793A472N7P0L0J4L1Ln5r5l9M0O3Q3J06K6rno8l9J6J0JK3k2r9n6M0N8Q4K6no6j35q3j5J3
-40758A475N8P7M9O2L5NKJ0k2l9k3J9O8K5lo4q0l9k5QN7N7mj0pl5o0L2L6j8J2L9j6n3o2m7
-40722A519K8J00P9N7ko3n7o5o8n3l1qok5qN8O1k8j9L9JJ5P0N0k5j9J1Q%m1p4p2n6PL6L2P2
-40685A523L4n5j25j08l3N0R7Q9K2j5N3O1qp1n0M0O3J3Rqk3L6M8mo0k2Q4O3Nk8l6J2Nk7n2
-40650A582q2n9m1L4Q9L8M0O5m3r0K0O9N3M8N4M2J4k7n0jK3k7r5p1n3N4J15N5J2L0nm0k9k
-40616A722L2K2q2n4NK1ro1oJ1jL1M6L8jo6q0o9k7l1j6J3K9KM6O5P8N4l7p0m4m6PR6Q9N3P8
-40579A838O2J6o2p4n2n1m1k3K9L9Qmnm9l0j6k6N2N7j6nN4J3k8k4k1KJ6J4l9n2l7K2R2L6o
-40543A689MJ0K%k9q2p4NR1N7L9N4J3r1j14o7J3P3R4N9j8l2Jro2o0K4K0k6jL2O1K5J5k4o9
-40507A623o0n9l0%L4P1N0K5L8jp7j18lJ16J28J31P4m6j26j12m2%o5o2M2R4L2mL4Q5Nm0L4
-40474A771K5m4o1l5QK5m6p7j4l8l0L2R6O0m5l8K9LJ4M9L1k6q5k5Nj7k2l3q5j00K5J31Q8k5
-40440A546m0K7N9M2N1J0r4j13o4O3J2n9n2L4O2L4K1J4J7j2J1R4M5mj9J7R4K6p0o3p4q5n4
-40407A476K9M2l7l9k8JK5l0m1K4O5J9k0K9N3M1P5L6nO2P2J8N9O6k4k4M4J7%L2Q5R8Q1J88
-40373B489L81N14O72Q50N30m40r52p63m62l17k52k15j37o7%J1j5m2j6N2R4M6k5l7q4p1k6
-40346A718O0M9ONN3L7k0o0j01j27j05m4OJ4J8M8O0L3l6o8m2j2L6K6Qjnj4J2L9J2k5j4No1
-40311A510n8n2l7J1K8M4L6M6Rj4nq6j05l6M0N3PK2J30R4M6O3J1QP4P4J5mn8p9l7k4m4m9p2
-40276A561m9L7P2Qo9p2K3J00J16K7kJ5p1j84m3R2Q2Kj2j0k2l2n4m1QM8P8L7j7o3q1o4L3Q6
-40242A539Q1M2L7j0p0j23j29m2M0K5N0J03P1Q0Q3P6O3M5J9k1r3j17l8J1N2N0l7j42j08m8
-40212A489K4Q0K7K3Pk2l6K2P3J9k4j9j8J3j2J6N3l1n1k7J8M5J7k8MM2J5k3n6k3k2l6j4M2
-40178A587O7P3P2j8r6q1k2K3L0M7J9l1k0QMl1qR0J25K4q6n8l6l4n2m5O5O2M0M9k3l2rKK4
-40143A729M7mJ6M8MoNP8J36J42Q1%KL0J74L33M98P54R63Q05j11r57r37o19m25k91j89j96
-40115B110k07j01k4qk9kN3P2M9Qq6j27l7L5K5n1MJ05M4n7q6m7%j4m0Okr1j00L0J49J10M3
-40082A734k5m6k4K6M3m4q9j06mQ7M4N8N7j4k3rk3n8p4m6%L6po4j5P7L6J0J7L6L0k1o7K4Q0
-40047A636Ll5k6q3j03q1%P3N7L0L7Pn0j2P2R8J4n7L2P5K3j3KN4N6O2O9M4Ll1o8o3o6l6p4
-40012A649j16n2m5n5JR2J89K5o7l0l2m7n0mO0M5Pj1M5R9P1Oq5q3q1n8jm8n1L6Q7N2K3K2j1
-39977A582m4lP1L7M1N9P9N3k8k9k3o0n8k9L5Q0O5o0j32p4j8J5LQ3J68J21j6rL3l4q6r5n5
-39944A672k0l5o8o7MQ9M6L2L5K3l1r4j3L8O6L4L4K4l7l0J6L1PJ5O3Mj23j37q8Oj4PL8RJ5
-39909A551P4R7Qr4j46q5j8k7k7M6J11O7jJ9L5J5J4M6O5K2QPn8o1l6j5k0ORl8K0O5m9q6k8
-39874A496J1N4O0J9m9q5m2L2P3L8O5J01Ro4n0K6K3k8l3k2j7K3Q6M4m0m0M0J33J27P5k8j12
-39842A925r4m4n3o9l2m4m4J5N5j9o0p9l6Q1J24P1j5N3P4J5j5j7k0N4P4k2n0m2n9q7o1L5M6
-39809A660k4r1o7N9J23j9j17lR2Q6nj3N9Qp3q1k3o1m4Q4J01L5J6N5Rj32j83p1M7J16J08N1
-39777A702nj45k35j76nJ06P0K6O9L9M2O7K1m7l4J9Kp1j02nR1O2QL0L8QM9P8j3j34r3J5J2
-39744A489N0N4M2J6n6k1joJ5Om9n2L1L8PnQj1j3j5lQ0P2K0k8n1l4K0K7jK3O2K1m9k9K6J6
-39707A699p9j00n4K4N5M6k4n5m7k3M5M7N3L0J6J7M8M1k3q2n9k4K7O5J1K5k6p4k5J1J8J2K0
-39674A615pj1nj4L1Lk5N8P2l7j10k2J1jL8L0o5q0O7J22Nr7o9j8J8N7N5QL2K5l8j3L7K6j6
-39639A682q3q2o9o7J4N9K4J9J6j5L4P7M0M9Q8J28J22L7k0l0k8j4k1o2j26q7m7n9p4m3L%l1
-39606A434j2L4Q1J58J41Mr9n7j3rpl3KK4jK9L0j1k2l6n4l3J8K5O7N5qj6K%l0o0n2k7J5N7
-39570A596K6K3J4j8n5m3pQ5J21O9L4m9n8k7k2n7k5N8J7m3j0L1M4K6j8l5m0n1l3K5L1Nl3l7
-39536A544M4P4O1L1m4l3jJ1K5pNJ6j3k3QJ9L1O8nj04q4L4Q5M6j9r4q4j2M6K9k1k3j1J6J9
-39501A634m1p3lL0Qo5p3PO1J3JK9N7O9k6q0o0n9K9R5J0j26j16J2P0R1P1L4Kq2j04p7oP7L8
-39466A447K6J5J8N4J7Ok5m6J4l0m8l0J7R2L1kj0MO1J20R8mk5Lm3j09r3l5LK8n0m5Om0j3O2
-39430A474J08J15Q3km1m0QJ2O0P4m1j28q4N7J10Q3M1m9j07qPj04j27j22n5N6J15M6mM2P0
-39399A649L6K4J6j6k6m1%L3J2Knn7j08o4J3N2O2N9R6O6j4n2j10l9P5Q8mq3j9J7k6J0K7K1
-39365A694Jj1j5KO7M2m3q4k7J3OK7j0p1j3n4q9m7NM5M3L8j1nok9L4K3J7Q1J14R1M3k7l3m6
-39329A765o9n4q5KN2K2K1J6j8p4o1l8o5n9o3n6qJ4K3M3J34J44L4j8l7JK2n3j18q2J6N9L1
-39296A441k9l3O8O7K4N2Lj1J1k9r6o6R1J22K3o6p1K1M4P0Q1L7j9o5n3r7m6L5P0J4j8nP9Q9
-39262A738j9n2Pmn9k8j5J5m0o1L6Q2Q6N5l2m3j2NK2J8n8q3q2J0J38M8o8j2k0l2kj4l5l4M9
-39227A504O7j3m5k2L9N2J1j8PR9R6l0r0l4m4kk0m7K8J56J81Q3m2p5r1n5k6m9m7k3n9m5P2
-39194A518Q2K0J6O7J7n4j29j43l5N9O3O2N5O6j4j17j08K6J01O3O0J9o6j03%O2J0j6K6O1J7
-39163A685l9o9q2q2n6J2N9J41J04J9j1o9j00n4J2L6L0N5J03R5M8K4Qol2q1p3n8r7q8n9rN2
-39130A418N3M5P7O7J7P0P5m0k01j74l3L0O2N9J8K9N1N6K9nN8O4n2r1m8m3k9j1j0MQM4N2M1
-39096A690O2N6j6oN6O4J2j7rn4q2o0nk6m2n6p2l2J4O8P7N5P6J38Q0Lqj4o6l9po8j11j00o8
-39061A493j5J03J11K2m3J9R8J28M3p1q1rM1L9L3kl7p6n2K8L2m0j41r6L4N3km9p4lJ03J32
-39029A721N2j5M3L4k0j03p4J3Rn9l2r%N9L7m3n2k2o9n4J8L2M3R3J02kk3L6M1l7LP4M6j9j06
-38994A717j08j5Oj1N8O7NK2P8N9L3J8m7j40j81p6N0L4k9K0O1j5q4o0K1N3J6nJ4M2N2Pk3j4
-38960A625m9p1oQ9J48R8Lj9j4lP0Q0%n1n7l1l2m7n7l1N4R7M9Jm5n9k7j9l0L0J11J78J86J71
-38926B342K04K48L27N36Q24J014L26p60r79o91m28k47k13k30r9o3j98k31o5K0J7J9j6m8m6
-38901A563L7R7J9l3l3k8JJ0nlkm4p3l8J8P0Q3J4p8k2M9%p7j08k3Q9R7P2J03Q2n3j15l7P2
-38867A704J5l7lj3j3kK2J6KJn8n3RM0J15J22j1q6p5j3N2R4J08Rj07j16n2n0j05n0N4J16P4
-38834A709J1m9qN5L3k1J1Mn1p1r5n6K0J9J2L7nl4o3PO5qq4j04l5Q1J40J05L7l9j09j04l5
-38801A375O4J48J25L0k4oPk3k4K5K7o1k7O2R8L1mKK5No9q5r7m7J0PM5L3L1K2K9L6L8k4j25
-38766A659j25mL7k9k6J7j7p0k6L9O1O1J5QM1P2N7nq9q2j11j66j11nP0J62J60P4k6l9J7pm9
-38733A563j4J2M7Q4N7lj8L1N0Q4k1j06J4N6Km7l4N4Q6k1p4l5rL8O3N5L5m8o4j4n5q7L1N5
-38699A767K0K9j6j4o0r0o7m6K0O6P0Om6kK1K6N5J01L0o9k0J65K01J51J12Q7M2L0N8K14L74
-38668C215N87Q23Q19Q7q05r80o97l92k20j85j85o4J8PK1k0j7n3j16j14q8n2L0P9M3jL0L5
-38640A805j9p4q6q3n3N9J01Q4M6p6j02o9j7M1k8r5p3K7R1Q6M7l8o7L0%m0%J6kn2o1k5J5N8
-38606A446O2M0L0O5P9N3lm6q6m9N3N6L1K3J7N1M5M3K1j14k12j72m9Ml5m6n0qO4R0J13P0N5
-38573A641Mo0m4j5j0OL9J01J21Q7K3q7j59j10l4j3k4oPK6npL7P5N7k3K2O4Qq6j60j40MM8
-38539A387OL0k5n2N2R4K2m4l6N8J32J01k3j04n7m1j7pqJ4M5Q4R6N8Kj3o4p7l9L3J25J67K2
-38506A921q1j22j18o3m9J8O6N1N1M2OK1K8J3l3m9L4O9K5O4J7o7n8q6q0j0L0m6m6J5K4M9R
-38473A645j1l6r3p1nP1J19N8L3J04O5k1m9m1rL6K5j12j14JQ9M4J0QRl4o1m9kJ0N9O0J8Jj9
-38438A738j2ONj6P3Q6Q1oj16j45n6N3L5P2J08J17O1K1ml2p5j34j65j78j19L6J37J34J11k7
-38408A789o0o5o2k4m8j5M5L1l1o5o3m1J0j5J8J27R8J6pLj0q1p7J2O8N9j1K7N1kJm4j16r7
-38374A421kP2J43J68R9L0N7kj17q7N0M7j04j17o0l8K3M7lm8J3N8P6J8p4q3q0JQ6J15P1K3
-38342A803ONl7q3o0j6pK5Q2O5L0Nn4j04n1jk6K6Q0J5l3l1k1m8j7M0K4M9P0Q2P3L2l4j25j48
-38307A616o2j4m0k6N6N8j9l8j2KL8K6Km5j76j55lR5N7M3K9J8R9M2m0r9o6P4P8l2q1m5J5M
-38273A399n4m5%j9j7K0J7M0O6Q9O9J1n7o9K3J6nM9M6k9n6n9o3q5r0j9L7K7J9O0Q4P3Mp6l6
-38238A370L2K9MO7K0r5m8Q6J15N4O1O2l3o8m3k0P5P0n3o3L7P2J5q6o8J2L9J5J3PK2L1n8r1
-38204A582p6K5Q3m1o3K2P3P8M5L9kp3j04m5L9N6N6K7l6LM1J0n3p1n5m4j2K2Q0P3J1j8n2l1
-38170A589j3JK5l2k6J0l8j1O3O6K4k0OJ3J7j7q8j44r2J9M4j6m0l0K5Q6O7O2M4K4L0N9N9r
-38136A757o2o3nMj2K2L2L9J6m9o5n9q0J8J06P6%o5q0k3J00M2j13o4P8P4PJ3j2NQ9K9m8o2
-38102A645o2m0l6n1m3k1N4J34P4j1l4J7O2L2OK6P8K8n9p3p8o6r3j4L9M7R3K0j03q1L8P6L4
-38069A638K8J08P1o6j10o7l6n8J2L0n3n1l1J8M2O7M7k9l0Lm5m9MO1J38J07NJ6M4M0p3o7k3
-38036A691o8n3MJ4kj5QK5J9J7P6R6Kk5l0j34j41k3M6M5J4mN0R5N1n5j13r0q2%M7M4N6Q0P2
-38001A717m1l0JKk6l9K3j2k1J8M5L1J5J5K5O8N0m4m8p1q9m1J3L5L6rRNn5m0kj2l9l2N0N4
-37965A561K2L5K4rj5ol9l5j0K1Qk7J3Q2M2m1p1m3l4l1k0o5q9j1R8J39J29K5k6j4n2n6l0O8
-37931A543J23Q6K1N1J22K5p8o2m6r4j05j5O6K2o1o3ML8K7l2nK3j9p2q6n1m4RP2M9l0k3K8
-37898A423P5N1K1j3k8J2O7K2m8j1Qn1m5j1M0Q7P4N5P3O4L9Jo8j26j11l1Ll4n4m7J9Q4J6n4
-37864A502r9o1J1L9L3J7l6o5j3P5P3k1l0k6mM8NL5J39J09K8lj3k1omJ3J8n3l7K4j6p5q8j8
-37829A480N3Q1Q5Q2M3l4JL1k8l3k3l8n0j9jm8r0J6L9l1J0N6Q9Q3L5k5m9k9j5O5J12K5Kk7
-37795A848j26j50j00l8O2J22O0l8o2p1K1K4K1O0N9L5n%Qk3o6r1l3Km3rN5N9K2K6K2mk0o0
-37761A567o6J8N3NqJ0L6on5j3N9J08K6n6n3L3J26K9l9m3p7m3O0M4p4r2m0L3M1lrk0k3K8K4
-37726A580m4r7n6L7N7L5K8j1m4j6K6L4l5k4Lj1K0M4N0M5L6L4L3j3j5P9P4nk5l2k2l0n1j11
-37692A573j54o7J0K5L4k0j9J8K6o9j31k1Q6Q2M9R7J13K0nM7N4O5l1j28q9nO4Q4M5l4p9n6
-37660A584NN6P6K9r1j25q9n2K1J17J27lj33o2M1M4K4K2N2N0k6q7k3J6nl4rKQ0R9K5j6j1o2
-37626A642j1L9l1n0o4k1J09R4k2j6J3m8o4n3m1k7J6L6OPL8R2N6n0q6m1J6M9l7n6PK7M3Kl9
-37591A535mLpL3J7jJ7j3QL2Nl7l1llM7M6j3K6M6J6k7p8kK5ko7j23j05K6J49J31J0o7l1m6
-37555A512o2o9k1J05J30K4j8O2J4j2O3K5q2j18k2On7rk4n8m5L7R4O9O8J9q8j03q4l5J6P9
-37523A416N2K1J13J14O9M5l4m5O2M3o8m5j1k3n9n7k4N0R7Q6K3j00j24q2j6K8J9M2j1r2n2
-37492A437K0P6Q1P0M5Nj8k4l5JMj0MK8Ql5n0j6j4J6L8J0k7rn2n8JK3L0pl5m4r9m5M4J26J05
-37455A594Nk6J3j0j9R6J22mr7r1m8K3KJ0K1J9mj2k1n8l7K4J2o6j00o9NP2N3K0N9O2mm5K1
-37420A522J0j9o8k7RJ2%j9J8K9O1R0P8L9j3n9m6l4l3K4Q3J0o0n7jM6O3K9o1r4p3kL3J2J8
-37385A520K9Ol8j7P0P7M5L3l3m8p8r7n8k7QL0J05N9k1K7L5nl4o0l7R7J57R7J2k2o3r7j3M4
-37351A703Qkn4r5j7K1l4k8L6Q5J39N7j6m5q8o8k8J4M9N6J6m4q7m3P0P7J7r3p7K8K4L4J5j5
-37317A615j6n0l7LK8rJ2Q7J56J74Q3n5q5m6l0K0k8m1J6j3Pl5m3K9M9O0Qk6m3n7m5p5r5k6
-37283A492K6N1M6J8J7j3k3K7R2Q8l3j54j35p8l6L9J42J41O1K6mq9r4n2m3rJ19N6l8m1l2j4
-37251A553M0Q9N1n9j69j32OL2M9O5M6J9j5k3lK5J3j8oKn6q5mP6O9N8P6O5N3K8l2r1j25o3
-37217A534J2N9M9rn9m6kj5m0qK5%j5pK4J6O5P8O3J8l6o1l0j7qL6K3j7l7k0J7O2Nlk2o8j7
-37180A549J9%j1qm6l8O0M4lL2J8k1l3n3rL9M2j2l2O0J14O9O0Q8N2k4k2j8m6k5j5J1J4K3K7
-37145A905L2N5L8n4j12r4r5n6k8n9o9oM9N8K0m4k6M3J3L6M8K7lj0K8L9m3n2k1j4j0k1n0k
-37111A522J9j3lj1l6J6P2M3Jm4NJ32O6Ql0j00j13p7L2Q2J06L8qkJ3l9m7Ql0p5m9K4O2N5k2
-37076A605j00r2m6pM7J46J72J22L3l3q2q2n3QO8Q6N9J9K1j4l7m9m4k6l2m4ol4l4N9L1j2L8
-37043A687Nm9r0r8m4j1J0j3kJ4N3P2N5Kk0Lj3m2q0p0%J27J33M4k3KJ3K0N3K6p4j12o0n8m9
-37008A411Q2J11M6Jj1oJ2L8K1k1o4n6p3j7J18R6qk1pjL2J1k1j7L0L5J7k8m7o9m9l5n9pO0
-36973A504J08J50M8j03j34p1k6M9M4k7n6l9K9O7O0qm5L0J0n6l8l0l6O1R5j7m0M2N3jn2j1
-36941A560O3O6L4l1q2p0m2l2kL1Pm6p6o8l4LK0Q5J48J29O2l0J5Q6J7m7n7j02n8N2L0k6j7
-36908A588L6L8L8K9j9qJ4p0q4k5k1l3n9r1L3J48J20O6n8j35o9PP6M1m9l7K5Kk0M0J00J01
-36876A724M9mo9j8J2j0K4K7k3p0l7K1P9KoP0P6%o8l5l2o4n5o3j0Q8P6m0m4j7o0o5l0L8Q2
-36841A548N4nnL6N9J1J2Rn6m6j5J5N2J4KJ1k4q0m5l1l6j8Q3J17O9K9oj5m5k7L7L7k4r8q0
-36806A539m5L8Nj4K4MjjL0L4L6PJ7N3n7j21k1J23J27M3j9K7O0km7l0k0l5j6j8m1n9q8q0o4
-36771A388N1J52N0pM1N8K5qo1o8n9m5R6J36J4n5p6p3j1M8P8J7k1j1pj9l7K0K1Kk8n0m7q5
-36737A429n8K7Q9J05O9K9k1p0p5m6N2Q5J7j3p1r5k1J2ok1k6L5N5Q6J32Q8j9m1k1m6j9K5j
-36704A665ML9K5K8P5Q7L4m4m0J6l8r4o3M0J14P3Qj2m3n8m3j4M0K3n3o6k8k3m9k3M1R7N4K6
-36670A798K6n0o5j4Lj9pK0L5j4j28j41o2o1qP1J15O9N5J22J34J8q8k7j4n2n7m5r1p3J8M8
-36638A516K6K7K7M9L3J8Q6P6L3k2J9L3j3n5j02q0j1K2k8o8n4L9Q7Pk9j2M0R0J0r4j34p0j3
-36605A453K2N5N3R%M6P9L9kKJ9j3k3J7L6J8l3r0j14m4K2K5Rlp4n0j8k7Rnn2q5m4qK9J03J26
-36568A486M8J4L0K3Jl6qL0K5k9n5m6kl8p5JP7P3Q7J07P8Rokl2k2RK2l2p6J7O7O0P2M7Qm0
-36531A892oo0j08q1n4J1Lm0nJ9M9N8L9Qjm5j4k1r1JO1O3N0K1k4p1m9J8N0Pl6k7l0m8l1K1
-36495A529K5K3j9MJ7%J4j5J8Rl6l1j4K6kk4J7M5k1m3oMo1q9k3N7P7M8O4J15P8jn5l9K0M9
-36459A760Pj4j8m6ql3l6Kk0j8M0Q8P5Qrm4n6L4O2J1o1j03l8k5k5l0p3p4K5J43J23M1O2N9
-36425A809j7l4rK1Lr3j33j07m5N1P3J7MOL2j0m7J1M5N1J8L1O2O0n3j06k0L6K2m0j1N5N9k1
-36391A720o4j14j26q9l3L2M8M1P1J6k7n0j8Q9P9K8m2q5m2L2P7K0L3J00J12O4%l7o0m0J7K9
-36359A781J8k0k2nl4p0J8M3j8k9k6o7j16n1K4M9L3j9n6n2k5l1j9K5J04J55Q0jk8MN1L0%M5
-36325A771J3q4j20m7j5j6L8M3j6m8o2LL8j5m5kj4m3k2k8K2L3K9J00J48P0k0m8m8p0l1L9J20
-36292A673O9mm7j02q7J5R5N4j5n3m7o8j11j01j8Ol7l8N1J06R4L8K7N3Rk8j3p5o2l0l0L2R8
-36259A454O2L4Kl3j2%K3K7K0JK8K2L4O0O6K1qm9r4p6r0r1q6k3M7P6J49J54P9j1n4n3o2j3
-36225A604Mk6oM5J16R3L4rp6j20lJ07M3L1N0j8j16o7n5pM8o7j29q1n1OQ4P4O8J16J14j0j01
-36192A695n4M8O2L0QOqo2p3m2mk2p6m3L1Q1R5R6L0Mmm9n1m4l4k4n4j0N7O6M3K0M7nm1J8j2
-36155A725m7L6R1Pl3L9K6j6l4J1M0L7n5j36p5k4J1L7j4o8K9R9L9j5l6qL4M7olP1J80J12l3
-36121B068j14q5j7r9j51p3O2P3JNL5k5l7M1J03P9J05N6n2j25j26r2n4j6KJ8J6K4k4l8oL7
-36089A591Q2O8k9m2k0K0Q5R4K1k7q3m1Kn6k6nK1nq5j5M7M1J3J0j9n4p3m5m6l9m6rK9N6O9
-36054A484O6Q3L4j7J3L8K6jo2k1L3K9QJ4N8Pm5K9Q7J7o6j22j20j08o2L8N9kl7l4jO4J13J41
-36020A743M3pLo2m3L4O0%p1q1m2JN4M9jl6j5j0n1n4l7L6N6M7Qj1P6J22P2m9j07m1k9l6QM3
-35984A672J7m4m2OK0m4kJ8o7m2kN4J06J2p2k8O4N0K9M4N6O0jo9o5o1p6o9J9Q5P4M2j5J3P0
-35949A812K3l9q2q1p4k3O2O7P3J4o1p0m6M2R5L2n3o7rk1j18q7m0J8P5O4M3J0J3J9M5N9j2
-35916A683o3q4n5J0m6n2m4j9P6P0k1l3RN2L8KL%PJ0loL0M7J3k3K0O1mr1o8pM3L9Pk0k1J9
-35878A579M2N3Q1M9Plpn6j12o3P3J15M0J4J6o1j17o4k1P3J19j2r1q7m8k8k5rJ5L5QK8O6Q2
-35844A691k6m1K0j7k4M7O1K1J7Pk2k2K5Qq0o0J9O6J0l8L7Q9k8r4QP1k2m1NM5P5L8l6n8rO0
-35808A802N2rk1kJ9P1J12O9p9j84j42l9kJ2O5O9L4k0m3o1p2n3n9p8L2K0l9n9k2kM5J06N8
-35775A580L8M6Jk5k6J8P9P4P3R3N0qq0j27m1K5L0J7l3k9L4K7n1m2Pj5j5N5O9J9J2J7Pk3r5
-35740A761j07r0r6o2j1K2L2Rj3k0J0N5P7K2pMJ3M4L9K6K9jq1l1K1pPK5P8J08Q4K4n7m1M0
-35705A906M2L1M8j4l7Pj7j0M7N3%q2r3m3k2jo9p6k5j5MN9N4M2On3l6M1P0l1kM3Lj3k8p0j52
-35668A567j32l4%m8mJ42J16J6OK6J6LL5P8Q4J04j4p6j06j02kj4j9K1J0n3l3O0L0O4P1M3K2
-35635A877m7q0q5qM0NN7P1M9P0K0o6p3j22j20j6N4M7K2k1l7RK1J7k7q1m3n7r6j9Q7J11Q5
-35602A644L8J0kn7o2J1N1N7J1J6J3n2p4j01l7Q1O9L6J6LK6L4qj4k8L7J13M6k5o6p5ML0J7
-35568A762J5m5n0k4J7P6M6J3mqo1p8l2mN0M8m0m2J8M3P0Pn7n7l2l4j7kJ7L6m0p4o3n7lN7
-35532A451K3j9JN4L5n5m2J1O0Q5L1L4J5K5K7l2jK6n1p3%P9J12M7rNK5ko6p1k3QM6O1nk0j
-35495A791j4l2m8jMo3n6M6M8K6J6j8k7m1oJ2n2k1O9L8n8o1k5l4nM3O3L2j8K9M1kn9o2mj3
-35459A538l8J6L6N4M3N0J5Pk2o1K4N4L1K8M1mn7j5j6p0k3mJ8j3r2j07o5M0O4K1m1m5O5Q7
-35425A559QmL0L3%jrj1k5l6J1K2O9J31J04j1p9q3j0K1n4k4J5l8k5Kj9J2N0L8K0%l5m7m3K3
-35389A594J26Q6l7k6K0n6j06o3J1O1N4O4P3L7N4J30O8p4q9Qpn3o7n3M7J17R5M0m8j33j40
-35358A733j11n0M2K4n0LJ08J15M3m3r4n7%K4P9L7m4JM2pl2m8j1M0J17N8j11j42j25o0l4o7
-35326A380J5J24O1Jk8k5P9J41J01J6j4plllp1q5n4o3j2K2LN5R0M8K3k3q3p4o2k9L1J1k9l3
-35291A500lk0n8JP3L6N7L1%LK0M8K6Kk2k7k4n3m5J4N1K9n9j02p2J5M6M4Qm2o8k1O8L9k2J1
-35255A484l2p3J0J07J57Q9k2j3K5J9j7n8o4oPJ1jM0M5o0j00k8M6M8J0K0m4r6k1Q3J27M8K7
-35222A768OKM9Ro6k2Q0Q9k1q1p1kJ9l0n6n7n7j0QjL7K9j2l1l5RL7K2j1p5m1K7L8kLJlL7J11
-35183A697J36J3l7q0p5MQ4R0qm8n6p2j5L1m1r2m3J2K3O0O9K9k2m9m3KK5pkM6LoPJ2k6l2J2
-35146A601k3p7o5kL7M0J1jpNP0Q7M2rj8Qm8r1k5N0K5nL5N0N4O3NoL0Pp8n2rl9r5n9K2R8J26
-35107A757P7k4r1m5J7K6L9pk6nk5l7n8m1m9m2O1J22N2l8K3P7N0J6o7r5r3q7j3Q2R7P8L6n5
-35073A712j08m2O7N8J8J5J5rj07j27LM8P2J05Mn5o5k1J7K7k9m3K3K4n6o4RP6P4pj09n4R0
-35040A561R4L2M3P3J19O4q9j04j7m0n6j3J8j2m4k4Rj0opK7L9k8K5K0r7n1M8L2K6L2l7o8m4
-35006A515m5L4P3nk7N8R2N0mn4l9MK6N2J7k6l3q3o7k2k8J8j7k1J5L5Q3R5O1M9N2K6k7m9j02
-34971A706r9mn6j47j34m5Q9J72J02L5O2K5k2j3k0K3Q3j1n1K3J12M1%M2K4k7o0j06r7j7j1
-34940A619J9k8ON5jK9Q8K5m5j04q6JPm6j04p5K6J33J23Q7P2M0l8r0j17j26k3J06J34J27N7
-34909A871olN5j6q6q2n3m2m2K9O1N5O3N3M8Q2Kj09j09q8j26r1%P8R9J4J1P1R2N8k0r8q8j7
-34875A666k4j6j0j5k5oj0L1N7lRj8q1KP5j1n5o5j03J5J04P6L5J1K0pl5n0kQ6J39J30M3o5
-34841A898r3j8L7ko5j02l4j8q6m2J1m6p6PO3Q0Pk6R2R9J0L9P2On3q0p7nN6P5M7j3l7k1J2
-34806A717J8L6O6N5j2n0o1o4k0l0m3l8j7j2m1m2K0J67K20P0m3q3r8q0pm2j39q7M3R5J26R1
-34774A715K7k0MN3M1M0K0l9j13j48q7NJ9OK4Q8Q5K3j2l5K9N9Mq6l5M8M8Q6M0n0l5N6lq0m2
-34739A735mK4rm1l6m6p1J2K5j9l0m3k2k0L1R1O7k5q6J9J23J03Mj09j18l8K2Q5P3j8p0n8n7
-34706A494kM9ll6l3M5P2N1lJK5pl5n4o5J7M8k9o4o8oK9K9K6k8k8K5O4K9o0o0q4p5M0J12R6
-34670A512R0M8n2p6k6J0O2K9QL7K6j1m8m2l7j6M6oj08l7Q7R2N3L2P1Q5M8K5pj2n1j06o5k4
-34636A637k8Rrk7k4O1P2j1p3k2K8k8m5k2k7J1N7J19J10K2o2j29j55j14NR9M6j1K7L5k9l5
-34604A487l1Jqk7mOL4rp6j1O2K3L2J22J34Jj64j27m5J9M7P1N8j8j07j04l3Q0P0Pm0N8J49
-34571A657R1j2m1LM3%j8k3k9k0P0P7j6q0l0ok0M4K2j4j5J4j4j13j20k1Q8J20L6l3M6O0L0
-34538A776L1o6j23J1J34P2pk1l1m2J8Q3M6K4J3j0K3J2n5l6qo0q0l5QK7L8Kj6mp1j10r8m0
-34504A405M6J00Lo8l6J3J8O5O5J8o5k5O1K8Jk7n3m1%K6N7P9P5L6k1m7j3L3%j2pj8K2P0O9
-34469A857J1l7o1q8j21k3N9n9j16m4MJ7mnM4Mk5J2M3L0k2l6l6J9R1J45Q8jJ3Jl0l0q5m6j3
-34434A556m3q3k5K4K4O0N6J5kL4O0M8K1k9k7J5M9K1k5l5n0m6N2J16L7o0o1o4JK0J0L8mp1
-34400A632o3pjJ9N0l7j35o6Q5R6O6J1n9r5m0J5Q7O3O6M3l1m5j8L4P4J31N6p1q0lrn7nk6o4
-34365A616j3KN2O3kj4M1J16J15P0k2m7l7n8j09j43r8NO4R2O2nn7j1Nn0o9o7l8O1R1Q0J16
-34332A811M1q2j46q3M2P3L2JK8K1m4p2o0m9o1m2m0KO4J3j5j0L7P6O5L9P3R2%l4L0K4l2j4
-34298A780Nk4l4m6n3p9n2oK6Q9J18N7Kl5ok8j52j35kJ1J3N4J8j5L8J7k6o2m6O0J40N4j6l9
-34264A626j07n3mn8m2pR2J17M1j8j2K1k3k8J4J0OK2J3L3%n3k7L8R5J17j4j70j25NQ6R8O9
-34231A762J9j8oMk7k7l5m7k3L4L8M5N4k6o8o7j2L2M8M5O5N1j0mPOl6j13o3kJ3QL4M3kOk1
-34194A707o5l1p8m7K3N5O8pk1J3L7M0K4j4j1J4J5l8o1l0NJ9q0j31o8L8J20P4M9J0lN1K7l1
-34160A673r3j05r4p4pP1N2K2J0Qj8m6n1n3K3J09M1n3p6l6K5R3R6J9k1LN5M8mn1l4o3n7k2
-34126A390K7M0J3k8K7J8oK5K2K8P9Q7P6L6m3m0l7kO7J7m6n2m4k5m4j1J3M4N7Q4kq9p0o0p2
-34091A479l5J1J1pm3m4L4O8N8J7k9m6nL3L2M3M6k7q1p5l3OJ5K8P3N0J6N1J5n3p5q7j8M8P3
-34056A549P8K0l6m0m6l3L0R5M2n0l6j6J4L2j7k7l0l8J2L6lj6J7K4L4K8m2j5l3j06n6N1L0
-34023A452m7n9L0L5N8O4L9R3J19M3m5l4n1n8m6k7J2O1N8P0J14N7k6k4m8r9l9j4j7RN1K2n4
-33990A699p9m3J2N6P9K0m4p4l2L6N3k3j40j65o1L6mJ5O7P0lm1j7J03J43M5j3j2ON4O6rq0
-33957A720r1o1j8O1J4m3k7LN0J0m1p4n6n0J6O0l7jN7NJ3O4O9Q0O0j0k6n0o1PJ8J0K2OL2J
-33921A732m5p4l6j1J6O2K1p3l6J2Om0l3PlL8R5R4O6Q3O7n3j17j41j25p5l3l0rJ0J4N1N9K8
-33887A527M8R1J01M4lm4m0J7K2jRrm6j10j13o3O3Q6lL0Q5N1K9M0k4qN2K3m9r1p0l6r4j34
-33853A380oJ33O8k6P2J95J16Lk9m3r8m9n1j04j34r8n8oM0J16J52J37O7J7K1J8r4j22%N1J
-33822A669l3l5n8k7L9L7L7O6J03l0r7J0M6N2K3o9p2LNo2j30q2k5j2M9J21R6M4j2LJ1r3r4
-33789A483M0O4k4k5M0O5M9lj5k1p0j5O8Q9K4oJ9K8m6j21j57q7K5M1RM9L1qK9N0k5n3O3O0
-33755A650j5jo1q2QN4J28J36L5j03j32o1k4P6P5Mrp0k8O0O9J4RK2j8m5l6k7NL3L2M9rl9k6
-33720A673n4o0l2J6pJQ6Q0J4PK9L5Q1K7J0L9j0m0n3j3L1J6p8j08n1j1K9L4M6M2O4P1K5o4
-33686A875j45j10m2o1o1R0J38L8l1o3l0K9N7L6O4O4J7k1n7r9p9j8N0Nm3NNl1n1L2P7L1k4
-33653A647m4Qk0l6n0j4L4jl7jP0Q6M4KJ8N2M5j5kK8Ml9o2o6rK4j5n6n3k7ponO8M5j1LNJ0
-33614A617O6QmO5N8l1q9o8l9MRp0l2RpP3Q5j1j3M2L7J1J8N3L6K8nl9l6m6j3M3oo0o2j03q2
-33577A446qJL9J29J45P2N3M6L8k6r0o1M6M3m8j18j33m1L7P9Q5Mm9K1N3j2m2ML7M0%p6pj4
-33543A693k6J0KK2mo0p2L7Q5L8M7K9qJ6j4q4n2L4L1nj7l7l0J5P0Q2M4Jj9J7j3o7o0o6o1j9
-33507A559M4P4M0j9m7m6oL2J5pk0nO3P8M8J5J1qo4k8K4qQJ7j5o2l9k3m5J6J46J24M3qq2o4
-33471A761l4j5K8j5j00q7lM5L2ORk0j5p2o8l1l4rQ2Q7nj4P2Q3K3k4rK3J5J8K4ljN2Lm6k8
-33434A730j2%K1lr4j00rN2J0K8P1J5o9q5j6PqL8R5J02M8k9k6m2o1l3J8O9J0mK7%J4l7r0p1
-33398A566rj7pk5Jqo1n5l2j0J2O9M6O1J31R9Kp7o9KP8P0OJ8j6q3j01j02j11k5N6j8k6P0Q0
-33363A515L6M2m3n4K7j8r0j7J12J53N8J8K4j9j08p1L2Q8M2l2p0j01l5Q2P0K0J4L1L3K6kl7
-33331A726l1n9l7J8j3j1O7N6%J6N6R1N4l5j24o2%J7Jl3j0L3N2m0o3l4j2J1J5j2olnm6l4M6
-33295A589R0P3L5L2J0k2k0k6mk3l9k4j0l5l9M9M4J1k1J3M5J1l8k9L2N6N5K9J2J7M3N2L7O
-33261B011k4j5L5O2K7l0j17j37n6Pj4qN1O6j0j8nn4o1L3O4Qk2KK6Ol2m5o4k5l4j00q7LL3
-33226A476K5K6M4J7%Pj4J8O4N4N5N4pm1q2r6j2M5K5%K0l1n9K1M3J6o3k2Q7R1J9o8j37j00
-33192A475J0N8K7J6kl2l4p5j08m5k5K5Q4R1R7Q6K7J0J1m0o0n9k9K0m9o7Ok2k1K3O7O5P3Q9
-33158A692K5o4j24o0M9Q0P2N9L2L3j2p2m3J2l4r3k7O9Q7%p0o3M4J06O2l4kO2Mm0j00p3J5
-33125A592L4NJm1p1l0M3M8K7K2K6Mm3p0m9rM9M9J4j2k8J2M4N0j7p0l7k2q5NQ7%LJ0j8L5O6
-33088A624%n6m6J8j3J8N0j7l3L2J03R4l0r6r2j22q3kL2J3L5K3k5J2P2Kp8r2l3M3M9P1M3l0
-33054A486n1j2O6J20N9k0m4k9M7N6lr8j13pM2L4n1k0M7R6M0j4k9mm2o0M8K2m9l7n3j6R1Q3
-33020A585J1j6Jkj2j9l5l7m8k3rl1MK3O9J47P9j2J5O4L5m7r2l4m5o4m0J3N0Jo3l8J5L7P1
-32985A553J05J2l9L8M6Pm8n6l1j4k7k9l3rRM8Pj9M7N1k9m5k3nJ4j2j7P1N9M3M0n0o7o2p4
-32950A461l8K7M5N8L1J0N7M4J5j1r1o6K8J7m8%M1M1L8L2M8N3k8n2M0O9J0m2r4n7K8M5N3O3
-32916A827M2m3p9o3Rj0JP7J09P2k0o9J4K3MK2k8q8j10j1Ok7k9l8j3N2L2J0K3N8N8Jo6j06
-32882A640o5k3o3j04j07n9J0l2oN4N9K8L5O0N9L8N2j3o3k1P9J03M0j4j9M0J04Q3J0pm9QP8
-32849A935M8p7j44l1O7N6lq7j28q8o0n4j9N9K8l1L1R5M2J3J3j0nkl8%N2K4j3L6M2L4L5jn6
-32814A763m9l9l3K2lj9Pk9r7j10LM3o1m5LQ0J67J48R2Q1L3r6j59p8jK2O9O8J5L3L3l6j46
-32781A681j25qN0L3M8P5L8qkn5p0K0kJ1kqO0R9%m4j0mj2Rk4q6o3l1J1M6L3K4L5NKkK3N5N0
-32742A852j1k5j5J2LJq1j14pJ3j7L5Q3R0J2q3j06o7l9n0m5L5R0N2N0Q5P1L5K4Kq8o2mn6n5
-32707A620K2J4m3k2j8J6L3o4j18m2O1J32J59J20O5K7kq9q6j7M1Q7qq5k2K3J6N0L7L2l1j30
-32675A778j22m2K9K3o6o8k4KL1P4O0mk2K6J2l2q4j15m0L5N9O2N0k1m5J3K3j1m5k7KP9J14
-32642A704M4m0r0q9j1j2l6M2P2N6O9Q4L1l7o9m9m2k4k5mK8j0m6lO7M6K7L4l1p6p4l7KkO1
-32607A560Q8%m1p8r6kM4RQK0K0mk6n1j8O7N5J2K9l9j09j3L8lQM2kk1N0PPM2Pj5KM2qr7o7
-32568A467lJ2J2k2K2K5l4K9M6J3l1l9K7ok0qo2l8K8jK4k2l5K4J9L9M8K7Nk4j8RL7N9N8J18
-32532A785J00KnMJ1l7j8Lj1%M1Q8K7m2j9j9o2j0k4k5M4N5l0rL7L4K0rp7l8l9r2j7M1L6K2
-32496A767J3m4p4m7j0Rk5K1L8qk8k2o0k7lK5Q5O7L3MNL2kr0n4L0L5K3q2j52o4P9J41N5j9
-32461A651kK9N4J1n9j1Mk3n3p8q0oJ8j8o9J6J39Q4Ln2k0L0M6j2k3L3J9MKn0j1N0M7L8K4%
-32425A735k2j1jLq7r5%Q9P3M4k2k1N4Q1Kj03j61j19m6K9M3L1klR6O5m9j15m7N6Mp6m9J8P7
-32390A471R4P7M9J0j1J8J0OM1m6j18m4l4l1L0N2L1%ONj4n2o3J2P2P4O7j9n2k4qJ3J5LM9p
-32354A682o2l3l2KJ5K2R5J40P9k3o3m9j7j0m7m4j5KJ1O2M6n6q8n1OM0M6O6P1%p2r9o6Rj7
-32319A550m7k2J9J6o8n9LJ5Q5P3J8Pl7p4p1n0r5p8N0Q2J46J34L3M1M0nl5j0j5p4o2K1K3j1
-32285A543JM1P0J0q8r4l4kRK4L2k1m3J4mp9o6N1J00M8k6j4P9N4l6kL5K5P2R2N9JrK2K4lL4
-32248A919l3j21p8k5n1j5O8O6J42J07m1q2q6n5m2m8NN1J2l5mj2kPRM0K4m1p8m4PRL9P3L0
-32213A715N4K3m8l5k9k4jk7J4L9n1p1LQ2Q9K5k7LK7K7J3K7Jl6qm6l3O1Q9j3q5j05p1J7O9
-32178A668N5K9l2k4j3o3m1j9k5m4l0Jj6l1M0Q3L3oJ6L8J6L0J25J06m6j12p3J3M7N1j5q1j02
-32145A578p7RN2L0J1P8R5nm2m3k8l3m7K4J04O3k0j4l2l7n0q5j0P7Q2M9rn5m8l8N8P3n3q6
-32111A571k6Q6R6L7o0j29n0kQ7J21pn2l8p9m8J4NK1J12J00k6j3Op9k7R3J23N2q8q6p9q3J1
-32078A563j9n3k5J1M3J05R6J1OJ8k1m3p9p8j3K8Q4R8P4l9j06j03r6p0J2P9R0R3O5M1l0o6
-32046A676l7l4p6m1O8J02R9K5nj7o4k1k7m2o6m3J7P1P7M6M1Kk3l7k5j0K0L8K3lJK4j5k5K1
-32011A740K0n1l6L8L0O4O5po8m4J3L0m5q3j5R5J18K1l9j6Mj4J5Q5L9jm4j25p5Ql0j2J3k5
-31977A668j6Rj1n5r5n9n0l4J8J12J42K9l1j6K4L6jr2p1j6J1k0K6J05J12O3K9o4j16n3m6j7
-31945A521P4O3p7p4J15J90P3K5K7K8P0J8q1o2j2Rm8q0rJ8KKkrk4J3N0Pj0k0n9oNM5J35Q0
-31909A997K1rk6J3L3L3N7k0l8P5J27N6L2R0J16J53K35L66M63N54O52O54M10j2m04o44p05
-31882D279n86m23l73k98j68q3p3p1k6l1p3j23j07LK6rk8j9k9lK2lK7P3K5j7j1J1Lp0j19p0
-31850A656j8J5Rj11j90q4Q6J58M4n6n0j2J8Q7P9J6k3k4J3l6m7k5n3l6J7N3L7L9lm3l1k7p6
-31817A382o8P0R3K6N5J17N3L1L6K0mL4K9o5l5q4j00kJ5PM6O0N8K1j2k4K2K9j3pjj8p1okp6
-31781A616p6j9n4n6J15J71L7k2K3J7N3K7Jn4j0j3lN4Nl4n7o9m0Ll1L1P5L0L6O2K3OJ6n0m7
-31746A766K3K6K4L3o6q4m9l5PrM5P2M2P7N6m6p8k8j7m2L7P7J9j11j74j18m1oL4J0k2LP3J01
-31712A599J02L2o5p8m8K7Q0Q5K8RN5M3j2JRK0k7p1m5j5m3o9k4L1N2jJ1K6K4P0L1l0l7n1j06
-31677A613j37l2Q1Q3L5l7o4o6j02o3K6Q6R1J0n8k1m2pP0M2k0MO5M2J0j2O8J18N9k1q8p9p6
-31644A578m9M0J03M4m5n3j3nM9J23J76R9rq3q9k5k4k2M4P5M7J4k2l9m0q3r9p3j0Km2QJ3P7
-31610A667R6No0p0m2m6o3k9N3P6L4J3j1LQ0N1l6j9Kl6p0r0o1j3K6Q2J19J0r2p8m8m2j8j5
-31576A378j7j1JP0R5J02J23N0n4m4j5kk5m9O7N5n0k7J2o6n2K3jmk0qM6M2J5J4l5m3nPj5J4
-31540A571O9M0J5k1j7K8O4N1Rj2%L2k7n9m0m8p5m7k3l1l3l9L4J70J27Nl1o3l4j8J3O7R6M
-31506A777j25j19n1K0LK3Q9L8J6M0K9j5n9m6l5J1M1j0q3j14qJ40J30P6J06J07O0r2j53p8
-31476A718o7r0p0n3L2J12P0Nl7m3l4J9Qp2p5o6LJ28J12Jl0J1N1M5M9J9o9p0o8q2k3jM0O7
-31442A540O9K4k1k7q8j00k8M5P5kj9P7L0l5p1n0j5%N5Q9O9J6L7O5J9n9l4K3MJ3j9j4M4J8
-31408A730k3k0OL9M2N9N7J2M7J6l0j6m4q6o3j3k1rJ4k5pN2J9J8N1M1L0k1n7l5K9P1Po9r0
-31373A711p9p3j2K8J9Lnk0k0%N6Q6K5j9n3n9K2J6l2k3J4rk4k4J4k7j17r5k7K0P6Q0J0J8P0
-31338A550Q0K8N2O3J6l2o9j9J3N3N4j0jk1o3m8k5j4QK3N4N6K6ok7j1M1J1o0k0J6L6N2J1l6
-31303A781o1j14j06k1L7pJ1L4O6P0np4kK4K9J04J32Q9j14k20j09k4l2k6M6J06P8L7O1Jo1
-31272A730j5K6Qk0m1q4n2KL0j4j1L9L7R1J64J07p2j67j08m0j1L1L2l1m2Lqp2p6L7Qq9q3l
-31238A306Q2J13R3J2J7L7q8j53j3O2K1j%LP4J04J5k9o5l6K5P3L5o5q4k0K0J0KJ1J6k0n3j
-31204A503M2L3p9j17RO9Q4O9k9p7n8KK3j2K2J9m8RQ5Q9M5L0K6%o7r9q4m1j3mP7Q5L6l5q2
-31169A512j16p1L9P1N9Q2R1M4J3jrk9q4j9N9N9K6L2L8N1K1p7o6l6o9l4M6P7Q5M6K1m1n2J4
-31135A782L8K3L2M1L6%n2m8l6l5p3p8l1Jl7p6n3K7M0M3M3J7n3o8J0Nj0k5jO0M0R4R8P6O4
-31100A894K1J5M8rj22j73q9K2M4K8M5K2j7q7j11q0m4k4K2O7J26J20N9N4M3l8p4J3R4Q4Jl5
-31068A919p7j00o6%R2J01n1j60l2O2K9%p0q8n2k5ok8k1J21J56O9k7l6J4jMqj9n0p7p8n5q
-31034A432K2M8K9l4JJ5jM3O1L3O2O6jm1l3jO5P9%p9o5p2k0O4P8N4ok0K9Mp7n1J3R4Q8J3M
-30997A896QLK3m6l2K1Ln2n0L4Q2O9mk9J1Rmm6p5n3N6J01K7ppl5n6r9p8n8j09q0n6k4L9M4
-30961A426L0L8Q9M2n7j1nr0q8k6NL6L1L3K6l1jPkN0P4Q6N9J7k3nmnKq6r3L9R9Q1J1m2q5q7
-30923A540p8o7m2k7N8M3n1n0K5J29R9P2L7J5No9j12k6J9Jl6j7J2mrm8l0M0Q8L4J8on4k3M6
-30888A532O3j4n7k7j9m7OP3Q3Q8M7Ml2q0m1j5m2l9K4J8K1M6jqM0P5M7L4Jn5j0J6k2K0O9N4
-30852A852l7q2o9o7l4J5K4M4L1oJ9M2J8MkJ2J1KJ3J6p7j56r7M4O2nk1L0L8p3q9l5J0K3N2
-30817A512J57J32P0M2qj01p2M0K8l0j6M4M5k4m7m4l2l0p9p8J6O5K6j5k0o5n9qqk7L6J07R4
-30784A651J3o1k1oK2L4j8K7K8l1k7J9L5NJ5M2O9%n5m7n6l3qK4N0k1q6k7P5J23P1kk1m7o8
-30749A668q9p7j10j30k4R7O2j2n5l8K5R3J08P1M1n5j14m1K4M9M1Q1J27R4M7o1k07j48l6M4
-30719A475Q7P5O0NnM3O0N5r2j79j04l9kk1k7mL2QO5M8l4q5k0l9l4L3N5M0J0J7M4N5MN7R8
-30684A741L1Lon6q9k0L6O7K3L4M9M1Q7O7m5j06j38j02j2M5O1L4j2m8m2j2l2RM6po8l7kj7
-30650A523M1K8p1n8QK5L4O0J15Q8M2PMj0o4o3k3m0n1l7j1J2m3o3J5P3R3K6J1J9J3j9m0l4
-30616A610RM1O8M6j1l2OM6L2j9j8L7kj9l5m4o5m0L8N2J9Om5p7p3q5l3K8J0l9k8N3J10O6l1
-30581A581l9l0j3n1r1O9J51J51J38L1p3r8j6P8J13Q9jn7j29r5k7n4n5l3n9m5L4N7J0K7L3
-30550A596J9Qk8mQ6L9l8k5k3n8n2j13j36p7J3Q5R2P6K0NK0k4k8k7pnL8Q0Q1O8J1J6K7j7m6
-30515A672j07j08n5o8oJ59J89N9o8j37o8M3M9O3O5j6l9J7L3l1n0n6o0k3L1K3Nj3k0k2k6M1
-30483A476J16R7L7k0l0o5k4P5L1j7Oj5Kj8oN5N9J5N2N4l2o4r2n8j8K1N6O0j2j23j06k8K6
-30450A510N6%oK6O2P3p0q5m5JJ0P7R8M1J7lmK1pq6q8L0P7j9p5p7K2O3k4l8K4J9k6porK6K4
-30412A602k2k6j2jL7J2j05l0J32J19K4OM3j6p0m4m9j6M6J0l6k8L1M9N3N0K4j8j4K9N0M1J6
-30379A887Nl3r6q4o3k8Pj7l1l3L0N7J9PM0k3m9K2j5r8p2LJ5J5K9P9Q1rm0o2p0n4j5M5M0L7
-30343A526J9K4P0L2k8l2PQ1P1J7j6NK7j9l1j2J3N5L5oK0j9m5l4m0n3j5L3O2Mr0j13m7J8L3
-30308A552K3N1P2J0l8qL9j8q8l5j6l7l6o4r1n1N1J08Q6N2j6o0lP8O6l2k3rk8M3N4l9j31j27
-30274A335n2L7O3j3LL4K5L0J6J2nM0O7k3n6qM1ol1mK9K2J5N2N5Q1K7r0o8j4L9M3on0m5k0
-30238A575k0OlqM5Q8M4PJ9K4l0q4o8o2p3k8L6K6M1J27J02K5k3n2K5M0P4J36L0r2q1r9j33
-30205A614q1n2m8KO3J01J28O4j9m4l9m4j2j0m4kl6qN7j8o4O4J25M2J3m6j24n7K8K5k1k3j7
-30172A517L7R5J9n3OQK0J4J5lo6j07q6j4O6J85J40l3j14r6j1N7J4o2o3k8K4Rj7MR3J00J3
-30139A683j2kj1M0N1k7PO2Qo1k7M3L9O7P6L2Kk8n0q5r5p8n3L8R0rp5KR1P5J0J1L3l4o9l2
-30103A712k3qn5o4j5k6o7k9J2O8J04O5J4p8o8PJl2K6R9M0l9j1J3M4L5L0K5j5m9k0J1J2k9
-30069A690q2m2L3K4k7l3OK1M0nJ3R0O1l0q5p2m4K7N2L6O2J00J01ro4n3o6n0JK6J5j6PK5L
-30034A755j4j2Ml5p4n1Prl4J2J2K2M1K3J2K2K7lM2P7M0K9N2nj08q0o2o2J4O9J6m2p1m7K6
-29999A593J23J44L3j03j48n4MJ0K5l3MJ11L2m5m9J0K8NJ4J8j7l4k5LQK7L7j6l9qJ9j9l4j6
-29965A608k2l9J1M4rK1Q4J2J1O6O8l7j18j34k4L4m7o5k4JKR9J49K7j0P3N2p0j34n7J6Om9
-29932A545J4N7k9n9m9j2ON8O8P7P8N8%lj2n0m5m5l9%M2M6L2k5j05j22o3k5n4l6R2J32J21
-29899A653J17Q6m1o9JP1L2p4j15n9N%K3Q3M8rJ3J2jqm9k8J5M4L6L1l4r2n1k0k8j2M8R4L3
-29864A755J3Jl9m9m9o1jlq6j12n5Nl1mP1P4kJ4L5M1J02R8K6m6o5j16l0N5J8Lmj7L8O1K3K1
-29828A684K6K9O1N5j8l9J4Rm8l8k2J1J7k6q0n9Kjl3n4l2m8m2j8M6J07R7N6M9J1m6j6Q5J14
-29794A853N9lj3j6k1Qrn8p3m2RJ7k3k4m7l8l5k9lj8J0J2ro4l7P3Q6L2lNkNjm5j2M8P1M6k1
-29755A688o0poo4k3P0mp9o5n0j2O9M9OJ2k7k4K5O8R9P5%mml4n3J1K3KJ5K3K2L2K7%k5q4j16
-29717A575l6NJ6n6m4J9N0R9Q0Rmk7o5k4P0P0p7j35n8MO6N5jK0M1N4N5l1j28r7k3M6P9O9Q3
-29682A759P1M7N9N8l4q0m5j3j8m7j04p1l6q3n5K4Q6Kl7l7p9m0jL8J02Q8M8L9j7q3n3L9L8
-29649A565l3k5j1pk0p9j11n7J5K5K0J02J34P6Jp6q6o4RQ8P7L2J8l4pN8O6N0Q6N1n1j00pQ2
-29615A787N5L9j0m5n3o9p2m2L0L6l9QM2j9m9j3l9jL2k5m7j4J6K5N3L4J8O9O3J3m2n9n7o8
-29581A557o0J2O9L0l5J7P7J05R9J9p2j50j54q1jO7J06Q1P4N2J4j4j5p2j23j09l1L1N4N3j9
-29550A581q6lJ05Q0O0M3KJ8k8q1m6PJ3LJ5L4L6M6K5J1PLj6m8o8n8KO3K5m3m3k7K2N0O1K8
-29514A793l6q6l8k2j9j3pOO7P6j3l5l9J3M7K6Nk1o4o4q0l9MO3R6Rj05j03k0M1O7Q4M5j8l9
-29479A581m9oJ1OJ1J6O8L3o2p2L2J04N7K8kl2p8q9o9n0j0l1pO7O9k4l5lJ8Kn4m0P3R9K3%
-29443A585J9Kl9m1m6l9k6N7Q5J03P3K0J4K5J1l1n1o8n1j0R1J49J2j15j09q2p7K2J65R2m0
-29412A700q6k6R6Q3j1k3k1L1N6k3p7oK4l0J6Lm5j8l4j3L5J08O5NJ6j5o9j03p6j4K8M8k3m8
-29378A553Npm3m4m8j9K9O1K8k2rK3nl5k2j8kJ6L1O7N4N6O2l5r2n7jJ6P4P2P4J7j24j53m6
-29343A456j5j2L4K2N1L5o0j6L9J8R1R1N2Pp1j7M5Pkm6r3l9j1L2O1k2o3l4J7M6J6l8o1j8N6
-29308A558O2J8qm1p3o8m5l3J4MRM2RK6Qk9j2J9pk7j0K1N7M6J0mp7j09r4l9N1J11J02Q1P6
-29273A648M0m4k6L5k1j01r2n1K5P9L8K7J50J34J4q7j28k5N2om6k1N1J07L9n0o1q0m1J8J4
-29242A591k4N4R0P6M0j3j8n6j27q4O8J20Q1m0n8l0J0L5L8m4l1m0pR6P7Qk4p2j6P1N3K4L2
-29209A880n4j29j02j4Q1O5Kl1j2ln6o3mMn1j2L4O9P5m5p8j18l5J05P4M4R5J61Q1j6k4j05
-29177A818j48j7O4rl2k5M7N5NM6L9J1lK3j0n7m4l1MK6j3k0M0J11P3p1j36q7J9Q1K2j9k7k
-29143A733l9r7q6l6o5m8N4R2Q0M6j4k8n2p6j1L0l3o4KQ1O8J3N2R0L1Mj1n4l1j4m%qL1j6P
-29107A627Rm5k6J5O4J15J22K1j22r5L4J10N5l2o6p9n5j5J6K0o7kJ42P4n9j4O5O3l9j02j13
-29076A621j40q1P9N2k0jn6m4M9M6K2oK8L3P5Q2J04J01K2m6q2m6j7N6J19Q7l1j64j39m8L6
-29045A691N1mm6p1n7k1mNM3N9Pk3K6J6nm1q7j08o1O2O6MJM8J04O5m0l3K0N5L6K3j1n8p5o0
-29009A577jQ0P9o7j45r7n6j4l0q2RJ09J13J02R5K4K1K2k2MP3J20M5r4j61j29k2M1l4j06p8
-28978A376lK2M7J06N3J8J2k4n4L2K6j9n8p0l5j7PK7k8o0K0M5J5J7P1J18P1o6j79k02n9R2
-28946A301J52R3nn1p9m4k0jN2R3L9nN1K9n2m3k7jQ2Q0L2J7pkR1N8oL6M5M5P3M3l0j03j37
-28911A799n1M5l3o0p1o9K1L2J0L3N0JOR6J13N9k8m0M6J3l1Nl2J4M5jn6j38j66j13k1J6L2
-28878A526J0J8M2Om1j0M1L4L5P4L7l2p0o0l3j2M8P9J4l2k4K6L7M7NKM5J2l2o7o3K%j3K5M1
-28842A717l9K7N8j8q2l6J1rm1o2l1oP3P6m1j09l6L1J32J35N3M3Nn8j37o8J6QMK1M0Rl1r9
-28808A556j00k4J1QL1M2Q3J05K0r9j58r7j0L1N9L2K5K4L7P6J4MJ12J55J30J64K54L55N26
-28779C366P68Q51K23o64q41o44m37k94j65r2j00n8On6j29n3J5m2n8qO6O3L4L2K2Jj3J8Nn1
-28749A765m5j5j9l3J0on1L1J01R8J8KL3Ok3o5o2l1r7j05o0K4O8N9O6K9o9m8PN3N2Oj3lO7
-28714A750O0ML9N7K9Jk9j8mJ7QJ3k9o1j5m1q9r9l6Q2R1M4j7k3J2P0J02N6J2L6K8L9Q9M3j3
-28679B208PP4Q8N7L8J36K75K91K65K95M32N50O25N41J87k55n63o12n65m62l09j93j79j67
-28655B764j72k13k39j20l7n1n7j21j12o0n6k8k5rJL0M0N0M5J9M3kJ6J20Q6Rm5r2m5LL3K0
-28623A795j4n0q5j19j10j8K4NN0P0KJN7J6j8NN9M8k8o9J7N4Q4R7mj36r3M0J31J22K7n5j30
-28590A775j77j57j6J11J9n8J9jk1M0pl2P6R9O6Q8N9nK3k3j21q8m8m4j8P4J27P1k3q7q5q8
-28558A548j24o9K6J4j2L8P1M6J9qL8N1j1JJ6L7Q5K7o2l5j2k3JkK5L5j6k4k9k9jLNk5q1p5
-28522A448O4J36N9J2J1K3mK8O6L1l9o3n7p9o9m1K8Q8O1L7K9O5P3K3p4j20n9j5j8K2k1l7l
-28489A605J1N9K2NMl4m4j4k3k5k5m2J3K8j5j0k1J0L0PJ4K2L4KOk3p9q9o4M3J02J1oL8J9J0
-28453A581M8N6M7pm2o2q1jRpJ9L8R9J14Nm3M9M5o9j13j17m9k2m1K0L5l0k4J1Nl3n8j03o5
-28419A214OL3M5Q7J21M6l9o4n6oQ0J03K6L5N8J9j6jJ4kn9n6K3N8j3q0k6P0P6N8k0p1k7J1
-28385A647k0k4N1N7k8m8M4R8R3N1K3j4l9o0p3q4n3J1ll2m3m3%M0Q4N9M5O2k6q7j46j32oL7
-28351A441M6O0M1L6N3P2K4q1r6l0j3l0k4l0m4k3p0m1P9J01J21J35M4j5rJ5L8j5j3K1%n0q1
-28318A662n6q0n3K7R1M4k4l8k7m2n9J7O3J0k4L1M5jl2m6J3K0%j1m3M3O3J8n1p0jN1K9L0K3
-28283A622JOJ6rNkl3k6n7k4M1J3J0k0oJ02J78J60J11j1j28j62j36l0J2o3o0n1rP7N3k9J1
-28250A562J6l4k1kRM2N6M1m8r7o8o2j4L1P5R1R2L9m7k8M9M4J4ko9j15j6K9Pj2J0n3o0M2Q8
-28215A589M5J9l5m4qO0P6O7j7m0o1n5j7M0P2N1J4k9n3j8Q0J04R4O3M1L8m5r7J8M8L0P1J04
-28182B205P7L6R0K48L62M09M23L67L28L27J81q3l04l83l77l24k95l77l21j98k19j74k3M3
-28158B018Oo6q7l3k5J2R9P4Rk7rMl9n5o5n2k4M%KM8L3K5N3O1m1j08j09q3n9J0Q6M7l0l2M9
-28122A696Nq1p4k4P7O0L2N4L8j3q0j00k6J0p6r9n1oM9M2Jj5m5l0nL8J10J00K2M1R7P7j2p9
-28088A733l9J1J9j0m8o7q1k0Q6J28O0k7j8k4n2m4l4l4j0m0l7RJ7L8R2P3M9jnJ0NK4jl3kK1
-28052A748OJ3MJ6K9Jq2j33n8M1K8JO7O0Lj6k9rL5j0m1l5m6qQK6N6k6m8M5J08P1j6q7m3P3
-28016A752P5K0qm8j42j17j7L1J3k5ML7jpJ5m4m5K2J12P9L5M6L1j0n1r8n7ok6LQ2N8Jm1o3
-27981A610m2L0K2q9m3O4J09P1%J8J9j8rL7L9J1J6n3n9J5j1J1K0roJ1L5JK2J2n7r5r8l5N2
-27946A601L1k2m4j9K1L3J9K3O5N4Rn4r5q2j3L2km2l5J9mn0m0O1R2Q9nn4M0P3P6M1L3M9L8
-27911A938L1K7k9j27r3m3J0N8M4J8M1Mj14j44j20j2J08J12N6j8n8m8P3P5kJ7OL6Jo7m0J5
-27879A755o5j15KJ8p3k6K2ML5P8R4Q6J2p9q0r1j7J06J47N3j5jM5ln2JL6J9j0j0m6r5j11l9
-27845A585K0M9L8rj1qk3m1n5N0R3N7K5m6k5O7P3l0n7k2l9nJ5K0L6K6Mjjn5q4l0R2J04j6r0
-27809A706MK1M1L5KL8K7l5o9n5q0p0L5R5M2l5rJ7L0J0j9k1n7q5k0K1Ln1o6n1L4L5k7L8R8
-27774A582N6J3L4O9O2l4n9K9M6RMm8j36j17k7l4m8K3N9M4L3LL5RK9P2K6n4m3l4l1L1P7M5
-27740A725K1l2j01p0j8k6k6K6ko1l6L6P0Q3R7K5j1K0roN4j4j17j15l0J3L9N2R8R8K7p0q0
-27707A660N%mj8m5k6l6l5K8O3K6m5p9n8r0m1J9L0J4l4rN8P4P9L9%K8M5J03M1p3k7J5QJ6P
-27671A738m7m0Mj0j6K8O4O1K3k3l9k8j2PK9K5k6k7lN2L7n3q3j6ML1O7J0o3r3j05o6j5L4L1
-27636A480j2N2J15N3j0%pJ2Qj8oj8m1k5m6q2p7M6J13Q7Q4O0Pl3p9o9J0k4j25m4L3J8pn1K0
-27601A424O8O2Q0M5k9q0m6l3j9M9P7L8L3L7L2M5K4Mj4m7oQN7O9J3k8j0l9j04p3Jl0n2QM6
-27566A610O6L0l7m2k1Kk3pP4O8n3j02o5m2l8K9R8P0kl4k9o5j16j03nO7J17O2K2O9P9M4lk0
-27532A700N6P0pj01j10m9n8j3K0oj2L9R2Q8L2m3q8J5J95J51l6r4p0J6O2M6k2j07j14k8j9
-27501A605mL5j8l4OK3N2P3L8k4m5o6l8K4kk9nN6O8L1jm3n7JPo0k5K7K1K3L6P5O4J0n5r7m7
-27464A625mK6j9l9l0kK5J7p3r1ML1lJ3L3K7K5M8M9Ok2o1n7j1L7Ll2Moo3p3m8q4j07m5K3O5
-27427A191N5Q9J08Q0N5P8L8l2j6L9M0Nm3o9l7j9K5Q1N9J9qk5j2j6Qk3m2p6p9l9K1J12J21
-27394A688O6L7N9J3p4j16n0M6Lp8l7JrqN9Q8N7J6j8j4j2pLL8N8J9m4o1M0O7J9k2j9j5%L3
-27358A826p0p0L8N4J9j4o2p6p9m9l8j0L1N7O4M4L7%pm1l6k9n3j1KNJ5l5k5K0Km5n5kJ0MK0
-27321A441P9J4n2PM0nMjoL7J3m0m2pP6Q7K7K5K0j5qJJ9L8Rj6p2j3L7N5L6m1l1j4o5n0q1q2
-27283A424j1L4O6R4J5o7k1K4K1M6M6M3P7P1K9J0n7m9mo2q9j9j4j0L0P6L8j4%j1o7m2K5O3
-27249A695O7J1q6o0j2QN1L1K1M6M8O0K2j8k3o2j10j36p0M7R0O3O0Pm7j8m3n1Ok1l5M4J16
-27216A701R5L4K0K3N2O1n8j24j12k4K8m7m0k6j6n4o0o6k5K8N1J9L4N6N6J7k6M1P7m2p1l8
-27184A564j6OQ5J47O3k9k3K7ro8p4n6m0j2J6K4k0q7j0J18Q2K2M7P8pl5l0o2p1l0P4M0J7K3
-27150A754m9o3n9q0n1O0P3pp5n2N2P7M7n7m7J4N6O3OJK0j9k9N4J8Jk5p0k0O9O9J4l9j0J7
-27115A713k8lO1M2l3n5k0J8j0J0K4n2j30o9rl3j7J8L1L5O6O0K9oK3N6Lkl2j09j14r9q2k0
-27081A266J7L3O6J04N8l8PL9P8J09Q8O2K7l1j07o2N3O6j4l8o4k0Q0M6m4j00p0%M1L3nkQk1
-27047A665m4o0J1N3J2j6n2o1m5n7J0R3O6QjK0N4P7kp0r5n6K9L4o4q1k3K7P2P1Q2J28Q6O2
-27013A933J2n4o7l4p8r7MN8N4O4O2nj43j12l6l7k5rK2J1J0N8Om7m5j3J2m7lJ11Q0JM0K8m6
-26978A668m8km9j6NN0M9K8N9N8P3O7k2o2J6m3j12n7mK7J7k3L0J00Q5K4o4l9J4NjJ2m6l8%
-26943A761K1K2%l3o9n1J5O7M3j8k5m1j13m6P9R9N3m5j02q1p7m0RK3L6K7J9LRN7R2J00pj15
-26909A672j20p8j5N8R7Q0L4m6n1j3P8R2L4J0o0o6J5P4M7M4J3n0n4n9m9l8KJ9kJ0N2L0l9j0
-26875A711J9k9l3J3O5K1n4q2l5M7ro4l0qrrLL9O9O1Lp4q7m7J9O6L0lo5l4NN2N2J9J3LK3k8
-26837A633p3l3NL4pkj6l8l2MO5O4L2k3j1K3J4K0O2K2j1m3o5j2J7J1M3O7P3N7L4J7j6k8n8
-26802A829j07j04q1m2PK0J5L2L7NK8NKK4n6q4l0m2l5N8P3oj2J08J38O4Qk4m1m1k0Jn8j36
-26768A535j24o4L6Ln1j6M3Q5Q1K9K1mnj2l6m4lK2L5O5J6ln4o8o0k1N5N0j1Lqm5m9PN4P2M1
-26731A575j4PJ4LK9R5R0L8Ol7j2L5J5j6l7n1j6M8O0L1M0Ol0j01q8kM0m7p3l7o2K2Jn1M2J40
-26695A663J14O5k0q8l7j7p4m1M8L0k9p6j27r1K3O5K3k9J1J2JJ6O6L7K2k8o3m0K4L1M9Jm5
-26662A496pL4J19P0j7m7l7K3P9j4j51j07J5kL3P0K7k9r2l3N1P4P6N5J7K7K1j2J1N3P1O1K5
-26629A960m9j65j38K4J56J53j6o5QN5mj21q9j7Jj5n0m7o4n9l5kJ0M1P8Q5O2J07Q2j1j9K4
-26597A880k3q3j07j20qM7K7K5M4l4r8NQ0O2J9K9N6O1ko0m3k5l7n3j0j3pRM7Q1Q2Q2M1q3j47
-26562A724l5Ron3r9l7k8MQ2J41R3M3%m5q7m2O8M1k5k7%J6r3j10J0R8J36J21N5J4l8q7n2J7
-26528A808L8O3O7m9n9j0j3K4K6l4o7m0J4M1%k8k4rrl6k8Lj7nlm8n0JK0ml1j4M7L0L4J28J07
-26491A873m2j11r2j05q2j6rL9R0O3Jq7q1M9L2k4L4N8Q1O0km1n6m2m5J2K6m3o9L0Q1J7k1p6
-26457A502n3j9k8K5M9K9O3O6K9j7q6p9p9l6nk3O1J58J07P8Q8K3j09j72j32l4K1M9R2O2k2
-26426A608l6K1M0L4N6J2l1m4MM8Om4q0p6nN8J17O8lN7M5Ok8p6JL3M4Q7M0j9n1m6p0j14q9
-26391A573m8L1N3Jj1kM9P6P4Q6N2Rmk6l3l4o1Q%r3q3n2m7M0P4L2o0r6k8N9K7jQm3j7P4J05
-26354A692M5M1M7L9M4Nj17j52q1o9n8KJ7L8M7j7n5m9m7J7O3N5n4p0Q7J25N7om0j4J9noN9
-26320A659O0K6KM7kr0n0J4k8l4J2Ln5p8j13m1J10J46Q3o3j60q2N0K4l4o1p9QR7K6n1l2J4
-26287A328P2J04J05N4l6lP5Q7M7N1J1o4l1Q6N6o9m8J3Pk7J1J7J0l2n4k0r1j18m6K3N9N8K
-26254A637k6k7k2J3qr5o4L4J09J05M1j05j16O3J01Qm0m1RN0P0N2pm7rK6k3n1M2O6l9o9j8
-26221A619P0P3O1N5J3j8l1K5RJO4R5M9RJ1n6p9j8K5J6QJ0m3j20q9l3j3oJ6M4L0o5j50j08
-26187A474K9J00N5Mk0j7J6rk9k4m4l0m9l1P7J26Q1K5o1m7M3P8N8jk1j8m6o0L3J41J07pn8
-26154A875m0j0PO4J26Q4L0P5J06J17K36K54K63L88N12O19O25N67K68k00n06n52n07m66m25
-26129C510l72l24k20j64j46r5n9m1l5r0q5o%m3n0L6J3l8j7n8q4p1m0M2Q5N3m0pmq3o3J8L8
-26096A560L2P5P8K0q6j13lN1Q0Q1j0p7k8O5R4P9J6l4l3m6m6k3j6n1j7OL9P3N0N0Q9%l9k1
-26062A895n6m9l7j1j4J6M1j0l1l8j8J7K7L8j1M7P3qn7m1Kj8o3l9j3M2L5k5k9j7N4Q9O2N0
-26028A903Mk8nk2p7q3m9K5M3K2O1N4l3k1LoLK0L8N9J6n7j01q2j2k7n5j7O5R9L8m4j03j13
-25994A518m9LLj3K2K6j6K5R7N9j3NJ1Ok1j2Rj0K6Q5R7L2n4r1p7m5m2%Q6J18J01Q8N4jn0l2
-25958A945o2j07KP3N1K2n5n2O8P5m2j06p6j4m6n4L0M1J4O2P9Nk6n1l2N6L3l4l1J0n1k2K0
-25925A725l6n4m9m1j7K6nj4J9J1J1K5M1N6K3m6k4O3N5N1K4j9l8k7m7p1m9j6k1l6l2qK4O2
-25891A566P7P0P3L8L7P6kp4o6k1j4J1Nn6j02r6pQ0J5p6q4n0K9N4P0N8k2o7q1m5JK4M5M8L9
-25856A553pk1K4l2n3L7R6Q6Rm6L1N8K6K8P0J03M8j5m2n4j01l2N9o3j21k4O2J08O8M5Ln5k9
-25823A819k9p8o4n0j5j5rJ2M4M8P0Q1O8P0N0Lq8j13r1m4J6P5N2p9j47q3j7J4J9j3k2m3m7
-25790A394L9Q5k1k8P5M7j8n3m1j2L4O2KK0M3K0j4pJ3K4m5q2o2l2J8MmM1Q4K6n4k9QRM4O5
-25754A655Nk1k1j8L2N7M6rm6n9NM4n8j33k2P2O3LM0K8o7q2k3M6K3k4l9j8J6k7p8m0l8L6J14
-25719A462J20R1J3l0L2P7K9K9M0L8n0j42j29m6PKO9N7OK5N1OLj5Ll0j23j01JK5nj4pQk3n8
-25683A421j2M2O3M4LJ4K1L8J6j6n1m7L3O6P3P0qo5q6r8n5m3m8K2P1O5O8J02P3l6QQ4R1N0
-25649A973N5pj07m4QJ1l6r1m5j8p6n5poL2mq6n8QN4K9m0J4O8L4j8k0K0M0K1oj1PJ2LN1M6
-25612A751k6m7m5n4J4L2J3P8O9Pmj9qo1q4j1K6k5p5n2k5P%j3j8QJ1L5Q9J13J9n8j6lK4J10
-25576A762Q9rr3o2P7Q9M1k3p7q3o7p4l3J5l0n9l9L0J26J48Q4lk5J5K2l2n0l9KL2Kj6o4j02
-25542A554k0L6O4K1QP7P7k6n1Ok6J3Q7Nj06p5m7o6m6m1o5m6L3Q1N0j5o1PN1P3J51Q3MJ5L4
-25507A839Kj04q1k9n2m5K8K9Kjj4j9J3K5M2L8K7N1K2k6K4Jm0m0m2K4M5RRN0k3r8j05p7q5
-25472A399n6L8J45J21prPN2R6P0j5m5j2K6m4r8n8o5j13p0m4J7P6M6L3K0J0K3K2j1j5J9Q3
-25439A641L3NK0m6m2J9L0J6m3r9o3J9Q5J04N4Jm5o6l5JqL2j1j00p5L3O7P6O4L2j2j0n4o0
-25405A563Qm5o2nM7MJ2O2P1J0jK9K2j3n5m4L9Q5N1J3J8N9Q4M2m0o6j12p9m0n2l1pJ7O4O2
-25370A710K0k8p6j6O1O7Ll1r3j18L0J20M6j1K0k1k6j7m3oj0oN7L1l5J5O6no9q6q9j1N7Q0
-25336A586P3M4j7n9j1j0oM4l4j12p2m2k1jL2O2O4O6Q0K9Ok8q1q4m0lj4mj6K2P6L8%J2JJ9
-25300A599O7L7L2j3j5k6l7q8o6K2K1J5K3K6L6J0O0J09K3l1m5m3p6r3RL7n5q6j1K6K0k7qm
-25266A448K1J14Q2Rl7rK8J0pO7P9%m8m4r2n8j9m9k3K8O8N1L4M4j8j39q6j1l1l9M4N7mj2M1
-25231A499L4oRM1L9k2j8N1N7N3J07J9n0r5r4pQ3Jq6j1P7J19N9o5r8k6K5Ql0p8j07r0l9J1
-25197A370N2M9N9K9L2J8m0l7l5ol4j8O5N7Pn6m5J8Q5R8J22M2n2J0K5k2rp7j28k4O9Q2L8N
-25163A749P1N3o0j38j59p9J8J3j5M8K5o2j8J28J41k7r7m7rK9L9K1o6l0J7MM3K2j2m1p4K3
-25131A510O0j7r4o0Q3J28L4l4m1k0j8l8J5R3J09j2j15k5R1O2mk9o9m3J1no1k8j5J3K7M4O7
-25098A619J07R6n2j12r5n4k8R4J05J8k9q7j05l9k6l8P2Q7L0l7k1M8P3M8K1j7j7l4n1oL1M2
-25066A643N1M4K4M9J0jj0n2j8K2L5J4o0m7l4m5K8J3mL6jj6J9K2m3p2m8j7M8P7M8M8Qm6n4
-25031A671j11q9K7J15J13N7k0k3k6p0m5olj3L0M0j7o3o8j9K3K6J4J1L8N2j3n9l7o3l4J7J1
-24998A466k2m6L7J16Q9j8m7K4%j6K3N4K1M3P2N2L8n1j15p3mO0K2m5p2j4qo0q3%M8j3RJ09
-24964A596Q2n9p9k7L5Q6O9%k3PK8j1l9RLo0j3K6n5r2o2J5J9O8J61R7J8n5j03l6O7M4k6n4
-24930A636J5N9Q0K9m6J2N2L5O8L2j4K4N6mk8N6Q8N9Q8R6J45J79J51K67L56M41N76N92M96
-24901E596K83p1m61o06n58m85m68m05k73j76j12q0n2l8m5m1j2Ok8pjm0n4OO6M8k8j18p4%
-24871A772k2m2n4l3K8On0p9kK6K3M8M3Lk0j6l5K0L1m4j12j28l7J14J73P0n2j02p2j0J4K1
-24839A482j0O5J05N7J3j03j58o8PK8Q2P9np8n8j2L3Q3Q0Kl1m7l8k3K2Q4P1N6lqj8o7q4r4
-24805A444q4o6l9K1O0L7l6k8N9O8M3k7m7o1n2l3RK4J9ql4j4mJl5l0l4l2L2R1J26J01m8o4
-24771A359kJ9M2P2P3M8O1P9M8qn7j26n5K6K5K8l1o6j9L4K9Q4J19K5o1nJ4o5p7K0R7R0M0r4
-24737A766p3M4O5K8J4K2pk9l5l2n3jL1m1o8m6%K9L9L7Q2Q0K4l8n1l0n3m7QO4R5M5l5K0M1
-24702A895l6j01n5NJ0L8oq1pP8K5p4q8n4l5k9k8L8J00O6j9j6OJm6l5k8j3K4Nk1K6J8j1L3
-24667A585Q8J20M3o0j08r0l9j2K1M1lj4jJL5O9J01J37Q7m1o0ok3Ok1nj1q0o0m0q8j20n5M4
-24633A441O0K7M5K0N7Q4N8O1O5M5or0j31q0mQL7P0K2l4m1n1K1O3j0m9m1m9n1n0l7J4L2M7
-24599A553J5RK3K8M1k6n2k6p8n5j3NO3J38J28O7K7K4M8j3j01j12p6lK9j6L6N3l9n3rLK0J4
-24565A652J4Pl6n3m9l6M7J21R2L2L2J2n0j13k1N2M6j6k1L0l7n5j6m1o4l5L6R5Q5L0okl9l8
-24531A655m6OJ07J24P5J4j9p7o2n6q1k7M4P4O3N3k9m5j4N0N6m2o7l4ok3p1l9J9L3j6r4m0
-24498A485L8O3m0j55q1k6j1j6K3J17J62R0o6n9M0K9J6K8l5ON7P4L8l1k6o0n0k7LJ1N6J09
-24466A762J00R6p8j40r2j24n9k4L3J22R2j1n9PL2mm1o3m3L5N6k3m4O2P5m5k4J29J08K0Jk5
-24434A831n2n3r1j08l9J9L6L6L0O5J8O4J18R3J8r0j08p8n9q3p3m9m7L4O2L4L4N2M2PJ9O1
-24402A743R9L1oM6K2r1o7K8Oj1k9p3o7l7%j0j5oJ0J6Kk7l1K1O4O4N4Nk8ql5n0mPjL7Q5N6
-24364A800j0l9KJ9j2l0RL5Jj6j0m2l9pk6n0J8J03P4j2m1o4l5n9j18o8jPM4P3J28O5q2n2M5
-24329A610N5M5N0K1o2j37j84j37n9QM4O3J12J35P7J5r0j28m6N3P0l4o2j4K1N1O3j3m4l4p9
-24298A370J3P6qk6J7L4OK1N5K2kmj5K2O1M9K1R2J07J8j12j79o4L1R0Q1j9q2k3OM0oo2K1K3
-24263A674jj7l3J0M8P8Q1ro2r3p9m5m3m8m0LN6Q3O3J2Qj8j9NL8Q4J05K1j01o1M9J2k8o5o4
-24228A604n2m3j4L5N1K4M3R1M2q1j57m3Q2K9m4m7m8kJ09O0n7l1M6Q0K5Qjo5m8k2lRN3Q0O5
-24193A778rp0j1K6on9l3N3N1l0o3l2M9K6o6n9n9l9K5O1P2L0k0J1k3l9j4NP9P5k4q6n5KL9
-24158A585R6O9k0o5p9OPq2j4K7j1J20K01J66N4r1j27p8J0rn0k6K6M8rp2n3j2l1m5J7M1K4
-24125A623l0j07j33n9P4J17O5rK3N5rk6N2J8j08n7N7N6j7j0K3jk6k7oqK1J04O2n3q6LQ7J02
-24091A770P8O2K1r2j10m4l1l9m5m3LQ5M5n2p8l1J9K5MJPOJ7ml2k9M7N7M0M0k0p0j04l7N0
-24056A516M0m6l6l0K2N6M9Nk0N2O4n5j01m5K1L1p7n1ON8M7qPO2P9N1o1j36j28n1L2Q2J01
-24023A536Q6M7kj7o6j26m4M8N7P3O5K0jRkk6j7q%P9Lj15j8J3p1r3M9J70J07O1R9Q3Nk2j3
-23988A969l5j09j03J0P9km0k6m9r7n4K4L7J1j5j0K9j0nj2o8k7J6L2K9J4j5mLK2Q5J08J00
-23955A887M5K5L3j5l3p0j43j37o5Q6J83J52m8j30o9m6oN6J1q6j5M7J0M6Q4K0m6o2p1j6N8
-23924A685J01R2k1j11q5k1k9qP0P7m0j13n1jPL1Q4L0l2J8K8O5Q9nm4o0r9r3p0j18p6P0J36
-23891A506N4j2ml6n4j2J2OL8J5%j1L7J20J43K6m5m0m8k4%M2K2m4o6J0R9J8m8J1M4l6p9q3
-23857A561o0j8nml5n8l0L5K7pl8j5K0L6O8M4QL2N6L7OJ2l6p6p0MR3J14M3l9o9p5J3K8m1j08
-23821A453j9R2J18Kj03n0K1LN8J15O7J8j1j6P7J29N8Om4r1r2r1n2j6j3Kk7k0J9J4k4j0M2
-23788A615Q0N9J3j1p4j64q4K8N0J8j3J5L1RK8R7Q2K4j3r3p0nm6q6p5j6O4R7J07K7k9J0N1
-23755A726P3J4j05j30o8l2L%K8O2K7N0O9L6Mqo4j38r5j8rRL6nK0P1P5J01J35J5j27j14n5
-23722A586q3k7P7K5p8o1P2J05J4rK7k8p4p8l0P0M1P9J46P8Mn1j18j38l4R2J48R4l7m3Nom3
-23689A725mLl8pM8O2J31R3l2n5pM9j1j10j10q4r7j32q6J1KK1P2O8N5M9k2p1pP7J06M9J4k0
-23655A742m5KK7J8l3r1p4o1o8k1K0O6M2K3mj4j0%qm2q2oP2N5K5j9j1N8K0l6k2l4m1OL4L1
-23619A519J5QM2N9Mj4J1L3Pl9r5n9N4O5kn5m6K2M7l5r0L3R2Qn5o2oL3J5o6n3L9J02R2N6O8
-23583A747J7k0m6o5L7Q8N2N1L0K6oq9k0L5J3Ql2j9K1m3j09l7N1M4N5N2O8K7n1j5N9lj05j11
-23549A710p2kJ6J9N6L5m9n9j9RJ5jK7K1Lk4j9m5l4KK5O6R9Q1N9l9q6n5j6m7m8k3k9rMO6J04
-23512A741R1L1o8q2j6JK4J9om9r9o2L9N8Nl2j4J8L5km7m8l1O4O4L3J8k4p4k3L2Np1j04k1
-23477A405J7K9Oq5j00l2O8N0m1NN5M1O1M0LP8J33P4m3l2L3M7L5J6j1kl9l5k6K7O2M3n9j20
-23443A703l3N0KoJ8m1o6JP2N6l0j15q4k2J8jm1N1J01J10O3j7n9n4n0m4n3n2qJ5o6q1m4mL9
-23408A328Q8R6L2k6n5k3L0P3M3Rj0J4K2K9k0k3K1J2pNNM9P7J09O6r5j29r3jJ5OM2J7m5QP0
-23372A739P0K0q5j00l3l3oN9R4P0k0n5l7pl3l9o5l0P2M6nJ7M8qo1K3J27Q1Om6q6n3j7p0r9
-23337A484l9J5L0m1l8L1R0Q0qn9m7P8J79J35K2l7j3O0R3mq4j36q4L7Rr1n6Ll9l8K2Mm3j0
-23303A505mKNk7K8J04R5Rm4OL7M8N6L8mo9j26j00j5j6j1m3k8J0Ok5k9J7lj7L9Q4J23R6M1
-23268A788k6l8l1q1j00q8o6L3J28Q3k5j5K3N2Q4L7k1o8r8q4j3M0K8Rl4mO8Q7k6j23p8J0l
-23235A448K7Q4L1MM9K1q1r6nQ7O9L0m7r2l7nm6pR8J40N1k7KO4J02N5qr7j08j5pj0K3J0lK9
-23199A733J5K0n2r5K7M2Lo6p8L4J08M2m2K3O7nj0J1k7p0n5l3kM4K6ln1m9P9N0o6n3j8j2J9
-23164A556L8k3LK8K0J0jL7j0l8l7J7N4L7L4Nm7l1MJ7%l5m8J8M7K5J9qJ0P2R3L4L4O3N2ml8
-23127B007k4n4j07r7j09j12%O1L2K4m9j12n4J9RlN3J11J4k9J3j1k6k3nK0K5l0l5M0J12P0
-23095A730n7j28j9R6P9Qrj3%N0M3L2Mo6j00p3K0Jm6j6K4M3J6%P2J01P6N1p5j87j96k9R0N6
-23061A578R8L4r8p7l0n3l2P0R3OL4R7J4o5%L1Nj3k5L3K7l2n4l8k8l1m7J9O8O0j4l3j3MM5
-23026A633M6n9p2L8J7n7o8m6nQ7P4j3j9N7P8O5N4RJ3L6O0Pq4j06o3j0Q8Q8Lp4l4K9njl3o9
-22990A664k1Q4P3l7p0j4L6j2j1OL2jn4l3K0O8j1p8l1l1p0p9n4nM8O8K7m6m9K5N7po1l7lJ5
-22954A408%N8O2j0J2L3l7J2R3K6J0K1L7K8j8qj4K6K0q9n8L1M1J2JK1nq5j29q1k8oMO3R4j
-22918A544k9M8P6O9mqL9J8mk7j6rj1qL7j7q4o7j2J13J25L0n2n3o1j6L1K9L1J1l9p0qO6Q1
-22883A753M9m1o8m5k4j7pmrl4k4M4L2qNL3N7P5J3m8k5m7r3o7r1n8M2P9K9%rk0L7P2J7j3n
-22846A580j4l5m8m4k9M9O2J1NOk7j5M2R1P4J2m1n9J8K5L7O9M0OJ8k2o1o4o5j10j20k4N9O5
-22812A491M9O0L2k7J8L9k1q2o4N3Q3KMmK8R0P8L1mmj0%J0m9o1k0J1Rk9p1r2k7N8J2k2lJ5
-22775A583k0j03o1J1K3krM8Q9P3J6n0m4J3k9m5J5K8k9l1PM7N6L5K2j8J9N8j0m9k8j8jk0L2
-22740A608P3k8o4K4L2L6qk7k1pMK1m5p6k8N6N0L2Op7l1R2J15N6J0k3j3KL8K5L2oq6n5K3N9
-22704A799L8l0qK3j3j06n3OL2Q4K5n1m4k8m4k8k5k0l5m0k0J1L3R7P2L2%m2q8n5O9J05Q1O2
-22670A839M4O1M6n5j04j27j42j35p2L6P7M1L5Ql5m8mR1J16R7No5k1N1M7jk7pkk5J2K8nJK4
-22635A784J5k9j6l5j9k0n9r4p3L5R7P4m5r6p7pL9K0J5K1MO6J12K6J8L5J3On8p2rkrN7P7j9
-22599A775r8m6L1Mo2r0o7J04J96J18k2n9K3J3k8l7qN0K8j1kLj8m4k7j3o1n6L1Q3L8j1K4P9
-22565A840K3qJ1j9n0o6nrl9j8%nl2m8O1K02J75kr2n7L2L3j0k4n5o2r3m4k1j9m8k0j0J7M4
-22530A582k9q9K5M0L4O9j0QL5O5R1k5q4m6J1O9M8j9j19j00OP2N1rq9q0k7LO1J03Q9J02P6
-22497A914J2k9p5p2p5j10LQ1L7K5O6Q6M7k7o6q3j28j23p2j9pJ2N5M7J0J1O1O7k3q9k3L5l1
-22464A517p9n4k0j2M9J05O8Nj3j7n1l1j8OL0K1l9j5J01O3krj4L2Jj1N4R0J18R9j8m3M0P8
-22430B031j2l5m0r4o0k6qL8%j1o0p3o2m4l9jP2N5j1M7Q0L3k3l3m5n3lp8j35m5Q2M2l8J7P7
-22395A545R4R6J30P0o0q0k7j8o9j1Nnk7rN2L9kmn8o7k2o7r9%J18R8O8K5Ll7n3k0j9n5n3j5
-22359A466m2qM2L6M1K4k9RO0O0J4j8l3l1qRN5J11M6k6o1o3mk3j3KKml7k5PJ4N9J38N2p8q0
-22322A664%M5Kp0k8j0jMJ8M0L8j5m1K7Rp9m4M5M5L6k2j07r2j5k8Lj3M5J37R6J4m9o9RL8J2
-22286A644lk3pL0K6M1K8rl4q2p8KN1m0r1k8K5M7pk4J3m7m6J6RlN6P8N9P8l0q8J1j8l2MK9
-22249A557N2K3M7M6k5o6l7pL0M0L0m3j79j55K8Q7L8QJ3J6j4q0q4kN5R8L5l8l9L8J08Pl6K9
-22215A580k8j29j56o4N4Q6M6M2P3L6P1Q9R3O7J5L9k5j47j34K0J01O2N7R7O1k6o8j01j40j06
-22185A565o0N0J37N5m7j03r4QR1N4j0RL3K9l6OO2N7k3r8q8k7O0R5M7n6o5nrOL4Jr0q2l2j9
-22149A455k9m1k9N6P5M3M4N1j1p3nP2Q4K4l9n0p5m1L9Q2J6k6L0Q2J17Q8J3q2j64j40j13m7
-22117A406M7Km0J7Q9J14M5O5P2L3M3K3q9j52j15j00n3K8O8N4J7m2q1m0K8Q6M7k7nN1Q3Rj5
-22084A668m9r2k9M2L4J3OMM0Q2P5rm8j3j8LM3KK7J7l4n2j9m8q8r7j01l7M8O3J9m0n8O0K20
-22049A634Q3j20q0L1J42J12J5n5j29j33j8P2N1qjM4N0kl0k2l8n5l0j2L6P0nk3O0N2j3k1k1
-22016A636qj5l2J5mk0J0M9J9p9m9O5N9j2L6J46P0q1m5O2N4Mo5o3n3o0j7NJ5N1L6m2o0n8r4
-21981A475j12OP5O2K0o2J6O1L3N0M9O4P1L3j3k2J5M3k5j08j17r2MJ03R9M3j3j5K5K4j6o0
-21949A716p6j4J1l8J1O0L9L3j1JL3K3oL0P2Pq6j65q3J1N5K2QL7j2r1q2PM2L5NK1R5J19L6
-21914A865n1n6m8NJ5j5l6n3l2M1N6qK3Lm1n1j09r1k6J4Q7J10M3K7L8R1O8N4K5o2q9q9o5p0
-21880A573m1M8O8L6j8l1L6N3Lk0k2k6lK7L9j4m3q5j26o7kK6N1J9j4l5L2J01K6r0p0NK2M0
-21846A498N0K2j8jk2q7l1P5O1K7O3Mm7PN6P1j6q8l7%M8K1k5N3P2pj06o2RL2k7r8l0N8R4J18
-21810A737P4Nl6QK4q3p6L7Oj32j45l1P8L4NL9LJ1O0L8M7K9j9K2K8LK6R4J28K0o9o7m9mj0
-21775A835k9k4NN9P8J2l5o5o0KP5J35J09J9q7j56j80p9j1l7qP0J09R0mn9n5n8o3j03p7K8
-21743A436Q8M7j1l7lP6Jk5K7J7k0LM2P0J14J57R9l4r3o3k9j3l0m2l5r0o5J3L2L9J3KK1L0
-21709A737Mp9q4k0o9j71j19P8J32O0N0Q1Q3j9r1p4k4O4L7n1j9nJ3J9N0Q0O3N4M4%n9l3po7
-21675A658p6n0m8mN2R4R8nm5N3P3N0M8L8qk7n2r9J3P7L2qqk0j02j40q2n7j9L5J01J10L5k1
-21641A696oRn4p5k4J3lON4MLRj3N0N6nJl2j11q0RK4oL2M2M0J9m0l6n9m5qR7J32M2j4Qm6L
-21602A692N7K6m7m4K1N0J10O1q3j70j19j4K0L1N0O1J6K4P3PPN6K3l1p9m3J8p7j03l5j6m3
-21570A499MO7K8k6l6K7J08J44K4j35p8J6L0L1L4l1q4l2J4m2j3O3N3Jk1k0j2R5J10k5q4m7
-21538A662j0j3Mj7r5j06n5j0J9N3k7m5K6MO3J07O7O0O2M0jq1o2m0nL1J4k1j6J4J9n0r9j7
-21504A475M0P1M2M5P6M4M8K2l7j1J1k6%R4J5r5q8j60r8Ok5N4M6l7o9l8MNK8P5Q3J9J4J5J5
-21469A663n5m0M3RPM4K7j0j2K4j4l6qK4K2L2j8n8J8Q9P1J1J9LJK1Jl3j11j18j08p8L1J47
-21435A608K25J44qq4q8m2o4q2kj5%NrP5J00L9kj4o7q9o4pj1m7o0j4J2M6K0k5J8N2O5K4nk
-21399A632k8l3K9j4j3l3q3m3K5J01M5%L1O9M5o3r9k2P0M8J6NJ4nl2p6q4j1M1M6Qk5Lj5q2
-21364A467k0O9R1N9J0kl4m9M9M7q0j33p5j5M3J00J01J4l9j0O5P2L8K4m5n6K2L9K2L6L3m1
-21332A802oR4Rj17q6n4l7rO8L9l4k8nLM4O7M9M0Pl9m0o1l6N5N2pk0j0ON1K9l9r0n5KM9PK7
-21294A727N9K2l5k7n1j40j14m0J4N2L2N1J3j7K2J5L2L8K8j4j13j14k5O5P9O8L9N3J7J4K6
-21263A776NK2L8Pp7j15q9l3M8lm4k5J5j1p2m5N0P1K6L8P8N9j9n4m6J6k3l7j6J4M8N3M8n3
-21229A650m4L5Ro0k2L7J5kn2m1M3M7p3j38j31OK15K36P0m9m7l7r8n9K6OJ8k5qK9rp6j03l1
-21195A337M3R4M0j2J1L6J1j5oK3M3L5K3l2r1n2j1k4j1K3M6K7j8qK6N8Q2L3q8r6m8k3J8Q3
-21161A557J03po1m3m8p1k7L3mJ8Q6N2L1M1LKJ4K4J3k4o4j20j05m3J1J11Q2L6O1J5j3L1K5
-21128A719K8pm7pL6N1M8ll2l9l5l3j3j0J6L2m1p4k6k8mN7K7K4M5Oo8p7l1N3K9j3J0K3m0p5
-21092A501m4j5N7P9N5K4j9m3n2m7oJ1PK7M9O9P5J5p2r5m5l0k9o2l6j7J0M2N2O3J02J20op2
-21058A668p2q0k2N2M6Qk7p0j4R0N7kj3j4L5P9P3pj02m2J1J2k0k4k0j2J1J8K3jl4L0M4j8n9
-21023A604%J8M4P3J9l8o7p9RN0j2n6p5k8j8rO9P0J9k9m1J8J0m4l4J8M0J8rK3J12N0p8p3o1
-20988A513l1J7L2N4O2rj02j35j44o9M4kk1P9R6O5N4j7m2m8m6J0J05J13M8j3o2m1n1j04o8
-20957A287K4L8J0Nl5m3N5J10L6%M5Q2P5N0Jk7m6j7J2N2Q8N2Nqj6l0m6m8m9l5l8J4Q8mr6p1
-20921A520o1J4N0J0M9J31J06M2J3l8k1j6lj5j9j6m1k6n3o2LM2N9O6o0j40m0JQm7o0L3Q4O3
-20887A576pn8n1k0K0M4P7L7m2q5p9m5j0P8P2P1P3N1M4M0M7n1r3k4j7o1n2n9l0O4O4k2k1M2
-20853A573M1j6m9m4l5N3R0K1K3J5o8p8oj2r3m9M2L4J8K5L0L0kn1k8NqK0L6jJ4Q0N3mOmL8
-20816A699J6n2j6n5n7lO5J18J32Q0l9p6o3r7j21j8M2O2l0o1K4L0m3j3K1N2R7N2PjMJj2n4
-20782A691j6l4n0pM2qn7n2q9q9j9M7P6M9L6K9l7K0R7O0nK4O8o2j32r0m4J2O7R1J20Q8L8l1
-20748A833p5p7o5j7lJ9K3J6J1j1m5l2kN2N3K2K8M0K5L9Jn2m4J4q4j16k2K8j0k4M8N8l0oO5
-20713A660N7j8q0n8j6l8m3l2l8n9j8Q3O7K1PM6J00L1j07j30J8J38L7n7qJJ7N5O4L1%n2q6
-20680A593j0J3l3l2kj5k2K5P2K4l3n8m9k7L2L3l2l5JJOL9P4O0J1l1KL5N2Q5j3o9q5n8mL3
-20644A583L8QqpmN1N9RJ0K0N8N8k8j06r0j20j29l6Ll2LN6J9j5%j4m5k0L5R0R5P3N6N4jj36
-20608A587p5J03J45N6Lr5p9l2N2J11L1m5r3o8lO6N9qN1O1l1k7Rj7o4m7k7m6n5j3L8K0pJ7
-20574A577K4K4L8KL4O8M8PJ0ol0m0r0j07l9L1J7J1N3J31J34K5m5m1j5K1jl4j7nk5m6p4p9
-20540A561j02m4M5M8N8N1P7J29O0mq5q2m7k6Jj5J4L7K5K5M0j6n5j8n1j16j38m6J02J27N0
-20509A605j2mRLm7o5J9N4k8k9J4K5Rl2n3m7%M4O1L2n9q0O0J01L8K0K1L4K6oj7jO1P2M2pk7
-20472A836Lqm5RR0J02k0r3j00j05n9n2l8N2J5n5l1N8L4oL9N6P6lm9j7L3N1J3j9k7k7lj0k8
-20437A672l4pm6r1j9P1O3l3q6j14j15L4J11R9L3m3k1J0j7k0K5M2J2N5P3L1J5K7L4M9M0Rm3
-20404A816p6l7JQl6p1n6j4L7K1M2M8J5N8J07N1k8r4j43q5k2M5J4j43j05N5J02J01O8m2j25
-20373A512n8J9l0j3P1K6KO7P8P9L9m0q5m8n7n5k9J2N5J4mJ7R4J08Q6l4j03o1n1q7m7J7j1
-20340A483k1l7j8M5J1L8P3N2K0o2l9k5oO3P0J3j1j8j4L4P9jo5l0k2n2m4K1O3O1qq2n1k0L6
-20305A536O2O2l0r5o0J8R5P3L0J4P4P8K6J1M0nn6m9q3j28m1M7J3J5J7Nl6l4m2m6o3q3l5P6
-20271A406J18J5o5j4P2R3O4POO6P4N5jr9p4qo2q3L3R1Ml0n1m3QJ6m8p4jK8K6L7N8j7J1R8
-20235A716N7o6j38j34n2kPR3J24K0JL6J1k5qO5L2o3j07j11n0j8J2L1J7O8J26O9n4r2o3QK0
-20202A530k4oO1O0rK1K9k2NJJ8M9j2J2J2r3j44p3k5L0N4Rkl0k2k3l0l5q7j1J29J85J37N6
-20168A750M9K5l4q6q0l8n0l6J0K5k4o9q0j7J19J50L8M6Q5K8Mm5j2J7OK7K4k5p1q2p3j0P8
-20135A649M6L7N5M5K5l9k9l0o4j16r4J7M1L7Q9J38N0q8p8l7l8L9K7RQ9Q0mm9n6M6N7p0j12
-20102A672n0k3n6p1n1J7M6Q5Q4P9K6Pk4n2p2n9m0o9m5L4R9J04Lp8q7J4J01J06O1l7m5NL3
-20069A717Kk8J4pk8m8p5l5L5Q4J23N4j10j58q9k2K9N1M9N9O4M0J5M9L5k0oJ8K1M9M9jp8p0
-20035A782ML8R5L0j04p8j4q0j16q6k3P6O1J0J1J5k9LO4R4N4Nn7j11m4K9m8j33n2Q1J06J3
-20003A596pK7n3j10r8k3koOrO5J34J39P0m0m0m2o0jL2Km0j9rk4kM6R3P7L9P3J08K0r4p5j3
-19967A760qm3n5o5l9O4R9L4o0j38p0jj8K7O2J3j3N0Q1Ok4m4o2n9RP4N1KoK6%p0p6J3Q0L2
-19931A632m8q9r4l1J8J0M0R0N1J5M4L0O5O5mp7n5J6L1Qk4o5k9N6Lo4k4J9M8R2P8qo8j2M3
-19896A762K9o3j01m2m1n5KM2O0K5k1k9pN0J9m3n1l6l1n2k0K1L5L4m5n6PJ5J7K6o1k7J6J7
-19862A396J8N5N4P5M0j0k1l5k5J3ML3O0O6P8J6o4o8k2j8n2l0M4Q0P1P6K3q0p4L0M0l9k3k7
-19828A684p9j16q0k0m5k1K7L6K9O0N8nkK4N5R3O5o0j35p3N0N2Qk8n1p4n1J7qn4L3Q0P0K3
-19794A562l9j13k4N6O3O1M9pr1q3jO1K4MK6j1K5L6pK7N1O2K9K2Rk0ll6lor3o1J7O4O9L0n3
-19757A696o4J3mk0k5l4M3Q8K6K0R9J9p0q3p1m7n6j0M8Jj7PJ7pm7k0M1K6M7rn0m1m4l8jK5
-19721A458N2Q6N9M0J0K1J1qoJ8N9L7m3l6J3N4K1l8m0KK2Kj7r1r1N3J11P6rm7m4L3M9n0k9
-19686A738L3M1j1o5j02p3K6O0ro0j8N6O9M0l%k2k6J9Lm0mk9p1l7J1%k1L0M0N9N8J2l7j9K5
-19650A673Jl0l0o0p5J2N4k2p1L6R5P8M8Jj4J0O6k6j19q4o4k4J42J81Q6K8j8r2n0Ml6o8o5
-19617A567m1NL2L9lm2n1pM7N7L8n0l3j8KK7k3j2J0M5N4M5K8ll0J0N7J4j03j53o8m4m4K1L8
-19582A411J0m1mM7K4MlO8O3RJ1L1L0K5J7pn8j08j26n6L1N9J02R6P3J7l5n4l2l4LJ1J8k1o7
-19547A514r4m0O8J04K7rL3N1J7k0m4n6k3lj4J3K8P3O3M1J0j1%MLK4K4j8pnm7l5Olp6l8J4
-19510A574j6j6j0L6N3j7lJ12M1o2k9l3r0j31j03J0P7J04J24J0j07p9J7L5m4qJ06J47Q6p2
-19480A712j18n5P7J04nj02p1k2kO2O3mn0j01p1j0QjL2N5M2L5M6J2m8k3lk9p1m3QJ1j1PL5
-19445A469M7M7J2k4mQK4%OK2j0n1r0m7M3O9N3J1m8l4NM1LML3k3j9J7l3n4qk1j2KJ2prL8o
-19406A466r2j02KQ8J07K8q7o4pk3k9K8J17K04J48J4m5k7m1r7r3j1L6L0k3j16o6M5J04J00
-19376A594J5j2L4L3L8mp0k4J2k6r2r8o5KR1P0L5L4O7J25O6m5j15j25j9K4J4K9n1q8m7n0J0
-19343A362J37J07L9j0l8PRrO7J13J1j36j58o6j1pQ8Q4L9O5M6l8j7L5l4o4k7l9n8K1P3L1m8
-19310A574m1J3N9Rm5L8Q4O3l5j21r9n5j9M5M3L4Mk3K5L1m5o6J6L7jj9J0L3n1m6L8M0O0J00
-19276A690P6L9m2m2j6k1J4L5j8p8qK7rJ7kk9k8o8r3kN5K4M9O2k3l6L4O7M8M3k4j9K9j8p2
-19241A661J9P8P4L1p4p6RLJ1L1Mo9p3k8k2L2J44O1l7J4N6Jo3n2pjlk5k6k3ll2n2n9k4L5l0
-19204A485m5kK0j1K2Q3P3M7M9K9J0M4Rm0q7n1J3J9J3Nn6q5j2KL0N3Q4P5L1k1p1k5Mo4n3J0
-19168A587N1K0m0l1l7k4p8j03l6K9J5j4K9M6K5j00j26k0M0K2J8O8J12J05L0j0jK8J3k1m5
-19137A552j0j9l8k6L4R7R4M4j5l2q2j13q9j0O7J07O7On2n4J0Kj8l7m4J5rPK5qL4M2J8JK1
-19102A587J6L5R2O0K0j8p4q0j04j04k9L8K8P8P2OJ7L1m1j42j20j4J8Q0J26J3l7k3j2K9oj7
-19070A525RMpNm5r2n0oM5OK9J0QM3J0L6K5j9j4kM2M0l0j13j65q3N4O4j4rQ4J26Q2J6pK5Q4
-19033A716PK1L4k7m1k7J6j2NK6j2m6l3J9M0kj4P5R3O3J04R0K8k4l5R1J46J39K29L15L34L50
-19001C668N09P03O38L20q2m51o60o86n50l64k91k67k19j70j36j00p2o9l6j0j2J8K1l2n2j9
-18975A599J0O5O8k7n9L7J45P2k7o4j05o5l9k7L3K4K3N6N0j8j24j58n0M8J50J06n3o5l8J0
-18945A577K1J0J6O7j9o3n1p9m9K1J4M1R4P6qm3J4N8K1m6q1r3j21n4KL8K6j8K0M4R7J03K5
-18912A660j9k3L3J00J07jn5ql5j06j54m0O4L0m0p6k7R8J44km8j2L1K1L6L2m8q1p0p9q6o0
-18880A286l4l2M7J01K6n0kL9P3J05N3o0q2j5rnlrLK1M6O8P5R1L9mjK8Ln5q3NM8op2r5L7J03
-18842A680L3oQQl2o4r4q6NL2oj0L1M9Kn1p6j4L8k6l5L3O8K7k6K7M2n3q5K9J09R9M7n4r7q1
-18806A471m2l3K4R4R9J00J08M4l5J2j5p5lK0j3k8M6O2MJ1J9k7o2p3m2l5n2j6M5O2O5M1q9
-18773A687j73r6OM4O8j2q4m8P6Q7M4j5r7j07l8M2R5J27P1lk4q0j05k6O8P3P7J14Kj18j29
-18742A526k9N1M3np3o7m9j7L9O0P8O9L5l4J9O1J9j2MO7J3j32j63j22k1N5Q6R2Q4L3m2p8j8
-18709A572K9jJ1J8l2p9k1R3J03L7l8k6k4K2Qq6n6O8J31N5m1q6o3QO9P0j0m0q1o3J1J4L8N7
-18675A667QNk7r3l5J2pMrl0J6M7M8K6K6K9J7j7K1L9M1Rp9j00m4J3k0p9n6P5P3K1Kj9k8n0
-18639A506K1R3J4r7n0R4O5K4N5L1Nl1p6n8K6M3L1N0N3L1kn2j7j0o1m6Jlr%ML3L0k6l5j8j5
-18602A604J5O5M8k4n1j6P1P1%k6m7m9l6j0kl9l2K6L6MKL4O6J16M0o0l5j5j29j13K6M8pkN3
-18567A632L3k8nK3mpOj7n4j9j5j2K0J6L6J0j6r7o7K5k3LJ15J45R8ol8l6JK6M7P9R8L8N2r
-18531B050r1p4r7j12l3L1N4M6M1J4j3k2k8k3L3L6j9m0r8j05PJ03J3q4p8n1n1n3K4N8L1O9
-18499A538N4J9L6l1r3o8o9j0NL9M5K2pK9P4N2M4Om1l3qlPj5PM2M5M8M1%k1OO1k1r4j37q7
-18462A482j0k1O1J41J12J19J07L5j11j46n0M3L8p7j22m6LJ7K6N3J2l5n6k1N2Lj0MJ1l4p6
-18431A504o6K0Q2R5J21P2n7j33n3J3N3O0K8k4j00p2j1m6o1k0MK7RoM3R1O0k2q6k0L2j2m0
-18398A485n7p9j7Q0R4K5m7J3L7Ol3k3Mk2o1l3l2k9L6Q9J39J78O9p5k1R6J11N5k3j26j00n0
-18366A689m1l0j17j38l1M2N2R0R7P5Kp3nK1Oo5p4LL0J3m2m5LQLL6O9N8N7L7J6om8m4ql2n6
-18329A552o3J6K3k9k4l3m7%M5K7J3j4nP3J17N6Jj5M2Pq1p4l3KJ0l4o2p2j8Q9Q1N4J1Lk6l9
-18293A553K0J4l2j6J9K5Ql8l3J9Nj0m1j8l7j3M0Rk7m0J9N2J0l8l3O4J15N4On9q6m0QJ7K1
-18258A517jnK9k2r9j01n5L5M8K5m7q4lP7J38J33L4l8m3m8o2p1RL9P%NL4O5Q1L3M4P3lr5n8
-18222A591K0M6k9j08o2P1L2kQl4j8M1N2Lm1m7J1J5jO4K1n6QO3P4O9K1Rj1kOn0p2j1J0m9L
-18185A645K0r1j20k6N1P0Qm6n5qP0Q2K7j2J9k2r9l6J8L3Oj0J3k7l1KM5K2j1j8k2N8Q9M7J1
-18150A702l9l4m5n2kmpl9p3p3nO9P4N6N4j7j8Ql9j1O7P0M6O0M7k2lk6p5PO1nm3q6q1jN1K9
-18112A601pNOQK3O0J02J8n5QJ5p5j00p3l5L0J02P1k8rN4M9P6Q7Nm7pl0j6J5K4j3j7l0j52
-18077A665j79m3O9R6M0k5K3O6l4j20j1J17P9N7j8j03j13o3qj9j8l9n8l1mK3J12J25Rk1R5
-18046A669M9k1%j7lL2O3K3l1J2J04J15m9j14j00r0l0L2L0j2o3r6o9l2j4j4J4P9J6m4rM1J30
-18013A601J55P8Rk5j06o0N0K1m0J0N4M4K5j6m1o6j03n7M0J44J57J44K9q4j16j24l6K3K2k7
-17983A705q3o9nK7nKj2o4r7m1QLL9O8R3O2nm1mO8J60P8j06j32n6J0J9jl0p4o2o1o0k2M2Q3
-17947A437K1o6r2k4L2R3N9P8Q5Rj9n6n9q7m9L5M2K5K0J5K4j0j9k4pP1J40J04k5j62j32n4
-17915A405l9RK0J8pj3jj6J0K5L7L0K6N5J5m6n0jK0J0J7L0J4K6Lj01j03lM8N9J15Q6m0r7p9
-17880A482q9m9K2J9J2qj3P8J60R3l9j06j27o7K6Q6O4k3n4rM7N5L3KnK4N5L2L0O5jm7j6L8
-17846A770rrPn4pj5p2kJ07J05k2n9o4m8j4k1KQl7n2l4nK3K6M3k2k3O1P1Q1J30J6r9m6N4Q9
-17810A879K3J6R2M3m2l4QLj2%j3K1K1K9J09J84J76K11L04L15L25M43N62N15M10J72j67m09
-17782E184n60n59m48l45l12k79j48j2%j2rj15j68q6p7o5j6l9j01q8m9l6qN8J20N6k2n3j0
-17753A801l1o4%O7M3rq0j01n4jM5O8O2K5m1n4p3j1MoP5R3O2K2%l2n3k6j2J3N0M9Rk7p8j51
-17717A584q4M3R1Rr6oJ38O1m7k6j4n0o3j3P8J02M4l7k9j1o0n7rL2K9k0n4o0k5K9j9m3l3m
-17683A380P3J00L4o8o9L2O7J5PJ4J5K8J0NL5kk4J2N4K7p0l9L8K7no9j61r8J6Q0J06O4k9p9
-17649A526o3K0Q5J4j16j07J1Q6N7J1j7K3N7M0Q1K5k8p1j02q3j9k2RQ2P3Kk5l0kP4Q2rn3k3
-17615A588m2m4j5N1Q3J19J44R9K6J1MoQ4K00K59K55K71L25L24L88N91N93L37J9k25m38m89
-17588D512m73m69l98l08k54j98j15j25j07p5j03n0nl3q4m6M0K6k4p4j3K6k8L5L5j33j83L5
-17560A411J47O7M0K7K2N3rJ9K0k0K0Pm9q0p3K6M5K4m1m8j0m5k8K6Q3P0K1J8K3K7L4j1n7o3
-17526A696k4M2K9kJ1l9o6J5M3j2n3n8k8%L9m0m3N9M8k1q%j9NP6P9J1K5kj0j0j8qL6K6J4J6
-17489A809l4m2j7J1qPkj8M0O8K9m5j26p8K2J11J30J8p6q4n3m8n6NL7k8r1j24q5M6P4QjjK4
-17454A422P8Q5L9P5J06N9n5r2n0pl2l3PL0R4Q9M3M9Q4L1o5p1l6k2l1J9Kk7L4P7K1m8k8l7
-17420A810m2p4q2r8q5OO1N5k8l8L3N9K4mKM7P3N9P2J27M1q0j11j04q1j6J0K6Kn9q8L3J11
-17387A661mn9K5L5K5Q8O3Pp9j04p7m4k9l2L5O6Ql8j3j1j2N6Q7O0j4o4l1j6L2M6l6r6n8k5
-17353A452k0qN5M7J2J4O9R9j3k4J7l5q5Lor8j21r5p4m2k4NP6Q6O4M8k3p2o2P1J71Q9M2j2
-17319A606lN3L0k8q2q6j5M4N3O0R8Q9K4j9k9p9n9jNPj3l9K3j2o7k4m2m9M8J20J07n2r9j7
-17285A552J4kk3o7n6j2M3R5K4j6o5j00q4J0P7P7M6j2L0J7n6o7MO2M2OkKk5J3L7kkK6N2P3
-17249A711J0n3pM6L7L7Ll5o4o3l2q5q9l3j1L0K9o1r5K4J20R6N5Q7L1o1n8JN0Rj15j07k9L4
-17215A412R1J09K4J2J7j5J0M8N6K4k3o6o9m8k8L8M6O0J02O0J1L2P%k6n9p7j06n9K4J8K9L9
-17182A693k0q3p3j8j6Lk5j33r7RR0O2K2M0M0m6NJ19R0PP4J23L6n7r7p1M3M2m2j4K4N3L1j5
-17148A799n8q3n8n4m3%R0O2j6K3L5q5j31l9L8On0nJ0m4JL5M2K2L5Qk6kNKl4l2J5P2L5KO2
-17111A639J5m8RM7K6J7Kj7J3Nn7p7r8n3n6K0Q6M2k3k0M7O4O2J5p4m0qnMmK6K9k6l0o5p1R
-17074A405N8M3M6nj0kpPK9N3O5J3j6l4n6m1K3M1K8k0p9q4r0j15n4M7J14J01Q3J08L0r7p7
-17041A507J2L7m3p8n7q4l3M6N8R4O2j6j2LL8O6P2K3jj1k3l5k0m4qkn4rN8Q3Q5K9L5L0j3o5
-17005A730p2qK3J6JpJ3j5J1J6kj2qN5nr1q6o1nK7N8M5j9l7m1n1q0l5J5Mj7j0RM5N4O9L1o1
-16967A499r6l3M5L3Q1P1M0J2l5m6m0l5j5J4M0L9L9jm5k3J3K2Qj3Ok4nM8P6N4L9J9N8N4J2
-16932A911rL2L6J0jRk4q4r0k7J7j9p8o6K7K7l7m9KO6P7M0NRk6n9o7q4k0M2j8J1M3j1j6%J9
-16895A598nk8k1%QP%j9K2J01J29P0po9o8l6m3o6n0JQ2R7Kj21m9O1N2kk6K0O9K5J3k7m0M2
-16859A722P2O5l0l9Mj4L1M1Nl2oL5K8n4q6j00k8jk2j8J3P3N0K2L7J4k2p2l5J7M6O4M2lk0
-16824A799l5l1L3M1n4o3%M7J1q1q8J7R8R4N8m5j22l2R3Q5k1l8l7m1m5LR6J71J66J5m8O7J48
-16791B261J55J55J69K88M25N13N58M74L23J27j88m72o37n52l86k77j58j36j42j29j12j48
-16769B111q4m0l1k8l8j9k7n4r0l0l3n0j3R0J32J4j04r2o5n1k6MN2N8J04J03j1j04j01m2L7
-16738A572M4P2P9j7p4m2L3M7%j5m9p2l2jMMk2k6J6J4L7N0j0j0n2n9J5J8J3k0M0N8Lm7p9m4
-16702A448J8L5L2j3j0n6l1L3K0J5NK0L1j6kM6M0M4k1q3o4ppo2M3J61J21k5r4m3l4l4L8M5
-16668A593j5j4KK4j5p4M2Q5Rl2k1K8L3J0%k5K2N1L9Q6P9j7o2n5p7j06j18p9rJ9NML3K0K7
-16633A492N6N8NK4N6J1J9K7k8p1p3p5o2PK7Lo6NO8L7J3j8j4%J0qk4p5j34j03M8J85J60P7
-16599A637J17J05lm5l3j3n0r4j07rJ5k9Rmp5p6RO1Q1R0J4o6j17q6OM4J14J25O1oj3rJ%J9
-16564A673K6J0l1l7L0J5mm9o0oN2J15Q4K8l2m9rjROm0j34r2k6MK0L7OJ3R2J7l6p5n9M8M7
-16528A592Rk1j06j04J9R4J19J43J43Q6k4m4o7q4n5L8J08K4p6r6r9m3J4L0M1N6N4Rkl3n4m8
-16496A623j3qm6l6QM6O3Pm7m5M6K6p1n7l2pK6K7M0N0N0K4%m3l7L5N5J2n3q5l1N5K6k9k5J0
-16460A564O2J18Q1k5q0rJ1Jj9n5j03q7L1Q7Q2Q8R6l2j51j63j06l8kO8J14Q0N3L8nk8l5k1
-16428A615k3L4j4o6J3j9m9k8OJ3j6l7k6M7J16N7j0m8JJ6n3%Q7l1j30o4k0K0L5M0Q0O8Lp3
-16394A544j20n4L7O6L6M3K4k1o4n9l1k6j5N1K9L1M4k3k1L2O9O9L7Nl7l4K1M7O3Lp0n7oj3
-16360A600l6Kj1NO4O0k5j1M5J1o5o5nRj6o7j49q9k0kK9P1M6J8M0Omk3l6N5J44J49R1j2r6
-16325A713j44j23o8K8K5o9l7Jj9M1R5K6L6N1oKmJ7j2m7QQ5P0K1J5kLn5j15q4J9Q4J9p0j41
-16290A363j34o1O0Q7Q5O3lm3nO4N9K3j6j4Rm4p8K8J02R1K9j7o2n0K2M0K0J5rl8n0qR4J12
-16256A734N3j4p5q8j15j18n6L6P0L3pm9k0M6OQM4m1j01n1Q3J04l5n5K0Nl7K5R4M7j7o2r3
-16223A374m2J1RL1P3Pl5RL2j4n1L2P4L3J3o4m0J1m3l2K1J24J01on5m7NN0J00M7n2k4J7RL2
-16188A710L3j6k7ml4kN2O9M7QQl7p9o7m1rj9m4m6n1j9P5R9L0L1L2j1n2l7MN8K6k9k4L3L6
-16152A703M1K3K1N1P3J8o6j01j22p3pL6K9L0P0L8l8k0j1o1o1n8m1LO4M7l4l3M2P3ll0Qj4
-16118A597lM9K6n2n4J8M1Q0J00Pk2QJ9k2j7K9jn3j0M6J7J0j8p8p4p4n3J0J1J5M4Rkk6q9m8
-16082A440J2K6j9p1l1l8o3pN0K5j0K9L6J0L6M6N3L3j1l5K8P9J15P8pq7j00o8L3J20M6nk0
-16049A723j0M3Jp9n8k7j3ro6o2JR0P0j7rl3k8Pj2K8j7j4L9J5M6J2l7JO0N1j8l0o6j13l6J06
-16013A539J30K7nK5l0p6o6k0k3n7MO7N6k1k3m6l6L8R6N6k4o2k6J0O1P9j4l2mN4K4No7j28
-15979A511j5Q3R3N7M5Jm8n3m7r0j30p2K9N3Q6M3j7l8j1N4L7k4m5j1mpJ08J23L1n1o8m6J4
-15946A591M7M8K4J0J5j9n8n9K6R4O5J9J0Klk3m7n3l7nM0M8l1r1j0K5L7P2R0P6ro6q2m7L8
-15911A737l8j25n8M8R8M8m3k2N9M5m3k9K0P1O5j4n4l5J4k2o2LO2lm1J3nn5o5r2m5N2lmP3
-15876A550K5m2p2n3M8J50J22M1j5k9l9j8K1l2r1n6l1k1k8J2L1N5j3r2n6J6K6k8n1j3P0J11
-15844A498O7L9K1RK9l7l6L8R3O6L4J2pn9j28n1J21J45K9k2l0l4Mj0p7k7k0r3j27n6R5J30
-15812A616R5M4J1j5k4j4m0oJ3l0l1lnL3J1o5n3L4P8K7n5n0k6K1Jl0K7L4K1qrL5M8M2L2q2
-15776A677j52p9%M6M2J5K6N9lm8m8%N7M4K2kj0Rpr3p9nJ7j0l9oM5J1m9p1j5N5R8J03P2O6
-15740A748j3j22r5J9N3Lkm5q1k0j3k3pkJ2k5j4M7O2M2j5j9J8M9L7j8l2kK6K1M5J01O0k5j1
-15705A759Qk7n8j3L4O4K1m1j15j32L1J15O1M8K7nRP6M5l8n9j05j06n0l8n1OO3P8K6j7n0j4
-15672A552K8QJJ1M6N0Ok2J0k4q2j00q6k9K9k1K5N2l1pJ07J56L3j4RJ2Po2j13o1J6M8J10J21
-15638A785K1p4j14j17j26j02mO3Q4R7J0K8P3l2j08j3R5O6ql2L8R0L1k6K7P5L2rmlK1N4m3
-15605A875j06j06r2p6o3pK9P4N9jkk1l9%N9K4k3m2l0m8mN9M0K5K0n1r1j4P1M5K0P1K2k2l
-15570A652K4L2rqk0pL0nJ6%m6QR3M7n9oJ15N0k9k5lL6M8P7j3j18p4k7jK8MmpJ8m4pJ2n1j8
-15531A709L3j8j00l6L3Q4Q0L9qp4j15q4qJ5RNPJ7M9Np9m5%JJ6N9M5J9J5k6p3m6l8J4L9RN
-15494A557K9L7j2p8p8j8qm0m3l9j8LN6J53J29N2l1oP0N4nM2mo7r9r0l9o8o0qM2O9M4PN4P8
-15458A665R0J31M5q6q9j17n9N8J00M2pL1L8Mp4r5k5O0N8J6J5k7o5o9j7Qj0kN0N2j3m0l8l2
-15424A598n2k7J6j1n1PN7L6L7j1o7l8O8Q8N5M8j1p2n3j6L7O1J4k2k6j9N2R4K7J6M0J8j5j6
-15390A862J7M7l7j9R2R7N0L2Rk4L8J31P1N9Q9J15J43J10J29K16K92L23L72L75L07J57m8k35
-15362D770l08l56m43l94k31j38j32j84k63k31j34r4j16o8k9NL6L4m6m2R5J35M2j2l2l0l6
-15335A798n2rO5J8m7q8r3O8J05J5nj4Oj2n0rLL4K3k4j38j37p0pP6Q6O5P8O8l0p7m5m0k0l7
-15300A504k5K1M6ml5m0l2L6O4P2L6l4k8l6o1L1O7k4JK8J6L4M4N5Q5qq0%L0m9p1o3q3K8J44
-15265A669J01K9Om8j28r9RQ8J01L0j6L0ro1q5m1K7Pk2NJ7kj7l7OO7Q7L3k4l4N4Q5N2m8j18
-15230A714m6l8o7lQ8J21O3k9m8j4n7j5O9O7K6k1k2m2n4k3l2l8k7J9L0Rk0n9l8J0K5RL7L7
-15196A631J1J7K3k0o7n2m5k6NJ7Q2J09R3L6k1q6j00k7n9m4L6M3j3j0M9M1J1RJ8m2k5K1OL7
-15162A658M8N0J3q6j09n3M2O1J3%kK4K8ol9rN0K1m1K7R7N1O0R0L4k5l0j39j68n5k2l7M7R8
-15128A691P2K9k7l0m7j00LP3J1o0o2L0R5N1l5o1k6kOM0K9ml7n8o0L3l2r8o6o5l9O0J19P4
-15094A507lj0L1K6JJ7Lo0q0J7J12N4j7K7L3oj7qm0j07j09p6rM1O8P4Qn6p4J1M3lJ4J15J11
-15059A638P1R8M9n8j07j17n2l8q2K0J25J33P0l5q4r3j11n3QM2P7O8M5k1r4j7P6J1l3kj6k3
-15027A495k2j9j8j2K1K6LJ1J6LK5M0L9L0J1J1J1K6pp2o8%M0L6O9K4rL6%o1k7k5o0m3J2mj10
-14990A428q1J3N4L2j2N4R6M9K5Q4M0J9l4j02r2o8lQ4P9l6o3n5o1k2J8J1L0K5l3k8J4L8O1
-14957A564N6l9n7l1p%l2m6k3N8O3RON7N4K5mNJ6Rn2r1k4Qk7%J05J09O5k2o8o3p9k3K3J7J2
-14920A573K8K9J0j1j8J7N4O1L2j7QN0O7J3m5o9l3l4j6ql1l3oJ7K7KQ%m6q8LN8k8lK2nk1o0
-14882A507k9L8L9lj3%j6oN4L8j7o8n6N9Q3K2Km2kK9K6J9K7J1j8o9p7N6R2qq0p1J0lr1r0o7
-14845A286NP7N8P4M5RrL6P6M7n1p1j4NK1KJ1N5N1n0m8kn2m6M5M0m4m5m8m7J1mj2j1L7J14
-14809A551N5MNrk1K1J19O6J3K0L8K9m8j21j27l0M1L8L2j5r8o8N7J67J56J5k9N2N0L6n1r1
-14777A857q7j25r7pJ25J71Q6m1j52k39k13j11p0l0rK1O4Q7J02M2NP3K5jN6K9Rn0l5J9L2P4
-14745A610R6M3J1l2j15j09m2pj3KN8J07K8k4nn5r1l8N4J02M2l9p7n0m9J4L1NL0L4K4j8l4
-14712A493j3L7Q6J24O0J0j00q6mqJ6M3J0Nl3m4j6pjL3J0j1l5m8l6Q8J08Q0k2j34j47q5l8
-14679A335n4l1L9P4M0Pm2j7L0O3P8L6n0k0N7O9N6M6O2L5qk7j19j32r5p0l8J7R0J53P7p3j18
-14646A470n5P0J16Q0L7J0k1l0o1p4m0j9K0N0No8m6kK7oj8L8N2M4J9oK1J3J8M1J9l9l5m1k7
-14611A562j4l5NQ1R6L7K7J9l6l3K8lo4m0K7M5m7p3j3j4N0M2l4n2j1P1O7m9j07q0j5jl0m7
-14577A359n8K2J04J00N8M1Rm3k9k4l2RM1K2L6k7j3K1KJJ8l0j19q0K2M0P1Q9N6P0L7n3rO2
-14543A773N5j1k5L0L8jo1NL1l2l3q8j16o4RK3m7o1MK3J2J5O1j9q8o6j2O8Q7M0k1N2R1mp1
-14508A597J3K9J8O2J5l9p7p7o0l5PJJN0O6J3J6N6K5n7o3m1l2JM6L1l0m9QK5L6O5M1j7m8l7
-14472A560q0p3rRM8ml1K5Rk9l2k0nM3P0L9O1R9P6J6j2n9j11j32m2P5N6l3j0Q1P2j8o4n8K0
-14437A537O8P7Q6O2j6m3%l8p7j01m7Q9J37J7j21r0o1l3j1k0k5rM5J59J23O2J3m3j14m6M1
-14406A621J9j9%J6j8l6j7k4j3N5L7m9o8M7J20K1n4QJ5kj7Jl3l0ll0j3l5o9Q4J27O5M4qqk1
-14370A713o4o1m5l0J0L8m5p0L8P8K9L4j2r3o3q3j8Q7J23J06J6n1q5J9P8O9L7J7J4q0j45j08
-14338A453OR7N8j9j9K1J9m8r2o5RP2N2jj4l2K0P6Pj2O1N0k2j4J1K0j0p6p8l3L5O8L7P8J01
-14303A816j6o8pOp5o9o7p3rJ5L0L3O0J4l4o0o2k2L4L5M1M6J6j5m9l5K9L2J8M1K3j0J4M8%
-14268A680r2j03m0J3RRl4l6M7P4K2P9J03J2p7o2j3p3q3kQ2N7Rj1j20j24l5RN4J6j4OR2R0
-14234A544L0rm1l8L5Q3K3k5L2J0n6o3j1q3j08k2J3Pmk2J5P7P2O3O2M9J1kJ7m2q5J0M7K4L3
-14199A646Q0O7mk8m4l6o0p5j1M1jk5j5j02j08J15J52rp6k2Q5J42O1J2P7R9j5o6l0J3k4p1
-14167A768p5n7l1K4J7n2r6n2L4l0p0L3J28R2N5J0q9j10j00q0QM2O5RL2M9RJ2M3l4q0nK7L0
-14133A526K2M4R6L3k3k6j6N7J15J49J58Q0lj43j58r7n8k8M8J2l3n7o7J1L7K0Rk7l5j0j2l
-14101A621K1po2m5J1O2O5j0j00j05j4M1N5K2%pJ1pn8m0L1J3k1n1k2k9j9O9P4O7M8om5j5L0
-14066A578P5Q4l1j01j1K8PL2L4J8K9m4m8OL9k4p6l6j4qRM0M5nk2k0m3j%l6K3K8nn5j28j15
-14030A252n1K5P7J52J77P5k2r0j01l7jl7o0l2j2M3N1P3J12l0j01n4j5L%K8J19O2rJ5Lr4j51
-13997A370p5L8J10J03L2l4l4O5J4p6p2m1%MJ7j4n9m5OR8J74J05QM0K5L5Oq5r2l0K5J5n1r0
-13963A492n5j3JK4L7r%O0O4pm4l1j4ll1l5k3mN8R1O6R1M7n9r3j7R1Nj01r6p1j8L6M9Q9J31
-13927A708J5r5j07n1K9P3N7K3J9k5k1M6O2k2n2l2l8n6l7k8m7mN6J01L9n0o0l8m4qk1jP5M
-13893A470p4l1o3k4M2pM8Q1J3j7M4O9J4n6m2kkJ03J33Nn1q1p4j3rp0q1j5Q7J24R6j8r5p6
-13859A428%J6j4j4l8k6L4j0n7m2K8J02J40R1L3N4N9k3r5l4K9j6k6K5K1mK1N7J2j3N9Qm1J
-13825A765J2k2j02j04k8O9L9l8j9M1Q2K0l7k5l8n4l6k2L9J47R9m6o0M4L4j0Lk1r7j30q7Q5
-13793A503J52N0m6j19j18l6L1R6P6n3r3p2qN4Q1R7Q4M5j9RP3O8l9j14l1J4jOl1m9j18r6N
-13760A401J4m3MQ1Q3N1nnj3L3L3m2l9J6J36O0l4j0l1Qk9o9o0j0j9pN5K6K0po2m1l2o9o9P
-13724A332J28J10L9J9L4O7Q6Jn2l6m1m7o0p4j5P3O0L2J2l4J2N3kl2M7O9M2Ko2p2m7l8q2m6
-13690A478O1Q6J00O7m6o6j4l9jM5M3nk0j8m9PQ2N6k6p5m3ol5j09r9J3Q6O8M6N6K0l5r1m9
-13656A488l8p8l5J0MK7N8N3j4OQ0M7mm3j23r2L2Q7O9M7j1k2J7J8Rk9k0M7M6nkN2P0L4n1j00
-13620A634q3J1J2n2k2M4L0J9%q6r5k4N2R6J44P0M1O4m9j25j19p5k0M3N1N9R7L0j8m4o5NN5
-13587A680K7p0j04j6K1lk4L8R2O4Kl4RL5L1nm0j8j6m9OR8O8L6L0lm1l0k8j04j28l4P2O6j2
-13552A616m2Lk2j9L4M7Nm8o1l6j2j9L4Q6O3M4M7K0J1L9j7q6n2m9%J06Q0%L0qk5J5Jk0J1K0
-13516A796l0n3k3j6p0m5j6l0j1J3K2J0J4k7N5R4P8P7L2J6pj1nn4n6j2%Nl9l1mJ7oo0o8m3
-13480A512K7N1Qo5j11o0L4N8j9nK9k5k3J0n3p4n3j7J8N8M5J5k8OR6J18no6j2J2L3K2j0L6
-13446A562N5M8L7L8J9o9j34o5M5J10N0j5o1j20n1N5L9jL4R6J07L1m7o4j7J8J7M1lk7lln5
-13413A667n4KLM5N6l0k0ro6m4k2J7P5J2m9l1M5N5M8N2m2o0J3N4K4n0j06j31q4J8P0P6M1K2
-13379A597%J6L4MJ8M0L5l1j04p6NK9LK4L5J4k3l3J6j2j03j09n5kM8L3O2J11J15J2p5p1o7
-13346A490j0L8L0%n1q3p9n5K6J13J39J06J6pJ0k3o0rM7pr7p5n3J2J36J27O0l3o3J8O4j8r4
-13313A615n3L9J7lK8K6r0j47n7K4N1J16J02J0n%PqML6M3K9m1n5OM2K4QL4m2o1rJ6K8m9j29
-13277A556j21k2R0J11K0j4J2K4K5Lj5m1o0q0j8P9P5N7O8k3m7n5n8mk4j4J6k8j03p4L7K4j5
-13244A381J7Q1L4m0j7J0l0k1P7J02O0J1m7n6n5%J8k0RP1K3jN5J45J42J26J8j58j34o1o1n5
-13212A624j4n7q4l8l7n0k8%N4N6J5n7o5%M3%m3l4K5O6M4K3K5pm2k0no0o1K3N7O7J2m2l4K3
-13176A379L6k7o4n8K7J17J03l3p9n9K6R8R4K0n6p5k7N1J58J16Qk0k4m0l3J8Rj9j7k7m8n8
-13144A496n6K4R1Qn6l5J7N9rm0l8l7o9j23p7J7Q1J28Q3OJ3O0P7Kp2j44j21l5J3P8Q8j9k0
-13111A390M3J2K7M5K9M5J4l7p6m9k7j4M6J2r1j16j2R0L1m3nK2J8M2M6K6l1j7J3M5O4P1Q6
-13078A699N7k1j00LP1J6m5n0pl0m1j5JJ9M2J2l1oO9M9Kj5lpl0M8Nj14r7M4P0jl2J5R3P4M1
-13041A785j3o5l5K3Pn9k3M2K0n2q7p3J6Q4R6Q8J0n8p9j9K7k6l8o8l8K0N9P8L2m2r4r4p3l5
-13007A316N9J25P6O3L9l0r8o9k1qM9L3l5K9O1O0O0K9LKqk1M5N1qk3J6k6p9j9M7jn6q9n7L3
-12971A548N9P6Q7k8j00k6LMJ2L7L3O8M7m5p6k5J7L4L8N5R5J8p0j46j08l8JM1K8JkM6K1n8
-12937A647k5J3L4Kj21j81j05rN4J33J76P2o5k2K6K8P6P0Rm6l5q4j37m1O7Q3Q3J1k5kll5m8
-12904A600j9j8k3k9k2l4o5k4O7J05O5M7O8O1L1o8j35p1L2L3okoJ4O9L5pk7m6p6m0J9j7o5
-12870A446l9Qqn8J7N1J8Q1Q9L0j6r8r4kJ0J2N7J7o8p4MO8O3m1o8K7M7J2K8L6P8K5n9j4J0
-12835A595K2K7k1k1J4l0q2p4pP9J05Q5L4Pr1j27k9K1pjm0n3nK3P8P3k9RM3Q6J16l1j64j14
-12801A491rK4J2o1n6J4O5Q9N5n5n1J3J3J4j6l2K1J4NL7K0J7J1k7nj0PP6M1j3Jl9q1k7K1L0
-12765A609k6l8L7O5J0m2j3jkJ2L9MQK6nm7j8%l5o6rR3J37M0n8m2Mm8k4j9n5m1l3J7Qk7p3
-12728A387l3N2N0L9L3L0N2K6k4oL2L5K8po3o3rl0nJ4M5J13J7o3jk5q6q6j4L5N3O2L6L4R9
-12693A757O8n9j65j30m9m8q5k6N4J81J63Q2K7j5m2p4r8q0N2R0N1m1K6J23J06O1o0j29p9o4
-12663A597p4j5P5J33R7l4r0r6n6N4N8k9o7J9P9M8N4M9l5n3j9J6M0kJ8L8O2rp8p5j02r2m2
-12630A469J5L7K9L3L2M4j1r0q6p2n4l4QO9O1RQj7k3J3P8N3j3k6J9J5L5O4Q3N4l8m9j1L2L6
-12595A772j3l9PK6n1n6kK1K7n3r6n8J4K1Q0R1O2nRK7L7Op1p6n3k1n7o5M5J35P9K0J9L5RK
-12559A828o0r5J6Q2N8K2k0l5p2j01q8k9O2M9n9j05n2M0N6j9j7J4j7m5K0O1N4M4M0N0l7j10
-12527A535p2l5J1P9Q0J11N4l1m3n3r4r9m9K2J04Q6Mk5q0m6J3lO3K6n2j9K9Pj23j36j2J04
-12495A356O6J6K3j8p2NJ24N3kj1j6n5nO3M7J2k2n3k9qJ5J9l2k1L7J04J04P0Q0M9rp0r3l5
-12461A692j4OK2l5l5Jrq0n4M4K0j1m2n7M2Jl7N1O0L6L0J0n1j16JO9K0Rm2r1j9N6K5J7Q8J25
-12425A732J17Pn7p0q4l3j9k3R7Q9L3L3k1r5p6J5N0J6n9p8m9Lk6k6N0L6K5O5R0L8l3m0n2m2
-12391A613p5l5M4P0N6N8J8QK6J1n3n7K6J4k7p2j14o4J5Op6j33oR9J58J66Q0j3p8n5K0qm2
-12358A580q6j42o4K4Q3N5m2m6J00K20J42rj10r1p4J3R4Q3K9k5o1o2j9o2r5m3PL1R2J44J25
-12327A791Nq7r9j05q6l3nj8RL9J8J3O4P6J9m4j3PM6J14J13Mn5l2%k9m7n6o0l7J9L4J0ok6
-12292A543L5%j6k2p9m2j0j0nO5P0M0L5O6L1j0om3n4r9p1K9m7q2L5O9P0M1NlL2jq7j42m5N8
-12256A350P3L6JJ9O5O1M0MJ6J8l3n0mMKL7L3K8O8N8q2j37o1pN1M1k1n0j5mm5m5%K2M7l2o8
-12219A420J4P8N8pK3K9k1l8J0O0K4j4k3K0K0m7j03j12k3qKN3qo9lkN1J09P7O6L5J9o9j06
-12185A515J0J20P2l8J4N4M1L4j0l4om2j11q8p1J0M1j6p0n8KM1P1P3P0J6K1L9K9OopK6l7j13
-12150A598m3L9J9l0J9P4J0m9k6K3K9nl4M8R1%k1m6m8M1N7N3J0k7n9p3L4N0p4j56q3k2J4O4
-12116A477l6m2P6J37J33N0k1p3k2Nk3J5K9KQk3m4LJk3n1mP4M2j3j7J7M4ok5k3j31j31j7R7
-12081A485J01K1Qm5m3M8Q0Mj8N1J9k4o8l8N4N2n2j11q2%l3l9j4LJ7jP4J07J25J52N7q7p2
-12048A731j2k5o1o1n8j8m2r1k7N6O1JL4R7O2l6q3k8K6k5l3O4P1L7Ql0l8Jk0n4L0np4o8nm
-12012A381k4K0O%M8J8j1K5J4q3r2l1M4J09J17O9%o0j39j55q8lL9Nj5k2jL5L6O5J06J31Q6
-11979A630nl0j3n4m4qL0nn3o1m4L3Q8J01M7k8o7m2J6L5J0O5Ok8j0jM2M8l7m4%N7N0n2n3N5
-11943A634O7m6p5m2m1j9M2J1k6k8m2n2k4KK6O0Q9P3J9l2n8n8o9l3ML9N1O8Q5K7j3r5q5l2
-11909A427oK6K9O7P3J2n6o7j4l6jR6J23L2p6j15q7M4J45O4k2k9O4J18L1l9JOo6l1J8j9o8
-11876A644l7M8Q5Q1J0p6j03o5L2M4j8n8qL6K5j8n4l3k6K1m5r1l9rpL4P6J10P3qk8J4L8J2
-11842A660l0k3k1j6qj0p1r7j8K9N2M3N2N3jo8o3m5n5m4N0P9N9P2P9O0k7n1jN4M4n9o5p3j18
-11807A422o0oM4J54J95J33M6n1j11j55p6Km3q0m7kkPKmj6o6jO4O7P1K6m5k2QP0Q3J6QM1Q4
-11771A756Q7pj28j62q9J2J8J6O4P5M9M0m0q6j20j20oJ23J36R7N2l2n4nj5j3M4O5R4P5K3n0
-11739A899j21j12n8LO3Q8K9JJ1l1p9p0j6M9N7l0l5N1J8K5pj01p1M7M5mj0l8n3j8l8l5l3r4
-11705A332k0O1P8J2j1L4kn5o2o1k4N1N9O8NK7N5N7J16P3m5p4J0O4kKK6O1J1j29j63n2N8M1
-11671A601j3L1N9L0j5q3j19p9n1M1M1K7M4M1K8k8n6p2q2j1K3O6O4j4l7n2K8Q4P4Rn4o9j3
-11638A443J0M9L6QkMO3O4k9l8k4l8j6j5pRm2k2M5P1O2%k7k5rm6j06p0M7Q4M4k2p8j6N7R3
-11602A557Q7N1m7j19n6N5P0M1nj1n4m7j4n9j9j1o0o0l5j6N3O1R6J09R7P8l3p9o7j1L4m3l6
-11569A507k8l5n9j2O5K8K6M2L6k1j03m2M7Q2M5k6l5K0K1l2j1P7K3QK2k8m0k3N3O9pn2k7j3
-11535A577l1l1rK3L4ko3M9Q6L5j6o8p1j7R7R6M5L9k2j26j47j9L4RP9J29R8o3j38p8K5j0j00
-11502A444l7mj8mK4J1J2K1M8O2Kj3Oj6L6R1no3l5n1qM6mm1qQ1P7k3j0K2p4n7j0K0Q6J00j0
-11465A698m6J4M3J7N2R5N0j10j16J0K3M0k9j32j03o1MO9KJ2N3j9m1m6o6o8LM8M8J5o1o0L8
-11432A376Q5Lp3m6k8l4L9P9R7J17Q1J0pL8j6n4j2K6J7NRj1m2l3k1l8l5k4k1j7l2KJ3L5K1
-11397A509K9L2njJ1n2p0J1O4P3P1j0j16m7NK3P1R4O4j1p7m8JJ9opM2pl6L6M0rp1j25o9p%
-11360A421L1N7J8RM4J40O7p2o7o1j7ml1l2j7MK2L3K9l2q5q7o5m6jj0MM7L4K3K7jN7R5J1N6
-11324A601N6j1rrj2J2k6p5J7Q0R5L5j3k6k9lkn4k4L4k5p1r4p0RJ3MQk6JM1O6K4l3rM6Q2K9
-11286A632m6lJ7Pj3l6l3L1K7l2q1q7l1J04J34N4o3j13j5L3O1P0l6o7l6pN0R1j0q6p4mO4O9
-11252A571L9M3k6p3j14j00l2M7O3QK8N8P6N7kj7km2k9N0L9l0J9Ol9J7L3l8o2L9J8p9q7j5
-11218A424L1N1O3N6L6k0p1l6O2J00J06K8l1r2q6M2J11Q9L2Rp4j45n6OL6K7l1j38j28m1mO8
-11186A424P9J00R9M7M2P8Ql7m1n5m0j9N%l5o0k0LJL3L3ql6OjJ1M5K7j3q0q4m9j6L6N0M3L3
-11149A609j0l0j7rk2j8J4K4N6N0m0n1mP4L3o9o6K0R5Q9n4r1o6pO0M4Jl1k7nJ9J4j2k8k2l
-11113A520qj4k2l2J6Q6R5P1O9N3PQl6n6n1k9J6k5o0j11q8p0PR2O6L7K9mm6n3m6J3R3J04P6
-11078A707M6l0j13j03j1RNl4rK9M3N4Q9O6k6o2q6o7j6QL9Q4R5J9q0r1qk5l9L3N7L3pp2j41
-11043A396m7L0P2J35J08j0j04l6N4N2K0l4r2n8Nm6r8p1k8K7oJL5PL6M9L8jl6J5K4m7%N6O4
-11008A510L6J0L1L1L6N5O0L7n2n8M9N1J3Pr6j61n5M0M3%K7P6L7n4r6m2JJ3l0k9n0j6N1J6
-10974A491K3N7Qj16k8M1Qj2j2nJ2jK9Q0K5j2n2n5k7K7O8M6k3m0j9PMk8k8n9pQ7O1L6l7l1
-10938A518o9p8j6J1N2Q2J26Q4M4O2L4pj1om3o3k3M1Kq0l7k8p8k8k4o8m4%KN5J05M5n7p2J3
-10903A444qo5m3PM4M3L1nK4Q0N7J5j8ro7q7n3o0J4Q1J03L5r3n3O1P2M7N7M6lk2j2k8r7r3
-10868A445j23j23lJ22J72J25L7n7r3o7n3n2J4O6P6L1m8j11r4k4M1N5L0PL5O9on1K1Q1Q4N3
-10836A659k5o6n7j7pJ4K4N5O8K0j2J8N9L9L8k4r7o0j0qj9lL0P4N8k0o0l6L2M6N4j8j30j26
-10802A493j7M3O4L6l9m8j0j6k7%L8k5m1nP8L3pM5O1P2M1K3J9K8Pn7j33j70m1J04N2j6oJR
-10767A589J6Q0N9n3q9l6nj3PJ2K0n1j09J0J06N5o4j39q7L5J10N8p0l4Q2J04N2pK1P6M3j9
-10735A759o7j26j01JJ00J02Q0Q2K2n7p0K0L1Jm5k4qK0Pl5p6m9Nk6n2p6j29j01m2K0J37J09
-10703A412K3O9Q4K0l9j8l0j1L6j2m2n1K7J02P0O4M2k6q8m4Rj7o6n7J5L5N2Q5J9k1O6N7oJ6
-10669A775Rp3j10m5J5J6L2L8j4p0p8OJ1m7k4kM0N8J4J8O8R9N8K7L5K5Nl4lLo6j43j09n1o4
-10634A419k8j0J7J12J54J09L9p%j2l2j6m1q2j04m1J7M8Q0R5N2K1k1l6l6j9L4K6J7j4m1k5
-10602A675K0J5JL9Pn6n6k2j6l2L7P5k6q2ML2K3rl2m3l4M5J21J07k6k8k6o0%L8K0kl1l8p7
-10567A563q9J6N5N0J8o0j03q5%M8M4N7J11O0m3m8K2L7P3M7K3N2QM1P0k1m9k9l4j31j82j26
-10535A395n7M7R1L8k3j4K6L5PL1N2K0mOJ5o0o9OO0M7L5L5l2o1qj8n5n3n1j3M5Jo3K9R0P3
-10499A603j5o4nN8L1o1n8M5R2N3L6M7m2n5k3l7q0m7NO7J41J13M7k9k3n3o0j7QK9j3q1j17
-10466A495j10j1N0Q8Q1Q7N7PQ0Oj01m4m2q1j01jJ11R0K1Ko5p5RK1J7K6L5J9nj9n0q0n0nj5
-10431A447k5OJ5K0J4O8L9n4p7oO9J19P9k7m4j1M4O6j0l1MJ7k6q1j41j52k5O6N2N7J89J60
-10399A821L4ok5l0j4kp5j43q9n4o0n7RM8J0JK1K3Q7J15M7RP7J37N6p9p0L3M6m9j03q1K2J05
-10365A764P3j4n3l7K2m2j08k5P3O9l7j0N6J3q1j16o4J3K0n6p9lL1O9R3P8J09J39J9n4l8l6
-10333A788l4o8o9j8J1ok3L0P0J8j1j5J8K4k9l2l1n0k6KK1m5p5L9P9M5N5P1L4nk5o9p5R%J0
-10297A618M6Nk9j4K5j1l5L1J2m4k7OLj4nMN5O1P1R9L8j10j16m1J0O0J2l3J3L4R0N7PK6k3
-10262A881j11l0O3J7o8q5r0k4P9Q4K3m4QM5J4K0lm1l1QJ6M0J4L8P6O0J0k3l3q1j17r2n9k9
-10228A535M2L0L8J04O7JMJ5L6L3pj0KL0L1m2p9l3k7jN9L1m7m7L8L4L3M1N0N2L8L9N8M1k3
-10193B166J7R0J52J01J0p2p4rQ5J44R5k1MJ57K00J91K51L98M77N52O57P50Q66R69J053J135
-10167A0344J050Q17N64K20j84m94o84q95r91r83r98q64p28o31n63m74l11k52k47j76j10j18
-10145C292j44p5o4j37r2K1P5N5P8J10M2J0k1NL0l9k3M5J06J57M8q5n0QN6J09R8P3P3J22J95
-10114D078J61K22L28L69M22M19N03O75Q52J052J281J641K113K567L015L373L410L135K696
-10095C2312J990R15k55j308k118k656k951l120l028k724k368k019j756j493j125q05o25m63
-10077F403l76l78l37l06k09n8p7j43j23l3N9N4O1R0J12R3J21J38L4r0q5k9Q5J44L0OK9P9
-10049E294J53K52K60K30K85M07M12M72N89O75P87R60J256J644K046K526L171L937M731N521
-10029C5608O204O657O597N819M478K618L15k061m034n435o257o562o353n779n005m122l308
-10012A9380k573k014j702j423j171r22p40o62n49l46k66k48k43j94j38j07m6K4K7QL0P3R4
-9989F292P2M3O8Q8O0ll0j4L2J28J52J35K22L68L73L52L95M38N93Q70J027J141J398J740K147
-9964A8087K668L324M179N150O154P070P687P764P184N866L776J091j698m189o171p382p800
-9947E2760p620p003o107n113m193l361k633k051j661j369j058q88q20o06m68m45m06k78j95
-9928F485j48q8n4l8O0J52J41M6k3m0k3M5P4mj04j90j24j7M5J01J10J31K26L20K98L46M66
-9901H193N37O44P84R64J181J400J684K096K624L305M159N029N725O203O477O277N325L713
-9883F6320J590p66l012m890o168o712o617o138n358m493l668k977k425j908j484j199j024
-9866I071q50o80n64n25m63l51k36j79j47j66j10n8p8q2j6O7N5j0k2j9o9j12m7MK4L2m0l8
-9838D391o6j6J07J15J61K08K18K97L53L74M25N09O28Q09J004J202J584J986K353K736L112
-9817B2490L240L076K710K014R90j69j279k213k900l305l417l258k808k348j931j564j261
-9800H067r87p41n81n07m17l06j73j56k59k15q8l5r9j18j04j21q8n3j9j3m3k4L8ok2QK4On1
-9771B917r7r1l5K4M0O5M4J5J8K2P4R3K6j6J18L29M48M58L66M27O27P80Q79Q63Q70R04Q58
-9744A1026P56N24J58k50o25q52r91j087j113j029q62p14n13l10k49k16k42k74k64k36j72
-9723B465q0o9n9n9o9p1j10r6k6plk8k2K3L0M9K5mj0OJ3n4j08q6J6K6PM6%k4R6Q0K1K6onj9
-9686A914k2l9J8L7m2j08p7o7j2N6K0k5nO6M3lM9Q2O5P4k4n5qk7m9o6n5n5lK1L8J9Mj8m7l0
-9650A669k3J7P4L2p6m6L4K3j1L6K6k4n8o8n5p2k5R2R8P4l8j33n1Jkk2k9n5o3m4K2P7K2l1
-9616A371j4J5Q0K7l7qml3m1K2P0L2Oj9k0j2p5n5P8J26Q7M3m2pO4J9k3LJ7MK9k6m9Qrj3m9
-9579A565j0j5j7L2J0Ol3k5L8J13J00L9M8M4ko4j14q2k7j5j2o2q3k5J6O2M6m4n3pl5n8N1J96
-9545A583J48rj21j10k2P4J13Nj06r2n0m8N4R6O8P7Q6O5N6oq0l7jL8ql1L7L5l3l0Rj2n4m0
-9511A654KO0K2l5j0l8m3l3k9qoJj7l4J9J61J04%K5j8p2K4L9J0k9j41j38p4j4j6j4MjN7K4
-9476A436k2J3rM5J26J09j5r8o6k8J1J4J1qj1qOl5r0m3K9N8lK3L0O2J43J56J13K5k6l1k1p2
-9442A824o9m1j00j31k1J6j02j29m1N8R5R4L3j6k4Kj5o5m5K6J7m7o0l2K1K4K4N3K5o0l5j0
-9410A269jL5K8PJ7J3QNNJ1M2K0j9OK5N0L2K1nk9j3oM9N5K0KlK1P5P1l1o4j04j02l7j9n2o6
-9372A336l2J4J8%MK3P0J04N2K2L7j4n2J1Q8P6q0j42mM6p4n8mM5L4jQJ2J9L1k3l1m5j12n8
-9337A320M4L2%J3kj6M4k0q2n7mk3n1l1O0J30R1P3ro4ON8M4J7m3o5L9O8mk9m9l5k2k4n7n3
-9301A299jJ0QP0P2Qj1j5K7O3K1p1p2L6M7J5k8m3n0n9J6P6K8J0M7J8lro0n0N0J11J01N6K4
-9266A741ro6m7K4Q8N2l3l3PL9M5K6nj6j9n4m0Nj4r0q0q9n4J09J16j3k6n8j42p2K8O0L7K5
-9232A442M6J02K9r3j31q4NM5L4noO%j9K9N7l2q4k3O5N2M9N4P9P4j3l5N4J05N4l4p7o7qJ6
-9197A686mn6r5l5j7q9r4n9N2J19M1K7M7k4j4KK2M3L4L6k6k0J5J9k2p1o4p6k8qj0K3Q6P7L1
-9162A548M4K6o2m4l5p8k6O1O3J0L8M2Mk1m5k4MK7qj3P7Q7pn9K6J12N6N7j4j07q3n3kL7N0
-9127A688L1M4M3n5q3k5pmML2jk4o6j20n2jM5J01L2m3m3nJ0L6N8O2J4nl4m6k8K8N9J6nL1J4
-9090A701J0M1L0m9j14o4kJ9K7M8J4OJ4l3o5J9P8k5k4L1nm9Lkj8lp6j20j8J11J85J23mq3j21
-9055A585q8p1j01k2O1P2R1R5N3N3K2k2q0j13q4l9jk4k9j9m4l3j7j8K6P6J04L6l6p3q5l5N9
-9022A299J01Q8K3n2j01r6m0mO4J23R7Mj9P0J47R3j3j10j19LJ47J00k4m8n5m1l9j9K6R2Q5
-8991A782K3n1q8l7m1o4q4o3j9O0M7k8K0J10J31P0J9jpk1Kk4q3n3m1r4n5nM4J31J22l2j55
-8958A515j59r1K7J53J36L6l6q2r0l8k3k1KM1L6J7pm1k0M9Jo2jR2Q4J9k7l5j2j7J8Nj1K5J1
-8923A494j9M0J13J30J33Qq4p8l5l2k5L3M0n5p9pK5P4Q1n5r8l6k5l0k5j2KLP3J16K3k7Qj7
-8889A657L1N9k6n6p6m8j0l7p9l4L9L3J1nm8k9qNO8J01M6n2n8%J4K2J1m3k6k1l1L8O0J1m5
-8854A474p1k7K6JL8N5J3n6o6l4NP5N8k7k8K2K0j3Qj8l7kj0k1L5J4J9j8l6kK2pj5P7Q5k7P
-8817A539K0M6K4Oom0j5J0m1r2l2O5O1n1n4M0NJ6J0m5n3J8J14N6p5j11n0PR8R6j2j8o0j12
-8783A364n1LJ0L8M4J5q0n1M7P0J6MN2L9o1r7k7J2NOJ08J29O9Jl3n8n2l1J5N3M8L9pMO5K3
-8747A731r0j11n8k7k0nL9L7J7N7K4k9jL1Q0O1K1J2K2l2l1O0K2p8q8LPQM7On9n3J0M6M1L8
-8711A738k0j41j88j05nM0P3J15P3jK1Q2J1k0J0k4q9j04o3%R4J10Q6M3l1p7r6qQ9M2o8n8m0
-8678A489nL3j2l2k6k8n4m4N8N8l5JQ1N9l0m7qL6O2km7OJ7MP5J15N7J9K7Ln7q0p7n7k4k8j2
-8641A495Jn2l1K7J20R4rq0oR9Q7L0jM1J9mk7p4j16n6l8m7rm1k3P5R8K1j6K4L8k7j1M9K5m1
-8605A634l4k8k8L1L2j03j31j4L0lP6J70Q6J5J4k7ML1Jn1l3N7j2q6l4K6J06O9l0j9O0K2q1
-8572A750j39j24j10j08OJ22J08K0j3j3L3M6Mo2l6K3K6pMJ00J08J9j8j2n3m7k1p7m9j4qO3
-8540A521j6j16j01l1K3NN4J13L2k1J7M5o5j59r5J6P0R6J27J12Kp5rJ5J1m0j31j01L1N8m0
-8509A348p6pQ5O5J5Q6J05O5K2L7K2k9m0j0j7j19j23j7qj3L9L9N7P7J4J1O7J10O5o6j38p3
-8477A593L6N1N4K2n1q5K1N2Qk0p1o0o3j00r4k1PO0J28P1M3K5n5j02q4JK1j5L5R4O1k0k6L5
-8443A551L0jl7kk1l9l2J7L2M6j1p1m3J9O7R6R5k1q2n3K0jp6m8K0K4N0M2k7m6k6m8oR7R4k
-8407A607o4j7J8lK9N7N1km4m0p1k9N1M3K9RoJ2J2pm4n2J9lk2lJ9J1rK6K5k4k2j2%Q5J16N5
-8369A800pp6n2kM1J2k2q2r0m8l9O8J31P1k6j09m9J5mM2P1L8J1j2Nj4m3Rj9p4l1n3m6m7J3
-8334A382Q2R5L9KQ1P9M2m8r2q3k8P2M4Mlk0jJ0k9m9o8m6k4o8kN3%p4o0qP3J55P5n2j7M4L2
-8297A592P2J06K9k8q1j80j69m1K9K8k7m4O8J22O4l1o2k4N1P1Rj6l8n7o4l0j9J4N9O7N0k9
-8265A491n3m2OJ6k4l9oM7J07J00Qk1j8m4l1m1j5J9m4j36j38J1O1j2n1jJ32J99J36M4J1qn9
-8232A605n7n9m2rKJ8K5N6L4Ol5o9k1PL1J1l5MN1L2k5NO4l2q3n1J4R2Q1j9r3K1J43Q4l3q8
-8196A635r6m4l9l8K7J10M5rl6m1J3L0L5O9P9M7Oj6m2m1o0n1n4p4QN7N2L7l6n4k4m3m9K0P4
-8161A497J12O9J1n8q3n6jj1OnpQ5Q6j7k7j8n5k6K5l0oK4on3j04q2k7J7L8J4J4O4O0j3PJ01
-8125A545Q9n2j71j18KL5J3J6J8O8M8kM3J17O1n0l0Mk2r8p1n1l2K5M1N2L2qp0n2K0K0Ol6j02
-8090A290n4M0P1O7Q1M2k2l6r4p0j0L3M1L4QrL3K6J5J2Q2O0k8JL0lj08j48p6NJ4L2O6L6J3
-8055A474LJ0Mk3k2N6O3L3J9P0L2k5r1r7J0L6OMj4N1O2lm8l3n4KP1M9Jk5q8q8q4kP2nRlj2
-8016A420l1k2J8J4l5m9OP6P6J0k9OL6P0J29M5k5pk0o0r9r3m9J5nn1m4J5P4Q9L4jJ2L3Jn2
-7980A507o4J5L9K2J3n5j7M4oPK6k1k4J9K2N6P7Ok7M8M9m6m9J2nl6l0m8o0MR5Q0J4L6K8l2
-7944A699n9m3k1LK2j4j5Mk6o3o7m4J2M5P4M7qk5j6j1jK5M9O8K0p4p3J1M8MK8N9K1PJ0K8L9
-7907A763J8jqj5p3j04r6k3PJ8M4m1r3j9N1N3N0O5J6m8n3POj10j32n1O5J01J5n3o9n1l9%J8
-7872A218L1N5N2K7N4M1MJ6J05O7k2q9j29m8J15J40M5n4n1J3m0n9JJ5N0M6L7m9q1l2l7l2k4
-7839A385K0R2J09P2k9n9m0n3r4r9q9n5oO6J30Q1k6j14K1J19N0L6L1k3o3n6q2j1R1J05RJ2
-7807A530O4j5l6J9J2nj1m6k5J4Qlj5L0Q2J5m1JJ9J1j3o4n3oP5J02M2n3o6N6J46J19M6JK1
-7772A961Ol0n8n6RQKNm8q3r7p9o0j8N2K8j4K2K4N1K0q2r9j6O7M4l1j5J11J41j2k02j93n1
-7738A307N0M1n9o2J4N6K8o1m0J1L1N2Ml0l0j6j3l2l9j3K0O5O6K8P3J33K9o6n6m8q1n8K6n7
-7704A273p3Q0J25M8O0K1n9k1k9k2L1L1Mj3L6N8j6oj1p9p3pQ1P6K2l0m3K1J16J85J62O2m9
-7671A961q8p7o0k2j6n7p7oJ02J10M0K5l0k2L3N4Nj7m1n0nm1n0QN3%n0m5n7p0p0q3n4J2K8
-7636A343Q6J08J00J00K1j05j70p7m4m8j5M4J04J04L7k3nQ9L9n2n6nJ1J8m9j21p5j0OJ6Q4
-7605A455M1rL4Nl6l2P%m1m2k0K9Q5R4j3j13r9q4n2K6L7L5M7mn2N0J56O6l0nNp4k0O3L6rJ8
-7568A554R2M8lrJ3PPJ8n2n5L6O1kPNL3L9m8j20n7j5J6ql4k0j8kJJ1L3J2o4j7K3N0J8l9j0
-7530A511l0o8m8L2J14P7J1N0J2n0r6q3L3J11O9ro2r5n1k7K9J26J08L5J8j2n6p2j8M2R6L9
-7498A736j06j66j03lK2qON6M6k3k2k1l9n4m9m9k2o1j9L5O6J78J27Qj1M2N2L5Qk5p5k5N9J9
-7464A614K4LLK5k7m5L3P1L5Kl5qk4o0n6J4N1O5M1j6n6n7L8L0l4j6O2M5k3p2n6q2n8LL3R6
-7428A563R2Mk9o9j24n1K0Q1R2K4m%K2L4j9p2o7oL7N6N1L4J8NkJ3J7K5N3j0q0q2r0q1m4n2
-7392A359p3mL6P0L4o4j52r1P9J26Q5L3P2J03k7j14j11q5J8O7L1N3K8o5q2q9l3N0J16J20O2
-7361A552L0J7k4p4r9j12m4kl9k2L9Q2Q9O0j4l3k3k1J34J59Kj21l1N6M9lk1l6j2jJ9L3oj0
-7327A573nK4jn3p1r3j7N7J4m3qRjlPJ4l6k5L0L3N5N1l0l1Mj3qk6M3J08Q9R9m3j37n5K4M9
-7290A584K6LM6L6J1l0j3l0p7n0j2P%j3o5r9m9K4j6k8O6O8K4nm7MN3P2P2M0K8Lk1n6q4m6m3
-7253A383n7j0J3kMJ4j4m1J1O8Q4R9M5L5M7J1l4j2P4L8m3q1p0mP3K6o9o6l0J2M4M0N5L2l3
-7218A642kL3JJ5M9Pj3np4p9j3k6j5K4K3lk4p3o0m6k3O3N3l0n1k2J7P9K2L2P7K9J8J6jJ2K
-7181A654mJ0J5J0l9l9pK2J4j8k7l5m6p2%N3M2k7k2rm1m1QN8J06M2l6j3Qjp1l1jJ2M7N3J7
-7144A591q1m5l2j9J2j3J0N8rm2o2o1OM9O9P1O1L8O5K7n4j8k1n4k2j0J5k6n1rJ0OQk3o7l4
-7108A343k4l6m4pP0O9j2j0Mk3o0p9L8R9M9L1K7L5L4k8r8j14o9L2J18J2k8Om3l8K5L1Q9O8
-7074A467rm2n0pP9O1l3l6j1K5M8L7k3m9l9o4o1j3R6J47K0k6j2q9j34o4R6J51P9J5j1k7K9
-7041A550Lk0J2O4J13J8k0k9l9m3L1M4l3j3Pj0k0n2l5M2K3k7KJ9M0J01Qq1j7O2K1m7l3o2j13
-7006A466p6M2R4O4L7mJLn3j09l1N1J4n4n4jM6J02J07L8p9n4L8P2M5J9n6j06r8j37n8jJ3R5
-6972A376R1N3K2p8j47o9O4Q5P7R1N2L8J10P5j1q9j30o5j2J7L1J2l8r1o3J1N0J41J34pj24
-6941A606j05K3M9L4L5m2o6k3k1qPj1m8p6n4J0L0N5L8jL1O8P0J8n2j03q8m4j1nkM2N0J4l2
-6906A388k2N6J13R9Oj02p4J5M3L2L4Km6j8rn5K4P6K9J1j3n4l4j2N8J20L7j03r7J5O9K2MJ3
-6872A627Nj3j6j3l4j9o0p6j2O0M9j0K2L6J2k0J9K3K3K8k2q1j02rL7jJJ2k1m9QP1O8j3p7m0
-6836A413L8O7N0Kj3Ok4j06J1P6n9q2n1k1j0L2M1K9N0J04R2J8nj4m0OR2Q5j6q7l3M2k8r4p8
-6801A493j4m6J3P8M4K5j8j4K7K8j2l5n0r9j06J2R8P5N8K6j5Q%l1n3lN8N4KkN7N9o4j26p7
-6766A450o8L7J20L2k1r2j40n8%N9O4J5nnL2Q1R8O9Q5Pp9l7K0j4p6k2L8K9J4l4p5p7o9l1K0
-6731A367O2L4L3M2O4R4P5m8j99k07q4M6O7N9K0kj9K0L0j6nRm8n3j0K7Q0R4J4p8j14m9P3J07
-6697A485M1K9L2k1l4jJ9M0L1L2N8Ml7k5m5q9l3J0j0N6J22O4kK3J2l7p3j04o2p1q6mQ4R3M4
-6662A545k5k4l3k5J5k7m5JO6J7j3k2K9J49J49Qp0k0jl9o9nP5M9l0p1m5qqoj8QL3L3j3k9L5
-6625A566k5r4l0LM2M4L6J07P8J2mn4q4o7k0L7rq7p0n2M9P0pK4M6J3K0N0Nk8L6M0k2k1p3q8
-6589A443l7p4n6J2J4K0O1O3on8n6p5n3O0J81J55P0L1m2j09r9r9n6JJ5M7R6J02N2Jm3kk8M
-6555A535O0K0k8l3j3J6K6N8K7j8J7j4j21j06M2N1o5n6J1M8N8PP0P0j8j0J2L6O3K0l4J0Kk4
-6521A719M2O2j6p7l0k5m6j3%K2M8j7j6j3n0k6%j0M8Q4M0L8M7j2m7n6r4n7L4L8L4O5Q0Q4M
-6486A884o5j03q7m2k7l4l6m0o6l4mj5j2L8N5rn8q1q2n5M2J34J49Q6N2J39J01l5m2J5k2m5
-6454A701j9pL7R9M4m2o8o6j20j10m9RL4L0L9L7K6K9K6J3m7j8J0l0o6M1J06M8k0k5Oj0l9k1
-6420A578k6j5Nk1L8P0%o6p3m1RM0L8K9L2m6r1l1KMj9pn6m8L1L7J3M8J3K0ol2J9K0k7k1N8
-6383A478R2O5K4m6m5o2n7M5N1L3mk7kM4N7L5m4o3l5mj3l1m1j34j29p1l5M4J18J87J50O3N4
-6350A697N2mj5k1q1r0l7j9K6R2K8k6OK8J4jM6Oj0j4j0M4L6M1l0j44j20q8p6nK7j9L9L3j19
-6315A286r2M7K2K0P5M1L9O3P8M8J4j7o7m6rl7k6J8N5J33J15K8k5l8m6k8m7m8n0j19j13m0
-6283A234J0l0o6K6J46J12k8r1L3R5M8rp7m8OJ8N7N6J8J4pk5oO2K5p5m8K5J5J5L9K4Mo0j21
-6248A391p5L9R2M1j3N9Q9K6j1K6Rk9J9N5N3L3o9j18j10n5L8N8M7Pl3m3J0P7N6k2r9j30j08
-6215A310l9MN0Q5P8L2Pkm2r5q4k9J8J6L8P2O0j1o5l9kl9o5K4R3P4k6o5m7j5k5L6J01R3M1
-6180A542Nk9o4l7l1n6pM4k2k3N0J13O7jj2QL3J8l0p9j12n9k2j0N9J32J41M4o7o4P3J15K6
-6147A745m9l4mo5l2RL5M9k6q8p4n1j4M0L8J5j1j2J2J1n9r7p1m6J3Q2N9j0l2j2J1P7R9O0K2
-6112A590K4jJ6KLl9r0p9o7q0r5J8J27J32P5K1K4P9J11j0r2j42j80n7P5R0O6j9o8j4K4j1n4
-6079A379L1P6pj5K9N6J3L7M6j7k6J4L5oo3j24j12jM2J0oK1K0j0k1ql1j6J0L2j6o5k5N1J1
-6044A344l7mJ6K6Ll2q7J1J06O0JoM9J14P6L0k1o3m2m3mJ8jM0L6k5p1o4j4QJ3Qj9kK5P2M2
-6007A563j4j7l9k8L3J0m6k2J8M1M8jp6q4o9l7P6J31Q1L6jj5K1N6km7pl3q3m9NL9K7K6K4k1
-5971A544r4o6M0N4O1J5j4J5ok2n4m5K6Q5P5L0j6K5N9M0k6p8j7M3N4Oq0p3n5KL8L9O6j3n5
-5936A603j7l6q6j04j6J4j2j0lJ3O8M7m2j8K2j4n6r6j5R1O9l4k7J13J44R5l5j77j72l4N7P8
-5904A410J7k2J6K3o0q3j3n1JR2O6K8O8J26J30J28Nj07p3o2j11l3R4Q3J2KN2Pj02j31k6J6
-5872A502m8q5p1L7N1L8O3J8pnk2j3k0oM2Q5M1l3r1p3l7L9Po7o0RK3O4R1J9q3j02l9L7J32
-5837A436J75Q9l0l7k0oj9o2j02o6J5J15J90P7m5k7K1K2l3j6j3j02j51q6M0M4N6R3O0m2p4
-5806A502lRJk2K5N9R3N9jk9m3n0lJ2p9q8j3pOom5rO0R3J20Q8l4q2o7n9o3lN5J1o4j15m7R4
-5768A355J01P1M7l8J1N8K4mM4K8m1p5m2M8Rn2k6j0J7RrJ2L6Ml7p6l4RL5N4K7jJ0k3q9p6l9
-5731A337K2P0J8KL1JnPM8Np3p7j7k6l4m9o1m7%J1L9P4N1L2K9J3K1M6L0k6l3l2j6kjm3q5m4
-5693A216J6O3N2O8Q4o6j60p9L8L7j1J7L7N9N7N9j9n0J8K2L0O7op1n2L2kKL6N6L1j0j8oj4
-5658A533j16r0O1J19P8K4qm5n8j5M5L5J2l7q6q6l6JN0P7P0J4oj2l4O9J33N4p1m8j5n1j5M3
-5624A589Jm7n3l9mN6N3N4J1k3m1l0K4L3J4l3j4l5j13p4O9Q9K6NO5R0k5j27j23k0N3N8P8N0
-5590A617l5q9n1J9N8R5M7k2k9j6m4l5pM9R0N2K1M7jq0r7j45j21m7j0L4M1P9R2Rj06o6J0L
-5556A362M8O0K5K8J0M8J6r0j26m8oj2RK7k3q8j0J03Q9K4J0qn4l2L9M6L5J5QM4O7Nq0o5n2
-5521A424l9K7P4J18J24K9mL5j4n8p3m3p0q4pJ01L8j00j66r5K0J09J33Q1ro6m9K3P7j8m9O8
-5489A537Or1k5QK3%k2r2n6L6J7J4J3Q0J19O3L8K8j3Om3j19j04p6j2O7M1oN3L7j1Lm0q9KJ5
-5453A407k4k3L2P1N7k1o7QP0L3M6j5j9k7r2k0N4J4m5q9k2L9K5K5K6k5k9K4L2mm4k4lQL7L1
-5417A446P1N5J2j1m8n3J3O5M1N9O6Pnj2q8r5n4RN7K9L2K9J2jl6l9L9O5O5K1n9p3J7P6L3j6
-5381A729m3qJ5L0J4o0j36j06n5mk8p1p1l3KN2Q2Q4L9j1L2Mq6l7j2q9NQ1l8j27q9M6J57J46
-5347A414N7M9Q3N9P7j8j19r8l8N4M5L3O5m5j39r1K3M6k4K0N7j9l4J8P6M2L2Ml9J9%k1m8n9
-5313A481o7o8n6l7nK0kN5J13l9j35o1j6nK5P2J30J08M2K1L1L1K0J5kKr8j17l8k2p9k8M0N8
-5279A389J6L2P3M7M7OmM5L2k7o1p1n3ML2ol2L4L7Jk4n0l2mk3n0l8l1m3M1J15R1M5mjPM2q
-5241A574m9k6L4P7L7l1k3J2m1n3J2Lj05j13K8J31J27N1j4L6M2n6j02n4M7N1j7p9l6O9Q1J0
-5209A623p5j41o2O2R6P4J7NJ7Qj4l6r1k3M8K0Nj8o0k4M4O5Nn0RP0N9K5Mj8KK0qm9j05j12
-5173A392l1L1Q4R8Rj01j18k1K3J9J7j9mM1j0n2K6J08R2K5J2n4j24o2k0j3N2Q6J11M6pj1r7
-5140A528j45k7P9J01O2j0mK7L5K1N7P2j3j31j56j05j6K8L8N3M0J8pK3L6Mr1r0j4J3k1r8l3
-5107A274L2L1O8R9J15M9J3O2N9mj9oj9k9Jk4m7l5J4Q9O3p1j37j09n4K0N8K8m1m2k1o4j25
-5074A228j26L1J53J12Rpm2o3L7N2J1J3k2rM3K6L2M8N8on5j2J4l6o4n4lL3M6N5J1KL5l2p7
-5039A441k0nn9n5J6K9N9P3J1k1o4p6%O5R9N9m0r3j04n5l2l6K1Q3J43J45J09Rm4m4n5L0L3
-5006A622n7o3k3L6M7L0N4l1o6K6K1o7j24l7K9K6J9K4J7jj4j0M2J5j9k6N7O1l3m7m1n5p9j07
-4972A226p8jJ11R4k4o2m6n1mN9O4Q5P3N8Q0kp1q1k6N1N2L6l1o3k5rM3M6M0J8m1m9OkM8N3
-4936A577m0k8K7M1J3n4p3j5j9o7n9M3Q2J06O9J4Kk3r7o0L%k1j2K5M3N0M2M1L6n1j50r4L0
-4902A381J6p3j4N7O5Ro4m7m1o6jM9Kq0q2j5N0J17J13O1O4P0O4O2k0p9l3O3N2k7p9m1K6K2
-4868A581L1%r2j24n3j4o9j8O6Q3N5K6M0P1%p9o8l7k2NO8J11J07Rm7k5N9Q3J6r3p3l6k4k4
-4834A513l5L8O7L0L7j5j9llj7k4LJ9k3n6J3K6J5l9n2l8k0J3k1n3kL7n0r5j0Q1J30M6l5k0
-4799A438k1J3J6QL4L5JkQ5R7L9ln7r8j25q2L3O7J4k9pK8O0N7K0M0O4M5m3j50j11M%n1l7O3
-4763A445J12M6jJ4M1O0j1p8l7J5R6J11Ql5nO8pj06m9l7kJ1ll0p6j03o2n9n6J9O2L7J19Q3
-4729A590o4q1M3P6L8nk8l3l1k1k2p0l6NR3P3k0j0o1p9m6Jm2p8j4M0Rj6q5j40k4Q0J05J03
-4695A250J00P3O1Mj2O5Q6J30J05O5l9j21q0j3K0P2K7l4K0O7M9k1j10r5m9k6k6nJ6j9m7l5
-4663A478n2j16p5LK8P7R5N7N6O0M0J2o4r6k1L4kjL7K1jM5K7pJ5M4J8j6M3Pr8q1Rno5k3N2
-4626A535J8l7J7J4kL8J0j02j01k4P3J04N8J6p6q5J7O8k0m2M6N2K0M7l2mN4OjPl0o5o0k8m1
-4591A450m8nJ8K1L9j4j0L8L0J8K1N1R5P0N7J05J44K16J97J55J91L23N47P81J061J365R95
-4564G911k41j241j347r79o66n09l02j79j54q9n5p8n8ppl5n4qK0j2j0k9m8j4n3p1p3o8RJ6
-4534A569k7k4m8q1o5k4K8K1k6m8r4l3Q9R0K5K9J9K2k5j28r5L6J26J09L8o7j8O0k7p2J5N6
-4502A430P4P9J6m5m5K3k9r3p2jK9N8L8o3o8J8L9l0L8J28P1K1J2j4m7l9k0N5P9K5k9o5KR1
-4468A666O5nj32j72k4P4O3J2k0pl2j4L4P0N7L5K8m7r8o6k7N2N2m3k7M9J19O2p7j30j09p4
-4436A334KRK7P7P2O5lo4k0j5q4j13j4J37K07J29p8j89r9jLK6O2K1k7k4Lqn1J3Q6jq7q5rL9
-4400A340KJ2j9q7m3P1R5O6J06M4pl9m1l2K7N8M0L1k2o0j9L2R0P9j5p8j00j29j07j7K8J3N4
-4367A373P5N5M0K6k4n5j1N8J0l2l3l7k0N6J07M1lj5r8r8nj1qJ08J53P3K1K0J0l6p3o9j1m0
-4333A547n9KL8J8r1j02p3o3J3P2P2P8J31J07j6n4OJ6k1l1o2o0nj8l0K7N3%rK2j9o0J0K6k6
-4298A439l5MJ1J5O2K3o1m1JNQ1Q5J1op2m7O5N6j4k0n6q9k9mk9j1P1L8M0M5k7NL6M0n1j19
-4262A422j1Q5O1M4L7n1r3m2m2RO9L6j4oL1O3j0m2K8Mp2j26o2J8Q2O0m4q4l9oJ9J2l2ON1N0
-4226A411L8j3j5ok8K0K0m7p3J4J09L7n5j24j41j0N7N8L2L2kq8n4L5L0K7J2Jrk5K6L3KrK3
-4191A318R3J14N6k4j21j22r2j5R8O3L2O5O4O1J7lk7m5k6o3q2J2J48J37L9k4n0n4rj4j3rm
-4158A520j8kK7O0P7Q5N0Nm4o5q6j27r3l0O0Q8N5qn2k8J6N9J9o5m5J7K7m4o4J2L0K2O1M9K4
-4123A592j2K2J9m7k9L2M3Q8J04K8l8p5j00l0O5N2Qn9j29r5j2M6J06R8j1j28q7k5J6O1O6L
-4091A572p5o7o9k3N5J29J07j1m8k4%p7j20l2K9M1M7J35Q5n3o2MO4N5j2j03r3o5o3n7j1O6
-4059A324J08O5j3k9K2N8J9r2j13o3rM8R4O5K5K9M4J6oOjk5jPk5j3j7l8K0O1L1j9k4j4%K0
-4023A560L0j6p7l3J0K6N2L4j6j0l8NMp5j6Q9O4j3oL2qj3Kn3j94j51K1J27J24P5L8J4m7k7
-3989A514J1k8qJ5K3ln5l2qn2q1J0J16Q1qm4j7Q5M1m2mj9p2n9l4m0M0N2k5l1K6N4O4%o1RN6
-3952A474lk1l9k1O3Q9O0O9J03L7j6j8n6o4m3j7M6M4j1n0j09j49o3N5K8K9P0O9Mp4n7j6L5
-3919A448J10R6J4n8p0k1k6J2L2j2n0p5k2L6L2N4M5J2M4P6Mm8oJ7n4j12p1J1P0R6K2m8k3j6
-3885A519r5j08rR6N0j8k5ql3m8JK9N3N7N1K3M0L1n1OP2M5K8l1o9n7p9j05n0m6lP4J04N9j7
-3850A486l0n6k6j9M0J43N9l4J8M8J6k1n8m6J5P7M5%J5L1nJj3q0m2P2K6o1J7M1J0Ll3l7jO6
-3814A667Or5j20q7m1J9Q3J03Q8l2q5k5K4M4L4l5m4k4j2P7P8J9k8l1K3L5K9Pn0j11m4K7J8
-3781A517J5rj5k9p2q6%P0k7o7j9m6o7l1P4R6O4J4J1PPp0p1k2L6N6L0l9l1O6M3l9r2k1R3J11
-3745A457okN7nq0p4k6K5Ol3n3l2OQ5Q5K9K1K1K6L4M3M1nn0j7J2pk4p3k6Q3L4n9n7k9JQJ5
-3707A431Q2Q2Q8K5r7q8l5m4n1p1n2M0R1O1m7k2N1M0%K3J1j2P9P9L9m6j10p9j0rm3k9Kj2J7
-3672A384P4O9N1J04J16K7k8l4k1n4k1o8j37q6J9P3N2J9r2q2N7J13P0M0k4o8p9%O8K2l9n6
-3640A469m3J5M0o0r5oM9O3J7l4j5N6J03L2j00q5k2N8J26N3K8N5K4LJ1l1o6JL2Jl5p0o1m6
-3606A467j9JJ0J9K5Ok1m8q6n7j0O2P4K1l4m3m7q5m6M9N7N1O8j7q8k3J16J30Q4P8M0o1o9n4
-3572A550k6L7L8n4q7r1n0N5Q6N2J9k4k2P3N1m0j6J08J00K7M3L0q1j07n8OQ9P7l4q6q0p7k0
-3539A488k4L9O6J2r0r5M8J18M1m2oK0l5o4OK3p1l5N3N9M6nOM3M9N8k7p3k7kQ6J11Or3j45
-3504A544q6n9o8%O9M9J0N5R3M0p9q5L1Rp6q8p0K2J4k8K2O9O6L6Lj1pm9o0k1M8J00O5j2o9
-3469A477n6kK6J9M5L9K2lj1knm3m0kk9m6k5L0Q8O0n4o1l0lOm0M4N5M5j7m2JN3Ok8m4p5l4
-3431A324LRLQk1o6j4j5l3L3Q5P8ln2kJ3k8PO7N2nn2j9K9l7p3o2l8K0Q2O1mq8j22m9M0M3M2
-3393A216L9J3L7N5Qm3MN9J5nj4n4p8qO2Q3O7%o1q8l4j1NPj8m2j8M2P2O0J4n2qqk8M1J25J59
-3355A613Q5JrK5J8J5J4l8n9l7PM9J6n5n3L4k2l2%o6n3jOl9n0k8N4P2J4K2P6J05M7lk1o5r5
-3318A547n6n9p4j8nk8K2P5L3J3m3q7rR3N7l2K1j1r0p4J4P9Q6R9P5J0l7m1o8q3m3J5K7N3P5
-3283A536Q1M5J8l3n9n2j0J7m1j16p3O5M9J7Lj4j3M8P2N5M4k6j4J2j18j20j9LM5O7N7L6k7
-3250A535q3o4K8N0j3n4p4j01p6J2P4O9J26J42O8r0j55r0m4k1M4N4K2plM0L3j8l9OQ0R7O3
-3217A611k2m7o3K0J17L8k0k0lN7K3r8o5J1o4j17q8n0mP4J29J37R3K4j9l0%J3m5p1n7j5r5
-3184A354j73k7P9J11J42O8k1k2Plj5K2L7Rk2j8l1k4Pj1l5mJ9%J4N1K3n4o9k1O5M2Pnl2pN
-3147A468k9l9l4J2Q7L6o5o1o6j2P5K6l7O7J54R5o4j27o2K6J0p2r7q4o9j3J13J81J25J4p3
-3116A485j28k6R7O2J5J6jlJ5k6o6k9L9P1K1KN7O1L1j0o4q%K8N6L3Op8j05n9n2j8L1%M1R0
-3080A584L1l3l8kj1o1m9M9N0%p5l7K7rk0K8O9M8L6N2N1M0O2L8l5k8n0n4p4n7QM6M5n5j35
-3045A441r6nM1j7q7k9lk5J1K1%jL3O4R0J32R1k0j9k8kK0o0m7L8Oj3k8o6r5r3o2l7N1J41J14
-3009A461L6L5Nm8m5j6J6K0L3N3J5k2J8MPn9q4j5l5l3pl4l2j2j0k7j6K2KKON8J38N7J4J8r
-2972A516o1o0OO7O0J0k9n9j9K0J9pn1q6l3J8K7J4M5M7K1k9m1k7m6j2M0Q9O7k3m5m8PK9J9
-2937A445qL2J12J05K1l7K4M7q5k02p6O9P1P8O5K2j7m9j3J9mo3q0n2%K4kL6M9j1l6l1k9k9
-2903A395n8n8KR3O5P2N2k4o2n2n4rL8M0L4J5J9Kk3j8k1L8P5K3M3Oj08o1K6M9N6K7Rj6l7m8
-2867A530n8j08l4jL7N0Nm9q1j3L6kl1J4M2J3M6K0j1M1L7J0l3m9JQ4Mq0j9j8n7qP5P8J7j4
-2831A474j3pJ6L8O5Oq4k2N5L7j5l9m2K5M9j8l0L4J5nJ5K4NJ9Km1o4o2o2m9J0M5N3K1m6p7
-2795A332p2m9RR3J29N7p8j50kR2J44J32N2Rk5j4lnQj1pj6L1ol2kj6k6l5m6j6K9J7Lj4m7o6
-2758A399p6n4ON6N4Q0L9Rln0r4o8mM1N0L4M0m7j09kP2l9p0J8J23J22L4m4o6p8p9OJ36R7J1
-2723A544K4lk6o5q3l0K5K7K7Lk7pP1J33J26N7o6j70j15k3j5l3K3Q8N3L0j7l4KRN0O6J3MN4
-2688A715no5m7l7mj6r1n9K0M6J35J45k7j09m0o0m7nKL2J8NLJ6jl0J0Q2M2k1p5k0M6K9M0M
-2652A631j8J9jn0p1n6r2k9M3L3M2O6Q2J9k9j8K1rn2l6kM6k1o7k0N8J6j09q8M2R4N3J3p9r1
-2617A340n0n3n6J0N0k4l9O3J49R6oj6mM5Q8O0j9NRm7o7k3K1j4oL7M5P2O5k5j21j52j07k5
-2583A301J4P8J05Q8J44J30l5j08o0qJ0m1n0j3M3L3n1m7J1k3n3J5Nl5l2n3n1N2Q3Plj8rJ9
-2549A448L2QM1L6M5O1N8O4pl1n9o0l9q1q5k2NK1O9N3jnk3p2o9l7k3N6O7Q4J48J22N2jj7o8
-2513A770r4k1J1J6rm5r9j06j9j9k4K4O4J2k8k7j2J6K7K4j0m2j19j58l8O5P8M3M8J9j8Ok1
-2480A314NM4Q8R4nj3k9o1k2QK7M4j1j20o9M7P3N6K7L6K6m4j07j03jR5J32J17O1kn9j32j15
-2447A401n0PpoQL0Q6M9J6M9N8kq7p0j3J7ok5jjr5n8O3N2l5l7K7Q6J21R5lj16q2jn8j06q7
-2410A219ON4j1OO1P5K7k5k5J8K5loj2n5m3P7N7k4m7m9j0R2J45M2p4p3n0j5j9L2P5O5Pp3m8
-2374A421K1N4J3q8j18j6M2MqJ8K3rm6Lk1j7K6P6R6K9K0L8J3QK1L8M6l2j9Nl1m0l0j7k5K7
-2338A525K3m1q2r1m5K7N6J3K7O9N1O4J8rOk1n7L1O2l6j05o0JM2J15J70Q7m9n9jm1j25p7k7
-2304A461j9K2J8j4J7qjL7P6M6K9j2n9q4k5j1j00j50j41nJ01R3O1pl4L3K2QJ1K6N8M5j1j6
-2270A467l6j4L2L0k4j10o7N1L5K7L2MMJ8J3M1P0P6M4K2j0Pnn7j6OJ0n1p9l9qN1J03R6Qn3
-2234A678o3r2q4q5o0%K0M3R0O7Lj3j7m0nQ0Q8L5J2J7k5j01n3mJ5L8J6n0o5l9J4QL7O2M3N9
-2198A629K2l8J7J9k4l0l0o9j62j49n4OM7O8Q4P6MJ8O1qJ0J29Q6p0j02o1J5M2J6p0j63o3q
-2165A248k7J1kM6Q9O5L8P7N9j6n0k6M1k8j07o6n3p7qM4N4nm2M6R2L5M4L3L6Qm1m7r5n1M3
-2130A368N8k2o1J3Nq0n7KO9P0m0kJ6j6J2J4M3J15J15K8n5j1J4m6q7p0k4K0nL8R0L7l8o3n7
-2095A393q1l9L6J03J10Q3po4k8N0O4L4J2k3m2r1r3L5J01O3L8%%k9m0j2J2%Q%n0o3nJ2o2l9
-2059A386RK1k3j29r7K1R9R9P9N3J7j1p3p9n7NN7N7O3Q4P3K9l7p7l5k6K9M0l4m6l7k1N3L8
-2025A530Rj6m1l4K9N6K4Jj9%k3jk1q2o9k9M0O8P2O4n4o0M5R3J13O7o5q9QN6K7l4o5J6J9n7
-1989A578o4k6Qj7k3Qm9o0rL0N5P9J00O0oo6l7J1m2r3r1JN7N5L1O6Q0L1Jlm3m0Qpm0k8QL6
-1951A559K6Qn5l7N0M6mp6r4J8N0ML9K3j8J3j1j19j15j9N7N7Qk3r2p1L7Q0O7K3m1q6o9jO2
-1916A296M6M6K4JJ9l3j06p7j9M9R5O0Rp6o5pP0P5k8l7j4M4N6M8j0m3l0J5L1M8pj35p8LK3
-1881A293L7l8p0j2L5P2J40Q9mm2m1j9K6J02Q6pn6l0LK5N0N2n1r5o4l7K2J9oN1K2l3p5j15
-1847A329p7j0J14J31Ol1n9j19m5N4M8ML1N5K5PJ0K6J2M9P2Qm9k6m3q8j14j12l7j8J4Q9N8
-1814A314N8P1M8on6l3k9l7LOLL5J8K3N6N4l7r3l9k2JQ1P1Rl9k6j3pJK3L9Q6O8K3l9m5p1j13
-1776A386j13r3k0PPK0O2R7Q3M5MLm8l8KK3M3J11N7q0j86j57J3L0J0M3Rj4L9K8oKj0L7P0O0
-1740A526K8k4l4m7J%q6j05j5L0P8M7mJ6K4L8K9LJ0L4N2M6ko7nN4Kn6k4Orl9m8p0o6N2R7N9
-1702A531J9k6m8m7L9L7o1r0l6L1K5j1k9o7n7o8j9PL0O6P3R0P6J9j4m0k8j9J7L1Lo2q4j7L2
-1667A303P2L4Ml4p1QO5L5l1n4K3P9L8k9l9k8j2K5R2M8rqJ3P1J06j9q7p4k7%MM3M1L5j2o2
-1631A543pL4J4mJ3j3m7pM1M6L1L1J4NJ2M6J6n3p1l4k8QK8k9p2k4J3J1M7Q0M7l6m3j0m6j06
-1595A450p6m6J3N3J2j8k3k3l1k9QK9M5N2N5L9N8M1k1l4m7j00o7j0J4M1J3J0J4M9N7m1j14
-1562A373j06p3%R3J35Q9mj38j21L2R3R5P2Kp5j7O2J03J6r1q6p6l3L5M3lr8m5N7R2Q6L8mQ
-1528A554Oj4J3j5n5m0M9R1Nq6j66j34j2M9Po8r0k4P4J37J21LK2Q5Lo4m4m2J5P8N7n3n3M6
-1494A455J24J27P8Kj04j10KK9%qK5K3jl3n9n9k2Nl8q3n4J6M6kJ6L7N0N4K2o8q5J3L7nn7r5
-1458A278o2PP4M2PJ9N3O4N1j3p2l2l4rJ11J40J9j13p7k8J2P1O6M7L9Qnk7m4k4q2r1l5M7M5
-1423A452J0M7R4P9M0n3j16j09o8o0k0L0OM5P4J5pL5M3K7K6Mk9m1L9M7m1o1n6n6n1K0R1M3
-1389A499k0OM2ol9L9O8N5J5q7r2%K6Pq7r0J3J4KL5kPmr6p9qJ01J49N1rRk7m0JOM2j0q8j2
-1350A391N8N3J8K4J0J4j3p3j04q2l1n0j03k3M3P4J26M9K2O1j7p7m3j0lLL1m2r4n7j2K2K3
-1317A188N9Q3O0L8L8M0M1k8r8j24o7M8N6M6N5k2n2K5R4M6%j5l0k8J0K4L0N0Nm2q1p7l8N4
-1283A388P2L3O6M7r4k16j60K2P0K9N7O9M8M7M8j4Jk9n2Oq2j02m8k2oJ3L8M9QqJ6O8Q8J9n7
-1248A412l0J0n0l9O0N9l6l9J3L6O1M8P2P7L4J9rr7r9o1m1L3N9Jn5j1J3p7j31q7KR5J04M1
-1214A387k8m6ML7l1j29o3L5O5Q4M6N9L6k7n5l3mP3Rn4O6P1NRJ5l7o7n7O6J62J18M1m0o3p9
-1179A575n6q7r4%M9L4J2n1o8j0jL6M9qm8j0N6R7O1Pl8k3l2n5q9r2J8M3j5J3O6L9k9l5N1R5
-1143A460O1K4J8Oo7o4L0P7O1L5M5L6Kj45j63n0j1L4M2klk7j0P4Q0Jo5o0k4P2O6QrmkMmp6
-1105A450r3n7l8j9k3QO5JJ2R9J24P5O3J7k5q4j11p8l5K5O5L4j1l7l6L5M1m7j05r2RJ07J19
-1072A458O0j4qN5M2J4J6Ok4r3j11m2P8M2l6n7p3j3R5J08K1j7k0m2n5q8r2j0O4Q2O9L5l6m2
-1038A372j8%K0J8N4J24J97J37qj16j16o4k8P1Q1k1o3kM8M8Q8M0n3j09j25n1l9p3m5K6N7L6
-1006A486j0l9n3p9m6K4R1N9j9m4qMK6L7k7k2Pk1p5J7J13J6p6j8Q3O6N4J3k2N0Q8M6p1j08
-972A542l5J6Pp4p5K1K4O2Q0L7oJ7%q1j63j35n6oM0N6N8N2N6J08R5Km3m7k9l1q0o7L9P8M7
-937A509J8j2j8k7j0K0M7J2k7M2P0J3p6k4O8M5l3q4l9LN9L3j5l8n0l4n3n1Jk9nM3RJ9J1J4
-901A411L7J7nj9k8j2N6N1L6QM3Q4J8k9KM0M5L9k1j00j32j41o8P0J14L9l7r8o5K5L6roJ7M2
-866A460N6O0N3L7k5J5M0o8o7J8M7nj3M0O0k6j07p8j2j5QL1K2l1n1l3J1J9J1L5N1O3O0L3L8
-831A737n9j69j16n6m9J2Q2L6j4qK9J09J39J09K9p7r2m8NK3J9j7n7r4p6j8L2K5l1K1O8M9R
-798A552Oj8l8l1MO2K6o7n7LM8O2N5O1K6l2q8m1M0L5jj8l3q0r7l2l7o4K0J6k8m9LL3P7M5m0
-761A323n6n0J2J3j1L0N3M0J9J7K0K9k3rL8M5L1q%K1J8rp4q2k9L7M4Jm8o1p6qK0K3O7L8n2
-724A343j3O3O8Q3J31R7j6nO1J8m4k1l5j15j15q2l8n1m4L8K2l3j8JM3M0l2o5jM3mj8J8m0k4
-689A255m0n3oL1N8J18J02L3mJ3qp8n1NJ5rj0%L1M0N6J02N3Ok4K3Q4N3Ro7j14o0L4K3j01j18
-653A401n1k6j4J4O9J7l9j3rk6j3J1K3Nl8j3O4P4P2Pm3n0p1n4J7J7j0rL3L8N7P4J9m9n7n8
-617A369n0L7L2j1k5N8J40J30J03O7Jm6p9k0n5j11m3OK6K0QJ7J1l6j33r0J1K5J2P5J41M4k6
-584A608j5n3j9M1Jo7q9o0mN6R7L8o4p5k7ML9N8OL1N8L0l1j8J8J2j7m7n2r5n9P2R7J6n1l4
-548A405K8O8K8%O0N1l6o8l0nNl7m8m0kJ5o2j24p4M4J04Q7M8OJRl8n6JP1M5K4R7J9j13r6p1
-511A316r8n2J01J87J37O3K5m7l2j6M3Q2L4L0L3k3o0j11j31q6n8NO5N4J1p8j28k6M7K2L4l1
-479A312m0N2Q6Q5N7k5p8n0M3L3kj1p9q8l9J1j1KM5J9L2M9J28J18K6rkLj0q3j13o7k1L4R5
-444A502O7M2K7J4l6n4J8K5ok1MJ8K5L4J9L0K3on6j19q2p9j03r3j1L6N5K4M2O7N4N%J9J3K
-408A499rnn9o5rl4o1l4j0J1M8M9N9M9k1k0J1j0j2O6Q8O5M3N7N3j1n9j8L8Kj01j08m6M1M2
-373A529J2j7q3j30o5O5Q4J0o4PJ01R6K3r0n6J3O7K7K3P5Q4R0oj09m4k0m4m3%N0N9On4j13
-339A483j22m1Q2R4K0lP4P6l5q8q7m3J0J8N0Q7O6mn3q3o7n7K3L7m5m8rK8J7k9m9K3O9N0O8
-304A512N0k9m7J6K4K4j7m7J2J4%K8O4L8J4l3o0k0k4k2l0k0NM0L9m8j14p8K7J18J88J06o0
-271A670r7j51k00r0J2N1O2P2n0p2K0O4O5L2lK4L6J0j5q0j4O6Q9M3k1k6MJ3L1Ko5j05o1K7
-237A343Q0P4O2K2q1r8n1j6QM5J3o5r7o2rJ2L1M4O1M5%Olm3m0M3P6P4M3k4l4J1N1J4L7J11
-201A683P5j6m5m3q3j23p4M7Q2K9M2K6l6m5j5Pn0o0j8m1r0q7K4O3M7K7J3N8N6O9M3K5M6M5
-167A681J9r2j54j02oL3J5j1NK4mj3j4n0l1PJ8J6%l4p4K7R1M2L0Orl3m2n4j0N5O9L6k2o5n0
-130A304M0lkL0%p1r2m5P8J31N7j9n3k6J9M6N6Kn9k6N8Q5N7j2m2k2j9lL0k8q7j02m5N5M9k2
-94A319L1L4J7k0r9n1L8Ln9o3j3M3O8R4Q2kK0N3j2RJ14M9q0p2l7K6M1k5j23o1L8M1m6r0j1
-59A256M7J00O9m4q3M5Q2Jo4K3P5K3NJ5onJ6J1j2l0J5J5k8j03p7J6M1J7P0K6m5l8k3m7j3J8
-23A368K9P2P9J16J34K8r7p3J9K3M3K4q8r8r1j18j1J30J16K5o7r8n3l6PR5J11N8Jl0l8r4j22
9A364k9L1OMM2M7Rnpqj2j6K6L6pk6J1o5q9MNJL7Mj0M0M7O3M1n1q2n7k5J2J3j0ql2p0n0m9j4
51A121O9P6L4M2P7J05R3N6%n7m0n4p8n6j0M7Jp1p3p0J2O4J9jJ1P4J05J14M1p6j9k5q4J4L5
86A496n0r8l6k2lL0MN4L7OK8jJ7O5L9K0N1J6NK5L9N6j8k5k0l1p9j55j81o7N7Q8P7O7M2Onm
124A530p5k6Q5Q7M7q3q9m0m8J2N1K5N1N2k8m6m4nj8n9j4P1J0L6M3N5M1m1o2n8k5L4N3L6L9
159A597J5n5n3o8n2L2J05P0j7M3J30R2J0l6q1q4o1m0j2j7m1M2L8m4JLRJ7J5L8J3K0K6k8m9
194A578p3j04p9J5N0Q0J34Q8mo5p5m6J7J17J02k7p8o9l1o6j20r4LJ11J25P9L3n6j08j4L3k5
226A431j8j6M4Q2L6n5j5o3j36j32j8M8N8O9N4M4l6q9p9k6O4Q4Q2O2K5m4n5M0Q2M4l4l4k4o4
260A411q8kN0N1N4N2M3kk8m5l8L5M1k9r9j53n2R0J31M2j6L2M2j8l6k6%OMj2k5J7k0m1l4j1
296A326O7J13L1j2ok9OJ8mRJ9J6qn8m8j8l6l2l0j6M2L7k9n7M1O9J0m7k7L1K7j3n7J4K9l2j1
333A335jqR1J42N8m1knk2j1m2n8LR4P3Pj3j8j9m9p8m6L0L0k2l0L2J20J17M1k3k3pRJ9n7n0
370A576nk5q6q3l9l7o1J5L7K7L8LRM2j9p8l7MJ4NK0M1L0n1j7J37J21oo7q8k4l4r8j8P1O9O0
407A446%n9o2k7P5Q7L1rq1m9J6K0K1N1J16J27%l6M1Rk7k6n5j07q3L7P0QLj1p5j21r5k0k5K1
443A211R6M9j0O0J03J01P3J9M4K8l2m3K2J8o7j03r4q5n6m4%J5N6P8J9k2jK0J0M6N2J7kJ2k6
478A564j11j13l9pP2R1P7O1m3q8o6r8j11m0K4N0nK5N9ok7L1M6rk2m0l0K7O3R7R3L6pk2p2o8
514A392l0j5LQL6%J0o7m5J7J7M4L7j2RP6J10K8q3j11q8K6J08P7k0p1n6l4K9Q6N2poJ4O1J9
550A614r9q2K2M3L2K1l4j05j42m9O1L%M8Lj09j07L1J2k8l5nQ0J02K8j4L0N9Rj3J1o7p1N5L1
585A335k8L8O6On0m7n9m7J7R8R1J5j30j08K3Q6P4Jm1j2k6nN8P5P5O3N5N4K4j5l0J6m1q5j9
620A527J8j4m7q2k2L1j5pM1K0J4L9K8K4l6m9j7Kk7n2ql7l4o6j13r5O6J73J53O5o6j3Q3O3J4
655A561n2p6m5j8Lk8mJ8Omm2j12m5L4K9J5N9J25J14K3r0q3j1K7J8j2k8jN4M9l6n3k5N3P3K5
691A521k9n3l2m8k0O0P4Rl6K5M5M8P7mo5k8r2j02K1Mn5l3n0QN0K3N3J07R5J6m1o7r8p5l3K9
727A304R5R2jl8p3m0O1J13O1J0kj4j6J0o3q9k4j2ML4L7J6j4k4k7r4o7J9K6N4O1j7q1l5N3J09
763A428J12M6mk8j%q0j23o3j5oj7M0J36J55O1Kk9q8j22k3J2J7J8j4m8k8j6RL6P3nl0P9M0q
799A516Nqk9p8j09p3k1J3Q8J06L2o6l7K6Rk3RP0J02pn8q6j16n2O2J32M3l2k6k1nJ4J3k4m7
834A322j04m3M4P2P1L0K8N3M8n2n4K0K0L1m6p5k9k1J3%%Q3J22O2j8qN2O8mj1ll1k5j9J1j7
870A590n0o9q2J1L5J5L4M8J8k6l1l4j6j2NRO4P1qn8%KK9J3l5r7q5n9o8j1J4Q6J12N7J2j2m9
907A423j21j34lJ11J46P6P5Q7L6k6q7j06o8k0j7j0M8J48J16nm0l0j0r4j42l0N8R2Q0M8L3J2
939A646j1l5n9k9L6M3j4p0m3KJk8l0LK3m4q4p6l8PN4J11J02L1RNj8l7m5J1O0K8k5j18j15O7
975A320J68O0n0J8Q5J9n1l0m8m6mLolk0l3M1J58J13j9l6J4N5K2n0o9m7n0k6L5L6k0J9P8K5
1010A661l0o5q3k0m2j3J6lqJ6O0k2n0NL8P7L1m1l0N8R5J5p8o5k8j01j17m0L8O8R7L8LP7O8
1045A625Rp8r4o8j06j35k3O1M0K3Q8O6j4n5l9o5j7K6Rj8oN6O6M5J1l7q2JP1Pm6l7k7L5N1%
1081A343M7J7p0l9l8qN0L2M8Q3R6N0o2j16n2k8o8q0n7QL1N9J12N0rk1k9m0kN5L1M8Q8J0o2
1116A477m3p6r4rM2P1P6K5OPKk7o1q3l6rL9L0L4R4O0J8K2l9n1m2m9n5%ln9o0k5MK0L0K9n8
1154A207o9K6L7N4N3KJk6l3K2Pj8Mn6p1o9k1M0O4P0K7ll2k6J2L6P4J5p2PJ18P3n6k4M6O7K7
1191A513j5L7Q3Q0K8q7q4J4%o2n6Ok3n3J4K5J1j1QL5mk9jL8L0jk8r3j31l9P2L2mK2J5MK5%
1229A371m0n3J2Q4P4MLJ4L3L7jj0qN3kj48j29l4K1J2j7n1m0K3K8k8j8P3J12M5k8k1o2p8l1
1264A200O6Q2j1m1JP3Q8O1O9%l9k5l6k8n0m9j7oj5M1M9pl4j9p5n1j3k7ojL2O4K7m1oN4R0J07
1302A507J7n8l3QL7O3O4J6j6j1k8p2r7k1P8Q4k2q0k7k3m1n8NQ7R2P6K8k6o9n7j17j02j2JO5
1337A258R0J12R5J5p4n9L4Q7Q2J3o3p6j8O4M4k9o6m3l3o5k2L4K9N4N1LK9K7l8m7k6k6MQm9
1372A399n5j7K1R1J06Mo4k1J05J28L7o0m4m4r8j44n0K6J4K4k2q9m4L2P7Q9R3M8lOmk0j4o4
1406A443n6J1K0NL9L3%%l1o4PQ7N4m5q6N6J28M1L0L7Mo2j01j04n4RK6N1L2j9j3mk2kN5Q6N1
1443A642k6p5l0J4K8Oj0jj7n6OO9O6mj10j64j61m1M7J20J40M7M4N8Ooo2o4M4Q6Pk9Rj9p3r2
1479A399m6J8%k7OL4K1k7k1P0O1qL8J28J10Q8K1l3kpj7k9j4p2j11j17r5n3l5R9J48M5o5l6
1513A471K7j3r3j07r6n8K3L0M9O5L9mJ0k1k0k4k9K7K4j4j9k8L1J2qJ0RK6N9O2L4k2p6l6K5
1548A365M4M4qn3l0j0M4N0M1j7n0p2q0m5l8J0O2K6j4M9Q4O7Jk8K1Pl5m3K%j7k6q8m0P3J03
1584A399R1lp7K6P1O5M9jk0l7m0K5L2o0p0KMn2p2PQ5K6j5o0l1J0l1o0l6o9n0N1J29J24N6N6
1620A524j0p0k5Lq3r2M7J40L1n8l1J9P9J23J0j51j25j2K3M7M8K0L9J2m2q7mP6P0J7LPo1p9
1654A408l6M3O7J4m5k4Rm5q0j5j0o7n2J5O5K6K0J9M2O5j6m5k4M2P6j9o9k4OM5K0k4j2K9j2
1689A392q5j06q5nO1J11J32N1pK5pj0o9q9k4J1l7l7MM3P2L8K5Q0R8Qj1j0q5j03m6RK7K7Mj7
1725A385M7J06Q3Or2j13m9M3M6J2J9J1J0j1l2J1N7L6k7o8k5K5K9kJ6K3O8R1Om4k0j1n1o2k9
1760A494k3kj5RK8mK5N5L4m0o7r3j14k4P5Q8J4%J2k5j21j29LN8O2M2M5L9N6J18R0rr0q4JR2
1796A600Rj12q9n3j7j5K0Q1J11P8L2lq3j33m3Q4J04R1L4L8N3kq1j22j51j14J4O0j2J8Q0J1
1828A488p9r2k8L7j8j6Q6P0mk0M7O2K4M5P3J5k8p7p4M2L3o1p7J4J15Q5Ll6k4J1M%Jm8o3o4
1864A446q0o7RN1k9o9JJ2QP0J03Q8M3l0o4m7m0L9O3kj1l6r4j08p8rOM9L2K6N7K9ok1j1M9j8
1901A361p6J1L8l4o8j7lj5m1k5J4M7Q5J06P3L4n6RK3k3RL3MJ0Jn0p4lL1K8K6k8n4j4Lj2J5
1938A368N4O2K7kj2n6j00r8l5J1RL7N9J03M8l8j13r3nQ7J01M9l4q3l2N3Q4Q9Q4L9kL6K7Jl2
1973A693n7p7l3M0N1L1N2No5n2m6r5p1L3L7K8nK7P0k8o5n9m4m0J0M3m7l9L1P3R1N5R9R6q1
2008A661j34k8K5N7J7n4k3k9r8%P5K7K6M6J3l0l1K5M9O1Kn5J4K1K2M5K6k4q4r1K3N7K7J0m8
2043A600o7l8ll3p2k2J8L9L5Pj5p5n4lNL3K2L7P3K2K2N5K1J7j5p5n4rJJ5L3JqoqK7kK9J0l1
2083A532l5n3n7j5M6J5k4qNL5R0J25P2Pqp5j52j06m3K7P7Pm9n2j0J8k8k7J7O8K3rK8kl4p7
2119A328p5N1R7Qn9QJ68J28rj06j29j18j8J2m4jP5P3M5L4k4p8m6M9K2l6l3l6N2P6rm2n7J4
2153A320N0N7N8Qk3p3p6kL8K6jj9l1Lrj9M3P6k9j21n8O1R6J26O0n3l7o6p0JL1L6mq6p6k0k2
2190A195J7O5M9pPL7N2M1jnKJ1k9k4m0r2n6L0M9L1kk9Mk5JP1Pr5o2o0kJ23J24Q1P9M6J5l6
2228A572oJ0m1r0q9j4L2L3Q7N5k9n1k9l7l8%qJ2ml0l1l5k1orjK1qp3j5Q1R1J17P6m1o3k5r
2266A384j0K1K2%m1j8O1N3K3L3L3OOJ0nk7o0j3QJ2j6J7N9N6j6m8k5j6l9l6j0m2lL9J0J0K7
2303A465%r9j36j8M7%k4M3L3k1L3N0m0m5K0L8pk1K4P2P1jm0K5M5j7n3r9r2m8J1O3R9N9o6j18
2339A253p5q9m0P2P1M0N5M8MJ2O8M2pK8j5ML1k2Olj5j6k0lro4p3k2RJ7K3ql9j5L2km1j9J1
2378A229P4J23O5K2Qj1k8k1OMO6K5r3j28q2M6J46Q9J9O3K3j0O1R9Mm9l0q1j14o8JQ5J22N4
2412A719q5j47o3pM8Q0O4m8j01n2M4j2p2k1O0O4j7n8k9l2J9J9n1m6L0O8L8m0p9p8o6J6Q1O4
2446A310N5R1O2OJ0j3j1k9j01p2K2L5qk2k6J4N7J7Pj0J2J3n5J5K6J5jm9j0M9M4j7%JJ0jk8
2483A418k0j1o6k2O7P1M%J1K5j9m7m0n9pL8Kl3Jl3K1L9K7j1l2j6j7K1J03O2K0mj17q5LK7N3
2520A374N0K8K1M0J2j0n8k1N2N4O5L8k3j4J3L4Q6Q6J5r3j78j53k4M6L9J1j9lk1p1n9j5k0n7
2554A225mL5K8M5M0M6O0M0J4Ok0j4M5O5O0L1r6j12J3N3K5QL5N1j1j08j20k0O3R1Q2K0k1k6
2588A629q1r3q2l0L2K4L6M3Rk7j2L9O3O9ln0m9K3K5j8l4n3l6l9n0o4J6M3K7O5M5Mn5o1l7J
2624A319L5qqO0J00J5o6k7l3r9o8J8R9O6m1m3LO9Q7O1N1K1m1r9p5l0RK8j2k8k3RK8K2l0j17
2660A252l6J16J23O2O1np1k3K8nl0l9n2l1K8M9M8J5k7m8r4q7J1Q8K7m3l4K5M5L5J2k4J8K5
2694A419jkm6n9m1krl3KO3J32O1n7p5j1L3Rk3m7m2N0J11O6o8p4JNo0m6L9J8pLJ8Q5R9L6k4
2732A523n0r7j51q6J0O3M7PJ7M3k5o6k8j7k5L4J0j1L6L9po5q5l3L0R0N9oK5M4j2o4k8K3M9
2767A293l4o1Q6R5J6k3m6k3k6n4l7M6P5L6L1N2O6jk5k0O8K0j19j32m2L1O4K9o2o7k4n7n3l3
2801A069PM4R6J23O5qjnl9m1n4K9J03P7N0R6O5Nj5OL1K3K0m6n0LJq4j46n2j6o4k4RK8M0Nj
2839A349K4N8Po1j5K1j6RL8KLQl6o1o2k5l6J0P4R9J02J7p1n7j%j3K5Kl1L3K3J6m1j24o9J9
2876A220R9R9K6LQ1Q7Rl2n0p7o1NJ4n0j01n4PM4O5M8P9N8j2o4n3N6J23P1n8j15oL0M1N7L7
2911A626K0j5K4K4J5jo0j21j15l5k3k4L1Q6Q3K8K3mL4J8r5j14l2J7LQl9p9j9J9m5j9j2r6o9
2946A042N8N7LK6N2K7QK5LLK5j5PL0nLQK7L1L4J1k3p8o4L0N6ln0n5L6J12J00M2J5J1kJ8L8
2984A643l8j35j29p4m5n6n7l8MQP0P3L3N2Q3K5j3K9M4P1R4Q9j9r3p2n2QL7j7p6l3lK1lm3q3
3020A305o6m7l8nLJ0M4M9N9P2O0K7J2j4n8n0n0k8P9Q7O7M7%PJ0J9K0Pn0j9K5Nl0n8j20o3O5
3057A383K4n9o2j1N7O0P1J04Kj33j26o4n7k2P1J18K3K1O6O4P2L4l7KM4Po8j57j52m3N2Km5
3090A241M1Q5J22J47K8q5j04p4n0l9m4l7n3p6OO7P7K2n1j2R0Q9M3mqN0Q5P6M6K9n2r4j17r2
3124A352K1N8J0o1l5j1j9m9l9%J1k2q8m3J21J13r0j75q3jO6J33J49P6O3Q9P9%j8o0r9mJ3j1
3158A446J2N7K8m6r1o0J7J9lL2M3O7J4n0m0j4l2J0K7Qj8k5q1q9K0O8k1m6J7M5k2n0mQ4P2L2
3194A426M7K6Jm9m4j3o2r9m0K9L5j7j7j3N0O0M3K4k7M0O2j8q1m1N2R5J01j3j46j12QQ1M9M5
3228A482M5L9M6k8j14q5k4m6j0P8R3M7j9o6p1o2r2m9L5P8N8L9k4l1JNK0jKk2l2l4L3N0O1L3
3264A435m7p2k5L5K2K4j4k9M6O0l6j4K5J0k5r7o9j1J6O3J29J61K8q6j02n7Rk4o9o4m5K8R3
3297A298R6P8k2j25q9KK6N2M7K8J8L0K2j0K4K3p0o7J2P7N9jp2j08rQ7Q9J5j09j27q4m1K9Q1
3331A259J4p9q7m9J9O4J5oM2L3J4rJ4N6J7r3o8%MP7P9K0j9k1j2rj7Q4J59J04J4l1NJ4K4m4
3367A587r6j21p0NM3rrJ6k5n8k4M9J11P0N0L5p4j06L3R5Q7Ol9l7r3k6J23J10O9j3j01r5n1
3400A442o8o9j04q8RJ4L3O1N6M6L3L2M2L3N5M8Ok9%ll6p0k6mm2l2N9M6n9n5M6Q3K8J8j0J0
3436A505MoL9k5j14r4l2L2K4O2J12J3r4r2l2O0J00KmK8jn4rl1k2K8K6K4o0n9Jj6j2PN2P4m7
3473A389j21l3N2L7mk3pl6m9L4P2K1K4Q6M4OL5M8qp8j44j76j09q4p1L6J71J93J52L8k0rq6
3506A380n5K5j0l2j09q6K3K6P9R1P1J12N5l8j4k1p2j7N0N9j2n1m7k0j1j2j9jk3p9K3J34J03
3539A502L3n4m0P4P4J5l4n1m0k8l7l2j8j0m6r6nJ09R3M2N1M8M6J2j08j21n6k3j6j3J4M5k5
3572A305o0k2m4n1j6n5m2Q3J35M1k9j0J2%m%j3P1Q6J2jKjJ1N1K2k4q5p9l2OL6N1K0L2J03M3
3609A554p1K2O9j2m5NL2Lp0m3k6q4j08o1L6N8M6k9q4j3K4K0K6ON2M9K5M3k2PO9M5L9m8q6k1
3645A407J4jj9P9J15Rl8k6l6n7j08j48p5nO8Q4L5Qn2p5n6j8P4R4P8J20J20Lq6p0l1p4j21p4
3679A138l1M0M1O9J05P7K8q1l4J04J07j9q1j5N3M8k1j42j19l6n7%R1P1L1J7N1rl8k0n0j2M1
3712A347L9L9O4M2k0q4p6l0n2N0Q1O2j5p6%L3P6L8Pj2j12j27o5k6qML6K6oL1L6K6o7q6j5N2
3748A212J08J05R2P1N9J9q1j57p5OJ4n0r4l1O5N7ok3K1rn2J9J35P7q1j37j05j01o7Q6J59J06
3780A342N8L3J4kj0l2j7NKkMl4m5N1N4lo0n9MM6N2L4l1m6k1O3J12j7q9q2PR9M9M4O3j7k7K5
3818A567rJl1n8j2l5q0r9k2j1J2R8N1L7K0J1k3k2Rll9m5l8m0nL9N4Pj7LJ4J4Q2P3orRpm0p5
3858A375l6K9%l3k1nJ0m8m1J1J9K7K2J4k7p8l5P2J01Q8M7O3K2j9l6K6l1j16m8M9J17N7J3l3
3892A555k9K6J23P2n8q0o3r7o6M2M1r1j07j8L1J0j4J3N2L3qM9J22M8k5l6l6k4K1n1r8k7J5
3925A325JPK9lm8K0M4m3lRj2j1LK7O1K2l6k9l8o6k0qk7K2R9R6L8k5j8K5l2p3j7KML6Ol2L0
3964A365N8L4K8MK1L8m1l1k2l5l5j9j0m5m1r2r8K5N2J8J1k1K6Q4O8L3%n9p3oPJ1O6R0Q0K0
4000A511Ko2m4m2l8N0J09M6nmm2m5rj0LK1K9J6k2o5o9n1m5MP2R7N2j0n0p3j5M4J3l8p3n9r
4037A189J7M7M6lNj3n4nP9J36R3J5j12j89j67n7N1O3Q4M6m9k5m5q3p7m9L5J20L3mL1Q8J39
4070A385O6K0L2jo3n5o8n1nO0N5pL8N4K7k8n9J0N7K9l8k7Kj5L8N5pj04j26p8L6N8j1j0O0L9
4106A368J6Nj8J1kJ1m0n7KM1Oj8J5J5Q6J36L9n0o9n6J3N5j8l2j4n6n5J4L7Jk2J8O0K6M3L3
4142A544NJ8J5J3%L6qk6Qk2n9q0j18q1K8K1K8M7j8j5M7P3j2o8k0l5q8m1M7K5J2N7j7n5J2M
4178A277j6N0K7rL4J33Q0o6j22p1p3l9j9mO3N3k7l3m6o6k8k2K4Q4M9M3M5L6K1PR9J09m1j27
4212A425j20o9l4n9m2l4k0O8J25Q2Rj2K0J19J15P0Ql4n6r6r2p0pQ9J20N4NN4Nm6n2p4l2P0
4246A489Q3Lk0l1j00j44r8m3L1Q7On6k5k6M0J29Q5O0P1M6p9r8PR8Q5L7j1n0pl9o5q0q0MM2
4281A351k4n2l7nLJ8NL7L1m2l7mJ4M7K5m5k4M0L8O8O3M8M1K1J0p3j01o0K1O0K3PJ9O9M7k6
4317A576l2o8q4JK1j2k2j5J5M1J3n5q1l8J4K1J0N5Q8M7m0p4m2n2k5n0l1M5P9P6k0o3m0k0M6
4352A284O0J6K5Qk3k8m7l9m6lN3M6N2P5N6K8L6k8r1q8k7L0P1N2j0K1J8n7m9m2j2l4r3j18n0
4387A046M3Q5J00L8J8L4J0k9k6K1P6J08J05Nl4J2m1j49j08KO5P8N4k3n0m5k6o1n9L6N8L8N3
4420A434N0ql4l8j0L2P3N1K0nj4l4o3oM9J3JL4J5L5j4p6n4o3o5L0N6OpJ5Qj5l2m8l9j1K6P4
4458A386O9K6Pm8r3j06q1N2O8L7K5lM2Q7J6l4qM2N4K6O1L5j9m0K7L0J5N0L4J8%p7j07m9Mk2
4494A524p7p1m6l6l9l8kRJ4j0j09j15j7L5O0J24J14Rl7j3Mj3m5j15j76n4J08J42J14P6O9K2
4526A411OJ3k2p9p3n8o7o6oM8Kl6j9M3J14J12N8QMN5N1N1O7K8l0o9n5k5J4J8K4oq1n5J1M4
4562A435Nm7L1J4l2k5m7oKNJ1l6o5o0j9M3O2M7J4k3m6n7KN1O6L4J6Kn0k9P9J01L5on9j00m7
4599A301J7N5N0R9Q1j04j57q6j8O6N4O6Q1P9rp1k5k7j8j3J6L0K9Kj9l6m4r9j27j4K2q9j10
4632I82j3N0P6Q1M7L5J3j7l9lJ1p9o2J0O6J16M9j9l3k4O6N9M0k8j01q3j9L7O8P3N7N0K6k3
4666A469k9k2QJ1J1j5m6l6%j3l8n0%N6J1k3nM7K6m7r2j8J07J43J25O8L8qj0Ll6q7j13n4j8
4701A363OL0O6J5o6oQ3L6j4m3o9p7n5q1m1L4J06J42M7p8o0N4R2K2J2K0K7O2o1j32n2M5Poj8
4736A410r1q3N3J15M4J1k4n5l4K1K0l1l9K1L1Lm3lJ2j7P5R4L7NPm9q7l5l7q7p9l5k3L8P1J0
4772A226pl4j9J27J49O6m2j08j40q6Q4J30R5R2N4J4k2kJ3o3j18j8J1r4q1M5O1M0L0j3l8m2
4804A310rL2O7K1p6q3j5J6l7q5o9n8l5rP8J07pq9j4L8R7Q6L1rl1M8P9M6PJ2M1N0Jo7q6l9J6
4841A365M5J7K4jOM1O5K1j7k6j8LJ1Mj0J6M7Nq6j03o5J2M7Pk7n6n3JO6L8Kl6n7JRJ5O0L8k4
4880A387o1q1j02QJ54K37K29R1l3r2j00k2k1p0r1p4p2n2K2PL7P0J9Op4j03mN3P9L5l0kP2O8
4914A490L9j3K4J5j29j07m3l1QP4P7N6M2J3j9p2q5%L8N3Q4Qr2q9lN2P5J04P5k6p7n5Jj1l2
4949A444o1j10k0J09J27P7J5J6L5j7m8j6k2n6l7L4O2n8j33j1Q3P3K3o6o1l3pl7m1%J6M1M7
4982A368Mp8n8rL9K8K2ok5mK9R1J36L6l8l3k2L1R1J4n1k4j9k8no3j40j15o5K4Q0L3l0m3QL5
5018A213J8l0l5M0O2M1oJ5M9Q7R4J3rj6k0l8l6lNm8p9jN4j4q0l1L5M8L2K7j0l4M4M6j9l3J
5055A382K5L5L0J9J6LK1L3K3Ok7q4r4n3l1j5nj3k5p3o4P1J14K4K6N2K9P2Q6N1K2m2n8k6J6
5090A546N5K9p8j07J3J03N9Mn8p7n7j1L4J2q1p2J5jj0J2j9n2k3P4J08Q5K8J2kJ4j3n4n1n5
5124A382n3l1L3J05J20J04L4n0p9n4m5m2J0J9J0j7j5J6jK9N8L8o1p8l8K6P3L2m1r4j05J9R8
5157A402R9J0m8m5J5L4M1M6N3N1l4o2n5l5j9j5rM0J1n1k9M7N5Ll2K1J2p7j12oR1J08O1j0k8
5192A533l9n6n6J2L4J4m3k7K3j1k2PM9Jl4k6p0oJ22J23K1n8n3jL6m8r3n4k5MO4Q0O3l3q5q
5228A338O8K3k3K4L9J2%m2j22j35m4N9R3j5o0k4J0M9N9K6K4L2O9R1K9p0r6k6M2K2M4O3j4m
5262A541l1j06j04r0o3M2R0O3L3l1m8j6m3l5M4N3Jm2n3K5J06J27N7n2Kj3j6j9j03q8q1nO5
5295A210O8M6NM4M0L3N2P8K3k6L3j3k2K3k5llmon4n9k4o1m9K0Q0J09K1r7j05q7j08q2k0K0
5330A057M0K6N4J02M9l5J3N1m1r0n8j8M2N8l4%R3R1L7L5%l8ml5o9jM6P0K8l0m5k0K9O2R5J7
5366A577o1p0j7M6Lk9k2oJ4L4nq8q9o9q1m5M0N2J8N3N5MM5j6m2L4M4J01P0k5n4NJ2k5j4m5
5402A404o3k9NJ9K7J3j0k3p2p2M3J36J01J9n5j42j19k7L2J26J64L5j09j16p6o1L2M6L6R5J17
5433A476L1j0j8n9l7L1L8L2K6l0m3m0l1J0km2p0lM8K0k2l0%N6N2J9N2K1jo0o3m5l4k3j4M2
5469A277R4R0J4q0p4j2O7L9oJ7L4ok4ko5J0N7k3p2j6J6k0q2j29k8P8O5L5M8M9%J1ln7l7m2
5505A223rL8Q9L5j6oj3p2p4J0R4Q4K6O0O2l0r8o0pml2r8j21o4J0N4L5M0Pj9N4P9Q1M8M1j1
5541A436n7o9l0L8Q5P0QL9m1r8l4J8L2J3Kl1K0L6j9J1L0L9O7N1P4K9r0j63j38n9j0k3j9k7
5575A190j6K3N9Q2P0J6l3k5k9k6l5Pj3n2m9l7N6O7k2p6r1r6l6P6P6K0L0J20J34J21J03N5k6
5608A643p6j10j20j17l7J4P7J25J10P0j3m7l8m5pN1N1L3oo1q0n4j4J8O8M8k5l0%J4j1QJ1j0
5642A440J9N0nm8o9l3J8M6jML5l1m1K2M7Q0Q1m4p5J2Q7O0K4pm3m9o0m3m8p3k3k7J4Q2Q1N3
5678A535k8o9l7JN4K1m5k5M5N7lk0j3l7o5q3q9q2j7kK4L4n4k2L2QK6M7L1J6j5m0o5j8J8L4
5714A154P0O1J5kj1RN0L5j01o8J1J8O5Q5N8om3%p6j37k2P0N8J5j6m8k3M1M8M6N7O6OJ8N4l7
5750A520r9l2N7N4OJ7Rr0q9J%m8k6QL4P4J01rm9O6K1p9q8j27q2K5M1J7Om6m9lQ8J04M1L5L3
5787A442l7j21n4K4K4L6Q1Q5K9rm6k7j8J9j7k6M7P6R6L9n7j63j66j01p6p7k3qJ0M9J09J08
5819A248Q9P0J1q5r2M2M1l1lP3P4L4lj6k5l2l0n3p3k2L9L6J5J2L3K1qk7m2l2N7J02N3J6ln6
5855A433p2o3l7n2kJ6qN0J21N2JomJ3n8q3n0NM7k1n4j9NJ6M1L1mk7l0j9L5J9Rk2j4N2O8J7
5893A386l8NJ3o4p4RO6K9l1j0PL3L3N1O7K4L1N5K3k9j5L6L6l4k4Kl7n6l2m0K7R6km9Jk1m5
5930A429Pj0n8n4MK7L7J4l4n8k6j5J2M2N7j1p9n0K3P3R5L8p1j29q0K5J11J06M2k9m5l8oJ7
5964A366ol0pN2M6j3J5P5L0k9o3j9jm5j6n3j05l5P1Q9Q6N8M9l9j15o0J7j5pO6Q2Lk2k0o0K4
6000A369O2K8O8N9p6q4j9j9j3L2M2O1j2r5q5m2P6J18K4p9j02p3j1K1rn1q0p6%O6J41J12L8
6033A391L7k3o0k3QLl3J4M8j8o2k0k2l2K6J8o5jO9N3K5j2rJ4M4m3q2J4mJ8M0J5m5PM2L5J1
6070A378lK1k2o1o0q1m6M3N5oRN4L8K9Kk0nKl1m2n6j5m1p0m1Q1J35Q2J1r2o9N0N0JN3Q4P3
6107A490O6Lp3n4L1O3K7M3O9l1j19j84j53l1O5J10P5J5PK1J07J17K4n6o3j1mk7l3m0rK8M8
6140A521k1r0l7J7Pj2jk7q2n8K7P1k8l2N2O1K9k0q2n3P2L8mML4M5j9k5Lk3Pm0j07j08j44r0
6176H85O6R5RJ8O0MQ0Q5NL0K7L1N5Q1Rq9j15n5K4M8mj2N1L3J8l5q4p9m0N8P1K4jQM0J7k5n2
6214A341n4l1K7Q5N2m4p9rN4K1J6M0M1K9J9K9j5j7j7m1k7K9R0M5j2Ok4j27q9Nj6l9k6l8k6
6249A198M6M0K0J5K4M1M5M5Q7Q3L0k8p8j35q4L5N0j6m0l9k8qQN2N4M4J0n0l6N0J13R2o4j81
6283A395j60mR3O7K1om4r9l9P0J00Q7j2p8j4P3Q8J6j5l2m9j3LL2M8pj9K3P3L5m0q5NR1N3J1
6319A668n5j57j16n9k1L5N1MJ7Q4O2m2j03n8L3M0K0L8j2j5NK0M6J3Pm6o2k4k8o8j12o9joQ
6354A097K6N4J22J11N6p9j12K8J03J9QM1k9n2QM1n8q9l0j2m5n9l3j6k2l2k1kO5O1Om1q5n8
6388I71k0RO1L3K0K1L5N4L1O0N9J2qRM1k2j08j01k4L6K6p0o3N2R2Q6P0J0q8o0j3K0J4K8qm6
6424A219j3j5J9P4K3l4j2kqJ0%k1n8m2N7R7R8J24R7J0j8m6p1LPp3o4j9j6k6m5m0P0P9k4l6
6460A304k6J3pl5K8L4J8J3K0L8P3P2J5p6r7l4lk4n1l8oJ2M7J1j6j3l2l5j0J1J4mJ6M7O6Q0
6496A425O8j7o0l8n5p1n9j1M3M4M0Pj7PMn2r8k4J29Q9j1l1m0j7L0L9Jn7p3J9Q0M2L2N9N4M3
6532A524P7pk3rk5n4r4p4p1pNK2M1j5j7NK0rk2J6LKJ1K6N5j7j08o6J4K1j4K6Q2P5j3l5oJ4
6570A353J9%K1MQM8j7m2j0l6j10l6J12J13K8l7p2m4j8QK9o0q4l4LK8M0L6J3LM8Q5R0K8k2m9
6606A446o9n7m1K0J8j7j7nM6R8R6L2n0r1r9q7r8r1l7P1P0M9Q2N8K9K8l4n0k2J6J2m3o2rj1
6641A181lM3M5Lj6M3R8L0o8o4n9k0R2Q1K7j2q6p6L8Q7j3l6Ll6k9Oj7k4R4J05pr9j19q1OP3
6677A190O6N5L6j6n2mN0N1m1m5O6O6k5o3n0N5J31J5o3oO4pj6MK8QNm9j23o0M1L0k4m5j4J4
6713A272O3Q2J5n4p5j6j7k3j6m0j8k1K3J17J33J07R5M4l6m9p8o2j8lp3p0K8L1NJ8pl2j4L7
6747A348M3pn4q2o5oL0L6M8L4L5N0nm4j0Pj2rJ08J02J3o0j06q5o9q4n0J5K9L2qn7K2J16R2
6782A347J13L6o2j04j09o4k1j2J3K4N5P7M7N1K8m6p6rN7N4rj01p1J5JpN1K6KQmk1LK0l0o9
6818A213j5K2kK0M6k4o3l1pJ4L5N4M4N7L8j3K1L0j1n2p6k7K2O4mj05p5jO5J5qM7O0O2m3j10
6854A262m1L9Q0K8p0n0N9Q2Lq3p3m8n3p4%M0L1Q4Q3K2j9J3L2J5N0N6k3n6m3l9j1j7o7J3J13
6889A338J31M3Lql4m7r6j18q2k5M1J8jQqM8L6kK0L7L9M4n3j49p5Kk0m1N4J44P7J8M1J0o5q3
6925A245k2O4N6JK7M6l3r3n1OK3j2n6k2L0L1RJ0Mk6j9PR1J45O7k5m9l1o7j04o9n4m2mJj3j5
6962A056k8l4j7J4k1L0J11O4PnL1M1mk3m3m3L9L3n8n7l5k3K1M4P3K9L0O5K5kj6q4j14o1Ko
6998A041qnK0PL1M6L8j4l6k6n4m7k3N4J34Q4J6j0J9n5j03k3M0J6j8rK1K8K8Q2Q3M4j7q2j7
7033A285L2j8n8p0l8lL8L2k4l5mj0Mk1l5l1%QLk5j5K3L3J2J2J5j8j6J2N5O1N2O1K8l3o0o4
7070A188n2m8l5M5M4pk7n8m1l0j8k3L1J18R7O8M3m0n8m8k6Kj2j0M1Q5M1o6q4q2m7J9L6Rm9
7105A006l1l3o7pJ30O1o1j01p5J5R2J04k4n0K2O6Q9M9m3p4p0o5m0l9LO3O6M2J2K5M5L5m0p7
7139A028m2l2j3k2J1MN1Q2lk7k1L0N8%n6m7l3NK7L5L4J6j5p3n3L7L1K1N7L7l5o0o1l8K4K0
7175I77PJ5j1q0q8l0k3l3m0k9L8Q6Q2K5j2L5R2K4j2j1K4J2r0j00l6L5MQL2J2Oj4l8p0q0qL0
7212G39J3ll7l0M0Q0Q5R2Q1mn6k5PPL0L3K8K1m1m3l5k3N2L2M5P5Rp2n8n1m1k7jK3j5l9m3P
7250H55Jm0l2pJ9L7J7J6J9l1jN1J4l2J4O3J3j8J7P1J6o5o5n5l8jM1pKP1J9n9k9N9O4j4n6L4
7288I63O1m0o5kPK0N4M7M1J1n6m9K0K7l9q6p5m4j1l5m2K1M8L3L5Q1R6M6m4r0r2J2O5J6k9k7
7324H78J4L4L2K5kq6p7j5%k3p2m7M0J09R7K4j3n3p9k6j3rJ1J0O6J27Q1no0o7k0K9O1J00O8
7359A139l8o6l1Pnl3JJ0n3q1n2oj6l3j3Nk9n2PN3Q0N0J0JJ1Pj6l2nlj9p4o1j7RL4Nk1j6NL0
7400F92N4P0J3l9j8J2kJ8M6J5K9O0K9j6k6n9r1k8K2Ok0m3m7k2k4KNj8l8ORK1M6L1M4L1j2l2
7438G26j1PK4j1o9n1%Oj0kj1j5O3Q0k0k1N0R6O5qn8q4k7N7K2l6l8l7j2J5kn2l9OP4O0LJJ4
7477G55J4J8j0o6n2mM7M5oJ2N1RJJ8k4q8o0o0o2m4k4j7oM7J03Q5J9J5K9qp4p7k8M2M2NK8R
7515F84k0n9p5j9J9%k4j2J8N3O0k6q6n6J9L0J0L2K8qk8j8j7KlK9N1O2K7l5n6l2K0Q4L6m3l9
7552F08k8j9k6rL4Pl8p1o0k7L6M3J6QjLM4O0j7o4p7k3JNMJ4K4J8j7j1J7j3L5M7J0on5r8n5
7591C19RL2L4M9N6Rj8k1J0J2oK1onPj1J3M5L2M4%o1p1l9k7kk1k2LNpj9K0N7L3J3L9N6Lm7l9
7632D99l3nkn6q7k8KL1M7K0j8l3J5K6MK1K9J3J8mp1n5j4J2M6O2L7m6q2o7OL5K3J8rn0q4m3
7670A77
##PAGE=	N=2
##DATATABLE=	(X++(I..I)), XYDATA
-57864B15k0J04J27L1K5P9J5M3N1l9K2J00Q2K9j5m8j12l1k6j63j15l3l6n2KN5N8O5L5k5l9
-57833C84j1L4R9N6L6lm5L2R3N8J1No7j80j77j00J5M4N6R5N0Po3k1N4J04lj07o6Mn8p1j6N1
-57799C00mK9P5K2N2J04J37P3j3o5j94k14j18j9O5Q0O4m8j58n7J05J08qp4j3J09L3l2n7j00
-57769A82k9L8J80K38N8q0p0p5j10r3n8l3q9p0P6Q7pl8J4l2lQ8Q5j1j58j92l5J03J48R3L9
-57738B46kn2RN5ol6j6j3m4k4J7%%J7n8j14o7n2j28q2QK2K4P1P0P4P6M2J08J44K9k6l8n0j7
-57703A87l1p4j52q7M9L4J3n4j04j05j5J06O4j7j2M8J11N5l6j5l7j23p0J7Km1M4R4M8L0mq0
-57671a55m5L5K0jQ7j0j73j09j5N0P1R4M4M6R3J51L9j12j23j15m7OJ2O1L9N8N2K4m4j08l4
-57640a09O2J0n7p4n6QR3J82R7k3%R0J05O0j4j33k52k39j21pQ9J65R1K5m0k2Q0Q3l5j79o3
-57609a84P1L0j9k2R0J18km3r7j07q6q2JN3Q2Om7m3L9P4J8j1m1q7o2M6l3o5M2P3R1O6N9N8
-57575a4n9j24j38q2K4J37J36Nm1n3q7j03J4N0p2n1J05J26P2R7P6o3q2o2n0L8J24J37n6j89
-57545a85j64m5R4J65R7j9o1M7M2q4k4P7J19O9L1O3m8j65k25k10l2Q4J6J1j2p0m5K0j7k3J5
-57514d79P2R6J10jj64j31l4m8l5Q7J62J43j6j42j08o0L1J01J9j04k08j83N7J80M7K1N5pK3
-57485e16J15J35P8K2p1j71j69p6O5L7l8j15k02j10M4J9nN1J2p1lJ35J47Q5M2J7mj6n4j2K5
-57454f04J3m8j07j8M3j9m0kOO5J11J33L8k7M4P4K9o1p1k4K0Rk1p6l9jL8L7o3j70r2O9Q0P4
-57420f00R1l6n9N6J0j15o8n1k3J48J36N0J8%k2J1Q3K8k5j7j34k72k40r4p4k7J09Q7Q3R4J74
-57389f79Q7q4j1Q4R7l8j31o5r9l0J11Q0M0Q7J27J15J18Lk20j93j29j09n0J2J5jK0O7J44N6
-57359e76N8K6m7k2o6j22j38o6M2J41J59J37J02Jr3j41j54j56j02M3R3L0%J1o3j55q2J27K52
-57330g61J42o0j20NL9k7q4p3lpl9R0J08L6K4NKJrj79k21l8J38J16J6O4R1L2j26k37j72L9
-57298a208J90J86J43O6k04j54k8q1m4P2J45Q4O3J17K8j18j74k31k36l7J36Q0P3Q2N4l9J0
-57271a025L7k6lP4Q9n0k2J50L8j97r3Q5Q2L0P9K6k0M4Lp7k19k51l3J00N0l1l4J03J99J42
-57241g50J4L4J20J65J80N4m5j64l19j32L5J5J06J28J3p3j14n8m4q2j1Oj6kl6p8l8j2oL6O3
-57210a011L1M2j70j29O9Qo0N3J21P2m8j1N9J21J48L3jOl8J5mj32q4o6j38q6rJ5J7L9O5J13
-57178i60J69M3k09k33j01K6N5M3L5o7m6O3P1N2K5Pl2m0Q3K01J45M1J3L7r0r7M9N0p3j91j70
-57147a101j46j52j04O2K37J32j19k27l1J14P2Q9J75J66L0M1k9o7m6j89j54O0J33R7P7P3O5
-57120g42Q4J14O2j07j79j46n7N9O8qq0j08oN8P9Q4Q2Km1n7q9m0l8q7m5k8l0j5qM5J33J04
-57088i37qJ2l5j91k01j3J63J34o0OJ7n8l4N2N8j21k03o7N3J97J62N3L8M2j04k13j19p3r9
-57059a549qL9rn4l2m2k5J02M9k4J87K16k1j52j62K3J00j0m5j7L6J10P2kJ3P4O2o3r8j07j27
-57028a464M3J96J71qj09j04KK3M0K0k2l5mj5o2j36o4J46J24K7J26J62N6j40j22rRm3Rl0j56
-56997a369j28p8L4J09J33K06J32j22q9Lj83j95o0M3M9L4L4nR3J76K2m7l6j12j22m3M2L4j26
-56968a571j02J0o2n9P4K05K39R0L3j2j51j09p1j03l9P1J71J09l7o5J2M8Jj1k5j9P1L3jp6
-56938a346j09p7N2J47P8Q2M9K0Q4L5j66k06m5J06P7m1j5q0j42p6m6l8J22J64L8JL9M6Rk7
-56908a265p7p9L2J10J53K33J81j9j91k34k53k64J8Q1j7k1O6Q3P0P4j6l2p8nJ05N8P0M3P4
-56879a100N3j26j73%M0Mo6o6N1J49J69J24lj13j74j78q5R6J76J25Q4L9j04j20M6qo0M9M3
-56850a128K1n2j29n9N7J40J9r5oJ2o5q3k9N2R0R4Mq5j27j11j4k6l7m1J8Q9p4j99j90k2J19
-56819a857J58O4Q0O0M0J04k8j12J4J19O7n6q9l7no9M8J06M9q6k06j10M1M9P0m5j41j34k6
-56790a932k3p1J41K46K15K16J36l3j52p0L7O4m2l4o7j46j14m0pPM2L7P2M7o9l3J01J41J17
-56761a214O1n2r3l4mk3J1K6l7m7k7K2J3q2j85k49r0J70L02J83mj30j07J0N0O5Q6J44L1j40
-56731a344j18K2K41K65K6j11j98j99nJ11j4o6L0K3k6j03j23r4j57j50O1K15J93R1K3o7o1
-56704a535J17J80J38Q6L4n1m9qK0O1k9j33k5J39J33n6k18j74l0m8n8p3m5k9O8M1j50j71j11
-56675a976M1J40P1K0L3L9O4Pr8k12k16m1J33J94J92J24Q7M7L6N8N6j20j16Ll6q8p5P5J27
-56646a431J01Q7L3J19J05M8j08k73j78l2jQ6O5p6k8J04J39P3p5m0P2P3L5L3m1o9j15l0Lj
-56616a322M1K8p2o8q0nj1p4j37m3J67K04L4k1J37J23k3p9k4Q6J38O3j3Q9K17m5k78l08j34
-56587a410j0qP2K6l0nrk5nk7J4M9P8N8k4j44k76j91j23o2R1J67J63J24J15K1l7P2R6M5pq4
-56555a286j24L5K28J72jq4j31j75j99j65k1M2j2j4J02J52n2p3p3k09j35Q4Q7O6J16J12M5
-56528a513j7j93k38rJ59J22K34K90K09j7j19k7J66J96O5j1k8K6M7r9k14j77j83k32k01p1
-56502a835J19K36J56L6k0p2J9R7J18Ll9j9N9R1n2j98k09j47l6J79J37l0%N4K04K75P0j04
-56474i08r5m0m2l6j9mJ8N7l4j74j33K2J22R5r7j78j69n7L0K4k7j08k2L7J5J5l0n9n5K3J43
-56443a686J0j16P7J39L6L5%Q9K48J52j42j62L9J4p1j53k41k18KJ42J44J56J32M6J32M0o3
-56416a219R2K39J40j76j72n3po2j09j37j19n7RN3R9P8q2j26o3K4J93K86K31J27o2k01j49
-56389a223m7O3J91K20L6j35j96r4Nk6p9j87k17n3M7K6P3J05N9Kn5l0L7r5j98LJ78J84J95
-56360a211J64R5O1n1k72l59j51J17J82j7q1m2J9J32Q5O3J6j17p8n2J8J70K46J48m3n6N8M
-56332i52j24j44l5J55K06J31o6j07j10k66j82k1J47K44P9j23l5J14j1j06r1n2K2N8kK9kk4
-56304a268Lp9j93o8J5n1ON1l5kO7M8L9K4R0k3j37j38r9n5o2o5L3J91J88Q6M2o6o7l1n6q4
-56272a696l3J02J60N9Q7J59Q4J6R9L6j45j07kPpr2j72j09jL3J8J15J87J25k9j63j06m9r6
-56243a520o7L7O9L6m1j23j21j03l3L6J29N4m6R3J68N6j0J1Q3N8j7l6L9J18J11P3j1l9j0l3
-56213a039l4J3Jl8n3p8m3R9K26J30m8j30j82j42m6n5Jl8lP6O7P5Mj34l5ol7kj11q9LM9J50
-56180a449J30R3J55J1j89j22M1J7J1J34J31k3j45j23p0Q8J28K0k0Nm1j40j51q4o5Q7K26K
-56152a343j91j78j46l2M6j7n6j9L9R2J21J26N9m7N3K00Q3j08j57o4J9L5J8L8m4n5j0m7Q6
-56123a499J10Ln1j4Om0n0M7K9P9R2jK2M5j2l7o2r3j9L6k2q0o7M8Q9K0Q3J35R9l1p0Q6Q6o1
-56089a094j73j73k3N7N2M4R1J2j23j44qN1N8J4j2J6j3q8q6RQ0j5r4K7J05N9J05J66k9j51
-56059a280j27j90j54j7O1k6J3N2J06J05L5N5J93J57K7l9r2j19n0P3J25Q2M5l9j24l24l24
-56032a776m4O3J54J19J15Q6J9k7Kmr5q4K1N8QR1J25l0j53j23k04k23j4M7NOJ02J37J93J50
-56002a276n4j09J3J13J16J24J01Q8n7j57r8j20j31k0J1L6J15K5j75k40j01N5J30J19J50J04
-55976a238n3rQ6m8j22j44k26k09j2J68K09M4k9R1O2l1q7j03M0J43l1j86j26m1N7J32J85Q7
-55948a391L8J96J52o2j55j34k8P4J85J65Pj62j33j91k42j07K9N0R9M0j5N8J29O4J05J82J11
-55921i36qq5j71j78j35k4m8m1j3L2R7J11nl9l5j73k13LJ60J28K0k1jl0j4m7r7j40K9K61K74
-55890a339R8k4k8lk8M9k6j00k9JR1K5j92j81L0P3N3J97J09o9J6M3M2O8Mp9l9L2l5r3m2l2
-55858a408k2Pm9N7J61Q9R1M7k7j00l6O1L3m5l0P2m5j04j09j56j09J0O9M0Q7J53J45M2r8j56
-55828a330J1K17J07k25l56j52Oo6o2J57J92O3M9Qm5l3r7j06M0J48Po2o7j07m4L6M0L1j5q9
-55798a744o4j8L4K5l0o6J3J97J43O6M8L0P6K8n9p2PP8J8%l0o1r5j27o9K2J9k9Q8O8J2P6Q3
-55765a333O6m8j33j36j2PJ2K3MJ26R8L9J5m9r1j49j01j6K5n7o8P1O6Q9J22M2On8k8O7Qr4
-55733a487lO2J19O0k2p2j13j09n9p7j21j13N7J71P7J4O1J22J18%j50j01J77J97K8o5J8Q9
-55705a122K8l9m1K7l6q8M6J98J88K1j14j23pn4j09r1j20j21M4J21m6j05j38k8J10J41O5R4
-55677a299N3J1m8j14oN9m7j42o6J38K08N3j00n4Q3R4po2n5K1J11J82J21k1r4j14j06o8q5
-55648a354k7J46J72J09lJ3N9K7l7j1M9M1l8l9j16k64j91j11r8n1O8J26jJ0K2j43m1J42J52
-55619a389M8p6n2L5K6K8K0JJO5Q3J9Qn2j45r9j0Q3J47l2k14j69n6n6K7Q5J6k6l2P8J15O1
-55587a462M1J58J25O7N3k3p3o3p2l9o4j72j44J05K14P8J6p7j9Q4M1k5K3Q5N7J28J6k24k59
-55558a425oJ25J27m1k14k09j37kJ70J92J02K3k6J8o2j84q7P1P4P9nr1j31j16J07J70J9j53
-55530a612k83j98N3P8K6J65L00J94k6j28j26k3j01j34j5J41N6p7jJ26Q4k6m8j0P0J55J15
-55503a245P3J5qP1l5j27j05m4R1J01n0p4m3n2j52j87j48r0K1P6O7J82J53j5l9M5Q7jOJ66
-55473a261J59J7Qo2j37l2M6R3Kj58j50m8j9j02q6O0m3n1Q4P3njJ88J31nq3j13o1o7J9K37
-55442a367K70M6j12p3p9m5Q0L6N3N0K5m2q4o7q1j23j13q4p4N1J76J36J30J2j02p7KQ3Qr5
-55412a460j61j80L5K11J34J06M2n6j63j7J03O4l8m8m9q2o5m8O4J27L7M1m4p7K1O2J62J30
-55384a149j0n2m5P5P2o1Rl5r5l8N1J58L4j59r2q2j45j7J32M7j38n4m9j55j37k6O1J25J51
-55355a624J03J6r1rM1L0o0k2J12M0N3O9K7m6k01k34j30o2K7Q9L8L3J8j3K2P1L1m4q2pn8p7
-55323a940o8l0J5M6J88J37%O3J06M5k2K7N3QL8J52J74J1r7j30k27r4Pj05j07n7K1J06J17
-55294a563N7RJ3M2L1j15j64j13o7j15r0K4J00J71J25k1m0J01N5N7qr3m9J43K45K01rk81k19
-55265a573q7n0M7J10R4O7N5K17K33q6k57j85k9Q2J65J27Q2l0j21k04j64k1J36J65J74J6k41
-55238a278k57q7N4R0J23R0R0J4j42j30n5L5op0K3P1k8l7P9K8O9J45J39R3K0l5r5l2k2k2J03
-55207a030J24J4j01j45r8J01K04oj52j69j4K04K21J72%j97j61m3o1j07j07r0n5K0l9n1P8
-55180a488K32J87j20l05j23Q4L3PP5Nq2MN4L6N3J10J06L0Om1j03n2M3Ok5M2Q9Op1k7N1O9
-55148a109K0k3J10J14m4j44l0J84J03q7j67j88j08P8M0j2n1m2r5j49NJ18Q0pO6Q9k4j08m6
-55119a427O9K3k0J14J16N8J07Mj18j34k16j62J0J78K59J63M4rNPj21j22j79k13o1M9p3j18
-55091a767n7o4K8J00J51Mj18j5J47M0JR4M6P6Q9J3j1r3k08j45m6J0j3r1m2P8J00M0K5Lp4
-55060a699n6j2J8M3Q8j2J2R8J11J02L2j50j45k6j3J8K31K48O7n1K5Q8k17k62o9o4m4n6j72
-55031a867j31L7J78J12q5m2M0N7J53J47J12R5Ql9L1kj43k08j88q1J12J17O5O8J01J36j7q6
-55003a320m4M1J9n0j29q6j8J0Rm7j3R9N2J6j0J6J5R8J24M6J20J70l9j27L2Q8j6mN0K9M7K8
-54971g94p1k61l07j86K6Q8J16J90J94n1j31n4p2j36j22j22RO8k9l2m6l2R6J40Lj19q0J8Q5
-54942a612Q5Q2J05J22J9p8q4P8Q3L1P6Rm7L5J5K1M3J04J25P2l0k19k96k22j0M7R4J27R7J11
-54912a017m5k09j65j6n7q2n3l2k9K3J80J92O2n0n4j31k05JJ43L3J8J7L3j9jJ06J03nj48M5
-54882a362J53N2m0j00Qm2j45k6K5L3M4l6o1p2m7P7J65J23m7j48p3Q1J05O8N7m8n3P5P6n1
-54852a209qL8o0o4p8M9oj22n6M0N6l3j35j02J5Q5R4N7j40j55L7N4J20J3j24m1Q1R9Kn5j1
-54821a559j11j12K1P9O2P1J79J84J50J00j48j89o6NKK3jo5j02k2jm3p9j75j51oJ99K61J58
-54792a336k7m9l4kp8j66m3l0m6J05N0jO2K5q2j7P7M4R3J20m6p8L2l0r3kK7q5j66j58j61P
-54760b088O0N6Q9J86K12J4k01k87j43qJ16J65J33P8L2J36J33P0J10L8p3j38j13p8n7J25J67
-54733a266L7j42q0%K1ql3P8m2j07K5J54J75M2m5K3P3N0q4q9M1N1k0k8l3L2M8o3rK1P0R9j3
-54700a022k16k63p5J08J32O3k7rJ41J21J06O3q0n9k2K5M4r7m2Ro4j26j5M8K3P5R7rp6m4o0
-54669a251j36j48K2J09Q7lj1l4r9j18n3L3o8j05J02K16J94J45L1PO4L7l8j46q5M1P4Pn0o6
-54639a242j68j91O8J60L2RP3R6J5N7Qj90j05N4o2j64l2N0LK2L3L5j3p4m7p2j18O9K33J41
-54609a320r1p7M3M7j2k4j4J15K02M7j19j09r2j31m8Kk8K4Q5K2p4PN4N0J44J49P1j1r2p7r9
-54578a356j31j4P0J03m3k26n1J01Q0K0J01J14K8l4PK4k4j48j69MJ90J50k6j36j22j6l6j48
-54550a688q6J66K65J15O6K3J05J08j47k07p7j6p6n8P1J60N8pP2R9J31J40k3o5j2l4j49j50
-54522a216k39k74o6J09R0J24J08P1Q1l4j66j29M4Q2K8N0J16M7n0r1r9o6K6P9j03j52K1K4
-54494a585R0J14M9O3Or7q7j7%M2M7o7j26j44j37j86k63j51R9J13oj9J51K21J47P4rj1O9j2
-54464a632k37j96P7J63%p6kL2J32M1j30m4O1J00P9K9o8m4J26P7O8K03K29Q9l9m7l6m3j8o1
-54434a167j40j7P2K0j8l9P4J19M1j29j17j17j24K5J54J77O4L9R5R4K2r5r7m1k5K6J69K55
-54406f80K28l9k55k27j39j19p4Okj07r7P6K37J96Nl2m8q4j57j17l8n2j0L6N4j8K0J07M6J
-54376a283K4j7j37j64p7o0J3J10N2O7J87J52M6J02Oj21q9%RK1M5N1Rq9q0M8K4m5M1l9j85
-54345a379j93o9J7M2K11K46J13p5j48j27r9p5q3m4o8P4K45J17Q5J72K18P3k5n5j31j14o0
-54318a132km2rJ26J51M6o5p3n1k05k47o8k3J28J48j07j68p0P0J41J50K2OL1K3O1m3n2m1q3
-54288a378r1j11r6j6L5nMJ04P1lj02o6Q8P0k5J4N2J50J18m8j83j38O8J34M5L6J25J18p6j66
-54258a272j48rQ9l1j97j82j04L1Q1OJ3J32J26J6%q5j88j44mO6O6R0O1O6L1q7N7K20J35k3
-54228a188j08r8p3p6o0j12j08J0J76K32J39j8N5J13k5j03j7P7L5mn6L4R7L2mKn1j85j47P3
-54198a358J85J23l9k31j44j02p3o2n6P6O1L9R8J76J63N8QM1L7P6J8q1OP0k01k98k9J48P6
-54169a215K9L5j6M1J54J47J2o9j3M0k2m5j69k24q9m4m5K8P4M8n6K0J72J62L8m6r2r1K6n2
-54139a262j40q0L3O8j36j87J02K49J63j9p4O5N9p3j16m8j4K1k2q3l2L8rnJ16k3p7m0J0P4
-54109a442L2J5R9K80K13k6j56j88j27j4N7Jk1n0k0j1L9R1J34Rj22j04L0m8j58j18n9R5P5
-54080a494K3K00J27p1p2k9m0m9oJ36J73J05M5k9M9M0j68k01l6OJ9r7j25Mpj2J35J91M7j24
-54050a260j24j36r6K3J82J58L2k1n6j07j07mO2L4j37j52jJ47J96Qj35j08pk4q8m9M4R8J90
-54021a438J67KQ9J17j5j7j2k8K6J7L5k4j52j13l1k7RJ32Q4q8j03k2l3j33r8O2K27K15J13
-53992a039K7k4p6p4J04J27m7j63j14P1K16M4j85j69p6P9M5m6j12p1N5O4O2Or0k35k17L2K09
-53963a597J61N2j4J3J9n5r8r5n2J26K74J58K6j26j55j26p0R3J94J44N5q5k58k87k55j05J7
-53936b046Q0L5L5R3Q7R9J02J10J32J19N4j28j64r8j40j19mO9P1J05J39O0M2K0k3l9m3Q9K7
-53907a236o9O8J38j6j54k47j94k05o9J39J55J02N9N9M2J88J95Ro7j03k9L1Nm7j20o9J39L38
-53879i58L00j04k84k15p4Pmk1j15k8J77J91J12L4Rlm7o5l8Rk0o5j16NN9M6or6JJ29O8n1j13
-53846a276o1J0l4j48j52k5N5O9J41K59J86k5n6r1j0J06J00R1M3j07j53r6k0O8Ro3r5m6J60
-53817a161K09M8j39j45j06j9M7l0j02lJ43J31O1l1L3N2L9m2j70o3L5q4n8Mp7n0P5P1K3j8
-53787a327m8N3P9j6Q5L8m6o1q1K2J14O2JpPm6j57j89k12j04K1M2M8K41J53k9L3k4m0M2Q3
-53756a263j0j07j74j69j0K4K2L0J5N7J26N6J4L4P3J19jj30r7q8j21j75q1J20J64L3N9M1n
-53727a444K4K9O3L6o0j04j9P9M2j3M9R9m6J0J31l3m9J34J76n7j69l1m0j45n5M0l0n1Mr1j05
-53696a626m0J2K8P8J92J39k5p1Kj5q9l3M9K5L6P8O8o1q0j38q4rJ10K33Q6r5j72p3M0J13O8
-53665a254n3K0L8o4j24r5m3m1j55j34N7J65J30K4J2J00M0j01j08q6j18j22o5Q4N6o5o7J0
-53637a959Q8R9Q2K4n7J3K1J4J20J42Q1m3j16j44j4K04K15J99J42K5l4j09p2p6m5m7j65k30
-53609a642r7R0J35P2P4J58J33J04J07j0j27j17p8o0k2K0n1m6M3M5l9r0q3N6J60R1L5J9J04
-53580a016N1M0R5Q2K9N4J53L5j36j26j91j18J15J43l9p2j93k28j09Q5J84P6r4j46q2K0J41
-53553a247J63R1K3n1p5q8q5q1p3j30j09k0Q8J06J46K09O7j66k09j59j8O6N1M0L6M0n9p9o1
-53524a584J1K61K60K4J6J22J43J10k9j76k05j41j54j51J7J50M7j03p1K0P5N7j6N8K8j16r2
-53497a439k4J1J5O9n7j63j22m5J39J23J0l1L3J33M7o7jm9o4K1O8R1J37J82P0m9r0j58k02
-53468a412j59j39m5Q4J13K18K81J49J6M3o4k45k54k12k1L5L7K1R5J30j8j18m2K4P6N2J06
-53441a249J97J25n1qo2k02k76j73%R1J19N1O6M2j05j54j8R0Q2J41J19l5n6Q1J15N9o4j94
-53413a269k4J70J33P6J6n5j48j69j16r4l9R1M4j02o8J07J71P0j17j21m0o3p7P5K82J67l5
-53386a135j18m0J60J81K8J1l5n9l2n8RPj02j31j18j22l9J16J32Q2P8qo5M1J4n0N5O6N9M7
-53356a026l3n5p2PN8m5p2j04n1J41K71J81K7j14j51k1O2L4j33j67L9N3r6o6q8j38j33n8N4
-53327a696R8N8m2k6K3J11J51J22P9l0r6l4o0j9j4o9m2rJ08J03R5P4n1n3n8o3j9N0R2P3P4
-53296a070p4j01J58L30J26l0n1m4r3p4j8m0Nk5q2L2R7oj66j88k03j49K0P5J6P7J36M6J7j40
-53266a419k41r5L7M7L2q7j63j13O7J44P7J76K22K26J63Q0j2n4m5K2J13M5j6j9m3rQ8J42o
-53237f41j95j26p8l2N0P3O3J5r9j24L5J50Pj07K1N4l4l3o8q1%J0n7m6N9J53Q5l2m7j3m5l1
-53205a114N3J27qj57j18j06r2j3K7n0j17j30j52n9L3J11J90O3L7K02L25K11j6r6j81j93J8
-53178a205R9Mj07k41q5J76J49Q1J13J14J12l6j35j14N3J39J28rj80j47q2J3k1k3j05k47j30
-53151a686O8O3qmm9oO4K1J73J46j0j51j73m6k4m4o0L7J17p6q0R9J63K17K51J82N8j04k04
-53122a066j77r4N3O6O1j0K9Q0j6m3J2J05J05J9n5o6r2n4n8j51j51o5j06j10M8J33O3N4J65
-53093a321K07J39rj57j49m5L7J29K3n7Q0q2l29k55l7J11J57J74Q6O4N9Q2J11N5j07j64j2
-53066a210K1M3P6n1j03q7p6l2j08q1N9J05R9L2mQNj6P5J62M5j84r0P6J9n2K5J18j0j44j36
-53035a416j19P6J34j5j14j15j0L0Ol7j8Q4O8P4P2n2o4l5K4K2j15j28j17n3J54J13O2J31J50
-53006a208N0K6m8q0j77k66j95o0J53L06L10J02j44j21p0m0j3K0k0J6J7O9K03Q6nl1l4p3r8
-52977a325j9m7p1k9o5p8L1N6R1j8r5q4l6N5J32K08J08n0p2o2Q5Q7J9O7m3j34j25j08J13K61
-52947a148J8o6j42j27j1l8p0j34p7Q2J10Ql9O8Qo1m0mj4l4J1L4Q7J01J52J16j0n5K0O0J11
-52916a084R6o2r8rn1oJ09J1m0J0nl9r1n0J0n8r5O5M4R1R4r0m2J06Q8l2q2k8JN1J24N8m3o0
-52882a107m0R0J63L0j37k42j71PJ02Q2j0m2J8J08J45J81R5r0k50k33M5J31n4r1j4K9R2k2
-52854a185k13j79n3M5J21P9P2k2j32j03j9K6JpQJr4l4N2OJ4k5K2J51J69N8K2MJ6J63J62k9
-52822i03j07k9Oqo2p2l4q6k19j35N9N9ll3J44J52j0q5j09Q1J55L5j4n5q0j14p2r8k76l12
-52792b225J3K32J97K49R8j15r8q8M7P9l5%J21J72J56O3L0K4K8m1j59r2RO5N0n9m7j7R9J74
-52762a070N1L8N5k4p7Q4J15qj98k38k1J13J11M4q3p0J8Q7L8p9j44o4Q4J72P8m7o6M3J50N7
-52732h51q8j02n2l1j02j76m9J94K96J54j9k0J22K7j42k22j79k17j13Q2O4k2k8L6L5L7R3J11
-52704a162K7o1j25j17p1M4J21P6OLM8L8j2k6q3j3Q2J5K2J59J65J05N4j8k12k52j27j24j16
-52675a554K1J03J28L1k4J42K00J12K0l2o6l0N1J42J78L1k33k56j67k6J11J41L2p4k15k76
-52649a510j03R5J22Q0m8r0N6K07J71J20r7j78j87k37j40p0r7m4O0J59K36J61J20K2j35j50
-52623a477p6o7n1J2J00K04J60j6j13n5L5N2k0jP3J31J21m2q5J41J83J7j48k99j52l7p5%J26
-52594a359J43K1k1m3j50j73q7K5J32Q3j3N0nJ1J08M1n7j19j37JN0j3n5j21j07K8K06K14R5
-52565a252P5J01J12L5j60j30J15J30k9j11j35j34n0q1j05M8R5o7k25j45N4J77J80J58O9J08
-52539a167J37l7j75m6k0J5Q7J37R4j18j81n8M8K6k7NM2J7J5l4j47j84j10n9L5J95J42Qm5
-52510a405n6n0N6J31L6N2K8r1l0n1l7P5R9K5nk4J3l9j34q4n7RJ98K38J06k2n7K7Q0Q7K1p1
-52478i32q9m1Jj12j17O3R1n6k14j36n1P1J83J54J24M6J2Qm2j2j02k07j27r8j22j16M2K65
-52450a514K66J97Qj64j37j06j22k5P3J02J6R9J26J5M0R9J71R2l6k26k37o1j5j62j03J48K24
-52423a232J68J13Q1O0p9j62j45j16o0J6K2J8P8J25K2l4M7L4j04j37k03j60RK1L7N1M4J13
-52395a373J39n0j72o4N6M3p8m9l8O0K12Q2j05p0k6K2Q2K8l2L8J26R1J22Q9o1j11j32p7j6
-52366a264j2K1P0J09M1r4q2Q6M2p4q2r0r6k5m3J19K02K27J86J73J16J4k4j37k06j99j23k5
-52338a170J14J64N4l0O6Q3n0j99k09j54r4M8J12k4j02KL6q2q1k7r8o3Q2J34N5o1k2J33M4
-52309a339M2J63L0j22j22j25q4Q7J86K03R5j0m1j18l1N5Q4Qq2m9n8M0O8r7j95j27K3P6J39
-52280a301K7j58j50J4N7L1Q8m2j30j17j3J81K39J43L3q6j65j40j34KK34J93m3o1N0K8rJ2
-52252a217j12j42n9l1qJ5K9O9P1k0m9J3J1On6K4K64L14P4k21k86q5j2j1K6L8k2n1j10qJ83
-52221a363K52K38N2j28p2l5P0K01J98O9k22l03j89j00K0M6j2J07K26J05l8n3m1n5j07j84
-52195a318j39N8Q3m0j9K2J1QK1K8J29J89j5j07N6L3j8j32j95L2K32K88O2j85k23k60k38j93
-52167a830r7P2J88J55R7J20R8j3j46j59j27JP6J23P0j36k70j89nJ48J57R1L1K9M8J34J53
-52140a181o7k96k57j33L2K30J17r2j04J66J46j0m0j8MRJ6lN1K8j8J9J09J90O0k2N5o1j64
-52111a234j37j58j9R5R3R1J19n2k40j58n7LM7Q2J17L3k5l5K4O2L7O1J34J87K07J21q6j85
-52083h73j54r6p3p6q6N5J24Q1j4j17j01j4p0j08l7O1R1J2p5m8J10K02J27R4K9l6j13q0OM
-52053a175m0Np9j27M5O3N8L0n3j0p3o8m1q6j1O8l4M3J99J96O9j23p3J00P3j1k7K9J4k31k99
-52022a569j53R2J31O6N6o4p4K5J6o8p8r1O7J47Pj04r4m7rO2N5L9J6k3K8J83Q9NJ14m2k15
-51991a433m1J19R5l6j07o1J25J48n3k03j32L6N1L0K3k2j2k6J36K65J32p6k32q5R6J36J14
-51964a013J5j50j29j4M5P4M6kj08r7r6o5n7k05j23J36K74J54L8n4j11j1P7n1j01k1L0J22
-51936a397K16J87R3Q6K3q0j01j28m9L1j7j02j05m9o6m3L8L5R5O9l3j7n8k0Q1Q4M2N0l5j81
-51906a351k09j12J0J06R3K7k5Q0N7j9m4L6O7pN0N4k9p3m6J7J61J98N4p1K9N9Mokm4j05n6
-51874a097q6j40kM0LO2J29R0rk1j3o3j9L7O8Q6k1j35k04j80r5K7J49J23M2P3rj17k5N2P8
-51843a177Pj39j07M5O9LN2M2j17j46R4J63ko7n5K3P8R3K3J3n9n8R6L7r6n7M9j1k0n5j06k4
-51811a409k7M7P0qP5K7q7oO2n6p0R3J06mj12j03o2L4Q9J0n3P1J48P0r2j22m6n2jN4L8J19
-51779a197N1k1jN1O5k2j32j75j60j18J13K18K0j78j38M3L7O8O3j07j03p6l9K5J38R9N6Q5
-51751a335J10M0qj42j93j40r8l0J01J27Q4P1O6N5L4N4R8O1p5j87n2L8J43M7j55j00nK5n1
-51722a417m7NpJ6J3o6m4m2r4M5O6K0Q7J35j9j59o9l1l4k0J4k2k5p6N5J90K3p9l3P7J81O8
-51690a289j10j16oO9L8j5L1m8m0K3n2n8j7J7J06K71K44j0j40j80j11N5P4K1j56j38O4J23
-51662a350J18k9j57l2N7Q9J95J83Q3j66k95j83J3J09k0j17q3j2o5q8P6L04J88j6j41k95k00
-51635a834j28j18m8L5J25J65K14K00M3j09k6J13K9l0M5R8o4j32n7j12j31l9J67J96J83J38
-51609a077L6r8j73j1L82L52k8k35j94n6K6M0j9Q8J15%o2r8K0J10j32k20j41qK4P3J68J10
-51581a008l2M2J10k6m7o9p1J1k3m5Ok5o4L1K20J88p1k50k35j54n1J5m3N1J48J06o1j77j34
-51552a658q8l8K6Q4R5K38K92R3j69j37o0OM0k5j21j75l0O8J47P6r4o6j07j12N6J50K14J91
-51524a104Q5J3J37J89O4p2k04k24j93j47J20K39L9p6O1R1N9O2O8Q8Pk31l47k05q3j1q1j86
-51496a842j8Q6N4J05J17J0l6O4R5J25Q4P9Q8mo3r1j92k42k6R5P9L4p2j20l9K5N6k3j4J40
-51466a446j1j32OJ28K28K02J36K6l8p7m5L5k4j21o7M2Kj07j00J4J29J03M0K0q4j48m9p9n1
-51437a468RO7Q7k7m5O2K7r6j34j33j00M2J90J65J30J98J26j51k84j88p0J02J55P9L9o3m0
-51410a321Q0Q3O9j5j21L2K70K42m7k24j61o2p4q3l1Q0R0O0p0k11j22k2QJ00P4N1L9j5J4J17
-51380a170J61O0r5j60j29o1L9Q3J02L8m8j50n5M4P5P7Rj30j30K7K9l7L2M0N9J31Q4J4k0L1
-51350a050L2l7r0n4q3j05k2k3M7m2j98k22r2J37J62N1P0K26K15J96J45or0j22k97k56mJ88
-51322a324P6M4M5jm0n2jM2J11pk02k82k19j01m3P5K14K28J73P9n5m8L4Jp9l0J43J60J16K03
-51292g40J21n9j8M5r7k46j97n2R0J40J27N3M4K3J0m9m3J6P8J04o6k6l9j68j57r2l4K7Q6Q0
-51262a039J18Nj40o9N0mm5M4J19J97J93J15O1Mr5k06k15j06P8J33r1k45n5L7r8q0L1M1j3
-51233a275p1k7J20J42pl1q5j73q3K4K02J63k4q8p2r1j06n6J16J86M9N6J19p7j10j05p5P2
-51205a307L5k9l2n6K8J23J4k17j65PO5J26J36M5R1J36L2l1m1j52j56j85j43J33J75P2o6j62
-51177a524j03L3R6K3O8P6K7L0K00K44kj32j46k6K0n4j53j29PJ55J19K7P3q4r2Q7J44L6MK7
-51147i49LNm7j41j54l2n7j04r8k4M0L6J16Ro9J16J54K5k8K7K6j5Oj3q2MJ01K7m9j5oM6J14
-51114a028N3rr1o3J9J37M1L5N4N7j2r0j14o5K8M2Kj21j13p1k8m6N0J11P7J22M9j13n0n0k0
-51083a207M1O7Lm1j05j36j48n0N6k9q6j47k20OK42K62J80j0p9kN6m2j46j28l6NR3J19O6p
-51053a423q4j50j51l4J06J24P5J86K67J14j20k47j66QMPK2R6L0m9M3Q4J15R4K7pK3K%K7n3
-51022a030j17oK2q1%J41L2l9O1J20K4K0J7p2q7j08%mj12k4P4l1j78k02o4J45J10J9Pl1l2
-50991a426K6O8Kk4J41R9n1k5r3j40j30j48j36n3L7J1n1N8J63J59K1q9o7m5J8R6J29O4r4j97
-50961a677j11N8J50O5j3nkN4J92K37J48j1j14n9K4r3p9KP1M5N6Q9J9J4N1K9j10k24j43l7
-50931a374j8Q5L1K1Q8J2L9P3L2m2N9K26J15l4j63j36L%j08o1P8R6o6j44q2k9%l0pR6q4j99
-50899a523M9J30N1J11J32Q4O2l8j52j98r0L7N5J47J34L6Q7J29nj13m6P5P2j1r2j40j47q8
-50871a252q6o1J10K14Q5pJ3L3l2r4j24q5q5mL4K8N9LjJ9q0j16J7J05L1j02j21j5RM6K8r0
-50839a521lJ05K73K14R0J06j3j95k16L7J99Rj69j01q0oL1l4j0O1P7p6j18j8Q5K6n8l0LJ4
-50809a318P2J87J97M2o0M9R9O3m2j32j42r5p1L2J16N6j0K5l7r8j35k42j44K5N4P5O0L9n8
-50780a393m1P8L2p9nJ17P5L3o4m8R8J72M1j36j45l6P7J93J66Jj5o1o0k2k8JL1j6j12l0Lj10
-50748a283j48J5J36M7j6RJ44M5j58r2J6j32j25M3J55J89J00R4O9R9J4j28p4rq8k18j33p2
-50720a501M3P2p6k2J10O6q3j80k27j06J90L49K99Q3j20k40k86j59M4J47J88Q2QlP5J06j5
-50693a156j16r3K3O9j7L6J11P6K4j1l4m8N6K6j5r1j9J26R8q4j28%Q2o2n2J10R9k4k4n3j44
-50662a235j11j5Q2Q9q7j22%J09J47L5m2m8o0J19L39J02j35j30q3N7J02P8n1r0oO6M2RK7O1
-50632g51N1M3o1k04j28M6O5qk01l03j40N1J72J89jj65r9L9Q8J9k6j20l4J08R4q7j71j56k4
-50603a714J39K0J8KJ3J13J8j4P5l9j16N0Q9j18j13N0J67K18Lj90j15N9R3J40J40M9q9j91
-50575a243j41n5J58J48M2J30J82Q9r2j40o5j61k25j31M1J53J53L4j61j41L4Ol0ql2j03l3
-50548a591Q7J83J06Q6L3o4j18j23o6M7J47M2m3n3K3Q0O4nn5P2KK9K5p3p5m4m7l3J7Q5J07
-50517a155K8q7r8J31J53m9j56j52q4m3k4J08Jj49j72j44k5J36P9N8J92J33l5L0J00N4J09
-50490a061J75j0k29j13M7O9Q2l2j29q4M8J32J00J2q4q6p9k4m5j54j19r7N5L01J09j93j40
-50463a549K8L2j01j97n3P4R1K60K17l4r0l4Q4Q6O8J26P5k1j00r2q4n2lN5R3N8P0J60J99m4
-50433f78k62j69J36K12J3j68k10j33QK0l4J6J36J14p6j82j10k7l1qqK7O2j2q3k4O4J39J46
-50404a122j7j29k0mn1j01j05rR5J47R8k8N4J6nJ16o3j78JJ05K1j5j5J29J87M3j12j36m4m
-50374a146j2j50k34j24L1J38R6k3o6m8O2J58K03P5L2L4L3kj9n5j05k0Q9J40Rq2j40j61k8
-50345a315J9J40J35Q6Qj35j52q6L7j6j30n3n9j16Lj5%j3j29j57nJ39K10J38n5m9n3j01r5
-50316a819j03j11J0JL0R7O0L8Q2J60L00L52J91p1j35p8j23q6m6RJ14L5R9R4j96k97j50m2
-50288a585j02k47j53J67K67K65J81P6K6m0j51j53j9J73K95J78M8K5l1j29l6J02N1p6p6n1
-50262i95m6M2Q5n6k32j02m5j31j20l3J69K09J25P1L6L1Jj03r1Ll9l6J2o4j07p8l7N7J92J04
-50232a178O0M1q9O5K32K53Rj36l0k0n2j16k56l44j41J63K70K22J29R8J64P1m5j38k06k09
-50206a183r9N3J20J38J13nj66j20M7J00j1p6o5qk8o9j03j0R4j9j81j49p4R0J75J25P1J9k3
-50177a244j37o5J60K24J03L2j35k69o9J75K10J25L3qj7j7m7P4K74J45p5r2o4j24j61j08p9
-50150a156n1q5p8jM9Q3J15L1j48p1L9KJ06P4k6j0N4m5m2Q7O4qk3k8J4q6j65q6j50p3KM1k
-50117a573l7Q3K19K23P4M8o1j93j32N9J55O0l6m8j18j00L%j25j74p4k9o8L7J72J69J65P3
-50089a228m4J00K31J26j6nQ0n1j25J2Q5j14j36k7q0q5p3p2j17k0M1N0J15Q3M6l7RR2N2N4
-50059a054N2j0K6k4l0j6p7j26Rj0j21p8N5J24K9k8O6J62N7j36j13O9Q5P2L1j19k93k37o6
-50030a701kQ7R6O2M0M3J13J25L6p7n3k4o2m0j13n8R4K08J59R6N3K6P6jj66j13j53k34q6M8
-50000a521jj14LQ4l8L5J72J16J65K01N1J2P1M3Jr5j28q3n1l8l8p6j69r2P7J50J21j3o4J01
-49970a118K14Q0k0p7j63n9%M1o5q4QR3N2mp6j63j20q3r5K9K53K82J56n6j15l9R5J76M1l1
-49940h48P1kp7j52j19n5p0n9j19N2J52J9mk7j25j76j73p9N5k2n5L2J38Q0k6O3R5O8O4K4q
-49909a283j2RP4Q2J1j07j03M9P2l6n9m0p3J0Q7P4J90K23Q4q8k16j90p9k9l0o9m7Ok4o2N5
-49878a521J71J60l9j70p8R4J81P8j23k24n5J33K40J36j5j05o1M6R7L5K2J45R9q3j34r9N7
-49851a013J63J58rm7N7J13Q8m6j46k26j26O7P2m6j61j01L4R6R8P0Pq7j42o8m0l3j7l5p1n4
-49821a445l6J4P9J63J89J08j8j00p7m7RmJ2J6p1m8m7j7J14M7j00j32k01j52N0J82J39P4o2
-49792a361m5K3l9j34r5O1L2j6k9j03k40j47J08K65L03J69O0%o1n6p5m6J2o3j09j9J44J52
-49764a309P0m3j86j12L3J77J19QNK3lm2j83o9J12J2L0j2q9j45l5K20K64K08R6k5k2r7j46
-49735a141O8K10J54O5Q7L7n8l6l6q3r4j23p0J73K25N9j46k96l15j06O6P8P2k6l8k3O1N8Q1
-49706a097O2p4k1J8K1K9n7r3r1j38j28j0j8j01J9J99J19n3oJ97J45QMR3L2q2j56l9Q1J39
-49676i98M6J7o0j4k3k01j89p3j5L0R9J24Pn9Q6J50J18N3L2Q4J23M7p7j0N0o2r3k1J9L3k2
-49645g99L2J7pr1j62j00L7N3r5k9R8J12M9m8k4j0p1J4J25J94L3k40k11MJ50nk48j99k26j25
-49615a772J13K12K95J75j24j27NM5k2p3MP3J14P4K4J32J01j04r1Ql8j48k03k11j40O7K00
-49588a411J82Q6L9J5n2o5Q7O6m1NP4P0L6Q1j16l19k35l1J15N8k2N0J44J19o5j33m3l7L7o
-49558a312K2Pq2JQ8J15J35M9r1j74j21q5J3O8O0R8J25O2K9l1l9N7J68N2J8J00jk1l2j43k35
-49527a100j69m7l5lR2J08M9M1Q1J03L3o7j24rOj4p0j59m8K5p6J0J53o1q4J3l8jk8N5K46J77
-49495i41R5J42l5k40j73l7J52J49Oj45j74j73k15j39R1J95l0j40L9J32R7M1L6R4Q4J6M0K0
-49467a013L5J23No8r8p8k9L6k9r3K7J85J68K7m0n5r8j26r1j28p6J07K6K5K7j5j27j16j9j4
-49437a522k4l6J20K41J58M4J9%p0j63k15l4J83J84J3j01N1qJ3Mlj3o9q9k0M1Pk0kN1J28R7
-49405a035J16J01o3j18o8p1j14k9J7o4r7j11n6P4J37Rj28j6P8O6PQ6K03J98O9j1p1q7m0o
-49375a024r4j02l6p9j05KJ10J82P6l0N2J2rk6k8m9j06n5R9J33J50Q4k6R3N5q3j50j26l4O8
-49345a046J52J27K9n8j90k20j20l4N4J40J23K9RQ4L0k5M1p9k17p0K8kR9K42K4j55q0K9J99
-49316h57J88N5n7q7L0J46k6k19k81j29J01J48O7prJ2K8qq3j34J0J28J75K03P2j45j47L9L2
-49287g55q3j07p7k7j04j78q7J00J36J30N9%j1o5q5m1M6M9k6j49p6N3J41J10M0op1j61k77
-49258a522j38J08O4j5j0J35J19K1j51j23j4Kr0j51m2R0R1J20J76J71P1j58k34l4K02J79K9
-49231a104p1j66k46k29p6L0J75J76N0N5J7M1O8Q6R6J1k5L8J2j07j87p2R5P8Q6J10N7M8m1
-49202i95r6j10o6k9N7J73J63j33k05j45q0L0O0R2J03J11J23M9j11k34p8O5J16J83M9o2L4
-49175i36J48J15q6j93j38j20k0o9o3R4J62J92J32J01K3r6j47LJ54J57J01m8j60j71o3No6
-49148i89j18j14j18r4O7M4O3J87J47J6k8o2n3poK6M3k0L0J8j07j91j77j14oN4Q2O7q0k67
-49118a707k98m9K00J98O7R3P0RM7J31J44P4mm5j51k30o4J84K55J39M6J18O7qo3m5n2n6j09
-49089a039m0J76L13K12Lk11k71k05r3n0j1O8N3o4q5q2o5jP7J00J45J80Q6q4j60q5n4o2j24
-49060a373oM3q8q4RL2q4l6pK9J73K55K33J61k4k32j57L2L5k2l2n0Lk4j24j07O1J20N1M7L7
-49029a129m9l6j3m4J31J17M5k0j31k19l0J74K18N1j70j70j35q2n9M4J20J56J39L%q5j85l9
-49001a398jL6J03J53K15J65M4n1r2j44j76k02r4P9J24m1j56N9K13J72R8M0r3j43j43j3N6
-48974a190l3OP9k3L0J45R3p6j27m1M2N3J7m2q1p4j2L1M1P1P1J00J18J02k8j12j15j55j42
-48945a252jj7k8L7J3n8j06j8Q7J40Q8l1j9L4m2q1Q3J10n6j23k06k53j69N7K70L25J61Lm7
-48916a099M2J07R6Q4r6k06j32J9qj36k4N3kq2n5K5J08J70N6J16J69k2k91k60Q5J63PmQ1O5
-48886i71p9j40q8q5j05Nlk1J00J91J63J08R1j9j52r1L7l3j29k29j41M3J1m9JJ12Q3MK0J2
-48856a354K8M8j9%K1KQ5J9m9j00o1N5K7%J79J64o0o6PM5k7j51q8Pk2j0Oj0N6Nl1P5o9j47
-48822a435n3q0n8P0K09J93Q1P4qj8P8J68J86k7r4j88k69j29P3L3j33k22k04l2J34K9J04K11
-48794a307J56L5j9K1Q6P0N3Kq7j86k10nR4o7j37r0J4L0N3N6L9J62J14L6K8R7Q4r0j15j5K2
-48763a076p0q1J0K2L0O4K7j9m9j6L8J30Q3O4Q0o6k07j67l6P4J77O7l5l1N7L4KMj7j65k79
-48732a351j93r2n9p3K2M6j8K1J03J31O5P4N5O1J11R0L1o2q3l0PQk1j04j53q7j2Rk3p1p4k8
-48700a700lJ2J5P4J0N8R2n2j07P4K42J79Q6k3p3k5j41j83k5R8J51J07Q8J17P4n0o2j4K4p
-48670i64j30j44j40q3J2Q8R2l6J0J19J42J61N6j31k05j88p7KK0j9n3Q9J82K85J63Km0j57
-48642i44j54l2J4R3k8j68p5k6q9j48J0J41K08J15j06j69NR1jr7j2J6rM3J00J66J26L3l4K7
-48612i04J20J44K2j10q9j0l3j6M2l3o9q2m9j09j69j8R9l3o9n3OJ56J50J4p8o9o3j09p7M6
-48582a443n9j28O6O9O5J05J7m4n2Lmm1J5J09K12J41N3J5j43k66k03N3K26J90J38J32P5r3
-48554g92j64p9o5n8j06j64m6L0J65K57J45J3r2j7Q0R5n8j63r9K5M4J2k0m1N3O0j7j0Rl2l3
-48523a068J5L1J03K29J37m7j43k08k06k24j15M0J86J68N2j9r8n4qq9m7J76J99lk17k58p0
-48496a538j8r6L3J94J75N2j8J2k4j23j27N5K65K94R0k1r8r1J3k0o8p3L9l9r3N4J58J55K3
-48467h35j03j84p3o1L7K08J68L4K0j5p1M7l1k31k33j3J90K86J86J8j00j06j42j19n7j4J9
-48440a175N7M2r0q6J6j0k1j1o9p2l0p7o9L7M4P7R8J14M8l0l3Q3J36Q1j75l38j17P7pq9j42
-48409a731mR6J42J48J11K2j5J0m9J9Q2P4K5j5o9j46m7M7L5l4j52j96jK53K02r7r1l6j24%
-48379a541K04K38J70P6m0K8L3j02j96j14M4J04J51M3%J15O2p6k20k67j27Mjj9N7J93J11M8
-48351a022K6j25j87j83j06k4j2p0L9L05L12J45J5m7k6j19j52k6R8J22R2O7j7q0q8j4j1j22
-48323a210k0J38J89J25M8M9pp3l0j15j92r1P0J41l1j81j88Q4J72N0j2j6R4J36J37J99J89
-48296c45M0j31r4n9j49r9%Q5J04r7j79p1N1J9o9j09K8J78J8j85j45J22K03N4k9o9j41o9l9
-48267a177j90j56J8J82K62J50P5%k02j46J20K28J20l8p2q3l6q9j34N1J22l1j84q7J52R1o
-48240a060r3p2n4r4L8J44J37J03K1q6p0j6M6K0r9j70k2N3Q5J22J08R1J5q6j93q6O6J15J61
-48211h76O0L1l3j02o1l3MqL7rj42j41L2N1J8J19J53J95P9j7j9k0q8j12k1Mj1p5j25m8p6l1
-48179a265P9Q5l3mk1j30l4R4Ko3LQ1O5j0NO0P5%j2R9P5R6M8l8j46k05k20j62%R5J62Q6k5
-48146a158r5q0PL9K1p6J4J40K9Q3J59K0j58k45p6Q3R3J41J40l4m5KK6M0m4l2Pn0n4N4J06
-48115i43O2k1r3M4K53K44K6j36j27j8J8n0o6p4n5o3j32j46p7k6l7O6J37L5kJ08j2j05N2J07
-48085a031M8j4k9LM3m8%J7N9J10j3n0n2K0j9j12q7J8J3J9O2J26J75Mj66j27K2J79R3r4j79
-48054a010j80j05J5R6R5K9k9j24j25J08K34K21kj39m9K2L2J09J89J30K9j13j82r7j18j82
-48028a146r1p1j26n9J06J95J47J20O0pk5l2j35j47r3j2j8Q9J84J47N7q2j21j57k05j77j18
-48001a717k4R0J27J56J05k3Q0K16N6q2K4J37P2l8l4jm5O1J23j1j75k15j49j11K4K12K39N1
-47973h52j5Oj7l3kK7m4m7k5n2PM8P5L2q9j73k20k54NK62J63J7J3m6o9PP4J08J44R3o8k26
-47941a151r6J25J43Kr7j94k93j82K2J07J00K0K4l8k9R8Q4N7O3Lk9o8o2O4M4j01j9J4n8M6
-47911a401O0j0J05J76J47Q2J42J48q7j90j43r8l2J7J35R1j02j67j08P5J61k2o2P4N7O6J04
-47884g82O5R3J38M4l5q4k87m37j55L2M9K22L04J27K2k0m3m4l2l7o1l4L5J7nJ3j0j0j62k79
-47854a356j73l6J14J09p5j52j9J14O9N2R5P5m7q4N0P9N5J34J64L3q0l3P0n6k18j20L3M0M7
-47825a116J28J18J12J7j57k58j77KR0J22K11J93J3j94j48q3M3Q8K3o2j28p8r6r5M7J90J37
-47798a058p6p4P3J00N5n9j22jN9L3Q9J9p8j79j81j9R7J33K35J93j8j29j03L1P1j62k19m9
-47770a339J11Rj0P6M1p7r8K2O7L2k0L0J17J10jj20j18m5L2L6q1j00Q8J41R8J65J32l1q9o2
-47740h84J2M3jJ3lQ4J34P9m4j73j81J4O2k0n1n8l2q5p1n2nQ3J79J68R0j04k02j36j09o4k8
-47709a342q9q0m4p6j1Q0Q6Nj5J73L31K09m2j53q4M1k8j83j47K4K21K70K02p8l75k97o8K1
-47681a449O5J75J51J26L3p1n2j5lq7m6N3j5m2N5O1K3j35j27k2R4J39k0j29l8J66K19L9o5
-47652i17p7j23p8j3J28K19J23J3n6r5j9Mj61k15k12j14j0O5K31J45QK5P9N9j25k23j12j5
-47624a466J41K90J76n4p7p8n0M9J58J62N4O8J3j49k10j63o5O5J30J24m4k06j13N4P0J4M8
-47597a059Lr9j18j08k5J7L2J31J86N1m2n8k5R8J24o7j24J5M0K4k7l7Q1P2jJ7j0m9o7j51q1
-47566a257PN7J39J28O1o7j73r6Lj6k4q4j63j15n6pJ57J15j7N6J57J1r1LJ59J92J50J7j00
-47537h54k29j42L0O3J39P1q1j25o9M5N2o6rK2p5m8k5m4k0P1R2R4N5LK0nqJ31J06J2LL4M1
-47504g16Mkm0k0p2r3P9Nj58k33j66mJ20P9k7J8J29J15J54J54j11k99j09J09R4j6J7P9Q3J0
-47474h17j1p1j11o4N2L4K9J72J43r8j81j09j47j67o8on0J4P6J8k8j9l3R9R3j7j8NP1K46J80
-47443g83R1mr8j86j18j55k4J64J02N3Q6J19N4J00O7n3j03j0j05j80j17r1m8J57P8j10J5J02
-47415i97O8l4j34q4Lm2m9j4Q9J32N3O7N7j18j35J7R8K9j30j85r5m9J5J25J63J11Nl6j7q7
-47385a174j6J6j15o0J45J72J7l8P7Q7p1j57p1P1R1P1O3o8j67j15L0O6J03J29J02J1r3q4L5
-47356i43J09N8p2k6J08L5j44p3l0j61j62lQ8M1K0M5L0rK3P8J4j26k15j29J41J80j1q5OJ22
-47326a091J44l5k05j60K9R6r1k15J0K12J33K9N7O1Q5Qj17j59p5r9o0J77J63k5j66k29J5J51
-47298a357J09R3J10O1j20p5q0j81K7K74K46N2j02r9m6N6J25Q4Q4N1j80j97o2N9J37M7l7L5
-47270h86Qm0k1O1J36K0j69p9J9l6q9j00j9j4o4m8N5J68J10M6J0q4j28k0M9Ol6j23l9l0q0
-47239a417J00K78J78N6p1j40j09RO1O7P5R6m9j30j1P9%p4l3N7J15Q6o1j40j37q8Q5J49J3
-47210i56j02j31r9j2J8o0Q2K72J23P2J30R4m9j34j39j03j41j9O7Rj27j69O0J91M7n5JM3O4
-47181a023L8q8l0R9P5MO1Nm7o4n4j9q9j14q4n6m5k4J06J74J87J55R6kl0k1M2J16Np9n2j12
-47149h70j78r6L1Jn4JJ7J3J2o7j14k2L6J27J90K74J90o1j84j97j11l3r5j11J15J78Q5kq1
-47120a006j22j41m8Q4J08M8O8N9J14J81O9j18p4jK7Q3l9jPj09k79k55%K09K38J08l0p3K3
-47091h70J7o6m0K6J12j4j51j00n3o9j10j17N4J39o0p7L4QM5O0Q3P8p0j49j14j10L1J52J29
-47062a202P6P2M6M9n8j26rQ0J00J20R9n0k5m7r3j9Lq4p4O0M1Q9Rj26m5P7J20J05M0p4j26
-47031i72r1rJ7k3J1J02nj85j59P5J69P3K8o2p1m7k7k9m0l9Q4J98N2J0N1l8q8O9Q6r2j08n7
-46999a117m7K9J9P3J79R6M6J3l9j21j92o5PO5J05J21Q9j03j71p1m8j29l1J3QJ66J37N0J8
-46970i00j7m6j50k07j00k7J2N1M1k7l1P2M6q1J9Q1k6q5j29k5J07J73J37K2J6j4m7J08K24
-46941h03ok06m9R3K2o0lJ2K1j7q1n7R8K34Q2oj8k5j28j71r0RJ09P0Q1J45nj84o6Q0l3o9m9
-46908a070j11j21KM4K2J2P9R4j4p9o1m5qmM6K00K40J77J26J6p7j89l04k38n6K5N5j0l5rn8
-46877a351lK37J74q6j21O7Q7Nl2l5m5j45j35k4J43K36J07KQn0q0l2L2J0qL1O0l1j10lJ52
-46846i40R8p6q6qM2N8J26J65M8j30j22j4n9j12k0J5m4m2rnP8lm3M8m5q3N5L8k0M8O9j06k57
-46813a336j16J07J77J92N0l3KK4m0l7R0J78L5j06p7Q1J57O7j13j14n6l6k3L4J37N9n2k2q2
-46784h53j28N6O2R6L14K45m6k02j69m7n8j19p0j9L4J12J94J77Jj97j18N0K7o3k0Jj00j64
-46756a004p5O8J49N4l7p7j46j38l8J15J07k3j77j31J4J04J18J24M8m3k7J0k1j29q7P3J69
-46729a000J46L8m6j00k1J00M4j2p6l4%j12J10J75L8j03j79K5J15J59K44J07j06r4o6l2J30
-46702e50J02j18j26%N6o1j80j62q5m5J0M7M4N9J04L4j18j23K8O6J21J35mm8RO1n5j21QN1
-46672h61pj13k0J40J30O1O7K2k3qk2j01r1l4n2k2m7n5o2m8P2J26J40J88K17Ok28k55j10L8
-46642i52m9q7j2l6r1QK07J04j04j17j88k43p4J28R8J11J29O0O3J34P3k2j19j75j88n9K08
-46615a193J99P1r0q9o0r1n7Q4K01J34J35jk16j88rL4l4n8L9J17J92M2j37l3N8R1M2r3k12
-46586a122j99j54NR5J0R0J55Q3P7N1o5j19r0jj7J8K2M8R0J5m1N5o4n0J08P8q1k30j75p9J2
-46555a475k3j40j01PJ20J65J96Q8l8n6l0o9m2k0j6J5P6J47J83J60R2m5r4k1k7l4Q6J12R1
-46526f93n6k23k28k33j70n6j7J00K81J51jR6L6jl3q1K8J3J9J33J14J28J10o3j96p9M7N1O
-46497h17r7k44j92r6Q4K61K17N0p4O6R9k5p9j47j54j08K2N4mQ7J25j3j31k09k11r7P7J57
-46469a399J83K16N8q6mo4q6Rk5n4O1J77J63O0M5K7m2j26lR6q6j64j04k3Q1R6K1j17j33j20
-46439a343n1Q4J20O9j06j35j01o1L0O8J19J39O1J02J34N7j9r9OJ6j32j42o2K2J18J03j4j15
-46411a132k36j90j8R7J42R2J13J00M4o7j50j49r4j08K7P7M8pOQ6k2j53q7n5pJ26J49J92J94
-46382i82M7q8j7jjN6J09Qj30j56p8n6j45j18o2J03K39J14Jn0n5n2K0K01J05j64j45O7J37
-46353a093P9L6Mk5q7%L7j7m8J0Mnqkj4M2N4P8M4K5J23O6J9N2L0j51k60j62M8P1o6j44p3P3
-46319a260J23MO7J51J27Q4pq8j19r3m5L9k6j33q8M8J1p3O3J27J3QP1J36Q8K2q7j68j46k9
-46289a180P0K4M2j6Pl2j06rn5q7oo0j0P2J2KM4J10J78K04M5RL6N9L3k9K4J16%l3n5j20RJ15
-46255e87Jj25j05o6k0N4k7q1r3m6K9Q2J17J24M0n0l6N4J01N1p1j54r5n6l8k3p9j11m7j4j18
-46224a389j02K1J53J59J16M9P3J63J00j37k71p5J6m7j4M5k3j04J1M2j6J1n7k8N6J33J36Q9
-46196h90k4qM9j9L2R0Q7J1j49j76qN8J65J32Qk5q8q6j40k57o4J28L0j6K1rqm1q3J5R7J32
-46164a036J18K0j9j2qN4J11K3q0j10j25j03o1q4j9R5R9J15M7m2K9m4j46n2J25Q4n4j86j88
-46135a449q2M1J02R6K03J91J99J1j10m1j6qK7l5m7K2l3r8p2J6J75J46N8k7o4j0m7p3p2l4
-46105a031q2j11L3L6L6N0P8Q1J4q9j65r6j11p9j1N1O3J62L83L18P6L1K0Nn9j26m1j04n9l4
-46075g61l7k2j36j09j5m4j13N0J34Rl2j2L2O5J32J1j08o5N5K22K33k4k14k11j42q0j45n1
-46047a378J24N1l0R1J60J32n8j78j26k5R8Q7NK1J03P1k10k50K7J90K39J40j23k03q8J5O4
-46020a051L6k7m3m3J16J21m2qL1N5K1p6q6l1L4L4r3j96j29J36K05P4m2jJ0K5K9o2m7M3O9
-45989i38M0P0j6j62j17q0k4j37k30p0J45J82O5O7J48J53l1q9j14o7J00L1m8J54J67L2j2o6
-45961h47j03K4L9JJ63J90J00J0j80j57j16j3J47P7k7L0K6o6m0K7j5r6q2m7j20l7R9K6J4J09
-45931h64L3r5r0L3R5L3n3p2o2m1K7J7j8N5Q0K6k8oJ8j18j05Q6J75K23J25k9j55j18j06j77
-45901a111j07m5j7N4J10Q1J21Q7K3m8m2Q4R3N7P8J29k9j13k6L5lq0q9j63j94k1J72j0p3J08
-45871i39J59m5j45j31j88k4J65J89R3Mk2j65j59MK2L8P6L7k5R1R8L8n8p7o0j38j80n6L0K3
-45841a345P7J99K28J06J19j8k35l04j54l0l2M4R5j2l0P6l3l1P3K6l1K6N1L4L5P9J58Q8L8
-45812g03m4j01p1k2pn9p2J60J77K1j7O3K0r5j11j87j72n4Ok3n9p8%K02K15J28j02k42j23
-45783a350k1L0Q1O7J4k1n4q5r0k4J34O9k6J0o9r6n1j8qP9J36J05J30Q4O2O5k7m1j06k19j62
-45752a402r5j90j71M6K05K01J07J4k5j15q9j0R2O8mOR2K9q0j5O0P7K05J69%j47k45j55N2
-45723a320J32J43J98J50Pq2j10o0k6j06r1k1L7O1L3L5M3Q4J27Q5l3l9j04k22k36p7O1Q0N6
-45694a195N4P7ql3R0J28J8p5l6pp4j13l5RN0Q7O1O2J30J60M7n4k9n0j99j23n4j28l6J01K10
-45663i65K42l3r4k3j33j9P2N0j49k39m1J06J61J45J08Q0m7j18J2o2m2K8M1M1p6j10r5n8O8
-45634a150J35K23J59J3r6j26r4o6p1j4P5P8L2M5%l7J01K24J18j9J0J13P8l4j01j23j77j16
-45606h20n4pRn3j94k12m0K0j4M1J04K8L0R7M3M0Kj93r9J04Q7L8R3L3kn7j46j18j22r4n3K3
-45574a486RJ23K19J00j3l3K8L1q1r7M7J07Jl7p6O0J22K3o0m7o8p1O1rk5n1m7J70J98O1M6
-45543g95M5L6N7O8K0p8j87k18q0m8n2K8J25P7m7OJ7l5n6j48j98p2O1J81J13O0l7n1M6K1M2
-45512a099R6m7q3l8L3J01O6m4k07j46PP2R4M8M0M8K6j4m1Q0J86J44O4m8j05k13m9J55P9P3
-45482g22J4nj9r4j38r0j86p6J01J64J78J17j8r2m1n4O4J41Pn2l3M6J18L3j19r7j66j48m2
-45453a209l6n3m1q2n9L0Q9K8j3Q5J49J30J16OK7J24J9j03j48j71l3J08J7n8n7n1J7J62J44
-45424h63rj26o4Q4J69P2m3N2Q6Lr3j22L1J36J16p9j27PJ41K20Q0j04k16k10j46l0L1J5K4
-45395i65j6K0M3j19q7J22J51M2ml3q1J7rj33q7P3R3p1n2n1o3J10J99M5j1J4M0op6j15o9P
-45363a072M2J13O1q1n0R1J01ok9k8l9q2n7J7K8K3K6M0J07R1p4j42QR2l5o7O9J29O3O4N5k2
-45331e64r5q5oj9l2o7m3nJ26K07L4m5n6j23j11J29K55J25j5j34k02j67r0J4O3K9OQ6J29j11
-45301g67k74o7R4q3k54j64J55M31L26J41L3m2m7j14j47n5o6p9n7l8M0J09J03K13J96J55Q5
-45274a73J0j93k78k06l3K1j6K0J38M1j0M6n9r6m2L8o4j97j50o7m4p5n8N9P1J00J9n6q5q3
-45244a422l7K3P4J20J39J01N2jL0O2r5j07L6P2n3n0N6l7j60k61k33j09O7J03J15K3j7P5J62
-45215a272J85J7j92j52N8R7P0N0J34K30J00%Rm2j39j11J8N1K2m7o2LP0M3l5j5l5K1J07O7
-45185g50J6J22J57J4j47j39r7j24q3j49r0j7nl3p6m8K0L0m9k6J26R6L4j02j52j1J18k3j45
-45156a533K3J01k4K5M8LM5J37P6K7Q7r6r2K4j54j77%J27J76J42Q3O5N9j4r1j19j73j60j7
-45127a402J2K4R7J16j1l8P6J70J19N6J7Q4K0j93j98j6l2k5mO9J89J39K1M0m9j60k30j03K1
-45098a191N5Ro5m7J39J49q8j19lM0M8N4J24J50Q1o3j67p3k0n8O3P0p3j22m2P1L8k1q9j14
-45068a264j8Q8Q2Rj8n8l8l8l3J40K13J28L8mp3j21n4N1J53K25J05p3m1K6o2j11p0N6J38J17
-45038e07J36k0j81j0K4q4m8LP1J72J08j41j96j04K0M4j20o5Kk9l7j7N1R4J62K16J96l7k68
-45009e65l37l25k20l7Q6L9pp5p5P8J33Q5P1okJ17O0Jj5o2o7m0j25r7j7n3L4J68J61NnL6p
-44976a063L1P0P3P4lM1J52Q3o7j46r2M4J13Q3L5OP1J51M4j69k68j88p5p1j1J01J76J63J44
-44947d98J87L3j65j85j71k11k30j3K14O9n9q5J7OJ0N5L7n1j6j4j62j32O0R5q9l9M1L2M4J20
-44917a100K15J09j7j06k09j49Oj9j0N8N4J4l2o2P4J47J8q3K2O5k2j8Q0J17J0M2J62J49Oj9
-44887d98L4L9l3n4J05P5q8j49K8R3K0m5n9k9r5o0J2M7m4j17J1L4L2N2M5Nj4o7j91j06L2m7
-44855a032m7qO7J37l0j06p4M0K5mJn8K1lo6j20l3J18J64J42O8j06j11q5o6O7J40J53J19J09
-44825e78L2p8j12j39p6M5O6J15N8r4j92j75q2j03k5J16R3k1n0PR4K42J39q9j29r2K4J13Q2
-44796h09k9o7j40r3M1LK4R2N0N2j3m0RJ41J97J26QL2Lj70j80j08rJ25J21o9k95k63m1pK3
-44765a286L5%n0l0jJ40K34K04P4%l8j05l0K5n7r6m2j0%P5L9p8j69k9Q6R7Q2O6M1j01r8O3
-44733i59Kq8l1J17J88J59N4J9K7M6k4r5k0p1j08q6j39j14JJ01J76J47M7L0pn5l0q7j43m4
-44703i87J08N7m7R7J20O3Kj6j24j43rl9j24j40r2K0R1Q6J6j02j13o0N9L9j4n6M6K09K26j7
-44673h44j84l1Q3J8n7Q0J61Q4n4o1kj7qn1q8Q8Q3o3k5Q6M4k6Jj1r2m8J4P9L9k7L6lk8o4j27
-44638a015j47j3O7J90K72M2j27p8j08j25l0L2r8m8O0J19J66P1n2r4pR0O6Q9J39P5P5J2j84
-44609e61k12j63r2R5R6ql5nO5m0n1J1K5N6M5J04J03P5L7l8n5l3l3J6Ol3j31j21J7M1Oj57
-44577i70j97j57m4J37L5l7J1R0L07L45J62J7j5mj05r1j6j7n2l8K4mP0J25m8j88q1r4j71J3
-44547i93J59M6m6m2rJ6M5J45J39R8L5M8J6j44j86pL2n5j12j12r7k3N5O7M9J1M4J50O3NK3
-44516e80j21k61l07j80j03j12L7K75K22M0jQ5J53J31K3n0n4kL9n9j53j77j11J9Q8J44J28
-44489h87J7r9r7j0O1lm2q1o9N2J07N5O9J43O0k07k56j1J29J07k1j58p7R2J68J09n4q4O4J18
-44459h05p1j68j86m0J81M2j38o0k5P8J97J62M5P5J13M9K7p7j83j87l3J40ok34j82L6J08O4
-44431a078Lj15p3R4R8K0m4q1K5J12Q3N4J8k3K7R2L9o3r7r6j08j47j06J38K26J41P5k2k6K8
-44401h06P5k9k15l14j29R1J79J56J12Q2L6J1l3q1m7J0Pj11p1J17J48J57P3J2n4o8L6K4j38
-44372g70l13k14O3J56N1p2k5k7k0J32K32J40m1j59k06n3R5N1QJ00J03O6J0j1O4P4L6M7jj47
-44342f31p9M1o8j06L1N1J89J60p0J4J8o8j20j39r7n4m7K4O6O8ml2J02R4j12k01j32j06J4
-44313a194J17j5j08p9j7R9J44M5J9k0p2o3L6JL3Q4m0n5j8K6J46J35J3p3p6j01o6%N3J06R6
-44282h44J05N2k5m2l7Jl4r6l7L3j0l1k1j33j79J4K13K49J22j39k10j06L9K03K02O9k4n8P7
-44253f47K73J16j13j13q2j58n6K1j10j60m0M0K7L7n7j6m1P0J04No8n7L4L7O4O0J1r8q9O9
-44223i37L8j52j53r0L5R7K1p9m1p3j36o2J86K75R5q1pN9j3L0J17P2J3m1j92j18J27J39mJ01
-44193g74O7q1NK16J80J1k0j76k93k42j31j4J09J40oj85j73j31n0jk9k6J05K58K27L2k6O7
-44165i41P5Q8J25l0k22r9jL4Pl2j4j8l3N2J49J16j8j91j96r4P0J44J3K9K03L44J38j25j51
-44136e78j18j06J1m5j25j85j84m7P9Q5o2r3j2J6P9N2J3M6J03J08N5J4R2R4l1j54j36m1m5
-44107a115j4k5mQ8J34P8j5J5m2l1K8P1k9NJ82P8j50k27j01Q5J03J32J53L8r3j20k6K0N6m2
-44077g68r2N2J4j04j45j8L5N0J54J71L2j09j02q0n7j2J13J24j1j11j39n4n0PP0L2L4J07J34
-44048g23L5n0l5l8o4n0M0N8Rj7q9p8n1L5J80J87Q4m7J1N2j0L9L8n5n8j8k7j04j39j92r2p5
-44016a244j19RQ8N1P5J30R1L9L9j21j63k6n4j11p5Mr3K5J41J8j34m8J47K79L54J45j71j41
-43988h65k3j07j08q1k5P0M7m7j05L4J29Q2M0r4o8J2L9R3J46J05J21J06o4j22m9oj08j47j0
-43959a005K4M0K2J0l8p3j0j8K2M2J1j62l30k62M9K14J87J11p7j39%O7J53J76J04J03M3j76
-43931i12j99M7R0R3J1j3Pj12J46L15M2j41q5o3K6Q3p0m4p9j10M8R6r9j73q1l9NJ14N4N3J44
-43900h46O4p7o0M7k6m1M8K9q2k7m8J8J99J95j2j31k01j62K4P8Q0L4j07k45k38n3J18O0m7
-43871a409P8J36J52J83rj41j59j16%J00P7m3k9j3OJ03L0k01k66n0j2n2J47K08Q2O9J00Q4
-43843i45Q5m5J1P7Oj07j06N1M6j3j32q2J64J67j5jK2p0j67k25j57N4J76O4J17Q8NP%j17n9
-43812a101J09K8o8m1l1J06J55L8J1Kn1m6K6K4J40J07n1j41n4J10M7j21q2L1Q4Q7P8L7j38
-43783g05k20j41N4J55Nl7o5q8m2J17J04n5l3J25J06q6o7O2N0o8q5m7p7m4l7j14o2J27K08
-43754i60J42R1K9n5p5k6M0J25K1j62j94m3N6Q9j1n5N7J41J61J78R4M4q7n4J09J28k4r8j12
-43725d51j87k48k02r4j18J9K29J89J15Q5N5L3rm1l0q6n1oN9J08m8p0M2O7N2j22k21j54j17
-43696a202m2J13M3l1J2Q2J37L9K8N7K9J8k1oj30j95O3J93J44pj84j66k1J3J3k1J04K28J83
-43667e27o2j34q8j72j87J7M3o6L4J07P1N0J18J47p7j94j04k8Qk3j2L3O2M5j0k3N3P5j9k4
-43637h87J07R2L9k3q9r6m5k2N4n4k54j49O6K13L01K52M3j40j46k5L8N9P9O9n0j19j35j98
-43609a020j7K19J36P8L5q1p8r2k31k87j34RJ37J40J38R4Q0R6rj39n2j8K5K00J62N3R2J05
-43581c59o0j93j08l7l3L5Q5J27k6k15j61PJ7n0pN1O9J52J53Kj04kk6j69j84j61j14M4O2p1
-43551a276j8J49J35J03J22J22m5j57j05K6j4oK8j7M2k7l5L2LQ4J93J17m8j21q4J8O8j02j52
-43522i65j00J10J97Q9q2j02O6N2o9J7K5j26j85r2K9N4J45L3j8nmo0l6J8Rk3l4k1LNP0R8N7
-43489h45m5k8N3O2J49K18P2j73j51Mj2j44k12p0J76J62L0o9j10j8k2n2Mk0r4JQ7L3m8p4K1
-43458a115L9p9j13j10p7R2J49J11NO8J02o9p9k6O4J47J28l1j68j2J53R3m5j44j58j20r7m3
-43430a335j0KQ3K10K38J02jl9m7j8j87l39j66K5M3K0Q4J70M2j00o7J24K42J15k8j02j64k05
-43402a308m1P6J14J27J65Q4K6L5M9m6j70j61j22k4J39K12J44P1N4K6l4m0l2j00j96j24OR6
-43374i74J72J82O4%m9p2kN0qn8m1q6k01p2Q4P9Q1M5N8J5k6K2m8j44q7O1J08M4O3K1j05j43
-43342i67j51j15m4K3J06K06P5q9q3J18J26k2o8m3j2l6n1LJ02J22J22Q1k6p6j37q8J56J87
-43314e81J9j73k28j55r5m8J3Q7J07J02O0n0m3P1M8j0j7J8kr7k8l9j90j79j11q7M9J92J37
-43285a230O9J3o0o7kJ43J46P1M4J73K70J65j1j58j73LP4j29k72j09J40J99J38Q5J65P3p5
-43258c15j49j52m3o8k25j32j0K6J31l4j76q5L9J42J24M9J0L0M2J3o1J8O5JK5N7m2O1J22r
-43228e46r6q5r2oK5M2J32R7p7k11l12k99j04k8O1J45K29K32J37K4p0lQJ07k2j78j64j75J19
-43199a110L52J27r0j52k74k62O6J69l0j69j63k2N6Q3J89J68L4o2r1Q3K09K00J14Qk2j4l8
-43172f41j22m3J45J41N1J7j5q2OO4j42k69j99P7J24k0n7M3O5k4mjMJ13J28J6j0j0nN0J27
-43141d73k1j67j68j42%P7O2j4j45j80j28p8Q0Q9m4o8KM7J85K49N8r6PJ40J54J3n7j1o1j22
-43111h12j15J4L6QJ03J35K5j47k03j17k0j6m9rJ0ojN3L6N5J05pj28O9Q2OJ50J36J3k6M4K9
-43079e47mk0m6Kj10j54r6j11j19n9l2J04J08J02J12j4p9J5Qj2Jj4p2M5J93Q3m0l4l6k6j4
-43048h66pr2j32r5j54j34O6Q9qJ7k1j3p0o6l0o2M3R5J01J13N0oQO6O4l5q3p2M6K8J08J59
-43016h93n5j61j46m8mKP1O7N7M8OQ7R7q2k73j96LJ24J36O6J11N2mk7M3O9P4J39J32K9n6L0
-42984e02N8p0j20K0M2p4n5N2J13qj12mK5k8N2P2r4k63k43j20O8J54K4l8o5j39o8R5R6M0M0
-42953a052J29K10J72K4n7j14n5J6Q6J68J40L7q1j06p2r0oJ05J95k5j87n3K5MM0k5m0j9j65
-42924g96k47k08j08L1R4J59O5j9k1O3N5Jk8j5J80J72J6m1k5n2l9o8j5J00J29N0L3P1J03P0
-42894b90k2r0j67j52l4j1k2J03P3K9M6pl4k3%JK6Q4J6j83j63j8Kj7Nj2p1k8J67J65M7o6j62
-42861h08j06j05j35nJ24M3PM3qm9j12j0R6J16J24jj50n6K2J1j6l9j8p4p3N4O2M3k5l7o3m9
-42829a194J17J83R8J03J33J42J9j29j83j71n1N5n1j06J07K35J01j49j80j0P6K7L0J53J65
-42804d80O9o8l2m3j04j11n6j75k06p7J4N2M2m9O4K23J69l7j13q6P5R7p0j48q0M2M0L4j2K0
-42774a006J5j2M2J13O7j0m2j9N0J10P7oj1n9q2l4mj9m3K7M5J1P4J37J19R6L5q5k09k67r7
-42743i87J51J30n5o0L6K8oj06j09n3k7J54J43j24j89j03j3J05J53J23Q3J02K44J03p4J1j03
-42716d43j96M2J21l5o9L1K8n0p6j30o1jK9L2O0R2K8l7n4o7n1o4o5J4J14L8o0o5q1L4J2K3
-42684i07M0Km8j22j03M7M8rP6J26L6j9QP9K6J6l0j24nP0k8j8Q0Q4N4M6L7m1j92k36r2M8J31
-42651i20R5k2k8j3l4NJ06K2j47j57k4N5k2j52r0R0J76J16k7O8N9q5j11J9J62K22K50J16m3
-42622c14j50j07k0P8Q2Rj03j93k20p0J8Q6J62r4j54n0J4L5j13k08k55j03J14J14O5Q0R9J84
-42594a014R0J4L8Qm2j14k6l2j67p6J42J34R4O8J32J16NL8K4j00k12n7J85M6j07l0O7J1j60
-42565i25l2N0%N8M0K0KNJ5k0opN3k1j42r2N6J94J07p0M7J59M0j79k62k21n9J30N5J0L8PM5
-42532i05K9MM6k1q6k7j1k3j52j64o2P4J05J53J25P4K0K1J0n3j05o7m2j6M5J24J13kjmn4j22
-42500i74n4q4p7N7P5J48J21N3L0K8J8j77k32j21p1R8J68M3j2NL0M4j08j32N6J67J85J48J86
-42471c82K78J12n2r4j44j22j54j74o2O0N3j4j13r3m4k5M3N9n8j43j37P4K28M3j65j21k5L4
-42443a138P6o5n7M8l2l7K8J03J15O8k0n0J4M0P0m8r3N9J61P5o5j07j04j42n6M0kO1J58J82
-42413g18J72J39N4r3r9m6n7l7K9J06J59J56K1p1N6R5l8j4o8k16k36j87j42l6N8N7k3k7J3
-42384i93L9n0p9p6J2Qj1J31nnL2l0M5J25j5j74m3N0R8J21P6M7K0J2K8M0K9J8j11j56pJ57
-42352f67J57P7j4r6r4r2n0Pn0n8P2N0o2j08%J60Q4m1m7q1j26j19O4J77J39j3j70j96j19k
-42322a218J1j25k35j68J01L55K93R0k7j3J23Q5m3n5p2j8nQk3j11j58j17p1r5J1M8j04j14
-42294a647M6J00J02J94J08K2P7O4jK0K6n8j5N4J4M6J13J16M9j35k10j04N5Pk7R1J70J24p9
-42265f78k45l0K01N5m3k4l8m0j8O5Q5L4J8l1j29k26k29o6P4J35J08L7j8Mn8m2%o9mQ0O0j5
-42233a047l4R7K24J49M0k3L4J7k0L7j7j33l2Q0K8j5m6q3M4J43nq9j09j9PP3O0J25N2q1L7
-42202e06M2Km6j33q9m6j3JoP8R4j0j05j30j73k14m0Q6K19K52M6j15j67j36K1R0j7NN3n1j57
-42171a165j87j30k1N9J39J15jj01l3K9Ol6m4K6J08K04K67O4o0k8o7j51j02k9k7mNNl7J0O7
-42140a119J67J81J27J3p1MP6K3m3r5j61j75r4Q4K37K10j4j56r8k2j2l4l5j9rj00j80r0J21
-42111a284K05K08K53K42L7m3j7n0q7n4Nr1k15j24K9J0O4J86J24n9j29m6%rnMj08n8K0MJ04
-42080h84J46J83Q4Lr9k03j91L3K21J78J0j32j51q7j33p2k2m2rj5p6m1J12K04J87l7q4N3J08
-42051g56J07L5j3J59K04J07m6k71k69o7O5L6q3j51m4m3p4M5J04J13J7o6n0l3n3l3L5J02P2
-42022h51o2JP3J07J32P6J41J08o6k09k97k68q8L6J60J05j24j84l8R5K26J59J07J28Q8l0j86
-41995f61j62j45j01J13K63J18N3nk6Qm8qk0j13j66p3l6l0J53K14L4p8N8J42J5q5j49q3M6
-41966g72J0p0m7J5J38K03J15j17j90mN5m4K2J1J8Qo6J6R3J31J71p1l98l66j18N2J07J21J55
-41937h22K22J29m1j11q9P0J08o8j86k35j75j8P3L7J05J09L9oj87j30O9J31J47R6l1k45k49
-41910a258j18K3J45J41P3j6n8o1K0J47J09J0m6j02m4O4K9mL7J85L79J73j80l18j64j3n5j00
-41882a002k4N0j0r8r2p0j89q7J65J98L2j3L9m2l7J46J91R3J1k5l8p0j02l2J4m6j57j94j36
-41853a525K2J94L31L19J44k2j10j99o0M2p4K0J67O7n9PR6J6j16p1J5j2r0m0j3NL7rj08m7
-41823a073N8K7kP1Q5J7kNq2r2j37j42J2J34Q2mkm9M0M4P7J1o9m6q7L4J59P1M6K9n4j18j65
-41790a122n1R1J10K9j34j10M4J23O4p8k29k49j7J06J84K77J20r8r2P7Nq9k4N3L5j7m2n4k5
-41761a113J08J62K37K03o3j39m7J6k8j46pK6n9l0J06MJ6P5m2j5qq8o6L6L8J8M2N6o9k17j42
-41730a136L2J40J38Oq1nR7j8k4N5J18P8j47j89k1J17J29J4O0J35nj07j57j20L4J18L4P5Q8
-41701e42Qj05k86k63k15k35j13J11J57J18K1o9M2Q2k5O6K78K38J01J4n1j03q9j20p6P0J72
-41674h14R2r0j13J6P0Pm3j24q6L8N7J05J17J28k2j34q9o5o4j03r2M1J78Q1j60j89RJ04Q2
-41645a063J7M5J37P2j13q6KO9J01P3ko5j23k01k00J9J30J15J25nkK8R4mk5OP8J07M0J2P6
-41614e43O4p1j54j69r8M2N8j9lrp0o8kO3R7L7o1j34j24m7k0O2J36P4j6p6n4p4l7R1J46L6
-41582i43l2K0J31N3j75j77PO2P1J2n6o0o2o2m5M7P9K2lO1K8O7%o8o3p9j3K8j1k4j58o9J02
-41549a310J38J93J66J44J25o7j79n9J39J77mj5K7l4oJl0J6M5k0q5q6j07j62k31r7P2J50J69
-41520i30J77J6j28j54p4k2oM1J39Q3QL9j43j92j20n9L6P4Q4J14l1QK08K09J38n5k00j78n9
-41491i77O3K00J49oj17j77j40n8J15K63J36r0p8L6J00J1j25j43r5q3j01o9o0O2J83K88K12
-41464e01K7j86k21j69j6Q5O6qj11q4r3j44LJ36R1R0J64M5k0L6l8j64p1J15K23K22J2j67j06
-41435g84MK0K3m9k43k32J1J69J69J09N7L2O0O9L1J4J45J19o3j33j40j76j86m5N9K06J89J28
-41407d37J13P0m6j15q6q7n7NJ6Qq6m6J22J16j4r7j16p1R1K04N9o3L6M4o4p0n5r6M2K0j30
-41376g90j30p1L9J48K7j13l6J2k5j6l8p6J24L06J26K5K5k6j9j19j27q4j15q8l2N1O4J9or
-41346i54lj6N6N8J3J8J05O4l2MMm4J3R5M7jj6M4Mp8o1j23j44p6K9J64O6k2n4j1M5O8P5N4
-41312f09Ml7q2q1J6ok7M5O2j4k19k40N9J49R6J70N5j20j30Pjq6k3Q4N5K8J6m4m5P6J67R7
-41280e78r5m2N8J7j0J74J44r0k28j58n6p5j15JK3P8J03Q8J24j4j81k39j19n6n9J14K00R2
-41252h99k5j7l0q8JR5J6l1LJ1J4j5o3j07j01mj0L6J23K4P3J47j0m2M3J6oQ0J55N1n9j66j29
-41219i14qk4j4k0q0R3K09J47N4j7m6j4j48k10p7L4LP1J30O0j5r0j57o3J24P7K0J41P9q9j78
-41188i22j98o6R1M0O7J77J12k5j48j81M7J13P4K5j4K1QM0J7o0LR3O9K5K0K9j3q4Nj0j45j72
-41156i62j54j55jJ02%m0l5q8j0J36J54Q1L9R7Q2q5m3J34J36N1p6j63q3K8J68R1p8m7M3K2
-41126f56j4M8J18J06Jj20j94k12k67j54J41K78K96O7j74o8J04Mj61j58j09m2N1O7l9j35o3
-41099a285o1N1K66K22M5r8o3n9j3Q2O4J26Jj76J7Q0J22J12J5o9j01o1j60j80Q0K14J99J25
-41071e05N0j6lj5j06j16j07o2j9K4R6K4j17j30J8M1j3j8Q9Q4n8n3L2J45J28k7j01m5N7Q7
-41041f36O7qn3O2J62P6m3O1J21J8j06j43j80j48o7n8J7R6mn5l7j28j16N1J13J44J44J73P6
-41012d01l9n1j00j36r9j7J69K35P3j04r6P8N6j41j92l2j6lR4J8l9j3k2PMo8o8k2M2K9J8r
-40980h45J3R5J01Pk1R6K13J45J01N2q0j14p4o7q2o8j5oj01k04j47q4K3R1J4P3J15n6q5m1
-40950i51rl1o5p0k1J55J15l9r3n1j4N4K1N2R5N0O8Q1rp0j6L3k8r5r3n7K9L2Q7O2o9j88k00
-40917a235rJ48J30J91K29rj19j03LP9J35P3q5k19k36p1J3Q0M1nl9OO4K9JJ5P0k0L4K8n0o1
-40885h92m5O6J26p3j52N4P2L6O0L9r3j88k1O6m1j21o4Q7M0n1o4n7n4%J17J19R0J19P7Ojj7
-40853g60p1j17j95j09J24K55K43M6n3j28j44lJ36J06j3k8N8J6J8n7o2j6K9K9p4j86j07M6
-40825a017L1l7M1J33P7R3K9Qjp7r3M3O8L3J6p9l1P0O3j03k36j86p9k1j0NP6J06N8O8l2j57
-40793a141j09OO4K4N0J12J01l4j76j54p9m7Q2J77Q6J20O8o1l6K6RM4J28K7j65j31n7M4J46
-40764h76J31J70Nj58j70j47j37k4LK9R0P3M2N9P8Qm4p9J9J13J21J20k5o3q5j02p1O8Q0L3
-40734g39L8N8o9j05M5K1l8N1J06M4k5j23j78o1P2J28J99J20N4L2k0o3q4p5l9n4j24j04N3
-40705h80O4q5l4Pp0k0J13J01lJ6M6Q4R9L2m1j15j52o3n4RJ52J65L5j49k39k19j02K7R3k4
-40675a207n2Q3J39M6j12j28J4N2K1M0l9o1N2J00K4j41p5J00J11Q3lj1P0O8O2k1r5j56k01
-40646a237n7K4k6Q8J54p9j78n5KJ7M2R8J21J21J9k2N4J38L2p7j65k18k5J01N8O0J16N1rl2
-40616h84jJ28R9q9n5qP9k0q6k8l6n2K1P4J52J02J9p4p8p4j07j11n2o9j02l2J9J47J53J7m6
-40585i94r3j96j22K9L1N2J47K06J78M2J5j8m4r4p9J0M8K4N3K9n6k6r7j06N1N6n7jJ02M6J2
-40554h52k4l1qN5O1l0r7j58l1R8M1J6K7M4N0R4K1j15k08q8M1K7P9J90J53l4j60j93j13jJ30
-40523a016J26K5J2P5M8r0j04K8j6o7p1J6P7Q0J26M9j7o5j17j23j22n1L8K7N9J29R6j06k92
-40494a246j62j7J15K70K98J38l7j13j3Mj65k03l3O4mo5M7J60J0j0J20J14J6m7m6N1J06m4
-40466f92o7l0j30j49n6J35J02o3m1J9m4K4R7J52K3p5%K1J2L5Rj77k98j13J10J14n8r3j6M4
-40436a205O6K04J32j7j96j14P5Kj33j73m2kLpMnj15l1J14O9J9p0M1K24J43M8L3n0j43j46
-40406a272K8L6n1p7j10l1mj24j70p0J3p4j38o8p3m1M8n5j04K4Jn2P7P6r6q4l0j11j86j97
-40376b915j51k39m19l49j24J65R16K216K405J083K4k60k43k43k87l50l17k59j25q4j00j93
-40354A51j59m1J26Q4P6J3r2j76j19K3L1k3OJ31J57J38R1j3j37j90j47r8r8p6PR3J08rp4j13
-40324c30p5KPMjk2n9NO6M9j4N7O2m5n4j31j25r6m7j7K2Q2K8P6P5j12k12j84o8n4j77j18Q3
-40291a323L3P3Q8qrJ44J61J67J56M2j7L4K4J3l7j45j58OJ05N4j38j99j19P8J57Q6J21K21
-40263c90l9l02j51N5R7K8L7K7K3j7j04j27r6PJ10J19O5k5j60k03q3L1P9J00J70J31N2j43
-40235g09k54j90j12j76p4j3j5L6P4J16J46J79K02J65k1j18q1k2J22K14Q2j33j73k07m9K1
-40209i90J0M3K7n3j16jJ03M1Ql1k1Lp0N6J03j5p3r1rN6J9o7J0P1Q6Mm6j7n9j26j24m7PJ25
-40175a184K06P7p4j35r2n4qP1L1m5l9jk5j46j29P8K43J19k8k2l7m6j85j79j5l1N0O3m4p3
-40145a654q4j00l4j8j14m0k9r2j81k28j35j3Q8mj54l28m86m25l58n4P19K062K838J774L59
-40120C309j59k72l14k46j57k92l77k86j84j63k09j61m7N0J24J28q3k02j23J3k2j81l9J67
-40096B74J36Kr1n9Om5o8N2J8j96l24j33Q5J43J25J7m1n4Q9J33L4j12k57r7mj5J00J19L4M3
-40066h6O5N5l4r9j21l5M5l3j85q8L2%k0%O7R9l2j37M2J40O3P3P1n6j66k44j33k4rjO6j9j47
-40033h51j29L5J40j4j32J8P5L1o5l9J5L8R1J69J78J81J17O9K7K4Q1n0j29p3j62k18k39M4
-40005g68K80P5RJ3j0q5j53r2J9K1l9j06J8J43K26J53K5j5j12o5k1j63j99p3L3J8L6M6k5j45
-39975i56o8Qk8jM7J72J52N8Q0M9l7j04j12pJ59K28J1j32j56j06j35j96k7K21K18M9J34J93
-39947b86J19Qo3l3J4k7j29k19r9K8kM1P2J29l3j52j00k3M7K3J07P1k8m5K5M2NP3K54J71j9
-39916b9j67j37n7j22m1k0o8o1J17K38J93Oj58j29q8j66k10p8P8L5l5PJ8k2k6N6J14P1J28
-39887e53J10Ml3l0k7n0K8j4j00O9J45m6j16j19p2L2J09R7l2j58j69o2pn8R6J98R4n4n8O1
-39857g15N2j3l9p3j20l5J19O7q2j68n5J34K55L09J70J3lL7l2n0k7r9j30LQ9Jp5k44k15m9
-39827i75J16K7o0Q1J24P3L9k6n2J35J86Q3O6N8jj37j22M3J05J1j75k10M5K14m0k17r9Q0J24
-39798e04k5L7J70J20l0m5j7j99j73L4J00M3Q5K48K16p1k76k34r8J00J83K75K66Kl08m01k10
-39771g12k5o7n1K1k6N3J37Q8l9j2Q2P4j08k41j21L9J2l1K9J2k8J17K41J07j58j32p6p5K0
-39742h70M6J27O0m2kj9lN5N0r7j05PK8%%J8k5k8j15p7P9J18J04J9o2p2J2km0K6J43Q2k7p
-39708f19J30J20m0j48j47m5N8J00ln3j46j13m3lL8K2%J4J19J55O3o5r0j17J4N5M9J25oq5
-39678f61o3j8j0J4L7rMl9l3N4n1o9J17J98Kj27l2m9l1Q5R4j44j97O3K24P9q6j18j14o9L7
-39647i12L4JR5O1n0KQ7J40Q8l0n7j51k03q1k1m6j4o2j42m5ro2n1K0J81K60J90J36R2R9J33
-39616c17J71P1o3l5j9o8j43j13n2p2j59j64j65n1J95L04J29l9k0j2J4j5p4mpk4O2P0M5K9
-39586e26j7j05r6o7m4R3R0K6J9N8O8K0o3r7j27l9K1J4N3O6Pr2j58j62L2J21J80J58K8%K4
-39555e15kj27n3Q6J2p5m6J2Q6Q8M5J8k1j00q9mL3J5j04j37j8M6J31R2l0k6k9K2L2j4L2M2
-39523e98j3m4pk2P5K01R4j25j64NJ27J71R0q0j34o1O0M8jk9j8N9R5m3j03j8P2N6j04j68n3
-39492f32K7m3m4k0J15J88N2k1r8j67K0K02J07j79k38j33l4P5J09J58J32k6j29k18j03Pj3
-39465i06Qm2J5P4N3Q0k8k2N1n4r3j70m8P2J5j7r2j07j1J79K03Q9J07J68P8p2j10r2PM9j10
-39434g26n4o2j79j81q1K7J57J72Q5j7m0k1l3J54K23N7j87k03j9J09J95K23L7o0J36J26j7
-39407a79j44k77k65p9O4k8p6J0O9N0Q7P2M7qo9KM8M8Q0J02k1j73j83j18n2l6J5J72J66J33
-39377e43Nj89j18P4J83L9r2Qpo2lK2M9J6Ko7qJ41J56J2q3k8jK5J27K4j5O6o1j42j62r3l5
-39344g60K4L4l2Np6r8k2r3r6K0J34K03J83R8J18L6K6o3j61k4K8M0Q0J31Q2k0Qln3o6j47j68
-39312f32j41j31j69j32J17J95J26N0j0R2J47J5j67j90o4L0K4j27j32L7J0M1J00K0N1R7J6
-39285g27k13k09N9J77J02r1j36n7m2Q2J44J74P7N0k3j71j48k0O2nq2q7J28J67K8j8R5K0l8
-39256g02m7rM3j22j76o1K7J50J37J6j8pJ3J04J14Kj10k47n7K06P3k8L7l4k2Lj4j11j25M2
-39226i23R0j2r5j00J2M1kj10n6J59K35L6k2l8o6pj15k39j51J20L09K72J45O4l5J2J1l7l6
-39197e38k3j92j64J8O4j8N4J78J77R2j31k69j74p0j6J6R6K08Q4j57k52o6L2P3J61J41n5j73
-39169i04k3N4j4n4L9J41J19O7pp4j82j99j90q0J46J52J43J14k4j49j49q9p2j00l4R2J35J27
-39141a015J32J33J58J09J7L0Mj06j57k11j51p0o1m3P5L7K3J98L31J62j97k70j86j18j6rn2
-39114a253k3K3P9J5j6J68K04L2l2l3p1o1p1p2q9q8k3j6mR6R0l8j8R2J51R4J12J21L7o2l9
-39083f95K8pj1j01j71j92j49n5l1p2L8K09J79J22J41J07mP9J13J9j03j67k62j98K4J13j5
-39056a061j43q3Q8K54J73j5r8k5L5Q9J25J14N2p9n5Q6J68N0k06j84j2N4J6j01k42j69K0J66
-39028i83M9K3J27J79R3r7p8N3K2q2n4r2m5R9R7k2qj6j61j60j08j11q7R0J37j2l4Q1N9q7J0
-38997a118J38J91J13r0j53n5j06j15K9L6n8%J08J27J82K35J66p0k71j74Pl2j11K5J18J4j43
-38970a007j61n0Ql7o7n3K6P7K5RJ1j17k31k11m1J45J40M3Ko4o2J09J69J00J1k1ok7q5j85
-38940a550j98m5O0O4K4q4j46j45k32l38l39k62j49j47j82j83k51k11J65J363K805K269P17
-38917C005p0k81k39r7k03k58j4K6k83m14k42j53q2l4o7j65k16l4R5K6k0o1p0k3j1j6J9L7
-38889A55o1j50j66j04K9J48L8j27k3R6N6j15k79k00m7j5K4K06K33K1j65n7J09Qj3Kk6m1k9
-38860d93K3J5N3L5j11j35j32q4J59K46R4n6j38j04k4J46K93J95Nn9J7p3k31k28o3R1J23M1
-38832c95q6j7R5O5J5J19R7N6l3j49j27k8n2J4N8L9m8j44NJ21N0j12k64k44o5J10J74J78O0
-38803e08j21k41k48j05J17J74Q8J1M9L8k7n1Q5L5j30j22L7J32P3M4O0J56J34M0m1j59r8r3
-38775f71o3kLK0J7N2J19K10J24j11j84j1K5o9l4M4m3j67j36p1J7M2k0l7L6J42K21J52N3O7
-38745b75q5k92l30k99j83O2J85J51j3j3N4j7j02r4j11j7P8Q8k5m5j6R1K27j1j36K9R3L6r2
-38716a062j05Q5J78J5o3q9q8pN8J41J51%KN4j11j82%JN4O4N2P5l7j13j76k09j22k0O3o0j31
-38685a582j18j15j51m2P6m7l41l14o6M8O1P7L0p5k63l81l14j39M23J604K606J939N52k53
-38661C215m36l36k22l04l82k10j21m1J5RQ9J7r5j63k26k38r4K0nl4P1J18P2k4r0k17k21n2
-38633A15N5J88J86mp9j39k1Q4j7j90k32j15K0J12J28o0p1O0k6o1j3M2K5q3j41j59j11l8k
-38604e47l4l5M8J32J53J13K1j49j20J0L0L9J4K7J04J32K74L15R6j66k32r9m6r3j38k34j90
-38577e75j21j3P3R4J57P1l9n2o3r2j17p4P2J91K82K75Q1j09j20o1o1q1p1l7jq3q6l1J11P0
-38547d10l3R0K10K04N8j92k57o8m9k5L5j27j78%J03K7j20j75k1J85K57P6m6n2q3n6q5j06
-38519h38j13n8L7J42J26J17Q7l9j43j81j19J53L37K15J09o4j10j53j91r4k3rN1L6LM0P9P2
-38491e31n5j14K9M7O4K15J37O8M1q2j27kM5j07q9o3LP0M5P1qj60k18k01m6O3k6J4J91J66
-38461e60Q3lk9rJ68J32j28k26p7O3M1L2O2Q1Nq2j04r0q8M6N5N8J5j3l8J2q1r1M3J41K71J62
-38429a49m8k44j48q2j00j7J03K03J87K05K01K16J50M1j19l18l80j69j1J86K34Q1N2m2l1l7
-38403c6j21n9O4Q7J0n7j32j12q3k05j10J06J21N9M3R4O0j27j72q7M6L5n5O2P8O8J19J3j90
-38374d81k64k34j46M2J94J44J47K75J58q7p8J92J86m1r1j27j27j5N8m1j24n3M2J83J05oj29
-38347c18k25j58mJ10J13Q8J01J31L8p2q4p7j16m0Q0J11J41J52K0j11n4n8j27J0J19N9K%k4
-38318a93j32p4m4o0rN0J44K16K55J86k5j38o2m1j34j09O1Q9pl6m4j3Q1J01J93Q2k38l32j63
-38289c96j5l3K1o6PJ82J57N1j66j36J09J63K6q7n8M4K3q6p2l7j07r2q0r5o0NJ19J59J21n5
-38259d54q2L3k6j8J20J47P0L6J1j7j37k12j41p2j00j04k0Q0J60M4j13r0Km5k7J51L0k07j97
-38230a178J1O6M1J54J88L6k4j08q1J38J45p1r9M4J74J02r2j07j8K5J2K7OJ18J40Pj15j91
-38202f50L1J08j03j53q1L2P5J02J66J27k4j63j28l2K4J10N4m1M0J25J14Rl5q6j12j26p0Q3
-38174f04J16R4M3l7k5m7K6M9n5qnj31p6L2J06M9J0M0Q1J51J38rk05j96l8J3o3j31j94j03
-38144i79j6NM3K9KJ8J26J74R5k3o5Nk9l9NM7J27J17J9nj09k28o6J01J62Q5l6j79q0J92Q2
-38113d20k03j57N1N5K2L2p7J7J87J32N7nl5k3m9j11j66k16n3J32J06rq5lO5L7j4O1K18J64
-38083b90Q4J5oq9k01j01q6K6J93R4j60j79l5L4m4J7K47K47O3m5k2n8j22M9L8n9j16j27q3
-38054g16k7R1Q6l1LJ4j12j69j72p2J52J26M0N7J81J83rL5K3r1r0k5nl3o7l3j7m7n4J28J96
-38023d55J10J65J25j37k28j29k6J0m8q6M1J93K19N3m4j39k08j10p2m9j1J45J39j7J1K0N3
-37996d75n9l6K4n6q0k6K5J9Pj2K3J79J65P8P2l7j25j04m8L2M1lQ3M7n4l8Lk1j22j24J1OJ8
-37963e87O4P1J9M6K9l5o4l6K7j7j00rJ54J43L6k9j5m0j1nj48k85k26p3J03J97P6O2L3n9j64
-37932h43j97l7R7Q3k2J26L07J92O6Q9P3q3j80n1J10P6p1j07l4O0M8m1M6J00P1m9r2j29j80
-37903e72j00N5K5q8j22m3N2O6N9j8p9mJ29N3m2M1K8q4j27j47o5K5L1N3J28J73K23K17J07
-37874b6o6j11j7K9l0r5j58kJ35J07pj49j46o9j0M0N2o5j73j26O7P9k4n2j25p2l4j68o8J38
-37844a146J61J08P8M0J4K0OR1Q5n6JR2M4j01k03j58p6lO7J62J06oR1J11L9M2M4rm5J2N5r2
-37812d26j85jm2j32j03l5P8J46J26L2l1q0j15Q7J83J42K11J67l6j58k36k18l7J59J20L6r5
-37785d43j41k9p6l2L4R8Q1M2P7J11Q3k5j20l2m5j45j03QL0J8O1O9O9M3r4j43j2L7j5l8QQ2
-37753e42j9j26j23L5J81Q2n9j56L5K16J19Q7K2j15p3J49J34l6j32j07J9M2J3J7m4l9P7J04
-37725b39j0j72j57l8J0M0P4op2o3L9M6o8l8o2r2o0j8J2K8L1P0P8n1m1J52J67J13Q2P3R7J17
-37693D2J10o9k22j53r8pJ6o3n5M4J05j28l04k05n5o7p6Q5J47QLN4J49K56Q4j13j65j00L0
-37664g47J48J57M4p7j13n4N8K09J93jj08j80k28j34J14K60O8j85j24k7Ok4MJ01J68J2r0l2
-37636e82K7l0p0j09j09P3J50Q3Q2M1q8M4Q7J3m7j94j28J39J38J4P9J05Rl0o7r5j16k9j5n1
-37606f76p9OJ73J75J0q6r3L6R3o6q9n0J2P8On1pm5l7L7oJ6J7l9J9P3M4m4m1o4o3O1L5l6O2
-37571f19J00J35Pp3L2R8J18rk06l18j37J22K29Q3J0L2k7r9k39j97M4J48j2jJ19mL2K03J81
-37542b48j8j22L0j2n9J2m6j49k01o7K7P7K02J44j5j12j87j94j37nj06j00P3J17J63J62k4
-37515g95k6J90J37qK0N4K6o4j30j44j1J13K52J96Oj17j49p6l3NJ23lj53j84j07j5N1J00J15
-37486f27O8N6lk8J8Ok1K0Q0P8j4l6m0n5J1Q1M2L5N4p4r0m3J8P4K7L6n6k23k25j16J06J33
-37454g08K0j2L6j00j03J48K77J33qj13o6ll0PL5O4L7O5K0p3m6Q6Q4l8j69k12j28Kl7l4O9
-37423g97J29ok8N4P0Pj08n7m3lo9q8q0p8oR5J48J62Q5%j3o4j17K3J54P0n0j08n2L3J58J44
-37391d35J7j06j46n6k3l5JM7Nj22j03M5P9J39J49Q3P3m7j15j46j34j50p8J15K8l6N0P3L8
-37362g90l0j94k14J2J87K03J51J36j7j24oO4P0J06m8j37l1pj35j46j17M5K14J64J37N1o4
-37335e20j03j04n0L9J18J04%j72j23N3J63J06j36j15k9j4N7K6K9or2j16o0n5j64j71p2J36
-37307a271L24K81Q2J8k3J1R0l9nK3J5O2q0q0j7P3J43J02R0L8K5K8r5j83j33p7J0J7K9L4m1
-37276e49r9j4J78K98J32q8j71k16k66j52P3J65J38J96J40j4p4p9j93q6J63R5J3l6p5r6K7
-37249e90J91K47Q0k10k32j18j01j8L5P1N0km4j3M3K9j3M4N0r8k20j30k6j8J6Q1J13J82J96
-37220d05J45j2j53j43n6O8J15N2n4m3J0l5r7m0jk7q1o4o8p9K7R1J54J19L5m1j8o7k6M8O6
-37189e80qn0q8J6Q6M0Q6mr5k5J3kQNj41j15M0%j7O5M5K0n3j30r0jK3j14j83l2N6K3P5J89
-37155i38J59O8Q8M0qk1k6MKL2L1Q5J99K52J07L1l0q5m0j8j27j79j21j3O1K9j19o3j9n0J8
-37124f51N8N7Jj7J02J21lj8j1jK3l3r8pol0lo2j42m5N4O4lj72m1J78J42J83R5l3j97k12j16
-37091h23K6J36P4L5O8J00k8KP4pj26j36m1P9J57N1j03j76k01k49j75K9J92K45K00J13j7r9
-37063f00j54q8RJ10R5J11J33R6N6J2LK4l0l2J2j13q0P6PK5J33J15O5p1j26j16o7n2r3j01
-37033f41r7oO6J06K2K6N1N7k2j43k62j79O1J64P6lK1JN2J78J81Pq1o4k08k14J1R6P6K6%k6
-37001f68K1R0J13N0j7p3k35j39J13J25J8Ok8NO1M2l3k6M5J02J08O5K0n6l2r2j88j53r1J02
-36971g45L18K43Oj08j41j04O1P0qj13j34m3O3J18j3l8R9M2m2l7j23j61N7J20n6p6N2J02J9
-36942e72j08n2O2J45J70Q0k4m8o5q5k2O4O2j7j06j63j70j82k06o9Q8J89J11m6P6K05J37R6
-36914d50K0j66j02N2K4o7o0J0K9R4Q8J8J04J29l6o1j1j1j2j62l13j13Q5K06K44K1j52j68
-36886g60p5R8N5q9p5jr1j44p0P7J44J66O5n9J6pj1O2J08Pr9j29pQ7n9l0J15K07R7J7O1K4
-36854c00k8p5j86j01J19J40j2K8J1p7j63j62o4O4M2l3n6M0P8L5J00P7m7n6q1LO1L5N4J13
-36824d41K3o6n5q3j77j84LR9J22R8P9M9o0k4Q6J62O3o3j42j06K0o7l6j0k2n5n5j3J5M2k6
-36793h24R0J61o7k69j75O7J59P2j7R9J65R4K8M8K8J2N3N1L8j6j06k06l00n6J25Ql3N5J10
-36764f06J28R7j1m9j82k00R7K13J23M0q0j44j08J8J15M3K1J5M0l5n1L4N7P4J9J0m2j89k14
-36735g67j33KR7J34J45P3k9j39j54L8J10J06R2o5j42o4l9m6j29j59j03j05J6J87J88N2L9
-36708g95Mq2l8%o6l7km4k6R3J87J49OM8J26J1j48j94l3J33J40J13J00K7k8o7k6J11J00j2
-36678b50n1j2n1j37j53l6R2N9J29J30on1QJ0k7j0O9J86J35j03j55j70k63k24r5J3o2k5J64
-36649h86L12J33J2Q2P5RJ8j1j75j89q1m0m7m5m0K7n6k8R5J48R3J8J23J54J51N6p4j05KN9
-36619b10j1j35j74OJ02Pm9q2P1K18J68k4j63j54j42q5LK3m9p4J7J07P4K9N2Q0%qM9J33J55
-36588f6J13l9j47r1JK6Q5N4p5l7o0m6L0L1p2j70j76k07j63J6J10L2L4N4Q4K8m3j4P6Q9K3
-36557e20n5m7J5j16k33j50o8n4L1J39J48P1Q4N5j0j7M7R4n7j63m3kO6J27J74J07R2J64L3
-36528h8n3j16j03Qm6j02q9o2QO8P4P9N5k6P6n5j84p7%O9J09J25M4q0r1J2J00M7J1J2j6j01
-36496c92q0k6K0J8n2J3qJ8Qk2P0K9j8o6k9L3k6o7L8Q9j3l9L1N2j04k17j82o4l2p0J3J67J80
-36463g28R2l7n3L4J05N1P5J0oL0n4m0j5j02j18l8J05J29R1Q5n0q9O7J52J58%p5k3l4kl8j86
-36431e04k98j67P0P5L3J48J54N8K2N0J68J66Oj28k21j91k1K6nk6kO9m9j06o1J1K6j6K8J56
-36401e29K15rj09m2P3L7o9l3J28J81J40Q2n8j57k12j78q4p1jR1L5k4j71j14O4J17J22k3j46
-36372g45j71m6Nr9n5P8J85J83J31N9m4m0K8P7Q4K8M4Q0l0j01O3R0N0N7Q9m6j83j42m8M6P4
-36341b99J3o4q4q7j57j95j85J1J70J41L9l4MR6M4O3J96J78qj09n3q0p2N7Q9M4m9j14NO1j9
-36310c98n4K1m5o5j07j38p7j15j30N8K21J89R0N3k2j26j52k2J77J66J59N5j08j89k6J32J58
-36283b95Q9O0P0Rj43j78p7o2j87k24j04K9O8J3N3J31N8P1N6q1p8j30j84p0N5N7R1J5l2m9
-36253i69l8j2J9j1k5Lk2J4R8J63J47J72P4J6qq0j63k62k17j89j15R2K19K12J08N0k6q3j5
-36224h48l8j09j41m5J25J62J75J40n0k35m1R0N0J21K36J03m2l2j09O2J60k7j49j85k50j68
-36198a045n8o7k5J68K57Q0j19j05L1P6P6P2J15R7oo6m5L1m2j75j90j16l2Q0J49R1J19R1K0
-36169e38ql9k2o1j68j15k5M1J0M4J16nk2O1o0j31K5J40j1j8Q2Q5Nl6K8J33K14L0j23j19j05
-36138e92k4N4p9k02k4R2P1j2p8p6J8K2q3j47J9L19L25J81j2O2J22o8k63k13lL1n1J2M1r4
-36108f52j59l8M4J02K77K80J64jp0j26j05r8n1m2J5L1n3j12j09m6J17J17qo4j05o0J10J78
-36080d64J62Q2o0L5K4o2l4k2J00j2j47o7K8M7O4R2P1qn1n2p7j06j76j44j25n5l5L4J14M8
-36050g96l0K7O1J09L6r3m6J4K5k7L1J30J7p3Q6K27K09J04k0j00k16j92l0L6l2r7j75j67j00
-36021a082P6K05R3J20Q1o9o7O2J58J03k5r7j18o6N5R0M0j8M1J4n1j38j46m9MM0p6j07N5K27
-35991f45K50N3m8jn6q0j4R0N8m0o4L6K2p8N5K2j16j25j46K5J61K8j42r8K3JQL7J23K02J28
-35960c31L4J7l0j43k12q9J9Q9N9m3M7J65J54Q1j6q2j87j21k0O4J71J02nj12j39K6J74J38
-35932a90Rk3J09L6j40j70k07j04j5L6L1kpmJ06J78J03K8r4k6L1o3q3j79j38N6O8n4r8n3L8
-35901h21K6Noj5%Lm1n4J7P3J0n3N1J69O7r4j32p9J4L5J0o1r0n2m2K7J20J09Q5J02J25nk01
-35868f98k01K8J25Q6J34J79Qj11j50j54J00K37R7k3q5o4q7r4j09m4m2p7n8R2J43m0j6K8p9
-35839h75r1K8N8M2P0N1j3j4J15N5j11j40k0P9k7j11P4J84k8j56K0R5n1q7p6J9J27J12j8j04
-35809g93o1P7Q3Nk8n1m4R3K88L47J19j25j79j01j21o7M4J31J28R5O0J1m2qj40j52J9Pp7j51
-35779f33j43j95o7L9MM8P3J2n8j32p6J0K1R7K03K13J92%j41o9%O3N6n0m1R3P8n6l6%q4q4
-35747f63N1R1N9Q3J16J72J42J4k5q2j63j68j25n7j6l1q3j30j07mO8jk5n3l2K1L3M7J24L5
-35717g09j24m9m2q2j05j01J2J19J85J12o0n8L7L1R2J42K5K1N1l0nJ14J97J59%l7l4L5O4q2
-35687a22j03r0j23q9J4M5J14M1p5j05P8R3m4M8J06R5J14J45N3j71k08j16j14k94j93P3Q4
-35660g44j1pPk2q3j4K7J80K84J55R2r6j06pp2m7L2J7j59r9k7n5O1Q9J53J46N3o9j63m8n0
-35629e83p9L4N0J07K32J77J07O4j32k13j07NN3O4k7m8J0N7J16K2m9mj25k72k04n1N8J02P8
-35600e58R0P3p9j25n7L4P0L0J12J04L0o6k43j57%K5L2%k1M6N4J1m2j33K4J82J54R2m8j04
-35570d70nJ8P3P2l6p5j20k9Q1Q5P6R1R8l9q6j03o9P6Q6o6p5m2O2J67R9Nj9k1n5l7m0O3J17
-35537a18Pm8j11j73q5K6k2r0n8Q4M4j10j35j21PM8K2M6OQ8N6l2O0Q8q2j72j32L1J46Q9L0
-35506f11O7J33R9l6q3p8n5O2J13K6M2N1N3j7m7M8M0j34j23J1K8O8O3L4nn9L3J6j27n7J27
-35475c18R8l7n3o3j29r5k0P4J0l5N9J15P5n1p3jq2j16p5l5RL5Q3M8R1m6j11lM0L2Q2J49O8
-35442b75lQ8J4n8j9J0J20O9o4k04j93l6M1K1j43j70K9O9k0k9L9M4J8K3MRp4j03r2j19kJ99
-35410h07K55J33qq5N1M5p4QK5p0l2m5r8m1K9M7O8M6j8j00j89p2J75J48j0O4J27l0j63j97
-35380h18j16n9m7J4M0m4O8K84K44Kk2R9N9nj32j77k3J39K36K70J59rj15k09j46J4m7j99j24
-35351f64P5J91J74M0j02j00r7k3J28N6n8M0R0N1j6q8q6K2L05K55N4q0j52q8j48k81j14P4
-35323e42L8lj46j84j8J57J77R9O4O7O6J16J27j0l0q0j40p0p2j08K4J08J31J67R3j2m9j20
-35295a50o3L3K2m2m3Np0j91q0j4j5P0K4Ll1K6Q1R1P3M0M0K5p8q9j0J25J30Kj45j61o4J0P5
-35262c71N1m5j66j01O4Oj7M2j11k37j81LK03J49J6L0R2J12P4m3p7l0j2j6l5J18J44m0j64
-35233e42j04J3K9M2J03p6k17j96J0J04O3P0JL2J45N2j09o7J51K22J01k6o5N0Q8L3ro7j10
-35204b79m5o2m6M4N2J3m7q8j4L8Q9J4j28j10j4Mm1k6q3j21r2J42K36J46Q5q1j43p7J26J87
-35174c21J01O2j6r5K4J01k7j46j17r7o9L7J07R7L6n0p9j2J6o2lO0MJ0M0O7k5NP6J7j15j49
-35142e23r4j9Qj5l9r9r4M1J16J08L0O0J01l8j66r0J3l9p5j2lQ4J14L8N0J59J04l6LO1k4j80
-35110d56k10j43K7J79K13O0q9o1j5M2R9K1L7M4L9on2n8j75k11k5J39M1r2K8J09J84J68M8
-35081a15k6j34k36j64j7P6J68J67lj80j17M4N1M9O7J46J16j36k28j04q8Q5J84R4j2p9n2L0
-35053d14O2n6p1O1N4j00j68q6O6J57K2k34j91J7K7k1j4Q5K98K60Pj5N5l1o7rN4Lo2l3kl6
-35021c82l2o6N7K8l6J28O2j61r5ONP6J16om8j15j63nO0q3j19K4J22J36P0m4n2l5L3J20R2
-34990c07Q4N2q6o2r0p0j3j04j12j20r1K1P7P3J09J77J75J45J12o6m0J11qk14l57l41j14R4
-34962i65L4M0J16N9Nk2j03L8J27l1j41pJ55M7O6J48J68J27P7j01j04p5l5j0j22rJ7p0M9J85
-34932c37J65Q2j02r5J4N7n0k20l03j75J2O7J12J90K03J14J8j55l24k30o7P9J75J28K7Q8K14
-34905c13J01Mo2m6j31j56o8k2PO3M8J42K92K00L6K1m6k14k50j83kN7o6m5N9J83K20J34m9
-34876h6n3j4l3j6j0l3n0n4r1L3O1K2R6k0j55J4J31L3J5j36k80j08K1O2K7L7N7K2o5j76j57
-34845i06k5J57K78K26L6o3M0J41J32Pq3M0j1j32n1J4j38k12j41k1N9j15j42P9P6j6R7J79
-34817d95J24M2q9j62j01jJ00J01K7m1m4k2l3K6J34J77J04O6j8k8J5j7n2o7l3n0j49k61k22
-34788i69J35L43K57J53N8n8m7Q8l2k78k78j66m5R8J21O2m3NO5R4J65K02J41k9j96j78q7q2
-34760e01j27q9P0J02P9j5o9M7J47N2j48q0l6L2J76J25m1J4J81N9m1m4J9Q4M7J3K8p1j23K0
-34730i0K0Pm5p7j02j54n2R9J40m7k06n5J54K60J63o0j55j41o2J22J66O8j5o2j41j8M6Jj08
-34701c44j28j2P4Q0QN4R6P1M0o3j18M9R8K4p9j39o7l1L4L7p1q8mJ36R5Kl3k06k65j18%O3
-34669h05J82J56j4q7r9m3N8%J9P9J07N4ol5r0l8J16k4k48j85j6L0mk7Q6J26J54J36J34J58
-34639a26O3p6l5o0l5Qj1r9r8Q1J52L5q4PO3l1m3q3j26j18l3J66K62K35J43k7k04k82j06O0
-34609d02Om0P1P3Nl6m4J2l7n7n2j6P9l7j79r0j1j15n0J73L64J70j05j73j46q7j6J02J79P0
-34579c89j07k39j68RM3p9k09k2J78J70L6l9L6R2M4K7nq5q6J19J75N6p0Jo3l6O5N1QK2J29
-34548c36P7j51k72k05oJ27qq4N1N6J25J59q1k69o6J44J18N5L3m6j29k0Q3O8R3N3M1J37J09
-34519a44NO4Q2k7j00p7l6K9Q9M1R5J18Oj19k03j97oJ34Pj12r9q9p2N0J17O1j33l8N7O2N5
-34488c80Jr1j12j04q3j9P0J34J25K8n0JO3RK1k8o6j2J21J82J60J11R1m8j81J7J45n8j57j23
-34458b33o1l4q9n4L8n0q3m7N0L4k2j13j77j55KJ80J44P1J35Q3J05M4o1j4K8o6j76j15r9p7
-34428h12J8L6k2o3ON7J09P4j8n0K2J02Q8L7J0j14j53L0K14J32L8m7r6rj5L3J26O6o4q2l8
-34397c85o2N5J57nk70k04j6Q1J39J10m4j55j81j06J2J3J28R3or4r8q0N9K66J98Ll5P5Nl8
-34367c85M9n5j08j01j07K9M4n3j28m1J07K30K33J31J16J33J05l4k05k31j44k6J04J39M5l8
-34341a91N7O2j4q5j92k00m9j9R4K66K31L1j95j77j6O6L4K4J22J31M7j4j6m7r1j07j80p3J5
-34312d86m1j02j39o6PJk4J17J79L0NJ14R0J3O3P8N8L7K4l1j31j44j48j20M7J58J59R9O2J85
-34282I4J11j78j98q2j03m8M9l2k9O6N7oj52k00NJ96J34J38M1j15k5k9j30j90j83L7J21Q2
-34254e69j8K5M9m2n0Jl0qnJ8Q6J5j06j20n2J46L25J25j91k51j42lR0J25P3K7N9O1J9K1l3
-34223c55j01r3j1j4J03J41M8o5j31r6m1j4J4J16J08M0O4Q9J57M1j16r7m8l5m1N3O9M5J13
-34194e7K1Kpj64j33r0L9P9k5n0j9L0P7P0J0J8Q4J09Pl8l5Q2J30o8k27k64r4N1O2R7JL9J49
-34161a14J79J19Po7j49k17j21QK2K3L4O0J6l1j14k01m3J43R5m2j54j73j12O1J13L5n0rQ9
-34132e93J44O6L1J7p5j21j06k6L1l5q1J4m9n4l7p2o1M5R5J96J40M5Lo5J3J62R9M6k0%l9q2
-34100c69q0m5qJ03K41J22J2Pm9j17q1j8Rnj25j52m9L8R0O6k8r1n2pMJ03J56N6n8j19j05p4
-34068f25r5m4O4K8M2J56J13M1p9j80j26n1N9J43Q9K3j6r4j34j5J58R6j9k9m9M1O6J3Pn6r2
-34037e65lL2k6m7%MJ06P7J0R3kj90j25L8K8j33j65q6j00rm4m6R7K39J51P1O5qn4j03j34r0
-34005i19j9l8P0K20J78J05J42K5p5k7m0o2kJ25J08j1j11j16p4N2J56J20K0q9n1Q7K20J31
-33977A25j03k74j54q1j51j05K4O8l4j69j85O1J71R7K2j6rJ29K05J36Jp0j33n3J02K2l7p5
-33949d86KJ03R0J3o5j03j76lJ1j45m1mr4o9oL9J48J49R0P2m1q5Kj4K4J3M1J12R4Jp9o8q6
-33916e61j0J35N9q4m4J9J5r4p9q7j41p3M2P4R8K60L03J74O0p5j39j26j12j40j10j26j14l5
-33888i11l2p7l8Q2J64J44R8k2k5M8N3N8J05J22O1r9k27k37Ljj02k5Q1L8J00R8j8L5J67J66
-33858a91P5l2PK8j67l58j64O4m7k21MK58K61J62J81Q6J1Q2O4n7j70k23k48k54k09o1Q9J73
-33830h57J30R7J82J90p1j57oQ0L3J1l4j44j07m0l9m2J16K42j8j06rN6J65J44l1l3P7J28o
-33801d9j66j61j74k12r0O7J22R7J7J22J04j43j80L0N0q4r4oP8J00L7O5k0j51j06M8J25O2
-33773e12M2J39K03J27n0k38k08o5o8o7L5j6n5M1R9r1j10Q9P2M8P7j17j80j50p8J43K96K33
-33745c61k0j20j64j41P2P5P8J6j46j05L6P5K1O5R3L2k0n1q3l2rN8J23M0L3K3n4j19r4m6j50
-33714h75j14M7O6j8j0l2L1J27M1R7J37R3J9m5J4J31J44l7j19j31r6n7k7%J5J20K14K42R1
-33685F8r5r8o4k24k61L0J50J07lj06j14l1lKJ06J54J47J28M3q7j40n6P8j8m8J7K4q2j50L
-33655e23R2R6j6j4M2%m1j23n2J4n0j54j17%Q1L7j9MJ03R3RN6J17J08N2l3q8RO7L0n4p8p8
-33622d30n2j17q5O0K5k9j0o5oQ6l8pJ43J96P2l4p3p1L8Rj41p3j21j29N7Q5n9m2K5K8k6J4
-33590g70P1R1J27P9L6Mo8J3J27P0L2j6j77j86j63k19j67M2J12R0J07J58K02R1p7o2J38J78
-33562a37R0j06k32j79r6N0J28nq7M6R4pp0j2M5J40L2o2L0n3k6k0OO6M0j26j97k6K6K1R4N6
-33530d77M7J27M6j17r0L1L6K5qq2j25q0L7J11J13N0M6J39P5J3k0r0j53j29j7R3R1K7m9r9
-33500d29m8J6Jk7j11r6J8Q3Q4P1J12N3p7oK0qM2Q8L1n9l9r3k28j17J40J88K10J27qj4m5J7
-33468a04J29O4j20j60p6K3J5M3L9M8M8q6r2j07j86j62L6N9r0r9O0J12N9l1pJ4J0L5N4k2L4
-33437d60J34O1lorK7J28R2j07j84p1mp1L5J49J09o3j23o2q6j41o3O4J83J35O4O8j0q4j07
-33407d05mR4mM9N6Q7J39N7p7o5k5k1j4m5M7Kp7j22j25j65j17l9j08j1J73K27J16n2j26n6
-33377f11J08J15J01J84J36M6j6j21k44q9oj51j55J6L1Q5J13o6n0P5o9k52k09L6J58R5J07
-33350f33J71P3j42j54j3J40J25O9n8k23j50K8L6KjM0O5J08N9L3Pj02o1j4j14r3N1K6m0l9
-33320h04N9J92K38Q2j09o1k5M8mn3n6Q7J27kn4o1n1NPk2j3Prj44j60n5N3P0O8J08P2M3J7
-33287d00J1N0ok8k2%j24j11J1L5pp4JO5K4r4j05m5J8M9K3qpM8R3J13O9nj9Q7J77K21J61l6
-33253A65j56p9l2r3q3O6J04K2N5N3r1j29K5Q9K8j1L2R9Q8O6Rk8N8Oj59j93r6o2n6k6L4j4
-33221c09jl5r5m4K9L5J28J63J25Q1p0j55n8K8J4K5Q9o6r3lQ9L5j48q7J10K08J98N0j56j89
-33191a02n0K7L9P1N6M3N6q9j69j70k19j44o0jR7J35Q2J18J23M8j0p7lO8r7q9l8j20j44r9
-33161g18k2j6R7J95J76jk00j81n6J1O9Q3J03J64P6m2KR2l8j82j32N5J47N2j21j80j9J38J07
-33132c41n4O3J46J40N7j12j17%K8M7O4l4j43j10qJ8K2M8R7R0Kq3j23q8K6M9M9k3o2j7Q3J48
-33100a38M8m1K1n1k18j9N5k8J8k7q0N6J28O4p1m7oq2L6O8n0j12j7J93K75J24O5k5j65j80
-33070b06q1n2m9L7kr2K0J56P2o4j92j37p0j8R3Q0m0j34j44J3J67J35M8n2n5R8J72J39j02
-33041b60j62p8N3K1j22j18KJ37R5M1K3P4r2q1R7M5k2n2j84j21P0J09M0J7M0L7M0J9%l5q7
-33010d54m6q3j36j22j66j9J74J07pO0J76J96M3j8L5l9j00j20j5P9Qj22j22r9q0N1J74%k8
-32981f73P4J39J02J9k9%lj5n4p4q5l2M9m5o3Q7J02lm2n4k5Jj04r0N1M2J47J53L7Lo1j59j43
-32948g48q1k8L6k3j6Q5Q9J37P0j20j03L8k4j28o7l0k%NR6J32m1q5O6J44J24L0j44j22n5j0
-32917g75L8J54J53M4q6q7k9j26j07K8J69J94L0m6P1M4J05J55J20n7j23MNj8m8j20p6K5%j7
-32887c76PJ30J92J78N2m6NO7j0j01k14j37j03j99j59o4m7p8n8QJ0N5J14j9j56j49L0J06O8
-32858h94m8j01j9J47J45J20M9o7M2K09K50pj74n5J09J88J75K0q2r4j18j90j26J8n9j62l1
-32831g55P6L6M4L8lL2j4j00l6N4j0m5L2M2R4J40J01OPo3l0M9LK7J03N1j28k20rj4j73k21
-32799h86k53j15Q2J35J70K85K73K4j59j35j07p0O4P0M6J35K17J02j63k21j11m5o3K2J09Q6
-32773e08O9R9q5p5rl4Kp4r5P6J81M2PK9K1K9J15K6p9j21j26p3kk2K3L1Qj9m4mJ00J11M6M
-32739c51K2N7J02J34q6j54l6p3j17l7J05K28J62J4p9o6p5j65k19q6pm6%R3J17J13J81J31
-32711a38m8J5M0q4q5N2J1m6m9p2N4R9r9k74k69j71rJ30J74J69J99J53n2r8r4O7J93M2r4k0
-32681c04j9J8Q8J38K29J31p5j53q8O3O1p9j16j13j12n1P6R7NKR9J06Q2p9k04j62p5j2P7J04
-32651b66k9n7K0N4qq1j27j22O0J94J78P9p0j17k3j21j56n1o%R7J89J71O7Qj6l3l1p1j0M7
-32620b31k7j28n8N1M1J05J52O0l4j06p5q5j02Q2J58J01O5r3j75m8lk8j5K4M6L1k7j41r3N4
-32590d99M4O9J52l1j67l8ro2j3N6o4l5N0l8K5O8L1j9M1J61O8j03r4n3%k3p5M3j8q4L1P0P0
-32557d46n0k9N3mK9J3j28o8l3k8L3j01r2o3o4nL0L5Lp2r5j01n9o1k9J68J59P1N3Q2P5k4J8
-32524g30ol3o6N7J77J13K5R0Ql3Rp2p9P8P6m5lO1R5J50Q8j7O4m5j54o9J2M1Q9J10No5q7j5
-32490a71l4q1K7O5J3J6k0j18r4j44o4M5Q0O2K3M8J52P4j11p1K2J17J64o5k81k65k1J39O7
-32461d26k1j4M3J58O1j8N0Q0O2J5r8j44m3Kr2k67r2J15J35L8p7o2K7P0m6l4L7J8N2J1j22
-32430e82n7OM8O4Q9M1K6J2R7Q4j17k17j03L6R7R6l8l7J21K57K12L5j47k03j73o0j9J0j06
-32401e28n3J66J85J1j73p7Q7oj52j90j33l0M9R3J02L6J7O2K5R8K02J6r3m1j16j15l0M0K9
-32372e19J0L2N2K7r5j76q2jJ08J51K3k8m0l5Rk2J7J33J6l6o8j02p1j14j17N6K23K23J00K0
-32342c06nN0L7l7o2m4n8k3J43J49nj06j25o8l1PJ21K10J47L5r6n7L3k4p7n6N6M6j21j20j26
-32311e13q7P9R1J02J16N2l0l7n8k65k78j82j22J14J19N4J17J36O8K8Q9N3j00j01Rln0n0O1
-32282e88J87J27n0j10q0o2m2K5O7m0n1N5Mj88k22m7P4L9j17q2R6M2r2m0n8o2M0J29J22M4
-32252h80K3Q8O6R3K17P2q6o5o1j90j23p7j3K66K67J26L2l6k0p6j20l1P4Qk9om2j6l4kR3J08
-32220c74pj10j03p2j04KL5L5J50R1RNl5j2k0q0N3P8r3j83j12M1J19L9l4lK9L7M1J11L6L0
-32188d01L1r7r7J10K13J16oj46j73o0M1J03R9PO8L1m6k8j0l1r0p2l6j19j68l5N3mn6j9nq6
-32156i13l2K37K73Q1r3j07j9Q3J69R5j3j52j84q6j2o2p8J15J73P6K2j4jq8j64m5J43J12N4
-32127d30O5J8L1p8k05j21J8J02J34N4j8j01j20J13J40m2j78j33P1J72J96j3j55j61j53J02
-32101f92J98N9M4mj36j10o9j38r3J50J47%Q7K9j78j18P6K69K17L0L0j10r8J7o3j28j39j38
-32073h61q2J04J21M7Q5J09P5L9j05j48j44q1L8J86K46J03nq8j88k47j53o5K3Q8J44J64M6
-32046e49j3J3l9k03j86n1Q0J56Q6J19L8j9K6Ol9j49j66j17PL6P3R4O2J4l4n8o4qL7L3j5K6
-32014h04N7k9l4O0N0j14p8l3k4J06J64O5n4o1M9R1o6k00j53P3J75P0j0RNp7K0J54J46J88
-31984b55P2j22n2Mo5J0K1l1OO3P1k3j11j11j86k25j95N9J62O4l4k5L6J37O1j02j30p6q5j88
-31954a250j10M5J30J72J99jr2r2j78j39Q1N8k53l13RJ63P4O0K7P8K21J35k0l7L6Q4o0j24
-31926a097m1k4k4j7j7n4j08k4L7pJ0p2j57j26k14q2Q6O8L6m9j07o6q1j9J5j91k61r9k3j65
-31896b873k19k25k78l34k80j04R6M45J032J646J861J616J088M86Jj35j92l48l84k77j77j81
-31874B264j45l8j2n8k35k39r2l9o4p2q3j24o5n6j08oR3N4J3K9J14J43Kj15j02m9R3J40j22
-31845A121l74l44m6J55N5p8j20j44r7O8J03P1j4K3O8k7j9l8j26j42o5oK9Q8K2k3j0l0k31
-31816a31k49m4k3j21jJ05M7O5Q2N7J8J70J17M4Q0j17j57o7q8q2j8M5R4O6Ll3O9N9L0L9R5
-31785A54J4o2P3M7q5j01n0k60k89L1J82J7mqK0R1J10N3l8K4o7K6J10Q7L9k1j12o2q3j61l0
-31754c55J7k8L4R6M7R3R2n6n9K3K3J22J55k2m9j05p5q4j24oJ2L1J86J88M0l4K6m6q7P3K36
-31723C64K30J2j74j87j69j10l1p9j62j50l9P1K01J24k0j34j68r0L3Q3ONJ16Q8L7M8Q7J45
-31695A37N2k1lM1n5j29j12lK8m0Lk0L5J62J32R3J01P8j08k67j53K4J23J29M0J9n9k06k20
-31666a99j20L5J38K0m4m9j65q8M0Oj10n2L3L4m9j15O4J93K19J11Ln4j59j90l0J28Q8n2r0
-31637d54j23j71j24O4K77K73J81Ll8np4q8L0J12J41J37R6J00R1j9r8j27j3o7j07q8r6J03
-31609h4J86J18J1k4j6p3j72j56j9M4L3J9p5k4J50J15J4P0R6O0l0j26j50j41j08Q3K43J18
-31581A62k4n0p2q7o3r0j01j64j67o8k2R2K39J61J6PJ3N4q0r6J38J00l1M7O8j11o0lj3k1q8
-31550c14o9L1L2O0O7l7o3k6l4j12l2N3O2M3m9o8rR0R8O9J5Q6J44N8K6M2j0q3n7n6p9j47k63
-31517e32j23J82J85J22L6m5n4r4n4R6K65J44p0j67j25o0j35l7P1J1L3R4J25N5j6n7q5J9J00
-31488a16N5j39l26k12L0L4N6J70L25L44Q2k5K0l6j02j64k29o8R7J24P3J2m5m6Q6N2n9j42
-31460a49k62j60R7J31Jo4j6M0P6J80J47K4J9q3j36j17j19l9M4J31Q6R4O7r8j92j52j5P1r4
-31431d88l7J20R1J0j01j08j43j42n3N5M3k0O0J54Q7o6k1J0J5L3o6k9O5K6l8p4n2j6mQ6O8
-31400e35N8J63J01Q7J15M4p1n6k9o5j6mj08m5K1l3MN9J03J32M1n0p2O8J86J46L6k0r9j46
-31370A5p2j1JMj3n2r7r6M3J34J02P3n9p1N1L6m1j1L8J3k2kJ18J8j57k10j99j56kOq6p9L2
-31337g52M7lR8J39J28J3p5n9m0R3R5N1J01L7m1n6p1p6o9m5M1Q1Q0L0l5nJ21L7o5m3j5O2J48
-31304d8J21J11L9j23k02q3m4j00q0n1P0J42%j19m2r9n3R8L38M00M5j89j32r2j63j98p9N8
-31276d75M5P5J74N2m3PQ1P0P9Kj09j16m0jj04q5p4r9O1L34L75J19q7r6r1n4N6Q2j8j6O4N7
-31244B25j21j09Q7J8j51k47j79n4R5J17L2J48K04q2k43p5Rj5l8q4j06Q7J62J11L4q5r1MJ61
-31215a86J35l2j06m6kopL3O9k2r1k5J05J35j25k25j05j8J28J64L6p6j12j9k7o5L8k8j63r0
-31185g33L7R5P7J14J55J56L1o1j25r1j46j14M4J40J43P4m9k30k30j04p0m9M9J13Q7Q2N6Q7
-31157d62j9j66r9J1K9RL4O6J87J35j5lm1j68j52o9L2R7J19J11l8p2mK5J5O0J05J68J17N3
-31127F5L6O6N1m3r4j9L0l4j63j55o8l5K1Q7Q2q2j05k0m2n8j61r9q3q7L8P0J21J40Q0J39K66
-31096e6K18j1k10j75m6j7K6R9J38J11k8j20j54j79k08j84j14N8Q9P7J45J62k5j29l2J51J94
-31069b20J51J20kj09j64r0J58K79Nk12m9N7J11R8l2r4j02q4p0k19k19N1J93J61NJ4M6M4O7
-31040a06P3P9J9n2j25j45j11o5M2qq9l7p4r8j5lj5R6J38N5k6q1n9J00J97R8ro1j87j23j3
-31009f05Q8R2KmJ19L6j10j65r5Q3J11M0N7K5Q2R0m6nO9M7r8j34k7J04J42L2K1O4R3R7Rj23
-30977I1j51N5J55J09J18J31J22P8k9K5k1j27j40j97j58o7m9o8oJ71Q6j8R3O5j05j45j29r3
-30949b04l5l3M0Pp8l0r5j01m6L2J05J35Q0L0N4L4R6R8j40j93l7J21J87J62J01Ol0r2j08j60
-30919i4j41N4J3j34k36j17N3Q2J30J05J52J59j7j30l2K1J2p3j7rJ7k1j26j53j9P3M6Q7J3
-30890c02r7q4O2J24J9m6j9p5j75j10k7N6J42J36J39M7n3j1j2j02j06k9o8KK8n5q7KO8Q2J28
-30859d23N0n5K7lo4QJ52J90O9ln3j27j02o8l5L5J0m2J8N4M5K3J9M7M7M5J38J94J1k22k06
-30828b21JM0l8o1R4J05q8j55j58j26j99j02J14J54J75K17J31j00p3P8N5m2k4J11J38O5L2
-30801A23NM4K6j26j71l7O8N1M8L0r2r9n4j07j88p1Q6J73N3m8l5n7L6J1m4P1M6m3o9J1J5k0
-30769c64j8Q3J79Q9L5oo2o7o6L6J22j7j78j52J4J79J71J40J26J02M4Qkj68l13j70L9N2k8
-30740a92j48j92j35J3Q7J57J82k0j64j41q2o1q6L9J78K57L42J29j90k37k07p7LP9R7NLQ0
-30712b81K24L19L8j21j44p0m6o7j21n5o2m8J03J32j5q4k9j51j42p2Jj9n4o2J8Kq4O8J38J02
-30682e82J05J10m4j40j14j8L2k6L0J8N9K37K73J59L2j43j78j06jQ1J02N2k8k0k6q8K1J02
-30654a01L3q8m0o8o6Q7N5j26j30j02q7j10k3J11J39J25J01J39J11kjK7j9n9p5j6K8j25j81
-30625d63j26J9Q3K2L2N8O6Ro1r8o7pR8R3J1n5NQ0R2k0L2J00P0O5L6lj17r8K7P3R9J28L8j
-30591B20p8j62j04kl3j48j75l4J35J20Oj7l4J3k07l25j19RJ77K87J90qj56r5L7K09K56K27
-30563A89J27o0k4J9m9l4m6j50j61k4ml9J4L1M9K5r2j3J66J14M5Q9O4N7N8j19k44k82j75n9
-30533e28L8P4J0M2M9j4m4p3q6j34n3J1J04J09N4J13J45J33R0p8j07j46l08k39J10K83K38
-30506b07K7j90j51m2k6J02J27Ql5Q5J06M2Qn7j27q1oJ1Lk5m6j14j85o8Q6J55J12O9J1j41
-30476e49o1R8K4J7J2rKq6o4M6M7J2J63J79J09K2q3r4r2k2Q9K10J01j13j67j34l1L4o2n1m5
-30445d98J55J69l1j04j15j13j27M7R6Q9P3L5N3J43R2r8j61N8J43N2r4j60K6P9n3o2M2J5l1
-30416b80qm4m0M3M2k0l9n7l6J03Mk78j67R0J37L7Q1J64N7j1l1j19m3N2J1r3j03m1mM7Q8O7
-30384c91k3l2K5R0J13J28J70J00j8n5r9l6mk3r5j22j1M4lM6J16k2j1J18L5j34j36p7p1q5
-30354d63n7J12J56Q0M8l9r8j62j17m3k4mn9mJ06N9l5j13o3Q2J08N9mN9Q1Ol0n1oJ00O1O9
-30322a86J21N5K5K6l0r0o4M5J74J24n1j67j30o2m3n3O0J33N7k4M7J59M4n7J4MNKq7k30k40
-30291d19r5L2R8J21j2j24o5J23J15nL2l1n0J25K02R2j15k12j93k2Kr2m8k8rOMk0o9P9J24
-30260d54pr1j2N4k6p5n6pm8l6QO6K29J31m9q9n5O2J05N6k9l6n2n5k5p9j11%J02O4M9J05J60
-30227b01P1j7k9r4j87j44q3j47p7J26J44J17k1q4j6m4J34L40K24R9J05k2j23j09j54k10j71
-30200e73r9M3J93J63Q1L5Jl9L6k7l5j1j23k0Q0j08j96L6J49J33J84K4j53j04J7J4l7q2j25
-30171e43OJ55K2m4KkM1M3J17J00lj62k26k46q5K53L01J10p3j48l9J07N6n5j24r2k0n9j46
-30142g54j27P5J15L1Rk7o4P5N4o6K4J30M2j04p2j7j5R8J48J54J42J27Q6qp5j56j85RJ27l4
-30112b58j76p9Q4R9L5J01J59L2qmK9N9n6o1Ko0j56j56j50kR6J65J04q1q9mo9j51l1J34M6
-30081d46m3n3k1L3M1Q5J10L6l3pN0R6Rj30q4K7K9o2p8o2j1J7r8j6J48J77N6n3j35j55n5m8
-30049f76n4JJ73K46J15N8J6p2q4k7L0J3l3K4N1M3QM5Q4Rr6q1%p2r3n0p0k6Ook7J5j3p3K9
-30014e87Q9O7J14K41J34j7j8j03j53j8J01O8j6j43j95j18J33K98K36j6j59r2o7qJj63k3J61
-29986b53Q5l6p9OJ3LM5O5J0l4m8k3l0N9Q5J0m5J9N3lk4mo4j17k1Kj13J3Q3j7J2J73K50J31
-29952B06o2j86mM3p5j36j10j62j88N6J78MK1K07K34K1j36p9K5k0j26M2R3lr0j14j33j23m4
-29923f61j6N5J25J37P3J18O9K3qn3r5m0L2J15J68J19n9j40j12j02k70k65j01KP0K17K20J7
-29895c62p3K0J90J77Lj33j01o3j14l6R9N6J1N6M4P2K8n9o8qM8J07J64L9o9m2n4j06j25J8
-29865b81J13P9J17J03M9L6k8n7Q6P5o7j85j14r2j90j49PJ6q4m6q4l2J17K11J47R9k6k01p5
-29836d56J1j1no7j04MK9jPoJ4J29J46L2MJ10P5Kk0j8O4J09M9q4n9J1L2l1n2n9j26j78k14
-29803f63j14J8N3O2J12L1j23j15O1J65J52Q8Q3L9N1J14J00Mo5n6M0N0L2K4l0k1o8m1m7n9
-29773a23kK9j2j85j59J3Q0L8J4J8LM8kj06q0J5J18J41K7l2O1J5j28j8J50M1n2j06j71j23
-29743d88L5JJ8Lr1j30q9j1J32J22O1O9P3l4p7QLj5RJ9L9Q8J20J28J24n0j31q6NJ5j42j41
-29711d13j23m5J05J23P6R2Pj13p2J62K12l1j70j71j13L3Qm2j6K3J25K13O7j37j99j79p8l1
-29683f87NP4Q2Q3J94K40J00J7L6Q6J18N6p4rm2j58j84j8J11J8K7m7j52j50j72r3N2P7J12
-29654b98J63O0r9q5P7O8oLJ8O9O1p7k02j86j13j55j62L2J53J95J11k2j35k06j19L1M4O2K0
-29625f98j06q3NJ3M9J99J88Lj63l0P7J25J62J07P4L7l8j11j08M8J8p7L6R7oj9j9r6J0M7m4
-29594c03j03q1p5m3K7k9j1J06J59J32N3J9k5j21j75o3N6j7j34p3J0J69K63K51J16q7k26k38
-29566d43j99o5K1O1J20J45J13J30J46L5j23k00j44p2L3R8n4k33j16L1M4J07P9Q2J37L1q6
-29539c22p7k6k6m8k5mL1P5N9O8P4R9P7J8p8j28l6J09N9j7p9q9l6M7J33J48L2o2k7m6m3o4
-29507b04q7q6R8J20M4l0p6NP2Q6J14O4J4n1j38j38j19N4K00J05j11j91j45p8J1J24J01N0
-29479a92k8p8l0l1k4n3qJ38R9q8j80j4J07J19J42J35J08jm6j01p7o6j48j10O5R1l1n2k6L9
-29449c41jj59j73L6R3L3K5Q7M8Pm1p6j64j76p7oJ13R9O3O4J22J07O8kq3j54j50J12L16J67
-29419d3j0p5j62l00j00J94J66lj75j15J16J17L6j7m9Q2J54J2q7L3J5l2Q1Rk1l4j01j31l0
-29390d70J43J03J03J54J31K5r8j21q2L3R7k4l3M3J9k3o5j29j17l4O5K7m1j0N0mm0n9q3q0
-29360e20q5m7K9K0J44J88M5r7r3j01o2M6J11K69K12n8j66q3j24q5n0m1R0L3j37n7q0p8Q0
-29331f97J22J80Q1p1K4R1Q9J27Jr3p8q7N4J27Qp7q7JQ4P4k7j25q4N0R9J01J00M1m0p0j05
-29300a87r9l4q8j9JqN6J4n2j5K8k2p2p9l1O8Q1J17J14k1j40k46k49j32rL5Q1J69J28k2M4
-29269e89J58O1q5j74k05r2kj22p8K09K81K13j5j60k6P7j2j02j24K9J95J38N5j7j26r7j5p6
-29241g01j48mO2J53J18J07J18K3k42k24l8J65J57J4n9o0k9Q3P8k5l3j61q6J03J21J02J3j37
-29213e30n5P4P5J39K10N2j20k13j06O8J01M5mN5N7o2r1Lk9j38r4o4J25J54L7p8l11j86k2
-29184i08n8r8O6K69K10J80J80o9k18l1N8k0q7j16L9kj0O3P8L9N2J24N7j4m4p0LK6n7j05J3
-29153d50K36K61M4j33j76lJ08Q4L2M9J17N1p9q0o4k10k09p2K7J13J08N9N3n3j35k1L2r9k01
-29124f11j25J5kp3M9J26Q6J03N2l5k0l7jm7mK5m3M4%j02j27j23l4J36K96J56j23j76%J82
-29094d13J73R2J3p6q2p1L8qk22p6K09J09o5pJ67K37J26M3o5k76k05M9%oKj71j40l7nn1q7
-29063h05q0q5pJ4J68K24J87N1m3q8j12L7K33L35J76r0j66j22L9R7P7Op0r9p4r1p5K1Q9oj0
-29032b69O6Q1J04M2o5k33k01j0%p9j09j6J58J18l5n7NQ1R4J44R7K1p9j27o3J78K54M6j04
-29003D2j23j20l6j59l03k01n7rR3J17M4Q6M8n3m1J18L22K96J01j05j66j2J14oj54j85j20
-28976d69j48k8R1P0P3R6k9n9Q5R0P0l4p5p7p5rN1r4j45m4j7p2p6N3K60L04J48j60l78k90
-28946h88o7J49J55R5j3j02j04j41j43l1Q4pj8J14O8n1p5j56j18K8N7L6K5r1n7J16M1j3M3
-28917a064L9R7K11K44J79Kj62j7J00Kj2j52j63n8n7p9qJ3j09r6P2J79J66pMJ36N0N1N1k7
-28887d15J04J75K10J40l1k03k10j45p7m3o9j7N2j4j10p7j4m1K6J41J38M6m5q5j15j26K1R5
-28859f89L9o5o4k2L1P0j1L6J22J03N8o9p6j3l8p0N5K4q3Q0J48M3q9j8K7L6n6j00j48j12Q6
-28828g65J53n1k02k18j59Q9J29J32J83J89M1j64r5l5l3m2K6Q8J10N8j19j80j17j10j10r0
-28802a292p3Q8K27J83l1k31k41j99j31p3j08j08j61j00o1k44k98j77j63k55k74k48j53K58
-28778c865J331K441J924O65nk60l33l43k17j75k21j07L2r7k38j16m9j51k18j67l3j8KK0L9
-28753a59pj0P4M7m6m8k3o2q7Pj07j95r5P0J22K7N6J13J14Q9j4L3L0j13k15k30j20n1KJ16
-28723f82N4j15j34r9J4K2k1j03r2M5J5m4M2P9R3M2ok3%K6M7R5nk4M4k1j41k90k32n3K5Jj08
-28690a549j66j66n3L7k0o4m3j11m8M4l2j64j74r9r3k15l71k61o7j5p6l6K35O53J305J761
-28664B12J723J197O23K30p0k10j35n3m3pk4j98l40j91j16n1n8j97j93j89j91j70j81j73j73
-28639A022j18j00k8n4k8mj40o0J52J68J55K6q5p5j2O7J00R6O2j7j71k39j28j23j37j3L2q5
-28611B63l0N0qq4m1P6J08n9j43o9k8J29K61J11j81k16p1J64K69K57J80K3k05l36j23J04n4
-28584C47r7%r3p0J6j40j75j1K0M7J66J29J04K24J07n7o7q6j62j65K4J96K30J32L8K5o6k28
-28556C88j73o3j09j47n1J3L1k2o8M9M3l3k4n1L9J83J00k2Ok0l0k1l4N6P6K2J5l4l9j0J4N5
-28524A39nj95k71l1R9O1J5L4K4l5N3J59J58O4L8nr2j56j97q0K0K9MRJ22K20K13L2r1m9n3
-28493B33k4M9n3n9q0j6P0M0P0P4mj6J1j8mo1j02QRk0l7q1j5oj8j3L3N9M8J10N0n6j81k28
-28459b28k6P0n2l1J4l3l2L6J01J48Q2O1p0j21l4o5q4r1o8J29K11M2MK12K21R9l8j15m7q0
-28429B15j12K7L7m7l1M3N1L6m8j96j96j47j31j16L2J73J18J1r5j77j56K6O5j2N6J10O2J5
-28401c87M0R1O5p9j08K6J19lj68j12J8J08J63K4o6k5J3r3q9N9Q5r1j46m3Q3J41J57J61J30
-28372G3R9N4rj06o9K1Mk6r4j34j23m9O3M0J48K20J52N3j90k41j34r9l6MmNQ4K12J72j5o7
-28341Hqok6pn2n4o7k58k37j09o2R6K00J05L8OP6J06J6N6J20J30L1ml7j56j76m6J14Q5K6n
-28309i7Rr5j55l1N8l4o7L9P4M3m0q6J1kL0p2j15K9J05Q4o4j45o0jkL6K8jL1L0MN9K5Nk2j44
-28273e33p4j6k8l7j75k04l1J61L07M03K78R6r1j53OL2p1j00j87j09O9L1n6M8J3n2n7o3n5
-28244f48K3J19J69Ro0j27j79j76j22m1N3J54R5p5m1N9R1J09J36o2j61o0Pl0MK3j49j98l9
-28215a117M2O7M7n7j38j11j9R7J31L8Pj04j48j61n5J5N5J5o8k13j94p5ON3M4Q3J20j14k26
-28186a980j14j47j80j20o7j57l49l76j87K1K63M75N67Q00J131J207R70O23L70J94K07R0k10
-28163C031k04j88l82l83j81k4j3j32j77j52k23j22N6Q9L9j4M6O5J6k3q8j05r2m8r9o0OmQ
-28134F42J50K24R9j8j00j51k11q3P7O5o9l7J28M3q8j95j34K3KM0J20J68J25k2j05L6P0q4
-28106G15j57j75j24lQKm1j21j50j92j19M9N3n2K2J64K17Q0m6k5M1Q7O0J0r0k19j76J1J80
-28077IJ23N0P5L9k0j8n1l9k3j17j25r6j31o1M3Q1R0J0K5OK7P4J7m5PJ4J8K5J3O7J45J49l5
-28044C46k03j43j2p3o8P6R0N3J9m6J2R2K3Kn0r3n9p6K5Q1r3j54j4J49J80N8j37r3Q5J43J37
-28013B57J82Q7j47j79r2Ml2q7k5L0m0J8J2j13j95r3P8N4O5J24J41J29L4j04o3n1j39o6R3
-27984a18J08Q4jq9r5Q1J0k07j88m5R9P1PO3L8l1l3O1N8R6J09n6m2Qm2L4J9%l1L3N2L5J34
-27951B22J39M6p1j82j01L9M2k6r7q4l5rm4mJ03J52J50M2q2j41l8L2Pr3o7Ql1j79j92o2N0
-27920e06J34o7j35m6K6P1K8N6Q7J05J45K29J09p6j11j33m6M3N0O7K14J68j7j86l08j87J3
-27893b73J23J19L1j24j41Q9N7L1L2M7J49Q3l7L6J29q0j62K9j6j62r0q9j28q2QJ14K20J20
-27865C3Pr8k53j99L4J76R3MM4J41K3m0J6R3Q2R5J21P2p7j74j31o2L7M3kJ2Nqj29j94k0N5
-27833b01J11O2r0p3J20J59J4mk2p9l3l8MM2N8L3P8P4m4j95j42R4J98j1j07k9k8O3K6K9J27
-27802A96J46N9J6rj58j96l6J17N7l5j3K6Q4O9O4P7m2j19l9M2L8n1j45j64qp4j65n0O6K0j9
-27771b46J3J43J65j3o0P7J01J28J88R8j22j25n7j34j84p2k8K2j7j5J3m9L6J57J02mj2q2j13
-27742i0mR3J19J73O5p6o6k8q7o2M2k9j54j73r0n0O7J43M7M0P6j4O1K03J10j03j73j35j03
-27713a98q0l8J20K14J72l2m8L1K5O0J4j7pq6j06J3J20J33K0j1o2j85j32p6qm9j62j43o1%
-27683e79P5Nl4m0L0K26J08m8lJ8K4Q2O4m9l9lo3r1k6O2J20J01L4j0l2l2j1O8O3j2n0j7J31
-27650G2J37k0r0m3n8N4J70J41N1m6j52j63j32k6p8j53j0J40P5L7K2J2O0M6K3O3J7QK4k9j95
-27619d3k66r2RN5J45J67J50Q9m8l9J20j0k04r8k8Rp7j78p1l3L8J38J56L3o2o9j36j45k5K3
-27589d92JJ8J9M0R4P3R2Rm4m4l8R2J54J00P8J42N6r8o4J5q5j28p4QJ16Q7Jm0j4mr4n3J51
-27556G4J97K6o7p7j26j82n7R9J33O4O0O8j4k01k72k21q3M7l0m4N2J10J03lk8J41K26J63l3
-27527A25o1p7j38o8l6j06j44o8O4J39J13o3k73j14K85L01J08n1r6J8J36K03J33o3j17m9r7
-27500Dj4L6n7q4o9n5L4J33J24O6J1j00n2K2k8j01q3L8R4J07Q4j9o1M9Rj15o9l1l3m0JJ28
-27468g1J73J69K4p2o9PO4Jl6n9j6Q4R8j06j56m3k9p4l4j3j2pQ5J10J09N9l7q7j7P5J6jQ5
-27435B20P4j6k7rj49k48k51j64j29j26k7M3L0N6J58R6k2j3P9J17J09No5q7j24m0Q1R4R2L9
-27405b04K7RK8P4M4J9j07j71k35j52K0J06O9J08K09J79J4j41o1J09J5j04p2n0j15j29oP8
-27377d39J03N9J7Jk0l9m6M6J17R9o2j13M6J08Q3J9K6k0Q6J20j03j03M0R9J27R8K9m0r2r7
-27347A49j46j17q2PL4Q0Q9P9P2%K5l1p5k6l2K4L4o6k9M3L4p5j04o0n6r7k0J24or3KK6k3J2
-27313c04m9k0O4L1o7j44j30M1O7L6O9N9mMk5M9P4J06J1j06m6J5J31J18J3P6M8Kkj40j93j46
-27281c62j08K1J47K3j13p2o2n7j0k0JJ13J30J62J38OM7R8n5j00n1r0j08k2R9O1K2P6K1j13
-27251a78j18m5O1J68Q7q8q5j03n4J1k1pK6P7J58J21J24J33P4p8k45k32p0J0O5J42N4RL5p1
-27221d0p1j5j28j89p5Q5J04O5M9N3K04K75J03m3j42K8N2k1k7J1J5m2j01j73j54p0l7q0l1
-27192c95K5Q2np9J05J65j2o6r9j34j63M3K11J52K2N9J48J02Pl8p3q7o4LO0n2k55j27O5M6
-27162c54j0J08J82P6Q2M5l2j57q6P5L3J15J24K9Rm4j81j63M1J08K1j59j51j9J11R0r6j08
-27134c11p6M7O6J1K5O8o7l2P5M8Q1j6j47r4N7J14N5l9K9K1p2k0J21J21K1n2ML2kR8J68K2
-27102C56j49q2o8j20j18p4p8m4M0P4M2k4P5J25R9J70J10k0q3j70k13j69j59j37m7J10K0j08
-27074f42q6r4J4R5J47J80K07Q0j23j03R1J30O8J0j30l7J53J66M3j03j25n5L4M5LM2N9L2n7
-27045D4j26JP1P0N2k9n6j14k17j00M5N3j8l4l1J01J91J21Jj25j09N9O9j03j79j79j29n5p5
-27016h01K9J35J66K24J73O3M5O9j06j81p3qL9J35K66J64r5q0o4p8r6p2k1o3pJ09L0l3r6j6
-26986b43m4j99j19R9M7J1J15J04m0lj8j05r9j01jl5k2J6M9J57K10M0L9J63Rj18j15o6Km2
-26956c09j40l5J01J92J14l6j5M0J8O6O9m1l9j7M5P3Q5J4r3j27k8R3J04M7R0j5k23j56L0J68
-26926G5K00O1l1q1j58j31r8o1k2j7j9q0q0rJ47K76J45l4j51k01j80n3N3J36R2l9j29j17O6
-26897d40J07J34J02o3j34k5O4Q0J66J21N3J5k9p0q7k3j5n5j7J03N8l8L5N2m1p5RJ48J15N
-26867B55j21l2R9Mp2m9m5n1q3q2j4R3J61J13l5j21j47k8N4Q8K2r9j04q2L1L6M4K1N3J17%
-26836B6p9q5rL1j2L1k8p3j44q5J1Q3M7m3l1Nm1K1J08Q5P5l4j04n6o0p5k3L7J00J21J45J45
-26804H9J29J49Q1l1r5j48j27o9n4n4J7RNN8LQ3J22l2p5m9j63j62ML7j33j45Q2J90J78J41
-26774D0R9M9K6Q5J73N6r7k14j48Op1j65j63q6L7P0N1O5K4M9K1m0j02m9o1L9R4R9Q7op3j51
-26742b56j11M1L3rL5Lr6j56j05k8O9K5m0j5m2j00n7R3J24J32P1k5J6R1Q1N9j8r5p8M0N9R4
-26710a65J48J61J05p6j06L3J20l5k6j01j26Rj12k28q1J08J90K35Q9j7N5L2j23n4R1J22R2
-26683C40j1k12k13p6M1l1p3k9l9q8l0N4P2R8kj02j07m0oR0l2q8j41k8J62J50N6l1p8P1K46
-26652g7J02j86j53p3j26mP8R5k8j98j60p6pN8M6J4N9K1m9k8M1J24J91K41J03k17l13j52J78
-26623d96K60M1k9P5K29J29p9o8j4M9K1ol0r3j39j42j40j50j05k0j0J4J85J76O1Q6J86J11
-26595A02M6j27k17q7k2k8M1J25p3k09r1K9L0j7J7J04J81Q7J2OK6m9p2m5p7r4j05l3L7J17
-26565c86K42K59Mj31j5L2P9o4j38j30k00j95l7J18J39J55J19K3j50q3R5O5Jk8P4Q9j73k72
-26537e08j88n3J04J75J66J68M8q7r7l0j0J54J73orj0j5Q7J12J9o9p8J8Q1M0NkL3K2m1j5R
-26505A96k2L8K9p0r8k5Ok5j13q6j2q7k2K46K99J28K9j6j45j45j28j57m5Q8J43Q2j49j50L2
-26476a79n1j03m2J2J33J51J10L2Jn1p9M0O5q5j65J7J03R8M3q7o3j01j32m9l4l5P7J21J69
-26447h4Q7j2p6j52j11j58k58q2Q6Q3J62L02K70N2j58k26j65j35n1R7R0m1q4j3j2M6J17P3
-26419c53rp6J8J04Q4J3j26j96j71n8J17K9rJ10J04J20rj11k9m0N7J77J69J14P5J00Lj11j76
-26390h0j75k9Km9r9j21m0jO5J44J37J17J12O2Q0Ml1J28Q8n9o9j42j60nJ14J16n7j78j04L1
-26360a99k2J7k0j52j54J6P5L8P4R5J41K60K38Rq4o0j40j38q8o3L5R6Om0j18j61p7N9Q4j83
-26330d56k19K0J27J22L1m4j9J6p4n5M6R1M0O1J93R1o8nN5l3j6P7P8J6q6k96k19J7K30K70
-26300iL8k12j32M7L4rj26k45q2Q1j2j33j76j62o6K9J43O3r8p6N0Q4R3J72Q8r1m4K00J43l3
-26270d41j8O1K2j1N2Q1J24K7O2Q7q4j94j59q3L5Q0K9ll8l2P9%j90k27j07O4J99J62j78k32
-26240h33L4J10L6o6j18p7qR0J12K5o1J0N8p1j30P2J00n1j74j34j2J0P8R3P1k6m5K3o3o8M7
-26209i68J55J13J45J52Np0pN0O1J06J75O7r1j00p2o7o6nJ16J71Lk34k81r3N1M9J7m1k5L5
-26179f49j4j1m6p3r2k25k41n7O8J20N9j40j51m9N7P1Pj1k7j61k77j34R9J24j0j23j63k06
-26151b255k54j56l9j25k27j97k89k97j37k14k00m6K90P08J227J769J778J262P24M12K13M3
-26129C990q0k11k86k20k38k41j94j47p5n2j93j75o8l9j48j27L0j3j3K5o8j30k15k08q3P8
-26103H99M5o0N0jj67j81r2r4o5O1J58J28j16k14j30p0P7J45Lj61j37j2R9J65R9N9L2j6m7
-26074D57lm4j18j06j20m2K2rR3J99O9Q0M8j0m9m8m5p2J9O9J2k1r0o5n3K0lo9R2J57O8k6j5
-26041C97O2mq0j07q7M1K7m3j12j39j2N6R8J37P0M7J06O4m6j43j45l9l8l3J10R5j9Jjk0k0
-26010B23kP4J80J64O6p9p1jo2j54j34L8J74J73Q6o9j59j20n9q2j03k1n5j45n6J04N5nJ2K8
-25980@J9m8k4m4j08n2Q9K04J73N5n3q7j22k08j80m4M4J07J72J94J23O1J01o6j91m7N5J18
-25952B41J01q9q5J53K13P0p6n3kj31j45l1m5o4Q1J39P8L9r1m5J04R0j3L5N6o8L4O8Ol9o5
-25921D66j13o2np0o3l1n1m9m0K2R8N4j10o8L0O5J31J20O8N0O5Kp0n8k5m8r5j32j39j14m1
-25890b13%M7Q8L1J23K30J33Pj7LRJ04J21L5j11j97n2J39O4n6j66j66q0k3J04J39N9l8j34
-25861A83j30j07p0j9L4N8l8j2M1j21j83p4O4J25j5j07OJ8j8l5R4K00J90J27J12K4j39L2J61
-25832D01q7k12j74k3Q8J12J68J03K4Q7L7m2q0r2o6r7j12r4n8n2K7N8J07J73K46K04N5m9j16
-25803E36j14j7J84K24J6j47j32q8j2J0rk0j25j76J3Q3j13o8R7R4K7o7r5j11RL1l5K0P4N3
-25773A42NRQ3J32Qo0j23q8l4p7j04MJ36N7o9n0n3o1M4J05L2J3n5o3NJ00J28Q2j5p6O7J64
-25741C88o1k33j17L3L5pJ44J14l6j35n7N5N2rn7j6O7m6j16j64k48j39rJ06J39J5p6L8R3N5
-25711a92R1J73K58J10q4j84j02j19r3M8L5k3N9Q9O8P3O0J63P5j34j57l3mk2m0j2K8o0j51
-25682h0j15m5M1K0j3j1J9P5O9L0j02j30m0K0J36K02J28O6l8j06q6j60k19j27o6n8j4J50Q1
-25653c73r3l9Q2J30J47K67J17m2J4Q6J45M9n1L3K1j02p3o5k8R6J6j36j52p9M6j8j32k9O6
-25624i7M8m4o0mM8L4nk7Nk7k2J07J22L5Qp6j23k6o1m8J09J12R0O9Q1J09l9r6PR3Lp5j02p6
-25590G2l4l8p7r5q9j23r0O6J92M8n2m4j13m4J65K08R6j44j16P8J68J96J24K9qn1j28n1Rp8
-25560G6j71k43j65L2J75J62N0J4R6J08L1l1o1J6O9P2Q4p5j81j25m1L6n7l9J30J72MPK2p5
-25530I2O0K47J30k2Mj9o3l8p5j78k01p4L9O4o6j76j13j33rJ92J23P1R4K10J40m5k7j2j15
-25501A00j08jMknn5p5n2l5J6MK9J13M3RJ11N0K1o5q5J6N8MQ8K00J10j3o9j08k35k80j58J21
-25468b49J14rm5o9K5J67J84P7J3R3J85N8j0M3m3j54j67k23j00j8oLqk1L1J9l9j00j4J03M0
-25437a20Q5Q8n2m9K1Q5J16Jj61j88j18L4J34J47J10K1o4k7l0kJ18L1j77j93q6k0O2J08R7
-25408b9O8R1o5j9L5q3j55o7j7r4p2M0Q3nJ0N8Q2K0j09j52k2O4N2j0%R1K23K04J52P2o4l6
-25376C46n3r9j00j09o7N2R7J09rj37p4P0J33J06Q6j53k65m6J21M2M0Q0LL1j8n5j8q3m5Q6
-25346G1K8p2N6J67R2J3j12k05j37m5M8J15J45L0k9J9l1M8J75K8r4j09j21j33j34q9k7j2P4
-25317b41J37J16J48Q2l2j04o4m7n7o9j37m0N4K2rJp0OO3R4J04N8O9O2K9j48j23m2m5l7l1
-25286b51krp4R6K06J46R2P1P0q3j35M3R0p7j45p5kj0q8o5j65p0J05J33M5m1j5M1l9m7J20
-25255a35J93J10R1M6q8l0n1j24j30m8L7N0R6K25R1j35r0m1j33j52LK2o6p2K9km9m0N4M2p7
-25224c74r0J6k1J01K36J70Q8p5j68k9J51j1j65j16M8K34K11J6p9kQ2J13Q7rj25j75j79j12
-25196a77n5pM0J9J03O6Ll6m4j9j46r5L4Q9K3j13j76j16l2P7K36R8nJ02R2Q8J39p6k22j34
-25166b44PQ7K2K7K26K55J44n9k11j64l5q8q3O3mk08j55J65K66M2o2q8n2LJ03N8r6l7l8j7
-25136a73P5O3O6o4j43L2J18J0k11k14L4J66R6J1l0po9j53q9J09K41K7j83p4J17J20J02L7
-25108A4o6m6N5oq7q2j06p1q1m1PK32K70R4n0r7j77j62R7J58J48R8n0j33o3j74j79MQ6L5j05
-25077d78j02mO5R1P4L0L9n3j09q5l9j7M2K2N3J04N9R4L4n5k3L0J24R4k1Jq1q5K3l9%N8pj4
-25043a75P7R8j1q4j37j33j5M4P6J53J00P5J0j94k56j25N4J61J43N7Q9L2o3n8j5m5n4N7J04
-25014c5M6o1j25q3l0j2k9k8O8J39L7Nk2j23q3j9qj15k08p2J13J46l4m3K3m4q4j5J3l8M3J02
-24982e76J72K21N4q8j30k4J11J03j3o5K8K5j01j98n3l2j50q8J65J50m5j37j46n7Q1J01J6
-24955f76k5L3P8ml3O7J7r3L0P6n5j81j98j39k21m7J52J75J39j9j95j14L9M7r3j69j09k5Q5
-24926a458k1j45o6o4l9M6l1j07l5Pj50k20j17j27j65j66k16j18j83k67j34o1K19O69J119
-24901a830J515J715J421Q08L74J65Mk48l55l42k90k38k04j47j22j37j41o4m8q2j2nq6j55
-24877A496m6R1J75N4j24p3Oj8m5j28p6L0L4j00j69q2p9m1L2P2K0K1l0o0P6J28M2j47l19k72
-24847D68J4K34J92M1j09j22r1l4p4j35M3J35K13K06l7k09j57j37q0P9J58M7q9j28j27o4Q9
-24820C26J35O8K3m8q0j38m8M9J21J46R0J41J18O0ko8j11j63j71p1L9L2j27j00J3J12J19N0
-24792E15Ro0r2j07l7nL8k5m8m8qj4o8p7j62k14j48m4J64J71o0j02r4r1o2J8K7J8Q0J76J81
-24761a69J73L6j57q4k3M4P5l6j41r7q0r4Q2K15Q4l1Q4P4j01j95o5O6K02J42j26j23J5P0M4
-24732a16P3R9P1L6K9j7q6M2Q1k0j05j25r7n2n7l1R9J64J34L1K0Jr3j41r7J6J56P3j4J17J76
-24701C67N0j01o2l6J4J19Qj41pJ66J34j5o4p8p4j32j73n7J12R1KPN8L9l7m0q7n3Pn0p6Pn8
-24668a60j07o8R0K45K09P4o5j12j05j02j6J9m2n7q7j17q8n5O8K52K43M4M3M2L8P6K8J31Q2
-24639E03j4K2L7j10k46k18o9o4m8m3r2MM3M7J02J68K27J91K5j31j19p4p9K2J28Q5L2m2j08
-24610A79N3J31N8J8Rl2n6j24j24q2k5K1k4plO9J24PJ9qj40j42j73k01j05Q0J35J24P5J35
-24580iK34J57%j06j40k3k6p6Q0J06l5n7m6k5QJ1N7N9j4o4j55k05p6R4R9Q9J38J59pj64n9
-24549DN3R2k6M4J01j6j8J4o6j57j86q2M9J11O1N9M3k1p3j93j28M9J69J77J73J17OK4p0j63
-24519A47j44l3K7J18J36J1m8m0J36J64L3k1NO5J3j02o7K3J18J5j40r3O3K12J1j81j50j39
-24491A39j45k36j88JK30J69q5q2K7j1N2K2r9m0L4J57J05O8M5n1p6r1q2j24nQ1K65L52P3K2
-24461E27o4j80j63k20q9J17J59Oo6K7P8N3j5j22j28J5O4j06j35P4P5j77j10J47J65J29J36
-24434A97R0P1M9r1j89j43r7m4p0j7Pq4N3J84K97K27P5mOj3r5j04j72k03p3m2n0l5L1Om8o2
-24402c43N8J54N8N1K00J47p5l3P5N9R8M5l8q8n9k2m0n4m7j5J4jq2j28o2RP6J17N0K8N2m5
-24370A59p8l8n8r7pJ14J26K6k4L5O1km5L1Q0M0N4M7k9k2J9p4j59m9J49J62J12M9J2P5l2j87
-24338D50j56j41j39j03jK29J36j04q4K0N7J06K09K40J62j0k01k57k45j80j58j13M9J72K20
-24313A58J92l7j80j40O1J09l9j07q5n4O1J25J9K1o9j99j1N7n5q4k2j2o5qN7J9Qm4q8m1L6
-24282d17rk5J74K93K66k5k19j72p0J15J79K7p7m4rJ11l5p8K3K9K3l8r6n4qJ48K13J47O6l8
-24252D00n3m3p1j26j71j38m9O1N7M1L0l7p0q1l7J09K55J44j00k6J08R8O5k0m6q9j30j17k7
-24223f3rm5M9K18K24j6k45q7R8N5k8p7j91r3J44P0j02j05J8J03N3J13N9m6o7p1q5q6PJ13
-24193i2J74M1o0J8Q4L2j04p2R0J22J3q9n5J25Q1k0n4j42j52q1OJ00L5J2O0l4n8j05o8J19
-24163g4J70L8j02j20j11l1J50J60Q7m7j05N4k6j82p7j65k44KK20L84K95Q5p4m7O6J1o4n5
-24135A98N3J42O9m4k9J4p0r6%P7J37P1j03k90k54o0Q2M1n5M7R0k8k3J69O7j71j23M9N7l5
-24105a8kM4J7l5n5n6j30m0J60J42o0j86j08K0J04J48K49K21J1m0nll0p9j49n3J36J19k1j11
-24075A90q3j6Pj8rj4J0L9Qq9j02K4L4J13J49J06l2j63j01P2N2m7q0j26l7K6P8k7m4J34J94
-24044B48pj01r8P2M3j26j39r1L2J6p2m8N4J90K30P0j15k38k17j44l1O1J31J23J06J16m2k26
-24016b03j56p9k9N8Q9M3L6N6L3j9j0o8jK12K7j31K1K1j94l42j15P9L6M9J90K05J37J11J64
-23987B20J00r5j72J8J37N5M0P1j5j55j28k3K1Qn1j0L9j3N5j9j21j00n7j7J3j0o4o9j29j05
-23957e76pR8J51J03J48J75J39J72O0j23k92k96p3K53L47O9n0p4j13m3J20Oj59m8k0p1N9J64
-23929A19J13L7n6j58j18j7J66K53J12o8o9m5j20q1J14K00Rj29j03q4j04k3J15J0n0j4k3J41
-23901A27K20J38J31P5k6k4p3k83k85n1J25N5L8L9m3j09n6p4m4%k0p3j51r3J26K57J26P1J1
-23872A34l4n1j1J02Q5m0j54JJ67M3l2R9J69P1Jq2p4m7jJ4m9j40j03nJ4l6j15j02r8m4M1L
-23840b74l4J4Q3O9P9J14K1r9k00j14N5J99J48P8o5r4L7R9o3k39j56O2K14M2j46j07r0j56
-23812e23j4J00R6N5n3j06R2K17K16K13J34M7j9r4n8n3j7pp2n9J2pq9r3nJ05J37J42J82Nk33
-23781B51j84o0J1l2p5k7k2q9l5J29J58J84J21n5qN9k3j35k20j83q1N2J53L8l4rJ02K37J96
-23752D19k0j12j22j03q0j18l1Jl3N7J19J20J34J73L7j45j45r5j23n2m5j27q6k5j0J69L56
-23725A13K15j6l0n2k01q0J04M1j76j93L6J13J1M7J12K0p5k16j45n5j27M0K06K12J86J04j09
-23698H5k81k16k6K01J80J0KO2Rm9K2j8j17q8o8MK42K25P7JR8K46J75L4RRp2k41k00j22j70
-23667B3j13k0QP6J14l3j60j23L1J32J10J19K0k4L4J06J51P7l3k7j05j48j46o6K3M0M8J4k
-23638A26KL3M4p0k00r5J8N4L9o6k2J08M6JNo9j10n8j3Kl3m5N1R3K0qM3J05J12K7j59j31M3
-23605a07J10M4p4r4L8J08p9j97K4J28O5o2j12n3M9J1j72k10j11K2L4P3J40Q3O0r0j70k0M3
-23576e19N5R6Q7J70N5r8lM3O7O2k3M4J21k5j97j19m6j9J5O1J72R8l6N3K19J38k2j24j36o1
-23546A28o5j7J09J03l5p0o4qk7k0K9N4L0J3lr0j03j07r7MR2J88K25P5j8jL4n6m4p2q7j24
-23514b4j28j3J11K10J72j6n8l0pO0R2J02Lj59j47RO8J5n4m1J8Q8L0k9j33j18L8O2R7J19L3
-23483C70q9%R9J11o9j44p5k0Q6O4j16k27j71L1l4j58r5n7n2K9o4j16K6K11J49k6l9L7O9J06
-23453a64P2Q0O7Km0o7K8J52J99lj55m3N9j2N1Q1m5j33l6J22J92O6j07j26q9Jj12j76n8O0
-23423a34J92J97J14M5K5Rkn9q6K4N6r2j47j81j63j16M2J12R2k0j03j28l2N0N6Kk0lM2O2m1
-23392b07l4J7qk9n4p6j0O7K93K59M5j09j38l5n4k2P4Nj11l0Q2J98J59l6q7o4j44j13j1J43
-23362c0J62O5j5J1L1jl6j83j12M3J1m7K5R7l7j77k9J74J90J72O8k6K3O8p6j54j30j5Jj42
-23332f9j74r5P2J07kj74k58n6J80K32J03pk4J63K72K08O8j38p8J25O2r8l4Qr0p3L5k0p6m2
-23302A27o3k3p3j65p9R2J55K9n9j2J2P9J40J99J83P9j06r6l6j5j5r4o5j4nq7q3k6j12j51
-23272b84j08kJ32J93J74Q5J05R4j3r0j96k63j05J19Q5m9n1m5N9J65J66J24K5r6j62p3nL3
-23244A7lj06p2J10K25N5j43j28o4j38k3P2NJ3J55J10q3k03q7N9J28J41oj10n0p5k10j86J6
-23215e81J65N8n6o0O9J90K21J71m8r4j9m9l1K4j8%M4P2J38q1j31K3Q1O3j30k03l4J35L4q5
-23185a32O1J10K8O6J10M2m4p0j03m2M4O1M5j27j02J50R3n0n9o3q3J7J7p4j5lL0k5J9P9J3
-23154go1j13k7K4N1J02N3m3l9kM0K5p0j30k9lJ5j1q8q4N5R5L6P5J63K01J38J20J70J01J6
-23123G73qj59k34p3RO9J23k5j77j29n8j02j43J6J48PPM0Nl5n7n0K4K8r5j54j9J77K01l6k35
-23092a62j12P2R7L3J4m9k0O4Q9J62J39K9j18j03L2l2j04r5l4J2o5r2N3J30K56L16J45j66
-23064D91l52j47m3J5K24J27o1n6o2j85j82J5M0q1M7J84M5o8K7M4N2k2k4R1J05K1j5k9j6r3
-23034I2j47n9O5R9kl2n5k9J02J34r0p9Q2N8n3j17j91j41N4M9r0j18pK6R1Q0K9K4J02K11J64
-23003B52lj02j66j07J02J76P9q0lM4L4P1k7j53r4J32J49Lr4JM5j7j6J7J07L6n3p9N0J80N0
-22972E34j7M6K2n7j36j65j26j1Q8N9q3j14J3J01Mq4j00n9q2j03M9L8n0L3J2j46j3Q4J6J3
-22942b34J9R7P0K9J4nJ38R1j16q8J6N7K8N9J45J43j5j45j50j29j44j52J5Q9p6j06k2Q2J09
-22913a81j5K0P4Q0M4MQJ0k7J7J31J7r8k14j53R1K09J28L7k6j09n1oL1Q2Q2l7j47q3L5J57
-22882A10J64L8j8l2k6l0rJnj07q0K8Pn0m0j5Q8J84J10N6J16K6k8o2k05k01m6M4RKn9j01K1
-22849a10R5M2L1M3L4j5n8j33j36OL5lJ6mj01j17l8J05J33J03m7q7j9l8K8J15R0J06J55J03
-22819C34N3M5K0j58k63j75o4k9LR1L1m4O0J12K5j52j84K2N1j7k5j05l1Q9J33J01O8O2L6R8
-22789A87J13kl9qO4R6O1n4j72o8O2%j6J5J10J5j54j32n5l2r9j27l0Q6J47R5l8j3M9o4q5J4
-22757g4L0p6j03q3MK8O3K4m9N5J37K8j0l8j7m2r6N3J43o0q3rM3Q1K3j0k0k1M2Q1n1j58j25
-22724b90J0J4R3Lj96j71L4J13J23N4Rk9KN0O7J55O8j02r9j4J04P8qM7J42N3j34q8r6K3J58
-22693A73J07NK3ok7k8k1k4p0j19j17j36o8P3R0J09Q5mj98k01l8M5Q0Q7J05K39K66J63Q9j3
-22663F69j37k65k52r1j5lM9J0p7j95j55j4J24J95N9q5m3P1R7M0kL0lm5L3L8jJ7R1O8L8M3
-22631B89%O1M9j6j86k02o9J32J68J7j17j73r1l5n7l9p2j31M2J17K4P2P9J16J12l5p5j7o8
-22602a05p1R6J93M5j12n2P2M0o2k63l23l0K16K25J3k1Q1N7mp6k6P8N1K3M6O9L0k7J8Pj35
-22571E3j75m4O6J3p1K3J31N2P4R8P6k7o1K6j7o1m2j8k7j53k84j03K45L38J38l7m0J08J04
-22542C85J20Q2P2j3q2m7j6l6r0p1r2J0R0r1j90l5q8L0M4n6l6l2J26K19M0o3j08pJ15J94R0
-22511D64j33j90o2P0J36N9j03j48j66j71o6PN8J75K00J80J24K9L2j10k44p7J6k7k2Q8J99
-22484C18K18J47J24N3q5j64j54j19j40r2jJ0n1l5J07J77K9j03J1R9pj02j13j35j75m2R3J04
-22456b8M4N7Rn7o7q5m9J9Jj71j06R6N2K0m8m1J3q9j24n3J8J93K08K6l4J33K03J09J36O5n7
-22425C93l6o9RP5Q0R0om7q4j02j72j09M1jq3N5J37J30O0P1k2K5R5r3k80j72L1n7j74j22m8
-22394c85kQ5K85K31N8j1P0jp4nJ0jq2m1P7P8Q7R8k8j4J9j35k88j48K3Q5J20J08J12J4oL3
-22362C72K7p1n4o1j47r1l6k0N3jr7m6N4J00O4K5l4o3p9r9L6J89J50R4l1l4Qm4j4j0K6lp5
-22329H8q3p6j26L4K54J73l6q9QJ22L7o3l3m7l0m8oO1J05j6k4J09N6j32p9K1R3J62Q5j14j02
-22298C04q6j04j02k04n6J37J72J20l0j01ML8M1Rm9k8RK7J07J10J17O3p3j28K8J23m0j37j03
-22269A68oO3l4PL2j05j00l8r7j17pK3J14K14j6n2M1n6o9p0JK2J3J18J53M4l7n3l0M9J27K33
-22237E35J05k40l02p1K5J6kM2Q4N1j29j87j46j7J22N4o8j43L6J72J9M6J76R9j24l04k60j07
-22209e18l7r0l3k1o5J3N8J60J25J40K53J34j69k61p9L5KQ2K24K44J72J37Qj23k09k48k7J87
-22181I4J60M7j40k20r3P4K8k6j3P5L4p6oJ17J96P9p2j67j35J8J65J49k6l6nk6L0J45R4o1
-22151D03q3n0m3p3j66j73l3JJO2J30j1j46q1N9J59J03N0k2j44j51j6Q5l3j01n6N7K13K85
-22122B26K87J25n0j29k38j39nj09j91j54J1N6MJ06J15J26K39K72P5m7j11k00j89p6K8Q5Q4
-22095B01l1j53j62o7Q8L1p3p8O1J35Q1R9l5j55j00nnj0n1p3j5J25J67M9lJ3n3K6N2L0J22
-22064B11J19M7L5J00L7k1j30k28j80m1L4Oj55l00m4L50J55j32k11o8J80K38K09J09j19k35
-22038c4j13L9L1m7l5O7J05N3K8L5k9q0r8j16J0P9o6o1R1R1L1J1rK4m0m3J8l7p0j9J09M6j68
-22005a97j38K9Jj41lK62J61q6l5J10J71J32K2J7m9q8n3n0j0J23J26M4K9Nj66k71j18k0P5
-21976a18l3j72m9l6l5r%P6J35J11L7LJ01K02J10l3j69k59j43L6J15Q7J%P8J10P5m1j09j2
-21946E9m0j34m1J2N0M7l2JN0L1k9R9K15K15J1j99j71o7K9j8L7J25N5j31j70q3k4k4j06p9
-21916c12R5K27J50N0k4m9L8N4M0j8j04j08M7M7J3J13O9P3Qj54j98k05j81mN1Nl7LJ15J24
-21886g2K26K02R8Rl4o2j69j51j3O3O8m7p0M9R7M8L1rl3j7P8J30J04R4m3j78j56j23m1K7J5
-21855A21o3j44PJ85R5j12j15p6n2J0P3M0QP0k7k01j38J7j2K9J24lq1l8Q9J85L2q5q5n2P0
-21824a29l0o2R3K02P8j06q7NR4m7k15j77r4K3J53J63P7LJ41J36p9n2J69J14j46k87j54Jo8
-21795b81m1pr7m7OjP5J1m5J8j1p0o0J36K79J57M9k5k8K6km7q8o7P1J50J02M5q3j45j29J9
-21763a30K09L21K85J65n3k07j12r4j82j53k5J40K07J06N2K4J8l9k03k32q5N4M1k3j37l3P8
-21736hn4n5J3k7j07j03r2n5Q6L00L03J43K1J3L4O8K5N1J7j40j29o0oM0OJ2O0J51J29k7j2
-21705E97R8m3l52l69q3Kl2pJ36K10P0o3j48r6R3K3o9o6q0p2r3j4M6P0J20J66J00kO6P4m0
-21674B42p3j18j81j55q4P3J40n3j08K3N3P5J22J50R5J14m4j62QJ14J03Q7J47J53l0j30j48
-21647D13j94j94j25N2J43Q2J3P6R3l9j05o2k5q7j5M6k0J9l7n5Q4R6O8J40M5j41j44l9n1p8
-21617d1nJ8J03N9J4k7j13j90j82L9J61O3O0L3r5PJ00Q7p5p7o5M4K60K85O2j71j95j19r3o5
-21587a18JM5n0M5J02JN4J57J56Q3n2O2J26n9j13n1p7j64o3N1K1q6j64r8J06L25J40j22r9
-21558A59j8QQ4J34J5j04j7pj38p7M9P6J6j5j02j00J64K38P6l0rJ0K1J15P9p1j54j43j28l1
-21528A00M8j28j11j05j63k9M4L5R0J30J87J13k0m4q5k4M1L1l2k0N2J00p6j86j46o4Km5K3
-21499b82O9O9J46Q9MN4N2n9N1K78J66J06K5k22j26j11j25O9P2k6j29j04j02j20r5M6P1K8
-21471a06K9P6O7j09n7K0m6rN9N5j6J6O2j3o3m0nK8Q3n3j49n8R2Q7N3Q1L8P5J20J64J18l4
-21439E65j08k59l24k51NL00L27J89M8QN3q5r9l5p9k6j02j10N8J50J21J36J22K0p6o7J1Pp8
-21410D21j30j04o7L6m1r2n8L0Q7N6M4N6m8j2N9NO4m2j52j94p0P8Kl6J7J64J60k8j73p9N0
-21379CN5M2M9R1Q6O0q9j53q8RN8J5k0O5l8j92j40j2R0R6P2P7n5o6J48J78l2j73k00j94j10
-21348c68N8J27J9r8q4M5P3J14J11n4q6LJ8J4J02Q2p8M1K65J29l9o3q8j35q5Q7M5m0o0p1q6
-21317a02KN0Q7J30R4L5Pj26q9N5Q3J0lm6J3J19J46K4r1j24l0K0l6M8J43J19O9J44N1j49j93
-21286D60j81r0m6j8N8k7l7qk2M3P8J65Q6j24k42j69o3J5K3L8Q1K1N9N1L4R2J86J80L3p6j55
-21255D45o3O9oo2m4N4k4j68j76k3km3JJ40J46P1m4k0M8l6o3r2l8PJ22J23o6k5R3L7r6k2M0
-21222B83P1M4q2p6J22J62qk28m35k85J42L34K14Q1R7M8j37o9rJ3L6n3K4R4P9r3j96j82m9
-21193e8P8J8l8LN2J7l3m1ON7J05J51L8q2n3m4q9q5l1M4J9n3o6l3O1K11J69l0q5j15j32r5
-21161a34J04J97P0J5J1n0j58q4m4j37o1N3J6N9O8K5K5M9J04J25J15L3j41j95k43j51L7LL2
-21132b57R7JrL7N0J02J4p0m0J4R5J34Q6M4J6j0k7j8l5P1J12j6o8m7j28n3K3jM7J42R4l6j37
-21099B27q4N5J7j5N7J02k2r0j46j34rO5J06J06N4Qo5r0n1n4o6l7KJ10K06J70J1m6k8ol5j17
-21067B01j11j45j04q2n5l8J65K57J19M1n2j54q5L1O3O1k7j84r0Q1O2J5m2q4LJ19K27P5q2
-21038A85l5K7L8lj7m5m3j5RO1k6o5N8J02j3q7l7m8O3J58J28O8n2j27L5J01O5m0r7o5j34j06
-21006D3M7R5P8l3m6N5K5q0r2k1K5pr1MK45J64J9l1r8q1l6%J17K26J69L8j03k69j75m3j73
-20975b9j81j6K9J04J20L6j0r6j83j19P9J67J73R2K4O5j5j74j65m2k2qj2j48k12l0O7l0q2
-20946f18j6O0J22J28Q6J4o1o7p0L3J33J30R8R3Q6O0K5rl5o0j32J7J91N4o1j31j90o7o7j49
-20916d03o0J32J45J65J07L8L9L3O3L2N8L3J5L0q2j28o0lJ39K41j1j37o9mK3j33j75n1Q1J27
-20886A85M5n0j02r4o7J1J46J36M4q1j29k01j59l5l2M3N6P9P6J69K16L5l1O0L0k8n7j63j29
-20857b7N5O7o2m6O4J00K4l2j16j48L1Q8M9J38J25l5o2O2nj84j29l0k6k7lL5Q2K6p4m7m9q0
-20825b36j0or0m0R9O5K8J0JJ31N1J0K9j05j61j61n3Q4K63K56J27P5P4j05j94j10K6J05p3
-20796I0j01L2Qj10q1j05J1J12R9N3O3N8J02M2JM7l0p9MJ17M7K4j0j43k23j75p7NrN4jj42
-20764c17l0J09Q6j2J47K40L2j10j68j92j45p9J6J48J95K05J01L1o6p8o6m7qJ3K9O1Mo4j09
-20735g4q1J5L0%M4M9Q6J50J11pO9J43q1j60o0Oq8r9O0O2q3k4J17J77Q0l5j9J7l4l7m1q4k18
-20702ij44J0K0k7p2M7K28J62j24k75m4J81M1n4k7o5l0N2J20J26J34j4q5J9L4m3l4j0o1j03
-20672d7PJ15R5K2m3j00q9L8L8o1p1n4q5r5l3O6R6K7o4k1k1J15K11J05J5r8j10p3PL4Pj5n7
-20639a39o8N9O3L0QM2J72K61J44N9M3j24j97q8q2j56o8K8j8l4no1j57j77j21oM0P2J00K20
-20609a60P7k40k25O3J76K03J30o4j17j57M6J80J53L8j03j53r6N8K2m3J29J28J5L9J04N4k6
-20582B31rqp4j40q1kl3o4k6l9PLo0J5R3R8P0J11Q3R3O1p9j96j26o3j02j45p4J46K43J33M2
-20550A08j0K8R1N8J2N3O9P4L1j2r8k40j80r7p6l7p4P3K08K19J57ml4o8l2l7o8j4K6J9Q1J50
-20518C76N3L8J07M4j32l24k42mJ20O6PJ9O0O5p1j32L0O5n5n0mN7M8rr3j34r8j3Q7Q1j52k19
-20486d09qN3J9LJ1N8M8Jp1n9M9J14J22M3J8P0lj01l5J78K89J54P5k6q4o3j53j04O1j0j42
-20455I8j15L1m8n8l0P8J50L6n4m5M6J08P5N3PJ2M4M5%J3P2n5j80q9J01J61N8j2k28l12j27
-20424a65K5J30N3n6k3qq0j06l0m2p9K7O5K6J1K0M6J13J45J48L7m5k3M2Q1jq5j40q7m0n9K0
-20392h0%m8P9K32K33J95K6j20j33o6J47O8k62k63r0K6J66K17L5j54p4k4j54q8L0p4p0J6Q9
-20363a41J88J93O6rPp5j03j38m0J2l0j11p1O5K09K85J01RL4j3j36o7ok8m3j38q6l2r9JN9
-20332a37J38P6m5m5j17q9M8R0M8J3l7o9N9J80O1j5K2kj01j30m3O7J54M0p6j14j13k9Q3J59
-20302G6kj40k12r7K7M8k5l1R6J27P6J05J93J24R1R8m1k05q1KqK5P2O2J7K0rj1j10k32k22
-20271a67PJ30pj68j35j3P8P5k8k2Q3J50K37J50l8QO0j11j83K7J30O4L7o1n3L1P3q7j34p8
-20241E5m0n2M4N8q3J6K23K43R2j01k01j50j74j73M8J28QL1Q3N1m5QJ86J75P0p0j46j28j34
-20212B2p4q8j18K0K18J97L8q8j08Jj6j02q3O2M9k4O8L9j1K0l0O8R2L7J63J84k2j53j49j43
-20182F9j2L1K7J8l2j2m5k6j24l26k70n6J42J55J32J94J94J20j1k4k0q8q1ON5j0j30k80k40
-20153f44K3R9k9Q1J29J24P0l1J8J9K8J01J36P8qj03j96j04J9j7L5P2J45J20N0Q1Q1Oj92k09
-20123a8j02j03j00O6K70J80k5l4r8j07J2p2m5J38J70J02k9o8J72J99K0p9npo1j71j76j41
-20095a12q0LQ6J33J12J30Q7L6m0k7n9j78j97j07Q2J79P5j10k26j07L4J65J42ql9J6Q3J3O
-20066I2P1M4M3m8j55j54q6N6K81K47j5j73j93j65r6o5l9PN8J5RJ01P0j2L%K1J08J76J16o0
-20035B57q3n4N1K64J77k7L6R9m3j45k38j52J3K3j9K7pj04p8L8J53J74J79L4j10MJ32m5k54
-20006C02j96L3J21J7R0J55L1j14j66r1j08q8j43k05q8P8K29J80N1N8l8r3j3N8Qn4l1o4j24
-19977b05j37o2M7L4KJ39K91J79mj6N8N9J3l7j51j47N1J81J99K6j62j00q9j32k0M0m1q4O9
-19948AJ36Q4O1Kr1j64n9N9P1OK8J13P6q5j56j5J37J27L8r1j78j22j02j38n7O0nkRMJ30J86
-19916F3J00o4o2K2P3P7J8j19l9J04Kj08r5q7j2J32J91N6n5J5J41J73Mo0j6q9j41q3mQ7N4
-19885B78Lo4qJ14Q9J2j8j0m1j19p7m2O2P2p2j01k8m9N6K2j19q8o0q4o8k2J9J21Q6N3J1n8
-19853a30n5l8q3j8J0J09K00J43Kk9J4j7j32j33l9L6R8K20J53m7p3J13J06M4J02R8mj36j02
-19824D12p9j63j30q0o7o5N4M3l2n3l8L7K16K43N1j73j21M1R2P9N3j1j13r7J8j03j70n8N5
-19795a59J17J32k4k07j14m0K9R0J65P5r9j73o9K6k8knp2K7j0n8k3L9Q6O1J03O0N8N1j1J07
-19764A32M1j34j45o7M1J35J21m7n5L0j0rr9j41nQ3l0O8K45J60N8j9l3o5j43m1L6k5l7LM5
-19733I3lj12o0j0L1J17K6j2m8r5j41j10j21k9L6O3M6K5N3K9j2l9LJ31R6l1n7J3J19Q4pm0
-19701C8K5O0R0O3j77k22l3J23J52N8l7q2J03Q7n7l2P8J39J09Oj46j63KQ1k1j39j05NQ3P1
-19671A59M4N7k0j0P7K7mP1j9j01q4j2q0r7m6k1O6J17O6l2RP8N1L4L1j00j62j2O6j04k08o0
-19639b19K9J03Q6L9k8P9K19O5r0j23k79k50O0K02J90K13J13l8K8Q6K6m1j01j09n7J9P4K9
-19611C25n0j30p4jJ10Q6l9k6p2J1J1n7p4n7PM8Q4R7L8k7O7K15K13j4j33p4j40j41m5K0k5
-19580A53j34o1ppq3q4O0N3LRM8N9R8J29J41N9q5k42j94j53p0L6J21J62J33L5Ol0m5oL8R1
-19548B33M5o7k17j94mR2ol4M4J01Q9N3j8p8m2o5q4q7n5M7O9R4M1K0K0J2QQ2P4K8P6N7k8j4
-19514B92P8L8j08l4ql8p2q3K9N8j06rK28J24L8J00Q8l3k16k76j63q3R5K49J00j15j38Oqj91
-19484a58j48M1K65K50J6j62j43J06K28R8p4p8j00o7Q9J42J17K9j19j23p4p7j00k8RK2M9J38
-19456A48P0qK5O8%j03r1k5m1p8o5j6L3Q6K8j5j6J3M1jN2R3Q1k0j63j49k7N2J12N5m7p1j1
-19423A0N1k3N1P5j6L1Q6k9l4j3m6l4j4J8m5NJ21O1j37k41j38L1J92Q9r2q7n6j50k19k14k0
-19392g87K51K89J60R6J30P6q3j40n0L9J19Lk19k18j04O6J19NpM6P4J60O2l8L3J12N5p6j68
-19363Ek38j46Kok4n6O8K56K56J40o4j60l5k0O2J13l3r8j25k63j41Q7J22J09J2m1K1m6p4J16
-19333b01L08K08n4j93j31j76j58K5J8K8J42J17k4O6J28J3k2J0r1j50k4J04O3o6r6j9R7l4
-19305a12j04K0J65K35R8p0j11j56j14j9J3N6j6m4P0Q7o9j18kK4j5o7L8M8j32j33o0q5PJ01
-19275d65J73J46J6J7j2l1N1J24Qj05J2QPO7M1L4M0j11k07r0l8o9O0Q0o5j14qL4R4R8j9J8
-19243b06J03m0j53l1P1J86J51n7o3Kj8L2J13Q5n6r3j05j98m5J94P4l0O8J64R5k0k7J2L6L9
-19213B83RlQN5kl9j35l2L0p8j16n9o5j49q4J8L4M3Q8L8O7J48J34M9r5o2mL1O8R5p0j20r0
-19180er9o8j3J01J50J65O8l3O1O1p8q9qJ15P6L2K2L8O6q9j74j21j1o3p2jJ27J27j35k32j43
-19149b25p6j31j38o0Q9J40P4RK8Q0Q4J3k4J8l5r9j55n6P6J72J49J32J10pj51k15j67k3J13
-19120b75J40R5m1m7L2J9J8p8p3k0q5j2m1p1MK6nk6po0J7J42J55J90J31O4J6j18k09j29r1
-19089c39p7Q3Q0L4J11J98P7j64k10j59j62N3J72M6%m4j0N3j8qK3J9L9J01l4j19j57p3l1n4
-19059e70Mo8j4Kj7O9L8nm0j9J09J69J18p7l03k52n7l8j87j94m8R0P5Pq4K3Q9j4R1P7J2o7
-19027a081m0j0p2oK7l3j28j48p7m6j77k07p8q4p8M0M6k2k29l35k11k45k90j73l9m0k2M38
-18999c320J183J690J800J517R60L71p8j92j46j83k38k48k46k46k13k06k23j69j54j37m1j3
-18977A468j03j49j59j25L8P3r8k13l2K08J75J26J9r1p7j32j07k6m9oJ08J93J34j18k82k53
-18951E22j18K02J68Lp7p5k8jm6N4J60L9J6l7j59j32q3j24m1J05J39J1n7M0J50J55P5L4q2
-18922H13k05j67j25k1p4j30j17r0P5J29O3l5j00k8J54K51R8P7J51J29p0k52j01M8O1o8k04
-18895B62k05R0J96L0m4j7L3L2J48J71O9J9Lo4j28j22j71k12m1R4j3j31j00q4M2J86J71l1
-18867A83p0l5m4l7n4q3q9r3m2j8O9J45J02L9O2J35J21k4j13L6J13Q2j17k14JJ15O3M4R3J17
-18837D87Q1K0j26j58l5mo0o6L2J00P1m3j41l0K3j04j27k6P5jo2P6R7j08k21p3P4J95J84M6
-18807A76p2j14j48k18j41m1OR9K13J14M3J47J6o8J8M4m4p5P3R1M8J07J38R1J1l9pn8j27j02
-18777A81mO1K08K46J7k12j83j15J7J19%j86j62L1J04J61Q2r5k20j99j30J6J64J48J20R6p9
-18750A86k07j52k1k1J37K94J70o0j84q0M2J12N7o2r7j68j42r5k9M0J13M5p2L8R7O0oN9K66
-18721C20K05k0j94k72j98j06j5P8J62J39Nj04j9J1j6M3P4l5k03j37N2J61R4J3j3l0J05L3
-18693A33j69j95K1J98J71M8r1j32o2R5J45Q9M1j15j03n6n6L7Q3N5J23Qj18n1k3l8Mo8j10
-18664a36o4MJ7J2K4O6K2k9L6P6J80J46oj05l9M8j0j96j73L2M9N3K6J5o5j58mJ61L9k07j49
-18633c35N7JL1R1J05J03L6j17j26l2j8qO1R7J36P1nO8M0o6n5j2k7l1l9k9O3O8j2l4n5r3l5
-18600a01R3J00nj07q2J02J28R2N5Kl8m8j%j04r6k2No2o4o1O7K38J55K7J28J00j82j93k1P
-18569A12p4m2P7M4m0J1M1LK5O3Jo1k1p6m4l3J2N8R2L9j75j19o4k24j75%J72J75O4j9o7n8
-18537c03m9k6J00J43J46K68J52P0N5q8j86j30n3J2M7R2P0M7J9k9l6R9J12J12O8j12k17j1
-18509C72J86R4l1o2o5j46j93o7n8m0O7N4Q9J75M0l2j04j45j10j06k5Jk7j08j8L9P6J18O8
-18480D2k2k3l0ok1p8n0%K0Q5R4M8k6Q7K06J28lj91j57j71k55r3K3P1J97L28K83Nj30o4J35
-18449D32J66l5j47j05o6n2OJ02N8jj23l1N2kpL9P5qj43k14j16m6O7K36K65L7j31j02n0O1
-18419B17J25J77Q8p0l4K0p7j08j00o1j6o8j08%J32J72L4j01QP0L5Pq7k17j46J7J30J9p0K2
-18389A0P0M2l0lM5k1r1p9j70k13j70j05Q3L00J42r8n6J37K41L00J88qnmO1P0j60k70j87j28
-18359a09r3K7J12J95M4m9K1R2R0p8j09k7M6M0p4q9m9p2j00l3J9N4R9J05J27R4KK1N6K3p4
-18328C11j09L5K3j5j3p3j43o7j2Jj8j13j35L0J43J22L5L9J87J14j8o3m3K5O0pq3k24j39J0
-18298a40P1Q3O0P0k8m4N7K8m6l1K0O9N7n1k5L3M6J3k5j3j09l2L9K6o6j09qO1J4j14j57L1
-18266b20J45J65J40Nr0o5k3J2M2jM4J51O7o9j84j60l4M0O0j15k30j95q0J24K24J39O9L8Q
-18237Gr8j62l9j9l8p9q7o7L1O5J6J12K26R9p3p2O1J48K7j89j22N8jL4J0q1p5M2Q8N3n8q6
-18205b69j1o5l9J10qj29o5JQ8J17R2Q9M2J07J15%o4N2K4n1J05J25j01k04j37QR3L7o3j55
-18175a56j12L3J07N2M0J39J2j28q3j9L4j5J1K9n1q7m6N0J5lr1j18K9J10J35J05L5M8m6m4
-18145a5jK3M2j6j32k14j52l1%P2Q8k7J2qj38j01OK9L4J38J13N0J11oj15M2J25R0L8j13j65
-18114b21p5K1kl3k3m5n6o5O7K03P0j0J28J26j4j05j69j97r0R5O6r3n6j3kJ25K05Q0M4N7j1
-18083GJ2P1J14P7J75J42j55l15k08l9Q6J9p0O8J75l2k46q8Q9J46K36J35pj19o9l3k5j7p6
-18054E3j49j48k00j57N7J36p2n0J47O3K2J4m6n0J5J13K9p7l3K37L24J24L1o5j30o8N0R9Q9
-18025C58rj07j18j04j05j58o8P0m8j40j89j35O9K09J80J81Q4j37p8P6Jq8j5N5J01J15P7O0
-17997A37n5k08k64j46L8K05L62K52J31l5j32m6M9J11M0q5j16k1J4NO6N5n8j78j20j24j32
-17970b55r5qJ00J11Kr6j23M6L45K83J5j01o5K6O4R4M5l0l8j07j58j55rJ18Q5r1j85j84r7
-17941d63Lk6J27J52J31Q3L6k6j65j37l1j4NoK6M3ml3j15j37J8K39L44J80q7j06j17j16n2
-17912b48j6Pm1k9n0q1n7l6Mk0L2J21P5l9p9k6j2k3RL5L8J46R7j25k00j12q6qK06K41Q5Ln3
-17879b42j68j30n5m3l7j33j87KK47K50J23m2k00k03q8P3R1l9j28r7j5L2K5l3o3k0M0j0P0
-17850i80J44M7n1QP8rP0K6m8M7n4j92j10J42J97O9K0o5m7m8n7PK1o1j06j38j01r1k9kj59
-17819a472j64o9p9O1K34M4j66j71k0M1p6k5J38O5n8p4l3p9q9j34j83j74k75l38k54j80k47
-17792c777j67k7k2J1L57P84J139J493J480J190P68K93Nq5j27k82m05k84r2m2P8J47n9j41
-17768B235q3j39r1Ol2j54j63j78k05k21m7J15J04kl4K5p3j60n9P1J19Q4o3j60j71j37n1L0
-17740E66J12Q6K0o4j46o1j42j33JQ4J03R6Q7J1m6m6o9j9O9J32J26J40j7k38k19k4J28j5k49
-17711B73p5J84J02nL2K1p4j80j36L2J56J18J3N6M5o4j00m9M6Q1K6m2j19m6L0n2r4j67j39
-17682a27J6J50R1j12j60j3L5j3qj8KL1j4J7P1qm9NJ43Q8q2l4P7J16J61jk45k48j58j3J32
-17651a68J51K9j04j60pJ75Q5j76k47j17K0K6k6j10j8k2M8J61J37R9Kj29j44j16j91j25L0
-17624h97O1j3o4j53j21M6J10k1o1p1j52k35k51k01j74n3N6M1n9r7k39l74l38j91r6q3j5Q6
-17596c559K4K83R29J408J479J349J044O22L89J47p1j64j91k61k11j41j96j36j59k23j29m7
-17574B186r3k24j52j8J8o2j73m2n7r7J15J36k61m33j35K4rJ6l4L5N3k3O9K0MJ01Q6J8j26
-17545I42j49j6N3P2o0l1m4j35j65r0L7N0J2K0K4P8J26P1k6j07o6M8K9M9Q5m9j08L4Q8M6m7
-17514G71p8r9rM5j38j15M9L3m3j4n1j16j01O8O3M0P2K4K4jm6l6M8K4Q2P5kn0j4%k0K2m5p0
-17480C92M8J45J78L7j76k05j15J25K61J67L5j6mo5j04L1J14N9o8k49k59n0j5o1r3j38j16
-17453a42NLl3P7K24K17M0n9l8nj01j11j31r0M9O4K8R5K36J76L6j4Ql2m0N0l1p1M7J82J08
-17422G47N5P0O6O0mm1j86k17j23K1M2j04j34k9K2qp6r0k5K5nJ26L20K55J02Qr4j15o3j2O6
-17391F59N4j11k33J2J39l8j09Jn2RJ48K10J80L2m9q3o0j12j37JQ3J0m9k8r7j12J2J23J65
-17362E68M8k7m3m6Q9J59K6q5p9p6j24j05J5kl9o8J25J79M2P8J57J6l3J38J19j6r9j38j70
-17333F09j67k17j78m7KP1R8j9j87k97m5J22J19R9k0K2J25J40O8q5j71j19n7n4JJ32J90J37
-17305B72J29Q0n8m8jJ9N9j5k1J06Km6j4j41j88n6J83K49pp6qM2N4K3j02j22j44K2J24J10
-17275D27R3j4j61k32j18j5P6L3j6J03O9p2j54n7L1M5KK1j9p2LK4m5m6l4O2J52M9p1oM8R5
-17243B01J45J29Q9J0K8M9r9j24j21r0K7N7j64k83j42L0J7O6J95J30l0o8OJ73R8j28k05j88
-17215a92j34M1J02J9N2J7m5j7O3J28J33Q1k5o5j36j28n8o9J6J39Q9Q9J23J16J46J11P7j3
-17187F60j51j02k2j7P5J44P2o1p0k6k3J02Kk26k80j53j0k6n2M4jj98j08R4L6o3J22K57K06
-17158B25P0r9j05R5N6m9l4K7J26J39J22K4l2n1j00j67r2J04O5jJ49J84m6j75q0M7j6r7Om0
-17128B55j22p3k2NMP6Pk1rK4J0q0j27n2O4k2LJ26J9p4ON1O1P7M5K5J30J09O2l9r9j31k12
-17095G6o4O1L7q6q8JO7J71Q7n2k5k8j0k0k9P0P3L7K5j13j78p0j7L6O3pjk4m6m7j9O9J33R1
-17061A73Q1K3o4p5K5Q9J53R1J3j9j22k79k68j52oNJ05K60J61o5p3N6J31ok4r3k15j77j06
-17032c78n4J05N7k0o5o4l1P2J12Q9O7O6J6J5j2o5J1m1j64j21n5O3Q7N6J18J44R8l6r1k3J4
-17001c0L1lJ8J8k2M0L7L7k8L4J89R3k4j05j28q7l2R3J05N2K7K5m3j43q8l0m3q3j03q9k9K2
-16969b89J50J15l5j91j12q4n9N9Q8J20R6K2j1n2q1r3m6qM2Q6K5o8n1k4K5k2j6k7j13j16k9
-16938f99K5M3RkQ9J06L9J1Q9J02Q7J00J63J10k1r0jQ1L2j20j18L2L0p3j47r5K0R7P8Q2J19
-16907A78O3K2o3j65m7lr5J3M0k1l7qL7nm5o1l5l3j8o9j48j12O4J94K14J35J8pK0l6j13j79
-16875c02j17O4K07M4j98j23K3M5l5j06j1O4M2O3q2j05j2J11J40k1Kk2m0M4R4L8k6OJ31J44
-16845F2N6o0j42n4o0r3j45p9L3PL2P6Q8Qj20j07p7jP7Q6M5J9o3p2P9R2o9j15l7R4M6j53k51
-16812g98j26J5J25J65m3k51j65O3Q5k8n7j09j78l02k95j86N8J23j46l08k15j54j39k27k89
-16787c382j45J08M74Q89J152J408J458J167O15M7j40k29j94q5p8j03p2j20k24j43j23o5q7
-16764B128n6k8Pr1j38p4j29k17j95N8K33J13n1q4j29j47j81j37r4n3J41K35J06p2j75j47
-16738H23o5n1J08J67M2r1q3M1Q3O5P3k7q9o5l3j2Mp5p0m2m8N4P9L9O2r7q8l6J1l6p8N8J16
-16705G39R0nj23j02m4L7L7K2J2j30p8k0j6j7m0K3K6p1k7K6Q5J60N0p1r5oj09k55p3K03K60
-16674D88O7l8j5r5r9L9M8k2k7lQ0p3j73K9J01L2n6n8J9K6L2k1q7poK1J90K38J39J01R9M2
-16642A011n7j72j73j01n8r5o9m1o6m5M4N0l2N2Q4M3J19J55R2K0j9j16j22l9M2l2j74m3L3
-16613B91N8L3oj6J8M3O1O6o5l01m05k18N0N8L7K26K49J44P0R6J29P5p6j49Jk5l8N6K7j41
-16583C48j98j21m9P5J87J31J0j90k10j87j30M5J49J13M1J8N%j3L8O6P1n0l7M8N5N2p8j41
-16554D8j44l2J25J62J47K9%K2M3R2J66N9j39j38j18q1m5Qr9J2J51R0L4j38j22L3N5R7L4k04
-16524A47k93j90j08j1J15K68K45J40J12Rj01j47M8K29J61M8o0j61j20p9m5j4P6R8R0R2L7
-16497E86k6m4J4kr0j06p3L6J12N8p0o9J23O7n7q4j12q6n6m9j1M0P9Q4N9o9p3L9J26J02j8
-16466D30j55p8N1K1p0j09j12PJ82K18M2m5L5N4R1P8J1j86k27r7jM2K05L35J80l2j80j98k11
-16437B81j99o3N5O7J11J16P9K4Qk9j0J24k5l9N7j4o9o5oJ2l7j19j70j6J37J26L6m5O5K8j12
-16406C08M8K34J7j27j35j19o8o4k0J19J73J49k7j81j65l3J3K9R8J12N3l9o8o4j30r7pm6M3
-16377FM4p3r9m1M9R5J07O9l9n9j0P9J81R7k7l7K9l4m3k2q4n0J00J03k7L4J49J15k5m1M3Q9
-16345F78J33mj96j69j56j55r0J7k4OL8Ljj17k09p6J08K69L06K39Q6o8j67j40M8J3j27q0j06
-16316E9j71k7M9l5P1N9J8J1J0O2l3j32n8R0R4R2R2J14J66L6j25j71J2J66J70L8j45k87k56
-16287c1j01l0P6R0Jj17o4M2R0O0LK8P1j06k01p3Q1J44J24O4p5q5LL5N0P2L6l7j50j08Q8J96
-16255A76K24J62R0L5j01k10j91m3M6O2Nj11m8L5m0O0J30k1k00j85R3J44n6o2K7m2j37j1J37
-16226c2J33R6k6j36j00o8r5KJ02rn8QO3o0j40OO7J05P9q8j0j2j18j86j05J39J61O0o5j09
-16196c96r7NJ73R5m4j4moP2Q6OJ2mr7n6J8J13J05J18J49P1j6n3l5J7qm2r6j85j79J5N6K0
-16163b01P1J05K9n5j03l3P5M0o7o7j0J0M3MJ6J04K31J91J05k3j47j55r4k8m4PJ39J05J3P8
-16133C39N8j6n3j12j47q7O4N0q7j12L3J03j0j6Oo7k7R1O5r0j30p8o8R5J58M4J5O3P4j5J9
-16102A62J02L5p1QQ0Q4J48R4Rl0j18j06l6n4PP0N1J05K3j11p8NQ5po4k2j02j84j03j1n9r7
-16070a85k0m6o2l1QO2O1n1j22p2L6J91K32J49j0j30k10j6J41R1N8j1L4J66R1l1l0k9L2J7
-16040C13j15j83j06R9Q1K3L3n8k5l9k5L3q9l3j4kR0J0p7k8J07J19P1Q1p0k54k00O3J58N6
-16010A9Q4J50N6l5o6Np9j52q1P5P2J1nj21j51l2J24J19J1r0r0q7Q4J18Rn7qR4R8J48p9k34
-15978i0j39J9P7J17J66J28N8O7O5o3k36k04j25l7Q9O3qj02n7O9O7k3q2m5j48j41R9J99J37
-15949h0J3q2j15m2J1N9L4O1Q1L3j01j72n1Q5Q5O9O6P3Q1N2j0n9r0n5N8J32l9j46q1q3m7L3
-15917b27J62K17J27L7q7nJ47k3k12j95l9J16O3q7n9J02P3o3p7l1J23J53O8k9OP9k1j15J3
-15888B16J17J2lR8O8K3m5j91j06J1j18l5R9P0l3j71k49r3J22J88J41Q8M7j1M7J41K8n9o3
-15859C39m5p8r6n3K6J44J7j26j26pNq5j91j86m6N9M5O4J2N9O5q6j27k4R2J03J17J21J40j8
-15829A14k59k07J04K05J24Q2K8J8J20N0l8P1N3j05l07k65m9P0J22J04R3L5M5J2m1L1M3l4
-15801B19k7l5k0R5M8j08j34LJ39Q5k6o8o0L4n6p5kK9L0l8m3K9P0J73K23oj75j77j01j5jm0
-15769c0M3J22M1m3j21m5L7O8O5L9L6J27Q2r5j08k9J7l1j06l5O7M0q3j90j67q9L5Q9J54K56
-15739A46J24j12j43J9O8N9R7k9q8k5n5n4o0k8j9j23j06k3N8N2m3o8k6O6O2k3p4n2l9p5OJ66
-15707c42J20K7O1Q8lq3n8L6J49J44Q6j78k98p1L9M2Q5N2k1K8K01J82J39Q9m9r9n6j17j72
-15678B1j12J4R1P6Pr1k9Nj5m3k1O4J13M9N7J35R0j2j07j81r0n6j49Nj7j72j81P6K02P3M9
-15647a49O4J18J43oj61j53j18o4J52K73K21J01J5p3k16k83j84j18K5O7n5Q1J71l3k21j00
-15621e03P4P7m5j16J0J21K9o7L9J28R3M9N0J7J46K40J19K4m9p8j46j73j42q3O1N5K6L3l0
-15592d1j07k7Q3O9Rk0n5j50p2J8K3P7R8o9j96j13J7m5KJ06L0k5k4M4N3J1J3n9lJ2j5N3k8
-15559c31j44m6J39N4j53l5J72R4J7l8j4J4J21K62J12o6o0p0nK9K8jM5N5n5O5K7o5lJ24j3
-15528B59j64j43o2P3J36J77J48K5j22j36o4l4k8l1l8J1J36M2r2p8n3q8l9N1N8P7J20K6m7
-15499A20p7j15j5J0j3j3P0J32Q1o2q8j8j6p3j02j56j69k36j13R1J71R6n7k2J22P9P2J97J35
-15470C1P1o6n3m8j48j94j61q6Ln6j00l4j4J10L11K06P3k6k13j87j9J03L2LP7J45J21m9j60
-15441c28j02M7O1Q1J12N2m6j02l8k8p5o0P5J05M6%kl0j04o2Qp2j64o8j3K4P4j4j76j76j2
-15410i87L4Q3J37L8p9j24j22j3N1Mn1j20j67j3M9k2mM6J1m9r7kQj93j64qK8J2Qq0k22j04
-15378b112Or1r3j07l8k3j19j39j8J08K67N34Q09J032J091R32O83N58L13n3j83o9L7J06j2
-15353C419k20k76j89k12k74k47k24j62n0l5k36k40J3J35Q4M6MPn5j31m7J12O9K1k00k42K2
-15326H92Q9L4J9kP1j4n0m0JQ7J72J08j28k11k56j92n6j3K0J46J95M6j3l3l3l1j01r9pO1j
-15295F61l6j28j43o0J5J20Q2KJ7q9j68K3L1q1l1l4m2j2pR9K17L9n8Q0J16%k4j46k83r8J19
-15264A81J41J37J72N0j70k28j30L7J35M2M4J34Q5j0j30p1J1k0o2nMOo3j35j04K9J11P8n5
-15235B14r0N5J73K30L6p5j0j00k04j53K3J70J57K3K2Kj40o9N7J27J01O6P1lj7Ll1p7q1LL8
-15204E21O2kr5j01l8l9m4K8L0J8O6J14M0l7n9j16j07j35j21KJ14J96J88J46l4n1j6j46j25
-15175B59kJ7q7o1K6L9PN4N1p9l7l0m4K0P0J77J41m0j69j57kL2Nk1l2L3N8kr6m7O2k2j50k1
-15141d8N6J9J16K30J84K08K01p5j75q6j43j89l7P3J35J14N2Q1n1j88rJ05N8j04j59k5J45
-15114D88J30K0n7l0m8mO8J05P7N1p2l0J30oq1j14k17k38o9Q6P8k5k4M0K6K0Q5O6r7k10n9
-15083H9J27M6qQ3R5O2P3J33O9o8j61k06j44q8M2J12O3r2j68n2l9j61j23N7O4J19K67K55J30
-15054E76oj02j9j30k63j30P1K20K34J13M8o3j81j62j30n6L7J05J55J2j62k8J11J5jK4kj6
-15026B70l2l8p5p2j2j2l6j1k9n1j6J3M7M2L0K6N4J27O5p5j34n6l5J7J13L4M5J52P3%N5J7
-14994D96o2m8R2L5j86j92j05kp3j37j4P6jM1J51J44K09R3k0j12j68r5J31J63L8Ln8j19p5
-14965B05m2m1M6L3p1q6n2j1J17J42Kl1m8RKm8j51j30OL1n8l9M5Q0N6K1M2R5J18k9j18m6m5
-14932Dj71j18O4J70K05Q3L6n2j32q0k6m0k9J1L4J6l9q7l9K2J00M5k7j0R7J74J49M1kLk5J7
-14900C94J5l9o0m2J3L4K1P2Q3m4j68J8M6n9J7L7M5oj22q9J9L9j1j0oq2m3P8R3K8j42j63L4
-14867@P3P5J8p1j7J2K7M0R1R7P5j15j56Q5J88R0n6o2R2N1q7j65k44j30n8k0O0M7j3o7K8J50
-14835C8J59k4o0m7j0Kl6j5J34J37j7K0M1j03q5Q8Q7qj0j02r1l5o7j01j72m9J06M8K9J2l6
-14804a67j47l7J35Q6N9P2J74K09J12q9j94j03j4L4J07Ok11k76j21J56K37L6K2J20J96K44
-14778F46J08Q3oj60k59j80R6L25L74L07J10j62k39k25k33k10k29j84j25k2O6m2l0Q6l5KO6
-14751g2Q7N5q3q2o8n3P4J59J55K02J18o4j25q1p1j14j21K7J61P0O8R2l8j68j57PJ53J42K8
-14722C01m6q7j39k2m7l9j0N1L7k3j10j15r6O8J74K25J62o9o8k5o1K2N7O5P5qm0j9m6oN4N2
-14690B67K9j6j49j44O0J83L06J74j3j38r1j04j74j87n1J7M9j2j11j19p2J1J19N3j16r2jM2
-14662b80N3Q0J75J59K02J65j5r1j39j87k18j80nK41J97j9k10k06k7R3J21J27J11Q9P6k3p0
-14635B19q6q6JJ08L6q5j00m2Mq5r7k2J9N7PqK0nL3J13Q7J8Nn2k5o9j51j17M5R4O6J12J03
-14602A17j9QJ14N0p2o2P4J31m3o3p2o9R1Q7j9j06n7J48J99M9q8j06k4j6m5j45k39j32J4P3
-14572b22Q0J29O9jkm5r7j6jN0O6m3LK8QM6J32J9j97j93j23j13nL0M4J57P9q0k2R7J23KJP8
-14538H1J46N9l8J07J18J05J13l2j36j20J1M2r3j22n6k5n5K1J49Nj09j99j47k1Q4j0q9P8J81
-14509D8Rq3K3j3N2J60J39P9j7n8j13r0n1q8r7K5N1j2L2J51J22Ll3o3r9m3O1P0n0r2m0m2K1
-14476c8J20J39O8M9L8j06j14r8l1N8n1n1L5J0m5q3j15j34m1j4m9K5J53J74J65J62Q8q4k46
-14447a6j49N2K6j22q0J07J37L6r9j59p8j6N5J61J83O1O3J19N9l9k16j78P9K95J38l9o9r7
-14419B14p5n6j04j45k28j04J21J65J89J80N1j48n4M4K7k7L6N0Nl1j6r8n5Q2Q4j07j88J8J86
-14390A6L0l1L1N1K0K9M7l3l%m0J2j67k41J8Q9J26J24P5J13P1qm2p2q6K1P8j15j66oN6N7J62
-14357B16M9m4j00k57j88n3J21J78J23n2j66l7N3J14R8J71K03K9j71k45r1R3P5j7j1Q4J08
-14330B83oj37j79q8M7M8J2m1j28kP9m4m2J08R0%J0N1J18O9o6j46j50m0rl3J50K32O5jJ16
-14299C66J11r%j09j34r6n7m4K2J14Q2K7o3j35j03l7k9L6P4P2K1q7q7jj6OP0L6j1O3J80J24
-14267C86m5j34q3l5lNj22j51rln4J37K33J52j3M0N3r6j85p5Q5R9J53J24j27j77j66p5lm4
-14237a33j37j05O7J14R4M4p0j11J8J35L3K2J34J15nK5Q5j13j71r9n9n2q8j71j11k4KL1Q4
-14208d46R5M4P0J18n7j46l5qm0jJ44J59J10P1M6M7n5j29k7N6QL8M0k73l16P8J73k1j86j90
-14178f33MJ39L6oJ80K56J04J7N8J46Q5J4m5p6n6Q2R0nj63p1K9j29k46p9Q5J32K08J78J4n0
-14148B98j85j94j38l5lo9J7L3j9M7J20n5j39p7n4m3r0J1J28N4j7j07j60p5QK00L20L91L03
-14119D70M5n7p1j14n2R7N8M2q4j19k0K7N3N9j2k1ql1OQ1K5r1j16n3R0J77J01j03j77j09j3
-14088H0M5L2RQP2K9r7o4L7L5j3q0n1j71j37l1K1Q6J09J5p4q1l1J26K18Jj13k3qk6M8L3J00
-14055A04J11k0m9M7J34J8o2m5n1o2l7N6R1L6M1mm9L8k5n2N7R8J30K9j51k44k50k10j38J09
-14025c50K70K47J57nq4j2K7m8j03j31j32m6o5J31K44M0q0q5p0o5j40l7J58R4O1J55J64m7
-13997B48k44k43j16O5J40J00n6j7J73R0k5r2p7m8k0L6l4j43k22k21l7J87J11O0J02R6K06
-13970A9J53j0q7k4Q2J10mj02j04q1q0mJ2q0n5P9J30M4j0k8KQn1q3j35j43k6K0O4K18J83J4
-13938C1j38J0K21J06l3j19j75j38r0q1J06K74J48k8j56j55n8M9N2P4O6l9m3J07J62N7L0L8
-13910B78Lm9k0p6j39j21J8J74J32J5qm1o2k7j16j3J46K7m0l3j79p3o5j30J1P8l0p0N0J35
-13880b25P1o1o0j09j29J50K42J50P8l9o4L7K0j14k30j79j7J62K32Q6p1j02%Nmrj05n7L8m5
-13850c49j63k27j69k8J17P9N1J46K13N9r2j3M9n0m9K0lm7J9R5pJ7J53M5J4O7J44Q2q9j95
-13820a11j08P2K6q6r6K7J44P2K8L0k3q5j20k01o2K03J95m1m7R8P8O9J46J08l9k50k76L4K13
-13791bJ98Q7j08k01j75q3J38J56j0j29k06j61j01j8O1J31P9l5J5J74K44N0r2NK5O9Q8R0L8
-13762C27j67j66m0o7j96j16lQ3O5J7j8m7Q3N2o5j64m2K17J01O5L4L2J04L4n8p7k6j12m2L8
-13732a54M2J02M5l9lm1j58k80j72M5P2J6j3kJ24K13J02N4M6K2Jq4j96j18J8L3P1Rp9J7Q3
-13701b24l7q1N0J13J70J25K5k3Mm3k06j83o2K5J78J80%rj5r7l3N1R0K4M0k4j21k3J41J70
-13671B05O7l4J4Q2K7j84k41j21J3J4P3J37J59N1m9Rn0j51j04r0j04o3M2L8q9j9J21J20J35
-13642HL4j99k33q6J3P2Q3j9k6J2L9K7q2o8M3M9m0l2O8J80J83O5r0j11L9kj15p1K5K7J07O8
-13610c2j12k23j89j38J0J57Q0J94K68J17m2j38j79j46n4o3M8J59J08Q4l3j03jJ29J37o2j47
-13583a71o0j6q4j47l3Q5J16J3m6NN8R8L4j6J5m4j68o6Q2P9J12J39J04M8J10R3r6k38j37M6
-13553h5R2j7l1Pq0o7K5R9O0k1r1p7j12j63p0K4K2N0P8L4P4J70M9m9p9j88j06J10P3M3J03
-13522a23OJ2N9K4nP9J02K7j6N0K2q3m6o0r0q7l7m3j4p7j67k0J8R7J24J15J07P2R8J03j7k1
-13490B09nN4N1k2k3J8R3O6k3j01j05K6J16J20k8j69j65J3L8n8J5N7m2K9N7m2j21j44j54q9
-13460c29j1K2l3j52j19R4J96J4p2n2l5K8k7o9JL9O3Q3J65J87%j94j90j9J49J31J20k4k12
-13431b46j44nm8j09o1R8K01J42J4o4j9j0M0J01L1J4O5O1o7p1n1o0R2J02jO7K7p2q2j26j5
-13400a96J07K4r8j06QJ6J25J43k3p1K9J45J69Q5n0k20k30j34k0L4L5K0l0K7L5oL5J16J76
-13371A45O2j05j23k6j1l2L1P4P9lJ0J32Q4r1j67j94j24q3j10l4J36K56J31K9n5j15m3L8Q5
-13342b4Q1nr5j96k62j76k3J37J63O9P3J05J6q0J9J47N7r3j39k62j45P5J81J67%q1P2J73N1
-13313Ej23p6L5%MJ31J68p2k35j94j61j00J06J17M3J7J9J4l5j4L5J09J14l2p4j2O1K8Q7J38
-13283A03j2l7pR2J67N0j53k71j93K4J14J1rON3P1P9N8K5p6k00j32J5K7J31J82P3O0m1l3J1
-13252A88m1J8R6K1j84j50j5m9j22l9J10M4n4j4pj43j42K6J12J55J02K4n5j01j9l2j24m6L9
-13223d02n8j35m7J32K54M52K92K2pK7l4PO7l4p7l0p7j07j39r1K0R8O9p1j27l1M8oj02j35
-13193b22m8L3L1N4R0L4k7K6K9j27j54p0K3J11L8n2p7M8P0lj38k06j03J46J80J6j21j87q1
-13164f87P7J65J03m5j57k02o9J95J94J18Q4O0k1j2O9N8M2N6L1rr9j64NJ46L9n2q3L9J25N1
-13134E7L1K7N3o2k36k60j97o4J03P2j2j1J28K19J92O7j45k00j83j39N3R0p8l7Rm1K0L0O3
-13105d51J37J30M7m8l7q0k8J28R4j14k50j01P8qj04n9o3n0JO2L0p5q6q9l1j1O9J56K10L0
-13075e13j32L0J36J04qnL2l6o4n9o1oN7Rr7n3Q7P9M7RN4k6j1J70Q6j72j98QN3l4j37n2Q0
-13042f23J26J61O3m8k2Q9L7q6k5J02R9mj41k13j09oJ21K01J31J1q9K3O3K8j7j33j22p8M3
-13013d18J48J58O0n0j33k13k44o4N0O8J46J75O2r2r5j14r5M1l6j30l9j1N4Q4O8L7N1k9m2
-12984f03Q4J15K7M5J20J1j06mJ08P4j9j69j65p3k9J17K18Qr7n1m3n8l5j6PJ53J45Mr6o5m1
-12953d34Jj5J18K48K30Q9j16j31j29o4J1K0l0j0J24O2n0j9M2J80J74o6k69k90k65j93K9K45
-12925e08J18p1k9m1mJ22J87J21Q4J11p1k53j67m4O8J43N0L0O1P1mk1kjj7k7j2p8k07j93n1
-12894f35M5J2M5J12K05K19L5j59j21J5J7j3j4p1MJ14J08R0P7J2r1l0O3mr4p3Qp5j73m4o4
-12863d80p3R1J47J71J09r6j29m2p2qJ17P3r4j63q4P9J11q7j39j2j5l2l1K4J69O2m5j1nO4
-12833d01P4mL1J00J4j13k06j48j8J07J44J88J85m1j50m0mKK4q7j26j24r0Q8N7p8l4k9J95
-12804d84L40J35j36j38n7M7K5j21j64j01mJ50J22n9n6oJ2M0n0o4Jl7j9L2J3O1K4k3j0q6k1
-12773f34J20Q1O4J08j1j06o6J8N2q1r9K2J13K9l3j8k0m5RM4jM0R4L3l2J4L5o3j88j52O6K33
-12741c74J39kM3O3k7N3kl1q6o5J3L4m0j85j40l9k6kj8J7Q8N1m1j2L1Q3J21Q8n0m5l1r1o7
-12708e50j01L8K17N8J0J01M2j07j76j23p3j0L3k1M3K44L04J23j01j27n4j47k66l01j85J03
-12682a026J66J89J45J32O6nj98k11m6Q4J8j64l1J24K50K85Q5m0k9j10k09j78k4J99K36R0
-12656b02k0j66j41N0Q8p1j74m8K6K3J26J42%m1n9K7L5oJ8J06K23J27O9J7r5j56j40o3k7p
-12626c39J8P6J79R5j6o7j07j45j75j22K0K2PLo5j26o3P6O5l8o0l2o8k6L3J71J44J3m7k1O6
-12595e29J03J3k9P5J00n0n6k8P9J10j7j63j43j29j10J3J01R4NM2O7J72J17J5n4l4j9j66k55
-12566f76p0J00Q2L2O6R4J04J27o7j69k3R0J40J34J15J09J8q7j73r7J04J30l4j71j52J5M1
-12539b18n3k3J8p6j51n8nL4L5J21J98M4r9j25j82j06l1N5K15J70J01R4N0q3j71k02r7J04
-12511d41J31J04M6j12n5o4m0J28M9m8oJ45J14j65k94j55M6J4L4O2l8k27n6J19P9L9M4j4j35
-12482f96n2N3Q1P9J0o2o2o4Prj23j63j00M0O5J05J91K11J66K0n4k0l2N7P1j5rP3L5j39r2
-12451d28M3K9L7j10r9M5r5j17J0L5O4J03J35n1k06k9M3N3Q4n7j95j08k5j10j08MJ75K64J51
-12422d63Q8j6r0m1j48j35Q8Q9J24J76R5r4j07MJ23J00qr8p2j9j34j10j5n4m5N4J80J27P6
-12393c25K5J1l8j69j48m7PN0R5L8O4J21J20m0k3R5J16J02pj49r6K6O0j67l42k47j21R7K38
-12364f54K32J23l6lJ03Q3R2p3k43k23j17N0K1j89k89j8K79L35J59lr9j89o3Q4J64J45R8o
-12336b37RN5o8j71j54j57j41oK02L08J91P9kr7j40q5q8j21p3k6q3p3L9J22L1o3p2j11l7J60
-12306h09K40J14K5N0R2M6K5l8r5j04jJ7M1l4k1P7J9P3%j02q4p1j29j24LK5PL9J45R3J10J00
-12274b71P8K6j42p3N9j60k01q3JO3O6PM0J36J31p7k60j83m9J9j2q1m3L2P7O6K6Q8Q8j3n7
-12243g02j1m8l1J9QL5K11K53Jj19j24o5P0R5J0l9K1J9p6r2p0J8R1q7j64p6P1M0j8O6P1j9
-12211f42q7JR4P2J5kJ17J40P6j00j56q0j18m3P6o4j37j15j86n1L2P3R9J36J46q8k26q1J54
-12182i45P2o2K3O5J16J41P8P0J57N8n2j22j61oN3lj44j68j51q2l2N1O4JK9P0P6N8K3O4J62
-12151d97Nj57q9L3k1j08J2J23L6o5n8J6M4m7j21P3J37O5N1q7r8J0P5J41J07R0n9q7J32K08
-12121a36lj83j57j70l8L2j94k14q1J10K03J82O2n1J9qm5L1M2M1P6j3l5K5L0l0j42n1Q5O6
-12091e47lk8N2J22N4J29Q9j71k79j86M2Q1O5N5j03j20L3J13k4J0J12J09M2r7o0J33J79M4
-12063a54j16q9j0r9r7j23p5j36j69o6j3J44L38K37K4L1R4O3J0l5m7L3q2k04j56prj02mJ60
-12033f59J71K0r5k2L4j10j10M2Q5J11Q7J6lQ0l6l3J12N0p3r9j7o5p0oo6k9N9QnJ14R3r3j83
-12000f92j93r1O4J88K19K15J31o9k05k06r6k4n3q2j44j19j08j20p5M4J90J93P9Q3O2l5n6
-11973i00qQ6K9l8j50j75r6M3J51J44K8p5j01nl5QJ16J6j1m2l3R0J08l5p0m4J28J13p1q6J35
-11942g80J69K6k9k9j01m0O4L6J1Lo0j10j13j14r4j0R9J52J28N7J2n1j28j25j10m9m3Q3J45
-11913a001J64J06p3j03j12q7o6n2P9J46J06m2n7n6j71j27P6K30J64Jj89k77n6J42Q2o0j23
-11886a356P1J99J01J9J16P2n4QP8Mj32j27j4J15K17J55K0j25j14M3Q7lr4j7N5J01K0j6m9
-11857f20JR4n1j36j11j28j55j14j1J33J27J6k8L7R9P2J8K1LJ6N5P5r9j74j31o3j9KQ1J54
-11827h36Q5j8m1o6j78k00o5l4rM4J49J61J4m9lJ60J64L8N5o7k02k07k47j93N4K35L23K94
-11799f39K06L5j38l5M8l5j21r6o2n6k1k8Qp4k01j20m9K1J09L7p7j05j04N3P1%k9K6J77L03
-11769h96K07j2k01j66p8r5q6L0O7J45J79Q9Mj92l31k23j0Q8J65J54Nl0Jq5q6l3L1J56K13
-11740i90K31J09n4j46j60j15K9J12O4Q5J26M8o7j32q4N6J02p8k9N9N1J55P6j38j16N7O5O0
-11712f24O8pj7J9l9J7p4k20j42pP6k7QQ8N1l7r0j97j51q5kJ4q6l1m9K3K14J89Kj03L9Q8J0
-11679a082K0Q5K57K06o4k36j33K9kn9M2J24J61J41rj02j72j68k9m7mK8J04J14N8J2r7j71
-11651i94j15r3P3P7K4q9j57n3Q4J41R6m3r6q7n5L5K6Pm7l7J25J44K7L4mk8j3m1J1Nj20j01
-11619a264k2R3J25O8K7M3R1rj93j99k7P3J07l2j66j33l6P6J77K09K9j69j30J5R3J01Q4Q6
-11591h83l2K6lo4J4Mr6j21j85j72j08r3K0P9K06K40Q8qq5M7P5j5jj3n7j76q1Pk8J3P1J46
-11559a185Pj73j44k2J02Q4l4n2L6K3j16l7Q7QP2O8%q3q3P7J43M9j9J0%m0p8n7mP4n9j62L8
-11526a470J06J31N1o2j92j31O5J06J40K25J46j04k32q3j07j16K0K50L04O7j14p2J11mj29
-11501a094o4o2r4o8l2n7n7n8M5P9LKj7r5O6J84N2kk5j23k0N0k0j35r1J00J16k4Q7O9r5j12
-11469a492j30j00R3J56pp3MRk7Q1K68K41p3q8RQ2K13Q7q7j38j86m9M2o2N7J10M1K7qj12j68
-11438a280p9%Q5M9j20j63J4J37L2q6p5j54k00j18p6K7J37J49L8O8J37K6m7pM5M2N8Q9N6N
-11408a211J7J6k7k5m1k2o2r0o8m6nk3M3M5LM8P1r6j61q7JR5K15M3j38r9j08p9K7J44J89P9
-11376a352n5n3lL1l9RR4k3m1R3J39J39oj55j30j06j18k8Rm2j00QK84J86N3rm9J5J6k8n2n3
-11344a366k8RR6J39O7l5q3j33j22q5j41r5l3m4k7n2j30M1M9k4J16R7L8L6RJ6Q4o4j68p3N4
-11313a852J57J11P6K5J4P1N5o6L6J18O7j5j38j42m3n5j3m1j08r2qQ1K0q7q0J7J51N5l1J7
-11283a700M8N6L1n4m9P4J04L0r6k39k02M9J99J91m1j59q2n3J09J48Lo8r8j03O8J87N7r1j65
-11254a846j00K4N3J12J72J04K4j41k06j86l0k8q2n9RR7J15L2M6L4q6p1Q5L1k6P8kn1O3J00
-11224a735o2p2J13P2r6j76j23q8k2K6R2J01J1j64j49m5J02J95J56Q4j38j98l9J17J63J84
-11198a691K25J3j40q9k3Q4J59Q6j67k10k29j91j04o2N0Q9L0J07K02J15Q8L3j4l4rM2N6k4
-11170a608q7m7n5m2L6O7j1m2%m9J4Q4J36Q6m7j05j37j19l4LO2P2K0k1oj5o4p3m8l7J11R7
-11138a859k9j12l5J42R1r9j53o2J67K07J8p6j53o5M6P8L3k4m8k4K8L9Ol4l3j3k7l4r7j75
-11108b297j21nM4O6J38J31J25J48O1K9m0L4R6R2J3j06j63k57j21QK9N0Q9M0k8j14j86j24
-11080b369K4R9J79K15J17r4j24n2pk3j11q8n6l9J4J74J84J03K4r1j15j03j03m7R8K18J54
-11053a819l7p0J6r2j03JQ8J17J33n7k43j82j62l9J65K49O6j25n8O6J29J54O6p1rQ7k0j19
-11025a869j65j08m1j20n8n6p8j8L1O2j8q3L4j8j45q8j7M3lj8MrJ6O8J56J47n5o3R3J07J66
-10994b103K07m2k20j38j1lo7K7J62J69J0q3o3J3L0j8l0j51o0jl4K0J76M0j70m4J6Jl0m3m2
-10963b482l0r7K1J08R8N8l6j01j13k7R6R9J0l3k5L3J9nm6j93q1M0J10R8K4M1j22j56j64j49
-10933c005j21k6J05O8Q7J50J29Q4J03J08K1n8NJ55P5l0N8qp3J0l4j30j17j13j41QJ61J35
-10905b394n2o6N6j2j18j40q8k8J1nr3j3R1J24Q2Q7J10l2o5j33k08j20J8J84P9j70j40nK3
-10876c017M0J21J33Q8P5J39R6Ll2k35l52k67l7J53K43J95O0l6m3j21j64q5L3J40J52L2j31
-10849b817k03j56n8j1l3q0K2R9m9j46o0M1J44J57N7m4p6o9q0o6o7L7Q1K3m9J8P2J17J90P1
-10819b935p2n9k2l6p9q2k6J20J34M3q2o2J0J03K19J21j28k05j19k2R2Q8l3m0j6m3r8qL3o7
-10789c271j53r4N6n5o9k8M1Q8P7P4R7J71J94J23j11l22j50P3K3k4l3k8o1k2J69J75J3p9l3
-10760c159l3l5pM6J13q8k31n1J58J77qk29k57r2J16M6j92j62LJ00N1m6K9J54J62J35K1j82
-10732c461k64j71oK8J18J92J52l3o0M6R8N5j4rQR2J02M6p0j1N9L8M2m4k09k54l11k06L9J
-10702d007n3P2J48P0JOq0lN2nj03k00o7L9O2J47J73O1p9k0M3Pj34j51r2q6RJ05l3n1J08Q8
-10670c973M7J41J44k0j43r0m4l0N5J11N8q3j29J2l1j08j23j28l2rq9q9J1J03O8P4R6J33Q7
-10641c981M2J32J83O4j18j04j19j77j61k35k06k7J28J64J13O7R5M9M8P6M5r0j94j72j37r0
-10615d605K2R7J06J02L0mp6m6K3M6O9J3n9n2K0j7J3J16P1k7o0k4q0j23M7J42m3j27l0J6M8
-10584d392%l3j44j79p8J62J75L4O7k3r4j1M8P5O3M2L3j33j92n9J3J13J01j2j72k20j44q8
-10556e048j10j7J48J07p4r9o6l1P1J2N3P1LJ49K06J03Q5J57J73m2j99k79k55q1M4Mq5q7k1
-10527e108k2o2J2N8L4JP1P3r1j50p1K1K6R6J28Mk8N1Rl5r0j44q1M5q9j96o7P5J29k1j25n2
-10495e599Q9N5j39j79l9O0L1J16J44MlK6l8j70j81k07n7J06J96J41P8Q1k7n6l7K8J25Q4j5
-10466e383j91k67k05j24l5%J08L1N3K53R1j8L4Nj38k80j40O3R3R4Q9r7j20m6l5k7J2N6O5
-10437f059O3O4j8j08r0m1r3r9q3n4p9n2J05P5r0k01j62m0J47J30op2p1O2J19J3kN9J29R9
-10407f355K5k13l42k30j21k15j31J87K18J46J08O1M2J02J69J0j21j02j06j79k22j13o0j18
-10383g560j18j50j61qP0l2r5O5K65J77n5p1J04J49J5j51k21p4J12J38M5m9oJ08o8k10j40
-10356g921P1O2q5kJ42J19m2j71j48j7Pj58k24j89j76q8n0m9J31K61J17N0K7L4J7q9j29p6
-10328h576l9r2j42j9N1J4l2m8L9M6j7qn3j05r9l4J8j72k40q6m1n2J9R0Q0O5M0j14j35n2j09
-10297i803l1L0j5q8m6J4q2r3L3k4r9j00n2q1r8j45j35o8n0M3K22J56j02j75j77r1K2q2j28
-10268a1245j28p1P1L5L8J29j3k01p6Q4N2n7j54k88k10m5M5m4j55o1l6l5Ml8j30j33j24r4
-10240a2880o9j25n0M3Q9M9N2M0o6j84k15k78k42j61k18j45Pk8r2j07r9l5l9r3j14j07j4J7
-10212a5064j19j91j84k49j87o3q9k62k71j90k13k00k01j65j70j84j85j05j86l18l30j98k7
-10189a9351j6j25l35m60m91l56k23l09o26o80n77o09p64p70o57o23n30m00k30N3L76Q81J547
-10166b5275K029K379K648K610K281J951J585J024O39K01k12l72m87n77p47p62o23o38o75
-10147a3021n90m88n42n83m49m99o85o85n48m71m86l51k70l11l48m43l61l86n45n82n59l93
-10125b3596k07l85o19o84p32p04o51p09q10r43r22r53j159j161j175j190j274j534j675j762
-10105d2845j814j896j954j709j133k82J075K765M351N787P222Q145Q223P580O453N085L730
-10088H783K355R29j36q65j297j591j942k153k018j844j690j445j344j340j343j435j271j018
-10070a0665j035j147j204j087r66r57r20q45p94q00o41n21o59r09j045j127r16q89j073j218
-10050b9418j351j463j462j398j504j732j780j811k051k184k344k584k914l251l428l499l578
-10033f7752l501l040k122p01J352M091P504J0907J3819J6029J7041J6388J4342J1508Q361
-10018D4226N174K227j34j904l012l546l705l447l221l125l015k869k611k434k446k301k002
-10001A1855j839j760j754j669j628j595j484j333j309j312j277j178j107j124j166j108j059
-9984a1847j089j246j380j547j603j575j695j922j908j821j961k157k406k792k933k906l127
-9967d5915l458l681l895m030m071l808l006j555O94L807P546J1521J5335J8415K0000J9711
-9951B3610J7856J4733J0799O849L303L79j804l185l960m334m366m127l799l594l348k943
-9935D2069k853k769k454k251k238k188k012j904j799j671j639j611j395j120r78j016j076
-9918A1095j148j151r91q78r19j143j440j506j542j536j561j686j819j768j788k011k115k210
-9900a6117k386k549k725k850k984l199l392l460l359k813j580K67K514N271Q669J2106J4904
-9883c683J6645J6938J5801J3421J0166O595L386P31j282k529l219l458l577l542l308k982
-9867E6103k756k615k430k186k029j999j957j803j629j460j381j388j236j141j156j180j037
-9850B6720q36p70p96p44p10q28r43q85q63p57p71q67r38j162j150j105j177j144j204j273
-9830G797j238j282j382j505j635j746j737j835j850j498r94k84Q30K398L958N531P032Q048
-9812A8608Q300P854O817N405L749K090M94o82j318j705j877j948j944j830j614j483j439
-9795C7477j379j212q99q60j019r67p42o04o51o12o32o65o46n97n14m90n61m74l75m31m27
-9774B2720l69k86k65l48m74n52n22m80m36l62m03m35m99n29m50m38o78r55r24o93m37m04
-9752A1781o33o01l69mL41N59R12J354J821K327K620K635K325J848J395R21L93j19m55o61
-9732B8390q32p09n32m14l17l57m31m98n70n09l99l66l02k92k56k73l85l86l11k66k37l06
-9710A9442k79k36j83j05j14j32j42n6j8j21k88l05j69j98j59q0k30k28ql7j6k3l4m2m6r7
-9684A6096j33OP9m1j52j87k71j65o3r7k03j59l5r5j56n4j1Q6J52j5j0K0J1m6q2j39j71j21
-9656A4044p7j2j6J3m9r0j21j56p0J01L1j52j20pn0n8N4O5K9m6p4j22k63j96j2J07K14nj59
-9627A2803r7l6k9k7m2j11j83k23r4K8m6j06j50p2Q1qo3k5l2j22j79o7J9J2Mn1j2m7k51k73
-9597A0601p2L7J09N1j11k9P2Rm5mj0K0Q5n2m4lNk8r2l1j15p1k6j6l2j42j89j08O7P7N6J31
-9565A0100J80J67N3q6q2m6JK0j07j73j54r4N9O0q0q2m9j82l21j26K11K85J23j13k09j67N1
-9538I239K08Q9j01j24k06k60r8n0m0K2P6J12J93N8n4o7pO8m2n4P8P6k7pN9J0p6j10m1R9L3
-9507I056J2L5l1l9p2o8o4m7m3j02k42j20J71J10O9J44np7P6J06K01J24q6j72j46q7j17r1
-9479H495j20r8L6n2o5q0j66n4J61K49P9n5r0p4k4lJ2j5j7kO7n6j79j85n2m3j17r5j64r0P2
-9448G275K20K56J90J19J40J38L2P0R3q1j75L7O2j52k88k34j11K4J04O8NkO1J0j09q9M3K9
-9420G735n9j37j22o1o5k7R4L9q8p1j01p8j3k3l4j3k1k3l5n3l6M8j4n7n8j7L7M2O2Ll4p3p7
-9387F670L4N2M2ml3nJ84K13J38Q6o0r7k2j2q4j52j29p0o4j01j21j27JQ8M6O7J17j2j00k3
-9357F522K04K52l5j76O1O8j04j24p9K5J1j3LjO7J02M0Q3j2j97j35lj2k0K7m8JJ24J2r9r2
-9326F452k5r7j93k51p8L7J05J58Jj09k5N6R9R8o4j24O7J09P5K7k0j7Oj1j09j29q1j15j04
-9297E738M5P0J9l2p4K4J33J00j10j23J5O5O6Mj9j15j92o5K8m1j1N4K3L9Mj64k08q0M9J13
-9267E355J12J32N8q4j27k4J38J04j4m8j4M9R6J06P4R0O3k0PJ13P3l9p1k55k10J08J58O4J26
-9238F120k7k28k06q4k5l0n9M9K41J79kj70j80q9%Rl7l1j2m9r9M2J01n2k03j36m3m5l3qJ12
-9207E005J34l3q8O1K11K06J02j5m6L3R5J14kq2L1J4j16k30k74o4N1k4N5N9m0l4o2kJ6Q3Q6
-9176E244j6NO0J22M9np0j34r2j15j55j00M0M5M0J44J07k2K4o0j83j43J0Ml1N2P2N9ko5p4
-9145D810l3Pj10j09P7J33k4j61nJ09J24K49J04l1r8j20q3pK3K7J40J70rn6l3j2l5K2Q5P5
-9115E229R6m6j86j55j67j8J23O2n4q2q0p4l5N4R2P1N7j6q6j05nN9qpM5JL3J31J78K5j24j15
-9083D893p0n3JN6J3N9P6m2j47M6J06l9KR1Om0L8MM9P9j26k96k41j4K46K90K04O7n2l3j32
-9052E041k61j83j00n6N2R3J08J76J82J65L1o3j04m7ol9k6l1r4q3j26j53j12L0J55J20M2p6
-9024D635j98j87n2Q2J70J41M1j12j78k04k14r2P9R2o5j41K2K23K63J49r7k54r3K05J91R3
-8998D499L0j2m0r1j19n0J18J89J85M0j1L6J4m5j40j89j56J5m8j78j28N0J53J45J03R8O7O5
-8970D600J39P1k7L4k9j52j57j72p1K03L21J50r2k51l22j61J14K07J66R5l8r3o4q3j10p5J
-8943D204K5M0kj06n4P1m6j79j09O7J12P8j2k4m6n7Pn6n5mp2j69q4K0J99L19J75K9j4Ln8n0
-8911D152R2J25n8j12q0m4J55K19On5k5l5n9p8p4j06j35N4J65M8K5K5m4J21J60R6K7n2k0M1
-8881D534m2j55j08jJ1M5Jq0q1j19j15K8J65J31l4n9j9PP0M9l5lq4r4K4J14P7j7j25n6m1o2
-8849C926L4J18Q2l8r7j36q2R1P8l6m6M2J3J3M5j9n1Op7m8NJ6M8l6p5l4kj02j22J06P6l3o
-8816C659RQ8O0R2M2j1M1J00k5j68j08R1J09r8o2K5j8O8L9p2j69k5K03J78k7j42j72j13J26
-8787C720J51Q4J20k3j50j08r0o5MR7M3j65j45j4N1l5pJ21J43n6j37j05o3j57j45N1J63J64
-8759C447J12M9l0q2j14m4J2O4O7k4M0K03J71j8r5q8q6j18r8j9m3k5Q1No8q6k9Q1Q6N4Q3J04
-8727C592n0KJ71J34o0r8nm4K0J19O8o1r4j5M9J22K28J83o8k62k62j95j61m9R4O2n1M7J53
-8698C569N1O7J30Q6o0j61k25j64jR0J78J73R7n1j77m3J64J15k2m3r4JN3Oj3j0l3j58j59M3
-8668C409J0j33o5J00R8l1r0q3J9J00k3q6l0q4j18M2J40J09J08J73J53P0jn9o0l7p6nl4j44
-8638C372j95j01J20J56Nj86q2O9J27M8N2J26J25J45J36J3r3k8q8o9n7j79j67K2R5J0m0O3
-8610C399O0n4j3J14Q2KKn1n1J24J37j35k32j14j35k29k9J75J07J01O3j6M9J03O9p7oJ52J
-8581C598j15j43m2J61J33j2M3K25K19R1m8q4k24l32j89M5R1L0m0n3L8J04M1r7p8j1oj14q9
-8552C142J19J87J08J09R9PN1L6q5m4q7MJ81N3j18j93j27r9j59MJ32M1j7J06K05j0k39k59
-8524C147j71j12j1J56K43O8l2L3Q3J57M9j87k00QO1j03k23j53Po4r6M0J15R8P5J48J30O2
-8496C328L6J39J12j27j68p7j32j21o6p5K7O4m1m6O4K54K62N4j59j21j6N1J37J37l6j15N4
-8469C419J00J31Q1J5K9j6j55k05j73k00n1R4P9J54J56L7j20j54m8p2j43l6J05J01l8k6N1
-8442C115Q8K4mM0rp0q9l0K6J18Kj10j55q7k3J58K22P6o1l9Q6L0j24j00n5l0Q3R6kk3n8j79
-8410B916j16R4J59L3q0k3k9n9kQ6J36O9L4j6j54r2ML1M7J8MM9O3O0o5n8K5k6n1l7J3k3l9
-8377B971M6L7l4m9j18j23O5J66J93R6l5o3J0R9J10R0o4r9j72k15mJ65K01M8j34p1o2r7J1
-8348B968P5Q4N3L7Q4J2oJ09Ol1j9q0j25k12j29j2Q7l4l1J02J88K04O4m3j62q2P5N9O0L5Q
-8317C344O6R2N4J4o5j0o3j61l5P7Qj40j98k19l5J97J01q1l7ok7J26K45K19K35J17j60k53
-8289C405j40l8%j57k00qJ48J39Kj01r4N9J14Q4O9L1m3r2q6j35o9JJ12J21K4n3p3RJ7n8j29
-8258B859j35n7J28J75Q6Q6N4J9J3m7N0J37N6k03k86p4j2j22k75k68k7J81K04J49J62J17L4
-8231C004jp1o7o6m8m8oP9Q8R9j3q5o2l1N0j1r1l0O7M1o9N4J55mj10j74p8R8J67l5k14l1K25
-8198B782K24J22k0p2n6j19j90m3J15P4M4o3r6m8n3k7O1J38J39J28R4O6M7j2Kr9j75o1NJ00
-8168C007J08lk5j0j22j64j19J2J42J81J44K9p7o5k8n2qj04q8J25J53M2O4K9p2OM1n2L5Q5
-8138C214J06Oj23j64j40p5l2r1o6N5N2q9k3K01L03Q3j83k04p9n4n4q3o0N4Lq6K6K29J59K8
-8108B913O0J40P5o1n8j32j08n6J0P3J15N6r0p5J2M1Q9k5j98j87q0k6L7J49J20R9M0j20j40
-8079B673j10l2pL2m5l9KOm8k8J54J04J4Q2J83J72m5j90j70r7j19l3K9L0LMJ6J3j01r6J2N5
-8047B424%M2J62J64J09r2j45rLJ2m0o1Q4J38O2J5k7j30l0R9J23J32R5k9r7k17k5K6j8K0P
-8016B797lp1n7J8K0q9j66j08L8Q6pq5o3p9O3K28J32R6J27J32N0n3j35q7J0k5j32j74j22J2
-7986B353Q6L6mM0J00O7o4j20j1J2P1L1j13k1K4m5K2L3o2p0m9o0O2J25%l2J37J32j7j3O9L2
-7954B751R%r2j92j06P3P0L2J29J26M9k6l4m7K1M4kK6P3J9n1j36j46j06k9P7P6J4j9l4n9o4
-7922B446l4M2J64J01q1j37k2Jo0J9O7L3J7QO5R6J04Q8J35J30L7q7j44o9o6L7J14n6j78j14
-7892B656k3oO7J54J12jk0J29J24j03k35k07K1J33Q2k2p1j20j36j11j04q0pk4k0M3L2p1qJ91
-7862B375J99J33m9k65k07P6K13J51j6J4Q2n9q0o3k8M7J21J64kl6k7o3j01j57r5M6J90K10
-7834B773Q6O2Q0M7m8j12j96k20k24n5J20J69n4k61m0P3M9R9J34M3jq8k29j55L9J00m2O1J22
-7805B332j2k4M8L1N1J4p1m8qqm5j06J7J28K8m3J2L3P7J3r6j67j42J6J38R4j23k23n4J29J88
-7774B179J22R7J50J35R3j5k4N8N0J16J40Q4Lo9j08j66j04L0k5m4j0J8J58J20p2j80q5O4M7
-7745B762j20r4K00M10K36j38k57j44N1N5j13j40m8Q5M6j07q9p0J4P9L1j6l2j8j9q0j27j42
-7717B215j08pj5p7R4K70J51M8M1Rj34o0K8k15k54rN9M2J62O4k1%q4o8PK6k9p0O4Q7RQ4L0
-7684B339j14k06j34K3O9L3j03k03j84j7K07L31K83J39M7j6k9K4K5r8k20j52N8J05J09R7k6
-7657B387k3P1J37R3J00JK0N6l9q4L3J36Q1M1M1jl0q5j89j86j61j52j7L9J68K87K68Qj38q8
-7627B774j23j84j91j07N2J25P1p1jJ84J34kl0J8P7J57J3j37j42q9j26o1R2J2J2R2M7k4l0
-7598B542M5K1m8j03j22n1J25K51J15l3q8j86j72q0o9qM4r1k33k2J90J05jP9J9j58p0L6Pr9
-7568A945j4J20Q3L2J3N0J9Q6Q4p3j09N0O8K2K7K2J40K04M1r4p1l5M7j2k4m4m0l8l7j3R3J8
-7536B560j01o1j1J02L7nM3l1j49k06q4J00N5M9J57J25M0j50k09m7J40J53J15j8j12j37k05
-7509B150j05J05J31J18J34J00j8r9q0M9K61K46J8j76j76n9m3r1n3Q3P9J8L0K9j2m3q2q3r5
-7480B336k33j85k36j07J59J49Lk4M8Q8J07J07K5j38m4L5J4N1qM9P1n2j10K2R1J14N6K4P0
-7451B482K0q8j33n4RJ18J15P0p8q0O8M4p6k9J22J54P2J0j5j47j43j39p3J08J68J05J15m6
-7423B679j95j85j23L5R9L7RnP3J22N2q3j34r5l5K3N4N8N5L1J7M0L2J11K22J45O9K4m9o5k1
-7392B997j18j69j14k5J24J46k4l13k99q3M3L2j8J68K86J19j8j57k03n4jRJ47J14Lr7k21k14
-7364B060j21N3J26J23J36J74J22N9p1j59q1o9j69j73j06KR1J08j3k7j74j72J58L09P7j40
-7338B123n1P0R8N6J8l7j4l4M6O0K6OK9J17Q8M1o8j81o1O2Mp5k1k0k1l7K0J0j00q9m3k9R1
-7305B084R2l0j8j2l2p6j75k9M4J84K98M5j41j07k4N0nNQ4J16R3M8J10L4n1n9rK6O7P1m4j67
-7273B472j05k1j48j42J5M2N4l2j31q5l1N4R1J00J25J20J11J6m6j3p8j20n9m1n8k9mq7j78
-7244A792j24o9K7Q9L5Q2J15P1o0LJ69J58N6o4j34l0J48Q6m8j01j15o1j8RJ03N7m6J6L9j7
-7214B168N2J18O9J08J14n1n4j4o8l8L4O2P6L8o5p5j63j15N4P1n1j05j53n8K4p5J6P6L9N4
-7184B088L8K5M7J7J7L4Q2P9j6l6j0O7O0M7K2K7p1j50o1O2O7k2J3kr0j39j12MJ67P8PJ4R2
-7151B445L6q8m8p4k3M3J63Q8m7k1p4l3j8q2J8J07L2Kj28j67j26o2j1M9M3O8J86J15J8Q7J5
-7120B513k3k3J9P3j9n7j4RL8Q6J5n6k2l3p9j62j11N6Q0j4L0L8K0j45k29n0M3K7L5L6J21J70
-7088B372J02n8j80k40k6J27qPK1j17j07r0n3J17J19N4l8j27p8J19R9j3n3n4MR3J20L6J5j3
-7058B150j14k01j95O7K03P1J04J02p9l00k84l3J22J02P1j6l2N3l8o9r5Q0J83J00P2L5m2q2
-7030A935Q3P1j7K2M1M0J1j06p4M8Lo4l6o9N5K17N7r3kJ49R9M8Q2k4k03k27o0M0Q6P8M1R0
-6998B321J20k1j75o5O5L0j02j49j47o9P9K14J27q8r3K6J18J67K10P7L4q0k27j61j87j37L0
-6971A917Q0J57J64m4k77k39r2n3OP5qM4K29K53K07K2j06r1n8PP1R5Lj54j69j63q3J95K98
-6942B286J48j21j50qK5J04J36Jl0j4l2ON2M5k6j39j45j01n9K8j1n9rR9J81J72O6o7j08j00
-6912B170p0j05r1nM8Lj16j50k9J34K41J13j02j20k7J1M8R8M5l8K7n2j49nP1O0Q6K0o1j01
-6882A954j31M3K45J54j03j61k0O5K3L6N2N7K5M6K4K2L9r2j69j11L8Nm3J5N8Ql2K8K3R4J38
-6851B330R5p3j61l7Nk7PL7n8j37o6Q0J45K3j24j19j9P1R4L9L9J19j2j89Q2J32k7j00j06j29
-6821A914j27o5o3r8m2J11J39P5O9kj04l9J59K22Q6p1M1J53O0q6p6o7j82m4L5O9N6k1j4O9
-6791B157R6O9O3K1j70k73j25OL9R8M5J6N6N1l6j22o2N0P1j3JJ72K37L1o9j39k26MJ60J40
-6761B348J34o9k02j91j47j3J6j9q1j18q9K3O3J26K43J08k9J5J15J9j04l2M5R3J24N2j7r5
-6733B318j48j58p1pl1j6j1Q1K38L64J96j19l18k35r2lL9K6j9n6L6L6k1L7M3p9j21j25q0P8
-6703A782J90J26m8k29k04j1P1K2P9Q1j3n4m3k0K9MP7J51Q3M9P7k0j34p1r3j54kJ55J07O7
-6673B054J51J49J24J7n0k4j43k40j49QJ12R0J3J4o4j6K2o6j47n6M2j5p2j93j04J73K82J01
-6645B013MN7P7k9j34l8J25J41M4n7l9k5j2l2o5k6M1P4k8JJ31k7j31j16j03k5p0j8J55J51
-6615B039J49J45M7m4r3j8J20L1p3j61j91J1Po8NK7j9L4J05Pk7J15J15R6J11l2l0k5j52j34
-6585B097p4r4o0O2J29M3j7p7k24l05j37J28J92K11K37J17Ko9j75j55j39j42r3N2J18J38L7
-6558A802mJ1r1JR5O4rn2m7l1PJ16N6M9J61R8j70j80N9N8j31j43j10nk8p2J05Q5j7k7l4L9
-6526A655J28M9j0O6j8m1R8J85N6k5K4k3o8m1o1M3P8JM4jp9n4q5j22MO4M1J11J60R2P1nj60
-6493B177j38l6n3k1L5J59K49J93R8k7m2j5Jj4Nm4j10p6n4r9j01K8R5M3l3j29k47l20k04l5
-6463A285Q0k5J4K49K27L6N4J02K1k5l6p9N0K10J98J03R6M4j14j78j62r3n8m2KMK2L6R7N5
-6433B173m2J0M9q6j86KJ33J09J6K2O9K8j2%n1pm0q5O2J56Q7k2j00j08n0J1L1R8J53j0q6n6
-6401B268NpPPj33j34k6m7j9L3KO3l7n4J9J4j08j22MJ02J56J29K9K7j34j20%M9O7Qo2l2M3
-6368A997J46J49L0j8nN7M1R7N4j58k15k82l04k58r8J16J41Q9J50J63J02J31J05m2r6r7j44
-6341A851k3J18K4k9kM8j1K2R5M0M3k8NP9J42K69J46l8o5j35j73m9m6q7J26P7k27j89n4j33
-6311A796o8jm1k4M4J18J20J35O9m4k1j4j08j16j34m3J62K22J68J16P2O0Q1L5Q9M1j20j82
-6283B412j00l1j52k84j30J34J82o1j89mJ02J37M6j00r5q3o3L9N3M5N4J1o4j8J49P8r6p1J
-6254A902l0J5O6J09J28j1k08k22o7N8l7r8M8J19M1J5Q6J5m9K2R0J97K20O8n7j83j48l2M4
-6225B101R4N7k7j01qJ50K11J45J3j33j89j72j51o2M9J02Q3J00J20M5r3j48j09p0q7j6R3J53
-6197B150M7m5k2L0j11j84o9J15J43K5o6p1j02j76o8O5J33J21J22M0k3jn0j42l0J0j18j56
-6169A567k9J26J03L5JL9J13J34R6l2j51j29j80k06j09R6K28J40j00j43R1K07J34J1P2M8p3
-6142B089m1k4R9J68P3m0p9j30p6OM8L6KKR0J12pj02j50k01r8M5O1l5q1j31j14RJ00P4Q1O8
-6110A854N5Q9R5J53O5j2m3n6k00l29j91mR9O9JqJ85L14K04J27j05l15k01l3Q9J40Jq7k3M4
-6080A977o1j58K2O5l8o9J7M2pJ03J09K0kQ0J55J50O1j42j91n8Nl0l2L0M3jNln6n1QQ4j5j25
-6046A937p0O7k3o1n3KK8N2q7k44r1O1L4n3j16mJ37J58J69P2Rk2p5kj8j5R5J28N3n8r3n0l4
-6013A833J0j9o4p9j9J09Q0M8K6o2m0P3J8p1o6k3N9J45R0l6j06k18k36m1Q7J04Q7J9k4O4J51
-5982A899N3K4R5Lj05j16n1MJ3O7J16L5j65j52m6J2R3QJ8M7L9jj18j65p2M3J00L2l6L8J23
-5951A835J61K8r1l1O7J78J13j5p3j22l9j9Q2J73N0L6Q4O2q8j61n0l7n7o6r4n3J08P2n2J2
-5921B013O6M6p8k41j26O0O0j67j49P1K51L49J83j43k64j61j4Q4Jk7P0J01q3r4q7k37j37j1
-5893A336m6j16l0P1K26L61J91L6O3m2k26j29P5J09K8P1K20J79l5j42J5N4k2j78j89n0n1J1
-5865A790Q4L2L6Qpk7p3q7L0J53J74O5m9j17p2P9K3j18j42r6r9N1J69J12r0k03k42j71M4K54
-5835A511J92O9L3M2P8P5l7j90k43k15L5K74J60J7J7J09J05M0J33J38m5k48k14q2r8OJ40J61
-5807A963l2p2k8Ln3j00o2K0J48J50J09P0Pl2Q9J02q2j04n4n1Nn7j58j43o3L5K20K47J02K1
-5777B200oo9j39k7R7Q5o9k72k21j4K3J20N5p6J3Q0K5J6J39J32L6j00m5J08K8l7m5l2K1lk9
-5746A994K9R3Q7%j10q3p0J1P1O0N8J32N1o9j32j50l6N8k1K0M2J9j9M1J57J15l3m4Qmoo1j29
-5713B079j46j14j35n5J4J4K4K2pK5J08J02L4J1k2JL3P3l8j47j61q7j2rJ67K69Ok11j79j2
-5683A647n1q8p8l3MQ5J30k6o9Kl6O7J56O4r4o6J5o2m0J3R9P7M6K5J07N0k20k44m5R7J22J12
-5651A766P9j6r6m0N4R4J21M3p9j48j51j39m8M2R4J8L2q5j46M9K48J66lL5J2q7kR3N3k4p5
-5620A860j32q2jN0J14O9L2n9m7K1Q4O1J9R1Jk27k14kM8j8m7J44K53J13j14k19j28n2RJ38
-5590A765J50K5j31j31r6J6J44J18L2L8J6n8r9j09PJ08Q2J14K30J78J10L3j53j82j81j37j00
-5563A789p0P9K07Q6j30r8p8r3K0L2M3L2N0J94J70k5j40p0o5o9rO6o9k39j40N2P7N0O8J9j15
-5532A624r8j9J5K8j2k4P7J85R9l2n3j43j73j29n1J16K05Q0J17J78J34M5K3L5q1j89m2K06
-5504B121J84l7k64k87j89LJ44J77N8o7j20L5J34o1l7J82K3q6n0LM7O7J8j82j23n1o4j03j31
-5475A344K6J17R9J37J17J06J97Q1n1j34j95j16L9l2l5Q5O2M6J09m8j21mj1q8j16l3Q8J21
-5447A790k2j41j4L8P5J24L8J01lj47k8Q6Q6l7j64q0k0j7L8N0n9n9J8O3Oo9o5q7n8m9l0Q8
-5415A452Q8Q7M3o6j43m4O%J01J42Q5J42J11m5j23j57n8MmL8M8O0M1p7j08kO8J66J19m1j31
-5384A802J6J15J21L7j0J6O9J56K11Q0p1j15o7K1k0j12j65j77j61p5J8J07M2K1J47O4p9L1
-5356B022m7k05J2J41l5k68l50j90L7R3kN7R1J62K90J25m8j49j01L2J3J25K42N2j59j72Mm
-5328A768r9L3P3m8j06k6P8N9J35K9J9R4R2Q4M0J3l8p8j09j25p3p0j31R1K45jj58j36j47j72
-5298A336j68p5R1J07O5M2P8P6J08R1J60J68m2j01qn7j91j45n1j0r1j0L6O3R2QK2J31J44Q1
-5268A950J0p9r7j1M8m3o3N3P1P5K0l9j8K8k0o8p0j46k34q6M3J07O7K1j3L3J09J5p4r7J2J30
-5236A634J02jM7Q2l7m4R3O4j97l05j48N3J57P3QJ56J74K2j37j04O1J15J6j51j10P6J71J53
-5208B023k8k54k01n9O6Q6L6L8P8P2R0j0j55n0K9L3N6j2j29j01J2J00j4j20m6O2Q6Q7N5J3
-5178A843O7J21J26O7j03j96j56q8Q9K19J43q1j70p7m4Llp9k4N9p7j77p3J04J32J36J79J9
-5150A959j34r9j47j50p4M6J72J18J38J42r8k74j70k8J03P5j4j8K7K5K2J61K84J99j2j66k04
-5123A883j20q5k5K2N7J6pO1J53J18p9j06l1N7m6k17j45j34j28p4M2J31L5J9J37J49P6O5Q0
-5094A904K8L3P7J8m5r6jK18K58P3p7j56j40k8R7Q8jL1O7j2k46l72j54R7J19N0O0j00j39N
-5064A656J9J4J8q9m5lj4NQ7J56M7k8M8Q2Nq2j25p9m1L4P9J1P1J44On8K0J7j20j30p7o6O0
-5031A622J17Q8N9q8j68j11J4J77J90Q8m4j29j04j67k20k00r8N7J90K45J23P8k7o0J12R8l5
-5004A807j00q9J3J6Q7J67k1l6J15J45l6j85r7l7j7j0L2K3K1n6j3O4M6m5o1J37J51N9N4M8
-4974B182L3o0j84k57j57J01J35Mn1j06j95j42q2m5M1L0J17K11J08j8j38p9K0Q9J23ro0q8
-4946A523p4QL9J04Q4l9n5l5o2J05Q7m2m0M6J15J19k5m9J5rj74j96r9MJ27J26J02J45O7r9
-4916A818o7j0j7p9p4l7RM8P3J57K38O8j68j33O0j3j57q4M0J40P4k4lp9j55l7P2K1j53k32
-4886A296k33j49OL6ON2P0J55K03O5r0m5J31J58N3q4m2K4O0J65J44l1j43n2q1k22j66m8K7
-4857A265J7j1P3J89Q3l8q6r7j57j37n2J23J83P5o2n7R6K29J46k7k9m0k0r4j31ML4O5R6J0
-4827A650K0K4M2j1k1K7Q7l5o7J2P2Q6jk8o6k0M0m2j07J1Q0j10k34j88lJ62O8ol7o3j2m3l5
-4794A252J5K9p6p4J02J71J85J68R4k2j98j97l4M9j2q7q8n0L9L6KP1J79K52J06j49j38ql9
-4765A578j72k00j8R3L7j8j2P5J66K8r6j33r3J17J90P6j2N9K49Q2k3k1l4K8P2R9Q9k8q8q2
-4735B008j66k17r2j00n9J93J68r0j44K2R8J09O7L7J1lL7j1j20j39r8J44J05Q8R4pq4l3L6
-4706A854p9j65o6J7L4M8j72l56k64j50p4j3L6N5Q3p9q9n3L4J63K47K92J15o7q7q0lJ29L9
-4677A349m6M7J63K37J43k3n0m1k8n3J8O4K6nM5m4k13k11j81j56l3J6NN9R8J47J36l3j42m9
-4647A245jo4m2K4k8l0O2J6k3J6R3K4K7J83J11q4q1M7j6j39p1O3j8o5J6k4JJ37Q8j30k21j94
-4615I22pP9J41J00j02j77oO3r7j28J1j6M5O1r3MO1J7N0P7J9o4p6n6j31j68j26j25p3m9j67
-4584a1j51j13j33j82k24j89j27k25k63k87k31j12j86l50n00m93k60J42J261L128L831K522
-4562F847P78j58l72m97n72m04l49l21k10j68k20j69q2m4j01j36m3kj0L6k5lM5j9m1j33j37
-4535C490nLoK2m0j25j59j17%Opr9k78k07qK0oK7L9J36J6k31k94j29N3J62P5j20OJ03p4j60
-4503B093p5l2Q7J53J09k4J0J22J9j22j51r3m6J02P5j06j53j7n1j97l9J14R4Q3R6L7l0r8j07
-4474A853M7J20J10rj35k2J50K32J96j21k77j29J7P1J5Kj2r7r7l2O3P4J40J69L7p9j29j12
-4446B045P7N1r2j19K7K53K49O4n8j60j63r5j33o8J9R6J73N8j6O1N1j38l13k48K9L38L90P5
-4418B453j71j36p2r2lQ8N3j7j4L7k3j38K8J74P6q2j56m8Jj4O2m2k18k17m1l7M4J58J22P4
-4388A849Jo4j02lM3Q8J18Qq4q8j3J70K35J56Q5rj65k20j20j09j19k6L3N0R2J00Nr9j7R8L8
-4357A931Km4j14j45K0J44J04J30R8j16j38p4j84j96L9J65J30J05J48J54R3j8k0N2n8q7j0
-4330B111J29J22n7r9j86k41j60p8q2oJ92K24M8mP8R0O8N1o0n9pp4j04J5N9j0J7Q7l1r1K7
-4299A969L8m7p2l3n9j0J25O1p9o9j00r2R7J18J10P2j24q4J02J09P3R1l4j08m9m8j49r3K1
-4270A736k5Q7N0l6MJ01J65m7k18q7M3N7J41J74Pn8p5j45m5O9M1k9m1N9J50LJ5J33J42j8j74
-4239B179j68o9J23J43nr4q3o2J2k8j11n6RP2Q1OL2j1l7P4P8o2j75oJ98J69R3j52k58j30l1
-4208A731J6K7J16L5j54j19l2j9J6mPo1q6nKn1j14q3Q3K00K42J42m9j51k71j59Qm0k5K7Q3
-4177A312J25R2R8K7K1J7j25k75j44J18K07J48R0qk8Mj5k1j6k8p9q4o0KP7J71J85J75J05J01
-4147B192j5j45k18j78k7Q2J12K4o7q0nJ29O3p3p4L9O2q8j39n1p3l6L4O8K9j6Q0M2r1q6n6
-4116A438l5J24K21J80J15j1j54o1Q7J48J66L8j52j87j59n4J38K60J02j08j21j25n8N8J63
-4091B013P7k4q6j92j86p3J61J93P2RO7J15q8k00j52q4j14l8K25J71rq8jJ23K14J27j9m6p0
-4062B097j33k02j79l4J06J02j5n2L4J73J40n1j55j87j73p0M6L3OL9Q5M2L1N7K7j7M3K9j0
-4033A812J7n0j07pQ2P5Oj0l0rM2J20J0r8q0n5j6Q8N7M1J0m6O9kj80q3R5R3j2M7Q7M7Q4J96
-3999B293N8k99l65j98%Q4R9J24R0l8K4K1l8j1K9R3M4m2NK6j12k41j02J09J17K3j05m9J60
-3970A799P2K1R0M6o3n3j20j39K4L9q6j07n1L7J22rj19RO1Qk9j47j48k8K3mR8K08J44J30J10
-3939A938J9k6p3l9J00J41J38R8p6k68j70m7r4m0P0J55O2p7j21j50o2J29J91J41pl2l0o6L2
-3910A836P5M7n0j60j00o0m2L4J5l0Q3J74O7mR1J43Rj54j71j05M6J72Q9J1Q8O9j24k41j02
-3881A706Q8N7lj2J5q7j27j06o8k0K9L4J3J15N2j00J1R3J45J72R2M3N5o4j27j27k11j57k4
-3852A487J21R4M5j6r3j06k04l8J73O0m5M6R4R7K8p5j35m0P9N3MO0P6M3J07M0j40p3J32J1
-3822A885q8L7N3P3O1po6K7J98J38j1j32j79k08j29k2J43J99Or9o9j3Q1Q9k5m3j21r8P2J17
-3792A869Q6k3l4L2P7J30J50K1j39o0LM1N7M8P0M9q4j70%J26l5l6j4q8k17j89l6O5O4L7L8
-3761A838Q8Q3p8j27j19j0O1O1j15o3R2J16m6k05j58Q2J29k3N6J71Q4m4j08n4K9K2n0j22j73
-3732A417j36K9M6J7PKJ0L5R2J36N6k6K3N3O4Pj59n7J41Q9l6p4q6n3j08p1L5J11K64J82j0
-3701B000j7Rj6n1j81j94o9R8O9j14o6L2J8k5M5o5n7R8J81K12P3p8q3%k5r2q1q0j51j01j1
-3670A278k7k8J55K27J67Q9J00P3M9J37j6j88k17o7K6J23P9j79k24k5Q5J36J55P7m7j48j3
-3643A777J11Q8Qo5q9N6J07r6j82j11rO9Nj02j11L2K11J20j07j69j98k2J02K7O1J13Q1R6J28
-3614A931J2n8M6R9J10N0k0n6p5n6m0j9K0O9O6P0j7j19j62j25L1J03Q5J1J8n7k00j81n5n1
-3584A430N0J20l4k45j91J7Q7J13K27J88M3np3m6J06J38J4o9k12j97m7M2N4L9j01p9R6N0j40
-3555A375j05J14J18Q7K10K04Lr0j42m5J58K21Q3K2p8q9r1j19K8J31R3j63k28j5J56O8k9M6
-3527A923Q6l7r6M9K0j68j18k7M6M3m6j6J8J11J76J8n4r3q0J51K75K22M5r4o2j35k05j17J1
-3498A846k5o4N7K10J72o0o3J29P9k0j45j45j2p6j37p0K5P5P6M0N2M8o1j33j50j7J26J60O1
-3469A978o0j01m1l6j7M3O9P2L8L3O4O0l0j1K6l8j00j28k9J51J47k0l7p2J9o8j07QP3J10j
-3438A995o1J5J21O9P6j4q8o5k0pJ4O3k2r4k5j11j51o6Q1J38J9o1K1j0r6l1R3J26N7n0M3J10
-3406B069J3o1j21j57n4R4J58J15o8k16j65o8n0%j0m0L7J01J8q9OQ3N2O7N4o8j79j06j2J14
-3376A517J61J23j6q9o2n5j0Ln0j36j37m7L7J02J9q1k3j26k00j43M9J97J64N1M4P9P1J18J30
-3347A690L2l3o4K3J25J07n6j1R9j7N6M8p3p3QJ4o3j47j58%J5o1n6P8J86J62J54J48L9k3N
-3316B154p7j17n1q2j47l1O1O7R8n9j93r7J19M4qJ16K2j46k18j23m6L1J40J82J19Q1N6m4j39
-3287A712j26r1p9k6N9J24J41J49O0mm8N1J10J4k23j62NJ2J6np6r9RN7J27J35K2J51J50j21
-3257B044j55j17j09j5M6J24J50O0r6j04M7J18O5L4o1j92k54j45j07o6J19L04K99M5j12j15
-3231A807j54j34j9K3Oo0m4M3M6m6j44r6K7J49J48N6m5j78JJ61R0L5j6K6K04J42o3K9J18j7
-3201B095j34j89k35k28j13L3J58J78J32O1K3J05J28N0k1J5J11j59l57k34j40J9J79J21J4
-3176A612NL4j5l1L4Q6N5K9K3l6j3L0j8p2j8j0m4MJ21R1l2j41p8O2M9O4K1k3K8L8j6o7j29
-3143A643k9J63R9j2p1j86q9O2o9j77K1K68K90N4j00n8J05R1j8j06j75k96k69m5J85K34J73
-3116A688l6k41j14O7M4L9M3RL5Q2k1j26j30j0N1k8l9P1J01J45L0m6j3m3M4J09J70J65Lo1
-3086A988p4j38p1m3j10K4J39J02JkN1K7j26j06L8J07L5j26n7pq5j26n2J4kNM7N4P3J91J54
-3055A925J02R9N3K8q7q8j7J28K05M8j38j58l0Q4k4j35n8q9j10n8m9j01j28j03p3K0K12J80
-3027A638P5N9mR4J00p4k2Q3O3R2P4J1r5j49k20k69j26Q4J00P3J31P3j7o5m9k6k2L3J11L4
-2997A790K4O9R4J39l0l8J1m9j8ln7n5l5m2j03p5m0p6r8j69oJ46P8Q6J10P3p1j22n8P9J11
-2966A665J02J1o2k9M4P4P9m0j37j06m4m7m1L4Q5Q4%j3n2j33j23m8J23J18L2n7j04l9j0l7
-2936A329j35n0J20J99P8J2J74K74rl06j93n7kR3J27J23M7k3L3J07R5j6r2j14k9l2n3O2J03
-2907A865L7J3pPk3j15k13j14OK0J43J48N9j1n9j37p5k7J9K1K5N5K2j5o0j10K7O4N6J89Q8
-2876A898j38j03m2M4Q4J03J02R3M7P0m2j52j01r4K9Q4P8n5j44n2J6n6j12l2k2l1O1k6k7N0
-2846A530Q7O7k1j17%J76L0o3J4n8j70j14M2R1L7%l2m5l1M4J70M2j20m7Q0Q2L4n5r2L8P6m7
-2814A628l8M6OnL3M5M4J14J00N0rl6j19j33p2J8J00J04Lp4j60k10j74K8J88J96j17l00j95
-2785A061q1J13J73J45R8K6M4J9M3L9L6mJ2J04J8K4M7L6K3j9q1l4L6M7P4O0J8n5j40j82j04
-2754A596n6PJ06Q0J08J08J7j24j43j05qJ2Q8J46m5j99KQ3j10k21j22J04K02J50N6mj30k58
-2726A340j30J26R2P0J07R3O9m7j39r5m0rK3k9j29j50k3J48K88L17J11j31j26o0r9j73n7M9
-2698A396O8Q1k3m6n3n8M9R7J1O4J78Q0J0j9k1O8Rj71j61j47r3K00L16P3j2J7r2p2p7m1RO
-2666A646j2jL2j7j12j7J21J24K1j25m1RL9R8K2L5J09J02J9lo6k08j21o7o0m3O8J43P9%K2
-2635A796J01L4l2p0J9J18qj01l9J62P6j67k07j5Q8J63J36k4o1n4j31j80n3kj68k37p4J45
-2607A215J11J3n2p5OJ43J12K9J07R7kr0k6Qp2n2j5K9J68K54J63j9j87k22k09j92o2l7J2K65
-2577A420L33J08k5l4M9O6k5q0l9J03R4m2k0O4m6o4M8J5qk8j47j86J5N5J1po0o8j9k9m9Lk5
-2544A383L5M9J47J85J31J10K5M0L6r5j40r9j06n5P5P6N0P9L7q1j10j77j83q4j15rJ60K24
-2516A588J90J71J62Qo4JN5J12J14Q4r4j21m6r7j15j0Q6L1j1n0l6KO6J02J15R4j44l09k09
-2487A675o4j4oO6mj4k6j04q7n4J24J54O6R3%o5n3k4M3J62M2k00j77m8L0M4L8J26J47M8j51
-2456A767k57j81l2J10K12K17K17J00p7j49j02m5q4p9j15m2P3K0J6J07K00J11m4p2j0M0Nk0
-2428A886P9L4j90j37N2M7j00j42r7L2J91K89J64n3PR6j6j49k15n2k1j18q4K2J04O1k5m2L1
-2399A654L7K3L7K0j46j13R7Q8J3o8j67j60O6K59J58J3n3o3p4j21k0P9J68P7o8q0L2J52J37
-2370A977q3j85o5Rm7l9LN5l6o5k5j18j32j13L0P8J2L5N8J5J5J7J15J25QO8P0K9j6%l6l9Q7
-2337A807J08L4p6j77j70o2k1r9l1J0N4J14N4M9Q4k7r8Q9J62J3j47j57j67j28O2K97K39O8
-2309A884O1J78N4j03q4q6q0J5k8k2ko0p1J1R9J20J67J27L2m0J01J08j9k38l54k00l5M7Q2
-2280A664o1p0Lj5l2m6j3R2Q4M4J6o3k4O3J29K7j98j49k4m1MOl4l1m4p0k5N3J04J09R4M5J25
-2247A722M4k1RP3J02k7r7j24j31k5J38K28J46J07M8k2o8j60j67j23j29n4Q1R2L0K5l1j36
-2219A530j01O0J07Q6R6J68N3r0p3n0JR8P9k0j06r3o0r1oJ9N2J47O1%J12J04Q1R0J54N5j77
-2188B286k57k26j83j18o1M9N9n5L1O1r9j7K67K50M7p0q2M0J30J99j0j98r2j13j13j06j57
-2161A462n4K9J3J8J61J56Q2k9N3J82O0o0k2j11j85j17j5M4q7j66lM3K1O5P0J48J00Q0Qj50
-2131A796j16M3J14k9o5P5K4j34j58j24P8N1q0jl7p4o4j21n3J25K28J18NR6J28L4p3j21p1
-2102A594m7j15K1J45J35L2Mp3j91k09j21J3J33J80M2q8q1M4Q5J15J06R0M3j51k32m4N6R6
-2074A582Q7P3Q1Ok7KL1K3Q9P8k2p3N1L8q4n6J2J17J8k30k77j63k2L8J02J08J33Q4l7j23j79
-2043A460j09n1l3J6J15J67J71L9k9n0o4P4R2kl0j07p5M8N1O1Qp1j06J4N4P1K3K8K7OQ4K0
-2011A902j01j65j69o6k1J15J18j16j57n7N6K29K10k3j03J7J13J29pn2R9R1k3o9k9K3m4PL4
-1982A941r6j45j27r1n5M5J58J79J00l3M1R8K4j39k10j19l1l0m7O7J24R3R3Q3k3j0N3J8n1
-1953A910o6j4M1Q6O2r6n8P4J33R9r0j65KJmR1N4L9J62J04j22j99j16L0P5Q7L1j73j85n8N6
-1922A791J23J25J7j09j78q8pJ6P3M1O6J43K9j26j72j67l2Q6J40Q1r2j40j15R0R5j6q8p6O
-1893A516P9J18L5l9n4JN6K08P6j57j22p9J9O4q5j73j51j46k8J71J60P6j7o7j24m1J41J85
-1865A622O8k2l4j4J8J54K00M2m3r2q2J9k6nJ29J17R7l0j63k42j87J02J84R4J01l8k17j46
-1837A606rk0p0MM3K8rJ1Pj6J03J90J17O7J21Q3J0j30j86j45k09j18j0l0M2J08J49O2rJn2
-1806A739p6k4o3l4Jl0JJ22J75J7q7o4j40q0P3J24N6j2k4k9n3m8n6NJ29J85J67J06J29M4m6
-1775B207j59j91j25j18j33j36m4N2J13Q4Q7O6m9o3m5n2M0K79K83J13k21k41o8p9m4K8n5n7
-1747A472L4Nj2m4r4%O4J37J05O9Kk2Q6Q4j18j91j50p8N3Ql4k2j0M0K3j4k1K9R1J56M8p7L3
-1714A652J38O0k6J6O2N4J8j2j64k02j8P8J23R8N1n8o3J17J30k5j21p7L9M7O0Rm1r9j71j30
-1684A545j54j02n7kJ03J35J03N3pk9m6L7R0R0p4j43j25k5P1O4P4n2j54l6O9P5o9j36k4J10
-1654A384P6jn4q3j31m0R9N5j4n1n7J38K49Q9k6q9m9p0m5K0O4J16Pr0j8L7J3J4O2k2r8o9O
-1621A422K3M2N6M0J1N3J55J35J7k7l0n5M4R3j0j07n8o1o1K8J64J47M2N3J23K6q8j25j49l3
-1591A870M4K0nk1l4r2j13r0o3l1J3K9M4J44J42Q5R8K6j21j10j00l2Rj3k1j3J30K03O8p2j77
-1560A817k47j91rJ58K42J27k01k51j07RJ05J74M0j10p9Q0K53J47J0n5j40r7J0J04Qk09j71
-1533A417o6N3J09P5K9P1L0L9R2L4q0j00R6K34K07O4j85k27q9M9J2j29k72k42j20R9J08m6
-1505A262O0J87O0j6p7j39o1J09Q8j23j85p4R3K09K65J90n9j13PM0jJP0R9J00N5j7n6J0O7
-1475B051k3j36j54l4j4o9l7rO2J47J37o3j09K5Q6P8l3j56j98j03J6j9n7m8K5R7J58L1n1n1
-1445A549j75j42J13K84J32q0r8j41p2K4N6Q6J15Q9J07L7O4N6q2j79j40j6l2q4PJ20K13K40
-1417B051J11k6q2r9j69r8p4j12MO5k2m2K7L9O2Q5P3l1o0J18J32L8pm1j20j85n8R1L4m6J5
-1386A673Q4m2q9K4R8J93J56n7r0PJ04R8j20j32k3n3j0L9pJ00L2j52k34k10K7J73Q1O2Q6j7
-1356A801l2k0J3J40j0j46p1M2N2N1P6Q6J54J33L4p2p3Mj13k52j80j58j3J12K1R1J82N0m5
-1327A857m5j7l1M1J20k2j25j55j14j08j10k5M2M2M7O1J34J97J14l7k11j81m0k7O1R9n2j41
-1299A374j6J15Q9O7L2k7n3noP0J37J23M7n8j55j44J4L4N5K34K98O2k80l19j05p2q2pL5L1
-1269A488J11J14N9J24%N9J15o4j17j11j10j06q7j4K4l8q6p0O6J66Q5m4J8L1j30j12P3P8p6
-1240A446r3q0l1K%J04J45J43K04J63rm9j10j07L3J24M3l5Q4J31l5j96k58j63K3J24R7j3o2
-1211A625L5J39lk32j89j25k1K1K8J18J13J2n6j11m9J17p4j20P4P7K4P8Q4pj54k42l0J70K53
-1182A555K13J35O6K6L5j21j77o6K1P0P9o6r7q3q0K2P1k4j23j18MJ21J49R4M2P2N0J6j53j95
-1152A538l5l2j22n1O1M4j06j47j7P9Q0O7J12Q5j04j42m0O3O1Q7J39K53K23r1j70j34j09N
-1124A597K3lqj18q5Q2J65P0l9j37j04P3Q6N3K8M0M0J16J08k4q4r0r7r3j69o4j6j47j30L5
-1094A108J09J41J96J83J55J2q5j40j33l5P5O8L3o3o9Q8J27Mj71k72j65J0J26Q6l6k1Q3O9
-1066A483Q1J03J52J02n0k00j06J04P7J8q2k05j47P0J51Q5P2O3L8%j47k33j66n3K5J01P7l7
-1038A376o9r5q3j01j47j32M7L10L67K22Po9j35j13J01J53Nr7k5PQ0K47K34J53j2q1mm6j43
-1009A957j42l2N7Q9M6K7n0j58j84p4R2R3ro2l8n0N1N6l3j2M4o6k19k3J50Nj78j05K3M4J02
-978A401j3n6O5K20K11J1r2l0O9P0j33j34p5p5M3J22R0P2J72J96N7j61k12k11j72j08o4l7
-950A226n7j2J63K03J18M8J5M7Rj57j84l5M6O8N2K0j2o1o1j0P3k8p1N5J58O9j20k9J20J56
-920A809K1p8r4l0J01R5P1J5%Kr0p2l8j34n0j6l6j0m3nL9L3Nk9j15r2LK1J1n9O2J47N8j9J8
-885A501P4J52K28J70N2r5k66k35JJ39J35K5j50j42j8rp1q5p2l2J0N0J07Q4k7J31J23o7j02
-856A611K5N9j6l1J15K00Q4q9p8n1o9k2N5O4j5q7r3l9n3o1k5J2Q5J10J73K82Q9j21j25j51
-826A838k12r5L7j6q7j53j18L9J79K79K09L4n6m9J1P0J12R2K0j11j41j03J5l8j21l7O2O3N3
-797A776O5J3m2q9k5J29P4q6j23q8j1K5Q1J55J61N7j02m5O7R9Q5J07Q5l6r1%j11j19jJ0q1
-766A939j32j03m0J20Q9Kr0j13k5p3r8m2J8J5QnM5M3o2m0J6P2O4ML3P0J28R0m4j29q2K6R9
-733A803N6Rr1j64q9j03n6P7J4j60j19n7n3K5K10J88K8Q5K07J52R5J84J32rp8p5m3j41j14
-704A913L2mo4p9n6O3R3m0j18k0N1l6J9L2l9j0j09j62j45j40p2J00J35Q5M8J32N3q2q3j6j1
-673A470m8p7q4m9p0K1J33J08M3n8M8J60K11K04N5r6m3J52J56o1j12j00r3j25l3R5K2l5kk5
-643A767o1o3j9K2rj37r9lR0J62R7M8%j13j08k0k2q0q6l5l9P0J52J12J1j6j36j28j2j5j22
-612A208k10q7O5J36K17K30J93P6L0J31j8j24q9m0J5J4L2Q4J49M6j90j74q7j03j52M2K05J07
-584A706P6M6o8J5J24R4k4j21j62j28LJ68J15l8j08r6r8J0J8l8L0J13Q7j5J5O4R4N7L5k3k12
-553A739j92K5J27M0q7j10j6P1mmJ47J65L7k5j2M3O4Jl8o1M9R5m8k48k59j15J9P1O9J7N2N3
-521A665n7j47p3M3j9N0K71J47k7m9j16l11l26r5J27J50J80J12%m1q2N1J13Q8J61K01J70J30
-493B316j6j03j43j80p7M6J28J27p3k25r5m3%L6j31j56m2M1J50J71N5r8p7O6N7R8P6o5j41
-464A702j02n5j34p5n6q1j11o6J46J83J12P4Q5J38J35k5j30j62j74p3M8N6Q0R3J07l6n7L0
-436A652M9jl2j0%L5N7N8J28J55J93P7j8kn0j80k25j62q0m3q0j8N8P8NK4M1O1M3P6Q0m5m5
-403A879K3n5j08j19j28j04m0k6P9O5l4l3j0j15j21j0N7N2N9J41J84P7k0M1J86J34m6j51j05
-374A752L2O9J13R9n7k51k07rQ7l0j98q6O9J98Q2j08j39n7K6n8k9M8J57K86J11l3L0J5m9r5
-344A768m7P2J56J45O4j11k60j96J3O9l1m2J61K05Q0l6j27j04p8q2OJ37J78J34M5k8r5j27
-316A869N1M8n8j02n6J6K3r3j64o2j2J0J20J22k3n2J2L9Q8k9o1Kk1n4J9R5J17J30K4qJ4jo
-283A997n3n7k7R9J44Oj94k42j72M8L38L24J79J49r8k83k44j37q1O2J14j18j66q9NN3K2l1
-255A548M5N6R4j3j63j05J9J30J00J1rJ1M6J33J16j3j66j74p7L6R1K01J67mq3p7p3pJ11J01
-225B052k6j39j43j20j01p1l1N6M3PM0J0j20j51m6K5J13Q8k2q1j4K1p0K2K03K14J22J10J04
-196B095k4j99j97j3M1K9J26J07K4j6N3Q7k7j9L5j5j83k36r4m4no8n8qK2Q8M8O9J21K25K41
-165B205M0j47j65o1Rlm0J4M3J7L7Pq0o6l3J0K8M6r1k01l1N0N4P5O4N4Om6j41q7J1J14J09
-132A801N1j08n6L3l8J3R7O7p5k18k26mJ42J21K0p9p7m1M6J15K9j20j04J9J29J49O1J3J8k0
-102A758O0J38O8o1j88j45M0nn9M3O0J27L1j48p8N6Qj07j84j60j07m7Q4Q1l9N6O4p8J2K59
-72A539J66Ro4n0P0J70M3j72j07M1R9q6j80j48m8J29J46q6j62L5J23j7j44J2P0L4L4N0lJ9
-42A522M4P2mj0O8J23M0j43j62m3n2j3J30O8j6j7m8j32r8j22r1m6j4J61L11J83m7m7L2N2K03
-11A904J82K5Mj32l03j55J03K01J59mq9j08j80j27M9J51J61J17J11J00q0j91q7k8p0n8K9N9
16A743K7K0QJ0l7m1M3Q6J0M8J07r5j23l5p4l6K5n9n9mL7J63J67L3m7p8n6J1J8J6N1j8q4j13
50A664k10j73l9k2p1o0J2J17J77K15J33O7Q2Ro8j07k3J14N1l6j33k07o8mm6j11j14j4R8K61
80A494J41KJ12k2r8P7J22k3j19p4j28n8p2p6L2j6rLp9k4N3QL1Q8J8L1K3J32J63R1J00J31J57
113B211Q4j51l37k64j14l2K4P5P9L5P3K5j77r1N6K01J85l4m3r0j41m8nk4J15J18M1k7l4K0
143A730l5j74o3Qn9J1J8J42J30L3m2j16j07j5K2M7J26R4Lk7j62j99r2R1J9j16OK02K23J94
173A892J28K5k8n2n3Jp7j08P8J8n9j0l9lk4J6N0K4R9J25P3N8l5j82k19j31j28NJ79K10J18
204A951Kr7j52o7J99K39J16J4K0P3l1k01k84j90J2J12J82J79mj41J6J8k4p2q8K8J80J12N6
233B158J47L0j65k75j55j03j9K4J07J43K2j03k07j78o0PQ1J23J07p5j13J6J48J22L6M8M9r4
261A821j86r4m4KL3R6J18P8M0n2n6R9J47J11r2l09k40j1J28K3k5Q1J01K4j7l3NRL9l2pM6k1
294A782o8j38j49K7J46N9N5Ql4K5K1KK8O2J08P1k6qjl8m6j06p7M3O5q3j41K9R6M2q4m9K8P2
328A721l4j04K3Pp6m6j35j62M2K16J14J6P4K6L8L7o1j65p4J02J18P8N6O0O7j6j31j14J0Or5
359A598j75q6J05J90J36M9M1K9J20J23kK2J01O7n3p9l5j12j68n5m9NK3k8L4J26Kr7q9m4m6
390A653n6l0O3K7j87j21J88K31J45Rn1M8o6k22j25j5O5J34N2m9j60j43M6R8J25M3j21j06o2
419A413p7j06o0J50K29L5M3J44J05R5J10L5j55j67K0Q1N3J18J14Lj56j63j41k18j08L5o2j44
447A226l5L8J35J04Q0J63J51L7K4J68J83P0lo5r9j27j44j15j15J8Q2K4m6j1k7k5N9R9P0Q8
477B007J63J04r5j52j67j49%O1J87K25Q6M0L2j15j98j66n1k0j05J4N8m5q0L9N8J4j9j13j38
506A475r5l1R6J61J33J23R3l9m8o8l7n9J0K5N5N3j24q6o8m7L1J5q6o3Q7K55J76K2j46k17n8
537A538J32J72M9m1j06j42l6R8P3J4j5M0J99J33r8j09QN5J22J70J21n7k39r9K7o3J3J44J01
566B204j70j62jl8q5j81j54J4R9Km9L6J03K7P1Q5j30j23O8k8p7N0J41O9J5k9j15j84q1Q9K22
597A688J26j80k20r1N6J09Ql7m3j36j18m1ON2N9J07J42J37N2P1J54Qp1J6P2O2k6j41l5%q0
628A706m6K4k1J6M9J02J17J0j3J8P4j4rK7%K6p4k80l81j44O5K27J11j10k7J18J66J50K4l4
658A877n4lon6j0K9M4R1l3k07j42p0q8j41l8J39K56J54m7r8l5K6L6k2p8m8R7J02j5j03j04
689A453M4J18J10K0j3l6j42j13L0J02j0p7OOJ07K21R3P1R9j15j25N3j1n2r3j74p4n7j00k2
719A319J37K05J49J02J1j01j59j74r3R5J43P5kj62j68rJ29J06Q3P1L5P8J30m7q2o3o9m8K6
748A717O1P4L1P1J6j58j46p8p0O2J15oj80j71q1Q5J59J44P2M7J23J50k9j34j28q4j34k05j36
777A187J04K15J90J69J49m8j40n5k6K5N8Ln8p1q7q0J3J10q0m3J24O8O4Q8J08Q9k2j45j58j81
807A570j32M1J70Q2q1n0K9k5q7p4J10K16J10Q0p3k19k27j1J67Q0J7j2k6j3N0N8N4m0k21j71
837A372r3RL2jJ2J30J35n6m6OO9J22l6p2q7q5m8j36j46J6J50R9k6k8R8J42N3Q6O1K8LK8R3
870A884N4K5j04j62l8l6k9K2J00O4L0j8l2n0m5o8n4R0J58K1k7PJ6J16J33Q2o4n0j38j68j75
901A544j53J3J16J12J12J12N4j97l32k37l0O9K8J27K01K12J39J0j00r4q1j27j85o9J92K11
927A647J06M6R0J31j08k55j82p4L7P2Q6J03R9Q3K0p9n0O7J34N0n7l9K5K1k8m9M5R6lj01j69
958A764j80j78r0P1J16O5P4O5L8m5j03nR9J33O4k29l20l5J98N7r0M1J78Q9K9L2n6o5k4k1k3
989A649k1j10k15p8K00J83L0k7N1J62J45L6nl3j00q5L7J5p8L1J59J27J00l2n4k5j01l0k0l3
1019A878q2K5J02n1r3p8OJ30P1o7q5R3K28J51NN8O7j19k24j86j14j4J04j8MJ44K27J87N4K9
1049B432L5j48k75j52l7q4m4J21J47N2Rl2j32n3j1j8j10q5RP6J02J09k7j51qJ11L3k9q8j08
1079A644K4J1rJ44N5m6n3j37q1l0n7oR6K38K47N9n1K6J6o1j57j74j20j29pJ35Q9M7J5l4j21
1110A573n2Ml1Q2K10J06M8M7j02j90j17p3N1Q8O4N0Q6Q9P1m2j10j21r8k8p8j2J23R4J35J42
1140B009N7L6K7l7n7N2L2o3j02r1n8k7N9P8j21j42n8m3O0O7M4N3l8l6N3J0M6O9l2r7j90j46
1172A414r0J3O1N2J2p2r0p9qJ30j7j89p5J67R6r5p5J3Q9Ro3J9J24K43J93l7l2R9O7n1m2M8
1204A834o2r1j4J6Om2J8P0Mm9j0P7R9J23R9p6k48j27K6k5l3J0j5PN8K8q0j63q4O8Q1PQJP8
1239A599Q3O1J0N5K55J52j09j65q7MK0j0j15j11qqj44j45K4J64J00O1N7o6j74j56M3Q7l7j30
1269A310j08K0N7J18J89Q6O7M3L9K8l8o4k8o5o8N6J01L5M6L3j02n8p2q9r8j10l6O7lj32j14
1300A110n7Q9J96P3m4o6m8oQ7J39R5P7J02P7n7j88j05R5J85K4m2lj4r4k00j13OJ02J61J66
1330A747R0N5L1j85j83j84j77r0j3J25J97J02r3j33k7J08J94J29j1j14m1J19J36M7k3Lm6j49
1358A614r5n4m2N7M6RJ10J04J0j2k6m5M1L4p4j29j47j13Q6J65L6j49j12J17K63J78P9J13J09
1387B173n8k16j08m7nP2l8j91j95j22m3M1J30Q9N0P6M4O0M5r3j00k5l8l8M9M2L9N4n2j66n2
1418A377J11J23j03k22K3J19O6J16J76J70O7m7j52j25q4l3O0M4j9%l0r2q9K5J39J64L4p0m8
1447A700RM9K8K2N7j9j18k1J13K35J83L1j97l31k73j97K3R5J3R6J16J00Q6r6j33M9J45M2M5
1476A852J16P9l3j35r1pn4r9n0J2Jj35j23L5j2j42n2R5J59K35J24Q5J08J15R1J20J66O5j3
1505B512j25j39k26k33M7K19J31l9L5J44J12k2r2k05j73j07q7k0O8L6K8M5rJp0p4K9J6ko9
1535A731p3K0l6l8m5o1l3N2J11J41K8r7q3j4N5J20K3l8q0n9K5R6J43Q1N0n3q8j19j63q1K3
1566A538o0j15rR1J31J9OQ3O5j7m0K7RM2l3k20j89m2Q7J77k1j39j7M0J20J28R0O6j8l9J15
1597A875J23l7n8N1M8p0j78k0J02R3M3o4JN4k1n0n8k24k49j37O0R7J21J87O7l7N9O3j66k54
1627A421j1J85N4p3j03p0J09L21J66j30j76r9p0K0J5L8J01J05l9j75p3N6J09N3J12J06k0j22
1655A810j07L4J24P4j9M1R5k9q6K0j9j36j76o8Lk9j9m7P4J19J0o7r1P1J60J0o6o8j9P8M4k0
1687A701K3J35P7m0j78k41k02j18M2J73O9O8R7R5J06m7j13l1kj09j31j28l9J7l7m6J19J78
1715A438R1J39J21m1j33j17n9j9Ro3j27nJ44K28J58l2j64j31PPQK1K7M4k1q5pR3J17Jr6p3
1747A480Nnl8l8m3J09J93R4L5P1Q0j5l8m4l7k5p0Okm0K9J39J54P2M3j14k40j60K6Q8K6O2J27
1780A930Q2j88k62j47o8l1m0j8o6J6J96K48J31m4j33J4K34J07n6j06j10j09j65j23pJ18J38
1807A541J72J47m8k56j80l3Q2J14P0J52K41K10J14j0k03k37m4mj08J7J60R6o4j65p9oj61j15
1835A403N8O7n6q7K3L3rQ9J67J37R1r4r6J00Q2r0k04p2J31J54Q1JJ2N7M8R9J09M2K1k4j23
1866B150j60j2P3p9j39o8j23j23j6R5J70J73N7jp2r5O7J14Q0J30P4l4j55j57j31r9j4n5%O9
1896A719N9K1m5PJ38l1r8L7R6l4q1m2j4n5j25j52j31j05J7Q5J66P4n4O4K2l3K7N6L4R1Q4m2
1928A755j20l0mO7Q3rp1k4m4q0m8M9J02R9J03J21L4q9j78j12j10r6q8K4J68J75N3j45k28j55
1958A202J6J25J24k2j73j62p1lP0J35O3M2J11J22J19P3j0j24r1J2L3P3J84J09K9M6J1j69j46
1987A728l3LJ1o6Q7J59M5j4n2q2j33NK5j46j58j15pK1J6K49K90j5j31p5OJ27O6j8O0n9k18
2018A576o0J5k3K4Q4M5n0q3j7M9J47Nn3J4LM4J26J48R7r4j46J0O3J12J11J3m5j6M9m5j28r0
2050A885m7L1N1P9K9j12j01r5p7m0p8LO2j7M4Q7Q5J37O6o0o1m2m1PN2KJ7l5LJ8NR8O4M0J1
2085B070n9j33o5L7j5o2q1j10q3N7K00J88J88K20O5j20j56j60kJ14M9l5r1qQp8j11l2Q1KK2
2116A900Q1O8K0j56k09J3J09j3k16q0K44L13K01M8j03j81l0o4j68j13K2N0J05J33L9j18p4
2143A821P9L4j9r3j33O7J03M6o3j31m9qQ2J26J13P5p5j23m6L0M0L1k4l9Lo4q9P4J85Nk17j94
2175A547p5M3K40J59O6O6p1j02l4M1J27P3r1r9r7j42p2L8K5n5l2KQ2P6M0K6O7P6L1P5qj53
2207A869j44k8K2O1j5j6pr9qJ62M5q9j28k73j96J0M6Q9J34J54J05K1J02J29O3q8j56q2o7j5
2237A601J57J43N2QK5m9l2j8j0M6K1lk9n9m7m3n8l3M4n1k19j57n8K2K03J81K8l6j6m2l8J6
2269A549M4Kj20q8L0K4J7N5P1L3O4O6Q8mo3k9Pno8oJ04J54N2J4K9L9l6lk1r9j9L1NN3J41J43
2305B254j01k15p7J2q0r0M0j4p4P1Q4o8q8LL6n1r4m0R1J39K3l6J02J42J19N1p9j51j65j10
2335A634OJ92K10K0o5j02k58j99m6l5l2M0L1n2j9J01M0L8O8k8O8N0J2N7L4L3J2J2P1N9o2j11
2367A779p5m6kL9j5r2m6L5l9j08j46j53nJ21R0Q9O8M2k8j0l8LJ90J43m4k30k96j06J01L4K5
2398A280J11Ml8J29K42J20J16J18j5j46j79j33O6K42K56nj42j43j06j0J54J92L0j26n1R8k4
2425B040j38r2P4J33K0k5m9p2N5L4j00j25qJ11J30K2n1j66k26j23k5m3RJ28J05Q1R3O2J21
2454A975M7j33j27LK7qn4j05j7M5K2J9k8P4kq9J5J1P0lr6o0O8N1lJ6J3N5L2j2K8j4j65j08
2488A547M6Q0J0K0M9J15K4K3n5j09m0N9l0j6m7r9j4L1N6j3m3o8j42n1J15R3J71R2j48j45j09
2519A402o2JK8kL3P0P3J4j30q3j7L0J15Q4j2j6l3K0J75K89K79J09j50k31j00jN4L0J5P6K7
2550B087p5p9k0q3j68r7q1o1l2l4J0O2N5N1L2n8o6K3Q1K00J82r4j60k4L6J4%J00J93J25j01
2581B018k12j42k6R6J65J15J24R9nq9j70j11n0m8K0N7J6p5o7j3R9J61Q3k7n0Q0P7P3J7oqj5
2613B186j11j70m9n6j4Q4J20Q7k3p1j06k7Qq4r5O3K02Q8kP5kj67k08r7J14Q0o6j28j06J6P1
2644A612J10J67J83P6n8q7p9LM2nm7o7j1M0J10m2k79k04L5Q3J17J91O9n5J7Q2N0L0k0r8r7
2675A868j5M7J18R8Q6K5j34k11n2R9L6p9r6j6K3O9J2l4N1M7P3P1j0o7p2j2p3j34j48OK15J64
2707A955j2q9j7N6M4Kj18j56lJ95J79l8n1M3L8j25q5J4k0m5q3o5J02J92J82J40J38k9k05k08
2737A931r7J1K2k5N9J18Qo0k5q3p1K6m6m5N2J04O7o7j68j70p9P5L4k9N8J17J6q9p9K0R1j38
2769A538j57Q6J31R8L1j5J5l4j40j62k1J5%j1R6J32O7k1J5K42J71o7j78j24j6J25J05l9l1
2798A851k2j03j45j80j64j33J8J38J06K5O9K3j5j18k10r4K9oK7J55J39P4J9N8Q5J40J53K3
2826A942L2J35J83j3j43k6n3j37j00q5j0J2k9n2K2J26L1p8lKn7J4N4J1P0P7K5o2q3r8j82j23
2858A402l7J05K12J13m0n1Ol1k6N8l6m5M5O4J45j3j95k30j39L2Q5l0l9J37J88J36J01M6o7
2887A896o8M6Q5l6j72j65j40n5l4mJ18J32M8j20j70RJ99K18l0j49n0m9K5N9R4M6J5Q1R7J54
2917B080J72Q4r1j38p7j32j56q8N7Q1P5O2M0J95J67l4j29l6LM4Q6k1j11PK1o1L9ok21j99j6
2948A697l0q0k6K9lKK5k5J5K1n5J8J6j3k4j7J2M9R4J05M9j17j33J3P8J7j19k04p6P2J29Q9
2980A608R0O8N5J44K56J42l2j00o3o8j00j66j51j64j54k6k5o2J6J02om8k6j4N9J96K85J25
3008A941K4m8o3M2J32K9n7m0RQ2Q3K4p0p7j16j23r7j19j08o0n1KO6R3Q5J10N3k4n9j78j63
3039A322JL2J05P3L8L1M0O0J14P3l2K6R9J02R8J1k05j10Q8M3q5j61j21k3k1J27K94J73o2j09
3069B021j30k15k18j7O4n9k1K5P7J70J09lR3J86K23J01j31k53j28J4j16j86r7m4J64L27K24
3096B180P0j3k6k4k4m3k4j40k22j32j7Q0oj75j27L3Q2O3m3o7RJ10J42K05K29J20L6j42j53
3125A981jJ18N7l7rK2Op4o5rN1k8k38j75J90K55n7k62k76k60j75OQ5K4O2J69K04J30J57l1
3155A820r5Lln3J6J35J41K3j09j12pm8m7k1N6J53R5rQk0n5J8O5O0O7N6j23j86MP6o1j02J1
3188A756N9n7j56j11N3L2O0J01J31J02QL8Q1n5j61j25kJn1j01j18jJ4P8ko6Q6J44K5j42j36
3219A485k5J39K89J14j56k21q4J5QN2O2J38K20J04p6o1n6j66j12M3J54J65J07J8Oo3j91j87
3247A721p1K2P4Q9k9k2l0RJ8K5K6rq5j14k4J9J36J13rj19n8lK4M8n4q3Q8R1m3J7O5J13L2j30
3281A847j43j50j45q6J50L30K01M5p7k3O6Op3j50k02r6K1J48K34Q5j41j50r8o2QK5J6J5O7
3310A668L6MJ24J00p8j32l7J14J57J32n2j93p6J03K47J88j5j04j60j59j3J46P5o1j58j73o4
3337A619K5o6n3J2K7jn1J0J49Q1j28j12j29j14M6R1M8j2l7m8j26k05MJ74K14Q4N1O1J38J85
3367A937J11j9j46j51l1K5m8jL6n2j56j81m9P2O8J60J63j05j98m1J00J81Q0P3j2k28j23J00
3395A565J91K72J67K1NK4j1k9k10j96j30j39r1k8j2Pj5J2PK7R4J34O4L2Q1R1J4o6Jlj13r9
3427A667J01P0j17j56J3O7N9M7RN9OO3J83P0r9j68j22o2j01P4K29J21o8j61j63M7J10NL4J11
3457A928L3j9K7p8l1RR5J00o4n0j3n6o4o3J11J99j7j81q9L1M8Kj0J2j10j61k7K6o5JJ19O4
3489A707M6J39K30K08J42n4j73j79k88l94k59k4J68K52J30J36J02r2j8N9O9K7k11j92j43j43
3515A245j7j6N6K11J42M0J00Qj05n8Q0J39O1ql5j4j2j9l0L1r8k58r7J01J65J12r9p0J03J60
3545A818J28O1J4J5J0k4k5%L6r6k67j48L5N0L3Q8J18K39J98j6q7o3m7m8o8L4J11mk4Qp5o2
3577A942n7k19k34%J41N0l3j7Ll0k1q8j19O9R2L9J9J6k7K9J17J35P3o9j22j19r3k6Jp1OK04
3609A591O3r3Q5J47L1k1N5J45J05j1P2N6n6k00j72n2N2J06m5j52p5o3k9n5p1K8LN1N7q4MO9
3641A541J36J72mq4l5Rp5j16J19K14J17Q5J03J03R4p6k19k19j70nO2Q4P9m1j17k08j93n5l1
3670A270NJ97L01J68L1M0R4m3j55k00j79r7j25mQ5J76Q3j60j08J52K23M5q2mJ22K31J29j15
3698B080j13j10k31j22J6M8KM7J25J9J9k5j17p4j3j0L5J38J67J01n7m6j16j73nP8J66j6r3
3727A720o2J4J31J12J86J53m6j28j16j01j00p7Ol4m9RQ4R8j11j88j95r3PP6J18J69K45K67
3755B095N0j32q3L4P7n3j95j22L7O4k5k1N2m7j73l1K60K52M9p5j29l02l31r2O6R0Q7Q7P1O2
3785A622L7k5pJ0J3K3M9r4r5O2J08N6p8j25o7MQ5Q3k3j00j34R7K13N8r3k14o7N3OJ04J45N
3817A711M0P9O0J15J3J0P3M2r0j63r3j86p5M3L5O2O3O9j1J0N7N2j3k7p7j19r9MM8qn2l0p3
3850A470n3J18J20L9N6Q9R1J2j01m1N3Ok9l9J9L0j00q9n5k5jL8N6l6k12j85o1M5N4P3J44J07
3882A593K8J5J68j7j77j98j8J09J15O8l3j06PK60K35Q5O2J3j36j10J15J25j04j73q9j8n4j01
3910A664n6K5k6j19L7J96J43P2M0j5M3J33l8j24o1j9m9KN9j6j08O5L5n7Qjl0m8n5J7J22Q0
3942A919K0M0l7r9m7r6j69r5O3J39J02nM6J14j7q7l8n8k5N0m0r8KL9N4N7J1J15J25K0N4K7
3974B086J2j7M3L2K3J5j78k23n5l3j2n8j38n7N8Q9J18Q4o0j20o0j14r2j7J08J27J37R5j7j1
4004A765j20j54LJ45R3Q8P9j4k6j0l2pL0Q9J12O9k0n6j07j66j21J9J36J37R5j1j07j8Q5Q5
4034B061J2r4j19r6o3L5M3LN3m0j49j38K9K05L03K88P8j56k95k07q9j8J44Q9RN3k0j13k01
4063A607k62r1N8o9j11j30L7J59J07R9J74J05L3pj00j38j05M7Qm6M5J00J12j9r5%J07Q4k5
4092A684Pk0l7R2J94J37l9j91j96rJ2r2o9N0K3O0kKJ3L5O5o4j15l9K7m4o7q3j16R1K39J66
4124A714N2m6r9M4J06J2L3K9r4j18k1K1m2j04k4J8mP1L5L4L6N9K6N6J27M0O5J25R7O8j8j92
4156B106j64m8p6K9M4o4o7P7J72M1j4O1k9j69j17On7K2J06l6p9J1p7n9L7j2j09J0K68K75P0
4187B158k4m0j06p6j25q0Q2R1J4K5o5j12j22j82q3Lj8J7K5M8l0l5K30L19J47j0r4n2n6j16
4217A733j19k07k24p7Q2O5j8j30p7J02J78K12J56J34O3m8j31k21j66J1J34N2O5J75J01O4j4
4244A895j36j05R7J57J06J42J39j9j56k01k05m3R3k6r2j31k28q8N4M2P6J96J83p2j74p3J04
4271A535J43J73P1N9J11N9J8r5j47QO3j1p8p8o7m3l6m7P2N3o0p6p6l7O5K5j20r3n4m3M4N1
4303A389R5R9J56J52pj26j49k7L2Pl2RJ51J39Q7Q6o2j08LK3pm2n2J3J06R6k9j21j03m4o0p8
4335A596M0J63J76L6%k5m4l6j59j39n5R6J49J9n3j08j10K0M1K6Q0N6L6Ll8p8j63r9m2m2MR1
4367A441P9J25J82Q4o0j40j16l8R0P0J6J33J00J7poP2K9j09k65k27j44pO0OJ9O2K0o9j29q6
4398A202nJ53K23Q9R2K10P4j71k07j10%J19J38M8jqJj54j67m9j9j1Q1R9M0k9q3r3j9P7R1Q7
4430A698O0P2k5j11k9N2j5J9M6P0J66P4kjj23j54jM3lmM5M6L3j3p2j07j16n9O5J01J22J41
4462B018N1m4k20k27m5k1Rl5r3K2J28J9o1p1K8J1L2J22J14jm4N2J7M5J19J28J90J88L2o0K
4493B405J02O0k7m3l8l3p5q3l0%R6O0j66k44j79j63q6J21J79O8OM1P8R9Q0j47m05l06j04K9
4523A295N9J00J33Q5J06J55R7jj7m2j17j84p8Mo4j57k02j22L4R9P2k3k5M3L2J03J75J74Q2
4552A816nn1l2J5M9J28O2q9r1qR3j2m7R0M1L0j7o0rj3M5O8%q6j54j29l0L6Q1N8K1p8j46r7
4586A479qN3M1O7K4j35j25O6J49J41J32j0j36j36o4k6J3K61K85j3j51k16j39m1m0L1J30K24
4614A856O4PJ4rk6l2J6O6J03R8Q8R2R3r1j77K2N3j65k52j82j10j1M0M5P7O2J0n3O0L4j50j76
4646A466j51j1J42P7K2r7p5N4J11J74N2j05j71j44q2nM0O7J22J00L5pj4K4M8Q1L4l2k6L0J
4677A760n8j43l7M4mp8l9P6P3q0k66k12m3R5J58J60J58Q3J29J51J24k4j11j01q8p8LJ25L2
4706A809j36j2J28J23R9N9k1m3q7k14k19j62M2K16J15j21j47K6J00K3N2J6J51K39J9j56o4
4733A835N4K0Q3K8j75k37pJ02R1R4K5p0n3L7M8o2p4PN6Lq4nq6j10O5J32J07J23J62L0j9M9
4765B169J8j06j25j45j64k4L8j2k7k01j76Q7K34K36J13m3k87k95o0J8Q1J45J54J06N4J28J78
4792B094lj12O3N5j76j79j9J6P4Q3M3k9p5o1L3J70J34l7p9J8R2Lp0j11j45j96j83L0J46m1
4822A538j82j58j05N5P3O6o3j09LQ2N6J0J1R7J61J23k1j09j13k3NQJ9l9l6M3J24Q1M2nnJ4
4854A643L9J5j2O2J81J39j3j18j37rO0N3Oq3j50o3N7O2O0n3r7m0p5k3R0J05L5k3j88l71k95
4885H57q5K19L98L35K15M5jJ05R4K3m5o1j61j29o6j08J5P3Q8J07j13j96j30k4Q2K4j05n9N2
4914A449J12R0K9K10J45r6j13j23j72j21%M0Q3J08J15P8q1j55p3n5O3J90J02j04j74j17o0
4941A370K8J87K09Q8l2k5M8L3M0j00k89j97%J16J08M4R6J41N1J4O1J6p8q1R2J89n8k30q6N8
4971A813J61J14j4m2k4J3q3q7p7l9L1J27M8q9j31p9j6MK3l9r6j21j12P4K20J12K9k7p6N9K01
5002A877R7L6O1M4P4J63L2j20k08k23p3N9L7o5j13m1J5J6j16j32m1L1Op7o1l2J18J63R6Q1
5032A704O6N5rj6M8Q1n5j39qJ05j6j47j17k9NL1N9n3q0O6O9j9o8l9j4K6K6L9K3PM7Q9J17J48
5066B002J07j6p3o7o7l4k0kl6k20k60k2L7o0j6j9m5P2J18J61J40K3m3n1J6J59J44p9k06k9
5096A614J23J63J29K6n6q8k5J04P6j14r9qn3k0J1n2j87j76l7Q3J05P8N9N6J17N9Qk4q0j52
5126A640j99j19J3J39K33J93P0orp0q1j2J3K2n1k2k4m7J6J43J38k2j02j20jJ29J27N1j49k50
5156A643j07O3J55N5n2j03k7k8K6L1J52J67P2jk7l9k2o7k8P8K7j04q3M1R7J0j5J08J05j00
5186B027k43j38J9J49J38Q3N9K6p1j00nN7M7p6j6K1k8p3JR0J7J1n2k28j30J08K18J17kn4O7
5217B039J37nj00j07j47j05lJ17J62j6j42m0Q9J0l6N5Q7J09J55R3j18k41j97J7J16l3j07j24
5245A665r7j4J1j8k9k8R6K13J71j5j26o0J0k3J12J35Q4J67R7l0q8k03k25o2L5J00J00mj9q
5275A947j23j16J9O4J7j03k01j06M9K24J17J6R3L1J26O1o5j40k39j39n5K6k2m9Qrj1N8J61
5304A639M6L6J19nN6O6J2N4M0R2Q5j0nLj23j42q2R7K65J90L2Kn7j71j98j63j04p9j13qJ36
5335A710O4n4Q8J44Qj05j37j35K0J0j60j02N6Q6P7J29M7K2P2n3j30p8J2J15P8jq5q2n1P7K06
5366A848J21Kr6nQ8L5jj8oN0J60J11j8m3r3k02j83n6n5p5L9RRR5p9q8o2qJ72J71L0k2P5N5
5400A960M6O1k5q2p1l8kM6M4N0J9j58k36o5J50K06K08P9j54k18k11j57J16L14K03j7p7j73
5428A818j92p4j00q6Q1J76R8R9M0p7p2J7L4J04J09L8J0m3k5M5M6n5j49m4L5K9n2j01q3M1P
5459A674M1J01J23J04pl1o2p0j18j42m9R5J99J08o0j40p1P2K5nM4J01J5O3J2j11N8J35J6p1
5489B049K2Q0P8j06k77j65k1j3j3O1P4K6J05L4k3n7j15j18j1J21O4L0O9M4j24k00j14N8M9
5518A607K5J66K24Q9m6k4M1R2O7r0k05k12j15n3l9J8r9j27m4L6Q0J03J48P4k3j34j25n1J02
5547A485P6R3J83%j05q2pJ7L8j2p7L8J4n6j5k7L2P4J24K86K81J12q6j50q8m6o4n9j22j25r9
5578A633j1Q1J47Q2M1K1J7k3k7O0Om3j27j28P4J33N6l4j35k81k20n9m4j64j36MQ3J68K57K57
5608A688J90J01Oj32k26j98j92n3O4J74J80Q0K7j8r9m7M3R7J40J07%q4j06j04n1R7P8pl9J0
5638A726Mk3J8jm5N1J18P3j6j04j00j4L6m7L4O0p3j11n6k8J50J77l3j33k4J09J28J48J12P0
5668B206L6pK3n8j01q6j67q0L1J32J58K9n6q3k3J07M6o6n9Q1J22O7Q0J01P7K8k8j17j55r2
5698B146j05L2Rj35p4l8p6j0K5O0N7L8n1j31j04r6n4N5O5M3%l2qJ62J09j36j07r6q0K7J22
5729A617J59N7O3J43q6k42j23J9N4M4j3j27j09m1k3rP0R8LJ14J84J8j41p6O0P8M5J52J27p6
5759B039r4K4j7r3j04q9o7R3J94j6kK17J47P1j8k00j78m5j0K9J0j02j82j58L3P8N7J16J81
5788A914K2j71j16o7q2n1Q3J35J26O3mk0j3N3p8p2nJ26K63L06J85l1j20j00j62j91j60j85
5816A648j94j32%N1J33J91J40j11j40M9J4j11o9N9J13J07P4O6L6L4K9n6j52r4j6Nk2%N3N9
5846A764K8j1j19j47J0J23J10J43J15L8l7l9p5j31n4q6j53pJ48Q8P3L1R7J21rq6j16LQ2k8
5876A876q3o7o4l0M1N9J9j7q3o2J3J0J5r5p8L2J21L6k3P3P4j00j60n7O8Ro0p1o5l6m9L4N8
5909A338PN6J28Q4j3jJ14J14J0O0Q0Pk9n8j47M2J62L1JP3j9j9O2L2q3j01n0RP2P6j8o3p0q5
5943A802n4M6J31K2j26j47q0N1J95J81jj92k40j17O3J58J24L7k2n7rK7j7r5o4N2L9o4K6J46
5973A815J31M3m1N2K0%N6p6k45j83o2K8Q1J44K13M2j28p8j7j15r4N8J28K9N1n1j38oJ3QJ98
6004A876J88k6m9j8o9n4kP9J99P9n3j72j61P1K32J64K2q8j11k7M8K7l3j70k37k17j03J07J07
6033A609J13J52L1l9k0L9no8M7J20Rm3mo7p8N6j5j67o5K7P1M6nk2O0J44o9q4k4o2lP3J1r3
6067A675j0L0P4K3O4J17N8Pm2j76j48j0J6q5k4K7N8P4M4KN8M9L5l6m7jq5k19k46k7J12J76
6099A543Q2j57j55Lm4r8nN0J24J88R7p8r5J4O7K8J74K73J96L6k20l11k39r3N1M0j2q4o3J48
6129A460K38J69K6rN1M7K7j9o2l6O2J59K9r6m5K4J7J9P6Kj36j62QP4j08q7K4R8J10M3j67j05
6161A731O1K2j6j6Q0J11J2M7M5N5J56O9mr9l20l01o1qj22l6n1j20Q1M5mJ8LQJ13K39J68qj43
6194A755j21pM9o0k5O4R2J37L5o5j77j56MN1K3k4J4R0Q2L4m4j07j41l4J24J25m1j49o3J2l9
6225A438j6J6N1L3P4Q9K8M6Mp0j09%J44J04Q2J82R7j30q0Ok6n4n0j48j24k5k1l4n0m1rk3R
6258A393J36K04K01J66L7j71j45L0P7J0k3p2p5j02p1MN1J03N3r7j18OK39L25J14j84l03j17
6286A671L4P6O9P9l9k19j79l9R9J74Kj40r8P1J34Q3O6ro2m5n8M3O6j4o5K5J44J47j3j46nJ43
6318A995J78K36R4j13j37j66j34k9Mq6k0J51J84K6j37j24lj1L9O7j3j1k4M2Q9J03J26J5NN2
6348B398O7l7j72j48r9j35j15j51o2R2K19K04q4k00RJ18J4R5J34J5l9J04J67nn2J1L7l6o6
6377B283n1l0o0q2j30r5N5R7Q8kj20j29j58r4j1l8l9o4rkj2Q6J04N8J7Q8J93R3q2j55q2N2
6409A769M4j80j94p0L2J04K05J00o0q0m8rJ0Q1j1m7n3j07j3J10L9k4mj9j7K0J9k5j81k01q9
6440A101l1M1J94K15J51J38K3l2J15Q8m1m6oqk2j42j46Q7J05Lm0m7L1o9q8j3Jj2k5l3J2J24
6472A628K15J76Oo8nL0%p7p7p8j7O1K2J6Rm8p7o4k7m3q3o7k4L7J51K00Q4M1M7j6r3j49r4k2
6506A594K6O6J6jO3P3o1k58j43J34J18M7rp4o1K7Q0N3j07j96o5J2k4j3N4K9J17J91P4J02J00
6537A964J28L2k6r8j30o4p9J7M2l2l6lL6l9l4Lk1j9k3O0J79M2j34j28k6n5j20n4R7J26Qk9
6569A584k4J8QKL9k1N9J25K7J5Q3k9k55j62Q7J76J42M4m6m1n2O1R8o2j27j25r4n5j2Ln3q5
6601A328j7J00J85J41J13L2k0r0q2J4Nl9q3j11j9J22K35K09J28L1qo0j49k63k10n7o1k2P8
6630A430O0J08J14J1m4k3N7O9m8q3m3r8p3J1L9m3r6L8J99J22nn3j78j16P8J13J44P7j19j64
6660A484M1J32qJ6K7n4l9%j24j22J36K30J37l2j67k25j19k0K4P7R6j2r8n2P4R5j03r6R6J27
6690A521J2j14j92M8J95N3r6K7J00RjK8Q0R1J59J1j69j13L9M1l0r5r2q0P1J57J22j8o0ol7
6721A661k2n0j00j17k20j55nQ6J41K45J99J35P7k0l4M7N4j24j24JkJ1N0Jo4m8O2J14Q1jj13
6752A766j50r9o5k8J2lO1J19K2l5rOj08q1J67K28K09Q7pk3o3j68j39q1j8K6p5k27q5J6J11
6783A366K64K10J02k9j20j11j05j09r2r5lM4N7J40J32j3j19l9Q3J73P7j17r7j0p9m6M9K2K4
6812A559L8Qk5M2Q4k0j10l7j8n4M1J06j2q1r2r0q0l4kJ8J01N8LR1J17R6j5r6q1K4J76N5j22
6845A648j69o9M4o0n3J2J24K00%j44j26LJ47Q4j16j03P8J96J09j5l4k9j16k04j01j11q2N2
6873A165J03K5l7J1PmJ25J58O1Rk2m7K2q1k14j26Q5J89J29J40J18J23R6k9j33j79j14nm6k0
6903A509o8o9M1Qk8J0M1J34K28L1j70j12m7j49k42n5J23P2O3J55J12l6j49r3N8M8kJ08J71
6932A692M1q9p3%O1j0j08p4lJ3%L0Ko4j20j32P1K42K14J14R9J29K7n3n1q9q4l0k0j9k3n8j07
6965A528p1p4j88n6Q6P6Jj6O5J00N5M1p0p0J00Q6m4n9j14j12r0j0N0j3N4J33J08J47J29j3
6995A759j37r2m5m7o9n4l7n8JO6R8J9J7j3r2j56k08m9J23J32O2Q3J51l9j47p0K8j2n8p2k9
7026A055o4l4Q6J57J87O6o8N0J07P3k2p7r3m6N3P5k1j4j2QL2on3o4k7kqq2p1k0J2j7K3J0n1
7061A142q9o5J1L6Q2J67J59Q6K8j8l5j12j00N4O5O0Nn3o9q1j14k01r7O0R3J74J65N1jm8k3
7092A332mo1p5L5J98J76M1k2j27r6j2P9L7k8mp0k25q9J91J41Lj65k10j36Q1J41n8j08n3M8
7122I60J84J83P0J3n2p6j04j69j10j3M2K8nL7J22J55K2l5n0m5o2p9n8j06O3J10K7l6o2N0J37
7153A141N9j9o3q5m2j4L9P0J00M4j20j03Lk3J6J30J38M9pr3o8J5J8M5J13Q8o0r6m5n9q3j63
7185I25j89j00K1P1oq8L3J38O9L1K0J58J22n1j54p8%n2KL5M2O6N5K4r7j62p3k4rl5j48j77
7217C69r9l5J9J33J81N8l9k5k3k2L0M0J04R6kj5j05p1J6j5R2K05J26K0Pl8m3o8J3M8J9n4o6
7250H56K3lp2r1q7l4Lj9L3J2r5k3O4nr7MP9J1n2L5J78J09J2l9q2j14m0J6r5j7J18L9j18q8
7284D21O5J20k8r9Q5J28m2q1m0o7k3M2P4J43J03l4l3Q8J37M8m8r0o6l1j29j54p9l6p2m5P3
7315C30J96J83P5q8j71j1P4M2m3n9j1L7O8J43J01o9p8k4K8l6j77k07r1Q3J41J08R2k8r5n8
7345D55q8q2j03j42nJ66J81R9k8j07r7o3K6J94J94N2k1KO5K4rQ5J07Np7o0ll8o2k7J0r5j55
7378D03j14k2O8O7K7K8N3O5J0mL0P0L4r2j03r6l6K1j6o2q7p6n3M0J18M3m4k4j7n9ML0j7M9
7412B38J34J24R6J04j7j08l5L9M5L0l8m5n4o1j3Lo0r8n2q4k7qJ2P5Q4J6k1j7K8J00L6q1q1
7445B64k8k7m2l1j07j24O0Q1p6r6QJ53J73J20lj25m3J04O4J1k9n6k6M5Kr5j42q6O0N8QRK5
7478A09M7J02M2p3j13p1L7M0m1L4Q8M7Q1J57P3j6mn9r0j04j00j43j64p3Q0R2L9P4J42Q6m8
7509B71j28r7K8J7K1Q3Q5O8m9j09n0Qk2p0p7m2Q2J54K2j11j23k1k9j9L8O4Mj5m4m3n4p5k9
7542b62L9J25J05Op0j09qJ55J03J8jpj0o1pQ0P7Rp9j34j22j2NNpl7m5R1J46P4l8j01n7m6l4
7577b09m4j1K2L0m9nk5o1N0P7R1J01j9j46j42q3n6m0M1Q5L6j2m0K3j5KK9j6%oo2%L0P7J55
7612a92J08Kl9m9l5jn9m8k7j3n9j02l5L5LpP4J52Q0K4qj4N2P3n4j32j02r2j0M4M2m4p4npk7
7648e46K2L4M3J08N9p3q5r2n3K0J37J38K8r3j29l6OL9P6O2l0j45
7670e10
##ENDNTUPLES=	NMRSPECTRUM
##END=	

##TITLE=	532-150122B
##JCAMPDX=	6.0	$$ NMR Plug-in 1.4 of MestReNova 6.1.1-6384
##BLOCKID=	2
##DATATYPE=	NMRPEAKTABLE
##DATACLASS=	PEAKTABLE
##.OBSERVEFREQUENCY=	75.4677886962890625
##.OBSERVENUCLEUS=	^13C
##NPOINTS=	23
##FIRSTX=	18.093410764118658562
##LASTX=	160.03934597779553428
##XFACTOR=	1
##YFACTOR=	1
##FIRSTY=	366.07445909818972041
##XUNITS=	PPM
##YUNITS=	ARBITRARY UNITS
##PEAKTABLE=	(XY..XY)
18.093410764118658562, 366.07445909818972041
38.61927621946225031, 572.6832852725799512
38.898907183976291435, 1589.1271744682428562
39.17713052021105824, 3121.2640935844356136
39.455770639420862267, 3675.736322499266862
39.734310160491126851, 3144.6970508499189236
40.013213918321177687, 1619.9260587458836653
40.291669083761597392, 596.98857078211187854
60.910148973263389394, 232.47033049986785613
66.529280775143533333, 250.36147371751113155
69.741816230752050387, 261.20382639537598379
70.505264300113793752, 264.61861999462161066
75.313057120289357727, 269.01647794261981517
98.715480567164092918, 270.7973101579127615
103.61253322258629339, 283.30927764960068771
111.68379932667393462, 232.34944531127467826
113.63934071110946888, 278.88270956195867711
114.08404751787661269, 240.52559412752830781
126.41077872503703361, 279.82132899753537458
153.2856221625411024, 257.40493414175188036
154.29576327115935896, 268.42746560239658038
159.06672724361166615, 271.07465797068562097
160.03934597779553428, 249.768013052464255
##END=	

##END=	
