# Supplementary material for: An Improved Helferich Method for the α/β-Stereoselective Synthesis of 4-Methylumbelliferyl Glycosides for the Detection of Microorganisms
Source: Molecules. 2015 Dec 4;20(12):21681–99. doi: 10.3390/molecules201219789 (PMC6331929; doi:10.3390/molecules201219789)
Supplement: Supplementary file 1 [file molecules-20-19789-s001.zip › NMR data.JCAMP/13C-NMR (4e) the a┬-D-xylopyranoside.jcamp]

##TITLE=	533-150201
##JCAMPDX=	6.0	$$ NMR Plug-in 1.4 of MestReNova 6.1.1-6384
##DATATYPE=	LINK
##BLOCKS=	2
##ORIGIN=	Bruker BioSpin GmbH
##OWNER=	nmr

##TITLE=	533-150201
##JCAMPDX=	6.0	$$ NMR Plug-in 1.4 of MestReNova 6.1.1-6384
##BLOCKID=	1
##DATATYPE=	NMRSPECTRUM
##DATACLASS=	NTUPLES
##NUMDIM=	1
##ORIGIN=	Bruker BioSpin GmbH
##OWNER=	nmr
##.OBSERVEFREQUENCY=	75.4677886962890625
##.OBSERVENUCLEUS=	^13C
##.SOLVENTNAME=	9
##.PULSESEQUENCE=	zgdc30
##.ACQUISITIONMODE=	SIMULTANEOUS (DQD)
##$ORIGINALFORMAT=	Bruker XWIN-NMR
##$PARAMETERFILE=	(acqus, ASCII, E:/%E5%9C%A8%E6%89%80%E7%A0%94%E7%A9%B6/%E6%98%BE%E8%89%B2%E5%BA%95%E7%89%A9%E7%A0%94%E7%A9%B6/%E8%AF%BE%E9%A2%98%E5%AE%9E%E9%AA%8C%E8%AE%A1%E5%88%92%E3%80%81%E8%AE%B0%E5%BD%95%E5%8F%8A%E6%80%BB%E7%BB%93/%E6%A0%B8%E7%A3%81%E5%9B%BE%E8%B0%B1/20150212/533-150201%EF%BC%88%E6%9C%A8-%E8%84%B1%EF%BC%89/2/acqus, 0)
$$ ##TITLE= Parameter file, TOPSPIN		Version 1.3
$$ ##JCAMPDX= 5.0
$$ ##DATATYPE= Parameter Values
$$ ##ORIGIN= Bruker BioSpin GmbH
$$ ##OWNER= nmr
$$ $$ 2015-02-05 01:18:34.187 +0800  nmr@NMR
$$ $$ D:\/data/pub/nmr/533-150201/2/acqus
$$ ##$AMP= (0..31)
$$ 100 100 100 100 100 100 100 100 100 100 100 100 100 100 100 100 100 100 
$$ 100 100 100 100 100 100 100 100 100 100 100 100 100 100
$$ ##$ANAVPT= -1
$$ ##$AQSEQ= 0
$$ ##$AQ_mod= 1
$$ ##$AUNM= <au_zg>
$$ ##$AUTOPOS= <36 >
$$ ##$BF1= 75.467749
$$ ##$BF2= 300.13
$$ ##$BF3= 75.467749
$$ ##$BF4= 75.467749
$$ ##$BF5= 500.13
$$ ##$BF6= 500.13
$$ ##$BF7= 500.13
$$ ##$BF8= 500.13
$$ ##$BYTORDA= 1
$$ ##$CFDGTYP= 0
$$ ##$CFRGTYP= 5
$$ ##$CHEMSTR= <none>
$$ ##$CNST= (0..63)
$$ 1 1 145 1 1 1 1 1 1 1 1 1 1 1 1 1 1 1 1 1 1 1 1 1 1 1 1 1 1 1 1 1 1 1 
$$ 1 1 1 1 1 1 1 1 1 1 1 1 1 1 1 1 1 1 1 1 1 1 1 1 1 1 1 1 1 1
$$ ##$CPDPRG= <waltz16>
$$ ##$CPDPRG1= <>
$$ ##$CPDPRG2= <waltz16>
$$ ##$CPDPRG3= <>
$$ ##$CPDPRG4= <mlev>
$$ ##$CPDPRG5= <mlev>
$$ ##$CPDPRG6= <mlev>
$$ ##$CPDPRG7= <mlev>
$$ ##$CPDPRG8= <mlev>
$$ ##$CPDPRGB= <>
$$ ##$CPDPRGT= <>
$$ ##$D= (0..63)
$$ 0 2 0.00345 0 0 0 0 0 0 0.06 0 0.03 2e-05 3e-06 0 0 0.0002 0 0 0 0 0 0 
$$ 0 0 0 0 0 0 0 0 0 0 0 0 0 0 0 0 0 0 0 0 0 0 0 0 0 0 0 0 0 0 0 0 0 0 0 
$$ 0 0 0 0 0 0
$$ ##$DATE= 1423070312
$$ ##$DBL= (0..7)
$$ 120 120 120 120 120 120 120 120
$$ ##$DBP= (0..7)
$$ 150 150 150 150 150 150 150 150
$$ ##$DBP07= 0
$$ ##$DBPNAM0= <>
$$ ##$DBPNAM1= <>
$$ ##$DBPNAM2= <>
$$ ##$DBPNAM3= <>
$$ ##$DBPNAM4= <>
$$ ##$DBPNAM5= <>
$$ ##$DBPNAM6= <>
$$ ##$DBPNAM7= <>
$$ ##$DBPOAL= (0..7)
$$ 0.5 0.5 0.5 0.5 0.5 0.5 0.5 0.5
$$ ##$DBPOFFS= (0..7)
$$ 0 0 0 0 0 0 0 0
$$ ##$DE= 6
$$ ##$DECBNUC= <off>
$$ ##$DECIM= 6
$$ ##$DECNUC= <off>
$$ ##$DECSTAT= 4
$$ ##$DIGMOD= 1
$$ ##$DIGTYP= 9
$$ ##$DL= (0..7)
$$ 0 120 120 120 120 120 120 120
$$ ##$DP= (0..7)
$$ 150 150 150 150 150 150 150 150
$$ ##$DP07= 0
$$ ##$DPNAME0= <>
$$ ##$DPNAME1= <>
$$ ##$DPNAME2= <>
$$ ##$DPNAME3= <>
$$ ##$DPNAME4= <>
$$ ##$DPNAME5= <>
$$ ##$DPNAME6= <>
$$ ##$DPNAME7= <>
$$ ##$DPOAL= (0..7)
$$ 0.5 0.5 0.5 0.5 0.5 0.5 0.5 0.5
$$ ##$DPOFFS= (0..7)
$$ 0 0 0 0 0 0 0 0
$$ ##$DQDMODE= 0
$$ ##$DR= 17
$$ ##$DS= 4
$$ ##$DSLIST= <SSSSSSSSSSSSSSS>
$$ ##$DSPFIRM= 0
$$ ##$DSPFVS= 10
$$ ##$DTYPA= 0
$$ ##$EXP= <C13CPD>
$$ ##$F1LIST= <111111111111111>
$$ ##$F2LIST= <222222222222222>
$$ ##$F3LIST= <333333333333333>
$$ ##$FCUCHAN= (0..9)
$$ 0 1 2 0 0 0 0 0 0 0
$$ ##$FL1= 83
$$ ##$FL2= 83
$$ ##$FL3= 83
$$ ##$FL4= 83
$$ ##$FOV= 20
$$ ##$FQ1LIST= <freqlist>
$$ ##$FQ2LIST= <freqlist>
$$ ##$FQ3LIST= <freqlist>
$$ ##$FQ4LIST= <freqlist>
$$ ##$FQ5LIST= <freqlist>
$$ ##$FQ6LIST= <freqlist>
$$ ##$FQ7LIST= <freqlist>
$$ ##$FQ8LIST= <freqlist>
$$ ##$FRQLO3= 0
$$ ##$FRQLO3N= 0
$$ ##$FS= (0..7)
$$ 83 83 83 83 83 83 83 83
$$ ##$FTLPGN= 0
$$ ##$FW= 93750
$$ ##$FnMODE= 0
$$ ##$GP031= 0
$$ ##$GPNAM0= <SINE.100>
$$ ##$GPNAM1= <SINE.100>
$$ ##$GPNAM10= <SINE.100>
$$ ##$GPNAM11= <SINE.100>
$$ ##$GPNAM12= <SINE.100>
$$ ##$GPNAM13= <SINE.100>
$$ ##$GPNAM14= <SINE.100>
$$ ##$GPNAM15= <SINE.100>
$$ ##$GPNAM16= <SINE.100>
$$ ##$GPNAM17= <SINE.100>
$$ ##$GPNAM18= <SINE.100>
$$ ##$GPNAM19= <SINE.100>
$$ ##$GPNAM2= <SINE.100>
$$ ##$GPNAM20= <SINE.100>
$$ ##$GPNAM21= <SINE.100>
$$ ##$GPNAM22= <SINE.100>
$$ ##$GPNAM23= <SINE.100>
$$ ##$GPNAM24= <SINE.100>
$$ ##$GPNAM25= <SINE.100>
$$ ##$GPNAM26= <SINE.100>
$$ ##$GPNAM27= <SINE.100>
$$ ##$GPNAM28= <SINE.100>
$$ ##$GPNAM29= <SINE.100>
$$ ##$GPNAM3= <SINE.100>
$$ ##$GPNAM30= <SINE.100>
$$ ##$GPNAM31= <SINE.100>
$$ ##$GPNAM4= <SINE.100>
$$ ##$GPNAM5= <SINE.100>
$$ ##$GPNAM6= <SINE.100>
$$ ##$GPNAM7= <SINE.100>
$$ ##$GPNAM8= <SINE.100>
$$ ##$GPNAM9= <SINE.100>
$$ ##$GPX= (0..31)
$$ 0 0 0 0 0 0 0 0 0 0 0 0 0 0 0 0 0 0 0 0 0 0 0 0 0 0 0 0 0 0 0 0
$$ ##$GPY= (0..31)
$$ 0 0 0 0 0 0 0 0 0 0 0 0 0 0 0 0 0 0 0 0 0 0 0 0 0 0 0 0 0 0 0 0
$$ ##$GPZ= (0..31)
$$ 0 0 0 0 0 0 0 0 0 0 0 0 0 0 0 0 0 0 0 0 0 0 0 0 0 0 0 0 0 0 0 0
$$ ##$GRDPROG= <>
$$ ##$GRPDLY= -1
$$ ##$HDDUTY= 20
$$ ##$HDRATE= 20
$$ ##$HGAIN= (0..3)
$$ 0 0 0 0
$$ ##$HL1= 3
$$ ##$HL2= 83
$$ ##$HL3= 83
$$ ##$HL4= 83
$$ ##$HOLDER= 0
$$ ##$HPMOD= (0..7)
$$ 0 0 0 0 0 0 0 0
$$ ##$HPPRGN= 0
$$ ##$IN= (0..31)
$$ 0.001 0.001 0.001 0.001 0.001 0.001 0.001 0.001 0.001 0.001 0.001 0.001 
$$ 0.001 0.001 0.001 0.001 0.001 0.001 0.001 0.001 0.001 0.001 0.001 0.001 
$$ 0.001 0.001 0.001 0.001 0.001 0.001 0.001 0.001
$$ ##$INP= (0..31)
$$ 0 0 0 0 0 0 0 0 0 0 0 0 0 0 0 0 0 0 0 0 0 0 0 0 0 0 0 0 0 0 0 0
$$ ##$INSTRUM= <DPX300>
$$ ##$L= (0..31)
$$ 1 1 1 1 1 1 1 1 1 1 1 1 1 1 1 1 1 1 1 1 1 1 1 1 1 1 1 1 1 1 1 1
$$ ##$LFILTER= 200
$$ ##$LGAIN= -15
$$ ##$LOCKED= no
$$ ##$LOCKFLD= 3954
$$ ##$LOCKGN= 118.300003051758
$$ ##$LOCKPOW= -5
$$ ##$LOCKPPM= 2.49000000953674
$$ ##$LOCNUC= <2H>
$$ ##$LOCPHAS= 25
$$ ##$LOCSHFT= yes
$$ ##$LOCSW= 0
$$ ##$LTIME= 0.136000007390976
$$ ##$MASR= 4200
$$ ##$MASRLST= <masrlst>
$$ ##$NBL= 1
$$ ##$NC= -1
$$ ##$NS= 1000
$$ ##$NUC1= <13C>
$$ ##$NUC2= <1H>
$$ ##$NUC3= <off>
$$ ##$NUC4= <off>
$$ ##$NUC5= <off>
$$ ##$NUC6= <off>
$$ ##$NUC7= <off>
$$ ##$NUC8= <off>
$$ ##$NUCLEI= 0
$$ ##$NUCLEUS= <off>
$$ ##$O1= 7546.30085260999
$$ ##$O2= 1200.5199999976
$$ ##$O3= 7546.30085260999
$$ ##$O4= 7546.30085260999
$$ ##$O5= 0
$$ ##$O6= 0
$$ ##$O7= 0
$$ ##$O8= 0
$$ ##$OBSCHAN= (0..9)
$$ 0 0 0 0 0 0 0 0 0 0
$$ ##$OVERFLW= 0
$$ ##$P= (0..63)
$$ 9 9 18 13 26 0 0 0 0 0 0 0 0 0 0 200000 1000 2500 0 600 2500 0 0 0 0 0 
$$ 0 9 1000 0 0 0 0 0 0 0 0 0 0 0 0 0 0 0 0 0 0 0 0 0 0 0 0 0 0 0 0 0 0 0 
$$ 0 0 0 0
$$ ##$PAPS= 2
$$ ##$PARMODE= 0
$$ ##$PCPD= (0..9)
$$ 100 100 80 100 100 100 100 100 100 100
$$ ##$PHCOR= (0..31)
$$ 0 0 0 0 0 0 0 0 0 0 0 0 0 0 0 0 0 0 0 0 0 0 0 0 0 0 0 0 0 0 0 0
$$ ##$PHP= 2
$$ ##$PH_ref= 0
$$ ##$PL= (0..63)
$$ 120 -1 0 120 120 120 120 120 120 120 120 120 15.8 15.8 120 120 120 120 
$$ -1 120 120 120 120 120 120 120 120 120 120 120 15.8 120 120 120 120 120 
$$ 120 120 120 120 120 120 120 120 120 120 120 120 120 120 120 120 120 120 
$$ 120 120 120 120 120 120 120 120 120 120
$$ ##$POWMOD= 0
$$ ##$PR= 4
$$ ##$PRECHAN= (0..15)
$$ -1 3 -1 2 0 -1 -1 -1 -1 -1 -1 -1 -1 -1 -1 -1
$$ ##$PRGAIN= 0
$$ ##$PROBHD= <5 mm PABBO BB/19F-1H/D Z-GRD Z104275/0178
$$ >
$$ ##$PROSOL= no
$$ ##$PULPROG= <zgdc30>
$$ ##$PW= 0
$$ ##$PYNM= <acqu.py>
$$ ##$PYNMP= <proc.py>
$$ ##$QNP= 1
$$ ##$RD= 0
$$ ##$RECCHAN= (0..15)
$$ -1 -1 -1 -1 -1 -1 -1 -1 -1 -1 -1 -1 -1 -1 -1 -1
$$ ##$RECPH= 0
$$ ##$RG= 1824.6
$$ ##$RO= 20
$$ ##$ROUTWD1= (0..23)
$$ 1 0 0 0 0 1 0 0 0 0 0 1 0 0 0 1 0 0 0 0 0 0 0 0
$$ ##$ROUTWD2= (0..23)
$$ 1 0 0 0 0 1 0 0 0 0 0 0 0 0 0 0 0 0 0 0 0 0 0 0
$$ ##$RPUUSED= (0..8)
$$ 0 0 0 0 0 0 0 0 0
$$ ##$RSEL= (0..9)
$$ 0 1 2 0 0 0 0 0 0 0
$$ ##$S= (0..7)
$$ 83 25 26 83 26 83 83 83
$$ ##$SEOUT= 0
$$ ##$SFO1= 75.4752953008526
$$ ##$SFO2= 300.13120052
$$ ##$SFO3= 75.4752953008526
$$ ##$SFO4= 75.4752953008526
$$ ##$SFO5= 500.13
$$ ##$SFO6= 500.13
$$ ##$SFO7= 500.13
$$ ##$SFO8= 500.13
$$ ##$SOLVENT= <DMSO>
$$ ##$SP= (0..31)
$$ 1 120 120 120 0 0 120 120 0 0 0 120 0 0 120 0 150 150 120 120.87 118.96 
$$ 122.27 114.95 150 150 150 150 150 150 120 150 120
$$ ##$SP07= 0
$$ ##$SPECTR= 0
$$ ##$SPNAM0= <gauss>
$$ ##$SPNAM1= <Gaus1.1000>
$$ ##$SPNAM10= <gauss>
$$ ##$SPNAM11= <Gaus1.1000>
$$ ##$SPNAM12= <gauss>
$$ ##$SPNAM13= <gauss>
$$ ##$SPNAM14= <Gaus1.1000>
$$ ##$SPNAM15= <Gaus1.1000>
$$ ##$SPNAM16= <gauss>
$$ ##$SPNAM17= <gauss>
$$ ##$SPNAM18= <Gaus1.1000>
$$ ##$SPNAM19= <Gaus1.1000>
$$ ##$SPNAM2= <Gaus1.1000>
$$ ##$SPNAM20= <Gaus1.1000>
$$ ##$SPNAM21= <Gaus1.1000>
$$ ##$SPNAM22= <Gaus1.1000>
$$ ##$SPNAM23= <gauss>
$$ ##$SPNAM24= <gauss>
$$ ##$SPNAM25= <gauss>
$$ ##$SPNAM26= <gauss>
$$ ##$SPNAM27= <gauss>
$$ ##$SPNAM28= <gauss>
$$ ##$SPNAM29= <Gaus1.1000>
$$ ##$SPNAM3= <Gaus1.1000>
$$ ##$SPNAM30= <gauss>
$$ ##$SPNAM31= <Gaus1.1000>
$$ ##$SPNAM4= <gauss>
$$ ##$SPNAM5= <gauss>
$$ ##$SPNAM6= <Gaus1.1000>
$$ ##$SPNAM7= <Gaus1.1000>
$$ ##$SPNAM8= <gauss>
$$ ##$SPNAM9= <gauss>
$$ ##$SPOAL= (0..31)
$$ 0.5 0.5 0.5 0.5 0.5 0.5 0.5 0.5 0.5 0.5 0.5 0.5 0.5 0.5 0.5 0.5 0.5 0.5 
$$ 0.5 0.5 0.5 0.5 0.5 0.5 0.5 0.5 0.5 0.5 0.5 0.5 0.5 0.5
$$ ##$SPOFFS= (0..31)
$$ 0 0 0 0 0 0 0 0 0 0 0 0 0 0 0 0 0 0 0 0 0 0 0 0 0 0 0 0 0 0 0 0
$$ ##$SUBNAM0= <"">
$$ ##$SUBNAM1= <"">
$$ ##$SUBNAM2= <"">
$$ ##$SUBNAM3= <"">
$$ ##$SUBNAM4= <"">
$$ ##$SUBNAM5= <"">
$$ ##$SUBNAM6= <"">
$$ ##$SUBNAM7= <"">
$$ ##$SUBNAM8= <"">
$$ ##$SUBNAM9= <"">
$$ ##$SW= 259.791539193003
$$ ##$SWIBOX= (0..15)
$$ 0 1 3 4 0 0 0 0 0 0 0 0 0 0 0 0
$$ ##$SW_h= 19607.8431372549
$$ ##$TD= 65536
$$ ##$TD0= 1
$$ ##$TE= 296.16
$$ ##$TE2= 300
$$ ##$TE3= 300
$$ ##$TEG= 300
$$ ##$TL= (0..7)
$$ 0 120 120 120 120 120 120 120
$$ ##$TP= (0..7)
$$ 150 150 150 150 150 150 150 150
$$ ##$TP07= 0
$$ ##$TPNAME0= <>
$$ ##$TPNAME1= <>
$$ ##$TPNAME2= <>
$$ ##$TPNAME3= <>
$$ ##$TPNAME4= <>
$$ ##$TPNAME5= <>
$$ ##$TPNAME6= <>
$$ ##$TPNAME7= <>
$$ ##$TPOAL= (0..7)
$$ 0.5 0.5 0.5 0.5 0.5 0.5 0.5 0.5
$$ ##$TPOFFS= (0..7)
$$ 0 0 0 0 0 0 0 0
$$ ##$TUNHIN= 0
$$ ##$TUNHOUT= 0
$$ ##$TUNXOUT= 0
$$ ##$USERA1= <user>
$$ ##$USERA2= <user>
$$ ##$USERA3= <user>
$$ ##$USERA4= <user>
$$ ##$USERA5= <user>
$$ ##$V9= 5
$$ ##$VALIST= <valist>
$$ ##$VCLIST= <CCCCCCCCCCCCCCC>
$$ ##$VD= 0
$$ ##$VDLIST= <DDDDDDDDDDDDDDD>
$$ ##$VPLIST= <PPPPPPPPPPPPPPP>
$$ ##$VTLIST= <TTTTTTTTTTTTTTT>
$$ ##$WBST= 1024
$$ ##$WBSW= 4
$$ ##$XGAIN= (0..3)
$$ 0 0 0 0
$$ ##$XL= 0
$$ ##$YL= 0
$$ ##$YMAX_a= 1421998
$$ ##$YMIN_a= -4136483
$$ ##$ZGOPTNS= <>
$$ ##$ZL1= 120
$$ ##$ZL2= 120
$$ ##$ZL3= 120
$$ ##$ZL4= 120
$$ ##END=
$$ 
##$PARAMETERFILE=	(audita.txt, ASCII, E:/%E5%9C%A8%E6%89%80%E7%A0%94%E7%A9%B6/%E6%98%BE%E8%89%B2%E5%BA%95%E7%89%A9%E7%A0%94%E7%A9%B6/%E8%AF%BE%E9%A2%98%E5%AE%9E%E9%AA%8C%E8%AE%A1%E5%88%92%E3%80%81%E8%AE%B0%E5%BD%95%E5%8F%8A%E6%80%BB%E7%BB%93/%E6%A0%B8%E7%A3%81%E5%9B%BE%E8%B0%B1/20150212/533-150201%EF%BC%88%E6%9C%A8-%E8%84%B1%EF%BC%89/2/audita.txt, 0)
$$ ##TITLE= Audit trail, TOPSPIN		Version 1.3
$$ ##JCAMPDX= 5.01
$$ ##ORIGIN= Bruker BioSpin GmbH
$$ ##OWNER= nmr
$$ $$ D:\/data/pub/nmr/533-150201/2/audita.txt
$$ ##AUDIT TRAIL=  $$ (NUMBER, WHEN, WHO, WHERE, VERSION, WHAT)
$$ (   1,<2015-02-05 01:18:33.093 +0800>,<nmr>,<NMR>,<TOPSPIN 1.3>,
$$       <created by zg
$$ 	started at 2015-02-05 00:16:00.609 +0800,
$$ 	POWCHK disabled, PULCHK disabled
$$        configuration hash MD5:
$$        DF A6 11 CE 2A 02 50 55 3E 86 D8 82 5B AB EC 40
$$        data hash MD5: 64K
$$        0A 68 25 E8 62 D9 42 C4 3C 35 36 21 E1 76 A9 37>)
$$ (   2,<2015-02-05 01:18:38.343 +0800>,<nmr>,<NMR>,<TOPSPIN 1.3>,
$$       <user comment:
$$        ICON-NMR User ID: pub
$$        data hash MD5: 64K
$$        0A 68 25 E8 62 D9 42 C4 3C 35 36 21 E1 76 A9 37>)
$$ ##END=
$$ 
$$ $$ hash MD5
$$ $$ 61 F7 FC 95 E6 DD 6E 72 B0 F6 FF 29 E8 B8 AC 30
$$ 
##$PARAMETERFILE=	(auditp.txt, ASCII, E:/%E5%9C%A8%E6%89%80%E7%A0%94%E7%A9%B6/%E6%98%BE%E8%89%B2%E5%BA%95%E7%89%A9%E7%A0%94%E7%A9%B6/%E8%AF%BE%E9%A2%98%E5%AE%9E%E9%AA%8C%E8%AE%A1%E5%88%92%E3%80%81%E8%AE%B0%E5%BD%95%E5%8F%8A%E6%80%BB%E7%BB%93/%E6%A0%B8%E7%A3%81%E5%9B%BE%E8%B0%B1/20150212/533-150201%EF%BC%88%E6%9C%A8-%E8%84%B1%EF%BC%89/2/pdata/1/auditp.txt, 0)
$$ ##TITLE= Audit trail, TOPSPIN		Version 1.3
$$ ##JCAMPDX= 5.01
$$ ##ORIGIN= Bruker BioSpin GmbH
$$ ##OWNER= nmr
$$ $$ D:\/data/pub/nmr/533-150201/2/pdata/1/auditp.txt
$$ ##AUDIT TRAIL=  $$ (NUMBER, WHEN, WHO, WHERE, VERSION, WHAT)
$$ (   1,<2015-02-05 01:18:33.093 +0800>,<nmr>,<NMR>,<TOPSPIN 1.3>,
$$       <created by zg
$$ 	started at 2015-02-05 00:16:00.609 +0800,
$$ 	POWCHK disabled, PULCHK disabled
$$        configuration hash MD5:
$$        DF A6 11 CE 2A 02 50 55 3E 86 D8 82 5B AB EC 40
$$        data hash MD5: 64K
$$        0A 68 25 E8 62 D9 42 C4 3C 35 36 21 E1 76 A9 37>)
$$ (   2,<2015-02-05 01:18:38.046 +0800>,<nmr>,<NMR>,<TOPSPIN 1.3>,
$$       <Start of raw data processing
$$        ef BC_mod = 2 LB = 1 FT_mod = 6 PKNL = 1 SI = 32K 
$$        data hash MD5: 32K
$$        91 05 F5 CC 2E 74 3D 3E 91 79 B9 8E 02 42 16 20>)
$$ (   3,<2015-02-05 01:18:38.203 +0800>,<nmr>,<NMR>,<TOPSPIN 1.3>,
$$       <apk 
$$        data hash MD5: 32K
$$        77 3F B3 EE 2E 55 69 2E 22 9A 7A 93 58 B6 2A E6>)
$$ (   4,<2015-02-05 01:18:38.281 +0800>,<nmr>,<NMR>,<TOPSPIN 1.3>,
$$       <abs ABSG = 5 
$$        data hash MD5: 32K
$$        02 9C B2 53 6B D1 C0 EA 27 6A 90 AC 30 56 C2 27>)
$$ (   5,<2015-02-05 01:18:38.359 +0800>,<nmr>,<NMR>,<TOPSPIN 1.3>,
$$       <user comment:
$$        ICON-NMR User ID: pub
$$        data hash MD5: 32K
$$        02 9C B2 53 6B D1 C0 EA 27 6A 90 AC 30 56 C2 27>)
$$ ##END=
$$ 
$$ $$ hash MD5
$$ $$ 0B 71 B4 E8 74 77 C8 38 E3 10 04 2C D8 CB 09 4C
$$ 
##$PARAMETERFILE=	(cpdprg2, ASCII, E:/%E5%9C%A8%E6%89%80%E7%A0%94%E7%A9%B6/%E6%98%BE%E8%89%B2%E5%BA%95%E7%89%A9%E7%A0%94%E7%A9%B6/%E8%AF%BE%E9%A2%98%E5%AE%9E%E9%AA%8C%E8%AE%A1%E5%88%92%E3%80%81%E8%AE%B0%E5%BD%95%E5%8F%8A%E6%80%BB%E7%BB%93/%E6%A0%B8%E7%A3%81%E5%9B%BE%E8%B0%B1/20150212/533-150201%EF%BC%88%E6%9C%A8-%E8%84%B1%EF%BC%89/2/cpdprg2, 0)
$$ 1 pcpd*3:180
$$   pcpd*4:0
$$   pcpd*2:180
$$   pcpd*3:0
$$   pcpd  :180
$$   pcpd*2:0
$$   pcpd*4:180
$$   pcpd*2:0
$$   pcpd*3:180
$$ 2 pcpd*3:0
$$   pcpd*4:180
$$   pcpd*2:0
$$   pcpd*3:180
$$   pcpd  :0
$$   pcpd*2:180
$$   pcpd*4:0
$$   pcpd*2:180
$$   pcpd*3:0
$$   lo to 2 times 2
$$ 3 pcpd*3:180
$$   pcpd*4:0
$$   pcpd*2:180
$$   pcpd*3:0
$$   pcpd  :180
$$   pcpd*2:0
$$   pcpd*4:180
$$   pcpd*2:0
$$   pcpd*3:180
$$   jump to 1
$$ 
##$PARAMETERFILE=	(format.temp, ASCII, E:/%E5%9C%A8%E6%89%80%E7%A0%94%E7%A9%B6/%E6%98%BE%E8%89%B2%E5%BA%95%E7%89%A9%E7%A0%94%E7%A9%B6/%E8%AF%BE%E9%A2%98%E5%AE%9E%E9%AA%8C%E8%AE%A1%E5%88%92%E3%80%81%E8%AE%B0%E5%BD%95%E5%8F%8A%E6%80%BB%E7%BB%93/%E6%A0%B8%E7%A3%81%E5%9B%BE%E8%B0%B1/20150212/533-150201%EF%BC%88%E6%9C%A8-%E8%84%B1%EF%BC%89/2/format.temp, 0)
$$ EDIT_PAR COMMAND FILE
$$ 
$$ DI_MODE         LONG
$$ ED_ENTRY        ACQU
$$ ORDER           FILE
$$ 
$$ 
$$ HEADER		"F2 - Acquisition Parameters"
$$ T_NAME		Date_
$$ 		TYPE	R64
$$ 		CLASS	ACQU
$$ 		SUBRANGE 0.0 50000000
$$ 		REL	"Date_=itodate(DATE)"
$$ 		INV_REL	"DATE=datetoi(Date_,DATE)"
$$ 		FORMAT	"%14.0f"
$$ 		TEXT	" "
$$ END
$$ T_NAME		Time
$$ 		TYPE	R32
$$ 		CLASS	ACQU
$$ 		SUBRANGE 0.0 1000000
$$ 		REL	"Time=itotime(DATE)"
$$ 		INV_REL	"DATE=timetoi(Time,DATE)"
$$ 		FORMAT	"%14.2f"
$$ 		TEXT	" "
$$ END
$$ NAME		INSTRUM
$$ 		TEXT	" "
$$ END
$$ NAME		PROBHD
$$ 		FORMAT	"%14.14s"
$$ 		TEXT	" "
$$ END
$$ NAME		PULPROG
$$ 		TEXT	" "
$$ END
$$ NAME		TD
$$ 		TEXT	" "
$$ END
$$ NAME		SOLVENT
$$ 		TEXT	" "
$$ END
$$ NAME		NS
$$ 		TEXT	" "
$$ END
$$ NAME		DS
$$ 		TEXT	" "
$$ END
$$ T_NAME		SWH
$$ 		TYPE	R32
$$ 		CLASS	ACQU
$$ 		SUBRANGE 0.0 1e8
$$ 		REL	"SWH=SW*SFO1"
$$ 		INV_REL "SW=SWH/SFO1"
$$ 		UNIT	"Hz"
$$ 		FORMAT	"%14.3f Hz"
$$ 		TEXT	" "
$$ END
$$ T_NAME          FIDRES
$$                 TYPE    R32
$$                 CLASS   ACQU
$$                 SUBRANGE 0.0 100000
$$                 REL     "FIDRES=SW*SFO1/TD"
$$                 INV_REL "TD = nextpow(SW*SFO1/FIDRES)"
$$ 		UNIT	"Hz"
$$ 		FORMAT	"%14.6f Hz"
$$ 		TEXT	" "
$$ END
$$ T_NAME          AQ
$$ 		TYPE	R32
$$ 		CLASS	ACQU
$$ 		SUBRANGE 0.0 1000
$$ 		REL	"AQ=aqcalc(SW,SFO1,TD,DIGTYP)"
$$ 		INV_REL	"TD=tdcalc(SW,SFO1,1.0e6*AQ,DIGTYP)"
$$ 		UNIT	"sec"
$$ 		FORMAT	"%14.7f sec"
$$ 		TEXT	" "
$$ END
$$ NAME		RG
$$ 		TEXT	" "
$$ END
$$ T_NAME          DW
$$ 		TYPE	R32
$$ 		CLASS	ACQU
$$ 		SUBRANGE 0.0 1000000
$$ 		REL	"DW=1/(2*SW*SFO1)"
$$ 		INV_REL	"SW=1000000/(2*(0.005+DW)*SFO1)"
$$ 		UNIT	"usec"
$$ 		FORMAT	"%14.3lf usec"
$$ 		TEXT	" "
$$ END
$$ NAME		DE
$$ 		FORMAT	"%14.2f usec"
$$ 		TEXT	" "
$$ END
$$ NAME		TE
$$ 		FORMAT	"%14.1f K"
$$ 		TEXT	" "
$$ END
$$ T_NAME		D1
$$ 		TYPE	R32
$$ 		CLASS	ACQU
$$ 		SUBRANGE 0.0 1e38
$$ 		REL	"D1=D[1]"
$$ 		INV_REL	"D[1]=D1"
$$ 		UNIT	"sec"
$$ 		FORMAT	"%14.8f sec"
$$ 		TEXT	" "
$$ END
$$ T_NAME		d11
$$ 		TYPE	R32
$$ 		SUBRANGE 0.0 1e8
$$ 		CLASS	ACQU
$$ 		REL	"d11=30m"
$$ 		INV_REL	"D[0]=d11"
$$ 		UNIT	"sec"
$$ 		TEXT	" "
$$ 		FORMAT	"%14.8f sec"
$$ 		NONEDIT
$$ END
$$ NAME		TD0
$$ 		TEXT	" "
$$ END
$$ HEADER		"======== CHANNEL f1 ========"
$$ NAME		NUC1
$$ 		NONEDIT
$$ 		TEXT	" "
$$ END
$$ T_NAME		P1
$$ 		TYPE	R32
$$ 		CLASS	ACQU
$$ 		SUBRANGE 0.0 1.0e10
$$ 		REL	"P1=P[1]"
$$ 		INV_REL	"P[1]=P1"
$$ 		UNIT	"usec"
$$ 		FORMAT	"%14.2f usec"
$$ 		TEXT	" "
$$ END
$$ T_NAME		PL1
$$ 		TYPE	R32
$$ 		CLASS	ACQU
$$ 		SUBRANGE -6.0 1e38
$$ 		REL	"PL1=PL[1]"
$$ 		INV_REL	"PL[1]=PL1"
$$ 		UNIT	"dB"
$$ 		FORMAT	"%14.2f dB"
$$ 		TEXT	" "
$$ END
$$ NAME		SFO1
$$ 		FORMAT	"%14.7f MHz"
$$ 		TEXT	" "
$$ END
$$ HEADER		"======== CHANNEL f2 ========"
$$ NAME		CPDPRG2
$$ 		TEXT	" "
$$ END
$$ NAME		NUC2
$$ 		NONEDIT
$$ 		TEXT	" "
$$ END
$$ T_NAME		PCPD2
$$ 		TYPE	R32
$$ 		CLASS	ACQU
$$ 		SUBRANGE 0 1e38
$$ 		REL	"PCPD2=PCPD[2]"
$$ 		INV_REL	"PCPD[2]=PCPD2"
$$ 		UNIT	"usec"
$$ 		FORMAT	"%14.2f usec"
$$ 		TEXT	" "
$$ END
$$ T_NAME		PL2
$$ 		TYPE	R32
$$ 		CLASS	ACQU
$$ 		SUBRANGE -6.0 1e38
$$ 		REL	"PL2=PL[2]"
$$ 		INV_REL	"PL[2]=PL2"
$$ 		UNIT	"dB"
$$ 		FORMAT	"%14.2f dB"
$$ 		TEXT	" "
$$ END
$$ T_NAME		PL12
$$ 		TYPE	R32
$$ 		CLASS	ACQU
$$ 		SUBRANGE -6.0 1e38
$$ 		REL	"PL12=PL[12]"
$$ 		INV_REL	"PL[12]=PL12"
$$ 		UNIT	"dB"
$$ 		FORMAT	"%14.2f dB"
$$ 		TEXT	" "
$$ END
$$ NAME		SFO2
$$ 		FORMAT	"%14.7f MHz"
$$ 		TEXT	" "
$$ END
$$ 
##$PARAMETERFILE=	(parm.txt, ASCII, E:/%E5%9C%A8%E6%89%80%E7%A0%94%E7%A9%B6/%E6%98%BE%E8%89%B2%E5%BA%95%E7%89%A9%E7%A0%94%E7%A9%B6/%E8%AF%BE%E9%A2%98%E5%AE%9E%E9%AA%8C%E8%AE%A1%E5%88%92%E3%80%81%E8%AE%B0%E5%BD%95%E5%8F%8A%E6%80%BB%E7%BB%93/%E6%A0%B8%E7%A3%81%E5%9B%BE%E8%B0%B1/20150212/533-150201%EF%BC%88%E6%9C%A8-%E8%84%B1%EF%BC%89/2/pdata/1/parm.txt, 0)
$$ 
$$ Current Data Parameters
$$ NAME         533-150201                
$$ EXPNO                 2                
$$ PROCNO                1                
$$ 
$$ F2 - Acquisition Parameters
$$ Date_          20150205                
$$ Time               1.18                
$$ INSTRUM          DPX300                
$$ PROBHD   5 mm PABBO BB/                
$$ PULPROG          zgdc30                
$$ TD                65536                
$$ SOLVENT            DMSO                
$$ NS                 1000                
$$ DS                    4                
$$ SWH           19607.844 Hz             
$$ FIDRES         0.299192 Hz             
$$ AQ            1.6712180 sec            
$$ RG               1824.6                
$$ DW               25.500 usec           
$$ DE                 6.00 usec           
$$ TE                296.2 K              
$$ D1           2.00000000 sec            
$$ d11          0.03000000 sec            
$$ TD0                   1                
$$ 
$$ ======== CHANNEL f1 ========
$$ NUC1                13C                
$$ P1                 9.00 usec           
$$ PL1               -1.00 dB             
$$ SFO1         75.4752953 MHz            
$$ 
$$ ======== CHANNEL f2 ========
$$ CPDPRG2         waltz16                
$$ NUC2                 1H                
$$ PCPD2             80.00 usec           
$$ PL2                0.00 dB             
$$ PL12              15.80 dB             
$$ SFO2        300.1312005 MHz            
$$ 
$$ F2 - Processing parameters
$$ SI                32768                
$$ SF           75.4677867 MHz            
$$ WDW                  EM                
$$ SSB                   0                
$$ LB                 1.00 Hz             
$$ GB                    0                
$$ PC                 1.40                
$$ 
##$PARAMETERFILE=	(peak.txt, ASCII, E:/%E5%9C%A8%E6%89%80%E7%A0%94%E7%A9%B6/%E6%98%BE%E8%89%B2%E5%BA%95%E7%89%A9%E7%A0%94%E7%A9%B6/%E8%AF%BE%E9%A2%98%E5%AE%9E%E9%AA%8C%E8%AE%A1%E5%88%92%E3%80%81%E8%AE%B0%E5%BD%95%E5%8F%8A%E6%80%BB%E7%BB%93/%E6%A0%B8%E7%A3%81%E5%9B%BE%E8%B0%B1/20150212/533-150201%EF%BC%88%E6%9C%A8-%E8%84%B1%EF%BC%89/2/pdata/1/peak.txt, 0)
$$ DU=D:\, USER=pub, NAME=533-150201, EXPNO=2, PROCNO=1
$$ F1=229.402ppm, F2=-30.415ppm, MI=0.00cm, MAXI=17.50cm, PC=1.400
$$      #     ADDRESS            FREQUENCY         INTENSITY
$$                            [Hz]        [PPM]
$$      1      8749.8    12076.744     160.0251         0.90
$$      2      8774.4    12062.059     159.8306         1.01
$$      3      9468.0    11647.010     154.3309         1.13
$$      4      9602.2    11566.717     153.2669         0.96
$$      5     12986.0     9541.881     126.4365         1.05
$$      6     14545.4     8608.754     114.0719         0.94
$$      7     14648.4     8547.132     113.2554         1.07
$$      8     14843.8     8430.221     111.7062         0.81
$$      9     15934.6     7777.455     103.0566         1.08
$$     10     16289.9     7564.903     100.2402         1.18
$$     11     19312.9     5755.982      76.2707         1.20
$$     12     19739.0     5500.966      72.8916         1.24
$$     13     20203.4     5223.121      69.2099         1.14
$$     14     20648.3     4956.896      65.6823         0.87
$$     15     23850.2     3040.904      40.2941         2.10
$$     16     23885.3     3019.895      40.0157         6.41
$$     17     23920.5     2998.855      39.7369        12.80
$$     18     23938.3     2988.177      39.5954         0.77
$$     19     23955.7     2977.813      39.4581        15.00
$$     20     23990.8     2956.777      39.1793        12.75
$$     21     24025.9     2935.752      38.9007         6.30
$$     22     24061.1     2914.716      38.6220         2.07
$$     23     26650.1     1365.486      18.0936         1.64
$$ 
##$PARAMETERFILE=	(procs, ASCII, E:/%E5%9C%A8%E6%89%80%E7%A0%94%E7%A9%B6/%E6%98%BE%E8%89%B2%E5%BA%95%E7%89%A9%E7%A0%94%E7%A9%B6/%E8%AF%BE%E9%A2%98%E5%AE%9E%E9%AA%8C%E8%AE%A1%E5%88%92%E3%80%81%E8%AE%B0%E5%BD%95%E5%8F%8A%E6%80%BB%E7%BB%93/%E6%A0%B8%E7%A3%81%E5%9B%BE%E8%B0%B1/20150212/533-150201%EF%BC%88%E6%9C%A8-%E8%84%B1%EF%BC%89/2/pdata/1/procs, 0)
$$ ##TITLE= Parameter file, TOPSPIN		Version 1.3
$$ ##JCAMPDX= 5.0
$$ ##DATATYPE= Parameter Values
$$ ##ORIGIN= Bruker BioSpin GmbH
$$ ##OWNER= nmr
$$ $$ 2015-02-05 08:46:15.453 +0800  nmr@NMR
$$ $$ d:/data/pub/nmr/533-150201/2/pdata/1//procs
$$ ##$ABSF1= 229.4024
$$ ##$ABSF2= -30.41498
$$ ##$ABSG= 5
$$ ##$ABSL= 3
$$ ##$ALPHA= 0
$$ ##$AQORDER= 0
$$ ##$ASSFAC= 0
$$ ##$ASSFACI= 0
$$ ##$ASSFACX= 0
$$ ##$ASSWID= 0
$$ ##$AUNMP= <proc_1dnp>
$$ ##$AXLEFT= 0
$$ ##$AXRIGHT= 0
$$ ##$AXTYPE= 0
$$ ##$AXUNIT= <>
$$ ##$AZFE= 0.1
$$ ##$AZFW= 0.5
$$ ##$BCFW= 0
$$ ##$BC_mod= 2
$$ ##$BYTORDP= 0
$$ ##$COROFFS= 0
$$ ##$CY= 15
$$ ##$DATMOD= 1
$$ ##$DC= 0
$$ ##$DFILT= <>
$$ ##$DTYPP= 0
$$ ##$F1P= 229.402404785156
$$ ##$F2P= -30.4149820211379
$$ ##$FCOR= 0.5
$$ ##$FTSIZE= 32768
$$ ##$FT_mod= 6
$$ ##$GAMMA= 0
$$ ##$GB= 0
$$ ##$INTBC= 1
$$ ##$INTSCL= 1
$$ ##$ISEN= 30
$$ ##$LB= 1
$$ ##$LEV0= 0
$$ ##$LPBIN= 0
$$ ##$MAXI= 17.49649
$$ ##$MC2= 0
$$ ##$MEAN= 0
$$ ##$ME_mod= 0
$$ ##$MI= 0
$$ ##$NCOEF= 0
$$ ##$NC_proc= -2
$$ ##$NLEV= 6
$$ ##$NOISF1= 0
$$ ##$NOISF2= 0
$$ ##$NSP= 0
$$ ##$NTH_PI= 0
$$ ##$NZP= 0
$$ ##$OFFSET= 229.4024
$$ ##$PC= 1.4
$$ ##$PHC0= -50.1564
$$ ##$PHC1= 48.42717
$$ ##$PH_mod= 1
$$ ##$PKNL= yes
$$ ##$PPARMOD= 0
$$ ##$PPDIAG= 0
$$ ##$PPIPTYP= 0
$$ ##$PPMPNUM= 100
$$ ##$PPRESOL= 1
$$ ##$PSCAL= 0
$$ ##$PSIGN= 0
$$ ##$REVERSE= no
$$ ##$SF= 75.4677867338934
$$ ##$SI= 32768
$$ ##$SIGF1= 0
$$ ##$SIGF2= 0
$$ ##$SINO= 80
$$ ##$SIOLD= 32768
$$ ##$SREGLST= <13C.DMSO>
$$ ##$SSB= 0
$$ ##$STSI= 32768
$$ ##$STSR= 0
$$ ##$SW_p= 19607.8431372549
$$ ##$SYMM= 0
$$ ##$S_DEV= 0
$$ ##$TDeff= 65536
$$ ##$TDoff= 0
$$ ##$TI= <>
$$ ##$TILT= no
$$ ##$TM1= 0
$$ ##$TM2= 0
$$ ##$TOPLEV= 0
$$ ##$USERP1= <user>
$$ ##$USERP2= <user>
$$ ##$USERP3= <user>
$$ ##$USERP4= <user>
$$ ##$USERP5= <user>
$$ ##$WDW= 1
$$ ##$XDIM= 64
$$ ##$YMAX_p= 501973719
$$ ##$YMIN_p= -3816394
$$ ##END=
$$ 
##$PARAMETERFILE=	(pulseprogram, ASCII, E:/%E5%9C%A8%E6%89%80%E7%A0%94%E7%A9%B6/%E6%98%BE%E8%89%B2%E5%BA%95%E7%89%A9%E7%A0%94%E7%A9%B6/%E8%AF%BE%E9%A2%98%E5%AE%9E%E9%AA%8C%E8%AE%A1%E5%88%92%E3%80%81%E8%AE%B0%E5%BD%95%E5%8F%8A%E6%80%BB%E7%BB%93/%E6%A0%B8%E7%A3%81%E5%9B%BE%E8%B0%B1/20150212/533-150201%EF%BC%88%E6%9C%A8-%E8%84%B1%EF%BC%89/2/pulseprogram, 0)
$$ # 1 "C:/Bruker/TP13/exp/stan/nmr/lists/pp/zgdc30"
$$ ;zgdc30
$$ ;avance-version (07/04/03)
$$ ;1D sequence with decoupling
$$ ;using 30 degree flip angle
$$ ;
$$ ;$CLASS=HighRes
$$ ;$DIM=1D
$$ ;$TYPE=
$$ ;$SUBTYPE=
$$ ;$COMMENT=
$$ 
$$ 
$$ # 1 "C:/Bruker/TP13/exp/stan/nmr/lists/pp/Avance.incl" 1
$$ ;Avance.incl
$$ ;
$$ ;avance-version (07/01/22)
$$ ;
$$ ;$CLASS=HighRes Incl
$$ ;$COMMENT=
$$ 
$$ 
$$ 
$$ 
$$ 
$$ 
$$ 
$$ 
$$ 
$$ 
$$ 
$$ 
$$ 
$$ 
$$ 
$$ 
$$ 
$$ 
$$ 
$$ 
$$ 
$$ 
$$ 
$$ 
$$ 
$$ 
$$ 
$$ 
$$ 
$$ 
$$ 
$$ 
$$ 
$$ 
$$ 
$$ 
$$ 
$$ 
$$ 
$$ 
$$ 
$$ 
$$ 
$$ 
$$ 
$$ 
$$ 
$$ 
$$ 
$$ 
$$ 
$$ 
$$ 
$$ 
$$ 
$$ 
$$ 
$$ 
$$ 
$$ 
$$ 
$$ 
$$ 
$$ 
$$ 
$$ 
$$ 
$$ 
$$ 
$$ 
$$ 
$$ 
$$ 
$$ 
$$ 
$$ 
$$ 
$$ 
$$ 
$$ 
$$ 
$$ 
$$ 
$$ 
$$ 
$$ 
$$ 
$$ 
$$ 
$$ 
$$ 
$$ 
$$ 
$$ 
$$ 
$$ 
$$ 
$$ 
$$ 
$$ 
$$ 
$$ 
$$ 
$$ 
$$ 
$$ 
$$ 
$$ 
$$ 
$$ 
$$ 
$$ 
$$ 
$$ 
$$ 
$$ 
$$ 
$$ 
$$ 
$$ 
$$ 
$$ 
$$ 
$$ 
$$ 
$$ 
$$ 
$$ 
$$ 
$$ ;$Id: Avance1.incl,v 1.10.6.2 2007/01/22 13:54:46 ber Exp $
$$ # 13 "C:/Bruker/TP13/exp/stan/nmr/lists/pp/zgdc30" 2
$$ 
$$ 
$$ 
$$ "d11=30m"
$$ 
$$ 
$$ "acqt0=-p1*0.66/3.1416"
$$ 
$$ 
$$ # 1 "mc_line 22 file C:/Bruker/TP13/exp/stan/nmr/lists/pp/zgdc30 expanding definition part of mc command before ze"
$$ define delay MCWRK
$$ define delay MCREST
$$ "MCWRK = 0.500000*30m"
$$ "MCREST = 30m - 30m"
$$ # 22 "C:/Bruker/TP13/exp/stan/nmr/lists/pp/zgdc30"
$$ 1 ze
$$ # 1 "mc_line 22 file C:/Bruker/TP13/exp/stan/nmr/lists/pp/zgdc30 expanding definition of mc command after ze"
$$ # 23 "C:/Bruker/TP13/exp/stan/nmr/lists/pp/zgdc30"
$$   d11 pl12:f2 
$$ # 1 "mc_line 24 file C:/Bruker/TP13/exp/stan/nmr/lists/pp/zgdc30 expanding start label for mc command"
$$ 2 MCWRK  * 2 do:f2
$$ LBLF0, MCREST
$$ # 25 "C:/Bruker/TP13/exp/stan/nmr/lists/pp/zgdc30"
$$   d11 cpd2:f2
$$   d1
$$   p1*0.33 ph1
$$   go=2 ph31
$$ # 1 "mc_line 29 file C:/Bruker/TP13/exp/stan/nmr/lists/pp/zgdc30 expanding mc command in line"
$$   MCWRK do:f2 wr #0
$$   MCWRK zd 
$$   lo to LBLF0 times td0
$$ 
$$ # 30 "C:/Bruker/TP13/exp/stan/nmr/lists/pp/zgdc30"
$$ exit
$$ 
$$ 
$$ ph1=0 2 2 0 1 3 3 1
$$ ph31=0 2 2 0 1 3 3 1
$$ 
$$ 
$$ ;pl1 : f1 channel - power level for pulse (default)
$$ ;pl12: f2 channel - power level for CPD/BB decoupling
$$ ;p1 : f1 channel -  90 degree high power pulse
$$ ;d1 : relaxation delay; 1-5 * T1
$$ ;d11: delay for disk I/O                             [30 msec]
$$ ;NS: 1 * n, total number of scans: NS * TD0
$$ ;cpd2: decoupling according to sequence defined by cpdprg2
$$ ;pcpd2: f2 channel - 90 degree pulse for decoupling sequence
$$ 
$$ 
$$ 
$$ ;$Id: zgdc30,v 1.8.6.2 2007/04/11 13:16:56 ber Exp $
$$ 
##$PARAMETERFILE=	(scon, ASCII, E:/%E5%9C%A8%E6%89%80%E7%A0%94%E7%A9%B6/%E6%98%BE%E8%89%B2%E5%BA%95%E7%89%A9%E7%A0%94%E7%A9%B6/%E8%AF%BE%E9%A2%98%E5%AE%9E%E9%AA%8C%E8%AE%A1%E5%88%92%E3%80%81%E8%AE%B0%E5%BD%95%E5%8F%8A%E6%80%BB%E7%BB%93/%E6%A0%B8%E7%A3%81%E5%9B%BE%E8%B0%B1/20150212/533-150201%EF%BC%88%E6%9C%A8-%E8%84%B1%EF%BC%89/2/scon, 0)
$$ ##TITLE= Parameter file, TOPSPIN		Version 1.3
$$ ##JCAMPDX= 5.0
$$ ##DATATYPE= Parameter Values
$$ ##ORIGIN= Bruker BioSpin GmbH
$$ ##OWNER= nmr
$$ $$ 2015-02-05 00:16:00.578 +0800  nmr@NMR
$$ $$ D:\/data/pub/nmr/533-150201/2/scon
$$ ##$BLKPA= (0..15)
$$ 3 3 3 3 3 3 3 3 3 3 3 3 3 3 3 3 
$$ ##$BLKTR= (0..15)
$$ 3 3 3 3 3 3 3 3 3 3 3 3 3 3 3 3 
$$ ##$DE1= 2
$$ ##$DE2= 2
$$ ##$DEADC= 4
$$ ##$DEPA= 2
$$ ##$DERX= 3
$$ ##$PHASP4= (0..15)
$$ 0.5 0.5 0.5 0.5 0.5 0.5 0.5 0.5 0.5 0.5 0.5 0.5 0.5 0.5 0.5 0.5 
$$ ##$PHASPR= (0..15)
$$ 3 3 3 3 3 3 3 3 3 3 3 3 3 3 3 3 
$$ ##$SHAPPR= (0..15)
$$ 1.6 1.6 1.6 1.6 1.6 1.6 1.6 1.6 1.6 1.6 1.6 1.6 1.6 1.6 1.6 1.6 
$$ ##END=
$$ 
##$PARAMETERFILE=	(uxnmr.par, ASCII, E:/%E5%9C%A8%E6%89%80%E7%A0%94%E7%A9%B6/%E6%98%BE%E8%89%B2%E5%BA%95%E7%89%A9%E7%A0%94%E7%A9%B6/%E8%AF%BE%E9%A2%98%E5%AE%9E%E9%AA%8C%E8%AE%A1%E5%88%92%E3%80%81%E8%AE%B0%E5%BD%95%E5%8F%8A%E6%80%BB%E7%BB%93/%E6%A0%B8%E7%A3%81%E5%9B%BE%E8%B0%B1/20150212/533-150201%EF%BC%88%E6%9C%A8-%E8%84%B1%EF%BC%89/2/uxnmr.par, 0)
$$ ##TITLE= Parameter file, TOPSPIN		Version 1.3
$$ ##JCAMPDX= 5.0
$$ ##DATATYPE= Parameter Values
$$ ##ORIGIN= Bruker BioSpin GmbH
$$ ##OWNER= Administrator
$$ $$ 2014-09-30 11:26:32.828 +0800  nmr@NMR
$$ $$ C:/Bruker/TP13/conf/instr/DPX300/uxnmr.par
$$ ##$ACB= 0
$$ ##$ACBTAT= (0..15)
$$ 0 88 72 50 0 0 0 0 0 0 0 0 0 0 0 0
$$ ##$ACBTBA= (0..15)
$$ 0 30 40 0 0 0 0 0 0 0 0 0 0 0 0 0
$$ ##$ACBTCTL= (0..15)
$$ 0 0 0 0 0 0 0 0 0 0 0 0 0 0 0 0
$$ ##$ACBTDI= (0..15)
$$ 0 70 70 72 0 0 0 0 0 0 0 0 0 0 0 0
$$ ##$ACBTDM= (0..15)
$$ 0 0 0 0 0 0 0 0 0 0 0 0 0 0 0 0
$$ ##$ACBTFHI= (0..15)
$$ 0 0 0 0 0 0 0 0 0 0 0 0 0 0 0 0
$$ ##$ACBTFL= (0..15)
$$ 0 249 250 8 0 0 0 0 0 0 0 0 0 0 0 0
$$ ##$ACBTFLO= (0..15)
$$ 0 0 0 0 0 0 0 0 0 0 0 0 0 0 0 0
$$ ##$ACBTOUT= (0..15)
$$ 0 0 0 0 0 0 0 0 0 0 0 0 0 0 0 0
$$ ##$ACBTPO= (0..15)
$$ 0 100000 50000 20000 0 0 0 0 0 0 0 0 0 0 0 0
$$ ##$ACBTPW= (0..15)
$$ 0 0 0 0 0 0 0 0 0 0 0 0 0 0 0 0
$$ ##$ACBTSB= (0..15)
$$ 0 1 1 1 0 0 0 0 0 0 0 0 0 0 0 0
$$ ##$ACBTY= <no>
$$ ##$AQSBDHW= (0..31)
$$ 255 255 255 255 255 255 255 255 255 255 255 255 255 255 255 255 255 255 
$$ 255 255 255 255 255 255 255 255 255 255 255 255 255 255
$$ ##$AQSBDID= (0..31)
$$ 255 255 255 255 255 255 255 255 255 255 255 255 255 255 255 255 255 255 
$$ 255 255 255 255 255 255 255 255 255 255 255 255 255 255
$$ ##$AQSBDNO= (0..31)
$$ 255 255 255 255 255 255 255 255 255 255 255 255 255 255 255 255 255 255 
$$ 255 255 255 255 255 255 255 255 255 255 255 255 255 255
$$ ##$AQSBDTY= (0..31)
$$ 255 255 255 255 255 255 255 255 255 255 255 255 255 255 255 255 255 255 
$$ 255 255 255 255 255 255 255 255 255 255 255 255 255 255
$$ ##$AQSBUAD= (0..31)
$$ 255 255 255 255 255 255 255 255 255 255 255 255 255 255 255 255 255 255 
$$ 255 255 255 255 255 255 255 255 255 255 255 255 255 255
$$ ##$AQSECL= (0..31)
$$ 255 255 255 255 255 255 255 255 255 255 255 255 255 255 255 255 255 255 
$$ 255 255 255 255 255 255 255 255 255 255 255 255 255 255
$$ ##$AQSECLS= (0..31)
$$ 255 255 255 255 255 255 255 255 255 255 255 255 255 255 255 255 255 255 
$$ 255 255 255 255 255 255 255 255 255 255 255 255 255 255
$$ ##$ATT19F= (0..1)
$$ 0 0
$$ ##$ATT1H= (0..1)
$$ 0 0
$$ ##$ATT3H= (0..1)
$$ 0 0
$$ ##$ATTX= (0..1)
$$ 0 0
$$ ##$ATTY= (0..1)
$$ 0 0
$$ ##$ATTZ= (0..1)
$$ 0 0
$$ ##$BACSAIR= yes
$$ ##$BACSCAP= 60
$$ ##$BACSDEL= 10
$$ ##$BACSFCM= no
$$ ##$BACSOPT= <>
$$ ##$BACSTY= <tty08>
$$ ##$BARPTY= <no>
$$ ##$BFREQ= 300.13
$$ ##$BIRDS= no
$$ ##$BMPC= 0
$$ ##$BMPCTY= <no>
$$ ##$BPSUTY= <no>
$$ ##$BSMS= 1
$$ ##$BSMSTY= <tty02>
$$ ##$CFASMOD= (0..7)
$$ 2 2 0 0 0 0 0 0
$$ ##$CFASMUL= (0..7)
$$ 1 1 0 0 0 0 0 0
$$ ##$CNFTXDR= (0..7)
$$ 3 3 0 0 0 0 0 0
$$ ##$COMDIG2= 0
$$ ##$CPDBTY= <no>
$$ ##$CRCOTY= <no>
$$ ##$DATSTAT= no
$$ ##$DIGI140= (0..7)
$$ 0 0 0 0 0 0 0 0
$$ ##$DIGIB12= (0..7)
$$ 0 0 0 0 0 0 0 0
$$ ##$DIGIB16= (0..7)
$$ 0 0 0 0 0 0 0 0
$$ ##$DIGIFA= (0..7)
$$ 0 0 0 0 0 0 0 0
$$ ##$DIGIHA= (0..7)
$$ 0 0 0 0 0 0 0 0
$$ ##$DIGIHAF= (0..7)
$$ 0 0 0 0 0 0 0 0
$$ ##$DIGIHRD= (0..7)
$$ 0 0 0 0 0 0 0 0
$$ ##$DIGIIA= (0..7)
$$ 0 0 0 0 0 0 0 0
$$ ##$DIGIO16= (0..7)
$$ 0 0 0 0 0 0 0 0
$$ ##$DIGISA= (0..7)
$$ 0 0 0 0 0 0 0 0
$$ ##$DIGISAF= (0..7)
$$ 1 0 0 0 0 0 0 0
$$ ##$DIGISL= (0..7)
$$ 0 0 0 0 0 0 0 0
$$ ##$DIGITYI= (0..7)
$$ 0 0 0 0 0 0 0 0
$$ ##$DIGITYP= (0..7)
$$ 0 0 0 0 0 0 0 0
$$ ##$DIGITZ= 0
$$ ##$DRU= no
$$ ##$FCUMEM= (0..7)
$$ 258048 258048 0 0 0 0 0 0
$$ ##$FCUPAL= (0..7)
$$ 3 3 0 0 0 0 0 0
$$ ##$FQMIX= 0
$$ ##$FUNCMOD= <>
$$ ##$GCUTYPE= 1
$$ ##$GTUTY= <no>
$$ ##$HFAC= 3
$$ ##$HPCU= 0
$$ ##$HPCUTY= <no>
$$ ##$HPTXLP= (0..3)
$$ -1 -1 -1 -1
$$ ##$HPTXPI= (0..3)
$$ 0 0 0 0
$$ ##$HPTXPO= (0..3)
$$ 0 0 0 0
$$ ##$HPTXTY= (0..3)
$$ 0 0 0 0
$$ ##$IF451= 0
$$ ##$IFREQ= 1
$$ ##$INTFPR= 0
$$ ##$IPSO= no
$$ ##$LOCKTY= <tty03>
$$ ##$LOCSWID= 0
$$ ##$M2FAC= 0
$$ ##$MASTY= <no>
$$ ##$MEMPRM= 0
$$ ##$MHFAC= 0
$$ ##$MXFAC= 0
$$ ##$NAMPD1= <2H>
$$ ##$NAMPD10= <>
$$ ##$NAMPD11= <>
$$ ##$NAMPD12= <>
$$ ##$NAMPD13= <>
$$ ##$NAMPD14= <>
$$ ##$NAMPD15= <>
$$ ##$NAMPD16= <>
$$ ##$NAMPD2= <1H>
$$ ##$NAMPD3= <X-BB19F_2HS>
$$ ##$NAMPD4= <>
$$ ##$NAMPD5= <>
$$ ##$NAMPD6= <>
$$ ##$NAMPD7= <>
$$ ##$NAMPD8= <>
$$ ##$NAMPD9= <>
$$ ##$NFCU= 2
$$ ##$NMRCH= 2
$$ ##$NMRMEM= 16384
$$ ##$NRCU= 1
$$ ##$NROUT= 1
$$ ##$PAMPF1= (0..15)
$$ 75 99 0 27 2 0 0 203 134 46 255 117 1 0 0 0
$$ ##$PAMPF2= (0..15)
$$ 0 0 0 0 0 0 0 0 0 0 0 0 0 0 0 0
$$ ##$PAMPF3= (0..15)
$$ 0 0 0 0 0 0 0 0 0 0 0 0 0 0 0 0
$$ ##$PAMPF4= (0..15)
$$ 0 0 0 0 0 0 0 0 0 0 0 0 0 0 0 0
$$ ##$PAMPF5= (0..15)
$$ 0 0 0 0 0 0 0 0 0 0 0 0 0 0 0 0
$$ ##$PAMPF6= (0..15)
$$ 0 0 0 0 0 0 0 0 0 0 0 0 0 0 0 0
$$ ##$PAMPF7= (0..15)
$$ 0 0 0 0 0 0 0 0 0 0 0 0 0 0 0 0
$$ ##$PAMPF8= (0..15)
$$ 0 0 0 0 0 0 0 0 0 0 0 0 0 0 0 0
$$ ##$PH4= 0
$$ ##$PHF4TY= <no>
$$ ##$POWCHK= no
$$ ##$PRAMD1= (0..7)
$$ 0 1048576 0 0 0 1048576 0 0
$$ ##$PRAMD10= (0..7)
$$ 0 0 0 0 0 0 0 0
$$ ##$PRAMD11= (0..7)
$$ 0 0 0 0 0 0 0 0
$$ ##$PRAMD12= (0..7)
$$ 0 0 0 0 0 0 0 0
$$ ##$PRAMD13= (0..7)
$$ 0 0 0 0 0 0 0 0
$$ ##$PRAMD14= (0..7)
$$ 0 0 0 0 0 0 0 0
$$ ##$PRAMD15= (0..7)
$$ 0 0 0 0 0 0 0 0
$$ ##$PRAMD16= (0..7)
$$ 0 0 0 0 0 0 0 0
$$ ##$PRAMD17= (0..7)
$$ 0 0 0 0 0 0 0 0
$$ ##$PRAMD18= (0..7)
$$ 0 0 0 0 0 0 0 0
$$ ##$PRAMD19= (0..7)
$$ 0 0 0 0 0 0 0 0
$$ ##$PRAMD2= (0..7)
$$ 0 0 0 0 0 0 0 0
$$ ##$PRAMD20= (0..7)
$$ 0 0 0 0 0 0 0 0
$$ ##$PRAMD21= (0..7)
$$ 0 0 0 0 0 0 0 0
$$ ##$PRAMD3= (0..7)
$$ 2 0 0 0 2 0 0 0
$$ ##$PRAMD4= (0..7)
$$ 2147483644 2146435071 2147483647 134217727 2147483644 2146435071 2147483647 
$$ 134217727
$$ ##$PRAMD5= (0..7)
$$ 0 0 0 0 0 0 0 0
$$ ##$PRAMD6= (0..7)
$$ 0 0 0 0 0 0 0 0
$$ ##$PRAMD7= (0..7)
$$ 0 0 0 0 0 0 0 0
$$ ##$PRAMD8= (0..7)
$$ 0 0 0 0 0 0 0 0
$$ ##$PRAMD9= (0..7)
$$ 0 0 0 0 0 0 0 0
$$ ##$PRAMLED= (0..1)
$$ 15 15
$$ ##$PRAMP1= <tty01>
$$ ##$PRAMP2= <no>
$$ ##$PRAMP3= <no>
$$ ##$PRAMP4= <no>
$$ ##$PRAMP5= <no>
$$ ##$PRAMP6= <no>
$$ ##$PRAMP7= <no>
$$ ##$PRAMP8= <no>
$$ ##$PRAMPTP= 0
$$ ##$PREPTY= <no>
$$ ##$PRESHLD= 0
$$ ##$PTS160= -1
$$ ##$PTSA2X= (0..7)
$$ 0 0 0 0 0 0 0 0
$$ ##$PTSF2X= (0..7)
$$ 309 309 0 0 0 0 0 0
$$ ##$PTSFMX= (0..7)
$$ 620 620 0 0 0 0 0 0
$$ ##$PULCHK= no
$$ ##$RCUCDS= (0..7)
$$ 4194304 0 0 0 0 0 0 0
$$ ##$RCUCFS= (0..7)
$$ 4096 0 0 0 0 0 0 0
$$ ##$RCUCSS= (0..7)
$$ 262144 0 0 0 0 0 0 0
$$ ##$RCUI2C1= (0..7)
$$ 78 66 0 0 0 0 0 0
$$ ##$RCUI2C2= (0..7)
$$ 0 0 0 0 0 0 0 0
$$ ##$RCUI2C3= (0..7)
$$ 0 0 0 0 0 0 0 0
$$ ##$RCUI2C4= (0..7)
$$ 0 0 0 0 0 0 0 0
$$ ##$RCUI2C5= (0..7)
$$ 0 0 0 0 0 0 0 0
$$ ##$RCUI2C6= (0..7)
$$ 0 0 0 0 0 0 0 0
$$ ##$RCUI2C7= (0..7)
$$ 0 0 0 0 0 0 0 0
$$ ##$RCUI2C8= (0..7)
$$ 0 0 0 0 0 0 0 0
$$ ##$RDCU= 0
$$ ##$RGTYPE= (0..7)
$$ 5 0 0 0 0 0 0 0
$$ ##$RG_max= (0..7)
$$ 46341 0 0 0 0 0 0 0 
$$ ##$RG_min= (0..7)
$$ 1 0 0 0 0 0 0 0 
$$ ##$RG_tab1= (0..255)
$$ 1 1.1 1.3 1.4 1.6 1.8 2 2.2 2.5 2.8 3.2 3.6 4 4.5 5 5.7 6.3 7.1 8 9 10.1 
$$ 11.3 12.7 14.3 16 18 20.2 22.6 25.4 28.5 32 35.9 40.3 45.3 50.8 57 64 
$$ 71.8 80.6 90.5 101.6 114 128 143.7 161.3 181 203.2 228.1 256 287.4 322.5 
$$ 362 406.4 456.1 512 574.7 645.1 724.1 812.7 912.3 1024 1149.4 1290.2 1448.2 
$$ 1625.5 1824.6 2048 2298.8 2580.3 2896.3 3251 3649.1 4096 4597.6 5160.6 
$$ 5792.6 6502 7298.2 8192 9195.2 10321.3 11585.2 13004 14596.5 16384 18390.4 
$$ 20642.5 23170.5 26008 29193 32768 36780.8 41285.1 46341 -1 -1 -1 -1 -1 
$$ -1 -1 -1 -1 -1 -1 -1 -1 -1 -1 -1 -1 -1 -1 -1 -1 -1 -1 -1 -1 -1 -1 -1 -1 
$$ -1 -1 -1 -1 -1 -1 -1 -1 -1 -1 -1 -1 -1 -1 -1 -1 -1 -1 -1 -1 -1 -1 -1 -1 
$$ -1 -1 -1 -1 -1 -1 -1 -1 -1 -1 -1 -1 -1 -1 -1 -1 -1 -1 -1 -1 -1 -1 -1 -1 
$$ -1 -1 -1 -1 -1 -1 -1 -1 -1 -1 -1 -1 -1 -1 -1 -1 -1 -1 -1 -1 -1 -1 -1 -1 
$$ -1 -1 -1 -1 -1 -1 -1 -1 -1 -1 -1 -1 -1 -1 -1 -1 -1 -1 -1 -1 -1 -1 -1 -1 
$$ -1 -1 -1 -1 -1 -1 -1 -1 -1 -1 -1 -1 -1 -1 -1 -1 -1 -1 -1 -1 -1 -1 -1 -1 
$$ -1 -1 -1 -1 -1 -1 -1 -1 -1 -1 -1 -1 -1
$$ ##$RG_tab2= (0..255)
$$ -1 -1 -1 -1 -1 -1 -1 -1 -1 -1 -1 -1 -1 -1 -1 -1 -1 -1 -1 -1 -1 -1 -1 -1 
$$ -1 -1 -1 -1 -1 -1 -1 -1 -1 -1 -1 -1 -1 -1 -1 -1 -1 -1 -1 -1 -1 -1 -1 -1 
$$ -1 -1 -1 -1 -1 -1 -1 -1 -1 -1 -1 -1 -1 -1 -1 -1 -1 -1 -1 -1 -1 -1 -1 -1 
$$ -1 -1 -1 -1 -1 -1 -1 -1 -1 -1 -1 -1 -1 -1 -1 -1 -1 -1 -1 -1 -1 -1 -1 -1 
$$ -1 -1 -1 -1 -1 -1 -1 -1 -1 -1 -1 -1 -1 -1 -1 -1 -1 -1 -1 -1 -1 -1 -1 -1 
$$ -1 -1 -1 -1 -1 -1 -1 -1 -1 -1 -1 -1 -1 -1 -1 -1 -1 -1 -1 -1 -1 -1 -1 -1 
$$ -1 -1 -1 -1 -1 -1 -1 -1 -1 -1 -1 -1 -1 -1 -1 -1 -1 -1 -1 -1 -1 -1 -1 -1 
$$ -1 -1 -1 -1 -1 -1 -1 -1 -1 -1 -1 -1 -1 -1 -1 -1 -1 -1 -1 -1 -1 -1 -1 -1 
$$ -1 -1 -1 -1 -1 -1 -1 -1 -1 -1 -1 -1 -1 -1 -1 -1 -1 -1 -1 -1 -1 -1 -1 -1 
$$ -1 -1 -1 -1 -1 -1 -1 -1 -1 -1 -1 -1 -1 -1 -1 -1 -1 -1 -1 -1 -1 -1 -1 -1 
$$ -1 -1 -1 -1 -1 -1 -1 -1 -1 -1 -1 -1 -1 -1 -1 -1
$$ ##$RG_tab3= (0..255)
$$ -1 -1 -1 -1 -1 -1 -1 -1 -1 -1 -1 -1 -1 -1 -1 -1 -1 -1 -1 -1 -1 -1 -1 -1 
$$ -1 -1 -1 -1 -1 -1 -1 -1 -1 -1 -1 -1 -1 -1 -1 -1 -1 -1 -1 -1 -1 -1 -1 -1 
$$ -1 -1 -1 -1 -1 -1 -1 -1 -1 -1 -1 -1 -1 -1 -1 -1 -1 -1 -1 -1 -1 -1 -1 -1 
$$ -1 -1 -1 -1 -1 -1 -1 -1 -1 -1 -1 -1 -1 -1 -1 -1 -1 -1 -1 -1 -1 -1 -1 -1 
$$ -1 -1 -1 -1 -1 -1 -1 -1 -1 -1 -1 -1 -1 -1 -1 -1 -1 -1 -1 -1 -1 -1 -1 -1 
$$ -1 -1 -1 -1 -1 -1 -1 -1 -1 -1 -1 -1 -1 -1 -1 -1 -1 -1 -1 -1 -1 -1 -1 -1 
$$ -1 -1 -1 -1 -1 -1 -1 -1 -1 -1 -1 -1 -1 -1 -1 -1 -1 -1 -1 -1 -1 -1 -1 -1 
$$ -1 -1 -1 -1 -1 -1 -1 -1 -1 -1 -1 -1 -1 -1 -1 -1 -1 -1 -1 -1 -1 -1 -1 -1 
$$ -1 -1 -1 -1 -1 -1 -1 -1 -1 -1 -1 -1 -1 -1 -1 -1 -1 -1 -1 -1 -1 -1 -1 -1 
$$ -1 -1 -1 -1 -1 -1 -1 -1 -1 -1 -1 -1 -1 -1 -1 -1 -1 -1 -1 -1 -1 -1 -1 -1 
$$ -1 -1 -1 -1 -1 -1 -1 -1 -1 -1 -1 -1 -1 -1 -1 -1
$$ ##$RG_tab4= (0..255)
$$ -1 -1 -1 -1 -1 -1 -1 -1 -1 -1 -1 -1 -1 -1 -1 -1 -1 -1 -1 -1 -1 -1 -1 -1 
$$ -1 -1 -1 -1 -1 -1 -1 -1 -1 -1 -1 -1 -1 -1 -1 -1 -1 -1 -1 -1 -1 -1 -1 -1 
$$ -1 -1 -1 -1 -1 -1 -1 -1 -1 -1 -1 -1 -1 -1 -1 -1 -1 -1 -1 -1 -1 -1 -1 -1 
$$ -1 -1 -1 -1 -1 -1 -1 -1 -1 -1 -1 -1 -1 -1 -1 -1 -1 -1 -1 -1 -1 -1 -1 -1 
$$ -1 -1 -1 -1 -1 -1 -1 -1 -1 -1 -1 -1 -1 -1 -1 -1 -1 -1 -1 -1 -1 -1 -1 -1 
$$ -1 -1 -1 -1 -1 -1 -1 -1 -1 -1 -1 -1 -1 -1 -1 -1 -1 -1 -1 -1 -1 -1 -1 -1 
$$ -1 -1 -1 -1 -1 -1 -1 -1 -1 -1 -1 -1 -1 -1 -1 -1 -1 -1 -1 -1 -1 -1 -1 -1 
$$ -1 -1 -1 -1 -1 -1 -1 -1 -1 -1 -1 -1 -1 -1 -1 -1 -1 -1 -1 -1 -1 -1 -1 -1 
$$ -1 -1 -1 -1 -1 -1 -1 -1 -1 -1 -1 -1 -1 -1 -1 -1 -1 -1 -1 -1 -1 -1 -1 -1 
$$ -1 -1 -1 -1 -1 -1 -1 -1 -1 -1 -1 -1 -1 -1 -1 -1 -1 -1 -1 -1 -1 -1 -1 -1 
$$ -1 -1 -1 -1 -1 -1 -1 -1 -1 -1 -1 -1 -1 -1 -1 -1
$$ ##$RG_tab5= (0..255)
$$ -1 -1 -1 -1 -1 -1 -1 -1 -1 -1 -1 -1 -1 -1 -1 -1 -1 -1 -1 -1 -1 -1 -1 -1 
$$ -1 -1 -1 -1 -1 -1 -1 -1 -1 -1 -1 -1 -1 -1 -1 -1 -1 -1 -1 -1 -1 -1 -1 -1 
$$ -1 -1 -1 -1 -1 -1 -1 -1 -1 -1 -1 -1 -1 -1 -1 -1 -1 -1 -1 -1 -1 -1 -1 -1 
$$ -1 -1 -1 -1 -1 -1 -1 -1 -1 -1 -1 -1 -1 -1 -1 -1 -1 -1 -1 -1 -1 -1 -1 -1 
$$ -1 -1 -1 -1 -1 -1 -1 -1 -1 -1 -1 -1 -1 -1 -1 -1 -1 -1 -1 -1 -1 -1 -1 -1 
$$ -1 -1 -1 -1 -1 -1 -1 -1 -1 -1 -1 -1 -1 -1 -1 -1 -1 -1 -1 -1 -1 -1 -1 -1 
$$ -1 -1 -1 -1 -1 -1 -1 -1 -1 -1 -1 -1 -1 -1 -1 -1 -1 -1 -1 -1 -1 -1 -1 -1 
$$ -1 -1 -1 -1 -1 -1 -1 -1 -1 -1 -1 -1 -1 -1 -1 -1 -1 -1 -1 -1 -1 -1 -1 -1 
$$ -1 -1 -1 -1 -1 -1 -1 -1 -1 -1 -1 -1 -1 -1 -1 -1 -1 -1 -1 -1 -1 -1 -1 -1 
$$ -1 -1 -1 -1 -1 -1 -1 -1 -1 -1 -1 -1 -1 -1 -1 -1 -1 -1 -1 -1 -1 -1 -1 -1 
$$ -1 -1 -1 -1 -1 -1 -1 -1 -1 -1 -1 -1 -1 -1 -1 -1
$$ ##$RG_tab6= (0..255)
$$ -1 -1 -1 -1 -1 -1 -1 -1 -1 -1 -1 -1 -1 -1 -1 -1 -1 -1 -1 -1 -1 -1 -1 -1 
$$ -1 -1 -1 -1 -1 -1 -1 -1 -1 -1 -1 -1 -1 -1 -1 -1 -1 -1 -1 -1 -1 -1 -1 -1 
$$ -1 -1 -1 -1 -1 -1 -1 -1 -1 -1 -1 -1 -1 -1 -1 -1 -1 -1 -1 -1 -1 -1 -1 -1 
$$ -1 -1 -1 -1 -1 -1 -1 -1 -1 -1 -1 -1 -1 -1 -1 -1 -1 -1 -1 -1 -1 -1 -1 -1 
$$ -1 -1 -1 -1 -1 -1 -1 -1 -1 -1 -1 -1 -1 -1 -1 -1 -1 -1 -1 -1 -1 -1 -1 -1 
$$ -1 -1 -1 -1 -1 -1 -1 -1 -1 -1 -1 -1 -1 -1 -1 -1 -1 -1 -1 -1 -1 -1 -1 -1 
$$ -1 -1 -1 -1 -1 -1 -1 -1 -1 -1 -1 -1 -1 -1 -1 -1 -1 -1 -1 -1 -1 -1 -1 -1 
$$ -1 -1 -1 -1 -1 -1 -1 -1 -1 -1 -1 -1 -1 -1 -1 -1 -1 -1 -1 -1 -1 -1 -1 -1 
$$ -1 -1 -1 -1 -1 -1 -1 -1 -1 -1 -1 -1 -1 -1 -1 -1 -1 -1 -1 -1 -1 -1 -1 -1 
$$ -1 -1 -1 -1 -1 -1 -1 -1 -1 -1 -1 -1 -1 -1 -1 -1 -1 -1 -1 -1 -1 -1 -1 -1 
$$ -1 -1 -1 -1 -1 -1 -1 -1 -1 -1 -1 -1 -1 -1 -1 -1
$$ ##$RG_tab7= (0..255)
$$ -1 -1 -1 -1 -1 -1 -1 -1 -1 -1 -1 -1 -1 -1 -1 -1 -1 -1 -1 -1 -1 -1 -1 -1 
$$ -1 -1 -1 -1 -1 -1 -1 -1 -1 -1 -1 -1 -1 -1 -1 -1 -1 -1 -1 -1 -1 -1 -1 -1 
$$ -1 -1 -1 -1 -1 -1 -1 -1 -1 -1 -1 -1 -1 -1 -1 -1 -1 -1 -1 -1 -1 -1 -1 -1 
$$ -1 -1 -1 -1 -1 -1 -1 -1 -1 -1 -1 -1 -1 -1 -1 -1 -1 -1 -1 -1 -1 -1 -1 -1 
$$ -1 -1 -1 -1 -1 -1 -1 -1 -1 -1 -1 -1 -1 -1 -1 -1 -1 -1 -1 -1 -1 -1 -1 -1 
$$ -1 -1 -1 -1 -1 -1 -1 -1 -1 -1 -1 -1 -1 -1 -1 -1 -1 -1 -1 -1 -1 -1 -1 -1 
$$ -1 -1 -1 -1 -1 -1 -1 -1 -1 -1 -1 -1 -1 -1 -1 -1 -1 -1 -1 -1 -1 -1 -1 -1 
$$ -1 -1 -1 -1 -1 -1 -1 -1 -1 -1 -1 -1 -1 -1 -1 -1 -1 -1 -1 -1 -1 -1 -1 -1 
$$ -1 -1 -1 -1 -1 -1 -1 -1 -1 -1 -1 -1 -1 -1 -1 -1 -1 -1 -1 -1 -1 -1 -1 -1 
$$ -1 -1 -1 -1 -1 -1 -1 -1 -1 -1 -1 -1 -1 -1 -1 -1 -1 -1 -1 -1 -1 -1 -1 -1 
$$ -1 -1 -1 -1 -1 -1 -1 -1 -1 -1 -1 -1 -1 -1 -1 -1
$$ ##$RG_tab8= (0..255)
$$ -1 -1 -1 -1 -1 -1 -1 -1 -1 -1 -1 -1 -1 -1 -1 -1 -1 -1 -1 -1 -1 -1 -1 -1 
$$ -1 -1 -1 -1 -1 -1 -1 -1 -1 -1 -1 -1 -1 -1 -1 -1 -1 -1 -1 -1 -1 -1 -1 -1 
$$ -1 -1 -1 -1 -1 -1 -1 -1 -1 -1 -1 -1 -1 -1 -1 -1 -1 -1 -1 -1 -1 -1 -1 -1 
$$ -1 -1 -1 -1 -1 -1 -1 -1 -1 -1 -1 -1 -1 -1 -1 -1 -1 -1 -1 -1 -1 -1 -1 -1 
$$ -1 -1 -1 -1 -1 -1 -1 -1 -1 -1 -1 -1 -1 -1 -1 -1 -1 -1 -1 -1 -1 -1 -1 -1 
$$ -1 -1 -1 -1 -1 -1 -1 -1 -1 -1 -1 -1 -1 -1 -1 -1 -1 -1 -1 -1 -1 -1 -1 -1 
$$ -1 -1 -1 -1 -1 -1 -1 -1 -1 -1 -1 -1 -1 -1 -1 -1 -1 -1 -1 -1 -1 -1 -1 -1 
$$ -1 -1 -1 -1 -1 -1 -1 -1 -1 -1 -1 -1 -1 -1 -1 -1 -1 -1 -1 -1 -1 -1 -1 -1 
$$ -1 -1 -1 -1 -1 -1 -1 -1 -1 -1 -1 -1 -1 -1 -1 -1 -1 -1 -1 -1 -1 -1 -1 -1 
$$ -1 -1 -1 -1 -1 -1 -1 -1 -1 -1 -1 -1 -1 -1 -1 -1 -1 -1 -1 -1 -1 -1 -1 -1 
$$ -1 -1 -1 -1 -1 -1 -1 -1 -1 -1 -1 -1 -1 -1 -1 -1
$$ ##$ROUTER= 2
$$ ##$RX22TY= <tty10>
$$ ##$SCMTY= <no>
$$ ##$SPECTR= 5
$$ ##$SY2FLAG= 0
$$ ##$TFXNUM= 0
$$ ##$TRIPLO2= 0
$$ ##$VTUTY= <tty05>
$$ ##$WBREFAM= (0..15)
$$ 100 100 100 100 100 100 100 100 100 100 100 100 100 100 100 100
$$ ##$WBREFPH= (0..15)
$$ 0 0 0 0 0 0 0 0 0 0 0 0 0 0 0 0
$$ ##$XFAC= 2
$$ ##END=
$$ 
##$DECIM=	6
##$DSPFVS=	10
##NTUPLES=	NMRSPECTRUM
##VARNAME=	FREQUENCY,	SPECTRUM/REAL,	SPECTRUM/IMAG,	PAGE NUMBER
##SYMBOL=	X,	R,	I,	N
##VARTYPE=	INDEPENDENT,	DEPENDENT,	DEPENDENT,	PAGE
##VARFORM=	AFFN,	ASDF,	ASDF,	AFFN
##VARDIM=	65536,	65536,	65536,	2
##UNITS=	HZ,	ARBITRARY UNITS,	ARBITRARY UNITS,
##FIRST=	17312.491943359375,	22.280681610107421875,	10.654108047485351562,	1
##LAST=	-2295.052614688873291,	14.66022491455078125,	-18.040393829345703125,	2
##MIN=	-2295.052614688873291,	11.915248870849609375,	-2081.160400390625,	1
##MAX=	17312.491943359375,	3905.96826171875,	2075.203369140625,	1
##FACTOR=	-0.29919195175170898438,	0.048824603271484377787,	0.026014505004882813172,	1
##PAGE=	N=1
##DATATABLE=	(X++(R..R)), XYDATA
-57864D56L7m5m4nnOj9%PlO6R9J06O9K4kn4q6p1o0j0K1L4M7mm8o3p1m3j2oK1N4M2L1M1L1k
-57826E39j6m1k0j6p4p0j7j0RM1M7K7K5lkL1M2NrL0L3%j3m0n2n1n4j3rRR7R1k6m3j8N4N6r
-57788E30k3%M0Q2P8K2l3K6L8K2j2j7j5n0n8m6MjqJ9lm1l3NKj7k0j7J9N6L4j4n1p3%J3n6p6
-57750C26k9K4O7N4K6J5J0lLK7L7L3j7n6n3k3j2l5oN1J04P4M0j2j8OL1O5M8k9o6n9j7j1m1
-57715E54n0PJ3k0NJ7J8N4Mj4j7j02j04l2JL1P5R8M5k2k2K4K0J4oMm4q0l3LOM6P1J6nml6k7
-57677E08JNKK2K2j4l5l7L1Q6P0L3ok8l6j3Pk1k9mjJ9J6M5P2N0Rj7l5p4m8K3M0K3L5%o0j9
-57639F42J3j1l0o1n1%L3N4P5M5K8K0L8K1k4m0m7m4l0k8k2K3L8L9J2j4l7J4J03J23M1l2l2
-57606H59k0m4p7r7o5k9PL8K0K1M1O5M0j0rN1O7rk2O6K6m3p8o2l1kL6Q3P7J4LNl9j07j02J
-57570F74M0L8P3K0q5o1M2J6l1j3J7K8l5n9L2J3o7j5K3J5L6L1J4mJ2M5L2k0l6JL2J4o8q8j5
-57535F51M0L4J0L0M3J4J7J8O0O7O3Mp1o4LO7N0L7J3k5n6l9j7k5l0LL5J6l6o3k8k4j0N9R2
-57500I38N0qk3k0kj1m9l3LoK4L7K7K6L2K6K9K5J4K9L4K4nl6qK4j8j3j3r0r8o7n0k4rlK5j1
-57462G70l0j4K5O0M6%k1mJL5Q9N0k8J6J4k9j1oo0l8P8J05N9Pr6j09m3J8M1K7L9O9M0l5p6
-57427I89q7j9m0k3L8P8N7K3M2j3o6l5NO9O8ro3j8L7O5O6L0k4m9qro3n1qL6J16Q2Rn9j07p9
-57391I80p6l8L7N6O2O5N3j0k5j8j5o0jJ05J23Q4P0Qo0q7o7n9n5j7j6K2L5J2Lj6pJ1Qm8j15
-57356I44p2M6J57J59Oj25o7j9o2r8j2Q9J01L2oK0j7q2m4K9p%J6jK1P7P7K4k9o1k0M1L7M0
-57322A194J2q3j01J6O5jm8k8j2nlk5o4k6L1P4P6j7l5j7j3N3J36J19P9L6Nl3n8l6m4o4k5j8
-57288A140j5J9M4M7K5JJkK7M7Rl2k0m3q6q1k5RJ7J2K3L2lk3l9j4L9j0j6M6P1P9L8J2J0MJ7
-57251A360Jk8k3j7m2m7m6m3K0M9N7O6O7k1n0m7o1k1M8J9l1j7p0j8N1N2N9L6J8jj0mo0r4o4
-57216A088j4K2K8M9N6k8j09p6J1K1K5M6M8P2P5L6PK7J9RKl3o3lN3NJ2P0O6m4j36j24m9ll
-57181A162J3K0J2L0N3Q5R7O0om5n8m2k3n9o5j2O1Q0L4k4j0K8K6k1n7k6k3o4k4P5N3l5KM8
-57147A345j3k3O0N4J9J3ml3m1j2N7M6k7l6l8n9j5MqJ7Ml3l2krn4k8k0k0N4Q0Km4K3Pk4K0
-57110A230O1L3P0J09K2rJ7k1m9n8q5j7J7j7l7k1PllK8L4J8lj6qQO5J14P1m0j02k8K3k5k6
-57075A359PJ7Nl1k5NL4j9m7m7m1k5o5k9L1N8P8N5M4j4j6K0M2L4j3m0jJ5m3n0j3K9k0pJ0M8
-57039A345P1M3J7k8k9n8m0LkmK4J9%j5j5KJ8k0l7l4QJ8M2J05N5o2k5mjK1N1M8L0K8L0k7n
-57002A572L6po2l4K5N3J0o2q6j17j21q7L2J09J16O1j6j1MJk8K5M8Lk3n2l0PM0M1j2j04p1
-56969A260M8P1N6L0RQJ9L1j6n7pJmj8m1o5n4k3kM2M3KpK2J1Pk0NO9M3l8m2l1p5m2M7J8j6
-56931A284L9O2N5j1p6k5j2m5p3l6J3M9J20O8o6l0P9R6O2L1M1M4j9q5p5L0J2j3K7o%L3K7j
-56897A599o6p0o0m7l4j9k8lK4OL9N8K4Lk5n4j25q4L4L3J4M5J0l1J4M8M3R1L7oj7q9j15o6
-56863A183j0M9J09O8pj6q1r4j9K5M3Q2L9pJ7QK5k4k7O0N5k4k7k7n4n1j9M6K8K0%j2P6rr4
-56828A331n5RP8R8j0q4L4P1Jk9l7k2l2j8l3%M7M7M5R4P7lj03p3N1K7RK4K9Jk9k8m2M8N8k6
-56792A555n6KP1K6j0p9l8npJ8N1N8Mj2j6k4k2m6L0P6j7o0k8k8%L2j7l8k5NRJO8M4p6p6j1
-56755A359mopn5j6O6M5Oj6lJk7l2PM3%K5R5L1k1J6L9J5Jj4l9l4l3pQlKJ2k7j4m4r5l6j4k
-56715A222K3N9Q3J39J10N3m0q3o2o0o1lO6R3P5Ko3l8j3N1N9J7Nj0m8j2J5k2o7r6q7J7Q3N3
-56681A460j3p4l0P9N8l9n0l5kL7M8L7Om1q2l4Q1P1kpMk9j4rk0m3l3K9P8Q8J30P4l0n7j07
-56646A529j15p4k4k4j5M4M9J9j1kO8J07O5J1mnj1k5p6n6k4l2K5J34J50P3n1r5n0jlm8n5J0
-56612A483N9L1NK0Poo4j09j39p0Q5J26Q2N6l3k7K3K8L2Rl6j2k0j5mj1m5lL8l0Ok4j7L1R9
-56577A555N8m3p6rO4M5J4%m9m9pJ0Jl4j3LMM8L4JNl4p7l2K9J7M9J9m9r1j06l8R4J31P4mk3
-56540A521m0j5NQL3R2O1OJ5k3k2Jj7o2l7J6O3R2O5j7p3j20j25k6L7K7Mo6%J8k4l0m1K0M2
-56505A388mj7l0k8m2J3R9N5L5M2L8O2jn5n8j5j0m0j7M4Q6O9L6L4k3p5j17r1m9j1N9K8pp9
-56471A319j17j6NJ7K1J2J3N4R3K5rk3n3p3jN5L9K%N9P2J9l9j10q2k3L4J5K4Q7Q3Jk8l4n7
-56436A384k3Ln0J8Q5J6J5L4M4L4J5LMQP3M2o4o4L2R6K3mL0Nm5n5k7o6j21j01k0L6J2L3K1
-56401A426m2j06j22n0N9R2J35J10M8J8o6m1N9Q4K0k7l5Pj4n9n5l5j0j3Oklj0k7l3p1j4N0
-56368A279L7L7N5Q6O9J7j8oJ7j3l1k4l5n5o6n6m0l6K1MK2Q8J27R4%j8lm3l9K1Pm4p1k2L6
-56333A397K3J8J7j0J9M2K3K3K2j9j6nn2r0LL4No5p9L0O7K8L7N8K5J4K6p8j12k2L5M2O1O3
-56299A564k4j7j6p7l3Ork9J9K0JL5O8P4K2p8j46j84j34k2P4J06O6M8O9R3N1j7mJ7j5j15j13
-56266A300mN9Q3Q3L1l1L1O9j1n5n9k4j3k5J3M9j3j02j01n0K5Q0M7J2J2%L9Po7j6M4j0l9j3
-56232A351M1N8L8J0l4j1jnP9O1k0j20k07r1N1J16Q1j8j9L6ro1pL3J3L1nk8j7Mk7k0K1K3J8
-56197A365l5o0p2j2O2L7P4R0L1n0o7m2kMl1J0R7J10L9m1K8M6m7k3L5O0N5J3l5omM5j7j04
-56163A553p7l5RMLN1M6Kl9l7K0M2Ml6m2k0j0k1l0o8j14p2M4R7R1O2N5N2J4k8LL7L7M2j9m
-56127A616j1k1Qoj0j5m1j5J1K9N2o8j95p1R0J38Q7k0p8n4k1LK2N9L8L8K2m8j9ko3RQ0K8m1
-56092A531m0PK4K1pk8J6L7k6j3j9p8l8NN6O5k7p3m1nK2L2P3Q5M1j1k8J5L7O7J3r2j05l5N6
-56057A537N5k8l2J1Nl7n9k2L9L0L3N2Pn5m2j9l4k8m9jK1QK6L9oJ9M8rj7k9k7k2o7KQ8Q9M7
-56020A573j2M3M4k2Nk1j13p0N0J13R7J7m5j1M5N0L5J3o7j39o6L2Or2r5q3NJ12J00O9L0o8
-55988A535p0J3k5o0l6ML5N5K9k3o6o3p9j00m7J0O6O0N6O0L2J5k8m2mM2JrL9L5Q2J25J16R
-55954A767q9q1l7k7j4k5k5kp1j04oO8J6k9k3l2j1J1Pnj3O1J21J22Q0J6k6ql7p9l6Lj7n2k4
-55919A399J2MMl7m9j4O6P7O4Q7R4M4n5r5q7n5m1KJ7J6J4M4L0MM2P5M1O6M2m1o9r5j02j7P2
-55884A559L3p6j84j61o0N8Q0R5N4N4J05J05Lp1o0n3o2q0n0J9O8N9K7M4K4l8pR8J28K8k8k7
-55852A684o3m8J9rl6p2o6L7Q4N9J9m8p4RM7J6n0r6l3N3Q4Q0O0J8oj6n0k6J1M1K5N1R5J1r7
-55817A713j49j48p6M1Q5L5M5K5M3L9l3K9L9n7q7j04p3k0j3L0N1N8N2M1pl2m2k8J6M3L9l0
-55785A525m2n7j08k5J4M6N4M7L9m3k8k0j8M6P3M7pm8k3k5OM5Q9M5Kl9p4m1l5M1R0L5p8j64
-55751A369p8mJ8L1L7O0k2n3L2K3l3l5RR9M0p2n6k3L7M1J8K5J3L8MMO8O8rr8n3M3Q0K7l9l2
-55715A577L8M2j9l0Ln3p7j4k4lM2K7K6M0R3Q7On3p3j35o1N8Q5L1J4K7J4l2o2q8j8P8O0J1
-55681A617RRl2l1Km0n5LM2j7k1R0J22P2Jm0k3l4j25j54o8L7M4MlJ1j5M3jn5l7J7K4L8R0M4
-55645A568m8q0k1Q5N3%k1j7J0J00R5k4o8o6q4o3%mJ1N1nk5OK9K4j9l6j0rK6J9j5J2l4p6m4
-55609A320oK0M8N0Q3Q0L8l2j8L7l6r8q1K4J0m8k1O4R9L5j8l3k8n2L1J12J23O9J1n3q0nj9
-55576A626q4r2j1m3k2P9P8L9K0j3l9p1MP6m9r4j4L6Q1N9N0L3j5j2qk2OL9L2J1m2MK6rk7l1
-55540A601m5q0j22r2m2KP7J06O6K9L2J5n0n0l3j4L2Q3J49O9j1l2m3n5n2k3j9j7l2MNk9L8
-55507A467P3P4N7J7K5K2Mq1j22q9n3qm5n5k1k4l7J0J22J41R8K0j5k8r5j43r2l8J0P1P3J7
-55475A355k1k8m5M5J58J46P4J1k9l1j5mm3n6o6r7l1O9J18R3K9j3m4k7l7p4n3K6N9KK2Q3J23
-55442A699O4k0m9n2o2o6l6k9OO6L7JM8O6N2K9L2n4r5j28p6N2M8m9p1k9k8J6J7J9M5P9K0n5
-55408A497j5M5L0j1l4n9j7L9M7O1kn2l7j2%oJ9K2k0m0J9K5k1j5L8PJ2J7oL1K5j3m1n0j4n
-55372A464pM8K1J8K5l6q8m2J3Q0J24Q5j5p7n4l8J4l9n9o4p7m1%P2J01P9Q5R1Jq2l8J0m7p6
-55338A451m1k1KM2P5N6P2N9Jk9l5qk6o1j9K7M7mq6q4QP6L8r6j27k9P4J24N3Mok6k9K0L4Q
-55302A544k0m0m4n7o6k8K0Mk0k3J3J02J28O6m8o8L3J0k9J2J7Ro8j00k0N8N7M0M4OJ3Ml4r0
-55268A425j09j4P3L5k0l1k0qj6jL6N1M0N4P2N4l2n7l6j7J7L2k4n7JK8p4q3JP9R6L6QK4J5
-55233A578j2m6k0l9m7L8N3Mk4J2L1k9j2L3RM0K1o4l3MkJ3M2P9M1n7m8L8N8N6J6m2pL8m6o7
-55197A609k1L5N2L3O2O8L0q2j11p1m0l0n1j7K3qK4L2l4o3q1l2rqQ1J10P7L1OK4Rj15j60k8
-55163A345K0K3O2R5R7O9j7n2l8p5r8m5Jl6k9N8Q5L4mQK0j0o1k5lJ4M3M6K1J5OJ1j5qkl4j09
-55126A412j18l7K0P3J21J09L1o4n3L3M9j9q5q8KK4j1K2Q2R7P8K8o8q8k2K6n2p6m1L2N4K0
-55094A491n4o2j1O9M8j2j5j5k1J3O9or1n7pP2R5Q9Ro1j6j1QM9L4k8J2N9N0om1n3r0p5l5j5
-55058A385J0J7K9K7j7K3L9k4n9j3J7J5Q0M9Qrl3m5j04oK8N8J18M1l1L9N8Ln7p7k5K1Lj4j8
-55023A536m6k4L7L5K2L7N5Lp8q4o0m4m8l0NO7Q8qm1L3Mj7j0o0o9m8K3J01Q8L9MM6K5o1n2
-54988A468K8%o3q3j08n6L9M4J2m2o4p3oR3Q5NkJ01J13K1j2M0on5m6l5n0n1K1O0M9M9L3jM
-54953A512J4L5M1k0n7n8n0K8M5M0K6k4j4k8q0n2O7N2JM9P3l2q7m2LK6J9mk0o3q4mP9M8L%
-54917A442J5NK6J4J5K9j0%L6K2M3M6j6k6k4K2Nj0J3Lpj6l0m1J0J8J5L9Jq8q5nR4J09L5J8
-54881A717l5o6n8l5Pkk5qj8o3n8n5m7m7LM3J4O6Q5L5J1ok0j3%rj4Nlm6p4oM0N1K9KK8P8j0
-54842A496q5l2j0k6m0MO0Q8O2L1n9j29r3k0P6J62J62O7l0o0j6j1QO6K7p2p5j9j8QK0K5Q6
-54809A653O3k9j17j34n9n7m8L4Q0K9n0n1RP5O0K2K4O1M0J1K0KJ3L3k2k3KO9N2l5o3o8k3l3
-54775A540q1nN0O2M9n%L6L9qj6J2k3j1L5J2qM2O2l5j01j35j03q2o0jn%L4N5N2N5Q2R2lr1
-54739A536m5pj8k7k8L4R3km7ll1n6j8J2O0R6J19L0j24j25k5K7O0O5K1o0o2NM3K8j3J0K6K1
-54705A595m9r0m1K1O9K6Jrj3mm0p8k8M4qj06n3M4K6K1K9K3N6N2J7L9Pn0k7nj3oJ6K4kNj7
-54668A476J6R0K8l6m9M3Q9l9q6QJ10N1m3j7Qkj4j0J2Mm7q5l4Jj4m4j9M2kJ1N5MLK0K1J3L4
-54631A598M2j2k8n6l4l1m8M1P9N7M2ML4j8j05o4O0N4pj3j4%ok9ln0l0K2j3j7LK0j8k1ll8
-54595A398m5l5%O0O3P2mm4l1OQ8N0o0r3k6Q5J12O6j1m7l0J2J6m5o0kK7J4o1j11j13k9N3N4
-54561A329O2P6l0o8k9M0L0k1MM0J9j4J7M6j2l5P0O4j2pmp0k9N3R3L6m3j06m5qj1K9M9Nk8
-54526A490K1j0m3n1j0M1N5L2l2j00n8K5O5J6J5L7j9m2m7l5Ko2k0J04J09N3O0O9Mo0j08j52
-54494A349p6L2N9j2q0r4n3KO8J04O4M5K9M0P1Lk7Nm4n9k3ol1k7N3N9Qj6J0K1Jj0l1j07m6
-54459A281P9O8pmL3J4k2OJ43J34l6q6l2k2j8j9J9M3NnK6O2O3l6o8Ll8j09p6MO5Pk6J9m1p2
-54423A357J3O2N8nl0l3n7p2J0P6M2Lk9j7N7Q7Op7k9J8K1M1P6M6N8L7r9j33p1qJ3j1r9n1P4
-54388A334O3jk0M0K4l1L2M4QL4j2k0J5k3k2n6m4qK8O8J3kOj9l1J4L2J1K4k6l7J4mJ6P7O9
-54352A610J8j04j38m2J1J4N1L8M4pl9j3kK7J5K8J0j3MO2L4o0j01r1k5nM1R6P9L1j8m5n4k7
-54318A429k8k4l5QR6J06J2J5O8O3j3p3j00m6P7J12Q0L3j1q2r1o5m3m3K8P0j7n5k7N5M4Qo
-54285A545k2j4k7m3l8oK5Qj7Q9J22K8k9j6J6nn0r1jR5L7KL9N1Pl8r7j06j12j1Q2Q6O2L2L0
-54250A633N4J0o1n3m0M3Q6J0o5m7K0M4m6m6M8O1K2Pk0m8nkl4J1J5J3j7q8j10l9K9pPL1J8
-54215A434j4o8m6L0L3kl6l1jJ4P6J4k2M8O8kp2r2r3j6J02J39R8N4J9k1%p5j33j06o9K8J47
-54182A405J35j5j2R0O7p0p9pM4J3m6o1l0l3l6J8J2Kj4J8L1rqN5O9%k1k1l5l8pK8Nk1n2o8
-54146A309ML4L8K2ML4N7l3j00l1L0J3M4J8q8n4N9J29J00P7N0k0p2m8n1o4n5m0J8O3prL2o
-54112A457j2l5m9m5k4l1KN6P4Q2R5J23J23L2n6p2j01p8%R3Q5J9m3m1L1M5jm4RO3L8lm9m4
-54078A699j2k8j3j6mK6K0l9q2o8m5OL9M3L3rk2Kk5L1J9lKpjM%rnk5k3J9K7M5K2l7J5N8lk8
-54038A606n7q2o9o5p8j6M4O2L9j0K1O7N2O0K2MJ4Mp9j16j51q7%k5MN7J9l8RJ09J04jm7lN7
-54003A430O4l5p1k3K1N0P9M6k3m6l2RR%N3M6l1j01p8m8NMm5K0M5l9j6Q7J23O1K0N9P3qp4
-53968A634n6L1N5m8j02p8rK1J1J2K0L5j9n4J6L7O7K8k2KK0j1OK4o4p1K6K8Jp3o6K2P1N2n0
-53933A496p0O2R9Ok1m4l6L7J04N4k5m7p2q1r2n9M4J29P4J4n8n3J0M7qJ1K9k6m1j1J4rk3k1
-53899A433O0J17N2l4rk3j03j12l1O7P6Rl7n2q3j9Q5N3l8j9rQL1K5j4k2l4j2jPPK2oK7N2K4
-53863A497jK2lJ2K9j6m6j12j15m0qN3R5J06P6nk2n5j04j27n9O9P0j9j4M7O3QjJ5J6M0M8K5
-53829A544L1M7mn4l3K9J7J7J7kML8M2KK9J0m2r2j20j13k5R1R1N9N8N3%l6q0p9q7l8QPRl7
-53793A361n1j4M3N4K8M7Q1J8l0p7q3k7M1L0KRL0O2K1l1n6m6k2J5N8O9K7ql7n5n5o6o4k1K5
-53758A278J9m3k1K6K8MJ2M8R7J13N0l4k3J0K6P0J02O8j7p2n6j4o9r4n9q3m9O9P9L6K1L6k1
-53725A537p5j0k6p3k7L1K2J2j3m2M5J05M8L4M1K6jK8Kp7l9l5p4m2J3K8R8J24L4J0l3n4J5
-53692A632J7j4n8k5j9RN6P3J18Q4K7k8j28j37j13o7l6j7l5rO0K5kK4M3L3o6j6O2K8omk9p
-53658A475P7O0j1rk1k5o7o6k0j1k1OJ3M0O8J3l6K0M4K0L8K6k2k5k1j4J3ln1l4M0L4J4Pk2
-53623A529J2O0L5JkJ4J3kk0l8m6p0l2L1J0m2L2N7K8K6Qp1r3n6J2J6k1p3j12n4K8P3Ro6k4
-53588A172NMN6J6n2n4o0j3O4Q4J23J27J41R5j7l4n5n1jKj0J8L6O6O4J5J7n1n0j7m0m1k6M
-53554A537Nk0MJ6K6%K0K2ll2j0K6L3J0o0p0n9n1QO8K9k1j5M2L1l5r2o0K3L8J7LK0P5J00O2
-53518A687l6p7k8J7j4m3O5L5n1q3p9m4j1J7L6M8km8J9N9%m4J9R9nn5J8pp1j17j17q6k6R4
-53484A169J66J33M9j2k3m3p6nN3J9Nl9o8p2NJ00P5pq3m1O7L7n7o5n7l6L1R1R6M2K3P1N3j8
-53450A583L3L6n3l8L1K2KJk2l8j24q5l6J4R4R6O6K4k0o9k9j3l5ML6oJ2L6qL3K4n8j04p3L8
-53415A374P2%jJ2kK7M7qK0J3m7n9k7k7j7J3M2P3K8%j6j1j3LK2N5J6j5J6N3K1l8n1o1l0mj4
-53378A466l3M1R9R6O4Ro4j06j02q1o3j8O7J01R6J32Q6J5o0q1m5p2m3QkJ6K3K6np3j00n9j1
-53345A327J6R0O7q6o0KJ9P2Q2K6k9l5l4o2n1J1O2M1j9ML6J0m2mJ01R1o3j44j00lK1J3K1J1
-53311A391OP4N7J1m9k9M0J3l8m7m5M6P2M9j1o8m2jk8j6Q3Pj15l3J7K9J11J08J15Q8Lm1r3
-53278A664j13r3p5NP2L0M6N8J2l2p7j12M3J52O3lj9L5J1p2n7p4p8k8PM2O9L1no8q1N6J19
-53245A528L6m0j5Ml1NPj5l2n0j8j9j9K5O3PPL4K0J2j0k9NN9P4O5K0k4J1J02N0o4j02j31j36
-53210A399p6m2JN9O8Lj8p2p0jJ4J7L9J17J48N0m9j02m5k5mL4j7p1p4l7K0J4m5m0m8m0lkk
-53175A100L1P9J03J18N5l9l7O8R8N4L6j3m8OK2Mom3l2nl2p3o8kK0Mkj5k6j9O1M4k1k3k5n
-53139A369L1k0m4k8KM0NJ1P7R2Q2k6p8kM0J2J3Q6N8n3o8j0L0M8L5N0J6l4l9l4n7k8L6Kn9
-53104A555KP9O3l9j02m8Omm3m1p6q1l0J6N0R2N7L3N2R4Q7O2J0j26j48j9OJ4M5M2k1o8K9M4
-53070A592n5q0l7K9O8Q6K7kl5o6j9l8l9m9o8l8m6QJ19J32O6K9l7l9j8kK9K1k1m9m2N0J23
-53037A599Q7J0j5l9l0l7k3k1n0j6M0P5J6l6L6Oo1rM7J5n1p7pl6p5j2NKj4j7J6M2L6Q4Q2N
-53001A577j03r6qJ3L8L5Pj6lPM1M3n9q6K7M7n%oo8p6l6PJ9L4L3M0P7L1l7K0N6qm9n4j4Mn5
-52963A377m1K8L8N6N0N3N2K9n3o7p6q2n4n0NN9O6R1R8O1j1m8m3m0rN2pn8k6NPJ9k3o5k0j1
-52927A362NK7O4R8M1n2l4L5MJ2M7L6o2j25j42l6R7Q4RkK0J4NK9L1ml5n1K5P4Om9l9mj5QM4
-52890A527L8J2n3n1l1L6J2l9j7L5R2N4L0L4J3k8p5n2m1k8pk7n6l3M5O8L4L0L5j6p6o3LL6
-52856A441l5j2P4R5M2p3l0m2j21k9M9M5J2MM9R9M5L0L3j7k4j1k1J2N3Pq3p8k3j3j9KL7N0
-52822A548N6M9OJ0J6K1m0j49j19q6n6R4J16K2J0j1k9L1L9J6j8n7q6o7QN3K1pJ9n3p1K2Q8
-52789A396O5J5l6JQ0O1j4j2O2O5N5j3o5n1j0p0p9oOj8k0lpl1k9QN7P4K4o8m8oj1J1%j6J8
-52752A385J4M2P3N1M1L4K9J0j7j4j4j2j8l7n0o6p1o7r9k7J27J51M2oL5Q7Q2k5q1k5j8Mko0
-52718A498n1o1j6P2Q7Q9kq4p0RL4j1j4J5P1R3lq0m2KOk3rK1O7L2j5m2r4q1J4M5JM8J13J31
-52682A750K0j09j15j03lN9pp9m8j2kk8k9PN2N4J1k8OK3j0k0m6m1KON0L7J1m3l6K6L7NJ4J9
-52646A430j6LK2N0J10P5j6n9l8O7J40N9o9j04r3l0QJ2L6m0k0J7K9J09J17O6jJ3j4p5l6j3
-52614A739n9n0LJ3J3L4pm2nK5k4j2N5N9k3p5l2MOl0o1lK1j9KMk4K6J7pj1j4kJ2L9M6k1r2
-52576A505q3p2RP0K3kJ2J4kK2J8kK9L5m8m6rJ1P9J42N3j8o4j01o1k0j5J0Pl0l3j7M5N5Qm0
-52540A484n7nJ7k6K8J02J30Q3Ln9p1k1kk4nLk4k5oPK4N7J6m8j14j67r3j8k4j3L7J37R5q7
-52506A334p5lN3Q5M7j9k0K5L2J5m0n9J4K2mK1P1O1L5L5j7o7m8j4N0O9J9j9n4m5n7n9KL0L1
-52471A451jJ7O0L2m1n7k6J3J2M1P9Mk2JkN4O2L0J8K9jr0j61n8P7O5Mrk1l1l4j15j00L5Q7
-52436A402N4P9L0mpk8l7j1O1N0k3m1Nl8r6nP5L1Oj9j2N%o0j15k2O5Q0K2m9o2n1l5j9O1J53
-52400A445J76Q7q3j68j46p0k2R4J59R1K9L6Qq8j36r9QK8rmP5Q0l1j00r4n2kj1J6J30J83M9
-52368A579j4j7m8j9M8Mm9JN5N3K2J0j9o3m9l6o2m6k6L2Q8O8Kn4j7L9M2M2KJ1M5L8Rl7l8l9
-52332A557l0k9j5l6l3K4L3K4P3N0o2j12q4m0L8O8j7n3k1J3N4J15J37L4j00j22l0J10J27l4
-52302A639q5j5J3J4K2kJ7K3o9j08j20J5J75J68M4l3J3N4j1j39j16k7j0L5j3qJ03J07O2K7
-52272A775J3J7l2r3o3m2n1J7O3L7m3l7j6k4j3J0%k4MK5pk7l5qKLm3n5O0R3L9M8L8M6J9k4
-52236A672q0p3j5Rl5q5m9K0O2N8N7J05J31P8Ko1n0jp2j39j10l8Q2J33P1nm5p7l6kJ3J8n4
-52203A484r3r9o3J0Q7J34P7MK8M2K4N2N1k1j24j15m4j3ML7L8mn2l3J9k0%J02J09L1L4Pj07
-52170A586j19l4QrKN9J6J8N6K2PJj5k6r2q5LJ7%J6N3P6M3j4o1m5K2PMj3J1M1L7Pm0pmMk7
-52131A525p0l0RJ4KK7K5m0j2j1l3m4j8PK2MKOQK5O3O6k1q0o2J4R6Q7P0K6n2k4m0m1k4K6L0
-52094A552K5K8P2K6m9n3l4n7k2kn1m7L3M6Q9P3%l4%J8M4Q1l9j14o6o3m0j8l8q2j65j03Q9
-52061A099J67J09Jp5n4J2J5J3M0L0L3N1L3M8L9k1j3K0j7n6J1J12K8p2j06k5R0M5j2L8O1J4
-52029A658l9n4o6n4m0M1J24J06R0Pr4j12o0j1J2k0j0l7o9k5M9P4L3m2lL2l8o4jjNm0nQ3J01
-51994A530O7l7p0j0O3Q7O9Jq8j46p8k2L5K4RM0M4j3m1m4o3j1L2K6k7l9L3Q1O5P7P4O1N7m2
-51960A744j25j27o7K5Q8Q2M8P4O4M6l3j20j18q2j8K6K1Q%jn5j1N9J1j7L1J3l1N1N5m3JK2
-51927A621J4M5L3p4j11o0l9l4j4J3KJ2O2R0L3m3l0N0N4ok5l5m1k0m1k3M6J5n5q5mO7N6J7
-51893A490Ml4l9J1L2Q6P7j0n4p3n6j8k3JM4m0n1K3M0l6n1K0N4M2O8No0l4J3P3J14O7m8j00
-51859A537r9J7J05N5lnJ8k7n8l9n8k8K7Q0Q0L0qJp5j30p0K4O6L1L5P2L1l7p1p7J1rr6qM0
-51824A362k3qL3O4N1l8r6p2kM9L8LOqqk4m0j8O2J09O9MJLJ6l0j07j14k2M1j3n1j6O8J17P7
-51788A483L4L8R6N8k6K0M3O4O0J6J7j6j00q3j5L4N5K9n5j47j65j36r3p5l5M7R1J03N8k8n3
-51757A319L1M7L4K1K8ol3l8o4k8L3L5J6qK6R2J5j02q0l1M1M9LJ1K0P0O1L7l5j08rJ1j5M4
-51723A487P0QJn1k0L8Pm3oN0N2M6j1p6r1PJ11L0n6l5QP0P8j6q9j6O9K2r8r8k8j6j7j6L3N1
-51687A455L3j5l6k0K6P2M4l0m7m4l1Ql5n8k9M0R5O1k5m2l2n9j8R1J44M1m9j5K8jJ1Q0Q9O9
-51653A801P2N1n3j16n9o2o6J4P9L5l4n7j7j3K3O4J4Nl8n5J1ql6J9N1J6l6r7j17k9N0N1L0
-51620A493Pnj4j5%j0j8RM9N4K0k6k2OJ8J2RK7Op0m9k1q1o8P7P0Q%k7m6p7J4J10J02L5N9K0
-51583A656o8m1O2M0J2j2m5M4J13J0j14j49r2l5kK5JMJ7k7k9K6L8Ok8j0Mk2k9L2P3J17Q3L1
-51549A691j3n2l3p0r3ljoL8P5K5om9l4PQK4k0j03j14j5M5M0J24J27mk4J5m5n0m0J7L6PL4
-51514A538P5J9j02q3J8N8M9Ol2o4j5ojl6p3l3K3K9j3nJ3J6RLN3P8K0n2m5k3n9m2J01J14K1
-51479A559J5P5P7K3k2l2k1m7p8o6m4KQK0N9O5M5rl6o7l3K7M4no1o0r8m1P3Q8%l4lpl0p7k5
-51442A284P9Q9K7QMJ6k6l2NRJ1j6L7J02Lm0RK9M4J1l8k3kk5o7q0l1J0M6Mm4m9j4mk7j3rj6
-51404A271L2N8N3Q0N8m6n2O7N1J9N7op2l6J4j0p1j8j0o6K5J32J74P9l0o2n3m6k5l0k1J1P8
-51371A605P5o7j40j21l4K6P1Q6ro6k5jL4L2j1k7M6M4qKK8K6P7J7j01o1p9r3o9LQ4J01P9N7
-51337A581L7L3Oj9Q0J07N5Ln8p2p6m4oM4L8k1k9l6k4j2k4K0Q7O4j9j02q8rL2K6k0l5l0o3
-51303A426n1K8R3L9j7o9q3l0mJ5Om6p1l7jL8N0M1L3N9Q2O3ln5k5Pl9p4n5pk6k5J9Q4O3L1
-51267A459K3ol1l3n0K5P6L2k9j7K6jPK8LP2P4j4k9K6O6K1l0j6N0R5M4k1n6o4l6j6QK3o6j49
-51231A494j04o8j0L7O2J08O5J6K9M0N1l9r9l4R0N4o1o1MN7K1N4O8Qk9J2k1r6j08p4l2%j6
-51198A418%M3L9N5K6m2n0j9ON2J5l4n9j07k7Q5O7P7P9kK6R2J4m4o5r0k8M7nj19p3NL6kl3
-51163A383lrK2M8M2M8P4P0K5l4rJ6Jj9lk9oO1K6q5j07j1M2J1k0n8q5m6K9K7K1K4l1l6J3L7
-51127A429R1J40O8j4m1k8m4m6m2n6oN1J01J08N7J5l4l2p0k6K3oOL4N4M9M2J1k1o3o3m2K8
-51094A673J4n4p2m1mQ1R8j0l4J1KJ5Jn0j16j17m2O3M6N0O4nk3qj5J4L9K3m7l8O3J7m5m4r2
-51059A417j00m3J2ll4J1N7L1M7P5K3L2N7J5K7Q0L6k6o1j07p3m1M5Q2K4n2L8M6j4pm3l4N3
-51026A570O2J2m2l4l2k5k5j5J5j4rMk1m7K5J09Q0pj07r1J2P9L3OK3PRoKK3l6o7l3m6j8M1
-50990A437L1m3r8n1O4P0L5km5m1K0K8j1OP8P1J1j7n5k2M6Q8N1j7l4M4Q5K2KK6Mk1oNj4r9
-50954A648j37q5J9J05O6J4k1k3L1K6j9mj7J4L9K5j4o5k7l3l7rpL7rp3p9l2J3K1Kk5l3L2J02
-50919A445J03L4L4J3p4o4J6Rl7l7l3l7kJ9N6L2j0oN3J09K3Pk2j21j24qR1J04N8M3O9pk9r
-50885A698l1p5p6j9QK9N8R1Rp3o4o1j1m8q5m0RN5K9L4L8J3j5l3qNp4j00k8Lk9RJ1rJ2KM4
-50848A278J43J77K6k1K4plj0j4QL4K4m8o5k1rj0j1K0M9Lq7p8j5J9L7J7k8L2O9J2J1QpJ8J3
-50812A588L7Qm3o3j8L6N6M1j4o2K1R5K0m8l8OMj6k4p9J7P6N8O6L8rm0l1n6o6k9j5k3lM0L6
-50776A566K2rk9K1N5M4L4lp1oN9N8J9K3m5j28q3m2%N2K0j9L1Q5Nm8k3J3M8N7M4Pm0q4n7M9
-50740A625N3j1o4l7k0QM1k1k5M4O3Q7Q8Nm1m3ro3q4o2j13j00k9K6L7M8P9R5J6r2r5RR3Q6
-50706A594L9Rl2n4q5j01k5J0%mJ6N0K3j4Nj8j0M1N0j8l9qM4N0J0k0MP3N7K9L7l6r7j0Q5L6
-50670A691o4j01r9JR4N6l4m7k9k3j7j6K0L9L0qj9M0Q0K2l9n1o2l5l9p2J7P7M1k0k0L2j7p1
-50636A357m6l6nL0N5P3O1j8l3K6P9L8k6k2j6K2K9k2k5k6j0N0J14Jn8qj2%k4LK1j7J4J19J04
-50601A792J6m9j09n7j1J5Ok5oN2Mj05j40q4J7P1Mo4K2M1K9M4j4k8kJM4N6j0lP6M7qmo5q8
-50565A465j2O6O2M2K3J9N6km9k9J0J4j6l9m6ok9j00p1M4J1k0k7k3nJ8J9kl6J5O5N7P6L6k7
-50530A559RO4J8l3l7m7p0o1M4R1Rp6j33j10qJ04J34J14K6K0O5P7L5o7o6l1Nj8m3j13r2RQ4
-50497A462N9k2k5lm8m5L9R2J3m1n0q7o7M6Q4N2M8P6O8J8n2p3j8K9M1J8j8jNp3r7RN6L4j4
-50462A515mK1j4J9J8p1l8O4N5M0N6j6q4n1JlrK6J00Q4J4o7j21q9J7J15Q1m5j23j10l7on0
-50429A288j1P0Q9O4J5j5J2K1k6k5P4O3K3Ln3j03o0j0M1L6N3N1M1Jm1q1j27j26j04m1K2J02
-50397A246J19P1ll8mP7P1J8J3l7o7m3J6O4P3K8MJ2L6N2M1J4J2j4l1n1m4m0k6kN0N7nm0n6
-50362A573q3l8N5J27J05K6j8n1n9n9n4l0JL0J2J0k1p1m5L4M3J2j7Kk9l0J8K1j4mK5j0%L0
-50328A491jpJ3P5J24N7l4n3k7k5m8n1mP9M3m9jK4j8p1p1n1RL9N7K3n1j00l1QM6N2M2J8o1
-50293A446n5L7M0j3j2Q4J78J10M2K7j1l1n4k8L7P1k8j03j06j26p8j4M0K3p4r1K1L9J4L6o
-50262A415oJ4j2K4M9R8Q1l4n4n8m5q1r0j3M6O5K5n2m7L8R8J46R1N0KqK9K2j2j00r8J2N6L9
-50228A690k6k1K6J3j7pj5m7j9k7k7k6PK1%k1n0q6p4j3L8L2N7N3jl0l2N5J06P7j2o1l7mk2
-50193A500L3N0L7n6p8k5LL3L6m5q0o7k4K8O5O9Lj8L9L2J9j0k2Q%j3n4lN4k9n9m5j7M2Q0N2
-50157A538J9J5k9n2l0rK6M9M7K0PK6L1j1n2j1N3K5o2q9l6Q0J47R7J3k4n0o3o6o8r7n8k8j3
-50123A345N0K2j2JJql0m7k8j5J1M9M0N0M2N2Kq6m6O8Q3M6M8j1k5L8O9P9M3q5j67p0L8K6N8
-50088A631R9O0RJ8L7mo5o3j9m5k9L1Pl9l7m2ON1K9L8M8j0j4K2k2o6l2K3J6l7j0J7JL4P2P4
-50052A789J5m8p4m5p7j10n8J9N8R0J6Pj1n1l4l9o4m2O5J09J24K8n1n8lL1J4n0q5KM6M6K3
-50019A582l7j7lK4L0j2q0r9m3%k1r4nJ04R1Prqj2nj6m4J5P8P8N7k3n7K5O8K2M8O7K5j0o4
-49983A662o9N8J13J2j05o6Ll2n1j2M0R2O4Lj5j8l5k7L5K6l4OP3P9O7j0j43j64j12l0M2N6
-49951A508J06O3Pjl5k4k0k4J9J1N1L9o0m6K3Lm2o8q0p8n9K2K4oM2P4N2M7%p3j15l1M0L4M
-49916A407m9p1o2L7J25J00M6J8k6o7o5m1jK2K7N0R7O2K5J9J4RqLL4ll5j9qpl1k0J5K9K5K2
-49880A673k7n7p6n4Mj0j0J7M3L3K6k3j05q5pL9P9J19J14L0l7p8n8J7O3N3N8N7Jr4r9Pk3q9
-49846A501m7L5P5l2q2k1K0J25J06m1j03r1q2m7l7J2O9O6M6K5K5nJ2pJj7p7k9OqM0N8m0p0
-49812A386OM5N1L4ppm1l9%j0JP9R0J5k9n6j0J7M1M1R2P8PJ8%m5n9jno7o6k8RJ8rJ5Q3M8l2
-49773A663p6l5O1J0o8q5k2M6K0RK6l1p7m9pQL7N2R1J17O1ol5m9n6q4n4j3KK2J1j8m5m2N2
-49738A436R9O2N6Nl0jj5p0K8Q8K9j9o9o0n0m7K2J4j5K7N0O4O1L3oqjJ0l8n1o2p0mjJ9M1J2
-49701A539l4m6JN0R4Q0Qm3p1p7K3R1M0l5n0k7k7k3k0O2J05K2m5k8j2O6L1q5n3N7P9M2K3j0
-49667A727n4q5n7j0L0Jl9j3L8J13J14P0j7q9p1n1p2L7J14N5j9k5l5n6r5r8k2M7J8k4MK3j6
-49634A443k9J5lL1K7m3l5K0M6j6l9L0N4jrKlj8l5q4m5M0M6N7O5L9L4j2n7k7L7J5m0k3onJ0
-49597A481k6k5K8L5L2k7p0mM3k6j8L9L4L9J6M7L6%Q2O0j1j4l2k0j0m1%J8n2j11l0JON4l7
-49562A497k2L3M2M4KJ2K1rp7l2J0m4n6l3nL9L7L3M0o0r6K0O0L9p1q3J3Q5N2M6O6K6j3k2n9
-49527A535p6m4jJ12J57Q8l6o4k6l2m7JN5J0p4l0K0l0o6J6R7N1J0J8L2N6M8J5k3oj0J6J7q9
-49493A700j14o4QN2K4K9M3j2p4n9k3RO3P5K6J1j1l9m1JO7J4j1m2p3l8L5O7kl2k7pK2J9KK1
-49457A619Jm8k6N2J33J59N8p8j35j44j06oO0N5M3k0r4m7k7p7o3JK2L3O8Q5L9k6m1j6K7L5
-49425A536L1j7k6j9QM3K6l6n9n8rO4M6L5K1L8L7k8l7J9K8L0J9k2p6m1Q3P0po5o6rj1JRK7
-49389A585jj4m4j00r6k6L1L6J6N9O5Ol9q6o4k6m4qK4O1P9M1K4mQJ03R5LK4k7l0k3J0L5l0
-49354A643q9n4J6M2qq3o1oN2L3LPQ5M2m9j6JNO0K7n1p6n1K2L5Rp9j04k0L9N1%p2j3O6P8o
-49317A478lO8J05J27J9l9K9J6o9p2l5q5q0j6kLJ04J42Jp0m8k4k1QM1M1K2N5O2K0Kk4o7p3
-49283A615r4l9O4P1lJ3O8J6m3l6J8M0%k7m3n9LO0K6n0j5M7N1M3J2m7l8ol3n1m7j4J1J2L0
-49248A555K3j9m0KL4J6L5Rj5q1r1j0P5O6j4m6kJ9J5L4l4q5j1O2M2j3K8L6MK3N8K9k3k6m1
-49213A614m6j9l7o1p5n8K9Q6N2Kl1l7J7M4O1J02L7n4j1L7J2k9l7r8j13k5L4J3m7l8J1O5R4
-49180A494P6m7j22o5K8N8P8Q6K4%N7O7L4j2k6k4m8o1l2oL5N2L1L0M9M9l2m1m9l9o6p6l7j2
-49146A453m5n7M9Q3J4k3j5j6o6r2j1J27J73R9j5l5PK0j5q1j13p1M2J19J12O0n9o9j8j4J6
-49115A559k4m8o3j9M4O7N4L4Rq1j09l2%k2j8P3R0P5P4ql5k9l4n7k5k4p0m7O0J39J30L1o6
-49082A628n1j6p4r5n8q1o6k0J7N3J19J62J06L7k7r7p0K9J23J33R0J2o6n5n1l6k5l0nj0k9
-49051A547kQj5m3oK7N7N7Rn3l9m3l7K0NK4jp2r6q6j9P8Q3QN4J25J16K6m8m4j0K2L4M2L1p
-49015A752KN6L5%q9p5lk4l2q9q2k5J9M3l7r4o0qO2J13J62Q7p4r5l5J1K2J4JMK7J0J3k5j05
-48980A481o9k2LN5Q7R2J4n1K5P6M8K7j7o6o9k2K1Q9O5k1j0l0j39j29j02l0K3N9P8L0l1k9
-48948A436L7P9Q4N5K6jk6l3qJ0J7k2o6q4j1N1L1K6Km2p0p0KL3K1J7NJ8nL7J1k3K2M2jKpn5
-48910A540m2n5o3l6QNm1J0J5K2P3O8L7j7m6j3J5j7k3L2N6N2J8l2m2k6j9JM2L4Op7j26n1L7
-48875A345M4K1L4K4k5J0R8Q9M9K4j2Rj7r9n2K6Rk7r4p4RL3L9j9j6M2K6p6q3k1J2L8ln8n3
-48840A252lM5Q5Q3J17J29R4J4n5j08j03j11m0J02J56Q0l2o0p9r6k7J2j2M9J14O7N2O7K6p7
-48810A741j02n5l1KM1M3L3O3M8Mk2m5l8n3o2l7kK8rj2l1n9p4p0pO8L8kP6N7po0n4kml1RM3
-48772A425L8O1On8OM8K7J8L6O6N0Lk7J4P2J5r6q4RQ8M7k9n3n6L0O4N7M6n5p2n1l1j3J1j8
-48737A594l9mPK0P7M8p2n0k7j07j34p3MRM0R2K1n2l2J7O3K1j4K9K7l1m4j8J2O3J38R7J5J4
-48703A711j0m2n5k8J0j9j2L7J7m2j16n1N3L7m8q0JK2k9m1lJ4on2K3P4J13J67J02Nkj8l1r3
-48669A608p8j3kN3J13O1jk1l7j2Ll2m6L4Rj6jLj1mJ1l5j5L6M9n5q6k5qL5K8L7N5M6Mj4Kk2
-48631A653n0o4J1O8K1r9q3l4n7kN9N8L2J3M6R4K5m8o6k3M6Q1On0m2j8j3Kk3o0J3O0J3pl9
-48596A523o6m8M3R5O0J0m2k4M9Q2N2M2j5q5n3l6n3o6n8k6J8Q0O6O%j3RljN6P0M5k5m9l9m8
-48560A556k2M8R4K7k1N%o7o8J4P3L8l9m7k1K9Q1K7l8o1j8M5O6J32J10J0l9l5K7pj08r4l6
-48527A661j2O6L2j05j28l3J8J3K2KmJ7J5l8l5mo5q9r4j7R0J18Q2K3NPL8L0L3k4l2N2L8j2
-48493A670p6n7K2J7n0o3RL0j0j8J6Q4J25J11L8o3n8m9j0L2l4l1K0J4n5q3j8poR7J08J1r2
-48460A624o2M4M4%l0o3k1j8n0k9j3L3P5J7nK1koM3K5J4j8j8j1N8O7j3m5j4pLK6J7N0L3ln1
-48423A715o6j0mn9n5n5o0oK8M7P1Q7P9K2n0j07o3j2oJ9Ol2qL9J1m7j1L1M6M3N1M1n8r9K0
-48388A548K3o5o9K7P2K9L3M5rj9L3O0N2J7k2j9K7Pk0kN2N8K%L0K0o4j04p5m2M6P6P0K2m3
-48353A796l2j3k7J6J7k2k1l5m6p4r7l5K5N9P2R2O2Rk1j0p9j15r7pM9M0P1Q2N9k0p0p7q8p0
-48319A393m6n8m3K7J06J27N0m2K2J02P5Nk4j2Mpk3p3j13j15q8l4L2R5R3J8k1J6M3K7J4m7
-48287A503p6K3N4K6Ppl2j6O8P1j7n8j7L6P4L9n2o4J3O7M1l6k6K2J0j6KRl9%Q7N7%mj0q2m8
-48250A609m1K5P9K9L3K1L3N6J4n9q9l6j7p5m5M0N8K1k9k7p4p1nN0O1NNN1L4MJ1L9m6q8k6
-48215A550L0N5L9pl7p1r4nL3om6L0J13P7O0Q6K9l5q5k9jm6o0j6M0L3k7m7m8k2j7o4q6l7N8
-48180A347J16J05R4L1kk5m0J2N2L6L9M2j4j14j47n7Nk1k5j1n3o0jj2%L2K2L8L9k7k2O2L8
-48147A479j1L2O5P5Op0j0N2j7k7M6K5m7p3l3kNJ2L2K1j0l3k2j0ml0n1J0Q6Q2L0j4o5n1k8
-48112A450M4O5P8R9L0k0o0r7p3K4P8L4j0k5m8n4l9K1O2P0M3k7k1rk4OL7J7o6l0Mn9l3L8K9
-48077A534k2l2J4O4P4N4K5m1l8kLj5m5o2j2%j1J6L5l1l8O3R0M3L5O7L7l0o3m7L2K2m2J6O0
-48042A753K2L0n0j12o6k8%K7J6Ml8m4k3N2P8P1K8k6j7Qk6l6jn0q5n7NN7Q3K6J0L2Kl5n9n0
-48006A501l4%K0PK2M7M0L1M1rl3j13j05l3J7R2Q0M1K7L8Ql6q6o3QL2J8j5L5O5l3j02p1m9
-47972A388J2P7J19J31P1k3j07j34j34n4L1L4L5M7K8J3RL5P0N2K8Om5o7l3pol9k5J0N9R2M2
-47939A715l5m9q3j33j22k5N5P0O1O5L7Nj4l9Nk0m8K6Q7O4K1k6o1p5n1qK7K0J1j4k8M0R1P3
-47905A642K7rK9k3l8k4o%m4n4l7RO8R7P4%n0j07p1P6J41J06L5m8o9p6m4j2m2o1o9j2P8P8
-47871A564J6p8p2n4m5J3M0J0k7L1N7K0J0JpLk8p8q2q5qR5R8P7P6k1m8j5K7J12N3m6q2n7K9
-47836A499K8K3L6L1n1k4mj1Ok5j4kk1j1m1l5o1m0P8J25R5L4Qk4m4o1J6M0k1j1m6o2L0M0P
-47801A487K0K3o2j24j9K9M2P9P2J5nl1o2nN9M9J6OmJ8K0M6P2J7n5j20j20o6%N4QqmJ7ml3
-47765A427m1k2J7P0P1L9K8jk8q9p6MN1Q4O0M6M4O2K5l4n7l1p2r9NL5m4q2o6K9O0M4Ol0K0
-47730A455pl5ml8n9m8k1J2N3O9O0J3MK9Mm2n9J0P1M1j9k6k9J6O6P4L9J3J6m7p6p1r3j6K7
-47695A382k5j2L9J04O1L4N0k2j05q8MP7N0J6%l9o8j8mj1j9k8p5nQ1L3kJ2L6Q7R2Q6M6J4K
-47660A785l1rK8K0Rk3m3mL3K0Ok1m2o1r2n4NM1N6K8k4k0K5L2oK7Qj7oj0QM1Q1P8J3k9kL5
-47622A885j8j07j09j2M0M1O7R5J8m9m7l2k6o0o1n7j1L9L6J5JRJ5m3n7n5n2j1O7P6j8m9j4
-47589A516pK5O6Q7M5Pn2j32q2K1K9J0j7k5J7O4M9K0J3j4p%M7J5p4p9m5l1PJ0j5p1p6RO3J02
-47553A495J35Q8LnJ3qJ6O4pq2p7l1Jmm3m0m1JM0M3P4O1J3m7o5p0o8m2K4M4Jj9J9O9P0J4l3
-47516A606n2l9j3l1j7K9L4M4K6MO2J13O7m6r1n1L0L9m9n7k0kok3PK6O3M3j0rML5J6p1m6m1
-47480A574l3pn6kJ00L0nK1J8j6J2K5k8m1MM2O8N0o3j20k1M9mr8q3rP4R6J8m6n4l1K6K7J4
-47445A531J4K4K7%l0l9j9l1k0K2J03Q5j6n3k9n9k1l1j11q7k9k0K3M5M6Q1Q8L7N8R7l0r7l2
-47412A527O5O1J6JNJ8k5J7J8o7j21r7K3J32Q7j7j7K3l1m6K5R1M7j08j53p8P2J06R0Q1M2k2
-47380A765j17j47k5N3O4N3j7j6J4J5m6p8m7PRK3Q7M9K9L3l4n5nm7j04r4k3jMK7Kl7n4l7R9
-47345A349J35R0J0q0j32l3L3j6N1J23Q2L6K2k1l3oK6j4J5N0Po9j18j34pP9P0K5k1J9N4O7
-47313A659J11O9J2l7p5p3JK8m3r7j3K3k4j8j3J7O8K5n0n7m6lO6P6N7J8kL0pq7r7p3m6K2p
-47278A414k9K3P0P3M6M4O4rn8k4Kk8q8j20p2M8K4o3j3M6P0N1k8p1j2J4Rm4qR8P0M1M8K4q
-47243A604p3pQ3R1M7K2l1n7n0q0p1m8k7JL4Q2J23Q6Nn8m4M5N1j8l6p1p6o3o2o7l2PP1J38
-47209A519J36Q8Rn1n8pk8p3o6l3QN6K3QK9J9N1P6N9k1k1N5M3p9r5k8l5o9l8J1kM1M9k5J6
-47174A567M2K5rn2m7m2m4OJ2J6k2J9N4P1N0Mp3q9j5K9KMK4jM1N6M6M3K3J4on0o8j05j28n0
-47138A347L7J57J91Q4k2m1k3n1r3j13n3N4R3jo9K3N1n2m6K4J9M3Q9Q9J6l9p7q0n2J1Q3M8
-47106A647m0l2J3K3N3k2n4K0M8L4j6l5l7K0O6J1m9o5k0qoL1%l4l%J1J3k2pJoL8J7l0pO4P7
-47068A694jkj6k5L5L1oK7O9K0n8q5r1NK9N9Q0Kr5j08m3NK3k9k1N5O1K4j2Omk9rj7m8p4n5
-47031A397PO%K2L1L4k1%M5L6mn3m3n7n8jO3Q7J09O4P6P2l1j20j03k1L9M7Ll1m2n1m2j1M1
-46996A490N9J1k5nk6k5m9NK8O5N8n1m4L7L5ll3K7P5P1L9kqj8KJ4K2n2r2q9j5Mm8%N9M7Mj
-46958A566L2J0n0j3L5Jj13r1K7P5L3nL3OnLj7p7o9L4M8k4j0J1j1L4K8Jk3j9Qj9J3Q0J15K2
-46922A669m7pP7O9L0j2qP4O0K0J8kl8j20j33n3J8K3K2OK8L6J4J8M9Nj23j17k7MQ%K0L3M2
-46887A656K5K3J7j0n2l3l2o7k4N3j2m6j6P2R8O5J9o6p4pL1K0L0N6P5L6m4j06K5J31N4k9p5
-46854A793o0RPl4o8j03o7L6L5kJl0m0j1O2J31R0K0qm7l9P3J46O1l6p8m8j3o8q4PN1m4o5j6
-46819A561K5Qm9o9k1Q3Q2M0Jl2m8p7q2o7l9L8Q4N9%M0N2l9q4JQ3K3m3l5j9j2L8N4j9k0L4
-46784A551M1L1O1R2N3k5q4r4o3lL7Q6Rp5p3m6rQk7o4m4k6K1K7J4KQJ5K0O3J19Q1J8l9o7l4
-46748A584l3o9k1K4N6P4l9j25n2L9Q4N7N2L7QJ7k9q4j3O8P3M0m5q9o4l6l5PM5K8J8j0om7
-46714A514k9L1P7P2l3o3l4l5q0j17k1R4K2k5K4N9J4ol9m9J6Q3L1n6l0N4RJ6Q0O0K3K9l5o2
-46680A594k9J3K5J3l4k3m6pQ8N8J0m1p5l8PJ3L2O3K7j1M8O3m8j02j05n1K6L2n1p0m1l0N7
-46647A367J29R1k5j0nJ0Rj6K4J9o0j19j06%O0N6K9l1k6m4k8RL3O8QNJ2J9pj2O9Q1N3K6Kj2
-46611A678m5q4o1o8m1L1M8K6QN3J2n9n5K1N1jk3Nl5j18p7O1Q9R3Q8N4j3o2k9L3Pk8l0n5m9
-46576A425J7N2L1m5m3K3R9J24N9k1q1j22j11o5NL0K2P2J14M8k0o9o6k2%j5l1LK8J8M1N0L3
-46543A583L1N3Q7N5PJ0j1n0n8m4j3p7n6J7P3P8Qm3l6j7n2o7k0n5o0J1K5J7N2P4K7K5J4K9
-46509A617M6L5j7q2j21n4J8L9j6o1k3k7j3N6P7N4j2j8J2O8J23N9o6j45j23k1L9O2L7K5RM
-46477A581K2NoM1j9o5n6K5O4Rp2m4qn7n5j8K9K3jJ1j0j8K3J17J70J26K2j04j07o1l1K2On2
-46443A512l4Oqm9K3O3O0Q9Q1M6L9j2n4k1k4n8j11j53r5RQ3O6J3M7M1N5N9o3r0MK8j8lJ3P
-46408A551J9M6L7l0j13j14lO8Q4L3o2k1M4N1Mn4m4j4j0J6N9K7J2j2L5J16Q7k2QOp7m0j0m1
-46374A636n3m5J8J13R7k0j11r0j5N4L7n9n1N2N0K4Rm6j1Rl9l1j5Mm4j05n9OJ5O1J34J15O6
-46341A706K6n7p1m6o9q9l5j9k6RN9L5L7J8MK6J0n9r9n8N2J02J16K9k0qJ4pL6N9J0o5o4l7
-46307A519J8P0L9m9n4j0l1j2k6l7K3j4o0J2L7Ll5lL1K3K7n0j43j02k3k8J2J08J11Mp3k0P3
-46274A340Q1O0RK6O0j8o1L9J15L3m8q3p6l4j7L7J3o2k4J0N6N9Q2M6n1n1j8lk5j1P4Q2j5m4
-46240A581l4P0J07Qj4J3m2p7p0m6QJ6L1M8L2l7j49q2N6J06J30R5j2k8KL7%p1n5j2prK3J4
-46206A632m3l8K6L4K6M0K3p1j03j3O8O9O5km7k3m6m2l1n0o1OQ1J03P7P1L5m9o1n1l4j3J1
-46173A589J6ro8q8m6n0K8R0K8l6r1p8o0o4PJ01R2J4j5L1L8N7N3K3K4k9o0J9N8mk5N2Q2N1
-46139A730j1n5PJm0n8l4mk5k7jO2M1o2o5QJm0LO8L3l9k0kJ6N2N9M8j6p8j04l7N3N1O8M8j0
-46102A621K3J7k9p2o0QM1P1K3j9j3K2M0oJj1j1O9P9j6j15j62q3qRJOj9n1KP0Q9M6M5L4j4
-46066A628kN6J7k5l4n1k6RN2Q2K1k4qpp8r4ML4M9K2k1j6L2N2Jl0L6O0J0m1l7M4K5pL5n9j55
-46029A554j14j1j5PQ3Q5J2l9pPJ5J1l9o5l6N7J26K9r7p2L7J5m1j2M4N2jn5l1J9K2O3N0j1
-45995A642n5p2l0L1K3ok3oL6j6j21r4jL9P8J18J26P6m1j09j19r3j5RL1L3mM6J47J30O8L4
-45963A862p7j07j8L8%j3k0l9n2l5K3OlK1o8p5k1k1j4M2J18J27Q9L4k2q3q4k6Pk0k6n3q6J9
-45929A423R9M4k5l1JJ1PJ8M8mm4o5j6K8J5k2k0K8N4K8K2Km4qPJ8M0K1L0RlJ9Q9K4m8l4j9
-45892A702k0n4j4j7o9m4L6M7J0L1N0op3o0PK6j1l5J5J6o7l8n8l7Q9J07P8j1j12r6k6m6j5
-45859A305P3O9k0o6l4j5k2K3O9O1L2L4K8l1j01n7L4M3j2M7J11J9l1jL3L9n4j12p1l6j1K3
-45827A369J4k2K6J28J12J2l5j0K6l2p5p9p5j8M2M5J5k2M9J18L5n7q3j18j58n6P3J29J39R6
-45797A588l2j00p7l0j8j7J5L3O5P3O6Qjk4j7k5K1M2K8%n3q1m1K0L4M0k7o8L5P6l5r4k7O8
-45763A445J02O5J3Qj2kJL3j9o2q0p0K5M8p5n6OJ0O2P2J7n3l1%JJ3N7N5J2j1K6M6J9o9q4k4
-45727A488j5J9LqJ0k5l4j0JM9O1J4MK3k1l5k3j8K3O8N8K9MlK6k2m1j2k6j9jLQk8n8nJ5n0
-45689A452n1j1%j6n0k4K8R3J27L6m3p1n7L3J06J06M6J8K7pp2p2n6j1mLk7q4m1L9L7O3Q2M8
-45655A647L7m2j17j17k6M5N6Q3Q2Lp4q9m7K0K7%qL4Q5R3j0j7N4J6n0q1m3n7r5n7m3k6PRL4
-45620A333O1N1P3R9K9k5q5n0L5lm1OQ6J2o2n6l9l8n2p5p5KN0R9J13J12P3L1k6n2k4J5j7q8
-45586A472q6n1jP6J38J04J3k9J1J9J9nj5rj3NOj7%l6n7J1K4l1l7KK0J5l5l6K2J5k6m8j0K
-45550A432k1J6Q1J20J08Q4Q1J3o0n4n5o3rJ1l3l0ML4J1m7m2l2k4J7O%M2M2l2p4l1K0Q7J02
-45516A704N3J0k0r0n1N5P1K0m3j8J6NJJ2qj1l%J4jJJ7k3o6m8J0Q3J00N5K4qk7nN1K2k2k5
-45479A855j3pJ5%o3m1j7k6n2q2k5O1N6J1j8o6j22n2j3n9p1m1k9qO5P2N0N7L7j5LM4Rk3ON2
-45443A550jm5LN5P1J2kN2J02L0j11j30n6M1N9R4J07J9q8q2p1j39q6M5O6j6l1JJ9lPL1k0r
-45409A474J7N9P8L1m7p1o9j1Oojj1j2M2P4O7J8K8M9qo0m3J8J6l6m9k0kL1N1j1p8n1L6Q0K2
-45373A611J1P9L1q8q6j6jk1n0m0mk7l9K5Q2O1K6J0J9K8Kp2m8l3j6O0O8N5L4l0m8r1r0m4K8
-45338A386Q2N3KN7P2k7o5n6lN3Pm1m5k5OM2L4m1n2k1L0J8l8J5J11P9QL6Qq1l6J9k1l5j7k4
-45302A490J8N1Pm5l7j6QN8K7n4k7J7nl6l8kK6Q6P1J1j7o4l6L4O6O2K7J9O5%kQK4O3K2M2N1
-45265A974Lp9j48j54n5J3J9j1o4q0j3QL2P6M1M4N9J7Qmn3m7LJ1Pk3o9J2N9K4QOPJ1M7n0j02
-45228A537m1J5K4N6N4N4O0j5q6j05o6m5k5M4J05J15M9l6o8q4m4L0RkJ4K4PL6K0PM0l0o9n7
-45194A527p9q9m9J5P8P0O5L4mj5j1l4n5rj3Rj2j1M7R7Lq7r5m3N7M7J3M4K4OL5N0j9o3p4k5
-45158A434K6J23J14kj0o7j24l5j1l0J1M7M4L9M3m1m8j7nKj8j7M8J00P5P3L3k6q8q7q5p8l7
-45125A386k6K0L9oM5O7K5m0j29q1J5P2R6K3j0N8J18O6K3ml4m5kN1N3J1k4p1p7rOl6j0orL2
-45089A587J6RN3R6on8n8o8o7k5K2L3N0%j9M4R5L7k7j1oq0j26o3JM5L6L6K1j4jL9M7J6j7L3
-45053A670K0k5K6P3P1K2n6j2K0l7j6k9q7o0j2j5m0k6j7NJ4mjk5m3l3J9J11J10K5k1n6o6J3
-45019A518K8l2M2Q1L7J3J4m8r3j13j07jN5N6Q9O9K2p7j21j1J02J3j29j06m2k3j6L8O2O8O7
-44988A455R9Q3Nl5m5j20j11%P7J03P5rq1l0J1l5m9m2k4J3J01J70J55K0q0o5k1l0q1p0JL7
-44956A477L8jj7k9J1K8J2j7K7O4Ol5k5n1K2P7M4LON1j3n8p2m4J4K4K8%p7j08m8N6Q4J5o5
-44921A427n1mNM5L3n3pK9K8L1K2L6K4l6j9L4K3K8lk2MN3K0L2M7K4p1q2M7N7k7m6o8j01m5
-44886A414K4K8L9K7J4k8o5l5MK8L1OL9N7QP5R5Jp6p3j5K6M1j9o2l1K2R6N6k5q1q5m7l7%R
-44850A461RK8N7O0J1m6n2jk1k9J5N6N2jm4KM2L0jn6p5o4j1P0R9N7J2j8L0N7L6j7o5p3n6k3
-44814A531LJ4ml3l2kK4M5M4k3n5p6jL3J7KoL6O4O2Mp4p6K3K0k5J3N2O0K3l9p4p3m8m3L8Q5
-44777A509P7L0l8j3N0N2K6n5j16o8L3L5K0L4J14J86J00j2m2k6j6m3n9j05j60j01k1K4M0N1
-44747A506N1M7M7O0L7pk4Ol6q9n9l1j9j7K1N0P9R0K6k5Rn5j06o7k5k9l1j4J9qJ6J7mN0N7
-44712A542Jo3K0N6J7j1k4l5j2l3j4J9J3l1m6M4N6K0O4L5J5L0M0L4m4n7j4L8K8jJ1k1o1m0
-44678A576K0L2K0j9j9J5M7O6K9j5o1p3o6l2M0M7j1n1J2M9N5M1l1k9mMk9pqp4r6j7K6M5R6
-44643A578Q4L8l2m4j0j0qpM3N6K4m0m2n3q9p6k7K4J8llJ7Kp0q1L5J10O7K2M1P0M6L1Q5P2
-44608A868qq3j15n6k9k4K8J4m4j1ML6O7oq5n7J7L8N8M3j5o3l7nL1j9j0N7M4k5m7N0R0O0N3
-44573A819k0n5o6j27j18KR6P5jk2l6nO9R4P4n1j11r1j05o1RK2Q3J03N5M7K0Jn2j18n3mRJ5
-44539A497PK4l3m9L2K8jQj1%N2N6k7n1j0J0Pk1nJ9J5L2J0k0kk7o2n4J6N6J2k8j1j4k3M9R7
-44502A578N7M1N2K0K9m3j08q1k5L6M6L6Mn6o9J1P8J04R8P3J6m1n7j9JK7M7k6o5k8MM8N6J
-44468A845j3L4J9r3j69j05M1Q3Jl2j5K9N1K6K6L5LOM2K1j6n6q7l9J00J26M7L1Ok7k0o8j04
-44435A728m1j0l1q4l2L7M3Nq9j25q5O5J06P8P2Q2lr2m3NMK6M8K1p3q2k2L3N8M8L7Ll4J3l
-44400A663m7j7j9j01n6K2j2q8o5pj2J3N4k1o6N5J21O2M3L3j7rN4N1L0L0j4l4LJ3oJ9L0K0
-44366A725m6m2j5j9RJ6j6mM4M3lL2K6l8n5o3n7pl3m3K7Q8M8l0k6OL1JOJ0l0L5O3K4J7j1k4
-44329A689q8n5O6R6J5r2q5m5j0k7m2l9j2PJm2J9Q8J10J13M5q8j42m8P8Q5J2%M6O8N3l3j06
-44296A637j01n3K6J33J37N5j3j2n1j01j37j03j8N2Q6K2PopK0m7q2o4m3P6J41M4o%L5M4J2
-44264A683j9j6l6q4r1m4j3M4J11R3M1J8RJ3M1M3RpJ5po6j19j07m4K3O9M1rk9LN9N6M3k0o2
-44229A641l8M0R7P2J1j8r3p6m3k6J7J9J0k2n0k1J7L9J9J1J4J5j1n3n8k6J2k4m9l1k2j8k4
-44196A331PK4L3M2M5P5Q2L4K0K6l0k7n8o5J5N3O5R2R5m1j00m2k2k9ml6j5J5j5r9p1J0L1J
-44162A442m9l1M1J15O5qp7n7K3nm3l2qJ8PJJ8K9O7Q1O1N6kl1K8NON2PRL3mr7q0k1K4J4k5
-44124A632o8n1l5JL0J6OJ0Pj7l3J9J0p4q3rP1Q6P8P8K3q2j01L2J07P6N4rm4p3p9l9%J8Mm4
-44088A517r3j14mJ51J71L8m9OK3NlrK8M6N4M8j2j19j13l1j2k1J0L7M0M5jp4r6j8Q5P2J9k7
-44054A599J4P9J2%J6o2j24j04J3O0Pn9j07j3Ok6M5R3M4lMn1p8mN1M2O1R3N4K4k8lK5j1l0
-44019A639m9o4r9j10l4K5L2K8M9Q9R7O0L3j9m1j0j0n2k4K3j1l7k8m6r7RJ02P7Q4Q6K6k9Q
-43986A707m7r3n5JK5M2L5k6J1L6L5L8M2O1mn5n3nL4Rj4l0m0j8k7l5q0l3O0J5j7O2N6l8o4
-43951A535n3l0PJ2L6O1L6K1l7j9Q5O5lj5l8j6L3N9J5m9p0j3R1J21P0QJ0N5N1j9l0o9r8qM9
-43916A853Qm2l7j7l2o8p6j05j06j7M3L4PL7O2O5J0o1r4p0m6m2j2O2O4N8J18O2qK3P6P0Mm7
-43882A776j10q6oLN5P5N6l0m8n0o9n9p1k9P5P1K3J3J2K4po1j8M8P4P0K2k5l6rQ4J03l1q1
-43848A758r0m5O4N3n5n5L9N2L4lj4j4j1k3o3pJ35J63N7j4j2q7j22o7QNQRPj4J3L9mo0NM5
-43812A734N3O4K2%%m3p3o8n9n6k8L3l8l2M2K3oK9N8J05Q2N0l1q4l3Rj1l7p3o5l5j4j4l6l7
-43777A431J1P4M5k7j1Mk7L3R5N5pqll1m2j9qlm0KO4K4L5M8Lrj4Rqr9j22q9r0JM3Oj8L9O0
-43738A407J00J01K5j2k1n6m2k7rL5On5p6j5M8J14J04N1M3M8L8k6m0qK2J8l4o3n3K2J25P4
-43706A844o0q1on3r3l7j1J8L2J8k1k1J1K5K8j8qK8L9J8M7N2J9j1k3RJ2%m7p8l0P2R3K6Rm9
-43670A753n8K6O5O0L4jl9m0k3k0n1l7pl8oR4N6m2m4jJ3J4L3k0r7o9rk6k5QJ3R7Q1Mn0q7o3
-43633A498kL4M8Q3P7K3m9q2j9K9Rl0j4O0N3lJ1Om4m7j9K4J7j6l4L3O2j3o6j10j19j20o5J1
-43599A226P0R8P7M2L5N2Ll8q8j45j06RP9O3K7K8L1L8O6N1MppKK5N5J4j2k3m7o2p3n7LL0N
-43563A468JkP5Q9K2P4J12M3n7r8o5j9k5l9J5K9nr6o9M4P8M9J3pk3mO1P7K8kn0j15j29r1l8
-43528A344q%JpJ1M3N7PmK2K5J1m2p1k4N5J09J32O6n5k7K8J0Lo9m4j1l6m6k9k5qJN6R6N0J5
-43491A636J0ql3mONqoJ6k3J2M6jq7k0J05N1rKL3Jj0L4Ko3nJ06O1m2q2pN5Nj01m9J4O6N5m6
-43452A717p0p7j08j7R2J28Q0J2o0l3o8j25q5n1QL4M8P9N8K5J5J1j5o0o5rO3M5k4j7K0jk2
-43419A528kJ2j6L4N9P1N9L2j4kOkQJ6N8O1k3j04j46m1J0L1N0Nj0j5n2o2k2k1m0MN8Q2L2n
-43383A639J2N3L5n8q2j1L8K3kK9P0K6l5j06q5K5R5K9m3j9j4n1l6L0O7O4J2p7q4ML5JJ7k5
-43349A576n8k6P0Q5mq4j02l1L7nn6p5q5j3O%R3J35J8jM4j8n1k9J5L1R2R1M6N2j0p0j15p9
-43315A479J1K2m1LO3N2J9K0qj3N3J6l1l0m7j12o3K2K2J9KK0N3R8P4J2K3rk6l9m4m0k3J2M4
-43280A613P2K1m4o1j8Nl2KJ6l1n9n1L9O1L7k0J7J13R9M7m8r4k4K8M7K2ml8m1l2k3J2J6oq0
-43245A561o7K3L6K4M2M8j3j02r8n1KJ8L2L9M7l4n7L7P5K2l5qK9M0K9j8m8j2L1lk0rj9lL1
-43210A569K3Pkj4m9l9KJ8J4LpN9R0O9mj5rk6j2r%j9j7m5j12q6L0J05Q4jj1L5M6K4lm0l3K5
-43172A650Lj2J6OJ4JN0N3k4k0k0j2Lm2M9J09J5j09j06KL4K1l1k0j2m0k8mP2M5k6%M0Pj00
-43137A584j46m1J14J56J11P7O1j1o6p9m6k0oL7N0%j3nOm7n6m9k1oNJ8qk9%L6J3k8L0J00L
-43102A724m2J2J16R8p5j71j14n2J8M5N1J4n6r8n1J5J3M3M4jRM9Q5j8j30j26n7J9N9Q7J16
-43071A626P5Rqo0q5l0%QL3M5K5K0O4N0Qm7j3M0K9n5p8j7N5O4K7K2K1j3k0n6l6Qo2o7jQ3Q8
-43034A752K1m7p5o4k0J4ll0p1l7J5%j4L0L2J4%n0m3m2n1J4J16O6m4n6o1j2K3j7O3J09P8M6
-43000A656M7L8J1J7k5j2K9J4j1m6k9oj8RL8N9rn0l9j2k4p8n0qJm7n4j2Pm2n9mR0J34O1Kj3
-42963A565j5K3K9O2O2M7O1kr7j24o6qRJ1j1n3k7O2P4pJ4O8M3K6J5Rj8n7n2n8m5m5n5OQ3P4
-42927A603K0L4O4M4N0M7k5m1k2q0j15l5K9L4n6m8k2K6R5N9l8r0j19j06l1M6J20J37J23N7
-42897A760k5l8n2j8L5M2K8%o1j15j36j19k7N1O0R2Q9Nl5L6P7K9OPml3n0n1n3n9J9L6J7J3
-42863A526MLm6m9oN9Q6O9J8j2qJ8l3m4M0P2m1j16o7p2r5q7j8M9J00P8mm3M0J43O4l9l9RL8
-42828A597j0n0p2m7MM4O9J8m0m7mM4J17J41O2qm4m1k7kM5J4n6o1L4K9k5o8o3J1L6K2N5N3
-42794A730M1k6r9r8q7j9R2Q4QJ7L0J3PKm8n3j2mL5O7k3o6l7k4k6N0mm6j5m9p0n0j1Q9J31
-42759A529K2o6n5rk1L8J11Q4pp0m1L0j7k6kj9K4N1K5o1l3L5N4Q5O1L1Qn6r9k5K4M3mm7q5
-42724A512q7J5J05O2k3k4PP0N8M4O1L4Mj5l2k0m6n1kk1n0m9n0K8J12M9n0l1Jm5o2J0R3P7
-42690A684Rq1p8KL1Ln8j9K6J4L1J6j05r3j3rj2L3M8M6k1j23o2k1J6R8R8Q4Q1j6o5L8N8M2
-42656A682Lo3m1N5Q7L3j4n7l7K5MK8Q8Jr6p5Jkl9J9R5L8KK5L7k4j21r8j6Ml3l2J8L4K0J8
-42620A569L8K9m1M1L9m6r3q3l6N6Q7M8K3NJ8Jm5l2k2p1p4n0J8Q5Q1J2j0J3mp5m4P8R6Ll7
-42585A577j2l1n7k7J9O7P9j4m8m9l5J2K6P1M5K9L7K8J3M4K3o4p7j4Ll0j0J2PrK0O2jn7o8
-42550A571k5k7l6O8J54O7q5r7o9RL5j6%K0OQ5J56R9kq7j12m5L1N2l0l0L3J5j8OK5L9M2L3
-42516A867%q0j00n7MKk6k7M3Q8O2L7M6P3j4p2l0rk3Jk5L4J09L4k4k4m1j04j09j04o9KM3P4
-42482A581P2N2N9J2l6l7Jk8n1l4KPM0M2J6l5o5l8j3K9J7J1kk8l5J2Jl0pj6j9J8R4J69J48
-42447A909R7K3p6r3p0o9n6n4oN9M6k7q1j27o8L0P1P5L2j7J5O9O9l2j7Q1P4L4Qj5om2p6k9
-42413A731L9J15N4j8n2p1o3q7o1LM1L7lmOJ8L5k0o3p3p1JP5R7R9P0K0K8L7l2r0p7n1M6L4
-42378A750o3m5j0jJ1l2n3l1k2n6k2N6J06N1K7j5o1l7JK4J4M8M4J8J3lr5o6O%K0N6qq1o5k3
-42342A456J0P0Q4Q6RpP6K8l5j3J5J2J4on7r8r3k2L5R5J16M4np6j20j18m0l4n6p0qR3M2M3
-42308A470M3L5k1l5L4Q8N6pJ8N7N2ql3k3%J8Nn7q8o9n5m2k0N5J19O6OJ7j7r4p9RR2O9kl2
-42272A627p1r0j0J16N1m1l5%L4k3j20q7J0J01J38O0K7O1M1k8p0NK4p1m2L5M4J1M1O4Qk3l6
-42239A751q0k2N1M8loLo6r6n3KM5N1R2M7l2l6qJ3k4l8k9j4K5O1Q6O4K1%j1n1m9JQk8q2p3
-42202A568J7O8M0j9m6J4M0L2J2L1K2l5o9n8j4kK9m6j16l9L4J43J58O4k7o5q8r2qNJ0K4n8
-42169A529j09n0J7K0ok0M1J16J04N0J1j5L8Mo5n3J6K3o3o0K0L3po8o9NPo2mN3P7J03N7Pn1
-42134A629r9K9J46J05Ml0M3L8L0K7o3q2k1l0q1pmrmk8o1n1N1J16L8LL9Pl5OO6j1k4QL1J6
-42098A792o7r5j8K1N0J5q0p6k9k0L7P1K8k3j1jm1o9j5j4k1j6%k1pN1M3M8P4L5m2r8j1O1M3
-42063A594J5k9q0q2J0J27J41M3k2k3m7p8p0j1J2mj1M8M4ML1R9P0L6J9l8n5j5N2M7j1l2jj1
-42029A772m4l2k1k7n4o1l0k3qL7P8Q8R8L2l5l8j4N2M2m1m7m4k2J8Qn6q0k6K5N9P8lj13j31
-41995A437p1ON7J10R6K8lKq1j36o7o3r8j0N5N7O7Q9P9N5J6LJ2qjo0p5j0nl8rL8M8K9PLnJ5
-41957A569jJ7pk8J5J7ml2l2l8n6MO3L5N9J24J12L3n6q6l9k5o3k3M6K7mk0n1l4K7mlJ9N0O0
-41921A671R2N0ojjLj5J5J1n5n1j2k3l7m3J7M2j2o0q3p3k3J8P7Q5Ol5qJj8JJ6o3p3K5P6O4
-41884A578K1q4j32q8J7J10J49R5K3%n3l3J4j5n8K0P4J07J02j3o0j3k2q6p7J0K7K6k7o8K2
-41853A566Pn4o4MK2j4jjoj9K5N7J9k6LM1K5lL5Jn0k4L2J04R2l5r0l0M4M1l3o3o0m5k8J0k0
-41816A462J2K5KK6M0Rl0K8M3nm2r3m3N9Q8K8m2mJ4j4pn6n9M3L7kqm4p4m6m8l4J1J5l0K3J01
-41779A385J2KK4oN0N7ro2opk4J0m2l6J8R6P5l2q4k4M9P8M5l1mR5J03J7oJ0Jmp1o2j5o6r2
-41742A444j7K2OOOl0m6O0Q4J4j7j5J5j2K2O9nm4k3L7J3m4%L1L6O0K1mM1N3J1j8j20j48j17
-41707A391k5N2M8jk4J6J7kQL1j8JO4j0r3o4k6O4P0k4p4o2K9Q9Q3O6M2K7L7J0p2p2k5j8m1
-41672A494j4nm2ML2K7O1L5k2p7r9p1j0J01Q2rM1J30Q0o2j00l2j0o9k7J7M9J08M5q9q8j5R
-41639A474pJ0J7M3J6j7j0m8p3l4J8J4l8m8jL4O7Q2O0QJ6K3j4k5j9PJ5K1N2J8kJn6p6j15p4
-41603A339N4J18P0j0k3n7n9l9K0J6k0j3RN0O1M5N1M2nk7J3K5k4k3j1m2n4J0J2j9n1r5o8K9
-41569A324N7k3l4N0J49Q0J8Q7M2o7n9RJ6K0L5kr2q6j2L1K8J2j6j5L6P0N4K5pl4J6M5k9p6
-41535A652l4m5lN8M7J1nn2r2o6J7P8Q0O2N1N3M5J6j8k4q7j02n0o1q3m4J4M2M8K8O1Q3J4l7
-41501A657n2n6j02o0pL1O3Q4O3K8M3L5n6k03j86j04l9L2J11J41M4r0r0l6M1O6O5P4K0k7n
-41470A485L5N9J6n9n7l1m7j16o7RM8J9K6R4J03M3k6k3oJ1m6l1J3L6N3M0O7J04M5p2q2l0j3
-41437A600NlJ1Ko3o4QO2N5M1M7N4J6l8o3o6r6p4JM5M0L8N3R0j4j04n8j4j3l0nK3N7M2l0j2
-41401A543N7J02Q5M3l5r1l2lr%L1M0j7n1k8lJKJ2N4Q9nn7RL4J8pk3j02j56j19n8L7J25R1
-41366A577J4K0K9j8J8O4M4j5j0O3L3l9P4O9m5n0m7r1p8m3Nmj5K3Kk9m2j4K5N5O1m1o6J6P8
-41331A623K2r4r3J0Q0M6KK9R0Q8N1k9j16p2o5j09j08p9K6J25J45J00K5n7r2m1L3K8N4Qn9
-41300A571o4L2Q2N7J8pj4k2j7K1n6o8o4jQ5P2J4l2m4m3l8qqro3m9ML4J06J08P0Mk3j3nn0
-41264A580o6OL2M7N8L0k3j00j38l6M9N3L0K2Kj0k5l1%k1n1l1NPN8R1M7L7N2L0K7M1k5l3n2
-41229A662q3n5J3L9P5Q7Mm9n9k3J0k5mN5O6J9n0kL9L1ol1j3J1l7KJ17P6QK5l8j22m0k6m6
-41194A630k9l5l5n5k5j3j2M4M1j9k1Jk7n8oO9P9N1J1M4J00L7p2o0j4l8n3k4LL3P0L8K2J0
-41160A687ol8q6l0L8L3jl3j0K5K1MJ6N5K6l6J4L8qj0MK5O2Pn7l1O0R4N8n7j21o4l0j8m4j4
-41124A573K6L1M8L0rrL4N8L2jMjo3p0rmNK1Rj2Rl9r9j6N3Rk3n5q7J0O4m1kR8P3O0L7Jn3j20
-41084A572p8PJ4K4P9P5O5K1m9j05r2m0m0OM3MK4J3m5o1m5m5k0J4L8O2K5Qqj3K2M6P5N6Pj4
-41048A645J0N8M1k1o9n1j1QJ6j1NK3qJ8L8JKj7j10j24o6NL2R0J02L2J7M7O9K8l8q2l8J1k0
-41013A632p1p7o7k6J0J1J04J69R6K1k1l3k9l0n2p3m4n3n9j4k3J9R9P2J0rn0n5pk3m7K5O6
-40980A471N3J8j5j8l3nO1L6l9J5P2P2J4k1J6k4n8JJ8n2o1l9mj4n0k8%M0J16Q1J2j1L0N1k2
-40945A683k5L3O6L0jPnJ9J7j9k6m4q5k3J5K2J5k9r1p5k1K0N0N9Q4R4J6r1m2ml0K7L9l0j7
-40910A638qo6r0oM2O2Q2M2p5j11n9J3M8O0M9j7n7o3l5LL8Q7J4l7QMK3J1m0l4j3M9J04N0n4
-40875A662o2j2MO6Q7L2m5r7q3O0J63N8l4l7K3J7o6p7l3k0kQ1P5J9l2p9p3m8l8LRK4O2Q6L6
-40840A729l7J3J1J0j5k6J0k9p7k2J2J3Nn1p7p4l2K8Q5N4M3j2r1m2J7j7j5M4L5j3mK4Qk4l4
-40805A449mJ6j4k7j8j8ON8L6m0k5Q0O8n0n7j1Mrm4j0j1j8L1P0P6N4K8l3k3L2L0NM2On6m2
-40769A581KK4j6k2l0k9M6M5l5lO3J02K5q8q1n5K6J30R8K6j0n7j03q9j3L9N7k1o0o7l6J02
-40737A551J14k6j05nJ15Q9P7J22kp2n3q0o0L3O7l6j11n1K6K2j7r7o6N3J24Q8N1K1j5Jl5o5
-40705A658l6J5L9N0K1M1N5m9n6%rn8j09r2k8l2j9L2N5N8J0l4l5P6N6l5qM1L5K5L9M4l4r0
-40671A626L7J47R3Pl4o0l7%l5p6o6n6q2j10r0l3Q3J39J32J43J10K4m1p8p6m1l9l8lM4L9l
-40639A626k9nO3N8K6k2m5l9o0PR3N3l4p5J2M3Jjk0p9j15o8L9M4n1n1L2P3L4k1j7onjlJ0P1
-40602A538J21Q7L9k2n7n8m3n1o0j1N8J4l2l2j8N6N5P8R0L8n8p0p1m5K3M4L9P2M0J5J2k7l8
-40569A726n8l7l3mP8L1RJ1r4r9j6M7P4j9k7K3RK8M0lo1n9K9O2K4OnlMn0m1j6k7K5O4L4n7
-40532A615n8m0j9lL6M8O5R6K7o1l9R3J16K9M8O0j5p4j10r8n7l9j3QK6J1o2r2o0j3N2J34O2
-40499A673l5m4K1O8N2L9L1kk5j0ml6l6k6r0j01l3J2Qk7n8k7J09J53J0o2l5j3M6Q9O3K9Kk9
-40465A712q9q3m2j4N2Q0k1q8q7l3P0P9O4P6N6j8m1k6pQ2P4K5Mm9o8k1J6L8jn5K5R6N6j5r5
-40430A752r9l4M1J3n0m0K4K8N6K4kon8l9j4k9m1mN1O2j0k4M3J1m5k2J7L1K3rpk1k5J6O4J9
-40394A696o4l9L3ol4knL5M0K9M6K5l8k1Q6J21O5j4k5k8k7M0J04J75K55M08P75J390J490k81
-40364F229j486j155o75l62k47j55r4m1n6l3k8m9l7n0o2n3j04p0J6M3N0J1k9K3L7J7k6n6l9
-40335A519J1M4K8P7J14Q1P3J04O9p1o3Q5J45J29J96M24P97J228J686O86j176j603j037n10
-40311C036k93j78j21r6j02j21j21j14j17j47r2J8J02R5J5kL5K7n0p5k6k7l5k8k9k1J5K9n1
-40282A526j26r3l4M3O6K8K4K4K8O5N6L8j7j15q6NN0K1m7K5R7K9J6J5J3M0L5J09J24L5n4j38
-40250A802j31q2K2M4n5l1J5J4k9MP9R6J3q6j13j09m9M2N4J5m4l1K3j1j0M8L4j6k7K4Q3O6
-40218A654L4no3k9P9N9l4r6n0M2N1Ll4l2M5K8j5J0K0Qk2l8r5m8PM8P3Q6N9L0m1n4m8n2l9
-40183A541p9o9m9%J3L4J05N5m5k0J2M0O4M5j3nM4Q6R5Q3J04O9p4j67j26m1J0m7p5lL5J1K3
-40150A656j0n3K2J08R6L5J9j5m3p7n5n7j20q3LP0N6N9Q3j1r7n3M7O2l9l9N1J0n5p2k9J1n
-40117A475mMJ4j9K2O9O4L6J0K0RJK5O4j8j10n6nM8L9J6n0q3j4M1P5N9Q2R6N7n5j34j18q3
-40083A577l7n4m7K0P6O0K5L1P1L6rm0j13q5m3q3q5QK9k9L0P3pn6J5Q2R4N2j4j15j49j28l4
-40050A151O8R7Q3O6Q7O9J0l5n1n1j5M6PK1L5l7l8M2J07N2p5j14o4pm6l3J0J9J2N1J50J23
-40018A740rmL5K6Om6l6pK0O4J12J52P3n5p9q8j66j39k9kRl0m6J3M6O9J09P5J1o4j8P1M1%
-39984A854j1k1k1ql9n7%K0K3L3j0lL7ln7j1O9J04M0l1p4j20j35n6J6J3M2N0j7m3K9P4O1K7
-39950A775j4J3Pn3l3k0l8k6m7k0J2K9N2K3jl1l6j4J5pl2l5m1m8l2jN9N1k4L1J62J44M5m1
-39916A824r2q1r6j04J9R8O0N1k0k3j5q7q5n7l6N7J09O8N2O0M1M3j1o9m6j5nj0k4j5Pqm6J7
-39882A561J21J02O1o1j42j76j05M4Q1O7M5k6n2k5k6l4k0rqj7L1P7N8L7N0M8l4j20j15o7p
-39851A339k7j9P4J14R4O7K8J8pm3OL0m5j25m1L3K5O8L9k0q6o8MM6K9L5L0j5QO3P1K4qm3q5
-39816A613OK7K8j5j9M0J5Kk1K6L9j7m2m2KoJ5N9Lk1j0k6l0k0l4n6j00p1L8R3P6KrOJk9o9
-39779A454J0Q6P1Ko3r0n7J9Q8P7J3j7KM1O7qq5k0L0M3L8%j8k2K4j9m4K8O1O9rn9K1P0K8L1
-39743A862m4n1N3K4m2j9rMK8K1k7o0l3k9k8K3K7K2Rm7k4j6j0PP8J1n3k1K5lj5%qJ3K8k0k4
-39706A652J7P1P8O9K3q4p6m8n8L0J00J8r0r5m5j0m0MN8J5lQJ7L6O7m6p5N2N2j8l9k3K3J5
-39672A655j3J2l9j07r5p4J8Q1N4J7Q0Q2L4n0m9K3J3n9p8k0J7M1Or5o8j8J6O5N7l1q9l3K5
-39639A378M9K9m7q1m5J4M8Q1N9L2K4N0M8K7M2O8M4Rk0n8r2m9k1n5k2k5n5nJ5l3r0o9L2P4
-39605A356M7%j0J8K9pqj3k3K8P7P2k3J0R4O2J7M9j3o7j7K2L1j1J8L9O0M6n4n2%Jk9kP1O4
-39569A882q3j85j59k6N8N4K8l5m8M6P3J8k6j7nm0l6k6l7l1k2j6J1O7Q5P5J4k5rol0m7L0R2
-39535A624J06M3n4o7n3nP4Q6K4k0k4p0n0N2P8l4j14r5rN0O9L6mK1J5k4m7j20r0M1J06L9o0
-39502A524o2J3J15O2k9J2P0J02N2jjRj4k9l2q3p2k5KL0L1J7k3k9Mo3o9j2J1j5j8J4N1P7J05
-39467A724P9oo1k9M2l6j28j05o6M7J01K1k8pK7L2M4P5O9O1L3j0m8r9p7p8j46p8N2P3J3rl9
-39434A443k5P7P8J0J5K7m3o5j6L3N7Pk3N1Q5K4l3rJ8qmOk1k3Nl0o0nL1Qk3L6K1l6n6p0l3
-39397A449L5L8Qm3p4n4JN8L5J1J3KJ4J9J5K9J12O6k7J5L5J2j9m8n2m5j4j5m8k5r4j59l1R2
-39363A311Q1K0k1KK2K4J8K9L9P2O8qo6p9m2P0Q8K3nl0p1l7j9m2m1o0j8O1M6jM1M9L4J6lk5
-39327A546l3jjl2OK9J4J4M7P6P5Km8r4j7P9K9j4L4N7M6j6r2p1n9n9l4K3K8Kn0j10l1R3J44
-39292A582O7lj1rOJl4nMk7k0L0K9Q0K4l6j5L0K1n6o6m6Ojk7mJ2lp3o4k0M2J07J02K5j5Mk6
-39254A611j03r6j9%k6L6Q6O6K8N4O8L3K5J3J7P5Pl4n0n6ol6m2m3m5J3N2M3J7ql9qK3J0L2
-39219A698L0K5M3K5oj3k1j9L4M5j2l4l3n2l1L2O3J3n0j6J1L5ol0J2QrJ7K5k8r8j08l5nK6
-39184A536K8RJ4j6q2j36q2NP9R7N4L9N7K3O0N4j5n5p9q6k6l4q1n4K8M4O7Q9J8Nn4n0P6J70
-39150A702J19L5J0o7j08k6K4j2n0m4M3O7joL6Pl3k1l2k2J7J6k2lj6l0m3k4P9J33M4o9m9n4
-39116A600j04n9%qp2p4J7J00K3n0rM7J9N4Q0M5M3J4Mj3jJ1M6N2O2Q0O8l5j28j03n4q4p5M6
-39082A542P1lp1j25r1K3O4O3M1Mpo6p5mM1P1J05J34J52J24K5n4q1n4K9kl5l7rJm9m4l9K2
-39048A666O5J2oj1K3N6Lp3j08l1K7L7K7J4j7j01q2j9L7K4L7K0K5J6l9oQ6J23Qq1r2p2n9o4
-39014A445o0j0N9M3j3j5L2O3M3n0m3K6kK1P8J20L2m8k6p8o7n2p4k7K4Rl7p1K3J72J46Pj9
-38981A651M8P4M0l1p9r8p6K1J09Q5l0NN7M2M3K5l2o1m0JM2L3m1j25j28p9NJ43J12L4N1R6
-38949A897Q6%q6q5k6J7j1j3K4R9J39J29R0Q6J27K11L74P25J323J815N90j152j543j140o96
-38924B980l98j91j52q9o8q6j23n8J1L3J2m5j02m9K2Kj05n0M5K2K8%m5l7L0P8J5k7j6j6k5
-38893A596k6J3j0m2QK2koj3pP4J00O5K9j3k0m2l3n0q8o7M6J05N7m0q0m1l5K9M1M6Q2K7j14
-38859A611r2MK1MMpl6k8M7Q0k6j07p9n1l2RL7K4K9N4N3L3L1L1K2J6N1R6L1r0j14n6o6p5l
-38824A426J38J85O1k7m1J9O4J2q6o8o8m1J9K5L0rj5l8n4l9J3K7Q7O6%j4J6%MM6M9J1n2j6
-38790A730L8k0q5m1%j5k1J6L8P8N3nm0n5PL0J2k9p9n0n9j04qO3J8J3L6N2P2O0mk7k8q1m3
-38755A522K2L2N4N5k7o0J6M1k4n5k9l0n6l4j7MO4M0k1j6KL4J8K8N9P1P6N9l6q7r8o5n7m5
-38721A440L5P6Q3N7L5K3k9p0q3l5L6L9K9l0o0m1KM2N1n3p5n8j01m0P1O1M4O6P5J3j4L0qq3
-38687A528p0m3k0L2J2OQlqlmJ2N0J34J43R5N6M3P1J08J21J76L12N52R25J337J001j76j056
-38658E339j210q43n20l18j38j06j48j41j36n2RL0J4o3j23j01n6j5jkMJ3L2P6R3P2P0O6Nq3
-38628A767j11m6K7M4J1m4o6p6l7K9L6N1L2L3L2p3o9LK8k2k5J2P6L5j13j11k8O9M3NK4K8L9
-38595A603M2MRjl3o8j12m2P1L8l0m8n1j5M9P9Q7P7J5r2r3k8L2J06P9K6K4MjO5M4k4o0m5L
-38560A714j2j9J4j3m5m1NP2J06N2n1p5p5k5L4J2JPl7k1Lk8m7m2M2M0o3o8l2L7K1l4j5K0O0
-38525A497Ol0J0k3k7oJ3oJJ26J08m6r5l0P7P9K7o1l3J7l0k7j1o3r7l6J0J7N1P3K8o1j38r9
-38491A221L4J07Q4K4oL2nKJ5m2q7o6K5J14J17O8Nk6k2rMNo8j19rQ9J14M3n5j7L9J5k0m1L9
-38456A604N2j7l1m0j5L2L9k9q9n1j3J5L3M8L3J3L6R1M0p2j23j10n3L4P0M9K1OJ4L0kk3K4
-38423A616K1l4p4k4j2m0J0O5L2J1M5K3m8n7n7l0NL3Q6R3J2m7nK1K5M1Mn2j1j8q0p2j2K8J3
-38388A511LL2M6Jk0Lrm0KL3K0nJ9L0o2m3k9l2QJ1j7l0rJ3J1L8O8P2M8L5P1M6J9n1j29j22
-38352A542m6k8m4oO2J23J29O5K2pn1n5ll3r4p6m2L7Q6P4P8M4j0p7n2L9N2O7O9J8r6j21l9
-38319A627K4K6nj7n9r9o9rL3L3M0O3M8L2K6n4l2Nj1j3Lj3MP1L7j3%No6q7OM6Pj6kM7R9P5
-38281A792Qn7j08k6O1M3k6m8rM7J5mK4J3J3P1O0Nm6p5j01j23p3JJ5O9J06R1J8n4r4o7k3o
-38247A512N2M1l1k5qPJ3j8j3L4j1j18j20JO3P3P7P0J07K9n6j9j9o9q3l5M7M8m0q5j1P3J05
-38214A591M1j1l7m1m3K1N5Rj3l0J8j2l0J4K3J0k2p6p7l6MO2J01Q4J4l3n3m8n9k9J9k8j8j7
-38180A353l8K5P5L8N5L3j8m1J0P7N4l1j4rrRj3k2J1N3L9j7n3ML7N7M5j0k1k4J8K0o6j15m4
-38145A468Jj6K2j3k3QM1O6K3j9NJ4q5j38p5M2P1K0M0P1R8P7J0l6k5m3k8OK2Kk0l2j9L1N8
-38110A624K7n4mN1M5n3j06k8k7n1k6j0L2J17J32O5j01j37r9n0l3L6J29Q5j3o0m9J9O1L3K0
-38079A575%L2M4N0J04R8K7p7r3l2j9m4jNk9k9L3M9K0rk0j0Rk2o7LP0L6l6p0j8N3L9NK5K8
-38043A729K9mm5o0l2k1n8m5lQk9l3pRM0K3Ok8q2q1l4J04J69Q9L5L2K2k5k1l0j0N4L5J3K8
-38008A777K3M3K9m7p9m2J0L5L0M4M5J6Lj3l6J9j6m2k2q7o6pL9O3L9n7o6k6K5Q2P7M3j8j23
-37974A695j92r1P1J40L7J4K8l4n5j0m1p5L9Q0K3J6N1N4j0n3LR6R5N2N0K4n4r2l6Oj4kJ5J9
-37940A849ok4j05j53j30q7nO1rq9j6J27J51J16N0K2P6j7o8J7M3L7Ml8l7j4j9n1l5j9k7q1
-37908A523j44n4R4J03N4K1M3N3Jl5p0p6oO1K7k1J5K1RlQmo1k9K8MKrk6K9N0OJm2p8n7j6J1
-37870A433j6n9m3P3J45J41J17Q3K2q4q0l6n3l5J1L2L5Kqpj9o5n4K3J6j1K1L7L6J3mJ4P0O4
-37836A814J3m1p0m4qk9q3n4j1J4Q7P8n9r7n2n0l2j3L4N6O9N2L4j6j8j3m5q1k5rJ4Q0P7J3
-37802A585nK7L4l2k8L9K5o1l0j1l1p4l5P8P1N1L8J8J6PM0J12O9l6o6j5N7P0jr0q2l1o2l7
-37768A610jQN5P9M2J2m5k3J6Jm9r8j10o0J8K7K3m8n7M0R0M8l3k7n9k5J1P8Q5K3k1ML5QM2
-37733A699J7k0q6n8J5JN2P5O2Q3J1m7k6J0k2lJ7j6j8L9L6J8Rl0l6l5k3p0j28j15m8J8R2R6
-37699A569K0j2KNL5J0n3l3o4j17p2oL2K9O4J30R0M1J1Qj7o3p8q4k0K8j0pl2n3k4K7O5N3L2
-37664A506L4M9J5lk3n9k2K6L9j9J5O2K2mm8lQ1O9K7k4m7m2k3J1K0k3q7o8MK5k3j1O8J12Q1
-37629A737K2NQ1J11R8J7j30j65p2J5P4M7m2q6j56p0ql9K4M7RN2L4k4m0n1m4m0N3R4K8l4L0
-37596A577Q8L9K5j0p5j08j6J32Q5l8kM4L4qm0o1r9n6N3J12Q4j5r6j22j9L5M0J6k4j7K0J0
-37564A588MP5K7l8j8LL3M2Kk1%RL%k7k1n5l8K9O1N3m4o7mK3Kj4j5o8j04m2K4L8M8N0O1P7
-37527A676N8Kk1Rj6r0n2L8o0j63r8K8J00N2K7O7J7o4j4K4Ok2K1P7P9K9K8M1Nn5m2l3m0l5
-37493A579k3k1oJ1pk0l3o8l0Q1J08N2J8m7j6M0N0N7N3P1J9q2j01n2j8k2l3n8k6l6j5m4p0
-37460A311oN1Q9P7J1k7k0j0k1K7J11R2Pm4j3M3J8K5l3r5j4L2MoJ7JLj3m9m6k2o9p8J9J13
-37425A485R2L1J7p2o4L8K7k7j8N9R1L3j0NJ2j9m4n0qm0l9J0N0J11Q6J8j3n1MP9K3r0j13o2
-37391A551L5J10O9Nk2l6k2l7m6j5mK5P0O7m4o7l3l1M8P9Rm6L1O5J1j8llML8M6l7n8l9j20
-37356A582j27qQ9J06M5K5K0RK4L9mn6n1n5jN2L5j9n8kM6Ln3p4l5m1K1M7K6mr2j12n1J8L9
-37321A383L5M0K9L9J4o9l1N0K3RN0P3J9k9oJ2Kl8l2N0M6j5n5p0m2j7K9O6Qj9J9l2q2k3%k4
-37285A412K1Q8O0L1M7J16Q2j4j19j70j07m4k6rJ2J0L3O1M2K1L1M2O9N8J2m0p9l7k2ln0p6
-37253A452k2J3J8J0K6M7P6Q4M4L9L5J1k1p8m9j6n6k3L1K6k7j06p6j8qqj9MO8Q4Q6P4jj4L8
-37218A724K1q2q0o5o8J4J17M8k9lK9Ln7m8LK4lK7qj11r9j8J0R3R7M9N2%j7Mj5j7PL2J7j3
-37182A638k9pM6O3jm1p5J5J11N7K4M3oqM1M5rj25j23m3J5J5lk3k7L3N2kLJ7JQL1j3r2o0k
-37145A569k4n0JL2N4J11R3j1p6PO6J1p8p6j0k3m9j0N6O4Q1J01M2q2j53q7Kpk5J2L9P1P0L8
-37111A759J1j4l7Kk1m6JJ15J00j3l3k7q3r1MQ7O8J7k0QO8Pl9j7k3n2l6LM1N0N1J6J7L3J7
-37076A923l6k6M6%l7%Jp0j32j13n3mnJ1O5N8J5Lj2RP7J01j1o0m4k1J5j7p0l2L2J9mM6K2k7
-37040A669o4r6J5J41J14J9n6m1J8M8N7O2R1j1j03j16j10l0P2O7k0l5k0k5OL0k4n9m9k3N3
-37009A580J07N0okN0J1m8pl3q1j29r8%j%rn7n7k6J8O3Q1R8Q7M2kj3k7k3M0M0N6N7K6%k5j8
-36972A744m4n4m3j03o0QL6M1N9O7R0Rm1Kj3M2P4K3l0j08p8rk4kJ8L8K0L7L6j8o6m5m7j4K1
-36937A566j2op1j31j27K4Q3L7O1P0M6L7L3k3qM7j0n4n8rL1K2J9N4Ol4j6k1M1O6N0Q1O1k1
-36903A834m0m2m6l4k1k1n9l5N0N3L3J5qonj1Kj3k8n2n1j3Q1J06M7km8q6n8L2N4K6Kj6J2J3
-36867A665j0l1l8qM8Q7M9M3N5j6m7j0l3p8j1R8P4K5k8p9l9N8K6k2JK5%n9n5j8pk6J2Q8Qm6
-36831A701L2J4p2r3p4m0JJ1K5O0Q4Mj7J4M2O6N1M4m1q5o3j9QnN1R0J5n7n9J7K4k8o0m6j4
-36796A581m0k1Q7J11K5r8j11n6rmK0L8O1N9J2L0No0n0k8m0l2Rj6j8P7J51J41O7pk9n0p1o8
-36762A666j8J7L5M0pN6J16O6no0n1j7k1j0j0p0r7m5k5L3K7l6l8K5M2j0k8pmo2r4n2K7O9J8
-36727A470K8P7P5K4l1n6o7m6N1N3J8K2k1k7M2P5%m6pm3m9J2K6J4j8n0k6k8jL6O9K7j0K8M6
-36692A667K3n0l1K0Kl5m1RL2j9o7l5rj3M3K3l8q4m1M9Q0L9K0N3L9L1O7Rj8J9L7lm6oPNJ9
-36655A757r1j45q0PO5L7K0L5L9L5Ll3m7m4k5L1M2J2K6L3lLm4o4l5j2l6K5Q2J7k7m8J1O8M7
-36620A661K5K5Lm5nL7j8l9k9M3O8l3p1p5l0M9K2p0j00l4O0N8j5j3j3jK9N9N5Oj9K8M6K0L
-36585A687K4QM8R6Qm7r8r7j15j73j19k2P1J22Q7O0M5L0J7Pl9o1L9J02L2j1k5m7m7M1R9k0
-36553A702j7L6K7j1k5J9L8J5L6j0r1r9k8L6K1J8M2M9L0j7l6l0l7o3n4n9n8k9rRJ3L6R8J07
-36519A659O3N3M6K6j2m1n5n2l2j1OL6K3ro1j6N1J6m%m9m4ORO8L0j18j34o3M3M0oq7j16l2
-36484A233K6M2M9O3L5M3L4j0q3p7j7J0P6Q8K0M5R8O2l3o8k5Pj3n3j6N1L6M1L2k4r2o9J6M9
-36450A576M6J2m5p8oN8M2K6M2j7m7k0l8l0k6k5k2j4L9P9N1L0j9l4j4L4L2pL5K4J8n6n9O5
-36416A652J02P0L6j6l8K3J4j5j2l0o4k9kj6RJ4K9M0k4p8m7K3K4m4j7N1K6K5J1l6k5P9O9J0
-36382A814j5J3j5m6l7k4j6OL7O7R9N9m8m4k2j02j02j6no4n2l9kR3J28L7l0l2k5m0LJ3l0n8
-36348A505n9O0J02L3PL5P7L3p0j09j17n7j5K1L0m0j11l9O5P0Q1N8M0M6K0r7r6N0O6oK1P1
-36316A675N1j6m1J6K1L1Pj8m6n2l5n8p9rJ2J9O5J2o7J0P2J7p7j02j0K7rk5L7P4P2N7Lk5j6
-36281A593K2M1k9p8m8k9n4p9j8O4J22Q8jPJ1j1j1l1l9q2k6J5K7Q9J19R8L5j1j4kk0J5nm2
-36247A716m7q3o6K2M0J6O3J31P2l2o1lK4j0m9r3j5L4KK0P4L7m1m1j4M9K1n1p5m9npRK6N4
-36212A668Q1K8o7j34o7j7pokL5J9o7o2P1Q3J9mm7k9J8P0R3M3K3M8L2m7o0qOn9r9m7lK0N0
-36176A575R6J3l2J0jj4%j7l1J8P6Q4M5J0m7l9J7J1rj6n6p7j7K0Ok6k0j2k3j3O4R5L7l3k1
-36141A673k8J5Qo3m9k0J8Q7L9j2l0n7JO2K6k1oM9R6M6J1jn8j26j00l5k3L0J15M8n1k8k6o2
-36107A528J4N6KOkMO1J00L2p1p6o9m3LOJ1K8O6J13J22Q0lj56j77n6k8n1m3m4jJ2K7K1L7K3
-36072A532M9J32N1m5m6l3k2k7k4k9jJ2j8n0m6OO1M1J3N5J06Q7J2QK0p8j56j29j22m2Q9J15
-36040A521Om2l8K5N5Lm3kM1J6J9N2J5pl8k6J0L5J9Q1J15M1m0o3p4n5KK3L8O6J00Q9rq1j06
-36005A748q1l5J7J5k7l3o0n3l7p3n1M2P7L9kk7m6j5M9O6L9M2J4n4p2kP7Q4J1j5j0rl1n0l6
-35970A501n9m6L0L4L0K2N0L7L0J9K2jj9l6m1jQ3P2J3K1ll7NN5Q0rq4m7M6N2Mqj6l8j8j7J0
-35933A736M9K3l3n8j9M3M7k5p4n2r%K0L5j3n5o7o2n6l4j2k3L3L2OL5L3M0L9M0k6j1K7LO5
-35898A677N9n0j6O9J3n8n1m0M6R1K2l5p7p3l2k6P0J19j8n6J3%l0n2o9m3j7M8N7l0p1J2Q0
-35865A532L3K3L8J0k3o3L9Q5Lj15o5M7J13J21R4N3qn1m8p4j04j52j18K9P4m5n1M4Pm7N9Q7
-35833A527j2o2n3l5nL4L9J13J23K3m0j8k8m1j1kj2j2M4O5Q1N4m6q1n8m5l8k1J5O8P7J9l7
-35800A625m6m8k8J8N6P2J3q6p9o5o8j1j4J8Q8P7N1Q4Q3M0M9K9k8q8r2m4rL3J04J25K3p2p9
-35767A731k3j0k9nL2M9L1p1j07n0K3P9K2j5kM5O9M4K2L2J6m4p2o9l8jN9J05P2l1q1n1k4J
-35733A709l3p7l8j4o5lP9O1L4l9m9j9m6m3l1KM2oL1P7N0K9J6j4pL6P4Q0M0Mm0n4m0o3r6l3
-35697A554M2M2k8n7K1jK6O3L1K9J0pJ4k8m5L3J5L2L8J2j7k6m4m7m0n7o4o7l6nL6M9L6N8J48
-35662A720J84P8o8j20n4j0k6m4l9r0n6K8L9k5n2ML7j8o0m5L5J11M2M4L3J5K2K2l4j8jJ5N0
-35629A719M3J8j3o1n1j9K6K3k6k6PL4K5L0Jr8j40m3O1R0M5k7l6j8j0L0L4o4j01j9Q1N8Lj9
-35595A557n7m9K9J07M0o0j01j5N4N2L6J0oRqk1Nkn2q4J0P2K6Lj7Rk0j5N3O2Rl5k1J5M7L6
-35559A678j4m0J1O9M8Ml6p9k7O2R7M4m5n4n5j7Qkl3k9kj8p3p0k0K3O3O4L2KmKK8Nm0m4J3
-35522A551P3P8K5j9o2r9o0M4N1K7J4J8J7K5L2k2j3J4n4j03j6mp4m8L4K2j2RL7j5l7pKKK9
-35487A459J02J04J6p3n3l2LK8K9L6P4Q3J4m6j9Nj7J8M4Po6o1K8Q4Q2ONM1Jm7r6p4%K9M5O2
-35451A821O3L3Ml0q5j14o2o4o6Jpk8N7P5J3k0j2lLQ2J38Ro2j0O8N4K5k6j00j22p2M7P8O3
-35417A751K3m0k4kl2j02o4P3Q5L8P9N8j9k7L8Q0or5p2JL2J6K8Q1J1l9OM0Kp0o3n6k7jJ3J
-35381A717m5r9j15l1O4R8Q0J4K4P4m9j39q3N2L0k1p2l9N5Q0M9j0j4Oo5p5m2k8KP9R2K4J8
-35348A631M9O3M8no8l4l9j8ON7O0j9p8j10n4K3Rj3n9l6N0R8N3k1J8K3p8o9J7N3mp0m2J20
-35314A561J03k2q5l4Q3R5N3lk5l9m8o5qN2j5n3K6P1K6Kj2pN6J01L1l1r8j44j23o0O5J36N2
-35281A641k4j0L4J1r0j12l1L5M9K5K2J8n4p7k5M6P7M6jOJ9k8m4JL2nk8J2k8M2P7N7Ooj6q
-35245A669PJ5j1l1j3K4J4j3n8m9qL9O4P1L8J1N8P2nq1p6k8L4K1m5j3L5Mn8l2n3q6n4L2N3
-35210A547N0k0k9L8Q0Q5Q2M5p5p3j9k6l2q2q3J9Q1j3j28q5j6J9RM5O1K3J2qo8o4M4J32J55
-35177A706M8j9rRl6l0L0j6p2k3J7J9L2qj17j18o0k8J2J0J4M1M6M0Jn2oK6oM7J23L7Lj3m4
-35142A604k5j7M9P3k0l3L1M4l7n6J0L3J4J9K4m3j01n9K6O3N0J5k8l9J3O1M1J7oj1O3R3j8
-35109A850p8KJ0m9o9rO4N9K4o0n2j8k9J7N2M3j7j00j04m4rL2N0K0L8J07J24O2K6Ll6j29j39
-35076A641j0J04J24O0l8o2j9j0M6P2kr2j00p8KR0M8l0n0n0o1j02j01p2m5KK7O2N4J0qL4J1
-35043A457J7J05N3l6l0qj6rK6Q4P5j2m2p7j6M6L0llN8K7p3j24k9M3Q5Q6M6J3k0j8K1N3P8
-35009A887K5r5j59j07n3o9p8o5k1j5M3Q7M8OkOM3R2M8L2L0o6j27p7nK1lk6Pj2k3j2K3M2K2
-34974A447L3P2O3K8l8n5m0o9n3R9J57K1j35r8l9k2k5l1M8O5M8Q0K5j7j6p3q2j3J7L8J08J09
-34942A652rm4j9L6M2Kk2j8k6k5jj0k4N5J27N3L4N7J1n0p8j14o5rM3J12J05N9mj24q1J8M6
-34909A729K3k5m7m1L3N8j1j11p7L2O3L8pl2o1m5J6O0L3k3rj9o6r1m1K4Rl4J2Q5Q7O3k9k9
-34875A567k7k6N0N8j3j3L0J8k9o4q1j07l1Q7P8Pk5MM8L2JJ4L3N5NlM9m9j07l1j9n5k6q4j05
-34840A241mP9N2RP5J46J00N5Ln8m2M6P2Qr4j06l2Nl0J2J0p1l7J6O3L0J0%k2k6j9RL1J6pP
-34804A547L3K2m5o8k8K2Q4J10J11Q0m2k1Pl4l5KM9m2q5k1Mo1j01j9K8K8mNP2N5l1m9N6P3
-34770A702Lo5o2%rL3J01K5J7N9Ko2o7n7k3L8K9K0M5O6kOJ8j4o0r4o7K4Q9M1Pjp4j02m4K4
-34734A546Mj5K8Pj9n6l6Q1J54J36J8o2m7m7p3q7m2ol0oL7rj8PKj9n2K7R9L6k1j5k0Oj9k4
-34698A465N1L5L2N6N4J9l6o5l4m4n7p5j7Q8R1Jnrj8K5N2J00P0j4l5k6k1m0n4p2p8m4l4l5
-34664A326jK2Q3L6jJ4%L5O0L8l6o3mROK9pJ7P0N0mj4M2J7k8oon0p7j7N6K8j2mK1M3L1j3j6
-34625A674N6N1k8p2m0m2o1k1J24J93R6l2j26j38r8KN1M0N3k5o5N4J02N0l2o8j8J00J06L6
-34595A922nj0M6K1loq3p6j3M9J0j2k1l3j7o4q7j05l8N8M7N5J13J22O3J2J2M6J4p5j26j16
-34563A700r1k6J4k7q8p8m5m8j6K6LL4O2P5P3M5K9K5j1r8l8j3l6k2K0J08J43J13J5j07j56
-34532A585j18l3Pm5q6p0P7J73J33P8N4L5pj0l7j22j40k0N5O2R3L9k4j9j3K9M2L5L1Lq0r4
-34500A613m7m3kN7P1L3om4n1JqOM4M5mj7J1qj5nl4n0r0p6K9P3L3J9K5j0L0O5P9M8l3n2lo
-34462A678n4q2l2Ll6O2J56Q8j4n3k5L1P1M6q9j16qN7Mr7j12j9J7N2J3nN9N1J2LPK2J6K8K
-34427A736k8l9J1L1K9M1K4o6r8o3q2j10m2R4J78P7rk9q3o3r4q5J3P5P2M4M5N5K7n5n3m5o0
-34394A448kL4M2K0k7j9N2O8L7Q9Q4l7n9l8qn5p4k1k6K4J10Q0K8rl3k3Qj1p2l7j4n0NM1Jj7
-34358A539l7l3QnK2N3k6j8no4q5k4M6K9M1J07J02L9l5n6m6o7r5m4O5J13O0ml5j3M9R0P0J9
-34324A760J5nn1l0n0n1K7K4J0j5l1n6k6j1KL6J3OP0O2N7P1M6l4r2m8k7k1j7l4j3l8o8j6J9
-34289A484L1N3L6M2M7n7j15p5LO0L0J6J3lj2k3k1K3K4k2m2p1p0l6OK4P5J06L3m0n5PO0N6
-34255A587Q8L1j8j4j9K7O5J07Q3k9j10j08n8mM5O9L0krk3kn9q1mP4R2O6K3JJ2o5j13o3m9
-34221A570j9M1N7K5O1N9J1k3j1kk3k0k8k9n1p4r6q6k4mL0M2Q1J02Q9J17O7l2o8l5k7n8j3
-34188A629M2J04N5lm8p6k2j9l9n4KO8L1Rm0j39j79j10K9R8Q8K0OM1P7Jp0n1J5J3OLK5N5N
-34153A572j7jNL6K9L3l4n9J0O0L7M0L3M2O5L8k3j14j19k4K0m0j00r0q2o8N4J59J25M1OK3
-34121A657j9o4n4k3j9J5L2K0o3p5RO7M9QJj2j7qPK6M1k3o7o7l3k5J3Q8R2Q2J8rk6r4n7K0
-34085A490L0%n4p0kJ7N4P1J09J31L7q8j00j7mJ4O0K7jj8Mol1p1q4lO8J4k3k5Jqn8q3n7KL
-34048A329N4P7J7l0O6J04J1o4m1nN2M8qKO2P0j5o6LQ9P8On0o0n2l1J1K7kPK0m2q2q2k5P3
-34012A551N1M2L0L3Lo6n5j6L6J2k6m1o0mO3N6M2O2N4K4k0l9jJ3l6j04j13mM9N5P8J8m2k1
-33978A624m0j00m0K2M5O5K1O3P7K1J9k3r9q1RO0L1L5L4m4q9j23j38p8MJ02J20R5M8%J0OM5
-33945A701J9k5l3o9l9L3Qj3M4L7n2m9Njk2m4%L1L8O8O1Q4L7l3p4l9m0p3j7rj4PM9N5j1kj2
-33908A606p4q2J3P4R6Q1K1%L9L5k0j3OJ4k6n8k7k3l9k1J7n0j05%J16J22M9L7J7OJ1k8o5j00
-33874A629j35j52n4J12J45R3J00N7l8q2n5k7k1n9j24m7M5O2R2L2q1k2Q1J00L9KK3K3J3j7
-33844A734o0l8K2m0n1L6O3L9oq4q8j9L0N3K6K7j2o1jP2P6jl6n7m8J2N9M2K2O5Pr5r1M3O7
-33809A707n8r6l9%L9M3J6j8l2k4N5R9N2mm5qL4j4l4j9M7Q9J5q2r8o2j5j3rM0J4k1k0%k4k1
-33773A494P4J34L2k9mJ9K2m3j13m7P3J21J22N9j8l5k2l4m0k8K7O5K3l8n8lj8k2k1n1p1p5
-33741A495k9N0P4M7j0m8jk9j20j02m7M7P4NOK5J6M1Q3%j11j08jN7J2KQ0J30O9j4JPj5n9q5
-33706A542m7L0N5O6J04Q1lp1j02r8l9O3Q8N0j5n4m3KK4%Jj0m3k1P6O3m7m9J4O2O3J2j9k3
-33672A712J2J9LL9M0k7j14j57j03K1K6oQJ6Q0J05Q2O2K7%n5o4q6n0K1L2N6rr6o0J8J5k6l
-33638A538O3L1qJ6k2m3OO8L8j3j5L0L8L0J8k1j0mj02j25n4%K9j4pJ1L5P7J9j1K9M3J0K3j2
-33603A691j7PM5M6Lnj1oK9J8l3j4M7Q9M7n6j17l8K0m3l8K2P1N3k5p7n4j5KK3J8Pm5m4k6l4
-33567A540M8O9O0M2j1k6L3M3n8r0o6m4KK6K9L1l8n4lL4K7kK3Pk9L5%n8n8q2q4l8K3L5rNM5
-33530A407P7Q8L4l9o2K9R0Q5N3Jn0r6q6QP2M1n0o7MM4J8k4j4OK0Nk4l1k5PK0L2K5L1PM2J44
-33493A822J14N7lj6o6r3m0l0pMl5jRJ6Oj0J4J4p9k6M1kk6n5q9o9n0J0M6N7M2L3N7M2M6P4
-33457A807K5j8j6l3q6j13n9j2J8N2Q2M8K4km0O1Q5no2p5n4m3j8M5O6L9L0op8r7o5M7O3L2
-33423A642J01J01Nm1K8O6op3p5j14q2J8M8J7K8N2M9Nj17j42n3N0N3n5o3QO6O6j2j5K0qm1
-33390A526l8K2K6J1OK6L4kl3n8lR3O2J4K8N8N1L3Rm6o9o3l5l4m5QO4Pl8L6P6L7n4q0l1j0
-33354A588j1MN0O4K9m4q3l6L6M2j9k0K3J04R6k2m8N5P2K9o8j44r1j1P3P5Ml5QM0L1ro7n7
-33320A658k4k6lL2%j5jLj4lJ8j3%j0l3Nk6m7O0Q0N6j3o7lm1o2j5kk1k6OJ3J6O8P1L3M%j0
-33281A648k0l4n9p3p6JL8M1O8Q6Q9M1J1lk9J7J4j3pk2N0L7l4oPno0o9o2p1n9LOPK8L5K9%
-33243A554P0N7MJ8N7K7l3k5Jm6k9j5J8L2QnNj0j2j0k7o2oJ6j7nmom4o3m6k2N5J23J02J2m5
-33206A627k9MpJko9m4N2J18J02L5j7RL9N0l4m7m0n2j0N5K2k6J8Ol2kJ6k1L1Q5kq2j12o1J4
-33170A595O4K3n0o7j1Q0J42J17Q8o4j55j45j50m0M6N8J7M6J02P5J6j8k2l3l5J0P8Q0K9qj5
-33139A853l4k0PK4L1j3p2r1n0l1l8l2K5O7R2R6M9L0J7M9J9l7r8j25o1L8j0k8L7N8lm6n6m7
-33105A600k7o7r6m1kRJ0Jk1o4J0J18J13L4n2m0j5j4J7M3P3O4Jm6k6j8n9p4q0p7n4nN7Q4L9
-33070A395M5N4J1K9P4Q0M5j6q0o2K2M7L1M8jp0q7o0n5pL4ll0j8K5N0k5q3n3k6L2O6M2kj0
-33035A442K3L5M9Q4Pm7J1J0k9K3J1q7q3J2Q2Q8R0rm6%M1k5m8k2M3L3m4l7j2m4o6l5J4M0N8
-33000A562M9K5N0M3L5kl1l5n3o3p6mM0mk5K2N6L5K9M3K5l5j00k2J39J30l6j67j87j06J8J32
-32968A487J95J44M1j4j2n4q1o5o3m2N5L8RL9M4J3k0l5m6k2k6o4r1n2J8P5J04N0O0P9M4N0
-32936A858L1l5j39j60r2PL6j3l3l0OL7M1j7q4k6O7L4m9j23j07K5R7M6N4Q8M2K0%o2l1M2M1
-32903A571k0m2j9m9r5j9R2J00J6J0N8Q9O0N3J0o0o9j2J9Llmj8q0j02OP6K1k2K2N0M0RQj4
-32868A685Km2n4m4m2oK6K7j1m2n5K2J00J12Q3J0m7k4j8o3r4m0Q9N4m1K3Q0K9q1p9j06n5M1
-32835A439R7J23M4n1n8k2Q9J22J2m6K9N1n5j43j36p2J9M7P2N7lm7m8l7N8N9j4p4j12o1K0
-32804A359K9K7M8J7Pmm3l5J9J8p3q4n0%L1K9M3O0mj1M3P2N6K7J4J9kj4l3k2j0j2K5P1qk7
-32768A582K3j2J6K0m4m3K5K7k5j4J0j9m0k7n0k5O2Q7K9RL9PL8O0Ql2k9j8K4J8R%k6k0olJ2
-32731A672j7jLj2m4q6o4kk3l1J6K2L4QK6K5j9o3K3J09Q5O5L7ol6kJ6L3L0k2MK2J2l4m5pl3
-32694A695p5r2k2P5Q8P0L5k3j9J8m0j24j57o9N2M7K9K9MKk2J2O6J05J10M7L9N3j4o3n9k5
-32662A772K1J4K7k1n2k9n1n3o5q1%O7O2N4L5j4m1p2n6mN2K3j0M4L9LLjM3qn7p7l3K4J7M9
-32626A624R8P2L3L8Jq9r2l2J%rL3N9J1k4l8k2j0n8n1L2Q4O0J2m5m4m1j4K8N9ll4j5rQo2o0
-32589A501J7P1M1l7n2Jk8l0J9J9K9mj4K4O2O3j3n0n7n4J5P3P4N3N1k7j14j10n6k1M1Q3J04
-32556A674N9K2l8j9jn8m6Qk0l7k6m4p6n8j0K6M6N4M0M9K9L8O5J7lno0q2K1J5J8O3K0pJ9O0
-32520A753K0l5m6p0j9K7O0M9J9m3q5m8jm9j7K8M2Ll1J0N2N0ol7LK7K1N1M1OJ1k9p7p2qJ4
-32484A614nL1O6J5l2k1J3lk7oj7l9m8m8l0L1N2prjm0k9L2Q2P9M9j7k6NPpm6L5J17M9l2k4
-32447A763k9q1q6j6mJ4K4K8Q2O0J7M0O3K9m1r8r9p6p1o6JO7P6Q1Pl8o1o7k5l3k3K6O0M1r
-32412A556K0j1q5m7O2Q9J08J39O6m3p0m8n0p9j20o2j3j1K5j6j3L6L3j8k9l7m8J0J24J43L9
-32381A650%j0K8Om9r5o2%J7NLL1N6J2p3n8N0P6j6m8J0L2J3J3M3M0jk9K6K1J2M2K7j6k9%l6
-32344A691n8l7rN1N9Qn7j13o1K2P0L8m8k8J5L3K4N3M1K2l5r5l1K6J1m9m8M4O8L9j3l8m4n4
-32310A497p1rP6O7N7N2k6k7m0r4p5M2J48J13M8N8L1lO2N8m9o1k0k9PJ6j7rm2k4O0P8k8j56
-32276A690j11mJ3K0O2J8n4o0l8k4J6M9J6NJ7l0p9m6K9L2M6K6m2n2k4k6k7J7R2P4k9n0m6n4
-32242A426rM6K1J6J3rM5O8N2m1q5LP2J00O6Kr1o2K6J4K9l3q3k6J8L6N5M3J0j1j6n2l1N5K5
-32207A692q6j13m9M4P6P7M4J7K3o0j37p1K0O1L7n5m9l5l5lK8K9K5Om8M2J37J09%j2k4o1l7
-32174A592oK3M3nJ7N1j5k0N8J16L6n7m9j4n7l2O7P3l1r2o9n0n2l9j2j3k3l6L1L2l4k4j7O1
-32140A453O1m7r2m6lM2O4Q7O4Jj8p8p1j5J01J67N2l4m2J7N7j3k9%m6n7k4L2Q0M2j5m1q4l8
-32106A527M7kKL3L9L4O1J7m3m8n8j14o5M9J02O8j5o8jR5O5Qon1oL3m0m5Jm1q9n2K3kn8lR6
-32069A493R4Qj4j9m4JM6M3M0N4K4kK8K7J3J8ro7m0M0N3m7j11r1l8M3O3j5j3j5l9J7K7QK6
-32034A602M2L1Mm3%L6J7m5r0m9L3P0mmm6o3l8m%m2qJ01J25O9L2J5NPL4%o0kJ06O0n2l0l8
-31997A771l3m2qL0M8K0m1oJk5k3K9K4j0L4O6j3r9o2K4O4K7l7n6l1QL3K6lln0j53j38NR2J16
-31961A585R3K1Lrk4J9J9J7k1m8o3kL2jJ3Nk6K1J21J04%j01o5ll7m4KN1Q6Rl1k6J9L9N0K7
-31925A835k4k6j2M6Q4M0q5r3j7j3L1Q4O6L1K6j1QP6P5Km8K4J35J81J92K61L71N32O82P78
-31895E231Q13P41L22l21p61q51p06n43l99l17k44j98j89r0%n8j57k09j33o6LR4O3nq8j15
-31869A817q6J0M2j0PL1l1p0J3QM3N9M3J7K8L7n2q1l8Kk2q5o1l2k3RJ2j3j6M5P9lo8j3k9o5
-31833A504j6M2L8O5Q0J05J0j38j04j3K4M0j1j3P3J11Q2M1r5j32p9J0L8MKK4Lo7o6Q2J47P4
-31801A865qk5k9k1K6P1Mq6p2o1k4j9j7J9M8Q0L7l8l4pn4r9r7j6R7R4Mm3kl9k2J1LK5L0N3
-31765A654Kp9n8rN9J4l5KO1P4L5L9M2J1pk5p6p9n4l4J3L2J9Pk0k0M2N2J1p0j16m7OK9J5L
-31729A493j0jO7Q9N0KQ3J12j6q9q5q4p1k2j2OL3j1k8l0k2M2O2K7N6P1om6n1RP3pj07j44o8
-31694A365P4J00M9Jk0k1l1j2m4l0N7M9J0J7qn8j5L8N3R7M8ONNJ1m5n1kN6j3j45j28RJ09N8
-31659A594Nj7n3n2K5K6l0n5l4N0N1M4K3L8N6QjJ9lo0p2j0N0K1l7q6r0l8J1N9J10R1qp7m4
-31624A514j8Mrn8j6N0P8Q8M2j2k8k3K2M8J5K2L9ok9n9j16r7j33p8L7N1K2M2R3O2j4qNm6n9
-31589A425m5kK7P4O3K3N1km0J7j6k0L7J5l0m3LK6k2J5K7j0J0M0N8P4Jp6o3q4q2n0M7J04J23
-31554A675J38K8j18j61r3O0J36J03j9j28j03%K8N1J32J61O2p4j28m7k6l1rm4r6n7J9rm2o
-31524A402ML0K2m1kN5J6J8L4K3J3J2j2rkj1rj1rO%M0R5J16J11P0k9q1j14o7k3m8r6k1K5k
-31488A505rL3N0L7P1J2p1o6k2rJL8O6M7JL1Q5K9K6O4rm9l1n9kL3m2n8k7KM0O7Qp9o6KK3l2
-31450A640m9j9jK8N2pm4ON5K1M4L1K2k4p3l3O0J15L0n5k3knj7kJ5ll2j3ml2k8l5l8PK9RJ9
-31412A644M1O9K4p9r3j5P3P3ln2p3m9l6k2K2pL1P6Q9M9Ol1KJ5m9j36p6K9N5L3L9K8n5q0k4
-31377A518J2J5J2k4n8o1%P0Q2P5M0L6M6O9K2k6M0O1qq0q9j9L1k6l2kl5l7J7O5M6k5l5J3J2
-31342A725r3j41p2K2J19J11J03M7NJ0J3JrK6N3K5J9k6r0r4l7K3J5m1l6k7mm2m3m4p8q9j5
-31309A336M7M0N6O0L0J2K7O5J7n8m0PJ3M7Q3L2k5k8l9m4k3kK9M4J2M7P1K5lm1j5KLMj6n8
-31273A717l7pk0j9m1p4n2m4M2J00M3qQL4K6J0j7k5LJ7Nk6J5L6oo0n5J0K3l5j7J6J8N0K7L8
-31237A695N2m9q5PK3k5k0oj6l0j7oN6J02jm4j7N3Q5L0o4j14n8j3k6k6K7K7k6k3J1l0n0j5
-31203A407k5L3Q1J05J28J17M9m5o1l5n9n7J4j2q6p1m5n7o9p9oJ02J45Q2Om4o6r8j10k6P9
-31172A297Q0O2K9l2l6kK6P3N5kJP9Q1jl1m0J5M7L6J9k0l9n7m2M8Q6N0L1P6Q9O2j9o2r2j19
-31137A748r1j9No0o5J3Ok8L9R6Q1j8n8j1K2L3lk5L1N5L4J7k1p0j9J9J6J5j7l0j0J0K5qql5
-31101A669p1n8k2K6J1J9O2O2O8kn9j8L1L9LM1Q4N4lPM1L7oj02p0k0k1j4n1o8M0J03N2l3j11
-31066A720n6l6jN2l6j21r7k0J9N0J0l4QN0KqR3J23J08J4o6j15j49p3O0O4j0J4P2J14J03M7
-31034A901m3r4p0J9P6L5o1j31o6M6N9J5Jl2l8rk2p2j7R1O8k1k8L3Omj2J4n0n6L0K5Km3q3
-30999A469p3J0P7J16O3J8ML6M6Km6m1Mj8j9pl6m0l2l2l5RK7k2n6p3l7pQ9J71J32K9m6q6n6
-30964A540jKK0P7P7%q6j02m8m6l7N2J20J09J0q4p2n3p1o9jQ0J16R0M4M1O7K9n4j45q4L0O7
-30931A618O3M8K2j1KJ9j2l3j5K2J3n5l5Om7o1L3K2nN1O9N9Q7J8p3p2m2p3o9PN7N5K5k1o8
-30896A604j00j9K8J5j0n3j7L2K5oj6K0j2k8K5M2K1ML6N6K7J0K0N2J9KL8J1k9j30j24K3Q8
-30863A654R2M9l9n5q3q7j9M9M0L2J1o1n1J3O7P2N5K8lj1L3J4n8o0%K0k2n6K2Q0NRK9M6Q7
-30828A902P8Qm7o2p6q3p4o6K8R5L1m4m7k3J5l6q3J6Q0L8rJM2N3Lk7J6Jn9r3l2Q0P8J5K1p
-30792A733n0j2Q0P1J2o2j04p4j3J9rl7l5K5O6N2K0N9M5M9K0m1o8n1m9m5l5j5LL3P2Om2pK5
-30757A641K1ol9m8J0mJ1N9O0j0q9m7N1P3N1l1m6M8N7mn5q9n1j1j8k9PO1R0O7M9Pk9J4L4l
-30721A802j2j0n0j11p2K8O3J6oK4L2k9l0rm4l8j6m7p3n9K5J41J16L4o1r7m9nL3N0J2k0K4
-30688A562N6L1M8Nq3p0k9J5O2P1O3N3l9m5Nn1p6j9k6k6%N6N7j8l1n4p1J3L7N0O1J1m0n9r7
-30653A422j02n1RP9Q0J9rK3L7ok7n9m5L2N3K7Q0Q9P5Q0j4q2o8K4J9OL4J7m4q3n3K2Q1P7L5
-30618A777k7o3n2j9pLk1k7jkl7l4Rl1k5m6o5m4N8J26Q1O0L4j1PRn%k9l8j6m0oN4J5Ll0k1
-30580A539L1%L7M0oj2rM0K2o6o4KL4K1K9kp2l6K2Q2J20J03M3m8q6m4oKM4P3N8K0j4Mj0n6
-30544A835J7Qr3j37o8LJ0m2q0l5P6P9L1N0J4M6L3o3q7K3P0L1J4k5j8l0j3J8L9K9m1q1J2Q7
-30510A712J9l8o1l8J7qml5o8o7n3RP5J01Q8O2L8k8l8LL8J9n4j21n6m3j11n1R5J59J85O5k7
-30477A784o1l5M2O3J9q4j41j18k8K1NM3R6M9J3M8L7QoK9N1Ll1k2j8l6pkMJ0o3r9n6L5L7R
-30441A599j3r4j00n2K0Ll6L5N2oK4N7ONO8N1k0RL3L7J9lj3k4k8PN1j4o0m0m6n9%Jl3qN0Q2
-30403A560O1K0m5n7m7j3L0P2M0m6q8j07l3P8N5oN7Q8L2L2L1J2K3O3L2l5r3j14o4J9J12J15
-30371A784J3n0m2pL5N6Q9N5k1r9r6n0l4M0P0L9K4L4N0M7K1j9j8m5p2o5n1L9O7nm8o3o6k9
-30337A583K1N2L6P1P1rm4n2n5l6m9l0N5O4j2n2l7PJ7N9O1l8p4l8j2J1J0k9J7N1K2k9n3o1
-30303A498m9j3QL4L5J9O2O1J2j9K5K7m9p7k2k6l6L2M8K0Q0P0K2J0Pql6j4j9L1K7rnj6k1Q
-30267A717K6N1J2l1j1J6pk2m9n8l0o4j06j9J01J38R4J5l2k8rr6q2M1R0M2J2nm1k8J6R4L4
-30234A781o9o1j6j1p2p6o2LL4lJ1OJ8N7O6N3Ok2J2K8J3j7m5rkl8q6qJ04R6K1L7J06L4o7j38
-30198A684j29LQ5M2l2j4J0J2J17J19Or0j48q7mk0k4K7L0L4NJ9L3J8l2jN2L1m0n0k1j2K0l0
-30164A613l3NJ4K5m3n4jN4J9m5j8kK1P1N9J0m6n0p4o8J2J3m5k1J4K6L1M8OPQ6O8j5n6QQj7
-30127A630m1p6j06l5R3J29N2k3Nj1qN6Q9O0J5m6j4N9kn8o4l5r2j05j1k8j7O0J04J12P5j9
-30095A748q6l9L2M4j9r8q4MN5J0k0k0l5l8qN2P0Q7M0L0O2L7M5R7J10J1j15j10LJ5m7j8Kn5
-30061A762o1o4k0L5K5L5M3mo8r5j8M8mJM4K3J8M2K8Mml4r3l5L1rl7k0l5J8J10O6J9k0l9o2
-30025A630m2jk5l5k4k2n0l5qK4L7N1N8N7N2Q0O0J4j1p8p1l2m0p8n8j3N6K7k1K5L1MJ4k2n0
-29990A504L8P7%j5N9N6j5m6r1j48j23j12l3L7J13J45Q5J41J36L4l6p8m2Kn0n8j1k7M0J22
-29960A704O0K4kOM9Oj9l4J2Jj7K0M4Kj17j83j19j8L1J2k9k1nNk2j9L9jj3P3J34R4J0n9j5
-29925A633J5k4J1Kj3l3mO0L3L9P0J0n1p6m1N0O8K0pq3p3j2J6K6L8O9j5j57j76q5L4Q1N2J7
-29891A494OK8O8N4np0n3l6l1k1K8K6J2RpQJ6O1N3J8m9rJ09J12M0k6m5q3n4k9nJJ0K5l2n2
-29855A571j2O8N6O0O6L7Ro0o4RQ0N2l1p0k3K3L7j3r2p0l7n8m1R2J27pq6qO9N2M6K8J1j4l7
-29820A770m3j5Jo7p6oN2N1J3n9JR3R5M2rm1m9q5j03l8j6m2o9RL1k5l5N7J11N9j3o3k7PJN
-29784A517Lo6o5J5Q8O2jj0M2K1o7n7N%jM0j0k9oM8J10Q5j9j03p4J5J7k9o5m3M0O6J9L1P5
-29749A654P0L5o3n6k3l4o6k7J6L7L4L5R6R6Pp1m1j4o1n2j9rK3K8%oL6R0K2l9k9k6ll6l3k8
-29713A543k6j3%k3l0qN9po4l1N1O6l1p6LJ29J33R7J2k8nj2J1J9mLL3L1L6On7n0K0K6JLjn5
-29675A761q9J1L1M7O6L9j8L1L4j25j60p6QK1NM7O7L5j1K2L2K9N2K4K3l2q0q4l0J0k9l4J5
-29642A642k3J5M2kLm6pP8J9oJ0L0L0n5j25j11qJ5l8j7PL3J11J07Q4L5j8n0j05j06m3J3L3
-29609A547K7on4l9n1o9k7qK4Q0P8K8lPprl6l4LJKO8J57R2l3o7l9k4l3k8OP9Q4L7J0j0j22
-29572A631o9Q2P6M6l5j08l6K7J6J6K1Nk4j4K8M4K3lJ3Km7n1rj0q2l7K5K0M2K4m7k0L4Kl7
-29537A548l4m9o7m7P2J65J42K3q4n9K4J9j8l7l5K9J5K1Q4P3Lk2l2p7j07o3J2J2mo2pO5J8
-29504A521M1Q2J04L2o2o1m1m7n1j1L7J8jL8K9%j9m1L2R4N5l9q6p9p3m0M2J12J06K2l1o5j36
-29471A482j30p0RR1P1L7N3O8j6o8k3j1j2j2n1j1O9M2j1k0J8P4K5pL8K6k3m4kj0k2qj3n0q4
-29436A405PR4O4L9M4P2M7L2j2p3p4k7P5R2P4Oo5r4j14j00jL5j2k9MLJ0L6Qn0l8N9M9m2o6
-29401A458pM5R6O8M5J5p0r5r5J4R5J04M9j6pR4J10K3q3j45q0n3j7L6M5J7J3Kj7j3J4K9J2
-29368A686j8k5k2qk7l4n0o4j1R3J48J12K7q%NM3Lm6m7km0q9o1k6L9M7MK9L7J4O3P5J7l1o2
-29332A771n3j3n%K0k3n6j1j7l4K1L8j5k8j6NMpqql5nK1l6q7o6n9K4J21J42R3L2L3j2q5q4
-29296A562m3k0N2J02Q1M8J9k6m3nj4l3Jk0q1q4n4l1k3j8L3O1Q0K7l8l9kQ2Q1L4J2K1J2q1
-29262A653p4prqJ8on7l7O6J04R5qr0q7j27r1K2J14J34J9n7k9pN6L2j5j2q0p7PN9O0L2p4q6
-29227A433k5K8M9M5Om3l5LK0N9N8l5k6j2j8K2Q9M6L0J8o4p5k7l7NN1K8j9k4J4N9K5l7Lpn2
-29191A555n3p9q9j4J07J41O3lm0o3k0njl4KO6O9K1M2K8k2K2P3P1N2mk7l1o0l0N7N2k1o7n6
-29156A702M0P0kp7m5J7L2l4r1m0M1J31L7j01m9l4q0j02l0N6ppJ2L4L0L4L3K0rn8n5o8o5O
-29122A341L5Kj3J9J07J00P7L7K2K8jq2n9oj2k4j5K7L2M0L3Lk1l4k2k4K7Q9R8J0m3l6m1j19
-29088A575j71q5N8J04L5LL1Nj6R2J05L3%k0m1oj9p3p4o7nK8P3J22R7L7j3Kk6l3l1m1l0MN3
-29053A706%k5%j5l2j3j3mjk2n5l3l4JP9P7R1J01L7m1n9RjJ5j3o9n7k1N0N7K3kMK0j1J4Q4
-29016A847K2p7o1m2q1j31j21j6M7K3l8oM7j6n1J6M8L9k5qL8Pj2N6J29J18N0m8o7J2Np8r0
-28983A536q4o4K6P6O8M1L2L6k1n8k7Nl6m6oM3N8J7l1K5J49J56J3k8M8J2o0r2j15j12l7M8
-28951A572J4n2o8O7J51P0JKl8m2j8Mmj6k1J7L6J4oRl6j7K4j7nK1L3M4K6j0M0L0j01j15q1
-28916A528jJ35J03O2M0k9j25j17m2L9N2N5L7lOk6l8ll7l0L2L1n9q5L8J25R4K7l7k0n4q6l9
-28883A573J6O7K2j1kJ2N4Q6O7K7mo8j40j25k4K7N7N8N1N8j3j12r4O1J12L3n3j37j85j23J3
-28852A303Q6M4njm0k8N3N7l4q7m4j7J4K7L3R8P4JL8O3l2n7M9N4rm2o9q3j01o7L5N9M5O0K6
-28817A503L7N8L0k3k3RM6J32R6m4l3p6q6m6J9Q0P7P3M9k2n1l7l5k8l7o9k2N6O4j0j7Q1O9
-28784A820J4N1J18J45J39J84K84O37J194J680P18j008j460j072o40l80k65k55j41j5L4L3
-28762A815N0L8m0r5q7p2j1L5J3ql7j00j01l4k9qJ08J10k0l3k0k9n4n5J5O1P0J4l4j8J0J8
-28730A472L2R1R3M8m7p3OM2L3j1j0j9n4j04n6O1R3L3l1k6J8M2L1L4O2M5Oj0k1J5J0n3k1L7
-28696A768L8L2j8r1r9k4J6L2M4Km9qPm7m5jl1o1OL3K4Om6l6M7J24N4q4j00rJ07R0J0q1r1
-28661A519o8J0N9kJ9Q9M4m6n2Jm6q2PO8N5K7J14J43P6j1l7k8q8q6m9m8o6n7k4q0o2Q2J42
-28628A523P7P8O5l0r8p9K3N5J1rj6m4QN8L9j4k9j9L8M2k9n6l5k7JJ5L6N3K7j3j2k6qK8N5
-28593A688M1J5J6o4n1j0L7P1Q4J48j8j19p2P9J72J04J25J88K64M04N09O25Q00J055R41K73
-28567G305n21r51r14o92n25m65l77k38j90j93j81j20J5P0J0l8r5r8nO0K1l3J1Q4M0MRMJ5
-28538B012l4n8m9n8k0L5N5Kk9m7o5l8L9Q0jn8r2n9J01J57P1l7p9k5J7mL0k3r7o3j4K4J4q
-28504A679j02q9m9k2N3R0N6Kl4n1p1r7m7J6M2O3L7K1K6J2KO1J11M7l9o6m4j1KRJ0k7n3j6
-28470A521J6L9Q5R6N9k5o8n0k7jJ5k4n4n6l1L3P3J31J14J2J9j3q6r9r9J5N6qpLj9k7K4K1
-28436A638o6k9O4J15Q5lp3n1Nlk9j1Mq6o8P0J39L0l3j3p0r9K5J11L4k7o0l3%L7L5QN9M4o4
-28401A685n7K8Q5O9j4o9n7j8P2N1j4nM6M0oo5l7m6j04n7L1J60J58L3ML8j0j25j05OK9N4O7
-28368A867k1q4r5q5o7K4J23R0Pj2k7o6m7j5J6Q0M3J1NkoPN4M6m3p4RLm9m4k5m1j0K0j5M1
-28332A618J39J12k9j42m9R2J1q4o6k5k0o6l9J1N3Q9R1P3Qp0j21l0%K0L8j5j7L6O1N5O3n6
-28300A741j52r9jM4O7L7jn9l6L2K0K0K4K8K2l9p0l8M5M9ork7o6j7L0nL6L7k6k5J2p%l7p3
-28264A451k0N%lPJ6J9oj1j6L6M3L8P7J6o2q3l6M6N4N3M2L4M8N1rn0k0kj6pM3K9l2kl1j04
-28227A598o5jmP1J24J03K5k6j2L8N0M5M1o3j44j24pQ5O4k5m7l3qm7l8J1j2K4J35R2K1Ll1
-28194A843n0LK1L3Q1J11P2J14K54K62K35K87M35O00O49N43L23J3l43n76n91m63l77l48k47
-28169B884j74k12j28l2o3o5o2j10q7mJ9QJo1n8pk0k7lKRj8o0q5j00p0K9N2K2qk2n5n0o6l2
-28134A347M8M6N8N6K5K9J6j8m6k4L1M0n9n1P7J05O4k6k4M3L7Llrk2m2r4j14m3M2O3M1jk1
-28100A574M4J20J02j1p6o3J3P8L2j02j85j01N8J61J61M8n5j5M6m1p5l9K3J5m0l4J5J8l4o6
-28070A571k0k0l5M2M3mj9L1nJ1P6M3L3M2L3l7p8l8qL6R7O8j5l1L1N8M8K0m3j07j28j50p3
-28037A472J8Q0J00L6j3JN9M3k9p6j17r4m0K7O7O8L2KL9J03J08rj74j43lQ1R6J08J7o4l8j3
-28005A744o7j02n2j3L4R5P3J5J7k6r4m6K0K8Nl6l3L1L7J7j4K2Q8J02R6M2j2p9n1Jm1p6j16
-27972A609r6k8M6O3J2J1K7j7l3ol9m6l0l4l5NN6P3Q9P2K8k4%pRK5M7kp8oM2k7q2j15q7J1
-27936A433O6L6oj2k4k6L7P4J16O0k5o6k1n9j23l7N4Q3P6R3pq8p3k4M5Q9O0pl8m2k8Rrq9q2
-27901A445kL7L6j6MJ3pk3n5j9Q0J12N1Jj6kJp4q2kM1N1M1L4oo2J9N4RJ9j7l1l0mON6L6Rm3
-27862A664r8m2mJ3J7J6K5jk2o0k1L1N2Pm1ml5o3k6j8RK2J0L6O0L5K0j2o7k6O6Q7J5j2k7m1
-27826A565ML0%j7n6m0K6L6J0m1p0m9J2K7k0j6N2P6L8J1n0j9K6J2l6m0OL6M0j2m9l0M8J47
-27792A657J25L2j2o7o5l3m7m8J1l7j03j8L0N0K5j7Poo0k0J1J8N1O7O4Lo4l7J3J0oJ5M6R4
-27758A689P3l6l7pK3P8O0k7j01p2n7k2L1N2N8K3mj6j13j81j19p1l5K2N4P2P3P4L5K8K1k9
-27726A539NL4K2K5Jl6M6O9m9q8l4j6l1M5L6qj2oJ0%l0m8o2j2J3J9O6J17O6J3l5n5j3p%j4
-27690A570l4l2p0j6P4J32P0q6j10OM7j7J5N4K5K4K0j1q1n4J7M8J8m8m1J6R8R7L4RP1K5o1
-27657A809l3l7m2n3n7K0N0pm1j1K7L5mj7l5m1j2k3n0J4R3N7L9L3l4p5l9KN4J1n5q5l5K9O3
-27622A550J35J38J0j02q2k2k8OP5Q5M6J5l5n8l7J2L9Mqj5n5n3oN9O6rL3O7mo4l0rq5q1MP8
-27586A639Q4j3k6j8m7KPl0n9n2J6J01P6m3r7q9p6p9J0K4k6K1M6K6O2J02K1nj1l7j6ql7LK3
-27551A494L9J3nK8N2ko3p5L9J30J50J39P1m1j13l9j4l5n1p5q0k8J7K7L1P1J14K8m6mom7q8
-27518A631o8JN9R3K9jj9l9K0Jo9k5K4M1M4Km1J6Qj7N0Q3O3j6n7l7p1n6Kjj0rm1l9KM8J9M
-27480A624J1pn2r9p4K8M7M0L6j7J5P6Q3R6L9l7j3opm1q3n2K6M3m8j57j12jM0L3O1P3N3M8
-27446A666P3K8o6j11j07o5PO4R3M6j5j2L0Q3K7l3k3j3k4n5qN2K6J4jm7o2m7pN8Ro6j6K0O6
-27411A584Q5J5k1K4M5l3n9J8K2j6l9o3k3K9J0K9M5K7m4o6o9n3l5oJ5MkK5j2L2P3P5Q6M9m4
-27376A707p5m8j6l6n6NO4M7J1OL0L5JKJ3K2j4o1OM4J4L7K4J4j7l3Pk7p6j22p7q3o0J9N6N8
-27340A421N2J0k6j2lN2Q6N5J0K3L5Lm4o6o5nK4J9Nll3k9L5J21J11OK8Qk3n2o3m6%N8O1J02
-27304A855J02O7M4K3k5j08q7qlp5j34j41j8J50J44K5J2j5j6k6n9n3n3k1Rj5J1M3ok6J1L6
-27272A643K5j3o0l7k2k0J9P7R3P7Ln7j2L3j7m1J4j9k5M8O8J7l4Qj4n5l3kj5q1r9k7M2J7l0
-27237A471MM1L6N6M8oK8Nn9K2M4K5j6l3QK0n6n8K4J2o7o4LL4ml%nj7OmK3P9P2P1K8J2J5J3
-27198A808k0j1M8Lp9q6k5J0K7PoP2N6n0o1OK9J2j5j2k9l1l4N0R8L9m6m7m0l8Mk7q4o6jJ09
-27162A570Q1j7l9j3Jl3j05q6j7OM0J25J30R2M7lm3l5j2l0r7k6O1J1J8M2K2n7p9j3M6k8l1
-27129A528LJ8J2qJ7pk0pk8J7J51J62O5%n7p6p1m9o8l9P3O4PK2K5n8p8j13j31j1P5N7K1N0
-27095A546N7J0o2j00l9Ql0p1k8M6R4J16J23M9o8j12l6Q6J14l0p4J3O5P0M1J0J1j07j52l6
-27065A514oJ6Q4N0J7Pn6o9n0l6QM0j8m3j2L8K3RL6j6k4J3k2l5jmk0N1J32R7k6k8l7JN8nn2
-27028A634p3k9L3O6L8n0j04n7Kn1j2K9L8L7Ml8l3Pl5n5n1l0M0J26J14J7jM2J3k5lOKQK7L5
-26992A671PJ4K1L7L4qp4p8m5k3N7O0J8L2J2m0l3k9k7j9j6j1PM3J1n1l9M3J7m1K3Pn5o4k4
-26957A437N8O6NmJ6j0O8J24O8lm2j8l1j30j65n0RN1O1K8M3R5J41Q2l1j06q0M0J6p0k9J6k5
-26924A630m8n9m1j2j2k3k1M5N7OJ5L9K4%j1k1MrpM1P2K6k1K6M6MjK3J0n4n1j1m5m2nO1P8
-26887A713j7m4k4k7k4POj2m7o2J1J03J4p7m0KOL3L3J9Ol4L3P0J5k9o6j06q7J2N2L8Q8P0m
-26852A631o7o6J8ljL0j5JJ8LLQ9Q5ml0Lj8l5J4k1o3n0rM2Q0Q2M2k4l0rl2m9n6j7J5Pj6pj6
-26813A525J4M8M8kl6j6Mk6jK1Rj0j8j5l5m3j1jMj0j9R%K6Q6P8K8j1o4m8L9J36J28Nm2n0o9
-26776A681n3ON7N9J8K9Lj3Nl8q0m4lM6K1o1J8Q6N4K8Kl8p4n8j3J9L6P9P7M9L1lq0q6K1M8
-26740A829K8Oj0k0q5r6kM2Pm4m0l6j03j10qk3m6l%j9k6K0P3R8J29N5rj5k2p8m7O8R3K8j3
-26705A621n0n2M6J11O6j3p2p0J0Q4J02Nj14j25q2mJ9k1K1M6k0j6P4J04J8k0ON1N2Mo0r3l2
-26672A596Q2P0j5lN1K5q3j04p3j7j3L8J37R1J5j5n9m9n4j2K2n1o0P3J61J40K7r6j14p1j2
-26641A627K2Oj2mKJ8l1j3Ok9m9QO0N6L2K4J5o8j06q7k3P9Q7L3nj8l1l8r2r3K5J18R6L0k5
-26606A620n8k8j9K4L6On7r0o6j1L2Q0P9K7M0Q0N0m5n2lnql1j4pJ6mK4kp2p0l0l4k1M4N6L9
-26569A526L3K8L9k4j23o0j0K6L4L5K0knJ2m5k4L7M1O7P8J1k7k7n1mM5j1o7m1l1p7l7N5J34
-26535A555J45K6j2K2J9j3j7l0j10o3J8OprK1M6N0O6J0q2n7m7k3N6R5P9P6Rn4k9m5k6K3K9
-26501A727O3O2j1pj0q0m7QM9N4Lp6o0K9J5m0p1l4L5Mk4qmk3j1j5j7J7j6J0K2O2N1RL4M5K2
-26464A767j1lJ4Ok9m2o5n2J7J3jQ9J04O7K9j4p1j17k8M7K0k1qJ4N7J5n2j10q5l4k1M9j3m2
-26430A489RK6M9K6K5Or1n5M7J22J10R8N3p1j12p9l0l9m7QJ8OP0M9l6n0l4qK9L2L6jm2m5m9
-26395A519l5m1k3L0%j8j0j4k0J8K9o6k7J7n4o6mQ6J26J37J50R6k5j09r8n4L7P5L7m9m9RJ
-26362A605lM5lr8r0m2l8k7O0J07Q4J7j6l0n7o5m4JNj6m9j8J4k7oJ8L5O1L5K5J08Q9K3Jm6
-26327A658p1m2M2O3J2k8LJ3j9o9l6O8O3n2q1o3jO7J03J28M7n8l7rL9M7j5l3p8j09q9pO0R8
-26293A614P0m7o6qK5N0K6l0l2k4J0OJ7Q2Q7k3j3J2k%l9j8m9j02j01j8K5L5P4N0K6N1O5L2
-26259A785j3k3j4l7k9l9q5n0L4P2L6L3j9l6l4k9m0m2K9R9K4j8J0j0J4K3J2P5O0m1j26j10
-26227A511K3L5l7j4pPM7N3N7M5m6j41p7O9Q9No8j07n6pLN2N3K2J4k0m4m6j3qJ4N1O0L9j4
-26192A544J9Q1M2J2NK2O5K8j2k4m7o4q2k7m8q6qR7Q5O3L9mm7nK8k1q8q4K6N6L1Loj7p1p4
-26156A431l2mK9J4k5m8j2J05J24N0k6m1oJ6K8L2p2k7J22J10J1o0j6N2L9k1k7o1o6r7j01m2
-26124A379J4m0PJ22J03R2J01J3k7j1l2o7%L4M1K3kJ2j0p3r4o9J1N2J9k1L8Q1j5o5NO8M4N1
-26090A784L4Lmo4j28q6JN8N2K8JrK3K9J6%j9j0M6M8rm4n9l6k8j8k0L0O5M2J1m8m3j2j8m7
-26054A569m5l7l7l3N5J43J08L9njPl0l0j5n5l8mK5O0R4K7p1j35j32m7M8P1j8q8l7Q5R6N8
-26021A627P9J00N3l3j5l9q4p7N4J21L0n6k5O2J20J66J57K08K79L55M17N47P53R85J008N66
-25995G358k43q55j000q38o36m85l73k43j46j64j51p5o7p9n0l4oJ8j9m5o3K4P3L1j6q4j30
-25968A702j24l8L6J08Q7L3L3l8r0o1KL9K2J5N2Jj02j10L8J01Q2L7r6j58r2oL0N3P5M3k6n9
-25936A589p7p1PL6j2j6j4NK4L1ll6Jj6n3j3J02P9K4J9L2J6l5oM3ln9l7J7O6M1j0m3j8k4o8
-25900A518l1O4K1oj1rk1l9j2Q0R6j3l1l2j17j37l8P5Q3N7J03R1k6m7PK5j6o8k5N9M1m4o4
-25867A533n8J8P3Q3O5k2o2J9K3p2j23o9j1L4Q8J08J6o4o6j7K7M7M8P3P8L4j5k2Krl9n2l5
-25834A633J3K7J0J1k3k7LK9jN5Q5O2L6l2q8r5m4k2l1lJ4j8rM5K9l5m8RO3M6k2o1n3o4m4q
-25798A442jJ1L9L4j1k6m4M5R0N5M4j2q2o0kl0k5L0Q1R8L9k7lL9M7K4l1o6j22j32j01m7K1
-25765A317P4J03j6o4L8Q5J3n3rqLJ0M2P2R3M4l9j7M4N6r3j25m2M0P0oo2j1L9O0kj9k7l3k5
-25730A552Pk1j5N6Q3J08K3j19j40q8o0L3Q8Q7N2J4J4l5m4m8k6k0m2K2J06J02L2K6N5kj07
-25699A693j65r9J9P1O2lj0J9Kjk9NO6L8Kk3o5n7RK1J4j1mm7K3J11M5n0n0m5OR4O6K3k2p6
-25663A632l1ON6N9J8RjK4P8nr4m8k0k0K6K4%L1Km2m4o1l6L8N2J9m1n7K7J18O7n2o2n7j7N
-25627A603l3k6J8P4L8j7j0M5N8Jj7Nj8K3Q2Q1N4l2j10j05m5k8o9j10j09m0K0N0K7J7K7K8
-25595A482Rj2Rk0k0rL5P5Q8P0mq1p3n7n2J7K9Q7R4MJ0N6J2m5p0q4p3o6k0J0l5QP4M8k0k3
-25559A453PK0NK3M0O0O7M6P5J7m0kL4L4P4Np7o6m1R%Q%m1m7jL0L7L9K0m4r1n2O3O8j9mnn2
-25520A652k5M4L0MK0K2JK8L0rk6j8rj4j3l2o5q9n6K0O8P2L1j3k9jj4l5j3k3n8l5JK9P2J01
-25484A648Q2L4OK1J3l0l8J2K7J7k7n8j2OlM0J4o9q4k5Njj5k5j8J6L3l2o3N4R3L1M%r7r7k3
-25447A439l3o4JJ8m9pJ0K1N9M2J5K5J3l4J2R%J8qoK4L7R4J86J28lq5q8p5n8m9m1l5l2k7J0
-25411A467N3N6Q5M7l3l6mRok9n6j6joP8Q9n5n2N3M8j4p1p6k6l0j15r3K9N1J1M6M9n9p7KN6
-25375A374O4N2L8L7L3M6L5qJl7o5k8ML9M7O7N4J02P7l1j13o6L0kl0n0q8l4N6O3N2M7j1n3
-25341A702m5L9N6J8PmO5N4o8q6p4j03p6QM1O6O3L7j4K9Jq3o1KK5N5N7L4klm2n3KN6P7O4J05
-25304A949R5J4m5l2J0J8K9N4L8N1J68L10L63L47M50P41J036J184R04Q9p22j055j010p62n13
-25279C711l33k97k65j91j92j78r0o2p5k7jj3m1p6n8k3jj3m3OKk5pQkm4m1l5m6n8OM3L9M5
-25245A623Nk5J0M6MJK4K8oK7P4Nm8o8j27j04nK9L1L2J08O9l8n2r4r4J9P1O8Ln5m1n5n4L0
-25210A441J24J43Q8M3l6j41j36k5L6O1P6L6l8p2p0k0K1N5J4m0k1N9P1JpK7km8k7K1K4J3J05
-25177A776J67N8j44k29k16j81n7Q6J25Q5ro3RO4L8Q1Q6K3J7K3jk0j2Pjo4r9r5l0KQN4O2p
-25143A543k6O0Q8Q5N4lJ9L1M5M4n3j02m6K6Rk8k7l5nJ8kK7R8J5p9m6rKj7p6r0p9q2j4J4M8
-25107A407K4q7q7ON9Mo5L1J20L3p2n2K7Q3O3k2k8j9J0K0JL2K3pM4P5J5m3m7j2M6L6qK1P8
-25072A709Q0m0j19q4m9l7K0M0O9R5J7n4n8n7n6J9Q5Q6k4q1m0L3N1kJ1Nk9J4N5O0%n6K8M6
-25038A737rJ0m2j0M6L1m5p1n1j7k5o8k9M7R1M9Pn8n7LN4L2rNPk0m1RJ22J51M1o8m7lo7j26
-25002A579o6J1j1n9n4pJ0N8P5N0L7kl7k3M4Rq3j8P1K0k5K5L2nj0pN2O0J4l0o5j02n5K2N1
-24967A561M3%k8j9jK9L8O9K1o2j10n9P1J28P6K9j3j0l5p8l8L0O0M2lj7l4q0p9o1j4O4P0M9
-24933A639l8q1l7J3Q0M9oL4O1P0J9o2r7p6m7m2l2K0O1P0O0K5J0n4r0n1j0K5M2L1l5o0j7J2
-24899A486K3j5m4M%o2p4K5J20J7o0J6J0n9oR2O6M7L8K2Rqm4m0m0p7o9k0K4K2L2O7J03M7J
-24864A653L5J2l3j5L3N9N5J4j5jJk5m0m1o2r1q4l8NL7J02O7J6L4Q1L3m0n9M2O6o8n3K5n1
-24830A654p9m3n8p5k3N9O9R4Q6Ro4p3j04k9N8Q3Q0Jo2n9k7RL3J9k7p1j9L9K0J6O7J00O1J3
-24796A757%j4ON2M2K1M5M2Rl7n8n4l7J5jm6r3r1K9R7Q0k3q7m0Ml3m6K0N9M0K7R0N9J4%OJ7
-24759A871o2j34j02l3J0O2M3%n5k8K2K4L4pmK1j5p4j10o7j4k5k7M8J16P0k6rn5m0J03J16
-24727A653Q1J7j9J4P3R9K4n1n5l9QM0L4J2Qm9p7n7p1l2J5QM1j5j19q6L7R5M0L8M7jJ0Q2O5
-24692A870Ok4n0m7m7m2o6p8k7n2q6l0J8R3J04P8O1J6o8r1l9M4M3l2o3j4Pq3p0L9R6P8K9J7
-24658A590ok3j8q0r2nJ23O7l9j11r4NJ04J30Q1Nr0j47q7J7P5M0q2r6kR2Q4Jn9n1L3O4N8N8
-24624A545R%N0L4Ml1m0j6o7j19J0J35J52N6m3nM5K4n4m5pk7k3M0M7J7j7j9k1KL9J0j6k9k3
-24589A617m1n2n1pN7mj4jj4j3L1O6O0N6L1k4l5k9o2j2M2on7m8l5J3N7M0K1J6lj5M7N4P7Q1
-24553A843K4j1j6mNm1j04j15o3M4N3ol5n3mk6m9j8O2O3J8RQ8J17M5k7o3n3k5kJ2J1j1l3l8
-24518A597L8J24N7o6j01r9n1J5L3M3J6l6p4l8MK7L6J7JPN9N3RL8M8l3j02l3L8O7M6opjk0
-24483A706l9oL0L0k9m0n2r7p1K0O0qq6l9J00J66J09jm1o1p7J4L4L1L8K9l7o8J7Q7Q9J1o6
-24450A753r9q9k4J7LjML9P2O8J3J3K0q3j40n1Rj0l4JJ00P3p6n3l9l8K3J1OO0L5m0q1l4P9
-24415A507J05L9k1l5k7l2m1k9RK0m1o0J4K1j4OQ1O5k3j3M9M8L3OJ9L2P4N0k7m4p4j28j24
-24382A445j27m8J6P4R8P6K1n7p4j4L3QKL2Lrj6K1M9OK2P3Q7M5p3p5kl5m8o0qJ6j5J1k6qK0
-24345A463j9N4J08J8K4L7L4K0j2n4j37j68n0J43J15N3O3M1n9k6N9O5N4M4M0M9Q0K3j46k12
-24315A704r4nn6q5k8l6m3oJ0M9O4R4P9M7L1Lk6kk5j5J1K8K0l4j4M1P2O6j2n6o7j18n6Q0J72
-24280A793J17J5m1n5j6J3Qqm8n1k3n1j0M6K9nk7n0l1onM8R3N5mpK8Rm0m0k3m3o3pO5P0L4
-24243A769J1pk8l5k8m5RN9K6K6L9K1M%n2r1m2K8L8J09J03on0m6n1k7l0M3M8J5nl5k4L3L3
-24208A812mk2k1L5J6r1n7L9L1jK0L2LJk6n4k2k9r4q0m2j9J5K2L2L8Q0O1k3%M7O7M0l9j05
-24173A662q0LO6K5n9n7j3l0K2O2M5N2Pk2kl4l1k8p2n6m6k9J6KL3J06O2r6j18m6P9J52R1l1
-24139A635r4q5j8L6N9K4nk8l4k7l8K1L9M3mj6mJ3M0M7m0n2RJ0qn1O5J31M8L2L3K9K1K2KN
-24103A860L0m9j15p3o0j08r2l0N0P3M0M9O7M3m7j08m9J9k0l9mOj6Qo4r5K1J12J11P8Lm4k8
-24070A529Jj7qJ7j2j3O6Q8P7Om0K5j4n0k2JJ5M5N6K5K6P9J6q7o7n7k1Rl5p4p4l1K4N6K8k3
-24034A544k3L6O6L9o4o1l5n7jP7R6M8l0m5J0pJ9P5L6pk6l2L7N0n1j19o9j3M2O1N8L7qjj1
-23999A671n5p9j18n9N0J21J22J12L2n1n1N9Q8J3l8r5o5p0p5j5J0j0KO0M0MlRK3L7j1q8n8
-23966A512J4R5O3m4k4N5Mj04o5J3j8m6J8M1M4j9r2n9L7N4N%k4lP6Q1L4j4Qj5o6q1l9K4R4
-23931A559O5k0q1q0j2K5Q3R2nm3k9kJ1K1L8P5km8k1m2n4l4M2R5R5J2o2l4J7L4m4m3j3o2K4
-23896A557J12Q4m1q5k0j7j2l7n9m3jk1l1K6M5J6nK5J5qK8J8jL4K1j3l4oOl6m3j5K9P2K4m
-23860A580j9K0L8K0K2pm2RL4L1Pl8j1J4L4M0j0Jj6oJ3K6kN6R6L3on1q9q4l4j4k3m6J6L4j6
-23823A610Pooj5j0Q1L8j0J6RJ3L8K8l0q2p8j4Oj2k7k4l7lJ7l8n8n9p3n2L1O6Q9R6O3K4L3
-23787A631O3L4K0J3Ln7NN5N1jm8J9N6J5j2o6p9k5Mmj11j33o2kO1P6J0MR0Q6k1k9J2Jo9n1
-23751A539k4n2j0J9N1P0K5Ll9k5P9R0lk5Nj1n8m7k0M4O1Mk2RK6J8L0j5q7o2j2k3m8p3j18
-23716A299r0P4J19P2J3j8J5NLKj8m3m3O2Q4LkRK0k7o2k8O8N3PK9km2k3ql9m3J7Q0M2j5mj0
-23678A559m1r8o6j8L6O9N0ro0m5OL2K9J4L2M2J9Kj9%P2Q9L3m6o6pM5N4M5N3Mp5r8n4K2KL
-23641A610P6P2J8k5lj5k2j3n9p0JQk2j7J2ol8m5j7L6K1k5M3L2j7J8J8j0n9q0n2ljj3M5R2
-23605A490N6M2K2J0J4J1L4L2j4m7olk2K1O0Lm4r8j34j8J04Q1K6M4R2O8L6J1jnm6l8n9j21
-23571A601p5k5LkM8J24L9l3k4k6J9L5pm8o6p2k5M2J3m3oK2KM4R3N4j5m9PN4M5L6L0K5Jl6
-23535A785j0J6%o7m7J3K0L3L8m4j16p4k1jk6n3l4M5P2L7K6R3P4l5o2kj0l9l1qK1Mq3m9J1
-23500A476nM8R8J04J00N6J0J5j2l6m4k9k9n8k6k2m6k1l9j9L0j3m1RR2P0l9m1K3O1N9j5j02
-23467A614r3l3K3J0Nj4m6p0k7RK8P2K4L3Q9M2L1J6j3Lj5q3j08r8q7k1J1J6N8P1M1nj0N5M9
-23432A577Lklj9l5o0q3n7m5j3Q3J19J9n4j5ON7P1L2M8O7R2M7j%K9k6m5pjl0n2n0k7J5Pn6
-23395A591nJ8K4M8N7j9j22j01n9kJ3RJ3L6Q0L1m1o6L8J13Q2l3j08l0j7o0l0j6l3k4m0PM6
-23362A400J1J1k8n3qql5o9jJ7KK6N3N8Q0M7j2m1l9j8L3O5M3om1j4Mj5k9K0O4M5K6J8L0J7
-23326A653l5m9k3NL7K6m2m4K6R4O6K9lm3J1N0O8Oq9m8O5P7k6p3n0p1p7n0n2l8nL8Q0P5Q4
-23291A672O7P4O7L9J5Ol6o3m1l0j1L7J02P6k5m6k0J3Ll1l9o0lK6Mj0J2K5K6No3j00k4pl4
-23256A626l6K6N1M2M8l3n8L8Mn5k1J3J0oK6N5M2n3m9l4n4n9k1Ql1rl7n6l4m7k4N8P5Pl2o
-23220A374N8R9N2J2%l3k5J2R2J09nj9J5J9o2j14j00o9rl3o1j0j5j4M9N8Ro2r2l2K2O1N5N7
-23186A398Q3L0mn3m6jJ4k1K7Q5L2l4n3l3m2j7J6k7RO7K1N2J37J08N3J6m3k6Qk2r7n3k3m5
-23152A516LM7K1m0k2Ol1q1n6qO3J57J06j2k6r1j19k0O9R6O9jl6jkm9l4RM5N0J4n1o0PP7P5
-23116A690M4ql9j2n0m0J4j9k5k3q6j51j08J3N1O2J49J81J16J01M6n8o9m7nn0r7m2Mm3l0M1
-23084A510O0N9L9j0n6m1m5l9k8l7p0k6R6O6J3O1O8L5jj4j1j2l6k2j8J2J1l3j5O8L5l0k7k2
-23050A540j3K4J2j9O6Q2j4l5nk2j3oJ8L1J0k1J9L9l3p8n1mJ1ok3J1ok1m3o8j5M7Q1O5K9k0
-23014A569J7N7Ok7k6Mj1j5J6L7K1m8m7J1J5qkk8kK1J2MJ9J6j3kO4J6m5kJ4k0q4lJ27J47O4
-22977A874nl8m2m7j06p6o0n8jJ6J6K5PK4Nj9L2P0K0%l0RMm3n4m7k0J7j4l9P6J24R2J2o6o4
-22941A594n2l3j2l9o7o7k0NL2O2M0L4Q5J02J20J03j1o5j9m7p4lLk4l0j1L4O5L9L3Kq8j16
-22908A575j04nJ06N6j2m3j4M6O6N8k1n3m8n6l8L3M3j4jM1K6m0LK1QLN9J05N1J3o0j25j18
-22875A561m1kj6qJ1L4J5L4J11R2J9n6n4J1O5O8M3L6K4m0j11j53r9NM2N7L8O3J4q0q0l5k6
-22842A542l2J5Ol7j0L4O6J17Q8L6rm2j2j4n2q4n6oJ6L6R2L7p5r0p3p8q2o3RL5K4M7Q0P5O7
-22807A607P4O6M7Jn7p9j28j06m0mM2P2M9k1m5j7J5Km3J9K6LO4R2L8m4q8o3lL4K4l4m3MP2
-22772A536Q4N1nJ8Q7L2j0LK8l5p0rmo5n8j6j5k7k0LJ7rrN0P9N1m0j04q2m6lK7K5J6K5N1M0
-22735A596K8K2m6o0k6k3j1j3J1j3l8J1N0N9N1J5M3P9L6J1j5Jk9j00p9L7J01J08P0Krq4j39
-22702A646p7P0J73O9r2r3k6k8n4l9K4M9j2m6j4j0p2m9J9P0L7O2M9M0L2p1n1K7K7M0L7J1j0
-22669A738l9p6q8m5j2lOjJ6M2R0R1J5l5k6j3k8J5J3l1j2J4rJK0k3j01j04m5k7L5Q6P4M2j0
-22634A570m7j7PJ9J8P2M9qLj5n7m6k8K2O1P6N0l4j32j23l3j6oQ7J54O5j5J8M0J5Qqm9p3j04
-22599A523j08l0K3mK8R5J08N4k4k3K9L1lJ0kj0j4m1j9kPrrK5M7R3Q3jr2r9MR5O9q4j70n9
-22563A521J9N0R6L3l3n1m9j1M3O1P2L7j0j5p7r7n7j8l2k2nk7k5pL0M6M5Q2Q8M7k2l9Njj0
-22528A667K1O6M4n9p2%N8O5k7j04o1P7P8K1J4Orj2j8j3Jk0k3m2l2K6PoK6M6K4MJ4pm0oOl9
-22490A681n4k1j3Mm7j30j06%N4L1j1k6N3J45J04N6L1J3m9r1j06o8K5Q9L9J8o9q1RK4J2K8
-22458A544K0l5q9k3L5mN2O8j4l3lk9k2l5l5j6j1o1n1K0Q4Q2M0P1P0K4j5J0j9j10n4K2J4K
-22424A499M3J9m9l5jN1Q9N6k6n9j5J9k3o2mjnj3k5jK6nk0m4l3PK7K2M2M7k5r8q0J6P1M3K7
-22387A480K0j9n5J0M5J4M6N0K1J8k2p1p4l1K2J3o0j02m8j4L0K2M6Q9O5R3O9j0o9k0O7J4m4
-22354A595k7l2mJ8P6P7o2j02q1KQ3N9pl5L1P6K4l9j0Mo9q7j3J9k0j1N1J07Q9L5l1p7mK0K2
-22319A677l3o1lL6K3QL9O1l4q6l9j3k5n7j8kK7M0K3M3N2j5n3nM3k4n4j2M1Q8J00K0l3L7J9
-22284A810n4l4J7M0j7k4J8N5nj17j22p3l6J2O5Q8L4m1q3n6j9QM5J23P9m2m3k0J3Pl8mK8N
-22250A619K5L4J0k3o3n1m8j7P5Q8K3k7lK0qM4J31J27K9j19j15p2m4l5l7J2K9RN0R5Mj23j53
-22217A486l0N9Q0J17N5o1r3KJ3MJ7j0K2m7j17q8o4m7L4J12L5n5k6M3Q2J08P3N6K4j04j89
-22186A491q1L8Q4N5k4j17j29l2O9O6K5O3N8Lj4p1n3k9J3L5N5Q3Lk5J5k0j01p0M6R4R5N8j0
-22153A673m3mkk3K7Q8R9On4k9l8p1p1J8P2N8M6K5l4o1nk1jR2P1K2J8NK0J5j8l7j2L6j1o1
-22117A795n2j7Km3p5o2l5rN9J22J08K7m4j6jp3j38k6k4p8j3N0N9P4P4J3L0P1J04O2l4j3L0
-22084A927l4k6K5k9n4k5rm7o9q5m4K0J4l8j9N7R7J7m7n4J1N7Q7N0l6l6r2j48r1L4J18M4l1
-22051A544p7oR3R1O9P0O1j5q0n7m3m4K2J3Nm5o2m1K7J34J45K9l8o5r7m7kLM0J2n3p8k1N9
-22017A546O0O7J12Q3j0l4o2p5j9L1R3N6m5r7p3n5k0L2L9K3K8j1n5r0p4j8L5N9N2K6jJ2K5
-21984A640M9L3mJ0k4n9k9lo9j01o5kO7M4Kk1L8N3QL8J17L7o5k1K0K5L1%rN1K5m6o4l8m4K3
-21948A647R7P7n0j31r3pL5Q3O7l8o9r1r9n8L4J05J25Q6Pl1mK8L6P0L0o9l6l2r3p6jMk3qj6
-21913A506j1K0M0J4o2p9n8j1M9R1Q4K0mM0N4N2N7nm6n7k6J1j5m9n3J0M2Ml2k7JJ8L3J6l6
-21878A591k9R8J74Q1K6k4o2p6j6K1L5M6Mo8j01nL0l8l9k8l8M3N8jj8p0j44o6J9J7RM0M1m
-21844A506rq1k3O6o7j07L2Q3M3pl5K2O0P4O8K7MPj9o2n8N0J33Q4l7r5o2m4m7m8kO8L4nL2
-21809A585L9m7k7L9m0r7o8k8K9Q7L1n3q1r0o6L2Q4J02J49J9o3J1N7lK2jj7L9L5K2J0n7j40
-21776A514r0J9O0K2J2O5Q0Kn6k1M6O2L3j1l9q1j10l9O1Q0K3K0L3Kkr2p7L2j1n1j3l4l4O8
-21742A473J12Q0N0OLk8n7l4k1k1K3K2qL6J28Q8m9j01j9J0OLqk8m0l2k6J6O7N5m7j03jM2j3
-21707A584L4N0L0mq2o5J1p4j77j77j07M2J26P4K2k5n3J4J30J46M3l9n4K3N0PK4K9Nk7m1r
-21675A510PL9J6J0M9L9j2%j9p5j8kl2QN3N9J4m3p4l7o7j12%Q5K3L3P4O0l1p9m1mJ3j8J3R3
-21639A534P8N7k6j18p6j0J0K6N6K9k6J2m7j07n0J1N7j1jL9M8K0j9JL9L9j3m1p6k1L0L4M3
-21606A521N7O2N9L3ol7o7j5K7KJ0pj4j2j4m1o9k9L3N4N7K7k2%Q0N3n3j17p7m2JL9L0K9j1
-21571A541rJ3pj8OQ3J18L0o2%j0n2n4r5q5m2k0qK4N2N5J4j7J5M5k0l0J4J7k6n7n6m9m6k0
-21536A244N6J43R8RPJ4M6M1k4j06r0l3M6M9k3QM1Mk4K1L5O8O0K7O2P8J1j7qKl0n8%M6K5L
-21500A831j8k9k0j1ol2k9k4Kk5q3l0qqj6j7jjJ1L7K8k5n7j3P6J04Q9J4m1j1lj6l7k5M9P1
-21464A726Lm0j2K2k7n5k6k3J2L4L2Qk1k7n7n2K5O1j3l9n2m2l4rL3J08J03L2pjj3j3J4L8j1
-21429A677o9j07r8j2O9M6Q7J11P9Q9J9l5k5n2n1oK6K%j6k0k5o1m2k2pj1k3m9pP3P5N6l0j01
-21394A540k9j1n3mJ06N6o6p3l3L1N6J4o9n7M3O5O7L7K6NROn3K3O1J6n2k3K5j8m1J5J5k0R
-21359A623R0J05M1pl2l1k2j0m1kN9K4j4m5p8n0l4m9n2J9L0mnK1K5k5k2L7M9N5Q3O9k9p8p
-21324A693J9j6J5N0J6K2M9Mm1lM5l4p0l2k3r0r7NMl2p3q1pN6L7K0N1J7K2O0k4j3Qj9M6J16
-21288A700L0pO6N2q2j28q4o9m9L2O7J9m5p9k7M1P1M4Rl4k7j4QN6P4K3mqm5m5%J1J3j5m7K1
-21252A528P1R5Mn8l5l2j5K2rj13r4J9J20J07L4mkk8k5L7J00M1j6J0Mj4RkQk3m8n5n2j3nn3
-21216A513m5K7K8l4q7p2LP6J27J44O7k2q8j05l1N8M1Pq7j42n1P0J3l0M7M5j9K1M4M5Lm5m7
-21183A474o1LP0J39J60P9m4j00j21r0K7P3N4K1L9K9mj3n7o9q2k3Mj9OJ2J9rk9j3O4J58J11
-21150A808j3o8p5n6k8j6k0J1O6N8j5o7n1o1l6KM1J8k0O1N5l2nkK7PpJ4j9J4L1L3K4mk2j7
-21114A636l1oN1N3On0o7n6MQ8N6J1n2p0n3K6J32Q1MK4j6p2lQk8j3J9Q3Q8K6jj3l7OJ6lo3
-21077A784j08n4j5LjK2KRM6J9%l3r0q3mK9N9J1m3J7N7m7r2q4p2OO3l3r0K0J49J27K4jk8k1
-21041A548j4j4Nj1jM6M8kl4k1k4m0n7m1J9M6J7j8OL0k6JL7K8J3M0N1j8n4k8J7J0k4k1m7m9
-21005A418J5N4k6k9M6j2p7j8M1O1P0O2J7m3m7J8K2pJ7Mk0K5O5M6jk5k3o0m7N3R1N0Lk6q4
-20970A633j02n3K1K2p0j01L0J27N0l0m6o7j4N3Q4O7N5M9m5n3k3k4M2M6Lk8k6qj2K5KK4L0
-20937A661j9j1NRnL5O1J4L4L1m7n2p5q6o1m4J5L3k8K4N8N3P2O0Kml3n5mJ3j8j9L9N4L6M3
-20901A791mr4j18p5jll7l0okM6R3P3mp0NP1P0Q5Jq7q4j11j30m7P4J15N3J6N0no6n4O3O6m1
-20865A603l1N7R1On7o0k7k0m5n0n7q9n6J0O9R0P9J10R5Po4n6l7l1O3M7%J5J0K1L2rm6o2k7
-20830A581l5o2m9k4J8L0M7N9J4k3j9pJ4j5N2P3l3p5k9M2K2m4J5P1N0L9O4J7l7k7NJ4j4l1
-20796A703o3n9m5nL3J8j3j9j3j3J1M3K4nm8l9NKjn8o5J8M9K6mj5L3k6o3J3O2P9J12J04J2
-20761A793j15j27o2NL0k7mM8K1kO0P0M2nk8l2n3n1n2JL5O2J03R5J7l6JJ4o5o1m2j8j4j7N
-20726A591j6k0qP1R6j6m8q0n1K7Oj1kj5km5l0K9L8M5K6j3mK2M0M3RJ6K4rJ1R3Q1k3r5j19
-20690A661q9n8qNM4J20M6LQmK3k0k5pm5j3k1o9r2m9ON5O7M8Q8M8J6j9o4l9J2Q1L0k7k9pM5
-20653A721P1J0l8RL7N0K4Kjl3l1j3k8l7m2j14j09k5J2J3N4N8L1J1j0L4K1n6p6mM9r3j36m3
-20619A318J3OlM1R1P5M1L4K5kK1K9l7n9n4l2NM7J00O3j1j9n5o6j7J2K6M2J4l9m8l0m4k2n4
-20584A411j9R7O2KK0J4kKQm6nR4Q0l3p6l8jM0M6pl3%M2M0K9j3q3j06n3j4m4q2m2JM1j1l9
-20547A282K0P2Q5P2L1J1L2J3k4nK8mJ0L6O2K3m3o7o1k0K8Pk8p7j02l4O8R3L5pJ2rLK1OMj
-20510A572qL9Nq6q4K0J05N1oRj9m2J3J1R1J53Jm6o8p7j9K4L1J8Jnp8j53q7L8L0J2R2J28R6
-20475A762M9j5n4o4l0K9O6J8o8K9J22Pr0j50j12j4K2N2N1N3N2J8J1m5j07n8k9k3L3Q5R9R0
-20443A789J4m8m6L3j5j33j04RL0nk8o2l8K2N4P8J6l3J9lk7L9M0L9Pm0o9r0j4Ol3RP1R5N6
-20408A638M0K8l7m2RN8N7j9o4n5jP1Rm2k6L3O5L1M1k2q4lj1r1j59j06PQ1J16R2K1J7M9Q4
-20374A785L1q3r5n1n4J3Q8Qq3o9o7k9N6M7PK1K0j2l0n7k3K0L8L7R1N9J1mLN8L4k2m1n6m0
-20339A611lL5O5M7Ll4q7o5j1n0j09k0L6OJ9P8J03P5m5q6j0J6jOL7j9o9J3M1j3K4N8M6L1P
-20304A735MM1Qp8j02m3N2N7J2l4l0mk7l0nm5k3M4N1Mk2J5L2K6K6K4pk4j9N1L2n1m0%j1n1
-20268A568q4n1J2J02J01M9Jn1j14j23k1Q4M6O2J39O6mj9l3k2j9l9o0k9K2O4O9j7o2jQ6N7
-20236A779j9k1p5p2kN1Q2N8Np5o4p8qN3K2k2p2j4nm0QL4QL3O7L8L4KM8J11P6K2o0j54j35
-20201A615k2L2L8N1M8j2o1l5RK3J8k6j5pm0k2MK1Jk9j00j45r4m8M1J12J17Q5L9j4l5l7j4
-20168A498j9j9n4q4n3o5l8K8P4OmO2J09P3k8JJ2l3j8N8N1Mm5l2Rmk8m9J7K4L7N0lOO0K4j3
-20131A614l3p7j04o2jL4K8j0L1R1J09J01Mj15n1Mm8j13o9k1n6o6j8J9J5k3m2J9J11J43J21
-20100A535L7L1Rl8n0KO8P2J1j7k5k0l1p4n3Kpn7m8NM1Rk9J4P4N8L4lo3p1k5Km4m5R1J52N4
-20063A601m2j03r7j4j4o5j0O5R4R2%p6o0l7nJ1L4NKM1J5k0QJ6l0n5j7O4J52J49O7pJ1jpl1
-20027A736jJ6o2j06n1m9n9k6M5Q1L7m5m0J0k4o4K8P3M2M1OKK1k7m2l1QL9L6m1j08m9L2J01
-19993A529K6r6j02k3K7ON9R3N7Kn3m1M4K5n7j1N4P8N7Qk7o1p2j3M6N5M4k4r9r0k5K8J05O6
-19959A615l1o5K4R0j9p2pN4K8mkJ5J0Rm1l3N6N6l0m4l9m5J5R7Q5J07O3J3n5r1n7m4lO8O7
-19924A790O3Rn4k8J7mrj4o4l1J0Ok4l5l5%jJ1moN1J8j5ppk1J2L3jJ0L9J5K4j2o1n4j7N3R4
-19885A751L8%J0OL0ro4lK3J3K9M7m1q8Ok9q0n1o6l6j3J3Q2P4j0n1o8p5lJ9M0O3L3M5P6Q3
-19849A794Pm0k2Pnl0L2L9k1j3N7N9QJ6J3J6J8m7p5m1p5l7M7mo6k2l0j9M5K6m7j21o6K9N7
-19814A489j2q7lO5J01R5L7J6m8j07r5NL7j4p9n5N4N1K7n0m2K4N3M7L8L0KL3ol5J4L8K9L2
-19780A684l8r7r2n3N9L7k4J8K8Kl3j4L8L3k0j07r2k9L0K5j7k0lJ8K3l6k2L7O6O3P8R2J32
-19747A766J53P1l3l8l2j5J1l6j33j40l4N9O7K5j4k1KK1M1ln0l8J4K1K0N1J11O1k7q6j48j21
-19715A525n8NL9L9J5j0Mm5p5j2R6J22N9p4j18o5k4L1L0j4j9M8L1O7O7L0M7J7J8L2m5k9Jj0
-19681A725p4q3k0j2k4M3R3L4oNK1O5L3r1r8J0M3Ok1p0r9l2K4j5l6j6KoK7J9PP9N1k1l5n3
-19645A475p9k3QJJ5J3K2Q1R9Q1Q9J8m3r6j06o1k8n8k8J7qOJ0k2rJ00P2o7m6P1M6j1RJ6%k6
-19609A538j4J8L9K1QL0M3k0p7l5KK4l%K2j1L8O2ol7lK1o0r3l5L2J3m7o7M9J35Q1J2m5k8P0
-19573A677K4q7j18q3k5P8J05M0k9m1pqj3O3J01J30J27Pj05m9Kk9jlk6J9K1nj5m9m7pKrL0
-19538A670L7K3k1n2k3J3JPN9L6KL2J2m1m3m5K0l2p9k1J6K8L5M4Q9M8l0l4m3m9j7L7O3O9M5
-19503A856m7j27p2m1o8nJ08O8n3o5j07p8rj7PO7L3rK7M4Jj8L7M7j9p1m4rL6N3K0L7M7j4k9
-19468A586m1o1m3m4n3J8J03J02L3NqK7R6P9O0O2Kn0j1M7J7n8n3k8J1K3K5Qo7r1o3q3p7pm3
-19433A423j7L3K1l7PJ14J18M4l2m4m4k2N0%k8k9Kj1KQM6M7j3o8n8NQo4q0k0O3R8P4j1l8j0
-19397A537j4l2pK2L0Nk5j1OK9P8N5ql3m8n8j8O6R6M1%n8j22l1L0N8L1k6LM0KjK8jm2m1o4
-19360A517o9J3R2L9n3k0N1N8j4r8o8L1P2P3R9L5p5p5OJ7k6k9K1N3M0J3K1j2r1o9n5m6pqk1
-19325A415K9R4J03J09J10M8n0j17j00q9q1oN2N4K5N5N1Mk7J8M8l9j14p5k5rJ1Op8q7J6Q8
-19293A439R9J1m5j7N8O5O0P5P3oj12j32n1Nom5k2M7K8Qp7j69p1O7Q8M1M2J6j3j8j4LL5L2
-19259A494N6R6J08N5J4N9Q5J03J46P7K9P6J53K53L65N57P47R71J217J038J27q42j153j034
-19235D797p91n88l81k53k00j71j09m0Kl5j18j91j31KL9K2m7p4l1kOM6O4po7j41j30o7k9l
-19205A372M1J2J1N1J01J04P0j1q0k3j0l0K6L2kL1N6njNn8p6l3J1kJ4N3O4N5k2m8j6j3l8k2
-19170A619Pl5m0K7%q8q4%J10P1ql8o1k0L1N6kl2k6j0l7rO2J4J0K2K9J9K2J3r%j3l3n1m8m6
-19133A422k0%M5O8L0k8l3J2K5K3K7n6p2l5j0Q5J17Mq2n4k6k4k8jm3m1j0j8Q2J32Q5M1ql0
-19099A579r2o6k2J4J5k9NM3J4mL4N3N0N0N5O1N9j9n7n2o3o5l5k9j6jN6P5J2p1n7J7K9J9L0
-19064A592L9K9J8j3nQk8p8j05j00o4L2J27R8N7R0N1L6j5o8j5K6J4l4m2p9m2OJ4J6K4lpJ9
-19030A598J9M9O0J3k4n0m1l0j0K0J6kj1j5m8n0L5J17J22Q9N5j8j11j81j06MK1JQK6M8N3P6
-18997A733L4ol7j35j34j12l7M0rj9K9M0N8L1M4L7L8L0N6J00L7p7q6l1L5P5k9r5m1K5O5O5
-18965A724M6k1k7Ok9k8K8K4J4j4o1o0l3l1Qlk7J0m7m1k1l5K3J09J02Kk9K2J6m0j5K3oM3J01
-18930A733P2j4q2j18q4m1J4N4O7L8qk4n3j06o3LN7M9L2mn3n2k2K4M8N9L3kj5Mj9l6K3O3K
-18895A579j5J7Rj2p9q3JO0N6M9K7L3Q0M1Q%k6K2M6ol9p4l5OJ8Lm6l7l8K5L4nj1Lj4J8J4Q
-18857A637M3M6kl2Qpk0J6L9M5m2o9pj0p1q4n0QK2P9P5Q0P9k6p9q0m0J1L8K4K0J6J3l2o2k
-18821A584l0qP9L8pl3m1j9o3p9m0jL0Q5R0OkK5l2j23j15qO1P3J7ML3K2K0Lo4m3O4Q6O0Pn8
-18784A621n2n6l8M2P0J7NM2Q6L9k5q1p0l2Pl8q6o0Jpm1n7rR2J17J03O4n0q1l8l3j6k1m9n7
-18749A309k4K6OM6N2M0j3k1p7j06j6M8O7Rk7l4k5K7M9L1O4O3K4m7n2K2J5l3o4lO3L7PK3J3
-18714A499l5PP0O5K3ql6l5l0l2k9j3j6j8k9m7mM9Q8L0K7K1J7N0K2k4o8m8J5L6M7MmM2N2M9
-18678A737oPO5N2n4j40j00l1LJ1K4M1N9K9p9j18j6P0O2qm6j2lnmJn9o0m8m7J2N7J35J53J10
-18643A792Oo5j01j04o8k0M4M1K9N4O4kj8o3k3m1l7j9qk0pl5p0rK3Lk9n4J1O2J6l6KN0L8l1
-18607A375o9PN0O2M8K4K2Qn0p8m7k1k6P3Q7k9n7KL2ln8j5J6nM1R0J13J02K8m6n0n9k1N6L9
-18572A641k8o5l9K2L7P2N4OQrn5j37j69j49n5J3M9K3k0j0J1m0j0O1R1J00O1L9N7M4L6L0M1
-18539A710Oj8k5r7q6K1J2p5k2P2J30J13No5k1j2m3rl2lR9J37Q2k8n6l1J3pJ1N7om7k9m2j3
-18504A701oj0j0jO3N9k2jN1L0r4j48k1J08R7J9n1n3j6j9k4K4M0PK1K4n2j13q1MM1Q3J06N7
-18470A813k0r1j06j00l7O0N4K6j4mL4O0L9M4Rm6p5o7q2k0J12P8j3j7L0O0K1K8M6J2j9o0o0
-18437A695l1LL6L7j8o7j00o4J6JJ8O5O5M1l5m5L3M1k3q1p8k5M1K8pj2K2K7O8J28Q1J5j3l5
-18403A827j6O2N7J7Kj4L2Q7J42K55M04N89P46R17J149J180O30m06j117j128r17o89m54l28
-18379C027k45k12j74j40j01l2mj01j14kO0K5o9q0m9p8q7o4n7k9j4%N0O2J3L0M3K2j2Ml0k9
-18347A613L4L6nm0k0N6P6M5k6p6n0j1k4jN3M0J9rL9N2j8j3%k2J2l0r3r4K4J06Q8j7m7k8n2
-18312A617j9J4k5l3J9K9k8p2n9J2P3L2Ko5n6M5O0K6K0L3k8ON4M2k3L3J10M8n2n5n0m1m3k7
-18278A599l2m4NMk2J9J08P3K2l7p5k6moQK3m2j7L9K8K1Nj9j8n2n7o0j8N6N0NOK7Nl4j9qm4
-18240A469K8K9Mo0o1j5k7K1K3k7l7J7O1K3M7O4O3O7Lk5j0oj1k1rPQ2P1K1pk3k9oP8O8J7q2
-18203A807r5k5L5M9m4o2m8o1q5q8L1P6L6J4n4j04o8l4L0P7J25J20N6J6J9M1K5Nq0j26o1J1
-18171A538K9L1j0j3J2JK0O6M9l6p3o9m2RK2j4k1kn5q4J3J12J06L8J5J6J5M1J1o2j10o9l5
-18138A449J5M5K8M7M0j3m0k2MPl7k3k5p1l4K8pJ9N5J4k7j9j0J3R2J28L2m1q0n4M2N0L1J3
-18104A649k5q3q7n2ML0M7M3o6j13o5N4J23N6n0o3QM1N9M6l3n1KN1O9O1K6K3J4j5%K4O0M7
-18070A834n1n9k3kL0M8J4m7o5j0L5qk2L3P9P3K4k6p0n7JL7J3n1m5J7Q0J3n8o6n4m1nL8Q5
-18035A694L9m1q7j22p5O3Q0N0N8M4j7NO8o7j73p0LK7P1R9L2L5K0r4j16o5l5K5R6Q0J4n2k4
-18002A565k2k9J6j9k0kj6KJk3l1K6L5jk5j6J7P7M2j7J1N4Lj3oMJ8O9L4j05j55o2L5M2j9o3
-17966A407j7L1J01R1K4J9Lp2m9p2j15j00L1J11O2Q8R0K2p9r7N4J30Q8lm2mKn3n5p5j03L0
-17934A448J15J03N2ko7q5j4k8l1K6Q3O8Mm6n9r1m0N6P6P2N5k3r6j04j27n1L2O4O3M1K2J3
-17902A529L1M1J0%L7K3m1r3l4K2J3J3qMk1l8l4QL5J5N8O6O3P0P3L6KRpn3p6j15j32n7N3N9
-17866A561K6J2pj5m5o3k9OM2Q1O7J9m0n1J5lm8j1L6K8l5J4jk6PJ9M4j0k5K6J4K0k0n0n5m1
-17830A462n2j05p0Q4J36R9j1j05p9j5L9N4O0Lk7qj3k5k0M3O5k0m8k0O4P2J1jl8m0j9j4N9
-17797A521J06M0q9q6%M3P8P3K7j5l6k6n1n7RM7jJ5Mj5L0mm3jM6K0k2l2qk0l5o3o7lN4M2M0
-17760A521L0N6Q2K2lnj9l4%rm5j30j09J4M7J8K4O3M5j5J8O3M2k8n0QNl8O3J07N5K3p1j29
-17726A621q9o7j3no%m8rL9J01Q6ljL6l2j09j07n1j6M0Q6L7qm5m1m0m2nL3P9J15J19N6J5l1
-17691A695l0j4J4K3K4M0oq4r1r3k4N4Q3J00O9km6OK8m3qM5n1r2o1m1k6l0j0k3m2J7M0J8J5
-17656A454k6l0N1R4L9k8o9m5ML3R1R7O8K9l2o1m8n6j0K5N5N0J8j6k2k2j9n7j27j31j3J27
-17624A423J58N2j8oK3N4M2l0j04j00m3j4KklN2M3J1J0n9j06r7j7M3M2O7M8MJ3O8N0m2p6m4
-17590A444k2K6J33J10j5o9n3m2l3l6l3j5KL0N9R0J04L4K4L4L5K5J2k9j05j09nN3J5rj7k3
-17558A615K0K7k4o3k5J8J8k2l3j6j03j14k9P4J17J09N0k7L4L5j5L8L3l5k2l1k3K7J6l1l8
-17527A580m8m3k0nM0O6P0O5J2mrm8q4r2pO7M8QRM3k1n9lJ4m4PM4J2L7l4q9j5N9J11Q8K2j5
-17490A762k7l4o1m6j2M0J9K7Q6P4j3l3K5N1ooK6K9M2M3M2J22J86K12K22K24K77M71O74Q68
-17460E284J083R97K94o06j072j079q77o39m30l44k35j10q1k5J2n2j13o1j5j4k1n6k9km2l4
-17434A733RRQj20j40m8K9P8J29O5j1m4l8J4mLm4r3p7k0N4J14Q4J1m4l2j9m4l4n3j11p3%N0
-17400A341P0J03R8K0k3k5l8o6o0j6Q8J24J01L4j1n6j11p1K7P4Op0n7m3LN9L6L7M0N5N2M0
-17368A761l0o9o4l0J2M3M9J4m4l2Rrp0m6oLK5K5mN8O0K9J1o8m0K7j8l1k1K3L2n6j00o8q3
-17333A292p5pK2P8R5K1l2K2J30J00j5q8n9j3L5J6L2J6k9NO4L0k6j4j4Mkl8k7P0N0j02j20
-17300A421J4J04L8n8k8LM0J05P0j5m3p9j11m3K7Q5Q3K3NO1R0L1p9q8k2k5QN4O0K5l2n8kL1
-17266A695m9j26n4J4o8m3M1K5J5Q9Q8N3M9m3n5J9N0Mk9N0J09Q4J6n1j5k8q4p8o6j9L8M7J6
-17233A694k4o5k9L5pj30q7J5K8J7j3m3RP8P0k3o4J8P4K6nK2K7j9j17j43o6j4N3Q7N7Pk4n3
-17199A391o9J2J12Q7N7l4j13l1M6N6j0p2MK3k1L8P1O1P5P2K0n9n2m1n5p7n8m3o3m2M0J01
-17167A426P0K2qqmk7j0K6K6L8N2L2lK0Mn1k6l4k5L6Lj1Ko8n3QM3N4M7K2K0m7q4m6N0J20N9
-17130A675p1j20o9O5J39Q3lOM6O3M0Jl6l0K4K4n3q0m0k5p6r9J4M4j2LM5L5O3J04L8lk8o1
-17096A706l8j4m5q1j6K8K%K8L4K9J4OJ3j6l6J7K3j8K5O5J9m0o5n5n2n9m7Mj4l6J7J6j8oN2
-17060A442P8N6L7k8p6m6l6l9l3j9O7J55J81O0k0kqj8J3n6q1OK4k3m2k5p0p2L2Q2R2N1jl1
-17026A650l1m5l6J5k0LK3n2m5L4P8M7L7q1j13j2Qk5L4N7N6R1O6M9J2k2K4o3r6k3jn3m6Qo
-16991A522j4j9l2l2p5m6L6N8J1pL4N2J5Kn3j0N7L3l6l1K9N1M4K3L1j2p3j9L1k2k7j6k0K2
-16957A507O1N9L0Lk4k3L5M4l7l8ql7n5L0R0M2j7p4n1J7O7M7nk8J5j5o7j1M5J8n1p3m4M3P6
-16922A571jq7j12j8R3P6O0N7Nn1j4l5k7L2l0l2O2M2l4k9n3l9P4O4M1P0M0m4l6M6Q4K7k0l5
-16888A747p5m4RN0J1QJ5p1p0rMpj1j1N3K5r3q1J0M3M6krNlQJ8jM9J01M3l5p5q4l6K1k2m5
-16850A482ol0k0R6J87J12o3j26r4p4m9J3M2O8N9J9rn6q3NM0%Lm6p2k8k0j0K8L5Mq1q7k2L1
-16815A248N6K3k1j8N9J05P4J8k6o6p8k6Pm0m1M2P0N0O1Q1J38J24J6j03j04q6n7J0M1L4k9
-16784A562q7j01n2m8m8K8R1J17L9o4k8Q3J21J02N7m6n1m5J5P1M4k2k7nm9r5q5j2J14J49P5
-16753A803M8j2j09j42j24j06n5K3P8R0J5n5o2jO9Pn0j2N0Q3J00O6n9j04j08p5J0qm3k5O1
-16722A353J05O6l0m1N7Q7Q7M4j1k6ql8q8j19j10k2kK5O0M3mk0m7m7M7O1k7K2Q4K8nMLM4N1
-16687A626J9l3l3k6M5J11R0M7j5j6n3p4m4q0j10q7m5r1k1R5Q6K3kj6M3Qk0J3J00J87J40Q
-16655A875o1l4o3j28n0N5N8N7J8p2j7M6K3On8m2j9k8l9m1kLj0p4r7rR6J06Q5M1m0Qj7n2J1
-16620A535j0J8J08J03Rk4k6k8j2LNk3m4l6Kj5Jm7n1j5qK3J2M6R1N8K8j7j2K3M6P1K2j7k5
-16585A794J8N6P1P5N8P2J24J84J38J15K06L89M86N89O99O16L79L6l23n65o65n96l88k83l15
-16560B970k70j86j50r7m3j2%m5j11j30n9kRJJ9k0o8m4l5n6m3n1q2m4N6J07Q7J4r%L5R0J9
-16527A850j22n9N4N9J8Rj6j05j35n0M5O4P5N8K1rn8o3m7nk4nM0L9mm8J9M0l1j8O7M4%n3q7
-16492A563m8k3k8L0J5n9l9PPk7mK4Q1J03M5k8m2k7K8M9j9k3JPl9q1q7n8PJ03J49R1J1Mjp0
-16456A622r3k2M1N9K9Mq8j71n3N5N1N3M0N5Q1K7m5p0q0o3m2NP8J48P2j1o5j06p8n3o9M2J04
-16423A457L6J2L8P5O0Prj2M2K6n6o2j02j7J04J10P4M6L3j4q6j30j12l9j5l0J9Q4Q8K9o7o4
-16391A525J4N9K3Lpj9j9m7q6j5O4K0k1o7LO9M5L8N8N9M1lp7j38p9k5k6P9O3J3L1m0r8j3P5
-16356A502M7RK1Kj4pJ4K2Km7n2nj7ooML1M7mjM7M6K0J7L3J6k9j0Ll0r5j18m6M2Q4K3j7K0
-16318A548M8J0LO8L5n7p3l0m5k2K7N5L4L4J9l5o1o7l9n5l3N0N4N2mp3l7j3j0N2P3L2j4n0
-16284A476m3PQ4O4J9K5ll1j6J8K6Kk8j6pj6j4K4Q3M5qOj2M3M5k2n4r8q6KM2mo0o8nO6O0L3
-16246A579O1M7k6j20j43j05mM5P5O8l2n3QJ7RN9J19O6j4m8j4j8o5l7j6M5L4j8m6n4K1L6R
-16213A485ml1k9L5J05O2ol4j00r4j4k2l8m1n3k4L4O0J26J74R5J5om2n4j7l0l6M7N4lJ0Nj1
-16179A618o3j11n1N6O3l0o1k9KJ2j1J3J0J5M0J05M6p6n3k4l1j9M6O9k5p8J5J05P9K2Nk3p
-16146A629J0mN9O4kn8n6j8Kk0n8m3L2N2P6Q5M2n7j31j32o5j4K8L7J1K7M3jm3j3L1o3o9L9
-16112A420Q5K1n3o4j5L4K9M3M4j5m3j3J9J0M9L9l6ML2PRL3mp8p4N7P6ql8n1p7j5R2J09RM
-16076A641P7J19Q7l2q2r8j32q8j5k9olKJ6M6J02J23Q8lm5j7j9m1j4mj1oK2j0o6l9M0O6k5
-16042A644l8k7j3K7O9O2Mn9q2o9n7J7N5K0k8l8qJ0Ll9kL3M2M3l3n2m3j0N1Q4P0N6J1l2k2
-16007A649J2K9mL6O5K7M4ro9q8o6jJ8m7m8l2l1m0qP2Q4Oo7l6RL3M4M5L5M5Q1on8p9o0m7l9
-15970A499k4m3j7N1J19J20Q5O6K1n9j02j09n9K1N9L8k6m8m3m8nQ1P9L8J6q6p9J8J5n9n1J
-15938A469qjnj6JL5J9L0O2Jj3L0L0K6Kl3p1r0j05l7M5p8j41pQ2R9R8K2J4Rm5p1m9rJ6L4L3
-15901A378P9P0M0O3M9J9Mmll6k3N6N7R4P4o4j06l0L1M8k2q3j09j10Jj2l1j0J7R8J02J8k1
-15868A634QkL3K4k9l4l2m3mK8K1K9N5L9l8l9ONLL0J5K4Op9j07q1l9MP7J30L7jj1kj1j6ol3
-15830A601n3m8k6jK6J1J8nl4m3k2o2m6N6R2M9R2M8k5k5J6K1j1k0k6l5n1n4n9rN5N1j9m7j5
-15795A400P5N8m1o1J1Q8J17M7j8k7m0J1L9M7jn1K0N0K1Pm5KQ1K8p3j53j72n9L2R4J60J09
-15763A756o3j30q5n8k7L8P8ll1l0n9k1L5M0J2lJ4M6J9JM3K8n1q2l6l6J3K8N0L4K4P5L6Ql4
-15728A629q6j18o0jk3mL1M2J6nl4k7N0J27J32N7pj5k7p9q4k0k2nK9J4L9K2qj3lj1jKl1pK5
-15691A524K7K2PM1K6j05j02m3j9P6R9P8P4po6j6J3J8M8L6km4q7rj7j0L7L5J8k1k0K2N2J0
-15657A695J4K0j3LL7lo9m8%j6k9l3k7K3K5k0L6Q7L9j4k7m0o9l2K4jm7p3n1J3L2N1L7OK9N6
-15621A615K2k3l5q1p3K6P5K7M4M8o3o3J1N9J9o1l0N1Q8O2m1j26j61j08n1oK3k2n4q0j3O3
-15589A142Q7Q2M1J8K0J8K7P2J09K0j15j40l2N1M5J9M2N0j6l1m8j8k0q1p4J3P5M0J9M6L7J7
-15557A515J4%j8j5K3L7J2K1J4LM8J9k0PJ7m7n3p4p5l1Kj3m5m3M4P9L1K2O6J06R0J2n8n2l
-15522A635J1J7J5J7L6pm9m8k9ON7P1P2J3%M5Qq4j62j46m4K4k0n9J3N8L9kj4JqQK6Nn4k1J
-15485A431QJ7L3O7O2M2%j4j4J3mp6q0J4N1P4L4q6j00l5O0R4O1R5M6r1j52j57r2qOJ2Knrj
-15449A298L9P8Q5P2P7P3M0j2q9r1k8M5O1L1p4j55q7j9L7O1R5O5om7JL3j3r6n0RO3Q6M4j3
-15415A613o6j2K5Pk2l0k6n1j04k9O1N7Kn0l2M8R1L6m4n8M6O5J9O0N9k2j5J0J0o3o3M2O9k6
-15381A607p4pnrk4l4rM2P0O2k9l8N3Q1J7O3N9K5j8p8m5m2n8k7K1K6J2K8J9J5K4l3m6K1J02
-15346A771Q5J8l4o2n1q4j27j21j0P7N3J2K5j6o0MO8N7K5j9k0K9K6l2m4o3q6l2M6L4j8LO7
-15313A521L2l8n3k7J1P7J01K4k7l3m0lN3Jm1k1k0j8l5j9k1j3J9O5P6L7Rk0j4pOJ0ko3q7n3
-15277A387j2kjK9M4l4q1J2K8L4k9k7M9M2J8J9J8K9j8n0L3L2l5o0m1J9K2N5J0J1O3l7j41j01
-15243A285n0O2J39J19R3Ml7K6Q7J5p7o5j13q7N2O2k7k6L5K6Mj0J1J2k5m9J3O2Pr2j07p2l0
-15210A247jnM0Pj5L0J4j4o4JJ09O4%l0o2j0N3L8K9O1J4J9O6M1k0k0L8M1m3m8l3p9j30l1N8
-15175A365Q2M1ln6p9l3m0j8L6O2J28J70O6n7p7j5J3J7N1N4K7Kn3p8m6j0K2rk5j8p1m3M0Q3
-15141A528Q5K8J0k2o7l1K1kl4j13j22pL3OP4J34J32J17M7m2l6J8M1O8N6n8p1k2j4QL6O7K5
-15108A893k2j4n9j06q2j3M8N3J8J7O7R2K0p7j04q9m4Ll3q6n6O5J26Q5L7j5r0m4N7N0mk9m8
-15075A616m7n2k0L1K5Nj3qj1n6o8N0N4j5J1L1K3n5r1o7oj3M9O5L4N6J9k6n0k1M8P1nl0nM6
-15039A575Rk8l8n5r4j7P5K1J4J9K4K9RL8O3L9k4o1n1j0oQK1j5o2p7l9J3J2J5N1P0K3k4k3
-15004A504J9L1JoJM9J15R6J2n9j03p6N0M5n7n9r4j19p7njm7K6J04O5jK1O4O6P4O1K8m4o6
-14970A618p2q9l8o4j3O2J8l1k8l1J8P0M2K6m1p4o0j0K3J9k1pJ4%J1J1Jj9N1Q1K0k3m1k9N2
-14935A446Q5J2J5O5O5M3K%j3j9L0J8j1o4j03j01p0L0J10M7kM4L1OMj4j4j5n4p0n9l2%N1M0
-14900A503K6N3P3L1j4L%L0L1k4j11o6J3L4L6m9j20n5m0l1L4O3N8k7o2k7kPMj8j4K3M7M0O
-14865A455k9n2J1J05P0l3l7l2l1K7O0J17R6J6K9kq6n7J4P2J5o4n2m5m2M9M2j9n8q7p3k6J9
-14832A372M7L2jL3P3P0N0M7J1n9r0j2J3K4Rm8l9L8Pm9o3m9JK8J2J7k5k0L9M6j4j6N0N0J9
-14797A603k7k9K6N5L0J9L8nq3p4j1L4j5o7m6l7j7N0K2LjkKj3m6pL3K2M4N0P8R6M7k8o1o4
-14761A619n4M3Q3M4l0n2k8J1Rn2o3qoqJ3Lk6jKj4k3L5Q6K0o4J1P4Nl3p0o0lJ1m9j3K8O5L5
-14723A540Jj5k8rL5O5l3j18j38q1K0P8K5M4J12J06O2L6qj05j02n6K9N7K9n9n3l6jN5O9L9
-14691A560K9Jk5m0nLMOOMj6oL3N2K0l2n8p1k0P3R6L9O4R1J4j20j27p4PQ3L6m8q5n7Nj2o3
-14654A367l0RM8R4J08P7P0O6Kj00k2J2m5r8n2K2N6L0MJ5Lo1p1k2M5N5J6M4J4o1j12o8JOn4
-14619A368p9KO4N6J9L8O7O0P6k7j12l4JJ5M2k0o5M4O8kL9P2lj01j44q2j3M5J19J04Om3m2
-14586A538m6r%K1L0J3O0N2M3Pl3n8p7m3j9N7M7m1n9k3l3q1k8Q6J44Q2K9o5r4m6mK1K6jk3
-14551A473oP1Qr5j24q2k9rJ0Q9Q8M8Q1R7L0opj2j4o1q0p2oQm2o5MN9M7N3Q5O5K7j3J7K5J8
-14514A680j2rj3J6K8or2j25p7mJ8%M6J22J24M6j1j3l5o8l9k4o0q0%O2R3O9pn3l9J4M8N2M3
-14479A694l3l1L2P3M6L6k4k1m1r3j04n5j2PJ0J7M3Q2M9kj6l5j2lJ5jl1n2J2P1P5l2l1j1r5
-14444A527q0m3m0J0R1Q5P0M1l1p7l5L9K4LK2O5L1RJ5l2p9p1n6o6j1N0L6pj9j1J1lj8j9k9
-14409A402j7L7P9Q5M1j8n5k9L0L0O6O6j0k1Oj8n7j3K0K4%k7m4m6m8j7K8M0K3k0N0N3L4K4
-14375A698l0n8K0N9L3nk6j1K5rp8p6l7K4K9j8k9N3Rn4l5m6l5J5J2J8L3K9J5K6k8r0p0k3j
-14340A339k7MJ9m9M7J58J17P0k1j09j30p0j6K2M2L9M0L7QJ2k0j7P2O1k0l4k4J9J03O6k1m1
-14308A676p7r4q2m1kj9k6L5J5NL9N5N0M6L9l1n9jN6Pp0q1k1PNn0r7l8m0k9K1O3J11N2l6k0
-14272A368m9n0L9O7K2kQ2Q4Qp6j30r7l2N1P9O8L3LL3M8l6m7K5P9R0K0j0jOqn5o4J6Rk6j2
-14236A535m6p6MM6O0J09Q4K4n9j34o0K8K8o3k8N8Q1O2N5L2m0q2q7m3l4k0N7O1K4L3J7LM7
-14203A676N7nk9J2K3pk1m2l1Olm0l9n9K0O8K8J8N3K6JJ1l9r6j20q2j6K7K1P7R2M4nk5k4k4
-14167A553k1l0l4k4M1J4k8k4P5J18M1l5j11p2O1O0J8oo3r8m6L3N4Mj9rN8M9j3k4npj7J6j6
-14132A493j3M3Q0R7P6Q8P6k6j01r2r1q5jL1l4n4m2jM0Ro0nQ4J21P4k1m6j0kK9j0r8o3j4K1
-14097A493M4L9M7O1O1K3k4l5l0l6o8L0N2K6J1QL4M5N5K4j6j9k1o4r0q2J2O3%j8m0n5j9K6
-14063A537O6M2M0K2jN2M0l7j05r8j09l9R0J36R3J8j7j0j6k3J5L4pl2n3k1Q5N9KJ1pr5j30
-14030A542p6K0O8P2O4L9Rqn8p5l6j2Kj3n8n0KQ0J15N3r%m5lP3L6J4M2P0J6qnk6n8o8j25j24
-13993A460m4N7J06M8pm3o1n6j5J0Nj2%R3J00K1k9pjl0l1QL1N4M2m2o9k2P7N9j2j7l8n3l6
-13958A546j2k2k2n5r5n8kQ6J50J43N1j8M8N8k9r1p5m9n2K5J13Q5k8pM2J3KK7J9m1m0k4l8
-13925A650k2jqrqk7l5nP4O2l1p2m3O2J19J58R7n0j26j26n4ML0K7L6J4j8k5k4l7k0K2k1o2
-13891A531j9K3L2rk0L7j7p9l4J2JL2J13N1m4K4N7l7q2l4J3lK4M0Qm8p9k9O1N1m9n0L5Q1M
-13856A597j10r0m4l3k6J1J6J7J5L3L1O8R1Pj5K7k0r2p2p2l7R4R4M5L2j5m2K5L8%oM4O8lm7
-13821A629L5N0n8j07o5m8m9n3QP6R4O5O6M8n6q2k0L8O8N9J7k7p1r4p4o8j6NK4Q1P3k7r9o1
-13787A361K1mk3L3L3K8L6N5J7p0j19k1P4Q5O9Mk4k4rl3k6J8J7k%K9j0m3K3P5J07Q0J0n2p4
-13752A641l6Jj3n0l0m3j1L5K1j4n1j06n1M6O0Q1L2k8K1O4N1j3k0K9L0o6q6MJ3m0m2J7K1j0
-13718A457j4j4K6J7pOQ3O9l2m5N%K6J3qrK2j1j09j06o9l4M4N9J0J7N9K2j5K1L0oQJ6k5m9
-13682A457j1M5N0M0O4M8Ok3j3j7l8l5M0P1N6O7Jo1k0mj0rm0o5l1M5N8J1n8n8K1M7J6K4P7
-13647A751K8j05j18kJ6m1j00r0o2K4P0P3J19J43J07pl3J1J1l3n9j00j11j7K9n6o5k1J0Q6
-13617A458N9J1q1m4LM2J06P1jn7p2j6L8R0P6L1M0K3j4n6j19j15n5j5J5K2N3Q8J10L2q4j00
-13585A539l6K1N5N4J1p3n6P0O4J9Nk0NMj3j0ko7p1PN2L7lj9qNL6M6K5j4k4J9O5O4N4%r8j09
-13547A634m1m7o3m4j0m5l4O0M5Qk9n1l6l0k1j2O1P9j3j9l5j1K7L8K4k7J2O1O8M1lQM3K2l4
-13512A626K3M8oK7%m5k8j2K9K8l2m0L7Jk6K5rJ3N5L1k6l9n3m6QL3J4l3n7pLJ0N4K6j8j2K0
-13475A622K7l6o8p5o8N4O4m2p4o0K5M8M3R2L6k5k2nK7O7N0k8l5j5k4m5k0J7J9Om3o1rJ2L8
-13440A492Q1Q7L6k3q6o6J9O6L9l1q9K4P6M4N3M9k5j5%n3o5r8j05p0k5pn3l7P4J18Q2N5P3
-13407A620O2K3L5K7k4n9o9m6o4r5o3n5k4N0M5N5Q0Q1j6m5n7l7km1k3M7K3j2k4m3K9J00J17
-13374A595L4j3R%l2p4m9l1k1%M5N0on9p6k0N3Q7J07K7j6M5M4K5k9rj0k2Ko4r0p9o1RP6R0
-13338A537M2J6K8L2rn2p7j29p8L1Q0J05P2J2oK5L3L6n2q8m0J0K0k1j4Lj0m3l0j2m2k5L7l1
-13304A360p7n9K3L4L8M6J3J7J3K5Okj8MP5N9O8P1N5M5k1n4m8k4J9N9L5p6p4Nm9j23o9K0M1
-13269A437%k9K2L0K6K1M2M6J6m5j15q6l8j9l4K4J38J46N9j4m2j8jj2L4P1L1Qk9q4r1r5o3
-13236A336pM6M1K5J9K1k5m0n7r7m7J0J7Q0Q1K8J8j1m8k5jk3k7O5J60J31K3j9kl5n4l3k2q9
-13202A439r3kK6L6J5j4l7n8J0P9K2k0%l1p9j6J5n0l9J5Q1J18J00Q4N9j2l2n2r7o8L8K7K1
-13169A485Po3k5n6l1O6N3oj3j2l2l2J1M3J9M4R6R8J08N9Om5j7jk9l0pJ7K1o8q2l6pL0P6L9
-13133A686p3q7j1Q1Q7M2n0n8j3K9N4J6k1o3n1N4J22K9m6NK1k2j20j72j11o7N5J18Q5L8pJ0
-13101A560k2q9p1k6pj8o9n2J0N7J5J3Q1Q9N8k0n6m3j3j2jK3lMM9J2OJ7J2O1P6OQM5l6r4q4
-13064A486q1K2R0N3Qj8n2j3nn9l7L9J21J20P3N2m2j13p7p0k8rPK9N9N0q2j20m9l2j25j84
-13032A013r9K8J62K21P1j02r7l5l0j4N1O4J23J09Rk4mK2N2K2j0l6k0j0m8LJ5j2j3jj1l2n9
-12999A308QQ8P5P3O8M2J5l0n1j2Qk6k4J0on2o2j3J7QJ5m0q6pQ2L9k9k1m8k5K8O1J33J48L0
-12964A724r8j10m8o2n1N1J18P1J4q5j53q5lP7R8N5M0moM1L5l2k9m3m7m4l8n3l4J9L3M0M8
-12931A439P7Q1K9K4N4K7k4m7m2NJ9k0m6l0M1M0n9j13p2L5P9N3K3j0p6n1n6l8L9J12J42K5
-12899A660n0k1j0ol0k7M4N9P2N5J3j26k12j11j5N7R1O2K2l4l4j2M1Q7M2j0J2RkJ3M4N1J9
-12866A753n3j18q5k1kjRK0J3MK5K7J5J4j5j5J9n9q9k9jK2N4P5N4j6m8J0N1j1l1MM9Q3jj23
-12830A583j10m4M5O3Mm3o4j4K2K5O3O0N3Rm6J5J9k7j8RJ9On4q3o5J3N9Q8Q0K4n5k5on4n6
-12795A495jlOL9mn5KO2MJ9N7J4ML7mm1J8L2Ll5o5o7n2l7K3M1J5O7O5K8J7L7L0J2j7n5r1j06
-12757A494p3k9j6L7P0J2j9j3qj0J5Q6Q2L7pl3rJ8Q8Q5K9pn1q8m5K0k3r7m0L0K4K8j5n0k5
-12722A497J1O3O2n6j24l3M8N3L9N1Q8J06K4n5m5M2L5l9n6k2%K1L1rQQp5j43q4j3J3M7J6K2
-12688A531j7p8pO5P4J7k4K8M0mM4N8k9q5n8QL8m0l8l8m2L0L1K4k6q7l0PnJ2L5M5K3n1p1K7
-12652A407J01L2L7M0L3j7m1m2l8j0Ll4p7q2k5L8L6M2P4K8J9L7M8J3m6r6r3RR5Mm9j6l0Km
-12617A398Nj8j2L6L3PMJ5j9L6R5N8Qn6l2M1P2J8j4j1PK5o1j20k2O1L7o7j20m0J3L3P8P2M4
-12582A604l2j12p1L8Q2J44J52j2j13o3l8m8n0q4n2M5R9J13R4M9pk1J0M0Mrk1j1Nm7j5O4M0
-12549A777l3r0l7rn5p8l2K5M0M5jJL3lk2rL8N4K3m7o2L1N9K1%o2pJ13R3j6j13j77j07NN9
-12514A457K7j0k2K6N8Nq4o0M5L0k1j5ql5k3K0L1L0jO6O5j8J9N1Kk3qMJ3J5k7k6O8N4k0p6
-12478A609o6p1q1NR8J04N4j9oj7j6K7K5J5l9r7j7N4k8n4P0P4M5M2K1j8k9m2l2K9K8k3q4o7
-12444A494k6j3j5K5N2Q9M4qpl7n3J0N3Qo3n2J9L1J4jl6m9K7J11N3j7m5l8j5O1J00O5j4m0
-12410A727j7ml0q7n4k2M0O6k7p1p0n5n8rQ9J44J57O6J0OKRj5o2o9o5OL9L0OPK2K4J5n9r2
-12374A599p3n4RN7L8j2m1m9n1rP1L2j0M4O4O1k5q1o3m5l1o1j1O2K7l5l2mL1P6R9O1k7MO4
-12339A685M9M2k4l0n4m9J4L8j4l6qJ1J3K4nj08m9L7jj0Rjj3om5p0%M5L7Oj1JMJ4P0J04N9
-12302A728km4q2o2K1M6K0M7M0RJ3k1j07j22q4k7L2N3L0k2nK5L9J1K9P5P0K2p3j33r2K5L2
-12269A491K0N2O2O4M3Nk2Kk3n5n6k6mo3q2j5K0N4O4J3k2k1m6oJ5l2kM9M4N3K9l0J7M5o0n4
-12233A523K6L1nJO1kj7rnM4N8PJ3M1J0l7q8q6k1J2l4r0m0O8O7Pm1m1K3N3J8oNK4L9M6On6
-12195A605j6J0k4j6l3k7J0ml6NN1N7O3J1QQoNk5j6k5j1l6q8oN9K1K2K2J6nj11j28l8J0l6
-12159A296m0K1L0N6P0J15R0j9l5j6L6M1j5p5n3j6K3j7p0k2K2P5J05M0l7o1m1J6N6pm9p3o5
-12126A381o4j4N6R9M9J0OJ7L6K3J9N6M4l1p1n4n3m7n4KJ03Q3j9n6m0k3J2J3J6M9J1Ml5l8
-12092A490qn8J0P7O1J5L8M0J2n7p0pMm2l1LJ2J5N7J08N8m3p4m2k2j6n4k6O2N1k2m9j4J6J1
-12057A505K0M6L4M4L0qm7p6j4KpOLrk9m4K2O9J4k5o5m1j6q5q6M3J46J38K2lP4M9K5J1k5k4
-12021A699Mj7n3K7Rl8l1q1o2j6J4M4rj9Pmj7Lk6LP5O4L6k3r7p5K4M2%l5j2Lj8PK4j7o0m7
-11983A328nk6l0OO9J46J11Ql6lP9L6J0J08R5M2k7r1r5j32r8k9k7l4r8p1R1J47M5m9p5kR6
-11950A489J42R3j2j32j66r7K6P3M5pl5j8L0Nj1K8J9OOm1p1L2R3R0P3lo8r1p1qJ8L3M8K4J6
-11915A558k5j21m2P0J26Q5Ro7j04m2%L2K6Nk7L0P6J3j8K6P9O6rn1q3j29j08k9k5m1MQ1R4
-11882A459M8k3k0kJM8O6O1L7k9q9o1J9QMJ7K4mlJ8J6J4k1k9nM4J8K4R9Kj36j07o1j0Lm1q2
-11845A307l7J2M5P6M1K2rm8KK1l5m6k1L3J00O9J0Lm8r7m1P6N9KJ6Ol7r5q7M9J15Q9L9L4L5
-11810A660L7M8j1J1k7r8j04m1J3l2p8n5j1MK4N1J8m0omm7j1J8k4k3K2M3O1R6J9k3Nmj8k9
-11775A444j0O3Q4K2m1p6p2j2L1J7J3K1j7QQ9R1N7K1p4j16j07m5P2Q4L7m0p3o0k5J2K2M2L9
-11742A501kj7k6o7n0l4m5N7Q4J6O9R7K4OM6L1MMk0l7m4o2m0K0L7M0N1K5oL1M8m4l9m0p6l6
-11706A506O1L0p8k2J4j6l4k5K0L9P5P8L7%k2j1n2l8L7P1O1j7j37j35QO1L1J0L2k4j10n2J6
-11673A414K8N2P9N3m3l9N8Q9J02L9k9m1p1r9p0K2Qj03p6L6N6Pk4q3r5J0Q3N9N6Q1M4m7o7
-11640A489KP2O8M7Ln5m9l2k4jL4P6L3o8q5j06lP5M9L2K1K1J0%Nj0k2K1M3J3k7K1N9O0N9j6
-11604A815j09n5M2L4LJ2L1o9j19n0j6o2r3q4m5M1P3J08P9j5o1r2j05n4lj6OQ6J31Q4J4J6
-11572A527Q6J00N4J9n4j17n3nm6j3N8L0n3p8p8q0pP0L9K9J7J2%o6q8k6k8N6J10J04R4J4K1
-11539A648M6L1m2m4LN4K1m9l5K5O2K2o5j05n4n8m4K8O8Km3j0K2M9N9K1j5j6LL1K%L0ml2l
-11503A608J7m2r2q6n1k5l0M8O2N9J06L8p8q6K3J13Q1km9m0MM1N0%Jnl9k7Lk4p7j23l8P8J35
-11468A553J07O6n9r9oM1M8J8k4j8ok1k3l6k9LO5L4m7j1J0j0nj0Lk7l7O3J35O1l0j11j30j7
-11434A451J10M2o1%nml8p3l6j3N0N1kK4J8L5K4kj4n2q5JP4Q1P9M1L6ko9j14j19rP5j5o5l
-11398A411j5jL8L9L4K2K5L1Nm2J9M9J4n6n3Kj0l3J9L8Jk0rqM9O7l2k3RrJJ02J28K0l5l9N
-11361A743N6N3j2n0k1Oj3JJ4K3%k6o0p1jK2Jl4m7n1m4o9p6j9P5Q9K7j0L5K0rk4rP6J16J7
-11325A728r1q8j4L2Rj6j3j4Mj0k7l4m2J1M9O2L7M6L3m5q3m1N0Q3K7J6Pn3k6rMK3J2j0n7l5
-11289A525NN3jK2R8lj30j11m3n6k6M6P4Q1R2K2l1l0k0m4o6J9Q1R1K4m6m7p4l2j9o9o7L7J06
-11255A461J00M2n2j35j15o4o9l8O5R0Rj5k2qJ02J25L4K3L6K7mj8l6j6ln4m0mq4j24m2N7J22
-11222A350R2K5o2j4J23R4J4m1k5M2K7k2p0l2Q9J46Q1n9p6o5q6r4m9JN5O8l9p0K3R5M1n8q4
-11189A420qP4O3Pl1m0j8ol6l8K0mo6%Q6P3P1O9Rr7j31o0K9Q4J15P3m6o3p6n4jRj8l3m0n5
-11153A281j6Kk8L9J25J02P3Q8M4qKJ5lJL7l3q4o5k8Lj1J5P2P6K0K1j0n4p8OJ2m8l7j9n6q1
-11117A375m3kN0N9K7RK2mn5q1p8m7l9L2Q8L3n0l9nOM2P9M8L3K8pj8J8N8L2j9o4l8j6l7j8
-11081A379J5K0ML2J10L9r2j00n6Rn1m3P3Q3M8M3M8M4lm2j0mJn3p8o7j4j6j9l4o3k9K1N0J04
-11046A349Q1K3L0M1RNK0K4J0qPqk4L6P2m1p9JN9N3j8o0k3rk2l8J3M3qn8n0%M7PJ0J9L7Rn1
-11007A508p4m3k5j0J0Nl0QJ2n7m3j1j1P0J19J00N9j9j3P7R5kr5j25r2rk2k7MK6P2J7k7J3
-10973A460Q0Q7M1j1m8l4j2J3k9m8n2p9r6j05q0J0K0j8lJ05J18L9K8M4M4K0K8M4L1j0j09r5
-10941A383j8RJ1J0L8O2N3qJJ4l4QK9kRj1n8k0k0o3n6M9P4L6L4Jj4l6q0k7L4L9N8M9Ll1l6
-10904A490k0ol6p4o0j8K9R2J32Q8K2O3K2j01j16p6m4pk6k0K6L5K0N7K3m6l5N1N5j8l5N0N1
-10871A568NM0R8Pm5n2j02n4L0J2o5p8q3m0J4N0N5N6K9k8L1J6k9QN1j2k8K4RJ2O8Q5K3o6j18
-10836A491q0QO1K0j9nL4O4Ll4k4jj4o3r1l7Q4R9O9K0kk1l6k3KKJ0L9M9MQP2L7j6m5n4m8o4
-10798A499p2l7J9O0O9Kk8o8o4oJ3O1R4P1J1J9L9J3npJ6k9q9r9l1Ql7n8p3o4o5j3K5N3P2K2
-10762A321K3O0K1J5J9J9l5p4n7RP5P1N1O9N6NNO1N4K2m7j15j11o7J3N6J0k0QN8J8o5j5P4
-10728A587O9Qp1n7JM3M6N1J1o5n6NlJ3N5J8J4L1JLk3nO3N4kqn0j01m8o6p9m2l3LM9L1l4m3
-10690A370j2j0J4N8P0n3o1j1J7L9K8L8n6p0J3M3lnK4j0k2lK7J2k7l1nPJ8l6J2O0L9j7r3m8
-10654A316MP2N2k6q6j00o1J5omR0J06P7P7N8jk4Kl2n7n5p5j6J04J37O0p5j07m1RK0m8q2l3
-10620A270K9N4Ol6l6rJ6O4P4j7q1j5P2R0L2kj8k0k7j4j0m0o4n6k6K5R9J29N8K3J3kk1o6o9
-10585A425oK3M0P2N9Ql8n9p6p2m0l0l3j6PK0KK5P7N1Lj7P0M4J4K5m2o4rJ5M4R5K1l7j8j8
-10549A565K7J3o5r4n0M1K3ll0o5j9K5k4MM3Q%L7Q1K9n1lQ3N5n0p3K7N3mpl1n2K1K9m5j52
-10513A346j35J9O8J5j6JL6Q9M1j6M0O2j6n3l5l2J9M8K6l2r2q8J3R8O6QJ5M0M2m8o4K1K0o
-10479A500K8N9J6k1L3Q6L1m7m5lj8j5j8m6j3J4l7n0pJ1oJ8M5N8N8L5j0kJ4m8r2j16q9p7j2
-10444A234N4M6J9mO3J04k3j02m5pm0j5kM4Q6O2J5j5qMrj8k1j2L3J6n4m3J2j6o9j3N6O1lm9
-10408A341RnJ9K8L8J38J61L9m5n1l4K3L6n1j18r7J2N2N6M0J1Oj4o7r1l9N9O9K7K5K9kj9l2
-10374A553p1j20n9J02N1l8J4L0N4P0L3n8o8j6l5k6j0j1RO0O6np8q5l6j4K1N4J3l0%K8L2O4
-10340A494M0K0L5jL9O8m3j09n2K8Q4N1m5j1L7PL4M6j0Ool4jM1J1p8q7k2K7N6Q6L2j8O6J06
-10305A897O0m0k3Rk9m3r1j05nol2jJ4J5n6p1m0L6Q1O2M4M5J1p9q8PN2K2jKMML7M0MK4Qo2
-10267A706o6m3k3%kj4q1k7M3J5mm9r5p6J8N7K5M1R8J17O0j0kk4j4O4N6k7r8n1J1KlK8N7N4
-10231A743knk1q0j01p4m7k2Q2J22L6mjp4j04KN7N9J1K6J5n4l4PJ1l7pQ3P5K7j7j4%K0J4J1
-10195A703Jk1K4O0rjM9O4L8RL2J02J29Q6R9J22Q3Q5J22J83K82N19P84R62R89J057J228J294
-10167A0075J145Q21M02n3m20p87j048j059j008r80r02p86o50m98m15l96l74l17k07j7L5j7
-10145B544J6j6p1n1j3l9p6k3M8P5L5J1K9J3j0L3O4M9P8P3K0m2p9p3o1k4L7P6Q1J30J71J54
-10113C159J38J85K78L23L93N56O58P56R87J348J760K264K841L381L739L856L577K849J674
-10094C4722K26j146k279l055l446l433l190k847k491k099j650j263r99q33n67l64k76k61
-10076D749k32k32k50k23j70m5J5j1o5q7j4O0J28J79J46Q1J8k0j9qk8k1K8Kl0j2kN8J13J44
-10046D252J65J95K73L34M55N38N68O38Q07J088J443J935K551L348M230N229O289P228P741
-10027D9307P446O270M130J353j446l943n786o869p195o852o067n172m243l428k760k156j675
-10010A0914j296r93p62o54n82m71l53k79k86k49j97j34RQ9Q8P3O2J27J19J09J10O8K1n5j19
-9985E359j77j72q3m1n4j0Q1O1R9J90K50K93L56M16N18O76Q69J065J235J521J957K539L387
-9962B0335M454N700P062Q241Q940Q879P876N776K737p96m051o482p962q583q399p586o509
-9945B9632n403m295l241k461j941j525j160r19p89p04n63m31l30k50k09k01j92m9lqj5K1
-9923D964R2P2Q5J12Q9J1o4j40j56q5r8q2RRPM0K4Q0K05K26K24L27M91N82O62P89J007J290
-9895A0772J606K078K789L576M442N498O573P306P531O962N475L142K57k599m947o553p361
-9878D6547p335o712n804m790l793l032k365j749j329j040p87o35n66n44m82l55k69j81j16
-9859D663j93k37j39r0l2pN0O9qK9J5p6q5q7n1Pnq1j23j11l0M9Q6J29J68J56J47J92J94J78
-9829D777K54L55M59O00P24Q99J197J599K064K556L025L481L692L494K897J852N22q19k111
-9810C1517l108l642l687l438l024k488k001j583j246r04o36n22m54l79l08k69k29k14j77
-9791C208j20j05j04j11j10o0NJ9Nk5k4j6J6M1j5r1j12q1k2P0J08P3lo1p9o2l3JQ1J05J00
-9760B598J00J03R7P3J62L25M34M59M44N42P83R65J008J026J051R80P85L63j56o06r28j114
-9738I494j179j087r45q66p36n23l84l34k92k82k49j92j51j08o9o7m9%lj9k8q4p2j6j9l4j1
-9711A695rP1O0k5MNJJ8K7jk7k0pj4m0J4L0j2k0n2k4J8J6k3j5K7Qok0pL1P4N2k5r4l4J0j4
-9673A672j2k1m0OM5j0j6Nj1O8Q5l6k1N4J23M7j5jk1o4o4JOm9o9l3JJ9j3jL3N8K3l8r3j32
-9637A486o4J7N1J2nQJ3j7K1P2K1p7r7j8Q5O9P4J13O2l8o8r9j22p5J8J5J3O2M9J7O1L2j5j5
-9603A661n2k6J6L5O2N7Pn2mMm6o8n0pj7l2L5O5K6K1M3J1k5m2j4K6O0kq1j5M7K2K4L7Lk3p
-9566A699L8m5o6j3nRO0J5m8l5J6j6q1m6J9Ko1m1j0l3l8k0L3P4N3L0K7J02J42J23K4j23j18
-9533A667n1j5M5L9l2l0M4J05N9k5n1k8L%k9l7k6l0r4n7J8J0j0nj0k5L1M6M9Nm1k1j4k2j2
-9498A456RK1kj7OM2O7P7J5m6m8k1L4Q7N1mq2q8k8o1p4o2n3l0J5M8kk0j2J9N2N0L5k6MQ1O5
-9461A558Mn1n3m0k0L9J18M4l8j0oj3L2l5j05p1kJ8J4N0N6K9L2j0p0l6M7K8k0k5nN1mq5n0
-9426A371M1Q3M6L9K8k0n5m6k5j5N0K6L1Q4J9p3q8o0kM7L7j6J7M7J2N9L7k2k4r2j23j6R4N0
-9392A541J1L2jl8m2j3OJ3lm4n8j6O5N4KPmk3P6J59Q0mo0k4M3O8Jm2o6n5rJ2M2M7OM1J3m4
-9354A773p0l6KK1k5r2j8K8Kk4n4j0M3M8j6p6l5Kqo2n8j8O4P1K7K6L4M1j0l4o5p0o4RN3MK5
-9317A428M2L9j8q1q5j4kJ0Q4J03Q4L5l3k5k0k4q5j04k6K8J0pn1N1J31Q5k0j06r1K2J06O3
-9285A529L2N7jj00j11o8l2Rm5j06o7M3J03N3om6l3K2O2j1p5k9M9P4M5J2n4j00l1K5J00J75
-9253A475J13L7m4j36j18n4m3l6O9J17M4M1O6N0j6o9OQ5N8%m9q5l7j3j6P5J12M3o5J9N9J4
-9221A702l9q6o8l4j4j0m5j8L3R1J01M4j0JJ7L0PML5Jr9o6m2j24j27n9j2R2R1k1l7L5P1K2
-9187A466n7j01k3M8K4N4J03P3j5RK1n7LR0Op8o9o5q7NN9Om2n8k5N0O5K6M2R5N9m7k2L3J2
-9152A603k4m3k2pj5M0Q5M9j2m8j3M0M1Pj1j9J8K2K1Jm2q1q5j7l2j39r5N2J46J18MO7O6QP
-9117A690j9j6m5l6Lk1o0q0m6rkL1K6N6J03R1N4kn7k1M3O2j6p5o8m1LjJ7Qj4k8j4J1N7P6K3
-9080A683l8q3n7j0ok8o3m5L2J36J38K4p0j4L7N4O1rn5o8n4J3J6j04j14M5O0jJ1j5k8k7J8
-9047A439N4J0k8j6j3mom0NM4l6p9L9J23R8L2n8o4pM0P9O1oK7qn7j8RKM8ro8l6MJ8M0Q2K6
-9009A727m8j6N7L5j4NLl7j6l9k7J0k1oj8n1m2K4Q2N9l9m4M4J3k9k6Ko2j30j14m9M2O6J0o
-8974A345L6M1K1Mj9M0K2m2n0nL4K1KKj5o1r6n5k7J0Q7J39R1nr6j10k4J9J8Pl4J6R5O9N6M
-8938A540j00j05m0N2R1M6Pm0r2p5l4mJ1K1N3J31J45P2k7j09j06Jl1m3M5L0%J3K1M5O0O6J1
-8905A655m1J3N0Oj7%k3j8N0Mp5k5L7M8N7R5kj04p2J5O7P1J2M1N7o5j75j63o9j9jL3P0L2k9
-8870A515o1l2%M0P4L9j6k3OO1P0K5p8l2Q9Q9l1n5J2j3o4o7m3j5J9k5n7J9P1k1o4j7JK1K3
-8835A460%qm6n2l7j8K5P1K0k7j2MK6K2j6QJ1l5k8o7J3J26Q0j2q1p1m2k7M6N0N4j7k8K0M3
-8800A455R3Q1ml6p6r6l6NPM1Q8O3m7j33p9N5P7O2Q7O8k6r5k2M6L6Pqo4m3Lk8l9p2n9p4n1
-8764A186L0O2R0Q3J1k6l2n1j9J8O3M6J4J2J6l1n0l2J1Nm2p0o4k6j0jJ8R5J12P6qk1N7O1L2
-8729A615j1l9l3pJ5O1J14L2k3M2L6Np4q9k2QOM2O3ro1n4k6Mjqm7k8j2l9l9n%M5R6O0J4j4
-8691A617OL2j6l2nJ5N6M4J3J1l9q5j2M6M1Qm1p1p6n9M0P9K9L6N8on9r1j36q4m2oM8J7n4R
-8655A291O5J7O8P9m4r0j5N7O2O0K4m7k5Lm3o4l3L0M6J7k0n0k1l6o8k3O7J39O8k1p8r5M0J29
-8621A489R8L6J9n8r2km9q6k9jj7K0P6R3P2lpP3L4o7q3l8LJ0J2K4J7j1p2j10p7LO8J04P3K8
-8585A550j0j1J8K2k4m8l3o2q4J7R4M7mPPk1l1j1nM3P4j6l6J1qk6pn9n8m6m2oK1L0O1O1k6
-8548A389l2J7J4J1j3O3O7J6j4Lk2p7q5l2L2pM2P3M8k0oP2K9n6l9RKk8n7k9N2R7K3j6LJ7m
-8511A542q0n9RK0n5q8l2j6QQO6R8L2ON4K2m9l7j0j5rJ9K3j0l1m8PR4M5p7j04j03j19n2L6
-8476A095O6O7P0Q3Q5P7L2k6LN1pj5j9j8Npkn6j06n7k2l9k0K3K5R7J76J07ql1m6p7K4j8p9
-8441A433m2n3m5pk1j1j1J8Q7J18Q2Rj2jO0O7j3m8rnj4k8l0l3m8k5OM4rq0n8O6J28J19N9m
-8405A689j8j0pl7l0M8N2J0l3m8J8M8l3j59j02j7j3p6j15o7k0L9Q5M6M4M1O6J14Rn0N2K9m4
-8372A511p1j35o3R9R6n0n7P1Q7J6m0k7l5J1Q3J05P9N6Qq9j42j19l8ql8l4K1N4M9R1N9K0l1
-8339A539m4jj2J9Q6Q7J1o3nK9Jk5o3m3MK8J3N2O5l8q1k5k0k7m0oJ8N3M0k4o0m0%j4L7R8O7
-8302A616oq5o2qL7K1k3pOj2n5n7j5l2n4j6O5R3J0J1J18J29Q2N3J0l9r5j30q5k5l5J5J6k8
-8268A413l3J8P1K8ok9J3K9k8o4m3N7O1k1m1rL4Lnk8n7J0N2K3j0k6j3n5n0J2P5J01O3Op5r3
-8232A383j8kk9j5L8Q1O6J8J9m4qL1P5P5m5r5p9n3k4L4Q6Q4L0j5n2j2j0p6o4k0Q6J57P1n9
-8198A614j00p6JL2k5JM1J5ojJ5mj6o2j17o1L0M8LlK5L8K1M7K4J3K6J8mmJ4k3l6K6N9N2L3
-8161A658k2n2p9o7j4L7Oj3R8J14qk5K1J3o9j50j00j4j0pK4%j6l4m9J2M1NK9L4MM9J06Q5k4
-8126A583o2MOK5J8K2K9J5n2p1o5l1M9R1O4j7l3n0m0NJ6nnK3M3J2j9l9n8p0Rkm7mJ4pK3J8
-8088A392o6o1k3%L8Q6P4N9N0or2k7L5M8L1K2M5j9l9L2L1K1N8K9%l5j19j44r1RM3M4L3%p5
-8053A383p8m0J0J1M7N4K0j1k2lk9l3lK6rj2lk4J2O5K8K3M2QrJ5j8K9P2L4N6j9p9o3n2MN3
-8016A485N1N4R5L9rJ8m4j66j61o1RN1Q9J09M4k7p2j23j06QR0N7qnM5R9Q0ol6kk5m0j8J7L3
-7981A564J6rj8k3p8p9J4R2Km0k3L3N2qq0m8L1M7j0n4j4K5M5O3J2k7l8k5M4R5N1k4q0q7l5
-7946A386j4rL2P5O9K5r2j06l6M0P9O2Kl3K4P4j5l6L0J2p8j10m6J2K5l0m2QJ1jmK7K7MJ3K9
-7910A414L2L9qm0k0J6K0j3NM8K6M1R2K9l6n5k7k6l0j7n1OJ18J27L0n5n0q4m0K8%m9k3K9j3
-7875A463o4m1K9N5O4M4k3oPM3L3J0K1N0J6j7m4p9n0j2J2rj1kk2qJ6L1nk4RK9N1N1pKJ0j01
-7837A521j06J8K2k8j9j2PQ7O4k1q5l3L6K7M2N4Nk1K2J5l8k6m1r2p5o7j6M6O6J09J42Q2L3
-7804A718K9Rn6n9m6n2n0pM5K9q0o8k3m4k6J1N6rnJ6L5K4k4l9k3O2J51J03j6n2m2rK6Qk0k8
-7768A544Nj7lL7J4kM1K0j03j15qP3O4m1j10l7N3K3K3K9JJ6L2M3K6Rl0PJ8OomM9L3o9j23j01
-7731A397m8N2M2ON3K2n8r3m7K6Q8J12M4%N0R7P4J7J7K5%o4j35j22q2J1O0OJ4K8M7K3K4Ko
-7696A682Rk6n3n3k5MM4J5l3p3j01m9J1nm3k1M1Q5K9m7o7n5k1L4J07R0M1jJ2L0rj4l3k2%M3
-7660A526Q0P1j2m5p4q9o6QM0J7K7M9ln2o6j3P2L8j6l4k6k2J5M3L9j7p6q3k9J0KO0O7O2J7
-7625A520r7r8%j1o7j8R0J21J02Q0J3l2p2j30q9Qk8o8k2P7R6O5O4J4OK1j4OK0N8P9M3k8o2
-7591A647p3l5K2K7LJ2jJ1Nl6n3lO0P0l5j08l4O9O4L3K9J7j7o6l0m3j17j11n2k2K9J09J23
-7558A494R5K5l0m3k5k2j3jPM1K0l8n5K8N4Mlql5M9L9p5p5r1n2N2O1P1K6j2lmL2M8j1p7l2
-7521A441nl0oL3j7j3O7J03Q4P5J00M2L0mr0j06n7k1n3j30j14l6L7L2OO2R2j2r4r9j2L2L8
-7488A375K1k7lk6o1l3N8J02Q7O1M3j5o4o8k3Lj8NN3JnRk7M5Q3K4m8l2N1Q3K8l5p0j05o8n
-7452A399K8J0q1j02LJ19J49N9j2rM4O5Nl7j0M0Kn4o8m0j5l7kP4Q4N7O3j5p7o7KJ5rO3O4k1
-7416A689o3k6J1J2L3O1J5J7k9j09p1RJ6j2k0k0ON5N1kL4N6n3j42j24j0M6L0K4J8nM3M8K7
-7382A615j4nln2k1J6QNm3m1J7%k3nK1J6j9j00r6L1Q6Q8M7j2K3P1M4n0j00l5L0k2p1p9n2k7
-7346A248LJ7O4J07N7J5MM5O4NJ0N2K9l0m6l6p7n4r1q3Q2J49L3o0p5OK5m3k5PM7K7k1qJ5N2
-7310A514O7%p9j04l8O6Rn2l1J4Ll3m6M7J35J02Ko3n2j5L0J3l0k2K9kp0JN2NnM7Q5N5Rn2k9
-7273A562j4M0O5K3N3L6k5j8j4nk4l2QM7j9m5p0r6r7o3l7o6j8M6R2Q9R9Q8j3k7l7oPLj6k8
-7237A488m0m5k0m6j0O8K2l2J1O7P0L5k8m0n9lK9J2K5Q6O6N0k2p0k2r1q9KN1M3l4j8j7n0p7
-7202A312m2M3J07J03O9K5jJ5L0Kj9rJ9Qm4m9ql0m7J2L7j2j3k3m8LK2ml5j1L3K7N5M2j6J4
-7166A567P5L2J7m2p3moj2K0mk7J8N0M1K2l8o8J3nm8m7j0K3L6P1P1m3j22p8N8Q6M0L8M4k0
-7131A675r6q3l8mjK1N9K0j9l7j8l4m5j4LN2P5L7ll5J3j5o5m2K6K9K9L9K0Kj5J4j0j0K1j7
-7095A534n2m0N5O9O4M6qn7q2p4K1J29Q9l0n1n4k%p4l0N7K7o4r9p4o2o1%J09J74J17lo0q8
-7061A426m4K0M1Kr1k7NM7R9Q5J01M9J1Mm7l5k0l9l4m1l3n3p9j49o2J23J58J09M0k6j9L3J20
-7028A674O3k6n2j20j46r9J9R8O3j5l8M9R7Q4O7l9j23j22q7P1J50R7J9l6nL7L6jm4j5Pj9l1
-6995A613Nn9j19r3m4J2Q3J9k5J3L6J4n3l1K5Q1N7J8L5k7m5J1N1O7K2p0o8pj1m8p9r3NP3K0
-6960A388N9R9O7M0Nl9l5J2Q9O4j9n5l8n1o3qJ3K4%m4k4lJ8k8j4lk4j7J8M2N7L8J7Okj0l4
-6923A545n2n6o0l7oK8J0j4pk2l3K0J3K7M3L3P3M7q3r4l0L3mk0L5M0J9Pk2l4k7Lk2J1L8K1
-6887A423P5J00Rp7n9k2j0K8J05Q0l1j05l6L1J4O8Q4O4J7l2n5m4o0j16n2N6R7L0K7j3k4M4
-6855A616Rn7m3l4j4l6o1kj9rML8K7m2oM7j5l2L4P2N4P8M1ol4o2m7j4kl5q1k6K5P3R4N9J8
-6818A612Oj5Qk6q3p8rO8M1j4j8M4M1mMj2qK7J3K5J0k3k0PJ3k0l6m2j8o1j02j3M6K8Q2J09
-6782A582L3l6K6L4n0n4l8j09o9L1L9j9q4n5N8J29M0RL6j4j2N6L6j8m5n5rK1J6M6Lj4L4M0
-6748A588M5rr2q2j4J8J7K4N8M0J8J6L5k1o6m4KJ4LL7pl9l0K%k0J8L1N0N3K1J3kl2p4q4p1
-6711A416q7o6k9kL9Q3J14N0j5n3n3K1R7P3O0J07M8l4p2j13p4l2k2k2m7n5j7M8P4Q4J02J15
-6679A738jp7k4j4l4o5l9m0k7n5l0J9N1Q2L7l3j1L3O4J33J58O0m7p1p8j25j47j47m3P2R1M5
-6647A475NM7K2l7k8l3opJ1K8K3K5jk1l0j4j2l1n3q0j7K9L6N0Pn6n7k5KL8Q9P1L2L7K6J9k4
-6610A540m4k5mK4K2j0PN3rr0m8M8L4J0J6qm7m0K5L9l9j36j47n8L5R6J30R4N9Nk3n5o2OPl9
-6574A366j2O4J20N6MK1L8J7kK4J6m4p8l1M7K2%n2k1K6j6L3Q7Nj17j44q6ON7jp6o0o0k9N1
-6539A231O2R9J21P6J5k5J2km4j0N7L2n2o5K0J0q1n5mL6J8l0l7NL1L3Rk1k1Jk0J2O1K5q1m6
-6503A372P0Q1N4J10R5oo3n0o2k9O8Q0K8k7n6J2O1%l1n5m3l0pqo2q2l2l0n5l7m6l1jK1O8R4
-6467A371J43J26N2l5k1K7ol7m0l6o0r7o0OM5PPM0J4l5l7j8L0P6M5jm7n5j0k7m8mK3m8l8j6
-6431A236k2J5N3M0m8j19j10o2N5J39J48Q7N1kl7k8MJ2jm2k3M0J8rk2rL7Q2P9j6q9j16p9J
-6397A263L0%k9K1R0nk3P8M0nkJ6L6k2o4J4M0L9N9J3l0p8j25n1j8J2L7L7O0R3M4p1o9l5M3
-6362A438Q5N9L5K7l1m2k4m8k4j4m0k9lK8M7j3o1l8%K1Mj6m0k2RM4M4O1N6p3l6Q7J07M3n6
-6327A585m5J8L4QNLl3m9k8mQNk6m2qK4no0KL8J2j3k6Nn5p6m0j9L9P3J22J41O8%m2o9j6Nn4
-6288A485o2o3l7J8J1N7Q8Q0R7M0j2m2q2j10j04j07j10n2L1J05R4L8K3M3P0Qm6n7l2k5k0k5
-6256A302pPl0J8N6Rm9q3q7lP0L2PL7P4P5OJO7J00L4l6m5l5m2o3p9o0J2K2M5J10N8J1K7K6
-6220A587j4n4n7j1k1l4qK5J6l3o9l6P3J04P2J1l2k4KK2J3QK6Qj7J0JJ0M1K8j0j0L6N2N4O
-6184A775o7p0L1L3r3j17pN5kj6j1j6j3j0p9j46n5R0J24M6qJ3J5k0ln5j9j6N7O8k7K3J08O7
-6150A655m8q0o0l6j9m2J5O7l4p6l3L5R6Q1Kj8rn5o4m3k6JM0O3P0M2ql7l7o4q9l0K9p5j01
-6115A112J2J21J28R7P6Jl9j2M4j1jM8L3k9o5j03j36j04%K8L3L7M4Q2R9M3m2qR8J03L1m4n7
-6082A619k5%M0L9M1L9k1r4r4k0O1Q5O6Kp1n6L1R7Lr4p7p9j34j26l9M8P0Q3P7M0loP6N3J3
-6047A644qo5m6O0N6J8j2l9l4k5k9k4m9o7o2k7J0L5P7K4k3M1M3j2j03r4j2O6O1Kl2m1j4K6
-6013A345M7l6n1M3O0n9j37o0N1O9O7J16J03O2Nq2q5K2K7o8r2l5K9L8M1N2L3J3K0L3J1no1
-5980A516j19o3M1N0n3n9pJ5N0P8Qn7j08r4JJ3K6M1Pn1l8N5O6N2Q2O4J7Kjm7m2K0K9Kj7%k
-5943A477m7l7j2k9j0k9m9MJ12J11mn0pO1J7k7j9l2k6J8Qj6lQKl9j4Rm9q4m4PM9j4l6pOJ2
-5905A217k7l4K2P4J7J0J0L4M1K4l8l9kQ3N3nl4p5q0r2n5J1R6J16K1M4M4j9j2J0%M5R3P3j2
-5870A614o3k2J5j3n0LMl8J9O0O6Q5N4Qlm2p8p6o9j4M6J5LK1k7MM2qm5o1m4j0J2Qk0j4K5J7
-5832A424M1Q5j1l2J4K4N5M3J6L3J3n7p1l4ok5n3n6KOK2M9Ql5Krn4q0n6L0J2k1L9N1K4pm9
-5795A337j8L1j0nN2M7k7n6l9L4R5N2L4N0%n4j2Mj8J1M7Q4M2l8L2Q2Jr8j33r4l2k1l1K5Q0
-5760A454P5M1j4%lj9%M0K9k6l4OM6M4k9j10p4J8J3m1j00n8O6J18P6k4o6kj9r4l7L9Q6O5j1
-5725A455p3k1J57J80Q0k6j24j43n2K5R1J01J2o4p2n0j7L1Kl0kJ1l5m8K4P8M9j9j3j1O1P1
-5693A628l4j00q7q2p7j4O4K5j3J6K2O7J15J28O9%kj5r0j46j17p0mM5j6kK9L3J5lK0R8J16
-5660A618Q0K8PK4op4p3m3q3p0n8l6ML9k6j3ll9J0N8K4L4%n8n2rN2jo4k5NM9N4Rn0n5n5MQ2
-5621A288Q5N2J3l4j4M6LqJ7pn8l9K9nj5O9J41R7l1m6PJN7R1K6j7MKJ9J4m7j06j05p7M7M2
-5585A541r0j1R9O5Nj5j1Ql4r3o4k7j9k4l1OP0P3Jp0j07RR0R2K8l0RQ3J18R8M9j8l7p2p5o2
-5549A554j9L4J0j7%pj2K4l0o7K9O9Mm8k6PL7N1pn1KQj5j2l3rJ7pk4q2q4n1k6%pJ1Pj0L3M9
-5509A302J7j3lk7j1O3Q2O1nn4k9L8k1n0KP6N5l9m8m5m7m5%J8l2mK0NO6P6o%Jk3J5J01R0N4
-5471A640J7p4j25q6l0J1L5Km8o3m0OL2N8P0Q3N1K8ln5k3j5j9J6N2J9j0j9JK8j7j04j10l5
-5437A273K2O4Q4N5L4korqN5N2L6Qn3p5p2r7n4M5O4N2jj9k5k9K7O0K2N2J09J32J31j0r0p4
-5402A753p2n0J3J3lr2r2jJ6o1q5l1Q9J00ln2k5k2oM2M1K5j4p4l0J5L6O5L5L2N1j6n0j9Oj7
-5366A517p2m9k6J0O9R9O7K7J3l9r2l7k9o3l4Q4J08jk5jm7p6o2L0Q5O5Pj5l3k6m0k7RJ7M4
-5331A457K5M0O3Mm3j3N0L2jPKl8o6o9l9n4r8k1J22J07k1q0o2j2K5K7L3K3K8OnLJ8K6K2%R
-5294A507Q1R0M6O7L2m4n9K0M7k0p1q1q2p5j6N6M4Jm2l7l0r0j04l4N7J19J20P6on0m3oOn0
-5260A429k8m0j7L8K5j1j5K4O1Ol6k9RMm6o4m9J9P3L8O8M7n1j04qL3k2l8m6N0J39R6jq2q4
-5225A388o5k3M8Q3L1n3q1m9L1Q3O9k2OP2O4J5J0j0m7k8oPj1j8l1k8n9q4j04l6R8J25K6J6
-5191A417O2MJ5O0K7J1j2l7j07p5L4O5K3n3n6j1l0l6JJ5rl0j4k3l7lK5K5K9O5M2QLo9n1KN1
-5154A331N5jk2oM4Q1J00O7m2m1O5Q6M5j4n9p1j6K6Mk6K8J2j08j44l5O1O8M0k0p3l4j2J1j9
-5120A381j07q1J8L6J2n4m5J06J06j4m9mJ2K6O8R7M8m7j07j33m8R1J12R3J5n3lL7J3l9l9m
-5088A444K3M6P2L8m4o3m4j1J7Rn0j4N2M5j7l4l1k6oLN7K7k9l6L5O0J2m0n0O5J05K5l3n6j16
-5053A435r7n1m0K4N3M0K8R2J33N2pk7j0l2m5L4P7N8k5p7j1n4j34j01j6J34J25N6lk0J9J0
-5021A620j9o5j07j55j03mP0P1R0M3j3j3j5n8n0K4Q9J02J03R5P6J0o1o8n6q2p8n0k7K6J14
-4990A509R1k2k6K4Po4p9q9n4j2%L9J03P1L4N6O0J1l1j5M0K9j5r3j09p3l8N9J19L5k6o8r2
-4957A381n9pJ3m6k3rK2P1N0J3rj1L7N6K3L3N8K9j0L0J5j9p9j05l9M4N5l3p6k6M6qj05p2J3
-4922A253J11J14lk2M3K8J0J6PNK4K6L0j9q3m4J1%l6k2J1K2K5Pp0j02l2j8L7J23J11P5O9j
-4888A706m3m3o2o1l7N1K1n5m6k7j5M7M6lj1l1l0M1O0M9j4q0m2K0J9PJ1Lp7n1K7K4K8R8Q6
-4853A616K4l7n7P3Q1M3K8l2j9j0n7j04r9m7l6p9r1k6MrN6J09J13J4o3M8Q0l4n7K9L8J3j0
-4820A502jQm3n4m8m8j6Ol2n5J4R1J10M4p0p6k0N0Q3Q3P2k5j07n4L8N8n7j05j7K6KJ1M5O3
-4786A478k1l3K9L0K1Mm0pM8O2mJ9P7O4l6j01j04o6k5OM3P1N6J0k6m9k9J4J7Nk7j02p0J9K
-4751A335o0o2lQ6J03M1o9r1n2J3O5K4L6R9O1J0m6q3m2LJ9M0O4N9k4q4j51j49j9P1P0O9L6
-4718A369Jm6L4J08Q2P1M2ro9j07q2p1l9L0J3p5j00j3R3O8n9l9P0J02L0nRK8L2j8j8no8p3
-4684A286l9JM2K0L6O7R4L9n4k2M1L8o3j23q3k0n5K1J36N9J7L6K5PkLO1L4Lol4n3n2Mqk6j1
-4647A419o8o9%%M1R6M9M5Rn0n7p1o2J7J31J15K2Jl5m0jj9qM5J6k8J6K2m0n2j9j1j7k4J5R3
-4611A481P5j8o2K8J02Q1N2J4j8l1l1l1n5j10o5L3R3Q4J7l2r0k5O7M8k2m0l4L4M6Kk8m1mN0
-4577A570R2O2N7J39J85J54K55M11O23R75J481K129J826l37k034j931j283q07n82l97k19j17
-4555B252r1j12r1m8q1q0M7P6j0m6r1r0j8m0q9k7k3l0oQN5L5k1J9P7L0k6o8o1j9K5N0M1l1
-4521A516j02n5nrlJ5K4%JK1l1l9MK0O0Ro3l0OJ5k3n5J2O2P4R7P9J3pP0N4J8j9j1K7j12j65
-4484A468o8o1k2M1L0J6nj0O5O0jJ1O8M5k7n8j6%k0Mk0l9K0O1J9m1o6q8q3m4K9O4Q4K9K0l0
-4448A435j00o5m8l3K1P6J9QN5P6P4N7j9r9q1j0RK7J3o6m3K9qp5l4QJ0N2J26Q4l2o6j00n5
-4414A245mL5M8K3k1l6nK9P4M0pj2J5O1Q2R4Q5oj3l8r8o8o1J5J24Q8n9p5o0p1n7m3kQ7Q2L8
-4378A529O1J0j1M4M0N5L1n2r2o2K7O3Rm5m7j1K5L0K8nL4%q7p9m0j0K0kl9l3mlj6RJ4oK4O2
-4340A471M8K9l1n2l4J2qn9l9j1J1Q3P0K9J0l2p7l2O9M8K0Nr1q7L0P0K1k8l6KJ5RM8J7r5p0
-4304A335j9k7k5J4J2k0J7R3J06N1K4k4q6l9k3o4QO1L6K3k8j4k2n4J2J02J9l9m3o0m1j4K8
-4271A299Q9J02J1p4j06r2J6O4M5M9J1m8p8n8JN7K7Qj5K6P3M7J3l9k2M9J8j10j29qP1P4Ql0
-4237A349KK8J5nk4k8j4K1PJ6Q1O1%m4p5j02p6k7klJ8O5M3qL2J10P4K0ok5Lk6m0j8pjk5p8
-4199A311l3L6M4M2n0p1K5O5j0k8n6o3j0L5O4J11O0k8j09o1M8kl3lNL1P0J04N0K2J9n0k8L4
-4165A541O5ll6l6l9Pll7m0oNro2o3j7M2N8L2m0o7m5l9J3J6jK7M2L6M3M1Rk3L6P8O2Lr8j30
-4127A362m8j0oM8K8NN6L3l6m9o5l4O8J04N5J2M3Rm2p0o7K7R1Q1O8J0m0J6L7qk3L5M8J7n2
-4092A703o0o0p9q7L0P9J6k1j9k5j2M0ol1j5p6p8K0N0M8N5J7Jpm3m4l8k3pK7pm1n2o6NJ07
-4056A301L9jN2L9J0L5M0qN6Q2Pn2o0m8k7K1K9Ok2%Q8N9k3q1j27r9m9RM8Kj9LK2J0k6m7q6
-4019A183o7J2K6L7J2PpnQ6J08P7L8K1m2m9J3K0L9M5j2l9pk0p3p1n4rN5O4J9j7m3J2J2PJ2
-3983A390l3j8j1lL3R5N9Rn1o7p3j3N4K3j9n0oP8J12P8N1J0m4j6J6k5n7NL8j6J9P5N9K8j4
-3948A716m6k7j1L0J6k2k9p0o0K9L9qn3q6k7K3kLJ9L4Rn5m1l6j08r3J0Q9R7L3L8O5L3k1RJ8
-3912A515Rk5m0m8r8n4j1L1J07J52J12N9J9m1n6j6m2p4j00r4oM5M8M4K6M0O8K1pkJ7M0j3n0
-3878A576J1Lm6m5m3L0M8M3O1jm1j1L0ll1oo4q6KR8M9k9o5o7j9Oj1K1P5M7m1n4LK8j5j0m3
-3841A400q0j6K5ll5NN6Q0K6j5J1j2n6o0r9q0K5Q5P1K7Q6O2j2p0k9roO5J6m3RM7ll6m6K8L6
-3804A450l6J0K6L3qj5om2n1n6m4J2J9lpl5j8L9O1J0J5K8k8LP3N3Lp4o1ON8P4K9k4pJ0pK7
-3766A517P2O8J7j1l4kPMn1p3jK4J4Oj8MP4O2On0mk7k9M3j3n3m5J8Q2N4j2p2n8l9k4l1k6J4
-3728A413Q3O1lqm9k0j8l6J1O1O8M0Nk8K0K5J9k5j19j22r3kL3M7K6J0M1N4Q7O3jl3j5K6LN0
-3692A674M7k4j01r0Lnk1n2jO7O8M0k6j12j23r3OO5M6pm5o8l8L8N3N5L9J3L1N7R3M3M1P4o6
-3657A681r2l1ON5J9j8oj4k2n8n8rPm0m1J7M0Q3N8J8Jn0o0k6j2j1jj0M1N2j5rj9l1j4M6K2
-3620A499m6p1q4o0m1L7J14O7qm5m4k3j1n1p8p6o4%K4L5P2R2j5m9n1o5o9o0J4R5J07Q2N6R2
-3586A375Q1L6QM1K0q0j04k9n4o3K0M1K4PJ8L5M7Qk3Ll0j23j05K6J09J16R3j4p0l2K5N0N8
-3553A514N0J3p5j31j07j4j6%O7L9j1m3m7l5l1J1L3Q2Q1K1jK6K9m2q4J2L4k5J1O2N9N6M8J1
-3519A597n3l2M7P5k3j23r3J9Q0L1o0m3K9l8o9m3o0PN4pPM6J9K7L3M6N5Nm0l1LM3M8M5K8j8
-3483A611p3JRLj2j4j4L1N4M1N5K4Rl1p7j06o7M4R4L6l1j33j28o6n9PP8O8ol7%K3j4rJ0L6
-3447A357J3o1ML0JL6K3n5j6M9Q8Q1kp3r9m0l6n6K5P1k8l7L2M8J5J5L3K6k4m0j7J2N3M8Q7
-3412A563N6J1j7n4k2Ok7p3j11r9j4J2%K2M8Q4R5P4Mo0n4k1pK4M3L3k0Jj3K4O2N0j4n0J7M0
-3376A613Mrj8m0n7qM6j0l7jNk1k0Kj5p%m5m5K2K1mj2Mn7r4k5K3R2O0Pk4m5p7m8k4M0P5M3
-3337A314jM6O3O7R0P9L3q2r1NJ3K0J8lm0m7l2l5J8L5K9M9L6K4J9m6j32l7K8K6lj9M9J03N9
-3302A655k4j19j24o4n9k7K3J4j1l3mP7jl8N7J23O9J0o0j22j10k0k6j2O8J21J08N9L2K5J3
-3271A600jl9J3N3k0q5p1n7l3ml5q4m5M2P7P3R3N0j6ON3K5n8k4j4r7j16j01m5K3M1L7j1lO2
-3236A289Q0K0k5k0PJ5Ml7j01k3Q6P4L9N3K9Ml0o4o4n6NN7J8k1KP5J16P1j5n4r3j43o9O4M5
-3201A338j4kJ0O9J08Q0L1k1o0p8p8m6k2j5O3J14M2l9o2m0%J0L2K1o3n8j4J3J2MM5O5L2O1
-3167A538J03ko7m9m7l0n1o2l2N1O9N5j8n3K1N6M9Kr1r8j0K4J2K6J2k9n9o1mj6j1L6L6K3l4
-3132A289n8lM1M1j9l3Kn4p2n1j3K7O6J29J15L4M0R5O0j4n7m4k6o7j26j02o8J8K7K0J1j6m9
-3099A143n1j0l8%J20R4L4kL2R0P7N8J5j4oJ0K8k3nl0r8p1L3Q4N1O6M3k3jM5N1L9K5l9j24
-3064A603j42j02j6Rk3j4N2Q7P9k5q5p0m1j3m8j0M3M9K5k0l1L8O5O9K6l2J3K1l8n1j9L0L3
-3031A462K6L0K7L8qq5j4l8n9PN6L7n7n0MM6N6J2j1m1o3l6j2NM3kK3J6m9l7n5n7J4L0L1K9
-2995A318j5j7j3l3l0l2NL4nM0J12M8mP5P4j7j41j57n2L7N4KL0Q1J5j6O5O3M2L2l6l1Jl9j1
-2960A479J9J3M0J7j0n8o6m0NM4K6k9n0j5N3N4pL9N7JJ7K0k0n7k0K2m0q2j9J8Q7J00M9j5m1
-2925A591oj8l4njp0p5n0QR7O7Rl0l1p1p4l1J0N7R5mo0o7m7J3J3PL7R1J0q8m1P5O5k7p5n0
-2888A290L1j5m2NN6Q0Q0K7k4kk0q2l1P1J27L9j09j62j31m7N5M9M7M0mj9j3J7P4P0OMJ1M1
-2854A519M4j9n3m5M4L9l8m6p5m2M3K7j0RK3M2K5k2k2j7PO7K5k2l3m3l6k2l2J2L0k2j9Mk6
-2819A316l4k4L6R4J4J6L5l0l7ONl1o4q6o3%l4m8M8N5J1O3Q9R5N5k2k8k4m7n2l8n5o9l5L4
-2784A151M9L7M1Kl6j8K9N6O0O2J0m7m7o5k2P7L4m7j8jK7ok3J8K9j1oJ5M2J12N7j4mL2M2j4
-2748A603o5l5j2PP0O2m4l2M5O5K9m4n0m9j8L5J5l1j13j56j04rM7O6K1O2R3O4O8M8J4l8n7
-2715A557n8n2k8j9RJ4nK9K3k9KN4M2%PM2M3Qk8q3r0m1q9m2J03J47Q2K9L5J4J1J9ll3l4N4
-2679A690N5l3J6M3o2j15k7J4n6n7n0o6k9L7J8j3MjLJ2k6J4N7op7q7j5K0mJ9M5N7J2n2k2P8
-2643A396O3j3k4n7l8Jn0m3P6N8k8m1L2J6m9l5Q7J39Nr0q5o9o3j4L2R7J16K7J1N0J2Nj7o3
-2609A444n0k4J7O8kl5n8p3j8N4J07O3k4KL9l0j4pkj0o1j6N5M5M5N4j2k8J6mm0qQ4M5k1j6
-2573A585Kj6p0l1R7J19M5j6m0m6k5l3n7p3l2ok5k3m1mP8M2k9qk6o8K3J01O0KpK4P1J6o5m0
-2537A484k5m0n6J3R9J48P3J4Qj6j21j81n0N3N4K3RM1M5K5lm0o0r1k2L2J2KM7J05O3k2j8k0
-2503A585j9pJ7K0l1n0m8qk7n9L3R7M6j8o9q2n2k4L4P4N8P8L8l7qll2m5j4M7M1l3m3Jk1m4
-2467A395n4m9j6j0m2ML1M7Q9L5J2Jn9q7o8kM2K4J9K0J9j4l5k8L5N3L1N0L1J4K5M4K7m7m9
-2432A488n1j2L2PPL6M4K3LJ1m4q7l5K5%m5j3j4jml4j3qPM3L0n8j08j09m6k1pR6R3K2Kkl1
-2394A226mP7L1rO7R7Q1Lm3k4m7l8k7mN2M0k3p1l7Jk4k6K4Q3J5r0l7Q4R5L7m0r3r0q0nJ02
-2358A303J25O8M3K5j9kJ6m0o6n7q9j02k3J2j0pJM7J08R4rm1L3Q8M9lL9M6j6p9o9J2Nj5n2
-2323A415p4r5j8O4QnJm6l2l5l1M8R8J30R1j1p2j1O8P1Om6rO4M6j9p2r5j17n1K1Q9J06P7K6
-2288A590n0m8pl6j00l1M9N3M8K9J5k9n0k8mO3L6rkn6o4j4j7j5JK0M2O2k3o9J9k3o4n3k9j4
-2252A192j9k1l7MP5R4M5r2j07nM7O4K4rm3NK6n3m4M1Q2Q3Q2P2M0K6k9q8J8R2Q4N9l4j12o9
-2217A493n1o7j8M8O5K8K2k1n8nj5j7k4N3K0p3k9M0N9O7j0j20r8m2n2%J0rK7O5J9J7K2M5K3
-2182A414j9JK9J9rL4J06Q5J4p9p1n9m0J5L2L8N5J0q6o6q2p8J5P1J7j5l4pL5L3l6j8O5R3L7
-2147A519k8r1p2J6j9j00o4M7O4L2L4N6R8N5K9kn4%L6m2r7k2M6%L0J02Rq7o7j7l3q1n2ooj7
-2111A216j2k8J7Q2j5j5Q2J02J00J8j08j18n4k0K3Q0Q6k0j02l8K1K4M2O4Q4P7j9j15q6J4M4
-2080A426j0l1j7Oj6l4l2k8o2q1kO8M8N9M0J0NL5K6RM2K6n4m4mk0qook0o2l7RK6K1L4J1J3
-2042A340Pj2K3P4O2n2j00o6k3o1r5k3N3Q8Q3N4K6J3%j2K0O9P2K8MJ4r%K4LKK1l9r5q7j14
-2006A292p0K5J3j4M3P7N5O0L6L9L9l1n5J2K7K4l0q1p7o9m5N1M8j2j8K4J5OM8L2rj8K4Q4j5
-1971A530j12o9J4L3K5k3q0n9P1J56O7j5n8m9RL1K6L7Lo6l6J1j0j4m8n0l6k9M0Q7J6k8K3N2
-1937A449L1L8N7Mo1m7Kj3o9j09K0P5Lj6on3QJ37J24K2l8M1O0k0l0j9k6k2l3n4k4%l4p5k8
-1902A294Rk5j2L4j0q4n7k7L8M3N5O5J5K1L3M5L1nm2n4M2J08K8n8o5m5L3Q6L2n9l9RqqJ2J4
-1866A449J6K8L0k6p3m6l1k6k2j5L6M2K8pm7k7j2k1k9l1J5J1k7L9R9O1K2J0O7R6K2k7m1k7
-1832A536n9q2j7n7p6K2M5K8Po1o1l0k9k1K6M6L9N2O7L7OOK4N7M6Ko6j01q4m6NL0N1M0KqJ9
-1795A395M8N8M0k4m8m4m6pN1P1P0Pj46j26m8qK0J0j0m8m1pN1R2l3o8R1J44L1l1l1k1k9k3
-1761A340KM8L2k2l3q4o9M4P8K5MQK8J9rKom4l6J5L6qJjn1MK5m0m2k1n0k2J9M2J5NM3M9O7
-1722A413L7k6o3r9j05r8NQ7O1P6O4ol4J0L2j4m7j7J8O9M9k6k8M2N9K6m0n0M7L1o4n5o9p3
-1688A212j1kL3L1R3J36rp7q5r1jK2M6M2n7n7O9J23J6r5j31m1Q0J32J04M8lK0M0j3q1n9L3
-1655A467O8Lo1n9J7J1o9p0j0M5O1M9J4l4l8k6oN4L1q8r9rnoJL8N1L5L0O5Q0M2Jn4p4p8n3
-1618A324k8j7m2k7J6M3O0P1O0l2p3kM8L6J6k3j0k3k8K9M9O1O7J1pj4k9l4r1r2k0L8J13J36
-1584A586M3n4j05j38j05j6O9R2L6J7k7J9k7p7j8nl8pK6L8Q2N7J7k4j1POJn9q2j3K7J6L9M3
-1549A415kj9ok0oN7J20Q2N7%n9p9l9Ll8n2oql2j7KJ5MLj0k8n3m7ML7k2j7L9K5L4N5O8L7m8
-1510A449j52j18OP5Lj16o5J3L0L4K4M1L0l7l0LN7O5O5J13P5m3o6l1lL3J4k4rJ7N7K7Rnn1
-1475A490p9q0m1j6K4J38J40l7j84j24PO4Q5J12M2m5l2Kj1l2k6K9K7J6roO5P4N5m8o3K5Jl
-1441A560L0O6M9J0n1j04o7NJk5oJJ6JPMoM5J4o2m9l0k6O8P4k4o3j13m5N8K9l7k4JLL5lo5
-1403A277m8m3jM4N1N0M5L2M2P0L9j3Ml1n9j8JM8J04Q7Mo8j32m6Q0J19M2n6n1m8j4K5nn5p2
-1368A404k8qJ3M0K7M3Q1L7n9l3l8m4l8K2Q7J05Q0n0j06m3K6Pjoj8k8p3n9m7O1J01L7n7j26
-1334A309r0LN6lJ8k2o0MO1O4M6J0l6oJ4KK5pl5K5N8j5j5j6k6%l5l8P0N4l7m7K6N4PK2Q7P6
-1296A603MJ8N3j2n0j0J5K3j5l3K0P9nj43j43p3o2o8k1K2nj5Q8Q2J5l5L1Q2k1o3l8M4P9J0
-1262A456q3m1on2o5m0K4R1N6%lO3J16R1m3r8m6k2l9k3j2k6n4j4P2J19R6P8j4m6j4l1j2L1
-1228A509L2L0K4%j8n5r6q7q7r7l5K6J6P1P4j6l1mO0J08K5p2n6m4J8P6K7k5o8p7LQk9qK2J09
-1192A333J26J03N3rjJ6j7n8l3kk0l9m9L3N1n7j08r1m8o2MN6Q7J19P9Lk3o5q2j5K7O7N2k2
-1158A408OK8l1m3j9RK2k6n4j9J2l5l3J9J6J04J18K2j8o4r8n9qL0pn1L7L8o8r6o3Q6J84R0
-1124A437k9r3m8L4L7mJ4K2mM1P3K2n6r0j6L9L5P2L7k5m4J2Q2O5J7n0r0o9N4R8j2m0l3o4j02
-1089A322j01o2KM6Lj3j2n3%O9R5R4R9N3l3p7j01q9mM3L3L3Rn0k6M8Q9K8m9jLpm9q8j12r4
-1053A048%M2P2N8k6l7L6L2oJ4K3K6L2L6l2j37j51n2L5Q7J16O5P0J21O7mk5l4n2j04n1K3k3
-1020A269o8j7J7L1O4L9kk0l7l5%oJJ6L1l5p0LP2R3R4J8m7j6k8l3J2N6j8o8j9K3N6N7Kk1k6
-983A388pP6P7M2J1m9o7k8n3l3M0L2J2j3L3Jn4k8K0J1m8j6klRL8N7K5Pk6r5n1k0m9l3M6M2
-946A292k2p6%J17Q5K5J0k5o9n0j7K8K4J9M1Q8Q5O8K3p7j03m9%Jm6q4p2k3K9K7J9J5L1R9J21
-911A534M3l4o7n1m4j9p9j01n9JP7J17J21P8J6qRM1l0j05p1RK5n0n5K2R0O2%K7N8KrQ4Ro2
-875A581m7o9j29q7k9J1K5l0J8R2Q8K4KJ0l1k4L0ok1j7k7NL1M5M3K8L9l3j15o8J1J6K0M8M
-840A438r2j31m9N2O7NmK8R0J25P2N1N8L1n6j04p0m2J8L5J3NK1np4n6M1O8k5r0l4M2P7Q1M6
-805A632m3n9k9n6k7qK6j3q8q7j3M4Q3Q1P3P8L8n0p8m0L0K0n8p8k0k9k6J8J17J30L0Qk7m7
-771A532m9m9K8M7j5l6rq5j07kN1Q5Q9O1J5l7lj3l8k3J5M3Ok1K8O2J3j2RJ4J2M8l5p2l0k9
-735A493p1o7QKm4o1l6L5O7O2M6Jn3l8O7P8K5rl5l5jJ4J9j1k8J6K2N9J8l3m7n1k3MJ3k1o0
-698A325m0K7J31J75P7l9o3o1k9k5m2pL2N9K8K2L1JK3K4l1o9p0kL5J6qJ9O2L4q0j34j7L8k6
-663A416n1KP0J09R7Jl3q3j24q0mN3K0OL5K1j9l5k5kno6o2k6lK2M3K1j5%M5N1nm6j6M7N2J6
-625A427Mk9n3j7M7Pn6m4KP0N3rm0mK6L3L0J9m4j2J2lK1Q4R1j5m9o6o1o8k4O1N2M1k4l4Lk7
-587A404o3k9L3j3n8l7pO9O7N8M2Qro2k8j7j0j4mJ7L4j5lQ7O2m3o7m5MO3N9N1Om0n3l5m6o6
-549A300k8PQL2J5k1L7N0K8J5qQK5Km9p3q7n1M6M5L4O1N5J5k9q5r5oMn9j14p8J5R9J54J20
-513A392L4J2N9K3k5m2n2loJ1K2J3J0J3M0KmN3K5o8o4j1K7O4L6KK9J1l0p3r9k8J1M7j7n7K5
-476A382J05J17M2J4jk2m3j5rq7r5QR3R5J9qj5n3nLOm0n6p1m6j0k7J0J06J13M7K1l0oj2o0
-440A470n1j1LJ3J0k7m2o3r3j6P8Q6N8J1j3Kj9n0rK4rqOlqj7m9l5Jj1L4J33R8m6o1K8O1R2
-402A567O9n2j33j05j4M2Q6O1l5k4j0j6NRM4Q0O7j8o2k5Qk5l8l0o9q1q1n9%K7j5m2K0Jk5j6
-366A111nK1R3Q3J2k2Nl4q6oR5J17N8M2ll4j0n8j06q7K8L4Kl8k9L5N1M2OM7M6pj2qlOJ5M6
-328A447O2Ro3o4k8L0P8m9j00o9n2L1O0M7O7M0N2N0l5k3j4L7rq6k9N0Pj06o2LL2N6Q6M6L3
-293A534J8J8Nl2j2N7J44P3o6p8r3j16l2K9l3m5j8mNm6k2N5N8J9K4%qk5k0l2k6Kk1n2p7n5
-257A128JJ6L0N2M4R2J07k2m2l6j6L4J1o7l9N0N5mq1o3J3K9k3rN4R0R1Or1q0j6L8M1m2n9m2
-221A250oJ6l8r2m1M7P5J14O5m4k0K1O5O7j8p9%L6m8p3k8rM1R9O5Jk9l1q8l2J5N8R5L7m0l4
-185A417M1O7J3jl4q1m2r%NK8J7j0l0l1m0l2J5K0K4N2rn8o0o8l6K7J0N3Q0J3l2N5Q4N6J09
-149A613J13Q7J7q5r8p4o9j7K4Rk0o7l8pkJ8M9j4r8j3O5L1L1N0Nm1J9P9N2j5j5l8K0M4oo6
-113A543r1n3o1l8j2l7k8m1q5l0JJ6O8O2L0J9MLR5O0o3k9Qkj6L3M6K7J7j4o5r0r4m2J9O3J09
-76A332P4LoL8L2K5M3M4K5J0N4Jp7q1n2m8j07q4L6P0K6K1K5rk5JK0JK2M3l0q8o4k7j4j0L7
-39A261L9o7o6K3N0M8M8M3L6M3N4J3j44j63k0N2K1J8K9M1K3M8M2m6p3j24j33k7J49J80R1J1
-7A500K1jo9n3l0KNj1M1O0qK0j9m8p4p0j1QK6M6N2R5J07O0Mk2l5p2l6K3P4N6j6k3M%n1q6Q
31A477J03K3n1j01q9J9R8K8n1j3L0L0J7K5k9m8Lj7l6k6KO0O5o6j24o1p7p8rK7M1J01N7j7k6
66A287k9k6R5J38J14J28M2n3j16j42q9j3K1k4q5o6n1j4O0J40J25N6Kj4k9j4o9j34r8j8N9O4
98A247O4j2p7n5j3J7K8L4KoM1Nk3j6j5M2O3k7o5j2J4k1k1RJ2nJ03J26J5p5m7l4m4k1QL3N0
135A324L7J1PK9N9M5J3m1l4L4Mk6p6r5LN1Q7P3J2p1q0n7l8o8q6J8R5J03Q3RlK8Ql7n9q4j09
172A169q2QP7O6M3K3k3o4j8P5M1m8r0RQ2M0L5P2P2J4L9L3KPk5K7j4o3r5j03j8M4J05Q6mn5
208A467Qj8r7q5j2J8K8j5m5l4m1L6J08Rn2L0J0m7j1L2L9J2l6K9J12P8nj4j2k0j2k7j9j0n2
243A352n9n2J6P5O9P5M6K4j4m6q4p9qO8Q0M9j9p5r8p9j3j0k3K8O1N8K4K1K6J3m8r9p1L4O5
278A307J2m9QN0k5l6M4N4KJ1l4m1K7L2q2j23p4%M8Q5Q1M8M0N2O5N7J0l0q3j39o2M4M6J9nn4
314A305m9RL3NL1L2Rl6MP6P5N3J3m0o8m9n1p6k4O8R0J9l0l3k5l0p3nJ7l9k9L7R6Q0N%O0O5
352A525nn4l2P6M7n0o8KP4P3rl7k3m2n3o0l5J2K6K4Ql5l3j6j4j3oM2N4rp0j03%J06R3L7l7
389A395p2j8ol%J6N2Nj4J8Jm7n5K1L8nK0P1P4O1J5m6j7rK4k4m5n5n0L0L6n0qM0J1Nj8j5N0
428A426J03M9M0L4K6p0j30n2L8N5O6R2K3n3m2k6q4m4Qk4m2n0k5j6LK5j4j5J17J92R5j7r1r4
462A503n7l7l7K5K3n2o4j3K8Q1J34O7p5j09p4j4K1Pj9mK4K9L5O2N5Jp5r3m8n4m5K4L6K7Rk4
498A297OQ4K5J3L0Kj3J1Oq0j16m6j0K0M1pL1M2M8J0l4L0J04L9o9q9mN8pj03m1Q7J17L1rm9
534A455p8p5l6j0qK3N9O1M0J6K2M0O0O2O1J9k8m8p3p3p9j16p4J4Ql4QJ28J51J01M6mj8k1k6
569A573o7p5j2L4J3j4p9p4L0N3K0Nj8l9j7jJ1QL7Qn5j5J6j7rK8kj9m2m4k3J6J2QL3J0lk6n7
608A207J9P0L7N4M0K5lk5OK3P8J24O8r1j52o5k3l9mP7Q1om9k3l2l3Pkp1j11o9L4J19Q3N3R1
644A498R5Qk6Rn1r9j10l8O0L0J6L9Ol7m9p6o2k0K2K4Jj4J5N6OJ8Q2Lm6k4n5q1K2P4K3j9oL1
682A325M1J4O1R9J6j9ql5m1kM1no6p5QJ06P1K3K9k4l3LJ2K2On1p9j07j25j05p7j8K0N1Q0P5
718A233L9NL7L4M0L4j4o1o9n1k8K2m4p4l0N1R3L9n6QP9L4Ok0N1P6K7%j2j6q1n5L7M9N6l6r1
755A312l6N4O6Po7o2NP1Q8M8J3K4L3k7p0m4qj6N1N5j5j6L3P4J03O5k7j04r0q5p3J8R0L0j5
790A485qk4M1P8qj01q1k9j5l0n0l5Q1N5k2k5l0Qmo7k3J1rL6K2j8RM5L9J5j6nNOl6j5PlNMR
831A307om1n7j5L2K6l8mJ32J01J7pl0n9k3P2J21P4M5k9q2J4N8m3j41j00m1J7O3K4Mj9m2l7
865A293m4k9l0k4J5P2Q6J06J04L8n7o6k8oK6K7Qp1j13j05n1k0mN6J15J18Q0ol2l0qrn8k6M5
900A372N8L9L9jm5q6r6n0m7l3M1Q5L1j3k8j8J6M9J23R6M7J6k7o9j10p2j2J6MLJ7L8O4O8n8
935A457j21j04j17p4nL4K8M5O1P3L1j1j1l9qJ1L5M2Rp1l9K5J7l7p0%K8M4M6j6k1mL0M0L7k4
971A321o8m7k6L9O2O5M1n2m6j9n9p0n5K6J02Q2L0K6M1N1%m9n6o2l0l6p8n2k6k7L5J18J28L1
1005A340l6L2J16N8o0p4j5j3p2r7o7OK1P3P5M3O6k2l2M8J6lNl8J0Q2K8r6j31m2L3J5L8M2r
1040A340RJ6k3J0Q8L4n3m9j5nj8m1k3l7m8j7M2M8N3O0J5qN4M8J1M3R4L5l6n3q4m2Jm5l3kJ5
1077A384M3O6L7m7j33q9j1k1J3N2Q1L3k8o7K5J43R0j7l8l7j0QJ7L9j4o8m8K8J18M0l3j05j24
1110A327j0L0lj8m8m8k6J7J12Q2KJk2rK5m7n5J7Q0P9O2M7K5omM0Po7l5l1p7l5N8N3n1o1m7
1147A364m2k5qK7L2M0P5J07O9j8o8q0l8n9j07j08m9qN0K7pnRM4Q8M4KM0M8%l7m3m8l7k3mj2
1184A240QJ9K8jmO1P8mq5n5O2O4J2m3o3m4j5oJ9PQ2J08lo8l0lk1n0l5ML6LOk1n7k3j5KO8M0
1224A301kK3J9rJ4Kj5n1n6l9k5K5R5P4K1j6m0l9n1l2J4Q0J18M8r2r0l6j2%J8R0M2pk4r1j06
1260A151k2J2qM8K6J3jl2j9K5P0Q0L4J0mk9kL3J01j8j03n1L5L2m9o4QK9QJ7k0kL6J3k6k7k5
1297A279m9l0k6m9k9QR7R6nn2oJ0p5n6L6K7M4N6M3Rj5J1Pn4o7j5j1l5JK6O4N2L9J7J1j3k0
1334A326RK0L8M6M2N9L9m2p5l2J1M1N7k1r1q7k1M7M1K7J9n5p9m4k7qL2NN1Q5N6om0k4J9M0
1370A458Pm1m1j0PL5O4M0j0q3n1l0m6n9p3K9J00P5Jn3n8L9N9j0o7m2KO3N2M3KMj6l3L1M7J2
1407A447O1O9k2m0l0m6NK1k0m1k4k5k8nK9K6Knjn9o4L3J03R9N8qk7n2o4n6o3m2M6R2M0m4q4
1444A281lJ09P0n6r5n9J1%n8o8KQ6Q8O1K6KMN0M4l2j11p8J2M4oJ0J0m0n8j4N9P4N0j2oM2Q
1481A447m9l8j5p0q4J7Nj4j0nJL1J8J7J3m8p6J8P9M4J3M3L6j5NK6Lm8MK3j1l3PL9K5L1l2m8
1519A349mJ2QJ8K8J0j1J8j8m2L9O5L4Pk2k3K9L3l2L9Q3J9k9n1r5j19p9j5k4j2R4P2j2o3PO5
1555A378K0K3L9l2r6k0R5R3P0kr5q2j4j0L3L5K4j7j3J1J5M1M8j7o0m6rK3Pj7k9Nk0n4n5J1
1591A283P1Q5J2m8nJ5j6kL9K1N0P8j3r5o7Q1J07J6q4j48q3LLk9m8l3lj2qM3O7O2Mm1o1l2k0
1628A192l2K4O5N9J5j5j1j4j7MRqmN2L2k5l3PMk6OR1R2K2K8M0L9Qn9j25r8jJ11J07P6K9j8
1665A626o1o8j8p2j08m0J6j4k4j1j4jQl5j3L8Mo3p7l8R1J53Q2M0j3j00j4Q6N9K4j3k0m2L9
1699A407O0k2%K8j8k4m1o4k4N5J21O3p0r7r6MJ08P8J9OK0O6M7j06j66l0M3Jk7k6m5j6op0o4
1734A114k3M0J29J30N9l9p8l7J9K1l4p5j9J4M5J7K7P3M5n5l9Kk6OJ05J14jj17j09rQO2P6J7
1768A462j3J0NJj2m9j07n9L6J0RM0M8M5J3n6n4L2L8Pk3prpj0mM5J9K1M2l4j14r0j6J0L5O4
1805A328M8J6n2l7rk7M9R2P2rr4p7J2M6Rn0j5O6J00P4M7l1j40p4K6L5M5O2K6o7p3n7k0m1o8
1840A212K6R5K6J1P3M3k1k4n3j09j23n5M3N9M2M2J5K0Ll8mK5Q7Q5%Jom1o1n6NK3l2n4k0j4
1876A225K2J1Kj6J8L1rKJ2O8J42J25Q9J0o6n0j9q6q1kL9j1l1r3j30n8k8k8K7P9O5k6l1N6R5
1911A353P0N8Q4M2n8j21j05k3J3L1M4M5L6L0L3J2o4m3Ql3l9K4O2J9j7nL0rm3m0l7k3l2MM7
1946A353J4o8r9j9O3N2Nn2o4kRk8l6KL8M5J8M7M8ol5%R0Q0j2p7p8J6R5O4j2r8j16l2o7o6K3
1983A095J00J27R0J7M3J7o2p4L4O7K4J0K6j6k9pm0J4M2Kj6j7k3o7k5k5k9RL3Nm3l9J8N0J1
2018A322K3Ko0m1l6j0Q0J21N7lqJ1lJ8L2k5j4Pl1p9o0K9K4m4j01o8L4R3M3pj5N9R7Nm6NM0
2055A451M0L9J9l8q2n0jP0P4k7n6m4p6p3ono3m2L9M5nm0MQ7J00L5o5o9K0K7j4l2o1m9LP6J03
2092A334N7k4q5q4l3K0O8P0L4n7k8K5N1N6J1j2mrN7Nk4N3M6o1q8n3J4N2pl5KR7Q9N2K8p7j53
2129A387p1m3n7kM7j1m5N7Np7m4MM0jj3M1L3J0K1Q7P1qo0q5j3M6N3K4P0R6K2kj7p1q8p0r9
2166A237r6K9R1Q0K8j1M3M4L5J4L5Ml0J1K3Ln4p4JN7ko6m0N0Q9M0jj5j7o6m4j2n4p0l0l4J8
2203A216Q0P2N0J4j3l0m5q6q2k3L1K6K7N9N8O4K0m3k4J0L2J9O3O2K0k3r4j48j07j3PN1M8l2
2237A266k2K8N8K4RN9K4k0k9l9Mk3n6j2K8j8l4Oj0o6j3O8J11N6m6q3J5J32R1J2p2m6j9k1K2
2272A384Kl0k9QRk9l2J3P6O3J9k5j5K6K2j8k1k5k7jL7M1j4o0nP6M3M2O7Klj9o4j1P1N2pq3
2310A535o9KO1L6m9n0k3j9o8l4N6P4kq0o8J2j1J8R3J07M3q4j01m3nM3L8q2j11o1QQ4J16P3
2344A439Jl3m9j3QJ4m8p5k6L7J7L6N8j4l0p0j22k0J59J42M1Jn1p9o4kL8j8n1j5KP0R1J5j7
2379A372K9L9k8l8o7o1k9j2j2l5rP2P1O5O3J8o0n9m9m1m3K7R4L0jrK5K0J9O4J6K9K8k4l3k1
2415A450L4P7J1k1OJ0PK0j0r1j40o9N8O2J5K7J3m7j8J6J5j6m1k3P4J06M6L5K8n7n1L5rj04
2449A448j32o6m3q8l8L7N1L5L5L6L6L1K0P9L6l3p3l3j4rL1K4l1o3kM1N4k9j08r4l3O0J00L6
2483A301J0K9OPK5N5j0m1k8k6K9J6k1J7J6rl3p4p6n8mkrP6J04N1P%rMR8O2qlj6k4l2n7jl3
2523A339o7o0j1K1N7P9L5%k0mK0j0k7oQKL2K8o1o2k8LJ7Mj1j0J1K9QK2N3M6K5K5M2J9l1o9
2561A448m5m9p2m1k7jO2R9P5L3J3L9Q1Nm4o7o3q1o4N5N7r%K6L2j8o4l1J9K7J0l7m1j3lL5P4
2598A420J24Q3j2o6q2r6p0krl1m1pL9QL2Kq5m9O4O9O8J4q3p4MJ1k1l5J0M3l3p2MJ18J43P0
2634A458Rl1m9j0M4J04O8q0j53n2Jk6j6m1k6K4k9n7K1K3K6O5O6M0J5J8O5Oj6m0j01r8%M7M0
2669A315K2J9om1k0k5L5N3mk7nk8m3o6o6kM9PjO8O9J9K8N%L7l1n2L5J31P8rJ1J8k5j3mn3m3
2708A435o8l4J1N2R7Q4Kq7o0nk2k0J1k1l5oOL5j1o8k9nJ5M0J2J6L6L2K1Rn2m5L6K2Om2n1N
2746A322O0P3K2j6j2J0K8j4nM6O0%q4q8l3L0K4K7M0ro7p6l7l3n0o4m5mNK9P4R0J3k8NK3jl6
2784A279p6r9k5L5J7N0J05R9N5j0p2m5l9k0L6K9J4L5L8QL2O0L1k9m2QL3M5J2m2o3n6K1K5j7
2819A432Lj9k9K0M9K3m8m4j3j0kn8o5l9k3L8O2M6kn8pO6J8J5L9L5j2p5k8K4K1J7N1J4l1QK3
2856A441JjL4Pr9j43r5RP1L5p5n6N7O0ln0p0l1M3K3l7m8l3k6J1J6J9M6Q2O5K8j5m5m9k4l2
2892A116OP8J17J13J8j2L0O0L5l5p0o3o1n6J0J3J7L7j5p3j22m5M1J17J26P9J8QQj6m6l6NJ0
2926A412k0l6n1JP6P0R4J13J4o4o8q4m2J5j2l0J0j0K5N0j0n5n5OL5Mk2k5M4K9nN%lmN2P9P2
2964A610M5J8j6J7J9l7r8j48j00k7j1o6j4J9J8j6J0R2J00L8j6l9q0r4p1p4m3M9J06P1nJ9J2
2997A288o9q4K5J49R2o8q4JK9N8K6n6nL8j7k5K0L0kk4jK4N5Q5N9n0j18p9m7n5JN3N3J1Qk1
3033A300k3J8J3J5P0N7j6k2Mj9q5o1%R2J03O9P0kn5K6N9q1j35m6J3moM5K8l0o1n4j5L8J15
3068A420J02k0j16j41j09m9j1K8O5P7P5K8m5o2j0N1O2J8q9r3LM3OOL8J0k3o7j06o2J5OK5l5
3102A040p3J2P9J04J03J19Q9J3n3p2q2j22j11l0O4N0N5O0J6n9j02q4k1K6M3R0R7N0k5l6k2
3133A218Kqm2l1k5J8O8N9kl2n9p1N4P9j1o8p3RQ4J19M7kJ4O6Q1L7K1KJ1O0J02O0n7j17p5o5
3169A473q7j6J4n1p7q8n3N2P7J6PJL8K6K5L0J9j0l5q2n8n0J5P9O1N8J6j1j7J0m2q9p7j6N3
3204A211L5m3o0J4P4N8om5l0oM3M7k3J2O0j8r6l8N5P8N2K4J0l1j1L5j4n2p5n6k4pkN1O6Q2
3240A370k2o1K9L2M6L0J0qjQk3m1l5pj0jL2ol4j0K4Ql2l0L4P1L4j0m3lN3mo9m3p1l1J0M8Q9
3279A333M1j3m0n5k8qk1k0j8lOj6j2QJ8M9J4k2j4P9R0L4Rj4RL2j4l6J0L4m2p8oMLJ6J8M4K9
3318A420J7p8j65j04jO4O7M9k3o2o0m6M2J10O6K2Jm4%M9P0Q0K3j1J6M8K6o0j17p5K0O7M0j1
3352A440om0qK7n5n2J9P1N3J0M2Q8L8n8r1j6k7q5r8p6L2P4M7Kp7m8L3J9K5j8q9p4n5%M8O7
3388A162L3k3jO9J32J31M7l9n0j2M4K6L7M8M2K7o0o1mNk4%M0k1n0n0l3%J4N6M2j2ro9l5M5
3424A447J8k5l8j07j37m3kn1l8mj9n3k7P9J36R0M2M7L0kJ9K2K3K7J2k3JNp1r1m4Ll5lM8Rj4
3461A231L7Jl4o9l3K2K2N1N6K3J6qm9PO0R8P6Oq7j07l2k5j2nK6P8O7K1m1m5r6q7mJ5J1L5K9
3498A254J1K5L4N4Qj8n0o1r5r1q5KJ10J03K9m6k5%K1L6K2K9N4K1r3j17JP6O7RQL1K1PN1K9
3534A432j6Jj6r9m9J9O3L4O8J04L6on2q8j03o5k1K7P5N6O7J5n8J5N4K8mk2j2m3m3R1J51M3
3568A682j4n8j05n6on1o1j3K9N6L2llL2J2L6N5km7p3j12j32j05p8m8j8K7O0N4Q0J16J11Q2
3601A479M6j8ML3ll9o4n3l4pJ2M9M3k3o0oM8Pk9l3kk1k3j5k3RM6O8M9l9k3qn2k6K0j5r3r0
3639A114n4n5j9M1O1O4K6K8M6M6K4J8j9j3op7m9RRN2R0O0J8m0p5k2J4Q1Q6K1L1lp6o5Lj5o3
3676A291n3k6j9M5Q0lm0n2l2j0p3j29r3l4P7J87J58M9J9K5L3N8O3n6j04M7N5n7r1o2k2O1J47
3709A439R6Ml0rrn1m7Kmp4r6l6O2J17N6m9m8k3l2p6l6M8P4J2J3O1J6n9o1oL7Ln3m0j0j1OM0
3747A226N4Q4P5RLj6m3l0%L5Qn6m3J8Q9Q9Rm1o8p2QP6K1J0L6jrk7m5k3n3l1K4L2Q5R6J8m5
3785A502Kj3l0k3l8mKK8M9J3k5n2m3j3K3M3j0k5l4mO0K9l3o9j06p4K0P6J7j3J8K3pl3J0M5
3821A311JM7N1N2P9Jl2qJJj2Pl5j02q0l8o0o6m7k8O8K03J38rr4j10p2m8j4N0N9J1k4J9N1J5
3857A286l5n1l8j1L6J25Q1J8k5JL0mk5k2m3j2P5Q1J8m9Mj0nN1N4o2j51o8R2J21J2q5l1J4K2
3892A394j3o6m6MM2K8O5P5N1j7r9n5L8O2L3Pk4k5m4p4j4qn0l7K5k3p5n5M2P9O4P3P6Rk8K6
3928A440L6K8Q2M7q5j59j07k4LJ1J7kK4N4M9O7N2m7p4j5n3r2k7L5K7m1q4o2j5K2qL0N3M4J7
3963A243L5N4L0qn2j04n2P1J43J06Po8r7j09m7K6O0J08J11K2q9j01l0Nj6njj3J8M1M4k0qM8
3997A352O6K5j9m7n8o0p0m5L5J7%K2J6j6n0j8M0N0P5J20J28P6k4n4l6l4o1n3JL0K7j9n2j5
4031A349J7l4k4N6L6m5n9K4K7o1j9J1l7l5l7KK7k3l3J0L4M5L2J4Pj8%N1J9o5p8n3l9J1L4O5
4067A211R5O3nj27j53o1K2K9M2O7M2%K7M2J3o0q9k9J0M3N6Ll0j7oMk2k3K8K7O9R0P1L8M2L5
4103A547l3q5j01q2mK2QJn3j8K5nN7R6L6jm0k0j5n1l5Jj8l4OK7m9r8LJ38J34R1Oo5q3q9q1
4140A138QJ03M3ON0L5nJ8L8N3L2Jj8o2p2l0L1N4kq7o5J2QNN6K4j7p7o6K3L0mkj7l8OM0L9l7
4179A254n5l6k9j0L%M0R5Q6J3k0Rj6o6%Lo4k7L4K0l5J6O1N4O6K2qk3q3j14k3K3oL5M6mL9J17
4217A417Q3j7k6NK8M4%Nj4p6n4R0J39L7j1m3q2m4qJ4m4o4J2K3k4m0m7j4N0O6M6n9j24m1O4
4252A291J9p9q7j8mk1N0M9LLk4p4l9L9M2N4P9K2p1r6q9k0N5Q7Q7M2M0M5Q9P0lq1q5L3K6l0
4288A404p9j01j08r4%J51J37O2J4ln7p5k4J2L5M3M6L1j9PK1J9J7n2n3L5N6pqK6L1%q6j13l0
4323A238N7L1J8Q1K6n5o3J3Nl9j7QoqJ6J2KlN3P7k1m7n2p1o4k5J4K7L4K%M9R5P6N0l0j51o7
4361A265N1L8m0m9k8L5J11R7J2l4q4j11r7lN3O3Q6M0%K5K8m6n8Jrn5o6j2M6Q4M4L1P4P1pp7
4397A479p2n6r7p5J9mK8L7J5L7J08M6o2m7rQrm2l0P2J20M3P%q5r2J2mm8j6M5L1QKL3K3lJ5
4435A437j0k7l2K0J7n1m0O4J03M4l5k3N5R1N0m0n8p4p4J8M9j6m1o9j01q7l5L9L0l4l2L1K5
4468A194J1N6M7M6N5L2%m1l8J3O9Kr1n4LJ1K5k9q2n3j2NM5Q1O0M6ok9k6m4J0O8ko3J1Q3P0
4505A473N9K6K1j3j21r6k2M0K3k2k9pj7Nl6QQ4O0J1J1M3jo6m5k0l8Kk9p1o2l0P9J10K7nM8
4541A400kq3oQ6M7j3n2k6j6m3j4N4Q5N0%k3n3nL4K0j7m6q9q3oN5J11O7L6L0l5mL3J1Kk8l7
4578A440l8p7n3q3m5N6K3K9J13O7J7n0p7n3k0K8M9M9M5LK8jm6k5n4p8J1L9P5O0k6p9k7M1M5
4613A386L4J5J9N8Q8L6m2m6j1PJ9L0J5K9k6o7m5n1o5q9o6J7O9P6j1n0Nk4KKj1Ll2j2L8Rl0
4650A279m7rK7L4j0rL6O1j5m3O9R5L5K4m8j03l6K1M1O5j0r5j41j16j6K8K9K1Lk6n9K0J30M3
4684A278l0k9NN3J2m2n6K0P2Q7N4j6nK7O6Q4M1l8r6q4o7k5q2j10J3J40J08nj9l8k8j5j1QK7
4719A299L2J8M7N1K7J8Mj0k9m3l4m0p7j00k6P2N4K4M8K6j7o0l2L2O1po6l2rj7l7jk8J1J80
4754A339J46k0p1n4jL2K3j6l8JP0J08O8j6r3q9m7pK2K6k2%mrj5l6j9k5k6ML0J02P0qk2o8l5
4791A300N7K0m6k9l8k1L0K7k3q6n4%jm2j7N7R3Q8M8PL7K7K8L1n1q3n8RK3RL7L0O2Q7P2o3j28
4828A439j07oqr4o4jN2Q2L6k4j9qk9l1p7l6j4J1N6N2O2L2rk1k1J8Q1O7J5l6q6l1Pj0l9j9j5
4865A205LN4N3K7RK0N4O8L9n1p6l1k4lJ9M1J2m2p2n0Nr%QL4O6L6K4N9N4jk9p8r9l2L7J7k8
4903A319l5M0L2J0on1j14j75q9M6R8N7j9j6%J7P7Q0M0j2M0O0N4J1j7r7j04l9l7jO4J00O9M3
4937A445L7Qk4qJ7%oKjK6M3L7lk6o4q0n5j6rMM7L4K9J07J40O9l0j17j75j36j00l2J1j7j9k
4973A136L0J8pJj0j0l5MN5N5P3K9o2j0L0l1q6p2j1M3N6j0k4J8j3q2j3Q1O4L8m6p6PP9N6K0
5009A295m3l4J0J1L7M3P2M4pj9n1o5k3ml2m2n3n9j7J4J7pN4R9J07Mq9n0j8k1J8%MM5N3Rk5
5046A277J3qm8oO4P7O5J4k3n9o3k8M4P1K3k1L0N5l9q6l2kn5r4n7n6o3J3J00N3J1K8oK8J1n5
5082A176nL9N0L5j2k4OJ9O3R3N0k2l0L4Q1K1m4k3J2n8q6k8mJ5j1m9m1j6m0k4kK0pKL3mJ0O9
5120A298N3n3p9j1j5nN5N5K0N4J13N1rMmk8k0KJ1K6J6q2j43l6OJK4Ql0l6pN7O2n2r8l7L%O5
5159A239J54J13L7mm9l9J2K9l0n3n2n7k6Pl7p4n0j2K6L0M4L5M0L0j0m4l3%kJ6M9P4O4pq9p0
5195A261k9J1K4O6Q2M7J3J9j3q6q5n5J4M2l2o5k7M6O8L5M3Qk6m3m8k2o2o1L9R5O7J8PKk4j8
5231A311L1ml9k7k3k6rPj5L2P3J04P2Jk3JOk9l8L7N6J1q0l6K0L7k1n4n0K3M0qJ5M9Nj2K5K4
5269A486k2n4o4l5L8Q1N7j3l0m9k5L5Nj9n5m6j3j4J1mqjM4Q4O6M4m4o7K0K1j7n2j6NL4j2k8
5306A343K3O8N4%l3p3r5k6M6J3n2l8j0l2m1l8ORjN6J39J01K5J0M2M9K5k5j27j63j22n3J7M9
5340A146ko9k0O5Q8M3k4j5L0L6NNj4j15j11l7KJ1P5P4N1O7M4J2oJ0J4J7Mkmj7NM6K4m0l6j9
5378A343K2K6pk6n3l8n8q5k3j1j1L6O3M6QOJ4K8ll6p4j26j14k6K6M4R1O1j1o4m9L7R0J03R6
5413A325N4l3m6l0nJ4K8O3K5l2l4J2L5J2Pn2p9J2J6n2j16j00l3L8M9JnK9P5Q4J7k6J9K2j9
5448A275j6Jq8j25n7L7Q3M3K4j1j4N3K7l6k6j8l8j2J8L9L7Q9O5N2N1Qj9j3qj0KlJ8m5m6K7
5484A364J6L8R0O2n0q6n1j07j15pO8Q8N0m7o4k0L3J00M8m2k2J1j5j3k6l6k8N8P7J8K0N9or3
5518A372j08l6k3p8n0KNL4P0Q0O7N5Jj06r1K0L8O7O6%J5N0Qm4n1m9J4N8k6k1K6N6L9l2p2p6
5554A280NP9N3l1l3j5k7m1k4M2R5P5l1j24j02jP9P2M9N0m0r7k1K4k6KLn8r9o7J3Pmok3m4j9
5591I95qLK0O3J22J41O2J4j1m1l9k0m1l7L7Q0P0L1K7J9k6J3Nr6p9O5K5k7m7j03p8k8J7J8o0
5626A086q2k0J02J23Q2N1j7k2kM0K0l8o4n8k3N6Q0L3L8L5rl9k1J2m9p3j2j1LJ9M9L6rk5J2
5661A303K3nl0l8m1j1J8KL0J0k3%N6P9K5p1o5K7N3K4J9rm3o1o3n5k4N6R1M4qJ9M3j8n8k0M6
5698A325P8Lo6l1j1k3o5k8L4K1J2J0qRP5R3L9j2N0M3l2J3J16Q4k2p5n3NK2mn8j10p3m9k2K1
5734A311OJJ9P0P5L4nm3p1m8l7o1r1j12l8N8P8l9q9Jj8OJ6J6O1N6Kk1pn2l3M5M9J1OK8O6K3
5772A273k8m9o5KO4J02P1m0m6jJlM6J15O0j8K2N2k5m2j2k5q1o8J4N5L1MNl0p4k5N9O0m0p8
5808A286o6m1l0j3K1K8M9L4Mj6m7k2K4L4k0kO4R7Pp4l3j3n2r1j00oR8Q1J4j8Prk6n6o2O3J13
5845A227M7pn1o1n4jM8K0k3JQ3J9m1l2l9n2QP3O1k2n8m3l4mQ4M9k4Lm0m3M1k2o1RJ7L9P9J70
5883A366J11j9j2J8l4n3o4o8m4K2On9m6j6k0N7J04R8N4j0k5p7j13p2J7Q3R7Q4J6k0j4l3n3
5916A281o8l1P8J17Q6P5J4p6q8j30q5mJ3lM0Q1M0j5o2n7j9k5k9o5o0k5NO3J36J36M3m4l9k5
5950A258p1j04o2M6Q9P3P3K0o0p6l5j5j6rP2J11L5l3k6NKJ4M5J0l9j11j24p0j4L2R8J24P9
5983A321jn3n9qK0J5K0J2K2K6J2L8L0m1l6l9o8r7r5p7J3J07J00L2J0L1L0Kj8o8p1l3K3J04
6017A204J02Qj1L4k5p2m0m8n6JL7M4L4j0m4l0J1K1J1L6O0J6m7j6N6P8M2k8k8k7k9m3RK2nk6
6053A241q8j24j3L4M8K6LK8P3R0R0L7m7q2l6plM0K7n2l5k7n6l0J6P2N3j0j6M8M6J9Mm1n5o5
6089A208o1j2qQL7K7J9n8p9k5j1L4J01P4n2j08MJ11O1L6mm1k7k1Qj6MP5Q4m1j04k2R9R4no9
6125A320k2J4n4j32q9R6R3K9P4L6l7o1j4N1P0O3Nj%k1k7l4j9rL7M0k5n6q0p1o2q4l3Q2L6o5
6161A050n0%K0k5J4Jo6J4Q9N7J1%%L0j3n6l9j8k3k7M2Q5M4l2mN3J6NK0K3Ln2q3p2k8lL3N4
6199A073j5PP0Q6P9K8J2L8L8M2K2k1jNj0rJ3qj7j1j9%L1QmL5K9j3J9M9n7j61j29k8N9O7K4
6236A331j5q6q1J6N7N8L2M2K6M5Q8K8J0M1Om5j9j0o0m2J1K2j3rj2j9RK4O0qj02o8jj0j3N9
6272A352Q3N5k3r2n6j7l2j6O2L7l3mL5o5r1n1l9KL5L1K5K4j7l0k6jP0O5n2j07q6l4L3L2j8
6307A051mM3O1M7N9O1K6J0j6k2L4N4J9lpk3n1m8J0N7N0J1k8L6R3M4ol9m4m7n0J9K3J3N0Pk4
6344A466l4m0j1l3m7n6k9J4M7K8j8k8J0J04R1J1j2k8l9l2loqL2L8p7j01%M7L6K7O5N6P8L4
6379A582qn1o5Okl6m8J2j1p9l9L7O4K8mrJ4rk0J3j1l7l1m7m4L0R5M8pMl1k0l7p0n1o6p0oK1
6418A045L3M8L3j2m9L5R5P6K8L5P3lo4r8j05q1%P2O3l0k3JK3O0P0R2M3k1l2o3p0l3M7Q1j5
6453A354p3j8%q2j01PJ63K07Q6J1o3j66r4N5Q1M6j8o4J8M8ok9%L3qn9r2n0j1j8K7N4J22Q8
6487A448JjMPL1L3jqo7r8n1k5m8l4k0rK2O3L6Jj7kp%MJ3lOL5J0k9J6Q9Q4Oj09j56j34p0Nk1
6528A004n2J3L9L3O8J45Q0j6K7M8J6l7l2l9j5j5k8K3J6p7p2l1J3M1O4O6L0k0m2Kj7j9l5o2
6562A119k8JK5N1J8P8J68J27m2j63j35m8pK0M0K0qpL6M9L4mo7k3P7R4L8j4oK5J7p1j02m2l3
6597A237J6M9onPL5J0K4J9p0j14l5k8k8N6M8M9M2M1M8N2j8o5j3j0ML4K1%k0l0%O0J7kL0Pm
6635A458j4k3k6m7p1m2j0k1Qnj6l8q6m7L9M5jl6k3K0O4P4Q4K6n8n4l4l4rk0j0O5P6mm6o1r9
6672A024j29k3J06J31R4L3Njl8j03p9l5J4O3J06R6K8Jk1m6j4kJ2L8K9N2K4o1j03n7M7P2M7
6705A310k2p9l0Lq0j04J0N6R2R4Op6p0K3N5O0M5j7n7K8N2K0J8l2n6PN0L3J4nk2j5K2M2m9o6
6741A260nk7o4k5j0kJ6m8l0k4k6R2J29Q1N7J2j7l6k8o8j08l3J7k7j11j10j1N3O4M1L0M5O0
6774A147K6j3k1M6R5K0k0k3j7pL8P2rn2l8J4lo3J2N6j3pJ6k8n9l1l2n1l2j5LM6Q2J2k9j9j5
6811A088P1M1l8n8l9%J3K6j1k3J2M8L9o3j10k1J00J18Q2N6K6L9J5j6m4r3r9o6oN8M0J5%M0
6845A240R5Rj17j06k1N6O1Jl5p3OJ7m4j1K8L0J9Qrm9q7J8Q1N0j8n6n6p5m5J2N2O1M6M3L1N
6881A167k8j4j6k8K9Q3J03J7p5j18m0Lj4j2J8L6N3L9%r2r9J2N5N0O1K5k0k9j6J0j4l5k6JL3
6916A119M4K8Q5N9L1N1n7j44o0L8O1L9nl7o1q2l1O4L3l3lJ2PkqNKj2o3m8LP6Q0M2j9L4N8p
6954A299OJ5n2p8j5K3k9r4r1jO6P0L4l4o1k0PM9K8NJ2Nrl9m1J1L5j4n0o3J9P9O1Nk0n5o5n6
6992I42l9jQJ2j1l4j6N2P0N6J6N2P8L9O3N4j9m4l6j3m3j19j08l0J10J72J05n1j59p9l3k8l2
7025I34n0K0O7P8M8RJ1M7M0k4l0K3R8M7j7j5J0%l4m4k3m0l7j5PO5M1pk3o0p9k9K8J8L6J0o0
7062A050o5LJ9nl8p4k3L6Q2P9K7j7k5npk1J3O8N9K7k4m3oj4k1j2J5J6qK1J5l7J7N7nm1rM7
7100A151M7mj05j25k1K1J7j6K9N7Njl7lO4M1J5J3k3o5p1lN7nm8k6M3N6K8K3rn2p0j8l3k8K0
7137I24QJ8L4J6k0k6L2Q0L4n9p6k6L4L0QM5M6Ok0q1n0M9J06K2o4o6J3M5L3J3J3J0k7o1j15
7172I28j12p7o1l6k1M4J12R5J15P6KPJ5%j9l9k4j9m1p0l6k5K2O8M7Qk5k3J3Jm9oL0J1mm5j6
7209H46L1K8L5j0m4rK3K0K2k1l4ql6m0j8j7l7l1mK2O7M7L9L8J1M0K8j6j8lj4j0qRj9j3l6k0
7247H40J3qqK7M5L9N0M4J3J0m0o2%J4j9o1m8M0P3K8MkK4P6N2l7r1m6kOo6j03r6l9O8R4N3Q
7285H93NJ4p3j16rO3Mj0qj9LL1K5L3M5O0M0n5j15m0O6R6L9Mm2q0k3L0J4pj3O4Q5N0jm2p5o2
7323H74j0k6k8k2k3j9j7K5O0L1oQqm8p1n2kJ4Mj9jK6oK1Q1R6N1K8Pp0p9j8J0j9n2n7n0J4P4
7362G21J13J17J1n7%L6Rj8l6n0m1m1k3J1K4J6J7K3nk0L1J5m5m8m4l0LRk3m0j3M4P4L0rl5l5
7399F91%lkMj6l1j8nJ4K8L5J0k0J6RLN0K5k5J8O2L2j1q6j08J0N2kp3p6K9R1Q2K5m4j6K3km3
7438G28l1j2l4n6k9K7L1nm8m3K4P5M4j6jJ0l0j0kM5N2j5l0n6k7L9L9J6L7L1rk9k4k3k3J0L3
7475F88K5O4M4mk7k3j2pj4o7q7k0L2L9J2j3qMjj9j9mJ4ll3l3pK0J5l7p9l8K1RJ9O8N7j1j6
7514E49rk4k9j3L5M7qm6m1qQOLj0l8l9nN0K9K4P5L1K8L8k9m1qlnj0nJj6n0nM8%j2K5M9J0M
7556F06K1Pk1j8J1K4nl5j4j5m1k9J2N8O5N2J8k2k7k7l1l4j1PL2M2Lm8n4mL3NlnJ0Jm0m0n6
7595D27k7LJ3P8J06L3j7k3j4rj8k7l1JL3J3l2l3mJ3J4j1k4n6n7j7rJN0R2L8l1J1P3Q4N3K5
7632G21m8q9j10o0l3n4k0jNOPL7M3M8J8nom0k9j8k2j7k9l6k4M1P0L9l1m5K1M1pm2m2k8J7K2
7670C00
##PAGE=	N=2
##DATATABLE=	(X++(I..I)), XYDATA
-57864D09J10J02l3l5k7j2j3p2l3j05j25l3O7J64J73J80J73O8mo5j08n3k5O1J30Q3L8l7j00
-57835H78r5r2j14n6MPK2Q4Q7P9M3mN8M0r5j11r3j13q7j9LJ8K2m0l8K3O3j1j3N9Q3P2P1Pj2
-57800G30q4j10q9j55j19J15J21j5r6r4N2O1k3p7r7k8P9J48M5k4O6R4J13N5R3O9J5o1n5Mk2
-57769G11kO6K7m5m4J2%j6n9q1j3R5J00Q1m3r1L5M9q3j60j64q6QK4J4J7Pl2k6J6P7J17M5l0
-57735E26p4l1p6j44j62m5O6J04R2Nk5k8K6J53J73Q1j2l3K0K3o2r1Jj9o1k1l8K6J07M9J11
-57704F41Q0j16j72j52j50j13J3J21Q5k8k5K5M4M4N2R6l0j14r2q4r7K1Q5L4M3K8n0m8k7l1
-57674H3l5L0L7nj00j56n2N9J04R8O0Nl6KK4m1n5n6n6m5o8J5R4J19Q8Q6J8j10j08j5RL5J13
-57641A41L7o4KL3L2j2j13j50j13r1j2M8M1L1M0J16J04O1J9j8m4m4r8j01m7NL9K3n1j61j02
-57610d49R0K17J47P0P5R5N9l1j26j39j50q3n0o5p2j2O7M9n3n9O8J18m1LJ54J33M2o1r4j17
-57580b15j14n3Q9J18P2J04J46O9j27j86p5n5K5J67R2j22q2N8Rm7m2L8Q1p3r2P7rj31o5n7
-57550d00m3PK0jm7j1P4Q2j1n1lR9Q8q4j72j04k9l2o6jMj8m6m4L8R9J88R2n4j33m1M8P9J19
-57516c54J19N4j6qKm0p2j1P0P8j8p5o5j38j33lJ15R6M4M%M3J1q5o2o4q6l1j3j4lJ2J1L8K1
-57481e73J7N4R0J11N8j1N9R7M7J32J14k0o9q9j04p8r0m4Rn6j03j25n3L2N3j5m8o8j01k5J33
-57450f66N8j3P7M0j0L6Oj66j56L5J33K04J54n7j47j35n2k7l1K5J55J48Q4n9q7m9j52j48o5
-57421h65M7K5O0J28J5q4j19p8Q0J27J1j13q7l0O5J26J30K4rO0L0r5j15j51l9J53J97J79N0
-57392b78n1q9j97j66r4l8KR4J00L1oJ4n4k10j45K9J10J68K43J86Q7Kjp0o9p3q4JK5L3K0j5
-57360d95OO2J10k4k23k79j26J70L39J35o0oL2j12k54j60J7J13L5M2J13K7j32o8j0o7l4m4
-57332h93r8n9P5J34J12J3r8n1K0N5J53J32r3j70RJ01K6m1l3k8mK0m8j65j46r6O5R1k9o8j26
-57301a240j99q1P8J44J70J65J53P1K8M8k5p0m3q1r2m8J2N4M0J9lk2N8J27Q5N6R4L2q4j37
-57271f91r3n6l6m5J9M8J6k5j09n1J5j11j11n2L7R6O3N5M3M6R1O5K6M0M1j6l2j18j41p8k8
-57240a092J0J26J74O2L6l2j15n9Q2K1K2k4j72r9l7J6O9P2Q3N3Q8J10rj08j39r5n9l6Q2J64
-57210h06K9j60j68q9j04p7o2l8M2R5M6L0O5O0Q1Q5j5j20j0M4l7QJ81K63J13q2j63j12q7r1
-57180a079n8o3q5p3l7O9J70J85J22N8pK1J7q7j68j24RJ05O2k6lP3J08K6l2J6l7j73j14Q4
-57150a041L4q5LO1q2p2N8O4O6Q2N7pq2m3J13J18M2M5k1p8j7k5j5N0L3k8l4L3pq4n6j34j37
-57117a189J4J07l5p1J8n4j19m8j4o7R5J79Q1R2J41Q1O7l2j15j3K5j9p2n3k7o5o1lK5K5j1
-57086a118m8r0j02L2K01K31M2r4PM9l6l0LN6L4k5m7L3R8L0jm9k4n8j81j54j13k8K7P4Q1k6
-57054a226l4JQ3R6K3l7N8N8l6r7k1Qp4o7q5K7P3J24Q9O0K3o8n6j5m9l0J9L3J2j6l8J8L8j0
-57020a116p9j03p6j06j7J84R7n0k3n0o1l6L3M9M0R6Q9k0N6J29O2o1m2N0J79J44Q9J2j01k52
-56990h84l04j58%J32Q8OML0j3p6M9Q1P4J0o6p8l0N7J39M6j88j79m1K1O1M4K3J8P1J27K4l2
-56958i44K4L3O2M6Qq4r2j19q2OL7l3j6J0K1Kq1k0J34J19K0L3pj57j03K1n3q5KQ7J70L8m6
-56925a049J3K3o1j63j60j62o1J63P9j60j33J6Q3P8N9J43J86J09q3q3N4j4QN2j6K6Q2J52J19
-56896g00K4j4m3n7n3n7j02n1m2o6L4Q0R6R6J05J5k12j79m5o3k9M7l2j09m1m0L0J63J10J46
-56866i89J20l7j56j78j72m5J31J15R9Q6r7j69j26r9l1R5J9J0OL7O2p3o3J10J12L3N0J1n8
-56837a197j27q6J2lM6o9J0J80K4j24j64j08P3J87k9j42N9J07O5Ook5m1o0j39r4l5n0nJ52
-56807a583K12J16j46r9L2jMM4Q9M3J8o4j06R2J03oj24LR6J27N2q4m2n9p0m2O3J01N3M8K0
-56776a110K2m3j18O3J55K8k2k5p1J7O5ln1o0j1n6l1J69J37n5p6k1k5J3k4j62q4L7N2J6j9
-56745a293J5On9j10l6oj12mJ29L4k4L6Q0O9Q3M7Qk0m9qNqL8N0QQ0n5j36j18j29j54j26j14
-56712a873j3J49K28K32Q6Rj6j00j76j26j4J09J76O7l7p9p3N9Q7P5R9M9k7N3J05P9nj51k23
-56683a251o4O7J16Mj56j02J20J00no6r9p4kN1R6Q4j6j87j26P0Q5J2M4K6j9JMk9j23j68r2
-56652a699m1O1K59K32J69J16k8j16j18p8j45j22k5J2j8j07j27J2J23J23P6P0O2R4L7p6p6
-56625a330j14k17j31R5K66K49O8m7k8M4M0p7j28l6O0L0M5P4J16J30M8j00l16k88n3M4J21
-56598a435J12m4l1PM3R8N3JK6j8QJ9kj14K8Rk7jr1j18k9J64J42j5j36m8O3P5R5P8l2n1j6
-56565a187L6Nn6l2n6l4O9N2O7R3Kj27o3k8OJ23J14L2j10k74k32j7J31J21N7Mo4m3o1q8k9
-56534a589J29Q3Q9Q8K2K8P8J9r2j10o6M0J85K25J73Q6r4j96p7mP7Kj01K4J5lp3j14QL8J1
-56503a099j2m2r0k03q7M2JL1J9R2J72R9nm4J3k5j13j17k7Q9J05J50K02J54N7q5j02j50o0
-56474a035O7R6J08j01j78r6r7m8n5o7j05M1J23Q3O5M8p7j61p4J8K1n2n8Q3J49J70N1j08j60
-56445a349j07m2j08n7J01J51O8N4rq1j8n3j90k5L7l3k5PM2N3K8J5l5lJ77J23o4j37L1J45
-56415a304N5P6J53J37N7O3J20J8j28j95q4l3k1Q5J12L8j33k93k61j60p2J08J21J61R3j02
-56389a389r6O9J51J10K8K1J06N4j1n7m0l6l1KpK4%Oo7j92j12n4n6o0%J06J34Q4K2O1R6N6
-56357a078M2N7L3j0p3p7j37j31p8j64j31j1J62J68P0P4P3m2k2P0P3l7j32p7nj8K3qn0KM4
-56326a390K8Q6Q1L2O1R8n8j35pO3N8j35j93m2%l1K8Q7M8J32J64o6j66j03m3j9J13J31K4R9
-56296a055K2q4m2Pn1p8%l3n6NJ14K40K40J29m9k68l36k65j00j4l3l6M5J56J13L5P1J58J00
-56267a065j49k20j45n2M6J33M4n1J01J73R3Ql6Kk8n9M6J67P8q4j80j94p7M1K0K1qKJ17K9
-56237a227j11j0O4k1r2r0PN7R7M8k6J0n6k7J77K27K17n5l23k76j02R9J01l8LR5pj08k5oJ8
-56206a380P2J6k2mJ8p2m3lN9P4Kq5k07j09n6o6O9J69J30Lo7q6k2o6j73j23N2J58N6o4J10
-56175a660P0p1p0PP4J44O4K1RN4K01P6o1j06p9k9o8m5O3R5N7m3o4L3J00O9Ok1RK3L3M0p4
-56142a143k58k75j39l0J8J9O7J02L9n5kJ5R3R1K4O1LJ1M4K4M7On4k9j4J12K47l4l39k57l4
-56111a640J59J92N7n6q5q0q7l5L4L2J19P4l5M6j9j54j2J19Q0m1n6j3L1N4on2O1P3MP6jj17
-56079a278j14q4P7J33jr5j13r8q8p3M6J14J06Kl2nP2K16J50m2j57j02P8R3k5j4N1N6k9j21
-56049a277q1kj7N7J39Q6j8Qj1ro0j17m6m5n3J2K4n5M9Q1L1K4k4Kp1k16j17J2J04L7k6J14
-56017a465Q6L7J35L1j99k13o6J03J71P1m9j5O9J19J82K20M3j42o4J19P7o3j61k80j45K7R5
-55990a277J79J57m9k2P1j1q5r5o3J5J08J30P3J0Nj08k04k13j48n1m3K2N3O8O1l4j00m2K1
-55961a572q2p2o4q1K5K00L13J85K8qLOL3j3M6Q2r8k09o1O4J3k2m4r3o5n2m5j31j82p6O2J65
-55929a745J91J16Q5J27K9o3j5M0or0m4j8J1J5p9j70j55l1k2J8J14K43K23R6j6n9r7j09o1
-55900a472m2n5m4L0j9o0K7P1P1K17K01J34O9n6j73k1J64K29N4k00l41k76j53o3On6lJ60K61
-55871a340J34M6K0Qo3j70j87j07l%oQ0J6j34j17J08K19J31J01P0n8j8O6M6J3j50j84l9O8
-55842a450J21J14m9j16kQ7R5n1k02j68o5K0Q6J18P6Q3K4n8o8k3J8k0J26K84K27Q1j03k54
-55814a069k47o3mrK8kJ20N9j4J56J73P0qj34j19j28j30p2j9K9Q4J10N5J3o2o5j3R4J21L7
-55784a009O8o9j87j22j09j5%J03P4l1k4r5j10MQ9J24K9k1m6r2q2J4J40J26J35K2l8q3j24
-55755a329M6J99K31Pj98j49j16o3n6M1J09o0q1N1K6o3j41m4J77Q4n9j18j10rj5lj5lM4n9
-55725a676k5J08J96O2j33j29J7J29P8m7m8Q2J04J6M4R2n6q6n3j25o8k7l5n9j2J47K22J44
-55697a138J14j5k33j81j1O9K4M4R7J08N3n2k01r7N1O7K9P5O5j4J0M8o8j17k9L0j40j34M6
-55668a500J84J96J34Q0J66J31p5k44j70l8J2m5%m6k9R0Kr7j09n6q4jJ59J24k0j74q6Q2P3
-55639a341K6l2r4n8J86K31J11N6Nj07j02m5r1kO3k2m9j7N0O7rl4l8m4N2J2K7Q4j9j17j22
-55608a373j27q5o2k9P9J49J25j5P6J59N2j22j26L0l2j45j54K2J18R0J2%r2k02q9O6J90J99
-55580a286J88K1mJ02P7q8j00m2j91j36K1O6Q3R1O4k6j53M2J47p9j64j44o5L4L7J06P9K7K9
-55551a264Jn5MM7J08M9k8O4R5P5O6Q0P4k4j62j97k29j94m5N6N0M2J10Q1l3o3j26j34j31L6
-55521a647K25J74J23P9N0k2l3k2j4m3q0op6j37m0J8J02R3Q2J20J87K05M3n2r8m9Mq6r5p8
-55491a073j27k46j80J9J56J98J39J58J48j1j66j84k03j32%O3Ql0j36k61j24J04J91J91J28
-55466a370O2L5P1Q9K7J7r2k39k03n6J02J43J29O7J7N0j8j37j68l1j2j04q4N4K15J91J17O3
-55438a065L7l8p2q9j39p6M3k6m6K5R7J01J74K14J07Pk00j36P0J06m9p2r9j02n4o8o8K0J46
-55409a252M5q1l2P2P3N3k2j22p7k4O1J44N0k3m5j6l0l0L1N9m4p1K6K6o7l2K9k2L4npP2Q8
-55376a139N1j9o8k3p8m2L9PP7J16rj43j56j38K1J82K40R5J8l8RQ6Lqr9j65k10j87o1RK4J47
-55344a459K43J06l7L9R1k6q9j02j22j26m6QK3J33J46J01L6K4P5nq3n0M2J48Q3r8j65l2J59
-55315i83J49j14k45k10j0J23Q5O4M7k8m7L8Q0Q5N3K7Qo1j32q6j8m2r4j78j41M6J96J80l8
-55286a246n7Q2%j7K9R3J08p6j93j22oON9P2N0J03J18P9r8k14q8O6M4rm8m2n8r9j00l5k0j3
-55254a632L6J54J64M2j7m2m2M7R5j3q1O1P7j30k06j45J7R1L8L4P3R1L6j1K1j06j18J5O2o
-55224a395n4L5M1p6k0jqJ20N9p8m6m8o7p0RJ48J05r1r6nO4J30P2l9O9J20l4j02r8KNK5J15
-55191a209K38K29M5l5m5j5m0j09m0j4n0P4R4L4o0j42j00j70j75j3Q4J17P4P7J82J97j08k29
-55163a109j27j19j14l4O3J81K09J02Q3Q3l5j28o5l4j57j52oQ2L7ML5R3J2p6o1p5m8K3M4M4
-55133a245M1N4O3K6P0J14P3j31k18k04j69o0J07K03J31o2o4P6J49P0r6j58l7o2j24q9L6J19
-55105a387K22J78J5q4M4R3l1j28j18mR4P0o5j49q6P4N6J1ml2r0J5J61K4j20j76j50k1Q7J92
-55075a309M9l1k1o1k4Q5L9o1J2J15J64J07R7L6p3r8r4q7n1m3K9Jn3N4R0k0j03n5q2m2J06
-55044a324P8R9M7P3o8j94j03j32J1J63M0l6J02J61J30lq1k6M0K1L0oj01p7QOJ3Q5J97J35
-55014g12J7m2m1o8j17j46j16N1J38k9k6P2K1N3M4o4j43k16j02M3J01M0L4J62J26l7rJ30J00
-54985g36M1n5k00j50j8N0M4l2j27k56j63J2M2j19j12R3J64L9N7J49P1Pqj6j21j64p1j5J3
-54956a581O2M9LKOR6J40N8kj00j22j4J5R5O8L0O2Pj78j39L8jm4J15J92K7p9p4k4L3N0N6M0
-54923a114r6k13r7L9K7k1j3j7k6J8k4L0K9m6j9J3oJ01J03M2j5j7N6NJ8M2M7L9L4l8o8jrM0
-54889a157J41Q4j10j99j39P6J36J37J57O6Ln3k7L9K1PP0L7k5m7p8j18j83q6q3j10K7Q5O7
-54860a262O2K7k%K1j1lM1N2p6j58r7l0K9Ln3N8J96L3o2k7j2q2j47j16oQ6J55J86J0j70k60
-54828a615k60j23J14K46K02N3j1On0K3J77J39l4n6m1o9j9n2RJ90K44J62m1j11p4j75j88n1
-54800a405Q8L2j01j75j02J2J5l7rP1M4L7M6nP0P8on2j7J63J61Q1om3L3p3j84j00l6O1N3k3
-54768a329j4O7Q6J2K8M8m4KO4K0oJ64K43J62M1p8r5j69j51r9j34j31q3m2l6nJ28K41Q7n2
-54738a075j9Kk1p6j35L2J53J5mM4n3j12j27j14l8J09L02J98q4j67j15n6M8J38J03o2j02l6
-54710a252N7K7j4K6R7J32j9j21j33k1P7M8N0K5M7P6j4j31l9J12Mk06j38m3o2l9m9m4M7L8
-54680a462M0J23N5l5j4j7m3m7PJ0qj3j16jJ36Q0m9j26R8J72m2j77l6J75R9qK3M3L7NK2Q8
-54648i81J08or5l9Kk8j29o1%r1nM2k6j1MRrQ7J05P3L0m4j4j14j71k6K8Q7O4P0J78N9j54j22
-54614a180P1P3L4J4RN1J3J9M0r3j7J7k1m2J6M3j7RK3n1q6j61r8l0O4J32K5m4j17l9J61J36
-54582a046m0k01j52K6J55J66P2rqQ2J00k8o1NJ10J31L1j31k42j65o2m8R2J51j2j08r0M1m
-54553a245o8l0M7on3J8Q3q1q2J03J03K2Q9K4j26j09M1J77J79M0j08m3p4o6J1R4nQP4L3m4
-54522i94j10p3J9J00J46K1j42j52k5M6j4O1J04L0Lp6k4l5k31j67L1P2N1J52K34J94J42k6
-54494f63k09j66QJ13M3q3j91k15j97n7K6K7K8rP8J57M8O5R3j3n2k2j0j15j07L2P0J1k1K6
-54464a305N4M6Q1qk33j51L8M9n4k3K4j3j63j03K25K81N5j5pj4m4p3J0M7j4l3OJ49J99K7J9
-54433i43J38K3j28j69l6P8j5J0Q1q9j49o0O5J07M5L1J2j04j98o6M4N0Or6j02N5J72M3j00
-54404a295o7m7n8J2Q4Q0K51K34J1j14r5k3O6Jk27j56K7N3m7o0O3j7q0L6K2M0R2j0L8N3L2
-54373a101J8q7r7j12mP0J1K9L2l4p8PQL9P1m8m6j2q8j9J08K18J94n8j80j06r7n8NL9J04j
-54341a273k9n9k4mQN0J7m3OJ68J61M1j00j49j29j62n5P1J35J14P0ql6l7n1r5j87j41N9R7
-54311a585k8J0J34J93J09k1k03j73LJ27J71K03J52K0m3n6r5j50L2R9nj17q7N1M9N6K3J5K2
-54282a094j1p4j01p3j1j16j54P8J72R3LK9Q5P9n7k13n5Q1J5pR5J47J62R2j3j49k86j64l9
-54253a486L8M1K3N9J70Q3nr2j24M7J68P3o1q1N9Q6j02r8L9Q1Q1R3K2l0N0ml1L6O2J38R8n4
-54221f21j75p7j9p0j1L6P8J8j19j06QL7J3p9p6j12l4Q8m0o3P5J69R8qj38k78k20l0J04J34
-54191a418J62J12J20J84J6j12k29k93j74J33J51o2k1K09J90k4q2lJ16R2Om2rq9p6j5pl3o7
-54162a265J0J8o5p2P8J18N8M5K6k5o8j3N4M5L7r0j45p0k6J8j1l2Q2J70pj46p5l3l2J15K5
-54131a276j91k28o8O9J11J86K15J11L1M5pn2j09j39j3O2n2J3M7L1L2j6p0q8j11j85j56j01
-54103a909o1l9K7J75K92K02J18K7j19j93j04Q3J41R3m9o1M7R9J3q4J1J07J35R5%RJ3j3Ll4
-54073i76LQ6J28K8n4j16j32p6j3M0O9j8Ql4n5M4J3J8PkOK1J1J2J5o0o1k5QR9L8o1P1J37J07
-54038g14J00L3l4l9j22k04j48o1K4oj00k6K2O8J18Q6Q9J78J86Q9l3k22j44j02j67q6K2n5
-54010a248j88j22R8J50J2q5n4J01J48j8j04r8o5J1J36J22L9l8m4J1l1j5J28J83P2o3j02j11
-53982a175kp0j44knj85j74kJ10L8J7J35K17R8m3p4J22J78M2j01j30o0k6l2k3K3R2o1j00n7
-53952a394NJ06N1j3M0M4kQ9J17r1q7K4Q6N7j25j56n1R7J08j15j74O3J32O4K7q8j25LJ85J57
-53922i66J14O2J2p8j98k54n9J09J48Q9n9r8OM6l5O3P1nn8rJ2j7j00j41L0J93J34N6J47R2
-53892f93q7k11j35M1J27O8M2o0j94j06J08N7l2l3m9k4N3N0K1j7n1m5l4m0j3j5p0J1O1K8K4
-53861a218N7jR1J20J25P2j17j82j78j90q0J4J62J64J22J28O4q4k57k05J9K2j01j05J2M6k4
-53834a524k7l7l9J8L7J0P6J32N3o8m8J9jL7K0j3j6P9O7O2J51J60J14%j44k82j84j1L5N0J32
-53803a142J69J53J00J7m3j38p1m5J4K0p0j46j19l0om4O9J59J31P6n9j48r8J1j1k9m6L2J22
-53774a172J02L0m3q6j02o2N0J19J14J00N0J6j3q7j38r7Rj5j27j04m7m7j04j22p9O0J74J11
-53746a510k4l1n0l6O6K13K37J44K5O9J13j0m2o4k24j87qM4K8O6J46J0m6M9l9j45r6k2j6J0
-53716a330j02j89k7O3K4N0Q0O2M4J66P4k1K7l3j50j38j36j25P7J60J08J29k0l2M2Q5J2o2
-53688a162n9j18q1m8M1K03K32K90K05L7o3j14j07q0p5j61r3K4l9m4j9J00M7j38m1O3L4K1
-53660a145Kj07o0J18J02O1O4O6N3o5q5m6p0r0p2q6J1R3oq4PJ6J9R5Q4K1J1k6lN3K0j09q5
-53627a243J5J5L3mq1j1P8O5K8K8O4P7Q5N5M6j9j14p0M6l9j08K3N8P5J51J45Jr0q1M1P5P6
-53595e80o7j93j86l7R4kj19o7r7m7Q1K7n8j25k46k06j56r8oP6K50K26J19Q3l1m5jl0n9l4
-53565a534j4J09J07J36J39RK7L4j8m8n2J1j9m7k9RJ7j1M8O6L1m6rM3J32J08Rm0j01j58m8
-53534a139O7L7n2k8R2J20J8j48j39m3j4l6q8p1N1J84K03L9n0rP4o1n1J60J37N2n2j03j15
-53505i65r1o1J7Q1k4j10J9Q8nj23M4J94J8J2J31J22L4j03k00l07k97r4J10J87J39Q4Q0k8
-53477a048j40j7N0P0Q1Oj01k16q8R8J55M3j43q1J19Q7k9q3j71k03j29OO3j2lJ28P2oJ41J09
-53447a242m5l1O9N4Q6Q0J25M4j48j57k14j27J2R9J29J41M9m9Ml5q9j1K1n1L4K6mJ30J35M
-53417i61j64j88KM6k8nj7n2M6N3MJ03Q3j1n6l9r7r1r5QP7N9K4Jk2m6n3MQ5J3k8K8J40J06
-53383a071N3j6o9n2j8j01j66n2O6J60K16J93Q2k4r3j53k28k15q4m2N4K10K39K05N6L2J0r7
-53355i05n4k6k9J2N3J31J05k3j34j31j41q2J64J18j17r9j13p0N7J47J00M2L1Lj11j41o9O4
-53327a218K7m7mP5J1j20o2K14K69O0j51j63p6m9m7rq3m6Q1J19P1o9k5R0N3lj10j38OR0J48
-53296a106M8n5l8nj26m2J79Nj91j19j70j14J3P0K20K44K08J54K9n9j42k16p7ll1O5J25J04
-53268a030O5j37l03k4J56J20L5K5J72J13K5K3q6j38j25j01nQ1R1O9j45k17J4J62Q2j6L6J3
-53240a045l2M0L5M1l1n9m6q6j23j7L9m4nK0L4L2k6j06p1NQ7J29P2m9N4K75K61J54Q1p0j47
-53209e98j55j74j21L4Q0O4M2j20j41r5r9j34j09J15K66K29O6n0j7n8L3J15O0m8j11q5M0K2
-53181i49l8n2j22j24r9j34j74j40p0M3J71J05q7j23M5J04J28J50M1k3N8O7R7P2JL0P9K7q5
-53152a002j22k9j2Nnj9j09q1P9O1Kj7p0%N6l1q0j17o4j9j20q7OJ37J97nj05k4K0n9j4J76
-53120a452J56k1q5o1ML2O6J50J12N2M2J0r3l1Q3mj31k6J43K10L9p9m3N3K6J5nj20j95j76
-53090a329j67p2J7j5m9JJ11J74K77K33q2j58n7o9k1O9J24k6r7J01J11l1j41j33p3N2J38J05
-53062a007J26J7pL4j2J0p0j04j41k54j87L3J15J44J14Jk2m8k2N3N7jj26j87l5J46J57J17
-53034a099P8L1K3j7K1l2j14j00J2J27Pj4J26L0q0J0J21J17j5m8O3o7j10n9l0l1p6j10n5n5
-53004a346k7J26K20J41r5j23p9m7K4M7J3k2k6k1J15J43p9j32L5N2K1Q1O4o3j28j20q4p4l2
-52975a416n7J5J27M3o1P4J30P4j5n7J6J6j34j14p3l1J0L8Q3J76J66O5L7n3r2j37k02j37q5
-52946a594m0O0J65J74Q8K5j3q2NJ19J9n9l9j2J8Q4k5q7p0r9r2q7L4J69J11o5j6L8j2L0J63
-52915a090J98P3j16l08j79L3O4j7j0J3nj4O0P8N5n1j20L0J36N8l4l7k1q0j6L8J16P1k1r2
-52885a188p0N4j3r7j32l0Q3O1R0J27J53P0j2j5m7j8J2l9j47j46j8L1K3P8J37N3q0j22nJ3
-52855a194j41r6M1K02J27j5J01o0k23j31k9j4o7j13LR8M9J04J07L3K9Jm1M2J70J13n2p7m2
-52826a075n9r5q1k6RQ2Q8N1P5J27K32J08r4j23k66k49L0Q7L6N7l4n5M4Q3J08P8Jj30j57o1
-52796a209L6j2K5O0j26k00q3M8Q0J4j22n3Q9R0n5l4O0J46J98J11QM7Q5p6r6j2Jl3l2jj6p9
-52764a141j20q2L1J49Q8o8m8m9n1on9p6n7r2j4L9M9O1P9J08Q1N2N2M8O9O6M7K2l4n3j40l34
-52732a383k63K4J29Rn4JJ66K27N4k3Nj1Q1M3k9p5j94j36k3J03K09Q6p4j20JJ4m5r0o3R8K15
-52701a118O7n1m8J8kn0p2NJ21J09J05L5j36j76m3m9j24l3J52L41K05M9r4j68qJ27K9p9p1
-52672i59k9k0q6j21q1K3P4J1m7K5M6K6J0q9q4r0o1L0N8L8r7r6j5Kl9J3j5p5p6r8j4J60J58
-52639a518M7j07j46N5K79K31P4n3j29o8o5J8L3j15p6j36q6P0J80J47J02J72Q6j8M9L9p0p9
-52611a084k0k5K6Q4J0o1J7L4p3m3J06J66L9n6k2L0O3l0r8%Om3K1l5m8L7K1J1j5k9l6qQ9J72
-52577g94P2m0j28k03o1L1rl1Mj9k9K1lk9Q7Q1n8q6j10j30O1K37J91J63L5p0o0m8m8K8J0l7
-52545i72j04q9K9R2N9m3j14k6o8j68j06M5J93K20J54K1l6K1J5j5L1L3j6l0j9k1N8J77J83
-52516d96J52l3k08j61j21j71k08j11K09J49j10j53j31j4R3P4l5l9K3P1P8o7j06j6l5r4m7
-52489a507N5O4J03J50N3m6r8q4N6J21J16O8POr9j28p0j0mo4nJ14R6j7q7p7n1q5L4J14Mpn0
-52456a328n4N4Q9P5J03J89J94j8k57j41N6Q8N0O6K8P6K4k13k64q0k9K0J17O2O3L7j0r5m9
-52427a147J01J19QJ5R7m9j94m9O1N5M5nJ8O8J07p2k19j29J8J32Q6rp2j09j75k35j12J15L53
-52398a178L45J18j09k00k52k63k3J40J26J09K16J92L4j59j70m0j9j00q1J26K00O5o7j58j36
-52373a284j25k20k11P8K36J13R0L2p4k0J01nr6m4N8Q5R6J21P3j2J1k8r3j36j71o4P1J17K1
-52344a280j04o5j4L8N2k3J7P9J32R7M2J8lj5j7mr6r8k2l4KJ82J94L5r5j61j61J3P9m0j19
-52313a371j36j41q0J16K86J89n7k28j62J48K36Kp5l0rJ6L7mJ23J23Oj89l74j99J15K34J00
-52286a324LJ04K46J45j23j29j21p4rj68j33N0J12J24R4J30J79Q5l9j5r0j26k8J11R2j7oj4
-52258i41m4k6J9rn6J3M5K4k9n4l2LJ3j51k01oK7J9M8P5J40J49R5n1p4lO1m3j71j90j18n8
-52226a526o9n7R0K22K44J66M0Q9J73J8j43k56k28qJ61J61J21K2p0l6j9P7J11J3r1k11k52
-52199a258k10m5J13O2j4M5L7M7J55K46J44o8j21r4r1o2L0P4K1r7n6l0j59j22Q6J30R7K15
-52171i25J68o2j41p3m1j06m7L5m6K1Q0O0P7P1R6O3j23j40n3n2q7p0J9J22J26O1p9n3R%mo1
-52139a155nM6J09M1j0K1L2Q7nr4o5k1j7l0Q0M7k3K6J0l7r0p3m0rm0l0n3n8m2J03J52L6j21
-52106a228j88j07M3Q2J92R8L3L4k3q3p3j7Lj6M3J78J33K9K6oo8JLj38j41q4m1J15J30M6k7
-52075a051QqJ56K77Q7nmn1KL7O4p4l74l78r8J25J78N3j04j12n3p8n8k1m4mJ6J6J01Q5rK9
-52043a292P4k3j55MK08J33l6k17r3Q1J0m3O8J43J13N0kp6j39k23p0O4J77K74J99J2p6q4%
-52014i19J5ML6n1j61j29rJ07N2n9M3R4n4q0l6k0k9j79j17RJ57J58j2j26q1K9J58K27K10Q
-51984g55j43j52j10j1m3k8O0J09L3J9o6j31p9PJ2j11j75p6j8%P2R7J93K66J21n9k02k14j18
-51955a502K0K1M3J20J95K68J49j1j08j51p4j6J3jL9jj36m1N9k6l6O0l1q5J15O6m8K0J2L8
-51925a029J73J97Oo7o4p5j04p6n7j02r4K9J46Q1o5n9Q7J15O9N0Jpkj03m0Q7P6q0j88r2K8
-51894a159N5N0M8o7q8p7l3J44J83J14L4n0n6l5r3J9P4q7j05K5N7r7j41n5k3L4J43K6q3j28
-51864a371r7K9K20K09P6j14k22m8J11R0L2O2J17K3Jm2j27j40o6O4J36R5J20J62k2j83j89
-51837a074n6Nk8M2J64J43Q1n4p9R1l1j70k0Lr0p4j5J22J62L3j18j56q5K0J5QJ0%Jn4j50j62
-51805a516k1J17J05N1M8P9J59Q0j02k07p4Oq3k01k08o9M8K9l3%J69P0k1J3M0J30J50J37K16
-51776h88J37l7p6k4P7K03K68J77Oj08j63j84k67k45j47j3J03J07p2j11j5K1K9N0R7M5L2k9
-51748a027j33r7j8J1j4q6L0K18R9q5j46j35Kkl9o1l7P7J20J90j2j25j6n7r8M9Q4P1M7q9j9
-51717a298O5Pj07m7K0R7J53Q8q1k10l4J67N8n5r8n1J11J99L7j15KJ91J45o7r3n8n2r2j01
-51688a219j4N3O9qo6j00pJ22J24L1Lo1j5L0o1j49j68m7J11J11Lj0p4k06k01K6J92O9o5k6
-51658a553mr7p5L8Q0J19K30K74Q4j5J0r9j60k6J19J03kn5m0r3K6Q3P9R4l1m2M8l2p1K9J21
-51627h58J35Q5r7k16j33k1K3L6K1J2k3j9om4r0n2L0R5N7j8l0KK2J7L4J32Q8l7J5Mk03j87
-51595a226M9M3M9K6J4j17k44j36N3O5N3J70Q8j02o4Q0O4R2k0j00J06L04K17J8j32j26j23
-51568h99m9j6l9MK6q3p9kN6Km3k2oj09j42j08%J37J66J68J00N2Q8q5j21m1p7r8J7J03R2N9
-51536i49n1k8oM2J31O6j34k45j40j39j12J42J98K9P6Q7oo9j05nqm2N0K06J24j16j38l7O9
-51507a110J07J01Pn0kJ7O3l6j26j07nmn8m8l1j6o0p4N0J52R0j8j4l1k14k07N2Q5k7j6J17
-51476a413J69J41P7P8R6K8m9j01j05o0r3m5K7J15J26R3K3q6o0M2J34O9K2n0k24j64L7J19
-51448a054Kj0J4L9n2k05j57K6P0M1J7L9O1m0m4k7kl3j21M5J64Qk9lN3J26Q5J2M8Q5O6n2j10
-51415i38j00j6Q1L9l8p4k2l8p1n7j04j39o3m2JJ33J27j00r7O9K2P4J75O6n1j5Q0Lj01%j11
-51384a307k50j62P4K75K26J10M2Mj7j0o2q2m2J95K47O6j30k11j65j06N6J53Mp4q3n8J9M1
-51356a247o7q4N2L5l1j1oM3K46J17LJ6q7j86k62j91o4J5M1M9M4P3n0r2R7J80K17J62P9%p2
-51325i81q5m7Q3Q7L8J0l0j6m6j12j5J48K10J09q1j16m2N1P7J9K4oj23j67j7J31J24R4m5r4
-51295h18p4l5L3M6o3j33j54j26o7l0m4m3K4J30J70Q2j9M8Q3J3r5p2n0j12j64q7L9M2O1P6
-51265a339L0Lp9j58k0Q1N0o6k9%n9j5m9p6J05J10j5p1K9J13N7n1p1N8J91J76J23L0j1j1L
-51234i61J04K00K3j31j79k23j73j47n3Q6L8J7K3J19J79Qj70r1J60J03n5j32l1Qk3R8J59P9
-51206i65O7J77J18j0j01j18q6n4j19p0k7J5J13R2k6n7p7j3R8P0M6p8k68j62m1l5Q8R1m5Q8
-51176a289K13J42J00qj16j7J58N2j58j38n7L1n4o9q0j14o7l2m4%Q0J50Q3kK7O8L0K8K9o5
-51146a119QJ77J53n9j48k7O1O8N2m2j62j33l8m2J8K2r7j34j20j23M6K04J76Q7M8M6j4j9r4
-51117a205j73j55q7O3J37J60J10O9K5j10k3j3m9n5PM3J03J28J43Q5Qp1m9Q7P9l5j03j54j26
-51088a161R0J57NQL3M6J10J42N8j13k45j65l3n1O2J02J4Mj8m8RR3Q6q6k6J49Q8P5N0q7j67
-51057h19j18m1r3j69r2m5q4KM3l5L8N4j6N0J90J59J45K3q5j53j61qJ19jr2Q4O0M2L5r7q6
-51026a151O0J29Q6J1J1k2j2o2j5Ql4rJ4p9j79m7J35K09R9j28j89n7O5PK4L4L7L8J0O6J24
-50995h17Ok4l4j09o2P3R9k4k08j68lN0P4K6q5j04j1k2j13p9P7R3P6kj20j24j4J09R1l9j00
-50964a488M8J19N0N8J09O9M2P4J47J45m3k00k55r4P0Q4N5l5m0O9L8R%m5K8Q0J33N0j9K7m5
-50933g60l1m8KJ17N4o2j35j03m1pk3j17j83r9O5J10P2J68J15n9n8N7L9j5k8p4j08r5n6M8
-50903a255Mo1j17N8J54R8J75R7j50k71j69qP4K9J14J75O6P5J01O4o7j06q5o5m5Q6K27J22
-50875f80L7k5k6O0o6j38j59p1j0j9L7P4P1K4j6P6R4p4j50o5p7j18m6q6r4j18j98j55J21K51
-50845a546N4O3P2M0M5Pj4K0J14J24rm6k3j3m0n2K8J47P8r2j34r3n0L0m1j17J4N7NL8j1mj
-50812a350K6J03P7k7j17q9j1P1J05k1j47K2J63Q3k4l1L8J5M5o2k00m9jN9J26J45Q2N9N4l0
-50782h86p3m3n9j02p2KK4M5m6r1k6M2O3J31J6j17m5O7R9J21K09N7j01j19j50p1K9l4j09K9
-50752a210J41K6n8p6m1K7R4J36J25L9j26j07O5J19L7n8n3r4KL7r2j08l0LJ55K09J44O0Q5
-50723e49J37K2L2kj59k16j65j08r4n4P5K10J15j09k08r2O2J21J34J35Q6O2q2j53q1m9o4q5
-50695a079l7N5Lpjp7o9M9P7k6r2p7K4N4Nr0m5P5O9J20J77Pj46j1J86J60M5j14k21p2J20J16
-50663h22Mj8l7l4p3q0k7L2M1m3q2N1J64J19O1Rm2Pj04j92m8P2O3l6LJ07Mo7r9j38j25q5k9
-50630a444Q4R3m4r8oJ26P9J0k3m2N6N5jl4q8j23N2K08K5rmNno4jj4j31o5J72K18K09O3p5
-50597h16n8k3M2K4m3K7J95J49l7k03k10o0Q0o3j50l0l5L3O4l0m9o8p6L9N3p5l1J23Q6R1R2
-50566i59p0j83j09RL6N6J1O9J61O6oj0O8Q1P0mMQ6K9j76j16L1nk4o4p9o5k0On6j53o8k8K8
-50532a384J24O3n0M0J48J04O0M6%j27j69M4J72J38qk09l20k36p2P9J20nK3R8K34J76L7k0
-50504h94K8P8R8L6j68k12r2Q5Q6j2J9J8j12j51J9J47P1M0k6j97k26o6j0k4PJ09J69J37j0
-50475a053r0n5J9P7N4J2Q9J02j00j79m9M0M0m2J6Ql2Q3M4j59j09K0K1R5J80N7p7o5k4n9j11
-50444a247m1J45K05J93L7j40k16n3J85K44Q8q0j52n8q3j98j61k7N3R2J8j3L2N2j04p1Q2J08
-50416a110J29J48J1j09j38q7k8j3O0J06J68J49J40M0p1j87k55k67j97k2R3J00rj15q8P6P9
-50389a397Q8R6nj13j42r1K0O7K6j5j4K5Q9Q6R8J07Q8M8Kk5o0q7o3P3J22P0M0n5j90j99o4
-50358a375J34J84J56J12M9J1m3p4q6k8J9L5P7Rj29j12%M6J2KK7p3o5LRo1j2Oo1j9J2n0r0
-50325a375j07N6K12J81O0K1L8K4o3j29o3J44N9l3N0J17N4l3j15j30p4PJ08J19m1j55j25j03
-50297a296j4J9R7N6j22j35mj8j41k17j8J87J66J66J60J25O3k9k3J37K68J41P0l6j50j61p9
-50270g88O8P2j41j88m3m8j5K7n4j6m4r1o2j4J90J95Q4M0J5K2j36j99j45l4O0K5j64k01j57
-50241a742nJ30J41J40M3N5J14J74J25j05j51l0P8Q1l0kO7N6K6P5J9pJ1j4l7n7J5M9O2N8p
-50210f68j32j81j25p0o5N3N7J9j11j44j3J49J78P2m1om5o4K3J26J48k6p7o3l3Q2J22%q9j59
-50180a083j42q6L5P9l3l9M1N0P1kKL1N3%j12K7J03j3p4j37j37l8O5N5P7Q7jo1q6r0l8K1N1
-50147a324J4J1O5J08J8q0j6J29J04m7j98k02qJ90K08J69J31Q7M6L7k6j23r5j40q5L2oj8j
-50118a020J5J4l9r1j00j37q6m5k6OM4J41K9j77j64LK8O9R3l8p1LR0K31K57Mk33j50p6j05
-50088a531PJ16R6M2J00J65J20rkJ3q2l8O8L2j6o8j31n1Jj3P2R8LM4J08J8q3n5M4J7p4k2l8
-50055a049o4pJ15J91J69O2L4N9o0j94j77j23J4J03L6R9K6qj6m7k08k00q3R0K17J23lo6QQ3
-50025h76J04o2j48m9J0R8N6k1j6j5P7J33J11m6j12p8K5r4k68j49N6Q9J5Qj6j8pp4j77r0L
-49994a531J01J16m5j36nJ8k2P1J29J28Q9j01j53P9K50J23q2l1K6o7j27j34l6J05J09O1M3
-49967a022K1o6n8O1J5j01m0P1J77L00K17k7j71k45j67j21l4J21R3Q8O1jJ1m5l9j2j1J50J19
-49938f55m1j1J02R2N7j1o3j64j60m6p9j20j8M0R3J60J33m0j81q7MO6M2m3j74k58j09O7J09
-49909a295J17J28N1m0j07j22r8q2j05k4Q8O8N7N2N9M5kM4J10M4POL0J7m7m6ML4R1J21O4Q
-49877g23j05p8l0o7q0k9K7P0J36M1j52j97j68j31m3J24K08J56N7r2j30m3K5M7J37K21J70
-49850f49n2n6R3pj41j38L8J47m6j21j57p8K12K62R8lp2j17j34j93j10k2L3K6N3M0K3M9K0
-49821a002R4Mj04n2o1q4O9J13o9j37o3oO7N8M0L7o6o4m7j22j11P5J24Q7j9r2p8n9m4k9J43
-49790a398J21R1J36J19J1j6Q9O3m8r3q2j8k0r4j7J48J41M0j18k7J38Q5m9j57p2K1qM8R9l
-49760h70j11j17j16j08q8o7O8J92J80J30Q5O5Mr8q5p6l8J4K1k2j41j94k9M1Q4J29N2QQ0l7
-49730a044j57L0J32J41P8j9k8j11j15ro8r8n8j0N2J09Q9N0L7P8J08L3K8q8j08o1p9pN5L6
-49700a004o6j31j14l1J19J70J16M8r5j83j2J28J15Nj9l5m7j20j44L6J65O1j4p5m2J57P5j44
-49672a081j38K2Q4J07J31J12J6r0j06n3L3l9j14j59p5Q4K01K45J29p%j09k03nJ60J40Q4R2
-49644e39P9M0j05j83r3L0j7o0%L7n5m4k4n1P5M5p0r1J7O8n4r9L2O7J1J6L5L7M6k1j84j48
-49612a203p0n0K2N7Q4J27L8p2l5Q6L7l0k0k5%K4q0o6rN8R6k7j33j1K7j08p7l2nll2O8k3k0
-49578a407J57J31Q7O9J6N8J9k6P5J35k4j48n7j00J2N9j06o2k9N1N2K3O0J27N6p6J6M8m5q6
-49548i15j18q3qJR0J40j00j65l7R8R7j27k09r5J7j9N7J16R9P2O5n6j27k17j86L6K36K23N6
-49519a059RL4l7r6qJ28M4r8j8L9r3k06p3O5J9qk1J8Q1J25P7L5M3K0J55J55l0j43j61n8Oj3
-49487a069O3J33N2p0j04j25r5L6Q5O6Q7L7k5j06%J03P0Q3j9j18j28K6R4K2k6o1m2J0lkN9
-49456i67Jj30j65p6J52L54L11J50jj62k11r7J3Q8J69N4o4J0k0j47j65j11j13q0J9J26R1L
-49428i68p3n3nN8O9Kk8o3qQ6R5Kp2j71r2kJ4J3OQ9R9l1m7QL5Q8J11L6j51r5J22J58J03l9
-49394g04m6j9k6j5K7P7P1J03L5j13j88j31m9n2n7P9J27J17L5q7p2r3j60j36j27j4L0K9Mr7
-49364a452q3J46J18R5J22K8J2k7Q2J42M1j06q9J0J20K9j03j55q5Q%p5l5J60P1l2ml9KJ52
-49334i47J22K3r8q4J4J08J02r2j85j18j6P9l8j86j34J4M7j12j02m4J28K42P8L9J77J54J4
-49307h15K9L3j16j41r9j53j67J18K36Q1k6l9o4r4o2Kj0j6Q2J21J12J36Q5K6n9k04j54K3M8
-49278a087o4K4J32P0l9n7L5Q9N6L5n7j31l5R3L5j03n7J9P4J32J01pK5N0Pn7q6n9l9k4M8N4
-49246h23j9r0j3JL0Q4J02P8r9j91j08P0J04rp1j5j3M7J13m5j66q5M8Ln2L4J9k2L4J35J09
-49215h10P1O4NNM1Nn1j70k04p3N7O4K5p4j18o7n6M3J98R7l5L1J19J05J01Q8j00j79r0K6q
-49184h90j13j57j18j5J50K08Kj90j90j08o9M2R2rk7P7J34J34P2P2N6j5q0q8r0JK3K5L1J55
-49154h85J63Q5O3M3N6m2q1m3qj48j83RQ8L5kL0K0j34k99k40RK09J91M3J5P3J37J03l8k06
-49124i37k47r4O8K08J92qj5k8J8O6J5n2j53j16l0N4Q4J56J46n1j35o7n6j54j61pK2J37J71
-49095i74Q2M9N5Mm6J2l9j94k31p6J35K60J64K7P0J03l0n2o7j73k05k09k09j77%J59J87J83
-49067a192N7j44k14j17P2J90K63J60O2L1pOj8k8K1j9m0%L5l1r6p5k8P1J41Q7KRq4n3mNJ08
-49034h30P4l0j58k54k05j7l3j44m6J29K18J18Ln2l7rK8P6P4j4L6J32J89J54m6jM8P0M7j00
-49004e80j30j03J9J01l8j61k18k03j28L3K85K33Kq8o9j5RJ6j9J1M7N6J37L6j27j30j57j39
-48976a320o3O3J52Qj08J4Q9J25J48R1l7r2j08k6J57J53Q4K00J19o4j57k31j74j38j5O8L3
-48949a029j02j32o6L5R4J14J08Q5K0qRO5J07O5n7j59n6K1M5R7Q4K1r1j47n1k6Pj8Qj5j9P4
-48917i17nm1M7Q0M2J07O5J5J5n1j03r7ln9j18n7j08n9M2J03J07J7n5mJ9o7r0j0N4J19R1J9
-48885i02k2k7o8j9O3J28J39n2k08j60m6l2l5K9j2j42q2P6J07J33R9P4J64P5j02l5O3J01M4
-48856f49j37j36o6K0M8o1k6J17J09q4j19j05k3M9kj31j79j84j09p0l3Q7K16K65K29J19Mr8
-48828i49k78k29J5K25K04R9N7o9j60q5j04j79l6P3M8J08K20J96Ro6q8j07p6mqK1J20J36J20
-48799g87Q3M6N0k2o3p9%M6K7N9J9k8j34k03j24K2p0n7J02J24O4o4p2j6n8j25o1m0J7J12j0
-48768a242j23l8Lj6m2QR3J10L1m6M6K11J21r0j62l5J38J16M4p2j30MM6J74J78L9j2l8m2p
-48738g33M5k9o0l5n5JJ99J63QR7R1p5k13j79j25j50k3J18K1r0j23l9N7j7m0N5N2m7j06j32
-48708a364j56m0J62J43J08J31R4K5m4mL1m4LJ04J40J8j84r5P1J02o8j24pJ9p6r6o6rj11k21
-48678a558j51j29K4K26J87J24J17J19P8j03j08j14j39rJ52J21R4L2mK8O0o4n5N5PnJ1K0k3
-48649a007L7K3o7m5R1J48n0r5j05q2k9l9RP5J05M6N4P9N0n4j25OJ72J23q7o0j07j86j24k2
-48619a266Nj5p0N5J76J21qj00r6N7J62P7mj9j5lM4n1j43lO1N4N0k8j49j90m1P2J05L7r0j01
-48587a316J8R2J28K07R7oJ6J6l2j01j48j66j02N3N3K0pk9kp7o4L2J27J39L9Pm1j20j35J7
-48557a285J30N6J9Q9O8r5j51l7J05Q3l2q5j19lJ22P9k8j45j18r5k1J94K29J44L7N5K01J34
-48529d69n5p4r5l6J92J63p6j76q9m9j6J4j6qN9O8k9L3N4m3j56k98k21o4O9P1L0k0oL2O4J01
-48497a046n7l2R7J35P2r0p0N5N6q5j30k5j1q1j44j34nJ37K53J78L9Mp1M0P3m0k0Q1R6n0j18
-48466h93n6j47j19J04K18J04j14r2N9Q5Q7Qn3J3l1r0j07j38j5O3j0j0K7n5k5L7M9M1j6o1
-48436a137p8R7J27L0l0qm7mj0K0J06J32J13jl9O4M9k8l4j13j67j22j03o0PJ20J90J86M9r6
-48406g87p3o0m3K8j2q5m0O4qj05q2l3OL3J37J69o0j18O6M4j30j92m7Ok5L7O2n0p2j3O6R7
-48374a220P2k3oN6J2n5m4P9R9L2N5J51J76K2p1j59j53l0O7J50J03LK3qk7O9O6M5N7L4K9r7
-48342d93j93j75j12o0K2J25J51R6J15J38lj40k23j04p7m3M5J61K02J20N2lq2p9j04j92k48
-48315a104j66PJ52K9j23j9J39J56Q8M0O3R1J22J29L9o8j69k27k28j37L2R2lo0kM4P7R3q3
-48286i96j52j6K8L5K7%j12q9Q5J32kr4r1LJ35J15o1j24l1J07P9m4k6M2J1k3K7Kj37m5J04
-48255a111J09N2J16M9o6q9j71j7L3K0L7J4Q9J84J63K9n0L1Nj47j17MR6O6M6K9j17j64j21
-48226i98LL6n3k0N8N1QQ5J55k6j16r4mQ0J16P9O4r3j63n7Rr4k08q4N6K3J08K02J89O7m0M6
-48194f15N8l3j01m8P6R3L2j5m4J2J0j11k37k48j08kR2J50R9Q3j3p1%N9O6J48K36J95k6j54
-48164d17o0%l6lJ4j04j12o3j18p5m8n0L5L8j12q3M9j5p3j9Q1J78N1r0K0R5m5j3J16J18op6
-48132h23o2l9m2j0M9O2K0k5k4pJ1q7j75r9N8J10J20M3o1j29j46m5l3J00J88J61J27K8j31
-48103h61j66k2R6P8O4K7l2j11j41o8J5J14J00JK8j5m2JJ19O7o6K3J1j27q5K3K8p1j21q2K1
-48072a194P5J41J07kj0L4N6M7m6r0l8n4p6ML4j35j58kN4J0N0J58J44O0o6o3P4J6r1L5P7J24
-48040g25J98L5q6q6r3l8QM2K7n0j29j40j8N5J40Q7K0M0Q4mL4P5k6j40j66j25MP8J5N1J03
-48009g30Q8K5l9p5j00m5m0n9k8L4K8R5J30J30Q6j30j75k01j16K8O0M2P2J29J25M8j04j08
-47981h30l8K7j1o1R4J88L2q3j44k06j52o0J03K43K83J88N1j04k36j69q1p0k6J5jk5n6MQ5
-47952a040J07J34J28K0l9k7K0kp7r7q1M9J86J65J08J11Qj72k73j88q5l0J3Q7O8P2mk4L5p4
-47922i02j52l4Q8J35J27P7j1r0j19o6j9%Lq7j49l4O6J25M7O2J16K3Lj4M4M0l8j03j54j11
-47892a127nJ33J71J29K2k12k31j9J51K42K00J02L4m0J1L9nq2j88j04O3J73J15k8m5j19j29
-47865g49m8K5n0j04PM9L4M5K8M4R6L6m6j52k75j90l0J0J13J54on9j19nK04J60M6j09r6pl
-47834i97J5J10R3l9J9j3K5K8k2J5PJ0J2l8m8k23k14n3J03J27J21R9O7l6r9N1N9K2N3r7j22
-47803i65J1J5QQ7J45p3k08j17j08m7O6J06O4P4l7j33p3M2M2L9Lj1LnJ02K13K03J15o3j42
-47773f44j75n1K6ql0j0M0J3m9j04j35q8K8N9Q4R9J02M9j37j71j36l8L3M4M2R4J80J66P9O0
-47743e78R3p1j38M4Q6rj48j76m3K5Q2mj5P3lPL9k8r2j31j44j16l8L9O7%K8Q0N9o5j42m5Q5
-47710a179O4Kn2j18n5L7J12Q6J29J55N2J7p5j79m4l9j21j57n0Q4M9J11K00P6j10j89o5N8
-47682a201P3Q3R1j5p1k4rj4Jp6k29j01J7m0q3j17q3RP2J36J01J06O1k1J0N9P7R0Nn0KO4Q1
-47649i96J03O7O1l2j41j47r4j8O7L6m9o4K5Nj5N6Mj3l3p2p7k1J06J58Q1QQ0J83J07j03j83
-47618i11r3n1l5R0K15J28N5K2N8L7k1p8j38p7MK8K6QP7Q9Qk7r3j58j24O4J15j7o1p2j01o2
-47586a095M5J42J55J87M8j68j43k7NPo7j11n2N2M6O5M4J1j5J9J63J23k0n4p8p4lL4Qj65k30
-47555a148j77j23MJ60J43M9N1N1j9Q8K04J17j9o4l1L4K1l7p5j37p4n7jJ02J64J33N7Ln9j34
-47525g74j40k2J6m9j06n1O8J34R3K9m3l4l4j10r5n0k9K4m2q2M3K21K19N7p8p0R2J07k9n0
-47495g85m0jm7p3o8k2R0P2J4KJ9J48R4j8mo3k1m2k01n9Q9NmM5K7k7N7P0l1q2m5K5J73K11
-47461d92j2j45j1J30N5j31j94j45M4J44Q2j5r2q6lq%nN3P3O4rj4l2q4j38n5J52J92O6N4L0
-47429e32k3Q5J7j49j56j58j78j13j13q7J8M9k7J37K32J9j41r7O1P1N4J6O8M8kJ31J45Rj87
-47400h03k78j03J34J19nL5P9o0j05MK34K04m8k72k52n7K2J06J83K28J61q9k35j17l3Q4Q8
-47373g76lOQ0J05j0j04j07n3j11k9Q7O1J25J56L0M3J20M0j07j47q3q2l9K8no2k18k27OJ42
-47343a134K16J60l7k21p6j00j86n2J04Q9J16R4K7l8K7L2l0N8J70J46N7j55k88j39j3N2j8
-47316a139j02n4m9M5J79J95J73J00l0p1O0J26k3j35lQl8n6r1rJ28Q3j5q5j51j11QO9J10M9
-47286h29P7J76J31j1o4j42j02j3r9j48q6NM9K8J12J90P5PN1J23R1l8k02j61N2l1j59j16k8
-47257a062Q5J22k6j03n5nk8j98j16L7J8N3Q1J12Pj61q5N9J32J46J70P5O7K3n9j00j23j45
-47229a079j46j23NJ53J96J01n0n5J17J37J06P9%l7n4j16j85k05k19j00O4J84K18J46K5OQ6
-47202g46K3p0j22j40p3J7m5k3l8m5J7J34J33qPJ99J97pl6L0k6j19q6o1r3O0K3n8J8P6J07
-47171g55O5j3j1q9r1n4j1l7j10n4J1J07J51J22o1j32n9oo2j7m0p3ML1O9R1R8J36J23P3M4
-47140e50j32k68k95k13Q2K67K20R9R2J12O5o9k14j88J2J37k9j24O0P1j10r7n9q8k7J17J89
-47113i40J50Q0l4j11j66n8J10Q2n8m7l9M2J18m8q6pP8Q9K8l9r6L2J34R8j4o7k6n6k1N9j0
-47082h23m5k1l2K4Rm2j7n4m3N3mr7r3P6R9L2M7m1n1N1J9l0N6J92J43O4r1j50n8n0J05K13
-47050e59J52m5j21j00j3J1j17r3K7Q4N2K0P2L1J4N8N2j1j18j13m0p0n9l7L1L0p5j6N6J12
-47020g85M8qk8j27k05j55r6J1P8O1K07K69J31p5j39p7L7R4O4K9j5o9j17r4J2R1K0J5J2ln8
-46989h72j28p4n9J14R5q8q7K5L8l9j28l0M5J24R0P5L3K3L0J19J56N1p0j29pn0j48p2L4M6
-46959h83qOR9M0o1QJ41Q0j81j96o1O3j0KN6K2L5P9L8j33j53K2K6o5k1n0o5K7K4J3o8l7o4
-46926a275j40j25M8J59L5j11o7O7R5P5m9k5J19J13J27J52J94J36o4j81j20n3j8j8l4K5M2
-46899h93J8P0K19J54j00j40r0m5n7o0l9OL6M1P1J05N5rK2l1j51n2N3n5j51j56J2Q9J68J12
-46869g98n2j24n5l3m3l1O0J53J69m0k16J2K04J87R6l8l3P2R2O6k2j80j56prmmq4j61j88n0
-46838a217J25J31J01M8j07j56O2K58K24J08JN7Q0o9j35M4J08m0q7m0O2M4o0j89j28M4J04
-46811f27J26J00P6M0m9j03j87j95q1M7J9l8R9J34l5j69k6J21N5k9m6q1r3L3N7p4p3j2j5l0
-46781a056P5J96K23J30J3r7j09q6M2K02J06%o4n9mN6k3p9j21j15m6k5l5n9n7q2j09MJ58J86
-46751h35J59N4pL3l4j29r2n8R5K01j1j98j84o6K2K5Q7O6P9J26mj51o5N6J68J83N7m2m9p6
-46721e90j19l8J4M5M1L3K5j03r6l4J49J81N3J0N4M1r9k78j04N8l8j02MO1M7K9p8j53l5J15
-46691i07M9j26o7J4r0l4Q7P5J10J37J8n7m6NO7M8oj7j59n8R4J26J12J0r5p8n3o0LR6K2j3
-46659g93J66K26R2l2j46r9M2Q1o4r1j78k06o9J61J25J0K1%N6J9OJ28J54L6j53k25r9rP9N5
-46629g07nj6j10r7j06kM7j6rmJ9r1r2L9R5J21J16J19J28M9k6m4j57j27m3K6k5J2J29O9p3
-46598g81j07J8Q0J1K4R9lk50k40r1k5O7J46J66O3o0j0Q3N1L2Pj01j24l7P1N0j00j57j00Q1
-46568a137K22K29J73N9q0j72j78r7j00j13L8J74J57Q6l9p2l9j0o1j09o5n4p1qJj1l3M3J45
-46539a122J28J05J47J04N1j9L5K8j34j43p4Q3J54R4J8M1O1l7m5%j37j48q3p9j01J4M6K8K3
-46510i62PN3J31J75J45j7j54j11mP9k2p8o3j49j33k8P2O8l3p8q6O4K64K65R6j38k03j39m2
-46481a021K0K6L7MJ4N8pM5J35L9p4j18L2J42Q4o0J3Rq1j33r7j9l2l7k3j02j79j70L5K24L38
-46450h98K29K0m9q0n4O4J9p3o2Pq6j71p7n3j0R0J19J44J91R7N4J08J21R6o3k47k70j55Lj9
-46420a005m6J8MJ58J77m6j14J3J3m2j4j0k5J5J15J73Q4j39k30j23kJ37N3j06n8L9J16N2m7
-46391h40o7o4j10l5K6J4k8j23k3J79J59M1J65R3k8K3L8k6r6j79o5J62K51J00q1j50o6Q8Q0
-46362e62j25j03L4N3R7N9l6N6M5j0k3K3Q9k7j83j61j45j80p6J07J52K21J87O3L5N5o1j10
-46334e26p4r3j51o8qKM0J0J6J04R3l4k14k15j04N9J57O9jJ6Ml7P6J61J16j7p1j09jJ38J34
-46303e28j5LQj4K3n6m3P0n2j08oN2Lp1j3K9R9J86L9j71j66j42k33j61O1J48kj78j33j1N8
-46272a324N9k5P6J34l1j46N4K17J69P5m1p7q7o9P8oj11j22r1k4K2J75J25nm3j3k4j14j07
-46243a276R8J25K2r8j38R1J66N8R6J39M2l0j06j04n1n0J8R4J77J3k72k57j26lJ72J74M2N
-46215i79M6J55Q3l8m7j3l8k3N7M7q4q3qQL2J37J34o7j92j00NR3J66O5M0L9j8j5k0j21k09
-46184i48j46k1O4R8K05J70O1J1k3l3j4M6J04R7l5p5j12j84mJ25J30M4p0q9j66k64j62K1P0
-46155a100m3p4l7k5N6N5P8J03m1j17J4P1n6r2L9J28J66M1pR3P5J8n6j8lm7r7m8J26J09p0
-46124g59p8J3l8j31m7R2M3n3n0p8m2K4J14J62R6n1k02j37m6j7R8N4J4R4J02L8j02j27q4K
-46094a096R9L9j6m4M9N9J8L5m9l8J62K60J97j4j83j43p7m8l8Mr1j83j44j4L6K6Q1O3l7J5
-46064a072J21P5N1j1q1r3p7M2J43P4L7R0R5j07j56p6j6N8K9n3o6K9Q7k0o7N8J25Q0m6m0J04
-46033f83M2J16K31O1j66j68r3j71j08N3J30L2l2pLO3O9l0j40j74L2K34J21j15r3O1kr2o8
-46004h94M6J06L5q6o3n0j7J11J38Q8j4j09o4K7L8Rm2J7J50M7j82k14j67j39n1Q7K46K74J32
-45975e41Kj40j72j19j09l7p5j84q6J28J76K43K26jj02MP6M5N9L8Jq2n7K8j6O6R4q4r8r0j40
-45944i47j97j12M3J56K00K07J30j3p2kL5J5L0j10k28m9J01P6k7m1k2pl7M1J09O4k7j12n0
-45915h46J7Qp6r3j4L8L1Q0J5o4l1n5lJ3K6M4J3m9L3K03J06M2K1O5J5l1M7Jj33j22%J2j7P2
-45881f32J52P7o7q1J2N5j2m6R0N0m7k9k08j65J8J52K39J29p7p7o1j67j11P7J27Rp7n7r6j42
-45851i65p2K4L9M2J00J47K7j55j37ok8j32M6J68N2pJ4J32J93L2q7j01j13q7j7o6j77r0J44
-45822a080J90R2QP9J48O4mr5j68j07j6L2l6j25O2K32J87R9N9j32l38k83j30K9K07K57Q2n0
-45794g37r3n8j02j04j05o1nR1J03P1N0J1k0o7K6O3J23R5mj24r0l9M6R5o1j49O6J43l6j97
-45764a069j56k4J07Q7P6N0L1J5O2J46P8J8j11j39O8P7j33r9j08q3L8J29N3n7n2m4p6n1N0
-45735a117P9J5j7N9J50J48l7o4o1m3J9j8QL1m6o7r0q5K5O5J1M5P4nk9p5j06m6N3P6Q0K6O1
-45702h81J14J7J2K0j9j2MM1P5j4p2M0N0o5p2l6kn7j50j73j35N2J92J17J5j34j95r3P0J32
-45672a159R9J07J79J19J9m6o1j5NO7k4j73j39o4p2M2R1J54K05Q8j08k15j39p7k4J15K01J21
-45644g04j6j26j07k2no6j02m9J12J66oN2J73J63N4OO1k7j01r5j37j19j10j21p1l0m1R0J80
-45615i98J59P7j06l7O0j1j13J3J84R0J0j6jj8m5j81k39k04j43m4N2J39J63J55N1j4J6J20
-45587h81N0q0j63k11k06n5J26J69M2mL1N2P2L1K7J0lM7L1L1P0m8q2L5M7m6o3k2L8M3p1o0
-45555a043K8L4m5j02n3r2j75j53n3O0R7J66K53J65P1N6k3o7K5L1m3n7nR0N8k1l3q0o7j1n7
-45524a046m5O8J06l0j34j61j12L8J27J23J33N3j53j16L0J23N7m4j2K2%K1L5lkj4MK4nL7P9
-45493g97Jj15j71j22K8J01J10R8M2l3J4J21R0M3K3K4L1J27Q0j1J6M0M6m4j66q8O0J11J16
-45464b25J36%j28k3oq8j37j36k02j73n4k9kO4L6n7mN9jp0kQ8k6j08p9L3Q1j8m3Q1K84J99
-45432e50l5j88j53o6k3J46K83K02M7P9j0k31k05ON6m6o8l2mo2J4J5o2p3n7N5J68J39M4n4
-45402f65j04l3l5l4l3r6j20m0N1P3QR5J51P6m9l6O3P2k4n7o5n6M3J30K4j27j56rP1k2L2K23
-45370f49J60l5o7ML1Qp7n3k5j09j76o9L5N7K8K3M7J32O8n3n3j32j08J0N6J42J35R4M8r1j70
-45339g89j90p5M6Mm6J27J70N2m3j08qR6M8j9p1q0m4P9P4l6r9q0K1l8j73p6J16Q6N2J72Q4
-45308g48p5LN4j4k3m8q7J2R3M6m2n8q8l0J08N7p2k4K6Lp9j12j25p4Q4R5Q6J1j27j34n4J9
-45276a317N7j6M5J08MK2l3N4Q3O4J55K48K44J31q0j91j09j2M7L2j02j63j13j42n5J6j8N6
-45248i85R1O4J01O8m6n4jK1O3m8j56j9L3K9OK5j2Q6J69k0j39j07p8n5K0L3J38K09J37jq9
-45217e17j01j64j86r1P3K01J77Q5mj31p8Mk8l5JkqP2J9R1J64O3K8J1r2j79k06j23j4K9J02
-45186h39P8N2L5O3l8n3m3l6j1q1j04N4K07R3n3j90j48Nl0j8L8Lj7Q9J37O0n4j42j64j05J69
-45155a043J85J30J69j7j33l9q4j17p1KOJ01J13k0l9m4j6k4r9j49k3O0J16J96K13J44L3%q6
-45126e36j10j17j35k8l9r2M2J14J56J6k08k23j58j3O4n3j26J0J37J27J23Q1Jp5k3Q1J36J28
-45098g20R5m5q2R%o4j5p3m3%l2o4J04K11R9N0Lo9j41j02o8LN0n3r8K8J68J04M9J11J39m1
-45066d87j67j75r8l6j4L2Po7n0J6O9ml2O7pq0pR5J85J10j6R1R2L7J13M7o9n4Qj6n6n8o5j2
-45032f01oJJ2m3j17j87j17R7J65J19P3n7j12K6l4j16L0J05R3J32J73Q2Nj67k39j25p8j0J12
-45003g84J83J82m8j98k0K41J07j04j46j16j63j65j05n2l6J4J53J98J23J28O6j65k41j48j5
-44978a111J28J85O0p8J1L1l0q8j37k03j96m4K07L27J82K6J8P4L4j09j36p1J8M1J7l7p4j4
-44950i69K2j6p9L4J17M0J2n3j51j8P0P7nP3J59Q8Qr0p3rL6J24J02n3k00j68J1J33N8q2q7
-44919h89p9o6P5J6j15n3l8kqQP5N4p7l3%L1N3kp3j3M0MO8J53J52q6j05J07J38P2O4m5j69
-44886g43j23o0k4L0N2Q2j5r9j09p4k6l2q1K5on3J35K23J25k8q4m7M9J13Kq4j24j6J65J78
-44856f49J07k7o5q7j01n6o5o9l7O7J25R1l4l9Op0j05m7N3J00J0p8lN9J11Q3j2j10j89j60
-44826a191qQ3R3J7l6N1J31J66J05J8m7p4n5rL3Pn1q5n9k5Q3J09M8o1j50m3j8%o1p1j7R1J60
-44793h66J06q9j08K5j9q6l2M8J43J28O0m8p7j50j91p3L4J16N5p7l9N3J36J57Mj85j67n9p7
-44764a278j21j51O8K89K57J44R1J13J33J15J27l5k06k19j64j14p2l1oMM4J18J19N5O1J37
-44738e22K8o1p7o6r7j19q6l5P9J81R0J01J71L2p7o4l7o4r7o1l2q1kp0n9L9J21j6j14J4P8
-44707i03N8M4rj6j3q2m6RK1j15j51j0l6k3O4J3J9L2J27J23j1p6m0N7L7N0R0K0q7q5j0L7L7
-44674h75m3o2m2N5J32J42J02J5n3j35j05K5P4l7j19l6QJ16R8RpM2L3oP0O4r9j90j26j28n3
-44643a131P4J47J31Oqmom7m6N6J38J31N3P5Or0j52r5k4j5m3k4M7K7j73k63j00L6Km6JO6R
-44610a262L8J92K46J90K5p7m3q0o2N7Mp2n2p1N8J55N4j20j15o5lQ6J28K9n5q2k0K2j00n2
-44580a047O5Q1p8j39J6Q2J50K03J15J11L8j73k71j23O7R0K6j7j23p9L3K05K60Q7No8j97j72
-44552h53j54j41J5P2Q6J22J30J67J7j28q3o2j8k3K2O3q4r9J8klmo7m9Q8J23rn2k5J6Mn4k6
-44519i93j2QP4L2K2O2Nj04j45k9N6Kn0l0j14j63l5N8K7P7R3J22J96M9q7j55j09k5L1P8M9
-44488a010j13j99j39l6N6J41J85J37K7l6k1k6Q0J38J2o4p3n0O6J05K7L8J87K13Mk41k43j7
-44460h52O6j9q4r8j9J5mL5N1j3K5R8J07P5l4k11j89O5J38J17J58J18J15J42Np7j2M4k0j58
-44430d16q1J3J31R5n7k73k87q6oJ9J11K24P1q0m8l3l4K5J39J15o4j34j12l3L2O8J13M0QJ04
-44400d36N0MR7M2j36n5P0J4j43j20r8j34m2M8j52k49n6N4K6P4M7o3n6M7M3Q5R3J7l5K8%p
-44368i43K6J05R1j9j7l1m8J3Mn9m8O1M2J4J26J25N4J9o7o1j0j16j62n0J07P0l0n7mK9j9L5
-44336h20k6r5L7P1Q5R0R6M9j61j29O8K28J36j8p3l8jk7q0r7p8k4r0k03j26l2J05K51K21l4
-44306g15k38j71L1P1k6l3M1J57K12R1p2j74k35j32J02K17J70J39J74J14%j78k17j74j3O5
-44280g94K6L9j0N0J02k5r7k07k51lJ32N2j0j7O0J02Q2N8R0M5q2j58j70k07r6M6Q7N5L9JJ2
-44249a049P7J12O2P9J47J55M9j05j85j71p1N1M0k2j07n2K2R8J25K4j05j30j6J37J57J73J16
-44222c89l7m5q8o0lL3N7j6q6p8k0L0J7K8N5J00O2j6p3j6M5k3n7o2o0r2j22r0q6n8o0m2N7
-44189a195J08N9J12J06M7N0j00j43q0k6J5K05K76O9k7J6j2J2K3m5J6J03M7j46j28m6L8k4
-44161f70j30j81l2J38J58Q1r3n9M5j1o8r5p0l7o7q3q8q4PM5R8J33J1j2O1k8M5Q8L9Q2J91
-44130e86J17n0q9l2N6Q7K8n6p8j09m3kklK8L6k8n0Q0N1j18k21j58m8J3Q9J93J39j06k22l4
-44099a118P3J50J78J29Q0k2q5o6j6N8P0J1j71l53k35P5K26O3l8K7K9K7k2m0QN7J40K34J53
-44070c78p3j12n2o7r7m6pN9J36R0p6k13j23M8Q7L1q5L8J33N8J34J83N1j40j91nQ9R7p2j73
-44040f76n3j14j65k7R2N0N3P4q8j75j07m9p2K9J06J30R4%P4J06R3P8N7K1j27k21j63j03r6
-44011a179j10p0M3J06J36J39M2J1O0L0p2oN4J6j5J4j19k86j28k8jR2J77Q8P1J39Kj09j24
-43982a027p1m6N0J1p7k2j1J8J6R9J72Q8ro5QP6O5O1PLJ8K4k7j85r2L6o4p1J16J25J4n3j05
-43949i18j03p7r6j7L1O0M0j27q3J05R2N7J0p2p0K1J16P3n8j96j56J7J37J12K7M3J63J79J26
-43920e64J33k6j15J3J21Q8K4L9Q6O6K4j0j62k33j42m4n6q3k1P0J64J27J5q4r6j33j99j82
-43892a180o3j03j5J35N9l8J2J42J97J69Q5j18j08j01q2J7J40J63O0N8%m0q8k17j64RK9R%
-43863a033J6P8j1j41j14l6O3J18P8nr5q5J60K35Q6j2j65j09R6R6j10j10kN6O8K7J1NJ7n8
-43833h76k35j74J03K54J69J73J71Oj36r9l2l4j1Oqn5J8R0j3j24m2j7P2J18R8J12J39N9Rl5
-43803b94n2j38m1J4j34j03Jo0r1q6oJ18J82K20O9l5K2P8Q3M5n0o8o0j9l5r8j58o9P2M7n2
-43772f98mo0j38k0J20R7M2N7O3rk9l1Kk6j35m0L1j4P7R6P2M5N7J56J50k5p1j69k28j00l4
-43741g66j12j50r6o5J03J55J01Q6M9l7m2q5l1O0M0j04k00k00j15M8P0N0O5J34J34K6j5QQ7
-43712h02R9J7q8j75l2K25K10OLR9m7j13j02r0l0K2J9o1o3m3J7J6o9o6j2pk9O3Q6Q4RjL7P4
-43678g44P7l9j70j50M5J02R3R3q0j16k9O2J09J35R5L2J3M0K2n4k9k9j53o4J44J13k0m2kQ
-43648e38O1J60N7r0p7k6j02q5j23q3J21J53J21J1j12j50j01q0k6R7J67J44lj03l1L8J3r4
-43620f81o4P7P3K8R9P4qn9l3M6N5j9o6J03J78J51P4k3j27k49k50j95p2K2N4K6Q8J57J35J23
-43590b83k0k27k79j49k5j6l8k6m1nQ6Q4M0J1j1k7M5J19Q4R1O7L2l1j15j46n6l6n1j12j33
-43560a168M0K5m1J18K55K32P6l1l6J6n4o6K0J07M5j81j78l7N5O6M7Oo9n5Q5J54J67J96J22
-43531h4k0j26j48j12q7o4p6j04q6KM8k8k3J0O3N9o1j86j82r9N6K26J58l5L1O0J19Q4m2LK0
-43500f24l5o0p5r7j16j43rQ4O7N5P1J2l3JMK0l4J3Ko8J8J11J1k13q1J06N2j4J6O8j4J3J01
-43467g91J9j56l2J76J80Qr5J1J72O3j19r9l9J43J62M4K4j14k64j86JJ51K02J32N5J29j3j20
-43439c56j79j82j25j07m6N3N3N3N9R5M3o5j55p7O1N8n3j6J8j2o9j5o5j07n3LO5J10P9J5L6
-43408h81J9PmJ3J65K30J74m3j81r2p7K5P4M6O1N3m1p1l2q7j52j16mQ6K5k4QJ44J32l5j27
-43377g05m8J8jn5M7J49J65O5j37j89j7J45O5pL4Mj04j20k7P5J72J19o5j25JJ3L1P5j2j25
-43347e59j07J06J97J28l7j37m2Q2L9qj28j86j18j75j97L9J38j6M6R7kr3j03j02q0Q3R0J43
-43319i02K03J57L8j31j32Kk4j41o5L0M7L6O6l9RJ25Q8N1Q4mj88j38o9m2n3r6r3k7J20R7Q4
-43288i07J13P1N5Nk8q0q4o4M0J44J09Lo1Plo0L2M4j3j45j61m1K9%j49n8J08K00K03J5r6n7
-43256h29K2Q8R5Q2J0jm6k6K4R3N4j26j33k7j9PQ7J89R8o2j42j28r2o3l4N0R3r3j38JJ01K9
-43224h36n9l9J0P6R2J1p2pN1Lpj5o4l1K5L6L5M9J8p3q9m6k8j5q3j09PJ16J42M8O9K7J5QL5
-43189g00M2L9Q1lk12k56j14O7Q1l1m3K9P1Q5M9n6m3L6l0j6qlk1m3J06J02K0K3k6K6l8j36
-43157i22Q2K46J60r7j34l2N2M9k7J8j8o8j22p8R3M4l8J6J46J19j21l45k77n1Q8J12J83K20
-43129g02J40K7m6m7o6o0N3Q4M4K4P1Q9Kl6p5m5n7nJ9k6q9l1K8k1j37L7J45Pj06j9K68L44
-43097a86Q5j11j65j49n8K3J17J08j9j56j19q0p8K4J5m0m4J03K53J10r9k20k10j52r9OJ49
-43070i92J36J26J11k6j10p5q3o8k4K0l8kQ8J30N9n0nJ12J21m2j38r7L0O3N1R2R8Q0O7m9L6
-43039c79N5q8j67r6Q6J75J46N1l7q0j9L6N3pj19p4j5o1o9J7K9P5M1k8l9j12k12q2J51J15
-43009f54Lo7j56o8j15j90m2M6N7M4R3P2Q5Q0j6K1P9R4N3k7kj8m8k4Q0J61O9J8OQ5K2p3o7
-42976c99J1K3p1j03l0rj31k27k04j2J25P8L4l8n3l8l0O1O4J41K42J85%j19j02n1j2K7k5j54
-42946h17j41L4M5p9oO8P0Q2R2J27P7K1lm7m4j23k03j29K2K0l5J2O3N8J58J74Q2R5J27n3j48
-42915d01r2N9O3p2r4j42k3J57J85R0j2j75k63k64j70k3J01K17J66Q4K4o7l2M8J03J58J75
-42888b00R1k7j87k79k00j21p9P1J19j8r8L3J01P5O7R6Q8M9Mj1j02j40k3rJ7NM6K9p8j49j23
-42857i53k1Q2J16P4J9N5R2m3o4J22K45O0k2kn7j74k48k12j07N5P5o1j94k0K04J30lm2M5J07
-42827g42O4j3j19j31j05LR1M3p4j42j60j10Q7K10J80J10K7lm7J3J22R9o7p2P9R3L9r9j30
-42798g54m0l5j8O3J27K04R5k1j24k37j61N5N6lL2O0M7R0P7k9n8m2o9Q1J57L9l6j2p9l5J11
-42767d59MPK8n2j31j99j94N2J91Q8o5p0q8j68m3J34J81P0p7k9N5m3j7n5q4j0R3M9j29j05
-42737a066p2LR7J17J48J56qj14o1K8J10P0K0j52k39r9R9N5m1j09o8L2K0O3J24J18J12O9N8
-42708e30P1k5j8N3Pl2j13j91l3J69J03k5K3M4q2j72o8J06J82J23p1r6j2P8J5r3l6OJ3J54
-42678d50J17j14j17o2r6j00j6N2J64Qj73j60k23j59k4J6J13J76l6j04K3O9J30N2j11j23M4
-42651a104J28J23N6p0m4J0o4P0K24J05p5q2Pn0j51k3J12M6M0J10K14J05r4j19k3j3r1j08
-42623g61l3j6j4j6R5J5n4J33J41L9r4j83j83j6N1O9M2M8R9P6lN2K6o8j56j98j10M7R2K0J1
-42592h49Q2K4j74j51P1J47M2J4M0l1j14j22p9Q0J43L1j5j08j01j04n1L8J2K7N3L7M3J64J40
-42563g11j6p1Rjn5k8Kj4o2M3J41P6k4p8l7j51k05MK72J94%j09j50k2j3r0n6j03j60K4K27
-42532a164K65J83rj28j06M1P9o9m1M2Mm6k2%N3R4J71J35j2j16r7k1l5j18j67m4L5M4J5J18
-42502i16K09O5k6J2j1j3k3j30M6J89J41J00J48R8j3r1j94k11j58r6JK0P7J37R3KJ2O0qp0
-42472e50p1n5m8M3Q7J07nn8r6n4LJ0L3K3n1o2J6l3o3n0j20j82j99n3J37K34L10K47Q9L8%
-42441c73k9p6j36o1R7J32Q8n3k36k21j20k0N8or4n7Q9R5j11o5P7J14J11Q4P1J04j9j14j40
-42412h11RJ93J70J33N8K7k0j35j44p8J4K7j8j4j8N3J14M1k3j42k24j64o1K5J19J07P0J45
-42384e47K06Q9rj07r0J18Q1m9l6k7K9N9j1n8k2o7j76j77l0R1P7J24K0o2r2l4m4k7M7P2O2
-42353e90J39Q3j10q5l9o9K8J35M0r9j33j63j29l5N9J23l7J3J56Q0lK0M7P2J23J23L6j06j86
-42324e07j53j02R0J90K10J91Q1o9j22l6o6j25k69j29j8m2JM1O0q3j33l9R7N0k9RJ11J38O5
-42295e88J6LM3J16J28K3m6p9j10j71j95m1J19Q5O8J41O0j22j88q2J06J22R6N0q0k35q7J51
-42267f97P8k1n5K2J32J5k10k64k10mJ05L1M3J44J53K1p4Q8N2j20j02JLl3P1J37Q2Q7pj36
-42237f68o7N6Q2K8R2J05l9j38j62j04o8jJ55J05J1k9K5M8j3n2r7j13p8LJ02J23J01J07Q7
-42208c99k2k6M6Q9L1j24j74m5O3Q1l8r0k0L0L3K8J17J24N3n0o0m5K0J24p2k16k40j61J10
-42179h33K45K23J33P3p2j13k4l1O9J16l8j76j33o0l9j19j89r4P1J14J19L8L3J53Q5m5n9Q3
-42151d70Q2q7r0K3Q8M8r3j22Mo3j95j33r8J2J19J24J05r4k70p7J40J74J4j2Q5P7J74J78J8
-42122c39k1P3k9r5jk8J1J7k1j68k09l0J10PL1Q5L2q3M5J13RqL6J30J42m2j14o3PJ44J02o5
-42090b22q2j08j19lJ01N9J1M5P6l4p4k4m1n9n2m1j30r6k4l8L9J42J51k1j67n5M2Q5R7K6j38
-42059f54k57j60Q8K08J32R4Q8K9q8j21o1l5r8j00Ok1r9l3J05R7J43J18J3q0l3R3J21M0K5
-42030d40P9N0kJ3K7K1o2r2r4j35j54q7k4Q3J87J15K4m6k2J40J29L8Mm7j2P9Q7m6j30j03m7
-41999d67Q7K29J37n9j99k07j68o6R6J54J05J45J91Jj03l9j57k68j76j11r0l9M6Q7J06N1P1
-41972f43O3Q3J02m9q2pl8j17q4j7L9K4K3nJJ3NO0k3l0K5N6L1qj6r2j87r4m6j04j9J56K50
-41939g30K07N2k3K6j3j30n9M1M9M0Pj08o4j4p0q8p1l7K4J51R6O3M6O3M0K5J16J07j4%K8J6
-41907b24n1q2M2J14P4lj07j57j56j08O0J26L1j9J3Ql3N7O7j20j74n0O3J64J55m0k21k95k00
-41878a066k5J50J35J32P6m2j8N4o3j63q1pJ79K40Q6L6J14P2r5j09j3L8J10m2o9P5M7o7j22
-41849d38nj6l4k3j8o0j00j3O8Oo7k8M6MOR7J2q8j25l8J76K30L4q7m4J10J33N6j5m3q9m9l3
-41816d35q8j0k6l9J4P6ln3O8J04R5oj78j42J7J39N9k9M3M2M7O2j05r7N2N9O7Q4%n4n5j20
-41784d12j09l8o0j85k2Q2l6J4k6n1Q1J37K3n5L0m2%Qj04j57p7J25J50j7j57j27k3R1M1j19
-41754a035q5J12J66P5Q1Q9J34J21k0K6O4p4j55o2k6k5%J8j23j59L6Q8L9k6j5lq5M4J20K6
-41724f54o5m3P5%q9l9l3K8R2K7JJ17J59K15J89oj49k40j27j0M4m2n3k%m1J9L8o6K9J74M2
-41692d10q5j53j32P3J15Pj46k10r6%N6Q0P4Q8J80J40rl3J0j2n8Lm2j12m0l8RJ20J38R3l9
-41661d29j46k35j66O4J7j13J0K52K41L3o1L3j0j29r9j02K1K30J62n3r9l1k9m0l0LR0M9N7
-41632e10O7k6j14p8J0J7r6j44j29q9rQ0P4J9O8P3K1k0l8rk1K8J08O6J15J16N2k6k33k34n6
-41601i18J35J16Q1M9l2j02r9Lk4o9j07q8j5J5K7R6J07K8j2P8Q3K3M4N5m6o5L9N4O1k6j79
-41570f88j98k6Mj43k30p6J33K3L9K14J49l9m8MJ0O0J56R9r1j37p5j0J6Qp5r5j9O9R0R9K1
-41539g56l6Q2J56K1l2m6j31n6N3P7Q7R6j6j55k08j14j5L5M4P4J16J63J39J53J48ml5Kp4j66
-41509c98j59r9l6k1m5R4J72J31O6O2j5j54j49j41q4j5R1Q2J01J99L22J66j31k32k69k67j83
-41482i12L4K27J29p8j73j73o7l3N0J18M7l8k5N3J72J15J7KO5l0k02j95j14n4j37r1M9J55
-41454a089R3J6j9L5K9r7r4q5k8j6k8Q1K45J96Om1l2j6MlP6M4r8j65q1JK0K8R3J60J50P8N0
-41421d87j5j47j82r9m5k4k7R6K42O5p4o5k4n7j04r7n5N9K7j09j18j5J09J77K02M5o6j8j5
-41392h21l9l0O3J07K1m8m3l0l4n9o6P8J85J8l9L4R7J08J50J60j1j77k63k95j41N9N4j9M1
-41363i40Qp9j4Q7P2m5k2J36Rn0K05J92Q1R9N2n8r8q3nn9k7L5J9m1j03r0m8Q7J31o3j27oJ73
-41330e72R6j24k13p8L6Mp7j7J11K05K65J34oN7j2j11k51l12k04%J36K11J52J4j38p9l5K1
-41302g87J18O3j01j63l1P5R5Q0N0M7j5O2R8j9q4j92q6P0J30R2L5Jm4m7j8RJj50j48j77j10
-41271a146L8J33J46P2L4N9P1o9j15n3k3N3J34J71J33q1k31j37k8J6K8N1L1L1l0k2K2l3j15
-41242h60j08j17j43j9M2QL4P5M0J17J40O8P8j3j27j46q6o2R7J68R5lp0k3j2j09o6K9J28L6
-41212h09p2j1N6Q2K6l2J0Lj58n2J57J29J32K32O1o2L2roj2mm5r4o2j05r2L9M4l4j7J4p9j88
-41179i26j37k3M5J8n5O0K26J56j3LK8l9r8r4j03j7N9N2P3P6R4j0j46p9J2M6pp6n3mj3n0j2
-41146a007R7K3o2L3N2j3j9m5L8J35N1r9r6N5K06K51N1o4n9k5m3j22q2n4j5N1M0l8n3K4R7
-41115f92Q0N8J11J04m4o4k3k9JM9L0M4J18k8j62l5O8N0M4r3k04qJ1j86q7M1O8J31J52J66
-41085c29L8j48j41o9j07n5M5J12J96J91R5n7p6q2j31k4QqQ4P5qn2p8j33j20j08k6L1J0Mo3
-41054i26q6o9j4Q6Q8L1l7J4J26J51O7m5n7l9PJ1l7J8J5k9N0Q3O3J51J09q1j97j97j64j36
-41024a044L6Q0J2lQ3J75J72N9n2QR2N0l6j03j68j33j72k05J8J95J96J51R3P0P1P8Ol3j1r4
-40994d09j06r8j80q0Q9R8Q7O5m4n7%r8j59n2K9P2M0J1k8j10o6Q1Oj16l6P0J41M6N3J11On1
-40962f85P3Q0j9o7o2Jm7j25j41j77q1R5Q9J2m2O8Q4m6o8J7J01N8N1L6K6R1R9O5Q8j2j08m4
-40930e90mO6J03L5j16j50j48r4o2j4J04K40J08n5Lk6o9P8P3NN8O7r5j77j07n5M0J89J78j6
-40900d31j45j52p8j4R1J25N0l4j07j14j15kJ29kl1qj2O5K9n4j05j32NJ69J34m0p4r2q6O3
-40870i68J64J53L2j67k66OK18J39J7lJ34J16k1p4o0j25p8R2J48J50P5k9o0r8j09p2j00o7
-40842h53K1J54N5rN1N0Q4J1L6J05Mr2k3OQ0Q1Mr3j59j76o4M4P6J58M0j12n1jr3o6M2L4l3
-40809f89kN3M2j8n5JK7j6l7n7j03n1P5M7j15q7J42J38k9n0k0K6k4p9l8j10j34q3J0N8J11
-40778a067P4m6m1M0J5K7J37O1l6o3J8M2%rr4j04N9K3j07q1N6K30J28l9j26k18p8J36J68J65
-40748g30J47N6j03j48r5L8J13Rn7k15j84J00J86m3k48j27M2J0J60L01J30Q0L2r6j15Q1J83
-40721d93K0j44q4J5P7jk17k48q4O9Q7J23P3O5R2Kr4r4m8J1M6PJ48J72QJ5R5J18L3j10j24
-40690d65q3j54j34p9J7O2K4j23j18J00L9q1n3J0KJ0Q5J41p3k25k9J93K06J59Q6PM9J19N6
-40661b52jjNr1k05l17l13j47m2N2K03K52K02J14Ol2k4p1j12p1L3M8mr9n6O0J10J14M0J5n4
-40630f38j69l5J32J47j7r9L7O9O4J12J00l0j87j64L5L6j32j59l7O9M0k9l0m2m6o3j14j35
-40602a285kJ31J82J79J03L3L%p1j49o5O8jm0j42j14m4k6Q5K05J65L8k2j29j32n2l9MJ02O7
-40572i48J07R7O5J5m3m9j34m8R4M1J34J17j05j68j28L0R2o0l4j1k2M8J09N5r4j39%N4M7L8
-40542h40J6O1O0n2k8p5j03j5J26R4k9o8r7j16j19o4o4M7J64P0j42j48R0J25O1J81K44J89
-40514d32R1l0o8p3q6n6j6Q5Q2m2j50j87k12n1J55R4n0j20l0M0O1R1J16O6L6P1Q2K4P4O8q7
-40483d54j57r7k2pq1k27k31P9K10M6n5j00j27j3Q6J18J22J42P9n8j01j32j22O0J59L2r8k32
-40455a181j93n0k7K3J16J31J3k8j15q1Q5J09J21J13j6q1o2LQ2k8j43OJ49K02J16m7j49o8
-40427a000N9K5j06r6m9j1Q4M4Q4M2m9k9j7p3j38j01K5P4o0l5P6J4q3o8l1K9J9jno4j09k2
-40395a572J09M0j19o9K2p0q9j03j23n1o3l8K1j7k00k01m0R0L9o1j26k44l67l86m52m69o41
-40368e180o06R9K801M306J935J2n40n01m22l68l23k15j55j49q4p4q2m3q9o0j08k61k51j59
-40344e17q8rr8j38n9j3nq6j84k24j70j75k21j09n5p8n5R8J5l13m24l06l64n68p82o20j24
-40317e672J705M359L667R49m93o58m76l73k39j62q0q6j03j27j17k04l57l67k25j9L8m2k5
-40294H93Q3J06l0o1j9l9m6n2p9p2M0J26k1j76k39k16q2l5n6m3p0l4N0R4J74O7j54j76q3K9
-40264a21n2j92l3N6rOm2k6m7m2J76K87K85J54l4j48j67M9L9r1o6Pj8j22p0J03K37J73L6q7
-40234B41k04j57j8N6K5r9n7j1r7p4L5K5o6j36n0O0R7J19M7j24o5J36J64L0j42j10K7P4L3
-40205b41p4p2O9J2pJ9P7N8P9j5j53j50j23n8K7J09J60J65N2N2lK4pr0j43j63j19j56o9J28
-40175f12M7q2q7q6k5N7L7p8r5n4M1P3J43L19L67J41o7j24j8N3q3j48n0j7j0N0o5j80p6J01
-40145e28J36J37J51J30P9%O2k5j93k31j34k8l2R2K02N2j32j19P4J02p8l0J17P1k7j16o0l4
-40117c62m7o2k5n1j31o0J7O6L9K5M4J5j4Q1K20M9r9j14o1M2Q4J04o6j54j31m8KJ3J28K58
-40087b38L08J40%q6p5n5j49j88r1J8L0j3M6J61J51J77J00n5j5j1j51j92l7p2j48jQ9o3j57
-40058e77q6N6J60K24J65k0j90l18k48j19k8j8J9J26J55J10L5k8j14m4K1l8O4O4q3j24J8K25
-40030e93K03J8j13o5l4j38j27j00j08j90r3J67J63lL0O4J05O0m2p4r6r2l7J28L42L00J72
-40003a53J67Q6j64j80j05m9j5j17j71j17j06nJ19J66O7j11k8R9R0O7N2J9L2N2m9r8l3k8L1
-39974d82M7l1J5R8Oj17r0P5K13K00J58Q5p9k08j38r1q1K8O5p0j33l2N4J07O8K4J16P6rK5
-39944a01Lrk7j03p2o9QO4P6N3om4mM9K4kj7o3j13j54j20J6k9k05r2J81K72K47J29L7Pj57
-39912b21k63p0L0R7J27K7R5O3p3j20k01k31p1K6J3N0P8J12J81P9j7k5%J2Lm0j9J7m4j87n7
-39881f29J18K50K98J51l5k78k57p7RJ01J21J7k2ml6n9o1m9r1j39n6L6L6N0J50K30J08n6j53
-39852c27j30q6k01k08o4L5R2J05Q7J17L4k4Q4J61mj95r2p0j5J05J30M7j16j52p5j9k6M0J3
-39823g54q0m5O4J32J03J12l6j17j6J5O1o2j5M0M4%m1P7R9M5l2m8j0o8L2J09M5M1N1J5K2L8
-39791a79L6l7k13k30r3N7Q7KJ2K6N4o6j79o8Q9J51R8k7j54j97j03N0Q5J4m6m3O0J68J9j20
-39761g47o6k1N3O6L8k7j5O3p7j11m4O9J40j6j17J7O8R5J29p2m4J20O0j4lk5J4Q0J13K5k8
-39730b77j9p1q1RQQ7L2l0l5m2r5j0J39L3o3k5M0j8j1k1m6K3L7n8j01o2M5J11K31J67Joq3
-39697a91j56L5K14J39k9r8n5n5j52l9K8ql5k0l9R1J63q5j08Q7R7K9m5k2N5L9N4J48L4p4j86
-39666a84k38j18Rn0n1Q5J68J40k7j6J05J03l5j04n9LJ38O5j08j19j27o0Q7J40j0j37j04l1
-39638e35Q1Q4m0j60j68j39o5J9J9j2j7M2L5QO6J47J59J62J47N1m9K1jm5J8m2r0QN8j5j90
-39607d43k12p8K4K9l6n5NK0k7j8r4j34q2P1N3j20l7J00O0P6J71K1o0m5L3J9m1LL0J71J53
-39576d43oj3M7K5n5jK26L00R0j75k83j43k5N1N4r6j35L3J02O4KM1L5k3j6l0o6q0j07j50j22
-39545h99k6O8J28M5PJ4K0r4j65p5O8K05J53K0n9j42r1O5J50R7Q8M5j09j09J09K05O0j25j89
-39516e36j17k0P4L6J3R1Q9R7J8k15k40n0J29O0j06k10r2J20K8r5p0M4J60J20P2Q6J15P5R8
-39487b26O0o7r4q1m6J5N9P6j0M1O8q0j12n1k8r1j21j08o1K0J69K00R7l2N4K05N8r5k06k39
-39457f26k4Q7Lp6o6m0m8oO6J12J80J83J87J09J0N8n2k71k22k9L4Pj6j59j32M8O8LQ1R7m3
-39426d77j17r5pO4n0r6M7J43P2j2L0N2J1M9N1KJ9P5l5r2k7N0j7k5J02R0M0l4j30r3J7P0P4
-39393b49k1j17j70r0Qj3qk4l9l0l0r3k9J81R6NP5J19J28R2L7lj6N5K6L2R4j37l38j93oN6
-39361f02j1p0n3k8k9l9l3mJ27J79R8j6j56j41O1J23J03J08M4m9J0j1k5q0j80j31J4l3o4J0
-39331h78M3O1O1M3j6m5J4l8q9m1j6n7n6rJ19J70J25oj76n0Q7Ql3N0J33K13J12jj1n4j12r7
-39299e46PM3P5q6k69k32j0J49J06M4J9NN8J3l4J2J1q3o1m8J0J54O0j1lJ27J10No6o3K0j8
-39267e02m1j1O6K7j12j67j88r0Q1J52P6O6J35O9j12j58p8j23j88q8J2%l9M3P0N2N9nP0J90
-39237g34J09R2j4LM2j0k3r6j39n6J9N0N2Kq3l3l0l2J0%K7Q5P2M5K7l1m2P9J11N4L1%r9r2
-39203f04J2J28L7m3l5K3Q4jj8M3K0J1R6J59R9o7j36r6p8RJ4M9J04J06n7k29k65j90n0K7j7
-39172h65L3L4J9J52J78J24P2m0p4J2n7j86j97j04j09L5P6N2L1j75k40m6J86J92J97J97Pj06
-39144f02mN9J6j05j26L7P5j4J7J02M9J9Qm6m0M2K4kL2Jl3j49j55N9K54J65M3R0jj21q5J5
-39112c76nj60k39p7R0k2j43q8n1j09RL3N7O2N2J5j9m7l6J0K6R1K24L09J59j2j3mj67j71M2
-39081e60J35J07j6k17k40j11l5M3L9N1K9j36k08j77j57j13m7P1K24L04K13R6m6j0J01N5J4
-39054e91k3N6M0k9p8j33LO7K8lm0O4J63J33l4j54q2k2M3N9J36N3j09j66j01m3l3J4j1O6P
-39023g20j14j00J28K75J68M8j9k9n8j19j91j17J6J1p8r4k6R9Q5r7o6l4j06q0O9K41J19R7
-38995f92Q2l2j5p6j58r9j9j6j53l25j83J34J62j3n0N6J55J71Q3j9j74k36j20J03O8q8k1L2
-38967a443N4J17J22K8n5p8k5R9J58O0j37k45l60k32J8jp4k1J17J92Q0r0j77j25j11j96k80
-38940b605k84j95j13j31k29l70m90o90p30l13J937M534L577J187k29o21o92m99l63l03j94
-38919B184j19j90k83k14j01JN0n8j82j18M0k1k40j39n4l5L3j7j15j55j4R1K2rpj1o1n3K3
-38890B48n9j01k9j4l8m5j30j38J3R3J35J10Q8O2K7N2k3j73k14k1J35J59mn8j08j25l8l6M8
-38861a84K27J46j15j17k8jkL0%q8j06Q4K01N4p9j06j42j55r9o4q7o1mJ1%J8J8kl3Q8K53K10
-38829a33Kn9m2j61k88k45O9K36J51K0m5O5K02J33mj8j27q1m0L1M6L2K3l0j20j24j16p1Q7
-38800f07Q3Nj0K5m3j3O1J37O7m7L6J43K7q5m9j5p1q9p2j1J21J25R2j9o2K8Q3J23M6k9J7j13
-38768a16k44r6k2p2o6m7OJ10J40O2P8J5j31j00n3k2R4J36j8p5N9J12K0k0J1l1r4r2j34q3
-38738f73N7K3m6q1n4k4o6m0J4P3J92K29J16J4p3o6j73j85r6jP1Q3J21J45P2k5j44q5pP3R3
-38707d63Pp7r3n7R5J36j3j5r6k73j98n9o5m7M6J09QK3J25N6q1j03j59j14n3p6o6p0j00j21
-38677a794j55k08k68k30o8j7m2j28k04k29k75m12n34n65l08Q13K784L409K256O49l06m81
-38655C687n33m08j71j46j78k54l10k11j09K2P5l5j65k01j92j43j35j34j42j56j36l2K0M7
-38631F0J30K13J60j6j43r9NR3Q0J6o4j65j31p0l3L2J0J30J13p6j02kL0o0q7k5K03J28j09
-38602B21k21j35J8k2l6j6rN8P2M8R2R2Q1m5k18j18O7M9j6q7j70j58p5%J01J97J27q8j61j89
-38572e41q5P2P1M7O1k1JJ50J49P3l3k0L0k1JN8Op2j37r7M4K12J80O4k7j14m5L4J1N7M7l0
-38540A25K1M2Jq9r7J06Q6m8j23r3L9mp7r2qR1rqK5m7o3n2k6j48j06J99K17Qj59r6P2J65J19
-38507b9m3L7O6QM7P9o1j53j13q9q0L8J48J66Pk30k82j09L5Q9LJ4N5qO2Q9j6j72k44j36L9
-38476g83J36J46P5K8PJ8P4J12r9k52j53K1J74Q5p2nO3O3m0q5Q2R7M1ko8l9O9J37J3j00j09
-38445c66r9p1k9K4Ml7N1K32K14O2r0j96j89o3J7L8J5nK6P8oj0Q0J10jp7j5o3j42n0M1kJ4
-38412e05J25R9Rm4j16j14j25p4P8J65M4m3oQN6J38O3JR3M2q9j36p0j6m0n1L3P5J2kM1j8q3
-38379d50k1K9K2j8J06R1l9j2p0o7j0On0r0p9p9j04n3PO2J7O0J46J89K30J16p4j34p5j19j98
-38348f61j96j02O7J61J52J53J16RQJ03J5j01j78k05q5j0N0J33J51P2j16j03k2K2J19K34K00
-38321a4k6j28p1L2N9O8Q3k1j43j75j17p1o8k5M7M6J16R1n1rNk2k6j0r8k8R7O5J8Q6R2q7j60
-38288d45l4K1k4r0j04j6J40J75J60j1j65p2Q1Q4j5r8l8M7j1j4K6l4LJ40J88J66J14O3n2j91
-38258fj71j44j42j9J20K05J60N1p7q2j01p0Q0O3k2k5k6K2K9l5J1J48P1j73k69j52r4j5j2
-38229f75Q6K35J17L0R5O9m2j50j02N7J04o6j88j44K4J38J08O3Rn6j15K2O2N7j4j6N8l1m2
-38200c07K0O3R7M9p9j36j62j42l2J11J66J19N9J1j6j10k8Lo1l0r9j74n2mJQ5P3k5j15l7J20
-38169f32R5qK5k3RJ7l0q3k0P3J00j8r0m5MJ03J06N7J5kJ28J51rj41n3o7m1J4o4q7p4J6J01
-38136d73N3RJ14J47n7k36k40n9m4q9o7J5J30J76R4N0K9m5m2LM9K6mp7p6LJ21N0q1jJ25J91
-38104b06rp7pn5j10j19j82r7Q6K97K64K5r9j48j66k41q7J23J41K9r5j48m6RJ0k1o7j7m7J0
-38074a050J57K68K09K6l9K2j9n6J7J3p6q8J8O4O1K2pJ5P2l4j45l0J05J05k0j33p5M0J6ML7
-38043e01P7J28R8K6k4K6Np7p8j2No6q0q5m3K6L7P1oj35k77k95l6J19Q8O2J04Q1J5kr4n3M3
-38010h53J2J4K6L8J40J43J0q9r6m1j1jO3R1P6R3K0J4J18K3P0L3j11j37r6j1J22J11m9j04
-37980c82j36m7P5J66K22J99o7l19l06l1J10J7Q3J00j0l5K9j34k09k8K3l8l0O5J03j9j53r0
-37952h42O9J05J18J99J96M7o0MK4%K3Q0J17J60J76J3j15k13k46j09L7j13l21k62l9P4J39
-37925g39L1R9K02No4K7Q0J36R4L4K0P0L7j2PN1O9r4l31k38l2M5J9nQ5J34J00N3p9j55o7O5
-37893c53%l6J5K9K3J5P6L0j02l8J1kJ8m4q0L8P0P3R8Oq3j10n6oo4k26k80j19J8J22J89K78
-37861d90K02J7O%q2p8l4L5O1L5L6O2K9j08j03%m4o6k6J7M1On3j2J16J67J52N8k0MP2J0j11
-37828a01j05j25o6J59K05%m9p3j02j40j34q1j2M3R6R1L0M6O4m5j28r3j50r8M8Q3Pj4P4Q2
-37798d88n0l2J13P0n1KRm1k27j61k4ML0K6Mj1q4J5K01J90L1o9l8J21K18J50k6qj6j04q8r1
-37766d25r3K9R9J33R2j2L5J07J35O5n6j76j39n4J6M1j42j73m2J21P0J7k7j29j39j21M9R3
-37738f26M3n5J8OK3R7J13N0j33r8q4j20rQR8J86R0j0K4L9k7L2M4l5l4O7P0J16J04O9M4P3
-37706A83J19J9j45k19k28j47L8J02K9MkJ8J30P8K8P8m3j83j98j49j15j59m0J11J28J15J02
-37679c46J43J02L4o0j46l7Nj3J3o7j40j55p7mQpM0Q6N7P5pr6q3J3J5r6RO6O8Nj32n7Q3J34
-37645e67J28N3Lm3k8M0J05K8j22j45m2m0j57j71m1P6R0k6n0Q3K08L57K82Nj57j30k1J68J77
-37616F3J47mj97q4j12j55l1l2l6R3P5L4k4n9j52j88j4R1qj24J2R2R4J40J01p2k62j27J65
-37587e74R8m4J3R2J29R0P0k6j91j93l7J57K14J33p4j89q7k3M8J3n2n8Np5j9J27N1l2m1l5
-37557e10M7Q0L1rK7K9O1L9L1J4j09j01k1J14J42k5p2kN1L3O1P1o9j93j55j02o9m1k5L1J23
-37526e18J40O9N9J47P8r2J6J86k6k55k89j11J5k9PJ42K5q8m0J0m8j19o9N8Q5M8R1J63J10
-37497b35K3K9J0k1k8l3n0j4J9LQo1k09j93NQ1J07M7r2o2j9K6N3J16K47J97L5n0j4J2L4k1
-37465e0m4l2m9Mj24j96j65p1N8J05L3k4l3p2j60o9J19J62O3n3JO2P5J59j0j17k5L5j2RL8
-37434c83L5P4M6k7qMj64k52j27P1Q3J21J00j16j04L2Pj05j22L0J17O6K1O6Q0N1l3l6lj16
-37404e92j39j39n1J17J34J09K8r1K9K04J58l8j71k10n1J14J25Q6L9J4K8m6p0p6r1l8J23J59
-37376c36j5m1j10j32K2J14j3r8M1R8M2RJ6j3JJ20J68M5P8N8j82k91j87j0P1L3N0K5K1P2J49
-37345a95P9J7m7j13l1P8J03Rq5K7J12J01j8m7p8j20KN5J33J01p8j86j68q7n8k4mJ2J03L8
-37315c69j42q0Qm4n6M7J29N8pK3N7M8p7n8R1J23P7j3q0j00j13MQ9OK4J04l0j17n7q1j71p3
-37283g80L0J8l7M2K44L03K49K8j36j36j14j25r9q9j09m9J4lk0j5J8J26J57J60M0l0j8J2N8
-37254b61p4j35j04o3o7q7q0m9M8Q9P1J15J35J61R2k8K3Qq9l1O7J39M7j18j12p9o7q9j58j38
-37224h34m0J0J20J37K7L0J79J44j1l1j25k26o9J41N2k2J5J04N2n4q3jKJ5J38O7j54j85j96
-37195g98j67J8L7O9J04J7J9K3k3n0rM4M2j7p7p3N5J09O1o1k14n5R0M3P3J07JL0J22K37J58
-37164h5o8j48r3j4Olp4j02K4M6j4J8K7KN1J46N9r5o3mq5j52j07j17l4J42K06K6r8L9J67J17
-37132b80n8o3lo5j58j22m3j7J06K56K58L7j56j27l5r2j19j04n7L5Q6Q1Q4Qj3L3n1j69r9J60
-37102f87J78P3Q2N9j19k12r9N5Q1L6o3L4J39N9J2M6lq0j11p3k3L9N9J9N2J07R3l8K0J33N2
-37071h0L2J23J69M2j08j75j36j04j41r9K1L2J7k1q7p6J21K07P0Lm3%P6kj23q2J0l9k6R0P1
-37040b58M3j27k85j27J17J80R0o5q1m5J8K8J59K95J70M3r6k06j27Q1J04J1kk4n8L1Q4Jp3
-37011a19j43j66j1J23Q2ML4J68P7N6J29J07J7j69j53n5n5Qk1j15j76j95j57r7l5O8J14R5
-36983e85M3K4p9p0j2mP8J12J20Q8O7Q8J1M3k0j81j67j12q5n8k2O8J78K8Nj5o1P9J63J82R8
-36952Dr7o0m5p4o1j6J7J3J00J44O8qj5q4J0L0P0J04pk32l28j14p2q1rL5K9P9P2m6L1J14M4
-36919c85n2j20o4j7l9PR8Ok4q1j18j7%L4J72J73R0O0J9j2j2J2j4j50j19lL4N6M2J3K6NJ4
-36886c66L7L0nq7j73j54L7J30J38J09J4j37j42j5L2M2jk8K8L4J0n9j21j30k0N8L1J11J60
-36857d37M0K1O4l6j95q5R1J33J40L9j23o0Q9L6rL1J12P3l3n5k3l8j22%J53Mj5J40J17lq4
-36826c5j41j26j04j07r6L1R7k2m6n4K4O8J53J88N2n0r1m4n9r5O3J75J10l7n8O6R2K8n3m2
-36796a13l5j63j34Q0K38J65l6j26j14r4j08p2m9N8N5M1J30P9k5k4l5r9q8n1j77k20p8J15
-36768h80K20J92J28J04L7n4j21p7o3K0k0j06M5J91K08J34K2K2L5L3Q9J09l5r2j06q8M7L8
-36740C2o8r0L2P0J1rN0O8o1j79j98o1j1q6l7P8J44J21N1j7j41j36K0J9M1N3n8q5N9J54L9
-36709a95K1N1o7p9nL6O8ln0n9j13r6k1Q0jk5L0J25Q4m4rO4M6l4o7L5R2J6q3m6q5n4O5O9l9
-36674b93j93j83n1K1l0k8L7j0N5J27K9%O5J26M7j8M2L2J35J85l7j89k14r9jk6j6J6O5R9P7
-36643b30J6l2r8r4JJ5j1O1O4P0R2j0o4m4o9j58kQ9N1m7j35m7M4M4N6R9M4o0M0Q6J6n9q1J08
-36609b45J67N5k5j33n6J04R9p4j96j48L5L5l1m1q4r1m6M3P4j6n6J9N4K0J0K6l8J31K42K03
-36579C7J50N3O8p5k75l31k85j20LK1M3N2N5O8P1q3j69J1J33P9O4J2q5j65N5J19m6j2N7O8
-36549d27j0m6L2M7P3J77J06n8j61q3j3l4j6M5J12J21O7M7N7K8k1k9r3j22j25j15j16j52j17
-36520h26K8P2P1J01J40J44J08N3lm7m4n6j1N6Q9K4j09k0P0L9O7O3n5m5l5OK31J82n4j90j37
-36489h8L3R0Q7j20k14j72j03q5j6J3J6Q0J26O5j06j46j59j41J8L0n8L1J83J86M2l9%M9nj24
-36459e27o0J4K6J07J46N8j20j33m8L8R5Q9m9j58o9K3J8O8J32K2J3Rl1l1n2o8j13j43l5M3
-36429g36P4P8j1o5p0L7j2k2L4O7P6j50j71oR3J26J35J1lQ5O7N5P8J5p0k2l1m8j6j7P6J32
-36397b11K9j03q8L3J9j24n5J2J3N4L3j19q8Q5J11M9L8R9L5j4m0n4q6p1m4N7K18K01N3J27
-36367A69J07p5j09K0lq9j19k00j71M7J77J07L2K1j6o2L4L8pj58k03KQ2K2j2O6K31K05R0m4
-36337A82j39j14r0K3Q4o0k60j85q6k8M2M2O4J66J33j55j80K3K5p5jJ06J30kk5K0N3J05R9
-36308a03Q4J9J2K7q1j45o7q9j3J19Lj35J7J47J23q3j60n5j3j00j43n6J4R2J18N0nk1Q7J51
-36278b06M2l9j9mj13k27k01p4J18J02J8O1M6M6L3K7m8j76j20j57j28j7J18J61J22M8O2L0
-36250d95K4J02O8M2jj53j65o0o8j23J7K10J86L6l7N3R3R6l2j52m2j6o8nJ48R6Oo0j2J30J12
-36219g0J0q1p2m9p2n0m3P5J98K10K6j26q9o9m8p4m6O5M2j76j85L2O3O1Qj05j31j04K0R1M1
-36188f48N8J56J52J2j8O8J09l8j34j30j05j09K2J39J4j0L1jnJ0o5j27p2N2J16J41J05k5j1
-36159c13N7O3P2P9m5j05m4K5Pl1l3m0j24j25K6J49Q7K2ml3R0M4o9r8j36m0J10O7N3m1j31
-36128d61m6O9J3o7r3L6J43J27J55J81O8j06j28j23j82m0J71R1j4K7o1j55pK2j6rp2p3O6K24
-36098b60J58K5l1j08r8o6p7r5r4k7J25K47L58K80m4j37k8m4o1j09j30r5q0n3n9k5j09L1K33
-36069c73J51M8J4RNrl0n7PL3qj05j58r4Om6q3mJ55J67J09J88K66Q0n0j60k96k38L2J20K4
-36038b97p6j15jP3j4j05m4Om7J6O8N7J9o9q8m4n3q6R4K16J78Q2J7r5j07p3o3m2L4J96K74
-36007h9J82O5n1q8n6N5N4M6K4m1k6m7j90j89m9N2M7K6m9j33j24j0K2M9J11R1o8j60j01P1
-35977e76J22O2L6N0N8J2k1k5j53j36o3l5n0l0K0K6L1M3O7M2J3o1j45r7P2O8M2Q5%p1m4R4
-35945e64J99O3j01r0O2Q4N6O1K3k1j9o3J2J00J05Jq0m6R3J45M9n7n7l5k8N3J19P1J7l4o5
-35914E3j12q2j15j30k7o3o0l3j7JO3O8o4rl3m7J36J03q5J3J55Q1j4q7j36N3J58J37O6n2q6
-35883a65j25j71R4J92Mj9P6N6M7l7q9j34j11M0R4p5j80n8M5j4M5O3Q3n8j38M5J89N3k01k11
-35853f60j01M3J40K09K30J61J27J31R4nk31k54JO8j35j00L9q7j56P2J38L6n7r5j48j11j24
-35826g75r7J16K08R8L3N2j7m3k3j8q3r5k0M6J89J96N8j6l5o5r8j26p7N6J37R2K6k5r1j02
-35796d99m9O2J92J24k4l4j26j48j23k00j34k0k8k8Q3R1R0J67J83J10l8j12j26j42r0J18K53
-35769d48J61Jn2Kk3p1m5K0J37J54m3j53j76m2O3jo6p8J0P1O6O8J44J38N3l3r6j25j15J4J83
-35738b82K20P5rk2J6Q1Jq6k1o1k00q4L2J09J09rm%o8r3j42n7m4j32l8L7M1M9K7n3p1k5Q6
-35705f18J47J62J40O6M6N8m7j70j00K8P8p8r2l1j05nL1M1O4L0L4Q3o6n4J2qO4R9R7P1O6J5
-35673E8K1Nk9r3j47j65j49q7q0j35j02J51L56L18Q7l5J1O0K7L9Kj58j20PO2o0j06j4O1l9
-35643b54j41k27m9M0ON1L5K3Q2O3l3k0n2oO7J00J21P2l4o5n3N5M0k7n8pL5O8J64J51p7k40
-35611a70j72j6J14R5Kj9m2l8R6J24p0k04j12P2O9O9J0j03j75j2J68J41m9j83r2oM0N7K3K0
-35581c63N0JlN7O1q5j94m0L9L7oj6J0r9q0L9J01L2m8o9k0O3Q0j9j00k1R5J13J07jj46j11
-35549e36L5J88J49N5on4lM0L8k5oN4K5j09j53j50q7LN9L9J3k0QP1M0p0j28o6P2J41J33J04
-35517a46nj72j50j4J3J5KK1J0Q5R0J6Q0J42k3j05L2kj52j18jk7p1lN4m7p2o9p8j37p7J00
-35485h09K09R5l6p3j05o4m8n6l7R0J66P7k6J6nm8L2J13O7j12j55o3Q5J18J9P7J46J34M9j12
-35455b56j31q0m6lP9J34J53J66J45Qo2l1j26j35m4j35j54RO5Nm3n7j09j47Q3K24M6q7k9J01
-35425d57J36J93J17l3k09j97m2M5J24P5j1K2P2rk34k14j7j4j2J30J06j1o1R3K14R4q3j09
-35397b92m2jn2M6J62M8j1N9J67J14J7j9o2l3KP5R2M3j32k55k07o4N6R2j5J35K44N2j88j33
-35367a02N2N6nj71j44j5R2R2J7P1Q7n5r1j24j70j53K5N1j0k0N4J14J84P6Jnn6o4l8J22J76
-35336D7J18j1j55q9kJ8k1j64j68l4J15O1j7J18R1j02j34kQ2Mk12j65J45J66K3j82j31L8J34
-35307d29J32R5O0L2m0j35j7P6o4j39pO7L9J9n0p4Q5K17K03J79K3j31k60k62l5J51P3j1J4
-35278a89J49J23p7j86j24l7K0MQ5P9n7j64j41l3P1M9NM4P2l8p3k2N8n2k0o1j29j3P8R6M9
-35247d34L3okK8N8Qm8k0M3O7K3q8j31j20n6J2P7J6JJ34K19J27j7q3m8Q9M5n2PJ20O1RM1m2
-35213G1j71j65o2K1N8r8j18n8L9R9K41K03J0J2M5N9M7j20j67J7J98M4j47j68j09r1j06jL7
-35184c80L1N9J7j77k44j40Q9K22J23N0P6R0l0K2J23K1q1k6PO6J78J30q2j31j51j21p8r5p7
-35155e09j9K3Q2j2j06m7n3j55J7J48P7R1K3l1p3j01P4J13l0m9P9J10m3q2oK5J7Q9J34Mj58
-35124c68j61n7L1P2M6n0j16l8M2M8L8m6p0J18K19K9m4P7P0m1j47o5N2J40J12l3k0n1q7qR1
-35093b17J68R2q1j53j51j45o0n0j17q8Q0J67J57J66J98J29j38k76j59M8J92J81K4k0l6m5
-35067a34J05K22J49Lr9j80l8J45J44P9N5O4K8q6j32j85j77j55j03mK1n3o0kj12l0J61R9o
-35038b81j4j7o6r6m4J31J50R0mj36m5K8M4m1PJ54J57o0k10j54q2M7J00J11P4jk5J8J20K83
-35008B38K74Q8q0m4l0o9j47j56j60j93o4L7K3k6n9r2LJ11P9J76K06L6j26j18m8J8m1m0nm6
-34978b55q7j00m0j8o0qQ2J50J36L7J3j5j96k10R8L26J60q0q5q0n7j41j63l7l1L4J37P3Q2
-34949c35O3r7j58j17j38r0J29J74L2m8m9N5Q0M8J2J1m2m3k6r7j86KJ18N4J07J98J53J06j3
-34920i7j52j63j70p9R3J66K48J32j22j05qQ9Q1L1o7q2O3J74P1j57j52k2P4R0O5J5r4j12k8
-34891b18R4O8K6P8O0m8j60j07j7o4j76r5J2J31J28QJ3q3q0O6Q9j4J5R4J22O5K1r6k59j68
-34861d95L4O8rq2l8L9J6k1j4M7J15J1J08K06J8p0L0j3j0J7j75k79j65l2r3j74k4J30J57J85
-34831e13J03n2n9R7K16J66l5j06k6j6o9P5Nj18j33m6M5K6M4K3j5n4p0k9K3ll7j2P7P5n2j45
-34799f15j72j37k5O1K16J89J7Q9P3J1m2P8J71No1L5Q5q1j77r8l2j5j03n7R2J01p9j10P4J44
-34769c63Q4p3q4o2j43jJ04kP9J71J10Nm9j29q3j3k2l5P4J08L0Q9J19J12%j30j81k7J01Q3
-34739a28J24J24l4j38r2Pn7l8L2K1k6j92k17m3J80K91J60P7Q0N9l3j06n2m1j08k7K8m2l1
-34710b22mJ2p9j83k4J13N5Rj6l1J7j07q1Kk0QQ7J43J45L8LJ6j1r4k21j57N4Q8JJ6n9q0o7
-34677f49PJ75J72R1N7O8P4N0K4n0r6p2j20j34j46p5O1j1j0l6o0J0J08J16k9q6k7n1j4nr1
-34646g49k4Q0Q7j2%J09N2J6O4O6m8j58p5M1Rm1n2pN4O0m7l5J17J55L9l2j7r0k36k41O4K90
-34614e61L16J74j0j67k13r1m2K8J01j06j76LJ32J19j7j74j33Q3J34J02J4K4J27Q7J46J07
-34588Gm6j07j8Q9M9P0K1N9O7kj08k58j81q6j19p3Q0J70J42Q0J19K41K45J15kq5j20j7P8K2
-34558D32r0j00j16j74j18r8j43q9m8L6O3P7Q3J67N2r1k2n6j13j79j38L7K11L29K63O0j14
-34531A21j59m7Lq7k72l56j23O2J15J09J52J36J17J59J13j32k57j45q0OJ38O8J3m0m4J6N4
-34504c60Q9J65J41k5o7r1j47j00J3R5R2O9m7n7k5o9l9N2Q3RJ6N5J8M5N8L6j1j83k14o9J1
-34473d57k6J1k1q8k9M5J61J53K5oP6O7l1j38o0j24k34k8J91J77N9n3n2K8K09K02n0j45KJ46
-34443A0J10j12j76j28o5K0p9o8M6M8K3nJ0K0M3Q6N9j9o5NK3O6J66J88L4rkj25k88k79j8K20
-34411b61J50J48P0Lj6j85k39j34k3J2QN4J52J23jPq3j34q4j9L8J1j06j13l%pK01K08P1QL4
-34379a10P4o0r0r2j81o6R8J26J19O5RK3J04M5n9Kl8j16jM9L1J0o4n8k7p5N0Q2j6N0M6q6j98
-34346c54j31o3j18n7J02J91J64O5L4K4p7k30k19m0R7Q5Pj00j06j7J06J11R0J32P9J9M2r0
-34318b54p3J5M5N1M1j4q2o3r5n8oq5p1K9K5R0J83K23Q0k1joJ8jqL6o3j33r5p2k6K8K2J45
-34284a96J92J8j31j75o7K3J1L2L6K8J0m0m3O0P1N0Mq9j51j50j42j33K2J37P5n9j52p5m3K7
-34254h50J39N8K2m3q5m9L6K20K76J42k5j20j36r9PR1O3O2K3M4O8r2j89j27OR2J30Q9J33J80
-34224F6J2p7q8j48j31k3j4k2R1J22Q1K6O4N6M6M7M9O1K4k8j54j81j69j65j37j36l1%P9K32
-34194d48K14Q1%L8l0j17j11jJ67J52J47J4k3K3K1m9j26k1J01J14K02J26p5l10l14j69OL8
-34166c50l0o3N5J60N8q7q6k0k8l4o5J3P5mj6m6j9J5O8J00n3j30m2J9J1M3K1R6J84K42J67
-34135B54m1j11K5J15L0p5j17k49l31j35R2J44P6Q5J35O2l2m7n6o7nP9Q4j05j64p4M7M7L6
-34106b98K3Jl2k7k6P0J21M4n1j00j09j83j16KR3J55R4J31M7j17r8ON6M7j02j48j25j22p3
-34077h37m3J33K90K05k5q7l3p6MQ2Q0M3K8Q1Q1N8p9j71l5Q5L8jj3O9M7l2j53j36j31j35j3
-34046f76O9o3j32P0J79O3o1j02p9M7L1n7m9R8J50Jj32m2J26J87J25M6j4o1o6J2L2KP6J18
-34016a02J7q2k09j24JQM4N5J38P4m1r0m0N9L6J1p6j73j08j0j1J5Q4J26J21L8JQ3J32P3j29
-33985g9k16j01n9M2J48P6J8P7l3j82j37j09j7pn0Q8J15J08J70Q1j06j50l4M3L6J43J82J07
-33957A54L8j21k54l01k28m9L9J18O0L0MK1J21Q6O9J7j12o6K9m2m1J07R4n5m7PQn5j28p3q1
-33926f51k6RP8J91J78P7oM9m1r5l8o8q6p2N8O9J4P1L7j38k22j32m3P9J02K9OJ11R0K4K6P1
-33894b49J12K9j7J5ro2kP9j20k77j72M8J06Q2J10Q2J22J53J31Q7Oj73l82l12n3L3Q1K17K14
-33865a21Q5j4pK1P0o7k51j84j08j4J49K5j87j34K5J14M6K7O0Q9J08N6o6lO3r9j16MQ9J44
-33835a96R4q4j45j15k7K2L2Q7k5j39p4Q4J40P4K1q8j23n6M5LO5K00J24j08j45J04J57l5j20
-33806b28j20q2jM7L0k1j10j46RJ19J25M3n3K7P5Lo5q6P5K16J55%q2r1m3r4n0L7J4m2l7l0
-33774d06j41j81L4J79O2kRQ1J29k3k37k07o9Q5K03J71Q0N6N0Nn3q1L8J37J29J1pN3K0N5M9
-33743B29Nq4j72j44rQ4J25L2RJ28M3j33k15k11k5J1n5l9k6o1O4K08J00j36k16r1j9j20j44
-33714h62J1J77J19M3P4R8Q1l1j56j57p6n8K0J77K28J63N1p7j98j63JJ09J28M5m5p4oJ8NL0
-33684c25qj29r8J17J02o9j13n2O1J05O1Jk6L4J4K1J36K13J57k0k25k12n6p7r3j32j34lO5
-33655f85J23J44J68J36O3Kj30r3m2M4J64N0j23j02%j9j11n7P1J2K1N0m2j23m1P7N5k8m0L0
-33625d26N1J00R1M1J33J36p2j57j49n6k4r4q0j12j1P1j6n5K7L0K8N4k7m9m0O1O9L6K0j8j4
-33594d52P4L6o6p2M8K01K18L1j19JL4q8j08k5J22J56N4n9o4n9k3J6O4N7m5m0j18j46k1K5
-33564c68J02J00Rj8J43J69K9m9r5j10m7k2O0Q1m8r8m9K4J3mP7lJJ32P6L2Jj03j77j57n1m5
-33532c95j23j14p2M3J31R9p0j63m8O1J47J72J49N7j05j74m3J08J06o2j16l2N5K1l5l7rL9
-33504d10J9k1p3r1o8n1k8l1k6j53l9J46K11J93J66J65K2m1j9n0K8on0j5ML6J8mJ09O0j12
-33473a11jQ1O2P0j5r7j55j91j21p0j3m3j6K6KP3J63J13R5J18R9m8j49j50j38j13k5O4N2Q5
-33443c53l6r5J19J89J17J9m3p1j30j18oN1P8J41R4l9j86k07l7p4n7J27J88L9k9J07K17J31
-33415A36P6Nj69j76m6pl5K1R6K13J75p5k08j52N7P0j07j60r3N4Q2l0ON0J6q6r4j7qk5l2L1
-33383d32O2L4n4j87r7O0L0j9J4Q4J10J57J45O3ql8j8p7j37l3Q1m3j00K4J50J48j1p5n0n3
-33353b70q9o9L1J22J25j3j31j10K2K3p3j33p5J40J74l5o3R9J95K33L7j45j98j21N3J08J3
-33326a50n2J1Q1J35P8l1l8l9q0j6L7nj6NOl9J2K2qL7k2l0K7j19j44J9J01J72K6nO8m6p8l0
-33292a11j9p2r3n8r4p4M3Q6P6N4O5N2O0K5k2j39k03j22j09q7l3N9J23Q7Q9K4j7O8L2L0k6
-33261c06m2J27P6J4N3J07J03J5mm6j26j42o6j00o8n9Po4o6P1N0j8L3J32J00MN3L9l7m6n7
-33230b63J5M5K4K5M4K0L2N2j6r7Rkj2mL0L2m4j13j76k11p4J05J73O9k3k2J0k5N0qj74k11
-33198g40p4P6J48O3JRJ25J53L8K8l4j11m4Q6J1j9O4J6m4J6%q6Q2K06J36j5j47j55m1Q7N7
-33167a08q4j91j86k3J29K78L70J38J7j61k87j96p4n3j22l0J01J30P7M1J2n7j26p0O7J31R6
-33140a81P4M3j9j4J1Q4J45J10j0q1n7p2j36j79j15o2N9R9R8O3R4J87K01J44oj62p7M7o1o6
-33110A61O4J46R2M6pK2M9o5j51j08p8l9k5Kr6k42j34P2J75J03l0l0o4q0o1kJ12J64Q7K5P4
-33079A82P3J1l3j03j71k16j85o3on1K3J4n6k4Q0J54J84Q5p6j04J0K9R0J78J36J9l9p3j24
-33050e6l3L4j2o7p5M1J27%r8j42j56n5K9K7m6o7l6m3N8J65K5k6N9J1l0J22O5j28k18j04k2
-33019f51J19J73L4m2N3J11No4m8J09Q7rJ1L7n2j31j38r1n2K3KJ1O2R7J35Q8P3M4J4q3j56
-32988b29m2J5o2j11l3J8QM0J10J32pk29j17K25L50J74r2l07l54k75m2J81K45J58J40J41N2
-32961H9j8m3j56j23K5j8j1N5J09R0O4J7nL9K9o9j93k09j64k6L8j4P5J06J23K06K72J95k8
-32932D55j77j75k0K7j5o6r2m6M3J15Lj60n9J10J32J3k13k95j12j9p3J8R9P3J17N0r0o1P0
-32903c48R5J5kL9r7k55j86K0N4n1p1K3R1J18J91J37Jo3PL9L8M9Q8P3j11k13n6O3k2p2j1O0
-32871c57O3O3N6N6R3mj1p5r1o8K0L5Rj16k03j17K6J42J99J02L5P3P4m5k01j37J14J3q6K4
-32841c14K04J35K2n5k25k16j25M0J94J14j9j41j37J02K13N8mJ66K57J05p6k08j84j06l1Q2
-32815a49J28N8lr9r4J03J46J11k7j71j48n6n8JM9L2O6L5m9n3Q7P9o5j41j61j10p6p8QM2p8
-32784f71r4k2N4O6M8N6P1N4L0k7k0m8q3K5J22l0J0K3j8P6O9o1o6M8M6k9J3M5nk8m9j74j56
-32751g25j2O8j9J5J7k9O9J33O7J7l4k4L6L8O4M5oKpK7L5JM7O7Q6J3j05r4k0j12j01p5k9k0
-32717e65l6K2M6q0k23q5L2P5J14J18L3k9lLQ8O0lM6R1J08RK0P3L1r3k25j56j3O5J35J16K8
-32685a98Q3J79J07q8k84k05n7m9j0j0k2n5j50j23o5P8J25P6J43K01J03J7n8j2K8O8J32M6
-32657@L1M2poj27k11j18j2K5J01J05P6Pr5j44p4L0m0n9N2L4K8j6L1J25O1l1j50j02p7j10
-32626f31k5R8R5J13J98J45l3q9n7j6m9o7L6J08P3L1k0L1J0j20j63l4Q0J36Q6Rl1q2p5K6J14
-32595a03J6Oj6M6N3j06j43l9J03J00l0l9J5q9p2l9mK4m8p6l0R6J46N5Nj05j58q3L0O7J47
-32564b71K24J15o8j32j73j67j02K6J19J46J15J0Q5P0m8j6N4JNJ9l3j40j66j43j00m8k4j4
-32536f56K3k9O0J08P4Q3R7r3j25j8p7nP3J2k9K9J47R4O5l1j09r1j8P0J32J39L3q5k3k0j21
-32505b91q2j6N3l2r3m8N6Q9no9k1j9mQ7P9R0J30N9o5j11l3m2p5K5J16N9j3jO3J8RM4K8rn4
-32470g8j16j26OM3k6J1j5j21j53p1L2J09J12joJ1M4m4j56J1J92J32O2R5O5q4j23p8r4n3q7
-32439e07l9P9N7J9R9J97K16J27J4l7o1j38k08j21l5Q2J62R8O0m2o2m8j15j22m9N6K7KR3k
-32409a98j96j93p3l8J14K81K51J11P2P9Q6k7j54r9j00n5mr4o8K6M6k0k8j24k27j82Q6J60
-32381e68J04L5M2J30J25K6j12j10n0k4m9n8K0J27O0j32j47M4J11l9q9k4Ll7j8N2Q1j0m3L4
-32351e16oK5R6J03L1M0Q1on6j01o9O5J38J35%j69j60n7R7M5p7q2l0k4nP7J06J55J3j16m5
-32320c12M5L6j17j31KQ9J04N2J7j0r4k12j29pJ0J09J16K6O0k7k09l02j33P2P1N4J18L3J4
-32291f55J86J91K5J6%k8N3M9L8L4q6n3J32K75J09j53j55o6p3MJ27Q8j6n5q4j05k1M5RN5R5
-32260a9Qj36j06l6kJ01Q5j6m5l7r1j46p4J31J41K9ko9j43p7ll1Qn6q1J0J12J49n4j66j02
-32229g18K4J44K01J21j00n2QN2J25k0j20q7n9oO5R0O7O5L8q8l6J55J28o0k05j79o9K2R8P9
-32199c17J34J98J5j73j53m7J04Q3m0l6q9j15q9l4k8L2q0k11o9J57J75P6J00K3n8p5p1OK8
-32170e54o2M4O4o0j04O9K32J55K1M0L6j08o7J40K17Q8rj6l0p0n9l2k3q5j12M5J3m6j02r8
-32140d73J02J34k8j41j56j40p9k2J11J05R8M1j17k13k24M7K21J28Mo5O2J22J7M5O2m3j03
-32113e05j22pJ14J15P9Qj59o4J0o3m7%LN8J62J17N3O4k8k25k16o0R7J23j4j64o2J09J03R9
-32083d22M9n5O5J01j7J2Q3j6j42j06J5p3k06j38O7J07L1K7m1j25p1j9j2K2Q3K0RN5O1O8J30
-32052d38O1p2n7J20J89M9r2j67j48K6O0k1J6o1r8j8k4m1NN0Q9K8o3J7R1J22j2j32j51K7P1
-32021e74M4O2l9r0j01m1p7k22j93jQ8Q1O2M3RL1J11J1j40m0K02J29L2L4ml1j00n4nJ04L6
-31990f33l0K1J2o1o0K9on0P7J86O0j20j28j0J09R1jp1p2k4M8N9P4J46M2k45l36k08p1P4J03
-31959i95M4N2k4l2J5M8P4K6n9j41l4k6m2pn4j73p4J45K38J04q6m6nj07j44j35PR4Pp1j04
-31928a505n3j7O7K8l7j04j15nJ52J20j21j56j54k06j28k6k9l6o0j85j61n1k3k05l97m08l19
-31901d134l38m00m16l24m7L69Q86J628K376K368J642P50J68j02k04k17k46k04k55l20j33
-31880B847O0N1j37l09k98l26j70K7J05P2o9j99k33o7m6q9j7N6j07j41q7j13j5K5M7J2J28
-31853A007J52J5o0j5P5J9r5q5j08r1m2k4j03j14K8J46On0J2p3j79j19q7o6j5J05K92J40j31
-31824E40j49j09k0Nj16j37K2J21K49K35Mj41j58l1%k9j1O5K6j87k46OJ68J50O6L6l0m9N7
-31795C37K14J10Kn1p7m7q8r8o8J9J54J15J9N2R7Nj28k59j55N7J38J4lJ3q5m8m8m4k0L1J51
-31764C09M9q1j40o6O0l1j15r5K3N1L6Q7J20J06J28R3j9n9j04j06l3QK6K2o5n9N8J39J45l7
-31734D50j56j27p0k1l0l9j22j15kQ8J2m4J91K92J54N5Mp9j00o4q3j1L9j6m2j15j28j7Kk5
-31704a19J03J56P5j2r5N4K07J31o1k71k27j4Q0Q8L9K7j1j4j1j41j12K6K3J8O4j3j36r6p9
-31675c21PJ28P9O7M6R8R8j3o3L9K19R8j80k81r1Q6P9P4L7q2r6M3M0k8j50j31l0mJ5k4O3R5
-31643h3L8N4J20R0l3j16k0J01J13M6q7j70j65j50m3J32K03O6m3m7l7K7l9j64j32o3L9J30
-31615b33J02L8k6o0L0O0K9R7J55J21J59O1j0p5k75k26r3o7j12l3J11R9OO5N8k4j01j31j24
-31586c99q1M3K4M4J27Jj1N2n4k1P1N4k9q2Okp1J8jn6l9LJ00K22J08L9jr6k06k41j15k6J54
-31553d65L37K36j0k46k63n3J70K60J03j42j82j18j40r1J44L29K97O4m9J9nK5Q1mj45r1J2
-31526G3n9r2p7o5L0j2j35m7Ql8nK3K0L4L2qLmk0k3n7n7q2j33q4K0J25K57K71J82O3o0j6M2
-31492A09o1j79o8m0p7j08j8k4M8J66R4n4q4p7r9j10l7L9J8p7K4R8K2J03J91P3O0Op6N7R6
-31461A5k4o4q4n8M5J71Q9o2r0K3M7l4q5p5q8J6O8k6j24k8%lN7P5J13Kj37j46L9K01R1j1R
-31428g8K7J4j6K0O2L2j6L3K4rqp5j04l5j9m4l2M3J81J31n9j68q9Q6J52R3J7o6n5j21p2p0
-31396b21j25p2L8J19J28O7J3R7J66K2k00j68n2PJ1J17J17l4j07o1k8K0M1j5j23k13j50o1
-31368f67J4L6PQN5J46L7j6J24K03J31k1j03RO3k7%J1p5j15l1R5J02oj0J10J40r0k42l00j74
-31337e86k7N7J36P9M3M9N4J3k4N8J06J28J86J18k3j00n2P1N8%j8J4M5j3J0k0j36k37j46r3
-31307b50p5pL2%l5K4J44O2o5p2n4p6L7J41J03M6L5l1o5q4p6j1%n4O9J09J21N9mJ8L3N4R3
-31274B21M8l4pJ9J5M5l1r0j60k12m6P8K8l5nL9N7N3j1l1JM4Jm8M4J04N7p0r1J8J6q5n2o2
-31240a82k1L1LJ23J70l5r1L4L5j8qNk6o6r3j32N9J52K3o6p8P5J99K00L0r3n4k2q3p7L1L6
-31208F1m7j4L5p1q7j25j92j22p1K8J56K70K22R4O8P3l4j5J23P1m3l0l6o0j65k79k23j2J53
-31179b72J72J22O9J3j38k78j90m1J3Q3N0o1r8j13o3N3L8p0p0J13J36O7k6q1nM6Q7Q8L8j1
-31149c29j40j63k9M7lKJ04K17K53J77J41K9r2j18LK3j18j33k3j02j59n8J13J52Kp3m7RN4
-31120b61m0p5J2O9Q8J20J8q3k7MM0N7mk9l3K9N4L7P2jq3j38j02n1j07o4pP1J49J8q6p2Oq
-31086d27p4J8J21J05K1N8J24K15J35m4j6%K0L5j07j79J5J62K12O5o8m3r7M3J65L7j46j82
-31058A68j40o3L0n0j24n2J1j34j36J9J68K73K00J20o0k58k13nj9j20j12j3J23K23K15P8p9
-31031E0j23J8J64J91J6j89j47J5N8O1N9j5k0L0l7k00j05R2J00m2j4M5L0J1L4Q5r8p2K1O5
-31001H3O7pj59k21j67k4R9P6K8KR2J35R9j2QM8OL8M4lj7k3n9r1J9N0J4q4j60k16k50o0J71
-30968d74K38J78N5p6p5m7q3l7J24K08J46k3q3p0j70k05o5J26K41J26nj9m6j61k43j98o4N3
-30940f49P3K8R0J90K15M9k00j84p8ON0R1N5J0M6Q1K3k5j1R5O2m8jM5j15j23oo7r4MK0J09
-30908b59K42J65K9K3J5j13j54o6L3J05J18R2n3j59n3%L9k1j17p0JJ7m3l6K0p9j00l2Ol3o2
-30877e45PN0K0j4K5R7K5O3J30J73J09j79k47q8L6J73J54P6L9r8j77j09pQQ6L8j10j57r5k
-30847e19N4Q5P6QJ2J26Q9m3q0QM0o2j69kN1l6k4l5K2J59K20J68J08O8%m5j43j99k3J34Q2
-30816A30rn7j4O5r6k03n6N6K3m8m0N1J06K0PR4Q2m8k06j45M7O3M1Q7J0j15o0J16J76J71L0
-30785B78q7j22l4Oj5j15j43p5K7j0lO1Q3J65J51O4Qlm0o2q9q3r4J3J14J1n3k5M2N6M7o4p2
-30752f3k7q6m1P5J54L7j53j30mJ02J18n5p1R2J42J16J0r5o9m4q8j49j27k6N6Q7J26L9j6O5
-30722b5R4O5Q6J21J7j62j66k2N4Jj4P6R7KL8L7k8nK0o0j66k69j23J12K00J70mj08j18r4j1
-30691a85M5k4q2jL6N6J73Q7n9j13j30q4J0N1J53J68J1N3J08l0n8k0o5r8o9Q3J06M3M0r2j44
-30660c1n3l4O9J41J17P6L3j07j88k15j43J0O3rm3L5O6L4rj44j60o0o8r0L5M8J65K25J10o9
-30630a96p7K9jK6J10J16Rj22j55o0O9J48J52O7j6l7j7PL5k4j7K3L4o1j2J4k1j2q7k04k59
-30599e39p7M4N6J07O7J6N2L9M9O0rj2k6j21l4M3K7K7q3l5j7n1N6N4J5k9j8J19Q4p7j16m6
-30567c75oJ2Q9Lj44j62j36rJ20K19J93M4p0n7p0p6NR2J28R3N4J29L5%J65J69j8j57j11qK9
-30536A80q0k20j91KpJ9L1PJ43J24p4j69%N3Q4N7K0Jn3m5MR1J16m3j60PJ45R4L2p8k3K0K3
-30503A10O1lp4j57k19j64n9M3Q1J41J25J6l0L5J32J77K3r9j0r9l26l01j43R1K73J81Q2o3
-30475a76m3P5K08K03M3j44k09j25j04j53m4P0O%O9O6K2j7Q1J29Q2L3N1J5j5K3J7R9J25j2
-30445C75j40j18L3M9J19Q0p5j65j35j8j02j52j3j8j00qK8p1m7R4N0l6JL5Q1O7N9L4ln9M9
-30414a06J39N1lQp2j02j4n3j28j27j8P4J37J04J0n6j05r5j3J39J34M4r8k53j69Rn3j25J7
-30385g24N6J7M8L9mM8J69J75J08n0j81k28j30R1J83P2k8q9o8l9M4J80K15J29m3q6j39j55
-30357c90l0K6J2jL2Q5J37J17R0J12L6k1j13j28M9J29O9J7o4j33j32n8k4k0J30J68R8N3lk5
-30327B18l1j37j14N9J08K0o7p8n5m6J23J55J5o2n9n1J9k4q4NR2R3L4k1r0j15j06r0k5n3m7
-30296d14O1R9K4qJ05J22k2p3k8j14j41l5o1o0Q4Q2P0N4Q6K2ll5m5N7M2K1K6k5m3l1L1J13
-30264c9N5nL2P8O7O7j4j0K0j22k92k15k9J43J68J09K3Q4O4j72j96k8P8O2P9K9m8r9LK07J28
-30233B27kk5O5M7m8j23j68n5l9o8n1r6p1jO9R6K0k5L0O3Q5Pl1J9M6p5k45j42M8P5l8Q3K57
-30200f6K28R5j51k43p8Q4M3o3l9j02p6J91K82K31M2j42j07k8j07q9m4KRk6J4P1L6o6JJ12
-30170A4J14mj9l9J0N4n4m1k7N1P0n9j13m0Q7K2o1n4q9k5R1J50J09M8K4j08j15J2j5j10r4
-30139b11p0n3j3L4q5l3J23J64J9k7N8O5O5K8r7k77k21rJ42N3pJ2q2r1J7J17J53R9m6N4J73
-30108E4J18L0L6O5j32j47q1j85j86q5M1J70K11O2q6n4O7J52O2j16j68m5N1Lql4q9j67j44
-30079f05q8rN5k4J0M2rK2J92L31K19l8p8P8O1k2O8P2nn8j42p6j9j5O4J32R4n2j74n1J0p9
-30047i4l4K3j2J9P4Q3Q2J18J8j27l3M8j4m0o7j77m9J14J26J20Q0L8n7j4K2j4l7pm0j06j29
-30016h6j22q8p3l3jQL4J52J51J80J31KpM0j6j08j58r7M3k9o4J6J8J6N9p3j34L0R7l4k1J35
-29984c2J75J34J46J0j13k16l19k93k57n5k5k5J91K59K07Q8l0K4O1o9p5r6j94l1J08Q1P6j1
-29956b81N7J14Q5K2kP1J8J2R6K37K33J3j96k07j04%j9o7o8m1k6j21q6j3j39j77k4J47J89
-29927b77Q1n0L6Pk1L0J7j8j13n4K9j6Q0J69J19J1j14j08N7J07J41R8p1r4n7j8nJ04K79J69
-29897E18j02k80k61j05LPk6o4nJ03J59P7k6l7n7j00r9j3k3kl6m9p9m7M2Q8L0j63r5J07K09
-29866c26J63J23N0n2n2o5k8m8L1M6n4j60j09rj3O7J05J48J08m7j23j8J43J55L1o5k2N9J62
-29837B00P5n5n3n9k04k10P7J93kj62o6K3M7Q7R3J03O6J9k6N9N9r0j61q1J1Q7Nj59p4Q4J75
-29806F1J68J33J03R6m4r7l5Kj01j57k5pj27j84nJ26J45L7n9l1jqN8L8j22j90q2P2P1j5qJ28
-29774f0Q2p1p8j4o9j1M9m1r6j26j4J69K33R7r2r1L2M7k0j51j57l1Ro6nP9J89J48%%K6l6j32
-29741b01j07p8k7p1l0J41K31J18jM7M2o3o5p7o7mJ0m2q3L1J75Q1L9kK7L8j0j7l2m8j5pm7
-29708a14j14l8R6k9j40j45M1P6q8k69j71K3J38J82O4K8J2j7L0K4k2oL5O3J37Q6n0o3L7M0
-29678a54M0O9R7q3j47n7m9K8J15Q4J6K28K24n3j99j69p2q9j01pO6K3m1K2kO0R2J26J71R0
-29648C28k2r5j8K6p0l8j3r7K5K7L5J3j35k2R4K3J7K7J45J90P1j29j71l3l7j24j12j66r7N0
-29618c08J26J99J79J65R8o2j36j08l0L2R0M4j6Nq3j39j27j63j00K5Q1L4K2K8K0J3p3q0o2
-29589c26j13j72qK37K14O7j2jk6p1j36r4N5J16J00J59Q0k17j39M5J27J83J7j39o6j1j3J2
-29561a32M8J8n2n3J7O7N1L6J01Q1ol6O6Pj43q4m2j8Q9M8p2j6P4L2Jj3p7k21k78q8J53K72
-29529a70J33o3n7N4M6J8q2p9qp3k3J28J65J09J20J02j3j46j09l1J4l4j90o8k6q1l5Q9K33
-29500g7J56L2Qjo1j20o4J1l4l1N2M6M5n0j21J1J76J93P7j2p7j70j96p5J18K04J61J58P1j22
-29470C08k17k60j47njj0R5J72L0m2j1k1Ol2j60q2N3L6m0j00j8R3%PQ9R8Ok0K8noK0K7j11
-29436b20k46j12QNj7L0J02J14J73Q6l1j58j13L5J48K33J83J01J6j33j79l3J5m7o7l1n8pO5
-29407a38L1j26j01Q0Q8p0j50j37m9P9Q6J77J29J6j47k55j30J5J21O8o5o5J62K72K59M4q6
-29380A08r5j40j04qK1J8L7J6k7l6J1O3N3J9qLJ7j2k5j21k41k23m6J27J70P7N3J3O0J46J00
-29349B6J0J9J03nr5j47j30rj2n5J3j9l1J01J68J37P6k3l7nj6L2R3qm1Rn3q4L7N9Ll2k3RJ4
-29314H4%K6ln7K8R1j4j05j82k88j80j2J34J19J20J81J06m5r6j46j68m2P2J13J40J27M0J5
-29286E8P0K2K4J07P3m4q7r8q7j33j45q5QJ17M9m9j39j00N8R2P6N7J54J24n9o2j2m1j1N1L
-29255ij53j53qJ49K62J31N7l1k27k75j64O8K06O0k8p1l8J03O5Q5O3j12j63o9K4J39J26o9
-29227c2j34j20l6K5R0L0n9q8o5n8J04Q8k0k1n3j23k5R3P0J47J39k3m4n3j17l7N8M6l5p1n
-29196c29J19N3KR0N2J4j5j44k77k16J3J60J30R8j4o5m9j9n0j49j05J4K4rP5Oq3k2O3J33J57
-29165c43Q8Q0K2r5o3J11J36O1q9j05O1J68P0p0n1N3J26j3j41j63J1K77J32j9N2L3q2k20q2
-29136e5Lp7o9n8pj0M5O5J18O0Ok4j26j77o3m2q5j84j19J9Q0J08P8R6J65J05n9l8ok0p6p2
-29104d19k1%O1P2O3Lk1p0j20n3J22K11J27Q1J20J25r4l07k87o2M0k4l3K5j06j23R0J44J16
-29075c40J01M2J0R4M3l7j29j83j49j53l1J06J69J05P7R8L4L8pm3r0LQ8J5OM4lk0j5j7QL7
-29043i9k0q1r8j92j39m0k0J05J95J63Kk0L5K7J16L8n6j32j00J8O2M0NL4M0m9N8K35J63L9
-29013C29P5R1J5j73k39j17Rk1j26l6N3q5j37o5K7J9r9n0kr0j65m5J25K32K00K0rJ36J13n
-28983b0o8j79k19r8pM1K5Q7J18K7n8oJ8p7j35j10j9M1m4j93j17J71K60O6P5K13J87J15L1
-28954A25r7k08r9L2J2j71k66k2J60J06R0Q2ml6j9J1%m4p0jM3J7K7M0p9lNn4n0k3J0P9L2R
-28920c66J85J67n2j48k86j44P1J09J66K31J17r0j91j49m8nP6N9N0P4j5%J8q4o8O4P8j35k43
-28891e59o7J07J76J12N4R0l8j27j45m4N7Kl2o7o8K0J22J62J88J99Q2j36k02j38q2MK6J15
-28863a89K07J05j53j89P0K22K36J63l7k67k96j18L4RP%j22j02O7J26k1j22j26j36r3j29p8
-28836i32Q6M7l4R6J43n4q1R8J26J01N4Lq2k26k35r8q4k9rm5MP7M3n4r5j20m3K30J83P8P7
-28805g75p1j50k00j08j3L9J29J40M1qk3m1k9j06k28j92n6l4k09k13p5j49k65k85k21k78l79
-28778c759o19p66l55J546M119L538J183j80n55n25l90m15n32m32k71j66r8M2J03Rp7j41j84
-28755A075q3LK6O3K0j40j76j43k35j94R0J22ooj1l0j45j85j15lP2kp8r0p3j10p0O9J62J62
-28725c1l6r4k3O6O9L8O2O5l4k22j99k0R3M0o7r2m1rk8PR1R2O8J9lQ9M6q1l2L6J01J62J05
-28692B37o7j39q1m6K8J01L2m4N0M7m9l9L0q2j35n1j0L7Pj32j72j6K19J45p5k22j04J08J94
-28663b29J27k3j24j86m2lj06j8J48J13k8k0M8j21k10j25k5q4j05J01K31K32J26J45J22rk5
-28636i0nk1r5o6o6k77l03o8M3K8J65J92P1j26j54j6M8RJ8n1j27n1N8N5np1p1O0Q9j6o2r2
-28604i97j10r8q9l0M0J2k4m9j19j15p1Rj1L7J4j57j86k27j41j69K4J81r6l57m76k70k10l49
-28576d034l82m52m13k78j31P9P51K029K871K618J549N46M3p8j71l44l59k51k51l14m28m03
-28554B197j62k2om1k08k71j43j6p2j77p7N9J6J8J1N6R3J3j7o6j33j04J3Q7M3K9m7j33j53
-28525G87K3J26N9l8k45k55K7K10J95L6o9kJ6L7J64L8p7j04l1K8J12P2j06j26j87j74l7Q6
-28497E65J08Q2M1J7q3k03j78j37o2mk2j6mo3j03M3J90J59M1m2n2l3j8K3M2m5j16j06j07o3
-28467a46N5J68J86P1j3m1m5J4N9po8j63j74j37n1J59J74J08K03J25L1j21j92lL5k2OJ2n1
-28438A72p0O2J0j70j58k0J50J99J00m8k8L0J5l7N3L2j99k32K0J90P0O3P4j17k43k3J23R3
-28410A11Mq5r7p7Mk4l2J35R6r6j42l5J14J68N3m7j41q7Q0N8l5j0Q9J40P8j5N4o0k14k83j78
-28379d74J30K00Q3J07K26J37j23j44n4l1J16J96J06Jp5j77k56j07J05J22O8P6J8q5r8j36
-28353f9n4O9L8L6J8Qm1lJ27J60j7n1P2M5l1k7m9j15m9o8j73m4K09K96P6j94l5J92Q3m2o3
-28322C04Jl9j53j59j43o0L0J35J95J75k1j44o7q6J6K3o2q8ML8J66K59N4j72j85j18k0O5Q8
-28293C6M1j09p1pj7RK3R0J05kj16j04N1O5L0N9j8j24l7k6n5O7O5k9qK4K2P3m6j08o6l9n5
-28260b77n2m9nok9q2j06j9m2L7J59R4m1j73j43n4k1J4QJ7R3J41M3k8ljn7l3R0N3J2J00jj70
-28226e31j47j63k06n8Q9J51N6k9m7M1N7J79K26O8j67k52j26P5Q6no8m3l8j51j35j21k50j45
-28198a654O5M7J8oj26k00j81k32k50j86j85l61l00j13j18k01j89R7N96J106J480J673J515
-28175B295J006M27J03K2j01k24j31j63l09j77p2r5m1p1k06k00q9m5K5K7r5p9k4o1n6k9J4
-28148A651O9N8Kp4k09k04n7J2J8K2oo3r2k21j70r1p1MJ7J3N6N5nr5q5M1N5j87j77pJ25J10
-28116D94m4l2P0P5N9O6P7Q4N8j03k25j84o2NK3p9j48m6J68K22R3n3j13J4K05K13l9l24l42
-28087A32j62J02K43J32l7Q1J50J3p8n7O1M2n2m9M7P3k3q5k5j16j21OK6o0n5lj21l7L8K5M3
-28056A33J19J42J0q8r9j30l3J24J29j1m0L9J18J81K25J41N2r8k59k39j60KR7M3l7oJ42J61
-28028F58J18Pj31j99j94j11j7L4j8q7j4J73L40J65j80k64j43l6J06K34J19J5O0R3m5j42j51
-28001C90j65p4Q3Q8P8J41K5j24r1j0L4J5r8j01j8Qk9j27p1K2J33K09K18J44nO2J16R0Rj38
-27971H14j99j57j1L5j3M1P7kJ2L5l8m8o3j11j74j30p8lP5J35O6J7K1j3QN8J71M6p5O9J52
-27940G17R4j2j76k11q1L0K6j2j8j10j34q6L1J95J82P1J2J06p6k28j88n7rJ14K27Q6n7j36
-27912C00j27j1J23J44Q0L1k3%R8O3j21j51q5J8J5m4J0J4J7m9j80j63K0J25J03N5K5Q9Q5r9
-27882C62j55r2k5K1N6J05pj18L2M0N6P4K8k5m1n6j9R0J06J48Pj02p7n5j6j4K9N8N9jj09p0
-27850B89J1J11K4ON9l4q3p9r9m7n7p1pN6N9J00Oj37j18N9J23P3O0j0o0K2O1O2L0r1p6J8P9
-27817C39Q4pj03j21j4qj06j20J4O6J05N3o8k0N1M6o3q9n0L0P1j8j29j99p4J67K17J94J44
-27788C92K4J6K8m8k7R8o6j75j08l8M9J5j8N5j7j13q2q9p5j0P6J50N3p3o2j1l8p6p7j5J63
-27757i9J49lk3n7J9J64K30R9k3n4j18q9k4O1J30J23J82K09jj71j86k31k17j64j00m8J5N9
-27729a68K5P5K9n7kK0L7P6pp5J39J82J5p5j6q9q6M9M1Qj0JM9M0J5p4j36r5j10j26OJ44J44
-27696c1J26J2k5LQM5NOo3j98j64mK37J96p6j68oJr1oL8L3O8J16N2j14j11l2P6K2r7j73j04
-27663d19O0J17K5M9K12J21L7N6K1J2q7j24J2P7lo9m5L5O9L8L7l4l9j0q0j90o9N1N0J09J43
-27632A62J4p3r7j8J05O9n1j80j62j50p2J69K95J49n0o5o2j41r2M2J08J29J22K5m8p4J9O4
-27604A37M0N9L3p4j29r9N7M8m0R2J76Q4j5P2N9j25j80j02R0J38K8N6pm3M1N5Mj02j63n3J75
-27573C12K11Q3k2n2j46j95m3q6j41p3n7j01M8J30N9O2K1l6Pm4r2o1k4K7k7n6L0J03L5j46
-27543b74k69j32KJ64K86L08J00k1N0O3N2J3q5j56j19q1q0q5O3K06Q7K1Q7R0J3j31j65j29
-27515a22J7J09O7P2j4l3R2Rj12q2l2L2R1ln7L3n4q0K7J49J95Q7O0M2p3o1LmK1J0o8j09l9
-27482A73M3J4M0P5Q7j2j77j96o6n3K0j3j23p6LQ0K09J22M7O4Q7J12L3r6p1Q2J97L5k14k40
-27452A86j33j04r3j7L2K2Q4K12J95O4o6j76k01j43k2R7N1l2p5K4J55Q4K7K2M4j9j17l8N1
-27423A14M5R3P3mp5j24n2J03j4j19j10q9M8J21K2k1Q3J37k8n2N6P4M9j4j19n0j9k5K8J28
-27393B59J27M5j5o5r6j04p3l1p5m3n1j32n4oP3J89J86M8k9k5J0q6j59q0K7K8j3k2M3M9J0
-27362f5J1M3R6rj06%J4J6P6Q2J14L2O0J28J24Oq8q6k10k09j26n2NO1j3n5j03j19j9Q2N8K0
-27330b32P0J23R5L2p2j18n5j4L%j2j26j79j07J30J19N4J19R2O7k7r5j64j09p2l8Q7J36J67
-27301a26J88K42J52k9l1R7J26K3j86l69k33J02J47Q9J00N1R2M0on1r4m9l2q9%N1k7o8oN1
-27271A55R4J8o1o1j01j48j02LJ14J73N8n1K6R1k2k3L8p9p8M5J38N6K6J05M1k2%P9O4r1j89
-27240B96j05Qm0j20p0m2k4O8M7%J16j4q6J8P3Q6Pk2P5R3p2o3Q2N3r4j30l1Ml5k1k1m5p2n8
-27206a39j41o7lO3R7O1N1P4P0j9L5J70J08m4j13p1l7K2o5m2J41J41l8o8kN9L7L2J5j0r2j33
-27174I2L4J77J37L5K4k8j2P9nj25k16j14J22J30K7rL3R3K0j56j87j63k09j46L2J17J68J65
-27146A15J07K6L1Q4lj90n1J9k3K2J23J13l4j30nN9o2n6l9J3j9j5K5l2l9p5k16j50J33K44
-27116b5K32J81Q8J7j2k8j75j24O3O8L2J43J58O6M0j65k80j45qj5k8P8J48J36j6j21n2J5q6
-27087A85k03k09j30m2J00K41J97j6j89j56J08J95l8j20m3N2J25J15J80K18p0j72r6j37n3
-27062D2Q9P1J24J08Pm6p8j06JN3l4j01o8J5k1K4P1l2kL4m4o7l0j04j70m7J88J72N0K6p1M7
-27030A01J38Q4j2j13q9J0J48J65L4j17l5l0j35p4l9L4P0N1n0pL2m1j00j79k31j29Q4J21L
-27001c06J7Q9L0j9%rk3k7L2L3PJ4L1J04J53J10k9o9j32j12L4M1L9J16Q0J5J1j5k0k9l8o2
-26969F6qQ9M6q9o9Q2j0m5Q1L9o1j64j33J5N0l2j3o1j35M6J81J95J11P7J55J43j24k50j89
-26940gj58m9m0q8p8O7K60K67J31q7o4J29O2o3J8P0L0j5p8o7m6m8j18j27KJ5l9pM6M1K8j8
-26908c1k8j0p4q6QJ01J9m0N3Q1K7M0J19J05j8MJ7o9j13r2R0J46L4MNl6l2J9M3K9q1j81k0
-26875C3J75M0q6p5o0n6J4J5N5j8q8N1J37J20R6kj62k14q7p9l6J18J55Q8p8q2Oo9LOn2k7j1
-26842a70r2p7J22J52M6K3P5j2KQ1Nq4j37j24n3O0J45J33L4N1O0L1m0q8m8J1rk3m2q2l3N5
-26810b8R9L2k8J0Ln4kL1M1J3J9J5m6p4m6l7j2p0p2p1j27p1O5J02J04L0j32j94q7J68K35J23
-26778f1P6J1q9j32p3L8N2M6R5L9O5J06Or5j04o2Q0k1j62k9P3R2J14J10L0p9j14r5q9n0O1
-26747a61R9J30J72J37p4j13J6P3R6R1J22J10p1j26kJ00P8K6O7O4j36j47l1j04j21o8p2j31
-26719B4j97j46r8M3J73J15O0P1J7j72j58L0J13Q3M0j08j69qJ54J70Q6p4j44o6J21K76J74
-26692D10j7j38j61m5n7j17mJ3j25j37M8J31K9l7j3R3J46J23k6j75j18R7Q4j6K1J85J55lj12
-26663B34j33j16k01o6J52J49J39Q1Rl0j00MK5j74k49m9J82L23K20L2q5j01m2K4lpk3L4M0
-26634B69m1J4K9o1j37n9K5O9O6J47J54J2j10k14j51L2J04Q7O5N1N1K3j80k62j14Q7J33J29
-26606B18K2l1n4n7K9J01R5j9j35j75j61j10K1L3k5L7J73J60lnK0L9J4j9k7kJ6J1J25O8m5
-26575C14p8n6j45j23l1J0J9M1P6J99L4j32j25r7m3pK9K7j4K3K1j22r0n2l1Q5J54P8N7%p8
-26544e7K1J20L5m7j1o5k25k33j37J03J92N7L9R1R9O3J19M2j53r5k5k9o5q7m6oO0J83Q3m6
-26514b0o8j62j68m7L5J06J94Q5K0Qq7o7m2k0J10J27M4J19N2q6r0m0P3J54R7q3n6P6P9pj19
-26483B17n7M2pk5mom4j4p8l6m0q7p8o5N1J5j0L8Q9O0J8K9Q1P8M3%j11j17l2j18j19N3J22
-26450a12J69J70J59j6j59n4O1K6j8l3L6J64J54O5j01q9j32o2N4p6r9p4k7K9J8J13L2j83k12
-26421a97r1O2J23K77K58Q0l9m5rq1j08k7o9m0J29J15J3l7p3m3QN5J20P3L5mk8l4j03n3K8
-26390B95j6j9k0m3p6O2L8j21j4Kj46k51k28j05k5J10K72L14J50j2j27j30RJ35J18l5l1K4
-26362A30j5L1J78R8n8r7q3j72j84m2R8J46R9R0N4j2q3p3j2J3k9j12m3m3j18r9j04n4Kq1n4
-26331f29J35J39J37J13J5j10j06K9J04L2j1M4Q2J3j40j02J22J35j5j17k00j52p5P4K37J37
-26305a09nk6k8J10J32J14J00j1j49k19j49m0J45J44l7r5o4j1Q9O1qn4o2l3q8o1J26J48LN8
-26275a9M4R0O3M5R4K7j33k07j30j23o4K7nj1O0J30J15O0O1N9J4N8k3j52j66k1L3P4R8L0O
-26244A34j6k5j08j76k6J14QNjm1J0k6lJ81K28J02j39j68L1J2o4m4r0n8JN0J49K21M2k09j74
-26213h0O8J64J25j7j41j16j18r9J4L1N2O2J6n9q9q2j20q3k0M9J6r9j1Q5N6L0j6M6J50J20
-26183f6J15Q9O9k7n9Rj13k50j48PN3J07J21N3m2N8J19O6j32j60k3M5O0M6Q0N6o6j07j12p0
-26153b22J0jp4k10j77M4J54J16mn1l2k1P6N2k17j18J19K06P1n8j3J31J20J05Q6M9J3j07j96
-26124a49j13j00k71j69lLJ27J91R0N6Q3k6j07l4J0P3N0N7J20R8k2j36j76n8K0l6j17N1J31
-26095c57k6j45m4K2L7J08J02J24J57J5j66j96j09nK9L3k4l5J6L7M4J7m8l9R1J22Q3Rl8m1
-26065b27n0q1j17j1O0J16P9j9k0K3Jn1p4r6j81k57r4R2J36Q8L6O4O9oK6%r1j06r9p4N5K11
-26033e98J82N9j44k58k10k7O2q1k77k49p2o2o5J5J45P9lK8o4k43l36j06J4j06l23l65l63
-26006c368k88k90l50l48k95k59k37m7N15J563K648K871K033R33J84j41k80l65m11k80j94
-25985C594k81k61j66j81j97j71j73p9k8m2j34k05l3P0J22R8pj87k77k53j47M5M9R2J38J3
-25959A399j17j40o6Jl0K9J58R5j63k45m4P8K24K28nj90j91j30q6JJ22J29O3Lj13j54k3Nl6
-25930H02n5p5m8%N4k2m6Oo3k08j41N8M3K2K2R1M1n2J2J14K4p4j12j7Q9J12L9%M0qj59p0N6
-25897D75J8J4jJ2m4j33j18J09J66O2J10P7j49k99k24o4n7k8J58J78Mk5M0J01Rj20o9J10R5
-25868D07kj12j76q4J1J27J70Pl7J18J47k7j66j78j70j12O1J81Q3n5j32j09o9m1k5P9J35J18
-25840A49L8L8P3O1mo9q3mPL4L1l4p8j8l5q7M0J08J82K05J27pp0l2m5p1j2Jp5m0P8P1m5j05
-25806C29k4J09J42N9J0k4r9r2p4q0n8L6L3Kr4j72pN7J07J64P7p9n3k4j17j43q8M4J46Q2k1
-25775A48QP9J62J76J52R8n1j49k29k10j54L2J38q1j49PJ30J3n8l7o6p1r6m0L9J79R7j3j7
-25746C7J84K12n0j67j33K3J23rr9p5M5R9L8L2qm6m2lj19r9k9J14K95K21k3j14j95k31j05
-25717a24MR2O9R4R4K4j4o3l0j05j93j08P5J13N1J17K41K02jk28k25j02L4O1k7oJ8J3pj05
-25687c6k0P8R2Q6M9r2r2l6J5lMm6j79j9J64J05j3o7j68p2Q4J04J28J3r6j02q0M1N5L8J8l3
-25655h0P4K24P5n2k6n8o1L2MK3J05O4J8k2j30j10JP8N9q4j72l4J98J65L2k3q4nj5q8j29m5
-25623f6P4L8n3n9N7R4J4J3oq8rJ03K14K70J60Mm0L8O4%j40k19j81r7k5m8l0nL4j3nLn3r0
-25589d7j25n5K4J43K03J22j8l4j31j42j10r7R0J12LO7J71J42Q9J7m0r1j45n6o9j69q2N4M3
-25560a31n4p5m4m7q5o1n7K3J4O6J61N4l9KJ0Q2K28J15J1o1m0OLN8M1n1r3m9pM0J10J26Lj58
-25526A01j43P5P2lN2J0j13o9K4Nj1L2J7jP5R2M8J8K9L1M3O6M2m4j68j79r7K0Q8Q0J1kM0n
-25492B36k5J6l8j25j37j44j21k7P7J14O5N2R5Q8j0l5K8Q0J05Rn6Oj9J1J41J17l3r4m0kKj6
-25460C20n9o5K2P3j08j62L0J21Q6J50J36p0p5op6j46%m4j28q4j13o1J5QnN4mo6Mm3j5j4p4
-25427c99r9r7j47K8K90L38K09Q6K3j1k4m1m9o7j02j43r2m8J3J53J12Rk1K3M6N1j9q4m2r6
-25397b00j02J42J60q3n4J05J52J02j6m1N6Rk19k24o6n2p4P6Q4j17j95j29n5j0kMOJ9Q6P3
-25367e65N0Q3l4r7j23q9o8k1mK9K16K53J04j07m3O9M0M1n7j99j53l1JP6J07L2r7j20J4L7
-25337f56L3k0k1J90J85L8Om8k01k09j52q6j3N9J4k0J06K0j38j59j29j00k4K5J6qnj42k07
-25308a646j95j05j06p6O3J05kj31j72j66k15k22k50m06n40m62k83k56m29l59J68J183K501
-25285b001L201K618J464M52j42l39k84j88k60k39j98k91l09j97k06k17j27o3k4o6j42j40
-25263B302j02l7q6j15k1n1o8m2K1Nm7n0n2j34j94j04o8pL3l0r7k0K4l5l2J9J7o0O9J74J23
-25232A335R8K5j82k04j27p3j04m0J82J54P4L8j58k12q2M0J24M0k6m3j70k47j58M1J59K11
-25206F95K59J40j22k11j37p1K7J40J31M2o8j25j08l0P2Mj09j10N5Q2jJ7Q8K1p0p3ro9q7J63
-25176E36M45M18J39p0k68m19l22j07N9J02n6j78p8n2o3P8J00N2P2R3N6K5L6J12J18K0j01
-25149G47j71j17j31j10OM4j08j43k8L5J22Q1J5M7N5J75K08M2r3m3O7L9J5k2o4j7op4N0K36
-25119H57J09j2%M9J09J07nl0j21j62j06n5J03P1j41j93o8N3p9k22k5J63O1j25j55o5R6R1
-25091C05qm2o7j3l5m4K4k6p4N2J38P7k4r4o4M8J3n5qJ76K60Q6o2p8j25j42q0o9P7J86J15
-25060D47J7j3j15j73p9J04J76J3j12j14J6L3j5L8k3q9l5O1J33%q7P4N2N6N2o7JJ20J42K2
-25030F35l3n0K1n4j61j67j9Q2J15P3p1j23n1N3K3qK1K4n8j77j26J25K92J86L3Q9J54Rj46
-25001F91q1K3j0j14j38j31j28j1L1P3R0M0o3k7J17J7j69n0P4qn7M1L6Pn3m6P6J37J23R5j7
-24970E68j57j45n4K8O8Ol6p3m9l6L9J59J34k0k18k26k1J12J37J10P1J04Qj13r8qQ8J08P9
-24941E65J00N5m7j08j85j23kJ01J38k1j18j52p6P2Rm3J3J01K10J81O2m0o0o9j22j52q1j4
-24913A94P3R8J28J43Pq6j00p3j1P9J02j9p4m8J3O2k2n1M3K5j28k33l5J59j5p9M1k7j93j02
-24883a29L1L5O5P7Q6J01Q1J6M2oj10j65j23r0j04j01NJ19L9K5R4M0n4n9KQ1J24P8M7Q7R6
-24852D30O5N4N8rj06j77j60j75q3O1L1l2M2J68J29k0q7J54J62m8L6J30j4l0k4j03k22j60
-24824G0q2j8J15K03J20M8o6k21j46m9R1J64P9l3q2q5k6M0O2m0j60r8m3r7j08LJ04Q9N6J8
-24794i2m8j9N8L9M2J15J56J43P2K2m1j6Q3Q4L1j62k23o5J13J88L2q4l5Rj07j48p1Mn2j1J25
-24763A42J10R5O4J47K01O1j19j50j45o7N1Q8L5r4n3k2L6O1JN4J21J02j9j42j19q4j64k08
-24735a7p1J18P2lLk22j94JR5J23K6n5l8J04K23J42M4l2n6jP4Q8J24J50M3Ql3j18o2l6J2J51
-24703F63K8k01k43o4K5j9M7N1n2pJ46J63J46R8N8M1L7M4m9o5Oj15j96k12j60j1N8J16J85
-24674E18J55j1j19q6Q0J02jp6M3K6j81k16p9N2Q6P0R5M5P9N6j03k41q8J66J68M7j63k47j67
-24645A0L0J74K38J98J1j92j91o6J25R7j26k33j33O0J16L0j22j59o0j6M7P3j8KQ6J00Q9J3
-24617A83K3O2j41l25j76N1K22J01k6J9J38J03k1j3Qq1p2L1P8O1J7mm9J2P9O6M1K4L6k2o5
-24586C60j50l7M4l2k2l0q0j14m3J6O3J27J22M3M7qj07oQ8K6n7j02j48o5JJ4NK1p0q7k2pJ09
-24553a01J60J17P8N9J09J65R5m9j80j57L3O3M7m4n5lp3j68j40pRp4r6R1K00J77Q3mm2l5j3
-24522B45K8L9J4p7j50J2K42K12O7m5j50j22n9NP9Q3j5j17j07q4k5kj3p1n7N6L6LJ14J74J2
-24491C27j48j03j9R3Q3L6M4O1%m8j4Q6J10M7O2j0j58j78k6P9l8k52k47k4J91K13J08P4p6
-24462B73j30k8j5K4Q3J11n8j44m8J19K18J64N3p4j40o6l0m2p0q0k3Q8J19O8J64K07j7j54
-24434E72p7j0n6j48q4J91J42l6j2j01q9j4o8k9J07J03k3j83j58M3J48J17M9K6J8j1o3o3K1
-24405C12N5r1j21k7l8j29q2Q5P0p6n1J8N7L7NLM8J96J99J43J63P1k8j46k56k21j74l6O6J50
-24375B02J03m4j28n8Jm8j8K8j2l9r6mPo4l3Q2K12J96k7LM9Rn1j17j8l5k9pr9l5p6j65K6R1
-24341a94kM8O2J23J30J66Q2j45m10k58K1L0K8J39Q1j19q2QM8O4P2P7J59L59L38J8j84o0L1
-24312F30q1j18o1j37j48j58j43j07m8M9P4Q2J01M0J6K5m4l5j8O1K4q0p6lJ22J81Q8O5n5k62
-24282a6k74n8J88K12J45L2k6J0N4Q0P6k0j0l2j23n2M5N7M2pp9p3j01j29j2J05R2J3K8J05
-24252B72Q2POJ6p4j69j07J9P0P0P1N2Mj0n8j43l5J5mK6P5N8R4R9j9j62j22j07o2J56K09R4
-24220D23N0j2l2q2r9M0N5O9K9n3n1N5O5M0k7j5J36Q0j38r2K3J5j9N3P0P3R9L7%Q1L3r6j22
-24187F88j39j22r0p9p4m5J09O7m8k9N5J62J95O9r7j48k8J19Q7n6n2p1j32l4J4O2J23N4N9
-24158F19P5J7N8K4o0o5j29r5p3j27l0K11J73q3k30k41j8K05K26Q1p0j48r9j1P6N4N1j9j0
-24129C62q9j06m8K2N2j1l6n0l2P8J08o2o4k4Rj07k24J3R9N1N7O7P3Q5J03O3J44K28Q7j7L0
-24098H61j5j55k21j95n1j1j5M3J62J88L5j22l7K8l8p1qk5NN1j64k78j48QJ17J53O1k6j6n
-24068A11n7k8pj12j19JR2J69K4J5J02Rn4n4n8m5K6O4PQ2K52J47K3pn5K6P7K1q1j45j39m2
-24036B45M7L2p2q4PJ43J25l7k3r3j84j32J7J24J16l1m0j6q7lJ11Q5O2k9m4J21J90J6j32j57
-24006B77j25l9K1R2Q2M5R8P7L9q4k61k73j41oJ14K12J28n0r4J19J90J87R3lRr3j29o5m3j10
-23976B67o3M5L8Mj3kN3J43M2j18j60o5J46J09n2RJ86Q3j10o3K9p4j08l0N1J33K1j54j52m
-23946A91K2kj8j29q8M6J25P5N1J11P1m5j39j58n9J27J53O9r5j50j33r4R1J48L7k9n1m1l2
-23917E4l7N9J69M3K7K0l8j38j59n7R6J96Q3l8l7P0J05m0J3o4j86l9J74K20K0l1J1J9M5j3
-23887E47p9p2j6j05j14l5K3k9l3J9j9m0L5j9lO1O9Ql1K1L4o1r9j24j6O2L3j9o4MK5L6P5j3
-23853F1p4j4K7P8K5n9l6l2N6N2J8K0l1l1Jj0p7Q9J73J75J58Q7l4p0l3lo1j15J6Mk5J0k5r
-23819C11j16o1J01K7PK9QL6J27J57Q6n0q2rK4Nlk6p0K9N6qm3r4k14k35j54j10qN4M4k4L5
-23786a71P5P2N8J02K8j00oP1J42J9n5O2J32J38J31j0m1JJ20J17r9k04k12j64j6K8r0p4J37
-23757A91J48J8J6J04P4n5j9o2j31j01r3J7O8O2L0j17j10J04J47M1L0R2M0m7r7r7L9Q8J9k5
-23727C74K6M2Q6J69R1m6j8L9M0K1n6k85l03n9N7R0Mj5K0MK7K8kj27j60N3P8J5KM9Q3j2j40
-23694A75j03O4L4M1J02M6j8J2J6q1j37l6J10P1M0O7R5J0j28j53j45m1O0J04K2r3j17o7k5
-23665g5k6m7J2L4L0qr7q1O5J61J31k5j03o5J5M1J00J92J43jj25r6rj03n6P7J40P4M2P0L8
-23634D48O1P3o1q5PJ0m1j7M0J7m5j08p8L2l8p2O9J4j1N4R2P3k9j19j19o9j19j66n0L5L1N7
-23602a14K1K5LJ4P8J13J7k9J9j9o8M6J40J09P5j31l11j74J2Oo3MJ07J21J27J02J29J16O2
-23573E37J16Qj32j33j07j00j62JJ78Q2K7k1m3N4J07P7J8o2j51q2L9k5j10n8o6j20j2J09J11
-23544H0j2j02l7K4M1N6P7J12N6nL2J04P2p7n6rJ8J15J95M4r3r8l6qn4j65j69n0J3n3j9J69
-23512A65J82J4j8N2J7l3n5k5Q0L0j54j06j19j66r0%Q5J64J30J17J40J04O1K9O1K0l4K7j7
-23483F61l1k4j04m0L1o6j50p7J31J16m7p8KJ16K11J07n6j29o8%J4M5K9n5j44j14j28m9J8
-23454A21p6J3R9P5J21Q9Q1J53J42K1m5j43j89j29j30j12j4N4M9n4m7P6P9M9N9P0O0M9l3j02
-23424C86j29k13j93J6J45Rr2j05j20Klk5j6O6J55J24N4R8J44L5J6O6Q4M0j6o2m6N9Lr3k9
-23393C60l4J3J06K35J03o4j31j33p0o1o1q5OJ27R4o7j73%J81K60N6m9M8J4n8nk5k6o6j23
-23363C72k5K7K8P4l6n2qJ9q8j55p4q5j14p7m5J1J19J08M0l2q6j06j2P3J00J9m2j3Jo6j25
-23332b50m2K8L5K5L3R6Q4nn9p0l5O4M5r3j57n8Q1Q5J06Qo9j7P6J96Q7j16q6J30K03P5L4L3
-23300D67n1p8r2j53j76j90j17n9j9K1K9R7J22J21J22J36L7j6m8q6j12k0J67J77M9%J1Q8O3
-23271D90N0k9q9j0L3kj6K0O3J29J40k3r7j4j6r3j26k6NQ6J34m6m5J06J5o0m3J2k0l8J8J53
-23239F61J48K1M5K3l0q9J%j6L3m5o4q3j78j63lN9l0j22j31qJ01P5P1L5n2j05q6J42J91O3
-23208D64O6J56K11P6k3j04p3Rp7j07n3j22j03K3J01P8p2j84j64j12l1n0N0J15J12O7n0p1
-23180A32j4l0j17J1J33J09J6k1m0j06m8m9j63p0l3j39m0J39J65J92J35L7O6J53O9p1j1n6
-23152C49j04l0Q5M9l4J0O6k0j41j88k11o3K04J86J27J15j01k29j55k1J03J32M0qO1K4p2r2
-23124H2m8L7J06P6o8j49p1N3J19J46O0N1O3m9kN9K1O9R3n0k78l06j99k20j89K8J40J67K91
-23095C2K28R2J9M5J20mj10l6pj35j17l4L7J03J44P0J2Ol3l0k1p8k39j65L5l0m7M8J00R3N7
-23064A55L0M9J9k1l4m4K8Qj04n5J09O1%k5n6n7K4o3r3R8J46J7J7J4j9l0l6J6O3K0k8R0J41
-23031D40L3p1p1k0K2k7k6L3J0J7q6j74j54n5L3Q3L3n8L9J04N5qj1K0l5l9LR8P6n3o7J6LJ1
-22997A74j1o7k7jj2j6K7J7o6j3J28K7l7J8P0m9k44j49Q8K25J95J52Q9J27N8n6m8j16j38p0
-22967B75o3k4k2j9K3l5r6K6Q6P4L4j2Q5O2Mn7r1o6Pj44j84jJ44K28J43L0km0mK5j9j14j62
-22934I1j43j50r1l7r5r1j2N1K20K68J08N2J05k6o7J9J4l1q0q5LP4R1J83J51Nj39k65j04R0
-22904A09P5Jj06p7kJ16J55N6J4l0j14j20J9J5n9l6P3J8p3j3j0m5r5O2J64J99K16R6p9j54
-22874C75q0o6r0j00o9m3j25m9J21J80J09m8j08m7N4R5J11J77K27J60jj99j92j16k7PN2J91
-22846D99J21k4o6l3q0q3Nm1j31j25j11j9J29J57J61P8M1Q6R4Or3j06o6p1K6K22J77L9ll2
-22816G57q7j81k07j18j07j24p3nJ3M8J05J60K13J71J27M5j25j61j56j31l8Q0R6qo2m5L0m4
-22788A73j12j2o6q0N3J76J61M3r4j14n8L7K8q0j56j14NP9N8o3L0J45Q9L9R9J58K2k3P8O5
-22758E66n1n0j7k4o3o4k6lq1q3K3J56J97O3o9j16j35q3m2l3n4j9M3N0J07J19j3l2l9l9n0
-22727A38m3Pp8j39r2l8K1J2n3M6J10J06P8N6J28L4j65k21q1L7J72J64J63J73j3k27k59J0
-22699D6L07K16pl6K3j6r3j10K7Q4Rm7L7j3j46j83p8k3l1N6L9J48J10r0o9j0MP5R8J09J09
-22668E45O9l9j12q8q0o1o5r3r5n3J04J66R3J7K8j0l3O2L2l2RL4nO0J34Q5r6j41j63j94q7
-22637iK6Q2J02Po0o0l5n8l0J08Q2M8R3L7m1q9j17m9M1J65K21J15j22j71j23j90k17lJ75Q0
-22607HnO1R1R1J27J20P9K2j22k10j21r6j72j13K9J45J01k1l1N4M5K4N5K9M9Om7l7k1po5p4
-22575fo6oJ53K28J45o8j70l2K04K65k3k24j48j25QJ44R8K5n4j18r4k3M7J46J19J34J27oq6
-22546E94n9l3p9m3m2r0j24j28p6p4n2N7J38J30Kj8J9k4n8LJ48J40n2j08n8J03J74L4j88j58
-22516G8N1P3N2O3N7L9L2LK8M0J8J0q6n8J1l3n1J2O5N0N0R6L9pO4Q6mk2pM0J24J9j93k39j17
-22481C83k0k6j24k24o8J04J30J35J72J80R1k5j55j93l2Q0J11J25r0j09k9qkQ1J01j0j61m5
-22453C72m6p7P7J27J0K7K8POl6n1mk4j63k05j35%kj2R1J34Q9N5J62M7j39q8j0l9k1R4M3o6
-22420B51j00j00J4J43J62K9l5J9R7j8o0jlJ2j9o1KM3K7kq2r1m8k4j9Q8J52M4j43j94p1K0
-22388C2K1N2P3l2j23j6j2k5N7Q1R9J43P9k3r6m7O5R4n8j52j62j41r2j45n1j0K0J52J76N7
-22358A6j01j1J34N4jk8p0o9m9J74K03J8j13k04q3O3Q6l1r4K9J41P8jQ5R1p2j38m7l2j26j45
-22327b43m9J05J56J64Qp1kM9R3m0j01m2K0lj4J07J94K6m4k6K2m6j02r2r1k9j8k6P3J13Nq9
-22295GJ3P6m7j27j32o5P4J74L3jJ39P6l7m9N1Q9mk0P3K26J48m4j24j55j66j16K1J40J29J4
-22265C96r7j18j30j40n1J90J44Rl1k7M5Np9j3lk1M2Q1R7L5m5p4j77j39K8J06L0m7j2l3j33
-22234a62k1J81L52K48J9l3n8l8q7j08l4l2o6Q9K52J68j05k70j58r2M2K11J94k4r4J6oM5L8
-22205D67O8J77L5q2j18j78k38o0J15K0j41j39r0K4J14J43K51K76nk43j92l8J14J80R4j29
-22179D25k65j79k2k6m0R1R2J00M6p0r9j26p1p3N4J30J6J9J08J5j98k19q9K2J22J27K4l7J1
-22150a12n3j11n4J16K13R2L4N6J2j23j88p0J3N2J03J12k2o0k6j44q3Q0P6O2M9L9R4R2M3l0
-22120B62M0J37O8j2l8L2O9rq8j29j67j88n9J09K08J11L4J00J59m6j59oj11k17j65r3p0L7
-22092a91L2n7l6M9K03J52J3Q8J23rO6J22M1nN6P1L0m7j45j07%k5j34j40K8J45O6n7j27o3
-22062A42K3J84J51J07J30m5k41k80p2J06P3n4k27j31pM3O3J64K12J13j1Pq2o4J0M3N1n3j41
-22033B14k19j31J30K49J62J18Mj09p0o7k4Q2N8p0j94j44n3o1J8J83J96J13R3m1j02j05JJ87
-22005D18K03O9l5p3j25r1mJ8O0J12Q3Oj22j69j45o4KM4J2k2k0J1R2P3O9J16M0k4M4Q6n6j54
-21973D54k10j13LJ7o8j10kpr8J6K15Q3n6k7LL4P1j8J3J39J28J4k3p2j48k6J79K48N9j30j67
-21942D01j11m6J52J66P5J4r9k24k58j56j1J26J47M6l1j3NN5K14J41K3J00M7r8j05nk2l7k3
-21913D73o5o0kJ00P9m3j30j92j73q9M0P8j5m6J9L6J17J69J00K8m7PN6K8p2j14j2N3J3n4p4
-21882B08n6k8L6lj58k23M3K05J91J86J15Jq5k3jQ8J59J51k7j14M1P2k0mp9r9O7J13J04J43
-21852A003j9k09j38o1o3n8M7N2O8K5j68J6J23j56k41n9L5M5o2j30p2j6O5J03O9P0R0L9j17
-21823B81j86mK19K49Q8j2j3k9q1j56p0N8Qk2J00J03n8M7J45J5r9j39j52k2J42J07J5q1k11
-21794B42k65j42j13P5K32L3q9L1N5KP3l2j7N4Q2J28J81K6j91k05o6no1o3P9J53M3q3o1M0
-21764A36J22J30J12Q1o4k13j60KO3OO9P9J20J04j26p7O1l7o3m1j70k00l2O1J15J06Q9J03
-21736C76L1l7k6p1p4jl6j25j7K28K46K5p6jJ6M0M9N2Nk3o5r8k7J28J73k7j51J0lm6N6J06
-21704F37J75J32l2N4K02N4j59l48l78j51J8L5K0j08k36j73Q2J95J23l7r9J9L1nN2P4O6j9
-21676B24n2n8k6L0k2kR7Q9M5J13J8p6Rl5r0m2O9J40J35L1j1M2j22k69q7jp1mJ24J70J9p2
-21644C15q1l1l5j39n9P3J48K32P9j02j10o9o3qJ03N2M0J39l2j43j59l5J7q9n6%O3J5m5k9
-21614iP3Q9O1l5j50r9o3n0k4K1P1J25J28J05J2q5kK4K3N0K3K4L2M5m0j42j23n0J6Q2M6o7
-21582A11mJ88K13N5q5j06j37o3j9K7L7l1oQl8j09r6Q3K38J10J8J29Q0P8K7q2j24j04j22j18
-21552A58p4J5N9On6M4Q4k3k8N0P9K3l7p1j18j93k35r4J26R7K9NK0J24J80Q5r4j58j42L1%
-21521a08q3k1L7n3q9p2m8M1J9rJ09J59Q8N1O8R6rq4jP4Q1P7M1J8J3M5M5Mn%R2pr6m8l4k5
-21485C66n6n7n1o8l8M2N3n1j74j49j7J05J78P1PL2L8Oq5r3O2J30N1k7L9R4%m0n2p8j6K8Q0
-21452C30N3N0J3q9j34L5R0L5j3o5r9j44j74j05P4J32P2M4M1mj8O0J39J00Kj56k57j56q7j19
-21422c50K3O1J30K18J27R1P4k0n6QN2M2O6L2O9K0m3m9l2j2ln6j64j01K7J20J94J9r2on0j83
-21390A56p6J72J19m0j22j17oR1M3j58j62o2MN2M3N8QQ3j0j01K7J18O5o6KN3m3p7Pl3j21r7
-21358a90Q3J58J42Q4M3QL3Mq6KJ16J08J12K6l7k6k3j14j36k2j2n1n8J3J3r9j07m5l6J8J49
-21327G0J93J4p9J0jo7J0N1MO8J38O7k3Q9J73M8QP0Q1j14j19J0K8kj37k14j26l1n8l5K5n6
-21295I5N2P9m6nn4j37K3J60K7L4K33K57M7m7p2j48j64oQ4Q2n2j58j42l0N1Q0L9l5n6r5p6
-21264B0L9J07O6P2N4m2o4j9KM5o4j30o6P9K01P0J0j2l9j3J20L7j95k78j44N7J17O0M1K1p1
-21233H1j19KJ47P2K8P2L4L4N2O6J09N8L0l8n0J9K1j05q5L6Q4j6j60k38j87r9R2K32K33J37
-21203E42k4j60o3O8J41J53n9k53j35M0q7j09L7jp8j1L8J11L9nj08j98j79r7J13K92K80J43
-21175D30J7j71k00n9L4L8K6J07R6J15R5L7m7j24l7n1o6m2j2J3m7j29j87k8K25K55J38M2l2
-21146D36n0l9n4j03l7R6J59N9ll9j10j18p3K4o5r1R6N1k8k3k7M5k2J5j0n6j3J5N8P1L1J3
-21114B08j3q8n1O3J25R2nq7j76o7Q1J14R3k9j26k25p9J37R3O6J40Rp3K5ro9j06o4Q5J43R9
-21083C06J01L9%P4J20J48Jr9q7n0m4l0J3m7J6Q0R2J16O0j08j40q8nJ01J1o9R3J75L2l8j38
-21052F35j90l3P8j37k92j53J20J47R6O5NNk0j4jo3l5O6J13M9K0K8K4k7j11j27l0L0Ko6J8
-21021B02Rq1l6J1%j5R3J35L4m4l0N4L7K3J4q1j26RO8q6k9R6l6j63j24o3pP3J29Q7m5p1K3
-20988F0jj6L4k8p8mR3J13O3N1K4j26j38J8J32J41J49J13k4j28j00N2O9j49k73n1J39Q7K6
-20959B48o6j77j41n3L8M5J44J48oj6o9p6N1P7M9k2j4m6l1Ml8N8L9j6k2Jk5o1M3P4L4J61J46
-20926D81P9O3k9q4j26j50j9n2j40n6l1QJ06J19P6R5j4n6PK2o3o9K5O0J06K10J57Mj25j07
-20896D97j1k8q7r4j12j41l8R0J49%j41m4K5J33K61J57O5L2j30k89k41m3Q0J5N1J35N1j16
-20868B26j32J04Q4p9r5R1J94J17J7j2K9L0rop7k03k28j84p9m3MJ60K17J24lj8j12r5O8L2
-20838A22J7K7J7Q1J25R5J8k0L1k3q0j27j14p5n6K4R0L2pm7j0l9q7J02J50jj16p9N6k3j35
-20807e2m6L2J8O6J60R3J5JO8Q2Q5M6k7p0j07m2K8L1qk0l8o5j0O3Q0N4n8l4kM0M3j13j53m0
-20773A20J6L1m5j3O9r1j70j07o1J4J75K97K08k9j32j32j6j0j10n6K0n3o7M8J06J31O6O5J9
-20744B93k1r9j47j13r5k4J25J86R7J9J27J15jk6m7j1m1k0jm3r8j09J16J75Q7K7j20p3J8j6
-20714B80lj4kKj27j04n4j2M2K1m9m7l2L5M0KL8L1o4j1J94K56J64K8q0j29j48j13j67k2J31
-20683H6N6N6K6M9R8QN7K6j0O0M0o9j75j82j47m5m6MJ13R4J22K3p3j27k6J14N8j3p5p2M2J27
-20651A99J9m8rM5J08Q6J04R1L9M6P6N0R0N5j35j87j16j08r2J0M2N8J2LJ28J15j7j07Q9J70
-20621H16r8k01j41q1j22j58p9L3M5M3O4N2PJ04J18K8l6r6j16j13j6J51J28R4P7l2r1n1l6
-20592B93K9J02R0K%k9m4m9k10j25P1K9KL0K6mM1Qj42o5J47J85K7o5q0n3N1Q9Pn6j2O1J12
-20559D68J74J41kq8l2K4o2j48j49p5Qj16j72j27l2L8Q1K1L3P3M3m3J5K0k4j7N7J63J40N2
-20529D64k5q6k0O2P9N0r2k33j84j6Q4K2RJ5l5KK0OK2k3jJ30O4j33k21o4R8M7K3N5n2q7p6
-20496i6j43J46K65J29R3l8r6n3J0N6O8J08J50k6k55k17p5j47j60nJ14J73J75R6Kq8q6RJ42
-20467B51K2j48R0K74J96N2j75j90j41q7k5%O8R7J07J62K0j00q8j29j70q6JJ33K00J31kK3
-20439D86K04R6j45j59j4K3K5l0j40j42r3J0J12Jl0M4n3o6K2N3J26R5O0p1j44m2q1j67j28
-20410a48j4P0N4J15R6k8q0k5J02J56M9m5j29j3J11K8o6r0K1P1R7J96L4j8J19J29l2k59k94
-20381B07k08p7O6Q0%mQ2K42J91J0l7p1j54J0J81Q4l2p0j83j25QPj9M5M2L4m2j21j21o5q3
-20350a23l5J00P7M7k4J1J31J19P3J3n9q7o8MJ11J36J43P4n4k6O1q2k16j01o5j26j02J5J67
-20321A14K02j4q7k2Jl9K2R7m2j35Mj6q5j6L6O5O9K2N3J70J35k5j63j12L7R4O7j4MK4l5j1
-20289D00j2j31r5ON9k5n7j9J4J5N9O5L2m7l2J32R6k3mN0N8m5j52k09j29N9J31J57J45O4j40
-20258D22k80j59l6j25J9J92J42J01N8K4L6L8k9j17j14o5Q0J33j1j29m7J39J16Q8P1r8j38
-20231C11j05J1J08J90J11J5m8j61l0N5R3j2r7po4j25n1m3r5j7K6L2J1q0M4J85K46K66J30
-20202H99j26j93j02m5mQ9J39N0n5m1KO5O4LM9K6l2k1K9R4J22J27n4j83k48k75j53mR3J49
-20172D64J33P6K2J0L4M1P4k9o8r2j82j96o7J1j18j28l0J51R9j0N2L1q5n5P5J10P0m2j2K5
-20142C64L2o5j06l5m6M1N8l4K3J30J08J16Q4k6j50j48j00j3n5j28p4L9J71L11J45m0N0J36
-20114G88L0j03n0j7j12j59j14m4m1j38k51j89n0J16J41Q9J32R1j4j01m5R2J45R7P6N1R1L4
-20086E45o8n5L7Or5j27m6K7l6j22m8O0R5J40R7k5q2k3nj76k14N8K34K10J01p6j10jp4j94
-20056C3j45m0J02K05P9l0q0q5p8l3Qn5k5N3kl9J8L4p6j83k25j03J01K22J41Q8J03R6P2J9
-20026A75J24J69J8n7k0q3j52j48j2J16Q8n1k7M1q8j79l0J6M9O9J8O1Q8Rl9p1mQ5J59j0j53
-19995A61j62pJ98J15r0j81r9r3j30LR7J31N9p9p5R0Rj25r3OJ03J33J09O7n0j32p6J3J00J68
-19965A70O7j03j65j72p5J32J16l3j55N0J50j2j32m0M3L5j4KJ4N0L8r6r1R4J00Nl3r8k05j02
-19935d60j3N8J76J92J85M0m2p6j45q5J7Q3J66Q1k5MO2K9Q2K7o8l4K9L4Jn3o2l1l7Mp7l0O4
-19902I6K4pPl1o9lJ7m4J0L4M8J06L7o7j34j38KJ07N1L4K5M5J31J3p0KJ4J5J12J95Jk5J14
-19869F52J4k9n3j21j09j49q8R0J38N9J0j13j68j09j19l7j7m6j7J03J70O8nnM5l2o9N7N0o4
-19839A06n7Q0Q1M8P0O6J35J67M1K7Rj24l6J14J7m6pr2l4R6J40Mj88j57j9R4o6k08j39n8R5
-19808A59J36J59J80P1j03j49JP0J2j80j40pO1M9j15j22o7LRN6K1K8R2qn2J3N1J11J82N9m6
-19777E34j80j36N4nn4K3N3K6o7k1P5J55O8j06j65j15qqo3q0q1ok3j52j65j07p4p3m9j8J50
-19746f18L00K37J11Q6M3J02J91J23j18k37j50KO4N4j7l4l1L7J02L9o9p3k6l7n7M9K37K41
-19718E51K05O9j04j72j65q4j5M0J1K5N4q1k06j54N3K20K24lj02j45j04j6Oj13r3m7o3N3M1
-19689a15N0R1L7J25J21KL6R5Q9o6r9n2j02j55mR9M3Kj2L6K06J73o9j19K5Q5J02Q9m1j46m9
-19658D77J7l7p8n5o5p6lp5l5J28J15N9M7m8j37p4p3p2o5j07j07K1N8J55K42K08J43Lp2l4
-19628D60l8j32o3m1o0k3k7j48j03J51J04j38r7P7L0j0J9M1J2n3o0j2L3PKP5J52K6p3o9j8
-19597B4J5l9Lj0o5P3J20M1k2Q4J19l4j42p8K9K1j43k45m8J28J45Q6p0rJ93J53j7j44k25j94
-19567b51NJ13Q1l0o6m4j28j62o9QJ98L18J46m9K4J7j6L8j1l4N2N3O8M0m3p1j8n1n3J6O5Q9
-19535B35Lp2m8j4p3k8O9L7K9J24Q4L4m1k1R3n1j27r9o5m5m5J5J70J26O1L3k9j00q3j3P3J83
-19503D15K41P7p2k6q0k01q4J82J58O8J5j53j27r7j50q6L9k6n9J1N9l6m6O5J27J6q3j14r8
-19474f5j2J7j6Q6J09N6M6po2n6j50k36j50K9P5K7k8j13n0O7O8J35J86Q4k5L6J62J22Qk7l2
-19443B84L5O2J59J54M3pPj30r1o1j48j02om9j99j28Q1J78J43L8Rr6j4P6K9k7l1j1m0l8l3
-19412H7R0J36O9o0o7M7M9j01k00j69l6J03J35J8pJ2k2p7m8nM5ln3o2q1k3J17J18P1K5m5j52
-19380h9j25L0J41J30J57k8j76j11l6P2K8o0J0N6mL0J00O4K3Mj18j95o1J19M3j04o6O5J50
-19351D9L6j64j89p8l1O6K19J48m9q1K5K5o1r2j8N5O5O7J60Q2m0m7j05j07p0j22j94j27k9
-19322f07L2J48K69K70J33jl7j45k00j29k5k0k4P6R9L3k7J07J91N6r7r0p4m7L6M1j78k40j51
-19293f01L2J07Nj29j13j8LM4J58K58J80m1j47q2ql1j38p9K7P0J35r6l42k90r1n1m0ml6q4
-19263a402j24j71j65j57j93j61o8oj08j89j58j81j00j9j80l29m31m71n07m63k22J29J014
-19240d662K525L497K790J394L79j40l92m80l87l17l13l29k68j26K6N2r4l30l01j45k1J6r8
-19217B276j51j22j08r8N7J40J36M2j45k07j93k04j43q2j45j57r9L7J28J90L6o7oo8r3Nj2
-19190I47n5N0Q9J7R1Q5l2j15p5m8r3n4J0J14J47L0%L3K1m5J1L8o2m7J01L8j31k39j12J08
-19160H22J04O2k8j09r4J8Q5J8k3k5k4j45n0K5k7j7LK6K4O5M4M1O2N7J7k2o6j00j11j05LQ8
-19128F18P0l7n8mJ2R0J14m7q7j54j36R1K33Q8k6l4j4m9k6Jj07r7j65k14j2J00J55J31J32
-19099E68O0q7r8q8%l5j11m9Qn7q2l5jQL6O1J62K06J08O2M0l2o0n9q0j05r9M7J41P6j00j05
-19067C00l5j8k6J8M4P7O5K7P0J19Q3rj21k36k99j59K1lL7J22J16J78M1m4KR8P8O1lj15q8
-19036D01m9l6oJ8m1l8l1l0P1J25J02N0j3l4o7l7J3K5J0J6mj37k11j08N5J43K25K78K38K9
-19006I57k06j76o3m7o8o8l8lO0J73J49K13J35m0j41k39j24l3j33j26j00m3k0l2%nMl5P9K35
-18976B65J81j8r4r8P2J77Nj33j31n3K9J11J21RL5N2m4l2M8O7J19P2j5l8m9o2L3l7OK9p6o3
-18944D88j16j99j13R3J44Nj7O7L9p4j8l1r2J6J85K27J70L0r4j40j45q3J2R9J05Q0R6j1j54
-18915E69j68r7PM2R3L4n4j19j14o8KO4O2J0NL3n3j07J3Q4rMM4Q5N1j25k02j15l8nJ4m5J7
-18882h6J16P8Q3K4k8Q5J32J04L2q0l6pP8L0j5p8r7J5L1j9ok6m9Ll6k3O1J03J8qM5k1l3JJ15
-18847E06J55Kk9P3N1n6j55j49j36j10PJ6J73K15R9k1j00j01l2J3K0M0O9J03k2m6%j27l5J09
-18817E32R6Q2J3L2M7o5j36j41j37r3P9J22K8Q5J69P5j57k31j45rM5k7j2K6K9Q7L7j45j40
-18788A46K0J00J69R8J2k8j23j42PM9qm4O2J84J93J11lm5J5R5Oj03r3pk4j02k24j81k1Q2K15
-18757D16K19M1qpj5K6Mn5j38q0o4p1J5P8J04O7R2j08j93j37JO7K2l6r9j27m1l9k8O8J32J09
-18725B15n1n2N1N4m7j61o4L2J1pN7jj04m6P5J16J12P5K8J4%k4l2j0k4j2q8j52j44k3N1kL4
-18692a19j2L2J04J12L4r6j05n3LN1m7l7PQ5Q5j1L7J98K59R1j03j25r0n9n5k3L9J68J63o3
-18662D70k01q6O4J22J7k4nJ0JN7N6n2o5j53j95j91j26O4K19K90J97J13l2j00j66j04k5j1
-18634A44k1J10J29J19N7KL6k9k4j2MnN3n7j22m3J3J4p5j58l7N7qj07l7N7R5o9j46q4j6M6
-18602a14O0N7J17J10Pq4o3j30j48R2J32l2q6j1O0j2j24o3r1j44r0PJ36K24J50O0Kj04m3J01
-18572b4J13J9r4q9m7mJ26J16J19J59K10J51kj82k67k13j15j4l8r7n4o7k06j80j13j4M7J1
-18544g49J9N5N4N6Q1J40Q8J25P5j17j33M8l7k08j90n4J43K21P7k3L5j8n4m6j85j46K6K12
-18516e05J92O3l2rK2m3M7J46M7K3j2m8j7k4l4q4p0R5P6l2K2J73J85q5k78j36Q3J66J08j2
-18486B7l0oo0p8J5L4J3J07J46J8j60j84j33q9M9J81K07J33Kr9k31j51k3K6Kp0p7qL8O6J41
-18455a94J16L6l1r8k62j52Q3O5m9q2KM6mO8J10J13O8k5p3q2l7O4J17P0k8j76j45q3j39q4
-18425g86kQ5Q4p4q7M5J00J4j14k01j48m9n9j27j53j45j93p1O9O0%o5j92j89p8r9j47k56l86
-18396c164m39n37o21o33n18k65L0O53J871L197L391K134P97J05l07m04l63l15k76k86k78
-18375C772k95k61r0k6k31k69j15O7O7n2m8k6j08j31j57j78j64j83j72m5l2p0j8L7J0oJ7r8
-18347A195q5J2M5j2j21j14J9J14J47L5o9o5n0j29o5ML8j0m8P9R7LN0J3L4J07L8j51k38q2
-18317G91J17J70L6K9op6j1K9o1o8L8Q2kj20j78n4N0O6M2j57j50k8K2k3M4J8q6l6O7K5j03
-18286D67M1K23J76N8L6Jml7mp9q8l0o1j62n7J12J38J47J1o0l1k1l9L7L6r7m1K0M0P0N5N3
-18254I10M9k0o9j69j03J6L8k0K1O6M5l5K8n1p8L2P6P4p6o3q1j01M%r4j61o3l2p7j2RR4J34
-18221B91M8J7J2J8j8m5j01p0R1J06R4M6J2q8l1J19K06J77k6r1n6J07J52L3L0J3j3j72k25
-18192F36m0M1Q5J12k9j44k00k26j73r7P1J24R7L6P4J16J74J82lj49j16n3J4L8l4k0j5n2L
-18163D52J44J66O2k0q9q4%L0k3QL2j36k57j41M7J02N0N0K7O8J62J63K5r7j17j38m7k0lQ0
-18133D96J08L1j7j9N0M2j3L3j9j45p7l7j01j3O1J3m8p1j31j20Q5K18J48N5j16r8K1O8J04
-18104E08J37Q1m1j20j31o6l0J10J41m6k14k46m2J42J08p8j31p7k6Q1Q6n9j30r8k9M3O4L8
-18076b5O8L3k0k6J2J52J49pl9n6l8L4J19R2k3j07j8L1n9j03k1R2J59J48P7n2p1j0J01N8n4
-18045E96j09K7J68J09J5l2q2j11j03PJ60J57Q4m0k47k26m0oK0R8R3k4J22K74mk08j60j34
-18017D04j09L5J12O3K00J71k1j14j42j89p4Q1J56P3j4K2m5j8L3l8rk2l1JQp6q8LL6j4o7j15
-17985B12m5Q9L8n3K7R1K4Poj8L2K34K15k9k14j34jO7n7j39j60q4Q4J20P7J62J03K3N5m5k24
-17954D51l23j15l4l5R9J85J34j36k30k2J53J89P1K1R4R4J5K5j62k77j00N9J52J67J36l4o4
-17927E13j3r5j31m5J02J53J00M9l2j92j48l0N2J46K22J16L2r9k48j98j15k6J0K0j0j7L1O5
-17899B12NK1J16J37Qj27n7j8J2PNL3k4p9j29n6p3q4j3OL6R6J58J28J16J65J57J15P0q9k36
-17868F18j75j1K4M4M2M6L9m6j18j19j15l4P7J33J03k4m1O5j0q2n3O8J7m0M9k6m1l4K7R0k7
-17837D46oL5O7J15O2J6j1K0n3k68k73l8J35K34P2r7j59j09m9M1R6K0qQk2q1j05N5R6j8j18
-17806A03j08O0Q6P0N8l6m7j04j25L1K09J42r5j47j02l7P8J30J21O0L8L6p0j23pK7j3M8k1
-17777B62%P8Jq0pQ1P4J0OL5K3%j14j84j08l6k9j3m7P1J32Q7P1Q4K4K0Q2J20M9j98k21q6m5
-17744A42q1m5O6K6o7LJ11J18j3n2L6o1j40O3J51K16K39O5n0r2j16m0o3%n2j43j42p0J16J26
-17714B51K2R5J87Q8p3j47j53j63k6Q5Q0L8l2m2j15j58j71j39o4Q1J53J49J05K1j2k2K0K6
-17686H4Q2J78J13Jj02k19j62q5K1J34J65N2k3Q7Q6m3R7J77L0l8n2m3n0n7j4r5j32l9rRJ5
-17655A68j11j38PJ30J11J8j12j18j34q3M2J20J64J63O0J8m7j02p8k8O1J04Q9N6M5O4J06K4
-17627E99j96l48k45K8J75P9Kj8L7J46K04J07m9j08q3o6l5q2o4N6N4J02J27J1j36k25j36r4
-17599a58n1M0K5m8j5J38J42Qq3j08j85q5J79K26Q8Rj6k9m1p8j06j22j34j06p3O1J09M4N5
-17570c14P3J08J33J80J11q6j74l3M9L2K2k8l8N7R5Qq3l9K8O6oN3M5j67k83k54r8K5J37M0
-17540c41m6P6K1j9J13Q2J4K0n6l1O6O0J0j3p5r6j26j28o1mP9J16O9R3Q9K9j14k12j05J3K3
-17509d54l3K9J02k8q9Lk5j39k1k1K1R6p9k12j81p4Q8J12Q3K7K8l8j12j69j28p6j39j02N1
-17480a480N7q3j44m8l3j39j53j56j83j84k82l55k93k33j99k25l74m31k15J20Q40K124L143
-17457A074K857J708O12o2l99m55m41n26m31l32k95j29j1j03k07j41r6m2o3j24n6k9j18p4
-17433B117l5Q3R6j71k77k51j88m4J42J04N6o0k6J1L5Q4j1j41k07k02o4J03J56Q6QL2K6nM2
-17404A499n1k07k31j80j23o4R2J50Q4M3M3j6j11k14j94k3J10J84J52J55K4j42j62OJ32N5
-17378A011o2r7j72q1k6k4j7J3N9J36J62O4l0r0r1m2L6J16P0k5qP7K5r0q5p1o8Jm6o9O3P9
-17346G18J38R5p2KO4Pk9l4J05J54J7m6n4j77k07j82j57OP7k5j68n9J73K26P6o2j06n7oj6
-17316D01O3Op9j8J14N7J6%lM0K1r8o6J77J54j35k44o0J35M7q5q6j19j9J60J68J03Q1p2k00
-17286D59j88j15L0O8j9m3R1K21J81k8n6m7r6m5M9J29J22J6m7P6J65Qj66l6j3j92j45n6j22
-17257B01j12M1N3J30J35m9r0OO9m7j21J2J54K23J35O1J43Q2np0j28q2K8Q5J05K6p3rJ61O4
-17227A128j83j54n6rJ7o3j52p7Q4J28m0j34pR1L6K5J02J82J45q2j89k03j79m7O2Q6N7J8j04
-17198D82k27j00O4J36K04Nj59r3L2J15k4j25pn9j26l1LM2J28K19J60N6N8N4Qo3m4q3j84k18
-17168B23q1N3P7M5MJ3qp9o0l1k9J8P9N6K9J17N5pPq0l5N4oN6L3j14j36q7k7L9N0Q9J15k4
-17134D08j57j89j3J98J77k8k25k64n6J24R1k1j0N0J27J34J01kJ1J26J56K3k2J9M6j37k02
-17107D65l7k1j08p1l8o4N9J73J28J33N7pJ5N9n4j41o0j3o0m9j1K2L8K3L6O7k4n4L6J1n9N5
-17075E06J54J42N9J6kk6r8q1qq3j00j4l6j10j18oN6J19J49L9m8l7p9j03k02k40j47J09K61
-17046G2J47P4R7M3Q4J35m3q4L8P3J2QJ5j64k03r6K4J21J26P8L8K1o4l3J0o5M8L4j06j49q
-17015B83N7J49J76p8j51m3r1j44n6n6LR4J08J64P3J15J87mo1K9M4p0m6J6%K2nJ1l5j71j62
-16984C58l4J8m9p6J9M7O0J4j24m6P2N4q5q8k7L8M1O9J31L2r7PM5k8l0p3j11m9L3P7P8N0l1
-16951B95m4R3J10j1PK5q4j63nJ15J34M3r5j26l6P8R8J8J0J01lj00j9J03Q7j9j31j35L8J54
-16921E38Q5j03k70j49mK0Q5J48N7nL2q2j3M5j08p9R5O7lj5j77j49Pj5K7J37J01o9q3M9J61
-16890C30J13J06L0p8r3oP0K0J18J05n8p6j8rrn9l4J49R5j26j52p1J5M8k0rj6l6j1l0q9N4
-16858B53J93J80R4j0j06l2M3m8o2m2j80k11J5L22L26J08k4o2j41j46r2l4O9J07J11R9m6j26
-16830E58J4M2N7Q9k7p3m9q6o0J6J02P4j07j69j45m8K3lj17j46j4J12J49J31P7l6j10l6k1
-16801A97j52j83p1m7m9n2K6K28L44K37N3j0j05r7k2R1J42Q2n0j15q9j85k31j53%J53L6j68
-16773a90j73oR4K16J71M0k8j02NJ25J29L6P1J02J4j32k44k00N8J66J96K81K22O3m6j30k21
-16746E17k17j28L0J37O2o0j55l8Q8j7j25j15l9O0K28K48Q7pj50j15j9o2j73j84l6J05R9r6
-16718g5j27j1P9J70J51R2Q9J47J01K2j46j80j25j33o0M1M9K3mj31j61K7kj35j5Q4J5Jm1l7
-16688b92M1J01O4j6q3j50k1J12J89J70J31J57N0N8P3mj20q6j30k99j99%L1Pp1p2K0q0j59
-16659e78j98rK43L08J53Q8J27j2k12j33j7M1J46O2j06mN7J09Q2k4JMko1o8j6K8K7j51k81
-16629c96k04l0L8J44N8k0O8o0q4m9j58q7J11J66P4M8kj6j6L3L9J0p3m2l2j6J1j10j18j37
-16599h50j25j12j64o6J8L5Or8j08j08l0L2k7j17j95j70j53j14j39j97k50j51p8k09l85l38
-16573d093j07P2N31J130J576J786J621J177O29Q6j48l9o5k30k52k46k71k15j51l9M5J9j33
-16550B683k21j65q9o6k2O4lo5l0m7p7n6j20k62k57j15L7P2mm2p8L0K26Q6j78j16K9P8P1J47
-16520A510J12q8k47j86q5k1P5J03J23Q0mo9o2l3j08n5J8Q1k7r1L6N3r9l9J01J27J24Rp6m8
-16490A214q1p8O5J9r7q9k3n0j15j28j06M2J50J21J8m5p5O3Q4OjN8R1K6q2j82k49k06j4J57
-16460D93J45Q7J28J23m6j39r3K0R1J42J81o4k91j74p8l7j2k1P0J88J44P4j1p7j39j80j79
-16433C45QK09J94J56L8p8p5j73k62n4L3k7o4j4R5J00N4JoJ49J03L9p0k61j55K0J02J24J64
-16404F95K20J89O1r6j43q0j08j72r0N0J66J06p4j21j3O7M8N7L7M2N3m8j90n5M7N0n0j81p6
-16375C91Kj1J0P7J38J94J86K9j47j00j66j43N6K8O5J27m4j97q7M5K7K0N2J6j0j7L6P7P1n1
-16345F74m6k8m9m6o9o8J1L5o1m1L4N0K5M5J11P7K3P3J19Q9q4k11j89l4P0j4o2NN6l3J3J68
-16313F43J51kk5l0j09r9k2L8M3J23J16O4j6m2m7j63j29k0M4J33K6q4o6j09j19J4Q3Q7J6p9
-16283D20j56q3O4N4N3Q5L2l4k9K7O4L1j7pj7n9j07k5J15O1M1J3j6J38J54J24N3j00j44qP5
-16252H02L8r4j72j08K1J2M3J57K32J50k6j92k36j48p9P8J04o2r8m7p8j16J2J78J68O9J1Q1
-16224G00J6n9q8o7P1O9L7p9j11JK3L1Mq5j39j3J58J53J48R8q7q9j5m0n5j10j95j97j75j61
-16194b56M2K13J82J44J22J9pJ9p8r5O8O2L9P3J01J13k1j86j36O1J12k1p6q2k3m2n9l8n9q1
-16164A10MK19J26l1k4m0j05j11M6J18o8k05p9Q2R8P5N0k6J5l5l4J09J70J01ll7QM6Nj25j25
-16133C34n6j1R9K24K50J22o3j62j51j17l1j9l8L4R0K8o7L9Q0j35j65jJ31P3m7j33q0l6k4
-16104A68O0R1np2m5l6m4R5L6n6PL4kM4J21P3j37j59O5J15M5J8q5k22j69M1R4o2n7N8K56K87
-16072E57J69J13Rj50j09p8j06p7j04j09j40r0L5J80K06R0L3O6J6k3OQj7J0R6J6j05j14O2
-16043D50J09mk6p5q2k3J08J65J38K7l2j17j49k6O3M8l0o1l3J6k1j11n4l0P8R1j4p8j48j44
-16013C5m3K9Q2J24N7k1m1J3Rn7N9P7J14J97J35M0o5q3M0O0l1l7m5p6j63j21M7J42L5r6r5
-15982C21p3l0lK8lJ17K12J28N4k8k9p0n4r0j75k04j08L8J13J57K36K13J04k6j46j38l0Q6
-15954F00J01J9j3p2j60j07O2R7J68J39q1p7O9N8p9o3k9l8j6m3q2n3qn0L7R3qmM7Q4J28J33
-15922H52J03L8n6j84j4J10j69l24j93r2N1R7L6Q9P9j5j10j29j24q7j00q2K8PJ9Q5Q6P1M8
-15893A20M8L5r7p7jL4K39K53K7q5l1R4J90J11M3j35j56k8r6j13j71j18O7J37L0RMqR7Q0K1
-15862E23Om4j00m9k3k9OJ20J05k3l1J2j8J2M9N5J53J42jj04j62j78j78K5J51P9O0L0O0K0
-15832F68N2N6K2m7o6q9k9nJ9N5L9k6k1l5j88k09m3j3J0J61J03J2j1O9P1N7M1M5Rj9r2j58
-15800D38j03M2O3l2j41r9R6Q6q2j78j19L5J72J06N9k0p1j9M8J19Jq1L4O7R9N2p5M6K31K31
-15770A005J20j29k87k36j81oK69L09O6n3r6j37j44J8J08K0K0m0j33r9j5J5j7n4j3N6pJ4J21
-15741D94J39j4o4q5j21o6m9L1l5L4J28J38J61J13j8j54q7o7j14r2k3J9J0k1j40j92r4R5K01
-15712A27J60J09J26R4n2q3m1r8m3k9j4N6M3QJMj9K3op4m4pK2J2J1J73J40r7j31j99j84l0
-15680d2K8J14J84L9o0k5k4MR9J10J22k0q6j1r3n0NN6L3l7p6J8N5J0O0N0j0N0J43P7m8k2K7
-15647F80jk1p8q5J4k9j06K4J38J19P6P5Rq9k8O7M9k2j35j38q6m8K9Nl1L4J22R5P7L2j34j81
-15615D33l4L2nJ39J31o1j01nJ26N6r6q2M3K11K75J81Rj48j53j52m6Nk5j31k53j94r9jM1J2
-15585A08kj3m0m3J14K84J97o8k11j14pKk0R7J14O3K0k7N1Oj49k13r2Pl1k6L7L2L5M1J9m3
-15553A28n5QK5JM5j3J9J07O4J3J13J14N2L2o8j10o7j7m6j57j99n1mo4q5LJ40K06J16j5m8
-15522A87j0mK1MO0J14O0k1o8j13p3%R3J42N5J03K30K43J01j20k05r1J3r5j66o3K6M4j5j2
-15492D40k0m0mP0J2q6n7o9n5q3k7M0R9J00O0K0K7J09Q0j03j51o0K1J83J41o7j82j70j0M1
-15462B59R5K96K86J16n5k05j75j05p7m8o1p6j25j42r8j9J8M3J15J73K10J39l4j18p9N2J64
-15435E49K21Kj73k00j57j07k0J16J35K8m4L5J30L0j42j33j15L4J13J47L0o5LO3N7L0K2N4
-15407F43o2k20j29J0P0mj30j51oJ16Q3j00j47J0Kk0J18J12J1K3Q5R1j05j14O4J56j9o1j2
-15378C14pj0n7j26j11m6Q2Q9q6j25L6L9mJ21J40J86Q6KK0l3j04q4j7j5j2L0J1O2P7n5j34
-15347B69l7J46J95J82J02Q5R3Pj73k72j34J4PJ9P3m2j48o3M3Q9P3j4j2R8J05N0M0o0j72j14
-15317D49J7%r6l1J08P8k3r5j29j07O9J59R6M4pp9PJ16L4JjPj5m7m3r2j10q3L9Q7R8O2K2J3
-15283E48K0M7J04J09j4r0r4n2o7n7L8J18p7j29m8J2M2j11q5J3J7QJ5M7R9l4o7Q6Q3Pj03r1
-15251B94n6j1O7k9Q6K23M3j52k42k92j05K8J42J77M0n2Q3K42J50P1L5j95j74M1O9p5m4L0
-15223C94M4J1LN3P3k2q2L8J86J38k2j02j35q9r7p2K5o5m3J3L6n2k12q8J01Q4O5m1j46r2m
-15192a00m5J0N3l1J3J25R9KrJ39J45M6N8Q7q9k45j56k3R1R8Q9m8q9r3j73j75j54j30R2K80
-15162a33K04Ro9k7l6j6O8J10J40J34J8n4p0j1M8%K4j0j67j63p7N7J10R3J17L9p1j0O3R1N4
-15131D65j79k62j37j61k21j04J7J23K20J44j2l9pL7J86J90Lk7l1m4l7M6J49J07J01J30K1
-15104F78j18j72j11oK3l1k6J17K54K00O5l4j00l7L9m5k16k40n0R9J38J66O2j31p5Q0J08Q0
-15076G17M4%l7j11n9J2L8K2RL9L7j26j58N2K1k8J2J06J23Jj19j23j10j53mj3L3R8Q1qr6j02
-15044A98N9J04K2n1RJ04P1M4L3o5k25q5J7l3j5k7J4ol0M0J37J49O8k7m2j3k1L9R2N6m5j34
-15012D37j11o1q5p8K0R7M9l6n7J4K5j5o1j02lJ78K47J95Q2j01r2J52J42P2O9n5j68j67o0
-14983E27j25k34j00N0J6q0m0QN8J27J94J94R0P7l1n5n6j74n9O4K4l1o7j38k4M8J07J21J8
-14954E09p8j18o5%Jp2l0l5l7k7np6j24L0R9N5j0j14j48J5N7n2k0N5J11J06O6P8NK0J05J36
-14922D37J38L8o7j91k43p3Q9JpP2O1O3O4M1P2O5pp7j16j44j01j5l9l7L6J26O3L4K1K6J11
-14891D41J83Q0j16q3j1R9J78Rj09o7j47j36n3P7J22qp2o2m1j3j8q0r1l9L1O0L7o1j77p0J37
-14860@J18nj7j07j35j12m1J41J38R1J90R7o5r6K3J74J04jjr7q6R0J09Q3oj04j61j37q5jm6
-14829E5r4m7M3O3J10J65J57j9q9k3PQ2O2p1l3R8O2qr2j17m5j8MJ9r3q0K5N0p8o0L4Q4N6m5
-14795A64p8PO1M5P8J79J02m3r4PR8K6n8n9j33p6K1%Jj3lJ9l7j30p3o2o3l9k9Q5J87J82Q0
-14762C52J7j06j35J7J38J40L5k5j4P7Q0m4o8j7m2k2K5pm2kj1o3j24J9J45L7j20N0J31J07
-14732E28M4o1r3J8j6j13r5k8P6N7N1lm2m8J05K11J01p3k35k58j14m0j45o0O7J45J46K29J37
-14703D91k9j44j30j6J08P8m7q4j40j04jM7O2Q5N9lm9rj9joK0jn4n4K9J06R4L0o7j86j55J1
-14670g9N1QJ41K92K11k5j23j82l0J34J33J1r4q6K2n7j46j68j56j17J1O0Q7J44K54J03m7P0
-14642D22J15Oj41j30l3N2L3L4R8Q3n4j26j05K8L0N0J57J57K8j22r6NK8j25k11j23j8j7o6
-14613d1pL3J25K44L2j02n1n4J7R6p2j45M4M1l0J10K24J73k2j85k00j98r0J17J80Q0K5l4p3
-14584B37n2o9nm0k5N9R2J50J16R0po8j07q1J10J08jm1K1p7k27k20jJ42K01J83Pq4q1m6J4
-14553B98M2J5o9J2K01J35k4j52j68j51j93j69rk0k6Q8J71R9R2O5J06R2J9q8j11j4J2j15j97
-14524e9j19n0p5rP1J10M9KM0P1O7L3J8%P7J56J45l5j57j78r1j14j68r4J02J87J42R5J17L7
-14494C70k3NJ9j20k02j38l3J00J35L8o8j06m2LR6Q3n0q9J6Q4J34J45Q3J35P6m2j36j15r4
-14465B64o7q2p9j4J17Q7P6J3j3k0J0M6M5n5j25n2J18J62J3J05O7q2r7j32k09j29NN1J41J43
-14435C07K5j19p0J6om9J4J04P2J12J49Q1j4k3q7j62q6K9L6nl8k3J6j0k2n0j19j40p0L8J26
-14404C2J14K8r2p5l6k8J10J28L6L9R0Qo8k2L0P6N9L0j7n5j25q9m2L7m3q0L6M8R5J04l0j05
-14372A93J2Q5R9M7LL3J45P6l4j13q3J6N1o5l0J26M5qj6r8q5l4m7j5K8L5P3J47M5p6j06n0
-14340C99n7j13j9q8k62o5J20K14K65J67k4j45j51j26p1l0j4L4L6K5L9r0o4J11J12J8l6j06
-14312G9j3J93J80J36J07K0o5j17q0l3j11r8j3p4o8k4L0M4J21J38J0p5L0J58J16k8q0j8M1
-14283E06R8m0j11p9j59j65j41j8J52Q4J1J8j30j50k6M3n6n9J31K03J80J8j42k20j93p5ON4
-14255b60Pk9P4R7p9j22o7P9J43P4M4O2R4Q6n5o9M8J7RL8r7j82j02r2rJ44K02K17K9j57j09
-14224C5M3J7j66j30k7N2P6J68J68Q8l3q7p7j48j37JNNL3j3l1Q4J16K5j3O3P6O8L3k6k3N6
-14192C01K2lq8j68l2L3rK1J06P0J14J57J00k9j55j89j24j11j09M1J11J15N3L5OJ3rk4j06
-14163A42o6L5nj18j49O0J87J83O4j72j37M7Q0J08R8l5j62j45j2L7j5q5p5P4O7Kk5Km8l8r
-14132a10j13j26p9J0O6R3K32K98J69N4J4r7j39J1N2k7q8j24o0M5m0j93j47LJ67J58L3j4m
-14103D4J7J45L9j15j30j20p0l4l5J0P0J38J00N5QL3q5j54rJ2K1k2j8RO9J31J17P3J03R5J5
-14072E12j13j80pO7K5K7o3j25j30n3J9J5P1NJ6J48J96Q8k1j19k92k43m9J18J39P6L2L8j7
-14043A80m1L9Q3M0oj49p8J05R0P1J56J38m2j99k14j09k6M4R4J02J15J03j1o7n5k7K5j7j28
-14014B16j91j62%J30P2M4J8j32l3N4J9j4Q6J51J06J08J34J08R5M8j40k43k18k7J08J06P2
-13987E15Po9j11o9m2m7j46j19P7J43O6LM0K6m6p5m1mJ21J22j2j35p9J16J06P1P0J3l7j9K
-13956D47LL1q0j99k57k49j06Q3J94O7jJ55K04R3l7n3j28k06q9J30J10m8J4O3K6K7J14J03
-13928D11J3J9%m1k3jj1Lkn5j31q7J00J11j0j71j97q5O9L10L21J58l7j36j13n1j2K4Q3O7L4
-13897E60K5Pn6lP5k0j01o6QN0m2jJ12qj20q9o5j40k9J68O2n7J08J61J9r1m0k1l9L8J05R6
-13865F06k0j44q9R8R8p9j01N1K22J12o4q7p7j11j11p0o0o4o1m9o4Q2J47L5N9J57O6n1q3k41
-13835A07j90J7N1P3R0l0p6K7L8k9n1P4J52J6m0J51K00L4n5n1o6j35k13j46l0L9N1J74J67
-13806C49j6j11q4jR9J55J56J24K3m1r7j43r4j20n4J16J84M0j27j00Nr2q8k6j5j5M7J46J35
-13777C55o6k36j37k1R1J22O0J5J1J7p0n4kNl9mN0o2j40p9J7J65K02J65L6k8rO9J6j5l1r8
-13745C05m1N2O8P1l9k19j77q6j5J01Kp6j3R6J03M%J27J43n4r2L1K9p1r0J3Kj2o4n5Lj2r2
-13712e8n4J32J40j5k2pkO0M6K1M0J65J03o9j26j92j73l5qp5k3O4lm4L1K5j7L6N1l9j26j00
-13680b74k0j9J3R2J12O2K3L3Nr1j28j1K8J02J88P5j2L1K7N1N7j5j26r8L5J13P6q5j14rK6
-13649A47k4N5K32J95p2j14L5R2Pj16k08k59j51j31q6L9K13K30P8N5J29J49J17P9q5j58jN0
-13621D97j05j20j71q1N9J22N0j31j16j46l3J20J50Q4m8j41j29o1Q1P8Q5J41J62J63R0q8j46
-13594C66j53j17j09j03n4Q7K39J70l5j29j17m5M4J25O9j49j29N7O1P4K7NM2M1J2O4O4j01
-13566C06j47n8L5N0nl3n4m8J9O9O2k0p1j1P4J49K42J92jl4J8k8p9n4j9j58j10L6O1O2om8
-13534C91o5q3j28j41N3P8Kk3j07p5m0L1k1j17o9RP6M9k0OR3K5o6O3N1K7J15M4j5m4l4O7P6
-13501B08n5m4P5l6j0J7n2J3J17J12N6K5o4q2mO1P3l0q2l4o9j5Q2N2ooQ8J27L9j1j50j68Q0
-13468C07J01j7j41j79o8q1JJ29O6qm9n9nJ29J24K7J8L7pp3m5QN0N7o7j14r8j01n6P5J50J61
-13436B72O8j01j39k1Q9J25n6j82j9L1L9J38J48M4J25J22Q6N1n5j30j38p6p4k37k44q2K4J3
-13408a79K5J02R8Q1J57J70J25M9K7N3k5j02j08k01j46p4o1j9J26J73O9K7o4j6j2j21p8M0
-13380A16O%j02j81j03O8J74P6O1R2J13L8m9n0p2r3p2M8R9N1p9j88j61q5M1J48QoO7J22J00
-13349A87K8P9K7Q4J17%o5j59k07j37LP5M2L6R3J43J07P7l0k40k33j43k5R4J03K5J1M7J32
-13320B71J76Pp1o5L3L5j0RN4K5l1pJj02j1P8k3j52j73p1p6kjj3j9oJ6qk9j31q3KoO8R0J60
-13284f5J77Q8J3l9m6K8J81J72l2J2J26nj82j52m0K6n8q6k5j0mmQ0J37J72N4r6j23r9j35k50
-13253a85j61P8J92J52N7j4Qk5o2M5J28J31J74J09L1n2j36j68r9j3J6J9O7R1M0M7n2j80j42
-13224I6j40j19L8O5N9Q1J5o2l9l7j43k22o4J72K29J18J10J23N7J4O8O9j20j53p3j9M4M0K6
-13195B33o8j60k9R6L1K3P3k9j31j6k3j48j98j74n4M8R2J78J83J14J14L1j40j16J8JJ05K9
-13167H3k9k0j68j18M7N0%jj8r4j34p7n5j29o2LR5J82J89J15K3O8O5Rj0QJ09J26m1q7j02r1
-13135f4j5J60J18o8j87j09M4J54J33k4o8o7L2R6R4L5j14j64M3K13Q8K2J17J99J94k9j68k57
-13107D08k87q1N0J18P6O6J38O8o5p5m4J8k6j49j78q8j7j16q3L1J39J51N2l2m4l4o6l1lp6
-13077a80k5L3k2j2m0n1Q4J21K7J15K00P1j5j33k13n0P7Q8Q1K0n4K9j8j46j99r9Q1J50K11
-13048A31K80J05Ol9q3n3n8k9J7J95K28J3n3N5Q9j43l60m05k94M1L29J83n8j09r5j79j61j24
-13020e71p4J29J58M6j2k7K8J04Q9N6j2M1j4p1RJ7j7j2Q%q7k12j10j2J5P6J17J39J28L3j8
-12989e6L8N3j4QP4N7m4r4l5nL0Q4o6j91p8R7M1Jl0j39j41j32p2J66L24K25Mm2l4j60k03k0
-12957c54J38J96K00j2k04k31j81j3M5P4P5plJ18J09M7M8Jj8l5n7j49j39r8p8o9m9N6Q9K1
-12927d80O2J43J29O6j4l7M6P5K1o8n3J18J51mj80j95m9N4Q0J22N4n3n5j80j98j38R1K27R0
-12898a75KJ2J3J8r3q7j2N7J50K55K84k2k52k52k04o0L9Q8N0m4r7j21j2J05M9NL7Rj6LQ9J67
-12866a5J92O1r7j11o4n5n4l2kk3k7K0L0M8O3rO0J09n8j26j10j10q1oJ01J18mq3K9Q5j3n8
-12834b22m5R1K52J33q2j68j48K4Q4N5n4j30q7q4n9K5O0J38K5l3O5N1k1j0K0R5Q8qj40j78
-12804b63j14l1Q5J75J04j4N5M6o4q3k8p2nO7k3j45k5K4o1J3P0ML6J07Mm1N4J00J01M5k4p5
-12772B2j23j51m2o9o5M4O6L1M1R6J20J43J31Q0k7j20j28j32j50j5N9Kl4m6o8j34r2N7R6J00
-12742c08Qm6q7m7J13J65J62J46M4p6j1J07Kj55q6k2K3P0j1q0j03n4J15J76n0k16j50n5m5
-12713d71n4l1J10K18J27l4l4J27J18J6m2k5k1N9O9M1J35J77J0j67j47j26n1RMQ6n0j75j09
-12684b31K2R0%n8N0J9j8J26J87N9o1q9N2Q4j4Kr6r0PM6J17j0j21o6n1q1m7%Q9O9r5k08k3
-12651c40N5J2N8J04J33O4L3j6k6K8P3J5r9j88j38o5q2mO0MJ7P0J54J38O2j15k02k5J44%j0
-12620h6m1n0k9k6j2r0p2jRk7ml6j34lJ02J42O2p8q6M2J18O7L4J8J03J69l4j75n6J17J43n3
-12588C3j87j36j30o6L9J20J63K4j97k11j34n7K14L51J29j2Rlj2o6k25k37j38k2P6J43J15
-12561d17L5j7M6R1O1N0JN2M2r6j5J32J67M7o3K2L9o0j55j22o4PL9m3QM7lo2o1K8J08R7p2
-12528a31j21K2O3R1K3j53n1K00K77K19Rk13k20q2K3J5m7q4K7J33O5j40j07M3K6k6mk1j04
-12499b68r5n8j2m9q8R4N1m3M2R8K9lj0PL8N7q2m7J26J67Q3ok3j41k51j43J7J32R2J9L7l9
-12467b69k1L9Q0J23k1j63k6O7j35j54K2L6P0J05J07N4L5n8l2O9J29M7p0r3o7j02j15r0jJ23
-12437c11Q0O2O1m2j02PJ12N8r2r8j1J8L7K2q7j84l1J36J10L4m1j12j25J9J48J69N9L0M5J08
-12407G9K4q3j05j09O6J38L3l9r0j42k65k32j20Q2J95J33R2Q0Q6J37Q7J7p9j25l6J9L8LK6
-12378i0N6J30J52K7n0j17j49n3N7P9L5j3p7j63q9N4l4n8J9J28K00P0pm7k7o7j75q3N3J2q0
-12347c07j20j37j01MJ27Q6p3MO1J31J39P0N8n8p2K8Q5jl2j5J4L6J48N6j55n7K3k4j0K1QJ8
-12315d5M5q6j56p8jK4j9m4m8r0r5L7J55J63J28M0j04j29j3mJQ6R0J03J79J34l6j33j88j43
-12285b27n8L6Jp2o6j7%o3%J03K06J93L3j81j80n1p7n8rN0J05J27P0O1J09O0jm3K5N2r4j56
-12253a22j17q5K9R2M0K5k1r0nk7j20p4j7J0R8L8n1R2J08r5q2LK8p0J0R1Kkn4n6N1Q1J4P3
-12219b03J43J54Q8m8r7nO4l5k03j46L1Q3L5q2j14j7M2Ol2k8kN8J33N7m6K9L2MPo0m6J0m5
-12186b33j27p0k5N7R0L3O8L6O1N7K6K7J3P4m9j73m4K6PN5O9J64J38q5j76p2l1j46j55j16
-12156e01j10p5k3J78J60M7k8j7Q9J50O3m8p1k1P2l5j38j30j05N0J73J41K9n2q9M3J23Q1J2
-12127c2n0j16k00j77m3P0L3Nk6NL4LK7J50J73P4Rj0m4r0k01r8J18J54L3k7p1o6k3m9OO8M5
-12094c16P2m8Lo0j73p8M7L5J2P8J36J22k6o6K3J3p7p5n7p0r2L3J98J89M5j8k3Qj3j44r2O9
-12062c45R1j6q1n3k8n4j6K0L6J08J17J08j4p9j1j8j0J4K8J8n8j28J7J03R1L4o3jqk27l16
-12031g41j62P8J46k8pJ03Q8J21R1L2K6R6j1l5J09O0O1L3r6j00r9mM7k9k2J2k4k3k0j29n7
-12000d84O2J23J68P2j22j27RO0J2m6nj4m9K3P2J4q8p7m8j28j80k03p3J39J59L8q9l8R4m0
-11970g66pJ75K42K78J86J17M5j12q8m2lm4k72k88PJ66J05o4j94j48L9K28L11K12k4k21k28
-11943c90o7M4O4%p2n0K8m6l3J7J9L4N9j09j98o7L4J45K07J35K6r6j26p7n8KN7N7J40qk33
-11912e62j88l0J57J91J67j6j11j06n7%K5l3j13J8R6Jn7J2J63K07J59J31M0j26j43p5j25k02
-11884e77j48jJ02P4l0k9p3p3MO6J43J67O4j01q1mk8j9J5L6k2KJ3N5M9qo7k4M6k8Q9L13J57
-11851H2m1r1q7JL9n3j67j44j27k8N0N4Q4jp0L0L9n3j18j54n5J07R9R7J14j6j91j29O2M4K1
-11820f02P7Q8J8k02k65q7M5P3L1O1M1J28J31J01J95J19k0j11j5O7oj11j11r0q3k2Q4K0m5
-11791d91K5j9r9k6j3j01j22p7p3M1J46L7J3L6K1j9r9q9O7J60J32M8p2j33o6j4k8Knj21p1
-11760a010P4J41K14K11N2p2k17j55K7J34J37K5n7j09q5o0l0M9P5M0N5J3q4p1j66k17k0l2
-11732a138r7N3J10J4K2R3Q0Q1R2N5L4j7j13j16m9k8K1P4L6j2J29J41K7O1j6j36q6J33L9j01
-11702f14j7Rk9j03j13q9n7O0J08J11N6N3M0r4r4OJ34K35J41j55k28o2K2RM1J45Pj69j35r8
-11672h80q4j2J15R6j08j14j6J02K24J77J33J14K6j06q7J02M9j72j65JO1O5K9j58k57j25k9
-11645a019l8K8J46J25m6j43p0M6R7J54R2jk5n0p8p0J2J83J33L0j07k46r7mJ6J2K3L3K1J3
-11615h30L1l5o4LO7lp8j0M7J37K24Q7j21o3N5O6L9J42K10J6p2NN3l7j20k22k08j20k8J52
-11585f77J81J10M8p7j78j42j26k09k02n0R1O6m7m3J00J71K07K23O4q4lnj02k9J31J26K9l0
-11557d57j22k23j03kjK6K7P6P6r3j41j68k41r0k3J06J06K1N1J35J18j5n7JJ33P5m0o3M9J71
-11527f68J76J4n3m9j37j54j6Q2k0q9q4n2K8Q8N0Ml7J1N1pL6R2L4qP4J32M1o2j22j04j58j84
-11495a091n8p2L1J96J26j06k09o4J28J51P1m2o9m3O0Q1M3P7N4j9K2P4O6j02k82k43o7Q3J93
-11466a011K17l6j19n4K9R3O8NL0K3J4j0o0j06m6J14M9n1QMkj2oJ1j13j75L0K19K20J36r3
-11435f24k46r1J70M1l6K8K3O9l7j04j30j23K3lk9lkO3N9O0N4q1k11j10k7O7J03J23J90J66
-11405f18O8j08k23l3J04m7q8m5j14p2l3LMQK6Q9jp0K9J18Q7n1n2Rn4r4KL8ql9o9r9P6Q2n2
-11370a227l3l3j28j33J11J98J02Lo2j1J08J47N5k0J5K5qJ7M9J04R0Q1m8q2OO9O2L3oj2k6
-11339e54j27k31j78qP0j3k9N0K7qj06j06R2K50J42m7j17l0M0J9jj3j3L0kj3r2j37r0j2K9
-11308a178K7J28J32oj42j43J4Q7M7J08O0l6j5l8J0L9Q3K2o9r9j9M8p3Q3K73J45q5r1r1j88
-11278i67j76q2l0P9J69R8L9K4M1q7j67o2P2J96J22P8J5n7J5%j57k18p0Q9K13K35J07q1j01
-11249f63j23k28k19j1M8k3o0j71j78O0J08M0N1R6J00P9M8jO1N8m3L0P7j29k70k56j04O1J23
-11220a439L6j99r9J24J56Q2n0k2Q5R4Rj70j57M6K80K53R0O9L3o2j50j46j11O4J15q2j67k0
-11192a338J53J22n2j69p9P0J12P2Rk7QJ7p5o8M1n8k01j10ML1J27K19J79m5j92j97j05J4K13
-11163a325J95P4K1q2p5lK3oj7p7j38q2j36k40j25K3K3P2J58J03M2O0P1K0R0J75N0l9r0n0
-11133a285n2j01o6Q1J03R7J38J16j3p0Q2O0qK1M7n5j29j50j09%M7L1M9J16R5K6p0j01j49
-11104a249j91m5J00M3q0r4j05j19l7M4K6O6N7mn4J9J12J32N3l6qk4q2o8k5k9q9K1K52J66
-11074a248j1j16o5mk01j76j8K4J4M5R5J46N1J8L2Q4J02J8p2q5k4l9j0q4j76j73j60r0O0M5
-11044b018JM0N8NJ4K5O3K4K2L9k0p6J02J68l1j18l1R3J49L4k3%K3l9q1K2J03L0o3j22k7K2
-11012a612j3kL8J24J06Ln9n7o8m7Rj9p0M0J2j11j06j61k01n5N4J42J11m2l9J60K74J90L9
-10983a360j12j12k8r7r7j11k6P8j8j04o4P9J50J59Q4K2%N8J08O1O1M4j4q2k10k14r5j02k17
-10954b159k05J9N7lmM1M4J5N7J13J85J18j01j26q6n0o9o9k1P8Q1kO3K3n1L5M5L4R6K6l4K8
-10922a822pj50j81mK4N8Q1N8O8k1j54r5n3rP6J14O9J8j6J9M6j4j26j71j95j51j8J43R7R4
-10892b222K59K11Ro1j04o8m7j05j12l2m5j1R5N0j03r7N1P6p0r1M3K6m9R2K26J21J17K6j17
-10863a932o6R5P6j3q9j82j68j21m5j3Q0jm9N8lp8PP7n1m5no0m9R5K04J85L0j38j72n0N1L
-10831b369n4o6M1J21M6k%O2L8p4k42j93j8P1J01P0N9Pm2m8k9n7m6K8N8m1K0J47J40J02M5
-10800b125K5Qo6j45j43q5M8J08O5L3j12j33j34j26l2Q7Q4J4O3R7Q2N3Q7J67R9k9j11OM2J6
-10770b057l8p9j43k00j62j35l8J3o9jM1J1J9O2R1j3j32j98j26k0j2OQ7Q7j1J5J19J80K13
-10741b490J03n0j52j72m2L5k2q1k1J10K3j47p4P3J54P7p7j13o5%N0J42Q4o7p1k7q4j3M8m
-10711b873M2N5L8L5o6j7J16J41J18J71M1j6K8o2r6j03j37o3M9N5n3o4p3r5p3J00J36o4q1
-10682b811q8j7kQ5J13q3j21j2L7l9OL7j5n0j9N0L7l2m9m2J4kj17mP5J52K2j08j35n9J07J47
-10650b923P0n7j79j55q0j95j81k6K2N4J30J49O0O3R9K9jq3k26j67N8K48K20Jr3o2L9Q3n3
-10621c156j45j31j2N8J6o4r7j11q2O6J42k4j71j24L7J08Q4N7L2J1rK4L2k7j09j68k05j61
-10593d129K0J25Q5Q9Q3R9N7p2j23p4o9%J04J55J28P9K8m9p9o4q1j11j06p5o4j28n5M3N5o3
-10563d192o5Q6L1R0J01l4j02o8r0L6J65O8J8opJ26J06j1j57j00K5K9M5l6j32m7k8j22m0o
-10533d317n8r4jJ28L6j16l4J47J46n6j10M7P9M6P3l3n7R2J69O7k31k80q4Jn7j03j28m3R1
-10504d680Mn6P8J40K6k1p0r7qP7J09K1j55k51j12M6L0k5j0R0J16q2j01nl6q0KP2rq6L7J68
-10472d868J21pJK9KL4qp1QL8o4j00n1n8r5n9j8M6J02J02L5J16J52R4j4r9j58k35j41m7j1
-10441e224o7j15R8K16K9j06m3n7j16j19j51m5N5Q6L8mNK3lj5o7l6P0M7q3n8K8o1j89j16l
-10410e983P7o1r3o9j17q4j53j27J37K66J59N0k3l5J07J59L6j66k08r4l0M2M8M9Q5N9o6k00
-10382f235j66j0K1QM8P9N5O6N5o1k87j91P9k9j04o6n4L7J43J31l9m2k2p5o7p7j13p9O0J41
-10352f794P0p7j35j30j47o0K0m7j22r1r1n5K5j7J3Pn9J03J75j3j75j77p5R3M1j07l9j9n8
-10323g941M6M2nM2j8p5j8J04O5j08j88j60j25l6P4n6j12L3J80J47KP0Q9P7O2j13j54k4q2
-10294h182q7o7K4K3r7j92k18j04j5LL9J20Q3j23j89p4jk2m2m3o3o6K0J8PR8P4m0p3r8o5m4
-10262i396J4m5k03j00j9KJ8p6k35k79j55j25j80j49rJ04N6qnj21q5P0J28j0j64j31p7j14
-10234a1294j23q1K8M6PN8L1q7j77k06k80k84n7M9j3LJ9k01k88j93q7o3j05ro3j78j77j19
-10206a3844j40k85k27q7l9q7j52j83j75j58j65j59k17k92j88j75l06l12k60k30k99m06m31
-10183a8817l29l14m02l67m03n36o71q06j006j134r50n40j52K9M32J162J976K585K951K957
-10163a4335K747K398J695J009N99K33j28m01n97o53n91n88o78q02r33q69n58m88m44l19l63
-10142a4066m39m06l44m36n40n06l91l17l63l67l39m03m70m06m00l96l01k62l02m27n47o50
-10120b3078p65q23q09q54r21q91q93j021j203j299j355j561j670j689j887k171k299k251
-10102d7440k022j409k83J301L252N449P496R051R571R070P793O023M034K181P48l19j088
-10085A3408j726k064k110j985k000j992j718j446j261j177j060j083j128j211j186r90q50
-10068a1579q23r41j037j006r47p77o08n35n54o31p16p42p79q90r11q75j001j109j239j374
-10048b9074j420j481j564j727j867k010k164k190k363k679l122l508l898m213m415m337l846
-10031g5878k917j205J479N269R675J4006J7550J9205J8904J6885J3590R702N747K243l58
-10016E3897k093l174l645l887l903l728l487l205k859k537k401k302k157j932j808j810j773
-9999G196j805j750j504j331j214j217j156j004r63q59p82p31p35q21r64j213j345j344j417
-9980a4959j603j623j653j864j967k032k141k294k470k738k979l199l351l628m077m506m922
-9963f2006n188m967m152k339O81M827R717J4856J9439K2442K3014K0996J7230J2679P991
-9948G5220L604J21k274l830m776n007m711m361m074l718l287k946k774k678k481k308k101
-9931B7619j931j784j832j783j538j430j357j382j245j118j088r72q16p30p46q33j047j129
-9913D858j131j307j336j295j395j454j552j788j840j825k008k283k386k437k613k893l208
-9896b7893l461l742m126m257l967l415k334k09K924O826J1217J5291J8330J9493J8535J5849
-9880E5061J2138P943L928P01j589l096l794m015m144l945l542l215k875k489k199k036k036
-9863D0796j949j800j665j407j200j328j359j278j213j112j052q26p73p89o09o19p03p53q27
-9844A9534p75o51o46p78r45j072j059j038j035r84r37j015j062j061j208j411j513j640j722
-9825a018j812j999k170k159j913j349m90Q25K728M842O880Q539R303R221Q316O570M406K301
-9807E1021O44o70j494j905k076k141k114j832j558j413j322j202j101j020r51r51q71p73
-9789B8271p14o86p13p50o74n57m69m49m66m62m57l40k32k72m07n08n80n40l74k29j84k56
-9767A7952l56m59n11n85n86m89m68m61m80m85o16q24q32o72n06n03o55n78j69K91O58J143
-9745I809J746K418K965L033K722K168J531Q50K59o2l07o20p38o30n57n12n01n56n58n40n21
-9724B1399m61m06m24l67k63k37j79j92l11k96k26k56k61k88k78o5j08j69j30j45j41r0m7
-9701A6059q1j15j12q0j31j81o2n0n5r3j78j43p3o8j50j14o0o8r2j42j55p6N7J03k7j69q4
-9674A3660o4p4o5j13j81p2k8j09r9j36j84M5L2j39j72k0J49O3M6P2M3q1r3J3K8p2j33j23
-9646A2193o3m5j05q5rJ06J02P5r7k37k20r7l4o6q5m4o7j34l5J11N7j26k72j84n7o9L2K03
-9618A0748J85R9N0p6k22k02j00j46j10rm2l6Q3L7K8j7j17j04q8l7N4J23L3m3N3N0k0j04j00
-9589I970n2j29j68m6Ll5OO4L9k7r6q7kJ25j6j54p4kl4K9N4K8n1M3J03n4q5n3q8j8J09M9m9
-9556I302k4Q4Kj24q5L4nj05p4o2j17j73k02j10m2m1j14j27K2J84L33K13m2j08j28r5M4L4
-9528H474r9j40oJ58J49M5k0oM7N3J4kM8%j64j15l4l1n4k6r4j11m1K2R1K1l6k2l8o9p4k9n
-9495G906n3j00q7m2O5J49Q1j8q3j07RJ42J83J51k1j2L4m3p5j15j49j62n7%o0r6j31p6k3L9
-9465G249J4j23n4Q6J37P0j7p1j19j68k3J67P3rL0j8L4J42Qj37j57q7r4q2NK9M9J12K1j23
-9435F944q2N3K6k0q3j4J14Pj67j77m5L4L0R3J02M2n0n7j16q6Mn8M3J88J25j4j13j53q8J9
-9405F501lq8KnpJ33R9R9R3j13k65j20N2MK9Q2M2k9o3m3j2L4J5p6j73j30K0Rk8j9j15k11J3
-9372E727J90J85O9o3n3P9J59J00M2o3q7o7n0M6L8L5J43J15K9o1l4K0J20j5j28k9L2L5k9j19
-9342F366n5N0J34J7p3m6L2jj05j80j56jJ9MJ0Q0J17Q1N1l3j07j84l3j8m7pP9J26O4r7j45
-9311E942r7j57j37LQ8J79J20N4N0Q6P6q2j81q4l4lj03k20k7J61K16P7j36k26o4Q2N5J08K34
-9282E980J68np4r4k8O5n7k21k51o6O9P8Pq9j17MJ05k4j62j45k2N7R5R7p0k05k01k07pJ96
-9252D876K42K62J27q2j25j13k03k45l3L8k1K1J06J37lj42k6J14J48J13Qj05n4j40j42K5J94
-9225D977O1q0O6J39J48N8n1o9o7k0n6j49j60j03M0J29P6J3J4M7P7L9P5K05J38j3P9N5j37
-9196E531k08k43j94N8P8p5j16J1J19J07o3k07j15p0j13k3J32J07kJ01M7j13M2K11J15PKj05
-9168E021j96l5N3K1p1j67j62l3k0p1qJ66J12m8kP1O3Mn6l7p9j20nJ06J16J9p5m5M7P0N0%
-9136D689j7M1O2J23J19P6n3p0O3k5l07l32j67R1M8m4J17R7R3P7O5N6k9LO5M0m7j33j16j26
-9106D459j12q8j24m1P2J36J60O3o2l6R4J87P5j0q4n8l6k6K3K0j6o5q5o5O1J53J40M9p2o2
-9076D650j5Rn2j70k46j39J05K27P3q3l2MJ19J78J09M0n5n8J05J09j82k16J5J2PL0j2o3j03
-9047D366lP5K4j8j7k8Rl5j11LO7j29k49p9Q4J75J14n2j22r8l4J05P0L9J24K7n6j5k7J2J34
-9016D355J4p8r1n7p8K3J41O4p8k5R6P0K3R1N1K5L5m8LK2oM2nr8j46l3J19J34n7j6J02P8J9
-8983D691P2J49K6j36k30k04m2J3o0p0RK2M6k4l0R8P0l3r0l4L4L5M2P8P7l8j36j50j99j78
-8953C808j0J80K27J42o6j56q0l9Jm6j66o1N9J02K04J27p0j85j68rR8J13J26L0q9j34j28j21
-8925C689j22j64r8J00K46K54J43q2r8J3j34j14Kk8n2n7n4j1O0J35K3o0L0R5K9K7L3n7j6J30
-8895C862J5j23r5k3k2J02K48R9j02j36n4P3J00M5K18L12J49j06j92j51j31j30k7Q2Q0j8j01
-8868C974j16j13k4Q2N4k3q6n3N3J62Q3j45q1J47K01J3K3J14P7j5n4p7j4M9o2j40L0J28j6
-8839D171p3n2m2K5L5N2M3l5p3j10j27k7Q6J4l2m9k7L4K4l0N8K2Kp0k28p0J51J82R2n4p0j48
-8807C674j23m1L5P6o7p8p8j7J46J84J24J00m7j29r3q2j00rJ56K08K3k20k13m8k9L3J57K13
-8779C755L6j09l4O6Q4J11Q2m6J5N0M4J3n3o9k03j95j31n5P6J35N7L9l4r6j11m8M8N2L1P6
-8749C586R1J2m7l9N4N5lj00j25j26j27j81j58oJ00J13n6n7M6J00J00L7l6p2q8j01L5J81L5
-8720C223J7J08J66J47l0r2m2l7m1Q4J67P5on3j9J1M4K3n0rj5q4j05j04j47l1P9Q8M1j9L9
-8689C428Q0j3m2o0j7P5Q1R5J35j0j19l4O0J18J14M3k8j46j80rM6J6J07J99J44J19j2j45j41
-8660C904j67r4L2m3j78m9k5o7J28J73l3j60r5kN4J46R4j5M6O4k5j12j00OO2P7Pl3Qq4j97
-8629C322k08k4J73J49P6j42k54o8J08J43J56J87j6k1P7n8j31q3r5j58j07j1J01J14k3J8J96
-8602C421J58%p6n8j8j3J7O4J13J02k8j77k19j68m2P8J03P7J1RP7J07L5J5K4j19k24o0P7M7
-8572C333PM6M0j0m5n4q6P4J33O%P0J5N1N5l6n1j00j29r9q5n6P3R5n5m4j9Qn6q1P7J05P1M7
-8538C300J20N3n2j70p8o4j17j3Q0P4o9kJ55R7m0k0L6M7k4j31j44K4J30N0K0M8J28P9p9o3
-8508C375M7R8o2j16j12j05j16j37J6R4RK4J45R0j5j0nl6k8L9O0L3l6j33j1K05J87L8j8j37
-8478C383k73k42j49r4p2l3K1Q6J48Q6k5O2J17M6N6ML1M6P9J23lj16p7q1j52j41j41j90RK35
-8448B743K32J15J26j9l5J36J9l1k2r9q1o4r9j06j80j45j7J19J15M2l1k9J18J66M8JM5M3M2
-8419C152J0J7l3p7r3j2Q5pk04k44p8P0J73J36P6M0O0M3o2n9Q1J17J14Jk4J07K59J05j29r2
-8389C532J8M8q8k01k21k28j04l0n3l3p1P3K06Pk3J58J27R6l0k79k03R3J19j44j45M7J30M8
-8361B849j7o0j54j01K1J19J68K54K33P5j00j50o5n6j35j70q8p8k1R6J05J00k8m0m2j12n3
-8334B550J00J86O8n5M3P5Q9K4p0r1k4k2k6J25J90J4l4nJn0q9p2l1Q8J03K1p8o2p0j35j4J29
-8302B878J91Q6o6r3m1O0L3j2K2O4M4n6o3k3r6j93j84j6L3j34j11P9J51J91K25K21J71L8j09
-8273C290p6p7r6J7%o8j34k0P0O2Lm6N7Q7Nj29j22P5R0lp4j1M3K5M9n3j28j8N2O0RJ6Oj20
-8239B841j67j22J7J27J78J37m6j05l2m5j22j31o1O9N9Q1M8p9m6k1J81K18P0m1r0j42j52p2
-8211B552P0J31J25M6k1P5K5j04j88k04L2K57K23N4p9j27KRp6j3M9K9LL1O6P4J02l5j94j73
-8181B741l8qo0q0k2k7j3M3NJ9M4M8JK9N2n3r6qN4J27J40R3K6q3j32p3Rj08j21J38J90M3N7
-8148B937J55K13N0j49j35o1q8m2J1nqr6j52n0m2p7j4m7j11j5J51J93%l9j2qK8J9N6J20J26
-8117B908J2m9j56j38k4J32J34O9L0n3o2kJ1k5l5L6R7R1O4M2o7r4L6l6q5k8k1m5Q3M7q6j24
-8085B662j34j57p7J3N0R4J72L7j34p9k0L8MO3J10l2n4L7RN1J47J49K02J48k7j91j89q3j2
-8056B797M7J18P6n8j28j13q1q5K5N5O3nJ1J2m3q5k2J3l9k5n4j33m7K1k2J7O2pLrj03K2N0
-8023B333R8J96O3k1r5j46q8j5k7N9J84J17J38K55J42j31k34k04j54r0N7J85J70J24K0j80
-7997B756k62j15M1K4p5j05k3J39J66N2L2O5lm6n0J9N8P4M1P8L8j09k00j0J14Ro4p5N0J27
-7967B746M1j23j05J6Q0j8j05q1n4L4J06N2Jr2j14J4J64J72J04l9r4p6r1j18l2O7J90J47p1
-7938B721j76j59m9O3J01Jq0O1J47mJ1J42J41l3j36j03kL5p6q6l5k9o0o5lj0m2k3oM9R1Rn6
-7905B339n8Opp9m2J3n2O2J78J39M2pJ4k5j5o0k05j14J11K47J44Q0K0j13m1N8J4q7k5O6j5
-7874B588j36j48o4j9R1M9k5m1k9M6L0LN1J33J08J12K3o2p4k4J1k6jj6n7n2LM3l1o4m1j4Q4
-7841B451J01L5J39J35j24j44J4Ln7n8j26o5J17J48K2j40p9k9k7M9J04J7OJ00Q2K8Q5Oq0j44
-7811B569k23j91j41j20L6J56J36J23J81J51M8K9Rm9r5l1J24J14p3l7n6j00j36k6K5o2m9l3
-7783B279M6L4m3j40j99l9K00K08P7Jm9jN4M9j5j6J1o4j0M7PJ5J76J43j06k01q8R7J61k1j96
-7752B417j07pm6J3rl2k7K2N0Q1L0l1K8L2L9j9J5J68J93L5r9k03j62Mm2j6J11R3n3j88k08
-7721B082j48jR7lo7J4J41J39R4J32J90K18J01o3j62k12m2mm1l5J0N1M8Q2L6P2R7N3k1n5o4
-7690B739LJ10J08Q2l4j42r2nm7j33j39j2J27Q5j5j03j60j94j04N5R2O7nO3O5M3J2m3p6p5
-7660B272lJ46J84J18Q3j5j18j52m5j2k9M4J21N7l4j55n5Q5Q1J9j4n0p3j1P4J38O6n7j41q5
-7630B439j01r6J2P0J94J38r1j17Qp6k28k00l1N7J61K05J72J51M1j58j06nr9k29k02m1OM9
-7602A923Q5MM1J8l4m1l4O3J68J68Q8kr5p3J2J4J3K4J1O4N8l6j13o1J00J87oj81j15L7N3P6
-7570B416J03J49P5J8J04M5j25j84j94k35j62oJ13J76J17M0onm0k6m9oP8P6o5j14K5O5K1M9
-7540B453l0n7J59J26Kn1k15j73o5LQ9K8Mk6l3O1J43L3q0k5l8j05m4pj46j51m8M4L1J21J91
-7509B194J73K53K08N0j8K7J12L6j47k18j55m0o9r1R1K04Q9q6j74p9l5N5J0j6K3n3j85j94
-7481A965o7L9Q1J33J64Q8k0q1l3k9r6j8N5l4J6m9j13L5J37P4q0q2O1J78J55J15Qj20j19n2
-7451B311O2N1j68k99k15K1J57Q3j9m2P5J35N8l1K8J31Q7Jp1m5o7j62j23J3M6J21J94P7n2
-7422B357j02ko2o1J05J48K3o5m8k3m3N0J00R5J75O3j13r9lJ2j7n0r3n6O0N2pJ54K33Q2j54
-7391B711k21j04k8k8J3l5n2L7P7P7J5P6K9o2k0J7N0N8o8m2K5pm7j4M4R9M6j88k45j07kJ01
-7359B205M0m1L3J74J91L1j03LR8M0n1j15j37j43j40j56k5P7N3pl9O8R3LN2J46J54O7Q3M0
-7329B694j4j3k35k72L1K07J20l6j08M1J8p3q8m3N8K4m0n3l1Q7J88J21k6j80p1R6J1p8o3N
-7299B277j4j25k26n7J41K08Q7k0p8k9M8L2n9l1P6k5j58l2Qo4j03RR2J41O2l3o5r5K5M1K5
-7268B058J43J05N1L6M8N6Mm2P7J51R8R5K5n1j23q5j29k29k07j32l1lJ60J63P3K3k3J9L7N6
-7238B423L2K1l8l9m9j64p4N6k2j21n8L5J29R8M5m1j15m7k5q1k6R1J36K11N8N9P5j24j56p4
-7208B215P0O3j9K7J3p0k04k25j24J8Q4J06N0J6N4R0M7PK0R7Q5rj7L3n6r4J4N2jL4m6r0j9
-7175B221K1k4j08p5m4l6O9L3p4J2J06J05J45k1n5Kl4j9M2l8p2j6O0J02J32k8m4O1K4o1j03
-7144B283q1n6k2J49K09L9j95j96%N2M4J16J96R7n1r3q2n5q4LQ5P3J7oJ1n8r5j04j09J6Q2
-7113B185J01J3mQ3Pj12j08k8l5J6M3N2PJM4l0K0N9Nj32j34pL9J25J55J07J5j19k17p0J88
-7082B269J83P2Mm1Q3K7j24m1J34J33Oq0r8j77k76k45l3K01K30J29J4j18q8j2J09pj59j24
-7054A971j70o3kP3J68J25J45J21K7O1M1L2J4K1K5K2j09l96l22n5Q8J52P8l2j00J4K34J96
-7026B359J77J21m9k24k75j13N5O3q6j53k0P1J85K59J00n7k47l06n3J21J66O8k9PP9J28O3
-6999B410lM3P9K1O2J45J3j18j70j94p6P6l5o1k4P3J2j10j39o1O7L9O8J06l6p6l5O7J77J41
-6969B461l0l0M2M9oj39k57r3n8j17rQ1J00J28O4k6r8j7J59J82Q2M0M2m5q9l3kQ0J6l6n1J5
-6937B405K4m1qj6p5q8n5MO2O8O9O9P8Q3M1J3m5q6j04n1J3jk2%q4r0m4o9j8j4J3J99J62m0
-6903B352j32o4K3p3p2RL4N3M5Kn4m4m0j14l9n9o6R6K17R5m0p2p9j33m2J59K05K9j51o9o5
-6872A911p3M4J18J81J46R0L7P8m6k14j96nP3N0R6k8RJ38Q2loj5M2o8p4l7p2p6n9N2J4j12
-6840B077j6L9q5j35l4%M7J50J32J15N2l2l6MN1n5j68j53j17LR3R2Q3N7M7J24M1q7j82q0N0
-6809B077M5n8n9N7M7J8L0l5qK0K4Q0N4MnN7P3M9KPN6j03k20j12r3j02N9J74O5j1J39J41K9
-6776B501O5K0j83j35jP4l0j99k48l0J01NL9O2n7k4J01R9N0l4j02m4m2lO5l4l2K2Q3J73R0
-6745B352q6j26p8m5o6k1N0M9L1P4J43L6n0p1kk6K1Q6K5l5m7Nm3p0l2j8O6Q8R5J19J35J01
-6713B660J5j2n2j45j58j79j69j32J3J34J10L2r9j82q4L9QR2K50K15J68N6p1n7m1j6k3j02
-6685B270j82j70r4m4PJ56K83R2J8N2Q2J4k3l1l3m8j50j40j16k0R2L0r3r7j02n1J66L36K80
-6656B484J71J57J08%j70l17k18m8N1KjJ14O3J1k1m5k9n5rQM9P3N4K0jL2L4K8p2j64r5n8J3
-6623B169R7M7o7j15j32j43p5N0M0M5O1R0J02J8k9m9k8L2K9m0M2J59M5j35r1L8K4N0P9N3n6
-6592B310n2Q5J80Q0j44k93k69k00m4O9J24J37R7O4o0r5Om2j49j66j2J23O1J1M6Q3M8M0J23
-6563B161J26J4j12m1N9P8N1p9MNo3Q9K62J89j8j68j77l6J02K4p5j07k20j93j25j08L2J32
-6535A806J53O3K5R0L0p2j2J37J23l3o1J15M7r1j08m9M4L3n6r1m7J0M7K7l4k4l5j00k4J12
-6505B025M4j94j67k2k5kJ92K31J21L4lj39r8O0J41J21J6q2O9J38J10O1QoJO9Q3l1p0j1m5
-6474B629p8q1j53j52j82j57j24l0J37K28J65K2O6J32R2N9N2P0k4j38j51n0Qm7nP7M9l1p9
-6445B304j05oJ09J25J00j0j5L3k7q3L2M4o1m2p0r8k8J01J54J7j38k82l19j80J2J15J34J47
-6417A963O9nk2K1M9K8r1m2M2K8pp2q3j2J50K29J38Oj43j53n6ko2j51j5J02j03n3Q9M9Oj2
-6385A885N2J12l4j05j7%P0J55J36J29l3j53j21j37q0o8n3L0J99J29l3j21j45k0P0Q2J25J39
-6357B193L7M6K0k9J3lo1p2o0L7J11J9o9p8k6J4J8k7r6j09q6k7k5J33R1j70j22N7J95J31l7
-6326B018m8L2O2M4P9Q3J5l6l1oL8M9k0o3j5P2j4j12oL8N1rK5O6p1j22j72j82j38q8Q9K12
-6294A840J94J52M3l1P0P6pn1j39j15r4j27k0J8J15K13J96J81J51P0om7j52k60k65j60J5M3
-6266A903J0j7Q1J67J08K4k2j1k3k6o3ll3j01J4J09Q3Pj32k32j12qo4r6n9N8P7m1n5Q6K07
-6235A836J54P3M7N5K5l5j48j60r5j40k8J11O1M3R7J27P9j8l7J2l9p1m4M4M6l9j94j84k0R2
-6205A650J28N7j8m1j6J4nPN5Nj7Rm1jN8N8k9k8K8J06J82J34l6n6J57J58p7j76j6O4J1K1J5
-6172B360J7N8J09r3l08k56rJ04M9j2O5K1L9Nq0q7j31P3L2j07JK14K06O3j2m3k2m9j32L7J21
-6141B233l6j42j62o0J03J41N5Q1P3k0o6r3j15j01m2L8J19J31Q4N8N7m5j48j8N0j95l11k10
-6113A459j4M6J40J57O8m7K6P3k4K4J40J65J22Q1l6k13k39j38j21q8j05p7K9J43N6j21q3J11
-6085A534J93J49J5l3o3l0K5M7J22J82R7p4j76j21OJ15J83R8n9j02P6K61J46L9O1kj86k84
-6057B219k33j27p2K7O4O0o5l3J05J00J16O8j10q2P3J05J15P1K8K7K1L1M0j4q1j36j20j10
-6029B087k4J01j2l0Q9J63R0j16j84j09N1Q3M8k9p1p3M5R1q2r9R6J73m3k53k21r3r6l3J05
-6000A654J69K22J56n0q0J05J07n2j59j22n4l7PN4M4K3O4J05J25J53Qj59j31P2Q8p2r9p8o7
-5971A996O2J74J31M6j47j60q5q1j4N0Lj55j59l8l8LJ02J14P6R3P5m9n3L3O2L3J2O7N1l5j1
-5940B158j9l2pr1j97j35J19J68L4p8%J18O2L2K3m3l1M0J4oJ2O0L8l0M8Q6k8j19j28k5O3m7
-5908B059n4o0Koq5j56k5L3qk6k6K1R1O8l6j12n2J29J17J22N6mq9k00k38j94K6N8k5Q7O0k5
-5876A508k3m5r1NJ40J90N5l6OP2j6p0K0m8j32n6k1N1J46J44J35J53P5Jp3j41o1L6j7L6L2
-5845A975n6M1J05O6Kp0q2n4nj2q1p3l4q6N1J30k8m1l6mP4O7O9J61J37K4l6NM2K1p8r5m3o2
-5811A994J7R6L2pP8N5j6j49j24jp7j00OM6P0Or9l5Pq5n7P1R2j9j16j79m5N3K6O6J42L6m8
-5778A736Lk4q0o0J1J59O1m6J20K58J94L3j10j19p7j15j77q1K0J02O6J2L8Km3j3Q4P9j3n3
-5748A967%J16J88P2j18q7L9P1k9k27k21l5J39J65J0m0P4k8j92j67p3P7R9j6k57j98J26K88
-5720A743L01J90n0j89j67q9J06K08J30J5m7q8l8N3om0J5L7r0j41m2J02P0Ql9m7J51K21R8
-5691B375j1m5j36k14j22J3o3q7j05j26n0R1K13J87J37J96K01N7j03j58j96o1k0j07p3l8q
-5664A747n0j27j07M7J33J66J03J28J87J64K7O0L3l9p2j03j20j2K7o0km9j33l3K3K8J13M6
-5636B125n1j13l2R9j0r6j05p3L2J01N8l2j04k03j23LP5R5M8p1j0O0qJ5O7K0j16q2j5j31j76
-5605A247k8J89J85rk6l7p1P0J61Q2N1O1O1J45J83R2l1j57j68R9Rk12q1R9J03O6K8O3J30M1
-5575B345p9o9n8m5r2j46j02O3J23Q4j20k59j30J0R9oj21j09K1J31K17J93J48J09J4m5j06
-5548B070l9M5J2pK5k2J5R0o7j36K7J17L5n3n7l6N9J28K1l5M6L3L5J9l6K8O6R4P1n4r1j13
-5516B290q2o8p4k8p0r3nM6J2j4j3j30j02%J12J39O3p0kQ4l8j15m8J42J30L3J1k3p0j09j2
-5485A896k6j07n7q1j03P0P5nJ8k8j30o2R9J47K22K16N2r1j18r5j4O6L9m8j27j45j21r0m3
-5456A409K1J00R4J40N4k2jl8p1LQ1N5K3j2N1J46Q5j09j97j75j28k4M7O9P0J6J9n9m0O1R4
-5425A762J58J43N4J2n5k08j75n5L1O5Lj4r3j36n0k5j11m0M5K52L52J83P1L3o2l0M4J22J11
-5396B387q9j13L2N5q6k17j75P3J43L0m1l5r6o1J5N6R9Rj23r3r0j2M2J6Q6J48L3j3RQ6J3q2
-5364B006j12j49j25JJ00J19J29J66L4n2Mm3j82j68Q0J55L0O0P2pj43j86n8P3J01O5L3Jj0
-5335A994r1p5p4m0Jl1O2J26M2o6k0Q2O9N4J04J13O4rl5Qj01k78j68J22J79L7q5j35q8n7k6
-5304A678j4LK6j4l5m1j9Kor1q2O1P6R0J99J63J9l6J15J83J24M6nr1j61q1N6R3P0JM7K7j31
-5271B272k55k38j18M2J54J88Q0J1l6O2L1k5k7j10o5K7J8l7p6K9J10N2k2k3N8N4l2j20j79
-5242A825n3mRJ54J72k0j46NK7k0j26k15l9J70K30J33mp8j50j31LJ40J06j9j54j71q0P7O1
-5213A702r0l1Q5J10P6J20N3lj3L1M7M9L4M0M5j2j26k92k44OQ5m0K6P0l6L9J00J04J14J28
-5183B177N9j51j39OJ24R9k9k9J0n6o8j3K5j3l7j5p0j18q3n3o6l0P7M9Q9N0j04j28r7K6M6
-5152A538k3r7j17n8L0J70J49p2p5P5J70J79J23No3JP6K3J0J78J66q4k34j32QR6J41L5n0k7
-5122B141jJ08L0j68j68m9J4Nk14j86R4J35j8p8n9p8o1N5J99K01R1q5k90k18l4Q7J74M7n7
-5093A617QQ6O0m1p2o3l5L2J63J41L1l8o0l0N1J2j13n4O9R4J7kn2n0q3l8Q1M9o0j01L6R1O8
-5060A814r9j37P7J93J47J30O1j04j17j67j86r9n4q5j18O9J88J40P1M2N9n9j01J6J43K02N6
-5033B082J7J40mj77l07k07O6J31J39L2M4R9J43J29R5n4k37k84j78q8rJ06O4J3K7oj48k04
-5005A424j37l7K7J03J82K52J84Q2O0L7o2j00j43j83r3J48J42RJ7J32J07K8n4j41j42j38j77
-4978A527q3N0K2J3R6J38Q2j5K0J20J74J40k4j00j77j90K1J75J36J07j4r6j17rj8j06j00j42
-4950A630o8L0M2Pn6q6QK1j1L4J14N2M2J23J40J24l9j50j07O9J22rj17l6J20Rj83k43j62P9
-4920A499J29l8l5M5K2K4L0NJ0M2Q5J57N1p6m1L6J0n8n3j2K8J00J05p6j52j48k24j17M6Q6
-4890A480J48K09J12Q9L9j5j14o5J05N9m3n4j04q7M0N5J9J3r1r7JQ7J53M0j00p0nQMP9L7j47
-4858A785j23n8j05o6J03J36J17q3j15Q2J03J63J43P0J27J55Q4l8p0noj27j95j25j59j98r0
-4831A505O5J84j1j15J02J49m7p3L6O0N5J6Q1Q7J6j4n4q8l2%j11k04j23L3J91J25o1j50j39
-4802A483l9L9J53K33O3j13r6R4J59n3j58n9l8o7o7N6R8n5n8J3K4O5Or0p2M9O3m4K7J82K43
-4771B041J16pj07j14j22r1k3Q9J14R9L2m1l2M1O6J26M9j28r8M1Kj10k06j38L3J79J42l3j34
-4742A786j75p4nr2KJ32J55J38J7r1p7o1l6J3J49K08J56N6j93l14j84p7nM7N7m4j77l5O6J13
-4712A455J82K15J85P0k5n3j31p9O8O3j23k45j47R3N5j64j65J6J05L2kMP3Q9J6P2O6o5j13
-4683A547j49q1m5q1n0M1J89R8m1pJ44J86K5j32j10j17k83q9Q4J3J0M8L5K3m3nJ06Q2R6Q2
-4653A576M6m2m8L4oK5K9j25j39j05j61l2N6O0J39Q5J7l8j56k52j44J03J36R0Q1k4k4np6l6
-4623A064P1Lm2O2O9l6o6m9n2r3j72r7Q1J05o6j90o1N7J06J24J01O0L3L3N0m6k27k33j23M3
-4593E09R1Q0m3k14j31K2K0o4j52j83o4n5q8j99k82l23k59k35l54m44l56m50o60p38q16p52
-4567f140l16J222M564O157L573O84m81o75o69p23o41m68l05k48k83k15j59k93k91l3N4L4
-4545D348Kj29j26j2j07j67r6j36j36j51j06J1k8j25j5J06R9L4p7j20j02k5P6J45J5j27r2
-4518B959o3p7o8k6Jm2J1L7p4q7q0j4J14J8q8p4k1J3j01j93j22q4j1Q9J20j3qJ23J36J31M7
-4487B553J74K52m2j28j07j85j18l2k0j0r9r4N5M6m6KJ36J40L3l7K1L%M5m3q7K2J38J19P0
-4457B761Lr0j82j72j00J4R8P9J63L3p1r3j39j84o3J8p3p6mO4J57K17J06p0r4m1j3R0N6r8
-4427B296m8P4j2j38j03j09j39l3K00J88J02pj35j33j05j9L7L9n6r9j19m0O2L0l9r5q2j4M0
-4398A543J73K03J12J71N7l8j02k00o6K15K10M1J8l2r0j32k05j57J4QL3R6j9j9L8O1J78J69
-4370B280M4j03j20K3J20O6k2p5l9jN6M3L8J77J04l4p4p5l1M5J2n0o2j7m8o1k2l4r1j2M9J14
-4338B200J15K8m3k9O1Pr0r1j38q5O2Q0J01J04J0j51q6O7O3J36J02j29j65mR0O3k2n4pj5J4
-4307B194J72J05p9o0m0q8r2k1o4j50j08N5J31J36J74O2n1J4n7j60l4K7P7O1kL5m5j59lJ65
-4277B195P4M6j9p9j18j31p9J09K21J50K3j42k07n8pN1J19J05mj02j61o5J3J1k6j00qQ1J11
-4248B003P4m6KJ75J49j30k33j23L0R4Pm9nL8M6K4j7o2n0qp6j6J30J65J35R0Jj14j33j06r5
-4217A900j32p8K7j8j26k9J28J24J13N1M5Q2J0roK7O5jj50q7k6Q8J07p6j42L4R2L7K0r2j57
-4186A821j25j02J0J76J89O4j64q0M6m8p8q6j08q8J9J24P3J29Q4m9n2P0J54O9N1j6j5N7M6
-4157B171k3l8PO0L9p8j35j06LR5J14j0m9j05j14m4o7q8l9k3mL6P1j5p6K4J35K23J81l5j46
-4126A964q6j14q2J7l7k0J10Q6J6m8j86j82j8R1M3M4J32Q8K3j31j96q0K7R1J56L6l0N8R3o
-4096A859j6P9J66J47O2M0J1j30k04MQ5N0QOo2JQ9J9M3M3j42j75o7k9L6Q5N5Q4N7Ml2m8o8
-4063B060k0N6J3k4j16k39j02O7m7m4L3J0k6N8J0m9J12J91J27L4j6p2o3J7M4J9q2j2J83K06
-4033B328J68M2r6j47j51l7L5k1m1rN6O2M3j4j61j61r6n5j4m7l5j50j46JQ9J07J27J18l3n2
-4003A710rlR2J29M8K3R4N2m4j03j60j12J6P0O2k5p0J1k1M4J0m1m9p7j18k0J17J45J17K1o1
-3972A848j66o3L1L0o0j76j57j3Q3J14J53Q0j6L8P8k4j07QMr2j7Q7J21J37N8Kk3KR5Q3P7M9
-3940B264r6r5N2R6Q5k8j33n3j0m1k2J9J09P4j2M3lk10k68j80qL0l0K5J10N9nM7O7R4L2N4
-3908B066l9j66j79k10j78j5J35J77J97J75N7N1J00N7lj55k14j28o5k1j3m0L3J01M5J6rO3
-3880A838J22J3l0Q3L8j1r6j26k1j2P0J37M3k8J7J01L1N4P5q3j95n1J40J30N8m7r8m6m8j02
-3850A956k2J30J20k1o4K9N6L1P4m8j30n1J4n2j24q9K3J19M9M3J05O7K4k3k07k40j30Rk8j6
-3820A604J41J59N8o6j7q8k7J09J3p5K9Q9M5m9r6O6J6n6%M3Q7K3O3N8J1k8r9j08j5j6ll4j16
-3787A721j22oK8l1L0J7j13l5Q1J38O9j02j42r6J8R7M8l2ll1p9k7R0J21J03L9mL8P0R9n9j04
-3755A821l3KJ0kr8l6R0J50N7jN9o4LJ03J7o9j34j9J20J68Q3j5l7m0m0r6j37p3R8P9P0L2m3
-3722B025jp0j24p7K5P9J03K8j2O7R7J98J11m6j75k12j25p8j0o6o8n0MJ28J33O2k6PJ7JJ50
-3691B095J91J22r1p5NJ8m2j41o6N6J42K09J24l3j71k21r0L1P0K6n0j74j63q0m0J2j9n5n4
-3662A536K3J15L1J87K36jo0p5kJ05O0M3N7O6N1n2p3kJ7j04j15r0k6R9R8J23J03%m3k2l0k2
-3630B233m2o8P9Q0L1M7Nn0j6J33J14O1k9r2j51k04m6J36J42Q1J4oL4P1j1n9j56j75j22j03
-3600A931q7Q8J60M3J9l4q8j93k73j93o7Rj2%J07J35Q6P7K06J88ln1K0j27j39m8Lj3k7j9M8
-3569A746J02M9L8J31L7k06k90j36pJ52J98M8p8p3k0M6J14K05J99O2j24j41o6j36o2P0P4L8
-3541A970l4n8j12j34j22q5N4Q8K4RQ8J23n2j40Rj6j16n8OM1R1J46Q4n9n3J14K38R0j31j73
-3511A832j5J39R9o6RJ05k1m1r9j78m5mj01l9j2l4j8j0O1J22M7l4q2m4PN8R7J43J0o7J3J3
-3479A845K3j7m1q8J0J9P8J18J39J60J17Lj51j65L5J69K17J39q3j17j53k17j15M2Q6j4p0l
-3451A966J4m7m4k5R1lj10rk0l0Q4K4j21r5j8J44K07J53%p2j9j06j70J1P3r6j03j3K1k1NO0
-3419A731P6k6o4j06n4l1J9J41J35J38P0mN6J12R3Rj44j92r8j07j21j18o7K1J30J81J01k4
-3391A857m6o9o1k0O7L8j1j4p8KR3J37jn5M6Q4O5O8N4j6j01PQ6Jk8K6L1j9kJ9j4L7L6p7q1
-3356B061K1K5RL2R1q8j60j74p0P8R9O7N4l1j15j59j76o7K1l7r5k2k2M5J29K34J95m5p6%P
-3325A831N8Q1P4rk0p7j03k8k5J0O3P6J19J90Qj71p2j1L1o0r9L9K05K47J74l6p5q9j38j01
-3295B092j0j8l9j58m5P0r1j68J0J59J94J83P2j27j57j00j98k06q7N5J05Q6Q7Q7J07M9l4R9
-3267B017J92R8kl0o9k6K9n3k03j98r3m0K5J44Q5kM4J76J25K2J30J20j7j14k07j64q9j2oj08
-3237A774r5L7J16N4j0k6K1M8Q6m6k33j41J9K1M3J03J05J17N1j9r5j54n2L9k0j09j09M1J94
-3208A760K12J47J18l7k49j75K2j3o3j01j13J0J28J79J76J24N1l1r1q5j31j58K6J74J33K8
-3182B041n6o1l1j6J02P4o9r7p6l7p2q7kK1k7J30K51J11M8J1J1J2n6j56j38j4P4J26l1q8K
-3151A900R4J79J32p3j30m2j0OQ0P9M0o9p9k7r3o6OO1P9m4j08n5N0Q4j6K1N3o4j28j85j72
-3120A503j80r0Q2J06kP0K04K24J32O9Q5J43K8q7j76j69n4l4J5K7Kr6j01r8k55j63L6N2pj03
-3090A163l4N7J03J32O9L3J0P7Q5L6J14J6j60k05n4OK2J22Q2k8LP1J22J80K51J61Kj44j62
-3061B130o0m3j27j23k0J34K13O7k2q1l5n8j48j01j7L7L3q4j16l2L8J28M9j9Q2P6j9r0o9n
-3031A718OK0M1P3J76M6l3N3p6j16m1J09Q3p0r7n9M8R7Q5P9Jo8n6q0j1L4j5J05O4NLj05j31
-2998A888m5k8M4M7kJ0nm6p5j30m9n9j49k8J26LqJ71K71J76j03k36j82m5k7j14qQ3n4p1N8
-2967A413O2J31J15%L0K9o7rj8K7Q6J08P9k2q5j06l9N9N7l5j24r8L5J6o1P0O7K8Q3J11L2n2
-2935A922K3R7n7j36j40j06O1J51J51N0K6O2J9mQ0P6n4j10j93p1R0J31Q3O7M7o9j28j26j07
-2906A835N9J78O1nj12r8m7n5q9K8J86N2j49j03J16J38L8j13o1L4p3j39j07k9O7J46Q4L7J02
-2877A981Qj52j32P2L01K48L6j49k62j87n7m4L5L8j3o4j07p1P1P6J6K%J06J31N7o3o9J18R9
-2847B025M5pj44r9K6j0l9l1NQ1O6%j6p7OJ23R2N9K5j9j7m4q1K8M0l1jK0m6r2j52J0R2JR1
-2812A929J06jmO8Q9N9j3j24r8k7j64j84l3o8j08j9O1J82J53P4P4O5Ojmp3j67j50n5k5J9O4
-2780A631jq9j01m4NQ0J55Q9K8l0j59p7J15L3n0n2k4L4n0o8kJ0o9o9j16j2J48R2JMQ7J44M4
-2747A687m7m9q4n3J26J14o7n3N6J62J37M4Ro4QJ07J62J28m6k31k56j90p7n9j24mL4O8J24
-2718A562J62J44O9K2l5n7o4p1j5l6m8M2Mr4m2N0M7k0NQ3J29J35J00n1n2p9k91k60l0J10P5
-2687A494O3P9M4P0Q9O4m8o1J30R5mJ53K11J8r4N0P6j1rn9j46r2J7j6k9ol0J5kq1M1J38P8
-2654B237p7j47o3n4q7n1K2J06K8j20q1J18J09P6L8n8j4J4j61j23Q3Q3n4o7O3J2j42j73J10
-2625A627K64J32pn1j25j84j83j39M7J18ON0R7P4J11N4m5o9j04J9J18M8L2r2j75j70l5J22
-2597A540R0m2O4O9j3J0oM6j8j52r0onP2J14o%N3Kj22m5J27Q3J6K2O8Jj82j48P9J89J61J07
-2564B078M9L2O2M5k4r1l0k4l5o2j60q0R1M1j5L0r3k11o2P9O7mm4L3J79Q0j5j1j0j13k05j59
-2532A418K9J92J52J45J99K06q0k73j59k9J1k2k8N0Q1J17Q6N9n3j64p9k7p0j12oJ63J28M4
-2504A978M3OnoQ2R3L5l1m3K4r3j77qJ31J42Q6l0j01j43j62o2qL4J63R2J2O3N2qq2m1R5J13
-2471B244nPO2L0ko2q0k8p0j40q3r4J2J06P3J18J09lj09j62p1k0j6rK8M0j2r8j22k2j3%N4
-2438A662K6J6M0J43J18K3k2r9l1J0l1k0M0Q5P1R8J42J1r2l6P2Rl0qk3L4ll8k9m7nJ29J55
-2405B370M1r4j80j33k16j74L1O5J7J5k3j36p2O0n8r2K2J40K01R3O2M5j8l3q4l5R2J28L3p4
-2375A993l1qp7j19nJ61L8j80j30O7J66J77O4m0j49k58j92NR9Q9J28J00L6J08J42O3L9K9j08
-2346B207j81q6o9r5j26j62p5J02J36l4j10lJ19O1J8J36J81J13n2m1N2P3P5K2p8k12o4L5j8
-2317A924K3Rp2o2j76j99j28JJ63J96K9j14n9Q4J43N5o7jJ38J82J21N4p8k09k03j44J2J04
-2289A726J84J32J1J4Q9k9j86j16k7K5O0Q7R6Nm1r0m1J02O7Q4Q9m0n2k1n2n6n3k6P4J72j4
-2258B173j5J01K0m1o9m5m2m2q4j67j15K6J85J57j12j81j15j0N8N2j4r5K5J2j56j89r6l0K0
-2229A211P8J11J15J59k5j63k8Q8J98K59J06k7no7j53j10OO4O5J22lk6Omo3n3J28L7j18q1
-2199A827mJ07K32J25p9p4j01j34o0q4j26l2K0k7k2j1P2J7l9k7K8j9r9pJ58K36J68J6nr5p9
-2168A882l4J0O0K05J16J4mj35j96l5N4L1k3q3n8M6L2j13j00N4J66J69Q7r0n6P9j4k09k02
-2139A653n3l5m8o9J9J19J08J47N6l8Q0J49j1j47m2J6q2P0K44J28j7j2O3jj05q6l9m5n0p5
-2109A897j66k2O0j39j12RJ39K76J95l6j16j27j38p6J01J95J9j40r5o5o3l0L6J66K60J12r5
-2082B045j23K8P3K3k3J2M6K1qPKj24k29j16m6k2M3L4j2j2M8J4K5J36J10k7kQj5J0J1M8pj05
-2048A873j03n2l6j0K1oK9j9o2lJ73K11N0n8l5J5j27k41k04j04pM5M9L6K3k4q5m1N9J09O1
-2017A537O4O3J1M6P9M9J10J82Q4J9m7k09j62n3j05j54m6oK9N7M6J19J46ol8L2R8J51P3j8
-1987B151o3j66j45K5K9n0n9Mm6k3O7N2qo7P0K28O5j21j16k3L6Q6j0j86k53jJ90J58P5m8p9
-1956A772j0J2N3J34P1o1nK9L7L1m8o6j28j63j3R1k2q2j1L1RQ6J68J03k5KO7P6j13k29j4N3
-1924A835j7on7k37j25J15J93M1l4J27J52O1O0M8M3N8J1m3J8O3j5j11k8j5p4k4J00%j11j66
-1894A862j57p2p8K1L2j8mK0Q4Q9O1p7j52L3J96J16Mr8j30OJ59R6n0k1J2k5k0%NK2R2J44M7
-1861B199l3k6m3m2r3q0NN0R1L2l6j5j3k4q3r9j6q5j72m5O1N4j0m2J14K01J50R1P3J03k3l3
-1829B211L9j23j52k4K4R1O6n1p3p3j24j39p2n0m8J4P6M6J1j6K9J22J76J61L7o8j34j33r5
-1800A728m6L3L6k0n3k2M1J26J41N1J8m6j07p8K6J18K83J83r1j29j16n6lK4lr8j33j45L7J26
-1770A825j48k13P4K03J10M0K1Pl7o5k8R6Q2O8K0j62j85j0N3J9pMO0M4K5O4L6n6p3K1N0jO8
-1737B005Po9N4O8k9j1l7j18j05m7J0n6m4lN1J57J63J22N0m8j79k84j36m4k1R0J13Om5L1P9
-1706A730j1p9r8m2R6Q2n1o7M7J21J16m6m4J50J15J3J6j08j26j12j05p7j08J44K73J14M3j01
-1678A885j57p5n9Q4O8j39j85O5K23J40q5k74k37o5Q1J39Q8K5J00J65P9q8j05N2J50R0m7n9
-1650A859Q8N8q5j48j03j8N8J06Q1Kk4p1k1J49J37r5j22o0p2r3j01k8pk0k9Q3J47J83J47P3
-1620B074kn9o5l5m4j27j27j02m8LJ17J49j9j21l5K8O9M3kJ3p9r7l6oR0J34Q2R4O7Q6N2j12
-1588A985j85j74j10J14K63K30J34Mj76k33j81LO2Q4L7J1J21k2q4j9m4j24q3r5k4Q1J04O7
-1560A746mJ8L0Q0Q3o2j44o8m6m4L5O4jj1l3j05j41j0J18J58K17J51N1m6K2O0k6m9K1j3m3
-1529B008m7pJ1K4L8M0Kq1j18j8K2j02o5j8l3jP5J86K37R9j69k03m0J57K5j80j58r4n6l9l6
-1498A459O1K6q0j33j16l6m1K7K15J98L3l2n3j6O4K1l1n3RR2P6J19J08L7n7j23j28j91j12
-1469A343K05L53R8k17k51j49q4M2J87J10j1jL0Kp6p4JPJ6q8o7L7J45J65n0m5L0l0m3J9J23
-1438A727J64J77N1r2p9J7j8l4l5j0RqK4k2KJ35P9k9l4j04j05J24J54J03j5j96j01O2L0n7
-1408A919m2m6rR6J7o3j06j65j20o5l3njk3L0J25Q3N3R3k0p8r0j11j8J57K12J76lk23j57M1
-1377A624K19J41L5no2PQ5O4m2j04q4j03n0k8m0K8J86J09QK1l4r5j65p9L2K11K45M2r8l8M3
-1346B073K3N7M0P4J8n9j44j79M3J69J94K7j43k00l8Kk1N2p7j61r9kN1R2L1n0lj4ON5k8r2
-1314A697M9Q5PK8k3j2J3j30j17Q9O9p7j31j1%q5m6J08J00J4R0J60M1j4PO4R1J7m1J03K98
-1283B443K00l8r4o1j18j69j08m5j58j42N4R0Pj09Q0J49K5r7j05M7J83P9o1QK4p3j49j99q3
-1254A580M7L4p1r7J4K19K62O5l8Lj2m5l0j0p9j94j87m5O0J53J99M9K9J7n0k8L1N0R6J19J30
-1223B271J40P4j0k8j21k14j46j17j17O6P5l3j00j10M7K12J04j9p5j36oJ12J01N7q9j32k1
-1196A785o7j23j80j52J2J01J85J35O4R2J39P0j4K2N4L6m6q5J27J68M5r0r6j45k26j57j16
-1169A538NJ49J60J11R0o2j31j02m5R5O9k2P0R0kl8l6L6P7j2p4j6J3j10r3j13j11J24J94J54
-1139B008J39J2r5j03l8N5n5j01R6Q9o8k41l08k0K17K07M8j23r8J2Ql9J3j9o1N3J56J30l1
-1110A843j52o9m9LJ21R1j3j08j6J14J76J60M9j14j54J02J87Q3Q9R9L5p7j57j74o6J4l9j0
-1082A968q0j94j52n9J4R5K18K14J28L4j11j72o9j3J9P8L1j05j02K6J75P0KO3R0J21N7k4j82
-1053B140k19j42p4O6P3p2q7K9%l1rRL0J08K02J05j42k85k52j85m9K4l6O2K07J85J32J06J14
-1024B009K5j29m2N6m3j33q4q4j8P4Q0M9K6n0m6k7m3m0K5P5q5j84j27k8Q9J91P2J7K9m0q2
-993A532K5J22k0j08r6m9N1R0K6j1j08p7O6J16J56J38K0pMj20p5J3M4KjJ13L0n3m3O8J6n8
-961A806k9l9n3m8L0R6R4J46N1p8k5l2j37j12L4O4n9k37j06Q4J02Q8J13K7o9j12r0l5n2p8
-931A344l1P8J37K40K04K9o8l1M8P9mj02j67j19n6m7n9j01q3J05K19J93Q2K9qK7N3r6j91k48
-901A456k08r8L0J36J36P6K5R8J93O2r9j10K7L6j16j79p4P5M1k9N1J14k7N1K29J25P7J06J1
-872B215j54j50j44l6o6j76r8N7J03M5N8O1n3oN8L%m1q1n3j7M2N1J10J95N2j27j06l1l8L3
-841A706J50J20q2k45j95l5Jq9j32j30K3J09Q7J21K10K23O3m0r0r8jK9J8L0J13N1j12j23O2
-812A744J45mj57j31m7O1J65J74K3L5mn3n5oR9L6j33k08j74r9j0K5Q8J95J72L5p4m2R4J01
-782A995m9q4n3j26j83j47J05J63J19J26N2K3p2r5N0R7J7M4P4j48k27j58r0K1R0J39O0KN6
-753A801kn3q2jN0j7p8L4R0L7LM3J4R8J82L8KM6L4r6r2J9J1o2j62j67p3mO4R5L5j28j24N2
-719A607J00Q9M8k4n2j7J2N0l9m8l4J9J28Q7M2k5o7n6jL6m0j57k26j73P3K75K20R3J7l2Mn4
-687A855j02r3j6M5RN2N0K0J11J24O1o2j18l2K8Km3L0J76J99m8j82j7L7p3j63j19j7J62K13
-657B089J58J48lj39j78p1K1k5kP4P5K3j2j4O0M2p7j02j05r4m2L0np2n6M9R2Or5p2L7O6O8
-624A874P5rr5l2R7K1p5j39p1O7R0po9m8jJ9Q4M6o5j1l0p2m7J55K03J11O0mm9j70r3J6Q1J10
-590B022kK0O3jj06l6O6k4r5j58j26jK0R6Q2J15M2l7k1k8k8n5n5KK8j05m3J51J53Qo9j32n7
-557A689K5R2J47J10M0J0K6m5j14q0o3n0K8m2q5J6L9O2L5MN0J13J03L4m5j83j55k9m0%Q3J42
-525A917J40J02p0j07K4N6o4k45k99k43q7J00J31K5M4J47J00O5k9n3k5n3plLk5J5O2k5NJ48
-494A749J06o1r6r0j5P8M3L9J21J14R2n8j37j08k8O3j00j87j15P5J47J09J10R9N2JQ7O9j29
-465B030k20j10O7J44O9J00J7k7J9O0Q6K1j8j14q1j00j88j44O8J17J34R6L2R7N7l9n6k4pN3
-435B139O5K9J8j02k40j52j5P0R4M1L1O3np9qK3k2mJ4J0K4or7q7r5j81p9J80J72o3j07l7L5
-402A629K16K58Q6j24j83j28m3J30J05j0Rl0l5m7n6J7J53J96P7oN1R4M8O9P0km9j36j35m9
-372B175K4q3q4%m1q0r9j45r5P7J14L7J5P8p5k19j57K9J08J14J60P2Q6J16K3j58j67j1J3K
-342A829j27j14n1K1ql4P4P2J8Kj5k1l4k4P5J65J08k2p6r8Q7J96jp2j67j86p6m9j1M1J1J43
-310A656J09J8j0J2J51K3j12m1J47L9j52j53j18r9j1O4M3O2L8Q2K3o7j12N0L07K61J16R8m5
-281B379j48j8N4m4m8n7Qj2j34j08K8L6M7O5N5M3K0K3k8JM9L2l6j42j48j10j09p1n3o1J53
-250A666J96M7J7n6j2R8N2j20q3N8J40O2j04j17qlj11j06k2J25K34J30n2j01n8Q7J11jn1p5
-220A943PO0n6k15j90j16k2J67R1n2o3k6J14J76K5q8O6J01l9j02j07j49k3J09J39O4P5rj47
-191A733j17j15K3J42R1n8p4N5J19R0J29K4o7n7l2m1qM9O1L2Qj6q1q8k3l9M6J26N4ro5j69
-159A723j24r6j31kO7o8j54j3k8j2J18K10L07K35P5J7m0r9j9M4Q0J9p8o0n3n9J6J34k3j95
-129A791p1Nk2L2J01mr7oJ35J16P0K7l9J01J61J52K2j1k0o8k5nl8J3p9j75j32j55j15mJ4P
-97A681Mq1n4J87J01m6k2J2m2o1K3N9Q5J26R6J3r8k00j90j63n5R0Q1k1l0L0LK0N7R6N1R3K24
-64B069J53M0jM2lj97k14m1J6mL9N6mm0KJ3j6Q8J61M6o3p9o0q2p9P4P2j37j60q0l2rK4K7M8
-29A669J01K53K08j33k50j02k5m4l6lK2J1J53J56R0J9j86l81k92J8J72J38P5J61Q3k0n5n7
-1A745j4m4q4P0O2M3J11N3J7j11j40j13j13q7p9n8P5J59J64J05R9J8r8j03k9J18J19L0K7Q4
28B026R5m8j84OJ81J38M8j41k07l8J38L5o9l9K6L2P3J12rqM8Jm0p6l3J55K37J2n4l7j51k07
60B022j37j46n9J03P0j2m2j69k13pN7J86L24K90J93K8j16j13j5Q6Nr3j38k08k27j03R6J73
88A835J51J12Q8R0J54Pj53k25j37l3O7J50L8q0j08q2m9mL2m5rO6J0j5o0q3P6J29qq5j0%o0
121A759q1k8j16j30J21K38J17j4Nm6q8j01p4l3L2K3pm0J7Q7J28R8l1JJ04Q7Q4j09j75j05j7
152A706J15J99J51K1k6k7j1j66k63j40k2J02J27L5N6J26J23Q2M9m5j87k40j27pK9P1Q0j4j54
181A643p1J02R4q4k24p7lm6l3Q0P5K5J08P7R5N1M6J62R8N8j17j90j64n2J27J87N1J4J40P0
211B242r5j29o5%O1j4m6j12j87nJ51k6o0O9nj01o8j0M8l5j54l4J46J41O3O3L8L6L4kM0L3m4
244A973j18j93r0k2M4J00J26J36J13M6q9j70r9L6J39J83J17J9j04j21n0j06j30o4K4M8K8N5
272A831J11J33J9j51j64nQ2Nj09K9O5p2r7N8N4N8P5l9n1J20J43m9j89k18j75j07JK7J2RN7
303A463J31J81J67J55j3k04j37%L8P0L4q5j15l1k6m2J9M9Jj26n8N1J19J61J49N9NJ1o3j86
333A777j37L5J39P3L1jL7m6j33j5k3j41j73q4O9P7l3l5J02J41N9r8n7J52J23l4j28n0J11J68
363A906O6O1N7K5k9r7q8k4RO3M5k1l0l0l8p1p1O1J18P6j01k53j21O4J42J40kp1k9m4l5p1K
396A609O7pjO3L7q8j31j4k7r6o1L8Q8J67P5J3jL7J03K9Pj02j10M6K3j23k5LRj4q9j43MQ5O8
431A539R6J63K08j4j76j43m3k4R3K14J44L8Q2M4r2j4L2Nm5q2p4j01m7l1j73k21O5K82K86J71
461B182K7m0k8p8q0O1N5p8j42j35j13M1K65K31L5q4j18n3Nj8p0n5k5k5J7J19J86J48jm9l8
492B142j35j31m6j0J9j5j25k9Q4ON4P1M3K3J30J30m0j56j11j29k0l7p7k5J9P8j2j17K6K05
522A815J58l7j27lJ44Mk10j72O2J60J30J16L7n4j12r1j05j26q2j0L1J7j7j9J3O2J23J92J65
551B064J37R5M0L4m1j99j66n9j03k43j96K2J37J85J52J08Q5R5P8m4j07k1N4Q7N7j32j51j0
579A958M0M4N3nm6m3k6k3kJ04K5o5oK0n2JN1L7J9m7r0q1k3n3j7K8J4K7q0j79n2j3qM9N5P3
615A687pm8o1o0Q8L00L10L4j08m8o4j43r1R3J60N4RK7l4k4O9P5o8k28k80j33J7j2JJ43K10
646A868Q9J14J69P0n8k04j02K1qL7J13Q2N5Lr2j30r6k6pm5r8k1L6p4M1J58N3K0L9j12j97l7
678A661N2Np0p1rk1p3Q3J71P8P1O4j2o1J6J14N3r0k06p9R5P6J01J21J5QL4P1J47J61J05P1
710B681l5j15j93k22j86j61q9%N6Pj9L2L5J15J38J03ll4r6j7N1q1j84j82l6J03J7j61k6M9
740A547M6l6q8N4J06R3O5Q9N2j39j05k2Q6J57j2j52j19L8J18N7j06j64j23J2Q1O5K7J05J36
769A868M5o8m5q1r4N8N9n1p8l9P4K20K66J47J4j9j38j96l9J04L8K9k8o6R6K25J13m4o5j8o
800B281l5j59j24J03O7K2k6l2O0jj19m4o9o5K6j1q0l0K6O8L4kJM4K6n2j2j3j1kJ3M6L5n5j27
835A783q5Nj6k10j21J25J32Q6O6j5j49j54J3J31J65K14K9o1J21K44P8j09j45j51l3N5M9O7
863B114J9nl7o5p0j25j72j35n7lJ28K30J83K1j6l6KN9J46J55L4r4j63j47j78k01j00L5J61
892A683J72P5L0kN9Oj14r5J5N0R6J55J34Q6l9q6q2j59j76l3P5L4j0q8j05j29m3J28J52J81
922A970J73J51L1r9j10m9j7k9m1j9K5J86K69Q7Rp6j94k03j32r2r0m5K1J11N7N2Jn8m3k5M2
953A863J26O7r2m4M4P2o4j32o7m8N5O4j6m9m3J2P8J34J6n2j19j20k7L4J51J34oL3K3n6j61
984A810k22j08M8N7K4K8J02J68J13N9Lk9K8k8j19j14j61k29j42N8J63K1j05K7K37J96K5j6
1012A894P9P0l9j67j71j37j24J5NP7J30n3k3P6K4N3J7r3K7K11J80n3j91j06m5o3M2K9k2K7
1042A669J1r9KJ72J16qj9LL7ok7j7p9j56j32o1m4J9O4l6n0N5K5l0P3K17J63J18L7p1KJ8p1
1075A895o8o8m1L6J60K00O5j53j13j05j35j09mR7P5o3k21n7J86J70O8J0l2j1j1N3J30L1q5
1104A900j57J4K09J82J39r2j69l2J9J6Kq7j24j96j04J02R0L9L8m6L3N4j04j71r7RN2Q3J06
1133A708R2K2N5J71J02MO5kj29q6J21J28Mk3n9q0j07r5n5o4m3N7K14K29J60M6K7Q3K6j09j74
1164B288j79j21jl4o2r9j07k7R4J8JQ3J40Q0N0mk8o4l9n0o1m5oJ2o3p1R3J75P3j39j07O4J26
1197A990J01J5o3o3q1n6p6r8J19K15P6k2J3N1No4q9j2L2K0O9j5p4o2j20o8O1J7pN4K5J6O0
1230A969O7N2l6o7j18j59p4Q9J10J09M4J8l2j03j46j04N2K52J85l6p4p6n9j03k1J39J01J29
1258B108R1q0j69o3r5p6J7jL1j5r2j24p4L2R9O1P6Pl5o8Q3K52N1r7p7Q8Q5n4j11kmL1K7m5
1292A857MQ4O6K3L2Qm8qn9j15j73j19R7J56K9m4N7M6j58j23n4n8LN8Q4L5RR0Q1m0q4j8p4j15
1326A529j11o5J3L3M7L6M5l2m8m3l2PK3N3J64J63K9o7n4k4J00J83Q3o8j52q6K2L5J10J19j2
1357B000p8p5j20p1n7j08RJ05J30M2l2n0L3R6O5l1n2n5n0K4J22J67R8l8J5j2j4j54k22q2R1
1388A696J21O9r2j16L9J17J0r3j44q2NM6O2K0M7n5q9J5Jk5J36J64N5M8j2n3M2P1J5j7qm5p8
1421A870m8J6L6RM2L8j35k01p9N8J59J60J10R3K4pn3j50j69mJ30J24m2j84o3J90J85K8r8q0
1451A959L3Pj20k22j41qN9P7N2oJ3J36J93O8j20j39pK7k4N9M4m7j54j07nR5Q5rK9J36Q5RL7
1484B094P0j16j17pk9m3m5o8m6OmN4O3j01k00o4L0Kj9P8M3j2J9Q8J1o7K2L8j7q7j1J0P1R1
1518A737k8o6k8k1k5OM6MLN7p2j12J2O9Q0N1k7m8P2J9q2Q8J79J56J32J07k3j37j33p5j88j21
1550A632P8J10k1j45k5L9oP6J28k3k14j20M0J34K19J25p2q0p4p0QM1N1l4j7k4mQ8J48M8k7
1581B009p0j1L5M8j5mM6Kj05j66r6M3J41K9n2RNo6l1Ol2J16K06Q6j42j42J25K48K25M0j46
1612B341j03%J7l0q5p6n2j10j07l0P1J28Q0No9l6r8j38o2L8Q1M0PNk9l8j2np2m2P6N7l3n7
1646A662Km8j41j10P4Q3L3N7J08J67J80M6j49k49j40M8J24J90J73J43K1M4J02m2j46o1Ll7
1674B137l9l7n2Kor8l8P0K4r9k42k68k5J14J21J65J9j97o4N6R9O5M6m0r8P6Q0k4N6P9L7M0
1706A959m5j48j50lK29J86L0j15k48j02P4Q5L9QN0K39K69m5j99m0N4K3J5j2o0K3Oj28j83k30
1736A581j25P6K06J83L7p4m8M4Q5m1j26j04n4lo4jJ40J12n7j6l6j36r4J54K66J54j09j37j07
1765A706r5M7J07L9K3N1N8Q6J00Oj79j16k2p4n0lN6J14Q7q6q5K5O2K7rPj5no5k3M6RJ02J84
1799B115O5j20j47j10r9k9N1J06P2o1k6r5j36rJ26J98R1j03j31k3O2oj42j27KJ06J67K46P8
1828B121j66j18m1j3N4J82J45J9l7m8Oj23k09m2O6l9QJ47J31R1J23N6r4k43j94o9l1LK8KO0
1859A775j6q3r6o4J18J36O2J08Q5M0o3p8K1O8m1o3q2o4j5j2m2q6nj6p4j02j61l7J15K13K74
1890A815J84N0J06R8o2j01K7J03R5J13o9j63j21j58j90j04M4N3j25j56m0M6L3R5K30K33Q8
1917B124r5j54j01p8l7LL3M1O6J37J02n3OL2o5j08J1Q7N4j2M0J10N6J7j3k0l7q9jJ12J06o9
1949B205j88r8M7R5P3o2r2j4%q4j21r8j9k2l8N9P9rj12o4J39J83R3q3j64l3J49J96J51o6q6
1980B016m5j95k63j75l8J16Q6N2J52J11q1j41J8O6L5O0J02J3L3op3M0P7O0L7P1J1n8j0o8p8
2011A925j7O1J8p7j17j1K5J0R3L1n8q1j75j69RJ37R7K9K6L1oQ4Q9J1O2J03M1j06q7O3R5j7
2043B119j92k22o5N8K5o7j15O6J53K1o5j2L0P4J29J49L4p3j12o2J31J83O7N8L3p8r8J6j8j50
2073B017j35%L1m7j59j00N9J87J34n8q6M3N1M2j5j10j74j27J8J56J70Q0p4j42j57p7J4J23
2101A664O2r4q2m2M2R0K4J8m3j0J07k4k1J53J65nr2j34NN3k6j38p6R4J41K20K66M7j01l7r3
2132B133j38m2O6q6o5J22Rj09j26n3Rq8p7oj6p6m0J34J55R9n3j56j00j5j5n1J06J73J27J55
2162A976J34L2lk9k08k77j16kP6k8m8J9M4L9L9J11K2pM8J03R7m5j24JJ14K1j22j37K1J16J12
2193A979P6R6O7l5J5M2o0r4j07j83q3J5Q3J03R8P0P2J8j07j76j25o4q5n7%M9J37N9l4n6qj3
2225A692nJ17J66J99J75K7j71j77j25j03M8L3q5r7k2M8k0J1J23Q0O1roN9k0r4j2M5m2m7L0
2256A879n1j89j52j3J58J27n7k25o0J44K08J17k7lm5k2M9K1m0n3J9Lp0j38o5N6R8N7k9j9O1
2287A739N8J3Nm1p6n3M1Q5k3j56p1L6j3Q4J25O3J00J3j16l2J15J67R9p4j08l0J37J08Pk1L2
2318B213rj48j18N5J51P0j06r9m6j44p2Q0K45J98rq8q3m6J27J42o2j72k21j57j1J38J41R6
2346B065Rl5j1N5Q6m3j37q7j4n6P4J09O1O5j04l41k02J15J75J57J35L3p0j17qO2m0r5j16j22
2376A603N6J15K7j7J10J16P2M1n2p4o1m0o1j71j26j4J7Q7J70J20Qk3n6j11j96l4O6K4k6m9
2406A521Pn4J3O2J1R6Q1J0n2q8L9J30L8J8M0M7P5J62J43k9k35j79JK3KQ8L5o0l1K1L6k1j35
2439A815j47L8J12Q7J65J61j9L6J93J58j8j14l9r1k20j77q2m2m5j5j6K6k7K3J64J45M4n6j7
2468B042n8k4N8R0l5j02m7P6J72M2j17k18k00k8O9JJ7K8lk0N8J36L3Qn3m2N6J1j7O2P0R2L8
2501B195m3j22j38p9j52j71MQ4O9J6J0r7l7J50J14P1Q8N0P4j0j7O2j0r4j49j17j02J5Q4P4
2531A822K8k0J9N7ll0j4pj6J15R9l8p8p4l0kj4m8o8k9j6o1k3L6N1K7O7J35J47O4jK5m4j05
2565A971j13j70j56n0O0P4M2j3J06K04J41Q4K1nj69j55M0M0k8rN9J12J8q3o2MN6N1m9o5r5
2596A861j04q4L2K18K44J64Q9J6r8q4Kj4n0j24m1rnJ03K7j83j42rO2J81J07p7r6JNn2j09N
2628A836O0j01k42j77M1J66J51J08Pp2p4L2K54K87K8j39k6j0j1j1r5l9M1j10j35o2r3o5K4
2657A573N6N6qO7J51R9J34O1j15j85p1qL1K9Q5J0j8o1q5M4R5K4K4M9K2j1j17j78q3j5j10j02
2689A443L3L8J7N1k6L5P2q8j84m6J71J13M1R5R3K3R2O0J6k4j27j19j12j4J34K26J17m5k4J8
2719B079l9lM2l1n0m3OJ00Jr1p5q9k8Ml7qK9N1Q5P6r0n8L1N4N0p2j30q4L4J03N3%k0L4N1m0
2755A895j7R1J96J23l0j19p2PMQ2J53J05jl8Kj0n2j29j27j14j28r3N0J28K8j9L3Q1Q2M4r5
2786B060k08j26r7j41o4P4J50J82P5k7l4j13q3j1k3l5K4J5k9L8J21J09om9mN7J37J09M1p0
2816B072q7M3K2QL7m2o4J5J19R9j5j0mM8N7n6q4j36j34l7M6Q9Jj41l9M3k1J5P1J34K6r9o1
2849A915mk5J4J08K9k1L6N9K4N4J93J79nj78k07o7J05P1j53j22N1J10O1k3j36p7N5M8l7o6
2879A991j06j12p7r2j01l4O6J04J01M3l1o8q8j87j49n7J10J65L8%O6J71J80Q9K3pq7j04j9
2908A828m1N1J01Q7q6k48k45j55K0J22J24O9Q4R2N0l5l9K4L5jp0j79j07k4qJ51K73J62Q6O
2938B127r3m3L3m5l3j9o5N3J10M7o1j06j2L0J4p7p4M6Rmpj3p3r1kP4J18J38J01N8J70J98J83
2971B691K6j21j30j9o0j48q3l8l8j46r1P5J71J46J28R1j0o5j02k17k21q2Q6N7jR5O8j26k53
3000A683q0K19J89n9j12o1j0J21M1q8J6N5m2n2J5M9j0n8n9l7M7K02K42P8o1n2j04j62r4J2
3030A828L6K2L1o0n4k1o0l7J14J07K4K2R8J5j32j98j55K0N8J27J92N2l5J74K39j2j39o5on7
3060B128k6R2R6K6o8j20j37l8J96K93J80J3j27j75j70j63j04l1N9J46J09k0j08n9N5J71J31
3087B349r2j44l0K8k8K8R3J05R0j7j67j19o3k7L9j34k28j70p0j0P0K04K51K04J14R3J3j38
3115B244k46j55l5k6O8J46J39J1j19j90j40j33p8M6J51J25L1pqM6Pm7q1j25n2P1J10N6L1j32
3145A708j81N2J09K9j34k22j65qJ08K4n0n8O0R7Q2N7lj2J03K76L02J24K0M2l7j03L7P0Mq0
3175B251k05k07j2K4lm0l3K1J2M0Q2R6R8L0p0j08j96p0LO8J06Q2L3O4J25K7r0j63q3O0O3r0
3207A915j59o2P0J03K5n2q4p7N4L8o9M6J53Nj75j40j4O2P5Q8O7l3M8J16P7Mp7j00q3j19j10
3238A592l7P0J65o0q0j9RO5O8N4K1N8P3K8k6l7j0n2LO2%n6k3M2K0p7j09PR4R9K6o4K6J56N3
3273B141Kl1j38j11j14J1J25J16P4Rn0j4j3k6m4n4k4j5p2o2p7k2M1lj17j22N7R5Q4M4pN8R7
3306A838Pl2P3J30l1q8j8l6j3k1K3Q6J52K18J1k07k38j32k2P4J12Rn9j65k19p0P2N7P1pj15
3337A460p8l4O6J30N4NN7J71J85L4j43j60m0P9O2M1K8o9M6N5j03j45o0N0K9l1P5K21K08L4
3367B227j4J03N3l5j78k04m4N4J19N5j25p6MK9J21L2q3j45j94j43n9L2k9j43j67o6J09K25
3395A458J46K0p1l0K5%N6Q1J70J53j1k8L4L2m0N7J20M5lo1o3n6k4J07Q9R3O7r1j3J10J09J20
3427B601J17p8j75n2l6j21r2n4j01k40k57q0O1M6L5P9M0OL1L1O0R3P6K3J24J16j4j10m4l2
3457B053j18m1M8l6pP7N0j5j42j00p7o3J7N2L5P1k6j19q1J4J59K25J81k5q0m5o7o6j10k7Q5
3488A822J62J25Q4N5j25j43p2o3n6J2j2nqO9J28J14R6O4J9q1j68k95j59L2J37M7n4o5o4k2
3518A574Mj8M0J61J41j24k26j14K8M2k0j3L3j6KJ00P1K9J18J8j51j49p2j3o6R3J79J71J52
3547A974Q5k9j31j53j65p6JL5J49J3r1J1P5Q1L5K3J8j43j88R1K36J85J77N1p1rL1q2j21j08
3577A904k5M9M3k4LL3MJ13J86J58J30Q9k5j17j59j94k12k18j49j23j27n7N3J06J65J21K0Q7
3605A834J30J15M9k1n8o8o5l1Q6J12Nr9MQ4N6j0j1K2k6j9n2r4o0RJ37J24MP0L6m4RJ25O8o7
3639B354r8j20j99j65r9j7Pl1j4L9N9P1P6PP6L3j23j03r1j11oR9J29J24j4j05j12q7R1J06
3669A776R4J77J16l4k4P6L0n6o9r7j21N6J36O8K2l5K8P7o8k24l14l57j72R6J43N5L0J6L5J61
3699A621K25n9j16J34J49mj07j73k08m1J74J81R4M4R4P2k0k1Q1O9p5k04j83j4J84J32RlL0
3728B065l5j70j52pM9l9K6J42R2m4r4k0P7K6p0p4p1j12r5o8k4J04J16P0R1L1l2n7qQ5L5r6
3760A741j41p6J05J69J13M5p8j68l2O4nM6Q2N2O8Mnj6j32j07r3o8Q8J83P2J1P7J7K6k6n1l8
3792A927m7L5J04Q6L8m5o6o6L6P5K3j0q7j7J28J20Q3k0j70k06n2M8k5m4J0L0l4j10j7k5p0
3823A632J6nJ01J73O4L1L8O7N4P9J58P5n8m0k3r0j43k10k97q4K52K90J72Rq4j07j61j25kN2
3853A834j9q1RQ5N9j8r0j27j82p0J19J18O6k7M2P2L8Pj6j45q6N7J59M4j5L2m3j3J46K20jk58
3885A916k04O8K11O7q4l2J6R0Pr5j34o7m8m8N4J32J95O5j25j11J5Q3J01R1N3Q2k2o7J8Pr7
3916B137m4N2l9j84k16q5l8j1P6J34J1l4L4J3O2K61K73O8j38j46r1o6l4l7q5k5PM9J73K02
3946B279K6K2Q7l7j39o0N6J04j4j00j53p6p8j16n2PLk7L4R9J13J01k3k17k24l7J74K42J65
3975B159O6o6j94j69j26m9J27K54J78k6j01l5j5n0j4n4p0m1N1N2o3m9N6J37J26R1L9Mm4j48
4005B026j17om8l1J0L4m5j47j36q9j02k7J02K45K35J11O0O7M0n9q0k0N6R1J4o1J1L7r3m6J09
4036B141J05m5p6R1N3p1K8K8k0n4r7nK5p1r9o2j8L6L5M4K6m5J2J47J19j3o3j14j36r1p9L5
4068A766J56K46J79p8k24j67r6r2k8N9K6j6N4J25J22m0j23j03p6K8Q4J9k6l4j8kj01r6q1q9
4098A374J0P9J02Q7J75K05J28K0r6j36l1j1M0jj17n0o1j20M6J25J24P2RN5K6n5k7J0m3p8K4
4129A885O8j14k97j67N0J68K37J50N9k6j40k48r2N9k3k4O5K5k2jM3J16J13J22R1j8r6p5M4
4158A952J52P2j00r6j1o3oR9J08O6j12j08PK3KL2m2q3l5P9J00qm1o8q6p4r1j33n6R3J40N3
4190A765L6J02Mo9N9kj19q1K8l1j30m5nO3J29J00J17J00p5j88p9p7j10j0l2j36l3J54J47Q
4220A590j1j6O4Q2N1J02L7j65j88R0K12J57J53N0l7l1L6Q9n4p9L7N8J1l6j21p9K4J54J98j
4250B377j75o2J33R0p5j30m8j06j11L2L6K9O1j4j60j30n3m5N1J81J30jj26k32j85j03J0L7
4278A411RmL1J84K14J64o0o0J04J37R6J2p9k05l51k16N8J29J21J09J01m4j07r9o5k4J0P4M8
4307A698k9K4K0R5P7p8j08M7P0rKO8J46J28p1j94j14J5n9J9J61J15m0o0N2Rn5k7kl8l3Kll7
4341A791o6J13J68O9N1kq1j33j07p5k3mq0j02j5J04J59K61O8j89j10O8O4m4j14j64o0J37J93
4370A877J59J14jj49k30j27q4J0J00M9J8J11J22k3l2M8K7q5j65j42m1M9j0K4J49K32J36L6
4398B172K6Nj78j32p6j08l1l5q8KK06J17k2m4oK5j2j39j66L8J53J05J47J36q4r3L4k6j21p5
4428A730J6Rj6k5N7J7L3N3K8m2n6N3K6j40j56J6J40R0o4o9N8K02J91R5O2p1j06N8J22Q1Q0
4459B472oj11j84j32QMj18j15l3p9o8MpM9R3J14O5k7p8L5J84P6q8o1k6L4J03jj10j23j22j31
4491A621l9L7Q3J12L5K2m4j22oJ13l8j58o6L9Q2J24J07K17J15q6j42o7M5M6k5j7l5k1k8j58
4521A746n6O8P6J4O6J57Q8k1Rj8k2O3k0r8k07j96J2J07kJ9J40Oj68l8J08J20M0l1Kl7j30j17
4553A680jJ09J04Q6Rp4kP1R0P4J8j44k01j78n5Q4N4J16P6l2L3P5Q3R7M3P1J4l3n5k16j49l3
4585A814j37l1J25J48J37Rp2j20j13m4qN9N3L6J18N2J6M0j06j64r0m6J11J31Kj46r5k8J3L
4615A667l0m3O8J82J37J4j8rLM4O4R9J72P0L8L5K8m0j61j91q8M8J41j9j4km2J5j4OJ0q9k1
4648B060N2M3m3r7p4OJ7o1p4L3R5q3j28P0J21J46J84J9j13o1k1R8K20J61K7j66k11j16n5j4
4678B035RJ1q9k30n4J51N4k1q9rP7M5r1j67q7JJ16P8k2l5j4J04K09K35J16K3m2j7L1j77l11
4709A840j48J30J35N7L1l4l1n9o4n5j0k1k3N0P2P8R1Q9Q8M7K8M4L1j00k32j45Pj4J4Q4R9K2
4741B101r3q8L8J37K8n6l7j0n9q6p1k57j44K25K54Q0l4q4k0L8N8l5j11r9M7J83K40J31j1q4
4771B181p7n3M0K9j3K6J1L1kl3k0p9r5j20m7J42J26R6M4j12m4J16N9mnq2m3N0J09J8j14r9
4803B036k9o0j77j74p3K3R3L9J5O5M5J37J55K0q7j16k1m9k6k1j2O6K41K89J05o9j03P3Pj45
4833B247j65j29mJ08P8NL4K4L3k3j28j02j49q7l9J1P9O1J2m4j04l5J04J42J47K7q5k3K2j4
4863B003o6n9j20p9LL5Qk9j5O8J71J78J3k7l5m9l9K2J09R5J4r4p7l5p1o5r3j3M3QJ5J34J54
4896B107J43J10k9j42n6M4M5o3o0O4O8J21J33J14q3l14k83j07M7L0p3p5j32r1J5R1J2m4L1
4925A623J00J46J53J35p6j02j16j76j64l7N1O0P4J06N1pJ3M6OJ4j2j7K6J02J26J16R3%p9q7
4955B168o7j02p2mp1n5J36L07L28K76R0o8j33j79q1l9p1r1o3J2j0j1j2j2m7j35p7k0L9J66
4985B102Q1n4N8J20L7j03j47j06K5O9k7j7P1l1k05r7K6J03J14o7j71o4N8R7P4o5m8n3m0j8
5015A722L1J39J28J08R6Km2J6L6Lqq8j29j08m8r4j39m3J12K42Q7n2l6o3o0j0p6m9K7R3OoM9
5048A846k2j36q9NJ00J40J22O8k9j15j08K1J04L4k1J26J93M1m0M2R4j5q1o9j60k45j15M7p
5077A731J1Ol4P9rj18p1j7N3N4l3o4p5p9L4J43J16j2o2O6J83J12K0Q3J41j9o8m2OO4L4m3k0
5110B170k8p8q2m5j1q1k1lq0l4J29J40m7r4m9j30j06qj5q6L4J72J08O4Q9N9POK1N4J52J95
5142B402l6j68o4o0k3L6K5m7j00p9J08J51l5j47j13j36k00n6J57J77J71J02Jj6R0J27N6K7
5170B350j9o6lN8l0j11j44j08p0m5lNP1Q2L2o1n3n4p8o5QJ13J96Q6o1j09j02q9p7L6J06R8
5202A893R5J70J09k2r9j19K4P6m1j40j36pL0N1J15P8N5j6j0oj62k07o4O0P4M2N5L7l5oQ5J8
5234A997j5k8m0q6m3q7j33r1MJ33J42N0K1N1O5n5o7M8J57P2q5n3M0R8J8p7j21J8Nn1J5Q0j
5267A981KP6J09M3k4j31j28k7J16J20O4K5p6j6P0N9M1o5m8o4m6j9m9q6j10j9P2J39J66l7n0
5298B088M8Q1Ln7n1%N8m6p9j1J14J42J26R1l5j49m5Q2N1n2j6qm0j03j21p3j19j86o1J31J30
5329A893N7M5J26J83K57K11J5j35k01j67m9N7m0j86j47pJ02O4m1l3M2P2N4J47R1j18j84j44
5357A964j60j43j3j9K4P6Q2L2J2K0L5N1L1L8Ql6J0J20R0Ok8k8O8Q4Q8M8J4M0o7j28o9j15j16
5390B019m0N0M7K3J3O1J17J11J04J2j65k38j68j46o6Q1R4Pj54j94j13j3P7J82J54L5j6m8l0
5419A796m0K6J28Q8pm0L7P5J00J32l4o2Q7J28L0j36k01j65l3j1p4j11o4N7J38L0oP3Q2J9R5
5450B137J21p5k17k12o5K8K9M2o6l6R3N7k7nn3j06j13p2q6n0N9L9J03J22P9K7L7QK2QM8P8
5482A954q2o8j5n4L0K07K30O7N0M9j57k42j46j3J24J20m5j10j36j9J55J00k8K2L1J7J1k1j14
5511A917j27M1P8J3R5K16J45k1r1J1l1j51j35j15j39q9j1N3J05J97J08j40j62p7n9P3P2j0
5539A766N2J39Q9J9n4j18L2P4o0n1KJ28J34N9q1j64n5J18J06OJ1J1k7j10j27j5J58K34Q2j33
5569B225k15j10K7N2J36J98J8r6J8L8j4R0R4Mj49j14l3k9j9mo0j05j05j22j49j63j05P3J80
5598A561J41J28Q1R%lj11j45m3N3Q6N9J17P3L3J52J19j37q1J28Q7J09K7j03j29r7K1L1j26
5627B040k62k26j1N7J32J06J8k6MJ09R9J8o8j49j42MM9L1R4J16N9j1M4R9n2q0n1o8o4k9O5
5658A905O7kl4L9O4M4Ll6r3l8l9l1L6j1q8p1M6J69J10q5j16QN2O7J03P7K6l5r1j71j67k1Q5
5691A772L8k6O1J12Mr7q7N5J73N7k9mK6k0j46r0k5k8k2l6j21r9K7J16J9k5J11N4j01oK19K40
5723B122J18rj3O8J34J52M3p4p3j22p0k6m5q0m4P7J44J54J43O8J0M2M9J9j06k34j64L6J42
5752B461q4j12o0j11n6r5n9M5Q5J1K0Kj37j19kJ3k8n6J2J19P3L4q3j73j23j9J54J41k8m4k8
5783A753o5j24JJ63R6lJ20J60N0L9R3M9j03j35k8N9N5O2J01jj20p2J22J64M2l2o9p1j08q7
5813B111n8k3N5N5O1Lp9p3K2K0q6o9Q5K25R3oM9P5J1j34k63j34M9R9K4RM8K8J1j54k05J6J33
5846A998J33Q4Np2j32m5L8J1j04oJ47O4J3Np3j48n9R1J34K3l7p4j43q5J12M5K3N0r4n3P7r9
5878A829j27j09j18j47j6K48K09O1J19J42Q4M4j6r5o8N9K3r2q3j37j79n1O1J67J49J23J14
5905B194k9j79k21j28j9J00J53Q2O2O3K2n3j90j82qR1J54K67J92J11J9j54j43o4o5j03J5J26
5933B113J38Q3k5k2kRrj14j51j81j92r6J17K34J60M8P2P2m7k07k15p1J0Q1J77J32op0n7n9
5963A922j25j43M2J63R4npJ3j5N4J36J57J01p8j80k02k01j50J2J45J75R0k2q8k9j9KJJK8L1
5994A903K4J46J22N9P3P0kq7k00k78j63K7P5J7PO6Q1R3N6p0j39j80j04R7J49K9P1J54M1j5
6024B122mq7j38p3k0N0P4J5p4p9l4l6n5K6J05M0j04p2L1J53J19N2L4L2k5n7L3O9Q5Q4j23k26
6056A917j30p3on2r9p2RJ03K09J80M3n7k4m3j6J09Q7k2K4l8j08j38o5O7P0m2m2O7Q6J16J11
6087B171M9J6p5q9n4q2k6J8Q3J00o4j12j15j52n6J46J68o5k40p3P7P8J23L8Jm3k6j8r8o7J30
6118A743J99j7j91j11J27J89P4m2O1J19lk84k54K2qJ2J42J07j2j20q5oR5J18O0Q3P1N2J7j0
6148B148k6k2J17J46J06N1j7k2p6k13j16J16M8q3j06j8k4p4M1o9j97p6O1N2L0pK6J03J9m6
6178A872n5m3j19j54l1R4M8q8j3N2PJ4N0J05J02Qr0j39j28j34k2j4j46j09l7N5Q5J4OM0N5
6209A285J14O9J9M7M4OK3N6J7J2om6qM4j0oP9O4OJ44K55Q1j55k37j53LP0R5M4j55j97j11k8
6242A465j2j9Mn5M8J24M7P4J52Q9J4P7M8o3n7K1M0kK2k8l2k5N8J93P5r7q3k7j00j03L0J40
6274B018J99P1n5l7k3j14n9R6O2l4Q7J44k9p4j07j28p8j8qM1N2mm1j01n9J38J86K5j02j77
6304A871j39k3l5j22j19n4k1k0N3P7O5N3l4o3L7Q5O3N4O1J8p7j32n7K9P4j4j03L1J48J41J04
6335A951L9K2o6r0Pk3L2J17P0N9mOL4Jn1j20j16n8L7J7n6j49r0J17J40R1P0K8k8k9kl7l4J08
6369A993J33j11j81r6k2o1k7J7O5J69J40J31j6k5N8N7k8l9Q4lj42j28rO4N1PJ4N9nJ1O7K7
6401B254jj2j14j60l3J24P3P4P6L5Q0J7k4k5j29j69j12r3l8J9M4q2j82n4N2Q2QJ18K13J56
6431B197P2l5j57k11j19N6N7p0p1j08o1k6O3J76J41R7O8l6j20j23O4J63K1o4L7L6j76l34k50
6460A287Q5K67K37K58O1k26j93nQ9J25j7r9M2Q0J8l4L7J15Q7j4j31r0j22j44j30n7J45J18
6488A789M9L3K3K0J01J10J36J43J6o9j8k9p1p9r4j14l9N2N3J2j0mk1j7nQm2KO2Mr6qJ59K83
6522B339K38N8r8j95j40l7j38j88j20j11j53l3J82Q4jP0J40J02M0J8k0K1l2l6J01P7q1j24
6550A963j36q9n1N0J00J13JlL4RK9m3j22j09j23n3o3j41J5K98L86J65q6j52j18j00l8J7Nn9
6580A699o4RN7J03J5j56j14M7J39R3K8M1J46J61j7q3p8j25ML3j9l6%M3K0J32J48l3j33n6j68
6611A836j34m2k8MJ0K8J02J64K4m0rn0oM5N9L7j0q5j1Q4J2L8Q2P0P7N9O6O6Rp4l0l6k9K6K1
6646B335N0k7j71j38qL7k0r7j33q2j3P6J93J27Pll9m2k8j06q7Q7J56R2O2K1j51l37k32m5R5
6677A579J24R6R3J33L5j12j60j81j50o2Q7J32R2Q7J2m5k6n4j1J4M4J65J50Qj60j41OJ06J58
6706B019L9o2L3P1j56k30j35p6R3J74Q5j12j46n8OQ3J13k9j07K8M9P6R0l2j03k0N1O3O7L8
6736A912j0k2J00J47j9j4N5j3p9l8o2K0J5q4o4j83k07NR2J37J59J34R5Q5J15k4j24j6Q6L1
6766B229j82k55j76p5k7l9m4J4P3M2n2j09M7J43P3L0rl6o3Q0J56O0k8k8Q0j4j19L7P7kN4R7
6798B034K1k8Ol8q3r3j11j11J2J15J9pq9n3J28J02J2p3p1n1kL0m6p4l1J00J21r1k65k01j1
6829A171O1J02Q5R1J49J36J45Q7l7j26j74r2J3J8j1o5P8K55J42r1j67j05N7R7Q6k7j05M0n
6858A808q9n4KK8N1O1P3q3j89l1R5J34M9J0n3j52j68j13l7MK0O0P5M5k0Rp6j14o1J13K30J82
6890A809kj28n0l1p1p6m7MQ0J41J06j33j91p9k9K6J05P1K1l1jL2rp1r4q7k3m5k3J12P3J65
6922A524K50K8j75j26pQ8J10Q9M9m1j70r3P6K2n1nKK0j1KJ3N8Nj09j70j13J5R6L9n1Q8R9L8
6955A589J12J32np4K6J10L7j33k07j09J0J01J02k0q4q8m5M6J7K8L8O0L3m2q3K9P0L1r2j67
6985A422m9Q1J17R3P7rm4j04r3o6l0j2n6j52j44n7J4mo8L8N3M8J62J77R1M4M7J26L4j46k80
7016A310k46K1K60L34Q1j12o6o9m5j32j94j13k9N2L1k1j9Q9P0l6j12mJ55J06L4L9R1Q0K2O
7046A583J7n1o0r4l5R8R7Q7O9l7j32p2j7MJ06P4o4j01lK3M0o8j72j58q5M4J01P0Lk1jm1j06
7079A098m6O1J05J11Oj1J5j2m0m2J4nk6O0Jq5L9J04J7o4k4R6J79J45r5j75q8k3m0j04K1M9
7111A241L2Lj13l8O3O0P8J11N5n9j43j4Q3mj01j02K0M6P8J07Q8k4n7j3j00p3l2n2rL9L0o0
7143A140j03J1J56J21l2j23q6Jk3l2P3R0J07L1j40j56L0J87J01n5j12j0M0O7N2J15J30J34
7171A714O8o4j14j41j73k00k60j32m8J7J50J23M6P5Q2R2M3J5K9N2k7q7j01j40m6N2P7M5k2
7200A125k3N7%r2j7K3M4Nr8n2rL7Q7Jo5k6RM9Q3lJ4K7l2m7j9l7r8j18j33p9Pj3M2J2J1Q4P9
7237H35J0K2J1Pj6J5K6L%p8m1k0p0q6l2qQP5Q2R3J13j7o0K5N8Qj29j48j0O2L0Jm7K6J68K06
7273A122O1m1k4P8J11oj17k41j99k8O8P4L0J00J30p9k12n0L6k1j6m6q7n7l1l3j2L7J48J74
7303H69k0j95j57K1J13J12J12rj22n2NLp9r6N2J33J66J29P2m9l1Qk5k3l8m5p9j05k0P0M5L0
7335G95Q3O5or9j06n4j7l6r3m5m4j25q4L7J18J05J64J36k4p4kM9Pn3j37k03j46o0J17K16N9
7366E43m0L7R3Q6O8K5j4l6q2p8k9noK9N6j2j3J05P9J0k3o6o2kJ4m9j18j13LR4P5M6l4l6pj7
7402E21NK1k0n6o6o7m1mM8j2m3Qm7k3Q1K0o2K7J23J53J28q8j65MR1M8j40k04p4O0J48P7l2
7435D19J9Q4N2j8RK4k8j14q7OM9Oj08j49m7P5N3k3L7Pm6n4o6P5R0M2j0j21r2KmkP0Q2L3Kj4
7472B53n1q5k9l1lJ11J09P1K4K4L1P7P1o6j48q7qM4J9qnK8J4j3l4%M4K6l5n8k9N2P6k4j43
7507B17j01n2r2n3Q2Q6J7K0J5k5p5o8M4R5L5m5o4l6j3%K0pp6j37r3qp6j0O8J5R8J11Kk0JN
7543a20Kj1PL1k3j28k7K9m4o7QN1JJ9N4L9j9k8K4P2K1j7J4j7q9j23p7QO8J17Q7M2K4Rk8o3
7579a54n2l8M1J02O6m0r5j9L0POjO7L9Lm4j15j00j24j19N3J48R6M1J6K3K7J0l1p0j0O3N0l0
7613a54m4k1L0M5M2J9p3j04q3j23j31k1J13J7q9n3P0J32J97K04J22J0q8l0o5j08p8o8m9p2
7643d53o3j6K8Q3N1O5M7j9lj6rj7m8j21j29j5Q7Q5m8q1K8Q0K7l1q7r7k1
7670f93
##ENDNTUPLES=	NMRSPECTRUM
##END=	

##TITLE=	533-150201
##JCAMPDX=	6.0	$$ NMR Plug-in 1.4 of MestReNova 6.1.1-6384
##BLOCKID=	2
##DATATYPE=	NMRPEAKTABLE
##DATACLASS=	PEAKTABLE
##.OBSERVEFREQUENCY=	75.4677886962890625
##.OBSERVENUCLEUS=	^13C
##NPOINTS=	22
##FIRSTX=	18.093254273431760737
##LASTX=	160.02628536197619269
##XFACTOR=	1
##YFACTOR=	1
##FIRSTY=	492.53346216718040296
##XUNITS=	PPM
##YUNITS=	ARBITRARY UNITS
##PEAKTABLE=	(XY..XY)
18.093254273431760737, 492.53346216718040296
38.622003195081312299, 600.98163755751545523
38.900747227233253511, 1682.3089033313608525
39.179449526668911119, 3332.1471441549069823
39.458213388929230803, 3912.4805763822437257
39.73688314095880969, 3344.8395324202747361
40.015663432845819614, 1710.0936951864248385
40.294289921458990023, 609.17445506710043901
65.682079776556605566, 299.50972277807596811
69.209588755163665041, 374.57442990201070643
72.891490655407238819, 394.11674929195640971
76.271133655362376658, 385.36140305971076714
100.24057925689959347, 382.53262660126563333
103.05700013731470222, 360.07713551037647903
111.70620328540481125, 286.48176489000235279
113.25510052690515295, 357.16340853617577977
114.07150276395014998, 341.31185293749592802
126.43643669806006358, 347.02427564383924619
153.26677952139243644, 324.37876233071762044
154.33129334687760092, 367.83982406320740211
159.82993476809241429, 360.25700661832649985
160.02628536197619269, 322.90726766045742124
##END=	

##END=	
