# Supplementary material for: An Improved Helferich Method for the α/β-Stereoselective Synthesis of 4-Methylumbelliferyl Glycosides for the Detection of Microorganisms
Source: Molecules. 2015 Dec 4;20(12):21681–99. doi: 10.3390/molecules201219789 (PMC6331929; doi:10.3390/molecules201219789)
Supplement: Supplementary file 1 [file molecules-20-19789-s001.zip › NMR data.JCAMP/13C-NMR (4f) the a┬-D-ribofuranoside.jcamp]

##TITLE=	534-150202
##JCAMPDX=	6.0	$$ NMR Plug-in 1.4 of MestReNova 6.1.1-6384
##DATATYPE=	LINK
##BLOCKS=	2
##ORIGIN=	Bruker BioSpin GmbH
##OWNER=	nmr

##TITLE=	534-150202
##JCAMPDX=	6.0	$$ NMR Plug-in 1.4 of MestReNova 6.1.1-6384
##BLOCKID=	1
##DATATYPE=	NMRSPECTRUM
##DATACLASS=	NTUPLES
##NUMDIM=	1
##ORIGIN=	Bruker BioSpin GmbH
##OWNER=	nmr
##.OBSERVEFREQUENCY=	75.4677886962890625
##.OBSERVENUCLEUS=	^13C
##.SOLVENTNAME=	9
##.PULSESEQUENCE=	zgdc30
##.ACQUISITIONMODE=	SIMULTANEOUS (DQD)
##$ORIGINALFORMAT=	Bruker XWIN-NMR
##$PARAMETERFILE=	(acqus, ASCII, E:/%E5%9C%A8%E6%89%80%E7%A0%94%E7%A9%B6/%E6%98%BE%E8%89%B2%E5%BA%95%E7%89%A9%E7%A0%94%E7%A9%B6/%E8%AF%BE%E9%A2%98%E5%AE%9E%E9%AA%8C%E8%AE%A1%E5%88%92%E3%80%81%E8%AE%B0%E5%BD%95%E5%8F%8A%E6%80%BB%E7%BB%93/%E6%A0%B8%E7%A3%81%E5%9B%BE%E8%B0%B1/20150212/534-150202%EF%BC%88%E6%A0%B8-%E8%84%B1%EF%BC%89/2/acqus, 0)
$$ ##TITLE= Parameter file, TOPSPIN		Version 1.3
$$ ##JCAMPDX= 5.0
$$ ##DATATYPE= Parameter Values
$$ ##ORIGIN= Bruker BioSpin GmbH
$$ ##OWNER= nmr
$$ $$ 2015-02-06 01:36:01.609 +0800  nmr@NMR
$$ $$ D:\/data/pub/nmr/534-150202/2/acqus
$$ ##$AMP= (0..31)
$$ 100 100 100 100 100 100 100 100 100 100 100 100 100 100 100 100 100 100 
$$ 100 100 100 100 100 100 100 100 100 100 100 100 100 100
$$ ##$ANAVPT= -1
$$ ##$AQSEQ= 0
$$ ##$AQ_mod= 1
$$ ##$AUNM= <au_zg>
$$ ##$AUTOPOS= <37 >
$$ ##$BF1= 75.467749
$$ ##$BF2= 300.13
$$ ##$BF3= 75.467749
$$ ##$BF4= 75.467749
$$ ##$BF5= 500.13
$$ ##$BF6= 500.13
$$ ##$BF7= 500.13
$$ ##$BF8= 500.13
$$ ##$BYTORDA= 1
$$ ##$CFDGTYP= 0
$$ ##$CFRGTYP= 5
$$ ##$CHEMSTR= <none>
$$ ##$CNST= (0..63)
$$ 1 1 145 1 1 1 1 1 1 1 1 1 1 1 1 1 1 1 1 1 1 1 1 1 1 1 1 1 1 1 1 1 1 1 
$$ 1 1 1 1 1 1 1 1 1 1 1 1 1 1 1 1 1 1 1 1 1 1 1 1 1 1 1 1 1 1
$$ ##$CPDPRG= <waltz16>
$$ ##$CPDPRG1= <>
$$ ##$CPDPRG2= <waltz16>
$$ ##$CPDPRG3= <>
$$ ##$CPDPRG4= <mlev>
$$ ##$CPDPRG5= <mlev>
$$ ##$CPDPRG6= <mlev>
$$ ##$CPDPRG7= <mlev>
$$ ##$CPDPRG8= <mlev>
$$ ##$CPDPRGB= <>
$$ ##$CPDPRGT= <>
$$ ##$D= (0..63)
$$ 0 2 0.00345 0 0 0 0 0 0 0.06 0 0.03 2e-05 3e-06 0 0 0.0002 0 0 0 0 0 0 
$$ 0 0 0 0 0 0 0 0 0 0 0 0 0 0 0 0 0 0 0 0 0 0 0 0 0 0 0 0 0 0 0 0 0 0 0 
$$ 0 0 0 0 0 0
$$ ##$DATE= 1423157759
$$ ##$DBL= (0..7)
$$ 120 120 120 120 120 120 120 120
$$ ##$DBP= (0..7)
$$ 150 150 150 150 150 150 150 150
$$ ##$DBP07= 0
$$ ##$DBPNAM0= <>
$$ ##$DBPNAM1= <>
$$ ##$DBPNAM2= <>
$$ ##$DBPNAM3= <>
$$ ##$DBPNAM4= <>
$$ ##$DBPNAM5= <>
$$ ##$DBPNAM6= <>
$$ ##$DBPNAM7= <>
$$ ##$DBPOAL= (0..7)
$$ 0.5 0.5 0.5 0.5 0.5 0.5 0.5 0.5
$$ ##$DBPOFFS= (0..7)
$$ 0 0 0 0 0 0 0 0
$$ ##$DE= 6
$$ ##$DECBNUC= <off>
$$ ##$DECIM= 6
$$ ##$DECNUC= <off>
$$ ##$DECSTAT= 4
$$ ##$DIGMOD= 1
$$ ##$DIGTYP= 9
$$ ##$DL= (0..7)
$$ 0 120 120 120 120 120 120 120
$$ ##$DP= (0..7)
$$ 150 150 150 150 150 150 150 150
$$ ##$DP07= 0
$$ ##$DPNAME0= <>
$$ ##$DPNAME1= <>
$$ ##$DPNAME2= <>
$$ ##$DPNAME3= <>
$$ ##$DPNAME4= <>
$$ ##$DPNAME5= <>
$$ ##$DPNAME6= <>
$$ ##$DPNAME7= <>
$$ ##$DPOAL= (0..7)
$$ 0.5 0.5 0.5 0.5 0.5 0.5 0.5 0.5
$$ ##$DPOFFS= (0..7)
$$ 0 0 0 0 0 0 0 0
$$ ##$DQDMODE= 0
$$ ##$DR= 17
$$ ##$DS= 4
$$ ##$DSLIST= <SSSSSSSSSSSSSSS>
$$ ##$DSPFIRM= 0
$$ ##$DSPFVS= 10
$$ ##$DTYPA= 0
$$ ##$EXP= <C13CPD>
$$ ##$F1LIST= <111111111111111>
$$ ##$F2LIST= <222222222222222>
$$ ##$F3LIST= <333333333333333>
$$ ##$FCUCHAN= (0..9)
$$ 0 1 2 0 0 0 0 0 0 0
$$ ##$FL1= 83
$$ ##$FL2= 83
$$ ##$FL3= 83
$$ ##$FL4= 83
$$ ##$FOV= 20
$$ ##$FQ1LIST= <freqlist>
$$ ##$FQ2LIST= <freqlist>
$$ ##$FQ3LIST= <freqlist>
$$ ##$FQ4LIST= <freqlist>
$$ ##$FQ5LIST= <freqlist>
$$ ##$FQ6LIST= <freqlist>
$$ ##$FQ7LIST= <freqlist>
$$ ##$FQ8LIST= <freqlist>
$$ ##$FRQLO3= 0
$$ ##$FRQLO3N= 0
$$ ##$FS= (0..7)
$$ 83 83 83 83 83 83 83 83
$$ ##$FTLPGN= 0
$$ ##$FW= 93750
$$ ##$FnMODE= 0
$$ ##$GP031= 0
$$ ##$GPNAM0= <SINE.100>
$$ ##$GPNAM1= <SINE.100>
$$ ##$GPNAM10= <SINE.100>
$$ ##$GPNAM11= <SINE.100>
$$ ##$GPNAM12= <SINE.100>
$$ ##$GPNAM13= <SINE.100>
$$ ##$GPNAM14= <SINE.100>
$$ ##$GPNAM15= <SINE.100>
$$ ##$GPNAM16= <SINE.100>
$$ ##$GPNAM17= <SINE.100>
$$ ##$GPNAM18= <SINE.100>
$$ ##$GPNAM19= <SINE.100>
$$ ##$GPNAM2= <SINE.100>
$$ ##$GPNAM20= <SINE.100>
$$ ##$GPNAM21= <SINE.100>
$$ ##$GPNAM22= <SINE.100>
$$ ##$GPNAM23= <SINE.100>
$$ ##$GPNAM24= <SINE.100>
$$ ##$GPNAM25= <SINE.100>
$$ ##$GPNAM26= <SINE.100>
$$ ##$GPNAM27= <SINE.100>
$$ ##$GPNAM28= <SINE.100>
$$ ##$GPNAM29= <SINE.100>
$$ ##$GPNAM3= <SINE.100>
$$ ##$GPNAM30= <SINE.100>
$$ ##$GPNAM31= <SINE.100>
$$ ##$GPNAM4= <SINE.100>
$$ ##$GPNAM5= <SINE.100>
$$ ##$GPNAM6= <SINE.100>
$$ ##$GPNAM7= <SINE.100>
$$ ##$GPNAM8= <SINE.100>
$$ ##$GPNAM9= <SINE.100>
$$ ##$GPX= (0..31)
$$ 0 0 0 0 0 0 0 0 0 0 0 0 0 0 0 0 0 0 0 0 0 0 0 0 0 0 0 0 0 0 0 0
$$ ##$GPY= (0..31)
$$ 0 0 0 0 0 0 0 0 0 0 0 0 0 0 0 0 0 0 0 0 0 0 0 0 0 0 0 0 0 0 0 0
$$ ##$GPZ= (0..31)
$$ 0 0 0 0 0 0 0 0 0 0 0 0 0 0 0 0 0 0 0 0 0 0 0 0 0 0 0 0 0 0 0 0
$$ ##$GRDPROG= <>
$$ ##$GRPDLY= -1
$$ ##$HDDUTY= 20
$$ ##$HDRATE= 20
$$ ##$HGAIN= (0..3)
$$ 0 0 0 0
$$ ##$HL1= 3
$$ ##$HL2= 83
$$ ##$HL3= 83
$$ ##$HL4= 83
$$ ##$HOLDER= 0
$$ ##$HPMOD= (0..7)
$$ 0 0 0 0 0 0 0 0
$$ ##$HPPRGN= 0
$$ ##$IN= (0..31)
$$ 0.001 0.001 0.001 0.001 0.001 0.001 0.001 0.001 0.001 0.001 0.001 0.001 
$$ 0.001 0.001 0.001 0.001 0.001 0.001 0.001 0.001 0.001 0.001 0.001 0.001 
$$ 0.001 0.001 0.001 0.001 0.001 0.001 0.001 0.001
$$ ##$INP= (0..31)
$$ 0 0 0 0 0 0 0 0 0 0 0 0 0 0 0 0 0 0 0 0 0 0 0 0 0 0 0 0 0 0 0 0
$$ ##$INSTRUM= <DPX300>
$$ ##$L= (0..31)
$$ 1 1 1 1 1 1 1 1 1 1 1 1 1 1 1 1 1 1 1 1 1 1 1 1 1 1 1 1 1 1 1 1
$$ ##$LFILTER= 200
$$ ##$LGAIN= -15
$$ ##$LOCKED= no
$$ ##$LOCKFLD= 3954
$$ ##$LOCKGN= 118.800003051758
$$ ##$LOCKPOW= -5
$$ ##$LOCKPPM= 2.49000000953674
$$ ##$LOCNUC= <2H>
$$ ##$LOCPHAS= 25
$$ ##$LOCSHFT= yes
$$ ##$LOCSW= 0
$$ ##$LTIME= 0.136000007390976
$$ ##$MASR= 4200
$$ ##$MASRLST= <masrlst>
$$ ##$NBL= 1
$$ ##$NC= -1
$$ ##$NS= 1000
$$ ##$NUC1= <13C>
$$ ##$NUC2= <1H>
$$ ##$NUC3= <off>
$$ ##$NUC4= <off>
$$ ##$NUC5= <off>
$$ ##$NUC6= <off>
$$ ##$NUC7= <off>
$$ ##$NUC8= <off>
$$ ##$NUCLEI= 0
$$ ##$NUCLEUS= <off>
$$ ##$O1= 7546.30085260999
$$ ##$O2= 1200.5199999976
$$ ##$O3= 7546.30085260999
$$ ##$O4= 7546.30085260999
$$ ##$O5= 0
$$ ##$O6= 0
$$ ##$O7= 0
$$ ##$O8= 0
$$ ##$OBSCHAN= (0..9)
$$ 0 0 0 0 0 0 0 0 0 0
$$ ##$OVERFLW= 0
$$ ##$P= (0..63)
$$ 9 9 18 13 26 0 0 0 0 0 0 0 0 0 0 200000 1000 2500 0 600 2500 0 0 0 0 0 
$$ 0 9 1000 0 0 0 0 0 0 0 0 0 0 0 0 0 0 0 0 0 0 0 0 0 0 0 0 0 0 0 0 0 0 0 
$$ 0 0 0 0
$$ ##$PAPS= 2
$$ ##$PARMODE= 0
$$ ##$PCPD= (0..9)
$$ 100 100 80 100 100 100 100 100 100 100
$$ ##$PHCOR= (0..31)
$$ 0 0 0 0 0 0 0 0 0 0 0 0 0 0 0 0 0 0 0 0 0 0 0 0 0 0 0 0 0 0 0 0
$$ ##$PHP= 2
$$ ##$PH_ref= 0
$$ ##$PL= (0..63)
$$ 120 -1 0 120 120 120 120 120 120 120 120 120 15.8 15.8 120 120 120 120 
$$ -1 120 120 120 120 120 120 120 120 120 120 120 15.8 120 120 120 120 120 
$$ 120 120 120 120 120 120 120 120 120 120 120 120 120 120 120 120 120 120 
$$ 120 120 120 120 120 120 120 120 120 120
$$ ##$POWMOD= 0
$$ ##$PR= 4
$$ ##$PRECHAN= (0..15)
$$ -1 3 -1 2 0 -1 -1 -1 -1 -1 -1 -1 -1 -1 -1 -1
$$ ##$PRGAIN= 0
$$ ##$PROBHD= <5 mm PABBO BB/19F-1H/D Z-GRD Z104275/0178
$$ >
$$ ##$PROSOL= no
$$ ##$PULPROG= <zgdc30>
$$ ##$PW= 0
$$ ##$PYNM= <acqu.py>
$$ ##$PYNMP= <proc.py>
$$ ##$QNP= 1
$$ ##$RD= 0
$$ ##$RECCHAN= (0..15)
$$ -1 -1 -1 -1 -1 -1 -1 -1 -1 -1 -1 -1 -1 -1 -1 -1
$$ ##$RECPH= 0
$$ ##$RG= 2298.8
$$ ##$RO= 20
$$ ##$ROUTWD1= (0..23)
$$ 1 0 0 0 0 1 0 0 0 0 0 1 0 0 0 1 0 0 0 0 0 0 0 0
$$ ##$ROUTWD2= (0..23)
$$ 1 0 0 0 0 1 0 0 0 0 0 0 0 0 0 0 0 0 0 0 0 0 0 0
$$ ##$RPUUSED= (0..8)
$$ 0 0 0 0 0 0 0 0 0
$$ ##$RSEL= (0..9)
$$ 0 1 2 0 0 0 0 0 0 0
$$ ##$S= (0..7)
$$ 83 25 26 83 26 83 83 83
$$ ##$SEOUT= 0
$$ ##$SFO1= 75.4752953008526
$$ ##$SFO2= 300.13120052
$$ ##$SFO3= 75.4752953008526
$$ ##$SFO4= 75.4752953008526
$$ ##$SFO5= 500.13
$$ ##$SFO6= 500.13
$$ ##$SFO7= 500.13
$$ ##$SFO8= 500.13
$$ ##$SOLVENT= <DMSO>
$$ ##$SP= (0..31)
$$ 1 120 120 120 0 0 120 120 0 0 0 120 0 0 120 0 150 150 120 120.87 118.96 
$$ 122.27 114.95 150 150 150 150 150 150 120 150 120
$$ ##$SP07= 0
$$ ##$SPECTR= 0
$$ ##$SPNAM0= <gauss>
$$ ##$SPNAM1= <Gaus1.1000>
$$ ##$SPNAM10= <gauss>
$$ ##$SPNAM11= <Gaus1.1000>
$$ ##$SPNAM12= <gauss>
$$ ##$SPNAM13= <gauss>
$$ ##$SPNAM14= <Gaus1.1000>
$$ ##$SPNAM15= <Gaus1.1000>
$$ ##$SPNAM16= <gauss>
$$ ##$SPNAM17= <gauss>
$$ ##$SPNAM18= <Gaus1.1000>
$$ ##$SPNAM19= <Gaus1.1000>
$$ ##$SPNAM2= <Gaus1.1000>
$$ ##$SPNAM20= <Gaus1.1000>
$$ ##$SPNAM21= <Gaus1.1000>
$$ ##$SPNAM22= <Gaus1.1000>
$$ ##$SPNAM23= <gauss>
$$ ##$SPNAM24= <gauss>
$$ ##$SPNAM25= <gauss>
$$ ##$SPNAM26= <gauss>
$$ ##$SPNAM27= <gauss>
$$ ##$SPNAM28= <gauss>
$$ ##$SPNAM29= <Gaus1.1000>
$$ ##$SPNAM3= <Gaus1.1000>
$$ ##$SPNAM30= <gauss>
$$ ##$SPNAM31= <Gaus1.1000>
$$ ##$SPNAM4= <gauss>
$$ ##$SPNAM5= <gauss>
$$ ##$SPNAM6= <Gaus1.1000>
$$ ##$SPNAM7= <Gaus1.1000>
$$ ##$SPNAM8= <gauss>
$$ ##$SPNAM9= <gauss>
$$ ##$SPOAL= (0..31)
$$ 0.5 0.5 0.5 0.5 0.5 0.5 0.5 0.5 0.5 0.5 0.5 0.5 0.5 0.5 0.5 0.5 0.5 0.5 
$$ 0.5 0.5 0.5 0.5 0.5 0.5 0.5 0.5 0.5 0.5 0.5 0.5 0.5 0.5
$$ ##$SPOFFS= (0..31)
$$ 0 0 0 0 0 0 0 0 0 0 0 0 0 0 0 0 0 0 0 0 0 0 0 0 0 0 0 0 0 0 0 0
$$ ##$SUBNAM0= <"">
$$ ##$SUBNAM1= <"">
$$ ##$SUBNAM2= <"">
$$ ##$SUBNAM3= <"">
$$ ##$SUBNAM4= <"">
$$ ##$SUBNAM5= <"">
$$ ##$SUBNAM6= <"">
$$ ##$SUBNAM7= <"">
$$ ##$SUBNAM8= <"">
$$ ##$SUBNAM9= <"">
$$ ##$SW= 259.791539193003
$$ ##$SWIBOX= (0..15)
$$ 0 1 3 4 0 0 0 0 0 0 0 0 0 0 0 0
$$ ##$SW_h= 19607.8431372549
$$ ##$TD= 65536
$$ ##$TD0= 1
$$ ##$TE= 295.16
$$ ##$TE2= 300
$$ ##$TE3= 300
$$ ##$TEG= 300
$$ ##$TL= (0..7)
$$ 0 120 120 120 120 120 120 120
$$ ##$TP= (0..7)
$$ 150 150 150 150 150 150 150 150
$$ ##$TP07= 0
$$ ##$TPNAME0= <>
$$ ##$TPNAME1= <>
$$ ##$TPNAME2= <>
$$ ##$TPNAME3= <>
$$ ##$TPNAME4= <>
$$ ##$TPNAME5= <>
$$ ##$TPNAME6= <>
$$ ##$TPNAME7= <>
$$ ##$TPOAL= (0..7)
$$ 0.5 0.5 0.5 0.5 0.5 0.5 0.5 0.5
$$ ##$TPOFFS= (0..7)
$$ 0 0 0 0 0 0 0 0
$$ ##$TUNHIN= 0
$$ ##$TUNHOUT= 0
$$ ##$TUNXOUT= 0
$$ ##$USERA1= <user>
$$ ##$USERA2= <user>
$$ ##$USERA3= <user>
$$ ##$USERA4= <user>
$$ ##$USERA5= <user>
$$ ##$V9= 5
$$ ##$VALIST= <valist>
$$ ##$VCLIST= <CCCCCCCCCCCCCCC>
$$ ##$VD= 0
$$ ##$VDLIST= <DDDDDDDDDDDDDDD>
$$ ##$VPLIST= <PPPPPPPPPPPPPPP>
$$ ##$VTLIST= <TTTTTTTTTTTTTTT>
$$ ##$WBST= 1024
$$ ##$WBSW= 4
$$ ##$XGAIN= (0..3)
$$ 0 0 0 0
$$ ##$XL= 0
$$ ##$YL= 0
$$ ##$YMAX_a= 5139908
$$ ##$YMIN_a= -1435700
$$ ##$ZGOPTNS= <>
$$ ##$ZL1= 120
$$ ##$ZL2= 120
$$ ##$ZL3= 120
$$ ##$ZL4= 120
$$ ##END=
$$ 
##$PARAMETERFILE=	(audita.txt, ASCII, E:/%E5%9C%A8%E6%89%80%E7%A0%94%E7%A9%B6/%E6%98%BE%E8%89%B2%E5%BA%95%E7%89%A9%E7%A0%94%E7%A9%B6/%E8%AF%BE%E9%A2%98%E5%AE%9E%E9%AA%8C%E8%AE%A1%E5%88%92%E3%80%81%E8%AE%B0%E5%BD%95%E5%8F%8A%E6%80%BB%E7%BB%93/%E6%A0%B8%E7%A3%81%E5%9B%BE%E8%B0%B1/20150212/534-150202%EF%BC%88%E6%A0%B8-%E8%84%B1%EF%BC%89/2/audita.txt, 0)
$$ ##TITLE= Audit trail, TOPSPIN		Version 1.3
$$ ##JCAMPDX= 5.01
$$ ##ORIGIN= Bruker BioSpin GmbH
$$ ##OWNER= nmr
$$ $$ D:\/data/pub/nmr/534-150202/2/audita.txt
$$ ##AUDIT TRAIL=  $$ (NUMBER, WHEN, WHO, WHERE, VERSION, WHAT)
$$ (   1,<2015-02-06 01:36:00.562 +0800>,<nmr>,<NMR>,<TOPSPIN 1.3>,
$$       <created by zg
$$ 	started at 2015-02-06 00:33:27.968 +0800,
$$ 	POWCHK disabled, PULCHK disabled
$$        configuration hash MD5:
$$        DF A6 11 CE 2A 02 50 55 3E 86 D8 82 5B AB EC 40
$$        data hash MD5: 64K
$$        77 31 97 26 FB 34 2A 12 9F C1 3D EB ED 04 AA 78>)
$$ (   2,<2015-02-06 01:36:06.046 +0800>,<nmr>,<NMR>,<TOPSPIN 1.3>,
$$       <user comment:
$$        ICON-NMR User ID: pub
$$        data hash MD5: 64K
$$        77 31 97 26 FB 34 2A 12 9F C1 3D EB ED 04 AA 78>)
$$ ##END=
$$ 
$$ $$ hash MD5
$$ $$ 27 CD 7C 76 9F 40 32 3F F6 24 C8 98 66 C9 2F 6A
$$ 
##$PARAMETERFILE=	(auditp.txt, ASCII, E:/%E5%9C%A8%E6%89%80%E7%A0%94%E7%A9%B6/%E6%98%BE%E8%89%B2%E5%BA%95%E7%89%A9%E7%A0%94%E7%A9%B6/%E8%AF%BE%E9%A2%98%E5%AE%9E%E9%AA%8C%E8%AE%A1%E5%88%92%E3%80%81%E8%AE%B0%E5%BD%95%E5%8F%8A%E6%80%BB%E7%BB%93/%E6%A0%B8%E7%A3%81%E5%9B%BE%E8%B0%B1/20150212/534-150202%EF%BC%88%E6%A0%B8-%E8%84%B1%EF%BC%89/2/pdata/1/auditp.txt, 0)
$$ ##TITLE= Audit trail, TOPSPIN		Version 1.3
$$ ##JCAMPDX= 5.01
$$ ##ORIGIN= Bruker BioSpin GmbH
$$ ##OWNER= nmr
$$ $$ d:/data/pub/nmr/534-150202/2/pdata/1/auditp.txt
$$ ##AUDIT TRAIL=  $$ (NUMBER, WHEN, WHO, WHERE, VERSION, WHAT)
$$ (   1,<2015-02-06 01:36:00.562 +0800>,<nmr>,<NMR>,<TOPSPIN 1.3>,
$$       <created by zg
$$ 	started at 2015-02-06 00:33:27.968 +0800,
$$ 	POWCHK disabled, PULCHK disabled
$$        configuration hash MD5:
$$        DF A6 11 CE 2A 02 50 55 3E 86 D8 82 5B AB EC 40
$$        data hash MD5: 64K
$$        77 31 97 26 FB 34 2A 12 9F C1 3D EB ED 04 AA 78>)
$$ (   2,<2015-02-06 01:36:06.046 +0800>,<nmr>,<NMR>,<TOPSPIN 1.3>,
$$       <user comment:
$$        ICON-NMR User ID: pub
$$        data hash MD5: 64K
$$        77 31 97 26 FB 34 2A 12 9F C1 3D EB ED 04 AA 78>)
$$ (   3,<2015-02-06 09:47:56.593 +0800>,<nmr>,<NMR>,<TOPSPIN 1.3>,
$$       <Start of raw data processing
$$        ef BC_mod = 2 LB = 1 FT_mod = 6 PKNL = 1 SI = 32K 
$$        data hash MD5: 32K
$$        85 38 0D 49 0E 31 5D 4A 37 8F D8 F6 B1 C6 29 FD>)
$$ (   4,<2015-02-06 09:47:57.265 +0800>,<nmr>,<NMR>,<TOPSPIN 1.3>,
$$       <apk 
$$        data hash MD5: 32K
$$        6B FD 18 C6 C1 35 EB E7 8D 1D 5F 72 8A DF DF BE>)
$$ (   5,<2015-02-06 09:47:57.843 +0800>,<nmr>,<NMR>,<TOPSPIN 1.3>,
$$       <abs ABSG = 5 
$$        data hash MD5: 32K
$$        9B D4 7C 8A 6B DE 23 59 A8 E1 E0 28 E5 5A 0B F8>)
$$ ##END=
$$ 
$$ $$ hash MD5
$$ $$ 56 23 B7 31 DB C0 0C 38 D2 4E 10 8E 10 4A AB 6F
$$ 
##$PARAMETERFILE=	(cpdprg2, ASCII, E:/%E5%9C%A8%E6%89%80%E7%A0%94%E7%A9%B6/%E6%98%BE%E8%89%B2%E5%BA%95%E7%89%A9%E7%A0%94%E7%A9%B6/%E8%AF%BE%E9%A2%98%E5%AE%9E%E9%AA%8C%E8%AE%A1%E5%88%92%E3%80%81%E8%AE%B0%E5%BD%95%E5%8F%8A%E6%80%BB%E7%BB%93/%E6%A0%B8%E7%A3%81%E5%9B%BE%E8%B0%B1/20150212/534-150202%EF%BC%88%E6%A0%B8-%E8%84%B1%EF%BC%89/2/cpdprg2, 0)
$$ 1 pcpd*3:180
$$   pcpd*4:0
$$   pcpd*2:180
$$   pcpd*3:0
$$   pcpd  :180
$$   pcpd*2:0
$$   pcpd*4:180
$$   pcpd*2:0
$$   pcpd*3:180
$$ 2 pcpd*3:0
$$   pcpd*4:180
$$   pcpd*2:0
$$   pcpd*3:180
$$   pcpd  :0
$$   pcpd*2:180
$$   pcpd*4:0
$$   pcpd*2:180
$$   pcpd*3:0
$$   lo to 2 times 2
$$ 3 pcpd*3:180
$$   pcpd*4:0
$$   pcpd*2:180
$$   pcpd*3:0
$$   pcpd  :180
$$   pcpd*2:0
$$   pcpd*4:180
$$   pcpd*2:0
$$   pcpd*3:180
$$   jump to 1
$$ 
##$PARAMETERFILE=	(format.temp, ASCII, E:/%E5%9C%A8%E6%89%80%E7%A0%94%E7%A9%B6/%E6%98%BE%E8%89%B2%E5%BA%95%E7%89%A9%E7%A0%94%E7%A9%B6/%E8%AF%BE%E9%A2%98%E5%AE%9E%E9%AA%8C%E8%AE%A1%E5%88%92%E3%80%81%E8%AE%B0%E5%BD%95%E5%8F%8A%E6%80%BB%E7%BB%93/%E6%A0%B8%E7%A3%81%E5%9B%BE%E8%B0%B1/20150212/534-150202%EF%BC%88%E6%A0%B8-%E8%84%B1%EF%BC%89/2/format.temp, 0)
$$ EDIT_PAR COMMAND FILE
$$ 
$$ DI_MODE         LONG
$$ ED_ENTRY        ACQU
$$ ORDER           FILE
$$ 
$$ 
$$ HEADER		"F2 - Acquisition Parameters"
$$ T_NAME		Date_
$$ 		TYPE	R64
$$ 		CLASS	ACQU
$$ 		SUBRANGE 0.0 50000000
$$ 		REL	"Date_=itodate(DATE)"
$$ 		INV_REL	"DATE=datetoi(Date_,DATE)"
$$ 		FORMAT	"%14.0f"
$$ 		TEXT	" "
$$ END
$$ T_NAME		Time
$$ 		TYPE	R32
$$ 		CLASS	ACQU
$$ 		SUBRANGE 0.0 1000000
$$ 		REL	"Time=itotime(DATE)"
$$ 		INV_REL	"DATE=timetoi(Time,DATE)"
$$ 		FORMAT	"%14.2f"
$$ 		TEXT	" "
$$ END
$$ NAME		INSTRUM
$$ 		TEXT	" "
$$ END
$$ NAME		PROBHD
$$ 		FORMAT	"%14.14s"
$$ 		TEXT	" "
$$ END
$$ NAME		PULPROG
$$ 		TEXT	" "
$$ END
$$ NAME		TD
$$ 		TEXT	" "
$$ END
$$ NAME		SOLVENT
$$ 		TEXT	" "
$$ END
$$ NAME		NS
$$ 		TEXT	" "
$$ END
$$ NAME		DS
$$ 		TEXT	" "
$$ END
$$ T_NAME		SWH
$$ 		TYPE	R32
$$ 		CLASS	ACQU
$$ 		SUBRANGE 0.0 1e8
$$ 		REL	"SWH=SW*SFO1"
$$ 		INV_REL "SW=SWH/SFO1"
$$ 		UNIT	"Hz"
$$ 		FORMAT	"%14.3f Hz"
$$ 		TEXT	" "
$$ END
$$ T_NAME          FIDRES
$$                 TYPE    R32
$$                 CLASS   ACQU
$$                 SUBRANGE 0.0 100000
$$                 REL     "FIDRES=SW*SFO1/TD"
$$                 INV_REL "TD = nextpow(SW*SFO1/FIDRES)"
$$ 		UNIT	"Hz"
$$ 		FORMAT	"%14.6f Hz"
$$ 		TEXT	" "
$$ END
$$ T_NAME          AQ
$$ 		TYPE	R32
$$ 		CLASS	ACQU
$$ 		SUBRANGE 0.0 1000
$$ 		REL	"AQ=aqcalc(SW,SFO1,TD,DIGTYP)"
$$ 		INV_REL	"TD=tdcalc(SW,SFO1,1.0e6*AQ,DIGTYP)"
$$ 		UNIT	"sec"
$$ 		FORMAT	"%14.7f sec"
$$ 		TEXT	" "
$$ END
$$ NAME		RG
$$ 		TEXT	" "
$$ END
$$ T_NAME          DW
$$ 		TYPE	R32
$$ 		CLASS	ACQU
$$ 		SUBRANGE 0.0 1000000
$$ 		REL	"DW=1/(2*SW*SFO1)"
$$ 		INV_REL	"SW=1000000/(2*(0.005+DW)*SFO1)"
$$ 		UNIT	"usec"
$$ 		FORMAT	"%14.3lf usec"
$$ 		TEXT	" "
$$ END
$$ NAME		DE
$$ 		FORMAT	"%14.2f usec"
$$ 		TEXT	" "
$$ END
$$ NAME		TE
$$ 		FORMAT	"%14.1f K"
$$ 		TEXT	" "
$$ END
$$ T_NAME		D1
$$ 		TYPE	R32
$$ 		CLASS	ACQU
$$ 		SUBRANGE 0.0 1e38
$$ 		REL	"D1=D[1]"
$$ 		INV_REL	"D[1]=D1"
$$ 		UNIT	"sec"
$$ 		FORMAT	"%14.8f sec"
$$ 		TEXT	" "
$$ END
$$ T_NAME		d11
$$ 		TYPE	R32
$$ 		SUBRANGE 0.0 1e8
$$ 		CLASS	ACQU
$$ 		REL	"d11=30m"
$$ 		INV_REL	"D[0]=d11"
$$ 		UNIT	"sec"
$$ 		TEXT	" "
$$ 		FORMAT	"%14.8f sec"
$$ 		NONEDIT
$$ END
$$ NAME		TD0
$$ 		TEXT	" "
$$ END
$$ HEADER		"======== CHANNEL f1 ========"
$$ NAME		NUC1
$$ 		NONEDIT
$$ 		TEXT	" "
$$ END
$$ T_NAME		P1
$$ 		TYPE	R32
$$ 		CLASS	ACQU
$$ 		SUBRANGE 0.0 1.0e10
$$ 		REL	"P1=P[1]"
$$ 		INV_REL	"P[1]=P1"
$$ 		UNIT	"usec"
$$ 		FORMAT	"%14.2f usec"
$$ 		TEXT	" "
$$ END
$$ T_NAME		PL1
$$ 		TYPE	R32
$$ 		CLASS	ACQU
$$ 		SUBRANGE -6.0 1e38
$$ 		REL	"PL1=PL[1]"
$$ 		INV_REL	"PL[1]=PL1"
$$ 		UNIT	"dB"
$$ 		FORMAT	"%14.2f dB"
$$ 		TEXT	" "
$$ END
$$ NAME		SFO1
$$ 		FORMAT	"%14.7f MHz"
$$ 		TEXT	" "
$$ END
$$ HEADER		"======== CHANNEL f2 ========"
$$ NAME		CPDPRG2
$$ 		TEXT	" "
$$ END
$$ NAME		NUC2
$$ 		NONEDIT
$$ 		TEXT	" "
$$ END
$$ T_NAME		PCPD2
$$ 		TYPE	R32
$$ 		CLASS	ACQU
$$ 		SUBRANGE 0 1e38
$$ 		REL	"PCPD2=PCPD[2]"
$$ 		INV_REL	"PCPD[2]=PCPD2"
$$ 		UNIT	"usec"
$$ 		FORMAT	"%14.2f usec"
$$ 		TEXT	" "
$$ END
$$ T_NAME		PL2
$$ 		TYPE	R32
$$ 		CLASS	ACQU
$$ 		SUBRANGE -6.0 1e38
$$ 		REL	"PL2=PL[2]"
$$ 		INV_REL	"PL[2]=PL2"
$$ 		UNIT	"dB"
$$ 		FORMAT	"%14.2f dB"
$$ 		TEXT	" "
$$ END
$$ T_NAME		PL12
$$ 		TYPE	R32
$$ 		CLASS	ACQU
$$ 		SUBRANGE -6.0 1e38
$$ 		REL	"PL12=PL[12]"
$$ 		INV_REL	"PL[12]=PL12"
$$ 		UNIT	"dB"
$$ 		FORMAT	"%14.2f dB"
$$ 		TEXT	" "
$$ END
$$ NAME		SFO2
$$ 		FORMAT	"%14.7f MHz"
$$ 		TEXT	" "
$$ END
$$ 
##$PARAMETERFILE=	(parm.txt, ASCII, E:/%E5%9C%A8%E6%89%80%E7%A0%94%E7%A9%B6/%E6%98%BE%E8%89%B2%E5%BA%95%E7%89%A9%E7%A0%94%E7%A9%B6/%E8%AF%BE%E9%A2%98%E5%AE%9E%E9%AA%8C%E8%AE%A1%E5%88%92%E3%80%81%E8%AE%B0%E5%BD%95%E5%8F%8A%E6%80%BB%E7%BB%93/%E6%A0%B8%E7%A3%81%E5%9B%BE%E8%B0%B1/20150212/534-150202%EF%BC%88%E6%A0%B8-%E8%84%B1%EF%BC%89/2/pdata/1/parm.txt, 0)
$$ 
$$ Current Data Parameters
$$ NAME         534-150202                
$$ EXPNO                 2                
$$ PROCNO                1                
$$ 
$$ F2 - Acquisition Parameters
$$ Date_          20150206                
$$ Time               1.35                
$$ INSTRUM          DPX300                
$$ PROBHD   5 mm PABBO BB/                
$$ PULPROG          zgdc30                
$$ TD                65536                
$$ SOLVENT            DMSO                
$$ NS                 1000                
$$ DS                    4                
$$ SWH           19607.844 Hz             
$$ FIDRES         0.299192 Hz             
$$ AQ            1.6712180 sec            
$$ RG               2298.8                
$$ DW               25.500 usec           
$$ DE                 6.00 usec           
$$ TE                295.2 K              
$$ D1           2.00000000 sec            
$$ d11          0.03000000 sec            
$$ TD0                   1                
$$ 
$$ ======== CHANNEL f1 ========
$$ NUC1                13C                
$$ P1                 9.00 usec           
$$ PL1               -1.00 dB             
$$ SFO1         75.4752953 MHz            
$$ 
$$ ======== CHANNEL f2 ========
$$ CPDPRG2         waltz16                
$$ NUC2                 1H                
$$ PCPD2             80.00 usec           
$$ PL2                0.00 dB             
$$ PL12              15.80 dB             
$$ SFO2        300.1312005 MHz            
$$ 
$$ F2 - Processing parameters
$$ SI                32768                
$$ SF           75.4677867 MHz            
$$ WDW                  EM                
$$ SSB                   0                
$$ LB                 1.00 Hz             
$$ GB                    0                
$$ PC                 1.40                
$$ 
##$PARAMETERFILE=	(peak.txt, ASCII, E:/%E5%9C%A8%E6%89%80%E7%A0%94%E7%A9%B6/%E6%98%BE%E8%89%B2%E5%BA%95%E7%89%A9%E7%A0%94%E7%A9%B6/%E8%AF%BE%E9%A2%98%E5%AE%9E%E9%AA%8C%E8%AE%A1%E5%88%92%E3%80%81%E8%AE%B0%E5%BD%95%E5%8F%8A%E6%80%BB%E7%BB%93/%E6%A0%B8%E7%A3%81%E5%9B%BE%E8%B0%B1/20150212/534-150202%EF%BC%88%E6%A0%B8-%E8%84%B1%EF%BC%89/2/pdata/1/peak.txt, 0)
$$ DU=d:, USER=pub, NAME=534-150202, EXPNO=2, PROCNO=1
$$ F1=168.999ppm, F2=58.130ppm, MI=0.64cm, MAXI=5.82cm, PC=1.400
$$      #     ADDRESS            FREQUENCY         INTENSITY
$$                            [Hz]        [PPM]
$$      1      8749.7    12076.528     160.0223         2.62
$$ 
$$      2      8839.4    12022.845     159.3110         2.99
$$ 
$$      3      9476.0    11641.908     154.2633         2.57
$$ 
$$      4      9603.5    11565.605     153.2522         2.89
$$ 
$$      5     12988.3     9540.203     126.4142         2.91
$$ 
$$      6     14577.4     8589.284     113.8139         2.80
$$ 
$$      7     14639.2     8552.320     113.3241         2.88
$$ 
$$      8     14864.2     8417.685     111.5401         2.18
$$ 
$$      9     15681.5     7928.634     105.0599         3.03
$$ 
$$     10     15909.0     7792.522     103.2563         2.93
$$ 
$$     11     18233.5     6401.548      84.8249         3.17
$$ 
$$     12     19539.0     5620.375      74.4738         3.17
$$ 
$$     13     20051.4     5313.754      70.4109         3.46
$$ 
$$     14     21046.3     4718.450      62.5227         2.57
$$ 
$$     15     23853.0     3038.925      40.2678         2.10
$$ 
$$     16     23888.1     3017.912      39.9894         6.42
$$ 
$$     17     23923.3     2996.876      39.7107        12.81
$$ 
$$     18     23958.4     2975.859      39.4322        15.00
$$ 
$$     19     23993.6     2954.837      39.1536        12.82
$$ 
$$     20     24028.7     2933.813      38.8750         6.38
$$ 
$$     21     24063.9     2912.753      38.5960         2.10
$$ 
$$     22     26652.5     1363.786      18.0711         4.48
$$ 
$$ 
##$PARAMETERFILE=	(procs, ASCII, E:/%E5%9C%A8%E6%89%80%E7%A0%94%E7%A9%B6/%E6%98%BE%E8%89%B2%E5%BA%95%E7%89%A9%E7%A0%94%E7%A9%B6/%E8%AF%BE%E9%A2%98%E5%AE%9E%E9%AA%8C%E8%AE%A1%E5%88%92%E3%80%81%E8%AE%B0%E5%BD%95%E5%8F%8A%E6%80%BB%E7%BB%93/%E6%A0%B8%E7%A3%81%E5%9B%BE%E8%B0%B1/20150212/534-150202%EF%BC%88%E6%A0%B8-%E8%84%B1%EF%BC%89/2/pdata/1/procs, 0)
$$ ##TITLE= Parameter file, TOPSPIN		Version 1.3
$$ ##JCAMPDX= 5.0
$$ ##DATATYPE= Parameter Values
$$ ##ORIGIN= Bruker BioSpin GmbH
$$ ##OWNER= nmr
$$ $$ 2015-02-06 09:48:14.359 +0800  nmr@NMR
$$ $$ d:/data/pub/nmr/534-150202/2/pdata/1//procs
$$ ##$ABSF1= 229.4024
$$ ##$ABSF2= -30.41498
$$ ##$ABSG= 5
$$ ##$ABSL= 3
$$ ##$ALPHA= 0
$$ ##$AQORDER= 0
$$ ##$ASSFAC= 0
$$ ##$ASSFACI= 0
$$ ##$ASSFACX= 0
$$ ##$ASSWID= 0
$$ ##$AUNMP= <proc_1dnp>
$$ ##$AXLEFT= 0
$$ ##$AXRIGHT= 0
$$ ##$AXTYPE= 0
$$ ##$AXUNIT= <>
$$ ##$AZFE= 0.1
$$ ##$AZFW= 0.5
$$ ##$BCFW= 0
$$ ##$BC_mod= 2
$$ ##$BYTORDP= 0
$$ ##$COROFFS= 0
$$ ##$CY= 15
$$ ##$DATMOD= 1
$$ ##$DC= 0
$$ ##$DFILT= <>
$$ ##$DTYPP= 0
$$ ##$F1P= 229.402404785156
$$ ##$F2P= -30.4149820211379
$$ ##$FCOR= 0.5
$$ ##$FTSIZE= 32768
$$ ##$FT_mod= 6
$$ ##$GAMMA= 0
$$ ##$GB= 0
$$ ##$INTBC= 1
$$ ##$INTSCL= 1
$$ ##$ISEN= 30
$$ ##$LB= 1
$$ ##$LEV0= 0
$$ ##$LPBIN= 0
$$ ##$MAXI= 14.5
$$ ##$MC2= 0
$$ ##$MEAN= 0
$$ ##$ME_mod= 0
$$ ##$MI= 0
$$ ##$NCOEF= 0
$$ ##$NC_proc= -1
$$ ##$NLEV= 6
$$ ##$NOISF1= 0
$$ ##$NOISF2= 0
$$ ##$NSP= 0
$$ ##$NTH_PI= 0
$$ ##$NZP= 0
$$ ##$OFFSET= 229.4024
$$ ##$PC= 1.4
$$ ##$PHC0= -67.87104
$$ ##$PHC1= 55.20506
$$ ##$PH_mod= 1
$$ ##$PKNL= yes
$$ ##$PPARMOD= 0
$$ ##$PPDIAG= 0
$$ ##$PPIPTYP= 0
$$ ##$PPMPNUM= 100
$$ ##$PPRESOL= 1
$$ ##$PSCAL= 0
$$ ##$PSIGN= 0
$$ ##$REVERSE= no
$$ ##$SF= 75.4677867338934
$$ ##$SI= 32768
$$ ##$SIGF1= 0
$$ ##$SIGF2= 0
$$ ##$SINO= 80
$$ ##$SIOLD= 32768
$$ ##$SREGLST= <13C.DMSO>
$$ ##$SSB= 0
$$ ##$STSI= 32768
$$ ##$STSR= 0
$$ ##$SW_p= 19607.8431372549
$$ ##$SYMM= 0
$$ ##$S_DEV= 0
$$ ##$TDeff= 65536
$$ ##$TDoff= 0
$$ ##$TI= <>
$$ ##$TILT= no
$$ ##$TM1= 0
$$ ##$TM2= 0
$$ ##$TOPLEV= 0
$$ ##$USERP1= <user>
$$ ##$USERP2= <user>
$$ ##$USERP3= <user>
$$ ##$USERP4= <user>
$$ ##$USERP5= <user>
$$ ##$WDW= 1
$$ ##$XDIM= 64
$$ ##$YMAX_p= 370467031
$$ ##$YMIN_p= -2312277
$$ ##END=
$$ 
##$PARAMETERFILE=	(pulseprogram, ASCII, E:/%E5%9C%A8%E6%89%80%E7%A0%94%E7%A9%B6/%E6%98%BE%E8%89%B2%E5%BA%95%E7%89%A9%E7%A0%94%E7%A9%B6/%E8%AF%BE%E9%A2%98%E5%AE%9E%E9%AA%8C%E8%AE%A1%E5%88%92%E3%80%81%E8%AE%B0%E5%BD%95%E5%8F%8A%E6%80%BB%E7%BB%93/%E6%A0%B8%E7%A3%81%E5%9B%BE%E8%B0%B1/20150212/534-150202%EF%BC%88%E6%A0%B8-%E8%84%B1%EF%BC%89/2/pulseprogram, 0)
$$ # 1 "C:/Bruker/TP13/exp/stan/nmr/lists/pp/zgdc30"
$$ ;zgdc30
$$ ;avance-version (07/04/03)
$$ ;1D sequence with decoupling
$$ ;using 30 degree flip angle
$$ ;
$$ ;$CLASS=HighRes
$$ ;$DIM=1D
$$ ;$TYPE=
$$ ;$SUBTYPE=
$$ ;$COMMENT=
$$ 
$$ 
$$ # 1 "C:/Bruker/TP13/exp/stan/nmr/lists/pp/Avance.incl" 1
$$ ;Avance.incl
$$ ;
$$ ;avance-version (07/01/22)
$$ ;
$$ ;$CLASS=HighRes Incl
$$ ;$COMMENT=
$$ 
$$ 
$$ 
$$ 
$$ 
$$ 
$$ 
$$ 
$$ 
$$ 
$$ 
$$ 
$$ 
$$ 
$$ 
$$ 
$$ 
$$ 
$$ 
$$ 
$$ 
$$ 
$$ 
$$ 
$$ 
$$ 
$$ 
$$ 
$$ 
$$ 
$$ 
$$ 
$$ 
$$ 
$$ 
$$ 
$$ 
$$ 
$$ 
$$ 
$$ 
$$ 
$$ 
$$ 
$$ 
$$ 
$$ 
$$ 
$$ 
$$ 
$$ 
$$ 
$$ 
$$ 
$$ 
$$ 
$$ 
$$ 
$$ 
$$ 
$$ 
$$ 
$$ 
$$ 
$$ 
$$ 
$$ 
$$ 
$$ 
$$ 
$$ 
$$ 
$$ 
$$ 
$$ 
$$ 
$$ 
$$ 
$$ 
$$ 
$$ 
$$ 
$$ 
$$ 
$$ 
$$ 
$$ 
$$ 
$$ 
$$ 
$$ 
$$ 
$$ 
$$ 
$$ 
$$ 
$$ 
$$ 
$$ 
$$ 
$$ 
$$ 
$$ 
$$ 
$$ 
$$ 
$$ 
$$ 
$$ 
$$ 
$$ 
$$ 
$$ 
$$ 
$$ 
$$ 
$$ 
$$ 
$$ 
$$ 
$$ 
$$ 
$$ 
$$ 
$$ 
$$ 
$$ 
$$ 
$$ 
$$ ;$Id: Avance1.incl,v 1.10.6.2 2007/01/22 13:54:46 ber Exp $
$$ # 13 "C:/Bruker/TP13/exp/stan/nmr/lists/pp/zgdc30" 2
$$ 
$$ 
$$ 
$$ "d11=30m"
$$ 
$$ 
$$ "acqt0=-p1*0.66/3.1416"
$$ 
$$ 
$$ # 1 "mc_line 22 file C:/Bruker/TP13/exp/stan/nmr/lists/pp/zgdc30 expanding definition part of mc command before ze"
$$ define delay MCWRK
$$ define delay MCREST
$$ "MCWRK = 0.500000*30m"
$$ "MCREST = 30m - 30m"
$$ # 22 "C:/Bruker/TP13/exp/stan/nmr/lists/pp/zgdc30"
$$ 1 ze
$$ # 1 "mc_line 22 file C:/Bruker/TP13/exp/stan/nmr/lists/pp/zgdc30 expanding definition of mc command after ze"
$$ # 23 "C:/Bruker/TP13/exp/stan/nmr/lists/pp/zgdc30"
$$   d11 pl12:f2 
$$ # 1 "mc_line 24 file C:/Bruker/TP13/exp/stan/nmr/lists/pp/zgdc30 expanding start label for mc command"
$$ 2 MCWRK  * 2 do:f2
$$ LBLF0, MCREST
$$ # 25 "C:/Bruker/TP13/exp/stan/nmr/lists/pp/zgdc30"
$$   d11 cpd2:f2
$$   d1
$$   p1*0.33 ph1
$$   go=2 ph31
$$ # 1 "mc_line 29 file C:/Bruker/TP13/exp/stan/nmr/lists/pp/zgdc30 expanding mc command in line"
$$   MCWRK do:f2 wr #0
$$   MCWRK zd 
$$   lo to LBLF0 times td0
$$ 
$$ # 30 "C:/Bruker/TP13/exp/stan/nmr/lists/pp/zgdc30"
$$ exit
$$ 
$$ 
$$ ph1=0 2 2 0 1 3 3 1
$$ ph31=0 2 2 0 1 3 3 1
$$ 
$$ 
$$ ;pl1 : f1 channel - power level for pulse (default)
$$ ;pl12: f2 channel - power level for CPD/BB decoupling
$$ ;p1 : f1 channel -  90 degree high power pulse
$$ ;d1 : relaxation delay; 1-5 * T1
$$ ;d11: delay for disk I/O                             [30 msec]
$$ ;NS: 1 * n, total number of scans: NS * TD0
$$ ;cpd2: decoupling according to sequence defined by cpdprg2
$$ ;pcpd2: f2 channel - 90 degree pulse for decoupling sequence
$$ 
$$ 
$$ 
$$ ;$Id: zgdc30,v 1.8.6.2 2007/04/11 13:16:56 ber Exp $
$$ 
##$PARAMETERFILE=	(scon, ASCII, E:/%E5%9C%A8%E6%89%80%E7%A0%94%E7%A9%B6/%E6%98%BE%E8%89%B2%E5%BA%95%E7%89%A9%E7%A0%94%E7%A9%B6/%E8%AF%BE%E9%A2%98%E5%AE%9E%E9%AA%8C%E8%AE%A1%E5%88%92%E3%80%81%E8%AE%B0%E5%BD%95%E5%8F%8A%E6%80%BB%E7%BB%93/%E6%A0%B8%E7%A3%81%E5%9B%BE%E8%B0%B1/20150212/534-150202%EF%BC%88%E6%A0%B8-%E8%84%B1%EF%BC%89/2/scon, 0)
$$ ##TITLE= Parameter file, TOPSPIN		Version 1.3
$$ ##JCAMPDX= 5.0
$$ ##DATATYPE= Parameter Values
$$ ##ORIGIN= Bruker BioSpin GmbH
$$ ##OWNER= nmr
$$ $$ 2015-02-06 00:33:27.953 +0800  nmr@NMR
$$ $$ D:\/data/pub/nmr/534-150202/2/scon
$$ ##$BLKPA= (0..15)
$$ 3 3 3 3 3 3 3 3 3 3 3 3 3 3 3 3 
$$ ##$BLKTR= (0..15)
$$ 3 3 3 3 3 3 3 3 3 3 3 3 3 3 3 3 
$$ ##$DE1= 2
$$ ##$DE2= 2
$$ ##$DEADC= 4
$$ ##$DEPA= 2
$$ ##$DERX= 3
$$ ##$PHASP4= (0..15)
$$ 0.5 0.5 0.5 0.5 0.5 0.5 0.5 0.5 0.5 0.5 0.5 0.5 0.5 0.5 0.5 0.5 
$$ ##$PHASPR= (0..15)
$$ 3 3 3 3 3 3 3 3 3 3 3 3 3 3 3 3 
$$ ##$SHAPPR= (0..15)
$$ 1.6 1.6 1.6 1.6 1.6 1.6 1.6 1.6 1.6 1.6 1.6 1.6 1.6 1.6 1.6 1.6 
$$ ##END=
$$ 
##$PARAMETERFILE=	(uxnmr.par, ASCII, E:/%E5%9C%A8%E6%89%80%E7%A0%94%E7%A9%B6/%E6%98%BE%E8%89%B2%E5%BA%95%E7%89%A9%E7%A0%94%E7%A9%B6/%E8%AF%BE%E9%A2%98%E5%AE%9E%E9%AA%8C%E8%AE%A1%E5%88%92%E3%80%81%E8%AE%B0%E5%BD%95%E5%8F%8A%E6%80%BB%E7%BB%93/%E6%A0%B8%E7%A3%81%E5%9B%BE%E8%B0%B1/20150212/534-150202%EF%BC%88%E6%A0%B8-%E8%84%B1%EF%BC%89/2/uxnmr.par, 0)
$$ ##TITLE= Parameter file, TOPSPIN		Version 1.3
$$ ##JCAMPDX= 5.0
$$ ##DATATYPE= Parameter Values
$$ ##ORIGIN= Bruker BioSpin GmbH
$$ ##OWNER= Administrator
$$ $$ 2014-09-30 11:26:32.828 +0800  nmr@NMR
$$ $$ C:/Bruker/TP13/conf/instr/DPX300/uxnmr.par
$$ ##$ACB= 0
$$ ##$ACBTAT= (0..15)
$$ 0 88 72 50 0 0 0 0 0 0 0 0 0 0 0 0
$$ ##$ACBTBA= (0..15)
$$ 0 30 40 0 0 0 0 0 0 0 0 0 0 0 0 0
$$ ##$ACBTCTL= (0..15)
$$ 0 0 0 0 0 0 0 0 0 0 0 0 0 0 0 0
$$ ##$ACBTDI= (0..15)
$$ 0 70 70 72 0 0 0 0 0 0 0 0 0 0 0 0
$$ ##$ACBTDM= (0..15)
$$ 0 0 0 0 0 0 0 0 0 0 0 0 0 0 0 0
$$ ##$ACBTFHI= (0..15)
$$ 0 0 0 0 0 0 0 0 0 0 0 0 0 0 0 0
$$ ##$ACBTFL= (0..15)
$$ 0 249 250 8 0 0 0 0 0 0 0 0 0 0 0 0
$$ ##$ACBTFLO= (0..15)
$$ 0 0 0 0 0 0 0 0 0 0 0 0 0 0 0 0
$$ ##$ACBTOUT= (0..15)
$$ 0 0 0 0 0 0 0 0 0 0 0 0 0 0 0 0
$$ ##$ACBTPO= (0..15)
$$ 0 100000 50000 20000 0 0 0 0 0 0 0 0 0 0 0 0
$$ ##$ACBTPW= (0..15)
$$ 0 0 0 0 0 0 0 0 0 0 0 0 0 0 0 0
$$ ##$ACBTSB= (0..15)
$$ 0 1 1 1 0 0 0 0 0 0 0 0 0 0 0 0
$$ ##$ACBTY= <no>
$$ ##$AQSBDHW= (0..31)
$$ 255 255 255 255 255 255 255 255 255 255 255 255 255 255 255 255 255 255 
$$ 255 255 255 255 255 255 255 255 255 255 255 255 255 255
$$ ##$AQSBDID= (0..31)
$$ 255 255 255 255 255 255 255 255 255 255 255 255 255 255 255 255 255 255 
$$ 255 255 255 255 255 255 255 255 255 255 255 255 255 255
$$ ##$AQSBDNO= (0..31)
$$ 255 255 255 255 255 255 255 255 255 255 255 255 255 255 255 255 255 255 
$$ 255 255 255 255 255 255 255 255 255 255 255 255 255 255
$$ ##$AQSBDTY= (0..31)
$$ 255 255 255 255 255 255 255 255 255 255 255 255 255 255 255 255 255 255 
$$ 255 255 255 255 255 255 255 255 255 255 255 255 255 255
$$ ##$AQSBUAD= (0..31)
$$ 255 255 255 255 255 255 255 255 255 255 255 255 255 255 255 255 255 255 
$$ 255 255 255 255 255 255 255 255 255 255 255 255 255 255
$$ ##$AQSECL= (0..31)
$$ 255 255 255 255 255 255 255 255 255 255 255 255 255 255 255 255 255 255 
$$ 255 255 255 255 255 255 255 255 255 255 255 255 255 255
$$ ##$AQSECLS= (0..31)
$$ 255 255 255 255 255 255 255 255 255 255 255 255 255 255 255 255 255 255 
$$ 255 255 255 255 255 255 255 255 255 255 255 255 255 255
$$ ##$ATT19F= (0..1)
$$ 0 0
$$ ##$ATT1H= (0..1)
$$ 0 0
$$ ##$ATT3H= (0..1)
$$ 0 0
$$ ##$ATTX= (0..1)
$$ 0 0
$$ ##$ATTY= (0..1)
$$ 0 0
$$ ##$ATTZ= (0..1)
$$ 0 0
$$ ##$BACSAIR= yes
$$ ##$BACSCAP= 60
$$ ##$BACSDEL= 10
$$ ##$BACSFCM= no
$$ ##$BACSOPT= <>
$$ ##$BACSTY= <tty08>
$$ ##$BARPTY= <no>
$$ ##$BFREQ= 300.13
$$ ##$BIRDS= no
$$ ##$BMPC= 0
$$ ##$BMPCTY= <no>
$$ ##$BPSUTY= <no>
$$ ##$BSMS= 1
$$ ##$BSMSTY= <tty02>
$$ ##$CFASMOD= (0..7)
$$ 2 2 0 0 0 0 0 0
$$ ##$CFASMUL= (0..7)
$$ 1 1 0 0 0 0 0 0
$$ ##$CNFTXDR= (0..7)
$$ 3 3 0 0 0 0 0 0
$$ ##$COMDIG2= 0
$$ ##$CPDBTY= <no>
$$ ##$CRCOTY= <no>
$$ ##$DATSTAT= no
$$ ##$DIGI140= (0..7)
$$ 0 0 0 0 0 0 0 0
$$ ##$DIGIB12= (0..7)
$$ 0 0 0 0 0 0 0 0
$$ ##$DIGIB16= (0..7)
$$ 0 0 0 0 0 0 0 0
$$ ##$DIGIFA= (0..7)
$$ 0 0 0 0 0 0 0 0
$$ ##$DIGIHA= (0..7)
$$ 0 0 0 0 0 0 0 0
$$ ##$DIGIHAF= (0..7)
$$ 0 0 0 0 0 0 0 0
$$ ##$DIGIHRD= (0..7)
$$ 0 0 0 0 0 0 0 0
$$ ##$DIGIIA= (0..7)
$$ 0 0 0 0 0 0 0 0
$$ ##$DIGIO16= (0..7)
$$ 0 0 0 0 0 0 0 0
$$ ##$DIGISA= (0..7)
$$ 0 0 0 0 0 0 0 0
$$ ##$DIGISAF= (0..7)
$$ 1 0 0 0 0 0 0 0
$$ ##$DIGISL= (0..7)
$$ 0 0 0 0 0 0 0 0
$$ ##$DIGITYI= (0..7)
$$ 0 0 0 0 0 0 0 0
$$ ##$DIGITYP= (0..7)
$$ 0 0 0 0 0 0 0 0
$$ ##$DIGITZ= 0
$$ ##$DRU= no
$$ ##$FCUMEM= (0..7)
$$ 258048 258048 0 0 0 0 0 0
$$ ##$FCUPAL= (0..7)
$$ 3 3 0 0 0 0 0 0
$$ ##$FQMIX= 0
$$ ##$FUNCMOD= <>
$$ ##$GCUTYPE= 1
$$ ##$GTUTY= <no>
$$ ##$HFAC= 3
$$ ##$HPCU= 0
$$ ##$HPCUTY= <no>
$$ ##$HPTXLP= (0..3)
$$ -1 -1 -1 -1
$$ ##$HPTXPI= (0..3)
$$ 0 0 0 0
$$ ##$HPTXPO= (0..3)
$$ 0 0 0 0
$$ ##$HPTXTY= (0..3)
$$ 0 0 0 0
$$ ##$IF451= 0
$$ ##$IFREQ= 1
$$ ##$INTFPR= 0
$$ ##$IPSO= no
$$ ##$LOCKTY= <tty03>
$$ ##$LOCSWID= 0
$$ ##$M2FAC= 0
$$ ##$MASTY= <no>
$$ ##$MEMPRM= 0
$$ ##$MHFAC= 0
$$ ##$MXFAC= 0
$$ ##$NAMPD1= <2H>
$$ ##$NAMPD10= <>
$$ ##$NAMPD11= <>
$$ ##$NAMPD12= <>
$$ ##$NAMPD13= <>
$$ ##$NAMPD14= <>
$$ ##$NAMPD15= <>
$$ ##$NAMPD16= <>
$$ ##$NAMPD2= <1H>
$$ ##$NAMPD3= <X-BB19F_2HS>
$$ ##$NAMPD4= <>
$$ ##$NAMPD5= <>
$$ ##$NAMPD6= <>
$$ ##$NAMPD7= <>
$$ ##$NAMPD8= <>
$$ ##$NAMPD9= <>
$$ ##$NFCU= 2
$$ ##$NMRCH= 2
$$ ##$NMRMEM= 16384
$$ ##$NRCU= 1
$$ ##$NROUT= 1
$$ ##$PAMPF1= (0..15)
$$ 75 99 0 27 2 0 0 203 134 46 255 117 1 0 0 0
$$ ##$PAMPF2= (0..15)
$$ 0 0 0 0 0 0 0 0 0 0 0 0 0 0 0 0
$$ ##$PAMPF3= (0..15)
$$ 0 0 0 0 0 0 0 0 0 0 0 0 0 0 0 0
$$ ##$PAMPF4= (0..15)
$$ 0 0 0 0 0 0 0 0 0 0 0 0 0 0 0 0
$$ ##$PAMPF5= (0..15)
$$ 0 0 0 0 0 0 0 0 0 0 0 0 0 0 0 0
$$ ##$PAMPF6= (0..15)
$$ 0 0 0 0 0 0 0 0 0 0 0 0 0 0 0 0
$$ ##$PAMPF7= (0..15)
$$ 0 0 0 0 0 0 0 0 0 0 0 0 0 0 0 0
$$ ##$PAMPF8= (0..15)
$$ 0 0 0 0 0 0 0 0 0 0 0 0 0 0 0 0
$$ ##$PH4= 0
$$ ##$PHF4TY= <no>
$$ ##$POWCHK= no
$$ ##$PRAMD1= (0..7)
$$ 0 1048576 0 0 0 1048576 0 0
$$ ##$PRAMD10= (0..7)
$$ 0 0 0 0 0 0 0 0
$$ ##$PRAMD11= (0..7)
$$ 0 0 0 0 0 0 0 0
$$ ##$PRAMD12= (0..7)
$$ 0 0 0 0 0 0 0 0
$$ ##$PRAMD13= (0..7)
$$ 0 0 0 0 0 0 0 0
$$ ##$PRAMD14= (0..7)
$$ 0 0 0 0 0 0 0 0
$$ ##$PRAMD15= (0..7)
$$ 0 0 0 0 0 0 0 0
$$ ##$PRAMD16= (0..7)
$$ 0 0 0 0 0 0 0 0
$$ ##$PRAMD17= (0..7)
$$ 0 0 0 0 0 0 0 0
$$ ##$PRAMD18= (0..7)
$$ 0 0 0 0 0 0 0 0
$$ ##$PRAMD19= (0..7)
$$ 0 0 0 0 0 0 0 0
$$ ##$PRAMD2= (0..7)
$$ 0 0 0 0 0 0 0 0
$$ ##$PRAMD20= (0..7)
$$ 0 0 0 0 0 0 0 0
$$ ##$PRAMD21= (0..7)
$$ 0 0 0 0 0 0 0 0
$$ ##$PRAMD3= (0..7)
$$ 2 0 0 0 2 0 0 0
$$ ##$PRAMD4= (0..7)
$$ 2147483644 2146435071 2147483647 134217727 2147483644 2146435071 2147483647 
$$ 134217727
$$ ##$PRAMD5= (0..7)
$$ 0 0 0 0 0 0 0 0
$$ ##$PRAMD6= (0..7)
$$ 0 0 0 0 0 0 0 0
$$ ##$PRAMD7= (0..7)
$$ 0 0 0 0 0 0 0 0
$$ ##$PRAMD8= (0..7)
$$ 0 0 0 0 0 0 0 0
$$ ##$PRAMD9= (0..7)
$$ 0 0 0 0 0 0 0 0
$$ ##$PRAMLED= (0..1)
$$ 15 15
$$ ##$PRAMP1= <tty01>
$$ ##$PRAMP2= <no>
$$ ##$PRAMP3= <no>
$$ ##$PRAMP4= <no>
$$ ##$PRAMP5= <no>
$$ ##$PRAMP6= <no>
$$ ##$PRAMP7= <no>
$$ ##$PRAMP8= <no>
$$ ##$PRAMPTP= 0
$$ ##$PREPTY= <no>
$$ ##$PRESHLD= 0
$$ ##$PTS160= -1
$$ ##$PTSA2X= (0..7)
$$ 0 0 0 0 0 0 0 0
$$ ##$PTSF2X= (0..7)
$$ 309 309 0 0 0 0 0 0
$$ ##$PTSFMX= (0..7)
$$ 620 620 0 0 0 0 0 0
$$ ##$PULCHK= no
$$ ##$RCUCDS= (0..7)
$$ 4194304 0 0 0 0 0 0 0
$$ ##$RCUCFS= (0..7)
$$ 4096 0 0 0 0 0 0 0
$$ ##$RCUCSS= (0..7)
$$ 262144 0 0 0 0 0 0 0
$$ ##$RCUI2C1= (0..7)
$$ 78 66 0 0 0 0 0 0
$$ ##$RCUI2C2= (0..7)
$$ 0 0 0 0 0 0 0 0
$$ ##$RCUI2C3= (0..7)
$$ 0 0 0 0 0 0 0 0
$$ ##$RCUI2C4= (0..7)
$$ 0 0 0 0 0 0 0 0
$$ ##$RCUI2C5= (0..7)
$$ 0 0 0 0 0 0 0 0
$$ ##$RCUI2C6= (0..7)
$$ 0 0 0 0 0 0 0 0
$$ ##$RCUI2C7= (0..7)
$$ 0 0 0 0 0 0 0 0
$$ ##$RCUI2C8= (0..7)
$$ 0 0 0 0 0 0 0 0
$$ ##$RDCU= 0
$$ ##$RGTYPE= (0..7)
$$ 5 0 0 0 0 0 0 0
$$ ##$RG_max= (0..7)
$$ 46341 0 0 0 0 0 0 0 
$$ ##$RG_min= (0..7)
$$ 1 0 0 0 0 0 0 0 
$$ ##$RG_tab1= (0..255)
$$ 1 1.1 1.3 1.4 1.6 1.8 2 2.2 2.5 2.8 3.2 3.6 4 4.5 5 5.7 6.3 7.1 8 9 10.1 
$$ 11.3 12.7 14.3 16 18 20.2 22.6 25.4 28.5 32 35.9 40.3 45.3 50.8 57 64 
$$ 71.8 80.6 90.5 101.6 114 128 143.7 161.3 181 203.2 228.1 256 287.4 322.5 
$$ 362 406.4 456.1 512 574.7 645.1 724.1 812.7 912.3 1024 1149.4 1290.2 1448.2 
$$ 1625.5 1824.6 2048 2298.8 2580.3 2896.3 3251 3649.1 4096 4597.6 5160.6 
$$ 5792.6 6502 7298.2 8192 9195.2 10321.3 11585.2 13004 14596.5 16384 18390.4 
$$ 20642.5 23170.5 26008 29193 32768 36780.8 41285.1 46341 -1 -1 -1 -1 -1 
$$ -1 -1 -1 -1 -1 -1 -1 -1 -1 -1 -1 -1 -1 -1 -1 -1 -1 -1 -1 -1 -1 -1 -1 -1 
$$ -1 -1 -1 -1 -1 -1 -1 -1 -1 -1 -1 -1 -1 -1 -1 -1 -1 -1 -1 -1 -1 -1 -1 -1 
$$ -1 -1 -1 -1 -1 -1 -1 -1 -1 -1 -1 -1 -1 -1 -1 -1 -1 -1 -1 -1 -1 -1 -1 -1 
$$ -1 -1 -1 -1 -1 -1 -1 -1 -1 -1 -1 -1 -1 -1 -1 -1 -1 -1 -1 -1 -1 -1 -1 -1 
$$ -1 -1 -1 -1 -1 -1 -1 -1 -1 -1 -1 -1 -1 -1 -1 -1 -1 -1 -1 -1 -1 -1 -1 -1 
$$ -1 -1 -1 -1 -1 -1 -1 -1 -1 -1 -1 -1 -1 -1 -1 -1 -1 -1 -1 -1 -1 -1 -1 -1 
$$ -1 -1 -1 -1 -1 -1 -1 -1 -1 -1 -1 -1 -1
$$ ##$RG_tab2= (0..255)
$$ -1 -1 -1 -1 -1 -1 -1 -1 -1 -1 -1 -1 -1 -1 -1 -1 -1 -1 -1 -1 -1 -1 -1 -1 
$$ -1 -1 -1 -1 -1 -1 -1 -1 -1 -1 -1 -1 -1 -1 -1 -1 -1 -1 -1 -1 -1 -1 -1 -1 
$$ -1 -1 -1 -1 -1 -1 -1 -1 -1 -1 -1 -1 -1 -1 -1 -1 -1 -1 -1 -1 -1 -1 -1 -1 
$$ -1 -1 -1 -1 -1 -1 -1 -1 -1 -1 -1 -1 -1 -1 -1 -1 -1 -1 -1 -1 -1 -1 -1 -1 
$$ -1 -1 -1 -1 -1 -1 -1 -1 -1 -1 -1 -1 -1 -1 -1 -1 -1 -1 -1 -1 -1 -1 -1 -1 
$$ -1 -1 -1 -1 -1 -1 -1 -1 -1 -1 -1 -1 -1 -1 -1 -1 -1 -1 -1 -1 -1 -1 -1 -1 
$$ -1 -1 -1 -1 -1 -1 -1 -1 -1 -1 -1 -1 -1 -1 -1 -1 -1 -1 -1 -1 -1 -1 -1 -1 
$$ -1 -1 -1 -1 -1 -1 -1 -1 -1 -1 -1 -1 -1 -1 -1 -1 -1 -1 -1 -1 -1 -1 -1 -1 
$$ -1 -1 -1 -1 -1 -1 -1 -1 -1 -1 -1 -1 -1 -1 -1 -1 -1 -1 -1 -1 -1 -1 -1 -1 
$$ -1 -1 -1 -1 -1 -1 -1 -1 -1 -1 -1 -1 -1 -1 -1 -1 -1 -1 -1 -1 -1 -1 -1 -1 
$$ -1 -1 -1 -1 -1 -1 -1 -1 -1 -1 -1 -1 -1 -1 -1 -1
$$ ##$RG_tab3= (0..255)
$$ -1 -1 -1 -1 -1 -1 -1 -1 -1 -1 -1 -1 -1 -1 -1 -1 -1 -1 -1 -1 -1 -1 -1 -1 
$$ -1 -1 -1 -1 -1 -1 -1 -1 -1 -1 -1 -1 -1 -1 -1 -1 -1 -1 -1 -1 -1 -1 -1 -1 
$$ -1 -1 -1 -1 -1 -1 -1 -1 -1 -1 -1 -1 -1 -1 -1 -1 -1 -1 -1 -1 -1 -1 -1 -1 
$$ -1 -1 -1 -1 -1 -1 -1 -1 -1 -1 -1 -1 -1 -1 -1 -1 -1 -1 -1 -1 -1 -1 -1 -1 
$$ -1 -1 -1 -1 -1 -1 -1 -1 -1 -1 -1 -1 -1 -1 -1 -1 -1 -1 -1 -1 -1 -1 -1 -1 
$$ -1 -1 -1 -1 -1 -1 -1 -1 -1 -1 -1 -1 -1 -1 -1 -1 -1 -1 -1 -1 -1 -1 -1 -1 
$$ -1 -1 -1 -1 -1 -1 -1 -1 -1 -1 -1 -1 -1 -1 -1 -1 -1 -1 -1 -1 -1 -1 -1 -1 
$$ -1 -1 -1 -1 -1 -1 -1 -1 -1 -1 -1 -1 -1 -1 -1 -1 -1 -1 -1 -1 -1 -1 -1 -1 
$$ -1 -1 -1 -1 -1 -1 -1 -1 -1 -1 -1 -1 -1 -1 -1 -1 -1 -1 -1 -1 -1 -1 -1 -1 
$$ -1 -1 -1 -1 -1 -1 -1 -1 -1 -1 -1 -1 -1 -1 -1 -1 -1 -1 -1 -1 -1 -1 -1 -1 
$$ -1 -1 -1 -1 -1 -1 -1 -1 -1 -1 -1 -1 -1 -1 -1 -1
$$ ##$RG_tab4= (0..255)
$$ -1 -1 -1 -1 -1 -1 -1 -1 -1 -1 -1 -1 -1 -1 -1 -1 -1 -1 -1 -1 -1 -1 -1 -1 
$$ -1 -1 -1 -1 -1 -1 -1 -1 -1 -1 -1 -1 -1 -1 -1 -1 -1 -1 -1 -1 -1 -1 -1 -1 
$$ -1 -1 -1 -1 -1 -1 -1 -1 -1 -1 -1 -1 -1 -1 -1 -1 -1 -1 -1 -1 -1 -1 -1 -1 
$$ -1 -1 -1 -1 -1 -1 -1 -1 -1 -1 -1 -1 -1 -1 -1 -1 -1 -1 -1 -1 -1 -1 -1 -1 
$$ -1 -1 -1 -1 -1 -1 -1 -1 -1 -1 -1 -1 -1 -1 -1 -1 -1 -1 -1 -1 -1 -1 -1 -1 
$$ -1 -1 -1 -1 -1 -1 -1 -1 -1 -1 -1 -1 -1 -1 -1 -1 -1 -1 -1 -1 -1 -1 -1 -1 
$$ -1 -1 -1 -1 -1 -1 -1 -1 -1 -1 -1 -1 -1 -1 -1 -1 -1 -1 -1 -1 -1 -1 -1 -1 
$$ -1 -1 -1 -1 -1 -1 -1 -1 -1 -1 -1 -1 -1 -1 -1 -1 -1 -1 -1 -1 -1 -1 -1 -1 
$$ -1 -1 -1 -1 -1 -1 -1 -1 -1 -1 -1 -1 -1 -1 -1 -1 -1 -1 -1 -1 -1 -1 -1 -1 
$$ -1 -1 -1 -1 -1 -1 -1 -1 -1 -1 -1 -1 -1 -1 -1 -1 -1 -1 -1 -1 -1 -1 -1 -1 
$$ -1 -1 -1 -1 -1 -1 -1 -1 -1 -1 -1 -1 -1 -1 -1 -1
$$ ##$RG_tab5= (0..255)
$$ -1 -1 -1 -1 -1 -1 -1 -1 -1 -1 -1 -1 -1 -1 -1 -1 -1 -1 -1 -1 -1 -1 -1 -1 
$$ -1 -1 -1 -1 -1 -1 -1 -1 -1 -1 -1 -1 -1 -1 -1 -1 -1 -1 -1 -1 -1 -1 -1 -1 
$$ -1 -1 -1 -1 -1 -1 -1 -1 -1 -1 -1 -1 -1 -1 -1 -1 -1 -1 -1 -1 -1 -1 -1 -1 
$$ -1 -1 -1 -1 -1 -1 -1 -1 -1 -1 -1 -1 -1 -1 -1 -1 -1 -1 -1 -1 -1 -1 -1 -1 
$$ -1 -1 -1 -1 -1 -1 -1 -1 -1 -1 -1 -1 -1 -1 -1 -1 -1 -1 -1 -1 -1 -1 -1 -1 
$$ -1 -1 -1 -1 -1 -1 -1 -1 -1 -1 -1 -1 -1 -1 -1 -1 -1 -1 -1 -1 -1 -1 -1 -1 
$$ -1 -1 -1 -1 -1 -1 -1 -1 -1 -1 -1 -1 -1 -1 -1 -1 -1 -1 -1 -1 -1 -1 -1 -1 
$$ -1 -1 -1 -1 -1 -1 -1 -1 -1 -1 -1 -1 -1 -1 -1 -1 -1 -1 -1 -1 -1 -1 -1 -1 
$$ -1 -1 -1 -1 -1 -1 -1 -1 -1 -1 -1 -1 -1 -1 -1 -1 -1 -1 -1 -1 -1 -1 -1 -1 
$$ -1 -1 -1 -1 -1 -1 -1 -1 -1 -1 -1 -1 -1 -1 -1 -1 -1 -1 -1 -1 -1 -1 -1 -1 
$$ -1 -1 -1 -1 -1 -1 -1 -1 -1 -1 -1 -1 -1 -1 -1 -1
$$ ##$RG_tab6= (0..255)
$$ -1 -1 -1 -1 -1 -1 -1 -1 -1 -1 -1 -1 -1 -1 -1 -1 -1 -1 -1 -1 -1 -1 -1 -1 
$$ -1 -1 -1 -1 -1 -1 -1 -1 -1 -1 -1 -1 -1 -1 -1 -1 -1 -1 -1 -1 -1 -1 -1 -1 
$$ -1 -1 -1 -1 -1 -1 -1 -1 -1 -1 -1 -1 -1 -1 -1 -1 -1 -1 -1 -1 -1 -1 -1 -1 
$$ -1 -1 -1 -1 -1 -1 -1 -1 -1 -1 -1 -1 -1 -1 -1 -1 -1 -1 -1 -1 -1 -1 -1 -1 
$$ -1 -1 -1 -1 -1 -1 -1 -1 -1 -1 -1 -1 -1 -1 -1 -1 -1 -1 -1 -1 -1 -1 -1 -1 
$$ -1 -1 -1 -1 -1 -1 -1 -1 -1 -1 -1 -1 -1 -1 -1 -1 -1 -1 -1 -1 -1 -1 -1 -1 
$$ -1 -1 -1 -1 -1 -1 -1 -1 -1 -1 -1 -1 -1 -1 -1 -1 -1 -1 -1 -1 -1 -1 -1 -1 
$$ -1 -1 -1 -1 -1 -1 -1 -1 -1 -1 -1 -1 -1 -1 -1 -1 -1 -1 -1 -1 -1 -1 -1 -1 
$$ -1 -1 -1 -1 -1 -1 -1 -1 -1 -1 -1 -1 -1 -1 -1 -1 -1 -1 -1 -1 -1 -1 -1 -1 
$$ -1 -1 -1 -1 -1 -1 -1 -1 -1 -1 -1 -1 -1 -1 -1 -1 -1 -1 -1 -1 -1 -1 -1 -1 
$$ -1 -1 -1 -1 -1 -1 -1 -1 -1 -1 -1 -1 -1 -1 -1 -1
$$ ##$RG_tab7= (0..255)
$$ -1 -1 -1 -1 -1 -1 -1 -1 -1 -1 -1 -1 -1 -1 -1 -1 -1 -1 -1 -1 -1 -1 -1 -1 
$$ -1 -1 -1 -1 -1 -1 -1 -1 -1 -1 -1 -1 -1 -1 -1 -1 -1 -1 -1 -1 -1 -1 -1 -1 
$$ -1 -1 -1 -1 -1 -1 -1 -1 -1 -1 -1 -1 -1 -1 -1 -1 -1 -1 -1 -1 -1 -1 -1 -1 
$$ -1 -1 -1 -1 -1 -1 -1 -1 -1 -1 -1 -1 -1 -1 -1 -1 -1 -1 -1 -1 -1 -1 -1 -1 
$$ -1 -1 -1 -1 -1 -1 -1 -1 -1 -1 -1 -1 -1 -1 -1 -1 -1 -1 -1 -1 -1 -1 -1 -1 
$$ -1 -1 -1 -1 -1 -1 -1 -1 -1 -1 -1 -1 -1 -1 -1 -1 -1 -1 -1 -1 -1 -1 -1 -1 
$$ -1 -1 -1 -1 -1 -1 -1 -1 -1 -1 -1 -1 -1 -1 -1 -1 -1 -1 -1 -1 -1 -1 -1 -1 
$$ -1 -1 -1 -1 -1 -1 -1 -1 -1 -1 -1 -1 -1 -1 -1 -1 -1 -1 -1 -1 -1 -1 -1 -1 
$$ -1 -1 -1 -1 -1 -1 -1 -1 -1 -1 -1 -1 -1 -1 -1 -1 -1 -1 -1 -1 -1 -1 -1 -1 
$$ -1 -1 -1 -1 -1 -1 -1 -1 -1 -1 -1 -1 -1 -1 -1 -1 -1 -1 -1 -1 -1 -1 -1 -1 
$$ -1 -1 -1 -1 -1 -1 -1 -1 -1 -1 -1 -1 -1 -1 -1 -1
$$ ##$RG_tab8= (0..255)
$$ -1 -1 -1 -1 -1 -1 -1 -1 -1 -1 -1 -1 -1 -1 -1 -1 -1 -1 -1 -1 -1 -1 -1 -1 
$$ -1 -1 -1 -1 -1 -1 -1 -1 -1 -1 -1 -1 -1 -1 -1 -1 -1 -1 -1 -1 -1 -1 -1 -1 
$$ -1 -1 -1 -1 -1 -1 -1 -1 -1 -1 -1 -1 -1 -1 -1 -1 -1 -1 -1 -1 -1 -1 -1 -1 
$$ -1 -1 -1 -1 -1 -1 -1 -1 -1 -1 -1 -1 -1 -1 -1 -1 -1 -1 -1 -1 -1 -1 -1 -1 
$$ -1 -1 -1 -1 -1 -1 -1 -1 -1 -1 -1 -1 -1 -1 -1 -1 -1 -1 -1 -1 -1 -1 -1 -1 
$$ -1 -1 -1 -1 -1 -1 -1 -1 -1 -1 -1 -1 -1 -1 -1 -1 -1 -1 -1 -1 -1 -1 -1 -1 
$$ -1 -1 -1 -1 -1 -1 -1 -1 -1 -1 -1 -1 -1 -1 -1 -1 -1 -1 -1 -1 -1 -1 -1 -1 
$$ -1 -1 -1 -1 -1 -1 -1 -1 -1 -1 -1 -1 -1 -1 -1 -1 -1 -1 -1 -1 -1 -1 -1 -1 
$$ -1 -1 -1 -1 -1 -1 -1 -1 -1 -1 -1 -1 -1 -1 -1 -1 -1 -1 -1 -1 -1 -1 -1 -1 
$$ -1 -1 -1 -1 -1 -1 -1 -1 -1 -1 -1 -1 -1 -1 -1 -1 -1 -1 -1 -1 -1 -1 -1 -1 
$$ -1 -1 -1 -1 -1 -1 -1 -1 -1 -1 -1 -1 -1 -1 -1 -1
$$ ##$ROUTER= 2
$$ ##$RX22TY= <tty10>
$$ ##$SCMTY= <no>
$$ ##$SPECTR= 5
$$ ##$SY2FLAG= 0
$$ ##$TFXNUM= 0
$$ ##$TRIPLO2= 0
$$ ##$VTUTY= <tty05>
$$ ##$WBREFAM= (0..15)
$$ 100 100 100 100 100 100 100 100 100 100 100 100 100 100 100 100
$$ ##$WBREFPH= (0..15)
$$ 0 0 0 0 0 0 0 0 0 0 0 0 0 0 0 0
$$ ##$XFAC= 2
$$ ##END=
$$ 
##$DECIM=	6
##$DSPFVS=	10
##NTUPLES=	NMRSPECTRUM
##VARNAME=	FREQUENCY,	SPECTRUM/REAL,	SPECTRUM/IMAG,	PAGE NUMBER
##SYMBOL=	X,	R,	I,	N
##VARTYPE=	INDEPENDENT,	DEPENDENT,	DEPENDENT,	PAGE
##VARFORM=	AFFN,	ASDF,	ASDF,	AFFN
##VARDIM=	65536,	65536,	65536,	2
##UNITS=	HZ,	ARBITRARY UNITS,	ARBITRARY UNITS,
##FIRST=	17312.491943359375,	13.388334274291992188,	-20.921630859375,	1
##LAST=	-2295.052614688873291,	-17.25698089599609375,	-19.630086898803710938,	2
##MIN=	-2295.052614688873291,	-55.48529052734375,	-3139.82080078125,	1
##MAX=	17312.491943359375,	5639.44482421875,	2883.630859375,	1
##FACTOR=	-0.29919195175170898438,	0.070493060302734375511,	0.0392477600097656254,	1
##PAGE=	N=1
##DATATABLE=	(X++(R..R)), XYDATA
-57864A89j9M4Q0O1k7m3o%pJ1Pk4k0pK4Kk1k9k6pK0K5O7Q4L1Nk6n7k2Jj4j6om7p1k4K8K5j1
-57825A74nL3K1j4J7M6J1l4n3m2k8RLj3NL1L7Pm8rJ4mL3M3M6K5k6n3l9j2KL1L3Oj5j0lj0j3
-57786A96l3j6K7Oq6n7J3PK3P2M2k4j2J6J8J5M9O1M8Lj6mj8ojj3jrmPprK8O1K6l7j6QJ2ml0
-57745C35j3nK0J8o0o0kJ8JK7K5rl1k5j2J5L8J4nj9j5k2p5p4QJ5jj1pQk4k1L9Qn5m6JL5N3
-57706H6M1M0L9k4n6l1JJ0RL1K3j2j0m8q3k3K5J3k8j0JQK1L3L7Njj5K4N7K8j6o7n6n5m5%M6
-57668bR6Q0L0j8q1p8k3KPM8O8M5k3q1m1NM3R1O8Jl3o5m4j9p4q4n4m4k0RO0P9N6K3k7m8J4
-57631c4J5p0o3jK0K0L3M0j3n0jO0O4K4kj4k0k8j7%J4P%J3L2N5K5k8l7QM7L4J0J0qo6o3k0
-57593dL4P0N4Lk9ok4j5R%j3l2K3L5l9l1K6K3k3lK0pn8r5n4j8J4J2l9rO8O3K3j1k6o8n2K8
-57555a51J06J23P1Ln5o9m0m%l9n5rLm7o5k0L3Pj1L6M8L0kk7kJ5L8J8k0j8J4L6K4L9M3l0p2
-57518d9k8M5N5J1m5j7L8K5Nm6n5PL5Pqqj2Ml3n4J9L9PL5L0l1l5J7O8L7l2n1q0q4n3k7RM2
-57480b13L7l3l2L9N6N8M2Lk2m0m1K6L5k5m8J6P2kj14n1O6P8L7l1m3LK4K4L5kl0k0J5MK7R
-57444d1lOj2l1mK0m4o9k6Mm3n7M4J13R1J7J3l1m2RO1N1PL4L9J5l3q1n6pl6q3r1n4l6K6Q9
-57407b41J14R0K1K2Rl3j8l9l0MOj6j5k6l1J5J8k0l9p9j5N1L2Q6O5j1NJk3n0o5kJ02Q2j5j9
-57371f4l8m6j1Rklj2K0K6j9m4m6m0o%k4J6K8k3l3N4R1%n9j7mj8oLk4J1O9M2n0r9r7m4k4j7
-57332e01K3P9O9L4J1J2P1O9qk2K9L6oqk0k7K2Rl7n2l1k5J7lm3N0O5L3M6M6J8K0ROk7o6m8
-57295a50l9o4o1j4J9qm3l3NL9N1L0j9n4j5N5K7l3p7o2j0J6j1om1J5P7O9Q8O2rr2p7rL9N5
-57259b80M9lj2L8N3M4P4Q8jl7l8q1q1j5K2k3J4L5OM6O4pp6p3p8k8J9J0J4J8k6k5J8K8O4Q3
-57223i7L5k4pl2p8p2n9k8m1j4P0Q8O3J0k4j7j4QRLJ7k0l4j9l3p0n7J9R5J10kq3j17o1J7N9
-57187d00O6M7kk1k0j7p6j03J8Q2J6k4pk8j3mn2JP8Q4M6M6K5l8l9k5j3lK1K3j0OJ0l0l5k8
-57151d19l6J2J7J5k6k8jk4J5RL5K7m2l5OL6M7L2J7K3K1l4n7MO0P6O5L2o3j06l9Kl4l4j5J4
-57115d28K4j3nJ9o4j07oP0R3O5M1lm3%Q1M7p5q5m5l2k5K1L5K0Ok7k3k7l2k9rkP4M6l9k2N6
-57078d43R1N2j3l3k0j3k9n7o7j3M8P6N2OK2K3kPM2J6k3%L3L7Kl6p1l3K7O4L8m9p6l4l3o4
-57042d73l8k7L0J30J27L9Lj9o5n0p3m0rK4N6l1rJ9J9l2r2l0PN8O6K1L3mp3o9QM5P0O8M6L7
-57006b28kl5p4n4k9n4o7p8l4O8J17R4O8L2kj9qJ7NLqn2q2p4m5m3o6MP9M3M0N1N2Kn0p1n8
-56969e58p6j7K2K9O3O7M4ok1K8N1jp2l3M9O2Om1m7k7k6o1o1J3K9PL8N0k1o5j2O2R2O0j8m3
-56933d34M8N3j2RJ3K8Qj5k1l4nK6J5Mm5p8p5l4j0PL1K3rL5N7J9Ql1j9K4M5Q1J7o8k1L5O5
-56896b60N4j9j02q6n8j5L5M7K5J2j1nl4q1k9N5O3K1K2K8M0L5k3k7mj0J0j9l5k2JN4K0LK9
-56861b86L4j7n3j8J9j6o0k3L4L0k7l3Lj3o6r2o8J2J01J06L3k2j0oLK4J8k1m1l3L8O8km8m4
-56826d76K8J17N5m4j5Kno5p9m9n1%J9rM4M3l0n0j7N1O2J4K9N4K6QJ9Kj8MJ3O6K3m9l5l4o5
-56789d12M3Q2N3k9n1l4l7q0r1k7Q6J07N2kp4q0J5Q2Nm1J4K5J3%J6O8M3k9l7j6K7M9J0n6p3
-56754c79l3J6N7R4L3m6p3o1j9k0JL4M0l0p2m0jJ5j2K0L5J7J6O0Q9Nj7K6J3j3Pj6k4MJ7Jk3
-56717b79l6l1jK9M8rjP5N4m7j41q7RJ6ojL8J4rl2m2j9j8j6L7N7O2P5M4k2k6n0n8o4q8k7K
-56680e50L0O4M0j6m4K7Q9P5Q0L9j0n9j01p8J7M5J0m9p4oN7Pl8l5J5j5p2k7J1j9n2k1P5J16
-56646d69R3M8l9o5o4l1K1O4N9K1M1K6l9p9n0l2K4K7Jj4n7l6L8P7N5Nk2j4K1Q1N0k5o4p7o8
-56611d93p2n1PJ7oJ1K7O0O1L7L0L2%k4mJ4l0n4PJ01J21N3k8m4m1m1l8m6n1pK2k8o2n0qmM4
-56574e38J21M9k7n5m5K1Q8R7j5q3o2n7jK3P6L9k8l4L9O3rpL1N5qo6n9k9m9m0M0N3J0k8%m0
-56538d75K9J11N9l8j11r6k3P4J06N2mj8qj8m1r6l8Jm7m5n9k4O9J10J12R4O8Ol9l8o8r0k0
-56505e05L6N3j9j12j03J1Q1O3O0N1K1kmOJ8J0N1J6j7ol6o4k3m3r9p0m5m7Q3J47J00J25M0
-56472b23p8r8m7j2onn4l6L7J7k8K9N8On8n2N7J39P0k9m1n6l1Klj8o9l3K9l7q2K0J25J78R9
-56437b30n3r1o6l0rk2k6J6L9lkL6K7qj0J2L2PJk7j42j48l7R1R2l0pK0k0J2kQL5l6n1j9J6
-56400f25J12J20K7j2N0Q1Rl0qN4K2mnl9j30j15l3l2m4J7O0J20J16J1m3OK5lm6j10m4N2j7
-56367d58o1m1m2n5kL3M7O2mn2n5m3N2J29R2om7k6j1J0m9p3K5Q7L2po1n8j9M6L8m1n2l4k0
-56332f64OM7L3K2P1Q5L6M7K5MM7K5m4n0k4k9pJ9Kn6q5o3rJ1K1K1J5o2p8k4L4L7N7M8PMk4
-56295d95MQ6R9O0P1J3q4r8n5LL4j2j3kjQm4q6o1J1O7N9J6j7kK6M7M9N0L8l2o9k1nnL4Qp0
-56257c89o5%K8L8N6J9QJ0l4j33j09J4K1M6Q0O4oNN0J08M5p4o7k3l2n7m2%N1P0R0K7mk6n3
-56222b84n0pK9J8k0k9j9LL6N9P2N4k9j28j39m5J4j0j4ok6k8K1L5j8l2nO3O6K4l0m0mK0Lk6
-56186d72j0J6Ok3KM0O9O5K8pq7j22j04m4N9J10L7m2n0l4J1M3j1o0p3mO8Q0M2Jm0n8K0K9L6
-56151d79M8O8J8j5m7q2j5pOK6L4M0O8O0nj7j1J1K8J0j0m6l2n5m2k1%k0o5oN0pk6K8K5M3O1
-56114c84K9Kn7p7m8k0l2l8o9j9Q5J04R8O0K3mK2O4R0N2m0j38q3O8N4l8l1J7l7q8k3M1K4m3
-56080d36k4L5O9P8K9l5n0n4p3p6L8R1Q5J7m6n3k5k5n6k6J0Ll0l1K2Jl4m4m4KP7O9P9N5PR
-56044c86j9k9qo2m7K2J4J3lj1J5K8N3J18J24%p5k0m0LM2j1JL9J6np8q8l7m2l6M5L7K3%l3
-56008d37k6J2L1Q2J44P6k1q0q0n5m8k8M0P8K8q1o1j1JJ5L8R1J06Lp4r4l1J3KK1jm5m9p4o2
-55973e77o1k0P5R5Kj0rl3l9j2R1R4rn2J2K2K8M1J7jl7j9ro5p4j0%%L1K7K7L9K7QL9N8J4m4
-55935c34j00p2M8J23J21L7m9j59j77n2M8Q8J04O3k6p3k3K2qq5p2KRPL6N0N0K3L9M3m7m3J7
-55902c90J9Ql0p0r7q4K4Q3J4m4LO3O2N5J3k0j7K4N0L1j6o0Oj2n6J2J6RJ0O0L5OK7kj1J5O
-55865b58k0l0j7km3j9m6n8j2j0k4M6M7L2J9J3j9p5l6o4q5j6R7J63R3lp6p6k0O4M9ok3k0m2
-55830d77m9mM5O9L3o9p9rK0KnN1K4j2K2N5M3Qj9l6J2j9n0pM3K4j2K7P0Q6K6j6o5q0l8l3k1
-55793d40j3L1O3K2J3L9j4j4J9N9O4k7j47j64n3P5J25J18O0j2o9j15j46r8k5nLpK8O9M2J3
-55761e06m2n3L1L7j8J2O7O4J9%nk9l1K8O7L6j9k9n6M1K8p5k9M6M8j0k6J3J7J7mr9j37m1R9
-55726e39J02M1J1l3n6j1N3L7J0m0m4j3j5j4k1j3M7J06O0j4Jj6j1N6j4p2m4o1o7j5J4M9N4
-55693d72K5MPL9j7n6J7N9J02J02L8J9nl3n3l4rk6l2k1k7nPl2n3o6n8l6qJ2M6M9NK6K8J3j7
-55656d62j4m1p8m8qM3M3L4M4Pj9m0k7J8M9k0q0j4Q8J22O1%J6kr5r2n2m7n7rj3m9j1P7N3J2
-55620f11L4K5L8J21J11Nn7r7j00k0K2L0J2j5j8K7K2nn8pJ7M7M2J9N1J11O4Lj0Qo7j46j10
-55587e12mP3mo8Mnk8J4K4P2Q7J0l7m6m1LM9J1OK0j8n0m6K2M3k4m6J1M6%K0L1%k7k3L7Ml6
-55549d28J8K6LN6N1o7p1rK4M0%n7o0m6n7n5K7Q7K9k9KL6Mpj7k1k4oM8L5mj4j4j3J8J4OJ3
-55511d62M0K7p6r7J1R6Q5M0km1m6KNm1L0Q1N1nn5m9qK4M3J6n0l9L9M0J9K5j5p3p0k1J6K3
-55475d37k5o6n8qK8M1K3J4J3K7R2O3Pj0L6Lp2k7J0M1R7L8m4l6j3l5j1%n9q4p1l8M4R3O2j6
-55439c78j9rk5m8j16o5K4L5L7P1M5q6r4k7l0MR0R9Q2P8J1q5r7l7J6nj2j3jJ8J8J0k2N1Q5
-55404c95L4j6j8J00J08k9j21q6J9K0J8L7J7nj0KRk8m1J0P3j3m8M1L5n1o6m6rO2L8%l4o3R
-55369d47M6J9JK1Q0P6j0p3j7Lo2q3o5N0J09N1jl9j7K6K6L1J1k9l2Kqp0n5J2K3K3NJM0M0N0
-55332b62Nn9p5nM8l0l4j4k4l6J2O1L4l0QJ3NL5J1PKK6P3J5mP0O8K7o8j13n7j6j01j33OJ13
-55296d22J05M8L0m1m1L5P9O0n2j04n7k2m1j7n2n6K2J12R5L0L2J8k5o9q9q6n8j6L7M2J4M1
-55264d48P7M1n3r1NO8Or6q3M1J06M6J5J9J8K8j9n8j1j3J7Np4j22j20n2N7J14P5J8k3m3m1
-55231e91L7N9M1RJ8L7Qj9Q2R5J6k4q3o7m3l7j3MJ6MON2J12P7K1k8l7JK4m7j13j13r9l8N2
-55196e81M0mk9l1k9m8Nl3p5kL6R3J44J18M7J9j4n0QM2k1j01o6l0K9K4qN2K8Mj8m4q1l2O8
-55161e40J39J13J6Jj7l6m0k1M5J12J32R2Nl1n9o5l6o1q8j23j07r3q8pM3L5J13J05k4l4oJ7
-55129e08L4N3K9J4k5J4J05L9j16r6j9n5q4l6N1J53J63K5l4k2l3l4nJ9J0rj1l6r2m5N1M5J4
-55096d41K5LJ7L8J9m5n9J4j4m2M4L0l4k8L0P2Q7Ko0p4p0NM7N8L6j3Mrj6k6K7Q5K0l5k0L2
-55060b91j8m0M0M8m0p7l1pnO0O8j3l4JJ4JPK9L0j0k4l4k7m8nL6l8j8Km6o1k4K3Q0O5j4n6
-55023d57%O9L6m2o1j2L9L9QL%L2K8m0n4j7J7k3p0k6M9J14Q0j1p1o9oP5N2O2J16O0n8o7r9
-54988c04p9mk1n5mO5P5Lo9l3jl0l1J9R1L8l2O8J11K4k7o7q9o7n1Mj0m3pK3L1M8L1k1l4j8
-54952d66k1mK9N0P3N8K8r1p4OJ5J9J7K9Q3N2j8q1j60r7%K6L1L9%o0qM9P3P0J1j8lok9L4P7
-54915b67N7K3k0m2m3J3J7q0o3l8m0K3N2M3L3N3O2k2p2o2m1k1m0l7O8J09Q5k1j17l7L4l5j40
-54882e66m9R8R9O9M5m1r1m2LJ6L9J7rl4k5K5L5MN5Q4L6Nj1j9k8j4l3l5L2Q4Pq2m5j6M3Q7
-54846b57N2Qj1j0j4Km1j07o7m5k7j9mL0N7M0k5m9okLL3P1N6j8k2k0L3Q8P1j1r6r1OL8m1l3
-54809d28j2KK4J1K8K1Qm3n9j5%mP5P0j2n9rk5l3j7k6J4Q0N3l8o8k7L1M1J5J9Q8M6%Kj8nL
-54771b67n9j7K5j8o6k7L7P3P5N4Mk0m2o4rjm2k8M3M5J1L7L9k1mM5J3r6j28o1O3J31R6K7m0
-54736a92j1PM0N5n6j07l3L5M0j2p3o2p8j17qJ12L2L1L7Qj3k3%MK7P3np6m4kkm6PM8L4P4K2
-54699b74p4r8m0J8N1P0N9J3k0k6rnl0l5n2m4k1L9O5O8O5K9L8N5O3j2r7p7m5rN9Rn0n2n5k4
-54663d48J2lj7o8r0j7K4P5L9M6P2j5m4k4p4q7k5L5Pn4k0M3N9lPK6J1r%L6Qj3P5R5M7jrM3
-54625b61P1j5p6m7qk9j9K3J1j3J3Lo7p7l1M5J15O1j9mL3ql0K3n7j33r0%L6O5Q2Ml6m1n9l3
-54589e68j7J6j7p5l4J01J41O0L9N4ln7o0j0N0Q2O2L9M6K2m6j30q3K6K3K9L1K8l9p7KkJ0J1
-54555c46rl7j8n2m8LLK6L3J2Q8O4k7n9m5N4M8nl1j3m0l0O7N0n5p3nP0N7L3J8M5Q1M4k1o5
-54519a83n6l3m0k5r4r0L4R4O2O6J0o3m4J4mk5l8j9pj7j5MK1L0M8M1K1k0j7M6J3j3k8m8o3
-54484d38k9K7K5kjJ8L4M5L9K6L0K2l2rL7j7l1J4o1r2J7M7M0O3lp3k4L8Q2O2L6K2m2j47j90
-54449d67q9j8N7L7K1N8J0m1M5M2q2j10o3QO8J10J12N8K1l6n6M9N5k1o3l6k8l2l1o2JN0j4
-54416d47o4n5j6O0N0M9O6Nj7Rm3m5pO1R2N4K6K9K2j5m5n0m1n2QL6kK4PJ9m2o6rj4k2l1j2
-54379d78L2P4K3mO0P8J8n0o5p0o2j7K8Q6O9M6N1m7j10p9j3M1K6n6k6M1O2N6M8N7L8Jp9q1
-54345c02k2l9o4o0j4K5M4L2L5Ol3nk2j7Kk8o6m7l5j3L7R1O2N9R6R6L3l1q8p8l0J9J2k5k1
-54310c91q2j33j06K3P4M9K4j6p0l6J6K3Lk3JN3N8O6R9N5k0n9l6J8J4J0Nm6l7k3oKK5M1N6
-54275c69M5l2n3l8r5r7o5J2O6N3P0N1L2nm6K0Q8P6M1j1p1o2m1j7k3l7m5p6m3LQJO2O7L5M7
-54239d49O0po1l2O7J35O8k4l9qN5N9o3q6n4o0l0J0J9k7l7Ml9n4j9RK6j5m9l2M4N5j8nL8O8
-54203d91M9J3J5J6K1K0M2lm6j6K0jl1k9N3O2l8n6PL0j2k3K2N1%j7jJQn8m3N8J15J0j02r6
-54167d50qN7N1Qq8l4K6j4j7l5q4m9K2L7O3O2Ok6k2j0J0M4K7PL1J5l2k5k7%Q7M5J3J6m4m4
-54131c82j9n8o3K7R2P5M8N0K0n9j6O4rj0J4n0m8l1l7L1R3J22N4j9l8o7n6m5j6Qj6j1k4rM0
-54096c45J1m2rm1q4n9LN1N6%J1Q1N0K4J5j3m0j9O%q3n5M2O3K4oM2O8n0q1oP2L8M7N9j5j00
-54059b85j17o5m2j8P5O5j7o8m7j6J2M3P0J8l0NK5L0K0pm2l9k3kK9L8K6K2n0j07q6m8k0L2
-54025f19Q8N8J4Ll5l5J3j4k4P2Q9L0Qj3O9J39P3L9qp4k1lm3m6jL3k9p8m0j0l5nJ0n9o9MM3
-53988d76L3LJ0N2j0m3J8M2j4r7o0n7o8L8R0J0j8j0J1N5R4L5k0p2n6n6q0M3R0k4n8L3J16Q2
-53954c64k4j00o2L5O5Pn9q8m0LM0N5J2j6K6R8J19M3n7q2n0K0M7L5k4n5jL1m4o6K1M6L3M5
-53920c51n2j01k2qLJ2QJ5j9l5n3rN0R7N6J8L3K1OK3Q6L6l6l9l8oK9J1N3N9J1Nro5p0j5L9
-53883b57L4j01j80q8kL7P7Q6N8L9m2r3j08m2M5M2M3O2L5k0l2J1K7P7P5L2L7L8k5l2k1l7k3
-53850b48K3%m0K6J06M5n2o7m7o7p1PO5oj07p2L3R2J12M1n2j2N0N0J7k1k2KNo2n1k6k4m2k8
-53815d43k1j3M3N2lPP4Q7L2m4n7l2pO6O3J0Km4r3r8o2pL9P0M5K7L2L0N2M9j8q1n7l2k3K5
-53779c30oo8n9J9J05J06Rl7n0n9m3j6O0L8k2q1j16m8O7J16N4K3L1K4NKj7m3K2J30R0J3l7
-53746a18n9o1k4k8k9ol8mR5J04Jm5m1p8k7%m5QN0M5Pm1m9m1m3j4m4q0o6l1L5J01J05L4l6
-53711d63jN9M7J9RK0Nk6j0m4p8o8n6qK9N6K5Pj0n2l8M2K7l1p1m2M8J12R7k7r2m4K6K5j4L4
-53675d88K2nrm4j5K4Q7O6N1O7L5J8RJM3M9l9j02j03j01o0mN7O7N3O1P3L5M9J4k6j0k0L4N7
-53640e4n3r0n5J5Jn9l3L0L8L1j0o1l9J8L9j7p3p3o1PL5J1M3M2jl0k0L2Q0R2M1l6o1k8J5m1
-53604c25l9L3K3nK6K5j8J1N8Km6o6p8m5K9L9J8mk1oK6R7J01K5p8m7NM1L1lJ3L3L9k6q8r0
-53568c10k5L3J9k5m7l4K8M4k9r0m1N5P5M8m2k7M2Rl1l2j1L2L9L6N8K4j9Poj9L9M8k1l4K8
-53533a79O5J1pj3j5K6k0o3l3km4j06j00l4N1Q0M7R2Q9Jo4p7j4K8Km3k9L4N0k3o7o1n8k6l5
-53498e37m3LJ7l6j6K4k9J2P8M2L8O0J13O9m6j22o7n2r1p5j6P5N4kNJ4Q0R9P9K4l9j1J4j7
-53464b99k9l7o1m9l0k0M1M7N3Q0M0j9m5k5PK3l0q0m6rL0O7J11J36J00L8m4p9j11r1l1L%L
-53430c56K6PRPJ1M4L7Kl2L4L2o2m3J3k4m6l5j8l4j6j7k4j1P3O2Mk7m8r0j41m7P7J02O0%p
-53394d78k3m4pJ9J0l5o1K1J33P7J5L8P2Q8O6om0m9k6j0n8k5l3l3L6M6M0O2j8j17j53q0J7
-53361e56J6j0m2m5K8P3M8J1K6O4N0qn8m1k1o2n2k0Q1J15O8K9J1J6QL8Kj0J5mpll4p7p3j01
-53325e25n7L8N0O6M3L0L2J5K0Mo6j29m8K4Nl6l8J9L9L4j8KK3LK7M8Q5P6N9M4o8j21m2Jl6
-53290c97j8lm4m0NP4L7m4k1Kk0o2l9J6n3p7OJ15J10O5M6K5j4K1M0l8o5k1j3o0j17l6J11J25
-53256c84Q0M1l4o3%K4lnJ4P7J9n8q5q0KM1J3J6Kk5K4M7l3p8j01n8K2J07J20J03O0l1k0rk5
-53221b80n3o6m0n3l0P3N8LK1K0j7m2j8kk7l7K6R6Kr3j6Q1J17J01L0k0k5l3kN2k1m5mJ0k7
-53186b61n7k3j2l6m0o5l8NN0Q1O7k1j44j52q3j6L0N0P2M1P9N6k6o1m4M1L2l8l6k7j4j1R9
-53153e02J60O1o7p4jj1pRJ3M5P2M3M2j3o0n0qN4O0L7M1M4N1mj11p6%JKjk3k4l2kJ7j7J7J2
-53115c02j8j8L1L1L1L5Qj2Oo0j06l1J9M7k1j01r4nJ9J1K8L8J6J4OQ9J13k9r4p1m5J9L4%l3
-53080d45O7J13J3qR%L2m0q9n5M7R5N5J2m9m7K1O6L8j4n9n4k0K3Nn6n4n7o1J4R7O3l6l4kk2
-53044d32n9n7M7J36R1M2j3o0k7jK2pjM5N1rj4k0l8l6q3q1m1PK2M6J08J26O6L0qk3p4p0o1
-53009c76qK6L0jm0qJ4K6k3q7q2JP3O0L2k2n6j2j7k3rk6K6O7O4k5m0K2J6kKK8L7N0QQj0l7
-52971c14k0jL1L6kJ6O0M0k7n3n9k8K2K3Qkl8n5nKJ3N4P7M0k8J0L4Pm9l5K2R7N0n3m8K1J6
-52934a38k3p8k6P7K2q0J0O8K1M1jo8J1K9kM1L6j9p9j00n0l7J2K4n4r6l1K4k1pL5j1kN3J9
-52899d00j9N3R2P2J02J05o0k05j57r6j8O8J30J03L4pj0pm2n1l7L0L2J5OM7N7J7k1m9m5j4
-52867b75k4m3LO9K9l3kL5Qj3n6q7j6PK6K3k0n6n5m0om0j8L9O5P7J00M9n6n3NJ2J2Kk9m1m2
-52830d44k2K8N3M3K0Qj4m5JM7K3NJ0J0L8N5J5n1o2n%k8jK4M5jj6RJ6L0J0m3p5o0n3k6M2R0
-52792c24M3QN0K5qRnpk0%lo1l4j8OJ3K1P5R3kq0r4r3m9M7J18M0n3j38q9L1J6m3j0L3L0O0
-52755d13Q5P4O2rj03p4KM0O1J18J03po3k2J5rj5knn3n9l8k9nmk4o1o4j2J1MK5N1J6q3j28
-52719f15j3O3O9N7K9qnL9J01J37L6n5k5k8o5p4p9L1J08P2J1l6qN0M1nl0o4j01p5k1k2q4q5
-52685f54k5N5Q7O7O4R0J06L4o0n0rM4P4J2k1qp7r2o4j7RJ5P4P8k0n4J8N9k2l9k4O2R8R0J8
-52650h2p0m3j1k0m1n1MM3M7L0OM6qp2n7K1K8Kn4q3pO4P5N5J6J9Ql4r5n8pok9l1j9n2j20n1
-52612f37Q7J46J03M6Qm9q3o8j9M7Q3O0j1l8PM0j4r8rK5J5M9J4m0q2o5n2pP2O6Rk6K2K6l0
-52577d03%K3mj1K8O2jj3Q9O4LKmk5j0j9o5o2k6K4M8N0K3o7p9l6Ok2MJ9M9L1Mj9o6m6N9N0
-52539c40k9l2j0MQQm0kN2R4Q5P3j5p6j09j48k8J41J45J7m0j4j6j7kJ5N7jp7m2l2m6k7J1L7
-52504c96J3OO8J7k0N3J5kk3o5n3kO0J7o7m8on1p7J5O5K0k8p2oQ1M5k5j7N9J18K8k4J8l9o1
-52468c84k6p5m4oL0O2K5J5Mj8k1nNk9m1o4p3m0NJ6M3P7P0N0L6m8r0j7J9P2J16M0k1l5k1j4
-52432c87Ql7j7R2J9k1j6J5N4J8n2m7PL9N7K1k2OJK4O8J9l5r3j10m4L9M7k1l0L0M2J1jK1j1
-52396c06p2o1n2kJ7K5ok0l6M4J18P0Jj0j0k9o0o3n7m0o6n5J6P9J20J14k3m1K3J8K2qj03n6
-52362e09N0O3K3J8M8J4j7J6J8j8nL0M5N2l8n4l4r8o5M4M0j0rj3l6j9n9o4k9lLN8P6O8R3M7
-52326b74k8k3kn6m6L0M1ROo7j39n9N8M2k9o5%O0O2J03J17L4QMj7m4n5k4J0pr5j09l2JK3K7
-52290e36O1O1J8K5K9j1J7Kp0m8ok1qJ9N8P6j7j07j03n2kL9P6P0Q1Q1O8j1o2k7N9O4o1j26
-52256c64p8l0QJ4N0O9J3r1j04l2N5P5lJ5J1k3lpJ2J7nP4J16lr9j1L4n1n5M7M1n4n6qk2l3
-52220d81pJ2N5Q3P4L5m3p6r1p9N5J18L5p7k9P2K8k1klk7k2j3j6J6L5k2J3Q9N0N7k9j26p2
-52186d09k1J7Q1P3Kj3M2P2O0Nk8l8l9j4m3p5j5O9M4K7N3RK3K6n9j32j68p9Q2J23P1no9o7
-52152c95l2j5J7O2J2l8rJ1N1K1k9O7J07kj7l8j12r9k9RK7KK0P9P1J9n1k2J2J6M0M7O7J9m6
-52117a58n6n1J6P9J10M6j00j58q1j3k3mJ9J2K7O0M8J2k8n1m9qQ8J17Q0qn5n0k6n5p3q7p9
-52084d99q5o4K4Q3L6J9L1J2M6J04M4o2p1j9j2j9jMJ8L4Q9Q6m7j16q2k7RL4N1J9K3N3jq1j01
-52049d68o8OP2J46J46k0j27k3O3O8N9m1k5P1P2j2q4q7n9l9j2PJ2O4O3k1r6q0m6n7m2oO9O3
-52015d32k2KK6J0jL7J6j7m9q4MP6K5k6k4L6O4Kk7k1q1m0K0K6R1Q8K8j0Nj4m0o1j21l1N0L6
-51979d59N9L7m1rJ44J03l6n0m3k8k8l0K1M0n3j29k4J30Q1Ql4rJ1M3N6K8K2k7n9J9K6k6j2
-51946b69K0MM4Q9L5n7m4nJ8j6o3q4m4j4Jj2Rk6m8K4L3k5o2o1j1Q0J06M1J5K0PM6L2p2lN5
-51910b37J8m8j01q4%N0%Jj4m5j6RJ2NRj3j8M8O2j6r0r1rJ1N2R5O8jo2L1R6jk5M3Om6j0J8
-51872b93K5mm4l2J0J0kj6k9O6P2K0k0RNn7m3O5P5N6Jj9jk6r4n7O6P5K5rk7k9K9K1l0m5K9
-51835b18L5o2r2m3j0M8R6R2N6j4k2n6p9j7L9M0M6L6j1kj8l2n9n5j23j28m4O2J05K1l4j0L2
-51802d21Okj7l8k1j3k4PL6K9om1l8%pm1QN1O0Rj5N6O2Rm2KNq3j23r5k5O7O4Lm1k1J4L1M0
-51763e55K3J5Q0R9L8k1oO0J11J00M8j5r5j11n7k5k9m9l6O1J29P7j6p4q7k2O0K2J6jl8j02
-51731d00j51p0N4J35J01O2J0r2m7N3L4J4J4j3oJ5kk0jJ6qNM1J4RM6K5nk3k0K2J5Qmkk2m2
-51694b35J1Qll6q8o1j6ml9n6m6M9J24J27M3o4j9J00J00K7l5p8o8LL4j6l9PN5P2On9o0o5j05
-51659d26r2m3j8N7J54K24J38k0l9j3k8m6j1qm7LQ8Q6Jn5k9k0l3n2n2j0L0%MJ13J16j2n5n3
-51625a48m7j5J3N4M7j9k7j4k5k5l1JL9qr5q4nO4M2ok9k4Qkk7q2o7j3L4J10P8k3p8p6m3K9
-51589d94P8P5J4k2m5m4n1m6J8P7R7O8J3l4m1k6n0K%n8k2O5R2M6K6qm4k7k3o7k4N9N7J9j1
-51554c31n7jK9jk9qK7L0%n3j7K2K0QQ3R5M8L4j4m4l4m1k5n3m8N3P3J9j1n0p0m9l7oO5P9k3
-51517c17o0L2L4jl0%M1L8nk8rM3K2qm9k7O0Q3O6m1q3j1M9Q8N2Jok7j09j05l7l1l3J0K6K2
-51481c50O9K5j8ok1mM5K5Oml6q1j12r6p7p5K3P0O6M5M8J39J22L6j2m5oOq4q3o0o1PM3L6Q7
-51445c33R7K8o8o6m6n0p8o0j5m2m0j2O0J00L4j5k1l5j2N4M9M4Rj8l2k5Qk2LJ4m9k9L9N4M8
-51410d27P7J19O5k9n8L6Kp8m4k0N4K0n0o3k4L0L4Q3M2o4l6j0o9p7l4lJ5L5N3O3J3l9j2O2
-51376c34Q7P6J14O2p5r5j01o5j0nnL6Ko0n0l1L4N5om1m8K1Q4Lo9nM7J9j9l7o7k4M7O6M5K3
-51340c26lj2J1O9N4P1R6j1r6j02j12p7nK4K8K0jR3O5l2p3k1nl2j0P5N1M4O8K7rl3k1j1jK2
-51304a75O6M1j4m8r3r9MM4ql6j1j4l7%K5j0qk1k5J0L5K3kj6L7P2M8MJ1J2k9n3m2K4K4l4k6
-51267c21J2K2K1qk1j2j2L0J9J2J7k5j1k3m8q9n7k1j0M4K9N6O8j9o7rk0q6m3M3R9O3J0k1o
-51232c84k0m5L2O3K9mn0J4Q4J8o4m8k5q3o6rL0K9K7L4mo%j2mj5K4Q6Q6M3M0O5L9ok5JJ2m3
-51194a57r6l2K1j5J1K6k0m9o3n6j6K2J1L5R1M1Kk2p9j3P5L8k2j1k0p9p3k6M6N8L0J9mn5j2
-51159c94K8m3p9p3k2pM7J00L8OK1n6m2M3O7L5j9j7pK5J5K2K7K4J9NN6l7j77q7L3J06J31M8
-51125a64o6n8j5m1j2m5n6M2O4Nl5kJ0k8l0m1l7j7mM8Q2R2O1L7L6Pn7n4PQ4R8Ok9n5j30j00
-51089c97m2l7oJ0M2L1m3k2P3Q7M3J1k3o0o8j1Ql9j9M4P9M8P8P2m7r3n7m1JJ0ml1n6k2M9N6
-51053c76M2K8K5k5KM8k9r9p6j4K8J01J10O4M8N1p7j46j04r8q7k0j8N9J32Q6L1J2O9P4N7L5
-51021f7j0qj9l2K2L6L3rj22j41m0K5M4Jm4j4n3q1k3j1kJ1N2P6Q9M1lk3l0j0j2rJ0PJ1O6O4
-50984a75j4o8r4n2j4m6%Qm0l2J0POkK2O2M7M1K5K8O5M8K9J9K8l2q4n0l1rl4p4q4jO8R0Q7
-50947b46Qj9Mj9n8j16j22k1O3J17J04PJ1Q3P2j3n8n8K2O1M3kp8r9l6J1J5j3KJj3mpj5rnq
-50910c95J2L2K7L7J4p2m7K2M4MK9K4J2L3K3l4p2l1%j2q4m1K3P4J01M7n9j08q0l7JJ8N5N9
-50876c81J0Lj4n1j2j0J7P0O2k0m5K0Mk0P5J04L8l3m4q0j11j10n7l0j0PL4L7M3O5P6O4N1l
-50842b51l6p5o8k5QM7P1O4n9o4l8n8K8O5O2P8P1M2Ol4JRl8k4j2oK5Oqj4m4n4K0K0K1j5p3
-50805c52n0J1M8M9K6K5M4J9%rj1j2n1j4K4K7J4l0k1J6K9Nl8rL2j4j1J0Qqq1r5J4P5O6J6k3
-50768b71K3K9k1l7m8J1L7No1m3Jm0o2k6J8L3Om5J7L2K8O6J4L2L4L5L5l5j02p4MM0M8J04J07
-50733a06Q1N3Jn7j43j43o3lL3N1M0j1K0Mm%Mj09j59k5P8N7M5N3N7Rl8K9Np8j38q7j5l8k1
-50698f18OO2O8N0M0K2m9o6K9Q6N4M1N3p2j71j09mK5O1Q5Q2M5K2L4k4m9KM2M2n6r7p9r0l8
-50664e71L5j2JN1O4Q4O7M0K2lJ2j1NJ6k9m4k6L2L4%k2l9L6O4N0N4Rm2MJ7o3m1L0K4l0k5L8
-50627a69K8o9o9K1P6O2Kk3jp3q8M2P1m4o0M8R8P6L1l8j1l2m1J2Kl4o9n7m7j2R2J02L1Mrm1
-50591a89n2o8l7j2k4l8l3j3K4%k8j4pJ9N6M3N6J08L3o8j4J1QRLk9n1qO5J11P1j0n7o4r8j04
-50555d01n8m1RL6N1O5O6K3k7p6m8L2K3j2j7l1m3K9Oo2r2r7r9OR7J04J08Q4P9P3O3L5N1R8
-50521C4J6m9p8j41j12m1j9J5M9J0k0j5J3KJ7M5Q2M3o0o1pj7q3l8mK5L7QRL3J4k8n8j07o7
-50486e53K8J28J00M3L9k9n9l1J6J4kK4K9N8M0j4q2j14m8j6J0K1j0l8k6l4k7K5O1N9kmj1r0
-50452d95p7j0K6M2O1K4j1NK6N5J9NO3P2K3j7k8p7o0k1M9M6K8m1n1JN6O8Pj5NL3L9M4K8M6
-50416c2L6m3m9m0J1K9m2l5mn6OM8m7l3L9L7Lo5p1k9J9L0K2j3j2M8J8j5K8L8j0j5pnJ9J7o
-50379a81j9o2q6p7k8P9J19O5l9n8o4j05j03k8L7N2K9O2P5L7M4L1Rj3p7p9j5O2M0l2p4q1o0
-50346e40J1P8L0n7n5l8n5j0K2N2Q6N7J3l7n0O1J16K4l4K4N6L5Ql7k2n2r2o4K1J02R0O4P4
-50313a19L6J0L1m6p6kL3OL3O2Pp5q8l7l6p3n7j0L7K9qk8l8n2m2k1k8QK1RPj2k0qrkO1Q9N7
-50274c51J1N6J12J25Q5J3m3l8q3j11n1M3J0o6r2p9n0l3KL2M4P3j2o3l9qN2Q0N3L1J5qJ6J02
-50240a72O3l1o4n0k5l6j9m0n8pLN8J22N6p2j08p0n5nO4Q3J05O4n6n7l2o8m3jk0n6K9Q7K0
-50206c91kl9k5N8J0o7o0n1l2N8O4M9O9O7np1n2M2N3l6l2L3k7j16p8rM0J19J03K6l7m5MP5
-50172c05J05M8N8N4j0m6Lm5j27r3k5K1J6J3J4L9N6K4m4o1rPJ8j6m3J6N3J2j5L1J9j7ML0L8
-50137a77L1nn7o2j1k6p7n3K8R0J08K0p6o2m0p8j7N0O1Rm4K1N5J3o2j19n6K5K4L2N3N6K8j4
-50103c32k5m5k8K3M7J9kmk1l1p4m6K2ppM2K8J1M8NnK8K4K7L5noK1M4M0K5Rj5j2mn9p4k4o4
-50064c92j20q4LN1N4K4K8K7K8J9nJQ2M1p3j13j06m2O2Q7J5l1m6l5K5rk0J3J1Ok7k2mK1O6
-50029d65L6M0L3N1L5J5Qm1l7l3KM7kp9n6PM7J0j7l2j9J7J5k3k7J11J33PlN2P1M4L1K3o8j17
-49993a84j05j11p5k5N3N8k9n5k9QK7J4l5n3KK9k0j5J4O2J14P9kkM5oo4o3J4O9M3j5n7l2J
-49958c45Km0m9KQ4J45J12N0kp5l9qm7k1P9J14O7L6m2r2n4L7O7J1p0r6m4Lo7r9J3N9L3j5K2
-49923b69P9L0lrn9oK2m1MK6nm4j9ol3j4J2J6K2mj2Nkl2k9PO7Nq1q3m8j3N9J40J42L4o5n0
-49885b57k6Lj7j6PlMnm0n5k9j9oK0Ql4J9P6M7J6O6J03L2n8j17j16m0P0M8J5lk0%M5M3km2
-49848b83m1m5qJ0kL9K6m4r5o9j7O5R5Pn1n8m8n3J3J17J42J23J01J8n7q1J0Q4J1n8n4m3pj3
-49814b66OK5R0R9k4j26j62j36o7J9R0J26Q9Nn4n7j1k3j8L4O0R1J01Nn5Ll5m5L7K2Lql8l1
-49780b51k2K3M6l3o4k5l4k8k3M9M1Nk3n8l2K9L2nj2J4J0n3m4L3PoL3N4N1R4Q2j4j5rKJ8L0
-49743i8Jm1j5K5Nk6J4L5jm2l7J2nn6k4k1j6J7Q8J66O0r0p5JJ3j5%M2Kk6J6K3J9L2O2J26Q8
-49706B59q1j67j21m6o2q5l7M2jl9O1P6M2J2k3j6J6l5j11o7L3mn0J0M5M9M8nn0nL6M4nj1k
-49671b50l2J3K9Kl2kl9p6j6K5k3p3k2nl8n8k0Q7J14Q2N6Kj8k5J0L3l2p1j7P1J14Q8N1j4k9
-49636a15l3rL5K2rj9n5pk6p4o4J5L3K3J3M1N8J4j3QRr0j9O4Q8N9k7k9J3k6m2j3Jk2n0o7l3
-49599c46Oj4oj6k5L0O7P0M1rm4n3j1K2K2l3l1j2J2K1N5P9L5l7k1K3l3o8j1O0L9K9k6k2lj7
-49563b27Jl5r5p6J3J04J01L4n3q4m2k7NN1L1l4q6j4O3J1k4lRK0L5Pl3J4L9L0P6N8K0J7k6
-49528a20m1l2l7K5N9O0J01M1K0Po6p8o3p3o4m1kO3P1k9j6L6j1m2l7pL9R9M1o0m0K9L3n4p7
-49493b66k9k9l3M8P1L4k0o6j2M9N5N4J1o6p4lK6N%m6p2NJ22J02K1n3r6q2l9M2P4lp4r4m2
-49458d80K3L7J0M1N8K9L4mo3p7N4P9rl1m3l7k3k0m6o0K7J41J30Pn1j1K7j4n8nQk0l3k6J6
-49423c90O0R3L2j5j9j6KJ2rn6p3j8K7Lr2p2j1M0Q1J5l6m1k7k0NN4J20J39Q7N2l6q8j3Mn8
-49388b64o1pK2L4O8Jl7rj9n4m1Q3J01N3M4Kn6o6jJ8Ok3m4NM0K2nl3n9n7l2K1N7K7k9j10r3
-49351d96L4J08O9L5m3r5r3l8R2Q0L3O4M7%j1l0m5l3m1m8o2J0N0Q5J11N5M3O9K0o0nJ4k1m0
-49317a42k8o2n4K5M8J5L5pl0l1l1j9k3J6P9M2k3n7k6P3Q1J2o2l5l2o8j8R3O8rk8n1p5n1J4
-49282c61J7L9O0N5lp4q3p7n1N1J26R9Lm0m9qJ8Kl8nM4qr0j04kK8ol4k3Mrk6L9M2K8oK5O3
-49244c54M0L8J22J24k0j03j09l2J8Nk3o6o2n4l9K3M8P7M3N6O8J9ok%M6L1M9Q0j3q9n7K6Q6
-49210c0L0m0l0j6Ojnm2j27o6K1j0j5K2Mm9k7LJ5KqK5J0M3Q0Q2J6n9q4L0R6N6k4j00p8l8P
-49173c01J1J6P3L7m2m1kL8O7k8j32j16K5R7R3Qk4l4J3O9M4j6p7j35j11j4J5K0L2J1K4Q1O5
-49140b34K5M0J9k5n6n3KK4K0K7QqqMm7r2p1l4J3J8l0n0L3Q9M9N0L6k9n0l3k6l4J9L8M1L2
-49104b93mk4k8K4O2N2O4P6L1j4p0o3j5lRJ6K3K7j0n0k3NK6O1O2ro7oK0K8K7rJ5L7J0j2n3
-49067g8q1j3L1kk7J0J8L0J6l4j4k8q7j11p0k3l8l1j0k5J7Q5N5l4j6M1J22J74M2m1m0l3m0
-49034b35o7m4Jpj3m5r7k8N4L3k5k0L5N6N9ql0K1L6M1K5M2N0Jl1o9n7rjl8m6KL6P6O4qJ3p
-48996b40q0j40o8N7O2L0M7O2L6L2K2l7j08j20r4n0K6N7M1N3Nn0RN1K6J2K3L8O7M8K4J1l7
-48963a85p2q1KN7j3nJ4O8R1J7p5l2O8R9M7NkJ6nl8p2j21k5O4L5n4o1k6J2K9kkl5n1Nk1k9
-48926c78j4lL3N0J9k3JL9mk7mK5K1j2j7p4o2M4J13P6Q0O3k4j16j18l2kL8N1Rk3l0j6j1j4
-48891c42L6L6Km4l1L1kJ3K2O0J03P5L8q8k09j61m9L9J16J17R5R2O3Jj5J6J0k6p6j00q2m3
-48859c03nNk9J0M5Rk2M7J51J36R3N8j8r3j16r3r1q8l9L0K9k7K0P0K1l0JM9n3j33o0K1O1O9
-48825b75N5O7M1%J9K6j4l3k1L2P6M8l8o5m8k1n4m5NJ7J9k1Nnn7j05n6M3M7O8L3n6m2j0MJ
-48789c60J8J6N0L9Jj7L0j7j09n5L0M6N1N1L6O9O4l4o7n9m1l0J9N0K6j2n9p1j2P2N8O0P9M
-48755g4lPj9m6n1j1QJLPJ2K2k4n5q8l3R0Q6Nk9K8N6J2M0K2q5r3o7o9m2L0P8P9K9j5p4p5o2
-48717d00k9M2M2L4K6J7M7P4O5O3j9q8r2j8K8J7n6n4P6Q1MJ3O8M2q2j39j08r1l1K1K7O9Q3
-48684b68j0oK9k1M0R4P2K8m9l8nj9j5JL2J4J3M9N5n4j81j56j63j11P9J12lj7P5R9M2K4J5
-48651b43j4j1L5O3n4j25m0L7N8O1M8J0k4j1rL0J9m2j3L6Km8m8K7O3K1%J2k1n2m8NJ7n%J6
-48615b48lj7n7q5j21j32j1O9J08R3K9k9q1l1K8L2L6M9L5k7j9j3k3rK3N0l4k2N5M9M6L8j05
-48582c27j50l2J9Q6J55J21k1r1l9k6l2k6n3l3P1Q3M4O9Rj2Kj3J9rp5j0P5O9j8n8j8M6N0J7
-48548a08n6n2QPn1o0l7k7j5K6N4Q0Q5N3l3p1L9Q8l5n0J0l1k7J6M6k2q5l1J8J6j4J7L2K1p
-48513a96k7m4l0%m5p5k9M0L2KK7R7R1J0m9n3l1j8m7m1l6l3ON7P3P1P4K6l7PM5Rl7n7o4o2
-48477c44p6p7m7qP7J51P9l6m3l9oNK3M3N8Kp5l1O9R4K6njl8J4O9Q9O2k2j05n0j0J4J4K6m0
-48441a38r5o6p1m8k7j3L1O5Q5P0M7N4RPK0Jq7j12r1p4j3O2J28Q4k8j3L4K2qm7j00r3n9q8
-48407e52l1J14J32Q6K9k7o5o1o2n5%O7L3j3rnj7k4O2P9K6J9P9M2l5l7o2p0j6OK1N1J5m5J4
-48372c11L7N4M1ooM0Q8O1ol8KK9Oj8KJjLk6m3m1l4jL3pn1rJ3J2L7L3lm4l9RM8N9J7J0K2L5
-48331Hj7r4j36o2j3j7K0J07J02L5%LKj7m9p7l7J4N2N6j2j6jK0L0L8Qk1n4m4J9M6n6q7%L5
-48295b15l2r0r1o9j5QM1J03Q1Jk9m5PL7J0NJ1k1j4J6l4o9L9J06N9kl5q1o1J9m9p7mO4O1O5
-48259c00O7K4J7M0jJ1Mn3n6j10j41n5nl1J3M5j3j7M4Q6P6K0k6j0nJ8j3m5k9o2n6QQ6J25L8
-48224c06K4N7K3lm0l6M2Q4K6J0Pn3p3p9q6l3LK0Rm8k3L1M2J0%J9mL0J8q5o7l1QQ6J16J16
-48188a86O2nk2n2q4q0L6J09O7J0q8j41r5RJ00J09M6Jjm2j5K3K8K2j9rl6p8q9k4%j1J6N8O8
-48153c13L2pj0j3p6j18l6J42J95N0q4p6j6K5J7j0K3Kn1o1l3p3o2O6P9K4Nj2l6L7Q0K4M3L2
-48119b11n2j17p4L0Q9N2k0m8n0PM9L6K3Mm8r0o1J0N3K0j6jM0M6j8m8l2n3lM4Q3P9J1n6k5
-48084c47P3N9K6J4l5l5oK1j7m3l2jl9l3Jk9l7LN3P5K3l1LK8M5N5N8N9k1n1k5k0j2Lk0p6p8
-48047c89m0mK1K2oJ4K8Orl6p1l3K4O6L7m0m8RL6K8l9p1l8M1Q7M9m0o7oN9O2K7J4L7K0j7J2
-48010b55M8M6K6j7m9lL3J0k0m8l8L1M3kK9Lm3l9l8n2k5L8N8M6L8P8L8n7q0o2j4l5n8lL8M7
-47974b88J2L0N7l7r1m4J0J1O5J12L0l5o3j9KJ6K0k4m8rmj0kRLK7j9j8K1Q0J05K9k8l9j1n1
-47938b01r2m4JJ7N5J17Q5jo8q6o3o0pP4L7o2r1p9k1J2o6k7%kL1J5m%N6O2Pr8o8O2Q8N3N0
-47901c18K8m0l3M1Q4L6j4j1jj3kL9M0j4o1l3J3l7k2M1Q4N4O9L3k1m1nM3O6K9K1j2r5j15q7
-47866b54M0N7N5Q8N2N2J9k4l3m4q7p3m6K4J07P4J6l7r6j21j02l5M5N5K1K7L4K9j5l5k6jM9
-47833a85P9L4rj3j4K8M2J6K9j0k4J3K3m3j36j81j20m7L9R2M4l2m5NN8P8M2rl0j1Rj2p9p0
-47799d39m3K1Q0P8L9LJ2N1L1l2n7l4n7l6pr0q1NK6ml1JJ09Q4J7K7Q4R5Kp0l8m8p1l3M0O7
-47763b99L2J6P9Rr2o9n2k9J3O7Q6N0kl9L8N1k0KJ1o0j18o0M4O8L3K5L8M7l8q1Jk4n7M0O1
-47728b29ok6p0p4K0P0M5Rj1k9L3N6L9N3M6O5O5l4m1p2j16j08MP2K0j8m5k2J9Nk3kO1O2P8
-47693a04M9k4q1r3p8j6OqJ5N5L3N5Q9L3o7k2J3L6Ol7m7l6RP2O0K2ol8n8o3n2%J09J01J1j3
-47657f9l4p7m3j0Kpn3l1l5j9mL6M7K0k2l3j0N9O0k8n1k1k1l6k9m8n1j7N3O4O1O1L8k0q3r3
-47621d44MJ06J12P8J2m2r7p7K8O8L4PM5N7k3lJ4mk8J1R6J00Nk7j1n5j17r8L8J06P4M5L1l4
-47587A1m4M9O2K6k2p6q3j03n1Q9J11J9n1r6j11r4n1L7O4M4P4R9R3L7l6r7j21r7o1k4K8J01
-47555b74J08pnO7R3L0l2l1j8r0j23n6l8o1k1N0Qq2oR4J07L9rM4N7L5N1L4n0o3m5NMp0q4j8
-47519c57P0N0k2o9k9K4J4pl5nN1L7m5o1j3N7Q7L6J4N3L4j8m0p2p7r6n3P4J05M2N1M8O4Q0
-47485hOl5k6j7n1n2l2J4rj22j37o3k4mJM6J33J32K5k1Ml6n3n1q8n4J7J00J14N5k1k2k2n2
-47451c53J1O0N5Mn2j06j41p2N1N8N4P4N8J1o0MO6M3M4M7Mo5q2p4m7P2J27N4k4MN6j2k5N8
-47417i8N4M1L7pq0q8j11o4J1Jl0n8n9o1L7R5Q7P7J0Pj8n6K1L0k4k8L0Q9P3J7j5JJ3rl2p2
-47381a79r6nJ05J11np5o9o8p6k5L3K6o3q5N5J12K3k3l9OMp6o0j6KQ0R2N5%l2p1j07l2J6N1
-47346d31L9j0l4qL1K1Q7P2rk7L9L0k9l3qL1N0P2M5J9j6p5j00o2pM4M4J6K3j6kJ0o7l9k0k
-47310c22O0O8P1K3p3p5m0L1L7rk9k9l1K2N1N3P7Q2K4q0j13k7M3N6N0Ko7p6j8ml9j8l6n3J2
-47275c77jj4K2M5K5J3JpL6O8M9L7j1J0R2K1n4l0k3q5p9l0n4l2J25J02k9p1n2J7N7M8J8m3
-47241b06o5p1q8J4R9O5K8N4J8q0o0j6mL7P6K2k6J2L0nk9k8jmm8p6j06n4L3J06J10on3j1l
-47206c36j8j6j3j0j0OL5N6J5K5K6Kl1nN6O8N6l2j25j22l8O3P6N1K6L2J0l9PL2lp5n8L4N2
-47171b03K5J1L4k9l5L0Ql5l4J3M0jp6o9PN3N7J2j9j6ML5J0j4o4o1k9J9J3KM2M4lm0l9L2Q4
-47134a92J16J06Ol3jQJ3K4m1j06r8o0j7j1mK5J7On2q7o7m4j0J16R8N6P2N2mL2R2J4m8n0l6
-47099a08o2q1l4PL5om6mj0j1Lj1nM1K8RJ8K7K6m4m0L2O5Pl5L5P0J4j01j22p6q7JJ16R2mk3
-47062b84j0l3j7m2l0N3M3m2k6O1J10J08L8k7p8j09j18n4J5M8Q3Q8N0J3j9j7j5l0p7m4l2%
-47030c94L0%l9mKJ9M2L8N7O3N9M0J6RrLj9l3L1P7J7o3L5Q5L9k2o8k8jk8p9n4K5N1j5l3J9
-46993a32M0j2p7o1o9o4oj5l1j3M7M0M0O0l5r4m1RM5R0O2j2m2LJ6N1Q4L0k0k4qJ0k3j04j17
-46958c73m6K8N1K5N1%o8rN8N2k8r0kN2M8J7J1P0M3K8P0P2K3k7o1o1n1o2q7n1j9M1Q4K0k3
-46923b14LO0P3O8Ql2m9k9Nj1j4pJO1P4p9j50m9L0L0K4nk2j7M9Q7k2j66j54n4j7K5j1k3PO7
-46887d53P7Q1Q0O1K9k5j05q7j2j3LJ2Lk0m0l9j6oL5P2O7J0j7P0P3jj7k9j1K0m7l2J6P9P6
-46852a06L6K7n4o3k3%m5o3j9K3mk3jJ7M0Q5J02O6J3l7j7n6o3k7PQM0K2l8r7j39j40n5rK3
-46817e70Q7R6J06J20J08O1K6m8mP6L3k6p4p9pL1jnL0Pn9n2m2j4k4k4j1nK1L1M0K1kK5M1N
-46781h2k0k0k3o9n1OM7O1J9j7J3qp3m1N0Q0L2Kj8n3q3q9k6M2O5L5k4m4n2oP8J24R7L0Pj1
-46745b2o3r5q8j03q8m6J4Q0J22J43R5rm1l1k0kJ0j4l8rJ8k2%L6N3M5l9r3l5O3Q6J9n9p5l0
-46710b38m3n7q4j21n5M5R2M1rK5N2L6j5k5K3P9O3j3oM6M4kj7k2plN3Q5J01N8n7q8j10j15
-46676b44o1l4MM5M9rp5o4J6Lk3j0O5R2O7O0np0r8l1oN4N5K1lj0lJ5M2pmL8N2L9Ql6m5RM7
-46637e7j8p1m2k2M5K9n4o6rK9j5j6j1l0m0n8k8M1N2k8k1oNN3jo8n9N5J11R7M4K3J0m5o3j7
-46601b51J2j6NK3j9jQ3J19O0j5k4QK4qn4m0qM8L1rj6l2m9Ml0o4J6J4J1K2OQJ5PK3M5K9L3
-46563A0J0n8r3n4k1o6q8l0L0N5M1J5oL7L9j5K4P9k8r2r0l3O1N2N9N1K0j0o9m3K3K9L9kk4
-46528a48m1k8K1Kk0l5k9qn0l7KK7J9RQK5Mm6m2l9lO4K7M0L8rk6pj1k8nk0L0L2J2J6J5L8N0
-46489a53N3J1k1n5q3q4m2M9O4M6J6j9j01p0M7O4L0l3o8j5O3M8K4l5r7j09n6J08J16K6N1M6
-46457a79j1q0r5K1R0P4Q7N4p7j64j13o4m0pM1Q9J00J00N7k2o2q3j01n9L0M8O4M2m0o6nL2
-46425c39N9J3m6j1j6j5K8O5J31J00qr4j07p3p6m4J2N1Q4P4Pm2o2m3kpl0j6P7Q0j0nK4M8O4
-46390a29M1m2j19l7L6L5O7L3m2n4m0Lk4k5N6P9Jl0k0J8J5j2J7MpJ5Q1O7K7K9Q0O9j7p7j00
-46355bk8K3l7q5r1r5n0L1N2Qj9k5l5j4L3N8P9Q5J01N2o3j01o2k2K1Q7J07M0o4r1p7j20j23
-46322d27m8J5M9N6M8j8qO3N9J2J1J8J3lK0L1ql4nJ8O0J6l7j4oj2L5J10N1p0m6M9N8k5o9l8
-46286g6jmM3M4J4k5pL0k7o1r2j24l8rj6N5M8rJ1N0L3l6n9OK2k5QK9P0R2O5L8oo5o8OLj6l1
-46247a28r1q4%O1Mj27n7P4O2rl7n9K0O1K7OJ7P8O5k6m3m9q8pR5J12L5k8n2q0n1L5J12K8p0
-46212a94o7k2M5Q3L8NK9KJ8N0O0J6l2n3p1p6k0k2m5QM3O0O7k7j67j05K3O5P9Lo2m4j4l8J3
-46177c52Q3O4pj9K1J0j2NL2j4p8qL0p0q6j3K8jJ2O8J23M1n8JK4KK1J2j4K7K6o0p9KP1Q3l
-46140h8l5L6M5kj4j5j8M7K9p3n2kl4k9M2K9n1p8m4K2J7k5OK7l6q7r0p2L0J43J41O7J5j7L0
-46105a36Q5M6m3j5L5Nl6n5j7K5K1L5L1k9m0k2J3L8O7Pm3k9j0j13j12J9K7M0L8K8K0jK5L8
-46071e8%m8j5j%k0k0K8M6pj7j7l1o4o3j1K1J3Qpl9l6K1Q4Q4J7qj4j7M2R8Mo3p9k1K4K0L6
-46033a10N0K7J0kj9J7K3%n9r1n5l2MPJ2L7K4KK7N6M2L5L4L4L7K8rp4o9k5k6k5o1o1n3m7k
-45996c14M8R4Q7K9l9OL9p7j13l1NM1M6L3M0Q5P5M0K9lo1p7n3j5J4J6Q%L5P9K8k9j9JPL7J8
-45959A09K3jl6m3r3r5p4m5qoO1O8Qnl3o0KN7N1j2mK3QMK7O9O9M3k1p2m3nM2K7JJJ8j2q1q2
-45919a20p2r1n0M7M2O2M0k7q0j5K9kJ7P6N0JJ2J3K4O9M1%m8l6jk3r0j01m1K2P1N5K2N9P4
-45884B9O5k2q8n1QM2j4o7o7l0ol7r2lR1J03L4J6J3m8o6oM5O6L7m1K6Q0L1o1j10o2j2J2L6
-45849a49P1P4L6j1l6m6j9p1r1k4j1k6p4q9m4J0KQ0P7Rk5l6kJ5L7K8l0PM4N4P6R3L7l0j00
-45814a64j06n0j6J6oNP4R8L8K5O9O6n9r5m3K1N6N9L9l6j29r6l5L6P4P2N9J3m7q4l4k9j0k
-45780b21m3j3R6J56O7l6q6q2o5k4N5Rk5k2l3lK5N3N6J5n7p3nJ03J09J4k4l1k3l2N2J31L1
-45747G4RLr6q5m6k4J0mm7o2KL4m7n4ML1R0P8l0r9j01K8R0L0M6k3o4o4n6jj0J3N8Q9J08O3
-45711e3No5q8m6oj2J6P0J32R9ln2o6r8j17m9L3M2k5k2mJ8L6P0R5O1k6j20q5k8K6PqJ9N2P0
-45675a22M6j3j7k3l9j9k2MM9M2M9M4j4n5k7J1Mn6q6p9j10j07k6P7J17J66J58Q7K7NK3J9n0
-45642F3q9o7l7oL0J8k7k0k0j1j7o3n1rj5m5L4Q4N3J0j8L7M1J0K5K0j1Kl8j01o5K8M7L4qo5
-45606b47o2n0PN8O4Q1L9LM4M5k8j12r1k6PN4Q4O9RKJ9L6l7j17j11o3K9N4J3LpmK6L7J5Mn
-45569a58l4j5j8jM7K1o1l0kk0nj5k0LJ2M3Q9M8l1k7m7m2L8J01N4J5L7J0n1r2j13n0pp8r5
-45534d94KM0M5L8ppJ1K1Ok0M1P1P7M9Jk0m8n3k6M7O9Rk6l2n5m7J7Q3J12P6N8Qn0j6lNO4L9
-45496H5k9m6k5m2r3n5n4n9l6l0p5j0P9J33J57P8l5p5nK1mNJ7K5Rkj1p1j02n7LJ7J6N3N2k9
-45460a95m1PM6Om2l4j0m6q7o8J9K7P7J42J25O4N0L2p1j45j20p4j6L4M8J9J1PM7N4J6OJ6M5
-45426e1M5%n5r3o6J2L9O8O0J3k0o8j06m9J7lnOj4j1MPj3l1p5m7l6m8L3M8N6P6K9k6m8n2o6
-45389d70L4J84J49J1q9p4mPlk5%j4k9j9k3qRK9M4M9k1o6j3K4j2l2m2mP6Pr0m7J4N5O3P9P6
-45352a75nM4J32J11O2m8j64j67l2P2N7L9P2Q4O9N5L0m1j08r1j7l9n9o2q6j06p7M3J19J07
-45322a81O0N0M9P7N8L1N2K9r2k24j82rQ2Lj8K2L6MjRm3n0O3P2K4m6r8n3K9P3P5R3L8k4m6
-45287c8m6lNk3n8r0q6k1M2J7p1q4k9J3R5J19J3j0N2N6lk6m0o7j3pJ9Ln7l4J5K9L1N7J5o4
-45251b89q6j4M5M5N7Q1J32J04no8m5p3j29r1%K6J9K6K1j2j6J8J2k8pL6j3m1n1l9nK9L7N7
-45217b67L5j5m9k3M0J8K3Q7R7N3k4j07r3n9n7m3K5M5O2O4L6J5K9L6K0L7L6K8J8Ql4o0k1j5
-45183e5l1pK5O4O1J7n8k4km1m9m5o6r0k5L2N2Qj4J8l8p0K2J29J75P7kRK4J5o9j47j19m1N
-45148b60K9K3m6m4L1O6N5L1J2jn2m7KJ2J2k9n4M1L7j1j2j0j8k6k3J3O4jj1J7j5kL6L7krJ1
-45111a44Ml2o7l9j5l2n0j5K1RL0L7M0O6N0mm5n8m0J2L3Rj8l2QK9K3j9mL9J07J43Q3K3j2J0
-45075A50n1j00r3r3p5l8M7Q9O5k1Npp0k3L8Jmrq5o2%o1j24n8N7K5k8Q0R4Pn2k4KJ4L9K0n
-45038c50jL7O9L5K3O9J16J08O5o7j37j10o5jP0M3m6n2k7j3mj0k6j2L7mj8L5K7Nk7p0p3r8
-45004d72k5R8J03O3L4M2K6LL9K5j4k3l8l2J2L0ml9j5lk3m1n8k7K3O0J18J22M0j2n1n2m6p0
-44970b07j17n0L3K9K9j3rM7N1K6pp6l6L3Q0O5P1K6m6o8L1N2j0m3J3N2l5lP9L3j6km7n5m1
-44935a31m9o8m8J8R2N0rk2l6l6l2l1Npo4l5P5Q7K6J8%l5M0O3L4J4l7p4m1j9k8l3k1L6L9k
-44899b61m7j7R7O5l1qK2K3m1l7K1J5K9LM9P5K1m4r5m7N8N6kj9j6L5P2O2N3k6K3J08N1p2j42
-44864C3j48j34q5k3L3J19R4m4q2m7k7k4j0J0rJ5O2Q2P3rl9%K0k5q0p6mK9k6m8mM1L6rm3M
-44828c45P4P4Q8Q3J8PJ5k4m9l4l4k1%L5l1j21n3L7Q9R2K7m7m3l6p5l7Q2Q6rl2M6R6Mn7l3
-44793a28L9mn9q4o9l9K1R1M4n5p2kN9M6M6P0M9J7K5L6N8M9j8m3j6k9J7K7M2j7o8p4q7k4N0
-44758a02M4Lm9n9j0J3k6j0M6l5r2r1k4P9J03L3l6q6m3O5Q3P8N2N1M4k1j00j18q9n4N0J05
-44726a96P4j2m9lJ1m2r6p9qm4m3K3P0R7R3Q7N4jm6o2l8l4kj5m8rO4J01mm1k6KN1Rl9ml4r6
-44688c35j3M8P6Q8J4J3j4o3k8LRmk1k9m9r3n3N9R9M9J5M1N2nm3l0M2j6o4ON0O7Q8M8J0N5
-44652G2rl6NjOKl2p1r0j4N4O9j9o8j1J9M8M3k6j8l6o9kM6J7OL6Jp2q0k6L8L8knk0m8k0N1
-44613b24M8l5j4Rl6K4O9P3M0K7J7NK3k9j08r8l8j7J1O9K0j8O2P6qQJ5jJj0noj1qK4L6M7L0
-44575F8l5p6r8j02n2l9j3M1J7k4nL6M8Po4r4l3L1M8O3O8N4O3N9K6L3N4or5r5j8N8P5L2lk1
-44539Hl7k9k9q7o5pK1O3K6j8j4l6p2n5l5J9N9L8L5P0M7M0L5Km8l9rm8m6N0P8N4K9l2r2r1
-44503b15m7l3k2ljl0p1j11k0O5O8O8L7N8Q1J0j4m4q5j9o3m8R5P8J2N7P3Rk4ko8r5k8K6Q5
-44468b21K4J6R5Lk2l3j2K1l9l7L5N0L3j6j9o8q1lL2j1q2n2P1J47N7q7m1P9N1l9m5r1r9j6
-44434d00P4J11J06K8q1r8j4N0K4lk6l5J0K3RL6O9P9L8J0j8k2j1K1Rn2p9o5k2k8J8L5m1j30
-44400c75j06MO6M8L4L8J3L8kJ2L9j1j3J8M4L4pj7M8Q8Mj23j33k7Kj9L3O9K0NNK5M5K4on9
-44364a42m3j1qK7O6k2q3r5RJ14J39M6KRj1m5j5PlL8K0Pj8l2L8J04Om3m7o4lOk2KM2L6J5k6
-44326@p1q8m5LJ3j2NR1R6nm5J0J1k9L3O1L0j2lNo4p3l5j0l9m6J6M9j7o2p1n1KJ9J9K4j3k4
-44288c28j8N8Q1N9k7p4l3nK0k0j3L5K7N1J09Q0J8j7qJ1k9m8m7o9l6JN8P1O8N2j8p4j31r2
-44254b88J5Nl6j9l1j0O2P3L3j4OK9QK8P4M0j4k8j4LO8N2j9j6mN5M3j2n5j06r8j07p7n6p9
-44219d89k7O2J18P8M1M6Q9J21M6p6p8oPork6Oj0p4p6j9J1k9o0j4O4K5k1K8O8R5P8jk6k0n2
-44183a36m8KJ0j9Kl9k2K5J1J3QK4L0k9p1o6Oj8KJ12Q8L0K6J8k1o8r9k6R8M2m6n8k5L2K1k0
-44147b11o7ON3n4l8K4nm4m9k5qNN8M5l3l4M8M4K5O7Ln6j9K8M1L9j7K3R6K4oM7M9Ml2j6k4
-44110ij7rm6p7r8q4m6K5Q8P6J4rO9J18Q1j1q4o4n5k6j5l0o0n2mM9O6M8pk9rMLk3j9j0m2n8
-44072c52JP7P6M5M6M0qJ5Q1K0m5k1M6j4m5K0J06R2L3n3r3r2r0l1l2j5j1L3P9Ll9NJ1j0Jo7
-44036a88n7J0k5m2L7P8M7Nq2p0J5N0P2N3L4J4m4o2%O4lm4K5L4K8Ll1J4K9M4k8j02q1k1Q1
-44001a43P2J3l5m8N3J18N9k%n7j53j64p7jK9J2L0M2K1j9m8l6K4Q4O4%M2R8J5r8r2l7l4j04
-43967c72q7J5Q7J09O0j1kjmL2K3l1o7lK9J3LMj8m6K9Q9K1m8n2l6K3L9K0J3L5L1L1ML4N9J1
-43930C6l4j3j9l0J3M8M8L4M8J9p7r8o9L1M3r2j41JO1k6o5k3P8R6L5J1L4M7k6m9kl4j9L6k
-43895a00o4n6J9Q2O9L2qm3j01p7k8J8L6K9N2O9N7k9j10j47j37k4M3Q1P4N0no3m7J4L0l0r4
-43862d08MQ9kp0M6P4j5k3M9R6R1O4R0L8m9p3m0n4j11l1P0M7RK3nPL5L0n5r2k7K7K3J7o7r9
-43826b92j00m4NM0R5R3M1kjJ2m2j20n7J2J8K6M6M0j1OnK4K9oM5j2p1l5l0n7j7N7J09P1K8
-43791a05Om6n0j3J2R7J08O1K7J0n0j46o9N8J00N1%j5m8j5j8l7NK4J1o7o4o2k0N6N7L4PNO7
-43756b9M1j5j4m1m5k2NK6J8J9M3j7k1j0m0n8m2JQQ3Q4K0n1o3p9m3K1N0Qr4p8k7N3J08N6N
-43720a40J1Kjl0r0j04l7P5N6l0m1j4M2N6L0lp2o4l6m4K3J17J01P8N4m6n7n3m9mk5J4J01Q7
-43686i3Mk8q8j52r9PP6J11Q0J5l7q8o8J6M1K0M3R2R6M0l6q7p7PN4L6m9r0j5O9O3N2L0J4J1
-43651c0o7m9K1K6Qj6k2l5k7kJ6J3l6p4p6n1K4N5L0L5j1j03p3L6J09Q6Nj6NL9N0Q7J01L8n0
-43616D6n6j0j3n4o0k5O0R5O1Qp9j10K9P6K6l9m1j2m3o0k5Kj9j0N0K1k3k6l0qmMN2N3mp8l2
-43579b78N1R4Q6M2Ql9q7j07m5J1K0N0J22J16L8RK3O1J2o1m7jmKMkm0j39j06l2j6N2J41O4
-43545Bjm9q1j0K5l5n3l4k9K8J02R0J1J7N6Q2Q0K1n7l9l7n0m9k6Rj4lk0j9L6K8l4m7k6m0j5
-43509a81M8K8J6M8Q0O1j6j04r3m0j9k7jK3on3p8p8oJ14J30J11P5l2p7o0l1L9nr3q5kJ9J5
-43475b80R4R6L0j5l0m9m5j4J2J8j1M2J4k1J2Mk5k1J7K6J4K1M0Mm9k3j1K2Lm7l6k0n0n0nM7
-43439b86O7K9M2K4j00j16n7J2K4o1r4m0k7N4J23P6P4R9N9N1L9NnRn0r7rQ2N2j13j28l4k6
-43406c22j4L8R1Q0m6j24m3N2M8k6l6J5M2J04R7Ko3p6j2n4p4j9K5P6J9o5k3P1M8k1j8K8J1
-43373a89j3p0q2n6l3P1J03L3m%jRLL1K5M6P0l8m8j4n6m5l7K1J03J03R5K3p4r3r8m4K6K5o1
-43338b69r8k8N5J20P6J4J9Ok6j1kk3l1Nqk2J2L8Lj2k3j0L0Q6P5L4Mn8l8nJ8l9n0Nj9r1o3
-43301c26K3O4Q8Q4Ol2N8J05J5p0m0K0R1O1Lk4l4K3M5j5j0j7j5MJ2J4lj6q1j05j08n4K9K8
-43267a77M8M5j4n4p6m9k3K7P4P9M9K5K1L5l8r8pL1k0p6q0j7Q1N6MO0R1N4J9k1l5n5k5J8J8
-43232c0L0N1O1Kn1o9m6RONJ1j6k4n5o7o0q7n6L2P9N6nl4K0N6M9P1N2%o2p7m2k4m0J6J6mL6
-43194a91N7K6j6j7mK4M4k6r1m1mj0m9l5j1l5l2J1M9O9L4k6n1K6M0l0MP4nl9J1p2p2J6Q5R0
-43158a97Ll6L6Q3lm8l5qlNM2NJ4O8M1j4k9k5rq%j4m1m7n2m0J5P7R6Np2oK3QK3J4K5J5l2l3
-43118a54PL7%QM8K2Nrk8n5n2%L1J3kJ2j6o5o9n9QP8O3Lnk9j0N5lk8j0nL0qn6k6RK1l4j8Q2
-43077b09Q9M0j5n6n7n0n0j8J0l0k9L0R8Q5M6M4kLOrl6nO3J3m3p3m1j5J4O7J15P2o0q4k1o
-43041a14K1J3m2n1M4P9P7L4%k0j1Nk1p0p5M2L4KP8M4n5p7r1j7K4J2n6j05j3M9L1%K3Qpl2
-43005b37o3m9M9J05Lm3k5J3M2K6K4omJ4n1p9n1J4M2O4J16J17J05L9K0Qo0j44j14j4KK4O4
-42972d9L3PRj9q7o6l3l5k4l6qQ5J21J06N0m3q4m0%K7P0R3P7k0q1n3j8j6l1l9l4M7N2p1r9
-42937b09j6k2l5K6L9J6K9J4J7K9j2l3j3LK2P5J16P7L0Kk7l6o0l5k6m6o2o4o2J4P7Q5P6L5
-42903B4l3l7rl1o6n1k2qj1L0M6J9J5j1JJ0l6o0j9L9J8L7M9j3J5J1l5m0k6n2l8K8J2n0JJ18
-42867a75J08M3kqN7m3j60j03mJ2Jj6p7o5M0P8O0J17K6LOm3m5n9o6k8M8J03K4l4mK4K8R0J13
-42832D9R0K9l7r8j25j04o9n9l8N5Q4k8p9L9Q7L1M2M2PpN4R2l8r3l0k6OJ27J26L5k4Ol8n4
-42798E4l5q6j38j08J4M0m3j5R0Q6ll6j5j1m9q3m0M6M0mM3L5MN5J11J12N7l3m1K9%lJ0k4j4
-42763D5lj0m0l0l9o7k1J6j4J2J8j9j5K6pnK2J1L1Ml0LM3J6m3n9j7Q3R0K1PN6O8Jl1j7K5l
-42725A28J9K1n2m0j0m2n8p5m8j3L5O4M0J3K8Ql9l1p4o1j7OK4j9j7RK1K3K0k1o6l1m5k7J8
-42690c09R0J39P8L3K6J8r5j11k8NM0K6l9m6l0J1Mj4K3K7k2k4j5j9l2%L6K8PN0N0Jk8kL8M
-42654h0k0j4RJ4m4k6jj5k7J0J0j5J4K9M2J15R7k0p4o6l5j01j02L9J05P7J0J6N3L7J5j9LK9
-42620F5QK3L2L0M4Ql8l3l1l1n9j15o1N4N4J0kn7q8l7K4O2O1M8K8n3o9J3N1P5K3l3p7k0K5
-42585f6pl8q8m5rlP9J26J35J11J6l4p7m7LlJ7M4o5p2Kj9p5r1q8k6K2j1j4Q2Q5M1M8L4J6j4
-42549c1M0P6K9j8p0o7o6r5p3mM5O4Q7P3oK7Ol6m7p2m8NO0N4J4k4k2l1p9q5m8L5M7J7N3K1
-42513a69n7o3P4Q2K3pKj3%MK2Ll2k4j9l5r3j00k1RL1M6mMR4J15O2N3L9J6j8k5n1n9l8N2Q6
-42476a1N0n5p0PK7j7lK5Kj4J7JK0M1J6j2Kopk0k3J1m5r8k3M8N0k7m2j8nL2N0Ll8m6l7k0%
-42437b35K1kJ0J6M4O5L4m8p1l6k2J9J8kl3m6qK7oMj5j7R4J01J3pL8k7q4o9m4K7O4M7j2j6
-42401a58O9M7j2NQj2l9qRKM7M2%l3p1m2O2N4Qm4o7o3p4l1M5O5j8k8k2m0J0K7Ok9j6j2j1k5
-42363c49m6L5J08Q0L4L1N6M1j9m4k5j6L7O0kn9%J6l4m7l5n6o6OP8O4K7k9k7N6P8Ll2m1j7
-42328a34j1k7j5rK2L9Q0K3r3j20k8O8R0N1N8K4k0l2l2k6J0L5k4p9m1mp8j26m0Q4R1N0K8K5
-42294a61J7%Lk7m0pJ9K6L2pn6p3l9m5K3N9K0k9k1O7O9K6K1N2k3o6n7KK0m7n0k3k1MO8M8K6
-42257a90N4J3j1j0N7J04L9k8n6p5p3olk5K1J08R1N7M2k4r3r4n6k0k5k5K3P3M1prKK4j5KQ1
-42221a3O4nq9o4J7l5p5J7Jk6KO0J02Q0Pl3o4r2q2l7J8M9l3n9K1O1N7K1l2p1m9j3m5o6l0k2
-42185d58OK5J2NP6J90J59K4J0M1l4l8L7%o5n7k8o7q6LO6R0J37J00j0p0l7jK5PoM2Lk8p9j01
-42149a07j08j45q1J4J25J79J10P5N2L4L3rj24j35j7L2N1J3pK5M6M1J9o7o0mjj5L2M8l3r9
-42117h3o9m6L2Q1O1L0n1q5k4J6k6o9k8L0K2k7k9pk3n6j4P8Q1M6l1m5k1K9K7N1R7Q2Kl5%M2
-42081C8O4j0o0m8RM9N0P2R7O6o5k01j57PR1N9k1k7l2J0K9no9p4J3K3j5nJL0J02R4pl8l8L9
-42045G1P1o5o4M0km5jKOjm5n7j5J3K5J0KMj7l0QN1Q6M5j6m4LK7Nn2j25j07j8L7M1J2N3P1
-42007b1qn1l7n4mJ06O6j0J5L6J8m2j24j64r0K9J02P8ql9K7P3Po2o1j1K7Q3J22O9k3m9m3l3
-41973g6KL6PrK7j0KO4P5Ml3m6j9j3k7k5k9k8nK6L1j1l2N0R0Mr4q6ok5o9j7N2J01P8L0N1O8
-41935A38O3k3j01p3pK3K7L4mm0n1k4J0lML9M9Rl6o0l4n0q7m7rj2J4N2M6N0K9K3j9n5m0L2
-41899a33N6k7r4l8M7O4M7K3p8j40m2N0J4n7m4K7O0N6R2P7L0Nl0p3o3l2j7j6M4J25J49O3l4
-41866A11n7KO2R4J0p6l9J1J6m3r2p9n0j5k8k2qj3k6nK8K4N6J15J21J06P7L7k4r0r0r0o2p5
-41832a14n4qM6K6j3l3l8k5K5N2L1K2jlmpO2N5l2j14q3m1K0J2j7QNrRL0N6N0K0k0o1rJ5k0
-41794a62p0p0k1O9L7k7j6Mj3poj2l8m9OL6M9Q7Q3Q6O6M3%m2m1l2k6o0o4pK6NOjK4N2L8lJ0
-41755d0M6om6n0l7L6M2k4J9M0no8m3K9Ll5%J0j3m7l1%j4j6N6Q5M1N0N6k2j5K8m4n8m3RP7
-41718c0J0p5p8n3k7O8J40J06J4m2l8k7k5J0J1J5N0P5J18K0r2p6m8l9l6j3J8J1k5l5j0nK9
-41685g9P3P0J7o6o8J4M9mk4ro4m3k8n1n6m6N5J19J13N9n3p6n3J2K1J1L6O0M1PK2k7q0p2n8
-41650a78q4k2N1M6K9L0Ok1k4J7Jl4j7jL5Q8N7n5j05k4MK2R4J23J6o8q6p2OO7O2pl9o6n0J1
-41614a88M9P6P2M4ll6q0j28q4L9O4K3nK3M8O4N3N6Q2Q5J17Q8l4p8n9o6n9l4k0n2l6n6l9N1
-41580b3Q2J1m6m3k3M5P6j3l2j7o5q4k4j5n6n3m4J8M7N1O5O4M2l9j11n8O3P7J5o2o4k4NL8
-41546a97Q6N3NL1J6k9l9KK4k4k6J4M6Ko1j1K9P3O5j5o3o5m7NK5Jn8o4L9O4RM5P0M0K3Kk7
-41509D3r9r8j4K6M5O5J10P1Rk0LJ7p0j23j06j01l9Mj3m6l7J4Jj5J4L0J7K7O6O2K1k6K3P6
-41475f3oo0o7m1M3K6L0L2l8m2L5N9K3Ok4nj5LJ0L8N8O2j7j10m7M3N1k1j9m1n7k4j9n1L1J29
-41439h8J34M5k4m0JN2m7j25o0J2ML2N8M0M0K8j2L0K2m3m2m5o9k8k6K7L2l6r5m4O5J24P1Q
-41405Ao6q7MJn2m7l5l8k9J3R9J07L8L1n5j07m9j5j2J8J5K2J24J14No8o9j1N1K3m9q4j31j27
-41371d65J7Q8Q7M6J7N9Q2K9J1J3l8mK1pN3P3j4p9j42j14l0J9L3J3j5l6n0L0J36O2k2l0k7
-41338a84M4K0k8kJ1k2m2L3M5n8r3l9j1J9M7Q2O8R0Q6M6k0m7k8lj7l5K3J5o7p5o5m9%M0N3
-41303a63O1O2J1K1j5l2oj5P4J27K5p3j20j20o3j8k5m1jJ8j4k2pj3mL6N3lk0L3O2M0L9K0j6
-41268a09k9p4l7o0o7rN8R1P4qj01n3O5J27J03K0n8m0L4P5K1k4n1p6q9m7N4R4Q6K6l6q0q1
-41235b01n4n9k3L0M9J6J2Q6P4K9L0QLL5L7J6l9o5q5j21r4MM5M6N9O1L7j1k6K9P3L7m6r4o3
-41200a65okl2l4K9P9Q3Rl4j8k1j1K7L6Ml9j5k2j1P7R3j2j14q1rj4L6L8L1N3Qj1P0N2m5l7
-41164hl1l6j3qLl6o7m5l6n5m3O6J05O0N2L7L0k4q0n6JomN2Q2k6q5k7j3k1K0O6PL6J05O8J2
-41127H2LK4K1p7j13m8m7n9KM8Q3K7k3n0l8MK2J7j9j8mm7j1K1O6L5o5o8L1P3O6K3rj5k2PK1
-41090e7j9m3l2K2j4QL2l0J4k1p2MM5L8M4Q1K7p1o3k1m0j3M3M6M8Ok8n3o6l9j8mML6O5M0q5
-41053a86j45p1j6mK4K2l0mM2P0Q0J1j8knK1L0M1R1P1k5p2m1j1j9J5M1J7l2o3m0J6J3rj8k7
-41017b33JM0P0m9p1J9j1QP8J36K9p1m7M0M6J7J8N0N3J5j9n9r8o7j5RJ1K8M2Mk5J8J1l1j0
-40982f3J7L9L3J2M2L6l2j27j56p4QJ8K7j2m9m3k1M2J05J12O5Nl2p5j08j6O8O1N8O1M2n3j03
-40949a13p9OQ5Jr4n6k4%J00J03J1j3n7jM6n5j13o5K4L3J4N2J2j8qj6L3R8R0Pm4n0l1P1N1
-40914@n3j06j06n7m4rN4L9Lj8L8P0P3M6l3j02q5m6j6K9P3O9M3L6J0k2J1N1K0K9R9N3k6m4
-40880G9n4l5n0n9qM5J0n5q5LL7L8k4o8m3K9J7K4P8P0Q9J1p4q9n3KK7O4P3N3M5k8j46j48m6
-40845b71J6N4M9L7L4j5n8l6K2J4MK7L7Ql2nN0J7ln8r3nQ0P6m9o9l9l1N3J12pr5j9M3O5L9
-40809d8l3QL8Nj4J6N1K7M1J9j8m0m7m7QK7j5k9k4MO3Q8L4l9l6ol2r2n3k6M3N0rN1M3J2K3
-40772D3j1n7m8l4m7m4JJ3KJ0RJ4m6n2K7N3K9K2N0K6m0l7kJ3o6r5m6l1oP1R0L7l4m8L3N5M2
-40735a04O8O0L8L4ll7k7j0l1o6j11o9M0P0N5L6m4k3J2L7ll7Oj7j9lm2m1J3J8L2Rpnn1l6N4
-40698b04R4R8Q6L8km5p6r5j39j47n8O5O7R7Q2KLQ2O2K1k1n7oK3m2o6o9j8P5R3N8M0MkK9k4
-40662D8k4K8L2j9o5L4O8k6j02q9K5J08M3l7m0j6j1N4P4K7j5j1K7k1r2p3J7K5l5o5rO3P0M5
-40628C8J0L5j2o3m5l7onj0K9O0k2n7JRO0J11J20R1M4k5l5j7j8LJ5ol6j8MK2mq4n6K8M8k3
-40591A49p1m0q2o1J6M5M0mQQ5J02N6j1o3q2q4o0rQoN4Q4K1k6j18j40m2N6R0Kq0k7J6m2m7
-40556b63RP4J49J24k7o2M9N1m6n2m2l4nM1Q0N2Mm4p0r9p3M4O3K5k9j9Q9Q4Kl8k4k4p5m5m
-40521a35K0k2l7kP7J00P7k7n0LPlqm1j20j24k0O1Q6J05O6K7J6k8l5J8O0L7j7o5j1O3L0M6
-40487A54M5k3MN4Pq4o6n4n0L7K3l5rM5O5K6m4l1J3k4Ojl4j2j6l0%K3l3p4m7L0M8N0P7O0N2
-40450A52j6rK5J9LM8L1J0m2r0m7J8k1o5p5m7n0k6K8P6M1J6nK6K2nn4l1L7M9mk2j7k0pm7q4
-40413a83m9MP9P2M0J2k4n1K0J7o6m8M7M5k6mL4K0J5J5K6L8R2J3m6p4l4l7j8K8J00J47J19
-40380C23kl0J9Q4J53J51K1O4J14K51L65O42J076K046L570M758N15m536l777k096j138p49
-40358A824m07l18k91k66j33j36j28j42o4NO6j4k7J7kn8k5lmRM6RPLl3n4N2P4lm4j2l1m6L
-40324a26P1M7J9KM9j8o7J6O4LO0O3k2q9j04p4m4l8K6O1N8M6N2M0j9q1p7qP6N1L9L1k8j06
-40290b7o4p7j8Q6P5j6l4l5Jrpk3%J7L4P0N2oq1q2p9rN0J4j5KL7N1M2N2N7j0j3j7k1J5k2P
-40252cJ04R2M6k8o6q4m5l9p5m0L3qn7o0j9k6o1K2J39J08J5n2q5m9O0J09J34R4J6p4m9J1L6
-40219I9L9L3nQk3j1j2K0Qn9q0k8L8Q2M0K8RJ10O9OK0P0O4J61J84J80J22J93L43P69J290K338
-40187F105L882N065O50m766m225k427j313q73n53l68j96j46j63k20j52j34o6p3p0q1rjj2
-40164a46J0R6P4L3n4l9k0j9K1L3l4k8N6M6k4l8j2mn9q7j17q6O1J46Q3J03R8K7j0J1PJ3l3
-40131A08o3n9n9m6J5K4J9Nqk5J3Kk2l9LMm1m3m8m1k4L1O2P8J29L7p6o0NL6J9mJ0L3P8Lp0
-40094a4m0pK5M1L5MMK1j2l9n0p4rJ05R9K4j2MJ9O7R7O3np9j66j91o1Jn1lN9L7joMk6p2J8
-40056a91O5O1L7m9p9k5K8K6K0J8%m0p2n6j5QnO2J36Q0j6m0rK1nk3L1O1J9m7n4K7k9r4j06
-40021b55l5O1Ko0l1K5P6Q7K9m9j13l2Q2M0j4K6J01J28Q5J5ko2p2m5n7l0J2Mj3j6NQ8L7n3
-39987c6l4N6Q1R0M4l6mK5mk2J4L2nn2n7l9jm4j08q0m3j1M2L9K5L2K3K0J6K2J3l9n2n5n2Q
-39951a92OK7J17J24j8j02o0k9J9N0P5K8RMl5n4K8J11P1n2j08j5P3J6l3m3Kk0p3k7K4ol6R
-39917a10L7l1q7p1l9l9l1kL4J4j1J5N6Q7R2L0k7n9kO6R5J31J03K0k4l7k2K9Ro1j0%J4L2k7
-39882A74o2l3Jj5q0o6MO0P0K3n7n0p6q2L3R1J1l3QP0M1oM2M6oRqj09l2J37R3Kn0l1m5m6J7
-39845D5M5J9M5J5p2r2r7n8k8J3M6K4K7J1o6n1n6q8k7j4J7P3J11R7K4o7o6l1O0R7j0n3k1J1
-39811a17N0Q7J00O6n9r8m5K9J17P6m8p5J0j5j13p3L2O0N5Ko3j7k7k4K2K1j1K3Q9J16L9o1
-39779A48o2o8o1N4J35R7mQN8J4j01j46n2%j4j3L1L1k3m9l1K5M7N7O0ko3l4k4n2q4m1P1J03
-39745A5J8LPm4o4k8l6nO3N8J6l7n3Mlo9qJ04J05M1K4J5o3m4J7K9J1%N9Nj28j38o0QjK9J4
-39708a36PO9R2L0o5p1m3o0l4M1Q1L2J1Mpl8l9p%J6K1L0L7nk9p3j4J07O6J1j8k7Lm2j18j15
-39672b83m9l4MOj9L2J43J30K7j0M1K9L6P7J4o8p6m4m4m6k9n0K3J23J41J11M3j7m0o9q1NP4
-39639A00l7p4jM6L7L2K3PJ8J4l9n3j5J1l8o9m4l3j5K5nMLk0p3r0j7Oj4KM5kj5J2L0L7N9J5
-39601a28m8n1q3n8j4M2P9M1j5JN0J8J3J2rK7l9j07r4m0J7J6J3j0K3J00J03Q0P9k5p3qP8Q2
-39567G2m1p6l9k5m2r2k6M0Q8J04Q6N3K7Rm3p9l8K8lnJ1K2J0J6M6j6q2j05l5J7L2O2Lr5r7
-39532b13J4P8Q8O4L3j7n0n5n6l4QM4L6j2j6Kk4n6o4rP1M4l6p3j0Mj4K2P3O3K6MK7O1N3n8
-39496A8q1jQq2r7m5l1j9Q6J55Q9mm0jL5N7P8N8no9n0k7l9m2l7l3J7K9mK9M1mKk0k4L0Q5o
-39458E6q1kP5Q9L6k0PM2k3q6j9K9Kk%J8L8J5k9k6lK8%%Lk2m7j6k2j08o4O3J01N7J3J5K6J
-39420A44m9n7m1k1mj6L7N9J9J5N2J6p8q0l3n4m5%L1kk0j9qj0l9j6L2O4M8nl9n7j7N0N0j6
-39384a09nQ1J04N7l4JP6L3l9r5r1J4M6J1j9o2j00r0m7j7J3J2N6Q4N5N9L1N2Q1L7l2p4p1j0
-39350HL3n0n4J6J4j0K7N4N2on4j7k2Lk0k7k7nk7m5k7m7m3j9K6R0J15Q5L9MKK1J1%j9l8p9
-39313c6m8N1O6K0n2j11j05k3N7Q7O9nj7L3N0N0Pl4j5m4m2k8j0n7o4%L3O0O3J25J47N9l3j29
-39279A24j51m4M8M4l5n5qj0J8M9M6Q4N5m4j07q3j8%j1p7j13l8N9J03M4L4N8J6K1j2MJ04Q3
-39246A88qJ7KNl5l3nJ0L3k6j13o9l3n5n8n2K0R7J01N5N7L7l4q6o0J8N6Pn1k9J8kk4J7K4J9
-39210HLk7q2n5m4l8M7Q0J12N7m9n0j4J1K5N5K4o5q3q1n0J9Q6J35R0N2Q0L8p3j26j02m4L4
-39177b7N5nj02p8OK8N9M3m7j12m3J9O9Ql2L3O5J1Ok5k1O8L9k4mRj0J6j3r5n5L1N0J7j2j2
-39141h5P4J28L9r9l8O5L9rmNp8r8p8oN7M4j9p3l9L6Q5R5M2rJj6j6J6L5J8M7L5M8j1J1J22
-39105C64P6l0r1q6n1Kok7k4q2m4J8L2L7L3Lm3j23j32l9J1k1J5L7L6N0k4p1m4mM4P7J27J32
-39071A52Q0L4j5j0m3q5q3o5l3m2l0L6J36P8jm0n6q7m8k6J3L3K5K7K6o0r6q6n6J5K3K7K6Q1
-39037a50J72J53N9Nk0n0r5o0k2RN4k0o9l0QNk3NM2Jk2L6L8Ok8kO2L6n0m8rPP1K8o3n0Pk5
-38999c2k4J0qm2N2O3K6l7o0j7L3M4M4N2J7J8J0k4n0jN4L1j4q4j15o7%L2j4j7K3K4j7o8l9
-38964a97ML0N7O1M9K0K5J5NL5N6J18P1p4j23q2l7o3n2J0O4P1M1N5K5r2o9K5QlJ9O7O4L2K6
-38929B61K3L5k8l1R9J75J42J32J46J55K48L89N90R08J602K884M892L367l386n034k962j514
-38907C093p90n19l68k98j86j20q4r7r7j55j87j16j8m5l2L4Ml1L4K7K9M7O6Pp9j28r6MJ01
-38878@P6J8j7n7m0k3PL8N6L3j8n3l0PL8J29R0k8j7K0o3j07q1j5O0K1oQ1M4k8l9M2R3K8l2
-38843B27j3k3o2n0k3l8o6q4l5RnqK8N5L7L0kl8m2QQ9O7L3o4q2J2K9j9l9n5K5J23J38J06M7
-38808C15j7j8j6m4o8n4o2m8L9N0j4m2n1j3Jj4j7KmJ6nl7l2k3L8Q9R3M8m0p9m5MK4J1jk2m3
-38771g9rK9M8mp0p0m2k3J4K8N3M3Mj6k%j3KM8O7J4n6n9j4L8N4J7QL4loJ0j7pM6J17J44P0
-38733C98n0r6r8m4pl4n6J5K6j9l5j3J0L5Lm5k3K5kk5k8N2J21M0o4k7K5m4r8n1N0P5K3p1m8
-38698h0J0j5o0q1J4J01P3N7Pr0o6M5R5M2nl0j6K9Q5R0N3n5p3qL7J02R9L1L9R2O3Q4J25K52
-38664A046L70M68N78Q64J595K844M405L124k584m610l011j705r41o71m99l52k21j49q2j00
-38644C69q9r0q0L2O9Jk5j16j03k2JM0N6%p4n5K0l3r2k0Q6M8l1m7n0k9MK0N0P1Q4k7o9k9k8
-38609a58J8nL0P2M3O6J27L0q3p8l7j2l2m3k3j0JK2K0Qn0o3J5O8M9K1N0M5j7l6j8rk5l6l1
-38574h1J0jo2q8j0O9J03L4k7m5m9l0k7ron6k3L8P2O4L2%l7OO5Jp9k4K9K4j6p5j07p2n5j8
-38538d50L3L2N9R3Q9O2L2L2K7k6n9o2k1L7P0Q1P3K9m9j42j38o8j4L5L8K4J6L3J6k1j7OL7
-38505a13O0L0l0k5rj6J3K9O6N9k1k0KJ0L0rj0lrkoL0J26J31J2r0n8l8r2m9Q3J39N2QQl2n5
-38468B01Kl8p9p3n6o6l1ml7j4R9J19Jo1KM2L4J2L4ll2j6k9o2q8p0l3OL4N4Mk8J8J1LL0N3
-38431f1L6l2l8L1P8L2koj3k2l2qoN6J01P2l6p4k1j4j3%K6j8j07j01KL2L1M7O4M2j1k8l2o0
-38395h5n3J6L0%O6L0o3q5p3m9LL8R3J50J11L9JK6k2l7k4QL0j1o1p4k8l5m6M5N2ML3O9J3m5
-38359F6j5k2l2k9l6L9P5J3NLJ9M8op0p3l3j3KK5lnL9j8n2qM9j8m4k8J9J03J19K2o1k8K2J4
-38322H8j9K0K9k5n6mM3k4n1mK0N2P5K0k2QK1J4n1r3m2k5m7j2J8l1r5m7N8P0M8k2n3K3N1j8
-38286h3n8q1p6j2KKO2O2K2j7k5l7j1jN5J07O1nl1jK8M4L8Pl8pJ02P1L3Jp5o8l7o4o8j5L5
-38249g8L3Jk9j3NK2R8P6J7OrJ2L7P5Q0Pn9j17j33j25r7k3kKj3m8M5J73J95Q4J4po1o2j4k8
-38213F4r6n3J6M5N1M4L0L8L2j4n5o5m0Ql6q7OM1j4l3KK4K5l7n5OL3M3N2M7K4j6p0q6J2J36
-38177B2L8j00p9mJ8k1k2j4JO5P0qp0o8n0L7O1M9J13Q5pl6kk3q7o7qK6M5J5rM4M8j3o5o4r
-38140h9Km8k7j4NJ6L1K4J4N4O2nl2Jk2l6o2m4l1k8j2O1R1K2ml4K6Q4P9M9pp1p8m0j5KLJM4
-38101b8J2n4J4P7L9j5m2J4P4M5nj4p0p4m8n1kM9J8j2qLk1q5r2m8k4L7R9O8j8m0J6P2R2N3
-38065C1MP6Q4Ro1r0q1o4k1J3kl1J2jK1J4q2k9O2qo7o5j2L0M9P5M1K2M3L2k6j9JQM2M2lj4
-38027C5K8j0o5p1QL6N2M6qj5J1J8J6j2l9k2J1K2J4K2Kj0j9J9N5K2n0o2m7q3j05J1R1P9O4
-37992D4J8m0q1pJ06O8j2n2q1oL2n7l9M9k7o2j0M1J03J25N3q5j54j03j0K6M3P1Q6Q3O3M4l4
-37959A95q4m0J6L2K1k0q1o0k7k9j2K4M0K5L5J1l8j9J9k2m4j3K2Jm3k8k0k6K2N3M7M3P5N5
-37925A30l9r3p5q4l3M4M7K4L2Nl6n8m2L5P4QNK0rj3N1Qr4p1J0O9J09Q4j2l7J6j0m7K0L7k7
-37889D8n5rK7O5O1J3j1l7n9OJ3o5q1k0M7O1Qplj9l0J9K8pmm5j6K1N1N3np2m1LK9J6k4j2J4
-37850c9JNL9M0J4J1j6l5OL8O0N9K0m9o8n3k0m0%P9K9p2r9n8o3p2OO2M5mnP3R1L0m2j52j41
-37813c20j3M8LRJ1p9o4J8M8L9k1l3%L1L0m8n4P2J07L9MM2Pl2L2N3M4M1j3k0k6l3l8L9R3J09
-37777A25M6p1j00q1qK4nj9L7oo3k7J8O5L3J3J2kj8n2j5L5L7k6m8k4J4P1J18P1j8n7q1nK1
-37742A4J7Jj7jj4o0r5p7j8m9q0L2O8J0l0m7l7L6P4M5N3P7N6j1k3J1lM2O8M4nl6J9N2M5M7
-37706B08K3K6L6J4Pk4m8p7j05k1N8J4j9l4l9l0n9K5R0M3mJ4RJ2l3j23j57o2Q6J25R5M7op8
-37672A3q0QL5k3l8j0M7N9K6j6m9l3l9p7q6j0O0K4N3J10J12P3k2q7p3j4PQjOJ0J3j9l8PK9
-37636a5j2PL5M1j8q0o1mJ2M4L6J2j8L8Q4L8k7k0oqo9o7o9r5k1J3M9Q1R7N2op2j5M5ql3L0
-37599a0jl7m2j1O2L6L4J5Rj4o8r0p8n8L3P2L9L5M3P7N4M9j4n2k4km8p9n1j3j0p0j6Q7Q3O6
-37563FJ5n8o2JM5pl5k7K8K1M4J29R0J3l3q2m6j8q6q2J5O3N4L5O6O8N2rq2p9K3Q0K8k0j6q1
-37527E3q4m9o2n3j5L4N9K0L2N6k0m7J8M9No6q3LM8J08J20N1O8J7j20j19l8QN9l0q5k3M4P4
-37493C2R0Q7K1n3j17o3L2N5N9O7J4p6p6k9m1l6m8l4n1nL0L4K6L4L8nJ6L9j1o8m2J0O6Q4M8
-37458A27k9n7l1J7O6L7Mk5J0K0LP1M6n8m6l5Nnl6K3L6j6o2p4l3ML5M0J7NJJm9k3L7K3pj1
-37420C1K3M9N4K9n4k6M3K4j2n6n5j9m7j20n6L0Rjpl4k1L7O5K2MPm8p4l2N2K8nO1N0kk6j8
-37383i5j6l8k3O0M0l8n1oOJJ6K4L4M2Ql0l8L2N8L2pn2rJ3k7J7K7Jm1p4k0K6rJ6Q4Q5J1l9
-37345B0j2l3m0j1jJ4qm9m3O9P9N1J2k2pk6o5k6L7L2jM4K8l0kO4J07M7nL3Qo9l3M3J11Pj05
-37308B18j08n9n0q9m8j3K6M1L9jJ5P2N0J1NJ2qk1k4L2N9J9K9K3l5o2n1n4k0k3m6j2K0N8J2
-37273A7k9j7nq2o4k3m3N1J15O1K7J7%K5L5L3N7L8k3l5n7l1j5k4kM4N2N4K4l3m2n9q0q3n3
-37238a50m8NP3K9J2jO5N6m6q1o1J5J00N6j3%rJn1p8PM7jk0k9k0NLR2R1jk6j5J1J9J2P2N0
-37200A71j4j8l9l0k5m4m0Nm8n5O3J06O9K3k3Oj6j9j3m7l0m6k0M8L9m5q9m3J7Q5P8km1JOn6
-37164h6o6j5j5j9J9M1J4lN7J00Q2Q3P9pq9p9l1l7j9lLL5N9N4K1pl3k9j2mJK6J9K6qp1q0n6
-37126e0pj9n1k5O3M4mn8q2J7K8jJj3n1J2P7J4K3M4M1L5M0K3L6O4M1n9j18j19q9k4k2QO2L
-37090a16PO8K2n1m2j6lrL2Q2Q7M2k3J6K4j2l4L6R4om7j2n3q1k3J8L4M1M1Mk3j5j6Nj0%L4
-37053I5k0q9q0n9p1oQ5P7M0J7n7j09m0J2K5P0M2l4jK4M4O7Q3K9o3o8l4J4O1K8o9p9J0Q9R2
-37018A25K9k1l7mL9k5n6p5n2pj1k6mRJ1j9n3n1J2NL6Q6P2N2J5mm3l8O1J22K3o5n4j9J9M3
-36982I5P5R3J1k7L4k3r9l0m6r7o5p6m5kJ5j9oM8M2K7K0ON3P5L1m1q5q1MK0L5Q5K5m9q5m5
-36946a27K1J8l2k7P2J27O2j4o5o3k1L6J8k4n0jL6L9Mj6kl9o7J7P4j6k5L1K3%m3p0J0J16J21
-36911A23R7N2%l1k7km1j03qR1j0r7k4L5K1Kj6KK6Mj8l7ql2r1m4N4K1m6m5j6K6K3L7Q0O2J0
-36874G0J8l4j39r9L7R0N6K7Qkl2k3k0MN9K9lJ7P0Qm7n5k2j5m2j4J4K3j4m7JQ6L2n0o0m4k2
-36837a35QK1j7j4K8M6R8L8n8oLj5K2l2m6l0J0L4jl5J2L6Nl2l3J2N7K4k7PN5j1o1PM8J2km6
-36799a8o4k5mJ18J56M1jlnn1l9k1o0q5k8P8J17N0J5M2J1k8l9j7nm8k4L7J0K0K8p2j08j17
-36765a39r6o1j1K3L8K1J0%l5MR9J53L5n3n1k3l3kM3Q1J15L1l4l0J6On9r1j17p2L8J55J38
-36732I9P1O2J6q2j15j03m1L6N8Q9P6%M2O0N6N1l4r0r5r4o3k3J1rm0j0j5j2n3p7J6R0K7n2
-36698a48o1p8r8OO8N7R6R3P0M5J1M2j3m4O1O1m6r2n3J1O4J04M7l5q4o3k4j1j8k8k5NM0K7
-36664a3K0M6kJP4Q4O7Kn3p6k3K4L2J7k6o2PL9K7M7mk5K6j6j60j21n9J5O2N7J16O8j4k8l2
-36629A17l4K0R9R8Q8Kq2j09j20m5Pk0K6Q7L4k4l3l7p6q3l1J3K8L7k8n5j8J1R0J12N1q6j09
-36596g0m9n4p6j15j07K4J15J02N8Kl9pR3P7j2m5qj5o7k2j1k3J6J0MO0J17K3l5n9nO7M3l6
-36562d4o2k6J8J3j7K0j6k6M1L3j5j12j40n7jK9Q8J27J13N3n8p9K4M3K3N8J0k7k4l9k7onM6
-36528d2O2J8Lj1j9rjnj3L0M3j5l9%J9l9l0M4M4m0o5J5J5J1L5M4Q7O2m9j05n7K9O4m2o6%K9
-36491GM0N3J4k3n7j09n8m0m5j8NM3K4L0L5L5N5K7J3J7ppJkj8Kmk6Q6J03N%K0L0J9k7NK3j7
-36452B34o0l0K6K1j4J1L3J8Jp6q0j6L7L7J0M4J16N1o6q8o2lL5L2N9O9Kl9p4q0j08q3n9n0
-36418a52R%K2Om2J1N8N6J0kk0m4K3M6P2Q9L9k4l4j9r1j06LL7MM8Lq3n2O7N7k3j4L5L5K9m
-36381D9m6l4kM5N2j9j19j20rJ7J5P0J29J05j1m0J0ol9Rm1l3K8O1Oo0n2j3N7O5l9o5pol5k2
-36345a00K8L9k5q3j07q4q6k0O2N2M1J8k7l3j1P9J25R2J42J32L9j3m2k3J6p4p6Nl3o2j4L9
-36313dJ9Jlm4K3L2k2o2p8l7J6KQQ7Q1N1P2K0p0m7qL3m7m4kk3m0j9J6K1l7m9qK4M8P8P5Nm7
-36274B1RO7L8J3J0J5lj1k6k1k0l3j8K8N0M6k9r7n6K9P3P0O2L3JKj2%M5K0rq7j18o0n0N%o6
-36236g9m8J7P6P7Q0ko0k4l7k7M1N3j3p4m3kR0R1Mo0n4J6Rm2r3q9pO6P6N0M7J3j6q4j44m4
-36200b36O2Q5P2K2kJ6l4m3rK1M6N3J5l9k1k0j1K4jpk3oL1k9j02q2n7K5J29J04L8kl9m4NJ3
-36164d6k4m6j0N4M1k1k3l3K0P5P9M1K5N0L5K3lp3j47j52p6L4M0M1N5K4O5Q3lo1l1J8Mm3o
-36129IL7Pm4k6J4M5L4J6M0M6J0pm7p7j9Jl1K7N5j4r7j00o5n7m9J4N2M8P7P5K9j2NL0j4n6
-36093d4j4N8N2J1L0O9K9Qj0j2K7nm2l7M0J01L5l6o0j7K6m5r3o0J5Rm8k6k0Non7k0N5R0Q5
-36057I3N4l4o0p1p4l8J3K1Q7J24O2J2n9j23j05p2l1L9P5L9K5K6K3L7j0rM7M6l0l1n6o8MK6
-36023a8L3N1K7J2PK1L2J7J1lqNL6Pj9k4j6ol8n1J6L6KJ9qn0m9k7J0N1P8Jn3M3R9M3Jj9j6
-35984B53m3o9m2lJ5rp2m5L5K3OJq0j03k2OK0N6qn6KK7L4J5j3j6J9j9m9K3N5N3J3n9m2l3m8
-35947a75j1rpN4O1J6NK4k5n5QN6M4NJ4OnO7J5o7k6M5OLPp4j09o9l9NP5P4Q3M4Qk8j11q3L7
-35908a31L7n5m5P3J02L3m5n3J1P0M6lk2J7M2M2O9L2l0l3m7l5L2P3K4n4q0l6K8O9M0RJ4k1
-35874A73r7k7R0M1o9m2N1L2m9n5J3N6K2l5o8m2n9k0J9M8O0k7o9o1o5k5L2O3N9Q0P6Lk5qj0
-35839F5p7j28r1m9JO6M1j1L4M8jk4j5J8K0QQj3j1k0n3qJ3pN7P7K5k2k0K2N6L4j7n1J1L0J2
-35802B8j7j6R1O2j9jJ5L8j0k1J0M2mp7r2o6o8n4k4J4L8L9M3L0j9k0N2oq7n2m5j7L0J4K4N3
-35766i2Jj5M0O5N8j1m2m0J6L1o1j33q0K0N1Q0M8j1QL7j4r0p8%N9P3P0P7P3Mp3p8rJ9K6J1
-35730D0k5o3K8M6j7lm0KM8Lj1n2n1l1n7M9Q5K4kK9N4j7l6l4l8m3o1k2J3N1J31R3L9J7j7l1
-35694A01rP0J27K7o2p8m8k2K3P7Q3K1n0k8l4m1r5p4L6R7O0k9m7MJon5o4K2P9P0ko9j8J7K2
-35658A06K9K0QL2O9N3j9p8j45j28n1OpkJ07J05K8k7o8m3m3m7oj1l8qN3Q4R6O5K2n0p0nL1
-35623F8L5O3P9kn9n8n9K3O3k9n4mM7M2m6r2o5rN7N1K8N2lr4p7%K5Q0J22P3n6j28o6kl9n1
-35587h5n5%Q9P0Nk8p1m8m5n6nL7L2J6K4L7M2K6k2m6o2j9P3J42O2lQL9K7l3k1j0j0K3N7j5
-35551A75j08o0Rl3n2rRL0m4j01pO0O8J6l0kL5K5%k1K7P0N8NK5P0L4j3l1j7L3K5p0n3k1k2
-35515H0jrm2l7j7o4n3J3K0k3L9N5j5PR0R9Jk9pj0k5n4NM4J4m3p1p9m7k3l8O4J31J07K7n3
-35479E6o4n9J4N0L4J9J6Qj5j4lpj6Ml6p0k6L6P1Nm8k3Pno4l6O9Q0O6M2K7k6n8l7m4l8QPj8
-35440h8k7o5j6L6N9O7L5M8O0K9l1q2k7O4P0m3j08q2NN2L3J5Klk0o2m2L2K2m5K9R0R9O4K3
-35405A93o3p9n6j3pl2M9O3j7m5l8l9oL2M7L8O6Q8K9k9l3k0J9K2n1m9m6n2K9M5M4j8k7J02
-35371A46J97J20j7j16j92j07j0noPK4l2o2RRk3kj9q0o4k3L0N1M3Jk6J9P3R6N0p9j11j0J34
-35337B5J07Ko7l0J5L4M8k8j01n9lqLm7o3nkK6Q1O4M8K8M3O2L8Jm7j22r3k8m3m1k6l9K2M5
-35301a60k8j7P3N2KkJ1M2L3L5L9m9q2m8LJ2mOL6O5mn6j3O0J4j08r1j9l0KO1N9J1L0K2J6O0
-35264C3K7p3j13o5m8K9J24Q5M4K5M3N4j1m8n8j7k1m8l4J5N6O2L2K2J0pmj6o3o2k0k9m5k9
-35230a50L4L6j9o1o0k5L6K1M2J10J02K2j9k6JN6N0l1j4j5l4K1J8Jkj1j9n6m1K0N2P6M4k1
-35196A38k9j2m1r%Kmk8RQ3N3m6j21q7n6j2jl7j1NN0J12J08P9Q7M0L2L1l4r8r0k5Q3M2o6o3
-35160H4l1K1L8l9J7O8k8o7m3qO3M0k1o0j23p5L1N2L8j9k9j6m2l0LK3L9J8N3J9r5o9MQ4R1
-35125iJ0k0QN2Q1L6j5n1j8J7O7Q0K3p3q2l9m0K1J5n5l7l7r8n5K8Rk0M6J03N9MNMOk1o3o0
-35088a19j3l7k4P1P8j2kmj8j1LM1Q8O6k6o4q5p1q9n0J8M1j7o9m0M8P2RlL0M6Lm9lL0K4Q2
-35051e6J18J03J0o9j2J0n2p9k5J1K5M3M2K5L4k2l5m2p3n1p8j01rO2J32J53O7lj1l8l7m4k6
-35018b8L3L9L4N9J7l9o3n0m9l0J4pJ5M5k7n2L6O7Mj3M5nj2Rn9n2K3L6K3J0M0P9Q3L2l9r0
-34982A28q1l4j3oN0P4L7l3q6j27o3M4O2R6O0Rj3JM8N7N0lo2n8n3k6l0k3j1J7kl9l0m1K2O6
-34946a3K8Qj4m6m0p1o2j5K0K4O4M3j2M4O8J8l3m9n3l5N1P2N4J5k7k3m4n8m0O2M7k7k5MQ1
-34911A6Q8K3K5K8p2j23j07q2J5P9Q4L1oj9LLN2J02J2q0m7pM5O3J29J11n9j21r4n9m9%O4N4
-34877A02K4kl8l9J1L3o6j20n4M6O2M8K2J2N6L6j1jj6j7Jl3k4n1m7rRJ6J9k8m5l9m9L7Qk8
-34841a75O5R8O4L3L4K4L0L7M2J2l5o1r8m6k4k0j8OK2K4Ql2j9J7J6Rk3k5K6J7l1k5J4J7j7
-34806c4m0l2l9K9R0Q5L8l0k9K5J4l8o9k6k4n2l8J8K9k6JN7K1J2lOM1O4N0N1N9Op3o5j7n3
-34770Hn9oj3PO5M8Qk2k6m3k6oN3J07Q2L2J0km9p8p3%N1K5K3L8M4oo8q2r7rQ5O9rm0J4nj03
-34731e3p1L2K9J9%J0L6M7mm6o5r3p9rQ9R0J8J4M7O2O8N6K9k5q0o2MML8M8k7q6j30j64m2Q7
-34695b09J30J16N3JmJj4m8j7l7l4L6N2M4N3K8l1p8j2L9K0MJ0KMj7r2o0N1M2m8j6k1qM5K9
-34659A4pk8k6J8L3kr%j5J9N1J1o2o4k9j5K3L1j6o3l8L1M5Ll7j4k3kK7Nj2k3O0O2k4j3j5N
-34621i9MQj6oL2K7N0J09J35Q5Jn0p8j08m3k1m2J3M9M7l0l2J6j6o4l6J8L0mm8nM2L4Qm7q6
-34585a23o6K6J41J34O5k8n3l4l4l2K2M1m2j09m8N6J00R9N5Nm6n7m7j3lRK7O4R3M3k2o6PP4
-34551B38M0l3o4OK8n9j23r2l0K8L3K5L8K0n2k0K3M0M6Kn2n9K5L6l8m8l8k4J7M4N9P1N3J8
-34517A58m7p9o0j9M1L5J0N3N5lk0kj9l0jL1N5k8p4m6K6P3O3K7n0o7o6n1J8R1N8m1K3P8L1
-34482B23J7n5j06m0NJ4N8L9l2j3N1M8mm1n2k7J6K3pn1m9k1mj5k8pL1Q9P4n2j01r1l0O8J13
-34447D3M9Km0p2m8p7m9O1J07P1M8L4p8j11m9l9mL2nl4k9J8P9Q2L3jj0K6J3J5j3RJ0JK6j4
-34411H6p0r0p2k3N3N2n2o1P6J29J05Q8O2mr7j09m9J5Q9Q4k4n1m6o0j3%K6N5K4mn3j13q5l2
-34377a64nJ7J00J33J28N3o5p2o8r6m3k5JM3J5Kpj4L3N1J3n3mR2J51R7j6r8j06k8M2K6L4O9
-34343B36K4k1n8l4J8N8Q1K7k3m8r0n6k2k4k3m7q0lL3L3P1J26N1m8m4l2jK9LK3K1RN2L7j17
-34308A61j71j40l8O8N7K2M4L0L5L1J3K5M7N8m3o8p8o1l8o6l8pNK2QroN5Q2J6l2j6L2N5J3
-34273F8k6k6j7o6q0j3M3M1M7L3j3j7N2L5ln3q0JQ2O1Ll3o0oR5J07O4J3k9m9n8K0L9l7j04
-34238C4j04k2K2l8%P2O6k1m3J4R1J38Q1k6k9K3%m0k9r6r8RQ6Q5qJ6Om7l2j2j6J7L1j5l7j8
-34202F0L8N1oJ2M8K4n1J3N1K8L7K9o8j20o0m4n0n1l4k7k0K2M2J6K3J3L0P5J01R0L7l6q8o9
-34168A16l5m2kok4LOk0oJ5J4M4O8K0r1r1J0K4k2m6j2P1J00K7m0JO1J3o9j8M8l7q1o6omk9
-34131a06k3k6o9j6L1K4O5J05L6KmQL5K4J7P8O8N1K7k8o8q6n1qNl0m4m7MPK1N2L0n2j09o8
-34095a45k7k8j1M9N0m2q0qO6J08J07Jr1q1l5k3JL4L5RJ8J6L0J1rK4Q3J23N2%l9p2k7mk5l
-34059F7K5k0l8l5L0Q4K5n0k7M2L2K8J04O5l8p7o6jKm1n5l3jK8L1O9K7o6j03q3l9KM7Q3J2
-34024C0j5J8j8l0P5R6L1j1m8m6l9k1J6K2JK5OK6J03Q1K9p9j28q4m9l6M3N0%J7J7k2m4j0J
-33989Gj9k6qP4P7KRL8O1k1o3l5j0J3Pj3o6q4r7q5L3M5K0j0l5j0P4Q5M9J12J53Q1om9m9n5
-33953A99r0j09o0q5p4P0J18N4L1Rl7l9m5o6l8Ol7n5Q4J47P6l7p6l4MJ3K1L7P9O0kL5P3K0
-33919B52j3k8q6r0m2j9jJ2lm6m8J1M0j7k6K4O8O5N3L9j9J9jk1j7K8J31J27O6j8o4n4n2q5
-33885A85j30j33o3RL3KM0N8K2k0m9j9K5P2J03J6o5j06p3j1qJ3O8J13O2k5K8Q9K8l2J9L4K9
-33852C14j6p5q3l2J4k8k9Ojk8j6n5nQ1N0n1l3P1Q0L7k3k1L7J9j0M1N1j8o5q6qK0m0k1K6M2
-33816A45N5k0q2o1o1k1J2M6K3J2K8PpJ9K5Pj1m9n7JJ6KK5Mm8j1L4K0l1K6N7n1r8m0L3Jk9
-33779g9l0m6J0N0M3P0M9k1n5NJ01J53P6k0p2m8J6j2l7j9l7r4n1P9Q8k7o4j6Kj4o5m9K3M1
-33745e0L7J7m2o5oM0Lo7m4pK6Qk8KL0K0L4N8P2M2R%M8J0p6n6k8K4L6J3K6Jm1k6j9pMnK2K4
-33705C9L8L8K3J0L3K4o6o9n0j5K4P2M0l3%Q2M1J5K3l4n4o6l0kM8P2P0K4nm1n6o6j02p5MO2
-33669A8N5L6O3N8jn9p7l8J4L5K7P3M4l0k8m6m9oN9L1m1k5M7L4n3p2k1N5N7k9o0l1m5q0J2
-33634g3R0L0Lj5n7q6o9j3M5M5K1L0M9O9O6J6jL3N7L7k8l9K1K8l8n3l6k1L0Q8R6Rq9o1M1O9
-33598B94J5m2q3j53n8L3K3k3m1K2jj0L6L1N2N0QJ9J7q4p6k3o0l9J8J3N1P8R1J05M2j07j25
-33565G3qP8P9J0m7k8Qk8l8J0K8j5J1M9N1O2K9Nk8l0rk1l8pJ0l5q9n4K0M6k3k2k2o9j19r2
-33529b53O7J67J62J10P8Q5L6n5j04r0o2PQ4L6M5M4jj3Jk1m8p6n9M9R8M3j9o4q6p4o4J0P9
-33496A12K5n7m6k0L5K4m6n8L9Q8P1N9K9K4J9n3n3l1j1J5Rk0l8l8l0m5n9KLj0R7J05j4k3l
-33461A01qJ8J4J4M5K0j4J0L1j6l4r8j15o9k8K2J6j5l3K1N5ln0J1Q0R8N7L4L4N5Lk9Jk1n6
-33426A51j01q5rM4O1O8qo7p0qM2M9jk3LM1N0J7l8p8n6M0P4N1J4K5Ko6r0l2M2M6L9k0r2l9
-33390b4M1O3k4n5o7m9l0l8LM9P9N1qN9J19J4o4j00m0Ok5k0j1lJ7PK0N6O5J7k4m1k9j5l9m0
-33354h0j6RR8J35Q8K4Pmo0j01m8N3O0j5%l5r7OO3L8L8M7K7k6r5q1k2P7R5J7pl9r9j09m1N3
-33318d0L2p0q2m3M2P3O5J38J11O1L5Rq2j09l1Kjl7r1n0J9Q2Q1M6K8j7m8l8L6N0K1J4M8K1
-33284B75MJlJ3q2j09l0L5K7%J0j2j1k5o2l1N6P0K1l2m2m7o4n0l5j4N2J06Q5L6K7L2po2p1
-33249F1j7K8O8K6k5L4Q1M6Ql2l9l9m5p4j3P7M3j4p7q0J4J8j1nJ0pj2j3k0J0J6O9R1N5J2O
-33213B50J0l7n6o5p0m5J7O9N9J0k1J2O5O9J4j0n2p7o5m2oL4K4J6K6Nm8k3N2M0j0k4J0L1%
-33178A62l9lO2R3N1l8j33q1jJ5mm2J6J11R9K0l2r4q6o6q2l5K1M4J06P9Lm6l8K3M0L2O1Q3
-33144C01K7n0k9kl4p7p3JK1k5l9l6j8l8m9J1kJ2P6j3q1m8j9K5N7O5Q1M2j1kK6J3j9M6R9l
-33108B35l8l1l6Ljq9n0K6L3J6K2M0K9K9J6j0j4k2J8l8m8k9j0jp2q2L3N0l6mL4K1K1JLjjJ5
-33070C2j1L6O4J9O1J06P5k5p9m4p1j16j33j32p1K7K8JM1J03J45J03nj9kKm6q0j04q4nj7k9
-33037b30k6l4j9l7oO8Q1J09J20M7K0Nk8kJ0omrk4l7K2L2KQ3Q7L2Np7q7l0n2n6J5Lj8M8L6
-33000D3K1Lm9m1M6R9K9j8m7LJ01R2K7p5r9o6l6l6p9l8J9j9o5k5N4N7O2J0l8L3J1j8kK5O5
-32965D9O7J9J7J4l8k8NNK4P8O6J6r0j17o4l9j7MmJ1L7j1k7K5Or4r5K7P9P6J12N7J8M5M9K3
-32929C05Mk2q2j11m7K0n2r8L4J15O9Ml6m6o7m1Mk2o0J0M4LJ4ljJ4K0M1N5M0nm4j2K9J3l0
-32893E9n2l3OK9J5N4L5m9n0o0k5O2J13Q8OL9Q3N2J6m3k8K3j7q3r4q0p5j2P9J02J6j7L2L6
-32859B27K3k6m9m8k8Jj3k5k9Loj2N3M7l2l5l0l6J4M5Mj1J5j4%J4K1rk7m4l2j4J8N4M9m5r1
-32822f8mRRJ05P6l4m1J5O3O8Kn2k2J7QK4L7l2q1nQ0L2Nk3j10q6jL9j8l2nQJ8M3M6K4N2M5
-32784B11k7p3n5m1K4Q9O7O9P2k3o6QJ9p0p3p1p9k2L3J5oK9M9M1k0n5j0K8J0n1k4L1K5J3J0
-32749G7pn3l4j6J9K4j7k9k1OO5J02J4o8r4p7K0N6k8o6o0k5rL3O7J4k0L4M0MK2Jl8n2o4q8
-32713b68n5O1J63J49P2j6j05q7nM4Nl2k3m2K3J02J07J35J19K2l3n6q6p7l4m9p3j9P3Q2M5
-32682A42k7l7n4l2J1J8J1J2J4N3O1J6m7JP4N9O4J1m3o6o2p8j04o4J2O9O0n2j32l2N9P4N3
-32649D4R8J07P7J6p1n8J6O2Ro1j11q7J2K3J5K3MmNn2j03o8j7K9R1P3nlN3J02R7J0j8J3k2
-32614B99m2o4q5n0j1m4j13k8J6j6J7L1L8R9N7M0R0M2m0m5p9j11o6n3n3o1j2N5O3L5m3p9n0
-32581b63J6J15Q9L0M6jJ1N5mn4k5mJ09R6Qqk9q0o8LP0O1j5o8q4n0J8J3K0L1%J7K7Q8N6j9
-32545B07J5R3L4m0o0o7lM1N9J5lMq9o8k1LL5M8n1j76j26l6k2j7P8J39N6n4n9k4J9J1k4K2
-32511f1M9PML1O3Q5L1KJ0M8M8OMJ9j3J0K0p8j47n2JrK5J2J7N5k0j00j25j28n9M2R6N9N9O7
-32475G8M6%m4p5n4j2M3J24J17qj01pjqRj5N5N7k0l3k4k5k8J0K0K1lk7n9n7l9j9L5L1L2K6
-32439D5lj9l1j9k7l4kJ9%j9M3R0M0J4O9N9Kj3m1j01r4n2o0oO8L6k9qk3m9j1L2QRN9J20Q5
-32402A57Lj1j0JjL9L2q4q7k8P3N5p9r3nL6J3k3K5Q1J04N4Kl9j4J7k0k2K7K1j2mmk3n5l3j8
-32365G5lP2O2M1j6n9j7j9K1L4l0k6j4o3n9J3K2n3o2M6J06L0M6O5ljRj8m5n4k6n0JR3P6j9
-32329A75l3m4n7n0l2k0k7n4m6N2R8K5l2n2j0R0J32Q5k0oJ1nk0m1p0m8K7M0rO8O7k0l6o2j17
-32294d1o6qj2M3Q2N6m5k2M5L7Om8p8j3O2J7k8k5PK1J7N4N2jqP4N3k8j05p4n3k5M7R0J18J04
-32258C05R1Ro6p2k7k7n5o5m6J6Q9J23N7okk8l8l1k6MKp1j23k7P4L6ll7m5JQ1R5N4j8l0K4
-32222B18J2j5m6n1l8k2qoK4N2J12J11L8Rpm8n9k9m3j00n5K4M6N6J9pjk6o4n5KJ9l7nJ0j8
-32186A2mm8j06j6N6L5L1P7rp7JP5O1M8L3MpM5J8k1L9L8L4Nr2j03l6nnPM6M7J8lNk7j9Lk8
-32147A32j5N0J13P9k9r9p4m4m0l6J4Pm7J4MK6J01R3O3k8o7j6K4O6O1lj10j20n6l5l8kO5O1
-32113A14K7Lk3K6N4J1j1k2q0k9O8N4j8RP2L9J8l0p7r7q8k8M7J1j1j4K5Q7J8l8l1l4j5oPL3
-32077G1L4Q4P2l5l1N2N7L0k6p1l8JN3rj07p3L2P9L4j2k3L0L1n7j16l6L3L2N9O4L7l9m1l5
-32043A36l2L8J1l2l5m8j9J9k2j6L2J06J43M0l9n0k0n9j01j7K4mRL6K5Q3N3k8j6Pj8l0k3l2
-32009A21o4o1rL7M1J3RK3N0P9L9k5j5L7L7%m9q8m7%Kl7k0J9J9L9M3J9l3p1k7JJ2L8Lm7l6
-31972E2k0N9M1kK2M3pon9J5R6O1pj20r0k0j9m1l0J3L6M4R4O0j3j2K5ko4o5l6K2M5M5J4l3
-31936A41l4m6J0Q7K3m2l3n7oN6P1P2P2N5P0R6m1j29j16j38q2RN1M5L0K3rn1m7K9J59J87J70
-31903F25J61J54J32J56K65L76M42M77N20O50R15J302J801K474K823K074K1k055k811k469
-31883H033j833j308r70o74m97m44l83l36k90j94q3p8j16j31j66j52o1J2j2p2p2Olk1M5P5
-31857B75N7ml3K5K7pPj3l1nK2K6k1l8l8l2m4p3m3Nj2j2OJ3L1L9N9N9K2kL9P1jj4jn0q8p5
-31819A46n1rML5K9j0l5k1k4jK8J1OK8Po2j2Q1N2mM7R1N6q5p8j3K2K5L1M6l4o1j8l9q3k9M7
-31782A23K9Qmj3l3p5p0NK2J6Q5R2k1o5OJ4rk5m0n0j3L1O4L5j5J3Nkj3J2J6jL2K7k9m8k5j
-31744H3o7j13r7m3K1Ll4k7J6K4M2P3O9k2m3M2N4N9M2J1L9J14O9l3o4l6k1k9nO5N1m5p2n0
-31710G6n0m2j4K6L6Ql4q6k2Oj1K8L0N2R5Q5M7J9J4J8K4Nn1r3r2l6QM6N6QJ5j0lN4R3L7m3
-31673B99k4j5o9k0L6rm6jL0l1n2j4K3l5q6j6K1l1o6rL7J9K9L7O3R5L3K3N5jJ0J7p4j42o7
-31638A9J6M1K2L7O2K6j5j3J7k3p8m8J4J1NJ4M5N6L5R3N0l8o1L0O8J8j5j0m8l4j6j1k7p8k4
-31603A40L4K0j7oN1K4J4J9J0j5OP9M1m8n8PLm4p2q5lL1j2K0K2M1N2M2Nn3k5l9l4k3p3l7Q6
-31566A03J16K9n6p7k8L5N2N2N5L1l1o3o3l2JM8J0n7k5M0L8QJ5l0m0L9Q4lj9k1j8K4J4l3l1
-31531A67J3l9q2m9KM0J3N5O9k0m3m4kJ7M0kk5l9m1J9K8M3L8K4jj9Qj1l0j9j9K1K4qJ5L9L1
-31494B13j2j3J7ol6PrLr9j49NO1j9j9l7K8K3k2qJ7M7QJ4J1J4J8k1L5M3m3m8M0Q4J8l7n2n3
-31457B3k7l3o9n8J9pn0l6K4P7J37R5O%M0Qq2n2L8j3KN0K7J5JM7Qj6j6l1qj3j2ML2P9M8j8
-31419B39ll6p9mK2n6m1L2J1l5l9j1L7K7l8m1j1M3O0O5N3K2M1J8l3n4n8K4J21M7n6m2o9j72
-31385a6j23km2k4R1J32P9N4K6m5l4L8J8J1M8op4p8o2kO0O7N5ljnK5N2M8L4l6l2l5j2J5J7
-31349B38j5o2j09r2l0J2K7L1k0KM4O3N5P3N0ql6l0l5J6O6L3j7l4n6n4n%j5RJ8J8l5o0L4P5
-31313A51J4Om9o2QK6L3L5J2k0m9l9K2M1Ro3j47n6J46J79N6RJ4M0J9l8n6n8kP3K4o6l1M2n
-31278B18l4n5k6J4J0l4j7M8J9J4L0k4m6l5J5O3Qk9ooK1K7m7j00p1p8o6LN8L8M0J6m4p2j9
-31243a67K8M1j5k0OL6qm3l7J1N6R7O4lm7JP5P9L9pn7m7L6M0J1k6n4o2l0M4L6O0R5K9j1m4
-31207B06r6r8p9l1k3k6o8p4MR2J10N8M6M4Q3Q6j1n1o4o1k2lK2N6Q4J5k8k1M0P8N2k0j3K5
-31173C12j5m3n1r0o8JK8Nk3LK0j6L2P4L7L9N9M2l4r8j12j33p3M3P3J1K3P5k8n3MM9M6K2l3
-31138A28q7p5o3kP0J03R1J5q2n2J7J8L9N6J5j8m4m1l3mJ6Q7P9j7o1p5l4K9Q7Q1J2p8n8J0
-31104A29L7N7O0J7j3l0n3p0r0n0rL6L6J1pLK9K5M8J0k6Kj0m8J0R8R4Mq8q5n4qJ3L1L5J9k5
-31067A38J2P4O1J9o4q4p3l3N0M3L3Q4O0JMq5j53j55m5O7Q0K6j9J3J3qk4n1p8l9J3KnP1O4
-31032A2Lrj6m8K6P2L4Lj5l6kJ1N1R9K9J1K0n5j21j34o0M5N6lj3l2l1N3P2L9N3O0K4l5o5K
-30996A00R5P0o4n0Lm6p6j3L5O3O7O5L3r0r1n5K6N8PqJ4M2J8k0n0k3N7J16J05J9k5l3p4p4
-30962B01n3MPmj3l4n3k7J5K7N7K3NL8K2j1j6l8o0m9p9o1K1K3J7jl6q8p4M5Q2J31J17N5J3
-30927B06pl6l6qJ8K8j8k4n%M8M9l0k0M4L8k0j9M4R1Ln4k7k2o6n6J5Lrl3l8k5kqK2J5m2q6
-30889f7n6qJ2M2M1K1J5J4RK2OJ6lm9j0M5Nj8N6Q1N4L7j6o3o5r8q8o4k2N6J59J88J74N6j28
-30854C54j90j05l1OM2M4K5J0k9q4r0o3j2P8J30N8Mj0K3L4M9M3j1l3q0m5j5K4j2r4m8k8m9
-30821a05m5kK3j1MO1P3R9R9nl6j1k0n0j7Jk1nnl3n3k3L5Ll2k3J2M1O6Po0l1M9O4J9OJ1l%
-30782H2k3k1J0j2J2R5J00M4m0l4n2r5p2o1l7nN6M2m9m8J1pjrj4k3l9qN5R6J02L7RM2Ok2L5
-30745A62L4k7J0L2p3p2j2O8J08R0M7k4m4m3l0Qk9o5K3Q1J8k4l4n4o2kO7J3j2QL1jo8n5K4
-30710I3j1l5L4N8Nk6Kk1n7kK5K4O7K8l4n1n4m8oJ0L8P6O4J1m4q6r6n9rN2O8L2L7J9k5p2n2
-30673d5k7L9J28P0l0j9K4J1k1k0o6n7L8J7J9M1jK4L7pL6P1N0K7L1jMJ4J2k9j09j07o9j3P
-30638G9K5M1L1L7Jj35j41J4M2k9j2m4r5J3J69J42L7mPLm2p1k3O9N6OJ4K3lo0o4l2M6L9j9
-30603A20k1j5J1P5P1%k5K4J5p1o1M3K8JM8N5j9j19j49q6pL4M9K0K0L3M8jj4K4M5L2J9L9O3
-30568C29j3j04r2o4j3j8m4LK6J7M4M6K2Ll2j7K4O2Q1N1J7p7j14k7M1Q5P4j7l3p0n5qk6j6
-30534H5M2O5M3K4L0M6K6m2o8m0k6k7l0o4r4l5J1M0O4L2l3j9Q7Q3N6R8O1mQQk1p2j51j48j14
-30499g9k3N8K5j1k5j3M2N0M1N8O9L1q8j30m6L0M8K3k6K8P2J4%J5Mk4l7r2o7m4l9L1R2J04
-30465I1L3J6L3O3M0qk2J0kk0l1k7l0o7p8n0lL7Q3P9L1j8j3rKk1k1K4M9N8M0j9p1r2l4J4j1
-30428E6q3J1R9P3J8l5j7j2p3QO5Pl7jK5M2R0R6K8k2k7J5P2P7l3q6n7m5n5p2l3K3NmlO6J21
-30391C02J11L1n5j1J8q2r2o0jO9K0m6n2LO6J05Q8Rk4kMj5l8k4J2L1N5j0r7j13r9m3J0j3m4
-30356A3J9L0Lj0k4j7N6J44J07mn8l8L6J8k9QL5K2k3n7o4k3J1pk6l5n6n1QK9M4K8Mj8p3n9
-30320e7K2J4k0J2K9J7Jj7J9L3M6O8O4K6k2l0QJn6m7J6N3Kk7K4K7L0po3o5n4K4J5oK6J1K8
-30283A45L4M2N3K7q1j07o1K4L2o2p2n3m7L9O6M7L9N8R5M7KJ0m3m9m0j1Jn2o1j6oK5L2J6K7
-30248A00K3l6n5l3p0o0K3Q1P7K6j7JM4M5Om1l1n1o8m8J6O8M1qm1n9k4M5L7MNL6L3k7rKqM5
-30210G2J12J43J12j4j23r4l7L3M5k6p0q9n8r0j11m3J4K7oKJ6Q2R3Q0M2J6J9O2J10L2p3o2
-30178B16n8k9N3N8J2n1n9l7l6o6q4p6k3L5N0RJ0L6J2pL1M5O9O5P4J8m1n1n8k0J4N8N9K0%
-30143B48KN7N3M1K1l1o8n2RL6K0j1k3m0m0nL6L1k4p2m3jk7p1LR4J05Qn0l1l7pK7K3J2L8O
-30106B37k6k7l2n2l1PQN2L8k2j1k0p3p9m4j3l4k9p1n4K8N2M1Q0R5Q5M9m4o0KN0Q1O8N1L2
-30071C34k4q9j10r2m0J5mlO9R8L1KK5K2m2q4o6K1J22O3j8n0l1rJ9L1J6L1L9O4L9j4p2q9r6
-30036A08r0k9RL6J06J05M5j1j09q8j6J2O0J09P4K1n3p1k1M5P0L8k7q8l6K8j6m6k0L0Q8M8
-30004C11m0o0n3n5j9o6o8LO6R8M5J2N8J04P3mm3q0j11l3l6o9m2J0K0o3j4O8R6J9p9l1O7N7
-29970A41l5n1M4Q3J9l8qN1K8l6m1j4l3q2o2m7k0M3O9N3R1P0N1L3l5j5N7P3J2m8p2m8k0k9
-29936A84o3m4K9M5k2o3K0P7P4Pk4K1Lm8k0Kn1n5Oj9k3K1N8N7L3J8qL6J05P2j8k2nJ1Mo8q8
-29899B42m4J2L3k4o1KN2K9j8q8p7pm6p6o0%Q9Q4L2L8J8k3M4N1K0n2o9j0j6K6M8K2J5L1M2
-29864B59k8p1q4o9j1M5K6k6J9Q1N7K3m0o5oM7M1K7K3Q8Q2j9o9o0m4n8n0qK9M4M7K1l5m5K4
-29829A95N8jj1N2J10K6p3j04p9p1r7o2K3N0L2%k7k3njO8N6JK5K6J1K2M1J5m6p1NJ07P5RR
-29793C45n4j23q7J2N2j9m0MJ4l4j9N1O7j2j8on3l5K7j1nL1K8pq4j08j46p9J10K01J49nn7
-29760H9mj3j2OM2M2nM5J12P1L0j2l6p4n4Qpm9o1o0k2k0j3M4R7O0L4J6nJ3Or5j84j21K2M3
-29724f7k3m9J3O6P7N6n7m5K8N9P2j6j13m8R7O5rK5Jk1l2p7j18n1J8L8M9L9O1M8j0nLm5p4
-29689d5l5j0K3O5R4P0RMN8R6J9m3m8k4l5K4J04J15K5n6j16j59j30n6L5O7J3j0j0l7J3K7M1
-29656H8QM0J10N4qk2k8l1j4rk1j6M7K6j6j8K4lm4o8m2j7q6r2m1LO2J08Q9Q0O2J9k0j11j38
-29621b5o0m9m2j6RO6J01J00P8R6Q8M7K1l4n4lJ8k4j3m1n9m6k4N2N2k4l6L1P0K7k2o2m7M0
-29587B15P1M5J3n1p9p0OK5p6p0J6L1J1jm7k3K2M3O2M9L4Rl2n1j0j3l0L2R8N7J7k8r3j06o4
-29552A2KM2Ll8j0K2O4J5p4o2J4K1j2J6L3J9J3K0J8K1L3NO0M5m8J5j1m9J4K6Qj3m6q5j4L8
-29516A17K3lj0L9M4j1qk5o8n0j2N4R7O0M6j2l7J7M8J7j2l6q2o9k0L3J9l9q6l5R7J15PJK2
-29481B41k0l6k6Nk4o3k9n1l8K7M7K5j0j4l2k2J5M7O7O7N7j8o0j9KR3P0j0k1n9o0po9j52j03
-29446a80k8M0N2K8N1O0L6L2N2K5n3r7n1J1J8QPJ7N6M8jo3n9k6J1J5KL2N6N2N0L7l1n0J2N0
-29410B19M0%l2m4n3k5m4j0J6j3m5J5J06P0M2K7k0m8q6p8k8N5J13P2ml4k5j4j3k4l6l0k0L5
-29376H4O8K4NKj6kL3N1M4K9k5k9jql5k5j0M2N3lp7n5j1J0K7L2M3L2K4j9r6q5m9j9M1R9K1
-29339A99k8k5k1M1J06J00lk9K7ol5n0r6n3N2M9M2O2rm4j8L7Rp0j09o1OR1R4j1j4L3K3l%l0
-29303B56p4p5qQ4R7Q7Q3jq2l2M6Nk9KK7K6Rm0j23r5j3M0L1J0m9o4j1rJ2O3K6n0q0L6L4q2
-29267E7j1M0N%Ol3o2JP3N5m8r6m0JK8R0R2Q3M4Q2P3j0jj2p1q9k7JJ2k1k8J8M1k8l9N2N7O
-29229C01j2%o1l1M7M7K2nm3m1oK3L0N2l5m6J4L4K9J1n3r0r1l4n0l4M3M7pn5o2l3kJ8M8P3
-29193D8M7%M8O9M7K5L1nn8jJ01N9o9j37j10q6k9Q7R0j3K0Lm4m8q3p9lM2Ml4mK1l1J4J19J07
-29157A48m5j36n2M3O2pr5o5k8pN9O2L1Qj3PRMk5m9JL0K7L6O0L9Qj5k9j4MM7M6ro4o9j9J9
-29119IM0N4Q8N9j8QL2m9p7o7r4n1k1KJ2K3O4N0l7J6O4M2L2l2NO9M9J5JmPk8n2l6j5Lk4l5
-29081A04LM8P0P0Q9Q0j5j17j17o8k8lj2l5k8n5l7L8R8J07Q5L6k2j8J4K0L4qn6PL0n8j12r2
-29047E2n7l5J3M6M1ql8k5jL7J04R7N0N0j6jO1J5n5p5o4k0J3j0j9qK4Qo8m9J4L2k4m0K1Om
-29010F7N7M0m5o8k8RLR5J43M8QK4K3m4n5J9j4q1j9m3j4N8mPK0%m9k6K9K6%J0L3j8n1o4m8
-28973D8m5kK0qj1j0N2L4JJ5K9M4M3K7pj9OmJ5P1M0r4j49j29m7K6M2P8N8lJK9M2M2OL3P5j5
-28935C34j26p3j4j9m6J7M2M8N9K6oM1K5k0J8Q3j2n5J2l0r0n6J0J5rL5Ro3k0lJ7O4O3M7N0
-28900C73L2m0j05m9M8J2j8l1p5n9l3m2k7n4l0N8O8J3K9N6pl2ML8N6Qk6K9K0j1l0m0oJ6jp5
-28864F9p0j8K1J9J2J9O1Q3K1k2k1L5J5K8N3n2j44j13p9n6J5L4J6nK3J2LL8P7Q4M6m4o4pJ13
-28829B02J09N9L4j6m7j5Ql9rQ1P2%j30j54j28q0K5L9L4M2N4N9N4M0J5o2j17j25r7MN5M9M3
-28796E9L7J9k5p0r0m3J0N9R0K4Kjl0l1QK9J1Kk5l8lJ2Q7J16N2l9n4m4%K7M8P2N4k7n0Nm1
-28759B12r3m3k4m3J8O2L1K8M3j6o8o4m3OK7P7O8J5k4J5K5P5N2L2O3Q0rk4j0k1l2K7L2J9j6
-28724D77M2J02J25N3O9O5O7R4K79M14O60R58J731L149M809J881l971m354k622j454q08m38
-28702A328k35j12j22j07n5r0j31q6n8J9N5O4K8l9l4n9p7k5K7M4L5N2P4P7Kl3n4n1l0l4l8
-28671C35JK5L2kM9Q3Kl3p3r4p7l9J1j1J5P2Mn9l0N4N6l6n4n7j7k4l4L3N8M6N3J1p3kJ12R4
-28635D31L2k9KJ6jo6q6m5J6L6P8Q6P8O7O9K5k5Lq%L3j5o4n5n2K7R2L6J2K0Pj5NQ8J91K45
-28599A234K18J99J51J81L77N49O79Q17J008J386J911K481K641J738l62k225k705k277j660
-28580F341j223r37p71o63m93l28j93j60k15j71j06q0l9p6j59j19l4j4k1k3j05j41j29j6M4
-28555A69O5Q2O7N7P4Q0N9K4Jn9j24q2j8j3m2m9m2N9O9N%mk5m4p2l5K7L6M7l1p0m1jKM8k%
-28518B17K1j4RJ9k1n4n1nO4lp5m8L6Q3O4j3j04j01o6l3J1P8J01N1M4K2PM9J2p8k5N9lj06
-28484A47q6mN2N3K7j7j7K1N0R0P4L5O7J8o0p6m5l4j5j7m6k2J5NK7O4P4j2r6j32j12k6MR2
-28450I8J10J2j2L1ko9q7p3n3jR6Q8O1K5PR7Q4J1kpm2q6o7m7m5o3n1jO3Q1N5Jn3n2l3JJ8l0
-28412F3l0qm4m5M6R5N2K2NrN4K2jj1p8r0k4L4Pk2NL2O7nMN7K4K4K7l6n7J1O1nl2l5k1R2P7
-28373C28k5m0k3L6P3J9k7m2n4m9p3n4k9%L6N5Ko5o9l6J2l5l3L8R5J37J36N7j0Lj9j6l6j6
-28339B76qmL9N0j3r7q2n8J1Nl2kl4m9k1%J6JJ1L1J1L6N9Ol1J5O3L8%N4L2M6M5ol1k3l8j2
-28301C04K8L9M6M5k3j13r2q0o8l2j1Q8J21Q6J17O1p3j22r5m8j6J2nKk7j13j35q6K3J08R4
-28270C5N3%n1O2J12M0l4m3J3K2N3R8N6k9q0j19j00l3K0L2lK9N8L9qj3K2L2ON1Q2N5L7Lrq1
-28234D07r1nnNL0M8Ok4J0J7m4l5l6r8k6K7L7J5L1Q2M4m3k9L4L8%m0j7l3j2k4r7q0k0NQk0
-28197F5o0l2O0R1O1J4K9N7mm1n5k9O4R4P3L9k5p6J3P2j9M1Q6M0rJ9K0okl1k9K0J9J7j2QK0
-28160E92K0P0Q1M5M7N1Q3R3J06N5P4J57J82K04K39K85L75M95O19Q51J216J526J714J632R67
-28135A1779j70j195j667j585j323j069q62p31n89m59l77l03j99j23p4l2q4r3k1qo7j12m0
-28112E96l5q9r6l0m9j27q8N2P6mJ5N2Q3P2j0j5k5p1n2j5QM2K2%l7o4m2LN5Ln7K8O6j9jO5
-28076C12O6Kl8m9k6L0M2Kn9q0l6L4M3K5L2jl5l6m0o2l5M1P0M0l2n4l8oKM4J11R8J1n8k2J0
-28040C08O3Q7M9M3j0l0K1K6r6j55p2k4k0NN3O5K6M9K7k8n8p4k1PJ4J17J57P9j7p4o1k4J5
-28007D47N1J1k7p7j04q4m7J7K0Qjo4n9N6O0Kj9j9m2j2L9J8j7K3L6N0N1j0n0kK2j5o0m3k1
-27972A38j0L9N4M4j3n9mQ0K5k9m0n3n9o5oN0N0O1L9J4j8n0K1K5p3r9lQ8O1rqM6M9kk1p7j13
-27935G3j5P5P1J7nnJ0j0j9k3j4l1MP8O9%kk3l8l9j2L5J02J03k9m5L3%m2n3kM1jm3K2O5N7
-27898D04L0ll1k7n5k5L4K0j1M5K6r0j63j14l9l9o0j02m7Q2J15J22R8M7Nm5o8rL2K9K4L8l
-27865B20L0J07N1m4j19r7PJn5k1O0P0K5j2K1Q9M3j8m4pM3R1K5p2p2k1M5N9J1n3r1q8o2o9
-27831E3o8k4%j5JN2rn6k9K7J38J24QK9N4M1%k2k0j1l0o0p8k2omL3Ol4j9M8M0l8o2j0O9N2
-27794A58j4m8nQl6k3K3L2PJ3K2j8j0L6O5K5k9m1k6L9M7K1k0q4r6r8o0qK6K4K7J8jqpN3R6
-27757A08J6m5L8P2J2n1LK4L2L8L4N1K4j7l3p8q7l0M5J45P9M3N6K2p2j49j00m1K8J6j5k8j0
-27724A30K5k0o8m3O2J06L9j3k5lPm8p4K4Q1M5L3Lj2K6O5J7k6m4n3knNL8M4Lm5l6oJ7j0o9
-27687A68j00o6q0n0N6M7M2P2Q5L8K5j2q1n6qk4rj6J7Q3Q2M6J6l0l3Nl3n6m9m6m6l0L7N6K7
-27652G7o8r0NO9J23Q7ll7n8m5j0M7M2Rkm0j7L6N4j2l8j5K0R7J27K2m7qn6q2L3R8P3n4j22
-27617B15q2k5pj6k1K9R9L3j7K4rOO1j0q8o8L7R0P1J7m2o6p8k1L7P0O8rk0N6M2k5r3q7m8k5
-27581I8K2qn9n2J2L6M7O9O6KNQJ1M6kk5K4M1k2k9J6J3K7M2k6j07q9j2J9l5n5n2JP8Q4M1q
-27544B27j6K1KJ1L9oj5on6n0l8o1n0o1o3l5oPl7k7Q2J01O9R9P6j0m4n5n6j9MkL1O6Q0L3o3
-27507A72l2j9j2O9N1kj8k4l8r0p2m1l0N9J30R0M1Mq1r7N1J29O9K9%M7Rp6k6Kj4jO2L2n8n0
-27471B65m3m8l0k7Jk4r9m6M7N6O8M4jl7l5P4J15po2q8o8NM7M9K7k2l9j4j9PNM2M5K9J3jq3
-27434A46o8J9M1L9N5N0l5n7L0P8N6k1o9p1m9l4k3J0J2K6RJ2L0J8J3nrL6L7m6j11q5J2R5Q8
-27399B29M4K4l1j14n9J6QklJ2K1j1k4K4R1J14P2J6n4q2j4R3L1k2q6r7q9j06l0L3K0L3P8O9
-27365B04L2km0n3J6Q2P0N6j0p7n6J3N4M4MJ3K6j7m9m0mmNL6j5r3p4j6L9OmK4N8Q1M0J8m7
-27328C20r4j4Qj7K5N9K4k9n2l2L7N3L1N7J9p3n9j2J4J9jl2o4o2PJ02N5k0j7l0J3K6m5o7p1
-27293G8l8K4P0N9R7O8n6r7p1r3o9l7pK6K9k4pN0R5P3J5m2k4N0L9L1J8KL2olJ4K1LmNj4K0
-27255C27M0Rk1KM9K2LQmp7k8J6K1M6N0O6M2m9j25q5o5o4k7Knj7j06k8P6M9%no7k1R6J01N0
-27218B81k1l5QL2O4P6K2m9j2N6M6J8m1o1p0k6J2l2l9Rk7l3L9J03O0L0M5o6j34m5J4J00J41
-27185D65Qo5q4r5j18j03l5Q8J01QL5J16P0jL4Kp2r4m2L5M8K7m2n8n3n9k5MJ7MmO5Q5J3o5
-27150B10j8N0O4j6j02m8j3k5j4RN0N4N5k2n9m3l0k0NQ0J13N7k9r0o0m6qO8K4k0l0k3L0L9
-27116A92K8L6O3K0j2k9m8k5kj2J4Lk3JPk2l4N0P4J6l2m0J1Mk1KL4N3QL4L4m9n6J2R1Q1rj75
-27078B79k13j17k6P0R6Kl1l3o2j5O8O2Kj7k2MN2M7mk1l6k2k6k5J3J8K6K7rk7l4m6PP8O2K5
-27042A52Nj0qm7o3K8R2M6j2j7j7L9N5J7k4krJ9R1L3p8q3MM6Pm0m0m7k6QJ1Qj4m5J3O5N5L2
-27004B44K5l8l4M8M4o0r2L1J11P6L1Pk7n0k9J5K9Rj6m7ol5m2M4O7K7l5o3j0P7O3K6k8n4K3
-26969C31K2J8J4j3J5L8kn7q2o9j5k0k4M7N7n4j02j3J9J0j0l7rj4m7J9O8N4N6N8J4o0m7MO1
-26934B30M5k4m5k5j2J4K1Lp6o0L8Q6N9l1r4j1R8L4K3L8j6j5LJ6orjJ2N1L1n9o8nJ3j6J0J0
-26897B62Jm4o4m5JN0O5N5J3o4q1m4J1M6L6J9j8m6r8o2NJ6J5NK3KQN9O9L5K7L3k3J8L1l2o7
-26860B17l0K3O1M5K9nkj5L1N2l4j11j27n5kKk1n8m9PO8N0M4M6pLk7j02j08o5KP1P0O3Q1J01
-26824B48J1m0j3j8n9l0k1j6J7Q2Q5Q4O8K4n6j34j39n1M6N8pj1jn7q5l5j1nnP1Q6L7L1O3N3
-26789B70k7q1m6P2O1L4K7Ko9m0oK0N9O4J1L3R4M4nk0n5p1l6OK6J8K4l8r5j12r4jM9M5J7n5
-26753A25o7L9R3O6J03N3k3k7m3l7mrm2lL2L0M4M1m5n8KJ0J2j0l4mN5L6oj4m4r5q8Mj0j7N0
-26716A15L4M1J10N8n7r7j13r9j15r8jQ1R9N9M1M0K6%K9M1n7j14n7j1M7P8P9R2O6j3q4m5j9
-26683A56l2m5J1R0Q2N5Mm9k0J5l1j8L1j4k8N8M2j4l4m1n0k4J9rj5K9J6nJ2K6k1j8O3J7l9
-26648B19m8j1J8K1l0o1k8k4J0N0J8k5j01p9ML2M4Q3J18Q4L7K0J2Rl6KL3ko6k0K0Nj8l8k3
-26613B29J3O8j3n6qj7l2k8j7j1l1o1o3j1L2J8J9MO4J45J05K7l2n8rO6R9N2j6n2j4J6j8j3
-26579C97%l4k8n5r6NJ01P8mj8n0k9j6k3l3j3kn4j1O0O8K5M2L0j6j9m2n1J9J05P9J1nj3q6
-26544C22q4m0m6PJ15J14K5l5lQM0Q0j2r0j4P5M9nL5R3R7Ok8P2J14L4K8K6L8M6Q9K19K75L39
-26510A989M60N67P21R46J276J675K205K694K584J148j105k596k830k276j620j180q72o62
-26492C124n19m38l42k84k69k23j44m7k3n4n8n8m9L6N8Jl4r9r0m9k1j9J1P3N0qm8p7n7L5N7
-26461D35j3k8L8M9Rm2j05j12q4nK9J3J0L7J02O5O2M3jl0o1j2J7O2O4po8l9j8n0m9k8kM5K7
-26426C53n8l2O4R2N2L9k5r7p2J3P7j3j00j03o5MN3M6qL0J08K8j06j59j08m2J2K6J3J3N3P3
-26394A61N7K3m8l7L6J6o0r2q2pK6Q7J40P2K1J7J6J4k9p9j00n7K1N2Rm1k9rj4N9Q3K3K8Lk8
-26359B52o5j01l4N1J10J20O5m0q4j5N9L3rk0j7MNJP0K6k9l0o0n4J2k3q7o2J0L1k1j9N0M7
-26325A76m3o5j0J4qLR3J18Kp9p4n6nL1L6L3N1L2K6N2kj6J9kk1m5p9j9O1L7K1K0J1M2K3L8
-26289D15N6K6j2j09j16k4RKj0J8jj7PJ4J3ok4j5m0j2O1Q4N9Qj6o7o0jM1K7kl3o9l5M0O2R0
-26252C63Q6J8q6j30n7L9k3r4p5L9R5J21J04J9q5p6PJ8jqj8M1J4q1p1KJ1qm9o7J7K8L1j4%
-26217A10NL1R0L3mmj3j7J0J4J2L1Ql3m1j3K7M1pl4l0J7K5PlL6Q1M4K1J7J7k8k3qn5q0m8%
-26179B36rkQK3MqK4K7kj2o9q0n6k3L5R8R6Mm8kpj3k2mM7N6j9m2l7j0K3K9L0K2J1K3M8K5j1
-26140C93o8j12r3j9RK5lm5j1l0p8rJ16R8Oj1rl9j9M1P2P2K8J9j4j1nk1J9np7p0MR7J14O2
-26104D26k3q5l7J2ON2P0Lp4n4l3l5k7OM9N7J4pK3k6k2J6k6j0M1K2kJ1P0L0j7LJ5RJ1K1N3
-26067E42N5R4J20Q1R8K09K08J03M4J02J88K74L80M80N80P76J205J730K272K819K759J142
-26045A6261j326k758k769k170j607j226q97o71m85l33k84k31j72j45j38j50r8o3n3l0l7n5
-26023E63n6j1%lK0L0N4qq6p2JM6M0K0m6m7q1j23o2j1L4K5j1qJ4N8Q6Mn4j10j32p4o7n2JQ5
-25987c3J38O9M2L1k4pp0n5N2L1k9l7m8L1R1pj01o0j2QJL0Rm1LM8K0j3L9J43J55P9j0o3m5
-25952C65lo4p7Pm5q1nPK7K3L5M9j8kN7O2J8J2oo5l9O2Q8M2J0Pm8r3l8j3qK2K3j5k1k4m2n1
-25914A58j7nJk3k6J2P1Q0K1J3Rj5m0j0k5n5l7lrjP7R5K6k8q0j04m6k7m6j6J4L2M6K4L3l0
-25878F9p6lK2K4N1O3J4J2K9L0kl5m4K6O2lj1J9O2M6n8l4K3K3m7o1Pj5j5l1o2p6m4k8n6K4
-25842i5Q6K3K8M4L3K6K1l6n4J1M3K9K7O2Kj2ml1M7P1M5Ro6n4L4K6l6m6q2q1j2plkN8O2K8
-25805A94L2N7N8O4M3J0mn1n4n6l7j2j1k5K4P8K5n6j5K4k5n6MR8K7m0J7K7J0j3r0r6k5%nN
-25769A26M3N3j0l7O9Q0M3K9Kmm8p9p2%L5mj7n4m6j7RP9J00J12M9kl0NM2m2j23m1Ko6j06q6
-25733fL0J16O5l6l6LK0Rn3q3k3K0N2N6L0j1MK5OJ1L2O7M5j9j4nJ1l7n5j8K1O2K4j7j4L6J3
-25696C31q3j31r5j4O6P2OK1O0M7N8K8%J6J4K1K1mm8J2P2L0L7M6j2n3p1q5p4J2K6RN1L7n1
-25661C72j03j05n2%KQ2J14M6m2n3j8l7k5k7o4kQ2J7n4JK3jM2L9J6M1K6M3L5m5o4l5k3n0p2
-25626A09lO5N7J8k6l7j8j0PK6L5N0n6j39p0Q4J03M8Kn4n9j0J7N0J28J32J6j19j12MP5N0L9
-25593D02L5k5m9n3k8oL4O0O7J1n9l5J1L0k9m2j1j8Jn0p6n8q4m5J6L2K2L7N6L7N7O6P6nl0
-25558C47K9rp1j05j8K6k2KJ3k8l3MK8L3J9NK3N5N0k1o8o4J8O0J0j0N8Q5L1l9q5o3J6P1L3
-25523C80j4k2K8k7r4j06MJ48J11%l2rok2l3o6r3m2J4P1R7P3oq7r3m7M4P8M0mQJ6k8Q3J65
-25488E29N6p1o4m0q5j02m7j4M2Q9M5M4nn8j2K1j3j4K8m2j37j24l7O2J24N4j7l8p7q6LJ01
-25456A15J14J32J01K2k6n3q9q2JO3J1j8j0m8m9L7Kk4N3P3L9J1m5p6p6p1k4j6k5j7L4R1J8
-25423A68l6jlL7N4L9K4J5J7J7P1P7l3p3l1L7M1om3j3O2M8m7p1p0j9J7%j9L9M5J3L1N5J0j9
-25387D33l3o7l4m9m4j3j7m3n9m7PK3k4m0l1j2P8P9M7M1K3k4J4l0j22q1l5n3L4J26P3M7N2
-25354B19J0n8p3Jj5o0L3J27M6n1m6k9J5N1Ql0l6m0l9J7J20J08mo8n4lN0oo8m6Q1J35M9Jo0
-25319B85q9KM8Q5R5j5q8n5m3m4j9j2%O2J15L4p4o5MK3l4k8k9J4M2J9J9j2k1L8K6KJ4m6n0
-25284B03L4j6o9n0RO0O6N7kr3q5M8J42P5l7q4j6M1M9J5q1j44j51q4J2L4J03R8L9N6K7J0L5
-25251C01Lm7l3lk8m9j2J9l4l2PM5M0L1R3P8lo9n0o9k8K9Lj2n7o9K0N3O3O2P6N3kl1p1r1q7
-25214I9m0j1%M7Mk6K8R1J02L1k7J1L5PM9O4J4m2q8p1m3j8oRM5L7J2jr6p8pL0O5J5n9o3k7
-25177I2J4J8L9J5k3n5K2J03Q0j1q4m3l3K6Q2M8k6pM7Pn0k4qJ7J7QJ8N4L7l8l4K0K2Jn1n4
-25141B46n4n0J8N1M3M1R5J04L9o5j23j08n9m0j1K6K6K4L9K4KmJ6l2j37j46m0ORQ2J12O8j7
-25108A85k7nM2R1O6Lj8m6k8O0K96N44J49j90j76j37m2m4j3k3kOK7M4k9j14j15p7p4o6k4N
-25076B68jJ0m9o7n8k0Q3J07L6j8n6k0%k6k4n7q7k7N9Q6P6J0j4l3jMj9l5o1m5K7R3J12O5j3
-25041C05n3l3M7O1K5K6Rok3l8l9l2j8l3m9pK8P1N2Nk3K5P7L0l8n5l8l1l7mn7o9J9P2P9L6
-25005B84Lk7o1j2j9j7P8R4J9k5m1m2m1k4jJ5R4J12N0L2qm4o7j24j07N8J84J33Po0j12j21
-24973B10j6mj9M3L6LLml4r0p6j7L7P1R3K5m2l2kJ4N2N0M9K7kk0K8%m9m1RQ0k9p9m5J9Q8J6
-24935C52rNj8n1o9n1l9K6kn4j2J5KK3P3O4J5mm6q6q8j1J4J1L9M2M7k3p8m3m3j0O0J30J17
-24900B98K8n6m9J7L8K2l4n0J7N4L6jp5j11l3Rj7L9J6l8l4J2P7J07O5Ml8j9Q4J20N9o3j35
-24867C49n4J5l5q5n2qK9N0L9M4Mk2pk0J0K7N3K7p9l7L1L5M8L7M3N3N4jm5n5j11j26j17j10
-24833a6j7R5J54J66R5l6o3n4m0k1Nj4l9P6N6m9m9K1J00L8n7l0kj8m1p0j00k0M7M6L2k4p0
-24800A01n2l5j0P5J26O1o9q3j2O5K8l8m7j7P6P8O5P9Q8K7m9m5l6j9kn6j05r3p5j4Q2N6j9
-24767A31j2K3M8L9K4J7M5K9m4r0q4j9RQn2l3M5M2L2J1J1M9K5L8J4L4M4m5j15q0j4lLL6K3
-24732A89K5L0NJ6Qk5k8K1L6l0q8NJ01Q8N3J0p4r1N6R5K7j3m0j6K2mo0o4n1k5m0l8lN0K5l9
-24696A33o1qjOL2M3Q3Q3K9Qk9l1j8l8j1L4qm3J6O3QPL1K5L6j8l9oOK2N6po6p7m0J5jk1P6
-24657B89R4N2M4Mj00j63p9PK1M0K2l2l9j6N9P4O9J43N1q7j38j18l9o8m1j5K4J00O6J6J2K9
-24625B81L1o1j25j09l9L2O7N6K2KL2Q1Q5or5n2l7p5n4J4QrPL9J01P9J0jJ7jn2o5k8k8j4L8
-24589A51Jnpl3K4O9M6J1M5j9r7k3P6J18J07O5j1j33r1L5N4M7K4q0p9jj5j7j0rm7n1l0n7j3
-24554D5J8M5K7jL0N1L7K1o4q0K1O2M7K2J4Jm1o9j05n6k2k0L1N7P8Q6P4N0rk6pJ8K1j9l9j0
-24518B88J3j3o7j01l9J8J0J8L9M8M4Q4M8l3MK1N3R4L5r4r6J1M8K2Lm6m3l8o1j5K8M2k9r0
-24484B06r6q6j6J12J33J05Q1J1n1r6o5l6J5M6J3%RJ3JPl6r6o3J6K2k1m6k1K0K0J4RK0O8O2
-24449B74jl0M0R8P1l9j0N6j0p2p1j0LK0N9J0r0j43o3J09J04M2N0J6n1j1M6J2n1l6%Mrj0Q
-24414C15L7J3M9R4M7ll3n1n8k5K0O5J7q6q8l4l8rOJ5kk6J3M7L2J3M5N4J4p3j22p7n9l3J8
-24379I7J1L5JoJ4j7o9q9m4O4J07M6M0L2L1M4K4pm8k6kJN9O8L5Qm2j09n0j2n5o5j9Qm1n7R
-24342b4M4Q5R6N8nKL7Q6Q2Ol4p5j10j9M4lqK1lk4mJ3JK0N3Q8K1k0k7m6m0j2l3l8lnm9JJ13
-24303B89J04P7O6J5p1j12p0l0o0n2O6Q8L8K4L1OqK2l0j02m8MK3P8K9nk0k5J6k7m8m0nK2m1
-24268B04l5l2J2J03J02j8r9q1o0l1P7N7k7K0N0N2M6L8L0L7J7m2q6p8n5j8O5J07L9m7j01m5
-24236B01l0l9L8L5jk3k9j9N0O2L6j8o8n6KQ0R8N5L4l8m2oJ7k2p9J0K8qJ3K0J9Okl3j01r7
-24200I3j2M2N8Q7N4j2m1m3o3p8k3m6k1P0K9l5k1J1M2K2J2J1P0N9m0l6L2L3k0n7j7M1O3J8
-24166B82J1Mqj8OL5%j3k5Qj3j1K4J3j3nQJ7O6J5m3m0j9L8L6o8r5NL1MM6nj10j27n5rO9J35
-24128A76J00L5K6j1k7k8l0l4k9j0J4Jk0j1P5L6NL7M1ok8Jj0kL3P0K0p3j09r3o8LL8M5K8Q
-24092B03M7O9K3l3k4j2l3kQj0m8q1j7L1M5K8M1P7nl6J6j2k2M4L4OJjKK2Qm2p7n3j2OmJ7J3
-24053B17l6n0nM0L9k7m3n5n2lj2kQ1M9o2p1JO3P2K7N4K3k4o1p9o2mP4P6LmJmK4M2N3N5L7
-24015C75k9l9j1l8j7J5ol5J0N9%PN4k9q3n9%J03J31J2n3n3o7o0j5J0j5j3l8m2LM7K8J4%j4
-23979A52PK9L0N0j9k1K5K9jL4Q5Q5O4Lr9j38j31j06J9J21P1M1L3m7j6N5J4l4l7o7n8okJ6
-23945A81K3L4O7L4PN6O0j4l2M1N2J0m8n2o0j24p1L8Q4P2O3Nk8j3Orp6j00r4o1j5O5N8j5L5
-23910A79J25M7q4j10k5N0N8O1ol4Lj1l8kK4K9Jj4K0RM0O0Kk2n0p6n2m2l5NJ7L8ok2N6Q2L7
-23873C14K4p1r4j5mmL5O2L3M4J1j9pok2l4pJj2m7j7J1RL3L2kk6k3k4m2k0P5P5J7J5pmL7L1
-23834C52ro1qRmlmL1K7j0q6r6lN0%n0m7RL9J4MK8L3L5N6M6J0lkPJ8M6P8M2j9q0m7J8K6O2
-23794E08O7m8j29j00k7k9n5m2K4P2Q3M3o4j23m1K5K6K4K0M3Kj7L2P4N1KJ6l3p4l6l8k0P5
-23761C11R1M7k1o9n0%Ln6m6j0j9l0L4M6J8K4Po7j18m2P5J07L9kj4j6qJ9k0l6J5L9N6J05J15
-23726E27M1n2q4k6K7J5l5m6l7l1jOl6nK0J5nL2Kl1j0MJ2J8j4k9mm9m0K2pk5k0j2P8Q8L9O
-23688C53Ml7q8K9J01N0K3K7M8O7l7m5K9j4p6j9Nn4q1pO5L0o2j10k9N9L2J8Oj2j3j8qm3l9
-23653A54m4l6k4L1M6K7Ok7j4J9J1J1K7P8Q8N9Oj3k2K6L1l9j12j00n5qN4Mn5l8K7lj3L3O8
-23618B03R5N1K6L3j2q8j20o2K8O9Qo6q3q1o1PN6N1J9O2J20M5j9m9p0j9N4N1L9j7r9k8O5O4
-23584B72L4N7N8n5q5m7K7J25K6j38j05lJ8L5M0j0k5J2N6K1k7n6l7j1K0O3L3OnL0P4K7m2p5
-23550C13l7L5M4J2o6r5k9j1j7qK7N6P1L6j8m3m9k0kL1O5K6M7M0n8r0o2OO9L2pK0M2P1N6N1
-23514E38nl9Nkr6j92j10l7m5jJ3K2K0j6j5J6R0J19N3pl8K3O7kp2o8j5rm5k0N0M0K8P7L3K0
-23478C80L3J1K1K6k6j07j46j08L5J33L4p1o5l5j6k8K2J22J06Q5N1M7k0l9l0r4j03p0j2M3
-23448A79N7L5L0QK9K3o3k9pm7qQm3m6K7P2J9l3k1J0M1O4R9L3j6qQJ4m4r7r6l8N6J21O6J3
-23412D16J3m1j23j45r1k9J7N1M5kKN5L4O5N6k9m8Kk7l8k3m0lP8R0P7L0nk4j6m4nJ06Q6Jj6
-23376D75o3m6l1r4m5M7K3o7m7P9J06j3k8Pl1k0K3K5L1L9rn9l1N9L8n6o6n6m8j1l6l5J0N1
-23342A21O2M0km0o2rK9Jj8M5O0j2m3NP5O4J5K3N6M5m1r2MO6J7NK2k5l8m3l1J0Jj3l0p6p6
-23305A15k0O8J32P2p2r9k7P4R2L6J2Kp0l7M8K7l2l2o0n7j4QL0mn6o2ML9L7P5O6L1L3llMm9
-23268C08j6k1o4l6l5l3j1L6N5M4j5n8lQ0R0J2k1n2q8l5m6j1L1ml1JO0N5L6M3k3j09k8P5N7
-23233B43Ljj9LJ8oJ6O1N3RQJ4j5qk4m2l7NK4pm2p5p5l7m9o2LJ57J58N3M2K1j6QL0L0j8n5
-23195C71j9l3j8nRK9l9mK8K0mP6K8o4n2k7N4O0J4j9n5p5n9j0J3j2l8k3Nj0o0j8M4J27J04
-23160C38qo7k9N7K9NJ0j9Jj8m2%K4M4Lk7L1J07J38O5j5j02p9j0Rl3p7o2mkMJ6n7n7RN6L6
-23123B74j2j6OJ8K5ml1jJ8J7K1j9k8J0K8L6Lj4n5l6rk0rk4l1rN2jo7r6n1K4P1J09N5j0k9
-23086A95k6MM2M9O2P2J8j6J5J7J7k3n9j5J7Lj1k3J6N1Rl7q3l1N5M1%k0n8k0M6%qK3P0J11
-23050E03Nj07j34p8l7j9lL3P9P4L0l2o0m5L1R0P6M7l3p2l2K3Pl2j7OKk8p4j10q3k6j6L2P7
-23015G7Q8P1N7P5M1rn0n2o9oO1L4J2j4l6n2m4RR8J60N1p9p6o6m0qoj1k7Jk1p7n9K8J06Q8
-22979B55P6J5l7k8p4n4lL7O7j0J2R8R7O0K5j9n3n4l1k4k5oL4L8KK4J8j7n0k1L9P1N3pk2K2
-22943E08J8Knm7j24j11m0j8n1k7mJJ6QN0Q4M6K5K6oOKK5Pk9j4K1N3N9Rj9k1n1l2N5L7Rk3
-22905D45r6p1POJ4rm5p9j07l3Q0R6O1K0Jk3k8mN7K0M1Q7O6L6M2joM3k7o4p5n3l4pMK9K0k5
-22867C88o1m0PM0J7n5n0L2%m0M4Q6Q5Q1L6j8r6j07m6j3NK8R4J12J4r6r9j5O5j5n9j3LK0R1
-22832D25J08N8l2l0Mk0Pk5o9l5j8n2o0NO7N7K9jj5l7k9mPj1m2n0j6rj1lNk1p3j8J00J57Q8
-22795D36K2qjJ7K0l9p1l7mJ0J0L3m4m7j3m5m2Nl0pN6K7J6M1M7k5p4j5J4QJ4K3Rlp3p4L0J09
-22757B95R3N6N7N0On4j13n9j1k6m5l8QL0N2L4k5l8l7k7J5L9M6M4j9l5j0J5P0R2L7n6r8m5
-22723C03N0Ro0n4p3j8L6N9N4mj0J9K8j7j7NNjm5l0ML7L5N9O5%k4j0k9k0M3M5l6j34j31j3
-22687A30L5L2L4K0J7Lm9o8L6R7O0Q8N6kk8l4m1j8j0k7QL0K7M9P2j5p5n1lL8M8M5jo0J2mo6
-22650C85j19j09k8P3J11L7k7j3O6J11O8l3r6n2j9n0j8L4O7Q9M7Jj9K7J1l3n5o3l0K9M6jo8
-22617C69n9l0N6R3J2q1j16q0k7pj6J05J73Q9N8N3k3r8j01o3kj6n8o9qL0jo3n2K4J01J08P2
-22584C73J5l9kL4k0p0J3N6J8M2J07Q6k3r0o6j4k8o2o9k4K8L2N3j7l2L0K8K3J8Pk9n3n6j2
-22550B57R1Q9J4l7r1n3L0nm2J8K3l0n4m9j3l1J8Q3J08N7J2k0l5k0K3K3j1J7QLN5K6j2lj7
-22515D32o6m5k0O2J43O1l4l9k4j0J6O7O7J6K5j8j20j30j03j07j23q4L5Q6J11R2L1L8P5K0
-22485D54l8j00r7oO9M3m6o6j1N9J5l3PJ6j8rL7M6k6p3o4k6m2mO2K7PL8L3l4o3KM5L1qk8j7
-22448A82lqj8j3K7O9K3RJ0J1m2m6j7Kl1LKm9q9r4jJ19J64Q2%k0l7j3nRM7J6k2j6J01N6n4
-22411C54j0K6k2k4pl1m8o8m9NN9P6O5m6j12j07l9N7P3O6lp1o0J5J6J7qn7n0LM2K9L1N9O5
-22376B46P6M6m5m9q2j01q9j8O7J00N2o7r0oj0oK2j4l0Q1J08P4K8n7l1n9q8n0j0L6P6M9l3
-22343A26l3J5P7P2M3L4J3l3o2j8K0LJ7K5k5k5LM2O9L8m0r2m9mJ2M7N0n4l9P3J31J28Q1K2
-22309F67j8k7q9o6LN8M4j8m3m4p6q8m4Mpl1QL6j5m5n5k9j4j4L8L6Kj5nN8O7K3on9k0M4K6
-22272B86rk1k2Q9J59L1r5o8p5p9j5J8Jk4l3J5J17R7M9ok6k0k8JL5O9j7n2o9j5N6Lj1M5L4
-22237D20j4P9J21J9m5k2j9k4k0o8q6l7j8l2n8l0P4J23O7K7m5p2MP9K7K0L2k3q3m3K7K7LO
-22203D16L0j5m2j8j3l6p1k9L6O5j2p9l7j2oN4N3N5P7N6Jq8j31p1N6Q4L8M4O1k2k0K9k2o8
-22169C63m6qj1J4N1J3k5m1l0J0K8lMK5M8LpR5J31L7q5j49p7N1M7N0M4l5n4l1l5l4o1n5KJ4
-22133B43K6M4K5m9n6n8m4J9N7N5O4J3j4k6p4k3L1K5Qj5K9%j32j16K4Q8L8M1Q9P4L1j4mL4
-22099D33Q0M9q2r2j00r1J2k6l6K7L8O2O7k7n3KL0J6j4k6o2k0J9L5kNL4M7Q7J04P3m2q0o5
-22065D02j03j4P2K8j0pK7J3p8p6J2K3rk4m8p3m8N2J38N7j5O9P2L0k2l0QQm0j6j2k6Ml4m9
-22030B81k3L4L2mj0l1qJ03R5N3O5K4j2m7o3p6m1k4p6o9J9O4M4LKJ4j0l6m9j4mk8n7OR7R6
-21994C50j8m0M7N9n2j15m2NNj7J1M1L8K9J6mj4m0N3J11Q0M1l8q2n6j5j1lopj9K8Q2K5n6j48
-21958B38q0J9K2M1M3k0o0o2n1j9L0P8L8J8J4P6N2rK6J3k4o5p5k6O1J16J09K3Nj1k4l4m4j5
-21924D03j2j2J1kj9J8n0j07o0J6PK5O8M6%l4K1M7K8k1k5j8n8q9j2Q7J07N0m7r7q4j6N3M4
-21890B68k2n0o4n1M0N5RRK8N5P4O9M3J6l3l9K3N0O0L8l9l8J0j2j1j2qK0l1n1m1m2n2k5J1
-21855B57qJ5M1j6k7l0J7P0M3J2j8j1M0Pl5K5N0Pj9l4Kj2LN9J5l3J6J5m7m5q6o1K2P2M5P7
-21819D28K5m0j2J1op9r5l2ML7N4M9%n9l8j5nN7P6L0Pj8m3j2m1o1n4m2L0M3j3J0O2M6L1J9
-21783C54k4n5l6M1Q1R4J15M7k3ro8q5l2k7M3O6L6l4p3r8q8k2K2N1N1J5k0p5n0l7QO9R4L4
-21749C65om1q8o0k1L0O5N1j6j04p9J5P6L4j4rL6pj7k0l3J8k4l4LP2J13R7J4PJ1J1L8k3j23
-21714C37j27n2K1K2RJ7mL4O2K8K5j7k0L7Mm4p0j5L8O3L8j9o3mN2N4K7J1k0k5K5J1j5om3q5
-21678B86m4j0m5r9o6J2N4M1j9o2k7K9OK0Q1J00M3j8n2m9j5L3N9L7M6M%J2J2rlm7j15j01l5
-21643E9J9L1K2j3lJ4K5J6KKL0mn8p4m8L5J00P4M5M4K1J1j%K8K1J3pj8j7k2k6j0jQmoL3O1
-21604D02Qo9q0m5K1J18Q9M0J9K6N5j4o9p5q3n9o4l6%K3J0j2qL5P0Q8O9K1K8L4k5l8RJ1k9
-21569D70kJ4k3o9o9q0l0L4J9Qj3j5l9j9M8N4M1Rm2lJ6k4k9J2J3K9L3k7j17j21n6K0R8R8K9
-21534B67LJ9J4Ook6j1LRL7L2k6k6l7K4J12O1pk2k7K6P3M8nn8j05q5k3%k0k1JOmK6Lp0j00
-21496I1n1N6Q8K5J3K9PqJ6M2N6N6M0j2RM9M8J8K6K2k6n1q5n2M7Lp2l7L9J00O2K1K2nj9j2
-21460E55QKmp3j28n4k2k5J02J06L7J5OJ5oj9m1r7l3lm8l3RK6N0J11P7j2n4j4j0OJ4l6j5M5
-21424D57P5J03J25O7lj7j8J1O1J7k8K2J25K18K13J49K02K72L30M52O37R15J238J696K330
-21399I649L013L035J417j229k893k984k362j716j312r97o37l81k87l37l07j45q0j16j55j72
-21379A004j34q9n2j5m7k8PL6j8q0n5l5N8P6L3Ok4j4j4j8nj1k7NM7L2M4K0jrm2m6p0p1l1K9
-21343D61N5Mm1n1j8jn1l0K8N3O8M8J5JRj3m8J7L3J3L2k9p7o2j8l0r9j08J0R4M4o1j25q8K4
-21308E9R7Q2J8L1N9K8j6j3L3om7m3l0J2O3l1m4nL6Q0M5K5K3Jm4k7k9j16j16o0m9K5Q4N9M5
-21273B29M5Q0M6J2jm6l5M0O7L7j8r2r5j2J8l5m0J7j1J0N7M5J9rk5J3P1Q0N0m3q1q4o8L1R2
-21238C64J06O9k2q5p7o6r7r6n0l0P2J36Q7L9l5n9Jk2k2K1O4P9No7n7J1N5L9L3P6P7J4k1n4
-21204D88j21j12m4l1l9pk9k1K5L3Rm3m0N2O4P3Q0M2R7N8koj4k1j6L1J9k9oJ1mJ4O7N9k2p0
-21168E45r9l8N9j1j37q7LN6O0L9J4j0Rj6r6q6k9M7P0Jm7o4m2Jm2m8QK2P3Q0K9L9O0L7K0l1
-21132C89m0j4j3J7Q2P5J5P6O8l4q3o8nN9P8J2m4k2j5q3j27j17o5j1K8L1Jk6k8N9P3JJ8on5
-21097B26j9j5K3L8L4M0O7M8j4oRj1n3p5mJ9J9J6ml4n4j4M3P3L7o2q5n2k2j2LQnM7O3mm8p2
-21059A48o2j7L6Q2R2M0M4K0J9M4K5j6ll1o5l3l8o6k4J9K1K5O2J05N2k5r0n2j1m2MM6J9om3
-21024B79r0o3J7J5k1ML4lNL2J5Q8O9rp5j07o6l4p1l5L6O5K0O3J04j5m7K3P1Q5P0L4j2r6j67
-20989B18j05J2R1P2N7J2n1p1m5%j1njq0p0K5P7M3K4j9ON9Q2O1P1O9J2l5m8Kj9KO3Q6P4k6
-20953F32j05r8RO0J8L0K1l5m0k7n8k3k1m7n9o7k0k3J1L5QM5Q3N4l9m8M0M1j7LL0K0k6n4k7
-20918C06N5M7L6Qo2n6n3k6L5R6P0j9o9j4L0K6K4or5r9pJ6R3J21L6k3m7rJ4O5P2k8r8o9m8
-20883C22K8Q9K7L9K3o4k8QO4L9j01j25k3O3k6j55j23q0k7P1Q9M4Qnj1m3LJ14J31J7p2k8J1
-20850B79KL8Q5K0j8j7k3l7m6k7M9J8mN2M4O0O9p4j49j07o6K6R4R8N7K0pl5m8m3l5n7l1K3
-20816B10M2qr5r4J8R3J10O6k4o0kL0LJ9M4N9K4J8j0o5k9J9M4J6K7op8o0Mjj8M0P3J1l3Lk3
-20779C67q4OK8%M5R8J1k4l7n2l0j4j0j2j1M0J8n4p8n4j8m3p6J1R9J04N1K9J2qj6l0l3J5K4
-20744B74N2K2j2M5J6n0n5k5k2n5o1M6N5p8r0l6k7J8N3J07J17P4K8l3j0J9j5l9N3Q2O8R2L8
-20711F51j18j25J5N9J2k2k2k0K8J5nmpO0N3k1j9J9pk2k8k6o7j7O5N2m1q4J0K1QK2j4p1p9
-20676B71m6O1N5j4k1k0n4l5NM0O7K8l2oK9L4K8M4Rm9j20q1K3O5J07J04L4n2p1j3M1l4k1N7
-20642D33Jl4n4n8jk2j8N9L7k8l5K5K7n7o3n1lJ3O1J38Q8lj1n8o8j1NK5O3L5mp5j66j18rP9
-20606A42Q9P9P7K3m4k7J8m0q7j7p3j14m1Q4J19O1J8L5J1l7n2j1M7N0M0L2%j8LJ7K8l0l2K4
-20572C74N5P7K8JJ1l4n4m5l1j5j2NL5kl5nj2lqkj1KM2MqL6M8k5q5k7M0N0NrM2J26P0mnl7
-20532E82l9q2j00k7mn8r5m4l2J9P3Q8P8P2R3O4on7o7n9j4Qrl5m5J8O7J4j1j8p1l1K6O3L8
-20497C99K6mo3m8KJ3o6o2L0L7L3O3Q2N0oJK2jn2q9j02KQ1j8r4J5R6J7o8p3o3QK5l3o6j9m
-20460G1nJ9K2J6N4P9N4J0l2m6o0k5J4N8J02O0M0L4Pkj7n7j7N6N2Lm0n4p9k1lk1ROjm7LJ5
-20422B57k4j5k0J6M2Q9M4j2K0J9K3N8N4K4j8o4j03m6L3N4kq2qM6rj7k9k6K2K8j0j8nj4QN
-20386C20J6M1M4N0M7j5n2J2Kj7K7j4o6l6kK8O3Q0K7l0p6j07p8k5lkm6m5k0OJ2K6M0O6Q8O1
-20350D22L0rk4p5lQ6R4N6K1nk8o6q5j01o4j1pN2M8PJ1j5J7jjL1K8m7l8L7N2j8j07p1J5N2
-20314B83mk5K1O5N3j6m5n3j01r7l2M6P6J05O1rm2q3o2k8KL5k0mO3L8K6%m7l3PK5L8pm5r4
-20278I7r7j8PJ1N6J18J02J3m4k0O8P7OqM0On0NM2L4J4%k2j8n9n7k5mk2J0L7Qj4lJ9O4Om0
-20240C39o7n1m4p2J4L2M8N3j1l9K7Q7J13O1l7n4kJ4L1N3O3L6k0o0q1j9K8L4%l3k5KM8L3n9
-20205D42j00n6o4l4P6J34M5p6p3j3M5P5J03O6M3l7q3m3rRn3r0k6j2m0K3R2N0k0nL9J2l1n3
-20171C36p5l6kk1m2K5N3K8k6q7n2PK0Q0O6j4M7O7P5N8j2k0j9m2k4L2Q1l5j65j00QK5qJM4
-20136B73M9O0K7OJ9O8P1Ko3r1j00q3m7m6r5k7J7O7J06Q2Q1J6o1o4K5J25J42M9K6On6p1l4
-20103D79%j6JL2QJ4K3j5mj1pK5L0pn9o5j5M9N9k4q1o8J4L3lm5M7J06jn1m2n6p6k7N4K0j6
-20066C05J0qML5L7l9r8n6k3mN7O9J4%N6Q7Q6N5Ol2j24j75m7P1L4o6r7j6k0k1JK5P2M7N1N4
-20030C50Q1J07nq5n5K7K2o4o0JP4O0%o9r2rP7P0Q7M5o6j63j57o8k3k8oL5O9R7P8L5OnJ5N0
-19994D31L6j4OL9K4qN0L9n0r5q8p2j5L2M5No2k3M3N4M2qk8j6Ok3o2l5ml4k8M5O6N7M0M1M6
-19957D82K7nmJ8l4j02n5l9q2m2M0M5K1n0l7nJ00J13L4j0j1k7qK7J1M3J7lm4l1n9r1j4L6N0
-19922C11O7Jo4n2q2p3J5K9pk7J3L6M7M0%k5k5L8L5m7m3N2R7R3N9l4o8q9p5J4N5J09Q7k4o8
-19887C95m7k5m0m3MM0j2n1n1l0K4M8J9qkj8j1OP5Q7N0K4K0L9M1m6j33o2k6l5j8pJ3O1P1L6
-19851C88MK9l1r9n4RJ2J2N4M4k8p1j01k1R0N7m0r1rO4L9n0o1K5L2Qk3J9M3Q7P1j0p9o2m7
-19816B10L8O0k0m3o6k7K2qm1K7O4O7L7L9L6l4j7O2O6k8o2n9n1J8Qo7n2K9L8N0K9J4K4ok2
-19781C35K0K8oL3kq6n6L7P8N2j3m5J9N9K4L8j4o3l2K7K6M4L6o8r2J9L6Jq1j16k3O6Q8L3l
-19746C99k6j9M5N2J5J5m0j33r6m4mM3J8l7p6p0l2k1L0J32J15O7M4J3Rj7l6j4n6o6J8O8Q2
-19713C78J9k4Kkp0j39l8N1N1N6Q9Q5K6l9o2p3l2OK5Q0K3nPk1p6o7lK3L3OL2L7l2n7j1L8M9
-19676C65pm0n3n7n7l3K1L0J0%Jk6J7K8J0NN7R0J8N9J21K4o9p4pL1j3n6m8n0n8JK7N0N1L3
-19640D01L4jm0k6QM1J4l1l5lro0n5J2L1K2L8M6N4kk9l1kN4Oj09j19l4M7L4K7M8M5N0K5J7
-19604D68jJ3%n7rkRNp0o5l2J5N3J3j03o8J4O4R3Q8j7o0m7j9M0O3L9QM4L6M5K2Ql9j04q5m3
-19567C19j1k2ROn5jP8O7O1N2j0o6l6Q3J43N6m3k9j7Lrn5n7n5j9k0m3l8Qk6j7K2J1K9M6M8
-19531D12mk7k1j4l1l5J8O5N2pl3k4M0P7M0j0l6l0Rj9o1j8k6p4QP0J2m4nj4MM6l0o9j6M3L6
-19494B84k8l1kj1J2Q3J02K1r1p9k7J0kJK5M8J5o0l6J5O9P7L6J8J3n1r4l7K5M2O7l6j13m0
-19460B25N4rm7L6J48J14j3l2rj0oJ3Ok8j3OJ3pK2K9L0M9L7n7r0j1Pl7n0n5j8K5N7K1k1j4
-19424C65J2N7R2Q3Pm5p8j19q2m5K6Q4M5j4j4J8kl7j0M0M4J3O0O2K3K0L4j4r4p8q2n5k3PJ
-19389C01K4M3L3po0r7l9lRK7k0q3m4O6J29P6k7o5k1j3j0%rQN8Jo9k1P6Q3M4Jl5o1j5N4J07
-19352D41O1nj7j2L2O3K4r5j00J9J1JJ6krK8Q0J8r2q4j8M9L8L4L1Kl6K7M9n4n9m0q4l1K7K
-19316C15n0L3J26N5J6O1P5K3nm4n2o5q8k2K0PlJ9mo2m8J4N9O0j0m8j1O7M0m3r4p1m3n6m0
-19281A31N2J32R0Ol7jL1L3rn7rJ4mJ0L2Rn3p4n6k2mJ9Q2M2n3q1mK3L5M9K7K2J6n6j0L9j9
-19244C45p4n8L5N5J2J1k0J6P9Q2K7kNK7km5k2pK2K8K1j7p1j20p9L1N8K6K6K%k2j6M3M4J6
-19208D56n9o1K1M1m1o7lJ9k3q8n3J8N1M6N0L4j2l2J4Pm2k6Mj0k9lN0L8J7rlL1Rll3o6lL5
-19170B75P1N7k0q4p1J0M0O4R4M2k3Pj2j12j16n3l2k7J4L9N5oj1K9jjkRK1lK9J1k1j2M4Pj13
-19133A98n6j4n2N5J52J35N3j5l1q0n2qK3mp2r5j3O3M7Mm0j8J8kPK4j4k0O7J52J40N7k1o7
-19099E21o7j9Kl5k6K5NM2M3n3q2k3JL1L3j7n4pj1j3N2Lk6pK8nj2j7l1K2M9P8O4L7l0r4q3
-19062C24k6k0l6JN9L8kJ9P4N0j8r2n4ML0K8%l1m8l2J4N8N9ol4NK2J2K5O2K0K2L9M2N3j2p
-19025F42mj2m1l8j8o1j28q7j1N2P1M0M0N2M1L8J3k5r5q5m3o5J4R6M8m3r0k8LM0P3N3K9l4
-18991D37o1k5j4l0nM0L1J8jj3q9q0J8N8M3mJ6L1K0L0J7j0o6p7m6k0M0O0K5J5N0K4o2j04j2
-18956B54N3P1N0j1JM3L5N4J2j7n7j04j02m2L2Q4M7m4%L2L4j0l4j1K2M3O8M7k8q1j44q5nj4
-18922A93k0K5R5Q9P4K0oq8j44n3MM0P9M4o4m8j7j3M0J14R7K4J7J9o3j21k8M4N1J6m0PL2l
-18888D16p4j48r1K0J7%j9k5O0J23L1n6k8K1L1P3P7K8k7O2J44K8p2m8j3j7l8j9l5j7M5P2J02
-18855F23K0o5q0jO1Pn8j1K6Lm4n5k3Jl5l2K3M5M5O5N5l8o7J5M3K6L3QJ0jl0m4o3j8L3pm2
-18818D28k3J8K4M1L6L5K1m1k8L4O6O4O3J05J23J23R0N1M4J15K12K78K61K58M08O73R28J249
-18790E656J760K495L240L210J414j460l167l149k418j734j257q49n87m85l98k83k12j60j33
-18771A483j50j40r0p0j16p9n7r3m9j7OL4Ln1j08o5J9O8L0k5o7m6l5j7O2P3K1m3j2K6K1K3
-18739E39k8o0L5N5kOJ1L7rk9l4n4k0N4J04M7oK4j7j0K1K3k5r9j21j04n0K3P1O7J4m7p9j5
-18705C22P3O8J3k7o5q7LK6jJ4K0M5P8O4L8Ol7q2o9lJ5m5p3m3L8P4L9rJ0ol2K3j3m9pL2J6
-18668C69nj9l2m5k1L6J4k5L9J20Q2mn4o0q9r2n1L4Q1O6O1j0k0K3L7P8N2M7N9L7o1q2k7j1
-18634E27l7l7NLlk1j9j8k0Nl3nP0O7Kk1ol6o0j9L2Q1M4k8n7m2K0N0N4R1O0j5m0r6j16p1n6
-18597B55m0N1J21P2P4M7rL8N0j4n1p1J3M7j9j3m8j16o2ML0M8O1R2O7J2l6o2l1j8l4m2n3m7
-18563C16j0J8L0J1mom0J9Ol2M3J06P8K9m9r6p9m3k7k2K4N5Q3N7LJ9J9J8M2j9k1QN3P0m5j35
-18527D79j63j42k5O3R1P8j7p5k6M4N7mK1R8Q6Rp5p6j3M3k2m6l8o4j06q3k7P3J33O7J3pQj6
-18493C38m0n6o0j3K3O1J02R5O6Q4R1L9m6q8n3%O1N4Rj4l3n1r4m1K4l5p5m6l2k9o8o2JM9N7
-18458B18K9P1P2J5kk3n9qK7lnl6m4lL8M9K7J7M0L0l4o9q5m4K6M5J5n2q3MK5pk2j7K3N8K2
-18421B55K4L3MMk2m6k3k6oJ05R0j7J2N8L8p1j44m3J02J19N7K0k1k3o5p2j6M1M4N5L9J7rk6
-18387D87O7O4JMK6mm7j5J3j6m1L0M0m2p3m7QL4J8m6l7n8n8j2l0l9j9n4j01o4P2R8j7J1R8
-18352B51O3k5k2N2L5K1M3L5J9j5n6o8oO7M9mo0j17j29j4Q4L9o4o2JL0NJ9J00J06L5k5m6J5
-18318C56N8k8o7l5j7%L3qj0M3L9l1l2j0K4L8l3p3p4l4j0NJ6N1Q2M2J7N4L9k0l8OJ9l7k4l
-18282C38l9o7p2K3Q1N3K9K6J3M3J06P0L5p2j42j00l2l3o9o3m6L5P6K6j1L0M9L9mn0q1q8n9
-18249D4j2N9J04N4Ok0l4NL1L4Q8J44R8l4r7o0o0o7mL9K8J9N1O6j2l2L1P8N0k9p6m5j0M1R
-18214D87k0k3L0M1jk8Nj6p0q5q9QJ01P1j5o7n9j3j7q4j03j6Q5J29Q5N6Rk7k6j1L9pp0l9M
-18179B64j1l6J3L4rj3J1O5P4L4nQRk0o5j5K6J5J2k8rL6R3R7O7K5l3r0q5m2k5K5Q1J5o2k4
-18143D32N5N8qL2M8j1k5l1l1k7J4pn4p5m3Mj2j1k1k1K9K4nn4p6m4J0K6K3Q1R9L9k5k3j9l1
-18107C20lOMM1N4N7L8l1p7m8J2J6qK5M0N8J1p4l7J9oJJ5NmJ5M3MqL8P8M0l3o0k9L5K9l8o3
-18068D85k3l7l8r2r7k7k9jM1N1L3k8k0%J8Rj1j6L0N6M1L5L1K2l0m8o3n9L3P8J27R8Kl8n7
-18033D76o8m0q%j1l4J0K3%k9lK8L6M5nq5j22j7J9j2K7J2m6J5J16J32O5Oj9k6j3J6L8L7q%
-17997E55O1P3l2j18p4j3j4K2L0J1M8N5k1r0m2m7j20q6kK9P4Q2L3j7J4K5j0PJ7j7J5N4K6n0
-17963D78p2l4j6m0m9moj1K3N5K8j7J1P0K9m0p8r1o7j7N8N8Pj1O1Q2P4J3m5K2N3M6K7j9p8
-17928E00q1k4qJ0J0MJ3m4m1K1L6P2O5Q5O8j1o0r1q1n4k6j1m4K5L0mM9J15R6J7p0m0Rn8n5
-17893D22k0L6P9M1Oo5n0j2k4LM3J2j12j31q3p6oN3N2M3K0MK4OM8O0P2R9O2m8j21j02l5L7
-17859C37K6m7l5M7O5K2o3p1J2N1K6M5K4ro2o6J3M1L8K7l2q5p7p1oO7N8K1Nj9LM0j0nJ1K4
-17823C45J2%rJ06J56J11Om3n6r9r7p4RN2P5P6J7K0J1K0l0j15o0kM8O3rm3PN9J10O3J5K0J0
-17788G74j1m0N3J10L3omk5P0J71J41M8PQ4J10J47K21K50L82N58P39R88J375J971K788L575
-17762A4509L352Q42k418l713l206k299j610j138q46o17m32l40k72k19j60j15p4p5j25j41
-17742I03q5l6lk2o8n2ON0j3j3L5L2M0J6q1j49r5l6k7LL8K2ok2j3K8j7r3r4J6R3P5M0O5J01
-17707F38J7o8n7K1O7M1j8q5q4k5N0L9%ll6k4oRl2r2k1M3K4L5L8PL0M8M2N3Q9K9p9j64j08
-17672D18n8k1%j6j1nj5L5O1O0M5RL7Ln7r9r8j5J4rO2J05M8M6L1j8QL1N5P7J1q1j3L5K6J0
-17636G11k0NK6J5J2k0m7Rk6n4l7j4NJ3rr4j39p8N0Q4L9n5q1m0M0J06L8o5o2M5R0J8l4m6o1
-17601C24m8oJ6n2m9rM3M9L2J06J16Q1J4p0j00o3k5M1Rn0nJOK3mL4R4rj7j1m3K0kk8k4j7N
-17564C82lj3L1N0M5R9O2m1ml6j10q7o5n9J5N0j9j1Rrm0K6J07J45J00kr9j24p3p8n3k1j0M0
-17530B04N9M2j5m8PL8Qn5k9K6M6K2N8J01L0l3j01j31j7M5L9K5O6J19O6j1p1n0j9k4l6o0m9
-17497B52Jkn9l2L9N0K4J2KJ2O9Q0L5j2m5L5N8j3k5pK3J0k0m6o1p6k0L1O2P6J4k0l3k0p9p9
-17461B36J0L9O3L3K6L8pm3k3kjm4pP1P9Q1N1Mo4r8r2n4J8O1N2k2o5l5K5N5L3j6m7K0R9R4
-17425E68L4Kj0k3n3k7n2p8k7J8L0MQL3k0NM8N2M9kl1n4r5m2J9Ml1L2P2O5L9Jl2j0jl0o3o8
-17387C34j3QL0K1J8L8L2l7J4P3j4p0KK9K4L0JL2Lj05j14n5j1L0L6k5k0M0M5Q0K2r7j09K9
-17353C01J48J33Q0j4q0m8M5K3l7m9o0n9l1j5nj1J3K4jkJ3L1L2j3M9P6L9rPjo1j06o2k9J7
-17318C38M5N0N2l4l4RJ2j6j8M9P3M2pk3M3O2J8p5j07o5J8jn0k1L3L8N5M7rj4JJ0%m1m1J4
-17282D53L4J5l1j8l1q0j10q7j8N7M5jLJ5J6J8L4M6K6L2L6M0N2Nn9l0jk2L3Q7R9N2oo7r4q0
-17246D63o7k7L5J6N1Q0L6k4n9j8J4mo1o4m3l3k9J8k4n5ML0O2P8O6Ln1l2oJ9R9J28Q6J3j1
-17211F93l8n3J1J3n8n0l3j1J0J6M5rq0l3RK9rm7kJ1K3N4j8l6k4rl3n3k0J2OPJ0K0J26R7J9
-17174E95j3p2l3k0m1ln1n7j1N5P5Jo2mM7M3JlK5PJk2j8j1k3k5M5Q7j8j05k7J8L4L3J8mLJ2
-17136D77L1N7J9oj7n3q3p3m5k9LJ29K19J10p2j02p7q1n2m5LL1J2lk2L4P7N5PQPl0l6l3l8
-17101C82MJ3qJ2Ml2K2N4J8J9kn2j2N9Qo7j32j84j13N8J14P7K3N9J02L1j1l9J4M7j9o4k9%
-17067C56pkk6NM9J2l7k1L6O8M7j7lM4j6k9p2o4L1K1l0J3j1k9Oj0k0J3N5L1J4j3n1k2RK2K1
-17030C73kl5oK3j1L2P7L5p4p2rj6%j3j9M4N5m7q7pJ8j7j2NJ3L7L5O2L3QL7Q9P6K9l2m4r0
-16993D88j43o4K1O0O9P1J07Q8Oj21j21m4K2J08M3m5n9o8m9m6n5jK5L0QJ4K5K9L5Nm7%MLJ21
-16958E19Q8k7q5j1O0M1LL9%r0r7j17j19m9K4O5N0QO7N6on7o5l0K6O0M4L5K8J6n7k2N0Qk8
-16923D27lJ3K0j0k3k6m3j8l8m7k3k8K0J5j3j7K1M9P7Q5N9O4k3j47j22L9P5L2k7q0p2L4O8
-16890C38N3K9K9P0N8k1l9l7o0m3n7j7L0qL5L1n8r3o0j8R7J66L5n3n8l5L9Om3lL2k0p5o3J
-16855A88jk1MK6L7J0J0j7m2J2P0K5k1j0J%mk5pRM9N6K0mJm0npj2K8L8L6Pm9m4m0qL9J07P0
-16815D86m4p0j9L3L9M9N3Jnl4J2O6K0rl8k2J1J1rl9k3k7m7n4k1K2L8N2M7M1L1jo6p3l9M8
-16779D20R1M5l4o0k5j0K7Q4J9o4o0j2k1kP1N2kj1Q5P4m2r0p0j11r9pM5J08R8j5p1n9j4N7
-16745C97N5j1l7k8k4q1j22%J15J07K6m5J7L9m3o0k4L2P7M1q0q5j4J6N9M4qJ3M2K9lo3p2k5
-16711B84l8k2jj7K3J03M5PM7QMN2j7m0%j8J1L3K3Rj6p1r2m4l5k0N4J01O4J9JOK1M3pl9p5
-16674D06j06q0n2j2J6K2j2o1J3J10K7mK5k7l3N1J15O2n2l5L2l3p7l1J3M6J9j2pK0J5J3qn0
-16640C13q4m2j3OK1M4N3J1j8o0n1L3O5M6P7O1P3P7No8q1l3m5n2JM0L5N0L7k0k9l6l7n0k1
-16605C08J7kJ7N5J5n0k3O5Q1Nk5j0L3jj9K7K6Om4m4n2p1j2L4L8lk3k3l2k6nJ9J2NJ5k6q7
-16568B00p2K5J17P1j0k8Rj2l6qN5J02J04%p1m9l5j5K0K2K6n1o0M0K9k4%N7L1l3n2k9j4n9
-16534B50q0j2Q5P8l1r2p1j7J2L5J16J30N9m9q6j9O7P8L0N1M8l7l3j4n8p3Npl6K3J9QM4L1
-16500D54kkPm6p8j9N0J04P6M1jj8j9K9K3K5L9j5n0m3n3j02j22k0M6M1K6j0o9m2M9M7L8K9
-16466D13j9o8j4P9O8k7o3j2Kk6L9J20J45L5%Rj5j7r2r2l3pK1K4N0M3l8p5n3%N6M0k5o2m0
-16431C66l7k6J0M1l3n3K5O7Pk7L4L5n6o1M4O4k8M9J08l3q6l3N8P5%p2o1j2QL5j1l8m6jM8
-16396C60N2Kj0N0P0M1o2j22k9Q4K1o5n2l9l9j0P1P8M9M4L8M7J4l7n6KM0L6M3mn6j4K4j2q3
-16361D76j09r6j9K4L7J4k2L5M8O2R6K5J1j5n3n9j9K1L9J7l2k0JK1P6P6l3n8l0l8m9k1j5J0
-16327D01M1m2j01j2M6K6k1k5j2pJ2L8K3k3o4p3n6k5Q2N5k9m7mN7O2M9K9J4J0MoL8J06Q1k8
-16292E99j24j85j52k7K9M7L2PO4J11J5L8K3m5m1J1N3M8N7J3n4n0pj0l1l3kln8o4j7NN6Q4
-16258C89P9J2k0mJ8K7k4nN8O2j9p6r2p1K3P2L6n2p3K0J11J02j4l8K6L8J3K5K7j7o5r0r8j7
-16224C63J07J35P1M1J1k3m8m1j4j6l6l4m9q2r1m5N3K4m7mK8J6j5k8pl7qQn2j7O7J23O4Pm6
-16189C78q4r8q1J4M2L0L6O7L5K1L3P4K4j21o9K9O1J8j9N8Q7J9o4j17l6M7L1jQ1R7Np2q9n2
-16155C84j8K4K7K2OJ4P3J10L2oNK1R6J4j64j12O7J17O5K7j2l9n9n5m6n3o9k8nk1j7n0n8m8
-16121B44k6j9j5JP5J01J1q3j1J06P7L%J4kL3K0K7M3N0L8k8n1j2l3q3n1nL4J2l0m5m2o3q1
-16086B09nO9M0L0K8O3Lo0QP2M0Qj1o3JP9L8n2m7l5o4p5m0P8P5L8k0l8Ook5j7pn7o2k0N5M7
-16048B83rL9R1O8J0q6j31l5PMJ6NJ5O4N9Nj3O0M8lmm5m8o0p4p2LN3J7OL9l4l4j5k3l9m1k1
-16010A05Pj5pM7O1N4K4jJ0Rk6m7k3J9N2M9K7M9K7r1j24k8P0Q6N3L8%n2j15p6%K2Q7J16N4
-15975D61l9n8k4rJ0Jl4j6K3L4Mn6q9j2K9PPJ4K8n8p8J2R8Q3M6K2RMm2l6k4o6m1j7J9M8N4
-15938C14R0O4lk3m3n8L2R4M7Mk9m6oN2N4L3J6n9p1J9O7ol1j9qJ2M7J0l3l5m6l1%J0j2LJ03
-15901E12J31L9o0j25j04l1J1jMN2M7L3L6Q7Q0l5j01m4j1m6o8l8QN7P8M8J1m1J4J41J03n4
-15869G33j23j17o5J3J3O4J03J1o5m7nK9k6p3MM9O4J0j0M2J4N2O9Ll4n1o3p9m2PM0L4L1M8
-15835F33O8Qo6r4j09q2p0M8J29O6j0k8Rl5k7M6N4rk6QK5j3QQ0O5L0P4P2k1r9j24r5m6OL6
-15800E11K9M8R8O3J9j4MR4R9J02J56J52J18J02O9R9J27J71K50L51M79N92P49J017J390J730
-15774H605K040K051J306r1j413k042j985j669j356j027p80o02l94k47k10k16j99k23k12j07
-15754A229p2j09j18j1Q8M9m2o8K7P8J5j7j7l5m0k4m3l5p4p9k6J0mq2p6JJ9J0J2mk4m2m0j8
-15720D38M1M4j9o0QQ9L3j3M6L5j0k6k6P3N9k7k5k9JP7K5p0j00p0p1l0O0P0Q0M8L2K2l3n7
-15686F15p8k4N5O0N2Q7J0q4p8k7j5j9Pjj1k6m1n7l7NK3mm4jM6L0M6O2O3J07P3k4j7j5l9m6
-15650F53l5q2q1nJ7k1n2k5j8oJ0km1j8RJ2L1K1K5P4N6J0m0r3m0J2k2NL3L0J5LQj3J3Mq4q8
-15612B75OP5L8j7J4Q6J06M3PJ6M1j0r0j5N6n1j26q3m0K1Q2L4j8l2lo3q4J5Q1N0K2O9L1m1
-15578D95J1K3k1m0j6J2J9JrJ2R3P5l3o6k4k1Jl1MJ12P3pp6p0j2o8m1J3k6m9L0N3J5QN2R5
-15542E87O6N5K5l2q4p4jnk2J9P4J12J3j15p6k9l9J5J8%O7O1n3j35m5j0k7k4k0NL0o1p6M0
-15508B59Q0K2m2p2%O7J2l1q4n0Q5R0L9N0K1k0J1N3L0l4n7l1JJ3OJ8o3j04k5L1k8o4m5mM1
-15473A75P1N3L1L2M5OkP3O6nk5m0r1m7Q9N0J5j4n0l5nN0L2QK7L0qk2o0m2nj8M2P8J3p1n8
-15436C88k6N5J06M8J3L4M3M7j6n2p2o1NK1O1P4M1m5m9Mj5ok6q2r2k5k9p1j1L4J05N5rJ8P2
-15401E37M0r8j02J8O6K6l0n4l1J2P6R1N8m9r9l8J1l6o5l2Mrm7j5M2j1j7M8N8O8O0j8kJ9K7
-15366E08N9Q0J5oJ8m5n8n9m5KK5L0K9Q3O3k1n0k7j3l6l8JM9K2m6o2n7o3jM5Pn6l0L3L2O%
-15329C94J5M3J4Jmj5J3J9k1k9NP3O8Q1J9p2j27j18OL7L8K7Olj6o6l8nKjJ4Q7R2M4J3l0r9
-15292D67r5m0j5kN8M3pk9j7K6K1J5mk0mN3M6jk9p7n9l5k9lMkKK8M8O7J30P7p1r6p4n6KQ5
-15254D07J06M3J7J2o7j14q6k6LN5J06J33J18J9o1p9k0J8J0j1oj0k1L6k5q1o1o4QN7kn9o5
-15221B90K6M9j0nL5M3pl7M4K7r9p9M1R6Q6M4MJ2K9M3L5o2j08j9lPK2P1M7m2n4M6J15k8j21
-15186E38p0l4k8l8KK6j9m6K3P3N9rL0N8L%Ljn4p1k3J9K9L4J2m2q1o6j5L9O9M7N0L4j2n4o7
-15149D18n4k6J1M3N8J2Mj1j4m4lL9J9l2o9m4K7L8N0O9N2pj2L4K0l7p2j16n1K0N6J10O9P9
-15115F36M0n9k4j9r5j14k0K0o3k9J8j8ON9M9j8oJ5L1J0k1k7NK9ojK7Rk7l5M0J12J03M7l1
-15080F43r3j19j04r5j7N1j9m0K6P3P3O6K7m7o9j7qk5n8l0j4m0L5L9K5J01L5n6j5pMl6m6J1
-15046B54Q2R4M1K7K7oJ9Qj9m0l7j3M6Jn8l8l7J8K9M3L9L5M8mp7p2k3qN3O3J8j0m3k6J5J0
-15010D59k3ql9q9k4L1L0K0Lj2mJ6Mm3r8J1R1L9JMK2j4l0m9n0J4K3N7J19N1j0J2j3n9k8lr
-14973D02k0M4K8m8m4j3l2j6L5J05J18M7j2n0p9m6L1K8K3L4j3o2p0k2l6j3QL6R4M1JJ3o9j7
-14939D26M1MKL0NPMj0J0K1m0m1KK5ok5K1N2J3l2J3P5L6n8m6O5O2l9q1n4l4n2PJ0L2J7n5l2
-14901C75Nj2rJ8L0L4N3NQk2m1K3nn6l9nJ2J8j3m8m0QK0J6k3m3M7R4O6J7Jmm9n6MK9N6k6j10
-14862C38n9L5O0j8l4k3J9Q8R3L3Lk4rO8P8k8q2MJ16J44N5m9q6j25m9J5Qj3J9Ko1o4p5l0N
-14827C54k7l0K0K2qj3l8j0M4lp2n4K2R4Q4N8M2P8O6J2jk9r4q1m5kjl1Pk7l9QK5Lk9j7OL1
-14789C25N5N4L7L0J4L2L8Q3J06ro6m4K5M5k0l2j9m8o0n7j8J6N9M1o7j10k4M3L8M1O9P0J4
-14756F61j02j09n3orjmNK0N4P7Nl8J0K3J5K9jm9l8j7J5Jo7m5L5L5L7L7Lo2l8P0P5l9q9m2
-14719C98O8J51Q6km8l5l5l8n5n2oKJ9nl6k7l2l7j3K1M8J2p9k0M4%l0k7L0J5K7O5K2jjJ5P1
-14682E15N7M1Oj2N4nr2r0r7m4L1O2j1q0N4N8l8l2K0M8L9M0K2J6L4L3l0q2o4q6o3m1p6n7k4
-14647A06M6J12J60J25NjL8oo8l2k5m5n5n7k8M0Q4L3j1L9K9kMpK7ml1m0k4J5L1N4P4N0o9j30
-14611D37n6NJ4j5l4ON1J1ON6M9L8K5J2m2q2r1j4M0M0Ll7k7j3k3k9j3R5Q5m1o1k3p9q0k7M6
-14575B32J12R2Rk2l9p1k7k7m9J1N5O9O7N6K4k9j6np1j11n8JO5M9MON4N8K6L0L4M9J7m3n8
-14540D94j0L5K4Pj8l8k4L5O1P7Qo7m8L7O9Rn3k8J9K0J0PMj7l0%j1n5p8j1L8K2J7rj5K6J7
-14503E24k6o6j11p9n4m9L6N8MM6N1K3M4k0lL0K1pj0p2j09o4l0j4l0O6J22N2qM1P2K5l9k1
-14469D03K6jl6k5lM5Q1P9J4o2j9J4MJ7J8l4p2k7K%l6l0l6l6O2P6L1qn8m4O0R2%j4N4N0j6
-14432E71o5m4rQJ3pk0J9J2k0m4n4k7mM8K4o0n3L0Q2K4J0L0M0J8PLj6pj5j5l%J4K5L0kj4n9
-14393D70j06l3pm5l1L4P0O2Q3R4J2j4j1l5k4J8M1l0p9q9m3J1j0j2L6N9L8J7QL8N8P4J29N6
-14359H39o7j09n3Ppn6o7q0j4O8R6N9j8o3q5o0j09q3L7L7j2K8K6j4j5QO1O9kK1J4M5K5o2o4
-14324D00N0J04R7L8o8l6lk8JL3Nk0n9RP5j6r2q6k4L1J00Q6K0m2r6n1J4L8L2QkJ1J9K7M9O0
-14288F84Qj7l1m9l4j5J0P3L6kj7J4N2L0m6j30n8N4O4j9JP1K0o4m9oM5Lr0n2J1j5m9k9k0j
-14252C83M5M2RK1M9NO0Q0k5n8k7J4J2l1K3R3P9lk2l8m3rl9p8n3oJ0jJ7K5J7m5q4n3l4m4k
-14215B89K8M6M3J5N1R3O4O5j7l5L0k6r0n0mM5L6m4o3J2K9n5n3mJ0J7J5L5L1OO4Q3O8J1n1
-14180F94p3q5m8k4J8O7O1L7J9N0Q3J7l6j7o1l8m2j44j15m0K2J03M5K2M3K9m2k4Kj0o4o7L6
-14147D18J05J46O1n3j08n3M5O5K6L8K3o5j27p3jK0K4M4O1K7N2Q8j9j34p3K7N3n2j47o8M2
-14116C92J7j9K0Lj8RL7km9j8p2p6qQ7J27K6p5o4L2J16O6K3K4j1n0o2n2o3k3J3OJ3J8J9K5
-14081D11M1ml1l0OMo2p5k8K6O5N7J7LJ4J7K0l3l1L1R1J03L3j0o6q1l6j0Lj4J8M1J9J7j6k0
-14045D90k8q0n3k5M4M2N0N5qJQo3j5P3P5J1l5RMl0j3J0j1J5m5r8m1k3N5O2lOK9N0M5M0K7
-14008F30Mk5m4j5jl2o3nJ31J58M2o7j60j45r6j08p4j6J9J01J05L2j5j8m0r3j2R7P6j6l6L7
-13976C51P9Q3R0M4p8j10l5nn5q5k4K7PO3J23J06M8J2K5M1k8m5m2p1l3J2K3Pmk8j3L2Ll2j1
-13941D77L5M8QLJ0j2k0M4Q8M1jl9m8m7m1OL8k2k4M1L8qk0l1k4j9l8l2m2J7J11J14M1m3m9
-13906F00J7mk3k8n0n1m4j4M2k5r1n6p1n1Q1P8j9rO4Q3M5mo7o4N4K0J3N2L7mj2J7l6p7n0L4
-13870C87P1L6j2L3Pn5k5O0N8l0o8p7m1j4J1Kk5l3jM3K8MJ4j4j7mJ4rj5kMNL3N4J9l4o0q8
-13832B59r0J8P2J1j5L6L9KoM4N7K9%J0O3K0j6QPkJ5l9j2j7o0k5L2N2N3N3J1n2q6j02PK9l3
-13795C72pM2M1j1n7j7J2Kj7j0L2M4L8N0M7J4k0j4k0J5M5K6N9N8m0l4k7p4j7L5jj4K0No5q6
-13759D26l7lk0J4Q5O5l7k4RKJ5L8N6K8L2K8Kn9n7p1j11k6J4M1O5K7pl9n6l3M5Q7J04M9k0
-13724F32k4l7r3r2l1ON1L5L0P5O4l8j20r2n9K1M8N0J2%J9M1n3r4n9nM0M9O5m5k2O4L8M9P3
-13689E98N4pn6q1o5K4K0K4L7J7K9MJ3m1p7l4K8K5j9k3m2m3kL0N7K4LO0M4k0l8LLp9p2L2N3
-13652D83K6j2n8k6J9J1J5J5k4j6OKMNJ8N0O2K1k3J7J25R9k3n5o9r6j3O0N5K7K0LNK1K7n7
-13616G24o9j0qk9m3k6Q%k4n1q2n6k3LJ2J0LL0P0O2O2L0k3m1j6QJ5L5J0m8n3n8k2O1J21M7
-13580F29lM5O2k4j48j49n6J6L0L5pl1J5J7M5K2MM8M2K6J6n8r1j15r3K6Q5R1Q6j3q8m0P0O7
-13546E61j6m3o1l2J2O5M4plK9Qj6J5M6N7L4k4n3m4k0L2J6ork9O2Q6pp4mQ5P7k3j01j00j8
-13510E39M8K7o5j18j38j26r5j7P5N2K8Kj0LK7L4MK4P7L5p7p3l0lL0j9n4k0P8M4%%p6o9O2
-13475A99J50J54Q2j9jM1j1k0K6L0J6k7q5q0l7K9M8M5L8k9r5l1L1J7Oom5m7j5j4J2J3j5n5
-13441C05l6j9l6M7J02J2j7N0J3o4r2q9kL4K6M0O1N5J00J31P7K6j6q1o3J8O7P3%o2o7m5k5
-13408E23n7l9lLJ3M4K8J6L6K6l2n3j00o2N6P4K0M5P0pn3l3m4p0oO5M5OM9P3rm6%L9K0j0J4
-13371F41M9k0p7p1o5n5j5L9N2K5p2j63q8R2J50J53L7j15j10k6K4O3P0oq5q5J5M7K3K0J7n6
-13339D08o8OL1Q3R4N1M8k3o4oLK5N0Ko9j11n0N8N4o9q8N6J38J12N8Rk0%mRrq3l0K5M5qq0
-13302E83o7m7m7nO2P1J5l7k8l3p6m5k4l3m2j5N4P8N2J1k6j0J2k7k4RQ8P6M0K6Qj5k4pk6m8
-13266D79m4o4m8O0N7L8%n2kJ2k4l4m7j5M6O0J06J14N6j7o1n6l0l4pj3l0OK2J8K2M6P1Mj7
-13231F22l7k3l7k6%pK9K1pl7OJ2m0l2j8pn5j00m3O6J10R4P0L4O1O1l5q9l4JJ2pk5M2N0Mm0
-13194E96j18q5J8Q7P9Kl6K8K9j3j3L0N4Qj2n4m2KJ8Mk7k7k7K2L3l0n8j0M4N2Nj4n3j10r4
-13159B88OR4P9j5o0j1L0J7Rj8l7j6P1J03L2k6m1l2k7jM2J8o1p2k6kM6L8J9N5l0q0l5l5k4
-13124B98k9j04p7LR2J56M3l8qk4q4k3R3J01Q2R4M3o9j01r7j2O7R1R7N3j4k8m4l2l1k5l6k4
-13091D13L7Q2M5l3m1l1L0M3j6o6p6n0jJK7J4JK6N6N5N6R0K2p0o1p2q1p7j9R5J31O9o7j38
-13057C94r9L7P5J8J2PnJ7O4N7P1L8k1p8n9nJ1K1RLl8o7m7j1K0j1j8PJ2j1k7l3K8P6P7k1j6
-13020D87Q8Q5J01Q8k1j17p0PJ1k6m4n8j3L6J3lo1p2MM5Po3lO8K5n3l7k2PN2K7l1l2L9M6l6
-12984D74k2K9K1M1M3lo8j48p2J3J7Q3R9J03Jr1k7K2K9N9P9J0l0ML7l5o3n2p1n7P4K7q0k0
-12950D26j7m0K0P9J27J20O0k1j25j34p6j8J0j2qK3rj1K0L6J04J32J2j1rl6j6n2l8k0j9k6
-12918D71k9l5m4JO6L6l8o3o6k7J1N7M4K4N6O0L1K9K4K1n3q3l4rmj0l1p0m5M0rm4j8j8M1J05
-12882C87R3L0k4n6n0o6K8J30J05K0K1k6n6j4k5m1J7M6J2l8k3O2Q4J7K4N4j2n3p7q7m9N1O3
-12849E47j4pK1L3J5Mlj6RK4%k4n0k8m5o6q1kQ4Q2Q7P6M2qlk9r8q6NQ7N8oj5j5K1J2k6n8o3
-12810D64LN3J8krn2j13o9M9M6LK4K6K9K8n1l4J0MN1P5mq1o2l2J7O9J%M4j6l4pN2N8pl5%M2
-12771E58P8N2Nq3j28k1P7N5l0n8j7Qj9o1j5K8L3RK6N7j4p3pJ8oK4j5j6J6oj5QK2j7qK4j1
-12734D78l9kL7N2R5Q6M7l9o8J1M4M9J0q3r8j15p0m9n7j0j7L4J16J07K5q%k1o5j4N6K8m2m7
-12700D31k8j2qJ2lnJ8N6R0O7K3KRj6m5l7qJ9M2L6k3q8p2PL9ol8RK3JK3Kj0j3j4J4K5M6J9
-12661E87POJ1O1M5L5J7l9j20j54j02l5L2L5KM8M0K3Kk6QrpJ1n9n7J3L5kl6m0J8J4JQJ8J9
-12624D10j0j9l0k8k4m0n4L3J01J16M8o3l9j6N1J27R9J4m4q1o6K2L1m2o0KM8PM2K7j0J9L1
-12591F02jm7k2j5k5k9j5jM2M8L3k5m4j0n2o9l1J0P1P6lj1PL2L5M4O0pp1q5o9o2j12o8N3J12
-12555C51N7qJ2O7L4j6k9k9o6j22n8K6J1l4J5N1R5J51P2Pj8o0r6p6l4N6J02P2J9ML8N9M8J0
-12521G11k0n8q4j02p9rN4L6J2nP4O0j8j1LMM2J3n7j05r6n0KM4M8K0M9N0Mj6j4j9M6J00M4
-12486F73Jk0k2n3j10j14l6K7Q1J04L1k6LK5M1J6L3L9k9r6n3K1J4j8n0m1j5K2L9on2k0K4n
-12452D28o6p4j3M6M7J1L0O3M5n6n7M6O2K5j7o3m6k8l1lLn2k3P1P5L0L2%p6j3O1M5K0j0NP0
-12416E87Po4p6j09n5K8O0Kl9j3M0M0J4Pj1J2N8P0N9l8m4j5p6p8K1O3J2K7K6k3p3p2n4j8J1
-12381B86K9Q6R6N1O2O2L6j9o6j14o3KN9M2k5n7l9L0O8P0N6l4j09q0J6M6J6K1J7KJoJ6o7j41
-12346C50k3Q1N1k9j8ROM6M3J2j1m1l2J6L9Qj1LL0R2Q5Pp3j06o2pON2Q4l3p7j3K7L7J4oRK8
-12308E93Ql3j07j25j7J2l0k5M6O6j0L0Q9Q7O3Kj6J4j8l1k4m8r9l5M0O5N2nn5l1qK0O7N6J9
-12273F12j2j1N1N3Nm8l1J2mm5q1j17j13l5K1M3O5N8J7J4K9O1J8l3k4L2J16J16O6k8n9l4q1
-12240F33q9k9J6K7Lj5l0o2p2j9L1N2N5O9O0O3J9l9n2o4K3L1j2p6q5l7j5J2N7J5o7n4J1Lq
-12205C55J7j1rML2N3M9K4j6j1K9Ol2k4l1K0L9j4n2l6N0R8J8JJ3k2l9j9J8J5jPkj8k0j9j6
-12168D56KM3R7M8j1Nj0PMn4r3rP3L2Nk9q3n6l5k8%L9K9kN5J8n4OP1O0N6J6n0m5k0K1O7Mm4
-12129E91qL3J4j9J5j2m0mN9M4n9o2n9j5N0PJ5L8j4k5RK4nPL3M4J1J8L9k7q3o9j04j45q4J5
-12093B32N3Q5P8K6J9K7j6j3N8M1k5k9kj8j7l4o0J6O8J4k3o6n7M2Q0M8L0K9m6m9J0J1P7N0
-12059F39oJ3K7M2K1nl8n9nJ0m7pqk2OK5k2m5j4mk0j2K3O1P3O5J8k1l0p5p0L2P2J7LJ2J8M2
-12021G09j6j4J5J6m9m4k6l5mJ0m3q8l2j6qJ4K5J17J06J1j8RN5P5J9m8m4m3m9n7j0Rj2M3P5
-11986F52K2nj2o0j08m4L7P3M3j3j0K9M0%o9n7%K0K3jqnp7p5J8M5rj7J8nl1J4M4R0P6Rk8q6
-11948E33q2M8J03L6n5q6m8lM7RpK3J6J9Nk2j7j7j6P7R3J2K%q9r9k4J6l6p2k1MJ3j1o5lR1
-11911C74J57J59N1l0l7m1m0m1n1qNp1k2K5J4K2J4k6m4k6j9N8J49R0k3q6r2p9k5k6p6n3m9
-11878A53l3J1N7Q2M7N7N4pL0N6J2%k1J4M1Ro6q5pJ2L8L0L0N0K2J0j5o8o2k7J7L4J7k7m2m6
-11842C77o7o6m1M7J08J01K8L8Q3N3or5j31k7J7j7J5Q2M3m5OJ8l1k3n9o7n4j4oK3N4J5l2J7
-11808C44R6J29R7L5Rk6o3n4m2l1m3n8k0jqKQ4Q2N6pq6p0j6M0N2O8O4J3k5n6m1k8j6L4K8J6
-11772E58O2M9j4n2m9K0K6mJ8NlQm3r2m5L4L6K7M1l8n1k5l2k3J9M8K6L4K0m1n9j8J8pl4lL1
-11735D47O7P9mp6j1M8L2N1J06J5o0k6j1k7PM5mk7l6QO7K0K6J5L9Q1Ll1k9l4n3n7m3J6N2J6
-11699G11K3M7k2n1m6r1k7L9L1N1J5m6r7o1J6P8Q3O1O1Nk1k9q4j00pP1L9j8m5o0q1q0o4k0
-11665B81N8J02J22L6k3j6l1j5M2J3l2m4r1q5k6K2J7M3O5Om5p0o8LN7Q9J08P3l7m5m1n5q6
-11632C27l0L6J8J0L7O4P2jm0k2k9PK8Qm8k4O2Q9O6K1j4mJ0j1o2o5k1K5M4j4m8j6jj6Qko9
-11595C95o9JKJO3Q7K4n2m5j7J5N3K3J5M5O6j1r9j85j66l3K9J04J70P5pON2P5N3N4K4m1rN2
-11560G50Nm0J8Mo9q1m9j7L3O4L0lMK3o0q5o1l9M9P5O6N1N7K8k8p5p3k3k8m4o1lN1M0lm2l
-11523D61J7K2J5K3ln8o3j3opl7j7QNJ7k4m3k9j2o4qN4N8P8R6J8j9L1Q3O4m8n1Nl1p7kJ01
-11486E44Q0rj9mj1K1j2m4j4qk8LRl9q5l3N6M1j6r6n4R8J18Q4P0Np6r1k3k1q5q0J6N1j3l3
-11450C02M0J14N3o3m2Q0J93J89N5j12j65j01p3J1M5j0l8K5L0p5j9M5k9n1k0j4k7rmmK0M1
-11418C87N9QL2O8j9p8q5l6K1K4K4K6J4k8L3P5L3n0p5J0N1L9L9JKL1l2m6M3L4K5K6J6R5J02
-11383H69no9m2rj3k8j1kpM8P4k2m8k2n7o3l1nJL4l3j06n3N7Q8L0j3l1j9J6L4L9L1Jn3n8m
-11346E18K9Mk8l4lQj9KM0Jl8l2j3M3P3R4nr0n1l5o2l7j1j1l1k0k3rj2rM0Q9J07N5PQNj3n2
-11307D85m8l3j0N4KOM4J9N5J05M0o5o2o4j9M2M7kJ1jp0k0K9k4pM3Pl4l6j9L0M8L0K2M1O4
-11271G10M5O3j7j05r2p6q3o0k9prj3M4N4l2J5N8J1qm7n8n9kO3K2n6n2k8k4j5L0O1Q4J23J67
-11236F78R3kk0Rjm8o8p8q3k3M7L5M3L9j0k3rj0JJ3N4lo5l7l6n2m2k7JJ1j7o6n4QP8O7N4j4
-11198D43p1K8J47R4J0k8j3k3j01r7j5M9L1ko1m7K1R8J44R6PLk4m9m9m1j6M2K6lL6J4l4o0
-11164E55k3J6k2l1K4L8OmL7J5l1m0j7K1N0Rn9k7N1M9M7O0k5n7m3mL3oj05j49j03l3M5J03
-11130C80N0m8l2jOK4K2L8O6J4n5k2k2qK9nqQ3N9kk0m0%O4j6j34j21k6M2K6OJ13J04j0l7m7
-11094D72n5J3Q7J50J34mn4l5r2j18p8m2PM8J5pL7N2l9j14l4N5L4K2K7klMjko0m1L0L3M9L5
-11058E23l3n6m3JO6P2M6P9N3ql2m7k0L0L5M0J6o4n9j9Rk0o6l3M2M3j4n3r6m8N9L3M5Q5K9
-11023E95o2o5l9j5l0m3j04m6N5Q8N6n0m8l6N0J34J35O5oj9p0p9k1K1M9L6np0n3N3R6L4k8
-10990E78o2k6l4l8qOK3P0P3O3J8j4On1p6kP2J00M4k3n1j9j0k6q7p8l0k2k0j5k2OJ0JJ4nJ4
-10953C79K8K2k9RR7N8p6j13m2L4P4O5N6M9KJ9M1K2%Qj2n8n0J6RMK5K2j4j4%k5p6m1K6P8O1
-10916F54J5K6k4n9K7Q1L5k1o0j0K5l3l7QM3L8j9j6J1k7l5o2m6J0k5jJk3o7l0K5p%P0L2q4
-10880D15n4Q5J10Q6P9M5j3l6j0jj0K8M6J8l8p1o8l2j0J9P0K3k2k6j2l1l6j0J9J8j6k6o6n8
-10846D15J3L5L1j6n0j6PN8R2K0J9L2J9K1rl3NPJ5O0K4k3ql4o2p8p9J4K9l2l5J5O0K6J0j2
-10810E40l3O2N4k3k4j6j12j14m5k3O1P0N3L7j4n5q6r6j29n7R7J68K00J20j4p0l5MN9M7K2
-10779F48O1P7J5q1j10k6P5P9O1Nl7n3n6jJ5J3M9L5k8p7j12j13p6j4M7M5K2OnL8O1J06J04
-10746G73l4j24r9MN9J9j9n1p0m5J5Q0J0p5JP9P1ko0m3PQ0R8N4K9K0k3n9l6o3m5m4p3l2nk9
-10710C68K5L5Jl0mj7J1O2Q1Q9O7J13J31L9p8j02o1n9l9qRl6j14q8nK9K9j4J8N7O2K0j0kk7
-10675E52p0m4l8k3qL2Q7J42L5r1r8r1rJ11J16M6N3M6m3n5j7J4k7k7Jj6l7J6M5j0m1o2k7K3
-10641D85J8l5l3M6R7R6N9J0J2j9p5p2JJ3j9o0m0K5J3l2n1j5O1O8K7K9P1M8o2m7PO7R7mj00
-10606F86j05m8k1J2Mo2n2L9R4P3jq7j11pM9M8Ql2j0K8k3q1n9m0l2L0L2N6J02M9J0RJ0P3J09
-10571G50K1j23j57j07j6O0K9J8O8J20N1k1jln6r8j17l6P2N8K7M7ln4Ok4n3N0M8j5l4j9k6
-10538D62k8N5J02P1Pl5r1o7M3P3M7N8M5k4r3k0K5k7k8j2KNj0k2j8QN6N8qp%rM5L1mqM6L5
-10500G63n1l2P3P0K3k6m4m2k8k0p6j0P8Q2P6J9m7o9l2lk8k5J8L0Rl5l0K3j3q2q3o1l0J0P0
-10465D77J59J32K8n0q3j6K3Mn6r7n5k3j6RML2M4N9j2r0p2m5pRK4K6LJ3K6Q7Q0J3l0ljjl1
-10428E64m2j9RO7K7l5n4lN3K6m3m1NOn7m9lO1L9l5m0k7j8%L3J1l6PM3P5O1M0pk6J8k6q1k9
-10390D74k3lK4J0p1r4j4M4O2rKN2L1J3M0O7O2k0j4j6o4p7m9K0L8J2L7P3J7NL3K4M1nrM8J6
-10353G77n2q8j08o3NPLL8M4RK1J5kK8jj21q9K5L5k5nJ1QPqK5K7J8O4P0J8l5l4J0j6q3m2L9
-10315E32N3K4M9J7j6n5r0n8J1J9L5RQP8J10O9jn0m9ml0j08j40j13n4m0n4j2Q5J03Q0R4N5
-10282E57kj6K9M2j3j4K8L9N9%r5o3k8l9KN9N7k9j0N0n8q5k7nM3R3J18M3p4n8NN2K5k2oO7
-10246G24K5l6J9K4l2m2m8q3m4k4j4J1O0J04M9j4LJ8j4qj6m6K2O4M0K0RK1%m0l7K2J8Jl8n9
-10210F59k4N6J8nL8Q1O3Kkn5n7l5l4PM2J9M8R5J8p5p6LL3L1O9J11Q1O5M5LON3Q7L2M5J25
-10174A572J20J11J54K13K26K32L17M73P00R14J074J140J225J249J054P19K54k10o29q92j097
-10153H919j156j023r22q33o84o11o02m63k91j84j44j20p7j08m1L2k8j03j04m0m1n7mJ6j8
-10128A313m2l8MO4P6Q8O6k6k8kJ7P0P7N4J05Q9L4k8j7O6J09R9J84L16L66L38M34O32P61Q62
-10098F043J128J473J918K531L133L611L856L853L435K491J158l81j763k820l491l716l486
-10081A8973l075k640k152j733j352j074q97p18n53m53l14k45k40j91j89j56r7o2l5J0ok4
-10059B777mM5N9Q0N8J4j0j0l0j0N6Q8N8RnMK9K7O8J35J94K17K83L54M10N51P17Q99J048J240
-10029I351J589K142K757L562M579N727O808P503P767P291N735L248J61k836n189o768p433
-10012D5994p318o613n622m659l765k911k246j808j481j193r43p21n81m38l24k75k74k83k85
-9993D254k17j31o8k1J09J60Q6P7Q7P3M8L3J7k5r2j21j15p3pk2n8J6R2J51K36K74L26M44N75
-9964F108O77P38Q59J082J405J841K352K981L818M860O123P451Q586R165Q849P310M618J177
-9946H0000k397n517p768q846q862q103o922n742m629l581k806k237j752j407j162r41p06
-9929F622n21m43l87l30k64k19j93q6k4lO5Q7P6Q2P2Q8R8J7q4j20j52j55j01k0J6J9K4L8N8
-9900D260N9J21J72K05K98L75M52N98P00Q64J152J425J836K360L013L932M942O010P056P683
-9880D7513P610O662M740J938j267m131o265p475p677p105o209n192m212l322k565k042j613
-9863I388j252r98q14o32m29l06k84k53k03k19j32o5j32j57j48j14k7L2P6P7O9P0n0j43j08
-9838C246j07n4m3o7p7r1n2L1Q6J27J20J19J42J49J73K57L06L61M63O66R30J201J460J778
-9814A1124K224K765L309L729L778L438K599J314j49j622k837l548l790l688l286k785k242
-9797A0333j738j375j115r03p23n65l81k86k57k19j59r0j19p4p4j35j47j62j58k6N2O7N2j7
-9773A781l3M6J09K5q2j01r9m0k8j8m6m7o3m4O7J42J06Q5M1PM8J53J86J85J81K33L37M59N20
-9744D110O29P92R96J234J306J155Q49N13J43l23q12j139j245j217j088r08p56o15n07m47
-9724B670l61l17k67j53n3l0q3j31j01jM7op0r6r6p4n5k9k8j8K7MNJ2j7m5o4l8m4j8O5P0O0
-9691G65N8j9r6r3l5QOL4L2K0k3l3mM5J11J19L6m4o5j02j63j28q4j8J5L1R4M5J8P0Lo9J5R5
-9657F44N6RN8O6L5k4q5p1k1nJ5j0l1n9m5k3j3j8lQ0Q3j1p8j7P8J02K8o3j05k0M3Ok1j2K2
-9622E90J5lqK9N2L2J2k2j9n0q4p2l9j9l4l9q3j2Q0P3R5Q7M7J02J09Lm8mrn5p6q0oL5K0K0
-9586F39k3o9j8K4j3l1L6P2Kl3j9j5%L0J8k0K1J8n0o3o4rR1P8K4L5K3k7k2J0Rk2o3n2K7J10
-9550F54Q0k8n5l0j7pl8n4n1m9N1J17O1K0O3L9n9m0o8o9qJ0j3m5m9J9N6j3n3l7lO1N2L0M8
-9515E75k7j3qo3l4M0Q4L7NL8Q8M4j4m6j03r8o9j2M5O2M1k2m3l3k8l5LP1P9L7N9N1NmK7Q0
-9479H19P6J4l5k2l2j8j0K4%p7q5j1L7K2kk5p0o7OK9k2%j1k5O0P0J2j4l5n8j6J3L8Kn0r5o5
-9442C77%J3k4mO0P4O2O5O3M2K3j6l7on8j11n1K1j7l3j2kN1M6j5l4J9K5l8j4QjN3J20J37J21
-9406I07N1rm2n2o5NJ4Qpm9q9r6j03m9O0K9j6J5K5N6J7l9j6pJ2Rm5J8J32J13Ml6n8o2q1q6
-9370D68jR3Q5M1pj7K0Q4P2k5q1q1o8K1Q0N5K9l1m5l9j2RO2L4m1k8QLm2l5j6m3j0L1M1rj00
-9333E05l9M5J3O2Q3L5Lj0j2J2K0K9NK4Q3N5k3r6j14n9j5l7OL5L2j0k7J4L7j7r4r1k8JkM0
-9297D65K7ooll3l1K6M4K7J8J3j4n1m5N7J37J27N9o5j39q8j4m1m4L3N3j3q0k6M8J4j1M3Q2
-9263E63K9k9oK5j1l0J6On4l2k4m1lN7N4PJ5N3K7N0K6mM0L5J9J6l6l1k0l8p6r2n1L7J05Q3
-9227F85K1m2m2l9j7j1m4o6J4R9Q3L8J8Nk3n2k6M7N5KK6N1K0p5j25j14j26q5J1M2N8J14M7
-9194E49n4p5n3l5n4m9j6P4Q4j1n7j5N3R5R4Q5j3j04o7j8Q3J00N4N3J8qkk6k9L0j8q6r4n3
-9160D35Q1O7m1l7RMk2J1J9k3n4n0J9K2p1l3J2M5M5qKJn6m7J1OK4M3L2J13J54L1k4j2M8Q5
-9124H41k1j41j35q0KL5L7K1OoK8L8m8n1m5l6RP8N5j8Lj5m3k7l7j3L7Nl8j6N5M3Om2n4k9L4
-9087D38O8L2KJ0L9N8Jn1j1M6M9L1K1J8k2m8rQL6qk5l7l6l1o3j7N3J00M1k9j5m3p1OP4N6j8
-9050F53q2n2K7O9N2m3q3n5K2N5K0J5L0NJ3Pj2J3L8Pl0j5Jk6j24j13J9P2J5j3LJ6P9J00J9
-9015G02n7n9qK0K9K2j6j0k6o2lN7P2N5n2n5pJ9mm8l3Jqk3mPJ9QJ5l5l2j8m9l0LJk9k7N3R2
-8975D80N3Plk2m1k7K6L6M8l3j35o2K4N0P2Q1L5l2l5L2P6M8lp0j12m9O0Q8J25Q4j7j08p0l5
-8941E71m2K4J15Q7j1l0k0l8Mj8m1k5l5N6J48J06m3r8o6l2J5k9n7J2J05P7l8p8l6M9M4M2K5
-8908G43k4j3QK2M4M0k6p6q9l1Mmnj9m6n9LK5RPk7l6J4M7N8N3J6ol1p3J4O0O7kj2M5O6L3j2
-8869G87K2L0l9p5j4R3J27M0l9j20r5N0P1P4Po2n9k2j8J7L9k2m7l5m0k4j8q5l5L2N0N7R7P9
-8835H23k1q4m9m1q2n2k7j1rO4M0j7rN3Q7Lp6o1%Lo2q0l0Q1J08K6k1MJ6L7O1K8l8q5m3PQ8
-8798F31Q9k2q1n3k9l0O%k8l4j3K1J1J2M5M5P7J22K1k0K0j0j5J3nk1lK2j6qJ4%mm4q4q4k3
-8761E22N4K1K0Q1N5lp1o0k5j6pk9m7m9l7j3m7rO4N6M7Q6O6m0o0QQ7N8rl5j9k7k0l9l9PN0
-8724E81N4QJ1Po0q1j2J4M5P3K6j3l0lO6N1pl9p7o6oM5M0j2k6J2P8R0J7q1r0l0M6P3N6L3P
-8687H00jj4k4j5k0k0p9o8j0jl0m2j2L3L2J7J9N3J06R2N0j5q0o6j3on5p3j09j16j8M3M5Ll4
-8652C72L0N8l6o6k9j8j5k8J5L4N3N5K0k0l8J3J28J04Mn7o5l6qM0Q3O0L9Qj7K9N1KMj5k8J3
-8616G39k2PMl0J8L2Lr3q3rJ9J5K9J4%L3kK8J15M7J1M6%m1p3p5p8l0J3M6P8ll2l7j3N0P3K9
-8578H28l4j0kk4M5Q6%o4o0o0q8n8n0m2Kml8M7L8J0J8pJ2O7K2o8q3q0k5K2Ll5n7j9L0R6J17
-8541E35L5k6KK1rL0O8ol4L0K0n0p4o2j2M2M5K8M1RnMKML0O2J2m8k2jok3k1m7n1k5j1p5n6
-8502C56NR7J30M4j8q8j13l4M2Q2N7j5q7o3L7J05J18R8Rr3j38k8N2K1QJ3lm0n1K3R2Qr1o1
-8468D74K5Q2L0m4j5nj6L3J3kj8j1M4Nj4lL7K1QJ4L9J11P9o2n9K3J3o8j20j60r3M5J03M2L2
-8433E83N0L9m7j39o8j7M3P0N6O1oj28j19l1M6N9J6j1J1L3Qo7r2o4j6K4O1P0lo2p4kj8m6K3
-8398B43N9J04J23J4nM9N2K4M8O4k9j06n5jJ0L7N5M8kJj2n1m7J0k7J6J15L8m9j05r3m1l9l9
-8364D09J3J06P5k0n6j1O8P7lk0nk1mJ1%k0m0k4qj4N2M3j1qJ5K2j6pON1M5JO3M3n1p7q4r2
-8326E08m6j1k3l1J5L4L6J9m7pK3o3o4J4M8M2L7K6L8N4jp0p1m7Q2J51M5n4l8J3j0k8o2q7k5
-8291D00J04J51R5L7k8l8PJ4j3N4M8n1o7l2K2nn0M4J33N0m8m7l3m1q0r2j8L6O7J4o5n9k8j6
-8257D65l1o8l8j5J2J02J09Lrj7k0k1%QJ6O6M1l3q2m3J9K5J8%J4J4J8P2O8M9pm4j9RJ06R8
-8221H85k5r5j05j13j14m2M7P7Oj5J0k4rK7N7O6L6Qj3l0kO7M1N5Q7M8l9n4l8m5k2l9m3k2r1
-8186E37q4NK1m3m5N6J20J11L5k7j6OK5J1p8n6k6k5K5P7J8l2m1J6M8N0M3j9m2j9k9l6Kj4M
-8151E78J4LNqK7K5j0q6m9LM3J33J50M4k2j4l8r6j32p9nNK2M2O6M8m4m1l8k9M8P6P1L4jl8
-8115G07k0J6K0k1l9j2k0K6L6J6J6M6J8o0o7RK2l8j5J5j5kK1L5O5O9J4J6m3j12j16q3m1k5
-8081D38kM0L3N2O5N1J9K4J0n6m3m2l6K1L8j1o1m0k3m8KM9L4M3J4k8l9k4j1l2OL6j1P7K7%
-8045E72L1Rm8j14m7J5o0j07k0O8Q7Q0O8K0QJ4KpJj3l0Lk9m4J2M4L8J0K0M8P4M0n7o7n1rM1
-8008F02O4K3N6R5J5k5m9j51o8P7Q1L4m9q7m9k6p3l9K3K8MK1N1N7M6M5P4L0n7p2p7p7n8n8
-7974D11n9l6O6J51J16K7m2j00r9JN7Q1O6M6N6Ok0k8k1o6q3K9P8N6j0o5n5j6JlL1N8P2L8Q
-7939G52oj3m7m5QNoK3N2M8K4OJ6k7K6Q1K6k6k0JMm7p3m1l5k0m4k6N6O6j5k7k9J4K2j4l4l0
-7901F05p3r2o7M0R7M7M9L7pq1m7nM2N1%n8q6l3N5L6RM3N5K1J4k8l1pJ3L8M4M2J6k4n9o2k5
-7864E69M9O3J8l7k0J1k4l1j4K7K3Kj7M1M4RJ6M9L0m4j29j51j04l6k0k6M4O3O2J11J06N6O8
-7831H08P9J2m7k2k3k7RPk9m4oN2j8r0r6K0O2J3oql6j3NM6N0m5l5rm7n6oN8N0j0n1o8j01l3
-7793C45O6N8L7J7M3R8P1Q7M2nm8m9l5q3l9jK3J1j8l4m7r1n2L0Q0l2m0N5Q8Q5Nm8mL6J7K4
-7757F92m0j26p2M8Q4Q4Q1J7p8k2N7M6j8l9%K3kn5n0RJ8K8N0J39J05j42j78o8%N3J7n5l5J1
-7723E82K5OL0O1N2J8n2r3r2l6N3J09O0pJ2L9qj8J5kOJJ1j3l3m6o2JL8L6l2n2j0L2P1jm9k3
-7685F29k4l5M4Q9L7m0m6nN8Q7O3Nj0m0Jpr1p7ON6J2j8j5k4m1rM7J4LJ2K7%o0n6J3l9q0j1
-7647D75O7M4j5L5Q2Q2J7j8o6j26j36p6K8N3K7j0l8jQ7J22J24O1o4p9p1q2o5j1N8O8M4L9Q4
-7614G39Q6np6m4N3P8M7K5l2r3j19q8k6Lj3n1K4N7M2O7M8K2k0j05q7L7J13N2k8n9l6K8M3J5
-7580F97Kknml7j5K7J3l7K7N6J4LJ3j8n5o4p5o9k5N2J60K13J08j8r1j17r1o0k0J7K2Q8M7l1
-7545G25k4k1k7mJ1KM0L4l6m3jOl2n0q3n5L1O2O0M2J4K6M4K0j3m1m0m6n1j2J0KK5P5M9m1q0
-7508E78k7j1k7jL0k1k7K1N0L5M5R2R2J3l5p2j14n0L3L1j2r6j12q7j1N0K3N3M8k0k1rmK4N6
-7473E17N9O0M4P2Q5L6p0q3o4o0o9pM6N1L3Nm4n6JPn4j3R1J16O4n8r3j5J1RP5O0L6Kk2nk6
-7436G41nrq%MN2L8L5j3l7mK3j1pL3%Omr7j76j20m2K7L1k9l6J1M5N3J24Q1l6l4k9n2pP9J33
-7398G60O3q0j40j08k3K1QK5R0J09L4l5l1l4j6k5n4K8J05P6j4kL0M5K8n4q0r0m1j8n5n7JL0
-7364D96J4L0l8n8M8J15J09L2l2k6l5k9M0P2L7k0n6l5KK5RL6M9J7Mj9K0K3l8n1L5J06J01K0
-7330A003p4j10o5J7J1j5K6jk5o2m4L7M5pk2j3q4q5n2rj3QL3Ro8l3M1M4M3m2m1N9K4o3n5r
-7294D08n0p4o5l1N5Q7J2k4KJ0lj8l2K9N3L9L6RpJ6Kl8r0p8l1O1J07P7L0nk7j2pJ2J0M2J46
-7257F51J69K8l7l6n5l5J6n5j36q2l1k5k5L2J36J17Q7Q7M0r9j88j71r7ML1nM6P6O6N7N9J02
-7225G27R1k0r8m6k7p5o1nN8N2k6J7P5M2j3l1k2K5K9m8p6k2O9J35J07L1j2n3p2m3k5l0K1M5
-7191G19M0L7OrL3k4q7n4l4l6l3k7J4P0K0PJ1J6M3M1l9p1l3l5m5l7m7K0J00N9k1m2n2l4P2
-7156E48J31O3l7m3J1Jm7p5k5K7L8k8o3PR2K1o9j3N7L9OK8mo9n2L5N0PK6N5Mq5q9l5l0l2o5
-7119C85m7K4P3L1l5l9k9n6n8j6M5O7L3K8oj8J8J9j0mm5j1J04R1kk2M2O4N4jk7K1M3N1M4J7
-7083H28j6Nj2pJ2J7n3k1j6ON4RJj8K5P6M8k9q9r6p5k1Lj4j4K5OoooK3M9N4L0m1n9k3RL9L2
-7043G29K9L4pj3m3n2m8rO0Q7L1l3n6l7j1l5m5j5l6n1l6n6L3O0l1kO4Q3J1o4k0nl2n2n7PM8
-7006D30J0lL9L2j6j8J7Ql3l1%j2j4K0J9LJ9O9M0J2k2n8j3N4N1N4L6k0l5m0j4M9J9o5o0K7
-6970E54O8O5l0q7m0M1O5O0O0L0k1n5o8j5%Kpn3m3M2M8n2r6q3o1m8qO8P0Q8R5K2K4N9J8j0
-6934G02lJ7No3m7K8R6O1J8K4Nk0m2q4l1K7J4pk9oKj6NL7M7J8p7j00j4Q8O7n1o0k4M3J9j1
-6897F38J5J5K8P3M2j3lL3j8m0m3o8j2j4m2mM4O1J4j7k8n2l5n4p6n7j8Q5J51N0p0p5MN0L3
-6862E97J8lk5j9k8m2k4K6O3L6k3m0k0L2J07J28K1j25j19m3j3qK7K7j9PM2N6N9P4N5M6l7r7
-6828G36j20p2O1M3j8QM0M3j0m1mK0k3nj0j9pmp1p0K8R0O4L3%PM5L5j2p7r7j08m8kj9J4M6
-6791D76O0N7L1Pk3l1j3k0ol4n1l9k1M1Q7O5j0k4OJ3L4k9n3j7jN1L7l8p4k9Qm7l1N2O7J3m4
-6754D70j7K1J1K2O1N0K9K4N9M5ok3j3r8r0J8M0J3k4oQ3O3j9oJ5m2NK4J0n3n9pN3R3M9k5p5
-6717F95j20p3N4J65J08j6m5q8j23p4j4l9l0J9NM0J02N1l7m8pK3J4J3N4op9o4O2J04M1j5p6
-6684E96n4n7l0M6P2M6J0n8j28p2N2J22J10N0J5%QK5Jj9J7M4K9m7q0o5p8m9pM3P4R7K4m4j4
-6649F79K0J3O3P1%j7k8n3o7n5l6m6n5j8rJ9R1O0jJ7Kp1r9p4l5K9O8K9M5Q4J1q7j02n1NM0
-6613D42L0J9Mk6nK6J3Km7l8N1N3N0P0L4kj9J7K4J9Mq7j24r6p5l1K7Q2P2k8o3J6K7Lk2n1j2
-6576C59N3L0J8K1K3nm3m3jK6J07J51R7J3m9n2j2j9m1K2K5k6n5k1K7Q3R7N2NK1O2J9n8p9n3
-6541G54p9o5LK1j8j3M9Q4mj00p4%P2N5J5K1ro7q2RN2K5J8JJ6N2K8l7o0m0pK9L0K1lQO4O6
-6503H35l1n4j3j1k4qM4O9P4N4Rq1r3J6Lr0j39o7M2K5k1k8OLlj7l3LN2R3L6p7j17rQ0L9LP
-6465E77J6l6m3j9L2O8O6L6N8N1J1J2J7m9m0L1K0o3r8L3R3L9Nl1n0k3L1nm9m7J8P7Q8oo4p0
-6429F86q2j04m5K5P6N2Pn8p9j2K2j4l8k6k4N6J72J08j0n8j5L2M2j5o8k4Mk0n4J0J20J79Q5
-6396I30n4q7n6l5l0j0%l3p9m6L7RokJ8M9K8K2L2K9M8M7j5m2m9n7m4m4l1K7M7K5K5M0J3q1
-6360F25o9K3K2kM0N7P1R7J3j12j29o6K2P8N5P4Q1%p1o1q5o5kk7rOk2k3m3m5L5O7QpP4J08
-6324G18O8nqL1K5J2n2o8K4K4j6j9J9j0j4J4j0NK2k9p9q3m5j1nM7N9Q3N4ok2j0j8m8nP0O0
-6287G72O0M6M7J8l6p7p0q7p3j6m6p3K5R9O5L5L1K3K8L8j9k9n7p4m5K4P3J08J03M4k9n9k9
-6254H20%k7m8NLm4n3oL7L8j2l1Rj8kK6K7K2r7j69o8M0N4L7P6L6mO1O6L7l0l4MNJOMN0Q2O6
-6214I69qp0q8q0p7q7N5J10Rk1j8ml4r0k2rl6K8J06J20M6m1p5m1l8n5K8O0J9n9r9n5kJ0J4
-6179D65O5N9M4K1moL0M0j2l7LM1N3P5Rk6j3OL9l7j11j07oN4K4m5p2j5L3k3o5l5N6J00Q5N
-6143F93m0J1L5Op2j14o0l4K9N3OM7J21J09N8k6m7k9m4l8m7n8j14n9k1k8OQ4J19J22O7o1r1
-6110E83j2J6klpM0Q5N0l6j6L9K7K1K4mKmm3rK3K9l6p3k9J6J8K0l7n2l5j5K9J8OM6M9M7N9
-6072H34P2N8km7o5q0p1n7k5K0L7K8j6m4J0J4J8P0K3n5m8J3M0N6Ml2k4l9n7OO3J2o1j5j4o
-6036F20O3O3J2kj10j19l2M3O7O0L1n8j09m0R5J46P7j1KJnJ1j1Kl1j04j28r7k8P2J17J08Q3
-6003G88J4o0l8L2J1QK7ROQj7k4r7r5KN0J8l8k1ol4lJ0k6J2J1o1l3l9l4Ll3l4j4OP4J09J7
-5965E08k3P0J20N8J1M3l8j26p5klJ9Q7J12N0M6J7k0k0j9JmL3j7p3l2o0p3j09j20k2P5J16
-5932E30M1k3n1o6l9N9J00J6m8o5n5p8n6L0J00J31Q5Q0J14J26O4k5o4j12j29r5LM0M2O5N9
-5901G79LmJ1pQl3r4q3n3n7k2n0k7J9J3L9L3%J9nl7jN9Q1N8O9M0Mjqm4n4J3J5l3l4J2j3l2
-5862E83l6k6K2K1J4n0nJ7n1k6k4m0k7QJ9n3m6P7J14J6k0J2M5N2RJ5K5mJ0%m5l5k7k8QM4M6
-5825F14N9J34P3n8qk3r2l8k6k6N2R4k3p3k0k9qK3L1k1o3k3M0O0N1M4L3O1%p5l3L9N3K7M0
-5790H89ol6LmmQn9j02l8M1L3kj6J6P9N7Jk9L0L4pj6J6j0j1Jq1j51l5L7mK1J3l8j1R6J64J33
-5752A012K2r6j22k3K5j%n2m6JlK5K1l0m4j4L5km3p4p0L3P1L2m5l1L5L4k0j9Nl8o1QN6O2K8
-5715F71mn3o7o9J1O9Qk0j4L4J8n0lM6J3m2p8n5J9J17J18K0n7m1l2p5o9QO7N5J6%m0k2P0O6
-5679F35k3l8l6j9O7Q1L3N1N7nn7q6j5J0k1M4P2L5j8l7oM6O3k3m0o1j09o2P0J23K1m5J5O9
-5645G91R7O1l3o7l8k7K6M9M8kk9j1l4p0n3n7q3LL2K5M1P5M6J4J6K4K3K2Qk6l0o9j25r8l5
-5610E14Q1J33M1j00k19j50K5O8M2K8K6k7J7J25Q3M3J4J8K0rM1P2L8PO5j5q6o5k8n4m4J5Q0
-5577G99M6m2p5r3p9QM1J1j0l2m6k5OM4O6K4RK0j0n7KL5n2m2L3Q6Q3N7L6n1r7n9NK2l3J4P4
-5540G18L4l0k5ol7k3M2O4PL5M5k1n9r5j08p7KJ5m8p2m7j7L9J25J85J48J9n6q2q6k8M0M6L9
-5506F86M4J8l3k2j1K2N5L5J6J6N4N9l4p1p0kL5Kk2j8N2O4j8p4o1k5m5m4qJm4j4K6Jj2o1q0
-5469D17J4O2O4L3jL2P8Q8J9p4p0l5j4K4M2kk6j4P8M6o1n5LOpN1M7K6L8j8m1o6JM7Pl7n0j6
-5431F36K2J1n6n7l3MM0N2N6N5P6J06O3p9p7k3m9o4o5n1k1J7k0n7L1R5R0K1m9p0o6k2K3M3
-5397E82n3j04k1P6J04N9J9J2RL8R0O7k8j5nrl7j04p2M6J01P3nj02o9KLML1J5K6m4r0k7K5
-5362E97L0L1P0O7K1o9r6l6l0MN2O4jl8o6n2K7L7JJn3q1k4JnL7P5L2J6j5L1L7L3M0j3l6M2
-5325G31J15N3ml3j4lj4m4j41p9M1L6o7j18l4M0M7Q4P8K0k7o2l0lL4O1N6mj4j4NL4M1P1L1
-5290H73jRKo5n1m8p1lO4J6j2j5m0l0l8NL0K1oOk9m6j2K0J5K8L5m7r0p7jJ09J48J05N4J8r
-5253H67l3o0k4J8o8q5p9oN1L0L1lj2J1l6p9m2J9L2j3J8P4M9rj9kJM6O5Q3N5j0MKl1l2l2q2
-5215F99m4pj3k7nL1j8l7j3m7kN7Qm2l0L6Q2L3j8PP5J12k4j10o5l1j2j1M2J06Q6M0M2L4L6
-5180I70O7L9m8r2j12j02p8n3k9nj0M7J10Q1J9MOK8j4l1J8N8M7k4k1j5kK5K8l8j49j13k6k8
-5146E57KJ3l2k8mK0O9R%N6K9m9q5n2l9k7L9N4j0L4om7m7r1o1L2O6N1J02P4Nk7m8J8O1M0k2
-5109F56j3M7O2M9j3k9NK9m4j17r2J8J02P8L3L0Jk8n5r4q1k0O0L2j1k2%J9K4L7O5L8L7L1j5
-5074H19j3M9P1Lm8n3l8oJ3K9Kl8m2K8P6pp5k4M1M3Kl3n5q1n8K2N4LkK7K4lm2l5k4l6n3j3
-5036E27K0K0M5LL6O6M8L1K0N1L5l1m3n5p7j0qk9L4Q0P1N6M1j2kO5N7po3q3q7j02m5Qk9n1
-5000E80J5N9Lm0k8l4m1J7P6J01Qm5K8K3l5LL6K8k0o8j4J1j1m7k1M3M2L3M1N8J7m6p2jN3l6
-4964G16q4j8L0j4n5l5J8K2O5J15O9%%n9o2%K2n1n7mj6n9k0K5K5%M2J16J4q8p0m2Ok8j7J9
-4928E25PJ7J8L1N3Pj0J1kj7o0l1L9R6R8K6l8m2m4j31j27KP0O3J3l4J1R1J16N2n7j04o1N8
-4894F46N0n0o5k6L9J5J5M5J9l5k5%O3O4Nj8L2L5l1k4m1l1PJoJ9P2K0p8n3n3k7lj4PLOQL6
-4855F27O8P2k9m1O6Q5Q5j4p4l0j9L8L8RnJ3J7k1j9k9m9j5Om1m5l2l7j2M8L2N4P1J46J21k6
-4820A058n8m4k1qn1o5j7nm2p9kR2Q9P3J3j4nQk9p6m1k9o9r0kJ9M4M5J0K1L9L7qj8J3rOK2
-4782H07O5K2JM3N1j5j11j04jJ7k7m1m3m3m0n3m9k4m4l8N7J75J64L2k8l8l6k6qj3K7kPM3j
-4747G26n3l0J7N9P1M6M6j0j20j40q2m1l0RO4Q7N7L5M9k9p7n9J0J8K5K4l5m4QM8O4M4Nk8r1
-4712F43r3j5Q3Q7K5kJ6o1j22j07n5K3J10J19P8L5k9l6oM0P2N9L1k3j05j04jK2Kn3q5j2J2
-4679E48J3L5NL3N3N0M6M1Pj0N1L4n4o6j12q1%M9N4L7rJ2J4m3p6k9Q0J32R8Qq2p5kM2l4r8
-4643F71l2K3%k9NM4L5J9k8n6KK1K2O7No6l0J5M9Lm1NO5L7J1J0o0r2l8J6M1M0L3JL0L1J2J2
-4605H53N5O6l2r3m5l0j9k2o1kN2K8Mj0k2oK2Q1J17J02M5M3Pj3p8j00q0j4J29J70M8L4M2R3
-4571A364J78K00J48K61L91N91Q54J281J967L225N015O303K638m261n912m213k727j861j338
-4552D104r10n59l07j58j62k49k69j44n0k7p7j05o1j9J0J9jm8n7oj2k5o4k0M6J6K7N9l0o6
-4522H55k5k0j8Rj1J2Q5M9p5q7l3L2N7O1L2K1Jl5p0k2J3l1K1O6L2K7J8l6r8q6j7J0k1QL2k7
-4486G29k4l4n3m5rK8M2Ko0q1j7L6M2K1l2n3l4qO1P6k0p1l9KN6J12J03O7N3J1n5j00l6R3Q8
-4451H51m2j19r6q3o1QP6J25J25P3M4J3q%o3j22p6n7m4l4O6J09K8j7m3pk5m4k7NM8J38R5n8
-4417G78r9m7N3P6l3j00rL7Rkj2k7l0l0lj2m7p2lM1J6k1n4m5J3K4m2o4J5J30J12Ml5L1K0k2
-4381E50j5j1N1Q9Lj7J09O9j3QL2j8j10j30n5q1o7L6N3L3L2K4ORk3l9kN9J08K4m4qM8P8P0
-4346H58O6J4Ll5m4NN0L7j5n1q6q4j8j2k4j0K2L8J5n2l8%k8k3J9nK9M9j9k1p5j11m7N3R8L5
-4310E93Nqn7j06j01pR4J20R4L3jN8M6K8M4J6Mql1m2J7M2JJ3km4PQK3O9j4r3k5N3O5J9n3p4
-4272G86rL4L1m8j04j2M0KNJ0K6k1j11j37n9M0O6%JM4M7NLK4L8Qk1n1q7n2j3jk0j1l7k7M4
-4235D33Q5jj4P2O7j3mM2P9M7m3m9K7L8K1J2j4kmj7PP4O7K9p2r3l9k4p7k0M9O0K2L1Q3O9k4
-4198I04j11p8k1p5n7R1J11M5k8r4p9j6l0J7J0JL5nJ9Q9J03pj16p2j6k3kM0N6L9K1Ln4r2k0
-4163E88R3J02%o6MP9N8J3j9q9j38q5JM2K0rmL1K2k6n5k8j4j4l1J7R7O5lr9q0M6J34J08mp2
-4127F84j09j02l9K0P6L7ON0J19J05K4RPmp0l4L5k1m8j9m8p5m1J2J3J3M9N4K0K5Kj2jK1Pl7
-4091G28n9m3qnj8k7jJ5M5O2J2k0JK5J7m1n1K4nm1oN3L2j4KJ4J4J8j9l4l4l6n5j7M5K5J5N1
-4053F64K8o2RK3o0l6n5n3kL2M4J4J4M8M4j9p7nN0M1M2M7M3j8q6l5O1O4Jo5m2J3M2J3mOK6
-4016G50N7J0m5l8%l0m3k1RK2J6K7j0j5j%j5m0l8k0PLj8K3QK1M7Oj5K5L7k2j8K5Q3J27P4M0
-3978A028M8N3K6o5j33j38q1m1j7N7N7j2j7kL6L1m7r8n0L0J8k2k6L2L6K1M3M0On1p1nK8PN2
-3943G73K5l7J2j1rJ7j9j4j6J4K9P8Q5rq9o5kPl0o4j00q4q5p1N3J27Q3N4o1j35l1K0O5L6k2
-3908E24MJ9L7j0q1k8N4M2pJ3J07R9Jk3K9L9J4K7Q9L6l0l0q0j02q8q1p1k1J3L5J20J23J26
-3875H99Q8m3j03k6ql5l1k1nn0j10n1K7N7Q3M5QJ3M6N1O2N2K9LNJ9jj5q6j19o7k2J0Qj6oM1
-3838G31J8o1NR3Q1M7mn5r7r1k5K2J7J0k5o7q2l4kl8j1L7J22J34Q3P0NJL2J0%k8oNk0J7M0
-3801I34np8m8K2L0k7k7o4p8o6l3M8P0L2j0r1j00QJ22N2J9J1K9O4O4K9j9q0j25m4K4O5N6m4
-3767G40m3J7J7j9k9q0j02q5o8l9K8N5K6J6N1J04Q4J0n9j5%k7j5k6OK6nNL2K5L7jl5J6L6K6
-3731G09P6P1j7k5J0Rj7K3K5o2q0l4J4l4oK9QK1J6k6K6O6J3j7K4M4nl7m2k9l5j0M5L2m%j2
-3694G69m5l6M6P5Np2j11m4M3N9P4Qn0l3k2l6j1L4Qk3l9o4r7j05n3k4K1O5mm3K2P1N4P5J05
-3659F22O0M7m5r4l4J8J0%O2P3Qj8%j8qJ08R7J2nNPOO5M9k9k7l2n2m4l6j3j0j8lK0j0k3k0
-3621G30j3NO2J15Q7Jn4m9l4l8j02j19j31q1J2J17J26L0k8m0l9k4K6N5J3l1%M5J1k9M2P9P5
-3588H19M6P2Q1j0q2o1lm8o2o2nQ0Q1K9k7p3k0L0J9Jm8n5k7j0QR1J03K3n5p4n3j9L9k3p1K6
-3552F60J22P3RK7K7L1Qj0q0j02j03j23l6L1N4K5M5R1N4j7r2o2l2m0k1j7l7p2p9l1K4L8R9
-3519D64J07M7K3M8J0l2k1OL6N3on9n6n5j4KqJ7P1L7mn1q2q5j5Q7J28J02Q0M8K2j8q0o8RO2
-3483H05N7J1j8Jj7j6K4K3PL3M5k4m2l5l5k8o0o4l8rJ7Oo6m7M1J00M4M5R4K4o3p0m1OL8L6
-3447G84j0k0Qk4QN0L2k4l7n3k0L5N6O6Mo1l2L4J0o2j06m1kl7l0J7L9K0l0n9pL6N1M5N7M8
-3411G45J2n8o4o1l8j1k6jj8J8R2O9J6jNjmk5m3k0k2r2q0J8O7N3Nkom4qN9M3L5K7K9P1N1k4
-3372G66oK3j2o0q2l1Kn5r8LP5M6J6k6j4K7P0Q1L2P0P3j7p8l0L1Ln9j9J4n3p5q4o1J5K4K3
-3336E34L0K4N3L2K9N2K7L5kk5l1L3O1N2O1k4j20j51j17o1M1J26J38P3M1k4o7p2m7n2n4k9
-3304E66n0K8P9J1M6Q3N3J4J0m8j08q8r9l8O6J18O3J9O7M8k3r1r3nM6l5k6K0M6N1oL3N5Q7
-3270H99N1J0M9K1m0p6p4q9p7L6J23N4k9o3l5O9Q7M5j9o4o6m1M6N4M9K4J3J4j8n6p2NN9Qm7
-3235H50k8QK2l0j9N6J5o9q0o5k7M3M9k0n1l2m3o5j0M2M2m4l9K8R6J32O3QL6P5M9K5k9j09
-3201H79q6j3KK1N5M4n4l6N5M4NL8mm7q4o6j7j5n1m4K2Mj7k3m5l6m0m8M2J00R5K1l1m2j7N1
-3165F62P0J0j8k8rJ2l7j6N1K6%j8j4k6j2j2o6m2M5Q9P5Lj7M3L7l3l5L6P2M7j0o1r8l0K2R
-3129G27K2M5no0p4p5l6P6Q3K8NK8nn2J4N3m5j45j05l2k3rjNN7J13J18L0k3j7k7M0N8K9j4
-3094G83N1Q5Rm7o1m0j3qn1q0r9q7J3N9J7K5K8L3L7k3l5n3oOk2NL8L8O6P2M6Mk1l3m1k8j2
-3057F55j0j6L5O8M8po9k7J2Mk8m2l9k0L0J03N6q0j18n5M7J14J33J27M6l2k8kJ8M2J0o6p9
-3024H30n1L5J5KN3%o3r8m5k0n2m7J2P4L1L5N3Kk7j3l4m8J6om0M8M2J5k2m4k6Q1J12K7J7J6
-2988H80K4Np5j21j15p7k5L1K8M3J00P4oLK3n2r8n1RL9M4L0om8K2L7q2p5lJ00J05o4j12QQ9
-2953F84Q1L8K6J0N2N0km1r0p1o3n8K8L8k0m5r2n5R7J39J2m1n5m8k1n3k5O2J09P8M3K8Nj9
-2919G81nm7k1K0K7O1Rm4m0j2J5K8J0qm8o5J7M4J07O0o3m9l6m8p8n9L7K8qM8O7O1P0N0K1L9
-2883I69J8j9l8j6o3n5K9J7j9o1p0J6L2N0P8O0m0r0m5k2n8n2Mjp8l3M3K5ll8k8MJ7N9N0l4
-2847F08m4J2R0M3n0OJ22J36O1m3n2KK1J8m6j12k9JQJ0m2r8m7P9P5L6%m4k5J8m0r9l7L3K9
-2812F00kJ8R2M6RN8K7m1m9l5RL1Rk1n6o2q5o2L3O7M7N7P3K1o5q7o2K1P5Q8P9J6m6m4j9n1
-2776F89j09l2L2L0j1K7O5j9r2j8M6J4j9K0M4k8l1P1Q6M6J1kk1m0l9NN1Lm7o0oM0M1J3m6r5
-2740F19o4L4J37J08j8l5jK6L4KJ%n9p9l4k1l8%J5M0M5J9q6j16k8O3J32J50J07K1o7m2M3k5
-2706H83m4pJ8O6%j22j46r7n0J4L4mm0l4pJ5M5O5L8L3O2J4n1o6m4j0N4J30R9J8m3K5J5k0o7
-2671G76p1j9k4J3R5J13N2j42k16j12m0K6O0N2O5O6N0M7N9L6J1k4n4l0J4K5J1Nqm1n8o4p3
-2638F00l1k6oM4N4K8L4K7K9J2J9j7p5m0K7P5M3j3l7m3j3l4n7j3K9L9J8O6P3j8k6Qj6m4o0
-2603F56k9N5M8np0k8M2O4J7m8m2pl3p5n0j7j0QM4R8N7Rk2k6L1O9M5lr0j17n7N4Q1R8P7j2
-2567H12n9l0N3Q9J8K5K3n1r6m1N8N6j4K3P0L6jOPm7m2J4k1j9N3Q6K2q7j25n2J7k0m7l6j5
-2532F65K8O1P0J6n4MN1L5k1o3k5ll0n6OQ7P8M6M2J0n7j10o3k0mL1KK2J3n2m3K0O3L9J3k3
-2496G78q6q6n8k8j7K9R4R5N8k4n8kQ4J25M5j04p6LK9L5K3nn6p0m3J7ml9K6N9M8%j07j26q9
-2461D70l7kM6J12O8L2P0N7Lqj7l4M8J15J9j21j67n1P5M3J8N0Q2Q3k5j22j18m1oJ0K3N1J1
-2428G37o3j1Nll2kK9N5R2M7K4Kk6n0o7n2N8J38J5j16q5P3P9l3j27j41m3O9J04N0j1KLj5Q
-2393G13J3L0Kp0l9M9Mp1l3MK0j8m6k4Omj0K3O7P3N1L9Mj2onm4r1j02m1J9J0p3j05j9P5P5
-2356D64J2qPM3Q9R6P7Q0M7jom2l7k2k9o0q0l8n6k8J16J22M5L2j2m8k9k1n1n1k3k0l6j9pK8
-2320E34N5M9Rj7qQRL7N2rr2l2L6J5J7O2K8p7n8L2Q1M5K9j0l1ML4J6n5p7l1k8l8k2J7M2j7
-2283F09l9N3R1M0l8m2J3L5K0K9M0L2jm0n8k4m0l4%k2n6m9j0j4J4N5O1K5JN0O4J01R7O3jp7
-2247I48r0j5K1K4jk3m0l4m4q6j27n2L8P1N7J1P8R5j4l6M1Kl8m2r2o6j1L1L7j1n6q2p2J0J12
-2212E44J12N1J6J9M7P2L3l1p3m4OK7N4K2J6M1J5j5m8r0r8o2K0J2r2m2N2L6J9K0NM1M1J0j8
-2177G18k0%O9M8ML6P4N8l9j42j27l0M4k8p5m5J4MK2L9L8M0K8l3q4m1j0n8l7M4P5P5J05P6
-2143H42l8r8j07q6N2J24L8o2n1J0J3j1l4qR4J07K8l9o1p9p8K5P6O8j5n3k5K1K7j1%oL1O5
-2109G59Om3pRk7k7mM0L3O2O4K3m4o3K2L0MM8M7j0p4j50j61k5J03L5n4n0k1lj7L2O1R0P8K1
-2073G87K3J5o5o1qj3j2j5MK2ml6qpkL0N4L1K7J7J4jq1j29j8Lo3m0k7oM6P9Q4K0L6M2Oj4q2
-2034F48j37n4P6R2M0O3N6n1p9l0l3lN8O1K7L7K1m9q4n5j8Mk8jj1n7JK9J9N3P7N1k7o3k6K9
-1998F36M8Q0N6l5m0K7L1n1j00l6K5M9J28J07k3r3n6k0nl1q6q0%M6M1mm9j7K3J1rL4Mp4r3
-1963D44l7Q4O8L2M9N8J9mmm8j22r1K6L1m6o3l7K7R5P2qk9L5J32J05Pk1l1m8n6n0j2L8M8P
-1928F70nm6j3J9J0K7Mj5K3L6OMk7j4O1L5l9j9n1r3k8kM8Q1P4J04N3rkL2l4m0mj6rll2RQ1
-1889H76J17Q0k8p7j08j02J6P8Ol4k9k9M4Q0K1n9j11o4m4m3NJ22J37K0MJ5rm0l5QoK5N9j3
-1855H82p0o0l3QN1L9J2n5j04j3Ol9RM4L7pP9Q4J6on9k5L0k6n9j8N0Pp7o6l1OpJ0N3J6m3o4
-1817E77j11n3N1J05R3N7P2Mp1oJ03P9l4n3KM4J7m7l6N9Q6P7K5o0q7p9o4n6k9RJ2K9Ko9l2
-1782F16P5O2Jl5k7K4K8qn4n3Pql1J6K8M3N5N8M6k1l5l4k6p0j01qL7J07J41Q6p9j68p3J9M0
-1747F58N3M6L1n8q6J1N5R4J11N7k8m9k3k9j36j39rM9K7K8K4l7j6M7%j0O0O1j8mJ8L1L4M1
-1713H94K8k9p7j6N9N6l2o3m9k9j3rl8n8p9k5J4K9K1K1N7J2k4m2m7k2K9N7L3K5M7K1RK1l3
-1678G48q0n4o0n2OP5N4lL0K2k6J3O6M3k5p2o4m3p0l5K4J11J11M3J1J9K6l1p1p3kN9J7j3m1
-1643F63m3J9Kl0jRj6OL1K0L1M4m0q6o2%MQJ6NJ6L7qKK7J0oJJ5O2P7mm6j1M3L8j4l7m6m5p4
-1602F17j05o9M8R6Q3L7K9M2O8L7n4k0J7Nl8l2j0L1L8n5q7j7K7K8lK1j9q0o4N0J26P4M1j0
-1568H52n4n5PK9Jk0j3l2l2ML3Q7P1J8JK9N3K6l4l2p1j47n6R7J07mp7p4o0l9nJ4M2j4j5P4
-1532G11P6j0j0L2J1j3l4o2OJ07P7mq0n5k7l3L2N2L9P4J1j7J3k2p9p3m4k7Kjj1nL6R9N3K4
-1496H48L6rq7o8LK2RN3J01O0l1j9K1%n8q9QP1K5l1Poq1j07m4J0Nlj3o1q7o6mN5LK3P1N7K9
-1457F53O6R9O3j9o1k9k1K2j7q1m5j4mLL1M0j2m9k8Lk1l5n5k9M9J8l6lK1N1N5K1Jj2N7L0l6
-1420F76n1l5J5ok3rQL0Q1J59J28Qo1n3n5p0l5M4M7j7p0o9nm5o1M2O6L2Jm9m7j8K4L9L7M4
-1384G02L7L1o4j22n7OM8L4k7L9J4n2k3N5L3J7K0LJ3OLlm1j6j7n8n1M7J24Q7m1j18k9N4L6
-1349F90%ol2p4o6k3K1Q9Q1J8n0m4J8N3O3L8j2j0j3l8J7J8O1R9L4m2j29j30L1J04M8%Oj4n5
-1314G51n1l7o0p6n3k7J9L6K7P1J44P8m0q1l2QL3Q9P7O4N2J4RJ4k2o2r5j11o8Rk9k9M0N6O9
-1279G87O7J15P4n0j16r5k7J9K4P9P1Oql6lJ8kl4o4k4L5L9mm2oM2N1K1Lj8k6q9j02m6j7n3
-1243E89j9O9K8l9j7J8J3L3Ln5qL7N1P7N3pK1O3O5K7Nj8p3m4M8N3l4j05j22j11j10p0N9J33
-1209F13J47J05N0Krmn3p0o2m7o1qL5P2J05J14P7mp4o2k7j3rl5p0l0M0O4Q6L4l0k9k5l2oJ7
-1173H01NK9N0N6L3J4k3n1m5n1o6n7j3P1R4N9k8m3m1l9k1JQj4j1M2l1r9pM4j7o8q5m7qk6j6
-1136D00oL8M8K8jLJ9RL2P5RnK9om8n6L0J24O5n4o1l6l3l4rL7M7L7P0J07P4M4m5j27q5m3K0
-1099F96N2N1k2j10r4n1k4m6p8kO8R0K0n3qO5Q0N6Rl2l9j5K9P6P2J2m4m3pM5P5L7Rj5l0m4
-1063G85m9m4l0k5r4n0M0pl9Jjm8m4N4J11R5K8Onj3k5NJ4m2k1N4J05N3m3l4K1ok8n2j9L7L0
-1026G20J7K5l3n5J3O8P5Pn0l7M5M2J5K3J7LK7K9l5n7k7J5O6J02J29J11j0p7q8r8k8M9N0L5
-992A088n1j03p7j5J2jj3p2q9n6J1N9J20J22J04R9K5r4j48r9N3Q9J2qo2o8m7o7mQ8J18P3K
-959A001l6m8q6p6k8j0N4K7k7o9p4J0R1P5J9J7%o6j9M5N9J3m0m9j6J0L4L6K5Lk7n4j5rn1m8
-923F71n9n2j2O2J32J21m0j02q9j10l3N6L8M9J13J13K7Nj1o6j2N3J3m3m3n3p0n3k6QM2L2j1
-890F50l7K3J9mL2Q5Q4mo3j1NJ9nl8m2npj7ro3j27j03oN8R3N7L6Q9J12J5l5J4M1j0n9n6l2
-853F99lK9nmLOPk5l9M2P6J1o1n6oM0J1k6Jl5r6m9K0J29J63M8j7n1m0k4L6Jm4k9jJj5j6l3
-814F48l6j0L3P1M0j3l3l2qM3ln9m8rk2l3JM8P7K7KM8M1Mn5J0N9Op8j12m5O4J16Q4M3p6j14
-777F79l5JM3O7Q5L4k8OLm4l5JN4L4l7o2k6Nk6k6RO9K8o3p2K5P2mo4l2KK8L4j7j8N4Q1K3k4
-738H24m1r6j3O7L5LL0L3RJ9kN5M0j1pj9p7p0jMm7m6M2K9r1m9M1L4L1L5L2j7m4m2Rlo0n9j6
-699E61K3J5okOMpj9oL4L4RK9P%O0N5P9M2PL6K5M2L5l4j20j42r6l9RL3N0J1j3J7K8l1k0L9
-660G55L9L0j0m4o5lL5K2L9N6K5ljkm9n4k0k1J9O9K9J0l2q0k7j2L4M4j2j13j14k2L3O1PK2
-624F45N6M5K5J0l1l6R1J38K1q2n5o0r8l8K4mj9mN0R4N8Ll0m2o3p0l0N9J30J48O7m3q4n7m4
-589G74j2j7KL7Kk9k6j7j8pRK0M3K6QK1J1OK1O9O6j3o5q0p2J0RkJ3N7J24O3l3m9m7L5O2k0
-551I81q0q8m0j2K7K1PJ2Kj6p2j02j12j01n1L3J31J50P0M7mn5o1m4J7ql5J1J8j4MK3O6O9L6
-516H30j1l9l6K7O0M0M9J8k7l8m4l9k9K9R9N3rm0m2l6ol7r3n4oK0M1L0j6m8lL2j2n5k6K8J2
-479F22J5l0k5J8k1m0Rj7l3L6P1N3M8J6KRO6O9j3n1l0J0J5J2K3j1o5q3o9l4kO6P3N2rp4o4
-442F14M0N6OpO1J16P3pn0n3q1m9j6l2o5k9L2L8J4J4QK5O3K5nj4j6j5k1n1p1RO2K4k8LM5J8
-404G36PK4k6n1q4o6rlN6J20Q6P0lo7N1J18N4qk3k4o4p8o4mO5O2j9j12m7O7R7K7m3q6o1j1
-368F87l2m5J5k2n3J2M4P0K9n1lO9O4k2r3p2k8K4P7M0K1O9M0kj3k1p3j18j18J3J29J12K3k7
-334G45K6N0LQJ1l0k3l9p8ml1r0n3m6j8M5R6P8K0KqL2Q3L1l3k6m8n8qO6O2rm8l3l1K9N7J3
-296G43pO6P4K6J3J2j5l7k5j0l7r0r4l3nj3KN2O0k0k9L5O8R6J3j58j04k2L2Q7P6M8L8Lo5q4
-260F96o7l0N0N8n1j12r0j2M4N5M9Q4Q1J4lj1N1K1m8q2o7NL9Lm6l9N6Q9L7k4k4noj5K3N7K0
-223H00n1n0j5kNol3k0j2K5O0Ol9k1J0J5KN2P6j3j17j71j23l8P2J19N5K0P3O9ro7l2O4J10
-188H14K7p1p4p7k1Q3K3n4l6j6M2j1p5RJ28J15Q1%o2l6K9M8l1p0o0m5k6k8m0K0O5P1P4N5j0
-153H41o1l6L5P9L9K7O8J1p9m3M1O4O9M1m3j40j34o6l9k3JK4M7L7K3l2p4m5K3L0rMK4K0j6
-118G08l0%lK2R3R7K2m2m6MM9M3Po5r9p5p6J6Q3M9L9L2Qo9p1l6L0O1M7pl9j2j3l2j3qlM0O4
-79G75J2m7n2j4L7N7K9Rq3p3j1L5R2R8O9M5or2q5l2Qk1n2q2o1mM7L7kNj7j4M2O7mn0j3K8O6
-40G43Q1Nk4l2m5J4J4PK2KjN8J6n0k4M1J00M4p1j19n7J4mj8J6L6j8n1kk6j11j10k3L9M1N1
-4E58K1rK9J4o6r3k2K9L7O2N3Lk6J1N0M8M0qk7oQk9p7l0LON4P0K9M4N6Lk6K9J0m9n2m5oKj0
36F88k2J4L7L9L4k1l4jK1L3k1j05p3j5JP2N5jj6p8k5Q6Q4O1K4J3Nl5l3nk8J4O7M0nn1l9j9
74G61j4K%NM8N5K1l0p5r1p8lJ7M0L8N0L7K0M2K6K4k1m9pN2L3l8j8L3JnM8Q7O2oo5k2K1Knj7
115I81n2r7m5M2L2N8P6k7j33p8J6M8M2l6j17q9k8j4mL2N7P5L7J3k0p6k5oj3J6nj3K4L0J6N9
151G76Q6N5j4j05p7m2n8k6J4N2L3N4J36Q3M5K3m1o6o8nN3L9mk2n9l9K5O5j8q7p3o0k2L9L6
186G28K5K3j9p8q7l5L3j5n4J3P9J06P5km2k3m4rM8J01Q4M2P5L8n0o2K6Nm7K1L6L7j0m6m2j2
222I18k7m5j5n3k9M0K9l8o5m3M9Q6M7k2p4n9pM6O5P2M8k2j2Pq2q8o0j8J4L0K7K8m0o8n6k3
258E60M3M6K3J9m5q3k7L6N4Rmj2rK8mj3Nl9n4M1J08Q5L9M3M1J0K4J2k1jjK8J8M0Rl6jMNk7
298I53n0k0M0O1K3j5l3l6Kj7p9l1L7lk1k1N2Q3K8J9M4M3J2m1o3p8q4o2n5k3J9L8N9O6L7j5
334H69j5K4R7P7p8j59j47m7P2N2j9K1O2N9k0j13q7l7mOJ5R2J42J05J2j04r9lj8j18j31k1O2
367E47J44J24K2J6Lk0n7k6N8O1L4nl9nK4J2mL6j3o7m6n6o9m2RN4O8J9qnj4m0pQ6J34R8l2n5
405I39Ml6n2m0k1J5j0Nl0m6J0qp8n0J2P0M0QJ6ol1nP6Q0k8m5j7J02J32m6j15m2k3n1k9Prm2
443F56RK2J9P9M8l4mL7J7J6M3np0o7j8j6l1K5R6O0k4m3j01q0k3kj4J7Ln1QR8J05j9r7m6L5
480F48L4L6ol5l4m2JP1M3L5L8J5O7K1j3J4L8M0j3m8k6J1k4l3L4J3m6j9l0k0K0K4J6l8n2q0
516F60o1O0O0m9l3l5k7L4O1J2n6q4j1M4Jn3l6K5L7M1K5mK3K4m3l4K2K6k6k3M4L2JL6O8K7k9
553G59M1K4p5j30o0QJ0M7Q8O1oo6r8j04m5j2k4L7J15J35Q8K9o2q4k2J2j5JO9Q0K7Qj5n8o6
588F97LL1ko6k9L5M0M9K9MM5N0l7n6k7oj6mM7O6M7l9r7o2OO6M5M6k8o4QL2m5m3L9oj1Jj9n8
628F71o7l5qK1L5nm2kO9P9k9q0MM4L4L4L4K5m3k3J8j9l5K7O8Q2N3j3m4J2J8kk5l3NMk1%l5
667G76j21m0L8ko5k0P3P9Qm3k7J0J5Jqj2j2L1R7L4m9KN8nq2j05r3l6j5mJ5L0N8Q4J49O5n8
704H26p0K6O6J07O2l6m1l6o6j9L0K8J4JK5K2n4p6n1RL7O5rp4m0K6Q4K4q1j34n6J9j6l5n9l0
740D88K9K4K8Q2Q6J5J5L6Mo5k5j7o8j7K8L5O2J1j6M8lm3j0J4K4J3K1pl7J2j1J3N5J6N8M6l6
777I08o1m8l1k5J4Kn5o9K7J3o7p4j6N7K9j2L0O9O8J7K0J7l3j4j5lK0OM7K6l2jL0n6m4O2J4
814H20q5o5j8lJ0L7j4KL8N7M3K6K1M0Rn5q3k1k5p0n9n1l2RO8N1J2j5%M8M3O8J1k2J3RJL4N3
853I05K7Pj7nk1l3j8M8N8mp7q8j3L9J4o4q2qL1k6o0%J7lL9J8j0K6P7L6J2J2k8NJ2J2LK1K0
892H82Nmj9m6J9P4Q4O7l2q5j05p6o2k7k2j5K0J7L6P1Q0J00R1jn4p0j15n8N3J3n6o6k8L0J0
927G11k9k0l5lK1L7MK6K6n7o7K0J01Q6J0J8M0K6j1p3p4k6LJ8k8q8o1MJj3J8PQl4k7J0n7n1
965D41K4O7R1P7P9O7k5l8k9k7k6J7m0j03rO3J3l0J9P4K9j7k4L8N9L9K0j1jL1K2J3K1k0o9n9
1001G76n6m7K1L1K8O2L7O0N1J6l8m8l3PL0K8J5K2K1j1o2p0m0K3M2m2o2LJ2K5K3k6jM4K0l0
1037H31LM6J8o7p0LM3j0l7mM7O0m3j16q4m0kRK3J12J13L1J1J1k3K8L8l6o1k8pMK9Ol2l5J0
1074G81J6m5j1L4L8K9l8k4K9J6m6q1J2P2j0p5m0P5Q0J0k1o4m5R7Q5L3N0K2n7m2k6p9L5L1j5
1109H26j7k2m1QO7K9o3n5L0N6P8P7J1n2r2j20j11k2N0M2L9J0k4M1J00lOJ18N4r1q8j3K6qL
1144H49M2j7o0l1N2N1J5j7n7m0nl6p3m2M1O8M0J5J2J1J9N2N6O5O7lj31j08K2K8j5n6j8K1J0
1179H27m0n5L9O9L5J3j3l6JK1l8p3N1J26M3LJ0j9n1MKo3j7k2J5L5K7L7J4J7L3Q8P7oo9j46
1215I39j95j09N6J40P1k4l9n4n2l1K9J01M5j1jK8Qk5k0p2j06m2ON9N6j1m5kOk7j1K2K4l5n1
1250F27N6J24R9P9po6rN9K7m8KM0k7n1n4ON1M7l8m6rL9O9L2K3o5j13o7o0k4K6M3J8M2Nj3L
1287H20KJ6K7K0K5j5j38j34r6j9O6R1R9L0mJ5k4PMK0R4O4Rj4LKon5o2L4Q7Q5P0N7J3pj16j67
1325I03o7K8J7k3k0j1J1pNro7k8N5J12Q6nr3j00j02k8M5J8j0J3L2L4L2pr4j01j3M1Q8P8Ll9
1361G77n0j4N8O2l1o8j2Om1m4lL0K3l0MN7J8j0L8M1q0j09J8N9J0l9lK0l5k6K7Q7O9j3k4K2
1397G94l0l9j6ON4M4l6n1QL9K1j2J1J4K1n2j38j19m9Q3J11J22J52R8Rk7n0j10n9K5oPqJ3N1
1432H81l7j10q2j1M7J23Q5m2r8o1n8r3J7J27O3K6j3pO9Q3O8No0l7m8NQ7R1o0r3o0j6k5o3l3
1467F70M2K5n5j24r7m0m2NP5J00R9L8k7p6j15n4Q4J38M6k8q8m8M3M4K6O6O1L8K2K9L1lk5m9
1501H11PJ9J3K9N6O4J2m1o5p5l1k0q0o7J0J06J40Q0J8n0q8m4JL6M5K0mJmJ8P4Q4N1n9j25o7
1537H75j0P1J06Q2k9j19p3l3K0nl1J8L6Pm5PM1j1QK1m5l1K4J5K5M9L9Nk5n3n1l5k7ro4l5P6
1574G94J10N6j9%j0p5r6k1P9P0j6p0j8K4M2L0l8j25k5P3N5L2%k8OK2m3m9j1k5j4K6J9QN6N2
1610H71Nmo1o5L8J17N4mPj0j9lo4q6LM9K3QJ8ko3p1k8lK6j1p%l4k0QJ9M5O6N0j8qM1N2PPM4
1652I77pk1rl3QP0K8l1j9k1j1jkm8o3j9Ok9k9l6QM2K6kl7k5L5L6j6k9QK3J0N0L3k6n2n4K0
1691G60N2Jk0o2NO4K6J4rK0J12Q8l4q9j04o5j9k7L6L7LJ7O9J13R2j6j61j87j09m8qK9Q0N2
1725G12kJL8J1LK8N6K4n0l3j2l5k2JO5J10O0K9j2m1k6m5n5q5q1l5j8L0O0k4m0K4J6j3ON3Q
1762G06j3L0J5K5N8M7n0o5k2j4j2L1Ml1kJ7K0N1J6oj7o5l2j3l3rM0Q6N0mqO1Q9K1n8q2l7J3
1800H07Ml1p1j3P1J3nL7N8J0j9L3L5j6m8j7ok3j4J6Kl9l9j7K9M9N9Q3L3l9k2k8rN8J4rro3
1838H74kP6P9M9K2J4Mk5p7o4L0K7j1NK5L9mj8j9j6k3p3q6p5l6k9k7QM7L7JL%KK8R0L4r5j06
1877G08k8N5N0O3L7j2Omm1m4n3p5j4K1K6L0L0M3L7M9K8l5j3m0r4o2o6n5n9o8K1L0M4Q9J15
1912G19Q3P0N3n9o5m0n7m6J2N1M9J8m3o6k5j0k7k8KM0M4j5l4L7M2NM1J8m5l6m3j9K6O8M9J4
1948G83J9L8N7K6l0JK0k5l3k2JKm1k0J9L5Ml5n3L6J30O4l4m0k5J6L8kj9j9l6l6%j4l5j0lM
1986G61N5P9L1j0k0p0o6n9o7m8pL8N0M6m6j48r8mQ7Q0K9Jlk7M7Q4Oj4K7L7J4J9N8Q1j5m9p
2023H72nj4p1o0pk0l4pL9K9RN5O4pn1m2J6K0j1OJ9J3l4k5Jmm8p6rM6J5K5P0N6K3J8M1K2m0
2062H94j50j15Rrj1J3M1N8Q1J05O9L7%l9n4l1k0j9j9m7o8Lnl1k7p5j5P3P6M9K2j3l8l3L4K2
2098G67n7n8oK6M8P4J5l4k2L9M8K8l7p0l2L6R0Q3J6l6p0r9q7k5L3M6O3L5N5Ql5%m2o2l6JK6
2135G29M3M7jl0m0l8k8J9J09J20L8ro5m8m1l8k0n5l0J1NL3O5M8K4n9j30q0J8Q0O4K9P7Q3l
2170I27m8m2p8j24j31m5R2O9rJL9j8o8k2J3M9P9P4M5kk3p2o5J0J13J78J17j1k3nk6n5j00n6
2204G83OJ8J1N5K6m0m7q1p7k1J00J11K5m4o5J0Q3P8N5J6k8m2K2k5j04q6m3j2K9P3M4J1M3O7
2238I51N8j1p1k1M5j6q1n9lKnj7KL3K6J3PM3N1k2j13j11k1K9K0rKj1l2l1rM5K6l4o9jM2L6
2276F84O5Q5M7j6l3ML1Po5n7N0P0J7m8j15r1K6Q8Q9J06J00j0m7l8%j0o6o5J5K1QK7j5l4j1
2311H19oo2o9L8J09N8J3J3M2Lm2l8l7l7n4j6L4j2p3k2n1n2L6N5M1K8QJ4K9Qj8m5l5k7j4lK2
2348F57M7Q9P9ml5K6O2M5l3l1Nm1m4RK1l9m0JN3J09P1j2o8r2r8q8k3M8J4k3qm2n1LO6Q7L5
2385G55l9lK8J9o5o7K7O8L5n5p5K1R4M2JJ1L5J6j6q9j02j8R4Q1j1nL8RK8K7j3J7J8N1J29O5
2421A151o6o9p8q0p7r6k4Q3J22J08M7n4o2l2l6q7q1rO6R9N5k9k6jkO1J07O7K8o2p0j1l8m1
2455H63j7k3k9OM2J6j3J5N2O1L8j0k9p6o9Ok6o4m1J0M5K6mK2Q5M7m2l2L1M6j0m4o1k2M4R8
2491I41N6j1k0l6o8o1l4l7l0l1L3Q4J36J03J7qo0o8k2j5Lj5p1j44j14k5J04P4l2J1J2L4J07
2524H13O3m8q1n3L6Q0mm7k8kK4Q4L8l5j6L4M0Nm3m2MO0M0m1q6j4L7K6j2m8o6k8N3M5m5o1m3
2561F39k3Q3J07P5Q1O7J9ml9p4l1n3j08l4K6N9M7k6j4%J0K6N6O7J5q9j02LQm1k5j6L6L8K5
2596H08N0Jl8p1m8LK0RL4J7LN1N3j2j1K7K2l8o6r2j04o7o4k4K7P4R3O0L7N3L6j3o2q9NN1k4
2633G11L4R2J06M6ppk9o8q9j2O8O7J6m0q6n9l9j3J0L9K6N3M8O4O3j1m4n6m1m3k3NJ4K0Nk7
2669G93q4j3M6N4Nm0l1j6k6m3m1kP4J46J64O4K0N4L4l9j06p6n4k6O0L2n4o3o3j0mk4K5O6O1
2704H83O0J4J6K4l9q9o1l0%KJ1N3J3k9r4j04k3M3M1N6Jn4m8l3p4r3m1L8M3J7P0J01L4K8N2
2739G88M7nq0j15l9N5R8K6kQ0L7Pj3o8n5rO7L6l6pMonM4K6K0K8m0o0MMj3m1KN5J8Rj2k7om7
2780G69m9LJ4M3Nl0LP0Q4K8l8o1m0q0r1pP6Q5or0n5l5k7K7N8Pl9j1M9N6K6Qk8NK7L0K4k1n1
2819G38m3j4QK7K5K4J5JOOk6j9l3m8k6l9M0J31J18O5M7l8j35p4o4q5k5O3N1m1n0j9J6L0R7
2854G29O3mjP2J09%m1j3j0ll0o6j9Nj5ML6K9n7o0L0N8j2n4mK9J3L9P7M5p5j26j6M6M0J1k3
2891H06k3m6j8M6jk9K2N2L7J0l1k4J6QNL5K1p1q0j5M3Rk5j3k9o0l3K0L9pj8J2P4O2j4%K6J6
2929H22J5K5Nj2k3ppm7p9l0KL7L7Oj5o2n5j2L1P0P3K7J4L7L0J4Ml0n1m5l1m3nL4l5n3J3J06
2967G60J55L5j07o7l1j6j5k6J0L7j3l3N5P2ll0%l0K3N6Q2J10Pr0j01o6j5k7k2O2R5N8Ono7
3002H59j00n8l1k7kK4J9K2L8Q2P2K1l4l7j1lJ8J8po6o3j1M6Q5M5m0q9o7k6MM4N3M6M1L9M5
3038I49k6q6j5M8Q3M5j7p7o4J8L8l9p0MO5P2K8oj6j5m0m2j1J3M3K0J6K6M1K6l3j3k0p9r4j1
3074G61O3P1L7l9l0k3j7l6k7LM0oo8o4kM7O6P8j1m3L9O3J1rK5M2K0l1m2k9o1m2M1M3J4%l9
3111H45J9P6N5J0o8r9q7l9j6m5l4k5m8j9K1J0m8q4l7K2Q4O6P2J17P9M0K7M0M9J5nL5Ll4nj1
3147I81rkl4l4j2KM4N2m5r0j1J1J1M6OJ1O4M5j3l9n2r0m7LJ2ljN6M4K2J5ol2jM6rL0J01M9
3186A121LK7j1m5n2j1J5n2o6p7n3m4M3M2k5rl0m2N3O2k0j0LqoJ7M5J0o6o1k2M2J2RN7O8P9
3223I98M5l5n4l6qj6p3j9N2Rr5j31o1J4P0N3NJ0M5N8M3M6J5o6o7o2K0L7J3N5L2l5n8m3J5N3
3259H29J2m4l8k2k8j3mj6kL5Q0j5o3k2%J0J4n6p1o1M4J88J19kp3o3M1L5p0m0J0rKj4m2o3k3
3296E65J0J6O6Q5J3m4j3nm4j4Ll9K0J08O0L1k3m7k3o6j21m8O9Q6J10J15J06M2J3j2l4k3m3
3329I19n6n3%k2k0K4OmNm0n7j2Lj8m2l5PL0L3L5K5Nol1JO8Nm9k4k3n0k4J1L3L9Pm2m0LQ7P8
3370G76M6L9rq8r0%R2J05L9NJK6O0L3L9J6q4j33p6nL4k0o1k6k4K0Q3K0j5j5L9N8J0Kmj3j01
3407G79j28OQ9J06Q3Lm3r2q0M5J12O0n3j21r8PO0%l2J6kK5N0L3Jl4L2O2rj02j09m1L5Kj9l
3443F40kQj0qK7J2m8n0M4J09Kl5j8j3j0k2j4l9n2P9J14N6K9j5p1o5ML8LK2R0P3M1K3L1j0r1
3480H72o6k3J5N6M3jm1K3Rq1n7NJ6L3J14J37Q7J4kn2o3o1r6r0l0j6mM9N2K9jK0J3l5l6l7k0
3517G75N4Q2J9l0m4l3k4k2QPm6p5o1kRn2k1M7N7L3j8o1k0P4Q4Lj7k1m1OJ04R1K7N9Q7J0p6
3554I72l5lnj5p2p9n2J3L2M8K9rrK6K5L9N8L7l7m4m5n8o2k9QN2N2L8J3k1l9m7m0n8r2p1N1
3591E71P5M7N7J3k3oK8J7K8O6N5Qj2N1P9Jr3j10o2M7J43N7n0k7kK7%p0r6j0J22J16J3q6o7
3626I07L0L0NLk0J6l5j33r9J4M4JM6J2p6n6J8K7O0P8N5M0J8o0j33p5M2O2J7n2m1k4LQ9J13
3661I26Q1J0l9m9l2OK2J3k4LN0K6k3q6j02p0l4K9Q8J22N2k3j3kk4%j3l9n4l9J1M5O7Nk8l3
3697H29o1j2K4N0M0J6Pm2m6j5J9J4j7j2rk3J3OK9J3j3ORml3l6PJ2K8O3L6l2n8nJ6j2n4k3J9
3736G49N2M9l0n3k1OL9Q6O9J6L9Rr7r2NN4rm5l2j3M7O5N0K7lo9p6l1kK1Ll9o1l9J9Nj6L2O6
3775G80K9J3l2OM0J8QKK1jm4o1k8M7N1Mnk9k1PJ0M0N0o0j11n4l2j2k1qj8k7j5K0J21J05K0
3812H13k4q7n5J4mk6k9j4K2J8JK4N7M2PRK1L5L5k3p2p6q0qM1O7kq9m3k5oP3R6L3J2P3M5J3
3850H88rj9j1o8j20p7L5Q7K8j2LM1O4%o1n0MK9l6q5m5P9O5j5lO2Q8M6j9m3nj1nM3J8n2m9n
3888G80o8j09m2jL5O9J04M3m8k6K0K1L0L2JJ2kj3n5j0M7l7l2N4N9K6N8J00Q0K9J9N5K3J4N0
3923A318J3n2j04j13q6k0%p5j02m9K8K8K1j7n3k6O8J40P9r6j94j69o4oK1Q9J04O2M1O2N6L5
3955I39J9K0m1p2q9r9l3K4N3P2L7K8M6rn2k2j0j9m0j3O7K5j8K0O4ko6o0l3l6q3m8J0P4J04
3990G57J3q0q4K2J26J20N0N3Lqk2l5k1j7L9Jn6jNM1L9L1M8kl2l6L3K7j5M8J32J07O9L0q0j61
4026A144j33j09k1M4M7k4r7p1JK2L8P0N8L3O1M7nm8k7n3j40q7N2J15P5Q4O6o5j37o0L0J11
4058A021J12K6n0j14j19q4m8LN7J2l1JK5J3j6K1O0J8qL0jn2n5k6lK0qm0j8l2j5N1N8Ql5m1
4094G40NR4J00Lj13r8k2qM6O0J7kk7p4l4Oj4n0j3J7kL5J9l8PJ10J26rr3k2O1K7o3m1NK8M4
4131H27O8L6L2k2o8j3J9Lm9k6M6N5K7K8J2o9j07m2j4K7P5L7l7k3J7k1nP7jn8n1m1Jm7l6M2
4167F99J35O6n2n3k2L4Q1M0j5K0lo5o2l7j5l9m5KM4O7N0J9j1nJ0Ok3qn3o6rrn5rQ9J06O8k3
4205H57n0KJ7L5J4k2r2o3J5O9N6L2L7N9O1j2q6p2l9o5n3j7RL5K9K4M3L9j6kP6Q1K1o5m0l9
4241H78j7J8J0M4L9m1k0N2M6j0j5n5p7k2Q0P4l0o5o4o3q3o7j4K9N4L1Qj0lM0K3l2m1nP9J03
4277H74R4R7Ko4m5l1m5rkj6RJ8K3O5M3QM0K3J9J9j2nj5K1K0r0j50o3J4M1mn5l7M8P0J4n7q6
4315G76m7o5l5K3M2O1O1O0N5rk5k2k5J0L2N4M2J2j1n2n8k8k5j9KM7R3J20j6j66j38l3L8O2
4349H16R8O0m4n5K0Q0Q4K2n0n8n3m8jK6l1q5nJ5J8O4R8J04J9p7j09r6n1L8J45J25M3j2J8l9
4383A079j16r6p5p0m1jj1l0K8P2L7L9M2J1j4K8oq2n6J6N2K5K5L6M6K7K6m5j18p8j6j2P2N8
4417H52L1O0L6L9N2O6L5m4j02r9q2q0j2nn0m5p5l1O3Q8M0L4M0J2PM4J1k8n6l0K3Pl5l5m2o1
4453F28m4j4PP8J31J24J03P7N9Q2L7l1o3n2j2rn1n6j5k1l2l2j2Pk9j0N3K8Rj6m2pL6Qj4m6
4489H59o5j7M2Q6J15R7J1m3p3pJ6nk4j0K0k3o9m7m1l1n9r5k0RjK2pqO3M0k5Orn5m3L8J09P4
4527H30K7L4N8Q0lo1l4n3p4p3k0R9J60J20M9nPJ1k2p8j07o4K3M7k5o6k9j7p0k1P2P4L2R4Q8
4562A083k5j15m9N9L0Rk8p4p3m0nj0mj4J5O1L6l3n6j0J1l1l6%Rj4o0J4P1M5J3j4rK9Q5O2L2
4599I64P3K7p8n3pk4j9NJ5Mrk3QM5L9Rr3r6n1l2j5J9roM9M2jl4j9j8m7j8N6M1l7m2KM3R0O6
4639H66N1L7m2j4Q%J5n8n8k1k7lj2o3j1J4N1N2j3l5j7lmK2K4k9o9o1m3j7M9N8N6O7R5P7J7
4676I59M7J9Kj9o6j03l9M0O0M4P1O7nl4j8%m1j3M2K2o7j08q3q5p7K2R8M3oj7l7MO2j1r7k7
4712F49qj5L1O6P7PrQ7J02P5M5Jl5o0q2k2K3J3j1m6k5K1K5N4O4Mm8l6o6o8k8k5%K2n7m6M9
4749G28R7O6kpJ9o7p9om1l2L6K9M7P7N7K1l0o5m9k7m1m2J1N9j5q1j2QJ3O4M5j9o3j3L3O0K4
4786H03J3N1jKN5O1Km9o7p4l4rkJ0k6J1O2L9RL1N2Nk8J8O3N6Oq9j25r0l8NNJ1Rl5l3N7J16
4825H52M6l9j1Q9J20K7l9l5rm1m1K5N2J8j1l2j01j02l0L2Mm3l6J7ljM1M3lk3q3j15k6L5K9
4860F06P7R4O9K3LK2m3j05n8K7P2O7Q0K6l9m4n8p2p0l5M7O2J9N6N6OK5j3p3n0KO7O2%j06j12
4896F90j2O7J02O6N6L2Ql2m8QJ8J3l2j7%j9n2r9n7j1k2j3kL6J4K4J00L6q1r1m4J9J4l7l5L0
4932F29M6J1n5k3K4J8L0O6L8rpO2J22O6Pm0k1j3l9n8n7qon8q4q8qJ01J31P5n2r8p3n1L8N3
4968F69P7J00P5j5p8q6j7j4JR9P7N6J9m6m3k5J5J3l2j9RN8N0j1j8j9m0m7l5n6p8n3L6R5L9
5003G56j3p%%K5L1M4L2L8O1N1L8M4jn6o1l5n2l6j2l%k6k5j2M1O3K8KPPok7J9N8L0Pj0k3J7
5043I94N3K1k3r4m5j6j4K0k9n7l8OL9N0l1n5M3O1L5k1m7n5l4k0l2j1L7K8m0j5L0K4M2K8j0
5078H24j1pj1m0m5j8l6PR1J15Q1J3Ll1pM9O2M5N8N0p3j72j18L2P0J9jRm2r1l2J9k3m2p3n8
5114F16J4M9oPQ3R0L2n6p1m1JJ6j1NP1P3N3N9j2J3Rnln5q5r2q5NJ16J45J10L4lj6l0m4o4r
5152I13j5j2k5q4qJ7n4o4JP6Q6O6J2n7j15p5K2K8LJ9L3N4P4R0M7k6r3o3j6lj4l5rRM9L5j1
5189H55j0J8N0No0k2K9j6q6q1k4N9Q3Q1N9k3n4o0m2J5ml4k5J7N0K8n7j09m7L5J6J4M9M3pK8
5225G73J13R4L1l4l7j4nj2p5q3L4J39R1k4o2j2J6L1n4q8l7N4J25O0k4r3j07n8K4M1N5Q1P0
5258A013M1n4r1p0o4K1P3O2O7J2o0q7k6O5Q2%l2j5o7q8m8P6J33P8np5o9m0L6M2l6o8j5LPM4
5294H45O8J04N2j7l1n7m3jmm2m1k4l9l9pL9N0L5Rrrk3n3k1K9M2K6qrm1o5j6J8L5M1M6q0j54
5332F06n2N5R3L2k5p5j06q8J0N0N0K5K2R8K9p4k8L7L3O6N5j3%J6l6k3N3Q0N5l2r3l4O1O8O3
5367I78no6m8oJ8L0K7l1m4j2K1K5j6n7mN8M7mk4o8o5L8L5j1n1p9m7J8N0M3M6O8L4m5p6k0r
5404G48n3PO1P2L2Kk8k8L4Q3M6j8k9m0m1%rm2J1L6O6P6M3Mj2k7r1j00j6Lj6m7l3mN1O8l0o9
5442G10PQ0J21J38N9l9j2nj2m4m8J0K2K8K6j5k3l9m7o3j01j9J1K2L6L2k4o7l9l1j5m6o4K7
5476E76M7lk2lR3J04J2k1pj4JN4K0l8m7j7KLqPN9Q9R5L3l0j4J2j9m9j0j1l6QK0jk8k6M8O2
5515I41j0r0q3R%j7j14q4QN0N0On6l0J3J2J0L0N5K9JL9R8R0L8j8j7rQM4O3K9l5q2l4L8jk7
5553I54m0L4L2j5J5K3J1lMo6p8j1M2K9lm4j4L1rrk9n2o0l9J5L3N0O5M3lj9Lm0k8l6q1n0K4
5591F79N6K5O0J01On8l9J2N0O8mn4j8O7J11K3o4m6Rj5m4m5n2j2N2N1M3J0k2o5p4o5k0N0R5
5626H71O1k9o1J7Jl5n2k1K0O4O4ll1m7m1j8l3p3l7P3O2%K7KJ1K9R5J16K6l8o3n8J8Q7P8qp7
5663I97q8n8k7n3j4J5K5P4K8l4n4rK4mJ2K8L8l3l7L0M3K0k4l4k8j7m8o3QO5J05Q8jjK8j4m9
5700I38p0n1k8k1nJ8K6MJK1L5MnoLJ2MmQj5l7j13j25q6j05pN6L8N9J07Q4M8M2l5n5J3M9L5
5738H37L1Q8L4q2n6J0M7K8l1J2O6N5%n4o4l7MK3l3o4%jq4m7J3O4Q6M1Q7M7nj9l9n6r0q0J7
5775G48M7l3L0P7R1J9j14j39o5J8O8P4O7J5j1o3n9Kj2k9m4K0J21J42R7K1k8j2m0j05o5m7m5
5808G46N5O5Oj5J3qk7L1O4P2N2n3q4o4j9L1K3OJ3J0k3l9m3j2Q3R1L4J8j7n0o9o8qN1lm2l2
5845G88o7k6K8M5N8N0J5qj9o1n8o7KO4L5Nj8k5Rj3q1p4l4L1R3M9O9M0j3J1J1PM5J4k5k1j8
5882H41J9K1m2l9l3m0m4j2L3K2QJ0M4O0K7J6L2L2M0j8j09n9L4jl4QK6M1P2P1M9K7L2o6j32
5917I36j07o4k2K5Q1Q0N0Q7L3m8j5M4J2Ojk1j7l9p8j05n4PR3J37L8o6p4l7PM0Om8l6kK8M8
5953I24K6m3m8J4O1Qm4p2p1r1m1L0Q8J05M7o4n2J5l9r2M0Q5Mk3l6p8m9k3J2J9L6M4OJ5Pmn7
5990F59q2l3P5J08K7L5Q6Q2L6OMo2n9kK6K5%l5m2o8m2N7J07R5Pm3KLn8o2k0KK5K5k4k8jk3
6028H08K5N4M4Ql0l6m5lM2J1plJ3l8j09o8J1%j07j22o2k1P2J26R2N0M9M3K1k5m0K8Q2N3J8
6063I34K0ll5m1pn1o8k0l0q0n0onJ2L2K0P8J24N3jk1k5MJ6Ol4o0m2l9J6M3J1K6N2L4RNk2N2
6102I07J18N2k0j8n4n3j1J0K1QNj2o0m6N2M2Mo1o1n5r8L6R6L3M8R1O0Lp8q4q5p7j9NpJ6M0
6139G48N6P6Q3O0J5o7p9o6QK9n3l2n2n8j2J1m5o8O5J02N5k5q5j1M5M8N0L3M2M5QL0O8O9L2
6174A125K0n0p7j5K2Lj6PJ7L9M2k0j6m5j07j04o5k8RM7P3Q5Q5O1L5M1M8Jn0q6j08r1k9J9N5
6209I27M4J8k6j5O9Q3K2k5k6lKLl4l1J1J0lm3oL0m5j10l2M7J2J6K6k4o7m1kM1J6k9%PJ4M8
6247H84M0Kp0n6o1n7j7N5P4Lo8PL3J8Qk3l8JPj5j2O9R2N1l3j08j2R1J01Q5O1K9K7l1j13j19
6283I05o0%j4j6L1M3M3J4m5n8m7j4J2pl3P9J88J12Op0r4r3n3J4K3N5P3O0L4o5p3l0J3Q4J01
6318A118P1Km1o9n1K2N2J7n1p7n2j9L1N1K7L3K6l9r1m4J0K8L5N1L2J5Qj6p0r4k4PmK9L5J8
6354I76j5n8p0o1J0O7N2m7o3J8P0J15P3n1r9l8M9N8j3p5r7o8m7JJ05J16J0j1K1L8K8l1j13
6387H50j12k4j2k2M2K6K1L0J5j5k0M9Q9L8ql2l5KJ5k8p0n4NQ4R2Rl7j1k9pL0mk8k6K7Q3N4
6424I87k3n6k7ML9L6l0r3o1L3j1o9K5R2J7n6l4Nj0n7qJ4K4K8l1j8k1j7L5J1J7K9j8QN0J0K8
6461H52Ok1O3P5J2l4n0JL7N2J6rl1m6p1j5L3L9J3m5n5MK1k8k1RO3M0j0j9r6p3KN3N2K0k8n4
6499G57p3k7K9K2P4P4M1L5l8o6n3k4l2K2O4L0P5R0J4m8p0o2l5m6l7Lj9k5N6J14J18O1j2m7
6533I65k2J5P8Q7M3j7l8p6r4o9m8l5M7J33P8nm2o8k6K0J3k2J5L6k5p6n1M5P6P5Q8L9k3lQj9
6569A102J9O9l3p6k5k5k4K0Q3R2Ql8o5o6n4j00p8pR8J41M9n8OP0mo7j7L9Ql2j0L5l7r3m8J
6605H83K5jl9k3J5L5K8j2l7n0l7nj4m4j8m9n8L8P0K5mj6RK2O9R3J1m0j3k0q6j04j1N8M6mn0
6642F92o1j3L9J9k2%Q5Q5J3Jj1o2l7M7J01N0m9m1Qk4PO1N9K5k7k3J6K6m2p2m7rqL6M2L6L6
6679I36jj7l3m3J0pl1j5qJk0KO1L9J7nn3l4k2n9r0l4K9kn4rK8K3QLQ7J42L5l6K2K1L0M7n0
6718I18p5k1m2k4k3j0ml7rK6J0K9P8K2k9k2JN6Q7K3l1o6n4m5o1n7l3j2L8P4J4K6RONk4r0j06
6756E47n8L2J06J00J09R0Nl1l7k7J8L5k5q2j9J2MK3P2M8o9p9j1L7L3nk5k4O8J05M7p2j29o2
6790G36j8J1K3J3K7m0l6KK6J1LK9M0M6J1m7p4m2j0mno0p8j6M8L8k8m8m6J8J8j1k6J3Ql3l5
6827D64J2O7M6l2q7m4O6J49R9K2k0Kj9o1j0J6K9L2Pq0o8N3R2J8m8l9J6M1J2Kqj9j1K0N9L8
6863H16%l7j5%j1l8l3n6m7k5JJ0l8l2J9O6P9N6M1PkQ9O4o5j03p6k4J3Lj9p3o0JK5N0N5Q8R4
6901H23N4j2n9l5Ko8q3K5N8J6k8ML7L1J9%Ol2o6l0J8L8J5J9M3K7k6q6r6r2o5N0N4L7P2O4L8
6938G72Mj9M8J05M2p1q9m7o7o3j7L7K9LL1O6L3l5m4k7K4l8j00k6Q0Q6K0QJ6p4r6l8m4m6%r
6974D54m0lMM7O9L1k1n4K0N2k5o0J3P0O9J5k0Rj1jK2mQL3NnK0M1L7N2N7mn8m5k2llj0j8QJ3
7015G42RM1K8o6q7j0J0j1%k4l5j2MJ9M7L8k1q9r1k5k8n6l6O4J20M5m8n7j4N0P3N7kk8M6O1
7051G14j3l0qJ9N9M1M0Om5q4n2l2j2j4JL4J2Nkj7L2K1m9j17q4QLo5q0NM8M3P8O2k2k8OL9J0
7090E32N4N9Oj1l9qN0Q1O1j3n0p9p8n9o7q5m5K9R7J23P7K2o2q5o7p2j0L2K8L5K2pJ0J2mMK5
7127E18M9O5L8K4J1l6o2l2m7n7l9n5j7K1JpL5M1j6o2o4J0K8J2K4K2L7K1J8j2p5o2J1K6k0j1
7163C38M1N9K4J4m5o1m3lO4K7k7L0L1jk1k8J7j3n3m6j7J0MM3N6O1%oJ0j8k2k6qL7qk0N6N6
7201E12N6J2m2n5o1m3m4j4N3N4M8M6K5j1J2M4j8l1k7k0kL2M1Jl2n7n9nql3o2j7Pk7k1K8pm3
7239B32m4p4o2k9nL2P0P5P4P8N2K8Nk2n4p1j9Lnk0K4N9PpK9J9k3l2K6N8J2J1J3L8J5k9l5n8
7277C71k0Kj4l8k3j1k8k6J4O4Q7M2MM3j9j02p1m2jK8PRK8jJ9L1J4pLN4N4n0o6kJ4mPJ5kl6
7317C47l6nJjj9m2j4Ml9lpNQ5M9J7L6K0j7k9p7p0k5l7n3PM7L3K2J4jRJ0K4O9O8O3M6Qm0l8
7357D31k6n1m2Lok3k4m1mL1Lj0m0m2k2qRL1K9kl2m5qL6M0Qj7k9m7kL8L3pl0KL2L7M4K8l0l1
7398B16K3K9p6j27r6n9K4P8N4L8Q0N3Pj3o5p4j9J0N0J03O7nj7l6n1r3q3k2J1P6P3J5nK6mn6
7434A32l9J0L6O7O9N8mn1o6q9o4nOJ0L8J6Klm2m5NM2K4Nk0l3rkj4m2m3j1l3o2nN3O6N2O7N4
7474A30K%lkj3k9j5J6j0m2J0J0m7l4j8%N3P8M0j9jmm2k7PK5M0J9oJl4l0pl6n2l9n7m7M3J15
7514b5Q7km3k4k2K5L4Jqj5l4n0k7m4MN8L2J7K8J6k3p5m5J1J9%%%mk1n2l3MMLk5l8KLnPJ4M0
7557b06mk5k3J5Q0M2l3J4Q4O0J9jmm7j08j20n4L5M9L4K0J0pm5n1rN1P4O2L5rm5p3p6j3ml0
7594c03M%k9k8M0Q6N4L4j7m6l1O5R8L3k2k1jj4qK3Lm2l9JK3K2j3k6m2j5koJ7K1J5L5J6k2j
7633a38rj6L4J8m5m2lJ9MLj7m6m7j8L6Km6rM9P2O6M4j9m9n6n9j7J0K7k2m4k0j5MK8M7L0
7670b44
##PAGE=	N=2
##DATATABLE=	(X++(I..I)), XYDATA
-57864e33j36j20k7J07J22nk7kqj8M0J8j7m9j4L9J7j2n0q4p1o9o4N8J18J03J09L2l3NK7ML2
-57831e08N3m7j24q2jKn8l9L4Km9K8R5Q2J2l1p1o3j2l5o5m4J3P2J3q2j8m8n7oL4R9J01K9m1
-57796h12n6n7m3K6N0L2kJ3J1J9kn9k8R1L7j38j09p0j05m8P6L6m6m8k3m5m7J8Q0J01M2L5K5
-57763a046nK0MjNk0kNl9o1J4J15O5j8KK4O0K2j3j1j0R0Q1n9q5k2j6k5N0O2K8k2l5n1J4N9
-57727h21O0M5L4O6N0r8j10k0oql2mJ2p5m0P3K5q7j20r0l4J4J8R0J17K2m8n0k1k1nO3O0N2
-57693h89P9l9j23o5J7no1m7n7m1l4K6L7J7j3o1K6R9J28O4j3l6j11j42j33m9Q8J34J52Q4n5
-57662a023j03o8p9p4J5J03J45K4r5r9r3j0J33J56J27P3oM8O1m7q4j06j34j48j25k1N4R7Q7
-57633a192j6n4P8N5r5j18o8m9l9K7P1l5j24p9L0P6N9L8K2om3m8l2qk9m5m0J4R2O7k6p5k0
-57600a612N0N5N1J00O0n8j15j11k3P1J10L8J8K9k9jK1L1k5o1O5O6n4m0N4M2j8M3R3J01j2
-57569a061j03j03q2lk5j47r0L0P5O1M8kj43j91j16M9J67J90J35L5l2k6L8N2k9o4J8L2o4j39
-57539a490q2qp4q4j0L4N2rn1m6j5N1K4l8o4k0MKR3J28Mj11q2L3R9M4p3k1M7Q1P1n0q8mM1
-57504a612J8J6kJ5M6o9j11qkj7P6O9l6p8QJ40J32Q5M8m7r6j18j20p4K7L3j08j11l7J3P3R2
-57472a755O1L1n8p8M5O4l9j10J8J63L4k00j39OJ00Q1k7p2k2j5L8P0K7m1k2j0mM9J6L3M6J3
-57440a697l4M8Q4k8q8l3kj53k12q3Q4R4O6P5m4r0n1P0M2K2Q3J35J53P8l7MO9L3p8j31j71
-57409a792k18j45l6R5J06O0J15O8L8L3l3k7K2K5PJ3m7n2L2M1K8n2j87r1o9m7J13Q3K7O6N9
-57378a765L6o6j73r2J30J25O0N6j7n2j0MOj1k9O0Q3L8pm9o9j0m6p1RL0q9j21N4J58L4l7%
-57345a831ml2Kj9q5j0J45J57N4p2j32j06j39j68j09NK3J2n7m3R3J09nk0O2P7L8N0k0j3P5
-57314a963O9nm1o2o7K5r2j36jJ1OO5P2O5Q6R6J34O9RK5J2p2r9l8K9j6q2j07o9oP1P7Lj05
-57280b037l1R0J02K2q4j17m4l4l4p3j86q8l7K4J28J80Q0r1j43j01m0L1N0n1o7j0LMJ42K06
-57250b206J16J10O7n3j15j7j1q0Roj9R6J89J00K1m9j27p0k8k8J7K5p1p3o1m6N9J53J09O9
-57220a920J25N7j0o7p2p4j74j39j1P6J14N3J5pj3K2J0M6P8J7J6L5lj35j71j02J13K16J32
-57191a773k0j63j60q6jP8R7N2L4N4P0j21k10l2P9J0mln6mn7j77j13PN2N2J29R7J2j3k6l3
-57159b229l1L6K9%N3N8jmn6p0rJ8M3m9j5m8o2k9l8O9M1o8r1o7j2K5K5J8O9Q2m3j20p0K0R5
-57124b431J85J92J9q1qJ8m2o1n9J4K4k5M4R5j10k23j49l1N2Q4J07K2p9rJ92J65mm6m8p9q9
-57093b361rJ7N6L1Lok3o7p1j16q4Q6L4j02j12J3J22J23M6J4K4L9Qq5j66j33m5N3L1oL5K6
-57061b625k3QQ1L2k5oO6J06R6J4r5p9KJ41J40J6l6J3m2j03j33k09j19J00J70J23J41P8K6
-57032b142nj00p5r9M0N7n1oM2J05k8j35j21j03K7L7M7J16N8r9j45r0m5M3P0J11J40J25O8
-57003b158k2ORl1j10k28k26p7L3Q2J14R8N5RK8O2O2J08J06M2m0o2m3j08k17r1pj6J0Q3J40
-56972b389J08K1j4q2j65j05j03o8RP1P6j3m2M8J30M2j06p7N6J25Q1J5j1J9Jj11j41m3m9o2
-56942b779M0Q8m2j54j27j3J02J10m3q4P7N0JJ5L1Q0N4M5Lm4LN1Q6J05K9n8j08r1r5o1nl5
-56910b769q8K0M3N1K7o6o7m6L3J72N1p6o0K0J25K04R8l6r0j31r6j3L0M3L6K6O4l7j68j30
-56880b830kK1pMJ6R0R3PQLJ4N3j2l9r0k8N1LMP4J15K9m2J2P8Nq7m8N8P1j2jO5N4m9j65k36
-56843b720j42L5J25N4Jnk5oN0N9%q1j08L8J04K9p8j54k2J85J05J1M3R0R8k2m7r1j23m3o2
-56812b702q2N6N6m3j33j14lJ5m6J8N3L6K2O5Lrl8K0J47R6JL7q9j44RJ27J51M5K3M1K3j11
-56780b470k23j84J7J07J39P9q8j74j5R9k2p0pKnn9rJ16R9Qm1m8M4J21R6k5j03j09p4M0J82
-56749b577J37N4m6n2m5p0m1N6J10nq7r3l9m6q9k7k2m9p2O8J27J2QP3L4K9N4mj9J8N5M4J1
-56716b493m5o7n5K6O1n4LJ69K28O8j46j16k7j1n7j6N3M4L7k6n0m4r7j12m2j1N3J49J37Q2
-56686b359Q9K0K7p7j44j15j14m3N1N1n8j54m6K3R0J68J75J46N3j03j17QQ7Q0l9j32j7Q5M1
-56657b324l7k5P5j0j05m6%o7j82j87l1P6J70J54M5l1j14j17o5M5L7M5J24J42L0m5q0q2J7
-56628b588K4M2mj25j38l3O4Q6K8k6o6NJ57J66J07L1j0n2j27j33n1o2q6r2o4QL7K7N7Q2L0
-56597b706j6K9N2n7j65j03P8K02J73Q6N9L3K1J3m1q2RO0j0r0j12j00j63j6J51J06K7q6j34
-56568b782o2J17K18O5rq6j15r9m1R9N8m8r5N7P3j1j8P7J62Q3pk3qj24j10NP1Jnl2j56MJ71
-56535b570J98O7j02j98j57J2J23J13N6N5O7R2J0j13rrn6r9k18k09r6MQ2J49J90J21Q5P4m6
-56506b384j32p1M2J52M6j59k49j10k9KM6P6M4K2j0K1nL0J17P5P2J01K5nP0nj19j15k19k82
-56476b953n3K4J13K81J98L1o1l0k0K8J0j13q1L1l5r2K1R5L7j27j90kJ98J58P7L2m5j1J9N5
-56446b405Oj14l7M8j28k53j72L6K81K54P8j7n2k1j0n8q7%K7m0k2N2M7Jj3L5Q1P9J67J08j48
-56415b277k80j96O3O8o7Pj5m2kn9K9N3o7j19j77j42P1J26J3n0R0J42P1k6K6J19J01J12J74
-56386b254J04j01j19o1j31j77j41p4J26J92O7mP3J13J36K6j48k3J04J3l0k8q5j48q5o1M1
-56359b675J08L1m4j43k06m5J35J74N5Nj7L5O3q8j72pR2J04N9n2j04p7P4O9k7p1r4j26q8k7
-56329c059p1p9L9O0M1R6L3M7J49J33K6J5Mk2J7R8R5Mr6j06o9l2nO6O9q1j55j27o8n3M0K5
-56297b966J6k2j23j04M7P9J26K35J72J2p6r2OM7rPKN0Q3j3j36j76q9J6N5Pn2n4k5J8N1J24
-56265b784J50K3m5ol0jJ07O7q2j16o1m2K5P6N0R0J49P1j90j87j06j15m8O7N7m4n3M2K41J62
-56235b533Rj1L3k3q8j40r5n0O2J38J00R8M5l1p4k3M7M9ol9o5n5rO4J76K48J57n7j60o7ql5
-56203b343j4j2p3r0J3L0m2j13q5M2R7Q1j8m7j3M0Mm4k7J9j4p8o1j0R0J36J79J60J7j06k09
-56172b491j95qJ42Q9ln8q6J1Q2K8q9j89j15nQ4P5O6p5j07m3l8j6M9J31Q7R8l4r2n4p7o0m1
-56140b934l3pJ04J12M3J8rM8P5J05O3L4K6m2m1k8L8m5j40l7L9o8p2k7l9M3R8J24J15Nn6m3
-56108b531k5m3r2k50j91p2K1P7Q1K3l2j8Q1K02K44R2j69j17J08R6j8K4J07k9j31p0N4J9r7
-56079b656j00l4O1J62J25O9K8Mj45j95n2P5J66J07K5j1L0j2q1m3J0J3o9n1L1Mm0j05j86j22
-56049b992l0%J01P8O6P6J4L4L4j15q2l0j8j0n5q2p1r8m2J54K62P5J3Qp2K9N6k4L7Q9J31J18
-56017b346l1o1l9j31j14%QM7lo8j05q6j15N4K27K34J32K5k7m4j13j09QJ62R3p3p8o6p3p8
-55987b770m6J38K33J46Nr1k5JJ8R5O6L9jo1j02j96j63L4R3NK9on1j58j21Q4J44j1o6oj6M0
-55955b720P0Q7N8JN8N4p6j13n6q5o5k7l2j0K9Lk0O4J39J29K9j69k01o5J32K46K58J62j24
-55926b244k75k04j02J8J48J68L5o0LR6N1j15j21o3p9p8l2J7L5RJ17J18l6k5L5P5J04O2j4
-55897b357j62k16m7O7k9j37p8mN2Q9M1k3n3K2Q2J18Rm3O6m7q3j9k1n0l1P7K4M6P0K3J9P6
-55865b519O0L9oN3L1OL3n4q1k8r6j00PK4N4O0J19K9k7Oj30k43k31qJ77K05J07l8j32p3P4
-55834b682Q2L8K6K1o1j14q1J4J38J18o5j11n2j2p3n3M7j6n9j3O9Q0P5prN8l4j00n7L1k1p4
-55802b897l4Q3J65J45J24nm1m3n8q7j02j2N1pM7P0j5k9QJ49K53J50j12k81k29o3Q9K05K22
-55773b254J88J20j2j61j53j09q3q8j27m1M0O6N6q8j16J3j3j02n6N0Q1N0M5L3n7q6JJ08Q4
-55744b611N7l7q4J22M0j13p4N2P5mk2L0M6J35J14r0k79j90K9Q2R4P9j6j06m6N2Q1P5k6k8
-55714b563k4k8m5j03j39j8J29R2L0N7l8M1J61N1kMr4j33j18q8mK8J5k6J4Q2o5j37r4m2J04
-55683b953J48J25J41J15O4jK8M4J3QKk2M6O9L4ro6j02j09j03q3J7J3j5L6O1O2L6P1k2j04
-55652b456j36r9k1j3L3P7N0J2o6p4J6J03m4j85j52L2J47J23P6J84J31rm9k3q2r7l4p6j92
-55623b824j27Rk4m7j9r2l4J74K42J61R2p4j32q2j2J9K4n5l6J7O2k0j04q0o6Mk0o7K8J70J53
-55592b760J02J36K10N4j37k01l7J06k9q7Lp0q8p8o9Q0J49Q1K3m5r3j8M9LN0P5K8o9r4L1O5
-55561b630m3j02nK1l1L9N6L5n2k9P1j9o1J6j1j6J54J45l8o9l5M0J19Q3jj9l8j29j87l5Q2
-55530b689J9o1KM2K1J6j1l0r2n3M4M5Rnm2m1Jrj9kJ17J07j10k13r6M9J06J12O8k1n6K4m0
-55497b808j27lR9J34O6l5p1m7RR5N9q0p4L4L9P4J29P5m7q8n4K8P0Lr3j37j01n0rl1l1q8l1
-55464c091J02R9K7K3J38M1p7o0p3L3J84J28K9M1L7nP4Q8oq0j61j67l7J06J11K7N3N2Q4rj87
-55433b476j52p2n6qJ58J40q0j07j04j90j45j1M1J25K15J51k3j09n6%l0l4o9m2l2Oo6j22J5
-55404c133Q9N8p9q3J82K57J00j22j13j9l2PN3M1J7lM2M5l4j04K0J26l9n0J07J08j3o6j28
-55375b766o7N9N8N9n6j28l2J1j4o7k6J25J87O3l5P0O5k8j65k15k0R8R6L5n6l3RL3Q7O8Jm
-55343b588P1L5j04j03m1j7Pm7l2J5O0J46R3k5j18K4P2k5k1j3o9j23m8O6J7n9Lm2rK0mj5o4
-55310b938J4R9k3lJ20K07K16N0n3K9P0j77l03j59L2P9J04J01o2p4J4J78K10N3n9j3k7l0j3
-55281b358j40k07j11P9Q8P5J24J47J04K9n4j17j53j20l1k8o4K2J44J47m1j42KJ39O1j60k16
-55254b781l6P8L7L5L4P4J25K2j8QKJ25J23K1j37k53k50p5N5R5N1Oj07j29l2K5J9k2J0N5n3
-55223b893q5J26J71J64R8k0k7o0p1o8m0l2p2j08kJ37J63J35N0J9J13J91R2j5j07j98j26K2
-55195b443L7K4k4po7p5J4j28k06j83j79m8J04J49J16J31K8l7O5J62N2q3j11j08Qn6m0N3M8
-55166b804N2L0n6k13k08p9J32J42Q2P7L1k5j06j46o8P0K17K42J85J50P1P4J07Q5K3p8r5j95
-55138b303k49j57j46j26J20J19j8n9n6m9NM7N7K7r0K7K57J76o7m1J1r9k17k46j47J30K37
-55111b857J03N9M0j0m1kL9M4L8P3j4j71j29OpPJ2k1K3R6R2m3n7M4q0q2N7K9q1j02m7Q8J84
-55078b710R6K2r8j48p6j2P3M3PK9%l9j14K1J26O3l6RQ1m4o1R6J30mq0n5q7q6P4J04Kl5NR
-55044b695j1kP0Q5N4L0J4rr2L1N0m2K4L2o2j26j39p0Q1J08j0j15k8J08R6l5j03o8K1L0J5
-55013b758qrR1R4j3n8j3N9m6j55j67m2J28J66O3o9j67r0Kl2O6K55K11J06O2q9p1J0n8j47
-54983b679q7N1J48M6o2k0j2q8j42n4J06k5j04R9K01J58J30K6l0q6p6Qn1j05p4m8j2P1O5l
-54953b649l1l9r2p5o1J3P6J75J35r2q3l8k3j1m0J8J73J88J84K4j86j72r5n7nO4k6j46j01
-54924b972m5O4R8L9jK4m6j04kQ5J24J16O4ol4J12Q5n6m8j08j36n5oNMJ23J79P6nm4l6l1j48
-54891b685j67jJ41K39N0j11kJ30l5k87j91kN6J38J62J3r8p8o3j8M0L4Jq1q9j4l6q2M3J06
-54861b887R3O9N6K1J0J8p1j07K9J73N1p1r7j19%R8J06P2O0M9O8J44L6o9o7q5p9j05r3l6O7
-54830b666P7k8p4l9q0p8l6R5Q0Pm6r5kJ40K09J16o9j21L5N6n1l9o8k0j6kL6P5P1l0q4l8r7
-54797b782p3R4J41K6k5K8l7l4o9j22n4J13J08j7j20r5k9Jp7j6J16P4N8N2NP0L4p8MO5j9j37
-54765b795j24n8L2J01J30Q2Q4j7n9J3kj08r4RPj6P7O7k3K7J64J36o5k28k41n7R9J61Q3j2
-54735b627LmJ43J95Qj14m7N8J40P5OJ2j21k99r8L3k9L7M7M1j2l4k6n4M7J71M7n5n4J3l6j26
-54703b660l7k5L3J75J27l5j43j27q4j6O9J09P2K7KL9L2J2k0q1j35j47o4k6M6M8K6M9J41K34
-54673b359J26j6m4r3pJ31P7K4k4p1k9K7M1N2j05j65j47p3J9k9R6J56M8N5N9p7j46q3L6l1
-54643b552j34j23JK2n0j7Rqo4l9J5q9j11L9J07R0Mk0J10J96P8k8j0J2n7k8L5J4kQ9O2o6j56
-54610b671j73l9J38Q5JL8J12J4O9J68J4j62j83j13p6N7J38N9M1k2o4q0m8K4o4k39k35lR3
-54581c121L4Q9J41P0m7j26j05k0O6O6R7J63J99P1j50j16k1j7L2P9J33l3o5qj6K7N5J9%J5
-54551b489r8r0p2p9k2n8n0J47J21M6j05q3O2Q6K3PRj13q5J11R6o6j66q9J2K9Rk2N9J70J75
-54520b525J09J3K2%L6K5j80k33o6J5O7J59Q2m9k4M3K4qm9k5k8n5p4n8m8j7L6O7O0m2nQ6O1
-54487b581N9K8l1j23q5j2pm9n4m6pK2L7L3R4O5l1L6J00lM3J01r8j60m1k5N2J46K3j06r3j2
-54455b725J00J17J84K37J93p0k14k16j46j8n6mR2j9o4J40J31n2j74k09j67q2N5J29J32J28
-54429b578l8o5J14J47O3rJ8rJ4n1j28oQ6lq7j68j23k4l3M7J03J1L8M2o9j26j27JP6O8O1J07
-54397b648J20Q2K3Ln1j08MJLL4N6J11l7m9j0j9n3j00j17k4O4l3m6Q4J73J33M7lq8j33j40
-54366b721o8N6N6J50K04N2r1j31o8N7K2j30j04m1J9K8P3J29J83J48j0j3L7pq1j30r5m0RK4
-54336b483R3K5PK5j7J1N7rp5j02j46j69q3Lk9J3J36K15K03J21j6n8l0P6O1Q7J05j2k06k47
-54306b444q3QM7P8%j18r3l9nn0j22j04l8m0M3J62J58N8m4l6L0K0P7N2k3l9n1n0n3k0K4J27
-54274b568J52M8O6M4q6j69k21j12o3k3M3N8Q3k1j24l0Q8J46J81J12J2j4j5K6NJ6m7j35j25
-54245b673p6j19j20rLj4O7J25J3j26j63J7J88J52L8k4rJ74K02L6Ok9p7n7K1N4l3oL9n5q6
-54214b541q1j0L1k7j29j35J2J3r2q8l6N2L3J6NJ9QN0J14L6m2jM7K0p1q5J00J17l1p4J3M1
-54182b716l5o4K7Q1J3J2LN9M4j17j33O3K42J16p1j57n4M4J45O1j06rL7J2M7k5j60j43r2n9
-54152b935M8Q3K9k5m6p0l5L3JOP5M7j9l3j26n4R3M8R5Q8j0MMj35k00q8K6M0O3J35P8r2K3
-54119b849J01KP4P5l1l0j02j57q5O2K03J62J24O9%k5o0mJ0olo4j8R0L4MO7k7j31j69j06j1
-54087b801J9j01l0O8O5P6R2L0j5rP9L6j50j39j1M5jn2J13J53l7j42m9M8K1J37K15J50j2r5
-54057b297q8j59j09P8J17K6p6r2j02p8KJ02J0m0j5K5N7Q7M5j4m5o3m6J8M5J10J54L6q6j27
-54027b525j52j69p4N2M9N0L5o4o0j0j31j47K0N6K8n0j39L9J65J61K08J00nP8O6mm4N6J31
-53998b280L2n7pj1n3L8N2r6j40o3QJ5l9K6J10j4m3N2J59N7n4l5j47k11j3O3om9p7q3M3J51
-53966b672J42Q2j9Lj36k05K6R5q1j73m0J55J98N9j21j19K7J20Q9l5j35j25j08j4K6m3j23
-53939c127p5Q5K26J68L2q4q8qP6J05lo6L9Q4p6j21j1J3R8J65l3r9n0o3k3k6J3K6rp4j65j50
-53907c221n5O5J3J6K7J7n2K4J63J10L1j0p3j9j8k6Q5J07Q5J28J01j9o9j1J54K19m2k28k10
-53878b708j61j09QO3J36J60O2p2k07j49n9n9kO6O1m9p8q2n9N9P2M7J21J26M1M0J7m6k5N4
-53848b732k5j19J6K02J62N0K2J7r2j46j1J33K1j89k10j15K8J64O9p7l0N5J05P7K9J0R5P7
-53820b414k6k3qk1o8o0j15j07JJ4r0o2O5J60J25Qm3r2o6Q5J04J09J35O3n1j40j64j37n6K1
-53790b853KJ2J1L1J24J80Q3k7k4o0k8P2J3j21j88r8J03J78R6O3j0n0j14o2R0J06P4q6k40
-53761b723k31m4O0K3J7M6M4L1L6m2j68m2J62J86J49Q1Pk5J2m2j6l4j44r9J18J91R3P2J5q8
-53731b355Pl5j04k9N8J11R1K1J2k7j5L4l8j24j87k14j24L0J22L7q4l5N0O1M4M6R6O5N5R9
-53701b332K0l9j04j32j06k9M1L3N6J9j03p8N6N5k2j69j78o8J36J93K4j14r3Nl0n6M0LK4l7
-53671b985j11j45q4K2%M7R1O6P2K7K7J52K19J02J4q2j65j95j49n9k4k7M5O6O6J36O9M0Rk9
-53641b785J39J82L4p1n6O4J5r6p6MN4J08L7o3o4M0J17M9l6j15j57n7n4n5K9N1kq2j17n3N8
-53610b958J68J40L7n0J0M6q8p2K1j0k6M9K8n0M4J36R1M1m0j35j27k1MJ8l5p3j23o6R1K06
-53580b744J05o0o5l0N7L2PK4J09J70R0m6j23n4M5N2lp8q6M4J03j3j77j40j9R5P9p9k7O3K3
-53549b646l8q8q0k4k4K2R6M1LL9l2n0P2Q9k8p1M2J09N7O6ON1J27M9k3L3R7K3j29k13j93n7
-53517b674l3k3J42J97J26j0q0nP0L5n9n4P9J46N8J0m3n0k3p9j04j4j3j11m6m2j66o4lk2m0
-53486b895N1K32K58R3l8K0l8j39k19j46J2j3n6j05j03J9R8J68R0MN2P9M3M7No2p6j23j24
-53457b866m1m8L3J24J18L3k6l2L9R2j1j17j34j49j21q0N8J76K52K24J48N9p3j10o8l3n3k3
-53429b629Pj7Ll7lN7R4J4k2J31J09m1J5O8K2k5qj8l9k5m2j12q3Q8J08R7P3P1r8k87k13l9
-53397b781P2P3K6L9l5q0m3J2Rj09k44j02Q3K3l3j1O5J64J91J14O4LO6K9k8Mq7q6J2K3J20
-53366b447K35J61k4j94j40l0ok3j28j70p0K1Om4JJ02J35P0k6J0j5j07j88j95j2P0Q2M1M3
-53337b842J7L8R4K6M5O8N2P6J13N9On1k08j67q8l1L3K0N0N6O9J30J54pj66p5PJr7j09n4J9
-53305b762J3p2k2m1o5o1j5Q1J06K06K39K9q5kJ7m2J7Pp2j24m5J15O5k8J4M9J3j03k8J8j37
-53274b715k57j67J4O0O8R7N7lJ05J41J8k4L2N6q0k90k11JQ9J46J41jo9J1K3on1K7J79J22
-53244b487M1r2j41l7O%M2j2n5P6J29M9n9j98k32j63mP2J93J44N0O8Q0O5qm1m7j68j23M4K9
-53213b779%N6O9J1m3nnp7j50JJ54j4k00j46k7J18J72J22O2L4m8N6J31J8qN5Q9K3k8K7K1J4
-53181b297l1j12j22r5MJ38K44J46q6j94k15j62j30m9k4j5J30J22L2r2q5O7M2l1o6q3j54j95
-53153c313N0K33J74l8n3j4n1n2n8p5J2N6Q6J38M5m9j17q3J2L1L2O1J14K23J22p8n8mLL3K6
-53122b592Mk2o7Oj3l6L0J6n2n5J0RN9Q8O3Q2J44l1j14q0L5J33N4j28j64q4o9p5k1j1j5o5
-53090b961q7J53K41O3l4j10j10k7J9q6j57N7J34K7M2J4O5J33lj42j72qQ7J27P9m7r0J1J11
-53061b671J35P4j3n4j4Q6O2j2k5j21j92p8J14R7k5j0K3j9j56k37o8R9J26J49M1l6m1oK3m8
-53031b797k7P7J07M6P7L4N7K0q5j55j47j24j40j06O1J39J52J35J35R5kn5j09m1RP3Mm1k0
-53002b628M4J09L6j15j91r2K8P6J02mm5lm8l6p6j28n0O6J06n7n1jjm9l8k4M1O4L8O6J1m0
-52970b890n5n0K6K0l9J0J24J28N6j1q4o0RK6M6M4n2r3n4r7o9%J18M6k6K8R3M3o5j14j4J69
-52938b787J26l5k7O0Q7J0j51n5J35Oj49KL6M2J38J4p7L8J2J5J21J64J28oo3o5p9N3Q8m5j57
-52907b421o4k5j10m5rj06n9K6o7j30j6K9N9K59M01J42j05j99k59k22q5R0J28R7M3O8M9qr2
-52878b631r0nOk0l6P1J14J10N8rk1J5m8j15l6J03L8l8J7Q4P9R7m6j02n5k7M7Q1K7k8q5o0
-52846b505n4j54j42q9m1L9J85J32k9m6LJ6N2M4%m5j05j07l9K1M2M0N4j9r8l2L1PJj5j8N7
-52814b814J37J06k0n5J6j9o0m6J9O8lrJL9J02J09K4m3q2j51j62m3O5%MR0M1L6M8L7L0kP7
-52781b460K9n5n4o6l6o6m1J18K30J33L9o8j63j88QJ81J81M4j88j47Mm2j38r9q3q9j3N2J21
-52752b856K00Q0j11j43r8q5k0J74K22Q5j5L6O5L7L8Q7Q6jj8l5k9J7M1K0q0j16o5n3o4QJ15
-52721b478J14j16k50j47n9NL5J4p3j03p7J05K53J39M5R3M7nj35k22n4Q7J20N2m7oJ04J30
-52693b429J16J12K7q0p8J1j4j50k38k16j00m3m3k1R0K11J24j8o6o0N8J45P2J06J07k1r8j29
-52665b625q8j05q5Q4J22k4j05L8P9k2j06j36JJ02K19J11nOL5J3n7j22m9qO2J2N7J45P0p3
-52635b454p3K6P2P4o9j75r9qQ0P8P6J12J47N9p0m5J0J9j4kM3p6k90k61o8R7J30J48J27K8
-52605b378q2j46j31k3R2J16Pl7L4J44Kj33k0l3K3J09J13K7o1j02j78j14K8O9qn7M8J2o0r
-52575b748Rm6p8OP2q2n2J20J01O5Q1N8L4Q2M7m9r9r7j8L5J43J17j8r4m3l3p6n4k6O0N6P9
-52543b448J6j22j12Q1O1j4n1k6l3K3l0j20j13l0O5J58K30J33P9j16l28k04J03J95P1J6K5
-52516b491rj7l2L8J65O4k7nl7r0r7m1Po0j8J05k1MR9O6J03L9n1j02j2J32P8m6nL6j00j74
-52484b499k9N5N9m9j80q0O8K9q6j24M4J80O2P2J31QK3Lj12j00j09j2M5L3N6M1J1j0L9N6K7
-52453b348Rp4j41j39j12j24o1J8N6J11J38m4j36j17j18M0J59J07M0mj3nK5j44l3J07K8j7
-52425b792n6J3J12O9n9q9n0J3R5L2oJ1l5N8J62J54J07n2j56j19K9M9n5p1K5M9K8L7J28N1
-52395b318k0q3j01o1rJ3j1q9j73k1J33J26P4P5R2N7Ol9m0n6j71k17j59o7J34J76k3k1K5M1
-52365b727J26M0j76j39j3L2k0J9Q2K0j2N1L7l2j3J9J26J70L8P2L0j53j17L9M3J4M1J1QK3
-52335b361q1j18j15j27j42l6k8N4J57J28K2O8N4p5p9M1N9J03J42k0k27j38K5M8q3j82j24
-52308c035p8o2J00J62J02J06J10Q8J8k9J0J04R6r9j54j27r6q6o7L1M3PO5M9K0J14O3o2m0
-52279b647k8p1p2m7R4K02Q3p3j62j67j61q9l8mN2J40J83O5n8l5J66K24L7r2j16r1p0o0N3
-52250b782J66J20q3j76j52K4M5k0M7Kk4k5n0ln9r9J06K43N5r1N7Q4q6q1J03R4m1m6mo3q9
-52219b828j02r6j2P9J62J60O0oj76k19mJ66O5j37m8R0L8JL2J7k6k5n1p7KOj27j9O6J10K25
-52188b674M9j18j27j47r0N5P6l1o0J9J09J48R6O6J2J7M8m9j66q7L4mN4Q7N2J60K03J12q1
-52159b237l02k55k5J15J58P9l6p6q2j06k4Q2ko1o9l7O2l8j13J11J76R2J45O6j00j49j12o6
-52131b804l9j14n3N6J30N5o2l9m4k8%O0J60J04K7o8j24o0Q5K75K59K3j40r1o1r7n9m6o4k2
-52101b781O6R3Q5J4n6j59j19L4J81K10J30M9O1Q4M5jn0q9j98k31r7Mm2j9l0p8K8J97J43j1
-52071b537n3j2m3m8n2n4o2k3J75K37N6q3j26j01q4qK5j2N4J56R7l9j65k13j84q5J75K91L2
-52042b686j68p3OJ21J19o9k6J37K18J29J8m5o0p9m6o4k8J18J93R3l6m2n4j17j56j25N9L4
-52014b629n1j4K1j9oP6O5N9o5j82m1P2L0n9q4L8J08L3N4Kj49j07j14p7P5J23P8N2J00O2P5
-51983b474n8k24j17n9l4P0K9j70r0K20J89O9J9llm6p1O7J26o0k96j33Q8R9K3n0n0n1L1O2
-51953b897P7J10k4p0M6L5n0j9k0n9M9J91J28OqN0J13Q9j0p7o4l0k2j5M1p3q8K9O4pj03j98
-51921b806j65LQ2K9L3J3LJ46P1r0L6J28J48M0r7j57k4L0LM1j6p3m9k2j2lJ0o7p3P4J47O3
-51889b554j09j61j18j43k8P5J26k0j42L7J31j9JJ05K7m7j8K7P8K7m9n6PrRj01j06M5R7M0
-51859b848kO8M1j32j19J8Q7J25M8N6R6L2j73j35L1R5O9M8l3l0P0P3l2n9J03J19l8j21j38
-51830b681j55n1N0J51J40Q7R0l5j21o7%K2J06R0P5R1R7P3O9N4j46k43k19qR9K7o3j3L5K5
-51800b421M1Jm0k0m8q0l2L4O4K6m8n6jn8j32p1MO8m6m9P1J34N9LJ20J29j7j44k29j56NN2
-51768b837j7j02j03q1n3k2q7r5M2J16N3o5q6MJ41K15K44J81J7o0l6j5m2j49j85j0J69J92
-51740b671J01k6j44m4N7M3J01J09R8r5k79k85j13N4R7J72P5j40q2K9J4L7L0k0KL2mm1nKn8
-51709b954j5L4k1PP8O8M4k5j3L5M1M6L9O8j2k8M6N7J04K1q1q7k3j6p4j85k42j17N3J81P3
-51678b898j37q4J12J84J60P4n5r4J2N8l3q5m5P6J75J13M2L9j3j47j86k33k79k17RK87K53
-51651b912Q7O4P5J3k8K8k6j34o2J09J80Q2J2L3L3Qo5j12o0j4j23r4J57K16Q8L5l3o2o7k4
-51621b596R2J09K8L7K6J6j6n0K4J39O5j02j64o9N8O9L2k3rM0O5K1j24j44j63o0J38J67N8
-51592b336m6j42j55p1O2J14Q0M1j0l1j23j73j11JJ07J36J02K1K0k3p2L2k8j53j41J0P8Q7
-51564b724J09N4oL2k2j49r9L3O1Q0%q8jL2Kp0l6RP4lr3p2k7q3r2O3J05J26J49P6M4J8PJ2
-51530b479j22j27M1J00R9Q1%n9q3j40j06N8J29n8q7K5M4np5l7M3O6Po2k6N8N4J9j24j01O
-51499b861J39J74j9j13q4J7J38J32J11J61J19o2q5n2q6j12m5o5qR9M5J7J5n3oP4P7J01J24
-51470b108R9J3q4j04k06k61j38p8l7j15n8J49J96J59Q7J7J31J19k2m1j12j63p3p1m1J04K21
-51443b417J63L5K7K9Jr9o2m7j10j62j66qR5M9Rk7j16q0KL8Q6M5K5m8j6ro2K0%j40j28o3m8
-51410c184o2N2J93J83J3rJ58N2l8q2m2J12O7k3j17p5n3MJ75J18j9N4N1o6j21j10j05q2n9
-51381c015K4Q1Qj14j10j1K5Q8K95K48R9J8q7p5k4m9j1R8L8m5r8j10K7P4K4p1j39LJ38Jj08
-51350b778k5O2M8L1m6j54j32l1K2M3K7j7q4m4L3J6J69K81J62O3k7j41j58q5o0lq4n7J43J46
-51320b680J3p0j4l9j36r8K7j9O2J09J07M5Qj3j9m5K3J33J51J22P8r0j47nO3jk5Rk9q3lJ4
-51288b552j1mo0q4l7QJ5n1r3mQ1P5L4Q7Q7L2o2o4N5M0m6m4rL1N3Qnl6l2L9J6P5O2L3O7O5
-51252b231Lj12q8j29q8l5m4Q9J49J7m0N8k8j73j81n4P8Q9M3JL5o3j16QO4Q2Oj09K9J70J06
-51221b464j1M0J3j18j42j00l9l7J2L0k2qk8m1p3j41q5K7O1J7O0J31J27O4L4R6J38J7j07j6
-51191b565Ql1N2Q7M8kp8j19q3n0j00mJ15Q4J03Nj41l7J08Q1L2R0M3p6j46j17lL9N2Q9L7o7
-51159b546N0R2J0r5j35j29j64k6Q5K0O3N9j18j07j1Q6N2mm1l0Mj3K0K2N7K2Q1K54L6k37k22
-51128b865j25O5K25J62rJ9Mj5K8j16j31K1Q5J6l5L0L2mj9q0r3j35j42q0QP5O9Q5J33R1m9
-51097b750j09o2J29K03J41J66P8r6q8r8j08r0o5M3J6j39j17L2R9J07J08O3m0r5mk5j21j32
-51069b954k7J7J9J84K21N1k3n9o5nJ9K5m5j41j14k1J9L1O2N8m5O5J46M1j22j53j70j11M0
-51040c057J15J01K19K80P7l8n9j64j85j82k53q5M7N7l0m1M9Q3J30J13O3P7%k0N5J11K11J68
-51012b158p0j68r9kQ7K5NN6p3j15q8r7j17j10n4L6J24R3O8Rqjk6k8km6j7J28J81J18K1q4
-50980b412k3m4q8Pnr1q3m9n0o1j11n6jOK0k6J0P8Q3Q2J18J81O1j1k4NM7Qj21k12j31m6Q7
-50947b852J40N2N6R8R6L3j60k70k14j09P3Q5m6j7J43J68Q2m5r5J7R9J65J30k5j09o7jNk6
-50918b594J6nrJrl0j8m3n5k8OK0J21N7r4j01kRk1L9J3L7J00J34K1m7j9O1kj49j36r4M8J88
-50884b585J94L4p4j26j09j02p0L1O4K7O6j6o2n5j02m8Q6J11k4n4L6p6r1Q1K02J62J25J13
-50856b262L6p9j40j28j31j28j12p2p5n4PN6J15J44J06N7o7r7j16p3k1J36J48l1k2j19j79
-50829c101p9m5nO9J09J26O4KP6N5j1%l2KN0M1M6M5o9q1MK2R1J0j10j35p2j1K0rL0P1N9M9
-50795b719K8M9Rq2l1LO4L8l6m0K1O6L1o1J7M7j2PL7Q7P4j24j96p9L7Q8K2k8P8P8M4l4p1J8
-50761b570J00O5n5pL3n1j18r6l7K9m3j27l3p6LL0j4L1L4J09J56L5j26j65r9j01o4O5J27J93
-50731b772K28K31J44p5j58j50r3m1O0K8PN5L7M0J17J53j25k81j47k2k2J3O3J42L6K3J60J57
-50703b192K2j51j03p9j30j50j27k3J0M2Q5Q8r3j55l7O8N0J71K51L6k01k02j52j29n1K8Q6
-50676c038N3Q7J25jm2jJ34J75M0k0q2j95j05n0j47j17p8k4N3O3Q1M8L7M6mO1O2Jp6o8K9L9
-50644b914K6o8j20rK0P5J33N7k1R5O8p7n2N5M7m8m0J08Q4r9j49m3P6J19M0O9Q7j18j68N6
-50614b711R1j10j64j7Q3J62J02L8P7j8rO5P9K3n3q5j80j35O1J26R2J07Q6N4jo0k7jk6n9r2
-50583b502n6J4l5p0q4j16p1k4n6M3K08P9m5PJ1K7M6N5l7j20j08K6J78K09J36R6O4o0j08j33
-50553b426j53r7o9j5N8J32J17N0j02o2L7M7J9L3n6m4R0P6oq0k13l31k14j16m1RK0N2P7Q6
-50523c122K9J43K71J99J82P6r8j23j02j12k3M4Rm2l8k2n6m0K5J86J42Jj9P6Mj06q7p9kJ5
-50493b669j3J1Q9Q0O9l5j96k48j30P7P6J14J34K3n7n1J1j7k1nL0J38J68J48j9j00q0o3%M4
-50463b492Jl1l8j04j20n6N1Q4K4R4M3j18j57j13q7j9M5nn0o0j6M7m2l3P0J43R5J04L9o3j27
-50432b891q8J1O9P5o6j13r0L9P3Pm4k9%L0M6M2J53J36L7j2m6P2Q7k4K6kj08N0P3q5m7M6J12
-50399b461P9m3j05q9k4J3K7o6l2O0ll3N9P2J8J5mLO1P4Q7Q3qr2k00j68J2J83J75P1O6J1j33
-50366b292k13j63p5n8p7K6M7M4R5R9J31R3n3j24n0J10J24N9l4j16j69m1J11P8m1l5r4j52
-50338b770j30j21l8O2P5M9j09j72K7J43J5n9K5P8J15P8L6P1l6j62k30j22OK6O0J31O9J19
-50310b764J54qq0PK4nR3J99J57K0k2M0lq4j19n8L3N9L6K2j1o2o0p5j03l7l0j0j0m3p1o6j39
-50277c016j37m6M4j5q9k7R8K06K54J76J43J37Qj20m1J23J07J4o8j01j16j40r1p5L2J22mq4
-50249b706j38j30k9L9M3M9J9p3jJ94J78Q7NJ0NrK3o9j06r4j30K7K23J99J9o7j12j82j32m9
-50219b907L7K08J81K4M5J2p6m9Nq2j74lQ0N0M0q9k5J24O0m4o9j70j58l5k4KJ02J64O5q4r3
-50188b883P9R1m2J0J36J2j65j88j97j10P8J30P6n3j26j17L3Q0O1J48J82Q1O9J78N5j07j47
-50161b636q6l7l1l7l8L7J15J07k2o1k8MM8m8j00j0O1j4k4N6J9l1pL3Q8J28J00j4k3N0j0j45
-50129b556j68q7Q1K17J27rJ1n0j65r5QR5pp6L6J29J34j6j78j29o5o8l1L0R1P6M5Np5p8kO0
-50097b710M0M7M4M7Oj29q1k3r1p3Om0pM8l2k6MmM3N4j5k4LO3P6J03Q6O0R7J24jJ2P4k5j88
-50062b432k01j31l1j3j8mJ3L6L4n0PK02J82M4q9k02j66J9J08N4J0q3n0K0n4m5j7J0Kp0p7
-50031b992j17m7MoJ1J4Q4O4J08P7J1k2o5J1J28M6r1j16k6M8K1rp5n8j3j0j62j81R7J37pj8
-49999c154O4J27J24K08K40R9K9m8j33j70j31N0Q2j9q4q0l2L3L7o4j19k9j5r8j23j36k7J17
-49971c252J12%N0J33O0o8j35k4Q4J13K6n2m6OKj06j88j82m0J28J68J91R9l6J5j4j37j39L9
-49942c193J26J80J94N9q5q1O7J74J48J1p4KO7j27j95o5K2or7OJ04O7Q2K9p6M8J6n6K3P2K5
-49911b533l7Qro4m2k2J4L6kmL7J5m3q8LJ49P1o0j35j75k09r3J18K55J34J8k0lK6k4mJ2J3
-49878b658N3M9k2o1n7p8n8Ln1j47n2L1nm9J01K24K09Q4p3k11j21K7L3L6ln6k7O6J10O3J3
-49847b627l0p4j6l4j9R5J16Rj18j69j53L6J28N8l0o8j46k55j95l2O2J69K30J57mj16L9J76
-49819b811R5J9l9m2k9n8n9l5J87K87J91J5j43k48k54j82l6J21J61Q4k8n6k8j09j15p6k7J10
-49791c105K07N3K0P5o1m9N6M1P0L4pm3n5O2J27pk2k6m2j02q8L8N3O0oj03q7RK0k4k9M3K7
-49758b861j20r4j5q3j01n6m5k5J43J30L5K2oML7R5L4m1rN8Kl9L7R1N3l2k9O3Jo4m9j02j35
-49725c101j53M7K88J80m5o3PRn3kO8j6m3lj1j9k7P1L18L60J34n7n3Mp6j68j04K4j12j33J4
-49694b715O9R2O9ON0J34K8j54j00L4o8j28o6j8M8J01Jp9m2L7P6NM0om4K7P9L5K0Q4l0r7j3
-49661b525P2k8r8l2k7j03k23k08l4L7R8R8M8nm6L6Q2n4j71j64k1P9J48J36O5K0l6oQ2P1Q3
-49630b626K2j5O6Pj14j43m6l0k7n4M3P5M6pJ04J9j66r5QJ42J34J4M4Q5J4j3K8O4M0k2r6n0
-49598b549k4m2k4r2j26n3K5J04J08O7k7p1m0M0M0m4o4p3n9o5M0J31R8k6M3Q4k1j34m6L4Q0
-49567b686Q5jK7J7L2R1Oj47k16j12P3J71J51Oo1o7j03l4P0R4l1j69n3N0j7n3m7m6j1M4k9
-49536b966r9l5n0k5Q7P5R0R6J9j0p1j26l7l7O0J59J17J84J62N5K5mo6j07j41j03O8Q7n6J7
-49506b632P1J7n2r3j06LJ76J03m6l6R8J22j9o2l4j13j32RP9J01j1j19p0OO8J50J08m2r6p
-49476b559K0M5M8p6k06r5J29J93J72N4n4j33j24M2J44Q1m9j54j30m8l7p4K0L7O3J14P8j02
-49448b601j53P5J13N7K3k4k9j9k2j37k45j26J27K00N8k8K5R7jo0J3J5j7q5j09q8L2J33Q2
-49419b694M4J3NM4Q7P6l3r5k9R2M7j32j48j43qR0L5l6p2j02j51j70j13N0J42J92K19M3m0
-49390b787O3N8o2j04o0n4L1J24K0KK2rj64j65K9P6J06J50J10k1o4RM0N5k2p4lO4Q1P5L0m1
-49358b485r4j06pQ8J25M0j79k38o4P0J22J54K9q8k38j78J7kPJ01R8P1P1J8kj1l3j20j96j29
-49328c159j19K0P8M1P7J95Q2rO5R0L7L2K0j03j23jJ2L5R2L1J7k3l2o0j15l1J09R1J4j24q7
-49297b848P7J69R0oL2l6j67r0J15J17Q0N7mj19j02o0n9JR0J65J02np0j84k19p1J27J63Q6
-49268b569Nn0ON0K7o4L4J34R6r8j53l4J6j9p1o5k3j04j15l2nk2j02l4Mm9l4K26K96J62j6
-49237b603j02k9M0O4L4n5p4j61j60j26n3ll1N2R0L4J2l5k8K9rJ17K14P7q1j13J6J59R7K6
-49207b602QJ9O2P2J41L1j61q0nn9l6M5Qq5o4m9qo8n1n1q0k4R2J68J23o0j60J1J47J99Q2n3
-49175b488r7r1l6p8j6J21Q8l0n4m7R2K02P6j81k45j01O6J26N0pq4J3J28J75J44L9j56j85
-49147b576j11q9n6l7j00n4O2N2M9J18J05N4m7p9k1kL0O1N0L2O8J17J7p6j21r6j5Oj14j83
-49117b956n2K8K3J10J05K4l1k2q3j11m5k1L9M3Po9j19n0mjQ4J50J54R9l6n3l6l1j5jM3Q5
-49085b742J2o3o3o4k3Q4J48K0p5j5rN5L6rM9J00J01J00k2j01j2N2rl2QK6J10Q4M6J16R4j8
-49053b016j16q4n8j03q9j05j74r2O1K5j25j46j32J18K79J62Q4N9O6K1o2l7J1K1N5n3j94j07
-49025b731J7Pj00j01m6M2Q3l9o6k5PK4RR6J30J14N9m3n4RJ4p5j18r0m3J03R0M9J33J26l0
-48994b449k43j85l7k2l6L1P0P7J40J83J14k6j16j93j89q5m0jP8l0j21m4Rk0l4m0NP9Q3J13
-48964b929J19M7o9j66j4J9o0q0p8O4J67N9j30j11L6J32J05P5P1J37J10J13l8j79n9J06R4
-48937b459l0p3o8QL3L1N6m7m6J2m9n8q3p8oN9J6n5OO4pm1k9M8L5M8J2j62k14o3M4N8J85K34
-48903b619J44p4j29j00q3J9O9M2ml4k2o4o5L1N8L3r6n2j5o2n4p8L3J42K39L02P9k08k92k79
-48873c139j75l0K1P3J49J56O4O2J21J49J19K2o8j08j00l7n9j25m7%q4j98q4J04J70K43K82
-48846b519K12Q5Qj5r5j63j28jl2j17pQ9L6n0O3J71l0k00j85j20m1j3K0Q9N6J4P2Q2K4m3o7
-48815b805K4J61J68O2JRK8q2o0l3L7K4KP2P8k8j94j53n5j6J28O5m6o5m0n2m0m6k7N5O8OJ4
-48782b740J40J2j69j44p1m0OOJ3J59J80O7ll9p5j01pN6Q5L9p4j82j15qk2Q6J26M6P5Q4N7
-48751b553k5n7j9jj2MjN6Q6M5m5k10j43N8J01no5M1O4M5J87J59Pl1p1j55j65p7M8J17J28
-48720b489Q2l5p5j67j27m6k6j4l1o1J2N8J48K11J14l9j13l7M8N2j47j41O4Q0j0M6K15K37
-48692b191N4n7j29j97j43j18j03M5Q0n4Ok5j19kR4J68J22kJ7J6rl3kM8J5M5J82L15J47l9
-48662a869j13l50l34l4K9j32j45J0P3M1O5M0j7m0J08J93k5j81j30n9OO0R7M3Pj6j7Q5M4n6
-48632b617NQ3M5p1j09QP8M1O0R3M3m3o3J3K0JL2P4Q5J02M3Lj97k97k04r2O1J16J12kj35r3
-48600b805m8k8jQ5O8rPk7n5p3L2N7j02o5K6M3J71J99j06k15j86j78l0K04K63P8k3Pj7j4m5
-48569b787j69j68NKN4J15L4L8J5PJ01rj41p1R7J34J9q4m6N3J26J00l3l5O2O2l2o5p7j16j25
-48538b934r1m5M8J39J54l1j18R6J69j9J5M4l7m8M6J41Qr8o1J2j0m5J4N5P7N3K6l9J0M4n5
-48507b480j58j13j9l8j04n0J18J82J12K9j4J8Qm3n6j05j49j20m3JO7J45O8k6N8J31J20P1
-48479b390L3Jj7j02j56k12k11l9J88J27K5l9o6n6o2l5L5J25K0j53j29L1J12M0N1j0r9m4N3
-48450b979J70K33Q4n7l4j3K9P8J66L4k1n6j04j14j38j57j02m5M6L7Q7J03O3Q5J67J59J3o3
-48422b329j44k08j86n6J56J19j5K0R3J19J31O7n6o8j12k90k24lJ07J57J43P2Kl1j06j61p8
-48395b881N0J0j7k9k0j18j34J1M9k6J3J61J20O1M5o3j08p7p6k7P0k5j05m8k9N8L3l8q1RJ21
-48364c091J41L6k0K9P6L8J7M0L2N9P5K9lm5o8qP3j2p6l6l6k1N2P6M1o5q8o1L9O7L9L3J06
-48331b532J77J43k7j57j11j13j78j12O8J21Q0N0P1Q2P3j5j14j03o3N9P4jk1j7QN5J04R5N5
-48302b249m1n7Q6J50m0q9L9J27M0m9j39j58j39j50p5R9J10N9k4q6nK9OL4L6l0J3O1r2j82
-48272b716j0J23J39J08O0r6l1M9j04j92j23l7k1N4Q4L2P5J00O1J49J25J01R5p4j86r9r6j47
-48244b577l9pj10j35m9O0J20N1LlJ4P7Qmk3j41k02j71PR8kM9R4R3N4o0r8M5J25Q4J39J41
-48212b359O2K8o3j22q4m8L0lj11q9j3K8k0KKj8J17O5r9j26j93j53m2P3J80J58J18J00K9j20
-48182b671k01j5J25J95J75kj88k48j47L0J18Q0P3M6n5j2J5Q6P0O0R2N3o8j29o4p8j07p3K1
-48153b819Q8P4L8P5P5r4l01k54Q9K96J69k5p2l4M3J3J6R9Q0rj7j6j92j87MM6K4K5n3j31J8
-48122b932N4L8J42J68K7j58j77m1J05J04L5n1j10l1L2O1R6J08Kj17j46m6L6Jn9m0N7J04O
-48093b732j0p1j46j17n5P2J32M8j15p3P1P0J07Q4Rk4L1P9K8k6kK6o3k8qq0j31j00jR2J0o4
-48061b987m5l1J4L9J33J74N7K3K0J4L6J00N9m6j04r4o7mj0l7J3M8M5N7k6j23j21l5Q7P5n7
-48030b793q4k5O0P9l4j41j58l2J03R7n5j48r8ML4kKO3J2m9j2N3R0J09J6n4J1O9O9K3p2q6
-47998b949L6K8J8J06N8Rmm4j32j15m2J4jM8J96J66M9l8m0J8p5j27q5nJ7k7Q5J58%j14j01
-47967b893q0j18N9J65J28J8n0k4j3M4P5j5m6j5k0m0k0l2JK8p3r5q2Q6J75J31N0M8R6k0j20
-47936b652j07r5j09oJ73K16J57L9j5n9j37l5J46J41K0o8j24mj1j31p1r8o6k0k8r0p5L8J28
-47907b943M7k01j93m0K0K5R7N7p8j12J0J07P0J0J5Nl9k9P3J05L6q1j6j2j20j39l7J8M1J31
-47877c173R6J3o6m5M1J09R5J84J19j2j84k05n4o7J8P5R6J54J29R0R8M4o3j17j76m4J23J66
-47849b556J75J17jj23k06j58l5j2k4LN1O8Lm9r3q6J5J03O7L1j5l7M4N3P6J13M1L8J36K21
-47819b040J63k6j97k37k30o7O5N4p4j24r7J3R2R9K8lJ5R3L7p4j41j81r6J6P1M9qK7J31J37
-47789b505M9K3K5n6L4L2j47j63o5l2p6j99j35N5L1m4k7J28K21R7J6L8m4j41j33k4M4j5L8
-47760b975K14R1l1o9j16j45j05OR1J00lo7R3P8K0R3J35j9j85j70k5J8J1J3J02J59j1n5N0
-47731b702q6j20M5Q9N2L6j30j74o9L7K9K6o2j03k1JKM5L7J87J95J16J23L6j29k10m4O2M5
-47702b687%q4m7%k2j15p4qN1J58J88J07J2r3j27o9o5j16n5k3m4M5J83Q8n0k3J8R7N8Ko8j14
-47670b877n5P4R5J11Q4M3k6r2j82j11J14J55J00J13M1n7k9j4N4J2l7m0p5q7q2ON5N0k3q1
-47640b761p0J01J22J9j7J7j1j5l1r2j73j44n4j8L7J00J31N3j18k42j40J7J26J62J37M4j41
-47613b961j73m3K4pm4Q2P4k0J7K9k0j18o3J22J90Q3R7J20K9j87k41p2N1O8J11J14m7o0Q2
-47584b763J38J73J10M0m5k09j69Q4J90J59Q8k0j15k05k07q2o7o3J1J26K13K18J43K3r0j36
-47558b455j76j86j35P8J04n5m7Q5J92J45P5J17J41k4j01m5q0j65r3N5o0k36j52KR8jm6L5
-47530b930M9N9J66J51M1k1l1Q4O8o7j68q3P8J04J0j04n2LK4k2r7n0P7P5o2j42j29kP3J3K6
-47499b859J29J21J04N6mp6k38k27k6J9j1K4J1J28J86J14N9Q5P6J5k3MJ48J19r0j71j52j38
-47471b617j48j96j14J05J85P7P0J01K3K5m6j71k09j40L3J40J18K4M8l6j05k4Q2J49J37Q2
-47445b407p5k61k20q2p7j4N2J13Rj30l5K5K8Q9J55J16No7j90k15pJ34O9m8L1R8n3m3O1Q2
-47415b857J32K06J54O5kj40p8MK7k1o4j71k37r9k0P8R9M5Q9l1q4L4L0o7j22l3Q9J25P0L1
-47385b748O2R6Q6O9p9k03j07J32K32J18L5Qo1j33p4M9O6j48k18J7J22P0Ml6P7M1j01j09j45
-47356b878j25K9J06J37R6R0o4j60j26p3L0L4k5j05o7q0o4J04J01j5l7Q8N6j4p6o0l7L5J06
-47327b994J25J54J22oj07j33q3J0K1L7N7j6Q0M2p1o3j18r1JO6J85J19j6j00r0K9N4Ok2q1
-47297b883j22n4l4NJ05K15J78k5j47p9MQ4J55J13j8o1J5Ol0J5q9r5k3p4r3l8RjLn3q7j2M5
-47264c066P2P2n6N0K04J21L5R6P1n7o6m9k16j54J51J63L6q3j15l0N3J16J12K8kj32k39r2
-47236b977M0K9L9J65R4n9p1p6r4J1J09L3k0N0Q6N1RKP0P4L2o7k09k11j23R2J66K2l3Plk1
-47204b783l3l5n6p6q0JK8qL9N3J3q5m8L6J44K19R9j02k25j68k9K7L7L4R7K6m1L7J05N5j19
-47173b838j17j1L9J0N4R3m3j8O9M5l9n8K2J12N7r9j43p0K4Q0L0nm1J5O4Q5M9n4j02r1k0o3
-47141b964n4L1O4Pj00j62r0j5J51J99P9L2N7N5J27J89R7l1q7q7m5p1k8J5O8Q0j5j12j42k47
-47111b999j90J5kK5R4P0m0R3K11J36O1N2O0l5j02q4j5O9j8m8j2l9k9k2p5n6K1kmNP6P0p2
-47078b786r0K2J08ln2P8K13J80j7o7j37k64j31R0J15K2K8Qj7j2j26j01N0K9j37j40m0J17
-47050c060K02J95J37N5q2j94j77j31p8L5R5J15P5M8M2P7J1p0p0j05l8K5l5r3o7j03o0n6l8
-47021c345lM3P5P1O4M8K7N4m7q2J8J52J1j08N5J51J71O8j0L5Q7K8j02j04K9Q6k0l2O0J48
-46991b372P7Jnr9r3l4o9j26j07j3l3Q0J46j3j39j27j24l4R1J08j1o2m6o2M7J44R8M5K1O1
-46961b650J36R4q7j82j60m6k5OJ07oj32o1O3J20m5j72p7j7J9o5l3N1%J4J21J80J71J10M6
-46932b520K7K9m1j26j41j61j5O8%r1o2J2J01J54J01M5l1jK3lj2m0l3J73K47j7j75r9j8K2
-46902b584N0Qm1o5J25K80J57j28j74j59r3l9j02j58j36m8j5N5J09J58J87J08q1p7m3m9j3
-46875b768J6K5j0o5r0j08j33o2K9P3n2p0R5J16N3L2l9L6L5q9j12p4P5Q4J47J38J0l0K3N3
-46845b662m8j04n5Qn2q0r0r2p0N6J30J80J04P8Q4j2o3l6j7J3J26J51J17J0j52k55k09k45
-46817c185j86j09o7lR7J40J68J02o2L8J62J62J00l6r4mM2nJ8J21P8jl1m1pn5m8p4o4m0lL9
-46785b848Rk1M8Q9O3L0N7J7j01j20p6J6Q4L2J1R1K1j27j24K1J03R2J02Q6K9q5j73j29k5P2
-46755b756O5%p3j77j53k4J29J58J34J53J55O3J0m5j42k07k38j97j06K6J91J91Q2K6jqK2N1
-46727b671Ln8LQo8l6J1J20J55J0j38j02O9J81J45K0lM1J6K1j09k52k32q4L3k7q2k6M0M2o1
-46696c031j09n3Q8P0l4k7P1P9M2kk3o3q2LR5K58K49J33P8m9j10j13j25p0L7J09M1j11j06
-46667b755j5n8j26j46mM1J22J66J25l9j12j13j01K3M2M0pj6m9J8M3m2l5K5Q1J12R1nn3N4
-46637b693J44L5l5p2n0J10R0l2r3JL9mK0J6Km8j34j16K9M7n7l8q8j2Q0Rj70k14p3N3J05P7
-46605c072J15R8rp7k0j6o8oj6j25j22L8J63J33L3J0N5J15M9k9p3k8P9P3N4N7j4k7O3p3r7
-46574b737j8l4mPj3%%k5K3N9Q1J58J52M0m9LK9r1j73j45o3JK2k4m8N2L0o0Q5J96N5n9j91
-46541b741j22k7mP1R6J14O0q6n9j2M6R0N6K9m8j9N3L7K5k9J0Kq5r1n1olj2PP5M0l2o5j44
-46507b825o3Rj9P0P0K3j4K6k8k6n8q0Opnk3j8J9Q5J36J21J07L1n5j67j35j4N4R0J20N7j66
-46475b679j40%Q6Q9k0j36o3M9R6J40M7q2k70k35M0N0J2J07J43R0j06k05n9K1Q7K39K85P5
-46447b339j01j24j47j72j75j07j5P2J85J87J19N6l6j72j54o8j2R8J05m2j07p2%J05J8m0k0
-46420b958q7j05r7%K10K65J78K2k9p0j51j54j16m0Q5J39R1J5o7n9j9m2j39j30O5O6l7l8k4
-46391c226M8J38J84J2j63q3m1QJ34J02J7n3m4mj10j13M1J05J9l2n1K7k1k5%l3r8n5O2O3J3
-46360c179L8J94K32J66K5o9M9J31O3kq2j80j57l0L2Jk2o3j28j31r2m7PQ2K34K09M0p2r7j21
-46330b969o6R3K40K11Q3N4K6j37k15j93j22o3K3K0j05q3L7M2NPK6Oj9L8P2lm8n7KJ10L5k4
-46298b974j6n1j11LK03J23p4o0J01J51L9n7l5m5m2N5R2P3oP7J42R0P2p2j73q3j34j16K3Q
-46268b797o4j5Q2Q6m3r7Lk6r3p6p6L2J00J47J67J28k4k9N4N8Q7N2j08j46l5J47K4k28j50
-46239b840M7O2K0q1j60l8J1no5k9J28J43M1M3p1k12j31N6J68J19P7j0j29j74pJ77Q2n6j35
-46210b969j31k1P7J5K3L1k2QR0J62J39R5N5l5p2Jp1j11n9jJ13K49P9k12j94r3L9J37M7n5
-46180b686m1o8j58o6O8R0j3j1L9J9j8L8J17J4j00N6Q1r2j59q0n7j17j26J3J89N6o0J5PjM7
-46149c004Pj6R7R6p7j59r1N7J25j9m8O2Q5L7L4k6j6J48J08m8pJ9p4m8R9J00rj09q5J8on3
-46117b803L7R4Pr4k18l12j89L0J11R2J3p0J9J53J05l6L0R0P8j1p6m7knR0Q1Rn3n2l9N9J50
-46085b759Q5J6Q9R5j72j80p4o6kLL5Lj0M3J09L4k7oJ3J6m4n9M9Q1L7M3N1K2p7j16o1k0oJ5
-46051b840j3j08j55r5N5R2M2J2m2r8O3J85R5k5j22o1m1l6J5O5M9O3J3mO2J10J16mp5r8r6
-46020b876n5p7m6%k4o9j5K3K8M0M9P4J21J68J23prJ2L2K8m6o2j27j64j55o7N6J36O4l7J03
-45989b779J50p6j52j32j07m6l1o0k7Q0J02J16J55J23J7n9q5n6j9rl4p2K4J31P7%Lj3J9O5
-45959b695P0J34J00J08P7l2p9j32j08j26j21L3O1L7M1o1j42p4L6M7m8j4mk8o4k3O6J37J64
-45930b640O1m2o7k7O6N2M6N9J56R9J0k2o5k11j51o5k3Q0J03k0j40n3l7j06n1O7L9oRl6K3
-45899b892J18J37R6LK9R7O6q8j74j73r4J1j5l3M6J43K16O7m8o5M6J24O7k9o3l0L2r6k39j46
-45869b887K1R4M2R3Q1m5j28p6rJ10L0q3N2J79J78K1j02j04q8q0l0O8J39J40J03M9N7J01m8
-45840b122p3j4L6J7q1j79j33j39j36M8P1L4m4q0o6n1L7j0j06o5m3j2Q7J96J89J25n0j06j20
-45811b790p5n7j28j26J9P1J3J6J82K04Rr6r8k4N2J41K06P4j11j64j63n7J3R7J45J40J2n2
-45783b547l2o3j0m5j71j72M9K39K13J10on8j41n7O4Mmn3r1q1m1M0J12P6p3j87j30R4J49P7
-45753b735K4oo7j56N2J81R7J91J42k0l9o0k4M5L9n6j13J8N0r5j16j08n1J37J83O6j26k25
-45725b772j6L6O7J41L8j2j02j07q0j39j11o6N1J49J83J38Lq6p0p3j20j15mJ98K32J56J04
-45698b377P2o6j79j37QK0o1p4q8p0o2N3J62K30Q7q3j26q2rn4q0n9J5J04J02L8N0lk9m0r3
-45667b831n0J0K3J08J39O0k2J1R2J15K4pn9k00l23k77j89q9R1J79J65J07Q7J59J79O4k4n7
-45639b515o9k5O4N0PJ2JN0J7p5q0k4j04j79m4M1O5j8n0M1L7K4P7O7O4J23K4j40j31j6M3J04
-45607b559M0m5j14j73j05n3J3R7L0K0J27J91Q4r7j31j30j09k6Q5J02M3L9J13K06Q4n6j69
-45580b493j61k9K1jjm6m0J1N1L2O0J8j6j5o0j9J11O0n8j2j6k8j1n6o8p2q5lJ42R7L1J3j01
-45547b744j47j7J10P2Q5J71J64J07j6j07qK8j48k04j09o2J1J4m7m6l3Mo9j17l4K6J15J06
-45519b895Q8M6k6j06j05L7J00N1K5j6j22j75j32lQ2J12J72P5pJ4l1J3J54J42P6M9J08K9l9
-45490b284j7n9q8n1j16k60k11j24O4K20K01K1o0J5K3pJ0L5P4O4J08J04j8j30j15o5n9m9Q3
-45461b691R2k3p0J3R5N7j6J1M1k9j80j89j43j80o2R5J48J37K30K60R7o8j39j69j25l8jj9
-45433b866m2n8M0N1K3pK1R4J53J24L0j15j21o8j4R4J36J34J21jj24o4Jk8ORj6j5K9M2N7P
-45401b367q4n1j43j66p0o4K7J09Q6J9k7j35k85j17J94K74J50m1n3JL1Mj3L2j3k0m2o3o6m9
-45371b942k0P0J22jq4rL7lm9j36m2J29Mj56j64j26p0n0O1L3j15kJ51K60L13J64j23k72j47
-45342c167k4m1l2M4J02J40K06K34J36k7j8O2J7J6j9r6k56l00j57nL0J8J0L4J22J02J34K56
-45314b479L34J17k11l05p9L8n4o4NL7%L3M7j15j21N4J18J34rj48j69p0j9P2J77J44Q6QqO0
-45284b387R1Q2K2q7j56o9O8N5j03j69j92j61M4J18k4k6Q5J27O5P1k4o6l6l3O1Pr8r5m6l8
-45254b914J8J21Q3p3j78j12p2o2n7L0K19K72J49R0J23J6j52j59o9m0j9K5L3k9k6L7K3o1J4
-45225b770P5K7k2q4j13r0n2j6P4O9Mj09p0j5q0n1Q7J81K30J21k5n7p1j53j63r6p0NL5J4j4
-45194c199K6J6J4M9O8Q2J04J17K3k9J3k6o3p0j6Q0J64J03pO8O9L1J5K2q8j70j25l0L7l1j0
-45163b763L9j29k42j79M9K19J41Q1J00J81K26Q2j03j55j09o3L4K8j11j37m4K9O7O5Q9O8m7
-45136b584n3rK4O0p5r7N4L9J0NJ1k0n4j03mP2k5RJ3m8k9M7O8J6K6P0R0K1n3k4mn8j23p6o1
-45101b865p2l4l3OJ00J26P7Lp5q8j2K7K3m5q1m1Rqj02j22j09O7J85J97J38J46K10R8L0l8
-45071b283r7j77j64m4J04R4J3J06K7q7j2O7L0J07O9p2j4P6p0k37j78%j24j52N0J22K1p5o4
-45042b964p5m2J2j7o8j00k2K3l4o5K7J44K84L10J16l3j10j41n2J20J04ol0l2j5jj4p7k8M3
-45012b743m9l5M8O6R3L7k2j12k81j97k7M0K8K4O8K1J8R9Q3N7L0l5n0K5P5K7k5J4K4Qn6j39
-44980b886j46j28o5J18J98J73J23N7N2N9m3k04j23n8oLq2p5K3N0J00Pj35j43n8J4O3J54J14
-44951b844l7j05N9Q1Qq9N7N9q7nJ41Q3R4J00K6RJ5m0j21j73n2J00Q5N3L2nj6n4n3K1k5j84
-44919b867j62J8N8K3O1l3q7L4Q0J16J26L4m6k0k0m1j01q9J0M6j0j58r7J19O9l5j1N3O2p9
-44889b947n7l4rj7n8O5J45J36J2j54j16M3N6Ln7r8j2L6J21R3n1Q4K85K99J57K7q8j81k01
-44860b518j99r5J59J82J7n2n4n8q2n7n5j16q0j1J09J45L3j0N8J13N1q0j25j4L0o4j24p6O
-44831b967L1n5j62j09k9lJ08J34P3J00J22N0J6kk6l8L0J43j0j93j73q2O5J59J07RK4l5j85
-44802b898j54O6Q9l8j04P2J72P5m8NJ20Q2Oq7j35j77n7J12P9q3j72j02l3m7pO1M1J1J1M1
-44772c099J29J57M7L2kk5K9Q5J75Q8M5n7j45p9M9R2Q0l5o6mK6p3L5J26K2j10k21j71J8J24
-44742b728J00j0j87j61l8K4P4P3J59K14J52mq8j90j98m5J11J46L1j9O7J06L4j15r3m5j63
-44715b793j92j45o8J2P2J50J61J23K9j2l0m2K2n3j29j23O0J50K5j8o8JJ00L3kP7n8j88j18
-44686c024o9O6J09O1J20L0m7k8J0L3L5J9L1n4k14k14m8M3Pk2O8J03M0o9k8Q6o5j41r7n0J3
-44655c296J14L9P4J48K9J9M2L8Q5R8O6o8j56r1N4J37j3q5n5k3R0Q8K5O2m7j20l5L5nL4J24
-44624b593Q4n4j30q9K0L3J6K9k3j16q6N7N4o9Mn5j31o0K3P2N8Q1N9R6J75Q6p3j19j00j37
-44594b888n7N0n5r2P8Q5JM9L3L7K6J7J6J0k5k7J2N8J52J74J14N1n4j06r0j39q0J6j8q2o3
-44563b797K1J00P5p0j85j54j05p4k0KRO8P4M3J11K05J22n9j47r5L6J11J04R0N8K7O5L2j12
-44534b465j08j00k1Q3N8L2O3qq1j30j57q1j7n2j0N4N1R3J28R0pJ8K6j07j24J6Q6J52J81J08
-44504b229k0n7m5n4l9J0L6K2j16k65j66q4j8jk9P9J47Q5J11j9n6j5k16j74M3Jl7P8J41N8
-44474b829P6J02o7j51j47n1O5p0M9J47N8L6l7L5N6p7p2J3R2R4P3P9p2j16j7O9rj91k17oK23
-44443b862J12j29o1J42J20O4L9j28k27j80m6R2K17J47m6j50m9L4L7K0n2q9k9m9o7l7N9J11
-44415c007J11R2M2J4K8J22J19M2n1m9m8p0O2J36L0j93k39j30l0m0Mj1KL4m8L0M5l2n0j1N5
-44384c041O2k5n5R7K48J66q3j60o2q7j29j4M8Kpl3K8P2J09N1m4n2m6q2N2J32L8j32k60j62
-44354c369M1J60P3P0Q1L4n3%l9j2M2M7M6m0j10O2J94Q6O6k7p1J0j0o2j9N2R8J18P6l1j19
-44323b606r8m6m3j30r9R7J52J4l4M5j4p4L8J00R8L7J19J10jm8oJ5o5r9L1J06M4l1j08j23
-44293b619n9n0LJ0l1j10j20NJ05J55Po5p7k6qj00q2n0r5j4J27J45R6L9P4J07M0L2l1j05j24
-44262b821j00JN0J53J92J54M1j53j26Ok9n9o5j52j24nN9K1n1j3oo0NJ11R0K3k0n8l8J21R3
-44231b760L0j5RJ47J68J73R8J3l2j16q5j50k56k50j05J5Jl9l2J02K63J92pm3K9K9M5J8RR8
-44201b451O3n6j05k6J7o3j67r6L2n3j12p2LJ32J60P4P5M8l8n9K3%QJ9q6m3np%qP6J04L3r1
-44167b671j03m4j78j03Q2Q8P1J08J31R4l2j93o8J45R3jq3m3M8P5j2j23N5Q0q3k8M9K0m8q6
-44137b760q3j08q0N5M2j01j08Ol4K7J25J6r0p0l2L3J7j08J2J22RMR8J38Q3M9N7K6P4R0N4
-44106b437k1j16j87k11j16K2N0n7j07M0J84K46J20K7j0l7%K0j5j04j47j09j9O2Q7J0k0j2
-44078b857K3J7k1kjj00j91j31pJ2J4N9N0o3L3J49P4n5J1R5l4j23l3J43K20K27J03M6o2p9
-44048b483n5p5p6j15K0J16J0l1L5K1N9O3r5n7Jj02j50j8O4J27O6j23j49r2k6N1O4J07R0k8
-44018b781j18oR8l1p2J1L0P9Jl2RQ1J75M5r0j86j21N8R0O3q1j45K6J80J50J56K23J35q9k08
-43988b350j81r3o2o9qM4N0j2j05j49p0O7L7m6R0K53J58j1m1L2pj97k46j58j5J07P4LK0k5
-43958b910oO9R1k5j04k6PJ0QL2o1j36OJ39O7j5r4j05l2jl2k2NK6J8l1N9J26O1J0K9l6p4k7
-43924b974L8N3Q4J96J72K7q7r7J21J60r9k27j2N5n6j86j57J4P4K5RR0J38LRK6o2j0R4L2r5
-43893b642j57m9O1J24J23J31M8r1j23j13m6l4k2M7J58K38J48K7j74k55j83r3J2P8J24M9p3
-43866b687p7J9Q3o2k12l8J02q0j73K4M4r8j39n5M2N7J03K38J89Q4K1P9m6j98j11M5J3L2L5
-43837b766pK0J24J46nj08l5K2J06J27J1r1j87j62j65r1M0J11P7M2P3J43Oj62j16p4o1m1M7
-43808b976K9j3lm8M8jK7J35L0m9j4p7j71j71m8Q1Q2R6O8n0q9j34j12O0J22J36J45K02L1k08
-43778b872j71nJ19J04R4M5j4M2k6l9NR9P8l0p1j71j17j4K6K8m0j7J20Q7O5N3j5n4n7k7J3
-43747b762j0N9J03J6N4M6Jr1q0j01p5R3J70J33N1qj16q9nJ33O0j06j69j80l0J00O9M7O4P1
-43717b552J15O4p2k06j31P0O3l4r7q7J5O6J12O7o1p2j26k22j20L9P5J81J70M4K2o2n5m8j43
-43688b985o1J27J69J41J48j6k15k46j69m1J02J35J18K8j26j53o0m9q8l5R1J86J74P6p8j25
-43662b952k7R0J13n3j77j08PL4Q3N9J16R0p1n3K3N7N3L3J8l2l3pO3R0K5n8j43j62m7oL0J12
-43630b833K0j95k27j08O9P5po8n8m6k2J01K15J62K7JO5L7m6j39j30RJ21J72J50q5j68K0J20
-43601b768J02NK3M6k9p9m1k0r2m8O4L3kl6o3m5q7o1M4J06Qj60j44n4P3J19J42J36Q0o1j71
-43570b980j42j21j50r0R2J34P2K5P9J87J14kmL4K3O3Q4J62O5j41j55j54k08l2J57J32J18
-43543b638k2r7J1N0m2p4j31j83j10O3O0l1l0L1J28K15J46M9O7K9no2j4OoJ5n6l8P6P9lk5
-43511b542l5j23p4Mk8m0L7J59K26J32l3o6l8l7o8kN8M5l5j43k71j97j8P6J98K23P5%p5j9
-43481b611J26N4j17j60p7j20r7P7J35J09O5L7m3o0n9Rl2l1P1Lj0L7K0m4n4jPKL9J21M7j1
-43449b568k0kQ7N0j6OLq6j30j02MN2M3J86J63m0j28j11K3O4r5j64j93k60j06om2L1Q9P3J19
-43418c076J16P6J00J52k0j33k8K13K01p3j18p4j22j29m4J38K07lj77j12L7N2p1j01r3m2J50
-43391b974K05J40%j1N7q0j21j26k0J15K8j35p1Q3P0k6jO5Q6P5n1r7j89j90%Q3L1Mj4j4k5
-43360c103l5Pk5J18J59LL4J6o1j03j87r3K9J33K52J82O7k9j32q1M8Q1r5k06k03o5R3P5M0
-43331c081P9M2%K1L2l1l5Rm1p3lL6Ok3q2j06n2Q2J03J47Q1j6k7L7P8m2l0N8nj80j92j27n7
-43298c392N6J10m1j04O6J96O9o9j14l0J20J16Q1km3P3R1L6N0LJ5K5P2Q6J33J25K3p1j89j38
-43268b647o0m2O9R9N9k7j04j37j60r4JN9N7M3R4J70j2j05J6Q5K5j02k10j38K4l6q4K9J06
-43239c022J29J05O6J2p8m7k3j9MR7J66J17L5n9m4J5QN4O6O6O5Jj3o3j91j98q1L6N7m3j12
-43208b894l7j3L4J23J66J24J2n0k3o6r6on1o1J2Q6O0J2j6j1P6J66L3o6l0K6Qo3l5l1j02j26
-43176b839r5nQ2P7m7j00L8K2r6J0J26j2L2N5j37j87j12N5J10j7r5N9J48M4k1m6k3o5j5K4
-43146c030n4%J15J02N1J1LJ3J9N5L3om5j16j58j01N3J68J8r1j5j5qJ1QP2M9l0p0lL1m0J4
-43113b956P3O6P6P0L7n5q5k1L3J8L5R2M7l5j13j80q8N2O8K9K1q3kQ7Kj2l2JQ5Mp2o6MOj39
-43078c033j06N6J32J41Q0J5j8n6j01m2l2j26j76j01M0M5P8Q2K5N0M9K1q2RJ19R4Jq3r4j22
-43048c135j05J0K01J96j2n7m4k8M3M1j10j47l4N0J20R5P1J8N9Q4O3j13j25L4l5mJ87J56P0
-43019b451m0j19k2N2R9p7j82q6J1rj1L8L3M3k3j35j87K2J27J2n6q6k4J3L1M9oN4P5m1j43
-42988c039j76j21j34o6L3J36J83J44J92K23R8j22j40p5r2j2P0N9P0J28O6o1n0n9o9r2j93
-42961c099j78l5Q6J91J73K5q6q1r2n6L2J68K25R4qrK2J8np8q0J19J48n7j03k5j06j19l1k4
-42931b971k0J0k1L1N4j5o3p2j03r7J4J41J44J51J15J02N2KL0L8om5j34k00j11j4O8J49J24
-42902b647K5L3P1J7n7p1n5p2r1%K2L7L0pM6N8l0j20o9j0m4O5N4MQ3O9PLpj07q7J9m0j98j19
-42867c188Q5J31J21K6J03K69P3j42j40l6j7L7j6j73k22o8p5L8J52N4J04P8K9Lp8j57j74j5
-42839c198J10Qp1n7p8p2N7J65K42K31J80N0m9r3r6j82j76J7J07j09k01l0J7j7M5M7j3o5J28
-42810c103K11J1p4n8j78j05J23K10J25J03J52O4Q9J11Kj87k07k2j9j75j20P7J24L2mK9M1
-42783b748n5j79j50j6o0q8no4j19m3Q7J92J63LQQ0K1P0N8K2L1O7M8RL5l2j09l6k5n6J3J4
-42751b864o0l0J7n4k1j9JN6ko9rP5N3n4j65j40M4P3mk5J03J36O9rK3N5J9J22J11JM4O3L0
-42718b430l2j04j24j19k6M5L8L7J16P4N3M0q0q2p7nJ3n2n2k6MM2R0jn8n5j47j69j71PJ22
-42687c129J20R9J87J79n0j07p6l3Q2O7ro2n6Nl4m5M1M6j0j6j3n1j03o4ll4m4O1Q0K4m9RO8
-42654b920K5oj8N8M1m7j7km4p1mm5q0n5q2k8J92K23J16OK3K5k07k65r7M3N0m1JN3P2L9l2
-42621c094J2K3nL2L6Q3J48J06N7N6N5Q5j3j94j43K3M9P0P5n2j54j45p9JM3J09J09p1j16o1
-42591b955M1J37J20K4r6PM5O6k6j41j21j70j95p0L0J92K25J77Q4l2j7K0j2J17J58l1j3Q9
-42563b347O0j5j10j79j03n4j63j56PJ5K1M8O5J1n1P5J53J68J15L3K7k8j53j85j41p9k7J09
-42535b884Q8L4J28Q2O3pr1j27n8N0J00P4M1P2M0p0j59j62k4m1qQ8O6j42j56M4Q5M6K7K5p
-42504b783QJ5Q7M6K2K6O7L3j22j86j25j29l8l4j44j50K5O8P2R4J26R6Q2M6j6j22j26J0J49
-42475b903J42m1q4J7K3m2mM1j6j5Nl0K5P8M8K8M9L6N1kL5J10l8j52q4N3Q7k1m1o4n4L1J02
-42442b630N6Qm5n5p7k6k0m2m0m2M0J38J38Lm1o5n3J3L7L0m1r6l6lm0j0j39j25Q0J29K7O7
-42410b860J55M2n0j27j46m8M2N5p5n2R7N7J7M4N9J2n1pl4k2P9J08Q8K8j22q0P9J21J18L7
-42380b436No3j48j25L5Q6j2J0n6q4j6L4Pl7k7l7k3j23k07q5M4N1RL6J16J28L4pm7n4N9J41
-42348b792L4m0O3P5J2koj09j89r4K8P4N4p7q7P0J36O8J9k6J4j9l4o4o0m8L7J89J41p9k13
-42317b925j59j2M0N8J33J03N8K4j2l3O0J34M4n6K6P1j02k76k04k3L0L1K5N2L7M8N2j6o2k9
-42287b883nN5J03P9k6o1r8j55k7L7J5j20j00K9O2J3Q6J55N1l8q0M1M5n0p4q0j41r3J6k3J6
-42256c251O9J6m9r5O3J79J60Q9M1p6r9l2p6j63q2P3J04J60K08J23rp5o3m5r4j29m3O9M4L
-42226b980k5PK7q8k2J23J91J04p0k6Q2p5j00On2j10j11kJ37J82J39J12L1o6j23j13OP7q8
-42197b827j29m6M8J10J17L5n0k5J8p4j11j15j38j01q4j49k33j01J79K06O8J21J47qK3J45
-42171b974Q8j2KJ2j30k24j46j02NJ91K25Q8k2k7MO4LM8J34J30J28K5Nj28k92l33k81n3Q5
-42142c487Q7J19J06J40K18J72j03j71r9j5M3j2m1K0O1J45J16l8m6Pk3l9R1J66L8p2j25j69
-42114b911l3N6J39J42%q6kN9k1j19p1K4L0m2l2ro4j93j32lR1P7l1j01j01o1r6k4J04J45K5
-42083c240l8l6Q1J45N1o2j08n1j4NR6K56L36J36k01k59q8R2Q6K1j8n6L2R0O6r7j22j1j7n9
-42053b984o9j20o2J29J60N8k2q2J29J54p4l9R4kl1NJ4N6N4m6q4o4j9J0KQK0n1r4q2K1J28
-42021b883J26K9k5N2J14J51N2j38j92j23l4l7o0P4J35M0qn2j81q4J16O9PO4J40J85J28o8
-41993b403k57k61j20N9Q3m0j07K0J24N2p7j34j35j15K5J76J64O0Qm7p2k1M1k9%J9o8m6R4
-41964c007J50R3L5rK9J3%j3m5p4n0J5M8n8j01P5K01J13p1q0J3q2j85j73p7M9L3PN6J53K27
-41933b715R2o0r3l4kN3R9O6jo2l0qm1k4O5J23J12M4MN0l4j20r7q4j26o8k3J8M9P1R9K7p1
-41900b721q8O0J36Jj54j13lO4J44J76m4k03r9M5qj39j69q5o9k3Q8J18J10J18M7n0q7q2j36
-41871c166j89j21P3K18J64J2p4l8R5K32J08j4PR7J47N7l4p9o0l2p0n2m6o6j26j00r9j35q2
-41842c373L8J08J86K21K59J67Q1J2j4l5j07j34o9L9M0Ql6r2j10k6J8L4M0NJ7m4k4J34K00
-41813b457P3p5j16j02Ol7m3j6l1o8n1k3O8Q9J19J5m6K5Q4K7p0j64r1P0L4l5j3kk7j1oqj03
-41780b985j57j12j12o7jM2J06J35J67J06N3K2M0K9o8j20m5j6k6l5o9j2N3N1k1N2J21N8lq2
-41750b896r3N4K2m2N1J14N3q6m6N4om2J0L8Jp3o1m1j17j41qL4J0J04J23qP4J06on5j21MJ51
-41717b839Q1m5j07j83k15n6J34J84R7J8qm3o2k0o4m6k4J14K86J65K0mj7l7o8l5K7L2l5n6
-41687b806o7r4l0P9J63J15n1r4K6R9K7O2M8m4pk9p2j80k28p9N5J97J68K0p7r9k1m2m0MR5
-41656b902P0R8J55Q3j3j1q2j91j17k1oK3N2L2l3l1L9pn9p3r8j0J50J73l2j31q5j23r6J01
-41626c145K36J32K8j01j51p1P2J09N9Mj14j36r8l3N3J21J39J24R9k3k15k13n7km8r8p3m5
-41598c447kl1PL2R8K67K95J42Q9N6J3j9L3J3j7k2j39j32L1J32O0j6p8q8P7J45M7P5Q2l4q2
-41567b413Qj6p0j35j66r0o3j7M2J31J64K2j80j41L4J26P7n8j03j10j14m1Q2M0K4Q8P4rn1
-41538b865K6M4m1n8MJ05Lr3p5k4J19J67P9Lp1q3qN1L4j26j67j0ro3K9Q2R4J10J33Q5j09j58
-41506b792j16p8p3K0J57J57J06O3J60K12P7j1q4j50p3j6k9j15r8l5p7j01o0m5p9m8M0Q6K3
-41477b979p3O1J59O5j2j25r6%k5O8O0p3j09J6M7O3K3oj1m0l5m7J8J00K10M6j26r0O7Q2L3
-41446b729M6l3p2l6j14k28j15Q3J99J26N0l8R2J93J8j53r7p1q6k4K6K8R1M6K0J29J15L7N8
-41417b439k3n5o5p3N4R3k5j92j89j5J42J66J48l8o7N5L2l7m6o8j18j76j31O2J08J30J80%
-41389b587r8p9q1r4m6j32p8J53K21J24j4q4nJ27J32P2Mk27l04j56m3K9l0n5M5J07N1Q9N4
-41360b905m0K7%l0J43K15J77N9j29j70j17l9J1J6j6j04k16n1J56R3L0n4m4Q2K4j8J9N3n0
-41331b878p4Q7J24m8j23j30j31j27o3j5JJ05J68J68O9J8K0N8j0j8J14J03j1m8j22j46j12
-41304c021n3k6O1P1N1Q9kqo0j03J18K80K22J12l3j07p2k6o6r7k6%m4n0m9r0r0LM5n8q6j3
-41272c128M1M5J12Q3R8K7k8mj18j79j54l8Q0J63K1j90k04m7J14J88R6n5p8M7J48J17R3L6
-41244b714n0j84j70m4Q5J69J50Q3k0n2q6j57j33n8j4j01p3O0O0N3O7J4K6Q3J44J52R4O6k0
-41215b570j78k14j17p6m1K1P4P5j9o6L1J61J64M4q0p3j4j5j03j40o7O7J35M8Pmn0l9K6Q1
-41185b932K8k5j2j04q3J13K27R3j08r0q9r9j2l1K5P3k8k4J65J31L1L6lj3%L1P5kn0m9o6j91
-41153b983k15l7K9M1O8J02J48N0p4p1k5p8p7P5J80lp2m9p1j33k8Kj01rJ29J15P2O5J69J88
-41123b593Ro5j2j03j41j09J2J13Q6K9n4o2k1L0M3k4K0j8r4q3l0J20Q4j09j55m5M5R9O2M3
-41093b923Lk2M3O8J9o1l3J5o3M9K1j5P8n2j39o0j7k0M8J97J28j9k2k1j08o1JO5J17R4O7r
-41061b632n9o1n4n8n5K6J71K05k0j53j28j07r5ql7j28j13o7M0J00Qj0l8n3l1m5JJ66J87O4
-41031b984l3j5l0n4J2Q7Q9J4p9o8RQkm4q3p4O1J39r8q0m6j24j32N2K18R2q6q4K0L0kRR3J40
-40997c045J37J26K7q9r8o5m3m2J8P0Jk6N6J7m6m1j3N0L8M6J53K22J57n0j91j41p2j7M1k1
-40967b841q5j53j81j00M3J39J54J20Q8o9k08j07j6J7O4J67J92M1r0j62lJ66M2r6r9j61j29
-40940c267R9J30R7L7p3P9J51rj59j49l8n4k0O2kk0o4j21m3J15J81R4K8p9m6J73J83Q2n1j08
-40910b792j09j68j04pRo2j08k5M3J47J78P0p4j16j47j53r4LK4M2O2Rp0oK7m1K7K00J58J09
-40880b968M5K6K5m0j09j3Q2Q6p2j37m9L4Q7j0j24j19l7j09m6RR9K19J32%j04j10q9n6L5Q7
-40850c226J55K48J48j10j99j59r4pJ0O3R6K3q6o9nl0l3K2O7K5p0kP7P9R5o9j75r1J17J47
-40820c053k2n6j21j60L9J90oj45r6k0Q6L7o8J6L7jo5QL3M9J08J04O3K5m5p7J8M1pn0r9p8
-40788c315M7J64J16K7K9J01J0r7j19j29K6j9m7O7N2P1J23P2jLj1p2r2k6k9j8j3L5M4j01j28
-40757c230l0J4pJ9J20Q9lj8O9J05m9j10j11j71j48MQ9O8q5j27l5k8qO5P9J06J35Q8L0N3Q1
-40726b946P3k3j93j87m8J1J00O7n0l7QR1noK9j5RK1q8q1m8j4L2JJ8oj51j64o3K2J14J75J75
-40693c179J73J10Q7J0j54l20k38j26q2N9O5p1l5R7J12J21K4n3M8Q0oq7k00j58j8M8O9P7P
-40664c540M8P7l7k2N4J07k9j04Q4J67N4j36k13l6J32Q3j7m1q3r4M4J01P9ON4J38O0j04j10
-40635c278K4M2o2j68j07j0O3M1N3J35M2j8n6o7l7o7r2K0Q9o7j10j16j52p0M2J34J86J64O1
-40606c381M3K0QM4Q2M2r%L6J26O8r5p8N5J39K8Nqj54j54p9m%j02p8P1J71J95J39O0j3r2j08
-40573c023m6p1r5O4J49J66J28j04k25j75J1J38J6j15k5nj28j88j79o9J81K13j9o2J32J25
-40547c206J4j4o4r6r7%J10J36J22N9rj80j74k2M4K4j22r5J08J43Q0J7O9Pq7r0k6Np3j52j27
-40516c696KJ35J64Jj5K7M5N8J08M1j65k74j97j19j9P9O8P7O6m1q6rQ3R8Kj34n0K1nJ00P6
-40485c559k1N3J79J13j8j4j14j02M1mr1p4K5J13Q4m2QJ4k5N1Ok1Ol1o4J2O3l9j52j70p5q5
-40453c933j6K5R5Q4j2oM3%J7R8J24J49M6p7j0Q0M6m0p3r0j53j65o6K4K3ok8M0O2K3j08q4
-40421c888K4P3J1Rj4QM0o0j58k01j40kL3N4M5m9j00M5%j61j57Jk3j23q3n4o2q2p6j10j0J02
-40389e108L1p2j55j58k51k91k88j62lLj99l11l58l27j57k55n08o84q72j069j361j703j700
-40366a5958l22N858J2724P214J04j494j479j211j013o44n58n80n35l73l65l90m57l95k35
-40347a09r9k04j58o7j02j82j41j32j50r0l3n7k2j4j41j83J0P5j9n2k6j01j80r8%J9l2MJ00
-40318b184n3j50rOm1J33J79J14j5r8j09j51j81r4l4kK3R5J39N1q6j80q7K9M3J01J69M6n7
-40289b403q2k18j27O8R4J0l4n5j3l5l4r3n6q2kQ7J63Q2j8j10j88q6nm9j00r6m5j7j6P4R0
-40258c296J3K1m4k8j0j48o6R1J75J81J11K3l7J0l1j42p1M2mq7j17o3j57k89j51P4J24O0n9
-40229c875k31k41j44j5J17J72P4r7j14o5l7K3%pj2o2p0q2Rj3j56k53k74j59j23j32k36k39
-40201f242q3j74l03l27m06m68m04l98n67q80j317j643j872j705r2O384J3649Q152M89j591
-40181A0202j648j318j185r71p79n08l40l78m21m01l72k85k73l15l28k30k26k77k03l8L6J9
-40159b39j12q5j25j19k5kj40j10M6N5k1m8K3L5k4j18l06l70j39l6m2Q9J37N6L5M5P8J12M5
-40130a305rl7j14j11m0j0J1J7k5l8L0K0k5o2L1J4k7o1j01j55j75j09r3L7K17J04p0j01l9
-40101b226J6j3m1n4L6J67M3o0q0o8k2L5M5OM0P9L6Rq3k19j39O0J10L5j1l2l0Q5K08K63K55
-40070a550J67q8k30p7p9j71q3K4K2lJN0p5j68m9J7J21J20k2j17p1j1PL2O8P0mr3j24q8j16
-40039b520j77k7J59J43K9l1MM5k5o3M7J29J18k7NJ38M8p0k06q4N6k9j39j50r7L9J30J26l5
-40010b464k33j22K7m2j41j00L5J72J70J57J46K1Ml0q8o6pk7m7j24n3J22M5j21j27k6M8J68
-39982b703R5lM5Q4K4jP1J34R7L1j5K0J09J4j09j28j58j18l6k9j5OJ1J9K4Q5Q1J3j9j04j21
-39951b596p5j47q9J46K59N7o0j09j10q0J2Q3M7O6O0n9j49j4J87K04Oj50pJ18Q1NmQ3%r5l1
-39920b361M4j7o0M9J23L5p0p7q0j14j39r6l5p6j34j19o9M9J15P8m1j64j27p6J8J69J99J37
-39892b839O8%RJ29N0l6J5pP8J25L6l2mP4L0j14j49q3L5J41R8J2Rj54k16k8P6k9j08n5O7N
-39860b797l0P4P4L1J20K5k50j07J53J74R3K7L6o4q5LL7M7J82J45N7m0j04j17j21m5J3J7J10
-39831b342P7k2J3r4j56j33j80j49n2R0J74J03m8j27j53N7J26jq5r7j06l6N4K04K04Rj11j50
-39803b931k8J95J91Qk0J32L4j65j60l9L5J29K1m2j5q3q0j2m4j16q2P7K18J48K5qj59k13n1
-39774c035J49J40K3R3K26K13j4j38o1k7o2o1N2O2mr6r9m2NQ8J66P3kK8L4n2j89j80L3J04
-39744b573L9Q0Q9j8n0n3j35p8M1R3P9l7o3L2m3k13j32M9J08O9J33R3n8m7J3N0PM8K37J58
-39714b082n9j80j14q3p5j6q0p5O4J90J42%j4n0j40j50j7O1M1M3N4L8m0n4m6m5j7j7N1P6N9
-39683b535j6j89p7J13J10J01L5O6J40P4j01j40j36j41q2j26k32j43Q9J37J3j3M4kQ8K06J42
-39656b575K3k1j2o0o7j26k44j54J0J40K04J69J22P7m3j41M0J37m7j18n0J4K8N8M8M8J05J12
-39628b323J9k1M8R8J4l9m2p7k6K0pM9O8O8q6j27o3m6j02l3K5m5o5m0k0L4J40Q4M3j4j23j50
-39596b739j50l7O1L1o3j2M9J8N5K3N9J56L6r1j73j24p8n8q2j66j23J4M3J44J95J0j02n4J50
-39567c008K02L3j3qL0p3k04j76j22j2O2J16J09J40J31L3r2l3K8k1j4NL4JQ0J63J04l7j51
-39538b693q4o5L0J45Q0j38k10j08jP9J25J36P8K5k7q4r4m2N2O0PK1N9J6o6j62p0Q1R8m2j06
-39507b900m8p3j26o8L0N8J3j8K0J59J80j2n1Q3Q8p4j28j23k04k38l3J41J38J5o5n1k4M7J40
-39478c124J92J08OJ7J6j7l8q3j04j3k6o0L0L4J0J6o2j04J9J59k5j56r2M2J24P4qP1J49J9
-39448b826j06j4J7Kj5k1J9Q8N7jl5J1N0K3N4P0K3k1P4kk19k03l1P5O2K9O0J12R1Ml2o2l6
-39415b703o6r3J4N5RN2J77J41j3k0qq6r9l0L2pk0l7jl9j11j10l7N9Q6L6l8j40r7J4K1j22
-39383c181j00L1J58J01m9M0J78J72R7q4j23J6Q4J01R5J6r4j41j47j28j21j44l8nK1L0pQ1
-39355c141J76J74Q6k4q6L4P8q4p8nl0p0KP3J47L5LlML8Qj5j2L4k6l2m2j08j51j87j47k2Q2
-39322c289J08Q3L1M1O8P7P9P4J5j35j10M3J33J44L7j26k26j66o1O4P7l2n3J0O8J31O0N0M8
-39293b757j2l1mJ5j25j56j38r2q5o1J41K73K79J86n4j93j03N4Q6m6o7n8r3m1j8L4J89K08
-39265b669Q5o6p8k1M4N0j12k49k21p0K9m5K3L3K1J6j04o5J48J05N5P9Q0Q9JLMQ0J78P3p5
-39234b579k6l5p3j61k21j40RN5O2J45J59N3q9j10OJ04L8n9l4L2l0m5OL7P0R3L1p9o3j68j73
-39203c185r1J1J80J28j4n2m1l0J9J47J21Mp2j77k08j73l5J00P5J13K50K43Q4n9j36j05L5
-39176b868J44O9j34j29q3k1R8J49k7j57j49m5O2n2j07J3N7K3L5r3n7R7N3j5K5J2J5J09K2
-39147b954j52j36l0K0pr7j31N3K38J12j30l8Q5Q7L4J14J20j9j14j80q4L2P9k5j58j74r5K1
-39119c529J13N5K8J9l5o6j1k0j0K3M9P9q6J6K32K51J38K1m8l3M9K4N6J2j22r0l3J1P1J22
-39089b714J52R5j08j93r6p9j31n7m7L9R6k5j22j63j61j33p3Q2J59J88J52J19J55Q0Po5n9
-39062b902o9j30k01m9J57J57J09P5kr2q7j06l4qJ7R4J34j0p5j87j69j21j08j36j89p6J55
-39035c853K19J87J48J45M8o3o8q1K1J20mq0o2kl1q4k3M3n2o1K4N4J1p8k4J16R2m4n0q3j8
-39004c533J41Q9o0l3J2o0m6J1q9j30K6P5Q8n0j09j08l0l0M2N0M1O6P9j0q2j0J04J33J22l7
-38974c338j38j56m3j2p7p4QL9k7j47j39j44r2n0J0lj2mm2o7n5J1K52K23M9r7o4q3j74k22
-38944d668j55o6k3l0J09K8j85j83r2j62j83j94p7j16j04j74j24j80l69n09l36l17l45m62
-38920h917n54q29r29j209j414j776j233K381J1723J1825K367j511k031j426j140p89p68o06
-38902C164n33l26k94j70j80k62m34l09k49k82k51r5k08j78j26j03j00J6J08R8n9k14k98j58
-38878a443J4N5M4nr4j01j39r1m2N6M4j1j23j12j63n8J58J51kR6J29Kj29j87j14K2r8n3R4
-38849b100P1o0j13L4J59Q7M8Q5N6k4kK4J4q1j49j06o0j03j13n3QJ7O7Mo4j64o5N5J36J27
-38819b265p0j21RJ6j9j27k35j49J8J27K00J52R1R9J06M5jj8j17j17N0P8M1l4o6k5rm4l5l2
-38789b452k1L0rn9j16j54o5M9J65J56L0p5p2k3K3K5L9k8p8n7L4J18O5n1q5j20j11q8n1K8
-38759b953M4jk9j4l1q1p3L2J23O5n9j21j02j5K8k3OM1k7mj7r4j35p2J01K76K55J25%p3k1
-38728b849K2o8j06J5K7k6p0o5j8O0Mq8n1J3l2j01j73J3J77R5o4L4R2k5j89j57j4J15M9j01
-38698c481o6Mk7j58k83j37k5K2R9J3k09k34q8K2j4o6j65j95j61m1L7L9k01k55l16k52j65
-38671f303j46l29k90l59m51o41p35p89p85j005j347j692r26K527J0327J1165L244q40j666
-38652H959j356j072r26q91p25o41m60l74l38l21l74l90j37p0pn0k28k50j93j76m0M2Jj59
-38628a76r0Rj04k58j39M4L8m0p9j46j33j38j06o7P1J48k5o3j00r6o9j42n2j5n6P7K70J52
-38600a285J0m5nQl0p0n6p0l9pM7L7j01j69p1J6MnJ04J09M2%K9K7Rm6l0N1N2r8j94j43J8J39
-38566a762R8M7j1l7l7n8Jl9j51j38o6L1O3P8J3p8K2J53L6q8k6N6J09R0k6j15j36j98j54j25
-38536b448j32p1J4O5P0N0J09J17M7m5j23j15m9K5J20J99K36J26q4j64j73j24m9k2k9j6M1
-38509b425J3m5p3o3KR1O1k3k0m8p3o2l8R7R0qj1k4K2N0j0Kj8k8n8j28p4J69K79J53kM9k5
-38476b178j95k08L7J58J13J12J40K9M1J21N4j5k9o3j18o6o8j90j66P3J71Kq5k8L9K9M8J14
-38448b128N2M4P0O4j5r7j37j29j00k0N1m2o4j5n0n7j4P7O5o6j12kR3N7M6K8K7k7n0q1j08
-38417b640J7J65J99K7j9Nkj5L8J36O9j39j80q5o5m6RJ01J02N6M4J0r2j17rm3k5J49J10%q6
-38386b326j52j92j70j76k7J22J66Q4R2J21M1Kj8N8J17Q5j9o1j8j21j38Qkn1M1J39N6JL4j2
-38356b316j8r0j35J5O9J7K0j4O7J49R3k8o8o0o1k5K2n0J2P8j9j06j1O7l7r5j66j05Q4K03
-38326b508Q1m2k5M9J0k5O6Q9kq7J9Q3l5q5o7n3M5J27N5J7N6J17J55K5n0lk5p4NP2k1j95j49
-38293b375j8P2J02l1q5N8J18O3Mj07j43q0j27r7J4O3L8Km7r1j08j49j7J04R8On3m1pN0P4
-38262b710K6j22n1J20J25J85J33QJ4J4q4j36q6jK7j0p7o9j23o7R1Q3N8K5k1j3K2J65K42K26
-38232b006J53L5n2j59j76j09r5n6j61k95j84Q8K40J77J72J28J7kQ3Mj46j34p5j9K3L5M4J08
-38204b362J40R3K0m9j2P9o3j44nM0l6o8l3L7O1p3j13p0l7jN5R8J22P1p8k11k2K46J21p3r8
-38173b365rJ2m3m9j01p3P5J44N5m5j43j75n4p3j7J62J73O9M2J17M7r0j12p8j5M8k1k6R2J39
-38143b314P7l4o9K4Jo7o2p8n6m5%l5k8P7J34K8L3O0M6Oo1n9q7j35j54J7P0M1l1j24l4O7J40
-38110b652J76J21no2n9m7k3n2k7Q2j2j31j5R3Q7qq9JJ21J15J18J08j0k8o9j23l7N1K9QK8
-38079b311Q9N3p9j39j66j96q1O9P2o1j35r2KR6K5j8J59K18J87P4Oo9q6n2K3l6m6pk5R2L8
-38048b396j52k7R7J6r3j59j20j00k7L9NQQ7O9k4j7m3k1N5Q4jL1J05N9q5j31o2k9O6O8%j3
-38016b711J7M3P1J4m4n2jJK7M5L0qm7L5J40J25L1K2J5j46k62j11qO9J20J07k6j81o6J44J39
-37985b468J04j9j07L5N8j19l0P4p0j39j43q3Q7K58K48L3j65j93j31j15p9k3N5R9J61J90N3
-37958b429o3m5K4Q1J30O5n3m6n5q5q5j8MK8Q7N4l8J5O3j1o1k1N3J7m8l4q8j17n7nrL9J69
-37925b539K05P6mo4j73j21j6KK4P6N6j2j15j44KN7j4K2L4l8j6J45N2j34j79j30k8J35J53
-37896b688J9KQ4k1o3N3Q7k6r1p8l0P8J15R1Q8qn0P9P6o7j48j06J5O8J7K6K1l4o8L6K4L7L
-37863b459q5o8l2O8J37M8p5p1l3M1J5m4l0on1l3L1M8M4O2k1o3m4J4Q8J69J45N3j8j5j7j10
-37831b312%J78J57J3m8k8j32j89r0J4K0p4p5R4J86K27J20j44k17o8Kl5O2M0j42j47o9K8L9
-37802b590n4q7o0K5L4j66j96nQ1LKP7k5q4OK5R0R6M1K5mq4j46m0Q1K49J96N9p2j10k7K5m2
-37769b677k0R2or7j12l7N3K7M6M4N8lq7n3M9P4k5q5j23j03J5J90J76J18j1q8KK7O7L8M4R3
-37737b314R9J8q6p9lj52k05l3M1Nn2j49j83p8l0n6KQ9R3k1k0m0p8J1P7R3j1q0j3K0N1P0M2
-37704b972Q4J06J14J37J03Q5m6j62m2P6M6L8j8oq6j75l0R1N2K8O0Q4J67J03j03l10k53n6
-37676b885P4J36J62J06o6j12J7M8l3r2p6L5R3J10M6OL2Jj25k21j19o4j32m9O7J93K18J06
-37648b524m4p1l5nnrkL3M7k5p3J1J2m1j1P2J34M6r1r8q3n0J5L6j8q7L3J43J11L7M8R1R8j2
-37614b317J1j16j77j52j31q1L1J21J47M3r9MP8k9k4P5J7k9j26n4K6L4P2O9J19R1lp9j69k09
-37584b857o1k5k1m8J3P7J18J67O6J2N2R7lp1p6kn4k14j36LO7J49Q5m7j11mM9qq6r6m3j22
-37552c130k0J70J84J67P6k9L8L1j54j91r9j6k5j3O1J28J84J03p3j35J7J36R8J08J11l0l4
-37525b337m9j08j52j34m3Nn0N5R6l5q6J9R4O7j10j84j48j05P3J11J15K66J90n4j12j10QJ21
-37497b597n0j56j43o1mJ21J90J83L4j48j32l3QR6J93J50qnLol1m4p9j43q8n2k4l5L5K4k8
-37466b830M1J05J8j04j30r3K2J22J26Oo7j06k0O2P0J5l6K1k2j0J77J26J5j5l1N0k3n2O2J08
-37436b393O4l7j06r7p2NL0K8J6M8K6r7n2K8J9l3n6j0M3J37R7n7MR5J24R0RJ3R2j4j84j04
-37404b344j6k5jk8j04j13oO1K7O2P2l9j46j08K4n9m9P1R0L7PQnj08o9Q9P8l8p4l7m1n0l1
-37371b865k2L2P3M6n7r3J2P2J03K5n9K4pm8L2O7P1l2j28n4l4j19o6Q2J55O2K5M5l3m0l9p
-37339b777L0Kj48j49J0O1J04M8K5N6j7j24r1Kk9m8O6Jr4j06L2J40P6M5J55O9o3q4R1K84J70
-37308b263K0m8J3n3j38j41j24o7j4jr4l2O3O3K7L9M8K1m3p7L3O4M7J24J37N9J7j8m6Qn1q9
-37276b516q9lQ9M2rN5M4j17q3j54k25n6N7L4M0jk6OJ3L3J39J22Q1K9l6j2l2q0n6J3O4J48
-37244b486J29Q4P3K9m8r1j12j90p3J6jm1n1J35J35Pj12j78o7J15O4L3L0M9P9p2j36j4M3J
-37214b650j7q0o7j16j07R6J19L3j9l6ll2j7J34J08Q1N2J6K2J7o0k9J3j58j93j6Q3J26O7L2
-37184b601P4K0N7K6rk0j07o1Q2J14l1j36j60q6P9J27K6k1O5O1n9q6m8r4j10n4j2q8j32l4
-37154c218M1O5J73K46J43rk5k2o2m8o7o7j4O1R5R6N7Mj0mj9JM4O7J47R7J0p2n5Ml2j40q9
-37121b602O3P9P4r3j36j3j1j4On7j77l8J3n0k3RJ4L7M3K1Q1K05K37J07pj20j26r3j46m7K3
-37090b741q1j2J15N9m5o6n9q1j33o5L1J30N7j1N7O5j7r5P8J83N3M9Q1l8j17q2m2lN0R2M5
-37059b543K1KNL0j4N6J49P5l9n2j14k19j28K1O8J11J30l4j57j17j05n8P8J8p5n8n6j3O8J92
-37029b758J30lp0r1j1J27R6r0j81q5O7J46J02M1l2O7J27P1J3p7n9j2m0n6l3OL5pj11j26q2
-36998b896j46n6J8P3Q0P2L7r9j45N4K08R9k6p4p9n3k5J04J89O5Q1K11P3mJ05J1l9o0j36j19
-36968b477n9m1j27r0j6rOl2n2N9J52J50N4q9j36n0q6L0J49J24Nj14r0Rrj29j69K4J65J69
-36938b679Q3j9r6l9M9N7l2r5m4K2O9J8K5M9o8j60QP6o2m3K3M5L1r7k33j39J4J05J66J60J07
-36907b699M5N9J19j5j72QJ81J3j23m5K3L5J4k8K3O2O6K0RP6rj60r2O8K4n8j13r2n3p8k5R4
-36875b823R5Q9J81N2k01k27n8L5N7N1N6L4k6l0r8l0N3K6l7M6J59R1J9l3K5k0o4m8J6M6k1
-36844b585j31k3J47R8Lm9p8p5j7%q6q1p6J0J78P3l6M4j2L2P3j6n8q0pM9k0p7ON2K5n7r7k9
-36810b900P2K0o9K3J16j8j04KN4N5N8o2j11j81j89Q9J86J11Q0J03Q3%L3L3p2k10j81jJ13
-36781b867M4O4J24R7M0JM7L4p4j6N4K5J54J83O5j8j12j57j76j26p7k1l6lp0j70j69O3K24
-36752b873J11ll0n0j23j01p8P3J88J08J7J3J17J07M2p9k36l03j60O9J17J32K30J87M1q7j91
-36725b762j63r4m6R0O0j8O6Q7J95K39J46O0j0p8q6m2L6j8k9qQK8j06j93l3J22Q0%k2j68k73
-36694b932j50j18q7J1M9R3M7N5J23l8n8J42J67K0j09j31r5L9J81J73P3m1n1l0j2l5p2j08
-36666b894o5j4l9%L4q7n8L7J33J76J25Pq4m1J4P0Q5k1j03n%O4J12L5M5K18J02j40j87k23
-36636b704j11j00j8J49J20M6Rn7j38n8O6J73K76J89R8m2j41o2n0j20QJ34J11O2P2M6o4j27
-36608b233r0n0L0P8m3q9j27r0Q0K45K32J4j7J8Pn3k37l25j60rP4P7Oj29p3J18J41L9nO4%
-36577b507q4k4p7p5m1p7j24M8J68R4jj11k6J10J22%o6m9K9qpN2n3l2Q2J48J17j01k16j92
-36547b901j92j72m6P8J93J61n9j18Oj4L6J21N8L5Nm7m6p1q4L3P0N0M5J2pmNl2n0N7Q4Mm6
-36514b836L5L9q5o7P1J02o5j00j9n7l7l4K3J83K06L8j05j13O2J23n0r7m5j2N2J29J09J22
-36486b428J2r2n3r8j16j34q7m0o0k7l8MN2K4L8L9JKJ2pm5Jj09j43Q7J10J6J6L2R0N3qN9R9
-36452b738L0p5m7L3J8l6L0N8J16Q9p0j33q8qj6p8L7K36J83L7o6j02m6qjJ29J85J61J17P0
-36422a983K2q3p1j37j15o7o8J5n6j35p0K3N6J9L2o9j18o0m1P3J60J44O0R2R4j02j73k9l2
-36393b619qJ20L3j58j29O4N0n6m5K1N1R8L8l4p1l4Q6J79R4j36j99j03j34j42m1J62J83M1
-36365b689QQ9MJ3M8p4p5K9J34O5m1j00p0J08J47pl9K7Qn5m4P4J39R2j7q4j44k51j61o1k7
-36334b954J7j2r3j83k19o5l3nJ81K39J80J19K8J09J41n1k3N8l8j09n1L7J4N1j2p0O5Q9N3
-36305b537n3j32j09n3j42j01K7M1P3K02J04j1m9M7R3m5j4J7k5p6n8J8L6p7j19j13q8m6P1
-36276c119J21J0j02j3O2N7L4N4O2N3L9OJ1j2p5p1pQ5J46J4j47j64p0LN7J00Q0N5N4qM6J26
-36244b513J65J66po4p9r5L3j5j35j76r5j1R0J74N1qPr0p3N1J25J8r0j40j02J09J65J00m1
-36215b480l3P1R0K1j32k07j36j7K9O6J16J19J32p3k54j82n7L9Q8L0N3O8l7o8o9k7M3J14O3
-36186b630lPm6jM0K4J6l5L6J32K7r9j71k57j22P2J19J08P1k8n0K2L6l7j13p3N8M1j3o7j43
-36155c079p2J9P7K9N4J05J27J83K04R3r6k44k05q4q5j8k0m2R9J71N8m4k5N8Pp5j3P0K0p1
-36125b799q4l8K6OKP4J06J03J10%p0J0k4o7P3J71J03l9q1r6j59j98j16r1n7L5Q8M2k3K7P7
-36094b889j6j31q7K2J5m4K5R5O6O8lK8Q6L5o5j15L9J79J38M8l4O5J35K2r6q2M5J1n0m4n4
-36063b588K3m2j55j49l7M8J62J64P2K2o0j37j25j15j26N3J66J91J98P6o5j24j85j74o3J4
-36037b956j2PpL8N6l6k8J02J06L6M2r0j27p0n8qL6J8Pj5K5M1M6M1J9j7K9Q7N8L1PL1M2n6
-36003b575r6J4K0K1Q3L4l7q9j06q5L2J22l3j28L4J36J25R0Q2R5K1m8m5J0Q0L5j12p1L4L6
-35973b321R5J04q1j43q4q7nR1l5r6m8lL9L0k4qN5o4j10k4M6J34Q0j8%n3q3n1j08j00J7M8
-35941b807ML3P3n1j19n0L9L5KM0l6MJ57N9q0j5P7K6J16J21j5j21j35j94j20l8L3J18J15J45
-35911b584O7j56j41L7K8j65j65K1J31Q0n9j31m7N9O0j6o6j8pM3J49J06N3J7p1r3K8J44J20
-35882b576j3j12j14k0P2O2O4J28K0j72n5J54Q9r1n1J06Q7m4r3J4J09J20K5j1l9j17p8n4Q3
-35853b507J42L5j9q2j57j48p9l1mJ21J54Q4O0J20J42Nj18j54j85j09K6k3p1L3O1J1m1m3P
-35824b770J0K6K5KK6l4j09m2q7j05K2Q9M6l7p1%P9R3j4q2MK2K6j01p4J33P6J3LN9R9K3KP1
-35790b577J77J33K5k5m2j00j22j26o7l4ON8O8m3QJ53M5n6o3j29q0l7o5mN4n4o4lJ06J34O2
-35759b662j2m2R9J52mj98j88j14m1P9M3k0L9J25M0j25j90j28n4pL1J28J94J28l6q5l5J3N2
-35730b818P3m0j17N8M0K5Or2J5O9O2N4n0k8j22j89JN3Ql7P5J13L7K0qj4p8j56j44j80p7R5
-35698c346R2R5P1%q2j05Q3K41J51L2n4p6j12l6P9J89J04M8N1N9J7j64j94l9J14J23j2k6K0
-35669b677M1M2j06j62n5P1J45K6q4m2k5JK5Qj8M2J66K13J83Q1j11j76j30o7j69j26Q9J54
-35641b661J37N4j8lp1p5l0o9j59j38p7K0J03J46J23l2j02n2l1j4J06J90R3L1o2j16N4J15
-35613b538k3p4l2J09J41J4j01j53r9J8QO1J61Q3j11j30j12r4N2K33K59P2r4j8K1k9q7j79
-35585b642q9Q5J14J00L8m1k5r6j49r5l2l1m3k3J2P4P0K0o8j77j93j3J55P4J9K3J18Q6J2J6
-35555b701mk6P9J97P7r1k5M1n0p6n0K0J00q6j97j15jO9Lp7l8J0K0m4j05l6N9N3l2M0J30J13
-35523b743N5mNJ44J17k1kj4JM3L8k9QKj17j23k3o3j19K0J0j09p7J10J66N3L7M4O0j6q2J5
-35491b614J03J06L4l5j15q1j62k23n8J04J98J22K5p8j26l3J9L4L0O0M3J3J0L1PK5P0l5j20
-35462b646j12J5J15K9m7k6L6pj72j45j7M3Q6J14J41M7J0ln7o5J5NJ3n6j58j24p8nK0jO8J29
-35430b833J46K1j14p1J29J92M3j17j59n8J8K8L6L0N8Jj09j07L2n8j61p3M4J26J83J63K2m0
-35402b628p5lp8j03O4J09J8k0o8j14r7m9l2l6P1J59J07L7j0j1R2R1j1mj12j30m2J9M4j31
-35372b943j85M7L24L51K85O3j61j12m2l6l3K7Q5m4p3K3QrO5Qj06j48j37o2LL3m8j17p2L5
-35342b971J94J62o9k42j20J44J90P7n4k4nJ01J73O1r1n0k5J1L7q5j19q7j45o8J2L7L8J4P4
-35313b830J47J69J92J01p2n6j5o6n1r7j36nJ1j32r3N1L3om2j8L4K9J25J52J0p7q3j6k6m4
-35283b811n7N0J33K7p8jJ79J06j04r7q5j50j01J2J5j9L0j6L3J66J58j5j13j56k44j04N3N6
-35255c133M8J8J15J52R5Rk5K8j7r2j18o7J9O3N4P8O2O3R1P6l4l1nl1j06q6L1P2Nq1j57j26
-35223c030p4j35p2R4J44P4Rn4k5J08J01KN0l0l9L2L1L3L5L9J3j04j14p0J7J17J13K2L8Qm0
-35192b707onK0j5r4rJ65K06O6p5r9j26l9q0j27j47j79j14K0L8R0J35J00J62K01J00m4j46
-35164b709n9J61J11k1p0p9M6L1r1P3J48K3m6r6l8J15J20J18Pj85j58m1M3O5j0Lj8q4r1p6
-35134b808k9j0qJ49N9j30j83j28M4R6mn9o2M4J25J19L2n2n9l0J03K07J75Pqm3m8Q9O7j3M5
-35103b313j9j73j26k7r7j54l0J00P7M0M3O0R3N0n3n6l1j44j27O4P9nL2rk6o5o5KJ76J86J25
-35072b393M3Kn0j52j32j7N5l5j62j66j5L0m5n6QP2j8j16o8q9j02J3J47K40R3rQ0J03k9r9
-35042b867p5n2k3L9M2R4J25N9P6J9k3oj61k62k20j46N8J89J33R8P3J7qr4p8kkN4J46J17N0
-35011b630j0k4r5n5k8p1J8P6q2j23J2P7l3PP6mN2N0j06j10l7nl1o2rJ00J88J83Q8l5p9n8
-34979b760q9q4L4J36J56R2m0k35j82j09k9R1P8L1l7k2M8J14J82J11M0pj9pl5m0k5N7Qk0p3
-34948b635j28j5O6O0Q7M2K1mj05j39j07r2o6N4j1o6N0J24R2K4k9j27j31mN7J19O6M7K8k3
-34918b745j36j18O5L4n1j13r0P5J07O8J64K02M0o2j85k28j29OP1M7j4m0n3r1N8J98O7o9j04
-34889c026r5n4lK71L07J07k1n5r2j50p4L8O8Q9N6k0m8Q3J36m4k03j71m9jL3k4jR6P3M0O1
-34858b673PM7M5K3K3o4p2m8k1K9O1k1k5j19j25Lj25j62k7N2M8L6M5K8N6R0J60J35J18J4p1
-34827b533l9l9n2o8k9KN5K2n1l7QL2L7m8l8N0M1m7l6K2N1rl4j02j66o8N4J34J07j3KQ9J05
-34794b598Pm3Pk5j03j11rj3j20m5J7mro5o6j3M0M0J14J90J33j2RL4p1q5m7j17n1N2P8M5K1
-34761b820k1q3j14j45l1R3J24J02J22J16L7p8j43m4J5jK1Q7J64J04L3q7k10r1P7J20J0nJ14
-34732b534N6j61j24k8nkm0j8O0J25P8M5l1j47k41j69RL9m7m2qM6R8J49J64Q6o0n2j9j8J10
-34701b681J78J16N0j60l47k59j04N4J29R5N1M5P5J7k1Jj09j09k6NM3J16J25Pj09k4L3K9K3
-34672b757M7M2J13M0j34j19Q8M1m0j5q6m3M8N3K1m6o2J5M5lJ0j3n0L2J34R2k7n5o7o0L0P4
-34640b652Rj12r5MO7Pl2k9q1l0Nnq2j07Q2O0qk2l9k0j5j2r2p1o1r7o4Q4K19K45J77J32J0
-34607b625q5j1p0j03l7P4R7k8NP6J2r6p4lN5j5j01m3L1P9Q1l0j62k60j36P8J94J77N7J4L
-34576b846m9p1O2J19k9k14j89p8N0J24J47J03K2m5p0n5p2p2o8M7J43J39J4j01J3J36J50J8
-34548b672l3J03J67K8j14j66j19m6k7pQ3L5q7n7k5N5J06P3o2r4O2O9j8n5j03j16q1m5K3Q7
-34518c036J40J31K1o8j29r4jk8l8P4R6L0J9L9k2n0m4O5J34Qj02j37l2N9J46J26K6l0j22j71
-34488b990p3J06L8j03L4J00J27J58kj19p7p4l7Q5N6o3l0Q2J21P7J1n4l5L4Q3M9k6n2l1rm3
-34457b657r0r9l6J66J93M1r0j95j73OJ32J19J19K4j6m2j97j98m3P0Q3J77J91j2p8p4j15l6
-34429b830J7k8j01j49r9L3P7O3j0kK9L6L4j2M4RN8J22Q7j3j05j72j26L4M6j86k33n4M7J03
-34399c281J75K35J63k5j23j43o5J28J75N2L9l8p7n2o3J6R3J05J31J9j17j55j39j84j62j8
-34373c311J18K69K10O9O1l3j09q5j24n3Nj2j1o8q4mP1j7j70j45J7K24K51J44m6j47q3nm4
-34344c112M2J17J09L3o9q2m1O7J68J35J28M5n0l2j0qJ8j00j77j03r3j02L1K06J29J8j8o1
-34316b812kJ2nM5K3M2K32K46J4j63k85j78l4l5l6RrM5J7J8J8J57J90Q4L9l6j4l8j11r2q6
-34285b745m8k0l1r1j06K8J12L3m9n9L8J01P1K1M5M1q7j69j03m3j2M8M9n8l8P6Q5P7p1j79
-34255c084q0P1Q5N6m6j72j22N0J28J62J16Q1k6n9Q9J54O6r0j72m9m7j61j00M9P4p2j54j33
-34227c386K7J97J71K3M0J15P6O8O9j48k02j12P8Q6J1R8M9k5k1l5n4K5N7j4p8q7L4L3l4OJ09
-34196b824L6q2K7N4P5J69K17L4m7j7k3n9p7q2j13j29m8l4m1m3q6o5J8J26K05K02J03j8j2
-34167b534l9n5Ok9m6Lj0n9l8l7l7N2J77J31r0j17NL0n2j40j30L8J41N3n8K7J48P3p8N7J41
-34136b467L5p0p8kj0l8no8j76j16j03j23NR8L9Ql9j8J5l9k3Q8J07J77J71J31K1m4n1K8L8
-34105b509J1o1p8l1m6K0J28J60K7r5q1p6j19r9N4Q2p9j92j46n3J26K28J10m8p8q5j07q3j5
-34076c135j6l1k7k2J9m5r8r0O5J82J50J41L1m1J%n2J7N0j0p9j34jJ18M9r0o7Rm9J0K09J93
-34044b743R1l1m3M7N2k1o9q9n0l3K8J70J51K4q6j42j41j31kQ3j4oK8j03j27O8J28J24P0O
-34014b761l2p0o9pk2k8jq8nJ42K30K31M7o8p9j29j32K0J7oM6O5j2n0j0rm9j21j13P1O4jn
-33981b934J00J70M9j5k5RN6R6R6Ql5j93j99n3j7oo7j67j62k9m5p3J03K51K46J66J12J08R4
-33952b356k1o8n1k32k53k8P2O7J07Q3K8K6k9j03o6j3j88k38pJ73J69Qq6p8o2o1p3l1R0N2
-33922c169k4P7J57J20J37J03l1p6o7n6j9L0J3q8j23k2J3r3j25q3RK3R4M5kN7qn0j48o1J29
-33891c238K38K49J55R3J07J09M6j09k04j79p7o8r5MO3N9k1j05j05p9P8K01J42K2j28j20j03
-33864c065j45j38k5J28M6p7L4J51N4j0N9J00J66J00pr1rK5m1m0K5pqm1j72p6R1N8j34j11
-33834c160L3J04Q1l4k0O4Oj6J12J54R9k4j05K5J8p7n9j0P9J73N2j6o8j16j08n4J7j8PL7j
-33803b825j6L6N9P3N5n0q4j5j7pO8J1q2l4N2J0o8J00J53oj34o4L3qk5q8j56p9n7j6Q4R0m3
-33770c050j64j36N7K35K14J13k4J0Q6L6K5O7kj86j45R7J54Pm2JM9J6j19j12l2J7P8Q5m1j03
-33740b809k3Q6J9q7r9o5Pm2j03o4n1o8n0K0Q1O8J6K8J64P8l6q4q5KJ2K3Q2L2k4k6n2k9m8
-33707c127n5k7k5K5L8L2K0J38J10j3p0j12j11m6Q6L0j00l0J00M9J07J10N3k5q7j04r3j3P5
-33678c065J34J24J18N8N4k2j56j99j13j8j8jJ02J48J02j6j01j03l7l7nJ40J02M9L3m5j04
-33651b876m3R6N8o2l6J13J06k6j17p2Q9J33K1j1J8q9k06l5P6N6P8O1k4j29j84j35m9m4p2
-33622c305o0k5N6P8Ok1L4J18J16nk5Q3R8jl8r2j15n3J10K15J11r0q5O1J68J42J36k2k15j10
-33592b730lK5p8q3lq7o6l2k3N9P1L3J40J20n8l3l2j48j17j04j22n7qR6K55K01q3j92r4O7
-33562c086J37O7l0NL5n1q2mmq6l6pN7J05J08Q9K9K6N3Rk2M2R7Qj18j17J8O0j4L8K5p0l05
-33529c024l70j90MR6R6J40K44K21R6l2j02j79n1L6QR4J01N6O0R1O4J2j34j55J9J52J51J16
-33501b380K2l6j15j70m3J17M8m7r4p2M4L6j24j87n6J7O3Q5O9J32J21Nj4l7mM5O4K8Kj2Jq7
-33469b579j25n0j37j40J06J28OLj8k6J1k0J7Q4N3OQ6J23J21J10m6j18j46j01k4j0p9j28k0
-33440b913M9o6j68j19kP2N1L9Q1J56O0O5J02J01K4j16j75j02m4P5J42O5o5j30p9K1N7j1n8
-33411b888l6M2J09J01J8j34j48k3O1O5N6J33J05k5j38q7OP1J44K1j23r6O7J29M4lp7o2j09
-33382b777j52j29m7N2Jj00J01K25J57J9r8k8km9m4o7m5l8o6m4N5J12Q3L0j9oqq1j13j70j61
-33351c409J1J37J48J06J35J30Lj47j11O2P6K1J02o2j79n3J0PN5J14J58O6q2j63j32P3J35
-33324b789J07J34P7p0j82j11P5N6r4j92k20r9j18n1J14J43J52J99J90j1q2k2K4O7k9j65j79
-33297c076j15K2N4R1Q9L0q6r3NL5lJ9Q8N5P2M3J17J44n3j42q3K2RK2L6J6M2j5j34j11L7J11
-33265b752R2L1K5k8q5j12j63j85p2N1P5M4Q3J24P9n1j15j02k5P9oq5K6J14J34J08N7L5K9
-33236b595l5j62n2R7J21P7r5j15%ql3j9Rk5j5o9p8r1r3K4J01J05O1J03J12N3J6n1j29j61
-33206b947p4L0O8no8l7R0J29J22J14K9m1q5j11o7mj2J4O5K4j06o2N3N8j4m2QO3or6p3N1J80
-33173b752K26Q2j26r9m1J5n5j60p6J30J84J79J07j2k8q4j87j48j43o4J02J23N2o6q8k2j8
-33146b969j7Q3J92J24K6O3J04N6o5r3K3M9Rk5k6%q8j00l1j08QJ36%j02j31j48r1n7J3R9N8
-33115c008j6jM3j2r3Q9J76P2M3%k1Q9L6j41j06l0j2l0lL3L8Q2O3N6OM2R4mj3l0M9M9j28j70
-33081b758K7J0r9m1j0NJ8j3Ll8rl4r2J1J5m2P1K16K67J28R0J32P9j3j26k53k11r1j20j72
-33051c050j31jJ88J83Q1O5J10J39P9J6j22j05k4n3m6p7q5j07k07j77j03p5O9J34Q7R9M7p
-33023c073K9K9J9K3J9n4r7Nn7o7J04J41J77J58j0k2J0r4j01lq4p3K5K3P0K5j03j48J8J20
-32993b991P7Kj29m1J28K34K05M8j8k6K2k7j29o2K0n7j79j37m5PR3l2n5L7k0o2q3m9N3P9L6
-32962c101R1O3k8l0j7n6MJ27K17J96Oo7p3q0n5l6o4NN3l4l5R6N1j77k46j13q1QJ12M9L4R1
-32930c090J27J31J59J35lj17k4P2j29k40m4J09J37R0N4Nq1m5J9o9j47k7j0k2om9m4m7m0J3
-32900c183P7J02L0n1qO4O4op2r3l9l0k3J14Q1j1o2j83j80o5R0O7l9N4J29J64J26J2O4J58
-32870b649J12Pm7j24k11j55K6J16mj4M7R9J14M8Lm4j7J4Kl9n0np2n9Q8R1lKo5r5j3N3k1J0
-32836b855J1k5j3L1N8L6jn7p6r0l5Q7J30n7j38n6j33q2J35J09l9q8l8P6J41N1m5k1RqP7J24
-32804b782j3j45k2J06Q6J50P0j11j44k4L6n2p1o9o4n6J1OJ1J13J46M0m6j07j67o6K9L5J50
-32775b950K01M4j3J30J29J8Nq2j51q8om5o3oP3J09Jo6j6O5L1r0m7J2K8L5P8L2m3n7n9L0L5
-32742b726j1n8r3q6Q1K09J39L1j06j41L7J00J3o9j06j06j27j8N5k8o5L7K7K8Q3O6J9pq8k36
-32712c146k92j30R3K05K27J12q6j31m3N0j2l9j05k08j29l8K6J99K55J91J43Q6k1k5Lp3j94
-32685c082j25J2J13J04L4jr1p8l4k6l0n2m7M6J05L6j11k2M9J12J91J52R5M6M6m7j61j77p7
-32656c020Q0J54o9k46j80p4o0n4P0J43K18J33k6o4N3J70J48M8j28j32k9k1J2M1K2O2J06j5
-32628b658j38j68j72j03N7M9o7q7j6J35J88Q0R5J35R9R2Pn4k3P0n9j89p8q2j20p3j08m4P6
-32599c156PP3K13J81J15J26On9n3n9j10j88j27k2P2Q2m8j55k27j40N5K5M1N7l3L5J22J2n6
-32570c211j30j02J35J41J01J13N6q8j33n9J01J42Q2k4j27j15m1p3kk7m7p6l0J12O5o2L5J90
-32542c074J35P1l7r9m5L8J16N8J39J06n3n6m9pJ13K46P1j71j78j29j90k14j0J75J14l2q5
-32515c047p7Kn4j05k2Ro1o8o5L9R7M8pKQ4R7M5Q0Q0M4J52K03jj50o0n8m0J5j7P5J94J15J1
-32482b440j36k58k55j06k0k6L3R4J25R0J1j04j36j70o9J41K52L8p4K1l2Pl6o0J04J11L9J4
-32454b842J2l6m5JL7P3O8M2m3o5j16q8j9qM8N2M2Mj4qn6q6m7j3q0j36j7P1jLJ31J43J22J46
-32420b725R2n1o4r8j73q4O6K2k2J2n5j31p7m3j03j32l2J37J29N9K8J5PkJ57J27n1j44r1J41
-32390c086J30q9j50p0Kn8j34q4L4J36J28P0k4L5M8k7k7O1M1K4M1N9J2o1n4j14p6M9R0J43
-32360b951K3j9k2m6O7Q0LM6L2q9j06K5K3j42k13k1M8k5Q5J09L3P3Q4O7j4j9n0j56p0J27J44
-32329b874O6O1J5k6n4l3k2m2j65j92j7R5L6n4j84j57nJ72J38K7O0P0P1O4Kj08j15J0k7n9
-32299c247J35J43R1R9jj57j07j25j34m5J06P7q7m1M8Q7Q1m3j53n6O2J2n1q1m1n9m1M3O9m9
-32269c465j9J43J80O9p5r2j87j76j24j4O8J67K41J61L1oM1J8m5j32j78j30K8J64J13Q6R1
-32242c042L8J8j0nP9J05o5k31r9L9L8J4p7j58j18K6J18J19pJO6P7N3j3m7p1o8q9j10j10n9
-32211c588J10J64J31J40J21L8K1O9nj59j27o1J9P6N1M9Q3L0o3q8J9Po0RQPP0q7k19j18l3
-32180c386p3J5J31m2j77r0PK5N7N4j3j3R1nk0N6Q4J75J42m5j05p2n3q4n5K2N8L1L7L8l3K
-32148c241j0r2j19KJ88K31J00k4l5m2q0r2K0n9j09n5j43o8N4J47J74J5o1n6MJ24K22J61l5
-32119b879r8p3r9j63j09J1L8M6j9o7K8Q4N0P0%j65r4N5M6p9J1R7J26J52R9J1q7j78q9J2k9
-32088c292n3j18%J27N0jl1o6o0q9o5o5m0J26J15o0n2O1J14J45L8m8o6J5J59M4j48j73k4P5
-32058c382O2j5k5J01J38l2j83j08o9m1L6J23J13PJ0p6m6P0L5Ll5j04m7k3j18j49j22Q9K25
-32029c563J49N3L5Q5o5j54o2l7q7m3n4k4J35R5OL6N8K2J3K5jj03j50j07k9j2m3o0n7J7J20
-31998c802P9k3j4Q0J17J20J1q6o8Jj4r3p0m5l6L2Q0J00j1q8o3n8j6P2Mn3j28j01K9%m9L6
-31966d057M7L0j4j69j1J11K10J00r7r9l8o7j27j51r9j07m2R7P4j4MQ6M0o5j33j41o6j2N3
-31937d657J1l4r6j84o8Q1mm8j12k17j77j12p0l1mk0J33K52N7m4j56l15l20k36j74j58j55
-31910f858j43k31l79n34n00l51l04l03l10l75n34o45o11n43n12n98p59q90p90m44O39L040
-31888a2935O112P696O156L065P10m22p75q79q76o73n74n57n37n71o07m83k93k43k25k54l79
-31867B456m26l04j62j64k80k76j70k35k43j35l2Or3j22k1l4l9mn6q5o1J6M5jk2l1j3o5j51
-31838g02j17p3j12j07j11j00q3n8J3M3qn5O6J22M5Q4J08K4n6j09j14r0o9J9L5pm9n2j01m7
-31808a661k2l3l1N8k0j68j01N6j4o3K6K04J69n4q1n3J%R3J42J6jN2l0j57q0J9K8L4L7N1R
-31776a574j20j54p2j04q5J02J68qn6K4L5K8Ln7j24j03l5P3J9pK4J8nk9K3LLR8J06L9mO2J16
-31743a593jj08j82j21l1n2j27j33j03j09o1N3Q8r7j18m6j3L8J0o6J7K05J90O5kOj6p7l3J41
-31713b276J52L4j0k5p2r8q2MN0P4l7j46o7j02j11q4j06m6N5R3P9N6N4P7J34J38N4o6j41j21
-31683b536r6J5K7PJ6o8p1M3J76J15K2P5K5r5JP4Mo4M2P9j1o1J0R4l8j28k3K5p5j66r3o5p9
-31650b819o8p5K3R9QQ0J03N1J38J80rj81j51o6l2n4J9Q8O2LL0R8J1j13r9l6o1o7q1Kl0J8
-31618b929J64J40k6r2M5J20P9P8O5j3OQN8k2j35o9J0Kq5m3L5KK3L2K2o9MJ59J39ok1P9P8
-31585b162L3q4j57l1l7o7l4m0K9O9J38O6J2K9k8Ql3j98j75M7J71J10k6j28j03l6ON2J31J32
-31555b306O0k2p5q8k9R1J4r9p9K6J9M2M8o5j18N2J21L1L4k9pO7O7k2K1R0j8j11j32o3l1o9
-31523b580R6J15L8l7o6m4J0P3K4J4q6r5m6k5L0M7P0J4J2N0Nj6m4o1K2ll5lP1O8RJ9Q9RJ5
-31488b241M7R6J52j20k38j4K4k0o3j04K7j9n6q5j2J8j4Qj4L6ln5R0Q5o8j10M7J53J07N6%
-31457b290j4J8nj26j04Kn7j54j94j67n4J34J14K4L5J45P5j13n6K1r5j5J9M0j5J7R4M0M1J
-31427b639k1nm1n4p3kJ28J01N9J12j2q6M4N3r8n3M7K8m3q9o5N4L3n8j24j12m7lO0N1N2J29
-31395b674J03M5o1j50RK29J60Q6J52M6k24j67j00k42k33m2O5P1J24Q8o2l9M0oN3J50Q0k3
-31367b522j08j75j07k1N8O4Jmn8J7M3J37J11M1J4k2KO7J09J10K1j11j66j16r0j1k3j11r4
-31338b944l6pL0J22J29N8J9l1q9PJ10J05P0L8m6o7pl1m0j3M0O1p8j45K2P4O7Q1o9r7m0j7
-31306b724L4O9P1K3o9q2K0Q9J16o7l49k90N5J62Q3L7N3J35J18M4l0j18j2J43P7q3LQ4N3%
-31276b355p4m2K0J2r4m4L8lO0R0J2n3r3RJ06K7QMPJ03J62M3k9n2j41j88r0j8J1P9P7m6j22
-31243b576r2OL0m3o6j3N1j6r8j44j20l4R7J03Lj21n9N2J26J25P9p1o0M5Q4Q9L8l4j31j02
-31213b852k3n3Q2J73J49J60R8lp6r5m9l3l4j79k56k03l4J5Mj2jJ45J98R5M6n2p9r1q5p9M2
-31182c082J15M3n1p8J6J29J19J7O5J23P7O9J7j12j22m2J3k4p0j2l7j07oM8K3P3J69K21J31
-31153b275M7o7k34k09m0J6p6N2J25m1q9m1N3R6J38L9n1j30j98j53l9R1J89Q6r0p9l2m2M4
-31124b910R6Q4L7j3o1q0j01o6J28J56P5l2j25j42n4Q5J74R0q3r4n5rP3J27J03J03O9M8m0
-31095b417j22j34r6j0Non7l0j8J7R1J9nL9l1j48n8J22K25J25j3q5r9p2m8kM3Qr0j5R1J69
-31063b602J47J8n5j53j13ql4MJ53J37J71K14P0j27k81j78k0P9J0j4L7N4M9M5m2j29j03m1
-31035b712j17r6N2O8J7K7n8j39j3O5N4M3j6p0n5r1M5J38P7J45J89R1p3k20j68rK9j6k1j32
-31005b966j49k2LqO3J17J08k3j32m7J78J53l0J6O2o3j47j06o0K0O4J97J52l2j13j48kL6j0
-30976b889m7NO4O2j3j23j42k7J36K09J33J30Q3Kp0o7LJ2K9K4k7j04q5o9j6N8%K0Q8Q4P1Q4
-30944b382K9J1j2j44j26l4j2L5L0k0k23k41j60q1Q6J33J20R7O8j2l8l2L7N3j8k9n3n3Q0P2
-30914b819n8l8P0O3l7o7P9J99Q4L3O3N5q0m8J9L5K8j3m9l3l0k6O8Q3oj22j21j12p8j6LpM
-30881b874j0KJ8PO4mj01l9L8o9r2K4Q8J29J73J02O4J2r3j57k26k71j73K2K18M21L49N5j40
-30852b463j32j16o5J1N3P9J16N4n6j47k07k04j5J14P6J1k5J7K8J29J30J25N6m4l5jJ31L6
-30824b344p3k6m1j00j32o3n4j33j17n3j9J44J88O7M0O9J8m1J4Pj2K9L0k5j08n3L3rp5r3p1
-30793c003J8J16K0j14j11J9N8K2K9K8K4K9m4k7k4j13o3R3J99J69P9J26L4l2p4j01j32p6P2
-30764b779P3p9n7j9l2j5k8l2q3j66j63q8L6J01K1L1Q8mk7P9N5l2J00R4q9j58j49j4Q8J72
-30734c076J59P6L4k1MO9n5j39J8J23P6N8K2n7j46k8O6Qj6K9J09O0q5o1L7p1r2K2Q8J7PN2
-30702b713l0j06l6n0J4J26J05L7mp5r9p8q6j5R4J53J35O7m3j36j63j37j4K0K7Q1R7K0q5j29
-30672c023j91m9J54J05j8JO5N0L9L1j36j11j4o4JMn4K3op3OP2O6Q4R5M9Q1J11J87J12k6j10
-30640b539j17p7o0j2L4O8J94J49j53k11kNl7Qj41l29j77J06J55P8M5Q1P9k3j46r3N7M8K0
-30611b990N0J08O7l1j14r4M8L8k0m9j02o0Q3J17J8KJ13Q5j04r0M3pjJ22K21J50l6j91j85
-30582b809j37n0j7l9l8J9N8l0n2nM0K6K1J10K30J18j3p9q3j5p3j26o1n8n3J5L9N1J5p5q5
-30551c156n9M1J10J70J62m2j63j16m0J29J45Q5N3p1m7l5j05j09j8L9L5K3O4J44J51M5lMJ5
-30522b549K5L7p9j71j41j17m0N0J2j46j29K3KN1J77J44R5J47J73K07J09n4j69k46j22%j3
-30495b724m4j13j09l0k1kP1J95J84l9j75j29l7L4j4j03K3Q0L1L3Q0P1P9K7r6q9j68k00j35
-30466c320K2P4Rj1K5J13J06L9K4P8N9N1J9N5K5m9j38j51j48p1L8J09O2J6jRJ3n7p6k1L3J24
-30434b940J48J04k7j06n8M4o7k26p7O3J11O2j9M6m0j62k3O0k2r7p4r0n0Q4J51R1Nn0lJ64
-30404b998K30Q4J2J1Qn1j39q9l6n7j11j50k8J16K22J20MJ22J35l2r3j59m2Q3M1q1j47j23
-30376c148k0J17J59O8L3N7P5L4k5k6PR2K15J41K6q2j38q9lq5j16k2nj9m6j28j84n2J68J95
-30346b801Q3m9l3P9K6l0K7R5J18O5ro8j3L3L0J3lj04j18o9j9M5N3P5L3j16j07mm0q3l0oQ
-30313b919m7q1m8m7mP2J23R9J7MP7M9p1r7jQ0k0l3K3N6J28O7pr8j08Pn0k7j7k4%K2O9J88
-30279b618J74Lj08r9P0Q3m9p3j62j87p0k9k7m4L6J48R6J13J16L1jk6M3N5n5q0o9p1lMJ5Q1
-30247b703J00OKj8j50j92r6K6Q6L4m2j4O5J21P6L3M2l3j12j52m7N9Q0L7l6j33r8NJl9l5N2
-30215c075L3n2k6q4j36q0O3K40L33J66k1p7n2R9J54J03K4j0J8j25j98j71p4p6j08j54j38
-30188c424l0L0P3L3ql9R3K50J62K8Kj05o2O7J46J15L1OL3K7l4j28j83j51m7j7o7m2Mn9q4
-30157c380o1k7K4Q0J71J01M5l7r6j00o9L2N3L0l8k7O1Q0J38J35O3n5o5JO9P0N5L1k7o7j9
-30126b829P1J17L3o3l5K8p5j95j12P6J77O0J0k3p2l8J2JK9R9N9L7L0jq1n4n4k6R3Q4L5R6
-30094b511O4k8r2m1l5l2n1j93k01j12j05j04j0N6J51J28m1j08q4j2P2J03J59J96J41J9q3
-30067b754j52j03n3j25j30K4J01L5K7R6J20Qj17k09n2J40J21L7m1n3o2mrj0KN3J47J77J39
-30038b647M8qj15j71j46j53r6Q0J43J90R6j05j37j24j27j2J16J60J30j5r7q2L3J24J58M1
-30012b716r2j8O1k0q0j05kJ55J49M5K1l9k3mj46j98j60l0N8j2n5M3J81K11J59J35no9K3l9
-29982b572j04j15J9k6j78j26K0J57M1j42q9P9Q7q0j26K6J20M6n6pJ13R7J6J1O6Mq4j14j75
-29953c092j74p8o4l5O4O1J27Q0m6l6J00J79J44N4j9pK7pj17j09J3P1p1j58o0N8J19J8RR3
-29923b856M3l1L2M3p8p2j8r9j17p8OK2L7j5q9lJ69J50N4M2N1J26J28qq5p6K7Q1k5j04oQ8
-29891b661J34Q1p3m9K6o5j47k30j52MK9LP3k0m9N7J14J17m0o3n5r2JK4J8RJ02J49P1oj02
-29860b792j56q9J6l1j30l8O2J06R5l7j22o6mJ3l1j4J72K13J08K4J1pq3j12q4l2J8Q6O6m9
-29830b887j02K4O0k7o9R1K55K01P8oLn6j79j72o3RK7%o1o5j08r6N3J6j8K1J4mL7J06Q9m7
-29798b876j66n8J33J23J32J81M9j25j52NO9l5n8J5Qr5q6O2J03J3N2L0q3l6K5n3oN2J36J00
-29768b541Qj18l68l70r9J71K28K5j7%m1p0n6K1oj06J8J34J62J54J32P5l8j8P5N4Rn9q4o6
-29738b791j17j43l2P6P5R9P4P3J71K18K3k31k19l0Rr4j70r2j7J22R8r4r5l9Q2J83L1k04j26
-29709c160J06M9L2R1O9P8P4n8j99j55j08n4l7j5Q3P5J4N6O9l6j14j20j47j12l7Q0O4j4n3
-29680c479Q9J85J20K0jm7j26m4J47K71K33J78K6j30k22j88m3M2j3Oo0j02o0l0rj05J6J51
-29652c175J26P3N2J1lLRo3l2P5O2%J8J06P9L2n0K8K6j16j84j98j90q0J5N7J29J63J91J65
-29622b671m8j23q9j41j58j92j87j06k2PJ8J16J41J63J49L6k0O5O7M5P0mm8j14r5N9P1n2r2
-29593c155K0J12J02L9r5j11J8Q9J45J36M4n7r8O8O6j17j25k3%L1oj08r8p1j3L9P0R7Q8ml8
-29562b955Jo3j30pJ24J39J71J08k3j24j34m5M8k1p6q1%J30O2r7j13j5l5p8k3oj3j8kk3J8
-29531c281kk4J46O4j0R9j9m8K3O2O8P4l8j43n5QJ5m0n0O2P0L0O7Jr5j43j52k1N9R2J21Kl9
-29498c097L7J10R8J11M6n9j08n4N4O7m0k12j76P6J25K0P1Q9L5qJ0Q0Jl4k0j28j17l3L7K4
-29468b995Nk0q7j10q3k7K8J06J54J5m4r1m9J56J44J18J03LL3J42j1j88k25j84p4o3p0kL0
-29439c286J0M9J42J43Rj17j00l6k8k9n8k2P4J21P0m7q7q9l4n9p8l6J8L6J09J11j9p7JP4J17
-29408c118P5N6j3j8l3r2k7Mo7j84p2O9P0J20J20R4K7r3j73j77l2J23J32N9ROJ2J6j9n0r8
-29377c274j19j1N3J8K5mn4n5LM4J01R3J2NM8J5l0o4n5O0J37O3p4p9p2m1k4J4N7R0J55P7o0
-29344b946j08j43j60j6J12K0j9r8j34n8J25J73K8L7J17O9P2j2j72j41nk4P7J26L7m1LJ22
-29316b959J14l3j59j91j35P6J01k9j3N6M7M7Q1J5j06k11j50k2L6J32K13Q2p8j0R5J9j4J2
-29288b984P7J12J73O9j10j52o5J8P0P4m9q0m7r2j1J05R9o9j26J02J8j37k6J7nK0M5o2j50
-29259c166o8J00J27l8j56j39j72j20k5L8M2J8J72J51R1J39J20k1p9m2jK8n0o8K3P3r0q2M7
-29230c148Q8K7O3L4j10p4L2O5R0M7k7o9k9j9P4J20l2m6J4O6J32J43O3m6p9l5j47j06J8Q1
-29200b810K6n5j23j19j25j05m7M9j5o0J9P0O5Q0J27L8j01J2K33K56Q5m9j17k16j62Q2P9J3
-29172b870J15P2N4J4j07j59n0K6k1r0j7l4j63p4J77K60K5j64j08L3J48M5j00j04j48j18k
-29145c360L0M3Mk0OJ9L7n4j11o5l9m6JP0P0N9Nl0n6l2P5J19O4n9j19j03p0n3PJ38J08K1J20
-29112c221J64M8L3m3j25j13j14q6j02o6O3J7j24j6J7P4L4q9k2P5P8O8M3O2R0K0k7m5j3Po8
-29081c381j16r9l3ON9J90K85J70%p9q0m7Nk2l1n9j72k04j19jQ4J42R8PNK4O3J35L4k8J12
-29050c052J66M3o9j06j36j45p6RM3k4q7j25j50r5N9O7J05J09j6N4J73J37M6l6p6k0J8j2l5
-29021c231j8Q8M4r1r1MM7o8p3ko7m6R8R1l5j17r5j31j72N4J52Q2N9J24J31qrJ23J0n1qj35
-28989c341j9L7k3K3O1L0q3m8J6K9j3O2J06O2Lm4p5j14l1k7l7j01q3K6j3l8l6rL2P0P2J2K
-28956c492J3l6L1K15K24L5j26k37j70j32o7M8M1m3l3j8M6L7j3R7K45Q2r1p5j7q9j38o9m7
-28927c779RO6Kj2P7L2n8O2J88J9K7J18K7j06r2j1k9l3R2Pq6o4j03o1K0M6P4J52J82N2j21
-28896c303m0Q6O2Q2M0n1l5m8n3o3j82j59j4Rn7L4Q0k0p0n0K6R5jj9P0O1N2j5m0%Q3N4q9j31
-28862c606r4m3n2o9p7N2J14O7k6j4N4J2J48K40R2p8j02j78j68q4l3o6p6l6q1j14n9K7J31
-28833d119J01n0j83j31P0J07J40J38N7j4M4L4r2k0J48K64K16Jr6k33k08r8p3o0l2J1O0J01
-28805c917J66J88P5l9j86k29j16m7oK7P7R3N0o6j66j62j44lP3J9L3J3n6q5l0LPJ1p6j08j37
-28774d738j30L2J63J25J1n9j06p3o1QJ13J42KJ5R2k0j14o5j21j78p6j4l5K6R2%p9j62j71
-28745e381j71j24j4K4o8j19j29j08j8o3p5L6P6m7o0p5j57j98j38j41k06l26k89j99j85l13
-28719h468l38m86p16r37j009j212j409j695q56M046J2189R345J265j418j920j604j357r90
-28701B430p40m72m88l43k47k86l60l54l67k25j46mm4p3p1j60k38k01j36j08j03n8N7J17N6
-28676b564K3n1n6n6j01j29r2m2l9j07O5J31R6P1k5j03j58j20p5j49l4P6j6j38j23N7P2j9
-28648c606p7j18o9j61j82r8n8k3O2m7k43j34L2R9K5m6oM4L2j05k04k13j84j69q0n1j5RQ5
-28619e501nm5m1r0n1K3p3j47k40l21j97j10j83k01k25k95m47n41n33l95l26l31m18p05q79
-28594a2277q08p54o97p35o58j74J121L505O339P463N514K533M86l91o28o83o63p54q45p94
-28574F100o53m20l88m67m11l55k71j22j94l41l20k08j72p8n9j78l33m15k99k51j62j05r2
-28551a94p9%O0R7J11J47J4j26j18l8m8p8j78j78PL0KK0K5J1m8j58j09o3L7R1k0j08r4r4n2
-28520a131K8o1Rrl3K0O3lo5j43l2R6Jj44j59m1R4J72Q5p4j35j83k04j79k4K4K4N0KJ6J45
-28489a791N0j09j1J53M8j33j89j12k6L0Rp2j02q6m0Q1N6R1J99J58L5j2k1k6J3j8q9n7m1o1
-28459b073j6J13K20J40J9j55j93j88j69N3J14J3K4J26Q2j2r5j49k39j63j3K2N2n1m3J41J46
-28432b294J10J16J43O5j5k5j7m8j23j72j24j0Q2J27P2j7n3p0J0K6m7k9j9j52j86m9N5L5M8
-28403b561l2rR1N9J05Q0p0j47q1Pn2q2r4MN1p4j0M4J8Q1R2l6j06J4R3J1j4j32r9J27J21J6
-28371b585n1p4M9J42J09Q2L7K5qq3r6j11p8J3J13M7m9j28p4m3j73k07j63n8R1J99J19Q3P7
-28342b795N3L6k1Ol6j2Q6J87R2k7r2r9K5k2k1J5n7r5r4o2m9q3m2m2p0QO9l1r8m7N5k1k1L8
-28308c267J6J01J17O1L0Po8l8JM8J22K19J10k4m7j22j45k01k05k4K6R5K80K63Q8m1p8p5k9
-28279b780J4K0J11O3j02k59l01j74j0L7P4q0j72K5J33R2m2p1m5o3M0J83J99J32L2j19j68
-28252c231j41m8n5j00l6L9L3m4o4j1l5q0K1P5J13J15J27J21p3r2l8o2m6J9Q3J4j2O8P6j3
-28222c277N2n6j77j15n8l3q4j3J23Q6o2l9M3R8L9J1J7rP5K1j23j43r8n2j9q0k12k12p5QM
-28191d360o2K5P3J0o7j84j90n6K0Q0Q2n6k03k3l4j49k7N7Nm8Pj4k2k8j29j28r4p6r9j64j47
-28160f001j95k09j22j25j62k01k19k07j79j89l59l74l50l74m17m76n58n69n92o34l72L19
-28138a2565J334K795M248M713L862K311R77K41j64l31m58n66n82n65o00n89n01m24k90j90
-28118B656k82k56j29m5j60j99q4p7j82j86o6j43l44l38j10q8j72j40q6O1P3NM0j2j11j18
-28092d93j19o2J0K5L4m6j17j53o7M7p4j67JJ9j09o7N9J11N2qq9p2K3R5O5m7j48j23k7mK4
-28061a427P6L7Kqn1j58j46l8P5P0k2r2j09j17j60p4Q9J58L8p3q7r4L4P7J11J35M1K5J69K12
-28031a307j8j51j09j10j33j14kJ2J3J08R5M7n5j35r6j56j52O9K26K26J14ll9m6M3J30J32
-28004a411J20Qp0j39j09k6oL7K9j52j45K8N8J5Ol0j08o5K1l2p3k6j0P9J20K2m5L2Q0L0o3
-27973a825n7j03q3j5O5R9Jj25j4J27Q3N2J6k0r6j74j04m7jO4P1Q4j2n8R4R2r3k17r6O1N7
-27942b174m3l3P2J07Q8R4r3k15j26L1O1L4lJ7L1J1j7k2n2j31q1P6Q3M3N0Kn1j12j26p1J38
-27911b412J83k3NR2N7l0r2j4O4l5j06k4N8J01J13P3N3K1p6l1O1K5K6K02K25N3j29j11n8m8
-27881a777j30l13k77j31l5Q0J22J24R3l0j14n8j8j9J2K4q6L9K04K15R2j08j17J9l9j50j30
-27854b508NN0Qr2MJ26J11J4o0n9N5K10J34rq2m8Q1J67J61Q3kl2k7j02j27q5o3j22m3M9n5
-27823b258j51k19j50J14R7kM4J03J21Q1M5N7P7N5l7j00m1p0k9M2Pq6o4P8Q2l9j37o9P4R7
-27793b278Nn4K0Op8p4qQk0K4K4n8o0K3J19Q1J9o0n3N5J05J55J05J5o6j53j58j09o0m7qk1
-27761b601l5r8j23J0J27k5r7K8J20J5p8k6k8J5J0N3J18J09Q8O2q8j64k12n7J28P7J34K12
-27733b326K49O7r0j41r1J9J3j2o3mN8k0j61j80NJ13P8J7j4L9N5r8j84m3L1M3N8lm4L9J35
-27702b455R0O3k8m9j1m6j7N7J21P0mj8L4J09J02po8p9k30j79o9p9n7M2R9R1J48P0o6m3l3
-27671b442n9o3j36p4M4J01J19J08J2M1Q6K4j0l1n9j27j21j2Q6Q8j25k04j57m1J43J50Q7K2
-27643b550o1j03p8L3L3N0Kq2p7L3P8k1p9j25r9R9K20R3N2R6q8j56qJ79K37N3q4j02n4m9q8
-27612b646j54k9J08J3LM0n2M2J50M9j30j70l3Q4J50J13N0n5j45j11m7P6J07k4oJ37J72J05
-27584b203l9o5r6m8L8nj23j47r5p5l8O2P4KK1k3L1Q7kl6O5R2j8j4K0J6J03J89Q9p5j11KL8
-27551b284l1j00j81j18J9Q9P7mJL7j3N7J00M7Q9Q4ML2Ok1k7q6j21j17o6o0k05k06m2j9J7
-27520c042J55J69Q8L6l9q5n6o7r4m2M0J67R4l7j1r3n4R2R4P0N2P4K2j00j15j83k26p1Q5J06
-27490b971J38R6j41k45k7R4J02M8M1J79O9m1ORm5jJ62J21K2K6j6k6l7k8O3k9k07j57p1j4
-27460b880O7P3K9r9j34J07K06J01K5j15j35p5J1O2P9j6k1n0m9n9n2J7N0N7J05O9j24j29n8
-27431b938k4nJ01J18n1j07PJ34J73Q8Qm8m9q5p2n0k7%l5mK2K8L5j9j4J07J51K1j51k19j11
-27400c016M2R2J15J67M6j39q4k3k3l9m7j0J0p6j34j00M7J41J91J43J4j34%J65J62J37J0j0
-27372b353j18k16j41p8j17o0L7P9Q0M8o7j51n6M0J06J67O2p7j10l5M9N8J2P3J01N0k9l1o
-27343b683k5L2J39M4r1j46p5oo4p8o6L5J01J21J48j4j03j4m4p9NR4P8Jr2j02MJ6M6J69J09
-27312b540l9n4l1K7N8O4Qr2j83o5J22Q0L4Lm2Q2R1J7o2j39j62p1k4K9K11K30O6K0k0j08j29
-27281b619j34j09k5l3j36j39n2P1J04M6r5o9J3J2M7kK2M9j4lJ4M2KJ8j1m5K3O2K3n2KO9N2
-27248b867M6J04M3j02m0m7pJ9Q9J91K51R6j9k5n9j04m2k5N0l8k36j22K7J8K1k3k16j46K0
-27219c143J10Q9k6p2n6l6O6J46P1o8qQ0J41J33O1op9nL5o1m2jj09j53l8R9N8J49K09j6j63
-27188b635j48j31J35K61J64R0M1l7j61k74k30JJ3j12j8J49R3O8J73J23lj27q1J3J05J11K4
-27161b393ln4j05q3n5k2q8r2N4J53M6r2m6Q1J88M9q6l7m9o9j01n9lQ6J37K7k9n9p9j34j20
-27130c037M1J73J89O6m5o1j42n4P1L0oq3q4k2nj9M4J16Q3P4J6m0j7j8k6L7ok9NK1q4j11M1
-27097b882J06P3k5m4K6j9n4n5K9N0NJ26J07k7j02lJ81L24K56n9k28k59j98J3J03J5J2o0j68
-27068b757j13M2N7J6l1p9m7O5P9M9J2k0j3o7p1l2k4L4N2J2rp4j63q1M0O0N5L5L3L9j02j73
-27036c176m0R3N8Qn1o8K8Q6L7j4%q1K4J95J42n4j04LR4N5Qk4p8o3k4j0K1o2j41o5K2L7P7
-27003c067P5p4n8R6J12j08k16n5Q4J05J05R6K6m5m8K1N4P2Nk4K4j07j12J0R9Q3k7j44p6O3
-26973c031R7J08l0o2K5J4N9L0lO6J43J15L9o2o9j9q4q1R6J50m7j32m1rK6k4n8j1q5j69p0
-26942c119j9J0O0J44P3n0r8l4R2J06J3k3m3l3RP9M2j43j60l7J05J36k4k03o5P1nP1O8Mj1
-26911b984J9L5Jrk7RJ38J21l0p1J1%j6K7N9O8k0q8j32q4oP5J44J19k0r5j13l4K7P7Q4Q2N
-26878b628j41j27p1m2n1m6k0r4p4QN9J8Q3M9j8Q4J08%r3j00k5M4P5P1M4K6j5J39K08J31m0
-26847b438j35q6k3J4k3j25j69r8OqP8P8N8J23O7q7j79k31j53o6l6l0J00J81P6K1O6Rn8n2
-26817c120q7j37r1QO0J46K13K35J20p5k04j40J8O3%M9O9n7j23j02r6j41j58jK2plJ24J33
-26788c282L2j63j14K8M6N7J15N1p9p8r7n9K9M6n2M6J63J37J21J05Qn6n5PL6R8J59Q0j4j54
-26758b839k03r6j7N6L7j38k10o4k1L2J82J27P5M4j8k6K7k4q9m6rPJ08J23l1n1oJ9M5np7k6
-26726c114R0Q6Q3J01M6j16j25k6j17q9j1n9L1K37K21J19L1l4p9k28k91k08o3QMJ7M7K4rJ09
-26696c315J57k1j46j69j62p5k8M5J46J98P4m3j7j9q2j74r1L5R7J35O2l5K2L7o0j0N5o9n6
-26667c509R5R2N4K1j8q8m0Nn9n0K2j0k6K0N1q2j6J10O8j6o0k9M1Q0j5o3o5j05j8N7R1J8j73
-26634c617j93j40j35j21k3R3R1Q0N7Q8M6l3L7J12M1p7mK9M8pm7q8K4J35Kk2K3lk5l4rJ0k4
-26601c686j15j76j16p9p9j11j90n3J22J56J07j2j24r9K8J46J38M8l8K9M3jL5M2jM0j14k33
-26573d293j09Q6R5N6K1m8k2k7m4q7k3o8j85j42k8nk8N7L1Lk0j16k10j00O4Q4L3P5L8j13j38
-26542e163j73k80k04jP7l2j11j11j43l1P3j06k72k02p4j43k34j99p0m0k28l18j64j42k47
-26517h538k94l87m63o47p06o73p66p99q19q74r02p92m65K68J930M692P325P357M859J954
-26497A1260L9o73q57q80q22p34o80o55n55n45n81o02n14l49k78k78k64l17l04j19m5j4n7
-26474A176j81k06j92j75k18j33ML7No1j86j93l4J3r6j04J8Q0J03L6q8j95k32j33j09j19j72
-26447a355q6J7J2R4Q2P5k5r3q0m8Q6J50O3l3J2No0q9j09p3O0J4j51j44OP8J15J78O5q7j33
-26416a454L0J83P7n4j55j75j00QKr5M7K51K08Nj56j89j66r2p0r4j03j3M7J15P4o0l8J00Q1
-26387a786j0j52k00j75j80j0J24Q5O6O2J05J33Q7k9j45j42k3N8J5o7n9j07j32K6N8M3R3P2
-26359b190O2p8k10j99j02M7J82J75Oj22l8P1O5K2rk7J1m8JJ44R3P1N1n1k9Q7Nj20j33j8K
-26328b279r3q1P3R0n5j07n6m4j30j18J03K15R0j9r8j39r3n2m1k0L1rM9R6QK1O6N0N1m7j71
-26297b709r2J1j1J2k2oL0JP7J36J86J46p5j27n8j5l6l0K5k6l7j1J4L4Jj3l0j39j08oJ00J09
-26265b669J08O2o3j03l6M2N9N7j8j44j26o7lJ24K30J91Qj55n0Q2j5j93k39j23k3J34K23J43
-26237b564o1p5PK0K1k5j9J38Q0p4r4kJ5L5j13j32o1j0jo8n2j12rR8M7K8J7k0m0jj5J7P0N0
-26203b905k7p0o6K7O1J2o3p7j7qm2r2%Q0O6O2R2J01K4P7Q1kr6o5l6m7m7j6J7k0l2M7N5P9
-26169b847O5m6j11j60j78r3P5J50K0k5Rqk5q2o4O0R9Pl7r1n9l4lJ3J3j3M2J09J43J30L1j12
-26137c022j42q6m1L7k6o1kj02k62j67O4Q2PMk7j31j27o9L1N9N3N3oJ6k4k4P2J3j38k23j56
-26106d345J5J31J53J8j17p5p7p9M4J37N4o4o1q5j19j62j19l7J6n7k9j0j12p5o2j69j24p3
-26078e483r5j72j24k3r3j56j48j67j94k47k56k66l02k34k30l65l43j41j23l11n23o10o94
-26055a1300p32p61q35j058j124p26J19J796M845P720P513M568J654K1n87q61r68r32r02p49
-26035F701o17n85n03m28l57l75m04l34l06k57k05j93k38k46j79j82j59j29m5O9j5j56j94
-26012F63j00k4O0O0ML9j01k01j94j40m4m7r0j04r4N7J64J20Q3q0j44j48k13k67k48o7O6K4
-25984i66R5N2M1M2j43j07N6L0j1r1j56K1J67K8j15j17q0p6o8J6n3j40p8j5q3j90j19R5K24
-25955a741K21J22J2N1R5o5m7N6r4j38q7q6l8o6L0K9q5o2M3P2M9Q8L1j28j25L0J08R6J12J45
-25925a372J2p3l7m8l4M1N4K3K7J7m2p3m9l0j6q9j26r9M7P6M6O5P9K4jM8np0o9m4j12r6P6
-25892a850J64J51J12k2r6m4p5j26j04q6k3NL3J00o1j35p6p1o7K3M9nOM8P8M2n3j10K3O5j7
-25861b122l9mJ46J14m3qQ1J16l9k1L4K2N4K8m1j03o6j29k23o3%n3j2J2K4O0P2o5j13m8jl3
-25829b463L0R4NL2n1r4L2R1J49J02o1m7R5R3N2L2j09j21q2q3j18j22rol5k2K1N2J24J11J34
-25798b174J04L9%m9m6j9n9j11lJ32N3o3J6N7m2j53l2J40K2l0M7P2J24R6p8j23p3o2r2p4J5
-25767b366O4r0j22M3O9R8R3J06J11L6p5j22qL2K8Pr4j08j65j30m3P1J67J35P6MJ13K08M9
-25738a813r6L8O8k6j93k52q0J20R1l2m8lN7P3p0j48j27q5j0M4J9m5j1ll5m4kJ15Q6K5J3M3
-25706b331P9l4p7r2lQ3N6j3J2J47J43j4j70k30j68j4jq8l7lK2Q2K8J7K0K3M7Q2Lj07NO9M0
-25673b424J28J71J27P1J7j03j24j0k7KJ37J68O0o1j62j23j40j42M1J68J38J1OJ1k9Po1j75
-25645b318n3J00qj00k3m8o2K2nNL7L4J40J42L1j4J1J9p9j72q3K9Q2O0lm0l8n9k6j1J00J75
-25613b155j5k52k16OQ2J07N6o5j21j07j35o4J52K89J63j02j83o3L9L7J11J20N3j0o2p6p9
-25586b490j5O9J63P8k7k9N9J00JJ0J1M3R4ok2p2j77j58r3p1r2l5k6k5J4R8J66K0M9J35J12
-25555b116l8j44j8nn5J3J5o1r3n6k3Rj5m0rJ00J32M5q6j42j7M2m7p5O6J58J53M1r0j38j6
-25524b510Q3Q0mL2J30M3j24k90j23J38J68N8K7N0N9N1N2o5j62j68j23oJ19J85R7n2j65j68
-25496b588k8N1L3l2K4o5j62Q4K99K08N7P4O9n8j37j36j55k2N0O9J38L5m5J8O0oO1J71N6j49
-25466b026k48k25l9J26R1N7Nj42k63j74o4K9J71K11J62J28N7p9j47j8Q1L0L5L6r5p8L8p5
-25438b416q7L5J02J34J43N4Np4r7n6p2j15j49k9J03j3n1o6q7j7J6K6J1Nk4k5J48J83L4p7
-25408b456n1N7R2K8p0k8J45J45M5m1j01m3Mn3p9K9K1JO5J41R3J15M0QK4l7k7K0J7k3r8j05
-25376b122j5K1n4q1j68j37NL7N0J02O7M3J62M5j17j03j47k59q7N1L5Q1J41J10l9p0K6q6j96
-25347b705j9J81R8pn7q4LQ4M0Kl8r7j90r8J28J96O8m1j00pQ8Kj66j98L5J58J34J24o0j44
-25317b670p9k9J41K34Q8qom7p0o3j06j16L7K11J20m0p7L8L7k4n3r7j4J5K6M5m1l8N5L2O4
-25286b435Q8o7k4R0%j02j46q2%Q2J57P4j46k26k1J91J86K5r1k1O7J82J91O8j02k56k31j90
-25258b739j52L0K4K9P7L2N2J20P0j4PM2k5q0qJ7q8j03q3nn6qJ38K05R9L1oj09l6K8L2L1j23
-25225b571j69q9m2jM2J42J51J36J02K6o7j28r5j20o5J6q2j47r1N2J37M8l7K8J6j2J05J67
-25197b548J65P3k5n9o4n5o7l5N7O0J26Q7j09j19r2MJ20O8m0j02q2n3k0M5L4n8j79m5J08J88
-25167b617M0n4r0j38l7R7O2m7OJ09L1l9m7m2nj1l2kJ11R3k9k5M3Q8P6rk5j22j47p7k3n0k1
-25134b933J28K51K42J02m3q9r3j21q6l3l2jM8N3L0O3J64R1j44k45j61j91j78l7R1P1m2r3
-25106c188j29m7O9P3Rn3k20l50m29K65R44N25K02Jj4J0LK5lL0K8J43K33J58J1k5l4q2j15
-25077a960n3l2K0N3m5r8j98j66L0J26J09L6m6J9J6J7K0q2k15j63n9O3R5N7Ql4K3K3J4m0j49
-25046b611j94j22J4J34J33L7q4r3L2N2N5Q1P6P1M5Pj5j7Np1j16j12m8N7O9Jp2L3J53J24M6
-25015b330lOl0j1K8j33j79r7J9Q8P7Q2ro6k3j28j17O5J38Q9M5ml7q6q9j30j14O0J24J25J58
-24984b482J13R8J3k21l20p6K02K65J86J15q3j39l1q6p7L7L1L4N1Q3J4j19j75j46r5K8J30
-24957b650N6m5o0p6m9QM0Q3P9K0QJ15M1k7j03N2J67Nq3j37LJ17M2O4Q5P9%l8r3p1M6l0j02
-24924b454n6n2q9m3P9J04J06J08M3r1j47o7p7n2qO4J31Oo8r2j77j82p7J13J96J17m1n8J0
-24895b754Q0Q1l7r0PQ2J41J23l6j48n1p5p1M2lr5j56j23kJ14J13M2r6r5Q9K45K64N7j03q
-24865b463Q0j3j17j27j12m4qL1Q0J3Jk5n8l1%J34O5j20p7l9oK2K4N6J30J96J42J37J10j5
-24835b034q1k09l28k68j21O0K47K28Q2K7k6l8l5K8r6r8J27Q8n7j23kJ86J04lK9O5O0M5p7
-24806b220j86r6j4O2R5J2p4r8j68j65JJ93J48n2j42o3Q3L3m8j61j34j2KL1J18K21J51O4M0
-24777b379J8P6J23L3o7j34k20j32M9K5o2p4l1K2L3J7L2J43J49O5p2j07n7R%j44j12k5pJ1
-24747b818m9rK1K4N3J8J38J90N7j04j06o4q2n7mk5K7K0J3M9L9m1n4M0R7n9k09r3N2J11J57
-24716b668J23j06j73N4J23J12M8rK4J20Q0J3m2l1k6p7j17n4O0N7n8j03o7r8q4p9n0P4J09
-24687b845J00Q6J2K0rp4k0N4m2j15rN2k7J0J2O8R8Rl2rk9O2J52Q3j6j05p7pj05j24M6R3J32
-24654b556K14K13pj84j42p9l9M9L0m8j27j29j5k9R1L31K60J14p6o7n0j34j25j78p8P0N9L2
-24626b600L2J35J82M1j16k03j76q6LK5j6o5j1J27K35R9k1K6j4j25j15l5o8r3j24n0R9J07
-24598b807M5N3J04Q9j3m9l5r5m3K3k8No8j23m4N1J8M1J41j8j95j54l2J04J87K63J34j36j23
-24569b705PN9J64J48n0m0J8nPL2M6m2k1p0j30j04o2J2k7n8LN0J08J08r3j45l6L7O4O2J03
-24538b560J00P0k8j40j04j48j58j10p1JN7J19J20L7JLO6Q4K1k4L0Q1P9n4j65j10p1r0p6l8
-24508c078l8oJ38N8l2j8l1P7K37J78o1j08J0P1J03R2J2L3l2q9n3N9J35M8n3j59k84k26k3
-24479c040N7J57K00J69N3n6q8j08j3L5J1LL2L7O1J14K3j25j09jK4l8j09q9m4m2m4q6n7N4
-24449c019Q0l8j09qJ54J34m1O6J58Q9m5p7l6m8K9J63J31n4k97k21K5M3M9J27N3o6LJ07N8
-24420b590m3m0rol7o5k9j2p1M8J44J48J08O9nn9o5L4J77J36l6n1n1q1m5k8J7m1q6l2L4OQ
-24387b553R5J85J88L6o8p1j34q9n7k5L3k2J7O3L5r1k16k30l8K6JK4OM0Q3R6M6m9k5o9n2N6
-24355b759J18J34J72N0p6KK2o8j08m1lj33j80j49j04JQ9N9l1n3pJ39J84J42J14l9j58l5K8
-24326b690l5pL2qn3k3l3n5n5N8J54R3P6M2j5j2J7n6o0j4n5k10j24L7P9J44K21J97M9o3l9
-24295b408l1j77j83jM7L1M3Q2K9O2J40K5j24q5r8j1J00O4N9pK0Q1Ml2p7K1L0m7p9j58q6J35
-24263b631K23Q5m7q7j82j49O0qr5m0lK8N0N6P6J46J53P0l2q3j49j36L7J79J68L5q0k1j09
-24234b486r6J4L8Nk5j03r8J4Q0J08K5r8j62j24K8Q7J33J26Lj2K3J04k8j12J7Jj8J0L8O0P4
-24203b374J15N5j20j85j18p0QJ34J35Q9M7M7n6p8m8j68r4O4Np1r7m4oj3n3m6J18J02n1m8
-24173b821N3Q2j3j07r0J1N9K5M5K8Nm7K4N5L8oj4K1m3j8K9K2k9j0m7K6J37P5Lm9l4J18J32
-24140b340o4j32lj3L1J65J09r7j92k15k20p4R1J02R5J07N5L4J6ol8o2l6kj8j13p3O7qjN6
-24109b779J01J1OQk3l8O3J90J73L4n2j44j67j00m3Ok8n1M8J25Q7OL2%l3K1M6N2o1j55j02
-24078b767n3j0n3N8J31%j1M7n7m3N1N0L4L0J3L9J00J13K5o0p3k7k2j9M9N5m2q9m7P0Q8K6
-24046b394Lq1r0m8j26p1J18R1r3j57j11J5K6L0J22J08P2k1j12j81j22L8O5rlm2n5l3OM8J22
-24015b885J24J8K4J6n3j3L0k2j00MO0l2O2J49J7r8j75j29J11K32J17P0K0m7q9j3ljqp8j31
-23984b823n9%OQk3o8l0l3M0P0n1n0Oj1q1j1Q5J73K55K19N9n5k08k95j15N2L3J07P4p3JJ13
-23952b685P3M6J7r2r6p3q3n7p2j7N7qk0R9J21rk9R1J49J33N1Q1j9k04k03p0J4Q6J36O3L1
-23921b489M3J25J10J3p7j46j91j49J7j4j35RK25J60n0j77j03l0O2J10J0qL9k0p1l5PM0k1
-23892b746k4nl3Q2J28R9R0K0m6m4r7r5p1k3K6q3j10L3Q6J31J50n9r9n4p7r6rK4M0R8M7K5
-23860b692L4M3pk8ML3nq5m3m6k8L6O4K5lj0l9j50j23M3N7L3M1k9lO4J11K2o1PJPk5oO9J26
-23824b563Q9r0j60l1O0Qq9j31n2j5n0o1k9l6pN6O6K8Mj9k3l4N1J48J68P4p1n5j4QJ77K50
-23792b343R8p2q1j2m5j30j61p7L0J58J73k3j73j04n4k8l7%M8m2p8qJ01Q3Q0J32K0m2l8j38
-23762b763j17M7J38J63O6k9m0N6M1n6n3j6q7j04KK0L0R8J08o2k33j93kR6N7K6ll4j0L1p5
-23731b898j08p9p5l7J22K28J94L4n8j1Q8Q0K3j1l3n5K2j1o8l3J1j2pP4Qk5k1mK6O5mJ7K8
-23698b530r2n6J5m3n4j38j32L1Q1O7N2R0q2k05l5O7L5K3J4J37J77lL4J42M6m5N5P4m7j43
-23668b465k8J17J32m2j83r0K5J4N2K7L2KL5K6j5l5o8j14j19k9RL4Jp3n3l6n2q7o0M0J20J27
-23636b756Q4L1J0J33J78R6o5j03j46m4O9J2j08p8rr3j07p7K1J08Q1J19J83J47j3j46j38J2
-23608b599J35R0jp1j58k01j24m0m8j11L4J68J24P5k7j32q2K0O5J39Jj80j10PK5J3J56J77
-23580b655Lq7j51K0K77J41j29j41p1n5L1N0k3p3JR2Q1J4o8p9j05l0M6L3pn1M0J52J30K5r1
-23549b680o1M2J21J26l6j00n2n9q9j02n7K0J09R7M7k7p2p4r3oL7J4J48J47Oj07j56o3N1j1
-23519b880m4l9J4P7J24J77Q0P1J74K30L5j82j20j25j42r2p4k2k9r5j48j34L6J33J15J4o3
-23492b909O6J66Q9l9o6ml5j33j07qn7jP9K9N9O7N6J24J89J45j4k06k78l3J77Q6m5q3q4j07
-23462b877k17j19K3Q3J11J43J86Q0J21R1l7j28j65j21k8J0K8L4RJ21Q0m2K8qo6J1J7j02j41
-23433b875k2Q1J4o0r2p1n5M9J59Q5M7L6J02J39N6q4j83j88k0J35J16J34J98J26m0j69j82
-23406b564j68r6j5Mr2n0j2j0J18J32jmL9k8l6p1j69j26j4P0J16R2M8K4mj43o8J43J56J27
-23376b602J01lN9jj54r1P1K4j61j67P9J38nK0K5o1m7nKO6J15M5q5m2J41J25J7ro6n2k6j04
-23344b653j31q9nO4Q4N9l8j13m4Ko5r8M3P1l3j32o9M7N1pK9J30J67j9j32kQ1K5P8R7M4J5
-23312b543m2k7L5L3N7J3j06j96j79k1K03J68m4j78j34L2J02P2J16O9r2l7R8Q3M2L4o7q0o8
-23283b657pO1K2r6j55q6p6m8N7N8P3R2L7R3O2pP2Rm1l4p2j10j01k5N1R0k5j34q7Q8J53J04
-23251b639J09oo0m7j23m2Pm3j29p8J0K8P1J58nj90j03N4M7K6%m5lj2o9k6O5Q1L4P3O2M8O3
-23218b684K8l2m6K8Q1P1L1o7q4p2j63l07k29P0J14O9J05N2%K8Q5J27L3nJ1m7k0n3M2K1p2
-23187b885l0K3l0j6J78Q4j4r5p8O7J11J13Q7J7o9q6k3K4j5o3n1J6n7j67j78q9J38J69M6j09
-23157b982n5N7K2M2K7%M3l9q3o0rM9n5j29q4J00K32K54J51l0l4M2R9K9p1q3j9m0M5M5r3j36
-23125b765n3M6M0k2l3j9K1N3kn0j5%L7N5k7m5j5M5P9P8N2m5oj5nkk8r4j6J06N6n7j94j91
-23091c031j47j9J05Q0J4m9r5p4l4j6O4J21M3J2M6P1J09J2n8rK7K3j6o4L3J02R8%j40p6N2
-23060b816O1N8Lj14l6L3m5n5n5J25K77J87Kj10j05j10j15j33o4M7J16J00Oj00j53m1O3J49
-23032b825J62L8n8k2O6L5j5QN9R0P6k0j47j59j62j93j23n1K0J1O4J37J47Q7L3m2j44m2M5
-23003b925N8O4L6j3j01j65j45P2K92J86M6mo3m1j6Mk1k8M4k6j63k30j05J5Q0J57P5N3J8j13
-22973b959j23j24oJ8j29p3O2J22J47J48Q8J4k0j4m0p3o2K7J9%O1O9Mr3q9oR6J12J9J4P8Q7
-22941b626J18J64Q9q5j16m7n2j21q9j01p6r6j16k6N6K1N5L3Q%NO1J9m8o0k5O9J16P2N6L4
-22910b708r4n0P8Q9J35O9j02q0j8PO3N0K0j11k64j98m1M6N4M3J6m0j13o8pq7qP0Q0Q4J30
-22879b955K1J05J65R6K1l4n9n8m4k0O0P8Rq1q9k7P3M8j04q7K6r5j57n1J8J01J71J92J38l9
-22849b578j08j01r2j14p6J09K42J39n0j56j9J01l2q9p6j16r1O1J70J56J6N2M0M5J08L2m0
-22822b467J0Nr0j62p2K5P3P1O2L4k1k4J2M8L5l7o5l2m2m1k4K0p5k35k16j4J45J33Q4L2M2
-22791b786R6J34J2m2n7mj8O6R9k4%J1p8n5k7j33o3J2k2j1P5J33qq7l9j8k5RK8O5M2j47k21
-22758c083j02M0O3P0J39J82J82N9q1k7Mj8r0j02o6j8Q0P4Rk5q1r8n0j4O0Q5j8n3q6n7O8J94
-22726b760J74K8j14m7J18M9ko8j62j12n8M5N9j6k3L8N5j9pMM4J1p3r2o5k6k7Q9J22N0L6L2
-22694b717m5k5J16J93R6j41k16j04o2j9%J0M5L4j22k13n6mK5J41J31Q8M4J0l7Km3p3m1j3
-22664b996k5R7J74N7o0q7n7J6O5J49L3pJ14J08K1j53k45k08j7R6K7r2j08L1J85K13O4n5j9
-22635b679l8j32j14p8K9J08J09L0K2J12R9N5j7r0p1L3J18N7n1j15j27O5J86J46pj20j53j12
-22607b735j92k46LJ38J16J83K44J45J5p7m8L4J8p8j35m9L1j3j58k11j38J2R1J38M6l7K6R7
-22579b780m3j39k5jo7J1J95K46J13j6rN3J9n8j42q6n3K3P9n7n4QK0M2O9P6J6n4j60j04R7
-22548b781J53J35M4j10n4N0l2o8N0N3Oq0p6j00j75j24PJ10R9P9J3m5n1L2Lk4K1m0mR2N9L5
-22516b723P5K1q2j27j81J1J97J40L3jl1n4k1J11J29J38K44J90K8j4m4j16k81k91j75p9N0
-22489b853O5lP8J75J59Q9r5j64o3J02R5l6j25m1P9Lm2K4K0m3l4Q4J36N0m7n9n9j53o5K3j7
-22458b717j4P8R3l5j10k9M4O4J2k0k0jk7n8j02LO4M0L3P9Q0j1l8NKm1N4M8rj72k93k27LJ66
-22424c056J34P6K3l3j7o3%N6L5r7n4J85R6k6N1Q7J4M5N4L7k1j04j41q2OJ45K09N8q0k09j48
-22393b820l5P3J42O5q4q7j1LO2J0r1j39p4l6n1l9K0O4J96J65R6Q2j6j21k11j53mJ56J49o2
-22363b751r6l5p6m2lj31j64K2R3J85J14L6P1m2j21j47j35n5P9N1p2j27p8L5N6P3J05J04L
-22334c048p6k9jk8M4M1l9o8o1K7J31J49J7j01r5q4o8N8N2j71j81o3Q9J72K04J46J52R2o2
-22305b801q8j2J18J41Q9P7O5l6j04o7%l8p9J7P1K4l1q6o0j01r2%J0k2r0q9M1P4Q9K0j05n0
-22273c115L8K5rj08j58R7L06J63K8K9q7j26o2rl2q9j94j08O9J16J20M0K8k4n2n5O7J41M6
-22244b915k4j49l9L1n4o2M7m0j01J09K23J12N0O5N1P4Q7l2p8m5k0p3j91k04j3R5J31J16l7
-22215b886j43k4P2K5Q9J36L9j02o7J3K8nM4R8K4lK1M6l1j28j06K3J29Or8p7j20j09k2l0M1
-22184c117J23J94J48k0k16j97k9K7qR2J21rM5J17L3n8n6m1q0JP4N1jo2q2j5nm7n2jM6q3r0
-22151c197J21K81K37L7j90j32KJ5J27J43M0J9J9J7Qr7j00o0m3JJ00Q9ll8j25j50p2k3M5J11
-22121b818N8P6kj16n6NL4LpJ54P4k04k66r9j6q2k9P4J11P3j0j6M6K36K13N5K8j33j09pj19
-22090b849j16o6m1Q6J28k5o4j7N3L7M3k8j09q8k8lp7o2o7k9O9K14K39Q0N5m8j90n2O5L9n
-22059b856OJ19R4q7j01QK9K2Ro3j91k39o8J25j7n3P8J24J11J6MP1N3j7L4j7J1L7l5j02q2
-22028b977J5J5nl4j59j25O3O1J04J62J56J29Q1K0m2K0Oj35j70n8L5M6KL7N9M6k2n4j4Nq0
-21997b813j86j07R2J43l7n0J18J89j0j22q2k8n1r4n3nJ4L8K0K0p6j61%J06J81J85P0l6l4
-21968b769j7j4jnk7r1M5J68J90M0j90j32o4l9N7J05K8l3j03j39j63o0J6ln0m3J11M6K4Q5
-21938c028R5M2o6j79j72o2J09J55R4J05O8O4Lj6Lj2pN1KM6J25j3j52j26o1j07l1N1Q1j2o2
-21907c012J4Q5Q5K6M5M9p6k09j29L7J80J74N4q5j52q2N5P9J8l5j53j65k8j4o0p9o6j7N1Q8
-21877c322J09Q5l7p1qM2J40J26lJ4N4J5L5mN6R6K9Klm1r7n8l5p8J5M5j9o3j30l8M8N8L5m3
-21843c046j7P5j3p1L7P7N9lk7Qp1LJ03L5j9J04P2L9qj46j79o2j2K5J56O6ML1J07R1o3j33
-21811b778j13q9k1M9J14M1n7n7r8r8L4R1Q0R2L0J4N7j7n1j32j37j6j3j09n0K2L4O6O9j0j22
-21780c175j56o8k1R4K13J49J18J44k2m2q2q1L5J39J60R4K3j03j52j10o3M0P5J02K7o4r5j48
-21752b969j02L1J32J04J18K0q4j18j13k7Q2J54N0j38j81n6N8L1m0qO2rK1o5l7Mq7j54j44
-21723c465l6J07J35N0O8M1J04K11J26p4j72j30l8m7k2m1q2PM8N3Q0l5RQ9P2l6j23r1oQ3J00
-21692c015rj14n1K8P2P5P8qMQ0O4P1J15K1n6mN5k4j64j71q2K9O2k8j37r4n3j22r2L9J40J14
-21660c177N1m6r3j03j0J3N1Q2K6L6O3P4Q0J44M5r9j70j18o1Mj1n1m9k1MRk3QQ2M1n6j69k13
-21627c657r5K2K3M0N9M0L7j0NM1N5O2L6K2J6j4l3l0j5%m4n7L9J37Q6n2j37k05j01P6Q2P5
-21595c497L4J17K02J19O4ml9o4j22j13p4k2m3r9j28p6j3Q2Q1M0J04J19J1pO9M6lO5J09O9
-21565b973kn2j60p7j6J1Nkk8j19j02jL4R5K3m3K0M0m5m4j5kQ0J58P8j12k14k35j50K2P3J5
-21533c738%K6K2L5jm2l9m3l5O0M5j5o7j68m2J25R4M4k7p3J6J31J61J49N3p7j05m0k2n2o2
-21502c687k3l7k0P7N8p9k21k16m3J8l8k2Mn0q1p3l0PO4L7m9k1M7O0L9J05J13P3Rj39q4P6
-21470d126k0j55j76o3O9M6N5O4L0qQL7P8J14n5j82j21k19k11K0N3L4J0K1M5K9N4m1j60o1
-21440d831q3j64j84j52j80r4O5P9m6j15j02j36q2j15k36k49k13j81p7K5k5j16j82k69k36
-21415g899j86l26n00n69m92l59m31o09o57p79r21j067j103j028q17j36J602M863Q074Q148
-21395D808N104J896L7o75r06j140j176r37o24m99o55o36m07k73k57l14l81l65l56k67k24
-21374A753k68k34j49k9j24j91k59k51q3k4pl4o7n2p4p1n2q3j40p8l3j0N6L4O2M3J7nr1j51
-21344e95j36j5O1K5m4r1k4l8j51j44r4k9M2N3K6K5O3k3q2K4K0P9J40N8l5l0N3K3j61k50p4
-21313a324J08J22l2k24k70j43NK0n3J6P4O1l1J4Q5L4l5o7j18J4P9o6r6j16j7O2N6P4J14Q5
-21283a569K7J06P5j07j46j85k40j17l9k4m2MR7P5Q4N0p2q4L3J21J62J00o9j20j5J9r3p4l7
-21254b080j13n3J9M3L4k7j01m8N2J67J81N9j4j46j92q0M4J85K23J25K9K4jj20j63k16k53
-21227b422n6P9J30J24k3m5Jq4j00o8O6J47O3q2j29n6Qk4LJ27J84J54J74R4o5j04m7q2p0m7
-21197b150j17j04l6J2j3j58j75p4p2J9lJ5J55J08P6N3L5k6j4P7M2k5J3Ll6jJ51J83J23Rj23
-21166b053j7J87M9j68j81j04oM3P0M6M0J27O4q7j52j29L0J10N8pq8n0j1j30j45j35j21MK1
-21137b735k8K4O7R0Q7j5l6o0j11p4P5L6RJ84K06Q2m6j03n5Q4J78J09N5J24J46L4q6j66j58
-21108b083j14k6%j7j17j33L8N2OQ5qn9p5r3m1k5k5J0J13R6K6N8Q6Q1m4r9l0nL2N4M7l0j08
-21075b348q1J8J56J45Ko7p3o1o6l3o1p8N7J10O7rj06j66j59j13J7M8L4O2J3M6J09R0O5J09
-21045b273K9j5J7m5j28q8o1o1p6M5J76J89Q3n6nk8r5nO6P9R2J2j24j16ql2q3k9Pp0j5n0k5
-21012b693J51J90J44J8q3m3p2j87j75o6l7j10P1J39m5j08n3L2J14J71K05K01J0k06k44j07
-20986b783J9P2J45J06J5p0n3rl6M1J4j63k07q1jJ3j4j20r7l0K6K0J21J47J14lj6Jq4n5L4
-20955b934J71K35J10p5j55lM1L6J13J13L2N5K0k7L3J8kq0j05r0j34n3o2r3j4J18J06o2q3
-20926b771N8L4k9MO8P3%j09q1L6M9J35P9rn4j25j43m3J20J48J8q6k7J9N6J24Q9j23j64j46
-20896b800j43O3J53J13J4m8m9k9J34K06O6n1j06j67rO3K8J47Q1m2l5QK13J92l8j47J6K09
-20868a958P5j28j75k60k06m5L4K3%on6j94j35Q9K15O4o3l9l4q1M0J28P4M5M3J8j9j13p5L5
-20838b704n1l8L0K9J97K70M6r7j86k25j14J8J03J09J14Q5M6%Qk7j04q8J1J02M2j69k45j40
-20810b978mJ29J32j0r2k0j1n0l1L1Q3O1J21K9o7o9J1M1N2J30O9p8p2j0n9r7L7J15M3LR4m3
-20778b510j27k2l4q8N9J64Q6P7J3k4k2j3mm4j8J12R8Kp3n9j5j37k48j50PP1N7P1N4L5J8n3
-20746b717p3l5j3Q8JJ6J29J03Lj4J3J5j14j33R5J09r3j23j52j83j61j21K5R6J36P3k5RM4
-20717c002p9j33jK7R9K66K15j00j55lQ0L5J1m5l7L7J0Pn1m4J05J02LL0P4N1L0L5oj38n1R4
-20685b534J50m5r2NRL9J13N4l5j60j27N6O5QK4j4j01j13r4j2Q4K5o1l8MJ3N5J30J33K6j89
-20654b622j91j32m5R5J98J47Rq2K4P3p8PJ15O4M3n7o1qj05o5P9O2l3n6Q7P3l2r8j35j17j60
-20623c001k7J69J50J04J01l8p0m5n1J4J23J45J88J7k06k73j79n3NP9J61R8kM2J32j4k6M6
-20595b411j18k73k39l7O6L2K4R1N3l4j21q4rJ9M8O9Oj8j4M4O0o8q2m7M5J20P1R5J12M0kl3
-20563b595l1l4n1kP3kj9j0j8j0k3j6o9j7M1l3l4O5J35qj32r8MK9m3j13JJ93J45J29J21R7
-20531b325J02m1q9PN1p1j42j52k08j40o8%MO6J70J98J28M9k7n9nL0J7o3j21kQ5L9O7%j16
-20500b616j07k9N3N8J21N5m5o1M2M1j37j43n0o5m5K7J25R7M1O8J34J22O3q4j85lJ45m3j74
-20471b595QJ74R6Mq5j07J2N1m7j10o7r0q5n4p1q6KQ1J13P5K7m5j24j29j29k1P0N5Q4Q7P0
-20440b836Q3K3r3l8Q0J35R5O5j8r2j3m2l8qL1j2r1J3j5l7q0j04j00k7R9K7j8J3k1J1Q6J38
-20408b784J48J22Kj33r4J9J27J3j25NN2J1No4o2J7L6j8j3l5m8l0o1l5lK6R2J36Rk6N4mJ9
-20375b642J06J7o9q0p2l6P8J73J66J26K5q7r5o0%%q3j05j09q6r9q0q0J3P3J13Q5P8j7j67
-20345b914q5M7J26J38J39J40J15N6k1j30j06j11j02L2J7K7Kj7K7k7oQ1Q2p2n1O7J71M9j21
-20316b447j42j1M6l8q0j2J09J45P5P6J9j18k08j75r7OJ44J39J12L7p2q6j04k7Oj15m7L6M4
-20287b785Q9M0n4n4k6M1J04Q1L8j29j77j26j41j67p5R3J43M0r6r0O9R9PJ2J17J2o4j0N9O8
-20257b882Q8O3O9N6l3o3l4l7q1j0L6%k8n1L1J36Q4M3m9rj21j67q5p3K2N2p3j49q9L3J74J45
-20225c002on4l1l6%N8J44J46J03j7r8m5K8P8L3j9n1kJ31J54Lo4p5k02j96NK02J08o7j46j15
-20194c033p4L1J18J67K04N8k0j9N5J01l2j03l2q5j61m5J02O6k2J8J05R0O5j5q5m7oq1j23
-20165b803j2N6J00nj41j36j27j10O2qq4lL2J38J34O0O7K4m2o0R7K65O7j81j63n4l5j01p8
-20136c041l7J4O0K5j8KJ41K12J69R4J5n8q3k5j10k25j87j95o3kP2J45P0j08k03j28R1J72
-20108c201J20J68J32K3n0j9pn2qL0lN1M9J2K4j9pO2J13P3l8j03o6Q4J48M9r0j12oM1m4j45
-20076b791P7J80Q2L5L1m9j52q2M8j5j3km0j5Q3J39Qj08j04j41j23kL5n6q0JQ6J69J91K09
-20046b399J87o1k46r5R7J05p2j24n3j12j12j44p8k2l2j1j5J39K48R7n0n4J02P0o8j34n4Q7
-20018b804J41R7o1j85q4J1Q3K35K69J30r8j83j32j25j67j65j28n0M9P4N6Nl4qQ2M9j9J0P9
-19989b873K8J7J70J86P8j3q9j39q2kQ6Qj19q3mP0R3L0kJ7P2Kp2m5k6j36j36n0PK2K4N4J00
-19956b807R1N0Q7J70N4m7Ml7j74j21k8N6J7r2j62j53P2J27Q8M0L0n4NmL1Q8J02Q0L3O5o7
-19925b456j52q4l7O4J64Q2K5Rj34j42l2%o3j02n9k8M3N8K0o0o8O3M4j20j54l3O2J82J88Q9
-19895b631K2j29j63j06k8J73J98P9jNRn4q9NQ0J7m5j11j13l1L3Kqk4o4j13j07K9P2P4M5O2
-19863b912J46K35N3r0l9n0p8p6j07p4K1R0N3P8J58L4j07q7k9m6j9J08J29P1n6k07q9J08J26
-19834b656l5j63n4P9Q8r6j03j8K2l7q6o3j1J36J87Q9k4q4j23O8R1M7k7j10o2J0q9j46p1%
-19804c241L9J7R7P3o2l9J26J73N8J6p2o8N6K5j33j26n4k5L7OL2N1j3m7L9J1J4J25M1j38j45
-19773c127l0Q1R5j5r8J7M1P0J31L6p1n0NK0J42J55o0j01M0J06J10r1k09j48PQ7O6L2n2m9
-19743b860O6R3J13J95P9r9j10j29m9N4O9lj00j42j58k43j43L9P5R6R1P7R5L0K7M2j04j53
-19715c052p4M3J33N1L3Q9J27o3k40j50p0o3j5J01J76J41O5j5j02p2r2JJ07M6O2R9N4q8j05
-19686b873o9oJk2Q0R9j6q1n0N8J13O5L3j7n4j26j07l8mk5om9r6k9l2o9j13K5M4n9J03K50
-19654c070J57Mo0L9J03N6qqr4j31q8n9J0K9N7R7M2l2n0OQ8O4nj6M8K3r9j25m7m3k9oO7J13
-19620b967M9Nn4K0J76J14r7k04j37l5o3l0qL6O0N7N4L1J06L6l8J7jJ00O5m6r9r7k0J30M5
-19589b795j63j76j24l8J08J69K9l8j16r9k8N1JjM2O0J17J22J76P3m7r2o0n5p7J4m7j81j03
-19560c278mJ8R2J27K5j39j60N4K31J50M6M2L8J10P6K8k6l8Mlp7n2rr9n9m5n0k0N8R4L2L%
-19527b831Jp8j16m8O8Q2J9o8r1J9J16J13O5jJ5Q7J4l9L8o0j61k2R5J1l9mp1L1J00l3j20o9
-19495b977M5N0m6m9m8j15q1Q2K18J27n1r1o2k0o2m7pJ01K6r3j26p7L2Q8O9J13J28mj32q2
-19465c091m9P7J73nj79p7L5j05k10q9J72J74M4J9J6mjN0K1k9k9Nj0l8RPM5J45J74j0o7L5
-19433b792M4jo0j21j03l2N9Rm4q7p3MJ41K03J54J22J2j09j51j85n3O7N5k9j0L9j1r4p4Nj1
-19402c126l7Q4Q2P8J06K12J14K8k3p9j00o4m8n6jP3J10J03k3j18p8o2oO6l3j95k09l0J49
-19373c083J57J5m5k5l7l5l2q6j3R5j1j69j22J8Q6R2O5l6j38j34j6J28R8M1j6l1N5J82J56
-19344b841r8j09Mk7kJ2k7o4L3J96J07o8j45q2JJ0N1Q3J7n0J16J39MK6l5j48q1%q0k21m7Q8
-19312c238J3j1J02J50J43J28O4O3m7j19m9Lj5JP4K9r8j20n9O6J05J5q7k3J39J53N1o2n7q3
-19282b769j80k29p2J09J34L2m2nN3J07J8o2JKj5K6J08R7Ko8r9q0j15l3J25J11n8j30o8n9
-19252c159jL7K5Q9N0q3K6R1K0j32j48j1J0Kk3j18n9N6J14N7L1M2J15M1ok8j0L5R0J31J17
-19221b599%j76j80l3LK2L6K2K2o3m2M8J16J00o0p8O0J11l7o9PQ1oj46j53p5k8J1O9Q2nk4
-19189b984O0L0n1k6Kl3j05n5K1L8L0k9KN3M2O6m7j19q0k3J12J47N7j07j39q0n7M4J62J09
-19159b960O3J78J29n3j12q0j15j18q3NN2n0j3J9j6j1l7J0qj3N8K5l4j0J58N2j36o4j47k61
-19129c572r1J02K09J52J30O2n3n4oQ9O3q4j96r4K0N9Oq0m7k4o4k1j5j27j96o3J33K35K06
-19100c321J22Nl7J5L1p0l2oj9J18J40k2q2o2m2M6Q2lo1jq5k6O6km6j6M1j4Rp6j00o8kQ4J48
-19065c286J82Q9n3p8l6o8j38p0K4Po8kJ18J62N7r5q8m2K4N2M0k4r2j20p0M1Q2k0o3l1k1o0
-19033c647jN3j3K6K2J09J19N7P4Q7P9K4N1J06pj74k02j59m3%j6K2N4Q8J30J56J04n0m2r7
-19003c090j95m4J20J29k5j22r8j09j5N5J14J19J2m1j1l2r0m7J9M4N2Q2N8j46j65p4K8J1l9
-18974c500LJ3L1P7J02Q3l9q7j35j23k6L0k0J7J19J24o8j86j11k9O5N4m6pK1O7J38J21J30
-18945c182M3q5j85j62o5J03L1p3k3L5P0pn5n9k5K9J58J79J48J4j71j27p5j15j78r7J9R5J47
-18916c613J45J71n1j80j50j21l7J22P6p6p7j17j64p8R5J17O8J29J65k7j71q4LR2K3m3M9J21
-18888c613J40mk18j74o5n7n7j46k00j4J36K8j10j04r9p7K3Q0j8j42P6K52J24j1pK0rm2l4
-18859d322j39j12p2O2J85J11m6j36j9J00Rq3j7M8L8m9r3n2l8j38j47r5o6l9P7R4q1j49n1
-18830e220l7rNqK2Ok2r0j80j00l9r8j84j80j62j51j17j19p1j19k65l01k67k39k86k98k57
-18803h786k19k03k70m24n76o11n58n42p61j057j170j142j141r82k59J714N257Q657Q565N123
-18783A0615J684j89q68j124j159r44p88p64p08n95n12l92l46l69l60k49k43l05k17k41l00
-18762A626k47k35j37n2k0j20k62k58j31qOo0j39j37k13j80m2M2j8j21p6m4jL4j04j63jkl1
-18733a094m3OO1Jno9j57j62k8J08L7L7O5j4K0Q4J62J06rj27k01j98j02K1R1O4n5j85j04M0
-18703a650J01P2N0r6j60n1n1p3o8q1j6O4J07J30J31N8o4q7K3M8m5j54j61l7N7L3oN3k9k2
-18673a924N9k6q8l9K6K7K1%l9j19q2Mo4j60k9J47J83J04O0J3r5j97k14r5k5M5P4n9o1p1j4
-18642b638N3M2Q4J84J87J4k8J5K5m8m4JJ3J6k0on1k1k4j31q0O0R9L1K8M6m4j19j17k7J09
-18611b391R7J0r3j21n6l4K7J71J68J44J14l2j03j18j97k46q2J9K2J13N1nJ11J42R0k1r8N8
-18583b260Q4N0J10qj65j45j14p4n6J6J27J59J36M9pK7K6J3j8p5j04p4k9K2oK3m2q1J8p5j47
-18552b620k2J11J73J80N6m5q9p7j21j35r9l0P4N3KL7MO9R7kj2%J72K70J51Kj91k91j89p4
-18522b546P6J31rj34j12NJ9r9k4J28K15J31j1q6K8J08L5L3M4l5j67k34k44m3R2Q4L1L0O1
-18493b493K3j1j03j60j54j48q1J9L4L3J31K20K04O5m9q4l0R8J24J17J02J01K8r7OR5Mm7m0
-18464b093j6k8j48j79j39m2m6m9P3J02O8Q0Kq2%K6K7K6n9j03p8mL0J5K5J21J32P1k4j25j07
-18433b524KP5Q6p0j33k3jl2q1j10l4K0j9L5M1L6N2j1n8o0j64j24J08P8l9K5J46J84m8k67
-18403b910j95L2J05J26R2P2N6p1j41j00l9j2N5M7O0n8p0R4R1L2N8J17N2j8K7P2j1m9J10J31
-18373b245L0o6o2JJ03Q7K9M1n1l6J0l1j6K0o9k45k48MJ9j45o1J01P7p2n4L4JK2O7R7J15P7
-18341b466l4j21l4J04J50J39O6j25k48r4R5N8j02j34p5m7j35r3P4J54J11Rp0P3J39K1m8m3
-18313b676o9j3K8n2l8P9Q0j6l2l8P6J15L7n8j09j01j00j00j08j8N9OJ2J10J06J7k6O6O1j8
-18283b720K9M2oj32k08p2J2J6QKo6M1J59K34K72R0o4o9J4k5q2j61j84m5M4k1n7RP4J21R2
-18252b653L5o5j45j94j83m4P5N6L2m9j01p2q5r9M0K39K75R6QJq2j46p1k4l5m7P1J02k2p8
-18222c165K2J42J73M3l6p7j7O1L5k9m6N7R3M3K6J14O8Lj23k19q0J13J46O6l6m5L4K3j52k67
-18192c030k24n3O3R2J26O0J9m0J1J17L2p4m8Ln4j04rJn5j04p7K8Q9N4K1N3P7Jj07l6j6K2
-18160c162j0r2j18o0N8J33J82J84J04k9p3q8j25lJ32L1j07q2O2M8k3R7J14P0M5K8j5NQ9P0
-18130b535nr1n1j1k4j3p2n5K7O4N2n1j33j44q4j10r5L9J38R0J5J5k4o1l0o2o1nM2J22J45
-18099b968L3q1q1ml2n3j6M2J50O5q1l3Ml5rMj3m9RN1k5n1L6J59J43M7m9j2J04J35K5J4M1
-18066b530M7N0j11j25r8j46r8l7N1L1m7n6m0kj3o8j04k6J1K7M1R2R5K9rj43j83j11j9J74
-18036c318J95J31Q0J2n9m0k0J6l7p0lL0pp2l3rO9J43J20p9j82n9p0q2Qp0k10j42M1J47J24
-18005c446P3K1k8m0pN4N9l1j0J45K40Q0q3p1n4p0Qj0%J10J95P2j1O8jj86j87j56j07J1Q5
-17974c277K8l1L4K7k0L2J4m7K7J33J30J0l8pRo9q4l9p6r5l3N3J2o8NJ42J23O2m2j24j93j40
-17942c542j9J5r0j13j0O5J39J3o9J3O5J21J47R8m5q0n6m9pj8K4L2j09j08r1m7PM2J73K04
-17912c295J50O9k9o3q7l5q7j35k4p1j31l1J31K05J23l5M5N9n9j00j16NR4J33R6l6j1j8m5
-17883c298J7J71J53n4j08j71k33j53p0l4lm8m0n7r1k5k0P2K06K47Q7p0j54r0L5K3j22j08
-17855c938RJ11P4q9j53m1j8MP1Q4N7r3j26m1PP7J14L0o2j35k20j35k2Rlk2j03k2po5p5n2
-17823d775m2m7j55j94QJ73K27J21J04K9p3j83k26j51j02J3L1qJ1J8J08l4j92k00j73n1kj30
-17795e895k11k08j12J2m1o2p0p2j92k89j26m4j39j85l02m41l17j55j53l54m82m97o30o73
-17771a1638p94r85j049j105j184j210r85n1K307O560J0053Q655M181P81o75j121j177j116
-17753I447j073r23p80o93o28n72m93m05k78k41l25l80l36k65j57j86k58k78j50q1j73j34
-17731F38p2k4Q9J21m4k02j80j68j79j21l8l7n1j03n2M3k0k09k97j67m6m0p3N3J72P3q3j25
-17703a142j5R0J33O1p9j61j04K4K2K9J4m7l9qO1o1j91j11n0o7kk3n2j7J5LJ05K44K58P3j10
-17672a147j15j26o7n6p6o6r9j36n3j4O1L1M4J31J07K8j22j86r6j33j78k8M0J0P9K4m3l3j7
-17643b236P1J88N8q9qL0O9K9j5K3N7P0J09J4J5R4J9k0l6mL3J24J15m6k35k06l4J03R7n3j49
-17612a813j79k3J46Q5j08j47L0J38Q3M7oo9r3jJ0j13j48j45m8j04q3O3J60K25J77L0o4j04
-17584b054o3P4j2o9l1n2k3j7r9N1J39J3O3k3l2N3Rj5m7m1j4o4r0k5k8J9K06J46P3J75P6l9
-17552a741n9j19j62j0J7n7l6mq4j84j13L7K24K82K13K8l2m6j15j07j25j21k9M6P8l3q6j8
-17524b356O5J0j12j06m0k4o9O8J85J63J18j00k16j10n0n2r2L9J83J98J08mJ1K7L4%p7q1J0
-17495b270k7j50j31l6lj3k7q4p3M8J05J01j0p9P9R5K8j4J4P5Q4N7K0o6j52j10p1N6J13Q0
-17465b361L4M1M5j36j58j01l5L1JN4R4K8l6l0Pk3j52r8j0O4J42J83J61N2n0j41j48o0O0J05
-17435b437pj05j17k9M2N6n8j52p4Q5J32J11Q8R8M9J6N0n1j24r2l1Km9J1J7q0l2J7R0J32R0
-17404b352Q4j3j31q4no8j33l8L4R5J03O0KN6O3L9p8j07q5n4j8k5k0P0L1r3M6J44or2j2%M7
-17371b540M4M5J79J32n6j31j32j00LJ5j05q6m5K1J76R9j49k92j16P5J93K20R9o6k8J18J02
-17344b325N2K2m2o6o4m6n6p1j9lm4m6m6K6k2p9L8J14R1N2J22J25Rj08j12j35n5l1Q2Q6m1
-17313b592m4LNq0j00J7Q1R3j9k9P8J87J64J6j13q4L4k4j13r1l8j7Q1Q0K1PK9O3N8m7n6J3
-17281b417Q7O8L5Q5O6k9j55k14j43j1j6n5n3m6n2n6j4Nj4J0J1O9J36O4n4j3o0j14m6P9J77
-17250b670J98J62N7k4p5j44r3m3p7M4J27J36L3l3J5R1O8j8m9m9q4o3K4j01j43j20r1k1P2
-17221b871J21L3o8q3j42j17L4J62J73J26J09J1k3J03Q0j6l4n9l1k5L1J38K6q4o1%O6j8p2
-17192b491k6m7N2J04J7mjL1m7r4p5l6o5m6j35p1J48J54J54Q3k7L8k1JK7q4j38j14L1J16m
-17161b570j13m9K8N5j7J5L7M5L3mjlp5j01O3J91Oj28p8m4NK9K0j8j5k9M5J06Q8R5R5K0o5
-17128b334j08j31k19k28M9L51L04R1L7k2o6r0j26m3j5jo5j14k5P8P8M0P8P3J9Pm2o5jj1k4
-17097b525L2k4r0J5N1M7R6M2p1K9J68J64R9p9l37l37j23krq5N2J33R8K1n5O5J22K9n9k3j8
-17066b574lk1q8j7O7J5q0r3qQ8Q5k6O1J09O9N2j05r4M4lk9M1l7k8lm6r0k3M7N2P8J2o5m9
-17032b662k2K0M5Op1ok1p2K5J70J36m8m8k4l1jo8p0Q2J36n2j18k9j4p1o3q5n7n5j6M4mn4
-16999c098LJ24J79J67J12J25n0k11j88j19m8l2L4J79K75J91n6j28j53j3J82J37O3J3l8k3
-16973b373r4j30p9l2j5m3k2j4K6P8Rp8j0j25o3J74J94K5j10k4Q5O7P2K09J52N7Qj23k24j89
-16943b592j10Ml9m4R5J18P0m4j11j29m0J0L5M1J03O2q9j1Q3K0j8%M1P4L5M3Mj1K0n0n4q3
-16911b567r1j1k6p7j18q0n8M6P5J53K58J27j75j99qQ9J04K7j39j80n2MK8j3K0J45J62P3P6
-16882b407K8ol1j16k7j3l7J03J11k5j28j96k18N9K36J20K4p3l6Q5J2n2K9J07L3q3r8j6n8
-16853b673p5o7jJ4J6L4m3j26k1P8L7k0oqJ3k3n8p8n8K4P5L2N4J5m3%n6n4lL9J01N6k1o5j20
-16818c031j28m2J58J42j5j07p8k6j3O9Q1M8J7q6K8R8R0M9k1kL9P0L9%K6%n5j26r9p2k5J4
-16786b958M8P6J33Q4l2j29j42NJ32J24Qn1n5r0K1J66R1l5n8l0j19n8O2P1m3k7J92K26R2M1
-16756b255J7j66k01j64p7J26J86N9m4j14o8P4J11M6J7M0N8j39k91j48N2J41L6n8Q1R2k6j00
-16728b715r9pJ57J30p7j18j02n9N6K8k9J6Q1J18R8l2m5l7q7o5p7j61n5Q5jJ9P0j5N2J24j
-16697b748jjm1J3N6Q2J11R7l2r1q3j50j65l3P6Q4M8K6J6Q5J51J18J11Qp4j16j22q6k6J8o7
-16666b736k11m9Q9j1K0L7r5j40%J81J37l5L0J18j4r2r5k3M5K6k3rK5M6Q3P8j6j06r1r5p3
-16635b999o3K7O4N7Nj31j69n7m7k2L6L5J49K15J58J9j8J2p4j16n9j4QJ03R7N1K8Pk6r7n1
-16604b872l0p3qR0K2j14j03O5J14L9k2MP4j1mN6J07R2K6L3n9j22o3K1O3K1J3j2m1o8l5L%
-16571b794K8Q6Lj52k32q0J00R7oj3K5l7j17j19l5J31K23R5kk0o2l5JO4R2r4q8M9J9o5qJ13
-16539b833J03K7k0K2L2q8j93j14R5J49J6j10j59j33j69j22O2J90J65k1j48j08K9N2K6J46
-16513c104J37L1O2P0n9q8J8o6q1j0m0k6N5M4J6M7P5o7j60j61m3O7J06R8N4qj6M7L0J06J52
-16482b714R4N9P9N5j15k19j05k6L0O5J0j53j18j8QN5Q7j8j50q9R6J21j4q7k7r4j70j06J00
-16453c364K07R6J18J00J34J14n6r0q4n5l0oJ13J40K3o8j11l7Q6J17K6k4l6p1q9OO3q8j32
-16424b998j2P6k9n3P9P6j09j42L8J5j25J13J98J2j17r5P4J57Q3n4o7o1QO2Qn3j26p2J4N5
-16394c045m9m8M4J64J84j0j90n0J38O1l5n2r1j66j45rJ2L1K6O9J20R9j5q1j7K6P1J43N6k5
-16364b784M3J40J06Kj28j81j17o1Mo5j14m0n8O2J29Q7J18O4j7q6n6nP3L6l4m5n9k9J50J84
-16334b681M9K1L6j5m5l0n6M8J31m4j57n3L9M3k1k7m1m7rP7R1N3m4q8j86j30O9N1n5j41j01
-16303c263k0K1M3L4K3K1j7p3K4K15K92K08M4k04k58j71j01m1p4j37M1Q8J2J22O5m2r5k8J6
-16274c255P3J55J08qj3L1K4k3l3L7L3r0j25j35j27m3O2J17K8qj9M8L8n9k9J13J76R1lj38
-16244b974j68l9Q7P9j04j97r8J13J50j3m5L6M1L4R6J36R2J9j16k52j88K3J23J26J48J32Q9
-16217b670K1K2N8N5L9O2K1o6j78j18N6j2r1l1K1L8k0j1j4q6Ml7j64j62nJ43J47J41N2k0j68
-16186b973j92r5o1p7k7L8jrL0K18R8j50j35k8N7m0q4P9J73J55k1j77j01Mn8q3J19J95J33
-16157c013j1q1j17q8m3k1k8q4r4N0J46N7L2k0O7L01J45k09k14J0J25J50J54J26Q5L7K7K9
-16129b482k3p6j2oJ6J9l6p8r2q9j04j51j47L0J40Jk05r9Q0Q2kJ8j5j8K3qK3N6J40J53N3L0
-16097b779J01K1p3q5k3O8O3K0Lqj11k14j04j8j7k7J8J25rj17k5Q4O8R3Pj15pJ57J25J6L9
-16066b724J0n7j91j49K8Q0J03j1j0L5J8j6L0K3q0j54j24J9k2r8JJ24J92J75l8j58p4o5m5
-16037c178l9q0n3N6P5j9l0J19R4J10R2N4L1pj08j61n7K9k9M6Q3j8lNqn7q9o8m2j23j07l6
-16005c518K2N7L0QM6M9j8r2r8n6K0K4L8J66J55p9k15j50kN7R5J33J33K3j55j51j41j20M0
-15976c699J76J51J7k6k7j2L7Rn8m3K5R1Q6n3j48m8k5k2l4M5O9j19k13j13L3O2P4N6Q5P1q
-15945c561K5j6j04j13j38q5p2j3J08J15N5L5q7j63j9R3Q8O3k2r6o5L7O0J18J00o2j28K6R6
-15916c725J7j6l4m9J0R6N4K1j6p0p5l7m1j35j20J02K39K12P6r8j50r6n7j11q2j5ql1lJ72
-15886c970K27N8n8MK3n4j35j53j23j9M6P3kj55m5K45K76R9m5j69j39r9j20N2J70O6n0p2j1
-15857d080O9p6j55r4rN8m9l0%m2R2J39J02N3K7n2j34j38q3l3l0k0O8J75J24N2n6j27k23l00
-15827d772q8P0O6m3l2j6j39j31mJ9o9j06n7n7j64j19ll3l8J12J71Q2o5j88k52k56k13j88
-15799f513k34j70p1r6j58l08l14k33k79k55j59j58j73k50l69m25n42o20o99p04o99p32p26
-15776a4887m18K44J323L118N028N773M805K895J204K15l74o88p53q22q11o25m35l68l34l07
-15756C783m36m49l15k70l80m57k79p2n4j95k59q2J3j7k0j2n0l4k6k7j2j24j48r5J3j2j62
-15729a78j79r2p1m3j7j5n1r5j48j29pK7q4k02q2N1m0o1N1L3Lj05r5J02Q0Mj7r7mJ64J33L
-15697a161p5j04k21j73p8j4O2M4J05R7M2n0j68j18j5j0Q1K19J24j9n8j5l9k4J2K2K3J1l6
-15668a536j04j04m5Pn6j48q7n5p2l0k4K9J98J64P8R8R0M6N5N5r1j04j4M2k3o3n2o3l8Rk2
-15637a860r8p3p1n4k5o3k0R5J22J27J5j17m6l1r2m1nK7NK2RrQ9O1j31k03r4L5k6j21r9N2
-15605b620J23Q0L8Q7J76O5r2P8J91L0j11j40j72m0P8O6oJ3M4j33k10r3J7k5nJ27L7l7N0O2
-15575b322pn5n1nKk6r4m4J50J72K2k4k3k2j5j48m5J54J81J21l4KJ6j13n0Lj06j54l1j2n9
-15544b617j02kP4J03J60J64Q7o0p5Jn3r5o3R8K76J38n3l0n8q3Qm3j9J55K29K2j14k4k4l4
-15514b034n2o6K6P5j39j71qJ00P0m5j60k3P0N7k0k16j91J1J8L1Q4L3m1K2J14J20J8l4m3J2
-15484b382J0Q4J23m3j46k9M3m4j23j60j45p0kLj5K1N0m9l9J18J32Q0P6Rj93j09P2N7Q7J3
-15454b571n0j01n6L2J1%O2Q1O3L4p6m8p5j09K5J43N6p2j40j70j6Q5L1J5M1J11J60Q5L8q9
-15424b500r7p2m9N3J52J46jJ6N0M3J03O9n4j02lr9j72j65p5R4K7m0J0J92J50j05j64j6Q0
-15395b529P7j5q3j29p6M4J77K01L2p7JO0k4q9n7ll8j38o3jj19j18m8k4Q5O6l7k1l7k6P1J45
-15363b793N3J06J18L3nq4r5o3k6m4qJ51J54O5LL4K6k9p6kJ13J08J9oq0j33l9O3Mj14r0mj
-15330b642k0n0lM6J9K4j1l3L1L0l7j12n9L1R7K34J83Q1j43j79o8j8K8M6L6O6J9q6o8n9n2
-15299b669j18q0O6J28J39J69R6n3j07q0j12p5N3N3J0o3m3MK1L1ko3l8Q6J00J07M7n2n4p7
-15269b576q4n6n6q4r7o9p0K2K55K20L5l9j17j81j31L3J21Q3J40J54J7j23j60j63j75j00J
-15242c200J68K47J66K1o0oM0M5J5M8j2L1J46L7k2q5j49rQ3L3j05j49JJ3o2n2K7P2l6o2J29
-15211b687O5j75k15q1K7R0N4J2J6N1J43J81k7j00m8n6n9k1J30J08m5j19J15K75P4n3n2l0
-15183b427o3r6k0K2q3j48o1N4M1n6O3Q1M5M7Q7Q5k9r7o2j9K9R3R9J4r8j48j29l9K0L3J08
-15152b654J23Q9Jn1j06r6p9K7N5M0L3L5qq6j7O4P6qj27j27o0n3PR0R7MK0J17J21Q0l6j96
-15120b625j53j50l1N9P5K16J46L8J25J07o2j49MQj28n2m4j09o8N8M3l5k7LN7L0j9o4KK2l4
-15089b757qM5K4p7j47l2J19K20K33J68M9l3j19k02o4K0j06j52p6PP1J49J34Mm2J2K7or2l4
-15059b665j08j39l1q1j9J73N1k7j9NJ6r6j63j14K1P9M0P8M9L0Q3P6M0j6o0j6J17K3k5q1j00
-15028b879m5l2K3J9Q5J58R4n0p6r3q7M6Q4Q7M1l7k1N0L7K2P7l8j46q2k0J1K5Ok4%M9P3p7
-14995b720k23m8N5M1rL4O0K3%j03j28q2j25J0J51Q4N0J12L1l8k7Pn4m7R1O8m3l9m6j21j50
-14964c186r5P8J75J54J11K2j04q2J2LP0J14P8m2n5m9j04q8j17k4J08L9Q8M5j13k1K7k7ML4
-14934b945RL2J1j1N7O8m5n9j3L6m1p2%P9Nq0%J49J01p5o8J47J68N9l5no7q9l4k6Q1M2p1l8
-14900b730k0n9o6k8k7M0P6M3Q6k5j4Q5K9n5n7l6J5N2Rp8q8l4kK1j06j61k8P6R7O3P9P0n2
-14867b825q1l9N0J68J0j50j54J5N0l9r4j51j01M7R5O9K7p1o2J08J64k5j76r8J16K84K31J57
-14839b475J7j21m8K0J3NJ17Q0K3m0j05m0qq1q0NQMk5j04l4P3rj50k12j19pK8QK0J32J45J24
-14806b836J59R8l8o9p4J1l3k8J9p2r1l2J5k1q3r4r9o0oJ2J7Lk8j4l0J57K28R4k4m2Q6J23
-14774b752M4O5N5J4n7r4q6k4J25J42n7j75j06l2l9J1J00K25J61k9j06q1m9n4m5p0p0o9M7
-14745c006J23J1m2J5J3M5J05N5j9l9k3O6K4j26j05k3j1M3R5M1j26j01J02J53k1j63k04lJ88
-14716b933J97J13N2N0L6K5n9o2l3kN5J8j0j0n1q9p8j5J02K1j42l4L0pr1q7k8q3oN5J2j6p1
-14683c141l2O2P7J18K2O4K12J23K3n5j65j29j0J11q0j51P8N5o9r4l2OK9N6L4N0J26J81Q5
-14654b446L4Qp6l8o8j59k12k45j72m5J70J73M3P8J64P4pL6K0j3p5j44j58l1P0ml3O1K9L0
-14624b936%J4P9L3op3p0n1k2N0J87K20J1j27q5k0J1n3j09m2K6o3k9L4O6Q2J28J34O9o4j42
-14593b748o5K4P8L7k1qj6l8j30r8J50J69J5K8L1j12j79j93p0R8J47P6Q1j0o5k2r5j62r9m4
-14563c241K3O5J29Q7K7P9J05m8j58j84j14Mlp2p0K1K6J0J9N3J32R5pq5k6L0N2M3Mq7q8l3
-14531c212P2J67P5p5r5M5J34O1m9k9K2L5L8N5O9J7J2P1O5m7j33m3RL3M8qMR3J15J05J4r8
-14499b430r3j67j88l8l9q5K2kN2O7l4J1O3P6Q7J19l5j10j31r2j65k20l7R1Po1L8J25P2m2
-14469c139nN9Rn3r0r8k0Q5J75P2m2OJ6K0P8J16Po3k8K2K0l9k7j39j42J7P3Q4K4j25j45M4
-14437c228J05l2j9J05J45N8l9m4k4RL5j7j9N5N7L7l5p5r4n7Q0L6j15j66k8M8j3j4K3N9L7
-14406c130N5L1J6K0j0j4j6j9NN3Q9P9J11l1j23l9n3j49j67q8l9k6R9J58O9P3M1j9l4P8J40
-14375b840O1m0j36q6m1j04j15l8RJ0l1o0j8k5R6K85K44O9n6j0P9O5Np8j88j16OJ56J66J27
-14345b604K7Rj6k04j90k1n6p6Kmo7j02r8M6L3j7JpJ12P0j20j82l1P9K09J25k4J7On1J4O3
-14313c057O3pj19M5J63O1r2j58j61p9R5J44J42J4j23j16n1KJ8j5l0k6k5j6P3J17P7O3J4m6
-14283c030n9j01l5Q4N6J8m0L6J26J83J6j81j37M3N7o9J2J60Q8l2o2KJ41O0r5m3K9j8p5p6
-14253b942j18q5j1jo0OJn5J21J61K6m5m4L0k1j14k8J34J60R5Q9J8L0Q1Rq0q8l3k6k7J5Q0
-14221b722J10Mp5o2j01j47j13q3k1m0r4%O2J17J71J2N1J49L6q3q8n0Q9R1m0r2N4N3p7r6o5
-14190c050n4m7n5J0m5o3L6J21J88J39P2k2r5j08j42p3PM1J3j0Q7J99J09J04R5K4J21N3j68
-14161b513j97k28q6M0nJ2R6P4l3KL3K6j56k03j25N7K37K02L6j40j17J7N5N2J56J77K2j45
-14133b654j29q4n9o1J4L6jJ35K80R9j09q5Q7J95J0k01j18J6l4m1K6k2m4PR8J5J1K0j31k09
-14103b933j78L4J83P1j10j90m5J09Q0J01J29R8K9km7j14o4m3l9l0j3j7M1Q6L9j5k8O1N1p4
-14073b830j49j45p4J7M2%ojM0L7q7j20o6R3J69J58J27qn9n5k2l0o7ML6N3P4K6P1%r0j40j25
-14040c127l2m0O3O8kO3J6j45p8N8J33L3lN9L5k4J9J8L9J21l4j10j36j41K3J7m4n0j4K8N0
-14009c137Q4R7R0K4j6K2M1m8j90j33J58L15L03J68l1n7r5j98k02k10j59L9J03O8K4M9p1k34
-13981c196j27O1P6p5j27m9J6R8K30K14Pp6PL6p9j82j15j14j70o1P8J26Q5M6J18J55N7O2o
-13952b905q7o9oJ7K8No3k5M9qp2p0J9M5PK0K3n1r4L2J29J31J02M0Pn1q1J2N6o3m2O2Q1M2
-13918b780L2j0J5j3l5r5j83j05Q9J84J50lOQ0N5N9M3rl5q6LJ25J2o6o7k24j95L2L0j11r7
-13887c199J9J04J18P5j23j01K8n0jO5Q4J2N5R7Mj27j38k3P7K6JJ10L7q2n8J25J49P7j7p2
-13857b728p2m4QLn4r9n7K8LK2K8j0l3oJ9k1l2k7l5m3L6J13J08N6Pj48k14n4K9o0p9QJ2n4
-13823c390p6J6M5L5m5J6J01M2QM8J6O5N6j4N5j4j09r5k7K1Q1J59J32O8q6j60J0j0r2n5M0
-13792c159Q8Jq3m0j1k3q6q8l3j7kN5Q9N0Qk0p1nJ0PJ49J51L2P8%j01j4N2oJ1J00R2l7j08
-13758b931p0p2j40p0J03Q9n1k2l2l9m5K7N3N3R4J46J22L8O0p6j75j08j00JO8P0L8k9j38j48
-13728c284o5N5J70J39Q4J08O4q4j34j28q2Kl9J3J51K29O8o1j49j54p0NM3Mj2Q0J45k2j08
-13699c032j62r2o7N7O9j34p0Kk5L8J30J66J08L1j08j08j7m2K1J8M4N8P3J16lr3o9M3M1J6
-13669b991Jp4j09r0l0M5l0j5J06J08J8rQ5O6j24j36pN1P9J0q9n5j5k0K7J9n0l4l0l6m7o6
-13637c442n9K2P4Rj19l7K01K23J03P8n7j65q3K6M7N5N2L3L5J23J43j2k3L2M0Km0k1M2N0N3
-13606b615k1j01j15j03p1n9p0j13n3PM9J17R8J9l6k5j2J8J03O8lo2j57j65nJ39M4K2J46K69
-13576b687J57q6j92j39o8j1M0n3p1m7l2L9k3j4O1P6J40J53N7k0k02k44j17k4J05J85L1j35
-13548c121j06R6J08N6k2r6j21n8N5M2k7qM4rn4k2M1J19J26M9j7o8m4M4J0K6o3r4Q9J76L0
-13517b819j10k2J64K39J33l1j06lJ50J91R4jj15j97k79j65l4rJm0o3o4pno2J0J67J24m8p2
-13487b979r1j7L6m2j65j07N6J4M4Rk09k77j28N4J99J42KO5J02NKO5J06J46P5m5j21j08k0
-13458c187K4J01J51K3j18m1K2L5O0N2l7l8m4l7J8N3Op2n1j12j76OJ05k0nJ38R2Oj41j98j15
-13427c500r2j07p2o5p4O2J71J73J79R8o9r7k2J08J94J17L8k3J1oq4p8n6p1l4K3PJ8J04J05
-13397c042O5oj94j74j0J6l4Q8J53O0QK2p1j67r0K4j0m9Q0J38J5n2%O8M1mQ6J78Q6J5k9p7
-13365b866j26q3J2J21J56l3l22k95r0J09L04J75o9j44j07n8P6J57P9j06j56l7ONO2O9j02
-13338c263j41j20r6L7P6J13J60J3m1j0k7O2J44J23k1j79j26P1Q7j73k57q0Q1J40J39P6M1
-13311c171N7M4J33M5q3l8N2J57Q0k4m0p6j40q9M7J27P8K6O1Qp6m6m8q2j62j41l5M9P1L3m4
-13280c227Qjo9j36q7N4O8Q4Q6Q5L5L9O4L0mk2j65j39RL6J00Pn8J7K3j3o1j57j27r6n4Q9J90
-13247c392J84J07J0mk1l7Mm5p7l4k8k5l8P4J26P8N2RK2n5j9m2k3L9O3Ol8N7M1j9k3QM3q7
-13213c084k42k36q7jO5M7L6J55K03M0o1l3kL4l9o0P4J11J36L4j66k04r6N8J10rn1N3L9k2
-13183c198m7N4R8R2O1m4m2%N5L2Lm2n8N3Q3k6r8o0N3R6Q6J09J6j54k27j10P8J22mr2l6QK3
-13150c116L0k9j18j25N3J50J13M1Mk3n6oJ11R2m3q8r5p0L2%Q0J70K5k7pl0L8j7k00k42k21
-13119c574OJ83N8%M6m8k30j69k0K4Q7K28J87M5j00k05j38m6N6J58J40Q8N3ONj3k1j02j08
-13090c404j3J31J00K2n0n4O6J24O5k1j07r7p4o6j3n5p5m9J0PR1K32J49N5L8l2j08k27j72
-13061c527K6K13K24L3j86k19k5J5pmk7q6l7J5O1J52J62Q6n3n5k8J4L9O6Q6Mo2q9l0Om4m9
-13029c326pMk3r9j50p7N2Q1j25q7J6O2K07K87J24o1m1N3O7L8k5r7k2M6O8P1p9j19l1Q0rj31
-12997c253l0J10N6m3n7r6l2O5M6o8p8O3O0p0m0mkR0J40J52mk20j54j53j29k1R8K22M0r7o8
-12966c477m0m0Q0J44O3mR1J45N0J6nj50j12J36J7q6k5j01j71j30l6J32K24K76J81j7j19j20
-12938c078o0k6p7l9rq1q9j01r2J22K03Q3J09N8O0N5j8lMQj0j1o6j26n1J00Q6J6p3j31j41
-12907c378r3j0l3l9M2N8N8P3J27J54Qn0k6JK3M2nj32p8M5n7p7j24j67p6P9J31J19K9j3j20
-12876c489k31r7J11J19R1J29J7j6J9n7r9oN7J8j08j08M2Q7J0J02J61J07N2m2j55j48L9M4
-12848c351l6l4J0M4L3L9Rj7M0P0P6K6jK1k5j21k46j41n3OP5J35J15Q0J33O1j14j82p3R2P9
-12817c250L8nJP5Q1M2o2j22j8O1M7P3R3mj99j65pj9m3jlQ0O6p5m6n6o1P1J71O6n6r6j32j9
-12783c474N9n2K3O6k1q7o9N6Q9oo8o2K3J26J75J66m7j95p8R8J20Jm8pM8k8j15p2j7Km0N3
-12751c381J35Nr2jj9JL9l8j0J6j9m3J1K3m9pL5l6j12q3p5j7R3J70J75Kn7K3R2K09J72P0o
-12718b774j05n9j25j28j33j99j08P8J29O5M8P7jj13l7R4P4j5m8m9n9m9k3p1r1r7qQ4J07O5
-12688c471P0R0M5k6n0m0PR2J44N9r0j21j1M9k7p7jj3mL3Olm5n2m0jN0J4K0l6OQ6J06J70K12
-12653b849J61j3j52j90j48l0n5o0K9L5O9J2pL9j3N8O1q1r9JM8K3o7p7kk1j8j6L4M1K1Mk2
-12620c284l0l2j36k17j09K6J84Q6n3r7j56k7J53K04J50O8p4q8N7O8n2j26k6lk9P2J7jM5J10
-12590c300M6qRQk7m7p2n5K3Q6J11RK3M5n8j23j39j03N5P9qk7k2J8K2J16K00J33N1j5Pn9k41
-12557c263k44o8P7L6n5NJ17J00O5N8Q8m0j93j39k9q9j67j29j33L4J89J51J36J15J4j00j79
-12530c643j93m7N7P9%j0L5J16J40J47J18P0k0j26j85r4j2Ro4o4J10Q7OJ9lL2J44J43M5q2
-12500c186j48j59j10k9k4m0N4P0K5nn6j17L2J35J25R4R3J11N2j17k05j82j27K0J25L3k8k3
-12472c587K4M7K6J17J72O1r5m8L9O4K0m5p1o4K2Q5J9o9j2P2L9r1j59j13j2j3n0jJ21J13r1
-12441c480r8M0R9J18N7k9k2m6o3Kj9j68j28J5M9L8J18J3j37n6L6N9M6l7M3J86J13O4l8j71
-12411c396j53k1N9k1r8q2PJ3J3j5p6m1K7J40J62J8O1M9j08j68rK3MP7J14M9m1j03j37j28
-12381c781j36j19K2L8L8R4J61J69J45J7j24j29o3P7Q4Mj02j25m0L3J40J98O0j19j43k3QK
-12353c614L7L1L9K5O9J53p0k43j11O4M5n9l7n4m6M2O1O1K0o3q1j1L4j4m6p9k6J40K09J63
-12323c361J5r9r8p6q7Q5J65k0r1n5PM9K6kM5J05J37R8j03j80n2n0j32j55lj5j26n5M0J16
-12293c872J36M4O2Q9M7M0O8l7j74j28l9O2J03K7o7p1j02m7N0P4N1l3k6Q7J38R1j2K7R6J09
-12263c207P5Pj47k18j76j27q1QJ5k3m5RR4K4p1j39o2J03K12K24R4Q8Q3n1j09o8JM3L9M3J5
-12232c347q5j60j31p9m2qM6Q3J74J13P6m0o5O5J16R0m5r4q2r4k2J09N2q8q5j2n2k6rn3p0
-12201c765p8k5K7P4N1j9lP9K7Jm6p8K6P0oj14j53K2J04K6N6O5Nn2m0J6ROL0J3rk5n7q5j06
-12166c954qJ30P2M3M5K5R0R9l8j69l8P7P8J14L3o4o3r0j12q4Om8l9R0j1j36n8K3O7J39Q7
-12135c694j9n4q4J9J17J8n3j4O1J5OO6j2p4l4J38J18jm6j37n0J7m3L4N9j9m8RJ3l2k0M2P2
-12102c630L1J14J89J00M9N8q1k49k39j62r8K4M5QL8M9o2l4J01Q9LJ0K6QK4o9j47j0P7N7J2
-12071c669j45j72m1L8K9Q4Q8p3p0q1n7R3L9JKM6R3J05Q7On6N3J5m2J3k3m3K0O4j9n4k6l5
-12038c730q4j07o8KQ0J33R2P8M1j17j57qO0KJ2j1O0Q5MJ6Q9R6j2J0k6l7K7Q2m2j19q4j17
-12006c750j03j50j14J06J23L1l9j8P8J85J18N3L1J6m8r5l1n6r7L6J03P9Q6J05l4j73j46l7
-11978c741P1N5k5j8N2J28P1o0p7k9J7M9J7P2N7j14j42j2K9m6l5J9n9j04q8k9J14J43J25O8
-11948c492j30j81K4J63J42jq5j15m5L5l2j9NJ8M9K8j6j4j01j04Q9J39P5J50J32m6j03rN8
-11919c386n0j12p2m7J2q5k29j99q0J38K58J76J01O8L8K9j5o1M8Qj22n0j9mM5N3k0n9j11j74
-11889c921mK23K43J42L8m3o8K7k3q8r8j62j80j55n8qk7O3L3m8M8P4N5J8l4M6J18J09o6j13
-11859c859p1n2Mj6L8Q0Q0J19O8l5q0p0KO4P5K1J7l1r5j97k21j12M0O6k1N1J60K04J70m5j58
-11828c804m4m0j10l3J32O1l6P7N7M3M2l2r3j15r7j21m3K3n1j68j24KJ40J62J49J52R2J9M
-11799c756pJ3n8r6p2n9j36j01M0J00J70O9p8j37j07m5j2Q7J26J05M5k9l9q7p1Jl5j3J07J22
-11769c953N8n0p5L0J1RM9K6O2J07j0j39j09qj0P3J07j4k4l6q2j05k9PJ5Q9Q1k3q4m0J5m8
-11737d100j02r8o0O2J49Lj32o5j5n9O4K07P4j0J0j4p1J6O9J7l4j20k1L8JK6l4R3J68R3O6
-11706c779O0L6j7q5j13j6L5nQ3J41N0M9k8j61p4l0K5J11J08Kj53j77j09RM4J08J53J02J14
-11677c517R0o9j70m2R8J10P4M6Mp4j33k12j90j04N3J71Q5M7K6m6oJ11P8P9K8r6j59j01o9
-11648c888p0L0J14O2Jj24j82j41o7K4J86J69N5M4L0m8j70r7l3o2p3l0P1J38L5Nl3o3j3M9
-11618d081Rj36j22mQ4J19P7L3N8J02P5l7q3o8L7R5J1m0%qj3O9M7j00j18n6j06j05L5J38P6
-11587d012l9o7r4k3L1jjJ16K22J88N1k34l15k65k47l8J42N2m5o0J5N7P6J44Q6l7L3J34L9
-11558d092J2J30J00j3q2j05j05nO8N6J4R3J28j8o9j61j61m8J5M4P8J58J60J03j9k9J1Jo6
-11529c802j47n8K7P5no0k8JK0M1J03P2l6o1j9%mp9l2l6J9L6j1o9k4p4j98j38q3o7M6J20o
-11496d477n9JJ65J59rNO8m9j85q5J10J22K7L2OK5Q9J9k1K0nk9M6P2k3j65r2M1Q9lk38k10
-11464d554jO5J43K09J55kn0M7J5j41j83l7J0j06j75m3J41N8j65k25o7K26M09L43P3n3j11
-11437d019j44KN5k5o5R6N0j15J4Q3k0m7k5l9o9m6p8p7o8J2L8l9R0J69P1m2j39j00n1l0j8
-11406d576L0l0j06J3J17J06o7j41m8oL1N1j7L6P2q5r4Rj9J3m8m2J56K30J02%ML4Qk3nl5n3
-11373d383J04J70M7N6N5k4o8m3m4K1J19j8j91j77JQ2O0Rn4n9k3J7O6J06P8l8p6j3N2L1k3
-11342d160n4Kj0o0oP6J4l5j01q8l1J08K34R4j6K3j3p1n5j8l2n4o1q1o9j29j53j01K1J14Q2
-11311d630M9O4P9N0l6n6j21n4K1p8k4k1n6N3K21J46L1k9j12p2L6N5J4R9K6r7oK3p5rO9L1
-11279d409l1q5r4j7OKk0M8P8J47K62J50K9Pl2r5r9q5n5r6j07M2K5j00K7P1P5N6np8j47n2
-11247d582Q9M4o0q4r6j46j67j39j15q6O2K37J96J00P3J39J25O8J6p0j69r1j9pO6Q4J6Qoj0
-11217d524k4M2J56O5kK5rm6p1o5j5L6j9j33j93j15nM7J02o5k16o2J64J62J06M9J26O6r7j79
-11187d694p8QN2kj41j97j56oJ70J53J02J17N8J0l6q8o0M6kJ2R3Q5Np1j6K4o7p9KL4k0oQ2
-11154d666N5j1o5o4NJ02K8j10q3J8J4J23J66O0ll3M4J66J51k5j73k23k07o3J11O0o8n9o6
-11125d816m9l5m2K8J38M5k9k0p4l1J4r8o1J04R7O5J5o7M6K06R0j35k15j37m2j27j15J33J49
-11096d963N4J0r1j81j38k4K15K84J36J27J32j0r7j28j41n7K1l3m7P8J55j9j90j01kj2K3L3
-11068d966jJ2RM6K4j20j00l9j3Q2Q4j1q9j51j14pjK1J40J27Q2J6n8m2K4N0J50J08j1m2OO6
-11036d718Kj10p6N6R6O5k0j97j23k1n5M3J79J27J1l2j2J0K0m8k39j77o8J01O0o4j48k24j04
-11007e666P3J89J50J20R7m8j04q7k1N3J01L8j29j53K5J30J22K1k7oo7r1q4j04p4J3O9J22
-10979e338N6P0R3o1j49r8M8J62J50O1J4N2R3O7o8p3n3n0m9o0q7k8n4k6l8n6l4K5oj27l6J73
-10947e427J59n4j87j71r1j0MO5M9rL0P6N7N6R0N4o8o4Kk2rM7N2NK3O2rj41j44p2N9M5N5R5
-10913e393m2j26J6J16J19K4o3L2N7m6p2k4P3P9MM5P1L8K5r2l2j3m5QL0k1j37p6l3j13o5J05
-10881e551L2k17k09l4K1P9J38J35M5kK2qk8N5J23J31N1k9q3o9j00mR9O8J6J6K4k9n7l4L6
-10850e363M5L8J6j16j24n3J3M9l7j07j12j27J5O8nK8L6N1P8Ll3Nl6K2J25Q4O5R8N4J4j08
-10819e314j39QJ3p9j18l5M4K4N0o1o9J13J12M3J07J00j14j42j82j61k5K0Q8J14Q3K2l8j51
-10791e687l73l46j92J6K28K26N7n7r3o3L4koJ00K04J52l8j88j08K2J02J52J00N6l6o9rj8
-10763e836J6J32J62J23M1p1j63k01j40l8k0j3p0r4n7j1J93K75R8r8j59k1P2P1M6l4j18j54
-10735f069m1J15k6j67q1O8J20L0q8j43j12L4R8J02J18J54O6M9L3k0J0m5j20n6r2j13k2J6
-10707f182l9p4p2j57j21p6nKNJ78L14K55P4K0Km0l2L3J09K7j53j65j03k2l7j02n4L2Q9N2
-10677f242M2Q4Rn7o4j01j22j45j18N4K64J41nj32k56j79L2P3M2J49J43J4l4J6N0l0oJ7l2
-10648f393r1L3P5M5l1j09q2Qqj27j71o6L6J24J05R8J35Q4n4p6J7M9Pj03p7K2J4o1j57j30
-10618f884nJ7k7NJ55J16n9p7o6J22K40J45k5q4p8n5L3J2j42j68m7J06J66J20q7j81q0J1O9
-10589f748K0m5J6R8J3q5q9j53j56r5j27j9Q1L5J1l9m9J18K89K22j2j64k37j24l6q5j06K7
-10561g439J74J05N1J10J15M7r3k42j50lnK7J10jm3M4j00j14M9N9mm1l2j30j59k7J03J31J07
-10532g351K7j60j72l6NL0J15J62K7j07J0L1l1m4l9j3kk9o7j05p5M2N8k4Ko0m7M1L0l7l6R3
-10500g762O3j16q6P4J21J12M4J3l2J8m7j99j11mQ7J66J27K2n1rPn9n9J0O1N1m1nJ04M6o1
-10469g516j22j68j91k08q4J58K20J69J8o7J0Q9J05oj04q2r7p7p0p0k7N4J60M9o4j12j23r6
-10441h252q5l4m5o9r8o7Q0J21M6oK3K3M6m1o1j07k6R2P1l3j05l6Q9O0m0n3M4J9r0j33p5P2
-10409h670N8k9n1p4r0o5K3n1j20j00m1M1P9J01J2K5J13mp4m6q0k7N3O6j22j91j51k3Jj06
-10379i543o7%m0n3j5J04J12K2P7M0m6j49j49o4n2r8nN4k6pML5P9k1K3J40J32O0m0j63j36
-10348i792p6q9r2kkj5K3NPJ44O4j75j68j7k1r0n5n3l5o7q9l4p0n9M9J13O7k2k1O9j7j59j46
-10315a0825k5k0PQ1P4O5l0j55j47r4p2l0j17j12J6J45J64J06J0K3J22R5l5j57j91j51j92
-10288a1445k92k60j09p3j4O9N3l8p1J7L0o4o3k9L8J56N6r3p6j06j62j13K6L8j06J6Q2j09
-10260a2642j61j75j89j30QJ70P4j02j42p2J9j7j12o8P7j8o4L5M9j6mp8j58j43j72j88j93
-10233a4412p1N2Jp0k9k5o8m0j22k00r2l7k3m8l4Lk4j30j25n7l1l7j20k26j76o3j52j75j22
-10204a6653J1mrk4j34j57j99k43j88j63k17r8K6o4k49l17k61k76l04k25j49j63j32j84k81
-10179b0657l41k71k71m23m24l67m39n14n22n00o08p62q70q33n93k01K26O47J353K068K641
-10158b1661K932K886K543K028J490P68K70J2k65m34m37o16q40q43p34o22n97n16m94n74m04
-10137a6108k62k96m31m44l83m34m67l78l50l91m69n27n04m26l95k74l11m47n00n51n72m95
-10115b5415n53n56m79m86o02q15r35r33j048j242j272j194j301j584j689j668j842k084k149
-10096d7847k175j849r99L23K000L944O130Q032R242R417Q542P000N038K925J095j19j012
-10079I687j556j817j903j806j746j727j620j532j454j233j169j102j050j076j047r82r59
-10062a4092q78p92q02q47q21p66p14o23o24o72p13p58q81r03q42p82q44r44j066j140j252
-10041c1756j412j523j587j689j863j967k185k422k602k741k906l246l702l995m087m084l596
-10024g7363k425k12K829O535J0924J5153J8199J9315J8094J5267J1444P287L478M16j619
-10009D7322k824l574l842l685l427l253l087k917k684k461k289k044j807j647j572j597j652
-9992B960j613j541j523j460j159j033j027r69q97q68q55q33q03q64j002j143j280j315j298
-9973a8523j478j682j763j876j952k016k207k380k490k559k740l080l467l848m165m372m570
-9956f5168m581m245l264j282J917O272J1440J6611K0591K2514K1968J9234J4846R736M939
-9941G1528J025j636l217m197m520m375m198l938l606l350l175k976k655k368k199k073j965
-9924B2105j832j806j765j586j510j409j238j141j060r93r48q02o67p12q14r07j068j204j244
-9905f01j206j221j261j338j390j508j651j715j860k018k110k310k477k631k975l217l443
-9888c4932l756l904m033l826l005j597Q00M288Q444J2794J6628J9077J9264J7260J3773R458
-9872F6733N119J620q50k489l408l856l846l658l500l234k957k733k589k361k027j766j661
-9855C2537j495j418j417j174j031j059j073j136j116j021q98p57o82n28m01n71o72p20p67
-9836A4601p00p18p56q47r83j026j005r60r23r78j023j077j215j315j369j520j733j951k019
-9817g517j975j883j820j622j086q4J512L540N659P689Q998R413Q848P326N244L196J310j58
-9799D6590j142j748j948j917j867j803j734j672j551j293j174j081j052q74p79p44n82n44
-9781B3085n89o01p53q09o53n26l90l52m56m88l12j13j83k77l90m19l84l58l51l96m33n74
-9759A3278o28m67l59l37l28m40n93o09n18n00n52o66p24o67n87o02m98l23J67R50J737K300
-9737I034K637K883K945K607J904J152N14ml08m72n66n63n93o20n94o73o90n68l77k77l25
-9716A7046m43m35k56j14j20j72k34k64k74k67k33k68k20j51j69j14q6r1j57j92j96k87k47
-9693A2056j24q5RQ4j2j56k27j76j64j45q7n0m4j29j78j99j24N7J76J36P8P8m4k01k54k91
-9667I984k18k42j49l0j05n7O2r5k25j17K4m3o2L4J01J30N0q5r9q3l9Ojl6j10j06j11j05j82
-9638H091j49L1R9m5j95j50K5J47J12n8j88p3ll4q8p2k6k6o8r1j5L4O4N5L6O5j0q3j21p7q0
-9607G107p0j49l04k12j29j04%l0m0J37K01O7J6Q7O6J2r9j60o7k2J6N9l4j28n4rr3j36MP8
-9577F010%l8n2p4n1K2j6n0O3M6l6j15k22j51K0K0NO8N0l3k5K2M7j0j30j90p2J32J46J9k2
-9546E383k9KJ8m1p7j74k37o1O2J8J0J70J14L2M0q5r7l2Rj4j02j48j1O0k9j03j53j17%k4N1
-9515D435O5l5L4k9j48j65m3M1j0o3K5J54J37J37O4o2j36j85j28m3N6O6j0n2o3j07j80j46
-9487C609k3qk7N8M6j2o9j9J02J64Q9M8K9krJ0J17Q3o7j34m6K9M9O2K8r9j29j6no1lj09j08
-9454C577L9R3N6N7l1p9o3NQ5P8j2j42j43o4o9j62j44n5k1LN1Q7J07J21M5N8J13j5j54p7K
-9423C346o8q1j11r0L1M2m8q9J9j0j02q1j18j81j03RJ44K11J94J23Q8j4m9L5N2J05J13O3j8
-9394C412r3k30j51Pn1p7o0j7Q5J7m6m3n5J1n1j98q9J48J91J17P3J9j1j40k41j40J2O9N6k7
-9364B497p8k6J48J87Q3j8j17j87m7M0J05R0K0l9o3p8l0J09P2k9j3M9M0l8rl9j05o4J6J05
-9334B581Kj97j04p2j07K2P8N7L1j5l0j3J0K5m7L3J71K18J42kj04n2o2j04m2K5N6j6l9M7J40
-9303B632O5p9j37p9r2o9J9J1j5Kor4j09l3ORK8M2oj42k08n7J20K61K67Q0r8o6j2j17j22J5
-9271B016R1j4j62q3Mo5j07RJ08M8l3J7N6j5l1O9K7n2l1p5j50j03%Ro7j8PJP5QmO6O4J09J01
-9236A875L0N1O1M3p1j75k07o8P5J47R4K1j4l5jNj08k12j02M3P7O7P5P6J0q9p8N3N5RQ7J95
-9204A989K17P8%q0k18k25j25j18%J83J35K3m7l4n3j14j88j63L0Q5m5j55j56p0K1J26K21N4
-9176A371r8j76j60K0N4P6J18P6O6P4qK6J44O5l9j89j48J02Q6m1l9K2j0l6L9O5J7p6r6N6J3
-9145A374j27j04p9L1L0j4L9J9j14j06q2j08p2r7j28J10K15R6J2j3J48K95J56m4j55j64q0
-9118A038k5J7J4ml2R3R9rk9r3j34p2R6O1J8O4J2k0l1j01m2L7pj14p1L9P2M8m4j18j40l1L6
-9085F27Pl6l7M1J15J2r0o0K0M6N3P4J02Ml1k7L1Q8M2L7j6Pn7j53j36lJ38Q1L3N6o3j53n2
-9052G00R1J35L5j19j21l1J11J34Jj16j44l1J5j7J4K7MM1Mk4K7R7N2J3M0J21O5j81k31n9K7
-9021F80l4o2r2q6P8J78J04k7p5l6mN5M9J5M7m1j40p3OJ41J40k2m0jP5K7m4l7J2k9l7m1kQ
-8987F92M7O0k0J0j5q4o6k5k8j31j53k4Q2P0N2M6Jp5p0j0O3J76kk02j71j14o5K3J12O9n3j02
-8955I3OJ03J45J08l6k17j79q6K0J88K39J04o3m6j05j79p5J35J44M7M1mk4M8l1l9j20j92l0
-8926eK20K53O6l2p8l2L4q3j74p9J44J46Nj31r7JJ6Q4N2j5j7j0K1J19J60R2k2j00l4j2RJ8
-8894E19J8q2j22m2j9lQq8j21q3k3L3P6M4O2p1j56p5K6O8n6o0J8R5M3kQ8J09l0j62j24Q6K17
-8861A91J97R9j63j57j4Q1J82J03kk9k2n1O3J05L6NJm1L2k9j73j35p5n1MJ70K16R7pN0j3q3
-8829E87r6p7j20r5N2J4o5q5P2J78Q6n1o1L7L7r1k09j89J7J01J9l7k4l6M0J22J35Rj01j31
-8799C8q0J29J92O4l8l0n5n9Oj0n3j05q0n0q7q3m9p8P6J82M7M5P7QK5N5K2j8L0N4rL1M9P7
-8765C23R7K9q3j73r7Lp5nJ17J63J02k2k6j8OL3ll8q3n9p5j89j29m2m7j7J40J29l5j29l7J15
-8733a25J22M8K1J7KNq0j06o9L6N6K6Q4Q8o6j27r0r0J0Q7N6Kq4l4J02J17R3L3r0j30p8K9L5
-8700a00m0j09o2Q3J96J24m8j45j27k0M9Q1Q5O8P5L9M2L8P2N4p9q1k1oo6j18r7l2l6n7q8j2
-8668c38J16J85K16J29MoQ0R3N4K0j45k22j24k7L5m7r9N4J08k7o6o5n1r6j28q9o4RM9K6o0
-8637d76j80r5J38J77R9k0q1j15j27m3M5N9P8Ol9N7Q3M2P5rJ4K6k3N5ql2L9J31R1j02j26p2
-8605c33m6l7J2m3k3nj16oJ46N2R9J56J37P7J4n8j33j02r1M0J15K7j1r9p7K5J28O9lL2j6p2
-8573a42J04K04J33N1O4%n5n4r3r9j4r9j19J6j0J2On4J6J65J24J7o8j37o6JMq4j61j76j34
-8542f48L8J36M9k9J3jo3N5J21jj5J09R9Qq6j38j01j3j0K2N5J5NLj6k9M4J48O8lJ5M9L7M3
-8508b1L2j8n4J1qj52j97j67N4J68J59J10p1j87j53m4Q4J24K4j59k06j00K2J61K51J87l1j93
-8480c74n9J7RK1N5L3o4j40J6J73N8j22j46k4J17M7l8jm9m1L6OJ5p6k0M1mn3l5K1ok3o1OK31
-8445d34K05KJ5J54J70R6n8k63k62o8M0pM6J23K10J9j43j46j38k7K7R8K20J24j07j90j35n
-8417d34M6Pk6K7J12J04k4j11j51j22q3N3J15O1p6j10k6j33j88j40j13O7J28k3k6M3M7J7J39
-8388h20K11O2r7p0o4m8mQ4Q7N4Q5N6m9l7lj36K0K06J78Q8o2q0o8j16j93r7J05J11j1j22q7
-8357h17P2J15K3L0J1k0QL8L8Nn5l3q1p8N6L9j5k7L0K5k9m6m3P4K5K1J88J85Q7M4m0j05o8
-8324c43l4q6j09m5j0O9K8p6L9M5j22j54p9l3qjj0O0J41O3m8j74k20L6K07J19k8JN0L8K1j02
-8292g65k50k28j3J22J62J25J1k3L7pk9J49J37J0o9l6N0n5j64L0K24J61N9N4O4N3q5j49r9
-8263e24J1J37Q3l1m0k5J3m4j24j27j77j43Q3J17L3L1pk6n9l0o8j4J08J25J0j18r5l8j3j7
-8233i69m9k3p7m5M7R7J33L3k9q7m0K05K66J62O1Jj23k23j81k5N5l3j4j8r5r3o6J8O0O5L9
-8202i48pj07m9K3j0P7J95J86P1N7K6J8M7pL6L8j39j48k9j4j74k12q7P8J57R0MOK0J27P9n5
-8170f51n2q2j27nR6M6m6j03k6J3R7J16L2LK4m2l9j5n5nj2Pk7k4M0R6K2j41j38j75j06J15
-8138a164K41J49J20J47J25j9j59j43r3r9o2k1J15R4j7l2j24j35l6M4J00R9N4l5j1L8P5j6
-8110g65j9n4o8LK2lL1J31J06m5q0L7K9o6ppn3n2l4j5J04J27J37K02J10j7j01j20j12j41j02
-8079h22n9o0JN9P2N3J32R0NNo7o8L1R9L3m6k3o2j41n7j2K3Q3O2Nl4k1l5j13kn8m9J03J0N4
-8044h09J07J47J4j28k5N4j21k53j90p7j7N8P6L0L7M1K4J7M3j3j4K6p7j15n9MJm1k6L3J69
-8013a084J34Oo3j18r9rK0m0J03J94J31J64M1k36j36M1J52J50L4n5%l3j49j21m5m3q5n5qK8
-7983a181K1P8K07J71P8L8k4n2o7j15k12k55q0J24J88J53O4j29k04j28n4L4L1Q3J27Q0N2M6
-7955i26N8j16j74l3Q0J34M9n1q7n5p7r2n4K2Q7P7O3N8M5o3o2j7m4p6k7K7O2K8M9J8q0M6J45
-7922i86J02L5M1Q9J21J4j9k9j8k7j20j05O7R4K5j8m2M9P1M0L9M2o8j81k41n1J1K5P6J38M6
-7891g80q2r6o9M2J04P2m6j77j19kl9n3K7N3O1O0k6m7o0l0PN9J02J04N0l8j21r8K9R8O1l6
-7859i90J7K9k1p0m9PK5l6o0M7M5J5M9J70K11J43l6j57j83j22j85k00j14j17q2N2O2M1J25
-7830a384K04J05M1M9LnO7O0Op2L8J45P1j12j78j0M9K4K9Ln7m9m7J05J02j7K2K4o2j31o7O4
-7798i80J06N7J8q3k40j62m4k4l4j03k3M4Q2J82J60J40L6P7Pq1o5j8M2N9K8M0l9j67j78j1
-7768a174O8j42j41m9Q2J42L4o5ML4P6J46Ok14k05q2oQ0J79O6j07m1Q2J02Nl2J5Q0M5p7r1
-7737a180m8n4o7jL49L35l9j61j43n4P9K5q5q8l2k9o4kP2J42J37L5q8j93j89m8J00N8j5M0
-7707a208Q3oJ2K5J9K5L8P6M0L1n9j14m1M6Q2m5q6r1K6J20K6l4j3r8j41lJ22P8m0j09r3OJ16
-7674a210J24J00N7OJ24O6r5j39j9O6K9J6J3k4j04l5L4MKL4J05P0n7l1O3p9j74j07M2k2q8
-7643a229j8J10J71J57J64P6p7k20j99o9oOo9j75j58k8R2K56K11O2K3l7j27j89j45m2ol5j9
-7614a520J31J91P2r8r4M2J11J57J96J34J9j06j19p4j0r2j64n3l9%P8J01J47O4j55k09l0J39
-7586a181J13K1q5q3NM3K6K8J2L5Ro5l9M8j8r6K9O4L8N7J02N7J2m3j27k18k52j86Q6L07L05
-7555i96J99O5m9q8j29q2r5l5J35Q7J6J5j7m7j2k2k1R5R3qk9M4N4L0l2j69j73p8j5L5K7lM3
-7522a162R9J00O7K0J3n4q8n3m3p9qJ31J49Lo4k3l6q5j4J9p9j07n1j5m7mJ41K11J60J38J0
-7491g51j33o4N0J31R6m7j50k21j13o4p1N1M0l6n3p8j07o8l1J4J2J7J11K35J97N4Qj3q1j57
-7461a222q3rN2P8O9m8p7Qk6j88j32K6J88J75k3j16m7r4n7N5P7J00L9L2K1j6J4k8j0n9k2M1
-7429a282P7J10K3k2K6O2j3M2Q5P7J65K02K1j72k02j58k1j5j04j56j00j07l6J80J42K2K4m6
-7401a176j43j25M7K62K45N2j22j77j01p7j21r4O7J72J06L3J1k3J4q6j76n8J18J02pJ9N5J68
-7373a015J62P9j0p9rj2r9j42n8m4KM0j41k04p9P8J69R4K5Rp9j01J6J04J11K8n6p3l0k0m4
-7342a378L7N8N8J5j8P2O8o8j41k7J39K48J93M5r5p2L2nQQ3O2M0r7o6M8J05L9J00Q0l8r8q1
-7310f54n7p4k1O9K2j36q4j6P0R6q7l6J30R5l7jL9l5j05j83j78oP3om5rplq2j18l5LK9N9J3
-7275a317J8O8Q8Qj16k05k07o3N5Q1O8Rl4n0o4p2j45j04J72K89J60J17P3lN9J73J8j29j18
-7246a171j04j44k31j27N1Q4J60K91L19J09r9k36k29j05j12j64o8l0jk1L0J87K62R7j9L9J3
-7219a219j11j46j06M8J1r9j2R8Q8K7l4m1P0Q4o0j77j79m0J37J84J58J24L0l7k3o7r6j9J3
-7190a394N8Q5L2O2J68N2l0k8k6n8q0j37l2M5MKqJ0J18J48K7j9Pl0m5j02j85o1J08R8K2l2
-7158a221j51j77J4J80J49KNP6Q1k7j08p3L0P5n3j55l1J45K0j18n4N5L0L8J14N2r8j05K3L6
-7128a246pP9J84J39k1m3j6kk7j35j50l8R4O5moj6j07j61j53l5LK0L2l4n4J2oj0l4j91j33
-7096b001P3Q9m4q1jO2R8j5n1k1K7O2J07N3L8M5J1PQ4O0m3pq3J1N6L8Lo0L6J62K03J18J5p6
-7062a025j00m6j8o7m4J0j3j8n1o7k5L4J16J10j0o7p1l7K1J7P4Q8P0O6Jn1j24r0M4J58J27
-7031i88N6j0J8M2j3j8K8l8l7j10j69J8J6j16p2N2J66N6l0K4K9jq9j44m2J1m4m2N1M7k3k4
-6999a396M8K7m2m5j4p0o2k3k5q3k2O8O9P4j3j25p7JL0J07J05L8jp7k6J06O9j04j27m0R7J53
-6967a380Kj35j27l2J6P1J36J37R2qn7kON5K9q5q1J03J41K3o9j13j51k21j79q6p5N3P6j2L8
-6936a835J02M7J9J4R1M2r9j48m0R5P5P1J10R3R5Rj11m2K2L8Jl5Jj7n6k6M0J36J22p4j83r8
-6904a541J29J12k6j05p0L4k0l7k0n1MJ15Q5J4O4J27N3O1k2n9J1m1j02o7L3J06P0P2K8%K1
-6873a022n3j31k04k12J7K11J29o0j25l9K8M3O3K9QRl1r9j09k9P1O3k1r1j34p1J28L01J89
-6844a142n7j09q2q1q4Rk3r0p6k7j1M9R7J68K19J13pj91j47M7Pn1k4O4R7K1m3L4L4nK7KoM2
-6810a226L7j41j90o9M7O6O2oL5J16J75J29M7n7j53q9q9j25q4l4L3P1Q2P0J1OMOL6l3p1j31
-6778a465j44m7Q6R8kj4qM8J02k1m8p1l2R4J12jr1j9oj44j20MQ5J0q3o3l5q2l7K2L7jK4J13
-6744a699J32O5J06Q9j28j43k6K1Lj14o5J07R4qO5K5m7K1P6P4o4j15j01K3J55J66J11j3k06
-6715a396k48n9K22K17J53J26Mj25q2m5j28j03p5j31j8J35J04k3o6m0Ol3L1J32M2j41j77L4
-6687a684J30J51O6k4m5j44j29j5P2J11J28k4k38k54j11M8J05Q1M8J4L9P0J6j9M2J35J61M4
-6659a226Pn0j24j56j31p9M0J52N4m6k0k3l0J18J47J01J03Q4L2j6k3qo9j04q6j37o2R7P0M5
-6629a340J28J16pr9j57j62n2Km3P1J99J32l5j27j31o5pRL4Jo4k1J1L5J8j30j23j8k7M0J01
-6598a711R2L0MO1Q2J68J73K0o8j27j77j75q8P4J19n3r5kK2K5l9j40p8Kj3oK0N2Pq6j32j55
-6566b194j53K9J77K12J30K7j2M3m1o0M1N8l1j17j33q8L6J12Q6J4Q6J91J72N6K7J0j03j12
-6538a537k0nq5q7N6J90O1j09j63q7M9M4N4J02P0q7j60l9LJ2Nl7J3J09J04Qn9q8o2j1J6Rn5
-6505a786l1J15J52Ok0Jj9q5p8j4O1J39K02J74k7m4J37J28k6k11j28J0J5n1n6j6j4mo1j15
-6475a646j00J5J74J39p0k24p4L4K6j4M0L6n3j15j29p2J1J5RQ4Q9M9J04R8m6j9R8J11r3j96
-6445a719MR3J05Q2K1o3oP6L2p4j19n2J16K04J20N6L0p2j81j64o5O3J00R0n8j17l8J3m7q6
-6415a656j47k39o9J89J82N2o0k0N5J28J5o3k8J2q4k04j66O6K92K50Q3Knj6k4K1N7qj48r5
-6385a628ll9n2q4l3J1j0LJ1K1J14J42Q1N0Nl1m9j11j18l0KmL0J25Q2j16j18j6n6q0k2nJ17
-6352a811K64J78l8j67j87p3jQJ36K20J31N6L0r7n6k1o5j0%k4k9j35j68l8J6j03j25J0J22
-6323a977J13PK0O5J07J13n4p2M3M4j7mM9k1J3K4mN9J19M7m8j25j02j32j19o3pJ03R7L2J0
-6292a680K4l0j45p8NL6P1J00J67J71J01L8J6r7p2k3j44k43r3J7K6J7L3J3Q9J03N8M9m4j42
-6262a657j73j15l3J02J86J70O1nK3O4j8l8M9M2n1j01n2L4P2j8j0J4m8kL1J39J84o7k61k05
-6232a683q4p8m4O6l7m7M9J16J04j0j8Pnml4n2M1J53K22J48P0rk2j63k33L0J18M3J9K3Q5k9
-6200a258j19l8j06j78j01P4K00J70N0k1Qq3j23J4J10J18k8j30j31q4j18q5JK7N4L2j9l5N0
-6171a749P5j3q0m3j6P0J53O0L8LR9J84Q3r7j69m2P8Q2l5j17j9N1m2j64j74m6Q5J46K6k7M8
-6140a552J29J34k4j22j44j68m5n3j35n0J07J91J95P4P1M9M1K9N2l4j60j18j37k04j86o0N7
-6113b063K13J88k0j00k6j7k6o6j02j2J20Q0n8k2L0K8N2O5K6P8K0l9j2P4J13%q8m8j1M8P2
-6082a503k5n7j07p9k1o5o7j1qJ4N8J53J90J43R5L6k9o8j16r3l3L4N7l5q1j5o3RJ29Q0o5p6
-6050a619l9M9J13O0K5L3n3j19j7J17K2n7k3r2o7P7R8J47J27j08j89j55m4K2J21J17m9k43
-6022a746k13mJ65J17L9O4L2N5O5O8J44R3m2j76k58k35q8J8J20J74R4o2k7L5JK7O1M1Q1Q0
-5992a277J06Q5j08j49l7P2L9l3J1j2n7J3km3P7L5m2j6q9m9k5r8j18j61j62JR4p3j30K4J50
-5961a974Q1J17K15N3j30j12q4j35j15L9J03Q5J43R1O4K4L4K5O2J69O3L7P1L0J0j66k64k04
-5933a668j0J24Q9L8m1j49j64L1J44Q7Ml5p7k16k56j96n6K3j3K4J43K75K52J99J28nj49j83
-5905a657q3n8j2P9J06L8O7O2Q8J48Q5l1l5o5o5m8j44r8p8o8Qqk1K7m8j29j18j7J7M9J19R7
-5873a793P6Q8Q3k8m6N8N6k6j4N3Qop5m9kO2L4o9N5L1m0nl9q0r0klj84k03J9J01j2o0m5L4
-5838b113M9JM4M1K0P2M2k9l3p9j17q6m4p1J4K50J55L0J42L0o6l1r6j21P3J80Ll5k9p3m9K1
-5806a905O8l4j34j27m4oK5J5O1J64M4r6q3J8L7O1J20K6NM3K1P6J13l5j59j07ROl3j07l4Q1
-5774a911J03Pk9O9Q0K1L3P9L4J03J53n3k28p3m6o2Rl3j76j84j1K05L05K23pj12jL2N8O2n7
-5743a407m2k8k2O5O7no2pR0N3J6j38j63k5R1N4p6o0N0N5j4J6M7p4j34o9L0Q5J07Q2Kq8j69
-5710a673j8N7J0m8m1P5J4r3mP8P7k0j39k09j16J02J99J09J1L6Oj26j79r1K1L9L9J0j20r3
-5680b087Q3R8ml7j34j27J4M1J1J12J53J11k0j07j8o2j03J7R4Q9%n3n0R9J39O1P0m0k19k27
-5650b096MJ33qj06o2L7J76J81M6j3n5p2OP2J31N7O1Q7M6k9Oj16j74q4o7p7j5O7M9K7L2N5
-5618a701P3J14J10R5J27J5j26k13j89N5K53K61L5l04l04j29n2n0j5m1j98r3P0O6O2PN2rm6
-5589b075L1J20M7J03K28J07kKJ1q4j12k2J56J51P7Kj20j54l2K0K7J2l8j01j08r9kN1J8L2
-5559a754Q0mr6L5M1j23j45p2M7R0J64J79L4q6r4Mj0j16rJ05Q2rJ9Jq3r4L7N5RJ26J64J25
-5527a298P6k6j32j38mJ5p8j57j98k50k01l7K04K67J68O9m9j50j04k8lK8R2M6k2m7p7j6M5
-5498b005L1QNJ46J76P1l5r6LM8K5m8n1J12J73R0j8nQn0o5Oj1r6k8J7K8K8j31k00j03k6L3
-5465a960j6p5k4R4K04J28j4n5p1p5J6N0Oq9n4J49J00n1p2j3o1o4M3K6Q7J14O5j7j07J0Q0
-5434a646O7j9o3l4O7M5n9j04j35j00o3k7j5kQ5K62K32K0M2O3K3k6o9j00n3K0j02j84o6P6
-5404a865J69J16L7n7j02q6L8J00r2k35j85l5O0L9J3j8n6LJ63J39L8O3O5J12K2j63j87k1J15
-5375a810K05R0r0q1k0m8oK1O2J22l5j33r5m1n0j5R4J70J63j7o8o4j07o4N5J21P0K4j02j01
-5345a750J6L7M7P6o2j21q8r1j36k1K9L0j5o6QmN6P3m1j29K4J63J43R0L2P6Q4J50M4j85j18
-5314a649O6J07q3k18j54j00o4O9J13R7Mp7r3r0l3N9Q0Rro2k9k7L9J16Q4O4J29J03LK7o1j44
-5282a724l4P9L0N1Rj1n4q8l1K4J9J8M9l7p9n7j5k5P8J07j4j49k56k06j9J10J49J45J32J12
-5252a687N6l8P6J08j0r5j80o5j3K4N1%L0Q1k3j26j21k7l2j16m5O9O3j5l3o6q1j9L0J45J11
-5221a948O1J01R6M6Q0K5p7l8j2k3p3kN7k6j8l8j39l7N7mj09j39k7P7J0p4p0J26K59N9o5q7
-5189a952q1j15j62p4O2O2M8O5M9R2K23K27J47O1k8q2j06j25j06j29j76o4P9Q9M3J3L9Q1k4
-5160a844n4oJ18J09L5L0NL4J21K20J06j24j08p2q9pjp6q0j05k1O5l9J0J28J37J3n6o5j15
-5130a731j25K8J0lJ00K4K1m7j92k16r6q6m6J09J04O6m1j13k3O6N5o9n2J5J03J16K9lQ0J57
-5100a760K6j59k34r4N4P2P8J19R6R4J1r9j82r8K7J3l8p5o3n3o3j1M1K1P9O1k9m2Q9J62R8
-5069a859K3l3m9k8J6P2M1n3j04M5J55K9r7m7N4J05Q3N9j1j26j44j4L1k7j3M2P7M8j4qj0o1
-5037a818j32q1q4l1k2r0j1L0N0K1L4J38J30O0N4m9j03k4j00j43o2K4M9J02R1j8J7J54K03
-5008a611J62Q5M5l9j32n3Qq2j36j1P7J5l0k8j08j58j08M2J50om5O7K4n9MO0J13Kp2j1K6j5
-4976a824j22r0j6m%N7J45J12nj02M9J28j5j15j6M5j1j18j06r4j09LJ59J22J19J10k5n1N4
-4947a720Q5m6m6K6l0j20q1k5l3j04N1K34J02k0q0m9rr2n5l8m3l1m2K2P4QJ7L4M9oj29j39
-4915b236n8J00J84J39O7J07O2j81k54j25rN1l3j40r3O3K10J90L2j36j16J03Q8l0j24p6nm6
-4887b266pP5L3n0r1p5O1Q6Rk4J00Q1L0K1n4m0nk8o0J4J77R1j8k9r1m7o1o1m7n6p2q5m6P4
-4853b461J12j02j04QJ22K10M4k5n8n6M2N2L2QP2O7M0M7Jn3K2L2l3n5p5j52j11o6q5p3k0K46
-4821b372K52J07M1J8N7P5k6n6KK8q7k18j21QQ9J35O8M9O5J31L7k1J2K9j20j68j03q8kkl4
-4790b215rM6P0k0Jkl3m8NR3J8K5J26K17J35p1j03L3N3K1Lj6k2l2r1r0r0k09k82j49J40K20
-4758b276J27N6J5k7k0m6l2K0n1J9Q5K4q8r5o4L7P8J29K32J74k8j26j27j35j80j32m0N4K7
-4729b390J02J48M0q4r8k9k6M9M8o1j10o5MR0J02J20O0j02k06j31L8J05N1R8J53J8j22k21
-4701b419k57j74kP4J27R1j5o7p3NQ8J44J83J17q9j25j3M3O0p6j52p8r3m4m4q4l5jK4N6Q2
-4670b747ONJ61J39P5Qj57j78j10k6L7L1k5N8N5n2k01j85k2J48K15J29m6q8K5J28k4j38p3
-4641b852jn2j07n8J0M0O2n6j10n2o7mJ24Or2j06k4M8l1j29n1M6L1O9Q9o8j58j55r2n8rl4
-4609c841o5j0j4m9n0R1J57Mr0p1r2n0j24k18j34o2p2q5j36j89k37k30j42k3j6k5j2k6o0k23
-4579f094l52n12n10k62k20l85m75o27o53o13p73j077j235j498j706k007k209j932K91P008
-4559a5841J6054J3880M473k55j562j685j767j713j562j257r06n53m68o00o84n33l76k67l41
-4540D037l68l40k74j95j16j07j90j86j22j04j35k51j59q9j25j0O7o9j07q7j14r7p8j51p6
-4515E54J21R3r3j71j63q5j6L6L2P1N9j5j19k7n3j26k5M5M0J07J35O1q9j18m4k5q1K9M2jJ3
-4484A87k5q7j13q5%P5N1q0j62j01k7M1M4m0r5j41j26M2J07k7j29j66j73q6M2Q2J17J66J44
-4455e65Nj68r8J58K28P5n1r6j91k38k00r9M5J17J25J40J04J30J78L7o8p0j01j57j98K4J10
-4428h24Q6Pj9K1l8r6j20j44m2K25K14K0j22j05Q7J77j2j26j5L5L0M2K5J0k7k0K9L0o8j48
-4398h88m2K8M5j0r5j15jOj25k51j41R0J33j3m6N3J0l2q3j15K3J04q6n1J68J13M8J11K05J58
-4368g99l2p9m1k02j89p0k9k4J6KJ3K0o2j31j31NJ43J3q5j00rL2J09J26J07J01%m7J5J18J49
-4337a061J18O9n9q1k0l4o5n4NR0O2n0j8Mo9m2j5o2P0Q8O3Q1p6k07j98k1Q0N3P6P7j0j80k91
-4304a677k17o6M2Q6j3l5N6K5N7Q3P0O8N6l0p4K5M8J5P8Jm7%m1O2J79K2j23o8N6J42J24j7
-4272a113q3j5Q9J40k8j47j8K0LJ3O4J56J08q5k24j91l2J3p5n6K5M3rnM0J04Q6R2mq6q7l3
-4240a295l8l8m7j39j63j7N6j00q9O5N7n7o0OJ41J12m4p7K4K8O1K9J0J5mq4k1R0J90J74Rn4
-4208a260J1m2j73j10j8K2m4J9J62K37J05n7k5kk10j82M7J56J67Q2q1p2o9r6j1p1k2j1r8n1
-4178a697J27K55R9q4o3n5j00q1j0M7O1R3R2m9j99j30Q0J66J5j11j8J14J45J65J57Jj56j66
-4150a302o3J1Jm4k1N9P5kn7m1m0o9j63n3R4J53O4j69k21o7J59K22J41M1j08j80j87r4Qo3
-4120a916j15n2J31J44R9Q9J30Q4o2K2J08J7K0M5l3j23j03n3p3o3K5M0L7O4K6KK0Q9Q0J9n3
-4089a355m9j6j0n1q0p1o5K9Q5K5k2J0P0Q1n6m6M7k2r7n0O2L0j6QJ6N5P8L1J1jm2j36p2jk3
-4054a643qJ24M7o7R6N5j4oj05j30j00k8jm7k2O4J10k2j47o4j8KK6R5J45L1j39q4O0J33M9
-4023a608p4q5j6M0%j4l1M5J29P9j2MM4k7o1o9j6j5L1N0%JK0M0J3l9o7o4j1n9o5k1o9%L9k7
-3987a915o2K7K4q2j20j15K0J29R5R8J42K41K61J44j6j14j07j42j11N0O1ol0j4J05J30Nj39
-3959a441r1J2Op8q9oj7JO3J10Q9l7j13k7l1k3J05K5j5M3l2K6K3ql8n6m8k2J41K28J15l1l1
-3926a247O0R3Q3J5o6r2k29k79p9O0J37K03n1j80j33p1N8Lm7l4J4R4j2j69j11kj7j34r0J07
-3896b116J34%l0L1M0k0N4K05J48J37J31L1l2p0j36j90j56j95j41KP6K43K66O3m0M4K8Kj8
-3867a509K3P0m7k09j72j31l5M2J6m4l7kK4Q0R9R5N5Q6J13J46J51rj01j06o8j6j6p3m4P2o
-3836a553j65o0O8J40J68J48O3o5j28n9lL8P2L4o3j41p7r3j81k09j68K1O8J16J26K6N2Q2P6
-3807a667N8qN0J0j5N7J52O8o4n6P4Q0O0O2k3q1j59j46%O6J17N6j33k67r5P0J6Pm0QQ5J57
-3775a501J65J50k3j59j12m6J13J17l1k4O7Q0Q8R0j9q1j32j85j93q3m8p5j16l0J06J66O2l8
-3747a692K8jj6m1q0j8qo2l4j1J3O7l0q3k6l6l0J24J30J8QN3K7nJ25J18qr6k5mr7l0j2k1L2
-3712a723j2r2K4Q6J7k5P0J10P2J5ok7q8m9N4M3L2N2K4q4r5O3J65J24k6j76j23m3N7J52P3
-3681a336KJ3qo3nP8P2O8N7J6j01j65j65j81o5K3j08j78j09n0q0L5R3J45J80kj07p8k3p8q5
-3650b205N1Q9J7j2pj35j06J15J21N5K4L4j1NJ55J39O8Q2M1Jk5l3pj8m5%L4ok9n8r5j11J1
-3617a861J65K23J32P0N3J11Q9oj07k49k88j96M5J35P5Ql6r7j10k1N4j3q9m5L7o5j30m3K6
-3588b133M8K7J68K31J32k0K4O3j1p9j72r9N3J26J24K0r2k1L0P6N6l1p5p5j26r6R2J88J39
-3559a433K0m4j01k9O8r2k09o6J15O9L9O1R4J28J62J65M5J9j20k19j60o9k4p3K7J48J93R7
-3531a189l6rk6l6mJ7j9j15k01j71j61j32K2P9K5M4J13M6j8m1k0O5J47O6J0n6q5n3n0j02k4
-3500a914Q1R3P5pj32k53k15o6M0Q5J25J30J56P6p5j29m7N3R8M0K1L6l1k3K9K0MJ07J42N7
-3470a424M7J9M0L1l9q5q2n7L6oj57j93n5M2l4O7K00J28Lo8q8l2L8P0j5J1jo5qR3Q9L6j2j05
-3436a576p5k4P6J59P6m8MJ21J28oj15l0k3r1r8k5L9N6n5j26r6l7rK5Q9J51J22K3j3p7m1n7
-3404a553o6o4j49o6P1Q6M5L9M4N2O5J6j0N2K0j64j93q7J9L7kJ8k8j40q2nqJ0k5QJ33J06J1
-3371a810P0J19J01rp7jM9j08k26r0J0L3Lr1j06q4L2L8J0J52K03P2n3OJ09N7m5O1R4J1m6j58
-3339a674j55p5p5m6n8l8J8k6K2M1N6Q9M1l1q5K8N2J58K49J75mj39k47k66j55M4J34J65J87
-3310a615J05K8j5jo6o1j12j96l3oq0J8J03J09J20J71N1l3j12k48k21o3P7PJ8J38J70Q9p8
-3281a736j55j2K8j08r2p9K2qp3l5J1J25O0P4J65J65Q7K4k3j63k33m1J40J08J1j33j21M3J26
-3252a823J52O3j5j28j12rL0P5N0Q5J03P5m5j18JJ11M2l5l6L5N2o4jJ50J08%o6j29r8M9R1
-3221a407J2k4lq8j57j07J6J6j47j82j56J1J18N6j9N1J23J57J98J04q1r1n9o1k0J13R0q9n9
-3192a685P6M8O9J52J19O5n1m1RJ4r4o2K2RJ1rn7m9j55k05q7N8J29O7j0r3q9M3J01N3J6l3
-3160a659K1K2r5l8N3N2L3J2J0k8L0j6j58j68n8O2J00k1k3Q5Q1n7p5J8J29J48J27j0j19n1
-3130a593rk6N4J27Q3Jo8j93j55K3P1L1L8J10J6n5R7K13O3j35j35j07j17j07j42j68q7P1J64
-3101a935O2K9n0p9J7P5J7n1J10J90J39N2LOO3Q7L3l0j66k14p1k2m9j0j5P0P5K6l2r3k1n0
-3069a834j02p4n2m1M5R9J19P9N6Ok6l5k2o6r2%Q9J39M4o4j8L1L9j2n5j08j38l9J79J47n8
-3038a764k22k41j41j9J12K18J35L9OJ6N7J63J20J5r6p5M4k1M6J53J22Rq7j7l6j12j74o4J4
-3009a800k5N2J03L9K2L6n1p1L6q7r2K6M8M7k3j34j54O1J15O3P4Q5J74J76O2o3j43j83j41
-2980a748q0j12l9J15J05K3R6J38mj23j19o4jM6P7mp8J04Q1j11j84j29J41J93r1k11j03L7
-2952b045N9N6K8J6J33J58J59Q4j3j9j09j18L6N9L9l5k28k25O6J82P7L1n3l9o3j82j87n3N5
-2923b131P2P3R2M4M5K9p8m0m0L4J26O3j5n1l9J0N0N4N4q7j29q3j4K12J42K2K3K1k5j60j55
-2892a881j8q6j13m0pK4R0O4P2J22J23N8N8O7p9n7N8O6N1r8j28n3m7K9J62K06N5k8J9K0p3
-2861a364o9M0kj64q3LK8pq2r1q5o8P1N8o7j49o2J02Rj73j06R2K30J82L0pM6J06J69Oj02k7
-2829a536j7N2Q1j8k08j46K8P3J02N2l5K1J00l1j68j12k8l3j15m5R0J2L1J42J11K4l2n5K3
-2800a637P2R2N3J3m2j74j94o9k6j7O2J71J21nj33j73q9JJ03J79J15L5L2R0m2j69j00pj6q0
-2770a834M7J42rj51n5K7k6p5K3M7j17j19L3R2R4P4P7L0k7q2J7J00O2m0j08m7K8R0R9j2j74
-2739a794k30j02J50J57J4k4j0N2P6M7J02J02j1o7k1o4r1o7m4K6J16J13j16k41k30j27L3J80
-2711b071K35J46l8L4J24Jj2k1P9K45J84j3j17j63j45l6J9j9q7j11j11j01l0J8j2M4J37Q4
-2683a737j2r8j38j78m4J21J83N5KJ08J05Q6n0o3o0j34p0J03L02L19l2k10k30k11j22p7o0
-2656b142jK0J9N2J07J10J17L9l7l9K8M6O4Q3R1L4J6o4r6q9j30j14k0pjJ5L3M5N1J12K0j05
-2624a743j13j8J06R9O2lj2K5n7j21r2l0l3n0J09J27J8K8P6L6j3j29p8N0J08K1j12q4L0J24
-2594a669Q5j5LN2j0j04r7j05j18j39l9Q1P6M0m6q8J0R7J59J11n8k20k01q6j7J21J46K5r7
-2565b103j17M0R4L6J26J31kj57j16M4K5p4J6R5P8M2R2Q3l8j2L5o9o3P6K23J83Mj32m5L1k3
-2534a497p4j08j16n8L2J26K6q5%Q4J20K4m7pJ7p1j72r0M1P1J00J63J65L8r5p0q7l0Mj8P4
-2503a540M2q2j08k0P2R1J31P4m3j00j20j35j82j02J7J16J18k1j33j00O8K63J65p5p5l0L0
-2476a679P0J16Q6Jq5o0L0m9j01MQ4J87J40l7j40j85j80k01r1M3j0lR7J01M9M7l9j05Q4K73
-2446a553K05n9k65j40Pl5l8J7J68K64J35n8j29q7p5n2qJ13J4p0k3jk9j08p7q3J8J00R1J10
-2416a648R5O3pj21j81O2K60J22j45j30J33K08J08j14k57k02k6R3N8JL5kj4JK8J14N4r5l6
-2387a543J17K6p3n7%M7j9p5o3l1p7j06p5K0N6R4J04P2N7R4J20O9n8j38q1L8N1j27k49j73
-2357a980j2J9m9r7j25q1J0M9Q5J64J36J24J06L5M5N7O2l8p3p0k30j90O5J07J10J38O9J6M5
-2328a503L3l2n0j8m6p8r3j05m4K9O2J8k7k4k8l0N9J46K9j38o1j0m1qJ45P4j10j46j9O2P5
-2297a879R5J7k3K7J17J21nm8j6m6q8r6j1M2j00j36RJ24Q7m0p4j2Q%L5Q8J16J02K0mJ7m8k0
-2264a621K8or1j00r1j40r3k5K6n5p7m5nJ07J81K27J62np4rM7Q8P9N9L3O3M9q3k43j89j06
-2233a909J0l7o9J12J68nJ9J30P6Q0K3j04j16q0K6P2M1m4j64k64j67J2P7L5nj9O2J48J46M4
-2203a702p0o9n1NO6J8O5J20J32J26P9l0j21j11O4kj89j26j5l2jl8l7L1O3K5j9q8n2P3L3j3
-2171a866O1J91K73J34p6j65k3Q5j8j19r8n1p8k8lL5R7J33K1p8k2l0j67j67p6l0L3K01K30
-2142a601J01j4j77k36%J64R7o3o2%J3l4j40j16R1J76J43O0J8j32j79o1P4J23Qo3o8K2J1k1
-2112a866l0p1L6J15L1l9K5J6l8r1o0k6j9Q0J35J24l3p2L7J1J4J36J90J88R3j40k98j08J10
-2083a550M6n2r1o4r8j36q4l4Q8R8O6J35J20l6l0nrk3m0jN4qm2k8n8o8%M1M7O8P9J38J58m3
-2049a362j41J7j2r6r7j52j37q1M0O1PQ7J04J23J25n5k52j96j1K5J3J53J68jm6n0j18q0K9
-2020a935N1N1J35J43K9n5p3j6j1n4K7n9j33o4o8p4J0J11J25Jr8r1m9JJ43J26j5k7J02J30
-1990a637j8j54j14j14l1K00K62R9j1j4K7P9L1j12j56o9K1P4Lp8m1J5j8j0J12O2o8k25j59
-1961b044R%oO1J13Q1J00J40M6j56j50K6L4p2j52j93j00N7O1o3j60n8J58J78J05Q5N1Mo0j06
-1931b011q4K2M9M7J1q4k9k8pL2k0n2K5L5L4K6p4l6J19P4K2O7o5j52j41j62o3m2M1J46J08
-1900b192J8P8J11qjQk0Nl3j27q6L8K14K36J39N5j15j89lR9L0no9j00N5J61J61J9q9p9j33
-1869a822k19j76Q9J46M7O9Q4N4l3k7mm8O8J51O5l4p6r8l2N5J05J26l6j35qo1j16p0J4m5q8
-1838b055J06J18J23O7n2K5R7lq1j8J38O4m6r5o1l8p6j3J02O8L5p0k47k33j22J1K3O7J56J9
-1808a991j46o5J53J50lo4KR0N7j00j00K3J16K19J91Q2J4k8n7j01p4m4j2P3J0j60j03O6R0
-1779a712M1m7m2M0Q0M6o5p3Np0r5n8n1mL3J20J29N5L5K9N8j17j97j64j25N5K53L00J3j87
-1749a715j48p9k6L2R5J19r5j60j08n2P6K04J81Q8N1J40J05j56k32r7l2k5L8K6j06l5K5p0
-1721a956p6P8O3k4j9nK1M9J11J40J6j01l5J21J59N3Jk1j1K8M4J4o5j48r7p1j8n6J3Q6N6J5
-1689a635m4j10j13l7J9rK6P3M8Q5J41L8k3l7j20j72r6M7J4k4O0J0o8JJ26J45P3k5k2o9j68
-1658a866j99j37N8J07P4M1J05J31N9n7j32k4P4N5M3o2n1L2j1n5kk0n9k6J0nJ00J43K6r5r8
-1627a841m6n4k8k4n1OK8m7j0J9kl6n5n4Q8J42L7m9j6R3J14P4M2L3K6o8k30k47j02MM2nLL1
-1593b183J67R3k3J1P4N0j9m3l3R2J27m4j17o9J0PJ0Q8jj60k31m1Q6J16J36P1l8p8QM3J8j
-1561a874Lp8r8j11n0P3Q9L0OO2J53J35Q8J35k7k53j68R5J96R4pn2j00r8r3k8K0j16r6P2R2
-1530a906k5RO1N5L7m6j77n6J25J82Q4m5l6q8j20j6k2N2J37M9O5J30P3l3o5q1p4l4n6q7j34
-1499b042l2Q4N1Q1J52P4r2j11m7n7r1J7J60J33OM7J07J11m8j41nJ20O3K8J31J14k8j26o7
-1470a408rJ0M4N0n1j39k01r6m3j32p3Mj4n0N5J67J92O5J4qJ5J23K9o7n9m7m8l9M7R6K7m2
-1438a588rK6Jl5j40q8L8k6r5q1o5K4M1M3l6k4J17Q2J4p0n1Pm2p5r6j12j36j4K15K75J59P4
-1406a667N7oj01o9P9J27P3n4m8K2j30j54qN2Q2M6n0r0r3l0j6K5N3J38J75oj46j29q0N0j7
-1375a915m7P9J5j14p5L1LL1K0J6L6K8O4K9k1K8rj36j95l4J66K23Oj56o6M9N4N0O9J6r7j37
-1343a989j65r4N8J18O2p9j06n7J6Q6P6J3M1l7p0l8o4Q2J97K02J11j60k44l2R7P7N9J06O6
-1314a668NOJ6o1j16j56j53j01j00j44nJ99J73J1j04r3j17n9L9N8J12J20Q7J21J53J31P4k8
-1286a600j48j05k8j51j38q7l5k6M3K34K46Q8p4j37r3q0n9J00J02Q3L4k4L3O8P1oj02o2K9
-1257a824P8Kp3m3M5Q5R8R1J13J01m4j02n0n1j73q5O2J2q4n5l8j9N9k6j31r6p1j9Q1M3m6k
-1225b162P9J27J11J37P2p2m4J33K03J27J0o7j42k91l21j69k0J17J43J39P2J11J00L2l6m0
-1199a651j03j72j46j22m6O2J79K22J26Kj8qJ9L8l4j51j25o3K8J44Q9K7J0k1o6k6l2m4j3N1
-1169a844R5J16J27P5L2L1k0q7j67j23J4J44J48N1K9j4l4l3J1K6l2K7J52k0j24J5J07N2l1
-1140a277j21p2o6r0j16j10l4R%m4l5l1p6J8R4pL0P6L7q6j78k7J95J51J2k1k9o5j17j04m3
-1109b127m1n7M1J47K00K62R2n2j00r6rR9J95R8n2q3o0j8j27k20j48j4R9j0j41j08kP5J05
-1080b052N8k1p9j00m0Q1J38P8k5p6p4L2J08J08J08Q3O5K6Oj7M2Kj69q0L0n4p2j2k8j72k09
-1049b315q3O3J02N5M8K6lm9L3Jj15j30LJ57J17l3KN4L5j7j09p0LKM0O9p2j31p4N7J20M6q9
-1016b257q8K3J2J1L0J4nQ3Q7j8r8j25j13m2M9K30K96J73Q8k6j35n7M2J39J81M8o9r9k0QN8
-985a580M0p5j79k10j86j18K1P4J74K89K44M6j72j93N0J08J04R4j8k8r1k04j41J4J53J68J23
-958a493R1N5p6q3j09n7P2P4J9j17k04j00N1P1L6R9K3j06o4L8J14P5j2o1n2k9K9O1Q9Q8K5
-927a453k9N2K8rm3j08j78j73o1J93K68P6Qj01k40j56p2j19o5J05J60R2J27M3p7J4J30R1M4
-898a453L6j4q1j02j16n5J6M4n3q1mm4r0l4J11J84M6k8KL0Q5N3rk6L1RN5R0j0k06k53k02q8
-865b157nn1o3R8J82N5j4P5J37P5j4m9p3j1K7j7kmK4L4o6j09M6J43P9m6q5k8O7J6J1P3l6j84
-831a872k19j85R4K05J59P3J3m8j1R4L3k7k8J5J3RJn6r4j01j2Q8Q9L1j1o4%J03L8n5n6k2q1
-798a884j27j15j5O4k1j3O3J07K4q6M0J40J17o3k07k02l2Q9J87J88l9j30j18j07m8L4J44O6
-770a944J3Q1M9l5o9k2J14J06J6o5lLn0r9j8J27R1q1j41K0J21J8p7p7n8J7L1q0r0M0J34Q5
-738a843Q0l2j88o8K9Kl1L9J7L3lqJ21R9P3J12Q3n9o2K7L3r0q2J07N3j58j01k2oJ3P8R8M4
-705a612k8l3O5L2o4j13o8qj5l4k8j2rl6q7p6qk0k8J2q1o3j2K0J16M5M8O8Q0J75K34J65oj22
-671a503j59j32r0j8M3j5l9L5M3q3m9J0O6Q6N6m6j22n1k4l3L1Q7O5M5P8P3k6m4n4j01nQ5Q0
-638a711J23Lo7n9n4O5J49R5j34j90j54m2qq0k8K7M6N4M7j12j40J13K70J47L1O2l7j50p6j2
-608a822n6j03j21rJ07J21P9M9Oq0j90k04r9R0K48K23Q0kl4m4k1o9jO0K7j8k5l8o1n9n7k9
-576b052K8jMJ3ol8pJ31J84J01L0r7j12k4n7p5j07J8K01J59O4k7o8J06J73J05k3q0p9n3K3
-545a566K0M1O7J10J10K6n3j59k52k88j99K1J16J13J61Q3J5p8n5K2m5q4ol0o9q5n7M1R5R5
-515a890L3n7j01oL0O1J26J03N2J8k8p4j29oJ40J39R2M1OJ6R1jj12j09q1l0M8O9pp9PO6Nj01
-481a668m9lK2L7n9k0L3n7o4rj09j49n2jL1N1J1l5l2J18J50N6l0k3J6K6N7J25Q6Oq5j15j56
-448a891j13JQ2J27M9j21j43LK1n7j09L3J74K05J18R2K6n4k6J3m2j40j08k5qj7j8n3J4R1O5
-417a811N0K5L0L2L6q5j55m3N9Rp3j6N0J2O3R5N1jj33j38j45j89o4N1R1J61k7j45M5J75J54
-386a836R9J05R3Lp4j41n9Q2J74K7j72j34N3J69J48N7n9m1J1p2o1K9r1j33q5j4J06K6j09m0
-356a939J03J72N4q4j31j47o1M3k7J8J11J09P8J07J00J0j83l11j47O5J32K2m4N5P9L7Q8Q6
-328a605M1Q6j6n0P8k4r8j12j79j82q7M8O1K7j8p3K4J47R1M5L3n4j34p8O8J13K4k7p9j14j0
-297b054L9m8o9P1R7Q0R0J11O3L2N1J03N5p1j30p3p5j02r4M4O4o6r4k5P8K87J30j48j63j64
-267a981p5L9P4J03J59J33K0n4j22r3R4J53Qj44k09j44q3n8m8R2J00O6mJ2J46J24L6q6j19
-238a861j7M9J3j21j41J7J14Q1MoQk6n9K4J27R2k1l7k2mL0Km4n7q5J6R4K9m4m1lk0l9J22K33
-203a593J78j7k02k88k59o8M5l0k9J03J46L4j16j15O1K18J36K4n0j70o5J24L2l9r4m2O5p3
-175b084k39j26N6J39K00P8l2m4R6J45N0j6m7o2m3j14j67r6l6K2J01J31L2r3j21j5O6J0O6
-146b143J86Q7r0p2J5R5K02K60J51m9j07r2j02r9q6l0K5P3J01Mj08j05Kmm5k3K6L7l6n8n3
-115b038j17p0R1J69J03po4jQ6J52J48K2m7j27k20o4J3L6N9J31Q9l8j13j19k2O3J04K3j4K0
-85a752j4m6l4o8p2L1J17O5l7r4q6J4N9J17Q6j05j36j49p6L4J15J47K18J39j0o3jO2M4j7j24
-54a636j51r5J3Jqop9q9L2J03or0q8n2P2J37N6N1m4o2Kj6KK8l9jJ26M2o6q6M3K20K05L1j13
-19a563n8J5k5l8M5J07J5JJ08N2j31k13j32o7k1M7nj2R3Q5p6j71j16q6m7M1O3j3q1l3K1P3
12b122R7K4%L0Q2j7j15q2j00j01OK7nP3J19K5RJ22Q0J9m4n7j6nm2q0k7NP2Q4nl4qO0J44N1
48a731j19j14j32r5O3N3N5j5k03j33LO3Q3O0Q4O7j6qk1j00nQ6J17O1j9k4l5l5k1n2m2N9J17
81a949J35P3pj30j57j07q7m2l4L1rJ9M1P0Q7lq7l6Q3N5o7k1K2m9p5K3J33J77P3l7J9O1O0Q3
115a652Q6nj61r7k3j9J23K41P5j35j16k1R2J69N2j08j27r4j20j13p4OQ4P3J14J4q1k6n7m0
145a940mo2p4k2m1n9M9J46K09J09n4l6p5j38j46r8n0j26k1J38J19J74J48P1l5j05l1Q0Q9Q4
175a701L7o5p5O2J77O7k7p5j34r6kJ3O3J09O0o3j52q6J6j08j88j38j7J03J36K9lm8j38j39
205b383o6O5M6O6J87J51j3l6J00on1K3Q1J31P2J4KN5j1jJj07o5O3O9k1j34j52JJ05J34L3p9
238a726j36r7l4L6J26J27K6J26J17k1q3j08q2l1JO8J02mo5j37j04kK3O3R6m5j44j17qL6%l
270b000n6k4K4l1rLj40k14q7L7M4J8O5N6L0Q0L4Kj1qK5K7J19L5KK2N1O3nq6p4K9J06Q5N9l
306a732lP6Pj33m6J7k0r1j24J8P0J9L6R8J56J46R1N4k2o2r2j44j26r3n5J5Q5O4j9o0MK44K85
339a337R1j14k57j56L4lq0pJ01J96P5q9j23j18r5j41j47J4J82K73J84m1m8R6N8j72k83k41
367b148j33J08J19O2P6P1J2j19q6L4P5J01K5l6%N1J4M6J46N7PQn6j30j46j01OO7K2PQl8j58
400b029j39PK03K22L7M4R4J4ro1qJ3J7N7l8m3O5jj29j58p3L8QJ4L3j9j09q5J07J23rj06j20
433b040J96K89N3n1J4j3p3n2J3n6j06m4p7l9J15N9n0kM2J2O6J50Q9l1n8j3o9j26k5J57J44
464a526J14O1r2j00o1n2o7K5n8j66j05J16K00L5j32r0j4K7P5J6j7p2j52q8J5k2L1j6J3J12
494a990L0lJ8R6J30N7j7J7O1l7k6J01M8nJ5n5k6K0Q6R2M2Jj51j41R4P8k7j6r6r3J8J13Q8m6
528a524j44l3N3Nj17j07n1j4L3Rk3P1N0o6o6K3K4q5p5K6j8m7K2J29L5QJ63J67nj61j12q9r7
561b016lJ28J71J27M4p6j59j09j53k11j44K2J36J95J57j1r0l2k2j01q2N6J04Q7J06P0m9r4
589a949jO6J1j34q9m5jM4J2j4J20J32J5l5k1k0p3o3K8J28J75K8r8j47m9K9Q4J39j2o3N3Q5
621a665p9k2N7KL5O0M7m7r1j00p9j4M0m0j27r1Q0J43m2j38m6j6QJ9R0O3n3qK9p2j19n6L0J23
655b079J37K3k0N2O5O5kj0M9L9L0J28mj73o4M3k6j70j17M4J15L6m6m9jOJk3n3j12KJ57O4n6
689a949O0J75J22J2r8j47j07j30j14j34j02j11K9K24J57o1j21n4L0K01J67O1O1jr6m1J3M0
717a914K4J7J18J17Qq6r6n0M4J57L0p6j04L5J91J77oj59o4Rj4n3j56j23p3j01q3O4Q4K1N2
748b010J31O5l9M0l2j31q1n8JQ5k6MJ00Mn1l6nJ5K0P0j8l4%q1NK4OJ55J48O4mrm1k0O3O1q1
785a696r4P2L5q9j79j07J0n1j04n1M6P0K5Q5N1j0Km8pk1rR7N5l2P2Q7r5l7J54O9p0r0o3q0
819b003j2Nq0o1j4M5M9M2O8J53J35J8m2N9Nn1q9j26j67r6J3K6qq9n8k2K4J10Mj1J0j4m2L9
853b180P2Q9N2M0M8J0o1m8R0J63J12m2j12k1R3Q9o2j21j5M9o1j18m1o5o1J5l9r6k2Q1K6O9
885b067J5k6kJ2JmL6M2L7M3l8j22l2M7J90K26J38L4m5p4j00o4j17r4p7r9p0j1L5J82K36J56
917a612J15K4j58o3R6O6l6j04o3M3%j1n0q8p0j3Pk8P6O6j06j86q8Q2R1J3N9J09J52J08j9n9
949a647l1L3J03K1j08r6k1n6m3nJ2K8p5okj51j85j27n7K1L4J61J55N9K5J9k4NJ02o2j94o2
981b174L6l8j25k3P0L9n7r2MM3O8M3j8LN0M3P5J31O1j4l9j19j37m9p9k2NRQ9J28J06J5l8o4
1015b070j8K1L6L4Q1J18Q8j7q1q9N3Q8n6r0l4l7M4J4o2j9P5K7m8J1J26R6n9j08jO7j8o8m6
1048a942J07J87L7j00j38j38j07j64j23P2J18N4P3K7k3J03J20J6m7l2l9JO2L9l3n4L8J4r8
1077a970m3kP9O3n1j9P2Q5o0j60J0J08Lj64j38N6R3O2J2j76j51O6M8P0J51J26j2O0o2j17N4
1108a907L3J2Om1j18k3J09P5j09j21n5KJ19J97J65J05Oj37k29j32n4j5K1m9j40K5R7q8PK50
1138a989J76m2r2j8K5m7L5R9J1j07q1N1Q2R9M4l9j2L4m4j63j64m3J5J3j1j3m8k9J6N1J40K53
1170a798J57j22j17K7O4Jq7k9K6M1j08j42j2N3N6O4lm7K3O0j10k14LJ32O9O9R3J4m2P9Mo0
1202a856m8r6k4k2J4K1lk4K0J86K45K22J58n8l00l05o5J44J17M7J2o0j13j64l5J08N8%K5R2
1232a704O8O9R0n8j52j42r1M5Q0j2o5Nk0p2o6J3J7j38k18n8M9J38J87M3p8pJ23O0n5O9R9L7
1264a744n4j04l6Q4J01l3o8p6L8R5J46J90J9n4q2j37j16l1j8jO4mjj4pJ3N4P7K01J20q1j81
1296a640k67j98j01J8J00J3K8Nn5k3j04l3J02J06N1K3M6N7N5j11j61o0M0Q1J54J76K18K27
1324a253k2j82j05K4J1j8m0j6Rj3N9j5j43j46j3J55K35J44K3p8j86q7Ok5n6k1J3O5J34R0j11
1355a562j81j39o4Q7J29O5j4r8o5R6J43Kn7J9K9o3r1n6K7jr8k0O0jj9J28J51j01j73j2O6Q
1387a805p2J5Or1j27n2J00J15nK7P1k8m7p9l5Q5R8m2q0k0N3K1%L1Q4J69K3j53k96k71j12p1
1419b488O2K12K24J55J50N4j21n1J1j5J8m3Q0J63L8j29j67j62l8J83K13N2l9k2j35k90r1N6
1447b120N0L4q3p6L9J12J94Q4K5k6j06m5J91K37M9k4k8M6or7n3J05J35L2j36j33j52k16j69
1476b137o2N3J54J27Q5o6k40k42RJ46J22J1j62j40l6o1n2K9M4M3K3P5Q0O8j6p2pk3k2lR6J63
1508b013J34P5nn9J8j9j61k34j78J3J48J72J51J1r1r9o7%M4J8nj9p3l6P4J92K27K8j13j52
1538b019j26K0J71K59Q2n9q7n8L2m7o6jP0Kq7J9L7k6O0N0p7n1j0l1J4P9J11R9O5oj7m2mj8
1572a662j86j63PJ41J00L8J11Q0o1j93j00P7J36Kq7n9MQ2J43k1k23r7J4N3P2J9l2O1P3l8m1
1603a750k7q6o8j7n0m9O9O8P5N4j13j88k2J34Q0N8P6L6O6Q9p6j41l6L3K1L8R7Q2m5p9q4k4
1635a779J3l7Mj7q6q3q4p3k1P6O0n2m2L6P0rM9J00K3L1oq2KJ32P7L2K4QK1O3P2k2p0mJ3k6
1671a587n8j12l2K4N2J0p6p4M0M3k5o8j0k8j0R6R4L1o6j20J9N2M7l4j48l5K9J8Jr4k0K03K41
1704a597J19J5j01o9j00j07lj3o7o5M6K21L40K41l2j65j85j68j66q1L8K8m7j7K6k0l0K1J28
1733a810Q1k5Kj6p4j12j24J9J23J31J49Q3O7P3N4K2q2j12j13j27J1O8p4p7Jk1q3k7N6m1k9
1764b007kk5NJ36J40pm6k1n8l3M8j2o1l3l8QQ5M5P9J8o8l0o0j19j29l7P5N2m1o4Q8J87J45
1797a780J4p3m0L3M3l6j75n6M1m4n6K4Q8kk0P7J04K5k8Q%m0k5M3J4n3j08j09o0l6L9J51Q3
1830a954QLq3k0Q0K0N4k2j54q3K9Q7Q8Q6J01J21O9q7q8M3J8j0nO5J04O2O1N0R9Q2No7r2o6
1864a396j03j22p6J5J0j3j5l7p0J4K06J40o6j81j14k5PJ06O4M0Q6P1K0K1o9j40q1n8l1k6j
1895a824K6M8J42J08N9J32M2k9k4p3n7j76k01j20j48j12j6Q2Q1K05J86L3K1lq7j15m2L9J06
1924a717J00on9j9k2o7j01o8K3N5o6r0K2MnJ06N2qm4j11j20n9L5K1j2j2L7J19O7qO3P6J4j4
1958a814k2M0J0o9n7ON7L1q1j87j8J79J36K6j7m4M4Q1N1M1L6k8k2K4j9n6l5p5o6M6J40J04
1990a558J23R1Q%m5j03j30q7j1Q9J87J1j97k55j63jM3R%o3j35K9P9j7m8J4J5j9k2J11J85M0
2022a820J9M5Q3O3o9n1j1n3j07p3kl3m4Q5J31N2m6o1K6Rj5OO2N3k3pL6M9p0j62p7k4q4l2N3
2057b092O6L3O4J43K03R8j77j47n2j03j11j08p2n6M0J22J45J57J28N1J2J8K5L6N2m9p9K7j8
2086a644No3j99j31nN1Q1P6L3n7n3Q7N5p0j19q4o9K6J07M1o0n8L3R4J10j2j10j30l3J04J77
2117a817J40J05J2r7j76j20q1pK2M3J35M2L8P5k1p8r3o2l3N1Q6M9Jm1r8j60j08J02J74J69
2147a748J07J4K3k6Nj7j02p4n9q0nO9J33J70Nj81k08j02J5oj5J42K00J22R3J09K2j25k89j85
2177a993L5K9n7MQ1l8j28j22j19m3K9R8R2P6K2j31k22j89OK33K22Q9J01J08J10J4j10r5l2
2206a930l6j0J26Q6N3%j08k22j73N6J38Q7n7j58o9L8J03J31J19J5K7J57N5p5j24j31j41o1
2234b104L4pl5K5J18J73O1o5K9J42N1p1p1j9j4k3p1l1J1K3k%J15J97J10r0j55p2MNj1K7j0
2267a726m4j01n3M9N9o5j58q5o6n8K8J22J09J5k9K2R8O8j12j15M7J27J31K2j87k37j26l7R
2296b293J69K11R3K4J2Q7N8p4j00Oj5L6O9J1k2L5K5j35k10m1Q5O7K2N9J36Q5M0K1J9k2q8j3
2328a643R5kn6j0j53j53n4mJ6J8j4K6N9O5J7l2n6p1r0j00r2m0R6J28nn9J9J23J25LM4O1l8
2361a777n8M1M5o3j00j03J4J79K10J51P3nr7j71q0L9rnKr7j62j16NJ17M7m7kP9Q1j14j35k9
2393b087J03Q1q9j90l8P3L9qL1Q1J18P5j03k27j44O6O5n1j3J3k2M9Rl3j7p0M8K75K20R0P1
2424a585mj8j22k47k02m2Q7K11J68L6QM8Rj32k02j57k3J10Q1l3l7p5j11K7J28J85J72kNM0
2454a677k5k8j5n7r3l5L1j3o5k8M1J19J25J05P9o8m4M6k8j11j30o1Nk1q9j9J36R0m4n2O1J01
2486a764N5k7j21j19j0J43J22Q7Q4N0m1l8n7o9j33j75j27k0J68J81J55J37Nj1ML0R5J23Mj86
2516a455k78j91P4Pp9l9j09j2J74J58J2j05j45L1J13J6n8p1r6k3J24O0m5l1M7R8O0l5q4k0
2546a902J15J35j0j14l1M5Q1M4k9j36q7P0Q3m7q4j92j88k5K4M8J29J55J39J45N5MP9n0j72
2575a716j21o2O9M9l1k8m0l6j7Q8J89J55o5j04K7jn4q1r0Rj5N4J09Q7J2q8r6m1m1k9K1l0l2
2608a949Q5R3J0K7J15J44Q4N6n5j01j34j97j90j46l7L3J7L2J06J20Q2o6j72j4l2j41n7O0J70
2637b057J13J00J01Q1n9j58q0O8J26J35K9n4q4r9j05o1m4m2J2J4J35J60J00M0jj7o7m5k8J5
2667a772M3Q0k9j50p4K0R5L3k3k7j1n2j20k03k07j22Q6J95R4J02J94K25J07k0l3j12n3J28
2695a606R6J4n8r7l1q0j25n4PO6R8M7J22J56N6n0n9o3j4n6K6J07J25P7q7j82r4l3M0J26O7
2726a459mJ0J3j04k08j79p4r6j29J3O8LK9J02J62J18n3k03j69k4R0n1pJ15Q4J14N5n7j15o1
2756b017J04M0k5lLn0k8M6K3Q9J14k3m8J8K5j4j05rN1M5O5J4K4M2p5p9o0j3N6j5r2o4Q0J64
2790a717J50N5M0M0j07j93j07O9J77N6o5n7j09j20j7O1j4j02q8J6M2N9J3n1oJ5P5R0L1m3o8
2821a875o6l7oJ1L3K9J4N0M4MK8m5n9j22k14r3Q6J43J86K71R9m5Jr2j82j25O5N6n7j16j06
2852b120j23o7Q8M6m7p9J12J97O6L1L3M6Q0lp5j3k0n1k0Q5Q5q9j14K7R6j8r1l5k0m8L5J78
2884a828J96m5j69o2J9O8M4J9pj07l8N0m3q3j4N2P9N5l5k0J7jJ2J31J13m9j16l4O3J9QL2k5
2917a699j12j07k0J6n8j04p1Q4O0k1kL0J1M5O6O2L0J5N5P3l2j05r1o5K5M7O1J9r0j33j32p7
2949b220K2O2J0J9O4P2R2R6M3qj6l8j03lL9r8j80j39Q6L00J46l6l2m1j4n5q2j2M2q9j08M8
2981b133J03nnl7j13m1k8J37K65J65J7p5p4l6j32j31MJ18J18J25J35%q0p6q2j12p5n3n7p5
3011b233l1Q7J35R9Lj1k0kM0R1N3p4j27j09MJ40J50L3q2j14j25r9l5lJ8K9Q9J53qj25q9J8
3043b145J33J48P9p7r1M2Q5o7j48q2L6R5P6M5M0L4m4o8p6k3K1jPL1J16Q8L1R3O4q3j87r3J1
3076a910J23Q8J1NPjn5p1qR2K1r7j65j06o1N8J16m6r2L4P8Rj2M4J11J07L0L1Mj14j00K3L2
3109a814N5or8RJ16J87J70N7l5q0j6j2n7l1n6j17o9PK8j00k01k26j56o6j06k0P7P0M1K3O7
3140b359J03L6M2J20M7J8L8J6M3M3k4l9n2l8R7J49l2j10m2o0j2L5m7NJ13J36Q0P3pj17r0m8
3172a883k7r0o5L0K6M4M4Mq6pRj02J3J39Q5Q8J46Q9L2k8Q5J03L9k0o8j18j31M9K5j2Pr9j28
3205a807O3N7j7mKl1l9J3J20N9n3j25p9kq0n9%O4J71J60N8PMP4J3j11nJ43J26p1j97j98j09
3238a853QPo0m9NM9O6J64J09Qq3j26mk2%J18J07K3o1q9QJ06O3rj2k0m8k0l8o3q6N0J51J0n3
3273a644l3k0N0O0o1j58k95q6K01K17J12o1p1J21Q2p2k0LMM1K5m4j22q7r9q5N2J38M7j9K9
3304a795%p3j5n4j74m3Q9J04J30K8L5N5p5k78k15j23o3J9J19J76J38J45Q5P7P1L6m2l9J8n9
3334a723k3L1J6M5P1l2o0j3J7j7q4j08o0l4jL0M0L1Or3QJ25M4j9J7l1r3r2n5KO1J2p7j61j04
3369b324L7N6R3J47P8j10k08j37L4J07N7J8k4M1R1J00K03K07K6j10j14j2P4k1p4p7j44k1P9
3398a928K3l9o9N2P6N9O3J06J05j44k58j32j0J30J72J25N4j40j80%J89K03O0j27j78l4O0m1
3426a803n0k3o9PM8Q6jn0Q7J95J18n2j54p9K2l1l0l4j3nm7l3N5K6j06j74L3J41K4jj2lj4k7
3460a969j4j65k08RQ2J02J20N4q5j31n2k4j15n2N9Q2P5R2J71Q4o5q5j01l0N4R4Pl5J09M4j11
3491b004j24q5j38j03O0J94J90J70J69P8Q3L3p9j20p5j20q5jM9K9QQ0O3%k4j00r9M8J38R8
3521a667M3kjk3j8O0P8kq9j14ml3j49j16j9M6O7l2j58j31N1Q9J6%o2j75j13O3N1kJ18K24J13
3554a891j9K8L4R5N9l2j27j28p2k7M0L2l9l6qqM2J44J36N2M5J2n0j07j11p4J8N2R9Q3O3J8
3586a677J2Rm6k14k26n8l2J3O8No3m8k0o3j8O3Q5nl7J04K16J36l1j70k17k4K04J05kj4K1J10
3618a814Q0p5k31j26J20K19J20q2p6M1M0O0L8M7J70M6j60j89l1l3k6J06M0j27j26q5q1J0O8
3647b057R4J53J80K5j84j55mQ6M1o5q3j63j31J3J30J71J05L1l6m1lM7K6n1J8J12J42J00l1
3676a530j14j69j84j29K5J63J03K5M9K8RN9L4rr5j00p1L7J13M6M1l4j09p5l7M8M7Q4O5k0o1
3707a761l5K7K5j9Pl9m6k0k1M7NpJ7M0K5n2p3l4n9QJ06J14pn7ON3pr6q4m7P6R5k3q0r2r9l8
3744b145R2P9O8J87J28q0j31LR0Mm2r8r0JO9J01J41J11k2o6n5j3N8M6j4j08q3j5o5j08pM6
3776a918N8K2p1NL3M0J5L4Q8O6j7j07q9M6O1N0L4k9k4j1lJ34J95J0p1o3n1l7n1k3p1j01j74
3809b020j01J19J57J44O5r3n2J6qm0q1p4j6m2o9k8N1M0J0QL2R9J56P3J5r2j52r1J3J43K0j01
3841a899r0j62j45jP4k7LJ06R8J00O0R0J15j3j87k08l8O4Qm5m2N9J47O2m2p2L2P9k4j94j53
3872b245N2K6q2q4L7J30J29K6pJ9l3NJ21R7j3K3Q6p9j68j56j45j06jJ48O9o1n3j6k0M0K9K2
3904b210L8M4Jj24kL4j32j25j9k7p5KJ00J16M6P1J30P3J20K19K20J49L4n5p9N1P2n7j68j18
3934a671l1J0M7k7j37j56K8K86L15Q6j57k61k05k18j72m1L2lJ3O1R4Q5J27J57P5L1r0j79j45
3963b046r9j7M6J2P2J27L9k2MPk0j23n1P2J0m9N1J62Q1nl1J7m4j65j77j47L1J48N8j46k53
3994b458j45N9Q3R0J25O0P5Rln5k4Q8j7q0n4o8J8j1O1Q7M4n7p3K5l4j35j4J42J99K81L15J29
4026a338j8j21j87q9L9J22J9j35j52j02r9n1L0J7L1J26J51R4M2J17pk38k57p1K7N1K02K41
4054a556J5j65j68p5J36K32K17J28j1r5j33j53n9N1k1o7l5J7k0p6NQ2J6L1J13O9j4n3n0j0
4084a649N4nl1l4j12r1L0Q1L7m9j34p7J23K39J36q6j02j00r2K8P6O4R1J2q5l6J6l4j13n1n9
4115a953o2K9l2j64j13J23K33L4j17m1J19N6p7r0o3n0J6P4Q6J42J2n8j1N7J9j01q3K5N3O5
4145a872J35J47k4j12j00j18k2J05O9m2kK6q5J1J58M9No9k7j8j41j87m5J90J19j7q5j02mJ19
4175a939O2L9J30Q1j0m4k9nr7j29j05k5M4P4M4RJ2N8L7L7O2o0q4j3o2j99j43QJ26J43qm2k2
4208b050K1P4J06L1j40j61q7J6J1J0K6J37K02J20j5Kj6r4j15j08p5k8l9k4M1M1r0m7Q1J85
4238a985J02kpp4l7k8k7R2O9o9l6R2J00P7Q2l7j40q7J37J68P6K3Pl7j33j63j36n8POqo7m4
4271b137M6K5p1j60j53j7K8J50K26J11J6K1k2n9j4m1o4l8o1k7O7K5J8O8M4R1P1N6M1L1J63
4302a566J98j6j67j22j9O8Mj08j12M5J30J20j0m9o7j66j48j07o9j2J0R0J09K9J5m0o3m3KP4
4332a990R2J02P9j5m1m0o5j02r9m0J46L30J37j34k23j58j03j5J40J17n8j15m4R3J81J38M1
4359a646J3n3p0QQ7n8j44o8j02q9j8J26K43J77M3q6j80k41j01J18J93J25J20K19J03rm2p3
4387a405j25r8m9j04j63n1Lj0L7P1J5J0J21L1j09j38m2jj4pM0O9J16J74M2j28j14j43j34J9
4417b087l0J0L9K7M2J08K07K31J34K8j1p6j11J2j7l3r1k15j92l9J4pK3M7j1K8R9Q1K0p0l6
4448a876N2L4qj1n9j34j56j98k16j06MN9J00Q2J24K23J96J16K3J6P2P5j6k2J6ll0n4j3oj02
4479a818m4M3M4N8mp4j5N3M2L8p4j50j52q9%J58J98J49K5m8L4N5M3mN1J21N1qjmL6q4j62p6
4513a608q0n3j9j04p7O9J8k7L4k1j45k02q0N3L4%MJ09K03Q2L4M2k1j19k39k32l6J29J85J31
4543a936Q0J22J56J32Oj17j13M0J02Po2%n3j92j47Kj8j7J75K36P6j40m9P5Q7J23O1k7q3n9
4573a533l5l7m3r2j7R2R9j3n9OK8n4n9k5K3p0j73o0K1L8jo1j06m2O8L3O6K11J33k5%J5k9k7
4607a728ML1K8kn5QP3J72J39l0p1p4r0n8pr0n2M0P8K5j7Pk9j30q3N9N1p6j16j21m2N5N7J37
4641a907J04j4M4K2R3J00k5k4j9l9M0l5j12q2o4O2Q3J0l3k3l0k7N2Q5J4p2j11j71j60p6o6
4672b381m9j5J11P3O1J19J00J22J01k7j69j27l9njJ32J47P9J8O1M7m0J9J54J70M1l3n7j73
4701a561k33p3P3M0K7k8r6%J44j0j23o6j14j36q7J0O3r3r7M0J07J53J67J31R8qr3k6L0N4J3
4732a694p9n8l3j5Q7J65R4N9N5m4o1n0p9J7K2j50j63l4R7J06K6Q9J22o4n4j3j28j05m4o7J3
4763a983Q9J38J35O1j7rj0p2j16JJ13k7j24n6r5m4O8R3k3j16r2k7M2k9K3O1l4j1R7J63J13
4794a688N6k6q6n6o0k0l5j22m7L1Rk6M4R5J4n3J9J19K09J84K4r1j31r6n1n0%j4j34j78j4J32
4826b042M7j08j00R8K08J25L9L9N8n4o2L2J13R8J36Q3o8j48n9L5J5q6o2j3o6m6N3Q4Q1P6j02
4857a596k18j35j16j10KP5J08N3Q8J44Nj49j64o7kO9J77J20O9M6oq0j63j58j8j8m0P1O5N1
4887a897J29L8p2j20n4Q1J70J08j26k17j67l4M9O3J09J08J10ok4K4P7O9ON0P6R2Oj11o8n6
4917a587o9r1o5rq3J0K07J39k3j10q4J7J0r8j03pO5J1j17p6n4p3l0O3K3o2j14L5J65J74J12
4948a824M5Q0P8M4k8m6M9M7k1j39k57j81J2J84K00J8o4j67j71q8p2K5J50J95R8m3j11n0j60
4977b197r0N4Q0J50J01Pl3l6M9K1m4o8l1R3J03N1O2N2J0JJ0o3j70k10n2O5K6l1k7o0n9m4k1
5010b301Jk2J1O6O9J13J73J24L0J6Qn4m0l7Lpm8r5j00lN6K9J2K1L1k0q3MO4O5N3Pm7M7J15
5045a739J55O3o9j4m5J2O5j3q4j00n7M2R6q4j02K0R7J14N4Mm8k6m6r5o8M5J5r4n5k8j0O2M9
5078a884J4J4K6K2n3o5r0j94j41j5J13J07P0L9o6m4K9O9Q1K24K79Q4j86j95oP2M0P5J16Pj06
5109a564rM1K0k2j39j63n1j4j25q3N8J62J22pq0r3l5m0j17r6K1K1J01R7K4Q5N6J02J07L1m6
5140a636j66k78j92j4J34J77J28J12Q6Q0ll3K7LP4k3j15K0K5j02j84j15LR5J59J44K1j60j47
5169a880m1m6p1o4n2j4P5J79J95R2n4m2k2J8l3o6p4m1N6M3j6l4L1J29M9n5J1J11L7r6j85j56
5201b016m0L1J39J60O8J6p3m4K8lo7q0j0J03J22l2j83j23m7q7o8J2j1j28m5J13J73J28K9J5
5231a920J9O8M5j37k37o1J64J79K5l7j3P3J21m5j48j77PJ76J88J07m1j62j56p5p2NP8J74J85
5260a667L6l1j21j81o0%P8J57J16k4j49j04O6J43M7O2O0n8j96k14%J52J96R8j3r2q6O3R4l2
5290a660j00n8q9q0n4M4J79J44J04O1k3j3N0M5j8j2j6p0j11q7j1M1O0M1L2M5qr5o7lO1O0M8
5323a560O5l6r3o8k1J6J32K10n0k21j76KJ16J20P6k5j73k19j13n9j3r0j7J62M0j21q5m6l3
5352b280Q8O9qM1L3r7r0J5J32J63J7j50r9J3R2J67O7l5o3k8lP5Q2j0n3l2L6P5j2j11l9P5R9
5385a771P8N8j06r7M8P5N8l6j40j49p6k8k3L4J41J30jp5No2j50q8RP7O0L7o3r6JJ30J09N9
5417a852L3k8m6K2n5j04o9m3N1J21J22J04J26J03p0j09k6Ok3r6j19j13M1R0q4j92j49o1Q7
5446b333K36J44M4P0P0P0l7n1JK2Q5J03O9Q0L7N9o5j46p2n6nO0J15J8l4l8k8Jj25j66k2jn1
5479a946j47j32P3J28L8Ojo0rJ00O7j8o3m6l5m2j05r7k9Q1J71J06J9N3R2K2k3L6k1m9J6M4
5511a771K6n6o5R5J67J10q5o3J9Q2L7j79j77j03%O3Qj15q6o4p0r2l7Rl7j10l9P8J44R8K5L
5543b185l3k1N8J47J48M3r8j5O0L3m6q0O0J3rK5O4M3R0R5n5j19m7M3O7K9o9RM8K9N1J2m1j21
5577a772j24p8n9J0Q0R6K8N0N8pM0l2j53j66o6l7q4O5J69N2o0r1m9N0J31Qr7j08P9K06J24
5608a737k1J0O9L7mm7j34p4PO4J02J09O8j1q9j56j46k2J21J42j8m1N8L3k4j04r3n7Q5J14P2
5639a687L0k1k4J5n2j92j61L1j0k2rn9q0p7J12K01J39N6n9j25k5J37K13J31K4n7k6m9j18p1
5669a835q4j0J14P6j2q8j6j1l3k0N6Q3o4o0K0Q3P5K2mJJ1j06j76j27m0J20J31L0P9J27Q8K9
5701a541m6m5n8o7n9pQj9l1K6N2K4J4LK2M5L6N8R9J21J09o7q7j85k86j66j18j40p0N1N4J00
5733b170J11m9j04m1J3k8K8K03J11p1q3k7P5K2p3lJ06J57J08J5m5m7L7Q6k7p0N5kj56j54j37
5764b160lNK3J58J19J13Q2P5J2j19j74Ok8j22l3Q5K44J75n5j90j92j04k2O7J09R5P4p1n7j3
5794a901l2j10k16j46L2J63K03J27R3J45N4p2m4j46j44K1O0mj4K7n5r6k1M3J69J80L4m9j09
5823a808n7QJ2NM8N1Nn1j41j17O4J04J11J28R3L5n3j20j3R2J9J2l3j42j04o6pN4R7O8R1M8
5855a567rq0j64n5M3M9M2j4pP7K7j06j62k06p6ooR7M0oK3j3J4J01N3J8j6k1P8P3nKk7o2j26
5890a997p9k5l0o3o5OM7RK0L8R0J76O3j38p4L2m7r4o0o8k1M7J05R9J72K26O5p3j40j66j73
5921b118j16MLM5J75Q8m1J4Q2N4Q9O3P2Q5O7n7j64j90j53N6K29J42Np0p1mQ9L3m7p3m7NJ03
5954a648Q1l4q6L6J28J12M3jp5j87j82j08L5J80J33m4pQ7r4j88L8J05N4O3kr4j03j08o1p2
5984a999J8J3PK5N2M4p9k12k05j4L9o7j6P9J37R6J27J03l7o6j5M0Q0N6K0k6j64j73m3J08J80
6015a892O0J0R2Q3l5o5n7k9M0N6l3j2m0q6lO0J07P2L2j9q1mO0M1K9O9J45M0j06p3Q1O8j27
6048a517k05k55k61j05K2L0K0N6Q1P3m9j08j5R3P7Q5J11R7K1M1Q2k3m0L3k3j30j12r6j16p9
6078b212r3j30L1J47J08O8Pj4K4O3Q0km5r2j33l6k5n9k0M4K2K5m0j22L4J84J31R0Q2l0m6l1
6110a990J2L3M5P2M5j06p7O5J08R6k3Pj44k52m7J2m9L7J48K04J54L6jj02j32p9p8j08q1o2
6140b257k1N7J30J93J57L4m6r6P3N5oJ4p5j00l2J0j71k20j6Q4J23m5j63j05n2k4jk3L7J5l7
6171b508rQ7J09J43J51%p0j1L9Kk5lJJ08J16P8J30O1p0j36j62j68j45r5l9K7P8P8O2J31J84
6202a856J64J02J7j06j53j37o5J4M7K5r4q5O8J34R1J9J0K2N5N6l0j9K9O0L0m8N9J27j6j75
6232a655o4Pj4M8R5Pp8j00m6M8Kn4j5n0jO6J44Q2nj9r2j54j25J7J17j5j11j6NL5L1l7p1k3
6266b041l2j14j27K7J11J59l7k19j36kO4J23J26J59K22J37k8j22q5l0q8q0j9L4J02P9ko3r8
6295a980o4l0j34k44j2K23K52J75O1l8j42j28q6q5ON8J52J28m0r6j41r4L2J43J76J21N3p0
6323a804p6K6J23J14Pp1j04j00pK3L2J02J35J0j09r6n0l2J3O8O9Q8J16J01l7j15m3m8m7K5
6353a687O3R7N6j3j10j59o8P7R0r4j48j01J4J99K07K0j13p5Q6J52J01j3r5j37k10j59P2J28
6381a820J5JM4J21J77J01r0j40n4j17r9j4l7kK2J8p5j06K1J22R8O5pk6L7Q0%j04j67j04O7
6412a973J43M3QQo1%M6Mo1j10j2J21J37L0l8m8j1R6J41M6j15p0O7o7j62KJ43N4m0k8M4k4r9
6445a786m6m0M1L5l5j6r3o0pm2J2Rq7qJ6rN2n2q0Q2J26R1j5o8l5M4R8R0P4N1k6j15n0J5R0
6480a744P0l9q1K0J7n2q1l4J03P7J04N4j22j47p8K2Q1Q2K7m8j57j01r1q0M4O1J18J37L0m2
6510a850o1p9j51l6k7l6J06J94J33O2k1k9l3r4q4m4j54j88r3N5J52J45L2m3q7m6Q1J70J64
6539a862J27J06Lo7r3j52k08m6J50J42R6Lq4m7K1no0M3Q6mj60j74o4k4N5J48Q7J3M8K6m5R0
6571a851J80J6l1j4o4j06n0J15J93J33R8J5L1k4j61k35j90K2J94P5q1N1J55M4p3KQ5M9k4N5
6601a391J49J2q6q0j5M9J1o2n7j0O3Q5N8J1m1l3K5j6l4oj41j75k5L4J8l3o2o4o4Q4J72P9L7
6634a508R3P8r4j88q2L5P9L7o0j34p5Ok5j32j00P0R9M8P5J6j21j37mJ55J12l8j6qr8l4M7J14
6666a790Q0Lj1R0J12J6p2o4p4p5JJ1O7R0O0N3k3l2M6lk2k8rj4q8l2O9P1J15O6LL6N2n0j49
6701a495q1K3n0j35q3n1m0j14j51N1J96M8j2M6K3J31J74NkPl5j9m7Lk9r7n7k9q0RJ15M7k1
6734a750o3o4P5J70J44Q4QJ8j3o1j05j15j40jL4QM5K6O0R5O2r4k08k58j39l7K0J45J80R3M6
6765a735k4k6N6J29jr7l9l2n9pJ60J42m9j04n6L7M4J5q5j04P0K20K26K4j04q5p9j3j4N0O2
6796a478n5o2l1J6k5j8J1P5J39J28L0m3k8KM6O0p1j38q1O1O3Pq2q7JJ2l9n6K2jp6j31n2P4
6830a807R9l5j96k32n7J29J47Q3L5R5pp2m0j1L5J10O8j40j59K7J31O2n2p8KM3K5L1ll5o8K
6862a868Q2J08N4JK7N9M4J9J0o2p0q1qj6j15j48j04j8M1N7P3l0lK18K18N2n1r4l5J6M8J0j27
6895a693j41j21q7o5l5P4J56J74Q4qM3Q2j12j52j5N9Po5j8K6N2M8N6R0pq5q5j1J9nL3J18J51
6928a433R8j3p0k12k01n7p2m2L6O8P4j2p2P1K35K03L4POq2j30q9Kk1m9J6J35J01K9l4J4J11
6960a349m0j93j27N6J05N8J32J53j9m9k0p7q3po5j00r4j05LP2P7l9j10K7P7o3j51o9L7R6J6
6991a851JJ5l9lJ0m2JL0j9m2j1J3K4J10J70R0Mj8qJ1J7j1k9J0lJ8J38J41l3q5%LJ0L4k6n1
7027a421m5m0JJ01J48R2o3q6k8o8j81k02j5J45Q6m9j29j14k1N9R4l1o4P4J06Mk6n9NO1R5J51
7059a420J42N0l6l7m4k2o5j2L5K2M2%JJ23J50N3j31j03J8K4j37j95j12p5n1R5P6k3p5k1j4
7090a742m6P9Q8O7J5p7n7L0J60J87J39Q8Qj3j8q8j95k07j41J6J34J91J67L1j2q9j51q2m2k0
7120a580L2Nk4Pmm1m5k9L8R1R4J29J39N3K2M9j3j6m9j11n1rn0n1N6R5M0q6j25l3l3k3j5RM9
7155a480N6J15N2q4j09L%p5q0K7O0R1R6j1o6j26n4P6nm6N2N6M9k0mP2J3n2r7o2p9p6k2N4R3
7190a583RM4M2Rj5o7k2M5q0o4K3P6J52J10N4nm2o8j43j08j9jM2P6N5j7P4J10L9J6j3l2j9O7
7224a255J17R6O5k8l4L1M4j6q2nPn8k2P5K1J7k7j12j42j55j66j13n0j6L7R4R8J15R9Q1k8p9
7256a391l8j4n1r8KN8j7j2N4M5m4r1J9N3J8J7L0J21Q3O6Pm9lL1Jm2k1k7q7j24r1J5J06N4P5
7291a345J94O8n3q8j05m7qm6jJl5J2L7J9l3k0J30J47k4n7NJ3mL3O5N0k1k7jK0L6no0Nk0p7
7327a242l3j26n6P3L6M3J08J00R7P0n1n3k0r4j53o8j8mMrl6k9p6l8L0P2J24J59J22M9N4M3
7359i22l7k5L5J6J5k1p9jM1M6L5k9n2n9n7l2L4N9L8l1r3n4K1O3M0K8l6j01m5K8N4j9o5l9%
7394a244L0J05R3mpJ32J75Oj07j93k17j04ql9kJ10J06J10Q0n4j11r7j07nJ43J41R7R1P4L3
7424g73j12j40j51r7M0Q1J4K4R2L4p9q9p2k3N0J29J85J22Q3Rr2j00m5n6j2M4L0N5M1n3q9k1
7456i71M3N5N8Kj5J4L8K5m3m0Jr1j75j28m9j4NR3Q8M7M4M1N1K0k3JO2j0m5N6K9n3o2j04r0
7491a140J2J11P4J7O6K9m5n0k8J8P6N2O3O8%K7N3mk6m2j55j99o4J13J53N2jl3n3M6N8N0M7
7524f55N3j2k7n4j32m7L2J6L5Q4J12L7q2o6%J6PK0L2M9J0o6m9j5QK5m9o7k1m2l9n0JN1j2n4
7560i51j21m3R4K9j02j3R9J24J01J20J52Q4o6j92j52m0LK9L3N9L1n9j27j03j3O5J18J36J03
7589f02N8n5r0j1m2o3mk9j04j56l0M4Q3Q5J1j07j28M7J38R5J9K2L0j5J4P8N4l6n0j7M5N9L6
7622f21on4k2m0m1pqRP7L6ML2k4j4R6O9k8n1kK8L3O1K4l2r5m4N2k3j13r6j3N7J32J53P9M4
7658c48l4o8m5K3O9j2l8m6o1m5PR8
7670e00
##ENDNTUPLES=	NMRSPECTRUM
##END=	

##TITLE=	534-150202
##JCAMPDX=	6.0	$$ NMR Plug-in 1.4 of MestReNova 6.1.1-6384
##BLOCKID=	2
##DATATYPE=	NMRPEAKTABLE
##DATACLASS=	PEAKTABLE
##.OBSERVEFREQUENCY=	75.4677886962890625
##.OBSERVENUCLEUS=	^13C
##NPOINTS=	23
##FIRSTX=	-15.955566356350319168
##LASTX=	160.02128715427264183
##XFACTOR=	1
##YFACTOR=	1
##FIRSTY=	97.839055286533863409
##XUNITS=	PPM
##YUNITS=	ARBITRARY UNITS
##PEAKTABLE=	(XY..XY)
-15.955566356350319168, 97.839055286533863409
18.071298922563869382, 1724.566778479464574
38.595806560624716042, 827.29944119671233693
38.874942826680602082, 2424.6871683277072407
39.153621259585918324, 4827.4412022673150204
39.432228492266297337, 5643.1168369670022003
39.710835243501790615, 4830.122169936181308
39.989544980583140443, 2444.6410752291831159
40.267872259853540129, 828.15156103077868011
62.523031057458204884, 996.39789582123660239
70.411102886408514223, 1325.2128898064368059
74.473787636612712504, 1253.0406177965373899
84.824921334985887711, 1206.5801246411626835
103.25616469240070217, 1146.4243246478224592
105.05982592028166778, 1146.6395299388086642
111.54042868912240749, 835.26833036498476304
113.32454490199583574, 1105.5699333961272259
113.81418424931597144, 1062.2682419387072059
126.41459620912900164, 1100.9236721555460008
153.25212202006184725, 1078.5979903955010286
154.26326261307048071, 1127.1343906060149038
159.31157036806587257, 1134.4800469482559038
160.02128715427264183, 1023.6173739208679763
##END=	

##END=	
