# Supplementary material for: An Improved Helferich Method for the α/β-Stereoselective Synthesis of 4-Methylumbelliferyl Glycosides for the Detection of Microorganisms
Source: Molecules. 2015 Dec 4;20(12):21681–99. doi: 10.3390/molecules201219789 (PMC6331929; doi:10.3390/molecules201219789)
Supplement: Supplementary file 1 [file molecules-20-19789-s001.zip › NMR data.JCAMP/13C-NMR (5) by-product.jcamp]

##TITLE=	4002-151010
##JCAMPDX=	6.0	$$ NMR Plug-in 1.4 of MestReNova 6.1.1-6384
##DATATYPE=	LINK
##BLOCKS=	2
##ORIGIN=	Bruker BioSpin GmbH
##OWNER=	nmr

##TITLE=	4002-151010
##JCAMPDX=	6.0	$$ NMR Plug-in 1.4 of MestReNova 6.1.1-6384
##BLOCKID=	1
##DATATYPE=	NMRSPECTRUM
##DATACLASS=	NTUPLES
##NUMDIM=	1
##ORIGIN=	Bruker BioSpin GmbH
##OWNER=	nmr
##.OBSERVEFREQUENCY=	75.46775054931640625
##.OBSERVENUCLEUS=	^13C
##.SOLVENTNAME=	5
##.PULSESEQUENCE=	zgdc30
##.ACQUISITIONMODE=	SIMULTANEOUS (DQD)
##$ORIGINALFORMAT=	Bruker XWIN-NMR
##$PARAMETERFILE=	(acqus, ASCII, E:/%E5%9C%A8%E6%89%80%E7%A0%94%E7%A9%B6/%E6%98%BE%E8%89%B2%E5%BA%95%E7%89%A9%E7%A0%94%E7%A9%B6/%E8%AF%BE%E9%A2%98%E5%AE%9E%E9%AA%8C%E8%AE%A1%E5%88%92%E3%80%81%E8%AE%B0%E5%BD%95%E5%8F%8A%E6%80%BB%E7%BB%93/%E6%A0%B8%E7%A3%81%E5%9B%BE%E8%B0%B1/20151022%E4%BC%A0%E9%80%81/4002-151010/2/acqus, 0)
$$ ##TITLE= Parameter file, TOPSPIN		Version 1.3
$$ ##JCAMPDX= 5.0
$$ ##DATATYPE= Parameter Values
$$ ##ORIGIN= Bruker BioSpin GmbH
$$ ##OWNER= nmr
$$ $$ 2015-10-17 06:58:37.609 +0800  nmr@NMR
$$ $$ D:\/data/pub/nmr/4002-151010/2/acqus
$$ ##$AMP= (0..31)
$$ 100 100 100 100 100 100 100 100 100 100 100 100 100 100 100 100 100 100 
$$ 100 100 100 100 100 100 100 100 100 100 100 100 100 100
$$ ##$ANAVPT= -1
$$ ##$AQSEQ= 0
$$ ##$AQ_mod= 1
$$ ##$AUNM= <au_zg>
$$ ##$AUTOPOS= <27 >
$$ ##$BF1= 75.467749
$$ ##$BF2= 300.13
$$ ##$BF3= 75.467749
$$ ##$BF4= 75.467749
$$ ##$BF5= 500.13
$$ ##$BF6= 500.13
$$ ##$BF7= 500.13
$$ ##$BF8= 500.13
$$ ##$BYTORDA= 1
$$ ##$CFDGTYP= 0
$$ ##$CFRGTYP= 5
$$ ##$CHEMSTR= <none>
$$ ##$CNST= (0..63)
$$ 1 1 145 1 1 1 1 1 1 1 1 1 1 1 1 1 1 1 1 1 1 1 1 1 1 1 1 1 1 1 1 1 1 1 
$$ 1 1 1 1 1 1 1 1 1 1 1 1 1 1 1 1 1 1 1 1 1 1 1 1 1 1 1 1 1 1
$$ ##$CPDPRG= <waltz16>
$$ ##$CPDPRG1= <>
$$ ##$CPDPRG2= <waltz16>
$$ ##$CPDPRG3= <>
$$ ##$CPDPRG4= <mlev>
$$ ##$CPDPRG5= <mlev>
$$ ##$CPDPRG6= <mlev>
$$ ##$CPDPRG7= <mlev>
$$ ##$CPDPRG8= <mlev>
$$ ##$CPDPRGB= <>
$$ ##$CPDPRGT= <>
$$ ##$D= (0..63)
$$ 0 2 0.00345 0 0 0 0 0 0 0.06 0 0.03 2e-05 3e-06 0 0 0.0002 0 0 0 0 0 0 
$$ 0 0 0 0 0 0 0 0 0 0 0 0 0 0 0 0 0 0 0 0 0 0 0 0 0 0 0 0 0 0 0 0 0 0 0 
$$ 0 0 0 0 0 0
$$ ##$DATE= 1445036315
$$ ##$DBL= (0..7)
$$ 120 120 120 120 120 120 120 120
$$ ##$DBP= (0..7)
$$ 150 150 150 150 150 150 150 150
$$ ##$DBP07= 0
$$ ##$DBPNAM0= <>
$$ ##$DBPNAM1= <>
$$ ##$DBPNAM2= <>
$$ ##$DBPNAM3= <>
$$ ##$DBPNAM4= <>
$$ ##$DBPNAM5= <>
$$ ##$DBPNAM6= <>
$$ ##$DBPNAM7= <>
$$ ##$DBPOAL= (0..7)
$$ 0.5 0.5 0.5 0.5 0.5 0.5 0.5 0.5
$$ ##$DBPOFFS= (0..7)
$$ 0 0 0 0 0 0 0 0
$$ ##$DE= 6
$$ ##$DECBNUC= <off>
$$ ##$DECIM= 6
$$ ##$DECNUC= <off>
$$ ##$DECSTAT= 4
$$ ##$DIGMOD= 1
$$ ##$DIGTYP= 9
$$ ##$DL= (0..7)
$$ 0 120 120 120 120 120 120 120
$$ ##$DP= (0..7)
$$ 150 150 150 150 150 150 150 150
$$ ##$DP07= 0
$$ ##$DPNAME0= <>
$$ ##$DPNAME1= <>
$$ ##$DPNAME2= <>
$$ ##$DPNAME3= <>
$$ ##$DPNAME4= <>
$$ ##$DPNAME5= <>
$$ ##$DPNAME6= <>
$$ ##$DPNAME7= <>
$$ ##$DPOAL= (0..7)
$$ 0.5 0.5 0.5 0.5 0.5 0.5 0.5 0.5
$$ ##$DPOFFS= (0..7)
$$ 0 0 0 0 0 0 0 0
$$ ##$DQDMODE= 0
$$ ##$DR= 17
$$ ##$DS= 4
$$ ##$DSLIST= <SSSSSSSSSSSSSSS>
$$ ##$DSPFIRM= 0
$$ ##$DSPFVS= 10
$$ ##$DTYPA= 0
$$ ##$EXP= <C13CPD>
$$ ##$F1LIST= <111111111111111>
$$ ##$F2LIST= <222222222222222>
$$ ##$F3LIST= <333333333333333>
$$ ##$FCUCHAN= (0..9)
$$ 0 1 2 0 0 0 0 0 0 0
$$ ##$FL1= 83
$$ ##$FL2= 83
$$ ##$FL3= 83
$$ ##$FL4= 83
$$ ##$FOV= 20
$$ ##$FQ1LIST= <freqlist>
$$ ##$FQ2LIST= <freqlist>
$$ ##$FQ3LIST= <freqlist>
$$ ##$FQ4LIST= <freqlist>
$$ ##$FQ5LIST= <freqlist>
$$ ##$FQ6LIST= <freqlist>
$$ ##$FQ7LIST= <freqlist>
$$ ##$FQ8LIST= <freqlist>
$$ ##$FRQLO3= 0
$$ ##$FRQLO3N= 0
$$ ##$FS= (0..7)
$$ 83 83 83 83 83 83 83 83
$$ ##$FTLPGN= 0
$$ ##$FW= 93750
$$ ##$FnMODE= 0
$$ ##$GP031= 0
$$ ##$GPNAM0= <SINE.100>
$$ ##$GPNAM1= <SINE.100>
$$ ##$GPNAM10= <SINE.100>
$$ ##$GPNAM11= <SINE.100>
$$ ##$GPNAM12= <SINE.100>
$$ ##$GPNAM13= <SINE.100>
$$ ##$GPNAM14= <SINE.100>
$$ ##$GPNAM15= <SINE.100>
$$ ##$GPNAM16= <SINE.100>
$$ ##$GPNAM17= <SINE.100>
$$ ##$GPNAM18= <SINE.100>
$$ ##$GPNAM19= <SINE.100>
$$ ##$GPNAM2= <SINE.100>
$$ ##$GPNAM20= <SINE.100>
$$ ##$GPNAM21= <SINE.100>
$$ ##$GPNAM22= <SINE.100>
$$ ##$GPNAM23= <SINE.100>
$$ ##$GPNAM24= <SINE.100>
$$ ##$GPNAM25= <SINE.100>
$$ ##$GPNAM26= <SINE.100>
$$ ##$GPNAM27= <SINE.100>
$$ ##$GPNAM28= <SINE.100>
$$ ##$GPNAM29= <SINE.100>
$$ ##$GPNAM3= <SINE.100>
$$ ##$GPNAM30= <SINE.100>
$$ ##$GPNAM31= <SINE.100>
$$ ##$GPNAM4= <SINE.100>
$$ ##$GPNAM5= <SINE.100>
$$ ##$GPNAM6= <SINE.100>
$$ ##$GPNAM7= <SINE.100>
$$ ##$GPNAM8= <SINE.100>
$$ ##$GPNAM9= <SINE.100>
$$ ##$GPX= (0..31)
$$ 0 0 0 0 0 0 0 0 0 0 0 0 0 0 0 0 0 0 0 0 0 0 0 0 0 0 0 0 0 0 0 0
$$ ##$GPY= (0..31)
$$ 0 0 0 0 0 0 0 0 0 0 0 0 0 0 0 0 0 0 0 0 0 0 0 0 0 0 0 0 0 0 0 0
$$ ##$GPZ= (0..31)
$$ 0 0 0 0 0 0 0 0 0 0 0 0 0 0 0 0 0 0 0 0 0 0 0 0 0 0 0 0 0 0 0 0
$$ ##$GRDPROG= <>
$$ ##$GRPDLY= -1
$$ ##$HDDUTY= 20
$$ ##$HDRATE= 20
$$ ##$HGAIN= (0..3)
$$ 0 0 0 0
$$ ##$HL1= 3
$$ ##$HL2= 83
$$ ##$HL3= 83
$$ ##$HL4= 83
$$ ##$HOLDER= 0
$$ ##$HPMOD= (0..7)
$$ 0 0 0 0 0 0 0 0
$$ ##$HPPRGN= 0
$$ ##$IN= (0..31)
$$ 0.001 0.001 0.001 0.001 0.001 0.001 0.001 0.001 0.001 0.001 0.001 0.001 
$$ 0.001 0.001 0.001 0.001 0.001 0.001 0.001 0.001 0.001 0.001 0.001 0.001 
$$ 0.001 0.001 0.001 0.001 0.001 0.001 0.001 0.001
$$ ##$INP= (0..31)
$$ 0 0 0 0 0 0 0 0 0 0 0 0 0 0 0 0 0 0 0 0 0 0 0 0 0 0 0 0 0 0 0 0
$$ ##$INSTRUM= <DPX300>
$$ ##$L= (0..31)
$$ 1 1 1 1 1 1 1 1 1 1 1 1 1 1 1 1 1 1 1 1 1 1 1 1 1 1 1 1 1 1 1 1
$$ ##$LFILTER= 200
$$ ##$LGAIN= -15
$$ ##$LOCKED= yes
$$ ##$LOCKFLD= 3936
$$ ##$LOCKGN= 137.5
$$ ##$LOCKPOW= -25
$$ ##$LOCKPPM= 7.23999977111816
$$ ##$LOCNUC= <2H>
$$ ##$LOCPHAS= 25
$$ ##$LOCSHFT= yes
$$ ##$LOCSW= 0
$$ ##$LTIME= 0.136000007390976
$$ ##$MASR= 4200
$$ ##$MASRLST= <masrlst>
$$ ##$NBL= 1
$$ ##$NC= -1
$$ ##$NS= 1000
$$ ##$NUC1= <13C>
$$ ##$NUC2= <1H>
$$ ##$NUC3= <off>
$$ ##$NUC4= <off>
$$ ##$NUC5= <off>
$$ ##$NUC6= <off>
$$ ##$NUC7= <off>
$$ ##$NUC8= <off>
$$ ##$NUCLEI= 0
$$ ##$NUCLEUS= <off>
$$ ##$O1= 7546.30085260999
$$ ##$O2= 1200.5199999976
$$ ##$O3= 7546.30085260999
$$ ##$O4= 7546.30085260999
$$ ##$O5= 0
$$ ##$O6= 0
$$ ##$O7= 0
$$ ##$O8= 0
$$ ##$OBSCHAN= (0..9)
$$ 0 0 0 0 0 0 0 0 0 0
$$ ##$OVERFLW= 0
$$ ##$P= (0..63)
$$ 9 9 18 13 26 0 0 0 0 0 0 0 0 0 0 200000 1000 2500 0 600 2500 0 0 0 0 0 
$$ 0 9 1000 0 0 0 0 0 0 0 0 0 0 0 0 0 0 0 0 0 0 0 0 0 0 0 0 0 0 0 0 0 0 0 
$$ 0 0 0 0
$$ ##$PAPS= 2
$$ ##$PARMODE= 0
$$ ##$PCPD= (0..9)
$$ 100 100 80 100 100 100 100 100 100 100
$$ ##$PHCOR= (0..31)
$$ 0 0 0 0 0 0 0 0 0 0 0 0 0 0 0 0 0 0 0 0 0 0 0 0 0 0 0 0 0 0 0 0
$$ ##$PHP= 2
$$ ##$PH_ref= 0
$$ ##$PL= (0..63)
$$ 120 -1 0 120 120 120 120 120 120 120 120 120 15.8 15.8 120 120 120 120 
$$ -1 120 120 120 120 120 120 120 120 120 120 120 15.8 120 120 120 120 120 
$$ 120 120 120 120 120 120 120 120 120 120 120 120 120 120 120 120 120 120 
$$ 120 120 120 120 120 120 120 120 120 120
$$ ##$POWMOD= 0
$$ ##$PR= 4
$$ ##$PRECHAN= (0..15)
$$ -1 3 -1 2 0 -1 -1 -1 -1 -1 -1 -1 -1 -1 -1 -1
$$ ##$PRGAIN= 0
$$ ##$PROBHD= <5 mm PABBO BB/19F-1H/D Z-GRD Z104275/0178
$$ >
$$ ##$PROSOL= no
$$ ##$PULPROG= <zgdc30>
$$ ##$PW= 0
$$ ##$PYNM= <acqu.py>
$$ ##$PYNMP= <proc.py>
$$ ##$QNP= 1
$$ ##$RD= 0
$$ ##$RECCHAN= (0..15)
$$ -1 -1 -1 -1 -1 -1 -1 -1 -1 -1 -1 -1 -1 -1 -1 -1
$$ ##$RECPH= 0
$$ ##$RG= 2580.3
$$ ##$RO= 19
$$ ##$ROUTWD1= (0..23)
$$ 1 0 0 0 0 1 0 0 0 0 0 1 0 0 0 1 0 0 0 0 0 0 0 0
$$ ##$ROUTWD2= (0..23)
$$ 1 0 0 0 0 1 0 0 0 0 0 0 0 0 0 0 0 0 0 0 0 0 0 0
$$ ##$RPUUSED= (0..8)
$$ 0 0 0 0 0 0 0 0 0
$$ ##$RSEL= (0..9)
$$ 0 1 2 0 0 0 0 0 0 0
$$ ##$S= (0..7)
$$ 83 25 26 83 26 83 83 83
$$ ##$SEOUT= 0
$$ ##$SFO1= 75.4752953008526
$$ ##$SFO2= 300.13120052
$$ ##$SFO3= 75.4752953008526
$$ ##$SFO4= 75.4752953008526
$$ ##$SFO5= 500.13
$$ ##$SFO6= 500.13
$$ ##$SFO7= 500.13
$$ ##$SFO8= 500.13
$$ ##$SOLVENT= <CDCl3>
$$ ##$SP= (0..31)
$$ 1 120 120 120 0 0 120 120 0 0 0 120 0 0 120 0 150 150 120 120.87 118.96 
$$ 122.27 114.95 150 150 150 150 150 150 120 150 120
$$ ##$SP07= 0
$$ ##$SPECTR= 0
$$ ##$SPNAM0= <gauss>
$$ ##$SPNAM1= <Gaus1.1000>
$$ ##$SPNAM10= <gauss>
$$ ##$SPNAM11= <Gaus1.1000>
$$ ##$SPNAM12= <gauss>
$$ ##$SPNAM13= <gauss>
$$ ##$SPNAM14= <Gaus1.1000>
$$ ##$SPNAM15= <Gaus1.1000>
$$ ##$SPNAM16= <gauss>
$$ ##$SPNAM17= <gauss>
$$ ##$SPNAM18= <Gaus1.1000>
$$ ##$SPNAM19= <Gaus1.1000>
$$ ##$SPNAM2= <Gaus1.1000>
$$ ##$SPNAM20= <Gaus1.1000>
$$ ##$SPNAM21= <Gaus1.1000>
$$ ##$SPNAM22= <Gaus1.1000>
$$ ##$SPNAM23= <gauss>
$$ ##$SPNAM24= <gauss>
$$ ##$SPNAM25= <gauss>
$$ ##$SPNAM26= <gauss>
$$ ##$SPNAM27= <gauss>
$$ ##$SPNAM28= <gauss>
$$ ##$SPNAM29= <Gaus1.1000>
$$ ##$SPNAM3= <Gaus1.1000>
$$ ##$SPNAM30= <gauss>
$$ ##$SPNAM31= <Gaus1.1000>
$$ ##$SPNAM4= <gauss>
$$ ##$SPNAM5= <gauss>
$$ ##$SPNAM6= <Gaus1.1000>
$$ ##$SPNAM7= <Gaus1.1000>
$$ ##$SPNAM8= <gauss>
$$ ##$SPNAM9= <gauss>
$$ ##$SPOAL= (0..31)
$$ 0.5 0.5 0.5 0.5 0.5 0.5 0.5 0.5 0.5 0.5 0.5 0.5 0.5 0.5 0.5 0.5 0.5 0.5 
$$ 0.5 0.5 0.5 0.5 0.5 0.5 0.5 0.5 0.5 0.5 0.5 0.5 0.5 0.5
$$ ##$SPOFFS= (0..31)
$$ 0 0 0 0 0 0 0 0 0 0 0 0 0 0 0 0 0 0 0 0 0 0 0 0 0 0 0 0 0 0 0 0
$$ ##$SUBNAM0= <"">
$$ ##$SUBNAM1= <"">
$$ ##$SUBNAM2= <"">
$$ ##$SUBNAM3= <"">
$$ ##$SUBNAM4= <"">
$$ ##$SUBNAM5= <"">
$$ ##$SUBNAM6= <"">
$$ ##$SUBNAM7= <"">
$$ ##$SUBNAM8= <"">
$$ ##$SUBNAM9= <"">
$$ ##$SW= 259.791539193003
$$ ##$SWIBOX= (0..15)
$$ 0 1 3 4 0 0 0 0 0 0 0 0 0 0 0 0
$$ ##$SW_h= 19607.8431372549
$$ ##$TD= 65536
$$ ##$TD0= 1
$$ ##$TE= 296.16
$$ ##$TE2= 300
$$ ##$TE3= 300
$$ ##$TEG= 300
$$ ##$TL= (0..7)
$$ 0 120 120 120 120 120 120 120
$$ ##$TP= (0..7)
$$ 150 150 150 150 150 150 150 150
$$ ##$TP07= 0
$$ ##$TPNAME0= <>
$$ ##$TPNAME1= <>
$$ ##$TPNAME2= <>
$$ ##$TPNAME3= <>
$$ ##$TPNAME4= <>
$$ ##$TPNAME5= <>
$$ ##$TPNAME6= <>
$$ ##$TPNAME7= <>
$$ ##$TPOAL= (0..7)
$$ 0.5 0.5 0.5 0.5 0.5 0.5 0.5 0.5
$$ ##$TPOFFS= (0..7)
$$ 0 0 0 0 0 0 0 0
$$ ##$TUNHIN= 0
$$ ##$TUNHOUT= 0
$$ ##$TUNXOUT= 0
$$ ##$USERA1= <user>
$$ ##$USERA2= <user>
$$ ##$USERA3= <user>
$$ ##$USERA4= <user>
$$ ##$USERA5= <user>
$$ ##$V9= 5
$$ ##$VALIST= <valist>
$$ ##$VCLIST= <CCCCCCCCCCCCCCC>
$$ ##$VD= 0
$$ ##$VDLIST= <DDDDDDDDDDDDDDD>
$$ ##$VPLIST= <PPPPPPPPPPPPPPP>
$$ ##$VTLIST= <TTTTTTTTTTTTTTT>
$$ ##$WBST= 1024
$$ ##$WBSW= 4
$$ ##$XGAIN= (0..3)
$$ 0 0 0 0
$$ ##$XL= 0
$$ ##$YL= 0
$$ ##$YMAX_a= 1295460
$$ ##$YMIN_a= -4652301
$$ ##$ZGOPTNS= <>
$$ ##$ZL1= 120
$$ ##$ZL2= 120
$$ ##$ZL3= 120
$$ ##$ZL4= 120
$$ ##END=
$$ 
##$PARAMETERFILE=	(audita.txt, ASCII, E:/%E5%9C%A8%E6%89%80%E7%A0%94%E7%A9%B6/%E6%98%BE%E8%89%B2%E5%BA%95%E7%89%A9%E7%A0%94%E7%A9%B6/%E8%AF%BE%E9%A2%98%E5%AE%9E%E9%AA%8C%E8%AE%A1%E5%88%92%E3%80%81%E8%AE%B0%E5%BD%95%E5%8F%8A%E6%80%BB%E7%BB%93/%E6%A0%B8%E7%A3%81%E5%9B%BE%E8%B0%B1/20151022%E4%BC%A0%E9%80%81/4002-151010/2/audita.txt, 0)
$$ ##TITLE= Audit trail, TOPSPIN		Version 1.3
$$ ##JCAMPDX= 5.01
$$ ##ORIGIN= Bruker BioSpin GmbH
$$ ##OWNER= nmr
$$ $$ D:\/data/pub/nmr/4002-151010/2/audita.txt
$$ ##AUDIT TRAIL=  $$ (NUMBER, WHEN, WHO, WHERE, VERSION, WHAT)
$$ (   1,<2015-10-17 06:58:36.546 +0800>,<nmr>,<NMR>,<TOPSPIN 1.3>,
$$       <created by zg
$$ 	started at 2015-10-17 05:56:03.812 +0800,
$$ 	POWCHK disabled, PULCHK disabled
$$        configuration hash MD5:
$$        DF A6 11 CE 2A 02 50 55 3E 86 D8 82 5B AB EC 40
$$        data hash MD5: 64K
$$        50 2A BD E3 55 4B 88 3B 83 C0 5E 10 94 5C 8C 11>)
$$ (   2,<2015-10-17 06:58:41.718 +0800>,<nmr>,<NMR>,<TOPSPIN 1.3>,
$$       <user comment:
$$        ICON-NMR User ID: pub
$$        data hash MD5: 64K
$$        50 2A BD E3 55 4B 88 3B 83 C0 5E 10 94 5C 8C 11>)
$$ ##END=
$$ 
$$ $$ hash MD5
$$ $$ 6A 8B E6 5C 6C 75 17 9F A0 54 56 B2 1C A8 FD C6
$$ 
##$PARAMETERFILE=	(auditp.txt, ASCII, E:/%E5%9C%A8%E6%89%80%E7%A0%94%E7%A9%B6/%E6%98%BE%E8%89%B2%E5%BA%95%E7%89%A9%E7%A0%94%E7%A9%B6/%E8%AF%BE%E9%A2%98%E5%AE%9E%E9%AA%8C%E8%AE%A1%E5%88%92%E3%80%81%E8%AE%B0%E5%BD%95%E5%8F%8A%E6%80%BB%E7%BB%93/%E6%A0%B8%E7%A3%81%E5%9B%BE%E8%B0%B1/20151022%E4%BC%A0%E9%80%81/4002-151010/2/pdata/1/auditp.txt, 0)
$$ ##TITLE= Audit trail, TOPSPIN		Version 1.3
$$ ##JCAMPDX= 5.01
$$ ##ORIGIN= Bruker BioSpin GmbH
$$ ##OWNER= nmr
$$ $$ d:/data/pub/nmr/4002-151010/2/pdata/1/auditp.txt
$$ ##AUDIT TRAIL=  $$ (NUMBER, WHEN, WHO, WHERE, VERSION, WHAT)
$$ (   1,<2015-10-17 06:58:36.546 +0800>,<nmr>,<NMR>,<TOPSPIN 1.3>,
$$       <created by zg
$$ 	started at 2015-10-17 05:56:03.812 +0800,
$$ 	POWCHK disabled, PULCHK disabled
$$        configuration hash MD5:
$$        DF A6 11 CE 2A 02 50 55 3E 86 D8 82 5B AB EC 40
$$        data hash MD5: 64K
$$        50 2A BD E3 55 4B 88 3B 83 C0 5E 10 94 5C 8C 11>)
$$ (   2,<2015-10-17 06:58:41.718 +0800>,<nmr>,<NMR>,<TOPSPIN 1.3>,
$$       <user comment:
$$        ICON-NMR User ID: pub
$$        data hash MD5: 64K
$$        50 2A BD E3 55 4B 88 3B 83 C0 5E 10 94 5C 8C 11>)
$$ (   3,<2015-10-19 09:37:48.187 +0800>,<nmr>,<NMR>,<TOPSPIN 1.3>,
$$       <Start of raw data processing
$$        ef BC_mod = 2 LB = 1 FT_mod = 6 PKNL = 1 SI = 32K 
$$        data hash MD5: 32K
$$        A3 60 8A 6F 0F A2 D4 72 75 08 AB 6A D7 4D 58 35>)
$$ (   4,<2015-10-19 09:37:48.859 +0800>,<nmr>,<NMR>,<TOPSPIN 1.3>,
$$       <apk 
$$        data hash MD5: 32K
$$        8A 6D 9B 32 DC F8 8A F4 D5 44 FF D9 B4 19 0B 39>)
$$ (   5,<2015-10-19 09:37:49.437 +0800>,<nmr>,<NMR>,<TOPSPIN 1.3>,
$$       <abs ABSG = 5 
$$        data hash MD5: 32K
$$        A7 F0 32 C1 71 2D EF 7F E5 BE 7B 8A 4F 23 FB 60>)
$$ ##END=
$$ 
$$ $$ hash MD5
$$ $$ F6 65 CA 70 13 24 BD A7 4D 8C DA B9 20 50 31 01
$$ 
##$PARAMETERFILE=	(cpdprg2, ASCII, E:/%E5%9C%A8%E6%89%80%E7%A0%94%E7%A9%B6/%E6%98%BE%E8%89%B2%E5%BA%95%E7%89%A9%E7%A0%94%E7%A9%B6/%E8%AF%BE%E9%A2%98%E5%AE%9E%E9%AA%8C%E8%AE%A1%E5%88%92%E3%80%81%E8%AE%B0%E5%BD%95%E5%8F%8A%E6%80%BB%E7%BB%93/%E6%A0%B8%E7%A3%81%E5%9B%BE%E8%B0%B1/20151022%E4%BC%A0%E9%80%81/4002-151010/2/cpdprg2, 0)
$$ 1 pcpd*3:180
$$   pcpd*4:0
$$   pcpd*2:180
$$   pcpd*3:0
$$   pcpd  :180
$$   pcpd*2:0
$$   pcpd*4:180
$$   pcpd*2:0
$$   pcpd*3:180
$$ 2 pcpd*3:0
$$   pcpd*4:180
$$   pcpd*2:0
$$   pcpd*3:180
$$   pcpd  :0
$$   pcpd*2:180
$$   pcpd*4:0
$$   pcpd*2:180
$$   pcpd*3:0
$$   lo to 2 times 2
$$ 3 pcpd*3:180
$$   pcpd*4:0
$$   pcpd*2:180
$$   pcpd*3:0
$$   pcpd  :180
$$   pcpd*2:0
$$   pcpd*4:180
$$   pcpd*2:0
$$   pcpd*3:180
$$   jump to 1
$$ 
##$PARAMETERFILE=	(format.temp, ASCII, E:/%E5%9C%A8%E6%89%80%E7%A0%94%E7%A9%B6/%E6%98%BE%E8%89%B2%E5%BA%95%E7%89%A9%E7%A0%94%E7%A9%B6/%E8%AF%BE%E9%A2%98%E5%AE%9E%E9%AA%8C%E8%AE%A1%E5%88%92%E3%80%81%E8%AE%B0%E5%BD%95%E5%8F%8A%E6%80%BB%E7%BB%93/%E6%A0%B8%E7%A3%81%E5%9B%BE%E8%B0%B1/20151022%E4%BC%A0%E9%80%81/4002-151010/2/format.temp, 0)
$$ EDIT_PAR COMMAND FILE
$$ 
$$ DI_MODE         LONG
$$ ED_ENTRY        ACQU
$$ ORDER           FILE
$$ 
$$ 
$$ HEADER		"F2 - Acquisition Parameters"
$$ T_NAME		Date_
$$ 		TYPE	R64
$$ 		CLASS	ACQU
$$ 		SUBRANGE 0.0 50000000
$$ 		REL	"Date_=itodate(DATE)"
$$ 		INV_REL	"DATE=datetoi(Date_,DATE)"
$$ 		FORMAT	"%14.0f"
$$ 		TEXT	" "
$$ END
$$ T_NAME		Time
$$ 		TYPE	R32
$$ 		CLASS	ACQU
$$ 		SUBRANGE 0.0 1000000
$$ 		REL	"Time=itotime(DATE)"
$$ 		INV_REL	"DATE=timetoi(Time,DATE)"
$$ 		FORMAT	"%14.2f"
$$ 		TEXT	" "
$$ END
$$ NAME		INSTRUM
$$ 		TEXT	" "
$$ END
$$ NAME		PROBHD
$$ 		FORMAT	"%14.14s"
$$ 		TEXT	" "
$$ END
$$ NAME		PULPROG
$$ 		TEXT	" "
$$ END
$$ NAME		TD
$$ 		TEXT	" "
$$ END
$$ NAME		SOLVENT
$$ 		TEXT	" "
$$ END
$$ NAME		NS
$$ 		TEXT	" "
$$ END
$$ NAME		DS
$$ 		TEXT	" "
$$ END
$$ T_NAME		SWH
$$ 		TYPE	R32
$$ 		CLASS	ACQU
$$ 		SUBRANGE 0.0 1e8
$$ 		REL	"SWH=SW*SFO1"
$$ 		INV_REL "SW=SWH/SFO1"
$$ 		UNIT	"Hz"
$$ 		FORMAT	"%14.3f Hz"
$$ 		TEXT	" "
$$ END
$$ T_NAME          FIDRES
$$                 TYPE    R32
$$                 CLASS   ACQU
$$                 SUBRANGE 0.0 100000
$$                 REL     "FIDRES=SW*SFO1/TD"
$$                 INV_REL "TD = nextpow(SW*SFO1/FIDRES)"
$$ 		UNIT	"Hz"
$$ 		FORMAT	"%14.6f Hz"
$$ 		TEXT	" "
$$ END
$$ T_NAME          AQ
$$ 		TYPE	R32
$$ 		CLASS	ACQU
$$ 		SUBRANGE 0.0 1000
$$ 		REL	"AQ=aqcalc(SW,SFO1,TD,DIGTYP)"
$$ 		INV_REL	"TD=tdcalc(SW,SFO1,1.0e6*AQ,DIGTYP)"
$$ 		UNIT	"sec"
$$ 		FORMAT	"%14.7f sec"
$$ 		TEXT	" "
$$ END
$$ NAME		RG
$$ 		TEXT	" "
$$ END
$$ T_NAME          DW
$$ 		TYPE	R32
$$ 		CLASS	ACQU
$$ 		SUBRANGE 0.0 1000000
$$ 		REL	"DW=1/(2*SW*SFO1)"
$$ 		INV_REL	"SW=1000000/(2*(0.005+DW)*SFO1)"
$$ 		UNIT	"usec"
$$ 		FORMAT	"%14.3lf usec"
$$ 		TEXT	" "
$$ END
$$ NAME		DE
$$ 		FORMAT	"%14.2f usec"
$$ 		TEXT	" "
$$ END
$$ NAME		TE
$$ 		FORMAT	"%14.1f K"
$$ 		TEXT	" "
$$ END
$$ T_NAME		D1
$$ 		TYPE	R32
$$ 		CLASS	ACQU
$$ 		SUBRANGE 0.0 1e38
$$ 		REL	"D1=D[1]"
$$ 		INV_REL	"D[1]=D1"
$$ 		UNIT	"sec"
$$ 		FORMAT	"%14.8f sec"
$$ 		TEXT	" "
$$ END
$$ T_NAME		d11
$$ 		TYPE	R32
$$ 		SUBRANGE 0.0 1e8
$$ 		CLASS	ACQU
$$ 		REL	"d11=30m"
$$ 		INV_REL	"D[0]=d11"
$$ 		UNIT	"sec"
$$ 		TEXT	" "
$$ 		FORMAT	"%14.8f sec"
$$ 		NONEDIT
$$ END
$$ NAME		TD0
$$ 		TEXT	" "
$$ END
$$ HEADER		"======== CHANNEL f1 ========"
$$ NAME		NUC1
$$ 		NONEDIT
$$ 		TEXT	" "
$$ END
$$ T_NAME		P1
$$ 		TYPE	R32
$$ 		CLASS	ACQU
$$ 		SUBRANGE 0.0 1.0e10
$$ 		REL	"P1=P[1]"
$$ 		INV_REL	"P[1]=P1"
$$ 		UNIT	"usec"
$$ 		FORMAT	"%14.2f usec"
$$ 		TEXT	" "
$$ END
$$ T_NAME		PL1
$$ 		TYPE	R32
$$ 		CLASS	ACQU
$$ 		SUBRANGE -6.0 1e38
$$ 		REL	"PL1=PL[1]"
$$ 		INV_REL	"PL[1]=PL1"
$$ 		UNIT	"dB"
$$ 		FORMAT	"%14.2f dB"
$$ 		TEXT	" "
$$ END
$$ NAME		SFO1
$$ 		FORMAT	"%14.7f MHz"
$$ 		TEXT	" "
$$ END
$$ HEADER		"======== CHANNEL f2 ========"
$$ NAME		CPDPRG2
$$ 		TEXT	" "
$$ END
$$ NAME		NUC2
$$ 		NONEDIT
$$ 		TEXT	" "
$$ END
$$ T_NAME		PCPD2
$$ 		TYPE	R32
$$ 		CLASS	ACQU
$$ 		SUBRANGE 0 1e38
$$ 		REL	"PCPD2=PCPD[2]"
$$ 		INV_REL	"PCPD[2]=PCPD2"
$$ 		UNIT	"usec"
$$ 		FORMAT	"%14.2f usec"
$$ 		TEXT	" "
$$ END
$$ T_NAME		PL2
$$ 		TYPE	R32
$$ 		CLASS	ACQU
$$ 		SUBRANGE -6.0 1e38
$$ 		REL	"PL2=PL[2]"
$$ 		INV_REL	"PL[2]=PL2"
$$ 		UNIT	"dB"
$$ 		FORMAT	"%14.2f dB"
$$ 		TEXT	" "
$$ END
$$ T_NAME		PL12
$$ 		TYPE	R32
$$ 		CLASS	ACQU
$$ 		SUBRANGE -6.0 1e38
$$ 		REL	"PL12=PL[12]"
$$ 		INV_REL	"PL[12]=PL12"
$$ 		UNIT	"dB"
$$ 		FORMAT	"%14.2f dB"
$$ 		TEXT	" "
$$ END
$$ NAME		SFO2
$$ 		FORMAT	"%14.7f MHz"
$$ 		TEXT	" "
$$ END
$$ 
##$PARAMETERFILE=	(parm.txt, ASCII, E:/%E5%9C%A8%E6%89%80%E7%A0%94%E7%A9%B6/%E6%98%BE%E8%89%B2%E5%BA%95%E7%89%A9%E7%A0%94%E7%A9%B6/%E8%AF%BE%E9%A2%98%E5%AE%9E%E9%AA%8C%E8%AE%A1%E5%88%92%E3%80%81%E8%AE%B0%E5%BD%95%E5%8F%8A%E6%80%BB%E7%BB%93/%E6%A0%B8%E7%A3%81%E5%9B%BE%E8%B0%B1/20151022%E4%BC%A0%E9%80%81/4002-151010/2/pdata/1/parm.txt, 0)
$$ 
$$ Current Data Parameters
$$ NAME        4002-151010                
$$ EXPNO                 2                
$$ PROCNO                1                
$$ 
$$ F2 - Acquisition Parameters
$$ Date_          20151017                
$$ Time               6.58                
$$ INSTRUM          DPX300                
$$ PROBHD   5 mm PABBO BB/                
$$ PULPROG          zgdc30                
$$ TD                65536                
$$ SOLVENT           CDCl3                
$$ NS                 1000                
$$ DS                    4                
$$ SWH           19607.844 Hz             
$$ FIDRES         0.299192 Hz             
$$ AQ            1.6712180 sec            
$$ RG               2580.3                
$$ DW               25.500 usec           
$$ DE                 6.00 usec           
$$ TE                296.2 K              
$$ D1           2.00000000 sec            
$$ d11          0.03000000 sec            
$$ TD0                   1                
$$ 
$$ ======== CHANNEL f1 ========
$$ NUC1                13C                
$$ P1                 9.00 usec           
$$ PL1               -1.00 dB             
$$ SFO1         75.4752953 MHz            
$$ 
$$ ======== CHANNEL f2 ========
$$ CPDPRG2         waltz16                
$$ NUC2                 1H                
$$ PCPD2             80.00 usec           
$$ PL2                0.00 dB             
$$ PL12              15.80 dB             
$$ SFO2        300.1312005 MHz            
$$ 
$$ F2 - Processing parameters
$$ SI                32768                
$$ SF           75.4677490 MHz            
$$ WDW                  EM                
$$ SSB                   0                
$$ LB                 1.00 Hz             
$$ GB                    0                
$$ PC                 1.40                
$$ 
##$PARAMETERFILE=	(peak.txt, ASCII, E:/%E5%9C%A8%E6%89%80%E7%A0%94%E7%A9%B6/%E6%98%BE%E8%89%B2%E5%BA%95%E7%89%A9%E7%A0%94%E7%A9%B6/%E8%AF%BE%E9%A2%98%E5%AE%9E%E9%AA%8C%E8%AE%A1%E5%88%92%E3%80%81%E8%AE%B0%E5%BD%95%E5%8F%8A%E6%80%BB%E7%BB%93/%E6%A0%B8%E7%A3%81%E5%9B%BE%E8%B0%B1/20151022%E4%BC%A0%E9%80%81/4002-151010/2/pdata/1/peak.txt, 0)
$$ DU=d:, USER=pub, NAME=4002-151010, EXPNO=2, PROCNO=1
$$ F1=182.552ppm, F2=141.471ppm, MI=0.62cm, MAXI=5.52cm, PC=1.400
$$      #     ADDRESS            FREQUENCY         INTENSITY
$$                            [Hz]        [PPM]
$$      1      7707.6    12737.832     168.7851         2.34
$$ 
$$      2      8750.7    12113.673     160.5146         2.03
$$ 
$$      3      9552.2    11634.050     154.1592         1.93
$$ 
$$      4      9693.4    11549.538     153.0394         2.45
$$ 
$$      5      9830.6    11467.438     151.9515         2.90
$$ 
$$      6     13177.7     9464.578     125.4122         5.38
$$ 
$$      7     14098.1     8913.848     118.1147         5.28
$$ 
$$      8     14130.9     8894.222     117.8546         1.96
$$ 
$$      9     14551.4     8642.575     114.5201         5.53
$$ 
$$     10     15061.7     8337.221     110.4740         5.38
$$ 
$$     11     19223.0     5847.215      77.4796        14.47
$$ 
$$     12     19276.4     5815.219      77.0557        15.00
$$ 
$$     13     19329.8     5783.276      76.6324        14.74
$$ 
$$     14     25248.4     2241.661      29.7036         0.98
$$ 
$$     15     26329.5     1594.780      21.1319         5.05
$$ 
$$     16     26630.6     1414.622      18.7447         5.79
$$ 
$$ 
##$PARAMETERFILE=	(procs, ASCII, E:/%E5%9C%A8%E6%89%80%E7%A0%94%E7%A9%B6/%E6%98%BE%E8%89%B2%E5%BA%95%E7%89%A9%E7%A0%94%E7%A9%B6/%E8%AF%BE%E9%A2%98%E5%AE%9E%E9%AA%8C%E8%AE%A1%E5%88%92%E3%80%81%E8%AE%B0%E5%BD%95%E5%8F%8A%E6%80%BB%E7%BB%93/%E6%A0%B8%E7%A3%81%E5%9B%BE%E8%B0%B1/20151022%E4%BC%A0%E9%80%81/4002-151010/2/pdata/1/procs, 0)
$$ ##TITLE= Parameter file, TOPSPIN		Version 1.3
$$ ##JCAMPDX= 5.0
$$ ##DATATYPE= Parameter Values
$$ ##ORIGIN= Bruker BioSpin GmbH
$$ ##OWNER= nmr
$$ $$ 2015-10-19 09:38:07.406 +0800  nmr@NMR
$$ $$ d:/data/pub/nmr/4002-151010/2/pdata/1//procs
$$ ##$ABSF1= 229.9025
$$ ##$ABSF2= -29.91501
$$ ##$ABSG= 5
$$ ##$ABSL= 3
$$ ##$ALPHA= 0
$$ ##$AQORDER= 0
$$ ##$ASSFAC= 0
$$ ##$ASSFACI= 0
$$ ##$ASSFACX= 0
$$ ##$ASSWID= 0
$$ ##$AUNMP= <proc_1dnp>
$$ ##$AXLEFT= 0
$$ ##$AXRIGHT= 0
$$ ##$AXTYPE= 0
$$ ##$AXUNIT= <>
$$ ##$AZFE= 0.1
$$ ##$AZFW= 0.5
$$ ##$BCFW= 0
$$ ##$BC_mod= 2
$$ ##$BYTORDP= 0
$$ ##$COROFFS= 0
$$ ##$CY= 15
$$ ##$DATMOD= 1
$$ ##$DC= 0
$$ ##$DFILT= <>
$$ ##$DTYPP= 0
$$ ##$F1P= 229.902496337891
$$ ##$F2P= -29.915020377162
$$ ##$FCOR= 0.5
$$ ##$FTSIZE= 32768
$$ ##$FT_mod= 6
$$ ##$GAMMA= 0
$$ ##$GB= 0
$$ ##$INTBC= 1
$$ ##$INTSCL= 1
$$ ##$ISEN= 30
$$ ##$LB= 1
$$ ##$LEV0= 0
$$ ##$LPBIN= 0
$$ ##$MAXI= 14.5
$$ ##$MC2= 0
$$ ##$MEAN= 0
$$ ##$ME_mod= 0
$$ ##$MI= 0
$$ ##$NCOEF= 0
$$ ##$NC_proc= -2
$$ ##$NLEV= 6
$$ ##$NOISF1= 0
$$ ##$NOISF2= 0
$$ ##$NSP= 0
$$ ##$NTH_PI= 0
$$ ##$NZP= 0
$$ ##$OFFSET= 229.9025
$$ ##$PC= 1.4
$$ ##$PHC0= 22.54935
$$ ##$PHC1= 36.51738
$$ ##$PH_mod= 1
$$ ##$PKNL= yes
$$ ##$PPARMOD= 0
$$ ##$PPDIAG= 0
$$ ##$PPIPTYP= 0
$$ ##$PPMPNUM= 100
$$ ##$PPRESOL= 1
$$ ##$PSCAL= 0
$$ ##$PSIGN= 0
$$ ##$REVERSE= no
$$ ##$SF= 75.467749
$$ ##$SI= 32768
$$ ##$SIGF1= 0
$$ ##$SIGF2= 0
$$ ##$SINO= 80
$$ ##$SIOLD= 32768
$$ ##$SREGLST= <13C.CDCl3>
$$ ##$SSB= 0
$$ ##$STSI= 32768
$$ ##$STSR= 0
$$ ##$SW_p= 19607.8431372549
$$ ##$SYMM= 0
$$ ##$S_DEV= 0
$$ ##$TDeff= 65536
$$ ##$TDoff= 0
$$ ##$TI= <>
$$ ##$TILT= no
$$ ##$TM1= 0
$$ ##$TM2= 0
$$ ##$TOPLEV= 0
$$ ##$USERP1= <user>
$$ ##$USERP2= <user>
$$ ##$USERP3= <user>
$$ ##$USERP4= <user>
$$ ##$USERP5= <user>
$$ ##$WDW= 1
$$ ##$XDIM= 64
$$ ##$YMAX_p= 464956885
$$ ##$YMIN_p= -5145706
$$ ##END=
$$ 
##$PARAMETERFILE=	(pulseprogram, ASCII, E:/%E5%9C%A8%E6%89%80%E7%A0%94%E7%A9%B6/%E6%98%BE%E8%89%B2%E5%BA%95%E7%89%A9%E7%A0%94%E7%A9%B6/%E8%AF%BE%E9%A2%98%E5%AE%9E%E9%AA%8C%E8%AE%A1%E5%88%92%E3%80%81%E8%AE%B0%E5%BD%95%E5%8F%8A%E6%80%BB%E7%BB%93/%E6%A0%B8%E7%A3%81%E5%9B%BE%E8%B0%B1/20151022%E4%BC%A0%E9%80%81/4002-151010/2/pulseprogram, 0)
$$ # 1 "C:/Bruker/TP13/exp/stan/nmr/lists/pp/zgdc30"
$$ ;zgdc30
$$ ;avance-version (07/04/03)
$$ ;1D sequence with decoupling
$$ ;using 30 degree flip angle
$$ ;
$$ ;$CLASS=HighRes
$$ ;$DIM=1D
$$ ;$TYPE=
$$ ;$SUBTYPE=
$$ ;$COMMENT=
$$ 
$$ 
$$ # 1 "C:/Bruker/TP13/exp/stan/nmr/lists/pp/Avance.incl" 1
$$ ;Avance.incl
$$ ;
$$ ;avance-version (07/01/22)
$$ ;
$$ ;$CLASS=HighRes Incl
$$ ;$COMMENT=
$$ 
$$ 
$$ 
$$ 
$$ 
$$ 
$$ 
$$ 
$$ 
$$ 
$$ 
$$ 
$$ 
$$ 
$$ 
$$ 
$$ 
$$ 
$$ 
$$ 
$$ 
$$ 
$$ 
$$ 
$$ 
$$ 
$$ 
$$ 
$$ 
$$ 
$$ 
$$ 
$$ 
$$ 
$$ 
$$ 
$$ 
$$ 
$$ 
$$ 
$$ 
$$ 
$$ 
$$ 
$$ 
$$ 
$$ 
$$ 
$$ 
$$ 
$$ 
$$ 
$$ 
$$ 
$$ 
$$ 
$$ 
$$ 
$$ 
$$ 
$$ 
$$ 
$$ 
$$ 
$$ 
$$ 
$$ 
$$ 
$$ 
$$ 
$$ 
$$ 
$$ 
$$ 
$$ 
$$ 
$$ 
$$ 
$$ 
$$ 
$$ 
$$ 
$$ 
$$ 
$$ 
$$ 
$$ 
$$ 
$$ 
$$ 
$$ 
$$ 
$$ 
$$ 
$$ 
$$ 
$$ 
$$ 
$$ 
$$ 
$$ 
$$ 
$$ 
$$ 
$$ 
$$ 
$$ 
$$ 
$$ 
$$ 
$$ 
$$ 
$$ 
$$ 
$$ 
$$ 
$$ 
$$ 
$$ 
$$ 
$$ 
$$ 
$$ 
$$ 
$$ 
$$ 
$$ 
$$ 
$$ 
$$ ;$Id: Avance1.incl,v 1.10.6.2 2007/01/22 13:54:46 ber Exp $
$$ # 13 "C:/Bruker/TP13/exp/stan/nmr/lists/pp/zgdc30" 2
$$ 
$$ 
$$ 
$$ "d11=30m"
$$ 
$$ 
$$ "acqt0=-p1*0.66/3.1416"
$$ 
$$ 
$$ # 1 "mc_line 22 file C:/Bruker/TP13/exp/stan/nmr/lists/pp/zgdc30 expanding definition part of mc command before ze"
$$ define delay MCWRK
$$ define delay MCREST
$$ "MCWRK = 0.500000*30m"
$$ "MCREST = 30m - 30m"
$$ # 22 "C:/Bruker/TP13/exp/stan/nmr/lists/pp/zgdc30"
$$ 1 ze
$$ # 1 "mc_line 22 file C:/Bruker/TP13/exp/stan/nmr/lists/pp/zgdc30 expanding definition of mc command after ze"
$$ # 23 "C:/Bruker/TP13/exp/stan/nmr/lists/pp/zgdc30"
$$   d11 pl12:f2 
$$ # 1 "mc_line 24 file C:/Bruker/TP13/exp/stan/nmr/lists/pp/zgdc30 expanding start label for mc command"
$$ 2 MCWRK  * 2 do:f2
$$ LBLF0, MCREST
$$ # 25 "C:/Bruker/TP13/exp/stan/nmr/lists/pp/zgdc30"
$$   d11 cpd2:f2
$$   d1
$$   p1*0.33 ph1
$$   go=2 ph31
$$ # 1 "mc_line 29 file C:/Bruker/TP13/exp/stan/nmr/lists/pp/zgdc30 expanding mc command in line"
$$   MCWRK do:f2 wr #0
$$   MCWRK zd 
$$   lo to LBLF0 times td0
$$ 
$$ # 30 "C:/Bruker/TP13/exp/stan/nmr/lists/pp/zgdc30"
$$ exit
$$ 
$$ 
$$ ph1=0 2 2 0 1 3 3 1
$$ ph31=0 2 2 0 1 3 3 1
$$ 
$$ 
$$ ;pl1 : f1 channel - power level for pulse (default)
$$ ;pl12: f2 channel - power level for CPD/BB decoupling
$$ ;p1 : f1 channel -  90 degree high power pulse
$$ ;d1 : relaxation delay; 1-5 * T1
$$ ;d11: delay for disk I/O                             [30 msec]
$$ ;NS: 1 * n, total number of scans: NS * TD0
$$ ;cpd2: decoupling according to sequence defined by cpdprg2
$$ ;pcpd2: f2 channel - 90 degree pulse for decoupling sequence
$$ 
$$ 
$$ 
$$ ;$Id: zgdc30,v 1.8.6.2 2007/04/11 13:16:56 ber Exp $
$$ 
##$PARAMETERFILE=	(scon, ASCII, E:/%E5%9C%A8%E6%89%80%E7%A0%94%E7%A9%B6/%E6%98%BE%E8%89%B2%E5%BA%95%E7%89%A9%E7%A0%94%E7%A9%B6/%E8%AF%BE%E9%A2%98%E5%AE%9E%E9%AA%8C%E8%AE%A1%E5%88%92%E3%80%81%E8%AE%B0%E5%BD%95%E5%8F%8A%E6%80%BB%E7%BB%93/%E6%A0%B8%E7%A3%81%E5%9B%BE%E8%B0%B1/20151022%E4%BC%A0%E9%80%81/4002-151010/2/scon, 0)
$$ ##TITLE= Parameter file, TOPSPIN		Version 1.3
$$ ##JCAMPDX= 5.0
$$ ##DATATYPE= Parameter Values
$$ ##ORIGIN= Bruker BioSpin GmbH
$$ ##OWNER= nmr
$$ $$ 2015-10-17 05:56:03.765 +0800  nmr@NMR
$$ $$ D:\/data/pub/nmr/4002-151010/2/scon
$$ ##$BLKPA= (0..15)
$$ 3 3 3 3 3 3 3 3 3 3 3 3 3 3 3 3 
$$ ##$BLKTR= (0..15)
$$ 3 3 3 3 3 3 3 3 3 3 3 3 3 3 3 3 
$$ ##$DE1= 2
$$ ##$DE2= 2
$$ ##$DEADC= 4
$$ ##$DEPA= 2
$$ ##$DERX= 3
$$ ##$PHASP4= (0..15)
$$ 0.5 0.5 0.5 0.5 0.5 0.5 0.5 0.5 0.5 0.5 0.5 0.5 0.5 0.5 0.5 0.5 
$$ ##$PHASPR= (0..15)
$$ 3 3 3 3 3 3 3 3 3 3 3 3 3 3 3 3 
$$ ##$SHAPPR= (0..15)
$$ 1.6 1.6 1.6 1.6 1.6 1.6 1.6 1.6 1.6 1.6 1.6 1.6 1.6 1.6 1.6 1.6 
$$ ##END=
$$ 
##$PARAMETERFILE=	(uxnmr.par, ASCII, E:/%E5%9C%A8%E6%89%80%E7%A0%94%E7%A9%B6/%E6%98%BE%E8%89%B2%E5%BA%95%E7%89%A9%E7%A0%94%E7%A9%B6/%E8%AF%BE%E9%A2%98%E5%AE%9E%E9%AA%8C%E8%AE%A1%E5%88%92%E3%80%81%E8%AE%B0%E5%BD%95%E5%8F%8A%E6%80%BB%E7%BB%93/%E6%A0%B8%E7%A3%81%E5%9B%BE%E8%B0%B1/20151022%E4%BC%A0%E9%80%81/4002-151010/2/uxnmr.par, 0)
$$ ##TITLE= Parameter file, TOPSPIN		Version 1.3
$$ ##JCAMPDX= 5.0
$$ ##DATATYPE= Parameter Values
$$ ##ORIGIN= Bruker BioSpin GmbH
$$ ##OWNER= Administrator
$$ $$ 2014-09-30 11:26:32.828 +0800  nmr@NMR
$$ $$ C:/Bruker/TP13/conf/instr/DPX300/uxnmr.par
$$ ##$ACB= 0
$$ ##$ACBTAT= (0..15)
$$ 0 88 72 50 0 0 0 0 0 0 0 0 0 0 0 0
$$ ##$ACBTBA= (0..15)
$$ 0 30 40 0 0 0 0 0 0 0 0 0 0 0 0 0
$$ ##$ACBTCTL= (0..15)
$$ 0 0 0 0 0 0 0 0 0 0 0 0 0 0 0 0
$$ ##$ACBTDI= (0..15)
$$ 0 70 70 72 0 0 0 0 0 0 0 0 0 0 0 0
$$ ##$ACBTDM= (0..15)
$$ 0 0 0 0 0 0 0 0 0 0 0 0 0 0 0 0
$$ ##$ACBTFHI= (0..15)
$$ 0 0 0 0 0 0 0 0 0 0 0 0 0 0 0 0
$$ ##$ACBTFL= (0..15)
$$ 0 249 250 8 0 0 0 0 0 0 0 0 0 0 0 0
$$ ##$ACBTFLO= (0..15)
$$ 0 0 0 0 0 0 0 0 0 0 0 0 0 0 0 0
$$ ##$ACBTOUT= (0..15)
$$ 0 0 0 0 0 0 0 0 0 0 0 0 0 0 0 0
$$ ##$ACBTPO= (0..15)
$$ 0 100000 50000 20000 0 0 0 0 0 0 0 0 0 0 0 0
$$ ##$ACBTPW= (0..15)
$$ 0 0 0 0 0 0 0 0 0 0 0 0 0 0 0 0
$$ ##$ACBTSB= (0..15)
$$ 0 1 1 1 0 0 0 0 0 0 0 0 0 0 0 0
$$ ##$ACBTY= <no>
$$ ##$AQSBDHW= (0..31)
$$ 255 255 255 255 255 255 255 255 255 255 255 255 255 255 255 255 255 255 
$$ 255 255 255 255 255 255 255 255 255 255 255 255 255 255
$$ ##$AQSBDID= (0..31)
$$ 255 255 255 255 255 255 255 255 255 255 255 255 255 255 255 255 255 255 
$$ 255 255 255 255 255 255 255 255 255 255 255 255 255 255
$$ ##$AQSBDNO= (0..31)
$$ 255 255 255 255 255 255 255 255 255 255 255 255 255 255 255 255 255 255 
$$ 255 255 255 255 255 255 255 255 255 255 255 255 255 255
$$ ##$AQSBDTY= (0..31)
$$ 255 255 255 255 255 255 255 255 255 255 255 255 255 255 255 255 255 255 
$$ 255 255 255 255 255 255 255 255 255 255 255 255 255 255
$$ ##$AQSBUAD= (0..31)
$$ 255 255 255 255 255 255 255 255 255 255 255 255 255 255 255 255 255 255 
$$ 255 255 255 255 255 255 255 255 255 255 255 255 255 255
$$ ##$AQSECL= (0..31)
$$ 255 255 255 255 255 255 255 255 255 255 255 255 255 255 255 255 255 255 
$$ 255 255 255 255 255 255 255 255 255 255 255 255 255 255
$$ ##$AQSECLS= (0..31)
$$ 255 255 255 255 255 255 255 255 255 255 255 255 255 255 255 255 255 255 
$$ 255 255 255 255 255 255 255 255 255 255 255 255 255 255
$$ ##$ATT19F= (0..1)
$$ 0 0
$$ ##$ATT1H= (0..1)
$$ 0 0
$$ ##$ATT3H= (0..1)
$$ 0 0
$$ ##$ATTX= (0..1)
$$ 0 0
$$ ##$ATTY= (0..1)
$$ 0 0
$$ ##$ATTZ= (0..1)
$$ 0 0
$$ ##$BACSAIR= yes
$$ ##$BACSCAP= 60
$$ ##$BACSDEL= 10
$$ ##$BACSFCM= no
$$ ##$BACSOPT= <>
$$ ##$BACSTY= <tty08>
$$ ##$BARPTY= <no>
$$ ##$BFREQ= 300.13
$$ ##$BIRDS= no
$$ ##$BMPC= 0
$$ ##$BMPCTY= <no>
$$ ##$BPSUTY= <no>
$$ ##$BSMS= 1
$$ ##$BSMSTY= <tty02>
$$ ##$CFASMOD= (0..7)
$$ 2 2 0 0 0 0 0 0
$$ ##$CFASMUL= (0..7)
$$ 1 1 0 0 0 0 0 0
$$ ##$CNFTXDR= (0..7)
$$ 3 3 0 0 0 0 0 0
$$ ##$COMDIG2= 0
$$ ##$CPDBTY= <no>
$$ ##$CRCOTY= <no>
$$ ##$DATSTAT= no
$$ ##$DIGI140= (0..7)
$$ 0 0 0 0 0 0 0 0
$$ ##$DIGIB12= (0..7)
$$ 0 0 0 0 0 0 0 0
$$ ##$DIGIB16= (0..7)
$$ 0 0 0 0 0 0 0 0
$$ ##$DIGIFA= (0..7)
$$ 0 0 0 0 0 0 0 0
$$ ##$DIGIHA= (0..7)
$$ 0 0 0 0 0 0 0 0
$$ ##$DIGIHAF= (0..7)
$$ 0 0 0 0 0 0 0 0
$$ ##$DIGIHRD= (0..7)
$$ 0 0 0 0 0 0 0 0
$$ ##$DIGIIA= (0..7)
$$ 0 0 0 0 0 0 0 0
$$ ##$DIGIO16= (0..7)
$$ 0 0 0 0 0 0 0 0
$$ ##$DIGISA= (0..7)
$$ 0 0 0 0 0 0 0 0
$$ ##$DIGISAF= (0..7)
$$ 1 0 0 0 0 0 0 0
$$ ##$DIGISL= (0..7)
$$ 0 0 0 0 0 0 0 0
$$ ##$DIGITYI= (0..7)
$$ 0 0 0 0 0 0 0 0
$$ ##$DIGITYP= (0..7)
$$ 0 0 0 0 0 0 0 0
$$ ##$DIGITZ= 0
$$ ##$DRU= no
$$ ##$FCUMEM= (0..7)
$$ 258048 258048 0 0 0 0 0 0
$$ ##$FCUPAL= (0..7)
$$ 3 3 0 0 0 0 0 0
$$ ##$FQMIX= 0
$$ ##$FUNCMOD= <>
$$ ##$GCUTYPE= 1
$$ ##$GTUTY= <no>
$$ ##$HFAC= 3
$$ ##$HPCU= 0
$$ ##$HPCUTY= <no>
$$ ##$HPTXLP= (0..3)
$$ -1 -1 -1 -1
$$ ##$HPTXPI= (0..3)
$$ 0 0 0 0
$$ ##$HPTXPO= (0..3)
$$ 0 0 0 0
$$ ##$HPTXTY= (0..3)
$$ 0 0 0 0
$$ ##$IF451= 0
$$ ##$IFREQ= 1
$$ ##$INTFPR= 0
$$ ##$IPSO= no
$$ ##$LOCKTY= <tty03>
$$ ##$LOCSWID= 0
$$ ##$M2FAC= 0
$$ ##$MASTY= <no>
$$ ##$MEMPRM= 0
$$ ##$MHFAC= 0
$$ ##$MXFAC= 0
$$ ##$NAMPD1= <2H>
$$ ##$NAMPD10= <>
$$ ##$NAMPD11= <>
$$ ##$NAMPD12= <>
$$ ##$NAMPD13= <>
$$ ##$NAMPD14= <>
$$ ##$NAMPD15= <>
$$ ##$NAMPD16= <>
$$ ##$NAMPD2= <1H>
$$ ##$NAMPD3= <X-BB19F_2HS>
$$ ##$NAMPD4= <>
$$ ##$NAMPD5= <>
$$ ##$NAMPD6= <>
$$ ##$NAMPD7= <>
$$ ##$NAMPD8= <>
$$ ##$NAMPD9= <>
$$ ##$NFCU= 2
$$ ##$NMRCH= 2
$$ ##$NMRMEM= 16384
$$ ##$NRCU= 1
$$ ##$NROUT= 1
$$ ##$PAMPF1= (0..15)
$$ 75 99 0 27 2 0 0 203 134 46 255 117 1 0 0 0
$$ ##$PAMPF2= (0..15)
$$ 0 0 0 0 0 0 0 0 0 0 0 0 0 0 0 0
$$ ##$PAMPF3= (0..15)
$$ 0 0 0 0 0 0 0 0 0 0 0 0 0 0 0 0
$$ ##$PAMPF4= (0..15)
$$ 0 0 0 0 0 0 0 0 0 0 0 0 0 0 0 0
$$ ##$PAMPF5= (0..15)
$$ 0 0 0 0 0 0 0 0 0 0 0 0 0 0 0 0
$$ ##$PAMPF6= (0..15)
$$ 0 0 0 0 0 0 0 0 0 0 0 0 0 0 0 0
$$ ##$PAMPF7= (0..15)
$$ 0 0 0 0 0 0 0 0 0 0 0 0 0 0 0 0
$$ ##$PAMPF8= (0..15)
$$ 0 0 0 0 0 0 0 0 0 0 0 0 0 0 0 0
$$ ##$PH4= 0
$$ ##$PHF4TY= <no>
$$ ##$POWCHK= no
$$ ##$PRAMD1= (0..7)
$$ 0 1048576 0 0 0 1048576 0 0
$$ ##$PRAMD10= (0..7)
$$ 0 0 0 0 0 0 0 0
$$ ##$PRAMD11= (0..7)
$$ 0 0 0 0 0 0 0 0
$$ ##$PRAMD12= (0..7)
$$ 0 0 0 0 0 0 0 0
$$ ##$PRAMD13= (0..7)
$$ 0 0 0 0 0 0 0 0
$$ ##$PRAMD14= (0..7)
$$ 0 0 0 0 0 0 0 0
$$ ##$PRAMD15= (0..7)
$$ 0 0 0 0 0 0 0 0
$$ ##$PRAMD16= (0..7)
$$ 0 0 0 0 0 0 0 0
$$ ##$PRAMD17= (0..7)
$$ 0 0 0 0 0 0 0 0
$$ ##$PRAMD18= (0..7)
$$ 0 0 0 0 0 0 0 0
$$ ##$PRAMD19= (0..7)
$$ 0 0 0 0 0 0 0 0
$$ ##$PRAMD2= (0..7)
$$ 0 0 0 0 0 0 0 0
$$ ##$PRAMD20= (0..7)
$$ 0 0 0 0 0 0 0 0
$$ ##$PRAMD21= (0..7)
$$ 0 0 0 0 0 0 0 0
$$ ##$PRAMD3= (0..7)
$$ 2 0 0 0 2 0 0 0
$$ ##$PRAMD4= (0..7)
$$ 2147483644 2146435071 2147483647 134217727 2147483644 2146435071 2147483647 
$$ 134217727
$$ ##$PRAMD5= (0..7)
$$ 0 0 0 0 0 0 0 0
$$ ##$PRAMD6= (0..7)
$$ 0 0 0 0 0 0 0 0
$$ ##$PRAMD7= (0..7)
$$ 0 0 0 0 0 0 0 0
$$ ##$PRAMD8= (0..7)
$$ 0 0 0 0 0 0 0 0
$$ ##$PRAMD9= (0..7)
$$ 0 0 0 0 0 0 0 0
$$ ##$PRAMLED= (0..1)
$$ 15 15
$$ ##$PRAMP1= <tty01>
$$ ##$PRAMP2= <no>
$$ ##$PRAMP3= <no>
$$ ##$PRAMP4= <no>
$$ ##$PRAMP5= <no>
$$ ##$PRAMP6= <no>
$$ ##$PRAMP7= <no>
$$ ##$PRAMP8= <no>
$$ ##$PRAMPTP= 0
$$ ##$PREPTY= <no>
$$ ##$PRESHLD= 0
$$ ##$PTS160= -1
$$ ##$PTSA2X= (0..7)
$$ 0 0 0 0 0 0 0 0
$$ ##$PTSF2X= (0..7)
$$ 309 309 0 0 0 0 0 0
$$ ##$PTSFMX= (0..7)
$$ 620 620 0 0 0 0 0 0
$$ ##$PULCHK= no
$$ ##$RCUCDS= (0..7)
$$ 4194304 0 0 0 0 0 0 0
$$ ##$RCUCFS= (0..7)
$$ 4096 0 0 0 0 0 0 0
$$ ##$RCUCSS= (0..7)
$$ 262144 0 0 0 0 0 0 0
$$ ##$RCUI2C1= (0..7)
$$ 78 66 0 0 0 0 0 0
$$ ##$RCUI2C2= (0..7)
$$ 0 0 0 0 0 0 0 0
$$ ##$RCUI2C3= (0..7)
$$ 0 0 0 0 0 0 0 0
$$ ##$RCUI2C4= (0..7)
$$ 0 0 0 0 0 0 0 0
$$ ##$RCUI2C5= (0..7)
$$ 0 0 0 0 0 0 0 0
$$ ##$RCUI2C6= (0..7)
$$ 0 0 0 0 0 0 0 0
$$ ##$RCUI2C7= (0..7)
$$ 0 0 0 0 0 0 0 0
$$ ##$RCUI2C8= (0..7)
$$ 0 0 0 0 0 0 0 0
$$ ##$RDCU= 0
$$ ##$RGTYPE= (0..7)
$$ 5 0 0 0 0 0 0 0
$$ ##$RG_max= (0..7)
$$ 46341 0 0 0 0 0 0 0 
$$ ##$RG_min= (0..7)
$$ 1 0 0 0 0 0 0 0 
$$ ##$RG_tab1= (0..255)
$$ 1 1.1 1.3 1.4 1.6 1.8 2 2.2 2.5 2.8 3.2 3.6 4 4.5 5 5.7 6.3 7.1 8 9 10.1 
$$ 11.3 12.7 14.3 16 18 20.2 22.6 25.4 28.5 32 35.9 40.3 45.3 50.8 57 64 
$$ 71.8 80.6 90.5 101.6 114 128 143.7 161.3 181 203.2 228.1 256 287.4 322.5 
$$ 362 406.4 456.1 512 574.7 645.1 724.1 812.7 912.3 1024 1149.4 1290.2 1448.2 
$$ 1625.5 1824.6 2048 2298.8 2580.3 2896.3 3251 3649.1 4096 4597.6 5160.6 
$$ 5792.6 6502 7298.2 8192 9195.2 10321.3 11585.2 13004 14596.5 16384 18390.4 
$$ 20642.5 23170.5 26008 29193 32768 36780.8 41285.1 46341 -1 -1 -1 -1 -1 
$$ -1 -1 -1 -1 -1 -1 -1 -1 -1 -1 -1 -1 -1 -1 -1 -1 -1 -1 -1 -1 -1 -1 -1 -1 
$$ -1 -1 -1 -1 -1 -1 -1 -1 -1 -1 -1 -1 -1 -1 -1 -1 -1 -1 -1 -1 -1 -1 -1 -1 
$$ -1 -1 -1 -1 -1 -1 -1 -1 -1 -1 -1 -1 -1 -1 -1 -1 -1 -1 -1 -1 -1 -1 -1 -1 
$$ -1 -1 -1 -1 -1 -1 -1 -1 -1 -1 -1 -1 -1 -1 -1 -1 -1 -1 -1 -1 -1 -1 -1 -1 
$$ -1 -1 -1 -1 -1 -1 -1 -1 -1 -1 -1 -1 -1 -1 -1 -1 -1 -1 -1 -1 -1 -1 -1 -1 
$$ -1 -1 -1 -1 -1 -1 -1 -1 -1 -1 -1 -1 -1 -1 -1 -1 -1 -1 -1 -1 -1 -1 -1 -1 
$$ -1 -1 -1 -1 -1 -1 -1 -1 -1 -1 -1 -1 -1
$$ ##$RG_tab2= (0..255)
$$ -1 -1 -1 -1 -1 -1 -1 -1 -1 -1 -1 -1 -1 -1 -1 -1 -1 -1 -1 -1 -1 -1 -1 -1 
$$ -1 -1 -1 -1 -1 -1 -1 -1 -1 -1 -1 -1 -1 -1 -1 -1 -1 -1 -1 -1 -1 -1 -1 -1 
$$ -1 -1 -1 -1 -1 -1 -1 -1 -1 -1 -1 -1 -1 -1 -1 -1 -1 -1 -1 -1 -1 -1 -1 -1 
$$ -1 -1 -1 -1 -1 -1 -1 -1 -1 -1 -1 -1 -1 -1 -1 -1 -1 -1 -1 -1 -1 -1 -1 -1 
$$ -1 -1 -1 -1 -1 -1 -1 -1 -1 -1 -1 -1 -1 -1 -1 -1 -1 -1 -1 -1 -1 -1 -1 -1 
$$ -1 -1 -1 -1 -1 -1 -1 -1 -1 -1 -1 -1 -1 -1 -1 -1 -1 -1 -1 -1 -1 -1 -1 -1 
$$ -1 -1 -1 -1 -1 -1 -1 -1 -1 -1 -1 -1 -1 -1 -1 -1 -1 -1 -1 -1 -1 -1 -1 -1 
$$ -1 -1 -1 -1 -1 -1 -1 -1 -1 -1 -1 -1 -1 -1 -1 -1 -1 -1 -1 -1 -1 -1 -1 -1 
$$ -1 -1 -1 -1 -1 -1 -1 -1 -1 -1 -1 -1 -1 -1 -1 -1 -1 -1 -1 -1 -1 -1 -1 -1 
$$ -1 -1 -1 -1 -1 -1 -1 -1 -1 -1 -1 -1 -1 -1 -1 -1 -1 -1 -1 -1 -1 -1 -1 -1 
$$ -1 -1 -1 -1 -1 -1 -1 -1 -1 -1 -1 -1 -1 -1 -1 -1
$$ ##$RG_tab3= (0..255)
$$ -1 -1 -1 -1 -1 -1 -1 -1 -1 -1 -1 -1 -1 -1 -1 -1 -1 -1 -1 -1 -1 -1 -1 -1 
$$ -1 -1 -1 -1 -1 -1 -1 -1 -1 -1 -1 -1 -1 -1 -1 -1 -1 -1 -1 -1 -1 -1 -1 -1 
$$ -1 -1 -1 -1 -1 -1 -1 -1 -1 -1 -1 -1 -1 -1 -1 -1 -1 -1 -1 -1 -1 -1 -1 -1 
$$ -1 -1 -1 -1 -1 -1 -1 -1 -1 -1 -1 -1 -1 -1 -1 -1 -1 -1 -1 -1 -1 -1 -1 -1 
$$ -1 -1 -1 -1 -1 -1 -1 -1 -1 -1 -1 -1 -1 -1 -1 -1 -1 -1 -1 -1 -1 -1 -1 -1 
$$ -1 -1 -1 -1 -1 -1 -1 -1 -1 -1 -1 -1 -1 -1 -1 -1 -1 -1 -1 -1 -1 -1 -1 -1 
$$ -1 -1 -1 -1 -1 -1 -1 -1 -1 -1 -1 -1 -1 -1 -1 -1 -1 -1 -1 -1 -1 -1 -1 -1 
$$ -1 -1 -1 -1 -1 -1 -1 -1 -1 -1 -1 -1 -1 -1 -1 -1 -1 -1 -1 -1 -1 -1 -1 -1 
$$ -1 -1 -1 -1 -1 -1 -1 -1 -1 -1 -1 -1 -1 -1 -1 -1 -1 -1 -1 -1 -1 -1 -1 -1 
$$ -1 -1 -1 -1 -1 -1 -1 -1 -1 -1 -1 -1 -1 -1 -1 -1 -1 -1 -1 -1 -1 -1 -1 -1 
$$ -1 -1 -1 -1 -1 -1 -1 -1 -1 -1 -1 -1 -1 -1 -1 -1
$$ ##$RG_tab4= (0..255)
$$ -1 -1 -1 -1 -1 -1 -1 -1 -1 -1 -1 -1 -1 -1 -1 -1 -1 -1 -1 -1 -1 -1 -1 -1 
$$ -1 -1 -1 -1 -1 -1 -1 -1 -1 -1 -1 -1 -1 -1 -1 -1 -1 -1 -1 -1 -1 -1 -1 -1 
$$ -1 -1 -1 -1 -1 -1 -1 -1 -1 -1 -1 -1 -1 -1 -1 -1 -1 -1 -1 -1 -1 -1 -1 -1 
$$ -1 -1 -1 -1 -1 -1 -1 -1 -1 -1 -1 -1 -1 -1 -1 -1 -1 -1 -1 -1 -1 -1 -1 -1 
$$ -1 -1 -1 -1 -1 -1 -1 -1 -1 -1 -1 -1 -1 -1 -1 -1 -1 -1 -1 -1 -1 -1 -1 -1 
$$ -1 -1 -1 -1 -1 -1 -1 -1 -1 -1 -1 -1 -1 -1 -1 -1 -1 -1 -1 -1 -1 -1 -1 -1 
$$ -1 -1 -1 -1 -1 -1 -1 -1 -1 -1 -1 -1 -1 -1 -1 -1 -1 -1 -1 -1 -1 -1 -1 -1 
$$ -1 -1 -1 -1 -1 -1 -1 -1 -1 -1 -1 -1 -1 -1 -1 -1 -1 -1 -1 -1 -1 -1 -1 -1 
$$ -1 -1 -1 -1 -1 -1 -1 -1 -1 -1 -1 -1 -1 -1 -1 -1 -1 -1 -1 -1 -1 -1 -1 -1 
$$ -1 -1 -1 -1 -1 -1 -1 -1 -1 -1 -1 -1 -1 -1 -1 -1 -1 -1 -1 -1 -1 -1 -1 -1 
$$ -1 -1 -1 -1 -1 -1 -1 -1 -1 -1 -1 -1 -1 -1 -1 -1
$$ ##$RG_tab5= (0..255)
$$ -1 -1 -1 -1 -1 -1 -1 -1 -1 -1 -1 -1 -1 -1 -1 -1 -1 -1 -1 -1 -1 -1 -1 -1 
$$ -1 -1 -1 -1 -1 -1 -1 -1 -1 -1 -1 -1 -1 -1 -1 -1 -1 -1 -1 -1 -1 -1 -1 -1 
$$ -1 -1 -1 -1 -1 -1 -1 -1 -1 -1 -1 -1 -1 -1 -1 -1 -1 -1 -1 -1 -1 -1 -1 -1 
$$ -1 -1 -1 -1 -1 -1 -1 -1 -1 -1 -1 -1 -1 -1 -1 -1 -1 -1 -1 -1 -1 -1 -1 -1 
$$ -1 -1 -1 -1 -1 -1 -1 -1 -1 -1 -1 -1 -1 -1 -1 -1 -1 -1 -1 -1 -1 -1 -1 -1 
$$ -1 -1 -1 -1 -1 -1 -1 -1 -1 -1 -1 -1 -1 -1 -1 -1 -1 -1 -1 -1 -1 -1 -1 -1 
$$ -1 -1 -1 -1 -1 -1 -1 -1 -1 -1 -1 -1 -1 -1 -1 -1 -1 -1 -1 -1 -1 -1 -1 -1 
$$ -1 -1 -1 -1 -1 -1 -1 -1 -1 -1 -1 -1 -1 -1 -1 -1 -1 -1 -1 -1 -1 -1 -1 -1 
$$ -1 -1 -1 -1 -1 -1 -1 -1 -1 -1 -1 -1 -1 -1 -1 -1 -1 -1 -1 -1 -1 -1 -1 -1 
$$ -1 -1 -1 -1 -1 -1 -1 -1 -1 -1 -1 -1 -1 -1 -1 -1 -1 -1 -1 -1 -1 -1 -1 -1 
$$ -1 -1 -1 -1 -1 -1 -1 -1 -1 -1 -1 -1 -1 -1 -1 -1
$$ ##$RG_tab6= (0..255)
$$ -1 -1 -1 -1 -1 -1 -1 -1 -1 -1 -1 -1 -1 -1 -1 -1 -1 -1 -1 -1 -1 -1 -1 -1 
$$ -1 -1 -1 -1 -1 -1 -1 -1 -1 -1 -1 -1 -1 -1 -1 -1 -1 -1 -1 -1 -1 -1 -1 -1 
$$ -1 -1 -1 -1 -1 -1 -1 -1 -1 -1 -1 -1 -1 -1 -1 -1 -1 -1 -1 -1 -1 -1 -1 -1 
$$ -1 -1 -1 -1 -1 -1 -1 -1 -1 -1 -1 -1 -1 -1 -1 -1 -1 -1 -1 -1 -1 -1 -1 -1 
$$ -1 -1 -1 -1 -1 -1 -1 -1 -1 -1 -1 -1 -1 -1 -1 -1 -1 -1 -1 -1 -1 -1 -1 -1 
$$ -1 -1 -1 -1 -1 -1 -1 -1 -1 -1 -1 -1 -1 -1 -1 -1 -1 -1 -1 -1 -1 -1 -1 -1 
$$ -1 -1 -1 -1 -1 -1 -1 -1 -1 -1 -1 -1 -1 -1 -1 -1 -1 -1 -1 -1 -1 -1 -1 -1 
$$ -1 -1 -1 -1 -1 -1 -1 -1 -1 -1 -1 -1 -1 -1 -1 -1 -1 -1 -1 -1 -1 -1 -1 -1 
$$ -1 -1 -1 -1 -1 -1 -1 -1 -1 -1 -1 -1 -1 -1 -1 -1 -1 -1 -1 -1 -1 -1 -1 -1 
$$ -1 -1 -1 -1 -1 -1 -1 -1 -1 -1 -1 -1 -1 -1 -1 -1 -1 -1 -1 -1 -1 -1 -1 -1 
$$ -1 -1 -1 -1 -1 -1 -1 -1 -1 -1 -1 -1 -1 -1 -1 -1
$$ ##$RG_tab7= (0..255)
$$ -1 -1 -1 -1 -1 -1 -1 -1 -1 -1 -1 -1 -1 -1 -1 -1 -1 -1 -1 -1 -1 -1 -1 -1 
$$ -1 -1 -1 -1 -1 -1 -1 -1 -1 -1 -1 -1 -1 -1 -1 -1 -1 -1 -1 -1 -1 -1 -1 -1 
$$ -1 -1 -1 -1 -1 -1 -1 -1 -1 -1 -1 -1 -1 -1 -1 -1 -1 -1 -1 -1 -1 -1 -1 -1 
$$ -1 -1 -1 -1 -1 -1 -1 -1 -1 -1 -1 -1 -1 -1 -1 -1 -1 -1 -1 -1 -1 -1 -1 -1 
$$ -1 -1 -1 -1 -1 -1 -1 -1 -1 -1 -1 -1 -1 -1 -1 -1 -1 -1 -1 -1 -1 -1 -1 -1 
$$ -1 -1 -1 -1 -1 -1 -1 -1 -1 -1 -1 -1 -1 -1 -1 -1 -1 -1 -1 -1 -1 -1 -1 -1 
$$ -1 -1 -1 -1 -1 -1 -1 -1 -1 -1 -1 -1 -1 -1 -1 -1 -1 -1 -1 -1 -1 -1 -1 -1 
$$ -1 -1 -1 -1 -1 -1 -1 -1 -1 -1 -1 -1 -1 -1 -1 -1 -1 -1 -1 -1 -1 -1 -1 -1 
$$ -1 -1 -1 -1 -1 -1 -1 -1 -1 -1 -1 -1 -1 -1 -1 -1 -1 -1 -1 -1 -1 -1 -1 -1 
$$ -1 -1 -1 -1 -1 -1 -1 -1 -1 -1 -1 -1 -1 -1 -1 -1 -1 -1 -1 -1 -1 -1 -1 -1 
$$ -1 -1 -1 -1 -1 -1 -1 -1 -1 -1 -1 -1 -1 -1 -1 -1
$$ ##$RG_tab8= (0..255)
$$ -1 -1 -1 -1 -1 -1 -1 -1 -1 -1 -1 -1 -1 -1 -1 -1 -1 -1 -1 -1 -1 -1 -1 -1 
$$ -1 -1 -1 -1 -1 -1 -1 -1 -1 -1 -1 -1 -1 -1 -1 -1 -1 -1 -1 -1 -1 -1 -1 -1 
$$ -1 -1 -1 -1 -1 -1 -1 -1 -1 -1 -1 -1 -1 -1 -1 -1 -1 -1 -1 -1 -1 -1 -1 -1 
$$ -1 -1 -1 -1 -1 -1 -1 -1 -1 -1 -1 -1 -1 -1 -1 -1 -1 -1 -1 -1 -1 -1 -1 -1 
$$ -1 -1 -1 -1 -1 -1 -1 -1 -1 -1 -1 -1 -1 -1 -1 -1 -1 -1 -1 -1 -1 -1 -1 -1 
$$ -1 -1 -1 -1 -1 -1 -1 -1 -1 -1 -1 -1 -1 -1 -1 -1 -1 -1 -1 -1 -1 -1 -1 -1 
$$ -1 -1 -1 -1 -1 -1 -1 -1 -1 -1 -1 -1 -1 -1 -1 -1 -1 -1 -1 -1 -1 -1 -1 -1 
$$ -1 -1 -1 -1 -1 -1 -1 -1 -1 -1 -1 -1 -1 -1 -1 -1 -1 -1 -1 -1 -1 -1 -1 -1 
$$ -1 -1 -1 -1 -1 -1 -1 -1 -1 -1 -1 -1 -1 -1 -1 -1 -1 -1 -1 -1 -1 -1 -1 -1 
$$ -1 -1 -1 -1 -1 -1 -1 -1 -1 -1 -1 -1 -1 -1 -1 -1 -1 -1 -1 -1 -1 -1 -1 -1 
$$ -1 -1 -1 -1 -1 -1 -1 -1 -1 -1 -1 -1 -1 -1 -1 -1
$$ ##$ROUTER= 2
$$ ##$RX22TY= <tty10>
$$ ##$SCMTY= <no>
$$ ##$SPECTR= 5
$$ ##$SY2FLAG= 0
$$ ##$TFXNUM= 0
$$ ##$TRIPLO2= 0
$$ ##$VTUTY= <tty05>
$$ ##$WBREFAM= (0..15)
$$ 100 100 100 100 100 100 100 100 100 100 100 100 100 100 100 100
$$ ##$WBREFPH= (0..15)
$$ 0 0 0 0 0 0 0 0 0 0 0 0 0 0 0 0
$$ ##$XFAC= 2
$$ ##END=
$$ 
##$DECIM=	6
##$DSPFVS=	10
##NTUPLES=	NMRSPECTRUM
##VARNAME=	FREQUENCY,	SPECTRUM/REAL,	SPECTRUM/IMAG,	PAGE NUMBER
##SYMBOL=	X,	R,	I,	N
##VARTYPE=	INDEPENDENT,	DEPENDENT,	DEPENDENT,	PAGE
##VARFORM=	AFFN,	ASDF,	ASDF,	AFFN
##VARDIM=	65536,	65536,	65536,	2
##UNITS=	HZ,	ARBITRARY UNITS,	ARBITRARY UNITS,
##FIRST=	17350.224853515625,	26.401279449462890625,	-20.76827239990234375,	1
##LAST=	-2257.319704532623291,	-11.466947555541992188,	-31.302093505859375,	2
##MIN=	-2257.319704532623291,	-52.573192596435546875,	-2060.953369140625,	1
##MAX=	17350.224853515625,	3558.034912109375,	1856.5771484375,	1
##FACTOR=	-0.29919195175170898438,	0.044475436401367189621,	0.025761917114257813777,	1
##PAGE=	N=1
##DATATABLE=	(X++(R..R)), XYDATA
-57990E93j9OJ8l0JO5M1m9j53j46k4Q4J20P6N9N1K0m4r1j08o1M6L6m5n4j29j27Q4K08J38L4
-57959F00o1q4PM1J9O4j1p7m7j0l8o8K4J21M4l4k0M2N8K2l3o0q0j16j26j05l6RQ4J33R9R8
-57927D59R5L2L2Kl3j2k7OJ01J5n4l0m4j31j68o9L3J4l5l9Q2O1J2N8m2r3j8M3L6NqM1J28k
-57893D50j16o4N3Q3N4L0j5m9j1l1j28r0LO0J9l1j7K3J3j8m8q7l7Pmk9k1ok8J8J29J10j0o7
-57859A45p4q4K1J24J01N0K2Oj6k5q8j47n5Q9J84J34J7l1L7lr9k6MOJ7J1kn5j12n1M9L3ml
-57825A75j6O9J31M7K1K7j7j02j02k6P3O3K7l9lJ4K2K8q3j34J1J09K2p4k2K3l0j23j31q3j0
-57794a33M3L7%l3k8N9J56J36K8p0p7k7k3n0l9%PJ6K9P3J10M9o2m8l7J2Q5K0l2l8o5j8M9o
-57760A23r6r7p6k7R3R6k4o6K5J28R6jLlm6l2l9J4Q1K9J4J4Qln6n8j7J3M0O4L4L9J30J19O4
-57725E86l9j59j29p7q9p2j9M0Ll4klm2l7RN8O6P8J15L5ok4n9k6N2K1p4j49n4J0QQ2R9M3n4
-57690A57r2k7J3l0j50r6J57J83M8PQ2N7m7l9l4k5QL5k3r4n5N3R8K1J1J05M2j27k00p5M2J4
-57658A9K0M7J28M7r3o3k0l1k4N2N7k9n1j22j21pN2O0R8Q8l7k8j6j12j05j2J11J12P2q1r8
-57627h7m7p0mJ44J43L2n7q0o0p8m9K3NK1J07L6j15j31%Q6R5Q6M6%l2j4oM8P7Q5O0k0r9m5
-57593A00k5p8j40r2L3R6O1l9m3N3J15R3Kj15q4M3M4l8m6k7m6k6N1O0N7O3K5M6J6p6j17l6
-57561g0oK7K0j5Qj6n8K3L7k7n1L7O5J9nj1n3%O6J9j6k6j6o7r4rM6J4m2j19j72j27%Q7R8J37
-57525b97P1j6QK5K6LK0K1J2o3r6j20n0J09J14L7l0q6m1L2J2j62j85lJ49J04lk7J9J8M0J28
-57493b31J42J13Q1M0p1j11q1m4L5L7jK9nJ0J3n7L3K7n2J6O2Pj2l8m0K8M4m8q7o4L7J68R7
-57460G7k8o0j04j05K7J13K5j29j22m1p5j6O9l2o9j2P8O5p7j27o2M3J11J04N2R2J27M6n3n1
-57430a34q6p1K4J03M2j8J8j9p7k9L9L7O3K4j24j87j04n2m0M5K07J89L7m0J6J62J24j7j25
-57401Gj01n7q3J2M2qm1j1L9n9j50j24n9K9J34P6L1N9J5J1L9J4K2J44J22m3j74j35K3N0L7
-57370a39J5o9j11RQ2O7O7L6ql4j03j55n2JQ5O3o1j01k5J00N3j16j17qJ0o2k0J38J59O9n3
-57339b80j31p2j9k2Kj0P2J77R2N0J47J07m8p9p8p2k6k6j8L4M6m0j06q3j28q0M0O9k2o2nj0
-57307e81j3N4J00Q4j1o5m2MN3J47J26K8jl4J7J21J52J10J6j24j69j82j09l2m2j3%l3k8M1
-57277d26M1Krp1j12Jj7j06n8k7l6k7P4J28P4pJ8J50J39PPL6OM3Mo5N7J35R1j5j12j47j15
-57244c37q1k0J7o2j00m9%N2Q7Q0j3j08r4P2K05J20J8j3j02m9O6J6p0m3L2Q8M7o7j15L7J63
-57213b23J58K9n9j18j25M0P8L8j1l0n7r6q8l3Q5N5k6p3m5K1K5M1K1k8k4j8j00j39m5R9O3
-57182e85j4N8J18Q5P0lq8j24p6OO2p7j26J2pj8O8Q5J20J14J9K0J6k3Olk2j56j51O5J24M7
-57150c78R9P9Mj0k4j2K8J8o2l6p9j30l9L0M9O7j7n7l9n7m4k9q4j17m7Q1P0M2J06J24Q5k1
-57118d00m5mk4j00j41r1K0J05M2n2n2l0N7J40N1j9mrj6J1K9Q1J09J48R2K8n4j31n8K3M5k8
-57086b77j5N1l5j25k2R0N9n4j09n0K7P1L1ML0P6Q1Jn6j56j79o0K2J1K4kk6n7o0%P0J31J17
-57053c87J20J03n0j43k8N9Nl1l1m5PJ10P9p5j13n8M6J10L2M2Q4P0O2Q8L8k0k20l50j90OJ52
-57022e28P7k1m6j09j64n5J98K92J70M7O4P9m2j07k5K5Q7P4J0m4j56j35qP9N5r9j16l8q0j38
-56992f54qJ60J25O9l7q1L3J70J39O6k2j60j27K4j8n9m4Q0N1r5l4O0L8ol6K3N9%n9N2P3k8
-56960b46j99k43o7O9P1P5P6N0nl2k6j14j24p0Q3J63R6Qj5K7N9k7r3p3P3J2j06r0j7m6j11
-56929h42q8M9O2j23j39LJ13R5M8O3J48J97J06Q7Q3n5j25j23j20j31l1R3Q7K1r1j84j13O8
-56901h42R0P8Q5O9P1R4M1k9n4L7Q6KjP6j12k47j43jP6O5M5m4n6n1k1L6p2n2M5l2j26r3oQ4
-56867i02J02O8P7P1NQ5J83R8J5q7r5j11r6j2j5L0J10P5n8j55n4R5P9M1J31J46K2q9j80j84
-56837f05n5Q6O0k8q2L9J90J14K8m9j13j66k40m8J04M6L8N0j6r9j61q9L6P9J00J57J21O7o1
-56808d97K2J24j0p7lM8M8pJ0j2q9M3N1j1R8K7j81q1m1m3j0j6K0M8K4N4J00O1J8n7o1k9nl3
-56774d67Pm9J9R4nj52j95j37p6P1J78J55J29Q6P5O8j5l9m4j13j10q8j25j05N1J58J14J17
-56746c98O5n5p2j37o7PrQ1J4p4j48j28Q8J87J91J22j6j57j24j6o3j25k9Q7Q2Q4K5j00j43
-56717h28j4M6J47J10K3k4N6J13J7L5L4j12j41JP2Q7J29J80P6n9j23j13nmj18o0P5P1J4mP6
-56686b43jk48k52j10O1K38K97K15o2k66j75j19k07j39LM0Q9J83J34J35J29L7rJ4K1l1q8o4
-56658d18r3r4k4N9J14J12J27O5JJ3N6Q0kp4p6K6J02K7j68j12J3nl4q2l5m5n3j8k2n6q9n0
-56626g55L1M8N7k1N7K18P2q5J8O8J2N2k0o7Q6J27K1qj61k44q4M3K0p2j12k1J19J24L4P8J94
-56595a71K30M5j33j05q1l4NN9J3l8P3J1o9RMj49k35j44m6K4R5J84J64Q3j17k37j54n0Pj8
-56565g75M6J56J71L4r4j04J2J25J92J18o9k14k38k19j25m3R1J45J15M4Q9J36J26n9j48m9
-56539e37j2l5L7Q1j3o2q5l5Q0J77J97J12L8Q4l4j31j10j04J9J37Jj68j89j04P7J29Q4p3r9
-56510e38k9Pm1k5O8K28K50J39%p8m6l8j21j14M8J62N9J9J4p1j12k4P7Q2Q9Qj87k86j23L7
-56480e46J1k9m8RN9J42K08R0m1r0p6rM6P2j0j01k6J1J8m6j8l0r9j09j58j50l1J30J00M0p0
-56449g51m5O1P8J1l3k8jj1lN7J24J76O6m3q8m2k4K7o0j31L0K29J54K4l3N6R4O7Ml6k1J1r
-56416i0j50k34o9P9R3L0l3j04o1j4q4k7M9l0j06p1O3P5O4Qm5J7N1O7O2R3K0l6j0q0q4q2r1
-56383g30O8J95O8n1j04q2l6l7m3O0J04kj8k1N3J87J88K9j2L4l4q4j55j02ML2Qj14r9j1j02
-56352h07j32j16kK4n3p6j1Q5O8R7K36J22j13p6PJ50J59J39P6J1N1Q2q0k12k56k63n9Q5N6
-56323h08Q2J69J41K1Qo2j41q6nO1J05L9l7o0j44j44%Q5N2m2r5o7j24j8J00mj1P0J1m3k7p0
-56291a044p5MM4K8LP0J86N6m0J04J58L3m6j8O5J09J3n9n8p5m5n5mP4P6Q0L8L0L7L7j41j51
-56259e66K5M1k1j15j24L2P4P2P5L5qJ6M8K8%r9j35o6q0l1Q3J5N0Kp7M4J00J25Q9kol4MPK1
-56224c78Q8J18M2m2K6J59J61l8j70k54j47o4j06m6kp1n5RJ34K30K10N7o5m2R7K5l6k5o3J1
-56194b37O1L1n9o7K2j8r8j18k7J09J15P7P9R9j6j51j47q8l2k5n6l3MpL5O5M5L1J56J65o0
-56163a45j88q9M2J61J15n7q7M6N1k6l1o7j92j63j7k7q9j3Q9M5kl1l9p2NR2P1o9p3R5J40Q3
-56131d42L5J05J05K5o3j81k82m6J59J7j07P2M4kQ3J26L4j64j44j6Lk5J18K05N5p1q9j13j1
-56102e70J51M3o1%o5l7N9n4p8L0Rk4o2q7p8R5K27J64O9O2%K3Qj4n8l7p0j54p0R9K08J80P8
-56069a4L6L5K0m5j24q1j27r4PJ8L8K7m5j69j35L8J22R4r9j76j09n4L1J30J72J22L3N6M8m
-56039b49J9L3q3j73j68k17j24O9J40Q3O6J02l4q7M1J10Q9j47j76j37j20J64K63K6K7J41J53
-56012a89O4J4j3q9r3o3j00j36p4k3oQ2J10j9p1n4l5QLP3J07j2j08j56r8J6K12K64J62L7j07
-55981b94j34p2l7M5J33R7k3j32r9p0q9OJ34J77N6j29j19Kpn1j6o5N5Q7Pk0q8q1l9j25n1M8
-55949h94O7K36K27P7K9oj12j17j8k4M4K8q5K2R6MJ7M6n8p7P0J39K3r2j36j86o1Q1L0Pm5q1
-55917g49j13l1Q1K8J7M5L2M6J5O0Jj3N2O8J5J0N2r5k34k31j19N7J89J60J02P0R9K9o7mj01
-55886e29j34nK1o9r8m0QO0m8N6R0jL2J26N3j16k10j58J1P8J12R1m6n3m8n0q9r0k6o6m4Q9
-55854a093J43J91K05Q8PM3P3M8K9J11J36n2r1Mk2j19o2M2n3k01j38j2R1J16J06L1p0q2k5
-55825e56K4O1qm5k8m1l1lN9J09N4NM5J22J03n5j9L4j02j41j02q5mM6j5m4j4L8Q1O5R0R8J26
-55792a33J05m6j62j66j48j48j6O2N1P6R6O7M9K5J0j0k5L3J08Q4J6O4K2j13j32p4l5N1Q3l2
-55762b38j12j35m2J30J1r7kN8N4R9K4l9o1p0p7r8p4K7J04P3l0j38k8R2J14L8m7j16j12o1
-55732g53RP9J30J56J42M0Ll4j04n6J3j5j86k00O8J21n8j00n9K1J13Q2k5l4L2L6K2p5j01N5
-55702f78P7K4J8jJ3QK7N9Q1j1r6q0o1o7OL0o6m9O5M9J4L8k8p9j04kO7P8P3P6J0qN8N6R9M2
-55666b62j72j82L9J67J40O7Rm1j20j30j0L9P0L0q6NM7J9k3j07m5K5L6m2q5j49m7O2Q7J21
-55636e38J43J49J27M3k3k6j56k00j19K8K4J2R9K6j9J06J12K3j13j48n9j08m3M1O2J36J35
-55609b86J13P6l0k5k1j63j54j5O4J04l9k34k03l9J05J53O1o4j4m0j02L6J15N1J5k4k5L2N4
-55580d99n4n1J53J12q8j39m4m3M1K3m5o0l9mM6J9J9N2J3J1P8M0M8J09N8K4%M3Oj49n1o4p7
-55547e12L6R7J59O1l6j02r2PM5P8O3k0m3j9K6j7q9n9j5L4K7J7j8r0j11l7Q1P7j4j08j03M2
-55515f35K29J83o3p1Ro9n8l4NK6j2j14q0L7J48J02m5o9m4l3nm0q5j32j57n4PN4J08J13J23
-55484f56J19N9N2M7L6K4pk8p1j22l7Om9l9M0M6P7J82J51M1q3r5r7k7L8k4l1pNk4l1k4r2l5
-55450f56M7J41Q8J7k6j43q2O8J61J71j0j13j38j30n0j9KK6O5K03K19J04j4o1q3p2m7k8o9
-55421d29j08r3K0J47J39j7j31k00j26K8O9n9j55p6J07J70J42J15M9ml1M5O3q9j82j18O5J05
-55393e54R9J89M8o8M0K1j60j37k7k1K9O1kl5M9P4K4o7j11j57m8J69K15Q3k9J3J05R6n6k08
-55363c65k46k25p8R6Q0Jj4O2R1O9pj20r0M2J97J41P5O0L1k6pp5r3q7n7p3j15j03q5O1J42
-55332g18M8r2m6J45K20J46Oj10J1Q5K0n1K3P8K3J3O5Q4L9k8q5j16m9N4P7j3r2k8J7k2j19
-55301d15j67j04J15K14J22R0J4o9p2j01l1R2Lm5K1N8O1p0j17l3o9j13j18q1qR7K01J57Q3
-55272b85Nj47j30RJ69J85N7j57j50Q2J38j9n0j00m2J47L9j05m5lj5oO9L0L8Q5l8k6Jk1M4
-55241b41L2Nj2k3l0o3j37j27r1j2K2J16K62K40M4j60j20j0k5o3L0Q0K9n4j67j96j13M4J01
-55212f39O4n7k73j36J56K12N9l8LR6R7N7o4p8P8J89J17o2j06m4O0N1N6l8r5j23j52j70j20
-55183i00lNLO5O9Q5J69J52J07J25J51Q1m7n4o0j17j20o3N0N1m5r5j44j65j46j09qO3M4O7
-55153g89P6Mj0R9J42J11m1j47MP7k0n3K2QN4J0j35r8k0n4L3L8rJ19O8n0Q0K26Q8j1k4j04
-55121c06j71j49k9j4lR2J07J60J84J32j9j66j76j11j29j25k0Q5Q9N6M4Jm0l6J6J2o6j9J9
-55092e82P5J7j17j02J3M5O8R5K5j06p6L0Q7P0q4j45k8K4m6M3K79K36k2j40j91j70l8M9M0
-55063f51N3O3M4m1jR2J04R5m5j38j08j01pJ52K53R8n5rN4nj35j15j27k27j54J7L6M5P1Q8
-55033f54J63J96J26N7j16j04nj8p1p0p7j08n6qN0J27J25m0j38j4P2M5Kj1j1n4l9m8j37j16
-55003i32L7J52Q8j24q7P6J01J0o8m8J2O6Pl0P6J16Q1L6J5O7J10%K1J30J14R0R9J18R9r4k00
-54972A38k20k10j28k9L2Q3j6l5j1m2l7Jp5j93j02J09M9oJ06N1m4m4j1M6J07J7j01o3l4J29
-54942e33K52J69N0l7r1q1m7J2l8J4J08K3o9q5j13q5O7K0l6kj1m4k2L6r4q9J6l0L8Q3R5J9
-54910e05n0rO0R0M1L3M7p1r5q5o4K7J11J12m9j70j52m3L4K8K8n1m5J23K03Q5p2J7P3P8J45
-54879a26L5q5R5J60K8r8j61j21r5o0J7J00L9K0Pj5l3j04j38k3P0J23J42%j28j9J43P7q5n5
-54849b90K5k9K0M2n5q2J7L7kJ7L2on5P6J44J34Pm3j31k12k02j42j1J86L8j45j28k6L0K2L5
-54818f97N6N2M5r6j85p8J4O8J69J47J19M4QM1r7j72j12o1k9J1P0J04R9J0q7p4K8L8N8P4P8
-54787c55R5Q7N3N5l7j50j65j06m2N4J45J74Q0o3j32j79j91m6R6O6K2K6K2qKn3n3P0M4n4m3
-54756e86j19j77k7rM7J27J17Q3m0m6R8Q8L1J4n9n0j40j41p2l4M2M7k8qn5o7R3J16K6k5j2
-54725g66Q7J29J02P1l0j28n7N0J31J73J05Lo3l3Q5N9m8j90j93m5o7k1J19J62R8LlK6l1l9
-54695c11l6q9n1m4J02K12P2mj8j07j32p1j13j15pJ11Q7K2O0J45O7p1n8J6L4R0O3j20j07p1
-54665d44j24j11m3J5J74J48k5q8n6j02n1k6NR4J3N9J64O5m1j12j54j71j09LL8R8J14Q7k3
-54636f03q4R8J75L9K8J42J45O2m2p2j39j14M2J06m9j78jJ96Q8rm4K2J6l9j9O5P9p8j60j60
-54606d88j12J7jm4Q5K14Q5q8j81j24M0K26K35J45k2j80q2J11M1j17j25pJ20J52K0j14j26
-54579c20j08m3J3qK4m1j47o1K6J13O6K0L0L0L3k2J5L6p4m2J00J74J84R9J5p8j09j31k05k10
-54549f21m2P3Q6M0rL7O5L9N8p6j89j26k5%mN7M6Rk7j2k5j7M0N6L6j3j04j07M0J74K36J46
-54517a59j30k36k29j35P3J00M8k9j00p7K9J59J92R4M7N6N4L0r9j17M6M4r1j94j76j07M7J83
-54489f77J71N0Jkj31j68r8n0J9K5K9J31J42K13J64J0l7q6p9K1J12Q1Q7Rj63k03q0J5R4K08
-54459a92J63p0j22pK6J3Mp6r5r8j30l8J55J49J12Q9p0q9j1m5p5q2j3K5K7l0p9K9M7M5O8P1
-54427b99P0O0n4j93j71J9P3kj3M7kk6k8LQ6P7K9m4j18J4J60k2j29K6O5p6p2J09J25k3j07
-54396d16j44r8k4K5O7O4J7k5n0K4R4l0q1K2Q0J43L01L06Q6r3n6n5j25j88o7loJ0M1J2N6P1
-54364d2M2J26J0j01m6j5kN6L7j21j38q2q1o5MR3J40M0k00k32o3M8R1K1m6j27o2Ro3p2Q7J11
-54332f43k2M3j2K6P6Jm8J1M3j0k8oQ9J28K1m0m3l7L6R4K4ko6k3N2m4jR1PpJ18J11m9k81k19
-54297f10l2N0J40J05k1k0N7J07J05O8O9J01M7j12j83p7m9j6mJl0j50j79k3R4J12J30Q1%O
-54267b33j4j6n2k9R6R5j1j32j51j16k9l2QJ67R9n7j08o6m3q3j39q1O7J67P1j25j06M8J14
-54238f91k8j12q9j01JJ23J41J76K38J17j03j10j07r8M9J34P2L0j5j1N8l1j71j43k6J06J77
-54211d14R8j8l2J0J5L6J64J24p5j47l6O2J3j5l1j22j28j01n2k0JP7Q5Oo9l0L5n3j03NP3O4
-54179e78O6N9P0M4N7J09P0J8mk5J0j2k7lj21j29j03q3nO5Q7R8j6j03nO8mm6j7L8M2N3Q2n3
-54145b98j02p4j9P2J8L1pm3K0L8M3R3N0L7m5q6k7ll3q2k9N1J24L2OJ9j0q4p9o9j15m4Q3N6
-54111d76j04j37jK6n8l6o4M4K05J52mp7m1PK2Q1M7q0q7N8J44J07M1%r6o9m4%Nj3k4n8j07
-54078f37m3P2Q6Q4ll7m3o1PJ35K06J27l4j52j71j24n4M8R3J51P5l6p4K7J10j5j55m8j8l1
-54048e15kO1J20ooj4r9j42n3J2P6O0J04J37R5R7L7n7j88r8N7R4J51O2o1m2n1j13j17p3j5
-54017d89M6J02Q1N6N1N4Q0R4n4k19j59k3L8Q3J23Q1n6l5J26N4l6j16j45L4J18R3q2r7L4L3
-53987a30O6L2m5j24j44m9J3n9k6J25J54J0j04q9mJ06J27J18q9j82q4N3J56R4Q6k4j38j33
-53959b84j04r8j96j13J14J02J6n7k2L3L1l9J3P6L0n7o1J03J29j2r3m9N1J10J6j7Q4J60J27
-53930gL2m6j07r0kNq0o3O8J43J22Rj35o7L5k8Pm1j11n9n2l5l2M9J42P8m9j39j05m9OJ06J12
-53897c83j4n2kk06k22K3J24J75K36J12P0k6r7k9Rk7q8j5K7K5L7%mN1K6l8m6N5Q3l7k7J8K1
-53864b21J8j10j56j25o7L6J20J3r6m7n4L4J54K07J22q5k53j54K3O6J76J30m6j19l1M2L9J13
-53836b71L1j16r5J3P8O7K4J5O0J05J0j58j90n8N0L7p5o1m7p9K6O8k1PP1Q7Q7j7l0k8n3j0
-53804d73n7n9M3J12J11P1qj22k41j56J8J55K18J05k2o4k7Mk7mM8Jp2p3m7m0J1K6Pl5m4M9
-53772e92Q5N3Q0J35J12q3j59j40o1l3K2P1J54P5k5k8o3L6J32J01K7m1p0j7R9J48R0k6m7N8
-53742I3O9nr2j25j46j07q4o6k4N0J43Q3j04j31m0L5NL4J20J24J14J67P7m3l1L3M5m9j62k64
-53712b81k58j11k8m8j5Q6J12O7o1p6JL7jK1P0oQnnP3J04P7J6K7K9O1mr8j63r8l1r7p7qJ54
-53677e28J66o7r6K26K26oj44j05j7K0k6k6J1L3L9jj1L6L7l7j50j65j9M0J2J24J57J07N9k8
-53647a33q8j53k17j76QJ15O1J2P7J14J3r7k9J7n7q9l3l8jL9R5J14J15J02o4j35q0j09j29
-53618g46j4J33J48J51N5m3nKo6r4O0K05K30J36l4j02j45k11j51o9n9K4N3L8m4q0o6l4k5K1
-53588g32J50K21K41J90M3j65j91o3M7Oo4k02j15Rj5P3M1mL5Q4J3m2j4j8J7O5O5J05P0n2p3
-53557b75k0QK3q0j37j21o7j3K7J10O3Kl7l1M4L7o6NO1N4k7j79j50q7j12Q2L30K01J0O1qj56
-53525d48j81q7J42J08J04O1j11j43j13j03O2J63K5l7r5j70q7m6Q9J88J40L5j9K8L6j0k3R9
-53497c93J19o9o2P9R6L1j21j44NO0P8L5J4L3o0n1l9j20r2m4J0J70J57M4lP9J07M5j02j43
-53467b81k6OO1Q7Ll9m0RQ8j4j59j43l9J1O9P0j6P6J19M7m7k8J9L3o6j44j06kM2l0q5jK0m4
-53433e50o6n7N5J10P1N4O7M7L0r3j48p9m2LJ38K21P9j8j7M6J2n6n5N8k9r8n5j57j73m8L8
-53402g12P2J1o7Q2J05J4l9m0p6r3l2J47J78l7p4J47K41J65R3k2j24j07m6o9j13jJ14K5L5
-53373b23L0o9p6Nnp7p6o3jJ3q1n1j5O6Q5J11J56N1m3o7r3p1Q9P2qlq6q6K0L9k9k3k4K3K8
-53338d82j5r1p3Q1J45J0j07j21j46j59l6Q2J22J48J20J6Kr0n5O8Op9k07j52j7J19J66Q0j7
-53309f82L7N3jJ02J19O3O1j07j80k04j35R7J84L4L8M8k8N8J35L5K3J21O0r5j64j49n5M6J13
-53280c73J26J57L3m4p9j64j34j36j45o8n2n1R0J33Q1K8l0M0L9p4r0J00J47N0K6R1O1j17j94
-53251e49j63M3J39j6o4KO6K0p6lK0O3J01Q0M9O7j6m6qr8o3k6PJ21J49L5q9j05j65j16JN9
-53219e81R3O5j1K5M4m2m7q4o3O8O0P2P6k8l5q2p7k8J39J78pq1R2K51J51j03k07j15J2J3n2
-53188c04p6%Q8P2J8k6K0mo7%Q6j2j32p7K7P5J3p3n2K2M2k3n9oO7j5l7q8j9R0J00J16L9L1
-53154a64J01J62R6j7p4j26j39j29p7o7j01pP2J25J56R8O6K0o4J2K6l3o8r1k3K2O9M2n6j06
-53124b75n2k1p0q1N0N8k6M0J7p5lj09j56k8J52J85N4M9L0L7O4M1l4n4n4jo6j25l3P0j3j4
-53092d43J18Q2k7k2L9L3n6j42n3P4O9O0K1k0o9q5K8R9l2j47j0P3O8k5j2M3k8lJ07J13O1J
-53060h5p5q6%qo5L2j05j80N9J53J05N9O1L3PM2q1q0j08j50p6M7P1N0kj8J43J45p0r3p4j11
-53028d60l5k3K1J18P9K5Q4K8j24j23o4L9Q8q1q2N1L4L0J20Q3o8p1k9l4O8J9m9M2J13J5j80
-52997c66k07n2N7J11J23N6mq9L4P7n6l9r4p1P6N0J54J83k5j44l7M5O0k4r1N4J43M1m4j5k4
-52966a18k9J13J91J15M8r6j68n2M0O9L7o9j5M5l7q1q8k23k35m7K04L01J43j3m6j48k18j68
-52938e45m6J9J8J75K67J43m6q4m9l6M8K3k5J0l7j11m3M1RM4J35L2l0n2p0m7n2J0J00M2j13
-52907b70j14kP1O7O9j04j91l5P3jn6M0Q2Pk7k6o9M7K10J92J09k3j53j77j18k7%p2n8pK5M6
-52875d92Q2R6P9P1L2l7j5On6q5o8j1Qq1j30r8l3O6J20P7M6N8J5L6N5r2j72j10M4J30J17j6
-52843c58p9o4j24j01R9J46L3m4kK2K4J03J8o2L3j9j03j39r7q5O6K07J45J9q0J6O9R0Jj50
-52813d16j84o4J3K6L2O0J14J68J62M8k9J11Q1r7j21j93j84j5J43K10J51J45P7p8j81j76l6
-52786b33O3nj6Nj8m4r1n0m1K6L9Lo2j11K8P5Rq3o7q2JN1k9JP3R6Q3K7l4k1qo6m5p3q7O5J48
-52749d73J58J96J73pj26j09j02O3J68J20N4P4J18l9j82j22m0m9j23j64l5Q9L6qJ2j5k9m0
-52721d02m5j27J2J50K2p0q9M0J80J41l9j45p1N4Q7L2m2J2nj00p4l0Q9R6kPK6P6K8j43k29
-52690e61l7J50J46K7Lj8q1M6J63J30J5k8l%n0j2J00k6p7O1J27L8m8j60k89k11p2M1J7N4J25
-52659d30K9j2mP1P8O5N8n2j49p7M6m8j89p6P8J78J79Q3j8m0p3j2N3P0M0mj2k7M0J09Jj09
-52627a54j9J10R0o6j34l1K7Pkl0l2M6R9j4K8J65R1r7k16j71n4J3N5P5Q6J12j4j18l3J9j7
-52596a79n4r5j26l8O5M2K0Q3J5k2lj3n6o7L5R0J12R1Kp3j41p1O1N3j2n0m2j8NQ2J91J31m0
-52563b2k8J1L9j6l8lN9J9p9n6N9j6q7q8n9j6m1l4Q6J58Q9L5j05j9J71J36K9Ml6j33j43j06
-52531b30M1J39Q5m5j79r6K1%J8M1Jo6nK5p7j03q1r8j58r4k7J8P4N8MO3K01J44m6j30j75n7
-52499g34O0J65J13N0O3QO2J29R5m7j08m0l0r5j17k3J02J84J53J0p2p4j63k20j68M5K32K40
-52471a80J49J0p7j13j24j8J30Q6l3j18j12m0l4J3O4R2J48Lj78j22J7N0O3J87J28p3j45l3
-52443b60p6j41j11m3N0K6P7pj42r8M8J49J28M0k6%Q%J2l0l5M0M1n9oJ64J99R3K2r9j05j3
-52411a54M6J6o8r5j47k24j17Q3J64J23N9N6J26R6K2l0l8O1L8o6r1q8k2L6K6j8j71m5Q7Q9
-52381b46J23P6j12k14l6R7Q5Nj03j44j64j13qL7K4j5N8O7L0N6K05K04k3j15k7P4K4lJ8J4
-52351a26p5j63j48r4l4J18J37l5j61j51l6j6Q0J38Oj20nM9N5Q9M6k1j12m3J09J31M3rm4o
-52321c98L7N4J55O3p6j67r4J31J83J50J35J0j02q5j4L2p2j37p7j37k32j20O5J07J25J43J14
-52294b07R3K5j28j53j10r2L5L0m6M9J27O0N3J57O4r7r6o8r8n9M9L5q4o1P6J01j0q5p4L4J77
-52263c03J01q8q6l3o5p7P9J50Q8O2j06q9J17J14o0j78j11K8J32J44J07o3j56j23RN3j1k2
-52235c87Q0O9k9j32j59lQ5J04J21J11oq4l4m6QJ04P7jp0j02j11j79j34QM6kn1k2L3Mm9k4
-52203g75mO2J70J82Rr8p4j05q8M8J5q5KO9J7R3J20M3n5m3qK6N1M0l3j79j92l6J63J60Q1j8
-52171d42j25j12m4n9o4L5J22K11K06J56O7r2j01O7N5j38j96n9N1l3q2n9J8J09J56J39K6j9
-52143b07P5J20N0k6n5q4m2J02J48k6n9Q5K9j38j90n4J39J52O3p2j92j39q0j13j35k8R2J17
-52115d68P3p3j25K2O0JO3R1J29J62K0q3p9j63j87j24o1LM9N2O1N1Lj6P3K7j3j7N5P8Q9j23
-52083c70j53J3J3j0M6K6j2j1j02j38K1J45Q9m9kN6R4R2L4K2nJ0l5n8J7pj07r9l7l8jP7J03
-52050c76R1K0K8N2P4jJ2or0j15j66p3L5R8P2R7J17N1n8m9J7l5j0Rj20j03J14J61J25j2j13
-52019a54j10m5Nk9q5oLm0j4K7N1L7On9p2M0R4Q9O3N1n6r9j06k8L5P9L5j16j43q2JJ20Q5l9
-51985d62L0O1J09K38K27R4q1p8mm3J6M2k2j27j62m8qL7J23Q1k4j20o5J5N6o8j51n5KN1J21
-51954b15J58L3qj02k22j49p9j02l6Q5R9R9J19O7KOR2R2Pn0j6N0m2j76k09j59j14k9Q5K02
-51924e12J48P4J33M6p0j18j41q7Mk6q0J9P2L7Lj0N7Q0J6p8m6P1J55J44k9j33p6pP3O3kk5
-51892b45n2m3N1M2j35j39J0J26J67J27J17o9j27j37j67l1ln1J36J61n8q6%qK1K1Rnl3KO7
-51861c32K3Rk5m6K5k0k1om9m9j01j04r6l4J47K37K63J83M6l6j57k13j71pJ16J96J53K3o2
-51832a08r0j08l1L8P4Q3P6P5o1j28n1k2pR6Q6J9J9J06J13np5l6l1qRM7Nj08r9r5j34n0m0
-51799d41o9q5j03p1j3L4O1K4O1N3O3J03q3j01k5N1N9o3j11L2J13J23J93J20m3l0OP5M4L6
-51769A3l5j84j52j3j4k4M0M2r1j51j8R0Q9J04km8k9rLj01r0LM1J25J65O8p5r3jL9M0K2m5
-51736b91l7L1K4m4n3N1R4P1O8j4q1j49j78m0N9J30J15J13M5l6K7Mk6p6j34j11M1J33Nj14
-51706c73r4m1L1L3j4%K3O3P6R3N2m9n2k4m0p0K0j0l4J2O2J44P4R5M0r4q4q2K5Q9P3l1j95
-51673b82j53LQ5Nm1J6R3J05L0p7j18j05L3R3J06N3l3mj5j25r0o9L3J68J58Q6J2k5r8r1J0
-51642b37R4P3k8lM0Ok9j06q2n7j15o9qM0P0R5J07pn7m2l2J8L8j3L9P3k5K8J14J7j9Qp8r5
-51608b42J8J46J01m5n0Mpj22j72k05p9J19J69M1K5J29P7J2n1k1k0p6K4K17J08q0m9p0p1j28
-51578b98k06j04J16J21N2R1Rr4l0K8j8k3N0J47M4l8r6j38J0l3q7L8N7J10N5n5r3j7N4M2L
-51547c03oL3M7L4k3pO2L9N1J5m5j8J1j3j3n8OL2m9L2M7m7n1j00j13Jn2j19qJ03J07J26J76
-51514a03J64J00q2k09j31M0P1K6n0l7M7J50M0j50j42j03q5k8J01L1N6J82J14N6K8M5M5l8
-51486A38n8o4j08j20j16q8nO1N8M0k0L6J54J52P9l9j56j06k3N9J00j5j29n8n8o6q5m1K8K4
-51456d26K9Q0L3J8R7J27J44R1q8j98j38J21J01n2j08j09j8L7n0o8k5Mm0j3J11J02J3k8M4
-51427b09M3n9m3L4k0m2K2J71J66o3j06J0K0j5n5m2N7J23M6mJ5j1j45j07M8k8r2q3l0qK2J16
-51395b69J42N7q7j77j32j00o7J5R6J59J08K8J4n7n1n7r1j03o4l4k4K7N5O3J00J36Q0j8k1
-51366b72ml0N1J30P7q7j50n1J45K03J0j98k09nJ23J14N2J5l8q3k1L9J00N2j7j16j18oj5l
-51336c12J32J23Mj39j31k0k5K8O6P1K9P9M3m6j34j17J2Q0J2Mj7j4%J5j01q4N4J02M8n6ll3
-51304c30m5l5LJ30J30j2k5Ln0oJ29J50R0M2j01k29j82j3J10R0l6L6R6k8r2j19pN3pk1N6J46
-51272g4J31mj15j20o9q2m9J5lO0J81J07N0l2j06j16j00j2j7L8J49Q4jm2j35r5m3n5Q6N3j30
-51241d46j36m8J18J30k0n2r0l8M4O8Q8J00L1o9p9j02J1M2j34j89j0K9J0L5P0O6K4N8J27Q0
-51211b82K4L3K1r5p6M9L9N5P6O7K9o5q8j8K7k1o3p7j29p6pJ67J67j02j89n4N9P3N0O3k1n
-51179c69Mo5O7J27P6Q3K8n2q0jO5j7j6l9j59j44k4J53Q1J2J3N0n9j13j10j41j40K8J91J49
-51149d02%j18j37k3L8M2M5P8N0J1l3J5O9J41J68J26lk5K3jL1m7j49r0j2N0mj10j96r5J08
-51118d50J35O2R2L3KJ32J89Q2q7j50j42j00j22j12p2M5N0O0Q7k4l2K6j9o1r1j37j16p6K7
-51089g69J76K06J60Q9O0j0q1o2q5r6m6J06J63J7j17j51j04J5R2R9M8k7J7M0L9K4R7J15p9
-51060f4j18q8j2j7l0Lm2p8r1q7l2RO7N8J5l6m1k9l6L1J26J37OJ6N0J16P7n3l9N4j4p5L3N5
-51026a29n3p0o2o0K1Jk0J39J92N8N9L5r7k01j56l1r2q9K6R1Q6Qq6q6m4k5n2k3j5m8k3J24
-50994f22K34J77O5K8O0k9p9M2M6qJ2k2l5k1n0k5j0n2j21q8M0j5l9m2r3j5N2R3Q8Q3J3oM9
-50961b90OJ6k7j6J10J11j8j20j21N7K4qN7Ro9n4o6p9L3P2J0P9J21R7n4k08j96k4R2P2J74
-50930b10J02n1m5K0N7M8%r0j05m6J02N2q4r6j46n1Qq6K2J46J04R3M7K9qj44j55n3NP0J07
-50899c58K7K3O0prj18k05j07K2J23J07M8P1ql3J06J20P3J57L6m8M0o7j18K4J07L5j28j61
-50870a88q0l1N5R0j9r6k7M1l2j00NJ34O2o1o3k4l3q0k8M8R0J06J17R2R8J8j65k14o8%k8j
-50838c82o2j8J57J29L9J42J45K9p2j73j88m1m2p3k1N9J0l4l1j4O5K6K1J3n7K8N8N7K6N9Q3
-50807f2n4r4j7P7j6q7l9mRo2o9N0N9m1j0J08K30J57Jo9j42j68j53n1l5k2QM5J07J43J92M6
-50775C7n3r7r5l4n7q0j05n8L4R3Q1K6P7l7k53j55L3J15P1L1l5K6J45P8k8j13l8M7l8m4o5
-50744d91l7N0L2P1M9m2RN2k8l3M2P7Q8q7j07N7J06J15N4l1o7j06j28n3K7Q6J9l4J5P2L5r6
-50712b84p2O3O6n1j36j08J0J08Q0j2j19n8J03J34Q7L6k9O4J53R0n0j21r3j54j43j8K3k8n3
-50683e12r3j06J6J39PKJ03J41K00J25l5j42n1K6rN6P1l1o1n4rj6j17j30m8J2KM7J40J00l9
-50652b66j01kN5J4k1o2j47j26P6J60R2J1q6j9pj4P0L6L1J03N5Nl7j18m0K1J2j4m6LQ4Q0l8
-50619b36j07q5OM5L6K1l4p1l1P0P5M7Q0N7r5o9Q2R4K7Ol1j02r9m9J4P5J33P9l2q4j03l3N0
-50586b64lj0R7R7M5m0r3l4k0N1kr0PN7L2O8K4m8j11j73j23j1l0J8K01J70J3l6p0%P6M8Q5
-50553f9O7j26r4N4q6j71l4J26J92l3j47r1nM7nj7O4J29J81J53O3j09j74m4o2k5np9j30L3
-50523c97J59P4qq5n4j9M3J09q6j26m5k2M7J02J7K0O6O0Jr3p0m4l2n6r0r1k2N4N6j2r0k7K7
-50490f34m0o8j9Q7R9K0Kj6k7k6j9J05J99J80R2l2n5r7j08m8N9J92J45ko1q0j15j89j07P6
-50460d87P7K7M8j12m9J24Rn4rK2mq1p7P5P2l0KN7O0k9o5j5L1%M1J44M4q4K4N4P7Q3O3Q7M9
-50425A74j09j55mk0n3k4O8R5J8o1j3o1j12J6O2Ll2K2J02O2ro2p1M8m5r5N7J2k9lj0q0j42
-50392d51o6J00J93J77J41O1o5j31j67q3J08M8j13l7Mp9o4K8k5k4m7q7m2J13K23J32K2Rm0
-50363a62j34q0rj8j1j7j26j03R4R8O4R2n1n6K5po0k4J07J58R2q8j94l3R4J09J44R1J7O6O7
-50332A45o5j07OL1j35k37q6O7L1o2oO2j3n2l8n3j04j8J5q6n1J20K18J62R2L4j64k46j14j7
-50302f71L7Q9J48J21ln3p4l9P8n6j23J4O8J57Q9o7k3KN9J25M6m4J4M1j1j06p3j4j9O2L0j01
-50270b97p8M6J05Q8P1M8j08j06r9l3P2P6M0j9n9j4p6j44k17j38P9R0J17J09Q0L8q7j70j01
-50241f87l5P4J59K38J82L2m9p0j7q1j08k3N4N3l1p6p2j1K1q9j72j11k4Q6J44J45P7j8p1n4
-50211e34l2n9l2%M2J27J38Q4P9K3l0r2o4J03J04j9m4N0O0q0k05j33Q7K95K93J00k5j10j33
-50182gj73q6K9R3O6M7P2N7Po1k0o1j23j21r2n9j29j56J5J34k3l5J11R4l5k6O3R5P8l7n1P2
-50150b62O7j7J07J06K6o9j45q5n0O4J72L7o2o2p8j07n9m1k2K1k5p1PP1N4r0j28l0M8Q2J10
-50119d31L6n8j1J08J22J29J19k3j08j08r3l3R2J17J9L6M3p5j88j49K3L3ML4pk0K7N1j2l2
-50089c55k9L5P7L7rl6m1j06m4L0m9l9l4r3j17L0J37N8Oj7k1RN0J33oj10r7j8J51J33O1J26
-50057a48N2q5LR0O9N0l2j3j9p3m7M8J03M1j6q1k9K2L6K2Mp1n7m9m6kL6L3l9r1k9m9j64j29
-50023f60JO1J2l9l6o9p4p1J3J35J04KM2K3J16J38R1Q9O3P9N4j38k65k26j76o0L6L0J82L45
-49993a98K00j17k66r5M1l1K2J21O8N0O1l8j10l3R8J23l6j15j22j19m1R4J93J34n3j90j23
-49966d82J3Ln4QJ15J35O6M3N9K0q8j07j24l6O6L5Q5J43R6jr5o5J4O4o1j03n7m0J4K5OJ8m9
-49933c34m8k9L9L6L3J35P2l6q4j02o1j4J19R1NK5o7l1J16O8l8q9o6PL5K4m2n9Qqr1l5r6j56
-49899f73j5J07N9L4O4QK1OQ4J65J48Nj54j22m9o2l0P1K16J66M1k7q4r2j18j6J4j2k7jl1K
-49867c02Q0J2p9j1N1QK8L5LR8J63J00Jm7q9o8K5N4k2n1OMJ7K0p7n8n1rM1J02L9p0r6n4J3
-49832a84J3n4j17j12k1Q6N1mM1Q1P6P0o0j61nP2Q1R4N0M3ork5n7p3m5m9n3L8K5l2kN7K3l3
-49797b01l7n4r4j13o7R2J20N3K5o5j58j32M9J17K9O6R2K0j53o9N4L4M7Q1K0lK1j8m7o2l5
-49766c88M1J11R1K1LL2o1j72r8m2m7K9O4k0j44j32m3OJ11J91Q6QJ7K7Q4N9n8m8K9n7j24q9
-49734e13k4Q7J45J37O3o4j21j9J43J18Po2J3Q8R6M4n2l7N2l4j01m8m1j8j3k8j02k06j27K6
-49704e91L6n2KR8Q7Jk0kJ9p1j40J3Q9J7L4J14P6P8N5J1l7p2n5q8m6J7k1l0%m2p4k2N3J0l3
-49669e86O4J10Q5L6J09J01O1k0p4m1mM4J84J66o5j09ooj09j97j98p0qK8K4n6l8J5M7r6j34
-49638g43j5K11L05Q7q7K8J34R9M1M6n7r8nm9J1L1j2m5o4o5k12l00j79l5M2K38L37J73q8j47
-49608d18r7m6L9R1R5RPNkm2k7Rl8m2j3N1R8P7K5p5q9l4L3J31J31jm8J05J77J0o2J5l0r2m
-49573e2M8p1j94j81p8J5N2Pq3j15j1Q2R7J47J44Q0O5j3j18j00m6L6M6lj7m5p5j9O3J4l9J3
-49541c51Q4P5K0m3p8J8L7q9j87o1m2o5M7R0M5J17J36Jn0o4j36o9K2l1O2J66J86O8q2j65o3
-49510d02P9M5m2n2N1J20K7k6o4N1J38M6q8j22o9r5j14m9m6m8L5O6R2M5k6m5J9Om6K9O3Q3
-49478c39J48M0j01l5L5K5J0j20k05o1M2J32K02J21o1m6p3j24P6J61P7j5kRj0K2k2p1L9L9
-49448a07O7M0q1j29j03k5M8J11K1q6j00j66n7N9K9K8P6M5nj2L1RKn5p2L6J54J99P4m7j11
-49417a27p2O8J22J13M4mp6o8N1J1n0j65j06O4R5J5M8J06l3l4P4J38Jj83k02j28o4MJ2jrJ5
-49385c41n2j19R0K39K13O3L6Jq5l7O6N2p8j16p0k5J22J12k5l4j3n3o3oL4Q5J44Lj75k18o6
-49354c16K2J17J29k4j33q8n7n8NM3K7pql5n3J9n6j33J2M7k3K7J36J21P8%J5M6m5J9J16J05
-49322D8l2j43j21l6ON1Q9j1r8r8j1M4L4P8L3n0o0mk4M8L6J1M3R1L1rO8N0o1p1m0n7j55o3
-49288c83R8Oj36m3J63J11l2l4L9km1L8K5p4j24N1J12q7j2J08Jj23j16q1J6J29J42J63J44
-49259E8m8j58j15L2P6M6J9L8MK4n9k42k27j4J64K13J43l1j17n2L3M5J2n7j12j05k3Q1L5l7
-49229c74J4k3r1j5R8O2K6K8K1k2k1K5k4j12j17J5L1LJ75K66O2j58j46o5k7O3P2J13N8r3j90
-49198c46j22NRQJ16J55M4r6n8q6q7Q3P8J9Q4J39J09N1N0k1j17j67j41o9K6Q0J19Oj62j24
-49168d15L6J24P3L6M8q2q6K1M2N4J3n5mJ06J54L0k01r0R6K9%L0jK0J16R0p3j40j48j03k1
-49137c01lN9L4j05j02J1O9J20J98J64J5j22p4r1l7N9Oj5N9J24K9k5m3K6k1o7L6J68J47o4
-49107B54j99k60j79k4M4R1J01l8o0L2M3J9n4l4l4k7NK7Kn2RJ76J40k4j09m5J04J19L8n1r8
-49076h4j7J2J1M2n3j26N2J33P7On9q6j65j95n2J41K12R7l7MP2N3P7n6k04j28J1M6jj05p3
-49045c95J12J79Q2k4j03n8K7j0j43j30q9m8J10J84K01J94J21m3j68r7RK5m5p5J11J84J02
-49018B13Q9L7o6q2k1l4j31n7j4j30j38J46K34J27J9K5k0r1m9j26j00n5n7j9j2q6j71j60r4
-48989h23J1K50K72O2o9j13lP1J3jM9L3Lk0o5r4o2KP6L0k8j05m9QR0J86J35L9M9O9Rn8j74
-48956b07k29j16K5Q8R5J08P4Ok4J01J66J18P8m3j59j29q5ON9k5j14o9J6k5j6O5Q8K1Kj9n0
-48925a94o6q7l0O1R4j6j40j40j3J8M5J21J56P9k4l6o2k2N2J25J22M9k2p6q2q4o0l2M7J66
-48895e1J22J6nJ4P2J07m8k51k50o4J43J32N4Rm9q2j4R9J70J27N1m6p9o0MJ4jq2j19j76j39
-48864c82j05o1K9J06J80J01L0J3k2n6r0l5l5j9R1L2o3o5m9oJ43J40J0n5K7J4n9p7KJ35J08
-48833a8P6Pq4k9L6N9l3j23j06j07p6pP9Q7O2m2MJ07L5Om0q9n3r3j18q4nNMR6J39J01R8Q1
-48799b5Ol1ojJ3N8K9n7n2O0P8K8k5l6n9j53j21r9j20J0L2k1lL0j8kJ8ko1l3J84J96N4qJP9
-48763e7L6j6m5j20k8J11M5rNM0O1P6k7o2k2n3O0Q5l7n3o6j12p3n8L4O2J9j0J1M5k2kL2k5
-48729a75k3p4%J33R9N9Kn9p4m7n2o7j28p2N4J12J38k0j71l2J43J31P1K7J9p2j72p4L5N2J0
-48698b27R3J21M6Qm5j27j59j47o0k4J07K27K37N0k5o1n8jo9n1j21j54j8J19J61O6n4m0Q8
-48669a18J79J31l3n1j3Qm4q0j8L1Npo6r0q4jM8Jl7P1R8j0kj6o2j51j06P5J91Q9j06j09n3
-48636c30nO4O1j1o9RJ22Q5L9P0Lll8m2pM1qq0k4o3n5k5LQ8lp8n9J9P4KK0Q3K7q6q2j19l4
-48599d11J02M4%J48J41l2j14n5l8k0J36K20Q5j3nRo8j22q8n1J00P7j1j27r3p0p3llJ2k0n5
-48567c98O6J60R3k3r7o7P1J26J00K8l6l8q4o4M9L9l1o2Omo1j32r5rJ61J86Oq1q2M6M8m3k6
-48534b48n3%Q0O9L5l1p9j02j22j58j68m2J18J37J26Q9J2K1J45J43K8j03j21n4%J24J51P8
-48506G5n1j64j60r4M1J21R0j1r5mJ33K1r8qL5k8j08j29o2K8J7n6n5J5R6J25O7n5j27K4J98
-48475b19K20J20J3r6j03p1p0m6N7K1n7K4J49J42Kj43k15j16LJ65K56J74Mk7Q5R4L3L1p6k22
-48445A32j73j47j15rJ4m5o7M2K4n0p1l4%Q2J10L5j1j4l2j5M2j2j4okM2P3P2J9Jqj13j1P5
-48411a86q6n7J1O3Q9Pl1Q%N4M1l7n4QK2n3o7MK8J06J51O5p0m3O1Pp4j56p8L0N4Q1Q1K8q1
-48376g4q1lK1j9q3k8J23L7j53p6R0J29J55P0K4q1j92j87j02k7qL5J8M1N3L8jj58j01M4J06
-48345c90J52R6J41J93M8nk7P0J76O0o0j85j96j03q9j13j18m2J96J65l6p7l6o7l7N4pp9jR2
-48315b25M6O8J24N9J3l5K3Q2P6or5r7r6j1k2j09p8M9P8L3j6k9qL4K3n6Q1J54J1n1L9R6L5
-48282A90k4K6Mn0K8o1r5l0m2o9rO6J8r5m0K6p6j47j34J5O7M2J2j9n4m1NJ56L02J61j02j72
-48250a42j64m8J33O3O0R8K4m9j09Kk1k9J11P6l5m3K3M6j7l3j27j80m2R7J38O6k9q0n8O6K0
-48219a83n3k0m5o6KJ08Q5K3r9q2Oq5j05P5J87J00j17j97k9J09J48R1R0J68J62J27L7j50j96
-48190I1j38j49j18K3J3k9L5J09R9N0J1q%q1j26p5N4J20J42Q0M7P3J32O0j31j79j06q1j24
-48161b06n4L0M5Nn5k4M2O4N8M1NR9K39J46rj88j71K9R6j5r4o7m7o4n7PJ3l2k0N8J29J53J03
-48128B59O2R0N7M1K3j19j21r5j19k8l3k7k1j20j20j0n0L0Q8J03Q2N4N8m8j46j33k3R6N6j7
-48098a31m9m2RM7O5QL6J05J7LJ90J44p1j91j67J03K57J39oj59j44q5j25j24o2o2l0n7j02
-48069d84n3L2J34J20Q1N2L4Lq7m6M5P0N8Nm2r9MQ2o7p3J07P1o0n8j4Ml8N9J31K9j09j66K
-48036b73K3r5j9K07J64npm7o4O1j9k05j69M5J64R1K4M9KQ4J38L0q9j36p6P3Q8K0J29L8m8
-48005A78on7q9j37r1j8j8K8K6M5O1j6l7l9j7m8j14k9M3P1K5p7j75j76q4L4J28J40K00K39
-47975a0J62n2j82m1M6k4j2K9L5q2j16k2K6Q9J31R0m0j13j25l6m0q1k9O7J9K1K5L5J41J49
-47945F0l6j88o0O3N1M9n6j56kK00J17j9J5L6nN1L4k7k1Q9J12j9j01j63j61k4Q7J00J17J3
-47915A56l6o3r1l7N5N9n4q3n8l0k8n4N0P7m2r9k5P4n4j50o5J03J13j7j02m1L2R2J05M0L0
-47884a43N2R4J03K9o7j37j16l8k1k9j6O1P3P8R7J46K01J64O5J1k8l8r0k05k07n0j0l5O4M9
-47854E7p1j6O0j0k7M0R3P2k4m0m8j0k3p4j25j59p0Rk6j15mJ76J29On1j10j46o4M8N0m3q1
-47822e97J5J46J36Q9k3l7J51J70Q3L4n0q7rq0j49Rj5n1M6K0j4NK4L7P4J17k4r4l4N2J64J45
-47790B53M5j13j80j32r4j52j50J8J67K53J80L5K2L7J2r9k27k66j74J6K03J56R4N5Q6N6o0
-47763D1j57j01N0M0K0J3NMp2r0K0R8roj26k45j85o5R9J52R4Q9M6J0n2m3Mk3M6J57J92R9o1
-47730D4j80j91k3Q9O7l9j36j12N8Q1MP8k9m9m6n7k2j2P2O9Q7P8N9M4q4j07OJ66J48Ol8J0
-47698D1MJ5nr8n3q4j41n7k1j8M8R6N6n6n9M6J12P8L8j5q6p8l2Pk8O2O4q6m4M8J60J90M4j46
-47664Bj31oj5J%M0L2j7rR6J51Q1q5j93j91j56n8Q7J95R4p7n3J0o7j07K0J03M9NMrM4R5J07
-47630D2J10Q4N3N3L6N9K4n2j30q9n3q5rJ19J13J9M9j5o5j6Jk5k9K4l4j05o5J1k5qQ6N4p8
-47597E4j23p6o4j2O3N4r4q8L3K1k6J7R6L7L7l8j52j21j04j5J03J44J38RjQl0k6q4n0K3l9
-47565c06L2J42M5K9M7p5j51m9M9J80K48O0l8K6k5k7m1q6j3l2k07q2R0J68J10k5N1kj74k13
-47535b69o5K6M0L6P1J88K08R7j5o9n7l2M6J44Q8LL6L9Mn0j27j44KK7J8k4j35j72j68n6M1
-47504b69n0j35j10%j3l7J6N1N9J9K3J13O8pQ6Q5N9N7M0k0j07j42o6j2K8J43J71L0O1K35J76
-47473E52q1j52J2Qj5l4j40k02j47j2N6P4K5o5j8R9n3k61j36PJ5J12L0o4m4L6J31J26J2L6
-47443i3N9k7J5N7Q7m9k22j00J6L5l0L6J60J00pj23j39l9K1J08K10J05o9j03j9K5n0j52j83
-47414c71j20KK4L5J51J03LjK0M2M4rq3j27o1R1O1n5l7N6J12P6K4j3L3N8R1J43R7m3j46k06
-47382fj22p4j29j05j4N0J47J32N2o9j04K4Pnn5N0Q7r8j73J0K00M6j56j36m4N8J55J13k8j18
-47352c05p2o9j19mJjK3Lj2K7R1R6J4l3p4j59j9P3P9L0qN5M2k0l8m7J6J46J18l0n7J6J26J83
-47318G2J28kn6J3Rj02r5m4j3N3N1qr8j74j06j4JMJ1kK1J69J49q0j48o9n1k6k0K5Q7O4M3L4
-47284a74J3O5k9j22q0n9j3J2N2N2L6N0O2N2K8K7K7L4J5o4j09j15k6M8k8j32q5k3J10K18Q6
-47253g2k2K6P1P3k4r3j40r0O2O9rm5K3k2j4O9j2n3K5M4j8N3J17Q2L9r1k26k07Q2K49J80J18
-47221B44K5k5oo2j13j12r2r2J4J59P1mQ3J19k6r1MN0J2N5Oj19j41j19n3M4J18J15Q1n6k08
-47190a19k73j62%J38J34J44J30O9K0q2j32r1mL0J44J63N5kM2M9r6r3K6J6k2L9J01R0pj4O8
-47159C61J8o6j60j65n8P3R1K0j7j95k01J7J91R9j7ln4j07n6k2j0O5J50P8k8k9j4L6L8n4j41
-47128a60n8K4o0q5o5L7J54J99J04k1mk3j04o6k6k2j03j28J5J65J77Mj14q6J2P0R8j1k8q7
-47098a92j24k3P5K1l8J7J03P0r8j39n2J00J12P2M5np7r5q6j07PJ91J60j5j9O8Kj22K4P8l5
-47067h2n2PO6N0k1J3J36J23N1r2j61j13q2o3L7K4%j7j24j33j02j8M7K1O2O6n5k8O8P0K1L7
-47035b44l1l1L2Qo6L8J16N3r6j27rJ69K28J41K0o7j11j13j01L3J94J56o0j79j74k6R5po8
-47006b27p2n8JJ6l7n8Nl4J2R4L4q0k7P7O2J02K09J19p3r2o7PL3O5J17N7p4j50j39o0qK2L8
-46973a86P3j9m4N3J56J37M6rj07k04j47L0J25J9o8n3LK3o1m3K0P3J16L6j11j78l8N1n5r7
-46943d59j7P9M1R6J53J15J1j73j59q8q4m0K2K5J34J30mn5j1rj1m5j0N8K3j2J2QM1O8M6J29
-46911A4J14n3j57j46j34r3q4j08PQ2J03l8j10jQ0Q9M3N2K8M7J1O5P5o1k4J66J76O8J2j3j14
-46880I6j25j31j09o0M1J12K8K0J20J45n0k48j75J1O6K7N5P3RqMl0q9n3l3j3jo0l6J6O0O3
-46848b75k2l3K2j8o2R4K16Q6n3nO2qp4p8p5JQ2J01J02J03N9lJ6J1n4k3m5j17r3j14p1k1o
-46815b95j2k6p2K6J60J80R4NL8Jo5n5m3j4R4J16N5j02j43j25QR2oo4m1nj2N9k5q5j19j79
-46783e60k7N4M2n5p2K13L16Q0J2J38J54Kj8r9j95j09J1j17j64o9P3K8J2J65J11Kj6j1n4j01
-46753b54q1O0J05M0N2O7mj39p1P6J34M5p0j1j2j40j08J6O9R7J61j3l5M3K3j9K5J45O7m1q
-46722B19Jp7j67j22p5p4L9R5j5m3P1J41J24J12O7p5l8kp1k5j03j73j58mJ19O0J05R0q4j55
-46692b18n1M8J5rk1RO1j4l7pJ02J20n3j32m5o0j16p3k9M6KJ5J62Q3l1Lj7k7J21J12Q6On2
-46659aj32j66q2PQ8P6N3j3p1n8N4K20K69P8j53j19O1J30J5r6j52r8n1MR9J31N3m4j47j30
-46629a75lL4O4P5R5Qj22j07p5j11m0N1O8J11J03J08P6M5L3Q2Rj23j16q5pM1Q2J61O8p1j13
-46598A66j44j27p4j01q7k7R8J50Q2N0J22Q9L1k1j12q0J8j2j21j70l4J10M0kM0P9P6p0q7R7
-46568b1J09m2q9o7j65j40M6P0J0K6O5M0J1j17q9O5Q4O5J24J85P0l4r0j55j12l5j23j54q7
-46539e50mJ8J6P6J64J55R1l3o5K9N4n2j5K1j9JO7P9pp9j18n9L8J13P9L9n1j18r7j17j04r
-46507d57O7N1j4k7n1n3K9J75J92J06Lo0p4o6n4r3j8J20J03K6L3kr8k69k55j18k7pJ39K04
-46477d95P5QJ16R3M5R3P3m3j71j21J4K1Q3J45O9m9j38j01n7J6J15J95P5L2L9m9q2m8m3o6
-46447a56q1p6l9O1J02P3J5R8J09M6r6k8J10L8q5j11l7q6o8J9K4j2q9n4J17J13p8q4q2q3J4
-46416d06Q8J22O0L6m9l6L1p0p1J02J95J14K9J8%l6r8q2n3q0o1q2r5RP6N0Qr7o2M1O1O1O6
-46383b11P4Q5np7o3rN7Q9O2M3K2j8J3J7N3p8k23q3P0J24Q1P9K8j7K9Jj7r3j69j51m7J3M3
-46350b78R3O1N5J63J82J07J00M5j10j11k7M6P3q6k46r6P1Q0K1j02j34j32j64q8m9j43j75
-46323h44j27m5J10K87L87L13J90J7n6j11j46j05k1O6P1N5Q7M2l8J3M0J5M7O6q0j45j37o8
-46295a17ML5J14J01j2mmo9j4J6m7j17LO4l6o1O0J39J4q4p1MM0O8M8k7q2j15j73j08R5J17
-46263b19N0O5L4p0q6n9q2l5M9M5L2J03M5l3R2M5j26j20Lk8r3n4j5m4k9j0L7Q7R0P3O0J03
-46231i0Q9R0M0p2n0N8k4j19r2n9p0j1K7Q9K25J62k1r9k8k8l4r6j45q5qJ1O1R4M0kK8J64N7
-46198A02M5J82R9j0l8j04j61q6j4jK3kJ03Q4K3Rp9m2k1n0l9r7j13l1l9o1o2n7q3n1L2J03
-46166d36K03J44M1J6L4m3j15l9n4j10l4O8J20N4q1l9j2j6j4l4RP0J09P7m1j51k08j78n8Q4
-46136f34J74K24J69M8K1J57K31J58J5n0o4r0j2Q3o8j98k19k42r5N0N0J08J21Nj78r8J05J27
-46108a02o0j28m9kQ3Q8k6m3p5j47LJ89J57L6Nm1l0ok1n1kP4P4K1lj8o8p4k1K4N7R9J07mm2
-46073DO7J4j02j10m3k0J4PJ9N6R4Mj48q1J15J99O9J9NjL4k4n4k5J4K0jj16j66q3j9N3P9K4
-46039h3o0r9qJ30P6K3j22k16j10p5r0M1P3L5N2J46J06K2K1Q5Q9K3q2o1m2q6kJ28J71L9o1
-46008F3m5j01j76r2j5m3p2mj5j7j1p0J7O1M6N7L1o4j71j21P2J26P6O3K7j4Q0N4mR5P1j03
-45976a99j23p7J0M7L1O0Q9N8K2Mn9r2l5R0J16J4l2k4l8j05j82q2J07J63M4j02o9L6O1J06
-45946a61N4o5j74o7J42J40N8o6q6k8q5k2K4nM0J45J89J30qr0R0J67j4o0o7j41j59L4J59L6
-45916A10jJ4J1L2O4Kj01j68j82n7JR4K01J16j2j02j05MO8o9r8k0p9j34j21K5J56J75J93Q8
-45886A05k4r7q7N3M4k1k3o6K4J00J02J53Q5j2q0r3j72j03nM0j8m6l8Lj0l8qn%L6j8p7j00
-45853c96j69r8J1K2J9J00J18R4j0p9K5L8N8J2p2J3N3Q6Qj35l2J52J37l9j05p4J7J06J01L7
-45823bm9l2M6P3Q1L2k2Jn6j0R2Q1L6K3Q5M8K7Pj12j50j18q4m9N1Jj0J37J12l2l5l8p5j01
-45790d2n2m2q1MK3oO7J40N4q9p5J4j4m1j1n4J3P2L8l3LJ5n0p8l5m3L4J30R1N6pn9L5P7m1
-45755A3j18j55j41p6l6O5J15J6j2KO0J13R2K9n1o2qM0J5p2j07O8K57J14m5r4p2Nj1j03p1
-45724b30J09K56J21j8n8m5m0o3p5p0m0L1M2mJ1J16J29q1j33n4j9J8R1J0m9j4l5r5m8N5l3
-45693b15j19P0K11J71M5j80k90j54j6Q9O6m2j2J05J29P8K6m4m5j01k0P1J34J27r3j26n2n9
-45665b46qM8O7M1J45R4m7j54j06L7N7m2j26q0J12J41o5r4k2n5rL9M5J05R1O1onL9j1l2k9
-45633a5p6n7j9L6J17Q1ln7J6Q2Pp9k14k84K7K22P5n2Q8P6JJ6Q2J74J22M9q0j01K3r5k38n2
-45601a28J98J84mq1l0j6l6j53j55J8M9om6k3J7Q1P7L2Nn6p0n0M6L1M0N5L6J28J31R2K1l0
-45569C57m4l6m5l4M5M6J9K5m0j92j34j4j5K4J44M2rpj12j68j53q3k0j0NQ2K7K0N2L9Q8J05
-45537Dk9q4r7p5jO5K9%m4q6P4N6L3J66J75Q1K4ql7olr1o8N4P1k3j01j41k06j51l1K7J34J70
-45503a19M9j0l9o8q2m8L3P1L3pL8J15J04J32Km3L7jkK1O9K3n5n9j21j71k6Q6Q0On6lpj2L9
-45468IJ1m1j07j84j41Q1J40K8j16j09K1J19J36J7n1qRm0o%Po9j8J37P1l8J1Ql6l5j09q4K6
-45435c61L9J03J87J56M3o1l1o8p5n2j26j11J9J03J10O6M4L5L8Q2J14M9JK1J6j4o7r0j48j66
-45405a44q6mj8j08KJ01J5q3nP8J31J43P9k0j52j09rL9L7j2r2L1N3LJ7j8l8m9o8k4Nl1q0m5
-45371d61N1J61J01M5kj23o6N2J25J08N5N8n9j15r1K6O8j8kK0p1r0j4J0pO6Q5J18K12Q4j17
-45340B09j94j32j24m5J02P8j1j03j00J01R5op9q2qj4p9r8O2J96O5J3M1Q1J05R4O6M2K7P1
-45310C73J02Kp6r8j61j87j56j23L9O0qm6q6r8k5j9K9M9OK5J0l0m6L2O5J06J31J84J82o0k05
-45279b9p2N5l1k1L2K0k1m5P3N2n4%O5m7j32r9o6m1n7l7K4L8J7l7j29q2Pk1O0K13J97L5n1
-45246a84%M3J17P6K4l0J3J14O9n4n4k8O5O5o3j54q2J00L8m7L6Q4O4m4j19l7J42K01R1n4q1
-45215C11j24j09p6j7P6qq6m4N3R8N0n9j66j10P6J33k0j67j27P1J31K5L1L7Rj7m9j00j32n
-45185c15O7R9J51J24J44J58l0k29j71j5J1nm3m8J7N6oqQ7J06nj90j24RO0J71J29j6j25j03
-45155d4j6n6q2o5J5J64J31l9p5K1J9Kn0q0j9J2J2P7L4m7k7P2K27J54M3l5j18n7Q1M0j32j48
-45123A4%J10K2n4p2l9rP7J59J07j3j59j61j11o6n1o4L4M9NL6N1L7L2J13j1k12k28r0k4N0
-45092d68M4L4N4j8N2J94J99J22Q6J06oq1j69j76r5M3Q7NKJ04J18k6j61n9L5Op1j35m9P0O6
-45061h7q1j88j36l4J37J92J41N6MK0L7k4l1Q7Q5p7k32j45J06J76N4mM1P3O9lm1L8R3J01K9
-45030D56j9q7q2J9j4j37j28j27r5k9J07P4J8J35K21P1p9j25n4pN4K9J0L1j06j62j51j28K5
-45001b80J41J00N9N5K1O2J49J04k9o1J5j6j54j15pk7n2j19j12o7j39j14n7j9J58J74M8pJ9
-44972b70N0L9M4M5NJ7O1m7j36r1mL4O2K9PL7N3MqJ9k8r5k5P8K4L9n1j44M4R3p6q5o0J1J08
-44937b17L4l9J5M2po6oJ53J88K1m9qk7M6J12R1j07j39mJ8nO6J87Q5l7RO2j5m0M3P7Qm4j35
-44903C12j79j33r0j3R4L1n8q1k2K1Q9M5j19j75j36j15K0N8M6J60J73O7j4k1r6m6N2O7P9K
-44873A8o9p6q6lL2j2n1J1M6L6K5J4Q1M1p5qQ6M5oNJ4n8nJ31J09m7o2PN6K6j9k6n3j06n2R3
-44837F2J29n7j44j49kK29J84l4j25j06n9l8p0o7q0n4OO8J83J39J12N6j55j39m5k8k8r4j01
-44808d07M9O6j0K4L4M2J07Nk7O4N7qn4J6J48J36J00M0o7j42j87j13q6j9P4M6m6j00j54m9
-44778d61J39J02m6j12O1Q1ML7j4p2QOk6O3J41R6n5j39k1Q3R8L4k2kk4k1M1K1K0J1o8j06J3
-44745a30J00l3pM3j15l4P7LMQ2J46J15J03J13L5j65j95j93j56k3J22J37Q3n0k11o0M2n8r0
-44716c15j6Kj6J08K13J34K4k0J20J30j0j16n3j8j47j84o0O4P8Q5Q7O0j3l3P0K14J34pk3k8
-44686D64q3j17L9J30mo4j11j02L3R0j22k27r8j08m3KML0l5k6J1P4J49J55K1r5jJ28k4j92
-44656a22j59K3J51J36M9j3k2o0j10o0n2j31KR4O6j9j2K7n5qJ42J82J74J23J1r3j02p0p4J0
-44626B8L3N4O3j32j40l8K8Lo4k9n0p4J5N8L8J30N4l0J2P6J03j2o5K5R1m6j38o1N3m3j21Q4
-44594i5Q9J02J35Q3N1m6j16o1o2o2n3p3k9M6L1J3O2O4l3p3J24K05k7j17k3N6Qk6j4Jm7o5
-44562D8mJ0J11J31k0l1M1Q1k1p2l2l1q0j10o3O%m4o1%J53R8rl8P1J83J04p7j69k23j73M3
-44530a78J72J09m5k6M2o9j43l9L9M2K4J0K8l9j1Q5J34J7q8k9K1j7k5N3Q6n9j63j52m8m6j04
-44499d19j06J1Q4J41J49K4l5L6J05j3j32j01p8L0J52J69J42k1p5j08j33r8m0J48J19LO1J2
-44471B7j20o5O4N5L9l6j38j16R3J87P4k5l4l4o3p9K5P4K3L6J01J20q0k49j44K7N0n0q2n7
-44441c77J14J75J75J14n6j00n8r2j02k1l3k3l0q3p0n3L2O0M1R5M2L9K5l1j9N5J11N9m1p8
-44411a30q9j92k38m7J01J35Q8O1K9%R1P4J0r2j26o5L1J50J65J41P0M2L6M3J8l9j12p3q0o8
-44381f6K5P5M6q3l7M9M9J6j9l3RJ0m6l4j8r5j89j07N2K9j0j4L4n7o7O4Q9ok9m3j26j36J06
-44348e62J84P1L0MKM0j0J2R4M4O0Q3L2q4r8m6n5J0J17N7L3k3j16rol2N1lj69q9J17J01Jj04
-44314b63j27mJ00K2k7P0K13K55J14j30l02j47J14Q4mKpp6j35m1P5J42J52J4m3r0m6M4K1j22
-44284a42j11k5L9O0R9J49n8j02k8n0j15o7p5j9K02K00M3L8Q9lm2k7%k4k6P7K8ON0J9o7p1
-44252D7Q1J65M2j06ml2j80j72j20j76j45M3J91J64M7n9j6L3Ll2kn7j2M9L8L1M5n9o7K5M5
-44221a90J40P4m2r8nN0mP6O3r5j05J04J89O3n1j14q5j45j32l4J07J98J50j6j23q2L6J00Q7
-44192A16Q2K4p0q9k0j6K4R0m5j48j6J7n1O0P8l6o6k6Lp3l1P4N0J01J14k8m4l1p0l4J2K8K5
-44159Dj23j15k2j0K0K8K6J23J85J34P3k7o8m8l6j0ool8q2q7j8M4R6J35R8K3O7J00N2Ko7j82
-44126B65j56p7J5O1J5j18j73n6J43J32n2n5L2ok6n9q0L9O0l3k4P5Q3O5J6j3J1Nj5O2P9Q9
-44094C04Q8k1l6r5j39j6J3j6o9j03n2p2j23NJ32J40N6l2n7n7%j08o9M8M9M2Q0Q8P7k4j14
-44063h1MR4P4M2J6RJ6o0k7n1j04m7kq9j0J04Q5n6j22%N5K8l7K0J48J46j4m8K9R1P8o6n4n9
-44029A12J1K32K35L8p7r0m4l4j41j20j19j25L4Pm1N6J02L7p3n2pJ6k5K8R3K9Jn2n9R9J55
-43998B26Q2O5j6j46j59o4j9n5m2Nm3m1J4l0N8J75R5l5M1J22J8N3N9m0j40j75j02rn4o4kM5
-43966a78R1J61J03p3j67j43j7J07J46J60J06K6R6J12p4j02j8j6j19k17k08j13P5J90O5l6
-43940d3%O9P7o2p5N9M9Mj03j32k4K8M1k3l7m2L2N6N8M1L0L2k5p1K7P7n4q9o2j37j10J3M3
-43907c53j2L0M3M5J2m5rqp1j6J55N8p5l0R1J11N9P9M7m1l2P7O2k2n7o5j14j42j30n6j5K4
-43875d00P0J02J16J6q4m6J9p4r0j7N1J15K8j03o4J07O7Jj2m7J43J84O8lk08k38n2J06J49
-43846i6J36R8M9M8N1M0M2k7k34k03l4l4j26q3l2O9K10J26K8J04N1o2j21k35j06M5K9JK7Q6
-43816a53R8J21K4m3l3L5j6j48r1J5M8%r7P9J82L5J8Q8Q9N1k7n6lLo3l6P9P6l5j26j08n9p2
-43783a25j06n4J12K24J88N7l7r0r7j20j76j48m2J5O9O7L9M6n3PJ43J29P6M8rn9m2p8JJ01
-43753H6L9Qj0k4q0pO4QJ7K3N3J23J51l9j43n7j08j29olm7K2J8l3RO2L2m8m1K1j3p2j7K7m
-43718a18k4Oj4RJ0k8M5O2P4R1P8Nn4o2q0j5J1k3q5n1P3J15J3l2M3O7Qj6M1o6j79l9J05J12
-43684H2R3m7j62j28n7m4r9l6M2O0J50J34M6L4m6j54j38O2Q4j3k6o0m1N0N0rm4O4K03K57J48
-43653D55R2K4j27j73k9j4j16j86k21m5P9N9R0R2l1j20m1M2KoKJ1P3J55J58R3l8j21r0J6N
-43622I0M0K8n7j32j60o0R7J05k9nJ1L7N1ml1j30q3J17J25O6k8k8n7j30J2M0M1N0n0p3m0j8
-43590b05j01k17p4P7K02K16J58M8j4j1r5j16o1j1Q6J10P3R2M6l2j16j27j2J17Q2M1P2Nj37
-43561I6j89j35j4Q9J11Jj91j52R0J36L3Q6J46J06N4Q9J32P5l3o6j21j67j07k4N4kj6J05n2
-43532A34k15j54r2l1J2J47K35J85Q7m5o2pmO5N8N8J3o5j00j3M1p0j59m1Q1J21N1RL3OoNk4
-43499B53o0j06r9J3L0m7q0m6J31K35k3j65m2K3k8kL3k0r1j25q8j0J3J2n2j11q7N9J35P7K6
-43468b42jpJ8J25K30J04p8j44o2j0o7l4L9k8k5L6J10J39N2Q2J00m4j73j33l7K9Q0l5k37j64
-43438c77k4M5J31J33R6K4q0p8K9R7R3O7k4j1Ll0jj5j9K7L7Jj6K8J1n3m8M5M8P6j5j80j50
-43405a30k1M9j2Qp7j23l7KM7J01J92J38J4k8Q3J20lk7M8nkK1j08j07k8o4r5k6M2M0J20J52
-43373B84Q8k0j29j36l3J7pK6n4j07qN8N8L3m3j24r3J3J15J87K09Q3o5j30j37m7nr7o5L5O1
-43342c3n9r0MQ8L4KO1N2n9j21p5Rqp8lO7J20J41Kj26j25j4N2J09J47J0j55p0Q2P6K9o1n8
-43309e0n3j30j53k8J58R4k7KJ37J28k7j81j51j7m3j09q1j0K8J24J45J45J38J10no7j24j35
-43281a82k8P5N4p2r2J04J67J38N2m0p1nM3l5k28j31N6P2M8L8J9j7N4n0k15p2Q8N8J20J53
-43251A01M1m9l6m4l3N2R5J09j1m1k4NM8J2p8j42j15m5J9O4L2M8M5j7j00n7J9N3N1L6P0P8
-43219A86J6j8o7RN3rM1Q0K4M6L6Q7P8p3j64q8K0l7k8P3R3m9q5p4p2o6J1L0m4RL6K2M2N4M8
-43184B20P4J9k0R0l0j29j5Ol0qO0P4k1j41k79j25k2k1O2O8P4J22O0N0m4k67j75L9J5lJ04
-43153a93J00M6R9J41J6r4n8m6LJ4q3l5Q5L4o2k1M7J6j63k32n0O9L6M7Q5J21L3j24p3R6J36
-43122a0m8j49n7L7K9M6R2J20O9J18J80J57M1l8o0r4o8Jj03q6J23Qk24k11q3rqrO4R3R9Q7
-43090A07l9j45j29l4MP6J23K7PK6o4q0l4j7L2o9j57q7M8J53J36J17N9p9m1J32R8l4PN6Pp0
-43058A36m3Nj6MK1j7pm3o8RP8M3j1m0n4oJ00J01J2rP8J16J9j45j97o8J3P4J12M3p9j38j30
-43025a07j67j27l6N9J29O3K6m9j01M2L8L3M0K1R9J15PL3J26P4l3j10r8j0N9J30J07k9r8q0
-42995A56r2r8m8L8J09P3N4Q2O4pr2j36j18n9K8J07R9k5m1ok0m4k9%K1M8J33J36P4P7R5Q5
-42963F64kj26r1MO9J09O5j5j35j58n3j0Om8j50j55j06K4J08J7q4j0J8o3j26m4R5M5k8N6K2
-42932a02L3R8J02N5jR4P6m2n6q0j04p6qJ2l6j6QN9N9L8M2l2m2q2n3m9r3j03J9J2l5N1P2P2
-42898a08N2Q2J12O4J4Q1R9nr7l0P5J01M5j36k49j33L3J23J33P9M7P3N7J07l0k13j12K1M4
-42869C29N7J84J53L9k8L8J06O4k6o8p8p9j85k48j70j91j06L5M0k1L%nM9R1Q3m3r9J6J45J40
-42838B25M4k6m9K1P2K7k2P5J22L4n1l7n2o5O4N3o5p7r4j59j44o8j5m%N1J03M3j1K1K9J8J0
-42805G3m5Ok0k2O6J60J09j31k62j39n9Q1J93J51R9L7J9k3n0m0k2n7j50l6O7M9M8L4n9J4j8
-42774G3j26j24r6m7J4J91J95Mr7o6%k%K8P2O7m0n8roK5J13J42R5j00k59j22q6J3J88N2j17
-42742h3j25Oj2q3o3m5K6Q7J95J45k9q2L6R8M7L7J18Q5o2j43j16j35j40p0k9L4J05K82K61
-42713C45Q9o7j90j64j52j43k0Q2O5L7lj32m5J59R1m2J5J7mM1N0N1m8j31j06L9J45R6J15M5
-42683B35j39j77o2J15J28K3m6J8j5j01j14m1JQ5J47N9qk7QJ8l5l9k9Jk8j23n0J32J77O8p6
-42652A05j32j16j35j18rJ19Q5M8J45J08K7J6M0n0k1K4o8r9o6J0k7m2k5o8l0J57K56J82L0
-42623C46QOko3l5pm9j4Mq4j21MJ27K4m1N7R3R4J15L4n3j74k14j50p7l7l9nm5q1M4R1L3N7
-42589a54J34P9J0n5J3L3J21K26L54M90O51J049K145L730L543j309l921k590j448q40m89j91
-42567A581j56j64k18j54j14m6o0j38j66j39r1j1J13J61O3Lp5r9k8L4O0Oj72j51J0Q6P6lj11
-42538I7j11m6j1K9J3m2P6J60j6j63n9L4pR3P9p8m4n8o0M7J3n2m3l9OK2NKJ9p6q5O5L09L48
-42504D27J49J23J41l6j26r0n2j65k78j52L4J07N4M2Oj9m2j1N6N8%k3l2n9p5o5l7O1R2k5n0
-42473A3n2OLp7j22j29r2Q1J12K1J31J01n5j6K1m8n7M4J66J86K6l9K2k0K4J0K6K6n8j17k05
-42442f8j22N3K1k7j4k0rQJ01J81J34N4q3j60m9L7K7p3j07k9R0J28Jr8j00n9o5NJ98J65M2
-42411A62l4k6Kk9j38q6Ojl0M9P4n5j45j19l3J32K58K59J51o8j58j16j06o5mmj6Jk4k3L9k5
-42379a72K2O5J4L6m2k8K6L3K8Q6J29O0l0j32j72j01o6p6jP1kN3J43M7q1r1j58k03k2J27N1
-42348c86mMK3R7R5Q0P0p9l1Q9L8K2k7j13j03M5J26j3j57j72N2J41J19P0K9N8M1q0j41l0J37
-42317@J55n2j79q9N1J42J50J09Pj52j85j56n1P2J87J45M5N7K9n8j30r6l9k4K1R7J20k4n6
-42288I6O9R0M7K6M1r4k12l6J69K5j32j74q0N9N4o1k5K6o5PO0l1j03J4J52J7r7l9L8OM3N4
-42256e6MK3K9N9M7m3o3m4N7P7J8N5N7j4n2L4Or2j2L9J4P7P0PJ2l6j24o5K4J31J34J41P0q7
-42222D97r0L1R1J5p5q2J6O1o8k07j34k5j0Q5J09O1J4r6p7J52J94m3j87j88j20j11J8J41J04
-42193G6M6k8p2n4lL5l2k5ko6Q4J81J28Q8j06k43j62o0n2o3mJ4M2J0k3k6L8P8J34J57J52P3
-42161C15p4m5Q1j2j64j64QJ20J10P7J8O2M0KK8o5j31j83q6P1Q2J23P7n6o7n1j17j25L8J01
-42131A3O3R4K3QJ20N5j18j59j21p7j30n9R2J31J21L8m8K1J7j05j6J15J29J39J12J4k6m0p0
-42102C36p3Pj0J6o2j69j22o2j8oj9O8K14J56K9Lm4p7l6l0n3o2ro1r8k3qK3M6O4K9JJ0l4m3
-42067a17n3j8J5k0Q9J69%j59p0J70J99Q3Ko3pL4K2O7l5j69j07k1j05j22k8J56K56J97Q4k8
-42037D21o8m3K9O6RJ9j21k05j28K4J32M2r4r0j26j44m4L5K5M0J36J14J23J84M7q5j17j12
-42009F9j20r0J1J52J93K12N0j14o1n6o3l1P3N7k4J16R6j4j31j22j1O9j4j06l2k1QM3O4P4
-41979B77J7N4J29l5l1L1ML1m6j43q1Jkp9o0rN3J12O6k5l7KJ0PLl5k9J60J76J9j07r0j03k1
-41945B19J82R9q0p9O0J01J9p6r2J3m9j04m6l3p5j18j45n1R3J68J68J19M2j25j82k21j32L0
-41917b95O0R4J92K20K9r4q1l1K6kj1j5r4LO7R6J90J93Q1j22j79j64p7P6J29K6oK9M5M0N5
-41886D80K2l3ML1l8q2o6m3L4O8rj09j29j51j48o7l9M0R9K28J55RN5k0n2m8kN1N5J02J10k5
-41854D82j21l3J43J92N5q5o4q3j97j75n4n2o7j29j19l5N0P3J20J42J31R2M2j1l7O6L0J5J04
-41825D75JMN3p8j37n7j6l4j1k1o7q2j06o9L9L4r2r7pK9O8L4K9M5N5N1K9j5M1Q3N5O4M8pO0
-41790D01J36M7l0j65j26r1j27p5O1Q2Kn6o3L1p2j05MJ68J49Kq7m3P3J43Q2K2M5j5m4PJ4m3
-41758C27l9K4qo9n3q6j26j00oJ31J29R1O2N2J5r7n2km5KL8RM0J23J04j4o9m7O9O2j41j78
-41726A46k55j54Q8J44J09K2M8Q4j4k5k1j35r1M6J30L7j08n4J08J87J47k7o4o9j01m0K1K6
-41698A85O0O3no4j35j14L8Q3N9Q0L0p7j29p4k2j0%K6M2j2o6Npm4l4QN5R0L4L4N0l5n1r0j15
-41663a42l4M8k0j30L4J49K21J98j1r1j7j9q9m1ol9Q9J47M6n6m7j10k10j30K7J6NJ29J59P
-41633H3K0J36O4j19j01l6pM9J09J26L7LN7r9k49j82p0n6K1P5J1kM4K9Pj09j27N8J87K47J63
-41602C69M8j4n9o8q4k9kJ4R2j7j52j48q6J7P6L8m6n5k0jP5J73J75%j6O7J3n1n8j6J8M0Rm9
-41568B53o7n5l2Rq4j61p9L9J20N6J2J56O0p9p2l3n4k0k0k9p0p9o3k5K9k7o0QJ01K08J03P4
-41536A19P1Jj4j9p2l9M2J05P5K7Q9M0n3o8L0j4j49o4O5K6j36j70q6n6q8l6R1J94J55l6j27
-41505i7NN4jJ7L6%q5q3K1R8N1M0K7oj16j24M0K02J79P1n5n6L6M0m0r8j45j49k1M9N7L7mQ3
-41471F3J06m7j03M2K20J74L0J6m6r0l7j3or8j23K9L5M0J47P6l0j27j20j5o5j30j31o0N5J29
-41441g9K33J46l6k1R2L5k3J4m6j23p1J0L8N9J8p2O3J03o3j06J7J78J42R5OJ2l1j33j37o2
-41411B58lj3j05j31j14k7k3o6oM5R7J38Q0N2K9j00k23j66oJ00O5j8m9p1l8N9J11J24K5m9
-41381b5k7K7N2mm4R2K28K71J45l1j10o3p5r1P9N3oL2K2J7l4j28r8j11j06J3Q4l5j19p5J13
-41350D6J93J40N5r0j75j09j7p4j79k33j11Q1J24R6N4on2p0MJ22K11J64O6M6J9m0j29n2j2
-41321G2j46K8J42l8m2K9K3L0J67J17m7o5j1L0p9j50o8O4O9rk4K3M7J05Qk4P6J36Rj22j72
-41290A78j39p9j19j7N0J06M7J31J32j9k5N5Q1n0j48j33j33j50J4J71J41J08J0j44j7J19p
-41263A63j9M8kj9n9jK9r9l0J00%j20r4n4j26n1PJ00J02m5j38p8rM2J26J07k3M6J82R2ok0
-41231A51m0n0J9J4q4p0O7Q6P1P0M3M6p3k28k89r6J73J96N4O8P6lj03j8qj1j0j24p2J43K12
-41200B10L3k1O5Rn4m4l0Q5L5j08j06o6M6J21L2q3j11nl6j23o2l7j3P1K7LN3M8j1K3K9R5J29
-41167B04J15Q8r1q4K9o9q4p6j23j17o8O2L7P9J60J04J18J47Q9p5j14j08q1J2K2q3m0k6j26
-41138i9j18J2Q4J37J02J0K8M3R5J2j21j60j89j48J3K08K62R1q7o0Qk8n7p7j25n5J00J03J29
-41109A13J05nj44p6J52J59%o9j02j00q2n3m2m6%J3J38K54K05N0j08qJ13L6k7n9lO4Km4m4
-41078C92rJ6o3j56j38m7P5J02N7L5J9Pp8j42j36k3J29J08nl2J6jj0J6m5j09j80q9N7J46J52
-41047F4O4K8J5j45j99RR2l8pJ33O9k9O0J52R6J16J18K7j57j57j59j90k4J75K60J55M8L3J27
-41018G36Q2j26j93r5K4J14P3r1n6k4o3J2J2p3m2j2L5o8j35j99k13J11K11L3K4J2q5j21J7
-40989a00K24K74J67N0r9p3L3p4j23n1q0j23j33o2K0K4P4J00J48J66L5j14j71nJ63J69J05
-40962E44K9Rq8r7N8j2j41j08o2j34j51k4R3K09J90J17P1q7j09o8o3n3JJ24J20J1o4r5k5k9
-40932A66o1k4K9O9L3L7j05k20o8Q5J30M0p5p4j4%o4p4j7M1N6N4O8J54J27j53k14j64j48m2
-40902d28N8J27J52J66j9j26p0j5l1l4N8O9j5k0L4R0rk6m5j13m5N9O8K8J7M7p4j32p8L4J26
-40871a47Q0P4K00K46R8j32k40j96j7N1p1j11oR2Q1J3J7O9OP0L2r0p7m2%J27R4lj60k01r0
-40840b33P0J32N1J04J60J36k0j82q2l9r2l0J03K40J64j06j98n6J9m7q5n8M3R2L7O3J59J16
-40812D61m5j25j76j13N4J37M2m2r2j05M4Q2PR0J77P9j01k05j52k5R6J13k9j02j2kK2L3m7
-40783F4j05j2O3P9lk4j1q2p6o4l5Jl2o3L3J42L3m1O3K1J7Q4P0Qk1mj10j43r5l5L8Q1J15O0
-40749A6K8R7Q2pqM8m6q7o9n7P4J36k1m7K9m8j05p1k8P4N0L1M9J2o3p4J6M9K7K8N7N1n5j16
-40715E2j47p1R3J65J57Q8Rj3k8l4P7J37Q3P2k3j52j30k1J1k1l6pO0Jp8q8m2jP6J58J31n1
-40683D27r1o1M3P0P8k3j49j94j14l2K8N1k0j3O6Q2J14J34O3p3r3o0pN2R5N1p2r1j12j16n7
-40652b4J8O2J06J06m8l4MJ7J15J10j2j29o2n7r6m4R4J0j01rO2K5n0p1N5J40K4p9j03n4q3
-40621a08JJ14J14N8P5Q8r3j47p3M4N3kr1j07n4k6J09J81J72Ln3p3o9j7k5l4QJ01Q1j4q0j12
-40589B4j01k7J18j4j27m9O7J46Q2o3j19o6k8J9J8M2R4J12J37Q4pq0j05l4j08n8O9R3M1m8
-40559A12l8j45j03M7J09O8K2k1K5J90J61Jj11j67j23k7K5j0r0j11Q4J34J47J85K14Q4o4j20
-40531D78r8j81j73r6k3k8k4J03K52J58J5r3q4kL0p1p9Qj3j5J0m8j5L5N5J2PN4J24L9L2R5
-40499D64P9j01m3R3K03K96M25P56J706L066L759J9l578k781j572q15m26k44j67q0j84j86
-40477F89m4L3j24j57j05k8O9j8j03r9r3J8N4N2Q1J82J59J6j17j03K0J13KlJ49J83n0j30j34
-40448E12j52o8k2l4oR8J13Rr2j52K1J3j14j01M2N4Pj0m7K0L5p9j09m7J12N6l7K0Rj36q8K7
-40416a46k1R0J76M9J10J37K6k08k70j11RJ0N5M3Mj5%Q9K18J27j00j65r9j06j00L2Q0m0p2
-40387a98j2N4J64J37J16pj18j08m4l6j9LJ2O9R4J21R0J3l1o6n5L8O6J28Q6p6k08j76n1M0
-40357B6J54J52O0j2p6p3j15q8N7Q8P1J18R0j04j66PQ3kp1j3J9o0k7L6Lk1Nj8P6Q8j1l3l6
-40324B07r3RJ11P5L8K9m4j24j10j94j64n9N3J88K14J8l4O7J4n7n8p8r8o8N5K73K65Nq4J3
-40294C69k7j24j50o8P1N6l4jJ36J35qn9p9j3o6o7N2Q3J1j40p5K1ol2n2K0K3o8k1K4M7J23
-40262H1J98J10m2o8j00r2O3P9J8jj74k46r2Q4O2O3J27J03P3J02M4p6mP6Q9m6j67j62j10J7
-40232IJ3l2L0k1j38l8Q1Q7J17L6K0N9M5M9l0j67j88k3J44Q5J5R3J37N9k2n7l3j10j61m8P3
-40201H4R5L2r6p0Nk7Q4J14P2j5q7j24j08j4m4MJ01N3J6M2l1qO8R7J01R7O2k5m8j2m0j01n
-40168B72Q3Pm6l6n1j12j59j18j1J12P8k6M2R7qj14r9o6KJ14J50J19J6m1NJ34K11N0j53j83
-40138B69j15j10k0J02J31N2j1nk1j3N3oo5l8r9j92j99j00J09J74J25Q6L0L4J39Q9L5N2Lm3
-40108D46j27j15l4m9p3n8n7j18j08N4P7j5N1Q4klO8J93J45J3n3o2k0L1J5m6m2N3Q5m2q5o2
-40076A44J6ol7l1j3oK2RJ5K9k5j4M7l2p7j19p7rl0KQ8J59J44L4j23j17M7J06n8k00j43p2
-40044c27j24r3J9J22K03J73O5n5j93j57j6K4K5O8J25J51J54O6M1M1l4n8m9j6n2n9K4Q9j7
-40015A40k2M5p0j55q6K2M8O4N4n3m2M1Q7J47Q9J2O1L6l8j57k17j28M6O9Q0N5j00r8r6r0k3
-39984b79O1J10Q6l2j12K3O2M2p5q9NJ09J65J4p1K3J52J59k8j80J6J73J51M8n2j50p0Q3P5
-39955D19l0pLj8J23J33l4j42j73j50q7jL7q9j33k3M4L2M1J69J52L3m8r6n5M4P7ol7n3pL0
-39923A48O6O5j1j11l4j1JJ7l0l4QM0L4qM3M4j0p8r9m5okN0Q1m6j08OP6J24J33R2O2pq1n4
-39888C15l8OJ05J14M9Kl6L6K0j82j59j0mj9oqOr8j16%J14R2j6q1j3L1M8P4J16Q4j6q1j49
-39855A80o5jP6R0M5NL0N3PJ9l7j08j77q2J01Q7N1k1j07q3K7L0nK9J02J31m3j23r4n2O2K5
-39823A52j23k08n1J62J62L0p5j23l8P5R9N6J11J85P4j01j14j32o2N1J11R0rj01p4PP5K4J9
-39794B72l6j1J04R9l7q6k9K5J8K6m7k07j33m0j8k6pO0J16K5KK4L3M0M2j8PJ57R2r5j67n9
-39762A26K1N4K4p8r7j19OP1J09J05M5k1n3m5l0j2N2O2Omo5j92j01M5M1m4j88j82PR5l6q1
-39730d79J10J78J57J40L3k4j6l4k0L9P4n5j45m7Nl2Rk6n3j8L5Q1M2J05J48L9q6j17n5m2L2
-39699b2O3Kl8n2j3j6kL9L0M6J0l4J7J38L9p2qk6r1n6K3N5Lk4o4r1j18m7J03J31M9P2L0J2
-39665H8R9P6m8r4j8R8J64M8m8L5N3l7j46p0Kk0L3M4P6J6k6j3ml4p0%JO6J86N6p3k8j34k53
-39631B5j81l4m0j5O0L0J9N0Q6N0j1K5J2l2j16o3J21J99J19P2M5N4J43J60P9j27k23j49j2
-39602C46J13M3j5O1Q2q8k21j14L5p5j17L6J10L5l0K1P2J2P0K30J01l7r0j18r0j43j45j26
-39574d2j48q2k2n3p9l6L5R3J20P5N9R9J38R7N5pl5P1J20L3n0q1NO7K9o4j97j49oJ14Km6q
-39541A07K8O5p1o6l7m1MP0k8p7lL2K9l8n6J9J86J58o4j09R7J31k6n8m1p4q4j12q6K6M0M5
-39509c4J77J74J5o1r5k3pr6j10qK7k8j5K4M7OOJ2mN6J12N4j1m1k1n6k6L7J00Q2Jj4N1L8J03
-39474D72J06l3j46j73n9J2m1l7N2J15P9j6L2J30N2k5r1n4k7k6j13o1k5j21o4K5mRo9m7J08
-39443d0J52J13Q7J4n3o5%M2J09O3nj4j11j35k9O4J30J12P6L4m2j05q5kQ0J17J5j86k60r6
-39413b0K4O9L7j13o4P8J29N9k3j02j17o0R9K16J64M8m6r5r1m9rj9m3mK8J5Qj2ro4j7J67J18
-39380C02N7K8L9rj27j50J9J81J40K5J2n9j47j06o3N8K12R3m4m8j51j59l0P0M4l9j5m8o6O
-39350B5K9m1j12o9M0J20J15Jj7N4M8J8O0O9J44K24J11j6r9k51k76j07rK8J43J58l2r2L3J15
-39320D14L1m0k7o4k8q4j33j1J1o1m0O5J39O8r7j35k2n0j24j47j4N3P0J10J16J64J42qm5o
-39290B47j3ON2N1L1n8p7J9R1J19N2L6O0Q4R5O4k4p2n4j85k31j11n4pN6kj74j75QJ55O0K7
-39258G6J29J19l5j38q6l2kl5l6L8J01J02J10J60J05pp5q2p4q4n8j4O6J39M3p7n2mjN7M8j49
-39226B52j81OM6L2J10Q2opk0nq4o5P2L7k5K4J12Q4LO6J5n2n0K6k4j19m8on6j2Q3R7J3n3k8
-39191C19k2j05q9N6R9N7NlK4J5r3m6O5K7J4mnj0M6O4j5p1j14k4R3nn9l5j57p0J12R3j9p1
-39157G2J0lp7j10N7J92J67L4l2k2N5k0n3p2j19q2M5J16k0j20q8nPL1L1N1L2N4O9j5o6oR5
-39124B08J00O1O0M2kj04l0K0q0o7M0J5j00j66j29PR1J26R7O6J2j0p7j28n3%J11J89P7n4j28
-39093A94l5P3O7j5r0l0O8P8J7n1o5K8M5R1P5omj5NP6N3R9J06k7o6M5J1j62j33l5J4J1L6l1
-39059D27q3j09l8J04R4m7j35m6J9K2Q3O5qN6R6J09J10lp3j43o7Kl1m1q5j00j12j34l8J09
-39029CJ39J31P0p8o4M3O7O6j4r7j2P7Q1J27J27m7j08j05j85j62o6O3J26R0n0j47j36J9J45
-39000A03P0o2q3k1R6J07J7pMN0L8l5j33j29j6J3J21Q5K4J28J00q8j52m3J4P3Q3JL8j2j16
-38969B68l4Op6p4o1p4j3M6O3M2P9L9N3J28O6j07j87J3P4m2j52j47l7m7rR0J20L7m4mP0j1
-38937G5j44j42j7P6J33J44J84Q4q5j14j19j45q3P4P9O7J25Q1j0p5JP5J05Nr9j15j35j89j82
-38908c46n3Q3J40J32J09P0kMJ17P3l0O9J62K7O7L11L61L27L66Q70J982L865L252j915l617
-38883F424k176j181n99l45l14l38k22j04k0r2j23j36j42j07j58j49k2J17J30po6p0q8L1J43
-38858C86R2L5j30j45m8M2K6K4Q5M2m3k2o1l0J4l0k5j6P0J36K3j11r5m1j3n0q6q9o2N7J43
-38827G8J18N3M3j05m2N9Q0L3j07j27j31j96j3Q2K8l6q3LM1j7K1J07J52Q5PP3Q9J19R2Kj0
-38796D98q3p6m1j02j76l5N3J1k0Q3K21J47j5p6L0L8K1J06J73J37m7k23j88o2o4oPp4j20j32
-38766a5j31j2J31K61K58l6k67k24p4M9J62Q9q8o9M9L5L3Jrj0n1j10m4M4L9J42K06J13K2k7
-38736D67J7l5j37k18j72k9O2J27J47O6KP1J61R5j2KP2O1L2j0Kr7j98k20r6P0J07oj35l1R8
-38705B63J24M2l1m7q8qQ6R2J4M2Q9m2j67j85j52m3J11J49J34Q4n6j73n3J26P3Jj11j36p3
-38676F5j22m7J39K75K05L1m6K5Kn9PL2n7q8k8m4p5m5j7J7l7RJ89J37N5j00j61j07nJ3q0j1
-38644G2J15J09L5L1L8lN0j9m1o5p2o9n7o3p2n9MJ2L1K9O3J50J28O3j9r9n1OJ10l0k1O1J48
-38611E15J64L06L44N03P93J759L395M739N88l992l343j952r50n53l52l10j85j50m9q3k4j7
-38589A146j37k14k68l01q5M3P1N3K8m7r2j95j72l8J34J21J39J67J12j3j07j71j56n8%LPJ06
-38561G6J37Pj0P9P1p7p7oM7Q4L9m8j14j7N0J06M7m4RN5R3M3Pp1q8j1O8M5p1q8j2Rj9k1k7
-38526B71k3n8q2j9K6R3J03P6%j6k8P9K5j28j81o7R6J26J00K2j07j41K5J28J16Q3O2l6j62
-38497C83j50j22K2J72K37J66j5j06J0Q4Qj56j83o1o1p7O7P0M7jl0p6j41j36o2n9J6qj14j6
-38467b92J30K00J55mr4j53j69j54j2J20K00J95M9J6K1j1k8m9l1J6JJ6Q4mm0R0P6n9n1L1J1
-38436B60q7j36j47l4O2J34j5j60mJ09N7n0l4K5P6L6j07m5R5J22N4m0l4M7J11J16Jn8p7L2
-38406C09Q1N6L9J1N2M8j20k19j71n3N4J17L0j5L6Ll4M4J07J12J95J74J31N5j32j53r1n1j2
-38377F03l2j33j31l8P5K8m2J30J83n6j55o0J5k5L2J77J29j18j39rM7J9n2j88kM7r6j36PM
-38347H4m2Q7J33J42K14P8j9k1L1J16K35K03K29L23O55J274K428M321M925p35m876l387j886
-38324D512j064q13o06o14n24l93k53o9P4J02Q3R0O8q1m5m3o3j07K9J90R2o2o4l8k8j30m6
-38297A97R3J65J09OnK6P2J36O8l9j17j44l3P8lm2l1l7l4q2j32o5q6o6l1PJ08J47O6lj3RN5
-38264C79O0m1r0j1N2j3J7M8J4p1j06q2K7P5N9J04J43Qk2l9j30r2lK9k5m3N7J76Q1n9q5j32
-38232B85o3L1L2M7M3jL5K7K1O3K6j8j4m3QRl4p6Qp0k37j64m0Q8J44P8J5n2q9o5m7k2J7O5
-38198GJ37J47R6nj30o6J30Kj06r9k4M9Q3N2j18j41P1J98P9l4p6q1j5P5R2K1j6L0j14j77j00
-38167c3o3O7J69J31O5O5J05N1m0PK9M6j25j83l1PK2N6M9K0j5p0m8K0PJ5LM0o7j48p9Po0q8
-38133f9oJ2LR0O0J2Lp3LK5M8J12K6J7M3o5k8L9j6M8J00J06k7j38r3l1k8k7P4R2ML9J7JJ13
-38098D86J35l2j02J0N9kj51j15N5N9j2o3j61j05R6J27P2J06M2j91k61j20O4N6Jn3j79k87
-38070d66p0K15K28J33J7oO3J28R0M1nk4N8qj84j17l1K8J17J46L5j45j40o5o9pP4p8j70j06
-38040c18MN9J62J28J26J30K6r6r7j25j99l5Q4o2j06%N6N7qJ5N8K1k4m4P3K26J59J4l8l4p0
-38009A42p3jj6l3J8N1J1nl9Q9J74M0L1J77J04J7L4l1j64j34jL8O1L0M6j8j04j19p4k5RKP
-37976B44P3Q4R5N5P1R6Kk11j89j25l0J2O3O6J9p9j05JQ8P7M7J4n6l9m6j34j4J03O2oj25r7
-37944A6l0l9RN5KoJ20J75J76J34J2pK7l0p5p4j03j64q6P1K01O2k6LO3R4lj61j50j56J4J58
-37912B82M6l4k5M2J47J49P3L3j6m3j02m9M0J08j3k14j92n1j2n2l1O8L9L1O7P3J00O8o2j09
-37882C61j22j31j37j84l3J15L8k1j5Q4P5J13K32K21J16K1q5k02k20o1P1Q4K1n2n5J5J3k3
-37854B39j2N0j7p5m0O1Q9J12R9J00R4J5m4n2j04n1m2j01j68j41l6P0J63J88J15J8J1J5l2
-37825E24j9N4J18O2Oj55j82n6l2J5n1J2J78J32n9r5k3L6O0kNjo2j38p0RO7P8K4j62k36p7
-37793d0J86J69m9q6l7J23J31n5n9pl6Pj3j39p0O1P2P9L9Qm2q6l8pL3P6Q3J15K11J36r8r6
-37761E71j57j45j7P0J20M6L5Nq6k9O2R1M0kJ07J12l2j46q8m5q5k0P9L4l5l8j8k3r2p3Jj12
-37729A30j45l4R5P7R9J31L9J9rl1Nk9m7k7J7K8m0L9J5mM3LmrmM4M1L6n1p6m4K6J33K00J01
-37694G67m7j24j57j23p6L0J64L9j00J8R5L5m0r6r7r6j40n5L7Oq3n6j6j9R2J16M7M4M1nr5
-37663A06m0J52K38K4j34p7j07k07j40k9P3R5K5kO7J43R4j54k63k46j11M9J75J89J39O2o7
-37636E4q6K2J15J59R1m7r6k8J14J20N4Q2Q3L9m3m6Q7J0r7j04j44j11M4J82J37jp5K7J43J08
-37606G93m8j90j63k7P9J15M5l4j47k08q6Q7J38N3Q6J2j49k08r2K6P3M8k9J6J1l1n5J0J01
-37577B26P8n6j72p0j9n8l6N7J54P7qk6l9RN2N6J2N7J02O8J0M7K3r4j03j5J37J18Rn6o8P2
-37545E44K5n8L3N0J1P6M0n9p9m6l8j4q7j38j2J39J97J88J84P5j09k11j53j43j19LJ57J64
-37517F20J46M9pj0n9p2j02p6n5j0J1j7pq5J7M9m3j39j08np2k5n9q9O6J37J43J07J00M4K9
-37486D78N8N4k9r3j38j52o6L0M3O0N9K3rR9Q1l9k3K1M5o2j07Q2J12j5m7k1J3N1P6k9j51p3
-37454C31P6J26O8o0j63j48r7j37j3J79K38P4j25j43o2r2j15m3N1J43J26O7K9J9O3O3j00j29
-37426B26l0Q1o9j72L0J36P7M4Q8N0q1j08k7M8m7k1J42K01J19r9j25p7n0r5r4q7J1J14N4j17
-37396A22p0oj3P1kp4jK0j9L0J19J20P5K8Lq0j55J7J56J09J62J10p3j12j79j93j6Q6P6J47
-37366D58J83P5M3J2m8k9L9J35K1j25o5N0R9J4n9j29j19j41j10K2Qp1l5L1K9j6KR1J10N0Q5
-37335F10J04J1p4p2m2j24k39k57q8J6K4K1Oj8MJ1O6R5J31J58O2o8j11k4R1R5l4k48k07Q0
-37305b1J91J14k9p0m0n6p1j14k5L1N8J16R7P7J32M3jJ07M6p8k6k5n1r1j56j28m5R6J72J68
-37275D21L9J0J8m8p9j30j22oR3M1j1J18Q9k9r6j1J16J35J80M4m5L0O4K0n7r0j03j71j15j5
-37245B90K1R3J09R0n2k34j46J21J18J40J38N6pn6q9lk9o4Ok7p3n3L4Rl4jlj07o1RJ3M9P2
-37212C29Lp0J1l9j46o7O4Mk1J15J36pj15j08J8J18R2k6j5J04O0k6q9N0J22r5j53l0O7K5k1
-37181B90N3J32n2j54l3J31J41M9r9j96j59j02J08J39jm5j16q1m3rJ00J88Q7l2K3R1J79J45
-37153G34m6m6K3J2N0M5q8j47q7l2N1R8P7P2Mr1p0j17j36l5j5q3n6L4J12J39Nq1m0k1j01q1
-37121H3J9J3j2K5On7q2o9O0J60J49J56J06nl3j01j58l7J80J51L9j1r3j12q4M3J43N2j1q2
-37091D38n9N9L1K0J2K5R5O0m1lL3qj02j00p3MJ45J09jp9p0jk8j7l3p3j16j43p8j3J00K11
-37059C04J15o9j22J7O2l9o6k1J8J6nj6m2m7j4r8m8K7K6o3k02j23N1R6M5L8J36J40J74K01
-37029D91Q2l8k0l7p1K3L9j9k4j1n3j08j26r8o5k2k9M5J34O0mR9R2k3o4mM6M1L6np2O1J27
-36996D83M7K3j3J5nj32j68j83o9J82K38J02n1q7OJ95J68r0k43j55JJ05K22J09q5j31j09q
-36968C67P7N2l1j98k30r3O6J68J31J32J79M9j00q4l6k0llK1k1q3K1R2M1K2Pplj03m0R0J12
-36936E72J8j16j13q0m5L5L7N0J16J68R2j00j91j28l5l4p2k0M7J33J26n1j26m8P1J18J05L2
-36908E61q6j08j50k23j29J1J09J42J26N8m2p9N8R7j27j47N1P9Qp4J5N7M2K5JM1kL0N0lk4
-36877C67JJ18J45Mq8k1q6j23j9J17J36nJ4Q5R1q6j22m8l4r5p3K0N4O7N1qp3q7j0K1O5O5Q4
-36844E27Kp6o1n1K8J04R6M5j9p2j39j33l9M6L2l8p6n6L4N1R9M8L7m3j34j53l2Q8O9K5J05
-36813C14J15l7J7lj13o4Q5P2J00J71O5q7j11QR6J06J01rn8p3j19j37m7k5L5Q1M8j3p5j51
-36783B92j41n4Q2O7nPJ7NO5O2j6r6j07Kk9p0pM1K2j1j16p0K6J7M7J77J71K2LJ3k0k4n7M0
-36749C55J29J10k2j75j86n7J3O3R2K9o4j43m1O7mj13r3m4J12K37J49pj6j7l2n4m9m5l6P0
-36719B28M7o8k0J3Q5K23J47mj29l0N7l8k6L9jl7%P9%j94k51j37p9k4O8J27J32J65J88J50
-36689G10m6j74j08o9j05n1N3M0p7l7N7M6N0jl3j1k4n9o1o4n3k0ONqN4J86J38r0p9N9M0K2
-36656B96j5j10j03j13n6N0k3r6m8N1K01K17K2j29j10o1M5J09O0L8J4m9l4N8J6n6l9O0J65
-36627C60J17K5j5j27m1J09J3q9mJ46J09M9pJ0Pm6r6j79j44K7J11kj67j52j07k1K0N8M7l2
-36597b1K7L8N2J64J76L7j70k03L3K23J96K3j27j88n3J39J05k1n2m7n5mj0n4r9j62k9J91Q3
-36568A92m7k5r6r2J3L2L6M0k3jN4Q1P4N4N9J9k4l1n3k2o2p0L7j3n6o9j28j81j32J5J13O6
-36536b40L3R9J24J6n1M2N9L4J17R6O2Q8M7l9j55j87j32k8K6L4K3L0M4J10R8j9l2P8J07Q2
-36506E66J22J8j13j16j68r1Q1L9j9K5J2k8k6l9m5q6j31n2J01J37J01j1p5p3j21n0J6J03J08
-36477A85J05N4Nrp0j73j37p9P2J58K11K12J28O9Nq6j48j42p3N8Q9L8O0R9K8p5o9%N5J10k1
-36446F59p9k7j08k17j72j47o0J44K81J58m2r7p1j6qN2J6j5m1k0M2J5p5o5O5J47Q5M9p6j88
-36416A89p6N6O8J06Jj57k08j40ML4M9J60J65O5K6k4mN6N9O8J8KJ9L9M3N4K3q1n5r2o1K9L1
-36383D66n3o0N2J23J4j41o1O0R1J36Q0o7q8o4p8k5p7n7L5O0o6j08j8J72K04N6M7Qp5l1l4
-36352E01j09j25r1j05r2n0O0J09N4Q3R0Lq0j33o3K7N0J83J11P3l2k9Q6o0k36k06n6K4O8r
-36322D6m4J7R2L7l9j91k93r4J47J85J47Q1J8P7O2r8q5M0L7r6o1J3L0M6M8L5Q2Q8N2j4k7q4
-36290B54j54j1k5jK4o1M1J09J01O8j0m2rN2P0O2K2J8j5J7J6o1q2n8J5K1N2J15N1n0m6k6n3
-36257D04k5jm0j25p3jn6k1K9r0j7Q3J34J65J22L4j05j91j8N5m5r7o5j7J51J87m3j99j97j31
-36227a93N2J30Mr8j06rJ14J81P3l1p0M0J25K2p3l7L0L0N1P1J3K2N9P3N5QK7Lj29j96j00l9
-36195A02k8J3J06J56L7l3k5q1p0m8n6n0M3J12R4O2K7Oq5m3M5P6J44Q6r6n6L9K6Q3O0ml9k9
-36162E74Om8l4L1O5O1j22l66k69n4j7L6N6J15Q6k5l5rq3n4j5J0J35J93R4M4Kn8r8l7n0r7
-36130C7J3k1m6k4l7L3J41Q3m6o6M2J25R6On2o4m0P5J18l4j19n7Nm4j44r0K6R3M5r6q3j3l3
-36097a71K7J01J43J55J36L6j02j82n4J9o6N4J38K3o3o3L6Rl2K9J17J27M7j0m4p0p8lkM3n8
-36066B42j51p6j2j4OJ11J12m4j2Kj06p0J9m%L0J1O4M0l0l6J7J11M4k9J4%k1L5m1n0j8m7o4
-36032C3j3N4K4l4m7K7J46J90J7j30l6K7l4l9KJ16J19j0j29l7J87J89p3j49n8l6J49J48l3
-36003E70r0j19m0N7P4qj05k0J41J8q0j50j64m2L1N4m5j23o5J06J81J10n1l8L2N1O8j7o5m1
-35973B30q2k3k6J4L5K6j9r2p1kJ50K15J45K4n9l7k1nN5N5r2j33N5J65N1p0k1m1j8mj29r5
-35941A80l7k2l6k0K2O9J38Q6j15k06l7J39J20N5J1o3o5K7M7k6K5M9p2j10r4nP3J34J30J22
-35911E19J22L8M2L7p1o5l9p2j32k38j65L7J11J14J05N3oj18r6N9N3n6l2J32K03J8j61j40
-35883B52l5P2J16J49J15j8n5p8j15r4j28j77q4mQ0Q0N6L4L2R3J02j5j1J30J11K7l7j71j89
-35854B38k4J83K03M6o7j14j70j44q0Q8Q3l2Rm7j81lJ06N2O6J51M6k5l7m2mJn0n7O7M3q6m2
-35822A77N3k9K0J55R5r3r5M5J17L5j1N4J67J57m7j28j21j18o7L8Kq4q4j7N0Q3P7o5m3j3R
-35791C19mq3o7O2O6M2O6J1j2j13j34J15J76j3l1j5k6nL8N1P4J18M0j50j51M0J01Q7J2l7m1
-35760E36O3O4r8j87q9J9J38J10N5j5k4P2R6L2n5n5K0qn4j15m3R5J09J59L3j24J5Q3nn6p4
-35729F97j64j51j05j40j73o6P1J39J63R7p6j43kR1J84J24k4l2j6L6J9k6o7m0Q8O3l4j23%
-35700C90J27J20K4J38J30o6j07r4j7N1o3j81j33p0r0l2K3J52R3r3n9l2pm2o8QJ78J94L6o0
-35670D50N7P3p2p6O1J01M5p5j50j55L2J66L7j14q9NR3%rP7J2L6J9N0K3o8n3q0j06L4M0m0
-35638C24K3J00O3P1J5j19j22l3J39O8n7m6K5R5J02Qj57j70o1o7r5m8J1J00J39J30K1q4r4
-35609B81k1J16Q0l1n5n7k1J36K04M1j20j23m1K6L4JmO2k1j09j56j98o8L7L7O2J42R1J36J40
-35579F01J03m6k53k02p1M3Q3N8J34J07o0j41K3O4p7j25p6N8J23Q7Kn9K2M1K5N0K3j25p1O8
-35549D09L1j35j86N6J50J03P3Jj72j10nJ5lK3R8L7n5k2o4l1Q1J75N7j62j29j7J5ko9J8M8
-35518B28N0N4P6J27P8O6M8o9r0k8jM9o4j28m8N8R4j5q0l7L2L6qK0L7%J03J07q1q4o8l8P6
-35485E00J01M4Q4J6J2P0J9j7k5O1N8q9r9M3N4m3qK7m8j31k4P4l1o5q8j00j03o6QN2J39J46
-35453E71Q0j4Q6J37O4O9j8m6O9Jj12j91j34L3%r8l7J18O2K2J2j04p2L0k8n9m3k4N6J22P5
-35422F27p9o3K9Nn4o7p1n9o8o5OQ3k4j47p9nQ9J37J07R0M7J21K25J32o0j28m7J5j9j76k13
-35391B89j46o4L2j2O3J58J07N1M1m6j06r9n6P4J75K06R0q6q5n2n6p9p9r3p5M8M5m8n3q1r1
-35360b8QJ17P8L4O0J5J5O5M9JJ0Pj2R5R3m5j65j62m7L5K6n3q3m5R1J33J45R4O3O7J06N7k1
-35327H03q9k37k86j47n8M5O0J9L1Lj2M1R1J5n8j06j34OPk3J03Q8qp4oQ2M2Q0P6J08O4q3j32
-35294C11o3J2J6nrn0j23n3O9Q2JN0J58J60K5qj02j52j60o7O1J10M1p7j17l3k2k6j6k0l6Q
-35262c5O2J21K17K03L4m5N4J02Pn0p4l6r7j25l6Q5R6K5O7J04N7q4j25o8j5j7M4J49J76J34
-35232I30j3p6lj20j50j31o8N5k6r6k3QP7Qo9j0Nk8OM8j4j09o8QJ34J83k6p5N8J09P7J43J28
-35199H72M2l9l7K8r4k06j34k4mm2M5pj42o0oJ4R4O4j4%Km9p3o1oN0k7j8O7l5n5l9N3J48Q1
-35164C88N5M9L1L6om1mj4J5L2Q2P1J4k5m5oj0M6J42Q3k4n1r7J3R3P7L8no8j17j19j06p0K
-35130D59K5oj5o8j35j80q0J13J27M0k2n8j09m6J40K29M7r1j06m8o6j32l8K8J13J16M9P5J33
-35101D94K2j52j31l5l8n3p2k3L6Pn0p2NJ00R0N6P4J05N8j2mJ8k7p4q0K9R2M1M0O9P1l7q5
-35068D62k1R5M3q1n9k6N0J9q1m4J01q1k07j28J0R1L3O6J12L0n0l0L1O8L6N1J7k6j10k3L9
-35037C87p3r7n3m3qQ6J77J14rp5j58r7N8Q5l8pO7M4J4l3k0Q6R7P8R9L1j31j69j05r0lk6o0
-35004A28kO1m3m0J26J51K1j50j59K8J52R7l6j40j39k0k0l6P5J05N2M0P9O5m6p0P6J48J1j22
-34974C92p3QJ7o7lR2J04r2j83n0J44K00Qr9q8p3j4j50q1O1N3j8m2m8J9J02J79K18J32lq2
-34943E63J3mj13q4J5PJ22P0L1M6L0l5j12o5n2l2N8M8L1JJ7R8P1q2j03m8L5M5lk3Jmj5r8r3
-34908C36o8m9n8j12k3N3O5J59J02K8J40J51J1p7j62j91p7k3J5J08N2p3k4L6R9M6j4L1k5n5
-34878D01r9p9K0oM0O0qom8q7j29j33l9J06K58J82Rr0lJ37lj35n7L2M3j7m8K2O9J22J38J3
-34846F65o0j02j17n9k0m8k7K6N5l0n5N3l9q8lQK5J16K22L7j30r4o7j09j27r8l8mJ02J45J11
-34815B50P2QK5M5n3r7LL1R6J06O6J09P9R1j9j88j68p3j16j36nJ4k7OqM2J27J21O4K0m1m2
-34783D02j8m9j11r3L8J22n2j25k4j1M0J40J20Q%m5o2q7j38k0J16J03m4q4J15J51rqL9L9K3
-34752D76p4j23r2L6J34J17J9j05j27r4p1oK7j09j00M0M1L7Q2Qp3N2K15J36M6j2k2K6R8R2
-34722F74Kj15j38m8O3O4J8M2L5j6j9N4l8j79j29k2Jm7o2J7P1J05J74J61R6rj27k44j65K1
-34692B40O5L3J8R3Q8L6Jl6k2MJ8j4q0r0m6l3k2L6M7M6m4l9J13J42J96Q3r1j19k3J62J79j7
-34660I24m5m2J1N0Nm2j38j35m7m2j06l2P5J47P8q0j46j36JO5R3N7p1n5JQ0M9J8K9m8m8j9
-34628D51r6o2KJ3l9o5K6J30P3jO6J10J7o0j22j70p4K7Q4J54J57J30J25o9j73j01o3o7j0O2
-34598D55N4n4j99k57q3J80K08J83J15j6j08o8K3J69J55J04K6o4l0q4j63j64j70o3l4j36n3
-34571g4J92K06J8m5m0k9M5J50L8rM3N3K8%l2j03j15j16o3M8O8j1q9q2P3J35J30J44Lr8j6
-34540D52R0Jk1Lo6j00q8r8O5J12%j0J3m6j17l8L8J4r5j04K2J07P8L2M8P3P1L2om5p6J9Pj9
-34506C48n1j0M1n1l9N6l5j13q8j1M6N4P0O6K8p5j17k4j7r3n7m1JJ12J49L9jm0l1Om7o4l5
-34473b4K7L7O7L3O3J60M1l2m9LR2J01N9lQL6Q0P9M8q1k83k43k3J11N0k5L2P1J95J65K7j3
-34441H09Pn6o7oL1J00Q3j30q2L1K4J11O8K6J3m6o3k7K5o4p4J1k3J3j7j17j18k6K6Q4P8m1
-34409E83Ln4p8J28J58J1n7n3M3P7m6j67j23o0j14j09k5l4L5R9J6N3J69J30K0p5l4k0q6n4
-34379C36L6L6N9K6q0q9q7n0j19j60r4M1K24J95O2r9j35l2r9M7K01J78M3l3m6r7p5N1O3N2
-34349C55k1k8J00J20R7M4o4r6n8m6lk1p6q2n1n1MJ22J12M5N3N7N5J37J36J5j35r4J34K29
-34319I89P2n8j01q7q1j51j49N2J46J4l8l8J2Lp8o7J5l6o6j7NO1K7j20j49r9J2R1J36J66O0
-34288E26m0K2J06l5j63o6N1O5k3m0n6l7N3P2m5j5N3M3M9J48K34P2k27k21j41m2M4pK8j4K8
-34257D22J08O1l7p3k0lM6N8j9p9o5n4pQ3J34Q6%K9N7k7j08p0j27o6lk4jJ1k6n4M2O6k6m8
-34223B66M5L6K8R1N1q9p4R8O6kL4M6J8M3P7N3p3j47j16ok4q9o0J4L4m0l9K0RL4nj06j02m0
-34189E1Pm5j02o2J89K57J32K2m3j10j15j00M8J90N2p2o9J7J17J60N2q5p6P3J4j26j2K10J81
-34160G55o7k34r2J01L1l9m5m9l9n8p7J4O5N6K7j42j19N1J19J37O5P2O5l0o1ml6j08j41o2
-34130A55N2J24J78J63j4j16o2j1J23j0k05q6J06M3o2j7J01J29m1j34j85j52K7J64J40P6k0
-34103D66q5j5R8J03L3rn5q2o4j7L8O0R0M8L2M4k0m3O4N8j69l12k58j14J23K94K13N9q5n4
-34073D41l6r6r3j46j21j03p4J9J26J32Q5J57J13k6jk3q4J6J36Q6p3j48j9O3J38J87J0j35
-34045E31j75q5K3K0j1K1L0p6o1O6L5kK1M2J1r2p8J04J63Q5J7k1N0M0k3m4q4p3o0o7l1r8j09
-34012F9L1J66J31J05L5p2j17j19n8lP9Q3J8mK3k6n5M1J26J97R6r5j19p8l2L2O9J1j10j53
-33982B71n2QkK9Q0J20J06M7%j9q2j40p1K6K7PL1ML3N4M5j1m4r0n5L0N1Q5O4k4j34j57l0N1
-33948B58L3j0L5P0J8Nl1N0Q7K1n2j40n2J00K03J69j9r0kM9Q1K1m9k0m8j10q2m2J9L3k1o1
-33916D23m4j3M0k4q7J3J07Q1K4p0l4M3J5m2p2J5J13P1o0o7J02J51J64Q6l5j23k38j19rM0
-33886D51j5m6j9N7M5j0o9o4K4N5k7o8q3j3N9N4Q1Q4L4l6p1J0J13R5Oq3p5K9J39J39k9k29
-33854E38j61j3lp7L3J29J25J45J00k4j26j29r6O7J89J4j18j4R4J08N4l6j84j67J2l2j83j01
-33826A44O0K03J41M7O0N4k1j03l4j1j1j0q0j49j85J0K22J64N7l6j14j45k4M8n8p2L7Q7J07
-33797C88P5j00j10LP1M9K3p2q4l3N2R2O8N9O1oo5oj1l0L8N5K2J8j16k48k05o6K04L11K27
-33766F64J10j15j98j2J55P8m3o6m3j4k1m0N2N4k7o4o8R1K74K20lk69k43L8J56J13J1nk1q3
-33736F81r0j25n2l7m1Q1L9n0oK9K2n8l7O6Q4R7Qj29j80p8l4q1N0J25J09O8o7j24p8k7J1Q7
-33704B63J23o4j10m8L4J5L7M1Pk7l7J69J87K4mLq4o4J7k3m2K3n7j26o2n7l8L9j4j18rL9m
-33671C3l3qP6J87J28O9O1N1P8m9j35n8QLl8J6N6J20J38Q5Q8l2n2mj24k16j37n0L1Nj46j30
-33639B1J22K92K36J90O8q9j39j70r7%K6m7m5N8N0pL9R9M4j3j3o0j3P4J00J35J00o2k10j79
-33609E10K2R0Ol6k5j7L2O0%q5j3N2K8K4m5j36r4N2J18k4j12j16j02j5K8L5L5Q2J24Kn4q1
-33577C45j16j8O9M7m2j30k4J40Q9L1j1J0nl2Rl3j36p0N9J21Q3k2K0Oq1nJ07P3j50j69LM9
-33545B17K3J7Q2R3Jo4P6K1j05k9j7m2j9J2OnoJ5%Qrm6K2Pj24j34q4m3P4K13O7k6j1L4Q4N5
-33509C63O1L3q4l0M2O9M9LJ1N0O8m6j39o1J6L9P6Q0N1M6J5n0k9N0J16Q7J43J9j84k37j04
-33478E23O4k3J7O1%n5l2k3j80j70n6j9O2L4N3J16O4J9j10j52rJ11Q0k6r4l3N9P3j23j86P5
-33447A20J16K4N1R2Rj07q0j8N7J45J75%o5nNolk3j9K9Q5Q2O5l1j11k8Q9Q4k1j23j82q6O2
-33414C82P6O7Q4L3n2r2q5K0N3j17j50l5J09J34P7J9L1P4J2j55o3J07O2k0j0L4n3ON5q5M5
-33383E63J40J3Mj7j60j99j6J03L5k7M2L1m9L7J14P6Q4J03p0j36j26j83j43m5n5k3O5K5J8
-33354B04J46J03J6J8k0Q1J42N0J1K8Q7N0j18p1N2m6k52k70l9k2J1Q1k1o5P2J67J24Nm3NJ01
-33323E87J46L0p5o5o3l0J29J17J4r0j95j80p4J23J57jl5k8j02M3J51P0k4j77j46l0o1k8L4
-33294A97L5n3p2p7l6J47K42J54Or0m5K0l7n0P8J22N3M0L8k6p5j22j17O5J22q3j67n6L6J04
-33264C53P7K2K5K6k4rn9q0K3K3l7l3J00J87N3r2j25j25l9L1Q9P4j6m0q8OJ49J34L9P7J51
-33233H72K2j33j32n3N3P3Mm8n9j33j10o6j52j70O5J88J89J29J4RN2M1l3n2J4M7jr3q2k0j37
-33202B98k02j29K3K07J91k8j71j29J00J28L6J6jM4P9J29Q7n0m4l7M2P7Lm5o9q8j22j07l0
-33173B08N8J2pK9N7L8J10J66Q1j32j77l1Op5j01LJ53J46P8N6O1L5j03r3L0K5rM8M9l4j05
-33142E82r1Mn4j67p7M2Q2L8n1%L8k3j18p5J21J77J35J07K5m8j05j17n3q5j5P8N1mK8O7J06
-33111E98P2p3j10j01ON8R5J81J53M9M2P3P7J3p6j35j13o0j2m7q3Oo5j19L1J82K08O4n8j52
-33081G04j42O0J43P7qp3r1p4k7J0M9k0q1j13q6O0O0j09o5O3J16K25J97K5j01r7l4m5j%o7
-33050E55n2J36J47l0j11n0n8n0l6p2RQK5Q1J29M8r7j55p7K3J15J51Q6Q7N2m0l8o6k02j46
-33020C72j6M0L8m2mJ16P9K9m0n6l9l2j56j48mQ1L6l6Pk0m2LJ4q8m9J83J98J07J08l8j55r8
-32988C48m5l9nP8J30M3LK8N2L5K1j4r3q6q2j15j8J24J48M2N1P6q7j83p9N9J34R1K7l4k7p
-32956E76J7J3R4J02q0p7P8O8l3p6p5l7j0L9Ll1m4n0l1l9jj0kj8M7n3k28j47Q7J19Q7J64O3
-32923E15N4Q9M3l3j04j57j01n1J3K5J6L6J27J35O9L3o2l0O2m4j6J18N9j21j19p8j40j73r6
-32894F9R9J36J01Q6O9K5Ml2o4n6rK8K3P3J8j3k8O3J40M1mq2j02j7j7J6P1kQQl8q0j03k1J05
-32859E15P3n2j6J1k1r4o9O1J34J28J20P9m9j68n5j5p5o1j09j53j41k9P5J17O1j1k9L6k3O1
-32829C01N1n5p5k4M7J77J64j4p2j1R7O1j19j68p8qj9n0LJ4n4n5q2L4J81P2Q8J51O2j14j12
-32798C93P9J83J02N4M5m4o6j1l7p6j23j54kL9j5O6J00O1J31Q6m9j63j66j08n7K1j2r7m9m0
-32768I1k2O1J31J41M3J3R4J61J8l4q6j4O3J05P7k2J9L6M1J19J12mj12k21k97j13Ln9l5P7
-32738C86N6J3J4mR0J10mj42o8L6p3j05L1J46J03m6n6J5o5q6jO9K07J98Pm6l4q5n4n4m4j1
-32706E03OL3J21R5K7l4l4MLQj5p6j14o9o0n2O3N6J8Q9j6l0Q3l3j16kJ2oRmj4j2O6J5j19r9
-32670C06o4o1M4R1N2J5j1m7K0J35P7k5m5M0J5M3Q6L0l3O6M2J0k0j28o6rmK6L2q4j38lJ44
-32637E36J04p0j22JN4J7r6j54o1N1L5K4P8R7Q8M3qJ7Kj47j44o0Q7J41N3K2N1jj07J2Q8J9
-32605F50J9n5j15j4K4n2p1l0j4M3NK2P9R0K4n5J6P1M3N6Kj21k20j53m4P4P9OJRJ6L8J01K8
-32571E52K9J00N2l6j27o9p7o3mK8K1M2k7r0J8L6M3Lq9l8J03P2Olm6l9P4J11J04M9m5m3o3
-32538E84k20k31j10J6P8P7Q3J11L6M3K24J03r0j09l7k0l6p5n1R3J46Q7J24R2l4nj07k21j26
-32509D25k8O7R4L0Mj4l1k4J2L2J42Q9K3j8j3N5Pm7j19p4j03LQ7K3q2j89k09j32L0J29J86
-32478C55J79J21O2m9j08k5P4P0m6j29L1J18J03O7Qj09j43j75j58j3J35J21k0nK6N6K0J6n4
-32449E28j66p9K6J30J32J3j84k55n4j3j0O3K17J88k0j8K7J1j26j46j5R2J62Q6M2J09J02L8
-32421H80j05k07j76r0K3j3l1O1J05J01Jrrn6o1j13j40k2M5N7J10K25J93R1r5n6Q4K5nj15
-32391F98j76r3j1m7m0N1J19l2l8J52J79L5j57j66J2K8k7q2j75j37j9L4K6R3JL1J55O2l8j8
-32361D20J16J18m4k3J39N8j02l4L9J37J44l7r4M6P3j24j57p8j6Qj5K4J08P9r6q7r3p6m8j5
-32331C70M2O2J10R2K1L3P8J52J45k5j25j13j57j20q5q9j26p1JM7Qm3l4%j9j0P5J66K08N8
-32301F51j05j17m6lJ2k8m8qN3Q3Q6J57J66L0j9q0p9n5n5KR5J16k8r4k8Nr9j88j53p9L9N5
-32269B38l5J1Q3N3L1J26J15Q5O6l3j39j84j39K3P7P5J67J47P8J0JJ6Oj3PK5PM2J19K9r4k3
-32237I77jo1k5m1o0j4m7l3K4K3l4k4Q2J3o8j37q1k9m7k6n6K3K2J2M4Ql6n2k7k1j4J0L4qj0
-32202C20L9O3Ro3j9N5M7L6Q1R9J6j6q4o3P6J42M1q0m6J09K36J71L5j9p5r6j37j29j52q2M4
-32171E58J22O7N7J18L7k7Kj5m6LRo8l5M9L0j08k04j09l6P1J66L0r2o7J6Q9J4o6k2N4J76K37
-32139A010J07j22j96j38m2n1k8Q2J10K5k9o4Q1J25Rl9j45j57j5J01J07Pj05j47j23l5r6q7
-32111A45Q4J65P6j2l3R6Q3q4p9N5O9j1l5k0L5J06K7r1m1M0M6n5j37n3Mm0p0m1JJ1k6r1n1
-32078G3n6l2Jl7j2R6O0J0L9N5O4J61K18J21k6n4j53k29j63KJ18J56J88J35o8j80k4K0K0J17
-32048F20J15O7p5j68j04J9J12J62M0n5k18j98n0j7N5J86J97k4k43j51j1J03P9k0o9r6P3J40
-32020D69M8P3P2j02j22m2n5q9j62j85k0M7J61K10K3j23j06pR6J50J31J34L9m9qNk9Qk1j17
-31990D29j8pj07j20j4Q1J11ko3J6J75K03k9j43L0Q6Q6N0n%n0j77j32J8LL4K4lJ02J28N2l7
-31958G21j07j21O7J89R8j1p0j25j53n8o1o4R%Q6R9J3j25p1J18J29j3q8m3N8P7J00J38O1p2
-31928G81j52j99j73j15qrL8J0j28j73RJ67J13J02J1n1J7K1MN5J30J56J47M7k9j04j62p6J3
-31899D42N0M3Rk0j6n4m8o9p1o9j1K3K0LJ09J22L6n7l8M1O7J6k2L8J39N7l6m2m1lL7l6p7j3
-31865E29J8K1L3J28L7r0q2r3n5n6q8o0m5L1M7n7p8m1j8J05J41N6O5k4q7o9m1m3q4o9M8R0
-31833A69J00J26K9K2P7N2j6p4n8K9J21J13K1k7q5j19j66j76r4N1R9K4j9r4r1K7J10O1j1N6
-31803B57J63J22j3m7j3L7K8K0j5O0mn8l6p6m7j3K7N7mj0N3lK7O2nK5R2N3j7L6J5o8k5lo0
-31768F17r0o9M7L5J3rj03j06p0Jk1p0j26m6J42K23R9j05j25rK7k4M2Q8Q5K7k7k7P1J58J04
-31737G52K6J8L8J5n8j46j13l9L6O0K2K7M1Rj1m9r1r6m3n9n5m0J6M7L6N9rq3p0o1Kjl9K4J89
-31702C54J73J8j32j41j0N9Q1J03N2q0j46n6J09M7j13j31o6l7J2J49R4N9L0L9K7o4j02o2o9
-31673A97N5j1r9K7J38R2K1l2p4l7M7J32K09N5o1K9Q2m1o7m2P2J46J7n8N0K9J1O8J96K83N46
-31642A980O73O95P87J378K355M382P235Q787J807p486p814m812k670j623j069p96n39m51
-31624B819l92l99k63j46j22j93j23J01J77N5o3j09l2k4r2j05j05m4p5j06L0J43P7k0k2KO3
-31597A032J32J36J2m2q1j18j69o7O3J07q7j98q2p1p4l7k0p2kJ29O8J7N0Q3Q8Q3J03M0r6j05
-31567H22p6n9r1j02m1k1O5J40O0rp8p2oJ8nN1K8j34p2l8J3J38N1j20j83j72n0P2R8J40J69
-31536E36J92J48J9p3n8J3j9o4l2j5K8J7M8m3q3k1P9Pr8r8m1L4M0Q6J66J22J3n2k29j58or4
-31504C64r1J9M8Q5lp8n7j29r6R6J94J19jn3j4k9N3J21N2K6Pj03n3n2j01j07r8%K19L13J76
-31473H27m7j11r8J7L7l2rLM3K4O2K1n3p4m6J4R1J13M5N3O8qn2j1K5K3j49j05Mj05j05KoK9
-31439D90O7J3j5k0N7R7P7Q2N4po7q8k2N6M3j09q2j1m3m2J2oq8q7k2O7K5QO3Q9Q7K1J5M8M2
-31404H04K0KOnr5p5R3R6J5o9j02n1J05J37M1R8J21M0q3j80k11j71j4J27J43J12O4m5j01r8
-31374G24j1P8O6M5o3j51r7j00o6K8P5j4j8Q0N9lK2K7q5m5l8o4J00R8Jj6p1j09o2k1n5L2R7
-31341D43K3L5J55J79J56jj64j53pJ40J33M9J4qn9m9q8j17l0J9p7r5o7o6m8K6R5P7j02j38
-31311B75J8Q6N6J0QkoM1M4p5j31p9n4k8JL6l5r0mR5J27R4O8O6k5q3j3K8P2jn3M6P1L3N8P9
-31275G33k3j25q2M8J08J31Pj77j54n8n0J5M5Pj9l3k0l1L3N6m5j08o9M2J29J13q2j16J41J56
-31245E72J00O0P5O5L0lNJ4L8nl3r1j40j28k9L8J4j4k5n5q4o4P0J41n4j92j30J03J16L9M1
-31214D74j9o6QM0Nj9mM8Q4m0r0j2Q9J45J13M4M0O6K3j15j89q9J0P1%j21j90PO9m9m9M6P0
-31181D00O2j3j29j54j08O7R9RJ02K34J33N7Q2j1RJ1o7l5j2O0Q7%j50j55j36j25m7R0J83J64
-31151G07R8J6q6j91m7P9PL0J53P1j05j10P3J27qj33j23n7KN3K5Pl4k1J41J76O4Ko6l7K3p4
-31119G62j45j11O9N0j11j10l4O8J37N6l2OP1MJ7Q4k7j94j51K3J18J12O8k6j07j58j13p7j9
-31090B30P3J16J29J92Q5m3n5r5j17j44j17k0J15P5n8j6O6N7q4n1R4J06Rk1J3P4Pq4j50j34
-31060B52n9K5L3K5Q5J04L4J7K2m9j08l3R8J29jn6l3qJ16J06Kp6o5K5N1p7j64o4N5R8J24j4
-31028E94k06j41N9R3Ok8O4J19m5j12j00n5m1J3M8M8J34J50N0k4n3j00LJ10J13j9j20m4O7
-30999E83P8J10O9j6K8L9rj7j1lKpq2j63j03oO9k7k1J13Q3L9N2n2k08q8M5P7J46Q8j04j46
-30967E58OK4j00kR3O1Mo2o9J4P8pm2M6Q0J2LJ03O9j44k05j14Lo4j39J9J41R4K6Qj12k00q9
-30934I3K3O7O6n2l4J17J50J71J44R2k8j22j71j32j5N0J8o5l6J8P9J03J16M5N6Q1Ol3M8J28
-30904I83ok07j71k2K9J06Q3M3J3n4o6j27j35jN2P2L8J7k4q6n5K2j4k8J3jJ1L2Qj6%lq0r4
-30870C32j0L9L3O4J6jQM8J23ro0m2r2j3L3q6j36l0L0N0Q3J21J07p6j38n3L5j9m7j7M1J15
-30838D49Q0Rl5n3N5Q9mO6J80J24K1rOL9jr1r4n9L3N6k6k03r5P2P6L4J13O9n2j03r3K9P7O1
-30804H20J14M8r0j48q5r9j13j29j41j77q7M6P%J30K32J00j03m5N5O6J2l6j26j59k9J46K16
-30776D25O0p7j9M8J3j18l7J09N8J36J03q1q6m1o8n2l7R0J80ln3P3M4j8oN7J31P5j1k6m8l4
-30744G87p2q8LJ92J40rPK8lj4j9o0l0L9O4j32k30j37k6Q3J80L7o7M0J32J36Lj20j41k1k1
-30713F81K1K1q6o1Nl0o3mK9Mj3J5k3m0RK0j8r5r6m4O9J21Q7J00J30Q4J37N1k3l7q1j43k32
-30680D95j62j4Ll4K1Q3P1J22J43j9j19l3P4L1O9J39J00L9L6p1k16j98j61j1J17J22L4Rn1
-30651F19r2oL2N6R3J54M5r8r1o7JL7o8j42m4RL3J74J24j6j11j24j30j34j37j67j02j9K2J17
-30621c2J24J85K60J43%l0m3p3l9N3Q0M8m8n9K5Q9P2k1j24k14j00L4KJ7R9K1p2%Q0L0K8J0
-30589E45q7j21p1j7j9q2m4L3R5L5k7K7L2l7n1OL3M5N5M9Q1P9Mj5N1O7N8J4q0j32K0J53j6
-30556F83j65j01m5N2J48M0l9j33j77p4J8R9P5o1k0J27J73J24m2m8L1qq3k2n9j06q1o2p7k8
-30526A39P6R2P3k9q7K0J33P0j9jK7rk1OM7O9N7K3J9M5J29J57O9P3J2j97k75j00O3N6km4r5
-30493E76j28p8o8n4N0R5n2j37J3K05R3N4O3L8q5j76o4Q6J31J41J09j2j8R6J0n0K7R1P0p2
-30463I54o2Q1oj40j27j39q8K5K0Omn2J5mo1q2n9L5J26J59L3q6JO4k9k7R7N2o7o5o7O5J08
-30430F76%q5j22p9k1mL6R7J78P1k5j00k24k18j05J0J8OJ8R1M9oN5P7J39J27K7m7j13r9OP2
-30398E05nr3j53k2J06Q6R2Q9J15N8K2N4Lj2l3N6J28j16l40j74O1N4K0P2J43Q9O9N0k7k5L3
-30367I05M4o6j46j15m3MM3n4j01q0j02n2p5o1L5P7P4M1j3k3K3L8k7L7J40Q6j9l5J0J7j10
-30336D52j85j29nL1R5J33J18J51R5l0j09j58p9j00j42J1J14N2l3M7J59J68J67P1m7j26k14
-30309E07k53k21j00P9K21J43Q6Rk6kR4J09l9j49l2J03N6m1p4N1P4R8O2n6j88k08l4k7L8K04
-30279D84K69J81L9q0j30q0o5o2m2n9p9L6J23lp0pL8qL1J00o6j54k0M0P0Q2m8l5N2L8Km6N7
-30246E88R2J5m2m6o4o1NN8OL2J93K56O9l4m4l0q1j78j34k5M4P5lL2L0l8J6J04J56Mj60j88
-30214F47m8J17R0l9r0l3PK8J01rj53j54K1J26Lj11q4l9o8n0k2NL7K8KN4J06or4lJ32J52J39
-30181G92J01R3O1k5j21j07k3J5k1k4k7q9j01j5J46J16k1L5k7j49j58j77j44o1L4R6P4Q8J11
-30152D72O5M0J1no7o2o0n1M9L6J6K1K7nj43k28q5J34K29J34l8j84r1J1R7K30J70np1jN1O2
-30120G59pj2J1o9j81j42J6R3Q3J17p5j41m4J68K70O8p0j1o5j04J7J26J24J17pk14k45j66
-30092D16j04l3kJ5L9N3j9J6o2j20n8M4KJ1N2J9O9J73K13O0q3l7p1j06j05r1J00K54J31j2
-30062G64j6j1m3NM4L6jpj3m2O0J08k8k33k16j20l5N1N5P3J37J29q7j27P6J36J0n5n2m4m6
-30031E08l1J35J63Q0P2J7m9o6q4n4l8n8j43j14L0N3Q5L8m6j6M0j0k1K8Q9O9q5j30o5J08J58
-30000F63N8j2K7R4P1J17O3n7j81k20j95j41O5J86N7nQ9M9n3n9K4J15O1l1j6j17j80r7m5Q
-29970C38O1P1j4n1J9N8Q8rj04%j4N5J19J07J5o4r1m6n0p2N5J10R5L8n0j27m0R5J25Rr0j7
-29938F19P9K5Ll4j57j73j6J27J20J5q1p6K0Q3N4j1p9n8n4N7O9k7o3l3N9Q8r4k20o9P8J02
-29907C53J09P1q5j00QJ6KR0J31j3k3J6p1j00OJ44J76P4J17J40N6L2n8k28k36j05j5J1k8n
-29877D85p1o8L1m3o3J9L6M6jm6q0j18rK22K06k0j19j26pK0R4Q8K4Kl5k4o0j78j41J11K05
-29846C80J02N0j9q7l8j1n0o8rM2J3k3r1o6L8P9J90K91J48l8q8P4K20R1r2m5k0m5j7M6N4m7
-29814I64j03o2L9O5LL9J00J40J12J64K72L33L67L80O56J217K139L654O091Q795N990m255
-29792B7100q734o378l772k117j347q49n96l78l42l24l06k15j26m3K6L4n5q3j30j30r5p1l7
-29769A032K5j0n1n5mJ4K5l7m1o3p6n6kO8P6K5mj1%q8r0j8P4p4r5PJ09K28K12J59J48M4R0
-29736A561j9jJ38L43P34J402K363L855K254k944l756k122j151o65l46j72j31j85k33j25N0
-29715H50N1J5L4K8L7l6k58k00M1J64K15J25J1J7M9mj03j57p7m2j03j52l5J18L1o4n1mKN1
-29685E53J83J37j7o1j8MJ24K11J28pj56j82p3p8j25m4n1j02l1l3L6R9M1q2j37j53p8K5J11
-29656B24R4ql5K3K4L5Q2J34L3r9q5O7R8k5k8N4K5r1j57m8Q1J57K14J92R9L9O5M8n8j52j82
-29625H20j65j07l5k8N6K7J2P3Q3M5k7q8j85j98j42m2J25J73R0R2J02pJ5L8J8n3n9o3k8J7
-29595E59k5nK2R3O8k7l8Kko1n0k4N9J08j2j44j26L2J23n9p7J00Q4J5m2j03n8L3J04K00J21
-29564H70L7m1j26jM8O6J3k6p1j14l9L5L4ONl1Rn8p6l8l1l9k5K9l8n0k6j27j27k6N8M2Q3K37
-29530D62K43Q5KK3k0r9q4j20j77m0J25J31Q1p4j33p0P5J31n4j13p9n9J02K18J66J44N2o2
-29502H56j33j02q7l7O0J57J12j5p9p8o3mO8k1o5m8M8J06j5k5L5j8j13m9M8Lm2m0M3J30J09
-29471G41J18oj70k32k6M5O5L7j5n5n3j9J9P3J16O4o5n4%lM2N6LMK1kJn0j42q8M8M0K0K8M
-29436E65K2N6o1m5L4J18J32J40M0n9j6mj1m1k8j2q0j12p6kJ02R8J9n0l4m6o2n6p7N4J9m9
-29404D78K1Q3O0k4MN1j00j94j03k2J25J80O4p9j07l5l3mK6J1R4J23K2J0m3j14k5Q4R3J54
-29374H00R8j16k43r0Jm8%M7q7j11K1J07N4ml6LK2n8PP4R3J01P0J42R6k6p6l8P3M5j40j29
-29342F52n2q9p4j6Q2O5k8N4J53J51M0j21r0o5j82j22O9J47P6M9Q1J4q7r1o5j00p9k0O1J54
-29312E67J81J09K8L4k3p2j02j50k47j17Q6J55Q3J1r0j15K0J28O5p1p8l5l1p3K8P6o0j09n6
-29283A42l0lP1P9QL6J34J72Q9Q0M5QL5j5j09j5J45J87J17r5j12O3Q2l3j05j87j82n6Rn8j22
-29252C80o4P6J59J33M6L1m6o6R3J03K4k4n8o2Ln1k3Q5J12O7J3j20j60m4lk8l2K6qn9r9o0
-29220C44M7J00J47J27O6j0k04k45r0J75K49J35L5mqM6J11oj40j25K5Q8O8rq9j46q3%l8p4
-29190D92qJ11K15J43L5n8j26j22q0J0J9j0l9%P8J02N2j7m0n0O2P8Jk6J9RKK6R9J02j6j32
-29158I31j23j3J22J68K8o6m1j06k27k70k09l0J55J22O9kL6J78R7K2Q6P8k4j22q5K4L6p4l3
-29129G27L0j1o5o1L4J51M0p8OQ3jM9Nj41o6q0l2J36Q5j03j91j09kO5P4K0L3J50J15Rq6r5
-29097F91MJ6M6Q8O5j9j18r5m8k3K9K4j5n1o7pN3j9J3J35O7m5j00n3lj14r2P0J20N5n6n8j7
-29064D76O3R3rp9kJ6m0r1j00n6j1J02K29R0j06m3N6n5r6n0O3O0OL9M4rk3k8N5O4P7Q7J13
-29031I35R3k8j28n9P7Q5J10J1j09m6l4p7n0J5m1o0m9On6n3K5N2J55J79J1q3o4l1J5K9k8p9
-28999G23J0R5M0j0K3R6P5ln3J1J44J25r0j34j9O5N4k8o8j45q4P4J15Pj23o7M7J02Kp9j45
-28968G60j62j54j24J8J62J85J71j6j54j10k2J9j5oL6Q5L4l9j5Q3J05J06J28k8j58k17k21
-28941D51r2J2oN3O9J27R8n3r8K0J15O6l7kQ4k2j38k7J17J02j5k00j97j02o0O5J39J19J26
-28912G14J02o0j53j24LL4j0P0K23K71J97L1J2LR7J60L61M53O92R96J385K178M013O759Q538
-28887B6945K796o455p793n076k908j848j208q48o91n87m08k38l2L4p6j23l2n9k08k12q3O0
-28865I50J42N5M7N0Rj27j56J9M1m6L6R5M0nL3np7r8k3L4K7k9q4r9l6j0o8j3O3l6p0kK7Qj15
-28830E77j27JL1MN1K0m2m0o8k9N8M6J9k4p7k8K9J06J35J8oK8J7L7K7J00J40N3J4M7%r7l8
-28797I82J00P7j15k26j11K9N2P0J28R6om3j08j16q4m4PL5J5M4J8J9P2Q3n0m8L8LJ1J1N3Q2
-28765A074K7m4j1p7j83k49k56j25M7J31J11K4l6k8j9qm9k8R3K00J03r1KP4L0m5q6k8N5nj21
-28734D82o4O8J36J19j7n7p2J9O6O0Q6kj24r7m7K8P9mLM4J5j0l9p2r3r6o1m3J4%mR3J09O9
-28700E88qp3p8j06l3J02J28L0j9N3l2q1%J18J44O5rq9o2k4j2N8J00J21N6p1j80j04k5k1l7
-28669D99M0M7m8j9J48J28L5l2l9L4J23P2j00k12q5M7j3k1J8ll1k2K7kp8j29j57j27kM6Q7
-28638B31K11J95J01P2K0KJ7J9qm1m6p9p0o5k7N1O6N9k7j33q3o9q0j16m7Q1O9j8M3L3k0K3
-28606C64L6L9P7O8O3P3m1m8O3N9MM9R1J09N6q0l5N1LJ1q7k27j99o1P7J20J09Q7J14M4p0m3
-28574H76qj1J5L9Q8L1m3j39j52J0J13R2MJ0j1j07j05n0K0M5Ko8o3l8l3n3N4J06L4Jk6k3R1
-28541G01%j64j8J09qj11n3N7O7L0M8J36J13p7k02j41l4N9Q2N6pr2n5N0N5k5m7j9R5J31lm8
-28509F85m5l9k3P9J41P6j7j14j68j41j47q7Q5J65P6O1M5k4q1q3L4P7jM0R0l6o9j2P7P0J3
-28478G27pm8r0j26j25p7O8J72Q2l2j11q6R6P4K4M8N8N2M7N8j5j3q9j41j07o3p0n5R3L3%q
-28446C69p9m4M6J07J31O1j4j23o6J6Q5N1j03j63M0J60J33J57J47R1k9p8n2j15p5L8K9q6p8
-28417E56Np5o9n3m9J5Q4K5l0K8J07J17J13K4l3J3oj16j79j44n9M5N4J1l5l5o3m6N9N3M1P7
-28385D35k5j15j1J14J62J3o5M5J51J20Q0M4J2Kl8j5p6o6m5o4qk2n9n1LN7M5NQ9J22L8o3p9
-28352G35m7l1o8m4N1nj98j66K7J05J08J26O6k6P4J52J02J15J1r6p5p4p3q2o4l4q0j20q8o5
-28322B36n2J1M5j3q3l1J05J66J47Q5Q8Q7n5k10j72M1J69N1j22o9O5K6j8J2Q1Q0Q5Q4J28Q4
-28292A051jl2o7j3m3r1o3j2M3R9O9nj33j98j42p2O3J15l1p9K4M0k2p9o8M3J13Nj18m3N4Q3
-28260D90P0J05R8M5Oj53k29j52r8k4J02R6O7R8J13R9Q2M2n4p8r3r6n9p3j21LJ50J79J28R
-28230G52q3p2m4j14j5J35J7j25q6N7R3j0M1L5JK7M5J5m8p4j02p8OKo1J7M1L0J83K38J27l8
-28198I12n7m1q9q5j8oN8O6j62r1J65Q5j03j71l3j2o4K0R1J6o1K1J66J47J54J61N7l0j1L8
-28168A123k3q8n3k3K6Oo2p5r3j26r5l9k8j15j36O3K04K29Q5n5n9p4q3o4m8o5J6J7j17r4O2
-28137B16O8l8j5R3R3N2P1O9N2l9j18j79j21JJ23J35N5j4k2J4J61J97J7j66j91o8P1P0M1m4
-28107E84k8Jj8L0nM9Nr3%M2M7P3M5n9m2j10j55k1J51J42N1L5k9l0o0kR4J17mp6p9j09j00
-28074D46M2J46O1j1J4M7P9m6j58j33m8j1L6J2m5K9K03J47l4p9J4JnM4r3j25o8%J6l4mNm4
-28041D04M3J42P6p3j01l8N1P6L3pK0K7k3PJN5L9o6m7J71J91M3q6j29N9J43J36ok02k91m8
-28010F00O6LK5L2o0q8PJ00N4lO7M4m3n4q7n5nm4j12j50m2Q3J29J31P7J82J92J34M0kL8K3
-27978A282r8q9j3q0o5N1K2p5j65j88j49k4J40J60J04O7M1p1r3o8m8JN5J09K9l4l0kL7J2n9
-27947G59j17l2O6M7N5J22J14M0m4LO1n3r2kJ7r0j44l9j1o1j9L8q0k12j39R7J21m2M2J05J9
-27916E29o4k2P6R7M6N5kl3m8n3n2L3J10J71J23j5j52j04o5q3jN8j0nJ02J72K0l3J6M9j5P1
-27884I71J30k3j69l5J39K06R7P6K36O01P15O82Q39J420K334M146P008R004K084p660p952
-27863A4849m855k729j752j124q70o86m45k39k07k34l03k03r4o6r8J1J20R1r7j63j60q9n7
-27840F00j7OQ4O4o2p8m4L5J39Q0J0N0P1P4O7j25j10J4J9K1K1j9o2K5R8Q1O7J1n2n7p3r1j1
-27807H36J23J20n3j42k5Q4k0j16j52q9m2m7L0N2L8j5M5J80J24l3j66j44K3J06L1l0l1J6j
-27778G02n8n8M4J3j17r5m5LJ38J58O3N0qo2l7ok6k0jM5j5m2Ml4N2J22Q2L4kN5J02J60J01
-27745A302M0j10j94J3R1J4RJ2p0j39j60j34K8N0M3L2P0J01K1NL8o2k08j58o3k7J0J00J52
-27716H06J15M7L4Q0J6l0qk1J3k4o7j19q4j5j3o8n5p4p3%J07J16P8J20k3p4r4p5l4j2L4N3
-27684F56M9O0J31J37K6M7L5m5j06o0k6m2k7O2Q6q5k43j49J50K98K20O0n3j65j43L3K9m4n1
-27655H40K2l6j80j23j31q3L5N9Mp7l1O7J07M2n6p1L7L3J25J62O2k9p7j6J0M7R1Q9N9qj0L3
-27623I96j5o6j06j32l1J03J21J2k3m1p3m2n6l8K7m7oJ37O8p4j8N0Kr2j20J4J59J40M6n0j12
-27592G33j09j7JJ2K2J3P6N0rL2p8r1o7j1M7J02O2l4j6K2o3J0Rj9K8J0M8rk2l2j08j20K6J81
-27558F79J73pp8rJ12N2m8k9J2O2L6l3j22r1r0j96j51NJ63J95J53J21R1K9k0lM%k6o9l3p2
-27526H10j56j65l9L3l3n2m4p3l6J0l3MP7J67K12J18K6n8q9j2N1R8L4o4m5j6k3p9LQn7M0Q2
-27493F99M0j3N0J63J62J07mk05k84r8N0P9oj02m2L1J5r6r7o7qRJ40K38J31p4k15j17J34J82
-27463H02M5q9r5N7R8O0Q4O1p2q7p3J3M9o2m3P4R0K9p9k3M2o3p3J19J14j9o4j15j11p0O1M0
-27431G00J00K03L4j18L3Kp2j6K5o6r6MM0N8K1j2%l2r9j4J14J44J60J01n4q8j7q1q2ml3J9
-27399H74J70M6j35j76j01n9K6J52R6j0rk5p6j45j52NK7K9J04Q4J00J05P3ko0o0n2q4m9O0
-27369G56J12J02Q0L4k1o8j03JM5o1o4KR0P0J7M1j8j83n7L5j16k44p4J56J03J0K6J21J16K9
-27339I37j15j38J0J14J07N0r6j72m0L8M9K0J7J00M1r7m4j9j02j54k0J23J69J70M7j19j18
-27312G58L4J13R6J3j33j01j8l6J7J01J01R5j7r7n7l7ojJ9K6N5Pl5o5n9O6J20rp5r2j15j24
-27280E44n7Q2J57N0n9j1N9m7p6M8J34O4P8J8j4j5j01j64r3O4J29R0j9j25q5q7J1J34L5q5
-27250F59q3N0J9n6jJ03J33M3j8j3j1o1j7N4L7M5O2J7j13j62JJ08O6L1L8r8j89k08j98r2J79
-27219C25K55J14P6L1k5q1p4jm6J4J11M3p5j7j7L4M2NN2K7O1P8k2j25j25J0M7oqK5J44J19
-27187I91K2O0K2j37j52j26k7l5n3m0l8n4k2J38J33R7O2L0M4M5QJ9O1J27J04k6k17j90j07
-27158G39k8qj9Mn7m7j5P9N7Rj3n8j06m2R1J34J46J53M9o4k6K4J2p6j28j20j57j08j6J3N8
-27127D80P4J41J57q8j87k5Q8Q7k1j09r1O8Q9O5N6n2j15n2O8J27R0pk6jo2j13j32n6N1R2R0
-27096F86N6J08P0o8o4k3l2l9L6N7n6k9J37J44M0p2p6J12J17Lm1r8l6J4j3j32j37p6jJ24P1
-27065G82j18q1J01O0l2k7L7R4J0M8M8M1P4Kj09j25j34r0K0J13M1k6J2j7J6K8N5Q0m6r1j08
-27034F58o4k3n6M6J15J41P3J04J04J29N5n9r2p0k0q9n6l9q0n5P0O6om7NO2Q5jp2Mm6r4MR5
-27000H47J27L0L8R7R0K3m6r0j83j01oJ7N7Q9Q1r5k01r9J7l4o4P5R2J38J35J0j01o3J7p7k30
-26969E90k11m7N6J39N6k7ln8j41j52m7kQ5J76J27N3N7Q6J12k9M1J15o8j29l5L8n1q0n4j20
-26939D77o2L4R0J26J34L7n3p4PL4jJ7K4M9O0J4J5Kj38k03j20j0m3r0j05q7L3K51K37J8r8
-26908E75p5L8J71J68k3k09o8J04L4k8K3J10K18K16J2j75j63o7r7j12O2J90O7L7N3m5r8m3
-26880H75J8kk5K2pj5j1l6K0j2qom6l4l8J2L3lMj0n5m0M5Q0Q5Qo4n2l2m8p0p0O5n5j65R2J88
-26843F43J08P8n5j44l4pl9O8J00pn3LP1L6k9n2n0m3j5P2J12J28J36j17k33r5K6M0po0n1j14
-26811D16j23j9Q2J23L7o6j1M9M6mL5J27R8l2j37j02O5%j75j42l0j6qM7L8L8J9M1M5O8J18
-26780F27J38O9j03m9K8J5Rl0p7o6J4O4P9O6LN3J06O8k5p7j28r7qk2M6M2k3o6n0Q8J37J31
-26748I62N4n1j82k90k26k8J55Nj05n5N3J71M8j00p6lj8pJ28P6l4jn6j80j63J1P9J31R7K2
-26718D17L4R8J80J16j7j10j41m0K6L5%m2m8j0Oj7Q2Oj76j35L2R8J13J14J0L4R8R2l3j10j05
-26687F07j06q2LJ16R5J6J15K86K15pj61k33j67m6K1L4P8J29J16k6n3m7k7M6J3K2R2M1j16
-26658I74j67k10j30oM1R1P7k4q0K4J6j24n8J21P0L0J4j30j82m3M6K1J4J15J28Jn1KP4P2p3
-26627F53j50%Q8P5R1N6L2o6j17M0k7j43J2J12J06Om8J7m0j44p6O5Q7L6P1k5j7Q5j5r3l1j
-26595F39NK8J22J54O7%J9ol3J3j3j35j23k2O0M0J9J14J16lp4j60k03j04l4J7J36K18J92K7
-26565A076k0o7k22j61n6o4l6J3j1M7M3k3l6l1l3J1L4Ol9%M0K1J1J20J91Q3o1j09j96j68j05
-26534B58m9OP1pmO6J00J82R8k8o1R2R0m4j01q2j61j59L3J39M3L9O8l6m3P2J02O2J8j2O1P4
-26502H87mj06m8J3q3j13l3JK9R4J31O3NM0K7pm9j00j45j45o1J23J04p5m4O6L8n6o1M2J84
-26471G17J20O9J00p2j53j67j66QQ1N7N3p5j71j78q2l2l1J24J85J50Q3J6K2L8pL5O3O4N4m9
-26441H56j27k13j15K1N6O3L5P1P0P3L1O1Q0O8j0p9p1k6MM8Q8L0M0qj40j43q0l5M5Q7M6j1
-26409H15q6j08j33o7J73K89J44q0r6q1m4L3m1j77j04P6K27J62o1l9Q5J1j26j03J6J78J35
-26382I98M6M9M4l3n6jrj12m1Rj01j83j82j34m4J04R8Q1Q5N3O0l8r5K1j6n3m1k5N0J57N9n1
-26350F99o7n6q1J4J00K8N7Q6o8j65p6q3nJ43J86L9O5J85J41l4j13j17l8M1J14J82Ro4m3m
-26320A075Mj11j20r8j06p8l1J11J80J62J24M8Jo3j64j79j28o0J4O9J68J63N0j40k30j36J17
-26293F42K03J17Q4N2j8j02j86j32n9m0kK7K4j0n6M2R9P6N9J04Q1O0J05Qj44k23j70m9R6O3
-26263G51k7j3M0K3n8j31q2O7J56J34K8q6p3J6q0j23M4J47J33K08J40p0j73k75k81j01J40
-26236D54J21Njl3p0q4J3nl2pL5N3L1k5o1j4k8J4J13J70J60l1n5J03J61R9p5l02j82J36L4
-26205F97q9O7O2k6pL2P3N4J0J05J35N6q4j75j21j2R3Q0Kj1q4j16o4j2Q6P4K3k3j15j06j5
-26174E89M1K4n0o2r2k2P9J53K5o5p0j09k7N3Q1J41Q8P5P2%P4J7k47k26JM4n1o2M2J24n6j49
-26142D35k3M8Q1O9J03Jl0J3l6L1P4R4P9j4p4j9J55J62o0j58q1j09j51k7J40R9J9O6J7r1p2
-26111G41j5j43j58O4J59N2P8Q9N6Q2O5l1j54k5R9q2k62j59j5m9m9P9J36K3l2L5O9l8j49n0
-26081D16L6k1J5N6ojjK2J47J23n6j27k2N4O9J05L2KrPJ01J13j5j32j46p6oo2l3P6J05J3j68
-26048F11j10oL9J21N9q4n2JL6O9R3R2n9r8p2m8kj0j7N3L0J2R9J16J7p8n8P6k1j36m4kj2K8
-26014F43Q8J04%K3N2o5j15r5o1pM4O9P8J6n5m7n1n4K2P5J13L6k01k09m6J5MQ6M8J2K3M8L7
-25981F30R8N4K7R6J48O7l4k4j03j56j57j76j13J1J21J2j21%J39K74K15O1q2j99j28l8mk8
-25953E90n7PQ7J55pj69M7J19l6m3L7K9J1j04j63o7J02J02N2L9jN3P6P5M3j4k1m8j38o5Q4
-25922G75M2L7L9M3K7j03n5k5o6rK9n6n0L8J48J80Lp6K0J6l8nm3n2N3L9n0n6k6j07j60p1N0
-25889D91QpQ8Q1l4k0N8J22K8nl4r9j15mP3M1o8o2J30J76k1j11j11m5j30l08j85O4J70J53
-25859C24K02J22M5N9L5%L3k8j26j46j08LK7J3O6J14k2n7Q3P9R8J95M7m9n7m5K6J0K0Q3K8
-25828A074j09p4m3r2j12o8r7Nj4O5J51J36J08j0n3j04j23lL8r1q8l4k4k8l5l1K7Q5J03M8
-25798F07jp5j34n4N9N6J13J47Q2M4R6O3j4m2k2j35r9Q0J72J13n4j26n8J2J09J05j9j4l1J
-25768I81J7o6j01k1o4%jm3MJ3R8Q2O6m8l6j3j3k4n1o0PQ3o1k10k22j00O3Q9P6L5L4j8k2R1
-25734E65M7mq4k1P9oK0J32O7q5n0J03L2l4J00J37J9j23o6Nj5Pk8J4Mj35j19m4NLk3J1N9J26
-25700F98Q1L4J21J15j02j35k2L4N7jj23j06p6o5lM9p5j03j9O3J25R4l4p6o3j03m6p7P1J65
-25670D78Q1L8Np4o4L7O7M3PL1Q2Nj0O7K2r4q2jJ10M2o1K1%j0J22J27J3p2p2l9J3N4J06P1
-25636A063lJ1rj26q6krl2K0L0j8pQj44o7J35J12kJ3L2M6R0J9j77k30k5M8m2p0k2p4r3K0Q
-25602D17N8J39L7n3n1N8J84J66K3j1p9l8M5P6J20O3j19o4N5O8P3kj1l8j09j42j09r6m8j8
-25572E94M5P6k7j58j81n1L5M2O8Q0J2l3L8R4O8N2N8N9Nl3j19RJ54P9l7LO8N8l4j14o1K2N4
-25539I25O3K1j04j03n6l3o5j18l7n3j10j4O5J3n8k5Q8N4K3L9l0l3m3PJ34P8j3m4oJ8J7ok
-25506E92m6p9KP5l6m4J5K8L9m3k9P7J08P0L2m9j05m6J26J02J29R8r9j16j3N5M6O4N0l8j03
-25475H62q3r2M5J26J10R3j4j14o3k7o9k6Q9J03M5L5l8j52j65j52j0J29N9P4J06K4o4k9n7
-25446G45rJ01J18N7N2N0J7m7j55n5K9J5L3Kj45j96j65m6MR0J39K07Q3j50l8J09nk7j1Q0R7
-25415I79J1k0M6J42J61L7o4j22k21k15q3Q1J20K9L4N6RP4J5j07j50j30m8R5J35j9j27j14
-25387F04p3n0k2K5J08R0Pj3N9K0O4J57Q3p7j02n3j05j07l4J10O1l0K9J79K46J38k0n8j35
-25358A101j05j05j14j82j88l9Q8Q4R3P9M2ko9QL2Q1P1K8k9j9M6%j07j22j23o5P3J9j36j62
-25328B78rO9J8R6J23J20J23O0Jj09k10k04o9O9J83J78O6m8j46j19J7qK6J21M5j4J55K15J40
-25299A167mj59j59j27r8r0K0R9O6l1j6O6N7J2p7j49j60j08l6Jpm1r7l6N4J64J94J24Q1Rm5
-25268F74pl6L5K02K00Q3nP4O5j04o0M6J5M2N7q1j70j20j88j88qP6R0J68J39k4k8q%N0j8r0
-25236H81o1n8o2n3L5k0p3OJ0J09K41K93M06J90j97j13l4n2K4k5j29j20j01j29o6M2J12J08
-25208A164L6j59j74k7N6Oo8j04l1J5q6p2k5J9pj07k0K2M4Q4P0P5R3P6L5K0o4m3o5m6Pl7n0
-25175F37l0rL7J0l6j0J03J62N2l7j15j92j00K1J06R2K5L2J08R1p1q3L1J31P3qJ7P0Qj01j55
-25144H59l5O5PJ3PJ9N7M7J4ML6Llq7j36nL5k6J4Rj8PJ11J86R0k1p0l1j8l2k3J09J22j53k31
-25109I25o3qJ1N8N3M1l2j60p7m5n1k9l8j5J18J47K2j6k2J2n3j50r4M4J22J83P2k1J41K15
-25079A290K2j20r9j03j19m3J15J60K9m9k2n8j22m0O2O7j7l5j02j63k9K0pl1j10q2RL5k3l1
-25049D04N3Q7J84J78L3l9l6l4JqO6J37O0q4l7J21J94J19Op6j99k39k18l6J38J01M3l4m4L0
-25019H71N0n1r6q2m0kj8M2J19M7o6QJ14L1j08j51j38j60j33o9M7J18n1p0J22K77J48p8p8
-24990F03n0l4M5Q6qk5K6n3j07j15o8mQ8J81J80J34R2O8l4m6J6J6Lj9j0N4J4QP8l7j93k11
-24958F78q4jk4j4J20R6L1O8j0m2j0J7N5k8p8j56j87q9J4NRj1O2J27Q0K9Nk2j08j39m0J00
-24926D53P8J39J24L3J2j8j3K5qj5lOO8L4K0M6o4k51j99Q6J70O0K4K2M9N7J3K2oNO5R0J8o1
-24892A081j22k06j19l6q5n0j6J4L6J4jo2m3K5mlJ16J20Oo0K2J24J39J20Jj07j01j32o1O9
-24862F79R6O0J7l6l2o1o0NO2J6K6jk6m1ok3j13m0Q5rpM5M3P5n2m9J7L8P4O0N8k1l3J3J02
-24827I61J23o1r4p1j64j87j52r2q0j24PJ14P3PJ4n1q8N6J95J86R4L5K4l3r6m1L7O7J73J01
-24797I33Pj02j35j05m7nl3MO1R4J10J18M5m5r1l9n6jQ7L3l6k4k8L7J37N1J32K41j1k94j61
-24766H77K2j2p2%R4R5oj01l8N5R4P4J10M1j26j80j02o3q4j9NJ8N0N5M6J4L5N0j9p3o7p9l8
-24733F56K3J17J50L7jM6m0r1R1J36K3J1p1j57j10PJ55J51R1K3Oq0j55j29r6MJ02J20O3Q3
-24703A165L3r7j62j07M0J11J9l5q0j34j17j6N8P9N9J74K46J52j1j06k08k04r2l5J56K14j
-24676A101n0Q1O2j8j5O5J36M3j30j91j32j42o8j7oJ5j9L0L9kL7J00O9l6j13j36o6Lo1r4M
-24645D89K9l5pO4J77K34J99J6m4rq2j3J32P6k4m0rm1o4o0j18j18q5K8N3Q2N1J6K5lJl0ol8
-24611H46KJ1q7j26j57J2J25J06K8nP1P7M6l4J4J35L0r9l7roJ6o6p2LJ10Q8j15j88j07n4M
-24579E62L2k5m6m5M0m6j01kJ78K52J46J23Q7o1j53k10k15m5M7O4O3K4m2j28j49l7PJ80J96
-24550F96N9P9K8m1o0%m9j74o9J7j2O9R7N3M1k2j48r8L8O4PoR8J16Qq0m6l2n7o2L6J48J06
-24517H04L5L9J00M7j12k44j67r3q3q6j9q2n5R7J18R2J81J22k4m0L3N3oJ8M4n2q1n9n1Km9
-24486D82m2J29J80J26P8O6p7k22k47q2Q0J46Q3R1L3k8LN4J05O0k9o7r3j40j11n4P3J91J25
-24457I13L6L4O2m2j03o6n3M4J60O8j02j42k03p8J08K21J26p9j08KKj51k01r9kl6lJ27J51
-24428E86J48J61J81Q4j56k32J1J25J0j27j51j86j11K3J90K73L6n4l5q5j39n3J11J81J57N0
-24402I98ON2jn1q3j48r4k7r6k3J67K40J66K7j52k07j17M0N7j3M3M3q3j17r2o0j0L2Q9O8M8
-24371G02K9j25j29M8N7O9R1M1M7m0j14L0P6l3k2l0L3k4r4j36r5M9J19J51J55L7j22k13j63
-24342C94J9J53J12L9K2K6O6pl9N2L3k2joj2M0m4j09q5k6k5j6j7KP4J61R3l1n1p1QJ36J25
-24309I93M6q2k41k20l2N5N5R3P5Q8J49J15M5j12j83m4L4O1O2j0j05p1j0o4j27o9P1J28L3
-24280G33K5l9j5k1m5K1J9l3KO1O5L4l2KK8j1q9p8p5j55j53R7K26J91O2p4r3j38p0J5Q5R2
-24248F37j0kJ37J93J28kn6l2m9r9L0R6l0r3k1N0Pj16p2n6k7kN0J34J05l6j79j83Q1J28Q8
-24217G99N7j5LMn4n9j0p2n6M5Klj0L0P3M1K5Mj1J5Q2J87K03J41J00p0k30k60j06o1j09l5
-24185F50L7MO8L5n6k3K0k7k9l1L2P7M3jlM5R3O1m3J6J0m9n0q1l5RN5R5j12l67l00p6J22J84
-24151C73N5J1P8J10J13K4p6j1P8N0o4lO6L8J9o7j97j21p4o5J00J18M0J1j4K4K06J49k6M2
-24121I87Q8p7j24o9o5jl3m7J7N7K6j1r4q8m2LlN1Q4J2K4L2L6J8mM0K0L3J8J2N5o2j21n3p
-24086G12j0O9J03P3l8j19l0M3N9m1j01n6L1J09J90J47m4j96j71j94k34l8K14J26M6L8m4k5
-24058F19J00K4j66j01P2J13J29M3j21j30n2n0lQ9M1J08J90R9J3l6p7j50k00j02l0k8k9m7
-24030C18nJ19J94J49J28N8j4k6K9P6O7J03R0K8m2n9o7o5n1p8n8q1l0n6m2L4O3J59K05Q1l2
-23999A195p8k01j40o4K8J41Q8O6m5j29p2OJ45J89K9m5k3p0j33p7J5J03Q8q8r1MQ4N9j1j21
-23969H52j62j58K3J31Q6R5J09n3j35j6N6L7r8j88j49rJ2K6J39J86J8m4R1L3r0r9oqn2n5q
-23938E64L8Q6k8j5R5O0p1p4j1k5j11j37j7P6Q4J82K26L6j49j46J5Q1P6J42Q7k9l6rrQQj06
-23906H91l2O9M9K0j7L2J30J04J9o9n2k9Jl6j32q8k3m9O4J24j2m4q7j19r4j02o0n0m6J15K30
-23875G07K73K07J25M9j68k03l7m1m4K1Q5R6j0j07m9M4PJ19R7l7r5l1k6p1o5N7M7%Q%qk4q2
-23842H44j74j71p8j0J35J65J07J8qJj07q1K5Q8J23K7j06q1n5j3J3M7R1J20M3N4J43J37l0
-23813A267k06j91o8J22J18M9n0l0N3n0j82j82j10k7j1o8j46o8N3J15P2R6J59J15K9j3M8J78
-23785A072K04l4k48j79j1L8J8k8p3o2q9j07L2Q0M9O2J35J43M6k1M0Q4J4j21k34k37j31j11
-23757C31p7L5O3J03K05K03J11J8j5l4q9j64j45PJ45J27J34J75R4j8j32j60r2o1n5J9J43J35
-23729A006M4q9j37j61m9J45J18lp9j11NJ25J11k4j09rR8O5J1J0k0j07m4K4K8J53J87N8m7
-23700A199p0r7j22r0k9r4m7R1J07Nn4M9k8n1R1P7l6m0k7L5M3O7k2r4J0N5R1pj45j84q5O0
-23668F58J38J29PM3O9j47j67q4QN4l7r9o7P3J61J40J03K0J7J07R4O6j07j63K5J42J15J5p6
-23639A237r4j7J2j17j50J2p8k10j6J12P6po6o4m2j11j07P6J00M1M6J7k9q3N2J4o7o6K8J18
-23609F17P2O4O5No7KO3J14P5M5M3n0p3pL4k3j07KQ9K7o5o7j5K8M8qj0p0j22nO5J09K3j78
-23575G23j33K3KpN5P0O2l0J9K8j05q6mP5R7J16J32no8M2J5j06o7l7q8j97j46J1Q3L0LM9J14
-23542F70P9j3n7r8j20r2O8J44Q2Q0J20J01P2K1m2K5L7J6k1q2m4J2J07M2j29r4k3M%K1m2j31
-23510G13j10qP4L2q5J5J52O9n0p3n7o8o4J04J96Mj15j9J09O9Ojlr2j45k6J09J11Q0J59R7
-23479A183L6L0J09J46P4n2p9o1o0p5p4L1N6q0j88k23j86j5N4L3j9l7l1L1QR7J95J29l0q6
-23449I16j5N7L7m3j95k56j98J4J26J69J17L9q6j84p1Q7Q8pL8R0n0j54K8J84J64R3K2n0j4
-23420I46j7o9o2L6Mp7j39k14j33O3J25J82J79Nj40j7J33J08J9N4j6r5nP3O5j4m6mrk4Omm3
-23387H70l8k4q4n3nqN0R7J72J87J23M2r2p0J4j7q1j19j34m3k6o6p5k7N0K5RJ07J62J60K5
-23356A131p3n4p7o9k7m2o6l6L3P3R0l0j76q0Q1P3Q8J52P6m5k1O0Rp8j05p3j27j21L7N8o1
-23325F00j1J21J24Q5J11O4q4j03j19m2J27J24%jK6kr1r1qjRj7o1J0Q1J00M9j0p3p1j5l0j40
-23292F61j56q0o6j4J5N7O2Q6O5M4J1p3k2O4J36P4j15j01K4P1Nj20j12r6j06m0oqJ4M6J17
-23261D37P9Q9Q6N0k2l1K3o7r0j7Oj0mM7Q9Q8Q0%n7n0l6o6j19j7K5Q4J35kJ0R0Q5J9j5L1r0
-23226H60j21n3Kl6p8j5J40J89P3J1n5r3JJ88J70L5j03r8p9j50j29j2j0l8R7J70P0MO1J18
-23196A119Q5J10J63N3p5j27j29j58q2o3k5j0j8J4j9l4l1K8J19K8p5j26j10l4j9j5kL1N3M1
-23166F92j3q2K0J27Q8l9j58j73m3J57J46L0o3l9R8J78J33N2k6q1l4n6j20j11l3jN1J93J57
-23137A050p1m4J0j5n8r4Q3J67L1j26j57r4P2J21P1N0J14Q7J27K19J79M2j18j73j19j56m2
-23110A156Jj03p2m7p8n7k0M5L9K0J1o1j24q8L2k4l8j5K1P2J2M3J12J8m3o8qJ20J42N2m4j53
-23078H53j96j05K4R4O3k2j71j56M7J51Q2O3P7mr9r7m7L9L7M7J29J67R5k0m9r2j24j14p8L1
-23048F25Q9N6Ml4n9o0qQ1L2n6j0O1O0L8Q4R9M1j10j89q4l1N0J05J71J41Kq6n8J2j9L1J23
-23016A101J22l5j62j73n9N9L3m9j06j50r9O2J18O4K7Jk3q2o7n5m8P1J39Q8Lj2K5O5R2j3q8
-22985H49j3j2j7mL3j4r3q5M2Q8O4L9k8j02j18n9Q4R6kK4PJ0L7N7M1O2N3Mj00r4n8o1O8P5
-22951H73kr2j25j1J18J60K8l2MM4j0r1j12p3J6P9J28Q7rj6q2j36qO9Lk8Q1P4P1j4p5j14j31
-22918F74q7p8n3m1m0m3m2KQ5L4qm7rQ6J03J05O6k4n0o1m1o6l9l6M6J16R6N3N0J30M3J3n4
-22885H83j55o8J06L7k5q2j17k3L9L1l6k8P1J14M9k5j5P7Q4J3o8m6L9L9P0%lO9P4O0j1r6j44
-22852I13p6N3Mr1oM7P0L7J7mj7r5l2J07Q3K0j9p1j17j03m8n2j1P1J47R2L0nM4J9j26p9J8
-22819H20M8N1J36J82k6j65o9j2k7N8J35J14m1j80j21m3p0l1M8pn4j4M1J07k1j42r2n6N3O6
-22789F88M2LL3J08L2o9m2j8P0Q8k0j20OP7M4K2K5j8p2q2r3k5J11J36R7L4n6q6p5k9m4o1m2
-22756F64M9J09J11Q9P3O4q4j57l9N0mj9n1r3o5Q5J35J16J48Q2q9k32j56k9r5j43j09L3K11
-22727F54J76l5l4O0L5o3p1R1P7m8j49j36NR9R2N6p%L0k5l4R0J7j15p8P5L7r0j2P1M8L1M1
-22694H88l6n6K4m8M8J19nj38k3J03Q4Ll9m2q1n4j6m8j0P2j1m8N8J60J59J01j5j07j54p4o8
-22663G46n9N2L3K8N1J3J3k8p1m2qo0n2n3OQ5J37J83M8l5LR6j8j34q2o6L3J43J11jr3j07J
-22630H73O5r9k05j97j48p3O0N3j01p9N9Q9J21J20J02R6N0L7l2q1n1K0N4J27J37K5L1J71J28
-22601A352j2r7j35k3m4r8K1J33M5m1n8n8j00j89r4J4L3JPJ02J62J97J75R1m0r2q3o0K1M5
-22571A175J7N0K1J7O4Nk9L9L9l8o7r6j04k9nl1n6l1Ll0r4o2J43J28n0p9k4J01L7l0l8j41
-22539H05j49j2J59J28Jl1l1j10l2k0j96j39L9N0j06r3M0R5J26J59Q7m3q2o0L1Q2P3Q1%m5
-22509H07k7l5M7K9MJ19K5m5%k6m9l8l5k4k8p6k3rj5k9j7j7pl2j24j80r3J23J89J37J15J51
-22477H17qj99j22R9J57K20J97N9j4q4m8n7j75j59j6R9Pq7l9N7J25J60J9j30j82j21mN6Q1
-22448G08R9Q2K9K9j9q0K1O2j8j53k12j7J18R1ql6n0j0O4Q7k7r6l2J9k8P7J16L1l7j04n2M5
-22416F99L5n0j10r2M8J78K68J25j29j67j42m3K8J18O2q3q4k3J8J08O3p2j68j69l8N6L6M0
-22388E12R4J65J18O7J6pO6P0J6Rm5j8j5p5j15j57j51l5O5J05R0l6j37m5J22J58N1l8J9ML1
-22357I04L1J0M7R2J19Q3N1l3N6J31n2k39k80j90m8k4kQK3L1Jq9j08j40p3P4J43J43J22J6
-22327H07j07j25L8J46j2l8K1P0M7N2j1p7j8J41J05k0L5O0j4q3j61j69JM7M7j2r6M9R9L9r
-22296H52k2j4k6n1KJ40J67J22k4j28j50o7K9Q4L3O3J04N5p7n2J7k0j13j98l7R1O8R0Q9q2
-22266I45j76l7O1j8m4KO9O7O3pm6M3L8p2lL4K9j7k0R8j0j18j16oR3J30N0j18j39q5q1l7J15
-22233F87Q5R4J15N9Q8J04kp7n8o4p8q3j09o1L1P4J06Q7N6K3o9q8m5n8j1P7Q0O2L3nj05J3
-22201I61K6k9QO2J34Q3m7o9j9n4j23q8r0m6j5J5m1o3P6P4M8Q1J2n5J8L3O4M1o8q0j2O1J34
-22168A032J65O7n0m7j1qj2k6k6QMn1j31r9k5M0P8l6n0L1Ro6j31q2J45K41J26K3m5j18m2O
-22136I19J3O9J00q0q9Mm0j0r8j54k5N7ql6J1P5J23j3j38o4J30J11o2j08KJ12L5LP2J07jj05
-22104I12m2m3n9R6J11j6OL3j32k79k29n2J47J90K6oR6J42J09J16J13M5k4p8j9Jk9n8o0K5
-22074A042L8o1q3m5M1O8Q6Nn5o0jJ5M8J39J04o2j50q4l5JK0P8J06J08L4O1mn1n8p0n5p7j08
-22041I35j48n5R9O1l5n7l3k3L2Oo6p5J6J62J30M1L7P3L8j74k87j62L2N8J7R2Q2j0l2Q7J20
-22010I61qk6j9l4k5q0q6M4M7n6r6q6l3M3J9Lk1j8k3j1o7j11j04k4J46K36K29J57J08Nq2j54
-21978H34j50o7k1O6Q9L9K8M5Q4N2O9L1m0k6n6l1K5K2k0j03j77j05j5P3Q3L3qQ2Q4N8Oj21
-21946H63j01M1K1q1k6N6L8L2P1L3K5J7n2j69j53r0J7J6n9j7q0j20K2P9Q9P2o3j04k5R7O5
-21915E14o5J7J35M4o2q1o6P5J77J08N0O0M5j3j7n3j64j75j82j43J11K44J92J34R2P1k1mL1
-21886A054j03k04j56K5J54J09k5m0J00J01Q4J16Q3Pn9j58j71n7j1N2k7q8k6R1J05L0l0m3
-21858I13J24J33k4p7j14k21k13mJ38J51M2l2l6m1l9n2J6O6J01P5J39R9k0j08p5p5J1O5L1
-21829I73K6M0O2r8j36j1l5j38r6j32j0J53J03l9j6J09K5l7q7mQ3L7K4K6m2n0Q2J61J67R3
-21799A233L6M1M1m2L3J21l3j27j11p8j07q0O5J17Q2p6j86q3m2M8R1J05J17K8k3L3K7k1n5
-21770A154j11m3K5Pq8j71p5L8Q8O0lO1P9J9K1j3n2k3k5j17p4k8P1J82N5m4N0On2m6r9p0P9
-21737H61O1J4L6N1K2M5R6k2j60j65q7m7J28K68J30Oj8m1q3m5j9o9jl1q9k9P9J0j49p2RQ4
-21705G73R0j02j49l9L5M2J9O5J14M7j11j19LO5m7j1J37M4j05p3N1O4k2N1J19Q3L1M6P2J02
-21675A275J23M4j72j85n3O2j1j43p9J2K6p4j14n1k6O0J20J21m5p7N7J44K9n0k5l3l5j8J45
-21646A027K23Q0n4q5j56n5R8O0q2n8O4R5l1lL9M1R3k1o2k3l9p3p7m6lO3J26N6l5J5l9r1l6
-21613A011n2J7J40Q6k1j67j29M8jp8j6P7P3j5q2MJ16J09k0r3nl3l6KJ10N2p6q9o3l5o4p6
-21581F94K9J73J33o1n0q3j18j08j0O5R6K02J72J14N4%m3j42p4J9nj8K1J28R0o6j26l9O9J25
-21551A241N1K8P4L5k10k14QQk4o9k8N0Pj8Q3J50Q3kl8p8m9KRn6n1NNL2oj82k01o1K9J14Q4
-21516H11N1N1J2Jq6j42n7P8J31Q2J02J15R1M7j26k64k79k18oJ58J91K00K25Q6j51j88j71
-21489G44r5M1J42O2Q0M5o8r7j38j28o9j09k7J61Q8q9JJ37P8O0J5n2q6m4j9l2p4P9J88J75
-21459I69K38Q4j78j71j19j31j5P9O1Q4R4J17K1p1l1n2OL2O1M8K8J0n8r1j00q6p8p8m8kK9
-21428F52Mj0o3j39j0K25J54Q8J17J11N0K8rj0k4o1o9j08j30r6JJ12P2N7j0k7J04M0m3j18
-21398H88p9L3N1L3J07R1M8L8p4j38j13o3m2j3J5Opj14p7R6J66J96J47J03O4k1j69k66j67
-21369G39q5j04j2O1RL3Q2J56J30m4pQ7Om9l8mK4%k3q0kNJ1P0%p0l9K8pJ4P7Q0k6j03K0R5
-21333A034O1j4q1K6J14k5k43j55N7R7J3N2P3K6L4L9p3j51j12p7k2k0r2n1Q5K29J43l4j37
-21304G96j45o7M0Q3J05J12L7Qn1l6p9j81j46p3N9J57P8K5K7M7M4m4j19M4J33l2o5R6J43L1
-21274A027q8m2J4p7j44n0J15J21M8K3l8j43j55O8J80Q0kK8O9N8qm7%r5j29o9l2M7P6O8J15
-21243A018P4kj11j42j05J5Q9NQ0J16J0r3j48j29j3Pk9O7J62J02N7l6L9J38M1mL2%r9j68j70
-21212H03k8R1J14R4k5p4j23j21l6R8Kj10%J60J02p4K6R7J6r8p4m6j6N2P1J3o2qj1L8J5j01
-21180G85o5P3J00K6o1o7n6n2R5N5k1J9P4K4J1O1P4N5K1l9oP7j0p5J1N9m0j56q8k5l8k6M7
-21147H42N4J8oP4J18J21Rm8j43j98n6nL2Mq7nJ45K05J36K9O0L5O2J7n4n8qJ4j06k37j44P9
-21115H99P7j00o8O4N2K1K9K1l9j2P5P2j3o4k9K7J14J59J34Qj59k28j30qm7kQ4M1l4q4J6Q9
-21083I65L2n9n6p3j15o3J00J67P9J9K0l8q3L6R4J10R1J7O2M8k8j02r1l1M3K4P1M6o8m7N8
-21052A228R5n4j62j20JPK5n7j10o6j12o0J9J7o8q2J32J88R0K8J08K20K29L5j41k06n7N9n
-21023A181J1Pm0m1k2M6m0n6ko2j75o3J1j3K1J1j5nO0J47J51L9m9n7j53p8N4Q9R9KJ9O9L5
-20990A181j33j79kJ13K1q8j74o1R1J18M1m1p2j47j18n5m6Q6J16J35J86J51J01M1j5j09o6
-20963A075Q1J19L0r8q6l1j9k6m3J4N0K9o0j8Q3J41Q7K9m9j01j12j92j01N5P5M0J30J10k3
-20934A189o9q9q5o7o2m8k6RM9M3l5n3N7J43J48Q9j45l14j03J05R3N1l8j06L8Q5pm0l3j51
-20904F28k01p3J5K5l8j03l6J02K01J64Q2O9L2p5j20kJ01J31L1p2o6r7n4L0O4L3j2l6P3P5
-20874H71p9P7K04k1j99j79o5o1n6L6P4N0J7M4L6R5J46N1J2l3n4l3j31j90j84j28J4J09Q1
-20845E04Q8N1Q3Q9%j8O6J07M0M8oj11j7K9mJ6Q4J17J5q8j41o8K4k8p7o3p9n7o4m7P5J61J94
-20812I23J36R8k8p8NQ3J05P0p0q2k9n9M2P3n4j08p0m6m0m2J1P8R7O4q0p6p8j13p2j4K8J35
-20780H09K17J34L1n5m6p3o0NR6M3p4nJ42J47p8j94j89r8J13K29J39m2n8N7J13O9N8l5j93
-20751A202j77q1q0o8n2o8r1j02kQ7J77K39J27P2J01J3p4n0nm9j16j14r9K2J0n1PM4O7L8Q0
-20720A007J85J59J63J50k5n7n6n3j07j46j27n1j01j41K4J08N7lk5K5J58K78K21k9k57k53
-20694A104j37K2J06N4qq3o0L0k2L5N6j01r5K0R0Q6J10K8j31j24m4o9Q6J08N9J19N7q6j48
-20665A062p9o4PJ94K27J29N9P9M2q9j57j59j56k04n9J05O1K7J17J58M2o0m9n5qo7q8PN5N5
-20635A132M3o3j18O3J47j6j15l2J7q0j9L9r4q7Q7J32O0o0j26p6l6J0J01J02q2j18J35J86
-20607A132N3Pr0j32p8o7n7k8PO9N8M8rp7n6n5j2N9J06J43M7PK0Pj01j02r9PO1o0r0o4m5J00
-20573G09J71P6j6Q3N9k0o6r1o7J5j0o1J9R7J40O5RL1O7N2o0j04K4J48K4j26j09k8M6N5Ko4
-20541A070m3N2n8j63r7m2J48K42J73j7j55o3Q1M8j00j22O4J67O7L4K7J9l1j14j33k8L5L7
-20513A098m8q2n7n3kN4N6P2jq5o3l5n8p1O8J49J12L6n1j40j97r2L4L7Q6K34K10M2n2p5l4
-20482A092p3p0k4K2O3l2o6l7j30j24K2J03K5O4R1l2j69j13n7L8M5k0p2r2RQ0P7J37J86R5
-20452A038j4j19j27m8M0J1O1Q8Q4J55j1j70j15qO8M0j8p8k4M8M3p8r6o8L9J34J82P4q2l2
-20422A017m8m9J6M4l2j22k4J21O7r9j02l4j2k2N2R6O2L8P6M8j3Q4Q6k5j3J05J05R1l6j39
-20392A338j01j12j03j5Nj47j69J1M4j7k8l5o5j0N7K9J29K14R4j0j6o3p7k5j0k1o7j04q3l3
-20362F10NP8J0QL1M8M8j2M9Lp9MJ07J47L5K9k7l3O7j1j26j20j05J5J49K05O7j49j62q2l9
-20331G70M9J42Q3M8j5j03l0k3k6pn0J3R0J05k7j24j38m4O8Q9P5M5m3j15j29l0Q8L6o1r0r
-20300F37jNK6P6R4R5L1k3N4J28J37J04K5M4Km6q5k12k12j00L1J37J10O0M7Q3N0M9O9N0J7
-20269A482r2j67j78n3O3rm4M9R5K2l5l0p2o9K1Q3J62K63K17M4o1j73k05j19j20j61j12J7
-20241H18Q2M5O8L8n6K0J03J0o1l9n5o4l1l6J5L4oJlJ05R1j2PO6L6o8p3m9Q7J36j7j10pJ8
-20207A093J4N7n2j93j51m8o4q9KO7O4P2K6o9L4J29P3J9l4q4o7L7L7k6J4m4j47j6Q7R0L4j1
-20175H54l9J9R9K8k1q4q1l5o9n3M4J14J62J92J51K3r8j8J8p8j61k43j59J07J99J63J11OK6
-20146A177M2j38j61m6Q4P0j7kR5J58N3R0Q9mN0P8j7j57k13k75k09k3m7j00j33p5N9J07R6
-20117F31R6Q8%n4k1L1Q5J3q2MQ5K2l2J4J56Q2j81k52k09p4k7j4J36J80J16qL7J29lo8L4N9
-20085I73kM7J38J07J01L8l7q9j30r3p9o1J6OQ6K64K15j49l13j15Q1j5j17k3M1n9j19J9R5
-20056H26O1K8n1p8j7o6m3k3NP9J09J52R2kq0j44p9Q0J42L9m2m5k2j9n4mQ5L1okJ1l2j08p8
-20022G45j7K7J75J29Jj16j31r5JJ2m9k0R5Q4Pl6p8r3j07j16o0J6R6J41J12l2M4L08K24Nj18
-19991A154m2J08O8m2l6o6k30j76qR2J12J27K4J7Q1Q4j4k22j65N4J71J79J07l5j0O2P5P6m3
-19962A502j14q3p5o5M3M2q3k13k22n8J13J55J10J6L0P2J49J90M3q0j21n4o7k01j92o1mQN2
-19933H32N8J7O3J68J34Qq9k8J26L2j28j87j58p8m1P3J18K2K2Rn7K2J46P2l6r3o6M9J7K0L4
-19902A081J0m0r2r1l8J9K4P4R5J19N5j44j65l7M0Q2J12J42J28k6k9n5j53p3O6J03N3o8j30
-19873A062l4L9k0n6km7o2K0P0On9o5p7m3J00O2j48j08l6j4J4J35J58N3L3Rm7m7m1KJ56Q7
-19841A100j02j50NQ6mj14j44n2M7J58K09R3j2j2q5n6K0jJ36J52M8R9N6o8j58j50J2K0l7l8
-19811A058k1m3o9L3Q0k1lM3K1MOl7j15j60q6J04O4j07kJ30P1M3J36J27rp1n7K8Q1k8m1j47
-19779A012k13q3m5L7Q5J20J11R0L5PJ5J5p7k08j76j3J23J94R4L5M2J32K01J18l8j22j48n5
-19751A288K1Jm0L1R7M4j5K2Jj23j53n9N3J11Q9qp7j15j13q5K1P1J3K2K1o8n5M3pl9J2Mmj0
-19717I94m9l0M3L5o1j86q1J8j1lJ08J40k9j04O4J60L3m1J55J08k15k88j29j8J27K04M3m9
-19689I38N6M9o1k05j55O1J14R7R2Q2K3j42k37j24P4J53rq7l9LJ12K10J82jk2n5j12q6L5N1
-19659I97j1J04M6j06K5O0mn4p2k0l6jL6M7L0r7j41rQ1L5j34k10j20J70L38K46R3N7Q4r9j66
-19628A169k6Q7J36j9j68j61j58j31J2J31J7MJ4k0M1J01J51O5q1J1R4M9J0l7r8p4O1J26J04
-19599A410qr4J7J34J78J00k9j08j04l4Jk2m0n4j9N6J14J19Q5M5J3k3Q9K10K51J76l9r5M7
-19570B376J10Q2O1R1N6J78K80K86L18L69N22O09N59O24R00J236J591K124K752L551M757O520
-19548B9952R020J1732J3082J0825L926m904j0969j2420j0924q633o496m860l583k638j989
-19533A1121j535j247j127r03o79n94n27l48k06j31j29j47k22l10k44k15j43m0m3pL1k8r5
-19510B232j80j28N5N4m8j47q9l6p1l5J2N9R2J14oOK53M18L99L87K55J08j85m11k56j89k62
-19483B401j85k10j95o6PJ9n9q0Q3K22J11m8q7J9J9j0O0M1P4J14J06O8J44L48L67J83J36L74
-19455C956M77L74M10N36O14Q08R82J163J443J861K560L611N036O884R424J2344J3798J0802
-19437G7083K917o198j1889j2863j1019q514o368m612l285k451j977j525j076p48o54o36o44
-19420E541n18l43k90l63m10l36j57j00j73j27j1q8j83j36j10p3k1p3n4R1J19l5q2kP6J30
-19394B272J10N0n4j05Ol7m8n9p9m5l4l9kR0P5kj34r4jJ0j8p4o8M3J29J15J73J74J02n0j17
-19363B289o9o1j9K3K17K56J18Q0J37K42K48J92J62J94L19L69K72L54N30O31Q36R17J123J630
-19339A0990K138K881L861N206P206R851J2386J3169R643J634o899j1826j2441j0623q267
-19324B8909o128m439l247k409j865j575j267r65p81o15n11m44m74m79k80j96k23j65j35j24
-19304B587j24q3m3mo5q2l5p2p2nr3j08qq9j94j30K4J48J10k8k6L0L5J48K16N8p5p5q8j39
-19274A718j40r2N0J46M9o3r9p8J5L3n5l6K3M0j5q9q9mN7K3r3j23l7O3R3Q0O0mp2o4j09q7
-19242A101jp0j52p3P5J96K64J37m3j17qP4m0r8j3R7J15l5j51j23mQ9N5nkl7o0J2l8j25j07
-19211I13n9m4LJ37J38P8Q7K0m6p5m0N1M2j11j59m5L6Q1N9R4Q6P7M7j21j78j00j2l2LK4k5
-19180I29n1k7QjK2J03N6M0M9%M8R5K8p1k0N0j4r4j19j94j49l1R4K05J70rj09j31j31O2J17
-19149I25P8N6P9J06L5k5o1j4O2J40J72O0j17j91o4j1k0l5m3l3R4K24J85Pk65k39l8P9Q3j5
-19119A214n9j09o0o4m7K4J41J46O2k7NJ9Omr5j00k6N2qlK4k2K9N7O6L6J3m5KO5m0m1J0k0
-19085A201p5j23j67j72q1P5J54J27J9M0J22J11N4l5j8l1k58l82k61l5Q4J17R3J16J06Q9Q6
-19058I56l2m0P6P0j5m1m6j1M7K6q7j00p2L2J57J56Q0j05k00j46J7O7l2l2OM0k0j02o3NJ06
-19027F97J63J16O1K2l9n3m6k9%M3Q8N6Om1j25p3n5M4K1l1J00J34R4J8o7k2J4k2k8N9N2rM1
-18994A189N4LOj6j22k13q5J82K53J11n6r3k5J8M4m3j32lP2J14J2j35q2K3R1Q8o6p1j8j0k4
-18963A066r2m1J01Q9j0o9o3l6m6q7j97n1J79J27L7N1L8j00n6m3p2M2j1mP2K6O6K92K20k5
-18933A403l9r1k2J04j6j58k32j44OK7m3RJ66K35Q4lNm3k9j10k13j76q0o7K2J59O4k1Q2J11
-18903I90k5n4rJ07Q9p4j04L6J78J75Oj70k65j61o8L5J88J15n5n9m9MJ28J25N3l6k26j11j9
-18874G44n3p8j5J15j2l0l9%J33K32J77Q5l9j22p7M9J21J13m8q7j5m3j13j22q6n1j8l5QJ04
-18844G98O3Q2J64J01M0l9j47q0O9k7m7Kl1K7P2Km7K1M1J0k4o3m8k8k2J10J86J5j18n9n3j13
-18812H57kN9l4n9N2J19Q2Q6j3l6kj17k20q7J17J79J83R4k6j2J01M2K0J04N6r1j69p3k6%p4
-18781A110j34j09j03j21k8P6N9o1n3O2P3J04J17R9R0R3O5qj9K9L3Q5J24Qn2pm8j06j13r2
-18751A173jN6Lr9j96j76q0j3K8Q7MlJ8JO8J11J29Q3m3j39p8P6K8JN9J07O5J3K9k4q8JJ14
-18718A314N2o7j44j57j00O6J54J01j14k35n4Q6M2mJ4j4p3m6J22K24N3o4p9J8J22m7o8rk0
-18689A073J9m5MM8n8r7k7N9J13no8mo1r7n0M6Jj08k8R7J66O9q8l1J07J48Q9N2jq7n8j03j08
-18656I67j7j5jo0j21o7k0k5Q4J09R1J08k5q2p6q8j8M7L5n2p2l9O5J00R7N3J02J14M9n3j95
-18625I95k19j02o7L3P1J57J22Q5J25qn8l2J0R6k5j10o4J4J6M4J23J9j5K9n5j10j43j44k0
-18596G67P8M3p8j67j41K6J25J14j8l5JL5J06Q6mn3P4J53L3n6q4L2O3rj9o3j22n2k2p0O2N5
-18564H60j08l2N0L4N9L2L8pj24j01K6M2L2N5l2M0R4N6JK9M7m8j26n4N3L9n6r9n4J3j7J1Q4
-18531H37J47K8q1r2q7m8K8J20M4o2L7O8K4k5N5Q5m3j11j18r8p0j6J11J34j0J3N2Oj01r9p1
-18500F57L0J33P8ML1O5L2P8L1mk7q0r4l5J3qK0M8l6j03l5k2o0q2K8J72J92R7l0j12j01m1
-18468H39J4j7QJ81J96N5q7j57o8k3n6l8P0J84J09L9m3n0k0p0j9J26J37M4j7l9j00q1n4N1
-18438A114J24j7o5l1m7o7j52k08m5J93K73R1o7k8L0Np6k7Ok6k9q1n1O9M2o1nR8J24J08M4
-18407A238j5p8j39j48j02o3j8N8L5j4k4K0K7N2k5p7p1n1N2J07J33J77J38L2lO2O7npo8j08
-18376A182j05mk0j58j26l5J1K7J1K8J34K27J24L6j22j02N6Q9k3j63q7O3Q9ql5RP1K2l6l6
-18346A119r3p6o0p4k7m2j6L3J11J6j01q0n7p4L1J13J32J89P6k4LO3m3j04J7M6Q0P3M9j1j7
-18315A252l0o4N2R2m1j02k9n7p8n3RM1Nj2j3K6J27J16j5l5k7j31j46L7R4J01R3M3p1j14p5
-18284I95l3k4O4J6m4KK8L2r4QO1n8j18j17j25%J70K27J50N2q0j02O9J54o5j63j5N2Q0J05
-18254A227K7o4j72j50o5P3J06k9j47m5J46J70O6j24j62k2j1L0L1K3K4kL6J4K4J02M3j33j25
-18225H91j5K0j8n8j12p7Nrk8%J5j2O8J75J92J30R6M4oo6n0j0j16j22J60K20PKK3L0J8M7m0
-18192A404j92j98p3K9L3O8R9M8k8m3o5j61j30k3K7L4qk2m8o7P3J78J37J09Q3L6l6m2p6o7
-18162A079P0R3m4j09k6k2n9k4m2K2J43L9l1M7J7M9J44J23J4r8l9o1m6k2m2mJ0p3j27k4Q2
-18131A039k0j08j13p3jJ4R3J83L1l6J04J46J49K7j92j81l7O9J02P4L3J4L0K5m5J1L4o8j05
-18102A199r0K5Mr5r3j4P3N2o4j02MN7K6J1P1J35P2k3j28j33m1K2rN6P7l3n6K8P8J15L7m4
-18070A217oL3M1m8j21r5j5L4l6o3K3P4n5j45kP8N6J18M1l4N7L1n6j65j38j6OJ01J27K6L7
-18039A105m7j88j71l2L1j2J1J6M1J90K33J12mr4j41q7n0l7J7N5K0l3r0L3J40J20j0j11m3
-18010I74k1p8j09k3J4J2O5R8J00O6K1R1P4k4OJ8M3K4p0q3l8j0J7o2j14m4L0P0L4OO0O1M0
-17977A248J3J7K4L2O2L4j1%j23j58p5J0j8k6O9J48J23l1j22j12K3M7RP3L7j25k05j02M0P4
-17947I75J5o5o2J1K6oL6P8j4j18j19k2K0j0Pp0j41NP8J8qqJ56J91M5j09j12P4J95J12L8j8
-17915A198k9R0J36O1LjJ8K4J06Kj45j82j04Ql4j06j10Oj4P1J54N6N6M6J3Rk4QJ05M4m3o1
-17883A361n8o8p2j16j68n6k0q5j32pJ47J44R5Ppj4o4j22nJ28J50P0n0j87k08o7Q4J09N8R5
-17853I42J10Q6O0J6r7j29l9P5J7l1m5m6L5O2L8N4rj1R1pj71l1J1j01j00N5J68J18no7j41
-17822I08j47lQ0P6ROO6Q9L5l2j7ml1k8p3j06l5J10J02P7R3N1q1r8Q3K60J93k5j61j85j24
-17791A088k5J00J83J05l7l8J0pj4Q0J78R0l9n3j31k10j57k1Q4m0j63j57j26l1O8K55K59J00
-17763A351l9m7p9o4LK2O9P9L9q3r5roPJ7K4n0j40r4O6J2p2K3Q3J9j1l8m2J8O6m4j04L0K13
-17729A124J57M2k2o6p0nL2p6o5kN0N2k0L4L3j0r5k9M6J15J16J4qL4M7Q5R7K6o4nmm1m4j11
-17695A367k29k36m4O6P9L7J5M0J7k5o0JR5P5N0K5j26j71r0n6K0J30P0j32j51kJ38J51R9m0
-17665A113r8p0Lm6p3j3J24N5l7K3K1j0M1o6o8J21J77k5j62j10L3R2O5l0j31r7l3K0n9j9Q7
-17634H28P2P1K7o6l8j6p0m2L2J17J18k4l1J4N6k5p0m2k5jN9J77J44P9J00R8p4j62j56j04
-17604A046o5q6LJ20J12J81J03j8l4o2j5J79J36l0j77j76K5J01J2j29r5p1m8L3K7J0o4j08
-17576I10j27MJ21L5m6k1K7J15J91J88J73O4r7j26q8j9QJ7q4k05p0J19J20mk3J18J63J04n
-17547A562o5N1K2l8k0J0L7j3j05k03j72m5O2l1n2j12r5lO4Q8P9j05k80j64O6J52J35J07M5
-17518I77K6k4l6J6K6j3l2j27j43N8J76O1m7MK1j01j25JQ6Q2N2M8J13L6qk2j8O6R6L5r5l3
-17486A156m9j07qK03J98R3l5J4J62O8j01j10j78j70kJ05P5K8k3l3J8n8r4L8P1K0n2n6m0n1
-17456A082l7m8J9R0O1Ok0n4k6n6kR8N3o1j05p1n0j08j2K07K01J15J04L4n3l8n6r9j11j09
-17426I54q5j1J33J56j1j29j51p9M7J05J52Q2n0r0r8j01j41l8J32J09j3j8%Oj2pl6n6M7J30
-17396I27O7k2m1l4J4lk5L6Q9J32J16L8l7n3k7N5R8Mp1o3r6j13j9j4q2n9j9M5L5o7q2k4J02
-17363H07J02J0KQ6K4Q7J28l1j71j15kp7k59j84R4J98R4M2J27J13j9o0j4N8P8N5M5j7n0p6
-17333A075j10l7O9J96R9l7j08j32l6qP7K36K01P8mo7m4n2j46k21j61r2N0J63P0l5m4oP6J38
-17303A188N8k5rn9j15n2J5P6J20J68Q1L3K0o2o4L2l4o1jmK7J8o6j18q9r4O6J06M3M5J8j12
-17271A149n0M7J7j11k11r6K4Q0Q0M5r7j26k7j8L2J29J47J90Q6J4k6j26r5l2p6K2L4j62j71
-17242F72o3K2Q4P6P2L5m3n6J04P6K2N1K0l6n1J5J9%J9Nk5j6J10J54o0j76j32j53p8R2R3Q1
-17210I33J36J7n1pj2p5m0n2k1J02P5o9n8J03J71J34R4rj58j42o3O2L0o8k5R0N6ppJ2M3K1
-17178A215q1k9J0L1Q0Ql3n2k7l9r7p2JN6kp0j35m7M2nl6p3j22k7J39K24K42J37K2o1m9L7
-17146A187L4n8J7p0q0L5j0r7r8mR5N8j4j2M2Q0m3j28r3n7k3l6P5J20K9P8P3J16Q7%l1r9o6
-17113A107J3Q0J21N3p7j70j23q7j16j25l9k0j1k4l0Q3J29R2ml7R2K31J24o4r7l9n2r1o6k3
-17083H30N1J10Rj13j68q3l2o8M0J63J54O0L2K4o5k1Qk3oP1Q2O8n8j39mO3K5j28j25M4J41
-17052I42J39R7Q0J19P0n8L1J48R0o2j63j33j01m4k0l9q8n9J7P1L4j30j31r6n9M0N5k3k9P3
-17022G71Q8J00Q9l3q2l8j3LM3J60J75N8j20j24L3M8L0j2q2M4K44K01K7n6n9r9q0j30j61m3
-16992I82J4N6Pn9N5k7lK08J73m0j45j25OJ17P9J6q3r0j5r3m3J58J55J6j7n5q4p3j9j6oj8
-16960A031m0O3R5o3r9QJ64J39j4P0O5j0j30j53o2M9J53J12L0N0Kn6o2j45j90p6K4L9O2M5
-16930A101L4K1NO6N2q4j24n3K9J3o3r7p5J4J22J44J1q5j2Q2J0M3R9J6o9p2jj2J0J3n7N3J84
-16897A318J02L4q5j04l2k8m4JJ03J26L1K5P1P9m2j34j07n5Q1Q4Ll2j8L3J8n2j65k07j15J4
-16867I03J26J70l0q5k7jJ1j6ll9j03n7N9N4nL8L3j9k2l5p0l5P0R5J4j22j66PJ22M6L9J15
-16835A067J34o6q3k9J6L1P5L2l3r4j41j28l1M3M5R1Q5Kq8j57p7J05J09Mq1l3M9P3R5P4J2
-16804A101l2P9J36J46J2j91k01o8K1L7M5N0Q5J68J21K0j01q9O2O6p4j36j07l3k7j60j80m6
-16776G04J5J16K16N6m1QN9l0o0Q1%n8P3J54P4Km9p3o2p5K7Q8mj4O2J5K0L8RJ8N9O4r0j80
-16742A222j90j04j96j30P0Q8O4QLK8n3M0J18P9jn3o3L0J31O3m9r7n3j5o1%N1%JP3J36K3k5
-16709A138R5J32Q4o9j13r8p1n1p8K8N3l3rN0j7m6n9l6m2kJ32J47M7L6K8P5N0k0l0p1j13m8
-16677A089j0n7j00J1J35J06K1j9O3P6l8j38j69j09K9R9J60J36M1q3j23j75q1M4J14R0m7L
-16649A068mp7j0L1k6r1j43p5m4l2N3J02R0Q0M6n7m5n3j25QJ15K0l6o7N5J26P4P3J50J5j25
-16618A096lJ28J15jj43r3j6O2P5jp1j13r2n8P4J52O6j06j86k34j78J3J75J88J83J27J2l3
-16590A138n9k0k2k3N0Q4N4LJ02O7j42k84j57J02J29O2O4J02J45J48J70Rj23n0J44J02q9j66
-16562A540r6QN0j8p8k1N2K9o3j23o4Ll2P9P9q1q6N8J15R7O6j7j69k18j59o5q9nJ55J81O4
-16531A192p9N8J90J76L6k6r0j15j71j86KJ27K5m2J7m0mN6M4R9N5j4L3L7J5J3l4r3q1N0J04
-16500A354L9j27j16J6M5%L5j2j26j81j66o6K9P1R6J81J81j2j8J17R4J0p6n9l0m9j3K5K5J32
-16470A399J08m2m2j2j07k38k45j09k5L8P8Q1O4O8J29J59M0p5q1m7QN1L0O9O2nj74j62q5k
-16440I33J53J90J20QJ2L6r0j00l8j01j27m7K8P9P6O3N3N0J08K9m0n5j34q2J18J79J12K8n0
-16411A511l4R9P4l8j1O8k2j37r2q2j04k6J0rp2q6p4q4j3J27J13Jm1J7Lj12p4M9Q2J05M5j10
-16379A083l6J16N1p8p1qm9l2J44K11J4j30l5M9k2p7p4p2j9n6j65q2O4J27J42N7J5O6N3j8
-16349A168n1j0l0l0J3Om0K0J94K05P6l7j45j99p5k7r3j00o3j07q2Q4K6K2J21J05%q4m9M4
-16319H62J85K78J84n4j87n9N0K6p9m7nn7j09l0P7R7J42Q5p1r6r8oRqK8L7Q0J75J33O6K8n9
-16287A577q4m1lO2k2j24j31j47p1NmJ4j0m9n7M7J24R9m7j55j88j09M3J57J39K3p4o5o8p4
-16257G67l4o0nJ58J68M8m4J0J56J84Jj47o8m1q1q0p5k6J8M0R8J03J08L1j03j61k2O2k8M0
-16227A017J27J01Ml7J1O6N6mo9p7N5j0j08J9R4L9o7m7N4N4jm5j29j67q5N0J03J4m2l8q0k0
-16195H38J02R0km3l5M7Q3L9l7j56j25p1O6J51Q5k5n3mL4K5K5J9K6n0l0l7r1j22n1J09J80
-16164I87N8n2L2K4%O4J42J45n6j35l4N2M3M8O9k4n9Mk9q9m9M6pk2K9L6O9J06K1o4j20j86
-16132A049oP0l2j03L2J56M7r4r0NQ7K2n7J5J1q2m4M0J17J19j8j74k16j78L1J77J46P8m2o1
-16102A005j6K0Q2J37R7j8j02p2LQ7Np5o0nj1PQ8L8L2J61J79M3j09q5L7L8M0M4Pj32j97j03
-16070A165ol7j02j35l7O6R1J41L0j5O0Jn4j41j67m4J9J27K27K31O8j59k11j40o6OR9J51J26
-16041A294j2j46n9k2K0R5P8m5j31m1O0M3r1j27RR2J05Jq8j07p7K4P1L2r4r2K3P1k9j08o1
-16010F88Q2J08O7J03J31jp0Q1J44M2m1j01o5l2l0l6n6o7qJ16R6jj12p1j9j8l5j00J7J23J44
-15979A079J12J7Lo0j14oM5QL0L5J9p3j14j58q1JlR2P6J8j2j2J29J81M9j2N3ll2j16q0j4J
-15946A058N3R4P5J21J02l1p8l1p7j24JP9l9j09K7j3j70k55r6J61K84K04j0n8M2J26J71J13
-15918A620J9j52k01l3O7JK1Nk1K6J4j6j09k3j8k4k8p2q1j21j66p6j3N9O7M4N4j6r9r4r6q
-15886E30M8O7O1R6J85J36R1N0lJ1K0M6k5p9L5J39O7L4M7ko0q6j25l7k2RO4j2K7J8j21j81
-15854A028k11r7j5M2R1J61J44L5n1m4L4Q1Q4J10L2L6L5p6j40j63j60r4j2ok1k1k5k1J39J85
-15824A080J64J41R4o6j3Q7N0K1n2j69k0K1k26k01l2N3O5l9k1Q9O4J5M8J6l2k0J28K19P9p6
-15794A467j82r3J5rn3p9p8M4J63J50Q8K3l3k9n0j59p4l4jo2j57j04q2oN1P2O1L0P2rk7jO4
-15761I78J75J29n3j62k2L2j09j41o2N8N4Q8N8M4K1r8j98n1J84Q0l4K4J25N6p4j4L6J11Q6
-15732A321l6q2r9q4r4m4M0O4k3K8J17N0k3MJ16N4n7l4N3j2j6k5qK1j02j28r4q2k3J6J17K23
-15700A158L3j33j29j7L7loP4N7N0J3p5k8N0R5J54R0r3k14k09j39p4%Pj13j11O0J05jK1J63
-15669H22K56K40P1l6KL1Q4J5L6J02P8j5k2kj53j67q9l7J5O3O7j7j53q2kJ23Q0L2Pm4o1k6
-15637A218m3p5J4K4kKN8J87J89N5j7j05k30j83l0L5N2k1n6J0M5j3r3K3J01l6j21l8K9J02
-15607A081J17rj91k39j07P9J41J48M5l9p5j09l7O3P9K2m7o3PL9j1k4mL9J19J15J46O2M1P7
-15577A465l9j24q3j5PO3O6m6p3n6q4r6n2j9l0J2Rq4n1R8J12J26O0l5J02J84N5o3k39k94n2
-15546H24K4RlN4R1K6k5n9kM1L5L4K3p2o6L8K6Q6J48K5n5p4q0o3M7K5JK3oM0J7m0NK6j0l4
-15510A079j7n9k1j3j0O5J20K45K40J2q4j44j78j87j42j70j90j53Q5K66J03m0o4N5R8J00P4
-15483A070k7m3m7m1p1p1J1M6P5Lp7k3K0P7P4J2R0P4M7K2o2k5Kl8rK9pJ9J29J50L1r0k3O9
-15449A396J36P8q3j11j16p4n3Om2LQ0M7jp3m5P6P7M1qq7n3j27j59j9J01R6J01O6J00R7n5
-15418A395k10j11N2L6k5QQ0L4k9qPN4M8Qj13k46k05PR5Q1L1l9p6o7L0P7J07J92K36J98J08
-15387A755j0l8J7M3j08j62o7p8J5M3MM5N4o0j47r2j61j62k9Kp2k6P4R6J22R0L5N1Op7j36
-15356A027n1J36J64L3p4o1J1M9m5q3n5k2jPK3N2m3k5J19R6rk1m1o0k4N3P6jm3l2j3M3P4k6
-15322A233j37j02J0K5j12q0N0J05J19J30J17K0k8n1r3n7m3n5j2q5m4M8R0l5j71o4KQOR3J64
-15291A051K03K16J03o5j34j79p9M1J18J25Pl2j8l0j3l1j4r1k44j21J82K93J14K4K5j06j36
-15264A209p7m2K3O4J0o8r7QJ32j5j06k6Q4J25O5rj0K8R1N5j6op9j39j07j21p8k6mQ9J32J01
-15232A190P4Rm0r3j05k0P0M1K6mN5R9M1o9j01k8Q8J06l4j03p9M8Q9J03J15Q4Rn5l9Q0K7r6
-15200A488r8r6q2l5k9j17j48k8J38J00j7lm0qK1j5o6o8k4J7J07J94K27R7l5r5j29o8ol5j8
-15169A129N4P6M1O6L2n1l6J3K6j18j58j48j44L5J60J06J07M4p0q3m6m8q0p5lJ14R7O2J4P
-15139A123M8RK1k2j00j12p2lm0Ol3j18j6O3K9M3K5Q0J95L0j73j01K7O9J03P7NLJ9J13J78
-15108A476J28O2o1j31k0Jr1j03N9L6j42n8K00J13k8m2o0k8qK2M8J9m1j6m5r1m6K2L1k1p7
-15077A108L8Q0m8n1p7p9r8k8P3J6K1J06J21oq6r8k1L4J8K7O7L0j8O9Q3r8j87o4m3j3k5j04
-15045G47n8j5K2P1J18J01N2J15K25J9j10q0j42j06K8L4M2N4K7J3R7Q9p9j62m8R4J75P1m0
-15016A354j30j37j12n0QnR4J45J42p2k14j72k3L9OQ2P2K5j6jN4J26L7q3m4l2kM6M1Q2k7p6
-14984A157J9J21J00Lp6l8Ro8k8j0j20r7N1L9R5J34kl0N1Q2k9k0J1P4M1j52j95r9pk1l0l8
-14952I27n7M2P1J3o0k2P8P7Q1P7L4j02j11m4OOk2j2o8l2M5K0oJ4K8O0J30Q6j9J8p8r2m2j03
-14918I43p3P4J30j3q8K5J32J7m5m7j34j40m2J12J32L1Q2J42K5p9m8K5J06L1p8j8M5K5n4p6
-14888A142o2NM2Q0J04P5P8l8r2m0j8q2o0j8kJ5N3R0Rk5k5Nk0k5p8q6N1K8p2l6l3j28k5M2
-14854H54M9P4J40J61P2l2o8j1K2nn5l0j04n7Q4M1m3q4o4o7p3q9m2J15J12K8J1M7J18O0L0
-14823A194J4l5K7j4q1qM6O6L0K9M8J42M1m3P8N9Om9k03k29n2j2L3J51J29K0k6m7j62k11j83
-14792G58r1O8K10K17M9l3k2Pkn6r6r1k5M4J11J02L7m2q8o4N6Q6R5O7K6L9K9n4p0j0M3LL5
-14759A338m3j29r5k0J23O7J0J1N1P7Rj13j39l7J5Q7J14PK2M9On3m7l1j0ljk2mO3J06R6M4
-14726A548j07j37j7l1n7r2j7Q5M7L3J9O7K26J95kj17j20j25q2j48r6J21J71l7j83o0rk8P2
-14697A119R3R9J6q0l0kN5N7k0p3q7q5o6olj42p8O2L9oK4mQO4j7o8j00m1J8J5R6J84J15M8
-14663A204O8O4M5p9j99j64j8J55J36O2ok2k2K1Q6Q6N3l5j28j14p7lJ12J34J18J39Q7m2k3
-14634A638N5N4p8j77j83j62r2K0O3K7oJ0J1k2L2N7m9j21n4l7j26j38j6L9j5n4kJ38J94J61
-14604A167J12O4L6l3j29j48l2P3N5l0l8k9N8J43Q1oo2r0m8lj1p0RQ2J79Q7q3o6j8o0j44j50
-14572H96o4N5K5Kk0J4J17K10K15Q6K0o7q1r6j11m5n0j20m5JOM3Q8L2n9m2m5L1N5k6o8j4K3
-14539I66L7J15N9o1n2J5J05P3q1j34j9N8J33P3m6r9n7K3M1K4M2P7M0n3r0K3J57J48J44J7
-14509A678j75j71j17r3l3J6ON5j1j60j42L4J68R5O4R7R7l4j01j19j47o2N9M9j2m1j12p2Q6
-14480I02J95J19k4o2j3N0J3J4k1r9p8RJ19J23L5l5n0qm0q6p2L0Q4L8M7R2N4L8M2j7l6l2j04
-14447A227j31p7l6o0p0j8R1O0J0P6L1l7r5j31l6O0j9o1p8p5m6K2K9N6J29J14J5m7NJ19R1
-14416A118qq4KJ18j4j09j18j08p1O0J29O4lQ4P4n9r0j59j48L5J39L1m2j2l2J9K22K43L8j47
-14386A172p6j3O1J47J22N8k6n5j28r8r2j04ml5j29o8R3J56K0j02n2L6J24J87O5m7l8j0P9
-14357A243L9LP4k2k0K5o8l6k8j41k15j54OQ0J24P2pj4N9J81J85rj01r7l1P2J26P6l2m5j21
-14326A224j25n2q7M1J90J21Jp6m0J43J04n1j18j12p8p5k7o4p6P0R7O1N5K8k3j17j25k6O1
-14297I24K4l0M4N7m8nJ24M7o2j08m6Q9O0j2QJ0K2M4Q3O9K0l9o1l8ok9l9N5L7l6L7M3m9j63
-14263A026q6N0L8Q0J43R3%j7l0jJ08J06jj52k57j48k0J27J71J4o1K7J07P9Jk1n2l2j01k01
-14233I90n5J46J76N4j0RJ6K8O6O6n1r9l3q5j35pOq2q7Q7J75P4J1rk3%O1l9j40K2J35O2J3
-14200A342R8J70N7m8n2p7j21q4q4k4R9J11P5N2l5j14j62j11K7N4N0N3p4j32m9K1N1nn8j3
-14170A017N2O9J36K09R2j32k24j46o8k2n6j26r6k7K3M7RP5P4k2m2N9J32o0j01M1J9L3Q6J1
-14140A062j9k7j6Q9R4J4p1j15j14o4j3J57K74J24n4j03r8p6k6l9l7O5J05J8L6J52L6p4o4
-14111A216qq8j04k2J2K1l0L0L4K0J09J60J29l7j91m2J40M1p9m3p9k3O5m0r3M5Q3r4j59o1
-14081I12j0P9R6K1n0j7M2N0M2l6jO7ML2N4O8Q3M7j0j13j76p1J8P7J57J57Q1L3L2O8k5j34
-14049A577j27n2KK9o5j95j07m4o4j3R6J08R4L3p1n3m5%O5J2r2j31j2J01N7j52j46O1J43J41
-14019A150J21N3j6k0k5Qo6m2M9K0j74j96k8O7L0p9q8J9M4n5K0J26J02J00P7J9O6n9r0M5N7
-13988A235K1N5P1K0q0j59j45r0m5j84k20r9Q6R4J3L3J65L03K19l0j63q9N4N8j9j32j56p4
-13960G42K8l2q0k5Q5P0l3j02l6O8J00J58K26J13j9k1r3mO7J17J26J7q2p7m1lM4k8K6L7p6
-13929A272j85j83O3J20N6L4q0j62j48l8J76K63J86N3j31j11J11J47Jj08K9J27J9N0J79J19
-13903A859p6k00j61n7j7r9r0l7J9J42O5L5O1k2j44m3N6M5n5r6L6J21N6j33j33J2O2Q3L0K0
-13873A339J21J16pp6j69j47o4p1q7r4%J20J84O9p4KJ35J15Oj24m3P3N3N9O6R3K3q6j43j87
-13843A202j31m7n4M1J84J19k2l3n6j55o7J16J37P5nqp6j03q2QJ5mlq4r1K9J21O5rm8N4J28
-13811A216Q3K1LJ2N0O4j9j45j07O5J03L9n3j07m4N8J77K14j9j68q9n0o8j0M5K2j8q9n2l2
-13781A102KJ4K9N6J5p5mJ11J18O3J9n3j74j09K0q5j99r4P3P3N3O0J16J26M1p3o7j0n9n9P2
-13750A102J06K2O8O9J2mj20j79r1n1J9J20J65M2p8N0O2j14j60q0L3Q1j6p7j0j6m0K6M4J66
-13720A151K08L7q5j0J0n4j36l7P1l1l2O3N0j01j30PP6O5R5K1o8j07n1K8R2J67K4j72k15r5
-13690H41N5R5J05J23O2qK3N3j8j1L5J4K3nj56j00J11K28J12o4j32r9j14j60k5J29N8m8O1
-13661A188J09M4o1j6N3rp9o2j9m8p6n6pMj5m3P3J12j7m5jO9R8J33O0m2q4j87j24n8L0J73
-13629A097Q7j04j81r3j5MQ4j6p6lPK1L6mR7N4o1k9k8p5J0J24K7k8J17J15J04P2o3r9k9O0
-13597A212R3J24j2j09p5o2k7J12K24J13o0j85j55q1q4L0J28M3l6Rl5j61q3R5L8JJ1J02K06
-13568A376Q4j28j23o4j2j8j7n7q9m4Q8K29J62Q6K8j8M4K9j01p1j5n0q9p7L5R6k1pJ1j4q4
-13537A169j22o2j5J22J20ln2j42j00n2rJ42P0l1J3P5Q6P9J0m4NJ7M6J6p3p5L8Q2K8n9q2o0
-13505A137n6k8l5l3k5jjj3j1QM3M4J12J88J60L6m2l9j07j12k7M7j2q5o8Rj6L5K7o3L8R3k8
-13472A175n9J8Ll3k8N8Oq3m8J2P5J29O2J5j0Kj07j54N4K44K15J60J01l9j08j61j10P4J6n5
-13442A424rN7O9j3MP4Oj24q2J1o3o8N0n1j35p7m2o6j21j36m2J05J65P4k8j1M3N3Q3N1l1L2
-13410A202J65l9j37L6Q7r6j03jK4J3K8J83K62J16l3j40q7L0m1j88j39J9k4n0PR8Q7q8j15
-13381A076p6J9J34K25J37j9j3j3q5n9r8j58j43P3K69J20r%nJ6m0o6J0P9N4%j2m1o3r1q9j08
-13349A024p1J22J13N6P6k9q2J5j2j44j57o1L7L8P9J21Q1P2L3r9r6o0k5J10K31K07M7j8l9
-13320A569r3k4L5j2q3n4p3l7Lm9l9Q2J59J8j10p7m1k8J5Q3J5j4rp7n3kN4P3M4k1RK0l8J6
-13286A261J7m8j00l7no8p9r%J56K57J38Mp1j07p0l3K6R6Q3K2rk7o1r8j04q2m8k5L9R9L3L2
-13253A182R6mp7n7n5Kj5k8Q4J61J1o1k7l1p0j1L2o2j27j12n8K3K39K23N3L3L0L3p4j83q6
-13222A064M0Q1J01Q9L2L7L5M2M9K7M3m5j13p5k8j1l2k1M0N7Q2M6o7j28n9j8k7%N3J15K8q2
-13190A355p9j01l5M0l7m7k9o1M0J77J16M5m6q0or2j24k1mJ9Q3%n4N3P9K6L6P2Q0m4j83j27
-13158A051kL6n7j27j6R6O3q9j05OL1k3M9J41J96J96J28P3o7j61j27q2l2m1j3om4j0PP3J79
-13127A323J34Pq2j01q1j33m1J28O7p7j9N4O5%k7M4P8K7K4R8L4qrp3j12j33q2k0n2L8P2j6
-13095A127J7J04K7%J9m4k0J29J67k0p2o6o5j46j61k6N9k1p7K1J37P6m6j08p3P7J22J7oM0
-13065A188K5J2J7n0j10j18j64j05J19K48K62J65PJ1M5j3j06r7LN1MN4R1Lr2p0j10o7O2J30
-13035A395J20Q9l5j63o1l6n2KQ2J74O5q8JJ56R5p5k54k93k02q2M5J03J17O0O0O5qNL0Kn6
-13004A261j12o5j02j49q0n2j1m7o4nN8M7l2K7J51J31P8O0L3k9k1M5Q0M1L9K8rM0P5%j48k17
-12972A051j52N8K23K28Q9J6km8j58k37j58ON6k8K1Q7Q8N8m5q2k5J2M8J07J66J34K0j24j64
-12943A245n6%R0P8l0r3J1J13O8K2M2M3l3q6o2L8P8N7ON0J03j5j24j65j14o5k0q2p5P0J34
-12912A228J92J48l8j71j50p4mR4J80J25l0j13p5L5Q7N5N0Pm1n4RO1nk7o7m8K4pl4M0k7k9
-12880A341K8N4M7l1j20j15m8lN5J04Q8o4J9J87J19M7j06j31N1J09n2j53k17j34J0%L7%oJ04
-12850A220J33j3j42n1J15Q6j8r4q5QJ04M1j12j21p5l1o2j57k1J47J84J75J32L9p5j00p7L1
-12822A181O9m5m4O8Q6P2K9LJ0l1pj3l8qK1k4kOo6pR0L1l7m5L4J45J05O5m0j15j60j54r5J8
-12788A102N9L2N2q8j25r9p5R4J65Q1q2j09k9PQ2J07J12J06m7j82j10P5J17Pq7p0M0R5J06
-12759A336J32N5l0n9LO3o2j30r9j6L5Lq6r8j13p3Q1K02K23M4r8k6O6Q3P4mj02j31o3Kq2o3
-12727A067Q1J28N4k7l4m6J0P4L1P1L2q3j1qn2n5q1j18k4J44J50Q3L8n3n9k7M3L8l7pJ4j0
-12695A326l5r2j38K0J08Q0J47K12J12j47l38j52P8J02m0j80o6L7Q3N4m7j09k3J15J71J10
-12669A388jj03k18j69L9J65J54l4j93o1Q9N6j46j22l6K0O4M6O1N1rj3mk8LO3l0J2N7j8K6
-12638A109N3J9j9j17r1Mo3j37j05j7K1R7Q0oQ6Q0oj3J2J16J50J58l0j23r2j3J5n0L9P3jJ7
-12606A246Q3Q2L9K3L6Q2j9j04q4p9l4kn4m1Q9J65O3k3o2j36j04L7J29Q6Ll4k0l4j9j0r4j3
-12574A197M2l2j13r9K4L1j1OQ8M9r2n9O5R7J38L6j02q0N5J81J55J2r0m5p4j99q3Q5Q5O0J08
-12543A435J30kj05k6ln1o8j22m0L1m2l7J1J39K18J80Mj59j34R6J94J8j26j47q1NR6Q5R6R
-12513A604q1m2P%o6r1j42j38j2O0Pl1j10j23j7O2P8N8K2L9k8j1K3N8J55J07N6k5r4p2j03
-12482A150k54k08N8J71Q8R7J44N8p9k03j37M0J00mK0J33J35O1l6QL7m9j43j38q5k6JM0J17
-12453A096Q5P5L2om1o0k4k8n7j00o9j01j13l1Q6J56J69R6l4p8r0j0J58J10j09j07KR9J32
-12424A238M6JJ5K9k3mL8pqP1J4p7nJ00J04J13Q7l8o8M0N4j10k28j92m1Q6Q5N0qj9o7j70p9
-12391A027R4J22K5K1N7m7q2l7k6Km3r3k8J13J30J55J90l0k06j81j10k7L4J6l7LK8K2pj3J38
-12360A210J63R7mO7K62K58P0j58l34k57q8J5m6j07J4M7j00j14L1N5K0J8o5n0QM8k7j15p5
-12331H43J7J34J43l8j03K2J09K65K31Kj57q2P6Q4Qp7j33p0J16K08L4k2r8j10omm7pL9O4o9
-12300A372p8k3l7k8m0K8J19J28R6n7j87p6m9j09J3J13M8KN4L1N3Q0J29J3k64k25M5J05O2
-12271A318O0N3Qo6q7k0L7m9k1Nk6j1l4n4J1Q5J5j67j38N8J48J08M4K1k0r0l0Q8J20N3K8R3
-12239A540L9n2K4O4m5r6P2K09P4j00j17j06k9N4Jq2j18j7rp3J5Lq0o0p5j42o4M8P5Rn5K8
-12207I35N7K7r2q6J02J23N0m9m7OJ00P3O2O9J3o5j05o8m4k0j29j10L4O0k2q2l4N0Q5P7N4
-12176A024J28Q0k1k5K0j5j4K1mk8m4N4J20P8k3m7j4Mm8l9j01k24j96k9J71J67O9O2M7L3K5
-12145A231N8K5j15l6N7p6j23kR2J9j08q1O0N9l4kJ12R4rl4k6L2J61K04J38P6J36L1j59q6
-12115A694k6j38k09n2R7J58J16K1r8k02k11j29p1j9m1J4M9J39J85M7MR6J00K4N0K4m5j18
-12087A459j46k6Q4M5pk4K6L0M2J2j28j81j11N0J61Q0nr8j4J97J78O2k7LM0K9LK9M6o8j81
-12056A560m9n1o2L2Qn0q8m8K6L3l7n4o3K7Pp2j15q2k2N0Q3Rp1j9Q4J69J30m8j14RQ3J3kK4
-12022A300n9j10oN8mJ7rj59k13p6L5M5L6O9M3k4q6n4M6LM1K17L15J10j54j91j15m0J07J77
-11992A319J62N6j9k3J0n3j44j83j20j04m9J33J16j0K2N3k7k6l5J04J57M9q4q7P6P0l3q3j53
-11963A094j19K4M5K1P9OqN6K6oL4Qq5m6m2j20r2j8K3Q4P0L1K4Pj6O0J43R4M3l3m9j8k7o6
-11929A227m5N4M9m5K1K7q5r7K8o9j27l0M3J32J61J9L0ln5NJ6R9J24o9j11j00m9pL9J55O4
-11898A401l0PK6Ln5j42q9l9nK4P3L5j5r7j12oK1J10J33J03L8J9J4m5l1L9K9p6j14M5J72J03
-11866A539J4p0r3J00J61l2j33j82k04m3J0n2n3J8K2o2M6N4J7L4K5J01Q1o3o8n6p8K5M6J07
-11836A211N4o0Jqk1o3o8m3o8j26m0Q2J22M6oJ4O8P1P7N3l8q9n7n6j37j02J25J87N0j7p8j79
-11804I05r8K4M2P5J75J41J7L5N0k4j57j69j23J2J87K36Q7j70j75k4k7o7O2J80J49J24N4r8
-11776A423p1r0o5O5J46K9j40j26q3o8k8Q8J14O8N2nm4m8MQ2O0M9J08J12O6l6j29q3p0l4M9
-11745A395O0P9%j13j44j59j11k5PM3J10K7k8nj71j44MJ28J18jkl0pk3O1P2N7Q4j1pjOP4k7
-11711A316j05q3p7l5n7o3l2K2J65K79J41j18j08Po3m5Q2L7j21j00k4J17P4Q5J20q3j41j41
-11683A049p8K6N6R4J3o5L9Q2Pk2J34J87J31J23M3Qm5r9r2m5n3m6L9M9j0p2j08n7m4l7QM3
-11651A258k7n1m6K7O1J1J9m4r5n1J14J14M4l5p6o1n0q1j97p3J19Q9K8pK8N9P0R6l5k8K0K8
-11619A228j0j4N9M9n8j97j90r4n2lN5J9LQ7Q6R0J30O1n7p3Q9J93J56o8k10j09r4l6O7nL5
-11588A137J02Kj04q3Q4J06KM1M2M1K1j11j28p4j8MnJ16J92J11n2q2M7n0j10m0M2L5k1rkR0
-11556A326J29J01J32Q5r5n0On4o2n9p3r0o8m5J2J12O6j53l9K02K36J72o6j33j29r0k8l8k4
-11527A283Nj6r0JJ05N5O9jo9j00l4L9L2j0o4o5M2O2J5L8J52J27K8J4%j9l8j03q5m2L0M6p
-11494A400m2j36j29j05j49j85mQ4N9J20J18J32J82J74L0m9OJ6m5q1j9N6k1o7j7o0o9l0q8
-11465A081o7l1MN4P0P5J03J16m3n6M0R1M3rP6J39Q0p0j23r4m9j70j70K0M4L5J15N6k7q2k6
-11434A225M2l5n2R2R0o8j05l0j5p4j25o3L3N8J02O7O1P7N9J0j4o8r9l8J1Q3P3q4l7N8lj20
-11402A111j88n3O9N3O0l6MJ03j8r6r6qP5J19J35J02m3o0J2l5j45j06Q0J44R5N3Nl9n5j98
-11372A044j84J3J07R2P2J7M4N2N6J19J12K0l2j05p1n7k9k2l0m1o5k1pq8o0QO8Q9Q4J36L2
-11341A353j15j49j0J22N9K8J3o4MP6J07K2j88k09r0J4J31J56Q5J96R1j11j03j6j9j2K0ko9
-11312A320j34q6k2NJ5L6J07J15M6OM8O5l6j66j33p5L7O7J1N5O7K9k4q3j27p7K8pj28p9l3
-11281H47L6J86J26K4Lq0r8l4K2P8J20P7rM3K4J9k3n0j45j91m5M4J03J50M9p7q8q1j67q3J2
-11250G92Q0P4ml0l7pN6M9m3q5JJ58Q6%J8L4j4R0J35P2jr5r0J9J02Q3J3q5j41r4jKnn2o1o
-11214A013KJ09J49N7n7j0K3n4o4J47L02J49M4p8j56r0q1N8J86J47pj74j19m6j4K4n9o2Kp8
-11184A263m5O3R1P0j7r3q3o3K0K5O7M9r8q1K3J33Q2r5j63q1q0p7QO2N0ql8k9R4J02r6p8J17
-11151A094J94K50J66Ll2o6l2j3l9r2j81j47N1K6p8jQ1P7J56K15J43l5j22j30j44j15n4K1
-11123A196NL4J5rL7M4K4rl5NJ7O2J31P6P0l8k01j89j3J16N9j9J5N4M0k7r5r5K3O7N8R2J4
-11090A524j03j38j06jN8J18P4j7j23j22l6J2nm8k3j0P0J14J20J6j10r4J4L6oJ9Op6j9M6k0
-11059A170j2P4L4J06J86K9o7JNJ4J2q7r9O4J11Kn5m8oK6M0N1Nj49j10j07q9j9N1K11J55O0
-11027A559O1m8j39j23M5L5j16j97r3O6J53Q2o0o9J2rm6k9M5Q4R3O4o3j78n7N3M3pJ03J91
-10997A455J09k6n8K0N2L5N3j1n2j10m4k2o3K5L2Oo5j33q1J9P1n1RJ16Q9N0O7J5q7j72j34
-10966A114KP2J5q4j04o3k8Q2J22j2j07m1Q4O4k5m0Qn1r9l7N1O7J03J33P1J8qm2K5N5K2N1
-10934A418m9j63j08KQ7O9J9m4j19r2Pn9j47n6l4m8J55K07J52m3j30l8J5O0L7p6j04j1K4p
-10904I24L7L7N5Pn9M3J9l6L5Po5O0K12Q2p6o6L2J11Q4LL7Q3J00J08mk00k22o3n2m8J12J16
-10872A413k5j38r6M0Q6J25J92N8p8q5p4M9M5m1q3r8o9K6P1O3K6K4no8k6Q3P1krj2K7l8QJ22
-10838A582M3l4J6M0Pj3j05j34j62j70j11m1J7R6J39J49J90Mj97j89j6P3K9m3l4K9p3j45q6
-10809H61Q4K01J02j00j67m6M5P3P1k4p7MR3Q4JK7J51R5o4n4l5n3k9L3J16P1NN0K7kj3k9j26
-10776A375k53j41j4n1q2LJ51K03K13J71M7M9J54J67J04l9j66q1n6j57r5RO0L8j77j37N6L4
-10748A385m6k3L5L8Q4K8M8R3p9j73L7J97J69Qq8j30j42o6m1p7J7N7j3j26j01p4q9r1J7N3
-10718I07Q2N3kJ17K19J05Ol9m2M9M9JJ4m0p1j7M5LMK7R6J19j9o1p9j52j70j28o0R1K10N9
-10686A376j17j03mM5J62K16J58l4k24j33Nj5J1L5o7OLn6OJ57J37n3k37k33k8J25J77L7m9
-10657A303O2P5J0j3j2J3N8L9r1p2k1m1L6R4Q2L9J06J24k1j67j39m9l7p1j07r9K1R0N4N8O5
-10626A389Q2K1n9k9Qj06n5O1R0J04j3j23j11M3N7n3l4%k3Or7k01p8J9K0P8R4K3o0pN9R4J20
-10593A319n3j32j2P9J15J24Q3qJ8J0j03r2j2mj58k09oJ28J23N3Q1R1N7Mr2j90j61r0j01R
-10563H71Q6O9ml8N3J87Q8N8J22m6j03n3K3Q2Q6k2j51j40r9q6P5J17K4K5o8j19k0J4K7O7J42
-10532A267J71J71J18O8j06k35j55J2J03N8k7p6q0M8J81K01Q1j28k04j27k0m3j19j02J0J3
-10506A080m5q2j55r7P2J67J16m7l9J09P1J8o4o1j6mJ14J24jn9NJ3L0N4k1m8k1K5J17P3K9
-10475A457N7M5N5O0p2j63mJ37Mk13j82j14j0J05J29P2J04J41N9J5K5N1l6j08j0J3n9j0k6
-10446A522q6o6j1k3pm9lQ0L5m3p5q0j38j36j0jP2J35Q9l1j6J03O7J05J24N6L9Kj20j63j83
-10415A188j81j14q1l8K7P1R7J59P7M7PN3Q8J7n4l5K8J5k8m1q1j43j02M4J50J44k4j51J9Q1
-10385A239m0q5N4J18K4q2l5J51K68J82Nm4n4r2j52q5%J3M0M0qk0oOk2k6Nm5p7n1k8K9J06
-10352A328K1ol5nNK3P1M7n0r9k3K7N7l3j53p7n1k7Q0R8J20K09J15R0Q9k2j18k02j38j5LK2
-10320A351O5J55M7p6j09j96r1j4m9jJ17P7O1qj05q8j1R0Q1j5j7RJ2L9k3LM8j0K0O5k8j15
-10288A284L5J93K1l5K1J3M3QL0Oq4j18j24j6R2L2j60j62o3QP5J48J61J02R3m0j56p5j8q0
-10258A234j9j0j01n4Q2R7J6m9O5N7Rp5j67j16j9J06L8P2J54P4L2l3k8n8p0p0LR2R6O6O7k
-10226A489j12q7p6q5K1R1P3J36rj49q5k2P8J17R4K9l2j9P6R8K3p3l3J08P0K0L0j1j7r8j93
-10195A452j18l5o8q4j5K5Rj4k4QN2m2p4j1L4L1J4L3Q1l2j18l9l4rO7R9M8JqM4pn4j6oL9Q4
-10159A313J05N4n2j34p4O1j3j28j09j7J15O0n0l0J23J30L0On9k7N7k4l0L7mQJ00J03O5K1
-10129A637KKj07j41r8RJ03J2r4j46n0J8O6N5K5m5j6O6ol1J1k3L6P1j3nk1K3ql2k9k8l4j04
-10095A105j6M5L3J9j3PM9M7J0k3m5o1o5J1Q7Q7L6NP4R0K1M7J0j34j20j7k3L2L0J7K6j9J11
-10062A463J82K11R3n6J2j7j60j50r8qR1K0j09qM0l6m6m7j52j06J28J66O6P9O9m4n5j26j48
-10033A254m6k5K4R3L4j2r6j73o8M2O7O1l7l9J05J19n7j92j01j1JK8Ln3q3j7O2Jm4N8J59J67
-10001A224J71J27j0o6l8p0n8l5j00j21JJ32R6M7j4l7kJ1N0M4m8q4l5O4J01J01Nm1l4L4J05
-9970A520J31J23p4j38j28j7J30P8m4j05k7J12Q3QQ7k0j52q7r0j64j42J7J19O0K6J18N8m1
-9942A441q9q6p2l8m7k6J3n9n4N8N1Lp7qP2Q4R1j2j6Lp0n4K9L7qJ1J23J00L4j01k27k01q0
-9909H25M8J51J88J77J09M9M5J36O2j7Rj48k03j35m6PK4J9j2j12k9R2K6j0L0O0Q0P4k3j24
-9879A352j50j2J04J32Q8N9J5o3q9n5l1j8j6m9j18o3L6l9MK8rJ00P3K8P3Q9J8o0l1nj6M5K8
-9846A448J9J03J41J7k5J7o5j59j04j8l5k4J4j8j28k16j08o6O5J94R1l8r7n8p2p0l4J05K77
-9817A156K21K4k2K1n5j04j8R2J58J65Q8L1L9p3j71j46k3N8L0R3Q7k9j14r3j44o5Q9J45Q2
-9788A522K4l7r8p4l7lj2o0l1j02j11O7Q1JrL9OM6M0J2LL8P8R2L9j58l04k69j48m2m1j9J28
-9755F61J98K31K19J30q0j92j30j06j05oO1j40j70K0R3J11O0m6j08L4J47J52J05k7j1J26P
-9728A234j10p6k3J5ko7n0N6O5n2l7j6nJ59J87J03K2K5pl9p8L1O5J5O4L0k6j07j03j10j34
-9697A029o0O8R6P3Rn9q3mQ5O5O4N8J59P0q2m7L5J48J43K6q0j07J3M1m7q3j40j53KJ76J69
-9666A584P5m7o4j48q6Q4O4J00J29Oj52j33j39r8J7O9K9k3m8K7J51K21J29q0k41j97j58rJ66
-9637A228N4j07q9L5K9o0j02qL7n6j06M7J55N4l4j2J3N7L3J6K8P0J38M4M7O5q6r5p4q1m8K0
-9605A212L2j29k32n8J56K35J38J5L3J3kk7JO2R6R8k2j22L7J56L3j00j34j25l5P2Q0qQ5J43
-9575A703J9nm9p8J1J63K11J43Q0N3Lj33k19q0m6n2j3j90k29n2J19J25K9QL4p1j21L9J20M8
-9545A570m3r4j60j09K0K1pJ8R0J11J05J42N4k9j27j74j13l2Q3M9L6P5P8M3n8n8k7N3Q8Mr
-9514A600Rl7m8p8r3L0R2M4o0m5L6Pp3r6k1O3K9J7J51J09q9j12K6L3l5l5k7p7QJ44J15O1M4
-9481A692l8l4K5r5j04k4l8j7P1J13K7p4j1Q8Q3R9j42l07j11N6K2j13j27J04L37K74n0k28
-9453A478j68q3P7R6Jn6M6J56J77P7mo5j67j20Rl1j26p4n3j3J03J16K8n3j2L9N2J12N3o1j28
-9422A406n7N5J32J11n3j63j20K0k0j42j33j5L3N0Q1P9j2m7K5M6K9j8Op0n3%jK7O7M1N3O7
-9390A424l4j3L9k1j15j22p2K9J91J77j4j7j5n3jOomq0o2j7R7J33R5N1P0N5j7k0Kk5r8j46
-9357A417l4L3J1m9j56o8Q0J03l5M6J27j5o8J5K22K16k6q3L5N8p8k04j78n7rj27q0J0n1m5
-9327A010k3K4P1jq9l4J5P9J6l8q7r3m3N5M9J74K46R9Pj0n5j64j26O8K35J54rm7o9j01r4m
-9295A215J3m0r5n3J0L8m6J7M1N0J05K9Q2J06j8l2k3r3l3qj0rm7j15o7pM8O6Q7J68K70J77
-9263A826J1m4j6J0m6j10p7q9p7j7k2j1l4j05j10k6m4j6J22J43M8l1n0L1Jn6j5k9J0k1m2l5
-9231A079LJ11K04J51J12M7p2j57p7Pjj35j54o3p5J5J25J39K4o9l9Lk8J1J25L0j14j42k7J40
-9201A173J72J18J21Q1q8r2n9n2o4P0K26J19Nk4L3N7k2j04q9KM0k9j26p3k2j6mj1J6Rq3o6
-9169A218mL3J06N5p0j85j11R6K23J24m9r6n6l6j7n3r6r5RJ56K82J63k8n8k3R4J98J09q9j99
-9139A601k17j17L8J38P7m2n6K2O5nk8L7O5m9K6J29J81R4p3j26q7k8K3n1j74j37m6j4p2j7
-9109A157P7J6r4j4P5J19Q5P0Q9k8q8n4j7J12K04Jk40j82n1J09P7m3j07j10l1K1PL0Kj2P8
-9078A258J16L0q2m9J0K7n1n3OP5Q7N9J3k1j44q3P4J19J27K0L2J7l1n0p8n5l8l4o2n9o4p4
-9046A042KR6J5n2j7Q4J25J8j2k4m4J2J5m6j29j23m2O8J79J70J11L2L8L3K1J8J8P0K8q0j14
-9015A512j13j48j65j01n6n1RJ28K24K36J08l5j41j40j10j47r2R5R6O5M8pO7J82J21Km3q9
-8987A455j0N2M9N6K5Q8J02q4r6NL7J2q7j08j29n9J9O2k8k5p4j37lQ3l4n8k8m2K6J43K16J11
-8955A539Mo3m9K7K1lj8K7k3j21n7k7m0n2M9J38j0q9l7n0j23q8%J01J22O4r9j92l1Q7Q1M9
-8923A137O5J0J1J09R3J1m9j5k0M9J45R7Q9L5L0k3oJ16J33j9o7Kj25j20J5L3k4m9mL6M3K3
-8891A761L4p9q3j3p0j47p5n2M5J38J32J07k6j48j33j2%m4j6j0l6k6N3J37J39O1nK5N3O6N4
-8860A830m9r2j9M6J30M2m2o0m7j03j54p2m2r3j15j54n6J02J42J74J32N2m5r3m7J4K1o8q8
-8831A246j6K6R4J18Mr6o7QP6J41K4o7K1J17R0M4qp2p5%k7r1K1N8n3o1l8q8j33k7J20J23j4
-8798A398Q0J33n4q8m3n7JR1J28P9p0k00j41l4j0qn9k4N3J02J05M4p0k6k3q9n2N0Nn1R7R9
-8766A366M4N6o2k11j01N9O1M3J26J48Qj0j3j9Q3P8Qm0j16q5j4N0J47Q2n2r0j35k7J09M6P
-8735A546O5l5k26k28k2J66J06J3ol9j7Pm5l8J20O7o2M8P4j52j77o9m0K5Q6j2p4k3l5OK0M6
-8703A095Q7lm8M0K1m6plj7O2J63P4m2r4j1L1m9k8J17K21J44j11j87M2J07l5j54j28K5P8j5
-8672A329l2J05L9o9qM1Kk2O0J7j35j96k67j75P8J95J38L7NQ6O0n6j6j8k6P8P7P5O8Lq1p5
-8640A317J2L7J15J08Qq0r4j05j10l1J11J53N8M3K1j01j55j15l1Q1N8l3L6O0O8k0o2O7M8m
-8610A460m0o7n3%n0K3J29O2O8N8j9J6M1qj13q4l0n9mR0O3j0k8j13r3n4j05m4L2Q4J15K8m4
-8577A251n0j19r7K5J07J9r0l4N7Q1L1J9Pl6%L2L9P8P8m0j12n0N6K0j00j36n4J07J33j0p9
-8546A133m8k2J06J35L1m6m4p8k8N6J29K08J08l2j2j6k9j01p9LkLJ49K12J70jj74k25k3j6
-8516A467J3N5lp6r6L0J95K24Q2k2m5lN2O6J2j02j32MM9QL2mj40q6J5L4m0n6q1P1K45M3k18
-8483A593j22L9L3J02J12Oj78k19j74j22N6J87J22Mo5m9J03J72J17m9j22nN9K3r7r8m7j1K1
-8454A391m1j10j15r2j7k9lR7Q2jL6O7J2k2m7N9O4o9MJ37J17M8K0J1q4j67n3N9M2k2n1K7M2
-8421A392K0Q1M2lJ9Q4J06M6q3n0k4r6m5K8m6j74j53o5J3N6J32R6R2J01l8r2l0Lp7j22r2j1
-8389A110M3K7K4P7J29J71R2o0m9O9R4l6p1p9K5J16N8l6m1m3p7j21l7J15Q9N2N1Jj1l3m1p7
-8357A531j23p0M9Pj02j38j92k11j18qL6L2Q8K16K39J06%l7j41j86n6P2L4l9j02j49l3J35
-8329H40J06R1J29J98K04J49J27R7M4L4l9j61j75j33j23r1l3J10J02J7k0j16j75r5k3o7p8
-8302I19M3K53K47J39O7pn3K0P1j2o1j46j27L0K7N8O8rJ3O9n9l5L6j9j71k52k11j7J20J41
-8272A142J27J95J22J4L1R2N0m2p2p3nQ3Q6j6j86j70m5N2Q9R7J31P2j8q8OQ5O7m1m7n0j33
-8241A555j52r1QN7O4P0LM2K6j09k1K6K3j3m3o7K0L4lJ9N3K5j2ro5m2O5J07P8k8j30m2R0J12
-8207A650R7O1lj37p7l7p7j06j22j11j3P7L1k7J2J32R6j3j31l3J42J63O9j25j29l9MN5N4l0
-8177A433j71o9LJ3J03J19N9P8J43R7n0j57j47r0o4n9k3N4J21N6j34j39k0O0N8k7o4p4l8O5
-8147A136pj3R1J64J21R7J04j0j47j04m1k1P6M8l9l7K5J8J0o2r5LM3k7m9l8k2R8J18K3q3j16
-8115A264L8J89J15kj17n5K0l6n5o1j8L9L1K8J2J4l5p4lP9O3k5j11j09q9j59l1J08J53J04
-8085A277l7qP9Q1j8J3L1k0P4J75O6q7o1Jl0j12j27k2P1K9k6N2R1K4Q9Q2J22J63J20K02K96
-8054B590K1k64j50p5j16j82j10M4Kr5j17m9k1m1n1j72j10L4nn6J1L1J1N7J87K12K1OM7p5
-8024A585q5j02j05m4O7J33J13L0N7M8k0o6n2q3q9r1j19rJ16J56J64O6Kn3p4j1oR0J45R6M6
-7993A905j15j87k40k00N8J41PMN1J4j2LK4k0j39r3O0N1o8j10l8L8J53R3j4n3N6Q1k6o2J6
-7962A378M1K5j4K4m7p8O2nq0J6k8r9r7J4J02M2m0J24L04K05O4r7j73j15n2l6n6N9Q4k0k9
-7931A478l5r9j30l0P3R4N7k9j31j35m9l4rn9oO4J26K19J80J24R3O1M9j11j31n7p9m9n4rJ38
-7900A520J36M9q1k06j84q9LJ05K9j61j52j8J03M9M0mk6k9k5K1qrJ9j1pm1rJ7J9P5J22K23
-7868A470J30n7k9N4pp7ll9o7r0r7J2J8k5Q2Q8k7l4kmk4J1J01Q0nn6m2PJ14J9j10r7k6k7m0
-7833A201j6K3J9N6N4P6N8j2k2J9N4kj3M8J9n4q6k6P3P9j7M7J54K6j49j37QJ10J56M6j13j56
-7801A523j40j10j02j4J33J33J46J38J31O6m8j11n8q2j71q6M6Q6J01O4J4j00j43j09j65j04
-7775A038P3J33J24J4n6m1j5LN7J29J95J40J2n6j16j26j14k2J7QjM5O7nn4j21j58o6MJ41J05
-7744A354J6K1n5j3N5ol4K1J03R9O3j3j36j49j3R2Q1L9m6q5n8rM6J32R9K4j4r0n8O3J34J22
-7712A785J56J90lj07m9j5j20l21j98J2K7o4PQ0oL2L0m3n2lO0J7o9K6J51J29K1q5j24k15j53
-7681A096k5J4j0l0J38K11J94J00o9j07l3n3pl0n6L7Q8R9Nm8M9J01Q4kn7j13j13q0m8LJ07
-7650A445J24O6k9l5%n9m8P1J09j4j65j35K0R9R2K6l3qo1r8n1k6m7LP8J54K52J37q4j07o8
-7619A608j36j51j27M0J98J01M4J10K7n4qO4N1p9j88k04j29m5P4J13N0Q6J74P9J9L0o6r1j0
-7590A580R8O5j51j76q1M0K11J93Q0J23J59O6Jk8j00j26j03j4P9K9l4k8j15j28J8P6L3J0r
-7561A768l2j01j43j52p8L3L2N9j2OJ58J60P3J8j03l9N5J7rn3j02K3J03j7j04q8lM0K3o3l0
-7530A439J36K19J66O8J0K0j40j47p8j52j78k0N1L4L1J27J38J1K0R0J02Q8M8lR3J89J85J18
-7502B665K6PK48M13M04N22O68O53N97L73k61r42j007p85n51l26q8J0k6k9j24j31j14j50r3
-7477A959k4l0n1K3L7k8l2O7k6o4m4o2r6m5L9j8j34j44r6j7J07K06J72R4o2j90r4L5P1J10
-7447A663N0p8r5K0J17M8q0o4j16r2mON4O8Q3R7K6p2n0k9K8N6p6j64p5j5o3n2Q7J44P2Rm6
-7414A457N4J65J06J3P4J67P5j02j69j47m1M3j1n1K0R8J66J07p6j24o1r1j13q8K2J16J04O
-7386A719lO9rj38j42j52j49o8M7O0P9J24K03J53l6r8LK2k2k2j4J0K1k3l7o2j13K9J37P2J0
-7355A670R0J07j5k98l11j72p5M6J35J42J69J28k2n1K0K1k9n7L8N1K1O1j9r7n1L1jj53j92
-7326A187p6M5Q6J06pl9N4J71O2j20j17k1Q6J08M3m5o8K5M7n7n2L0J3j00r0O0J06J62R5L1
-7296A725Mr4j54j03O1pj54j01m2o8k2Pq3o5R4O8M1P0R5Q1k9p8j1l8m0M5J13L01K71L2Nj8
-7264A906r5j30j7O2Q7k2j66k05j40l1oM8J49R3m4n0rl3n2r0j48k0J31J17Q5J20J46J00o9
-7235A717n3P5J9o4p5l4K1l6j17j23q1j20r8l1j8J2J03J54O1j7K9J6NN0K1j6o0j06l9J16J19
-7204A430L6j5j2p5j57n0o0r8k4R6M9j0K5J4L6O4J15J49Q1O2O6J4j04r9k6p2m3M4J00J7k7
-7173A526p5n4l4p5j5K5l6j8k0o7M3J73M6p5k4P0R3J22R0J3kk7n6l2L1K8Mp8PQ3Mj75j96n5
-7139A244pL2L3l1J1n6j57j05QnO5R8M3lLM1J18J40J34N5p2j30p9J4Q6P8N0jm3r3j91j40n5
-7106A085lQ2J10J83J96J10k6j44k03k20q1op3m2j3l9N1P6m4j13p7k6K5QQ3J67Q9J7L5O1J40
-7075A408J42N7J0l0l5r1l7l3p0l0k5q3j8J04J79P4J3O8M2O1m6q5J5pj24o7K9L0m8m8M2J50
-7043A547J23J4k6m6o4q3m4p2j06m9j05j12M5J14jn9N6J74R1P1J3OJ0Q7M5q2j28p0J4J12O0
-7012A535j1M5O7O1J9J6m8n7k3o2j84j95K6J19j5p4Pm8j31J3J55J36Rq4p0j4M8R5N4j4kl2
-6980A341j01o3J3L1J3J1J6p5r9N5J38Q1Q9K0l9N1J27J15On0q3j12j03n9P4J38K0o2k8m9j14
-6949A302k04j54j5J41J35K3M2J35K19J33n1r0k2M2l0r8j23m9O2P9O5L8npn4j26n7O8K4ql4
-6918A381j15l7Q5R4K8k8m2n0kk6o1P3K45J33jm4j13o8p5o6N7J6J3JK7Po2kJ4koO2J20J57
-6884A713R6k6l6M1J53J45lj23j88j58j39j22l7%N5J47K01J93N1J14J26o9j69j66j46j72j80
-6857A301j11l5m5j05q0M5M0n0kL2R6K37K40J5j01K4Q2k5M8J25J58M0k1P1J6j6QM5l3j13j45
-6826A741j98m7M2l6n5q7q8K1K6l8LO4L0mk0p4j22j2Q7PPN0P8M5K3P4Jj18j18j41j11J4O0
-6793A104J60J77J54J12O3Q1j2j81k41j12M3j2J6N5N6Kj01j44j28q8O5J38J05R0K7j02k0J03
-6765A410J37J00O7p0j06j0L8jr4j13k4N9Q7N4Pp1nj5m1O7N8P5J03J02mr2l8o6o4M8K6p6j9
-6732A529J05P1n3m2q4q3N3O4l1r1K9J22J7ll7j9K9J7Q9J29K0j28j45j37r7K9Q8N0j6j20m2
-6701A313O9J23M3r7j57o7M4m6j8J06J79J60J33J13l4r9o7L9K7o3j73r2kl3kJ25Q6r7q9Q9
-6671A513J33k5j30j01m2N8Q4L2PJ5Q1J05K2j17j27j16j19k8J8L9K4o0r8O0J42P7K4O9K09
-6642A749K15j2j04o7j2k6o9j52j51l6O8O1L2P9J35j6j40j79j46k3M6N6P8k0k4L9j9r8j90
-6613A074j15MJ19J29ql9L8J18J89Q8p7RK00J40j7m7M7J36J04n1j84j16k6j14j96J1K06J23
-6585A745k4l0J5k2l3qr2j07J0P6J0r5j05k8%j1m1L2J08J28P1j5k2L5j0o5p5qk9q4K1J08J89
-6552A644K79K36J7r8j45j16J3j6p1l0m0jK6J13J72N4j91l31j83j3j9r4j30LJ31K2j07j16
-6524A009j17m2R8K32J46J31K27J16k2L3j9j70j71k2Q6j0j21o6k2k2j4K0J27R4M2M6m0n5Q9
-6495A583J09L7k4j37k30j02Q4R6oo3j26m0R0N2J7m3q0N3J12J23J29L2Mo3nQ2J21O4r4j27
-6465A648j81j81j03J9PK5P5Q9J86J91J28Q0J4l2k7m4o3r3j49j9J76J55O0J5j7r9j17n6K6
-6436A713M5K4k9k5k1n5mj5m4l9kkq2j27j10n9rN0J06Q6M9M8LNJj5k2l3j32j70r5j1J63K51
-6402A443J51j5l8l9k7L5M3Rk5N0N7O9ro5l1l3j9p9m7j00q2J8O7l5j12K4J05R1O2M6M4k1j16
-6369A421n4k3r7j25j5J04J52J80J19M3o3p8KR9M6j9kK7L8M5N6r9j84j20p0N1P2J11J04K8
-6339A749n2r1L0L4O7P3m9p4o6K0J02L5k5l0j2l4l7o9n9l9p7l1J8l0pk0j24j43n8P9L7LN9
-6306A179R2P3q5j65n6O3J06J65J92J24J11O1j3OM9k8q9j45j98j74l3K3m9j10l3rJ6Q5J38
-6277A296J61J05J3M0k7k05k00j13%l0m9N9R4J18M3m8J9N4l6l7j9m1L4J77K62J92M1j10j77
-6248A616j67j29q4L9O5K4N8Q0M3Q7K0r2r8L0J11J00l6k05j90k5j8m7J7J5J5L1M3P2L1L2r
-6217A429j21o4R5J21po1n2p0r3j6J10P4K3Q1J36J55R4l0j70j32l0k8j7pP6J05O6Ql8j02l3
-6186A502M2Kj2K1k1n1k5j3N1O7m1k7M4nl2lj0l7r2n7m1n3q6K3J37J28P8L7l4j10q8M6J28
-6153A468R6J7l5j20r0jl6o4lN9K5l9q2J3J5O7R0L4N9P1Q9Kj04j23l6J07J30Q3k0q0r6p4l6
-6120A386l8p2q0L6J47J33l0j00k7L4M3M4J12J06O8k4q7k07j30J8jN4O8M8l4p9l2k9m7m6k2
-6089A212Q5J40P0o0o7j68k07r0P5K04K12Q9n8KJ31R4j01r4J21J78O3r3j93j94r0N7J91K00
-6061A709J48O3l0j02r0q9j41j09j0O1N7R8K8J4R0Q1M9O4J1j03j87k21k64j41J05K06J09L5
-6033A441L5R8Q0Jor%r6j93l5K0ql6j14m1J04J12J14K2q8j02p0pJ00J84M0j8ok7Kl8J4O1l6
-5999A498R3J88P7j01q8P6O9M4N4M7M0m5j61k15j04R0O2j01j28j10r1m1MO6J22M8K4J53J14
-5970A684l8q1j5K8k2j03j00l7M3N7L6N9K5m2n1Mk0N0J13M1j12j53q7k5k6M7J69J53k0j03
-5940A474o4j3Q9O5O8P8Kn5p7j07q5P8J11l5j31NL8NL7M0m6k5M6L9Qk0r4m3M7N3M0l2o9P4
-5906A501K14J32qq5j28q3j22j44l6Q5J8o3p2j57j7J73J80J40R7K9l7qop5o5j6r7j51j02K7
-5876A124P9M7LO5K4m9k3K5k1l0R0J93K59k8k30r6L0j24k63j49j9L0J8K9M5J8J03J15K5L0
-5846A320J30R0RM7M7k1o6m2o7M4J04n4j10M3J73K1j29j03k8M8L9Ln6j6l3j19k2M7Q4J35O5
-5815A583l6n0j7Rmk0jjJ07J91J03l7j47k35j91J4P7J5M9R4O3j8n1J2Q6J1j53j79j2J51J23
-5784A536J7q4q1j71j32j2J7n1j16r6n1O4J86J75K83L39K54K9j82j88j27q9J3J19J57P0m4
-5757A835j27j87j26q4o4R9J47k9n1L5N0K4J9R0O0K1o0j8M6J6n6j5M3J85K8j02p2J6J08K64
-5727B095K94J26o2j28q9p2r3j06m4q3L3J25N3j29k89k49j04oj4J5J32N5o2o8p0L0J27J48
-5699A565J35o5j50k4J08J55O6p2n0P7N4k7j7m1j40n1j9k0K2K2P0J20J1j15j26q8o8o3n8k4
-5669A187oR3J04K8rn5q0o2oKLm5J5Q1R0K1l5q7j37rL7Q4J23N4P6O4L5m4j39l9P2j4j17K5
-5635A310P0rn7j7m8j77j04R6Q0O0P5n3p8n3l2N2J21J31J06J50J77J6j03j14k1N7J3l4k3n7
-5605A534j18j34jJ25J45Q0M9O7n6j43r7LJ04J19R8j0j60j17O2J58J28O4j5l6o2j19j98k31
-5577A239j94l2N7J02J54O4j19j04M0J60J62J35L2k4lj36j26J0Q2R8L3r8j42j42j39qJ18J25
-5549A344Q5P3L7PM8Q4O7P1J4r6o4J8L2J1k8n8o3n7m3%qK7Q3Qj04j06jJ14J37L6o6l7o0q8
-5515A417%N7j4j1M2J4l2KJ72J25q8j76j28k9J4jl7J3N4L9o3j07l5J43J63n0j07M3J01j6K
-5484A507P2K3j11r3K0J22O9K5Nm5m6j05n4rl4Q2J06J8O4K10K16P3k8k2m6j54q4j21k20p2
-5454A368j4k7P4J14J08L6k4J5qk7K9M8Lk2m1M5L0o8j43j56k5J15J66J57L7l3p4r2M5P7j0
-5423A703k2J1K4K2r2j48j32j2R4Mn1K9P7R9L1j19p8Oj1K1J22J88J18m5j21l2P5J20l9p1J4
-5392A785k6on4j13r4k3L8M3%j3n1n8n6l0M4k4J0R4J29L3o0j14q0M2J40J94K58J47K9J5k5
-5361B174p1j20j60j17P9P3r4q6J3O2M5Q5P7R1J71J49Q2L6O4J93K69K30J15K73O95J087J715
-5334G130K941M982P645N375m729q562n514k993j639r75n71l79j85OQ5j32l10m32k69r5K7
-5313A406R2n8n0O2Q0O5ql8KP2P2J9p2n6Ql9j19r1j5M2R6j4r4j09m7l1RN4O4R9J07J29P4J1
-5279A722J1K3k7n8NJn6j7rL5P7M2j0K9K4j7j55j34P1J55M3o6q4o2pN3k4l3j6nK4Q3K2k8j7
-5244A595K8L5O5P6J15Q0j2r7j53j42o1J04J40N6M0pj18j19q8j32j46P1K43K22J05n7J4j2
-5216A845j16k6L9nj9n9q0n9p6p5k9M7J07K1OQ6J23M6p4L4J39P7m4j52j18j07o0p3oP7M2n9
-5184A452r9q3p5%N6J05J79P4L5M2k4j03j07n5m8o9K4J35K18J87J03M5o2j32rm4r2O3M7m1
-5154A722m2l4p1q8k5J5rK8N5M3M4K4K0l2n8j11j26k0k7NJ6P4P2J7m0k7N7J4j21r4N1J9L1
-5121A382P0O3J0m3K4J82K23M5j18j28m2O5O4k8k4l7MK6pm8o8j02q4J00J29N0j8m9j13o3J2
-5090A477L9k2j09o8N6Nr0K5J23Mj08kP2P8R1O9J7qo0p1J7L5K7n3p6K1J5K0O9O0k9k6J43J53
-5056A894L3q8o5L2k7j48j11K5qo1L6J34J73R6N2n4r3k5k2L6J29L8o1p5o8j11j24j26j85j50
-5026A076JJ28K17K03L9j19j58j69j05m8lK4M9Q0R9L3l0k5J0Q7N1M1Pq0QR8Q6j1p1p6nQp0
-4993A375r1l6O9J31R6O0M9O3L7L6P2l1j27j58n6O1nK4N7K3K6j5N2P3qp1o9m4l2j01o6M4n1
-4960A387p8k0PN1R4J78J79P8kl2r7n5N7M2n9p5PJo2roj17j50mQ9J49O3j8n4j88j53m6L9N2
-4926A248L1M0Q2J38J17R5J06N6o8j01j05q9o7NP8M2OM4Q3J45J50p0j47l4pq7MQ7l1o2O9k
-4894A756j14j47j86o2K1l1o6m1R3J90K00J63L0j43j12k1k7m1J6M1J01Q3Lp1o3Po1l5K6Q7
-4864A596M4q5q7R9J95K8p9l9o0p9q6LJ22O0L3J32J38l2o0L%pm1m1J2N0J5o5j43j51n9NL4
-4831A455lJ5o2j77j71q5k1Q8J98K36K20J36N1l1r6r7l5J6N8n0j44k7J18O7k2o3o8k2j9k0
-4801A445P0Q2P0P2L5qJ9K3p3r0r8j11J3J15M7m8p6K6M9l3n6Kpk4L6P8Q8J26J24O5L1Oo4j05
-4767A829l8m1n9o4k5M6J21J17K9p3j9R0O3l8j16m6J36J01Q3J34J57J07L0n7m9J7J79J43Q7
-4738B844K07M38N96Q95J280J876K886N133Q179P624k534r484o991l910k239j580j158q17
-4720C245m14k77k64k82j78j65k6L9m6j14n8p5om0L8J14N7nJ4K4r3k69j20J94K23J05j2o2
-4692A547k5o3k1J3j4J5P9Q6M0J1R0K3n4l6K0n1j82j57l1J08Q9J8N4K0m7m9j0O2K6p2q2l0
-4660A377Jl4M0M9m4m7Po7j51q7N4J02R4N2J2p8j29j15J4J34J6j28p5P1J65P4m3PL9j1j8r0
-4628A191q3l3L7J36J37j4l2J3m9mo5j20l0L6N5K9l6j9L3J01J60L5j32r4N1P2P7K4J02J07
-4598A685Jm6j3o8p2q9p7qJ15J49J01lq1o1M8R3O2Kp1r3m4M3O2J58J80jj04n4q0l0K6m2j15
-4565A573m4qL7O5P8P5L1jrj10j23pN8Nj8J8Q0nj69r1l9j10KR1N9l0p8J9L8N6N8J9L6Q0p5
-4530A561q8N7J17M0n5j20qJ74J59O9p5j86k19j48j9mK0J42J29J28J92J58jj22j44j59j28
-4503A470k7JP4P5l6ok6n1m3n6r1m7K1J5N7J16J30Q2jm0j7k4rj8j25j02p9j03n4j3n9j8P2
-4470A068J18J52J41J26O0l8k3Rj1rQ4J53Q3p3j69j26m0J0J5k7o2m1N8J58R7M2J1J7n0j59
-4440A574r0N2O3M3J4q6n7Q4J02k7j08j05N0lj55j12p9p4r0j39q1J10J61J43J25N8j7mP4J5
-4410A441j04j8J03P2p8j24n3Rm5l2O9J23J00N9k6j29j70q3P3J43P6krj21k38k00O0Q8N1N7
-4380A092J9L0P1J55J24Q4K8o4j26mOj9N6N0m8q4m8j20l0Q9J00R9J04O5J5jk4k9j0QQ4P6J2
-4347A760Lj1j09k09j30j4k1M1L2j05r5K3K49K25N0k3j6l0N0J49Q4P6N6k7M1J51M1p1j6J0
-4317B164n6j48k25j14P1J07%o9k2J6Ln6p8r5m5K1M4L9O8O4M2rq5q4o6n6j27m9O6n4n5N6J04
-4284A372N9J2l5m1O5J03J5o9q4q4nN8Kj3LJ3QK7j5j19o3J01R8J04R4J17m3j09n2q4mJ26Q3
-4251A640m1l9j9n3l7J5j6o0L1Km5k4K2Q4J19J02O0p1j35p0K0N6L5M4O1M6k5n9lk8m6kQp8
-4217A494l2n9r4o7m8K8K3K4O4R2J42K45J42k7K2M6m5j11j48o6J8o6o9j5O2P9r9j26l6R0O0
-4186A523p1j72o1kj0k5p3LJ34K27Q5j6jR8N7n5L3J91M9j70k06lP7MJ4l1q4o6r0k5J11Q9L8
-4153A572K3L2M1qk5p3j38j14p6q3j0J17J38Q2J33J43O4r7j03N5Q2J9j07j41r6n4j1N2Q2O2
-4123A561K1l7m6l0pR9J38ml6O0j7j14j03m3j6K2J00J64J72J22J7j2o5p9q3q5MJ14N9N3O9
-4092A998o4j67j25p7j08n6M4J26K5j24n6N7O1jN5J15l0j54l7R7J65O7o4pL6No1m2K5M8On0
-4060A707p6r1m9J2J36R1m8j1J6P6K2j33j04j3M0J0J7r2k20j12m0K2R3N5O4n7M8J28k2n7J00
-4029A512J09n3r8j3q2j03Q4J85J59P2o4o0R2J09No1m0l4j66j03N2J23J34K8L4Q3Nk1l4q1
-3999A773j72j83o2L3j04j60q9JJ25P7l8o4QO6N1k3M6P3Q6L4j3k0k3Q6J32M1lj3J7J29J64
-3968A975m3l13k83j58l3J79J25pj3J6R4J86J59K0p8p3n5j00m4k7o5j24j27m2L9L8r2j75m6
-3939I33k2L9K8n4LQp2L4J36J01J37J21R7J42J40O9l5j29j69j35l6oL2kl4j0L2L1K5L4k0j19
-3907A299p9O1J63J13l9j66j52J3J62J16PP7M1j41j17k7j10r3MP1J07J59J38L1l0n7j1j3j
-3878A526l2j34j37rP3L4oJ3k9n2m3L2R4P1N6O4J53J20M0O5Jj34r2k4pP2O5M7J00Q5mj78j66
-3845A664n0j9p9p9j10r7J03Q6j31q8M1N4K0L7J71K27Q0k2N4m4j11o5o0N5M4o0n3P9J46M1
-3815A834l0k8P7J50P8j11j32m3l8m1o4j64j83l2R6P4P4P6p8K0J65R6q9j51J3M8k1k4j4j47
-3785A411j31o9P1R2l3j02l3J20J02k3k5P0J48J95J52K0n5p5j2Qr1j50n8k3N8M6JL9M6R8J13
-3754A910J39M3j27j57j06l2O0J8r7j20o3r5k8J9n5qQ7J10L1m4k1o1j11J9O3P3J00J6r2j00
-3724A371M0J90J85M3kq0q9p4j06k5J27O4j09j85nJ28J10K2QL1n6j30j20j45p1O5J51J54P3
-3695A565M1P4P2L0p7j18p2j0Rj12j39n9O3P3N7Q2O0j1p6QN8O3J8k3kL9P6K2n6p5p8O2J52
-3662A716L7q0n0J7nj8m1l3m6K9L1j16j11O5J48k4p9J9L4K6K4j7J7l2r1n5l3%KR5R7J0K8m
-3628A560o5nK1P3R0Qj29j04J06Q0p6j46j56j42j21J4Q8L4lO0P5K2R2J26P6J7Ko0j09L7R8
-3597A563O1L3m5p8jR5N8Qn6j23n8N2R2J56J58N3l6r6p7j22j02OP3N8O2M4K8MJ21L21N03L53
-3565C108p5k91k84k21j17r3j63k12q9Kj3M9J23N4J3p9r8o2o4j5K%lj0n7m7O4ql9J53J41O0
-3533A729O6Pr2j32j8O8M0Jm2j08j53q1J7Q6R7R7J10K4L1Nn4qk8p8k3O2J42L7m0J9Jj5j17
-3500A650j12Q1J86J06P4m3j06p1j40k32j86n4J24J51L0QM1Ln3NNj30r7L5N7N0R3J51J34M7
-3470A807p7p9K5L0L3M7j1r9k17j84m9OQ5J28N5k1l2j05o8J0j1q6j01n1L8Pk5M4L5nJ25K05
-3438A459R6M1N9M9n9q8n0L6K9j11j14L0pm2O6L3m0L4L7L3J06J37Q5J01%j89k31k31j71n8
-3408A040j7m8j45m9NK1J38Q8o8r4J9J57K08J55J07R6Q8k4r8o2M5K3M6J88J99Q0K1q5j37r8
-3378A799l1Om3o0j55j01O8K6ON9Q5Kj34o5M5K3o6j54k0Q9K8NnK9J7m7Kpm4M1M1j7k0J7L2
-3343A451lq6j00k2Mm8k1J30J85J20N6k8o1j10j48j1J34J11O8j4l2n6r8r6q8L2J45J33Kq6
-3313A463m6q6j95k03r6M2J49J33O1n7j4O4M1Q0J99L6LN8oo6l2L3m6n1P2Q2p3j86k22j85j47
-3282H05N2J57J02J01O3N6Q2O4M7n3j91j50J01K82K38J9m9rn8r2j20j03n7oRj8k9O3J63L3
-3252A502p0p7oL4q7j27L9P9L9O0J07L6j43j07M4P0J5O9J54J09j63k29q3Q2J10J01J19lo6
-3223A608q6r1o2r2M8K33J86J55J01o3j01l9k2Jp5j35k1O5J13L1j61j75q6j15j45jJ78J75
-3195A424L2POj3Jp9q5k3Q4J07l3n2L8r4j32RJ17J40l1r3Nj7nL3j3PM5P7K5O9Q9J7o5j30j7
-3160A450L0l0M5k4n8j7K6J7M9M3o2p6j7POP1Q7Mj08j13j3j6l2QM4Mk5k0p3m2O9P2p3j28J
-3125A106O2M7J02N5l7k4M2K2m1J0P5J19K3o9n1l5j4qP2N9M9R6M9o6j63j65j5Q2N0Kj3QJ5
-3092A444K0N5N9P0P6KJ1jK8Kn6p0J9m0p1m0k3J5N4Q1J7O7Q3OJj51k87j27K1R9J69J86J1j10
-3058A620n8j0k1%N7L5n4m2l3k8J3ON4O5K9l4p7q1k2K5n8j65j77l0J41J42K8mm4q0N5N9j2
-3025A299O7K04K11P2p4j48j06o3l8J05K34J49K0o5j45k15j15m9K9J42J69J03Np5L2L0j52
-2998A626j99k1J15J13Q5M9Kq4j8M7r1j65q6kN5N3L6L5M6P7Q0kL6K1o3m2p7l2J07L7o9j29
-2966A540j78j84l8J13J65J06J54L9p5r1rJ39J16%RL2j35j81j09m6m5j6J1q2j37p9N6J51J08
-2937A334Jq4r3o9o2J33K13L8ql1n0K3N4Q1J48P7%k3o4j12j16l2K9J17L4o4m4l7p8p5M7P9
-2905A366M5Jl9N1J40J11M9N0J02J37O4n5k08j45Q0J05K1p9j19p2m0n7L2J14M3j58j51K6J61
-2876A575N5j64j53J3N6M6J77J98M5q5j92j51RKJ26J85L9j16j63j07%L5j5j0m5q4l4J5N8R1
-2846A406J30Q6p4j67j59J6J55N4j25j25o8L5J28Q1L9L6J01K04J99J82Kj00j60k27k32q4J9
-2819A352q9j02m2L9O8O6J10N8q9p5P6J67J99J74R7j35j62PN6J6n0j09k9ko8p2q7q0q8j04
-2789A102J3J17kp1l4j1M9j6P9J50J20Q2kj9M8M8omJ1Q7R6J4q5n8k5p6r8%R8M9Kj01j50j36
-2755A271MP4J9q8r5j1P8R0J06J45P0n5j96j34L8J16O4QK9M6p1j09K6L3kr0o9O8P7J42J60
-2724A744J08K0j30k57j60Rk3k5J45K31J57M9m3p7r5j32j05k2O1J17M1J1O5K0m9m5j7j08q4
-2695A406M2j3k6N0M3P2K9p0j3m2j8R9Q0J16O2n1j65j11M7J07J19J06n1j41m1J7P4J01J38
-2666A966k4k43k62j16Q9MmJ11O4q0p1N4J92J20J0ol6l3K0J10Q1K7J0l0k6j4KJ9m8j00r2j13
-2634A581j22j8L2l2J2J25J13Ll1o9m1q3j24r6k2M8O3M9Q9R6M6m3j35j42l4j3K0R2K8o3m5
-2603A284Q7J56O5p5j94q9P3J46l0j26kP0L3Q1M1l6J1Q1Q3P4J11n8j67j08q5j42j18RN2L2
-2573A259M3Q8J05J47K07J77Mk09j99j25J4J3j40j25J5J6N6O6O0K6k0p7q7k5O5J75j1j93j03
-2544A222Q0J20j0k9K7J11R4l5j3J9M5M2n2k4Nl7k6n9j30k3J34J50J55J33p9k42j92k6J98
-2515A558J57L3M0k5j03q6n0p1j06l0J4j9%l0l0M3K5PL5n2J3R3J16P2L4n7r5p0m3M0K2r3r3
-2482A249k7L4M5J01J39J44J18j0p1j12j25L0Q3mJ9O2J02O1rOk1k4M9P0n8j19n0p0q8mj8R
-2450A511P9R2O5J6NP1P3n0j82j94j09n7l8K7J12J17J10P4Rk7PN3K4n3n9n6j05j62q7O4J07
-2419A437j0k00j75p2l8P1K21J79J64J51P0l6j51j91r0Jo8n5O4Q7N4O9N2jj18p1K8M9R0J24
-2389A635L1j64j39L2N6P6J16K4j18j49n1k9J0R4J61K08P8j04m8J09P4M2lj56k06j08p1j9
-2361A381m0qM9R9L6k5M5K8q2j73r2J78K55J22l1j9K0Kok0l6m0Nj2m6j10k02j00nN2J93J41
-2329A559M4n5j07r6K7J86J78J34R5j4p3j03o4n3K4J4n4j31j84j03j6P6N1l2NN3N7J06J19
-2300A643R3K1n0j07q5n8R0K05J63Rn4n4r0p3J24R4q0q7O7Q9m0j13l9l0j24q3j1R0J37J4n2
-2269A609J4Q5Or3q2o8l1J1lj4k4k6J5Q8J13K5J4J6j1j6P0M3kL1L3l1j84k28JJ04pj36j22
-2236A200n3K5J02M6Q3L5j3K5Q5J76J10L7k8j31k11k05j21q9l2L9J33Q9K4R5Nq1m1N6Q5Q8
-2206A533J4PM5J00O1n4j76p6Q7P7l0m7p5PO7M6M1R9P2K1J4l2j19j74j60o6J61J51j2m9l8
-2175A495o1j4M4P3Q6rj00l0P9R6K0o7j57j95j27J13K71J77J1j16j95q7Q6J26P0j0J2P0O3
-2146A724J30J2j48j60l1J5n0l1n4j4Q2K1L2oJ7M3qO4P7p9j70j7J40J41Qj39k12j36L5K21
-2116A507J71K0j43j59m1mK5O6J9J5O9J48J98R4n3j03j10p9o5K6Lj19q1L9J5p0j25p0r5l8
-2086A060P1R9J4j02q7lJ6PP4K35K32P2m9r9r6o4j4j5n7j22m2Q8J06N8O7Q1O8L3n7j07p7l8
-2054A352j9O2N6M2P0M9L5J19Q4j33j37LQ0M8l1nR7O2j66k13m7MN4N5M1j2l3p8j1J09J70J12
-2022A819J6j10j86p6m5r6k3Q2P2R6J31M1L4L4l9o9N5lr7l8Q4O9j23j57j18l7Np9o1J07J71
-1991A459L5l2K9pm0k0M1R6L6m3k5O7Q1P1J10J16O7l4p0m9m8j7j8n5p9n4J0l1n6n1j2J4m0
-1958A451q5l1Q2R4O0No1k7pn7q6r0k8P2Q5L5P2R4L1m7K4P1K3j25j19OL1k0j9L2L5l5j05l4
-1924A327J37J11m7o8nQ1N4l0k5L1L5m5NM8nL1K7J2k9j8L3pl1M5Q6M8K4nKM7Kk7k0j45r8O0
-1888A641No0j4l2J2Q0P2k6n1n5j02p0j6PK2K9l0j18r6pjm0r1j56n4J21J60P2O2J72J39Mn
-1855A574O2N0P7R4L6j82k78j59nN6L2M2P6J9j01M5J88P9OK5J08J42R0J0j08k21j76K9J15
-1826A725O2Jo9OJ04Q6Nj21j06N0O9o3j50j17l6n7l0lJ1o9q4j7R1P5O3R9lK2R6L5p4j5p1k63
-1792A252k91j97JJ38J48J94J84K9RQ4N6j0j14q9LL4P9J5k4l0J8J57J78l3j94j11q4r0o6J8
-1762A264O8O5J6r5q5j6KL7R9Q6m4j09K0J37K00O7j22k37j88l9M5K8L0K8P9J26M9K2j4q3m7
-1731A389N8K1m1kJ43J36j9rJ65K16N9kJ6m4j85j72l9lP7J14oj71j31QR4P7l0n0J4O4J06K0
-1699A873q0o8k1N0O5Ml1o3K9J49J11l5j12j09k8l5j03j11J3J15J73J64L3rn8j94k33j74n
-1670A310R1o7j27K2J28J10o2r3j9k3j7L9K24J93k0o8o4q3j9oNk5p6o7NJ33Q8LJL6N9Q1o0
-1637A632j80j83p1j2l9r1m3Q7J63J39P5M1pj04j88n0P7J08O6nK2N8QP1Q8K2K3L8N8O1L4k3
-1605A875p3q2j04k29j41P5K42K10o5j51j26j28j29p0M2J43J47J62K40J74p6j48m3N6J0k9
-1579A782Mj8qKp8p7l5m1p1L0J52P6rO7K2j08n3O4Q7M7jJ14J38l0j01q6j06j87j38k1LpNJ
-1545A419L8O9j9p9m0M8J45J44L1q1j42j07j6M4K5j9J01J06P3O9m2q7q3k5J9j7q8j52k2J28
-1515A440J46J17O9lq4j21o0Q9J82P7rj19j54j86j76l6M1Q2O2o2j6J89P8l8N0Q3n8p9K6P9
-1485A609j6r7r3l5n3q1Q6J45N9jk1m0l7rK7m5j11m9P9J56J37M5n3j4O9J1m3k4N2J38N0k5
-1453A816p4j1Q5M3m2r1l6L3M4L8kK0J7l7m0J6L8L0J45K70K05k5j53k03k49j44N8Q5j80k46
-1423A410k6Q2K9n2r4L4J73P5j22j12K7R7O8l5J4P5l7j39j7R1L2j20j27%P7P6l1p7Kk0o9r1
-1391A193r0j2N8K2R9J30P8j7n4q4n3L4L1j9o8r1J9J67J46J7j4l8n1L5J78J19n2j64o7N4J4
-1360A520M1J31K02M8j18j33m0L4N1K3%rM0%k6j2l4n1j7K7M7m6j29p9m7l0M6j3r8o5J8N7L8
-1327A376Kj6J10J60P1o5j77p1L6k2n5j4kq8j58J0J77J81K43J46r1j14l9KR3J59J09J8p9j54
-1297A748k13r4lo7o7k2OjnM5M7l9m6N4K14K06L3o7n5l9l6j8mm3o7m9QN0k2j14k7J52J67J61
-1263A793J74O6m7q3l0k7o3J6P8O1L6j0q7j56q8N8Q2O0L8o8q7n2K0K7p3p4qP4J32Q9l7r8k44
-1230A472j35R9J04L1OJ6jQ4J25Mq7o7N4J85R5n4j02j15j97k53j44N2N6PJ29J93J35R3Kr4
-1200A693j16n2O4M2Q0P7QL7Q6J6j41j90j54r4K1Q4Ol1M0p3j06L8K1p0j31m8kk0Q7J65L3m2
-1168A328m5Q4J68J61R0qO1R2q3j70j41j28r5m2K2j1k2RQ7J44J22J9K9O9P8J69O9j09k00j54
-1138A593k6K4O6J07L3k4q6q9N0J03k9p7j21r8M3M3P5J24O3PL6M5Kl0m7l9j4L3N8qj8Jm6q3
-1104A671q5j6J1o0r0j9k2o9q5j6Q2J19P3O0J24J08k8j20j16k9P2P4P5P3N2n3n1Q1K6j5Kk0
-1072A809k1q0m6J2Q4Q6j6j97k39q7Q8R0J03J38O9m1j49r8n6k1R7R9q5k36j52q4k4J52Q2K0
-1042A297N2LJ8Mk1o5l3J2L1J71J82K8p4r2r5r4L6J08O2lj9J2k6j1N1J13P2lk0K3O2K5j14
-1009A692k00j52m8R9K06Q9J2m7n0l4j63j94n0O3J9n9oJ21J45Q6n7j38j0M8J09J25l4n5N1
-980A568N5r3j78j14j3P7J61J88J01k9r2j07j16n9L4J7r1r6kJ13Q7J17J56R5j1j51j83m3M
-951A395K0j8j1P2L9R7Q1k4o5J8O8P5P0N5j02j27J4Rn5j6L8L8n4j31l9m0m8Q5J39R1Q9Pj23
-918A647o2L6R6O2n8j52j42p5M9N6N2R7Q4J47Q1L6l0m3k4p0j6O4n9j07n0P3Q2j5q0r1J1J34
-886A733J53j0j07k5K0k7p6L1N8l4k3N8P0o2j36q8Kn5j36r2J07J84J19k2j00m7J2R9K21J85
-856B012M2j24j22n7p0j13o0L0O1R4j2j18R5J91O9j22j44m7j15r4K7N2J0J3n8j42q8N9J99
-827A468K56J59K5l8m6n2n5k3n3r1k8NKj2m2LP6J06N9k1k3k3j9m0KQ0Jl2k4q5j28j25j82j07
-793I93KJ6J7J13K27J43k4k7R4P8J3J7K6o1q1Qm0k7P4R8N5K0m5j51q9m5L3K36K18O9p0j36
-761A754r3r4j30j6J66J78R2j6L7K1o0p4j72j18j2J9M7P8M4j9J8N6RP6O4jp4j45r5o0m6r5
-729A339r1P4J13p7j14p8n3P3J57J22QJ3L0J6P6M2RM5K1j24j64PJ2Mk3l0Q9O2N9m8j17j12
-697A340j17p2Q4J68J19l1n1L%O0J63J51K8j3j15q2n0L4P7O0Qj0L5Lj16j66j27j75j13K8K11
-666A334L76J60r6j32q4n0L0K8n5p6M5R7o8k41q3J96J94L1j9K0O8J09Pj60k73k98j25J21J89
-637A245J22P4J2Q3K10J00m9J8O3Lj46k04j57j31j42r0L8R3J55R2k2P9J79J22K4l0m6l2nO7
-607A725K3n6J1O7K1k5j31j51k0N9N2j8j12j62j79r7J8LP4J76K21K17J55J3q4r0l5k6M2Ok5
-576A672j7J4R3M6p0p1L7R6M2n2r5l2Om7oM7PJ3P5J08J6n6p5p0q6j11o7k0P9R8o7o9p4k8O8
-541A404M7j5m5j6N3J11R3Q7k6jJoM5L3Nk8r6j3J0n6j23r5P6P4J9N3K3o8k1J15J24J10O5p9
-507A860k17j22M4O8O3J58J52O7J7n7j16q2j49j75o4%j5k8K2P3J37J25N3m4k16k38j23N0J01
-478A344N6Q3O9J5oL5Q4K9l1J8J1l4ML5O8R4J62L2j79k07j56o1K6R3Q4M8R5J44K27J06j58
-447B130k99k46LK28K01Pj30j52j0L3lJ5k0n4Q0L7RP4N6NL4j6q7j3K9o9j48q9Jk8o2n4M9K3
-413A534m2J4Q1R6O6J13J42k5j75k12j51mK11J79M7n0K5K8p0m4J4J06O5n8k0K2k1p4o6p0l7
-382A624M7N4m6m7M2J9k1k8po7r0k5P7J38J51P5k2p7j11r0O1J24P3on6o4o1q8l6J20L6j01
-350A598j03rQ2R8P9O7M2j18o1J49J09N3k5p0o3nM6O3Qj3m0k1K7Q5J06m1j19j26j02p9l8M8
-318A627Km6O2J12L3k9m4p1j2N1j1l1k5j38j85r6K4K5k8L4J23O8j07j85j10P8J46M5P4J27
-288A513Rj3J9O8R4L3l6r6o8j29j16P7Q2K1P1M5Q7R5P2K4j16j39o0k6M6Q2J19K06K40Q5j01
-257B188j12r0m1M3l8q1k3k1K5J21O8k1j77k16j31rm1j30k6O5P9j1mO7N8m5m6j1J3M3L2J06
-225A634J11M4J3k3j34j22m4n8j02j30q9RP9l5m5N0N4L9J52J94J12Q0P4K7q5j35n8j7l2R7
-195A660J57J17J45M0j31j00M3P3kr0j88j02K8M1p3j29o2m2j4N1l6j53o9j0M1O9K0K2pl0k6
-164A243PL9J35K01R5J1o9j37j32M9J62K2j31o5J50K14R4R4J25l8k92j49N0J55J33L1l4Nj3
-135A955k5L8m4j57o2K6Q9Q2N9mj25j20o3K4P0k8j33j27p4M7J35K01J78Qj51j48j63j86j67
-106A135j09P3K24K10Q2l6j9K1k3Km8j3R0K4n8o5J0M9N6Q6N4j4Pmn6o3p3P5K17P3j12j98j41
-73A456m5p8k8J79K05J1j38o7m4p6k7N9o7k34j53N0J67J50npR3J47J16L2l0l7LN3Q4P4J01
-42A944M8n2k14j78QM0q7l6J03L0o5M0J04jqQr8l8M4P9lq7L1J25J16J05k8q9q7j04j18l3J14
-9A613Q6J3K1K6K6Pk8k0m9r2k1O7J00J18P7P6O1o1j30j01j12QJ18J52J25n7j76j07q4r0m3
21A523m7L7J05J4K4JM0P0l2j30n7N2L6LL2Jj18o6R7J22J5K0K6O3K9n3j14j35r2j3N1l2l6l5
55A401M0K08J22o6p5nm2p6l9oR6N3K1O7Rj16oP7L9J8j7qL2P3N4oj7Lj2o2k0L5Q5J28L0j30
91A888j68q4L0M2k4j3l3p2q0m3J1PM8J7K1K2J27K18J53P5J6j7j00j66k00j24q4LJ21NK0J01
123A717O2P2Or8pK9p6q4r2j66j24jJ1k5o9MJ11qj18P8K03P0L8m7p3pK3N7J0RJ45rp5L2rq0
159A509l1J53J90k1j33r6pj0n4N6J65J08k6r4rL9M9jj0Kk3j1k6k7r7q4L6J42O3J6P5J24Q8
192B055O5m0o8L6O7Jn6j04j51n4K8J2n6r0l4LJ1M7J0p9j44o9N9J8m0mn1q1j5J33J28K9l0n
226A531L2q7o8Q5J19J56N1p5j02n0mJ9P0j2j73j39M6O0m6m1L1Q4L5O0J01Q6N3m0q3k0n3r7
258A529j09j66j37L6J04l3p7J80K16L8j9K0Q4L8qj0n3r7k4J02J10J4n9j20k3P9L2m1nj8qK4
290A599Q8J1n1O2J20Q3jn5K3J03N9K4J3j21k71j57J20J77M2okn3o4m2l0j4j5L9L6k5j3o9j03
323A507j8No8m8Ok8o5j14j20n6L5J64J95L8o2M0j9q7K6K1m5M3O7N1J04Q1j6m0K8Oj12j32o7
356A320O6L1l1K2L2M2P6km8N4J67J04L9Ro5r6o5j01r4p8k2P3Q9N2m5j09r3pJ41J91P9K0K4
389A775j32j59j07j29j10M2J51N2l1MO1J09J49J20l1j36j51j13k3j3l5p1Q8K16N8p5p2Jk6
418A412L6J57J91J46J16Lj81j23j2k7k0l5l9l0pL8J0L5j1p2m7pj1o6L1R5Rm3q9m0K9J12M1
451A601n6O2J38R1q3j90j88q6J9O2jj1J20J87J86O2k1p3r0j81j62n6l5j01m7M7J38J56N9k1
481A526l7m3qJ1l8m9j8O1J08J96J21L6L2O0J3p5j80k40p9K14K60N3j84k74j00R2J66J68K2
510A814m5nJ5K6j24k02j45l2Np1o8J8J00K95K06p5j00pNm1o8k6P6L9j8m0k0J44J00pJ1o5l8
543A657Ql8j13q9J3J18J14J7n2j31p8N9J9j4KJ59J83M6L9j19q5K0L9J18P4m4q7k30k23p1L2
574A343Q3OM4J58K05J21j10j13j03m3K8Rl1n2J8K2o4l5N5L5L6N2l5j44k55r9J67K29J91J01
604A819l5n8%Nr1n3k7jj8j31o4O2J21J23J63M3K2O1m0j47j52pJ46Q7q5j05n4p9j49j57n2K7
636A174l0L0R1J00R0j9n5J05J65O3Oj8k7j33j61j12%P1P5J19J5j18J1R6J9j18k0J49J46J11
666A825J82P8j07j56j29l4r4r6L0J27J26N2m4j66j94j72j27p4n0PO6J33P5K5Q6Q0R2J12L0
695A683M1J21Q5j2o6o3L8J44O9l7O4J14K5K3mo3k6n6n3k7p3j45j45n5O8J66J50M3kn0l9o1
727A857j34j10JJ50O1j10j23jJ27P9k3q4j52j12n0o7l1J75J54M5J3m8p4r8j21q8k0o2L3J74
757A361J27Pk8K1Rjo8j6J22N9Nl0r5r1l2P8J98R6k1j3Q6J04jj2N3O2j1o5k6K4o6p0j3j10j37
792A506k6K2J07Q5K7R3K1r0j03j96k41j38j6K9Q2Q7n0j17PJ12J04O7M7K2J10J30j6k3j2q4
822A546j5J15R3mL0O8L5P4J12Q9R4p0j40o9m9j5J4j16j67j13O9K04J64M9l8j21l1J40N4m5
852A957n0l4l4mM6L4j14k06j54q4oJ09J47P0PL7L4l3l3n1MM9L5J37J49J1j62j17q0j15j41
883A408j77p1J7O8R0M1m9p0l7M6J02R0R1M9k1j15m1P0J06R9MK4J66J94O0o2j21p3p8p1M6P4
915A859K5M4L9K0n7j48k06j42k0n3j8J32R8K4j3L9R9R7J06N4m8j61j22RPj0j4j7QJ0qJ5N8
948A706Kp3m7N3K5R2J83O2j18j50p2k1n0q2j3mj4J5m4o5p3O1J02N9J03J29l0o3o1p0P8K48
980A868J08q0j23j34oJ19R1Q6J05O4K5Rj96k88q4Q9J03J67J60l9q7j47j93j44M4J55J43O1
1008A876p9j50j14m5o3r8o2r2oN7N7Q7J44J33J11k0q8p3p1j23k3k4o4o0o9J4L5J2M1N1N4J44
1040A492J75J21L0j5Kp8p5P3R4oj28n5M3P4m6j43r5q2m0o2m3P9J42J26J08J05K6n5m1p7j55
1071A494j89n5J07J01J1p4k8O5k7m2P4J02qq3j2J20J52J61J25M0K3j69k94j36k8O7M6n4j1
1100A478oj8RJ09J49L9Po2j37KP6l9j00k0Jj3Omq5j5J3PO1J08n0j00N8J36L9j08k9N1J26J28
1134A817K2o1m1n2j16l8N6J01n3k03r4K1O1J00J78K18J30Q3Kj05j58r8P0J29J41O9j05r6p8
1163A900j22p9o0N8J69M7O4J15P1n7k19k42j20Q2J00RMJ26J29k5p1n9l0m3j08j42j11j14m9
1192A223O1O0L9N7L4kM3Q6j1j5M6P3q0r4k1p5n7l3MJ05O0l1j6o8j9P7Q6j9j2M5JK4L1J04J68
1227A874R7l6k2L7K1N3J83J29j3j59k59j93m2RRJ04P9p9j81j15O3J94J23q7j27M0Q1l7k1j9
1257A706N0O7J25J59J5MJ8P5K5j37j23l2j78j40K7J03J07j1n8l7n5l8KM7m1j44j00n3k2j4
1287A347m7l1N7J28J08p4o8n7r7p9l9J25J85R5jo5J0O7R9m0j37q9K8N6J0N7O1k8J6k7j74j09
1319A287p2n1j2l1n4k8R0K35J93J54K11O9q4n4k1l8m3nL9R5R4n8l5N6k1q6p2M8Rn7r9j47j26
1352A386m6l1K5K04K15J06r6k76j35lM3K4M3J00M4Jk2J1Q8O5PqJOom2n5l8p4q3j0k4K0R3N0
1387A583k6r3j29j16m3P4J37J15J37J43P3L0K9L5j00j51j61l7L2j03j00Q5K43K55K56O4j74
1414B058j78q3P3J27L0r0mJ56J88R3k3j44k56k18q1N4Q8P8N9J9r9n7j6q1rO5M3k3j28k04j19
1445A318N0J02J01J1j25pJ34J50J59Q2L4k8q5k3P5J16Q2NK8qq4m2Mq7n0M6p4j07k5pk3l1l3
1478A658QL3L2O2Nk8M4p9j88k3J20J44J43k5j03j5K1l1l3J4m0j05r2p6j22n6M1K4N0R2Q8J50
1510A713J30J27M5j06q5p1j08l8Nj1p0k1Q2M2j10j50K1J71K00O3p6j30j33j3J38J14nr3k9
1539A602J23K25J62Pr2q9j17l6J05K7n1m3l1m5o4q5q6J0J35J03l1l5K8K7n9j22j46j15n9L6
1569A284J49J65J14J2j15j62j15n5M5J99K16R0J4P3J11L9l4n6K6K6p9j62k15j35o7k7L4O2
1597A437Q0M2K7R6O2o0m5k9q8q9p9qM6n3n1jJ12J80O2j54k42o3J20J58J75J58M9j1l9k2n3
1628A717p3n4r1r8j00k7P7nj1L8J01K4L8J55J06n7o8M0M5J33J35K9K5n4j24j03m6j8j00n9
1658A575J41K78J18p2j59j27j09j53j24j4L2K5O4Q2n1k16j99m0L8%m3K4P0J21L5n4r8q3RJ32
1688A202K53J83l1n7l7m4j9K7K5J7l0L8Q2k2j6L3J74J75Q0m2j68j61j0mn1k5l0O6R7M2QN5
1720A810L9l4k7M3Qj91j91j31l6O9j9p3o6k9J3Q6J05M7q4j78j31l6R6R1j2N3J38L2nJ07J06
1751A600kl3O7Q5r7j16K5J33R6l1r8q9m2L5j7r5r6pO5P2K7J3k2m5K6J12Q9P8j9j09p1m2j56
1784A336j94j35J7Mq2K1K18K71J43N9j5kM9M9R2N4L4J7p0j66j43j6P8R6K5K1P3qj07l5m5j
1816A638J15J21l7j74m2N4J7j4j20o4L0l0p2k6P3O0L8R3J23O1r3n4M4O5J01K3j20j67q2Jm
1847A558m6l7q2j10L7R4N4j7qJ24J49O1qk7J1P1Q1Mq0kJ21L0q9j07j12j50n9Q5J10P8M0M3
1879A817M7Q5K1o8q1n2JK2Nn7j81j25N2Q7J32J56J31Q8K4l5j6jO8N0JP0K5p5j44j03j1p3m5
1912A815K3n1n2o1o7O7J45J04P2O6L4r8j17O5J21OmM7L8m7p1j61k44q8P7N8P3L9k5l5R1J0
1944A830j53j27k7k4P0J74J70Q6o2m4orj5j26j60j76j29P9K17J35J1j5O3J30J8o7m2j1K9K7
1974A846n4n2m4r6p7mJ27J81J31K0m8PL4l0r2L7M1k8m9j11k3O2l8o2K8O7Q2L8k8n7J6J56K03
2007B183J48Q6l4j58j41j40j76j10L2Q6J26J74K7j59q5p8j26j05r4j27p9J8Q9J05Q7K7J3k0
2035A569o8l0Pj7J4J17Q8m2l5O3M2m2n2r7q8O2J09O9P2R1N4K6j5R2J21L4q4k22j95o4L9R0
2067A708J53J34oq8j94j43%R8J18P4K5Mk6r0J2J06p3j69m8P3l8r0kJ22J32O8Q2Q3M7OL7k9
2099B086j05j69j08p1q2n1R2K11J07j45k33j43n1lO4O4K8R2Q1P2M8k9o7j63q9O3J26J08R0
2128A823L7m4j49j26j03k5O6Q8J11N6k9l5q7j06m6P6P3R0N6n1n9k6J39J84R9M8m2j07p3N3
2158A891O7o2j32j5Q8J0j19k04j41n1n5q6O5J23R4J17J41J59J01l1j44j41LN8k3l5l5M2K3
2187A708J8J12J22J25Q0Nj22j55m2N1N4nj70k09l1J68J78qj75j33mP5O6l7o9n1k7m1k5Q3P5
2218A616pM5J33J37J55P7k4o1o4j29l04k01ok3K4J18J85O9n6j9K9K4rJ8K0k0OK8j6o4r6m9
2250A536o2j00m1k7N3J05N1J9o8j40j22l9J9J7o5L9Q5K1P2J37J07J5k3PO5R7J01on0J1J0J7
2282A841l8p0m0j3m0MPq4q1m5n5n9j9J0J9J0RJ12J84J01%p3j00mR9J21M0j34j08M4Q8P9m2
2315A763j07p5L0J61P6Qp4j23n3j6nk8k7O3K9J6R4R5P5O6L7L0N1J43O5j02k30l23k26j42l4
2346A237L0K7R1J13R4L4p0n4%Jm0k0K1J14Q0Lq9J7J73J21o0j47k9M3j3j11j15J9J07N7plM0
2379A664O7L6M0M4R3P0j14j97j48r0o9m4P9O0q5j9R9N7Q8J76Q3n7k7r4j66j34nJ16M9n1j04
2410A417n2N4M8j15j54m0M0J32J14K5Q6R5LM9R7L8m0n1n5O0R4k6%O8L3j17j50j16j22l3K9
2441A411nkK9M5J17J21j6k3OJ8J7j1q7j08j21m2l5K2J61J31N3M1L3j49j95lP5N0L0q3p2M6
2473A454J5K7L4j8p5j41P4J87P7K2R3J38O5p2q2M3J6l6k4J8J7m0k1q8j22OKj01m2M6N8Q8M8
2506A666NRj8l0l6m1j04lJ11P3n8j54j66o8P6P7K4L9p1m5J02J37J09J7M5M7O1Q2o0j2L3q3
2538A764j4J33Q8R9J53Q2q2j75j16o1j28j31j0J16R3r0j55j08q2o0j70r3J63K30J80O3r1j4
2566A584J05N1mj9K9j1j00j10o2L4P9k6N3M9r1j09q6o3J8L2PL1O0P7K02K04Qq6r1j33j4J27
2598A745P2p5o0L5K0p7kR3N6k2K0J57J99lj80j99j63j9J21J09N8q3k51j84L6J67J51N7K5J7
2628A820n1j09n7j09j48j03LJ07R9JM2J58J00L0N7R1K7j49j41KJ11J24M1n3j45j08p0N9K62
2657A891J71k0k1q7j42PJ16P2jj38k11r9L1R8R2K0p2n1l2l4J1P9J34J27K5j52j69o2kj8j32
2688A431n4Mj6L0J08O3K1O7P8lq7o5J7jj10r8J20K03L8j5PMK6J37J67O8j4n7o2o8r2j64j22
2721A561l3k6q1o8ML1J03J94J09J3m3n7LK0p1o0J25J50q8j57j0o9j08r1l4K3M5PJ5jJ00K00
2753A706J70J28m3j95k11j43KN3L3jK3J2q9l0J06O6J4m6r7J1J59J46J19O5j0n3m4r0j53r7
2783A511n2Q1O3L0k3l2Q4J41N5j7p2j19r1n1l7M4Q2M3mn0j6jn2o6J0O8K9k4k2kM7R4J81M3
2817A875j05m7n8j00j38j16jP5R4J45J62J02%l9p1q6l8j8K9M9J8j1n6J6J13J6LJ1P4N6m7n5
2849A852r6n4O4R7M8J4N9k9j00ql1q2k7J2j9qo1q7j16nJ23P8L9J1%N0J21J22j9j66j03n8%
2882A621J09L0j2j6q5m7M0R0lj41j93j54p4J1O6K0n1QQL3J45J56J76O6j7j4o3q1J5Q8O8j00
2914A699k16j92j04j7N8P6N0kNN9N0J13J77R1n4k17k22l4J16K1lJ67J93o2j09pn1rR0L3n8
2945A641m4p9j19p9P9K11J57O0K5J5L1R0J15o0k06j69J5N4P3O8kk9RM3n0m0n3p7kk2j02m8
2977A505k6K4R7N0p1l2Q3oj45j45n6J6KJ9R6Q2R1O5K9J00J60L2j11k02j76o3M4J42J97P6q0
3008A797q6p9j04p7j2j03o8J19J21M4M9N4J1plL1N0m2lO3OM7R8P2j3l8q1j87j97j8P4Q7L9
3041A644N7o4j71q0k9J3J12J46P4j0K9M1jL0P9Q4M3m7q6k4oq9j69j77j10p2K7J21J50N4J3
3072A582O2Q4M8j0j4j53j20OL7K7Q3J41R7l5j13j3M4K7J3k6j09j73n9R3J25L4K5L1j3M3L8
3103A802m2j7K27L06R9j12k06j46j02j17j24q8LJ53J84kj17l2M1K3O9L7j5M0l9j04k9P0M5
3132A807nm0j4n9k2j6m3o0o4O5lj51q5J17J84N2j53m6J31P8J6n2J7J25nj69j27MJ02J84J75
3163A943J58P6r8j89q7l1L4O8Km0k0k4j01o0J0mj7p2o3n4l8K8N8M1k8MJ5r1r9k2J6jR5J28
3197A537P8K0M1M8J7k4p2l3M3P0Kj52k38n8J10R2N4OL1Q4O7M4Ko9j31j12M0L6rj4l0K8N5M1
3231A604R0J47P3p0o1L1j1o6J0l2p2m8L6J12Q6L2p7q2q0lJ44R9n9q4n8m1l0M0P7m2o2N4Q6
3264A743K5o0mK3J9J1o0q3j0k4n3l7n2N5J26J32N8k3m2J7J41K1j18j56j29r7o9j25m2L8J7
3295A242R9J74K8m3Q0J26K9p1j31j24K6Q4P7R1R5L8j11j07m0J5O9P0M2r1k08m9O8J13O2O0
3325A713R2L7J7L9P1p3j57p9m1n3l9K7R9L2p4OPK0QL0J19n3r8jN8J10J13j2j80j67j40j38
3357A293m5k4L1J49J46J31J80J78R9O6P2k6j02q9k9r5j90j30p3k6qM3J10L5K2k0j01m0O6N5
3387A678J0pK0k5Q1J35R1M3o4j24nM5j02j76j15m1jl4q9mR6J06Pj46j18mQ0K45K86P4j20o7
3419A755K9j1j11p2M9L6l3n6J9N0N4k5LN3J4J17J28M6KP1Oj24j84j45M8P3L0L9R7J1PQ9m5
3452B020q9n2j20r8j5j7l9j8J12J61M5k6o1m3J8K0N4NJ7J20N6j46j40J2Kn2k3M9j1q4n7J1
3484A611N8Nj14m9M1J48J37L7Om7k8M2N3k2pP9L4m4p8l4M6J41O2j69j74j29j41o9Q3J78J21
3515A777L5l0p8k1N3J2N5P1o2r3N1R8K5K3J6L6j40k19j26j2j1m6K6O7L7l2j15k0J14P9l6n0
3547A484J9N0qn9m9l5J1L2M9R3J16J03R1mp6o5o7l2om6K0k7p9n9oP9R9O2J17P3p1l2L6%q0
3582A733j38m9M2M9O0J3NJ8N4o4j04j1P8J58N9m6k5M5Pr0k03q2J08J4n5j1LL2J25J44J8K1
3614A908Mj39j19m5LO6O3L9K7j2Qj3m7j66j36q6k1N4Nm2m8j3N2N4J22J85Q3K1J0k7j09j08
3646A573k3M7O2N7Nm9k2K0q1k42j20J19J96J56J9rJ11J03m7j56j19k5ok7K7J09J05n3o3j9
3676A648O5J29R2L9m5n3L0L2m7j15o5O2J02O5O9q4j70o0J00J09l6q7m9j30m0J74P1n2n3l1
3706A670P5J38J23L8p4r3l3P8J24J16k4j28j50j15M6J24K8lM5nj06j68j05J1J39J32J18J26
3734B127N3j19j37k2j3j20p1J5Q7O6o1j12j38j34m0Q4Q8J51J21j5o7q3j33m6M4J40J52O0J12
3763A989J35J1m7j56k19j66o1n9p1L8L3N8J24K5n3M7J21J87J28j5q1j13j55n8O2P8qj97j36
3792A441nO7O6nqOl3r2oQ0O6L9lk5M1j3j21q0N0J12J59N7q0p8O6J74R0k8q0n4l0P4M1K3Q0
3827A991j3o0J1R2L2n9o8o9q5j25j47j57j20oN6M5J1%Q1J71J67J21J45N2n9m2J6k0o6p8r7
3858A720j3L2M5K5L3O0L7k9j08j42j72j47p6J7J26J51J32Q8J0n2j48j31J0R1N2l5n1j21j13
3887A291o9KM7J38J69P0M2n3j21m3k0M8K9M9kj82j45J00K04J00O0M5j33j53j5N8J14J2n2j0
3917A580J6N2J38J96J60L5nq9j49j38o0KR9J20R1L4nk6o9k6O2N1K6r8j97p3R2L1q2r1p7p4
3949A526k4j1O9O1q6r1J6J34Q8J8NM6N8q2j12m2J10J85J59K8j10r7K0J17J00N4m2o7j58j93
3979A679j8K1on5m3M8L5k8q6j8Nmr7k03j46PQ3Q2J24J08K7J15J45%n1p7n6RK2n4N1K25J38
4012A982N9J20Rj18q0k4qr2r6J4n0m9Q0Pp4L8J58J07r7j20k6k5K7p5j66p2QjP6J87J30n8m3
4045A728pj23r2J8m8j21k2Kj5J7O8j5j1Q1J01P0m7l0QM6J22J34K5l8mj0J8N7m9j7R2L5p1p2
4079A830mk4p3rM8rj14j34r7n2j4NP4M1o0m8j6k3pjJ21J01l3o4j5J8K4J03O0N4j1o3kQ9J55
4114A850N5o9j7M8n0j42p1L2P9J34J21L5o3j4J02or9j2n9n7M9N5o9p7j8p0m5pK1J9n2j9L8
4147A622N4o1n7N3R3J7LJ9p7j17n9r8n3J13J01%l1l7N2R3J21J72R8l4j13o3J2P7J32O3j02
4178A993r2L9N1L1r1j26n1n5n9J8J24R5M0j02k50j64J0J03J33N6M1J17N6Nn7q2ql6j01j24
4208A514m7R0O0M0k2k14k62j75Q4J87J54J35J25L0j17j48m8K7R0J80J71R2j6p7k1K6J05J27
4236B090J00M2l6j75k63q4J07J13J08N3Pj03j95j53j00j3M4J20J44J01j7j62j89j23L8R0M9
4263A593J06J00O3J42J9j43j42q2l3j37r0J5J6NNO7J13L6M6J06J68J12k8o7m2o6j07n1k6l
4293A695R1J18K2l1l8K3K8j3l9j2k9l6K4K2Pj10k26j14k1L2N9M4O6J15J03K4n4l8pql8LJ7
4326A679J2%j53j48L3J06J05j0j51j37J0J45R4l5%Q5O5j17j39n5o3P8J53J17J10P9J17N4n4
4355A980n6mj19j64j9P0Q0O4k3k9N8L0j62j60n0M1qn4L2L2KL5R0M0k2m1n2j8Q7m5j78j05Q1
4388A413J28l4j35%J09P9P8k2q2LJ49K06Q2r3j97j16p2om9kM5j2J7R8J7j12j74j10j6J61K30
4419A583J63R2N1qj47j50q6m6L0%J2O8k2r3m0Q6J59J42Jj14r3kK7P2J5N9N5o0j39k00q8N1
4451A378Q2M3P3O0j2J0n5q7m0M1J87J30KM7R6j20j58%P8O5N2p8j32k3L7k8j40j56r9p1O1J28
4483A371N9M6R7Q4L5K9L9P7N9o9j57r1J9l5m7l7j2%m6L1M8K0M2J4J00O1JKmn1j12l6N3K8J5
4518A633P7Q4P0P7O3k3j51k19j67o0N5K52K41Lp6p7m9j8J1N7N8kO4R9k6j63j63LJ55J57k8
4549A937r0jK3M4O3J5k%m5r4o9LJ18R0m0j68k34q9M6M0k5n0Q2J48J17K00J90L6j52k79j91
4580A623KN7N9J53K9j14j02J4R3J42J47L0j40j50j15q6jQ2K9l3P3J13k1j39n7K4J7l6q3J5
4610A625N7l6l3J3p9j51j21l4J13K29K61J46Rr8j01n9J00K22O3k21j49J3O3P9rj04j66j46
4638A486j45j8Q2k2j34l7N8P5Q5J67K17J06R0o0j42m1N1N5j6j37k47r3R3M0j8L8M0K2Q3J11
4668A789o2j10M6J48R6k1rk3J7M6p0q3m8m3k6r7j41k1M9L6P7J11O3o2j21j16oJ06Q3J35J37
4699A880OK9Q0R0Oq4n7q3j50o4N9M4J1j9J9P5k1o0jpj10n0l2p2K9N8PQ9J68J58P0J1j08j91
4733A780p0nJ6j2M3J9k3L2l8j09JJ02K1m9j0Oj3n4j47k15j50J24K44J57K2nR4N2l2R7J70L3
4765B081j65j95j78n2O9N5k9l2n3n4K8K2M6J67J83J97J69K1l0m3j07j16r0j10q9r1q0o5P6
4794A535J61p4k87k01L9J21J35J35J01P8J30N6j18j78j72j11J5N1O8J14J18J31J10l8n7j09
4820A753j42r0j2pk0O6J03K2n8L2K26J42l1j19j66j02jj2QP9jk9L4L6N6O8m7k25j35L8K4Q0
4852A570J95J63l8j86j09oRN0J38O2q7j00n0o2j7J4P7R8Ro8l2M1k7o6Jp9r8O1J70Q7K6O2N0
4885A858L4l0p%r5j17n7J0k0j28j28m4M0M7J15K02J47O1o0j37j14o9L5J42O1n8N6J57J49N4
4915B104j52k39j29l0M9R8J3j74r7N1jM3J12J32J13M0j5k1J6k4L0K9m8j4L8rj7M8J07J13R8
4946B264M9K3o8j18j14k1j6r6j27q3lK9nk2n3o3o2k3L0O2J12P9L6L5P6R1K2l0j53j59j9l3
4978A640p0l6K1K8R7J53J28Kl3o0j55j20M7P8J2K2P1k6j40l9O2k2m7K9K3n0qM9j3nkm4%N3
5012A645R7P0J6J52J50N2L7m0q7p4j49k15j34m8k8PJ3K1l0r8%N9P0O3k7k9k5M3O8l1m9MM9
5045A552M2n4j26j35o8L6J22K32K04M0n6m2r3q1j3o1r7%O4P5L6j3o4Jj3m0k8o2m6J9J29J60
5077A620J42J88R7r5j90j25N0Q0Q1O5n5q8r4r1m3m3%J3JN1J27L7j6K8N9N3O6K7j13j58r9p5
5109A500r6mJ56K01J04n5j04k7K3N0K0n4l6k8Q4M2j04j68o0J11J45J30J16L6k6O7Q7K3Q8Q9
5139B310n2j27j62j20o4oO5P5L2J4L6K0r8j27k4j2J9Qj4O5J03k1l2n1p8n7N5P8O9J35J91N4
5171B284j35q5L5n2j55r8q4j06k2L0Q3K9m8p4mK6OP2K8j09p7K4M4J47J64J11J06L4j31j54
5201A889J8Q0Qlj4mm3p8j52j15L3O0M6M9O2K8J9Nn8r6j40j12l6R8Q0rm6p8j7o9j08M9M5M3
5235A434M0L8J07J00k6p9j30n9K06K31K6j18j06m4P2P9Ro9n3l1k7jk8o7L0J55J33J07M4j10
5265A863j41m2j1m0l6%P9P2o7r8j30o1O0%j2J34K74K66J19m6j83j87j21o4k4K8r4j21RJ49
5295A575J74J41J23j9j60j95j13j06k9O5O0J23J34J3ln4r2l5r4j92p3M6Q9O5P6J02J0j08o9
5324A454M6J77K36J26Ql8r6o5m8j17j41j4l5j19n2N9J61K09K03P7j6J3P6J00P6o9k06q1L6
5353A960N0p4j87j10M3N3l3J0k6l8N2J42J59K3j0M2j9j32j69j62j78j69MJ90J32m2j3J40J41
5382A779k1n0K3K9P6O7K0jMP4J9m8Oj6k6j7n7j2L4j33j44M2J15M0n9j66j42j9l7k2Q2J19O7
5415A626J6l7j30j12qO9J12J45M8k9o0j47k9J34J38N9J9l7o0k5kJ5M6J13J15L7o0r9k3N9L8
5446A931k7k4q6m7J9J2l4j34n6Q1N0m5n9M6J11J78N9p5q1j01j00l2j7L7R3L4j29j97QQ5j9
5477A481k1j3L7J73J65N1n6n8K3M8K2J34J87J37l3j36j54j47q3k2m0r0r0N2L2KK3J32R7q3
5507A770j96j40n2N0O7ok6J0J01J51J02QL2K3j12j32k8R4J20o0j87r9P7J19R4L9l4n4o1j3
5537A657J12J34Q0j06j95q0N7L7k9J04J06j0k2k8r0j67j65o9R4J36M6k7l7J11K02L4j51j04
5565A630L0P8M5N4M6mn1r9j60j34l0N9J21N0n2k3Mk9N9J43P4j21j72p1K3N5K4J6P5J23N4M
5597A821k8q4j02m7j3N9O9k6r1j66j07J04J16L5rK4N9J62J02Lj2l0l2k0l3j9O9J58L5o6j6
5628A915m9j07j12j00K2K7m8L7O1M6M8L2N4L6j5jJ9k8j19j17n1mN5J12K31K33Q2n3p4o5j48
5659A919j26l8j5o2p4n5j5N6M4l9m7ln6l8qN7Q4J2J6j0j24m9O2R7J47L8K4p6j29m8J1M0N6
5692A651J21J86R2l7j41j59KJ11Q5K2Nj14j38J9J24J22P6m4j21q5L0N0p0o7l3P0Q7n6j07p4
5722A607m0lnk6n5q8m5N1J28m6j02O0J20K5RJ55R1q0o2j0k2n2n1L0K0l7j1R5R3O2J1L8J1m7
5756A824O6J27Q5n6k28l37k39L1J35J91J96J37n6k41j83o1J5J4Q6N5l8PJ65J57k7j69j44p1
5784A441j11j39k4R3J13k2%J72J05k1oM1K1L9R8P3J2lm4r0p5MJ31J59J4r4k8OJ2Rp9j00j11
5817A596j4R6j3j26m4O7R3P7j7k3O3J6m0J1JJ6M0J10J44m6j77j22m1q6j36LM0L1N8J55J78
5848A910R9J5l5l5k7j2N2K3o0RM8k6q5p2M0R5O4k7j15q7O5J25M8r5r8l0on2r7j04j15J4J31
5881A560J21J15%n3M5Nj0qMj4j2M4O1M3m2o9m7q1nR4M7p9o4R5N6L9J05j3m8k6o8j32j23j08
5915A432r4J6J35J28j6M2J22j4q1j7J8m2j01L7J25J5lJ16J06m1m7qPn0n0RL4L1J05m3k20j61
5947A490J0M8nl2q6n6K3R0J52M9n8k3m4p5o2K7pj4J1J0QL1P6L7lM6K4j0J7J12J63J26J24J21
5981B320P2m3oN5j06j98j62j52j32j46m0Rq9l6J10J26J55J27Mo9r7j03l9P8R5k7p7j7M5k3
6011A634J5Q7L4j05j90q7PO4M2j8R3J03m7j62q3R2J72J64J67J04pq2j50j80j62k1O4K6l2k5
6041A517K8P8P3J17J37l6j65j0J78J71N8m4m5p4r0j9m2j62o3Q3N9N8J21Q2J05K9j53k28j83
6070A580q8N9N4k4p8p0rM5J21J84P4N2P8J48O9j58k42k24n3R3J21k4r9m7mJo7l4J64J54j6
6101A760q7q7L0J32qk1M2J38J68o8j76p6L4k6j21r8KJ9k8j1M5L2N8P1K8K3l9m2M2O0k8j55
6133A613j67j41j08rR9J22O3M7rk5rL0j2p2O2K29J71J43J52N3j2K7R1R7Lj80k40j32l0M3q3
6164A816j09J0M3Rp8j39n4P9J13J74J94J48K8j23j04J1%j48j42p8m5rK0O0N7R0J35Q2j4K4
6194B050m3j27j40j52r8nO7L6O5J15n7k57j48O2Q3J3K6m1j60j0J78J03M2j1n5lR7J57J01J32
6224B020J37j3j0K3o7r2n7n6n7r0j00KJ5q3j00M6R7M8O9J09j7m8j2j1p4qP6L1l2MP8R1N7o9
6258A907o2n2j25q5qN9J52J91J01j12j73mJ07P8n9r0okm2p7l5MJ8J9m9k7m8J1J9o1r4r1jQ7
6292A450R9J6l8o7l1Q5J57J24M6J8Kk0l3m2mR1Q1N2O6m4m6J0j2M9j8j43j08j07p8k0om7j21
6325A361q4P7K29J26l5k5Mj3l9l3l5j6NM1O3K2K6P1L2M7O7L8k3qM6K3L5J48J44N7K0k7o1q6
6359B197j13j22j17l5n3o9M4N2r8j19k8lk2o0j13n5R7Q0P5J58N2j07j28r8r8o8PO0R5P0O2
6390A543ML3N8M5k0l2l5j55j56L6Q1M9P3O6O4J8q4p4k0k2j8k5j06n4J18J81J42J1j20j31o1
6421A409J03L9o2o5m0M0R1R1N2j9p3Q1J63Q0j6m1n9m4O3K0l7k9M7P4Nl6k1L6K9l0j4O0O4L
6455A964k3j8l3l4k9j00k93l25j17L5P7O3mNQ1P9n0p1P2J23N5j5NL4l4k1N1P9P0j4j08k9R0
6488A565J50oj33l8M9K4l6j52q4o1l0L5M5Ql1LQ7R8J1l8O1M2m9M4J70Q0mn6j04r4QR9J22Q1
6522A866lo7o0j4K3o8j85j57j31j14q5J38K69J38J27J39P7j0j52j27o5r0o3k0O2jl0p6j02
6551A219P5J78J57J38O1j17j76p5J1J18J15k9j31j04qJ20N5L2M6j7p2j2P9Q8R7R0L8n1p1j4
6581A840k3Jj5j13j51p9qJ7K0O6O8M5RKK5L5P3P3K8j24j76j26m1r9K0J74J72J05qr5n7O4L1
6614A753n3p4mO6M2r0j78m9M1K1o5j8op3j18j42n1L7J66J48R6P4jq5m5J0j2K9Q6j8o9L7O8
6647A523m7q1n8r7n7nMJ9K9R3N7k6J01J05J9r6j08j8k7n5pJ04J21N9J9j7jnJ1J5p3n5k2m9
6681A375P6J19k2j5O7J35J58P3K6o3j17j11r5o0k2j1k9OJ06M6j8mJn2q6k5l0p6o4nL5J1l9
6714A290O2J19P3K9l1l8jo9m4k7J5L6ML4P6Q4pj63j54p7k6M5N5L7k8r0l8k7K5J23R6N2N5K8
6748A518J9J20P3k6l6J3j3r5n2M4M7n5J3J45K7q5j47j96p2J16R5K9j8k0n2k9j1j0q%o2m2j
6781A229J7K9Mn3n0K6P2j6r0p1J6R3N2KM4P1Q4P1R1O7q0j08o7L3R4O2R3J32Q7q6j31q6j01
6814A530l3L8N0L0j8r0j27j06K3Jo2m9o1j8ko5q8n2n3K1Q9J47J36O6K3l8j62j08Q8J27R3n7
6846A273r2k9QN7O5N2N9J5q2j40j09m9K9J78K03M5J1M9q0j69o1O7R6k8p3o6L8J18Q4M6k9m2
6878A444M2L1q1p8l4r8j31n3m6m8M6J74K62K52P9p4j59j09R5P1j06r8J01O9p3m7N4M2l7q5
6908A405o0j7n2m3oL2K8K9M5K0K0K9O9M0m9r7r1L9J25K8n4m5l8m1MJ06P3k7n7q3r2o5P9J60
6942A414R6O5qo5j04p1p9m2k9j48n5Jj52j74%J35P8L8pm0pP2R2J21J45J33K3j07n2Rk5j20
6974A137m5kl6L1J47J47J01N6l1j17j11j68j43o5L6Q8pJ3N6l3j38k7O0M1M3R7N5m2p7m0K5
7005A051P2J4r5r5J3O8J05J50Rj58j83r5MP3j4m1k1N9J26M0j6l8o3KJ8J1M0N5J02J03J2p9
7037A229j43j34r0n2k7jR5R7L5M9Q2N9M9R1R7j9j35j47j65j26m7m6mQ2J01L3j0J8Q7N3n1p6
7069I84j6M7Mp6o9p1r4o1NJ04J13J8k9j4M6J14J35M1r3j23m7k1j6J6J0J6Q1M0j8Qm9q6j3L2
7103I18J9l6m7rK2kk6O8J18qk00k08p0K3Q1N2L3L7ML8%o2n3lK3N0N4J19J25J6p0j09j06PR1
7138H89k2p5j3nn7p6k3P0J19O5l7j3L2K4LLL3N3L7M1J7k8j7p8j65o9N1nkN8J4n9l9J7j2M2
7174G73mj00l0Q0J07P3M0K6%J0m7j36j23m7J6m0l3M8P6N4j5mL5P2j4o8j9lj25j39o0N6R5L4
7208E88N6O8P8N9jk2l0p3n5j9K4j8rk9j1L6K3M8P4Q4Qj04j07r1p8L0J34J46P0j3l3o0j24q6
7242E63l4Pl6m4N5R1O5M9M4%j07r5J01J74O3n4j16r7l7j3l6q4n9J3Q9J93J29k9o3l8k1JRm1
7276F42q7m6kM9j5p2jJ18J01j04r6L4J31Q5lo5j31j11m1k8m5j2J4M2PjM9M8M8M5K5L2J1N1
7310F72J07Oj63j56kJ10J36P3j2o4o4NM1k3r3j25j48q8N9J78J27N5J0qk0n8p5q6o2M2J39N2
7342E65k9m9n1n6q1O2J32M8j7j05j08J4Q3J15J11J9j46j00p8q4n8%R3R0M8M3L0Rq3q7J2M6
7374C88k1p3k3Kk2p4p0K7N4%noj9k2Qk6k7%P7J02L5J6N8m8j05m4L5K5j7m5p7p3K4R7J07K1
7410B79q9m2J1M8Q2N2MK3L2l7p0q8o5J3k2j08j44j12m4JN5P9R0O8K0J4O1M4ln4n5m7mJ05M8
7445A45K4k8m8j7m1m5NM8R4M4j6j9J0M8L0rk5j5J9O3N0o9j23n8oM0J00O5n1q6j14o9P1O4q1
7480@j16o5m9j4O1M3K2K8K9K2K7M8O0Rj7rl1k1l1o6l6J6j6%pk5J0l3j65j47l3O1Q8L0OK4Q6
7517b11J14L7k2m8m9q4o1M4J25J43L0k9o8n8QN2L1j9L1Q9M1p7j07p8p1l6J6
7544b57
##PAGE=	N=2
##DATATABLE=	(X++(I..I)), XYDATA
-57990h06N4k1M6K5o7MJ43J98Q2j70k84k11m5N1O0J04J61J70R1j4j50j07P6O9L4Jk94l94j00
-57961a294J51K07J50l4j14mqN1J67N1m2k6J8r8k03m0J38O2m2m5O5J33J46R0Q6J7o7j95k40
-57932i20k51k38j02jlJ05J13R1J27O7K3K6q4M7K12J16P5J43J20p9k39j41k3k2j59j48N2j2
-57904a105N7J43m5j43q7LMl4j17N7K44N8j46j47MP1J14J27O4K5J34M4j46j66n4N9K0m7k6
-57875a035N1N5O4k8j19p1j8l1p7o7q7j99j06J27J79O4qj38k56j14M8Q9Q5Q7P9Q4R5r5k97
-57846a639k90q4J54J92N6K7J77M3q3j8j9J3L8P9R6j9j88j22kj3l8r0j63L3J26Q3J03J75R7
-57817a276o7j81r7L5R8N8l1K2J8J26J62q0k18rJ77O9m6M7J48R1p9j75k05j23l6km9j48k20
-57788a991q1J41K39J54Ml4Rj5q9r4p3p6q5q0L9J91J28j0l3j16J2J33Q2N3kr5%J32P4o4j28
-57757a675k33j83M9R6q8k04q9J20J12L6P8L5k4n4j43k5N8K3L7L7P4N2o0r9r8q5l2J7p3j2
-57727b353J66K64L37J92j6j9l9j11j53p4K9l3n7mk2j15j49j21n1n2O9J68J08J03M1o7oJ43
-57699a822J61j8j98j08j31j04M6J64J56jq6qQ5rl71l31M3J42NNJ79J36L1J9k8l7L3J20Pj53
-57669b073j67QQ5k6M3K86K55k2k61j29n4o8r6J7K49J40l3j5j4p2p4J06J24R8N3j64k31j35
-57641b170q9l4J44J61J0J12M8j30k56j45L0J90J99l2n0j01k47j60J20K20J67M5Jl4j41j12
-57615b254m5j19j8J99J27j44k64j50m9M3R3J00K7k1o5p7nP1J72K29J05j0P0Q7k3k26k32r0
-57587b469P7O0j06j55k0J36K31J19j20j11P4Q1j6j9m4j35j27k7j9N9O2P5J72J69j8j07o9
-57560b247n3L6J2kO1m3r5L7N9o5j17K4P3N2N3J3j06J2R6Q7M7O7Q4n0j32j0R2J35R7n9k69
-57529b111l33k20j29l1J46N8qmM2K6K4N0J20J28L7p3k67j95N6J33J43K9q6m5J50J23k35m01
-57501b873k04N5N8o2j04q0j64j17K5J19J66K47K38O2l7j12r8K2LOM6j7Q1op5Q8J1r3L2R1
-57471b692O2M9m1o1Q4J22j1j31k30m8K28K11J30P5j13j86K3K43J68p4p0o4j93l1P4p7j58
-57444b711j08J17J31p4k42k53j51npm0R6K40J61P7L6j19j69l4J28M7M0J06J9j10n5LN6K21
-57416b600K22l3j90j83k35l41k10J32K03N8j30k5K65L24J90rJ0o7j31J9O4K5n1O2J73K3j60
-57389b595k41k88j42M2k2J3M2k2rK2q7l0K62L41J48j59j73k1L0J07J12q5k10o5QP3J33J51
-57361b665J43J52n9j77j55r3J31J33l6j84p6J89J47j18j55l4n6k57j97O8K19K25M2j22r4
-57336c029j01j12j42k44n8J15kM1L00K87J32P7rk8Km5k4J03J89O4J4m1k20j96j4P0o7j06
-57308c044o4j34j54n7Q5J32Qj03j45j71r6J31J42R7J3j09o6J19K70L92L29J60Mj48r2o6q3
-57281b650k4j3r4q1L9O2Q0J05o5j19O8l6j44j24j26k22k48q5M5Kj65j20J45J54J9N4M3K9
-57253c471J37k2j33N3K36L11K29P3m2r2j19KO1p7j64j76j50o3P2J51L0k15l24p2J95J68J66
-57226c236P9j37m8J16L7j04j27j4J36J34j13k70r5J59K92J97J26j30j80J6J01J19Q8R7J9
-57201b738p8j89j10R6R9K3j09p8l7OP7P3J0P8P4j10k94j88K2n1j47j1Q1J53K24J69J5j14
-57173c054j37L5J45j38j78n8j72j70r3m8J16J38N3J13N9M6P8J46J06k57l17m5mk2J47J30
-57147c381R6N6J7K1J47J10N3J05n7j82j06n5O6J45M2K1J2m0OJ4j25k84k24n4j04q5M2J79
-57119c565J91N7N0J23J08m6k06k50q5R4L7p8j53k16l1J29M6j0oo2q7j12j03m8O0K15K24K50
-57091c474N9r9p8N0P7m1M6J73j2j95o5J32J58j3j46j42m2N0ol1jJ52K14K18J55r7k32j29
-57063c319o6l8J6kk8j43k09k09r9J3N9K27K93L4j54j6Q3L2Ln2j49o1J82J82l3j65k10k6M1
-57034c814m2J1Q2Q0J63K78L66M04m5l85m20j73J02P9N1J7j83m84m45n0K14J67P7K01K57M1
-57008c451p7o1nJ63J97K38J35j20j83n2J70J86n0n1Qj57l82j92L5J27J31p4k35p7J62K41
-56982c374L05J86j31q2N7rj24j09J57O3j44o1N3O7j1o5M0J32Ko3J62K86K24j65l59k36q5
-56955c284n6L8R0J37N3J07O3r9k67k88n7J34J20M0j6J13J77Q7j11n2J94J04n7n0N3k7j92
-56928c046k09Q3Q0k29l51k22o3o9j40j39O7J93J49K93L40J78O8Oj13k64j37N2J71J69k1l21
-56902c475k93j12p6k7J3LP9J67J39lp9Q4J61L6J95L73L1k37k65j10jJ02J14Lj6r7K4O7j35
-56873c335l7J08k3k09k74k19p9l9l7M0lj44O9K49K87K24Q4M1j16j18q7j48l7J63K09j4k67
-56846c712j74Lm4m3K07L27K89J40j13k87j55N2P4q2k65m5K18K42K64J72J31j48m05j68j1
-56821c533l4O3J31J03p9k91k94j82j67n1Q8J78J02j37Q3K10K3q4k1O3Q7K0J28l7j23P5LJ2
-56793c664L29J38j20l2r2p1q8j09n4k4q0L4J19J75J29K5k9K1oMJ2j19Q0K51J91o5k13l42
-56765c600l89j95j4O0J17J02J98K20J40J61J25qj5p3k62l50j28K2P6K44K04J22L4j70o7j04
-56739c550l0J48J04jl13l81j38O6K74L41J93r0n0M0r6k85j61m6M8J58J44j40k48k26j32R1
-56713d280R4kj20P0J18M4J84J77j25k37j37q0n0J29L47K96J58l5o9J01L6k02j26M5R1J9O8
-56686c486L53K28k06m04m65k79N7M44N98K47p0Qr6l52l59k63k98j47JQJ49J99J08O7J19J65
-56660c674P4Pmj48k30k27j15l8N2J64R6K5J4J39K17J36k5r2O7L08K03j31m8M2Q4J1m2Qn4
-56631c181n2oJp8k05j83j18m0n0k61j8K86P8j12N0L9N4J44o1j32J49K22K59K89o5k86j51
-56604c428K4K9j45l15k42j7j9j51p2K29M74K60N5j4p2o6j1J25j2QK03P3K7K12K46l2k51k83
-56576c165k64k35q4J55L32L91N7j83k40j47j60k40j52J20K63J50r6k09j42Q7L61M48K49L2
-56552b672j87l11l80l43j56jj4p6K8K30L34K8j00m3p1j41M2J04L0q9k40k73j44O3K29J51
-56526d002K02L42J47L4r3j96M3L21J66p3l13k76n9J55J63o2j35p2p7k17l07k05J29L15L41
-56501c729J77P0J19P2j71k68j8J70R5J65J56rj67o4M8J71L56L36m2l39k00m1n0j22k05j81
-56475c671j72Q5K95K50J04k7r1l5P4K13M9n3oQ0R0K1J35Q5M2l7k20l81k27QQ6N2j70j33J
-56446c553Q5Mm5p9n0j47j49j34R2K51K16M6k2o1MQ5j51l94j48J75J95L2n4P3J63K01J28P6
-56418c161J00K25K50p4l16j77K5J33J48O4q4Oj7j59k5Q6k3k21k09n0MQ4m2j08p1j7OP9J98
-56389c346R2J08J10j1l1j88l03mK51J92P4o5p5o4j43k01K0O6k8r7k15j04J94K96J21J74K30
-56362b947J96Q2j24r4J1J50J38q3RP4o0j87k45n5n3j62k95k15j33k06n6L44J68j13k29j70
-56336d255L4J26K31J65J12K91M40K45P0k53m54k54j32j71o3J80K07J62K16M5j26j53j07L7
-56312c407J92J52J48Q5j55k45p1R4J47J2j5r6k94q5L8j13m0R1J0oj3j52k03j27q0j24k32
-56285d489m3J82n3j54R9K22Q7m5o6J07K27J28O8Qm8o7j82r9k8N4Q5P9P9K26K35j35j52M0
-56257c635J11O8j92k53r5n0L3Q4N0j7M7J04J70J69k6r5q9k46j16k3o2P9j10k16j03j4J42
-56230d285J16N9J5n5j9r5o6N9J94N9q6j0L47M62L39P8j66p5r2j94p9r0k21l08l08j10J74
-56203d357L06J69o5qJ96P8Q1oq4K0J39J36l4j5J20N5j04k74j83%N7O4J92L43K01qr8q9l3
-56174c201m8j28r4j04j30o8j0r1p9K69L84O1j96k22o2K38K42j5n5J50J57J31K03J19j83j71
-56148b903k6r8k45j07L5M2J0j1r4k12j04P7Q8k15k30l2R1K1J9J89K86K87K46j27m55j33J69
-56121c432r8j87N3p9o9P7L22J87j29j83p0j70k32P5L06J82P3o4k48o7K19N2L1N5j14NJ21
-56094c384j09q5J7L1j1q2k81l82j33J38J27J41J26P1J23J19R3K5R8p5l15l34j14J33K15J55
-56068c693J71K02K70J33N5M3j48j14m3NJ05J85P6k35k63p6J94K53k9j84k53k97k22m2J28
-56043c779J14N4J50J23R1K02K99J25K8j27l97l82j38jl2Q8J97p7j35j4K69K80n8j31l97m85
-56017d133M0J65j04m8J41K53K03K38J92O8N8Q0n2j61j40j59j50Q0J68K7l9r6q9q4j15J01
-55991c556K05J22p4k70l91l13N5K72L62K64L0p8j20j68j6J93K79J33m2m0j34k64j67Q4L30
-55966c304K16o8r5N1k9j5q3j73O3J02J10P4o9k6p9l12k29k84j98J77K61J98K37J86n5p8n6
-55939c478p8J10nj74K3R1j2J05J31r0j53J08K91K21J22n9k95j13L1N9P5J9r4k57j33qp9l6
-55911c678l2PnRR1m2k9O2J33N2J94L18J16j85l98m42k19J0P8P0J11K65J30J02J85p9j21L4
-55883c263Q9q5j30j69j7l9j78M5L9p0M3L00K76N0k52k97j56n9J52J59K1J8Jnj51j44j38l14
-55855d274l38k13j36Q5K04R2nM8Q3L1nK68L32P4M7J88R4q6K6K29L9k37k96k03n2P8J90J31
-55827c606l2r7q8J5J03Oj1m1r4j40j50l2Q2J0o1jK35K18J8J78K23K1n8j34j82n3J9p3j36
-55798c861j57q1l9l1L3Q9K96L77K21K7m3k06l14j77j17j05j9M2N5P0N2M9l6j04k5J40J07
-55771c757J01K73K24J1p2j10j03J00K08Q8o0k73q8J77k3j62o1l1O1J97J33J00L7K5n3j64
-55745c222k25o3R3J85k5k35j44M8J73J67O2r7j93k33k02j14%J69K40J77K11J02l1K4J90J60
-55719b783k61l39O9J42n3j62k21j02R5R8n1n3J8Q7J05j45j98PK4K7Pppl0nJ16K31J12%k1
-55689c300p8j30K6K1j61j33L1j1N3R6L7j22k37j45p1k2M0R2m4l4J3O8K95K21k12l46j17J07
-55661d063J89J99J94J29r4j74q0j3J52M1j13L2O9J45K4j15q0N7R3M8j00l18k31j74j07l7
-55635d327P6J89K88K03K49K28k8k37k18n1j32n0R5o8p4J54K64K43k5n5p3k47j81j69j04M9
-55609d001J18K37K25J08K19J71j34j91r5J10L33J31k38l71k66k8J78Q1l6O1j22k45m7P3O2
-55584c667M9n1o0N3J00j86j09K54K75j7q0r5r7O5L9l9j05j35r5k4q3l2%q8n8K8o4L0J28J14
-55554c950Q3O5K53J05q4K3j75j88j40N3K36J99R9r1j38o5j2J30J38N3j0L3J36N1o6q8n1L5
-55526c366N6J24P4o7k15j30O2J43L7j89l41j40K88L10KP5Q5k3m9n3J5J15L4j81k28p7K02
-55499c437J97M9Rj0J9Q9N5J2j78k99k59k53j80r5m6O1R4N9Q7R1J22J31J21J22j6j43k7l1
-55471c656j45j64q7j60k8K01L20K31Q3j0j17JO4j9j7QM7k0L7m5j88k02p0J42J28J74M8k36
-55443c680k32r4K09L46J83N9j04j73j39j65j53k29j49J49L21K91J98J14L9RM4P1j5j64k55
-55418c519j13J89L07K07Ok47k32lJ13r9l58l55j19NJ08J53J28K5k4J79K38Lk74k98q6j00
-55392d166P5L12J02K1K58J89j22j23j00j15mP1n4q1N0J62J45N1j16l88k99M4K40J25k5M7
-55366c701K81M08K60K0k17m18k72l2rj12j41j2P4J72L1k00l27j38J17J24J36J88J51J38J76
-55341c303N1J8k9M0n7j22k74l17r0J18ok91l05j0J99K84M2j41J4J23J3j07J6P2mmJ01J94
-55313c775K01J44Lj40r6P7J86N1o0K7J25R9r6l48l99n3J15J60K39J54O6j1j87l8J21j9n7
-55286c511RJ56K30Lj4N7j5j25k34l05l05j27J25J74K70J36j60l03j70J28L51K37j83k46J11
-55261c711J92P8K4k31p0K42P6q1m8l0j03o3M2m7J05J44j7L7k5j9P9Q5Q8Q1Q6J25M4j07k02
-55232c226k55k35l06r7K64M80K69m1m0N8m1j06N9J85K41J54q0k76k76n3R9K57rn08m26k1
-55206c930J60J8j32r3M9J43J37j41k14rK98K65O1j07l7O5J57K44J49J10J7r1k76k61j65k10
-55180c793k07j35j84j11N2O7O4J78L46L01J71J92J28lj18p2J41J93J47Q9l8j42k55l08j87
-55155c484j18j15pK6j23j48K3J95K94jj75L1J20l7m2%J3K04J04j29r2j13j88k0j41j17J15
-55128c925k7k33N0L12K19K16K11O4j53k13j17k16j77j02m6J30L36M39K89M6k3l3j87k85j86
-55103c611k8K5O3J00M8k8m7P5J2r0p7lJ83R3j46j83r2o8N1J94J08j36j38m0J65J98o3k03
-55075c638p3j08l34j60L63M53K61P8j61k74j57q5o3j6P4L6j35p0M1J95K90Q6m8j59l08k72
-55049d184M9L51J91M0J16K87K03N2J01m2l48l22j85j84j52j50j19R5K26L42K85j1J1R8Q9
-55024c161J1K6p6j67j81j80r0J55K56rj89m9N8Q0M2P6N6LO4Nk48l07j18J99J22k22k00J6
-54996d028J19J7j16j54p7K3j38j82m5M6M5j5q3O7R6r8m1J04J09J45J99M26M96K89J16o7k15
-54969b962k03j60OJ12kK9L3k0L1J41m1l58k52K5j28p4J21O3n5j09j26LJ84L2j25k36l23k5
-54941d419K45L01K54J37K4n2j5J9j23M8K12J64O5J8j88j23P8Kj9K9Op7L4J00j77j05j08j73
-54913c843q6K6J26J3j04r1J9R8M9J68J89K8k6j43j77p6J75K92R9j39k45j48q4k6j9k51k81
-54886d457j1K33O7j38l4n0P4K65K2j34J96L45L08J03k5q7j45k00m9P2M9Q1P7R8Q1j27k66
-54859c652j92r8J11K62L7k18o4K29J58o8kK4n9R5J10n5j27J7nj3PQ9q5j48J0K33L18K76K79
-54830b531J15r4k34l70j09K76J06j35k16j22q1p8k9K7J39K07p2k78k51k59j42M7J19K07J03
-54805c655K01K70L7j17j45j62j83j51n5Q4J74P7j28j48p6q3k9rL9J18J49K05L11J84j3j55
-54779c260k10k33j08J05L28L08J96P0j52l43j75JJ6jN2L9N0O4j04p5J46J11O8J12j56k65
-54753c416j72k53j15MJ40J30j01j02J23J15J87J37J30J09j01j56j81j59Llm8j4k21k45KO0
-54727d147rj48j62k2Q1J61K20K4j93k05j31N2K27K34J29m4J4K28K95J99j40j80j18k84k29
-54702d148j6J58J42M6Q3J22K8P2j3r7j75k72N2K62J82K00J89Ll1k0j96l01j88Rj9r6K0K49
-54674c755J56k9n5oK4K84K35J7L6Qj60j99k73j61J90K52P1L0k0j44j05j96p7Nj46N2K64K43
-54646c459J73N6r5k77k74k22j81m5O3J19j54k74J7J24p8k7J61K96K50J80R0j46j92P3K27
-54621c595n8l69q4J87J50L8j6J00N5l9k6K03K89R9m5k23j97n6j68k84jK95K49J0k77m01k31
-54594d395J05L06M03J45j91o7K39J52r5k26j27J30L25K02M6o7j36o5k1nJ38n2k30k37j20
-54569c843M6%%mN1L2n5O8M0k07k06o0J52K97L34K94J87J61P0k07l55k06n6M5ro3L7O9J67
-54540c221K91N4j58j82q8j26q5J4N3J1k2j8r3q6JO6J20N3j90l12j73Q1M51M76J44q4l57l08
-54512c688n3N1Q8k9k15l12k27K3J53R2R4J29K26K26o2p7J81K40O6j58l15l92j90Q6K00J13
-54486c750J87J77o4j83k24k25j45k36k01j03j6K76K73J83R2p1j72l2Q5J50L23K44p5k57k37
-54461d001k23n8L03L36J4p0K8O5J28J37K0qj36l50k53L0P4K44K47J7J6P9K0p0j40n3nP3j05
-54432c641j58n6n1k2M1Q3K03K92J40k05k64m2L2p0k4N4j1m5j33p3O9J27J44l3k47L4K71l6
-54404c621j56Q1J03j71j64J56K47J39rj70j89j71j01jN1J8o9j79jR0j32k54k02k52j03L12
-54378d748N54L34J70J99J99k0j90r0p3q0m4j9p7N4%J03L07J25mJ3nL5K43K32Kl9n8j32j85
-54349c194j18Q8L59K88j37k87k02j7J13J16J1j77o2l0k11k66N2Lm5Rj13K3R2j2r8NK9m0j27
-54320c948j38P2J79Q0J2p0j27K2J11Q9N9j17J8L6j32j4J04p3j4K38M23J87k80l31k68j45
-54294d027R7P6r3j27m7N8R9P5J66L27L42N4p4l8n0OL5J35R5j92l55k23j02QJ50J18O9Q0N2
-54265c286M5j16n8J65K84J90J2j25j54r2k31q5K37K31O6k9J3L1p8k84k94o5K35J34j73k20
-54239c647L6J82Mr0k05l60k62j41r4J08M19L14P0J0j76k53m2R6J04R5rO9K36P9j91l06k64
-54212d218l6J73J37Kl8k0j04k0L07L26M8j28KJ26J00J64J22k8j03j58j31j66j25L8J24L2
-54186c574j02j2P5j29k39j36o8m4k4lK9l6M5J56J52J29Q4N7J34O0J60J59k2p5j67k22j48
-54159c761o1Q1J93mj51j0Q7qq8p7nj7J32K11J5o7j76o2J9%O9m4r5k9n2K4J16J39J94K0k6
-54128c433OO9l8j40j59J6J45O8J00J57J32J0L7n5k04j15J50J48j13k01ll4r7j64l36j39J82
-54101d011K21O3p5o8p8k8J42J08j49k25m8J36J62K07J30j9l4n6K5K0M7L6n3k42j66n8O8J20
-54073c825L1mr6k29j88M6L13L59K15j0j43k51k18j50jJ95J58rj25P6K70N7j37l0r0j04j49
-54046d039O9J42M4J16J05r5k27k18j62q8j28L0P7J52K36K70P7k50j89r8N3K68J79P2J20O1
-54020c423p2j68j98j95r8J1K2K9K9N7K15L73J30j93k41j73j26oJ66J47j24k1K21J87J44j41
-53994c448k43m3J75K18j00q5rM4J71J96J25o6j80o4m3k32j87R7K51R2r4k06j22K3K39L42
-53968c149mj99k55k3J23K08L39J97N1rK9o0l99k88%P6lj19r0Qj9j47l0P5N4j75j93R3J87
-53939c722J4j52j84j5Q2q3j46LJ98K65K31J20m5p0O0L1j66k01k6J70L03J51j04J1O4L0J53
-53912c028J1o0o3q8j29j94k0K04K28P7j13j49k02j25R7J94K0J38J46l38m65k74k08M9K18
-53887d074K01K69O9k6K0R7j7j24n2k8J1M5l7mR8P5n8r9J12J38j2K9N6J82K04Oj18k21k31
-53858c489m4J70Jr4j51k71j76O2L41M02J00k99k69k09r3K24K43J8j57o9o5K4K43J24j18j73
-53832c725p3M0N9J4mJ40L28K50o0k12j06Q7Q4o1k1j28k04k2lj35q1j8J21J59M0O3j1j4J2
-53803c481j46j90p3O9J83K54K45Rl36l84k80J4K40K07O5k3J3K3n5K2J28Q3l3n2j02j09m1
-53776c750Kj0j32j84m8l1m1L1K92L28J02q8j61j66j94j70m9J83Q5M3p6j97o0J18J62J20j4
-53749c905j51j46N0K11K17J4QJ68K68K17J31J3p8r6j46j94k06o2K24J85p5k04j29q8j83j31
-53723d088jRJ23L24K29Q9R0K41L46L10J40j65l02j96j58k53k02m0J19J15q9j33o3k2j13L
-53697c687L5l9pj11j11nJ07R3N6O1J20K51K02O0j39l4o0j86l00k31J27K06k73k57K77M00
-53671c445J78n8r2mL3n3n2l1M1O3MNJ25J97J23j56k67j22j56j72N1J53K51K63K25J58lk88
-53643c029l73j64J0n7q5P8K29P6p0L5Q8o0r8j05j64j53j25pN7K41L07O9j0j3j87l56k42o4
-53615d172P3K26J02J1O6O2j57l07j31J39L96M07K76K22O0j53j40j69j77n8M6Q3l5j07j60
-53590c597j75l00k67j06J04L23N00L64K1j48j5J35J91N6k67j49j56j26K1l4q6J4J24K2k9
-53565c580m6j05n2j4M2K19K07L9nK1J26J91L4q5j81j60j90p5Q5Q4M0o3o6J00L4j08OJ07K51
-53536c144J18j43j62l00n35j79K94K06J24L14J74n4l42k31M2O4K83K48K4o2k06l04J6J92
-53512c563J14J30p2k28k85l49j16Q9J52K3k6L5N0q8j14J70J93j12q7Q9K36J97j14k01q3j
-53486c961R8L5J26J30RO8J6j63j83l02k05Q0J42J0l6J18K59K47m0j31q3q5P8J47P2Mo9O7
-53458c552K70J26j23k02j55j36M2k8j07O9K01J37J4K5J37K14N4j21j56kQ2m4j28J5J5n0j86
-53431c589k28p1K5J1N5J02J81K12k2j39j73k43k58N6K51J59L4N5J61J28k0K8K32O2R3Q4j64
-53404b978k84j93q4O4j19j90N6J24O0K1mj34k98k81R8J65k01k96K5K23L16L58K16K2J3N4
-53378c247p4k40l2Q7K7J55J42k3l3R6O6k9q0j19L1j0j42j83j88p8q0J05K53J89R5L0j59j39
-53350c580J21Q7J11R9q9j21M1M3ql7m6M8R6M3j69j91Q8K80J65N2j6k05l61k71j53l4J42J67
-53322c698J31J24j33JJ42J87J4k82l72k92n9J15K2q0K6m4j01J17J32K71L11J02q0l71m05
-53297d222l6Q3m7N7j7j49L7J43nP3L11K88J00j08k29k19j00qJ65L33K31K52J35Krj33k04
-53270c276j51k68k90o0L7Q9oo3Q9P8j91k57L6J08L5M9K90K82N3k30l33JJ37n3j21n6J08k3
-53242c986j32j00j19k5O6O8J16J94M3R8O5r6q9j69j15J21K99K06J12Qk22k32j64n6P0N3l9
-53215d025R9R7K5nj92j72k4m2J26J20N9J7j17k48k46J03K08p8k52L1M29M47J05j41j13M2
-53189c747M3p2j85p9N2J09L4J0J02J4j10L6K16N9j52j47rJ28M6q7j02K4O2k7j41rP0Qn9k60
-53159d173j64q8L1P8l1n0J02L04L09K49J67N2m6j10o1j70k84k20j53PJ24J30K01R3j7J23
-53133c597J22R7l2j03p3KJ53J74L1o3nJ5j49j76L9Mn0J31K0MR5j97l68l13L8R2M2N0K0N7
-53103c940J64J51Q2LK6J09o0k18q5K9j62r0J37J14k4jJ13J67rk32j40qM7J12R9P6r2j63L5
-53074c760K11m9k28r8M2O8q4jJ3j41j00Q4J58K01J42j0o1Q6l0QJ60k33l77r9M2P0O4J43O7
-53045c712J75K00O3Q2q2k42k19o1lL8j29j22K47K87M4N4o9j44j17j96r6Q1L1N6K53J75n3
-53018c459j48j75P0J23j64j46k3r6l2K04J82k2j8r7p2J07k6j04O9L02K09j52l26k35j45L5
-52992d139J15J47Kj50J10J04POk44j85j12j38K06L37N1j51p4L3J24r0k17J0J85O7j1nj41
-52965d153k06N9K22L09L09L3j53p4K1J75J14l2J00J97J08J47P9k91n30m27J7L42K90K39K27
-52940b878lk24l17k16k78k98L2L34K99P5J5o2m3R6M1M0J22lj68r1l0j23L8K10J20J06J0j5
-52912c211p0j38k7K11J41j03j90o8J7J73K63p7k62r1N6q5j57OQ3Lqj16l03j20J60L17L87
-52885c209K58K9j17j41j0j1j36j54j37j18q9kN3J02J71J27L5J10J29M1m0o2O1J02m1j73k55
-52858c477k41q5L1J7M8P9J9J82K34Qk33k66r1J32K21P4L7j2k71k93J8J38L5p3j9o6J8K01
-52830c635L0J8J65J06l6j53k46l93j16J28K26K4j01k0J08K68J87j02k52j92j41j42j63j45
-52806d577m2J40K52N5J7L32K89J49N9k52l97l07m8J08J85L68L74J89p8k11l9P6%M4O4Q9N
-52779c156p1q4j10K8O3J02j08j82jJ30N7m1j01k06m4l8j62j29l1O9J31Q1jM9K2n7m1k48l35
-52750d414j75p8L0K73L93J64J0j66k85n2J21J39P8K58M26K04l0lQ4Q4j21k88j24N1%J7M1
-52723c363K8%K6q8l24l6J47N4j37k77r6K17K88N5j77j51NJ26N1j4J21L9j06j83j76O6O1p
-52695c851k3M5K30K27j39m17k38N2J25L1P2q8k44p0J58K06Q7M4P7N8j05M0J97m7j11J11K90
-52668c283K97L13M9k65l47k43j30k08k5P8Kq5q7L5O3J73K42O1j54n3J58p4l56l36j74O5K08
-52641d076J62Q2rj35p5jQ7N7L7l2j00N6K26L5j63o3J95K40%j41l7JK0Jq3j40L7Q0j21M1L43
-52610c476L69J28j56k26j82j31n3j3J29K77O7p2J9R0P3M9j03k40j54j2p6mJ06K0J0L2J9j30
-52582c640j94q8KJ56K07J71J5k02j38L9O2Mq1j09j66j99o1K55J94K1KO4J09K0m1J9J64J09
-52554c306q1oJ68N9j8j11p7p7j87k46j6J08J84P9k43r5J91K25J84K43J62j2j73k45j5J99
-52528c106K93Q9j78r8j9m4L6J18N4m8J19J42L4j3K6r5k49k40k40j70n4r5k14p8K72K80J35
-52501c343j06l10k92j50Q0K0O1K7o0N0K48K88Q1pO9N1j20k65k27m0K20L16J93J67J40p8l63
-52474c350n12k68N0K70L11K09R1p1k37q5J78K17J08p9j14j10j67j03p1J10L44J28j81k08
-52450c540r0j33j1L24L48P2mJ33j6j26k36j30p3j3J70J5k48l06j38O7J43O0j4J8oK3K8p8
-52422c761j03M8j1k33j92J14K48K86K26po6K4J65J64J01Q5j24m23m02j68PK8m8%J68J76J40
-52395c558lOJ93J80N9l2j21k2M4J70J2k90j38m7O8K73L24m1k71r6J04K24J85N9o5k43k44
-52368c270j61o5j30j67n5o7j69j21K76L60R0r9NJ26P4Q5J71K36R7q2j66k48k03J47K63J11
-52342b962j64k07k00k19J4J94k5k06r1q9PR8J31nk43j94L8J29Q3J2j01n7j01L0K70K23K5
-52315c610l13k94k0J01K43L61K14M5mJ33K40O4K5R9j15m14l63j91j19%J00J73L07K52J0o5
-52289c141j86k02pj03k14n4O1m9O8L32K36N0L5j7j54j14Q3M7j75j65O3J55L4j31k43o6K70
-52262c587K06j7k6j3j86k67j4R1J98J89j80j30J91K92M4k11k73j25M5K52L12R6j28j86j3
-52237c440L5q0p0J44J88J23j65k93j68p4J1J65K51Q6Jj1j22j0J69K30K00J15R3Nk37k31p5
-52210c160K0m2j21q1K0m7j17j59k10j16J86L30J50M5K0j71j47O0n2k13o9p2j08O9J86J22
-52184c677k2l4m2L5J18K33J23j88m06k55N2J73K32J11q7j18r0k30l09k66j35Q7K10L43K73
-52159c869k9m9K62K58n1k42p0M6o7j87k62k08p5J06J64qo9Q8K12J75J09J4j50j50J48K58
-52133c646j7K4K84K34n8l01j77J27K91L44J50o6l8l0j76l21k11m2J38J57j14k27l8p4j20
-52108c907m9j5J95L66K19J89J48n2j86k18k26j45r5m2QN3q1m0P1L4n7o4J7K06K76j30j49
-52081c674j7n4n0P1L6P6P6j76l27j26J17N6j32q3n2R4R9J06P7Q5J13Kj5J39P5q6j23j10k05
-52052d008j50o5O9O4OPJ01J46P6J90J37P8q4k71k47j34l5n2R5K02J72k6L7N2j6Q7Q7k66k51
-52023c999KK05L03J61j2q2k6O6m2j14nl7j04r4l5L5O7N5j32j84p2M2P8J74J98O7n6j65j01
-51994c807j7J86J45q2k16k79j91O2l3j74j29k00p1K27M07L18N1P4O1mJ30K16J80o5j75j13
-51968c499j56k4J71K33Q5r1p5P1K00m9j77j70j51j06J34K60K22K94P5j58j33j74l18k58j14
-51943c908q0J4J13P7l7k4J52K02J22J4J27K90J96k8j73k68l55l50j71R6M2J18L01K42J35
-51918c153lj48j09Qj15k09o7KPp5r2L2J31L8j64j89m8K08L20Q2q8j35p0Q4J08O9L8p4o5J59
-51888c518J41k02k90k13RJ06K88L61J35Q9j12k24o3j93k38J74K28m4o3l4m9J2J2L3j2r6j9
-51861c782P6M9Q8l3j0O3j2M8L5K6jj25k08l96l90j73N4L16L50L43K54K2k46l65k60p2J96
-51834d153K62J76P7n3j81j29q5K0M4J88K40K0j09p1j58j12N5O4l8j9J84K68J20M3L6J6K8
-51807c267Q0K38J85N0P2l7j07lj8k8j07j93k18j86j00o6j02Ko2J55J91p1j47j15N2R4j63
-51780c871k93j56j04J3K85K01L6k0L4J43J68L00J62j33j45k6q1o6J02J46j17k84j54m7P6
-51755c831J76L7Pk9P2M8j66j98j82j52O8K49J92m1j07l5J9Q4P0o4m7N3N3j06j48qO4J45K28
-51726c549J61J03j62l04k52j29RP6K09Q5M8J33J28J39K5j74k49K2K18Q2q6j52j35j3l2q2
-51700c881r9p8j9M6J83J46K2PL7p0j04J7j03j22j70j6R2Q7K76J75L1p1j57PJ41K97J18j92
-51672c400k66o4N0n2j46p6P5K14J55K8j74k33r4K0J56J05K5J40N4j19j81l13j54O6J89J76
-51646c819J66R8r7j66o1J23J10j4O6J22J57J01l7J5m8j88j87j71j04o2J02J77M5j7p2r5q
-51619c864j7j02N0M7j14M5J72N4R9J07r8k10o7K20J98M4M3J77J74L2j67m33l44n2Q3j06j2
-51592d041J42J62Q9mM8n1k52m7L56K32J02J12P8J07r7l85l22qj3N3J86N3j15j9Lp8j55L1
-51564c833K30J68J43q2j38N5j55j79j05j8J63J31l4j57q2J2K2l8n4JN7M9q0k4L7N4J35P4
-51536c648j4L5M1N3J0q9O5J4o7J18J25O3O6j22j21K0j69l25k32j12j08RJ63L50L91J18k05
-51509c571j89pR2N6q7j30M1L46K08k4r8j54k78j79l5k11n1J39J36J11Q9J89K12J20J33Q5
-51483c057Jq4j79k39j38o1Rl9j80q8J36K61L19J29r2j38r6Q6K59P4m1Kl2q3j91j50q8j22
-51455c822o6J6r1r6J0J19L38L56J17k45k06J97K04Q9o9j43JO7o7j00o5m5k10j37O0J16j0
-51428c682m1J03R1r1l0K7q3k00j26K50L09j6o0M2P0J9j07j48L0J67J08J01K08J51j55n3J22
-51401b994K0q5j34j11j64j10J02K78K91Q3r0j33k24k61k12n5J42J34J50J32M2O6K0o3j48
-51376c324j33j77j84j39j14j07K0J60J34QK3n4j27J5K40K35k7k58k19J69M11K32j78l47j51
-51351c892L6J18J14J30j0j05j03J0J63J89J36j05j28n0j69j10J64K68J80j19j20j09j34p9
-51327c725K5J9L7J87K02R3j38k05k6N6K2L3j2pO5Q1j99j80l9J48M6j7K8n3r3j98j49J28J59
-51298c712OK8oj78j31R5K05K98L50J10k11l14j54Q1O2j07J19J93J01p4j89m1J5r5j49l7K10
-51271c525L11J93Nl3n6j57j27j02k17l2J80K05K56J34L4j13j31q9j84l0J93J83J96J06r2
-51246b892m8j37j22J94J33j22k72k25J09J50N4k7j82j40q0j7Q5K28J52P3m8j26J18J69j78
-51221c151k95j27j34j39j13k0l9j11k0J26Q9P2J52J26j41j06k2k7L6J12J90J84J0n0L2J26
-51195c240O0O4n3j87k70j98K40L22o5k57j89m3k6N2P5m6L8q6k12NO0J14J99J65J5q1N4J45
-51167c345N9J84O6j50l34j41J06Q4L0J27K15P1J8n4k57m09j75J45K39J24j20k32j50r5r6
-51142d090m4L1L9m1j48j45j04O2K23K54P3R8R7J34K51Q5r6j06jJ54J37o8l76l11m9k%J06
-51114c837p1q0J60M11L64J99L8J2k2j10k23k06o2p5P9J35j8L0J13P6N8m2j80k81l90k81m3
-51087d246J18J75J88K47J32N8L7p2k09k08J02K87J80j9k01k57j35qJ04L0n8oJ3Pk8K60K98
-51060c211P3l5n9L6j7L2Q1L2k7j21j72j65j17J3M6L6o2o4j49k13j64Q2R6l4m9RK10J66l2
-51031c779K3J56j0p9J15J43J3j1j10j19k3j70k09J12K12J53L03L23J46j30q5j0j93k23r4
-51006c546O2J69R7m1q5n2o9j25q3j30k80l38r8J51J97R6J35K04mo3J04P9P8J10N0O3M6mO0
-50977c217R8L2j76j06L8m0lj13k31j86j09j9M6J06l0J9M4L1M1j10q4J77K45J44j39j46O4
-50950c624l8J7J41Q1rlj40k03l2m1r4M9K24L51J37j89l62j73j36m4K42J67j2m9K6J08J87
-50923c419J36j8j59q4K15J49P2n3k14o0j14l16j25J7P1J33J25K23J67j06j98j85j57jQ6j5
-50897c830R0J21J35J90p2l04l25k02lj2K1P5j30j65M2OR9L10R4J20K19l7j40N6K74K39k4
-50870c153j29j54j40N9J67J6j18j2R4o8k33o3J83J24j2l8J1o9j97j82j13m6M1J11J80L65
-50844c376K93m1k16p4p7n2o5k77k03Q5Jj1K34L45L15K12p9j42j3q4j65q2N3j8m6j32p7K5
-50816c667k3O2l7j32l2OL7k2J65K00J0j18J7J73K2o0n2K3L7j41j65K9kj78k13pL26L42K87
-50787c113J91M8j22j81j12j61j52j90j24o6J52L42K31J55JPM3J3p0k01k01r6N1N4R7L42Q2
-50760b980l15l27j24J4M7lj74j5J92K09O4j32J3P5j1k8j69j12n3m7J01L8q2L1O8q3r0k9J49
-50731c773J99j50j83m6R1K14K03J36R4o5j77j66l6R2np5JJ68J16j30j01J16J85L0j71k54
-50705c687j06P6J46Qk55k24j3P9J24K2j07Q3K96L38J57J06P0j43j90l5J9%l8j96l38j11L1
-50678c888j90j57r8O9L03L39J06j09j3pm2J42J75P8J3JJ17R4j02j93j37j11j77n2J74K09
-50652c456lj21OR0Q9J05J2k74l40n5J04J71M5r5j8j16q0K2n8J1J55J34J69L2j25m3OL6l5
-50623c632j22o0J32J91N0j12j53n5kN5O1l5j73j45j0kJ6J82J39j52j26P1J29J12J54P8o5
-50596c474j51j64j36LJ94J96R7l2j63o8J8j15r2R0J60J92K4m4o2l0J31j8j43j3ON7J83J81
-50568c173J46kk17k03j46l15j94J71K01J06oj38l6K6L4K56K22j13J8J92j11k99k35J30L30
-50543c356M6j26j82o6j9j30j84j08K0K31L56L68K7m0Nn6L8O7j41l12m8J53J66Q1o8o6j20
-50516c464J34K30n6j18j34j62nP7l2L1J15K16J30NJJ7M5oj10j92j16J8J02oj42l3J6r8k10
-50487c747j81J7N7J3Nm8q4j96k62o8J36K91K46J48R7o4j80k36o4K50K88J98J38J26k9k98
-50461c447k41NpJ03R9k46n0J45On6j0O8L4j77j87O0J9q9n7O9J06k9j18o8n2j56k0K12J4j30
-50431d200l7l6O3O3J27K69K90m5q8L6k6j19j08O5J78Q4K3J08r2j79j3N1l0j17j7J46J48J13
-50403c343n7k3J53j08r2Q2J1LO3P9r3l18l28j19P2J98L29L06J76Lk32j28K12Q4q6L7M9j26
-50375c196o1J9l6Mj09k67l18l7K11K00J52K14Q4r7n9rk2O1K1k76k69j7l3J11J55p2m0L8l2
-50346c680j96j83L4K44K86n8l09j80q5K2J70J14P0K37K70M7k1K01K79m1k99j51O0Pj28J1
-50320c279J03L0lL0p1j82k7n8l00l24p5J58K19L42L40m2k59k42k10j70n4J59K06R3K6j33
-50294c723j1J59j36k24j67o1K20J07n6o2j09L9K00R0oR6J77J05q4m2q0n1J41Q2j67j83o1
-50267c807P0R4K52K13J6n1j88j02M0J23J54O9P1J60P8o4m14l40j62r8L0R5J93K16j7k05k79
-50240c853l04k06k9K73L14K30Q3Q2J26n0j35o5R7J39O0l5p5O4J46n4k41l11k79j25L6J73
-50214c939J68P0l8k4o5j43j63k02j50K6P7J13J73J38O1j73j47J18J53j7m3J55K32ol63m69
-50188d458k33K37M14L65K48J33k5k27k02q8M3J4P1J41K18J38J01J84R9Mo4j9lk35l81q9N6
-50161c558k05j59P9P2j26j15l0J18J22q4j17R3k1o1J70K36K47N7r2j40k18N5K71J66Q9Q1
-50135c070j1q6o4r9m5M1p9j60o4J14J35j16k35j90j23qJ23Rj78j46LN3K43L15J59K8p6j91
-50107c718j61P5J24N8J98K65R6k05k17k7n4j1K9m1o9L7P6On3j01K6J08J25P8R1K8j37%M7
-50078c327l8J2lj93l29r6O3L1Op0r1j30L6K29L1j25l07k16L9J2L5K45Q0j23j0Q1J51J46L7
-50049c824J13K7q7j37M8J42J73N6n6k9M4P8J45J13J1J5m1o2nJ01J59M2pJ25L9k10k33q6M6
-50020c300mj0l7j02k02l04k03M5k0p2r6j43M8P7J18J42J73L63M32J42j00k54l68k74k80l59
-49994d588J5M97N20N9k69j06m8k00n8P1M3J32J98J3j60j14J64K74J09Oj36k66k64l8K62L46
-49968c538R9j84j68j9r9k21j70K6R9P2R7K16J70M0q0k43j35p2j20L2J87K53J23l6p0R8J87
-49941c456jn7r1r7j0j1L9M6n9j07j27j9j05qK11J87J02k6j20j98j45J16O2Q8P7j49n7J86
-49913c729J75P2p3p7rQ6R4j2l6J10K6k5N8j76l41j82j5p8qjm5p6j57jK10L75J90o2p9r2k07
-49882d085k67j08K29K54K47J39Q6n8j34k6Pl5l2k6j30l1J22kj48n3j5p3nq0j37M6K28K32
-49854c855J73Q4o4q6O5J18Ll1L2KJ32R2k1n1j08r2J7K08J58K6q1m9O1J08J0j46k61j51J0
-49825c697m2j05k9L9J46K36n6k44r9n4N6R2J22J36R2J23Q8K9k5Mj04q9M6J6p2jJ11R3N4O8
-49795c066K2q0k55k37J1R3J39J81K8k36l18m8qm9O6K34R5k21j16m2n5K5J09K5O0Q4M5k8j22
-49766c664j57m5J09J46Q4J46K57P2j24p4j15j28K6J62N9j79k47k70k77l9J50O2J2k5J0J77
-49740c872J55k8M2J45j5j55k49k34p7P8K20J89k9k49j26J29J82L2j04k2R7K15J69PQ0K27
-49714c193O6NJ4J0O0J10J68j1k75k41l9o3k10j19N6R4Rj0M0J22j35k76q6j5j40m5N0O5J44
-49685c845J61J62P3M1Lj17m1J4m4k2K5q5j75j21Jj41j87q0L7k2k8J10J71K00O1m4p7j36n4
-49656d160L34L78Q7M6K03K36J07j38k50j60j26K0j2j08j31K7O7k15m24l90O4L53R0j50nJ52
-49630d105J60J90K55K2K5M1l2J02J32J48J03J82J98j30m24m33m59m07L1M18L73N1p8j81j69
-49605c987r8O7R4K9M5N4M3n3KJ5p0j26j43l1P6J58J16o4j53j98j18J09J70n6j48J57L15J04
-49577c691P8J84N4m5J41K73J18j29k40j94o2N6L4j58k97k09j43p8Q9J50J77K68J40l2j13
-49552c629r5M1O8N2N3l7j46o1O6k4j11m7R7J45J47ln2J30K16l1j95p5j99k42q8o3r2J54K26
-49523c795J18J00Mk15j10j36k45j19J24L15K72L3k15j08Q6N8q4j66L6J48R9k3j49Q3K77K49
-49497c363N5J6L3p8j37q3j84j87j16k4R2O9m4p8K4p4j51p3p7O6K81J16p6oO4J49K00j14l21
-49468d021k74k22mK68K25L0R0j79k87j5J66J13K4N3L1K8J17m9q6J8L8K09K00M8j05j64j37
-49441c885K2K24J26P0p6k95j65o2j05m7N0M0l7k7K5J8L1j62k55j81Q9K74K16N8j65j86k9
-49414d434J07J95J73J51o9rJ33J67N2k55k26j8L4q1J07J61m8n9J60M04K65rj51j84j59o8
-49388c661n8n6n5L7k50m14j65J58K35J45K10J02p2k1J76J98mr2j94j43J54J69L9O0N3m7j11
-49361c607p1o6J54L70K57q7k60k01j28J56K73J03o4m4j12j35n9K3K8J7L7n4m0R9j37k48p0
-49334c866q7k26j34L5J07J06k2Q7M2j15j1K03L05J34p5j38j01r0O5J88P5q4j80p6o2LJ23
-49307c794R9n0n1p3r9J6l1n5J7J36J8K4J97J89N3L9R9Jk71r4J39ol21j70J53J37m0j0Q6k0
-49277c682l9J14J16j03k52J13R4j70J2K18Q5q5k10k96k06m9K6K82L55J19j48j79k5O1M6P2
-49251c731J07J24K93J25k84m66k93k1K48K93P6r8o0M6J26J41L9j07k08j02Q1Kk6O7n3k16
-49225c897j13M3K5L1O1P3k1L3J18O0j68k27q8j98k47J59M59K79m8j00j66j23l8N2K57K67
-49199c517M5k11j98r4j72j58P2K63J36j4Qk24k27mo2j14KJ51J64J97K81K21O0j11k11k01
-49173c918j12N1K61R8k17k78q8O6L6J27J44j13j24n4PQ5Lj57j08R8L67J52k64j09P1j2J3
-49146c975K3o4OK66K99J28qj54j48j24q6J09O2j83k55j88j71j8K31L60J74J2oj77o0K0o0
-49119c987j30N7J69J13J3lJ07n5j63k8L34M38K65J0k78l06k04j24P3J39q4q2KR1N0l3k7q0
-49091c723q5m7J1o1k42j31J99K37M5j81j37R4J93J79J1q9j1j8N6J51j08k46KJ47K07J59J28
-49064c260P0j95m18l40k7K09J11o2J6P6J75L37R6j90j82l1P6J2k56k65K5K14K18R0p9j9J44
-49037c455Q1j45j90l51l56j78k5J38L26L73J37j27r9%M8j90k69J9J42J56K74K20P7K9J55
-49012c210N0r8K1L8l37m04NK21K07J47K50J23J15J04n9l0n0m6M6J09j2k12l35m72l65J44
-48986d050L06J98l2j70l5N2l8rO9Q7Q7Q2l2j18j78n9N9Q2l1k01k10k50p4J40J37O1J57K34
-48958c736K51J91r2l25l14j84j04k0P3P8q1j57N1J85K83L59J82j4r3j36L6J50L9j40p9k4
-48932c621j27j14M1J04P0R8N9L2o3j64j33O5K03Q9j72k44j63k00j46J8J95J31N8k0j37j49
-48906d290o7J18K01K01J18L2l5j12j65k39j01J50J47O3QK0K13M20K07j92m33k66K8R8J07
-48881c769Q5o3j97j91lJ78K63K31J11MMQ0J64J82J16K1j49j73k88k79k48m6J42J21J14J17
-48855c473R0lq8l5j60o5J23O7n9j06k37j70J13J91K4l5R8N3p4k28j12Q0J31K22R2n1j4J15
-48827c511K35J01np2j66k24j53k4Q5O8j31J4J42J20J62N4J9M1p5j86k08j31k07k14o5K6M2
-48800d263J42J57O9RK0k5K9J39J12p4p3Q6J70J60J28J78J07p2l3j83k27n8m7j12m5k5r2n0
-48772c873k0n6l04k73J05J80R8k6J8J49J15J18pk33q1R3L0k8k9J1J23J97K8L2m7j02J40J85
-48744c457P3R7oq8j44j76k1K3Lo0K7M9n1L5M6J3l6k34q8Q5J47J86J45M1J7K0L0n5k59k37
-48714c875j24Q5K65k0l19j81N7J24J34J50K27mk11j76l6p1j00Q9J77J74K17J38J1j75k42
-48689c686k98l41j60J77L36J85J57KP2P5L4N6j92l43k52j4J59P7j46j89j5K57K50P3L7P8
-48663c611J26Np9MO2R1R6Jj00j69m3K2p4j42J01J13N9R4J19Pk65l12l8K74J99n2j12j60r7
-48634c881K7Q4n4k02j01Q5L3R6J33R2R5Jk6K1J57L6kL1p8p3j33j6J45J6r9j65j6K9o2K0J91
-48603c616J16J1p8k81j50K4j21j21K07K65N6q6p4k15k38O5K86J77J16J47K12L7l7j82j03
-48578c583J34K21J29n5k5j24j20p2o1oj46k41l9J74J83N0j67j89j9J22J98J38R5O4j13p3
-48552c525P9J12pk8P5R5j3j97k91k43J47K52J15p8j15R6O3Kk2j44m5P1J52J76J28P0K6n5
-48524c104k43m37l21j34l5O2M9j10o9J78K92K09k6j17j85j39R9K60L18J47o6k26k56p7J03
-48499c828J71J2j84pK41N7o9O1J48R2o6j91j38%j8j56k16j66nJ34J44j20l47k01J01K77L14
-48472c960K24M5mm0j39j12O7n2j90r1J98L15K41n6k92l72l26l6K56K62L2PJ85K22K71L96
-48446b949K06k2m9j87j74m4J5j32j27M3L0p2j43j74j66J9J00N6K0Kq5k1L4m1l5q2q7l3O4
-48417d034J10O5J24M0j87P2Q6j32j30j06L5J16jj8k8k9J06R9k0o0M7N9r4j38j32j30P0K40
-48389c970J75n7L0J71J69Rk15j62r5k6P0J89J39m9p6QO8pj98p4K27O9k68k13p7R7K34K49
-48361c583L20J44p4k14j73j63j19p2q9qK7J43L6k99k93k28q5j4p8J53K68J42N4q4J69L79
-48335c741L92K71J4p6j7p0j62l77k58J95K22K8qj8j51p4O0p0k21j11j9j01L5J33J24M7o0
-48308d013L3J53K59J55O1m6p6O4lj96j99k7M7M3l3o9p3M3p8k12P3J93Nr2M8J60Q3L7J56M6
-48278c458P2J77%k0K4l7j26j6J49Q5r6O0J28J0k19k76j08k4NLn7j60k61l11K2M49L99J06
-48250c480r7l26j64M4m4R7J74J74j3r5K5j43q9J53J31ol9Q8J28J26J39j29l17k22pJ60J46
-48223c586M9j20q1J18K4pNq3k02q8Q5J77J33r8k9L0k27l21m8K48K50j38l62k62q4J0o7kJ71
-48194d505K81M44L85J06km5k27k17m7j21j85j04N3R2J08N4J01J08n0k40k61j43KJ07N5L7
-48168d214J33L90L41Q1n2%q3k16j56n0K8l5j57j43p9k9lo3k01M2L42M18K63j33j99O2K01
-48141c512P8k1j7l2j17j29m0o1j67k14j33J0J19Q7J10J87J79K96K77O1P3m7p8Lk0O1O7j75
-48113c155j51j38k39j20m7O7O7J63K36Q8j32k51j24P2N8Lj00j26j07j3%j05JJ06j19n0L45
-48086c771L71J38k39l84L6L39M18K87M4M9M9q3r9q1r0j9j31k44k97j81oM4P7P7J37N9j30
-48059c630j05j5Q6J18J14j7j70N0J26j68j26J60J15k7o6j1o1j62P0K38K11r2k07J7m8l30
-48033c930k01K07J99R5J20n1j1K46Q5k99l94j36P2J0J7nr7J29K68K12Qj84j92M9j6L5K66
-48006c498J22J18J53J09K3j48j08j04r2l4m1P9J20M8K4OQ6n1j78j11QJ49J72M5j99l48l86
-47979d036k67j77j19R9L59M32Q7j51J3N8l1mJ08J54q9j59j51j05K2K27K55J41m0r4rp6k08
-47952c761j21j9q2m4j26p4K01L53N5k29j06kQ1J59q9l68j48J83J09k0N7J9mJ12P3m6o2J95
-47924c704K83K04Q1j51k94j58n1J04K07J23J05j0j16p8J22J54J9l7n5j5r5j44Q5J39rj61
-47898c452OJ61n5k84k26N7J40k4j93j86j44QM3j2l3LJ37K47K22R6r9j25r2r6j84j78j02r6
-47870d461r1p6N8K55L11K83K48K32K80J79j20k19o8j23j16J05M5j32j1O7n7q5KJ67J74R9
-47844c054N7L9J31J23R2p8j99j18Qj14l46j64J46J90J41Q8q3k44j87j2J6j52l07j91PR9J12
-47817d000j66j69J16K07K32K29O4M7J65q8j56K6j16j01J8l1o4o6n5o2J06K31Mj17j78l1K06
-47790c749L62L33J12m1k8n8l07m45l22p7K33K27J34J59K66L15J86j17l76n06k59K0P3O6P4
-47765c725K33K52Q8j84j40J9J7N3L9J03R6o4j67O2J50J46K54j1k68m12l59j14rK7R5R3O6
-47738c660q1n6r7k00j17J20L42L62J92j17k70r0R9J80M0k01k51K2l3L1J36pMr0j05j67j49
-47711d163n5m3N8N8J71J46r5k54j36J74K25P5L8Q0P0J84J10J7R5o5j73j18j51j67m7J03Q1
-47684c782j22j73m0R6J22J69Q1l9j05m8p6j27J13N1j74k00j31J64L69K46r4r0l6m7n1m9L9
-47657c934K1r3j08R8L18L64J57l9k05l34l22o9K34J46n8JO0j47k60r5L4j2l1r0j51r5k8L8
-47629d600J04R6J08J01J27K26K38J20m7qq8k21j41J07J02R3J87N3LM4P1kM6J47M3j01n7N
-47601c244j08k5J84K01J5o4r9j55q7J08J15j52j26nl4j37j6Q9R7K22O8r7j86l16k35r3J08
-47574c972J64L1Q7N2N4J4j40p4o1k27l1J07K5J25J81o9k59k72k23J22L44J23J04J48Q3J19
-47548c445L1l3J64nl62k67q7J97J08O1K68J98j38l10k17j55j42k15j48J23K76K45J14Jp8
-47523c816j44j2J96J35R0J63K15K28J78n5j17N1R9K27J87M5j19k39o0R1k4k05k11q4j66j91
-47497c538j51p1n2j42j04Q3m6q4M6N9Q6J47J95J41n6j92j86k35k06N7J07j28J3M15M53O1
-47471c328j8J46J30K21K04J7k17k45j35nJ13O4j10O5L35N7l23k20k07j01J02j2j53k23j32
-47446c975Q2J03k4J04P1l1K1J50L47O3k30j64m7m7k08l6J92K50J58r0k00j85j97L2L30K77
-47420c254N7l1R5K04J24o9k53k64j49k16j20J21R0QrJ5Q8J54J15l2k33j63Q6L2j38j70l8
-47393c950P2R3J4m8j3lJ15L32L83K85P8r9j8n4k11k56k37j36J03J91K00o8p9K0L8k7j23J56
-47365c242K16j02l42l5L31J61j20k21k24n9K01K60J06l1L6j13j81o3j04n7l7p4j36p2P1J63
-47339c668R0J17r3k84j48l9M7m4n4O3N3j3r4k19j25J45J43n6j76j48M4K47K83J12N5J95J62
-47312c405k1n0p9l1J09J89J90J2j86j57j00q0p2o6j75j04K72L25K5p6p9j03j12j64p9K4K4
-47285c969O0K3Q0K28N0o1j11j37j28j03l0k8l1PN4O1N0O4Q3J72J73P7o5j61k7J23j9k01k69
-47256d035l13k5K12Q0k6K7J56K32J39K0k12j72K8Q4l5m3K7j10j5R1n8j12Nk8j35J9J29K34
-47228c836K75P6l55n23j53J07K05K49J47J48J81Q8j6q1j68l16j19J08j0p1J47K41J9q4L3
-47203c708N6O9K46J78J7j19k10k18p8P1K41L40K24r9l78m40k92j06n1J06J55K16J79J2j67
-47178c756j91k06j75Q7J76Q8K9J88J76r0r2K8m0j04j6J37J71J8Q2K31K38J44r8k31j72O7
-47152c311J23K19J57k53m10j42J80J11P5J16j0j22j09j49j88k7J87J29L5j3lJ27J93K8j60
-47127c217k3L9q5k01k97j92L5K58J91R8J72R0m5k0L0N0j96l24j97J46K80J11j14j39q8R1
-47101c547J62R1J09q7k10r3O3l7j20m6K03J82o2k56k02J0P1J29J62J31Kl8j69l48j99J68
-47075c931J76k4J9J99%j77O8R8m2j12m5O3M6j20l0J82L11L24J07k9m9j27j06N1L8J43R3o2
-47047b936j79k38j42q4j11P2M0j43j24L0J8N1P1o0n0O2n3j79oJ79J44j30l18k55M8K69L11
-47020c713K39J18Jj46k78p8K99L91J61r4k56k7J37M7j5r6j02j1K3r1q9o5j87o1R5Qk16j45
-46992d151q2j33J9L45K64O6n8r4m7m3P8K69K67J18q2j53j45r6r3J6Q0r6j80n5J80K46K62
-46965c298K67O6k21k75k1J69O1m6p6M1L8j12j15q5P4K55K32l8k23k0O4j01k35j39o1j25N1
-46938c873K07L73K40m4r1j11k04j56j73j39J30J84L6j9NQj3j26m9L9rl8l3p7J2rK8K94L75
-46909c233J94M2l5j04o9j97k80j63J8J44j19k33j72k6j8nj0jlo3J13Q5k06j49J52K59K15
-46882c864K55K16O6mj27j95k42m4M8o6m5K38M30J52k44k68r0l3o1O2J04N4O2J18L5o0m8o9
-46854c620Kj9j32j30r4M1O4o1n7J3j60k88%K65J33m0O0J67P9j2j15k09j45m9J4R2J78J43
-46826c880Q9J69J35P3J71Q2Rm1j44j20q5o0m8j40l16j86K7K01J16Q8J64J04ok8j34q6R1K73
-46798c482K55M9j13k24RJ28M1n7k3m9J4J74O0O6j71l21j78n8m0l59m55Q4K72K5j6K71L15
-46771c783K49K94R6j44MJ15j31k93k22l0k07j04J59J50O7P7Q5nj88k32j8K8PQ7K11O7k10
-46744c871j84K1K13J05j7J35N1k01k48j37j31Q6K13m2rN0K4j21J6K46J63P6J63K14P8j12
-46718c219j01j92k39l4N2j46k04o9O5J25K76K20K6J40R5Q3J65jk05l61j35k9j9K14K54j7
-46692c256j90r4K2j0j8r9J5P3k2j12r0J84K89M3m0N4m9j55j95j52n2k24r6J60P3k8K7j56
-46664d098j20P0J54K34J89J50q1k14k44j38j2N0Q9j8j80l10j94J73M74K68j04j55J13K76
-46640c628K20M3j12j39j92j36O2K13K25J13j56j90j16p1oJ00K63J50l2l9j11k69k01j64r5
-46615d268k1M0J03J09P0J18K96J80Kr8j60r6r4P9L21K78J61P5p0p2q4j96k91k78o7N1k4J2
-46587c924J78J91K30J34n6j9J43J14j14l23j37M1m2o6j6J47J82j24j31J77K47Q3Q6M6k64
-46562c217k70n0k5q2j6N5J23Q2k28k07p0n2p9J44L32K90K37J21o9J7O6j16k42k34j65j82
-46536c837k31j15P2K04J96mp0R5Q8o2K5Rn9m5J22J89J39j6j57j76l3J15J86K32R4J5k6j66
-46508c216k28j26K3L1j4m4j61k79j90Q5K31K61J60Q5NJ6o7k26j30J12J18J39K25L10J49k15
-46482b946l60l07l45l59n2J03n7q8R7L4O6K06K93J03j77j82j04j48N2K14K49O1r4j83k28
-46457d152k16K7K03J10J78K01O6J6L2K6m0j04k15k02q4M5k5n6J09K28J53j31L3K34K15J2
-46431c337kK7j29r9KO4Pk09j70J80J89j3k3j77k27j71lQ0J09J05p3J8M6k11k71j3J96J73
-46403c932J46J64J84J25MK7Ml2k4j57k35r0J0R1K3j95j81r2n7k6mR9J83O0o7j42j17k4O3
-46374d192O2J08N1K5L8J22K86k3l17k51p5L9O5J56N5O9J20J52J77L7j72k61k07j97j27m2
-46348d302j41j17J01J82J97L47K75K7m2LK01L62N5k71j34P1K25K21P3M0o9j73n1l4k26l77
-46322c557n23n77m58j00K24M09M22K79K09L1j20k02j35k6j0L0J60O7k2M3O2L2K09K70Q5o1
-46296c259j89j56j52q2J32J45L7J17M2m1M5J17m8j90J5O7j00j89N9K25J01o2j00m5K1J50
-46270c340J85J32P7m8l28k90j9K9M2J66J48Lk3p2j90j44m5p7l1J52%j2K61J92q2p9O9k0j20
-46241c464q0p4j43j59k00j28o0ml8oP0J18K32J73l7M5K14Q4n5o6j17j99j67k33m7K83L31
-46214c727J09K1P4Q3J06n4j96j96j58j77l7J6j9j79n3J37p6N4L04K64K26K09L6j37r4q3l0
-46187c577p6p5J45J25J88J32J3P7O5P3R4o9q6pl0o3p6j16k51k66k55q9J61J67J04J31K16
-46160c345M0l8M4p2k23j73k2J88R6o0k0l5k0o5j34r7J4J93K59J68l7k73m34m07k85q9J15
-46133d712J31p0j21J10L48L81K58J93J01k6J83L86K10O0j67l90k52j56j07R5K70R7k70k07
-46109c655J26K32l8j36j62j15Q8J34K6O2j53l81k02J25J54J19P8qJK3l9j39p9N1R7O9Q4N2
-46081c586p0j37j23j01m7J09J91nJ9K11J42m4j02r2q4m2q4n7M0K26M3k66k90L2J96J12J12
-46054c697M7R4J50N5lJ7Q5J73J99m1j61j81j29OJ30R6m3k24n3J48K33K78jj85j15k45k85
-46027c652j24r1j67r0J07Q3j3nJ32K27J61nM0o8k06j43J33L10J98J44J92J5j51q0jq8j11
-46000c253k8p8pr3j89p0k9K0J20J64%l09l29r5oRO2m7p2R6nj7K42K11k0j34j77p0o2o4RJ05
-45968d116R8J27J11j9j70j36Q9J83R7Q1J03J23p6l34k88J1K10R9j55j37q4J9J82K05pl31
-45942d115k16P0J95J83k8j1n2j84j01j18k13j76K7K13K58mj60J96L06J51J50R0j71l37k5
-45917d072J38L9L5L1K4J08K46K12R7j43k66k27k60k3K36K60J50m5j29P7J75m5j9M5o9k71
-45891c696m04k46r1R1K74K29J26j10j11P6M9K3n6k02o7l2J04K67K99K01J76N1j54j37j7P1
-45865c286Ll7m7L5k1l6j4k3K9J43P5O7o9k70k44j44j90j70k4Q7J66m2j20k8j1J19k3j29o2
-45836d266K2J92J5k77j59J74K29K6j26k12j02M6J38P0q8j01k1M9J41O1N1K3j47p0O0Q9K3
-45809d160N5J75J52K62K41O9n1q9j77j17J5j47r7K04J98Q7J08Q7Jq2qj01j67n4r6j46K2K42
-45781c574J53n8m6N7k8pm8j42l3Q8N1k7O5P9l3q9j13k26o9P1J20J57K7o6J51K42J47K6j29
-45752c254k01k34k54l0M6m0j03j32l1R9J66J20j9p8k6Q5N9j59l66l1L20K48J00m7n4P0j3
-45725c759k46l33nL12K49J42O4P7N5Oo2j27j26oj2r3q2K33K93Rr4p8j13OJ59M8J9P4Mj58
-45695c544o1R6j55l36o2K19M24L90ql06l08j99K8j5j86j72K7J06J70J03O5l3k03j36m6K47
-45669c895K93k2m9r4j49j34k4o6lK59K81J17j53j34O1J43Jk35k35J47K10n0n7o6j71j08j22
-45642d255o2N0J10J16PN9J13N2N8K2r5j19j64m8J21J54L1p2P4K23K15J67l05n75j63J49n8
-45615d195j51P0Oo9j36K6K10K91K73J9N8K51p7m30k34J89K93J02K6O8J37J12k01k32m4K0
-45589c618m2j18j43r8M1O6J01O3k9j50j46m2r9k4r3p1R0J77K21J58R8N2M2n6l9P5R9J36K66
-45560c083J26j71j51q4j75j6K08J04J96J93N1j23j97j91j28j93j05pq1m8l5m6J56K23Q7k
-45534c492j25j69q0L5J1M3j71k19k5j63j26J19K19J85J69J04N4J40J11r0o7J33K37J71J18
-45509b878l2k69l01k77k31M8J68J11Q2L0n9j67j80o9Jn0j57o9PJ24K45K0L8Q0L1OP2K08J67
-45480c301J22J30j05k73j21M5J38K9l0L5k7K3J26J48J29ol08l29mJ72R1j90k57j61P5J74
-45454c675N1m0M0Km4k3J7jk23r5J57P3j6Q4M5N3Pk06k07j58j96l4J80K97J76R4J17ML7lk26
-45423c713k91j74l3L3J9J5k0k5R2J95J28J14J55K03J85J55J13o8j78j33J0r5k67p3R0m4k19
-45396c826j55q7J03K12K97J33j09j43n1K3J11m1j47L8L1M5P9M0L1l9r2l6J8o9k03k59j01
-45369d197J14J02J81N3j93j99q3R0J01J83K30N4j01j63L7O5j6P3R8q2j36p5j14j51m8q3J41
-45342d119M31L87J10m4j08k63j54Q8J31P7k07j98R9J44Q7p5q9lk3k22l72q3J10j9o1o7J6
-45315d427P5J21J13R1N7K22L32K65K15J85Pq2k41k38jN6M7J1j17j62j29j62l9m3m6lj4j34
-45287d041j91j43j24n1J8L33M61J04j83k4O8o6j4M3P0o4p5J50Q7m6J05K36P5m4p9o0p0j41
-45259c666j25l1K8Q7k2k31j97j94l43j88J21K34L5o9j09k2J12J18N7q7LK12J66K5m8m7J72
-45232d009K15L8k41j44J09k9j06lJ36J76j3k44k01R7L29K81J70J05m3p9j69k8J29Qj40j35
-45206c791K2J73K19N0k39k38O9K49O3k54l04qO0pN6P5Q8P0M3j60k94j91j68n4M8P1L01M87
-45178c564K33j40j57l1J3J4q6j22j8M1r4o3J22L03J28k22k06j94o2K30K91J56o0l9K7o6j57
-45151c723k72j44J74K06k9o2L4N4P4n7j27q4j02o9Q6rj40k58o1K45K63K57J08j05l0K36J89
-45124c346j04k33k7J53Q7rr3j23j63L4K43L54K32Nq4j10p9j53j96l0n5o1k4L9k1J13L61K22
-45096c068j45k76k55k13r3j25n7r0k78j65O5J83J36K48L36K72J71o5k22k28j6M5q0n8J78
-45071c800L13R7j42j9R7J28l8k05j20J14K01k5k55l89l47q1Q3J46O9K2O2R6p1m7J93L03L6
-45044c579l62l74k2J18Qn6PQ5J39j7p5qJ42K11K09J56pkK05J19j6r6j96k98k19j2j10j75
-45016d225J18L59K64N6p6p1l3R9M8J81K25L2r0k65l73j72JPK6J1p7L9K57K69R4Q1K46J68
-44988b801q8l2O3R5O9p2l2m8k31k42l57l11K1J08J0o2k6LQN3O8kJ07K13M1j43j63j14m4K9
-44958c880j8l0M0Q8J3N2J06Lj77m4M7O5J81q2k29J06J30n9j24k16p5R6j3q9oM5n6k45k00
-44929d571J18K53N6J9l9j01QK32K63q9j45n9q1j92MK46J41pJ02J58K7j8J46K31K48K17L8
-44902b795r9j52k26p8J19Q8m5j14r5j2K27K23pj27k56l27j53k15j61P8K13J32J16M4j53j03
-44876c878k0Q3J89R6L1q1j41l0K2o2j41n7l1%n4k7J43N0j51l7Q2O1kO2J1j64q5J95J94kn6
-44845c800K1J18J04Q0R6mj80j57J58K72O3j45l85j70K81L58J47Rn0Nrn2r1j96k20k47j16
-44818d110J13J39L59K65m7p4k9J1J3k03k34k2l3j04m5r9J5J26n7n7P3R3k4j83q4J24J99L20
-44790c555L05K24K8j06j20k02q5R7J25N5r1l50j91R9J52j22k17L3J5RR8m2j10j4j08j73k3
-44763d269J95K35k6k14j18K8J31O1K2L7n6l1M3K9J10J04p2k09J9R8q6R0N1k34p0pj19j56
-44735d414k1R5J25K19M26L56R8k4k34l30k21L9J78L10L1k45l9M4j21j85j25k10k99n8J60
-44710d445J73j6n6K26L16J59j0J34J30j36l23k30j18o2KQ5P0p6k06j6K93K57J54J57J43n3
-44684c448j84J10K48J67J06p8j15J80L43k2j35j16k22j24j34m6l9j39j77j90r5J28K63P9
-44660c640j40P4L21J07k26l43j43Q1J85J33J17J22L2q2J9j33k90j24K5L7r1j9m6k63k22l0
-44634d539J12K67L28K32N8J8o1j12omK14K27q5j43p8O3nn1k1j35k20r2j26n3J44K1p3o3J09
-44605d074J87J3q3J03K43K3j59p1J15j96k56n3p2P5J63K20K66R7LK7k6k1p9j72j24k5p0o1
-44577d007O5J00j39k45J74L32M2j07qR5L8QL1O1p5j05j26j28J42J79jk5J16K21P4M0P8R1
-44549c079k8j26j09Jk8r8k60j30J26J08m6j54N5L49L68K00J3l04l85j18J70J53l8P7J71m7
-44523c159k08j14m5J1k5L0J6j26j16Q5K48R1n4J9N5k3m7J76K90J26q8j31k0n9k26l16k19
-44496c829j44Q6J64K3q3Q8K52Q6q7j77l01j54J5K45L05J59J16l8j36k89k18J20N8L7J99R0
-44470c413j72j01K9R9J65M7k47l17MK08J49O6N3L6r8j75k1J9l5LK48M18R1k42k16J3M1p3
-44442c421k56k88n5Q7L20L13J19O3Q6o7p1j2l7K8k0j07j72k15p9j01l1N0J7Q4M2o6r1M5K12
-44413c623K14J30J28R8k40m54l08j19NMN2n9m7J13J66J36p8k15k99j93k3J10J59J24J13J35
-44387c971J92K18J18kJ6j30j31l5J50Q7j13n5N0R3Q9K5QJ00R5K8J01J50qk83j87k1j3p2r
-44358c510N4j62j71L9J00L0N3Nl02m02l3Q4N4L0l0j2K5j22k1M6J3R9K25J86km4p0j88m6J10
-44328c962J00J95K0r4L7n3j6J83N7l04j95Q1J66R4j32k75j08K5j22k47j40J89M85M92R8l67
-44302c793k28Q1P5L7R1J00p2k65k09j03J48K36J51O2r1l2J50J15j37j76j63p4q8J82K91J6
-44276c696qO3k6j46j49l79k84R7J58MJ08J81O9J1ML6r2m8R2jM5J30J13j14j60R1L43J66N4
-44247c338K66J83m2n2j05l58m58k20O1J86P1p1j5N4pkj5j47p4j3rO0J04j30j22j36k5J91
-44219d163J73lj47qk5n5J73J43j75k62Q8K77K59J07M9Ok02l19l03p3J98K85P7j40j95n6L5
-44192d256J14K04J68pn4k5p9Q1K45j6j64Po5j35J03J26Mp0Qj2j96j25m2o1J68K00N5O7J8
-44163c739q4m2j3J36J21j47j56j37j40j06j62j94MJ58K38K38J00L8%lJ6M4O5J7j17k01j82
-44136d248j38k3J20Q0J3J29K27K47K91J60p5j58j49lJ52J51j08l34k36J46J59o6l6N9J7L1
-44110c592j34j74NK3j49j26rN9Q9K6rK6n3q3K1N0K01K34J58J84l5j08K6P9R5j8p0qj67l29
-44080c788j80L0J78J24O3m7J2K2k30j77q1q2o9K3J09K04k7j90o8O0P9J01N5J35J00L2R8k
-44052c516j20j4m7k37j05J05J73q8j97q7Pn4k12j31J42J98k3p7k4J81J51j8o4k83j66K67
-44026d239M17K70J34O2J75J38k4j1k05k10mj27j60nJ56Q0o7q4l3m1j44lQ4O4M8j53k07N3
-43998d036J52K02L10K15k5j21m0j8j03n5j7j33r9j18k60o4J70P7j18Q2J34O1K13K82J97L
-43972c109j68j01k7j47j90j65j40mK61K77O1j90l25k45j04K5J66J09M1K93L34P8N7J80K38
-43947b795O8j70l67l95q2J59L7p3n2J34J68q9p7R3J53J60r5j56j05J7L7j5r8j33m6lM8M1
-43919c636R3J29jr6J24K05L8N6J0k00k18o2n8j07l1lQ2Nm9Om2k55j11J76L3j67j62K4M6O1
-43889d110J68J34m1j2J74K01J36J28J05mj34k05j76j90j33p2Q9K08R7p1K2P3j15j74j71j4
-43863d087J65N5k18j63P7J6K2j56k19J38K43L31K55j91l91k94r9J6J17J06R3J13J55J99L74
-43838c343K48j47j67J9n3k14k53l33j25J59O6O8K75K37K06j2l28k00p7q0j52r6l8R5K03J03
-43812c939MK0J91N9j83j63o6N4j27l21J4J26l2j1R7J76J80N0OQ8O3r8n1J64K43J21l7n0l2
-43783c454j19l07l31r2K00L14K65J83J06R6j4k11k71k23j73m3n0K6j3k35j31O2J19J43J74
-43758c979P8L3l1j88k9R1P2O1O7nj61k2J6k6l0n8j4K40L97J21M4R8j06j47%o7r7K4k3r5k1
-43727c757J04P9n0k4P7j5j09l9J7l6m2k5p3Jq1j22m6l0M3J37K06J23P6k0p8KN5j1j87j84
-43697d009K3J30j9n7N8J22L3R0K26l5k81j42L2J96L12J18p3j13l6j03k49j92j79j17J19J39
-43671d007J65K20J00k10k42L8O2J3k0j57j40k0%j48k89j94R3K84K87L99L44O0n1J67J65Q1
-43645c000k00l86k08r6o9J08J87Qj79p8k0n8q1j21j72o2J15K76K91J36p6o2J2QJ55J74J01
-43618c297j06k83k23P2P0n1k3m2O8R9J10L6k69k13M3J53J59N4J30p7j80k8j9J06J40Pk4J9
-43590c569J19j53m25m01k55RJ70K51J43J57J34m5j43j95j78nK6Q6J89K08J18r8k48j10Q2
-43565d133N9J25K76K30%k03k75j66M1K33Q2l38l75o3m6j48k4R7P2K3J39K98K92K16J93K0
-43539c375j28j68o2O5p2O4L33O3j64k44k66l24l27q1J51K67K24J4on0l1O2J06J91J62J5q9
-43512c670O9J70n8k66j86j0J19M6O2R4O7Q3J26J05N7j19j37K6N4o5k15k74J62M10O7j27K
-43485c408L0l7N5J42J05j0j48j42p3LM6o2k56l14j04L1L0po7j48j92P3L68L14P7q7%nj36
-43456c922n6Mj35j57j36O3J09N4K35L54J58q5j38r1O4K96Q5k82l02k77j75kR6J82R6j11j87
-43429d260p0K8J39J25J2O1K7nK8l9m0K9O7JOR0P1q0o9K5J00L01J41j38k17n0PJ1Q9j31k13
-43398c954k14k12k16p5J61J72qq3J37K01L0N7J39M9J78J78m4k8K6r1k01j35j21j12Q8K37
-43372c841K94J80m1j40k5j5L2J17p5j79q6J5R5J40Oj95k78k19q5J67L74L24J73Jj04M0K2
-43345c303j50j35M7J05r8j89p1O5k2lJ47J91K3j18j07K4p9k04j50q1J35K84J34j06k08j42
-43319d011r7J20L09J14j99j04O7J67J45L4Q0M2j63l67j96J10M4j26p4K28L39J86j37j11P
-43294c593n7k23k32k69k20q7MQ8K31K74J92J07r0k21j09P2Q5k15k73l3J35K40J95N2k2Q3
-43268c886K65R1l16k32o9KJ2P2KM4K43k6l57k09j07j28R3K21J21J5Rj18j19m4J28J94N5K0
-43240d024k0N2J71J78M5j26j81j78p3k0j9P0J26K2j56j48r4k8l4l7P6J15R1%j27J1lq5L2
-43211d364N5K0N2M1K63K96R6j43l9K0r8r1J51K07O1Ql1j04j44Kl2j24m4m7m6j0J1M5J54%
-43181c835P5K71K8q6L7J0m2k5J69K62K86j0l18j93k16j94q1q9K7J44J58L49J24l31k68q2
-43155c830j93j69Mj1m6J39K95J37Qj3n2P9L8j54o1J40O5o0J3K04K15j60l67j96r4j24q5L4
-43127d244K28Q4k00j95J19K43j9k23j62j10j41j31k2jo7O4K52L51K58K02J28PP6J39j58j9
-43101c541L67K16j43k42j80j10j64j65n5J8J74K59J00j21j89j61j70K7J22L5J07J33l0m9
-43077c762p4J7J25p9k96l42j85j0N8J96J09j73j14J77J14k3N7J59Q6m4j2Rl5L6L7K5M8p1
-43049c967j56m6P8P3L0n4j67j16P9J14j0l5J54L25K75l7k05j51r9P3K39K50R9K7o4k41k94
-43022c826k76r5N3N2R7j40j94n3q9m1r5j11P2R4p2L5K17K33J05q2j59j28k2K08K64J21L1
-42995c801Rj02j93k22r0L0J0N0J63K23J79M1j02k02k11j16J03J33j1j6Ql4j00j26j25j64
-42969d666j26N4Q3N3J02K03L02J70o8r8n5R0K28L01K42kq9j2N5J75Q8q1k29k67o0J37Kj04
-42941c572K5O8q4k79j78L6q7j08k4j26o6L2J24K4%K22K06J18R8Or7j18j4k1r0r5q2L6K9J21
-42911c896J22Q4M2l7Rj9j72k24m7j66j91j11o0n8p6J1J04K5j9J45K33P4j17n9R5K82L11j9
-42883c734l29l38j91k6O8K3M5O3J50L78R5k16k05r6j68p5J90K38J19%J25K76L02K33J94K24
-42857b655K61Kr2j58l49k72q4p7j22p9j38j48p6Q3J30j03k65j49Q9J65J14j9r5jR0j7q5J10
-42829c940K33J63O9R3n5n1J92J95R7J17L4j34k06j67j33j43j70m1P3J3m2K0J1P2Nm1Rj07
-42801c834j44J5L29L96Qk58l07l65j29O5J49J58J44J58Q4M8M3J24l7k41j09%J7J29P6pJ77
-42774c311P7n8j69k12l13k26J67K85R7o9p5l0o6p4l8J16J31k5o0n3j21p2J07L12M32P4j83
-42747c357j53l22n1K70J67r7j33M1m1j20k03k38k32j01K04K15l3j56kP3JN1K87L19J54L1
-42721c426J7j50k11k56k60l11j50K78M39M33K27K2l1k00k95j65j0K3J14%l15j70J53N2n7
-42696d249K5l6l4K0J16J84K6j93k94r1M1R4L09K35o3k88k05O7J76N4J4J43P7q8j82j76k00
-42669d518J3J50J12L4mP0P7Oj2j5Q7l6k78k30P7K76K60Q0mp9k32l52k25l8j17p2J30J22N5
-42640d663J08J30l8J01J11Lj31p9j5p7q6j15l44l43p4K32K24J24J01J32R1j9L4K3m9N4O4
-42613d501j30k97q6Q7p3j56k4NJ47K59K91K08k7j93k23j93j78j89j06l01l62k25j70l10j86
-42588f933j04q8k94m21n43o75p88q26r38j034j563j461P10P287R933L530m98j175j091j039
-42568A989o88l93k16k54l01k88k15p1n1j74k59l44l79l31m5R1J13Q0o8j62r4KJ96J11k23
-42543a974k78j13M5J59Q2r9j60j42j18j1j13k06P7K92L3k08r6q6j14J78J12k1Oj31j08O3
-42517b931pn2j10j22p6m3q7j9l5k86m83l49J46L09J86L74M61K50J20J74K55m3l51l35j06
-42492c160QK9P0L9jr5m9O9J18O9P7N2Jp3j37j52Q4J32M1k4m4Q3R8pj21l02l29m7q7j08J77
-42461c589J08o3J9K0j45k47j42J38K72O4O2O1J8Q5N2J84K00J74Mk82j99Nm7n8q1j07j71j99
-42433c864j8J87K77K89K2j43n9R4J05p2k06j60Q2K33J01l4j07j30l25j79J49K27J41N3O4
-42408c273J64O5j50j08k2p2j12R3J73kk05l52l76j40J56M25M42J72L2k7j15r0k5l9l0nr6
-42381c517m3nj31J6J0N1O0p8o9k5m2n5J07K57K86K27J4j04q4j30k22p3k9j45M2K60J90R5
-42353c137P5k06m13j80J6m6q7j42j15J8K9J70J33j39k2R7R8J65O8j39k23N5K28J08k53l79
-42327d221j27KR2M7N5J69J92n4k54j71J84L17K8k44k54j22P4K08L44K45J0j84l16l12j41
-42302d433J31J23J06J96K12P6q8j06j22j62j16R1J74p7r7N2J24J02J95K87j2l22k6K99J87
-42277c206l8k44j65N3N1j18J3j7j48J1R1p4k69l0J99K6j47q9m4r4K2Kl1k5nJ14J08j2j20
-42248d186j52K5J1pQ8J33pl4J22J0j49l7o1m8Q9J00P2J51%j80k34j47J4J06K99K24k9r6Q1
-42219c842K12J55j1n8J35K80P2k07j81j83j74J5R2J61R7j93k01K62M29K11l4j26k15l40j37
-42194c781N3J31J34L6o2r6nM2q0mj24k61jJ66L24M26J13j44j59q0j54j65j37q4k5n8j50j99
-42166d344j67j26LJ27K85K03n0M9K65J31j80l28j41mR7O1L5J49R8J61K24J22m4l05k14q6
-42140c979JK11J91M6N9L0k02k92p7l8L0J14k6M3L19K70O6p5o1j17l36k74j04M5J53M0o2J01
-42112c924j6k59j67k9N2K07K38J69J35J08k1j5N3P8K18M4j26j73j54j27j67k88j03K02K15
-42087c850J59J70N2QL6M4l5k2N7r5j46j14j25p8k1N9J4M6M2pn5j27p3j19k14P5K69L5l36
-42058d351k73Q2K11J98Q6m7L9L1J25K78J14j31l8j0k08l85l72q0J87K87K48R7on0J02J34
-42032c732K03K74Pk18k68l7K16J44K6J3j75k84k11j43k16j56rm3J55L52K47R6Qq6k26l39
-42006d402k49o0J62M03J87K3K8m3j34j24Q5m6o3K01K55J64r3j51k6J60j9j07r1j26j01o0
-41980d227J3M5q1J31K12j5N3O6J07K20N8j17q3L5Qj31j57j65l6J19J06j6l4j4KMNj93j72
-41951d257J82L21J76J3n1k81j05K54J86p5j16J01K17J84rPJ50Qm4K0M4j6j68l58l11j48O1
-41924d015J81L31K91J01q6l63l28k21k22j48J73L51J56mq7l8K9j9L9o9k40j37j63m3J87M19
-41898c925L54J03r0k66k49%J03lk5J0L1O3J42Q4J5J07J63O1qp3p5Q4K13J62M3j4j87k42k73
-41869c692k98k74j41K16J12R2J48L5m0j19p4m4k0J67K52M0k02j48J64L83K69J49K25J43j27
-41844b784j30m5j7n7k33l15k73k08j79n4L2J25J28J28k9m1R6l0P6J89L9J85K53M5p2JPOP0
-41815c087O3J4m5j86j45N1N5j70j96j73r6l6o9o1l5KM1k1j08rK7L6R8N4o2J34K74L18K10
-41786c122k2J7o9k19k09L4Q2O9j03k6N5j63l15j95J29J94L6j66j84k1J44Q5J06J52L8OQ9
-41759c578R0j7J1J25P3K6N0o8k05l25k21j6M8Q5R5J94J10p3ml0j08l8k5r8k1J85K30J03k4
-41730c426k6K93K81R9o2m53l91j42L7M8m1R4J55L6J23M2k08k38l8J78M5k34k31k2K49K93
-41704c539J14J03j7j18q4l6k1J13J64J50M8j85k33m2lP6J99J98K2j00r6o1p5n1J2J03k8o5
-41676c452J8j9r8j27j14kP4J6J20J47P6P1r0j82j00P7j61l59k19o4K68L54J04J8J04M1r9
-41649c598k1j13j68Q0K52J78J22J75j5k97k51j11k04k11P5J26p5K2K92J99n9r0j22j26o0
-41624d000J07K13J08K21L80J19j75j92j82k29p1Mp3n1J9P2O3k66l81k41RK54K73K33J59R5
-41598c532J2p1j5n8P2K74J32p2k01k17p9N9M2q3j25j72k17j12J70K40QO8J72J24J5l0j6N3
-41570c559J32J23M1Nm1M7J32o5k65k58j14O8r3kK80J78J8J9Jl2J4K6K7o3j08j66r6k2j63
-41541c936k52k77o8J29N1J46J37Q0P8K7j30j33n3J06L4P5K17J88K4K1K21Q3j54l7K06J98
-41515c019n8j50j06j49l00l00j13J96K69j3j70KRk3K0J14M8j26k15o2L1L9O7J32P5k04l56
-41488d362j58J36K61K02koJ36J92J23M2j70k72j57q3qp6j20J06J56j14l06j23K26K36J83
-41463c958K10O4oJ6Q3J10j45j94l7j21J1K39K53J66o2l9P8k4j71l23l14k60o9K57J90n1N
-41436d092J74P9R1J63L2j41j27p6qJ00k5j68J37J54p7k84j00J14K17K22J74K69J90Jp3k2
-41410c076J11J10j4j36j71n7j31k10j81j49MJ23J27K27K85N9k48l17j52M7N9np8k12k16j17
-41384d318M0J50L2q4j05l2J9j60k98j44J41M20L85J96N1R4j21j13J14N7M8J13J37K32J26
-41359c020J2%j46k11PJ34k6k58k94jJ88L30L24J20q0KJ31P2j73m43l80j50l3M7M7nj46k77
-41331d229k67q1J60J78J56J87K15Q9j02P2o6l22L7J26r2q6l6j29o1K66K21O0j8J07J77k3
-41305c461k26j67J9N5o0p0p9L5J47k6n5J49L58K44R9j03o7j68k69k20j02m7r8J91J80K0p
-41278c728J90K92J42rm5k40m09k01L1J22K66O0k23JJ46l8M0R3Q1L1o3J04P4j68J5K20J22
-41251c094o3Lp7k15k03j54J05J83j3k01k09k28j45O6L0j99qK16J67R9P9j9m3R1N7j65j76
-41224d116oJ8J00J17K18L24J98j86n35l97J8Q7J3J21K09O6p7L0k7P9j2k96l11Q0K32K8M2
-41197c983J78Q0K5p5k5K23J49l5j38j86L5K06J74l2o2R6k3j51j19j96j21qq0q6K3j8q0q3
-41169d312j12L5J06K84K76k2P1J64K3M9k4j35k82k40j22k24n8L4K7J36L37L22J29M2p7q2
-41143c655R3P2n7O3J5k15k90j92q6J14P4K1J3J09K96K22P6p3l14m48l16Q4L51K12j9K8Q1
-41116c741M7K0q2l08k27q0j2J63K45Q9k62j95J79K68J66Q6j8p1j16r7j67j94k48l13o8K16
-41090d720L52J47j26M1J88J44N4n6N7J55R8L7PJ01J87O0j43k58k10k0N2P7Q5J46J70L5j49
-41063c489l08j75R3J25OrN6NP2J26R1q6l34l16j81M3J41J05J96K09j76l30n8%k38j22Q4k9
-41035d499j92k4O9P7K15L84K95L5Pk51m67l75m4J98J76N8Q9L73L56M7j67j63l4K36J80j1
-41009c432N6ln2J12O2k5l0P3J95P1Jm00n27k3R9lQ2M9j86m09k90O9K91L68K74MJ06K22K8
-40980c218mO2j0j32k67k08j85j81j17o8J52L06K12r5l39j73O1K03K02K13K11m5kK48J25m5
-40954c094p%k38l62l38j74J00J73K94K76M6Lm0r0j88j10J41K17J60K1m6M0l7r1j02J5P7J57
-40926c197K65n9l18k19OJ93J17l4p0K4K4j00j69j36o8m1n0K2L81M19M1o5k27l18k96j64o2
-40899d101J81L24Q5p6n9k8j21j34M5N0m2r6N2J39M3Q8l2k02j46j7L7mQ6J57o2k19k95j41
-40871d488k8j20r0K27N07M68J58j44k49J2P5j22k54j37J1M9o6K9L2RJ97J26m7p5j74p3J66
-40844d001K61K05j19l18l25q0l5r9M4K42L94J42j01lq3k41k65k8L83M15K9j55j3N5m5j71
-40818c912k13n5qr0J2K86L14J86J1k35k60j4J74J19O1j51k25j1k9j25R8L49L49R6j63k58
-40792c694j54R6K09qq3k8l6O6J21m9j74q9N0J33L1R6O6l2o7j14p2k7j38k53o7J35o0p3L9
-40763d176p1j6J03J48P6J34J47n4j63k33k11j58m8N6k9j7J36J44J8R6J76K6l0j48j96Q7J97
-40736d006j1M3J39lj04j84j35J5j7L9J04Q2r1j38m0mj7QJ37J79N4r7l32l14j34N5J58J47
-40708d467O6M5q7j41M1J52K01L27J73o1j20MJ5qr1RJ27P9o7j27j77j68n5K41K48O1q4r4K5
-40679c933J49K91J96k1k08k06j79m7k0j54j44p5l8J01K60K19L0n3j07p0L2K20J93P7K8j02
-40653c561j98k02j35p8J36J45n7k5j03l4J74K98J20k2L7l9j91r0J58k0j56m9P7N4j04k08
-40627d073M9K14J46k1o1j17k68j55J1O7K8K31K73Nj52j30M8J09R9j01j44k54k51p6J97K85
-40601d041J35Q7l5l9j1n9j32n9J47J87J36J5r0k37n8J87l9k15k25l0J94K01jj16j45j36j00
-40574d479j47r7l6P4K23K36J81J3jRk26j48qJ54Q3Q6K2k59k70j01K4L3k5j89r3K62L31K52
-40546d096M8j24j86o4PLk86l45j62r5k2K00M04L56J77J43Q9j30k24k07j59k64l55r4K33K63
-40520d890J47n6r4L0P0j29j24n1j18o0r1j96j89j15j02j73k47j32n7j89j98k8j55n39o58
-40495h344p20q27j011j549j617k50M979R576M822r2j168j252r44o63n19k89j62l44l88j00
-40475h62J5j85k61l09j57N0p0j33k78l05k08j68k12j00J60K81J20j13k26k0P9j11j06K79
-40451b840M05J72R5n5j57r1r3j58j33J16K05J94p5j52J07N3j79j93kK1L3k6q9R2R0o6k46
-40424b972j50J10J9l7J26N6k27j54j42k75J5P2lK12M19L58p4k97k04j39j16lqm4j38j86O
-40397c776L82L58Q4l8l0j98k31j5O9j24j84k48j08O5J84K97J45l7r0p0j18r9j42j30o9J4
-40371d109J46J71J18N7r7j09n1L7K83L34J32j79k70k72j52R8J97K00J23M6%k20k19o2k6K8
-40345c796K61K84o3k06J5J30L0q0M3K3j02m8L7l3k2p3j03J06J40M9N9m3k11m8Q9J21J58K46
-40317c037J17P8jk54l46l72k44J02K45j1J8J56R5K6Oj05k46l90k25K76M08J10O6J99J28n9
-40291c260k38j71L7Kj60j15J82K31J36K1qO1j35j18M0K15R4j55p2P%p5j21L6k8j61j37j58
-40263d050j50M2K99K56J27O9j32j53Q4J16K18K27j33m02k82j03j62p6L9M4P7K40J07n9J5
-40238c742J97L37J60k3j82j72Jn9m6J02n3k94j84j05J1J00pL1P5J36K51J42j65l77j81N3
-40212c994k8q3R5K24K08J15J08J42q2k50j64J5J61J04j23o6j14j54M3J54K21J34M5j37j31
-40187c557r5k20j08M0k3K1K3j30j12m0L6J00K03J97Q5O2J24Jj42K7J61R5P0J04R6m6k22l00
-40159c550j82O2kj11O3J99P1r3j76k69k14m4J12J63K1j18j25J82M51L33L6o1j42k67j86K3
-40133c824J47R4N4N7k1M3J75R0Q3J52K3k01m39m21j40mN2N1p6j4J79J19J65K13K26J59l3
-40106c091l2M2ll3pl2k57k82m4o4j64jJ2j11j90n8K25K53J55L1l6nR6O3n4r1J33J87N5o4
-40076c367m9N0J1k8l9m5l1J0j3N1O7l4N5J49P8Lj63j11j13j86j95m3J58L13K06q7j45J52
-40048c346L20J11j34r0j14k93l52k88j07J49K63K92J07k10k59j67j72j92j38m1J02J89J08
-40025d262J84J75R3J3K7M1p1j35L7J32k2Q5J94j1k05j96r3n9P8N8j31j52j12JJ85J09J02
-39998c935K24K79K29j9k76k48o0j0J98J64j0l9j55k25k05o1Q9J74p3j78l4P1Q8j56k29k13
-39972d610M8J86k3k01r6J76L39k4l07r2J61K69K55P9j88j13J08J06j6N0o7n9K57L71K32P5
-39946c084q2j60j63K1Q8j47k55j69j05j87j28J65K19J81L1j06j30N8J04N5l1q7p3j3R3J96
-39920c709M7r0k7n3J6K3n8q6m7L3Jk8R0J33J02m2j21j01j01j15N2J33j08k38j69r8M1J15
-39892d405J65K07R8k6n2j46q7Q8J68J59Q9M1K86K16j36j44j5l5j0k0O1P5j52k65j35Q4J33
-39865c758j9j40r1q5n0J7K01K10J78oj67j70j36J8P4N5pQ7J01J19J87J38k2l06j88K5R8J64
-39837c473N8j34j42j2m5r0o4J82L03Q0k4j39o5J55J65j31m22k67P5J95J29o8k44k06n3l7
-39811d274q4J05L65K63Q4l1k07j83m8J26K03P7r3j49l3N3L9M9j21n4J64K31L6m2j2P4J00
-39784c362K74Q3j75j73j09j22j60j90j8P6j8k8j6kM9N3j21j3L09K95K5j59q1j5J54J01K5
-39757c318j46k52j42o7Q2J58J48O9Lk1o5n1Q6J31J31K20N5k29j30O0J73P4k65l62j10J7k70
-39730d021l46j08PJ50K25J13P3M1k7m2J25K36J3j45l1m4m7J7p9j36j65o6m0q4J29K80K18
-39703c754J2o3r3j23K4Q8M9k6o7l7j01n3l0RN9nj40jK41Q8OJ04J9j12j21J3P4O8N1j0j27
-39672c958l09k71l1Oj4O7n7k4J61J71l1j77j65N7K41Q0jJ47K29P8j41n3p4p9l6L5J35N7L0
-39643c927L5P7m2r2o2j52O5L51J97J80K74M5k52k41j42k32j50o2j00j08m2P4J7j7M6O4m1
-39616d237l17l25o7R9P0P0l0J6K07M18M24R9j50k45o8J28L0LK25L45P4k19p6P6j85k61o4
-39589c960Q0j8j06k6J5j64P1L89L25K53J33J15J08j9l0j20k19j49r5j76k69k80k24j03l0
-39564d499q0r0RJ17J35J40k3q0J07K31J74L3p6O9J81K70R5j83k73o0J28k7m0p2J03J35m1
-39537c617l0p4j25j0J22p0j15p5K4J7j08k56j40K31K66j01j68J66K33Q1Q2O2J6m7k09k25
-39511d070j10j84j26K03K83J82N0m4Q9P3r8j80l2l5r4j09k5km2l3o3j30J7J26J25L3J7k2
-39483d201j25j46o2Q3J01l0k3NMK35L23K01m2j88o4l2j48j86n2R7P5r8O5K18K23J14J6K8
-39455c609R9O1r4L3j4k09j18o5m0l3k67k62n2N3J26J77J05l5j02q9j2J67J25J51J27j04k33
-39428d114j94p4Q0J33K04K01R8p2j24o5J36L50L06p6l08k08r5J05L5k36k11j0J45J51P5j07
-39402c875k70l31p6J84K77K22J17j1o5n2Kn3r8n1qk%j7l1k80j50R4J08R3J06K02J36j52l29
-39373d310j25J69J94J67K27O7j02j81k81k7L02K08J78J43j28k28j16P9M4JL7p9j09PP2m8
-39347c839k35k62j52M9Q8p1q3Nm3p1n6q6J55M03L90L83K60j27l16k33k35j71J46K38l6j45
-39321d044L4K04J08R8O3L8J09q9j67nk7j64j88QK32K29m3p2M3ok14l44k24k10j43r8k7J92
-39293d707K28M3Pkn8l1M1J04J07r9j70j19L1R6L6L1O5J49K59L03J99K30K54n7j83j57j48
-39266c548m9J66Q1k58m12j70L7j00n5J87K81P2r4j12p2n2j64k11j41m3m3P1K54K77J77P6
-39240c845L0k5j11j50j65K4K20J21m1l0l2j7K02K15j79k65r9j16p3J26R8N7K8N3N0j75j31
-39213d230M7l2j29o6J32O1N9J83J17MJ6J70L3j07k3l8j66j06O5J65P7OO4L5j98k13l6O8O7
-39184c975J4J2J15O9j60o3L5L2L1J2k1m2J07J62J16j7j85j5J62L0P7Pl13j78P0J38l2o7L8
-39155c841K5k01l50j36J43K22J19LN3J75P6R4k1j66k21M8J89M7j50j47j18r5p7n0k0m5O7
-39128d377J13k6j62j17M1O5R6J36K10J08o6Q6R5q5n1J45J42j9k52l11k13p2M4J01J26J11
-39102d132J27n9j87k17k27L4K46K16J4j86r0O3J38kj58j19M1J01P2r9j35p7m9J05Q6K1Nr0
-39074d558m1J9LK05K48N5K7K78J76q9j35n8k4M4J26M6n9k35j40J15J97k1j88j24j21r4N5
-39047d293j0r6%M9K16K89K28R2r2J7N3P2O2pm8j81l59k75r0L6J95J41j13j11j9P8J55jj76
-39018d188r1k2K8K67L59J57J56M6j60k88k47o5J55K15N6j92l18j00J51J05p0j98j59N5R8
-38993d250L0j6MJ27J69R4j61k00k02j49O6l2j3K59K83j4j55j15q8Q5R0O0K04O1q1N4O5m8
-38965c873m6j28j98j57o8n6l1M1n0P6K80L05n1k00Q6J97R9j50j76j34k37j91nJ24L3q9J2
-38938d587J82O8k02l15k59j53n3Q9L42K61R6J7r7l10k69r4j12k9J28J44Jj39o5Q2K48J44
-38912d882N7Jq3l41m74m38k64j64p4m4n7k61k16o9j91m29k37k63o18o87m52n66r58j692j718
-38887a5120N78P848R053K359o63j157r16o11k94m06m46m33j92o7q3j02j49j57j38l50m19
-38866a865l17OQ9kp4j72l22q7O6K09J59j08k29j53n6r4l8J29O3K1J0r8k5po5j07j51O8K59
-38837b891J50m1o1k1L8m1j05k52k77j37P7P4J79J13j39o2N9K31K14L4L8j84l65j21pK0j21
-38810c598k17r7j04k25j94m8J06jo4PM4K14J95J87J56K6N0R8j13l05j40o8j53k87o8K23K44
-38783d132Mq2K5n0o5R7L58M90K70o7q3n0q0P0J01J4q3k37l95l28j38L35N60K33j89l13l04
-38756d039j03J87J32j47j05rJ5M5J4L3N3o6k40j84j77k06M9K17K29J23J19K32J88Ok78l57
-38730d269k91j98k1Q4j7j34J2K02J52JM1J30J85J68K07K87J36j03l35k43oJ69k6k60j70K5
-38704d274J60R4O1n1j89j09N4Q8mJ72L08J69l9k10l63k83p7O0K14K66K2k75j09J31J77J60
-38678c847p0r0j63l97m04j23K30K87J02L0J46M3k6R9J47pl0K3m2j08j17q4n4k78j15J53K67
-38651d428K65K0j48j76k1p2k70j71J6O2rO6J1N1J24O0M5j6n2p6q5j26k18k28j92j99j90k51
-38623f208j76J3M6Q8j10k39l67k16j78m32n60n60o77p43q43j083j629j934r18N023J1377
-38602c26O305L67j267j362r49o74n62m92m17l09j82j82M4J28K6n0l71n48l68j99q9K0M5M6
-38578a366o3l30m87l58j52j31L4K08K75J87N1j67k43j96j49k05k08L4R9o6o3J47J34r0j27
-38553c232j14LJ11J34n3j96j39n2J36J2p7o9M3J28J53J32l5j19l6J43J42m0q3kJ8mLrK0j14
-38523c196j69j88j19j1J09J04O1l5j3K31J73q1l22k39m5R5K01J46j46k93j10L4J15J79K92
-38498c227J23o8k44l73k57PK85L50Q8n3J13L09K53l9j26j7j83j65J4Q0J32J23J41O2j10j42
-38472b924j46j61J6j23l37k69n6K24K97J98P8p8k71m28l24j77J13J88P5R0Q5O0J1o9n8j6
-38446d002r3PJ18o8p7J75J53k5lJ51J45M0j51k69k10rK33o8k83j05R0M4j09j18n5J31K4k38
-38418d572j94jJ18O9j06j34o8J28J86R3o5j58j4M5Q1O2N2K44K95M4k10l06k67q5N7o4o5m
-38390d839j13k16j24j10l4J77K47M22L43P6k2l4j0J06M8j49k64j66J4j41k28J86L09J1j84
-38365d695r7r8k19j04K85K51q5j86l7L4J46j02l07k1Nk54l41j89l40m28k75k98j19K8j29
-38340g575l26m65o13n48n66p62j157j582k025j843N3P790J2908N488k78j242j047p89o47
-38321D774n74p69q40r00q79o40m24k58k12K5k7j38j11j03k35m03j63J70Q7l4r5qj07l40l01
-38296b505j09R3Q6l3n8q0O2K43K52J54l6k03k0J13M4K6L6M1R4n4j05r2j84k02k55k30j7J06
-38268b833O8rm8m0J05J39j7j45j3J5n6K3J21J03k3j78k24j04o3p3J30K35J09J68O5j25j39
-38241b809l3Pj18k09j5K70J95J08j8j90j40o2n3L2Jk3L0pL2J35Q1Q5L2MQ9J26L2K6K44L4
-38211b114k70l39k87n9R6J25J09%q8j16j67j77j90j07N4J92K52J21k04l4K37P2p3j80j15
-38186c262k6J67J45k06l41k1K24J69O8n8j61j08M8J41M8J29K19o8j84k83l35j55M9N2J6O3
-38160c670K19J08L6O2K01K75q1j83q4q6k7M9R5J06O5q0l5KL1K2J00K09J9j44o5L2j30j74
-38132c128r6j42j16O1J7O9k7j47o9j24QJ05%R8Q9j11j2k7r9nJ65K93R9p8r1o1j47j60L9L7
-38102c560k2M8p0p0J91K91L3n7P9K32J46j71j40P8J28J34K2k87k58jO5J17L80L38m1l15k15
-38075b925K6Q2J40J17k39o51m34o2J22J08m1j08jJ35J50J48M4O4K91J28j54j56j83r1J15
-38050c375L46K30k6o9o4j67M8J76m7k68k79k69j58K2L3J97L17K40R2J20j08l14n0Q9j55k20
-38024c659j44k6k2j17m6J5j4j50k94q5K31K46J35Q7P1o9p4j6p8j27l6nk0j29k50J2J25r4
-37996d533JK50J81J88K84J68j32j47p4J6O1R9K08J22j0j21j20j05n3j34r7l7N0Q3P9J86M11
-37969c176K60m8j59k03j41j03L8J14J12j08k04j05M0P4J41R8J1P8n0k63p2Q0J74Q2j29j19
-37943c578j30j89j00n0k04k35o6O1K31K47J08J48J95J31P1Q2p8k87l33n0K02N5k3k4J33L03
-37917c380J80l3j81l92q2R7K1j14j73j16J21J69K05J68J73O0p4p7J19L62K14j45j94q7o5
-37892c224j99j34k6o5m2J2O9K52K66J41P6Jl6j99m28j91k8o8k11k03j19j97p9K03L32L69
-37866c728L49K13j17k94j78J2J03P4p0p0MNq7j2P5l0j87j83r6l3M4P6J80K53J74J58Q1j0
-37838c294P5Q7k9k44l39l30k03%J68J48O2R0N9m6q2O4K07K80K66p8j34j19o5n2k54j03K32
-37811c634K48kp9o9O4Q8O0J12J56J0j58j44p2O6K36K31j36m40l12J74J86k4j87j67J75J99
-37785c419j9R%k8J10J2k57j84p7MP5P9Q8l2j33j34j66j14p9q1M4M10L37J38R7j76k39j92
-37757c927j1Q6N1J37L6j46j05OJ09j0j6K30L34J48l6J3l3j62m6J19R2K8K2P8O5r4LO4j76
-37728c141l29k32q2j09O5J28Q5R8K6J8O6j9n4q3L9k9p1M3m1jN0MRn7k5K6J01J18k8j20j95
-37697c740j46Q6L44L24K13M7r2j79k55m4K49L3j26M3J91J92J32L1L8p7k15j17M2j2j49j27
-37671c314j90k14KL9K6O1J28J3k24k26J76M40K13O9J56j4k48k98k25m6L1o9j00L2L48L81
-37645c053O1k32m55m49l01n1P4J93J26j09k29j49J1K14J81j2k06j64M5N6K9J30J86J75k8
-37620c957L3K60J56P2k8k40l32j26J58K09K0j44J3K63L63J68j30k32j38N1K02K26J93r0l16
-37595c346k81lO7R7K95K31n0k67k08r8N7J0m6L9L0n3j58m3J55K52J9j75p5j02k02k58q0J25
-37567d068P3K2o5j21r0qk7r3MJ07P9M0J84J24p7k28j38J43J70J16q3p9J32pq7M3J0K6J95
-37538c703J65L9rj3PO5j74l48k86p0O3K45M35M33J53k1q0k31l61k22nJ37K47J62J75J53J10
-37511b934M9m0n3q9J4%O2pj22Q8J56P3j64q3n4j34m7k68l32j81l9K7Q2J20N8P4J79K33J63
-37482c169P8r9k38j86j06p2mL9n9p9J65J13rk1Q4J47j26j98J10J51L5l6l9k1J17K41O1k02
-37454c323j58M2K41K82J46o6p5j86l99k76R0L81K65ln2pj61k65k88j54K7Q5O7L1J7K10K14
-37427c315l8j67oJ97j64l35j04M8LM3K05J79l0j42l3K8k22j68O6L79L34Q8NM2K7n6j48k36
-37399c520p6J78J04j48p7j29o2R2n4j42n7r0j94j18L2J10J22J29J44j16l46j19LN4L37L15
-37373c628J64Q9k17l67k07j49j42Q4J90J33J76R5j8p5Q0L20J38p9q2J17K44K35J48L7kj92
-37347b908j59K1k6j52j13k6l1j41j25L3O7K9J91K86K25J05J64K30J18k06l69k41j46j02o2
-37322c338r9j29j52j71j02o5J09K69K16Rj47o3J61L30J54l53m22p9J81K06M0J8Okj23k54
-37296c800j86j94j16kl3M5J82RM5K62J57L1J11Q6J16k4j88l29k99j28J13J98Q9J44J51R6
-37270c464K6j76k65j42L1j15j04J37J39k7k46j51n5J19K95J02K4J21K27K17J35J11J4k11
-37246c258j90j84j16J5J82L04P7l92l18p6m0J43K21K05J67L7k1J07k0lP5K4j02o5N7J6k2
-37219c177R1M1j53j00q6o4L5J55J8j2J32j5k47j44jj59j60J17K31Q5j45k50j05R1R9j08l5
-37192c866J46J48j1j65J75K60n7k09q5L8k9j21J16K77k4k46j47J30K81L08O9j17l02l05P3
-37167c663J35R7Nj54j72k61k71o4J64K9j21j17j7K76K65J6L7N1N5K11K47K9j05j54j49k1
-37141c652P6J43K60J65R0J00q2j39j6m0j91k06j31J00K34Q7j7N7L4j54j34k8n4n3M2J3p7
-37114c573k37l27j64k2O5K36K22J64J41p2l38j98J53J92J98J36j2j57k42j8J55J26P5j42
-37090c639q7J9%Nn3%J79J19QQ0J76J25l7j07k26r3J74K22J42j7PN5L3R4P8M5j08k26k70k85
-37060c587l7K67K48k9j44O9J12rp7l1K0M6M0N4k9L3Rj58p9L6J48l8l64l50j68r3k01j84o5
-37031d561m3J64L26K26J01J40Jm6R1J15N8R6J32Q8k8j07j65j52j74k51r6P6n4q1J32J52m
-37004c864r9m5J1L7R4n2j88M7J27J23J01P5K11J81%j69m60l72K3K57J91k6k13r2L41M39J04
-36977c218k47k81k35ML51K90Q5p8j65l0J31K47J69j86l94l96j91k7l1J41L51K05J2k5k4k0
-36951c562j2KQ8n9j75k7P4M9Q1M0J06M3j85j10R1K57J62k8q4j70j49p4j06p3R6L54L62J02
-36923b907j10j11k7r0j87j79r9J82K42Lj83j60nJ39K73K35J18J14r3l41l60k51q9N7J64J44
-36897c521n2j39J71K18j93k23qQ7l2j66l9j9L7l3jJ2n4L9N7j2j18j06J55K83J03L9J09j16
-36869c522k38j94J07J17j9J0K36K80K7l0L3Rj56j60p7j1Q8J27Q3p7j31j08p1JP6K02P3j2
-36841c337r8j57n3R9J81K00J74R2j07j87j11N0N1j4j65j48j04j1R0J14J96P5j31l12j76m0
-36815c829n8j09J59J16jJ32L0k26j81m6q9Q6L01K15l7j71m9M7K04K69J81J48J11o0j30j02
-36789c089j26MJ25J70J63O0j35k62j93L0J1l3j2l1l7J30J68J28q3q0K8o3j44m9J1Q8Qk13
-36761c426j80j29k21j49J52J99O4R5O6N4m4j49JK16L46K08r1k18j51j14M4J55J74j5k02o3
-36735c378J21J0j59k86l44p0K36K12Q2Q8O4M1l0l4j41j16Q8J8j43j30k29k0K68L31J26j05
-36709c500N7J11l6K7J04N2k7Q8L23K74o6k42k50l08k98j80r8l3J10L42M48J80j4J6l7j74
-36683c131j15P8M6j57q2jN2J12M3K7O6M1rl9r8j20j03p3j19k07q1K73K43r2n7Q4R5J86J17
-36654c021lo3k10r9M9r1k38l13j95J70L57J55o1j70k17m7N2N3R2N8r6n5Q4Oj38k11n3J73
-36626d032J77J91Q1k05l3J59J3k14p9J34J78J52R9J80J95J89P1j92k32K0K62J31r2j91k41
-36601c279j67j40J0n8j41p8j54r4J75L65K54j90l99j45K28L74K59k1k88j36J67J90Q1N5l
-36576c135j8P4P6N9j13l85j55K11R4O0M9j51j75p6p0J3lj11r7l4M0N8R5J58J18J00N4L2Q0
-36547c152p9l3J14O4P7N3r5l18l79k05n6j20j28L8J43m5j27j5p1n4J03P3J38K42L01K08l
-36520c326j85k28j55q6p7p8j05o8J17J24p4j09M3O9J71L59K34J17Pk48j47P3NnQ0O2L9M5
-36492c346L5M2j01k93k45k2J27K15P0N0q0k05k31j59l0N6J44J29J27J77K6j85l24l82k28
-36467d633j10J21K29K66K89K64J08n7k19j96k5K2k4R3K18J55l1n9n1J37K76J09J23K27M7
-36442b721j52k40m35m26q0L12K67R0o1n9q4l7O1L9Pq4m0Q2L5j60k20j4J37K01K72J6k38j50
-36414c682m4Q3K94J90m5k97l05k00k41j92O4J24J03N1o9m5MN6J04K9J9J4O5Q3K20J40N8L5
-36386c384j16q7N2O1j11j59L7K46P1k03j45o8N7K63K55O6N7k3j1Lj38j32N0J00j18l00k54
-36359c931J21K03J42K35J45O0J52J26Jm3o4j64k40k66p1k0k4J10J97J33j4k20j57k06o8J55
-36333c708J77K27mJ59L68J76j82k53j95l9N3n4j28kJ62K14J99j97n58m17j31K0J12M8OK11
-36307c736J66r7r8J08O7j45j25r3o2k5l4l6Q2J50J70J10J69p6j55m2j32lq6k21p5J5J23J15
-36279c966J9q6o2jQ1Q6Q9P1K5J34J19J3r3j04m3q1M4K09J67M2P0L4nM1J26L1j36o2k2j54
-36249c414km2k57j96j11M3K09L03K96j2j99L8J17j0j18k11j87K32M08J77p9k82l30j9J32
-36224c514L7j72k88k60qJ77J21n1j79K2J77N4j01q7m2n6L4N5k6%N2J36J27J18K41K49nj74
-36196c363j36j49j92j70O0K16J04R9O7m2n0p5j68k33r2J5Q0P7J20N2j51j24r3J1K61J85r7
-36169c788l4j8J2J53J60J10K9P4R1k5mQ7K90M74J72l49l41k53k15j66r2J10J13j4L1Lj52
-36142c542j42k27k22L6J86J67K00J65N4l4P2q8r9J9o3p6j20k23p7J50J19q4j77l5J39J88
-36116c714J08J8r8j14J44K68P1o0%J23Kk12k14p0J34Q8j36j21j44k30j80q0M4J93L20K77
-36090c583J8j98k4q1k20L2J76Q7p8r0M0o6j39q9J15J89J84J24R8l8m0j2O5K00%j57j24r5
-36062c706j66j29J42J45k0J13N5j44j05k9r3m5n7m8Q3M6m9j41k8J44N3JP1j0M1J08k2LPo5
-36032c845j56p5K7Rj18k16j59J34L32R9j15RK3o6j60j13J28K23L3k71j73K74L74J4p7j83
-36006d048j66K29K64J38j0j56r2O6J70M3j89J2K71J79J22j37k14j51J1R0o2l01k93n2J96
-35981d080J53o2n0pR1J78M5M3k8r0o1j09k1J1Q4k2j66k94k66kK08K62J38K2J0l6j6J54J87
-35952c724j30k54K0K60J27L4P4oJ40Q9j06r7p2p1j35j40j33oK48K69r3l59j95N1J04J36R2
-35925c877p1j09L8L0o2J12J33k1j67k58k18j32LL1J56J89J26K40K23Q0J19J39J55k1l59l80
-35899c901j77o8N9J29J78R7j70j66N9K0j90k05J39L78J76j14k27j93p2L3K52K77J78J60Q5
-35874c263K3N1j34k76k85k12p4l8k7p9p3R3J18j02n5J83K26K65J71j52l68k20J57L39K51
-35849c481J84M1j15k64k23P1N0j1J44j08l53j31m0j10K6K16J03P8j4j6K4M8j27j05J10N8
-35823c945j68n6k2j96p1K27J71j27k00j6J04j6j06j6L11L96J80P1k8j38q6R9L2r2j84j17
-35797c993n8J42J22m3l0k4O1J9j77j78qk4N0J02J07R5k41l25R8J80QRl6q1q5l5l7Q9K84K15
-35767c794j80k32o2Q8J35Q5m4m8J84K44l7k40k83j53N8R8J02n9o9Q4J90J43j2MR7Q3k1k44
-35739c883j59m7R8L42R9r1J23K30J75J92J37m6m1m6k09m01l39k06j0J83K09j20k67k18o4
-35714d359K13J76M0j4j4R1O8K9j57q7R7J52n3k59j38P9M3k0L26L25J36J9n9J05K60R1j15
-35687c025r6j33k14k23j35K25J16n3p0n0l0j43l05k20J08K47L5o6J59J60r6j19O2K18K23
-35662c425P8j74l27k4K37J02j22j84n5Q4j08kL8RM1L6J73J19L0N3j32j85K1l9j55m4O0P9
-35634c816K38J36p0k46j16J81R3n1j08j6J50L17K35n2j10k9j24k05k47j99n7J12K30J18m9
-35609c685j99j09J40J24K0n7j94k01J32L62K19k0j16o9K0N5oO6K30J35P7j59l32k50j55k13
-35583d185r4qj5J53K81M49K02j74k76k48r0p8k5K21K68j9j58J15J46l3k17k39n8R1J45Jq1
-35556c926K1K0N1J90J31j61n3J55J77k31l58q4P6J32K78J34j64j40p2n3j18k6J52N6jj5j75
-35529d004j78L0L46K00j26j42p5J1q3j89q5r0m9r3K3J11J10K10K15Ok4m5P3J70l8j84j57
-35502d057M3J45Kj15j04Jj5p0mm6r2K16J99qn9j79j84LQL3J17j8N8J25Q9kj7J93J89p2j06
-35471c727J10R1rQ8J68J2j77L0J41N7L5m6j11k36k35k46j69MJ26J8j16R2J40J71K30L9Q4
-35444c436K87K38Q4k00j42O5j3k31j14J06O2J59J12j10l6P1k4o3j35j45j7K10J72n4j4J09
-35418c059Q9L7ol5m6j27j83l2J56l8k40k77k67j08k5K0j3j08J00L96L89J36OQ2K48K27n3
-35391b731j88k87j86j47k55q0R6J00J46J85M5p7k26k66j20J22L72K81Q1O5O8N1ll0j71j53
-35365c308O0N6j3l0j75k87j58K1k6OL7m2j7P8O4J6N1l5l6K18K95J61j08k00j23L0K3q1k56
-35336c779k47j08J4J08R2P9J47K97L12L47K72q6k78k79k43o0m9k5Ln1r5M1J70J21P0j34k19
-35309c580m3j77j44O9J06k2j89q1l1m2L0O5K70K40M0j17o7%L5K7Q9n6k33k07rl4j48p9K03
-35280d085K59K36K30P9q6k56k03qJ63J47m7j24o0q5q4q8j40k24k15k17r4J93K90P2l8J43
-35254d242K30J68P3M9Q7j12k33j96K0Nl1O7K42K22J8j09r8j17j99j20P7K66L50J31J74K27
-35228c051L1n4j98q2J04o2j30j23m5J24pq0j4k9r0kJ05mj97k43k36J09K07r3j82l0j3J6K06
-35199d063K72K29Q9J79L11Q1j45j45k1o2n9J63Rj80j24j56q5Q9O8PO6O9j3r1j46m4K9j35
-35171c808j7O1p9j55k57p3N8L2N6N5O9J10J4j5k5o1n5k9J06J20J02Jl0m6j23LK26J87J34
-35142c439pj45kJ19J88K17K22J29L8m1j09j08RM9Q1J20N9j17l69k79OJ07Q1M9o7k84k80Q9
-35114c684L43J92L4m1N1j11k42k30j66J7M3j8J34L49K18o1o6j1j6p6j58q2J1pj33k52j62
-35087d124k9k1m1L9J49J11K7P0J03M0j10j98l4K7lJ9J46J92K0j12l6K10J14rp1k1J31R2j24
-35058c443N6K96j5k42l09j17n4j03K6J61N5n7r6J1L9P3J30J59N5j19O9J11m6j01j21k01k11
-35031c994l4K22K27J88K9k18k10L5M9j25m6L7N9K7j14j10M6O7J63L28K99L3m3j15j10lq2
-35004c395j57l2M3k02j68J15K96J76j66l00o6J87K43J13j23j84o8j95k05m0K5k7NJ27J45
-34979c853r3j56R5K97J13p3q2N5nj44p3J76K73o5l07k42J37L32J39M8n7L5J9k85j82j9J5
-34952c902p0j46k69k16j60Q6K59L09Q7J9J56R7j48j01j33q0J13N6Q9J43K00P1n2m1j43j00
-34926c876OL0K7n2%K27K09Pr5p9N1Q7L7L2O6J22J09l5m3p3j7j37k79j97j90j10J11j2l0K35
-34896c869L46K69J91p0j96j53j79q5J48M1j10j09j9J40N3P0J37Q0M3j39r9m5q7N9Q1O4J02
-34869c336M4j9k12l52l87j31K26K70P7j49M2K84O0j34r9K0N7o0j36q1l9J83K83K06J32Kq8
-34842c337l2l1j00r4K2J00q0l0J18q8j28j00j29j71J23M15K10K9N0L0p1j88k24k60k62o9
-34816d297L1J05Q0QR8J42p1j54j14j15M5K7P9J56K37M15K59j8k8K9j65k18n7q9j03j07j86
-34789d011r4P3J41J65J34M3N5R4K3j57k20M7K09p5j47j32j91j00J45J56J09J24M9N4j17k96
-34763c919j66P9J30j63k31J16J60rK2O9J58J69J0j61k37o2J39K73J99L0n7j03j42L1M5k29
-34737c849k27r1j23m0O3j04l20r8J62J65J17On8jJ70K61J88m2j83j34L3K6K5R5J09J1Q1K66
-34709c492R9j53j61n6l4j56k28j65j49l8J51K81L40L01P2k83k76j08l1r2p4P6J10J17O3K
-34683c884LM8J14Q0m3r6q2j38j28o0QL1k22k02p7Q1L40K32k1k21j62K21K86J06N9j7J11J68
-34655c465K20J47m7r6J1p9k27j88j0K45K31O0j58k51j16m0J54R0p1j28n9P7M5J04J25lO1
-34628c368K9j21j01k2Oj28k34r5R3J2n8J09K33J78J26q3k68k49k05j15O0J24L08M15J26l2
-34602c260k8o1j34l9J23K41J27k06n63m09j02O4K21K57P0j18k25j17J34K13L15K10J66K44
-34578b877J32K2j16k17n4j36m26l42J07J98N5l3r9j94j0J62J5OP0J29J34J72J24J0p6k09
-34552c453j77MQ2Jk19k85q7j8J60K77Q4j15L3J61N3J09J39K4k7j69k47M8J00K4N4J33k0j54
-34524c485p4P3M6j79k69j26QOl8J0P6J40J19J22k6n1N6N0J7q1M2Q4q8J1J56J3j25j90j16
-34495c819o4j0P1J67J68k0j03M0l0j33j51k33k06L4J42P9O4m9RK0o4j61j50j13q4l2j47K7
-34467d748J95Q0j5j48q5L2J26Q1J2qM0J47K66L89J76k84m04j97K3r0j54j86r7K00K36J13
-34441d300J17J23l0p8p0k2K43J97j53p3q4j9J41J18J60J46N3j8O5J36n7j4K5J2J42P9j12
-34414c273j91j39r6J12Q0kP2j88k13J40K34J20j2m2J62K94J36o8k6j2j76j82j64k45p8k8
-34388c785j77m9J83K54J41OQ8L4j14r0LK9J96J47N3j6jL5j54l25m25k37J37K60K35q6q7j64
-34360c909l74j52J30K46J37R7K7j67j67l0K5O1j37j31L6J33K32K19N4ll6k6N7K6p6j19j55
-34333d002k70j93JJ2l6mn6k0J88L06J55k01k39J36L84K96J77P6J04M4k08l17K3J58P1%j1
-34306c426J02Q0p8l5N9n1q8p9l2J70J33q1k42l04k15j34N3K10Q4n9J05K93L9j79j32N5Q8
-34279c664J6k5j30j38N0M8j28q0l6q6r3J89N63L99k4j33k43q6n2n0k3j36j3J48J52Mn8n5
-34251c684n4Q2J41N1m8r7j88j59j9J51J11M1J38K48J03N5J2j56o7n8o8k4J8j02j47K5O6r5
-34223c724j17mo6nJ64J25j74j34Q7K9j9M9M5J7Q8K41K77J10p8p9O9lj11j18J9M0p4n7nQJ48
-34192c252P1p8j53o2j8j10l86l86K8K37K40J96J05m3j87l31l5K10R0j00j91j39Q1K59J68
-34167c786r1o3J77Nk90j30L17M37R6k73r6J31Q1L4Pj1lj14j86o1J0J50J04k60k78j55J5Q1
-34139d152N2J69J91M8L4J21P1r6k70k62j74k9K17L43R7l2j19K0L26O6k81j45J22J8j30j12
-34113c907J83K93J47j0k80l92j86M4J41J66%j61j03Q6J51J38J14J6p3j33j04o6J4J00N9J23
-34087c640J56L0K3L24L99O5k84n02n33j57K14L40K25M3J30Q1N3qj39j75k87l45k60o7o6l3
-34061d413K13J55L8J02l8j94m1K08K28m5k26j44j06J91L83K42Nj87j27j2k4n0O7O7j63j16
-34035c987L2j3l5PJ04M8k17k57J5J43J53M5J7J56J53J30Q9kJ0m9k2j1k19l43j60N0J17K46
-34007c800J91Q0q0j61j95j39J5O2nNM8j08j93j26O8L63K83N9m4r3q1M6J86J62o9k02j23j13
-33979c964j49j21l1J03J65J52J44J56qj72j39k3n0j7j4m5J1R1J21Q5J8j41j19o3QJ50K18
-33952c634J39j15k41j23k1m4j13OL8L0l5j13N8J29J44l5k80k71p7K30K99M4o2k0P9J99J26
-33925c663P4J44N0o2j03r0K3P5Mn9r8l3P6q5k17q3O7J36P7j02l2N6N4q3j94p2J30J05j62
-33896d067k07oJ26L47L15L12M4k05j72m8L8l3j10p6O3R4N0r5j22L0R1Rr2k11j24p8m8N1J26
-33867c998R9l7j74o2J18J95R4q8j79m7K17M09J70j88j91m1j27k86j31l1P7K39L05J53j6j86
-33841c706k80L7K90L5j54p2J05K24L05J92j42j39J25m8l32l77j67J24R3P8J52K25P8l9K8
-33816c365K3J00J18L7k22m72j95J40K26K24J34o3k09j4L8j50k05q4mK07J80r7j79o0L6J05
-33790c751R3p8j64j78m9J5L7R3J67L3k5L1m2o6N8Q9J78K63J1l02n39n05p2J99L95L63l4k92
-33762d072o1K03J70M3j9l1Pq3j03O7P6j0j81l33o4L50N49L10k52l65q1J42J87J14J75J21
-33736c141P5k5j27m9j61j16R9J5p0k9N7M4j36j02LJ27K83K20j5j79o8j73k71q2M8J92K16
-33709c365J4j03j44j38j37J36K10l0j50j19l9p9J9MJ2k06k11J70K40J14J65J32m5jQ7pM1
-33682c430J65nq6o4j38q7Q4p6k22q7m4j06k05k64j12J03P1R2O6J72K67M2j12p6mo0j44j15
-33654d375r6Q9J26K25K76J07J84K65K1j79k06j40N1j6l89n17j79J12K50M31L35J88J0j58
-33630c585j42j5J4j43j33J7k2j01MJ31P4O1Lj41j01j8Q2K97L81J75j85k56oJ01K7j3n0n8
-33602c602M4J46L6j12nO1J09J82N2j67j91P7K35Q6j5j48j99j27q6p6q6R9K20J05Q4p4j94
-33575c546q4P4J16m7l03j34P7R4N9K0P4J5J5J23mk38k18p0J21Q3qJ17J0j46m0K48K35j62
-33547c519k31q8l2q3o8Q1J73j6m7K20N9n4J1j5o9l7qKk7pJ1RN7pm2J45R6j00j99k62l54p5
-33515d476J79L1n6j12l1L5L6J57P0j25q4k3P4M5%nJ32K20K2j68j31j09o3K0O3O5J32N7o7
-33486d112j19J3Q0J87M61L25J4k71r5K8q6O1J38J02K1J65J29j80k17k20j69n6j33MJ15J86
-33460c629J72j10k65j05J03J52Lj38r5J26K06k39l44j5%n5M8J96O6j18j90j99j33J44K66
-33435d153M6j3K2J7J4No5j03m1O3J48K18L3j39o2J60K40J79m1k70k14n0k0O8J73J61N4p4
-33407c644j35J12J32j46l14k40k9Q1O0jO3K33R1k45j08R9Q0l0M7N2j14Q7J6k05Q2J82J05
-33380c689K16J80j51l26j08N7l1p9O7l2j56k5Q3O7K69L58J51J07J1j88j86j40k43j71o3j93
-33354d215j34J05N3L3m9j47O3J61R1L7Q4K94K31m2R9L26K30k34l25j55k31p1K7j77k81q5
-33328d312J24J61Nj05j00J19K70J60K8qj64j03J86K66K76J01j42l33k76Q0J81L2O9o5k40
-33303c790K6K09K86J74j33j05o7j52j09K4M8p3j36l26l39l4K33K73J14o5nL8j28j77L5J07
-33277d072Q5J48J89J29N9j68k25J24K48o8k28k12r5N0N8K0Q3P0M1P8r5j17J3pj50k04P5L13
-33249c858K15O2r3k07j63r6Q6Q1L7q3k73j56Q1Q5j9J59L75K25mj32q6Q1J78J26J36Q2p0l0
-33221c261k4l54m87k19k7J66J46K9L9J39J42J6k8Q0J81J49j8P2J34j03l25m25k42J81K98
-33196c741O9k88l14ML9J2m7r2n8J9K29J79L8j7p3J04J69J46R0P4j6j31k33j21k3q5j18n8
-33168d243p0r2J00L46L19m4j50LK1j57l13k04M3Q9R0R8K24J82q4q1M9OjJ44J94J08n6k9J35
-33139c373l3k60k03p1P7J1j00MP9k1l07l10n1P6J70K48J99J35l7o5r0k34j21Nk1j00n8MK08
-33110d239J81J8j52k39j65j76o8J54J70Q1J00J97K87K62J34j2n9k2O1o6o3N4j85l35j91J27
-33084d146L16K60J26j88k68jJ69K07J35M2n5p7p3L0J31O7k2k00k01P8K9k64k47k06p1K60
-33058d169L67K28J4%j4m3M4K1j89j73J94K82Q5j7K6o1kj01j38p5j18r5N0K48K01k4k22k36
-33030c917j84J9J01J16K32K14J28K24R3k01k11j19NMj76o5J06J56J47O2L2J07R1k08k60j24
-33004c628O0k0m1No3j07kl7l39k99O5J17K22L32J11q5q7j14j68j78OJ14L2oL8R1J10J68J16
-32975c587j0rj40k99k20L3J10K1J86K69k2k53k48o5R2J35Q0nl6l1m4o1K02K08r4p5J59J77
-32947c527R2rm8o4j0R1N1M5j6j4m9m4j8pk5J7K30%l84l93j03j40LJ24K7J04K14K20J81J0
-32917c442j32j71j66r3r9j51j22P8J35J77J32o8M8J11j02J3K92K51J6N0K0j37l81l47j05
-32892d193j8K9Q5J11R5J02K6n5j17n5o7rQ1K2m8j53P4J91J76J57l4p9l3r8K7Q4K2R4R7O0
-32862c426p8k11j17J39Q3l7K0P0Qk01k35q8M1J35K72L43J24p7R0N9N7N8l2k24l14k51o5N4
-32834c803O6p3k9l5r5J07P5o7j74k17j32K08K54O1p7OK64K65rj41r5j2o8j06Mnq3j68l66
-32805d445j23L0p8O8K67J76j73k71j6J70J38K03K13O8N8J31R6P2j49k54o6r8j62lLN4K86
-32778c805L29K00k6j08j66j05M0m2j57j33k40k44j74K8P4l4j18J22K27J30K2j50q8j7J56
-32753d279R5pM4KN7K75L87L49K64p0l31j37q7k16j70J0k3mp9q3J23K62J01j48j2P6j63k67
-32725d031r9J62J63l7KO1j42k10k42j30K28L17J30J33O4j4j7p5r8q5j35n8J24J60J28J7K3
-32698c661M6P4J25J28Mq1o9j76j73J1n6K7J40o8L2K08k7j16Jk1jJ1Qn4j0J93J07p8r1j80
-32668c747k25o2K1L6J7n3k02n8J34J23n3n7Jo1L4J40K1k3J47J06K06Q2r0n4l1k5J06J41r6
-32639c522k76j03J93K26m4j37jJ31J42p3k53j82o3j14r9j6P3J34J03N3K02J39j24k56k63
-32614d130nR2M3N2J80J4j63L0J00J05J72j7j12K4P1o3q6j25p9k8j06o2N2J50L8r0K6P7J31
-32585c709K54K61L4k15k83k17pRl7n5n5r9pR2l6O7J97K47R8k5nj13j18o6k2J3J21p3j32l7
-32555c918OR8J5k05j23P8O4N0K6j31j43%J09K31K05J20K26J53j82l43l38k09j32j03l0N7
-32529d419j58PL71K68L1m3MQl8k20k39k7M8N7K67K20J77K85K3k12k37j90pO2M2L0lp6q4j32
-32499d185n7J66J30J33oQ4J63J97P5ln8j93J5J71K16Q3j45l77m20k95j48M7J48K26K20K6
-32473c787j40n8J11J92p1k26m2R2J85K70K44R2Lk35l46k16R7Q7l6l3K6R3R9J99Ok12k17j11
-32445c934J56L19K81j49l11j74k31k90j83K26K16K6M2J57J39j60k79k34n0J14K1M5J96L21
-32421c736L47J24r6k24j63l1j60j64o2J02J43N4R9P9M4L1j76k91k11j82k25q0J86L33K66
-32396c993q1M7J70K16K25J1j65r2n4j54j97J3J16j83j49J73L80K68r2j47O6R6J35jk24k85
-32370c901j62j75r0mk06m8J46N4j33j26J46J42j29m1K55R3j16j21o8K25K93K9n1K35K71k1
-32344c503j12j23l9n9j05l7K36J95J9mj06j24j83j56j25o9P3N8k0l5M7L08M21K38J62Q2m1
-32317c002l5j8q6k13j88j01J6l9j03j11q5k00k22j46J30L44K25j5r3q2k0%q3j66j61r6p8
-32290d628n1K04K75K10J59K4Lo5j29q2J57K59P7pJ14K00K1j67k72k51n2p0j99j23k5j10r1
-32263d619P8J06K10K71J77k6k62l32j58j85r6R2J67J38O3N1P2L5mK2K3m5Q1K80J39pJ10P1
-32235c548J9P0rj1K2q0m0L8O5q4J3J87J65N3j18m4o5m7r9j42k2o5lO0M8l0n9o4p8r9l4rq6
-32202d096r3kQ1oj55j05l6n2o4Q8J34J04M3j71k03J4J87N9j86k46k1K93L16K79K21J72R0
-32175c355Mr9k77k75j13K8m8O1J92J02N5J04L5pR9P5p0kJ78K37k0k23k38k67oK17O6j08j66
-32146c821l8J10k0j51k09j41J46M56M04J15j00j11o8j82j60M3J28R0n9j52J44K13K13J48
-32122c002j17k50j06J05K54J82N0j26j01n8k84l26o0J12Q6p5r6J85J52j10j29O8R2J3n3r0
-32096c684L1K24J00o6k5J26K04L3j18j0L8j9r6o2j0P4j6q6q4j46j04r4k31j63qo3j11q4j33
-32067d583j22J05L48L11K44K32j7k89l86k48j20M3K87L61Nj83m8j23n7J08K49K86O2j79k04
-32042c918j30J24K95L04J97j89k30k06k50j30K33M57J56k23k50j49J04R6N7j62k50J0R8M0
-32018c916K59K61J6j1O6N4K5k61l71k97k58R2K83R5j55k61k29q0K7J26K56J20L3P7O7K6J63
-31991c793K1q9O8N0j61k58j94LR9p5k40j73J94L54k4j77j6O0J62J39J32K15J01k06j72p3
-31965d053r8lj04j13Q4K06J91J01j52k83J1K50K61K07J44l1j19l1j59j26j35j26N9J83O9
-31940c767k40j91J11J94L1j37j29k8jJ43L38L35K32O5r1k13j92j07r5R5N7k26m57j99k8M8
-31914d452J31k7r8l4r4j51r9L1J85L02K50K27Rj48j35l4L3R6N2P5M9K3jm4j24j61j22o8j41
-31885d470j45O4J58Q2r0r4RP0j7j21J6K23J42P0Rl2M7J30k4q0n0ro2N1K91J83Q0K4l0K6l8
-31854c587r1j29j41L8O2q2j34k11k22L0Q0J15K00O8k1m7j5o3k18k60j23r9M6J07j4K8J36
-31827d547J54O6q8j48n0J65K27K16J91J25N0j31k94k79n0N0N3Qk00k70j33K7n9j79o5J89
-31801d972J84M7m9j2K6O4QJ7J70M2M5or3j08j06j8M3q2k5J6q0L0L2p1MJ45Q0L5J69R9lQ1
-31769d288R2J3j27j13N5M5J49R3l4j27r2Koj31l65l22j2K92K08q8j80n7r2j67p3K1Q7J6j04
-31740e305j91j7J51J51P7J15J74K24Q2j00j66j33k0L1mO4R7J13J15P4m7o0m1r2j35j58p1
-31713e072m0K2J35K8n3j28j43p2j29k82j71J66K91J67j33k32j41p4L3J87J90l1k43j31J77
-31688e679J04r7k09j96l18j83NRJ7MR1J08o0j03k05j95Pj99l54j93oNk5j41k97l31l13p6
-31660h830J29q6k46q0n6k35l74m63k71j54m24n27n17o90r40j063j271j377j242j321j941
-31639b1979k671l319l134K09J0925K2379J5386K561k201k816k275j833j491j254r50q25p96
-31622E916q93p13n50n16p49o60k75j5k9j57k24o9q0j31k13k19j45l05m12k06K1k1j07j67
-31598i19j75r3J38K23J61J27Q6p3k58j77R5K83m3j57r9j48j74j20j57l30j85jp0j07o9%L3
-31571b209J10K76K17M5lnJj23j71j85k28k4J32J34P5p9j03l7l2m6J77P6j38j09k08m5K39
-31544b263J97j1k29l99l14k29j75q4M8K37L02J67RJ0J12J1l1o9k5oO3J39k0j25l1J73O7p2
-31516b548j88j43j10j22%K50K74L28J86j95p9Rj95j91j10KJ50K1jn7l21l68q6J37J66J1l3
-31489c213q3j60KJ27Q5J83J03l4M3k2j16k48m33l79K4L76L51J18n4j34N3Pl4o9k9pJ6J34
-31461c393Q8j5j22j62j31L6Q4L5J29J88O9J9M0K09J83j27ON9j62j62r4j45k4K1j0j04j40
-31434c625l1L2P3J62J81J39mq9l4J76J47q3k7%o6o1O4J4j25k20j41k6j14j14n2N0P8oRO1
-31404c632P6O3N3J07P2j81j56Q3J57J15m0k14k22M7N9RJ85L22L33J88rk48l73k29j9R5K10
-31377c149K20Q9n8j62n4P4J70K51O4n1p5j92j97m1L9j28q0O6N7nJ28Q7o8Kj60j76J07J18
-31349c124J04R7j9j37q7j43k40q5k2j75j26N6K48M02K01j05k68j26J15J90J57J89J43J07
-31325b648J18j6j06N4J03l0n9q5j54j83p3J47J82j51k38q2M0L6K1K5j2j1J44J90Pr1j04j20
-31297c096j23m7L8j31k60k10o0L4N1J14J75rr5q3JJ09n6j18J4L0RJ34K34Q1j50j65l5J49
-31269c465L67K12q1j14j09j47j9K4K7k7k8p7j03M8J14m1k04k57j16J14J75k70k87LP3O8N9
-31242d061J23J45J11P5O7J15J79J71J79N8r3j82n7K3M3L3M3l8j60k19J13K72L3l20l05PK9
-31215c616N2R8l3j14j6K3j9p5r0O3J46p1j95j85k8J14J45Q2J52K73K93J9j52j43K2J74J66
-31188b915j32k91lK9j36j46k1P1J89R2q7l07l37r1j21k75n4J94J03J57J76N6J62Q7pm0l3
-31161c680J35K94K15mo7k01l19l32j24P1K07K37K46j4k71r7Kj42oK67J95j20j77J18K73J39
-31135c155p0j43j53p3OLj1j92j84J07K29K05J50mJ14J81M4j91j72J42R6j28k19k24l0J33
-31109c539N8p6K3Q8j6J08K96J21k20k88j08N1J86K28J69Rj32j84k59k37j19p3Q6L30K39J72
-31083c087J36O6l0j84k81j71J08L8j21q2J11P5j85j52P2J25L3l1O2K09J77N7j30k17j92r1
-31057c685j23j08L1J01M0R6J20l2k14j63P3J86K3l0j39q8J44K10J17l9o3J18K00k8k42j81
-31031c676o9J15L24J15k64k61j0N6n2j25J28K38N3o1j28j42k00j17j54j13Q7K10J32R9n6
-31006c871k04r8J16K22K2j90j41n0J0J61R1J8J05J14O6N3N3P7J32J79J4j74k06o4L8j80j01
-30979c808Q1Q3J40K81L6k71j89j23KK70K56n7j55P4j5k09n6P2J23P1o8j46JR4n3j01M2R9
-30951c526qL1L26L25K1j70j02N6j70l27j21R2J08J59J98o4k87k37j51JMk55k34r0K3J66K80
-30924c952L36K16O0j64j99r8M9k4j44j84j44p3L7Q9PJ11J57L8n3J51L85K10j65k02j61p3
-30898c790R2J15J76J51J06P7j52k18j09j6O7P6J22L8r6o2L0n9l9j8m1JN2K3OP5O7j04j73
-30869c603r6o5k2N9k1k0r1R3K28P3P1%j15O0J14j04k35j54j37q2k0K19K55%j61p2J9p7j40
-30840d024j79p8Q5Q8M5j03j72Rqj74j1K03K12J16P8R9K22J43K9r0o3P2K47N6k89k02j5l2
-30812c736kK24J99P8j05j67j1J1J11L09L05J08L5P3K7Jn1j62l73k58j41k58k91j9K98J47
-30786c648j27p8M6J22J21Q6j79l64l03L3K60R1q3j6J18L0k71j17l8k7K60K30JKl1j03j86
-30759d171k57M3K06p5p0Q0L0o6j06RJ95J55J15N9M0K6j13k87j51K10J63N0Q7J18P7J06N3
-30732c474k8k0K07L05k1k50k99k71l6K09k8j42m5K00L13K21l6r3k0m8J15Q0q0l9L6n6j12
-30705c412l5J3j9rM7n4n5NQ1J5j28k57k61j15l3o4N1P1J32L05K20K23K06J99J3k55k55j08
-30677c479j43k15j39p9q0J56K58L3j80q3j2r4L0J84K02K42L69J75n4k33l52j97K5J12Q0J14
-30651c360o8j43j03p5o1J00L21K04L9l1p0P9J62l6j92j07j83n6K54L11K14R2M7k5n2j66l28
-30624c233l17l41k92j85j92N7L08K60J41J06K6j06r8K8J38J36m0q6PJ88K51K30qk66j64n1
-30598c503j39k4J40J6j38j3P8O4J62J58mj00r1jn3j83j90p3P6k1o6L7M2q5j29r4p7m2l6k5
-30568d314Q7J13j2l3N2J15J95J75m2k26P0L22R2j19j57k12K4K14J88J53r7k49k42j41O9L0
-30542c945k25j80J2K45K42K2M5J70P3J5J12Lo5q4j15k49j85n9O8J07p8k37p4J18O3l6RK4
-30514d204m0r2q3l1L3K9k0p5n7J47K30K27M23L78k0k96j46N2J22J12J03l3j03j08j86k17
-30488c855K3J14j32l97j38J08L1Q3J65K12n6l02k59j03NJ61J72l8K7J89J9n1K8K20K15l7
-30462c596M7K99J70L7m0j95j55k0k4M1l0o2N6J8o2j93k43j59O5K35O0j14L9Q6r3m7J95J20
-30434c565J9r9j55R9K07J46Oj25j26j26j39j27O6L01K58K89J30j41l07k39j37j21j71j19
-30410d176K8p3j17q3l4J74K33K06R1q9j59PJ29R0j22l39j88p7m6j6M5J51O4J04J36R2L7m6
-30382c978K57M86O6m12k98q5j07j56k6J09R1J81J53M7M0J89K57J07o4r5p0N7J62K1Lo9j05
-30355c239q4k16k26j17k7M5L1n1q8Nk8j66k9J80J60N1K3J60J98j5k42k67k09k05n9oR3K82
-30327d046L02K17M3p2J1k07l28j43L7p1k23j17M7J95L74L47L06J73k3k76m43m82j86N4J02
-30302d409J19J4q0p7J57K54J8k30p5J08J16q7j40rM8K35K71J74j90k75k04l48k65L8L08L76
-30276d153L06J15RJ5k3k8j8j31k34PJ51j1j08k4Kr2R7K37o9k11j20q2Q1J07j11n4K0O7n1
-30247d306j21O2J45Q5K9qj09j75q1n4k07j91J81L82K42J61J43K09O5j68k08j55rL0n5P7q
-30220d044j03q1J67L70K27p2k79j38J44J72K1r0m2o8P1K73J39j46k67J3K10R2p1m6n1j27
-30194c726j33j46j05n3p8j39J9J33n9k68j92l1O9J28J59K51K90J83k0o2K2O9K9Q1M8r9k46
-30167c876j37J85J47R8K80J71M2o7k24l08k96j76q0r0K4Q5J04J02J23R8j0j4j36j11J3LK4
-30140d026N6J72J73j35m40l84o0K31K90M3k59k44k90q2K29K79N1m3j6J05J32O6J15K11M5
-30115c781k20l04j10o5J33K23q7l06l19J04L76J62P8J29o9j98n9J02K56M58L43J0j34k02
-30091c480j91j53j10j02K7K3J8J02o8k18j62n9j61q9j09j85j27J46L60J90O9J15oq0k79l90
-30065d919o6K57J83O9P1J9o5OO2Q9L9P5k4o1J64L83K14j31k38k92k16j33j29o4K01K49j45
-30038d402k21O7J94P4Rm5o3k20k19O1J31J51K28J75J22N3lK5O9J4k40k31j21m6R7L1r1l0
-30010d431K9p1r6m2J71J66n5k61k68J3J27N2p6J1N9J24L18L54K60K5j31l49m19r7J20m3k6
-29983d536J53J07n3j32oJ99J51J49K02l5j70j81j83j25J3P2o8j27p0L4J86l3j15q2j66k8
-29957d844J20K20J39L2o2nj63k12n8P5J57J73j0k14j57P4K08N4j26oJ18J00J84J15j73l37
-29931d598j75O7J79P8r5j63k9Q5J45M7l6j17j47P3R7kj12r9J29K64p9l47k52r6nJ72J55j10
-29903d971j47o5j18j53Q4J57j8M9O1j43k93k25K5Q6OJ97K62K90L94K72q1k06j66m0k7rK9
-29876d750j46q0K4j39j46p7j0N9K1j4j71m00k66K09K86J06j27k06j52j39N7O3P8L7K1P9k3
-29849e806l95m43r2R5R5J41Lr7n1l4j38k06j32n5m9j12l26l52l42l46n3K51J61j26l24n1
-29823h784K45J03j22p2j50k12k34q1p7k28m30m59l73m01n80o00o26o51r05r35j053j110j577
-29800a9312k194k869l269l338j532N548J9136K0947P762o81l002k823k369j881j558j185
-29784G380r06p75p91p89p43o30m99k51j74j65j89k68l11k96l33k37j34j42k22k21j81q8o1
-29761a026j07j01j75k42k89k35r4m6n4r7l7n3k19l17j66o3l68m51n04l52j50j18n3r9k08
-29736e624k07o42q43j206j430j474q43K146R066Q203J209j195j437j195j055o78m73k89m47
-29717A586n86m98k19k19j44j09j2J54L1m83n04l47o8J40J29J1J04J86J95j0j08l3J0j70l52
-29692a316j74P7l1j31j74j49k61j17J61J91no9j48j72P1L32L98L13J7m2M7m4j24J4j11j40
-29666a587j44j78l3J63J48K8j43k87l02j77J5N6r1j10q4j01j10M6K21J05j49j84O0J04o8
-29641b802l0J18J23j19l34l09k13o0J51K39J81J65K97L41K45P1n5j81j48j68j35oq0n0O3
-29616b696J72K02J94J05j28k75m15l55q9K4k8J25J19J0O0J28J17J8j3j05k9k3q2j00n3J33
-29590b984J18J3rP1L3n4j11j26P6K40R0j72k65K0J42j92j56P0J04J01k0j98k17j99k6K18
-29564c433K03K42J2j22k1O1J58J21J30k3j32q4L3K9O9L3M8J11k3l3k9k3q7j1O5l9L0J1k14
-29535b918l07k36j70k85j79J65L07J84J57K29J52N7P5j35l56k12J2J81K17k9j90k27R9J95
-29511c214k6j32k63l65r4P9J94L07K82J14k3r1j90k07n2J96K32J17J1n6j29MJ14j1r9j69
-29485c471N9J26j4K1J46K2j59p9M7k6j07k11n0M7J98L42K66j23k94j24n3O7O4K5p6j15j41
-29458c613j10JJ84J32m8m6n0o2M3O8RM7O3P9J38K1k19j71l4l6k0ko9N8O0j37j82j21J0J28
-29428c879K85J36N0P0R5P7K8Q4J07k9j34k07j16Q3J64J03K7O3j2mj33j42O0n6j29m6J06R0
-29400c259j4J35K45m0k24k91k58M0K40J88l2q6p5j27p8j03j33Q3J36R4J36k1k14j20m2O8
-29374c752L47M00M0k14o8m6j26L5R1j70k55r2O0M3j4r7J1n1j97j28q2J1mL8K56K38J08m5
-29346c663MK63K27n7l0l8j42k13j57L6l7j77m2J65L48K31J8J00Ml09l21p9P1K3R9K21J60
-29319c295J0Nm2j69k30k54j53M1K12J75J82K32J90J44J34q3m11l37p8J15J45J23j29k28o3
-29294c764J92J37ro0jq9j74M7J28o5j50j65k05j97m5o7j83j77K8J07Q8J44Q1Q2J61J0k37
-29267d383j45Q2L40L26l4o1K00K80K27J27j23k06o9K5j12k96l14j29O8J14R1J23j27j30R2
-29242d034J59J21Q6m1k0Nj55j16M9J61K41K31m5j38m7rp8m6N3K5o2k34k40j60n0J24J96L09
-29214c715K20j81m81m33k3J74J79Q9L3m6J33K91J59j26j77k2J30J98J67J2j53r9j5j34k54
-29189d074k62l6K24K70K52J17k5j41j40k9j5n6j65j15JJ28Q6M5r5j20N5R9lk2J6j6o3k1J75
-29160c930K76J40r6k16j46J37L22J94J70K52J56j05l61n27l15o3ok4k09p6J59M6M2J85K62
-29135c733J14q5r8R3O4r4j8O7Oj18k18k6K08M7j21L5Q8L2K49R2o1l8k27r9K29K53j4k35k49
-29106c857j71n2j6j41o1J80K23J52o3j05m5o5L1J54K32J21m7p0r8o4L2N3L0o5j48m3Qj57
-29078d052k4K02J89N7p2K8L7k40k34l0J44R1m7j21j09O3J72J3o4M4Q5K0r9j90k39k92j6L06
-29050d378J61j18L4J11m8j87j69%k4n9L3K7j5j13j41n4n3kM3K06K55Q0j73j12J0J15K92J26
-29022d153jO2K8q6j4M8k3q9o3qj80j77j86j39J52K87J10ro9o3J5O9p0j99o4N6pr6l7J09J29
-28991d668J3j39m9K72L06j7j21m1J36J56J33K3k23j84N0K27P5j37j34P1K20J77J05m6j43
-28966c938l15m24k69n6J79L47R6j14j74p5o3j15j40m7P1Jj42j41jL3K26L81K41P3j76l48
-28940d890k38k05k21j53j06J28J25j07k52r0P6M1j29%J52m8k93j49Q0K40J07k27l20m02m41
-28915g322k73j63j15O3J01j27l79m65l61m41o23n66l55j45k31m58o80r04j116j318j418j782
-28893a9078j944k350l018l101k39R318K0960J6357L876j628k602k237j996j528j307j229
-28877H254j255j151r82n44l54m17m02j51j97m58n86n32k76j15j43m6N2N9k55l16q6j31k37
-28854b69p5L4j1qR9N8p3j63p1K7Q9L4p0j44l9o7j80l8P4q7j11m7Q4O9j78k34r2j01p3M8N
-28823a510l6p6k03j45k9kK8q0k02k09j86K5R8m1l8m8n2p5j13P0J63Q6R1J98Q6j19l8K53L07
-28794a797Lk77k21j20r8j5J88K01J72J16k0r9j44j44o9n7m6Mn7l8J21J63p3j0K8PnqR8K23
-28764a974J61J60K74K01M6k19m34l99j95MQ9J7m5o3n3o6k24k52n3K72J12j12K3J27J28%j20
-28737b595l3J29Pk34k20q1J47J85O4n3j49k5LJ08K45J24p1j18j54J2O7l0K9R3R7J08P1K3
-28709b251o8j12j44j41o6j64j46J6J18J67Q0Or4k70k03RJ26j9J7J09p3k07j52O6J80J95R9
-28682b922n8n4j13j12l7J09K59K96Q2j33j09n1j10j34K2Nk16j50J21J65J17j9q3M0K91L21
-28656b473M6k35p6L0m3j6M3J9l5jJ23J14L9r2k76l45k50k99j80Q4J48J43J61Q2Q2J00J44
-28629b963J01R6N0j5o0j34j01J8J09K35Q1m2l1l5j23k85k16mm8j10J3n5j08o8q6o3J4LJ08
-28600c719J28r2r8M4Oo5LQ9K52J75m1N7J30J56K83Q5k12l68k88j36j5NQ3K32J41j9Nk3k6
-28571c228l4O3J97K03J32j49k63r3J03J31P2J78J11m1j23j01NJ05N4l5o7m6j34j99nQ6N3
-28544c025M2p8j7K43J3k50j6J64Pj90j57k5pp0NK78L61R6j60k27j64k3P3J38M2j40j20M5
-28516c162O5l8j38j53J10J89P1Rl2j15j44N6K30K74K29O2n6j43l34l50p8O3L2J23J30O2j19
-28489c157j77mK9q0R8J58j6j11o6J02J19J31J34J00Qj14k62l07o2J77J57M8k24j97L3j4j7
-28462c514J2O2N5J47J70J51K01L7o0j02o3k34j47M7j4M1k4j88j95j24M9J59J97O6j46j41
-28436c558o2J47J38j90l94j51m8K8J53K88K99J46J19Q3j17n9J16J31q2PM4o9p8j40j96q1
-28410c526M2n8j62r1J6J36K28J14R1K09K16L4j41k41j77k6L8J6k8m3j91j67l8n9K7J44p6
-28383c713k58k09M0J81n3j98o7J05J31J72J40J60J13J10J21oL1m0m8K3j5j04j46r4J1n1q4
-28356c748J06K35J84N2kK6J3j03l9J96Q6l08l65j97j05j5J20kj50L6J25K04L55K11J06Q6
-28330b893O0L2j9K0O9l0j14j22j69j87p2Or7k91k81j12N1R8Q7K33L41J29k39l43m9K27R6
-28303c569j98j20J4m7j39j04k8qJ4O6K36K07J84Q1N1J23L5p2r9r1K2J81K70K52K1j50k46
-28276c114k41L2J45p0j12L0P6J0j50j96jJ78Pk02j67o5k4KJ52J92K92K96Qj82k33l29k48
-28249c914p1p7o0J5R1J42K38K18J16P2k0n4k0j65l54k17kJ99K61J58OM2m2k53m6K17N5j82
-28221c647k15K5K2n2N3J3lN0J34J21O5qj39j42k3r8k07j00k11k05R5L38K94J21J17Q3n3q5
-28193c657n9p0J91J53l08j29K44K39n6j91m0j23k21p7M5q9k86j79jJ9J89K86K00P0J31K17
-28167c502J10J1%L0J59J42R1P9Mj07j00k4pk98m18k12R6L27K22J09Q0J1m0l1q3j24P5K7k30
-28138c603k31Pj5j81j58RLK7P5J79K19J54k8k47l23k16KJ09N0m1j59j31K12M17K57n6k55
-28111c924j60KQ5Q3n6Jn2k3rk7J41j8j39n4k8K4J66J34N5R1j63l44k33P2Q8J23R3M2k6j43
-28081d199q8J23K37J17N2j0j89k81o0J29M8mJJ45K74J02j09j64j44j06oq8k61j19K45K46
-28055d109K8l8Q0j4J28J77l3j28j28k4k8r9j9r6k04m2J98J60m6j63j51k0M9J1m1M0Km1m5
-28026d596n9R1L6k22k27J74K77K30r9j94jK39M12L34j09l68r6k9n4N6P6j03k06q7P5jj2J54
-27998d309J27P3K0q5k9M2%j86l83l07k09n9j04j12J07K16K58J40J25K42K21%N3Q3r0l5J64
-27971d037J94J06r4k65m16k90n3P3R0J79J70Jn4j24j48j42kJ33N1j4o2pP8R1o8k37j52o1
-27943e060j12m8J06J91J12k6J17J95Lm4J05J60n0j48k0m0j18J1J59o0l96l99j2n5k18m5P5
-27916e617m2j99j92l1nK5O6Qm0r1j96k67k11n6J66K53P7j49j33k22l15j90j56k95l42r8K2
-27889h230j69k58k03k47l89j86p6l98p71p78o25o21r71j378j452j147j301j907k526l031
-27869b6664k937j80J0451K2777J5801K502k205k757k284j961j480j458j323j055p20n74n99
-27852E334p52o36n02m99n68l50l7N2j38k62l49l15l27k99k62j7m2j78k76l32j97No7j10m4
-27827a168mJ67J68j80j49q3n0k3K5j02j99q7K6Q2J61R9L9J1r4k31j28J62K56Lj77J3J97J05
-27799a161l7j87j29j94j96j06l9o8k13o2K36K97J27j84k61m6R6M8l2l3O0K9r6r7J24L5j47
-27772b236k00k72k40L8R2J01J40N4n0j8k5n3r3l2M9p6p4j08k24n8L3O8l4q3o6P0K32K93L23
-27743b449m6k23L9J10Q2J52K12R3j8k42k60r6p0m7p4P4J39P0J41K83R6j77k15k04k42k31
-27717c103o5P6J03K8Q2J83Q4P4N1O9J41J22M6r9p6J4Oo3n4j86k54k16%j8J40K31R1J9j00
-27688b674j19j47j45q8p2r2p6J44J56R0J93K09Q4m0mj6q8q8J56K75jm47m88r1K69L78L30
-27661b392K00j19j18R5R7NK7K32Q5q6r6k71k19p8L6n7k08j99l0R2O4j49j70j36j69P9J91
-27634c294J69Qq6p5r7k6O1J43J39M3Q5J68J21P6r8k47j70Q2J61R3R2K1k9j5j24m6j6k04q5
-27605c150J90Q8q7NJ23Q1j35l02j32J18K28K01R6q6j31o9p4l7n9m6J16M3J03J38l2r9j66
-27578c075j35m5J29R0l2N1K6r7M5n6j2k3L5R1L7P1L3j99l38j83J58K37L2j31l6J86R9ll6
-27549c081L6J57K10J27j4O7n6l33m51l26q5M5J04J66K01J33P8J01J13J58R5P6J59Q2j26k36
-27523b600o4J3n1n2q8j88j24j31k43k50j92M2K20K26J74j1j12q0L1J94J09%nM7l3j29K1r2
-27495c368j69l9M3k8j57n3J61L02M38L67n0l15j84jJ55J5j17o9R5O0q9j74k01k32k78K2L17
-27468c549L52M7l34l12O8K26J41j39j90j7L6M7K17J94L4n9j26N3O1j42j16M9J66Q6r3M2Q8
-27441c170j64j70J75J86J43L7p2k34j97r1j73P6L49O3n4J49K6n2M2J07j00j49q3qO3K7J3
-27414c261N9o5k61j87m4R1K85K89O1O4R7o9o6k7j78K0L41K42nj56j78k67r9J51J34P0J20
-27387b839J08M3k10k79j30j90j23l5k1P3J61K00J19L5J5l7j89j95o6M2J14J76J64J30k0j25
-27361c079O5P9p3j47o7R4R1J03K71R8j73O7J82j11m82k63K0Pj21o3J25K46J84j12k40q8Q3
-27334c304K22K44m6k13j17m0J3n9MK24J20m0N8O3j55l61k46q4J33L05J94j20j99l5J27K53
-27308c059J54j05q2q7j74r3L4J43K54P3j1n4m2m7k7k7M1J14Q4K8j07j56J09K24J28O2Mj30
-27280b749k69k75k0J64O5j04K7Q7j17k24k0P2Q7J82J07J58J62j9k48k43l3J44K38Q5n5j10
-27254b908k57m0J69R3j33j32N2m9j78j48N8J62J00L4O5J3j13n2K0J3R3K04K02j01k49p0J03
-27227c049R1K10K83J12n7k52n10m86l2J30J12J69J45R0p8n1n0j75m3J63N0p1m8j04K3l8j5
-27200c481J5oJ38K31J17j18j95k2j6o2j57q4J58J45J11L06K40M2r6j26j2p4p3j04j15k98
-27174c536k33j9L4P7M8K2P2N9Jk2Q1K80M31K68n6j28j48l8o8Oqr0j60j10N1N2O2M7p2k69
-27144c366k39r7oJ47K96J72L0P2J79K14R1L2n4k30k21j92j61j14p6K33L50n6k39j19R0J63
-27118c101M8j90k14j1K3J31J63j2j96j89k9J40J64N6R3J28M0j02k62k24j20j4qJ4K19J68
-27092c285lj6oq1j18M4M2k04j57J14K17J51j18j37J77K01J83O5m1K8J54J23r6j73k46j18
-27066c300J76J07k27j61Q9K9p2j38J0M7k8O4L5J26K53J87M4n1k07k44q8J04mj0j6o2k4l0
-27038c391J30K01N9j8j57q7j86k56j73j6K7mP3J39L20K45J39OP3N8m5Kk8j81j53M0P1k1j12
-27009c245o2N6J78J7j9P4j03k16j52K7J01k8M4J57K60K10K11M7j77j36j00o5K3K19L14K1
-26983b344j99j30Mj91k01p7k2J98L07J81%R9K57J09k35l40k65q5J42N1N7J10L8j90k83k77
-26957c286l06j42N9L4kj7J44J51o0K04K89L8r5L7J33rJ3o0k37k32j60o7R5K12J39j4r7J8
-26929c218Nj1pNQ8J36J08K41K45J2j93j22qn5j45k88m45k86J78K95Q6j32k38j07K02L71P2
-26902c211k98j22N6m8j62j67l4L11M98L00om1j1k07l39l5J55O0J57J97M6p5k8M5j1pO2MM5
-26873b866k0j4M7mN8K1j8n0r0QK0QM6Rj18j22k8R0J88J07J2K2K3Kj39q9J53k28l85m1J08
-26842c290J89K68Pj27k8j04j55O7J30Or8j0J12J05L2j5p2j38j56j3M5L24M36L6k03j24J5
-26815b761J01N3L4K3j73k72k06k3J40K1j24p2J4Jj05pK16K78J31j25p0K28J01j73k01j23
-26789c094j73j34p6n7o2q9o1r9l4Q3K85J75p3rL7O7R0K1j13j64r2k9P0L8m5O8K12K39J67
-26760b852Q1j14q0p0q0P2P6J7j59j71J0J65L25L50L23M2k82m36j37J57m5j89k60k6K38J09
-26734b936r3r4m8j68r9J71R5O6J60N0k77l45k30j31M1Qp8j09L9K81L02K02j5j44o7J3P6L8
-26706c292k5p5qo8k9K33P5k56l13j55q7P2Q1m6J8J87K65J14J1p5j87k81j88Jo6k26mM21N13
-26677c390L63R3j67k27j55j23j11j8J89K30O7M0o6j1N9jP8L06K84J32l0k66k39j77p9P9J47
-26650b993l1q6J09L6k62j40Q8O9J80J79j17k78j58p5j50j43R9J61J2q9l8J43K05q2k57r9
-26624c717k9M0J17J56K01n4q2J58q7k62r9Q3J73L7K4J53mk33k14j5j0M4J09r0K1J71Lj05
-26596c511q3r1j46j31P4J96J28R0J36O4N6J84J19j18j90j12J1o4l6J95K82K30J77p2k37k30
-26570c079k75k50m2K41L48K26L26J55j31j21p8j55q3q7q8M4N8j3k6p8r6l7K9l4j11o7k0j10
-26542c554j35J05L50K99K29J03j15j84k19k21j19k0j86j47j56J2K16J95l8o7K05K47J05O8
-26518c027L3k63l67j07L5o1N7P8j20j47J3P8J04Pj4J27K24J11o4N6J03q4j63j31j54j26K2
-26491c780J52P8O5J36J58J67J31L1j29l03k27J33R2j44r2Q0L8j32k52r1J63J06K64L69J53
-26466b834N1j87k80p1J7J47K32P1j34k75k06l22l40j11M5J28R0J1N6L1l9L9P6K02K45J82
-26440c176j5k99k40j61o0p5o4j8L2L8qO8J51K17J09po9o0p3N6J17J17K54J77m3j24j62j55
-26412c473j2J03J44J02j0j21l85l84J7L87L08P7J4q6oJ55j4l26l67j45K54K09p5%K14P9j55
-26385c496k95j41J36J32J01J78J95P3M9J74J08n1J26J92O3j26k44l72k75q3n9J7N0J02J89
-26360c257m1o3N9k1p2j32j97j8K17J35L2j4r1k31m3K1k6J39K64j9j32j77l29k78J3Q6j12
-26333d287J2K90L35J42k2j70j32j21J52L19J33O5L5J69J65jl2j05j85k93l00q8N9J93K43
-26308c424K44K70J78l5j57k41k20k20r9J51L40K94j9l68l91m1J20J43K22K61K45P6j28j32
-26284b931j31j43q7l6Nj12k11p9mj7JJ24P7J96L62L17O4j71k93j69P0M3n3k0J00J19j5k45
-26256c239k71q8J31K38J53n4JQ9j80l13j17k5R2M38M61L26J48k05m70l17O1P0M8N7L0j10
-26230c046j27j4p6j13j11k7L2N8n7j06j11k31j94o7J83K32q4j17J05L25M46J61m03k45J48
-26205c439q9j64O6K3p3q6m1N5j9n6J51K98L15Q8j28k02r3J06J34J25J45l1j09j72r5P5J24
-26178c092J62J02j04j39p0P4N0Or7k19k01K0K19Q1L2r2k38j78j52m0Q8N3J57J22J02L98K80
-26151b676k10k69j4K1j28j95M9K24r4k30j78q1m6M5J49k0J1l7j25m8PJ42J69L9j56r9K84
-26124c466L94J14OM9j37l29j80R0M4N7J99J39l6N2P1k73l85p3K2n1O2O0R5K06K96J01j37
-26097c010J32L69Q5k54j81q8k23k46nJ25j1o1Q1K03Kk04q0m1j30k0Ro1n7j59r0K05K41j9
-26069c488j88j03p2L9J28N8M0n5k2J98L24J97Nj23m9j9j71j23N7K57J17j91j76j71n0J75
-26043c406R5j01r5j08m1jJ94K31M5l0q6q2l3j08r1Kp7p9J21K15J31q4lK19J3j39o7q8j21
-26014c574q2Q9J29J1J61K06N4n2j22j52j12m3N6J56Q8J0mr1j44n5O4L36K40j59k82j45j73
-25987c590j24Ql1p2m9o1m0Q3k3k8J10L09K26K14K42J09K0j03k77l11j28J24j13l28l04p7
-25961d214K88L91L78J33j12j17o2pr8j80j45O1L06l7k53Q4J43n3l0N4J31J53q7l03k48o%
-25934c830M4k0n8J1P7J49J41R4J40K2k28j26K9j0N1M5J94J20n2J7l2j17NJ5j52k14j41J49
-25906c677K93M9j3J08O6L2Q3o7m4J31J38K4Q1J05p3k63j59l9j35j27Q9O2q3j21N2J71J13
-25879c204J41Q7r1j96n9Q7P8j81j90J92L38J60L8K2K00q9n16n44k70j64k9J58J01Q3J35R5
-25853c618J09K26J30k0j92k10j06j13j46L0J26j39j63k2r3J06L23J66R4l4j0M0%O2K71J73
-25827c010J9N8Q1n4o2j47j98j32k57o5M6K18K43J73J22n0j45Q3R4p6r4o2o5p5j45j78j24
-25800c802J6J03J22J05o5k69k03j46j49OJ08L4N9J85J87Q7J16P8k36k49l0K44K63M1j24j41
-25774c660r4J61J53P5N9J1J09J51k4l8k0j14L2p4p3j24o0N6J60J66J4M8L9P7M3j4r8J08K94
-25745b637J24j61l77l08j28l8MjM3j34o6P9R3J6j88n3J7j45l2J98J19j56q1J25n5j01J42
-25718c701L00J60p2KRL2L9kJ68J14j13j51j29n0r8j44j61n9Q1J4KK96L12j1r5k6P4K23J42
-25689b844k6m8j00j39J6R4j32k06j95m4J41K03L0M0p9j14j97l28n6Q7P9J13O1j29j54m0J7
-25662c950Po9L3J04k5PJ77R3r2j83p4J51Rp4J9j30j06J39K32J26lq4j01q4MJ52J37Q8J98
-25633c299J18r5o8Ql9o3L4N0j6J05M6l06j86R5R8j0L4J4J31L22K99j13k55j7O8n0m5kj79
-25604c321k06j18k15k1J23L6j54k46j21J82K10J50P3j09q8m1N9K76J85j24n5K5J45J85J48
-25579c022K01J74M4m4q7j37j22j20P2K00J18j67k99k12j42j21rM7o4j62n0J3L1K1J06J20
-25553c611J30k5k58n5J84J10l7K9J54K24P1r2q2OQ7K28J90J0j2RQ0m3j04Oj17k38r7K4l2
-25524c261j95j31K7j4M5N8l2o1k06p9J31J21J6m3j4K7L3L6O1o1j67nQ2r9q1o8K3J5j53j58
-25494d153jP8J36J24j7k50j79J4J9K87K41l7j46n2MM1J46J99N8k2j53k59o7M5J74K61J10
-25467c399m8Nl5j72j34O2J18J55K49J47l6k06l75j60k1o7O1J79O9j6l5j92j31L1J07O6J46
-25440c632J67K42N8j40m4L1N1K22J92j0k30k97k80k62j56J6L43J39k25k0J02k7r1j21P2J01
-25414c799rj10k4K05L70K91K68J18j58l47k73l0N8l4P0L8O9K53K03M0j18k41j98J04K54J01
-25388b899o1j16j43j73k09j33M5O3o2n8Mj15N8K78K72L7M6J2j16k72j68M9l9k18j71J08L93
-25361c588L48K87J95O9P8N4J7k47l81k54j01o7N1O3J23j6j01o7l3R2J30J14KO1K08J66K3
-25334b774n5k12j11J44R5j91l28j48j40j81l9OJ37K17K72K65R8j96l61l43j70J03K48K33
-25310c431R7j78j69q3j97p9P7j17j79J21L20M45K79O9l4p3j68k38q2Q3Q2p7j7J05J93K09
-25284c042J03o1j74j95j23p6l8j49l05l31k61k8Q9J21J49K1m3p8k72j56J32K52J29N1K74
-25259d011K11o4J2Q3O2K28L23J17L0J9k84l79k27j74q6J93J92K8L0j4N4J72N6j8l0n7j47
-25232c681j26J4j58k19k44l60k31q9K26P87N14N7J33O2R8K47J78K6K2p1k06k05n3J11L02
-25207b866K52r6j92l8J10R2k2j31K6L6j12j20r2M7p2k21j44j68q7m5k5J2J14J11J69J26L6
-25180c300L8p2j2L0m3p4j04o8J9m1j55j69P4K44K07J75m3k74k79j70PPo9m7J85J64q9j89
-25152d048l8J45R4JQ4K21J79l9k27o7Rl1j1n8j3N2P6K1N7J00J16J53p9j83j5k5p6no1j43
-25122c811j76O3K52K36R8J9L7K5p2o7L11L89n7k05j09j08n0M7J08K31O7j21n0r3r2j13k11
-25095c452k13P6J46P5J6M0J29k5k73k98k09k2J76l4j35K16M31K34P8M4q1k41k04R5K41J25
-25069c065P6J31oj63q5R2J47J08J49q0j99m9lM6rj92j92q9m6j94k08j92j17J61K49J17M3
-25042c570k9m3p3j36K4K17J13j61j47Q4L24L54L64K57L0k24m20j95L8J12J03k9m8J04J64
-25017b787L0n3j18p6r0j51j2J80P1j02N9K88K49Q6Po4k12k84l17m6M0k71l65n5L53K52J8
-24990c370k2j01j22L8J22j5N5J18J6j13k34k83l05j69RJ17J37K04K02K5J3O0P2N5j8J6J20
-24963c373K4J53L35K11r3k37j50q7k09j62P4L3P6J57L1Pj2J11J96J61J15j04k66j93j10j04
-24937c416j25k06l9P7J05Q0J28P5j16l20k07j04q4J25J36R9P5lK0O3mkn3lR6O1J54L01J05
-24908b982l67m22n4P6K3%j6O7P1N6O7j5QJ41K71K41K25M8j67p3o0j53j26j29m8j3K6qj39
-24879c452j17n3j82j54P0J38k9j79r5N6K04L23J77O9m0k21j80oP8J32Q6M8L0p1j32k3L7K7
-24851c459Q1N0J4j9Q4j5k21q3M8j10l8m8Q6J19q4q1p6j4M4J07J37%m4k9K63L32J37J76J64
-24822b479k0j18j77j04k35l66j89ok1k5jk13l66j91N7J65J22J28J42K1j57j18j37KK37K65
-24796c784K26L0p0j52q1j01j66j55p8k3J06K09J89L6l3m4j66m6R3L7m5q0k02m0L5q7K61O13
-24768c518K39k31j27L2n9j85r0Q3J91K7j43j32rM4J23L33K93M9j00n1j10j65j08j21q2l3
-24742c850K5J9pQ2J44N3j1q1j79k08j73N2J55L2O3J43j09j95J07J70J51K08K1j88l00j71
-24716d047P0J74J93J93K46O8o6j90k54j71J7O5J00K51K33L2j85k23J2J47J12R5rj95k69k17
-24690c818j17j47j73J00L65M06L11J77j35k31l17l09J07K45m5n0J31J04rm6J39L71L42R1
-24666b508j6p8j92j17j21n1p0j03qk1q9J1J79K28J29k4j54n7J0j43k17p2j05k18k78k17j7
-24639d319K50L35J18J17N6j58k6K09J85R0Q2J36O4R2L9p2k03k13j04n5P0K3N9M8O2L7K3L4
-24611c021l6J17J03J5k01l67j64KP4o0o3L7J11P2j07M4K80J20k7K3LQ1R7o2j28m1K65L04
-24583b529K2j37j38j49j7J0k1j26p6M2j73l47l23J3J77J89L46L95K47J15j75l12j70p5K5
-24558c187J10J34P3j68k63k98k83J03J17J08J97J60M6L7J76Qk34j09j27j46MP4J03K01P0
-24533c094j98j89l4J6r7j05J17K15J00k2J1k9j26k49p7J01J22L7J36L22L93J24j13j22q8
-24508b849j66j44j10l28l06j15j23m7K17J75jm9O2P1mJ14J52J5k9q9q0l2k55k51j4J43J62
-24481c881K74L64J87j62l95l20j03J8L0J42L1l8o1N5J95K10J26J07j1j56k60l15j01J38J26
-24456c800O4J45K35N2k5j07j75RL20K41J20r2l61l14m0L11K79J6l1J74J75r6k70k06j54l09
-24430c839k60j05k9L7J93M34M05o7k63N0K67J85L7j02l43l80l30J21L33J21Q4P9q7l12k84
-24405d055p8J25K10R2J17K07J61J46M0j43p0j08l38k86K2K80M11L21K0k11j96K3Qk5J53J71
-24379c003Kq0j51j64j63q4L6M8J65J45j97k22o3p9M4P5J12J84k9j66Q7R0K5j5RJ40O5m2k67
-24350c498k90j60l8J57L36K73L8k72l77j74N3N8L2j2N2J31k9l2J02O5J7N9kP0J71M3q4r6
-24322c407o4q8q8j58j75l5K10J57O2m3j86p6J60K78L43J47k30l56j94j55r6l0o0L5K04L03
-24296c542L14j8j73r2pJ00K04J03m9mP9o4k34k55KP8P4O9k4L7n9p5K0pj09n2K7J16O8mO5
-24265c412J48J00mK5l2l51m72j37J19L06J89R3m7k12k21j55RL0j78j71M3K56K70J44O8J08
-24239c484m1j52Q1J97J6q3j0J78P5p0p6j25j27j60m4J96K73J38k70l55l7K3J30Q7L6Q8R1
-24212c425l1kJ9j57r7pn7o4j31l4J6J9Pm2j30j62r1J59K64M22N09L36j5j68l8r6k15j01p8
-24183c390o7J07M2p6rJ8m1q4j46k7M6M2m4n8RJ79J09J9J43J03P3J5p8m1j5K27M65J41l86
-24154b724n46m40j01M5r0j18k9Q4K08N6j03l6J45P5r0J7J03J59K48O7j74j30k84k74k2L5
-24128c919mm8k15j19K59J71RK18K94M5Ko2m6J7p3j11nP0J20P1p9j32j17j02j50MK7l0kNN0
-24097c852j2j0L5J5P5J3J22K00Kj16q0j07j26K5J47K25J2j23p1P7J44oj57j87j41L2L28M54
-24069c082K39M4Mk58n51k78Q1L7R2O5j05l4K43Q7k56k33o5P0K77J91n7j21j13k28j25o6j53
-24042d295O2K52K46K24J99J62n4k17j60j30j22j76k98l10j08L6J02J84J16Lp7nJ9N6J81K40
-24016c870K12J29J02L6N7J4pn0r5n0j92j77j81j32J19L35K57K59R9j66k00k75r2P3J38K18
-23990c439J2j52k30j81J33K89J37J16J40J6j65j66r0J89J70o7j43k5J26K15J59Jk29l68j29
-23965c681rOJ77K87Kj20j2J71K17K3k27k69j55k26j96P8K42k7LK14J60m7p6K3Qq7j23j27
-23937c771J9Q4j18l7J66J54l5k6N3M1j88l19k28j80j63J74L83K05j42k44j01p5MK17J65N0
-23911c912J6L1%J14L4j81q3K2M2kj19j2J71K47J64M5L6N4J63O6j15p4j06j87R4J86J09J09
-23883c088ro5j21j98j81l38m13k32lK38K95M34L77l7j22pj13j29q0J13J95O7j51n3o9n6K05
-23856c541K35O6j5N1K7j23j19O4M1M7O1Q5J17J57N8j77k74l29k82k1J09J55M6J22O5j54j87
-23829c716j02N3K43J10m8j00j38j32j36j06K0Q4m2M4K72M44K17q6k97j87Q3J84J65lJ19K90
-23803b765J59o0j79j58n1J0j29l39l21j80q7j59k9J15J37Pj03m4L25N41K42j58j75l9O1R0
-23777c289M2k2j2k03k70j15o5j15o8J19K19J01L0J66L29L39J76j05k10j98l23l24k31k59
-23753d288j45R6K34K19J60J52J49J8k31l72k10l9l0J28L09L34K50K0q5q8j36k38j14J20K65
-23728c522K25P1r9l38j97J16J63R3j00k50j14J20J98j1j91p2Q5Q0O3J21K1j67j07j53j35
-23703d100J56L18K41J62J17K9r3n0m4k52j79K3J41m3l4Q4j27j19J28J05Jo4p2mN9J85k9j07
-23675c568m0R6K64J70q1k97k74j22R9J37MK56K60o4j66j88j7N7o6k61l14j38J7J02J19l9
-23649d054J1J30K57K88q4k35l7J85K73K07N4qJ46J99p8p4J78j28l51j27P2J27O6k3mj0k61
-23622c281k85l0rK2N5Q5q2j26Q5j1j34k53r1NRO2J33nj27j04j0J15R2J68J76J4m1L7J43j0
-23592c398j68KJ50J10l7p1n8N0Q7P0J16q2j93r8L7K82J51k04j74l9j26r8l2Q5P1m4J32Q0
-23564c399j38j96j62n3j5J68K64N8J3K28J39QN9J31Lk83l13j37k4r2j30m0J41J49J03K9q1
-23537c570k75l39j16j7o1oR4J27J81P0pQ9J05J50N4o0r1LK73J65o1p4k0%N1J48L7j53k19
-23508c522j04P4k5k50m6J89J50K0l0o3k12k94O6K61J6k03q7R6Q4M8R0J07j33l15k34m8q7
-23481d452j1J51J02K0qJ73L25L15J49J22Q9Q7l6l5J80L09J57nk71l17j55k3j8n3j47j27j31
-23454c610k10j0K51K69O8n1L9J76K88K18m7l56m50k57p6J33J96K29m5k89k21K1Lr2N9J92
-23428c572j29l54j57R3J80K26J27N4J08Q4n6k3J45J38R2r3m02l94k34j18J46K94K6k50j18
-23403d187J05R4P2J91Nj23m4J03J36L4oM9JPN7M9k1K4j3j47j24j54j93j62r8J17K33L34K41
-23374c420K6N8J76J49R1o2j24k3l1j14k01j50n1j54j64k7J81L18J71Q8O8l0k5Qm9j41j35
-23347c567o1Q7K35J9k90k14o5r7M2K31J64j1O4K01J73M9J6J1k18k48rl1k49j75KM3P8K73
-23319c547K22O0n3k52j73J20J43L9P4J53J25o4p9k1j0N0n1j44p4O1J66J86J39J5K3J36J26
-23292b630j01j49j72j98j77j46q8m9M7N0J22K7j30j22J4K73K11q7j03M6K15J43k0l8j26j99
-23266c387j36j52j56j93j03nj3Q1J33J44NP0J16o0j12n6n1j04j26m8K8J23J91R8L2J7N2j02
-23238c714k21j55j78M2J02q4k4R4J66N9J36J85l0j12o9Nj19k65k54N5J80J61J16m3k53j19
-23212d339K13L44K51O5R2K6j80k13r2k16k75l9J12mq8lP5L1K15L93L50K00J33Lr2o5j00k9
-23184c232n7j8K5k2o8j37K0K25J66O1j07j30q8q9j07j01l9L1Q3n0k10m4J65K46R8j57l92
-23157c928k56N6J39L5j80k15k2J75K34K32J05M2J10L3j28j92j69k38j20K57K31l6L7M3O5
-23132c690j54k38N9K91J69n2k83k90r5jp7n0J5n3R9L60M91M27J76R7J1j26Q8O7n2pl2j04
-23104b954j34r9K0K8J06J21K2j78j13Kr3j09j51n3lj09L9J57P8k5j78j13J19K65K76K04m7
-23077b922k35k42o9Q6J90P9k72l73j15L5J0J00J97R0o5j73j60p4j35r9P9K66K48J74J47L6
-23051c197o4j86k12o1O1Q6O3Op8j63q2R0lj36r5mj7j5J18K54K73k5j88k04k24j46m1K14K65
-23022c711J35m9j6j2r8j2K39L63J98m4k03q2J03J32P2n7k72k84o2N0O9O9Q8L8p6q3k05k44
-22994c954o2R9R2pm7k4J04K24L5l3J7nk8J7J17M2j46j97l0M7J25J57Q6p6k24k16M4K7j7N
-22964c828l9m5OK9M4J33K04J59k8k6j42j41P2J36J04j21k65j96O8K00O4JO2J72J05k3j66
-22937c461j91j36j0J69J67J18J55o8j94m3P1p9o4P0J52K49J68J33qn3p5q8q3p4r7j27k09
-22910c608j02K3Mn6j92j55l8L8J65J52P7Rj6m5j16j51k42r2jN5m9P2J95J63K17M8k27q9J38
-22881c823J01J00q7j80j07Lqj50j68nJ07N9q4p5Q2J51Q0j01p6l1K5R5n2j2O7J69K26J86J3
-22852c495j67j03J08l7j51r5lN8O9O3Q7K1j98r3J04J45J48J34M4r5j16j31k13k16o8J06J00
-22825c994N2J1J94Q9j53j53q7q7q2K14M01J06j01m0q0j38J3K37L67J49q2n5m2j51n5N6l0
-22798c441j06j05M9K53L6j02k00j89n1Kj2r5RJ87P1l8j03r4Q8J93j5j88k8M8N8P5J36O9K
-22769c491j03k48j96J5J21K15J73P0l3m1j5p3j72k15r7%Q5J01K30K77Qj64k3O5M0N1l8k15
-22741c673k49l9K0J48L54M14J64j40o6L6j10k81m11k13J75K01o8j3J09J17j30j06J55K12
-22717c394P0j81k86j37pQ3O6j1K8P9q9k5J98Q3j65j28J25J0j72p1K2K4O9J24o4j1k5j57P1
-22688c871K30L2k22p4R8J65Q2P8J9p2n2m4j67n0M6j20k22q3J05K65L07K29L6q4l5j71j35
-22661c710qm4K9N9O6J04K7o0ojq7j28k40j76j31R8K43J12k3R0K88Q8m9j17k11m4J84K64J76
-22632c207Kq7J60K94R7r3k19l13k60Qk2k94k99j89j44l0mP4R2J16J32Qj32j60j45j15Q7J18
-22604d525o7ML01L19K42K4m9P6p4k06kK07J49R7O9J14n9k84k27j33j07k17k33j33NJ78L14
-22577d217K96J32L0p6j01OLJ5P6OP0J53M4K6J67J87J29R2l6q1LL2lo4j2M3j6k49k04J81J80
-22546c188Jj34m3J74J02J44Q6j58l28j62J48J92R6J29O4p2J50O0k75k50K3J5k60k88j90j17
-22520d081K3K14J77K5j13j68n5%Q9J61M4J1o1q2N3o8J5K19P2N8R5N2J3J6mN3j4p9k1j2j1
-22489c379l4j3rP8M4j51m39m15j46OKJ53L49R4l21l29j48l4K55L27K91J94Q8J92J04j61k70
-22462c672p5J22j0j73j77q2J41L45K26J4k16k36j69r0k3Q9R8J00J52K0q2J08K12J90j63l51
-22436c702j57P4R9L1l9j19r5Q3J69Pj28m1q4j54P3J61J56L7j31q3P3R7k0k25l27k11P3M70
-22408c913L55R1j03j91j76n7J89J38o1j02j28l3K01K23P6j79l16j94j23j54j78n1J07J22
-22384d457J30J7pJ30J37J50J30N6J44J45R6Kj87l05k13r1R1J65l8k99k31J6J74L4l0kn0K0
-22356d273l7o2m8P4J41K10J43J1K88N09L27K5k32k24j35j16p7n2J0J03Q6k3j23l41l20j66
-22330d302j1J19K43J21j23k89K0J29n0j05l2K6O2J28jj88j18J80J11J4J44K24J88J06j72
-22305c576k54q2k2R6r7k14%P7O8Ojj3p0k29j58M9K48L18J75l4j90j83n6J0m8P2K19J88k6
-22276c727N9J35J67j04l26j60l0j3J95K66k5k36m9L3o6j46r1lO5J17k0o3J19M3r6oK8P5q2
-22247c941K5K28Q6j10k30j24M2K73K04j9j11j29k99k19m8q2M3O3L6J83K76J55P4P4L1Mp6
-22220c591k12k08j35m7O8J01J73J48jm7o6j85j09rP0Q3J59J1j28M6k2q1r7K9K40K32P5O5
-22192c438J51M9m1p0j38j07p3Nj98j95k7l8K0J32j4q2l2qJ35J04p8j71j69r6R9K72J92N0
-22164c766L3N1N8N5J2K1R8J43N2j34j54j42L7J05p0m9P5P0n8l39l65nK37K24K11M8j01m9
-22136c702m9m7J69K45m9J7L6N6J22j10k45q7J0q9j39j25O8K28K5k51j85J60J66o6k29o3P3
-22109d061l4n3J09K48Q4m5J3j46j62J23J48L7K05L07L7l30m99l95l3P4j35j73m1M2N0J69
-22083d461K27K23R2jP0Q2N4n4q2R0R8l1j46j36n1N5J55O2l8j04n3j20JK37L07N3q7j23j03
-22054c784j29r5k8J18J31J36K31J46J26O9O5P1M2q3k86j52Q5Q6j6n1q5o4N7Pj34k76j45J11
-22026c847J22P4J20L33L61j0l42l13r6j18j06P0Q3p3j23J29J85P0P8N4O2P1j13j18R6J26
-22000c225J0q2j70r5lNNk1k0oL6r0k20m07l78j71P0J88K72L28K56J34q5j68j93j80k3J5j1
-21971d229m6J7P1P6J94J22Q3N8l3jR9J53J67k5k10k47j75l1M0n2q1P8J13K28J37j16j17J02
-21943c625J0j41q6J9k6M5J06J09J66K54J37p2j71j57L3j3l6L4j87k77j27n0J15J32p7k20
-21917d105j47R1Jk04l3J75Q9l5j98k87o4J17R0Q7J62J67J32K11J37m7j56m46n39j99K3J16
-21891d862J27J94J87N5J84K55K8k62l68j48R5J07j32j39K9K5J00K25K75K64J93p6j51j28
-21867c923l5R6n9j92j62N4J07Q8j04j12K21K91J82J81O6k83m31k32J7J65O8L1k9k8j26j74
-21841d323j51m6k4K5K33K71J26on9j61rK6M7K7J93K49k5o6J23J1r1j68l86j85Q2P6j65l7
-21813d413J17O7m6k11p7Pj7K0K0j84k47j06O6J74J33R3J57J18n3J89L34J69K8Mk3k02k08
-21786d091kJ83K86oj73j93k21r9m8R2J77O4K7J34J37J37K9j05j9R9J48o0k65k26j05K7k0
-21759d093q3O9Q2P9J13N7nR0J0j53j91k54j8K20L7NJ48P0M6Jk06j72K5j1k7J5M7j3J42K95
-21729c675J66r2j95k90l67j5K86K26J61J47Q1k4N6Jl6Q2k4j45n4K01M6j82j59j08J57K04
-21703c552r9k14j58o0p5r4K7K26J57j05j96j5K5k02o4K04P4j65j80Mm5j67m4P5N0%J2O1J83
-21674d337M03L26l5j60l2K03N4j40j06M1R5r0j59k04k16j04J05J70j14j88J2K04N1J1k9n8
-21648d297k06k21R3L44K34J67Lk30j18J44Q7j33j47P5R9o8Oj9J10K14N7M1O8L8n4j13j52
-21621c978j41oJ85Q5N4J42Ln4o5k01l6J89K65J46j94j38P0m7j72j13O2J12k7j95p6J28K33
-21594c769J5k5K1m8j20l6K13J54J9m5m2k8j66k75j32K28K02M7P2n3j86l10k17k35j11J06
-21568d721J76K29K00K16R1j42o2j0m6j34m1K10K25j4j74j59J9J35P0J17L44L13j85j93rJ2
-21542c533l2j59q9Nj11j60K2J98J86J49P1l2k2O5P5n0l2PM5K17J72j79k97k72j51J5QO7Q1
-21513c736J08J27p8k68k55o4J1NJ19K01L57M19J83r2l88n39l48j47j4J86M91L68R3q7k45
-21488c593k89o7P2N3K36K01J23M7r7j14j43l64k00J34K2k59q3O1Q1J43J17mq2p5n0j94l49
-21461d673j17j8J82N27L67K2k3j55k84j54p2o2MR9K54R3L5j8p4l1QR5J09J73J77R8L4k5l7
-21432c466r1j36j44o7k0mJ3j59m66k59N5J1K7J31J74J55J56J08J50J11R3N9n6j91k71j42
-21406d229K4L4J04r8j9J69J57M3j65j64m6p2m4J21J28K18K51R0m8r0q8j09n5k5L9j0l05l10
-21378d499j55J5J70K19L06L83L58O6j80j38j85k90j42r6j67j52p3J93J66p4M7J67P0km0K0
-21352d013N5P8j3j08j0q2K2J22M0j03n3j6r4m7J03J80k7j74oJ10J67J0j10J00L58J20k99
-21325c690k84k6Oo2N8Q8P1J80K51P3o2j07j19j6p8k59l15p8K79K95J44q1k18k22j06n5J03
-21298d230J53J62J34Q1J63K4j90k93l37j07O3K4qQQ9J45q3k48M8J54j24j63R3K52J33m0O2
-21271d035J23o7k87k08M4J03J23J66Q1k40l74n8J31O2k8L4J20J78O3R7J49n2j31j78j79o3
-21245d426m7L0J81K34J87j4j55k51m0k2r0J21K47J84M4j61k08r4j55k61o6P8J26O5j28O3
-21219d558J99J08J13K26K17Q2j51l04j67k6J63K09J30N2j12k35j10J35p6k69j43K04P1j17
-21195d359N5K09J14m9o4j30r4J8J29K1m8k6m1J23M4j80j74L9J39J07l4l8j97j56O0j3j05
-21168d650l0M5m5m2L4Q7J28Q3n4N0J89K4n3R3K36N9j28r1o7j47j31l0Rp6j12jJ63K70K06
-21139c981K08r9k21j50j03Rr3l19k50m1J85J21Q2J07J13K25J62O7L2J66K59L3l19k58R0P0
-21113c905k07j52rj0j1M7J8j18p2P9J29Nj01j47j09N6K55M07L21M1k05j31o7j87o0P8R6n6
-21085d015j66j5J39R8NJ5j00k88l05l8J10O9O0R0r7k02q1j4J24Q8N7J78K09J14m3j19o9k
-21057d198j3J83J09m8p2J78K86J12j32j11k3M9J42rl6p0k20j57o1l4l21l61o2O9m6j44l0
-21030e020L02M94L52L5k01k3N8J1R7O4K5m9M0J35jL5J52k0k38j03j03r0m0o0j37j78q9J33
-21002d419K57J62J31L5k47j72r1Q1R7%O4K44K33r8k62j2J77J63m5k95j99J5J65J27J04J4
-20976c771j87j93k90l16j59j56j8J16J93K10K23J12j34j20R7K58J77j8k8j7Qo0r7k9Q1K6
-20950d092j44j29K9J93K22K51J34J18l5k92k43n8p3m3K14K41J44P7Jk9n3q9j11j22p3L4M8
-20923c880j19j93n3J30L54M46j5m05k21J4R9J57n4j58P4J52Q5J34J58j27k72j89o9qj41l33
-20897d434l38j54Q2J12J14J88J76o2k07j11P7K44J34N3j5j54j43l8M3M0o7j22J38K5k07J83
-20871d443M44K06q7j55q6k01k05j02j0m5n3n3r0R4K12J70J91R6J54J79J7j49l19l90k08j08
-20845d941o0k9o2P4Q9n0j04N1J08R1K06M4j17ooo2n2J35K70K12M3j27l1Q4J2l2o2j26j31
-20816d579k83l16k10rJ14K02K31J1j04m6P4K30K35J6L1l3r2J33K00M3m7n2n8r9j65r0J7J95
-20788d451J80J0L1q0j86k24k43k56lK01K52J52O9L3q9j46n9J49L3j65q8K65L77J10j17l68
-20762d613l79p4K41K07m1j01O1J61K24L64K30m9q3m5q7o6o9j01k42l57l14k56jJ81J02J66
-20736d941K74J59L5O7J47O0m2j72j95j3j10j73j55r5q9j87q6Q5J05L41L64K06J64J64J72
-20711c915N8o9p8J1k25l27j23J5Jr0k18k22K8M27O05L38n8k57k84o7Q4J21N9j17o2qj01J25
-20683d349R9j47k17r5j7Q8K67J83r4r2j85k52Kk3N7K40K33%j31j71l35k60O1K11J85J81L39
-20656d222L34J95N5J7j64l99k28l4j09j17J02K68J51O9J3J6P5j01j53o3J6J06J56j08k28
-20631d353R3K59N3r3M4L4j30M9O8k08k22L0J83K06J8j07j39j72j21J31J73k09k84J19K16
-20606d362K24K13L6n5m7j06j21j59q9MN9J25L8n9q9j96j56j19O5J63J03P9J85J45Nr3j82
-20579d389L3R8o6j19k46k78l4J53K1k7J64J53J08Mj06j11J5j15k04j60LJ26N9MM2J66J84
-20552d522l8j84M2L00J53n9j39p8M3J19O7p3J3J95m2j95l30l46l2K59L67J01j64q0J61J29
-20526d333j63k91nJ40J00J13J49K01J45n6j49n6O7J22mm9r7j48q9j8N9J83P0l2m1k5j83k53
-20498d643n0J32K16K24J49p8l10k47j77k52j26K41L29K34Q7O5P0m2p2p1O2J61K2O8L9j94
-20472d163k82o4Nm2J31K73Q5j28j75j71J0L0Kj73k65j77j25j33Q1K49K76J56n0j85j14o9
-20446e018j23nj8J55L85J35j09j74m9P0J11Pj10o2J07J10o3j80k62j47M5L05J53K4N2n4o8
-20419d783M1J41k4k30r0J93J49p8j25r4j36j90n9Rj2k0J05j3n2J33J35p1k1J26K53L68J85
-20392d160O9N4o4q6J01J32k00k53m5lm5l8j08k18j43j39k11N8K65J95J39J37Ok1J3O6O4j2
-20364d447j36j50j90q4Qq0n6n4M3%l2J12m8j86j51P6J55J01J40k6M5K29J09m1j78l03j85
-20337e329Q9L88K63l6j47j80k32n8J07J23J99N6o1J1m8Kn5j43p3J30K46J04q5k44j69l7N3
-20310e126J43J87P5q8k48r7Q2P5r9j52j03j28j53j36n9K0Q7l8j47n4N9J89J77J49K42J96
-20284d947K39J35j66l22l47j82lK6j1J8Q4M1J06J61K52K63J21r8k61j03L2j04j47J2J23N5
-20258e023K4mj62k29j99j75K1L59M65M07L21O1l0J6q7k59k90j23m6l4J03J7j31L4J82P7K0
-20231d685K8n0o8q5j29k1l2m8j18j17J15Q2k4J3J68J19pj32j61J23K61M1q0L4J3J30K86J20
-20203d224j38j35o0j73k55j52p4j8Q9l0k08k2J16J41J30N1j06j06M9K8KJ34p9k71j44JP9
-20176e375N1k1j30J1J36J20Q1p0o0p9k18k70j92j09N5K34L48J67RJ59K15J36p0m50m65j50
-20150e937L2J63J61M3K21K13j03k48j77L9%j20j66N0J19L7K14J67R9K57M09L55K06M5k72
-20125d193k20l4o2j59l43l23j71p7l0P8J35J2q2j02JJ45Lj53j7R6J9j10J0M02L62L6k14l26
-20097e317k24l36l10p3J06P1j21N0J86l6j18Qoj35k2J02J64K66K38J93O5m0n6j53j45j21
-20071e764k35m0M81N98N7l01j07J55k4j48rJ02j31k42p5M9R8J23m2l0k8j25j25j95j65r5
-20045f218K5K07K16J79kk19k31L0J78J10J2rOk5j54l5Q1M9J8N7J11L5j45j43k27r4K02K80
-20017e706J82Jj27j50j2l8j70j24Q8J25J11O5%n2j66k77l04k60j27M1Nl44j38L44L83J56
-19991f494j20j9K11J96J02K23P5k84l52k26j13L1J11m0J5J32L14J25l09l83j73L3K22J70
-19967f553l3J4P1K12K83J30K1J3r1p3J48K27Q4k42m48l37j17M9M1p6p7n8K12L78K96J23M4
-19940e759J81J03j89k71j93j75j57o2p2j69n2J92K52J13j17K7L18K49O2j44k00k42k54k1
-19916f580M8j6N0l5j98l8J95J64O0j34r1J9k2L9Q6J10L2q4j74j37j23j18k9O3K85K22j17
-19889f523k45j90j43o5J1K27K53J08J84K5k04j61K7J79K08oj36k3Q3k7k0L1r4j35jJ18O1
-19862f458ln8j88j40K03J11j68j74j81k36k21M8J11P5J05P5k9n5j95p1K54K25p9k20JJ46
-19836g122Q0j42k95l09k36K7K26J41J00O3j43r4j50j77J09J07R7K89K82J54j25j57L5K6j9
-19811g233k4Lj09j84J4N0p4j0M4M4P0J30Q3q0l16k42Q8l7l04j41J1p6n6J85K35R4l2r1R9
-19782g859J80J28J87j34k51k59k73j96j07lP3J10O8N9J26K05L9k99m10l37q7P7Mp9j11R8
-19756i051L34L43J98%j47o6J4m5j39MJ23Q3M4J90J49p2k34j91n5J37J93J45M0o1j82k15n5
-19729h516J1k9P2N4j19p6N2n9n3j0mJ0Kj12n8P2J73l3k75j79j18k15k08N5J67j31k70j4J72
-19700i639o9o7M06L82j16l45l69l34j0K00j2n4J31K01M1l46l60j43n4J4J00K38K35p9l75
-19675a0424l70n0J22r2j89k75k81j25J98K31R1J13pj77k16k9j00j05J72j1j76K4N9M4q3r6
-19649a1752r7j50j04m4P6R5j68k84j39Q2P0k24n74o57k34J20J86O0J91K52r8k56j78O4K81
-19624a3482R5q1j86l48m64k16p4j89j43k18k88k46j12R7o2k74j37l9l3l7j35l43l90k28p4
-19599a7607Kk21m07l28j31O6O3p7k58l35k84k70l05l88m97n31m62l71l17l39l75n37p06o10
-19575b5225m26j90k27o18p91p23p10q35r08j067j310j258j317j431j635j785j744j902k410
-19556d6512k882l184l537l912m124m451m630m313k455K619J1880K3583L2004L1099K1786
-19541D2971J0657K689j723l691m378m464m139l680l229k753k520k468k200j942j893j831
-19525A5406j578j316j065r05p46q56r55r43j007q90p68p44n79m45m18n06p58o86m07l13m23
-19504i02o03n15n45o11o29n88n59m18m04p23q15m63j73R9L69N26O04R4k94j85l09m33m19
-19481g896o46o98o24m97m81o85q26n46k74l30n87o87n98p23p60p60q67q55q63r69j233j201
-19459b3606r05q87j329j551j343j387j726j898k142k421k595k937l377l973m618n096n107
-19442f6898m497k497K827J3144K5911L3711L1282K0837R451J528k525m323m901m667m059
-19427D4324l671l468l143k582k077j792j720j769j582j268j100j173j322j267r82q99r90
-19410A3519q20n77o69p57p32p58o60o07p49p12m08l12n09n96n55m23k56j60j33l43l65k49
-19388B169l22k91l75m01m03m11n04m17k56j47k55n00m82m17l70m34o04p05n79n29m92l20
-19366g045j92j89m54n79o83p80r36r71o44o12p89r55r52q47q76j024j237j365j279j430j847
-19345b5686k010k225k436k611l272l726m086m514m741m806m179j546M533J4816K6769L3166
-19329A3446K9576J9209Q549J286k577m293m666m438l982l426l052k914k604k322k062j799
-19313C3931j554j373j487j504j199j119j064r57q65q38q07p49o08m93n55n06m27n05m06k97
-19293A6618m70l96k30l93o31o72m75j92j85l48l35l55l63n0J79O2m8m3j09k45l80m23j66
-19270A0350N2J5j06k29k53q0q2k00j79p4Rm5j97k51j41J7Qj92l21k73j38m9L2J00L1k2m5
-19243G737k07j41l2k01m33m48l31k8K59K33j3j85kJ02q6k19j50R9K27M3j84k70j31L0K7N
-19217E701M3o6n0Q5j5j62k03k22l22k61k2NO1J45R1lj25q7J15J42j42k73k33j34p8o6N2P6
-19189D052K51K45j0j87j35r6j36m1j0p6j41j29j12j87j10J7l9K5pp3M4J81Q6o4M2J76J15
-19162C681P0n0l00l75l61j51J62K72Q8k1k73l52j21m7l7o6N4J34R3j6j44j45q0J53L52L24
-19136B844J0j52n9l2l8q3j87k73l9K79N06L09k02l00j72O6J11Q7k2j06j05k02k67j86M6J54
-19110A987R5j7N6M2J24Q2p8j76p2J3q2j1m5j02m0K1P8R3O4p5Q6J36LM0J28J24Q3k4j95l84
-19080A954l60j74L9M9r3j6J35K34K20J38L37L48o7m74n40l77k18j38j11lOJ21J35q0p7J11
-19054A099J21N1j3p4k7J24J04o6j70k80j23R8L04L19N7k05k55j7K7q3r2k6Q3m4j94k60k35
-19027B23o1R5J21J49J12L1k8o9j00r7j6J15J15J59K4j04j53j75Jj55j89KJ14J86P6n1MK0
-18999C49q0r2O3J5l2P7R7P5J57J55r4m50l72L9L06K47L4o0k4N5J75n5j96r8N5K53R7j49j50
-18970C97o5J60J83k3j9jN6j1j99j28J15J63R2qMJ6O3j22m65k57N3N1K0J60J10q7kj59j39
-18941d2m1j78j25p5k69j24L85L45J78J17r4J03L18K41ok71k53q2j09k76k44P8K94J68J75
-18916B13J55J55K31N8j75k24k26l48j46Q1n6j36J02J40k0j32q9J73J70j03k39q1K49M22L36
-18891E10K3k46k74l41j43J96J51k0p2j90j10J24K10L21J29k13o7o6r8k84p6M6p8j21k64k85
-18865a238n7J80K79K81R5j27j55j9K08K76N0M6J28Q8m9j13j50j28j33k38j52l7j27J8J80
-18840h94K13K44R9j76n3J03o2k5n0j11J2J05j3p1K8P0P8K3o5p4j60k01J13L24J26k5M5q0
-18812d77k10k5L0j34k19m8L1J19J83M5J13J71j04m28l57j47M7K08J44o1nJ45K3R8K95L25
-18786b38P0o2j8O2J48K6o2p6j78l05j90lKk34k21j48j24l9J3L2P3J48J38J3oLj2J65K85J39
-18756e99J28J91J27K4p9j23L4J75K08N6j63k66k23k18q4Rj02o4j21j52o5M3K10K35N9k10
-18730i70j34K8p0r2%J32R0J00J53K2j41K0K31K47J12n1k49k70l1K47L25o4l28j47K1qj6L8
-18702h05l8k28k81O3K94J48oj55Q7K15k7Lk7K2L3q3P4J22m9j56j37N0K00K1K6Q0l9j58j06
-18673h57P7n8k64k25k3K14P6j81j54M4J63J84K50J66P9J05q1p7k4K3Q6l5j72j31j95k13l3
-18646a256lJ46K39P2K9q3j52r3N5M3o9k01j99r0RJ7%J57K72L23K19j04k16k54k80k12j48
-18619a779P0QJ54K40P0Kp0O9K34M5r3j05k6j01O3J95P6J35K21J17N0j46k34r4J23J48Nk76
-18591h99l41j81N6R2o7r9j38p0Q9J15m9j71Q9K30J61k0r7R1J23J02J34Rj19j8j11j66J28
-18564a127L3j89r0m8j3M7N3J71P3j60j92m5p6L2pj29jJ00P5K0J31K00L1j46p8J01J14rj40
-18535a269q9o5j39j30O2K56J38K6p3j55k02o6J47pj15K6Q3J9o0J64K29J12j2r2j66k40k19
-18508a837P8R8l2M4J53R6p7j70k69r8P0L7n7K5J9M9J57J17J42R5k2j12m2k2m7N6J48qr3l0
-18478a532l8j77l24j96O9K50K56J13n8j32j00o1k30j70J67L30K77M6j20m4p4j80k64m8J57
-18453b083J84J55J7K8j5j97j33J09K12J64J55Q6m2j05j70Q9K15O3M5O9Q0O5k17m90l85L7
-18427b064L24J55j6J8J25N8o4K0K4L0qj76j32P1qj82j28RJ37K20K22K15J14k5j31j46k00
-18400a538j20KLp3q0n0J6J03j9r5k26k62j73j15pJ80J95P3L1J79J76J75J87R5l6o7J40N6
-18372a250j83k10j75j17j19j85k26L3K45K96K26j14j00J00K63O8j99j75N5J06No1K5J55J08
-18347a429J04Q1l8qq2q4q6j34j54j8J86O1q1r7j93l10j81j32M4K29J18pP5J86o5j41o7k6
-18319b249O8J20J36N6R2m1j00J29K29L4rM6l9j11j36l7Nk6p0j38p8J73K00Q4J22J10j97k70
-18291a897r6rJ05K11K12M1o6p3j04q0J06k1l6l9J17L8j32Q4J58J9p2k34m07l10k3J81K59
-18264b068J98p9j85J51L20l5j92q2l9J16K33K52J13j21k35k10N7J80k2l13k07Q4K95K58q4
-18239a615j56q9j05j3l3J9k3j7K3m2L3K75J97p6j19kN7O0j8j75j44p0j10j52j12j73k77j77
-18211c034K3J32J65K09J93J40JO9O7k79l54J54K16N6O2Q6R6J57L14J85j05k59j71r8q4M0
-18185b019J63J59R4J41N0j79k09j37m3rm2n1k12l26j20L8Q7J43J98J63Q6O3j18j22J25K13
-18159a864Rp2J6m3q2r4k32o1J39k8n6Lj13LJ90L12J52M7P6j6K7Jk3P6J21n1k04k1J54L8q7
-18128a683k05k09j99k46j5J71r1j38K3J86M10K54j29k50j77l4O4R0N8M8J26R0j2J53J65N8
-18102a492r4q8J04N3j06j86r4R2J08r6j94p3k2o3j14M5K06K48J46p0j75q3p4j16O6R9p7j35
-18074b185p4M6J93Q2jK2J33K02O9q2j27j1O1p5j30M6J72r3k60j04o8KJ82K7K0J74K14R5j74
-18045a644j99j67j68Q3J26J31K63J14j76k66j24r4j47j25k36j96J16L14L08K41N8o6p3j01
-18021b028j28k4N0O7q8k41o3J47K67P6m5L0M0j08k04j29j52j60q1kO8J2j8J67J09K2M1N7
-17993b318J70J58Ol5l7M3J06n8j83j63p1K0n3n5K5N7N0J7K6J6N7J59J23J84K02m0j64j19
-17965a877k7j50j68m0K18K78J28r8j51K3KL6K48K55j4k53k01k4R7M9q9j13j7k6o7P1K02R9
-17937a609r2j68m9l1LP4j47l05j03n0p3k23k34R4K56J29j93l22o3J43J31R7p2j22P6J80J43
-17910b530O7P2L3J35L68K49M7j56o2O0K3j76j92j38k50j4P9L2R3Q3P7N4n8M2K31J91J23R1
-17882a426Q9P4J00p8j88n1k4j91l91k30k1J13J21N6O9P7r3k80j56O4K41K78J59j71l57k93
-17856b509p9o4o6K4J06J40K26J82k3j82o2R0L6Kr9j33j4JN4R6l7L8K87N4j59N0K9k01k97
-17827b510p5J73K23J53Q1j80k74j51nK1p3p4M3J34R0LM6L0K9K4j04k85k13k8j5M3J66J30
-17799b598j70l14n9L56M36K47Jj82k75k41k8K22J75J0KL2o3j22P4L33K85K36K51O3j67k28
-17773a724j6K12M4j12k76l53m14k64J35L24K28J07O7q2q7p4l8O9J88J79m4o1j9j2RQ6J55
-17746a773L4k15j49P0o3j77j7O7L8J3p1j24J5R6j32l33j40J85K14J86R9mp9O7P8j03j19r6
-17718b433M9Lm0M8R8lj84j54j05R8J28J3j5LJ9J49K50J56N2J66J37J77K12J17k40l74k24
-17691a897p2Nk4oO2N1k9j61n9P6J14K29K43l5j32j73k15r1K25J54j60l31j78J6K15K25P7
-17664a871p2l1K3q3k19j10J30J7n1M7j6L8R4j85j98J62L48R7j54j98j4J17K18O6r2j50n0
-17637b137l0k11j26rL6J45Q2m8Ql0j65j90j26J17J40k2m9K9J26j8o9j26j49k35j04J00J22
-17610b939J04L07L70J66mj09j03j63l17j84j01RK44J85R1K6j78p3K98L62K29j40k13L1K34
-17585a868J34n5m7j45r3JP1Q7kj70l25j15O2l7j56k13k25q3P5K24M00L10R9k8n3NQ8J92o2
-17556a929l63k46K9P8j34j64N9K04K51M7NJ77J00N8L8J41K29K63R5j32k47m5P6L2Nj78k06
-17529a757j36j2J72L21k0m23m37j86m9P3R2R5R0rl8N5P2R2O4k30l54n3J76O3m2R3R4j58k73
-17500b625j57m9po2J7J47N5M2q3o8M7K20R7l6L3j11l51k28J04K35J68p6P9L79K94J59R9j93
-17472a871k87j15O3R6J05jM5J14q9j46L6J22J13%J1l2l8r9j63o0Q6Q6R0K0rl1j56m0J61J60
-17442a829K0q3n8j42m05k74O1J28J76K72J93J14J48R4J8o6j58k55j85J41K89J37n8k47k33
-17417b202j30K4K48K23J12L1kj26l36k07Q1Q9j9k0pJj7Nj32k05m5J40R9K4n9o0qr1j49j05
-17387b843j5J40K09J57M5m1o3J20K38J53Q9Q9o1r9K9kj12j29j08O9M0r6k36j76K6P1q1j4
-17359b601M1l9K11L57J62r0k1J75j1m68n02j54L8o7o0J58J77J3r6q4K1O9J20J54Q5O6q0k12
-17331b638k43l6K61K21J31q7j85j81k84j15K19K99K95J97J28J95K06kk03k97l56j01J22O6
-17307b388o0j39j54J9J82J12O8J14m4j74j99j58j10N3K01J43J90J66qJ9J39j6pLK9J26J71
-17280a722J7m3j85k41OO1O9J86J18j14NJ53K21n3k75k46j13oJ44J40j14j85j54k56j63p2
-17254b822R5K72K18K49J59l9Ok7j01J73J55j63k61k57j45n6PP5O6j54j51P9J9M5J05R3l2
-17227b392n9J6%LM1J3r5j10K25L82J14k3j11l32k70o0p9P0K11O2QQ0K4o5n3j99j26J02P9
-17198b544k03k26k6J40K25L51J90m6j82j13Q6K3j59q3R0O3OrJ7J40P3q5k8n9O4J54J09N8
-17170a974K3Q8K2r9j32mJ12R8l6k16q4Npk9j71m03l50j77Q7K66K81J61Pk2J54P2M7J46q9
-17141b224l3J12N4j19k15j01Q1M7k6n2J12K25N1p9j28j20j72k48qj5n1KK6K02J91J72Q8q5
-17113b313j05o1J10K87L18J37k5oj3j41j97j22j30r3k20k34p4O9P8j01k28J9L50L05Q2L2
-17087b276P7Pr0j27j34N6K30J70l4k00j25k01l30j81M6J28O2J31O9o4jj7j04q4L5J41K30
-17060b586m9j71m0J29Q4k44l30j76j7M8K9O9K37J24q4Q9L29L84J86K8m1o9pL8lj31j23k5
-17032b322J92J54p0j21k25k00m8j4j72j74o2j5J36J77Kq4j01j21j87j26J38L09K30j15j47
-17007b966nK7P1p7l12j03K78L69K30J85J27P2Q9j20k24j48q1O6r5r6J5k55j35K74L47J19
-16981b348j12k35o3J13J77J48m9k6j9k82k03J44K02J31J22L9n5q0l6n2qj11j51Q3J41j23
-16955b653k56j73J75R3NJ70K35J77q0k20k44q8J37J22J21K15J55J52J38r4k67j89j21o3M
-16930b549PL8qjJ88J95j1j31p7O4N8m8j83k56j78O7J92K0j61m1L4q1P1J80J14n0o2k7o3J5
-16900b684o7k51j8J85K33K09j4n7k5p6j74j41O3J22K4N0J89K92J07m0j68j33R4J31P8NM5
-16873b021J58K25J64q0k87k99k09J10K54jm1m8K0J5K5P1j3j94j49J5mm3P2N6K8K5k2j66j27
-16844b466M4J96J35j52l45j01no3p3K14K43jo0n5k9L3J69J68J43J8j43k43j47j08n6J00J78
-16817b406J38l7k98k31L8J19Jj80j47r9k1O0J01n5j23J6K01M16K63r0k37j71j01q5o7j04
-16791c099J9K30K94K11n6m9K06K58R0m1o1R2P9k07l21k75k99lK20M8n3K6J22j13o9J05r4
-16764b740j86K5J96J80J50M7J0r0j75J1Q7n6j0P2jP1O3N2O0K70L30J86l0n1n9l96l20j15
-16736b419k3J4p1Mn3k01l8J01J39N3o7j86qJ89J80L4p6k8n6j71n0k6j06j48K6J54m7p8R7
-16707b861K77L01J03L4n1rj10j57K0L9r3J4P8K2m0q4j12k34j99N8J02N3L1M4J79J60J29J32
-16679b174J0r2j3J8j17k81j19P8J32J1j6J68K62J43l7k54k72j81l8J64K92K42J22l2k64k07
-16653b455r6J53J07j1J12K5p6M9J17J06m4j70j36k10k20j08lM2J58J21jN0r9k90n7O7J6j37
-16625b990k45o9K1m0Q7L02M7j82n0J76L01J50r5j10q5J03J66J53J8p1j93k07K3K87K73J11
-16599b119r3l85n15l30j09K2J97K05J21L4m2qj06j10k5Q8RJ6K97L34j5m39l93q8n8q5j10
-16572c707j4M6K29L80J55j26m0L23L29R1j13j03K8J34J7q7j8J39J51K0j46o3j02j27J38J31
-16546b335j40j85j5J07K09L24K59Qj88j97j96l88k60j4J97j9k33o3K19L14K54K19J23P4k11
-16521b137l49r7J06l5l2j5j50p3o5j6J26N1mP5P4J08J34O8j26j49L5K34J76j18j40J2L5M6
-16493b226K01J54Kk08l22k98k17k03j28J60K14q1k2J65K31J40RJ0j4r4m4q3l6K46K44R9J82
-16466a919K65J33j86l31l00k65j80j00o9r1p3J27K78J71J1o7j09k5oJ8J33K62J75j38k14
-16441b500l36k43KJ94J82P3J85K08nK5M7j17k34k09j39l6k2K0k7O5K03J25J00Nk85k76rJ64
-16413b840J95J28p1l5J94J62J4J20K90J53NM2o2j10k4N9O0l5o8j42k75j77Q0J30J0k9J08
-16386b118L7j99j90p9J8K01Q9j92n6J85J26n9m8l1k14k24J47L63J17r0M3J54P3J5m3m8P4
-16359a949p4l34l04j70%J07NJ0J15J38K5mK0n7n5kn4k32j41J97L55L53K77K5j29K2K9o7q7
-16330a981p6l08k33n5j90j19P2J36nj95k77k42N5L91M65J09j30l6J42R6m6J4N9p8k39j76
-16304b847p8K0K59K11N9p6j42m4q7j04r2j43k6J82K04K47K24P6J1j0R2K66J58N6n8j89j09
-16277a940o2l5K1mj27j88l0J89K82J35p5l02l29j55J08K09J22%jr5j06j37l03k35O0J61M4
-16250b793j61r5K09M06J58j8M9K6m6j05j80j39j53r4JJ08K47K04n9k45n0m3j83n2J15J58
-16224b735K5m3kJ25J55J22o9n2J60l8j71kJ54J09q0m9J02J52J67J36p1k45k32j4J09L2On3
-16196b302k20j31P3J16K3o6j12N0J34K21P2j25k44k84o3J38J25rq3l0kK3K1Q9Q7kN8J4j14
-16167b543l13k89k7J86J1q1J8p2j13l8K35L20K1j37p1J8QJ15J80K9K1J05K2j28o5M7o7n7
-16139b665l6k4J03K58J85J64r8k58j4R2r2k60j6K26J28q6j60l6J31J5n3Q9K5j40j48n3J78
-16112b545L31K06m1l15m63j94K4J60J30l3j03j23j25J4J84K42Q8o8j35kJ54N0p1r6n7j53
-16086b941q1J5j18q9J89L48K23n8m3N7Q1J49K69K79K5j52p6M8J6j36l00k03j38J9J65NN0
-16059b397J65J43J05j64k77k74k73q2K18M79L68M3j45k09k36j93k1J74L07Q4j04p3j27l1
-16035b520J51K25J9j54o3J25J44j19k20r7Q4K14J09jj51j61l6J26Q9j34j78%J01m5k52k51
-16009b995o5m0n4J09K17l5j38J12K51K19J10k1N%K0j3p4k08j00J17K12R7q5n2m0Oj23k94
-15981b862j58k1J54J64J33J54k4j51rMJ0N4J54J62P4n7k42j71j90j67J6Oj7j71j89P3K28
-15954c043N5Q5J48J43P6j23j10j25j32m5ML0K39K64J12O5J30o0j66L3J86m3o3J67J32j92
-15928b233n51m92j52K22K44l3j37p8R5K71L65L16m8k17l5N4jR6MM2Q3J73N5m7N0L0Q6P9M2
-15899a717M8j20k50k37j93n7l1L9J30L2p3j84k78k03j67j30j96o9J01J13J59R6M4K7P6J39
-15873b901l8j82JJ52J03J46K14J69J28nj03l2r7M0Q4K9K21K16P7j39l15k78k65k13j18J10
-15847b996J78R1p7j21m8MR6J84J03K54K66J70L7q2k19j64j11q1j33j18k87k90q5M7J19K71
-15821b992K02n4N4J70K02K80Q5j13K29J84k39k96j95j4Qj78j25L7nmO4Mj42j97J22L65L38
-15794b210J10j44n7M4L3l3j74k89j17Q5J95K12J86J12K11P0r0l4OJ40j3j44j91k57j73j14
-15768b636j1m8J4P8n0r5j64j7K69L39N9j32J09J24q4k52j86q8m5O5N9J69J80o7m15j86J40
-15741b871J1j28k5K03P4q2p2j6K16K23J32L8j7q3j87j68j9j1j68k2J12N7r6qJ99J31m6K7
-15713b596J16L7O9lJ39J63j6q4j46k09j99k40Q5L57J72q5j78o4j2j09q0L2M1J37L9j20j04
-15686b858n2R3L58L98J97m8j70k10j80k2k6l04l53j15q8k92k97j04J89L26J41K3j2N4J15
-15661c237j5P8K07K48J15K51K28k6j28j27j35m2O9K22M1j67k19j20R7Q3J28R6K3k5L7r3j34
-15634b545l6m8j01j80r1K17L32L03L21J37j85k31j22LQ0m8q8MJ12l5j75N6J97j7j57j39o9
-15607b505J50L28K21j17l85l33j39N4K03J31Q1o1j97j50J0Q8O5p4j26l4Pq2j17j89j09k8
-15581c308P1J88Q3J96K81J12n6o6n2k3J54J93O5N6M1m6j14p3q4r5J4k3k59k24o8J0J61Mj23
-15552b985J68L71L84L04j71l48j42r4j01j43J6Q7P6l2j10n4%J2R5P7j31j25o2j21J04K40
-15526b685J53O2Jj31j16K8k8Rrk1R2J8m1K5O9RJ5j6r9o5j56j77j57m8L71M95L51K76J51K6
-15496a598m2m2j95m12n72j33J80J04j15j87n1K3J58J59O1L4OMj37j58j08oJ08k1j43j39j21
-15469c343K7l6n6Q0P6J52Q3m1J8pq8m2l1j48j06J18K64R9j02p1N6L13K70J21J1n5r3o7k2
-15440b620j61l5O4J14M2j32j15P2J03J95Q7N3O3j77l41j97p7jL4M3K32L46R7k36j56K3pj02
-15412b789k5J16M9mk4J4J23K17K72O6l00l87j69l5O3L3m9k08k67k03k08j61L0K13L34K98
-15386c001J45R3K41L11K4l4o5j28K8K5L0J73K81R8L7M9j93k42q5j04k67k16j25m1Q6P1Q2
-15359b727J68J31l5k82k11R3K50J25k3p1P6J34Qo7q3p5n6p3K1N1j70j04J37J40O7O1k0j04
-15331b639r6N7J26M6j4n2n3R6K23Q1j28j46M9K5k46k49j48m7K4J73K32J64J46O9k6J7m7m
-15303b367nj75j30L1K22l0k28j78j42k07k52j48k7J81M00L51J97j0k31j98j03J26J97Q5O7
-15278b574M5M2N7O1J82o5m90m69J3K80J70K31K33Jp8j22j23pJ12O5p9k40rJ80l8k04j73l
-15250c002J29Q9jm4K4J82J52J50K07N8k1p7j89j81k18k18n0M9J28J64J34P0q4k05j02lMk4
-15222b879r1N2J76J61m1j60j36J25J83L6j68k00q4k8O7J75K12J38k3K8K64J92P4K7l8n2M6
-15195a944M7j65l40j99J01O5J7Qp6jL9Pj21j73k31k31j19J40L54K95J93M0r7m8k7j17j09
-15168b692OM2N2J81J20K7J8J82K19J1o6k72l95j48J7P0K27J66K6k3J2m3j40k56j53J6O2Q4
-15140b650JM7Q9Q3J81J04nj25o7m5p0N7r9k57j31p5q5o9j67N7L56J17k06k09j31n8P3M7k9
-15111c266j05j34M7K12K93L14P0l7J06J09j17j31J57N4l24j61K45J66J01J8k8l9l0K5J28
-15086b327Q0M6R5Lj09p3K3Q5m1j43J10J39M3L8l6r2k48j14l2j16r5J31K19J08m8j46p2k7
-15058b599n4lR6J1k2K22L04Lj35n9q5L6o1j78j97j99j97j02%jj10J76M28J87J05M4j95j78
-15030b763o9o3pL2l7k2K11K62k3k32j99M9K76K60J72j0r0j96j13j61j59j3K49L95J05j77
-15004b323k83j11j35j14K1N4Pp3j03K9K28J02l7l6j07m6l5O4J58n0j58n5J58K12J19l0P1
-14977b473O1m2P0M5k24k00q9j35R8J62nn7J20J45J5J4M9L03K77j2j73j15k8n3l2j34j75j3
-14949b601O2Jj76j16k1K9J01K27J90l2r1p1J4pJ2j1j54r2pm3p5p4r5j0J98J38J23J83k0J6
-14919b402k4k07k33M6J66l6j93K1J98Q8J02M9j68l24k71pNr4Q8K42R3o4j13OJ98P1p4pJ08
-14890b736J05or7j56j00r2L5P7J83K45P4j0O0M2q6p7q0p1q1N8J35P0K1K7P0N3P2j28j12R7
-14860b408N5o6M6q4k56j61j39j33r4J07K37K14N3j3M1J19O2N2M0j92p8J17J28L2k6l4p0j32
-14832b583l00k51KJ5m7j19j7J07O3J05K7pJ14l5j32j01j2J3j3o6L2K48L6J8J94K21K94K27
-14804a967j45k63j54k25r8J52K27J63K12J83k8k19l93m22k39J09K50J09L0K1R1Q5J4j27j95
-14779b829j98r4N7J45J17Rj72j88o7jQ9P2N9J44J35pq2LM8N6J89J3j22k60j29P3L4j3k2R2
-14749b849K14J61q0j90j56j46O3R9kO8J36Q6%k4l6k1j2k1j06j01kJ26K51K52m3o9K0Kq8k36
-14719b704j23j2l6m6j77m4L31M42K59J39L1J0k0l02k62J25L27K6j86p6j49j58k3P2K14O8
-14693b274l9m8k3J22J77J15M5j8p5q8P6J5k62j73j2m1n0jr4K1J01L6p7k08j66j83k37o0J26
-14664c295Q0O9J25K19K94P4k02l68k11M8J25J06K5k5r7l1Q0J79K29J05p1j57k61j94m0K5
-14638c169R8K73K19M9P8K61L46J85K5j13k33k18p1J9Mk5L5ll9J13K02L7o0M3L1j84k63j20
-14610b480n6j50l03k86p4P2J56J74K07K43J58p8k15j09O9O1k8j04j72jJ85J88J42J8o3n6
-14584b502K7o7j79j45QL19K13M1N8J45N7j18k74j81m9o8j01k25k24r9J86L02K91K54J33J15
-14558b083nm8M9m6j80j07j14j00j8J46N8j6q0j16L1Q5m3j28r1j10l5J75R7n8j33l5J82K04
-14530b519p2j94j60k1J89J75K9j23j19l8k4m5K2J37J19p2k36r0R4K37M51L01L4m5j02j50
-14504b222p5n2lJ85N7k41l76j30N2J8M6K11K89J48Q4o6k26j50L4N0N0l5k65l02p0K05J87
-14477b597L3p5oO2M9J23L1j32k15j29R1J77J35K6K2P2jj46j97n5Nm8K2J10Q5J48J77J13J47
-14448a973J46mr0n4l2j13k05j41N6k3K1J56J54J08m7j99l8P9J7l6j11j88j90j33j74r3Q6
-14421c021J42J3j34n9J55J82N7j41P6K54J24jr6k29k61o0Q9Ol2K07J99J14K9k42l43p6J01
-14394b947j5p9j02k95k12J99M11J71j02j08j66rJ48K59K32K14J36jK4j01j10M9o8k87k79
-14369c038MJ85K0j87k12j79N2K50J28Rp3l8J17PQ4J70J9J27J34K2J54J53m2l18l49k38r8
-14342c137N2J8j04j90j00K28L34J36k2j53j27K3K17J97J48J29q7r0j59l26r8J78J95Q4j48
-14317b802p6K64K75J44Nk6p1p7k1k07k29l1K0O4J16J67J00j07k11j12K8n6j08N2L8j65l5
-14290c061J83J32j6k09j35O3J8l3k7m8n2%J07J52J30L7k4j5K0q8q6Q5Om4J08J75K0k66j88
-14261c056j10j43j5J61J43P1K5q3l2K02L19L03j0k86l38k72M8J84j7j31k4J43J51J22Q3O4
-14235b498J37j13l99k85K9J66O0J3J1KK8J79K31N6K3J06r6j69Kj4k32l20k7J30R5N5J6n7
-14207b871L1J66q8k92p3P0j8r4J24L08K27J40J47L7n2r1k24j55L1J03J90K44J66J6j98j96
-14181b352m6oJ25J85l8j60j31k3N6l8j48j25r1q1J53M53M32J18q9j06m4M8l3j84k08j84q9
-14154b606r3j18O2O2q1j67R5K11j17j29j8r0K1J08K5Nj08q5J07J94J56M3r7j94k88l20M5
-14127c377L63L03J27K3o7p7m9j58j83mN9j02N6K77J55J7M2J03j05j31j11j9o6j23m2j10j26
-14100c325M0K42L68O7k49m2K42J10L4J0j30J3J40p5j41J29K18p2j88k04j67J0R8J7j11p8
-14074c044k4N3L8j20j2J4n9j3MQ5J69K15J94n1k41k17k03j01R5J77J57J07J86L18J91Lp0
-14047b149k2Q7K36M0j76j13j35k43j82j9O7J94J12ol3j03OJ44J21r1k35q8J76J38k77l37
-14021b888j47jJ07K01J38R7M0Q6R5n9NK26K11j64k72j19P1M3j42k02k3p3k50j34lJ8J28P6
-13993b935J20K08p5r7M2M9K9J54K50K88J35Mq3N2O9k20m40l71j14j19k52k95k9L87M50J64
-13967b629j16p1J14K16J51n5k00j08J8j01k18j65M8P1p4k74k38j89j48M2L03J81J39J7j50
-13942c436q3k6J67K73J74J8k0o4M2O5j9J69K07R5k74l47l2M9J34J72rk28m35l96n4K02L28
-13915c328K01j94k11J06K33Lk04K3R4p1O7L82M34K00n3j06J1L2j41j56k45q6R6L2J04K25
-13889b552M5j78o5P2J22j02j89j0K33J79j58k08j12j5N5n3k0K22K92K46J51q5q3n9q2k09
-13863b563l17k59k1K01N2j85p3J45K44Q7j77p5J0K5N2J45K96K60J67J1j79j64j84l00j08
-13838b910J94J79P5J16j6l07k19J3J58J37J23J32Oj07j35pk7M3J6j68k70r0N9O2q8j86l5
-13811c252J05J00M9RJ3J23K33J05j91j97K7J41J44k5j85k12j14K42M59J53l2mm2j25j8N3
-13785b441J15K7p2q2r4o1o4mJ01Kj85r6Q0J76K07K63J24j44k3J44p6l57k72j01q3r2o2J07
-13757b963K26J60k5kJ1j53j92L1M4mJ36J53J98K18l3j67j85k47j72M8K52N2o0K12K26l5j91
-13730b462j89JJ11l1j04k5j32j55j76j64J56L38J33NJ06J50J0k06j9O7q9o3J48J48j27k36
-13704b805r1l6N5J86J27j1j66j50j29R8L60K33r2l26k87j42q4K8J34P6j4P7R7j5J9O6N6J84
-13676b552Q1k68k90K9L49L25J45K2M6j43l29j55J08l7j35M3J77J09n4N5J57R2k6KL6j8j03
-13649b334j03n6k7j25j91O2J14l4j19j04k4Q9K79K29K19P1j56j81k57n6K79K63Rj95j39j58
-13623b645m2J07o6j24p3r6k2p7p9J58O6m1lr1k50q8Q1j28j53M3O5K27J99Nj46r9l2J42K86
-13594b876J00k4p2j87k27N7L64L78J93p0q7j61k48m6J49N2K8J46J9k97j73J1m9j14j67O2
-13568c239L84K63jp1o3j0j7J3j23k55l47j12J43J76J91J00N5K33J70j3L0P6Rj22j86M5J06
-13541b565rO1R6J14o0j47k17j66J30J75J50N4j56j49k73j51J04Jj14p7QQ8J59L9j8ML4J43
-13513b742J06p9j23M5J61J55L0om3m7l5o1p8q3m9o4r1j30j19j22j57pK10L11J92J69J29m3
-13485b571j29j2J12M0j05q8m5r5P3l5j48N3J43m8m6K6J2r5n1J05Mj44j65j62oJ11R7N5P8
-13456c036J03k32m40k02J01J94L43L50K23Q5j86j20J19%p9o4R0J02mP5K59J50o1J0J08q6
-13430b198J6J91K6q6l7%l5k09l60l20o9J05M3j05q4o6rQ9M4j49R7L11m0j65J23J64j24j50
-13402b997r9q5j96k07J39L92L71K02m3M4K32J09k05j50lj09j62j08J64J60o1j94k83k35j4
-13377c338K81K34J00J68J13M4Q2n0k98m78j02K43J34O4M1O0J00m3j15k6J13J14J07J06Q4
-13352b262L7l1q0k92k51L7K4J19J95J6k5J67R6j29k79k10j48j56m0N9P1K01J36o5j29k48
-13326c187k95r4K15L18J93J87O6m8M0J56P2Qnj01k1j5j54j88O9K81J18m1o3q0j28j7J04K3
-13298b587P3K6j04j30j03jQ3O6k4Q0K3j5Q6J20nj01j4Mj54j85k44l04L2K87K89J95N9o4r8
-13269b710j38m4J00J49J25J27J19O7k9r3j35j53j91m8M2m5O2K05O2%p1q0k6j26j87P9K40
-13242b699P8K3N2mr8M8J10j3j77k61l95k85J52J88J02R8J58K39%k50k22j22m8O0P0K7N1L3
-13214c085R4R1J56K28Q1m2n1j8j1r2p7k2N3J99K13L2r7m6o1r4j00M6K34J42M3k5j56k3M6
-13185b342o0m8j29k74q5J51J92K05K5M4J15j03j61r3j38k9R3p7j41J9M0%L6J84L13J20j47
-13158b290j53OJ02r5k48j18J15J06j44k05q5j33k56j87o7J35K44L38L76J63lp4o2m4q4j2
-13132b675o1j18j32j88m0K23K77J98N0K7p1k89j51J46M0j38q7J6P3n2r1J1P5k5N5J88J29
-13105b610J64J68Q8j7j51r6j22j92oKj32k1J12QN7K8j34j39K10L09J46R5J10R2j50k55q4
-13078b520M1j12k38q2J58J46Pk06k23J8J03j6jN5M9R6J53N4k0j45m30m89k29L3K86K35Q6
-13051c191J33K18J25o9j37j0Km5J02K31J17K9j9k19k16p4Q4J99L16Q2j02k2j01j56j71K5
-13025b869K79J22j23M8L58M52L01m8k70l74l19j91m0L5LJ06J08K9Q8J52J79P2J4Q2p4j53
-12999b033j50j19o2j68k26j75m3r3k66j65K7N7O7J04O6o4q5NO6L7R6L7KJ19K77K17l0l40
-12971b842m41k18J23K77K14K13K56K36qk74k98q2o8j87r4%J18J26m4j33j33j49j21OK19L16
-12945b988K51m1j59j64j05R7J32m4k10o1P9N5L3J25J54M6j10j35j6P2O6j4J71L07K21M0r1
-12918b289j23p7m2k62k82j59mK76L68J53r4j95k39k27m1K20K53P0j24j62k5N1Q0J35Q8lq5
-12891b739N0J11Q1M5p4m7N3n3j3O5o8n5JJ18J78R0j00j62j79j58p9J14O5k32k8K02K86K67
-12863b261o0j30J77L17J85Pk76j92j21r2k2j38j31J17K58N2k26j13J38J82Q4q6j57j8K23
-12838b283J70k9r4q7Nj75m33l09j13M4J77K73J94L6j05j54M1O9j32j34nO1J12O1Q5O0J1N3
-12810b601Rm3J6L5l5N5jj52m0J13N0n5j74k2J53K43L00K03R1p7j91k15l9j4J12J74m0j02
-12782b247k72k93k7J98J74p9j52j70j55l5L2K03L12P3k36k31L8J56M8j51k00r2l2R2K27J73
-12756b646O7l8J33K27O2q9j27l0R6P3m4j17l13l56j92J27L24J06j06n9M6J52K46J75J0j22
-12730b395k5Jk18k11nJ44R2K5l7j29k2K8K3K04Q7k4Q0N3K0Pj26l23k24L5J18J76J41Ln8n8
-12700b618R6N5j5L3P3P0O7j58l08j21o9p0J61M68N32Q6l64k28O5K38nk41j74o3R5J13n6k50
-12672b588j92J9K35K84K64P1k76l58j23J66L50M1k28j08J97J42j55j81j88r3m3k6O6O7JQ
-12646b648rr9J3N3r9M7L4l7O0J18J65J17r8k4Q3l1k14k38k23j75J3n9j27P4L3l6j55j22k
-12617c586K28L50J07m5j18Qn8j50J3K3q3n1O6Q9P2L3J37K68J25K7l3q7k2j8j75k04L4K27
-12589b823J74J54M2j82k43o1J25J50P6M2M7oQ1J5j28L3J11M1j75j76m3m3j26p0J32O3j95
-12562b985j77q7N0K39J00j46k40o8K12L14J68N6J63k3l28k24n0m2l0J61K93J00k6P9P4O0
-12536b357l8k00n9l7j48k38k39j5K54L92J87j69k62J34L47K16j3j45j98r2K8J14K50J17Q
-12511b163L0J37J39R9M0j52k34n7M7O9L7j67k66j78q2PqK0L3r8p6j43j3J66K18K64J58Q4
-12483b089J69L1m03m85j62qo3R8K67K84O3k58k85n4Rj73r2Q8K15J36K8J48K28J16o4j50j74
-12456b580j45j85q0M3P7J49J23J23L0J7M8P7%n0m7j98l20l03j51K4K09J89N4p5k47j31K32
-12429c117J82j35k13j69L1J22N8QN8N2m5RM8n9j3J35Nj72j00K2P8K34K50N1J5K48L32J00
-12401a985j87l17j78kQ5J08P5J38k8l01k41J2Q9oJ01J64%m2n1k0L0r0k66k21m5j1K77M83
-12373b429K21m9j67j99j17j1n2j31o9o1l8k08k10J5J32O4j73k8L90O24O04K60j51k34r3O6
-12347b044r5j66O3R9j71k06l0pN6M5j02j03j5J11l8k04k82j86Q4J81j37k50k64j01L12M41
-12321c009J72j38j00J14J83J66k0k26k71J10K76J92J68n0q1L5j6p3n1J06J60m9k8l8m9j07
-12295b624j91r6O5K28L39P2j26rj38k77j01N2l7l5Pk7K0J40M38K53k91l49o8kL7Q7J66J18
-12267b349lj10K7N2o1J1KpJ6p0j37j7J99R0k79l39j18N6Q7P5J02j4j99j71JQ8%L4J87P1m5
-12236b821J07J67p3k24P8L86K83R9pj10J7J58J41k1r9O0k5o3J03O4j2L8p9k62k01n3O0o2
-12208b351j34j6P9P2k38k25J5J37Q1o4j45q3O2M0J38K00J97N2j1l7N1M1k14k15k4M9o6k13
-12180b822j94j15k5o2j4J77J33J5J6O2k9J7L4K9q7j46KJ75J77O6K1R2J05Q0J73Pl01m84l29
-12151c227oM3J9N1M4L6M6K05J08j29N7J46r2k14n0J42N1j97j87J3j5j79j24Q8Q8k2j11k26
-12123c642j86L7J90J52K02M59K64K4J31J87j06l20k20qK03L11L12J70p6j92k20j76j80k47
-12099b931k21k26M3J45j9n3J28J16R8J92K03J32p4k34q3O0O1j4l4L0N9K01J83n8k76l38r6
-12072c006J09J10j2l14j79J38K35J38K0N9J09R6P5J93L05O1r5M6r9m2P6R5pj02q9O4O7L0
-12044a919p0o9R0Q1k9j58j96j77k7P9l5k00j99m9K21K60j0j51J8J07L5R8J50k8j48J2O8M6
-12016b200J98J79j23l16k19j11r3n4O5P0j0k05j54j10k70k50J58N32L81J8j46k66k53n4J51
-11991c082K63J93J14J44K43J68mj46j51l37k41N7N9p5N6M6j9j28j85Q8K44J83r3r4J61J80
-11965b356J44L0k02k23n5q6j6P9n1j0P7L3K9J56R1k1O4%j71j95j86j25JNKMo6j64mJ34J87
-11934b895J65N6K9O6J8j01r7J03M4l1J21J35r7m6R9j30k47k30j80Q2J45L9J29qn7o0o9K12
-11906b805K81N2l1j46j12j93k6J91J00J3Q4J26J82M5j13j22j19j10l4Q9R9P8j54j99j96j74
-11880c194j1R0J33P5J16Q3l7k1J16J18j20k76l8J82K10J63q0j58K30L80K31J28j22k48m9
-11855b099l6j15j51J0q8j72ol7k4n0l2J96J83J5J9j07j57p4k8K02P7J0O4P9O8j0k5K0j12
-11826b380k87k34m2P1Kp5n4K2O3J79K00Q1JM8j7l08l21N0K06J54J69pk67k32j62j89r6J72
-11798c253J53O9J56K64J67p0k35l79k37R7M20K99j05j65m5j83l03j22P7J44L12K09M4K5j54
-11773b815j66N5L15J77l5r3j33k32k09k4M2Q3J08L6n3j48q1J8k9KJ38K43L00J36oj9j20o8
-11745b578J7J22K74K06Q3m1j86j97j46j50k0J52M0J35R9k51l11k05Q1P5K6j3m7q7j42Qk0
-11718c076R6J25K2M6j9Q1K28P7Ko4p0m8j32j98k81k82L7M18L23m3NN0j26p1J90R6j25k36
-11690b975j59M5l2K35K96P0o4k29k01j33l2J07o8j70k5L2j53k23L8J13K06K61K34K44J51
-11665b432L2%K3p0o1R1J49J36J1o2m1q0r6RP1j7p9j37J7L1O5R5j3k14j67R0J66J84P4L0J4
-11634b181Q9p8l96k42pJ5k8j04l5l8J18J52k8lM0P9k2K0J81K84J49j23k11k03k33j51o8j63
-11606c187j62m8o6M7J86J40j20k05J4L23M51J19q3p8k17q8j0j24L8J77O1j85k13N9N1j7O2
-11579c075O8J96J71m1j32j56j06j79k21K0K49K53k3J4J64l6j47j20K5j9o2j38j59j3N0R4
-11553c323L22K48QJ06J23N8M2L2l1j01j40j97j03J77N3l88k28N7L82M21J68N3p5n3k7o3l6
-11526b515L9n0k34o3K6P8J69J06k1j46p6K2N9J8j39j75l4l0j35p0J72J79J32J43J32J52J00
-11499b161l9p7p7Q6J22J77J16k6m1m7k86m48k37k18j84r6q8nK08L07J31N1J28J46K9p9L4
-11472b574J53K8K3O7l9qj6j39j49j90j48j01n7m5J47J82o8j04pJ14Kn5R8L18L12J49K2Q8
-11444a997J00k39k75q7j23k7J52J37L5j07MO9j08j13J81K04No6L5M8o9k46k03j60p2J1mL9
-11416b876J21J38J29J20k0j15j10o7J69J31r4K3J78J59q8l11j61o3K4M8j45L3J68L8j26k35
-11390b932j82q8L4K01K26J0L8J37L9k62k74m9J01J30J78J23J77R5k71l71j72n9K3Mm8pl3
-11363c232LJ90K35K27J29QLk7J7QK6l1q3J5j6j78j90j68n2m6Q6K76J81q6k75r3P9M0J07K2
-11333b825j18l7R4L31K30j23k96l09k52lj7O0L94K68Nk3L4j3L8J12J40Pj45j50j23j08j40
-11306b969r8O0J34O3M0J65K90J31q7j77j98j1j3l3P0J45J67J38J2j41r1J01Nj86j93k98j38
-11279c112J50J38J35J16o7j49j63j20j9J50P5L6J08J19J64J51J55j34k84k02j37O4K59J95
-11255b372N1P4m1k58k18j52L5M8No4j17j00N9N2q6k88j27J06M7l9J7n2j33P2J77K23J28p5
-11227c028j57k6J35K22K00M1j31j17l1qJ2j25j35j85j87K7J83Q2p0J9Qk28l65L6L34L29L35
-11200b830Q4m2j39k56k6K48M02K02n9n4o2L6R2o9mJ0j77j40pJ22J91Q4k4j13j27m5m3J68
-11172b578J09j11j83l0K46K71J6r4o1j77k13j19mJ6m6j63j83J09Q6k84l15j41M6L46L11K15
-11146b931J32N5J02J40J50M7k57k37K6p9k41j53j25j18R8L52M04K18J18Mj05j87j23p0p0
-11121b850Rn7o2NM2M6k2q1n9j18L1J38K00L40J73j74l11j18Q7L1m3J0J12J48P3j15j77l9
-11093b781pQ9K48J75K0j59j98j41j9J66K13J39q7j35q5Qn4r8j53j62m7J04K49J26r8j33n
-11066b825%k5P1Kj50m7%j47r9m9j44J17K91R3KN6L4J31J13j21j90Q3J65Q4k3m6l0L1P8K51
-11036b294J48m6n4j97k30k98j52J76J49K21K73J42j14j12J60J85o8l12k95p3J69J40o4o2
-11012b608J7l3j33j44o1L7J66K42j9k53j64m0j14k09J7K34K15K4m8M5O1J27J86J53O5p2M0
-10985b269n4p9M4R8J42rj68j99qQk00p3P0Q5J21K49K32Q8j64j97l9J31Q9n0j36j85j98O6
-10957b605J76J7j94j10P6R8k8MN7p5k21j84j22r8L1J46J16J09J5n3N7P2J29K64O7j43j99
-10930b598o9Q0J50J65Q6j04m2R4o4k23j21l13l15j6K26L12J8j13r0k5J22J20p9j63n7p3q8
-10903c180l4qR9m8r7N5n1p5L5r9k84k6K68J38q5j60n7J03O8l1K5Q7K35M10L07p7j79o8k19
-10874b948j82J17K09M7k15k38j30j03J01L40J96P6p7q1J19J36O2l3j59j83p3J5M7L8R6J2
-10848b811j39r8R2P8M4j1K2L8j38PJ85Q9J1J11J48K08K08R5L7j21k30k70k66k41r0k7K09
-10821b860M47K34j27k50o2P2O4o0L3J24o4k79l29m5K63K52o5k36j68p9M5J00p2j94j20L8
-10795c338L4j19l1K52J89K2K1k8j08j52n0J25O0M7J33J22J35J75K41jk97k04j20k41m02l49
-10769c884j64k2J61J63j7J6K07L67M38K17K1J48N7j54j26k4K06J69k49j79K4Lj31q5q3j0
-10743b931N9k0J51K66j11l20q3K48L56K49J45kr8mq6j31K5J68P9p4p6r5k25k79j79j35k0
-10716c123j35k36J3K40J78J13l4n0Q5P2P9J10j0j01l1L2l7m3m3J93K70J61J67J06o4j97l07
-10689b592l37k7K72J22j42k06k13j84P4L14M74J76j58j15j5q5P2J6q4L5l9j93q7K55L78J80
-10663b109k47m13k81nJ81k9r5O9R5M4%l1RJ64J35p5m1j05j62o8M9K9J2K39L81K14l7n9J3
-10634b123K4l9j93k70j06l3k9jP5J78J02k0P9N6j90j24l7J38K53J29j19j48R4R3l6K3K1P2
-10606b131J80p0k93j95j66j44JR9mj53j06o6J35K41o1k16j55n0N4J88J60Q2K07J65k3l1J23
-10579b229J51k23l98k16mK5lJ06J80K54K60J19j17j27k04k94j53j8J4j19k51p8J50LJ86K74
-10553b712N1p5r9j2J55K86J59n3r6k32k70QO2P1J26j01j92j47j55j90j35j2J33K43L56M16
-10527b415J09k00k52o1J12J25L5j30k55r2J78M42L97J15r8n4P7K6j46j46J9L6L1q9l39l56
-10501b931j39J18J12j68j02Q6J11Q6q6q8j72j45R5J72No3k1m7M8Q9k9q9j59p0Q7L2L4P3P5
-10472c086J96K76pk09M1L58J78j35k43l40k44p4j1o9R5J74J27P5J54K33O0n6J07N7J6J01
-10446b226N5p0m1k2oj3j29j5J37J40O9M6J0k17k48j94k39p4Q8Q1j56q4Mk1J35K02K02L04
-10418b282K89J35M9j20j91k21k60k71j93j84l4R1O1L9m5R6J69J07l1MQ8R6P2Q8l9k46l11
-10391c044j28J18K75l7k13K5R8j25k19oJ29Lk60k86KL36L49K15J79J62L3j53j09p0l6M8P2
-10364b642J7QK4O0j3L7P0j2r3j10j77j2R4M7J2n5k3o4RJ33J65j3j06n6M7J98J2j60j40k48
-10334b991k40j19j50J8J98J37K80L36K79Q7j73j64r5r4j04N1L16K05J80qk11j19j06k37j22
-10309b846M2P5J79N9j09k02j26O5Q1l3k0l9J9L4p9J2K7o0N2J47o1k90J5K36J6K4J7N6Q8P3
-10279b548J96J66O5q8j99m6K18J58j55k41k59k23j46O1J27K32L33J19q3K6rr0L7j7k30j77
-10253b773J1J17l8q0J04J34J92lj95k99j71l4j65K2J40J59J24O8O2j7r9k04j16J2P1J17K40
-10226b621J24k0l4j46k42q6n0Q2L02N8j35k03j86l9P7J34O4o9p7R2J86J02j23m7J50J18J51
-10199b438J78J91K57P0j27p1mj13j54p9j1j6m1r5K2R0o8j33q4k3j8n0O2K03j0j05q6j61j47
-10170b961j2Q0O1j3OJ07qn4q0r8m6P5K09K28O9j44n5J66L2j46k73j42Q2K3j86j71R5J31J12
-10141b913P0r5JP7p4m0Qj11p3P3J37J63J25J94K02Mj20k02OJ77J46o1k01j59r1J8O5M6j11
-10112b739rQ3k4j9j9j03O8P6L1PKQ4K4K6pN1n4j93q3l0J1j4p3m2M1P5O5K4j8j23k06j23%
-10079c211N3k8o4Q9J04Q1K31J58j10j16r3j25j9o9j3j30k07m6J45L89K38J27L02K04j7j16
-10053b243j81l7J86M7j20N7Q9K4O5Jl38l16J2R6N5K22K14J51J41p9j47j05j51qJ24J37J61
-10026a943n4k56j82p8M6P3j30j12J81L14N8j87j35j01n3K5J5r8k15j18j4j64k79j63j8Q7
-10000c501K66L00J40R4Q4qL8K8j55l08j45M7R0R5qm5m4l1R9J04l7j75j61n3Q3J53L3n3j45
-9971c215m7L7K81L34R5o8k45p6J69J82Nj79r5J42P7J22L41J44J2P3mk49l28j33L8o0J4K12
-9943b421J96J03J2m0n5m0j02k3Oj67j41NN6k2k04j04n1R6J25J1O4M9j20j04j8%j32n1J48
-9914b924K51K94P6k23l77l85k72j07N3J46J26L0Q8L06J94K76L05L3j37j75j14m9MP8j0k44
-9888b757q9M0l6q1l2J5J51K17J32j29k81j74nJ08J39K02J76N1j7j6mL0P0j0k00r4l7j61m5
-9859b837j39j28M2j2k7Q8J78Q6l4mn9n8J9n5o3J50K63J24J67K56J03r2n2Rl7L2J39J75p4
-9830a840k58k71l73q2J69J69Qo9q5j84l01m05j66K26K75P8R0J28o2k20j98p0J05K29J85K36
-9804b686L10J20j03k18o9l8j1J80K64J19M0m8k77k26j1J54J67J96Q5k0m6k1N5K3JM3k29k31
-9776b477lM0o5k9j3l9M8M2J4k3N2J64L74M26J49j84l27k98k29l68l61j90k6J88M11M58J64
-9749b102j2k8j16j98N3J35k64l38j92n0Q1R3j39l12j54J0J68J56q1M6K74J03m7q4l5L7Rj52
-9721c139j44M8N3j15r1k50k20M3J85J45J11J27J01k1j32N7K7O3J67K04J42K4Oj21k76k32
-9695c238o5L7J08M3q8k32j24n4k6p3OK72J25p6j47n8J96K95K22J0o9J24J57J07L9j92l76
-9668c077j90R0K53K07J26N1k57j57l1j5J68L61K10K6l9k06k18p4K7J7r3k12j57J02M03M77
-9642b208K09o9j93l72r8K10J18j32j13N7Q4q1j69k3M2j77l13p0J24K3o6r4o2J0l8n4j02M6
-9614c511J60N5K33K34M7K6l4r9q8R8J63j82m95l89r2J77J05M3O5M0%r4p7pJ37K39j2k06O1
-9585c403K89J99L9j21k43j82ll2j59R3J62Q8P6q5k47j92O3K26K54K83L64L71P9r3M5j1J36
-9558b004J67k09m02k62J4Q8J8Q2J46j14k20LJ80J68J23lk30k08q0j04j65j55l1nJ21K70K57
-9531b555K14j3j64k52j61j2o7k1M8J62J24j7q5j07O7J23M4Q0R9M7L9j26j91k5J27R6p6l0
-9503b632R3P2q4j94j16nj25o5K55K40o7j09O0N6k0jp9k58j22Q2J09J54J61RJ09J55p3p7n8
-9474b530j44j40L5J73O1j27k5P5K78M52j9l41j87M5Ql09m97j58L98N60J72r9k62k27RP9p7
-9447b797k12r7J27K88K57K72J32j11p2J11kj33j34k31j78L2J32L6r9n7n6L7K15K02K5j72
-9421b485j52k2K40L18J32j20q0J26N1j82k48j55j26o4N4J16m8p4j2P3L3M9N7j07p9q4j00
-9394b889n1K0k1J14J12k1N3J63Q0r3k20l09j91J90K12M9Q6Qm7K3%O2J6j20k06k02k2P2Q2
-9365c050O4J76J57Q5R9J63J49l2j75l1M2J31l7k76k30K5K0j80O2J47m6k41j52L07L81R2L1
-9338b319K45L52J76q1j47K6L5j92o7l1r8j28j33l0J18k1j27j47l5Q7O0Kj27k54k29j97k53
-9311c515R4K72K07J53J94N5k50l60r0K73K67J64J26O1p5j02J6O9k8j44j44l1l6j72o1j26
-9285c183MK9l5J50K06N8J22K9o7k1kJ6O7m8j90k20j99j57j71j80M0L51L44J95J07J59K24
-9258b372J19L7L7o7m7pJ0P5M4j24j52j06k52k02M1J56J10k0m7R9qk8m6m6No1j25k16k45m4
-9228c482J43K06L12L10J08q1j3J34J54j19j41j82k86j76N3J86O2o6m5l8j62k6K09J09j37
-9203b968l49k63l6O9R6K87K41K5k0n4j54l14m0K35J94P7K3J49K29J32m1o7O1J78O2r8o2n3
-9175b461k9k9k7P4N4j22j18j36j8J70K08kl20l59n5K62K49N2k6m1j6J2o1k27l61l35n4L13
-9147c403K38M9r1j40Q1L93M03J98o5k83k96r7J38J06n3j17J5O6l6r6O6K7j66p8J05L64L25
-9120b347J38kj9O4K29Q2j21j66n4p9k04j02Q8n1k26j78o5N2L0J47K23M9m9j39j53J67M96
-9093b190K15j44k69j51J43J60O6r9j71j02o7o2jj12j17M5K05R0n9o9L9M5r1j48j02J5R7J15
-9065b719J54O3k54k03q4J07J47P6J60J33J17N2mnK0J2l4m3j26k24p7Q1l4j49j63N8J43O1
-9037b735O4j3m0O5J08K5j87k90l34j74K3J41J22O3R2P7Q4M8R7K64K42J31Q2M9j01k04j96
-9010b497k28l29l04j43J49L51L53K05K0k6r8l42k96o6n1J3n8j84l4K19K07J41Rj30m5j0M2
-8983c132L1JK43K73j3k6M9J91J62P4m6j57j37K1R0K2R4j09k48l1P6q6q5j62k55k30K7K41
-8955c122K21J29l0k0O0P0L4M1J84M7q2l5l4j08j99N7K26M9j6N6k6k01k54j83J5J73K19j19
-8927b848l33k03n8m7j6K2j17p6R6J35L1o0q0k05m8N6J01J23J02R6p2l9K06L10R2J48J77j09
-8899b616j12K9P9k0o3l7N3N8J51J77j3K1J20l6j69j87k75j06L3K07K96J51j06j41j2l7q8
-8872b643m4p7j64k27j22N0J53O5mJ9O8J68K03Oq0r4O4K54J97J29J21J61jj01jNm9j80m03
-8843b527l22j73l0J42K16J98M4o9n6O1P6r4j61j49j17Q1J96O2j25j58j54L0J92Rj41k9J26
-8816b872J69J97J38Jj3J04k8j23R3J27OK1L9j31l07k15O0M4j20J86K47K4j3n6j59r5O1K64
-8788b351L30J23j54j42r4k7o2j77j74p3N3J89J08k0O7mj55j15M3j35j64O2O9J45K66J9l07
-8761b680k32q9j12j20J28J84N3N6n7m9J37J66J73P3j06j40j54j4K46K10J16l5k33p1J12M1
-8735b397J18L19J71k28m30j98J03Q9P2K7l3OK8j58j01J86O5o0K49K68q3j50j50j71j5J24
-8709b349l0p0p9j25q0j06K1J12m4p3P1no9m1j03j89kK13J77J1j19J0%j90k21K4L63L90n9
-8680b562j99J24K54J04j68k13j0P3j09o0J85N2o1J5R2PL6K64K38R8j10m80n06k03M0P7m2
-8653c064m9J47P5n1mj28j25MK2J20J70J08r1j08r9m1J61K46J72O2Nj26k64k24L3J40J05K17
-8625b587K11K0j44k32j56N5k1j02j4N8J48p3o9R3J05Q0K2q0n6o4k25n8O0K5J41J02K6J05
-8597b630K02J32n8j9n1j45o0J31J30J47J06o1j7p8k13j79j25M1J74R9Q0K1j86k30n7J35l
-8570b714j71j48j4M1J6M9lq2m6m1oJ46K16L6j21o2J45J02q5k82k25N7J75pq6j94j82N1J74
-8541c261P3J9o3k05k10j69K0K88J82Q6Q4J12N3j20j32o9k05j95L6L04M35L11q0k09m7j31
-8515c093J1O7L8j81l23k22J23K75K03O3j0RJ24K21K04n7j39J4N5N1K09R6j27j10L5O0j1j25
-8487b540l05N6M54J93k27j39p0l5J74L50K82j2j58l37m08j54J17J38L3j71k05K3K44L01K4
-8462b372q9K8J87J61k1n4n5L5J27M8n4j64j71j21k24j60K0Pr0K6O1M0q0j35Q6J9k12r8J02
-8433c153J47J27J69K08j6k23j12K9N2p0j25j8o0k5Q5K9m5k4J11K58J98K3J17N4o6K8J96O2
-8405b044j62k63k34k18j17L1J5J84K43N4l5O2J04l5j65k23j40r0j33j56r2M7K68J79m1p4
-8379c035J59J97P2n3j62OJ86J61P5Q1O4n2k56j44O1O2J24J45J24J25J13J29K6j23m4J81J60
-8352a618Q9J3j87l59l43k54k36l04k03J04K95K35K22J77q6k79j36M4N6Mj87m27k94j19j51
-8327c944j61r5Q3J60J90K57K68K86L75K75P1j2p1j49k37j74J01J35J75J57l2k12j32j23k64
-8302c073m55k87P3K02K18K07P0k9J15K04J59J03j93j73o7o4O1Q6l9J19J50k6O4K34K06l9
-8276b174l54m96l39j65j29k7J97J24J6O1K16J79Q7l0j17l9J45K89J68j70k59k27r8p0N8J82
-8250b972K04L5j04PJ78K01Q8J49J01o8k10k19j24n9L0N8j6J79M6j13l2K9N9L5o9j30%k1n1
-8221b789j1Q0L9M9J6j44j47%J40K12K4k10j40PJ18J89K90J77k5O6O4L3o1j68k79j24pm2j94
-8192b837q5J28J92J7k69j62R4L12K50n7j03j09l4P5K09J9k26j47j87j61NM3j5Q9L05L60J96
-8165b098kp0p2r9j66j54rK43J83j20k05j13M5R4ko3k03j18k0j83k13o1R2Q8K10L30J71p0
-8137b585o3j24p2J07Q7l8k7L9Q1J13o6j32MO2l5o3j71j53P0J81J16j16k98n4K07K65J26q6
-8109b625J8O7Pn1j27p2j0J3L4N0Q9l7j34m6J27J87J17m2k2j64l91k65j02J24P0j16q9P2O5
-8080c253o0K7n0j53N2L05J89mK5J15O4j28k53j32or1j86l1o1j06l8q9M6O9L8L98P93M04N1
-8051b065J21J60M0j85q7J37J10k3r9m%Q0%k78j96l6j34j92j20j43k29j75J63K64N5J87J86
-8024b463N9J2j13k35k32r2Q7R3M8J59J80J10O0O3k7l6j82l35k43r5Q4K11J63J39k2o1r1j28
-7996b887P4K04L36L56J66J8l42m06m1O9o6MO0L3jN6J52P0k08j45O7J09j05j95k50r6J28J27
-7968b713m3j06R0J39k6p9JO3L6L9J24r1o4J41k8m6Q0pj70k75j24J9j40l45j9L31M26L89J33
-7939b265l6o5j7r7j41R6J32N9R2P7r6k36j47LJ38J94J15j07j47j35j04j28k73k42k50r4J09
-7912c565J52J98J98L04L15L4K5Jm6o1j93j15J63K88L43J51j01k12k12p4K25J10j76l14j37
-7887b699%J3N8kj5q0n4lp0k5k0k5n1j40j04j53j59j47RL31K29J0O2K01N8K4J10M3K3j31j68
-7856b875k4j08j33R4J06k0k8j2l7j35n7J11J53N0l2j19J5K42J25o0q4l4p2j23j00q9q6l0
-7828c362j6J02Q0kn5L1P9k0KJ19R4l1j67j21N0M3j22Q9L26J90j35k17j19J07L30K70P3m7
-7800b429j28k02l64k50r4k4P5J68K99K97J37M8J33j9k51k04q5L7J43K22K25L5rq7l44l24
-7774b995j31N4J54L2o3j00j34j75j28K6K77L01K54J53M1r7j52o6k6m4n4P8J55J26R9j16k36
-7747b767k78j88R1M9P2L3j15k1M8n7j39p1P8J56K41J47j17k59j14K6J23J18lj15j56j80q0
-7720c478J12J22J22L3j78k12q7J6L2K91M53K16J16J96L57R6l44k75m8o2k14l0Qn4O6N1n6
-7693b751j20n3Q1l6k09o0J77K95K30J65K7k61k47j77j02k73l12p5J27L16K88L3pj5n8J3j20
-7666c124j71p7N3J44l2j02J4J63K16J76J00l4j05j51k13j59L3J52J43RM3M4j18j22J05K67
-7640b746J13j94k53j02M9J38P1N3R6l3j11q9j25k31k06j80O2M06L51R7J02O7q6k68m13j49
-7614c581J00mO2K10Q1k8K5K14K82J36j00k56l27k99j11o1j52NJ91R7J46J50l6j43n8K32K02
-7587c023j43k94l97k47O9P7KJ73K89K44K42K00N9o8j56k4J40J00J04J08j40k05l0O4P5R5
-7561b686J25J27Oj20k91k15j46q1m0k31j78R0J58K11J07j24j9P0P1Q2p1k07L5J62M3j34j74
-7534c430j02%n1k74k94m2J66K52J70K53K57k0lNk48l76k22j73k17k34J3Qj46j53o3l7J0j34
-7506e085k58j61PO8J7l07m81k08n6l1L35P81J245J902K307J584M46j65m68n95n26k18q2K5
-7482G6P0o6l4j12k13j75q1j46j51k2K9j11j3J28RNJ6m4j62n8J10M5j44k63l49l39j32J08
-7454b019K48L11M2k34j97j09NJ82J34q3j82j9K10J35L8K0j81j59j49j29o7k7P5K00J08j3
-7428a860m0o0J15K08j5j83j00q9k51k86n6N9O3p3k23o0J38P4n0J18L79L40J21p8j87o6L9
-7401b023p6j60j18M0L08L20P8L1M9m9j80k49j11Q4J36J0Q8K71J76K6m1j89l22k80j73j76
-7375b530j46k3K78K97M6n9O9N3K0j2lM4R0K6O0j27k60p2J25K9L6K27M84L43j47l20l86l85
-7347b243k44j13j1K03K15J4j4O6Q3m7r7M6K3R0K03P1n7j1J85J50j22l13k46j49J6R2q7j75
-7319b472LL04J72q0k02j35L8J59J30k7q5Q7R7o8n0R3O0k04k27j15J2K13J79K47K23P7j54
-7292a725p3K03P7j31p7r3j48m8l3k80k29m6q4p3k0J18J58k4p8m2j96k41k83j55L42L76K22
-7265b583K50K07Nj19j7J48L29K17lk11k16j73k10p2J88J56RJ2N5K1L0j60l70k38m4m6k3Q0
-7237b778K76K44l5L3K15J53N7k0O6J76J19k0l2m8j89j93j79k29k14j6J41L7j8M4j8J7R7R8
-7209b216Q3l9k31j66Q6J56J27J07J85j8j21k2j36k66j71K4o1q0p7j15j14r8N0J42J05J68
-7183b698K54K09k0J0%j18j34L9J54J18P7l3J6m1j27j7Lp2j8j24k73m4J99L3j46j35m5J8J75
-7154b740J59J30J13O7m6mN8J38N3q3Q6K90K30j06k03j21r8M5J7K4J35ok37k02j65k00m6K7
-7126b685j2q9j42j08K4J46K92K49O3j16j47n6P8J37J91J61J89M2j92k23k56k14j41o9J76
-7101b702L47M20L02J59q7k33p4m5j49p7j33j60M3J27l6j60k15j74j76k53p6R1J7n3q7n3J50
-7074c287K05J98J44J37O8l3M7k2p1j5q7k61k29k7J73K4N4Q0J54K15J7j9J59N7j43j04L5K9
-7046b502j17j95o6J77K16J56J28R9L9KP2n1n6l4k38l20n7M2j24k89o3P6Q9J01L7qJ7K23J88
-7017b458Mj54j90q9J13Qk6K8J16J27J58J67O7Q8J74J15k27l41k0J31l8o0P0j40l30j54J09
-6990b752K08Q0p5j34j24j8J18Q7N2J09K0j32j21m7pk4M3N3j86k91p8J8M7J41j8j11kJ91K61
-6961b692J79J42M0o0j88j97N4K24R7O1J10J22m0l03m11k93j2j0j45j50M3L37L00Q0l3O8J71
-6934b506R1n1k11j54k5M4J05J01R2J36Pj88r5O6L3Q5l4k30j52K5J14O9K4n1p1j7j59l17n8
-6905c327K89K33K05Q8k9oj70j19Pl4nm0P8k9j00n4m7j25j64j00L5K13J73pq9jK88L96L19
-6876b122J35j8p4j92k52k20k73j94o8J89K08J01L92M72K76J26P5M2r9k02j61n7j02k62k59
-6851b539m9j19k26k35k92j84K02L33M2j49M8J3j36n2J12K65O2Q5J88J17Q3J63K88J94J44
-6826a642o5k36k4O2J5Jj50j63pl4j29m3N9N2O4O3r6k61q4Qr3p8j6P3J7Q3K37J50Kn9k77k94
-6794b865k71k11j9Q1J79J73K28L93K94nk83j39l5j01k4O6J74J50j3j34k95l33j30mN1J72
-6768b901K7k12j53J1J22K19K42qp6J5J32R3r2k04j45k3O9J17L2q5K3j36j22l2l7L0J65K68
-6740b661J08K1N4j04q6R9K8j60o6J71J44M1N6j52j46M8J05o8k15PJ18M6M4p7k7m9m8J38L37
-6711b294K31N3n8j98k37m6N8J42kk04j60J5K19J81l4k43j18n2k67k49j13P4J08K78L04J39
-6685b473l8rJ52K17N4j81j00o9j81j03J94J52j60j81J24K63P6r3j86j71j0M6J7m2l0J33K86
-6658b313K27L2Jj41j96j36p0J6L8j96l05r2L7k8j42p5L15M20J88M6N8J24J50P7j47k62j61
-6631b535k5k2n0J58L43J97L0j89k51j46q1L3J11n3L8J24J34n4k97l35k44J2O6j27k04j83
-6605c550kK33Q3k25p7K48K28K9o9O8K97L98J78o1J3J11j79m31j40J95J72K2M6R6K4P8R5j08
-6577b228j75qJ43R6r0j40q9n1j24k12j25J3J47J22JK5J18N5n1j03Nj64k83k46j78J4L81M87
-6549b660L16J60n6n0J15J5j6l7p4q0o5J89M74M76P0k84j91j8jj77l20r1J60N0q4k24l74m20
-6521c197j90L1p3Q9L45K26J48L14K00r2k23j8J74L7j25q7j00j11j97j13P5O0J01J26r4j06
-6495b800J18K08K45K37l3l23k30M2J17P4n3k66j40J4K8L9j52k54j01m7J20J62J31O1j07m0
-6469b950Q3L17K79J56O1j31k88k55j46k25j71j91j29Q3J79K22K39J64J22J22Q6P1r7l48j79
-6444b926J20J97J73K04J60oj17r1J3Q7R1K1O7Pj5N6L0j4j8R1J08qj30j97k12k06j08K4L0
-6415b569O9P7L9O4O4N9J06J05j33k72l81l48l8K52K28O9L6o5n1K0O9k4n3M0J00K09O8M7K3
-6386b190P9M3JRj67j75k7J05j29k60j14ON1O5J14J98O8q0J5Qj78l42k58j52K4J66K27J66
-6358b727k5j34l1J35O6NJM8O4K07K92K5j26k29k23j02o3J16J64J57n6j09oj8J63J77M0n4
-6330b243j46J6J54J18N5O7P7O9N9k1J6k0j09j9K1k2J02N6j30k97k02k5j06j11k7J47J92r3
-6302b422l06k77j97j44M5J35J62K44J96R4J91K77K35J87N1j70k32n7L5r9k04j53k16j89j11
-6277b925M6J98J86J51L45K03p9k30j86o7k06k24j14oJ46J9q5M5P2o1m8j39k64k33M5L21M51
-6250b639L60J74j5j03k29k23o8m4q5K7K6P5K22J45q0j60nK04L51J93j53k05m5j24j27o4q2
-6223b674o4o4NO3N3J55L9k10j80R2J83O0J4rj16k71j69Rn9j08k9J22K90L49J94r6q8o2o9
-6194b640j24j22K2J31J49J47L3j24k4M9oK3Q0lm5p3q2R0J03n4OR8J9K1N4R1J8o7n2m9j56
-6163b487l01j49K5J12J48J74N3j54k18m3J33J85J78J05j06n6Ro9j59n2M4O6r6j56j00j40
-6137c054J0Rj3K6J21K45J37m9k31j55M4J93K35J36M7m2m3j7k9j79k69j24J42K22qj26j06
-6110b878l7p3k1J15K24K60K32R3k46j52j00r6J0J05J45J6m4kl7p6j76j70J6K28J86J20J07
-6083b251j93l98m29k30L9K40R8j30m3K33J95j77j98J23L31L17J24j36l28l64k04M6J97K96
-6059b842K81J86O0Q0j9j76k49j37r6j3P6m6k0J08J16J74K98L13J77M9j82m98m82j40P0L9
-6033b873l5j2J47J44R4R0J33K18n0k23m6j6L7p0k86k08l9P1K21J13k9j58k16k38L0J99O0
-6006b942M7Krj4j40J6n5k03O4K96K14j19j06O6O1R7J34K21L05K29j4k70j62J72J70nq1j60
-5978b186k10k18k11p3M7j02m9K33K32N0m2M7J37P1r2j71j50k6k3K5J03R4m3l8m8j11N2K47
-5950b455K15j9j55j45j58k49j18J77K68N2p3j65j02L2RJ37J90J45P3J3j90j90Q6K13m1j72
-5924b622j8k6l6P2O5q6m6M8P1R6K2j59j03j7N4P7j09k51nK98L16K44J02L3N6j27k49j12J07
-5895b305K0J4j52m33k72l1R0J66K15J38O1J39J20pN8J11n0k34k55r9Ml5m2J10J8o8n2J5j71
-5866b927j91j05K96N81J90j12P9K69l1l14k92j93j29j56r3j39j58K5M6r3m3J49R0M3J35J71
-5840b902O2J9n5j61J02J84p5k31N0L16J39o4j41p3L8Q6M6l8P8p0k24j55j27J3J83J36J6l7
-5812b885j5J5k8n2j07j62Q6L17L63K66P1k68l27r5m7j07mJ13J36Mo8M1K61J68j34l41j29
-5785b928J24K54J52J15M3k00j99n8J1r3k43l43m48k91k08j69J40M58O23L97P6m7j50k22j26
-5760c332R0K85K84K16L3j41j40k66k81M6J38j03j06m4J0q4k2P8J29N8q2l2Q5j0j05j84KK87
-5732c191O2j23k30k37j42K71N01M69K19J28J00J19j7ln4j56P2L23M01J46k01l18k33j51k39
-5707b484j08J40N9n0j61k75j50j9K08K90m3k35j73M8K35J60q1l7J49J38P3J67L1j28m3q8
-5681b377o9m8n9J13K96J94K8m4n5o5j14j36j70j62N9J06J14P6J0j01r4o5j6o3j65q2M6J46
-5653b697R8Q8j23k48j56j64JM6K7J20J58K23L4j64k3J65m2j71M5J13M0oJ19j4l37k69l1n6
-5625c224R3J18m9j15k01k49j58m7opK30L69K17Rj10KJ19P3O0R3K8j77l27j98qJ13O8J70K47
-5596b867M6j46k23j35K7J54K86J14k06k65m8J35K39K28J90K01K10J14o1l05m00k76k06l1
-5572c225K02J04k13l08j73K6J48K53J18J79J48j42j97q1O8K26K09L7n9k34l71k44o5%K7O4
-5546c503ln3J9P3J19K33J35n5m6M1R4J07O3J0k7q0p5m9j01K4J71Q6j27k38j49P0K23J17K4
-5517b897N6p6j60k7L7q1k9L4jj68p0L11L33Q8j27j61q3j3n9j18m1P7R9r0k64k32J53K22p8
-5488c365j98M4P9o0NJ80R5j43k20p7J01P5J20P5N7oj62r4j77k21j8k5j85r8K19L56K68J80
-5460c195K65J53J3J43j01k86j54k15k28q1L5J36L4QM5k8o4M5P0O1l2l9J38J52M6j88l57k64
-5432c888q8J21K31J43R7r8j55N1R7%KL0J42J76Nj63k89r8N0r2j66q2K1J98Q9j54j28j09k03
-5403d260j86J0K47K67K1j49j16J09K26k7J4M1M0J04Nj33j83j30k0J5PNp6j01k03j24q6k22
-5375d905j76j1J33O0p4k97l67k96j90NK70J83J60J41J30L7p7l47l21j5m1l10l56l02k78l26
-5349g570k60l83l10k20k03l71n49o96n75n88q26j562j817k107k417k652j302M471J7559J9120
-5329A6742N371k142l336k845k369j805j523j243r93l83q9j03m46p67p28o22l32j99m28l49
-5309A411k39r4p3j39k30j54l5P8K4j11o9M5m7k07k30k01l6J15Kj25k18j86k60j84j90j23
-5283a476r0K0J13R8K3P4Q6oo9N5k8p3r4j06l4R0K2J8P5J72R2k41l01QJ90J35j2p5j52j7L3
-5252a470m9p5q4j26l1P5Rp9p9o6n2j4N1K18K53K09N9j12k80k42K8J19J25K19J57j3l3o4l19
-5223a666m96k01Q9L10J77M0J93N0j14J4P3P5Q0Jl3m2j36j98k17n6L5r6j00M4J99N8j45O2
-5195b000K49L26J48J1n4q2r9j97p1R8J13j6r1j76k54j93j93jJ59Q0J36J88J10m7j07q2j88
-5168b233l08k55q3J55K33K78K85N6m2J21r8j04J21J07K9M5L9o6j43o7o4j01k8RM4P1J04J40
-5140a755R1Q2j27j45j01j28j14j02M6Q3N3q3k8J39P7k14j67n3j15n9J7O3n0k14j59J91M01
-5113b371K46lj36q5J10J10L9J8l8N4R1R4L0lk35k25M0J62J39J28L2j23r2QJ14J2j78j25P2
-5084b115p9k32k4J66m2k14j14n5J3J00J22J06R3o9r4rO2R2r6j22l8r1m8N9P3j56j29J61K84
-5055b396J85k8K9J90P6j75j53Oj38k33j63M9J78K17K34L2k7k3j00P0K71K10J21J15J12K1
-5029a320J5q1l23m10l15j16J96L83K64R6o2j92k01k01j63j52j04%J06K3n1j29o0M9L6J23
-5003b589lj59n0J22J81Q8l1q5M0L5j04k33k37r1L5M3L6M7J02M5J62K63J57m3k31r5lj02J2
-4974b688J5N1Nm0J15J90J13K3rL6J6j74o5N1j27j64j86j80j83r1J33K56K04J77R0r4m8J38
-4946b436J39k0m8Q6K3l0R3R8j68k89j84j0K01J42J97P4k03k73k27j14j06j29j54o1N2P4J34
-4919c139K74K50J06K3o6j31k02r2J1l5r2n4oK89L71N9o5O7Kj49N0J65m4MK38J53P1j18k81
-4890b341j29o2j34k84l35j66L0K16L70K12o5p3j9r0j25r7n0J28J59J15o5mNj22j30m4J35
-4863b965Q8j84k64P5K87J08K9L9k9j30k71j24K8p4o2K05K54L4K1N5P3O6k0m1M9J69J88J06
-4835b290r6j83j43m0OL3J58J9k08l31l70m18k74r8J16K37K77K44J49k1p9q0N4J66m7k69j11
-4808c599J10J07L9o1j08p1j63j62m2j0M5J01O4K0J32J37J3j7j73k84r2Q8O3j00j68KK3r5
-4780d201j38p4j64k04j59j15q0O4J07J16J18J36m1r2o3r0j75k50k86j84k7Q0n6k45j94nj8
-4753f240j65m70l79k17k72k90j68j12q3k65m54p12o96o22q51j273j394j623j838k152k339
-4732b2615k855k107L019J6596K3326J0049q57l056k726k207k003j953j640j183q92q88q20
-4715G188p81p55m80k83l85l84l93l80l34m23k33p8r4j23j0J12j59o33n04o5J10J24k8m9p7
-4690H83j69j09j08j83j32k6M8m3RJ66Q2j3L7J88M5k15l39k21J2pqR9N4l8j01l9J28Q9l9j10
-4660f0l4p0j00O8Q5m1J2J03n4k78k64j12J6Q5J43J39nj77k94o8J74Ok47k81o0J66O7o1M5
-4631a097N6O7L9j22j81k27j30J20J89mO2L7MR4r4k05j49o5J7j1j36j50j46O4K67J26j97j79
-4603a951q4Rj4m8J54K09Q7P9R2Kl2j62k48k13KJ41K05O4r9j50J0R9J66R5k3j75j41j30p9
-4574b135K10L69J36O1K5p1J9J28k5j39j25j26o1pP6J38J09J56J41r1j73l3N6j1m2N1K72J06
-4546i86j31k5j11k65r5M3R5r5j50q1n9J1L0m0J13J64j31j72K1J73J39l2k83j20J61L21L49
-4519a156J96l4k53k67j74k74k01l3m5P1L17M23K82J35K4j46j75j31j16J09Q4J5P3J7KNo1
-4492a313j88j46j23j59q8M8J72J85R4N1O6M2J54J04n4l5j00j85j23j36k77k54j87q1K4J10
-4466b399K13J44OJ9K0o7j07Q5L04L31J19q6j34p7nL6m8j57k29m9J30J36J24J32K22N9j94
-4439a472j54QN1J41Q6j27j09J55K39J29p3o7K31R9o7o9o7o7j58m04l83j54l9O9J49R1l4J3
-4411a983J89M2j61m9J92K03nj30n8k4j71j76l8R8J79K48J56n2k73k48l5J64J34J79K17K5
-4385a377l67m11j14j13m2o5j00j60m9J03J63K17K12lj19K6o2l9J07J51pkq5k94k00q4k8M3
-4357b699J28J14Q9O6Nk3o6m0J28J42J29J87K34K6k21j80j27j47O2j0k38m21k77J57K29R9
-4331b654J4n5j84k2J02P5J66R6o5J10L29J85P6J77K45K08j7l01k28L0J62L2m3kQ9Q3K9o3
-4303a426j60j40o8m5j7P4J25J92J29K6qJ7l5k50o4K4j80j99m6O6P5M7r1j23P2J86J20J8q1
-4274a762j75l6K5k3m3j8k1J4R4Mk81k05o0kM2J82L02M6Mn9k10q3J68J45J7M0K0o3m2N3o9
-4243a996q7L8l5j12j52j22qJ02K19K40J9j39j47m5mrM0J25J55L0J1O7%l0Q4N5l5N3o8j07
-4213a858j98j75j14j50j65j31j47L9L47K42Q5K20K61J84K8j27lO8q5j08r9J61J83o3j97r4
-4187a896J45J99j6k17r7r7l7j63k91k94jK10R4n5k5J66O4j49P8M18K93r3k59JN1N5J16L3
-4159a767l4q5k58j54L5N2M0L0R6J34J14J47L7j02j27j90l22k57n7k9l5J42K80K43q7r5Q7
-4132b162K29J97Pj08j42j76j47m7M5R1P0l1o6j50j48R1J99j6M3J89Q0r2j48j61k02k03p6
-4105b834O9K40K42K00J69P4K5q5j96n5J03O2K17L09J31n8m0q9k18k17m0K00L6j94j55Jj6
-4078b119r7Q8K50j5k51j95J0K43J11l3M2J14P4o1n0M1J30R7N0n7j40k01j05J78J09k4j1L3
-4050a789K57J44p7j22j1N5J14K33j3k55k13k66j07n5M5%k04O0J48r9j29J68K13j3m1K8k47
-4023b176l32j04J06K34J77r0r6J45K20J35L9J35M8k64k47j22Q0J42K2J36K13J62J86K11J44
-3998h96q8k06j5J19j26k38l19j64O7O7j03j69j13K2m8j28m5J6J09M2Oj05j44N9J58Q8L9n7
-3970b172j2K94N67L03j60l04m42k70R6N8m8j24j46j3K56L41K36R6J21N3k0O3R7M9j06j90
-3944a377j03P3J60j06k28j63j71Np2j51n0j42l31j62r3o5L8K2N1K09L16L47K40Q1j17j40
-3918a929j03m8L2k5q2o0kPN5J37K9k04k45n3K14K80J09j97l33j50J29P7L9K74K03q3j9pk12
-3889b167k51k05j35m6J68K15J66N2J4M6N0J42Q0j56k50j07K0j6qK2o2j45k19j06m0k8r2l3
-3861c091J69J46J45K86J54p3p3j05q5M6J3P3K17L62K58n2r6K0M3l2m0k65k43J40P9k45k11
-3834b460j07q8k09j91R6L03J26J23K47M8k0j13j22Q8M3j39k00M4J70R2n2r5R0L40L10L2o
-3807a650M7N6J12O8k03l59k11n0n5J13N5k19oK60K89n1j42M3R8J6J36Q6j36k40k39L6R0o6
-3779b122k75j98N6M5j43k01j23L4K55L07K08P5J0J28J73l8j56j48j46K3n2n2o9l1M4J77L80
-3752a839L08O1o0j31k3J67J56k5m6p2j85m7o2j98j44K6J50P0J5O1j25k30r1p7N9J66R0j64
-3724b190k87j50J82K55K21J86N0K8n4k31p7K08K10j18l30j34P0J29N0J28J99P2k8j32l31
-3699b074l19j84K1J04M1M7J36K23K27M4m7o8Q5R7j15k63k24o7o4mQ4J32j7j32n0K7R1K4l6
-3670b281m7M8J63J13K3j21k18M5K34J32m9kM9N4K7Km2q0J23R1j92k64M7J96n3r8j0QN6M2
-3640b004K6J27jp0j14r7j37j29P3Q0L3J19Jp8n9m1J15K36J52j70j25K23K45J12k9j13k65
-3613a890l32j51m2j14j56l2o6j19K9J29J29J02J27r7k08k2N8J17J15l7j57n6J02J15J28k8
-3587b356k21k11j35p0J64K57K46J13N3lj84k50j35p4m7k9m1j59l24k56J76Q65R71N46K12
-3562h92Rl7O3Q3j24k91j82j45j94k0J20J48J56j4l3q5j06o2l7k8Jj4j65j23K9k19j97R4J04
-3533b161J33K20J77l6j77m3P4J11J23R5q0k49k58j81o9l9Q4J26O0J47N2LO9l2j52j54J0K13
-3505a934M7L8P6J23Q0k03k95jJ68K45L14J49J29J76ok66m03l15LQ7oJ9R9J9m9J10M9k24k23
-3476a994j10j05j19j4J57K67K02k7m7M8N1J44K33K52J04k03k52k20j79LJ61J16J13N7j07
-3451a469n9N4L4r7k01j60l5j36j49n9j57k50K7J70J14Q9K08K03N2n6l9J48J41j38j28K7j11
-3424a977j05P4l6r4j8o8o7J00J75K52M67L67J32k8k13k18j22rj20l08k03k72j69Q7N9k02
-3398b516l49k95o7O6J03R6K01K40Q2j15j07k7j59r3K03L13L17L13J20km8O1R2J02L6k52j64
-3371a849Ro2m4P8K36R4j44n6R2J39n9k76p6L0J1j5k4P5K1n1M2o2q4M9N3k1k7L7J19Q7p7j43
-3339a898n7p2k43k43RJ57K24K07J40R7j08l01j32O3J57J76J03J22M1l7j65k58r4J53K75J29
-3313a555P5J57O5k00l64l87k04j0J20L5j54j04n0j58N5K52L6J19J72J04m2N9J04n6n6K23
-3287a764L09J85l5j85l76m72j94o8l1K9j9L2Q9J65K36N7l35m53j45K73L78J57J50J74J15
-3262a728L6p6j25j21n0m1j13k04L3K36J21j7r3N6J08j67k54n4l6m7L8K57J33j83k00k0l5
-3235b546r6K5L52L57q0l11k59n3j9J46K38J27N9m9q4j92m03j75R0J58L35L26R4L1M0Q9J59
-3208a641m5j76q8P2L19K52l9q4m4k37m15k59Q1J53N0P5L4Q1P7q6j71j46R7J64m1M2J39j62
-3180a998k57j60J14K21k6p7jr6j4k1p8r0OK5k2J24K01J88Pj51K6k4oJ03k4p9n2j2j8J30J19
-3149a942l3q9m3o9n8J05K16J50p3j00j3o3q8j9O3J1K9j0j58j27R6J46j15k41j06r0l4J27
-3121b528O8o3n2O3j6j17q7O0K19R3lm8n2j09r3L0pP4K30K54J12j50k82j15J4K6l3n3m7o3
-3091b675o5%pJ13J06O2N3N6J35J12k4j4J02l3n6j07j00r9K6L8j5J48J86K19L21n9l63l25
-3063b265k36j17J60L28J17m6k5j4p0k1J19R4j7mp1m9m8m8O2J35J53P8j6q1M1J52M4k18m05
-3034b268k66K6R9L3M3j41k05j4r3k25j19J95L58L13J02o8j13k10k88j1K75L28K73K19k1k17
-3008a995k28k86j87K9J83K28P0k5K24K02j43l50j71j4Q8J24J85Q7n9J05K10l8j92k09j28
-2983b290n0k3l8k9k0J15J04M4J73J17M1L1j53j5K12K01J16Pk39m03l25q3j0P9K81J39j6k01
-2955b235q1J70K03Q4K57K80K1j07r1o2r0K2P4r4k72l05j11J10J71Q6o2j17k67l45N4J88O7
-2928b452N1p1j34p4q8M0K17J79J61J42P6r6j65j65l2J83P5mJj4j86k15n7LK4r7k10q2P2P5
-2898b843QJ2J58L17L54J79k26j89Q7K15J85M1p3l7j02j65lK53J74j88k87m9K84J65j97k70
-2872b197j16j67j29J94L59K99J28k03j89j45j87J43L37K64L1j35j65j0J5OM0o2j61j52j34
-2847b336o7K8K55K73R4j84l19p4K31J28j11k27k90j42Rl3p7j69k5J42L67M96L58K90J36j04
-2821a351k80o6Oj58k37k30j23j04k8J47Q2k16k67j47L9J98M08L74l3j15N5J49J78M5n8P9
-2795a653Q0K9Lm6n3j78k89o8J09n4j09j76j03j15k42n7M3J41J26Kl0Q6O4J7m4k3J43K48J59
-2766a990J4O6O6o6j91k1J18J88J77K5j67k51n9Q1N3j52k36j93p1o7R4K48K98R3k36k73p3
-2739b525P2M7MJ13J64r2j33J6N5L3k24j94j18q1J05K43L48L45O9k77k23r5k71k95j3K23K89
-2712b415K45J44J02Nj51k16j85k9R9kM5J52J15J2O8N9j74j13J2j21r5l5JJ42M5n6qj92j05
-2683b651j2N7K24K47P9k20k36q8K1J95K89J6j29j09o7K3K02M67K52j00l90k20j4j78r9J33
-2657b308P0j70k72r0J91J46J00N0l4j15l2J32J32J43J16N7N4M5J23J87R5M0Qj26k14o0o1
-2630a793j81j04J44J76J36P3M1P9l6j62k23j71p6n9l9Q9J91K22J22j02j75j09j63m6J03K7
-2604b036j56j93N0K40K68J5k66k41L9K26o3k09q2l6l8J18J2q8o2O9N3K34L70J34k1J8l8k37
-2576a920k75j42j13j40j32p4o8R6L36N41L27K1j44j32J12Q6k06j98j14j14j6L2J04J01O8
-2551a964r1j61k02N8L40N6k68k58K7Q7o7j26p2J49J23k5lJJ31J03j9M7M9J2O0r6l19k15k1
-2522b664P8L16M42J31k07m01k24J62J55J53K28J31NQL2o4j66n1m8m3k3j17j11No4K1k4j75
-2494b515j02K7J28J76J89L6l4j09q2R6N8j27k00j76j51j56l8N4K25K73J60Q5j31k33jJ4p6
-2467b610o0J8J56J07P0Q3rj9J62K43M5k3K9j04j23p0j55j03LQ6R7K6L1K22L22J98o0j77j74
-2438a789j99k56j61l9M7J35J48O8kN7J76J61Q0R6R7m0k54k01M1K60J15k10k73l09m08k18
-2412b878J6N2K08L08L45K33%j92p4l6k02k08m0j6K3R1J72P3j65j43r2n8R0K98J82j90k09
-2385b412p5o2Q5K55J85o6j73j44k28k00j25J10L40J98j22k5J58J90L01K88j1j25j37j16r4
-2360b005j69j45m1J07mk3J28J43n7m04l87K5K73K05K6O5P6Q4P2P1LJ7R3J09J27o2l09k54
-2332b236l11j46J25J88J61Nj75l31j87O2J42K66K85K03Q2Ll0l7J31J46J33q2k33k69j73k
-2306b280l7j61j08j08o9L0J49J93J78M2p8k15k85o3K23K86J53R1M7j74j43K15J79q0j16J52
-2280a979K23O4n5Q6%j66k14j89M3J75K0p4M3K14J06ko1j03o8j4l4l4j04j45j33N4J00M1N0
-2251b156N7m6k4J16P1O2J60K62K21j67l24k0J69O7j55k16k63j10m2m3P9l2q4j24L9K42K72
-2224a989L17K84J28r8j93k14k77k70j73N4m2K2J51K4j61j44o2N2Q1nl9N0K08K61N4k36j46
-2197b363R8J08L0o0j76o1pl0JJ54J37J70K08J96J7j43l69k65J28J80L8J7m9j33j05m2Q2J90
-2169b049K7j46r6R6K02K10J06j01l87m66j03K58L21K34k4l02k53l6R1O3o8kJ0J30L57K22
-2143a706m6j58QOm3m7j82o9K1qL3o7M2ml2J64K47o1k79j33J64L04K41l0k84m05j63K01L21
-2114a965K17r0j81j25j43n7rr2j27p9J33L68L17J88O2Qo1m8J44Q4j38p4R5J24j8r0j01k57
-2086a915j85j2J43M1j53j92j32j75k74j67K10L45K82J34L1o3m1QM6q8k81k22m5lk1L8J00
-2059b591J78J82M3q0j01j51j41j8n0rL9nJ3L08K51q9j77m0J01Q1o1J8K92L05j20k22j62j04
-2031b310k0N4O3L4n2k17j74K0K25K91K78J8j37l7j16k60j84p1r3O9J34P4J35J59k1k1J85
-2004a974M1j08o2K44K40Lj19j80n5m9k68k84PJ66Oj4N6k5r8j35j5J06L7j19j24j4j8K1J32
-1975b602K50K51J21P1L9K3Q4Q0K6p3k1N7mm7q5JM0n5k09j56NR0J40O9k6M4N1j4j25k27j97
-1944b399l1l1n3N1J59M3n2O1K12J66j17j39j2J8o8m9M6R9m0k48j66J56J47l8j33o7J00O8
-1916b317m1n1O2L3j00J9J0k0L9N7M9n4rM5n5j09J6Q3R2P9J9O1J55Q6J60J07j84r6J01ol7
-1885a806l7j14l4J28J74P2Q8J6r5r8n7k7N4J37N2j27j25j9P%j66m15l45j05lj36o8J70J74
-1856b705pJ2N1O3J74L70L79pk85k99j42q3r0k9J11o5l10m7J47N8m7m7J21K55L28L17J16k28
-1828a889k99n6Q6J24K3j38j5J50K57J69r0j05J62K35R3j02p7n6r8p9KK7j33k30j80rn9P6
-1800b211J01l2O6K48J63R5L02J76j67m42n42l53k06j19J32J90kL7J54K05J16j13j19r4KR9
-1774b314K7l4j54q2K54M52J62m3j9p4j57j92p3K0J41Q0j09j37j16j42o6J09J67q7k36j45
-1748b768J19L92L50J01k20k97j81r3j03r7j40K5J08Q6J13L3j53r7K9m2k07j67J20J13j46
-1723c122j56J76L24J95K11K98K04j24j64j36j09R8K86J23j82k33j05Q4J07n4j00p4O4K10
-1699b179J08l8r9q6N7R3O9m6j73k9K44K87J52j4m7N5J5j72k88j80m7K07K96K37L12K34j4
-1672a046k38l20l5J08j73k90j29J30J78p2r7r4j42k66j54K73L11J20Q4k0p0j9mO3j5j19k40
-1645b276j14J04Q7jPL4J93L23J51q8k06j03n1j14k97k89j29O7J16J48J77J82q5l11k18o7
-1619b760N5K1p9%j6p8P3Q2L0K3N0J14J85K07J63R4J33j7l87m07j75L12L92J19ko1j82l16
-1591b427l63k47j11r1N3M00M08P1j04j3J15L7L3O0J4R8R0m4n9l4j30k65q2J35L3PJ91P1j58
-1562b312j31MQ7Lm7K58L42J92J09J42K7j95k00r6q4p5p7r5K7J09k6j59k06r1J43K70K12N4
-1534a815j39j78j15kj13j40N6P1J88K20Q8j2q5PP5Q0j27l45k21k6R2J78K09J56j7j91k23
-1507b329N6K65K85K53R7J7k30l07k22j18L4K1k80j12J98M1o3J37J77m9j02O4J92Q3m5r0k1
-1480b048k08k68oJ25R6O3K3k9o6NQ1p4k56k68j00Q5J89Q6q2pJ10J2q0j48K5J86J42L7j22
-1451b497j1J41J45J2j20q1j9M1L7mP1M5n6j06m8j14j66P0M62N62L75K39Rk50k03J97K79j88
-1423a178l52j25M0L6j28k85n4K50J67j56j98p2J12O8o1Q1K18nj89k7J89J41j28k07q9P9J57
-1396a716k0l6O2L2l9j45k45j30j21j44K5J56J72Q1J6j30r6J8M8Kj52l10j68J14J57O3L5q7
-1368b558k07o3K58K80N7k26j06n8j24j22J42L79K46j4j28q5J6N8O3ML2J12N3N3O5Nm6k1R9
-1339a836K00M8q2o7j21n5J00j1j58j83p8j9Lj21j60Q9K62K92N9j84n4M9l6p1PM4k08m52k66
-1310c009j06M9L91L20J3p6j17j26N8K44L22K96K13mk10o2j3j13j40j02p2j04j13J8Oj60k82
-1283b879j51K06L23J73N6K8Nj6K5M6k7j03j34l1O9q7l44k67n1NJ74L14K49R0NO2l1j20rQ6
-1253b334J42J88J77J5k14j82qN5J60J58Lp2q5Q0O3r3j69j37JK25K39K13L4l91k85k5M1j9
-1225b220j0o7j03J06K27Q3r4j97K7L22L08J86J63J19j27m07l61j28k14k55l1J19J89K62J54
-1200a949qj84j16k4l7J11R4L2J36L27K82N5r7k11k26m2Q2l0K6J41j32j18O2R1q0k15j45j92
-1172b367k66pJ32J7j53k48o9Q3K28J41M3K70L65J34Rp4j44k01j31p0j35j97k05q0Q5J02l7
-1145b775J2k1J21L90L47J18j49k04j27j09M3J58J36Q8j12j66Q9J85P4J0k21k09j01j27KJ21
-1119b427O6K3R5J27R7M6j1m7m6O7J22M2R2J15O1m6q6K5P5o3r9j2l3j48k65k22q2J3m6LK00
-1088b364K72J07p7k14j37l6QO0J50J49q0l1J42N6P8O2R2L9q1r9k9J62L12K28j36l71k72q0
-1060b090p3R0K33K85J16p1p5j51q9J99L32O3k14k15l52k15N9l2J6K6kL9L5j6j45j21j95j47
-1032b710J76K99J89O2nj56k39n0P2Q6j3PJr1j17pJ40J32M1OQ5K43K61M0j96l02l05j4K16
-1003b149J84J69O1J51J39j51l07j61Kp3k40j82K4J85K25m8k02j22r4J50K00k4l5J74K30n
-977a899k17k75k46j38Q4K77K83J59P0m3j55j11O7K8j59k85j76n1p2R3K46L21K29p6j99r8
-951b343o9j4j58q0n0m0J29J49k4j12l9L7Q7K21K41o7r4O1J6q1k4Q7J65k5j35o1k06k39l9
-922b707O2J14K51R4j28j18kJ86K32Q4j15k46k43q6j37n6n5M2J80J82J79O5P9L9r5O3J65k7
-894a998j58j43R1J33O6j15k24j33J51K82O6o7K2Q1m0j32P4O6m7m8J65K21O1j20n2N3o1l25
-866b131l41o3J61K03J3j47j79k23m1K54M04K87L6J3M7l9j87j58q8K9J87r7k56R4L40K98j1
-839a595kJ3j85j88k9NL3R5o4l06l78k55K9K78K90J93J17Q8K9K3P5l5j11n1k7%n6j46j08J8
-809b250J50J21N0M0K4J0r3M0J55Q8J15J47M2Oj06l17k75k05k42l05q4K02J68q0o5J08R8N3
-781b405J16J42n2m7Rj43j22K3J18J37J97M1j64j80l34j83K08L52L09J14nnj45l56k27N0K09
-754b343J45N3K11J58J59N1j91j84j32j06k7P5L3o3L4K4PJ77K08K30P5m7n0j7j9k09k38R7
-726a889J68o6j31k56k91j18R4J00j9K1k8jJ10N8P4K10K16j10j78j4l5K0j40p8N4J29K20O6
-698a814k6j26k87l19r0J36J61n6o2j04j58q1K01K25K30J32m0r4j34nQ1J26N0Q3K16K22K7
-671a506m3j27l75m37m20L8N05L67Q9k2q8p6P0P9q7j48J01K68m0m72l13J01J94M3j1MJ64L66
-643a776L26J18k34n52m74j51jM3j4j60L5L20J82L8J65L12L04O3o2j03j67l41l34k46j21R0
-617b740l3j95j0J89K12J44O0Jn6pJ47M5o0N6J57J89J63j01j92p2Q4J72J45J0j45l44k77k51
-589b709l31k47p6R6K90L36K09K6j9n3l5P6Nk3r4qJ71J26p8j26K5J71J65J8q4Krj14k8J1n6
-558b363m7J12K33J63R6M5M5n4j43j77j59J14J44l3n6k01j09J4M2o1j35j82n2J2J37J28MM9
-530b434j7KQ9R8J38K8q2O1Q4Jk45k28mk5j9Q4J5k01j42K6J20K59L20O1k68k42r1j17o3J67
-500b625K43K59K71J44R5J13j18k13j38p1j31j68j47n0J45K41L28K08j33l54l49j24p9o0L8
-475b675N2k3p6RJ19K9k7N7j0p6o9m3j4J44M37K92J4j77k67k55j62l7o0q5l9J51N24M82J44
-446a641l03m79k31K21L35K11q0j73l1lj9N5j20j07O2l8j2J10Q7Q5J84O1m3J06J82L3j51q8
-418a787qm2j62j49J4p4j73j27k2QoK33L84K29m0k60m30k46J24K13Q9l4J37O6o4j20l2J87
-390b092J26j5O2J23P2pl7j40j00N3Q9r5n3M8M7j2K0L3j09k32k17r6P6K21K11J29K3j72k21
-361b265lJ38J75J02M2Mm1k23r2J79Q0j25k38j62m4K9N8J75J20k59j31J13J67J81P6l4q9n2
-333b119N3J07O8M4n3m8k1K06K99J56L7n3r1j64j00M0r5j51M1J64J11Q0Mr1K5J21N5J37J44
-304a094q4k60k15n9r7j83n0K00K00o3l29l58q2mj10O0J37rl8m7R5J76J94P9K1Mk68k80k2
-275b486p4n8k6m5P3J27K40J98o0j47j85k02j44j40n9K20M68L39J17L8o8L6J49Lm4k8j05L5
-247a828K37L21K73j8j82j58L8j26k61j84j1K4j02o8Q6Q7o0p4j02n2p3n9J16J77J71K30J74
-220a424m3l2K6J7j00k22k73q5jj99k07j14j84k05L3J35J24J59K49K26J8j22p2j62k24rO7
-193b624J70L75K33n9o9J35K31K45O5j78j12Q2J62k3j04q3j18k4J52l5k12j86j77n3j2k4J0
-166b233m9j05j60j77j96O2K28K33J91O7j91l06j8K15J9k96l09M1J46R5K43M85J49l22k93
-141b481j16J29K01J05M3J04J3P2K13K1j85j47p2P9J31K55J54k8j25j20M6J93O0j05k51k84
-115b095j84j0K69M39K77R8N4p8k14m01m75k42P4K27J37j5L7L1PK2j45k5J24P1p9j35p1m4
-87b346J3J31R6M4J07O9Jj22k59O4L80L28R2j40j29j04l18k37J61L61J33m2J7k9j28J1K14
-60a632k3l92m36k31M1P6j47j55l3J38J66J13j3o2p5J9M6J37K63L38J84j85k17K4J6k20r8
-33b358J14l3j61M0J24JJ01L1j57j13JJ30n9k14o6N7K04K82J26P1Mj05k83j64N1M6jK7L8Q5
-3b181N1L0M6o7k12j57q7L0R3J10K29K81Q9jj27k59j30L5K73L84J32l9j7r1j20j35k25j7M1
25b041nJ1m7J01J95L4j83j03J7OKJ30L2k28k07N6R3J8K9N6J96J89J27l0j32j95m1J4q3j25
55b114k68q6K77K17Lj1O8n5j01j80j06N0j0K3J75J7j96l8L3N1K5m6o3nJ03J04M1K9P8J3r7
86b069q3m8J21L21K50lj71j35L3M8J0N9Ro5j60j18j18q5m5r0j35k11K3K16K78K61K85K76J73
115a173j5j68j82k92q7M6j27j7O8J05K36R4m5J40J63N6Q6mk18k04p3l8j07k49p5J10j51l66
143b487j5J39J18J34m9j01q6l6L9j23K2K40l1l1Q0j6k24j97J92L41J10q4j11j0j20k32m7J91
171b394K19K3j01k8L8R3J3N7K5L3J7M9Jj85k77r1P0k7p8L6J32J95K25J4k3J22K20J81J59j3
201a295j51n6P0R0k4j07n6n1J5J34J39k1k19j30N2k5k4Pj13k65j91P1J29O1m1O0P1k14j90
230b274o5R2K91K03M0p3m6m8N7K37J13k20k31K2J8j22j66n8lo7K5J10K01K26P4M5J32O5M3
259a379m9k88l39p8L1k86l44J11J87N3n7K6J27J00P7R9m5j89j37J06J70J50k4j87p2R7J7l1
287b154k2p2j03k3J16o9j47KJ39J68L0r3L3J65J60K46L19L8l88l53M2J80R3J11J09J9j2k8
315a494k3m2m2R6Q4P6J14l4j00L5L2q2k8M7L1j6j74k77l30k34O3K39K3k3J23o3j33K8p6j50
345b330l2m4lJ57J65L5J7J79J30n3k16j55L7n1r9m4o8K6R4o1j90j5J88J86K15K08Q1N1L7o4
375a619j14k12j43jJ21J50J3j47k77k20N7K28J53K52K63Pl8q8k59l50j00Q9j0j23j21p2M9
402b512K57L48J82K6j36j41p2n5j87l36OK49J22p6r5r9k41j62L1J76K61M23K39p6l8K2PK9
430a848k4l3q5j8J3L3J25L9n0n1J6n8j78K6J17Q5k2j47j64n8J45k2j33M6K83L43J30j02k66
459a858k23j06k0k01k05n0J92L15K78K07J89J12j25j67n8j06k72k64j87N0J65J21L5j0p3O
485b255nq0j92j86j69j7J98J60J06J44K59K61J79j28m64l42J76M49L50p7l94l14j15J30K60
510b066Q9N5N7K07K60K4j81k15p3n6k31k79l28j34L83L37K1l8N2N3k6j52q4P5L5j0j74j19
538b518J84J16J19J04k9L3J04J8j67k32j29J01J71J49K8k11j44lp2j77k04J62J84K31J94j08
564b096p5o1K5K62K52K47J57k10l20k72j11n7k10j27P3L87L19O2nj29m3L3N0m9p7N7L1j33
592b020q0K2LJ18K02J65j22n22m18r9J13K71K34N9J4J25Q8o0k2m7R0l4k56k64j15n9J00K20
620b294Q3J85K78J54j00k53o4K57K41M5K7Q7K7j61k82j54j31k35j33o0P5J04j20k04P8J93
646b357J74J26J79J51m9k09k70j51r1J8K15rj99k4J44ok97j87K5L6J44M33L40J50n0k8K6j74
674a940k33r5J18K47L02K17J6j05k11k26k62k85k73j51%r5j10l8n7N2Q2n0J9J83J89Q3p6j76
702b875k2J89N6p3J27J84J34K07J23Q6J12L4P6J24M4j52k82k80j16J30K05J73J41P2J34K7
728a422j42k61p0K41J61r5k24o9J81J94J71L9j25j28j21l14k36J21J48J65J46R1M3l9j73j41
754a859j61l28j45J10J42%j4K4M2Ok05p1J15R3J08L2j24k29k79o2J93J01n4p8J25J50K1RJ41
783b197J88J03rJ00J47oN7J09j31k01j77j10Q7M4R0K92K15J76J38j16l24l03k31j66K6R8j51
810b252l10j92m2rNo0r5J45J83K1O9k2k11j31Q7M8o0OJ9l8P9J26K74L52R7oLl1J10J47p3k90
842b051l85j28J42K39J98N7k15l5K09J48N1K7Kk7K2K04K59K7j75k49l05k43k9J03M7PJ00Q3
870a917J8k9j28l4p1l5K22M07K53J5P1M2J4j59l04k51j80m9P2N1q3j83k20j05l0M1J17J46
898b309Lk26j74q4N9N6j26r8J99L53L00J26J3J7j24j46K6N1N2J19J86K50J80Kk30j94j23k93
926b135j95L7M3k8j26l9K9J26K41K83J33j33j26lj6mm4m0j1j3o7K0J09L9j43j00m6j21J06
955b224L69K88L6p7k3L0o0j21k5p2%J0m7j95k57p2m0o4J53K19L2jj64l00j4L66K58R4j14k73
985b288j33K0J3J04J94J97L08L49j18l91k59r7m5K97L40K12J57j9k71l41j16J09K72K81R3
1010a132n6o8K2p9r2j65k68j80j31j46m4P6K21K90J45N2O8l6j33J5n3o1j67k00j09j09j42
1037b482r2j53j32M6J92K22J30J26J34j10r9J13K46R0j18o5J06K47N9n4r4j15j00k51k68j11
1063b533J3O4J57K59J73J20J60Q9j37l51k15K6J13K1j56m5N1j43j54M2J34m1k26j90k4P5K52
1090b466K64L48M17Qk59k30j56O9Kp8m1p5j53j44Q5J95J46J97k9j70M2J63k6r7l1k3l9O0k9
1119b050j45p3r7j16O8J78j34k09pK14M7j65j43p2J44K32J46L9R9l0j71j29P8K58j8k98k64
1146b618k19k01j54P6K17K45L14K31M1k09k21l5J07L30K63N3P4j7j23j79k87k3J06j1J23K78
1172a839L86K26r0l51k87j0L0r5q4K10K59J26N2N2J14J11j7r2j56k83k20p7p4l8J6j8r2N8
1200b183J02k3l3J42K04m8npj05j19j87j10J09L9Ql6j89j38L1O8j03l4l6q1j06j35K7K28J67
1229b553j4lK5p6M7L50M24L75J03j88k47j15j38p3J80K30%k79l36r6K42K32r7k00N6N8n3r1
1257b237j40o2r0J69K13J00P0J17L15K62j2Q9R1k51k48j13J05J89O4L6K1m2m5N4K04N0r8j18
1285a307j04o2o4j82j85p7J90J93j1K6o0j51k88k97nJ51J70J1r1m1J25K57M7j45j74j0j9l2
1313b135J10J09M1K32P5j22j11j58j35r9j72k94l92k11L9K1J74M04K29N5N1N0k2p4p2j6J83
1340b240K00m1P9J76J01p1l1J50J30J05Jj60k07j86l17k14J40L42M37O6k76k30j39p0j29k1
1366b405Q2M9kr9l4J01J07N8M3N8R3Q8L1K1L4r9j10p6j54l5J15J41Q7l8j84l10l06j57o1m3
1396c005J05J68J52J11K29K55P5r3k47k8k5l14m47k28OK62N42L30j1k07k01L4J89M6k03j09
1422b614J53L57L84L58J27j70l19k36q5K1Q1J85J24o3L3k5j47l1J01J77J53o3l34l17j42p
1448b299J37n4l28k00p1P5J79J66J72K6j32j05K2J65J46J10K03J16qQ4J00r7N2J51n2r6k7
1475a565j5k7p3j02n0l5K1J16lO4K04r9l43j90l4J80K93N0n1M5Q7oN0J33O3m6l2j10k70k04
1505a949j30j84j05j01l6R7J68L47K39N3P5k2j15m4K2j8j71o6J35J28j92l54k04R9L00K22
1531a806O5j31l04j58R4J58ok27k37%K85L55K11R6Oj89l1J74J01L6L5M8K4k1j45k48j19J49
1559a785J46m%J30J72Q4m4j78k60l13j95J6J73K68J95j8j84k72l58k44O6J98Q2JJ42K39K02
1586a741P6M4K24K64J86j3j97j92k17j85j24m0K8l3MK01J61K9Q4O0l7j02j79j9J6j33j98k01
1614b234O5L15K77j33m24l16j25j8J78K47J93J25R7J22M5M0L3n2j26k61j11j6j25j60o6K8
1640b402j46l3K06J97q2q9p0n2J87K15J99K67J15qp6K3k4k57l07Q4M36L97K04M5N3j1j85k16
1668a330j05o3m0J43K96J32k11l02j60m5j38j89j49j6J46P9k6k07l04l00p6K92K87O9M1j8
1694b194p2o0oJ5j4j36N9N1o2j69r4J82L19L57K10q3j39L0l0n3j18j46K1R2M3L0J62J31M1
1723a633O3L07K39n6j54k53p4P1j9j01j55j67j30M4J80K20%k04l17k42j5m3j96j7J02p1q3
1750b704J28J51Ln8K00K05r6k03l7J95K45J02pj01k0J04L8j26k02j28jM0L7L9n8j59l9Q0J73
1779b199K69J40J1J11J14r7k94k98q7k25m30l59J1J89J85J19k3lKM9J49J33K08K35J03j61
1805b148k37j56K0P2JO7K20M7n4l7j62q0J69L12M7j93k8N6J25N3j66o0K6p5k00j58k6p3o1
1834b699N7K38J54r9o4pJ12K91K39J0j47r0QNk5Lk04k82r8Mqj81j73N7J56J11J5o0k9J00J83
1865b423N9j27L5K62J87O4J7j10l18k41p5K6K3J6J0P9K13J42K8n8o1RP3J39Ql27l17j98j50
1894c015j7R0J59J91J06K0j8j4J34N9Q7K46K38J05q5l1K7j23qL1n2n8k04k80q1M5P7R9K07
1923b065J77j18k04Q1J43L7N1J90K04J74J79r8l81k16p8k2P5P3p4k3K45J05j53j85j85k77
1949b345j03R1K81K08L2N9P0J61J62lj21l79m49j61J27J08k2j07Q3K26R8j1l1j8J00R7oK3
1977a830l6j78k75k46j9J58K26P6JP5J53k7r8J02Q8Q8k3j84k1O5j14j57q1LR7O3o4k22j64
2006b544O6K42L37M18K57R2O2o1k69k64j39o6J49M15K08J4R4K5n7n4j23k68k86j92p1L6P5
2033a904M7Q3or9o9o1j65q8J34J19p8m6J13J00K8kk25k58q2j0l3M4Q4J04Om9J79K99L38J51
2063a346j64k82k35j52m4K11K80K27P0k31k81j82qR1J14R1J20Pj49J03K58k9k33o6Q5j28k48
2090b121k01K8L8M7R8J81J23J69K46K16O0q9o7j04k30k69OL75L65J6k08k28k21j79m8q4p7
2117b158M4N4J72J52J47Kk65k55q3L7J28K05K47J19o0j41k50j74q6K1J62J24Q0N8q4k28j88
2144b220m5k4J45P7m5k08k13O9J92K32K45J01p7q0J53K10Qj62L5K24K30J6j88j94j15k69l50
2171b253j50j01q0j7J10K79L23J71r2j90J0M8j8r5j17j1j30q9K3J26K34L05K49j0j48m7R0
2198a580K33J91j65l83k19J62L43J40j60k07r8Q7J19Mn7p2o9j88j63J6k5j59p2L3J54L21K87
2225a527K22J94K86P5l56k79j85k60k11KK34R9l6k0N4L0KO6N6%Q2J32J20K0l4K8p6j42j47
2254a571j90oQ4J46J63M1j45j99j60l5j17k50o7q0j50n1J17J31K7o7n8J0J43K19M8K5O1J00
2282a831J37M6k0J3J0l3J02Q3m4n4m5j09j47j24r8q5j63k02J6K08K08J33m9j88r7P6K63J67
2310a827j58j67k8J28K00J6j23k41l5J84J82J83%j01p2m9l0j41j17kj09q4K5N7R4J05P9L9
2338a992J48M41M40L51L7k19k95l33k16j93j78l3N6J71R2n3o8Pl7j02j63p7R5J38Kk33m4K52
2366b006L09K8j28PJ28O5j60k55q6O6L2m5o6J1M7L4M0Q0L13L49R8p8j24j26k13j81P6Lk34
2395b016j25k6r7O1L12K16J35K02K9j61k75p7J31J28oj55j12J16J34j59k82k70j82L0np5R1
2422b438O6m2P2J86J35M9n7j27J21J24nO4K55K49L6k9j26k23j08o2j09j13j08r1J48J68K8
2449a937J8M3Q1J49J19K4r4j80j42k81j42Q6J33R8K38K47j39k76p8PJ03Q9j46j12nn2N3N7
2477b039O2k03l85n9R9no0J02K58K24l3l1J20O5PMJ08Q7P5J20q7j36N8k0k00j42q2j1J01O1
2507a942P2P2N5K0N1n0k20n6J66K26Q2j28l11k40l6l5J6K1k52k17o6Q8P0j7M1lJ61J47n9Q7
2537b257L5k12r2O5J8J67L75M01J74mM6N7j46k38j00K08K61L4o6j01n1j12m86m28j07J19K57
2564b183J19j58rJ19J17L0N5J61J13n3j46j82K8K3n8J70J52k2q1j80j82r1r5j44j13j57r4
2591b861K51L73J78J04n6k44q3J83J29p9p2Q2lj77o6Q2K7j26q2K56M82K80L8j72l07j40P8
2618a925K15L13P3l34m07j89O7J45J10J48J90N7J1N6j01k47l26k11j9j9j93o9J23P2K5J11
2644b324K84J99j38k27j25R7K06K23O6j20k12l61j17L09K64J54J82n9k14j8J65K52K41m6k63
2669a582k45j03N3J61Q1m1l8r1j43j26nJ79L45K68m1j23p1P7j6k07j16j27j88r5N0j2k0J00
2697b076J89Q2p2o8P4J4k70l45M1J81L8pk3j09r2J53K82K59J89J38J20J39M7j44j31l8n2j88
2725a669k09j92k16k2K04J86J37Ol2O6P9j68j49K29L51k6l6P9l3j32j89j67p3n8q3j32k33
2752b482l1J51L30M47K49ok23k46r8j3j2l9P3Nk21j13O7P6P7r9k85j56N3J25K34K17J60J06
2780a654J62j5j26k26j75J0K9M5j16j45O2K15J89J68N0p1r4j37j61j5O8J02K7l7K3L0r4j57
2808b043n8N6J1m8j07j10j01Q2L54J60M1R1N4m3k27l04k09j54r4O8K14K27J42J07j7p0q5q7
2836b150lM7M8k4j77KJ02J0rj2J80J44P5Oj69j51QJ03N4J00K26L2j4Q9Pq9LJ4M1N9j0j32l12
2869a902j39K3L5K7l4q6kK02L51J46q1q6j80l4J41O3J11M6r5q6Q4K70K04Rj74k52k44j23P
2898a799p8j67j10k38j59l6J22K72J72J35J28l0j01K2K42L29J02j36k60k73k08q8j0j2j14
2923b295r1o8j00J02L11L69J99j81l72j54K2j74j64K38L41j4j3kj30l3J61Q4K9L0r1k87l66
2950b649j43J23J38J02M7J8J9K51L80J56j85k37p4m0R9J16N2j7J13J31L8P5k9n0Q7rj20j07
2978a715j58l9J38R5j18J1K17J14j24k21j72j09j95j29m5j3N9Nm7J74L66L07J11j57k75k67
3004b187j75P6L28K33Q1N3%j20n7l7l15k57lK9j3N2O7K4j7l9O4O8j06RK0m3M1J94K12J74J99
3035a445J22k00l11j70j5M1R9K34j9j93j82k35j96qJ31O2k6N3K6l8QJ14K10K20P7J7J30J85
3063a309Q2j10k11k70l29k19k9J00k5k6L8J59J12J74J10j87j96j04j00j27J5J96K47K6j13
3088b096qN2R3J36J26r7l18k47j9O5j9M2j5n2N4J4k38k47K48N42M72J97JJj8j11k24l12k29
3117b207J16K77M1j41o2k9j9J20L3O8J60Jj51n7Q1J07M7L9M0m5L9NJ1j41q8J42%l18k94J1
3147b214K71Q4k83j17Q3J07K8j38N5K74R3k19k86k52r7P2K04L75L77Q2j03r1r4N4J33P6L2
3174a494J06N2j04m2J6N6L6n5o6j39j37n1N3M0m3Q7P0j11j88j13j62j85j0Q7O8J3Q9J11J29
3203a887L8p6o0Q7K30K18j25m03k25l5K3Op6j2Q0J21J75J59N3j74j84Qj7k0r0j33o4n9q6N8
3233b470K57J95k3KJ25Nk0Q2k8j16j87l4Q8J98J44Rp9k16r3K15K00L7l0m9r6j23N1J15j05
3262a946j22K4J48N1n3J3L7J00J11l2o6K4m6o2j54k33q7N4J91J25L9j00Q9L36K47P7l3r3o1
3291a422j26k91j83j75k23J1J82n0j13R1K34J76N9j81k55j01m7J3R5K50J80n4j12j27n5N4
3317b170J63K40p2l18k16q5L1l9O5J07P6M3J91K91N0q5m6o0j27j62m1J45J2r0j0n0J0j05R5
3346b157K17n5j33r2JJ91L62K19k5o5k08k67k44l36k53q2q0j6J41K32J81K66L27K10P3R7K07
3373a289L8j41j59j71j41j87k4P3N2J17Mj85j13J2M3l0ko3j52M8J51K42K49M6q0J56K30K2
3401a254j47j51q9oj18k50j51L9J90O0k34l01l32k32J84M45K28m1J3J41O4j60j12L9N1q1j30
3428b335o1K3L6j19k4p9r2J07J81Q8J05K98K19N1k43k54m2j0n4L3J47j6J33K49O5P1M7j32
3456a608j22o0q6k04k09N7J92J22N3p5o0m1%N8o4L4L01K41j10j10M0Or7j6J10J7j12j27l7
3485a907J16rk16k29j46J11J38J21O6n7n6O8P6n9J0J58J34K3r5j04M0L72K90mn7j59l27l31
3513b033j05J16J54J32J3j25m4Pm6J38J59p9j68O1R6J00R2K31L05kj98j81m8j14j58m1N8J02
3541a578m3k53j19J03J04n5q7J1R3J0n7j16j35j12j12r4PP5J80K51J38M7Ro2J3l2l9P6l3j24
3571a934k02j67l0oJ4K36J53l1L3J40J33l3k13j25o8J7M3J2j6Q0J54q6j78j77K5K22J32mM6
3600a830J81K03Ml25j31R0l4j01r4j48j10J23J93Q8K37J51q1j35j38r2L2M6J05P3Q0J18J84
3627a311J03j16j54k22r9Ol3j10j90j71j33j66N1K01J51J39J76J08q2j63j05j7O2J29O0j3
3653a899O4K07m4m45l98j24J09J69l9k1K20L07J10j04j45n9j06j62j01J40J48n3j27j66j2
3678b531J14J75J51j4k3J05J47J2j76j80MO8J82K67j8k35j64J28J99L0J2m0l46j41J75P5m3
3705b067j52j92l4J17K40J61qj54j28J2K05L23J68J5j99k50j3J26J9P1J80J63l7k33l15j92
3731b174lM4J59L32K83mn8R7M4j57j39o0J74J85Q6k4j66l25k23j33n3J85K26R7O6q5k52k43
3759b121j75N5P8J8K39L26L00K77M7j46j85q8k18k15j14j61k6J25o3j74j07M2K97L20K09J39
3785a321j6k06j02O5K64J14k22k27j44K7M1j2QN9o8k10j07J1M8O9k4oJ33J5k23k42j42K6K32
3814b160J16j18k30RK22K18O8j7j09q0P4j5Q8J76K9o8N2K29J82J10R2R8O6j7j16k71l13j93
3842a878j08r0j83k49j45L9P2J54L08J98M8O6J56R0N8o5j41p1j2K9PP2J69K29J78Q4k7j91
3870a203k83l27k34n4O5J80K15K06J08j59k12o5J26J07R1L5j22k05k40k18j89N8J54J61K14
3895a791Lr4j05q5J4J4K05O9l24m01n4J25R9K19K19j45k15j79nJ19j6j13j12j73j33J4K53
3922b592K89K61K48J02q3j74k02j55J2J11J63J29J24N4p9j2J08K04K64Rk48r3J63J15km2j07
3949a433j35j34j31J05P3j50k64j23P9N8Qk8J40J45p8k45k56l2J78L26J70o4j70k3J29K43
3975a612K46J96J85j20k12l4J5K0j22o8O0J14lp8KP6J49m5l17l73k32j69j21L4j2r5J67K29
4003b120J18L2q7j11j6q3l06r0J94J07J76L58J88K0OR2J09r5o3M0j54p6J11n4j96k3K76K85
4031a362j9k9k5M8J74m2k26j60j55k20m9K58K41K3J39J01j20n9R1q4j79q6j02j46n1J7j60
4058b182j21k1J28Q6p3r0j29p2J17K14Q6K7L2k8R3J13q5K1K05J61JjQ7Rp9M2J79J37k6j11
4088a280j56j32j48q5Q9N2q1o5q9r5j70j44J30J21k2j21p5j29n9N2N9J25l0j38j41N6K48J33
4116b095m0Q1J84Qk09j89j43m1J25K19J19p1N3K61N6J0P0q6p4J29J55l0LJ2r8p3o6M5Kr6q1
4147a860O4Q4j28j42K4J12L6J19J53k2o8p8k90k18M0O0j7j28j95r6q4P4K62K73Q4q9j17q6
4175b233N9K74K14p3o6O8J72K12j6n7l8j11k05o6J24K32L07M3l11l43k20m0O7m2M3J86J72
4202a648J75K0J3J11O6p3k30j34O9R0K76J78j35m75n25k22n9J8J31K66J78r0k39k26k27j08
4228b800J05K16K27M6p1r9o4Q1J92K79L21K83o8l79k21k3Q9J95K36K80O9j08k13k40k11j41
4254b019M0K02L16J90n5k73l06j07q4q3O8L2J35L89K28L2q2K3mk29j84j03r8j39j77l2K2q5
4282b383p0M9K83K72J32P7J08j2r9r1j43j34Q0J61R9jk1P2R6M4J7N1k7j4P4J53K40k7k61k35
4312a510k01j12q1j02k7J16J93J13NKM1Om5L0L8J59J25k19k73r7Q8K35R0j93l13j42J25P1
4340a878q8k3J99K05j00j36k25l15r7rN7O2J17K71K17O7J22J81j11k38j18qJ07J29j0J6K51
4367a355K06j13j91j14M5j03j12k2k8r2J8J25J16M6J5j07L9K39J9k66k58N0J87p3k74j09K
4394b110P8J53n0j98j68J50L67L82R8p5j17p9m5j48l1mj05K1K07J60n8k60l69l47l8J41K10
4421b235K16L07K18k5r9j50j08j8j01J6J10l0k16k15n4J80K87J37q5j07q3KN9MK04K22J55
4448a409q0l02k51q0l9l7R2O8M4R2p6j61k67j07J75J43jK37K94q3j91m0O0J78K32rj10L2J66
4477a430J07r9j82k74l24j07j2p5m8O7P0L9K5O4K25K67P9j40n9L9m5n4r4k2q7j52k7n4j9n8
4507b380m7J32P9O7P5J12l4j86j15j5q5p4K0N6R7K05K98K40Ok32l37l91k43K43L35J42K5n4
4535b061p5r3o4M8K1m7J55K76J40j77l24j70J55K48mq1k9k6O1J13P5J00J26L3q9j61n5K12
4563a693K82K08r3l30k11n8l3j95k81q9n0QL03M66M20R7k64l06j20j34K6K64J15j20k12j25
4589b125j7J88L69K70K6m8j55k00r0P5n1j02J20K68O4j27n8M1P6m9j43M3P8l7L8J19n8k29
4617a714l80l76k18Q6L00L29J85Pj54k14J00M81K79j71j41m3J27K37K13O3n3j79l03r0Q5r6
4643a640l06k27j73j57j68J01K05K59L37N7j00l3J30K22K30n8l77k10Qp3j05k8n8p8J33K11
4669a898j14k18m4J90J48O1N5rJ44J76J5Mj2L3O2j37k69j42j10j00J1J79J77K3j59k99j80
4696b413q0q4J45J36%M4J61K74J66P5J19k4k22j33J2K8Rp9O4J48J9k3J08L7j17l0j36k09o3
4725b068j03j80m0J55K60K73K97J0j55r9l3l2m9Q4jL4J29m0j99j5J41N1j8M9P8J38Q6j03m61
4754a811n12j40J29J41l5l6J49lr2J70M29L07N9j34k87j59L0M4l0l0j64j76j21k27j80kQ5
4781b596L13L64K51K47K10Q0O3K3k7m5r8j81k40J35L76N4m09m44k44j27j9O3M2J21L46L08
4807a434Q8p7k59k65j65j50r4MN9K60K71J54J49j8j42j50o8j42j63MJ03k2k42n5L30L31K22
4834a471L1j53j32n1j31k0Q7m8n5JJ5J50K93Q5k99k28j32k06n3K67L89J19j51j40r2j30RK50
4862a796J94ml5o7j29j18j07P3J59O9p8MJ01l5k4L6k15l04q8J22L0M2Q4J45J25N1J51J50j8
4891a482j00n2R6L3j63k73k27j84k17l4J83K65K72Q6p1j86k44q4J52j1j74j4J95L91L75K4
4917a444j99k12j60lK16P1k77j74r7k03j20k5J18J54J21J2L8J7l4R0N0p6oK9o9j19l7N8J62
4946b119K01K53K63J41%m6J07J02k1j46j43l8J9J7J2n5j05j86j60j54n8N2M8NJ1J39K20K37
4974a404J98j11j24j1o8j69j42j45j47j3J90K45J43J71O7k05k20mL3k6O8K15K3j85l5P5p2
5001a653p5M5J4j18j0L1l9Qn0j45j23o8O4n4p2K03K34K49K91J86J76J96mj93j65j40j15o3
5029a390j7N8q6k14j04n4P9P6j6o1j02O8J02l2p8k1J08J62L8j22k84k96k71r6K19L36J86J26
5057a686J01n1k5M5j14j98j11%P7R6Jo3L4l6k6p3j77k66k20n1J1J31L92L57J06k01j96k1M1
5086b123J88K18Q0L9p4q6j05j25q0r5j59j2J29J3m1RN7J04K52K38J9r4q7j77l41k49K5K57
5114b220K32J3j05o0j2J11M1k4j05p1J74J41r7l57k87r8jR5J67K1n9J03Q3N1K69L22J98N0
5142a425j06j45j83j14NO8L2N6J60J77p4j17q0o8j2o7j17J00J48M7M9l3j69j95n8p0n2J62
5170b081M19K56k7O2K42Q0o0k1j30j97j52n3J02N9n2j47m1p8l8J38O4j98j81j96j58M5J23
5197b220J78L30K57p1j83M3R7P9O6R1J22J07K6k28k23p5l2j4M1R9Q1J57J48J09jj43k47j64
5225a570Q2J00P2k4n9L7k00k27p0q7l4q6m5J49J98P6l8l56k78J83L68J73k5j52j13P3J52R2
5253a609k8k1n4l7kj13k62j14P1J53K93K57qr4j5rp2j11p6J55J67L7o6k66j68o0k39l09j05
5282b705K50M51M69K86L5r2j06j21jP0k04l23k34QR8K75L80K68jj10j51k70j81j11r7J40J86
5309a791J32J60L5J0J16j04l26k63j39n7o6N3J78L5k02k77k02P8L08K76K34J42L5Q7Q4j15
5335a579j69Pj32l05l44k46q6J34K61J35J1K2J28K76L81R9j57o0J17K39K2k28k07K2rn2Nj36
5363a851j86j01J44K42R7J44K77K31P6j9j02l13m84k54R5N8k02j52J33J86m0o0n0k9Q2R1O3
5390a924j1L4J83O8L8R1M4O8M7m8J29J64j79k37PJ82K08R3j75j74r7k12j92k3J00J17J46M7
5418a506j76k51j91j15M8K04J19J16n7l14j91M8J28J27J12jn8p1p5r8m5J27K25J93J7j02l1
5445a818J20R7Q8N6r4l0M1J18jk38j30O0N5j29j83j11P7L24K07J04M6p1j23r3j32K2J91K07
5473a340j59l20n4J0j06j20k50j40J10K35J31m0j11nq3r4J08L50M26K65J17qj12m8J0%j94
5500a422j76j4m7j09m4K57L04P1j74k34k13k3lq0j80j62j2J64J36O9K02J81p6j95j36J51K78
5527a487K0k82k54n2O5J48J18K8m1j77j20Q1K73L16mk24j60L7p9j13J55J76J02J36J57M3j67
5554a305l32k95l2Q2L7j38k07J00L63J60j40j69k2L6M8J32J72J64J35K4j84k53k11m8J35O0
5580a688o7j7p6j55K3K75K62n0k02j86o8k7p2j03N0J64J50J47J13l2r8j17q8Q7J59R8k8l42
5608a888k92k6M5m3r5j34l9K00J57J07P2K3Qj3r7j41O2K85J23P4J45P0k5j55j96Kq6j55m4
5637b056k2RJ2K0J05P8K7P5J52Q0j08j83k11k11k06r8K38M00L26J70J90J25o7r1PK8n1r7j48
5666a507r0N9P3m9j7j1j12j29j43K0N7K2J11Qk48j69j33O3J58J40J85m4j62j52j17j19j13
5693b419Q0L02K90J80j17k52q8R9J18J62J52j41k60j00P3K10K55Q8q7j12J06J05l9j04j05
5718a604J49K05M0n2p8o1KJ1J5q0j88k21J5J61j62k37l0P5j12l9K67J92j5NK8J6j00r8J5k0
5748a901j61j19K6Q3P7K9J29j0q2R9L01M22L17nm52n03k82j33J00L07M59J65j53k44j57j45
5774a833j01P1J1j75r2K53L81J93m6n1j9k00l34k43k2K8k40j22J58R7m7k6jo0jJ33J34J18
5802b036J23L0j05k08j39J35K87J05l3K6L3J34J30K0q5k26l5J52k2k34j72n5P7R5o1l0J06
5829a988kl8j1n2n4l8K26L88J38p1o1K8j80k72j46j41j86j48P5K00K08J25N2J7l4j2J34M7
5857a796o2P6J35N1j15j55lJ40J94P4j54j80M7K36J95j7m3K0Q6Ln4k08l41j82k7Q7J91k5j8
5886a845O9J6OKJ8n8m9L0J28J54K5J2n8j86o2J31Q9j66j32P1k7J19K23R2J04J42O6o4j08k36
5916a494l16k00O8O8j23Q9K08K7o5J3O9j05k57j3Q2p8p2K01J87L5LO7O9m2p4Oj1J27L62J23
5946a046k05k36k7J9L3l6j79k01j60J4K24R3K8M9kj31j07j4q7p1o8p2j13m8L9l1n5K1n1j46
5976b566j70lP8J16J89L14K66J05K79M03J65M8k3n2j57k53q1r2l18k49j01qJ93K54J56O6o3
6003a504j83j49Q8J49Jj14j1K7r3L2K03K24l3k38k08j33J1q5j22J33K10j1l07l15j27J8J32
6030b405L04L20K74J69K5j85k82j24Kk6j25j62j06n0m6J76K97rl08j37J52K91K11J32J19O
6056a487k9J17k7k89j83l1q6J3J04J66L79L39P2j40k82k11J3M8k1j55k16k15k00QJ42M0M7
6083b084J31M53L92J30j83l39k15O2J87Rr8q1j8l2k68k02J65K24O6r7k29J0J25o8r1o8K78
6110a841M00R0j22k1J43M5j36j57l4l6j20r0l7n8N2P2R7J03l3l5J26K48J65m0j30k61l28k57
6138b195n5RM0M3l1q7o8jj69l72j66O7N6J84K63J47M9R8K59M21L69L3j50j65RJ16j32j57l1
6167a616P6P6r6l14k65j71j00Q9K58L85K53loJ97J58q0j23j53j43j55j02o8o4M5K24J66J43
6194a389K60J50N7p2j98k37j14l0n7J45L57O8l38k87l7K%J08j06m02j76P0O0P3o0j86k00l1
6222b570N3L3K43K72R7J92K11P9L3M6L5L8j11j38J7L7j96k56p5j0o0J06J80K8lM5j0j66m5
6251a895O8J9j06m8N6K05J83K9P9mj82k12k20j36Q6L39L24n2k15m7J75K03ml9N3O9mr3n1l5
6281a455O4M2j4k6q6O8O3j7j62k41j63J6R2L3o0k11k31p0J05J40R9R5O9L3k8j25q4P4O1J60
6311a759J88J2M6M6P4K67J35mk9j23j07l9K3p4k94l74j15K31J49PJ4M7Pk7n9r4j10j07l5N
6341b099p4j6K1k2L6J02O9n0k5J5q8m1J91K46K44K49K04J78J16N4o0p9J2j10j13J27J55p7
6369h35j17m0QJ4p7k89k16l6q0O3L17K22L6m4q8k01k14j81o8qN2M2k5L6J16J42O6J34R1k33
6399a413k97q5n8k7L3Q5J85J29l7m1j4k7K4m4k90k68l1J81L05J69l5k17j29J37M4m7j62j73
6427b103r8K5Q2J11r3k13L5K04J84R3N1r2m6J04M0n2q5P0J20O3l3j3Q2O9m5j5J13J67J09J17
6457a049J16J18J65L01J97k46m79l46k00n4m9j42j20O8Q4j56k16j0J02O2m0M2L5q9r6MR7J92
6485a709J5j64j42J14L01P9j27mR5J90N1j22r8j80j35m7Mn3j57j21L8J13m4q1Q7j4j91OK24
6514b072J92J62N6j09k02j06M0J83K18J42K9J1J05K45Q5q5j55k24m06n01j07Q9L6J68K65L42
6540a599K27k5om1j06j64o8N3mKk38l46j25M0J58L22K95j4j78k04j10J46K42O2j28k52j13
6567b174O6lO9J01rj66j04j8M2J31K19J96M6K2N1L9J54J35m6j86j62j15j06r5QL9O2j4Lk0
6597a835M1J23K82K54M3j46j13j55l62j80N1K13K42J16r1l7J41J17qr4J0J75K40k4k00p9O8
6624a208M4o4O6N7Rj78k96l32k12K5P0J39J92Q2p5l3k6q9M8J61k9q5J05J74K2K0m0j48j33
6653a734j09j05j13q6R4m8r2J34K18J71n7q6j9q9k05j66K8J00J06N9J9K7KR5P3p6m4j35k06
6682b244N7R1j10j21o2J40K39K65K73J42M1l2q1p8m2n0j46m4J37P5M5Q0J19j0m3K4nj19j41
6711a600q8Nj00j79j0J01J32J23RN7M7o4o4j00rj9n0MJ41K88J83q7j52j88j36l4M5R0k9j36
6741a820j31k36j24K0L1J9O0n1LK01J67N1M2J40N9j12q1P7N8j51O2K88K23J30q1l46j99M2
6769a659J02P1N4K3l7k2j0j5L3K5r2p6o0oN2K5r8j30RJ22lj46k23j04K2l7r5m8nM6N9K36K12
6802a775J0j25j80m4RkJ17L20L39R4M3l5j27o5L8J12J80J40M1j30j22P0J2j5n3q8jK8r4j31
6832a434j89k60k03j06Q0J45J59J92P4k76k37l1J60J90l2j03j14q3JL1Q6J84J71J6j48k26
6858a953k95k20J17K28Q6J68K57j0k09j62P2J44Rj15k07m4P8J42J36%pJ69J49jL0O7j05j77
6886a653j41k47l46k84q0K36M30L28J39j73j30J93J64j62j35J76J15p6m6J22J40N6n6j9j3
6911a462q9j13q5l1m3JK0KrL0J67J58N7j20k01J6J84R7J3pn0j38n2J60J63R5M0n5j95k55m
6942a706J27J90K34J90R5K1K4m5R8J9j72M0N2k56m13j94pMJ9p1j74j73r1o8M7J78L27J54j6
6971a567K0J36J8j40n9r9k16j15Q2J78K52L02J92J09M9j56k16k33j7L1o0L7J64l6k29j13l6
6998a722o1LJ62J46K0q8r1J3J59Q8j16j92r3o0J59L59K35m3j90k13m8N2o2j20j74RJ43Q7O2
7027a576l9j03l0o0n2m4OJ69K66K30J12n0j14j51j45k08j71JJ4m5J2O7M3O7K34L53K37R7%
7056h80j59j56j43k15j66kP6J4o5jJ67J53Pp7NJ39Q8kmp9j81k33j74L7J00J2q4j22n6J24K81
7087a596K21Qq3m4o6n7j7p0j3J29P0O8J18k7j01k7N5O2k8o6k6L2n7r1J29L38K10j48k79k34
7117a590j23pk5K3MRR8L3q2j13j01p5o6m2J69K56J90P3p9j86K5J50nn9K6J9q7j97j77l1J35
7148a835P7n1k3K4K1j8l3K4N9P6J43J15J08J71lk23j02J3q7j2R7N2q4l2l1l0J15j9k03j57
7178a848j0Q1R2J10J05J21K00R6q0j57p0j4j49j32m2P4N2k6l7P5J72N1j6J04J05j31k43k51
7206a768n1l0n1j1M0J21J44Q2R9L8m1q3j9J7k4j2j02n4l7m0OJ16K38J60ln7j80k57j39P0J99
7237a629J84J23J41M2r5j16o7j4j54j75m5K9M7Q8J57R5j92k38P1K65K40J06m2p2k3K0m0j76
7265a470k11k13m6K48K37P9J8kLN8J02jr2j01k6Q6n4j72j05K07J79j27j89l4J81K01J91P7
7293i76p7j14n1q8j20j13o0j1q8q0k2j4K8K2K7K1l3J11L03J75j55k68j49M0J86J90J16nm4
7322a249P1J70J16L4j05k86l39j26J01J37J34R4J11Q7L2m2j55k16k2J76J16O5LNj39k26K0
7349a433J54J59J01j34k02j14MJ45L18J89l0mq5j38k15j36J5N1O0R3J48J36p0r1L2J24Rn2
7377i66jN4J5j19j55JK4LkJ0m9j9j0p2j31j21L0J10K8J13J97J5j07o3N3O5N1pj37k06r4N4
7409a436J95O7r5r0p6PJ04Q7M7J38J70R9M7o5j7J23R3l9j80k19k19j86j11m5M4M7j9jR9J16
7439a315Q0k1n2j75n3Q6Q4J09LjLq2j24j03j3J15O6Lm4OP7P8K9j5l9K1J68K07Pj08j08r8m
7472a213J94J94R4Nj69j24J42J63k5j03j11j79j20j5k5k3qjj5lP2J27O4P1N6L6O0J7p9k0J6
7503i22j2M2QK7J59P1k00k78k22o0Mm5r8q8O4J67J22O7K7j6j83k10j21J01K02J33O6o2r7l0
7533a384O5J7n9N1K14K04L7k3p4j25j38
7544a215
##ENDNTUPLES=	NMRSPECTRUM
##END=	

##TITLE=	4002-151010
##JCAMPDX=	6.0	$$ NMR Plug-in 1.4 of MestReNova 6.1.1-6384
##BLOCKID=	2
##DATATYPE=	NMRPEAKTABLE
##DATACLASS=	PEAKTABLE
##.OBSERVEFREQUENCY=	75.46775054931640625
##.OBSERVENUCLEUS=	^13C
##NPOINTS=	17
##FIRSTX=	18.744273459848500352
##LASTX=	168.78484848388629302
##XFACTOR=	1
##YFACTOR=	1
##FIRSTY=	1421.381591796875
##XUNITS=	PPM
##YUNITS=	ARBITRARY UNITS
##PEAKTABLE=	(XY..XY)
18.744273459848500352, 1421.381591796875
21.131769412661562058, 1248.575927734375
29.702796554660331196, 292.50555419921875
76.632164918231111983, 3512.0107421875
77.055857140261608151, 3558.034912109375
77.261817965516129902, 164.7639312744140625
77.479564441208196968, 3492.994140625
110.47305439443505293, 1354.7708740234375
114.52045925256605585, 1322.7816162109375
117.85408335256349233, 561.76104736328125
118.11514184786713599, 1394.5478515625
125.41137021226032289, 1337.7955322265625
151.95102350656509316, 684.76312255859375
153.0402375665381669, 582.929443359375
154.16020530687688961, 531.76763916015625
160.51381018847115456, 476.881256103515625
168.78484848388629302, 550.1441650390625
##END=	

##END=	
