# Supplementary material for: An Improved Helferich Method for the α/β-Stereoselective Synthesis of 4-Methylumbelliferyl Glycosides for the Detection of Microorganisms
Source: Molecules. 2015 Dec 4;20(12):21681–99. doi: 10.3390/molecules201219789 (PMC6331929; doi:10.3390/molecules201219789)
Supplement: Supplementary file 1 [file molecules-20-19789-s001.zip › NMR data.JCAMP/1H-NMR (2a) Methyl tetra-O-acetyl-a┬-D-glucopyranuronate.jcamp]

##TITLE=	2922-glucur
##JCAMPDX=	6.0	$$ NMR Plug-in 1.4 of MestReNova 6.1.1-6384
##DATATYPE=	NMRSPECTRUM
##DATACLASS=	NTUPLES
##NUMDIM=	1
##ORIGIN=	Bruker BioSpin GmbH
##OWNER=	nmr
##.OBSERVEFREQUENCY=	300.1300048828125
##.OBSERVENUCLEUS=	^1H
##.SOLVENTNAME=	5
##.PULSESEQUENCE=	zg30
##.ACQUISITIONMODE=	SIMULTANEOUS (DQD)
##$ORIGINALFORMAT=	Bruker XWIN-NMR
##$PARAMETERFILE=	(acqus, ASCII, E:/%E5%9C%A8%E6%89%80%E7%A0%94%E7%A9%B6/%E6%98%BE%E8%89%B2%E5%BA%95%E7%89%A9%E7%A0%94%E7%A9%B6/%E8%AF%BE%E9%A2%98%E5%AE%9E%E9%AA%8C%E8%AE%A1%E5%88%92%E3%80%81%E8%AE%B0%E5%BD%95%E5%8F%8A%E6%80%BB%E7%BB%93/%E6%A0%B8%E7%A3%81%E5%9B%BE%E8%B0%B1/150810%E5%BE%AE%E7%94%9F%E7%89%A9%E9%9F%A6%E7%8C%AE%E8%99%8E/2922-glucur/1/acqus, 0)
$$ ##TITLE= Parameter file, TOPSPIN		Version 1.3
$$ ##JCAMPDX= 5.0
$$ ##DATATYPE= Parameter Values
$$ ##ORIGIN= Bruker BioSpin GmbH
$$ ##OWNER= nmr
$$ $$ 2015-08-04 15:31:17.421 +0800  nmr@NMR
$$ $$ D:\/data/pub/nmr/2922-glucur/1/acqus
$$ ##$AMP= (0..31)
$$ 100 100 100 100 100 100 100 100 100 100 100 100 100 100 100 100 100 100 
$$ 100 100 100 100 100 100 100 100 100 100 100 100 100 100
$$ ##$ANAVPT= -1
$$ ##$AQSEQ= 0
$$ ##$AQ_mod= 3
$$ ##$AUNM= <au_zg>
$$ ##$AUTOPOS= <34 >
$$ ##$BF1= 300.13
$$ ##$BF2= 300.13
$$ ##$BF3= 300.13
$$ ##$BF4= 300.13
$$ ##$BF5= 500.13
$$ ##$BF6= 500.13
$$ ##$BF7= 500.13
$$ ##$BF8= 500.13
$$ ##$BYTORDA= 1
$$ ##$CFDGTYP= 0
$$ ##$CFRGTYP= 5
$$ ##$CHEMSTR= <none>
$$ ##$CNST= (0..63)
$$ 1 1 145 1 1 1 1 1 1 1 1 1 1 1 1 1 1 1 1 1 1 1 1 1 1 1 1 1 1 1 1 1 1 1 
$$ 1 1 1 1 1 1 1 1 1 1 1 1 1 1 1 1 1 1 1 1 1 1 1 1 1 1 1 1 1 1
$$ ##$CPDPRG= <>
$$ ##$CPDPRG1= <>
$$ ##$CPDPRG2= <>
$$ ##$CPDPRG3= <>
$$ ##$CPDPRG4= <mlev>
$$ ##$CPDPRG5= <mlev>
$$ ##$CPDPRG6= <mlev>
$$ ##$CPDPRG7= <mlev>
$$ ##$CPDPRG8= <mlev>
$$ ##$CPDPRGB= <>
$$ ##$CPDPRGT= <>
$$ ##$D= (0..63)
$$ 0 1 0 0 0 0 0 0 0 0.06 0 0 0 0 0 0 0.0002 0 0 0 0 0 0 0 0 0 0 0 0 0 0 
$$ 0 0 0 0 0 0 0 0 0 0 0 0 0 0 0 0 0 0 0 0 0 0 0 0 0 0 0 0 0 0 0 0 0
$$ ##$DATE= 1438673475
$$ ##$DBL= (0..7)
$$ 120 120 120 120 120 120 120 120
$$ ##$DBP= (0..7)
$$ 150 150 150 150 150 150 150 150
$$ ##$DBP07= 0
$$ ##$DBPNAM0= <>
$$ ##$DBPNAM1= <>
$$ ##$DBPNAM2= <>
$$ ##$DBPNAM3= <>
$$ ##$DBPNAM4= <>
$$ ##$DBPNAM5= <>
$$ ##$DBPNAM6= <>
$$ ##$DBPNAM7= <>
$$ ##$DBPOAL= (0..7)
$$ 0.5 0.5 0.5 0.5 0.5 0.5 0.5 0.5
$$ ##$DBPOFFS= (0..7)
$$ 0 0 0 0 0 0 0 0
$$ ##$DE= 6
$$ ##$DECBNUC= <off>
$$ ##$DECIM= 24
$$ ##$DECNUC= <off>
$$ ##$DECSTAT= 4
$$ ##$DIGMOD= 1
$$ ##$DIGTYP= 9
$$ ##$DL= (0..7)
$$ 0 120 120 120 120 120 120 120
$$ ##$DP= (0..7)
$$ 150 150 150 150 150 150 150 150
$$ ##$DP07= 0
$$ ##$DPNAME0= <>
$$ ##$DPNAME1= <>
$$ ##$DPNAME2= <>
$$ ##$DPNAME3= <>
$$ ##$DPNAME4= <>
$$ ##$DPNAME5= <>
$$ ##$DPNAME6= <>
$$ ##$DPNAME7= <>
$$ ##$DPOAL= (0..7)
$$ 0.5 0.5 0.5 0.5 0.5 0.5 0.5 0.5
$$ ##$DPOFFS= (0..7)
$$ 0 0 0 0 0 0 0 0
$$ ##$DQDMODE= 0
$$ ##$DR= 18
$$ ##$DS= 2
$$ ##$DSLIST= <SSSSSSSSSSSSSSS>
$$ ##$DSPFIRM= 0
$$ ##$DSPFVS= 12
$$ ##$DTYPA= 0
$$ ##$EXP= <PROTON>
$$ ##$F1LIST= <111111111111111>
$$ ##$F2LIST= <222222222222222>
$$ ##$F3LIST= <333333333333333>
$$ ##$FCUCHAN= (0..9)
$$ 0 1 0 0 0 0 0 0 0 0
$$ ##$FL1= 90
$$ ##$FL2= 90
$$ ##$FL3= 90
$$ ##$FL4= 90
$$ ##$FOV= 20
$$ ##$FQ1LIST= <freqlist>
$$ ##$FQ2LIST= <freqlist>
$$ ##$FQ3LIST= <freqlist>
$$ ##$FQ4LIST= <freqlist>
$$ ##$FQ5LIST= <freqlist>
$$ ##$FQ6LIST= <freqlist>
$$ ##$FQ7LIST= <freqlist>
$$ ##$FQ8LIST= <freqlist>
$$ ##$FRQLO3= 0
$$ ##$FRQLO3N= 0
$$ ##$FS= (0..7)
$$ 83 83 83 83 83 83 83 83
$$ ##$FTLPGN= 0
$$ ##$FW= 93750
$$ ##$FnMODE= 0
$$ ##$GP031= 0
$$ ##$GPNAM0= <sine.100>
$$ ##$GPNAM1= <sine.100>
$$ ##$GPNAM10= <sine.100>
$$ ##$GPNAM11= <sine.100>
$$ ##$GPNAM12= <sine.100>
$$ ##$GPNAM13= <sine.100>
$$ ##$GPNAM14= <sine.100>
$$ ##$GPNAM15= <sine.100>
$$ ##$GPNAM16= <sine.100>
$$ ##$GPNAM17= <sine.100>
$$ ##$GPNAM18= <sine.100>
$$ ##$GPNAM19= <sine.100>
$$ ##$GPNAM2= <sine.100>
$$ ##$GPNAM20= <sine.100>
$$ ##$GPNAM21= <sine.100>
$$ ##$GPNAM22= <sine.100>
$$ ##$GPNAM23= <sine.100>
$$ ##$GPNAM24= <sine.100>
$$ ##$GPNAM25= <sine.100>
$$ ##$GPNAM26= <sine.100>
$$ ##$GPNAM27= <sine.100>
$$ ##$GPNAM28= <sine.100>
$$ ##$GPNAM29= <sine.100>
$$ ##$GPNAM3= <sine.100>
$$ ##$GPNAM30= <sine.100>
$$ ##$GPNAM31= <sine.100>
$$ ##$GPNAM4= <sine.100>
$$ ##$GPNAM5= <sine.100>
$$ ##$GPNAM6= <sine.100>
$$ ##$GPNAM7= <sine.100>
$$ ##$GPNAM8= <sine.100>
$$ ##$GPNAM9= <sine.100>
$$ ##$GPX= (0..31)
$$ 0 0 0 0 0 0 0 0 0 0 0 0 0 0 0 0 0 0 0 0 0 0 0 0 0 0 0 0 0 0 0 0
$$ ##$GPY= (0..31)
$$ 0 0 0 0 0 0 0 0 0 0 0 0 0 0 0 0 0 0 0 0 0 0 0 0 0 0 0 0 0 0 0 0
$$ ##$GPZ= (0..31)
$$ 0 0 0 0 0 0 0 0 0 0 0 0 0 0 0 0 0 0 0 0 0 0 0 0 0 0 0 0 0 0 0 0
$$ ##$GRDPROG= <>
$$ ##$GRPDLY= -1
$$ ##$HDDUTY= 20
$$ ##$HDRATE= 20
$$ ##$HGAIN= (0..3)
$$ 0 0 0 0
$$ ##$HL1= 1
$$ ##$HL2= 35
$$ ##$HL3= 16
$$ ##$HL4= 17
$$ ##$HOLDER= 0
$$ ##$HPMOD= (0..7)
$$ 0 0 0 0 0 0 0 0
$$ ##$HPPRGN= 0
$$ ##$IN= (0..31)
$$ 0.001 0.001 0.001 0.001 0.001 0.001 0.001 0.001 0.001 0.001 0.001 0.001 
$$ 0.001 0.001 0.001 0.001 0.001 0.001 0.001 0.001 0.001 0.001 0.001 0.001 
$$ 0.001 0.001 0.001 0.001 0.001 0.001 0.001 0.001
$$ ##$INP= (0..31)
$$ 0 0 0 0 0 0 0 0 0 0 0 0 0 0 0 0 0 0 0 0 0 0 0 0 0 0 0 0 0 0 0 0
$$ ##$INSTRUM= <DPX300>
$$ ##$L= (0..31)
$$ 1 1 1 1 1 1 1 1 1 1 1 1 1 1 1 1 1 1 1 1 1 1 1 1 1 1 1 1 1 1 1 1
$$ ##$LFILTER= 200
$$ ##$LGAIN= -15
$$ ##$LOCKED= yes
$$ ##$LOCKFLD= 3937
$$ ##$LOCKGN= 132.5
$$ ##$LOCKPOW= -25
$$ ##$LOCKPPM= 7.23999977111816
$$ ##$LOCNUC= <2H>
$$ ##$LOCPHAS= 25
$$ ##$LOCSHFT= yes
$$ ##$LOCSW= 0
$$ ##$LTIME= 0.136000007390976
$$ ##$MASR= 4200
$$ ##$MASRLST= <masrlst>
$$ ##$NBL= 1
$$ ##$NC= -2
$$ ##$NS= 8
$$ ##$NUC1= <1H>
$$ ##$NUC2= <off>
$$ ##$NUC3= <off>
$$ ##$NUC4= <off>
$$ ##$NUC5= <off>
$$ ##$NUC6= <off>
$$ ##$NUC7= <off>
$$ ##$NUC8= <off>
$$ ##$NUCLEI= 0
$$ ##$NUCLEUS= <off>
$$ ##$O1= 1853.42560837398
$$ ##$O2= 1853.42560837398
$$ ##$O3= 1853.42560837398
$$ ##$O4= 1853.42560837398
$$ ##$O5= 0
$$ ##$O6= 0
$$ ##$O7= 0
$$ ##$O8= 0
$$ ##$OBSCHAN= (0..9)
$$ 0 0 0 0 0 0 0 0 0 0
$$ ##$OVERFLW= 0
$$ ##$P= (0..63)
$$ 13 13 26 0 0 0 0 0 0 0 0 0 0 0 0 200000 1000 2500 0 600 2500 0 0 0 0 0 
$$ 0 13 1000 0 0 0 0 0 0 0 0 0 0 0 0 0 0 0 0 0 0 0 0 0 0 0 0 0 0 0 0 0 0 
$$ 0 0 0 0 0
$$ ##$PAPS= 2
$$ ##$PARMODE= 0
$$ ##$PCPD= (0..9)
$$ 100 100 100 100 100 100 100 100 100 100
$$ ##$PHCOR= (0..31)
$$ 0 0 0 0 0 0 0 0 0 0 0 0 0 0 0 0 0 0 0 0 0 0 0 0 0 0 0 0 0 0 0 0
$$ ##$PHP= 1
$$ ##$PH_ref= 0
$$ ##$PL= (0..63)
$$ 120 0 120 120 120 120 120 120 120 120 120 120 120 120 120 120 120 120 
$$ 0 120 120 120 120 120 120 120 120 120 120 120 120 120 120 120 120 120 
$$ 120 120 120 120 120 120 120 120 120 120 120 120 120 120 120 120 120 120 
$$ 120 120 120 120 120 120 120 120 120 120
$$ ##$POWMOD= 0
$$ ##$PR= 1
$$ ##$PRECHAN= (0..15)
$$ -1 3 -1 2 0 -1 -1 -1 -1 -1 -1 -1 -1 -1 -1 -1
$$ ##$PRGAIN= 0
$$ ##$PROBHD= <5 mm PABBO BB/19F-1H/D Z-GRD Z104275/0178
$$ >
$$ ##$PROSOL= no
$$ ##$PULPROG= <zg30>
$$ ##$PW= 0
$$ ##$PYNM= <acqu.py>
$$ ##$PYNMP= <proc.py>
$$ ##$QNP= 1
$$ ##$RD= 0
$$ ##$RECCHAN= (0..15)
$$ -1 -1 -1 -1 -1 -1 -1 -1 -1 -1 -1 -1 -1 -1 -1 -1
$$ ##$RECPH= 0
$$ ##$RG= 645.1
$$ ##$RO= 20
$$ ##$ROUTWD1= (0..23)
$$ 0 0 0 0 0 0 0 0 0 0 0 0 0 0 0 0 0 0 0 0 1 1 0 0
$$ ##$ROUTWD2= (0..23)
$$ 0 0 0 0 0 1 0 0 0 0 0 0 0 0 0 0 0 0 1 0 1 1 0 0
$$ ##$RPUUSED= (0..8)
$$ 0 0 0 0 0 0 0 0 0
$$ ##$RSEL= (0..9)
$$ 0 2 0 0 0 0 0 0 0 0
$$ ##$S= (0..7)
$$ 83 4 83 83 83 83 83 83
$$ ##$SEOUT= 0
$$ ##$SFO1= 300.131853425608
$$ ##$SFO2= 300.131853425608
$$ ##$SFO3= 300.131853425608
$$ ##$SFO4= 300.131853425608
$$ ##$SFO5= 500.13
$$ ##$SFO6= 500.13
$$ ##$SFO7= 500.13
$$ ##$SFO8= 500.13
$$ ##$SOLVENT= <CDCl3>
$$ ##$SP= (0..31)
$$ 1 120 120 0 0 0 120 0 0 0 0 120 0 0 120 0 150 150 120 120.87 118.96 122.27 
$$ 114.95 150 150 150 150 150 150 120 150 120
$$ ##$SP07= 0
$$ ##$SPECTR= 0
$$ ##$SPNAM0= <gauss>
$$ ##$SPNAM1= <Gaus1.1000>
$$ ##$SPNAM10= <gauss>
$$ ##$SPNAM11= <Gaus1.1000>
$$ ##$SPNAM12= <gauss>
$$ ##$SPNAM13= <gauss>
$$ ##$SPNAM14= <>
$$ ##$SPNAM15= <>
$$ ##$SPNAM16= <gauss>
$$ ##$SPNAM17= <gauss>
$$ ##$SPNAM18= <>
$$ ##$SPNAM19= <Gaus1.1000>
$$ ##$SPNAM2= <Gaus1.1000>
$$ ##$SPNAM20= <Gaus1.1000>
$$ ##$SPNAM21= <Gaus1.1000>
$$ ##$SPNAM22= <Gaus1.1000>
$$ ##$SPNAM23= <gauss>
$$ ##$SPNAM24= <gauss>
$$ ##$SPNAM25= <gauss>
$$ ##$SPNAM26= <gauss>
$$ ##$SPNAM27= <gauss>
$$ ##$SPNAM28= <gauss>
$$ ##$SPNAM29= <Gaus1.1000>
$$ ##$SPNAM3= <>
$$ ##$SPNAM30= <gauss>
$$ ##$SPNAM31= <>
$$ ##$SPNAM4= <gauss>
$$ ##$SPNAM5= <gauss>
$$ ##$SPNAM6= <Gaus1.1000>
$$ ##$SPNAM7= <>
$$ ##$SPNAM8= <gauss>
$$ ##$SPNAM9= <gauss>
$$ ##$SPOAL= (0..31)
$$ 0.5 0.5 0.5 0.5 0.5 0.5 0.5 0.5 0.5 0.5 0.5 0.5 0.5 0.5 0.5 0.5 0.5 0.5 
$$ 0.5 0.5 0.5 0.5 0.5 0.5 0.5 0.5 0.5 0.5 0.5 0.5 0.5 0.5
$$ ##$SPOFFS= (0..31)
$$ 0 0 0 0 0 0 0 0 0 0 0 0 0 0 0 0 0 0 0 0 0 0 0 0 0 0 0 0 0 0 0 0
$$ ##$SUBNAM0= <"">
$$ ##$SUBNAM1= <"">
$$ ##$SUBNAM2= <"">
$$ ##$SUBNAM3= <"">
$$ ##$SUBNAM4= <"">
$$ ##$SUBNAM5= <"">
$$ ##$SUBNAM6= <"">
$$ ##$SUBNAM7= <"">
$$ ##$SUBNAM8= <"">
$$ ##$SUBNAM9= <"">
$$ ##$SW= 20.5670922153648
$$ ##$SWIBOX= (0..15)
$$ 0 0 3 4 0 0 0 0 0 0 0 0 0 0 0 0
$$ ##$SW_h= 6172.83950617284
$$ ##$TD= 65536
$$ ##$TD0= 1
$$ ##$TE= 296.16
$$ ##$TE2= 300
$$ ##$TE3= 300
$$ ##$TEG= 300
$$ ##$TL= (0..7)
$$ 0 120 120 120 120 120 120 120
$$ ##$TP= (0..7)
$$ 150 150 150 150 150 150 150 150
$$ ##$TP07= 0
$$ ##$TPNAME0= <>
$$ ##$TPNAME1= <>
$$ ##$TPNAME2= <>
$$ ##$TPNAME3= <>
$$ ##$TPNAME4= <>
$$ ##$TPNAME5= <>
$$ ##$TPNAME6= <>
$$ ##$TPNAME7= <>
$$ ##$TPOAL= (0..7)
$$ 0.5 0.5 0.5 0.5 0.5 0.5 0.5 0.5
$$ ##$TPOFFS= (0..7)
$$ 0 0 0 0 0 0 0 0
$$ ##$TUNHIN= 0
$$ ##$TUNHOUT= 0
$$ ##$TUNXOUT= 0
$$ ##$USERA1= <user>
$$ ##$USERA2= <user>
$$ ##$USERA3= <user>
$$ ##$USERA4= <user>
$$ ##$USERA5= <user>
$$ ##$V9= 5
$$ ##$VALIST= <valist>
$$ ##$VCLIST= <CCCCCCCCCCCCCCC>
$$ ##$VD= 0
$$ ##$VDLIST= <DDDDDDDDDDDDDDD>
$$ ##$VPLIST= <PPPPPPPPPPPPPPP>
$$ ##$VTLIST= <TTTTTTTTTTTTTTT>
$$ ##$WBST= 1024
$$ ##$WBSW= 4
$$ ##$XGAIN= (0..3)
$$ 0 0 0 0
$$ ##$XL= 0
$$ ##$YL= 0
$$ ##$YMAX_a= 115342
$$ ##$YMIN_a= -152749
$$ ##$ZGOPTNS= <>
$$ ##$ZL1= 120
$$ ##$ZL2= 120
$$ ##$ZL3= 120
$$ ##$ZL4= 120
$$ ##END=
$$ 
##$PARAMETERFILE=	(audita.txt, ASCII, E:/%E5%9C%A8%E6%89%80%E7%A0%94%E7%A9%B6/%E6%98%BE%E8%89%B2%E5%BA%95%E7%89%A9%E7%A0%94%E7%A9%B6/%E8%AF%BE%E9%A2%98%E5%AE%9E%E9%AA%8C%E8%AE%A1%E5%88%92%E3%80%81%E8%AE%B0%E5%BD%95%E5%8F%8A%E6%80%BB%E7%BB%93/%E6%A0%B8%E7%A3%81%E5%9B%BE%E8%B0%B1/150810%E5%BE%AE%E7%94%9F%E7%89%A9%E9%9F%A6%E7%8C%AE%E8%99%8E/2922-glucur/1/audita.txt, 0)
$$ ##TITLE= Audit trail, TOPSPIN		Version 1.3
$$ ##JCAMPDX= 5.01
$$ ##ORIGIN= Bruker BioSpin GmbH
$$ ##OWNER= nmr
$$ $$ D:\/data/pub/nmr/2922-glucur/1/audita.txt
$$ ##AUDIT TRAIL=  $$ (NUMBER, WHEN, WHO, WHERE, VERSION, WHAT)
$$ (   1,<2015-08-04 15:31:17.062 +0800>,<nmr>,<NMR>,<TOPSPIN 1.3>,
$$       <created by zg
$$ 	started at 2015-08-04 15:30:09.343 +0800,
$$ 	POWCHK disabled, PULCHK disabled
$$        configuration hash MD5:
$$        DF A6 11 CE 2A 02 50 55 3E 86 D8 82 5B AB EC 40
$$        data hash MD5: 64K
$$        8E 45 AE 72 8C 02 D7 AB 31 DC A8 63 06 F5 0F 4C>)
$$ (   2,<2015-08-04 15:31:21.515 +0800>,<nmr>,<NMR>,<TOPSPIN 1.3>,
$$       <user comment:
$$        ICON-NMR User ID: pub
$$        data hash MD5: 64K
$$        8E 45 AE 72 8C 02 D7 AB 31 DC A8 63 06 F5 0F 4C>)
$$ ##END=
$$ 
$$ $$ hash MD5
$$ $$ 68 E0 BA 8B 48 4F 6C 79 8D 34 A3 B8 83 E2 89 58
$$ 
##$PARAMETERFILE=	(auditp.txt, ASCII, E:/%E5%9C%A8%E6%89%80%E7%A0%94%E7%A9%B6/%E6%98%BE%E8%89%B2%E5%BA%95%E7%89%A9%E7%A0%94%E7%A9%B6/%E8%AF%BE%E9%A2%98%E5%AE%9E%E9%AA%8C%E8%AE%A1%E5%88%92%E3%80%81%E8%AE%B0%E5%BD%95%E5%8F%8A%E6%80%BB%E7%BB%93/%E6%A0%B8%E7%A3%81%E5%9B%BE%E8%B0%B1/150810%E5%BE%AE%E7%94%9F%E7%89%A9%E9%9F%A6%E7%8C%AE%E8%99%8E/2922-glucur/1/pdata/1/auditp.txt, 0)
$$ ##TITLE= Audit trail, TOPSPIN		Version 1.3
$$ ##JCAMPDX= 5.01
$$ ##ORIGIN= Bruker BioSpin GmbH
$$ ##OWNER= nmr
$$ $$ d:/data/pub/nmr/2922-glucur/1/pdata/1/auditp.txt
$$ ##AUDIT TRAIL=  $$ (NUMBER, WHEN, WHO, WHERE, VERSION, WHAT)
$$ (   1,<2015-08-04 15:31:17.062 +0800>,<nmr>,<NMR>,<TOPSPIN 1.3>,
$$       <created by zg
$$ 	started at 2015-08-04 15:30:09.343 +0800,
$$ 	POWCHK disabled, PULCHK disabled
$$        configuration hash MD5:
$$        DF A6 11 CE 2A 02 50 55 3E 86 D8 82 5B AB EC 40
$$        data hash MD5: 64K
$$        8E 45 AE 72 8C 02 D7 AB 31 DC A8 63 06 F5 0F 4C>)
$$ (   2,<2015-08-04 15:31:21.515 +0800>,<nmr>,<NMR>,<TOPSPIN 1.3>,
$$       <user comment:
$$        ICON-NMR User ID: pub
$$        data hash MD5: 64K
$$        8E 45 AE 72 8C 02 D7 AB 31 DC A8 63 06 F5 0F 4C>)
$$ (   3,<2015-08-04 16:05:40.250 +0800>,<nmr>,<NMR>,<TOPSPIN 1.3>,
$$       <Start of raw data processing
$$        ef LB = 0.3 FT_mod = 6 PKNL = 1 SI = 32K 
$$        data hash MD5: 32K
$$        D1 ED 27 69 6A 12 DB CB 79 DF 03 82 4B 7C 87 CE>)
$$ (   4,<2015-08-04 16:05:40.890 +0800>,<nmr>,<NMR>,<TOPSPIN 1.3>,
$$       <apk 
$$        data hash MD5: 32K
$$        0E F4 AF CD 0D E7 E0 60 60 5F 4F 2C 5D F9 76 F1>)
$$ (   5,<2015-08-04 16:05:41.421 +0800>,<nmr>,<NMR>,<TOPSPIN 1.3>,
$$       <abs ABSG = 5 
$$        data hash MD5: 32K
$$        79 A7 66 EE 90 5B 06 72 89 40 98 35 15 A8 EC 5E>)
$$ ##END=
$$ 
$$ $$ hash MD5
$$ $$ C0 99 0F AD CC AA F8 0B BD D9 DC AE 2C 40 BF FE
$$ 
##$PARAMETERFILE=	(format.temp, ASCII, E:/%E5%9C%A8%E6%89%80%E7%A0%94%E7%A9%B6/%E6%98%BE%E8%89%B2%E5%BA%95%E7%89%A9%E7%A0%94%E7%A9%B6/%E8%AF%BE%E9%A2%98%E5%AE%9E%E9%AA%8C%E8%AE%A1%E5%88%92%E3%80%81%E8%AE%B0%E5%BD%95%E5%8F%8A%E6%80%BB%E7%BB%93/%E6%A0%B8%E7%A3%81%E5%9B%BE%E8%B0%B1/150810%E5%BE%AE%E7%94%9F%E7%89%A9%E9%9F%A6%E7%8C%AE%E8%99%8E/2922-glucur/1/format.temp, 0)
$$ EDIT_PAR COMMAND FILE
$$ 
$$ DI_MODE         LONG
$$ ED_ENTRY        ACQU
$$ ORDER           FILE
$$ 
$$ 
$$ HEADER		"F2 - Acquisition Parameters"
$$ T_NAME		Date_
$$ 		TYPE	R64
$$ 		CLASS	ACQU
$$ 		SUBRANGE 0.0 50000000
$$ 		REL	"Date_=itodate(DATE)"
$$ 		INV_REL	"DATE=datetoi(Date_,DATE)"
$$ 		FORMAT	"%14.0f"
$$ 		TEXT	" "
$$ END
$$ T_NAME		Time
$$ 		TYPE	R32
$$ 		CLASS	ACQU
$$ 		SUBRANGE 0.0 1000000
$$ 		REL	"Time=itotime(DATE)"
$$ 		INV_REL	"DATE=timetoi(Time,DATE)"
$$ 		FORMAT	"%14.2f"
$$ 		TEXT	" "
$$ END
$$ NAME		INSTRUM
$$ 		TEXT	" "
$$ END
$$ NAME		PROBHD
$$ 		FORMAT	"%14.14s"
$$ 		TEXT	" "
$$ END
$$ NAME		PULPROG
$$ 		TEXT	" "
$$ END
$$ NAME		TD
$$ 		TEXT	" "
$$ END
$$ NAME		SOLVENT
$$ 		TEXT	" "
$$ END
$$ NAME		NS
$$ 		TEXT	" "
$$ END
$$ NAME		DS
$$ 		TEXT	" "
$$ END
$$ T_NAME		SWH
$$ 		TYPE	R32
$$ 		CLASS	ACQU
$$ 		SUBRANGE 0.0 1e8
$$ 		REL	"SWH=SW*SFO1"
$$ 		INV_REL "SW=SWH/SFO1"
$$ 		UNIT	"Hz"
$$ 		FORMAT	"%14.3f Hz"
$$ 		TEXT	" "
$$ END
$$ T_NAME          FIDRES
$$                 TYPE    R32
$$                 CLASS   ACQU
$$                 SUBRANGE 0.0 100000
$$                 REL     "FIDRES=SW*SFO1/TD"
$$                 INV_REL "TD = nextpow(SW*SFO1/FIDRES)"
$$ 		UNIT	"Hz"
$$ 		FORMAT	"%14.6f Hz"
$$ 		TEXT	" "
$$ END
$$ T_NAME          AQ
$$ 		TYPE	R32
$$ 		CLASS	ACQU
$$ 		SUBRANGE 0.0 1000
$$ 		REL	"AQ=aqcalc(SW,SFO1,TD,DIGTYP)"
$$ 		INV_REL	"TD=tdcalc(SW,SFO1,1.0e6*AQ,DIGTYP)"
$$ 		UNIT	"sec"
$$ 		FORMAT	"%14.7f sec"
$$ 		TEXT	" "
$$ END
$$ NAME		RG
$$ 		TEXT	" "
$$ END
$$ T_NAME          DW
$$ 		TYPE	R32
$$ 		CLASS	ACQU
$$ 		SUBRANGE 0.0 1000000
$$ 		REL	"DW=1/(2*SW*SFO1)"
$$ 		INV_REL	"SW=1000000/(2*(0.005+DW)*SFO1)"
$$ 		UNIT	"usec"
$$ 		FORMAT	"%14.3lf usec"
$$ 		TEXT	" "
$$ END
$$ NAME		DE
$$ 		FORMAT	"%14.2f usec"
$$ 		TEXT	" "
$$ END
$$ NAME		TE
$$ 		FORMAT	"%14.1f K"
$$ 		TEXT	" "
$$ END
$$ T_NAME		D1
$$ 		TYPE	R32
$$ 		CLASS	ACQU
$$ 		SUBRANGE 0.0 1e38
$$ 		REL	"D1=D[1]"
$$ 		INV_REL	"D[1]=D1"
$$ 		UNIT	"sec"
$$ 		FORMAT	"%14.8f sec"
$$ 		TEXT	" "
$$ END
$$ NAME		TD0
$$ 		TEXT	" "
$$ END
$$ HEADER		"======== CHANNEL f1 ========"
$$ NAME		NUC1
$$ 		NONEDIT
$$ 		TEXT	" "
$$ END
$$ T_NAME		P1
$$ 		TYPE	R32
$$ 		CLASS	ACQU
$$ 		SUBRANGE 0.0 1.0e10
$$ 		REL	"P1=P[1]"
$$ 		INV_REL	"P[1]=P1"
$$ 		UNIT	"usec"
$$ 		FORMAT	"%14.2f usec"
$$ 		TEXT	" "
$$ END
$$ T_NAME		PL1
$$ 		TYPE	R32
$$ 		CLASS	ACQU
$$ 		SUBRANGE -6.0 1e38
$$ 		REL	"PL1=PL[1]"
$$ 		INV_REL	"PL[1]=PL1"
$$ 		UNIT	"dB"
$$ 		FORMAT	"%14.2f dB"
$$ 		TEXT	" "
$$ END
$$ NAME		SFO1
$$ 		FORMAT	"%14.7f MHz"
$$ 		TEXT	" "
$$ END
$$ 
##$PARAMETERFILE=	(integrals.txt, ASCII, E:/%E5%9C%A8%E6%89%80%E7%A0%94%E7%A9%B6/%E6%98%BE%E8%89%B2%E5%BA%95%E7%89%A9%E7%A0%94%E7%A9%B6/%E8%AF%BE%E9%A2%98%E5%AE%9E%E9%AA%8C%E8%AE%A1%E5%88%92%E3%80%81%E8%AE%B0%E5%BD%95%E5%8F%8A%E6%80%BB%E7%BB%93/%E6%A0%B8%E7%A3%81%E5%9B%BE%E8%B0%B1/150810%E5%BE%AE%E7%94%9F%E7%89%A9%E9%9F%A6%E7%8C%AE%E8%99%8E/2922-glucur/1/pdata/1/integrals.txt, 0)
$$    Current data set:
$$    NAME =	2922-glucur	EXPNO =	1	PROCNO = 1
$$    USER =	pub	DU    =	d:
$$ 
$$    Number   Integrated Region     Integral
$$      1      5.849      5.726         1.00323
$$      2      5.398      5.226         1.98858
$$      3      5.226      5.087         1.03101
$$      4      4.260      4.128         1.00000
$$      5      3.842      3.703         3.02835
$$      6      2.204      2.105         3.13618
$$      7      2.105      1.982         9.04194
$$      8      1.712      1.515         3.17891
$$ 
##$PARAMETERFILE=	(intrng, ASCII, E:/%E5%9C%A8%E6%89%80%E7%A0%94%E7%A9%B6/%E6%98%BE%E8%89%B2%E5%BA%95%E7%89%A9%E7%A0%94%E7%A9%B6/%E8%AF%BE%E9%A2%98%E5%AE%9E%E9%AA%8C%E8%AE%A1%E5%88%92%E3%80%81%E8%AE%B0%E5%BD%95%E5%8F%8A%E6%80%BB%E7%BB%93/%E6%A0%B8%E7%A3%81%E5%9B%BE%E8%B0%B1/150810%E5%BE%AE%E7%94%9F%E7%89%A9%E9%9F%A6%E7%8C%AE%E8%99%8E/2922-glucur/1/pdata/1/intrng, 0)
$$ A 1.0 #regions in PPM
$$ # low field   high field  bias        slope
$$   5.848700574056509  5.725828713257003  0.0  0.0  # for region 1
$$   5.398170417791652  5.226149812672343  0.0  0.0  # for region 2
$$   5.226149812672343  5.086895037099569  0.0  0.0  # for region 3
$$   4.259557841049559  4.128494522863418  0.0  0.0  # for region 4
$$   3.8417935143312367  3.7025387387584625  0.0  0.0  # for region 5
$$   2.2035020370044833  2.105204548364878  0.0  0.0  # for region 6
$$   2.105204548364878  1.9823326875653715  0.0  0.0  # for region 7
$$   1.7120145938064573  1.5154196165272469  0.0  0.0  # for region 8
$$ 
##$PARAMETERFILE=	(parm.txt, ASCII, E:/%E5%9C%A8%E6%89%80%E7%A0%94%E7%A9%B6/%E6%98%BE%E8%89%B2%E5%BA%95%E7%89%A9%E7%A0%94%E7%A9%B6/%E8%AF%BE%E9%A2%98%E5%AE%9E%E9%AA%8C%E8%AE%A1%E5%88%92%E3%80%81%E8%AE%B0%E5%BD%95%E5%8F%8A%E6%80%BB%E7%BB%93/%E6%A0%B8%E7%A3%81%E5%9B%BE%E8%B0%B1/150810%E5%BE%AE%E7%94%9F%E7%89%A9%E9%9F%A6%E7%8C%AE%E8%99%8E/2922-glucur/1/pdata/1/parm.txt, 0)
$$ 
$$ Current Data Parameters
$$ NAME        2922-glucur                
$$ EXPNO                 1                
$$ PROCNO                1                
$$ 
$$ F2 - Acquisition Parameters
$$ Date_          20150804                
$$ Time              15.31                
$$ INSTRUM          DPX300                
$$ PROBHD   5 mm PABBO BB/                
$$ PULPROG            zg30                
$$ TD                65536                
$$ SOLVENT           CDCl3                
$$ NS                    8                
$$ DS                    2                
$$ SWH            6172.839 Hz             
$$ FIDRES         0.094190 Hz             
$$ AQ            5.3084660 sec            
$$ RG                645.1                
$$ DW               81.000 usec           
$$ DE                 6.00 usec           
$$ TE                296.2 K              
$$ D1           1.00000000 sec            
$$ TD0                   1                
$$ 
$$ ======== CHANNEL f1 ========
$$ NUC1                 1H                
$$ P1                13.00 usec           
$$ PL1                0.00 dB             
$$ SFO1        300.1318534 MHz            
$$ 
$$ F2 - Processing parameters
$$ SI                32768                
$$ SF          300.1300000 MHz            
$$ WDW                  EM                
$$ SSB                   0                
$$ LB                 0.30 Hz             
$$ GB                    0                
$$ PC                 1.00                
$$ 
##$PARAMETERFILE=	(peak.txt, ASCII, E:/%E5%9C%A8%E6%89%80%E7%A0%94%E7%A9%B6/%E6%98%BE%E8%89%B2%E5%BA%95%E7%89%A9%E7%A0%94%E7%A9%B6/%E8%AF%BE%E9%A2%98%E5%AE%9E%E9%AA%8C%E8%AE%A1%E5%88%92%E3%80%81%E8%AE%B0%E5%BD%95%E5%8F%8A%E6%80%BB%E7%BB%93/%E6%A0%B8%E7%A3%81%E5%9B%BE%E8%B0%B1/150810%E5%BE%AE%E7%94%9F%E7%89%A9%E9%9F%A6%E7%8C%AE%E8%99%8E/2922-glucur/1/pdata/1/peak.txt, 0)
$$ DU=d:, USER=pub, NAME=2922-glucur, EXPNO=1, PROCNO=1
$$ F1=7.405ppm, F2=6.971ppm, MI=1.96cm, MAXI=4.91cm, PC=1.000
$$      #     ADDRESS            FREQUENCY         INTENSITY
$$                            [Hz]        [PPM]
$$      1     14621.4     2185.355       7.2814         4.50
$$ 
$$      2     16987.0     1739.732       5.7966         1.28
$$ 
$$      3     17028.3     1731.973       5.7707         1.40
$$ 
$$      4     17678.2     1609.549       5.3628         0.32
$$ 
$$      5     17727.4     1600.269       5.3319         0.91
$$ 
$$      6     17773.0     1591.692       5.3033         0.80
$$ 
$$      7     17774.4     1591.414       5.3024         0.81
$$ 
$$      8     17790.6     1588.347       5.2922         0.56
$$ 
$$      9     17794.0     1587.704       5.2901         0.66
$$ 
$$     10     17841.1     1578.833       5.2605         0.96
$$ 
$$     11     17890.5     1569.527       5.2295         0.37
$$ 
$$     12     17952.4     1557.877       5.1907         0.58
$$ 
$$     13     17993.9     1550.043       5.1646         0.61
$$ 
$$     14     17997.1     1549.450       5.1626         0.61
$$ 
$$     15     18041.3     1541.131       5.1349         0.38
$$ 
$$     16     19510.5     1264.348       4.2127         1.03
$$ 
$$     17     19560.4     1254.977       4.1814         1.00
$$ 
$$     18     20223.6     1130.032       3.7651         7.50
$$ 
$$     19     22815.5      641.771       2.1383         7.70
$$ 
$$     20     22940.6      618.207       2.0598        15.00
$$ 
$$     21     22954.4      615.606       2.0511         8.15
$$ 
$$     22     23653.0      483.996       1.6126         1.39
$$ 
$$ 
##$PARAMETERFILE=	(procs, ASCII, E:/%E5%9C%A8%E6%89%80%E7%A0%94%E7%A9%B6/%E6%98%BE%E8%89%B2%E5%BA%95%E7%89%A9%E7%A0%94%E7%A9%B6/%E8%AF%BE%E9%A2%98%E5%AE%9E%E9%AA%8C%E8%AE%A1%E5%88%92%E3%80%81%E8%AE%B0%E5%BD%95%E5%8F%8A%E6%80%BB%E7%BB%93/%E6%A0%B8%E7%A3%81%E5%9B%BE%E8%B0%B1/150810%E5%BE%AE%E7%94%9F%E7%89%A9%E9%9F%A6%E7%8C%AE%E8%99%8E/2922-glucur/1/pdata/1/procs, 0)
$$ ##TITLE= Parameter file, TOPSPIN		Version 1.3
$$ ##JCAMPDX= 5.0
$$ ##DATATYPE= Parameter Values
$$ ##ORIGIN= Bruker BioSpin GmbH
$$ ##OWNER= nmr
$$ $$ 2015-08-05 15:10:52.859 +0800  nmr@NMR
$$ $$ d:/data/pub/nmr/2922-glucur/1/pdata/1//procs
$$ ##$ABSF1= 16.45902
$$ ##$ABSF2= -4.108198
$$ ##$ABSG= 5
$$ ##$ABSL= 3
$$ ##$ALPHA= 0
$$ ##$AQORDER= 0
$$ ##$ASSFAC= 0
$$ ##$ASSFACI= 0
$$ ##$ASSFACX= 0
$$ ##$ASSWID= 0
$$ ##$AUNMP= <proc_1dnp>
$$ ##$AXLEFT= 0
$$ ##$AXRIGHT= 0
$$ ##$AXTYPE= 0
$$ ##$AXUNIT= <>
$$ ##$AZFE= 0.1
$$ ##$AZFW= 0.1
$$ ##$BCFW= 0
$$ ##$BC_mod= 0
$$ ##$BYTORDP= 0
$$ ##$COROFFS= 0
$$ ##$CY= 15
$$ ##$DATMOD= 1
$$ ##$DC= 0
$$ ##$DFILT= <>
$$ ##$DTYPP= 0
$$ ##$F1P= 16.459020614624
$$ ##$F2P= -4.10819861095433
$$ ##$FCOR= 0.5
$$ ##$FTSIZE= 32768
$$ ##$FT_mod= 6
$$ ##$GAMMA= 0
$$ ##$GB= 0
$$ ##$INTBC= 1
$$ ##$INTSCL= 2.301915e-009
$$ ##$ISEN= 128
$$ ##$LB= 0.3
$$ ##$LEV0= 0
$$ ##$LPBIN= 0
$$ ##$MAXI= 1.235898
$$ ##$MC2= 0
$$ ##$MEAN= 0
$$ ##$ME_mod= 0
$$ ##$MI= 0
$$ ##$NCOEF= 0
$$ ##$NC_proc= -4
$$ ##$NLEV= 6
$$ ##$NOISF1= 0
$$ ##$NOISF2= 0
$$ ##$NSP= 0
$$ ##$NTH_PI= 0
$$ ##$NZP= 0
$$ ##$OFFSET= 16.45902
$$ ##$PC= 1
$$ ##$PHC0= 148.859
$$ ##$PHC1= 8.628159
$$ ##$PH_mod= 1
$$ ##$PKNL= yes
$$ ##$PPARMOD= 0
$$ ##$PPDIAG= 0
$$ ##$PPIPTYP= 0
$$ ##$PPMPNUM= 100
$$ ##$PPRESOL= 1
$$ ##$PSCAL= 0
$$ ##$PSIGN= 0
$$ ##$REVERSE= no
$$ ##$SF= 300.13
$$ ##$SI= 32768
$$ ##$SIGF1= 0
$$ ##$SIGF2= 0
$$ ##$SINO= 400
$$ ##$SIOLD= 32768
$$ ##$SREGLST= <1H.CDCl3>
$$ ##$SSB= 0
$$ ##$STSI= 32768
$$ ##$STSR= 0
$$ ##$SW_p= 6172.83950617283
$$ ##$SYMM= 0
$$ ##$S_DEV= 0
$$ ##$TDeff= 65536
$$ ##$TDoff= 0
$$ ##$TI= <>
$$ ##$TILT= no
$$ ##$TM1= 0
$$ ##$TM2= 0
$$ ##$TOPLEV= 0
$$ ##$USERP1= <user>
$$ ##$USERP2= <user>
$$ ##$USERP3= <user>
$$ ##$USERP4= <user>
$$ ##$USERP5= <user>
$$ ##$WDW= 1
$$ ##$XDIM= 8192
$$ ##$YMAX_p= 369774014
$$ ##$YMIN_p= -288323
$$ ##END=
$$ 
##$PARAMETERFILE=	(pulseprogram, ASCII, E:/%E5%9C%A8%E6%89%80%E7%A0%94%E7%A9%B6/%E6%98%BE%E8%89%B2%E5%BA%95%E7%89%A9%E7%A0%94%E7%A9%B6/%E8%AF%BE%E9%A2%98%E5%AE%9E%E9%AA%8C%E8%AE%A1%E5%88%92%E3%80%81%E8%AE%B0%E5%BD%95%E5%8F%8A%E6%80%BB%E7%BB%93/%E6%A0%B8%E7%A3%81%E5%9B%BE%E8%B0%B1/150810%E5%BE%AE%E7%94%9F%E7%89%A9%E9%9F%A6%E7%8C%AE%E8%99%8E/2922-glucur/1/pulseprogram, 0)
$$ # 1 "C:/Bruker/TP13/exp/stan/nmr/lists/pp/zg30"
$$ ;zg30
$$ ;avance-version (07/04/03)
$$ ;1D sequence
$$ ;using 30 degree flip angle
$$ ;
$$ ;$CLASS=HighRes
$$ ;$DIM=1D
$$ ;$TYPE=
$$ ;$SUBTYPE=
$$ ;$COMMENT=
$$ 
$$ 
$$ # 1 "C:/Bruker/TP13/exp/stan/nmr/lists/pp/Avance.incl" 1
$$ ;Avance.incl
$$ ;
$$ ;avance-version (07/01/22)
$$ ;
$$ ;$CLASS=HighRes Incl
$$ ;$COMMENT=
$$ 
$$ 
$$ 
$$ 
$$ 
$$ 
$$ 
$$ 
$$ 
$$ 
$$ 
$$ 
$$ 
$$ 
$$ 
$$ 
$$ 
$$ 
$$ 
$$ 
$$ 
$$ 
$$ 
$$ 
$$ 
$$ 
$$ 
$$ 
$$ 
$$ 
$$ 
$$ 
$$ 
$$ 
$$ 
$$ 
$$ 
$$ 
$$ 
$$ 
$$ 
$$ 
$$ 
$$ 
$$ 
$$ 
$$ 
$$ 
$$ 
$$ 
$$ 
$$ 
$$ 
$$ 
$$ 
$$ 
$$ 
$$ 
$$ 
$$ 
$$ 
$$ 
$$ 
$$ 
$$ 
$$ 
$$ 
$$ 
$$ 
$$ 
$$ 
$$ 
$$ 
$$ 
$$ 
$$ 
$$ 
$$ 
$$ 
$$ 
$$ 
$$ 
$$ 
$$ 
$$ 
$$ 
$$ 
$$ 
$$ 
$$ 
$$ 
$$ 
$$ 
$$ 
$$ 
$$ 
$$ 
$$ 
$$ 
$$ 
$$ 
$$ 
$$ 
$$ 
$$ 
$$ 
$$ 
$$ 
$$ 
$$ 
$$ 
$$ 
$$ 
$$ 
$$ 
$$ 
$$ 
$$ 
$$ 
$$ 
$$ 
$$ 
$$ 
$$ 
$$ 
$$ 
$$ 
$$ 
$$ 
$$ ;$Id: Avance1.incl,v 1.10.6.2 2007/01/22 13:54:46 ber Exp $
$$ # 13 "C:/Bruker/TP13/exp/stan/nmr/lists/pp/zg30" 2
$$ 
$$ 
$$ 
$$ "acqt0=-p1*0.66/3.1416"
$$ 
$$ 
$$ # 1 "mc_line 19 file C:/Bruker/TP13/exp/stan/nmr/lists/pp/zg30 expanding definition part of mc command before ze"
$$ define delay MCWRK
$$ define delay MCREST
$$ "MCWRK = 0.500000*30m"
$$ "MCREST = 30m - 30m"
$$ # 19 "C:/Bruker/TP13/exp/stan/nmr/lists/pp/zg30"
$$ 1 ze
$$ # 1 "mc_line 19 file C:/Bruker/TP13/exp/stan/nmr/lists/pp/zg30 expanding definition of mc command after ze"
$$ # 20 "C:/Bruker/TP13/exp/stan/nmr/lists/pp/zg30"
$$ # 1 "mc_line 20 file C:/Bruker/TP13/exp/stan/nmr/lists/pp/zg30 expanding start label for mc command"
$$ 2 MCWRK  * 2
$$ LBLF0, MCREST
$$ # 21 "C:/Bruker/TP13/exp/stan/nmr/lists/pp/zg30"
$$   d1
$$   p1*0.33 ph1
$$   go=2 ph31
$$ # 1 "mc_line 24 file C:/Bruker/TP13/exp/stan/nmr/lists/pp/zg30 expanding mc command in line"
$$   MCWRK wr #0
$$   MCWRK zd 
$$   lo to LBLF0 times td0
$$ 
$$ # 25 "C:/Bruker/TP13/exp/stan/nmr/lists/pp/zg30"
$$ exit
$$ 
$$ 
$$ ph1=0 2 2 0 1 3 3 1
$$ ph31=0 2 2 0 1 3 3 1
$$ 
$$ 
$$ ;pl1 : f1 channel - power level for pulse (default)
$$ ;p1 : f1 channel -  90 degree high power pulse
$$ ;d1 : relaxation delay; 1-5 * T1
$$ ;NS: 1 * n, total number of scans: NS * TD0
$$ 
$$ 
$$ 
$$ ;$Id: zg30,v 1.7.10.2 2007/04/11 13:16:56 ber Exp $
$$ 
##$PARAMETERFILE=	(scon, ASCII, E:/%E5%9C%A8%E6%89%80%E7%A0%94%E7%A9%B6/%E6%98%BE%E8%89%B2%E5%BA%95%E7%89%A9%E7%A0%94%E7%A9%B6/%E8%AF%BE%E9%A2%98%E5%AE%9E%E9%AA%8C%E8%AE%A1%E5%88%92%E3%80%81%E8%AE%B0%E5%BD%95%E5%8F%8A%E6%80%BB%E7%BB%93/%E6%A0%B8%E7%A3%81%E5%9B%BE%E8%B0%B1/150810%E5%BE%AE%E7%94%9F%E7%89%A9%E9%9F%A6%E7%8C%AE%E8%99%8E/2922-glucur/1/scon, 0)
$$ ##TITLE= Parameter file, TOPSPIN		Version 1.3
$$ ##JCAMPDX= 5.0
$$ ##DATATYPE= Parameter Values
$$ ##ORIGIN= Bruker BioSpin GmbH
$$ ##OWNER= nmr
$$ $$ 2015-08-04 15:30:09.312 +0800  nmr@NMR
$$ $$ D:\/data/pub/nmr/2922-glucur/1/scon
$$ ##$BLKPA= (0..15)
$$ 3 3 3 3 3 3 3 3 3 3 3 3 3 3 3 3 
$$ ##$BLKTR= (0..15)
$$ 3 3 3 3 3 3 3 3 3 3 3 3 3 3 3 3 
$$ ##$DE1= 2
$$ ##$DE2= 2
$$ ##$DEADC= 4
$$ ##$DEPA= 2
$$ ##$DERX= 3
$$ ##$PHASP4= (0..15)
$$ 0.5 0.5 0.5 0.5 0.5 0.5 0.5 0.5 0.5 0.5 0.5 0.5 0.5 0.5 0.5 0.5 
$$ ##$PHASPR= (0..15)
$$ 3 3 3 3 3 3 3 3 3 3 3 3 3 3 3 3 
$$ ##$SHAPPR= (0..15)
$$ 1.6 1.6 1.6 1.6 1.6 1.6 1.6 1.6 1.6 1.6 1.6 1.6 1.6 1.6 1.6 1.6 
$$ ##END=
$$ 
##$PARAMETERFILE=	(uxnmr.par, ASCII, E:/%E5%9C%A8%E6%89%80%E7%A0%94%E7%A9%B6/%E6%98%BE%E8%89%B2%E5%BA%95%E7%89%A9%E7%A0%94%E7%A9%B6/%E8%AF%BE%E9%A2%98%E5%AE%9E%E9%AA%8C%E8%AE%A1%E5%88%92%E3%80%81%E8%AE%B0%E5%BD%95%E5%8F%8A%E6%80%BB%E7%BB%93/%E6%A0%B8%E7%A3%81%E5%9B%BE%E8%B0%B1/150810%E5%BE%AE%E7%94%9F%E7%89%A9%E9%9F%A6%E7%8C%AE%E8%99%8E/2922-glucur/1/uxnmr.par, 0)
$$ ##TITLE= Parameter file, TOPSPIN		Version 1.3
$$ ##JCAMPDX= 5.0
$$ ##DATATYPE= Parameter Values
$$ ##ORIGIN= Bruker BioSpin GmbH
$$ ##OWNER= Administrator
$$ $$ 2014-09-30 11:26:32.828 +0800  nmr@NMR
$$ $$ C:/Bruker/TP13/conf/instr/DPX300/uxnmr.par
$$ ##$ACB= 0
$$ ##$ACBTAT= (0..15)
$$ 0 88 72 50 0 0 0 0 0 0 0 0 0 0 0 0
$$ ##$ACBTBA= (0..15)
$$ 0 30 40 0 0 0 0 0 0 0 0 0 0 0 0 0
$$ ##$ACBTCTL= (0..15)
$$ 0 0 0 0 0 0 0 0 0 0 0 0 0 0 0 0
$$ ##$ACBTDI= (0..15)
$$ 0 70 70 72 0 0 0 0 0 0 0 0 0 0 0 0
$$ ##$ACBTDM= (0..15)
$$ 0 0 0 0 0 0 0 0 0 0 0 0 0 0 0 0
$$ ##$ACBTFHI= (0..15)
$$ 0 0 0 0 0 0 0 0 0 0 0 0 0 0 0 0
$$ ##$ACBTFL= (0..15)
$$ 0 249 250 8 0 0 0 0 0 0 0 0 0 0 0 0
$$ ##$ACBTFLO= (0..15)
$$ 0 0 0 0 0 0 0 0 0 0 0 0 0 0 0 0
$$ ##$ACBTOUT= (0..15)
$$ 0 0 0 0 0 0 0 0 0 0 0 0 0 0 0 0
$$ ##$ACBTPO= (0..15)
$$ 0 100000 50000 20000 0 0 0 0 0 0 0 0 0 0 0 0
$$ ##$ACBTPW= (0..15)
$$ 0 0 0 0 0 0 0 0 0 0 0 0 0 0 0 0
$$ ##$ACBTSB= (0..15)
$$ 0 1 1 1 0 0 0 0 0 0 0 0 0 0 0 0
$$ ##$ACBTY= <no>
$$ ##$AQSBDHW= (0..31)
$$ 255 255 255 255 255 255 255 255 255 255 255 255 255 255 255 255 255 255 
$$ 255 255 255 255 255 255 255 255 255 255 255 255 255 255
$$ ##$AQSBDID= (0..31)
$$ 255 255 255 255 255 255 255 255 255 255 255 255 255 255 255 255 255 255 
$$ 255 255 255 255 255 255 255 255 255 255 255 255 255 255
$$ ##$AQSBDNO= (0..31)
$$ 255 255 255 255 255 255 255 255 255 255 255 255 255 255 255 255 255 255 
$$ 255 255 255 255 255 255 255 255 255 255 255 255 255 255
$$ ##$AQSBDTY= (0..31)
$$ 255 255 255 255 255 255 255 255 255 255 255 255 255 255 255 255 255 255 
$$ 255 255 255 255 255 255 255 255 255 255 255 255 255 255
$$ ##$AQSBUAD= (0..31)
$$ 255 255 255 255 255 255 255 255 255 255 255 255 255 255 255 255 255 255 
$$ 255 255 255 255 255 255 255 255 255 255 255 255 255 255
$$ ##$AQSECL= (0..31)
$$ 255 255 255 255 255 255 255 255 255 255 255 255 255 255 255 255 255 255 
$$ 255 255 255 255 255 255 255 255 255 255 255 255 255 255
$$ ##$AQSECLS= (0..31)
$$ 255 255 255 255 255 255 255 255 255 255 255 255 255 255 255 255 255 255 
$$ 255 255 255 255 255 255 255 255 255 255 255 255 255 255
$$ ##$ATT19F= (0..1)
$$ 0 0
$$ ##$ATT1H= (0..1)
$$ 0 0
$$ ##$ATT3H= (0..1)
$$ 0 0
$$ ##$ATTX= (0..1)
$$ 0 0
$$ ##$ATTY= (0..1)
$$ 0 0
$$ ##$ATTZ= (0..1)
$$ 0 0
$$ ##$BACSAIR= yes
$$ ##$BACSCAP= 60
$$ ##$BACSDEL= 10
$$ ##$BACSFCM= no
$$ ##$BACSOPT= <>
$$ ##$BACSTY= <tty08>
$$ ##$BARPTY= <no>
$$ ##$BFREQ= 300.13
$$ ##$BIRDS= no
$$ ##$BMPC= 0
$$ ##$BMPCTY= <no>
$$ ##$BPSUTY= <no>
$$ ##$BSMS= 1
$$ ##$BSMSTY= <tty02>
$$ ##$CFASMOD= (0..7)
$$ 2 2 0 0 0 0 0 0
$$ ##$CFASMUL= (0..7)
$$ 1 1 0 0 0 0 0 0
$$ ##$CNFTXDR= (0..7)
$$ 3 3 0 0 0 0 0 0
$$ ##$COMDIG2= 0
$$ ##$CPDBTY= <no>
$$ ##$CRCOTY= <no>
$$ ##$DATSTAT= no
$$ ##$DIGI140= (0..7)
$$ 0 0 0 0 0 0 0 0
$$ ##$DIGIB12= (0..7)
$$ 0 0 0 0 0 0 0 0
$$ ##$DIGIB16= (0..7)
$$ 0 0 0 0 0 0 0 0
$$ ##$DIGIFA= (0..7)
$$ 0 0 0 0 0 0 0 0
$$ ##$DIGIHA= (0..7)
$$ 0 0 0 0 0 0 0 0
$$ ##$DIGIHAF= (0..7)
$$ 0 0 0 0 0 0 0 0
$$ ##$DIGIHRD= (0..7)
$$ 0 0 0 0 0 0 0 0
$$ ##$DIGIIA= (0..7)
$$ 0 0 0 0 0 0 0 0
$$ ##$DIGIO16= (0..7)
$$ 0 0 0 0 0 0 0 0
$$ ##$DIGISA= (0..7)
$$ 0 0 0 0 0 0 0 0
$$ ##$DIGISAF= (0..7)
$$ 1 0 0 0 0 0 0 0
$$ ##$DIGISL= (0..7)
$$ 0 0 0 0 0 0 0 0
$$ ##$DIGITYI= (0..7)
$$ 0 0 0 0 0 0 0 0
$$ ##$DIGITYP= (0..7)
$$ 0 0 0 0 0 0 0 0
$$ ##$DIGITZ= 0
$$ ##$DRU= no
$$ ##$FCUMEM= (0..7)
$$ 258048 258048 0 0 0 0 0 0
$$ ##$FCUPAL= (0..7)
$$ 3 3 0 0 0 0 0 0
$$ ##$FQMIX= 0
$$ ##$FUNCMOD= <>
$$ ##$GCUTYPE= 1
$$ ##$GTUTY= <no>
$$ ##$HFAC= 3
$$ ##$HPCU= 0
$$ ##$HPCUTY= <no>
$$ ##$HPTXLP= (0..3)
$$ -1 -1 -1 -1
$$ ##$HPTXPI= (0..3)
$$ 0 0 0 0
$$ ##$HPTXPO= (0..3)
$$ 0 0 0 0
$$ ##$HPTXTY= (0..3)
$$ 0 0 0 0
$$ ##$IF451= 0
$$ ##$IFREQ= 1
$$ ##$INTFPR= 0
$$ ##$IPSO= no
$$ ##$LOCKTY= <tty03>
$$ ##$LOCSWID= 0
$$ ##$M2FAC= 0
$$ ##$MASTY= <no>
$$ ##$MEMPRM= 0
$$ ##$MHFAC= 0
$$ ##$MXFAC= 0
$$ ##$NAMPD1= <2H>
$$ ##$NAMPD10= <>
$$ ##$NAMPD11= <>
$$ ##$NAMPD12= <>
$$ ##$NAMPD13= <>
$$ ##$NAMPD14= <>
$$ ##$NAMPD15= <>
$$ ##$NAMPD16= <>
$$ ##$NAMPD2= <1H>
$$ ##$NAMPD3= <X-BB19F_2HS>
$$ ##$NAMPD4= <>
$$ ##$NAMPD5= <>
$$ ##$NAMPD6= <>
$$ ##$NAMPD7= <>
$$ ##$NAMPD8= <>
$$ ##$NAMPD9= <>
$$ ##$NFCU= 2
$$ ##$NMRCH= 2
$$ ##$NMRMEM= 16384
$$ ##$NRCU= 1
$$ ##$NROUT= 1
$$ ##$PAMPF1= (0..15)
$$ 75 99 0 27 2 0 0 203 134 46 255 117 1 0 0 0
$$ ##$PAMPF2= (0..15)
$$ 0 0 0 0 0 0 0 0 0 0 0 0 0 0 0 0
$$ ##$PAMPF3= (0..15)
$$ 0 0 0 0 0 0 0 0 0 0 0 0 0 0 0 0
$$ ##$PAMPF4= (0..15)
$$ 0 0 0 0 0 0 0 0 0 0 0 0 0 0 0 0
$$ ##$PAMPF5= (0..15)
$$ 0 0 0 0 0 0 0 0 0 0 0 0 0 0 0 0
$$ ##$PAMPF6= (0..15)
$$ 0 0 0 0 0 0 0 0 0 0 0 0 0 0 0 0
$$ ##$PAMPF7= (0..15)
$$ 0 0 0 0 0 0 0 0 0 0 0 0 0 0 0 0
$$ ##$PAMPF8= (0..15)
$$ 0 0 0 0 0 0 0 0 0 0 0 0 0 0 0 0
$$ ##$PH4= 0
$$ ##$PHF4TY= <no>
$$ ##$POWCHK= no
$$ ##$PRAMD1= (0..7)
$$ 0 1048576 0 0 0 1048576 0 0
$$ ##$PRAMD10= (0..7)
$$ 0 0 0 0 0 0 0 0
$$ ##$PRAMD11= (0..7)
$$ 0 0 0 0 0 0 0 0
$$ ##$PRAMD12= (0..7)
$$ 0 0 0 0 0 0 0 0
$$ ##$PRAMD13= (0..7)
$$ 0 0 0 0 0 0 0 0
$$ ##$PRAMD14= (0..7)
$$ 0 0 0 0 0 0 0 0
$$ ##$PRAMD15= (0..7)
$$ 0 0 0 0 0 0 0 0
$$ ##$PRAMD16= (0..7)
$$ 0 0 0 0 0 0 0 0
$$ ##$PRAMD17= (0..7)
$$ 0 0 0 0 0 0 0 0
$$ ##$PRAMD18= (0..7)
$$ 0 0 0 0 0 0 0 0
$$ ##$PRAMD19= (0..7)
$$ 0 0 0 0 0 0 0 0
$$ ##$PRAMD2= (0..7)
$$ 0 0 0 0 0 0 0 0
$$ ##$PRAMD20= (0..7)
$$ 0 0 0 0 0 0 0 0
$$ ##$PRAMD21= (0..7)
$$ 0 0 0 0 0 0 0 0
$$ ##$PRAMD3= (0..7)
$$ 2 0 0 0 2 0 0 0
$$ ##$PRAMD4= (0..7)
$$ 2147483644 2146435071 2147483647 134217727 2147483644 2146435071 2147483647 
$$ 134217727
$$ ##$PRAMD5= (0..7)
$$ 0 0 0 0 0 0 0 0
$$ ##$PRAMD6= (0..7)
$$ 0 0 0 0 0 0 0 0
$$ ##$PRAMD7= (0..7)
$$ 0 0 0 0 0 0 0 0
$$ ##$PRAMD8= (0..7)
$$ 0 0 0 0 0 0 0 0
$$ ##$PRAMD9= (0..7)
$$ 0 0 0 0 0 0 0 0
$$ ##$PRAMLED= (0..1)
$$ 15 15
$$ ##$PRAMP1= <tty01>
$$ ##$PRAMP2= <no>
$$ ##$PRAMP3= <no>
$$ ##$PRAMP4= <no>
$$ ##$PRAMP5= <no>
$$ ##$PRAMP6= <no>
$$ ##$PRAMP7= <no>
$$ ##$PRAMP8= <no>
$$ ##$PRAMPTP= 0
$$ ##$PREPTY= <no>
$$ ##$PRESHLD= 0
$$ ##$PTS160= -1
$$ ##$PTSA2X= (0..7)
$$ 0 0 0 0 0 0 0 0
$$ ##$PTSF2X= (0..7)
$$ 309 309 0 0 0 0 0 0
$$ ##$PTSFMX= (0..7)
$$ 620 620 0 0 0 0 0 0
$$ ##$PULCHK= no
$$ ##$RCUCDS= (0..7)
$$ 4194304 0 0 0 0 0 0 0
$$ ##$RCUCFS= (0..7)
$$ 4096 0 0 0 0 0 0 0
$$ ##$RCUCSS= (0..7)
$$ 262144 0 0 0 0 0 0 0
$$ ##$RCUI2C1= (0..7)
$$ 78 66 0 0 0 0 0 0
$$ ##$RCUI2C2= (0..7)
$$ 0 0 0 0 0 0 0 0
$$ ##$RCUI2C3= (0..7)
$$ 0 0 0 0 0 0 0 0
$$ ##$RCUI2C4= (0..7)
$$ 0 0 0 0 0 0 0 0
$$ ##$RCUI2C5= (0..7)
$$ 0 0 0 0 0 0 0 0
$$ ##$RCUI2C6= (0..7)
$$ 0 0 0 0 0 0 0 0
$$ ##$RCUI2C7= (0..7)
$$ 0 0 0 0 0 0 0 0
$$ ##$RCUI2C8= (0..7)
$$ 0 0 0 0 0 0 0 0
$$ ##$RDCU= 0
$$ ##$RGTYPE= (0..7)
$$ 5 0 0 0 0 0 0 0
$$ ##$RG_max= (0..7)
$$ 46341 0 0 0 0 0 0 0 
$$ ##$RG_min= (0..7)
$$ 1 0 0 0 0 0 0 0 
$$ ##$RG_tab1= (0..255)
$$ 1 1.1 1.3 1.4 1.6 1.8 2 2.2 2.5 2.8 3.2 3.6 4 4.5 5 5.7 6.3 7.1 8 9 10.1 
$$ 11.3 12.7 14.3 16 18 20.2 22.6 25.4 28.5 32 35.9 40.3 45.3 50.8 57 64 
$$ 71.8 80.6 90.5 101.6 114 128 143.7 161.3 181 203.2 228.1 256 287.4 322.5 
$$ 362 406.4 456.1 512 574.7 645.1 724.1 812.7 912.3 1024 1149.4 1290.2 1448.2 
$$ 1625.5 1824.6 2048 2298.8 2580.3 2896.3 3251 3649.1 4096 4597.6 5160.6 
$$ 5792.6 6502 7298.2 8192 9195.2 10321.3 11585.2 13004 14596.5 16384 18390.4 
$$ 20642.5 23170.5 26008 29193 32768 36780.8 41285.1 46341 -1 -1 -1 -1 -1 
$$ -1 -1 -1 -1 -1 -1 -1 -1 -1 -1 -1 -1 -1 -1 -1 -1 -1 -1 -1 -1 -1 -1 -1 -1 
$$ -1 -1 -1 -1 -1 -1 -1 -1 -1 -1 -1 -1 -1 -1 -1 -1 -1 -1 -1 -1 -1 -1 -1 -1 
$$ -1 -1 -1 -1 -1 -1 -1 -1 -1 -1 -1 -1 -1 -1 -1 -1 -1 -1 -1 -1 -1 -1 -1 -1 
$$ -1 -1 -1 -1 -1 -1 -1 -1 -1 -1 -1 -1 -1 -1 -1 -1 -1 -1 -1 -1 -1 -1 -1 -1 
$$ -1 -1 -1 -1 -1 -1 -1 -1 -1 -1 -1 -1 -1 -1 -1 -1 -1 -1 -1 -1 -1 -1 -1 -1 
$$ -1 -1 -1 -1 -1 -1 -1 -1 -1 -1 -1 -1 -1 -1 -1 -1 -1 -1 -1 -1 -1 -1 -1 -1 
$$ -1 -1 -1 -1 -1 -1 -1 -1 -1 -1 -1 -1 -1
$$ ##$RG_tab2= (0..255)
$$ -1 -1 -1 -1 -1 -1 -1 -1 -1 -1 -1 -1 -1 -1 -1 -1 -1 -1 -1 -1 -1 -1 -1 -1 
$$ -1 -1 -1 -1 -1 -1 -1 -1 -1 -1 -1 -1 -1 -1 -1 -1 -1 -1 -1 -1 -1 -1 -1 -1 
$$ -1 -1 -1 -1 -1 -1 -1 -1 -1 -1 -1 -1 -1 -1 -1 -1 -1 -1 -1 -1 -1 -1 -1 -1 
$$ -1 -1 -1 -1 -1 -1 -1 -1 -1 -1 -1 -1 -1 -1 -1 -1 -1 -1 -1 -1 -1 -1 -1 -1 
$$ -1 -1 -1 -1 -1 -1 -1 -1 -1 -1 -1 -1 -1 -1 -1 -1 -1 -1 -1 -1 -1 -1 -1 -1 
$$ -1 -1 -1 -1 -1 -1 -1 -1 -1 -1 -1 -1 -1 -1 -1 -1 -1 -1 -1 -1 -1 -1 -1 -1 
$$ -1 -1 -1 -1 -1 -1 -1 -1 -1 -1 -1 -1 -1 -1 -1 -1 -1 -1 -1 -1 -1 -1 -1 -1 
$$ -1 -1 -1 -1 -1 -1 -1 -1 -1 -1 -1 -1 -1 -1 -1 -1 -1 -1 -1 -1 -1 -1 -1 -1 
$$ -1 -1 -1 -1 -1 -1 -1 -1 -1 -1 -1 -1 -1 -1 -1 -1 -1 -1 -1 -1 -1 -1 -1 -1 
$$ -1 -1 -1 -1 -1 -1 -1 -1 -1 -1 -1 -1 -1 -1 -1 -1 -1 -1 -1 -1 -1 -1 -1 -1 
$$ -1 -1 -1 -1 -1 -1 -1 -1 -1 -1 -1 -1 -1 -1 -1 -1
$$ ##$RG_tab3= (0..255)
$$ -1 -1 -1 -1 -1 -1 -1 -1 -1 -1 -1 -1 -1 -1 -1 -1 -1 -1 -1 -1 -1 -1 -1 -1 
$$ -1 -1 -1 -1 -1 -1 -1 -1 -1 -1 -1 -1 -1 -1 -1 -1 -1 -1 -1 -1 -1 -1 -1 -1 
$$ -1 -1 -1 -1 -1 -1 -1 -1 -1 -1 -1 -1 -1 -1 -1 -1 -1 -1 -1 -1 -1 -1 -1 -1 
$$ -1 -1 -1 -1 -1 -1 -1 -1 -1 -1 -1 -1 -1 -1 -1 -1 -1 -1 -1 -1 -1 -1 -1 -1 
$$ -1 -1 -1 -1 -1 -1 -1 -1 -1 -1 -1 -1 -1 -1 -1 -1 -1 -1 -1 -1 -1 -1 -1 -1 
$$ -1 -1 -1 -1 -1 -1 -1 -1 -1 -1 -1 -1 -1 -1 -1 -1 -1 -1 -1 -1 -1 -1 -1 -1 
$$ -1 -1 -1 -1 -1 -1 -1 -1 -1 -1 -1 -1 -1 -1 -1 -1 -1 -1 -1 -1 -1 -1 -1 -1 
$$ -1 -1 -1 -1 -1 -1 -1 -1 -1 -1 -1 -1 -1 -1 -1 -1 -1 -1 -1 -1 -1 -1 -1 -1 
$$ -1 -1 -1 -1 -1 -1 -1 -1 -1 -1 -1 -1 -1 -1 -1 -1 -1 -1 -1 -1 -1 -1 -1 -1 
$$ -1 -1 -1 -1 -1 -1 -1 -1 -1 -1 -1 -1 -1 -1 -1 -1 -1 -1 -1 -1 -1 -1 -1 -1 
$$ -1 -1 -1 -1 -1 -1 -1 -1 -1 -1 -1 -1 -1 -1 -1 -1
$$ ##$RG_tab4= (0..255)
$$ -1 -1 -1 -1 -1 -1 -1 -1 -1 -1 -1 -1 -1 -1 -1 -1 -1 -1 -1 -1 -1 -1 -1 -1 
$$ -1 -1 -1 -1 -1 -1 -1 -1 -1 -1 -1 -1 -1 -1 -1 -1 -1 -1 -1 -1 -1 -1 -1 -1 
$$ -1 -1 -1 -1 -1 -1 -1 -1 -1 -1 -1 -1 -1 -1 -1 -1 -1 -1 -1 -1 -1 -1 -1 -1 
$$ -1 -1 -1 -1 -1 -1 -1 -1 -1 -1 -1 -1 -1 -1 -1 -1 -1 -1 -1 -1 -1 -1 -1 -1 
$$ -1 -1 -1 -1 -1 -1 -1 -1 -1 -1 -1 -1 -1 -1 -1 -1 -1 -1 -1 -1 -1 -1 -1 -1 
$$ -1 -1 -1 -1 -1 -1 -1 -1 -1 -1 -1 -1 -1 -1 -1 -1 -1 -1 -1 -1 -1 -1 -1 -1 
$$ -1 -1 -1 -1 -1 -1 -1 -1 -1 -1 -1 -1 -1 -1 -1 -1 -1 -1 -1 -1 -1 -1 -1 -1 
$$ -1 -1 -1 -1 -1 -1 -1 -1 -1 -1 -1 -1 -1 -1 -1 -1 -1 -1 -1 -1 -1 -1 -1 -1 
$$ -1 -1 -1 -1 -1 -1 -1 -1 -1 -1 -1 -1 -1 -1 -1 -1 -1 -1 -1 -1 -1 -1 -1 -1 
$$ -1 -1 -1 -1 -1 -1 -1 -1 -1 -1 -1 -1 -1 -1 -1 -1 -1 -1 -1 -1 -1 -1 -1 -1 
$$ -1 -1 -1 -1 -1 -1 -1 -1 -1 -1 -1 -1 -1 -1 -1 -1
$$ ##$RG_tab5= (0..255)
$$ -1 -1 -1 -1 -1 -1 -1 -1 -1 -1 -1 -1 -1 -1 -1 -1 -1 -1 -1 -1 -1 -1 -1 -1 
$$ -1 -1 -1 -1 -1 -1 -1 -1 -1 -1 -1 -1 -1 -1 -1 -1 -1 -1 -1 -1 -1 -1 -1 -1 
$$ -1 -1 -1 -1 -1 -1 -1 -1 -1 -1 -1 -1 -1 -1 -1 -1 -1 -1 -1 -1 -1 -1 -1 -1 
$$ -1 -1 -1 -1 -1 -1 -1 -1 -1 -1 -1 -1 -1 -1 -1 -1 -1 -1 -1 -1 -1 -1 -1 -1 
$$ -1 -1 -1 -1 -1 -1 -1 -1 -1 -1 -1 -1 -1 -1 -1 -1 -1 -1 -1 -1 -1 -1 -1 -1 
$$ -1 -1 -1 -1 -1 -1 -1 -1 -1 -1 -1 -1 -1 -1 -1 -1 -1 -1 -1 -1 -1 -1 -1 -1 
$$ -1 -1 -1 -1 -1 -1 -1 -1 -1 -1 -1 -1 -1 -1 -1 -1 -1 -1 -1 -1 -1 -1 -1 -1 
$$ -1 -1 -1 -1 -1 -1 -1 -1 -1 -1 -1 -1 -1 -1 -1 -1 -1 -1 -1 -1 -1 -1 -1 -1 
$$ -1 -1 -1 -1 -1 -1 -1 -1 -1 -1 -1 -1 -1 -1 -1 -1 -1 -1 -1 -1 -1 -1 -1 -1 
$$ -1 -1 -1 -1 -1 -1 -1 -1 -1 -1 -1 -1 -1 -1 -1 -1 -1 -1 -1 -1 -1 -1 -1 -1 
$$ -1 -1 -1 -1 -1 -1 -1 -1 -1 -1 -1 -1 -1 -1 -1 -1
$$ ##$RG_tab6= (0..255)
$$ -1 -1 -1 -1 -1 -1 -1 -1 -1 -1 -1 -1 -1 -1 -1 -1 -1 -1 -1 -1 -1 -1 -1 -1 
$$ -1 -1 -1 -1 -1 -1 -1 -1 -1 -1 -1 -1 -1 -1 -1 -1 -1 -1 -1 -1 -1 -1 -1 -1 
$$ -1 -1 -1 -1 -1 -1 -1 -1 -1 -1 -1 -1 -1 -1 -1 -1 -1 -1 -1 -1 -1 -1 -1 -1 
$$ -1 -1 -1 -1 -1 -1 -1 -1 -1 -1 -1 -1 -1 -1 -1 -1 -1 -1 -1 -1 -1 -1 -1 -1 
$$ -1 -1 -1 -1 -1 -1 -1 -1 -1 -1 -1 -1 -1 -1 -1 -1 -1 -1 -1 -1 -1 -1 -1 -1 
$$ -1 -1 -1 -1 -1 -1 -1 -1 -1 -1 -1 -1 -1 -1 -1 -1 -1 -1 -1 -1 -1 -1 -1 -1 
$$ -1 -1 -1 -1 -1 -1 -1 -1 -1 -1 -1 -1 -1 -1 -1 -1 -1 -1 -1 -1 -1 -1 -1 -1 
$$ -1 -1 -1 -1 -1 -1 -1 -1 -1 -1 -1 -1 -1 -1 -1 -1 -1 -1 -1 -1 -1 -1 -1 -1 
$$ -1 -1 -1 -1 -1 -1 -1 -1 -1 -1 -1 -1 -1 -1 -1 -1 -1 -1 -1 -1 -1 -1 -1 -1 
$$ -1 -1 -1 -1 -1 -1 -1 -1 -1 -1 -1 -1 -1 -1 -1 -1 -1 -1 -1 -1 -1 -1 -1 -1 
$$ -1 -1 -1 -1 -1 -1 -1 -1 -1 -1 -1 -1 -1 -1 -1 -1
$$ ##$RG_tab7= (0..255)
$$ -1 -1 -1 -1 -1 -1 -1 -1 -1 -1 -1 -1 -1 -1 -1 -1 -1 -1 -1 -1 -1 -1 -1 -1 
$$ -1 -1 -1 -1 -1 -1 -1 -1 -1 -1 -1 -1 -1 -1 -1 -1 -1 -1 -1 -1 -1 -1 -1 -1 
$$ -1 -1 -1 -1 -1 -1 -1 -1 -1 -1 -1 -1 -1 -1 -1 -1 -1 -1 -1 -1 -1 -1 -1 -1 
$$ -1 -1 -1 -1 -1 -1 -1 -1 -1 -1 -1 -1 -1 -1 -1 -1 -1 -1 -1 -1 -1 -1 -1 -1 
$$ -1 -1 -1 -1 -1 -1 -1 -1 -1 -1 -1 -1 -1 -1 -1 -1 -1 -1 -1 -1 -1 -1 -1 -1 
$$ -1 -1 -1 -1 -1 -1 -1 -1 -1 -1 -1 -1 -1 -1 -1 -1 -1 -1 -1 -1 -1 -1 -1 -1 
$$ -1 -1 -1 -1 -1 -1 -1 -1 -1 -1 -1 -1 -1 -1 -1 -1 -1 -1 -1 -1 -1 -1 -1 -1 
$$ -1 -1 -1 -1 -1 -1 -1 -1 -1 -1 -1 -1 -1 -1 -1 -1 -1 -1 -1 -1 -1 -1 -1 -1 
$$ -1 -1 -1 -1 -1 -1 -1 -1 -1 -1 -1 -1 -1 -1 -1 -1 -1 -1 -1 -1 -1 -1 -1 -1 
$$ -1 -1 -1 -1 -1 -1 -1 -1 -1 -1 -1 -1 -1 -1 -1 -1 -1 -1 -1 -1 -1 -1 -1 -1 
$$ -1 -1 -1 -1 -1 -1 -1 -1 -1 -1 -1 -1 -1 -1 -1 -1
$$ ##$RG_tab8= (0..255)
$$ -1 -1 -1 -1 -1 -1 -1 -1 -1 -1 -1 -1 -1 -1 -1 -1 -1 -1 -1 -1 -1 -1 -1 -1 
$$ -1 -1 -1 -1 -1 -1 -1 -1 -1 -1 -1 -1 -1 -1 -1 -1 -1 -1 -1 -1 -1 -1 -1 -1 
$$ -1 -1 -1 -1 -1 -1 -1 -1 -1 -1 -1 -1 -1 -1 -1 -1 -1 -1 -1 -1 -1 -1 -1 -1 
$$ -1 -1 -1 -1 -1 -1 -1 -1 -1 -1 -1 -1 -1 -1 -1 -1 -1 -1 -1 -1 -1 -1 -1 -1 
$$ -1 -1 -1 -1 -1 -1 -1 -1 -1 -1 -1 -1 -1 -1 -1 -1 -1 -1 -1 -1 -1 -1 -1 -1 
$$ -1 -1 -1 -1 -1 -1 -1 -1 -1 -1 -1 -1 -1 -1 -1 -1 -1 -1 -1 -1 -1 -1 -1 -1 
$$ -1 -1 -1 -1 -1 -1 -1 -1 -1 -1 -1 -1 -1 -1 -1 -1 -1 -1 -1 -1 -1 -1 -1 -1 
$$ -1 -1 -1 -1 -1 -1 -1 -1 -1 -1 -1 -1 -1 -1 -1 -1 -1 -1 -1 -1 -1 -1 -1 -1 
$$ -1 -1 -1 -1 -1 -1 -1 -1 -1 -1 -1 -1 -1 -1 -1 -1 -1 -1 -1 -1 -1 -1 -1 -1 
$$ -1 -1 -1 -1 -1 -1 -1 -1 -1 -1 -1 -1 -1 -1 -1 -1 -1 -1 -1 -1 -1 -1 -1 -1 
$$ -1 -1 -1 -1 -1 -1 -1 -1 -1 -1 -1 -1 -1 -1 -1 -1
$$ ##$ROUTER= 2
$$ ##$RX22TY= <tty10>
$$ ##$SCMTY= <no>
$$ ##$SPECTR= 5
$$ ##$SY2FLAG= 0
$$ ##$TFXNUM= 0
$$ ##$TRIPLO2= 0
$$ ##$VTUTY= <tty05>
$$ ##$WBREFAM= (0..15)
$$ 100 100 100 100 100 100 100 100 100 100 100 100 100 100 100 100
$$ ##$WBREFPH= (0..15)
$$ 0 0 0 0 0 0 0 0 0 0 0 0 0 0 0 0
$$ ##$XFAC= 2
$$ ##END=
$$ 
##$DECIM=	24
##$DSPFVS=	12
##NTUPLES=	NMRSPECTRUM
##VARNAME=	FREQUENCY,	SPECTRUM/REAL,	SPECTRUM/IMAG,	PAGE NUMBER
##SYMBOL=	X,	R,	I,	N
##VARTYPE=	INDEPENDENT,	DEPENDENT,	DEPENDENT,	PAGE
##VARFORM=	AFFN,	ASDF,	ASDF,	AFFN
##VARDIM=	65536,	65536,	65536,	2
##UNITS=	HZ,	ARBITRARY UNITS,	ARBITRARY UNITS,
##FIRST=	4939.8455810546875,	-0.44636464118957519531,	-0.054370667785406112671,	1
##LAST=	-1232.8995843604207039,	-0.20542629063129425049,	0.43757426738739013672,	2
##MIN=	-1232.8995843604207039,	-1.2531020641326904297,	-823.33349609375,	1
##MAX=	4939.8455810546875,	1396.2520751953125,	553.96063232421875,	1
##FACTOR=	-0.094190053641796112061,	0.017453150939941406566,	0.010291668701171876113,	1
##PAGE=	N=1
##DATATABLE=	(X++(R..R)), XYDATA
-52445b5L%%KjkJLJllkKJpm%%JLJk%KK%%kJOLjlkKjmmjjjLLJnojjkkKOKnk%%LKjjLLLOM%J
-52377a9Kjnm%jmjNNKJmlPJ0NJJkl%K%lm%jkl%Kjk%%lo%KKKmmJMNLkmj%LOMlpkkKMMKjmk%
-52310b1l%L%JJK%kkJ%KLJlpolMMKMlmLOMLlkKkopnLQNjplKOLjjKPMmljomjjlkJ%k%NONKj
-52242a5%JKMOKkkknnnjLKkmKRMjjlnp%NLlolLMKjlJKjml%%%OQLJJMMjlnomJjkJLjokKJJL
-52174b1kml%NOJ2Q%j%%lK%klnjjk%omORNMKjmlk%%KJjkJLJkjJkm%OKljkqmNP%lklljLNjn
-52107b0kMPM%jkj%kmlMPK%%jj%k%%JK%lllkJMNLLKKJjjKMjlklmJNLKJ%KjmlmlnnkNOLJKL
-52039@%%%%mnkJJkkMNKjJJJlJK%JKLMJLO%J%nonj%KlpnjNRMlklk%KKNNQNJmmnoml%Kklln
-51970a1LQK%NOKlnplJKKkln%LJkk%JL%JLkoKJqnjkjjOMMJ0Ol%N%ll%LM%K%poJOPOMmo%Nk
-51903A6qqkkJLNN%kjjkKOJnlLLjmoLLJmojkJKKMM%JlpmK%kMMMkmjJN%nmJM%jKjkKJjKJlK
-51835CKNNKjrj0j1pOJ0OOOKJJMPQ%nkmollqlKMLPQjolKLlj2oLP%nlKjon%KK%%KKM%nj0qn
-51771b4jKKMPQP%l%ONKJkJK%kpmLNPKqpjLJ%jKMKlp%KMJ0QLkjLJjonmnkOMK%knpkJnk%jn
-51704ej0jLPOK%kLOJ0LoqlKOLknl%NPOnj2rmNOLJJ%L%%KKKL%J%orlLQMknj%JQMJJnj0j7j5
-51640b0%OL%kLJ0J2OknkJlmKJolLJ2J1Lknllk%LJnmLK%NPQKlponl%JnkMLQOkoojL%kkj%j
-51576Fmm%LOMJjpmK%%LKnlK%%PPKnp%JjNL%JjkJjj%KNjnk%JNPMjkk%%%%MKnplMJ%MMmkmp
-51507HojRRLkjNOLoj3j0kNN%kpqkJJRNm%Kjoo%OJJK%jKPPKjLMLjklqkjpnkKQNKNQNQNjnn
-51440C6jnkKjlkLLkol%lnnj%JLPJnNOJk%%lKM%nqpjOOL%jLLLKMLnj0qkKmlJkm%LJlmlJMO
-51373FQOJkKJJkjLLjmoKMMNPklllmkLMjmj0j3pLNJLLJ%%%NQMJkqkLKjmnlJMMMKrqJMJkmn
-51306amKJLQMmnl%K%KOPOkponkMOOONK%%jKLNKmlLLJpnMJJkrrlkKPQNljJk%%nloqmjj%MQ
-51237A2Knj0nOJ1J1NLKKmnomLMjl%kqroMJ0RJlj%JPMlokM%lk%LOKJM%o%NlppplKONKKkmL
-51173A5NONknpkNjqj1%NJjORO%mmnolK%k%MMlkkKlmLNL%kMP%mkllNNKL%pnJ%kjmn%LJ%LO
-51106A3%j%nnmkPJ3MkklkLMOJlnplL%JLJ%JKlnjJLNNLNNKjjnpo%MKJnpmj%kjQJ1J0PLjJl
-51041D1j1j2kLjJjonlkNJ2LnojOKmmNMkkLP%qlMKl%klnKJ1J2OJKmqJOLmpkN%qjKPKn%klo
-50978A7rqmjLOJ3PMJmj%NLlkkmj0kJlmLNKJ%jmkMKmol%%NNjJMJ%jlJNNKLO%j1qJJmj0pJM
-50914@OONO%JKmnkJPRL%MKol%npnmjkJMKjlJQMMMmnpmj%NNLJjkqj2nQJ5J1PMmqmJJljJ%%
-50848B5M%nLPjolKKlqlPQJJ%%%%JjkmkLNL%mkj%PO%jmkjkqqmM%nJOOJm%M%kmmJN%mlMNMk
-50780B3nk%Joj0plMMNLKKjKJlj%KNNONjolomKJ0OJ%KJkm%K%knnKO%oonjjKJmLMjnjML%Jl
-50714A1KPLlkjopmKNPPJj%NKLKLLmqlmnkJ%%%%kmkJLNMNQ%nlllnj1j3pKLLNPJ%MJ0PLjpj3
-50649FrmPJ6PJk%klJNRJlmqqmJJLOQNllKNKLjj0j3qjOQMJ%jlmjNMJL%jLMjjmnm%ln%JnJN
-50583A1qj1%ONMjmoJJ0QjkJkMPKpnkJLJjjPPjj0j0mMLkL%KOPLjNLnj0kNNL%lllnkMLKklM
-50520B3MKkjLNOlqoKONklKJklmlMMklMM%%k%K%%OPnlKnmLjnkKjoolkopkNPQNMM%kMLjpmM
-50452B5N%oqom%JJKknl%KPLKQQkommJPLnk%lLJlk%jqnMKJJllkJJM%lKOKk%jkjLMMjj%%%p
-50384Ij1nLMLjJjklNJ0J0%pmklo%ko%MMNKkjkkJNMkjlMPMON%%Klmnl%jJmpjOOPKopjJKRN
-50318B9ml%J%okPO%%%ppmnl%LLLLL%%mmmn%%KOPOJpmNJ2P%oomkkJjkNJ2OoplKLPNlllnjJ
-50252B3kk%K%lllqjNMPQMjmkLLOL%lqnLMjj1p%kqo%OPMNPJ0jnmlLLmo%PQM%nnlLKK%oJMj
-50186B8mJMJqm%jMLK%jLQR%prkNKlkm%KjnJNLKJj0j5oNJ0MLOKmopkkm%ONN%%KLPO%kmmj%
-50121C0KMlj1pJ%mpkjkMRO%%nojJjjJJ0Nkj0nNKmjK%nnjjjJJJJKOPNlro%MOMO%l%JJQJ2L
-50057D4pookKKk%JJoj0nKMNJ0N%JnlLmmMMkonmJON%rmRJ3Loplj%JlpnjMQKjKL%mlMRJ1jj0
-49993B7o%JkpmMMNPOKnpJKmjKLKnnjlJLMKJKLJjJMjooo%kjM%KMKopkjKMkjj%JJ0RNkpNKr
-49926B7rprmKKMLNQOJlJLjqmLJNJ2J1kj0mjmllkjJ0J1%oqqjJlJMNJljJllkOJ2KnoJLlLJ0
-49865C8NlompqmJ%KNNKJKMKnkLK%nnkjNQKkmkjmpnjm%NOKmkJljK%ljLPLjjml%LNMOKjop%
-49797A7J%kMJ0jj0pn%NLNQLrqLK%lqnlJM%koJJ1J0Jlmj%kjkKPLpqKJ0LlojJ%JJjjkJNLRJ1
-49734C7Lkno%MKjK%oppqkPJ0Nkkmn%llPJ1Ljmn%%qpKNl%JjKkolKKkomNMJLQMljOJ1JomjP
-49669B5OjknokLjmoplLOKLLjKNJjlmpolKlkJjjOJ1Ok%%jjj%nqkORLMKl%lljj%KJmJRQOjm
-49602B7jONjlJLNlpnjllKkjkKK%KjpmMOPRJ0%nopokjlllJM%lon%NROkomKO%%KJJknnkpn%
-49535dJkj%NN%mjloj3pLRJ8J4J1M%lopojOPKjm%OLmnmOJ1MlrpJLNkkLJpmjJjmljlJL%K%j
-49471EOJ2NlKOOONkoqmKlplnnl%KJMOjrpklkKNKmomkJMRJ0QPLMKjjmj0mkjJ0J4Mj0j5oJM
-49409A5OPQlj1mmmJKjlmj%LNJlmnpmJ0J5RMKkmq%PPKkmlKJ4J2Q%j1j2j7rJLOO%mnKKJ1J3
-49351D5kjOKnkPLrj0rpJJ0lj9j4j0jPNlmLLMqj4pjMK0L4K8Rjrk5k4rnORjkJMONmlLLklkM
-49294A3JnpmoKMKPJ4PKJmmmkNLlkjjkNP%m%NLjllLKkllqpmJ%NOJKNOjnmmqnNQNJ%JJmpjN
-49227A6NOPnj2pnnJJMKMQJ0Mpj0nMM%nnjKjOMlljk%KJkkllJPKKM%nnm%KMPKJjJjjlJJnkQ
-49162B0OjkLJjJjjkJkl%kkLMJMOOkjkpj6j2nKMOL%Mkj%lmlqmNPKKKJllKKLMOKJKKlkM%mp
-49096A3rmOPLkjLmlRJ0Jnpj0p%NLLOKknjOLjK%jJKJLJkopnjKKJjmoJOJ1M%%llJLkoKOJJK
-49031B5JPJkopkklmJKOMjljk%K%jjkKJmkJJkkkjKklJMQOPJkll%kJKK%%OO%%LknJjkJ%qj0
-48964A2qjNRPjlnlNkonkQOLjJLjljkkoo%M%jRJ1Lql%NLkj%MJ%KjplljLMMN%%LJl%JnljlJ
-48897B0OMKj%mpj3rljKNJ1J2MkmqpnmojNJkJM%JJJKLMLMkjJjkm%%KKrj2nLQQNNPOLNLqj3
-48834B0lko%ONL%kKMkj1j1mNQN%jk%j%RNmkLL%%pj0jLKJJjmll%lkJQNMNllJj%JJJKOLk%K
-48769C1KlmkkJ%nnkLQQLoqklojLNMRRlj0qk%%KQOjmm%jmlLPLj%lnl%jkmkjlJPRRkmlKJ1N
-48703C6J%knmk%KKlojmlLLKKOJ0P%mppmmoJLJLMJ%onJPRKonJJ0J2MnqnqoKMkqlMJJ%KkJO
-48638B3OM%jjjlmpnjKlkPJ1M%nn%QQNKrj4nKJMQLjNNkrnKJkJJjkJONlrkOOMjpj1lPOOMlp
-48573C0pkOQMmnkmkmnMNLLmp%MKjLPPKqkJjjKJoqqnJKLOQJl%JnnkpoJOJoKNL%KPPOj%Kkr
-48505B4nOJnnmKRRMpom%QLkjjLjomml%OMjmollnmLJ0J3QOPJnj1rJKKLjok%KN%klj0r%KLJ
-48441FjKMNKmkKLQM%klLLjomKL%njjmmmnkMOQNkjPNjoro%%%kORJJK%onqolLNPQNLlm%jkK
-48372B0KK%%JjlJJ%jjjmJOLkllmnjLROkrj1nJPMJMKkqpj%LJjlJNJ0J0MlmKjJLK%nnJJJkJ
-48307B2N%mnp%QNKMM%%Jkkjkjknk%lLNKjnokQQ%k%jjrqLOMj%jnlKJjjnpjMLQRKjkmojMOM
-48239B3j%kmkJOJ0NLLOLjkmpqknj1mKLLJ%LL%L%n%NNjpj1p%J0J1QjjJpomn%LJJlj%kLM%L
-48176A9Llllmlkl%JPQKllJPRPjnj%K%nrpkkMQKjLPkj1j2qjJLK%K%KMJnj2oNLKNMkKMjkPQ
-48111B3jj0oMOPJmJ%oqMJ5J7Mj1j2jOklOOjlj1j2mLKMLjJJ%MLloo%KLMK%mMRNJkqpLOJjo
-48050B2kNNMJoj0lknKNNJnkKLKKj%JjLOMM%rrkknl%L%pollMNNMPRLpmML%%moJKNPNjpmNP
-47983C7%nJLnrkKKk%N%pj0kQQLLKJjlMJlnpKKnmlm%QJ0RMMkpj1ppm%K%LKkkljL%%%JMMJ%
-47918A6JJLOJooomN%klmk%LOlnjLLJNLkkKMPMmnmmJPPJ%KKmlMPKqljkjmnKNKjjprnMJ0J3
-47852B6Pn%PKllkjjmmkk%MLknnjjjLOMMLMMlnlkmjM%nk%LJjKj%LjJMkmlprlLNMORPKmoom
-47784A3mKMjlJNPJKNQKlqj0ljnjOMorojNRNmmJNNjkjJMK%oljj%l%MOJmnpnLMkj0pKJ0J3J2
-47720B5OmnKJJknjJJkkKPNMPMlkJKkqqKRNLpj1j2j0kMPkn%QP%NLlqJM%mlJjJRQlpqnjjJk
-47655Hn%NPP%mo%Mjjm%MMMJmjJKMJnn%JllkNROMJnojlqlknjOOKjJOQLkmokORKqqqmjLKkq
-47586@KPOOkqoKL%jkjKlnnlLQNLLjNRN%kkmqjKkmlj%NMmj0okMQM%LPPPLkqpJM%kmj0ojkn
-47519ekKOOPRPknkK%%jk%KQJqJQ%qpJMkljKNJ0jql%LJlnmkjlnkjLROKOJnjKLM%lljjMJno
-47451A5j%j%KPO%oLRLJjnnKJknjjLLJlonLPROlj0okJLOLooLNJ%JMJnqomJLjjMPNkrq%JjJ
-47384A1MNM%okMjopJ%JK%NRL%JjjkjK%nomJJKJlnjNLjJMJnOP%lm%JL%%o%PP%orjOMJlKPN
-47316C8jlqkPOnml%O%qplJLKkmk%kkkOJ0LrqlKL%OQlj0qjNQR%%kmm%%l%J%%LMmmkMQQQN%
-47250D1MkplnmkJMlnKNNOQ%qmknl%kkJJKJjolKln%KLMLJKnnJMOMjkjKLmqj3mMLON%mknn%
-47183BLOMnjKJKKMQM%jJjjmmjJjkknpnjPRJ%ORLor%PKpmknpkMOQJ3Q%klk%KmmmJQLMjmlk
-47115B9KklmljJjm%LLNOKkpoMMjmjkmjON%kKKnj0nKJljNLmjMPLmmlmkmlkjNRJ0J1QMmj0q
-47051B0kl%MORLnlJknlkLJjjkNMJMO%olknnKQKon%kojLONJNMnj1mk%jPMnpmPPllKMJjKjK
-46984B2jj3j0KJ4QJm%KkooLQNNPMlpmj%JlKMMLKmnkjlml%LjnjQQKjjLNlolooKMNMmpjNOK
-46919B7lmjJJoqnMQPLNRO%lnmMMmrrkKOMjJLKkqrjQLmkMjpqq%J1J3Oj%MJ%ll%KJmqjKLLL
-46853B7NNnj1ojlonJPNjJKkk%JJjl%klj%KOONPKmkLLjnk%l%NMOjll%J0LrlLjklkJmk%jj%
-46787A7jolONRMmljJMN%lJlqmKOkllomkkKO%%NLjnnkKMNQQLJlooOQ%m%J%lljjKPJlnlknk
-46719A4LLQMJ%JKM%nqnjMNmkMKomJJ%kjkjOKnnnkkkLNM%kMQ%mJML%jpmMMkorrp%QN%KPLm
-46651A3kJmn%NPJ%KLNkmjmlK%kKKKJlKKjKPRKomJOOjpjnjMkqrlMNNNj%POJkmmkqmPQMlpm
-46583B2kLMLNLLN%lknkkkpJRPKjkjonjK%jkmpoknoNPOKknomMJ3PmnJjkJMOOLoqn%NLoqjK
-46516GMMJKONLjppp%MOLk%J0RKjljpojkkpkjkJklOR%jNP%JkkjJKkklk%JJj%%NOLKmjKJLN
-46448D2KkjpqmnomNROKkkJknkPKmpoJK%M%kllj%J%MNM%%%NRLnqlMK%Kj%%Jkj0qkLLJMMOj
-46381B8nlpnlj%JMLjKJkJJ%%LMRJpqmJJLMNMJ%KmrmLKkkMPNMNJknnon%j%J%JLklml%kKLl
-46313A2lKOKjlnkNOMkljKOKjmKMlooMNnmkJKj%JNLlkKNLKMJJ%Kllj%kJJmmKNjjMKnpnj%K
-46245A7Nmj0nKOJ0NmlONnmNOJlJMjJJj%klkKRRlqjQMj0j5mKjMM%kkJopkjjjOQKom%%JKJ%
-46181A7ljKMJ0MJkrj0pKLmkJ1J5RKkl%L%qnJmlKJLONjj2qk%moklmljlmNJ7K0J2kj0oMRMk
-46122C6nnqj1mMQJqkPMPQKqn%lnJ%lnn%LML%nqrjQJ1MjkKNPQLkkoljj%jK%lmmjJJMQQNmn
-46056B5mj3j4oLONJ2J4PKKNMnj1qJOLKkmnnkKKllJNKKLOJ%L%klmpmkJKljJLPMJ%JMJmnLL
-45993C5lrqmk%JjLNPMJn%NKKRJqlLlj1o%jjljPRMkmolkJJklJjMMNQM%J%kprj%lKKkJNjjk
-45926A7nm%LjMO%lLRQ%jmpllnplLQOJNKkkJ%KJ%%kJLNMjpnjKjkjJMKMKonnknjNMPN%%jmj
-45858B8kpkLkJ%%jokmmJ%NO%KJrpKONLLLMLknnJLKJomLPMlLP%oomMOjmljmml%ORJj0j2pL
-45792@RQQKmkK%KL%lJKKjomMJkMROJkmomjkjjlnmL%jKQMm%KkmjJJJjloLNm%Mjppm%QMLOP
-45723B6%noJJ1PmpplKnnlJMML%rrplJ1J1jlNKqnk%jkNRJ1RjpjMMmo%kmmLJ4RORmj6rjMJ%
-45661B2kLPPNkqpjnmnjMPPLll%%nnnklJL%ljJNQPKkkmqolLPMl%MQLqojljMNOKnqlJkJOJk
-45593A5JNKJLNKnnonk%MNJ%kJNMjpqrpKKjLLROnp%noqjMOJ4J0joqnKJ1Nkl%KjmKQNNj%Jj
-45528C2jnj0j0jPJ0MKL%pn%%L%j%JKLJkKJmljjKkppo%MOjmLPJ0Plooj%lJMKNmrkORJ0O%m
-45465C7j0rkmqKONNL%k%mmNJ0KLOmpk%JKJkonqmL%mm%kKP%o%LOJ3OkkJmkjom%j%jlo%LNN
-45400A3KMROJnj1plJLlmNPML%jMJj%mjOJj%jmnmqpkJjKNjlKMJJKMLLKJjnmookPJ4OJ%%KJ
-45334C1JkjlklJMMjnj%kkJ%JMjjONjomklmnk%j%NNjlmm%NJkJPJ2QKqj3j2lMLLLNLknokLj
-45269A0kOJ1kp%JJk%MOjqnkkllJNPO%n%LMLNNnkjnnkJmlK%llLMPOmj0lMKJJlJLKkmpo%QK
-45203A1l%KLml%JJJKLOMjlJ%mlnlJmmOJ3QmonklJMMKjKJlLJ0J0joljnrqKNOJmljKJlJMkk
-45138A3LKm%Ln%PKlkmolPRlrnJNJljJMJ1Qopk%%%mjNJlLNkoqnmlJONOK%lKKjJNN%orkLON
-45071B0NMknqqmkJjJNMMJ%LOMJJJ%klLKLJjkmpoJMNjnJlmmjOLlKMRQkplKjJLKllJKJjpol
-45003A3lm%OM%J%MPLllnkJnjJlkJLmn%%KOLjMKokMQMOPKjjKKNKoj2j2mK%%%LlokPNJjKMk
-44937B8nkjnlMLlmJLLMONknjmmkK%JLKJln%LJMOJl%jM%ll%kqmJ0R%pmnkLLKKjjL%nJKKkl
-44870A9nj2mkKKJLNJnnlJOMKJnpjPO%l%MPMjjljKLNONjmjjmmlm%JJKlqmjjlmkNJ0J3J2kr
-44806B3LKljlJPkonkLNLmpnlJkkKOQJ2OonkmlmNJ0QRMmmqp%MJ0Lnppokjm%KMNj%OM%lk%K
-44741B8J%jjkJMJLJkmmnoKNjkkLMk%%J%mnk%OPOLJjkmkKLmJPMoj6qJJ%NPJ0PLlokloomKJ0
-44675B4PlmMOjonlKMkn%KkpqlONJmkkKQMklmJK%KNOl%KJMMool%NKjpj0mj%JLOPKnjOPKlm
-44608B3poKLjolJJLLLKLJlkNRJql%jmpjkjLLMPRN%kJLQLJlnKNlpj1j0lQN%jjkmMNlpnmkM
-44542A2LKNLLjnJK%lnpn%POKKk%LMJ0Lrj0%%onolLQJ1OL%lql%JjjLLmompjOMLkqjNNOMjJ
-44477B3LLOKJkmmMJ0KlmqqKKjmqlok%JNRRLmlKOkmJJnqqmjPQQNkqj0pnNRNJMMLmJLk%%JM
-44411B9Nmqj%mMNLlmkNNkom%KLLLJKJlqroljMPL%jjJkoKNKkjJkmqkJMRJ2MlmMOJ%jJ%oqo
-44344A3%PMonONpqnl%LPNJLJmomlPJ4OkrroljjMQJ1PMorjkoqjOOMpnNRNNLkknqoKPLJMlj3
-44278A0qKNNLNJ%LMjlmJN%nlNMonjk%klKNMKJKjkjjPRNjjJllKOOJlqnmlmm%lm%mnLJ0J7J2
-44212D5Lmpoj%%L%j0j5kJ2J1MPLoqokkkPJ0KMLkj%lj0j2lMKJNJL%noLLJMQPkKMnpmllklj
-44151A9JklkJjKOKjMPNkml%KK%lm%mqkKNPjmJOkkklkklJOMmm%JL%kkKKKMko%J2J1MJJkj0
-44086C4j1lNkkJkkjkmk%NPjkOjmokNRJ0Jll%k%jljmkMOOLJjrj1lkKPjmjmllKQMKjl%JLMl
-44021B1ljKlkJljJKLNKM%%ll%LNlj1j0jOMJJLKnkk%LllLjk%NKMROjlNRKlnn%J%JjpnlJNL
-43955C0KMMKkkjjnokLQJ1%qrmmro%MQNJj%lmlKJ1Ok%Komkoj2mMJ0J2QLnj1%Mlo%MKJljMM
-43893B4jnjKkj0lkj%KJJJj%JkjjqmNNON%jjjKPPPMjlk%Kln%jnpokNPRJ0J0Mknm%NP%qnjj
-43828C3qrJPM%jooJLLLkmMLkmlkNKnljLNPkonkMNJoKPKL%lmjL%llpoljKJkmNJ1R%l%J%Jp
-43761A7j1oKMNMLLJLKjJLJmj2j1J%LJ0PL%%mq%QPknkk%%JNM%jOMJJorMJ3Nqj3j3lOMoj0k
-43701CNKjNMKNO%JnrpnKJ1J3RkqmllKOkpp%OJ2MnnljKjmmkknm%LPJ0J4RLjqonnkMJrrJjk
-43637EOPNQMj%KjllpnjLPMnonnlKLJj%MKJKKoplKOJ1QN%kmnljK%qj0JJ1MMLN%nmJJrj1jP
-43572A4Pk%%noKQQJ%knkmp%PLlnlkkjOJ1J0Nnlkoj2nKNMLOLmkmnjMQNpj0mll%L%%JOMk%K
-43508A1QMmopkKjn%LORNLjnmkj%JL%loJNkrpMPKMJ2J0MMLLkmjLknlnomp%PL%KjkMMlmjK%
-43442B4KLl%Jjj0j0qmkKNOK%MPPLmj0kNMmmLMKln%jm%M%qnmlJk%OJJOPLjMO%mlJK%op%LK
-43377A3KkmmkKJjmLQOLKLKNLjknljnmljNM%kl%MNPQ%ppmnl%RR%lljlmjKNNJkmmjRjpj%JL
-43309B2LOMKj%KlpmjkllKLROJrq%%kLOJlmn%NNMjj%l%%jKNK%onj%l%Lnol%KMQLmkOPQKom
-43241C0oJM%jMNOLkkmnmmooKLMNLOKkjjLKqqk%LJk%OOmqm%nnKMJ%knolJKKLLJllkJMlrj0
-43174a3oLPKnnKORJ1NLjnnLPMN%JPNknolkKjmjjLKklJNNLkkmprpKJ0J0%omLROoj1mK%kML
-43110A6LKnpkONkojOLjljjJOQLkplkpqkJQPRNjj%LJonNRK%jkJkpJKJjj%MJlj0JJ0NnmkKO
-43044C2NLjmomklKL%JMLjl%KJjJkmlno%JkL%lkjljQJ3QknnoJJj%JJKMNPOlj1j2JNJomKMo
-42979A3rmJK%jlnJKjMLKKknojMNJ0Q%oonLMjjj%KLLJJOJ2J0Nmj3j6rLRJlJLMKnpomMOOJn
-42916A8on%NNNKnmJLNjkjojKOOJNMj%%llK%onlNOmm%%lkPQKJKKjmooj%KNONMLqj7j1jOMM
-42850B2NOLj%kkjljjkopnnlLP%KQNLJJjm%JNNknpqpnmjLLMPNQMkpKPLK%kLLLJKln%llLOO
-42782D4Jql%%%%llmrm%MMJ%lnml%LJjKOQLpo%KMMOP%rj0lPPjmppJMMJnljMjjJMKqn%LMKj
-42715A5jKKjj%KRJllk%lj0nQJ3QL%knnnpmjjkjKMJ3QllJJjkmlKMNPPJjjoqo%PNJjjMMj%%
-42650C6ll%KMKknnk%%okLkmKKkMQNNJmrkMON%pj1pll%%KLJnnl%QJ2R%jooKKKJLLkprKNLM
-42584B5KMppnmmmKMQN%nm%MKKKMOj%JkmkjKLjkjmmJNMkmjJJPMoqJJJMOMKlj1pokJMNMkpl
-42517HKOQLkj%jJknplMN%kkjrnmjPQKKkmJNROOOLKLknqqklnjJm%MJmpjN%njkKJ3PmrojNN
-42449A1LLkorjOPOPjmlJlnlLN%lJN%kNQKJk%nlkNNJ%K%k%%JlpkJ%JMNJkn%PPJnnjNNjm%j
-42381C3mpmMMJlppOPln%JJjmlPNKjjKLLmpmlNRMjJJ%mj%%lpolkkKMNNQKJjmmjlkkmm%LOQ
-42313B1Jk%kjlKNKlMRJ0jrnlOQkmkmnkjmnjLKjjNJ1NoqnLQM%mmKLNMJJJJKJkkkl%J%joqm
-42247A5JPP%lok%LJ3J1N%nj4j9j1kjLQQKJLM%kjLjoo%Jk%LMjomKQOPJ1Omnj%jkkLLLLknn
-42185C5pqqrlj%OOKMMJ%jkkmp%J%NOM%jORMKNJlm%o%NlmjpnKMkKJ0Pjnj0j3j4%J0J0NJlp
-42123A6mKOKkoqlKPROJkj%mnqqmjKOJ0OnnKQNjKKjk%jjLPMM%%%j0pmnnLMLllON%k%JKMKq
-42057B3j3m%KLMLNNOKqnklmLJjlmo%J3J2jn%KLkl%Mkoj%jknqmkKKmnjKNLMM%oojNRMJKLR
-41992B8NK%llokJJ%MN%ponrnNOONJjkkKOLkk%JJKLJK%lmkJmLMk%j%mmLNK%jnnl%jkK%k%J
-41924A3JjjJNNJKNMKklkJK%lkLKKlnMOJjkqoKKljMM%lllKkpKJ1J1Npj0jLJmrj0mLLQNjmj
-41860A4MLJ%%jljjjLOLJ%jjnokMjqnJNjK%nn%JjLOJ%ONJJJKjl%KJmojMOlnkJK%%kkMPjmo
-41792A3lOOKMOOMMKjlllmqj1j1kML%jOPJnlJ%%MLjMOMJpj1%QOnqlLMnrKJ5J4M%lmnmkKJK
-41729C3%lj%koon%QPLmkMNMKopJNJKmlMNmj4j5plkMJ0J1MjMO%qqjjjlLP%kjLRNjmoo%NM%
-41665B2qlPPJLJ%%ljJ%jjlmkJ%ljJkmj%%Lj%OMKKMmrj%KNKjJNLknKJkpmKL%%KLk%M%kk%j
-41597B0lnJNJmokLMLkl%noKPPLJNMlnKKkjNPMJljJmpj2j2pkMLjKLNNPONLlmqj1mONlll%l
-41532DnjLKpkOJMPNKkkjNKmkJMJ1MmmJmn%KlnkKLJlk%L%mplPMNRPknmmlLOJkokJ%mJLkoJ
-41464IOQ%mklj%NOJ%K%mjKMlmjlnkLMJlkj%LPMK%%%%NO%oojlnjJOjlLNM%llnq%NMJlJPN%
-41395C3mrpkLMKnmOON%KJ%qj0jKMOKpj1JROJLLJKj%%nookKmqm%OPJ0NLJqqljJjkMLKJJ%k
-41330A9LRNLjjNNjljjknrj3j2jJ0J1NlmLPJjklljj%NNlrl%%LPOMjqJMJOLlnllq%KJPKlj1
-41267A5j2%LkmlOJ2PNJ%lmKMlkOQjokJJkLQQ%j%K%lpqmlLKlo%LJmnJNPJppplNL%ljlmKOP
-41201A5NK%lLMjJkJLOK%knokKMLKjnmJMOMjpnJQOjkjjlomnmKN%onooJPQ%%jnjONKJ%Jk%j
-41133A7lnkNQQQMjLJnp%jkjrqLQLk%Mlj1j2jOROLKklmqn%LLLMMM%JJlpjJ2OKjoqnNjj0kL
-41069A0j%QRJlklnlMMMPLjlkmkOJ0J1MnmnjLQKrn%MLlnpljKMKL%mjJJjjj%KJklqkLLJjJK
-41003B6K%%jkjk%KOLnpmLNLjj%qJOllJJJ%kLMmjM%pnLPPjpmJLQLoojKLLjmnnnljKOJokno
-40935ekNNJJ%l%LNLmJL%JMMM%oqmKPMLlkLJJLjKLnj1nLMJkJLJlqjOM%jNQLORKrj0pkplQQ
-40868B9Konl%nnJLMNQLjmqo%Mj%%K%nojJLmplKLMQQLKMmj2oKMMLlokllOQK%MKJLlmjOOLn
-40801C1rj0okOOLlMRKOOJmj1qokLPMmomJPNmmMQNLqnMK%lnjLMOKljMMjnoopKRM%Jnljlql
-40735IKjnjNMMQJlJM%lnn%%%jMPNMOoj3pJNLLjlkMO%mklkJjJkpKMJMNMom%KNNnj2kjJPNJ
-40668B7J%lpqqljKOMLNJkKJnJLk%kkkkLOJnpmJJ0J5J0Koj0j3pJOQJonllmlNJ1JlONjnmn%
-40606GJNQOJonLMqj2oj%KNOOMNLkljJ%JNO%%%KKkMjljjJjllj%jllKMMOKnrrqkNQPPjqpmj
-40538A2%MJm%JjLKpn%MMKJjjJMKKMJKKmqlJOOlmLKjMMmroNPkkLjKMkmmkk%MK%kjNLmqjL%
-40470B0oqojNNlmjKKKJNOMKKKMMK%knjKO%j0j3mQMJKLOMNPLoroKJoj2j4oMPMLKkkmlkJN%
-40406A2MjkLOJmpllnmnnKNKOJ5J1Lmoomo%P%qrkPPNLJLOLkJKnkJLM%KNlmlloqlNPMKKkmJ
-40340B2MM%klp%L%lkopljJNOML%nkNMmqJPJpljnlkMP%lj%lJ%JONMMklJjp%OMNOnrnmkNKj
-40272A1oj1rMJ3J4Okj%jMNjnomjLNJJMjm%lljk%KMMMNQOLoj0okJJKM%%llL%qj0mjmjJkKM
-40209DJlLJ1PLJlnpOJ0J%PMkl%KknmmnLMK%%KKnplk%J%kjMMKJNMkmMRJnnl%lmqnLQMklll
-40142A0JKLJ1MojJ%LknoJPPJn%JnoljnkLPQONMkpm%JjJjpmJ%mmMj%KLJ1J2J3NnlknpnK%k
-40078B9kqoKOROjnpkKNNj%KJklLOJLLJJKkoj1j1lMPOKjLKknnmj%LLNRJmkllLKjNJ0Klpor
-40013B8j1nollm%NJ0NJONLKMNkqpJJ%jmJ%jMJqo%MQ%mJK%K%nj1nJ%llNO%nnLPPRP%qj1mN
-39949A6PNOjnk%jkmnooJMKkjNNKM%onJJ2J2loKNjl%Kjqj0nM%onMRLmmlJMPLmnlOOjjjKm%
-39884A6Lk%KJJmopjPOKmnMRJkkKNMJlnlLMkl%kjJkljk%PQQ%mkJLJmomkkKKqj2rnQP%KLJo
-39817AmLOOQJ0Lkkl%KJlmKLljjkjLJ%%k%lqommLJ0R%l%lm%KPRMKlJLmlppmKPNJmjKLPLjj
-39750C1olj%Mjnk%LLJKKlmLJnoKLnrn%QPKKLjMO%lkj%OQjJLK%jnplMN%lnmok%KM%J%%lJN
-39682B7L%jqqkLLJLLLjnj1mLkJJ1PKJOLqojQRmoknj0ljJQRQMK%lLNlj0pLJ3OlmkopqnJOP
-39619B7%mp%PMljMLkmpnNRjmm%LorjNLJkmojKKjjjj%KJ0Pjnj%jOLMNLJkj%LLMNkomllj%k
-39552B4mkpkJNRKll%kjKKj%knpojNROKjJLMKljjjNNJnnjlnPRkpkNJk%MkljKKlpjKmlLMOP
-39484C1NJmnjkkMKlklm%OMmmjkMJjJmlMPNPOKkmolrj2r%MPLLM%%k%J%qrJMLLKKLLlrqkmk
-39417dMNJjlJNQNNMLJ%Mmj3j2mJML%K%LJ0jp%RONLJjklojjmkKMmlNNnqmkMOONnqjkmqplL
-39351@PMlp%QKjJlmLMKMNJoomlMOLLKLJpjLkmjKJ%LMJjlqmLPNJkJOKk%%nkORjj0polJkk%
-39283H%JPQokPM%ljJMLlj3j1JLJLLJJL%KKlkLMKkmonLJjJKkljmk%Kkl%kjOJ0QLKMlokLLl
-39217B4pj%klNQLkmnmKM%LLj%NLmlKknjLJKJoo%POnpjK%jNM%kmlnolNQPMmlMQ%j0p%ONMm
-39150B3pJklLNKjjklMQMPLl%LjqnlkllKNjKNmjLPJ0Qkj0j0o%LMQNjll%jJ%mlon%Lj%mnkj
-39085I%JNN%lMK%KJmpJLomNJ0QMlkkjJmkllNNlmoJOjnjKPQJkkKJkmmMQJJKKllmnpqlo%QR
-39017A7QJln%LK%jnqlPMJkmMLnnL%omkNOMKLjmlkkk%LKMlkjNNNKmj1pkJRONQLqqlKNNjnl
-38950A8%kkKJnlKOOMMM%oqppKRRMJKjnonl%%MLjKJk%%LKolLNLKKOOJ%kkpp%KOJjklqqpmj
-38882BMJ1PmkMMM%%kjONjJKoj0j0njNQj%Kmj%mnLMkmMNNLJ%qj1q%MROLLJnjNN%llMNM%mn
-38817B8mmkKl%MJ0Poj3%PPNLLKjKJlojJjOL%opkkj%NQMkqpljloqJPLLKKLJJmomJ%JOJ0Jl
-38752C3kjNjrrl%jNM%kmroMQOLmJNRLl%MNjnmlnplj%KN%kk%%KMjKKm%Njom%jlJLKlkJmkk
-38684DLNmqljNJ2J0N%JjkK%qnJLjmmkJMNJj%jjJLmqkNNQKljMJmnlLJqqNOj%NKkmnkMJklq
-38617apjQRMk%kjKjLN%kj%mmKNKlJJJlLQPPRJnn%%JJKJlqonLMnpjRJ0Mjjnrn%LQ%pnnMRN
-38549B7jmorpjJ1QlkJkjKKPJokLLLKlmmKkmLNOjLM%j%jlkllKKJKKJ%jJllMMkprj2rJJ2J2
-38485A6LjjNRLJNL%nnkJjjjpokn%%mllKRPPklOKnnlklmMO%MOMLKNMjm%lk%NPkoolJJjJ%o
-38417B4njjKJjLKnojjKMJJKkokJMJ4J4jnkJkoqomkLMKkjKKKL%KMLMLlpqmLJ%KkqkONklJJ
-38351B0KLOJnnkJMNLJJKlnpkJkkjJLQN%mpnk%kjpJRJ2RL%JmnmlJMKKOmnnplmmmlkLP%%JL
-38284A2%jjjMLKNJkkKNJ%JKK%lo%M%%kpj1rmMQMlmL%mjNMJkLOMlnk%knmkQJ0KlplK%jNJ2
-38219B5Ojl%KmmLNLLLNKkkJ%%jqrpmmLKJJ%KLLknjNK%jkjM%qj4nMJ0J3Nlnn%KjkKML%lm%
-38154A6MLknkLOLjkjKKonKLKmkllPR%j1j1mMJ1J3Kqm%%J%jK%koj0njLRQK%LLlj%kk%LOJK
-38091B8M%k%kpj4rjOJ1QNljQQKmrpJLKLJJNKLKpj2ojJLMPJ0Jqj4pNOmpoLRPlp%%lknkLJN
-38028A5ORJ0KookNNKlkJjKjolLMJ%%%JLNJnj2j2mMOMlplk%jjKjJNLLjkJMM%kLKkK%ormln
-37963DjPQNM%%%%MMknKLkkLL%MMomK%pj0lKlmjOJ1QKnmkknnnKLMNjmpnJPJ2J0PJjJ%%kpr
-37898B5qkKjkLMMKjnkMLmlNjlLJlmJQLmpjMLjqnJKNRRNjknqm%JKmmLKJlpmOQKJJMLKjjJk
-37830C2klkJQNkjjjl%klKJpnJJMOMNlj1j2nMPO%LNJjJpqmlJMjkkLPQNMJlmJRPlj1j2pJKl
-37766A6KKmmQJ3Nk%JmmJKjqnJLjLRMMJ%jppk%kkkj%MjnKKlkJNNKnp%Lnmj%KKLNQjoKLmpj0
-37699Fj4qMQOQPN%prj%jNNjjjJLKLLKj%OMnpmlMMLQKjkMMqj0j0rpKJ0J0Kkj%kkMLmmn%KL
-37635A3JmjLNkqlKNLlkJjLQOjj%%MKjpmLOL%%jjppLNKJJlpmjLJm%L%j%kKNKNJ1KqpoJLJj
-37568B1mnmKKKLLOLnnljKQNmpomqojNOK%%%LM%%K%JOQJom%Kk%L%qqLROJlm%MK%NPOjj1oL
-37501C0KKorjlpmlmLLLOOL%KMJnnKMMNoj3ojKKLOL%kj0j1jMNPN%%jjljkmNJ2RKkmlkMPP%
-37437D3lknolmlJLkKNJ%MMjmrnokLOPK%jkj%llKMJLLlkM%j3j5pjJ3J8LkJljJLLjJLopk%M
-37373B0noKMOM%JJJLKjmjjl%jnqnkjMjjLjjKKLM%%KMRPJnj0n%LOJoklnKJ0J0OLK%nqkJjK
-37308C2Llmlk%olORM%jJLKmokJjkjlpnjjLMJKKK%PQJokkjJMjnOMlj0j0l%knj%NMKLJLRQk
-37242C3qm%JJjjjjmjLLJllPQLkklkmmJMJljN%nnlln%LMM%KK%PJ0MlMOJmomkk%J%jqpmLNN
-37175B2OJloll%MQQNK%jkjjKK%nnpmpmKNPQjj5pNQ%kLNMkoqrlKOKjKKkpqkkjONNRJ1J0PN
-37110E1jrj0kjnlJJLK%jpnMNKJ%JNMjmn%KknopKN%%K%kKLjkJjmnqoJJ0J1K%KklLONmpmKL
-37045A9QPkoplJPQJqj4oKLJKNRJ0%j3j0mjJONMJJJkmnmj%JLNKljKLNOklomNJmnln%LjjMK
-36981A6mMOJ1Qjomopn%KLKKN%mpJNORP%kJ%qqmmnjJKMK%KKKMQQnpmj0rmJLJK%j%MLNNjm%
-36915B6JkJMJnj0lNNMKmjLJkojK%%mjlolKlkLNLJLMLKK%kMM%J%JMKnj0qoKJ2J2Okom%%ll
-36851B6nmkLOLjjKKlqoJJ1PL%kJLJJpqJNKMNjoqmlnm%jljllnJNOJ0MjmnmJNOmnj%MJKLLO
-36785B6KlkLLmlkJKJnrkPJ1Nnj3kPMJlqlmj1mNNOOMKLLMkoJPLJnoLJkJK%jK%nmjJ%%omPJ4
-36720B9QlrqKNLlnmlJNJ0J0M%knjpmKNjrnJLKlmmojJ2J1N%jkkJkmQJ0MK%kmkLjmll%J%mK
-36657B8NLMkrqNJ1QNjnpqp%KqqJRJ1MJ%%kml%NQQjrnqj0mjJJ0J0PMj%MjlnpkKjkmKOOQNJ
-36594D8mmllkkJMJjjln%NllJNLklmnj%lmLLOQlrplMNM%JMKNKnololJJnJKLjnkKPJkKPjj1
-36527A4rjKmk%%%LK%MPK%JMOJmnnJkmjMPMKj%KO%lnl%LLjkjloljjJkNPRLlmj0nNQQJJLJJ
-36460D0J%pj2o%Jklkk%jj%%KKJmoKLNOM%JMmn%ONJnlO%jLKLOkmkmmopmJNJjjlnlJPNno%P
-36393A0OKjjKMKlonlMMMMLJoroKPRRJ0JpplJmpnKLj2oOPMOMjomk%NNMkpnjjJ%JKkojMNj%
-36327A4K%jkkmjLK%kjLM%jMKKLPNmrjM%KMLmJ%okJ%knKNMOLnrjLN%JKkpnNPJmmkLQLnj0n
-36260A8ORJomLMK%jkomNOKkmllJ%jKLJkkjkjLjmpjMOPMmJkn%%%JJj%jmk%qq%LROnm%J%JP
-36192A6O%JLjmnlLQNknjPjpJNKJklljNJpoJLNPjqo%KNLkojKjJKJJKkjOOLmj1oKKJ%jLO%j
-36125B6K%K%lokJ%kKMM%kllKLJ%jj%prlK%kkkLKOQkkJNNko%OMJmpm%jj1j0KNOQjlKjlLKM
-36059A7POMjjLLlnkkjkm%LLNLmmkLLKmlLkqqKQJ%LLkoqkL%KOjmLKkmjKonNJ2J0NJj%%Moj0
-35993B3okLLll%%mjMKmjLP%lqKJ1KrmOJ2Q%jknnJjljjOQMkmjlklkLK%NkqlkJNNjljLMkqj1
-35927HlOQMkjMJjnn%JKPJlLQLkmkJ%nkK%nkkjlKJ0Krn%jOQkmlKNLKjnlJmklkLPQNNJmjQP
-35859D7kpojMPLnkNLqmKLMJmnnokJJMNP%plkmjjmjjJJ0J0JrrqlNJ1P%knonmlK%pljj%LJ0
-35795A0J3QKlrj1qk%NM%KRLlNRJ0OoqmJKkkLOKpqn%OOLknppmolKOLjKPQJJLKkonnJNMPJo
-35730C1JMkqmMJ1Llmnj0j3rlLLKPMOPJ%JJmppnJJOPMlplPPppmJMLJKONJn%kokMRM%Jjj0o
-35666A6K%nmLN%pojJJKPJ1LLOK%mojJnj1mLNONKJkom%Ljomk%NQJo%N%ljKJjjkjJJnokLN%
-35600A3nj%n%OOLQOKJJj%kJQMLnqpjMkopnkLLM%nMQMKkkl%Kjjjjl%LLmlPQkpoj%kkNMMJp
-35532B1rrmLROJljOJ0PlnMjnjM%mjmmkKRlnNPLJ%%knj3rJRKjLN%okLQQM%qrok%mnLNj%QQ
-35466B8KonlmljLLLPMKMjpnLJ2QLprmpoKOOkljopn%KKMJjKkmJKqoKQQOMljJnroLMONjmjN
-35399A9NKLKmljln%%%moJKKMJ%kk%jkJMKjmomjJkKJ0NJkkKOPKkkkJOPkrnmkmjNn%PPQJok
-35332B5%onkj%mm%mJOJ%KPRNjlJJlmJJMLLJjmn%klJ%LNK%Jjn%%MKJKMNMmj1j3j1njKPPKn
-35267A5oJM%JKnoLJ1QMloqojLLRJ0%roknlKRRNkj2r%MLM%MPLjoKO%k%joomKLLOKnlLjlJK
-35202B7%LJkkOPOOlqj0lLNKnrkOOLmmMNLNlkMjponkJKmjKNRNnj0kQOMloJJln%LMLjoqmjj
-35136A8JOMmn%JKLMJKjmnjLKllmmJNNLJKjj%KJmnkJln%%JOPL%kmnnkklJMJJKNNLmKLnmll
-35068A5jlnlLLlm%MRQjqpljMJJNKmnKJ3J0JnnkLLnoMP%nmnjNOjqnKMNPKJknjM%lkjlnlMR
-35002B2J3O%qj3qJMNjkKROL%lmnl%NL%k%jljJnlJOMJklmnj0nLKMOROlplljjqnLQPMk%NKm
-34937B3pjNJlpnjKMNOOMjlpoJLJKj%MMJpqjM%n%MNOJmrqnnKJ1JpkNRJ2J0Mnrj0pjKKLKkj
-34873A7%kKJJLJ%om%%NjJMJKMJmnjOOJ%%jpnkMOK%jJmpqlOJ0LJlpjKNjlj%KNOL%mjJl%lo
-34806A9J%kjJLMjJLmmmnojMMkmNM%JLJkll%LLN%jJjnj0pkJ0J3PKKkk%NLjJjjmjjnmlKMML
-34741B9OKnkKJlqjP%jMOJKmj4j3JNJ%jkkjJMMkj%MP%oJO%LNlqmL%qnL%jKKJKMOMLK%momp
-34675A8mNQKnKO%kJ%momj%%jjkJJKL%lJJLOMmqqpkPQ%%NJrr%NNLPPKnrnJjjNOPQPMJJoqm
-34607C5l%kmonJjnJNjnmKQJ0PKlonJllOQJkKjql%JLMjLJ3QkoqnmlJMjno%LNLmljjKKKJ%l
-34541B1jMNkpm%%lNRMkJOLjnomj%jkp%KkLOnoKJ0PjljJJj%JOM%pmjnljQRjomlk%LOQOjon
-34474B7lj%PN%jJKJoj3j2n%ll%kMJ0QLlljKKlkMLjolPMORRNQLnqpmjKoj1p%J0OJ%MLk%Kj
-34411C5oj2pLPL%%K%kOPmomj%KJJMMkooMRM%%mjLLLMLj%lllrmJkJK%jLOKnpJNjlpn%LO%k
-34344B1kJOJkJJ%JmrrnjKJ0J2MMQ%omnljJ%mjLMJJ%jK%LK%M%kmon%KknllLQJqjQQQRLlj1
-34279C3j4nKKPRMjlKM%kpj2j0jLJMQMlnjjKMQNlnmjKllKMJJ%ljJNJ1L%lqojKjk%%K%mJLO
-34215C3lpk%kKNLMLklJ%pomj%%OJ1QMnokkmJN%nqn%KMRNkjlqkMML%%%lqjPPJ%lkk%JprLM
-34148A5JMPMjkkk%jkjmjLNOOLMPLmrm%lj%npmljJ0J5OlqpkMmrkOQJ0O%j%jKM%nk%jNOnqq
-34083B7kOOlj1pJLMMK%JNQLno%OJ2Npj1rq%Nkm%KNL%M%mpokMRO%llm%jLJkLkloj0p%MPP%
-34019B1KPPmpKJopnlKkljRRLJkojK%%NKJ%nlNN%n%MKmkJNNjnkJ%%K%kKMMNmjPKopjJlJLL
-33951C8knKnj0nJLjJNNJJmpn%JJNMjjjkml%KOO%NPk%Olj3rmjmokJ0J2RRLmoprmMPKnoplK
-33887GJJMOL%lpm%K%JJjmmJJ%MOQKJ%jlomjjkKLLKKK%KKljMLjnnnkLKM%nnKRJ5O%%Nkonk
-33819C2JljJKjJjqJLnn%POLlj0q%LNOMJlJOMLNKmpknmLjNJ1jj0mKLoqjJ%OOPRLnplkplQJ2
-33754D5Pnj6pllJJolKKlJMOMJMNKmqqnlPRNNkrjNLqj1kJonkjKJ1NJLNLkjKKjlJMK%jkp%K
-33689B5opJMLJLkmjLkLJ2ROMkqqkMkj0nk%JjMK%nmjPQ%npj1qn%PLQRLKMJlj0pmnKRJ0QLm
-33626B8nLO%lom%jk%LNMMNlmPOnnmlonOJ0klnj0rmkMOJ%OQlp%J1J0LmkjJQLkopmlLPMjkq
-33562B1rj0jJ0QOMjmlNOjj%LMknkJJK%OLLNLlonjoj1lKLLRPlnkklKLkJMK%k%mooom%PJ3Q
-33498C6JjMLjnkjjKJmJPKmonmppJNOKnkLK%onJKMNL%lkJKjlkMJ2RJj0j0nklKQOK%jkKLJL
-33433C7jLOJopkmp%NLkmnjNKj%JjlJJk%n%KKJLLklMPOkojKLJKLO%j2j0LQMjlkppkMKKJLj
-33367B7lkmnlNPKJLK%l%OLkppoJPNk%LMOJl%Mkqomp%OOKpj0qkKmnQLnJRP%nlKJ%OQJm%LJ
-33300B6K%JKll%mk%kjLLMNkjjnjPJ5Rjpj1oMQLjpkOLLlnpj2pLJ0RMlrpjNOJk%PPkj0j1rn
-33238CkKOOLJJkmlJJlk%MOOOKJqo%%k%NJK%pmjKJJNNLkl%KJJJMMlnonkLKKNKLNl%LkmmjJ
-33169B9K%KKLMkrnKNnkOLkjJLkkJJoj1j1pKJ0J0N%J%kjjJjKJkLOROKkqj3njk%%KJk%MO%l
-33106B7MKjMPOmrqlLKJOMMlj0j0mjjljJ0J0OLlooLPjljJ%nollLL%kjJLLOONNNjoolj3rLJ
-33043A8JJLOJkmKQPjmllnonlMRMkpmjj%kjNJ0NLjrqJQJ3J1Jk%KmkMKnqo%LmnpqJOPRNJOP
-32978E1LlJJ%kpnplL%pnK%jjjLQLnjMJnlKKnnkoqJQPLNRMlokLJlLMJkllojM%l%jLMN%%Lk
-32910C5qnmLLMOKJRMmj2j5rKKjj%JKjkjQJ0N%kmkjJOOLknpnKPNlljkML%knpJLLLLK%njJ2
-32846D1J1Kpj5j0nlJOPP%rrnkLPM%loKNJKMNKkoqppnOJ0OMJJK%l%ROmokJQPkr%MjoomjLQ
-32782C3PkqlkJJjJKNOO%qlorj1r%%%K%klMJ6QkPJ0NJrqJMkqKNmolljJPNm%MkjNJ0LkJJLM
-32718D9KjMKnnnmmnJjJR%qmMPLKlpj1qln%OOJjMMMkmkKJLJjnqnjJk%LQQkqlLLPNNjmlmkl
-32651A9mMPOJkKlooplNJ0PLNQOnpqj0qmLLkKOLQP%knlJNLKK%nmkLJkKjK%ll%KMjrqpmjNO
-32585A8NLlo%km%MLMMLNkj0pKLJJKlmjL%oJPKon%LJKJ%%kk%JMPOMJJKknpoMNklnkK%jKNL
-32518B9LKkmlkLMKjKjmJNOkqonjPQkponqnJNOJJkkJONjjJj%NLlljJljLKjJOLlkLPPMJjnj0
-32450C3rKN%jPJ0lppj1oJMNQNkmJOMJkmjKOMlnolL%poJlpJQMmqj2jM%kMLJJNLJljMkrrkP
-32385DQNOLMKJJmoprmKKOOKOPoj0jLK%nlLOMKJLNjjOMkmlj%lnjkrlLK%KMMkpqKONJkkLNK
-32317C2KLomNQJKNklknnmljLMO%oojL%JNJolKJjnjOLjjOLnmjkkloplMQKmkNPL%JmJOM%qr
-32249A7lQJ1Nlmom%lJKk%Jk%%JOJ0NjNLkkJJ%%%jL%nnmLNnkjkOKj0oJJmpjPJ1J0OjppkPQ
-32186D5RNmqmlmJLjonmpJRQKJPNkj0nKMJjjkJL%nmJNLLQJj0j0mpnmKO%okQJ2J1Kkrj0%KJ
-32124B7MOjoj0j0oNJ0PNMMjnKPKjjkmlLjpqnlKLJKKMQLKjj1rJJ1OjKQPLJlj0ojjlmokjjK
-32062B0jJPRLKjonMPMjlmnkQNmpmjLMl%QKnmJ%kmqoKMjjj%klnKNQMK%mmkkKOlnNNnqjLM%
-31994A7pnNNLLMkroKLLkKPJlKOM%nqjOMjPRLnlnpnmllKNOOMlojKKJln%nm%KNPPNLjnj3j1
-31928A2nllJQQNjJPOLoj1r%PMOJ0JkkLLopojJPJpkLkpnJMmn%NPM%nkJLKJKQLlppmnrqOOM
-31862A0OOLJM%jnrmMON%jkkMMjlNOPLnpmKKNKpj1lMPNLKook%KMLjKMNNJmmmkMJrj0ol%KJ
-31796A8lmKOMNPMJmjMMJKKnppj0r%OPMj%JNNlnmjmoJjkJ%%MJomjJJKKJNJ2RPMkj0j2mkkK
-31732B1MPLkmlJ%JJOJ1Lnj0kLJLKlprnKJJJKk%MN%%kjJ%jmmjJlqlMLJKLKjJOMLljLJj%J%
-31666C4KN%llopmKJmplK%kjj%LLJ%pnjKOLjLQJ4J2JprnJ%kopjNNJ%%MKLjkJNJllllkJOPj
-31600C4jkmmnkj%NNMKljkklknjjnKLMKjlk%%OMKJj0rjRJ0ONJ0LnKjkoj1j0lLOPKJOPLjmp
-31537C4pkllnj%ORlmkokPPMMJJML%knplJKJkmkkkJMJmjMMjnknoKPORRNKkpkkjKLkmllkon
-31469A3n%OLOKlkkmnm%NROknNQMjmqj3mNJ5J4N%%jjnnjlomj%OQJlkJJKKLNNJjjqpL%l%KJ
-31404C3mjlqlQNlnolm%M%jJkk%PPOPLjlk%jmmLNllkppkPJ0%mJJM%mn%MMMMKmj0oLRJlOPM
-31338D0%KK%mjJKjkpnkKK%JMjlkqj2kMKJLNNJjKjkNRLjonONnrlKNLlkJLJkojNQN%nlkL%L
-31271C9Knj0mLOKmjJpJMM%lnrmkJNOMM%JKLLKJknklk%NM%pj1j0lOOJqmJ3J2LjKOLklmmmp
-31208A9jPQ%pqkKOKpjPPjojJklmnkJJmpmMQON%JONjJONkjMPJlkqo%LKllLQRNqj1jKk%Koo
-31141B6jj%K%MLMOMlnlLN%qj1kJKJklol%%KmpLRNnnJJkkOJ0PNRQkqqnomjOJ0MmlnklKJpq
-31076A1pjONKJj%%LJ3J3NJnj2j4nMMJ%jj%kjLJkJlrlKKOOLMM%mpmQJ3Mj0j1%PJk%LMNjJM
-31015D5lqljj0oJJMMKjmjPJ0PLkopqnJLNmr%Mjm%JmkORJ0RMjj%kJJkmkK%kKjljjKLKk%Jp
-30950C2j3q%LJLMLPQPKmJM%lmnJJloomjlJPQMLkjJjJmrlkkj%LKkk%QJ3Rjnjklopn%mkMQO
-30884C0KjmMNMJmm%llKLjlKMLJjJJmpokJNJ0NMKjmqrl%RJ3%oj1pLONNNlnooop%ROLKKLmq
-30819B4jM%omkJ%mMJ1KlMNONJoj4rk%loOJ5LklpnklJMOLLjqj1o%NNNKjJO%ooJOKjknjOON
-30755B8Llpp%OJ3PM%qrlkkKONMmj1nMPMNORNnnnqm%%knJNKMkrpnkMJLRNklkmklKMmkJKno
-30689HkKKjkLOlolJNLLJ%J%jKMMONknnlkLLKklLML%nmMMJORJkmlMJmlJKmjMJppjKNP%JKJ
-30620D5KNJjpqm%klljLL%pqlJmo%K%lLRLplLKLMJJjl%JNko%%MM%jjKQOJKNkjJNKnj0rlKL
-30553B8kkm%MOOkj0pjLOKML%kmjjklj%MlqkMOQPQjmkPRJnmJknnnnlljPRMnojOPOkolJMOL
-30486D7M%njkon%KkJN%l%KL%nj1pKMkJJ%LKKLjlJLJkm%%KMMlok%MJol%Mkon%QMkKNLnqol
-30419A2jKLLKjlpJPJNOJmprmK%nlKMNKkooJQQOOJlljjllmpmKK%kmlRRJ%mnkKMMKkmJL%kk
-30351A0%KJ%jKMKLjmnlKQMLJ0jj1jKjJjm%O%nLKLO%plkomlJPRMJnrl%LJ%KMNkp%QJkJ%LL
-30285C6LKLMKLLmpj1j0jlo%LQJ0LppKOONLoomNPknjML%kmpj0%%JJ%%lKRRJ0PMkqqpopmj%
-30222A5MOOJjk%Jkqj1pLOlmLJ3J3Koj2rMJ1L%nrjNPJnLM%kkjkJMN%%JKJkllKMkopjQPKLR
-30159D4Ompnlnlkl%PJ3MonnlKl%MK%mm%j%Mj%JJjljJm%Mkl%%MNNQ%nJko%M%mljLOQMJkLM
-30092D8onoqmKLLjjKkmmok%jMOQOMLkokJllKMkmljpo%MMMOOLjm%NLmqlkkJmmJKMOkojkk%
-30024A1JLLOOjrqMRMkjkJK%LNLkomJKKKJonKQOOKnpomJOQ%qj0j0%LkKLOQLkjJJkmjMOOMk
-29958D5lll%LJ%kkmmjjKOM%%jnmlj%OQNmlmnmkMOLKlj0pkKL%l%RPMKrpl%PKqoJONpnMRKl
-29891B6%RNknp%%mKNNPMkprnlnn%NQJ2Nllnj%kj%%lLNMM%kj%LJj%kjL%npljKKMNKmqqnkK
-29824A1OQQNLkolNLlpj0lQJ3J0JJK%%lpnKQNLLnljkol%jmJLkLMmKJ0OMKpj1pjNJopJPMkj
-29761C6KJop%KK%nl%L%KNJjjmlklLOJlolKKKJmjMMkmpKPNNJjl%J%JkqpJLknlMJ0Lqj1oOJ3
-29695B0J1JmMLmmmkjNPMLONjqj0nk%oj%%kmJM%kJJjnlKJjLPNKKPJ0Qkpp%jollJORMnj2qj
-29631A8klKln%NPNKkmljjKMpnKJK%jKJnojM%kRJ0kjk%jnl%KMMMkj1nMPLkoonjOOQNJLJKl
-29565C0qpmkjkjLOJlljjkKPJ2NjlnnkLKJJmkOk%%nlkJRRLKKklj%jLMkonmkKLKLK%JKJON%
-29498D4mkLNQLpp%kop%OLLLLkjJLJKJjmj2j5pKMMNOJ%kjKONjppjMLjLLnqpJOJ%LPkpnlmj
-29432A6LLJnj2mMNK%molNJ3RN%J%JMkj2j0o%J0J1OKNMnoljjjKMJmm%KoqmJNNL%LLKLLL%K
-29370D5lj0roJOkrnllNJ4J1LmljJKnllJNJKKjnq%QRLpn%Kj%KOJ4QqqmomJNOkpj0rjMPRLJ
-29307C2NJJ%jmrnjllOJ0NjmJLL%qrlOPKKjlnpnLPNjKM%%JKjmjjonLNMLK%jolRJ0Lnooljn
-29241B0o%MOQQONLpo%kk%J%JJkok%kjKJkKPMpj1j0KPj%k%Kj%lp%PQMJ%OJl%LklJNKKKorj2
-29175A7j1nKOLljNQR%mLRJ0Nkokk%KLKkoopmKPMqj0jOKolJKLkppKMj%jjJLJLQKnpmNMllo
-29110HjL%MORQMmoprqlKLkomKPORRLjop%MMKKKLj%lrlJlmkKMNNNNPJqj3j0lKMLMRQKkjlk
-29043C6KkjM%kk%LJ%kpoKQRM%pj0o%MM%k%K%lJLJMMJmmjmlmlKMJJL%%LKk%kkML%MP%opo%
-28976B9kmJMLOOjklkjjjJkKKjljJjjkkk%KNkKPMKNOmrroJOJJNJKMM%jMmrmKK%kJJmoj%Kk
-28908C0ljMJLOloljkllnljjKMPPMkpkKLMM%lmjjpkLJMOjk%OOJjLmqnklJLkjKj%JOOjm%OO
-28840D3%nqlMOKoj1qjJKOLj%JLMJlomPJ2OlpLJ1Lnnljl%%KK%nmKOK%%pj2oLNLL%%Jk%MJK
-28776C5NOK%pj2qkJ%JNNMmlk%M%KKklJkon%jmn%%kKNKNL%J%%JMMM%plK%kJNOOJjk%ONk%M
-28709E5mj3q%%oljj%J%%LJ%JjjLRLorlMQMjjkopnLjJ%nmJOMlkNO%j%kkNOMLjJkqkPJ3Qmj0
-28643D0j0qokKPPKlkMMJ%JMQRNrj4rk%kqqjKKLL%KORMkqjOONjmpoLLoojJMNJljLMPRKllp
-28577D1lm%PQJnqkLlllkLNknJOMjmmk%mnjPO%j0mMOjmLJojMLKM%jj%MJjjlnn%LjnJMMMMj
-28510C3%Kjk%m%NKjjJJJjmKLJjojNNJKLJ%mnLMjpqnpkKLJjK%klQJ3LnmlojKNQLon%KjjJm
-28443B5llmJjkNO%%%LLonKLLLLP%omlonLMlojNOOJ%JQPMLLKj0j3nNOjj1nJLLMKjnmjMMJk
-28378C4KKKKmpkMNNjljmjMPOJpnknoJQPNpj6rnlKLKjlkKNJ%lMLolKOO%jJ%JJMKqp%LJmkM
-28311B0NMLPOMkpj3j0MJ2QkqpkKNJp%%npmjPQLj%jkKKKK%KK%nj0kLNMKLJonKMjk%KLPMop
-28247B8kJjnoOQJmKPP%mlonKL%mm%OP%jmnJLJJkJJll%LjlkJ%JKLKKkpllMNMJorjJ1J1JLM
-28181D5Jjmnlnnm%LQN%pnnkKMLJM%k%JNNmlkllkJJK%lMQLnj0jOMJll%JMMKOOjj%npk%m%Q
-28114C8MK%KkpokJPPjjMM%lokjkjKJkjKkoJMPLorm%QOjknnnkLLj%MOKkJNMjj1rJKLjj1pL
-28048A3ONMj%LLK%j%K%%JplLNLMJlroMJJJk%kmjJJNKknlJLOKlmml%LJk%LM%%MLlnpqplkJ
-27980BKMQKmj3rLQKPO%jppKNQQOMor%PN%JLJ%JJj%JORLpqmrqkJMjorpNJ1J4QMmmMOJ%krj1
-27914B5qNJ0LLP%mlnmqlJ%%KjKKjkoolMJ0M%knkkjKLKLLK%kkj%OjnmmKQPKjKNJjKkqrnQJ2
-27848C7OJ%J%joj2j1nMNJLPPjkMPLKJlKNK%prjjmJJmnomLKj%jOP%mkKKLPOjolLKJKln%jq
-27782B9olkkLPRLjJmn%MjprpkMJ0RQjlKjkJknm%NNKjLPLnlKjopok%jMLnlnkLKLMJ%kpn%%
-27715Ik%MQOkJPjjMln%LLK%LMkJLjmloolKLNJmj%%kljJMjn%KjLQNKkJPjj1q%Ljklm%NQNo
-27647B8j1mLJ4J2KmlJNKjnj3j1kLLJJKLLJjKLom%mnLRjlKJ%mqoPJ2lj0kNPOL%L%kjjjjLL
-27586C6mmNJmLN%%MNmj3m%lpjMRLnolklJLKklKKKON%ORPMNjqj2pjKMMjlllnpl%KNKkKJ1N
-27521D2nqpJL%KjnlKkJKlkNQNjoqojNRPNJjmlljNQN%kmoljkkn%POKkpkLMjqjMMKMPO%mom
-27453C5lkookLKpqjNROkj%%MOOJ%mqrnlNMNMkkkK%jnojPPJkljJRJ1Mm%%kmkjlokjMJ0J1M
-27388D9jpnjkllqlMJNLkKOJj%Jnqnk%OOJKOKnl%jLjoLOK%lkjjkl%KKKLNLoj2romnkjK%jP
-27321EJ4PKONloonjLKLOLmqojMPQOLJJk%jmmmk%LM%kllk%KJKQJ1Lklmm%LJnmj%koKJl%KJ
-27254B9JknqkOOjmkjKMMK%J0J2Jmoj0m%%nnjKLLKJJMKJJMkomjKMQQJnj0pJJKJj%%jL%nnJ
-27190B6jrpjMJ0NjKM%%jJLLKjpr%JPOLJJLKno%%LJpqjJKJl%MOQJl%kljKJjokkLKkMO%knj1
-27123B2kRKoppmJk%LljOPNKJ%mjLNPM%kloql%jjk%KK%kkLROM%kK%k%NNKjJklLlpnqmMLmp
-27055A3nlLQMon%KJ%%%NNJmj%J%jNOjnOJ1jonLLllKLKkkOO%opnlkjLJlKPO%mq%Kno%LjkM
-26988A8QQMJK%nnomLPMJ%KJl%lpnLRPknkjjkllLONJ%jmjLjormjLMJjj%JMlroLJ0J0QLmpo
-26922B2LPMnpKOMKjjjjklj%JLKlJLjml%MKjllj%mLJokKKJMNJmKOPKlK%rpJK%oKjol%j%QO
-26854C0MMN%nmJJpj2j1kKNMjlJMQMkkkkjnn%MPP%lokJ%%KMJJKLkj%klk%MQRMmo%MM%pokk
-26788B6lpql%jLOORNLNMJopJONkmokM%nljJNMk%L%oojPJ2R%qj3j3p%QPlpoLJ1Pjj%%jpmj
-26724A6JKkpkNRNLN%mmlll%KNJll%OMJKLM%mkkkjKJMPLJpo%OKjjKJmqrppjRPJkkkMKK%ml
-26656A9LO%kj%jKK%KKJnJ%llnljKKLNjJJlkkolllLRJ1Lqr%PRMkjnn%JKJnrj0pjPLJMNMJM
-26590B2NKkrplMQJ%LNMOMmomJjj%Kj%KJkLRMjrqjPO%lLMKkomK%oqmmJNK%KPNJ%OOLJJmon
-26522C9%JKKJlrpkkl%NLjMLkLLjjlpnlLP%n%KnkLLONMKllJ%lojQNLJnljNJ0%rmMNqj0n%J
-26456B2%JKjoJOQM%llJJon%J0NLM%knkln%ko%jkMOMK%LNjmkK%rqMPLkjNJJNJ%%klnqoJML
-26389B6MOLLPMjrj0nl%JKMJkjjKQJkm%Kjj%MMLkrmkmkkK%mojPLJJjKMJlj%K%mnLRR%qpJK
-26322B7%jMOK%lkJJLL%mjjlllmmjNKmmjNMJK%mlnokj%K%MNN%ollKQOLJljkklo%QJ4R%%Ln
-26255D2ojjkmk%jpoKMMOLJJkjLKlKOKoj0pKJJNLOOJnoj1nPPL%knpo%NJ0ONJmnljlj%klnL
-26190A7LL%%knkLPNJKMPOmnmj0j3oJLOKkJLQNl%JkLNJll%NNOJlmnj0pPJ2KomKPOJJnll%L
-26126D1kl%Jj%%mmonLRQPJkLKkpj0qlll%MRJ0RPMlnljkk%kj1j5mNQLNML%ljlojMOOONnj0
-26063C3mkKMRJ0JklknpppoKL%NQLjK%klomPOJlj1pjmkMMLKMKLQP%pppm%jnlJKLKMLkjJL%
-25997B6jKlmmJ%kKLLLKjLLJooLQPLJ%lmkkj%jjJKKKLJLJnpnnmojJJROJJ%J%qj1kPQMOQ%r
-25930C5%PKjnkM%MOjokNkj0roLQJ2J3Noo%JjMN%%MLjonnomkJKjoJOjrlOMkmLLNjomlJJ%L
-25865C1Oj%N%k%ppml%%%jNOLknolQJ2RLnqkKloJJmk%lJL%%NMNOjmjkk%kkJJKM%lm%JjK%j
-25798C0JLjnnoljkLROKJlJLJmomnJQPJljmpkJkkMONKlnm%JKNPQOk%%lKMkkmoLNpo%kkk%l
-25730A9lQQOOjqplnjMMjjmmOQlmJJP%jNJknKP%rrJPNKkJLNNKnpk%nnLRMK%ppLMKMLkklKM
-25662D6%nlLLlmk%OPMkomjLko%MjnmLQNKloomlJJnlOPKKJ%MJolLMLMJMjo%%pqpj%lnnjMP
-25594A8N%olOL%MMlo%MLNkomNJ1MkkljNMMKkokMnj3%PJjJKmojNNLQRMjpj2rmJLKjMNkj1o
-25530B0KL%mkJjlNKk%JLkjjkOPMLKKJmnJjlk%LNKJ%%kljnqlK%KMNKMKoq%JlKKjrnjKLlk%
-25462A2%kjNNJJKLKLNJJJmrlKKKJJROmpJM%ljmoj%knkNJ0QJJjj%jJNMOLNOopppponjkl%K
-25395A9MPO%nk%%Jlrn%%JKJLLKJJJoo%LLkmJMK%KKPRLKnmjJmnmkKOOkJM%kLNKkmoJKjjlj
-25327C4LLNOMK%lnqrokKK%k%jmlnljNMJKLj%MJ0NkokjljjkmKNJqmM%%OPOJlmlljPMokJln
-25260B2njJLPNjlKNPNklkjlljjjJjnkjlkLkl%%KMPNj%KQOplLNjj%%Jpqljj%NJ%lonqlNNL
-25192A9Mkl%%jmljOQMkjkoKJ2J2OL%klJkmlJJjmkKJlKjj0rJLOJ2QlnmmlMMLKj%krql%K%K
-25128B0LLNLMJnjJjnorkOJ1RJmolJKmlMRJ0%nkjMJ1OKlk%lkKOJjookK%jMLJlmqpkjKjrq%
-25063A1OJ2PLlpj0o%KRQnkKMMNMMJkkjLMOLJmj1n%Kkmmo%LMMjj3j2lNQJ2J1NKK%nj0n%NK
-25003D1klj1j0MJ1PL%nkJKJk%%JJKJLlmLNKmKOLjkol%KLlnljjMLOPL%orpJPQJkkKLjj%mp
-24938C9lKKkooKNKJkJPMlKOPKjlpplkNRlj1ojLLlpj0nlojMN%%MLNRNJJMjnpnKOLjlmKNMq
-24872C0qkLLkkMMMLljjokPOJjJ%%jkQOkj1j7j1JOJ0J1kjPMjJjjKLmolno%JLLKJJjlmqnOJ3
-24809C2Ooj0JP%kJJMKnqljKPJkMPKrj3nNOJOP%lkOMJLK%%npkJKjnlMKoJJ1P%noqkkm%K%%
-24744B3KKj%LPJnonnjOQJjJjmjKJjLKjmnkjjOJ5J1kj1qjLJJKkJKJLKJJKkjjkproplMRMj%
-24679B3kjKKjjjjjLLKJ0J2Jj1p%MLLK%jjmljkJMNMlkLKN%qj0ljjjK%JjnjMNRQmqkkkJ%%M
-24615C6jnrj0%Jnn%MOQPNMLlmKNKOMlnnjLMllJljML%Kjj0qKONKlpj0mMJ0N%ljLJ%LKKKmj
-24551C9MKkplMJk%K%mmMJ0KnJNjkjLmj0okmk%JJJlkONjoolJJ0J0JlkkNRJ2LlkljL%LNOKn
-24488F0nlqj1romNJ0NNNJkj%jjnpmjLOkJMNklL%qj0onl%%KMKMLON%mllMO%LMJkj%lpjMKO
-24423C8J0KomL%%KnpmKNL%lMJmnopklKNlnJNPPLkllkkjJjnkLOL%NLmojjjj%NQkkMKJOMno
-24356C7JOKJNML%J%mkLJm%lokkmkPJ1%j4j0qnRPoojLN%plMPQPOLKJPJ3J9L0L0Mk0k3j3%%
-24298A02lnrj5j2JKmomm%Ojj0j2pl%KmJNNjooljLRJ0PJkMKmjOOlj0%KmnlkokLLMK%Lkpj2
-24238A0qMJ3J2J1%j3qj%lKQJ1QJkJjormLMlqqLRMJjJMM%nlKNJ0J0%qlLlomooJKnnJRJ1PO
-24178E2koJPOJmn%OPKmmqpLP%Jlnpo%%JJONmomJJkllJkljKMj%LKj%MMQRJrj3rlKOLJmKJ0
-24112D1QLlj%kmj0on%JmLNJkl%kljLLkoqlJQJ2Plojjj%NO%KPO%mmjM%jJ%pJJ2QjnjPRJmo
-24047E4kkpnJ%mmkK%J%oomLMML%kkKNkjj%KJ%%jnl%%KNOLJnj0qmk%jKNRLJKjjJOJ3Jj3rn
-23982B4jKLNMj%jjJ%%JJolL%KKk%jn%NMJK%llJl%J%oq%KkkJj%jKLlj0oNJ0MjMJ1J2Lkk%M
-23918D9OLlknomjLjklnK%k%JK%KLkm%NMKrj1p%PONKJjjmjlJPJlnlMJ0LlppnJMoJJ0J4Mp%
-23854D0MjOMjKM%j1j0JJmjlqooJJ0LKMOOJJLjnojKMKoj0j4j1kLOQJ1Mlj%LJ1RLlj1j0jJj
-23796B9mjNON%rlPKJjlnoplMNR%j0pjJ%k%PPRRK%lolJJnm%kmNQJj%%%LN%lmjOO%pmnokJL
-23729B6MLNMoj3pNJ0MkJLjkLLJjj%krplJKJkkK%%KRO%JRJ1kprqJJ0RjkKJJoqql%K%J%LPR
-23665E0PkmkjLLMMJmpmLjjmJklOjqjLLKloookMOLJKJ%jKjmolJNKKOOlmklmJLjnoKLkJO%o
-23597B8l%MQOJkj%lnKNJlnlol%LMNLkJL%pj1omLJ2J0LjklkkKMLRLppkjJNJmokJn%LMLJMJ
-23532C9kjKJjONKlnnool%jJPOmqqj4j5lJ2K0J4%npKQNjJKjkKLMKjjK%mnlKNLLMkqmMJ%OL
-23469D8%jkj%mmjkJMNQjoqkOLmjJlkMJopmJJppJOLLQJ1MnmklK%pnkLRJ0RJ1OlnkjLMjq%J1
-23404F6OmqoLROjknmjjpj5j7pNJ0NjoJN%kMQOLJnnkLPKkjmonknoJJ2J0mk%K%JRRM%rnLQM
-23341F3Jkk%%%knplLLNKj%KKkj0pjMROJKkJjok%NOLMLJjJMMOROmj1pmnJONOLJlnkjJO%rp
-23275G3lJORRjpKJ6J5J7Nmnoj1lRQjkJ2J7J5PJLNRJ3J0mqlNQOJ0J6J9J3PQJ2J8K3K4K7K4
-23226D24K1K6L2M3N1N8O5P7R3J18J48J80K19K76L49M60O31Q76J221J739K476L486M614M627
-23202B2310J740k567m223l377k173j423j326j537j525j271r93p62n70m16l07k28j78j45j17
-23183I12j01q4o4n5m3m4m5l9k9k4k0j7k0k0j7k0k0j3qonnj2j9j5qrj3j3pMNqpkLM%oj1ol
-23141I0kJPM%%%%K%KLPJ1Opj4j1o%N%rj4j1kMKJ%lmmmn%MKkmJKlm%KJJjpj1j2oLLmok%MR
-23080A9J4J3POJlpj2qnn%OKK%loj0kJORKLOKkqmKLNLKLjnmjKLK%nqJQM%jKKjnlnqkLPJ1J0
-23017D8Npj1ljkmqm%nok%%mrp%J1J6J1%LO%%mqojMQPNLKjpj0q%PPOKmn%ONJKNPQMJK%l%j
-22954F1mn%Kjjkpo%NPMkkknmjKkpqmkLMKKQMljnj4nkMJ0QJkPOnrqjJ0J5J4Qknokjpp%Knm
-22891C0npm%MMKRQNNlo%NJjMklnmmkjkJLPROJnnmjkpqmJONMJlKJLMkqnLLJjmkkJ%Jmrmm%
-22823GMjkNQJ3QlnjOOlplMJKNkkLJkkmokMKmk%jOMnklnjOOklMMJjlpkmq%LJJKlj0lJ1J2O
-22758C2MjmmJLOPOkpmJnmjkMMKKML%jJjlmopmknjLJjMNNKLK%JJjlmonPJ3NjKMk%Jjj0pjn
-22692B4jMK%JKKJkJ%k%KjknjLMKlkMKmlLN%kl%JjKM%%J%LJkkJQNmnJLJkklrkKjl%kmMMLL
-22624C6lnLNJkrqolnljKPJ%lj%mj0j2lMQJ0QMJJmjJNJ0OMl%JnppLRRMjkjkmnnPJ2J0Llmm
-22562C9mNLqoplJkmnmKJ1J0RNQPNJj3j4j4j3pJKnJJ0J2J2O%j%MROlj2plplLM%ppJPQMjk%
-22504C4LjlK%n%JnmLKLNNjK%pj1polLLONllONlnmjMjjLLJjk%LONjkkLKNL%mm%MPLpj0nJL
-22438C2MNkplKJkoqkkql%jOJ0LJNPNJLPJkkm%Kj%KnpjL%MJppjJKJjjojK%PRKKNNkj2oL%o
-22372B8n%LjjKJjJOjo%K%jNMMjJOKoqqlPMkl%%jl%lKOQMNQKmpoJNLJ%JkpmjJkkQKpkjkjJ
-22304C2jJlqopnjNLOOOKkjLJKN%jk%ljjkKPMKjKM%nonnlMPLlmomLROMkomJLOJrq%LJJJKJ
-22236C4lmJL%jKMllKLLPjm%MMlnJLKKKjoj1pMPLqlLJLOJnnl%LjljJJMKJOOL%nomj%nqjjK
-22169B2NQLkjLMKkroJNMKlJ%lLPJplJop%LMMkmNRMkom%JjkJNkJQPMMNjomlMKklmj0rmLNl
-22102C0qkJJ%%NJ1Pm%OKJPJ4K1K7K6J0j5j9j2j2j1j2r%lpnnmj1pKLLPNKLknMMLjK%lmopp
-22047B6pKJ3Onn%jMLK%MPOMkmorrnmJPJ2J2lpjnj1mNkkJjLNjnqlNMLL%mrn%LLONmrlKNQM
-21983C0LMjmljmpoKMLKknjNPQM%okQQNjlljmr%LlonkJjKQNjjjk%MQklJooJlJJ1MkjlJOKl
-21916C7mkJKJl%%KKmlLLJkmoljj%LNKJMKlokkkLLJjjKjkK%%Jlk%lkm%LJ%%LJK%k%KJJJML
-21848C4jJK%LOjjmolkKQMjlmjNPJopkNJ%KNLpj3jMJ%L%%jlojmnkKKjnkLJokQMjjMNjnl%N
-21781A9K%MPOJo%KJNPJpnmkKNOkj1j0mlkORNLJklnjNPOLJJllJM%oj0pJLKmkKKKj%Jj%JMJ
-21716C5mLPKnnln%J%KKmlKJJjKNK%jjJJnolJ%MQOlnmn%JjjlmnlMN%OOKKkKNmokNMlk%jlm
-21648B1kjKKkon%J0J0LokJMPOmkjmjJknMJ0PKjlKK%mklojMMJMjqonqojJLOOJnp%LM%%MRO
-21583D0jjLKJKjlJjmllj%ljMKKKL%lknJRMJKMlpn%mnJ%n%ONLK%JklJLL%%nkNLk%knmnnKM
-21515B6KKLMNjk%lkN%l%J%kkjkmjLKll%MMKmmMLPP%oojKjomkkMJ2J0%jj%j%jllkllJQP%%
-21449D5lJJkkMKm%MJlLJ1Mpj0j0olj%MOLJjnnkOJ1LnlkMJ1Rlqpm%kjkj%KLMMnqJNMlplJJ
-21386C1KM%%PO%pj0rolkLMjlKJJjJJJjjJ%NJ0MkknmjKLLOONjrmmrlMkqj1jLL%LQMKMRRLm
-21321D7rj2olmkKMNNNQOkj2lJ%kJKKJ%lljJOLlKkpmMJMMlkLkljMNKJLL%lnmljLloJLLJj%
-21255C1JLNLJ%ok%mkKkmjJkkkkL%mnlMOJJNLMM%jMOJpKQJlqnMQLopl%OMmnnjLKLmoKM%JL
-21187C7%Kj%lj2mRJ0LJkmmpnl%OQMjJmoon%%j%MPORJ0NlqojomMPP%nomOOJJJmnk%ONLnj0
-21123C2mLQPPLJJLmpn%kqojjmJMKJMMnj0pJMM%JLJ%JLPNNLmnoplJLKnjK%jJLJKLjkjl%Lk
-21056C5jjm%LL%no%P%jkljMNljLljPJ1NKlj0pj%lmooJRRJ0%nLROlrno%KlJJk%Jpj0lMLj%
-20992A8jjLMPOJoln%KnkMM%KJojLJJ%jkplPJ1PjjKJnn%%ppljK%nKPLJ%kMPJJkl%JjoplRJ3
-20925C4OjJJopnml%JNLL%MOJj%nlLJm%JjLkj0pjJKMPOjKMlolJL%LRN%nj0oolMPKKN%oqnL
-20859B1NjkNLjkjlnkOQMknJMOPjlkqo%J0QkJkj3j7jMLMLMNL%%ll%JKKLkk%KKmj0mPJ0MkJ
-20796D0%mlLJjjn%LjJ%jOOJlJPKmrmMKkl%OMKNMLNLprkj%mj0qlLLjMPOMjj0p%Jjl%ML%kl
-20730C1J%pj0j0kNQNNNjl%KnoMQQNKKjnmmkNNKKMKllqj2j0kPKqoKJ0NJONOLmprnomNOJJJ
-20667B5J%LMJ%j%MNJ%KKloklkJLL%LKLMJjJmppmLP%ppm%KJKJLLQRlj0lNLj%%onJJl%JMR%
-20600D3onJJlkKNjlm%J%JmjNLKkqn%OPJnmLM%jmKRJ0M%poKMMLknLKlmkK%mmnoolmNRJ0Km
-20534C3klkLknjMRPjmlmjKKj%MMJlooJQNLknlKKM%nj%KNLj0j4nLK%k%NMkKQJ2Qnj3pKKKJ0
-20470D6J0KnpNJ0mj1oLjnl%LMPO%Kknl%kklj%LjjjmJOLMKjLnqjMKkkorqkNOK%onMQJ3J1K
-20407E5loj1j1pjMKmlKMKokJ1RJK%JlkMONQKmqj1pJkqoOQKmpnKNMOMnJQOkmlkol%KJJ%JK
-20343C2JJkKJj%J%NK%lmqn%LJKKklKnj0jKLljlLJ0J1J1Kmoj1kJ0NjokN%l%JJJljJ%ljMNJ
-20281C7koqjOO%mpnKLLOKLjqmLOKLKklojljL%J%ojJOLjkJMLkmoplNLnJK%KKPLLQQJj0pKN
-20214D2PNmj0pjMQMopl%PNjjKONJjlJOlj0qnJMLkj%po%OQJjk%KjlmjL%kMMONlj0p%Jno%L
-20149B3JNRLlkKOOmqpnkJLJ0RMK%mnnlM%lljpqMJ4PnqmmPJ2%nlKNMJ%lkljLJllmljkpom%
-20084GMMjjj%OPkJMjknl%LKmmKOLKmnLQPKmonkLJ%JKkmJPN%k%JKJ%jjKOLJKLLmoljJ%qj0
-20016B4ljk%JjJMORRRjnlmqj1o%L%jMRJ3JnpqNRJooLMkkMLLL%KJjjn%%mopmmLQOJKOPJJK
-19950E4mqonKJjjKJMLjJ%JnqqJNJjKMJkmKJjLKpoJMOLjljMRO%lkOJ2Qjqj0j1oKPJkLLmml
-19885C9m%%lKKKL%KLno%JKkLLlplkjLLLOOJmnkknnJMNLjLPNkj0j1q%MJJMjlJ0Qkj3j2kML
-19822B3KRLpnMLpj0nlK%%MQNjlmj%OLJMORJKKjlJlqnllkKKkjkLLjljMNJl%%klMNMOPQNlq
-19755E4kKmj2j2mMOMKKJLLjppnj%kpmOJ3QjornNJnljLOL%%JOPK%JlmqnNKmnkJOOjmJJ%LM
-19690C8LJLKoj2opoj0j8k9k4L2M1J8LjMPKkklLJ0Njknj1jMjlnjLPQMKLllMLkJPjljj1j2o
-19634B0kMJjKMKjML%nkM%poMPlnKJllMNJJJJKOPkj2j1r%OQJ0QJmmkjjjkJll%Jk%jKOjj0m
-19570A8NOJKOROKLKmoljkmppmKLmokPJ2PK%MMMMJknpJKlorn%NOJj%%npnnJKON%%NRQmql%
-19503C6JNLmkkJKkopookjJ0J6PlmMQjmjonnjLLK%%KLjqqkjJOOJjLO%mjMPNjkmjNOLjljKm
-19437E0j3j3nLKMOLJ%JMLLMkl%pj0pllol%LJ0J1NMJkj%j%nnKMkj%QPnnprmKMLKNL%LMPJl
-19374D8KkprkJnjQRNnpKPOLOMljKLMlopqlNNlpkJ%K%qj0lRRljMPLJMLkrjMonLJlonKKPRK
-19307E0klKMJm%PKrj5oJNPO%%LKJjnppkNNNPJ0PLkmrn%%kmlMOjjJKKnrpnlMRKk%llJL%k%
-19241C6kjOJ2Qjj%ljlpnK%onnKJ2LlJLjj%Kkrp%OJ1J4QkrmmlNJm%Jkj%pmKPLljJkLRMkll
-19177D5mmjNjrqpnKPOO%JJOPK%JlnmN%qn%LKkqoPJ0NjJmrnjLOMN%prkKLNMnnkLOJ1MnqnK
-19111C2PJknjLJnj0mJkm%L%%NM%jKMJ1PKJlml%JklmJJjlpnJNLKL%jLOknKLkkMLkppkJjkl
-19045A8%KL%nJLKKlmnlKKLPQML%mkk%jjknklJMPNnkLKjjKKJKJJjnmjlljLKPOnpkjnkQPK%
-18977C5J%KjnlL%jklKNLjnkKMPMlk%Kj%jlm%Jloo%KMMLKjoj0m%J%JMO%o%OOJJ%mm%MOMjl
-18910C5JMM%lLknkjjjjm%NLJJJNRKkonjLRJ0Joj0kJ1PmlMJKlj4j1llkONKMjj1j0jOLMMJj
-18849C8NRLqqjLJnqlJQJ2NKMKjKoql%kj%%nkKQOmpmMOKknqpLRL%lpJM%j%jKN%nnomjNK%N
-18782C1LJ%JjjMKnmk%MkplLNNKL%pkJlmmJMMMK%JN%llmNRJrrJQNjJjnjLMjl%JnljJLMMNn
-18714D2j0j1j1lj%KQNLM%jlJQQJJNNJjjopKLPO%KKMlqnJNPJ5J1jj2j1llqqmlokMP%mjjjJ
-18653C2KOONPK%loolJK%MN%mmm%jLMjmrj1kOOOLLN%jLKjJPJ2J1Kmlomj%mojKMKMOQOKjnq
-18588G7rlKknoqlPJ1LjjLMJnj%l%kj%KjlJRJ0MjoqolJLJjJ%MONklJJkk%o%OJJNLmojjmMJ5
-18522H2J2PlplLNLKLOMKJMPOPJ2J0QJ0J3J3MKOJ2J9J9K0K6L2K9K5K9L9O1P8Q9J09J37J73
-18479A116K30L01L98N54P65J007J182J054M34l68q47r19p93o75o01n27m38l50k71k06j54
-18458H92j20r4o9n5n1m2l5l3k9l2l1k5k0j5j2j3j2o%onKKNLKlj1plJJMNJ0J4PJ0J4J2M%j
-18415B58LRJ2J4J7K0K4K9L1L7M2M2N3O9R0J11J38J76K27K97M02N53P61J017J233J205O96
-18388G566j63q15j014r25p74o77n99n06m02l07k36j85j42j12q5o2n0m0l8l9l6l3k6k3k3k0
-18362B34j5j4j8j7j8j3LRLjoqnmj0pmnjJoqjMPPQMNJqj8j7j2nllL%NQJ%%jjkmpmm%NJomn
-18305D4oJMPJ0OlrpmKKlrKNj%j%J%mj%mmkJjJLKJNN%kKLoj1ojKMK%jMPJnpnmk%KLPOKJLL
-18239D5jjKMJmlKM%jkmjKNK%LmpjKkjMJkokKNROJjnoolJLjlJ%qqpKMKL%LNPOLlm%kpjJKL
-18171C9K%KJmmjkj%NNMMJPPLmnK%mmmnlkKjolkjKMQN%m%MJppjkkJNMJML%LKMjqmJjmllml
-18103B6k%PQLLKMLlpJMjjOPkm%LNNJkpojnqprpjLMLLONOOMJmj0njkKKJNPJl%krpjkkNQPM
-18036E0Lll%JmmljPO%lKJkkKJpmLLkonjLNQNjqqljL%jMNLkmnlJOON%LKkJjpqjJLLKMLjpo
-17968C6nolRNjlj0oOPKMPjnkJKPM%kjJOLjjjkmk%kJkjl%RR%n%JnqkJPNkmlJLJJkrpmmJMK
-17901B7KK%%kMNl%MJKKK%%JKmJMppkJLK%JNMNLkJjnqlJK%KNJ%nqKPJ2Qpj2rlJK%NNLKJjk
-17835E2%LjqqpllMOJMMPLlkkqnkl%%lNR%k%KMKmnjnkMNjnjjl%JKjlkK%OJ2OK%KMkkKLKJo
-17768E6ol%NNKKnj0njjnnljMOMjm%NjJKKNK%ppKJjkLJ1Pjlljknl%LJqj5pJPOMOLJ%ORJpp
-17703D3jkjLmpjPL%LPLlqj2mLlmKNQPPPKnpkKlrjM%kKMkkj%JjkJjLLKkk%LNKnqj4pMQM%k
-17637C0J%jknJQNjlpjL%mkNMkkNJ0PJKkpn%mm%kpnJLJ2J4POOKjkllJnppmno%LMLPRMMLk%
-17572F0KK%JlnJ%%kmjKLNLLQL%%lrj3j1oNQ%nnj%kLONM%%JmlK%om%KKknkmkkKPNMNKkkmn
-17506C9qmKJNQN%NRQP%%LJj%j%jkpp%lmLPLmqj0nkmojLjmLPQPN%l%%oqljlJOQRMmmmjMPJ
-17439E9pqmjjjLNLlqkj%NJ0J1JoqpoK%okj%KMOJlmnnNOjJM%jMNKKmnl%LQOmj3j2o%LJjjL
-17375B5PMKk%%komLNKMOPMJkl%KKMNlpj%lnkJkll%ln%J%NPMkqlL%nqjMJ1QjrrojMPPOM%k
-17308D4%nom%OOMMkkmqm%M%j%%NNON%%NQP%lNMlk%mlJ%%j%knkLOMkmlkmj1j2qokMRJ0NLO
-17243E4klLOLlommnJJjKJlpjNRLk%%jmMPkjjKKjkJJkjKLKKJjJJjk%%MOLnoKkkJj%ONoj4j1
-17176C7LRPKoqJLjlljLOJkKjkJONknkMON%jjk%lmjjkK%llkKRQKMLMM%p%LNMJjOQOPNM%m%
-17108A17NJ1J5J1QJ5J9J7K7L6M6O2Q3J08J42J92K49K75K32J04n9j78k21k06j76j49j33j16
-17080E36r4p5n8m4k9j8j9k2j0loqrj0j1rlKLlonJNJ0PmnQPjJK%JONlqn%KOLmmJPKKKkPNK
-17025A55LPJ3J5J3J4J1J3J7K0K0J8J9K3K7K8K8M0N7P5R4J25J68K01K01J78J55J72K52L56
-16995B518M42M87M98M90L77Q6k79n43o24n76m88m12l51k98k41j80j37j02q1p4o1m3l2k5k5
-16970C26k7j7j4k0j8rmrj1mmmK%JKMNJMMJoonmoopnKORMnlkkJ0K1J2%LRJ1J2J5K2K1K2K2
-16919C53K8L5L2K5K5L5M9O3Q0J01J30J72K36L18M21N28O03N61L59J04l4k0O7R8k3k61m59
-16892C626n20m79m08l49k95k44j91j43j07p7n6l9k3j7j0QK6M7O6Q7J10J46K07K81L60M08
-16866B414L62K05K5o7n6J2J03K02K41J32q6k83l88m03l70l22k77k26j82j49j14q9p3o2n6
-16841D93m1k9k7k7k6k4k4k4j6opj1j2j3qnl%LKkmoj2j2%PLkjLLKloOQK%%jj%knJMPRJ0J2
-16790B15J4J4J8K0J5J6K2K7L4L2L1L4M0N3P2Q9J11J47K02K64L54M68N95O83O46M85K98J41
-16762E140k1k28m27n36n52n21m80m27l53k79k23j74j26r1o5n0m6m1l4k6k3k6k5j7j9k6k5
-16735B79j8k1k1k0j3rrqklmorpLOmp%lolLLjjKkmm%PKmkLRJ1MJLNNM%jOROQJ3J6J4J4J0J2
-16679B66J5K2K7K6L0M7O2P8J13J58K09K68K83K41J42M4l5j13j89k33k32k10j81j52j24r9
-16653D63p1m8l9l1k3k5k4rJMjnmj3j8j6roj4j4j0mmjMJ%LJjJlljJNJlnMRKnlKLNRQJklkm
-16599A04LOMNNJ%J%pnjJJopjNQKj%OLkKNJ0J2PLOJ1NJKLJOJ6K0K1K3K4K4K8L7N1O6Q5J15
-16548G09J58K16K85L72M42M43L34J64J2r6j71k13k12j80j51j54j83k08k17k01j76j50j19
-16525G04r7p5n8m9m1l8l1k1j4kkj1j1qj0j0mJlnmj%mpljkmlklLPO%LQJ0RNJ1J0LjMJ0J2J3
-16476B94J4J9K7K7L1M1M7O4Q3J04J40J80K37L12L86M31M02K80J38L2l9o1k2L6O2L8j3o6r8
-16447C126j07r2p6j12j99k80l16l00k58k16j84j53j20r5p7o0m5l8k8k2k5k6k1j7j1j1j2n
-16419B20po%Kpj0lkk%Mkoqqmmoq%ROJmn%QJ3PMjnl%RJ9K5K4J6J2J4K2L5N4P4J02J31J59J78
-16370A047J81J64J38J20J06R1Q3P6K6p3j77k36k41k15j92j68j31j04q1o0m9l9k7j8k2k1j3
-16343A65qj2j4okj1j3plO%mLLK%mj0rj0mLOJkkojNMJJmqJPO%ooLQM%j%%koomk%JKNPMJjk
-16282G3llnmkjPQKjpokJlmm%NOMkmkLRNjkk%jljJj%J%JMQ%mmppomNPkmjmpMRPQJ%jmllqm
-16214D2LK%knnrnKMKJMLljJjkKjLK%NMKLJK%lorkKMJlkkJJKkjKKJjjLLKOKJ%LJkkKMlpmm
-16146D3qoNRQ%oonKJKPJ3QKjkpoKJ0Nmnmmll%lnlonJMkkPJmMKmjRJ1%prol%%LMj%JNOPKn
-16081D8qj0jMJLK%npokMNNKklkokLPPlkj%LQNkKQKqlJ%kkKOMoj2pmKNMJLOOjjKmommKNOL
-16015E1KLOP%j2j1mNjj0oojjkLKJnjPLkl%LKMLOKlk%%JJ0O%ornkJK%mq%LnlOLlnmKNOOPO
-15951E0Klm%n%PPLkokjlplKKKlkLK%%JkkknqlKMKjmjkjMLJJlnkLOOJmkk%k%J0J2Nkj4j5m
-15887A4NNJKMKlMJ1J0Jmpj0nMQNKJKMKnonqmPRJjKLLkqnppkMOQQOKJnm%JLLlnmNM%llmj%
-15822D2orn%LmpNJ0RJnnjMKKjLLKNLjjjlpmjJ%kKj%%NKnqnj%nJLLLJNKmjJklkmjj%NLLOL
-15755C7k%JlkljMJmMQMK%%mkLlnlkLMMMjmnl%LOOPJ1O%kqnJjqj2qkjl%PQNmojMKOMpponm
-15689A8kJ%JJQJ1K%%kjLL%kmjLQMJjkmkllKLljJlrjLLQKjjnnjJOOj%OQP%npol%KMKKJjmn
-15622D2oJOJpq%OOKLJJJKlpopkONkkooKLJj%JM%JOPOJrqJPNkjLPJjnom%LKKlpqojkkMO%L
-15554C1QNLJkJJjJkkmJK%jkmkMMjLLpj1rlKLNNJNLolKNMjnmljLLLNko%%nqjON%%%lmnlKM
-15487B3MNJ0O%POlj1j0k%JMKjkkkmjJKLKkM%j1pNPO%okMjj0oOJ0MkLNkj1qJLJMLRJrkLOQ
-15426E2JnomMMJjom%JlKLJlj4j4kQJ3J3LlnKONLkom%LMJloj0oKQPLMROkpljKLoj1j0nLQM
-15365C7LLL%nkmponkKMRJ0OLjonnnnnkJLklNJ0J0NJ%KLkl%NknJjkMJkkkpoj%%lJOL%OQKm
-15300D5%JJJjolJlljn%JjjMmolKPMNPRNkppop%PjnkOM%JQJ0%mJOJ%PKrj1rolLK%mlK%lJM
-15234C2LLjjJLOPkmlolL%mrkKLJLknlomKOQOKM%llkMNlnKJ%Kkp%MNKooj%k%KKNNjqm%L%o
-15166B3oKLj%MMLjJJJLPNJkoj0kLJpqKPNO%mqkOOMJoj0k%kOMLLLM%PMnklJNJonkmj%mqrq
-15100FjPOOQOKKJJj%jmn%JjJNMNMnpmj1j3%PRP%JNOKlloqKRQjpj1pLNjjNOMJkJNMl%ONlq
-15034D9rlJJK%%JLK%%krkO%mkKKll%%oJOPMk%MNMlqqoNQ%kKjkjk%ML%nnjLKKMLKNO%mmlL
-14966E2MMLKJjkkpnmj1omnJNQJnKM%KLJlomkKOLLNKlpjNNkpkMMllJLOLLkmookjlJMMJmj0
-14900B5p%LKMNjnqJPQPLlrkLKMLQJ3MmkjnrqjLLKJJlkkmmlLQLMKmmkmon%NLloooJOMJMKj
-14833B8%jMRM%%%pj1njKRRR%oj2rLNJk%PMmnKNjnkKkmmMKkNRRNjJlojNlojJmj1oMPQPllJ
-14768D0JJj0pJKKlpjLPOJJ%ljORNjnpomljK%mnjJMOJjKj%LNNOKljj%KKmnj%jlJ%lmm%jn%
-14701B0LNPMNM%joj1njJJ0RPRLnjKjnookNkkJoonKQLjn%J0J1OjlpprroKRPOJJMKJl%OKnN
-14637E4RloJKLKjkkMLlkoqonKkpn%%JLJllJkmp%POPNJNR%oqnkJJRJ7Nooo%LjKMKKj0rJMJ
-14571D2%koJQQO%ljnoonKOQPKlOOlpqlklklmJJ%KmrkjkNNKPNjjJKN%mlMJ0J0oj4kMlnJJJ
-14506D0J%KLjmLRP%mnpjJ%lonk%kpo%JKjJOQK%Jj%jkj%LOPKmnjn%Mnj0lM%lJJjolOR%jJJ
-14439B6KNLjKM%JMJJkjkk%K%pnKNNMLjljJJJLKqpkklkNNPMmkojK%%nm%l%KmkQJ0JnkPKjL
-14372D6MMkKMlpnKJoqnMJ0RKoj1rokKJ2RJKjkKLkllLRMNMoj1rmljJkolkLNQJJONnojmlM%
-14308C1JjjPMopl%jKLkk%RJ0Kpro%KNN%kKKjJ%nnKLkmKLmrlOQNLJpp%JKKmlJKjlmJO%jlJ
-14241B2NPNJnqrp%RRJjKKkNNJMM%l%jlNNJkJMN%onjPJ3PjnplLKJjllJQKqpjnmmjKN%JJoq
-14174C6jPKomNJJkjjkJJnj0rkONMNjklnMJ4J3Mrj4onKJ0O%llKMOQQ%koj0lJKjlKN%omQJ4
-14113E8J6RKLlnjkqpmmmnKKomNLnjjn%J1J2Nloj0pJNJ%KMQPjnlmmnjmmkkNJ7J5P%pomnoo
-14051D0qnjom%jk%kl%ljMMLKjKKKJOJ3J1PNNjrqm%KlJN%k%L%kj%LKkjknMRMlkkpnnKLKjj
-13985D4jpnJJjkkmkPQONlj0lNRNjmj%%K%mok%%m%KLNllkKOkpnjKjMPkkKOKK%mnkjk%%%Jk
-13918C1%%nmNJ1J0J3Pmrpl%mn%klnk%KMQQ%JOMoqklnom%jJNPLNJ%JJj%nqmJJ0Lj0rMONJJ
-13855D0K%lmkkjOJlmnk%NLlkJLNKJkJJlll%PJ0MnJJnlNJm%JL%rlRLpoLK%jnnkjNPNmokkk
-13788B4kkNQOJlkoplOJ0Mlkk%L%%M%jMMLLKMKlolj0nNKJOLNLmllpomJjmmkjMOKJKMLlJQJ
-13722D9mmkjM%lKKnj0oJMQO%jJ%oonmORPjmmjKJnm%mjLLNNMMNMJlrrKLMO%qolm%OOKkjKK
-13655D3QJ0LmkPOlj2mOMjoKNJnj1qKPL%OQNKjmjJkllj0r%PNON%npkNQ%pqqkNN%lnnjQN%O
-13591E2RLL%jknpmLJkomNOkokJ%OJ0OKMKKK%NJopqmKJkjjmk%%jnml%KNRQLjknlMLMQRMln
-13524G7knpojLM%lmork%NPOLjKPQkj1j5rkJLLLOQJ0MknkJ%%OJ0J0NmplPRjnMJ0MkkJj%QP
-13462A23KOPOJ1J4PPJ8J8J6J6J6K0K0J8J0RJ2K4L1L6M8N4N9P8R5J14J52K12K85L68M81O13
-13428C006P14P23N99L73J09j10k48l31l96m64n12n12m67m05l41k80k26j84j55j25r7o8n1
-13405E52m3m1l6k6j8j3j4j8j9j8j7k1j9j6j4qnnnloj2rLQlj1j4plljJJPJ1NK%klnLJ1QL%
-13358A77NJ0J7J3QJ5K0J7J4J6K0K6L2K9L0L7M4N6P0R1J18J54J97K43K99L54L75L61L42L58
-13328C548M26M93M82L32M5k85n29o24o07n35m57l88l28k77k23j67j23r7p8o3n2n0m0k9k6
-13303C48k8k6k3j8nJnnnrj2j4j5j5j0llj2j2j2rqmnnKLjmmqlMLlmknn%QPJkKKMjppkJJOQ
-13248H0Nloj0qLK%kLPJ0J0Mqj5j3njL%nnmm%JKKQRkoJJl%j%llnjPONKopkNRJ0NOLNJ1ROL
-13187A15jmnklnopj3rjjmppqJQONMmrrkPPjmjk%NKlqomJjJjlMPQQMLNkj1qMOjqlQMMJ1Pl
-13123F8polJKK%jnoJJjPQK%mkjmmj%NPJ%kJknkMMLLkjknmKNkmLLkpkL%jlqKOOO%ppLROln
-13055E3mn%JN%n%ROkKmqjOkj1kRJ2RJqqmLNJNJ0PloqrlKkonjLNjrq%RQ%mloj2kNK%%mojJ
-12991A6KMONOKJLKOOJjjlnNMnj0olJ%jNNONJ%LjomkmomJ%MMJjnpnlLLKJnjPNMJljKJJK%m
-12924D0m%jjLOJ0LjNMPOlqopj1rMNnookML%jkLMKLLjJJm%RRPN%mljqj2m%JJ%LLJ2J3Kk%q
-12861F2j0nlmj2mQJ0QMmroljMQJ0QLjnlqj2lMKkknpKPJjllLPQP%lljML%KM%oonml%KLNON
-12798E3J%mojl%OPLJMNOJ4J7K2K9K8K5K0Rnj4j6k0k1k1j6qkoj5j4rm%K%%JJlnlmjMmn%KL
-12745E3JKLnrjjmnJPKllKJmnkkjKJkjMRO%olJ%kKM%okMKkLkrl%npkRJ0KjK%l%N%mJNRPLK
-12678F0knpj1nMRJ0J0QNko%JkKppLM%pj2lKRJ1PKnnljlmjKJj%MM%jjmpmLNLKjMQL%MjqlM
-12615F5MkjjoqlKKknJMJllJKlrq%KJKjk%ML%l%jjPJ1OJlm%Oln%LNOLlnKNNnpponojLNjqo
-12548B5mNJ0OLMKkjL%MPMmomKOLjJLlkjknjMJlmKjmk%MJKOKqpplLPM%l%K%jn%QLjjj%jmo
-12481C9jMKmk%LOOj%KkkllKMML%%k%LmJONNOLnj0oJMKjllomkOPkjNkjloj0pLMLLLMMLjnj
-12415E3%mnkn%KjlLPLJJKJLJnlKN%nnlm%RRNPMnnmkPQJnoLKmkJLjllJ%np%loljMNLNjkKM
-12347E4%lkJMQKqpJnj4pRJ0JMNOMKLlplPQ%ppkMOLjmJMjmkJK%lJ2J5P%MJ2J5K4L1L4K7Qj2
-12289B37j9j7k4k2j4j4j7j4j3mMjooJOjlkjK%qj4oK%KJkKPJllpl%MMKOKpj0n%JNOJjLJmj
-12233D8LkJPQRMnpmNMJKRJ0jpoJPJ0J0J0%rjQJ1J0POJ2J0krj3j3j3j1pKjnomqj3j3pkJJk
-12179D6JLONOOJJkolMMMJ0R%onkjKN%JKlkKmm%%N%mopKMOKj%OOkp%O%nk%lnjOPLjJNKjLJ
-12112A00kLMLjLLLNKLJOJ0NMQ%mnJOmj0qlmqlNNLNJ2J1LKOOMJKONPJ1J0J0J7J8J7LqjJ1P
-12056B96KMPJ1OQJ3J9J4J1J5K0K1K0J2NMJ0J7K2K7K4L0L6L9M5M1M0N4O9P9Q2R2R5J01J17
-12020A508J31J41J40J47J62J88K32K93L70M58N63O97Q84J139J486J958K606L476M554N630
-12000B6763O087N012K125j374l849m791m728m294l792l239k649k103j643j265r70p44n78
-11983C968m60l74k99k40k04j75j57j56j59j48j33j24j16j05q7p4o8o2n2m1k9l1l8l7l3l3
-11957E33l2k8k5k7j8rqj0rj3j3qoj7j9rkmqqrrol%NOLMJ%%l%Jkmjlqj2j2j0lLkljqpqj5j6
-11904A38j8j4jRMrj3qmlMJ3J1lj4pKLLNjj%lMP%jJrqnjOOJorqpoonjLNRJ0PJkmkjlj1j0%
-11846D8KJKLNL%MLMjoomkJ%lnqjJ0J1JmLJ1J0OPJ%orJ%ollqj3j4porj1qKPjj0j0mKQJ5K2
-11789B5J5NJJ%%jjmokLLlpnJNPJ0J2J2QKJjokLLJmom%LQJ0QOJ0J9K3K7K1Pmqrj7j9j6rqo
-11734A12%joj1j5j7j1o%krmQRN%k%jlKRMknmlnnKMNKJM%kkJMLJMLlj0rJPLjlKJ%knJQNMN
-11672G1jkjj1j1kOMmkkk%KMNNQOJrj6qNPQMok%jkkkKNPNonJlnjnrqkNPJLPPMjj%lJNJj0j2
-11608D0moj1qKQQLNPkk%JJjmokKJjkkLOMjJLON%oj0oKJ0J2P%mqp%JLNNMLJknkkppoJNKJ%
-11544D4KjjLKNOjlPJ1%rrkjJNNQOml%njkmo%JJjlpj0okKMMKlokMOMOLLNjpkLK%jjmJJm%N
-11478E0PKlKJpromKOPRN%jkmmLKllJJknkLKK%k%LNLknlLMJklnn%LnpjJLJl%LkmLjljk%jL
-11410B9NOKKOJ%jl%klMNljONKlpokkjKNLMKKLmjLPQ%polJmnlnm%kJLMKNKjMjklqoLJ5J2J
-11344F6J%jjonnpjNMKjJLjoqlLOQPO%j0j3qljLNlkOONJomjN%kJmnj%J%KLKLKJ%noOOJJkk
-11278D9KPNKK%looMN%nj1nKLnpJMKKJjLNKnkJllm%Lkm%MOK%KjlLLkkMQPJmmnkJLROknLRJ0
-11211H4OPJ1J2K0L0L0K7J8kj9k5k1k0k0j9j2qj3qqmmmm%K%j%mnmjK%nojLjmLQOlmNQMJLO
-11158F6KoppmmmONkkjNNJmp%LNjojPLlkM%mll%JljmkRNlkm%%jjj%LKKMJLNjooKMLjKMMPM
-11090G0jnj0r%KjljNPKlmk%LKqr%MMM%nplMK%%KLlMQPQKnj0j3j0k%JjlNKMPKMNL%j%Kjj0
-11027D8j2lL%jK%MK%LJk%KKPPjm%LjppJNPQ%JJnjJ%jjJjpmjJPM%mrnKMMkqj0nLMJKKj%kp
-10961C1omnjMMNMMNMlmmmjNOklkKLkK%oj0r%ROLLoqjM%%NPKjJno%Kjk%KOMK%LMLlkKJpmL
-10894C9LLknlLOKoqkPJlKJLRRMjoqpljK%jKK%olNKom%%MNLORM%ppkkJJj%Kkp%MKNNKjjLj
-10826E5qpLNJmjk%NKnpnJPL%ljkl%mrlNOLPOJkk%KOKmkPOMNKj%mnj0n%lkMKkommklpoMNM
-10759B5MLNPL%LlokKKlomJLjprlMPLmonMM%kKNMK%K%jjJ%knKKlJLNMNJlKJJ%kpnKK%MRJ3
-10692F3QJkkkoolkLKmjLjkjJJLKmpjjjLPOJkJLOjoKMmlkl%l%PQlj1qmJkjKLKL%KjpkNOM%
-10625E4kmnlokJKJjMOJjnmkl%JkLJlol%LROknkjJ%jMJJjj%%Jklj%okKKNPPKknlMM%jOQMM
-10557F5MJj1j8j0jNOJJLJLKnoJKKjlolLOLjnpJJnmLKjOR%pkQQQQJj3j0oolKkjRQKjMNJkm
-10494E1j1lPRLpljKRjpjL%jjoolkPQkplJOO%mmJLLKJNkrpm%KKNNLjopnKO%ljjknk%MlokN
-10427B2LKK%olJLMJKMQQ%nKJmlnkJ0NmnJ%JKlMNM%j0qljJjkJmoJPRNJjjLLkj0oJM%mJPMk
-10362D2JJjnr%MPO%pmJQNljj%JKlol%mJPLnjPP%j%kmmjKNJkLM%%mrqnK%kJMJ0PMkomL%ol
-10295C3jm%K%mKJ4RLlpmmjOKK%l%O%k%%k%MOlpml%Llro%OM%MMJJ%onJMNKkLJkl%QLmokKM
-10228D5RKmKMkoljK%mlNN%on%klJKmkkmmnjNPPOL%j%%%K%mJJpqlJKK%%JQROknJjjjlMROM
-10160F5mkmqolkJLJopmjjOJ0JkKJjjlKjk%llkjlkPJ0KJJjMLM%kmjkjlj%JkljNLlllkjklk
-10094B1jklmJPOPJ3J1LJK%jjnlJLK%nj3j1%LNONKKJlk%l%KJj%jmjlKNjojNKml%jjLNNKjK
-10030E1KKKkkkonon%MJ1PLlmlmJONM%%JKqj2j3nKLMJlolKOQPKmkLMJkKJ0QOMnrj0kKM%ln
-9967D6%%qqkkkJJkk%J%KNKkmlNPM%lmkj%LOOLJlnnlJkmkLM%NLllmjMJl%JJ%jLPOlmMNMkm
-9898D8prmLJ0NmljJ%%%LNmpnkJJMKkqoLMLKjKJkkml%JNPP%pjLMNjqqpn%QPLNP%pqqjNO%l
-9830C3JNL%jrj0nkNPQN%jqrmJMJK%j%%J%QJ3R%mj%l%%nm%%%mpljjLRPLkljKjjKkJKkKJn%
-9763C8jj0j2jOjlLL%lLJ0Lqj2j2nMPRLpoLRQMJjkKLJJjJNJjlmjPQJmlKKKomNJopoK%mkML
-9699B9lmKLkok%PNMLM%JKKJjkrplJLMORNJmlKMLJ2Q%qj7j4jMnmKMRMpj0nmon%QJ7J0L%nn
-9636D0np%ONlomlkMNPJ1J4PkommolMKlnnmkl%PLJLjkjJknkLKJkql%NPOLkjJJkppl%K%nlN
-9569B3J2J2Lqj4j1kNLJKLMNQPkjkplKNLKLM%qo%Jmj0mKNjo%LKj%JkmoNJ1Kl%jNOOJ%%k%K
-9506E1%nmjMRMJKjkjlojMjkKjqokORJlmllmkmmKOMmqmLO%mkJKKlo%KMMLNMjjmj%j%jKLjl
-9437C1klmk%PJ0ROKoj2j1pJM%LLmoLJ1NMjprkQJ1JppjMOQLonJMMLJnqlMOKjqrKQLnml%MN
-9373C9RJonkPLpj1rKPLmojNMLNkqkOOJjlklklKJ1PMMNJpqpljKNkj0pjMPOMLMkloplMMKj%
-9307C5jKLLL%LLLlnjjmpmkkJMOLjJKkknnjK%okLLKJjMQN%LJml%j%kMPO%rok%k%K%%j%kkj
-9238C3KmqmMJ2LoolLLOJ1M%JJjomj%lo%JKLLkolNQPjLJjKkoonnmjKJOJ1J0NL%%MMjprrqN
-9173D1J1KqmKMOJjJlnooklmon%ONOPMJjJMlj0oPJ1PMJkkpj0l%jjMMOKnj0lMPKkLPOlJOJj
-9109F2pojmoqpKKjKLKMLllmjjkjNQOjkklnlJjkkJjomjKLNKjLOjkjmnpmNJ1J0Mklm%kpnJM
-9042B1J%Jk%%o%PLKMKk%%km%MLjkjPJ0%npqkJJjlMPJjjLRJj0po%POklKMPPLnoLKnjKJJjm
-8975C9nlk%jNJmk%KKlj%LLNQRMpnJ%%MNLOPJpoj0j1ljoj2mMNLLK%%KLNL%njPNJkjjjqomj
-8909B8KONJkq%L%onNJk%JL%mornk%NPO%LQOko%%nmjmjM%KOJkmp%jkMMJmmj%NQLJJl%kjjn
-8840B1lKKNNKNJ0%j2rkKkjKOPjmMOokLJkmnlLJ%j%NNlLO%knkKjmopLNMJjj%J%jLOmomLQK
-8773D0j0q%KNLK%LQJJ%KJlolJJj%LOMjljKJm%Lmj0m%jJnomJOPQMjlJQQMmj1qnmkNRNkqrk
-8707B3KJkJNQOJjpqkJ0MJLMMjj0j0p%ONPRPkqpokORKj1qOPKkrpkmpoJJKNKJJppKJ5RnjN%
-8643C4jmmLMMjmmm%%MJ1PKK%mr%MJklllLPLjmjjojNOJnlOQkqkmj2pKLKPMLL%jlmjLMknqj
-8576A8RRLlkkMONJ%mkMKLJLQMJllppllqnNNJ%jRQKkmmlkmkNLqnl%jn%POkn%KopjLM%llOJ1
-8507C5MMOJnpjMNmrJK%%JNOPKmjKMKpqnllml%%l%KKmkJLPOLMKkmmljKjlnk%%ljJkmNQjmk
-8438B2MOMMOLJkmmllJRNlmolJKKLOOjll%LNKjjknrm%omjJNOMnmjJjJLM%qqjNKKj%LjJOKk
-8369C7mmonJNON%noJLMOkmlonKQNMPKoplJlLLmoJNJlJjKJ%%lMMKjolLPKoj1kQJ2Lopllmo
-8302A5mKONJ0J1PJLJoqlNMjorkjj%jKK%kjKPLkqlMJjkKMLKk%MKmKPjrpknrjRNkk%jmJMKM
-8235C2L%nlkJOOKLL%mqmnmklMQJ0JljkKLNLLKMMjnonMKj0j3nJNL%jnjklJ%JMNKKjmmLMMO
-8169D0LkmLQLmon%KMkpkLjJJLJ%%J%kpkLL%jLNLMMJlrrlj%kj%KjjKMMKnkM%nKjqLJ0OLKK
-8101D9JjlqomlKJ1J6Pk%npnmjk%Kjnlkk%N%oojLMNPLj%KLMONJjmqrqkJj%LJjkk%PR%mlko
-8034B6%JJKJKLOJqnnlMJ0P%LPKlLN%joqnp%%mjPROlJN%kkkkojJkkKLKjkMMkmmKPNJmkj%J
-7966D6kkLJljLKlj2j0KNK%MNJoojMOJopm%LNLKjmkKM%j%KJKjLON%nopn%LNO%lmNNmnKMMP
-7899E3Nqj1n%M%lMKkmJNNM%kmrr%J%lnkkPJ3J0Nk%L%molorJNJKJMJl%jnnjMNPOLll%jjJN
-7833D6LJmroNQ%nlmllkLLJPNknlnj%MMJk%POjpojLmk%lomMNOMOOQKJmmmnmJLNOjj0j2oLN
-7766C1QNmoJjojJ%LLJkjj%klKPQMljKJnJJ1LlqoJK%kkkQQjnl%%L%%lolJkj%lJJ%OJ0Norm
-7699C3LMlljkJlkJjLNMLNLlkjjkJMJknnJLjknkLQRPkpnkJMKjmnlnkMKjKOO%mkmk%KPKk%M
-7630D7OOLkolJMMlrpnppnJRJ1J0PPJjjolJJJkoKMlkJMMLlrkJmlJJJMKnKJ1Mjll%kqj1kOj
-7565C6j%%Jknlj%JNOLKJMMMMKJpq%J%LK%%opnJjNRO%jj%kmkLMOKkrjJ4J9J2ONJ0J0J5K1J9
-7503A79K0K8K0lj8k2k2k7k9k2qLjj1j3j1mjmk%nn%LJJrj2n%NQNloJPRONOJloppJNML%ml%
-7448D8JJ%omKOMmnjk%MMK%jNLkljkkomlpmNJ2J0O%%npkLMKKJnrpJMJnLMjmoln%MPMOkpjN
-7381C8KqnKLNKkjPOLmlLJjKMkJmpjnj1jQNkmkjNN%jkmk%KL%%lkjLNRRL%Jj%MLLlooolKjp
-7313C7lKPKjOOjrpjJknJQNJJklJNM%qj1mMNNKjjLNJ1LjJJJJLKk%%KNPPPQQJ3K3L5M1N1N6
-7252C35M9M1K9%k6l9m7m2l5l5l5k2j3j0oj2j4j1pJKjKJ2K2K7L1K7K3K1Rqk1k5k7k5k1j7j8
-7213A14j2oj0j1pl%pqKKjJj%KLJnoollJOjjjln%jnKN%lJ%jKMLKQNJJKjPJ2QNpj5j3qmmpl
-7151B8%KMOLMlj2r%J0QKj%nqkk%MJjlj%kJLLlkJLknojKJOJmJKLNOPRNjljmnkKMMLLJJLJk
-7084F3nqojL%J%jLLKjokNL%%%%LLnrqkLRPLjklplMJ0J5J6J5J5J3RJ1Rjknj1j4j5pnKJ3J7
-7027A30J2MpoJORPQJ0Qjpj1rqqj2j3j3j3j0qnqj4j0qnKJ0J2QNORPOQRJ3J1J5K2K5J7Kqj4
-6978A84k0j5pklmrrljKJknroK%mokJNLknJOQPMk%N%mqmJLMokKkmk%%RJ2JqnJjOJ3J1J2O%
-6916A48oqKQNKQPkok%jKomOJ1PJLjoLOKJKKKKPRNJQJ1PNNPQMljOJ0J3J3J3J4J4J6K5K4K3
-6860D32L0K9J9J2RJ8L6N3O3N9M3L0J7RPJ2K1L1M4O4P4O9P6R3J07J27J45J74K06K36K71L18
-6828B934L88M79N91P42R37J198J555K047K730L664M836O042O551N111J307k624m680n067
-6810B8741m649m161l669l085k473j928j481j123q52o59n19m36l79l36k97k63k33k10j87j62
-6790A639j37j08p5o5o5n8n3n0m6l4k0o%NPrk9m6n3m8k8j0OJ3Qqj8qLJ0J0rl7m9n4n2m4m3
-6752D39l9k9j0NJ6J6J5J9L6N7P8R0Q9O2K0k8n1o2p4p2o6n4m5l6l0k1k2k3k2j6j2pj0ponM
-6715A99ONNKnj0j0mJKNRRJ0J3NNNJoj4j6oJll%K%%jkk%jjl%NQQJ2J3J4J5RNPPNkl%QPQPJ
-6657C32lqj0mqj0lNQQQMJ0J2NJNJ6J6J3J6K9L0K4K1K0K5K4K1K0J3NMJ4K1J9J9K2K0J0jOJ5
-6614G94K3K7L1L6M6N2M8M9N8O5P4R3J05J09J08R3O7M4L8M5N9P8J00J10J29J42J61J88K26
-6585C198K58K87L17L69M39N34O44P91R71J206J507J906K431L145M104N435P215R369J1325
-6566E5451J1790R134L625k750p522r369r267q376p331o241n101m010l075k301j690j195q00
-6549A0972m75j89J02M08P71J224J820K608L660M946O186O491M519L33l399n092n220m711
-6531B4954m203l661l025k399j867j455j153r36p75o44n37m52l80l18k70k38k01j67j47j25
-6511B001j07r5q1p2p5p6p4o7n0l3j3LJ0Lk0l9m8n0m4k8k0k4l4m3m8m0l3k9k7k0k5l6l4k4
-6477F08j5k1k6k8k9k9k2j2j0rplJjmLJlqj0j2j5j5qj%JJnj0j0j1j3ronKLnj2j1qrrj2j2o
-6430A79JLkqnjMJ0RQNKkpj2ql%K%prpq%%%qj4o%JPJ0O%mkJJklkMJ0KmOQRRlqj1j3j2nqk1
-6371I2k3j6j8j0nnmllkMJ0J0J8K3J5J1J0RJ0Okj0j4j3rmNNrj4pqrlKLRJ3J1J7K1J9J1nol
-6324A29j1qkJOLJNMKLknqj5j3JJ6J4MmkPOJknrrlKjqlKONLOMkllorlnjK%jorlPOLM%kPJ1
-6262A08jl%ll%LkplLjmkLKklL%KO%qmJ%%mkMKKlj0pkNRN%lljjmoojOLjLKNOknnmjkll%Ll
-6195E8qJOPJjLN%JKllONJPRMmpj1rjJjj%%JjllkjmlJJKOQjJMjkLOMloJkkJNNJmkNLjkJQJ1
-6127A03J1J0PLLQJ2J5K3K7J9Lpj3k0k5k1j4j2j2nonmoopmjj%%LNkj%knljk%%JJljJmj0rK
-6074D5PLKOMkj%Jnrl%%JjoLJ2RNkj3j5j2mMMRJ2MjkLJnmKLmpmKQRNLJJ%JMKJkJ%qqmKQJq
-6010E9lJopkM%JOK%JkJOOJLNlplknlkkjKK%MRNMM%nqpkkLPkqnJNKKMN%%KLKJJMQMJqj6j5
-5943E5qJOJj2rLPj%LNM%l%mj%kolNNjKLllKKljMJ0Pkj0JRMKKnmMJ1J0Jon%MjjnmPJ1J1%o
-5881I3jRJ4J4RJ1K0K7L1L3L7M9N2M1K6rl8m6m8m4l6k8k5k5k1j4mN%nKjll%PJ2K2K7K2K4K0
-5839B56J0mk1k8k4k3j8j6j6j3roppkORLlmqj3olLPOKLkomomJ%%jJPJ0LpmJKKkjkjlkllKP
-5782E9RJ%Jrj2okNMNOLlk%%KJ1J1%nnLKlj0j3qk%n%RQPPQNKnj0j2rnp%OK%jLON%kkornMR
-5720D5NJLOLklj%JJ%LMNPKoj1qjNM%npmkkMJ0OL%on%PJ1Nkrrkkl%M%lKLKMLLLkkJk%%llm
-5654E7l%JKLJL%kJnrrmkkMJ1PjjnkLOKLQMjJLjmlLR%omlqrnLRJ2%pKMJ%KMNNjrn%JK%kqr
-5587E2kONK%LK%lNRROmploj2qkkkLOK%KKkJLJJlJLkJNPNKlkJJkLLpj2mLOMMjooJLM%moJL
-5520G0kkknjJKLJ%mll%PPOL%lolJnn%%MJ%QPM%mnqo%ORMknJRRKmKMjlkMN%mnlMJjOKlm%J
-5451I0kpjRKlLPOLkomml%KMKkj%opnkMNRPK%jmjJKLJjLNJJ%jLJ1J0Mllrq%KKkJO%MMKLOL
-5384A45jJ%knk%jKK%MOPMOPjo%MlnmjLkjJ0POKolKjomLMNLNPKll%LLKkmj%kKNNKokMMMJl
-5317B02ojJLNM%k%Jkj%KORJ1J2PJ0RJljkj0j0LRJ0J0PMllMPNJ0J1Jmm%KkOQLOONOJ2ROMN
-5259C88OMMQOKOQJ1J5J3QJNJ2J2J2J3J1J5K0J6PJ1K3K2J7J4J6J6J3J0J1J4J2J5K1K5K5K9
-5219H97L0K7K8L2L2K9K7L0L2L3L4M3M8M9M6M0L7M2M9N6O6O8O1O0N9O0O5P3Q3Q3Q6R1R0R3
-5185B679R5R7R8R7J04J15J16J13J14J20J24J19J13J17J19J21J28J30J22J16J21J24J25J19
-5161E446J12J15J15J10J11J16J19J18J05R6R7R7R4Q6Q3Q2P7P1N8M8L7K1Ppl3n9p6r0j10j24
-5131F922j43j60j77j91k01k11k28k34k34k29k17k15k08k00k05k03j87j69j60j51j42j32j20
-5108B605j17j14j06r7r6r1q1p6p3p0o3n6n4m9m7m7m6m6m4l6l4l6l5l5l1k4k1k4k6j9k0k7
-5076H64k9k6j9j7j5j6j8j0j0j8j9j1j2j5j4j4j0j0ojqj4j2qj0j1qj2j7j3rj3qoj0rqj0j4
-5037C74j2nJ%lnoj2rrj1o%%knnnnJMkrm%%np%Lmkkqj1j0kmokKJKjkj%komjjlqqlKKmpkjj
-4974A59jlmJKKKmnnrl%%JkkkjKQO%jlrn%KJJM%kKKlnrp%L%MNKll%%LJl%MKj%mpJ%lKNMKK
-4906A26KlrpjJmolkKKKKmmjkJKLMJJjqqlKKJkJQMkmmplLNkmk%%MO%mmj0qLRLJllKKjkn%J1
-4839H0J0LJkklkJmnlmmnLOMQNJjk%%kkLmpJPJpqjKMjjKMKljKknjLOP%opnl%KjnojKLKJkl
-4771E5kJjnMRMKj%mqjJKML%jJkmNP%nKLlmKL%JNNmoqnojJkLOKmlolOJ2%mjLJjMQNLnrpl%
-4703E4L%k%KPN%knpmmnJPQO%l%J%kkoqjQPjolKOK%ml%MM%jkl%Klqkkl%KNRQJKJJkj0rJMm
-4635D6nMOJMPRM%%Jkj1j2pKQJ3QKnommljkJL%kklqoKPOMlqo%NK%JJLJJLjjK%kJjlkJK%kk
-4569D7jLKJJLJJLJ%MMnqjkoqljjLMMLNnrm%jLOOJlnLPL%jnoJjkl%%jK%jLJJMjj2qKJlmNJ2
-4501D0J0JkLMOK%ppmnmJLjmlmoLONRRQR%nqnmkjJN%m%LOJ0QLlqj2n%jqmKKNOLlnlkOJ3Rk
-4436F9qoLMlLOkmopmkkLM%jm%MMlj0jOONLmqnn%NMjkKj%jkMMlkJJPQLkjLKnqljJNjllkkL
-4368D5QL%llnrj0kMMMM%JJKMR%pppplNQNL%jLKjmpqroJNMMK%lnLJ4J0Kk%KkkmomKRMmlKJ
-4302D6jnm%MPjJNknlmnlKLlqoNJ1N%llLLJJMRO%KKnj2j0j0LJ4PNNM%onnpmJLjLONK%jLLn
-4238E7onMPOjoj0oJMMJKOKkknolmkmjMMNjlJ%jKKK%KKpkMOMKjljJJkKK%Lko%OLJKJKLKNj
-4170G5rpqroJOOJlllMNknKMJJKLRKmqqlJjMOLKLNLoqnoj2rJMM%MNKkljLPJm%LJJ%mokNNM
-4102E2nj1nKNPP%pp%MKKL%jkJM%m%KNOllnnlqoLOPMkllKJ%kllnm%KOR%lJlmmLJ1OjJKJML
-4035E9J%pj1j3nQNjlj%JjLRMKmoJKjojKqpOJ0OjjllJjJ0RJMM%nojNNOJpoJjpokKLMMnoJQ
-3970E2LolkmJK%ooNPRKoj%qj2rljl%POL%JJMLLLQP%qrkLL%MK%mnnkJKKjnjJjKJjj%J%KMj
-3902C9%KjomLMMNM%lKOKjk%jljjMQOOMjmkJmj3rkjJKlmKPjj1j2rkPQOLJ%J%LLpqkJLMjlk
-3836B8njPQPKmojJ%jmJOOKnqjLPQKok%JOPnrmLOmmlonjKNjkLNL%plMLkm%JjlmOJ7J1LJlm
-3769E6kknoo%LljNJ%jjJjkon%%JMNJKJKJlqo%PPJlnkj%nnJJKKOPLLLnrjKLNNKKMjpnkLlo
-3700C4jkjjPNMjnn%PLoj0mjKJ1J4JkNKkk%jlkJKLJrqlkKMNQNjlMNlononOQKoqmJLk%KJJO
-3634D5LjkKLKLKkolllln%jllknnjJMPRkj1jONJ%%%MK%mmplMNKOQPK%N%nlJLjpo%%njM%np
-3566B6l%%kjMjok%jQJ7PjKjokL%k%Jjpo%PQMkmljOOKorrjLmn%JKkkKLLRMkkjMLknkLNKll
-3498C5lkJJMLon%OJnmjLJ%%JljNNK%LJkjqpNLjoj0n%MNJ1R%jkpp%Nk%RM%mn%MMkJLKLNNj
-3431E3mj%%kjjKkoljOJ1LjLJlkjlrqjQRLJ%pnlKM%LRKmjLkk%mokJklJmnMLLPO%jlrpjPQP
-3363E0MmlnnoplLMKjlJOQJnj%JjjOOMKmqpojjnJLKMKl%MPKjmpJPKJkmrrkPJ0OjqnJML%pp
-3295A9mKMJkjjKJJJKPM%%LjklmjjLONLNOKj%mqqjLJL%lJQQJnnrpmMKJKMPPN%rj2j0lJL%K
-3228C1QNLJnqonmomMP%JMPL%lKPMLJmk%JlJQMKJkpnkmkJJkjJOPNjjlmjKPP%qqrm%lkMPOK
-3159D5MLkkjqpjmlKP%rnKNNJKMJolQNknnl%JLJ%%j%kjJLkKLLrj5rJQPN%KKJJJJklKMjlMK
-3091C8knmNJ0moK%kMOKmm%%mk%lolllKQJ1PmoKOMJkJLKPMkmnl%KmjLK%kqlRQmj1%JJMMKn
-3025D2pKKnn%L%JNRPmj3j0jk%N%lMPOLllJN%nmk%KLJKLLJjln%M%kjk%NjMNmkKlklpmKNKK
-2958D1jkKPRMloonk%KJ%JJJjjl%LkJLj%K%mqmNQQNlomlKJ0J1Jnlpqqqllk%KONkjLJNOjkj
-2891C7KJKNLj%ljJkoojKOJKL%omKJmoNJ1N%JLjnljqrLJ0OjppmKj%NL%KM%lmmjJJMkmmjLO
-2824C3OOQPJoj0qnk%NMNJoj0o%KkkPQNLlqj0oPQKjkknk%MJjjkjkjmk%KMLLOOMON%%lj1j0
-2760B8kRJ2OMmj0j1pkk%NNKJJKNNKJjl%JknnonKKjnmmLPRM%JK%l%%KMjlJPOLjm%MLmomlj
-2694D0LNRPjpommpomkkjlnJQLkKJ0J3MmplJlnprlJQJ0QP%m%kmkJj%%Jnnl%jk%RRJKJjl%Q
-2628D4J3Mjlmrppp%j%JMMLOMjmll%nojMMJNQNNLmo%LmokjLLJKmqokMOLLKLjJJjJ%%lmkkk
-2560C4lMJnkkj0plKNQROJjLLlnmJkro%kjLKKkkKj%QNkjj%KkkkKMOMjKQMmnkMMknmlKOLoo
-2492C2%MJNRJlJlpomLNK%JKj%Lmnjllj0j4pOJ8RnpMOL%%jk%MJjjMP%kllkNPNLoppmLMJJO
-2426D4MkklqmkkmjK%NQNKLKkpppnmjNRMjjlkqpkklLQJ1QMklKJmLJ1PkpjLmllj0o%%jLKJL
-2360B7NjkJlolkjPJ4RMKnlJJjklnl%KjkNJ5QjlmknljlkNLn%K%MJ0LmjKNRJrl%Mjj2j4j0n
-2297A8KNKLNM%kjnlmlMPQKj%oljk%MNLNKmnklpjNJKPPJlkjnppmJJonMOMJmJjkOOK%knkON
-2228C6nrmLKLLjmJJjJNkknmKKNJ3J1Omqj0qmKMMKmlLKkkJNPMj1j7rKQJ2OLMMMQJm%jmmok
-2165D0MM%MNlllomjJljJ%ljNMKlkmkJLLjolKM%qnJ%j%k%O%lJMOPMLKLLK%pj0pllnnOPLML
-2097D0krojmlJQPOLklJjkJL%lpokkjOPNKMJmmpoplLNJKOOkpok%OJ1QOPjqqjjrnojRJ0Rkq
-2030C2lJ%JNKjJKjmmlnOJ1N%mlKLklkmnJQNlnjJj%MNL%lppoKJ1PjmnlJKjrrnmjLJ0J2Pj%
-1965C3Jm%KMOKnpnj%kkJL%ljjolJLN%mJONK%JJppjKNNlkjjKOkm%OJ0PJloopjN%j%%JKNMJ
-1897D3olPKolnkKJk%%KJ%MN%lLMj%%kjJjj3j3kOLJLQMk%jjjJMMJ%jjjmn%PPjJNMjllkmlj
-1830C6lmj%jjkJLjKMjnj0pjjMMNPRJ0POMJlnkmlnmMKkJpoNPKKkkNJormjllkjLJJKJnmk%Q
-1763B5J0Lj%lj0nOOLNMK%mp%%k%PRKJk%L%qj2m%%%kkmjQNjPOKMJlkk%KjjpnkNMlomJRNJM
-1697D6JmmJKLLnqjJNPML%jlnplppLN%j%%NOjlKRRKmllprljjljLkkKMjonKPQNkmplMQJ2J3
-1630E8N%lnllmqpjnpkNOM%mlol%jljOKK%lJRNJJ%jJKoromLMKNOkmk%jmkLMNM%%Jjln%KNN
-1561C5MJMO%qqkLOOQOjrj0kJN%mmjjjJOONlqppj0nJOPJkkjmoJMNNOK%NLl%kj1rjNONQJ0O
-1496E7jkJjooJM%qrnnMOjljLM%LLMN%JJkjnrooklNJ0O%lMOmpmJjnKMkJPPjnmjmkjMLnlKO
-1428C1Jnn%MLjOO%kpp%RMJjMLmrqjQJ0LornnnJORJlNNl%KPQJmpnlmjJ%%lkLKJjmKJMKljn
-1360B5%JmmJmJOJjjONM%pqkOKmkL%kmljjKNPL%jl%OM%kJ%kkLOON%oj0qmKlrlMRPKLKmplJ
-1292B4QPMMMjqrkk%knKLLknljMOJjJJopjk%MKlpJMPPOKnlJL%jlJMPOjrj0mjJJKjplJKLlK
-1224B1Njk%OPJooqkPONJJ%mlJ%klmkNPMJnkL%kLQRPLnj1kNOMJmlm%Ojmlmpl%kkkJKLMMJm
-1156C5qj0mONMNOMLKllKJJkroKLklJLLJKNNKj2j8qMQOLKJKKjjKLnoJJKNQPkj4j5KOMMmrn
-1092B4mkjKNMjnmJ%jjJMjJK%KKJj%kKL%kjNQMmlLJj%M%mjL%jknlkqrjMOJ0J6J3Jooqnjl%
-1026C3MMM%kmnjKkmnkNRNlqjLLJkj%%LkqmKPNjKknpnLMjklLQLjnonMO%%MklKPMkmk%j%%J
-957C0LJlmm%KMJlkJ%jNOlqmNJ1ONLoqkNNMjmkJnJLLLNNJqpk%ONJ%%KjmKLKkpppm%LLLjnm
-888C0jlKPJ1JqpkLlqm%jkl%KKJ%%%MJkMROknmmlJMkkN%%KPJ1N%%lk%jl%LKlqro%RJ2Plol
-821C8KJnnmprkMPNK%jjJJkkjLLJlmjMjoMRKpnl%LLMjlkjLJk%PON%j0j4nNKjlom%kmJLOOM
-753A9KLOPkpmjRMKMlkkkKlj%jPOl%%LNlmkKK%JPOllmlnmJ%lqqnMJ0J0OkmK%lmmJLk%ROKj
-685D5pmkmoll%MKkOLjlnoJMQQJpmMJ2RloJLlnkMLl%jmjKPNpro%NQOnrlnlKJ0P%jkOL%opn
-617B6llLJ1M%%%loJOJkJjnrrlNJ0QNJJKJKLMmj1jM%nklJQKpqMRkj3lKkjKPMJknpnk%NPJ1
-552C5J0MJJ%Lkj1j1nnlKLLOQNKmmppnmLPKjjJLLMMLllllkjLNjnnjMjoJJ%KNMNKkoj1rp%P
-486A3QLKNN%%%j%JLjoqnKQLJJPOKpj2j0qkJKMLKJLLNRPoqJLnnJmjNNln%OMNPMJ%mkmrnJM
-418C6Lkorrn%M%%lnKMNMJj%OL%jJjjnKJ0QMjmjkkl%KMKlnj0q%%OJ2J0NJ%nkPLklkKPJqql
-352C5jLNK%NLlrnlolMKLLQPJlljprmooRJ2LmNLnokLnp%MPPLmnojPPPKJKJlopmlmkQJ1PKl
-284D6nkNNknlj%Ljpn%MLkomjK%k%qnLLNJjjJJJN%K%mJMkkjk%ONNjqj1j2mJNPL%MMRL%Kkm
-216C5%Kmj0kNOLknlMN%jJJnkM%olQJ4Lj0r%jkLjjLJjl%MKJJJmljjMLOKkKJrqjopKM%ljkL
-149A5OKLMJll%PJ1NL%JMJormklmk%JJMOPkjKk%NNmro%jk%MOLmnljmrjN%njjJJ0J0LJjJJj
-82D0lkJMLkKjnoqojPPNNLKLkolJjl%LPllNLJlopkPQkqj2njnlMJ0MPPNLpj1mNOLpoJKkm%M
-14B8PQLlj%nj1lJ0J0LLKjnpJKLkomNQJnok%JlkONmlOJ1LrqKRNKklnpolkJNNJ%J%pkNNQPO
52F1KKmrj2j2pmkLJ1J1KjJjljomknmlnk%KLMONKJ%%mn%MJJ%%NKm%jmkJPMlKjnoMQMKLNLMm
120E0rj0nJ%JlmkPQJrnJMOKlojPPMlrqnNPLLMKnq%j%jm%NKm%NJjjkJMllLQJ1OnrjJoplkJN
189B8NJklNMkpp%N%kKQPjlmrmLKJjKJjKkn%NNKl%J%j%onmkKLMONjljjkkJJPOllljqj3qKQP
259A8J0LlKOKjJJmomlKORLkmj0j2qMROKJKOMjjlplJMPNJ%JKjllk%KNLMQLnrprj1lQPklkjj
326B4LNOOJlonqm%QPJ%jknjNPN%jqqj%klml%OOJojL%lKLLKNPJmrlLknlokMNLMjKRMjj%k%m
397C3pj0j3%J2J2LkKOMMj%%%JKKjlloMRLmpqj0jQKkKMPLprokNKoojJ%LNJ1QLnoLMMjkmkKL
462D2jokLMkpopo%mojPPMJkJ%qq%QR%qlKJLQJ2J0%nrp%Klj0kKlKNMMJJjjlqn%J%MORROlpq
530B6pJPLLMKknJkjKJmjON%kJkrpkKmnkJJ%LNNJrpJQRLLM%poklKQOljMJjmj0pjMLkjMOJkj
600B5k%KOO%omnmMQRPKlopjMKKJ%%mloonj1r%MOQN%j%mnMJ0OOLjJMLjNJ0L%qrkmoljjJJJJ
668C2mplKNOKLMkm%KjnkLJk%JJnmKMM%kkjKMLj%lpj0oKMLj%KKLOMmlLOLqj5lRRKjmjJkkjl
737B1m%PP%%JllKJ%%JJ%lmjMLJ%klkl%OjjLkjLJkk%NNJ%jk%LNjj1nLQPkpmOMjML%KLlmJko
807C6n%Kk%NNJJKMJrj1KPNNjoljmmKQPKknl%MOLJJjmjJmljLLlpj0m%JJnqqnKPPQM%jk%POm
876C3mjj%KKmJMJJOLMJmoqlKJkJKjonlnlJOLjLNNKjljNLjmn%MM%jKN%pJNlqlK%LMORNkmmm
947C9jNQKjnj1j1ojOMlpkKQPLOOLmj0pJLL%olMMNJ%%qj1mKONKLN%mnkMPklkrpn%ONMJj%Jj
1014B9lJKjll%K%llKJ%JLKKLjkKJj%%%KNkomLMKLNmj3j4j0KOKKjKNMKK%jjj%NNKlokJMOmn
1081B8mjKL%mj%JKOOjKkpnoonjJ0QPO%nqlLJKKljkKNK%LLnkMMKj%MO%j1qnk%kjNLlLQNjpj0
1149B5nkjjMPNJljjkLMllklQJ2KpkjkLLjOPnj4pJNjmnkLJmojKmm%LRPMKkkol%Loj1lJLMPN
1216B0knJNOjo%PJJRJ7J4mj3rnlJJkJklJJMLmmLMKqlKjjJonKlkM%LO%pmJ%OLmoNPmjNJ%NL
1283C8kKJomoroJ%LOjmLMjKP%j0plJONK%o%NLJ0RnrjMJnmj%LJkjJ2J8OmronnjKKkmJKoj0k
1348A3%jLONl%NNM%jJj%k%MJnomJOJ0Rlj0mOP%mnomj%lkKMLopjPOONknjKjopn%NNLlopJPM
1416B4%KJqkMO%jk%JLOQPKnpnrqjLJKLMPoj3pnoNJ1MkkLOLllmjLJMRLm%%JMkoolLJkllLJl
1484A7k%KJ%l%%KJOJ0JJML%mlkLKmnnpl%Jml%JPNNMM%JNPJJkmmjkokMMK%KKlqjPKoqqnnjJ
1553H%jLNQPkjKJ%KNOJmkkkjklmlKKMRQPL%k%loJMLllKmqoopmJKQQLlojLKMKl%MNjj0j3lN
1622B1NJnk%kLj%Mkmj%KJJkpMOMMMJpqqnMJ0J1MLKkLOJ%klLLJJknnqrnJK%jMNOLpmkmkKMM
1690B9kolJmqMOjoLJ1RQ%mlnMJjLLkkJMLMQONKj0j3kMJoplnn%%LLKJ%JPOkonpn%kJOM%kjl
1757B3jLMNOLMJjmjMlj0oPQM%omJmomopkLPLjkkMRMjKP%jkopJRQQ%pmJkmJK%JkmkkLRPloJ
1826D0Omj0%MKJ%kjkkl%LKMKkjNJj%%mnljmmkNPLLjjjn%Jk%KJLNJjlmmmjMJJKMj%Lnk%mkK
1895B6LMKmmokNJ%MQKj0nOLJj%NQNKnj1j0j%KOQMl%LLJlmkN%nmjNKJLLlnj0j0lPRPOLKJkq
1960D4qm%LJlp%MlnjLNMKkkkJMOOmpnkNLjJjmljJlj%LQMoj1pKQPL%klmmkKNJ1QJjlkMNlqm
2028C5pnKOLmmKKlkk%%J%JPMK%klmlKKJ%Jkkk%NKLKmqp%MllkLNKjmkNjpnojKJ0J0QLpkKPO
2096D2j%lnjMRMkMJnorqnjoqJPOJKMMML%mpmMNM%lmlqpjLLKNMk%MMjnkKLkj0nJNPOMKLK%M
2165D5Mmnmoj0njjJPNqj1JMJ%LLjml%QJ4J0Kjllqpj%Jj%NOj%lnojJkMNJ%LMllLNKjorrjPJ3
2231C1NkJ%j%ljOMMKkoojJ%jJMKm%K%jknpqqkLOPKLOMmoJNMQLnrokjLPMkJOjnmprjLkkNML
2301B5JLMJk%%JjjkjMKkml%%JKNLLJkKkj3j2jJkLLJKk%RPjk%KjqlKJLmj0mNJ0OJooJ%jOPO
2367C8L%lm%knJRMrj0olLNOOJ2RKKM%nqqLQNkjnlLMjnJMN%ljlppnmjPMjJKKKk%Ljnnk%JKl
2435C1oj0rJNKJ%MQJjJkpqlJNLKMJKMLJKJLKmplMjnKNKklJMknKmmKKLKkmljloJ%mMJ3RmJM
2503C6QOKJknqrj0pLJ1RmqLOkjkjJ%jklokKLNK%KjnjPKkKNk%J0QPKpnknmnnJMJkqnNOKkmM
2570B8PJ%ML%pnJQNoj0mJlljLOJ1OlKLlpmmro%NQJjkjkLMJJljQQkoj0lLPOjmnqmKO%NQKnJ
2637C5Kj0j0onJNRNKM%kom%KjKKM%MPMLMLjnmjk%kjlkjonlj%lKRROJqp%ONk%RQ%polno%KM
2705C1RRLmpmlpmjJln%%KLKJKKj%%lJMLJmmKklJNPONJL%j0qjljKjj%%MQNjoqkKJJKLjkj%L
2774C4kmkjjj%MPPLllmlnqq%NMNMKJ%LMkj0mMJjMNlpkNJ1QJkkllqnKLjnljln%MPJ1J0Jjj1
2839C3j4nNNJll%KLKLLlj1j0JJ2J6Qoj4oKjjkkKLNMNK%kkMMmj2j0KRMkJjjLMKjkjjnljkjO
2901B4NKMNjqpkLOKJJj%MNJjppljlllKQRNkkmomlm%%nj%jMJ0LJL%KMlmJ%MOJlmmjMKj%mj2
2969A7lPMOJprmMJ1PNJljK%jjplMJn%KJ%ljPPKkjjoojMMnpNPKjpn%MJjjkonJMMNKjjMMmrk
3038A8MMMNMMLkrqpkjLRNkok%%KKJOJ1LjmppmjKNL%noKPLJjK%kml%jMOjoj0oJKKOLmnjkom
3106GJMJ0PMLOJjjmppnjJjLOM%kroKMQMJoqm%JORLlj0rlKJlJNKkmjKjlKOMKLKMKKjlKMopj
3175B2%kJLKk%QPKmplKLJlllnorqj%KLLNNN%lJPRQLknj%mk%%%J%L%nlMOLjmnmnn%MMRJ2NK
3244E0km%J%lll%Mjoj0pJjJLQQPKnooqnJJlLPMlljMPKlkkk%LlmLQL%NJmkJMMKpplRQKpj5q
3312A8OQKmokMRJj0lJNJmkjmkRJ1NlnKKonMQjpnjjkkKlqLMLMjnmjknKPPMMlqlKPJ2J0kpqm
3378B7kk%K%kmoJKjMM%n%QJ3LmKQ%lllnkKKnoJjnlm%LJkm%LMK%MOOJlJJjmk%PJ2JqmlmmkM
3446B8KJJmpnmLPMOMpqKNkqpmmkNJ0OK%l%%KKjjJJj%LkkKOQOlllkmplLKMOLprjJlojKLPLo
3515B1rmOOMPO%pn%Klqnn%QJ1KlkKLOMnp%NjpplKMMNQJ1OL%LN%J%kpj1o%lljklmnNQkpo%%
3582A5NQLnoJKPNjlk%MRMlnpkLKll%KLJJmqmNQN%olmmOPjlM%j0nJkkLJ1RjmoojNLLOOKjml
3650C7mnJQjljKOjqj0jORKmKMMJ0PmopjJknlkKP%q%krlNQMjk%%roMONOJjj%klkk%MjllkNJ
3718B9noKM%kok%%PJ0MjmlkJMNMK%kpp%jkJMMJ%LLNMopo%NLkkLKkJoj1kN%kJLjokJnpljlM
3786ARPKllNNKKPQkrmKKPMkmlnomkjJknJNNQLMlmJkmkKLOPM%rrmJNJoljllkkl%kkjJNRJ1O
3856C2LLJk%MK%%%%kmjjlmnknpmjOKjL%pp%LNPNPPmjKLjppjkMJ1J0kj1j6j2lOJ1P%nkJK%k
3920A5%MK%PJ0Kmmnl%lkMjmomPOPPMMLKJlorKQJmj0plNOlnjjLNLkkKMJppKOJ%LMjokJmmml
3988A2KlqqkOKMQPKMMkokNONJnnjJJMjj2j1mJPNLNLJONpok%kllk%KL%jMONMkqpkNPLLOJ%K
4056D6nprnmjk%QNJjK%nm%KMnplllLPNOQKpom%Jjjno%OOKJNOL%lonJMJNLKonJ%PJ1Nnm%jk
4125C8%MNKLjnqoKNKKKmmlJJjJKmjP%mmlk%%%joqolMOJplJjKKNPJmm%kjMN%%jJMMKKkm%JJ
4195B7MOMjkoj0l%MNJKLKmj2j6p%NJ1QK%PQOMll%kJO%ppMNkpoomL%mlKJnmkkJJ0J2OOMmrp
4259B2m%MKLPLJlljLNKlljkjknJjklkL%NOJJpj0%QPLjKLkoo%QJ1Jj%nqpkNNLkllkMLpp%ll
4327A1LJnJKJMMNNkkjNL%nj1njmMJ1J1%pqjKLklLO%lmkJKOQJ3QmpmmlM%kjnlmnKRP%kk%Jl
4393C1%kjORJnjjkjLJjOJ6PnonmJjjjnnJQPLknmlmllmll%QJ0M%nrkLklLLKLJjppKOOMK%Kk
4461D0%KjnlMKLMLnrj0j2pomMKlkMOPOKPMj%MNjorqnnlNJ0RL%kpkQOjj0lNkn%LKjjjnmKjl
4527InlJOPPOM%jLjqlKKjKJ0RLOjplnrrkL%mm%LNP%onkmjOOjlJKJOOkpljn%PO%%lnl%KMLM
4597C2%poKRMopnj%%jNOkKOMLknrrj1kOOL%LNKkmnJkJMNMLj%LLLknjJjljMJnoJMKJlolPNm
4666B4nLOjojJJjMKkJjLOMmmkKMJ%rj3OOJJklLLk%LJMjlKnojKLLQONKk%jmopojj%kjjomJM
4735A2JJOMJmlllkKJl%NOKJK%JJ%MKkJPOjlj%nmJNLkoq%MjlLPkoMJ2NjmqrjLMmqlkKQKlLM
4804C1moLJkPPJlkKKkkLJ%%KLjkLLMmojLMjnmkmkKMklkMQ%pnlK%mmLJLQPLjmplJOP%rrlLN
4874B8LlJNknmn%MklLLmnjRRJornmKQJkLOJkjKJ%NOjojLL%kml%qrJM%JPJjJLklKJqp%ONMK
4944B7LjkmomlKLJKLL%%MNjmk%npOJ1NKJlp%Jjrj0lJ%%K%J%JKMQNk%PMorrKJ0PmoJQPlm%J
5011C5mojPLklmlK%mnkNJ0RLmpJLmpj1mLMKMO%ooopJNKLLKjpojJkoJOJ1OjKLKjkKJ%JkkJj
5078B2kklklm%LJlJOQOJKLO%nj2r%%jjOPL%mooJPKkjKNMPJ2LqqjLMLlqrnkjmjOQJkKMMMPL
5146D9loj0pmklnmLKLKNM%JKJokj%k%lpjRJ6J3OJlnpojllk%%%%km%MOMLknnlKNRRRNjnmpj0
5213B9lKJj%JLK%KkojJNQJrj2pljjJML%JOMkklq%K%Kkl%mlKLRJ4PlpjLnnJKJ%Mlj1lNPPM%
5280C6l%N%omljj%KQPkpnPOJjnrpLMk%LJkkMP%LMLjnlpoJ%%J%%JKJmjjnmLQJomJNQMPPnqn
5350B9mjKK%jMM%kklpqjjkMPPJ0NmokjkJllk%JLKLNKjjKJJJ%llllmmpmJLjjKLPPKmkNQNKK
5419D7Jjljkj0pjOQJml%LNMJMKlmJPKpqJmrnljLP%jKJkKNjkJ%KJ1PMLlnojJqj1kNRLmkkjK
5486C4PJ4Moqqj0ommqLJ1NLMJ1QkomnJRPkoqj1n%K%%KMJ%KMMjlk%kj%KLOPMKpmLQOjorn%m
5551C3o%L%ljLLjkK%%RPKJlrolkKLjkJKkop%%lj%OQM%jLLKnokJJ%on%QOkKKppjJJRQKkjNM
5621D4koqrqkLKjOJnjLJlnKMJ%MMmJllKKML%JONJlkkkJKKjjmjMLMLmpmMLmokKljJLPPkoJM
5691C6lkLlj1rmnk%%MJ%LMJKPPMKlJkmmj%omMPMLK%MjmnllMKl%nnlNPLLKNOkqqlK%%Lmj1n
5759Ekj%knkNNMLjkLLOJ0PljMLMkmkkqkN%olKOQQL%prpnmjlLQL%jJjookkljMQQNPJrrjMLn
5829A9ojLK%poMJJJ0RMLkjLKlqj0j3p%POJJNN%ml%KLNJj%KKmqJNKLjnopJMKOMjlqjNQLj%K
5896C0Jnj0lLQRNjom%%lJLKOJ%lqj1oqnJJJKRQNM%kKJLLMJkqnJJLKnoolLPMKKKLmpqoMQMK
5964B7JJMKjJ%nqjOMjkQRkqmnj4j0KOOPPPjpmlJMMjjLJqp%ONLlpkMJ%L%kJklj%JlmnlNJ2Q
6031C2jmL%nj0p%MMMJ%%LKKknjNMMjkMKKLkljpj0mMNM%jJOQMnnl%LjkLMK%%KJllLNlrnkll
6099B1LOPMj%JmqqlJjJKJK%kKNllLlkLLmj0n%JjNMjo%NL%JK%lkJk%JKOKJJKKMQQ%rqlkMOj
6168C9mmnj0oLPLjKQRJJMjjOlqol%knJM%Jk%OJlnnJklplLL%%NQPjqlJKknlLNL%lJLKljjKN
6237C1Lmok%JONKKkn%KoqlMKLO%%O%n%JmpjLjJjk%kooMO%l%Jj%nm%MNNQQ%nmMMmnjKL%mlK
6307B4JJPQ%qp%POKoljJj%lnJPMjnokON%onJK%jolLK%NNjlJklJO%KKlmoj1q%jJLKmlJPPMN
6376B2M%nlNQN%Knj0oJKMKJJmkLMJklmkjklmJQLj%KMJqqkjKMLLNjn%NOkmLN%nmkppmJJ0J3
6443B7Okolm%KKJmjJjj%LPOjrj0oKMMKNKmlj%PknJLJLKJLkkLknJPPKj%NL%%lrmkmjlllOJ3
6511C5MKjmnmnlNK%j%J%mJjmkjllMMkn%OQjolljKOLk%MJN%poNOJkjjLKnnkLLMK%jjKMML%j
6581C9lnnkmkKMLnlOJrrOR%kJjmKM%lLOOL%oJQNKpj5j3o%LjkkMJ0RNmojNKklKkppjQMkk%J
6648A8kkJNMLMM%o%PNkl%jlJJmjj%KJ%mmmpmkMQKmJONLJJNJ0QJoj0lmnmljlpllJONmpkjKj
6716DjMMLLKJMLLNNKmmjjJJJjkKNLkJornmjJKPNOPJkornplJ%lkNOQOmj1plmKOM%jklpljMO
6786A0OPNJKlrnLJjJjKNKkjMQRLqpmKjj0ljmKRN%mlmnjMJ0QMOMkknrpmjMN%%MN%jlJjmLNJ
6854C5JKJ0J1kqpnqrrJM%LKoj1qkKLPJ0MNLonMMLPPkpqJJ2Qjoj0pJ%mmOPLkJjokJ%JjkLQL
6918C4mnj0j0jJlkJJKM%LMjKLkn%M%KLJjkjKJLQkpmkjJLJlljNQLnljNRNJjnqnqmMNjpLNMO
6986B9PLkjLLQPpj2qojJJQQjnnjjnqpLJ1Nk%l%L%nolMPJmlLLMOLpj1pnnmJLOJ0QJn%PQMoj0
7052B3ojLK%lpjMJlKMjlMOLKjlL%JJm%PNkj2rjlmJJMjnojMLQJ0NKlppmKKNLnmklJLLPRNKJ
7120D0jj%jjkn%PPKoj1pk%lkJjmnjMJLPPJmlJmn%JlmJLMMKKjpmKNjqqjKK%OKkMMjlQJ4Qjm
7188C8ll%LljNNJ%nlmkNOK%llpj0kKKLNNKkmjL%MROkj0rl%kpnnLPMMjll%JJLMKmkNJpl%om
7256IKLmqlJM%nnPJ4OkJQLlnpnjJkkMQNOKljK%%loJN%lroOJ0MLJomK%JNQO%plQJojJpjQLl
7325C8l%KJmmlljjllkp%QJ1MomlKOLJ%jMJKormkLOLjljNNNKmplnpjKL%opLMMPOKKMlkLLK%
7394C8KJ0Nk%mnknlLNNlpnjLLmmmj0r%NM%KPOJjjoppmJJ1RLKNQPJqj4qljKJQMlpnnKRL%%%
7460B7lkLMlmkNRKplJn%NLKmMJ2Kqj1j1nMRNjkmml%LLJKKKMRNKKnKKoj0qmJ%m%JqmOMMKLK
7526B8lLMMLookm%MJ%kppjMKMPLJ%KQMnnljjorj0kOOMKJKJjmommJJ0RJjlnnqlOMjKJjLMQO
7594C3kmlomjLJmnjNNL%kjQJ1RKnpj1qjQJ2OJklmj2j2nRJ3NmopmmkPOjkKQLmjONKJoq%jko
7658A3lNRNmlkjnlLPL%%mkjjjKlMPMkpj0pKJ1J2PN%nmk%ljjkNMJqoKQLj%JmnlkNRJlNKj0p
7724A9JLmoMPOQJlnnk%%jmkMPLolNLNPjooookLOKOOJooroKPOMPP%nom%LpqNJ5Qno%JJnoop
7793A3MJ3J1OjkJJ%kjKmj1j2rJOMJjjkkJJmmlokQJ2OKjonkl%%mlM%JJ0N%kJKkmKJMKjkomk
7857A1OJ0NNKqj0LN%oj1oMPNNMj%jlmqlJN%ojMLNKK%nookLlqpjOOOLMPOmmKjj%olKjjlm%%
7924ELQOMJMQLLKmpqnlKLJQOKNkmmqp%L%jJkJjkjJNJKKlj%jLj%%rqLQMkokJKKOL%%qqOJ0K
7994C2L%mlLJJLNjnjjnnjJMOMJjppkkokKjmqkMNjlKLJKKKKnp%LPKnmNOLjjNJllKN%j%MNKj
8064C6nj%lj%llkomJlmOQknjLLOOLlkOLlm%kjJMNjlpj1o%j%NOknpkOQQRO%mql%MOJnnoroP
8133HQkmKKlrrJOJ1RNkmkJmnjNJ2NkmJKj%LJLJpmkKLNM%lKmpmjl%OR%mJmpmJLKKM%%%KOM%
8202C6llll%MMjplMOLKjjmmj%jLMmj0qnmomLJ2J0Jkklk%NPJmmJOJ2J0jlnjJLN%nomKlqlM%
8267A7qmJ%NQQOKnn%K%lk%%jJL%mnlJMjrnMNQN%JjjjLJmmjML%Jkmj%%MNKjLQKnmnkkjjkjK
8337B1KmmmlKOPNKKJjJJnkMK%%KJmrokLLONlorpp%LLLLjjNNmoJQOQPMJqoMO%KKjllnom%JJ
8407B5OP%mnmK%j%oomNJ4J0Kmoo%MJ%NQQLkoj4oMJJjjLmqrlLPQMpj0lm%PQLKKJjkklonl%K
8473A0%jJOOJJ%monJPONOKk%m%POJpro%LOP%jkmkll%%kojQP%omK%JOO%jJKLKKlmlj0nJk%%
8542A7MOjkOPKoqjMJjJPOKqj1JKklKOJNNjk%knpnJ%jlLQ%molJO%nMOK%K%k%NNlj1j1r%LJM
8609A3MLK%llk%%llKJ0Qjl%lrrjRPJ%LNM%%oomKKjl%llLKoq%KLKJLJjjJMLmm%MJ0OPKom%n
8677B4plK%lmjPKKMNQJpnjJJ%k%NPkmM%lKLkn%KjLLMKmnlomjLQLLJmmjklpmKMJMJ2J0Kmpq
8745B8nkkJJopmMJ0NkLMJ%J%pj0n%LNNOLjnnnlLJ0J3QKmrqnjOLjkmKNKjnnnnM%mKKjlmjON
8811A6N%kmlLPKjkmljLLKMQjmlkj%km%%Jj%LL%pqm%NMLNPLpqJkJM%OJ1OLkjjmmj%nkKmprj
8880FOkJKllJPNLmmLOMLNkpj%%JLKKLkj1j0kMRPKKKopkjjKmqpKPMlmKLJKLQOoplMOKKkqnj
8949A7OOJokOMjknkMMmrmJj%PPRJ1KqmJkkJlrjJLJkjPOKKK%pqjjklj0n%KQNkopPJ3OjjJj%
9016C0JJkj%K%lJkoolk%NMLKNLjljnmljNK%kl%J1J1MmqlOOJj%jMNKlqqKLpj0rjRQJKknlpq
9083C%QRNJ%nnNRJolkmmj%MMJJMjmKNONoj4qjkoMJ0NLNLNLknnkLPLll%KmmjMOMkmkklmm%J
9152A9jnnKMLJplOOKJkmjJOKnomJPPj%JpoKNNQOKJlrq%OOLmqm%LL%koJPKnpqnjLPM%%lkOK
9222A9klkMLJknJLKNMLjkkkjMjpp%RJ0MMMjKJmk%komjjOJ0Pmj1j1rJJ2J1%lLNjjkJJkKJk%
9286C9kklmlLJ1Nonlkj%NM%J%lKjKNMKomkKK%k%%nlKK%ljmlkK%mnpmlKPNKLkllkjJOOjm%L
9355A9MjnnmJkmkJMMlljKKL%nmJKLQJnj0mKMPP%njPNM%lJJjlnmjjrnRJ2RMkJKML%opnlkjM
9423A9RP%%Jjlnp%ornpkOQRRL%K%klmkkjjmnkkjKM%lKNMmrn%NNRQJMKlkjjKknkLLkLNNjjj
9493B9kk%NLLNMLLlmmj0r%JLMNK%ommnnk%NOKkNPkj4qMJoo%MKMNM%oJNNLMJloKKoqlPQQO%
9561D1pmjjJMPNnplJ%%LLlrpmm%N%jjjlmljjmMM%l%knkJJLPOMOKmmklmKLKKNQMnjL%ko%OL
9631B9lk%kJ%kllljJJ%noJOONPOjknkK%MPkqlkJLMKln%%KONKnkLKKlmnpnJJMQ%lkjmokNRL
9701B7omJ%klNJ%knLOLKmoKRMJjkjllLOJmj0mOJ1J1lj1%KlKKqnjmojQKKLLJmmmrjOJ0MKMj
9766B8prkKOOLJJMNkkJJKMjoqkJJJKl%LkjM%j1j0nJPMLPOPJnnlMlokJ%MLMPKn%jqmll%%JK
9834B1%k%ORJl%mpokNPK%jPMnj1mKNJpoJlrjOPMKkmjNJ0Olom%LMkj0j0m%%jJQJ3OJL%mlkm
9899A9ol%M%mJRO%KNmnlomkOLKJKMkroj%%LLLJORPKqpmmjm%OPOJmj1j0nkLRJ4J2LkJ%jJmn
9965C4klJLko%JmMO%lnqkK%MOJKMQQMljKjopnjjJ%rj4pMKKKlkOQJlJjMJook%KQQMNJnlppJ
10034A6NLJLJkkjK%JKj%LLjn%moLKmkL%KJmmj%NK%jk%Kkj1j1jQRPKlqokjJOJ1QknMQNknl%
10100B7Lj%MkjJK%kj%%k%KLKllK%oplJPQJLNlnoomnnOJ2MmoKM%LM%%%jj%kpnjLMJjml%LJJ
10168A9NQPLklkoqolkLPPPkk%j%LnmM%mnKOLJJNJmljLLlnn%PM%jJloqm%kKMNPjkmlKLOPkj0
10237B4nloqkPJ2PNKkrrjOO%%%mlkkj%%%NJ%MNJk%jmkKRJ1%ponro%MKlmQJ5J1kj1nJmlqmM
10301IMJkokNLJJJOOllLRJJNLlKJom%jkqplLPKkkllj%KKOQJnojPMmnKMMMOLjmppMLpj0oj%
10370IknjJPNjJ%JPQL%mn%K%jjnoljMKjMJjnKNNkk%KKmpkJPMjMQKjJ%lmK%jLllNJ0JqomLO
10439C5Mkmmj1qJLLL%l%JjKJKj%LQOkppjm%NMmlkmKNpj0q%QQNJlKM%kKJlLNO%j2rjLJKMJl
10505A8kJMLKjM%k%%lppMJ1NJLNNKjlppkLOmpmloolNRNNJ%mnJNNK%kjjKOKmqkjmLMmqjJON
10573B4MjllLNmkKlmkJNMmkKPRM%mnmlKJ%knkMLLJjkKKMNN%jmrnqlOkljNQkn%OJkqnnmJRJ4
10642B9O%oqpkMK%nrmljjNMmpkOJ4J0%mLLJJLjjkmpmkKNLLJMQM%j%kKLjmnkMMmkOOkqkKnr
10709A7lknpnNJ1J1PlmknonlJMKKJjJJKjLjlKMLMM%knjmokPP%oKNJjPJ0MjJjlj%JJKmljkk
10775C2kJKjknlL%oopmlKLMM%%MMnnmNRLjoljjnj%KMPJ0JqojPOK%oomlLNj%jk%kkKLPPLJo
10843B7j0oKOMKkkkKOJqrmlJPPKl%joj%KNKk%%KLJnmJLK%JML%jmonkOPO%lKNkopk%%LjkLO
10911B5NN%qmJPOOLJlnmkJKMR%ppnnlnJQMKKoqoJJ0RNKLJJoolmjkkMKMJlolJKJONljKqj0k
10978A4JMNO%jNJ0QKnpqj1kKnkMNJnkKKmpn%%NNk%lk%LLML%KJLMjom%KkJmmjlnKPPNkj0nN
11044A5RPOljJprnLQLKlnjNNjjNQO%jjm%KjorlooLMMNKKKLKnmnmLMkmKPLmqjMKk%JjlKQMl
11113C3lknrplkLNONKNkqnkNMKLKMLkmlmp%NKjj%PjrjPOKLO%qqkMRLpo%jLNPK%lrqKknkkj
11182A0lkL%JMkmKMK%JKL%mpolKJ0OmnOPjppKJmKPLjJNMkmMOkolLNKKMMjonmlKNJoo%mjPJ0
11250C0Kk%Jll%jolMJ%PPJjJ%j0qJK%KKJJJoj0mKQPJjmlJ%lkkKKpnJQNOK%JJKmmNJlkJjKK
11317B6knqpn%JkjLJNRQJ%jjKMLLJlkLKnqkPLool%JlkM%jjJ0J1KJJ%mrj0rnJjJMJ0OlplMN
11382A8KjmjLjl%knokJJNQQQjqqj0nLOQMLMlnLLmoKO%NRL%mmJ%nknpoNQLLMMJjmojMPNlon
11450B4lpm%kkLKjNQNJKMMKknnolkklnKQKkK%mjLMJklKMMLKJkjln%LL%JNJqmKNKkopmPJ3J3
11518D7Mrmjk%ml%jjJllKKm%OKnnJjnnK%jQOop%NNOJk%%oomLQMKJjmjOMjJ%jLM%mqjjmjJn
11587A5p%LNNMMLjoLNjpp%MKL%oprnKJKKLKNJmolJop%OMQRNjKKjnpqlLQOOKkKOkklkkmnkj
11656A2J%NNQR%qj0oMOLmjKkk%JLONloprnlOQMkj%mmlJQJ1PJ%pnnj1pLQJ0PKknop%LLPkmk
11721A6JL%k%JNOPN%norqjMNKJj%jlpLPjljnnj%NKnn%NK%jlKK%ONJnql%N%mJOJ0PJpj2oLM
11788A5OLLJlmnpkJMPKmk%L%JLNMjLMj%%mj0qlPJ0%mMNJLLlnkmkJlj2rJQPj%MMKkrj0LOLl
11853A4qLJ0Jn%PRPJnjK%qpon%JklJMMJ%jmqjNNkoJKk%KLl%PMnlkmkLPNkmmlKKnkON%KMnm
11921HKMLKKOOJlllKJlmqmj%KKjJKlkK%%jk%kkm%RJ2QkJJojLm%KKLJonLNjn%LmpjKL%lK%%
11990A5NNjlNJplKkjLkmkLNKNMm%jlMOMlpkjJNLLJlkjnnnkLJ0QLknrp%JLLllJJJJMK%K%jJ
12058B7KJlrmJLjmLQL%MKoroplMNOOJknk%lnjLMM%lJQJ3NkrpLJmKO%kJN%mrlJkllmKJ0Mml
12125A7mjQOjllkkJjkKJjKJJmpmLNnlMMjjkML%%jJjKJ%KKJJJJjoljqmJJMNLKkomMOQLjkll
12194A8jjLjmkJLKknkJLK%kkKMOPmj0j4qmJNJlJ%%RJ3Qkopnk%KPPkj1jN%%LKKjjOPLKJmom
12259B0%kKMJJkolJmjLjpmLJ0OJ%jjJNKKNmj1p%LKK%llJMJmpnkjLMlkJLKLLNJm%MNjjkpnk
12326HKJ%jNMJKkokK%lmJLOMlmjMjnol%NROJknkKJKjkJJLLlj%NPJklK%nnLONjmj%%kkllKO
12396B6Jm%NJomMPQN%jkppnmkLK%LJkmloJLJMNkpnkkLNLMKkoljjmn%KLKJKJJ%%J%oqmNJjK
12465BLLNjjLQNKLKoj1pJMMjnokKKknl%KOPLjj%LJkop%OPNLK%k%%lppJJ%LNLknm%LKjjKJ%
12534A6JkjJmnlLKlpjNR%qpJLjmKLKLMKKJj%JkjkKJMJ0MmpJNJmppomjNNLLlplJNMNNKMKmj0
12602A4nkkjLKkloqLPLllJKLljMOKjl%KLJ%Jj%kKMLmkKMKmpjJJJjKLjl%jm%NN%okMMKJK%k
12671B1npjlnmLMM%monnnKNPN%jmjKkm%kkNPMKNMjorp%POJJjlk%noLPLJ%jjj%MQJoplKMM%
12740G%%jmlkJ%kjK%%mj%%ljJ1J0MkkjKL%jlnm%KjkjjK%mmkkJ%JJNOMlk%ljMN%mmj%%%MJl
12808b%KOPKll%%ll%JmlJk%JJKKPMMNLJjpnplJMkm%%JKLJnnj%m%KjK%%JJ%JJjJKJKjJLKkk
12878GknjkLPJjjlkjjJKlplJKJJNLJKJoqk%lkJKLJk%JLLklJ%LLkjjMML%nponjLKJLNMLkkn
12948folkJQNJLMK%nmljK%nlLNK%jLLJ%JKN%mj%okkkkJ%JMOL%lljJk%mnjLMOKklkjJK%%jl
13018dnnnKOOMJkmkl%JljJm%L%J%JMPJlkknnkLK%kj%KOQOjl%J%mljj%KMjllJKkl%%mlLMJk
13088a1%
13089a1
##PAGE=	N=2
##DATATABLE=	(X++(I..I)), XYDATA
-52445eLMjKNjkJPO%lkRLoommkLJnkKJ%Jp%PPNk%PKkmjomLQOmoklorjPKnmonK%opjljPOJO
-52376a4RMmnKlj2oJKNLj2j2JJ2QPPLkMNOj%K%jmJLj%KMkj1ljMLoj0mJOO%nmojJ1J1jloqk
-52316a7KQOKk%jqj%%%KMKkkjlLQQKoj1j1%kMOoj0%MQQ%KQMmj0j5nQJ1Jj0rmOLkn%J3J0JN
-52257BKmljkoojnj0qkLOKjjjkNJ3PMQL%mj0nLMoj3lJ3PNOKnj1mOP%j0rjMMkmJN%pomj0j0
-52197e5KQL%%J0J1RM%pmJnmJO%rpjl%Nkrj2j0rkJ4J4NLOJJNONknJlJ%j6j6jNNRJ1K%klkj
-52138c6KKjmJNMkJNlqkRNJOjj3j2LJ0K%jmppKPkj0rjPOLK%%Lkj0j1%OMLKjK%ljk%NMlmpr
-52076f4pj%KKLNM%mPQLJJoj1lLMNKMROKj%kqj3j2kLJjLMJMOLjrm%jrqJLKk%LJp%jkkkKMk
-52011g3OJ0OJ1RLmmmLRjrj5j3jJ2OKJnqnom%MJ2J5J2ON%lloJLljj1j5lOklOJ3J1O%qpjNN
-51955c0KnqlLKmlmjKlOJ0moQMrpopj3j1lrkJ5QmLJ0MkomMMLRNrj4pJNJ4J2JoOJ3Onqqrqk
-51896g0NPM%JmpKJ2MomOONoqLPPlpopknlOOMJ1Jj0pjopjOJ0%ooKJ0Mpj0%MljNmnLjlMjok
-51834h0kPJ1J4J1%qk4k5rjJMNLklKJ3J8ROQJjMmj3j0nmlJ1J6OlkOJ6Lj4j3JJ2KnjQKrj0n
-51782e6j%mjkLJ4J0Krj3j5j1j0j2pjOJ1JpnOOOL%LPPJj0j0lMJ7Roj0l%JlnJOPmj1qqnJ0J3
-51728h6RJLJ0J1Q%%mj1pNNRPQkpKJojLLj0j8j4rKKLmqnOJ8J3jrqjPQJnrnKJ4K0Nj0j7j5l
-51673h9M%Kj%KkkKJNMMJ0Qkj4j1kJ0RJnlp%J0RJ4J6J5Kk2k8j2llrj7j0NJ5J4NkJLloMJj3
-51621i0j8qJ0J6J2NKjlmkOMrqjmo%RJ6J5PJkpnJJj2qmjJ2J3Qmq%LLjlJKJoj2pkOORMro%n
-51563h3kPLqpJroNJ2J1mr%omMKLLj%%jmmLRJonpoKRQMJj%Kk%J1Rjj0oKkkJ0QLMjj0j9j1N
-51503i5QPlmQJ6J9Pj1j5j0LQOOqj4pj4oJ2NmKQKpj7oJkkJmj0nNQJ%LRJ0ORKpMkqj3j8o%l
-51448a25nJMNJ6J6J2KLKnJMJllOJ0LnJL%pqqppjJ0mrMQLJMjnOJ0PJqj6j1%MMkmKLLNJ5J7
-51391d7Opj0JKpkJlj0lLKlj1j3j0p%OJ1%JMLLllPPMoj0lj%J1J4NNLJplOJ2J0J0pk0j8plm
-51337i0J%%lnqLJ0RJ2JqkMPLjqqnJMJ5Rrj1%NLLlj2ror%J1RkopmlqnKJ2J4Nkpj3j3nlJNQ
-51279a18MM%j%MJ1RlkNJ1RplNOJ3Ooj0j0j4pJJ3Q%NMKRMKOnj1qnj0j1%J2J0lk2k0j0OJ0Q
-51228i9PJ2J1MJpqMR%JPOpj9k1rPJ1Kkkp%J1J0%qkOJnnpJNJLJ4LpOJ3Pjqj4j3nJKLOnqlK
-51171i5J3J3PJrJJ1Pqj9p%pj0KJ1J4QNLlqn%lonPMjljLrj2%LLlpOJ2LJ%rpJNOJ2PonLJJL
-51113g1oj3m%loKQKOLloj8j7KJ5QLJpnlOJ2RNlrojnkL%jNNlqpqlJJLOJ1J0QJ0KprlLPRkr
-51053h2pmoj5j5lNJ2J5J2J0J7J2pj4k%%OKoqj1j6%J6Qlj0mPMqqNMlqLJ5MrpPJkJkrj9j1M
-51001a29J3J0J1J2jj0JJ2J0JrjJ2Jj0n%J3NKNOO%rj4j7j6j4lJ0PJ2NjkjJ2QMNRlj1lJqj2
-50953h6jLJMM%pmPOjrprpLLoJMLKlj0lLLKRK0J1rpNP%j6j8j2pk%OPKPOkpj1qMJ1NMJ4J1j
-50895g5OQ%loqnrlKKmj2mMLJ3J1O%rpro%OPOPOpk7k5pRJ0J7J7LnmLKnjJm%RlqNJ2NpmNOj
-50836g7j6j2KQKMJKJLLLjqo%NRLlkooJ0J0QP%MQNnj2qMpj2oLRLoKPMKnj0%PKqpJRJ0Lk%O
-50776e5J0kj1j7j4pmK%KJjMjmnpmJKJ0J6LK%j1j5oRPLMOQJmMNOMoj0MJ2PjnpnoLlqJO%j0
-50719h6nKKJjj0JJ1PKMMnj3j4rmNPLmjMLMNJ2J5MkLmplkj%JKkqqolJjJ0J8RLONRNrk2j9j0
-50661i1j0j0jMlrkJ0J4J5J4Kj4k0k7kJ4J1MKNmooPJ5J0QMnj1j1pqpKJ2J0koMPQJ7J4lj5j7
-50613h4j4jNNLNLmj0nKKKNjjQRQOJkjMmoJ%j0QJ1j1k0j0lNOLpk0rRJ0%JlqNJ4RmopjKJpn
-50555a11J0J8J1oj6j1KnnkqnLRKKJ2J3jj4pLNRNJLlj1o%LMopKNKlmkJ2J5Mj0j1kPJ0kjNM
-50502g8K%rqNNnpMNLJl%LnmJ4J3jNPm%QJl%RNln%jj0k1j5pkLLORk%RJ1ProPJ2J1KoqqmkJ
-50442f5Mlprj3mJllJ3J7NJnj0jJ3OmMmlPM%%OKj2r%jNKlonn%Nmr%QL%Kjom%OPJLMRJ1nj6
-50382g1j5mLKkKkj1j4kJ2J9RJjMloKqj2j1lKNM%jopnNMknj3jJKJ0RMQJ0MKnjjJNoj4j0jM
-50326a09J4J0mj0mqlJ4Rjj%PJj1qRRMJ1J0lknrj1omjJMMPNjjqj0pj0pjOJ3Nj3j4%J5J7J0
-50275h7%kkomjqj4JJ9J4%rolkJ3J1MNjn%Kkm%MM%%oj7j0onLJ1J0LolkMRJ1J1NppOJ5OroL
-50219f6kj5j9j5mkklJ1J8NLooQOoj3qLJ1J2QjqmJJRjpJQkn%J1Nj0lpo%JKmplJ2K0J2kj1l
-50165h3RMKjoJNlrjNOJ3J6pk3k1nN%NJ3J0Nlokqj3rkLNklk%J0J3RP%kj%RJ6NroKMmj0oj0
-50109g5j3lQROPmqjlmrmJ4J4Nj2pPLn%NMnpmppmmoonKJ2J5Lrj3j0ljNRKnkppRK3J5MkplL
-50051h8LjJRRmj5j4pqjJ3PRPmJOopPJ1Llqj2nMJ2Kj8j4PJ9J4%mkkLO%j1j2j2jOjkLNJqj1
-49997a13mJ1K4Pnn%N%j4j1nm%RJ3J1jpMMpkJROllnrn%KJjLOL%OJ2PKopjql%lLJ1RoooqKK
-49938h5lmnj0rQJ4J6JlJ7J4jjpj7j6rpnp%PJ2KkMJ1Kj3pnj0kJ8K5QmLKlkoj2j1J3J9J1No
-49888f0j1jmqoKQLmKJmj0j4NJ7J0lrKjj0KJ6J6OMLnj1rpqoKLJjLJ0On%MQOknrqNJ2QN%MP
-49831d0Jpnoj3pJQMl%JolLkqqjQMNJpopj%NJ0J1Rnok%lj0PK0Qnqj4nlmOJ9J4j0oMNRJprj0
-49772g3kKKok1j0J0J4QJl%%jnrJJ2J0j0j6kJ2RkolkkJ%kmj0onnQJ9J2Rjq%PMNJ0J0Kkpk0
-49719g5j4%J2J0NNom%j3j3NJ4J0P%kQOj1j2KKmJjJP%j0oLMnj4j2lmokJ1KoqPJ8PkqmJ1J1
-49667g6QP%p%PMJmj5j4k%jLKlMJ0QONLnj0o%qpmj1j4kJ3QKMKKJLOoj9j5%NLJ0MJNlmknlK
-49609a07mj4qLJ1J1KokPJ1JkKQJ6NkkKokJjnnK%JQ%j4j3mlJJ5K3J2RMmmJjjnrJON%j1j2j1
-49554i0kJ0J3MqqJN%LLPQQkKKj0j0kkpqpNQMJKLpk6k5k5j1PJ3J8J5J3QKpj4j0LQPjpjJ0Q
-49501h9%j1j4NJ6J5OqrnNPl%J0NmlkLJpkoj0lknjrj4JJ3Mo%NQJ5K0J1NnLQLkJnqrlmmPJ6
-49445f0Omporj0lQOnrj2j4j5j2jMRPQJ1J0QJ1Kroj5j2J0K6K1kj5j2rlJJ3K2NlknqKKKmqp
-49394i3nJPN%%qk4k4nJ2J0J1J0Olj5qNRQ%pj6qJ4J9L1J8J2lk1j7j1pMQNrj0j0j1J4J7jLJ6
-49347g1RlLK3J7Njpj3NK8J0j0j8k5j4KLrrkNJ3rk5k6l3l7qL6M5L7M0K4j3k1k2k4JPoqmkJ0
-49302i7QnlNNKnjRPjoj2j7pj1j3JJ5J0J3QK%qmRMjjjorNJ2%o%QPNljORLPLoj2j1qj0JMm%
-49245a01RJ3QJKkj6j5mPNLKOPmj2p%JJ7K1Oonj1j1rplpkPK0J7Kj2qLRLlrjonJ0P%jjnjMK
-49190h2%knj2mM%NROkpj0npJPNJMJMkmN%j3pQP%jNJLLL%JNmjjnpJkjKJ3J4RJ2J7Oj4k1j7
-49132g4rlNjLO%LNJ%nj8j6kMj%MLponmkLOLKPPlLJ0PNoj7j3jPNlKLj2j0J0J8J2Pjj3j6qk
-49076a07mKPQ%j2mOK%M%kKJNPJ0QkprnlLLJqj5j3JJ2ONNknKQnj1jM%KjLJ4RJ0kn%jqppmQ
-49017i2Q%%%mjMJ%klNKmmKKkmnkJpj1j0mJPJ3PMkjlmj%KnmOJ0KOJ2%jOJLJ0J0kj3j7j4nJ1
-48959i1J0OKqkJ0joj6j1LOMkOOLJKKKrj3o%j1j3PJ9PoolOM%m%MLMRLnmromkOP%LQNjOOm%
-48899g3lrjMRPJ0J0J1Kj5j4j4j4j3pRJ7J6J1Pjmlrj4qJlqm%kkkkmJKOP%LMMkmJjRJ3j0k1
-48846a03k0j3lKkJRPQK0K1krJoj4oKMOJ%OJ6Rrk0j7lOOK%lkrmJ4PllOQQJ0oj2njKKNKknm
-48790i5lqj3qKJRRl%%lkjkl%J0M%KQPK%kkNMoj0j1oOJ6J5%oJoj1j2mmkJ6K2QoronqmJ1J1
-48734i2OkkLjqr%RNMP%mkjJkpnqj3j2lJ0J4Jnj2kJ3QQJ0Mjmm%NQlkjj0j1klnpLJ5J6J3R%
-48678g1l%rj2mlmLMNNrj2j0MJ6Opj3rJ0K2J8PKJj0j1LQ%j5ojjljjj0mLRQNMONM%rrmjj4j6
-48623a24KJ2ROnj3qOJ0J7K0mj7j0prJQ%kJ0J6OrpMjmKJkqkJ0J4jj5oKJ0J2J0mk0j0%MJ0J4
-48574g2Nnj2j1KJ3J2LJ%kjj0j2%JOJ0nj1mJlojPJ8PnKM%%J1J0Loj3j2qooOJ3M%ORk%Jj3j4
-48521h5nOnj3mJjj0lLJ0J0LOJ2Oj3mRNlj0j3rOJ8J3knj1mJ0OJjKJ2Mkloj0oQQN%ojoj7k1
-48469a15j5%PQJ3K0J7Pj0rljLRKnmnMROQNj2j6qn%momJQMpnp%J0ROlkOJ0NomKQLkKLjloj7
-48411i0j3pJQPnlJ2J4J2Kj0rnkpj2MQLNJ2PMkj0j6j5rnLPJ0J1%kKmmJKLJKN%lJLJKKlr%Q
-48355h2PMKJorj2jJ3J7J0mj7j6oL%KQJ0Nrqrmj%qj1j1oPJ4J3jkLkJNROnnkL%oMRNKqj8qL
-48299a11K%OPLOOKLJJN%ojopJNQMnj4j0QJ0KMNPOj4j5lMOKMJnmJKKLpj9j0ppPJ2PNMnj2p
-48241a13kONJMlpj1j1JPOLPJ4J2J2J0J0kkPnj6j1pkJmlLJ%J0jplQJ4J0kj4k1j4%J3J5LJ1
-48192f7R%koj0mKKJn%mqKKjQPKJjmkqrj1rLJ0MnqpKJ1J7NJ%NJ1J0Lpqj0j2%PKjJ0K1J1jj3
-48136e4j5j0p%kj%mLJ0J1%k1j4nonPJoKMpqJ0J8Mj4j2mMJ2LkNOj3k5j0J3L1K1nj4%PmoJ0
-48087i2J4J3Rqj8rooNJlJkkRRLqj0onJKNnj2JJ1J1J2Orj3KPPJj1nKQJ2J4jqkqj2nKRKpoj
-48032a01JKLlKkoKOJ0J9J2lnJjopkPMpqj5j5plmmPJ6RonMMNPoropLJ0J3MrpNJ2MmRJ2lj0
-47976g8nJJmJJ0Qpk1j2JNLNMQjjJ0QNnqNMlnoj8j2jQJ0J5J9J4Mmmj1j0mnlLL%lqlJmkpmL
-47920a00N%%%kNJ5J1Jjj1nNK%lpppKRmj0q%mmPMmnnKJ3J1Kjqj3pNOLKPOpoNJ7PlKJ%Kprl
-47861i4PLOPpj9k1j2KJ8QnKJ4PMKKMMllmpmPQJnomrj0lJJLKJ3J0N%JjpkPJonlMjjKl%MlN
-47801h3J2KNKpj8j5ponKJ0J6J2PklqrjLlj0qLNjjQJ8J6J1kqjjj2nJ1J2jj1j8j4kJ2PmqmN
-47750i9Q%jl%ORNmjl%jqoMJ2QL%j2j0JJ0kk0k3j8nQJ9J5jkLNOjnl%Jpj0oL%NJ4J1JLOJ3O
-47695f6qj5jJ1J6K0Plj3j8j5JOoj4rOKJJ0J2kj0KONqkkqnJ5J9Q%ponjJoj2j0kOJ3Pkj0JK
-47644h9KkrnjLRMojjJJ3OmnJJmj0j3%PQJ4J1LjPjqlnj5j0jMjpmNJ3J1Ojj1pOK2J2Mnqj0n
-47589h0JPoj8n%J1J4Nqr%MJJm%Pkpj3j8nKjMjqMJ3J3QPQjq%N%nmqkQJ2Kj3j5j7nM%pkKRJ5
-47532a05J6RoqLRORLj1pjrj3j7rmmKJ3J5MmjLKKkmoKJ5Kj1MJ6Qpj1KMloopQK0Lmm%PPKll
-47476h0kJnj0j3j4oNKKJ2MnljNQN%kljROlqknornOJ1kj2LRQRQnlLPjnnmKPO%j1j4oMJ3J9
-47418g7Ppqqo%J2Qpj0%NKjNJ1J2Jlrj1kKpqJJ1J4Qqj1llqmJOJ0Mp%J0MrqmqknrKJ0MPLLM
-47361h6kJROlppljMLlj2pL%njQorOJ0PkmlJLNjj2nQJ4Pmj4oKOjq%J1J0J0jj3nJ3J1%koKJ4
-47304f5QnrplNN%mkkmj0j1MJ8J1oj0rkmoJ1J7Lj0j7j2oQJ1OOLmnKjolklnOMnj1j3pJOJ2Q
-47250a14QJ7NKKmooJPpj1mjJJ0K0J1kLJllJmmj%LPLqjMorpmkLMNPoj0n%QPL%JRJ3Qnk0j2
-47192i1omORMJJrj1rkQLpmlkmnKJ0RMMONOllJMJLLmj2j8j4JOmpQJ7J3lj3%J4PmJ%qj7j5j0
-47135a35qKJ5J4RNJkNQknj1kNPJ2LJkKNLJomkKmj0oljNJ1J1OrrNPJjJlj1oNQ%JRJ1%j3pJ
-47078h0kroOJpqKJ1RK%kklqrj5j7rlOJ3J9K0Qnonj1pmMJ5J1kKPKnonLj%opL%jQJ5P%LJpj3
-47020i3KJ3PmmLmj2rmMKKJ3J7JqpnqoJ2Rkj5j1PQon%O%KKJJ4Pj9k7qRJ2LmMNKj2j6nJjNJ5
-46965a07J5MmknKkpkMNRJ1%jKJkmqkMlj3j1NQNjkRJ5KJJj1j1nkRJ0mj1qMRPjlkOOnj6j9p
-46909a27%%kKJ3J5J0NnkJ0J4Nqj2j0nOLkLPJ1Qpj7oRNnJRMjj4k7j8LJ2J0kLPOPkkJOQlj2
-46857h6nkj%LJ6J7NpmJkj2j5pLNlLLkmjKLkk%nppj1okKMJ3PmkNJ0Lm%lrmjOJ1L%rkK0RrJ
-46798h5OLJlKLok%k%Jjj4j2mJJ3Q%mmjNJ0MKJ1Krj0MRKK%opqj2kLpjOPMoj1rromQJ1J0RN
-46740i3j0j3OJ3LkLMLjllqKJ1RLm%kj2rpkPOKJJPJ3J0JprpOPokJ0OplJKJk%pjJ0PJmomj0
-46682h8j0lKLmqMJ2Jn%QOROrnOJ3QKmj7k1j1JJp%J1NlKLpj1j0JO%jkQJ0JJKpnJmnjjMjpJ
-46624a19kqnPJ7QmplJ0J6M%LqLJ1Loj7j4llLNpkRJ1RO%Mjj7j1JJ1J1Loj0qllKMJPJ2POLj
-46570g1%Knj7nPJ0J0MPPmo%LNNOKpo%j6j9nLQPKkj5k0mJ5J2llKmqo%OJ4J5%pj0nJ0Rpj2q
-46516a04o%jmjOJ0J3Rjrj4rkNJrpJ1J4J1PQRnk%Mkqkpmlj1j4JPloOPNNKjlMOjJlolKkmoo
-46457a15KORMmJj%NJ1RJ0J2lklnj5j8lORO%KO%j0kJ0QLrj1jm%OK%nnolqojLMJnpOJ7J3Jr
-46400h9nM%LNKKNJ2Nrj4rkll%QJ4NMJnoqopnLjkLjm%%nmmOJ7J1jj0qonmJNPMPJ2Kj3qKJq
-46340a04j1jMMQJ3J1QMKqnjmj%lLPL%nmmpMLoj0jOOLlj2r%PP%mpJPOJnPRLrj1RNlop%jnn
-46279a11lOLnpkLjLONKOPJkK%kOMprLNj%J0J0JponoNJ2kj5j6j2jJ2QqqJ1PqrMRJmLM%MLK
-46220h9L%pj0lJ3J8Mj0%K1J8lj6onoNOL%MQopnoj0j0MJ2PonkmjJLjqnqJJ3J1J3J1lj4j4k
-46168i3kk0j9KJ5J6J0N%LJ5QpjKomknLJ1K1J0op%Mmnknj0qpj9k9j7PK4K7Qpj1MJ4J4J1NO
-46119e1pj8j4kJ3%j7pkjRJ9J1kJLknMK%pj0pjMPQJj3k2j9kJ0NmqmkQJ4J0QNlkj%lJMM%nr
-46064i9pnrkOJ6J6NJ0Rj2k6k3j5j3j0MJ3J0NOJ6J9Orj4kNPJ0MJlqoKLpj0l%%lLQKNRPON%
-46012f8oopj%popkONKJKJ1RlmQJ4Nnqrrnoj0oJOJ0KrkMkMK1RnMJ4Mj1pkmmj3j0MJ1J1O%l
-45955g3ooJJpmprknNJ0PPQJ0QmrjnpLjpKPJM%prmmqKPmj0lJ1J5RJ1JkKJqj5j5qNJJPOjkj
-45895a01%LJLkllKQJ4PnnjK%mo%LKJ2RKlmlj4qnJQRNPN%NJrjJlJKP%ljrrprML%J1Oj3j6q
-45834a11%%JKKRJ1MmqjJPMj0j0kQKnOJ6Q%qj0OJ0MjJLlqj1pNJ9J1mk0k2j1%NJ3Omj%lMO%
-45780i0k%NQMj1oMorJJ1J3J0QMkk%jKKjj0q%mrlJ2NjKO%mk%KLNnj1NMpMRNoj0k0qKkkQJ4
-45722h4Qnj4kJ8J7OJrLMlrj0mKNJ4Roj2k3j8QJ1llJ3Qqqpnj2j6qKJ4J8NolRJ1llJmj0k1o
-45671a38RNJ8L0Rj2j3mJJnrkOJ4J8J0l%Jlpj2j1lMJ2RK%PO%nmorlKkorrjQJ3QOQJqj2j3m
-45617a05PLooMJ6J1nkmrpkNJ2J1%qmlj0jNknkM%%OJ4J1LJnproKMM%mJQJ6J0Mkj5j5lopoj
-45561a05J5J5k%Nkj1k0j2j6nJ7J8J0kj0j7mJ1QJmJLmj4kNPRLPNQJ0Lj2k1j4%QLOJ3Ppnmj
-45512i6Ljjk%JOJJPPjjjJRNmrj6j1%Opj3pKJ6J5Plo%lqj%MJ4oj5j2nOJ5J7J7PmpJj1j8ok
-45457a09JOPJKKj0j5LR%J2J6KljjLPRPKkj2oKKpnoj4%Pkj2qj0JJ6J3MNPjNMomjkJJnj5j0
-45402a10pJJoKJ4J6J7Loj0rJKj1j3%MNOkJPLOJp%RMNPQKLKj0j2ppj1%Nppk%kmkLLNORN%j
-45344h7rj8j9kJ3PNKKMNNLLjlolOJ0Kl%KmkjoLNojRJ4O%JKJmoomppNQK%oj0nLmrj0KJ5K2
-45285h2K1Nqj9j2llkJRJ1Nlj1k%qj3QJ8%njK%nkOJ5Nmlkmqj1j0kPJ0Jpm%K%J5J1JPNjnJJ
-45230g3pl%Krqo%J3J6%j2pKJN%nJORMJj0j4nP%llNMnmnklkmJJ0PL%PNJ%pmJj5j9jJ8J5Ml
-45172i1lnrnjM%kMkj2lJ3K2QKNQJj2j5nJJ0MlmlK%nJNmkNLpNJj0jJ1OLKkj4j1RJ5Krj1mN
-45116i8%pprkJ9J7jljjKJqlPkmPJ3P%pqj0j5rmLNN%oLJnkPJ2J0mj3j1lKLJ2J3J0Noqrpoj0
-45060a25olKKko%PMMMNNmkKMPPPNKqj2nNJ0jkMknj2qNkrnlJ4J7NpjJk%POjkLMJ0Olnlpj4
-45000a03oK%%koMJ2RNLoKJoJ%mpMNpqoj0mNjlPKj1j1lKkQJ1RKJMPJ8J9Qoj4pljmKOkj5rN
-44942a03NKmOJ1KlL%j0rNMnqolkKJ0J3LKKlpm%nJKMNlrlkmMJ0LJjJRNjJN%j7j2QJ7Pjlro
-44883i0kJMLjjJ0JoJNJ1MJ0kj4j1j0nlnJJ0Nkqj5nLLPPoj7rNNjppjJ0OKJnnmjMJ1J4NKON
-44827h1J%mnj%MJ0jpolkqj8j8j1jJ6K5JoRKKjpMJ3MmqpJRJ1%mrnmrj2roLK0J5JJjmj1j8m
-44772a43LQK0J5QNqrrLJ7J5NJnqkoj0ppKMolQPMjl%JLKJjpJKLRQNJ%qj1%M%ooMLj%%MLmq
-44711a00j2rjMQQONJmmNKqJJ5K2Jj7j5oj0j0oJJ1J5J5NJMKnj0j6pJ1J1loOJ5NkonMQjnMP
-44659f5Loj6j2LNKmpj1lRQJnpjlnmQPlJ%%J3J2klpjQJ0J0mj3qqqrnLJ0Nj0nPJ2J0OLrrJO
-44603i0%rppmk%%KNLoqOJ8Pm%LMnqnj2rpopLJ0J1JllLJ2J1J1JlJ0J5J2Lj0k0j0OML%MoqQ
-44548h3J3Kmoj2j0%mjMNJ0jlKOPKkj1j5j1LLLKnkmOK3J6noOKmpj5j6j1JJ1RJ1J1KomjKmj
-44495i2PRJjpj5qjMQmj6j0m%NMl%kMRQOMmj1NJ7J1RQrqLNQlmnj2j1j1j1nPJ3QkoOJ2JjQJ0
-44439f6Joj2k0j3%LJ4J6J0kqj7k1nM%jKQOoMMj%kkJ1J3%qJnrJQQ%qoQJ2LponkJMMOQJ2Qk
-44383f0qrj2j3jPLKjJNmj1jNMjKMLnj4j3j2j0NJ5J0moNROLNJ0J0jpj3oJ1PqpJ2J3lpj0j1
-44332a01j1mNLLQQjoj3j7KJ9J9J0jqrqj2j3rKJ1J8J7%lMLrj8qjROj4j3lOMJ2RQPjj0j4mO
-44282a12JPJ6Mj7j6j0kjLM%kORNkqKQNpoJ0Rnkll%pj2l%LJKLjlrj0LJ1J0LNNmnkJ1J4J4O
-44227g2%%k%ok%onkj6k0j8%J5K2J7Pkm%kKJ3J2j2l0j8LONJ7J4Lnonj2j5NPLJ0J0LPJ2Rrj7
-44177h4j0lojKJQNqj2%nojJ1J0%J3J6Kj%kjjokKlpmnrmOmnJJ2J2LjljMQN%JPoj3rqNRJqL
-44118i2J0JKjjjoj0mRPmnnjN%mokkMPnj8rRJ3J2J0J7J2nj4lNmJKjj%mprj0MQo%J0Mmj5j1
-44063a18oQJ7Q%KKJLJjjj0qjMRJ0J4J2mj1qj1JJ0Jk%mqj4mMNN%mlkPPjlJMo%jnomnJLMPN
-44005i5NjnkRJ6Nj1j8rK%j%RLkkpJMqmJnj0o%rkJ1J0kpOJ7J2OklJLJJ0Loqj0nJjJMQRLLN
-43947g2Nmj2roJ2K2J4JlLlj3j6j2mONLLMlqj4mJ3RJJ0RkLOpk2k0j2JJ1J6J9kj1LPmrkJML
-43896h0olORKkLJ0Jrmpol%lJ%kJKkMjj9j4qlPMJjorpKOJ2J0OK%NPJkMLlrj8j6j0n%J0J7J5
-43838a07PkokRJ9Rj%OOj0j7nPMONpj1mjMPmoOPJlpmRLnqplPJ3Mmj0pJRjj3JNMJ0PJoJQNO
-43779f4Kppj0nk%j1j7nJ0J4L%NLPJ2mj5j6qm%%MJJOLjOJ0J3Qj5j6rj4nOPQOPnj4pRJ3Kkl
-43726a00nkomMNmkQPJ0J2qj8LK5K2Rrk1qPJ1qj8q%ppJjkQRQJ2Lqj4k0j4LJ9K1OjjmqNJ2L
-43674g5rj4j2KJ8J1KkljPLlmjlj0j4j5j1pLJ6J8K0J1KJkr%RQj1j3lj2j4kjLJ2PLORNNMqj0
-43623h4p%J3J1Kjoj0rj%jnmKJ%RPoj3j2j2lQJ3J2RQKkm%ROj1k4oNJLOJ4QkjRJ0j0j8j1OO
-43570h3%NMqj6pPJ1PQLJKoj4mRP%omoj3j4lPJ9J3NQQkj7j5okjJJ3PKMnrq%J6J7%plpj1nl
-43515a01lqmPKmnjJ6J2NmrlJnj1rrJRJ0J0P%lmkmJPMlj0KRKj8k0mnj1pRJ0PRJ1J3OjPJ1N
-43461g5MNkkpj7oNJKLmmRQjnjJjQOjOJ3J0jj0j4j4j3j1lLmojPJ4J6jj2nOQooLPRjkLkoJJ1
-43404g5Oonj0qmj3pJj0oLOKlQJ2OkkKJ0Poj1ljNO%lqojjpj5nLLKLJMJ0J0PNjLKmnj0qLMK
-43346a10mrnljJ2K0J1%jnqj4j1J0J3O%JKmqonNQPJkj2jJ5jqmoll%NQQJOJ2KmjkkqqqkJ0J6
-43290i0J2oqknqLQN%mj2o%OPKKJlJkoLOJ1PloJjoMOmrj1rq%RMj0r%PJ8QKlj0kLln%OJ2J1
-43231h6QOL%%%j1j5no%%MJ0OKJJJ3J1nqpjLJomJ3J6Km%Kqj0JLMOKlrrnljKPN%mmNJ3Nqj7
-43173h4j8oN%j3j6j4qLRJ0J0Mpj3kJNOkKJ3J4RJkm%NkkmnNLmplMJ0RPOMkj6k1j1QJ5Mqj1
-43120a13jJ6J8jj2o%no%LQQlj3pNRjj1mMOjlmppNJ3J3OlLLj0j6j7j0mJJ2QJJ%ROj1j1KJ0
-43068a17OOJKRlr%LJjmJPRmj9lJ3Rknj0kNJ0RQLllop%%mJOOJlJNKMRKLKpr%nmMJnlnj5j5
-43007a24JJ6J7ONnrJjmlkmk%NJ5K2J2rj4%J0MpnQJ1kj1rj%JKqj2kopL%OOJoj5j3qjJ2J6Q
-42954a02%rj0JLjlnol%joqJJ3K3K7J6kj9j9lRknjMJ0J1%mj3j3lNJ2Pjrj1qjKJ1OoomLQ%M
-42901a08lj0rqNK%QQMONk%RLkj0j0PQlm%kj1j0LQLLPRQKnqpqmKNQJ9K3Jj6k1j2ln%LJ1PM
-42845i0OLLK%MOMlmrj3j9kJj2kMOOMP%lm%J1J3QOJorj1j6j2qrmkLJ0J1kj2jMNO%mKNNPJ0
-42789i4JjKppkQJ7PmjKLMOKPlj1j1oJMNNjmpj0mkkj0nMJ4J0pqomkJJ2J7J3nj4j0QJ2QLrj2
-42734i3nKQLkrkMmljJ1OrrojLKlkLKllqLJ3PKkJQkk2k0jJ0J2J2RQLKlpqnnj0j1j3mJ5J2%
-42678a15jMLKjrrnmjRJ3QJ0Qjqj4pKOKlmPPJONknlLQROkmkMJj0lNqq%nj1jNRJ2J2Jj2oJJ0
-42619h5J6J6Kqoqpon%OLnj2j6j4lJ3J4RQppkJ%JQJ0Prj4ljMLJ3J3%knkj3j3rmRRMormjkj
-42564a20kPQLNOKlmlMNKJLoj1lOP%olnjJ3J2orkmnKJ0J0J8Onpj1j1p%OJ0%j0j2oLJ2NKLK
-42509h9MPMkj1j0LONJNLj0j0j8j5KLKOoj2j1lMLQJ1PJ3J5J2QlmKlqJjj1%PNlj2lPlpoj7n
-42456a29J8J6Kpj3rJJPJ1Npk1j1k%J0J3MjJNkrj0%NkqjMnrNPRLNLlqpKNKLOJKJLRjrmlno
-42398a23LQOkj1mOJ3RkpnQJ0LJPN%j1qJPPMj4j5PRkolJLjj3qMMLjkJRJ0joj1j4KQOJNPMk
-42341i0KNPKmqpj0j1plmMJ1PQO%jJk%jqj3qpLJ1K%K%orkOlj0kJ2K3Olqj0J0J4MLM%m%%oj0
-42284a04pjjrj1JJ8J4jj2j3kPPNqpmjMNLKLKQOKLJlKMQNmj1j5pNJ0Ojj0pj5nJ2J9K0K3J7
-42232c7lj9j9j6j7rKN%jNPMlLJ0LnrjkonJRjj1j6qjmOJ9J6L%LLLlmMMJ1J4PQO%krj5j2j5
-42178i7j2%j%KOMMKKMrj1nj0qlMLorKJ1MOJ3J1KNLrNJ1%MLj0j1%%j1jJ5J8J5J0Kj7l0j5%
-42127a04J0RJ1%rj0%QQOpj4j3j0%RJ1PLPQMKqj3j5j4j1kJ2J0qj2mQNjMOJj%oo%OPJ1PJ5J0
-42076f3mlkj2j2lMLrqOPJlJjMJ3J6mj5j1qnmkkLPJ8J0k%KqnLLKkqk1j2J3J6Kl%OPJmMJ1J
-42021g2kJLNNkrrqJLrj1j0olkNQNpj7j4kO%joJJ2RJ1OP%nm%kkPJ5Q%Knj9j6okNPLJnqJQN
-41962a14%kjjkMLKRO%mKkqPLJJKNqrKONON%omkmmJkojk%opoKJjjPQQKkkLMLnlKNQpqNJ0O
-41896h6RMrrK%pmNPLJllMoj8qOK1K0jr%QJ0Mqj7j2j0nQQJpnLMKKMjl%oqJPNPMPNkplJ0Jr
-41836h3j2kKkOMqj1loj0kNpmOMKLMOJkJNQmj0oOJ0jnojKJjprNJ0Llj3j2JjmjOPQJ3J1J0P
-41779g9ORRjj1k0j1lkqqNJ0Mon%onMjoNQJ2J5oj7oJ1J5kj1pMPj1k4j4J2J8J4J0OLjpl%KQ
-41728h4KjMNLmj0j6j0KROpoKNJ2J0mj0KLPPnjJ2K2J0pj7j5j7k2j2LJ1KjQJ5J0nonknj2JP
-41678a04jpr%J3J1QLoj2nNRJj5j1NLLPKOMkJLLLMjmkJJm%Lmnnnl%rmKNJPJ5kj0npjN%mKR
-41618a02Q%mOPKrq%JlkMMoKPM%JKKlj0%QNlrqkPMj%Kj0j6rJMJ%J0J1mnMLqnMJ0J2QMJ0J1
-41560e8J1Pqj6j8j4loqoolJOQJ5J4J0Qmj7j0QO%kkNpj1oP%j8rkpkNRMJnlQMnpqKJ7J3%MQ
-41505i0mnKNjqoJMKln%NNmj8j0lm%J4J7NLkorKRQ%ojKkp%Omj3qNJ4JJjoqpMNKMOKmkORj%
-41443i9Mmj0pjNKlonj1jMNMKKllRJ5RjkLmqq%OnnjPRPLOqj5n%O%rkRJ3J2Lqj2rjOMj2j1%
-41384a24PNKPJ1J0pj4poKJ2J1qk2pMLJMMOOMRPKlq%Omj4j8j1pKRQJ7J1mpon%ppkJJ%%lj2
-41329a41kPRPjkJ1J2OOOQRQkj7k8j9JJ1Rnj0LQOMJjmlolQJ3%j0pqrmMQJ3Jj1J%JJ3J1M%N
-41275g9mj1lnJJ2J4Rj2j7ljpj6k1kNQQOOmpKNqpPJ4KnmKmrmJ0J3NNNJ1J0RknqnMOkj0kNN
-41220g8pj0oMJ6R%oj3rJMkkjj0j4r%LONjoNKKJnlKJ0QPNkj0pjLNQKpqnJQJ3Orj1mJ0J0OM
-41163h0NPL%jrj0KRNklj2j8j3MPJLkj2qKMLKKLjLJmj5j4oJNJ3QNJ4J2jlMKOMj3j7jPNlNJ6
-41107g5Oj3k2j6lNNQRNMjj1j2qnmkJMNKPNkj7pJ1J0J4RJj1oJ1jj5mlj3rQJ2OJKmj0j1lmK
-41055a39J0OM%kj3j4lRK0J3M%pnLJ8RnpjQJ0NkppplKLQJm%JLJjk%OMOkj2pjL%lkLKLL%%l
-40996i1nnJJ2J1kj0rkNP%Pjj3MOnl%kMmmONpJJ0Mj0j3mPJ5MppoKJ4J1lnmJNJ0OMjlpqpjJ2
-40939g5LkLqj5j3jL%KlpokPKpjLnjJPJ2J1mj1j4lLPOnkKjML%J0J4%j4j0jL%nJOOmj5pJKn
-40882a25rLL%J3K4J8Mnlkj7j0OJ4R%n%Kj0j1pmmMJ4J0J0Loj0jKk%%QOnqnKQnj5j2qrnNJ0
-40830a25MJ1J8Lj4j1mKOR%nlj4j3KNj%NJOP%rlOJ3J6Omj2j7j2kMkj2KMKJ2J6J7Pmpj3j1l
-40780a17J1Rjrj2oRNpj1jPJ5RqnMNNlqplLRNkjQJ2RJJj1j7lRMJ0OkJOlj1m%lj5qlnMJ2Kl
-40724a08KRPJmplkqrkOMJ4K2Lj4j4mJMNJnpNJ2LJJnj%jNnj3jkmKJ2RmnnKJ1J8kj1oj1mOO
-40668i5ORJ0P%pj3j3j3n%kKQJjQ%pNK%L%kpqLQQmj1j8j5JJ8K4J8J2kj6j5qMJ3Pkkkpj4j6
-40616a28%J3noRJ2MJorqrJRJ4QmmJ1J5kj4j3j2j2j0mJLLQPJll%nmOPKKJOJKJ0KK%KML%kj
-40560i4Ljnql%PJ4J4Pkj2j6j5mJJ1J8QjppolOJp%lkRMrj0pjJJKlojJ%KNJRJ1kqroQRmmM%
-40501a09kJ0J3Kj3j3NQm%KkNJ0MkkmplNLKmkJ0J2kqJQPkj0j7rMNnronmop%MKJJ%ORPQKmm
-40443a09NJ8J2pk2j2KjkoKLMRJ9J9PojJ1J3Prk3j9o%KONL%moj0j%JNkoMJ2J1KlK%noj5j8
-40391a15pqj5lJ5K0J5QJ%nj3jJ3Nj0k1j5mKLJlLRNjQMnllLNjRJ3KMMKoj5j5jMLNQkp%MJ0
-40337i1PPkq%OLNMnj0j2j0r%LNQNrlRJ1nj2KJ2OnJ%pj2j1KQJmJmqkqnJKRRJkQlj2oLKJ3J8
-40279i3Llmj1mOOPkk2l0j5OJ5RKKkmRJ2Pjpqq%MkLRK%Lnllqqok%kMJ2J8J8LopmjmLPNOj%
-40220i5J2J0mj0nmj0npj1mLpj5nQRROMj1j8MQk%J2J0LjOJ0L%%rj0%LL%KPJ0jonom%kro%J
-40165a29kkPRkj0PJ7QMkJMLkj4j5lQOjjnj0mj1%J9OnJ%MQLpj3pOJ3MkPPkpjoj3j3r%LOJ2
-40110a25J5OnlJ%KRKroJJj2qkqqj3j0JJ1K5J7OQQLpnMKM%j4j6j0%J0J2Qlj0rmMNk%MMnqK
-40056a27L%POMRJ2J2Nj0j9j4oMOKjQJ0MknqpplnPJ5OJMpnMkoQJ9J7RPPmqqqpj3j8j7nMkl
-40001a27NMMKJ2J5QonjKMjnKm%J1Oqj3qLJ0JlKKLJ0J2kj2olkj1j1KPKj2j5olLJ3J9J2kj7
-39950a07j3%KRJ4NjKNMMJkj1j3oKjj0oJ%NJ0Lrj7j1J6J9jmNRMjNJ3Rjj4pM%j2j6jJ2Njoj1
-39898a14oKJ0Pjj0rOOJ%KLoJLm%LOQ%oj7rJQNqj4LRLkoJNRRJooMQ%kKmKKlmlj3q%J0J5Oj
-39838a01kNJ0RMkkmjJ0J3kj3k3k0K%m%OKj2j6pnlQJ5J0NJjJOOjpNNkK%mjLLLKMQKoqj4j9
-39783a30rQJ2K%Lorj0rNQJ0OkJ0QOMpj0j4pMRJpmmJJ0QQMmlm%QJpol%KJOPmkPQqpOJ0oj2
-39725a11k0j3LKjLjnOJ0KjlorQR%MOQRRkrpNRQL%lrnp%J%JLjp%NPJ0Pqj2rjkjKORJ0lj6q
-39665a15nj7oNPJJJ6J0oj0qJ2J7LKNmj4j0j6j2kORQQJkJ0J5Nj2j7kJ7J5NQOKnj3j3qMJ0P
-39617h2nj4mPNnjRQMJj1j5OJ3MknORoj4pKNNKmj1o%jlkppj2oJ0J1KokqoKkLOPN%ljJMJ0J6
-39559i5O%K%lKL%Jlj3rj0LJ1Pl%KmkKLLMNkj1j8j6mONKlkMQNj%nmOJ3PjkKj1j3QJ4JrkNJ
-39501a05mLP%lkMRkr%Jj1j0olKJ0J2J0JkJokPNJJmj1mRQmknmLjKJj0j3%jLJ2J4J3J1OORm
-39446e7j5k1j3mJjMNLLjKRQj1j6nkJ%%LJ0J3Ppooj3j3kLJoj1rkKMOORNJ1J9Rrj6j2qjkmj
-39392a30j0MJ4%j5oNORJ0QPR%mM%noMPqnJ0J4koj1qlMJ4J6%jMN%rj6j4lPQnj6lOJJLpj0%
-39338a23jjNJ2Qjmj2j2kJLLKJ2MqKNkomJklKPNP%j3j3mMPJoJJ0MJOLrpJ0K1J0kmrmknoop
-39281a21rJ1Qj0lQOMkjKRJ7Qj3j8nomJJkK%%PLmmLQQOJqpKjjKN%%jplkKomnj4j4kNRMJ0J2
-39222a13KolPJ0jpj%rj1KJ1QMJrj0%JmMLljRRlJNjpkJKQOoj4nJ1J3mrkJomNQMMJjoj5j6m
-39164a42KJ1PnqNK0Oj0j3oKRJ2mn%oj0jNMjjqj1kKMJ4PJNJ4Ollljrj1J%oNLqpoMJ6K3J3k
-39110i1j1j2pmjJ1J2OJJJJQOKKoj0JJKMmopnqpLPmlN%JPPmj0MJj4j4nPJ4RMKkOMjkpqPRK
-39051i5nj3JOkrrpOJ0PjjNNKpj2LQLLRJ1NOMKpprk2j3kQJ2R%qjMONOkj6rMNOnnRPpnPJpj3
-38991a14j1jMLNQMjkknqlkLNloqKNJ3J3Lj1j2j6rLjOK0J3mrqlOJ2Llj%nmN%rj1o%LNQJ3J2
-38935a01Klj3j9j0KJ0OPJ1Q%lpoqnM%kMJljlQKrrlJKl%QJ0RQQPoroLQPOPPmqj4j4j7nJ1P
-38878a17pnjNOKMonRRLJ2J5Noj2j5j2LPkMMlLKrrJMqj1%KQOJ2J1jj6j8j4pLLLRLrnOQLoo
-38822a35JPJ3PK%lj0kjj1j0lJ6J8ok0j0jNMNPNKRQLp%n%RJ1J1mmlmppLJ4J5Rkm%Ljj0j9q
-38769a10%%J%LLQQ%rolqqNJ5OKlNJ5Rnj1oqoNOMOlj6j9oKPJroKJ4Nk%J0J4QKLNmqoop%OJ
-38710i4jmlnLKkPMoKJ2MnmKmpjNMmJJlnj0ORkj3j5j7qPJ2J0NPKJJ2OpqKOJmpqnKOK%LklN
-38650a06Rlj6qmJJ3NkJJ0PJnlQOj3j5KMn%J0PMlqmPKO%j2k0j4%J1KKKp%kpNPJjLKrj0kOj
-38594a36nkJoj3nJJJ2J8J2jjKJLMQJ4Mmpj1OPpj8j1NJ3RRJ0%rrrLJ5Mlj1j4jJ1J2QM%j3k3
-38543a22j1J0QkkJolnJJ1Lpm%KQOKnmMrj0nNLmPPLKNMj%nqJjjKMMJKOnmRJ3RLok1l0j7MR
-38484a39LnrKRKNRJ4RJkJOJQOnlmq%koj1j7p%PJ2njJ2Q%lllj1j4%kq%KLKLRJ1NJLjnnJ1J4
-38426a00Q%omKJ%POnpmmJkjPPmporjLjKPkj2j0j5qJ7K3QKOJ0QJpoj2j0kM%omjkJJl%LMJ2
-38368a10J3Qjj0pJjJQjj5qMPnllklLJ2PkoqnKMOKRJ0NjqkjkpopjJ1J2RLlqkl%qk1j3jJ0J2
-38311a25RJ0J0LknojMjRJ7MOkl%nmqj2j3jNlm%LjjoqKkKPMkpKNLJKNQQjoJPOJ0RKj1j9j8
-38253a13mRNonNkj2oJNkp%J2J0Jk%Kjpj5j3MJ2J0%rpkrj4%J4J0MlNNpj0jL%KNJ2PMKPOJ2
-38199h3J0Jnpj0j2jljkkjNQkrlOLMJlJJ2J2ok2k3j3MJ6J4Mkp%JmnjLPNkqlNQjqr%QOJjjQ
-38141a07OpojNNk%j1j1QK0J0rj7k0j0QK1RlljJKjJOOOlj4j4j7j0ONKjQNkKJlopLM%NRNMJ0
-38086a03J1jj8k4j9oLJ0OroJ0J6J5Nrj1mj%KkJOOJ3J8%j1j0rplmJ0K2J9Jj8j3OJ1kj1j7m
-38040a31RJ4%oK%klj3qqrnkJ0J8J1%roMRPkKJKRJrp%OK%J%JPJ5J5Rrj7j2mPJ2Jpnnlnmkj0
-37983a28kJLMknkNN%kQLJJ1J0kqmrj7j4jKONJKklPJ0kpNMmlKLjJ3J2ljJ1Rlj3nKqj4j4jR
-37927a26J6J1%JMKlj0j3mmMRMjj4j7j5oPJ2J3POPQJ2RLpj4n%prkLNOLrmOOqkOklMLmj1jJ0
-37872a14J1lrmMRLj2j1qj0mOJ5J3RRJoolLMqpKMOlj5j5KLJkjMNPJKOJjoj0lJ2PLLM%JLlm
-37815a04QMrrooJMJ1J8J0pk0j5pMLmNJ0LRJ1lpqrlJlqj2oJNPJ1QlqjJ6K3J2jj4j3%krKKj5
-37762a23j7KJ6QKQPllLRKj0rmlj0%OPRQJ2Rlo%Jjllp%QlpLKnpmOJ1RkrMNoopnkmlQJ6KmJ2
-37702h4J2QNqk5k5j3njMJ1J5J0mj2lqqNLjknl%jKNLm%J4J1%lj0r%nMJ2QJJJ7J7Nkoj8k3j4
-37650a29NJ2N%JLolQPJnrm%N%onNJ1kj0rmOKnlmj0lRQ%Kk%QRMj0r%PMOMPOj1j1kNLORJor
-37590a08lMjplKkjmj0j%nPK2J3JnrJLMNlqj0lljkKJ3J0jloq%J4J5N%%kj2j7j3lNjjnnKLl
-37534a38%%pmQJ6OkmKKlKJ0Mj2j8mOROkpnMkmNJ1K1Rj0mLRJ4lnNkrmj3j4oon%OM%LJ0Omq
-37478a24%LJ2J9Jj2j0rmm%QQJ0Rj1k1j2olPPKKK%mjj0j8nJ2J3J0Ljpq%RJ6POQjljpqjjqJ
-37425a25NjjJ0RJ1Lmoj5j0qLPOLK%JKoqjLjQQlKJ9J2j0k1k8k4OJ9MMMmkjNMJRJ0mopKRj1
-37371a16j2okOLJJ%MORL%MJ%OP%rrj0nJqk%ooknJKmmo%J2J6J5Lj0rpKJ2Lm%j0j7j1MJ0RQ
-37315a31J4J2%qjjkOQJjmKkj5j3JQPJJLRJ1Jo%N%JN%qrqj0k%mkJmoRJ7OkJklJJ0mmJ2J6Q
-37258g5oj0njoj0j2qjkk%olJ4J9NnmjKKJ%Jjqn%MLj1rNJ1RNKKKoqjNLo%J1Mkklqj2rn%Jn
-37199a47joj0NJ3NlRJ5J2NkjjkJLQNqj3j4mlNJ1PJooj1j1oMRQROMJ%JPJ0QN%kmj3j3rkRK2
-37144i0Nj8j7KPknKJ0J4QMqj4j2mM%jMQNqj2rj6j4oqojRJ4J7K3J4jnLjpnkkMNOKj2j1%LJ
-37091a23JkjJ0J0PjmMQL%qj6jLl%K%nLOkJPMJlj5k2j5MJ0KMMmpjJ1J2JrqnmJ3J4Qkqj1nP
-37036a25J9J6kj7j3olppjJ3K5J4pj1rj1o%NNKQPM%opnooJPKmo%jRJ3PLrlROjjoj1mJpoNo
-36980a39j0ojJ7K0QNMkrj1nn%mLQOoj4qmJJ2J4ONJ5J0klkpj0pomKjl%kmLJ7K1OPNrj2j2o
-36927a19jlJkpnkjRJ0JkK%lLJ0J0kj6j0jLRMnJOPKr%KMKjMlj1mkj1j0nJknJKJLNknOMLK%
-36868a31LJ3J4Loj3k4j1OJ7J7OjjLNJ%orj0kOMj%NR%j2j9pOQPKlNNRJ1pj3kL%J0J5J2%kJ
-36816g4knoJll%mj1j7j0qLJ2RO%oj0oOJ1moqm%ljkLRPkkQPjklKPPnj6j4LJ7J8jj7oORJ0L
-36760i8mLok4j6rn%KL%JQJ1jj2jRRRpmL%lJM%%RLmnkjL%j7j7jJ8J9Qrj2jOPJmrj2j2nPJ5
-36704a42J2J0MMMroKJ4Lj1qlMMjkj0k2j6OJ0RLMkkKj1j4NRQJ0QKk%RKjlmjLmrkLPJ3Mj4k0
-36650a41lRJ4J6J2OJqrLMj5k1j3KRPMMN%mqq%J1K2RKOrj6j2j8j3KNJ0Q%OJ1PNkrlJjqj2o
-36598a38lMJ2J3J1LJ%lko%OMLMlrKOmojQQMLlnkJj0rmnJ1J8Moj3j1lKMmKJNJ3J2JKjpnLl
-36541i5qlKPkoj1jR%nOK0Pqj1jJqqnpojlrJOJkjOJ3RLnnMoj0j0jMOL%mMJ2QKmolNPLLMjp
-36480a07nompj1lMJ6RQ%j7j4nORKMOPQJ2J5Jj0r%JjlmmklmnkjLNrj2poJNNkQQlj1nORNrl
-36422a31PkkMjQJ5ONNLKmj1j1kNJKJlrj2oRQpj3qLOLkkKQJ0Knj1j1jjLOJ0J1kj3j7j2lMJ2
-36368a41K4J4KmLQ%qrRNk1j8k%JJ0J1MknqnLQJ2NmmnljkKNjj1pLLkKLL%JmqnJ%%ppKLplK
-36309a55kkJJ2J6%j2%Jl%RPkRJnkJKnj2l%MJ2J3lj0oJO%NRKj2j0KJ2NkpqJJ4J3jj5j3MJ3
-36257a15NqoJNOKOKj2qLQPL%mmjklJNM%Jjn%OMnj4j0lKJ1OJRkm%j%KLKLLlNNj2j8j2nJ1Q
-36198a18nollroPO%NPNjj0j0kRJ0Jq%J2jj1JMNOJ%pkJ2NrrplOJ6OqqpjPQjpljlkJjLKpmO
-36138a32J2J5Lj1j0kjJmpLPjKKLPPkolJmokNQMKmnJNLNKQQoj2ojjnqrnqPRlmkQJ1%j0jQJ1
-36078a13J0LmjPOj9k2j1oNRljKprkpkNRRJJRJ0MkJ%Jmrmk%J1R%omJRPnKJ0Mj2j7kOk%OJ1
-36021a08Omj3nmoJRknMNjpKJj5j9qPJ2J1NOKRJ7Kqj0oMMkmKkrnN%orKRNlj9kJ6Lj4j6lJ4
-35966a52J3QQOmnMlnprLJ1J2KKKj%pnLjMJ3JpoqmMQ%llPJ3Ppj9j4kQNnJPNMpqmr%RkqJJ3
-35907a31J0LkJOKnkQJnjlnj3jJ7Prorj0OJ2%oqjNNPLnK%omj1j3rJMOJ0LqlJ2J7Nmj0pKJ2
-35852a30PnkJ3RqnkOJ0J0L%lj0pomjPJ6OjKklJlonj1qJ1K1J3%pj7j5lJ1J3J0PLmlonM%rr
-35799a17rj2j5j1MJ4J8J7J2kj1j4j4r%lj0lJ0lj1jPK2J8MnnLLknMJ5J2jrj0oLJ1J2QLmmo
-35752a02j3j4oJlqoMJ0JMQJ1Okpj3lkMJ5KoOJ2Lj1j3MJ7J2QJ0Rlj7k0j4j0j0njkNJ1MLJ0
-35704a11J0Llj1j0qqKRJ2%j2rJ4J3mrj1mk%ojPJ2OkPmrj1jJ0QOJ4Pj0oLKrrKJ0Lqj1pqj0
-35653a54j0KQKPJ0J1J1KlNJ0lj7j2okMQQRLmn%PMpqqj1LJ4%qJQJn%LLK%ljNNlj1rJOJq%n
-35596a39j5j0kmjPPONMJKpJRJ4J7NmrKJ1Mlqj2j0m%Onj3JOQPL%mKKJJJkolNNrqJ1J6Nmpj
-35539a15%qpKNJ4J2%rj7k0mLNJj0j1JJ4J6kjJ1JnjRL%Looj4LJ3rj1LPPOPRJ2Jj6k1oNlnL
-35487a31J0%rrmQJ2J6J4%npkJj0j2kKj0oPJ6R%%lpj0qlokPLOJ3Mj0j4lJ4K0J7L%%rj4mPJ1
-35436a00KOMkj0j1nmjL%JOloPLj3j9j0JNJ1RJPR%j5j3omPRjqnKOMRJ0%KNkoJKMpj0nk%ML
-35379a25LjkJlojOON%pj2mnj7mQOLnpnNJ1PKknkJ1K1Olkmkj2%Jj4pjRJ8QjONlnl%Komoj7
-35321a53nKoqoKJ2J1KkONmnlkKNQOPllJmnmoJNMLOjmnkKK%KOJ6K1J3Jrj6j3j4qKJ0Qoj0l
-35264a39MmNMj0j7pQJ5J3PKj0j3qrnJ1K2Qlllj1j5rOJ4J8Qj3j6omkJpMRJ0jpMQLKRMlrj2
-35213a47lmKJ1NpjNlo%kkMJqqKNJ4J9J0lj3p%RJ0mj6rJQPpqJJRJ1mOJ2PkmppJ%qrqKJ6J3
-35157a15%j7pMJ0J3%mMOlqlJQJ1RjronrlQPmomllLLOQNkqkNN%%qj3n%LMLNJJ%QPkm%Mnpn
-35095a19qqMJ1QQMLlmnnj0m%lmlMJ1MkJ0RJ%kJJmrqLKoj0j0nJ1J7Ropj1oJpjQLpj9pJ3J8
-35040a39J0%nmQQqj2MJ3O%nj0pMJ2Kj0j3mnMPPQJo%OLj%Knj2j5j0OJ7J9J7Jj4j5pJLmj0n
-34989a57RRJ1QMjmrlOOL%NJlMJoj0lQOQOMLlj7j2qpnJJ5J6MjkkM%j6j8pKQOmJJ0J0jrkQP
-34932a16%rj0j0pljMJ2RRNqqkjJKmjNJ3J0mj2mPkj0n%OJ4J2Omqj2k0lJ1%j6j4qKJ3K2K0J1
-34882a08%j0j2pl%MLkjkmJkJLQMqnpkKnjKjLRNlrpNQOKJ0Mppj0KONKPQKpj6j5%ROJ0kroK
-34822a39O%nmpkLQJ1MkNKJPmpKjomlLN%ORKK%qj3pKMrrLLk%OLJlrmkMOKLPQkj3k5j9jJ1O
-34761a65PQ%ojRLNNNLjMJmrj0mj%KJ2PljOQkj4kOmnPRJ0J9Rj5k0mJ%KkmnqmLLlnpNJ2%j0
-34703a48JMjRJ5LpmRLj2q%np%mlnJOOQJ1RLJjj5j3JRJpLRKKPQ%nnl%kjmnllKNllllKJ3J4
-34643a16Njj1j7j4LPlKJ3Qj1j7rllkQJ5J3Jj0pmj0rnkLPJ5J1J4J6LjkJMLJqpKoj2jPjj2j6
-34592a58j0KRJ3J2NplKj1j0KJ2KKJ0JrnpmjJj2%K0J9J4KkkopJPLmj3njQNlknlk%KNJpmPJ1
-34537a25Lppkqj2%RNnLJ1J1RJml%%Nmj2klqNQrj5pRJ1KjkK%jnkRJ4PmJkoj1j1RJ6Lklorq
-34480a53oKJ1J6P%nnqlPQMKOJ3J7Ppj4poj1rj0j8qPJ1PklnMJqnLOkj6j1lolPQJ0K2J8J1%
-34428a19lmOJ2mj4k1j0NN%jPOJMJ0J1kj6j7nLJj%LnpJ0J5JmonljlkORLj0j6jRNNKoljJLQ
-34373a39RPQLQ%j1kmpjKmnKJ1J1mrJRNJrj0q%OKmpjQK%LKPRMpj4j5j9j4KQKRJ9QMjmlnMk
-34315a33qo%KJKjj%jMJLJ0PNKnp%Mlmrj4kJ2jj8j1kKJ0J9K0J3mj8j2j0rMJ0RKkPRJ1J3Kj3
-34263a10j7j0orkJ1Rkmnpo%J3J2LknJLpqJK%Mjnoj0NJ5J0J3OnrjKkkkjMkolOJ2%plmrlJK
-34206a46RQJJROnpj0oj0j3%QJ6J5KjJkqKRRjj2j1pj0jJ2RLPkj2q%MLKNOmj4j0NQOLK%lNQ
-34151a19j3j7klp%RQLKjkLkjlj2rokLMJQJ5J8OoJKjLNkj0rj7j8NJ8J9Pmj1%Qpj8j5p%J1J0
-34098a55NK%%LJ1NmjjnJ3J6Lnj4qRJ4Mj4j4qnjK%mnLJ6J1nrpNK4K2Okqj5kOnqokNJKJ0PL
-34044a05pj2j3lJ0J0OMlklkPjLQONkj5j8j3pMMo%J3J7klJ0Pknrnjpj5j2NQOQ%qlJokMLOL
-33989a34j0pNQJplPLonlPJ0Kmk%m%LlokKQQoLJ3J2koKjnJOJ0jMJ1lj2j2kkqmMOPJ0%pj0m
-33932a28omOO%LKkorqoLKlJ0J1%RK2Rqrmlj0k1j8kLJ2K0J6QNlj3j1JJ2RJmj1qlopKQRPJo
-33878a22qkjkJMJqqlqpnNRNQOOJnokoqmjJ%JKjNNnkOJ1Nkmj1omJOKj2j7j5LJ5J1MPJ6O%n
-33819a37JKllKKJRkrMNpj3oMRJ3Mj0j6rq%MOJrjLKQJ3J3KjJrnmrPK1OqnPQpj1orrk%QJ9J5
-33761a18MkLkj5j2MK0K8NroooKJj0rjkj0plNK%NJ4J3Olqj6j6KNRJ7KrjJ3J5mj1%Jqj1j2j7
-33710a58pP%jJPOjjMNjoKOOMQjpNNqj3o%%LOmqlmj5nQJ2J6J9J0%qLJ3Lqoq%nlNOKmj1qRJ5
-33651a14J0Q%j2j5k0j2qqMRMOJ0J4Npnj5j8j2jPJ4J0loMJ0QKnmjmrolK%RJ1noJ7J3M%K%j2
-33600a28j4QJ5ORKqj3j7j4kjorQJ1lj8j0PJ4R%joJJ3J2Rjopj2jJ0QJ0Pkj3k6j4%JQRKprN
-33550a64OJkkOQLpml%mlNKNJ3J5P%KRpj6j1opmJ3J4KjJmpKKn%NPLNPKkrj3j6j7mJ0J1J%R
-33494a42J1LkJk%MKqKJ3J2NjK%j3j5rJRKomLOLqj1onJMOLlmJLkqj4kJ4K3J4kqpqj5oNNMM
-33438a45lmK%LKkPJ5J3%jLoj2mNPJmj0nLLk%MknMjKlj0lklkMLnrjQJ4Jpm%JJJPK0J1j2j7
-33381a39kQJ2LONpj3p%%jMOKK%mj4j2jM%JMOJojJ0J3Nkj0j5oMNnljNJ1NjQJ5Pk%pj5nNJ4
-33326a08J3%pj4nJj7j3Rnj7oRJ0LpojorNJ1LmjKKMJNPkJKnklpollPP%Lmj2j5%K0K1J4Kj4
-33272a40j3KRRMj1jORJ2PPmj9k0rNJ4J4Orj3rKOKojJ3K1J2Jqj3j2j4r%MLNMJnoJ%orrmJP
-33219a63QJ4Rpn%kqkMLQMpqpkolKOQ%njJj%kJ1J2MJpj0qkojLjPQlMQNlom%jjJJPJ5Lrj0N
-33158a39Mj0lONjjNO%KPJ4Kpk1k5j3JQNKN%JlkjnLnqmKJ2J5J7J6%j3nnpmmKkroKQmlMllK
-33101a60J5J7Olj2pjm%NJ1J7Rmj1pnpj5j5MQJ3J2Moj3NJ0K%jPOlmj0rJJkmqonlLMOJ3J8J2
-33049a16LQMj8j4mnmoKPMlj1lJ1J4OLMMloj3j4jRJ2Konnlmj1j3jPPJ2Oj2j9j5mJ4J7OKQP
-32998a40mKJ2J3LpqLOJjj4k1j2rjPKkPJ4PLQQJ2PJ%j0lQKj0ojklpj0%J3No%RMnlPOkjjj2
-32943a31k2j2JknNJ4J2LpkMjmLPPLMmrlMklnnlNP%OJ2Kmj1j0lnKPlMK0K2J4lj8j4lknonj
-32888a45jlj2j3KJ3QPLnmpmMJ3J0O%rj2lRP%%nmNONNpj3lljJMP%j3qJ5K3K3Qj0rj2j3r%R
-32835a35J7J0mrj2j3kNOMnj2jJkjNJ0J3QJkrj9k2mKNLKKMJj1kJ3J3jnrlJ1J8JpKJ1Okrrr
-32783a45mJ0J6Lmnm%knmkNJ0J9J1MQMkj5j6rqojoj4k3pJ3JpQJ5J9J3oqMJ0lj1OR%nnrj1o
-32732a65PMrKKj0j0KJ3LK%jMRMJJ5J2MLjjookj0JJ6Mj0j0KQJ0J4J0Kj0qrj6j1%MmmJORKn
-32680a32kjLOPQkqqnnj0roRJ4Lj3polMRJ4MLJmjrj2lNJ0MMRMjrj7j7oLLJNK0J9J0Pjrj4j3
-32625a44lmj2lllJ1J1PMopjMLNJ0NkmlNjJK%ONkljMJ6Rkpj1j4j2jKPJ1koLprpjlLLQJ6Oj0
-32568a27j0kJ%MOkpkPkj3jJ0Poj0lj%J%J%lpor%KQPNQJ1PKrj2NPLkpn%nokKMNRJkpoJOK%
-32507a42O%pkJ0J6Okoj2rJ0J7OJ%nj5j5r%JKKnroOPlJJokQOjl%JqnJJqkRLnrjNJ0J3J2J2
-32451a24Mj1j6jMopJ2K1QNlj6j5j0pjJ0J0lqkQQQ%nmJJ4J2PJp%ROplMpj5kJ1J2Oqj9p%qq
-32399a49jjlkMOMnLJ1Nj2k1j6kjLMNQOJ0J1NKoj6j1rqJJkJ5J8lj2l%O%j0j1mMJJkOPl%J2
-32346a54J1NJJKPJlOkj4rjllkOJ1Nj2j6nLNJnp%MKPOj0rLRkRJ3NNNjlnrolNJ2Pnj0kJm%J1
-32288a36MplKM%j1nMMm%J2Rj%K%LKqj6j5jOJj0r%PLN%r%PJ4Qoj9j4LJ5J3NLpllqJjmjkom
-32231a76j0j1%J2KJJ0QJjMKLLJKJ0OjnrPPm%nlJ6Pj1qJLj0j7j7oPJ3J6Pmj4j1%PJ8J8NjJ
-32180a26mnLQLklj0k0j0KOkJJ2J6Orr%NKJ%lJPNoj0mNkQK2J5jklrj0j4kOmj8j5lJ2J8J6J0
-32128a16pj2lllPJ3J2Jqk0k4pJKLPJ0jqLJ0POOKmJJ0Olqj2j0mmnmoJJ0OJ4Pj3k2qQLojRJ2
-32075a45J3J7PnkKJJlpopnmj0rLQQJ1Lpj2KJ0QOMkj2nJ3J1LppoMLrJJ4PjjOMOKj2j3JKjk
-32020a19%Jjrj3rkQOROklmpLRqoRJ2nj1oJQKj2j2jJJPJ3Lj1j2mJjr%Rkp%QJ1Rmj5pMkoRJ7
-31963a43J3OPJlnoj0j2pjLJ0J2%ojKNPkjKrrrqlOQJ4J5J5Rqj3rj1j7j2kOMnkQJ6J5Lj2j9
-31912a58qloPJ5PKjJ4J1Knqq%J3NqJRJqj0JMqj1j0%PQLookJJnKJ7J4P%j%lk0k3nmmJPKNR
-31856a55ORlj4j2nNO%KopMNoq%NJ7J3%pnkLJ2J3mj8j2lNMJ1RlpoolMKnjLRJ3J0MJmJJ4J3
-31802i9lrj1qo%Jrj5ojnMPJ0MnkOPNJ3J4MNjj4k1j1lPKjljJ1J2Mj%MnpjolkmlRKoj0mpom
-31745a72oj3lQJ2J8K0J5mqnrj0nJRQKnlllnqPJ8J6Kj1jJJJ0J1Pkj2rlkl%JonNOLLjKKNNl
-31690a22m%Nlj5j0jlmjKjolNPOl%OK%JJjOJ2QQNkqnMOkj2oKkokpnJKOMrj4j2oKmj0j0jJ8
-31632a81K6J6MnlLNKpj4qjLJmkKMO%nKJ0OKJmnqoQJ1LPLKmpnrpJNRPJLL%%jo%pj0njNMjm
-31571a55mqoNMJ2Pj2k3j5jL%PJ9QMJ1QJ2Lj1j8j3j0JMkkOJ4J3J1Plmjjnj0rj0PJ2%Jmj7j1
-31522a76%KMMJKQJ0RQjpnjMOjlknpkP%pmLJ0Jk%j2j8rnlPJ2J4J4Nk%jkOJ0LJJKJnpj7okJ
-31464a56J0MJL%lj0j4j1mQJ0nj1MJ1J2QQrk3k4j3RJ7J2PPQQjjMjprj0rKJ0LmkkkjjJPJ2P
-31413a40J0RroOjkjPN%Mjj6rJ1RMlmoj2lJlkkoj3j1%%OJ2J0MJLMLopPQ%MLj1j6j4LJ2jml
-31358a66%RLnj0oj%NRJ2Jj4j5mQoqKQNKQQMk%ONQNppnK%lMRMNQrk0rnmpnLP%jKmj0MJ3J0
-31299a54PrpJ1J4jj2qlPMkn%NOlj1q%RJ2O%mkK%J1J2kj2j0kRNmNjj0kLRPNlj1j0j3j0k%M
-31246a68MjjKLOQQMj%mokQJ2J3Kj0k2j3%Q%k4j7PJ2LkMJ2J1ONJKoj4rPJ6Pnj1rkJ0Jj2oP
-31194a56J4MnKNLJmqnJKnj6k0q%LLomNNmkRQlmPJ5QQPqrlMLqj0lNK1J9kj0%MlOQopnnmmm
-31135a61jkLJ3J2LmmPJ4J3mj3mjLMLjqol%Mj1j6mJ0Popklj1j7kMKMJ8K3J3L%mqj2j2LJ6R
-31084a36NJjklQPlj1j7j3%J%kmoj3rJ2J8K0K0J3oj8j2jLJJ%j%okO%JQlj6rroJJKPJ0O%j4
-31031a71j5NK4J5qj6lO%nljPQ%QJ5MmOKj4j1qoJKMlj2j0JJ0J4J7J0Mkj2pnLJ2mj4kNmpjm
-30980a69j6j5pjRJ3J1MNL%OOLnkM%jO%jllKNNJJ0J3jj6j7roqnooMPJ5OkNJ1RNklMRKlqpo
-30923a45j4j0KOQQ%LNMJ1%qmmopn%Joj2j3KJ6J9NNOONlpplj5j2oOMQmqKOJ0QjjKnoJMlpj
-30866a60LOLJPQKpj1j1j1kQOJ1J1J1Opj1j5j3J0K0J4Kj6j3oJKJ3J4OMjkj1k1rLLMKRJ2jj0
-30818a36%QLnpojpj6%J1knJNJ3J7J8Pj1j0m%j2k2KJ7J0QKmnpj0pJMPJ4Rmj3j7j0m%NJmKJ3
-30767a51Moj4kPKLmj2qjNJ0J1Lrj5j6jJ2J1J8J2jplqj0lKJ0J6jj6j5mj%JPK0J7OPKon%Kl
-30717a34j0jKOJ5Oopj3qlrkJ2J1ML%jmpNMmlOOnrpj%mrMJ0krj1n%kMjjJloljKJ1J3N%mop
-30659a78%MMoo%LQMj0r%koJ0J3QNllJ0NlkMLnjJ1Pqj0qqMO%LL%NJ3J3J2jokLjkomMJ1Qmr
-30602a19kKqj2mjoj5jJ3Lj0pllJNKMkmmLRmqnpKMjmrnPNJQR%%NJ5J5Poj2qKL%mj1ojQJ7O
-30544a36j0j2j1kK%OPOJkJ%kmoJQnj7j3qlJJ0J4LpoJ0J7J0%MQNJ%mqoj6j1JJ3Rnj2qJRJ2
-30492a54MppnKONJ4O%PMppjJpKQjk%NJ1J1Jj3j3jjnklmJ%MOjmJONklll%RJ1%nnjJ1MnoJR
-30432a23%pj4oPJkLJ2J4KooqqlJMNLmj6jKlQJ3J2Ojj1pLkrj1nJOPJrj9r%MQJ4RKJNNKKjj2
-30375a40rkKJmj7j4QQPNkrqlJOOlo%MJkmm%JloJKMQMmrj3nOnPK4Lj0JJ%Mjj0jJ0lqJjNJ7
-30316a58OlL%oj0j4rLJ0J1J2kj0rmJlmlNJ1jj6jRkjknKJJKONOJ5J5J2Nrj0%j0j5j1j0MJ7
-30266a66J0qj3oLNJ5J0jqj0PJ2JqjPOQPPj0j3mnlljpj6rJNJ3J8K2J3NJjnrrj1rlNROK%OJ0
-30213a25Qlj8j6kLj1j8j0J2K2J6Nj7k0jJ0RRoj5j0JJ1kqMNMkjmpmMM%%LON%kpNRJoj8j1L
-30162a85KkJJ8J9PjKknmpj1j2MJ9J3K%q%JqjLOMmmjp%Lk%KLJnJ%r%MmnpqjlPJ6L%Rlr%OJ
-30102a61mrqpMQJ0M%J4J3MLkj2j0kKMkLQ%%nj0oj1j0pkPOJ0J3NmJLmoOQKkL%j0j5rmmkMJ0
-30047a73QKmJJ0J4Jmjm%JqqnmNJ1JnjnpnnmlJ1J3Oj2j8jRO%kljjlLQJ0Lnpk%LPMrj3nMQJ5
-29989a64J4Kkqj1nPJ8J2Lj3j6nnj0ppMJ1OkJKMkprkMJ2J0NJjn%NNLMJmnopmPONOLjnorpK
-29932a72J3J2LMjnj0q%ORJ4Mrj1j0jKmj3pPPJ7J1oprlJ2Pj0j3oRQj2j4jJ0Kj0kJ3J1RlpJ
-29883a63nj1kjLJ5J6J0Kolmj1j6j3rMJ6J1O%lj%llJoj0%jNRK%kJMLLKkJRPkppplmNJ1J1M
-29828a44mj2j3j4j1nLQJ0J1LqmQRNqk3j9nJ1J2KPOQPKrj2mPMJ3J0%LOJnmJmj0JjpN%j3jR
-29776a68J1J6J9Kqj2kROpj5mQN%%RPnrlJOKoqkjnKPNMLkkpj0MQO%rokjO%qlMPLoj7mJOQO
-29716a51KkKLMJ0Oj0j1KMlj0j4%J7J1nk0k4pQJ6KkJ0PKkorj0%NKNJ3J9J4JomJjpkjJmj0k
-29665a56Mlk%Njj0pkqj0nKLmnNJ8K1J1%lQKomj0pNJ9K0Orp%plLqj2j0jOQRJjklnPQrpk%L
-29608a55ljPNoj2n%j0j2J2J2LKJNKpoolKQJ5Lj6j1jJ0RLlqj5j3m%QNNORJ4Pmnomlrq%QKl
-29553a76mlpj2j0KJ5J2QLkrmJJLLr%NlO%ppj5rMQMQQKk%kkOJ1MkorrljlK%lJnjPJ0MplkO
-29493a93J8J4jkPJpj6mjJKNPjjKNMRJ1J4J1pk1j7j0nnLOM%jojRJ5PnroNJkJ1J1Lj1j4kLj
-29440a60mQJ5PkkmqnKPJ0lj8j2kKLJmj7k2nOJ0PNM%RJ7Qrj3k3j5%RNLJ4J4JjkjknLRNjmO
-29386a54Pnj2j3qkMkkKJJMQPRJ6Rnj0j2%J1Kj1qj5k2qJ0J6J0%%kPNmmj1jK%NOPpj8rMJ6Q
-29334a68nokjoprLK6K1KJJqj0mPJ5Rjj2j8j5rjR%LPNQQRJpomj3j4jJ0J0%nKNJ2Rpj6j1KN
-29281a76NQMMkj4j5nNKmLNKjMQKkMKj2j2ljLNLOKj5j1QJ7J3M%njJj1j5j1rmLPRJ7J3jjLk
-29227a61lL%JNPJo%%nlLloJJ7J6Lj3k0%M%kmjJJLpj6j2JNMj%J1MlLOkm%QMJ4J5R%j1j9j8
-29172a70rKjj3j2nNJ2mj1mPJ6J7N%Jj%LJ0J2PKkj0j2jJ4J3oj4nRMqmkLRMj0j3jJljmolkm
-29120a85KJ4J0jj0rPOJlj3noqnJJ0J8J6RPJqj4rjMlj3j9j0mmQJ5J1Qmj1n%KKKPOOJ1%rkJ
-29068a76nj0j0qljLKJ0K1J6Lj1j6j3pnpmRJ2POMnJMn%OKjmJMNPJrj7pNJ2J5J3Jj1j3nKMj
-29016a78lkNkojj%NJ1PJJKklrrk%lKKljMM%%nnL%mQJ7J0Kon%pj1nkmJ0J0OJj%jkJjnMN%l
-28955a71jKj%jopp%Jj0kNKLJ4J8Qlj1j5mKn%LlKPRJPJ4LrnKLJjNQloljMlpmJlRJ3Kk%J%%
-28895a44lqpj0j0qmLJ0J2Jqok%NRP%lLJj4olpMO%pmPRLQJ3Lnnmq%Jok%monORJqkQJ3J0Jj2
-28836a68pMJ3J3Kj1j4qj0mNJlllKQNkj3j6JJ3J4kj3KJ8J3Kk%jlkjKPMoj0JPNJ1J1kj7j5m
-28786a76kKLkK%pjJljQJ2J3J7Jrj2qmqoKJ0Pjjo%LkOP%KPMooK%qqmqj0nklNK%%jnlLNJ1N
-28726a78ql%lqo%NJ0OJmkJ2J0%J1K1OrqM%pnmnmkmj%jJJnqLJ4J3kj4j1JRQNRMjj1o%lLjq
-28669a75j3oNMrrNN%KjqrKMONNRkj5j3LK1K4J1%nj1j3j4rLQLopLLjjn%J0K5K6OqqjNKj2j5
-28615a71rpnkkroMJ2J3Jj2oLJ0J3QNqrRNpj0qpKO%pomkPJ7J1QLmlj1qQJ4J2JrKNklopMQl
-28559a62j1jPRNJmKJmj3qOJ4Lj5j0MPmmOJj1p%jLOKJmJPMLNKorkLmj2nkjOOjLNjKjqlOK%
-28499a81jJKNkpKLPjj1pLN%MOQQlnPJ3J0jkpj4qmJlkJjj1j6OJ9J0KLmj1qnMJ5RloJNjLMk
-28442a60Jppjrj0LN%jkQPrrlj%jPJ6P%K%j2j0LNoj5rnKN%qnPPJ0QJ9J9lj6rMJ6Lj2rnlJO
-28386a76PLnroJO%mKKQQjj2okPRKJ%qqJRJ7J1%JKqj4mOJ8K5Nj2rj3j1mJKlprjKLlqQLrj0
-28329a92oNOJ%%%%JJ3Qoj1mM%j1rk%kJQJ5J7J3Mj9k1mJ3J8Pmrp%J2KnNMnj0j5j4KQKKJln
-28276a92%%JL%NQJ0nj4j0lKJMJ0NorKMknkm%J7J2kmlLKj3j5KRkqkQJ5ONLqqKNJoj0qORNO
-28219a70nqjJMJkNKko%N%mn%nk%LOJ0jmrj0jLJ0Ppk2j3PRKPRJ2QKKJlqj0j1kRJ3Okmj2qm
-28162a97JkJPjkmlJ1J1%J%knnljKnrLJ1J3lj6oLNMlpom%jjJ0J1NPRjojmj3mNOLMJ1Morj1
-28105a93pPPk%PRJ0Jl%kmjLLmJOmj0nLJ4J2krj3pRJ1NNjoj1pjJpnJQKlJRJ8J0j1j0lJJ3J
-28050a53j7j6okLLljKLNJjJMJOLrpkLNJ0J2Nj2qKjMKjMjpmn%PQJpooLRQKjmplL%mnLNjJJ1
-27988a60J2QOkqj0rj1nqKJ1J4Lj9k4oloRPPLj2j5j1oLPJ3J4nj4oNMjLLKKLJ%mmJ0K2J7LN
-27937a50Mj0j0qjPLnk1k4j5KJ0J4J3mnOJ1QJ3J0lj8k1jNjPJ6OPMLkj1olmj%lNKNKoj3j6k
-27887b01ROO%mkrolkjKNNKjkpKJ0Jkj0j4qMQJkLQLOJ1Nnj9k0JJ1QNOQJ1J2Nj0k1j7mmqoP
-27832b17QmpKQMRMmOQJ5J3kpLkmONJnj0j0%mkpj0NJ0KookmjJ0J4OokMKOJ0JjRLopprj3pK
-27775a96J2ONQjpKJ1Plj2j7j8r%J1J4%JPJ%O%pj0oKNjnNJ5J0jKJ1PKormnoQOklj0qlmLOL
-27720a77QJqqlnj1j0mOOpLRkMRmql%LJlQOkOJ1NMLmj1pn%J0Jk%JJkmo%Olqjmj2jPQNmPK0
-27660a70QrrkLJ%oj2j0KJ2J5mj7k1rJ2J7J0kkKJ1J3J5Oj2j7j0ljlljJNKkRJ0njKrj5LJ0j
-27611a87lLOOjj7j9PJ8mj5j2mLQKLPLK%jllOQpoQkqLP%JJ1K0Mj1kLnj4j1jJ4R%nlprmJKq
-27555b07pnpnLkpLQJ1J3K2J5Mj0j0nkNROLKMoj0rrkLkj1%J9J5Nrj0%jKOJplknK%rj0%J1J3
-27501a87Qjj1j5j4mMPJ0QNjlrqJJ1J1QPKmk%%nj3pMRRJroMRjj4p%jlKJ2J6J1NJ%LKnj1nN
-27446a71Nrj8j4mQPkkmo%QJ1J0J2Omrj4j1ljPPJlkMLLqj5j0LQLloj2rOJ9PJPPKkJMmrj0j4
-27391b19oQJ7J5J0k%LJKlj4qmnOJpKRMKPR%rj0j1rKLkKJ1QkjljQmj1LOPM%J%JlnmjJJOJ6
-27333a68J8Omqoqj0j2j1oj5j8mJ2MKJ4J5Pjnj1ojmJJ1J1Krj4j2pjQQOQOLONKkpomKPLKko
-27280a99pmmppPJ6J1QMjoKROlj%OnqL%nkLKONoj6j0MP%opqmkLqpJ4K1J4J1%qmKLpj1qmk%
-27222b10%l%LLJMJ2KnqppjJ1J7J4NrqljLJjLk%J0NmlP%j2j5j5oQJlKNKjl%LPJ0Qrj1j1pL
-27166b15OMKLJ0J1llkJJ0Rpj0nmKlrolOJ3OJO%mJMOKnmoLjpQJ1QJ0lj7nJ5RKmj2pmj0kkj4
-27110b08rjKNNN%polMJ0J0RROkrnkkmpn%Jkqj3nNPRKjN%nlNJ0ONRjOJ2NKkj3qNQ%qj1j4m
-27051b01J1QprmjkkpnLRKmll%opNRnj4J0J8PpoOMmn%NNpnJ0J5J1JnmopmLmrlRJ1Q%rMMpj1
-26992b05m%qj3oNRONJ1RKkj1j3kMNKJQLKPJj1j5mJ0J4KjJjJkpj1lOPONKkJJ0Qmj0rr%KJk
-26936a99llLJ0jj6k0j1JQJ6J3Mj0j1jJ0J0nj3kMOOLLJKjlllkPJmLPLlpkNNLjlKmoPjrolm
-26880b17nLQjrkOJ3NLJ4RqqJOjnPjqpmj2pKLLQJ6QjJJ1J4Kj3j8j2pJLmqr%J1RLKkLKrj3r
-26824b23nPJ2PJrlknnJJJjMOjKKlnrrmNJ5J4%njQJ4Rkj%LKpj4rj1j5pqjQKMRJ3J1oqkQJ2
-26767b00O%qjPJmoplOMjKRMoj4j2JJ7K5J7Qoj7j7j2PJ2%j2j9nRJ0KKMQKpom%Nmj5j4lOKO
-26714b21J2PKjjoppjPKnj0nMKkKNJ1MjJkmmmnNQJ3RnrkQO%MJ0J2Pkpj1k0j1LPKjnnJKNMq
-26656b07rKQJkJkmK%%MQKkNLLjpqnlnMO%ONJLjnnj1j6qNJ9J3qj5j0LJ3J0OPnmkMQJ1Moj4
-26599a98k1j4%opkL%jNJ0J2Orj3j4jLknjKLJ4J3KmlJkl%JllKjj0LJ2J5Ppj4qNJ0kmNQJ2M
-26546b00njPPkrj0j4ojlrlNMllNJ0QJ0J2LmmkJLRJ2Mpompj0pMkmO%lPONQ%nj1j2KRjoJKj2
-26488b26pomMNJ0PjkNMlj5pNNJ0NnnrPK1NooJ2J7mj0rmlm%Noj3qJJ0POjlOLqj6pOLRJ0PN
-26432a98jNlnNnrlqj1lKMKkNJ1Ml%J0Nj4j7kOLpjMlMPMOOMMjj2j5omnJK%NJ5J7J3%qqqlo
-26375b17jOJklqKJ0OJoKKjlkMRJ6MnKllomLKnj6pLjKjmJOLkl%NLrj6mJ0J7Qorj%npMPOLk
-26314b14jkJNJ1MjNLJJknj0mPMnj0oLLMRMKKoqoqonpkNJ2Kmqj3pNPQM%LkKrj7j5kJ5J4MJ0
-26256b25J4jjKLJn%MKj3j4pm%OKNKlkOJoMJ4J2Kj2j1lqlk%RJ5J2Plj9j2%PQPNkrj6j3lOO
-26202b35J5RK%%jl%J%qj0kJLJMmj0j3mMMkjLJ6J8PPJ0pj8j5j2mLloqlJ0PmLjqMQNlqmJQJ2
-26146b31J0NPjj9j9JJ5Pqj0mQQRQj%oLOjmJJJNM%mj4j8rKQJ2LLRJ3J1Krj0oj0j4j6j0jNJ0
-26094b48J7J4OLKM%MJ1Rj1k4j9mkkMMRKKKmj3j0l%NJ4J8Jqrj0pnJ2J6J1PPQMjmj4j4norK
-26043b34RLLQMM%j3rQJ1J3Oj1qnj3j0lklj%mJJ3K0J2LjqnKjj0romkkONlmKN%KO%oo%opmj
-25986b55%M%lMQOj0j5nOQQPQJ%kkj%llkj%KMOJ1J2Lkkkqj3qj2rPNLLKRQqk3j6kJjOJ8Kj1
-25929b57jQQKql%mQJ3MpLJ5Nqj8k1j3oQK1J6kmJkmOPJLRJ4J0LMlmon%Nlj1KJ2%j5pNOnpj
-25874b26NJ3LlopkloMPmMRMQQmnpqlmpqJPRKnj7j7%J1J7J6JoLPmpLJoklqm%pn%jQJ5KKK%
-25814b23jJlmkkLQMjnJjkMjkMJ1Njmpprj4oOOOLlKRQJmpj5qPJ1MMOlrnjrj1kLQQ%pqpqpm
-25752b80LJ3J1KNLmPRMOmqRJ1pl%kmmjj5j2JMJ2J7J0lknj2pMKKJj1j3OJ0nno%PnKQNkj0N
-25698b51J5Oj0j8oJOJml%QJ3J1%m%Kj0j5lQNJ1Prj2j%%POLlnLRNqmNPknrpLJ1J4NlnJPkr
-25642b28JP%qj3kQJ1J2NkmpoKjj4j2JLJLjJJ0NrpJ%MNOJ5MjJ0RJprjJkrj5j3lNRJj3pKkk
-25586b55PJ0nj0lkMJ0Jj1j6KJ1QL%qlKNJ0J1NoLJ5oj9mNjkNNoj2rjmjRJ7J8J6Npj2qnJkl
-25534b33QJ5Nj2j0jN%nmJqpMJlnLKmjj0j1JMNMORPjkLJnom%NMNOOJMNlj2pmpmKLMJ1J3lr
-25475b28MlmMJ0KqrpKJmojmj0qJ%kl%%%LQLQJ1%j2qkkjpkJ5J4%rLQMLNmplJnj5j5nQQMM%
-25416b60JkolJMPMJ9K2QOK%mqqloj0pqlQJ2Mk%%MJ0Kj2roollm%LKKPOproKLnrmJknnoPRJ3
-25355b62J1j%LPlmj0j0pPNnKOkmMJ0POkqKL%kopkkNRJ0J3J1J0Ojrj1o%K%jMj%mj0j2r%jl
-25299b62JJnrKJ3J4NkK%j%Joq%RMj4o%rp%RJ1RKjkrmJ3PnKM%oj0rqmNQkqnLJ3J1OKLLjjj
-25240b42jJNJmkjqlLnppqqkPNknkJ6J1omOJ0JMKJ1J1momlrJOMR%Jpj6j3l%NOlkjKjqj3j2
-25182b94JQOlLpk0j2OJ2J1J1RKMOLkmLMLnlOj%J1Mj3j7j0j3jJ7J7M%jrp%KQNNJ0Npj1j0m
-25130b68npll%KMJ2MkKQLJj0j9j6nRJ4R%op%Kj2j4pQJ6Kkpj2%J1J3J0jNLknNRRQkpmLm%O
-25075b52RRQLooojOKj4j9j7lRJ3J4Ojj4j5j3j0J0Pqpmk%MMROJmm%NJ1J2J7MqnJOK%pj0oj
-25022b65PJ5Qj5k4j9j3oPJ1J1RJ2J4Krj0jPOQKj8k4pOORKmljL%lkjj%jLPoqJPJp%J0QPLn
-24968b61okNQjnnqpllNJ1J3J2Jj1j6rOROjlNPKOQ%roLOJj0j3lJJkqmQKojPJ3J1J2QlnqqJ0
-24911b40J9NpqlNJ1Plj1mj1j5j3m%ronq%RQLNJ3Q%qj2lPOLmpjJ2J2pj1qKKqp%JPO%Mjj4q
-24856b91MQJ%MJMplJ4K0J7mk2k5j5j0QJ1olJ0NMN%%RJ2K%%prpnJKLLOMKkj8j8kJ7J5mj6%
-24804b82PljkJJ0Rjj0pj1jPkoMJ7J4nk0j6kkpOJ0KpnOLLQNQJ0jomJNKj0nOkj5lJ3J6J1Nk
-24751b49pJoqmkkmJJloMJ3QJkrj3j1KRK%N%olKkkNOKlqnj2j7kJ8K5Rpj0mJkKJmj%JLLLOP
-24692b73MOQRkppj7j8nQLJjmmJKkjmoqlqpJ3K4J1pj0nJJNOMMMlknpm%QPl%JOJ6J3mqolnk
-24633b85%jMmj0qojJ7J8KkjljJkMJ0RMj0j5%mj1j6j3j1mJMNPRlq%%KJ3J2NlnnOPl%KpmOM
-24578b94LJ3Nj2j4nLJ0RPoj7j8nQQKpkKlkLKPMo%QRJj0mN%k%LLrj3KJ3MoOQM%OJ5Kpmmqo
-24521b89nl%%j0pMJ0Mqj2j6j2NJ2Kkj0j1pPK0QMLm%JmKJ0J7J5MQJ0%rj2j8k0oK%PROKMLN
-24470b81Okqrj1LMpjPJ0jKJ4J1jprj1j0rj0ommlkQJ0Ljpj1LJkNPNJKNlj3nnpOJ9RnkNJPR
-24414b94%j0j0kNO%jJ0QMJopqj2JNrj3qmOJ0QMJjkmkMlj2rnOkjJ1Rlnkmnqj0NQpmLn%J2R
-24357c42oj0lLjkNPONPNk%J0LKPjl%lj2j0RK6J1ppk1j7J0Prj2rkNkj9j6j0olLJkrj5j3j0
-24306d52PM6P1N0J2pmJ0J2J3J3Oj4j5LOjlmj0KJ6Rlj4j1j3knj3pLRJoj2j3j6j1jRJ1%jRM
-24260c16olJ1J8JqNOjm%lj2qnjMJMJ0Plk2k7j3KJ4K6J0j0j0kqj6j0jJ1J5PNJ1Rkj2qNQKj4
-24211c33k0nLL%ojMQLrj0qkJ3K2RmLJ0N%jj0j1Kjj2j9j5%NJ1J3%j0lPJ2RkrlOJ5J2QLj0j3
-24161c31LQOQNKrqnlomJ1J1LonKJ%nl%lqpjJpkK%onkkJ3K3J8Kj0j5j3mJMlj4mQJ5RLPQJ2
-24105c05Jnpj0jnj0JNLjkJlpmMOMqj6j6j4jJ3J4jnlnqrLKo%QJ2OJqjM%jNlj9oJ4J3KooRJ7
-24049c54J3NJPLpmMKlpmJ%PKmj3j1mkLMJlpNMjJnjKLKOjnononMJ0J1J4Nqrj0prj1j1%PJL
-23991c92LmnpRK9J2nrj1qnkNNKKj%JjJPMrn%kMK%Mkj1mLLMONkJJlKPOoj1j%nllknmLRmj9
-23930d11k1oLlj3qJ1J6RKlkNJ4J1PQ%mojNKLoqKkmm%%lMOjrkOJ4J3nj3j8j2jKNNMM%llj0
-23875d21jROjj0j3JJ4J1Omj0j3%mj8j4LK1OpKjkRNMPJ8J4qj0MJ%N%rj2k2qKmmkPQKPJ2Oj
-23823d09pkKJ3J5Plj7k4k0j3rJJ1Ommj0lJ2J8J9J0pj1kJmj1rJOJ3Nj4mONPNM%pj5j1oMJ7
-23775d38Orj1onnj4j3lkJ0J3J0J0MnlOLnnjj0j3KPJ%jllMPM%rnQJ5O%%oj0rpkjJJ3J5jj8
-23722d78k0mQLmLNmlKONKLJ0Lqj1roJjrolpj1pOKnpJ5K1J1Lj3j8rRJ3%JNJ0J0Kpj1rpmno
-23668e33j1oJJ2J3KjmljJPJ2J1LplMKjlLplJ2%j2ljQRLlrj5j2lK%%LLkJOMmrj0o%nkJ1J2
-23613e34JJJmpJNLrj1%kq%R%rj0rnQRMJMLmrJQP%jlj0j1qnjOMlLJ1J0mj3j5k3j1OJ0OMJm
-23557f06ormlKJ6J2lplq%RMkqjmj2pmJl%NKllJnmPJ1J1NK%mj1onj0oJ2J5MMkk3m0l5rJ6J6
-23503g01Opj6oOLlKKnnljNMk%NMmj0j1m%%NJ1%j2r%omNNL%jJKoopronNJ4Omj5oPJoK%qmQ
-23443g80Nnrj1Jjj6k1j1oj2pJJ5RkkppMlj1j8k1j6nkMJ5J4KmomJRlj7oJ3J2%j0j6nRRPNk
-23393i11kPJ0Lj6l2k9j1%Krj6qlj0j5pJKPKpj1j5kNJ%Knrrqj8k7k0OMj0j0j0qj6j4JNJ0%
-23345a200j9j8pJJjponmlmj0k1j7j2rmorj0lKpk2k5k4j5noppj2nj3k0k3k1j4j2j2rj0j3j9
-23300a672j6j6j5rMPrk0k1k5l1k5k0j5j1j2j2j9k6k5k7k2j0k1l2m0m2l9l5k2k0l6n6m5l3
-23265b468j9pj7k7l2m3o4n6m2m2o5o8n4m2l8m9n8o2o7n9m9n0p4r2r9r4j02j10j15j05j05
-23234d374j17j35j49j61j63j73j79j89k10k40k63k91l08l38l71m19m67n28n82o51p33q43
-23212a1884r67j138j312j488j629j687j420n10K048P030J1719J0521M991J171n9J23N61L74
-23194A6444l02p86r93j044j030r45q46p37o42n63n01m44m13l68l33k94k59k44k39k20k03
-23173E038j83j66j50j46j36j27j29j28j18j05r6q4p1q0q9q4p3p3p9q7p9n5m9o4o3o0m6l7
-23145B381l4m6n1n0m9n1m2l2l2l4l0l4l1l0l0k9k8j7JLj2k6l0l0j9onj8l2l8k6k0j6j3j3
-23110A431j5j7j8k3k6j9j1rj8j7j1rj7j8j3j0q%jqk0l1k6j0j1k0k4k6k8k5j6jLOJ0OQmj5
-23071I39j4j8k2j3ookklj5k4k1j9rkj0kLMkj8j5j1pkljMkqj1j0o%KJj1k2rJKmnKM%mjj2j9
-23021E91j7j5oOJ8J9jj0kjKmj2njj0j2j0o%j1k3l1k8j0J0NnMONNlj2j7j6j0jLNNJ1Olj7k2
-22975C80j4nJOMqj5j0%lpomMQPMJ0LJONmpJKJMJj0j4rjRQ%NJmokPLpj2j5j3nlplJ1QJJ1m
-22919C14j9j7k0j0MPpoJ2J2Jj3k5k1oRK1K1J0NkPMorLLkjrj3j6j3nj1qKMJ1J3krjPjLRMK
-22870B36kmpnpj0j0pKJ1J5J0LjkNMpj5j6rjJOjmjkOJ3Lj1q%LMJkmkjKRlrj1j4plj3j4j0j
-22817A10J5J4JrnRJ4Jj0o%lNPlJOMMKkj1oOKolpnJ1NkKnj3rMQnoMQNQ%lLqj5oll%Pok6k0
-22760F0JPRRMnj0nmKJ3J5OmJNpnqqjJkJOOLNPNNLlpmpj3rjrqnJJJNJKMOL%kj7k1JJ1OjPQ
-22699F5KOJ2Qrmmj3pJjljjNJlLJlJKLlrokOLplOLoqKNLjnjloJMjJk%NKlpkJ3J1kmKPPLRj
-22635G2j1kJjlJqr%JPQlqOJ0J3Rkpmmj0j1j3%LNJlMPKj6k6k1j4pKPMM%ppj2jPJ1R%QP%j3
-22580a4j7rMJ2QLMLJlj5j8lJ0J7J3MLmlJ3J0%mrmjjpj4k2j4kMMOJ3J6K7K4Ojj2k0j7prk3
-22532d8j8oNJ2J1KjmNJ7K4Rmkjj1q%QNj2j7j0KPQKlLNjjP%oMLj0qkmjQPNJ4J2%oqj6j1qn
-22478d7OOpqRJ0%nrlJom%LJlqokPPKnlkKPQPlqmNJ5J6%j2rmkPJ3LolNPOmqJnj5j1j5j7lM
-22419h9lp%OMjNJ4POJnMLjPRlrl%%J1Pnj0nkJJLlj2oqj1MP%MJ3J8Qj1nQLqj0kJnl%jpJJ1
-22361f8jrjjooJMPmLJ5J3Lpj6qNPlkkJmloj4rJLjQJ7J3Noj0lONMPQMnmjJqlJ4NmJjk%JMR
-22301d3Jkqj2j9j2pokKQLmkJkLPMJJJljoj0kMPLjOJ2QLjnj2j1jJ1OKkj2j5nNJ0J2MpplLJ6
-22245g9Pqj2lkjjjMNmqjJknMNoqkkMJ2%ojPRkojKMPJ1J0Kj7j4kJ1Nj2nknLJ3Okmq%Lkpnm
-22186a15mJllPJ0J2J1JllLOqj1qj0r%RLjmMPJ1Nj1j3mKNKlMlrNJ5NnKNrj3pnMNqj1JJ1J2
-22132a15Monk%mrjJj2oMONJ0J6QJnkRQORMj0j4j3KQoj5pqoj1j6oJ2Lj1pjj1j7j5pJ0L8O3
-22082a21N4K0J0J0MJj1nN%kmKmk0j6j1rnLKNPnpJOMLJ0OPMkoj3k3pJ3RompoJ%loKOJ4J6R
-22029f9RNorj2j8j3nJ7K4LLJ0kj6mLolmoNROlj5r%JMQRjj0j4pmkQJ2kj3j1j0jNMPJ1PjLN
-21976i8kj0j4n%JMmj3j1nLJ0J0Lj3pOJ2J3QMNRmj0KQ%prooj1mPOJKmnoOJ3%MPqpkj6mJ2N
-21922a30K%q%RR%nm%NKljjNMomLPOL%pnmqpkLKJRQKnjpoJKMljMljKjLNlJJjnj0m%lmj%jL
-21856a49jmkjkljMKjKjlPJ0OPknpj1kJ1PL%qpOJ4Qjj1mLjjJJ5J7mj7lJjJNLNPkkLoqpJMk
-21797a27j0mKjj6qNKnoNR%oj1nJno%PJ2MoJllPJ7J1jkoqjJ0J9Rqrrj5j6kNNPNLmj1j0kNP
-21742a68PPQ%mOJ1J2Kj2j1mLKpnjJKk%jkmjP%qMJ2J0J%lqkkkMLnoj%koJOMLJ%PPlrnpp%J1
-21681a56J4MKlojKJJknj3j3jnpNNNKlPJ2jroROjJMJjnomKNjj0j9j1MJ4Oppn%J1J1%Mjn%K
-21624a74rj6jQRR%JNPOJNlj0oNKNJ6P%Jlj2j2j1j0oMRPpj2pkJpj0lJ1QjJMLNRJ%PL%lmjk
-21567a72qn%%%LPK%mj4mQMKJ0J4NlkLppKmj5pKKMLMMmmkNLOLqnQOLOLjkj1j3njlkjPQKLK
-21506a70pjQJk%LKJ%%jqmKLnqnJOLrpmkJ1J5Qjp%OKqpj0j7pJ2J3NKLLJNLjkkqj1pPPMKlL
-21446a82LmnRJo%NjrNK2J8Pkrj0rrr%NMOLpj0j5KJ5Olpj1jJ7K2Q%ojljjmnnkJRJ3oj0kQJ1
-21390a55kpolnLLmkJ2J7J5Nmqrj0r%Looj%kl%j%mnorJJ4RPLmqplkjOJ2J9RJOkj3jRLrk0j1
-21332a91npj1lKkmjJ3K0J8J3%rppj2j1qokjLJ4K1Mj0l%jnkKLNKlmqlJ0LJQJj1qjmPNm%Mk
-21277a97ppJLJKPJ0QKjln%Nnj1m%LJmllJPNJ1OmLJm%MjmkLljomNJoj2j3l%olJjMNjnNJ4J
-21216b09j0NJ2J1Krj1JJ5J2koqmJ0J0Jmj0ljMRpj1%LmKLLMLJ1kk1j6NRRJ0NL%oj0j3j0%R
-21166b06PNRKkj0j0npj0j2olkRJ8J9QljJj3j3lQJ2Qjj3j0MNLPOlnqoNRJ3lj4j4qJNJ0QOJ1
-21114a92J4NkjQMqpjqrm%jkJ0J4Jj3j4q%%mjJklpjPNJ6J3OMmrolOKpk%kn%J%LQJJJnKM%J
-21054a93kpjJQNnj4jPJ%lppNMoJKj2j0LJ5J3J7QnpKKjlj2k1j3lRJ5jpKJ5K0P%mqK%mMK%P
-20999a80Roj6j0%%ljqpn%PJ5PJkqM%j0pLKjQJplJKKJMkj8j4%J2RLMJ0QkkPOnrqnJoj4lKK
-20941b31JmqMQNN%kJPLpj9j8KJ4RMJ3RKnmqqqojJ%nNJ0MPMolPJlJ%KJ3Kj1j1qj0plONjQJ0
-20883b24JoqjkpJJ3J5J3Nnoj4j3kNjNJ2Rkj1j2JLomNOJ%Knj2j2%J0QlrnjJ0J4MQMrj6qJ3
-20831b36J1OJ6J3j4k6j0plmkJNPMMlmmj%NM%jkOJ1mj8j6JJ2MKOLomNKK%j0jjkjopNRJoLJ2
-20775b39J3Jj2pMKlj1oKJ%NNPJ8J6JlJLJ1Lj0j5j1jmj0jOJ0J7QppjJkqkMNN%jRQ%j4k1j7
-20723b47pj%PPKmKNj1j6oKQPOJ1OJlj0pKMKOJ2J1J0J1%j2k0rRJj3k0qMljLOJ5J6Rkomj6j5
-20671b56%Jk%jlmJMJ%mmMNKLQRJkkpomK%kJ%MRNRJ1Lkj1j1KJ3Omqj1onkmokmJ3K0Lj2nPN
-20612b38JOOop%%pmqNJ5PlpLKnoLOLko%jJ%rmLOJ0Kj1j2j0MJ0NrqKKJnj4pOJ3J3J0pqjKQ
-20555b50J1klRPKmJPNLKjqrj4j8pOJ3P%%nkOnj1j1lJ0J2OJkpnK%nlNPPLpj6nNPJ0KpnjLR
-20498b48KmkmMJ5J7nj9j1lkoqrK%j2qLK0K4Mj3j2mj1nRJ8J1nj0J3K0Nj0nOlpqqnjRQOJ1M
-20448b37lKJ%jmm%LjJmj1kLJJ0KPJ3krkPNPPjj0j7j2kLNLj5j5j0lJ6K2J6J4Pmj1j5qMJj1
-20397b54qlMjj8j2QOMLMMqpJKJ0J8J6J2Lj0pOkj7j5JJ0O%j2j4nmkJ0Mj0lJ2J4MKL%pplk%
-20346b64jk%%MkjLKk%k%QRPO%pj1ljkNOkJJ0pj3rJknj0j6j0jJ2K1J3Qkk0qJ1J0KqkP%mjK
-20291b70MKlkL%pnNQQPpj5pMJ0Q%j2j2ln%MOJ1Kj1j0%LJROPjmkpkKkOjrrlOM%oJQQMLnj5
-20232b85rMjj1kmnrmLm%J1K1Rrj0mKJ4J8Mj0j1rjJ4J0kqj2oNMjnkQRPLmJ0J8Omrj2kLNjO
-20179b62Lj1j2j1LRLJkJOLmplKnojLJ2J7OorKLpj4pnj0KJ2Okp%J2J6Nkqj1rj3qPJ0J0J1J0
-20127b67M%plPLkKMj5k3lJ7J5%qj0j8OJ6LnojNOPOK%mjQOMJkjN%nj1j3qJJmmqqONmNPN%n
-20069b89pmMLqj1lLONpj3nQJ4J0Kkj1nKklLLnj2nOP%jlJKK%kokOLLMJ1J4KjkJJ1Qnj1nqq
-20012c02nnj0rqjLJ5K1J0PPPmj3j4pjj0j2rJ0K0J0Mj1j6MJ2Ppj0LKnoJJNLKPNPKlOOKoqj2
-19960c05j8qLLnlQJ1MJ1J4Ljj0qJkmmjlOMKMOJ0Jj0j5mJjoJNNmnJkkRNrj2rjMM%qj2kJ0J0
-19904c28Lpj0LJ9K5J6Okj4j6kRklQJ0%%mo%mpkjJMkQJ0molK%mPJ0jonroln%QJ3RJjKJrj2
-19848c09ojMJmLJ4J8J2jj3j5njmjOj0pJ5K2J2j2j8j0jp%J7RpnJ1J2lrj2roqj0mRPLmoj0p
-19799c50KmmmPJ1NQJ1MNJ1MlmmpoKjjnpKMlppLP%kJ%rj1kljKRJ7J8PjOJ5Oqk0j4mJ%LKKR
-19741c08J2QJpnlKlj6j8mJ5J6J0%j3qPJqrrmMJknnOJ0ORROKj2qPMmpj0oNJ0%n%kj%PONJ7
-19686b96K0N%LKQjj3q1q2jK5K2LjNJ2PKmj1KJ4J2QJ2mj4jMJnj3j0rLPNPQmmQMmPJ6NJ4J0
-19636b97nj2j4r%npkMklOQLp%J0Mj0j6ORnnL%rj0JJKj%l%J2K2J0mj4k3j4ojJ2J6QLkJ%Kl
-19583c46KKmnJkmkqKJ2Jj8j3jJppKJ1PQJ3J3NjJNOJnj1j0%Kpj8j8mPQ%kLMRJ3J1QjnOQOk
-19528c23j2j3qJPKKPPkmj1j3j0pJKop%J6J8KolnjJ1NJjjNQNkmj1j3j9k0%J8J2lqQJ5MOMj
-19476c47prpkJLjjNJ1Oqj0qj3qKMknLQ%ppjJ0RNJrmNJ0J0NKPJ7Qj1j9j5pqkKLJkjKMQJ2N
-19420c52QJ3jpplqj3j5j7j3LQORO%MJNLprJLmpnJ5J4NLoj5j2rkmlLjkkNJ3LNJ1Qnj2lmj7
-19366d10j2LJ1J0pj5nLKKJ1J0j%MJ1J5QLmj2rPJ1jplk%QPrk1j8POqqJOJMRJ4Lj0MRrnMM%
-19313c78j3j0rj0OJ0PllKQKoKJ7J7nj8j5j2nOOkJMNQP%rj8j2momLJ3J5J5J3MomJKJrj0MQ
-19262c84kJLJ0J3Korj3j4jQKJKnojJjlkj1j3kJ5J4NOOMQKqnOJnj0k0nJ3JnLM%jKRLj4j9j6
-19208d36rOK0K2QlJpnQJlKLkNKj1j2mPMljkj0JJ3J0NMLlpJJ4Nnpj7j8j0mLLjnoPROQPMol
-19152d08J2Npj0lNOJj8j7JJ0PPJ1jj0j0j1lKOJ3J0pj2qojRPmrj0rMJ9J3Lrj1KRPJp%QJ1j
-19102d03j2o%oj2nkroJKoorkJ1J0J2QM%kMLLmmLKM%j1j4o%jKLlmNJ1loNNnjRJ1Omrlj%np
-19044d53mjNkqlJMNJlj3rproLPPJ1N%%%JKLlmpj1qlJ1PplKLkmK%JLOPMm%jorommJ3J3jnj
-18983d84lj7j0KPJLJLOKomLjJorjLQ%pqoKJ0Q%lLMKNLkmLNKrj1qn%LORRmj1j0ooqo%J0kj2
-18923e45qKOKNLorqjNPjnlMR%JR%mkjm%mj2pKkkmqOJ3J0Mprj1pJ0J8J3jk0pJ4J2l%QRJ7J0
-18867e02j1j2pj3j2KJMJ4Qj3k0j1ll%LmpNJ7J3mj0kMOmj5j6j6%J0MNJ0NJ0J2jpjjllK%j0
-18819e76j0nJ2J2%j0rJRQN%j3j9lQOPoj2JKjjloLJ1NJnrj2r%omLKJ%LnkJ0Mllq%Qlj3j2n
-18764f51KKLJ0LpjLmqj4pl%KJmJRJ%qj2LJ6Rj1j7qPMJPkrmKO%mNJooqmjJJ2J8OJj6j8j3j3
-18708g23j5j1Jm%K%pj5j0MNmkNPONMj0j4roOLJJOJ2%j1j4rj0JK3K9J7kmNJormj0j7j4kNm
-18657g97ooqj0j1qklNRQPLnj0rnnpLQK%qpppJON%j5k6j7j1mlo%Kpoknj1j3nJ0J9RNKonj%
-18601i60rj3j3qnj0njQJ0J0RLoj3o%lnj4k4k3nLjqqlMlrlqqpj0j2poj1k1j6jOQLoj6j7j8
-18551a258j2rj2j2j6j7rlkj3j2rqj4j1j5k7j8j3j8j6ppk0k5k2k9m2k9j2nnk1l2l4k8k6l0
-18513a898l2l2k9l1l7m4m1m2m9m7m1m8n0n2m5m7o4p9q8q8q8j00j07j07j07j26j53j84k08
-18484d064k13k31k62k91l31l69l92m22m10k70R9Q39J917K751K640J813R57M43K03K8j30k46
-18462D059l11l35l28l04k71k49k23j86j68j56j36j26j12j04j08j10j04r9r1q7q7q9p6o9p8
-18437E2p1o7o0n4m9m2n3o5o8o8o6o9o9p1n9n7o6o0n0n2o1p4q9r2r6j01j06j14j22j27j36
-18406b282j48j53j74k05k30k55k76l10l46l83m25m58m49l38j7O67J734K776K990K263J296
-18385E277O04K60O9j05k52l39l62l49l27l02k73k53k19j88j63j35j25j19j15j11r6r2r0q4
-18361B111p0o9p0p3q4q1n6m1l4l2l8l9l1l2m0l6l7l7k7k2l7m1l6k8k2j4j0pORmk0l1l2k6
-18326H69k9k5k2k4j2nj0rpqqnj2j6j6k0j2joj3j0k0k5j8j6nPJ1kj1j5j5nJj2k3ompprojm
-18282D07j1mlj1j3j1j0j3rppr%MloORnj6j5j4rmmqj0JROmrj1j2j4j3j3r%jkmKKnp%P%pq%
-18230A32KJJnrrlLjLRnj0lkqmLKlj3j1j1kRQJ0P%lj0qjKllOLoj6j9qpmoqpkNRRjkNmj2nn
-18172a0lj%jNLonmqj1j0kk%klPJ4J3lJQNJJlnomMjqqj1j0j0lQQJoJJ0Oppmrj2p%kmMJ%KN
-18113i0J3NpkLjklmrj0j5j4%LJ%JPRkj1%JopPJ1%nmJOJ3J3QjKOJkpj7j7j4j0opojjMJ0J2
-18059a44J3Mj1npqkooOJ1MKJ0Mj0j1nj3j4nKORQ%kLNmmj3pNQjkMLjlQNj0pLPJpj3rqJJ2J4
-18004a80Qnrj0nJqpJPPJmrj2q%MN%QMKRPpj0po%kKQJ2O%lpj8j0QNPkj9j8kkmNJ1%poplPO
-17946b56JknjQOLLN%mjljJmlj4qRJ5LkPQmj2j0nQQKmoJLOJ0Opqj0j3pllJj%orNKok%jJLK
-17886b94%%NLnOJ1oj0j0mjkolJJJ1NLRPlrpljoKNNOpj8q%K2K4Mqj2j1mooJLOMOKkNJ2Qjq
-17829b84rj3j5kkmjKJ3J0KQLomopmqj4LJ0jllKRP%kjj2pLRjnJnpmjJmrrqj5kJ0PM%NQjkM
-17771c60NJ1QlnqoMRRJ5Kpm%%oqj3j1kMNkj0%Kn%lKPJ0Pj0p%lpj2lJ3J3OKKMJlp%J1J3nk1
-17716c66k2j4lm%LKlnRJ8J2lm%oKOoj5pL%mKJ3J3J1oj6njj3j2j2oKKRJ6J3LnKPkj4kKkpL
-17664d12NjkkjKmllnJMNjnkMJ2J2Rmk1k0nML%lK%%nj4oQQOlj1lKjj2rLKj0j3kJ0RQJ3Nmk
-17608d52KomJlj7j6j9j7KRNJ0J3J2PP%OJ0Kmokj4j5j3pqrJOLRNjJLNMQknK%KkqookLkOJ2
-17553d90J0J3J4J4Jj0j9j7%RKmqnqj1mJNOLMNllQKoplJOkkmrj0j4pjKKJ0OMLJoj4j3j1j2
-17501e71nLlj0kMJ3J1KNRPMOMPRQnnJoj0JJ3J4Qkrnkrj3pjj1j7qlLRJ1LJQQmj0nrj5j0mM
-17447e85J5J1KlpoMJ4J2kqpmpp%NJ1jj1pj0j1oJ2K0J5K%rqMkroqqnKQMJkj3j5JJnjLnoLL
-17393f31RPjnppkJ5K1Rqj6j5qlmpj3mMMLkKKkj2j4nmplJQQPjmkjJRJ4KmMLkojLjnk%qj0n
-17335f96rrJQJ2Jj0lLMrj7j6nJ2J5Qnj4j6j6rjKORKMLmrj4j1jKPPKNlj1j4njppj1j0mmML
-17283h31opjQJ2jlJ1QJMMnlJJ%%Mjj0qjRJ1LLLQNqj5j8k2k2j4mLjMPnpJRJ1Kmjrj2knn%K
-17227h96qj6j5lPJmk%pj5LNlnn%%mojlqpml%%klj%mnpj0JRRqo%polqnJ1J3%k1k7j1JQOj0
-17170a085j5ojmj0j5j3n%opmqj4j0KKpj3j5pjKllpmlj1j1j0j3j2qj0j5k0k4k2nqj1j1j0p
-17125a468jj3k3k0j8j2j4k3k7j9j7j8j4j5j6k6l9m3m5l8l4m6n7n3o4p9q3r4j01j05j01r2
-17093b818n8M3K27M52O13O12M69K76J31M9Mk5n7q2q8r3r2q8p0n3o2o4m8l7l4l2l4l6m3m5
-17063a083l9k7k2k8l7l9l7k8j3j2l3l2j5j6k3k1k0k6k3j1j1j9l3l2l4k8j8k4l5m1l5l0l5
-17030a960l2m4m7l8m4n3n7n9n1n1n3n4o4o7o6o5p2q0r0r6j00j22j46j63j71j82j94j74j10
-17001d505l2Nk1j01j47q9P0K86N22Q24J230J526J472J091O16K56M6o9j44k05k52k65k48k26
-16977A640j94j78j76j65j43j26j08j07j06q7q2r1q8p5o5p3p2o4o7o3n6n5n3n2m3m2m2l6k8
-16948h97l2m0m1m2m3m6n0o2o2n7m9l8m6n9o1p3q2o5m4n5p5p8p9q1r1q8q7q9r8j08j02r7j10
-16915c127j36j67j83k01k21k46k72l02l19l02k30n9K48O60R69R69P36N23N07P11R55R91P39
-16892B243L86J12m7j41k11k59k92k97k87k75k59k48k36k23k37k49k51k52k51k53k56k74k68
-16869b325k15r1J42M31O24N80L82J92Q8P8J94M74P82Q89P56N02K53P3m1j19j73j89k00j99
-16845B888j82j65j51j46j44j24j07r7r3r0q4q9r7q4o7o5o3o8p1o6o5o2n5m4m0m2l8m2o1o6
-16815C20n2m0m2m8m7m2l8l5n3n7l9l7m2m2m4m8n0n0n9o8o9p1p0p0p4p4p6q2p5p9r3j02j09
-16782a657j07j08j20j39j63j89k08k28k57k93l14l22l12k36n4K89P17J039J180J240J292
-16761A050J268J064P45M43K20M8j00k07k51k67k78k66k39k07j71j47j34j27j11r4q2q6p7
-16738A994o1n8p0o4n9o4o7p0o3n9n9n5m6m2m0m3n4n1l3k5l8l7l1l5m1m0k9k7l3k9k4k9l4
-16705D84m2l2k2k8m0m1l9k6j9k7l3k8k9k7k8l8m5l8l8m6m8m0l9l9m3n3o2o8o8p1r2j09j13
-16672a027j27j41j21q1L0K13M00N21N39N25M91M03K62J27L3l5p6j01j21j27j11r5q8p7o4
-16647A152p7q1o2m3k7k7j8j2k5l4l8k7k3l5m2m1l5m0l3k3k7k5j9k1j8j9k3k4k8j8j3j6k5
-16614A33l2j7oj4k5k5k3k3j9okj0j4j5k3k8j8j7j5j0qj3j3oj2k3k4k1j5j6k9l8l5k3k0k4
-16578e29l4l1k2l1l9m2m0l0k7l2m1l5l0l9m8n2o1p9q0p6p8q2q7r8j15j36j52j68j89k11k25
-16547b939k18j81q1J27M23P00Q18P87O90N69M22K85J98J85K02J86J31M7l0p9j18j34j39j38
-16523A713j25j17j07j01j07j01r8q4n9n2n8n4n2n8n9n0m1m4m6m5l9l5m2m7m3m1m2m7m7n3
-16493a81n7n1m4m7n7n5n4m7n4n6m7n0o3p8q2q3q9r5j10j12j17j35j46j64j86j98k19k33k38
-16464c148k31j79n5J56M20O13O47N83M72L28K24K20L03L88M27M12L59L05K74L16L99M12L15
-16441C960J62J3q0j27j53j78j84j77j68j60j44j29j21j01q7q9r0q6p9o9p2o6n9o1n9m1l4
-16414A521m8m9m3m1m3l2k4k7l1l6l9l5l6m5n3m3k9k6l0m1n1n0l6k8k9k9m0n4o4p4p0o1m7
-16381A37m7o2p7j00j16j26j30j25j01n8PQ4J56J97K18K43K73K97L68M68N10M39K93J43M2
-16356B933j6p6j08j15j23j12j03r8r2p3o0o5o5n0m2m7n0l5k6l9m3m6l4j9k8k9j8j4j0mj2
-16325A281j8k2l4k9j7pj3j1j6k4k0qqpkj6k6j5lLnj7k2j0JjlnlJlrj2j5j4j3j2j2mJLJ%j
-16281H34mmj0j1j6j4JOPKpj2mlqj0j7j2oKMnj2j5nOOJkmJmplnnlnnqNJ3OMKoqj6j6JOlmk
-16227F26j5k2qjMJ1MPMjMjj3rJJLJ%oj9j6qmqnM%nmjponqjopJJJLKRONpj3j0lL%mooo%jp
-16168D52nljkppkn%NK%jPLkkPJ1Jl%mj8j9pOJ2Mjj2j3oj3j2jJ2J3J0RMqj4jJ6J2NJJjljL
-16115D22kjmj1j4mJj2oOnqNkj3j0J1J8J0Jqj0pj0p%%npo%PJ6J2Npj6ojlMQNkqj5j2nKOMj
-16063C15Jnj3j3pOPmlqrmQMoKJ7QokK%mo%J3J6Jj0j4j5r%knkPRjOR%mj0j2p%KKjJJ4K4J5
-16009C07nj2lJ4Lnqj1mrrjJjj5pNMnrnmlkJJ1MkllqkJ3J6J3Jooo%NPnj5KKj4qNMlj1j5qo
-15954A79k%QJ3RjKkj1oNJ1J3MjLMjj0pjKKplLKJKNJMMnj3j0lKMknkrpJJJNmj1j1nLRMkmm
-15896A58lj4j2PJ8K2J4j0k4j5kkolMnj3mJ3J8J2Rnj5j6lMML%MJ3J1KJnj7j6LQJjLOJ4Nkj
-15848A63j1j7j5rnKQRJ2PlmjjPRKppPQNLJkOOmj1j2kKj5j9pNJ4Pmj0njJjnKkKRPNNQJool
-15791A28Kmk%kl%J0J1%pqkoj1om%k%QNmJMjjmpoj0p%nJQM%MLkjj0nNoj1jOOONNm%Qkmrqm
-15730F1%ORLlqj0rpkkNJ8J6J6J0kJJ3J0%j3j0oqj5j2JJ2Rkj1l%%J5J3Jlnqj1pppj2j2NJ1
-15681D0MLKmmMNMkpj1JQROOJ%KopMMkJOlj6pq%RNMKorj0qLNpn%J3J7J1MkppnjLKPPNJoj1
-15620D7%ROqj6r%LKNLLPJ1N%oj6rOPKKj1j1ljkmqk%pnJRJ7J0rj5oQNkoNJ2QJ0jnokKPJ1N
-15563E8krj0oj2j3kjrkNNQLjMLMMJjoJMKLjrnLMjJ2J4Kj0j6j3qnJJjJ0Npp%PJ0Lkmqnj%O
-15505FJ1JnNNoj6pKMJLK%nj0j2rnpkJ1NJJ6K1J1pj0mokNML%%knom%N%jJ3Mj5j6kOJ2Kp%J0
-15449bKj8j8lJ1KlJ0J5Mj2j3mommKJ7Lj0pmOJ5RKrpLPRLonJ%oLOJ3Pj7k9k2j1QJ5RlrjNR
-15396c7J1MmplMQRNlj6j8j0%KlLJ4J8Njj%J1J4Lqj7j8nJJMNJ1OKN%oj0j3j2j3qMRJ2J4J0
-15346a8JJJnpj1j0llj3j5qKJ1QKJQPJnMJ0jkLmjPOKOJornloj1pLmoOJ3M%JLNRMn%Lk%lpk
-15286d9joJPoj2j5oknjPJ5J8J0Lkpj6mRlj3rJjorRJ6LpLJ0JOK2J7Mnqj0r%LJqmJmj0lkLM
-15231f9knklJ1J5OMKqjNPkj4pk%LQj%nj3j5j1mNMMJ0M%mpOJ0mmK%KRmj0nLJ1QmojmpmljP
-15173h6J4MqnkOMrj2jlpnkNKljknJJ0J2J0J1kj2lPNj2j8nkPJ0Pjj5qJPJ0J3nj2mj1j1Jjj
-15121a27jNjJJ6RJ%mMJ3QjJ%lLPJoj5k3j6oojOOMMNMKOLmokkpmLLJ4J6MMMj7k6j6mNMnjN
-15064a33J3RLOj0j7nJ1J5J2jj6j5kJrqjNO%njQNm%J3J6Qmj0olj%kl%MNMQJj4lPKonMKlmK
-15009a21nj5q%PMlkLJ2J5Nkj4j6LRk%MJkkpmMRMprpkmlJjjRJ2PJpo%KPOQRQRQ%P%j1pj3j5
-14950a22j2JRlrJKkJPQjnj0j1nKjMQJ0%j2mOJ2%j0nMOonnJOQJ2PMmnlnqlMRJ1%j1j4qnmN
-14894a50PLqj8j1jNJ1J3kj2oommpQK3J3OQJ2Lpj3ojLJOMJK%mj0j2kNMJ1J0KJMjpj1oPQKm
-14841a30j2j6qjkkLKknr%J2PNJ1J2lj4j2j4rJJ2J9J5Nj7j5kL%rlJ0QmqKJ0JojLjj0j0%pj3
-14791b04lNJ3J1PJ0KqMJ3jnMJ0lj9j6qjJ0J3j%KJ2Pj1j0k%Onj4j1pNMKN%rpMJ3J5J1Mjnm
-14741a63pmLLqj0qrjNjk%npj%NJ1PJKkKPRjljLkjKL%np%nj3rr%KKJ0PJ0J1lj5j0j7j3JLQ
-14684b25J8J0jPRRKlj0jNkMNmj3j6lMMlj6rOJ4J6J2QN%j1j7k2j1kMMl%NNJpjJ0jj0RJ5%n
-14633b05%KOPMk%J1J0PJ0%kqmOkrroojLJmmJjrk1j1nkM%lQJ8J1jpj0qj2j6PK4J6Mlq%jkK
-14578b20NJ3J2j1j3kKKKnj7oKJ0J3OOOjkj3j5rkOJ2%lJ5J7J0%nJkj%pojjKRmj2pj1j3kok
-14527b48PO%llMPMrrkJ8K6jj4JPnpjl%jlKOmj1jJ1J6J0QjnjNQ%lnkM%j1j2qmnj0rKQKKLj
-14470b35KjmoolOJ5J1%J%pOJ1mj5oLlo%Klj6j5LOkmlnkOJlJMkLNNNKKklJQLj0j3oJLPPLl
-14411b55%JJJJ3Rmmlmj2rlJJ4QMKqjKNLplkr%jj5j3NJ3Kj0mPjlJQOlJ1J3NonPQmj6j6nQJ8
-14355b50J7Mpj3j5k0j0QOMOjlNO%pj1kRNJ8K1PnpnojLlrj0j3q%PljJ2J4jkJj0nKjJplJ3J1
-14302b59kpnnoKJmj2rRJ9J2Kj1j1poMO%lNL%OOppKOmoMRmj8j2kNOJ2QnqmkMMom%LJoj3kM
-14244c14Jmj0o%RJ2J2Lmj3k3j4LOjnKlqL%jORJjLorNO%mkNJ2Noj2j3KJ8J7J0KplMMOMlpK
-14189c07J8J3l%Kloqq%N%PQnj5mJ0Nj2mKLLjJ%kOR%j3k0j4mlLOj%j1k0qJ1K5K2jj1j1k0r
-14138c65QPJpron%J2J7J0J1lj0qjJoj0%Pkj9j9j0NK0J7J4J8PNJ3QjjjjqqNKj2pOKojmj9j3
-14087c66PJ7J5J1Kj3j5lJmnn%J1J7QMJLmm%pqj5k2rJ3K1K3J5PMPKLkj0kjj1omnnlopoj2j3
-14036c81ml%mqnmrj5nPJ1J0J5K2J1jnqJ%qKNJl%OKkljMMJMoj2JJ3J1LRLlqrjKMKNLrrJjj
-13978c65mnj5j3jLJ1J4jj4j2kJ2J0Kj%jLPNjnoJjrnlMQknpNJ2Joj0omj1NPmqJNNROjmklm
-13922d05lj%jnJjj5k0pkRK4K1J1%nJNmnJjnrj0j0roPRkLJ6J5%kKJmj1pqj2rjJMOKKMNNPl
-13866d21rj4mJ7Rj5j6mKM%MPL%klqlRM%mpj1oMLoqoJLN%lOJlpj1j1KJ5PlPLqlR%njKJ0Lj6
-13808d78oJ4PqqKKMLnrj0j0kJ1J2lmkmoj1j3jOJ1LMLoj6j8jJ1PklpkJojKooJKLKNJ0J3KN
-13754e08%j9j0%pkKLJ3RMNLlqo%korj1j3j%jmkNLj0KJ3NjlojNkkOJ1lj5j4j2nOOKKPNnoj6
-13698e96j7mRJ1MkomLLqmmj3j0ppk%JKPJ0J1Oj1j5nnOJ2Nnprj6j0kN%roqj0NJ4OplJ1J7L
-13646f61j7qMQkj1LJ0R%j7j9rJprJPQJ1KkKNLNJj6k0j2m%NRQmj3j0MJ4Qjj0j8j2jNJmj1j9
-13595g83j3%nj0JPNONNLkj1r%Kmj4j5JOoj3j1j3j5mLJ%L%L%KJ2J0Koj2j0jknkmqqnkmj0j4
-13542i44j6j6j4j0JNK%mj6j2qj1qLJ2J0jjKnj2j7j3lkjmnj6k4k0k0j2qjrj3j0MJ4Mj2k7k7
-13497a265k4k3j8k0k1j7q%mj1k0j9j9k5k6k0j0klj8l1l1j4j1k5l6k3j3j9l0k9l1m3m1l3l7
-13461b020m4m1m7n1m3m1o1o1m9n3n6o1o1o1n9o7q7j10j25j31j44j54j61j87k12k30k63l09
-13433d989l40l37l19k57q7K28O60J083J364J433J316J128R52Q08O52M45K19L2r4j75k19k38
-13411C265k35k32k32k28k09j76j52j38j33j26j12r5p7p1p0o7o2o0o9o8o9p0o0n4n3m9m2m6
-13383B10n9o0l8k5k9m7n5n1n0n3n1n1n4m1l3l5l6m0m4n3o7n4m6m7n6o7p2o5n4o6p6p0o7p4
-13349a576q5r5j02r9j02j19j34j53j71j90k10k29k39k32k12j70p1O4J75K31K49L29N58R22
-13325a661J313J541J470J134P10L50J07l9j29j86k33k66k72k45k18j96j76j51j40j38j22
-13304B453j03r4r5r2r6r0o8n1n1m1l4l4l7l7m4m9m1k7k5l2l6l7l8l8l0l9l5k4j8k0k0k5l3
-13271I19k7j6j2k0j7j9k5l2k5j0pj4j5j2q%oj5k2j7j8j6pLO%ok4k0j1j0j3j9j3oMJ8K0Lj4
-13231D77k0j7j0jmj0j2j5j6j3j4j4j3NQnj1knpolmpj2k1j4nkNLj3k1j9j4mjj%pkRJ2J7J4
-13186B05J1PLQPMQ%j6j1l%mpj9k4j3l%PJ1Jj2k0j4KOlnnj0lOP%rj3j0qj0nj2j8j1nKNJQJ5
-13136E1Oj6j5%Qkk0j2jpjJ5J6Nmppl%KLLrj0mj0j0LRPKkK%pqrj0LNL%%Nlj2pjJOMJMJrrJ
-13079d9OmqMQjj1lKjKqj8qlOJ2Nj1j5mJ2J1JjorqkOmj4qJ0PLJ1nj3kJ2ok4j4kJ1J9J1mj1
-13029a18j2kkoLJ7J9J1Olj1kN%oj1pKJ1Lj2j9j0OJ3NKPpk1j0jjJJrj4j0j0j1nmJMjjlkPJ1
-12979a96ONNnoJ2J4%qj0rlj0j0l%NQKOJ1OjJJkrrooKNOOlqj2j1mkKkj4r%KPKmm%%%NLonn
-12921b60rj1rJJ1jkLNJ7K0J1MOJj7j5MOlqj5j1jjkqj0klkKJlKlj4j0KPJ2J4J0LPJ1oj5qr
-12871b98nqpj1rJ3K0J1J2J4jmlLpk7j9nPJ2J3Lqj0j3j5q%RJ4J3RPRoj9qK%%Kj3j7nLjkj1
-12823c64j5qkQJ0K%qnLJkMJ1Pjopj1j2rrplMMLNprrj6j5qkrj4j2j8k0j3j1KK0L3M9N9O0M5
-12774c02L4K6J5Lqj2kJ1Nj0j6j7j4plllJNjmnrjMpj0pj%%PJ2mrjjqj5lOKmmMKlooroklj0
-12720c99j2mQJ4Lpl%moJR%rnM%JJ0%j0l%j0k2j6%P%kKkrlNnj2j0lPQRJ1OMok3k0j3mKRJ5
-12667d87J5LlNKORqj1NQRpj8j9j2KJ0J4J1Jl%KnqnJlomMNLKMlj2j4mj%krJJ0KOJ4KrnPPK
-12612d86POmj0pJMnrjOKmlLRKj2j4pnljmrp%Lkpmj2j5%RJ2OkqKRnrplMRJ0mpJJ3J6MJmmr
-12554e54j3j0%Q%j1j8k0qKJJNJojkpKJ1J1%qj0jNLkOOjJLkj0kMMmmLlorm%l%J5Rkqj4j5n
-12499f62MLJo%jLlj5mQJKjJLJnj3pL%rrroNOlKLjjrj0ojLKJjoJjj2njKOJ5J5Krj1kLNM%j
-12439g25qj3j2NOpMOKNMmj8j8pnnlkKNJ0%lKLnlpj2nkj0j5nK%l%jlQKqq%PLnqrk0j4jKKJ3
-12382h81J1jmj4j0OJ1PoqOJnoKMJmmMNpq%pj2j6j3nmjLmpkMkorrKJ5PpnOqk9k7mkj0nkLJ
-12326a055MQmj5j3LJ1Mrj5j4mJKnj2mKpj2j2j1qk3k7mLnj9j9j7j4JK5N5P3O1L8K9K1%lJn
-12282i94j3k0k7j3jpj4j8oLnnqmNQrk4j6j1j1prj5nNkjqj6j6j4nplPOqk0j6j7j4nkqqkoj5
-12233a401rrj9j5rjJ0Opj8j7ppj3j4MJ0jj5k2j8j1mNJ4mk0j8pJN%MK4K9K1J1Lnj0j9j4jk
-12189a570onjpk1k8k6k2j6j8k2k3j7j5j1okqlj1k3k2j4j8j3KOkj2j5j6j9rpj3opj6j0pj8
-12148b077j8j9j3nj0j3k6k9k3j6j2j4k2k1pnj6k8j7qj6k2k1j8k5l3l2k1j5k0k6k4j7k4k5
-12113b738j8k7l1k6k1k4l2k6l0k6k5k8l1l6k6k0k7j9j4k2l0l9k4j8k8m2m5m0m8o1n9n0n1
-12080c782n8n5m2m2n1n3n1n0n3o3o5o3p0o8o6p2p0o2m8m2o3r0q4p4q3r1j00r6r8j11j17j10
-12048f043j07j19j28j29j26j22j23j38j61j81j90j99k00k12k30k35k48k55k62k96l24l40
-12026a0368l44l59l78l95m29m61m86n07n46o15o95p97r08j021j135j250j386j549j740j929
-12006b7298k103k217k178j780o55J743N766J0638J3982J3780J0659O844L799J739L00p64
-11990C2255j446j781j892j861j742j584j412j249j117j000q78p73o82n95n28m94m80m54m28
-11971A1859m11m02l86l59l35l22l09k94k63k32k18k18k07j97j94j89j78j77j81j66j47j37
-11949F337j29j23j24j21j05r6j14j18j05r1q9q8q7r0r2q8q7q3o8o4n9n4n5m9n1n2m5m0m4
-11920C926m1l3l0l7m4n1n4m2l2l7k8k4l1k4k7l4m3n9o3m4k1k1l6m6m5m7n1l8j4nk3m4l7l1
-11886B689l0k2j8k6k1k7l0j6j1j7j0rk4k7l2k6j2lnj5j9k2k3k5l0l4l1k8k3j5mlorj3j1o
-11849B006qk8k9k1j9k0j9j4qj5j2rm%mj1j5j7j6qj0j0k0l3k7o%j4k4j6kJMQORpj1M%mKN%
-11805A584j4j8j2j2j8l0l4j5%rk7l5l7l6l0j1QJ0K%jllkkj0j6j4mjj2j9k5k2j8j5j0%QQL
-11764A108Okj2rmK%rj5k1k1j8j2qj0j8j5kJ5L9M8L9L0K9K4Pmqnj1mNJ1PKj2k1k3j8oj2l1
-11722A041k4qJJnonqj7oPPjmnoj5j6j1o%pkKloj0o%ljPJ1Lj6k0pLJop%l%rj6qJ%OJ0LQQj3
-11667H34k0j2LKpnpj1j1qnmJJ0J6J8lk4k2pjJ3Nojkklpj1ojJ3J2mjOlkMlj5k1j8nkroKRP
-11616F80JL%mLJ6J4npjqk2k6j7lknNQklkJMLoj1pllmj0j2nKjnnlPJ1Rlj6k1j5KJ2J4RNj0
-11564E62j1rqm%LORQL%NJnj3j6pkjml%rnonMQpj2J1K1J0orpj1omLJ3J4%PKjMLnpjJNMOoj3
-11507E10j5j3qkLKnj5j4nmjM%OJ1KrmKKJKloKlj2oKJ0L%RJ0lj0j4j8j0nJJ0RNMLonMLmlK
-11453D19Lkj0oj%Jknn%PRJpoLPNMKnpKNprqlJjp%LnoMmonorj0p%KmMOLNkjJpqMLqnOJ0J0
-11390C46Nppnrj0mjjL%NMpnkRJ9J1jlJNkjlrppj0pkmjN%JQJMkj5k4j2J3J2PRNROj%pj5qj
-11333B88M%jLQNnj4j4r%OJ1K1J6jj1j1j1j1jLj2rJMJ2NmrkOjJNnppmmolk%LLMMj2j3LKKL
-11279B34mrmOOPQRLprNJ0J1%j3j0LMrj4ojkJnnKQOoKJjmj0lKpj1j1jLj%LoqJ%rj1nPJ1NJ
-11222A67pj0j1j4pNOj1j9j3nlj1rj0j3KK4M3O7P5N9L4J8J4Plj1knj0j0j1ppj0j2mkkJKkp
-11178B76j0nKJqj4o%j0j6pOPj0j3%OJ%PJ6J2Mknnj3j2MMlqoNQPmj0nJR%j3nQNmjQMjloJ%
-11123A97kkj4rJ1MJjo%kmnoojnJJkNJ1Nqj1lKjnjjMJ3J4J4Nrj1kJlj0rLJ0PKmljRJ1j1j5
-11069A58ojKROlj3q%jmnJlj1kLJ1K2J8J2%j2j4rpkj1j0lrJKkMPQMKNJ4J2qj7pkonnmJjkL
-11015A12%nmolJ0J1KkLJ0Mrj4qmPJ0MRMlJML%LQMppqkJ0RJ1Jj0qkPJ3Qnj4j3k%kMMKQKno
-10959A39rj5j1omj%LJ0J0KJoqqNQ%lmMK%J0Q%j3k2j1KKRJ0oj3nkppKQMNQoj0kJnprmKLJk
-10903E3JQQkjRMj0ojOP%qqJJ0Rnj6oPnolqnQJ6J6J2NnppmJmlKOLj1oQMrqqrljnOJ3J5J1l
-10845F6lmmKjlJQmj3mmkLPOJLJ2Oj0j1JPLkkokJ1Rjrj3mNPK%KljMoj8j5mokOPMjmo%RMj0
-10786A8qMNPJ3PJ2J0RLj0l%qlOQLkll%mj6j9onjmlMJ0MPJ1JmlNQJnpLQNqj6j3jQOjj3j2%
-10730EKorjjN%JLJj%JLmrKmrpkJKJ0%jLKMOKj1j1mpj1rLJ6J6J2PPPjmplMKo%L%lkk%OJ0m
-10669Gqmpj0lNPKkkNJ3%nQRjKkjkqmJ1K1Onj0nmnqjjKJJQJj1rKPJ0OO%Jmj0omJmoMPQNlk
-10608IloJkmNMlqrj4lJ1J1%jnmJnkKJLjjjKL%nKkj3qqqkORQJqqKKopNPPJ2K2K2jj6k0j2j
-10549c9Ll%KJRRmokLNM%j1rjQPOnrLKj2j0koj0MJ3%j4j1JOJ4K6J7llpj1qlj6j0NP%lOJ0R
-10495c8Rkj7j3LJ5Onkj0NJ5Ko%NKPLnpj1j2PJ4%rj1oPRNnqkKL%PJ6Omj0rnnlLQJ1Rjrj2%
-10440d8J0%jJLkorKOnj3qJj%P%j0rqjjnojQJ6LkRNjjj4pJ3J0lmjlMknLQJ7J1ppnl%kkKrj6
-10381h9j2%QQMjjQJ4Mj1j1kLlj0nRNjMOPqj5qnQJ2Nrj0oJ2O%Jj%MRJqkmj3mRKj0pOJ0LLO
-10325g9KmoqJOjlNQQJ0Mnj2j0lprj2mQJ1J3NnkQKnjnqm%pj9oJ1J5J4Mklj2nLKM%pJQKjK%
-10268i8lnRJ5LlloKJ0jj2j6qJlmMMKQMqj1o%PjlOMkj0kJ1RkrpqLJ3LlQJ1LknjNKqnMJ3Om
-10210h9kJloNKkJjoqj6j3nkMPPK%K%KPJjPQoj2qpjkoj0rLJ3J4%jLkJnj1%QJ5J3OJ0Lloon
-10152a09jQOmrqj2j4LJ1%jMKMljMkJKlnlnj4j4KQJMljLNQPL%JJjljJJjpnRNJjlkJlollnj1
-10090a61j9j3oj0lJ2J3RPJ0OQNmmKPJ0J5Nj7j9j1plMNMQMkL%njMKJM%lmpJJ0jj0mPNolkp
-10036a61qlKPJ%LLQPLQK%lj2j4j5mPJ2J0K%nj0nKPRNMJ4J7Nrj9j2qlMMnj3j3j0mORMnn%M
-9982a77kj1mRRK0K0J0mroLQPJkRPprloojjonmno%NNjj1j0%OROllnpplNQJ0J0M%plMmj0q%
-9923a81kjQOKkrlM%nlj%nqjPJ2moLJ0J2PPnj5j4nJ2RjklJ%%mQJ3KnpnnjPRJj2j2mjN%jNL
-9864a80%%orqpjPJ4LqlJQJ6Rjoj2j8j2KLjQJ8J1Kqj4j0LO%ojPQJ1Rnj2j6j4n%J0J1J0Qnj1
-9812a94j2njkKllomj0j3KJ5J7Q%QL%PNmk%LOkrpj0j3nOJ0QKk%LjJKkLL%RLJJ1Qj1j9oLpo
-9755b10jLlj0KJ9J6Lj0k3j9j1JJ1Nj3j8pLPNMjm%MJJl%QMMlj1pPJ2PlkKRQpkJ3P%qrLjj0
-9701b27oMMoqKOlj1j3qjJ%LNJKMONJ0Nrj1j2j0npKRJ0Pmp%nKK0K5K4J0j3j7kLj0j0pJJ7J6
-9649b08%onnj5k1k1nJ5J4J4J0KJoj4oPJ0%opj3j3rrnRK2K0J1NN%qlQQLjnnoj2nMjMNKkKN
-9596b36jqmKKRlj1j1j0kLJ0PJKNRNmqrlKkj4j7nJ1K3K0Mj3k1j1kmmomljJ4J1MRJqqkLKKQ
-9542b66J5J0nmORkj3j2jQmj0lK%l%L%j1k0%J1%koqjNRMMK%JPMoqj1jJ0OOQMNPkpjPjKJ0L
-9485b40qj3j1OJ1QMJJjkkrj1lQJ1kj2j1%OJonkLOpj0qnjkJQPNKm%jjjmKPJjJnrj3j3kPJ4
-9428c04J8J9Qnj4j4nloNNqk0lQQJ2Qnj9j3OJ7Poj2rmMJ5RoplKOJ1J1lj1rLPJ0Rj0j6lJ0P
-9378b93lnj0omNJ8PkrjJ6J2Jj5j8lPNoj2rjjOJ3kj4qNNOKjkmqj7pPNNRJ8J3KkqooLJ3Kj2
-9324c10j5j3o%MLRJ0NNmj2j0jL%%lp%jNJ%MQJ2KJLO%ppprqjPLkPNMLoomLjj3qlk%nj0%QM
-9264c56MRNl%j%opJRK0PmnjjnjJKJJJjmKQnj5j8kJ6Pmj1j2oj0LJ3PMPROmkJMnrnnkMQjj4
-9205c65j3mROJQLNJ1M%knrj4rj1j3pOJ0RQLKJ2J7J2Mkj6j9%J6OrpmLJ0LPROKnljkoj1j9j2
-9152c76omJPPKjNJ2%j6j9kQJ0J1J1QJ0mj1nmqqkMJ2J0lj4j3jPlpkJ2QmOJ2J2J2kJNKjj3j4
-9101c48lnnlkJPPKkmkmrj0jJ1J0NNMJolK%mjM%pj2qolNjoORLML%nj8j9oNJ6J0O%jOJrj1l
-9042c94JjJJmKkj6oLj%QKJLJkqnMK%rrJ0J8J0NorolJqj1JOJlpNJ9J0nrj6rMOopojPJ3J2m
-8984d16nRLojKMONklolpmPKpnmLjoqoopjPJ9J2nm%lnKKMJ2K2J7RRmrjOqk2j6okkJjknl%O
-8923d33RJj0mQROMLROnprj0mNQJ1jj0JOMj1pN%ljKQPLmj2j1j5j2nLJpJJ3J5JkPLmklrnJp
-8866d53KROOopkqpJOLnpj0j0JPLPL%KjKkj0qpoJKmJ0K5J0qj0mjpqpOJ1lpJ0J0pjNPKjj0o
-8809d76%jkooOKnNJ0PKm%PMjj1j5lJLKjjj%koQJ0jqj1JJ5Rj1j3j0n%%jqLRKMJPJ0Jpo%jn
-8751d99o%J0QLlJPLlPJ1Kj0nlJLpj1j7j0oKRO%rmQJ6K1Qloqj3j3JJ1J4Ppj3olmj0qkQJ0J0
-8698e02Ppj8rPJ%KRJ9Rmj3j8j0nmLJ6K0R%oj3j0NJ9J1j5j1MJ2J4PolJkj2j4pqmK%NMj3k5
-8649e53qJ6RoJPLLqpkMQLjpqj0j2mJ0PPJ1J1lj0kOMJmoj1jRRJkMlj1qLJ0MqrJ0J7MjQkj7
-8594e34j6qrnLJMNMMmpnMPKok1j2KJ0NkorkOOOKpn%%LnMJ1J5RJ0PklKkj7j4J%%qqRJ3J1O
-8537e45LjJjqmJ2Pnnn%nj3pPRjmMNqj3rjJkj2j6kOKPJ3J0jj0mPJ2mj2kjmpn%OJ2Pj%NJ4J4
-8481e54KlkllonjmqmK%rqj0nMNMRJ1LJjnJMLjqljkokjj0j4KQjj1j0l%%MRQQM%jpj2mJ2J1
-8422f13LkpqmmmkQJ1MjnmLJ1POQPKrjjqrj1pJRQlnkjnlMJ3Nqj6n%J%nJJpKRQLJkj1j2qkO
-8361f53ROoj1mkOJ0LKkj2j6pK%MJ7J1%qjloOOoj1lOjlklKkKnoKNQJpr%J3J1oj9j5MK0J2k
-8306f63k%mnj5j7j1rpLJ3J0OJ5J3%j1mPJ1RlrloknmJ%jnpkJ0J0Kj2oK%nokJNLm%QKpPJ8Q
-8251f73lmKqk0j1PNjl%mj1mk%LQKmoj0pLMKQRJ1Lmkqpj3j6qMJ2L%nnnjLLLKJ1J4QMolJ4J3
-8194f93nj7j4pKLLjnkppoqnjLLN%rj0lmJQQmqKJ2J2LoomMRjj0ljmljKKJ%MOlj0qjKmp%KJ
-8133g90RJ1J3RmrplknolJoqlJQNqlPlnOqk1oOOKNQPQMorj2k0j5NK1J3J0J4Kjmnkn%P%nln
-8075h04j0jPJqj4j2oo%QKllkkKJ1J2J1J3Qjqj2olrkJ%knj1j0PJ3M%Kmj2lnjmllMJ3Pnoj6
-8021h76j6pOMnMJ1JlQJ1J0J1jjqj0jnj6j3kJ0PnMJ0MKJMkqjjopkKLomNP%pj1kLJ1OjklLL
-7965h81nlOJm%PJ2Nj5j8ojmnNJ0Nmj1qJJ2Olrj1j0kJLOkpp%Llmkj%jpJQJ3QLlj0j2rnLQL
-7908i43prPRpj0klLJ7J8kj1j0lLonNLmj0l%QRQJ0Mj1j1nkKqj1j6k0mOJ4Q%NJ2QKjLj1j8m
-7856i93jll%PJkLJqj4j1okMJ1Qjk%kpjORJ1Kj6j3LJ2Njjmoj1rjnnJ0J1J%mj0qo%L%qmJ0J2
-7800a038Omq%Knj%mj7j4rmlk%PJ1J1J1LKkqrllRJ6J1nj9j5j0kJ2J0lnNlj1mon%L%jll%j0
-7747a120j3rLJ0OlkNjj4%J6J1NqrlLklj0j0QJ3Lnjn%NLNjpmkmknrlrrKJ6J5jj0rKNlknkj
-7691a170qoprnjJ%RPj%jkoJOMKpqjJ%mj2j5qKJ2J6NmoolNONlmnj3j0%mrmMJ0J%krpj1lO%
-7632a271ppkNJ0J1Lnn%RJ3Nllnj2j9k3j9qJMRJ2PPLnmjJOmj1KLmqmKQJ2%j0jJrqmolMkj6
-7577a351jJ3RMJKOPqk0oJnlmkKlrrj1j1j1l%jmmj%NPRRoj1mmmKJOLmj4j1j3j5nON%kkjoj3
-7520a484j2rmKJj0l3k8oNLnpnqLJ3J3L1O4P4N6L5K7J9jk3k7j2QPnj3j7rpj0nkj0j5ojMPj1
-7474a413k1k0j7qLMj0j8j3mKJQJ1RNjj1j7ojKPKnpjkL%j0j2nOPnpmj1qkKKnmOP%%jL%qlq
-7419a578k0k4j0KJ0QQPnj2qkJLQQ%j3j3oLnj1LMLmpj0j6j4nkMJ1lj1pQLj5j2rmLlj1qKQO
-7368a735qmJkmMMKRnmLrk5j1LNnqj1j0JLjjmj0qqlljmj0j2j3j3qLQLJJo%KOJ1Mkoj1qKnj5
-7312a917j6qJopNJ1Nj1j2omj1k0j1J%jjpj3nJQMj1k4j8j2ploj3j4j5nNloqorj0mrj3j5k0
-7264b246k0j7j8j8k0k7l4l9l1j8mL0O0Q0J10J27J07P8M8J8PLj8l2k5k2j4qk0k6l4l1k1k5
-7230b100l5l9l1j5KK1K8M5O3O5M8L1J6Kppj3k1j2rj6k0k1qpk1k1j1j0rrj1rnLJoj0j2j4j8
-7189b202p%pmnj0j2oj3j9qjrj3qj1j5j1oj2r%Jnmqj5JJ0K1K3Rqj3j2pj1j9j7j4j5mlKJ0k
-7143b468k0k8j6kM%%Krj4j1j4rnmpj1qj0j2j1llj1j1o%oj4j9j3j4j2kj1j5j4j5j3j1rlQN
-7099b845klmj0j5j5j2ponlomKJJpj6k0j2j0j0rj3j3pnkqk0j5ooj0qj2j1%%pk2k7k7j8pno
-7052c272j0j1j8l1l5l1k4j3j0mNMNJ8J7J0J3Qkj8k6k8l6l0j0NJ2Nj6k0j7qmnLJ6J8J6Njl
-7011c523Jlqj2j9k1k3k1j4k4l4l6m3m8m1k7k0k3k4k4j8k1k3k4k0j6k1j4QK9L4K6J5jj9k3
-6975d075j9j3j1j2k4k6k5k1j4j3j3j9l2k7j9j9k8l1l1k8k0j8k8l7l2k6j9j3j5k8k0j2j6k4
-6941d808l5l3l0j9k3l6k8k5l2l8l5m3m4k5j3k6m3m1m5n3m0l3k7j8j9k5m3n3m2l4l9m1k6k4
-6907e939l8m8m3m7m3m4o1o5n4m1m5m9m5n9o8n9n7o2o4o6o8p5p6p2o6p9q5p7p5p7q5q7q4q3
-6873h086r2j11j17j18j18j18j22j26j30j41j43j36j44j46j33j34j51j76k06k19k13j92j64
-6850a1436j58j68j86k18k55k92l24l54l87m07m08m30m82n23n65o10o64p26p80q46r32j042
-6828b2193j169j300j453j616j794j982k164k283k255j840o37K014O632J2371J5650J3929
-6812I910R638N601K898J211j12j096j670j908j937j843j669j479j286j115r89q98q28p65
-6794A1663p13o68o38o10n83n58n09m46m12l90l63l45l38l29l13k85k54k26j84j47j36j49
-6772C067j72k02k17k08j88j54j22j06j22j37j25j05o9l6m1o8r0j18j26j36j54j74j79j69
-6748a51j53j34j34j44j50j36j04n0J9Q5J20J06O2L4mm3p0q8r7j01j02r8r0r2r8j03j02r5
-6720a913r1r7r2r9r7q3q0p1o5o3p0q4q9q8q6q6q3p5p5o1n6o3n4n0m8n7p6r0p9p4q0q3p8p5
-6686d511p8p7p8q4q2q3q6q9r8r9r5r6r3r0q7p6p2q0q2p8p5p9q9j01r8r3r2q4q2q7r0j07j13
-6653g404j10j26j40j39j34j32j31j35j43j34j33j46j64j65j56j61j74j75j56j54j57j65j67
-6630a0801j61j64j64j64j77k02k18k13k14k22k25k22k24k53k87l01l13l20l32l46l59l55
-6608a6237l64l86m07m19m42m52m42m33m18m10m26m78n51o18o81p39p83q30q90r48j028j115
-6586b9497j195j275j368j500j663j843k034k248k490k755l055l377l725m080m392m579m445
-6569g5521l515r64M208J2368K1291K6678K6213K0371J2942O949K806rk059l450m200m493
-6553C9615m504m372m183l981l813l710l662l663l702l754l743l570k960j448J702O916J2811
-6536I979J5291J2733Q240M362J912L41r08j769k194k303k227k074j905j758j630j509j396
-6519C3185j296j198j105j026r66q94q32p75p23o72o30n77n36n16n02m99m88m70m41l95l45
-6498A8299k85k51k50k56k67k79k71k46k17k04k04k17k26k20k12k06j94j74j76j91j95j75
-6476A3383j59j60j59j63j70j80j72j62j56j54j49j39j26j28j23j07j00r9r8j00j02j10j17
-6453A0250j10j00r4q3p4p9q2q1q6r3q8r0q4o9o0o5p4p3p2p0p2q1q7q2p0o0o7p6p7p7o7n7
-6421G750m9m4m1l6l7m7o0n6n5m8l8l8m7m7n5n5m6m0l5n1o2n8n8n5m2l1l0l4m3m1l5l4l9m4
-6387F219m7l5k1l6m0k8k5pkqj4k0k9k7j2j5l8m2m8n7n2m7n0m8n0n5n8n4n0n0k8j5j7j4j5
-6352E065pJNJj3k6l2l7l2j1ok7l3l0m0m7m4m3m5l5l2l1j7jJ5J1rlj1k7k7k7k2j3k0j6j1j1
-6314D312pkpmj6l8m9l4q%pk1j9njknpk0k6j8rj6k7k7k1j2j4j1kjpnoj5j9j7k2j7j2qj0k0
-6271C718l4k6j3j5j2pj8k3kNj0ppj2j5pkj0k0j4pj1j8j6pqj5j5rj6oMnj7j4j0qrj8j3omJ
-6228C242ok1k5k4j1jJmrrooj0j8k4j7pj1j2j1j2KNmpj2j2qj0j4j6rlj7k6j8plj2j3omrnn
-6183B786j6j8lqj2KJ2J1Nlj7j7j1qj1j0qonoj0j1qj1j7j6j4j6j6mjj1nkj1j3pJMrj3oj3j5
-6139B433j3mjoj6j4opj4k2k0j6p%Jkrj2j0j0jJ9M7N3M3L8K9J3nj0pj4j5pj3oprj3j7j4j2
-6097B337j2j2j2k%olknrqrrqojmqlMmk2k5j3nqpMJmmJOrj5j1rplj3k5rMJ2J8J1pk1k9k2j7
-6046A990j9%OLnnMjrj2jKpj8k1j6mKKjjkokKL%%QLqj3j6mJ0Kj1k%j1j9j2nj4o%nmnj3rJL
-5993A754lNJ1%okmrrqj2j1prj4oMKNJ0Q%j0j0j0j5JRmj3j8rmqp%Jmmm%kkpLJ3J7K1Pj2k2
-5942A606j9qR%k1k3pkj2rnjMkllrlloj8j6lkj0%jj0j2lpj4j7rPRpk3r%jJjj6k0j2NJ3Lrj3
-5891A288plprk3k6j5jMj2k7l1k2j3j2k4k7k1j0kJJ7N4Q7J19J35J03O3L6Qoj2j1j9k9l6l9
-5854A471k3rj6j7rj3j9k6k8k7k3KJ1K1M1N5O3N3K6J1Jppj0j7j7j6j3k1k4k0nNNKNj0k0k0
-5815A355k1j2j%JOjloj5j2pqj0j4j2JJ3MrpmjJljlmnnj2j5j2LQKRJ1pj7j9j7pqjOKpopj4
-5764A109rJ3J6PlmQJ2Rnj6j7qj0k5j6ok%NJ0J8J6Rjrj0j4k2j1kmqj0oMOJLKrj9k2qJlnlP
-5715I69MknnnkoplkNJ5J5Jj1j5rKOLmj1rj4j9nLMRLj0j5j3LJ4J5Qpj0nqj2nJpj0onl%jOM
-5662H39k%%lKJ%mrqpokkJM%LQ%rj5j2j7k1j0QLJlj3j3okqlRKlLOJqj1LJ5MjJ%rk1k2j5LJ3
-5606F65lj2mJmomjRJ3NrqnjKNKj1k2j2n%nnjjpj5lLJ6J9MKQkj5j2j1j3j7o%mo%lrmk%lj0
-5552D93kmj1rkLRNnlKklPJ3oj9j5okLQKqj3o%OKpj2%%mkpj1qqn%Jkrj0j6j3mJOONjrlkj2
-5495C11j1j1j0nj2j1JOQN%oj6j9j7nMLrj8j1KRko%Mkj0qJP%nj1j0%j0mNKoqk%rk1j0Mpj3
-5444F7oKORJnpj0j0j2nJ%njJj0j5j9j9j4j0JLk%oj1j0j0pkrj3mmmoj0j7j1NJ2PNJj5j6j2
-5395a96ppj7qpj1lornNklk%pj2rj3j2qj3j5j0plnMJ0mj1jKoj1j5j2pk1j5mjRjj2rjqj9j9
-5345e44j4j0rj1lLkrj3j2plkj0j3j0j5j8j3q%pk0j6j2ommj5k0j8k0j3roj4j7j3j6k1k1k7
-5303a022k7k3k1j0pj0%Mmrmj0l2m0k9k0j4j0oj0k3k8k1k0k3njj1k1k8k0k8l5k1k4k6k5k5
-5265a689l0k7j7j9k1k5k4k4l0k7k4l1l5l6l9l1k2j9k8m4m0l5l8l5l6m4l4k4l1m8m6l0k6l1
-5231b740l4l2l0l6m6m4m9n7o0n6n4n5m8m7n0n1m5m4m9n5n7n7o4o7n9m9m2m2n5o6p0p3o6m4
-5197d493m1m4m6n6o1o4n7m4m6l6l1k9k3j9j4j3k0rJ2J8K0K4M2N9N7N6O4O7P6R9J15J11J12
-5164d214J24J41J56J57J58J72J78J77J89K04K31K49K49K50K62K81K92K99L13L30L55L71L84
-5141A308M03M15M24M43M56M48M33M28M16M05L95L73L52L24K95K74K42J92J53J12Q8P0M3L5
-5117H527J7k1n2o2o7p6q2r1q7q3r2r8r4r4j03j03r7r6r9j02r5r1q8q2p7p7p7q4q1p3o8p0
-5085E982p2p6p5o3n6o0n9m6m5n3o3o3n6n3m7n3n2l7l5m7m8l6l9m1m3m5m1m3l1j9k6l4l0k6
-5051D369k9k5j9k7l7l0k9l7k7k6k7k8k2k8l7m3l3k3j8j9j5j8k7k3k9l7l1k3j8j9k2k1k9k8
-5017C465j6pj5k6k0j4j2j9k5j2j0j3poj3k5k4j5k2k7k0j6j3j1j2j4j1nj0j6j3j0orj9k3j8
-4980B911rmj4j9j4j3j2j0j6j8j2j0lkqpj3k2j7j5j0j0j3j4j7k0j3jJmJoj8j7j4rj1pkqj0
-4939B471%Kkpj9k0j2j3j4n%jj0j0rqkoj2qJlkKj0j4nj1j3rk%kNRJj0j3m%qj2j3j2pnj%qr
-4889B160rj1rqkJ%PKj1j5j3pmoj4oPO%koj5j3kLmj0rrq%QLJlk0k5pK%%j0qlklrk1j4NOON
-4835A904JjnJLmnopj4k1rpmMOMkk%%mjOqj4lRNrj3j1lJqpkMJnkMoj1j0mNJ4QknprlL%j0j3
-4777A726j0mj%Jmqojj0j8nNMKLOqj1rpnJKkkJj0j3LJ0lqKMnrjJnkJ1J2M%oqj3oqj1kPKkn
-4721A579j7j9KJ1kpnJoj0JPJ2J4Loj1rnJnnj0lQPPOkpnj1j8j3kPRJkJKKLKqk0j1OQ%j0j0
-4669A461kMMJnrnLLMJkpLPmj0lj0j3j1j1oOPLNOJ2Oj3j5jJj2j6lmonMJ1QOPJ4Rok0k0j5k
-4617A360J3J6J2L%kmmmpJLKJKjj4j8qKPJ1Jj0j4p%klnjJlKLkjK%jMknojJ%lqnjkljKjJL%
-4558A304%J1J4%lNKnj2qj0rn%jQJ4lj0rqj0oLRNoj3KOPNQooJjmp%nm%mmKkLJ4Oj6j3lmj5
-4503A217k0qQJ0%l%NJ1J2J1jkjj0j0%Mjolj5j9j0rpKMJ3K0J3NlmopplPmj0qpJJ1J8J7J4J
-4454A220j2nKjj5j1pqKPPjpj1j7lJ6K0OqrNJpJ0J1PMkporp%KKjj0mOJ1mj8r%MJ1J2Kmqj5
-4402A142oLLmkJl%ppMLonroLJ1P%JJ0J2jqmp%QJjmoj2JRRONPJj2j9j2omJJjlkoQK0QLkrj6
-4343A098j7mLNOj%RQQOjoj7j7j0nkJL%j0k2pJ0J3OJOOLMkj0j5mJ2PlmLNJoj0rMNlNJ2L%J
-4289A069lj0pKNlj6k2nRNLprjkmpjJ0RNJ2J7Noj8l0j0NLORJ6RJKmj1j1mmrlLNOj%J0Qjrj3
-4235A003%QJ5J0%j3j4o%JmKJ1QONjmmmnj3qnLNjn%mnjJjjPKj2rkMOOJllKjnLjKPlj1mMJJ
-4176I71JKLMQJ9J1KJoj4j6j0KPKjqrLPnj0kKljnOJ6J2Omj1opj0%LLKNJ6J5MLNjj9j9j0ln
-4123I56oJOLkorJJ0KojLLOMlj1pKRJ4kj5j3rlQJ5Onj2njkLMJjmjR%omlJ2J2OMjKjj5j7pj
-4066I23RPLnkJLMjJkrj1j0j0MJ1%KLlj0j8mJ0PkKJKPRJ3J4Npk4j5OLknnmnj1%QRJ1lpKOJ
-4011I12qKMj8k0lQOKLppj1j2QOLQJ2Qlj0mJOJ8J0mjQLoj0rkjPJ0oj2jJ4PkJmqKNLj3j3nO
-3957H83J7Q%J1J2%j2j5rrj6j1kJ%mmmjkkjJ3J8J2mj1oJjjPQPJlqnlKN%plll%%klllmKLkJ
-3900H45P%j2j1ml%MQjqKQPJ%Mlmoj0kNQJ1J5RLQJ8Oj1j0nmKLnrMJ7J0nj6k3j7nJNLJ%%%J0
-3845H51J0orqoLN%%nj7j1%OJ3J0jok%Jmj0pNJ1Rmj2j0oNJ5OnjokJ2J9%rrQJ0JKjqrj1%Km
-3791H15q%NJ0Kj1nMOlokJmj4k2nJ4J6J4J2MLPM%oj0%JrlNJKjJMMJrpoqpLK%LLOJ0Jrj5qM
-3734G90J1P%lkJJrj1opoqLMMJ1J3mj2qllLNKQJ4NjnjPlnmnj0qLPRMlj2kJ1J2nj3j3j6j5Q
-3680G40J6jKJ0PJKMJmk%LJ2J0qrj0j1oo%J0J1jmJ1J4MJjj3j3NJ3J0kj0rjJomjojPMjlKKM
-3627G74J0J2N%KjLlnJ%kjkj0j0j2j1mOJ7kj6qJMJJmjMRLJmj4j4mnp%PJ2KNJ4PjjMJ2OmnL
-3572G75Jr%RNkrnklqlOkj1rj3k1jK0QOJ0MnkNKkLPKqj5j0KJ0J0KjqmQJ3J5Lpj2%Lorok%p
-3516G27j0mokJ1OJmlQPJpo%RO%%nnl%RPorkJ0LmpnJ%kKjrpKOKJJ0MPOj2j0OPQoj3j8j1j0
-3458F80oJ1J3PPMqj3lKj2nRQNnrpMJnjl%JRJ0MkKLJjkJPkpj1j3JJ3KLJ1NKMPKj0j8j3LRM
-3402F99J1NmqrkkoKJ4OkMPJMOkokLmkKj2j1jpkRJ0QQMj0j7j2%NJ5J1OOKJqj4j1kJJmrqLJ4
-3346F91MmlJ%poMQJ4J5Njppjoj1olkNJqnKJ0PQmj4JNQQPMj0k0j5%RJ5NpqlMJ0Omj0j3jKj
-3290F72mnokllpkON%LOKLmpqrnKJ%PJ1RRJ0Npj3lm%Mkj0lRJ7RQLqj3j1jmmp%OJ3K0J6Lj0
-3233F94j4j1nkj0lPQJ3J3Lllnoj5j9j%or%OMkj0jNOQOkkJ%j0kQPQJ2Plkkpn%jorpJJ1QNN
-3176F63kopjJ0K0J2Mmj1pkj3j1nLLMJ0RMJ0Ppnjrj2%J2Kj3j2o%KkLRNj2oJ0J2NlonmlM%K
-3123F50%%JlmKJkLJ2J7lj9k5j1lMKj%KJKLLlpLOmlOP%j0j3QJ4nmKmpLJ1RkkMKm%Omqnj2j7
-3065E99j2%J2J3nj1lNNJn%kLJ2J2P%kmMJolMNP%j7rJ1J9lj2knlNQJ0npNNpj0mkooKJ6K3P
-3011F50j0j1nj1oNqj2lNRQknJJ2Mlnonk%j%MPNNjj0%OJjkq%KoJ1RlLOJMlj1j2lJKJnrnOJ6
-2952F10J5OJlpolJjj%LJK%oJ%oLMkKNPlj6j3nLJ3J3Mkqj3oJ2K1J1RRLjpj0pj0j2j0pLMom
-2897E91mmOQjkl%kjQPNLjMNNpj0j0jLjMRNpnKMj1j8jJ0QKOJ1OjMOj3k0mJ0J5Pmj0olqmKK
-2840E96lNQNJlolnLNjoj0j0pjjNJ3K1J7Olqqj0m%NJ4J1Kj1j1mjj2j1KPJ1J5Qmj8j6LRMLL
-2788F05jppkLKJjjkjlqrj0oknnJLKJ1J3QJ5Oj1j9j7LJ2J6K0J0jj0j1qj1j1JJjjmjNOPPLJ
-2735E86NRMJjrrjLjnj2j7r%PMJKOjjlnKOkrnPPJ1KmJJ0J2%kmrpmJJ5J9J2LKMJmoonnkj0j6
-2676E69qMlj3j0RK0J7MmLPLJj0j6j8j6kMJ0J5MKOJn%Jj%NNnoomqj3j2PNKNLjj1j1QJ9J5J2
-2624E83J1Pk%j2j0oqppjlKRJ0O%j%Lqj4rknqJNPJ3J2JmNRjonnLKPJ0Jrj2j2kJK%NLKMLKL
-2566E73OPJk%JolRNlOKj4j5j5j3p%RJ0K%J0J1MjjRKj0pmrokJJomjj0oROj%mKJlnj0nlPKn
-2508E15KJ4J1JomPJ0LkorkJ2PornkpOJ5NNJ0Mmj0j1jMJ%NNkPJ0jLLMPj0k7l3pJ7J4rj1jN
-2455E27MJKkp%MjmpNJ0OJkqrLOJ4J4Mlj3rjKm%J0J1NQKnnknj0oprkPNPJ1J3QKkprj5j2jJ0
-2398E35OOLOLj0j0pj3j8j2lPJ1RjlMjj3jJ5J8NnOJ0JQ%j2rmppjknMP%JOmqqj5j8lJ0J1J3
-2346E05J0k%LMMMjorl%j0j6kJ9J5RMMJmjkrpPLj0klj1KJ6NmklQK4Rl%OK0J4lj1j8j6pmnj
-2292E21NQLMKmlj3j2nMJ1MPMmlmqpJJNJ1J0J%Mmj6nJonJ0J4PMPQLmj0qLJj4j4lJP%mJrqM
-2235E04PNOJj0nJ1J3kj2qllLPlmj%oLOJJj0j2pj3mJ3K0K1J1Mpj2j3mJPMonLLmqmMK0K0mk4
-2182E05k4j8lMKKKJPJ7PLQOLlj0qLJ%J0J1LOKmpK%nkKjrnLQOJ%omkMRKqnKJ1LrollllrlM
-2121D97nqqnLMPMLRJ0J6J4Lnoklj5j5JKJJ0J3Npmmj0j4j1JNJ0Q%JMkkLPQMpqpj1j1%MMMJ4
-2066E09QPLlpj4j3mjolRJ3Lpj0j3j4mOOJ4K1J2%mPJprk0j4jJ1J9LpmknkOL%LPLjkj2j7%J1
-2013D79J2NlmOQKJ%pj3lJ0QJojjnmLPJ0RNkj2j8oJ2J2QJmlMJ0Oprj3j5j8j3JJ2RKOKokjM
-1959D79J5J1Mmo%jmnJMJ%Kjj0rokPlj0oMOMKRRqj0rnQOlklrKQmrj1%J3J4J3PJmj5kLkjll
-1901D63n%OJ0OrlJ3P%kqnJjmmlKnmMRklMOLNKKMJ4Rj3k3j1lmrjJ0M%K%lnmMOMKLLLoj4qO
-1841D55PmJJ0J1NMLLk%Lnmkkjmp%jlNJ0Qjj4j2j4j2rj0onLRRJ3J6J2NNMLJj0nOJNNj3j4K
-1787D64PMPlJJ4J1Jql%nnrn%kjNMpqj3j1MJ0PNQJj7j4j%%NPQRkpjnj0pNRQP%NJ4J3kj3pk
-1730D75l%loj5j0NmpONNJ1NLJlMMPLorqOQkj0j4pPKKJ0Ploj%RJ2prpqJORRQQRjjJj5j4kK
-1671D69llqoNPlj0lRJ8J1OQRnpnkjrlKnoJO%j1j4r%J1J0Mlj4j6rmJ1K0J6J4QMPPNolJoj7
-1617D78j1%MJ0NKkqmkmj4nJ%Kmj2mPNOMKJRJ2jpj3j2mlnQJ0JklKkj0j0m%MNJLMKnrqnJKK
-1559D20%RJ5Rnj2j0o%MJ6J9J5nj0o%J0MklklqnOJ3J8RKJoj6j6j0KPLj%Kj0j5qnkKP%%J1O
-1507D44LJ2Mj2k0j4mnnPJ3J4NPJ0PloMJ2Rloj2j5JNkroJkmJ%PPLRPPJ0Jlrrj2j7lPQ%nJ0
-1453D49J4KpmMoj0KjrmJ0J3Pj%jnonPLoqjJ0MoroKmnRJ0QMoj8nPMKjJ1J3Nrj8j0MJ9J3Kn
-1398D62mj1j6j2JRloONnllJ1J5J3Ojjlok%%JooKJNlnk%QMMjoMLolmj2jMjonLPJ3J0nj3mP
-1340D39LpjNK%pnpj0p%POLkrlQNKjLJnpjNJ1J6J5Omj0nOoj7j6rNMMRQkrj3pMNOJ1J7J3lo
-1283D50klLorjMP%oqqKOLJPQoomrlMNpj5roJOJ4PmnKMKkomJJ3J8J3krpmkKNKj0poJjqKNk
-1221D11qnOJ5RJoj8j0%LOMONllKJJoj2j1%NRJpmKoj1nKJ1J5J8%j3pKPJ3QJJpLJ3MLNjqll
-1165D36lopml%MJ0J0Mok2j3mmlKNNRQjjMOJ0Mrj0JLnqlJJj%QK0K2pk4k0r%LL%%NMJlPRnq
-1107D16lnmMJ5K5J5j4k0mKJ0J4KnooqrmNRLqnjjnpjJmj%lKJJJln%LJqrLJ2QmjMKlLRLnJO
-1047D19MPKkKKj4j9j5j4j2KJ9K5J6RLpmkrnJNQPNkoJMJnj4j1%J1J3%j0mJNLjjjLJ0%j2j1
-995D07nPOMRNjj0j1JLjoj1jRJ0Njj2j3JMnJPnqjRRJjjkkjlJPNJopoJMLmnjooQJ0jj5j6lO
-935C67PJ4J2kj2o%PRMmLkrlk%JQJ6J0ooqpPNLLLQ%lMQJ4Q%mrrnkLQMmlpj2pQK1J1kqKJ0%
-876D46rnlkppnm%kknmLnrjJ2J3O%kqpjLrnKopqLJ5J0PPJLMJlJQJ1Olj2j9j5LJ6J7MljRPL
-817D42JJrj9j3oLMLKjjKKjnnLNNjrjPoj3KJ6PloqnjLPJknlL%rmOJ1J9J6mj8qLLLjqpjj1j4
-757C72j1qkL%l%J0J4Lnj3oOLPRJKljLnjqpROj%mQRJmmJJnjJ5J2ONLLolLOKqj7k1rLJ2J2j
-698C93%ON%mrjJj1mJ0RJ4OjKKkopj1oLonOOMJj0j4rpPJ4Mj2j4mJ5J8KoOQ%pmPMjMjnpjJ5
-641C97J4%j0j3r%J3J6%mnj2j5pJ0OMmkJ0J1J1knprj6lJ1NLNOmj0%PKLPPJj2j9j9qKONKKK
-589C73KLJ1J7%j2%QJlkj1%J4Qrj3NK1Jj5mloj0kPORNlrj1j5j1j0mRJ4QQNJ1J8J3mqpj2j1
-539C82pooMJ0J4J0PMmnj4j3lMLmnklKMRRM%JmnnNRLkqkPlrjmolKOJ2J2J2Kpj5k0j4kLljP
-481C61OKMJ%JMJ0Plj0j7mLKkjJ1J8J8Omj2j6j0rnljmllmKJ7J9kpPQol%j0pOQmj2o%kNJ2R
-426C77J1RMJ0Kj0pjPJ2QKoj3j3njj%rj3qmKKJplOMjK%Jmj7nPJ2J1MJLKkol%J0ROKj6j3j4
-371C45j8oNJ1J0J0LqkJ0PKlnNJ6J0lqprJNjKJ1J4Nnjlj5qmmnkJ0J4J0NPQkpmj9k2KJ4%lJ2
-318C80RjqJPj0j4rnMJ2QKnj6j1%NQNNJ1J1Ojnnoj6j7JJ0J3J1JpmQJ1OlkjKJ1KoqlNJ0Jmp
-264C92kLjMKj5j1nkMJkn%m%MJOjnKOk%krmMJ0J8J2Nj2j8j7j3lLnnmLJ1MPRJlNJ1lj6r%QQ
-207C66%qpKOJjPKqkP%j3j5OK6J4opjmlJmkMLkqlLKKOMllqmjJJ2NKJ4J0nlKj2j3kKlnqj1l
-148C32%kKOMoj2j2KJ0RQKPJ4J4Lnk%mqonopkQJ0kMLm%J1J6Noq%lpoKJ3J0JkJOnj7nOlrqj4
-90C33j1NJ0OMJMNJkmlPMLJ0OKlj3j8j3kJKOMPJ2LmkKkooMJ1pkORRNmj3qJ0J7J1kj3opj5k0
-34C34n%lOPJ6J6%j6rJJ2J0qp%Knj0j1mOJ2QJNRnk2j5NQMJ0RRnqjLRJj1j1NJ3Qlnlj%j1pP
20C50Oj1j0MK1J1qj5lRJ1RQP%mqqj1pLM%KOJj5roJOJ1J3J5J9J3Omj3j3j5j8j1RJ2OMRKONk
72C98%%mmoj0j1qqojLNMLNNnrkjJJnjQMkM%pj1lRL%OLj1j6kNL%NOJ4J7J1kj2pkJJlj3j0NJ6
132C64Nj0j0pKRQmj2qNJ2J6Nmj6j4kKJPJ0J2mojkLmrmP%plNKKloKMqj0pOJ9J9LnPPmppj0o
189C44KONmoRJ1Npj3lLlj0mJ0J4PQ%j4pjJjkLjJNkj2nLRLkKLLONmoj0romjQJ0K%J%nmnlJ2
249C47J3LLORnk1k3j3oKJ2KpLQNKQQJmj0rpLJ6J1J0Qok0k2rKLjl%RQMOjj0j0qkOPLJNOLJm
306C43oo%K%PK1J7RLKj0k1j4OP%lmqql%RJ3J0OKmj2j3j0NONLMlj0ojJ0J1J2Rnq%J%mqj1qL
361C40J0JrkKmpkjjlJ0J3J3KrjO%jnj5j2kjJKj0JJ2RLOMMJ0N%j6l1j8LRJpJKPPJM%JKMRML
419C55nj2LJ5J4OLrk0oNjpkMJ6J5Jpj2oQOqj1oqrrmJ1J5J2no%QROLmlNJ1KolPJ3PJ%ro%j0
475C67j7j2jMPJJQNj2j7j2MJ5Kj1qorr%J7K3J4QopKJ0lj3mnj0n%MLNNMOJj1j1opj1plPJ6J8
528C34RKj0j6nL%LQJ0jjJljMKqmOJ1LMJ3Onj0jLorplopkLJ3Oj2j7j0LOLPJ4Qnmpj1mRQlKQ
586C34QJ1Kj2j3pJJppJQJ%kmqkQJ4Oklj2j5oKJ1J5J2Qmj0kJMNNQPNOjKjj9k2j4j1lOOjKJj2
642C01j9m%MRLl%P%nQJ7J9J6jkMjpmmlk%NNjj3j1pJLJPR%lLOKqlM%k%MNqj0jLOK%mn%QOOR
705C52Plj6j3o%%nmll%J0QmpMJ5J6nk5j2MJ0PKkJKj%%pj2rOOKNLll%%J%JLNlpoLLMM%jnrk
766C08OnJLnkLKmqnMOKLJnlOJ5Lj4j4nRJ3Kj2rN%kNKKQJ0jJPLprjlqnKNJ%NJ4J1j1j8mKPJ4
826C31Mm%Jrj3oOJ0RKnopKOOPRMkMOjm%QJ2Pkj0olNPkqj8k2j1nJOPKkpnJ2J1kjjnlNjrjLm
887C08%OOJ3J1PkrnLjlLQNmlnj2j2pLmpkLOOJomPQMnqoKNjmLJ1JrNJ2kj1onpnmMJ5J3NMlp
948C19pOJ4J3J4Poj3j5rNPoj2j4rL%KRJ5J5Oj0j0lKQLj0qjMQNJ0J1nj5j4pJK%NJ1P%pqOJ3
1000C42MQNqj0j5j0%LNK%KL%nLNJlojLKop%kml%%NNkkMJ%%jmPJ1Kqp%MKJ2K2J1nk0k2pkjm
1060C09rkKKLNJ%komMRJ1%pmoJ0J2%lpnKN%nmmnmRQOJ3Njjoj1k2j3KKJ0J3J1jrp%kMKklj0
1118B95jMJjQOqmKNMjjQK0J2mnpmlrpNjrJJ3J4J3jrorqj1kOQMj%mnNQmjj2j4PJ9PkJmnM%k
1178C15J5K4Mj1j2%QMkrlNNmqkJrj1j3oNPJ0PPLmoMJ2pj5j3rpmQQmj0oMJ0lj3mJrj2KK8L4
1231C15J3%mnnLjjMmmljRPpmKJ2QrjKjNOrm%j0mjoMJ2MrmpmQOpj3QOrjMjjRNKJ3QMNlj2j2
1292C17prJPnqJKnLJ6Ppj2j2pKLPkj3momJ8K0jr%RLnnplKlj4j6J0K8K2RJKmplLNjmPRnj2q
1349C06rj0nOLrmJOPJMJKJnJJ1Pkj0j3rkJ5K1Lj2qQJ3J0M%nn%koolQQoj7j0%KJ1J3KlMQOl
1405C29qj3p%QRKqj6mMKjJ0Jj2rLOJjmonlLJ1J7J7PMKj0j3oll%kJ3K1Lroj8k2lQOoo%QPJl
1461B96rmlqKJ3O%JjPJ1NjqnLK%pmMJnok%KkonoorMRJLQJ1PJm%RJ0LKmj0ojkqrj4r%jJNLk
1524B63kPJ1QRP%%Mkj1oJMKJQJ1%j0%J4J0Mloj0j2pnqj3pmRQkkJkljOJ3O%MjJJjkj1j0pj1
1580B54lKRJ3J0OORlnJQJ0%NJ3Ljjpj4j2j3qNRJ0%rnj%RKljRJ8J1pj8j0JQKnjnlKoKOkmok
1637B88%%Oqj5kJJPJ3J1%rj7k0j3LRLQ%mOJ0OOklOPPJ3QNLoj1j1mlppkLJ5RkjkqpkNJ0Joj
1694B97Lj1j6jNqj9rLJ0J6OLnpMllMMlom%lKRJ3K1K1mj1jJ0Rjljrrpol%J%nkJ1J6OL%rqoj1
1751B83mKOJjkrqmlLNNRRMmNJ3Lj7j3KJ0J3QlJJ0jk%rj6j4nMJkqj3jPLmLJ1NOLrj7rKJ0J8
1807B87Rm%NloJJKOllpj3lJ3J4jqPJ4lj3lKKNKJ%jlqlkjPLmjQLKQOjkk%oj1j3%KPOJMjoJj
1869B93nkkkLRONKjornJlkLOkONlJ%polKQOKlj4oJnpLJ7Oj6oK%KopKJ0J5J8Oj0j4pj0rJJ1
1928B74OljNQPJo%RLkj1kL%KJ0J1PMj2k1j6oLORQRJ3J0lqpjMPlj3LMnrrmLOMJmql%J1J6Lm
1986C09j0nMLKOKkoJjnnqJJ5J4%j5j7qLPPOJJoj0j0j2kJ1J3QNlkJ0J5Oj%j1j2lRNmnLKjlm
2041B98mklqkOOQNLJpo%KJLLjkpkLLJ0J1Nqj1%Lmor%NOKqjJ2%mrj4j8j3JOJ7PqplJ0RLQkr
2101B79qJJ4OMJ5J4QMlj0k%j2k1j1J%mkJLPJ1QKj2r%PJ0PLLJj0j4rlolONokPJ0KplMJ1Jj4
2155B84j4j1mKMNLOLKJ4J4NOPjj3qoj0nJ4J3j0j6njmmKNjrj4j5lJ5J6J4QQQqpokknoPPMPK
2209B95nqmoqJK%mPOmnLRJ0QJj2k1j6kJ3OJMJL%rlKNJ0J2OlpkJkm%QMlJPNONLkj3j8j5r%J
2268B61mJJ1Rlj1mjNJ6J4Noqqj0jQMmOJ5PMLqj4m%j2qjJ%kLPMjJJM%%mkNPJmnlmmjMNJ0MN
2328B94J7J0j3j6nqrJlj%j2oJ1J0L%KJ0Lj0m%LJ1lj9j6mQJ2Qqpkj0rJMJ0QQJkMmj2jJ6J4n
2379B80j0j5j6j0oplJ3J1ORJ5J1Nj0j4kJ2PNNooMRjnkOJ2OMJ0Nloqj4pN%kKJMNjLJ0Oknjk
2433C07NJ1MJj4k0okkoqLRLNQNqj2j3pjljJl%LKLLKJ1J1%rlPmr%OOjnLRk%LpnkjPOKklLoj2
2495B72jj1k0oJ4Pnm%J1J2J1J4J2PJnj7k2rJ2J6pj1NO%Kl%KKKJlj2rmkL%KNkj2nO%oKKj1n
2548B37OJ1K1J5JMLJJqj0jNOJj5j4JNMpj1KQk%PJ2Opj0kJ6J5%j1l%pj0j0j0%J6QJJ1J3N%M
2599C08jj3j5j2JPL%%oqLJM%qpJ3J6Rkj4j1lRJ2PMlj2j3l%pMJ4PkJ3J3nqj5j7j2mOKMQPKo
2652B70rklnnjjpJNNORJ3Q%K%KKLKjNKoornqj4j0MRJ5J0pj2pNLqnJ4J9J0J%Krj1pj0kRJ8J5
2709B99O%L%npjLoqopl%j%KKkMlpkMPNolKoj0r%KQQQJ8J0omlplJkloq%J2J3Rkj1mkk%LO%%
2772B80lKPjklknpqkOJ5J0OLKM%j2j9qnlKLMj%PJ5Lj4pLmoQRkj3j4jJ1J5ROPNLj0pKPKnl%
2830B89rj4j1qkJ5J7J6J6nj8j3JNLmonj%JQJ3Nj5k5j6NK5K4Mj3ojjkrpokjMPOOlkRJ8Mj5j9
2882B62nPKkLmnKPNLJNJnlmj2pJK%QJ5Ppj1rjMKKLmkPRJ2Rkokjmj0j3pMJ3J1PPKljnpJlrn
2943B65rj5kQjLLkPQmlknMJ2QLkplOMMJ0kk1j0%KJ3Qnj6j8oOPJ1Oj%PLOMj1mO%pk%KJj1qP
3001B57J1NMQNornPQj0j3MQRNoqlMKKL%rj3onJOLmjQJ1lj4qlkKNMJ3J6J0jqj1qj3kJ0RJok
3058B62nnknoNJ6J3J2NkrpqjNQNpj3kNO%MNNLmlloQJ3J0Jj3j2mnjJ1PjmKlj2j3j3oNNKOJ3
3114B67QRJ0MkprloqjPQJ0Lj2j1rJQJ1J1jqqrqNJ5J5Qoj3pJlj1jMNkpl%oj1nK%JJKMOOJlJ0
3172B63J1lpjmpkKKrmPJ5J1LomLPPNLLLjj5j4j2j1qqmlMOmrj0JRJ5J2MjNKlkjj%jJPKqqJQ
3231B51J0PJklj0j3j1rrOJ3J1J2L%MNPJ%nKJ2RJj4j0prj0oLJ0J6J4OKkj1rlnj3kQOlorMRO
3284B58J%loJNqj3kOKJJ1Mln%NJ2J0mj3j0J0J8J7Jj9j8KJ0Plj0j0LJ8Mj0pkPLljkj6j2LJ5
3334B54J2jkROqj1PJ6Oml%%mkPrj3kjNRLmmjrj5q%NRJ2jj2j2rjJ9K2J2%n%mn%LLKpj2jnqK
3391B40Nlj3j3MJ7OpPJ6POMJnkPQmmM%mmj1lKJnj0pl%lo%NJ2KjMOJnqrRK2J0%KKmrlKJQQ%
3451B83pj1j3mJKJ5J3orMJ3Mnprj5j6nQNOJlkjKKjj%JmJLoqmKJ4J5MMLMkj2omkMJ4J4mq%N
3508B72nj2po%J2J1nj6j4kjJJ0J6RmnKJ1%pj1j8j3KJ3LmnkJJ2J2kj0JJ1Koj4j3qppoLJ0J1
3557B15QJRJ1RJ1J4J3LqlJkj%%kj1j3MJ2Mrj1qr%J1QpqqnJ1PJlopKJ5J2PjrmNLlnlJMOQkj4
3614B54j3jQJ2Nj%j1j1NRk%J4Mj1olj1j4oJ3J5PKpj2pkmkQRJ1NLKpj2%J0%loNJ4Prj8j3JJ1
3666B42kpjmJJ9J8RjmKOKnorMJ5JmOlj5j4jQPKjPNj6j4mjNJ0NLLMJjjpJQJjplQOqrJLMjj0
3726B57oj2j0LJ1J1Ljnqm%OPRJ0Poqjnqn%NkkKKJ5J2Kmj1mOOljPMPJ1mj6mNlkJRKpKMmj0p
3784B63j3j8nMQMrq%LklJ2J9Oj0loKJ0J3ONMjnnok%pj5poLOQJ2jjNkponlPJ0J8J2lqrjJ1N
3840B79m%%kmkonmprj3j3rJROPRMkJQNMNPQL%MNMk%Mnj0j5pNljQLj1j5j1rl%%J3J1kJPJ2P
3899B66nprj2kJ8K3J7Lj6k5k2mQJ2KomjJkqmJmpQJ7J0OJm%%qkOJmj8j4mlLOOQQJ1J1Qnj4L
3953B50J4J2Lpj2j1OPknoq%NNklLJ2Oqj3jNj%OJ2NmMN%knkPJj2k2j3nroNLKPJ1Kj0pKOJ3J0
4009B53klk%MJ6Rj0j6j7j0%kjO%%J6J3jkjKJmopnj%mq%LJ1J4Ooj4j0%LjOJ2OJ1J2Q%qopoj3
4064B39pOOJLQLnnlOJ1monj1j4ok%OJ9J1%mp%KJJqj6j1K%kmLJ0QQKoj1ljkNQQqppj1LJ8J3
4121B35jjLkolMNPJ3RLj0j3%KLRP%mlK%kMMqJJ2OJJlkJKPQlrj3j3%QLj1noqmoMJ1NlmjrpK
4182B22MjjokKLOPjnllmLJ1J0J0J0mj1j0pKMJMJ1J7J1qk3k4j8rLNnnLOJ5J2JKKmNJ4J0pqQ
4235B55J3P%kj1nL%ooM%ppj1j7j5LQOJ6J7Nmqj2nkoKQQOkmmLJ0PJKJ%NmmKjkj0nmoNOQJ0q
4293B43j8j0KQLjPJ0Lpj4j1QJ5OJ0J0Kpj3rJQPL%olJ0J0qm%rqOmj1mnnjkJ0QJlkQJ0J3Jj2
4346B46pj0j9pJ2J8Rlj0oKLoqJQMlroj0qnLK3K0PK%ojNKNLlkj1j6pRQM%lL%lkrrNJ5LjJko
4404B23m%oj3LK4K0OKkkLJMKqj2pQJ2J2OJKJljknqj6j1MJ1J3J0kj0kKoq%JJNQNj1j4pjNOL
4459B43NM%MQLpmKJPJ5J8J0Nmj0j0j9j4Jmj6j3pnM%JJ0O%%J1J6J2Lmoqj6j8oNJ0QRJj4nRJ6
4511B57Oj3jQmplMLKLKonK%nj1j5j2mjNPRJKJ2Lj0p%lj1oJ0RJ2K0J0MROqj3nL%oj0pmNJ4O
4566B57kmmj3rMPjojllRJ6Mn%mj2pORMO%npolKNJ2Prj3jJ6J1JpqnjpqMLoJQJ0J4J1Ojj0k4
4623B38j5kK%oLRNLnnmrnkKNMjjLQRLmJL%oJQNnj1jKONjj2qQQprMJ0jokjmmO%jmnKJ1R%nm
4687B27LPRJ2j5k0KLLKnoMKmj%LQjLPoj1pmplOQJ4PPRROKopljJmL%j1j2m%plORN%kloo%lj2
4749B07pJM%JKlLlkNKplJ1J2NKNMopjRRPnj3jKmj1MJ0nj6JJ6J4J3Onj2nMJ1lqrj2lQknORo
4806B29rJqqOROllMLmkLJkjMNkkJRJ3kolNJ1Nj%kopJPkorMJ6OlooMJj0rlrkOJ1J0RjornRJ7
4869B59J0oj2j0kPMoNJ1L%mj1%NnpNNnj5qQJ6J2joj0j6lPnoKPJkkJmlRJ2MolNRONkMPj2j4
4925B43nkrJP%kMPkkRNj0j4q%JNNQOM%nj0qmklkLLkmPJ1LkKNj4j8JRQJ1J0KmMJ0Qqj2rmnm
4984B28kmmnnpjJ0Pm%J5J5Lj1k0oJ2J2lj3mJ3J2JjNOkj2lRPM%okMJmj3j5lRJ5J5jlPJ1Pnj6
5037B53j3kjmOJ4RJjj0j5o%kJNRNoqmJpj9j5lJ2NjJPMJkLKNMj%NJKkj%pj0m%nj2plRNKKQJ7
5097B28J5Pj2j1mmj0rLQROJrj4nO%nrmjmRK4J5kpkLJ1J5Qkqplnj4j1%RknkJLNJ7J6J2Mmnm
5152B51klj3j1nmmlMLKLQMnkjjkKrk0k1mJ2J8J6J5J1NmkKlnlljJJoj1qjMNJ0Lmj1j2j0nKR
5207A92J7J8J2PQlj3o%jklkLKNQ%polQJ9J6%j0rqpqoJjnjRQMNlj1klJMmk%j2j2j0j2NJ9J6
5262B15MnNPookKjLJ3kj8j4mLQJ0JmMJ2Ollmmnj0lJ1J4Mj1rQRRQMj4j2JJojKJoj0LM%MRJ2
5318B34ONMrqjlk%jk%PKkK%j0j3jJ2Lrj3rjLKJ7J9Mkmpm%JmlNROLOMrj0oj1j4olLJ8J4Lj%
5376B24kJLlnnonJmKPNj%MJNPOLJL%Jmj2j1mlqqqnLJ0Lqr%QPNQRNKRMj1j5j1LJ1LnoolOLJ
5438B06J0RkoMJ6J2kkJ0jj0rj1j1jNllKkpKMkmlj1lRRJ4J4Q%kPRqj8j2jJ1OjlpqqPK5J9RN
5492B71kqpnj4k6qJ%pjJ6J8OJlj2lJ3J8J0Olj3j2nlnolMlmjOPKjjkmmpmmLQJ4QpqJJ4J6J3
5547B60KojMoj0lLjpnKLml%rnJ0J1J0J4OmmpoKNjkLQNpj0jmpj1j1KPOjjNRJ0jolJOKrj3rR
5606B27M%J0Poj0pj1oPJ1Ok%J3J5ROjrj4j0%omJ0JqmMNqj1j%jnQLjMqpmkKKnjPJ0OKLnkjM
5664B26ML%pmJLJ1J2JqoQPjpj%oppkJ0J4JnOJ0jLJ7Noppj0rj2okookjpmMQJ1OLQL%mJJj2j4
5723B10kMKOJNJ1P%knpPJLLoj3j3JJKJ%J3J8J0krmLjNJ4%j0ooljoj6j3m%KJppmq%J4J0kJL
5780B02J0J1NKPJj3kQKj1j1pjJ0J5J7J3Mknpopj4jPNJKQNnnnnj3j4oKMJ0J9J3nj1mQQnrlJ
5833B23OLj3j1mj1qORRRJMJ2J5J0Nnk0k2j2JJnmORLmnnlLOJJJOJ1oj2jLNRO%rj4nmkROPlj5
5890B03rJRMJKRJ0mj5j3qMJ1J5OlmLko%kNJ1J0J2J0jomj7j4rj0j4qJMPPJk%%KNJ2J0OpolJ
5944B15QR%oj3j2mLLKKRJ2Mkj6j8mLLKjjQNKQPlj5pONqpJ5K0QKJ0Jk2k3j1olKJ0J7NknqkL
5999B10PkJJ1Prj2pMQJ0%j1mMlJNJKMjljKL%pj3j7mJ3J4%JJ0RKj3j5pmJJJljLLNjj0oJMOl
6056A97kMLOJ0MOPoj7j2mKLlqnNJ5J1%ko%Lmm%NLKJPOkmQJ5Npmlj0j1nKJ0QLRJ2Mnj1nlok
6114B25kJLjoMRm%OokPJ3%j2qnppNOkj2mM%kLLKml%pnokN%jkjmJJ4K2J3koopPJ2NKNkj7j7
6174B05pLmqpPRLORjQJ8NknkKlj0%JJLo%J1PLmkKKmj3rljqqjJ1J7MonLNjrj0%LN%njPKlko
6236B06JJ0R%qopmNMRRJlOQnj3qjoLNkLJ3KkOQkj0jK%LJkNKj2j4LN%nJ%J%rj2rnmkJ1J5Om
6296B07oRQjomJPKopjonJ0J8Qpj2nNJ4PljjKKMmj2lRJ0Nkj2oOJ0Pop%LN%j0pjmmOJ0%jMkp
6355B20%OKRJ0OQJj4j1qj0nLJj0j6j0JJKOJ0Lqr%J2PRJ5Lj1j0mkKKOMonMPPL%l%jjoj4lOK
6411B11jkLJ3J0pj0prm%jMRjqnOJ1lmNJ2PjLLqj4j9j4MJ6J4N%lolJO%n%Jmno%J0J8J0mj4j3
6466B01pjkJJ0MklrJJ0mpkkjLjMPm%Omj3nNQNlLRPRJ2Oo%lkknj3j7KJ3QJ2PL%lj0oLKJjJO
6526B31jkNJm%krqLNkj3pOJ3LknqqlNKn%%LJ2Oj2j2MPM%llROlrql%NLKlmjLQPRPMkkkpqjP
6590B18NqmJ3Oj5j8LQ%jMmj0%NnqlNQJ1Kj0KJ2J8K2Rrj6j5njorj7oNJ4J4jqkQN%JQKqj6pP
6644B03NlmJ%nrpJJJNJ1Kj0lJ1RKJNjkNLl%lJMPNJKnrj2j4lPkj1nJNKloMJ6K1J9MjOjjklM
6704B47jrqj2oQJ0nqpojrrlj%%klKjJPJ2RKkjj%KMkmJJ0ORJ2jooj0rrnK%J0J6J3J2Kjmj0p
6762B28jkj0j2kLJ5J9Oqnrj3mMMNJLmj0j3j2nlKQPQJ4Kj1pKlkkpjOJnpkRK1J5%lkJ0Kj0mp
6817B09j6mQRN%jqj3j4pNMOJ4J1J1J0Lorj2r%LmmNPLKlMmj1JM%nmJ9K5J5NOLjj2j7ljjRJ0
6871B47%j4j9j4j3j3KNJJ3Qqj0%kjJ2J7Poj7mJ5J8J3Nj1pK%j2j2KQNLPKokjjLmqMJ5J2ROj1
6922B45j3lkrrmp%lmMJlMQkrkJlKML%nk%oPJ7MlnmnkOJmj0rJJ3OnprKJ0J2J2J1Ljmj6j0%P
6981B04qj5nmjKJ2Ol%jMK1K3Omqj0oppJ0J6Q%jMNkj4k0nJ2MLJmKOOmj1j1KQMopj%NJ7J7Lo
7036B40onj4j4j5j1lRJ2LrmPJ7J8LprnKMOkj2mLkrJNpq%NOOjjLJNKpjJ2J9J1rnkpqn%OKoj7
7094A93j0qpMJ1J3J4Olj1pmkROllpj0pppKJ0RQOLLMLOlj0lQJ7J9MqpjjnlL%oj2plplPJ3Pj
7151B12JPno%LqrnlLMMJ1KqpLJ2Nrj5rlqnNmqKMj1j4JJ7J8OLjmLLomNQJ0OjjroMQQPPPqj5
7211B07ponlLQOKpl%oLJ7K0J1kokO%oj2j7lJNOLkokljJQPn%J2OmLKqpMPkj3j1lMjj9k1jJ3
7269A71PoJJ5J1QJqqllj0j2lJNJ2M%JNMNkj0JQOJj7j9jPMJ0NpnlnojJ1J5Qj0kJ4NmOKj5jJ0
7324B03Q%kJQP%%llKJmjpj9j2KJ6Qloj0kMLNlJNRJ3lqj0j0kMN%qnJPJ3J1MjLpj2ojNMj4j6
7381A75ponMNjPPnnJM%ojJ7J1QJ1JJJqoJRJ4MmolPJ0KO%j4j7j1kkpmPROPPjqj3k1j2LN%kN
7439A78J4K1K1Mj0rj0nplJ1J2Llj0j7kOLLLJnnNOkrj0MJ5PnJjj0nKN%j1PK3J7Mpj7j7nRQM
7491B12JlorqJkm%moJJ2PJ4P%J4J4Nmj0pLkpMJj7j1lkK%O%oKNJ3J0%jlrkNMPLrj4qno%OKK
7550A95lKJ7J5KJJPOLj2k1j2lKLJKOONjmrj7rRJ2QPLJnj7j1LjnLnonJJ4J3NNKoqlLMnj4rj
7607A75MKkrj1JJ3K2J5RKj2j8j5KJ3J2J2PJ2Oj0k3k1KJ7J3Nkooj5j2NNmj0jJ0NqmPQJ2J1l
7654B15oJKkj3j2jJ2J0%%Jjrj2kPMOKkkkmjmj0LRJ3Pkj9k1j4JRJ2J5QJkKJkjooNJ1Orj3mR
7709A90MJOPkprj2LJ2%jJ6Qqj0JNj2j5mJPJ5J0MknkJJkj0j0%J2Nj0o%kJ0J6RL%qj3j1ljjQ
7762A89J4J0Mlj3j8rjjJJ1J6J0JlnMPj5k1mK0J6%lJQPjmj5k3j0PJ4J2LLOQOJRJ7Qlj6j9pJ
7812B20ML%JllNMmjpk0j8KJ1J0J2Olklmj%j1pjj3mJ0PJjMOnmkjPMOKqj2j5KPPJ6J5pj2NJ1
7867B16J0kj7j7n%KRPMPNOjj0j0lQ%j1nkKONJ1QKmr%Pjj3k1j3o%%lJJ4J2jjN%NLpmKjjorp
7924A67j3oKMJmMJ0QJ4J4Ojnj0rlonQNRJ5PQLqj0lKkJ%lKkmq%LJOMkJkJMKQOj3j7kPQ%qnl
7984A87nlJ0MPPj4j9KPNQNolKjjPJ3MjNMnqonJRRJ2RkmLjrjLMnj8j1KLnpjjjjKPQpj0rkJ0
8044A87Nj1j1KNMljQMlqKOjllOQJ1LjMK%MK%LJrnjj2j4NRkj0onnMJ1OojJ1QJjJlljQJ2RJ0
8103B33kj3rorqORJoj9j5mlOJ2J6J3KpnnNJ5J0LKjj8j7NJ0lmNQKj5k3j5nNJ2J2LkJLoj2j4
8154A53jJ4J0%nMKljLKJ2Nlppl%PJ0KMJ0Jpmlj1rMJ5JLQkj0j1mklKLjjn%QJ0PKjkpnOJ0Kj0
8212A92r%OPPONkk%kjRJ5Pnpnqj8k3j2J0J1MJknrqLQLoj2j2kJ5J7RKmk%OJ4J0JmjQjj1oQJ
8268B06j3rj0j1mLQJ4J0jm%NKjk%kkKRMkop%J1jj6j3qkRMMMJljQMkrnMKLNknlon%OJnMJ6J1
8328B00M%kkk%jnlNMklj1j3rjNLNNMjQMplMNjMRJ2Krj0qlkJ2J4QJmj2j5rolJJpqPPoj7qjj
8388A39QJ1J5RrrOOJPJ0NNNlprmooQJ3PKolKjMLpj6k1oJ3J6J0Nnj0nKnqJJ1J7J5J6Lj7oKj
8442B07M%MJ1Lpj6j3pLJ6J4mqpj5j2JNMMPNNMMJnprmknqoMNLPNkj0j5j0%JMJ1NMJqlRJ6J1
8498B05%qj2pnPJ1NOK%Kln%Lmj5rPJ1LpokqnOQ%%%LNJ0J0LPJj1onnprLPqoPJ4J0kj2lKjpk
8557A78PJ6J6oj2JJoj1%KkRJ1MMPPJj0p%jmj2MJ1Okqj0kQnj0%QJKPJm%J2J9J1lj4j7oon%K
8611A93MOM%mlJjqj3oJ1J2MMRLj0k1j3MOkkJRPJ0RjppKNj%LpnPOpj3pnjk%KJlokPNprj3kP
8671A54PJ8J1jOOkj0nK%nj4o%lljOJ8Qlmm%JjpoPJ1lkP%mMRjp%jmKNJ1RKKjqj0j0kONRQ%%
8731B06KLkj3j2mmj1lJ5J8J6J0%mlnlMNpj5j7nRJkMNMMRJ1mj2j2j1njKJ0J0Njnj2j6j1LJ5
8781A71J9J8Pjpj2nPMLlqKPJ0PJjj0rOnpKL%nj3q%MRM%oj1%ROM%mqpj%mQJ3NLjkKMmnk%%n
8842A84jNQRoj1j4qlljMJ4J2opmrmmj0KJ1J4J1MQQ%kNMnLQLqj8mKpK%pj2oKQPpj0lMKPJ4J
8899A86mkkl%LLRJ5Qj1j8j5mPQMJ2J2jo%kKRjj2j7oOMorjjmmkJ6J4krrJOPJ1Lqj2qMJ1Lj0
8954A75oROOJqnQJ1%j2qnj3j0mjJ2K2J2k%NjLRlj0olLjroOOOPJ4J0lmJKNkj3j2j3nQPKj4k2
9009A55jJ2RKLL%%MLj%JPJKOMmqqj1pkJkLPQNLLnnj0nKLjmj7j0PJ6J6Jj2pMPMKjjPJ2J4Qn
9068B18qQJ2%j3k1j3NOOJ0K%Kj1k1j4KPPPNrj3OJ5PkJ%mqqojK%%QkqjMJ6K1Lj2j0lj2k2nM
9121A57kKKMJ0J1Okpr%J2P%kLOlqoKJ0J1LKLL%mnkMKj0j1lJPKj3j1KNMPkmokJ1Qkj0j2pOP
9178A77JPNj0j4pmJQJ0J1J4Prj4oNJ0J3KrplLNOlj1JJ2J0Mnj1j3j2lLML%qmOM%qoLLNmj0k
9232A60nkLQQL%jljQLj0k0j3KOLRPLJ0PjLNKoorj1LJ6K1Rmj6k5j3QJ2%nOPLJlO%kOLKMJJk
9290B01rj4kJ8J0%lknqmMLJM%lJoJOJ2RjlmLOLjPLnlKOKMKklkOMKmqj2j6nLJOOKkmoqnOJ0
9352B04%mkPJ0O%olJkpqoOOmnojJQKormpMJ2J1kj4j5rlNJ1Jj1oNPJ0KjNOOJlnKjk4k2kPJ2
9410A60O%JLRJ3J1%konrj2lJ1J0MPRQQlJPmqj2k1j7rlOJ2OMRONJ%jJKKlonqrjNlrkPJ3kj1
9468A73j8j2ooQPLJ0PJ%%JNjqoJjpkPQKLjkqmKjKOPJ4J3ORNj1j1pnlMRJ0Q%Kkorj1qJOjmJ1
9528A90K1Pj6rNLj0j3qmo%MJ0kj1nKLNJ1RlnQOmj8j4kLJ2J6QlmknnLJ5J4Lo%%j%J0J5Omlp
9582B19j1kMKJJKjnlkrj1KOjkKmrj1pj1pLJOJ1J0JkJpj0mkloLJ4PkKOOjj1kJ0OjK%kNLJ%l
9641A85nn%LJj0j6j0ljJJ2J1OLpkjnQJ5MomplKOPlnnnkNJ2PnjLRQOLkj0rorMJ2M%KLmj3j1
9699A67JJ3Rpk%JpoNJMpj1kLQPoj5jQPMMKJopLRJ1jj7j5nJ5K4JrNJkJ1Pok%nj8pLkJMPQ%K
9758A91qj8j4kPLOJ2Roj4j3o%MK%jPR%jK%PJ3QkrmjjMKnKOl%J5J0rj6j8rjokLQJ7RJn%Rkr
9816A81lno%jNJ4QJJ1Mo%pnlnjJjrpNJ4NOQJqj2j1JNMljJ4J6Jj1p%J1PonNoj8j5%LPNkj1j0
9873A58JJ4J5MknjPJ4Ppj2j0orj4j5%J3QPJ1PJLMkqj0lMnj3oRO%RJ3KKjoj3qKJJ%OJ4Mqj0
9927A73nqomjlpLJ1K1J4jjmlnj3o%QJ4J4Oqj4j5k0j5nJ2J8QMPMQP%%kpMPjpKnrMJ1OMnj2p
9982A71pj0%LmnkRJ6J1MPJ2J0LmlJJJ0J1lk1j5ln%%j2j0MQJ%kjJ0Oorrj2qNNOJ6QMMrj4mJ
10036A69%KPL%mkKjJKj%NJ2JjQqqOKqkJjONlopkMLLKkLJ1Pj4k6j3kOJ2J0Lqqj0j3j3mJ2J3
10092A54mrJJ1J3Mlm%LmLOkjJNLj%J%llKPOk%QNoj0j2rMO%J1J4PLkmnj6j8jJ4J0prJ%mNPL
10150A79KMJLPKpj0p%LN%oqmkpojJ0J2J2NQPJrrj1j3ojJ0J1jKJjNPqkNLpj3kLLkKJ2NjmkP
10208A87RKoj2mOQLOQOlj1opj0nlORNKpon%J0K1NmJjrk1k0kORJ2J4Qpj6rONLNMkklmmmomM
10266A67mmMPMJM%qj0oJ1K4J1LMjj1j4o%Jj3j9%J9K6QoKLKjj4j0jMLkj4pj%lnnPRnj2KJ0k
10319A52LJ2NKJ2Rk%LQLqj2j2%OMJ%mopnonOJ4Qlj1oJ0Qorl%KOJ1J2J1PpoJ1J2%j0ql%qj1
10373A80j2qMKkkqnNJ2J0Q%oJNLMNmprpKmkMMlj0lOPkkjPQnj0j2oNkoMJ0NLOOlmMlKOrqOK0
10434A89Qjpr%RJ2OQKj3j5olJOlljlljJJmp%J5J6Qmklj0lRPjJlqRJ2kj5k4j3%MQ%oKN%mOk
10492A66pJPK0J0j0j4oll%OJnok%MJ%Q%KMNJj4k1mPLjKQJ2J1RQlroPJ3Kkjjj0j5j8mKMPOO
10548A78oj1mLPNK%kmKJ3J1JoJmj0OJ0oj0j0oJOQKmpPOlKMlppoOMqroNJ3J2J1J%nmJLMkj0
10605A75pjKNKkmkjLJ0J1J0J4K%lj6lMmrrOJ2%qKQJ1Mnnj3j5j5MJ7J7J3Lmj0nNQP%qrrj0r
10658A69NOrj7k1oJ2J4%lLM%OQLNNjrj0j0ojjjoJJ0RMM%%NROjppRNplJ0J7MnOJ1jpk%ok1k1
10715A61qKJ7J5MNMknj0j2mjj%jkkJk%NopkJjQRPJJJnj4j2MRkj1jKnj0OJ2RMRM%%KLPQJ%K
10774A98KllNNNLpjJ0MKopj3j2om%LklRPkj1j3LJ0J0NmlKmppj0nnOK0Roj2oOQJ1Rkmqj0KM
10830A72%Jjj%pppmOJ0J3J3%j1j4lLPMJkoLJ6J0mqrj4rMRM%OkpnpkOJjkjKONnrlK%l%NPOO
10890A74joj3j3jOJ0%lPJ1PmrmpkKpj0lKOJ5Mrj2pLMJ0J0J1L%onkmQK0J1J%lmrj5nNLRJ0m
10944A84j1k1j1LQOOQJ2J0%jjn%rnjJRPjpommmJ0J0jRJ0qj3j2pnLOnqKJ4K0J6J0Pnj3jjj1
10996A90oJJ0LolOQ%rj0qqNM%JnrnljNJ%JKOJ2NmoLJJOnjjj0j5qKJ0J4Jj5j7lMJ2J2%J1Rm
11052A84j3j6lONPlj1oKMnpJJ1J2OPLkPJ0J0kn%j4j4pmKLJKKJ3QJJqrLOnr%J0J2jj2mNJkK
11107A85KmrJJ2J0NNOKj0j0j1j4pkKLOJ4Loj2r%JjKKRJ0NJLnj4mLJkp%J5kj6qKN%PJ7Qmj2
11161A78j0JJ6J1onmplOJ2RJ3RqoOjnlklpo%qKOnqkKKj%LROKpj1j6nJ1Rrj0RJ4Nqj0Kmj3l
11217A47N%lkQPlpOJ1Lrq%L%KJ0J2Q%joqKRQommj3j3LJ4N%ONjjLJj1p%poPJ0OMJ4Qrj2kkk
11275A80KKKQJ1mj3j5qOJ0OMmkLKlloOKj1j5q%LPLLJQPpkQLj%%jPRQJmj0j3mmj2qqrnQRML
11334A56kl%LOQNjJRJ1jj4lJ2Qjoo%Jj0mJkj1j3J0J4PRJ2J5QJpj5j0pj0j1kJ2J2Kj1qJQNL
11385A82oJNJjNJoj0j2qj0mKJ4J9J2Loj8j7j0kNLPRkpOQpj4%jpNJ3J1QJlQMJLlj6j7lKjJO
11439A55RQNkj0oJJ3J4O%Kjromrr%pj1jOMJLOJ2J1RMknjkkpj6lRjjNjqoJMMmrkJMMPNLLlr
11500A62lJLlKJ3NqqJQOMoj6k0mJ0K6J2jL%MMmkKlKLomMKrjJ0QnkNKj0r%j0qJ2J2oj3pkLJ1
11556A70LKPNmj1j5mMMNO%rnPMJMjjPJ1J0%nK%nKMrj3j0njKMPJ1jpQJ2Poj0kKNJ2PMlj5j1
11612A86onkljKJ1PKqJMj2k0j1qoLJ3NMPJ0RJpj5j5o%LJ0MmOJ2NM%LKloqnrpkkJ3K1J4jj4
11666A76j1jQOnKKkmkmJJ3J6ONnrj5j5%QO%KLmrj5rJJ3J2J4J1JNkj9k0j1%QJ3J1OLoj4noN
11718A64J1jmnjMknon%MJ4J5J3OLrj4rJLMLKLOpj1KJ1KLMpopmQMpj0mLKJmpJmmPJ0J1krrm
11776A58Omj2q%J2J8J6Jj7j1ojMNRQMKnj0j0rJRMmok%nlkQK%PQNPJ2Lrj7j5MJ0kpMNLRJ2M
11831A95KKkJJ2Kj7j9j2MNmkNQJ1Pj2j7kOPoj9%J2jj2qLJ0J7QjNJ4J1jkqqjjnqoLMNNNmj4
11884A77qNJ0mqJ%olKKrlJ1RkJlj0qlRJ1JjopM%j2rLLlQNprk%%kjQJ3J0LjjQOP%rpnn%JlM
11945A65LnlJJ%kjjkok0j3%J4J1JJ0NpLMo%jLJ0PqpMQJnLRmj0n%LlnJpmPQm%J1NpjJoJMmp
12005A50rjk%J0OkLnpJJ1J2JnmqjLNROKNLjpj0j6mRJ2J4RMj0j1nnNMmokjmjNJKM%JKPJ1Jj1
12063A76pkMoj3%RKMJ2J4Kloj7j3mlORPLmJKoj1qmKMmj0j1OJ8J8J0roMkrMQJkMJ2J1KrkKj
12118A85lqj4lJ3O%lj1pRJ0MK%mkKmmLk%LOQkrj0LNrrLL%noMKKkJklLjkMKKLNQNlM%j2rpo
12180A48jMNPKj1j1nLJ1RNMkkk%O%lojNP%pokKNJmnlJJ5K2J3%j3j5j6oKnpnj4j2KJ8J8RKo
12235A56pqrmQJ8jj5lJml%KKqpOPQJ0J0KmkloKNNRJo%%pjPkj4j5oQOMJ%oJOJJ2J8Lrj1n%L
12294A56OLloJRR%pqpqKKnpmkl%LQKmmPJ0MPLnqnkjmpNMNRJqkMKoj0njRR%pJQMmj0j2j3kQ
12357A21J0Q%ol%JKkllkNLlnoNJ0P%kQMqj0kPJ2Jj%MJJ%pj0JQJp%RLj0j2mMJ2J2J0J1QJmo
12414A74qo%j%OOJJnj1klkQJ2MmpqrkJMQJ0MlmKKnj2pk%jJ%KL%MPPmj6j1JmqkmLNmqjRPPJ4
12476A49J6Kj0j0nNRNlrmJMJrj1j0oKQNJkKNQLqj5j0jNOOQMKOQMqrlnn%QJ0JmpkKLljMJMK
12536A50jNNjpoMOmj5j0NJ6Prj2jLoj3ljlKJKNLjLJjmnlpLJ6J5jqMJ1J1Okmrj6r%LOQjrj2
12593A17p%kONPJ3J5MomkplNMLMj3j8mPNnqmLLrpKNOjnkJM%KJJkm%QNlnKJ0RkqkkJjlMP%j
12656A29Kkj0lMJ0LrmJNMNQQQkkJjrj3jNRQKnmj2j5j0lPQN%n%Llojj2j1kMKKJ1J2J1Kj2j5
12711A07j0LPMNL%JKj2j3mLMMJ%jnoMJ5J1kj1qmMNLLOMmmlJjmk%Ljnmjnj6j3OJ5QKJkMPPO
12770A18Kno%NjjmjNLlnpnnmopJJ0Rk%JqoMJ0OloklnlO%qpkNJ2Q%%NLklLLqlkplnmpjLKNJ1
12835H0J0J4QKjrpJPllmkjLRPloJlpkkl%kk%%k%Jl%%KKkJPOKMjmpj1LJ0MMKj%kmNRkj0pnj
12899H2olOMMJ1J0mpkjpoo%L%mmkLOllllNMknmLQJ1J1Kmqj2qkmojMRRNLlprj3rNJ%NPRQjl
12962G3nkM%rj0jKKmmMLKjjNJ2M%OLllknnlopKRQOJkJMJKnj0poLJ0OMjmlLLLMM%kj0j5o%O
13025E8QOK%kmK%nJkqkjkkmnLJ3PJMKnj0ojJjnorpJJ0J2M%LPMkmjnlLPLlnLNlkK%rq%M%k
13089D2
##ENDNTUPLES=	NMRSPECTRUM
##END=	
