# Supplementary material for: An Improved Helferich Method for the α/β-Stereoselective Synthesis of 4-Methylumbelliferyl Glycosides for the Detection of Microorganisms
Source: Molecules. 2015 Dec 4;20(12):21681–99. doi: 10.3390/molecules201219789 (PMC6331929; doi:10.3390/molecules201219789)
Supplement: Supplementary file 1 [file molecules-20-19789-s001.zip › NMR data.JCAMP/1H-NMR (2e) a┬-D-xylopyranose tetraacetate.jcamp]

##TITLE=	2921-xylo
##JCAMPDX=	6.0	$$ NMR Plug-in 1.4 of MestReNova 6.1.1-6384
##DATATYPE=	NMRSPECTRUM
##DATACLASS=	NTUPLES
##NUMDIM=	1
##ORIGIN=	Bruker BioSpin GmbH
##OWNER=	nmr
##.OBSERVEFREQUENCY=	300.1300048828125
##.OBSERVENUCLEUS=	^1H
##.SOLVENTNAME=	5
##.PULSESEQUENCE=	zg30
##.ACQUISITIONMODE=	SIMULTANEOUS (DQD)
##$ORIGINALFORMAT=	Bruker XWIN-NMR
##$PARAMETERFILE=	(acqus, ASCII, E:/%E5%9C%A8%E6%89%80%E7%A0%94%E7%A9%B6/%E6%98%BE%E8%89%B2%E5%BA%95%E7%89%A9%E7%A0%94%E7%A9%B6/%E8%AF%BE%E9%A2%98%E5%AE%9E%E9%AA%8C%E8%AE%A1%E5%88%92%E3%80%81%E8%AE%B0%E5%BD%95%E5%8F%8A%E6%80%BB%E7%BB%93/%E6%A0%B8%E7%A3%81%E5%9B%BE%E8%B0%B1/150810%E5%BE%AE%E7%94%9F%E7%89%A9%E9%9F%A6%E7%8C%AE%E8%99%8E/2921-xylo/1/acqus, 0)
$$ ##TITLE= Parameter file, TOPSPIN		Version 1.3
$$ ##JCAMPDX= 5.0
$$ ##DATATYPE= Parameter Values
$$ ##ORIGIN= Bruker BioSpin GmbH
$$ ##OWNER= nmr
$$ $$ 2015-08-04 15:25:03.703 +0800  nmr@NMR
$$ $$ D:\/data/pub/nmr/2921-xylo/1/acqus
$$ ##$AMP= (0..31)
$$ 100 100 100 100 100 100 100 100 100 100 100 100 100 100 100 100 100 100 
$$ 100 100 100 100 100 100 100 100 100 100 100 100 100 100
$$ ##$ANAVPT= -1
$$ ##$AQSEQ= 0
$$ ##$AQ_mod= 3
$$ ##$AUNM= <au_zg>
$$ ##$AUTOPOS= <33 >
$$ ##$BF1= 300.13
$$ ##$BF2= 300.13
$$ ##$BF3= 300.13
$$ ##$BF4= 300.13
$$ ##$BF5= 500.13
$$ ##$BF6= 500.13
$$ ##$BF7= 500.13
$$ ##$BF8= 500.13
$$ ##$BYTORDA= 1
$$ ##$CFDGTYP= 0
$$ ##$CFRGTYP= 5
$$ ##$CHEMSTR= <none>
$$ ##$CNST= (0..63)
$$ 1 1 145 1 1 1 1 1 1 1 1 1 1 1 1 1 1 1 1 1 1 1 1 1 1 1 1 1 1 1 1 1 1 1 
$$ 1 1 1 1 1 1 1 1 1 1 1 1 1 1 1 1 1 1 1 1 1 1 1 1 1 1 1 1 1 1
$$ ##$CPDPRG= <>
$$ ##$CPDPRG1= <>
$$ ##$CPDPRG2= <>
$$ ##$CPDPRG3= <>
$$ ##$CPDPRG4= <mlev>
$$ ##$CPDPRG5= <mlev>
$$ ##$CPDPRG6= <mlev>
$$ ##$CPDPRG7= <mlev>
$$ ##$CPDPRG8= <mlev>
$$ ##$CPDPRGB= <>
$$ ##$CPDPRGT= <>
$$ ##$D= (0..63)
$$ 0 1 0 0 0 0 0 0 0 0.06 0 0 0 0 0 0 0.0002 0 0 0 0 0 0 0 0 0 0 0 0 0 0 
$$ 0 0 0 0 0 0 0 0 0 0 0 0 0 0 0 0 0 0 0 0 0 0 0 0 0 0 0 0 0 0 0 0 0
$$ ##$DATE= 1438673102
$$ ##$DBL= (0..7)
$$ 120 120 120 120 120 120 120 120
$$ ##$DBP= (0..7)
$$ 150 150 150 150 150 150 150 150
$$ ##$DBP07= 0
$$ ##$DBPNAM0= <>
$$ ##$DBPNAM1= <>
$$ ##$DBPNAM2= <>
$$ ##$DBPNAM3= <>
$$ ##$DBPNAM4= <>
$$ ##$DBPNAM5= <>
$$ ##$DBPNAM6= <>
$$ ##$DBPNAM7= <>
$$ ##$DBPOAL= (0..7)
$$ 0.5 0.5 0.5 0.5 0.5 0.5 0.5 0.5
$$ ##$DBPOFFS= (0..7)
$$ 0 0 0 0 0 0 0 0
$$ ##$DE= 6
$$ ##$DECBNUC= <off>
$$ ##$DECIM= 24
$$ ##$DECNUC= <off>
$$ ##$DECSTAT= 4
$$ ##$DIGMOD= 1
$$ ##$DIGTYP= 9
$$ ##$DL= (0..7)
$$ 0 120 120 120 120 120 120 120
$$ ##$DP= (0..7)
$$ 150 150 150 150 150 150 150 150
$$ ##$DP07= 0
$$ ##$DPNAME0= <>
$$ ##$DPNAME1= <>
$$ ##$DPNAME2= <>
$$ ##$DPNAME3= <>
$$ ##$DPNAME4= <>
$$ ##$DPNAME5= <>
$$ ##$DPNAME6= <>
$$ ##$DPNAME7= <>
$$ ##$DPOAL= (0..7)
$$ 0.5 0.5 0.5 0.5 0.5 0.5 0.5 0.5
$$ ##$DPOFFS= (0..7)
$$ 0 0 0 0 0 0 0 0
$$ ##$DQDMODE= 0
$$ ##$DR= 18
$$ ##$DS= 2
$$ ##$DSLIST= <SSSSSSSSSSSSSSS>
$$ ##$DSPFIRM= 0
$$ ##$DSPFVS= 12
$$ ##$DTYPA= 0
$$ ##$EXP= <PROTON>
$$ ##$F1LIST= <111111111111111>
$$ ##$F2LIST= <222222222222222>
$$ ##$F3LIST= <333333333333333>
$$ ##$FCUCHAN= (0..9)
$$ 0 1 0 0 0 0 0 0 0 0
$$ ##$FL1= 90
$$ ##$FL2= 90
$$ ##$FL3= 90
$$ ##$FL4= 90
$$ ##$FOV= 20
$$ ##$FQ1LIST= <freqlist>
$$ ##$FQ2LIST= <freqlist>
$$ ##$FQ3LIST= <freqlist>
$$ ##$FQ4LIST= <freqlist>
$$ ##$FQ5LIST= <freqlist>
$$ ##$FQ6LIST= <freqlist>
$$ ##$FQ7LIST= <freqlist>
$$ ##$FQ8LIST= <freqlist>
$$ ##$FRQLO3= 0
$$ ##$FRQLO3N= 0
$$ ##$FS= (0..7)
$$ 83 83 83 83 83 83 83 83
$$ ##$FTLPGN= 0
$$ ##$FW= 93750
$$ ##$FnMODE= 0
$$ ##$GP031= 0
$$ ##$GPNAM0= <sine.100>
$$ ##$GPNAM1= <sine.100>
$$ ##$GPNAM10= <sine.100>
$$ ##$GPNAM11= <sine.100>
$$ ##$GPNAM12= <sine.100>
$$ ##$GPNAM13= <sine.100>
$$ ##$GPNAM14= <sine.100>
$$ ##$GPNAM15= <sine.100>
$$ ##$GPNAM16= <sine.100>
$$ ##$GPNAM17= <sine.100>
$$ ##$GPNAM18= <sine.100>
$$ ##$GPNAM19= <sine.100>
$$ ##$GPNAM2= <sine.100>
$$ ##$GPNAM20= <sine.100>
$$ ##$GPNAM21= <sine.100>
$$ ##$GPNAM22= <sine.100>
$$ ##$GPNAM23= <sine.100>
$$ ##$GPNAM24= <sine.100>
$$ ##$GPNAM25= <sine.100>
$$ ##$GPNAM26= <sine.100>
$$ ##$GPNAM27= <sine.100>
$$ ##$GPNAM28= <sine.100>
$$ ##$GPNAM29= <sine.100>
$$ ##$GPNAM3= <sine.100>
$$ ##$GPNAM30= <sine.100>
$$ ##$GPNAM31= <sine.100>
$$ ##$GPNAM4= <sine.100>
$$ ##$GPNAM5= <sine.100>
$$ ##$GPNAM6= <sine.100>
$$ ##$GPNAM7= <sine.100>
$$ ##$GPNAM8= <sine.100>
$$ ##$GPNAM9= <sine.100>
$$ ##$GPX= (0..31)
$$ 0 0 0 0 0 0 0 0 0 0 0 0 0 0 0 0 0 0 0 0 0 0 0 0 0 0 0 0 0 0 0 0
$$ ##$GPY= (0..31)
$$ 0 0 0 0 0 0 0 0 0 0 0 0 0 0 0 0 0 0 0 0 0 0 0 0 0 0 0 0 0 0 0 0
$$ ##$GPZ= (0..31)
$$ 0 0 0 0 0 0 0 0 0 0 0 0 0 0 0 0 0 0 0 0 0 0 0 0 0 0 0 0 0 0 0 0
$$ ##$GRDPROG= <>
$$ ##$GRPDLY= -1
$$ ##$HDDUTY= 20
$$ ##$HDRATE= 20
$$ ##$HGAIN= (0..3)
$$ 0 0 0 0
$$ ##$HL1= 1
$$ ##$HL2= 35
$$ ##$HL3= 16
$$ ##$HL4= 17
$$ ##$HOLDER= 0
$$ ##$HPMOD= (0..7)
$$ 0 0 0 0 0 0 0 0
$$ ##$HPPRGN= 0
$$ ##$IN= (0..31)
$$ 0.001 0.001 0.001 0.001 0.001 0.001 0.001 0.001 0.001 0.001 0.001 0.001 
$$ 0.001 0.001 0.001 0.001 0.001 0.001 0.001 0.001 0.001 0.001 0.001 0.001 
$$ 0.001 0.001 0.001 0.001 0.001 0.001 0.001 0.001
$$ ##$INP= (0..31)
$$ 0 0 0 0 0 0 0 0 0 0 0 0 0 0 0 0 0 0 0 0 0 0 0 0 0 0 0 0 0 0 0 0
$$ ##$INSTRUM= <DPX300>
$$ ##$L= (0..31)
$$ 1 1 1 1 1 1 1 1 1 1 1 1 1 1 1 1 1 1 1 1 1 1 1 1 1 1 1 1 1 1 1 1
$$ ##$LFILTER= 200
$$ ##$LGAIN= -15
$$ ##$LOCKED= yes
$$ ##$LOCKFLD= 3937
$$ ##$LOCKGN= 145
$$ ##$LOCKPOW= -25
$$ ##$LOCKPPM= 7.23999977111816
$$ ##$LOCNUC= <2H>
$$ ##$LOCPHAS= 25
$$ ##$LOCSHFT= yes
$$ ##$LOCSW= 0
$$ ##$LTIME= 0.136000007390976
$$ ##$MASR= 4200
$$ ##$MASRLST= <masrlst>
$$ ##$NBL= 1
$$ ##$NC= -2
$$ ##$NS= 8
$$ ##$NUC1= <1H>
$$ ##$NUC2= <off>
$$ ##$NUC3= <off>
$$ ##$NUC4= <off>
$$ ##$NUC5= <off>
$$ ##$NUC6= <off>
$$ ##$NUC7= <off>
$$ ##$NUC8= <off>
$$ ##$NUCLEI= 0
$$ ##$NUCLEUS= <off>
$$ ##$O1= 1853.42560837398
$$ ##$O2= 1853.42560837398
$$ ##$O3= 1853.42560837398
$$ ##$O4= 1853.42560837398
$$ ##$O5= 0
$$ ##$O6= 0
$$ ##$O7= 0
$$ ##$O8= 0
$$ ##$OBSCHAN= (0..9)
$$ 0 0 0 0 0 0 0 0 0 0
$$ ##$OVERFLW= 0
$$ ##$P= (0..63)
$$ 13 13 26 0 0 0 0 0 0 0 0 0 0 0 0 200000 1000 2500 0 600 2500 0 0 0 0 0 
$$ 0 13 1000 0 0 0 0 0 0 0 0 0 0 0 0 0 0 0 0 0 0 0 0 0 0 0 0 0 0 0 0 0 0 
$$ 0 0 0 0 0
$$ ##$PAPS= 2
$$ ##$PARMODE= 0
$$ ##$PCPD= (0..9)
$$ 100 100 100 100 100 100 100 100 100 100
$$ ##$PHCOR= (0..31)
$$ 0 0 0 0 0 0 0 0 0 0 0 0 0 0 0 0 0 0 0 0 0 0 0 0 0 0 0 0 0 0 0 0
$$ ##$PHP= 1
$$ ##$PH_ref= 0
$$ ##$PL= (0..63)
$$ 120 0 120 120 120 120 120 120 120 120 120 120 120 120 120 120 120 120 
$$ 0 120 120 120 120 120 120 120 120 120 120 120 120 120 120 120 120 120 
$$ 120 120 120 120 120 120 120 120 120 120 120 120 120 120 120 120 120 120 
$$ 120 120 120 120 120 120 120 120 120 120
$$ ##$POWMOD= 0
$$ ##$PR= 1
$$ ##$PRECHAN= (0..15)
$$ -1 3 -1 2 0 -1 -1 -1 -1 -1 -1 -1 -1 -1 -1 -1
$$ ##$PRGAIN= 0
$$ ##$PROBHD= <5 mm PABBO BB/19F-1H/D Z-GRD Z104275/0178
$$ >
$$ ##$PROSOL= no
$$ ##$PULPROG= <zg30>
$$ ##$PW= 0
$$ ##$PYNM= <acqu.py>
$$ ##$PYNMP= <proc.py>
$$ ##$QNP= 1
$$ ##$RD= 0
$$ ##$RECCHAN= (0..15)
$$ -1 -1 -1 -1 -1 -1 -1 -1 -1 -1 -1 -1 -1 -1 -1 -1
$$ ##$RECPH= 0
$$ ##$RG= 406.4
$$ ##$RO= 21
$$ ##$ROUTWD1= (0..23)
$$ 0 0 0 0 0 0 0 0 0 0 0 0 0 0 0 0 0 0 0 0 1 1 0 0
$$ ##$ROUTWD2= (0..23)
$$ 0 0 0 0 0 1 0 0 0 0 0 0 0 0 0 0 0 0 1 0 1 1 0 0
$$ ##$RPUUSED= (0..8)
$$ 0 0 0 0 0 0 0 0 0
$$ ##$RSEL= (0..9)
$$ 0 2 0 0 0 0 0 0 0 0
$$ ##$S= (0..7)
$$ 83 4 83 83 83 83 83 83
$$ ##$SEOUT= 0
$$ ##$SFO1= 300.131853425608
$$ ##$SFO2= 300.131853425608
$$ ##$SFO3= 300.131853425608
$$ ##$SFO4= 300.131853425608
$$ ##$SFO5= 500.13
$$ ##$SFO6= 500.13
$$ ##$SFO7= 500.13
$$ ##$SFO8= 500.13
$$ ##$SOLVENT= <CDCl3>
$$ ##$SP= (0..31)
$$ 1 120 120 0 0 0 120 0 0 0 0 120 0 0 120 0 150 150 120 120.87 118.96 122.27 
$$ 114.95 150 150 150 150 150 150 120 150 120
$$ ##$SP07= 0
$$ ##$SPECTR= 0
$$ ##$SPNAM0= <gauss>
$$ ##$SPNAM1= <Gaus1.1000>
$$ ##$SPNAM10= <gauss>
$$ ##$SPNAM11= <Gaus1.1000>
$$ ##$SPNAM12= <gauss>
$$ ##$SPNAM13= <gauss>
$$ ##$SPNAM14= <>
$$ ##$SPNAM15= <>
$$ ##$SPNAM16= <gauss>
$$ ##$SPNAM17= <gauss>
$$ ##$SPNAM18= <>
$$ ##$SPNAM19= <Gaus1.1000>
$$ ##$SPNAM2= <Gaus1.1000>
$$ ##$SPNAM20= <Gaus1.1000>
$$ ##$SPNAM21= <Gaus1.1000>
$$ ##$SPNAM22= <Gaus1.1000>
$$ ##$SPNAM23= <gauss>
$$ ##$SPNAM24= <gauss>
$$ ##$SPNAM25= <gauss>
$$ ##$SPNAM26= <gauss>
$$ ##$SPNAM27= <gauss>
$$ ##$SPNAM28= <gauss>
$$ ##$SPNAM29= <Gaus1.1000>
$$ ##$SPNAM3= <>
$$ ##$SPNAM30= <gauss>
$$ ##$SPNAM31= <>
$$ ##$SPNAM4= <gauss>
$$ ##$SPNAM5= <gauss>
$$ ##$SPNAM6= <Gaus1.1000>
$$ ##$SPNAM7= <>
$$ ##$SPNAM8= <gauss>
$$ ##$SPNAM9= <gauss>
$$ ##$SPOAL= (0..31)
$$ 0.5 0.5 0.5 0.5 0.5 0.5 0.5 0.5 0.5 0.5 0.5 0.5 0.5 0.5 0.5 0.5 0.5 0.5 
$$ 0.5 0.5 0.5 0.5 0.5 0.5 0.5 0.5 0.5 0.5 0.5 0.5 0.5 0.5
$$ ##$SPOFFS= (0..31)
$$ 0 0 0 0 0 0 0 0 0 0 0 0 0 0 0 0 0 0 0 0 0 0 0 0 0 0 0 0 0 0 0 0
$$ ##$SUBNAM0= <"">
$$ ##$SUBNAM1= <"">
$$ ##$SUBNAM2= <"">
$$ ##$SUBNAM3= <"">
$$ ##$SUBNAM4= <"">
$$ ##$SUBNAM5= <"">
$$ ##$SUBNAM6= <"">
$$ ##$SUBNAM7= <"">
$$ ##$SUBNAM8= <"">
$$ ##$SUBNAM9= <"">
$$ ##$SW= 20.5670922153648
$$ ##$SWIBOX= (0..15)
$$ 0 0 3 4 0 0 0 0 0 0 0 0 0 0 0 0
$$ ##$SW_h= 6172.83950617284
$$ ##$TD= 65536
$$ ##$TD0= 1
$$ ##$TE= 296.16
$$ ##$TE2= 300
$$ ##$TE3= 300
$$ ##$TEG= 300
$$ ##$TL= (0..7)
$$ 0 120 120 120 120 120 120 120
$$ ##$TP= (0..7)
$$ 150 150 150 150 150 150 150 150
$$ ##$TP07= 0
$$ ##$TPNAME0= <>
$$ ##$TPNAME1= <>
$$ ##$TPNAME2= <>
$$ ##$TPNAME3= <>
$$ ##$TPNAME4= <>
$$ ##$TPNAME5= <>
$$ ##$TPNAME6= <>
$$ ##$TPNAME7= <>
$$ ##$TPOAL= (0..7)
$$ 0.5 0.5 0.5 0.5 0.5 0.5 0.5 0.5
$$ ##$TPOFFS= (0..7)
$$ 0 0 0 0 0 0 0 0
$$ ##$TUNHIN= 0
$$ ##$TUNHOUT= 0
$$ ##$TUNXOUT= 0
$$ ##$USERA1= <user>
$$ ##$USERA2= <user>
$$ ##$USERA3= <user>
$$ ##$USERA4= <user>
$$ ##$USERA5= <user>
$$ ##$V9= 5
$$ ##$VALIST= <valist>
$$ ##$VCLIST= <CCCCCCCCCCCCCCC>
$$ ##$VD= 0
$$ ##$VDLIST= <DDDDDDDDDDDDDDD>
$$ ##$VPLIST= <PPPPPPPPPPPPPPP>
$$ ##$VTLIST= <TTTTTTTTTTTTTTT>
$$ ##$WBST= 1024
$$ ##$WBSW= 4
$$ ##$XGAIN= (0..3)
$$ 0 0 0 0
$$ ##$XL= 0
$$ ##$YL= 0
$$ ##$YMAX_a= 181019
$$ ##$YMIN_a= -220996
$$ ##$ZGOPTNS= <>
$$ ##$ZL1= 120
$$ ##$ZL2= 120
$$ ##$ZL3= 120
$$ ##$ZL4= 120
$$ ##END=
$$ 
##$PARAMETERFILE=	(audita.txt, ASCII, E:/%E5%9C%A8%E6%89%80%E7%A0%94%E7%A9%B6/%E6%98%BE%E8%89%B2%E5%BA%95%E7%89%A9%E7%A0%94%E7%A9%B6/%E8%AF%BE%E9%A2%98%E5%AE%9E%E9%AA%8C%E8%AE%A1%E5%88%92%E3%80%81%E8%AE%B0%E5%BD%95%E5%8F%8A%E6%80%BB%E7%BB%93/%E6%A0%B8%E7%A3%81%E5%9B%BE%E8%B0%B1/150810%E5%BE%AE%E7%94%9F%E7%89%A9%E9%9F%A6%E7%8C%AE%E8%99%8E/2921-xylo/1/audita.txt, 0)
$$ ##TITLE= Audit trail, TOPSPIN		Version 1.3
$$ ##JCAMPDX= 5.01
$$ ##ORIGIN= Bruker BioSpin GmbH
$$ ##OWNER= nmr
$$ $$ D:\/data/pub/nmr/2921-xylo/1/audita.txt
$$ ##AUDIT TRAIL=  $$ (NUMBER, WHEN, WHO, WHERE, VERSION, WHAT)
$$ (   1,<2015-08-04 15:25:03.453 +0800>,<nmr>,<NMR>,<TOPSPIN 1.3>,
$$       <created by zg
$$ 	started at 2015-08-04 15:23:56.031 +0800,
$$ 	POWCHK disabled, PULCHK disabled
$$        configuration hash MD5:
$$        DF A6 11 CE 2A 02 50 55 3E 86 D8 82 5B AB EC 40
$$        data hash MD5: 64K
$$        A5 4F 3A 66 46 E2 23 6F DE 90 BD E9 7B 85 AA 67>)
$$ (   2,<2015-08-04 15:25:07.796 +0800>,<nmr>,<NMR>,<TOPSPIN 1.3>,
$$       <user comment:
$$        ICON-NMR User ID: pub
$$        data hash MD5: 64K
$$        A5 4F 3A 66 46 E2 23 6F DE 90 BD E9 7B 85 AA 67>)
$$ ##END=
$$ 
$$ $$ hash MD5
$$ $$ B2 9C 6D B8 B0 C5 8E CF 40 12 24 9B 84 1B 2B CC
$$ 
##$PARAMETERFILE=	(auditp.txt, ASCII, E:/%E5%9C%A8%E6%89%80%E7%A0%94%E7%A9%B6/%E6%98%BE%E8%89%B2%E5%BA%95%E7%89%A9%E7%A0%94%E7%A9%B6/%E8%AF%BE%E9%A2%98%E5%AE%9E%E9%AA%8C%E8%AE%A1%E5%88%92%E3%80%81%E8%AE%B0%E5%BD%95%E5%8F%8A%E6%80%BB%E7%BB%93/%E6%A0%B8%E7%A3%81%E5%9B%BE%E8%B0%B1/150810%E5%BE%AE%E7%94%9F%E7%89%A9%E9%9F%A6%E7%8C%AE%E8%99%8E/2921-xylo/1/pdata/1/auditp.txt, 0)
$$ ##TITLE= Audit trail, TOPSPIN		Version 1.3
$$ ##JCAMPDX= 5.01
$$ ##ORIGIN= Bruker BioSpin GmbH
$$ ##OWNER= nmr
$$ $$ d:/data/pub/nmr/2921-xylo/1/pdata/1/auditp.txt
$$ ##AUDIT TRAIL=  $$ (NUMBER, WHEN, WHO, WHERE, VERSION, WHAT)
$$ (   1,<2015-08-04 15:25:03.453 +0800>,<nmr>,<NMR>,<TOPSPIN 1.3>,
$$       <created by zg
$$ 	started at 2015-08-04 15:23:56.031 +0800,
$$ 	POWCHK disabled, PULCHK disabled
$$        configuration hash MD5:
$$        DF A6 11 CE 2A 02 50 55 3E 86 D8 82 5B AB EC 40
$$        data hash MD5: 64K
$$        A5 4F 3A 66 46 E2 23 6F DE 90 BD E9 7B 85 AA 67>)
$$ (   2,<2015-08-04 15:25:07.796 +0800>,<nmr>,<NMR>,<TOPSPIN 1.3>,
$$       <user comment:
$$        ICON-NMR User ID: pub
$$        data hash MD5: 64K
$$        A5 4F 3A 66 46 E2 23 6F DE 90 BD E9 7B 85 AA 67>)
$$ (   3,<2015-08-04 16:04:30.312 +0800>,<nmr>,<NMR>,<TOPSPIN 1.3>,
$$       <Start of raw data processing
$$        ef LB = 0.3 FT_mod = 6 PKNL = 1 SI = 32K 
$$        data hash MD5: 32K
$$        72 4F 34 77 81 69 7B B5 A8 DF C8 F3 E5 ED BA A0>)
$$ (   4,<2015-08-04 16:04:30.921 +0800>,<nmr>,<NMR>,<TOPSPIN 1.3>,
$$       <apks 
$$        data hash MD5: 32K
$$        46 16 7F AC 9B 04 C1 1A 65 54 3C 04 50 8F A6 50>)
$$ (   5,<2015-08-04 16:04:31.625 +0800>,<nmr>,<NMR>,<TOPSPIN 1.3>,
$$       <abs ABSG = 5 
$$        data hash MD5: 32K
$$        FF 05 D5 06 7A 31 03 1D C8 59 53 57 2B 6C E7 E9>)
$$ ##END=
$$ 
$$ $$ hash MD5
$$ $$ E5 25 E1 64 AE F6 42 42 F3 09 9A D2 70 0C 31 52
$$ 
##$PARAMETERFILE=	(format.temp, ASCII, E:/%E5%9C%A8%E6%89%80%E7%A0%94%E7%A9%B6/%E6%98%BE%E8%89%B2%E5%BA%95%E7%89%A9%E7%A0%94%E7%A9%B6/%E8%AF%BE%E9%A2%98%E5%AE%9E%E9%AA%8C%E8%AE%A1%E5%88%92%E3%80%81%E8%AE%B0%E5%BD%95%E5%8F%8A%E6%80%BB%E7%BB%93/%E6%A0%B8%E7%A3%81%E5%9B%BE%E8%B0%B1/150810%E5%BE%AE%E7%94%9F%E7%89%A9%E9%9F%A6%E7%8C%AE%E8%99%8E/2921-xylo/1/format.temp, 0)
$$ EDIT_PAR COMMAND FILE
$$ 
$$ DI_MODE         LONG
$$ ED_ENTRY        ACQU
$$ ORDER           FILE
$$ 
$$ 
$$ HEADER		"F2 - Acquisition Parameters"
$$ T_NAME		Date_
$$ 		TYPE	R64
$$ 		CLASS	ACQU
$$ 		SUBRANGE 0.0 50000000
$$ 		REL	"Date_=itodate(DATE)"
$$ 		INV_REL	"DATE=datetoi(Date_,DATE)"
$$ 		FORMAT	"%14.0f"
$$ 		TEXT	" "
$$ END
$$ T_NAME		Time
$$ 		TYPE	R32
$$ 		CLASS	ACQU
$$ 		SUBRANGE 0.0 1000000
$$ 		REL	"Time=itotime(DATE)"
$$ 		INV_REL	"DATE=timetoi(Time,DATE)"
$$ 		FORMAT	"%14.2f"
$$ 		TEXT	" "
$$ END
$$ NAME		INSTRUM
$$ 		TEXT	" "
$$ END
$$ NAME		PROBHD
$$ 		FORMAT	"%14.14s"
$$ 		TEXT	" "
$$ END
$$ NAME		PULPROG
$$ 		TEXT	" "
$$ END
$$ NAME		TD
$$ 		TEXT	" "
$$ END
$$ NAME		SOLVENT
$$ 		TEXT	" "
$$ END
$$ NAME		NS
$$ 		TEXT	" "
$$ END
$$ NAME		DS
$$ 		TEXT	" "
$$ END
$$ T_NAME		SWH
$$ 		TYPE	R32
$$ 		CLASS	ACQU
$$ 		SUBRANGE 0.0 1e8
$$ 		REL	"SWH=SW*SFO1"
$$ 		INV_REL "SW=SWH/SFO1"
$$ 		UNIT	"Hz"
$$ 		FORMAT	"%14.3f Hz"
$$ 		TEXT	" "
$$ END
$$ T_NAME          FIDRES
$$                 TYPE    R32
$$                 CLASS   ACQU
$$                 SUBRANGE 0.0 100000
$$                 REL     "FIDRES=SW*SFO1/TD"
$$                 INV_REL "TD = nextpow(SW*SFO1/FIDRES)"
$$ 		UNIT	"Hz"
$$ 		FORMAT	"%14.6f Hz"
$$ 		TEXT	" "
$$ END
$$ T_NAME          AQ
$$ 		TYPE	R32
$$ 		CLASS	ACQU
$$ 		SUBRANGE 0.0 1000
$$ 		REL	"AQ=aqcalc(SW,SFO1,TD,DIGTYP)"
$$ 		INV_REL	"TD=tdcalc(SW,SFO1,1.0e6*AQ,DIGTYP)"
$$ 		UNIT	"sec"
$$ 		FORMAT	"%14.7f sec"
$$ 		TEXT	" "
$$ END
$$ NAME		RG
$$ 		TEXT	" "
$$ END
$$ T_NAME          DW
$$ 		TYPE	R32
$$ 		CLASS	ACQU
$$ 		SUBRANGE 0.0 1000000
$$ 		REL	"DW=1/(2*SW*SFO1)"
$$ 		INV_REL	"SW=1000000/(2*(0.005+DW)*SFO1)"
$$ 		UNIT	"usec"
$$ 		FORMAT	"%14.3lf usec"
$$ 		TEXT	" "
$$ END
$$ NAME		DE
$$ 		FORMAT	"%14.2f usec"
$$ 		TEXT	" "
$$ END
$$ NAME		TE
$$ 		FORMAT	"%14.1f K"
$$ 		TEXT	" "
$$ END
$$ T_NAME		D1
$$ 		TYPE	R32
$$ 		CLASS	ACQU
$$ 		SUBRANGE 0.0 1e38
$$ 		REL	"D1=D[1]"
$$ 		INV_REL	"D[1]=D1"
$$ 		UNIT	"sec"
$$ 		FORMAT	"%14.8f sec"
$$ 		TEXT	" "
$$ END
$$ NAME		TD0
$$ 		TEXT	" "
$$ END
$$ HEADER		"======== CHANNEL f1 ========"
$$ NAME		NUC1
$$ 		NONEDIT
$$ 		TEXT	" "
$$ END
$$ T_NAME		P1
$$ 		TYPE	R32
$$ 		CLASS	ACQU
$$ 		SUBRANGE 0.0 1.0e10
$$ 		REL	"P1=P[1]"
$$ 		INV_REL	"P[1]=P1"
$$ 		UNIT	"usec"
$$ 		FORMAT	"%14.2f usec"
$$ 		TEXT	" "
$$ END
$$ T_NAME		PL1
$$ 		TYPE	R32
$$ 		CLASS	ACQU
$$ 		SUBRANGE -6.0 1e38
$$ 		REL	"PL1=PL[1]"
$$ 		INV_REL	"PL[1]=PL1"
$$ 		UNIT	"dB"
$$ 		FORMAT	"%14.2f dB"
$$ 		TEXT	" "
$$ END
$$ NAME		SFO1
$$ 		FORMAT	"%14.7f MHz"
$$ 		TEXT	" "
$$ END
$$ 
##$PARAMETERFILE=	(integrals.txt, ASCII, E:/%E5%9C%A8%E6%89%80%E7%A0%94%E7%A9%B6/%E6%98%BE%E8%89%B2%E5%BA%95%E7%89%A9%E7%A0%94%E7%A9%B6/%E8%AF%BE%E9%A2%98%E5%AE%9E%E9%AA%8C%E8%AE%A1%E5%88%92%E3%80%81%E8%AE%B0%E5%BD%95%E5%8F%8A%E6%80%BB%E7%BB%93/%E6%A0%B8%E7%A3%81%E5%9B%BE%E8%B0%B1/150810%E5%BE%AE%E7%94%9F%E7%89%A9%E9%9F%A6%E7%8C%AE%E8%99%8E/2921-xylo/1/pdata/1/integrals.txt, 0)
$$    Current data set:
$$    NAME =	2921-xylo	EXPNO =	1	PROCNO = 1
$$    USER =	pub	DU    =	d:
$$ 
$$    Number   Integrated Region     Integral
$$      1      5.834      5.657         0.98503
$$      2      5.309      5.146         1.00675
$$      3      5.146      4.901         2.00557
$$      4      4.279      4.087         1.00000
$$      5      3.657      3.450         1.01079
$$      6      2.251      1.977        12.03494
$$      7      1.755      1.540         1.34058
$$ 
##$PARAMETERFILE=	(intrng, ASCII, E:/%E5%9C%A8%E6%89%80%E7%A0%94%E7%A9%B6/%E6%98%BE%E8%89%B2%E5%BA%95%E7%89%A9%E7%A0%94%E7%A9%B6/%E8%AF%BE%E9%A2%98%E5%AE%9E%E9%AA%8C%E8%AE%A1%E5%88%92%E3%80%81%E8%AE%B0%E5%BD%95%E5%8F%8A%E6%80%BB%E7%BB%93/%E6%A0%B8%E7%A3%81%E5%9B%BE%E8%B0%B1/150810%E5%BE%AE%E7%94%9F%E7%89%A9%E9%9F%A6%E7%8C%AE%E8%99%8E/2921-xylo/1/pdata/1/intrng, 0)
$$ A 1.0 #regions in PPM
$$ # low field   high field  bias        slope
$$   5.8342079956032356  5.656516381523949  0.0  0.0  # for region 1
$$   5.30853697061868  5.145652991046001  0.0  0.0  # for region 2
$$   5.145652991046001  4.901327021686982  0.0  0.0  # for region 3
$$   4.27940637240948  4.086907123823586  0.0  0.0  # for region 4
$$   3.6574857231319773  3.450178840039477  0.0  0.0  # for region 5
$$   2.250760445004294  1.9768192066320607  0.0  0.0  # for region 6
$$   1.7547046890329527  1.5399939886871483  0.0  0.0  # for region 7
$$ 
##$PARAMETERFILE=	(parm.txt, ASCII, E:/%E5%9C%A8%E6%89%80%E7%A0%94%E7%A9%B6/%E6%98%BE%E8%89%B2%E5%BA%95%E7%89%A9%E7%A0%94%E7%A9%B6/%E8%AF%BE%E9%A2%98%E5%AE%9E%E9%AA%8C%E8%AE%A1%E5%88%92%E3%80%81%E8%AE%B0%E5%BD%95%E5%8F%8A%E6%80%BB%E7%BB%93/%E6%A0%B8%E7%A3%81%E5%9B%BE%E8%B0%B1/150810%E5%BE%AE%E7%94%9F%E7%89%A9%E9%9F%A6%E7%8C%AE%E8%99%8E/2921-xylo/1/pdata/1/parm.txt, 0)
$$ 
$$ Current Data Parameters
$$ NAME          2921-xylo                
$$ EXPNO                 1                
$$ PROCNO                1                
$$ 
$$ F2 - Acquisition Parameters
$$ Date_          20150804                
$$ Time              15.25                
$$ INSTRUM          DPX300                
$$ PROBHD   5 mm PABBO BB/                
$$ PULPROG            zg30                
$$ TD                65536                
$$ SOLVENT           CDCl3                
$$ NS                    8                
$$ DS                    2                
$$ SWH            6172.839 Hz             
$$ FIDRES         0.094190 Hz             
$$ AQ            5.3084660 sec            
$$ RG                406.4                
$$ DW               81.000 usec           
$$ DE                 6.00 usec           
$$ TE                296.2 K              
$$ D1           1.00000000 sec            
$$ TD0                   1                
$$ 
$$ ======== CHANNEL f1 ========
$$ NUC1                 1H                
$$ P1                13.00 usec           
$$ PL1                0.00 dB             
$$ SFO1        300.1318534 MHz            
$$ 
$$ F2 - Processing parameters
$$ SI                32768                
$$ SF          300.1300000 MHz            
$$ WDW                  EM                
$$ SSB                   0                
$$ LB                 0.30 Hz             
$$ GB                    0                
$$ PC                 1.00                
$$ 
##$PARAMETERFILE=	(peak.txt, ASCII, E:/%E5%9C%A8%E6%89%80%E7%A0%94%E7%A9%B6/%E6%98%BE%E8%89%B2%E5%BA%95%E7%89%A9%E7%A0%94%E7%A9%B6/%E8%AF%BE%E9%A2%98%E5%AE%9E%E9%AA%8C%E8%AE%A1%E5%88%92%E3%80%81%E8%AE%B0%E5%BD%95%E5%8F%8A%E6%80%BB%E7%BB%93/%E6%A0%B8%E7%A3%81%E5%9B%BE%E8%B0%B1/150810%E5%BE%AE%E7%94%9F%E7%89%A9%E9%9F%A6%E7%8C%AE%E8%99%8E/2921-xylo/1/pdata/1/peak.txt, 0)
$$ DU=d:, USER=pub, NAME=2921-xylo, EXPNO=1, PROCNO=1
$$ F1=7.359ppm, F2=6.871ppm, MI=0.58cm, MAXI=2.31cm, PC=1.000
$$      #     ADDRESS            FREQUENCY         INTENSITY
$$                            [Hz]        [PPM]
$$      1     14621.7     2185.314       7.2812         1.87
$$ 
$$      2     17070.5     1723.999       5.7442         1.20
$$ 
$$      3     17107.0     1717.143       5.7213         1.28
$$ 
$$      4     17856.6     1575.921       5.2508         0.44
$$ 
$$      5     17900.6     1567.628       5.2232         1.09
$$ 
$$      6     17944.4     1559.374       5.1957         0.76
$$ 
$$      7     18133.2     1523.826       5.0772         0.72
$$ 
$$      8     18169.8     1516.928       5.0542         0.77
$$ 
$$      9     18176.8     1515.607       5.0498         0.77
$$ 
$$     10     18213.8     1508.628       5.0266         0.73
$$ 
$$     11     18237.2     1504.209       5.0119         0.37
$$ 
$$     12     18254.7     1500.912       5.0009         0.56
$$ 
$$     13     18281.2     1495.928       4.9843         0.57
$$ 
$$     14     18298.4     1492.709       4.9735         0.29
$$ 
$$     15     18325.0     1487.698       4.9568         0.26
$$ 
$$     16     19539.0     1258.997       4.1948         0.52
$$ 
$$     17     19565.5     1254.006       4.1782         0.51
$$ 
$$     18     19602.8     1246.978       4.1548         0.59
$$ 
$$     19     19629.2     1241.999       4.1382         0.55
$$ 
$$     20     20524.6     1073.324       3.5762         0.64
$$ 
$$     21     20569.4     1064.884       3.5481         0.63
$$ 
$$     22     20588.5     1061.299       3.5361         0.58
$$ 
$$     23     20633.3     1052.870       3.5080         0.54
$$ 
$$     24     22835.2      638.040       2.1259         7.57
$$ 
$$     25     22911.2      623.737       2.0782         9.12
$$ 
$$     26     22922.4      621.622       2.0712        15.00
$$ 
$$     27     23620.9      490.060       1.6328         0.64
$$ 
$$     28     23632.6      487.841       1.6254         0.68
$$ 
$$     29     23653.2      483.960       1.6125         0.73
$$ 
$$ 
##$PARAMETERFILE=	(procs, ASCII, E:/%E5%9C%A8%E6%89%80%E7%A0%94%E7%A9%B6/%E6%98%BE%E8%89%B2%E5%BA%95%E7%89%A9%E7%A0%94%E7%A9%B6/%E8%AF%BE%E9%A2%98%E5%AE%9E%E9%AA%8C%E8%AE%A1%E5%88%92%E3%80%81%E8%AE%B0%E5%BD%95%E5%8F%8A%E6%80%BB%E7%BB%93/%E6%A0%B8%E7%A3%81%E5%9B%BE%E8%B0%B1/150810%E5%BE%AE%E7%94%9F%E7%89%A9%E9%9F%A6%E7%8C%AE%E8%99%8E/2921-xylo/1/pdata/1/procs, 0)
$$ ##TITLE= Parameter file, TOPSPIN		Version 1.3
$$ ##JCAMPDX= 5.0
$$ ##DATATYPE= Parameter Values
$$ ##ORIGIN= Bruker BioSpin GmbH
$$ ##OWNER= nmr
$$ $$ 2015-08-05 15:10:24.078 +0800  nmr@NMR
$$ $$ d:/data/pub/nmr/2921-xylo/1/pdata/1//procs
$$ ##$ABSF1= 16.45902
$$ ##$ABSF2= -4.108198
$$ ##$ABSG= 5
$$ ##$ABSL= 3
$$ ##$ALPHA= 0
$$ ##$AQORDER= 0
$$ ##$ASSFAC= 0
$$ ##$ASSFACI= 0
$$ ##$ASSFACX= 0
$$ ##$ASSWID= 0
$$ ##$AUNMP= <proc_1dnp>
$$ ##$AXLEFT= 0
$$ ##$AXRIGHT= 0
$$ ##$AXTYPE= 0
$$ ##$AXUNIT= <>
$$ ##$AZFE= 0.1
$$ ##$AZFW= 0.1
$$ ##$BCFW= 0
$$ ##$BC_mod= 0
$$ ##$BYTORDP= 0
$$ ##$COROFFS= 0
$$ ##$CY= 15
$$ ##$DATMOD= 1
$$ ##$DC= 0
$$ ##$DFILT= <>
$$ ##$DTYPP= 0
$$ ##$F1P= 16.459020614624
$$ ##$F2P= -4.10819861095433
$$ ##$FCOR= 0.5
$$ ##$FTSIZE= 32768
$$ ##$FT_mod= 6
$$ ##$GAMMA= 0
$$ ##$GB= 0
$$ ##$INTBC= 1
$$ ##$INTSCL= 1.295205e-009
$$ ##$ISEN= 128
$$ ##$LB= 0.3
$$ ##$LEV0= 0
$$ ##$LPBIN= 0
$$ ##$MAXI= 0.637203
$$ ##$MC2= 0
$$ ##$MEAN= 0
$$ ##$ME_mod= 0
$$ ##$MI= 0
$$ ##$NCOEF= 0
$$ ##$NC_proc= -4
$$ ##$NLEV= 6
$$ ##$NOISF1= 0
$$ ##$NOISF2= 0
$$ ##$NSP= 0
$$ ##$NTH_PI= 0
$$ ##$NZP= 0
$$ ##$OFFSET= 16.45902
$$ ##$PC= 1
$$ ##$PHC0= 166.633
$$ ##$PHC1= 0.2503761
$$ ##$PH_mod= 1
$$ ##$PKNL= yes
$$ ##$PPARMOD= 0
$$ ##$PPDIAG= 0
$$ ##$PPIPTYP= 0
$$ ##$PPMPNUM= 100
$$ ##$PPRESOL= 1
$$ ##$PSCAL= 0
$$ ##$PSIGN= 0
$$ ##$REVERSE= no
$$ ##$SF= 300.13
$$ ##$SI= 32768
$$ ##$SIGF1= 0
$$ ##$SIGF2= 0
$$ ##$SINO= 400
$$ ##$SIOLD= 32768
$$ ##$SREGLST= <1H.CDCl3>
$$ ##$SSB= 0
$$ ##$STSI= 32768
$$ ##$STSR= 0
$$ ##$SW_p= 6172.83950617283
$$ ##$SYMM= 0
$$ ##$S_DEV= 0
$$ ##$TDeff= 65536
$$ ##$TDoff= 0
$$ ##$TI= <>
$$ ##$TILT= no
$$ ##$TM1= 0
$$ ##$TM2= 0
$$ ##$TOPLEV= 0
$$ ##$USERP1= <user>
$$ ##$USERP2= <user>
$$ ##$USERP3= <user>
$$ ##$USERP4= <user>
$$ ##$USERP5= <user>
$$ ##$WDW= 1
$$ ##$XDIM= 8192
$$ ##$YMAX_p= 377644149
$$ ##$YMIN_p= -147168
$$ ##END=
$$ 
##$PARAMETERFILE=	(pulseprogram, ASCII, E:/%E5%9C%A8%E6%89%80%E7%A0%94%E7%A9%B6/%E6%98%BE%E8%89%B2%E5%BA%95%E7%89%A9%E7%A0%94%E7%A9%B6/%E8%AF%BE%E9%A2%98%E5%AE%9E%E9%AA%8C%E8%AE%A1%E5%88%92%E3%80%81%E8%AE%B0%E5%BD%95%E5%8F%8A%E6%80%BB%E7%BB%93/%E6%A0%B8%E7%A3%81%E5%9B%BE%E8%B0%B1/150810%E5%BE%AE%E7%94%9F%E7%89%A9%E9%9F%A6%E7%8C%AE%E8%99%8E/2921-xylo/1/pulseprogram, 0)
$$ # 1 "C:/Bruker/TP13/exp/stan/nmr/lists/pp/zg30"
$$ ;zg30
$$ ;avance-version (07/04/03)
$$ ;1D sequence
$$ ;using 30 degree flip angle
$$ ;
$$ ;$CLASS=HighRes
$$ ;$DIM=1D
$$ ;$TYPE=
$$ ;$SUBTYPE=
$$ ;$COMMENT=
$$ 
$$ 
$$ # 1 "C:/Bruker/TP13/exp/stan/nmr/lists/pp/Avance.incl" 1
$$ ;Avance.incl
$$ ;
$$ ;avance-version (07/01/22)
$$ ;
$$ ;$CLASS=HighRes Incl
$$ ;$COMMENT=
$$ 
$$ 
$$ 
$$ 
$$ 
$$ 
$$ 
$$ 
$$ 
$$ 
$$ 
$$ 
$$ 
$$ 
$$ 
$$ 
$$ 
$$ 
$$ 
$$ 
$$ 
$$ 
$$ 
$$ 
$$ 
$$ 
$$ 
$$ 
$$ 
$$ 
$$ 
$$ 
$$ 
$$ 
$$ 
$$ 
$$ 
$$ 
$$ 
$$ 
$$ 
$$ 
$$ 
$$ 
$$ 
$$ 
$$ 
$$ 
$$ 
$$ 
$$ 
$$ 
$$ 
$$ 
$$ 
$$ 
$$ 
$$ 
$$ 
$$ 
$$ 
$$ 
$$ 
$$ 
$$ 
$$ 
$$ 
$$ 
$$ 
$$ 
$$ 
$$ 
$$ 
$$ 
$$ 
$$ 
$$ 
$$ 
$$ 
$$ 
$$ 
$$ 
$$ 
$$ 
$$ 
$$ 
$$ 
$$ 
$$ 
$$ 
$$ 
$$ 
$$ 
$$ 
$$ 
$$ 
$$ 
$$ 
$$ 
$$ 
$$ 
$$ 
$$ 
$$ 
$$ 
$$ 
$$ 
$$ 
$$ 
$$ 
$$ 
$$ 
$$ 
$$ 
$$ 
$$ 
$$ 
$$ 
$$ 
$$ 
$$ 
$$ 
$$ 
$$ 
$$ 
$$ 
$$ 
$$ 
$$ 
$$ ;$Id: Avance1.incl,v 1.10.6.2 2007/01/22 13:54:46 ber Exp $
$$ # 13 "C:/Bruker/TP13/exp/stan/nmr/lists/pp/zg30" 2
$$ 
$$ 
$$ 
$$ "acqt0=-p1*0.66/3.1416"
$$ 
$$ 
$$ # 1 "mc_line 19 file C:/Bruker/TP13/exp/stan/nmr/lists/pp/zg30 expanding definition part of mc command before ze"
$$ define delay MCWRK
$$ define delay MCREST
$$ "MCWRK = 0.500000*30m"
$$ "MCREST = 30m - 30m"
$$ # 19 "C:/Bruker/TP13/exp/stan/nmr/lists/pp/zg30"
$$ 1 ze
$$ # 1 "mc_line 19 file C:/Bruker/TP13/exp/stan/nmr/lists/pp/zg30 expanding definition of mc command after ze"
$$ # 20 "C:/Bruker/TP13/exp/stan/nmr/lists/pp/zg30"
$$ # 1 "mc_line 20 file C:/Bruker/TP13/exp/stan/nmr/lists/pp/zg30 expanding start label for mc command"
$$ 2 MCWRK  * 2
$$ LBLF0, MCREST
$$ # 21 "C:/Bruker/TP13/exp/stan/nmr/lists/pp/zg30"
$$   d1
$$   p1*0.33 ph1
$$   go=2 ph31
$$ # 1 "mc_line 24 file C:/Bruker/TP13/exp/stan/nmr/lists/pp/zg30 expanding mc command in line"
$$   MCWRK wr #0
$$   MCWRK zd 
$$   lo to LBLF0 times td0
$$ 
$$ # 25 "C:/Bruker/TP13/exp/stan/nmr/lists/pp/zg30"
$$ exit
$$ 
$$ 
$$ ph1=0 2 2 0 1 3 3 1
$$ ph31=0 2 2 0 1 3 3 1
$$ 
$$ 
$$ ;pl1 : f1 channel - power level for pulse (default)
$$ ;p1 : f1 channel -  90 degree high power pulse
$$ ;d1 : relaxation delay; 1-5 * T1
$$ ;NS: 1 * n, total number of scans: NS * TD0
$$ 
$$ 
$$ 
$$ ;$Id: zg30,v 1.7.10.2 2007/04/11 13:16:56 ber Exp $
$$ 
##$PARAMETERFILE=	(scon, ASCII, E:/%E5%9C%A8%E6%89%80%E7%A0%94%E7%A9%B6/%E6%98%BE%E8%89%B2%E5%BA%95%E7%89%A9%E7%A0%94%E7%A9%B6/%E8%AF%BE%E9%A2%98%E5%AE%9E%E9%AA%8C%E8%AE%A1%E5%88%92%E3%80%81%E8%AE%B0%E5%BD%95%E5%8F%8A%E6%80%BB%E7%BB%93/%E6%A0%B8%E7%A3%81%E5%9B%BE%E8%B0%B1/150810%E5%BE%AE%E7%94%9F%E7%89%A9%E9%9F%A6%E7%8C%AE%E8%99%8E/2921-xylo/1/scon, 0)
$$ ##TITLE= Parameter file, TOPSPIN		Version 1.3
$$ ##JCAMPDX= 5.0
$$ ##DATATYPE= Parameter Values
$$ ##ORIGIN= Bruker BioSpin GmbH
$$ ##OWNER= nmr
$$ $$ 2015-08-04 15:23:56.000 +0800  nmr@NMR
$$ $$ D:\/data/pub/nmr/2921-xylo/1/scon
$$ ##$BLKPA= (0..15)
$$ 3 3 3 3 3 3 3 3 3 3 3 3 3 3 3 3 
$$ ##$BLKTR= (0..15)
$$ 3 3 3 3 3 3 3 3 3 3 3 3 3 3 3 3 
$$ ##$DE1= 2
$$ ##$DE2= 2
$$ ##$DEADC= 4
$$ ##$DEPA= 2
$$ ##$DERX= 3
$$ ##$PHASP4= (0..15)
$$ 0.5 0.5 0.5 0.5 0.5 0.5 0.5 0.5 0.5 0.5 0.5 0.5 0.5 0.5 0.5 0.5 
$$ ##$PHASPR= (0..15)
$$ 3 3 3 3 3 3 3 3 3 3 3 3 3 3 3 3 
$$ ##$SHAPPR= (0..15)
$$ 1.6 1.6 1.6 1.6 1.6 1.6 1.6 1.6 1.6 1.6 1.6 1.6 1.6 1.6 1.6 1.6 
$$ ##END=
$$ 
##$PARAMETERFILE=	(uxnmr.par, ASCII, E:/%E5%9C%A8%E6%89%80%E7%A0%94%E7%A9%B6/%E6%98%BE%E8%89%B2%E5%BA%95%E7%89%A9%E7%A0%94%E7%A9%B6/%E8%AF%BE%E9%A2%98%E5%AE%9E%E9%AA%8C%E8%AE%A1%E5%88%92%E3%80%81%E8%AE%B0%E5%BD%95%E5%8F%8A%E6%80%BB%E7%BB%93/%E6%A0%B8%E7%A3%81%E5%9B%BE%E8%B0%B1/150810%E5%BE%AE%E7%94%9F%E7%89%A9%E9%9F%A6%E7%8C%AE%E8%99%8E/2921-xylo/1/uxnmr.par, 0)
$$ ##TITLE= Parameter file, TOPSPIN		Version 1.3
$$ ##JCAMPDX= 5.0
$$ ##DATATYPE= Parameter Values
$$ ##ORIGIN= Bruker BioSpin GmbH
$$ ##OWNER= Administrator
$$ $$ 2014-09-30 11:26:32.828 +0800  nmr@NMR
$$ $$ C:/Bruker/TP13/conf/instr/DPX300/uxnmr.par
$$ ##$ACB= 0
$$ ##$ACBTAT= (0..15)
$$ 0 88 72 50 0 0 0 0 0 0 0 0 0 0 0 0
$$ ##$ACBTBA= (0..15)
$$ 0 30 40 0 0 0 0 0 0 0 0 0 0 0 0 0
$$ ##$ACBTCTL= (0..15)
$$ 0 0 0 0 0 0 0 0 0 0 0 0 0 0 0 0
$$ ##$ACBTDI= (0..15)
$$ 0 70 70 72 0 0 0 0 0 0 0 0 0 0 0 0
$$ ##$ACBTDM= (0..15)
$$ 0 0 0 0 0 0 0 0 0 0 0 0 0 0 0 0
$$ ##$ACBTFHI= (0..15)
$$ 0 0 0 0 0 0 0 0 0 0 0 0 0 0 0 0
$$ ##$ACBTFL= (0..15)
$$ 0 249 250 8 0 0 0 0 0 0 0 0 0 0 0 0
$$ ##$ACBTFLO= (0..15)
$$ 0 0 0 0 0 0 0 0 0 0 0 0 0 0 0 0
$$ ##$ACBTOUT= (0..15)
$$ 0 0 0 0 0 0 0 0 0 0 0 0 0 0 0 0
$$ ##$ACBTPO= (0..15)
$$ 0 100000 50000 20000 0 0 0 0 0 0 0 0 0 0 0 0
$$ ##$ACBTPW= (0..15)
$$ 0 0 0 0 0 0 0 0 0 0 0 0 0 0 0 0
$$ ##$ACBTSB= (0..15)
$$ 0 1 1 1 0 0 0 0 0 0 0 0 0 0 0 0
$$ ##$ACBTY= <no>
$$ ##$AQSBDHW= (0..31)
$$ 255 255 255 255 255 255 255 255 255 255 255 255 255 255 255 255 255 255 
$$ 255 255 255 255 255 255 255 255 255 255 255 255 255 255
$$ ##$AQSBDID= (0..31)
$$ 255 255 255 255 255 255 255 255 255 255 255 255 255 255 255 255 255 255 
$$ 255 255 255 255 255 255 255 255 255 255 255 255 255 255
$$ ##$AQSBDNO= (0..31)
$$ 255 255 255 255 255 255 255 255 255 255 255 255 255 255 255 255 255 255 
$$ 255 255 255 255 255 255 255 255 255 255 255 255 255 255
$$ ##$AQSBDTY= (0..31)
$$ 255 255 255 255 255 255 255 255 255 255 255 255 255 255 255 255 255 255 
$$ 255 255 255 255 255 255 255 255 255 255 255 255 255 255
$$ ##$AQSBUAD= (0..31)
$$ 255 255 255 255 255 255 255 255 255 255 255 255 255 255 255 255 255 255 
$$ 255 255 255 255 255 255 255 255 255 255 255 255 255 255
$$ ##$AQSECL= (0..31)
$$ 255 255 255 255 255 255 255 255 255 255 255 255 255 255 255 255 255 255 
$$ 255 255 255 255 255 255 255 255 255 255 255 255 255 255
$$ ##$AQSECLS= (0..31)
$$ 255 255 255 255 255 255 255 255 255 255 255 255 255 255 255 255 255 255 
$$ 255 255 255 255 255 255 255 255 255 255 255 255 255 255
$$ ##$ATT19F= (0..1)
$$ 0 0
$$ ##$ATT1H= (0..1)
$$ 0 0
$$ ##$ATT3H= (0..1)
$$ 0 0
$$ ##$ATTX= (0..1)
$$ 0 0
$$ ##$ATTY= (0..1)
$$ 0 0
$$ ##$ATTZ= (0..1)
$$ 0 0
$$ ##$BACSAIR= yes
$$ ##$BACSCAP= 60
$$ ##$BACSDEL= 10
$$ ##$BACSFCM= no
$$ ##$BACSOPT= <>
$$ ##$BACSTY= <tty08>
$$ ##$BARPTY= <no>
$$ ##$BFREQ= 300.13
$$ ##$BIRDS= no
$$ ##$BMPC= 0
$$ ##$BMPCTY= <no>
$$ ##$BPSUTY= <no>
$$ ##$BSMS= 1
$$ ##$BSMSTY= <tty02>
$$ ##$CFASMOD= (0..7)
$$ 2 2 0 0 0 0 0 0
$$ ##$CFASMUL= (0..7)
$$ 1 1 0 0 0 0 0 0
$$ ##$CNFTXDR= (0..7)
$$ 3 3 0 0 0 0 0 0
$$ ##$COMDIG2= 0
$$ ##$CPDBTY= <no>
$$ ##$CRCOTY= <no>
$$ ##$DATSTAT= no
$$ ##$DIGI140= (0..7)
$$ 0 0 0 0 0 0 0 0
$$ ##$DIGIB12= (0..7)
$$ 0 0 0 0 0 0 0 0
$$ ##$DIGIB16= (0..7)
$$ 0 0 0 0 0 0 0 0
$$ ##$DIGIFA= (0..7)
$$ 0 0 0 0 0 0 0 0
$$ ##$DIGIHA= (0..7)
$$ 0 0 0 0 0 0 0 0
$$ ##$DIGIHAF= (0..7)
$$ 0 0 0 0 0 0 0 0
$$ ##$DIGIHRD= (0..7)
$$ 0 0 0 0 0 0 0 0
$$ ##$DIGIIA= (0..7)
$$ 0 0 0 0 0 0 0 0
$$ ##$DIGIO16= (0..7)
$$ 0 0 0 0 0 0 0 0
$$ ##$DIGISA= (0..7)
$$ 0 0 0 0 0 0 0 0
$$ ##$DIGISAF= (0..7)
$$ 1 0 0 0 0 0 0 0
$$ ##$DIGISL= (0..7)
$$ 0 0 0 0 0 0 0 0
$$ ##$DIGITYI= (0..7)
$$ 0 0 0 0 0 0 0 0
$$ ##$DIGITYP= (0..7)
$$ 0 0 0 0 0 0 0 0
$$ ##$DIGITZ= 0
$$ ##$DRU= no
$$ ##$FCUMEM= (0..7)
$$ 258048 258048 0 0 0 0 0 0
$$ ##$FCUPAL= (0..7)
$$ 3 3 0 0 0 0 0 0
$$ ##$FQMIX= 0
$$ ##$FUNCMOD= <>
$$ ##$GCUTYPE= 1
$$ ##$GTUTY= <no>
$$ ##$HFAC= 3
$$ ##$HPCU= 0
$$ ##$HPCUTY= <no>
$$ ##$HPTXLP= (0..3)
$$ -1 -1 -1 -1
$$ ##$HPTXPI= (0..3)
$$ 0 0 0 0
$$ ##$HPTXPO= (0..3)
$$ 0 0 0 0
$$ ##$HPTXTY= (0..3)
$$ 0 0 0 0
$$ ##$IF451= 0
$$ ##$IFREQ= 1
$$ ##$INTFPR= 0
$$ ##$IPSO= no
$$ ##$LOCKTY= <tty03>
$$ ##$LOCSWID= 0
$$ ##$M2FAC= 0
$$ ##$MASTY= <no>
$$ ##$MEMPRM= 0
$$ ##$MHFAC= 0
$$ ##$MXFAC= 0
$$ ##$NAMPD1= <2H>
$$ ##$NAMPD10= <>
$$ ##$NAMPD11= <>
$$ ##$NAMPD12= <>
$$ ##$NAMPD13= <>
$$ ##$NAMPD14= <>
$$ ##$NAMPD15= <>
$$ ##$NAMPD16= <>
$$ ##$NAMPD2= <1H>
$$ ##$NAMPD3= <X-BB19F_2HS>
$$ ##$NAMPD4= <>
$$ ##$NAMPD5= <>
$$ ##$NAMPD6= <>
$$ ##$NAMPD7= <>
$$ ##$NAMPD8= <>
$$ ##$NAMPD9= <>
$$ ##$NFCU= 2
$$ ##$NMRCH= 2
$$ ##$NMRMEM= 16384
$$ ##$NRCU= 1
$$ ##$NROUT= 1
$$ ##$PAMPF1= (0..15)
$$ 75 99 0 27 2 0 0 203 134 46 255 117 1 0 0 0
$$ ##$PAMPF2= (0..15)
$$ 0 0 0 0 0 0 0 0 0 0 0 0 0 0 0 0
$$ ##$PAMPF3= (0..15)
$$ 0 0 0 0 0 0 0 0 0 0 0 0 0 0 0 0
$$ ##$PAMPF4= (0..15)
$$ 0 0 0 0 0 0 0 0 0 0 0 0 0 0 0 0
$$ ##$PAMPF5= (0..15)
$$ 0 0 0 0 0 0 0 0 0 0 0 0 0 0 0 0
$$ ##$PAMPF6= (0..15)
$$ 0 0 0 0 0 0 0 0 0 0 0 0 0 0 0 0
$$ ##$PAMPF7= (0..15)
$$ 0 0 0 0 0 0 0 0 0 0 0 0 0 0 0 0
$$ ##$PAMPF8= (0..15)
$$ 0 0 0 0 0 0 0 0 0 0 0 0 0 0 0 0
$$ ##$PH4= 0
$$ ##$PHF4TY= <no>
$$ ##$POWCHK= no
$$ ##$PRAMD1= (0..7)
$$ 0 1048576 0 0 0 1048576 0 0
$$ ##$PRAMD10= (0..7)
$$ 0 0 0 0 0 0 0 0
$$ ##$PRAMD11= (0..7)
$$ 0 0 0 0 0 0 0 0
$$ ##$PRAMD12= (0..7)
$$ 0 0 0 0 0 0 0 0
$$ ##$PRAMD13= (0..7)
$$ 0 0 0 0 0 0 0 0
$$ ##$PRAMD14= (0..7)
$$ 0 0 0 0 0 0 0 0
$$ ##$PRAMD15= (0..7)
$$ 0 0 0 0 0 0 0 0
$$ ##$PRAMD16= (0..7)
$$ 0 0 0 0 0 0 0 0
$$ ##$PRAMD17= (0..7)
$$ 0 0 0 0 0 0 0 0
$$ ##$PRAMD18= (0..7)
$$ 0 0 0 0 0 0 0 0
$$ ##$PRAMD19= (0..7)
$$ 0 0 0 0 0 0 0 0
$$ ##$PRAMD2= (0..7)
$$ 0 0 0 0 0 0 0 0
$$ ##$PRAMD20= (0..7)
$$ 0 0 0 0 0 0 0 0
$$ ##$PRAMD21= (0..7)
$$ 0 0 0 0 0 0 0 0
$$ ##$PRAMD3= (0..7)
$$ 2 0 0 0 2 0 0 0
$$ ##$PRAMD4= (0..7)
$$ 2147483644 2146435071 2147483647 134217727 2147483644 2146435071 2147483647 
$$ 134217727
$$ ##$PRAMD5= (0..7)
$$ 0 0 0 0 0 0 0 0
$$ ##$PRAMD6= (0..7)
$$ 0 0 0 0 0 0 0 0
$$ ##$PRAMD7= (0..7)
$$ 0 0 0 0 0 0 0 0
$$ ##$PRAMD8= (0..7)
$$ 0 0 0 0 0 0 0 0
$$ ##$PRAMD9= (0..7)
$$ 0 0 0 0 0 0 0 0
$$ ##$PRAMLED= (0..1)
$$ 15 15
$$ ##$PRAMP1= <tty01>
$$ ##$PRAMP2= <no>
$$ ##$PRAMP3= <no>
$$ ##$PRAMP4= <no>
$$ ##$PRAMP5= <no>
$$ ##$PRAMP6= <no>
$$ ##$PRAMP7= <no>
$$ ##$PRAMP8= <no>
$$ ##$PRAMPTP= 0
$$ ##$PREPTY= <no>
$$ ##$PRESHLD= 0
$$ ##$PTS160= -1
$$ ##$PTSA2X= (0..7)
$$ 0 0 0 0 0 0 0 0
$$ ##$PTSF2X= (0..7)
$$ 309 309 0 0 0 0 0 0
$$ ##$PTSFMX= (0..7)
$$ 620 620 0 0 0 0 0 0
$$ ##$PULCHK= no
$$ ##$RCUCDS= (0..7)
$$ 4194304 0 0 0 0 0 0 0
$$ ##$RCUCFS= (0..7)
$$ 4096 0 0 0 0 0 0 0
$$ ##$RCUCSS= (0..7)
$$ 262144 0 0 0 0 0 0 0
$$ ##$RCUI2C1= (0..7)
$$ 78 66 0 0 0 0 0 0
$$ ##$RCUI2C2= (0..7)
$$ 0 0 0 0 0 0 0 0
$$ ##$RCUI2C3= (0..7)
$$ 0 0 0 0 0 0 0 0
$$ ##$RCUI2C4= (0..7)
$$ 0 0 0 0 0 0 0 0
$$ ##$RCUI2C5= (0..7)
$$ 0 0 0 0 0 0 0 0
$$ ##$RCUI2C6= (0..7)
$$ 0 0 0 0 0 0 0 0
$$ ##$RCUI2C7= (0..7)
$$ 0 0 0 0 0 0 0 0
$$ ##$RCUI2C8= (0..7)
$$ 0 0 0 0 0 0 0 0
$$ ##$RDCU= 0
$$ ##$RGTYPE= (0..7)
$$ 5 0 0 0 0 0 0 0
$$ ##$RG_max= (0..7)
$$ 46341 0 0 0 0 0 0 0 
$$ ##$RG_min= (0..7)
$$ 1 0 0 0 0 0 0 0 
$$ ##$RG_tab1= (0..255)
$$ 1 1.1 1.3 1.4 1.6 1.8 2 2.2 2.5 2.8 3.2 3.6 4 4.5 5 5.7 6.3 7.1 8 9 10.1 
$$ 11.3 12.7 14.3 16 18 20.2 22.6 25.4 28.5 32 35.9 40.3 45.3 50.8 57 64 
$$ 71.8 80.6 90.5 101.6 114 128 143.7 161.3 181 203.2 228.1 256 287.4 322.5 
$$ 362 406.4 456.1 512 574.7 645.1 724.1 812.7 912.3 1024 1149.4 1290.2 1448.2 
$$ 1625.5 1824.6 2048 2298.8 2580.3 2896.3 3251 3649.1 4096 4597.6 5160.6 
$$ 5792.6 6502 7298.2 8192 9195.2 10321.3 11585.2 13004 14596.5 16384 18390.4 
$$ 20642.5 23170.5 26008 29193 32768 36780.8 41285.1 46341 -1 -1 -1 -1 -1 
$$ -1 -1 -1 -1 -1 -1 -1 -1 -1 -1 -1 -1 -1 -1 -1 -1 -1 -1 -1 -1 -1 -1 -1 -1 
$$ -1 -1 -1 -1 -1 -1 -1 -1 -1 -1 -1 -1 -1 -1 -1 -1 -1 -1 -1 -1 -1 -1 -1 -1 
$$ -1 -1 -1 -1 -1 -1 -1 -1 -1 -1 -1 -1 -1 -1 -1 -1 -1 -1 -1 -1 -1 -1 -1 -1 
$$ -1 -1 -1 -1 -1 -1 -1 -1 -1 -1 -1 -1 -1 -1 -1 -1 -1 -1 -1 -1 -1 -1 -1 -1 
$$ -1 -1 -1 -1 -1 -1 -1 -1 -1 -1 -1 -1 -1 -1 -1 -1 -1 -1 -1 -1 -1 -1 -1 -1 
$$ -1 -1 -1 -1 -1 -1 -1 -1 -1 -1 -1 -1 -1 -1 -1 -1 -1 -1 -1 -1 -1 -1 -1 -1 
$$ -1 -1 -1 -1 -1 -1 -1 -1 -1 -1 -1 -1 -1
$$ ##$RG_tab2= (0..255)
$$ -1 -1 -1 -1 -1 -1 -1 -1 -1 -1 -1 -1 -1 -1 -1 -1 -1 -1 -1 -1 -1 -1 -1 -1 
$$ -1 -1 -1 -1 -1 -1 -1 -1 -1 -1 -1 -1 -1 -1 -1 -1 -1 -1 -1 -1 -1 -1 -1 -1 
$$ -1 -1 -1 -1 -1 -1 -1 -1 -1 -1 -1 -1 -1 -1 -1 -1 -1 -1 -1 -1 -1 -1 -1 -1 
$$ -1 -1 -1 -1 -1 -1 -1 -1 -1 -1 -1 -1 -1 -1 -1 -1 -1 -1 -1 -1 -1 -1 -1 -1 
$$ -1 -1 -1 -1 -1 -1 -1 -1 -1 -1 -1 -1 -1 -1 -1 -1 -1 -1 -1 -1 -1 -1 -1 -1 
$$ -1 -1 -1 -1 -1 -1 -1 -1 -1 -1 -1 -1 -1 -1 -1 -1 -1 -1 -1 -1 -1 -1 -1 -1 
$$ -1 -1 -1 -1 -1 -1 -1 -1 -1 -1 -1 -1 -1 -1 -1 -1 -1 -1 -1 -1 -1 -1 -1 -1 
$$ -1 -1 -1 -1 -1 -1 -1 -1 -1 -1 -1 -1 -1 -1 -1 -1 -1 -1 -1 -1 -1 -1 -1 -1 
$$ -1 -1 -1 -1 -1 -1 -1 -1 -1 -1 -1 -1 -1 -1 -1 -1 -1 -1 -1 -1 -1 -1 -1 -1 
$$ -1 -1 -1 -1 -1 -1 -1 -1 -1 -1 -1 -1 -1 -1 -1 -1 -1 -1 -1 -1 -1 -1 -1 -1 
$$ -1 -1 -1 -1 -1 -1 -1 -1 -1 -1 -1 -1 -1 -1 -1 -1
$$ ##$RG_tab3= (0..255)
$$ -1 -1 -1 -1 -1 -1 -1 -1 -1 -1 -1 -1 -1 -1 -1 -1 -1 -1 -1 -1 -1 -1 -1 -1 
$$ -1 -1 -1 -1 -1 -1 -1 -1 -1 -1 -1 -1 -1 -1 -1 -1 -1 -1 -1 -1 -1 -1 -1 -1 
$$ -1 -1 -1 -1 -1 -1 -1 -1 -1 -1 -1 -1 -1 -1 -1 -1 -1 -1 -1 -1 -1 -1 -1 -1 
$$ -1 -1 -1 -1 -1 -1 -1 -1 -1 -1 -1 -1 -1 -1 -1 -1 -1 -1 -1 -1 -1 -1 -1 -1 
$$ -1 -1 -1 -1 -1 -1 -1 -1 -1 -1 -1 -1 -1 -1 -1 -1 -1 -1 -1 -1 -1 -1 -1 -1 
$$ -1 -1 -1 -1 -1 -1 -1 -1 -1 -1 -1 -1 -1 -1 -1 -1 -1 -1 -1 -1 -1 -1 -1 -1 
$$ -1 -1 -1 -1 -1 -1 -1 -1 -1 -1 -1 -1 -1 -1 -1 -1 -1 -1 -1 -1 -1 -1 -1 -1 
$$ -1 -1 -1 -1 -1 -1 -1 -1 -1 -1 -1 -1 -1 -1 -1 -1 -1 -1 -1 -1 -1 -1 -1 -1 
$$ -1 -1 -1 -1 -1 -1 -1 -1 -1 -1 -1 -1 -1 -1 -1 -1 -1 -1 -1 -1 -1 -1 -1 -1 
$$ -1 -1 -1 -1 -1 -1 -1 -1 -1 -1 -1 -1 -1 -1 -1 -1 -1 -1 -1 -1 -1 -1 -1 -1 
$$ -1 -1 -1 -1 -1 -1 -1 -1 -1 -1 -1 -1 -1 -1 -1 -1
$$ ##$RG_tab4= (0..255)
$$ -1 -1 -1 -1 -1 -1 -1 -1 -1 -1 -1 -1 -1 -1 -1 -1 -1 -1 -1 -1 -1 -1 -1 -1 
$$ -1 -1 -1 -1 -1 -1 -1 -1 -1 -1 -1 -1 -1 -1 -1 -1 -1 -1 -1 -1 -1 -1 -1 -1 
$$ -1 -1 -1 -1 -1 -1 -1 -1 -1 -1 -1 -1 -1 -1 -1 -1 -1 -1 -1 -1 -1 -1 -1 -1 
$$ -1 -1 -1 -1 -1 -1 -1 -1 -1 -1 -1 -1 -1 -1 -1 -1 -1 -1 -1 -1 -1 -1 -1 -1 
$$ -1 -1 -1 -1 -1 -1 -1 -1 -1 -1 -1 -1 -1 -1 -1 -1 -1 -1 -1 -1 -1 -1 -1 -1 
$$ -1 -1 -1 -1 -1 -1 -1 -1 -1 -1 -1 -1 -1 -1 -1 -1 -1 -1 -1 -1 -1 -1 -1 -1 
$$ -1 -1 -1 -1 -1 -1 -1 -1 -1 -1 -1 -1 -1 -1 -1 -1 -1 -1 -1 -1 -1 -1 -1 -1 
$$ -1 -1 -1 -1 -1 -1 -1 -1 -1 -1 -1 -1 -1 -1 -1 -1 -1 -1 -1 -1 -1 -1 -1 -1 
$$ -1 -1 -1 -1 -1 -1 -1 -1 -1 -1 -1 -1 -1 -1 -1 -1 -1 -1 -1 -1 -1 -1 -1 -1 
$$ -1 -1 -1 -1 -1 -1 -1 -1 -1 -1 -1 -1 -1 -1 -1 -1 -1 -1 -1 -1 -1 -1 -1 -1 
$$ -1 -1 -1 -1 -1 -1 -1 -1 -1 -1 -1 -1 -1 -1 -1 -1
$$ ##$RG_tab5= (0..255)
$$ -1 -1 -1 -1 -1 -1 -1 -1 -1 -1 -1 -1 -1 -1 -1 -1 -1 -1 -1 -1 -1 -1 -1 -1 
$$ -1 -1 -1 -1 -1 -1 -1 -1 -1 -1 -1 -1 -1 -1 -1 -1 -1 -1 -1 -1 -1 -1 -1 -1 
$$ -1 -1 -1 -1 -1 -1 -1 -1 -1 -1 -1 -1 -1 -1 -1 -1 -1 -1 -1 -1 -1 -1 -1 -1 
$$ -1 -1 -1 -1 -1 -1 -1 -1 -1 -1 -1 -1 -1 -1 -1 -1 -1 -1 -1 -1 -1 -1 -1 -1 
$$ -1 -1 -1 -1 -1 -1 -1 -1 -1 -1 -1 -1 -1 -1 -1 -1 -1 -1 -1 -1 -1 -1 -1 -1 
$$ -1 -1 -1 -1 -1 -1 -1 -1 -1 -1 -1 -1 -1 -1 -1 -1 -1 -1 -1 -1 -1 -1 -1 -1 
$$ -1 -1 -1 -1 -1 -1 -1 -1 -1 -1 -1 -1 -1 -1 -1 -1 -1 -1 -1 -1 -1 -1 -1 -1 
$$ -1 -1 -1 -1 -1 -1 -1 -1 -1 -1 -1 -1 -1 -1 -1 -1 -1 -1 -1 -1 -1 -1 -1 -1 
$$ -1 -1 -1 -1 -1 -1 -1 -1 -1 -1 -1 -1 -1 -1 -1 -1 -1 -1 -1 -1 -1 -1 -1 -1 
$$ -1 -1 -1 -1 -1 -1 -1 -1 -1 -1 -1 -1 -1 -1 -1 -1 -1 -1 -1 -1 -1 -1 -1 -1 
$$ -1 -1 -1 -1 -1 -1 -1 -1 -1 -1 -1 -1 -1 -1 -1 -1
$$ ##$RG_tab6= (0..255)
$$ -1 -1 -1 -1 -1 -1 -1 -1 -1 -1 -1 -1 -1 -1 -1 -1 -1 -1 -1 -1 -1 -1 -1 -1 
$$ -1 -1 -1 -1 -1 -1 -1 -1 -1 -1 -1 -1 -1 -1 -1 -1 -1 -1 -1 -1 -1 -1 -1 -1 
$$ -1 -1 -1 -1 -1 -1 -1 -1 -1 -1 -1 -1 -1 -1 -1 -1 -1 -1 -1 -1 -1 -1 -1 -1 
$$ -1 -1 -1 -1 -1 -1 -1 -1 -1 -1 -1 -1 -1 -1 -1 -1 -1 -1 -1 -1 -1 -1 -1 -1 
$$ -1 -1 -1 -1 -1 -1 -1 -1 -1 -1 -1 -1 -1 -1 -1 -1 -1 -1 -1 -1 -1 -1 -1 -1 
$$ -1 -1 -1 -1 -1 -1 -1 -1 -1 -1 -1 -1 -1 -1 -1 -1 -1 -1 -1 -1 -1 -1 -1 -1 
$$ -1 -1 -1 -1 -1 -1 -1 -1 -1 -1 -1 -1 -1 -1 -1 -1 -1 -1 -1 -1 -1 -1 -1 -1 
$$ -1 -1 -1 -1 -1 -1 -1 -1 -1 -1 -1 -1 -1 -1 -1 -1 -1 -1 -1 -1 -1 -1 -1 -1 
$$ -1 -1 -1 -1 -1 -1 -1 -1 -1 -1 -1 -1 -1 -1 -1 -1 -1 -1 -1 -1 -1 -1 -1 -1 
$$ -1 -1 -1 -1 -1 -1 -1 -1 -1 -1 -1 -1 -1 -1 -1 -1 -1 -1 -1 -1 -1 -1 -1 -1 
$$ -1 -1 -1 -1 -1 -1 -1 -1 -1 -1 -1 -1 -1 -1 -1 -1
$$ ##$RG_tab7= (0..255)
$$ -1 -1 -1 -1 -1 -1 -1 -1 -1 -1 -1 -1 -1 -1 -1 -1 -1 -1 -1 -1 -1 -1 -1 -1 
$$ -1 -1 -1 -1 -1 -1 -1 -1 -1 -1 -1 -1 -1 -1 -1 -1 -1 -1 -1 -1 -1 -1 -1 -1 
$$ -1 -1 -1 -1 -1 -1 -1 -1 -1 -1 -1 -1 -1 -1 -1 -1 -1 -1 -1 -1 -1 -1 -1 -1 
$$ -1 -1 -1 -1 -1 -1 -1 -1 -1 -1 -1 -1 -1 -1 -1 -1 -1 -1 -1 -1 -1 -1 -1 -1 
$$ -1 -1 -1 -1 -1 -1 -1 -1 -1 -1 -1 -1 -1 -1 -1 -1 -1 -1 -1 -1 -1 -1 -1 -1 
$$ -1 -1 -1 -1 -1 -1 -1 -1 -1 -1 -1 -1 -1 -1 -1 -1 -1 -1 -1 -1 -1 -1 -1 -1 
$$ -1 -1 -1 -1 -1 -1 -1 -1 -1 -1 -1 -1 -1 -1 -1 -1 -1 -1 -1 -1 -1 -1 -1 -1 
$$ -1 -1 -1 -1 -1 -1 -1 -1 -1 -1 -1 -1 -1 -1 -1 -1 -1 -1 -1 -1 -1 -1 -1 -1 
$$ -1 -1 -1 -1 -1 -1 -1 -1 -1 -1 -1 -1 -1 -1 -1 -1 -1 -1 -1 -1 -1 -1 -1 -1 
$$ -1 -1 -1 -1 -1 -1 -1 -1 -1 -1 -1 -1 -1 -1 -1 -1 -1 -1 -1 -1 -1 -1 -1 -1 
$$ -1 -1 -1 -1 -1 -1 -1 -1 -1 -1 -1 -1 -1 -1 -1 -1
$$ ##$RG_tab8= (0..255)
$$ -1 -1 -1 -1 -1 -1 -1 -1 -1 -1 -1 -1 -1 -1 -1 -1 -1 -1 -1 -1 -1 -1 -1 -1 
$$ -1 -1 -1 -1 -1 -1 -1 -1 -1 -1 -1 -1 -1 -1 -1 -1 -1 -1 -1 -1 -1 -1 -1 -1 
$$ -1 -1 -1 -1 -1 -1 -1 -1 -1 -1 -1 -1 -1 -1 -1 -1 -1 -1 -1 -1 -1 -1 -1 -1 
$$ -1 -1 -1 -1 -1 -1 -1 -1 -1 -1 -1 -1 -1 -1 -1 -1 -1 -1 -1 -1 -1 -1 -1 -1 
$$ -1 -1 -1 -1 -1 -1 -1 -1 -1 -1 -1 -1 -1 -1 -1 -1 -1 -1 -1 -1 -1 -1 -1 -1 
$$ -1 -1 -1 -1 -1 -1 -1 -1 -1 -1 -1 -1 -1 -1 -1 -1 -1 -1 -1 -1 -1 -1 -1 -1 
$$ -1 -1 -1 -1 -1 -1 -1 -1 -1 -1 -1 -1 -1 -1 -1 -1 -1 -1 -1 -1 -1 -1 -1 -1 
$$ -1 -1 -1 -1 -1 -1 -1 -1 -1 -1 -1 -1 -1 -1 -1 -1 -1 -1 -1 -1 -1 -1 -1 -1 
$$ -1 -1 -1 -1 -1 -1 -1 -1 -1 -1 -1 -1 -1 -1 -1 -1 -1 -1 -1 -1 -1 -1 -1 -1 
$$ -1 -1 -1 -1 -1 -1 -1 -1 -1 -1 -1 -1 -1 -1 -1 -1 -1 -1 -1 -1 -1 -1 -1 -1 
$$ -1 -1 -1 -1 -1 -1 -1 -1 -1 -1 -1 -1 -1 -1 -1 -1
$$ ##$ROUTER= 2
$$ ##$RX22TY= <tty10>
$$ ##$SCMTY= <no>
$$ ##$SPECTR= 5
$$ ##$SY2FLAG= 0
$$ ##$TFXNUM= 0
$$ ##$TRIPLO2= 0
$$ ##$VTUTY= <tty05>
$$ ##$WBREFAM= (0..15)
$$ 100 100 100 100 100 100 100 100 100 100 100 100 100 100 100 100
$$ ##$WBREFPH= (0..15)
$$ 0 0 0 0 0 0 0 0 0 0 0 0 0 0 0 0
$$ ##$XFAC= 2
$$ ##END=
$$ 
##$DECIM=	24
##$DSPFVS=	12
##NTUPLES=	NMRSPECTRUM
##VARNAME=	FREQUENCY,	SPECTRUM/REAL,	SPECTRUM/IMAG,	PAGE NUMBER
##SYMBOL=	X,	R,	I,	N
##VARTYPE=	INDEPENDENT,	DEPENDENT,	DEPENDENT,	PAGE
##VARFORM=	AFFN,	ASDF,	ASDF,	AFFN
##VARDIM=	65536,	65536,	65536,	2
##UNITS=	HZ,	ARBITRARY UNITS,	ARBITRARY UNITS,
##FIRST=	4939.8455810546875,	-0.85542929172515869141,	-0.036439791321754455566,	1
##LAST=	-1232.8995843604207039,	-0.45522648096084594727,	0.75179070234298706055,	2
##MIN=	-1232.8995843604207039,	-0.91389411687850952148,	-711.451171875,	1
##MAX=	4939.8455810546875,	1425.58251953125,	915.9388427734375,	1
##FACTOR=	-0.094190053641796112061,	0.017819781494140627537,	0.011449235534667969935,	1
##PAGE=	N=1
##DATATABLE=	(X++(R..R)), XYDATA
-52445d8KKJJ%klKLK%kllkKNML%%Kjkl%LJjj%kmjk%%%%jkj%MJk%JJjkJ%j%LJj%KKJ%%%KJJ
-52377c7mlkkjKLL%%KKJ%%%kmj%jJJj%%j%%%JKLKjk%JKJjjjk%LJkj%j%%%JLK%Jjjkmj%JLM
-52309c4KJ%l%LK%J%jlnljjj%JLJ%%jjkjjJJ%M%JMJ%%llJKjjj%JLKjkkkLLMKk%%jjJLjkJL
-52241b6KlljjKMKjjj%j%JK%ljKJkklkjljKLKLMJjJ%%kmkkjKKjjjKK%jKM%mkNPjmkJjjJ%k
-52173b9jJKKjnjLKkmkJK%kJJJjlkj%JMKjjJJKjjKLMJjl%%JLKK%mlKMJ%KknkKKLKkjJjkkj
-52105b3KJm%NLjll%JJJjmjJlkJKLLKKjmkjlKMMJ%lol%Jj%KK%JJ%KNOMkonjjKNM%mm%KKnk
-52037b1LJlkj%%%JLK%J%mm%K%%KL%kk%JJJJKJKKKKlmklJK%%kjKK%J%ljklJKjJKMjkj%jJ%
-51969a7LJklkj%%%K%JMKLKjllJJ%kjJjk%LNMM%mk%mnl%JKJjkJKLKKJklk%nmKNO%k%J%nkJ
-51901a7JlljLLLLLJkkjLMJ%Kjj%%kl%%%JLLjljkppmKOLJjkj%jL%JKK%%JKKKK%%jjJLKK%l
-51833@nkJJJJKjk%jkkjkkkKMJklkkk%MNMJlkLOJllJjlljkKJjjNNKKK%jmkLL%jJ%pnjkjLN
-51764hLMjmlljk%KJjjKLOLkmjKjljNMkml%MKJK%mmjkl%JJ%jmmjOOMJjol%KLMMLNLkmknmJ
-51695hLM%kll%KKkJL%kj%kLNLJJj%klnjklkNNLKKlmkJ%KLjjjkjj%%kKMkkllJ%%%LKJKK%K
-51626@JJkjjlmJNKjjklKQRKnok%%jnlJJ%%MMLj%jk%KLLKlnkjKL%Jkjjjjk%JKLJmk%%mk%K
-51557fJ%JjjllJLJKJKJj%%JJKK%kjjjkmkJLMkojMKmnkKMONNLj%jklmnljkjMNjj%kJKLLLN
-51488INLllln%NKmmklnkKKMK%JKjj%JL%nkKMJljKJJjmplJjLPO%mk%knk%KML%%%%jKLkjj%
-51419@lmkjk%LNNM%klkkJ%kljkJJ%kjKPLonJ%k%MJkjKMMMJKMJmpnmkJ%KLJ%jMM%mlLMJll
-51350aJ%jkjjkkjLMK%jK%kjKKKLjkolKJ%jJLJjjjJjjjjjjkj%jJKmkJJLLLK%jJJjj%kj%KJ
-51281bk%JL%%jKK%J%jnl%km%LJKLKL%mkKOJnjjJjlJNM%lnlLMK%%j%NLon%%%NLkmkMOjnml
-51212clmmlJKJjk%%%KNNKk%%%%KK%J%JNKloql%L%KNPPjmjJjnkKLKKJJlkjJll%Ljk%KNJol
-51143aJLJmmkk%LJKJj%KK%jjJj%KK%lj%jJMLj%jjjjKKknpkNNKkjkljjjLMOLonmkjJjJ%%K
-51074hjJ%lJKJj%JJMMLlmk%JLMLKkjJL%lknmj%kKKjjJK%klKNPOKkonllkjJJJJJLMKll%%j
-51005@KKjlj%kkKLk%KNLjk%kljlJL%k%JklkJKNLJk%%kJNknm%jmJL%ljKM%KKjmlLJJJNJ0M
-50937A7MJmpk%km%Jk%Kjk%jm%lnkKMOKjJ%jJ%%k%%jkklKKj%KKKLK%jmnjKL%lKKJMLjkJNK
-50869A2kmm%LK%jL%jj%llJL%%JjkjjJKJJ%lllLNMkl%J%lk%%MN%nk%kkJjlkj%J%jkLPkmlL
-50801fK%jk%KLkjMMML%jjmmkJKjnlnkPNJJKLNKlmj%j%kj%JkkJL%JjJM%kljKJ%jJ%JjkKLJ
-50732Fjjkm%NLllJONjmlKLKJ%jnoll%%j%LLkmj%k%LL%JONJjLJKknm%LLJlkjlj%%KKk%%%%
-50663B%Jkjnm%M%%JJJKjkj%KK%KJ%jKJ%JkjJKJ%lk%Jjk%JKLjm%%jjJ%%jjK%%%%%%klk%ON
-50594DJkKL%jnp%NMJjkj%JKklJLjk%jlll%Jj%MNKJJJkkJ%%j%%lmjJ%KLjm%KNM%lmkjKJKJ
-50525@%LJkkJNPOJjknplk%KL%mlkJ%JKJj%JJjj%KML%kklnnJK%kL%JljLMKM%mlJJJM%mk%j
-50456aKMK%mj%JJ%LMJlmlk%kljKKK%jJJL%kkkjKJJKKJJ%j%LK%%JJnokJKKJjKJjKK%j%Jkj
-50387HKJ%%J%kkjkJjj%KKK%ll%%%kkKMJmkKNjmmkJK%%%%jJj%jKK%k%jJ%%%kJKK%lmmkKPO
-50318Ekl%JMLLKK%kjJJKlkJjlnol%%KMLJmkljMKKJJjJJjjjkkmmk%lkKQPKLKKJnnjjJJ%jl
-50249dJKj%Jkjk%Ljjjk%KK%l%kjKJJKMKJLOJmjjkkmjjjj%KOJ0PKL%mmkJmj1qm%ON%MMjkk
-50182Cl%JKlkkkkkJNMNKJknm%KKMNK%kklnmkjN%jL%ll%K%%MON%mnmjJK%kjLNLjjJkkJKkl
-50113AjmkK%kJLKMOOK%jllkkmljJLKKj%KJ%NLjlkjonn%LJnnJKLNJ%JLkjkml%LMM%lmkLKJ
-50044@LL%klkjjkmJMLJLKkjk%JjknlKKJMN%l%LLLJkpmKJ%%lojLMKkkjj%MJkkLNLkkllkl%
-49975iLOM%kJJJmlKPLnmjKP%kkjjkj%jJJ%JKLjjLJkn%L%jjkMNJJJjlnmJKKjj%JJjjkj%%J
-49906AJJ%j%jlmk%MKLM%opjMNMLKJ%km%KK%jJOKkJLMjlkomKKLLK%jlmnl%kjkjLJLJj%kjl
-49837cJKKMjmjkJL%JjljJ%kJKK%KJJJjlj%k%JJKKjkjJJjlJjlnjJ%jjJ%jKKLkl%lkKKK%kJ
-49768hMLJK%LNLkjjjjll%LJllk%LJlkKK%kl%%jLK%JKMJkn%KJj%Jk%MLknjKLJ%%%lljKKKL
-49699HJjkjLL%%mkkl%jlJKJLL%jknnkMN%kkjJM%%JKln%KKj%jlKLjmkJL%JLJj%LjnjLJnm%
-49630ij%KjJKjlm%KJKJJNOKkkkJK%l%K%jmkKLjl%LMNNKljKjknokk%L%jLOJkkJMM%lnmk%J
-49561ajjLNKjJ%%JJKMjmllmkJNKnn%LJjj%lJ%jKLKKmnmkjKQNkmlJKKjKMKkKMKmkORP%jkj0
-49492A5njKKKJ%knkljj%JlrrjKKLLLLL%JK%loJNRK%LLkkKkrqnppk%lJPQO%JklJ%JLMJKKj
-49424C%KJ%kmlkKKLLLJ%%Kj%KjmjJKjllJJ%KjlkjkjJLKKkjJLK%JK%kmjJ%K%kjKLKkkllkj
-49355cjl%NOJjkll%LJ%mlJKKJJJK%JMJklk%LLlooJMKjJJKMklkkn%LMKKjljj%KL%JKJLMKl
-49286A3mmn%Jjl%MOjomn%%%NM%%Jjj%OQLmmkkJLKlmkj%MLJllkmljjjNNL%kJKjlnmJM%kK%
-49218dKLLOMlnj%mkjK%%kkjLJkJLL%kjjljkjKK%J%%jlk%kjMONJ%KJkkk%JJKJjlJJ%KJjkL
-49149HMJmllmlJJ%j%jkj%%LKKkjKJ%jKQNjmllkj%%Ljk%%kjljKKJlkklJJNNLj%JJJLLKlpl
-49080@kljjLNPLKjnnj%MQ%polLKKjl%%%%kl%%jMjmJNJKLJjk%jmojLjllJK%jK%KMJ%JLMJm
-49011Clj%jK%lkJMNJlkknkkjLMNLmjJ%%%%k%NJl%L%kLJml%JK%jKkonlLMJ%JKKL%%jjjJjj
-48942akkKKJJKLLjljJMJlpjJKKjkLjjMQMknmlmn%LJ%%JJklLJ%kjl%JkjjKK%%LK%jl%JJK%
-48873@Kjl%%kJKjJKLNMjkljmm%JjljjKMKJJKkkjjj%JKNKnl%JMONJJNNN%mk%Lkoqn%J%kjJ
-48804H%jKkonmKMLJk%jkJKKjkJOM%jJjk%jjjKKk%MMMKloojK%j%ml%KMJjj%JNKkqonp%PPO
-48735CLJ%nmmjKNLLNMlnnjLJmk%J%%j%%kJMNL%ll%KJjk%jkkmlllKLMMkmlNN%kloojOMkkK
-48666a0K%klKM%KMKjlk%KMMNLkkJKLLJJ%j%jlkjllkjLMJ%%Jmokmmj%MNOLj%jmJM%jJLJlk
-48598G%%J%%JjJMJnqlkn%NM%lljLMKkljJL%LNJ%nm%%j%jkM%qj0lMOMMJ%JkjKLLk%KJJNLJ
-48530A5%JjnpmljjJLK%lk%KKJJJKL%jjlkjjK%%jKOKj%JMLmrmjJ%KM%kljKJJJkkmkJKMN%%
-48462FjmjJKK%lkLMJkkkk%kkKKJLKj%JkmlKJkmmmJNNJK%JMMK%%jmok%jjKK%nojKK%lk%KL
-48393h%%ML%%MLkmk%%J%%JLJkkK%kkkkLMKL%%jJKkojJKKJkl%ljMLjjJj%JjjjjJJ%klkJJM
-48324aLLjmJNMMKknkK%jkllkjK%%J%%%llml%OMKJ%kk%j%jjJMLKK%knnJLLMJnpmJLMKJKKk
-48255BmkjJJkJQQ%ljKJkmjNL%lmkk%KMLK%mmljJJjj%JKjk%KNL%lnkj%JKjkj%KJLKjk%KNO
-48186A6NknnJL%kkKKmlJ%lmm%%KKMNLjjLLkjjmkNLonLKmmkLLlj%%k%LNJlkNKkjMOKmon%J
-48118DJJkkjMPLjlmnk%%jljNLjkLPKlmnl%%KJ%KKLMLkjKjnnKMllLN%mmjJJmok%%JNOKJKj
-48049Gll%%Jkm%LLL%jjno%LNMkkjkL%JL%nlJKJj%J%mjLK%LLjLNkmkjLJlpo%%%KLLKK%mjj
-47980bk%JjmnjKMMMLKkklKOLkkll%LLKJkmkjjMKJlk%KOMJ%kjom%k%%j%KK%JJK%lkkKLMJl
-47911Ek%LKjkKJ%jlljJjkJKJJk%KJ%jkjLNJjJK%klnk%jjKj%OQJnkjKJjJLkmlmkLJ%%JKkj
-47842@%%JJMJmmkKKLJlk%ML%ljKKkmj%%NMjjj%JjmkkjJK%%kl%J%klKLLLM%JkmKL%%JJ%k%
-47773F%mjJ%J%jjjlJKLJjlolMNKjj%LJ%KLJ%kjJKJ%j%KjnjKkormMLklk%KLPPMljJ%Jjkmj
-47704aJ%k%NMJkJJKJ%mml%Kklm%PPMkk%J%l%%nnJLJ%pnJNN%ll%j%jJMNMjj%ljLOMJkjklJ
-47635FKnl%K%k%k%K%kKKLLLKJlj0l%KKJMNJk%Jlmmjk%%JJ%LL%kJJmmjLJjkJOQkmj%KL%kk
-47567Gnn%%KKOKlkJLMJjmkjlk%%LL%JLMj%J%mmkjJJkJJmmljjJ%jKMKj%KNM%lok%%J%LLKJ
-47498Ijjklkj%JLKKJk%JmklolKjJNMjpojNNMMPL%ljkk%%lkjjjKMJLL%jlkkKNKmlJK%kmKN
-47429HJmlk%%kKLKkl%jl%J%LJj%%kjMPKnlMM%lJKj%%%mlkkLKjkJJMPKkknm%K%kkkJKLJLj
-47360Gljllj%JL%%%%%JjjjjjKKJKK%KNJj%jllKL%llJklkkLOKlljjKMKJJkml%NKljjk%%%J
-47291ANLprjMLJJjl%KjkjjJJLJ%%jnmkmjMPNKLJ%KjJNKnol%JMK%j%%JlkKKjlk%LlkNPkoj
-47222ANMJJJJJ%kmolKKK%jnm%%JK%J%%LNMKJjjkmlm%%%mlJKJLMMK%kJkklmnkjmj%MNML%K
-47153C%kJKJkk%j%j%%KMJjkljmljlj%%KLNMj%%KKjkjjk%MOKkpmkLKJkjkLMNLJkjjjlmJNN
-47084A0Kj%KK%jKJJ%%jnn%Kmm%KJ%kkj%JNOknkk%KJklkLMLj%MLjjkjJkkmmokMMMKMLlljj
-47016Aj%%k%kl%%%JKLLKLK%kjJ%%LMkpmJ%jLJ%jl%OLjjkokKL%kj%J%jjmJKklKLJ%JLOMMM
-46947B1Kjlmm%L%kjjjnmJKJ%Jkl%Kj%KljJMLK%mllpmKNJJKJ%jl%jkjLK%JMLkol%jLLJMKJ
-46879GknmmkJNMnk%JJJ%lJMLM%klmm%LJ%KK%%J%jkjjjLK%%%jj%LLJKJklkj%kkkjJJJLKJk
-46810@%KJmmKLJK%%KK%klLL%lmjLOKlmkJJ%kjJkkkjLLOOLMKklnn%jlkKJj%jk%LMjm%jjlp
-46741a0k%KKKK%jKMKJMLjmkkkjjj%LJ%jjJjj%JJ%%kj%jLNOJJ%mjNOJJ%nnjjj%jlkKLK%JJ
-46673A0kkmkklKK%%%JKKljPOkmMLlljKMJ%kjMJoqlJNNKlmlJLNJlpmJJJKKjmjJ%kkjjJKLL
-46605CJj%lnjMMLJkL%kjml%NJj%j%Jjlkk%%%%J%JKKKjKLjJ%nlnkLOLMMkjJJjKK%lnl%KJK
-46536GLjmkKJK%mk%LLLJ%mljjjklpjMOOK%MMkmolQRM%kkkjkklm%LMMLkqnJllknn%KKKNMK
-46467BkjKKJJ%jkLN%nnlKLNKllJk%J%mlLLLM%mkj%JkKKNMjkkkkj%JKM%jljJJklnookJMJJ
-46398iJML%jJJkkl%PQLKJjjkkjkkjJJKLMJopkkJJ%J%%OMKkmkkjJkm%MMKJjjjllnkjLMLL%
-46329CjjKJLOjn%%knokMNJKMKJJK%K%mnk%jlJMKjllJj%MLkolKNN%%J%%JkjKKjklmkMOJj%
-46260A0Kjnmjj%LKJ%JNK%kmljllj%LJkjKK%kkjjJL%jJKLJmnjKKml%KJk%KJKJ%lkMMLjjkk
-46192@%knlkJLM%jKLKjk%JJ%j%JKjk%%JmokLNLKKLjmjj%KJ%kjKLkkJJLMJkkmmpmJM%kjj%
-46123a1LLKmlKMLjlmJMJJJJJJJLLKjnlkjJK%Jl%%klLKJjljJLLKjkklnjKLMOKjkKJkJKJjj
-46055HkJJJ%LLJjkjJJJklnmKLM%mmjJKLK%jkj%jk%ML%LOjlkjjjkj%Kkom%LjkkJJKJjk%KJ
-45986ajjJKLMJ%klk%jl%jjKJKjmmjNN%jJNLjmkJJJ%KkmjLLLNNjlj%mpl%LLJ%KMNlo%JkMO
-45917A7LKJknrp%MMKJK%onJ%jkjJJK%kJMMJlmljJLJklllljJOM%kJLJkjKKJkmn%NMlnjNKk
-45849@mkkj%%%MOM%lmlJLJ%JLMJnmlkjLL%%JKNKkkmkjJ%K%jkljJkJJjJLJklkKMKJJJj%kj
-45780@JK%%%lkkLJ%k%j%KLMJjnlj%%LKJjlkKNKkKJjklkJLLMONjmlk%lnmjKJNMJJjmlkJPP
-45711A7JmlkkjMOLkl%Kj%JjmokJnlLJjJKJL%j%KknljkJNMK%%JKNJlqnjjKKKMLJjJLknk%k
-45643C%K%jKMkmnmKKJjlLNKj%JKjj%lmlJKLKlj%%j%jkKLKkj%LJmjJjjKKKLLjjonjKJJ%KK
-45574Dkk%JLKmmj%JJJKKJjlmkj%LLKjk%KNLjkljJL%KJjln%MkkkJKMKkkjJJkk%%llk%%KMK
-45505@L%%JljJOKklkJl%KjjJJJJ%JJJkk%KMJkmljLKjJKKllljJjlkjJLLJJJ%kJKLN%%jnml
-45436ajMMKKJnpl%KKJLKmkKKk%kKPJmnkkkjJLKJMJJJjlkk%%LNJ%ol%JJ%JNLL%llLLjjkj%
-45367IkJLlpmJLLLKKjmkjJK%KkkJKlmkKJKLJKkoj%%JLJjjLMMJlnkmk%JJkk%%%%KMJl%%K%
-45298Cj%%%mnkJ%jKJKJ%JKNJkJLJnnoJMjjKJJknmKMK%j%%jljkmkJNNMkkkj%KNLKKJJJJJJ
-45229A1jkjKJjllmkLMK%%LLjkkllkl%MM%klmll%KLMJ%JNLjkkk%LNOJmnmJ%nmJk%JJjjkjK
-45161g%JjjLKjkjJ%LPMlnnl%KMKjJMJjkkJjmkKKjKJkmkjjJNMLL%loqkMMNJkj%JL%jOOJml
-45092GjkjKKKJjKKJkmkjkjLKmrpj%LPMMRLkllj%JjjMJkjjKjoomJLL%mmjKMMJjlolMJ0Q%n
-45024E%J%%lkjjJ%lkNNKLKjmlLMmqnk%KJjlljk%NKJL%jLJmmn%OMjjjKLMPL%%lnm%%kJKK%
-44955CKOKj%j%J%kklnjkjJ%%%K%mlkljLKKMKjkkj%JLLLjkmnjNN%LKkl%K%kl%MKkj%%J%KJ
-44886D%JL%jJJ%lmk%LJ%LjkkjjK%JlljJJMOMlqmkNLLJjKJjkL%mk%JknmJJ%MNmlKNPLmnmk
-44817aLPNmpmmjLJkljJjomLOKKKKJJJ%J%l%%kJK%njKjjj%MKLO%jjmlj%JJjJLK%k%MLjkkl
-44748CLLllkjkkjKKJ%KJkjj%k%%k%LjmkNMLJjllLPNkn%LKK%%mpmkLLj%%LLMJJjkkmlj%KM
-44679EKlmlJNNK%jjjJKjjkjMLJmno%NM%kkLLjjKJkkljNQL%%jj%mnmll%%kJNQJjJKKknlJk
-44610Ck%LL%l%LLKJ%kkklkklJ%lojMLKKJlmKLk%LJkmJ%%KLKKM%klkJML%j%j%jjk%Jjlnkj
-44541h%KLKJJjKNLL%klJ%k%jJ%klJJ%JJjnm%M%KJK%jlk%Jjl%JJklk%KJJ%KLLklmk%%KOPL
-44472A0%jKJk%L%mn%%klljj%KLK%j%%LNMM%nnjMKKJkoo%%%JNLJJKJjljJjjLKJLknkkjjlj
-44404@%MJonKMjkKKJ%jk%jLPJjlmj%JMKKjlkJ%kkjkj%KJJ%jmJMNLJjk%jjLLLJ%lllljjlj
-44335dKLMKKLkkkjNJlmljlkMML%%jlkk%KJknkJjkjJL%%KLKKOKmmk%JLJm%L%kk%LKJ%jjlk
-44266a%%J%jk%jj%ljMN%LKnm%KKkmkjJ%kokMLML%k%LLKKK%mkj%jlJM%%%kjkmkjjLNLK%LL
-44197FJNJjlol%jn%KjJMJJ%kkk%KjlKOLKNMkjJkmkkjLMOOLmqollkJJjJj%KLJj%%jJ%kll%
-44128cLMLknnk%LM%Jj%MMK%lnmKNMkkKLJlol%KK%l%JJkm%Jjml%KLMLJjjlk%%moj%kKPO%k
-44059eLK%%MM%kllk%KJLKK%%%JMMkommjJK%%LLKlkKjmlJKk%KjkmlJJLL%KKJ%kkKM%mk%Jj
-43990BmmkLKLNOK%jjllkjj%KKKkkmJJjjLNjlmkKKjljKK%l%L%%%ll%KMMLNPLjkkjklnmjLK
-43921F%JKJJLJlopjNMLKlllJKJ%jJJkmkk%JjlmkkLOMMLjnkjkKJlmjKNJ%JKkjJLK%jkk%LM
-43852G%m%%%KLMN%lokklj%%%%k%KPNKkpn%POlojKKJ%%kJJ%nomMNKjjjlkMN%mljLJLKjlj%
-43783AOMkkjllk%KLLklkl%LMLk%%%LJ%kmk%%jm%j%LJkmmlkJMLKML%%jmljLMLKKLKjmmjjL
-43714BLJ%nmnmjKON%%NM%mnmjK%jkjMLJ%%JJJOQjolj%%jjJ%ljJJlkLMkjJKLkmlkk%%%%J%
-43645cLJmnKO%%%lmmkKNOMJ%njJKJMjmkl%%KMKlk%kjKKKJJLJKJJJknolkjKKJj%JjjK%kkK
-43576bKKK%%kl%JJ%%k%J%%%LK%KLKklml%Jjj%KJkkJMK%KLjlKJjk%%JJlmj%K%%jJKLMkol%
-43507@%Jj%%%kJLLLjkmonJ%kjKLMJjllmJPNNLKjlnoo%%jJk%JJ%KJkjKLJLK%jLKkJMjmj%j
-43438@KkkJJ%KNjo%%%%JJk%%JJLJjmljJJJKLJjjm%KPMj%%mmlmom%KjKNLkn%KOLKJjJjJjK
-43369FNL%mnn%KML%lljKj%%jj%kmJMLJmjllJMLJj%Jkk%JKJkj%JjkJJokKJ%ONLjml%KJJMM
-43300A2k%JjnmljJKMN%klkKKJlljmm%L%jMMLlkKL%jJLKkj%%LOKnpmk%JKjkJJjKK%jJJjmk
-43232aJ%%%%KJ%%llkLPP%kmllmkl%MLK%j%jlkLMK%Jkll%ljMLJ%J%%ll%KMLJ%Ljnk%JMKkm
-43163@KMNKlmmllKK%Jjjj%JJj%J%%JMQO%kllkK%%jJ%kjjJJlokj%KMLmlj%KLM%%K%nlLNJk
-43094Hol%%kllkKJ%JJKLJ%LJjJKjll%JjkKLMKJ%KJkkjjnkKLMMLkmlllojKLNJmll%LMNLjn
-43025CjK%%K%ol%%jKkj%JKkjJJL%%JLKk%NO%mlJJJljjllolLOK%%%k%KjjKKKkm%%%%MK%jl
-42956BJMM%%Jjkjjk%JLjkK%MQJmllljLL%lkKNMLKlj%lopmkkjjMKJJKK%kkJMLJk%%klkJJk
-42887BJkkjJJKJjkljLLKJKKJKkklllnkMLJ%%jk%KLJ%MJkllJ%jlkLK%%%%NKJjkkljljLJk%
-42818cLL%ljmlj%JLNOJjKPPMK%jmomkj%JJjkKL%jjpnjjljNK%JjjkljKJlJKKJMKlllj%LJJ
-42749A%j%MKJKkpk%KK%kJ%k%JKK%%J%kklnlLPLJ%j%jmm%LJl%%J%j%MJKKKklj%%JM%kj%jj
-42680@%%%jkjjj%JMKJjnmJKjlJNJklll%JKKK%jKMMNKJ%JLK%ljklmjMLkkKNJonl%%MKkjjJ
-42611CKOP%pm%%%LKkkljjKML%nojKMMjmml%jJ%KMNMOPkpqoljJMKlk%%jkNRMmpl%kmlmljJ
-42542a4LKJ%jJJ%kklJMML%kjkjKMLLKKK%jkjkJMLjljmmJ%%KJkKJjkJNLJkjkkK%nkKMNLjk
-42474A0om%%%KLJjnkkjKLPKlJLLjkjkkmjjJ%JJ%KLJKL%%lkjmk%%JL%nl%KJJKMLJnnKLJj%
-42406FkmjLL%nl%%%LKJjKNKkmmlnkLLJK%ljjJKLKJ%KJ%J%kmk%k%KKK%%j%L%nplMPJqr%QO
-42337@OL%lj%jlj%Kjmlj%JlmmJOMNPMJlmmJMJmlj%J%kl%MKk%KMLMLlrj0nMNJkkjKPNj%jl
-42269Aj%%j%%kl%MLJKKknmLMOjo%OLMK%jonmkkl%JjLLKJjljLJjkkK%lJLK%mkKLOPOkol%J
-42200I%llk%Jj%JKjjkm%J%kkkLOKJ%ljJKLJlKLLJKJjnojj%NOKnmKKKjmm%KKMJjnmllk%K%
-42131eJMKMLknkJjJLkkLLl%LKLL%lnkll%LL%mmmkJLLMKjJk%LLKJkll%%k%NJl%Jkk%JK%l%
-42062@JjkkjJj%NJjKKlkJJK%%LLKK%jJjmmjj%Kjl%MOKlllJOlpn%MMLJ%nnlKM%l%KJKOLKj
-41993A2mnlkJj%K%%lllLOKk%%%LPLjmmljKKk%JLjmmk%MMJJKJ%mpnjKNK%%%%kKMNMjk%jkl
-41925DknJMMLK%jJKjlmJNNjm%JjnojJ%%JMKJlj%Jjlj%jJ%%jJLJ%j%%%kjJ%jjjJjLNKLKlk
-41856HMLknnl%JLNO%j%%kklj%klkjKKMNKlkJ%kjKNjlmk%Kjlkl%jjJLJlkjJjJNLLlnmLMLM
-41787GMLlmmllm%KjjKLLKklmjjjKONMKkolJJ%LLLknl%%Kjllkkl%MPMJljM%nn%K%LMlnnmJ
-41718a3NPLJj%NPL%kjkllm%LJkjj%jjkl%L%%K%kJKKJJKK%mkLPMKlmjkllkkkj%KKKlljj%K
-41650djljMPLJJKlmjMOKJlkkmmjjjMLJkkkmk%KKLjmj%j%MMK%kjkj%KL%j%jJMJkjjlqlKLM
-41581dNJmn%NM%%%KMLJjjjjkjnlJJJJMQMkkjmnlJKK%jk%JKjkkmjLOLjj%jj%%kJJK%llmoj
-41512a2%kJONKL%KOLlmkJ%nljKMPJnmjllKknkLKLLjljMJjKK%JNMJmlkjkj%%jklkkKOLM%l
-41444BkjJ%lj%JNQJjkml%%j%ML%Jjml%KkkKL%j%Jj%kmjN%klJJkLOMjKLlmmJ%JNN%jjjmjM
-41375IKkomJK%klj%MLJ%kjKKjmnKLJ%%%%%k%JNO%klkj%%%lkJKJ%JL%jJjkjLOMjoljJJ%KJ
-41306IjnnjjLLKLjl%NMJ%jjmm%JJjlkJM%%%jmJOKlmk%JK%jLMKlojJJllJLMjj%%j%j%%Jjj
-41237aJJLL%l%%%Jkljj%%kKNKkl%%jlJ%%LNKmnKNKk%%kl%JMLjjJ%l%kkJLL%KKlkjllnkKO
-41168@Mjl%JNKjJjJ%nlkklJKLMNlmjkl%KKjjLKLKjk%%jKLjkLNJlpmmkmk%%JMK%kJL%jJ%j
-41099dJLKKjmm%J%MQJ0%omlnokMNML%JknkJLJlkJMNN%onkklmKJkk%LKJKLJKMKkj%jlk%LK
-41031H%%KknkMNKknlJjkjJNNML%knjLjljLjlokMMLJjj%%lmlj%JK%KLLjmlkK%kmkj%LO%jj
-40962bJMKj%J%%lkj%%J%jJ%kjKLPMjmolkjJLLLmlJKJjk%Kk%lj%JJ%%K%KOLkJLK%lmnjJlq
-40893hkMOJjk%jKJ%jj%kkJNK%lnlJKJj%MK%LJmlk%NMLkm%Jkk%KLllkjLL%LJmkJLNKj%km%
-40824Bjj%J%Jk%%KLKJjm%NLjmjL%oolKLKKjkj%LLJMKkJJklkJNMJMJklkljJklJJklkjJPOK
-40755A5kmmkk%J%jjJJ%%k%JKjkkjKJJ%JMNjkKKLJklnlJ%mk%LLLKjnkJknj%KLJJKJKM%mol
-40687ckj%%MPL%%jj%KKjkJKLkmlKNLlkjjmkkmkJKK%jll%Jj%%%jjLOMLJljMKmkL%K%opmJJ
-40618hLLjkJLKKJ%mlKL%J%%LMJl%LlnJKK%KKlpm%KLL%%jkKLJjJKKlmjJK%%Jl%J%llknmKO
-40549bNKjkJJ%KMJ%jmjL%mkkjln%LKkjjLM%kJKjkjljKNMK%jm%KJmmjMLNKkJJjJKJkkmjJj
-40480Blkjkj%%jj%NMOK%LLJ%momkljKLJj%LM%kj%%mmkLL%%MLLJkkJ%%kk%jjKJkJKj%%jlj
-40411@%KKJJKKlplJKKL%jjlLN%lKK%jljjl%KKjlmmjOOKjjKLJjNKomNP%mplKJJML%nj0qjK
-40343hJlk%JLLJJMN%lkJ%kjJ%JKLL%%JJmmllJNK%j%lKNN%nnKMmmjl%LNNLJMOKk%jkkknoo
-40274@mkJMMK%MOjlll%MNJJJ%%lmnnkkJLKk%%%%LLj%%nkKLJ%KJJjjJJJJ%nnmkMMLMJjkmk
-40205ALJj%J%Jjkj%%%jj%jjL%jJMLjonm%NNML%JJ%Jkmkkkkk%%ljJ%lkJJJJkkJMLKjmjJOK
-40136A%jllmml%MOMkj%KJJJ%KMkmmkjJKPR%pjKJljkmjJ%%jj%JKLJjNLjj%NLjllk%%%K%%j
-40067FJMLjmoonl%jLNNOKjkllLNKmnjk%%KKMNkpmkk%LOPN%lnml%JJKKLjjLMLJlonmJL%kj
-39998AjLLJjjl%NLKJ%jJLlpomjMJ%kj%JMLLMJmnljk%JJLJ%%%kmmkJLLKJk%%%LK%j%j%k%j
-39929@%kJMNJJ%%mnk%J%%lm%LLLNJl%KknjKJjj%MLJLknlj%%%jkjKNOOKlmnnkKQLlmlKkjk
-39860bm%Jj%KJJ%KKkj%JKJkJNMjnnmJLLNMKjl%JjnnkK%%%%kJLMJMMjkmkjkjLLJjklkjkJj
-39791bl%KMNJomjKJJ%%%MJkKjmmjLJJKNNM%jLKnolkJJ%km%%LMKj%J%nmNPJopmJLML%J%mm
-39722@j%%%jlojNNMK%JKK%JLJjkjlkJjjJKJklKJokKJ%j%JKk%Kkj%Jj%kjLM%mnnJLMjllk%
-39653a1ON%j%jJKknkLQLjjkk%LNJ%j%kmjkkj%%%KMOOOMlnlk%%JMJookJ%k%JJkmnJNLJJLj
-39585Fmk%%NMKj%%JmmJMJ%jmkK%lj%KJkjMRNjm%%lj%j%JKJ%jllnjmp%MMJ%%%NPMMjjmnll
-39516@%j%%jMQM%LNJmlkmlJMKKJ%lom%%KLJllKJmnjLPOLmpn%KJKKMKjkjJJkkKMklK%JKlk
-39447HLKklJL%jknkJjjll%JJj%kjKJLOLkkJKJjJJJJ%%Kjl%Jj%kl%%LJjJjljJL%jjnoKNKk
-39378AkjJKK%jk%KKJKLJ%jkJk%%KKjmlkjJkkK%m%MNONkl%%jkk%klJ%j%J%j%jJjJLjlmkJ%
-39309flnKPMjjKJJKLKjJOLoonm%MOK%kkKNNL%nlLjmll%LK%j%J%JMKjjkpkKkjMMJKJjjkjj
-39240GJJ%l%KLjklnnJMJjl%KJ%J%%JJLJ%JLjjjlllm%LKJjkkjLOMjkk%jKLKkjLK%nnj%%JK
-39171C%lk%L%j%%lJNMLjonKML%jkjKjljkkKJ%JMNKK%jkklkJjlm%JJJJkkLLL%jJJ%ljJLJj
-39102F%LMKJKL%mmlnjKJ%jjLK%%jjJ%lmjKjljJj%%kolKNNJLMK%K%jjnn%MLJkk%KJ%jjjlJ
-39033AJk%KQMkjkknnn%KNLLK%MLkjlplLMLJkllkJK%%KkkkkmmJON%j%jkkmkLMJ%KKLmmNQM
-38964A2Jlll%L%lKM%llkJ%%LLLlmjkmjljJJ%LLKNKKjjKJj%kJjJKlmkkmokLPLJkkjklkj%L
-38896fKJLJj%JKJjKNmo%KKjk%Jjj%jJNMjlmo%LjlJK%%JKMK%%JKJ%mmkklkOM%j%KJLJ%J%%
-38827A0jkjjJLkk%JklJJLMKj%jJLjkklmJLKL%lnlnmKPRJjJLLlkJKJkmkknmlLJ%jJLNKljK
-38759EONJkqplMPLlnlj%k%LLjkk%KK%K%k%KjjKjlJMJkjjKjljjjjLJJJJ%%LJ%nmjLLMjnnm
-38690h%%%KJLK%%KJJLLKJJKkmoljJjk%kjjKL%J%KLjmJLK%j%%lmlkJKKJjkJKkjjJMMOJlnm
-38621aJMKk%%ljNMlokklKLLMNK%lmkKj%NO%kjjjjkkk%KJLM%noljKkn%LKmnjMJKJj%L%jkj
-38552fj%MJKNklkKLJ%jJ%kj%M%j%mqjMNM%kjj%%%JLKllj%%jljKMKkljMNnmjNMOJnkk%kmm
-38483hjKNLjmm%KLjkMK%%JMKjjjkjKOKlnkJ%jkk%JkkLPOJlnkjjmkJjJMLOKJKK%nnk%jkJM
-38414DK%ljMM%km%ml%JJjlJOMJKJjKJlmkj%JMOJJLjJjmnpj%%l%M%jJK%jj%j%K%jJ%MPMJ%
-38345A8mook%LMj%kkj%JMONJkmkJKJ%%K%ppjjlkNOL%jJ%jknljJKJLLjkJ%mjKJJ%jj%KJkm
-38277aJNJJJkjkjkkJKKkJJLKJ%jkojJjlLM%LjjL%lkK%kkKJJKjlmokJJMONJLKJJklj%KLjm
-38208Ijkkjlm%LJKKJJJ%%llj%JMK%jj%jk%JK%%kk%KKKjJLN%nkNLK%lkjJKJlkJjlkJjjj%%
-38139DMKllllljKMK%kJMMJkonJJlj%KK%ljLML%j%LJMK%Kj%%JJKjmlJ%nokkLMJkkJKjkjKL
-38070EK%kkkj%JK%JJLMjnolJ%JLMJ%%kjkkkjNRP%klok%jjKjJM%ol%MKkkJLK%jmlj%LLjkk
-38001@JJkKNM%kjlmjJMNK%%KKJnokJLLJlnlkjKkok%jk%LONJKK%LMjmmJLNLnmJJnnlmjK%J
-37932fMOM%jJJk%J%Jj%%%knk%JLMKjjjkkKK%%jkkj%jJJJKK%%kl%%KLjm%KLK%%JJ%lk%JLN
-37863A4JmljJLLlljJKJmnk%%mlJNMJjkjJJjmmLLLLK%jkkk%KNJk%MN%j%KKMMlmmmjjj%KNK
-37795A7k%JjjJJkolmljK%jJJKKKJKJJlmmmljKNLKL%onnJMM%kjKJLKkjMKj%lmmKJ%%kk%JL
-37727aJjllkJMMjkJjj%kjMKjKJKMKlk%%%J%jjklnlKLJkKMMJJ%kk%jjJLPMllkkKjjLKl%JL
-37658A1LkmkKKMKk%Kjolklj%KL%lkj%JJjjlj%KMNJjjkKMLmmJML%mmmKPLLKK%lppk%KkjJN
-37590ELk%%jjJL%l%JKJ%jmmJJ%%kljJLNN%mjjkk%MK%JM%%Jll%NMJmlm%jKL%mmJLjmljJLL
-37521CLKLKjmkljknjJNLJjj%KL%%KjklkKL%mlljLMPLkonkLLJ%JJklKKKkkJ%jJKjkj%%kk%
-37452bjJKLKjmlJKJKKLJ%KNK%%ljjJLjmonJJ%kk%MLlnlJMJL%ljJjJMKkkj%KKKkmkJJkj%%
-37383a%J%ljKMLjkjJJ%kmjlnm%NNKkk%OM%jkkkkjMPP%pmJ%%NLKKlnlLLJKjJJkl%kjKjlnk
-37314fJMOLkkljJK%j%MNMLKKkl%kmlJKJ%L%lmml%KjJJKJ%kjL%mjNLjkm%LLML%jkj%moklj
-37245dLKMMJjmjMNMmnk%LJmojkkMLkk%KLK%JJjkkon%KOPNJknnmqmLMNKJLNLjlkmj%JNLlk
-37176Cjj%KOKkkljkjKLK%%KJ%jkqj0jOOLjj%LJkkJK%%jk%jjJjmkJjljljJJJK%%MLJ%K%%%
-37108@jJKjjJj%JKJJJJ%KKJKKKjnmjKKJkqm%%jKKJL%nj%%JMKjljKJJjl%MKLL%lljjlkJLj
-37039Cj%%jJK%mlJKKKmnjKKJljKK%kLL%J%mmjKMNKKkllkmJOLj%K%jmk%JjJjkk%J%kjkJNO
-36970DKll%MMLKJ%ppmLNJnlKKJ%jJJjjj%JOMKnok%JjlmLL%J%%LJK%lkJJNOM%%%lmj%mnjK
-36901BLLK%kokJMMKKkmkJJJ%%%jlm%j%NN%jppjMJmjNNNKklk%jjjKKjJMM%nnmk%KKLLjkJL
-36832GKjmnmKMOKljJjJLLJL%j%kk%M%omkl%LLLKllLNMknnjLJmkJLMlnk%KMJnlKOKklJLMJ
-36763A3JKmnmljLLnojMKkkJLJKMJmlJ%j%jjJKK%%KPOJkjKK%lmkkJMjmllkjlJOPLjom%jjK
-36695CLMKKKnpk%%jJKJjJKLKlljjljJKKML%jJKJ%pj0kKjjLKjkjKLL%kl%jljNPQLmqmKLLJ
-36627A1klljLLJkjJMLkmk%mjKOKnpmkkkKPL%j%JJKJkjJjk%%%%NOML%lkJjm%KKnqqkKMLJM
-36559DL%JL%lljj%jjjjjkllj%KK%MNjjJKLKklkjmm%LJMNLJkmlkJ%nkJMLLPN%llJjjkmmkL
-36490aLKjkl%Jjl%JJ%jjKLLNMJ%jjjkmkkk%K%%kkkk%klkJLMMNOK%KjkjjjjjkkJL%jK%klj
-36421ajJLLLMLjllJ%j%jK%k%LKlnl%%JNNK%jkj%KJlkjkm%LM%mm%%KjjKL%mj%kklkJLNNJK
-36352HknkJJJKJjlk%%j%LNMLklk%NLLkpllkj%jl%LKJKKMM%lmkJjm%NLJJjnnlJKLMJlmjKL
-36283DJ%j%%jKMJljKjlKL%kmk%KMKKkkmmnjLONjn%M%jMNjlml%KKMklj%J%jjJKjllmKJ%KK
-36214BknkJKJ%nkMMKJMLKKKjJKLMKjnlllklnjkJKKJk%J%jjLLLK%jJkmnk%%%KL%lmLMOLlp
-36145BqoKMKLjnkKJjJJljLNKJLKJJ%JkmljKK%jJ%KjjJLMjnpmjjKMJnmLNLKkkLOLK%klkjL
-36076INknjJj%LjnmljOJ0LjKlqmjL%nlJJJ%kjMLMNMJJKJkkljklk%j%KLKJjlnkj%JLMjk%k
-36008BjjjjKPKJJMKjkmjlmjKjl%Jk%KKJKJnjMNJjk%LK%jJj%JJJKlnk%lk%JkkLPJklmkljK
-35939dMOOJjmnjMLmom%KjKKlljKJkl%JNOLKKJkl%K%JKjmjkkKKklJMMmomLOJmkJ%j%%JKLL
-35870HJknkjKMKKJk%LKkk%jj%%J%J%JLL%nl%jkKkj%KJ%%JLOLK%ommmkmnLMk%KKMMOLjoj0
-35802BokJjmk%kjj%LMKLLJkk%%JjJjlnmjMNJjj%jKJjJLLJKLJJklJM%mjJjlonmJKMNJLNLj
-35733GjjjJMK%MLjjmjJKjlnmjmnkKLJKMNLjjkKJlnlLM%ljljJLM%%KJlj%%%JKjljknmj%KL
-35664fPOJ%JJjJNONJnqqommjJjljMLL%j%KKKLLLJ%KjJ%kKKkolkK%jkLLKJ%%k%LklJ%kmJM
-35595GKJJjk%klJMJlJL%moqnKNKkjKNKJKjkMNjpmjKJjlKLKLJj%jlkkj%JJkm%%JjjJNJ%JK
-35526CjllLMPMONloolkKKkk%KJljJ%JkkLO%nnMNlljjjkj%%kkk%LLKMkl%%j%JJN%njjJJ%k
-35457bnJK%KJ%MPKjKJlpmjklkJMJkkNL%jjjJL%jkkKMJ%j%kjJMJkkJLkljKM%lj%LLLJJLjr
-35388GpkjjJMOjmjKM%%J%%Jjk%KKJkqjKLNN%mmJMjnokKKjklJL%lnm%MPK%kmnKL%lJJ%OLk
-35319AlkkKMOJkJ%jmJMM%lmKN%mlKM%ljMJJ%kk%JK%klJJ%%lm%L%%%JkmJPO%lkkkjMNJjml
-35250D%%k%JjmmKLLKk%JJ%jlJLMMJknmk%LKKJOOkrnljMKLJknljJKJjk%KjlkJJjJKJj%NMJ
-35181A0kkLMKKJlom%MNK%mmk%jjJJJJlnJNQL%jlmmmjLPLlkJjkjjkjKL%KLJlok%j%MOMJ%L
-35113A8Klppkjkj%jlmLPMLknm%OO%j%JJKKkJLkmjJlnkKKKJKJkKO%mnllJ%%MKjJKkJjk%j%
-35045C%JMk%Kll%%kKNNLlmk%J%KJj%%J%jjJJjkJLL%%jjjkm%MKjlj%%KMJ%klnlJJ%jkkKJj
-34976allKNL%mnl%MNKMOK%jklmlj%OKJJKPNmpmjkmnlkKMKKkj%JLKLJj%%JLOL%jk%jjmool
-34907cjJL%%JKNOLkj%kknn%%%LKk%%kj%JMKkkJK%JKKjl%Kjk%kkk%JKjkjJKJ%%jJJjkj%JJ
-34838Bklk%KKjKJ%jkJJJMNMj%LKjnnklk%J%j%%jkJK%JKK%JJjmlkmlKOMKLJKkk%ml%jJJLL
-34769FJK%Jkkkk%jJLjkKMNJjmk%kjJkj%jjJ%KMKl%LNK%lkkk%%k%LJKLJjnlJkjkk%jKLmkj
-34700cLLMKkmj%JkjLjjjJKMNKJkokK%%ljk%%%jljLKjjmlLMLLOLjkjj%K%kkml%%KPOjlljM
-34631A1lq%JKMM%%llJjn%NK%%jjjNNklJKJk%JooKO%JMMkmjkmmKJkJMOLjnol%LLjjJJjjkk
-34563@jJNMkkmlkjMNNK%KKJJ%lmnkkk%MLlJNjoJNM%lkk%JLJojNLlmJNOKlnll%K%kjJKKJk
-34494G%%J%jjkjJKjKLKjopokKLLKMKjkJKJ%%lm%KMNJjlljJlJLMMJKklJKJnnnjJ%L%jJKJ%
-34425GJKJmkJk%jkkkLMMJmnlJK%JKJJKJ%%kjKKM%lklkk%JjmokLL%MLMLKjnlJKNjJKKk%MK
-34356A8Jjlnl%Jk%OJ0Kmjjkjk%LJjjllkjlkJKNOJjpj0kMNJjLPKjJ%nlj%jK%%jjKjkkkljK
-34290@J%%JJJM%%jlmkJJK%k%OJnk%%%LMMjljJKMLJ%lkJKlolJL%LMlljlk%KJ%k%JJMMjlkJ
-34221HLJJjjjknppkLMNNLlllkj%JMLLLJk%KJjlkKJjlppjLLNMK%kl%LJkmm%j%NNjln%NKJ%
-34152C%LLjklmjML%jlkk%%%KKMKJMNj%%mjjkkklJLKjjkj%jOOKnqm%ljKPQLjm%klmk%KK%%
-34083B%jjJJJljJJKJj%KJ%%jLJmmJKLjljKJjJLMjpmkKJKM%nl%K%%JJJL%kkJLjojKKJK%JL
-34014A0%lnk%JJk%%%J%jKL%KJKJlkkjJKjmmkJlJM%l%MJJjk%jj%KMJkjj%KJJjkJLLLJl%Jj
-33946HmnmJMKLK%%%knjOMNKj%lJL%joqqkMNMPLklkjmnljLNNLkmln%J%JLLLK%%JJKJJj%jj
-33877A1jjjlm%LNJk%JkllJLJJ%kmnjKL%jjLK%Jjlj%kkKMKjJM%%jmklmlkJNPMkl%%%%LKlk
-33809@LMK%mnjJ%MK%kjjjjk%K%jmjLLK%LMjjkmnkNL%%%klmJ%JMLN%%KJkJ%lj%%%klJN%mj
-33740AJJKKJjlmj%JKKJJKNLjjj%lmjLJ%monlk%NOKNMK%jl%%%%lJQPJjJKjmmjNN%opo%j%L
-33671HMLK%lmlkk%LLkj%lllJKJJmk%Jjkj%KKJKKjjjkkkkKLLj%LOKJkmjJMKnnlJKjm%KNNJ
-33602HjKLJKlolKMKlnjLLjkjlkKNjljMLjl%J%KKKJ%lojLJmlJ%%KNKj%LLjmpk%%j%J%%jjJ
-33533aKM%jKJM%%%klJL%kk%jJLJjlj%J%J%mkjlm%MLMM%mmn%MJ%kLKljJ%j%J%JKJKjjljJO
-33464GMklkjl%%%%jo%MJ%%%%kkJKLJkJ%%lmjLJLMLKljMLKJ%mloolNO%kjJ%j%%jlKL%j%LK
-33395EjmkJ%%mjjKPNknkJJJNMj%JljJjmmKL%JMKJKJjmljLPLkk%MLlpljMKmpmjJK%LL%Kjp
-33326@lLQML%kmlJKjljK%%jklnljk%NLKJ%%Jj%mnlKJLNJklJMKJkkk%LKJlnjLLKMLn%jjjk
-33257aljJMK%jJj%KjkkJK%jKKJKKKJ%%jjlmlnjMK%%KLJJJKJnkJkl%%%mm%KjJKJjKMM%j%M
-33188IJkkJMKjklnmJOMLJ%jjmj%llJJ%JNMJJJ%KMLJjlnqpjJ%j%MLjmkmlj%%%KLJJJ%LKkk
-33119Aklm%NL%%%LOKl%%kljJJ%jlnm%NQOJkmlkjJJjlmjLJjjKMJj%%%J%%%KJjj%%LNkok%j
-33050aLNjklkjKNLkojJJ%NKjJL%jjJjol%%jjlm%NMM%lkJ%jJ%%JNMKkmmkjJJKJljKNJjkJL
-32981ILJmkKJklKKkkKLLKjlkkmlKL%jjKKl%LJkjjkJJJMMknkjkj%Jkm%JjkJNNM%%%KjlkjL
-32912FKnqnMOK%kk%jJj%llJPPONLJknomlj%OMmoo%KKMKmjk%J%%kLMLJK%qkLKlkJ%KO%nmk
-32843cJ%%KJKjk%KkkjLMMKJ%JLJ%jkljLJJkmlkkk%J%JJNPKmnml%LLJjKKj%L%jjJjkkJJmn
-32774am%NOKkJMJkjLNKjmpk%JlmllJNMJmkKOOK%jjkjJMNLlmkkkjknjLLKLJlnl%%j%kJJKN
-32705GJJJJ%kjklk%LNNjlkkJK%mkKJ%j%jkkJK%njLK%%LjjlKOMj%KJoqk%jkJK%KMKkklokM
-32636eNNjmlpm%MOMLKjLKJK%lmjjj%LMMJkmljJ%%k%%jkmnKL%JJKLJJjlllkJMMNjom%JJK%
-32567@j%kol%JJLMLJL%%JKjj%mjJjjLMLJ%lkkjJLK%%kkKJj%%%jjljLMlllnmjJMOJ%JJJJJ
-32498E%jljMLjmlnjOJjjKJJNLK%nk%K%lkLPMJ%kkjjmlkk%%j%J%%%KjnmMMK%jJMKJjlll%J
-32429@LOKklkjjj%KK%ml%J%JlkLKLNL%jl%L%kjJ%jmkK%lkkjJjjLMJ%JPOJjonkmkLKM%ll%
-32360@%KLJKMJjkkjjj%mj%JKl%KNLJjklJJKjqpLJ%LNMKLjkkljkk%MMjJJJKkokOJjKLK%nk
-32291IKJkkjj%kljjk%%%KMKlkj%Jjj%J%jJJLMKJ%%lkJKKJjJKjjjkjJJJ%LJlk%Jjlm%LJLM
-32222A3%mnnkjk%LKLLK%j%KjnmkMPKK%%knmjk%LLJk%KJkjKL%K%kj%JJ%kjjkjjLOKnnkj%k
-32154dmnkLMKJKMONKknnklKJ%JJ%jkJJJk%JjmkMLLNLkjj%JjkjjmjLO%njkJNNMK%jkmjJlo
-32085AkkjJj%MNNLJ%%jkmlk%KKLJJ%KMkooKLjjklKL%KMLjnnjLKKMMkJL%jnljj%LJlmJJkk
-32016DJLLlm%%k%LKJJK%%%kkl%ML%%jk%J%jJK%%jkkk%JK%%J%mkknlkJNMMKllJMLmm%jKKJ
-31947DjjkjKMLJJ%mol%lk%kkJNLKjkJLJJ%%%kJjjJLMJK%j%kkjJKLKjkkmlml%%kjMO%%lLL
-31878CjjJJjk%KLJkm%MKkm%%kKJJK%KKjlljkjL%%%LLK%jjkKKKkjJJj%%jlk%KMLJj%KJjkJ
-31809A2J%jlnjNMlj%JjKKlmjNLLMJopnKJjKMKmmk%RRL%kllkml%j%KKjmKK%jjMMjjKLL%no
-31741Il%Jjk%KPOjpojJK%lmJKNNKlolkKLKKlkJJkLLKkmljlJM%JL%mnmJKKjnkLNMj%KJkJL
-31672IK%JLMJmomkjKMJk%LKjmlkJKLLL%kjKjllJ%%kLLJKKnnklk%%LML%JKKmmjPMjj%JLJ%
-31603B0%KLKkpqn%LL%JNKj%J%%MK%orjLJ%konjJ%ljKKJKJjmnj%L%mnKNNMMKjnmkLNKkk%%
-31535CjJJJ%j%%kjLNKJLNknlmjKLLJlmj%KJmnmjjLJjNQJkjKLNL%knJKKlnl%JJLML%LKkmk
-31466A7mnkjk%Jk%JKLjlkjj%%ln%NLOOKjknommJNLLLJkmmn%NMKJKLJjl%KOMJkkjlkkjKJk
-31398HjL%%%mookJNMkoJMKLkkJL%kk%JLJ%kjKN%okMLjjjkkj%%KJ%kjjJMPOlnln%NLkmjLL
-31329HKJknm%JkmjLLLKLJMLmn%KJkj%lmpmLNLmnKPKJJMMjmJKLjlKLklmkKMMJknkJNL%lmn
-31260Bjk%JKJ%%K%KNLjjkmkk%MN%ljJ%kKKJKjjmpnMLJJ%kj%MMKLJlmmj%KNMjnnkJONJjlJ
-31191A2%mnjJNNLlpnj%%OJojL%%JJ%kJNLLkl%J%%JjmlKLjk%JMKj%JknnjJKJklm%KLMLJJ%
-31123ILMLJjnpnJKN%j%jJKKJlmkjjl%%%%KLNNKjjnolkk%Kj%J%jl%LKL%JjlkKPLjKMKmnMN
-31054A7jmnlJ%k%%kj%%%jjklljk%%%LJKON%ljlmKOKk%MK%%LMjnlJLLnollklJNLJLJ%k%Kj
-30986ClJKlokkLMLPM%jlJL%kmlLLkk%LN%nokJ%%MLlllmKNNJ%%jJklMNL%kmkJKKlkJJkkJL
-30917HKkJM%k%jk%jjllJ%j%JJJkj%j%J%LLJ%kmmJKKLjLMKjKNMJmolmm%jjJKLJkkm%MM%kJ
-30848G%jJmmk%KJ%jjMNJJLLJlmJJkKJlmjK%kjkjKL%%LLJjjjnkKjjlom%KLMLONKklk%lljJ
-30779AMK%LLjjJj%jjkkjljkllj%%%jK%JKKJKK%j%jjJ%j%JLKjmkKK%%%JKLLLjkjjkjKlkKK
-30710GjKKJjj%nnj%KMLkjK%j%%Jj%jmk%LMJnnkkkKOMMjkJKMKjkkjj%JjJLJmkkl%LOPLkjJ
-30641A6%kmmkLKllKNJ%KKK%mmKLKJlnmlk%KOJmnJOL%%%kkKKljjj%LK%Kkk%lm%KKj%%MK%j
-30573H%LMjjj%Jjl%%%jnjJj%KLPNklJJknmnn%KLKjjJKJKKj%%KJKMklkjJJk%Jjjkklkk%j%
-30504eLMNMjkjjLPJnokk%LJKJj%lJjJLJj%knkJLJjjJlkl%LKJMKJLLjnnm%JK%j%KKjj%LKk
-30435GnjK%mk%Kj%jmm%NKKJjmjNMK%m%M%kjkJJMMMKjokKmmJNKkl%Jmkjk%JLJKJjMK%%j%%
-30366GnjN%on%KL%%MKjmjmk%l%KM%kJJjkjJMKJjMMMKONnqpkKKMJj%jJjkkmkm%%%KMQM%ll
-30297Hmm%knn%MPKj%Kjj%%%JLKjmplJPQNLJ%kJMJjnpoKONjllkkknn%K%lKNjm%J%LNK%K%l
-30228BkJJj%KMO%opjMLll%LJJMJnmjj%JJKMLkmjjKNJ%noljJLjKMKkkkjJKKLj%%jlJLJkKJ
-30159HlJNJjknppJMOLj%%M%jJ%JK%k%%lkKMML%j%Jj%jjmnjkj%kKLLL%klJLJjlmjKLKJmml
-30090cJJ%jjLNMjmllkJM%kl%KNOLjmnkLjkKMjmkJ%jkLPMkokLONN%jkml%KLjk%jjlkKKklj
-30021CjJKJOLkKjkkjkkjK%jJ%nlmkKMKJjjjLM%J%JLLMJkkk%%%%%%JNN%kmnolKNJKkllkkj
-29952@JKLkkj%MMLJKLkmJjllJLKJjmjLjjjjkmkLPPLkkkjk%%JKJlmnlk%%%JKJjj%J%KOPMJ
-29883A9kmmojLLLJ%KLjnlKKjlnl%jkJLKJjlj%JKJjllkLMMLJJll%KJ%KkljJJjK%olJOPKll
-29815GmkJk%KKllk%JKLLJkkk%jljLKJLL%JNJomj%LM%npn%MNONLKllKmm%%jJK%j%kklmkjL
-29746dNKjJKKJljKJ%kJKLjj%jKKJJLMLjmjjlmnjKKmm%kk%JKKKKNLJKJknnnol%LL%lkknjM
-29677a2NL%k%KMNOK%MKkokJljKK%K%mljkjLKJl%%kKK%%JJKMPLknprmljNMjpmLMK%JOMlnJ
-29609CMjj%KK%kokKLjkJ%K%%K%%JJkmjKJJNMMOKkomllklkMKljJlk%KK%MLjjlljNOL%njKj
-29540A0kjjjJKKM%jlllllmlk%MN%lkKNLMKkk%LMKjlk%%j%k%%jKKMNJknmk%JMKk%J%lkJ%k
-29472EkjJLMLLjmkJjllJK%LJjjj%LJk%L%jnnj%%%JLNknkKJKJjjK%LJjlkk%KLj%%%J%lkkj
-29403aKLkmjOOLKJ%jlmJjJK%j%LLKK%nj0mJKJJJjk%j%k%%K%kljKLMMMLMK%opn%J%ljJMJk
-29335EKMJkkKJkk%jjjLMLKKj%lqolJJJJLKKjllkkJLPLjlkJLjokJL%KMkokN%njKJ%KJJjjK
-29266FklkkjJJJKJjMQJlkjJKJ%JLJklJMKlnk%jKLjj%jkmj%k%ML%mmm%KKOLMMjnmllmmjJJ
-29197fNNM%mkkkmnj%KKLKKJJNLJjljjjkjJKJJLJk%KLJooll%jLM%jKO%oJQJkjKL%J%kJJJ%
-29128A6lnm%JKKKJjk%%ko%J%JkmlkMNJJ%nn%LJ%JKJMK%%%jJ%JONJjklk%kkj%lll%LPL%kj
-29060HJjJ%%%Jjk%MjkjkkkjjlokONJLJjjJJJlkL%jlom%PQNjj%JKkl%KMNMjnl%%J%%JJ%Kk
-28991A4j%%kmnkjjklKKjKK%%JLNNJ%jppk%JkKLMJk%Jjm%Kj%KKJ%jjnkjm%LLMJk%JLJ%%jk
-28923DkkJPM%kljMLK%%%%kkljJ%mkLMK%%jJLK%j%%jk%KjkjKMLJklnomJONjnjJMJmjJJ%JK
-28854A1%nnlJJ%Kk%%%npJNL%JK%MJ%kKLjjnoJNNKkkKMj%%kllkJKMNN%okkkk%JKJ%JL%kkK
-28786HMKkmkKJJ%kmkLMNPJommjJllopjNOJKMkmmlJMNQMJjkjJlljjjkkjKjjJ%MLjKJkj%k%
-28717DJ%MM%kkjkKONJjljlqokMOMkok%%J%JJJKLjjJjknjKKJkjKLKjj%JKLklkjl%LJkljLM
-28648FjkKJj%%LNMJkkjmmkKNKJKklmmk%JKLNNJknljjkJPP%nkmmlJJKJjkljKLLJLL%jjJKJ
-28579A5ml%mnkjk%jJNMK%jlJJlm%JjkKMJMLJ%lJJknJNKjmkk%LK%KKNKjmnjK%jJJjjllJMN
-28511A0LJjkjJKkmlJMLLJkkj%%LLK%%kl%mokkjLNKKLLkmJ%kmlLJlkk%MN%njJJLJ%JjkJLL
-28443A4K%%KJkjJ%mnjmnjKLJKLLmolkJLL%jLLlkJJkm%NJljKKNJj%KK%mmjKM%lpjLjljkj%
-28375e%kkJOMML%K%jkjJLJkk%JJKKLjook%KM%j%kkj%MJ%lm%KjolJJKM%MNJJNL%M%klkjjl
-28306A1lokLJMLMKkmm%%jmj%%MKj%JjJjljKNPKKKklllkJKK%jjLJ%%LJjJ%mkmklmLMLjLO%
-28238A9lmmllJKJkJOLlnllkLLKNjnjkJjkjLMJkmkJMKKJkJklKNKJjkJKMOkqolm%NJkjjjkk
-28170cJK%%nm%JJNLK%%%KLKJJK%llK%klJKNPK%JKKjlk%mnlJ%lnkJONL%jJ%jJKKjmkjK%%%
-28101A3LNJknoljkjJ%jjlkKLjj%KNMKjmkjjLLjKL%klmkKNJk%NMkkKLjnlKKJJK%lol%MJKJ
-28033A3jkkMNkmjKJnm%Jj%K%nkkkLKOOjnmjj%KKJ%LLLjknljJLJjJklkJJKkkK%kmk%%LMJk
-27965@jJLLMKkkjKJ%jJK%mmJMOKkklkmlJKMMjlkL%j%LLLKJlkqpkJLNKjmk%%JMMKkql%%kk
-27896dJjjLLK%jKL%l%JMNLln%mpn%LMJLJlkLMJLMK%jjlokjJLKlkj%j%%lnKORNJkon%%MOM
-27827A8Kjlnm%MLNNlnnml%JKMKjkmll%MLJJ%KjnnjL%j%KKJL%Jkkjml%K%%MKjj%JLKJnmJM
-27759Gjj%%%kjKONml%jjjjoomjNLJKK%%KLKj%kk%J%KJKQO%klml%Jk%LkplK%jjkKLKK%JKL
-27690A3KkjJMlpmklll%JJKM%%%KOOLkl%%lkKMKJJkml%KLMJkmlJJj%L%jJ%KMJmk%kkllljJ
-27622ALNJjj%lk%LNLjkk%KMML%nnjLKjlkJKkoJKlmKLKjJKlnjKKjk%JKM%mn%KJJjjLLLKJJ
-27553A5ro%M%ljjjjJMOLKK%jk%LMKmmjJjkjJ%%JjmojJLJJJ%LKmo%K%%jmmJMJ%JJ%k%L%mj
-27485bK%mkJKKkkLNNKjKKjmkJKkj%LOKmnomjLLK%JJKLNJJ%j%JjmnkMLjLKkllmnmJNOLLkk
-27416A1k%%jKjjJJKJ%kpm%MJk%kjJLKKK%Jj%JJkj%kjK%jmlKKNNKNOLjmppnkkkj%Jjkj%k%
-27348fKKKLKNMkoo%%J%KMKkm%JKjl%KKLJkkkj%jj%j%kjKM%%%JJkllk%jj%LNNKJJjjJKjlk
-27279EK%nljK%%KMMNKkkjljkjlKJll%JOJl%%mmJJ%KJK%mlKKMLKJ%kl%%jKLJmo%J%jjkKMK
-27210Elonj%KNQJ0LjjjJjnkkjJLJnomJMMLJJkj%%jj%jjkkKMOKjjmo%OPklllkJLMJ%jnom%
-27142gKK%KJjJLL%%J%%%J%llkkkk%JLLJ%%lojjjNPKkjjjll%LjjJk%%%LLJJjjJK%kj%J%NO
-27073A1JnolJKK%%Kjm%JJklljOJ1NKJLjllmJ%kJjjmljjJLKKMPKk%KKL%moojKL%mmkJ%KNL
-27006A4ljKJ%kmn%%MN%mlj%kkJK%jj%klJJjkkKLLLKLJJjkLRMoqnkkjLNKLKJ%LjpqnlJK%%
-26938cKNNJ%l%LjjKNJoqkKLJJKjmkk%LJJMML%j%j%JljJkmKJK%omJLkjLjk%kjJJjKNM%jLJ
-26869A4%JKlnrlMPKKMKl%Jmm%MJKJjkllk%LLjk%jJLKkjJKjj%L%%KkmmljK%jKKKkomjMMKL
-26801IKjjJJNL%opmJOLKK%kklok%jjjJKMKkKLjnm%KNL%molLPNjkljklllKMLJ%K%kkKMJjj
-26732GmkM%mln%MLLJlkJMNLMjqpJJklkLMK%jkjlkJMNJjJj%kmkK%JKMKjkk%KjjJKKK%lljL
-26663Fkm%MKkml%L%%KM%jJJjkLJ%jklJNK%Ljl%NMJ%lonlkk%KKkKL%NO%pl%j%lljJLLJj%L
-26594HL%jJNLKjllJKJJk%%jJKKkro%LJ%JJKKkmllkKL%%kjjjJLQQKml%MLknnjlnKMLLLkmk
-26525HkjlmlKLMOJj%MMjlnmkjj%NMk%N%%%jJll%M%lljLKJ%%%kmj%LKlplOJ0QKmpm%%jJLJ
-26457A0mJ%l%KjkjjkkJJJ%%KJk%%LOOjklJJ%KKJJmnnmnl%JLNLLjm%PPJkmJKLklj%JkkjlJ
-26389EMJlJM%%KJko%kkKMkojMMJ%j%lmj%NNNK%kkljJJKJlol%%j%KJkmmkKLjjLMJKLJllk%
-26320AL%jlnm%RQNNLmoljJJ%J%ll%LLKKJ%JJjJJjj%j%jlnnjLNJ%KjojNLJ%lnnl%KKKKKKJ
-26251IJjllkKLK%%komKlmLMKJ%%kllJNLJk%jlKL%kmj%LKjJJJ%%jljLLj%LLk%jkkkjMPJlj
-26182FLkjOPJkmklo%%%L%J%pmMNMjjKLKkk%jjLJjKNjqm%%lk%MMONLkppm%L%K%jlkjmKM%k
-26113@jjJLM%%LJkkjlmmj%JMKJlm%LL%KjJK%KJMLJlmj%jj%JNLKjnl%JjLNjklmnk%jKKKj%
-26044BjjLJKJjkJklklljOPM%jJLJj%j%JjmkKJJ%JknJ%%NJk%LNKlmkkjnkjlJN%j%%%kkmJM
-25975dJKJLJklj%%KLMNML%mjJlk%K%klnk%%%KMLK%K%mlLNJjkklpjJJ%%L%jlm%LK%jjml%K
-25906fPJ1QKJknlllkjJLMMJlkmkLK%mlMKljJkllkLMLKJLJm%LmlJKjkmljKLkmjJJLOJll%%
-25838BMPM%k%JLLnn%Kjnk%%l%MLlj%kmkLOLMNkmj%%jmnl%mojL%%MKLLJmmKNNJkKMKkoojK
-25769BJjKKjLMmmJKLKLLlmloolKJ%JMMLjljNPKJK%kmj%%KKllk%NOLlok%jkKjKLJnlOOJpo
-25700Hj%%JKLjol%MLKkkJMMKlnkK%nnj%jjJKMKJKkmnkMNMMKK%mpojLPJkk%j%%KKmmjJ%JL
-25631FJjkl%LOQOJ%knnnmJL%kJLllJJ%LLJjkljKJkllJLMJlkl%KL%jjJKkmjj%NNMKjlkJJK
-25562A4lkJJklmkkk%LKJjJMK%JKj%%mlKPLpqjKLJ%KMKj%Jjl%JkkkJ%%KMLjmkLLJjlml%MN
-25494A2L%ljmmjjjjLMJLL%klJMKj%JJlnkLNjk%kkMLmomJMLj%jl%%j%LNKkjLLjjnqojLMKj
-25426Aj%KKKJJLMJjj%lkk%KLJ%KjmlJMJ%kmn%JJJjJK%JjjMLKMjlLKjjjkMLnn%KJjjjjkJK
-25357A2Jj%lkkkJKJ%JKklJJJLjk%%%jmkK%l%JKJJJkm%JKKKjmk%KJ%jjJJkl%KjjJjJKNLKJ
-25289A2lkjl%KKmnKLK%%J%Jjl%kjkkKM%k%%%Llj%jjJKJjKM%kjJ%kljKLKJJJLJkmlkkJLKk
-25221CkKOKj%knl%LLK%k%MMKjlmkkkj%JLJ%%jjJNMkJLjnkm%NLKjkJ%jJ%jkjLMJjmljj%%K
-25152HjnjKJMM%%%%%mkMJ%%%LjmjKLMKj%J%nnJJ%LJjjnnJLjjklKNKnmLLNMKmnk%%KLJmol
-25083a%JjkjJKJKMKmmJLLLMjnmKLJ%%jKL%%JKNKLjljJJjllpn%%%llkJJJj%KNMM%%jmmkKK
-25014G%%JjKMLNNLkmpqn%Kk%KjmKMkm%%MMJj%LMNjnlJjnnkjJJKjkmlj%LLJL%%%JjmjJLMK
-24945F%jml%KjljJMJKkm%L%%%KOJ%kmlJJK%jJMLknlkjMOKkjJjlmj%JJLLLLKklljKOJkkmK
-24876IKJ%%%jmjjjKMJ%k%j%KJmm%jkJ%KLMON%mllnmJLJMJ0O%mnmmj%lljMjnlnmKMNL%lkL
-24808@L%jKJLjmnnJLLJjJNkm%KL%JJJKKK%K%ljkom%K%l%jJKNPNknmjjMOMlkJMLKkomjllK
-24739GJmmj%KKL%%%%ll%%%njKjmj%KKjLMJJKLLKj%JJjmm%KLJJjj%%%MJknn%%kJLOM%njKk
-24670HlLQOjjjmmlmLLlolJ%jkkjkJNMJ%%Jk%KLmkLLJkk%KKmm%J%jJRPjjmmmmjNPMLJkKLm
-24601A6olljKKKKMMjnmkkjlkLLkljm%NNkl%JkkLOMjl%kmnjMONJLLJ%mmnm%JKLjkkjj%J%%
-24533@LNJkl%KjkKKK%%jlmkmkkKMNPMJjjJjjjlmkLN%%%lllJMLJ%mmJPQLjJ%JJ%mrolJLKL
-24464I%kjjjkLNMkjJKJJkkKJll%LJkmkljjkKLLJK%jkkkkKLKK%%kklljJjkllkjKMNKKKkkj
-24395an%ONMlrnKNONj%jk%JjJK%JMjmnnnJNJJJK%%%LMKjlkKkm%%%jlnJNM%%KNJmJ%%MKj%
-24326A5J%ll%PMmjKKjmmJNNNRRRP%ml%lmooj%%mp%JlmmljklkLJjlmkjKLKLMjokJJL%nnKP
-24258DOJlmmkjLOKkkljJLkJJ%%%%lkJLM%JKljK%okMLJJLPPJlmjllkmnkjj%K%%LLKOMmm%k
-24189HjKKJKJmmljkj%J%JMJl%JjljLjJ%kjlKLK%jKKPJnnnjJJJKJ%K%lm%OJjKJ%jlkkjKLJ
-24120F%LKknop%QNKjllnkKMLMJkmKKjlKKkJLK%kLNL%knnjmnkMNLMJ%jkjjk%%JNKkjlJJK%
-24051Ill%%jjKMMLjjk%%jnmlljKNLMMjj%J%JJjk%%jJKLJ%ljklnjJj%%J%LL%%%ljljkkLLK
-23982CkkJ%jkm%NMMNKJkmnl%JJKKLLjnmjOPLJkkkmmkJ%kmjLJM%kk%NLmlklKLKlkKJj%%%j
-23913ajJJKJK%jlj%MOMJLkpmJLJjkJMJllj%%JJ%klJNPNjpnlmJOLKL%%Kj%LJ%J%lnn%klmm
-23844dKJjKKLL%kKKJ%KJj%mkJKLJjMjopokjJMJ%LLMKj%JKkjj%JllLMLKlmJJMKjkkkjJ%lk
-23775FLLJ%LKkkJKJJknno%LONNLj%klonmkkjMOLJll%JL%jk%KklmlLKjj%%%KKlLOMJkkklj
-23706DJjlj%%KK%k%KJ%jjKML%kjKK%KKkmJMLJkkJMMJkqmL%j%jmnmJJ%KKljJjm%Jklk%NMM
-23637EOLjJjlkkjK%ll%NN%%%kmn%%%koj%jKOLJ%nn%%KMKjlKMLjmjKKjkjJJNNMjKMKJlJK%
-23568B3Jkk%jjjJKjnkK%mm%OMjkjjnljjLMK%LMKjmllj%K%l%MLKjjML%kk%%jjJ%jklkjkKK
-23500HkkLJkjMMjkjl%LLMNJjljjlmjKNkokLKkj%kjKLLJnm%kkJNPJml%klJJ%Kjk%OK%MMJJ
-23431B1jJJJkpnKNJjJ%JLJ%jLOMKKmpJOLjl%JLJkjjkJKJkkk%Kjm%%kJLkpn%LNPQLJ%oplj
-23363B5KJKJ%LKkpnkLPLkJJkjJ%KMJKJ%JjkljKKJlm%KJKNJmlkklkj%LKkjJKKLLJOOKNMKj
-23295F5j%KNJmllmkMNKJMN%%LJjjJNPNNQMJJJKJKNLJKOLklJNOLKKNPJ1QPJ1J7J5J5J3RRJ2
-23233B95J6K3K5K6K8L0L2L1L5M1N0O0O4P7Q9J02J13J26J37J44J46J62J98K63L62N20P67J140
-23205E102J587J731J159L47j64m74n89n93p44r73j037r28p91o82n94n00l97l02k24j63j22
-23184F49r3p1n4m3l8l6k9k3j7j7j2rqrj0j2j1rrrpnmmnnk%JJmmkJ%%ll%klnjjmnnjj%LLK
-23131F5konklmJkmjJLNL%k%%%jnomLNOMkolJ%jklnJMJkjKKjlkljKLMLmnl%%KKjkklmlJjj
-23063A3MN%mlJLONmonMOKoopqlNOjl%JJL%%LNMMLJj%%lplkkmokj%JLKJ%LJ%%j%jJLJ%MMK
-22995B2KLkjMPQMmpoJMJj%JK%lojjlnmjJONLJj%jJJklmkLNKJK%Jkmj%j%jjjkmkLNlmKLKj
-22927B1kJKJmjJKkl%jmmjKLjplKNOKjjlmjJMMLJJjnl%%kJJjkKNNkmjjkklmjj%JKOOOJkjJ
-22859A8MKjnlmkKKM%JMlo%LK%kmkJJLK%KKJJJK%noolKM%kKNJJKJlkmkKKL%l%LLKkjK%mmm
-22791A0JKkkkmKNNK%J%%lplLPM%lk%JKKJK%J%%%%mnj%JK%KJlkKKkl%%llJKjooljjNMJ%KL
-22723GLJJJkmkJKJLJlJNKjjLKj%J%knkLOKlj%l%%kmmJ%j%MLMKlllmmKMKJklMRQMmqnkjMM
-22654A9Jj%kkJ%mm%jlKLJOPJj%jnljjnnkJKJLK%JK%jkklJMJjjJJ%nplLMO%mjOOKmpnlJJJ
-22586ALJlkJjlLMLkmKMJj%knljKKKJKJ%KlmjNPLJjj%%K%jlmjKNMkmmjL%mojj%LLK%%%JLJ
-22517A1j%lnJN%%KJJj%KLK%kk%JNMkppmLLONKjj%KjolKl%P%mKLlkj%KJKJkmJJmjKjJJKJJ
-22449A8J%kmknm%JMKKNKkmj%K%kkKPNKjjllJknomKML%%LK%klnlkjJKLMNL%llmkKJk%MJj%
-22381A0J%l%KKJ%jJLKJ%oqmKLLKK%nljLLljJJknl%MPQO%nljklmkjjj%JLMJKKjjJ%kjj%LL
-22313A4JlnkklJKjkJLLLjljkl%%JMKjjKjllJJ%JLJMKlnmjLNJkml%k%KkKMKMMLjlmqkLK%M
-22245HJml%JKLNK%klk%MLjjkkJKKMLkmjjlJ%j%lnl%KJ%%j%%KMKjkkjLJklkLkKMJJMKklj%
-22176IKLJlmkjj%%JklJKKMlnjKJ%%NM%jk%KMMK%%kjlolJJjkj%%NLkjjkKNONjk%lkjljkJK
-22107A2%jKJKK%ljLLJ%JK%%JLPPQPOJkjJlrnkmlkkjljkmmjkl%MJjnkkKMLJjkkljJL%l%KM
-22039A4Llmk%%KLmkKJkjJjk%JLNLkpmjJkjLLJLL%ljjk%NL%mm%lljjLMKKKkjKJJKl%Kkjll
-21971ElJMKJ%JJ%kkjJKjpmJMPO%mmlLOOMKlqnmkLKJ%jjJLLLKklmnkJMjkjmjORL%lklmJOL
-21902A6%jlljKKJj%%klj%j%LLJK%pl%JJJJklJKLOP%%%mnnnjL%jjlkjJKJLJjJJklj%KLJk%
-21834Dkkjkj%NP%mjklmKMKLKkkJKKJkjK%kMNJJJnlJjnn%%%NPKk%LKjJKKkm%KKlmnmkJLPK
-21765A4%jljj%%LL%j%KL%qqom%JJLPPjnj%LMkqlKJ%J%%jjKLJjj%JLLKKmnnljJKJOMJJKKm
-21697A3plJKJJ%mkJLKMLkoml%QPKkmjjl%knnNLLMKJjKLkmk%KJklnj%JKjjjlk%kJLPN%kJL
-21629A1jjjljKNNjonlj%%J%KKJJJJMJjjKLJ%k%jmljJNM%jJJ%jlpmKJkKLL%j%MKlmjJ%lkm
-21561Aj%%MMK%KKkl%L%jjjKMLJJ%%%jJJlmnnmkLNKKjmnkMPJlm%%LMJL%ljjkjJLLJkmkJJ%
-21492HlnkJjjJLLJKNMKnro%NNKJJ%lj%jjj%k%LJ%JMjpjLL%KJ%kkJ%kJJn%MLj%JJKL%mKMJ
-21423B0%jjnjJjlok%%JKNL%j%JLNJmjjmkjkJLMKK%jmmjjJK%JKKjlnjLJjjlJjjONJLMJjjl
-21355A8lJLMKknonl%MNjlJ%j%kJKKLM%llnpl%KNMK%KJJ%jlmnKM%lljLOPLlmmk%%KNOM%%j
-21287B3mlj%kjML%%llkkkJ%jl%jj%%kKLJ%mkJMKJL%kkJOMknmmlJNNL%ll%JjJONM%mlkjLL
-21219B0%mqrm%KLjjMPMKjjkkml%JJJmlKMLPK%%KjoojMPMJjkmjk%KLJLjmJ%k%jkKJlkjLN%
-21151A5lkjlkklkJKJ%KLLJ%kj%%LMjllkkJKOLkjjjKLjjKJkkKLkmkK%nnj%%%%JjJjj%JNK%
-21083G%kmonMOK%JJjJJLNM%mlj%KJl%JkMOJonlknkMOK%jjJjomjMK%KKjJL%k%KKL%%Kmm%K
-21014IJJJjmmokOQJomj%JLMNLKlqpjK%JKLKljKKJOLnnkJKJlp%LKM%lll%JKjkJNMLJJKlj%
-20945A3lokJkmljjJLMQNknkKJkkJKj%j%k%LLL%ml%KjJLJLJk%mnl%KKjlnmlKQNNJkJJJJKj
-20877A2j%%kl%k%LK%kJKjnkJ%%JjljJJjjMNKJJJLLLLLK%kmmlnn%%lKOKj%LKjkJkkko%MMO
-20809A8Jjj%kpnJjjJKKLK%%LLK%KLJlpn%L%%%%JMJjJlk%jkmlJjkJMNLjJJJlokJJJJJ%mlj
-20741DlKMJkj%%JJ%JLKJjmjKKK%lnk%jl%jl%LJKMLKKkJMJ%kjKLjlljK%jK%lk%LMKllnjJK
-20672IKJlnkk%JJKNJj%MjkjJjKK%k%kjjLJlJL%kk%%kkJNK%JjjKkk%jJ%jmJPQLlmjjlkKLl
-20603A1kLJLJjk%%molj%jjkJK%KPNKlnkJKJONKkj%j%llll%LKj%KL%nmjnnp%LMJJLknljLP
-20535aQMLNL%lnmk%jjjLL%jllJKjllLKlkKQNL%l%KK%jkkklljKKKJ%kJLkKLkolJKKj%jjJj
-20466HjkjjOQLjjljlnlKMNNklkkjLLkmlmkml%JKJ%KKJ%KMMNKlrnJ%jLPM%jj%%kmljJOOLn
-20397A5plmkJJKMK%K%JMjlmjjljJKJ%LNLJjMJmn%%%JMKnllkJJln%ML%KKLJlklokKKKOOjl
-20329A4kknl%NPKmlj%kkKKLMM%k%klJLK%JjlllkMPLjJK%lplJLL%j%JJK%knljkjKNNKlkll
-20261IJ%mnJKKKJjjkJJklkjLMMjlJjl%jjjJ%jkNRNKkn%MKnonkJLJJLkl%jLNKJnrm%MJJjj
-20192@NOLjlkLJJJLJkmJJlnl%%%%%jKMKlmj%kkK%%%NLJjk%LjkjJ%JNLk%KJjk%kj%L%llkm
-20123AjjjKPQkm%%jlmmplNQOJkljJLMJmnlmk%%MOOLJllkmk%%%KMNNLKK%k%JlllJKKjlnmk
-20054Aj%JK%l%LMMKkjLLK%mmllkJMMJKknjKM%J%J%lkjjkk%LMJ%K%k%J%lk%j%JJ%%LLmpmk
-19985cJKLK%%KLknllKJj%JJJLNO%nm%%kJJjLM%J%%KKJ%%%mplKJKj%%jjK%j%jjKJjjkkkKK
-19916EJ%jjNOjmnLOLjonj%KkmkKNMKJknnjKJk%MO%lLM%jj%jjjkmlJOMJonklKLKJLLJjJkk
-19847GJMMN%jmppm%MKljKKOQOLklll%%jjkmk%LLKjmnmmjJLLLKJ%jJNLOKlnpkM%kl%MMJJ%
-19778A6kjjJ%njKkljMKjJMOJk%j%JjnpmLQOLjmlnmj%%%%J%JKjljmmJLLMNKk%%JjJJ%Jllk
-19710EjK%%MKllkJL%%kJJjJL%JLMMJnoJMN%k%LKJnplLMjjJlllkJJKj%%ljLN%mll%Kj%%jj
-19641CKMKjkj%LMJjJ%%%J%Jjol%%ljJljLMK%jnljJJLJjJ%JJL%l%Mjl%jKkj%jLKmkJ%MM%%
-19572A2jKLJkjLJnkMMlkKjlKLjJ%llkLM%lnk%lljKNRLlmkjLKKJkJ%lmkjLMJkokLJKMLJ%j
-19504A6lmom%%%JJMPOKlmljJKJknj%jJjj%JJMMjjOMjmmkkj%NLj%JJlk%JKLjnmJMMLklmjJ
-19436A0%j%kjK%k%MNKNJllkkl%jlmlkJK%JMKklKKKKLLJlk%jjKLklmljNPLlnnk%%%%jJO%J
-19368IJlkkKNNONJmj0j0lkKPKmnmkkJKNNMJJjkjJM%j%onJQQ%nl%JMjmnmJN%kKKJ%%%lkjK
-19301EKJ%%JKL%jm%%llllmkLLLNMjjKKLKLjljlokJ%%%KMOMj%%Jjlk%Kkl%MKlk%JLJmmKJj
-19232A1%JLjmlJJKJ%JJLJJJkj%JljMNJJj%KKKKJJLMLJkmlnpjNNKkoqnJKjKM%mJJjkkJ%Jk
-19164A5j%MJkkkjlljJK%mKOLLKlkjKNMKKkklokKJJOMkKMLJJLJkljJJKKjljlj%mmlok%klj
-19096GjJMN%onkLKjjKPNK%kjJKkkmnkkkkkkLMOKjkm%KJ%KKjLKnmKJjJLLknk%%%LL%llkjj
-19027CKKJJKjqn%J%JKLMMLj%KjmnnlJJLLNKjmnl%%jkJ%j%LJJL%lj%jKLJjjJL%k%JMK%jLJ
-18958A6kmk%Jl%K%lkKMOMll%mnKM%ljLLKMKJJkmlKLJjlnm%LMjk%%JkmmLNLL%k%J%mmjJJj
-18890Fm%%jjjJLLJ%kmlk%jjLK%KMNK%%KMK%l%jkjj%kmkKNLJjmj%%mnjNNJ%%LLJKMKJJjmm
-18821A8jJJjl%jk%JKLjlml%%jjKJ%jjkkKJJ%K%kMNL%ljl%KMLkmnlJJkjJNML%mnmjK%jj%j
-18753C%jmmLNMLK%JMklKLln%KJK%jMQKplLKjjlj%%JLLMKj%Kkqplk%%jkkkJ%MJk%KLLLLkm
-18684A2KMJk%MJkkKJjklkjjJ%MOJkjlolJL%llMOKjjKKkml%LMMLjm%jk%K%mnlkJPRO%nl%J
-18616B1l%LKjkMJjk%LKJ%KL%JlnmnjL%K%%%Jj%LMLjml%KLKKJkj%Jkkj%mnjkj%MNKjjmkJK
-18548A9KKLlnlJLKJ%%l%k%MKljMQMJMKlmljkmlLLJNM%%%LjnmjMNLMOjnnk%%jJJJ%%kmk%m
-18480B9mJKKKNNL%%KKjnjKLONLkkKMLjppjK%%kjjlKQQK%J%kl%K%KOkm%j%MNLLKJKJjJkpm
-18412G2JMLMMKK%%LK%%JMMKj%%%MN%lKMLJ%jKJ%%llMQQPONNjJKKMMOMKL%KQQNMPRJ0RQJ0
-18346B69J2RJ0J0J0J6J8J5J4J8K3K5K6K8K8L4M0M3M5N1N7O2O3O5O8P3P8Q6J04J22J42J86
-18314A850K45L14M00M98N83O29O14N40M17K58Q5p6k00k81l35l55l51l36l14l00k96k98l09
-18291B982l20l20l08k88k56k18j83j46j13q7o8n5m2l1k6k5j8rpmJMONORRJ2K1K6K2K3K8L4
-18257F64M2M4M3M8N3O1O7O8O8P4Q2R2J07J31J58J99K55L31M26N33O28O74O58N79M41K58O4
-18230F848j05k35l24l74l92l81l57l40l28l21l25l37l51l55l40l14k70k26j89j54j23r6p6
-18207E35o0n0m6m0k9k2j8j7j6j8j6qorrj1j2pjjlpolnpqomjjkjj%%jmommnlj%KLJKK%mml
-18153E5kKNjlmojMKjmm%MMlpm%%JL%kjKJJ%JJnmmmokLLJjKLkmklKPOLKjJjjKK%l%%mjjKJ
-18085C4KLLJKJoj0njJLLK%knmJMJjLKL%mlkkljKJKLL%ljmmJKLK%lk%%lJJ%l%JKMJlmKOOJ
-18018C4mn%KLjjjk%JOOKkklllJJJ%%nlJKjkklMQPJk%KNLknlkl%NLknl%klkKjjL%klkJKkj
-17950A7%ml%mkLJ%%NLJLNJMMKklknmJNNL%kknoj%%LMJj%j%%klj%Kkm%LLkjJjm%MKjkkKLJ
-17882B0%%lnjKJJK%kJJ%%LK%lj%jJMKmjLMKmmjkjkjlKJm%M%%JNOLKjKPNJllonkonmmKNOL
-17814B2jkJJkk%Jjnn%MNJ%jj%JkkkKLNMJkok%KKj%KjnplJLKLKk%NMJmlKLLlpo%LJ%Kj%NK
-17746B0KJk%KJ%%jjjjKJll%KJKMJJJloqkK%%lmkkJ%jjkkJJLNJ%%k%JKJknkMO%LQPKlnkLL
-17678B6%kknkjkk%JMN%kjJkkJjkjJKKjkjjjmjj%J%JJlljmn%LONKLMLM%mnlmk%MRMkl%%Jj
-17610A5JjljKJjkJKJLL%%knjnqlJ%LQN%kj%jkLNJJJJMJkljjkKMMKlmmnk%JKKJ%lkJLJMOM
-17542C0LLmj0n%KKMLL%%KKJoqjJKKjnljjLMLJkmkjJKklkJ%j%J%mlKONOKjlJJmmJJKMJk%%
-17475B5jjlol%MLJ%k%j%KNN%jk%%%%jKMLJJMNKkkJKJ%%Jknomjl%jk%LJnmJMJk%j%KMNNKK
-17407D1%kn%JMKJkqn%jllkjk%KONljN%onl%KKjjJkjkkKLNPMJJJllLKkJKkNMJJLJnmomkjj
-17339B5LJkkjKLL%NOLJjmjKknmlk%KM%jJjnj%%Jkmkk%KlpkKlj%jJM%kkJMLJKJjljjjKLLJ
-17271A9%LNMlnmonk%J%%KJJkk%kk%MJmoplNPMLMKjjjmm%KOMKjJNK%ljkkKNKj%%lok%JOOL
-17203B8kljKNOjpomk%JJLKkkmm%J%KL%mlLKJMJlmljkJ%J%kjJL%JMLJK%jJjjmnjjKMK%k%%
-17135A4jjKMOJjKLLLjkmnnKLMONkrrn%%olLLNN%JjmjJmjJMLkJNNKklkkljJKMJj%kkKLMMJ
-17067C4llllkJJJJ%jKL%k%kklJJlmnjLPNLjmjk%jjMLOM%llmkkjLLKKJkk%LLJjlljKMJJJN
-16999C8OLjmnmlj%jlkkkKNKJKK%lLLJllk%KJkkmnjKJl%ljOOMM%mkJKJ%JMMjnjMNKjlmlJO
-16931D1MjjMjnkJK%KMLKJjkkkKMPPOJmnlk%jkmmkJMKjkklkkmonjLLJJKJKL%JKLNKjllJQN
-16863F2%kkjJKlo%kJONMQPKjkljjlmKNLjJLLK%kkKL%%KJnm%JKLjkkJLJMNL%kkkljJkjMNL
-16795I8JJJMNjlNPK%%%LLMOPOOOPOKMQPQRRJ2J6J5J0J2J6J6J6J4J9K1J8J6J6J9K1K5K8L5
-16746E66M0M5N4P3R6J20J49J78J99K09J99J71J33Q7L3j7n9q8j06j14j15j07j02r9r5j01j03
-16719A246j03j10j13j06r7q3o8n9n2l9l0k5k1j5j1qoqlKLMJ%LNQMJMPRQJ2J3J4J4J1J2J2
-16679D36J6K3K3K4K9L2L3L4L5L7L8M4N0N1N4N6O0O3O6P5Q9J10J35J67K07K54L11L73M32M77
-16649C834M95M78M19L24K08Q7l2j37k13k61k88l03k99k84k72k68k74k78k85k84k79k71k51
-16626A566k24j94j64j31j01q2o7n6m5l7k8k1k2j9j0ooommmlmlKNOQLlk%NOQJ2J5J6J6J8K1
-16585D61J8J9K0K1K3K5K9L2L5L7L9M3M9N4N9O6P9J02J34J73K16K65L15L50L63L46K99K24
-16557C896J33L0o3j33j81k08k15k12k00j89j82j81j82j91j99k02j99j87j73j54j29j03q0
-16534D96o5n4m6l9k8j8j6j8j4j0rmlookmnnk%%mooljlmnpqoljjjj%npkK%mjKKmnnnjLjml
-16477D4KQLjkkjmjKjkJLJmlk%L%kkJKJ%%%JKMMMKKknlKPN%mnl%%KJkmmJLMk%%jkj%JLKJJ
-16409E8%%Jk%LmmJNOJjlljkKNL%ljllJKJK%%kmnml%MMMLJjkmjJJjjK%kjNPK%%kkLPKmmjJ
-16341F4%jkjkkOPOJnk%jJK%k%MKJj%KJ%JjkJNNKjkkMPLk%kk%llK%m%NLJjKJjjLLJ%K%nm%
-16273I3NOMKknnjLKKOM%%MNJkkJMNLJKLKJMLLLJJKkjLLk%MMOKOPOOMMQQRJ3J0J0J2J5J7J5
-16211C26J3J4J6J8K0J9J8K4K6K8L3L7L4L3L7L6L7M0M9N8P4R4J15J39J79K39L07L71M13M04
-16181C251L37K23Q4l3j15j60j79j85j85j85j72j48j23j14j17j38j57j71j80j81j72j54j33
-16158H93j10q6o7m9l6k6k1j4omlonkjJMOPQJ1J5J5J5J5J9K0K2K7L6L8L6L3L0L6M3M3M9N6
-16119A042O1P1Q9J11J42J83K37L05L72M12M05L38K27R9j2q4j23j35j26j07q3m4J3Q4J49J82
-16093C808J68J07J3q9j75k30k55k54k37k17j97j74j45j20j01r3j03j18j31j39j40j35j22
-16070I21j03q4o7n5l7k5j6j3j2rqlJmjNONQJ2J4J9K0K0J9K1K8K9L1L7M3M7N0N7O2O8P7R3
-16032A256J10J33J57J77J89J91J80J71J71J82K06K32K29J81R9J2o8j27j63j85j94k01k03
-16009B735j94j76j54j34j27j32j41j45j42j40j34j18r8p6n2l9k8j7oMQJ0RJ1J9K9L8M6N8
-15980I14P1Q5J09J35J50J55J44J11P1L3kk8m9o6p4p3o4n5m8m2l7l9m3n0n3m9m3l6k3qPL0
-15948A133M5O0Q6J15J46J77K04K23K27K11J78J28O7Kn4r1j13j25j30j29j26j22j15j13j12
-15923A772j13j18j25j25j19j08r5p7o3n1l8k6j7j0lklOJ6K4K7L2L0K9L9M4N3O3P6R1J11J37
-15891A457J65J97K24K36K27K02J61J12N3on5q6j08j20j26j28j23j20j16j12j09j13j18j19
-15867A475j16j10j01q8p3n5l5k1nJ6L3N1P0R1J03J04R5P1L8Kk8n0o4o9p3p1o7n8n1m9n4o0
-15835H51o3o3o4o7o0n3m3l1k5j9j6qjjj%%MPJ1J5J3J1J4J5J9K7L4L8M5N6O5P2Q5R4J02J04
-15798A167R4P2M2J0j7l7n2o2o9o9o5n9n7n4n4n5n8n9o0o2o2o0n1l9l3k9k4j8j5j3qj0j0j0
-15764A14pmmkLJlnmonmkmonmkjjk%LKjJK%JjolkkLMLOONMjqpnlj%JKkLMMMKJmokjJKLKlo
-15697E2njjkmn%KLOJnnj%JLln%KLJkmJK%JLLJJJ%%mmjJKLjkjkpkNNLMM%mkjJMJjllKOMJk
-15629E0llmnkKKJJnpnkjJMMKKll%lm%MMLjklmj%lkk%NNKjJLMMjkjmjjkjJKK%k%L%JJJKM%
-15561C7omJKLjljJJJj%JKLjkj%%lk%%%KLjkjL%jmmk%jkJNLJKjlkKKNMlm%MJjlkMNMLlnl%
-15493C3J%%lllljK%KMKKJlmmmjNKk%KJKLLMjmomj%jJKJJ%%jkljJjkJK%%LJkmkMOLnjPNko
-15425B7ljljJjJJkLjKKL%JLk%JKMKnpljKLLJJJ%%ljJLKjorm%MNM%%%%KNjpppmKPPJ0Lnm%
-15358C0JLMKJkm%LJmpmmmkjLNNJllKLJ%%%jkljNM%%JnqkKM%%MJkjnkNNJj%JjMNJkm%J%j%
-15290C0Jlk%KJllJk%NQPM%mjJkmjJLK%jjkkjKLMLkmnmnj%j%jjJkk%MLknmJMKjJN%pmjJJM
-15222B1KK%jlkLJJKjj%JJKNLJ%jJNO%ol%jkk%%%nl%KK%%J%lk%lojJllJKLNNKjkllLNKJNM
-15154D0kmj%kkkjkmJKMLkmkqqjMPMLLJjkjkmlKMjjJMQNMKpnj%%jklj%%LK%kjjKKJKJjllk
-15086B2%LLK%J%%KJJkknjKjkk%KLNMkokJLJKkk%kjJL%JjnkKLJkjkjmnkKKKL%j%NPKmnlmj
-15018A7%jKLKJjJNM%lnmkk%J%kkklj%jJKJMNKJlkJMMkokk%KkkJJkkJJ%J%LM%momjk%JkKN
-14950A0MML%jlnk%JLJjJMJJJJJ%%j%kk%LJkJM%lmmmkjjjJkjK%kljKL%jJJjJLKlmljLNMKL
-14882A7MLLk%jl%kpkNMjkJKjklJjkjlj%LMLJJjkkJLJj%J%k%Jk%JljJM%%J%%jj%LK%%KJko
-14814A6mLMNMK%lkkkJJ%llJ%%kkmlJLLLKkl%LMlmkMMJjllkjkjLNMOOLlqqpkMMJJLJ%jlkJ
-14746A6K%KM%nl%mkLOLjKLJKL%lljjljLL%kKLjjJlmJNN%mmm%%m%NMKklljKM%klJKjklk%%
-14678A4KLJ%jjKLK%kjkjjjjj%JmlJ%JKJJkl%NOJ%%LK%jj%KjjMJkLMJjmmj%lkjkjMNLjkkm
-14610B0pkNPJrpKMLKJjkmmjMKKJKMjkmmlJNJjjj%kk%jkKNMJkkjj%OOKj%jlnqnJLLKKKP%m
-14542A9%KjjJ%%K%j%KLJlmpnJLJKlnkKNJJL%lkKLjnkMKj%MNL%lJ%lmmllj%KKM%jMMkjJJK
-14474B2%nlKLKjJNM%kkmoljlKMLJkjJJjmjk%LKJjkk%%kjKLNKjJLJ%JnplKMO%jkljKMKjll
-14406A6JLMJlmjjJLKklJ%kkJLkkJLMkplJkkKOKJJjk%JKNLkmmjjKLK%jJ%jljJ%mjMK%%MMl
-14338B4l%%j%LJkk%K%mkM%lkKLjkjmmJOO%llKNKj%mjjnmkKMK%mmj%KJJJKJMNLJLOLnpjJj
-14270B5m%JlljMNNNKjn%Ljjkolkj%kkjKJjJOOJmlklnjJKMNMlokJ%J%%LKJK%KjnjjjjokMN
-14202A8LJJmkLL%jLO%k%KKkmlkjjMLlmj%JKLLJ%%LMLlnkk%KJ%%%kl%MMJknmlkJj%%%jjkj
-14134A3LOMmn%JK%JLkkKJJLMKKLKJmlJ%k%JkmKKK%nk%m%%%kjjjj%jk%KLJkJMNjnmjJ%k%J
-14066A7JJ%mkJj%jj%KjkKJkJLMOM%KMNKjj%jjkj%jklmlklJMLJJJkmkJLJj%JM%kjJjkmjJJ
-13998B1JKMMjjknmMRQOLJmnopljk%JLN%kjjjJJJJ%K%lnpnKMjm%KKk%KKONLJlomlmjOKKLk
-13930B4mlkmn%LMOLjJ%nmLMNJmljjJJ%jknn%NJjj%KL%kl%MJk%MJ%JLMKkjKL%mnjkJLLKJm
-13862B4rnkkKKkkJMJjKK%jkJMLKK%Jjj%%%KkkkJkk%JKkkMMj%Jjn%Jno%ONKj%%jlmJMN%k%
-13794A9l%LJjlKNK%%jkkKOOOJlnnmljKJJlojmmKM%JMMLllJL%jjljLK%ljMO%lnn%LjkLLLJ
-13726B4jJJJLNMjomJ%k%LJjnnkMNjlklKMKj%KKKJjmmmj%jKOLkjJJjlkKJKJkKMK%J%lnLNJ
-13658C4%LN%jknmlLM%lJJjkjJ%%%jmoJKjllLPN%kjJkkjKLJkmJKjljKLMJjkmlJNLKJ%JJJk
-13590C4LKllkJ%J%lmKOK%jK%kJjkk%JKJKMNkkkkk%%LLJj%KLKjkjJNL%klnkLNOOKnm%%LMJ
-13522F3jjj%jkmkJKLLLkmn%MOJl%jkj%jj%MQLjkJklKKj%%%%%n%MKNOJ%lmjkKNKLNNMK%%J
-13454I7kl%LJkk%KMKK%%lmLQNKKJNQLJ%MNNQRMJKLMNNLKMNKPQLNQPPJ2J1J0J0J1RJ1J6K2
-13394C61K4K2K5K5K3K7L1L5L9M1M8N4O0P1Q4J02J20J39J62J78J91J98J91J73J48J09O2J8
-13366B761k2n9q4j03j19j24j29j30j25j26j24j24j21j15j10j04j00q8p4o4n0m1k9j5mjLJ
-13338E80NJ2J8K1K3K6L0L4M3N4O2P5R0J12J35J57J73J85J93J90J79J50J05O0K1k5o7r4j10
-13309B437j23j32j36j34j30j30j33j33j30j24j15j10j03r1p5o3n0l8k6k3k3j7j3j4j4p%N
-13281C55MjllNPRQQJ0J1J1J2J7J7J8K4K5K5K8L2K9L0L9M5N5O3P0Q6R9J15J40J68J96K14K29
-13245B197K35K26J95J54J06N5Mm9q6j10j30j43j47j46j47j48j48j46j42j40j35j29j19j09
-13221I98r4q0o7n1l5k6j9j4oJPJ2J4J6K1L0L4L8M1N0O1P4R1J15J37J58J79J98K10K08J95
-13190B496J73J37R2M3qn0q2j09j27j37j44j45j47j48j50j50j45j42j37j30j21j09r9q5p1
-13165E05o0n0m1l4l1l0k7j9rrj1mkpqnprpkKkk%knnllllkkmnklmkjJklnnmmnlLOKmqqlMO
-13107E0KJjkjJ%kmkKKlnlKKk%LNL%%%jkjJllmkKJjkjjmkJ%MPM%Jlmkk%%jjkjKNJllJNNJ%
-13039D0jj%%LLllJLL%lool%%kNOklkjkJLLJjkjkj%J%KMK%ml%kJ%%J%jKjJKML%%%%nmJK%%
-12971C3jl%LJKJ%klkmlJKJ%jjj%JLLJJJKKnpokMLPQjokkjj%%kkkjKJKKjmjJ%JLM%jK%klm
-12903B1jJ%lmkKMK%jJJJ%j%%KKKJ%MJop%JkljKLNMK%kpmlkkJNNL%kJNLJJJlm%LKjjmm%Lj
-12835B5opjKK%NMllmkNMK%JJkkk%j%LOLmmmlk%LJkj%KjLLM%klj%J%KPLlml%Jjk%MMKjmj%
-12767B4kkkK%jjJJLL%on%LMJ%JjnmJ%LMLjlJMlol%%KL%JLM%omKLLK%k%jlkjj%KJLLKj%JL
-12699C1Jmrqm%%kJKLJMLmmlj%JKLNJjJjkJMkoJOMKkjLJJJJK%lmkjjl%LKKjjJ%%kk%%kk%%
-12631A6LKKKj%%jj%LNL%lpnjMO%jjlJ%j%jkj%klkJMKjJK%jJJkmjK%%kkKKLL%kkMJ0PJnqm
-12564B3JNLll%MKJjKKJloomJLKj%%%j%LLMMLJkmoomk%jkJLJJL%lJLjklmkLLJkl%NK%LMKj
-12496B8k%jmnjKLNLjml%jj%LLkjMN%nmjLKJKMJllk%jk%jmjLNLLkkj%JMKjjKJjllkjK%jJJ
-12428B6JknljJLLllkJKLMKkk%%%K%mmmjJKNLNKl%%kjKMJknlMMKk%NMjjJJ%NPMorql%Jjkn
-12360B1kmn%KJJONkmonjMMMMJlKJkknkKK%%kjl%MRMJ%jJ%K%klllKJkkj%jj%%JKML%oqnlJ
-12292ENLJLPRLjmlkknokLOjon%JLNjnmjJLKKK%%JKKJJK%%jmnJMLJkmmjjK%jKLK%nokJKLL
-12223A6%jlj%%KKML%k%jjLLnllmjJjj%LNJJLKlookLNMLjnkKnnJMOMPPMJJ%ljLOjlkjjjNL
-12155D3jjlol%JJKJklk%%kJ%mmmkJk%MML%kKJkkjjkjjjk%L%ljJJJKjjj%MNMLJljJKK%KML
-12087C8lqrkKMLMMJKKLLK%jkJLJkmjJjml%konJ%KLmnj%%MNKjJLKLLlojMMLJ%MMMLkonlmn
-12019C1qmJKKKJ%LNMjmlloon%KJKKK%JMKLKKjllk%J%LPJkjjJkj%JlnJOMLL%kkmKNMlpk%J
-11951C3J%kjKONkmj%%%lokj%JJK%nm%%%KJklJLjlk%%kkj%LNMJkj%LMM%lmmj%jjk%JKJjm%
-11883A5MKkmJMMMMNjnojOL%%lmjkkk%KKLlnl%jKOklkm%KjLM%lklnJMM%nmJONKJMMJ%Jkkl
-11815B4mjJMLjmmm%KLJJKK%jJln%%Jj%KL%KKKJmklm%LLLKL%n%P%m%Jkl%knjJJKKLNRPjon
-11747C4nkJjjkJJklKKjlJKMJjjll%MMkkJjmkJNLJLJ%%jmljjMM%%K%KJkk%J%%jkkLMJ%kj%
-11679C3KLMJlk%JNJklmmlkk%%jKK%%%Jll%%JKJlmNPNKJjJkmk%%KkkLNK%%lljLL%lk%JJ%l
-11611C3JLklKMK%%%MNLjlnmj%jJKjklnkLLKQNJMNjkjklJJJjmjLKLPjnlLMKmklnkNMjk%%k
-11543D9l%kKN%j%%LNJJJKKKL%jjlJjljK%NMkkKJj%k%J%%LMMLk%%jKLLKjjJJOMnnjKNM%jJ
-11475A00MLKJJJ%JLMKKKK%LNK%JJLOOLJ%JMOOMMPONOOOPQQNMRJ4J6J5J4J8J8J8K1K4K7K8
-11419D74L0L4L5L7M0M1M3M5N1N8O7Q1J02J20J49J89K31K74L09L20K90K22J32M8k6r1j43j76
-11391B986j89j86j77j71j70j76j81j79j74j67j54j36j16r6p9o3n1m1l5l0k4k1j6j3j0qj0
-11364C13j2n%kopqnjLMNRNNJ0RMJJPJ2OOJ1J5J3J3J5J8K1K3K2K2K7L1L4L6L7M0M5M5M8N4
-11320I24N9P2R0J10J35J63J99K40K81L06K94K46J70Q8J5m6j01j43j65j72j67j58j49j42j47
-11295B002j55j55j47j35j17r5o8n0l7k5j0%J2K6M1N6P1R4J23J55J97K42K72K78K40J70R3
-11268C078K1m4j01j38j63j70j66j56j47j49j60j66j63j59j52j39j27j04p6o0n2m5m0l5l0
-11243C57k3j8j5rpj0j0rrlmkklK%ml%MLKOMJLLLPOPQNKJ0J9J7J5J6J9K1K5K7K9K9K9L2L5
-11195F15L9M2N0N7O2P4R3J20J52J86K25K63K82K62K06J29N4j1o9j16j46j65j68j58j49j43
-11169A786j46j52j55j52j49j38j23j06q8p5n8m6l9l1k6k3k5k1j5j3j5j4j2rploj0roj0j3
-11137I1nkmjNMloolmnlJJnkjjK%KNJlljLkm%KpoLMLKLKLJ%kll%L%mmmlKJ%k%kk%J%KMjjJ
-11069D4%JjmmjJLLMOKmpm%JKJllllmjLLLJkmmJMMJkmkjLN%KJomJJ%l%LL%kJKjkjm%LMKjl
-11001C1lLM%lJLJljLjk%lJOMknljkn%LjjJ%JLknkLNPPLprmnp%NK%MK%%J%lnmJkljJLJkJL
-10933A7OMJlkNMJJkkjkjjJKJjom%LJl%KKJ%JKKKJlpkMNL%Jjjj%%KKKJ%kjjkkKK%kj%Lknk
-10865B4jJJJKknJLJkjjKLKL%llk%KLJjnnjKKJkKOK%lj%LjllkjJKL%kjkjjlmJNMLLJlJLJK
-10797C3lkkmj%MNLkmkjljLNlnk%MNKklJNO%k%%%jk%JjljJ%mlkjKNNL%kjjkjJM%mnj%jj%K
-10729B1%JJmmJMK%%KONJjmk%kk%ljJlnmJOPKjjJjlkjJ%JMNloljJNMJ%%kkjkojL%%LPPNLK
-10661D3lomkJJKjmjLKjklmjJJKK%%J%KKjln%LOMJJk%JJJjkk%K%kjJKknj%jkLNJmmlkjJJK
-10593B3JJJln%Jkn%M%mnjNOKJJKKLOPKkjkm%jmkj%%%kmjJLK%KJ%jjjjLL%ljKLLJ%%JkjJj
-10525C3kl%Lknkjmm%KLLKJjjKjlk%LNLLMJjkLMjm%LJlkjmlKK%l%M%lllJLmlLLJkjj%kjMM
-10457B8MKlplJLNKkmnl%LJK%%%K%kkjJ%k%%JMLkkJjKL%%jkjj%jJLLMK%mjKK%jk%MM%jkkJ
-10389C6LlomkJ%jlll%LKJJJJJL%kjj%k%MJljJ%mljLKlm%jnk%LJ%JJ%%%K%KJjjJK%kjLMko
-10321A4kjJLLMKjjJjjj%%LLJkonm%LKJ%kkKK%%LLLLjjknm%JLKklk%LJlJKljLKmJJ%Jklj%
-10253A2LjJNLlojKLLJ%k%NMlpo%JjJKK%LON%lnolk%MJmlKMNjlkJL%lmmJOMLLJmopn%JjmJ
-10185BRJ0O%npJMLJ%ljj%klLLkJNnj1kJkjMLJJljjJLJ%klJLMKK%lmlmjNOLLMLkmkjjKM%l
-10118B2mjKKjnmKNLMM%okJJjnlKMMK%JkJKll%LOP%nqn%LMjmnjKjJL%LK%kjj%kkJL%%kmLN
-10050B4K%%%jk%JJjklkKNKjjkjJkm%KLlolkljLOMMNKj%L%mmkjJjljm%NLLL%jkjlkkljkjJ
-9982G%j%JJMLJLJ%jkLMjlkmkMOMKKlprrkMNLKLkl%LKKJLLONjnnl%jnkLMKnnNPKlkkjLJlr
-9912A2oJjjJORLjLjnmkkkj%KMKJlmj%MLLLK%kjjjj%jlojOJ0Nlqk%%j%J%kKLJMM%JJjk%jk
-9844B4ll%mlKMJ%kk%%K%lkkmJMJKL%Jkjjj%kkKJkk%J%%%lJJlJ%%%MMLMJLKj%JKlm%jJjkl
-9775A5mkjJKJ%%JKKK%k%%jjjklLMJlkj%jJkjK%JjomjLMNLM%kjkkkJKMKkl%KKno%JLNKLNK
-9706B7lmjlljjjjjj%%%JNNKJKLKjnmJjj%JJ%JMJl%LLjmnlKKLK%nkkmkJL%J%JMKj%%llkjl
-9637Hll%klKLKmk%NPKllKNLKKkmkjjJLJjkLMLNL%%kJK%nl%klklKMLKJjl%Jkjl%KkmlKLJj
-9567A4%JLOM%lljjklllJJJkKLLKKLj%K%K%%%%Jj%jjjkkljjllj%%OPKkJJjjkmjJLK%Jlljk
-9498A3k%KKkllJNLKKjkmlllkLKLMjjLPLljklljjMOkm%MNLjkklkKM%mkkjLPLJMLJnol%%%K
-9429B4KlonlLKkkj%jJLKKJl%%kkj%%J%NMlno%KJJkmjJLNPLmnmJMKkn%MPMllkJ%jKNMklkl
-9360A6%%JjJKLjJJ%%%JJkonk%MJkKj%KjkkjLLKM%mjJJJNN%ljkljMLjonjjJKJJJMMKkj%Jk
-9291B5mom%KKJlkMPKjppkjNO%k%%ljJJ%jKj%jmlmlkKK%KJJJkKNL%nmjjJjkjJLMNLKK%kkk
-9222A3%%kjJjjLOLjkjlj%kmLOKJLLKjllmonJjjJKNM%%KMMJll%Kjjmn%KKkmlNP%pn%LMKLk
-9153A7jJJJJknmKOKmoojLMK%%JkkJJkkkMPKLMJkjLKkom%kjKJ%k%MKJkkkjJKLKkomJJkJML
-9084A7LKjkmljMJljkKON%mllkJMK%kj%kmom%LLMNOJmkjKNJonljkkJML%jkKLJjkJMLLKJno
-9015A4kJKK%j%mnjJKLLKKNJJKKK%kk%lpk%KLlnJMM%Jjj%jmkk%KMNMJjJNNKppKKj%%KjmjK
-8946B7%%jJKLMKKkoomkKKmljJ%jjKJkjJPMjlKkm%JjkjKLL%kkjJ%LLJjKLKjmoolJNKkjjjJ
-8877A7jjJ%kjLMLKkpo%MKLK%k%%%lkKLMPPLj%lllokJklnlJNMJJKjmkkJLkjjKMJ%%lj%JJ%
-8808B0loojM%j%JKNPMjj%J%jj%MMjnkjjklkjlJLJ%K%ll%%j%Jj%LM%onk%MNM%mlJJMKJ%jj
-8739A7j%K%jmnkKNNJ%J%J%lj%j%JjjMMKLMjmlnm%jljJkkNMLNLk%L%oqoKOKlJNNJKJlml%%
-8670B0ljM%mjL%jJNNKpj0m%KNJpl%lLMjkjjJJj%Jj%%KkjLLJ%JkkJjLNJnjKJk%klkjJLLjk
-8602A0kk%klnJLJ%%KKLMJ%L%op%JLjJNK%%%MLJKjolKLLL%lolMN%klj%kl%LJ%MMMKKMKjpn
-8533B4%jkMLkmkjMJlmlLKkljLLjnkKKjmk%%k%MMlmjKKKjllk%j%KMLK%%j%KKjkmm%NKJ%lj
-8464IKK%JKjkJjj%%JLPQ%no%%jklllkljJ%KMKKKj%LJkjnpl%JK%lmjJKLNNjnjMMJjjkjLQL
-8394B2ljKmojkjlJJKLKmokKKMPNjnlKKK%L%jkj%%NOknnmKPLJ%%%KJ%lj%kknjMJlk%LJ%%%
-8325A7NMKjlkJ%KKlnkLNKmnmjLNMKJmojJjlmlJKLKK%lkKMKjk%kkJ%kJ%jLJjJljJjlkNPJk
-8256A8%Jjlkkjkk%POlnlj%JJj%LK%jJ%jKJkmk%Jjj%Jl%%JLJJKkjMNNLjmkJ%KJkkmJMKMNK
-8187C3%J%jjKKllKjj2rl%LMKKML%kolJLLLLJk%kkJMMK%JJjK%j%KKjnpm%KKKjlLLkKJjjjl
-8119B5%%jK%KNLmnlJ%jkkj%JNNNLkmllllkKLKJkmomJKkLPNjn%Jk%KjmjKKlolJLJl%KMLLL
-8050B4JJJ%k%JLLjlkJjJJLLLjllkllkKJjnmLOMjljjk%JjJLKKjJMNLkmnnnnljlJJJKKj%KM
-7981A7L%%%%km%LJ%JKJLJklkllk%JjljLJJLKkj%JJlmKK%KKKjnl%%j%MJjlkmjPNLj%%jkJN
-7912B0KklnokNPLKKJKMLjnlKJ%%klJjjLJ%JKJL%ll%LL%kkkj%KLJJ%%mnkkj%j%KL%JMLjj%
-7843B8Kjllqpn%KJMOMjjl%MJj%j%JlmjLKKL%jlokKKJjkllKLLLL%%jj%Jkj%jJKMNJkmnkjM
-7774A7Jjjj%jkjljkKRRL%jJJ%jJJkj%JLL%jjjJJjlnmkLLJl%L%lmmkKMN%ook%%JLLkkjl%M
-7705A2QOjm%KKjJLkljJjllknmKM%kLPMMLJKJj%jmmKKjk%llk%LKJLJ%KNLKJMJ%lj%%lokll
-7636B4%JklkJLJ%J%%MNJ%jnkMJjJLJ%kjj%MNjm%LKJjJJKLK%kkk%LNklj%jJKJknljkk%KJK
-7567C8MMKK%kjjklmnj%KJjllkjKLKkkL%lJLLKlkjJNMJkjNMjnpqm%KMK%KOKlkj%LLKJKKJL
-7498E1J%KkJJ%KOKjkJ%%jKL%LLMLLOMLJKMOJ2J9K5L0K7J6J0Koj1j0j2j4j1rpqpqnnnorpq
-7441A01onmmljlnnll%LKJ%no%KJJjj%%LKMLkjLJjjmlkj%JllJjmlj%JJJJLLKJJ%%knnkjLN
-7373E1NMMjj%%%JJK%jKK%JL%llk%jjJLLKknlljLLQOKKM%nKPOLLMNPLJNMPJ2J7J7J9K6K8K5
-7310B82J7RLmqqkJmqnLNlnJJ0J3J7K8L4L1K4K0J5jj2j4j9k1k7k2j7j8k0j9j6j7j7j7j7j9
-7268A73j8j9j5pkllmllkkkjkl%KJjOPKJ%nrqmjJ%LPM%jmnnjKKJkKML%mnnjKKK%jLKMNOMM
-7203A04KmkNNMORPM%klmnnqnmmmkLL%molkmklmqonkKKlkMQMJJKK%kjJJKONJ%JKKkjlmlkm
-7135G1KMJKKLLMOJmkL%jkKOL%JNQPJ%jkjLKLMKJKj%KJJ%j%jmkKKJ%j%%jmLQMKMM%mlkkmk
-7066A41%j%%jJLLKk%MNNOQLJMNj%ML%moqpnlljno%jjjLORPMMKKKlnpj1rmkllJLMOOQPOJm
-6999A72jNOMLMLLMLJKQROLMOONNPJ2RKkkJMJ1J0RJ4J7J6PjjlmkJJJjJNPNORQPONL%KLNNN
-6937D49JLJjJjmjmmjjmlkl%LNOPRJ1RLjLPRQMMPKJKKMRJ0OLjmnlkkNJ0NjJKLJMQJ1PNPRP
-6873F26NNOLjkklmpkLOJ2J4J6K0J9J5J1QQJ0POJ1J6K1K0K0K6K6K0J6J8K4L1L8M1M2L5L5M0
-6830A259L6L3L2L2L1L1L7M2M4M9N5O0O9Q1R1J00J11J20J13J12J15J15J16J24J34J45J59J72
-6802C618J84J97K16K38K68L01L33L65L88L99L98L99M28M88N76P00Q53J039J281J612K079
-6781A6360K718L535M420M955M415K765J132k7j056j811k087k196k347k345k085j686j345
-6764B3315j255j475j790k002k089k076j987j800j517j203r26p09n46m24l35k72k22j82j48
-6745B357j22j03q2o4n2l9k4j7k1k5k0j9k6k8k3k2k4k4j7j4j5j4j3j3j4j6j5j5j7j4j7k0k2
-6712A386j3JPJ1J6J9J9J8K0K1K1K1K0J8J6J8K4K9L1L3L4L8L5K9K8K7K9L0L8M5M5L7M0L9L8
-6677B268L8M0M1M5N3O5P7Q5R0R7J06J10J07J17J36J48J49J45J41J41J44J52J63J79J98K12
-6651E247K28K48K72L02L42L84M26M67N01N31N61N85O13O68P59Q84J038J227J472J801K256
-6630B0812K881L691M609N292N060L638J976P83j88r83j370j512j637j611j303p94k66Q0J93
-6611C9351L10O66J359K416L830N406O490O405N677M816K954L19j595k774l871m557m571m314
-6593E8317m017l695l487l391l351l507l821m043m043l812l430k987k506k014j570j219r55
-6576F469p56o11n03m14l45k93k48k12j73j36j17j05r3q0p7q0p7p5p6p1o3o2o9p4p2o8o8p0
-6548A381p2o8o1n6n0m4l7l2k9k7l0l0l2l2k4j5j4j1j1j6j8j8j7j6j4j3j5j1lll%Jmrj2j8
-6511E17k0k1k3k2j6j3j3j2j1j2rj0j0rrooj1j2qmnrqnlmjj%nnnoppqpoqj4j6j2j3j2qpnj
-6462G2KKJKKMOM%KKKjJkqj2j2roj0j0rqj1j1nLK%MPJ4J4J1J0QJ0PMKNMPMlmjKjkJMJ1J2J0
-6406A33QPNNOP%kJQJ3K0K4J8J4J2PNNL%%NRPMK%lnpj1j0qolklnojJ%klkmpmmmjJnj0omln
-6347A94j0qj1j3ronmornkkoj0j2rkjnrqlljKj%jkJjJON%kjKK%jjlnJJ%Jj%%kll%%%%Jlpl
-6284A8%MONKj%%k%N%%jmlLJljKKklJjkJKKJKONLMK%LLONOOJjnnllJLJJNRMKJMMLLKJJJJj
-6215A13jJlo%LKknoJLPMlljkkmkllJJkopmllmo%MQOLlmJKjkkK%jLMK%lJMJlkJlokkkjJLK
-6147F6j%mkMKkl%MNMJ%%lj%LL%ornJNN%l%KMJJMLJlrnKMklJKNMMMOLNNK%MRRPQRJ0J4J3J6
-6081B04K1J7NLKkrj3rqj0j1j2j0prj5j8j1oj0pl%JJjmoplkjknm%nql%K%mlMK%JK%kj%K%K
-6024C8M%mlnj%JL%onKjm%J%K%pm%JMJ0QJJLLMKJJ%JK%j%JK%%KMKkjJJllnoqmmkLLOQNKjJ
-5956E4JLKLONLJMM%JLOQOPOKLNNQJ4K3K9K9K3J3RLloqqpk%kmk%J%RJ9K8L2L1K7K5K2Rmj2
-5901D34k0k2k3k2k3j9j6j7k2k5k3k3k0j5j5j8j7j4pkkmmlk%lkJ%jLMkmJJJKLKklklm%LOj
-5851E6kKJKLKK%%kml%J%jNOKJjmnnll%llKJJlljjkjjk%KOJmjMMKjpqJJpkjKM%%jj%LN%ml
-5782B9kkkmJLKLNMLK%KL%loo%M%mkJLLlkKKjkjJkkjJ%%JLMNJjnmkjJKjjmjJLLLOMlnjLNM
-5713D9Jk%kkJ%%%kJMLjkl%jmjlmjjKMMLkJPL%K%jkjkj%jnomJNLMLjjkjL%jjkj%JJKLkmon
-5644C0k%LjkJLKjklpmJKMNMJJJlkJkljKKNNLJJnjKj%LKJllmlJLMjjKLM%kjJ%lmmljjjPQL
-5575D7JJjKNK%%Jkjkklm%OOLjmmlJJ%jjjknl%%JKk%NJJKJJKLNO%kJjllJK%JLJnojKLNL%l
-5506F2lJLMOMkmljljL%lll%MQLk%JJ%%%LLjpljjKL%jJLK%kJLLPOmrmJ%jJJKJklKM%l%ONN
-5437I5L%jjkkj%%%kOJ0PM%Jkj%%jjll%JLKJkm%KJjkJJMJ%NNMKJj%%lkJLMjjLL%mlkMMOLJ
-5369A46%kJMMKjj%KKKLjk%MOJlkMNONJ%k%LOOLJKJ%LOO%JQQJkLMNKJLORQLOPPQN%%JJ%LQ
-5301C27QRPOPQNNOPQNMOJ0J4J3PNNPQQQPPJ1J1J0J2J4J4J2J1J0J2J4J4J3J5J4J6K0J9J6J7
-5255G92K2K4K0K2K5K6K6K5K6K6K6L1K8K4K0K4K9L6L8L5L2L2L6L9M2M6M8M8M9N5O7P3P3P4
-5221B039P0P2P7Q1R1R5R9J04J05J04R8R6R1P9O0M3L1J5jj0j0j4j1mjLRJ6K1K3K3K7K8K4J7
-5186C590J2QPPOPLjoj5k4k4k7k9l6m7n4n7n8n7n5n2m6m4m2l9l2k6j8pLRJ7K7L4M5N8O6P4
-5147C177P9Q7R7J04J01R3Q2O2L0ol6o5q9j10j28j40j52j59j66j75j83j81j81j81j78j68j57
-5120A457j49j33j13r8q8p7o4n6n1m5m1l4l0k6k2k3k4k1j8j3j1j3j6j7j5pponmoqpnmqj0q
-5082A74ooommkmoolkJJlppoj%J%JkoplKKKkoolJ%j%%jlmknoj%j%LKjJLL%lkjK%j%j%JjjK
-5014E9Jno%Jkm%JNN%kjLLNL%ljJLJmonjlkMKLJkml%M%j%jjKLjjkJ%KLLKj%Jjlm%mm%jlmJ
-4945C7L%%LkkLMJllNNLJkljJ%lkk%JKlnk%kmj%LMJkmkjjJKjjJKLJjKLKkjkn%LKKJjlJMKk
-4876D0nmllkJLMKJk%kmjJmmjjjjKL%JKJj%jjLJLLJnnljKNLjjKJjKJmljJMLLK%jlkKKJJJK
-4807C8%KjmnKMjl%KKj%jj%llkjMOLnnkLNKJK%MMkkjkmj%JKL%oo%MLJ%JKkkmlkKNL%k%NLk
-4738D0qlOLmljLKjjkJKKLMKJkkl%KjnojJJKKNKl%KlojJJlkKLJjkk%KKkmjLKmojMMjjjnmj
-4669A4%jkJMMkmjKJ%JKj%KLJlnkJKjkJNK%lkjln%MMJkjMLMMJlolK%jkklkMKllkLMLMLNOJ
-4600C7mljkmopjLMQOJmjjkkmmkjjLNOJlj%LMKjnnlj%MLjplKLNLLKJMOMkooolk%kkLMOLok
-4531B2L%kkJ%JOLjmmnjNPKnpmljMJkl%KLKjKJKJjKJlnmkMMKmnkLKJ%jj%LMMKllm%Kj%KJj
-4462B0lmkKM%jj%J%%jjpmKLjkjJJLPNJ%jjkkJJ%mppJMMKKL%kjJ%%KMLJJJJjlk%j%Jk%LL%
-4393B5k%j%%klLLjKJjKJmmljLKKLJmm%JJjjJ%LKjnmJL%%jJLOK%mnomlk%OLKKjjLKmqpkOQ
-4324A4ONL%kkkljlJMK%jlmllkkJNN%jK%mlLLjnjKMJjJJK%%k%jjkJjkKLJkk%l%MMJJjkJM%
-4255B1mnmkKOPOOLlnllJK%%klj%LKK%%%kjKkk%l%NNKKLjmjJjkJKJklkkjJMNJkJJ%jkKMJl
-4186C3kKkljKLMjmkKLKJLLknommjJK%kJ%JKJJljLMkl%%JKJKjlKjj%%LKLL%mnlklKLKKMM%
-4117C9jjJJjkljlJJLMkmklllljljLKJjLM%omMQNJlljjkmkLkkKKjJJj%JJNNKmoj%jJ%kjNR
-4048C4Jlljlljjk%MLKj%MNLl%jlokKjk%jlK%j%MMJJjml%LJjllJjJKjjKjj%KJk%jJJljKjl
-3979A5kLLKJkmmkLNMKKjnkJ%J%kjj%%%JJL%mjJ%LMJJJKk%JlkjJjlkJ%jKNOM%klk%%kjJjj
-3910B3%%%%%kjjLNjmlLM%kJJJKkokjmomKMMLMLJjnmkkJKjkkKJ%KJ%JK%LOKjjkkJj%JKKMK
-3841C4mj2qJjjJKKKJK%k%klkM%%OMllmo%KKLKKKL%jJMJl%M%mj0j0lKNOO%jjJMklJLM%Jj%
-3775B8kl%kklk%kkJKK%lnmlJMMK%jLPK%jkljKLKJkkkljJJJJML%lkJKK%jlllmkjJJJOLKlo
-3706A2n%OROKlqpojJJjkJJKJ%k%KMKKjkj%JJJ%klJKLNL%kJKJJ%JL%nm%JlkJJjJjl%%k%%J
-3637A6JMKjjlllmk%jjKLM%kjLOL%JJjnlolJJKjkLJ%jkllJNPMlllkjK%j%MMJ%KMJkknpJL%
-3568A2%jo%OLlmjLJ%JKKLKJL%jknomJJ%JKKK%k%MNK%jmkJJJLKMJkkjjlJLJjkKMjlllmlKL
-3499A7jJLK%kkjlpmJJjm%LOJ%%kJNKmnmljJLNNMJkljjjln%MPO%kJJkJ%llLOjmKM%mmkJKM
-3430A9Jjj%KKLK%jkjLJJkmk%mnjK%JkjJMNJj%Ljlj%KM%mnkKLMKJjjjjMNmqol%jLNMKJlkk
-3361A6lkJNLkl%KLlqnJKjJK%%JJj%LKJJkpnkJjjMJ0N%jl%%jJ%mk%klml%LNLKMNLnn%NONK
-3293C0lkkkLKjlkkmjKJLL%j%KML%korlKLMJjjjk%kk%LKj%KknmkJ%LMjkjKKLL%%%KkolLKl
-3224A1l%KKMJLLLKjjjkl%LlmJ%j%jJNOP%noomkKNNKlj%lnjLL%L%%%lnjJjkKOJkj%mjKNLL
-3155B4kommmJ%%%lj%KMNNkljMLjmkJJJ%%Jj%JJkllkKNOJmj%%k%MJLJnkJlkjom%LNLMM%%M
-3086B3%mmlJKjjLLkolMMK%KljJ%%LONJj%mpn%JLJJJkpmKKkmKMJKLKkmj%K%%jmljJjl%LL%
-3017A0LOjnKMjjJ%klj%K%nmKMK%j%k%J%J%JJJMLMKK%lmk%kmlJ%KKKLJjlljjjmkJJKM%jLJ
-2948A8mkLOJpnkKMJJNKjkljJ%JJKLKknp%NKjjJKKJlolLMJJK%l%JknmJLLJJKLJ%lomKKljj
-2879A0kjkKMLkkJKJKJJ%ljmjLJkkLjkJKMNMJjknllJMMLkllkJMLmnmmjMNklLLKJMKjJ%kjM
-2810B4KkonLNJ%%jJMjrpjlj%LNK%kJKJ%k%kkj%LMMJmlMMklJNLJjkllj%%KKJjjjklmlKNNL
-2741B2%kjKJKMKknonmKjkKM%jJKjklqjNK%kmmkNOMLKj%LMJlmjkk%j%JMNKJJ%jJkjkl%LKj
-2672A9knkKKjllJOLKjllkJK%JKKJ%konJJk%LMKljLNJlkJjool%%KLLNL%klkJLK%J%jkkKLK
-2603A8%jj%KOMkmm%JKkkk%KJjkJ%%K%no%KJKMJK%looljJNMM%jj%%j%%kjKMOLkkkjkllljj
-2534C%LJ%JjjLQNlmjJljKKJj%%jJ%Jjjjk%J%%J%KLJjJ%%llJK%jllll%KKK%jjKKK%JLKjjK
-2464A9kkll%KK%onKLML%jmkLL%jkm%%LKKLJKLjkkljlnljKLLjJNLljL%%jj%knkJjjj%jjJj
-2395A%OL%JMMMKnolkJPNjkjkKJ%K%jjkk%LKK%JKM%nqnl%LLK%mKNKklkjJKmnk%JJ%k%KJ%l
-2325EolJLLLllJMJmmjJKLjkKM%%%KNMJkJKJ%kj%%jjkjNKlokLKj%kkMNLjkjkmllKL%kk%LM
-2255A2NLjjLLjmom%MKjkk%KK%ljKjkJKjlljjjk%KKl%%%JMLk%LLJKK%%KLjmkJ%lkJ%jKMKk
-2186A8lj%Klkj%LJjl%JJ%K%kkokKLMKKK%jKKLLKKkkklj%kkjL%k%kjLMMln%Jkk%KKkkkKLk
-2117A4jJljLJkjjkJJ%%jkK%%kmjONJmJJjjj%%%%jkkmlLLK%jKLJLLJ%%ljKN%l%kl%PPJknn
-2048A5nkLNNjjjKM%mjJJk%%kjJ%%JL%llk%kllj%%%JLMMKKJjkL%nkKJkm%LNOKnokKKkjKJ%
-1979A8JKLjlnmkmk%MOMJj%%kJjlKM%JKlmkjlmk%KJKLKkkjk%MLKKK%JkJjlmkLJJJnolJj%K
-1910BMLllMML%%jKJJJ%lmkjjKLJJlk%JK%jkKKlml%MJ%%kj%LLlmj%KLJJLJJJLJjmnmm%MMJ
-1840A1j%%llljJJ%KMK%mkK%LL%jKKJlk%klKNPNjnnkKLKKnpkKJLLlmmkKNKKj%KKLJmmlkLP
-1771A8NLKmj%jmpkKMMKKkmklon%LONKJmnnlKKjjJKKMN%%k%OMKJJjJKmlljJJknmjKLJ%jJj
-1702A5klljJKJJKLNLM%l%kjnm%JknJPKkjk%%kLL%mn%%JN%kjkkkkkkk%MLjKKJKNK%J%%kk%
-1633A3%%J%%%%JJlljJKj%K%llJKKkjkk%KKjjkjjj%LONJjjkl%KK%kj%KK%JJkmjj%KJLK%%m
-1564A3plJKJ%%%JKlmkJK%lJOPL%jknnlj%KLJJNK%%knnJJ%%jJMNJ%kojKJLLLJK%jKKJkom%
-1495A3Jjl%J%KJJj%%JnmjkKLKMJ%KNPKmolknnlkKKljRQM%onk%LLKJjlj%Jj%MKmnjLJj%%k
-1426A0mnjLQNLJKJlj%KLKjJ%mnj%%klljkjJ%jJK%KJK%j%j%NPMJlkjkllonljLJKNM%jKJKL
-1357B0jmjLJjmm%MLLLKJLMjmlLMkkj%k%jmkjlm%KLKJ%%ljKJjKKkmlkj%jkkKONLJkkLLKKK
-1288B7jkk%J%%%jjjkmjLJkjklmnk%LL%%NJjjJJ%%JLJkj%%jl%JJ%Jjl%MLj%%LJ%noKQMklp
-1219HojLLJ%KJNMlpn%JNQNjjKLjknn%%jkjjJKJ%kllkjjjKJ%JKj%J%kjjLM%%JLL%kJjJKJ%
-1149A8nnokMJkKMKkkmjL%jJLMKKMJJkmonjJMJ%%MNJj%kjjK%l%MJ%KJJJlnmmjjK%KJjJKJJ
-1080A5MknlLLJJKjkljmkjjJKNjpmJPNLkkj%LN%jj%ljNM%jkooJOKjJLK%nol%JjjKMMMKJKK
-1011B7llklkjmnk%%jKjnlJMLKKLLJLKMMKJ%monjKJjjjkjLKjmm%KJ%LK%JmmjMJln%KJJM%l
-942HJONKJjl%j%jnkLJjl%%ljKJjj%MLjkjJNLjmmjJKK%kkjKMONKmomkkkjkjMjm%NMK%knjM
-871A0LkjJJKOJlkJKkmmlk%LKLMK%%%%%j%ljJlkJJj%%jKMLMjnjkll%KKJ%%%JjlmJNM%%JJ%
-801A7Jkklk%jj%jKMjkJjJJjJLjmJKKMN%opmllkjLNMLLK%llkmj%jjllMJ1QmpjNL%k%LMKJ%
-732B3%JjmkKjmlJOOJnpmjj%LNKmlNN%nn%KJ%JJKLMKj%%KKlmnlk%j%kkLKjLLLJj%kmkLJnm
-662GmjLJ%MkjKLKjJ%lkJLKk%LL%kjJJk%%jjMMKjjlkjlljK%jJLLLKJKjnmjkljlmjLNJj%LN
-591A6km%%LM%jLJk%J%kpmKLJKJjJjkjJKKK%JJkkjkjJLknlLNK%KlmljkJLNLKJjJ%kkml%jj
-521GjKkkjk%JjjjLNMNKjklon%MMjljK%jJKLK%k%KKJkklmjJLJMKJjkjkmokK%%%J%jmjLLMN
-450A0MLLJ%lnJK%%jkj%LMLloolLM%%JjmJKjkm%L%KMjkjJLL%k%K%kKMK%%MNJlklmjjlllkl
-380CJKJkk%%ML%kllLNMlmKJmkKLJ%JjkkljKjllLOLJ%%JLMLL%klj%%llKJmjK%%LjlklljML
-309INKmmmJMJklLKjLNNlqnJ%k%LMLLJJ%KJlnl%KjjJLLMLjlkJjm%LM%lJoqjOPLJookKKj%l
-238ImkMPPNKkml%JK%opkJKJkkJLOM%lmkKKkmmkkjKJ%KNNMLL%lnnmljLJlJK%MNPQ%oljmlj
-167A5nnKJkm%%JJKllJLJJ%kk%%JLOLjjjkJJk%jk%KKJjkjk%KKJkklkKLljLNLJjkljKLK%Jj
-97A5mnJJK%%KNLkklmkjlkj%j%LLJ%KjmJJJL%jLLkkKknkKKkj%%kjLOMkm%MKJjjnm%%%kkLK
-26EJMNJlmkKMNJll%K%lmkk%LM%JKKMK%JmonlkjkKNKmjLLJ%JKLJ%KKmnnlkjJLKKJjK%jkKM
45A5OLkjJKlmkJKJj%ll%JJjJKknmkK%lkLL%kljJJNNknkKNNLNLkn%Jj%LKKlkjkmmmJMNOQNm
117C1pojJ%jlomljJJJJ%MLonJMjmk%%%JJJLMLjJNMkmolkmJ%kKKK%JJjjjljJMMjj%%J%JJJj
188Il%%k%KML%kkkJMML%kJKjnpnkJLNMMjlkkjlk%JjKJKLL%lnJLLL%jkk%NL%JJkonjLONMlp
260A5nlkkjKKLKLK%konkKNLJjklljJ%kkJKKKLM%JlmjLLJLLllj%JJK%lkKJll%jLMKjknokMP
331A1KJKLK%KLJlnk%KKJj%%kljKKjjmkLMKJ%j%%kjll%Jkj%jlkkjK%JK%JLjjJNJlKMJmopm%
402cMQP%njJj%KKJjmoj%kjKOMKKJjj%KjmKL%ljjllkJJJMLjlmljj%LMMJJ%%KJJ%JklnlNJkj
474IllkMQL%LkmjjJMK%jK%kmol%kk%%KLlmlKLLNJlnjMJJKKLJ%mlLLjkkljjkjMLjJ%kklJLJ
546EMMkm%J%JJ%k%LLkmjJjjKKK%Jjlkjk%JMKJONJkjJLjkkJKML%jnkkljLPKmopm%%j%JkmjM
618DOJjKJkm%QP%kk%JJJ%nolkJK%JKLJKJll%%K%k%%klljkJNOKjLJ%LJlkkk%klmjjlpmKNNL
690CKKMLkmKNLjkkkj%kKNNJjkkjjjkjk%KNJllMN%lpojKLMOK%lJJjlJ%kLMJljJLJ%kj%lonj
762DLNLJJ%mmjNPKklkKKmk%lk%%JKKkmj%KKKJ%kjKL%j%JklJJ%j%LJllmlkNPLj%J%LLJllkk
834A2%KLljJKLM%nnl%jjLMNPNkpkLJmmkjjl%JK%l%KK%jmmKLjjjmjjKOMJK%kKNMjkmpmjJKJ
905A0ML%K%lmlJMJmll%%%LJkkNLjnpkLNMLLL%mmjJKjjKLjm%MKklJLKJoljj%jj%KMMKLJjkl
976A6lJLJMN%%jmonklljKPNKkmkJJMNJk%Kkl%K%nkkljJ%J%%jJ%kkkmk%LJ%KJKOPJjlkLJ%j
1047A6lomlkmKMOQNKjKKjmkKJjjmmmjMMOPNlmljkj%j%mmmjMN%lkKKJjlkjjKKKjKNJl%Jjj%
1117A3JLKkk%jnlJOL%KJjJMkopplKKKJkljJKOLkonjLMJLNK%Kjnlkl%J%kmojMOO%JJ%jjKMJ
1187A4jkkKJJkm%K%JJJ%KNLjnljkklkLK%kkjKLKk%KJkol%MPOJkjjJKKlon%KJjK%%%%%%jkl
1257Ckj%jjK%JLNMJJ%mkJJ%mjLKk%%mlKNMjjklkjKKkkJJkjJLL%KK%kmplKLjj%JJKKKKK%jj
1328A0lml%KMMPLlkJK%lk%%%LLNKjlnkKJjjkmnm%KjjKLMMjjKJlpolLML%%JkkjjKLKJKKKLM
1398B2KJ%mlKjJMjmmjkk%%jnnl%LMN%%jkjljk%JJ%%J%KKKM%k%klljMK%k%%%kkmJMM%lKLL%
1468A0lml%JOOJkmpkJKjjKLKLNKjlmlLLMK%klljjK%lllj%%LMK%%kkJKKOM%nmlokKKJ%jkjJ
1538BKNNKjnlJJljLK%jjJLNPNknnmljJLJ%JkoljJKJ%%%KJKMKKJlllj%jk%KNMjlnpl%KLLMN
1609A7J%J%lmmjjJK%%jJjmjMKJJj%jml%NONjpplk%KNNNNK%koojjj%JJ%%MJjklll%JMMJJ%m
1679GkKNKMLkln%LL%%%lmn%LKLjkKM%oq%MOOMmqmKjl%LOOjl%klkkjLJKKkjJJJKlJMMJjjkJ
1750A9%mojNNLkmlkK%kjKMLjkkjKjljJKJmmJK%ljKNNKJmmJLOMK%lomklnmkLL%kj%LJKMjnm
1820Ajjj%K%kljJLKLKKJkjKj%%kkJLJLJKJkmkJKJj%%JK%ljj%KJkmnomNPMJkjjKJ%MMKklkL
1891A1jjLKjmomj%LJmjJKNM%jkj%LJnmkJMJjJLJmlJkom%LPLJkJLM%jjjkjLLLJjlkJjj%OO%
1961A9llk%LJmkJlmJMNKkljll%LL%kjKLKkkLNLJKkooljj%KJjk%LJJJkk%LKJNKkknplLLkjK
2031E%KLKML%lmkk%JKjl%LMK%kJK%JM%mn%knk%Jkl%jkJK%LOM%ljJjk%%JkkKOLk%jjllj%kj
2102Aj%KMKljjKJk%%LOMJj%Jknnlll%NPNJjllkkm%LN%LL%Jj%JJ%jLPOjm%kmlklKkm%jjJJL
2173A1LJkjll%MJlmljjLPNJmmjLLK%k%km%JKKjlnnkNPKLL%%lnj%mkJMLKJ%%%jJKLLjkj%kn
2243Hj%%m%LKKjmJKjKNKkmnJLJK%jl%KLMJnk%%LKKkkkomj%MMKknlLLkj%mpJNLMNL%kJJlmm
2314Cjk%%LMNMJkkJ%kKJk%JKjkj%JjlnmjjKKJLML%KMKj%kJJ%kjmlKPLkkmpn%KKK%j%LM%nn
2385Dm%PNJK%lljKMNMll%LLmqpmjLM%%%KMLk%KklknkML%jMKLJlkKOLLJlmj%llj%Jkj%nnKN
2456GJJjkjlkJNMK%j%kjLLjml%MMM%l%JkmllJLKMOKkklkJj%%kjKLJ%lpmjj%LPMLKKKjkkll
2527A2%JmnlkmKMLKJLLKJknkjklmjNOLKjnj%%L%%KlolkKJjkJNOjjOMK%jjnokLKKMKjj%%%J
2597A5JkllJKko%KLLjmjjKMMKJ%jlmKKj%%nnjNLJJ%mmKKJ%J%JJmp%PNMJl%LLjjLLJjlnomk
2667D%lkkl%KjjKMPMJJKOJkljkjj%J%%JmpljLPMjkJLLLjJKKLlnmmjLKjmkml%NL%kk%JMK%k
2738A0nlLMLL%kJ%lkljj%jJNKJKjljKklkLPKmnjkjKjj%KK%%kJJKJ%JKjjj%kjJjkMJmm%N%k
2808Ej%kkjJNOMJ%MMKlnmjjjj%Jkmj%MJ%JNMJjnmj%LKKK%%J%lomJL%lLM%%mm%jJJkllJJLL
2879G%k%KJKKjljkk%%JLJkJPQMllllkjkmJ%ljKJ%jjkkmJMJJkkkmJMJJOQJlmllj%JMLl%NN%
2950A5nnJ%kk%LNLJlkNN%k%%jlm%LjkJJKJ%k%Jj%LKlml%MKmj%%K%%%jmonjKMJKNKkmlkJJk
3020bk%KJKMLKKkljJLKlp%L%kjKMMjnkj%KMMKknkjmj%KK%JON%kJJjpok%LL%%JKJll%MJmnk
3091bJMKJJ%%JKLKjllJJ%kjkkjJLNNLJjjjJJjjjn%LKKJ%kllkkJ%KJlkkmJOJ%JMMJnnjJ%JK
3162A1KJ%jklm%KKJJJMLK%loljKKJJJMJjoplkKK%j%LMJJjkjllkl%MM%kKLJ%jkj%JLLKLNJl
3232B0k%jl%jlk%KLJkKKjlkJLK%jLJjM%oljKJ%Jjm%MLkjJJjmlkJkll%%mjJMKJMLj%JLMLKj
3302B1lkjjJLKj%kljJ%ljKKKkjjJk%KKN%nnlkk%LKJjKMJJ%kjMMjkk%%jjkllMNJJJnomkjj%
3372aKLLLJJ%%LN%%jjjkJjll%jl%k%NjnjKMNJkLKJ%mnj%%%%%KMjmLLKkmmjMLj%LLj%%Jkkk
3443A1JJlkKLmpnLLMMLNjlpn%K%KK%j%JKKjlLN%kk%%JLM%ml%jljjlkJjl%%%KMLMLJlmpn%K
3513@KJlJLMKj%KJm%%lkLKkljKM%jJJKnokNM%JJK%%N%ljJLKnpjJKMLMLK%mpqlOPMLjjjl%j
3584A5%Jlomkkl%kkkJK%JJ%KMJ%%%JLOM%molJJklJKklkNPMKjkmjKMM%mk%mok%MOLKjjK%oo
3654A%MMorp%JKOLK%jkjLNLMMJkomlj%j%%JMLJj%%kl%LLJ%jKKjKLJjkqpnjLL%kJKLONjljL
3725A3Jk%Jjmjj%KMLKKLK%%%Jkmmlkjjj%jkjKJJj%J%jmk%%kJJMJj%Jj%%JPN%klml%JMKJko
3795Eok%%KKKjjKLKJjlkJJJN%j%llkKNOJ%Jlk%nkL%JLkkJLNKkk%jmmklkj%LPM%Jk%J%%KKj
3866A5lkJL%jKNLnqjKLL%JkppkJKJ%%jjkLNONkqr%NM%KNLmnnk%LOJlJKkkjLMkok%jJJ%kJO
3936A1NK%lnJL%jjJLLkoojjjjJKLjmjKKJ%KJjm%J%klmm%MMNPLkmkkjMNKkm%NNjpplj%KLNM
4006A4K%j%jmnlKNNLjnlKJklkJMNJkoojKJjlmjLMKj%LMKJ%%kk%KKLKjkkkjj%KLj%Ljom%%k
4076BjjMK%%%mmlLOLk%jkJJKLK%jln%KKJJKLJj%LMjmlJjjKJMkmmrn%JJKKJJ%%J%Jjl%%%%l
4147cjNOJjj%jJJMKjnmj%JKJ%jkjJKMJj%JkmkLMLKKJlj0oKOPKoojj%KKjjkKNLjjNMJjjkmj
4217A0%j%jj%J%jJKjll%MLjnlJj%MJnj%%KJjkkJKJjjKKKKJJ%mmlnjOOKl%JlkKKLklk%%K%k
4287@%%JJKNLLjk%mpkJ%%%%%LKKKJljj%KJ%j%knomJjLLJjLJJjjKK%%%KKlomJKMNLJk%JKNM
4358B0kpnJN%J%mkJKKkolKK%J%%jjlklJL%JJOMmjKMJlmjKONjmkmnljjjLLLKLjJ%kljJNM%%
4428A5jmkJ%k%JJLL%jjkmJ%JLMM%k%jkljJkkjjkjk%NLk%jkjjkkJKJJJJj%jj%kjKMJkmj%Jk
4498bl%KKJJKJjj%KLJLNKknnjKLKjjkjJJKKmm%MJJ%KkjKK%llmmkKLOK%JjjJNLJkkJKnqk%%
4569DjlpmNQLkkKJJKJ%LJJKKJkklnnmk%Jj%%ML%%kl%JKMMMJpkMMMKlkJjjkomJ%jjJK%j%j%
4640@%J%%MO%lnjK%JKKJkjjm%LPMLJ%j%no%KjJNQKpojj%%LKJjnmjMNKjkJJmml%KNK%jKJkk
4711A1jMLnm%jjKKjjkJlkMOKjkKKjknk%jLJlljKjkKKLLLJjk%kk%k%J%jjljjKMKLMJjljL%k
4781A1kmjJKLJKkkjLL%%%%K%k%lmjKJjKK%klmkj%%%LLJmkj%%%JMJk%LKJJMLjkmlJJLJkljj
4851GkLPKk%jK%kjK%j%Jklmn%NPL%JnlLNKj%jkmmjLKNLjJLlnJjnjjLMklj%jjJjjLK%kk%OM
4922A6Jjj%jkl%%JJJjmlJ%%K%%KMNKjkm%J%kkjKMJk%jonJNLjLKJLKjmnklkKLJkljllJNMJm
4992EnjJkkJLQN%%%%%%kknkKJ%kkKKJLjj%KjmmJM%%j%L%mnnjKMLLLLjkmJM%mkk%%NNJjlml
5063@KNNMJk%Kjkkjll%JjKJKJjlmjMPKonjjljJKL%lkk%LLjKLkjJKLJk%KJjmjK%ljLML%lJL
5134A5%mjKlkkjLMMLjmnkkKPM%L%mmjjklJJkJLLJkl%KJJNMmom%LjomlKL%LNKJ%lJKkkJJkk
5204F%J%KOOKKjnnonkLLK%JONKkjKKnoljjkLNNLjpk%jl%K%nplNLJMM%jJKMLjokKJjlljjlk
5275Aj%J%%jJLLKljKjl%KJmjJJLNKjkk%K%kjKJ%jkj%OMkmm%MKlnk%JNPMlok%%KML%jjlljj
5346GknmJKJJj%%JjkLKLLLj%K%jlmljJMOKkljMMlnkK%k%%LMllj%%LJ%NLkkmm%JJJ%jK%lkJ
5417FKJJkkl%NOLjjj%lk%nmjjJKOL%j%LKKJlrn%%JJ%jklLPLjlmjJLKKjj%kkkJJjjJMLjkJN
5488A1LjJjnnkJ%k%LL%kJJkJLNM%kkmol%J%LKJKLKllJknjPMkj%JjljlkLMJ%jj%ljLJmKMJk
5558GkJK%kjJJllmkkLN%mkJMMPKJLL%lnnkkll%LNQLjkljKJklm%%JJJJjjkJJKKKJ%%LM%mmj
5629A0KkpjNJ%LklJLLJnlLL%KKkpnMKmk%KKJKMLJllkJJ%jjjMLKjlj%jj%KJj%kk%LK%kj%jj
5699Hk%KKLKklllkJKJKjjNLJlroJMK%JKLN%%kkJkk%JJKjKKK%kmljjjkJkkJML%mljLQOLmpo
5770C%jKPNknj%JjkjK%j%OMJJjpomk%KLOLj%jmokKMLJ%MMjkjMMkpmkNOJjjJJ%%%LL%mnpoj
5841@mkMONJLJjjJj%KLjjjJLJLJJjnnkJjljLOMknjLONLlmlmj%JK%Jjkj%jlm%LLJkjjljj%J
5912E%jK%kmm%KLjJ%JMKJll%%LJ%KJJjnn%%k%MPMkmkJjkjJLLjmjLLLJ%KJ%KjkjjknnnmJLM
5983@%KLJ%j%J%ll%KNMJ%%%kjJjJjkm%jm%%k%%mkKOOLMKkkllj%%J%%%%J%jllJNNLLKmplJK
6054ELLMOkpnjLKKjomjjKNMLLKjlqmjjljMMkomKNKNN%mnjKLkkMJnkKLLLLJ%jjlkJKJmjKKL
6125A5kjllJKJjmnmkLONLJL%jjj%J%k%MLJKjknqjMLNJkjj%JK%JJJmpmkKjlJLJj%%%JLNNLj
6195B0jloj%%lkjKJkmmKMNKKMM%mnkJKJ%kljjkJKj%KNPKnn%jkJkk%OL%j%LLLjmmkk%lk%jl
6265@lmkLNLJkj%kJJJKJKKKKJkkKKJkmk%%mk%KL%KLKJjj%knmjk%LLLJLJnkjlmjKKKMK%KKj
6336A0kk%JljKJJJJLN%olJK%jJK%jJJJklkKK%%kjjJ%kJOKlmjmm%lljNPOjnjllkJJJMJlmnk
6406a0jMOLk%jJLK%lkjkjJKMNJjkkKMM%mjjmm%%MLKLKknkJMMjjl%MNJopk%JKKjnnkOMKKKM
6476A6Kjj%jkmkKML%%molLNLPJkml%jJJkmk%JjJKjnj%%k%KQMlnmjKjjJLLLMJlnm%%Kjk%LM
6546A0JlkMOKkjknlkJJlJJ%KJknn%KJMKkKNJnmj%kj%%k%K%KK%j%%K%j%%JKK%n%L%jj%JKjm
6616@j%JJL%KMKkjjJ%jjJLNLJjnpkKJJj%J%jlkKJl%NMMJJjjkjjjklJKMMJkkjKJknlnjKjkJ
6687@MLMJjjjlokK%%jJLMKJJjjJKLLjkJKJLJjllomKJ%mn%JjjkjMNPO%k%kkjKK%jjk%kmKK%
6758IjNKlmkKMN%mlk%K%m%KJK%lnlJjj%JOL%JJ%nk%mjJKNM%%%%%JML%kljJjk%%jJKJ%%ONJ
6829B6%j%lJJllllj%JJJJjljKKmnnkJ%jJJMLKNJnkk%k%JKLLJjmjJ%kkJKknljjKKLMKLJllj
6899FJKLK%kl%Jjml%J%MN%mj%JLMKLJjmk%poJKjlJJKMjnl%%JLK%JLMJlnkkjJNLlmjKjlk%%
6970bJ%kJK%LMJkkjllJKJKKJKLMKJkjJMKllklml%LL%KJjkl%MKJnmJLNNKkmlkK%ljkKO%mmK
7041HJmljJJ%%MKJl%JK%jKLjj%Jlpmjjj%jjkkLNNJj%JKklj%JKLK%JJkmjMJljk%JJkkJKkJM
7112FL%kkjkkm%LKjlm%MMJLMjjjl%KLLKJKjlJkk%%KLjojNPKJkjJkmnn%MKkmjJjkkk%LKJJj
7183B%%k%%%%lkKLLLLLMLJon%j%JNJookKK%jJKJlm%LMJJkllkl%KJjJJjjmKM%jKLj%K%k%jl
7254@kKjkjKK%MLklKLJJ%ljJJLNL%jlnnJLLLjm%Ljkl%jkJKKJjkomKkmONKJ%J%KJ%%JjnnlJ
7325bLMKJ%%konJMKMMklJ%j%%kkjL%J%jJOPNJjmmkllnlmjjJLLJ%%JlkLKKjjJLM%jK%J%onJ
7396AONMMJklnl%jjk%MM%mo%MJLJJjJKjjkjmjJlk%NPLkopkJJjjKNNMKjlJMK%JJlmmn%Lllj
7467Akl%MNMLJjkjlkJMLLJllnnJKK%KNJkkjKMJjLMnonkLjkJjl%j%J%jKL%%kk%%%LMLLKKjr
7538Gpl%LMKJj%j%J%kjjjKLjljMPLjj%jjnmkmlJPOjkKJ%%lpmKOOJpnljKKLLL%%lJOKljJ%N
7609A3NjmmlljKJkLMJjj%j%jkJK%KklJKKlnk%KJKNLjokKONnqlLLL%KjkJjnjL%jKLllJLM%o
7679FmjjKLKJml%JkjJL%jKKjjJj%lkJOJkJK%nlJJKK%lk%lnJMML%J%ljMMK%lnmlj%kjML%%%
7750@%LM%kklJLORJmmljkJNJj%KjljJJlmjJJ%%JKjJKJJK%j%jj%kmjKJ%kljlkKJL%%jLOJlk
7821FJKLkom%JJkjjNOLLL%oqm%NOJ%j%M%plL%jKL%mkJKkJKL%kl%%kljJKMOKjonlln%L%LMN
7892IJllKMNKkllkjjJJ%%LMONjomLOLKmplJJj%KL%jmml%LKKjnok%%%%kjKMNJljJMKMOKkmm
7963A5mk%ll%KMMJ%J%nlkkK%m%j%LLmkJMK%kkJJlJLOP%oqn%JKKJJjjkk%JJJKJjkljMQP%om
8033Ij%jjK%kmjKJLJkJj%j%klk%%mjkj%MMJJJ%JJJKKjkLLLJ%KKknKOjmnmloqkLPPNj%%mjL
8104FMMKjmlJMjkJLLJklkjkm%%KJJKlljJNMLNKnmjlkJNKkjJJlnl%%%MJkk%KNLlnJL%JLL%m
8175A4m%jllJL%lj%jJJljJJ%JKNLLJmnjKkpkLKjkKMLJlnlJMLKLJlljJ%kjJjJNLJLKmnjKno
8245@%NLnjJ%%JlnlLMNL%%jJ%jJKjnmk%JKLKJLLMJllKLkkonJLKJ%%j%LJJ%%jmjMLjnnjNOj
8316A2jJ%kmjNOjmm%J%KJMJMLlm%KKkpolKJK%j%jKKkkJJjkkjllJJL%JjjKKK%j%MLJklllk%
8386aKOLLJmmmk%LLK%mk%JMKJJLKJKKKJjlkmmkK%KLLKlmjjjjmj%jkkoKNMJkjJJjjJjkJLKJ
8457GJllkkj%LJKkKMKj%jlm%Jj%j%LNM%kmolMLMOKmomjKLLKJ%JjjJjklll%j%KKMMMko%M%l
8528GjJJlJJjkj%%KljK%JKkjJlj%LQM%Jonj%j%KjmjjJPO%k%jkmkJ%kkMNMM%mjJjmnlj%j%J
8599cLOM%lmjKMMK%jjnk%J%%jj%jkjj%jJJKKLLJjjJJkkm%KkonKK%%KknjLLJjJJJLNKkKKLJ
8670A5%%jlmmj%KKKJllkkmkjKKJJJLM%J%jJKMOLkjjj%KKjllm%%jJKJjk%%ljMLKkjJJknmlj
8740amjL%lkKJKJ%JjjKJJJJJk%KJkl%KjkjJ%l%jlkJJKKLJjJMMJkknmkOKkJMLnkOL%lmj%JK
8811EJlmm%MJJ%jmlKNN%%LknjJMJl%NMJnpjLMKLMjjKMKlmkkjjknnml%%jKJJJJ%%KLKK%LLj
8882InjJ%L%mjJK%KNMjnmlj%%%jKLKjj%K%knjKK%JJmmmmkJMLLNL%klKOOJljkljKJJJLOOKm
8953B5qollnjLMPPJmnnljl%MKMKmm%kkKMMKLKkmkjlk%%%jk%JKLL%jjJ%J%jlmk%JjlkKLLL%
9023Emj%%%%knoKMKNONKKJlonkk%LOLj%Jk%NKl%M%mj%KKKlnlljlmjLjnJLJjkJKJ%%K%ljMJ
9094@%JjlKKLLj%jljLJjJJ%j%jm%OONjlmlkjKMKJkklmjjJ%%%kJJ%JLKJKJ%kJlm%MLkkJKKJ
9165A1jKKKJjljllj%JLJKLlpmjjjKLNLjmnjJLJLMK%nmJ%k%Jjl%KJJ%k%KjkkJKj%KKjkJJMK
9235A1ll%L%mjNOKklml%mkLMKKjlljLLKMMKlojKJjjK%npjJKKjkmkPJ1Lnnl%LKJkj%lLJkkj
9304BKMLk%MMJ%lklj%k%LMNJpmlljj%KMLjl%jJMKjk%LNKmk%%kJ%mplj%%MLkk%%LMKjJ%%kj
9375FMLj%jljllJkj%JKLK%lk%JJL%kJJLJkj%klkJ%J%JKJKKknkkkKJj%kjKJ%LNJlkJ%jJNLj
9446A2mjjl%JJ%%KjMOLjkkKLkjjlkkjJMMKkjjjjkJL%j%%j%MJknmjK%%MK%%%jklLOKmqok%J
9516aJJkjjkjJJj%LKNOLjjJJ%jojMLK%kKK%jJLlmjjlkkkj%KJKjmkKQOJmmkl%MKJ%jJJLLMJ
9587B2jnol%J%LM%noKMK%%K%mmJKmlKKKKJNKlmonjNM%kllolNQOJLM%k%kljOOJ%jkkkjnlKN
9657A4PMjnomkJLjll%LJKLkpokJ%kkLKK%KKL%kjkjLLMJ%kk%jk%jmnlJLNNMLlljKJ%K%k%Kj
9727A0kJJjjkJKL%k%JLkoljjjjJL%JL%l%MMMKkmm%Jj%kmLLK%%klkLM%%KJJjK%ookmn%KJJJ
9797c%kkLJkkjJMNLJkk%KJllmkLLJNQPjlj%%KJjlk%%jkjk%KjJJ%llkj%MKjmj%LK%j%JJ%jk
9868CnkLJJLKKKjnkL%kl%NOMKlol%KjllmkjLLKKjklJKKLKljKMLLjkjkkmlllnKLLLKNKlljj
9939AJJjKKjJLJJkk%LNJJjkppJMO%oqlOMKJ%%%jmlll%LLJKLKKjlkkjJJKK%LKjkk%kmlJ%%M
10010BK%kkjJJKjLN%klnlkkJKML%%OOjormNMLMKjjk%jmmkl%%KLMLk%KJjllnmKMKJ%%J%LOM
10080A5kl%K%lnl%Jk%JLLK%mmjj%KjjJMLKKJ%Jkll%kJMJ%K%J%jkLKlnmll%JMMNLlmj%jjLM
10149A0NKmqlMLmolKKMONkljJ%mom%LJJKJjJKLJjKLkk%%lnk%JLLlmjJkm%O%mjOQL%JL%kmm
10218FmkjJLM%lj%LL%lmkJLMKjknnl%LLJMLJlmJNLMJllmkjmmJMKLLMJkJL%kkmoljJLKJKjm
10288Aj%KMKkJK%jkkjllKLNPNL%jkmoojJ%%JlkJJ%l%LJj%%kmkJKlkMLKNLjmnokMNKJklkjk
10358hJNMJlkjLLOL%JKkmnkK%jjJjnolKNMJjJNJ%kk%JLKJ%%KOKJL%lljljjlok%KJjkjJ%LK
10428EKJmlJ%KJ%jjJLKKjnmjjjjKJMJkLLkkJJJK%okJjJLJ%jNLmqljK%JMLJ%jj%kljJLL%jk
10498Ej%jmnokjjkKOONNjn%M%%Kknn%NLLLkokjjJLOKlll%MjmKNMJJkkkJ%jMMkpnmolJNNLN
10568EMKJlJJkljlJML%KJJJ%%kn%%klkjjlKOOJjlkkkjjj%%%%JKPM%jmnkLLjJLJmo%%kKMOM
10638A4%kj%JLJlljkkjLKk%%JkjJJkk%%lj%LMMKklljMMjlk%jjljk%LNLJmnkkJLMMKKjj%lp
10707@kKJJKKJlmjJ%LLlnmlKMLJLLNML%k%konjNQNkl%K%%%mmkmm%K%%%kmnmJPQPKj%jllkm
10777bkjjJLMMM%jLLJ%kmmlk%J%kjjK%jJKLj%J%NN%lj%jJMkoljl%LMJJLLJ%kjJjkonlJMKK
10847FJkk%LMKJJ%kjLLlmjKK%%%%lmm%kljMNO%pnkLLMJjkkKLKklmnmJKJLN%lk%JJJjKKKLk
10917Hnm%KLKLJK%k%JLk%kmjjJ%jlkkKJJJKjjKJKLLlnkKNMKlnlLJJMNKnokJjm%MMjljJknm
10987cJLJJKJjjJjm%NJkJJ%%JNLkmmlkkllJMKJ%kmj%KK%KJjl%%kkln%OPL%%J%jJOLjk%jlk
11057AjLLM%lol%M%jLMLkljJKOLnpjLLkjJjkJ%j%JJjJMLJLJ%knjJkkjkkKQOkplJJmojLLJK
11127GJjjJKLJlmmk%KjJjKOJJ%lml%klk%KM%jjkkjKMJLKmolLMJ%klJ%%JMPKlml%J%kkjJMO
11197G%ml%KKJJ%JKkjJ%j%k%JkkLM%lk%%%LkmpmKLjj%MLKKKJJJLKlqml%NKjjJNMJKJj%ljK
11267A1%mk%lmJLN%ml%Jjj%J%jljJMMK%mjKkk%jn%MLMKK%jkkkj%jj%KJJKJLLkljjJLJjkmj
11336AjJjkjJLKljj%%jKMK%%KJkl%LJJMLJ%jLjmjK%lkjK%l%Kjk%KLkkkkJ%j%NNKno%NLj%%
11406A1omOOJmk%kjkmkKK%jJLN%llkjjLLjjNQL%mmjJknlnojMLMKJjKMK%lokjjLNJlnmKMOK
11475HJ%ojLNjmmjKKjljJJjmmJLln%NNKjJ%%J%j%kJKKjkJKKLL%kk%L%lm%KJKkj%jkJ%kkJl
11545c%jknjKj%lkLMKJKM%%LLj%KJjlnnjLMJkjJ%JMM%jjkk%LL%Jjl%MJjl%%k%JL%jK%jmmk
11615bJJNL%jjjJLJJJMONkqrok%JLkl%%LJl%KJ%jKjj%KJkjjJjMOMJlnlkKLPNjom%Jnmj%JO
11685GLjnnlMKjLMLMJonk%lkkJLLOPMkpkLLKjjmpmkm%LLKK%j%JJJKjk%jjLL%%JMLknjKJJj
11755A2lnkK%JJKjlkjJ%%LLjj%%MLjj%mnk%KKKMKKJklnnlLLNKnn%M%mmlKKJKJLJnqjMJljL
11824eKJJJ%mjJKJ%j%K%jJkk%kJLLNL%kkjKLjn%LJ%JOM%jjmm%J%j%mn%Kjln%OK%%jmkKON%
11894FnljLN%lkMKK%j%%jj%jJLLLNNJoomnmmjLNKJKKMjljJJ%jlkJ%jLLlmm%%JLjjj%L%ljk
11964bll%%%%%JLLkkk%jkNOM%jmoJNPJmlJJJMKkl%jjjJl%JJjkmJM%%KJJjlj%J%%%JjkKJKJ
12034DkjKlmkk%LLKLOJmKKlJjlkJKNMKlqnkkkKKKJ%jjjKklJ%klKKNOJkjlj%JOKK%lnkMNKJ
12104A3%lk%mmlKKjlJ%JLj%J%JjnnjJONK%MLkj%lmjKLJknlkKL%%%jomMPNMJjkLLjlmmkjJJ
12173@J%kmkJKKJLL%k%%kjllmKPML%kk%%JKKLJopljkKMJ%jjJKjJKLLjkj%j%LKnolKJJJLKK
12243FjJJ%K%kJJj%k%J%kjjkkJLjjjl%LKJkj%JjjjkkjKKJ%KLJj%L%lkjlmkKMK%J%%%L%kj%
12313@mmlkMQMl%Kjmo%K%kkjJMKJL%llj%KNMkll%%JLJKLK%jkm%JJ%kjonjLKLNMJ%jlnnkK%
12383i%LLjkKLj%K%KKJJ%lll%LJjjk%K%%Jj%J%KMJlm%%jmm%LJ%KKJ%%jjk%JJKKJk%jkjLMM
12453Hkljjj%%lljKKJK%JJjj%KL%lmlLkljKjm%NKJ%j%kJjl%%MLlkK%KJll%Kkkk%jjKLKjlm
12523a5nl%LOPM%j%jKL%LJljjJjkj%JLJkl%Jkj%kkJLMJkl%kjk%%jLMJ%%JJ%%jJkJLLJjJJk
12592Cj%KK%LL%oookjJJkljLJKNLLLjk%jnmkkkjjjKOPJkmmljJKJKLKkkJJjJMNLkm%%%kl%J
12662bknjKj%MKKJ%JJ%%JllnlJMLJJ%JL%kjkjkk%jjjlljLLjjLOOKlmlj%MKlmJKllJL%JLJj
12732cljJ%j%%Jk%KlmlkJKjlkKKjj%JJMN%lj%Jj%JJjmlkj%JJJ%%%K%J%noJOK%MMJjjkjj%%
12802a4KNMKJ%jljkjJ%k%Jjjjj%JJ%jjJKKKLKjKJJJjllkjjk%J%j%Jkjjj%JKK%ll%LKNKklk
12871iKMLJ%%kl%%lmkjll%KKK%%%%jKLLLKjkj%%JkllkJMJkJKkml%k%KMNLkkkkJJK%%jj%lj
12941a5K%jkl%%jJj%Kk%LK%kkk%KJKJkjJ%K%J%jjjJJ%jl%%kjj%%LLJjkK%%jj%MM%llkJ%Jj
13010a8llkKLJ%JKjjjjjLK%jjJ%j%JJJmk%J%kkJKJJJ%llJ%jj%%JLJjk%JlkjJNN%kkl%KJK%
13079b0k%KJ%j%jkk
13089b5
##PAGE=	N=2
##DATATABLE=	(X++(I..I)), XYDATA
-52445cj%JJLKlmjMML%loplJNM%LNLjnjOL%KNkjjlkj%JklmkLJkkKKkl%%mkK%mjKK%%%JKNL
-52376BjjmnnkJK%kKLKKKNjljklJ%%%kkkjlk%LM%kj%MLjJkljMJk%jjjkljLKKLKKkmoml%LM
-52307a9L%ljMKKNNL%kllmllkL%JJ%%kmmjmjJkJMLLKknJK%llljLMJknokKNL%K%klKL%m%ON
-52239b0jlmn%NMJ%JjjjJO%l%MKK%lkkqokkjKOKJLLMJlkmnJJjmk%JjmJPJpoNJ0Ll%J%jJ%k
-52172c0kjLO%olMN%nn%LkkjJM%lmnnkLKklj%KmmjKNM%lkkjKMNKlo%N%LP%onjjNNjJLJjlk
-52104d1L%plNOLklkJKM%mJ%nomkJKNOLljmqjLNNP%pnkjnl%jkjjnlLJ0J2NmlnnkNQOkmlOL
-52038d0pjMLkmkjlkkLKJNLmokjjmKNJkll%jjjJ%%MPOJjlm%JJJmlKJJNJjJloj%llLNJjj%k
-51970e8k%NMjkklkmjjmj%KOOLkl%JKljKmnnjLOJ0N%MLknolj%JjnlJJKOMKjJJqj0nLRJkKN
-51904e6KnmKKmqpjkKKNLjmnLLKLMJ%LLkkjjk%NPMJNMnj2j2mKLK%mjnkjkkKJljkJJLLKJjl
-51838g8jKOQO%nm%%jMN%%LJj%%knp%OL%jloopkNNLloKRNk%MJkknn%jpnKKJMPOJolKMLJRN
-51770e1nnlpqjKNRLJkllnlJjmmmJRPJljLJqmPQJlqkLKKPOljJloj%JK%oj1rjOOOKpoonkK%
-51703a00LJ1J0NK%nqkKOLJlolKJnJMJkjmp%MNNLNOLlljlrqjKLPQJoljlLNJKj%kkJlmMMJJ
-51638g3nmkknk%j%JJ%LNLJJKmrkMK%%nj1nQJ5J1%ljKL%pnkkonJOMJL%lm%MOQJkomKLLL%%
-51573g3JJkmljJPOklMJnnkJjJL%%nol%j%%LJjj%j%MNLKK%KjonkLQkrkMNmrrolJNQPNNNNL
-51505f5lnlnqoJNk%loml%jJNJ0J0MLko%QQJj%mromlKJ%LL%jkKPLoo%PLl%KLPNjj1nnrlPJ1
-51440g9MJJLknqnkLM%%LjlOMJKKLkmlmpplJPROLjkkLKjklmj%jnojJ2Qon%jplM%ookkNMKN
-51373i4J1J2Mlnpnln%K%lmMRMonKQNklKL%kJkkpo%MKj%Mjlm%KOPOKrm%Jjn%NM%jJJJ%J%J
-51307g8kmjjmKKomnmjKLLKjKLjJKlm%K%llJMJklMLKMOLmlJmrkkmJjLQKnpKJ1Lkl%JkqlPP
-51240i1NJqr%MLK%ljJ0J0nmko%PPJonOJ2PJj%jlqpmJjknlmpmKPKkJjkkJKJJkJJ0RPmj0rm
-51177a05lpojRJ3LjKO%omkKKLOM%kLLlnJK%nnLJ0OnpJPNkmmol%jKjlkLMKj%%lkLOJk%mmj
-51112i8NMKKJJjjMQLmj2qJPOJ%jlkoolLJ4J0%lmnjkl%m%%jKknkK%mkmlLQQJommmJMOM%jM
-51047i4PNLLmnkmnJKll%L%nrn%QJ2J1OKkmmnmlkkljLOO%k%%kKNKl%%mnKJolJOOKKM%jlo%
-50981i3N%lKKkmpnkMPKJLjoOJ1KmlJmq%Ljoo%KkLNJqojlnqMRQJ1J2KlKLklJJlJN%JLjkJl
-50916h1j0qnjOKJLk%LJJkJK%%mpJkmkjkKNNOMnpnjMmn%ljOL%l%QPLmnlLLkJMKJKKloJLjJ
-50849i2LJjll%KKML%qr%OQ%kJMJlknmNJ1MkJKljL%lmmjJkmqMRJpnJLJknlJKooJLOONONjm
-50782h7mKO%kmj5qKJjjjLJ0PJj%J%JjlJJmojJK%mLNMjpjKKjjJ%KjnJMLKLlrlNNlqkORMmm
-50716i6%LNOPPjnmnkknmMNkmklonj%onOPJJNNQLlpkLOMjK%lkmjLKj%K%%LKMJprkJjlj%JM
-50648i4kkmmJKjJL%kLJLKkk%MMLlkJKkm%kLP%lJKmkKJjljJJ%%JJKlmqpLPJjMNPNmj4nMMM
-50581i0JjjjLOloLNJjKKkmokkppJMLJNLjjKK%KJLkpllkJMjopkPQNjmnmkj%j%MKmonKPJ1Q
-50514i2ROJolnmKOMknmjlkKKmjKKjkl%NPNLMKqqkKnlJJ%pnkJLRNlokjLPKm%loJMNLlljJk
-50446a02kLRPKkj%jlomkjLjljKNKJkolkkjJL%LJljLLJKPOkqmlJJjkL%lLLJ%KLm%JK%KMLj
-50379h4%kkKklkJLNMjl%%JmoJQKmnLQOkpnjJjK%k%j%llLM%%jl%JKkm%LNMjmrj0nOQ%onkK
-50312a10KMNNL%%JOOkLNNLkj0nnnlLPNkmooJL%MJjNKLLK%Jlollj0j2qMMLNNRPjlmk%LLln
-50248i3KKlKK%jn%L%jkmk%L%k%omklmjKJjMJ1O%KKLkmkmnoj0q%J1QQJ2RL%OJ1Mrj1j3j0J
-50188a00JkNPMJ%mlOKj%kmornkLPNRKnqmlkMPPOLMKloqmMljNKloljnoJPJ1QKmon%L%poKN
-50122a02MKKK%kLNJ%kpm%mqlmkjPROPOK%JKmpokJKKjkKjjJ0QMLOMkoqlMLqqomjMKjNNJMk
-50056h3npokMPNjqmjjJNNNLjl%Jnj0l%%KOMKjjKLLkpplmmLQJmkKMQQMooKJLNlj0p%NLjjl
-49990i7ojNJno%QONKlknqrjNO%%JNLpqJJ0OknqLQMJjLjljmk%kkjLMk%NOjp%K%%noLNLNNM
-49923h3KnokKJ%jjKLJ%kjmjJJKK%MKmorljkNROoj2rmJLMMMNjolKKjo%PKk%PRNLKpok%KNO
-49856h0OOLjmk%kmonj%MLJJJmolkOPJjmn%L%Ojn%jknjJJjKKMMJj%%lkj%LMJ%jKNj%MLlol
-49788h2%jll%lmjMNjjjonl%JkolJJJJlKRPJMJLKkn%NM%nnjOJnmJLKkmkkoK%ljLPOjnkKJ%
-49720i7%JmlOQjpmJLKJLMlonjJJMNJllMNOL%Jjk%mnlkJLOMOJmj0pKNKkloKK%%NPmokKJ%L
-49653h6lnJOJnojJm%NLlLRJojOMnmkljjlLLJnonlkjmoMROKjkJNJnKLL%onJKkpokKNROjMO
-49585i0OOlpmplKpoLPMjnjOQOMlnnkjnp%OK%JJ%JjOJ0MK%joq%ROmqkKJjJjm%mmJKQP%npp
-49518a03rnRR%mol%kn%N%lJNMj0pKJ1J3QJ2Npnl%JNOOK%%kjjOQ%j0j3ronljjJLJKPMoj1r
-49458a14KJ0LKQRJOJ4J0ljkj0j1prj5rlOOKLlmkmnKK%NK%JMLNJlpollJLMKJLLjLNKljJNL
-49397h6mmKjJNJjjmmok%MKlm%MKjLNN%njj%LJkl%OOLKJlmjlrqLQNMKnokLM%noljj%%JKkK
-49329a02PNJkljORKpj1lJ%lJjNPKJ%mro%JMNKllmmKJk%KjMJ0QMKkqjMlpnNJ1N%oqnooLLj
-49265a04JLlqnMJ2J0JJknJOOjjmojLQN%Ljnmmqq%ONJ%LNOjqqkLmlknjjJJ2J1KkMLlojJKJ
-49202h7kokKjnjMOLJL%lkmm%J%K%KJmmkqqlMOLJNMJkkk%KKL%mJ%%LMlmNROKJ%onjJj%Jll
-49134i3lnkJKJllKJmojJ0J1NLjkjjlKMj%J%j%nljMLkkopon%OM%jJ%%MQJ0LlkmnprmLOQRN
-49069h5knnoNJ5Qlro%LMJkjJLJlljmjNmqkKjMNNKKNNlrjK%npkJllkmjL%l%NQO%kjkkMJno
-49002a06mNRNKK%nnppmKRNljjJK%jp%PJmJN%kPNlnlKL%LQKorj0jKjlkjKNKLJkKJ%%nojjj
-48936a13jJMPJlkKPPjpnjKKljKmoKJ2J2NKJJoql%%k%MLnmLMJ%kl%%lml%%llMLK%mkjjJLN
-48871a01%m%kn%%nlJ%QQNLKLlojKkmmplJL%MN%%lmlmm%QOoqnokMMj%MJ0J2OL%OJ2PJqnjK
-48807h0%kjKkLPKlrj0nJN%kJlnlJMmqkONKKLJkJ%llKJnlKNJ0J0NlokK%LKnqnKMJJklKQJ1
-48743g2Ollj0j7j1lKQOPPkoprlJ%KJ0J1MkolPMnlj%j%k%lpmLOPNjlJLMK%LLK%mkprmjNOJ
-48680h8qpNPNM%oj3pMLlnJKJop%jljNO%nonm%KQO%lj%MNMNLLNLjLKlkonLMKKOPJlkoqrql
-48613a14JPMLMkoJM%kJOMjk%%J%KKlLJ0J0Jnkoj0oLNJloo%PMknmj%lMPPOlkJk%Km%RPpj6
-48550i6j2njKLJKJnmkNKlJ%k%ONNOQQJlnnmolKLJlnlk%J%jKOLLLklnk%jloJOM%kKJ0J2Lp
-48485h3plmmLOMjoj%JLMKloonmNOKNJnljLMJnmKPMKJkj%on%kJMN%LPKplKN%lpj2oJK%%lj
-48418a11MPNNOOJnl%mlLQNnj0m%LjnmojJnlLLljQR%kll%%jlJNMkkOJlknq%JLNKJ%MP%pm%
-48352a02JMNj%kqlMLjJJ%JJJJlmKLKkonokJLOkplLMQJ0LmJKMLJ%mnj%kJLJJMjkpj1nKKKN
-48287i9J%k%kjlolJLMOPLprljMQR%j1rnjKjJMQJnmm%lj2nRJ1LjJMNjpkNPN%kmmmkLNPOJl
-48222i2nl%KjnkKK%noJOPPJmmmmKMjmnlk%LLjmnlKRJ2OmnKMLlkPNllMNkpnooml%PNjjNOK
-48155i4LKpkRQopPMkqoMNmlKmooKPKolNLmlLJ0J1Knmm%JKknpJRROLjnlkJkj0nMMmoKJ0QL
-48091h4JnpmljkljjJQOjMPMnpKOnoLJ0MjlkNNmppnoqLNKOMMjl%JNlrm%MNMNLoj1pjOO%Jn
-48025i8lKjJQLnokKJkJLjonJjlNJlPRK%k%QPLqpmnnlJKMQKkJllKLJnj0qmk%KPNKmq%QOLJ
-47958i7lplJLNOKmlomLNLlpo%OPNNNMmkmkkkmm%J%%KOKknpjKPMlmjMMkjLKNKkmJJnnj%L%
-47890a01l%JLJkmn%PKjMNMMJnnjnljpoNJ2OkkkLJjMPKKlqmj%jkLLkkjjlJRNkpnkJNLlnlM
-47824a03OJkkMNjllpkNOKJJJOLllmmJL%KkmlJJpomjjMMLOmnLK%JJMK%M%mj%%KJ%KlqkLMM
-47757i3Nkj1j0%MMkmkK%jKLNKkjJLLJJLPLmLQNmj4rJLloqpqnMJ1O%JKKML%nlJjqmMOJj%L
-47693a01NON%loJMkoj1rKJ1OK%JOJjNNnrjLOKqj1oMOLmkklmpn%PMJLJroJOQMLLjlOMnnJK
-47629i7%%lmj%lokJJMNPJ1Jrqn%lkLQN%NPJkllmlmkjjKMKjNNlrmM%npoPJ3%kjjLOMMKnqm
-47563a02om%QLkmjLOOLjJ%mnnk%KkjNOJLNO%lkkK%jNNjnmmmjnojKJml%PQPKomkllkJNLML
-47496i2LJkmmmjJLNL%OLKKkrokpmORKpj4rlkjLRRNJL%jLKllknp%J%MNO%jko%QNllJMKlpK
-47429a00QNjkkkkojOPlkLlnklkMjjKjrpMJ0NonMOJkLKJKNLl%qmKJkmmlLJ0PNLmnjLK%nok
-47364a02JJLPKJKlnmmjKKkj%KJ%kjmojjjKJlLPLMMKlmKOLk%L%mppjRNjlnoJLMMNLnpjPLj
-47297i0Kjn%jnKJ1J1nj2ojKMM%n%K%kkmkkMLLNJlmnj2j1mKKKNJKKkKJ0QJoomjLLK%JKLml
-47235a03LM%lnKKrpPJ0krmLMKLLLNOM%qo%LKOKnommj%ljlm%LOOOMOL%knjL%pqklnjMPOKL
-47169h8OKMKmnjmrrpkjLN%N%kKMMj%j%%llkLONLKK%mkmomnollMO%kJLNJj%kqnMRJ0Lmrn%
-47102a11KJknqlJOONJJKJnj0oMNKjJLL%%MLLNPMlmKMmnlJKKkmnnlQJ0Kkko%LLkpqjNLm%O
-47037a00NLK%LMKLjoj1j0lj%KROJ%%jjKkjKmmllmnl%KKMMLk%KjkPJ0Lom%llLKKjqkPNMN%
-46973h6qpLMJkk%KJKmojLnqj%lnmjLLOQJ0OLkmJNKJKMJnojJ%KNmoJJkKLnojMNQOJLkj1j0
-46908i5kJj%KLK%k%jpl%%ljRRJolnnJjJOOQMjmppmPNnlkk%Lkpl%OPNMJnql%kkJLJJLKjk%
-46840a03nmLJJK%lnlLKMNMLj%J%kknlllkJOJnJPLppj%JJJjKMLmmMOLkonJQP%mlJLJlJKlm
-46773a06qpmlMMPRRQMlmKjmlKJ%JjomNQJjKKMmqpolj%%ko%L%JOQMJJjjkmmkJMJl%Jkjl%J
-46706a10J%mlnpnOOLOJpmNPNQPjl%%jJjmo%KLJMML%kjooj%klm%MJroQJ0mmPO%mnKNMKlJJ1
-46640h7Pkrj0mLQO%mokKRQKoqkjjMOJo%KJllmmlkJOKMLmrpjMOjJPKKLnrkNK%J%KN%mkmjk
-46573a03lljll%M%lMLKOMjmj1j0lJ%POj%L%%LOOJnnljjLPJnlJ%OKmnm%LOOM%k%K%Koj5j0
-46510a19oKN%%QRKjj2j1LJ0ROMKJKJKmqmjNQJ2NnkMkjjqj1onomKPMlmKJJLLloNRPkqqmKR
-46448a00Nl%Jk%LKrq%%KRMljl%kmkjQOMKJklkjkLNNJj%NNNMkqj1rmjllmLL%jKKjnj2qLPO
-46383a15OMNKJJ%klljjjOJ1QkmonkjljmlNPQJ%%kjMmroJNMMLLKJmoqql%LMJkkjlNJ2KkLO
-46318i0Kpj2j1%LmJLKJNLKQO%mjjkojMNKmljmkNPJqj0nNMJKKJKKkkMNLJkqrLPK%KQLlmko
-46253i7lJJ%lJPPNLjJJkonlMKnmLNKjkln%KjljMPPjpmNLmnlK%ml%%JLJooJPOMKJJLjmpoo
-46185a09%LkljNN%mjKK%j%LL%j%MNmj0rnKLJMQJkjljKLJllLMkkjjLQOONKkrj0jLjllolJM
-46120a05MoojKOJlqlKjj%J%j%LPQLj%mn%KMJlJLopJMMjnnlJNOLJ%mrpnnMONjjMjkJLLJjl
-46053a14j%jjLOLK%jJNOL%pplLPMlnmmJLLLJk%jjomKJlOJ1MJ%JJKkjLPJnqjKjmmkjKKknj
-45987a05JJlllkMONNKlJKkljmljLM%mj0pJM%n%OPKmkj%%KNkrnjjJPJ0M%NPjqro%KkkkQJ1
-45923i8jpJmnJOOQRRLrj3pJLKLRNomJ%%moj%LjnjMPOJjmmJNMKjllqrmLO%nJNKkjKNOKnrn
-45856a04QRlqlOPjklnmkopJPQNJnpjJkk%MRQjllpoL%kjlLQNOJknkkJMLKkmjkl%jn%NLkno
-45789a15lKLJLKKJlkKKJMKknnLLkk%nnjMOPMmnlnkKKN%ppjP%jNLJjoomjj%J0J2NJjLN%nr
-45724a06ommMNLOJknj0nNJ3O%jlnoKQPJkKL%MPNjoL%ro%lm%%JN%%LOJolopoJNKj%jLJ0J0
-45661h6Mpoookl%MNJ%NQJl%kljK%lMRMjqpjJJmr%NMj%LMKLNkoonJNMk%Jl%Jno%NLjm%OLm
-45593i9k%nlJjJPNONmrljk%jMNlmj%PPkpklkkJKNMNkmnno%NLjom%POKJmlJJJMONlrJOjmo
-45525a05mJPN%jjKM%kJJknnnnkjLN%MJmoJPNKk%%m%Jjl%jJJ%%MKkkmKPNKkomLJkJOPJkn%
-45458i5JjlnomjKJJKjlkkNPMPLklroKKNQQkppo%%jPNpmNJjjoKJ0P%lkmnnn%kJMKMMKjlkm
-45391a09oMMQMoojkknjLMPMlmMNLKj%%lMRJqj0mkJLLPKklk%%LL%lLN%qokjKLMP%nlkljL%
-45325i9km%ORQK%KnnkLKlllklmKOJj%JL%JKNLlpn%mlkjJjmkKPKjLJ0PKprjLljKLN%ppkKL
-45258i8J%JLjj%lprp%OO%kmmqkKJLLJKKKMMJj%MMLKkrpjLLjjOOMLLjklqnMONMkloqom%K%
-45190a12nJOOL%knmjOJ2J0LllOMpljmkJJjjmlJj%mlLL%mllpJJ3J0LjppnjL%lKPMKjJM%on
-45127a06J%kNL%llnqnKLNRQMoj3rlJOKkkmkMmmNJ1Pjj%lmJJM%jLOPKk%JmkPJ1%j0j1j0j0
-45067a21o%lMJ2RMJjjJKm%OMJjLRMjrrlJNLnponLONKkj2j5lJ0J3LlKKNKjjmjK%qqJLMOQN
-45005h9mlQJ2LopnlJM%lmmj0mLj%MjjON%oj3nMJ%mnlmLRQOPKlljlokJjlJQMLK%LOMLMjll
-44940h9mjkj%%NKkklqokkjNNJkllmlJNPMLoj1pKK%OO%oJMJkpkNLkjjj%kK%kLM%KKMMjmmk
-44873a10KjJOJ%jl%%KNloonlKJ0J2Loj0qJKN%%MLj%PMklLO%qplmoOQpqmNJ1J1KkqqKJ1J3
-44813h5MkmpmLLkljLjj1j1lJ%jJJJKKLLKj%jmJQ%pj%kkpl%kNQLOLllnkKknJLLJmjOOKJkm
-44747a08PN%%%kkonjJ%%NLjjJjk%knJL%j0qJKNNJorkRR%n%JMMPQJoj0pJKlml%KNNNKN%ln
-44682a07nm%ON%pj0mLMO%KjkLKK%mlMQOKoj4mMNJmmMLjjLMjjrqKRNMNLONJ%loolnrpLRJ%
-44617a09KOPKlkJkolKN%okKMMOMKM%%%mlKKmj1ojJJLMmqLKnjNMmnjmll%JLQMjlmkLOKJKJ
-44551a01KJ%%JMLlpmoojj%Kko%LOON%kNJj%%LLlmJJ%KOLnj0l%JJKMMKlk%LkmjKLjmplj%k
-44485a15m%PPJkonornNPNJJNKjLRNkkJL%nmmnnkKLjmnm%LOJ0PkomLLOPNoqlmokLJKKMNJk
-44419a04%JklLKNRLk%jKjlokRMqr%MmoJLJLklnpMRMMjmmm%KMOLkjKKj%llmkkJKKmj0nJNO
-44353a11MJj%llJLNPO%Kkk%mpol%KKONKJn%QNJk%jj0qKMMLMLjln%NNjnljlmnk%lmkjjMJ0
-44288a07Q%mlk%NKnJMKknjLLLKLLklkjLKjjjkJjqpKKKJ0NlnjMOjlljJKlj1pmjLL%nkjKLM
-44223a15QNjjkKlpJLLL%%LknmprkJJJjKJMQPPKlkLmpkknkKLLL%lmkJnrmL%JQQJKPJklook
-44156a24JPJ3J4Oklkno%kj%mlKMJ%K%JLL%mpnJPRKmopo%JJJnlMNPNLpj0kOPkkKPQJookLM
-44092i5Jn%NMlmJK%opnljLPNKKkjKLmpnoj2nLOklLJkjMQNLjmomkjKKL%Jj%QJ2Ljkonj%lj
-44026a16LONlJNLmnJKmKLLJqpmmKJjJMLKkmJQMljJMJnrpmmjMQNNNL%kkklj%MMLkpJJnoNR
-43959a02M%pnKNjomKMkojKJKJnqqmJjkMJ3QNLMLM%npm%JlJK%KRQLnj4oKKPOJmmJJKKjMOK
-43894h5klljKKlnqj1mJKQJ0LkjllLKlqojLjkNKmm%LMKLmokKP%kkklj%PJ0RJj%klmj%kkoq
-43829a23jORJ0Moj1oRJ1jok%KLK%%KOPlj2j0JNLJK%qqMRKkpm%jMOjkokQOLKLjmonjOPJ%n
-43767a00pnjNM%Jj%NMOJjkjLkkknjNNJknqrnjk%LMMMJmqolJMJKOQNkknmLNQNJmprroLLl%
-43700a23PJ0PJnnlJ%kqoKLJjk%lnQJ6Okk%JJjjLKlkLKooMNkkJNPMjklmjkkkjjONoj0JNKM
-43636a02Ljmqj0pjPNPLolJjLRLjlmlo%PNjkjomjK%%JKKMLOQO%monnjKJk%KmjLJmnj%KMLM
-43570a04knjJ%Ljn%JkmjK%%KPPLKnmJ%kmkLKmolN%jMOjkMKJj%%MNjnmjJJkl%jPJ0KmlmK%
-43504a00jJJkokKOQONJqokjonmJNMJ%oj3pJNORQPOKpqjmk%nljljK%nnk%jLMkkNJkLRJk%k
-43438a14JMmnjjjLJ0%lk%kkM%kjjj%OOKkomkkkKNLKjopJROMPOJKKmqrllrkONlqplKMMJJJ
-43372a21%jmJQRPKnqoJMONjm%KjJJJ%LnplKPMj%opmKNJ%KMmlkjOKkkJLklNJrnkooMOQMln
-43305a21kJmjPO%MQLklpomkMQMJllJOOjJ%orl%noJONnmKLjj%MLj%jlMJ2J1jjnomJMkmJjk
-43240a13JLJjLNJmm%%jk%JKLKkqrlQJ1QLKKllorljLMJ%J%pnjLMMNKnk%rnJK%%MLJmoojKL
-43174a24JLQKmom%MOnnkLJ0RL%kpo%%KKjllkJjllJlnnjJ0J0ONJmjKK%JLK%%%MN%nonnjPP
-43110a02lmomkLMJKPLooLQQLmljK%monkllll%Ll%NKjLNLknj%lqkKKMKKNMK%K%ppkjMQRNJ
-43043i5JKoronKQMjnqpkKPRKn%J%KPMmn%m%JlkmJKmlm%Kkl%LKnkOJ0NkkKNLJLKKlj1j1lM
-42978a21LJLjn%KkkjMOjlmkmkMLKkpkMMJMLJjJkmkJLlklnMJ3OJKlnmLMJmpkMMJ0PKNQNjn
-42913h3nnnpp%JjkLLKkp%LOL%ML%mkJ%JLknmk%LLKkqojKJjNKNOMKK%nrp%K%KLmnn%Mk%QN
-42845a04KkkKJkooJK%joJMNNLK%%lomKjnkKQKJ%npopooKOjokNQJ0RRQLklkl%KLlkLOMPOo
-42779h3njmrnLKKLJ%knnMkolj%JPOKmlolJJK%mkMKORJpnlJMjjKjllkMKJKMLKKlj0j2jNMM
-42713a08LKNJmplLJmkj%jnl%KKON%l%lmLOKjJJKjjJJ%kjllnjMMPLnojLlp%NMJjnpokkj%l
-42646a37pmkMOLMjKNQMKM%jqmNKjnLJ2NkmoolMLjlnmkPJ4Nml%kkNNJ%lmm%NPOlqnkNQN%o
-42581a03mmmmoljKKJ2J7J1KmnppjNMkk%jqqNJ3J3LmJM%kkoopnJJ%kj%K%%nj0mJKNJ%konm
-42520a38%KKLLNN%Jkn%OPLKLnojkkKjkKKkokNOLJKkkOJqplLOQOLmpkklKLOKmmoqoLQJkJM
-42453a16PKKLJ%nlmkkjjlJKjMNOM%LJnljlJPKnomjkl%NROooKLKLMjrlLPMnmlmnKL%lJRQM
-42386i4Kjmrok%JNjkmmn%LKJ%LKLLNKlkknl%LLJJkKROkj2j0KJ2Qj0j8rjNQQL%KMJlkKOKm
-42323a00km%Kkrj2pkmKJ0J0PLloJQNlkl%JJlplL%mlJKLJ1J5Pmj5j2jNJmnj0kQPKNJjkJ%k
-42264a15JKopnLK%OOKqj0lNJ0jrlLMPPJ0O%kklmolmnjKNM%olNMjmkKkokJO%ppnlLJ2J3Mj
-42202a11k%NL%ll%%kjKLLKlnkJ%lpj0%NLMJmojJN%o%LLLOPOmnkqnLJ1OnlJKPKkolkLPPM%
-42137i5kloplkok%JQPKokJnKMnmNKojJKNQPKkJlqmMPNkmpqol%NKK%mlLLNNKjlJjnjOJjKK
-42069a08jmkJMJk%LJlnkjplN%kNMmokKJlkKKMMLKPLkkllJLmpmKJ0OJkpNJ1Kpj2oJMNPOlq
-42005a09q%NkokkoKPOQOLlnkjmkJNKlqj0kOLk%loKRJ0MJlokKKkkLOMkppoJLJKNPP%prrkL
-41940a24J%j%mplJRPKKMK%Jnj2m%KMLJJKOLmqlPQKjLONlrl%mnjLOLkjJM%kjmjjJlnJLL%%
-41874a14JJJm%JJkmknpJKLPMmjOJ0MjqpmokOQLKNKKJjjK%mpomkLRNk%LJlmNQMJllKMK%mm
-41808i9kkn%MKlmklpkKPQ%qj0k%KMJ0RNKjjmqj%nmlKOPKmmmnqnKORRKnpJkkKPQLkllKNKk
-41742a02kloqqkMQMlJJ0LnpkkmPR%lqj2j0%MLKnmMRQNMML%kojLLj%jK%JmpkKm%KkojKJjJ
-41678a25LNJop%QRJ0K%MKjjjlmnm%PLkkmljJkrr%NNJONkooLPPOKMLlojonLOMJJjnomjLN%
-41612a09mljonJMNMJkllmKLJJkmKOLKMOlj2rmnLJ0Mnj0oMMjjl%NOMMJKJMJqolmlnJJ2RML
-41549a07N%opjKLJjkkLMKJmrq%ONJKKj%K%l%KONKJoqloj2n%KLJlKJ0RKk%NLmpomMJ3PjJJ
-41485a00nlMkrpkkKNjolKklLJljOJ0PjJJjkjKJ%jnormLMPM%lkKJnnpoOROOKmk%kojMLLNL
-41419a09lnJKnnKN%jJKJMkrlNLnnjlrkQL%OPKmmlmlNQLLLJokPQKoo%MJlmqmLMLJkjKPLpj0
-41352a24%L%%%jKjonlORNKkj%%L%onkKjlLLjKJjlp%RJ1Lmkl%jKMNNmpopj%LNjokLONLNMm
-41286a06mjJLJmqjMJJNkj1%QNJmokJJkmLPQ%nlMKopmMN%%J%%%kk%Llmk%LPJjJjLM%kkljl
-41220a18p%PMJk%KmljnmJQPnrjPMjLKknnjMN%%N%jJmnjKK%PNJKLjlj0j0lNPjmmjOMKJKOM
-41155a01jkkoplmjRR%j%lol%KnljJNMJjJklMMjlMJ0J1LjlkkpompkLKknJKjkKknjLMQJnol
-41090a31oqlJ1J7RJLKpj2j0kKNMMQjom%MKmomKPJ2P%jJ%ppJ%mpmjlkJ%%KOO%JMJlnlLL%K
-41028a20OjopKORJnjJlppnJNOPPKoJOJmJNL%j1q%MNLJJMMKmomnj%k%OQLjmlMMlmnppJNKk
-40962a22nkOMjJKMMkklkjLjlJ%mplJRJ2PJlmnoljPOkojLNkmMK%jmll%jljlnKPMjKOQOMjm
-40896a04LNnj2qjPLjjlj%LKkJ%mojMOOjool%jmlL%KQLllqnKPQ%lKMlmmMOjmonJjJPLoomK
-40830a36PMKNjkJkl%jJJmll%MKO%qjOPJlJPOlrqlkKMjmomJjKOK%KMJnplMJMQPMJ%lJKjlJ
-40763a12LJnpqmORQN%klm%%%lkK%JjlkLLJlolk%jlmNO%jJLQPM%njK%mpnJKNQKlJLmoonj%
-40696a26j%J%MRPKnnmoor%PMMKjjjKNjkjOOKno%ROKJLK%%kookJLKJmnkjkkjlorlMNOLlkQ
-40629a22NmjLKQQlj0pnlKKlokKKLMLnp%KjKkmLPLlMPmojL%%PRJpppkLKKJkm%MJkKON%ll%
-40563a18L%LKkJNKJ%krj2pKPMkkJjkKPKOLn%PMj%%JnqmK%knnKM%lKLJjkoqmMNNN%njOLmr
-40497a30pkKOL%KKjKONL%l%M%ljlllkkmrpkKPK%OORPKkjoop%KJokLOLJjNKlrp%JnjJMONj
-40430a23%JKLkjJllM%mKL%JK%lmm%KJ%PQ%ppmjKMJ%loKPjkLLNJ%j%okLML%qj1rJOKjl%Nk
-40364a32%J0NppOJ2Q%pm%k%PJ0J2Mj0j1nj%nopmj%llNPNkkKJml%lk%LNJLNNJkprkLL%Klp
-40303a36kOJ0NmqOOklorpmJLJjNJ2OLPNLNNJmorj1pkLjmORLJkpmKMLMNOOLJknpomLJkk%m
-40239a21lMM%MKpp%Kj%KKK%%jLLPMjmj1rkJMONL%okL%%%%JN%kj%JKkj%okLjl%NJ0Mlqj1p
-40175a30kLNMKMKOOL%KjjklJ%mj%%mmkjJ%lplKNNjnokOPNLJ%mpj0qjOMklj%jK%lOJ0Jkmo
-40110a32opoQJ6Mn%NM%MlojjjjmknljLllOM%ljPPNJlk%kjLJ%lJPRQMkororrnkOOPMJnoKQ
-40044a23Q%mlmloj%QJ1Mmnnj0qmKRJ1QLjnpjlk%KLklKOQRLjpo%LkjmnLLK%jplKLMNJ%PJ0
-39981a01Mkoj0nLJjlnokJJNJ0PKljkpkl%MJKMMKmppnjKLKjkljLMK%JJJk%%mpnMNMMOOJnn
-39916a18lKLjmrmllNQKjKPjqkKJknlMKNQLmkkkJ%loqmJOJ2J0MJkrr%RQKm%Mj%lojknk%j%
-39851a31lLMklmJL%nkPJ0O%j0qnm%NQPJjMONlrl%k%jlomJJjQQNLkjjnlKNNL%%jmkJlpojM
-39786a30J0Ompljj%kl%OJ%PKnrnklmlLPOKKJ0J0%lml%LKlnmnJNLjKOLqj0NJ3Rjj0j0mjMM
-39726a22KONjnjk%KJnj2rlJMKj%LK%JOOKKJljJkkJMMkkOLqm%J%kkKKkKLkkJKJjnnMRNJpj0
-39660a25lKN%knroMNJJjlLPlrj0jRNKJlolLNMKLMJk%mnlloqn%JOJ2J2N%kkjjKJ1QlolJ%l
-39597a21jKMKqj1nJKjLPJmmolKOLJJNMnn%LKNJokNjmnlKJqj0JJ1J0MkMKkKkjkKMKOMK%lJ
-39534a07qj2qjJljppKNQQPO%jmllnlqrjPL%OJ0PKJJmqkLKNNQJomlmJNLkmNMnj0j0lORJ2K
-39472a11orlkljJNMKjjKKkmLOlkJjMNnkMNjmJNMN%nkKJJnnmJjjlommoJPN%mJK%%%JKK%KO
-39405a18JlJLJKklm%LJJL%lkJLKOLj0j0kNMkmnjKJKjnk%%jJNMLjJJ%jkNOLkjl%JnmKlj0p
-39341a40kKJ0RJ%MLJ%%KmkKkkjKJ%l%klMOLjol%Jpj3nOLlljjjJNKmKJ3J0Klqj1qLLMKmpk
-39279a45NOROm%PJjmokJKj%j%lJOMMO%rk%ooKKKNLKJjk%JLJlkLOMM%pj0lMKknm%Jj%k%k%
-39213a30MJjMNKNKJjnqm%LLjlorjPOK%jlmJNMl%MQOknmllKMKkpkM%k%kqmNOQNpj0jMNKJk
-39147a23JMJjjonjlmmKNNOMMKJl%LJmolkj%Jnp%KMj%KL%lmjKJmlJMKKOJ0OJKkqlK%JmkLK
-39081a18LK%%MM%o%M%njjkJMlj0j1njJjKNLKOMMLmj0mKNMkljKLJ%KknKjpo%J1OMMMLjrj0
-39019a24pnjKLJ%QOLOKj1rJMNNK%mn%KjLNJjJjqj1oMOKJJJ%jrqjJjkkPNj0j1JRQPJkm%Nj
-38956a27oLPM%ml%kkJPR%%LkmkpmlnmkjJMMN%%NJMJ%J%OPJ%JKoj1j0lNPMJ%%jmnnmjkjLK
-38891a32jl%M%lPJ1lqkLL%kJJ%jmojQPNMlj0jKkokjkmlJLMJjLLQM%ljmrrLN%lj%%MJJLLK
-38826a26JkjlLMkj%Lmnll%NMK%jLOKL%mpjJLPNJ%mj1j4rNQK%%OO%jJOPK%LJmrp%jmnnJOL
-38761a27mnjPJ0J1Onj1j0JJ0QKlmjkomMLLmnkJ%JM%kJJj%Mko%OL%lJNJlkjnnJJJJ%jJMOM
-38699a13lpn%MJ1NjpplmmklKJljJjjKNLLPRMKnmJJljkknn%Jk%jKP%pJLLKJNNjlook%KJkm
-38633a32JKllonjNJ1PLnrjOKjLJolPRJmkpqnl%LPPNjml%mmNRLKKJLJjkmk%%NJ0Q%lojMlq
-38568a17kMMlj0m%kK%l%MJ%klpj%lNQJnoJML%%LKkmKOJMOnj3r%NOK%%%kljJPN%lk%Jkno%
-38503a37MO%qnQPmro%NJ1OJjKMjnppkMQKnomJJnnMJkk%OMKJjlnJJ0PJmjJJJlm%jorlPJ1Q
-38439a25Jk%JjpnlqmkJOKLNQP%nkJmpjLMJnmNOOJjLmom%Jnj0mMKKMKJONjlmlonLO%OOMQN
-38373a12MkqmjkpkLlkKJKj%ln%KljmnJPPJ0QKkqqmLLJJjmmnn%NRQJllJLL%LJ0Plpjkj1j1
-38310a40JONJJMLN%nooljjMN%jLKnl%JJJ%l%LMmj0KLKLM%%%JnnkK%kk%KMMMNjok%oqKKJM
-38244a32j%NLmjKKlmJ%LNMKmj1pprkNLJMLNPJjljMPL%JjJJnrnjj%KJL%MLklmmjKMK%J%%l
-38178a34l%KKJlnl%J%kkKJ0LqmMMPL%kjJMNj%LJljJk%kljPOJJknqokJMjnkNPQNopJjmnlJ
-38112a36KjppjMLjljj%OJMLJK%KNOMk%ONlnrpJMLlmKKJnnKKMLjjklkjJjkjPQPkpnmolKNK
-38045a32LK%j%mj0rkJ0J3OOJnjkkj%lKRLppkMLlm%MLNKlmolMLJlmJkojMQLJLkppmJOLJJL
-37981a28RPjomkMOPKljnJMkommnqj0nLMjLJjORMmolKJ1QkjNOjmnrnlppjPOKkMLkJ%KKJJK
-37916a25OjopmkJMNKJJlmKKJKKjlkkmk%%JMKKjmkmLNjom%KL%JKMJklllKJ0MjlljOO%mjKO
-37850a17O%mnLjqqnKNMjkjKMJrqmjLKNKK%mnpJO%nnMOKkjJKRJ1MJkljkmn%PMjLL%JNQKjj
-37784a02mpn%lmkjjKJKLOQK%kpqpnLKMJ0PkqrnJMjllk%NMmkOMNNJooJJJJmll%LMKmmpmMN
-37718a31k%Jj%komLkk%jKPNj%JjJMKKKKkrqlKlpkKMLMLkj%mmnjJ0RJ%ljJlkMKljkOP%nmj
-37652a39JOM%MQLk%knnmKOLlllkJKJlnoolLNMJknjQPmojLQNjpj1lMLMOQRNlpqjKnpjOKjK
-37586a29j%l%NJlk%MLMMnn%JJKmonpkPRKjJJmqlLJkKMJMMlpkNQOKkmklJPMmoKNJmpon%%K
-37519a38LOQLJ%jKmprnLMKjkkJM%LMK%mlJOMkmrqlLRJ0Omrp%KJ%LLlmJLMkkKjkLLJk%KJm
-37453a28llnkJMNLnqljkjJL%mKPNOK%JjNQOJoojJJkqkOQ%qqkjKNJl%knJNNjkjkJMOJllLJ
-37386a21kk%k%KjnojONJjjLMO%kKkqj2qJNKlpoOPLKjkmoj1kQJ4PpnkmlLKPQ%opJKLK%NMJ
-37322a28kKljMLkrqp%RNJ%omjJknn%KNMPQKKMJmo%K%KOOKjoo%klj%KKJm%NjplMOKlolkJN
-37255a35PNKJNNkmmqpmjMNN%pnKJ0J0JlmJOPkmkqoLMknn%LKJMNKNJrj1pqKRRJ0P%Jmj4j1
-37194a38okJkkKQQLKjmnnjPN%kklnJQOLjjjmn%MJJJLNNQNqj8j0%MMJl%NLklJMKK%JJlJN%
-37129a16mkKkjkpmmkk%nlJK%%KJKlkLKkjKlkjJJjJj%KJJLPQNkmkKNRKpoknm%jLOKmmlnjO
-37062a38MJmkJKLkolJJOPMJ%JJnnKKj%JkkKNLnnk%OQmqljM%nm%KknLLKOLnpplKNOOLJjnj1
-36995a45kOMjKLNLmmJ%%MJmmjJjknqpLQOlolKLNNJ0Qkj0j0JRLpp%KKjjJKjjlp%NJ1Rklmj
-36932a35LJpqjj%%l%JJMJmmmmJPPMOOJjKLlqpjJMNN%ppmKKOOJkl%JJJLMKlmlpnPPQPoj3n
-36866a39Nkj0pjMPPKjjjjlkJjkjOJ0OJmoqmljMMjl%NONjj0j0oKQLl%kllLKLNKMK%lKRMlk
-36803a26lqnjJNMnoJPJ1LkokNJnlmPPjnomJQMqr%OMjojKMLQQKkkonOPmj1nKKmpk%kLQNnk
-36738a39J%kkmml%JkplPRN%jNPOJjklKPLjjljpj1oLQJ0OokknnkJMLQJ0jpljll%JjljKOO%
-36674a26kKjonkl%NMK%LNRJ1mj2mjnnKMknojNNKjk%mj0qkOJ4J1LqokKOMJkol%MLkljPPKj
-36612a22J%onJJ1J0%omnqj0nNM%jk%JMKk%LlkjmonJNORMJJOJl%RRLrj3rojk%MLjNPM%j%%
-36549a22J%K%%JjnoomjmoMOjjjKPNL%JJoqmmnJPPOLJmmLjqqnlk%J0J0OJ%MJMLmqojMOKjm
-36484a32jKlmkj%kmnlkKNPNMLLOj%%mmjJLJj%mj%mpj0pmlkNPMMPKJK%%%JlmkL%%LK%mnom
-36418a57%%KOQMkjKj%j%L%m%OO%nmmomMONLJJk%NN%jLlonLQKjnm%KklKPKk%j%lpqpkNMNQ
-36351a33Jnn%j%MLKlmkkno%LPOKkojMPJ2MkjknkJnpmkj%j%OQOJmjMlrkLMLQNlqpmmLQMjp
-36285a41n%LK%%%klJOMl%LklKMN%mnnJLNOLMjprj0mOR%p%LmmPRMJnmkkLPJkj%KJkjKOKJp
-36219a29pJklONjnolJLjj0pkjkjKJLMKj%JORRPJKJ%Lkonpl%MJm%%%nm%LMMKNOMjplkmmJP
-36153a30KoqlMJ1J3Okj1j2l%JP%pmJjlJ%qpkL%%LMLLLOJknmJKj%%JLkk%NJ0QJqonokOMrj1
-36091a57lKNKlq%NNQMJjmmNRKn%%kKQKlpj2j1MJ1NOJ0LnqkOJooljjjqpkk%ONLLPNNJ%K%l
-36028a32kkmkjLNNNklmnmmNN%J%jklnqjNKjKQPMK%LjojMln%kol%%%OJqoKOMjljLLJJJjKJ
-35961a36JOR%l%%klj%ppLQOK%knqqnjPQQOkokPR%opkjlLLkmmJKooppJNLLONjlJJJLOJj%m
-35894a37lLMlojOJ0%j0rjRMmnK%mklkjMOOJnop%KJMKl%OMj%Kl%jj%jJk%NQNlj%kjJklkJj
-35829a39jkmKPPJ1QJKjk%rj0JJomkj%NJ2J3J2LoqkKkoljmnpok%%LNLJk%J%KLMjoj0rKMJk
-35768a47jllJkml%K%KMNMjmLQKkJOM%nqj1ppj%lKPMK%klkNj%QOOLkjLPOKjk%mj1qllnmLP
-35703a51OLjkPO%qqMNK%koplLM%%NLk%kJjLO%JKJprppqmOOKJL%llMJ1J5J4PJmmnqmjmrpk
-35639a57JLkmmklJ%MMJMLJM%kPQKlok%JnoJLLJLKmLOljLKlpkJLMLJ%Llo%PJkKQPNlj4j2l
-35574a43K%nplMKKMkmOJ2MmplKKmqjJLNLKNJJklmjLLlnlk%lplLJ%KMJqroJMLJ3J4P%lnnM
-35510a39LjljNJmjJJJmnMRMnqOQj%%JJllJ%klqmjjNQjm%jkklKRMllk%LLmpljljloMRMLQR
-35443a29MmmjknpkL%pnMMMjmmKNJJnpKLLJJJlnKNKkmLMjmnKOJlnlJLMKNJ3QopnnqmMQ%nn
-35377a55JM%JK%KLjm%KNQ%j1pljOJ1NjnLRNkooJMJmn%OL%pj1q%OONKpp%KlmjokNQJlnrmL
-35313a68QKjMLkqkMPMlpLPKmnJNKojLKLLjkkKMLjmJKLKlpjK%jJKlj2mPQMK%konMONMklKj
-35247a40lKMJqqmjNKkjJJKkoljMQQLlnpm%%kjJ0J6OnnqmJKNPKmom%KK%m%M%nn%llkJ%omN
-35182a65NLmmKLMQPJnqnLOPOjlkjkk%kMMnj0pJJ0POMK%mqrjROkJK%jJkmnJ%kLOQjnlmpn%
-35117a59NNKLRJ1Plp%knkJkqj3mMOQKoj2pOO%%jjKMLlNQ%kKLjprk%JJLjmLJ1OJjooknjLJ
-35054a50kN%jMjj%ljlKMlLMll%mpkJRPJll%k%LJ%jJLjjjJKkmjLMMJKKJkpjNLJlkkkKMNNN
-34987a24%pnKJKjmmJKjnrlOPMloj0ql%kNPONMKJlpqkKJ%lKJ3J4MjjLKlpqrmJLKknn%%%LK
-34923a56%jlmKQPOJMMOOKmropl%mmmkLRQJNLMKmommkMKkKJmnm%NMlmJJjJLO%kKL%JLkjmm
-34856a43LJJlnkLJKjjJLJkk%KMjnnmJjlJKKlmlnkJOO%JQRPj%%nokJJjJ%moj%j%JLJKPMlj
-34789a39lpj2oKKLLMOJKMmnlnmjKJLLLMJ%kklmJMmokNPOLkJJl%%k%klklm%NKnlLNPM%Kkj
-34723a44%jo%%jNNPLm%JjJkknnNNnopjLNPJmkJKo%KkkmmkLNPRKnkKLJjkjj%LjqnLLJ%rrn
-34656a70j%JROKJJkKMLL%nnnqkQRM%nMRmrmmjLNNMljMmj0kLKJJjomOQkkJNJjONqj2%LkjP
-34591a48RK%LJopJkonKRRO%pqlKMkkLL%%jnpkOPKKmnj0rjLLLJLMMPNMjmkmrlMJoLQkj0kO
-34526a53OKJklk%OKrmPOnqlMRJ0KjlnkKKnljJMJjjKKJJ%lmKjjJORQjqj1rnklJNNkl%M%ML
-34461a45lpokMPMMjm%kplkMMMP%kKRO%mplmjKkk%J%%JPMmJ%%%%jppjMQP%qoljk%%jKKJLJ
-34394a49ll%MQMJKkkkJLKnj1qkmn%%MNPLonnKLkJLLljMNONKonjkqrNJ3PJLJJjmJMLMK%kj
-34329a34jonolNRRRoj6r%LloKRLKQNll%kjJKKlKMKj%kpm%jjk%kJNLMMkook%Lkp%J0Lnnjm
-34264a57n%MP%llk%MNPLkjNP%pp%jkOQjJ%lmlJKjmklkOPLknJMLMMLMPjrj3j0okJROLjmmn
-34199a50nn%KLOK%JLNKljNMPLrj3polMNNLjmJNOKonlooMRMnj0lJMJkjNOKLkrmMMLKkmlln
-34134a60nljL%kPQKPMkKK%jmo%LKK%mknnNJ3J1Jpnmpj1oNJ0J0KJMLknpmKJ%K%jk%KKmnj%
-34072a55JJjjL%KjjPLmnjKN%njKjjlOJ1MmopjjJRMnpjJkj%jJNLkmKQ%rmJ%JKkLPN%lmkJJ
-34006a44kllJ%lkJJ%KLNN%%ljLOLkoklp%MjolKMK%kjkmnJOLjjmkJKKknk%LQLjKONkqj0mj
-33940a64%MKKKMkj2oJLQMMJkMORPJpj6j2lkKJ2PLJLMlqqrkLPQM%npmkom%JLL%JjKKMMJLJ
-33877a44JKJKlqnKOKjMKJkojLJOLLlj0mjK%mlLJLMJkjjmqjNJlKNMNMj%knpj0qJQOJlj%kk
-33812a61NLmoKOOPkplmjMNKJ%jKjojMKkqp%K%jNPLMKkj0pLLJKN%oomnnkMO%JNJJLLk%%KJ
-33746a51lpJP%nk%jJLNK%oolk%%jlJPNMLKNjnkMOOJoqqj1rjjjMNNMJkJkJkj1mORLJOQL%o
-33681a50mPJ3QJoolnnjMMQNKjklnmMNJKK%molKNKnlj%jlnljjjNMKJ%kkpnnLJomLNPOjklj
-33615a58RRkop%LmqpmMOJkLLOQKoo%OOkomLNJ%KqpLNJplMOjm%k%%LMONjpjMLnokkn%NK%%
-33548a55NRPjol%lm%%k%lnmLLkj%JNKMLkmKLLjjkk%NMJkkJJJNKj%Joj1o%jPRO%nrkJKllN
-33482a51MlkJjm%%lJJKMJJnnkQRK%%%kjjKMlrlKJjJ%KnmkkOKkJLLmrnkm%LPLnkLMOQOMLo
-33415a40j1j2LPJkjL%jjJlo%M%m%NOKmkjKjnmj0kQQLnoknkPN%NLk%MLpr%%mjMJKNMLlop%
-33351a70RNJlJQJ1KmnkPR%oqokmkLJLQ%j1j1jONQOKknLNJm%KMKLLjonnqn%JMJjLLMKkqom
-33287a61oLNLlolMOLJlnlKPMlqnlJJJ0NkK%L%lnplLMjJKlKM%mojLlkJj%KKMLMMMLJ%nroJ
-33221a62%lkJLJ%LPNlJK%kjKKnqljmlJlokMNJlJNMknJOOLMjoj3nLMMNLMJlJKnojlnlLLKJ
-33155a65J%JPRRPPMprm%kokNQKJ%nomllojJjJj%ONKJjnj0mJJ%kmKJ0M%LMjljJLMLkqj1j0
-33092a74jQRQL%jmkLLKmrlK%mo%MK%JljKj%jKLjkjmNJ1KnknnNPKJmooJOQjomjlkNKjKNMJ
-33026a54KPLmnJ%%%oj1ojNPLllJjm%jnlNQQL%mnmjjLLooJNLjmjLPMmkLMlnLMmmjKOPKJLj
-32960a47oojLJlkMKn%NK%%lljkjPJ0Lm%JllLLlpj%oqoJNNL%MNK%ljPRjj3j2jOMLkkl%j%j
-32896a63pj3p%KQRJ0J0PKllnqjRJ0Kprnm%PMjknjj%mpjMLMJ0LqnNLmnjlKJ1Nkomklk%KMj
-32835a67m%MlqojJMLJjLMMML%mjLNOJjjjlpkmmknNJ1RKknrmKKjjLKkKMK%JLJjjLNjrj0r%
-32770a77PJmKNKllLQJ0P%nlKLjmqj0nKNLpj0mNPNKKJlnkLJ1RJK%%%Klqn%jMPOJnl%kklnm
-32707a67mJMK%LOJJKjmpmkORL%klLMKnlJKJJJ%kmJN%qoJKlKLJlpjNOKLRJ0lpljmojkmJQN
-32641a50KLlj1qjNJ0MLkj0j2rnKLM%jMLKPOjljjnnJMPPLjljKK%jKKL%prjjlkkLLLPLjkoq
-32578a66n%OJ1OonkkJLJKMjppnnnjJJKMJjMN%KLokJnn%LNOKJkknjMKLLlkKKjKKJKKooPPL
-32512a47JkpqrqKMjJ%JJKKM%olNQM%mj2nN%ml%mjNNQKmk%L%pojOPONKKMLkjlkjllkJJlJO
-32446a57Jrj0jLK%mjMNOJKlpnnLPPK%j%ll%KOLnnkjKjpojlJOOM%lJNKjJLM%njNJkmlmjoq
-32380a83JLjnlRRJ0PjkkqolLNLlmkn%JjKONM%%JjKJmnlKJooJLOMLkk%LRMj0j1knojLKNPM
-32316a64LjjjlpnMLjJJMO%rmNjkLMQKmjMLJ%%JKkj%nmllm%PL%km%KlkkjlllmLLMKLLlmjJ
-32249a75LJjKMKJJmj%%jJPMkkKLKlpjjkORPKlnmnpnljKLMKkLPKlj2rKMMNNNLkmmqmKLJlj
-32183a71M%llJKKLK%jjKMKjJjkloJJ2R%lmJJ%mj1j0l%lmlJOJ0RO%konj%jKKKkmjLKm%Mjr
-32120a79qjjJPOJJjKMKkKjrpLRJlmpnJMPONNJlMO%nnolmpplLOMNMKOJlmnmkJKK%jORMoqK
-32053a69KJ%mok%lJOQNnqmklJNNkMOPLkljljOMlmK%knjNNjm%kokJJ%KLJLK%kplMKKK%jjK
-31986a61%lLLKKLjlkkJKJ%OM%%joqrp%LPMln%QOlkml%LKK%pnJMMMOQJp%%nljormKKLknjJ
-31919a80KKJKjjJmnlLLKNKLK%mkjJOONLKJlnnllpqKMLmnLMjjKK%mlJNOlojNO%njln%%J%%
-31852a81MOLk%lol%klkJKMKJkm%MLjkLJ%JK%mnnkMLKj%MMjkKLMMmqnNMkkJjkMNkrmJJNJ1
-31786a66R%qp%mmJOMlnj2qOJ0RONKJJmmjmkKMloJJ%mmLNjkJORPjnmj%lnnlRJ3Olpl%LKnp
-31722a72nlMJ0QJmnoj%NMllKkmLOOKkjlqjLjKQNjpolJNmqrlMMl%L%mjL%%%MJ1QKlnoo%MK
-31657a73mjNOKlnmmkJLNLjJNKll%jknJKKRPkkjmopp%LKj%PMlroPMJjkJLLJjMQJ0Pkqj0o%
-31592a70JmjNM%JKjKOJ1RlrkLMOLmon%%pnjjKMOMmpnkLKrj2okJNPQMlqp%ONkj%kk%JJJj%
-31527a75jno%LKjPJ1LJkomjLPM%lk%OLKoppo%qqMQKllkLPOPjmJNPjmnllk%MMJQJ0MKMllk
-31462a48llj%mkjLOKkjjl%Loj2pljORPPOjlrj1ojKMONL%pj2qJK%%KMM%nn%OQOLKK%jlkLK
-31398a58l%MKNOKnj0j0mMPmrmjNNkm%MLjnm%LKJlmLRJqlNLKJJkjmljKL%lmpmjJ1J2LJlj0
-31336a75kNO%pmKMMPLmm%Kmrqk%%JJKRRjm%ML%MMKlj1j2kNMqj2lLJk%NQjmjMOjlLPKjool
-31272a83NOO%onjNPOLkmlonkJ%ljjmJPOLN%lmnnLPKkjKklKJMNMO%j1j1jK%LjlnmJKMPPKl
-31207a65nmo%ORLkpqnNPNJ%NLlopmLRJ1LoolpjRKqlJkj%J%pkLOO%kJK%KMKnnJL%lmjNMJM
-31141a61PJlomjLM%pqpmkLKJ%kJOQRP%pqnJNJ%jk%LONJkkJlmklmmljNJ0OPPjkkonj%l%%%
-31075a66kqmjLJKLKpj0kQJkMRPnoOJ0OJnlL%kJJ%kjLJjKjmkmolnnknlORM%Joj1jOJmjMKj
-31011a84%NJ0Lll%QRJlmlpj0nKkLLMJk%OklMOmoqrlmjRPLJkJON%noNLjnlMJ0QkpnjmlPN%
-30947a71Jj0j1lKPJJJJKnpJOOOJnl%NLklKJlmjLKmKOKKK%%KKJnl%%mlJKJj%klmklLMMMKo
-30882a76j0lkJjmJOJlJQJ1J1K%JmnkmklJNKKlrlKOJkMJLMknpljJjppKM%%NQOkmL%%MNjnk
-30818a71LJj%noJKljMNLLNKo%KKLkqj0qnmk%PQPLjKJknojLjjMO%KMKKKKJK%%%klmmlknkj
-30752a81mk%k%LLJKJkmL%okJLOKpnJJ%lkkJJOOKK%JlLKnmKj%KLMKMMnonpjNMjjLJkJJKJM
-30685a69JoplLQOkompj0n%ONkkjJNOJJ%jmJJmJOMkjlj1plLJ0NKJOMKjooMLop%MkJKLPNmo
-30621a80JLPQKklnqpKQMoj0kNMJLJlkMLkjjmlLJML%KKmomJ%kmkLLJllMOKJjKMJk%%Nkojk
-30555a77mnnJQJ0JJMQM%%pj0omJLkn%%kLK%kjJjOPLjljLJjKKKKJ%mnlnopl%OQJ%lnLJ2Rj
-30491a64mlokJ%LKK%k%mJMKLMKpp%KMjKKjnqn%jkMJKORO%nnljK%lkKM%ljOP%njNKnnJKjL
-30424a66%ornJ%LLkrnKMOJn%N%JmnmkKMPJ0LmKMnqjPNjjLLllmnnk%%LljMMLKJNJqJQNorl
-30358a81jJmJOOLJjn%kqn%NkmKJkmpnKKlm%LJLJ3J6MlrnlJNKLJKMLL%knokopoJJ1J0OMLk
-30295a65kJ%pj2j0jNMkKMkl%kk%NNOlj1j4rJNNOOJjMPRPJqj2kOJ0MKJJKJpql%mp%Olnlmo
-30234b01jOK%OLmkJ%mmjOJ2Qkj1nOMlpjJjKRNklmllkk%OPJlknJPPPjpoojjo%PM%%mnjjKN
-30169a90%JLknjM%kNJo%QONN%j0j4qlOK%ljN%j%jKMJjL%onlKNNLJKLKMMMkmjlkook%MNMk
-30104a81nJMNLkpm%LPNjonk%jooJPRLJkoojO%mopmLRQOjokKkpLQJmn%%pqjQJ0krpkKPQNO
-30038a84KlmkKNJJKJJnmMMjnlmkljPMJOLJ%JjmjK%%NMlmrqljLKkonKKj%mjJLRMK%j%jj%j
-29971a93klPRQOLmqqkMLPJjklnmkJMllom%KL%OQ%jMJmnjKKNKn%L%JJJlj0j0mLJ1QKJJjj%
-29907a78%JPOK%mnnmmlkKJllmmplLQJ0QMLlj0mkJMJjOQMmlLOMJnlklplKLMJmmk%LLJmpql
-29842b01%NMNMkm%K%KOjljJj%NLpj1oNJ1OKJljjmkMM%nomljKPLJ%kJlpnk%kLLkJJ2Pmmll
-29778a94MQPjj0j1j0mjMPQQjKPll%klKLJKKKKnnqj0jMJk%JNKmjJKjm%KMj%lkJ%%jKQJ1LJ
-29716a74MMLmokMNlmjonmmkjjjNNMQJ0NLJnrpn%MJj%nj2rkKLkoomkLQKKRJ0LnJJnkKKJON
-29652a79lkjolJMJk%llJJkk%kkNJ2J2J0OkpqrpLJ0%j1j0kJkojJ0QkpLLjk%LMO%qoKMlljj
-29592a99Kk%J%%MLkon%omLJOJ2J1OJJkjjqlMKl%Lmpm%klONLJmqpLOJ0KnJN%j%lkk%LPOMK
-29528a70JJjmmqqqJMJpqm%MNMjmkKOPKkjKj%%l%lmkjNQPMkmnmjNLjJMJljKJlnmn%LOQKkj
-29461a87M%mn%k%LL%%mjMLlJNOMmnklnlkMQ%olj%JJkj%%NMLklmlKK%JjJMKk%pnLNmj2pLL
-29395b08MOLNMmkjl%KJmjLLORJ0Jj2qk%jKL%jj%jll%LJlqqn%jKMNRJ0RJonkJ%onjLjmJPL
-29331a89klNLjjjkmn%LLOONJ0LmrqkmljKLOLklmqpJPPLkmLPJopJ%kMQKqkOJplJl%KKKjJN
-29265a86JjmomlmjJlpLJ1Njkk%J%jKONkl%PQJmjknMMJJLLjm%lnmNON%prnnjKLQJ1PJ%Kkp
-29200a78pnpn%PJ0M%KK%popomkjjJl%NNPJjJ%jlmjJlKNKl%LJ0Qjmpmpp%LknKQjj0%QKjlL
-29136b05LJNJlLLONKookk%KLMK%KNko%jKMjmrqJLLPLormjkmkk%LMJ%%k%nlPQPNKjJK%jJJ
-29069a85jnj0qJPMLj%%%JJjKMjmKP%KK%%j%Jnj3rjKJLLJkJLKmjMLLkrj5j0%QOKj%LMknmk
-29006b16JQJ1Mklj%J%%K%MNJJLNL%mmkjopjkm%%llm%PQNRPmooklplLOKj%N%o%%kjJKLLNK
-28940a87mkmrol%OJljjLLKK%kmj0kPNMjnmKLMKLKMJ%mjL%qpJKKJ%ljMMJJKKJl%L%lm%MQP
-28874a82MMkrj0nNQ%mm%PKllJJ%LPNjookjKKkJLMqj3oLjljkJML%lLMOMqj3mKOLllKO%MKJ
-28810a95jopnlJPJ1NkJjmlm%%%kJMKknJOOKolK%LMjppl%OJ5QKjlLLKJrj4j0kLjNQJlpj1q
-28748b23mLPQOL%NMjj%J%kpjKnlmlMKjMMk%%lklkMNMjjlokOROMMPKpj2j0jPRJnlmk%kjk%
-28683b08LMJJLLjqmJJKnm%MLjjj%NOKkj%okLMlpoLNllK%klm%OPOLLKlppjNJMPM%lnoollj
-28616b16NRQLlkkmqmPJ3OJKjnokjKKJlpnlJ%%MNMj%LPNjLNlojnnmpoKNNL%kLMmnkjnqj%j
-28550b22LMNJkMNmqjNOJjmpmJ%kjKQPNkokKjjKJK%nqo%NNMKjkMM%nqlJKPL%kjkkJNLNOJK
-28483a89NknnrqjK%JNRJkLMJomLKjnqnMQJnlljLJJKknjJLMJJNN%KPMj%Lorpk%kKPQJmppn
-28416b10JMlkNNljKMlj0kNKnlmJPKj%MONjnlKPO%qjMjkjmlkkoj1n%KMLLLM%jl%NLjljjJK
-28351b10NROlpnnKMJJKjln%LNMkp%O%rqnokkmKLj%PKMQOM%JLKJkj0omkJLPPMll%LjnmnlM
-28285b13JkJj%LkpooLNMPPLKjnmkJKJklMJjJMLKOMJJl%qrlM%mNJ0OL%knojJjpJQQLllqp%
-28219b09kMJ0%jkkJjooKNN%oqkKJMK%Kmq%MLMkk%jQJ6Pllmj1kPJ%%J%nn%KLKprmooKLJ%l
-28155b28k%KKJLNMmkL%moomLPMKKOQMJNMjnlKKlrroJNLLjKJjjMQJkmjJjjlMRQO%mljmlK%
-28088a94%jpqJLlpnkMOOLlklnLJmMOLLkqpjOjnlPPkkMPKom%L%KPO%oqk%JLL%lnNR%k%OMm
-28021a90nj%j%NKmlqpmlPJ2MkllolJ%jkJOPNKmmm%LJJM%mklKNn%MKkonnpJOJonk%KPNjkj
-27955b18JL%kKOLoooLROLL%%opnkMOLnkLjmkJMMROPNoj0roJNNLmllmkLRJ0Lpmj%mmjoo%L
-27890b19KkkKN%mklLRJ0KJO%j0j1pkj%NJnnjJjLOONLO%nlnjNLjl%jjKJj0j3pJRRQNnpnpJ
-27828b29NQPNJnqm%%J1J2N%jnommJONMJjnj0mKKKJLPMlrmKjmlJjKMLNJJJmplkmjLL%kk%L
-27764b15PMmo%M%j%KjmojRRj%LJKNLnqj3p%jl%JjlJMKLJkmkkl%ojRJ1PNKklKJlLQJqnJ%j
-27699b11ppjJJJjjKONjjPJ1KkjklppnmnkK%npjLQQKjLJnoJLMMNKmnnjLPOJmmKjl%Lj%jkM
-27633b16QM%JLJJknoonJOK%JJmpn%OMLlmmjLOJ0PkpkMNJkkKOkoKLmqjLKkNOkom%LjmkkKP
-27567b08Nlpl%%JnmJKMMJ1QrrkNJllmnpp%NKNMLJnjLRQjlJL%kjJ%KOMlqpj%jJ%JPPkq%K%
-27501b05MKprkJj%JL%m%PJojK%nnlJJorlLQJ%MPLmlJLkmnLJ1RLjoj0qkK%kkjlKPLML%MOL
-27436b06jqoMJjPPKKJlpj3qJMNPJ%k%kJLkkJ%MMOKprjM%j%npj%%KKKJ%JLLjJJm%JL%ppno
-27370b35LJJPJ1J2J2O%lmjllnjKkmklomlljJ%J0J0OnqkkjmJOOjmkKLjmljLOMJ%k%%j%%%k
-27308b12onJLJJ%MNJllmkmqplLMMLM%%LNKlkOLmpm%moj%NQPLKK%%JllLKlooJQJ%LLnojmj
-27241b24%%OKppm%LLMMMjk%jkJQQlqjJJ%no%ORJqqqrrnOJ3PNLKPLk%llJPPjj0j1njMLMLj
-27177b19%JJj%JJkpomLPOMNlj3oPJ1LJkmokKOMONjqqmjljJkmjLMJKJKKJOLJjkklolmKLLO
-27112b14Mlolqj0LRMLKJ%lpjKk%%mkmmJKJMklJMKlnjlmNJ3P%oplKJ%JOkn%%Ljpj1j4%ROM
-27049b48ORNLklL%jLKJloopljmlMRL%JKOJ0QLmpnKONlomlnjQMlKKMNLnomnMQMjl%Klo%LJ
-26983b20%%%mmj%koonlJJKLLLkqLJ6J3Knllj0q%L%MNKNJ1Q%orqmknqlOMNJmJMlkLJ1Qkj0
-26922b28pjJ%LNJknol%mlKNOLKJ%MLkJMmm%KPMopJKnJLkj%nn%kokMMjJMJJOQNlj5j1kMkK
-26857b43QM%MMmokKJNMLJklplLM%jkljMLkkJM%m%O%LPL%mol%lkJMPJoj0qkJJMK%jlJOJ2Q
-26792b11krj0lLKNPMLL%om%jpnm%NJkMQLnrn%OPOkj0j1jQQMJJK%lqpmJK%KLKlmKNLLKokP
-26728b21M%pj1ojLNLnqlKLRJ2PnpKKkqq%NLKK%knqnKOLJKKNjpnjmkJMOJjl%Jjm%JKONkm%
-26663b35PlrjON%mj0jKlmJNjjKMmlLLK%lqkM%KN%nlOQOQMklmopmKkn%kmPJ4MmjjKKnponK
-26598b52JJlmKMjm%MMQLllJJMK%J%%JNJ2MqrmJkj%JNOJjjppJJKjlkmorlPJ2P%ljQRNjlJp
-26533b28rk%JORJj%%KlrronLOKl%PQOKkmlmpnNLoKNJLJLLln%OKkolJLKJLLkmlkMPkj6j3k
-26468b58QJ5J2Lom%lk%OJlM%m%LJjJjomlj%l%KjlmokQQNkkJ%JLMPQL%jmrrpqlKLOjj0oOR
-26404b47P%m%MOJ%kKK%%mojM%mJLjKOO%mJmoLP%j1nKLLKKKkoj0n%NOOOJJlk%KOPKom%jmj
-26339b32NMKnqpj%nn%K%KQM%lnjNKMlj0j4j2KNOJ2J1Jllk%%JLJlpmJJ%LL%LK%ML%KKKMMJ
-26277b18nrqJLJKPjrlLNPOJlppok%kJLJMOKjmo%MMLQKpmLqrlKLKLKjnrmLOKJKmoKPLmmnl
-26210b52LjkjLK%LjqnMKlkMMJMj%mqpLPLmJKonNJ1RLJMlpkljKJOKj2j1jMMkkKNM%%%lkL%
-26146b47kNJ3MnnJ%nj0okKOJ0J2P%orj%%MLKkjmr%NJlmnmLNjJONKKM%oonolKOLnqnJjJJl
-26083b62Jj%kJMQN%kJjlknjLORKlmJjmMRMMKkqlnnjLJjJmkJJLLJ%N%llnj1j1JOMJjJNKJK
-26018b50%KMJmmJJ%MMlo%njNKmlMRQKJ%KKoknr%N%k%%Kjnrkjk%JNMjnlnokkJMPJ0NkLMkk
-25952b51JMMLjommnojKMJLNMnoLONMLMkqnj%l%MLKnqmKM%j%qrj1rjJ0J1RJ1MJ%jmnnkjNP
-25889b53NL%olJNMomNLlJL%lqrjKJJKPLmNMlkKMKKmpnJOkpnnnKQLkmop%QPKJjJRRkmJOJm
-25822b45kJkplOMjJLlj1rjLJPJ1LjJLON%nkLoj1ojqljkKQLpj0mNOJlKPRNmqmJkmK%lOPmo
-25759b67kjKKRRLLLnj1pmmpm%MNjqoLNLNNOJmjjjNNjmpmLRJ1JnjJmjjlJQKqoNJ2Rnnllkj
-25695b58KRJppmJNLkojMPRJm%OMlplkmoo%MJMOLmj2qkJLONQRKoj1qJPL%j%jl%NNlnklm%L
-25630b65KJmqpoKRJ0RRNKjppjL%nLNmnjkkKNNJ%lkLL%mplJPL%lmlJLJkkLMjlnqmjNOPKkj
-25564b61%NMkjMMKjllnpojK%ojNJjLLJMKoq%J3J0nj1oj%jlJMLJLM%kJK%lmjknJNOJmmKMN
-25500b58Mjnqn%PPLLKllllpp%J%KNMko%NL%JMN%opKPJ%KmlPQ%prkLK%Ljmjkmn%PMljOOPO
-25433b43Jrj2rkLLlolj%%jjMMNKLLjlnl%MJLNKnoJMMNLmqlk%klJj%KplJ%MP%lNLJLllJ0P
-25368b51ln%KJJJ%kmJLJLLkjmnj%JjLMlmjjKO%jJJMJojKjnmJ%%LMknkj%LOKnmjJKJjlLMl
-25301b62o%Jlkkom%MMONJJ%o%MOorjKL%JJKM%jKjjnqJOjkkkLMkk%mnjK%mJOLl%LLlpn%%J
-25234b86JJKOOKjjopkLKlp%PMMMJoqnJKL%mlLPONJkjkmmmjKJ%%kolOMkMQKklrlKMN%jJ%%
-25167b78JK%nlLNNLjkljkJMkpmllLMJJKLKpmLJ%jJN%omkKOLJKPNmnjj%MLNLmqjMj%mq%OM
-25100b70qom%NRQJnljkLOQ%opjJlmpljl%QMmpl%jNRMpojKJ%kmKKj%lJNNQM%JMPNNKookJK
-25033b59lpnmjkonk%ONLOLkonJ%k%knj%JOJ1J1J0Pkqpk%mjLkqLNkoomLLJlk%QJ2Mj%ONko
-24970b60nmkKMK%noonjkJLJ%KNjpnmKMOMMmnjLjookKMNkpk%%lnLONNJnn%jK%n%OQKllj0p
-24904c04LPL%KMKjonoll%JLPNLknoJQMLln%KLJJN%lkmm%MKJJjkJOMml%nnlnmkKQJ1OLKjp
-24838b85qmmo%J3J4RMKkkJKkpJPKjlj1j1ojMOJooKMkjJLQN%qj0mkL%pNPjpnKJ%jjJ%MMKP
-24776b89LKMKopkLlmnonnKJ0J0Mkmoo%QOjljOQJ0NjkKolMMloom%JMJJLMkl%LjpkKkoomkl
-24712c12ojK%kJJNMJKLNLmomJKLKj%JlJOPLno%mpnjORKnJKmj0kJ0J1MON%%nnNPKpn%Jjml
-24648b94oqoJNKjJJlkNNpnLMLkkjMOmpl%mrmRJ0OO%joj2rjMNOL%PJ0%llomkjjJOJ1Oj%j%
-24585b89%qoNMj%mj0nNOjlJ%qp%PRJ%M%nj2j0lNLJNORNLJoonjKMK%lmmjjmnLPNjmJKll%M
-24521c13LLMLJkmnrj0onKOPMKKMJLKkppJO%LLjoplKLMKpj0pLRNKMLNPRMpqqnjJNJ%kknol
-24456c29PNjkJLMLk%MMkm%ONJjjmjpomKLKLLKjjnn%JLMLMLJllkLjjlnqrmjKKNMJKmj0pKR
-24390c30J2Jj1j2pkQPKK%j%%lJKjMRNKkqj3l%%j%JjklKNPLlJNjmj%K%pj1oKLknJQJmJmjL
-24328c49L%KLJmqoRNnjLLJpj2plnlMRJ6J7J2OPRPNkkjNPknKNKklkklomKKKloppmj%LJ0Jo
-24266c15mk%PLrj2nOQPLknqqJQLK%nnJKmK%%JJKpnlJLjLLl%OJj1o%%lmjRJ3RLKMJLKmnnm
-24202c26nmknmJk%J1Qj%%lmJKKQO%ljjmnkkmJNKlJL%o%JjK%JmrjKKklkLJ2QJlqnjk%%%KM
-24137c39Mlj1jN%%LKMKljnm%K%JOQN%rj6pMOOM%mrpmkKPNmmKLjoJJnjLKjoLPQPNkjJnj2j1
-24073c65k%LNMM%j%jljnkPMJkljKNLlkkjmpkJPNLK%KNLklpqrnjjOO%%%JJJM%k%jkjKMOLJ
-24006c48LKkokklkklkKMKMK%%kloojNLklKJjnj0qjJLPOPN%npmkl%jNQKlj0pKPQOLMKknkK
-23941c63KlqnlKNJlnlQPjjoqjOKpkL%jjJjmml%%KLJ%opn%NMNJ1LookKLkmJNM%mjlkJK%mq
-23875d04nJRJ4Nlkpj1nL%KL%KKkKNKMOOMmkJKlrpkmpkjKMkk%J%JMJMKmnlKNjLJ1OJorqqm
-23811d12kkmjJNK%jMLj%jJLppjKOOmmkjONKJkkkL%poJKjjNMkkJLMOLJrj2qmJLROOONMllo
-23745d00oj1qJMOMllmKLK%lLLKjrpJJjmkmmLkqjNQOKJjljKjmnmkJKjmkJ%jlnkMLKmk%JjN
-23679d49MlojJOLjnjOPJ1LpmMJJLLjppkjlLJkjMkp%%lpj0pljKPNKOK%jmkMKnqnMOKMNMnn
-23614d60%%LlrmorlMMOMppnolLLnpkMO%omJJjnppm%NKmKNOJkLJNMk%JJjlKOKolMJnj1mOM
-23548e11JJL%onqpkJjlLMPLjlmnjJlqljKMmmMOKjj%JkjLJJjllnn%JnmJ%pnLM%jmqnkkMOO
-23481e72LjJJlpoKQkrnKKmkjonkJPLnnkprpKRMmkjopkmk%nj0nKlnKJL%j%LOJj2j1lJllko
-23417f93k%%oqkLLPOmj2mNMkmljLJ%jlnkLKjmo%KlnlmnjNjj2j4j1rpLOMRNmrqqmmjmnLNj
-23354h07rj3j3oLkojkpnppllljkjjknrpmk%pj1ppqlL%ppnqj0j2j3j0nqj2j2j1j3j0rj2j3
-23301a142noqljnprj2p%mrj1j3k0k1j3j0j4j6j0rj4j5j1j5j8k1k5j7j5j9j3rj2j6j9j9k0
-23261a633k2k2j8k2k6k4j8k2l1l7l7l3l1l7m2m4n0m6m3n0n8n3n0n0m9n6o5p3q3q3q3q5q9
-23228c165r4r7j05j18j31j43j45j56j68j74j79j84j90j96k04k35k95l72m57n50o37o72n27
-23205i194R1J399K608K803K455K031J580J395J348J033N11J05j10k36l38m30m81m86m63m19
-23185E202l69l29k91k57k24j97j81j70j55j41j27j20j06r5q5q0p4p5p1o6o5o3n9n5n2m8m9
-23158A598m9m4m1l3l1l6l6l2k9k4k3k8k3k2k0k3k5j8j7k1k4k4k3k2k0j5j0pj1j7j7j4j9j7
-23124G83j1j7k0j9j6j2porj1pqmoj2k0j9j3p%Kmj2j0onnnj2j7qkorqmjnopj3rpnLLnqrop
-23073C66j%llloj1qprj0kLjj0rrnPQkj0j2%QPjlj1j9j7%JopoqmlqpmkKKNKJLOJolj%oj1j0
-23015A58rj0okknn%jkmmmqmjpoj%kLJprkNJ3J2MprjLJjkLONjm%Jlqrj1p%LM%%jjLLJmrrk
-22952C9LjLKLN%mkJj%jJ%krpKNnpjJMkmjOKojKMkkKJnqnJNjj1j0pJPLJJlppo%LLMOKnljl
-22886a7m%jmomPRjjJjJjmpopqrnkNRLjmJOQLkkpom%LkLRmpkKLK%oomkJ%kKKJJMRNJmj0rj
-22819g2Knp%MjKOLJjpokKMjnk%MNkJOMjmoJJkjpj0m%ML%LLOkj0j1mPNKklllKJJKJKJLNMl
-22754h6nlmJj%MLllLNjjKJlmKPLoqpj1j0JJjmkKLJLM%onjkjMkojMLjkML%JMM%qojRM%L%k
-22688a18KM%onjmom%LPOJJjrrkJK%pj2lQJ3J5MnnonKMLKK%jMKlnjnqkmnOJ0NMOMk%LJmrp
-22625a39lmjL%jKLKK%mokNKk%KNOmj2j0nLP%pnNJ1J0LmppkljMLmjJorjONmn%NLJMKnqqlJ
-22562a77jjLjLLlj0p%ONMJ%J%MMJjoo%PPLjnjNNlpnqn%J%JjlJMJLKmrkKjk%JKll%MMLjlm
-22496a93jQJ2Nmj1j0okNOMJ%MQJok%r%RjoNMjkklJJMOkmM%oj%kjjLJKMOJ%%ppql%lJPP%m
-22432a88l%K%nqlOQONMjJPJkrj1kJKkjMNMMjlnppnmjKOQMLkol%%o%MJj%LjnkJJK%l%MNQQ
-22366a77kj1rkjKKPLmomMLkkKMjpj1j0mLJ0J3OJKKJjmkmkonmKJ%NLjJLJjjmjLPO%k%nnkK
-22304b04lnl%MOK%JknmmjMKj%MKmnjkl%jJQPKlqpKOPJmllojlqk%%MPQNOjj2qJlJOLmnmml
-22238b40KOMNJmokNNJ%kmkjJQQKjKkkL%LL%oqmJj%kklm%NMJjmkMLjpkjp%LlJPN%kljKPN%
-22171b23kkkkkJLnpjkMOkomjknmMOJjlmlMOMOMKN%pm%JkmmolNLjkmpnJQQLLLjJjkmmjjll
-22104b60%jJL%on%Kjj%%lnpljMPJ3J5J1ORJ5PkKJ%%jJJ%KKmljlrkLN%nopkLMLK%jnnjMjn
-22041b30l%PO%mlklMMnkKKljKkmnlKQJ0Lnojjpn%j%MOKj%lnkOPNkjJlnqpjK%LMkkJ%MLkL
-21975b39LJKknplJJJ%KLLkkkKPJrj3pkOJ2LjqqlLPJ1J3LlmqnjJJ%lmj%LPPMKkop%M%jkj1
-21913b57j1LQQMKKnj0jNNNJkml%MK%KLkljknlJLKQMpmlj%KJlonlkOJ1NQPL%mplKJJ%mnnm
-21849b56j%L%jML%mnkJML%KkjlmrpOJ1L%Jjpj0ljJNLjnj%NJkkKloLOKQOlkOLppnrqMOLkj
-21784b76MKjLMP%l%NPLjlqqp%PKNJjjllkLMLkJNJ2R%orj0ppqlQJ0KlklNJ1KrpJjkJ%jllj
-21721b77M%%klkKLQQKjoppmmmNMJLQR%poj%JMJnpjjJQQLlpj2oORQKjKJkL%j2j1kjJLMJjN
-21657b75QJkkjNLMjpnlKLJjjmmnqqlPPJkLM%LjmnlPJ2Njnmnmjll%j%jkJNLlkKNMK%MKlnp
-21591b91lNNJJLLNN%pp%lnjKL%l%QOjkkMJ%lolqn%MJ%MNkn%LJ%nn%LLLMKKKKOOMJkoj0j0
-21526b87%KMNMlj0j0KQMlmmnJLKPKjJjlmjLNNKllJLNkpmknplJ%kjPJ1J1Jrj3qJMLKNJj%%
-21464b90%j%jp%%%kKJ0jrmJ%JKLLkjJjkLjqmLKjj%kKPjnKNMLNKm%MMlpnmnojLMjjjmNRN%
-21398b91LJn%mpl%LMNNLkmllj%j%MNMkrjJJJmmjqoKK%LPNNKmmjMPJ0MJmpqoLOkkKj%llkj
-21332c04%MROMLlrj0qmJMJJJMMML%orJMJmpqnMJ0RKkmmnnmJPQNOLjk%JolMMNN%j%lkJJjl
-21267b92jkk%mn%KLJnplK%%NKkojQJ0Ljkqj0mJMPLkmjkpmNOJ1O%%llOJ0QOnj2j0pjkpq%O
-21206c18OOLLLjmmljKKrrllJPNJLRLnj1q%NPNMJkknlK%LQ%mMJjJjkLKllnLPMJJJk%lpom%
-21140c15llkKMLKkjlkMQKjkmonjPN%JkmLMj%MLkkMQJljOLmmllkkj%jJkomjNLMMMjj3j2kL
-21075c28%jKjkll%QQNjkljNJlJknMJ2Rjk%lj1j1JNMKJJNKnj1oJjkK%kJL%lk%LM%NOlnjJK
-21012c20MNLKnj4rLJ3MmnnolkKORJ1Noj1njmk%MLnlJk%J3Qjmm%MPkj1mkMOL%lol%KmrjJL
-20951c40NKONJNNJojLjoooqnpJRJ1KnjLJklJK%%%knlJLOMln%JmjKKOLMN%mplKMMkoj0j4p
-20887c63JMPJjJJJKNJjLMkkjnlKM%kKOJnkjkJJ%nnjjqpJKJJljJLKNPQRNKK%noknrkOKljN
-20820c44N%JLJJmj0okLPNLLPKrnknnmk%JJkkJMJJMRQMor%Jjj%ljPLLLjJKJJnm%npn%OLJL
-20754c40NO%omjjKJMMljop%NJlkjk%jkjKNN%mkJLON%mkJkmjmqnllkKJMKmJNMJjkLPLjnjL
-20687c47jkNKlnlKPOLkoljJMO%mnolln%NJlKO%k%jkKM%JJklkM%m%NKjk%%mp%M%KLkJMkjj
-20620c55j%Jlj1nMJ1RJ%LjmnLMnlJ%OMJJONjmnlklnolmqjNRP%onknkNROKKKMM%%molKLkj
-20555c54MROjKJJrj3ql%kKOlpj0j1q%OKNQRQNjmk%jnlLMMJmnKL%onKJqj1kNNQJjjLNMM%J
-20492c58%lomj%KLklL%kOQJonkJK%JkJ%JllqrMQPNMJLkqqmjQRL%%mkNQLJjjlpqnljmnjJj
-20425c87mk%NJ1J2Kqoknq%ONNJJLLJmnqmMJ2J1%klqommjK%JKlMRLjk%knnljln%NN%JRPkm
-20362c77jjlJJ0N%kmkKLmj0nK%kJKPNKJkrpknlPJ0M%K%pqqKJ1Njkjjmokm%MQKJLlmjKKMM
-20299c79Kjkrr%PM%MOP%opmLLJj%%MLPKnjlookLROJKlkNKoqkj%LJKjlLK%lro%MOJjMkl%j
-20232c85mk%kqj1%QQRJnKQRJnppk%jKNjlmnKNRJ0jj0j1mjJjooKPNLmlKJjKPO%lNN%nlljj
-20169c91%loKOPkl%jnnjjomMML%lJM%mkjnjOMj%MNJJJjlJOL%KknnpqnRJ3JkLNLK%pj5j3n
-20105d22OQM%kmlMQQJllqpprmMPQOJJjonlpnmkKMMNPM%OM%km%MOMKmmmnmkMkj0mkKOMmjK
-20039d21MQO%jlopmKKNOknoJLJJKNK%j%jlpnJMjJNJjJMKljjlj%JjjPRKnrnokKK%kNPKkoo
-19972d24%lmllklkOJ1OkmJlm%knMK%KjJKKMMNQkqnjJJjJ%kkKJ%%lkMK%%jnnjJJ%onORMnr
-19906d37KQQNlmmJMlqqmLNOOMmj1lKkqoLQllLOLJ%KJKK%oj0kNQPlmqrk%l%JNJJKlok%PRP
-19841d31QMmrj2nMjpnopJQJ0J0NL%kKJKKjmolKNONJlprqol%KJJknj%MJ1J0Njj0kM%lpmKL
-19780d52KMLj%%N%ojLlpnKjmmLJ0LJK%LNOlj1j2mNQJ0NLJnnkkkl%jjJN%Jjqj0nmkJPMj%J
-19718d62JjKJLMjknlJmjOMjnn%JJjm%jm%%lkJNRPnrlMOLk%MRQjroLMJLM%knmlKJjLjnnKQ
-19651d55MjlojJkjjmn%ML%lmlJNJJKJjKLLOKll%%m%jpo%NMMLnpnm%Kjj%jkJNJoKOjjlJKl
-19584d79jllMLnmmmLLJjkJMMljPKonONkjMmmLLJMLjonLPN%mj%nrroKJ1P%jnl%JNK%MMjmn
-19518d85oKNNJj0mjm%LOMONKJqqmnnpnjOJ0RKklkjMNjmkkjjknlllLLmkQRNjkllolLMj%NL
-19453d94lll%LPLoqlJNQLjmlJ%%jmkJjpoKKMJ0PJJKjjL%%nppljnkMMnnkj%JKPNjj%kkMNL
-19387e01%nrpKJ0QMknnljjmp%NjLLkopljLRJ3J5Roj0rj0jJ0OJnopqpp%MMLMJkmKNJMLqj2
-19327e40pOJ2MlklLQMjpj0jMkljJKJLKlnm%%J%kjLNNJkLKJkkoj1rnmkOMljkJKMQLKMkrll
-19263e56knom%OOJJLNKjnKLlokOLkmkJNMnoJJklKMKnnmk%jjljKKLJkjJ%rnKLKJlk%JJK%%
-19196e79KPJ0QOMLnj0oMQRQkj0r%knJOjlKK%lkj%JkmjNLJj%%mpmkJnj0lJJOMlnokKNOOKL
-19133e70jj0nlomOJljLNJLPPJk%%KNPMLKjNN%JkpjjmmnpmKJ0MnrojjlrlNNOL%%NOLLklkl
-19068e68kmrroJQMKlnl%jjK%jONomJjljNPJnlklkLOL%mkmm%J%LRMrrlmpmljLNN%MQMJkrr
-19001f15mllLPOOjmm%jnlkkpk%kJN%lkmmJKKlm%L%mm%LLkJNOJlm%%mjJ%nqmJQQ%JLorjMj
-18934f53pm%lJMMNOKnoLMMNjnqnKMj%jJK%pj0lJMOJjKNLlnk%LkmjkjmolJKNLKmommpnknm
-18868g09mJNK%lJNPK%L%jjJKkpqkLMMJkkJKnj3rJK%mk%%jJNMNOL%njKKjkJklmjLOL%mnjj
-18802g17nk%%%jkmnkkkjJmp%NPK%jomJOPMkon%knpmKNQO%lplJljkjj%kj0j3mj%LJlLNllL
-18737g86OmpmkjJooKJ3OqmMKJjmkmlmjKPMJOJ0NmoomkjklpoomKlnolj%LPmpjM%n%NKlkKM
-18672h39%jllnmnoKPMKMkqplKjqj1%MKlkLMjnrpjjNP%l%kljMJlpj0j3j0jQJ1Lmm%jqmKKn
-18610i37mL%knmJ%jlKMMOJkoj0nlljklklnnjMNJnqmkjJMKlj%K%lJKoonpj0okLK%jqqmkkK
-18545a051Nlqrnjkj%lnmj0oKkj1j1mM%%PN%ln%mj2j1mnoKJkl%Nlpj1j1lklMJ0Klpolnnmk
-18487a219kjJlrmmj1j3qrrqlKknmjKoj2rrpjMKoqlKPKrj4qmooqpj2j7j4jKllklrj0qpj1l
-18430a517Kj0j0rj3j4pnomoolnnkqj7j9j4j1j2qqoqj1j1qrj2j4j3rpqj2j3j5j6j0oj4j9j5
-18385a953j0j1j2j6j8j5j5j5j9k7l1k6k1j7j7j7j3j6k3k3k5k6k6k4k3k5k6k9l8l7l2l1l6
-18352b693m1l9l9l7m1m5m1m3m7n0n6o1n4n5o4p0p2p2p4p7q2r0r1r1r5r9j01r9j00j06j15
-18321d840j24j38j62j83j99k31k68k82k75k40j46K3K61N25P71R73J098J134J077R56Q13O65
-18299A208N19M00L08K47K12J82J55J18O4op5j38j93k29k50k61k55k41k24k10j98j83j67j60
-18275F23j61j52j40j38j32j25j19j15j18j16j15j23j25j13j10j17j22j25j23j14j20j26j27
-18252b253j32j29j25j35j51j65j81k07k28k53k80k99l00k62j61K8K89N73Q46J074J207J230
-18230a4J155J023Q61O96N39M11L25K70K29J96J71J34P7kq3j57k15k39k52k54k47k35k15j96
-18206C978j75j62j56j48j33j19j07r7r5r5q9p6p0o6o3o6o9o2n1m5m4m7m4l9l8m2m3m2m1l4
-18176A620l5l2l2l1k4k3k2k6k7k4k7l1k9k6k7k2j9k0j5j2j3j8j9k1k4j3pj2j2j8k3j8j0q
-18142I00j1j7k0j5olj1j7j7j4j4j2oj1j3j2rpqqlkrrrj4j9j6j0pj0j1nlqj1j5j9j2nljmn
-18098D59mqon%nqjnrj0qoqojjjOOnj4j3j0rnj%Jnj0j3okpoljM%mnnoj0qooljLjkkrj0omj
-18039A88JjnnlnpmjnqoolKJrj2nKPLnqnj%kknproKPMK%kopkk%JJrpk%lnj1j3oLOJlmJORK
-17975C2mjmrlOP%nk%lonjmkKJlnn%%lJjpllj1qmmqpjkn%%kLQOJKjqj0nJMOMMKnrnonjLKj
-17909i2%jJ%jmm%KnqnLJljKmqlKJ%mq%L%KLlj0njljKlmjjmkKMJmkkpkOJnmJQMjkkkkknoJ
-17842a87lj0lkmpo%ML%nKRJ0RPMj%Jnoj0j3q%NM%kKJjl%LKpj2p%MJ%jlJJlopn%MOP%nnlK
-17780b48%jKOLmrj0nklLjpkMOMnmjPQJpj0o%kkjpkJJM%kjKKJKj%kkMKmnkjlKMLPPNkj0m%
-17716b87KKlmnnj%lloqoo%LJJjml%JKjj2j1%jpkQJ1RKolLOMM%njlmnnnLOK%%Kl%JjlmkLL
-17652c50Jj%KkmlmjkjKMm%jj0j2j2pJJkJKNJ0OJkmprj0jJ0Ojjj%%JKjmlJJlmkjkMMNO%JL
-17591c92lj3rqj1nPNKkjjopJJ%JkJON%k%nnkLQPKJmqnmmj%LjnqlmnJLNJ0J3Krrnnk%MMJJ
-17528d59MQRmrmkLOJnmoojKOM%lkmJMjnm%kmjKkqj1okMPP%kNKnnlmJNK%JLKKkqro%JJkkk
-17462e12oolLOKjkjjkmokK%jlNPOJkJLNKNRN%nlkmjlokNKprlLklkoomkMMOONjmlJMOJ0No
-17396e13mJkjnmnppmONm%RNlppm%Jlj%lkqj0oo%OLKNMnmL%lKlnMNKLJ0QL%mokpmKJlpol%
-17331e88knLQOQLjLPKklmomJLJJOJnjjKM%lllJOkj0kknlnpjK%oql%%JLLjklmpkJJjkJJ0J2
-17266f07LKJnpplkmjjJKjkjlokPNjrj6j5nj%KNLJL%prrmJLJm%NNKj%npjNLJLMlqoqoKPOj
-17201f95mnkQJ4Ojmoolm%LMK%nplmlJLJookj%PMjllnmlj%lnpl%okJJLK%JKKLmpnqlJLklk
-17135g75knpoJN%m%KOONM%qj0nkJRJ6Qlrq%kj2j0pnMLKLjn%kppoKjomKPOJjjkpno%LJj%n
-17072h50pljMPMJjkonlk%%lmJLJ%JjmmJKkqj1j2oKNOjklmmqomjNPN%kmnppljjKJlom%KL%
-17007i48lqqjkkmmLQJ0O%lmml%lmmrj1ljkj%LmnJMLjnnlKKj%oj0p%lnoj4j1l%KN%npljmo
-16945a098nMNkj0q%NLJmpj1oKKnjNkqqlnql%JJKklqj0qnJPJ2QJlmj%%joqj0l%K%kkllloj1
-16884a234j5j3onppopmmoppkJKlqj5pMK%mopkKqj1j1j5j2pqmLNLJlnmmj1j5qkmqplljlrj0
-16827a535nlpm%lj1j3rj0omqj2j4rj0j3okkorqj0j6j2j2j9j8j2j0j1j3j5j6j0pj9k2j3rj3
-16784a966j6k1k0k1k4k2j9j8k0k0j9j6j9k8k7k4k8k7k9l3k9k1k6l1l0k9k8l2l5k9k9l3l9
-16751b808m6n0n6o2o7p0p8r2j03j03r2p5l3K7J04J86K58L12L53L66L52L20K72K24J79J35
-16725f47J05R0P5O8N9M2L1J6j3m1o4q1q7q7r6r7r1q5q4q1p7p3o6o6p1o5o0n4n0n6n7n6n0
-16692a869m6n3n7n9n7n8n9n6n7n4n5o1o6p3p3o8p3p5p2p2p2p5p7q2q9q7q7r0r5j02j08j23
-16660d200j42j62j81j95k07k11k02j74j16j8J19K90M78O59Q02Q89R21R03Q31P27O16N10M12
-16637B349L22K57K20J95J64J28Q4L2j6p0j24j67j95k15k24k15k00j87j76j65j56j47j31j21
-16613A242j22j17j03r5q9q6q1p8p5p4p8p6p2o7n7n2n7o3o9p0o9p0p1o8o4o3o5o1n8o2o4o7
-16581a121o9p1p5p5p6p8q2q9r5r9j06j23j39j61j72j67j48j09l4P6K10L53M90N97O63O79
-16555b1O39N66M78L87L04K36J88J57J37J21J08Q8N6J9k5o6r8j29j52j59j54j43j33j24j23
-16530B157j18j05q9q3q3p6p1o7n6n0n2m8m1m1m2m1l7k8k6k9l0l1k6k4k2k2k2k4l0l0k6k5
-16498F62k2k0j7j4k4k6k1j5j8k2j9j0rj6j5k2k4j6j1j6k2k3j6opj0j2j2j2j8j3rj4j5j1o
-16462I9qj2j5j6j1pj1j3j4j2j0rj0j3j3j2j1rnnk%oj5j6r%Kjoj2j0j0plmoj4j4j0mmqonj0
-16416b97rrj2rnnnnpnmj0lkj2j5j0lJ%mqpj1j2oj%lnnj1j0ppllkkmpj0j3j6j4qokkklpj2
-16363f39rnpj0qopj4j4n%lmmj1j3lL%pj1pnoqqrj6j6pjMjj0qrj0onqj3rmnorqoqooj1j4j1
-16309a029mkkpj3j5oKlmmrpnj3j2nj2j7j3pnj0j0qqj3j2qpj0rlqj6k0j7j1olnrj6k1j9j4
-16263a455j8j5rrj6j6j1qj0j7k1j9j5j2j3j8j6j3j8j8j6j5j6j5j6j7j7k4k5j9k2k9l0k9k5
-16228b062k7l3k8k8k9k9l5l7l5m0l6l4l9m2m2l9l4l9m4m7m7m7m6n4n9n7o1o2n7n5o2o5o9
-16195c520p9r4j10j22j41j49j57j68j83j73j18j3J53L57N46O81P18O66N71M65L69K94K35
-16172B8J78J21Q6Q1R5J13J16R4O3K1k6p3j12j38j58j64j63j58j47j36j27j23j11j01r2q8
-16146i21r0q9q8q8q8q5q3q5q6q3q0q0q5q6q6r0r7r3q3p9q0q9j03j03j09j20j28j39j57j76
-16116c849j93k07k13k06j60n9J04L00M81O00O27N71M70L61K55J65R9L8j6m6l0N0J81L35M61
-16091A19N35N33M67L66K58J60Q5L5om0n7n6m1j5NMj2l8o9j02j34j53j62j63j65j62j51j36
-16063I05j23j19j12j10j09r9r6j02r9r4r4r6r6r7r4q8q6q8r7r5r4r9j01j01j00j02j05j05
-16035a896j09j18j22j21j15r3n7j2L8P6R1J02J14J45K22L44M65N37N52N20M53L80L07K45
-16011A948J91J32P6L3QLJ2J3Jk8n4p7j13j43j64j77j75j65j61j55j49j39j25j17j15j20j28
-15984A12j26j24j24j21j18j13j02o8j3M7J19J77K03K10J98J76J50J17P8M1J6Kpj4j1j1j5
-15957F79k5m7o9q8j07j27j40j52j57j51j59j61j52j29r1l6L8J27K17K99L63L99L99L64L12
-15932A406K57K07J64J27R8P3N7M5L4K6J3rl9o8r5j16j28j33j37j38j34j28j24j17j09j14
-15906I18j21j20j11j06r9r3j02j10j09j16j19j22j23j23j14r4n4QR5J86K67L33L81M07L98
-15881A157L60L12K65K18J77J38J09Q6O8N2M3L5J5j0l6o0q5j05j25j37j41j40j43j39j29j14
-15855A671r6o3j4L7R2J41J70J74J60J36J07Q1N6L5J6NLJ0J3Ppj7k5m3o0p2q3q3q0p9p8p9
-15823B035o9o1o0n8o0o1n9n9n2m6n1n3n4o1o3n7n7n7n2m2k9j7QM1Q2J28J69J92J97J83J64
-15792B021J42J17R3O8M8L9L2K9K4K3J7QJqk2l8n3n7n4n3n4n3m6m7m1l4l5l6l9l3l2l3k6j9
-15758A849j5j8j7j8k0k3j8j5j7k1k1k2k0j7k0k1j9j1j3j6j1j1j0orj7j5j9j8j4j4j2plKP
-15722A330jqj1j5j3j3j2pj1j4qom%KJoj2qrqmKLlrqonoj2j4j0j1mNJrj0rqlJrj2qokjqj1
-15671I91oorokkljj%jorqoj%lljoj8j3mlmKN%noqkJJjrj0mLOLKjjmj0pljMNlj0rj0j1ql%
-15611G75LKmlkqj0qlLL%%nplmorj1j0kJlmokMN%Jkmlmpomjjkql%mkkmKPKppmjMkoml%kml
-15547F02lJM%llK%nmmnmJLknjKKJlpnmoro%%JKkopnlOPmqkLKkpqjKPR%mmkJKJjlnpnnnkJ
-15480D85KNM%lnj1oKjnmkmj%ORM%noknnljJ%J%%kokjnnkjnjLKlj0qkQKj0mQJ0Kmklnmlm%
-15417C93nmjnk%%kKKklkJQRkpppm%K%JKLjmkjMQPmj2j1j0lLL%jjlMJ1Njpj4j6roMJ3Plnm
-15357C21kJMOOjmJQPJlmnqj0rmJOLooJ%JJjLjkroMM%OOnj0qlJmkMJKkj2qKL%ljlnMOM%mj
-15293B66KjkKKmmkKJnmmj0rmNQJ0MjJMjmmkLLLJJknmjJRRNJ%mpkjljm%%mplMN%prlKjnKR
-15228B31KnpnolJJLJjon%jjKkmlknkMLL%nkPJ2Pl%KJkj%MJnomJKkJNKlJMmqjjqqonlJOMK
-15162A79%pr%Kk%RQKjJL%%kJmpm%OOKLKj0j5j3m%JLMLK%KlpqjJmpq%NOJ3J0lmj%JKknmml
-15100A35LLjjln%%JLLLknnnjKJ%Kj%KLNK%pjKjnnnl%PRJon%JLMk%%kmjLKMJom%NKJJJJmr
-15033A17omlJJkmoMJ1RJ%lolmnkJKjm%OQPMlklmjJKjjlnlonlmnKMNLkmkORJljn%LlmJJml
-14967G7jjjllNQOJnnnnlnrl%JNNNMjonmk%%n%K%JJKKKJKJkljL%kKQOKJkmllmj%nlKJkppj
-14899C4Kjm%kljMNlnrrm%JkKLOOKNJ%Okj1pNL%lKMKlkKjkkonokKKKLKmn%L%kJK%kJ%kJ%m
-14832@njLk%K%%jnlKLj%MNJrrm%NNPL%%%lJLKlk%KJ%jpqn%%LMjnmNOkpoKMNLkklmqqmj%O
-14763c9J4J4Ojpj3rjJl%MKL%mmjjmLRLmjkqj0lN%kJJ%MQNjk%%onKLjlLLjMMoqlORO%lnKk
-14699c8j0nLNNKlnnKOKkmKKJjmmlmjKK%ll%MNJK%kKkj%lJKnnmlk%K%mqqLN%jjLLKjkKKn%
-14632g9NklMOQMjkJJljkqnJOOLMLlj2rLJ2Qj1j1mJJMMKKnro%%jjNOMLkorkNK%j%Jmljnql
-14568a07MNLkklpnMQMMNNNkj1j2okkjmKJ0Jl%LjkJj%L%kjLPPM%qrkjKNlqqkKkJOKolKNjq
-14504a24nJJnmKNPL%NNKjmmopnm%LmlNLjj%KOJpnkKJnjPPONMknlnrlLMKl%KMjkmnl%LKKm
-14437a42ljjooljMKjJMKOPkj0qnLOLJjon%NNKnokKPNkklm%KNjkJ%lnKLlnkNJ0JqljorkL%
-14372a78LLkmlk%QQKkmnmkLL%%KL%mkMkqmJJlkOPjk%jl%MKjk%MKolNJmnKMJJ%qj0oMQKmo
-14306a99%OMMKjKKnqpkMLLmponkkllmn%MJjLJ3J2jnJMjn%JmqqlJNQQKmKNLPJmklkjlomjj
-14241b19qmNJ1OjJJmqpmm%PJ0%olkkjllJ%KKLPJljjKkj1rkKLLKooJKknKPLkjOPJjkmnmNN
-14177b38lmmnmkKLJljKQRJklmjKJ%KKlnlLOQMjmmmjkk%kjkqpjQPlomjjlLKnlklm%MJKMQO
-14110b60kjL%kLMmm%LPLmK%mj%%jjkkk%momjLjmlNJ0Llnj%jmjjJM%nkjjklmkJnn%mpnmkN
-14044c24Kk%LQOLMKLK%KKLK%lmnrmJJJMLjonjKjklJNJj%KKlonklmjMOKKkj0j4nMPJ0J2J1
-13982c03OMlqkmonmKNJJ%lk%%K%KOPKjj0j1%Mlpm%jnnmkMNRJ0Kkjnj0oL%LRKl%%qj2ooJN
-13920c57LJNKqqkKROkkkkJJKLJpj2lK%kmnJLKmolKjokJ%mjJOLkjLPOjmmnkJNOJ0Lrnpp%j
-13855c93npmLkmJJ%molJ%LJLKj%JkKL%kjJlmlJJnpLM%KM%nLKpj3qKMKjJKJoroLN%%jolKK
-13789d55lrjLKJJjoqlJPJ2RNJjonl%LOkmkj0j0mjnm%ONmn%LJ%kplJKjopMPMLprk%oplJJJ
-13725e22mjllJPJ1Lmm%jmjLMMnj0qJO%korlLJml%LLMMklqnnrkMLmjJJjonkk%lojLJ%LLqj0
-13660f03jKjlLOMO%lqqJMklJJjmjjjKJKprkjkrj3mMNJmJJmno%KKmp%Jmpon%MJJlqj0oj%J
-13595g10jl%JkmLLjommjJjqj3lLJllKmkJlopnmmolMM%jmnppokJknnlJJkoqmLL%%nj3j1pm
-13531h86LRLnpoojLJklkjkmrrpnlKKjpj4rkLkmknpooqj1j3mNJnlkrrlmoonpmpj5j1rj0j%
-13470a143%lqj0j3j6rpj2rnljlomlj0j4rnoj2j4j5j1rpqrj0j9k4j7qj1j4j5j9j1qj1j7k0
-13426a588j6j8j7j0pj2j7j7j9j7j5j7k0k2k0k3k9j9k4l0k8k8l2l4k9l0l3l4l7m6n0m8m2m3
-13392b471m5m2m8n5n6n9o0o5p0p1p7q1q5q3p2n8l1RN4J16J81K39K97L42L65L64L54L25K87
-13363e96K54K13J74J42J10Q6O7M5K5Jj9l5n2p1r3j02j12j17j19j24j21j10j00r3r0r8r6r3
-13335a124q8q8r0r1r7j04j03j04j06j06j03q3n1j0L6R3J56K22K91L36L53L61L57L25K84K43
-13309G09K06J71J35J03Q1O6M5K0lk8m5n8q0r9j08j11j14j12j02q9q8q7p9p5q2q4q1o8n9n6
-13279a72n9o9o8o5o1n9o0o0o1o1o5o6o4o7p0o4o6p1o7o8q2q9r3r7r6j02j06j02j05j00p9
-13248b514l9J2P2J46K33L09L67M05M23M27M01L57L13K70K23J80J46J19R3O6M1J7nl0n3p6
-13222A903r6j14j23j32j39j33j26j21j18j18j13j10j03r9j01j05j02r8r8j02j10j13j14j19
-13198h04j12r1o6l0J6Q3J52K18K85L43L80M01L97L71L39L01K57K18J81J51J25R9P7M8K5M
-13172C368k0l9o0p5q8r9j02j01r8r3q7p9p6q0q3p4n8n9n8m3l9m1l9l5l5m2m1l2k5k9k4j9
-13140A495k1k3k4k1k0k1j9j6j6k0j8j7j8j8j8j4j2j1j1j5j6j5j7k3k3j2klrj8k5k3j0qpp
-13104I24rj1j0ooj0j4j2nlrj6j3prj4j2qklmllopllopj2rmmpoooj3j1rj3oK%JJnoqplnnq
-13050E54rj0nJjrj1r%JjklomnJLnpmKLNJpqj0nj0rKNlnlpqojK%klloommolKNJnmnnlmlkn
-12987C42llnolLKJJKLpqjk%%lqlkjKLLjjlqqlkjjlmnpm%J%kJPPjqj3j0onOJ4JkjklljJlm
-12923B30omlkJKjplmnlKMkJLLJlpkJJnqrmK%kll%%kkmlj%JjJRPoq%%mronkLMOPJmmppj1o
-12857A12jKMkpkMKKMOkpjMLLLmoJOMpj1qllnNN%kj1qKJK%KK%llknoJRQ%jmoomKjmnjmmkK
-12792E0PJ%nlklp%J0P%lmj%konJOOJlJJjnlJjmmkkLQLorn%LJJMKooooJLOjoNQjpmon%%lj
-12725dMOLpok%LLJ%LjjkmnlkkJML%%LPJ2Mnj0plopnjl%OOkloonnm%N%%KknKOnj1mKNLmjJ
-12659e4JJ%LON%jljkpljKLkjKJKklJ%nlnmj%LJJ%jjnmKNPQKoj0qLOKJjkJj%Kjk%JloplKj
-12592h6lJK%kKMkokj%%pnmlKL%oj2jJ0J4J1%prmOOlpkLKJjMPQLlqrmK%jjjjon%jLPQROMk
-12528h7nomknplJk%M%nLLL%lqp%KJlrlKjlKNNKJKLmroljOPKmkjlnlKKnnNRLmpm%%jKPN%j
-12460a42kJjkJlrpkJNN%klmjNMjjMNLjknkJk%JLNJnpnlLNlnnmlJOMkkJj%OLknqppljKQKj
-12393a85J%lmJNN%rqJLKomOOj%JkkNJ6J7NlpmJJNjmJpj0nmmmPQMjpj1qkkLOJkNKLjpo%%J
-12330b02%kmrj0kPOLJJJKOMJ%mlKKkl%jlkkll%NRQjqj0j2ojkooPJ3J1OJKLKlj0qKRLppom
-12269b35KQKopomjjJJjklKJ%LMKNKmqlKONKlmml%kn%MPNlrpmlKMLjnlmll%MNJ%JlkQOjjl
-12202b59pkjnpo%KJ%PPJmj1j0mJOOJo%Kj0j2j0mmkMPNMPKlmNJ0L%JjmkPOLQ%omkjjNMJjl
-12141b80J%jMMjmqllqp%LMjjLMjkJ%lkjlpkLjnmlkjJllppkKLOKklkJJjJPJ2Noj3j0olkJK
-12077c53j%KKNNMJlLOOKj%NMkjMJqpmmLNnpnoqkN%n%jJOQlrojLKjkLNJ1J3Q%KKKmj1j0nl
-12014c49lJlmJPRNKKKmrj1nnnl%jokJ%LLOLjnmkmoJQM%jJKkkKKoj1nJKMOLKlpjQJ0Joml%
-11950c81KjmokQRKkKJLOkollljJNMnnlmjKKln%M%mkjkmmpqlLO%jmn%ORNJkmjkjlnkkJKlp
-11883d33mLKmrnk%JPJ1Okj1mOMMNk%jjmnljMPjnmmpKQjjlqkkoKOJ%%pj0nJN%pj2pJJkkMO
-11820d90KMMKJlnokMOKjnqok%kjJLJKMmnmkknn%%k%KOLj%oj0nkj%KP%j0%R%lJMkkKmromo
-11755e59nmnjJ3J5PKkok%jmmJJnoJJmnmjMJJJnpoLMkkLlprmJjJKJJM%mnqo%Ll%%jKLkn%j
-11690f23jJjpqJKK%mmnkKOLlkm%PNLJkmnnnlnnj%kk%Jmonnl%Jj1j3kKLMJKLjmnnkJpr%L%
-11625g31MJmpo%MJnolkKnp%Joj0l%jknoJOPM%opmlokKkkpj2j1qqpLjkMP%jJnokj%mrqloK
-11561h92Q%rpjNKl%oj4qjKmnjlopqj1n%mpqrmjnlnmkjKljnolmj1prqJ%qolnnoj0ppj1j0p
-11500a166oJlporj0qnmmqrj1qK%j1j5j5j2nmj1j3j2ppqj0j0j1j3j4j0j0j1j1j1j2j8j1rj3
-11456a555j5j7j9j9j2j0j4j8k2k3k0j9k0k3k2k0k3k4k3k6k7k7k7k6l5m2m2l7l5l9m1m1m3
-11423b406m7m7m8m8n0m9m9n2n1n5n7o5p5q2r1j06j08j11j16j03o5kR9K37L84N03N65N73N52
-11394i70N09M42L59K82K15J72J47J26J01O9L1kl7p2r6j15j23j24j23j16j08r9r6r1q5q1p6
-11367C9p0o4n7o3o7n6m8m6n0n2n8n8n6n2n3m7m2m8m4l7l6m1m8n4m6m3n2n6n3m9n3n7n8n8
-11333a733n6n5o2o5o5o4o3o5o9o9p0p9q6r7j11j20j22j20j12r2n2K4J44K82M06M89N18N08
-11305a056M79M31L61K85K15J58J17R0P4O1L0j2m9q7j18j43j53j49j47j52j52j47j53j54j55
-11280e26j52j53j56j49j34j04l7O7K01L38M31M72M76M56M08L45K77K09J57J21J06R6P8M4
-11256B871Rk2n3q0j07j34j35j19j11j04j00r6r6r3q5q3p6o6n9o1n7o1o0n3n2m8n1m7m0m2
-11226F89m7m9m6l9m3m1l6l8m0m0m3m3m0m4m0l8m9o0n2m5m4n0n1n3n3n2m8m8n3n6n9o2o9p4
-11192i56p5q2r6j06j09r8p4k9N1J71L05M18M81M94M80M47L92L27K62J96J49J22J07R3P3M1
-11166B984J2j9n1p6r1j00j04j03r5q9q2p3o3o1o4n9m9m6m8m8m4m2l7k7k8l3k8k6l4l9l1l0
-11134A276l3k8j4j0j6k0k0j8k1k4k1j3j5k0j8j9j8j5j6j2npj2j6j0mj3j5nnk0k0j3rrqpn
-11096G22kklnqj2n%lnrj3j0pmopnj0rqqrljonlmjkrj1j0qnp%POjrrolJ%lmmqj3j0nkJJkj0
-11037D24j1pjKKlpj0rkJkMKqpmkmqojKmmj%kknrpkKJjprjMkolMjojKkkmj0lOQKml%nj0lj
-10974B54nllnKMnj0j0okOJ4J4%nkrj6pjmmKJ%%MLjpo%oqpnjmqpkKMKpoLKMMj%jlllkLN%p
-10912A41rnKjpnk%jll%JMOlj3rjLKJJ%kllkjJLLKjjJnmKK%kmKOjnmnkkKMnpkK%lnnjjKOL
-10846F4jlom%MNKnqnl%kq%NMKkl%NKkmnml%NJk%kjjqj1ojJJN%oJLMMjJloonJPO%kjkooLP
-10779akoj0pKNLmqnNQK%%KKjkJMjljKKmmqrlKMNKJ%%lmKOMlnjklnjJlLLpj0lKklnkOQPLl
-10712d7JKkJ%nJLlrj2qKPK%JL%mlmkmmPJ0jnpqmLMKLK%jKmj0nlpqnKNPRJ2KlmmjJOjolLL
-10648i1LJmomlljJk%%lLNKnqqlMLNJjJJLLKjl%MJlkMOjnkJnpMPO%mmlnkjJ%MNln%KmqlMK
-10580a24qj2j0kLjljkmkOJ1PMNJjM%kklj%MmoplJ%jJL%%jnlJN%nmlLMKKKLjJMKkmKOJm%j
-10516a44orplj%LJljMjnqpkJjLOMkmNQKm%PLJK%nnJKJo%PK%mpLMppJLKjkjjpnjMQQJppnJ
-10449a88POLjnqlj%J%k%MJ%mkJkllnkMNkkjmJLKK%jlljpkjKNOJlkJLKjmlMONJ%kNRLmml%
-10382a89JJknrn%%j%%kKNJ%jJjmjOKjjMKkolNMklMlqom%kk%jjkk%jJJkkJL%lmMQjnnonjJ
-10315b47NMjJK%jjlkLPQLlormJJ%%mn%jll%KOPKMLnon%LNjlnlM%mLJolO%nKjKKklojJokP
-10248b65RkqojJLL%njQJ1Lorjkok%lm%QJ1QMkmmqjNJpplMPKlnKOKjpj1mLKMJ1QLjqrljoj5
-10185c02j1LJ0J2QmrkKMNLjjJJmnLKmQJ3lj1lkqpKKKJlln%JKKmpm%LKOM%knj2rjKJKPRKk
-10124c09kllJQLkolLN%pj1mJ%NJ0LnjJMJqrm%NKKJkLMmonkQJ4RKpqnMOMlqkkn%jjMMJ%jK
-10060c19%mn%LJKnr%MLKJK%kjKLKjnpjOLKJkJLjnlNPjnmnj0j1m%%KPMJLQN%kmjLjjmj0m%
-9996c51JMOMKKJjJlllmmjllnmmJJ%MJLlmNOL%kqqjNNQJ2PJj0j6j1m%%LMlomkJkk%JJ0J3O
-9934c54KllLjqn%PMrrKRNJjk%OQLj1pmpj0qKRLLJ0MjkllmmnkLMMmoomj%LMNLJ%JjJKKnj3
-9870c92j1JJ2J4%okjjmjJlp%kkNNKNLKJNKJkjJpp%KKKjlk%NKk%ork%kKKLL%j%%%lmM%llk
-9805d05JjJkmJknklop%%KKKNLKKNPkj%%LLKmmmnkjJlkkJKMJjKJJ%JnpJOLjkkj%Jmj%%OJp
-9737d25j0j0ljJMQKJJjlnm%NM%mjONoronjKkLJ0QK%KkljkjmlllmqlJKL%KORMnk%kkl%jk%
-9672d59OKmjNQM%pnk%MQKkJkop%%kjlJMMKMM%jJ%jnljrqkLKpj1pKOMnokLJOO%kkmnjJ%mp
-9605e00j%JONMK%KRLk%J%kppk%LLNJkKJ%%m%MjppjJjlnmJOQOJ%JJ%kool%moljJjMLjJ%KK
-9537d99JKJKLJKKKK%jk%jlpnpqKQLjNKKLkolkKLLNjkjmllKLjoqlL%NNMJkkmqqllKLmpJJ0
-9470e25OKK%lmopMQkqmJOOLK%noKOKkmprjNJKOJ1Q%mkkjJNPLlroKJklkmml%KNJkKJklkmj
-9403e39llPJ0Kmrm%JKkqpmnKJ1QJnplMMlrpjRP%lkjknjPPKJlll%%mkKK%%KJJKMPKlpqlMk
-9337e63j%lJJ%kpnj%KP%mm%llNJ0KKLknkMQMnmomkjkljKPNJJMPLjoqmjKKppKQJ0OmqrpLO
-9271e77J%K%lkjKj%LJNKjjnrqklk%kJjpjOQMmlll%kpqnk%KLMNMJjj%Jmkjno%POJKJmjJoj0
-9203f31jLjJLPQMLKJqplopnmKMkljNQN%kKMMKmomKMjrqLJ2Mpj0nj%MMkjJJNN%oqjJ0NKoj0
-9138f40qkKK%JJllJjlqj0jMjLQMl%PQLnkjol%KjokLML%%nmj%NPLpp%kpl%KMNNJmolMJkmr
-9071f80jNJ0Mj%oo%KMK%KLKkqj4onmjMJ0MjlmKJ1OjmnknqlJL%moJJKkok%LMQPlonlKL%KM
-9007f95nronmkjkJMJJKMPMJKOkoomLNnrmKLJK%%L%mnppnkLMJljNJ3J0ppKJjjJN%nk%%jll
-8941g32jLNQJ0O%nplLKlnl%jnmK%mrkOP%%Nkm%%kmojJNLkllllJLJjKNQPKlrrlMLjkkjJlk
-8874g50JknojLOQLpj1njjKLJkkK%ppnnjNJ1QOPML%njK%kqj1oKL%KPJllnJKlln%MKLJkl%K
-8809g73MNJoj2mJmonoo%ROJ%KJJ%mkORLj%JJjkkmplJ%%NKkmjlkkjlmLQMopqojLPLomnkLK
-8742h23LKjjkJKMJmrrnKMJJJJLJljkkj%onKJ%QRNLJnmJlpjkrr%jJPMjMRQkj1j2mMjpnMML
-8676h53QNKkmJ%okOjojJknlNJ4J2jj0qoJRKpjnqKNljlm%%l%jkl%%mn%KJKKllkoLRKnjLK%
-8611h81K%mnmlLMLjk%%Jpj2ljklnlkJNjKQPprokjpkLJ%llLKMPKpolJMON%rqLOLjl%Jnqn%
-8544i47nmjKL%MQJ1Omm%mmNO%kojNM%onKLjnmKP%omKM%lmjlplMNjomjLM%kmmlpokJKKKkj
-8477i80jJNL%oj0lKKK%nm%%kKKjkJkllmolQJ4RjmJLKJ%kmmonmpkJjLLkJNMMNkqpmjKJoro
-8411a033qnjNPjqoKNJ%joq%J0OkNQlmkknolm%NNlj0rnokQRKonkJjJLJJlknnPJ1Kkrj1lMK
-8348a086JKj%LMKj%KKlrlL%lpl%%komMNNLlkjkMOjqo%RO%nj0qkLMQQkojKJkpqnl%KL%no%
-8282a129MLJjJllJkm%llLjK%lkKlqrJRKkKMJkkjlnroQRJmnnljjnmLJjjJkjMK%nn%kll%ko
-8215a198lol%k%%ppjJOPLmljkLK%nrmllMNKKLKjjPPjjJ3Nj1j2j2rmjljNMMjqqnkjJNJj%m
-8152a256pm%LK%Lj%M%kJNPOkqqnkJKmoL%kLK%Jkm%nljn%RPJol%j%lnopn%LRQLJ%jlppjJM
-8085a293NLjj0j0knj0lPQjmK%mjMknlLMkqrnKlpqmk%JK%LJ%lmkNNJlljllkKNOLK%Jmol%K
-8021a362%rj1lMO%kjlnkkokjJ%mjKJ0ROL%klqmpqnmljknnkLK%%JLlql%jmj%JOMJ%%knok%
-7956a446lpnjmlMJkljKKpojlk%KOKonllolLKjlnj2rJMKj%%lpjOMK%qj4j2kJj%jj%OQJomJ
-7892a551J%Lnmjom%jkkjKNKlomKMJ%kmnmJJJLMNlmmmnlonk%mkMMJjKOLMKqj1j2qqplNMJl
-7827a637pkKJj%mKKnqnlkKLLLlj0nkjKjlrrnlkKJKjjl%jmlmnnlJPPKmnqnK%jmk%llnprj4
-7762a783j0LPLJk%KjkK%lmlmLLK%kjKLL%orpkL%ojNKknrrnKRMoqpopnKKmlnj2j1mPPjnlJ
-7698a885jlKMjmkL%mklj1j3mlpj2mj%LJ%LK%LJpo%Jkk%nqqplnm%lpmKKkJNNJ%%KNkmlopk
-7634b011kmqroklmkpp%LJLkj1n%lnlJ%jmmroKNlqnj%jnll%KKJjnooLOklkmm%KM%pnmoqon
-7568b186on%JKMJ%%JJjqqpmk%konrrmj%qnjnj0nkKjooj0oJJ%ooNQLjpj3j4j1pmnrmMjnqr
-7506b404pnlnnllmjmklonnj0mL%oolnpj1nprpporolmoj1j4j7k1j7rPK7L6L9M2L5K7J9J7J0
-7454b413KKKL%jlj%Ljmoqqprqomnrj0j1j4rml%kj0j3qpmnqorrnnJ%omJj%joopomjqplmrj0
-7392b704j0rqpj0pllmkkkjlj0j2j3j6j0nm%%nmpoponkpqmlpmJkoj0qpj0j1qokjoj1j3j7j6
-7338c053j6j2mnrokj1k0j5qqj0j2j2j0nj3j6j7k1k2j8j2j3rQK1L1L2L1K6J7MJOQ%rj1jKj2
-7295c205k2k1j6j8j4OK7L7M3N8O4N1M5L7L1K2PQROj%jmmnj0j3j8k9l0k3j8j6j4j6j6j4j5
-7256c092j3j4j2j4j8j3j0j6j7mjkJLnj4j7j7j3j4j7j0kjklqj2j7j4qpj1j3qlklpj3j9j4j1
-7213c507rj0j2j4j2j3j0pnmJmj5j4pqrlMOPNKKjjnj0qj0j1j5j2njjpj1prrpprj6j8k1j9j1
-7164c867j3k0k2j3oqj0j0rprj4j4j1j6j4mnqqqnnppj0j3j3j7k0j4j2j4j4j2j2j3ojpj5j3
-7122d326rj0j6k0j3pj2j6j6j2kkpoj0j5j3j1j2rqpqpj2j0qqqj0rqj0j7j6j1j1rj2j4j2j1
-7080d770j8k4j5pj0j1nkpj1j3j1j4j6j7j6j7j6j6k0j8j4j2j6k1k0j7j7j6j0nj1j3ooj3j2
-7043e263mjmpj1j6k0j9j9j6j6k5k5k1k4k6k9k6k0j3j3j3j1j3poj0j1j9k6l0k8k7l2l3l1l2
-7006e947k8k6k4k0j6j3j9l1l0k3k3k3k3k2k5k3k2k5l1l0k3j9k2k6k6k3k3k5k8k3j2j1j8k6
-6972f729l2l6l4k5k8k8j9oJoj2j4k2k6k6k5k5k8l2l5k8k7l0k7k3k2k1j9j9k2k7k6k8k4k0
-6937g550k2k5k0k4k5k2k8k8k9l4l5l3l4l9m0m3m9m6m7m6m3m3l9l2k8l9m6m5m1l5l4m1l7l6
-6903h758m0m3m6m8m8m0l5l3l6m0m8n3n4o1o5n5m6n2n9o0o0o2o8p0o2n8o2o5o3n9o2o3o3o1
-6869a0598o3o9p4p6q0q9j01j02j07j07j04j03r8r2q8r1r6j03j06j07j19j27j31j29j24j32
-6843a3216j34j26j24j35j50j58j61j60j55j46j47j57j57j55j61j69j79j87k01k14k22k31
-6821a6845k42k52k64k78k84k86k89k91k77k72k84k93l04l25l48l65l87m05m20m38m63m89
-6799b4101n17n45n60n69n70n65n66n94o70p89r17j052j184j306j429j561j686j742j596j025
-6779d3544L36K814N897P830Q005P597O924N726M516L697K918J987J203Q26R06J279J528J370
-6761B1815R32M12j16o31j118j477j640j647j564j450j327j206j101j011r33q61p95p42o96
-6742D844o46o04n68n28m80m42m22m04l76l59l54l45l32l23l21l16l02k94k89k82k74k70k67
-6719c954k65k63k64k63k61k65k78k94k94k86k82k76k69k62k61k59k57k54k53k52k55k59k68
-6696a0094k74k73k71k70k70k69k61k65k72k83k91l01l10l09k99l06l19l22l33l47l59l75
-6674a6673l94m13m28m35m36m43m54m59m58m74n02n11n04m98n07n24n50n81o16o49o86p14
-6652b7909p41p78q19q62r09r52r81j007j027j042j070j108j165j263j399j552j699j846j996
-6633e0125k159k317k423k368j941q06J394M400O654P124O737O134N092L849K860J923Q32
-6616a5140j91q65j093j021j064j502k192k857l233k945j448J560N026P652J0254J2861J3399
-6599A7201J2072J0714R226P124N179L874K959K393K121J900J778J699J287M73n24j471k212
-6582G5793k746l099l243l181k993k764k527k304k109j936j776j639j518j413j321j218j118
-6565C8888j036r66q97q28p77p38o95o62o37o03n62n34n19n07m89m69m55m50m46m37m26m17
-6543B5338m07l93l77l60l44l30l22l15l15l15l01k86k74k59k47k46k41k37k33k28k21k18
-6521A8869k21k12j98j93j86j69j59j55j48j48j51j52j54j60j61j55j51j49j45j43j41j35
-6499A5283j35j34j32j28j20j19j23j25j21j12j13j15j16j10j08j06j01r4r1r2r1q9q7q7q6
-6474A2548q8q3p8p7q6r0q9r4r5r3r6r4q8q3q3p9p9p7p2o5o4o7o4n9n7n6n0m8n4o2o7o1o0
-6441A0090o5o7o6o5p7q5p9p0p3p6p5o9n9n3n0n1m7m3m2m6m7m6m3l4l6m6n0m6m5n0n5n7n4
-6408H223m5l8l8l6l6l7l8l3l0m2m9n3n1m5l0j9j6j2j2j5j6j4j6k3k6k0j2rqqorrj4k1k4k8
-6371G285k6k3k0k0k6k8k2j9j7j9j8j4j9k2k1k2k2j5qj7k2k0j8j1j5j8j7k4k9k8k6k3k1k4
-6337F591l0k6k0j5j8k6l5l3k4k0k5l2l3l2l3k8k4k6k5k7k7k6l0k5j7j6j8k3k3j8j6j8j8j6
-6303E768k3k5j9k0j8j7k0j7j4j9k2k2k0j8j9j5j3k1k7k7k7k0j5j1j4j6j5j7k2j6j1j5j1j5
-6269E147k3j9j3j5k0j9j3j4j8j9j5k1k2j8j9j8k1j9j4j4j3j1j5j6j7j4j2j1ljlpj2j5j9j9
-6233D605j6j4j8k0j1nrj1j1roqnnponoqnlj1j6rnloj6j8j5rJ%pqoorqqj3j1olnj0j5j3j3
-6184D169j2j9k3k1j4oklj1j4qpj0j3j2pj4j4qnmrj2qjmrokj0j3j1j2j5j2j1ppqpj6j3noj2
-6139C726j6j5qnkomprj2rmJ%rk1j9j4qlqj4j3rorqmjKpj9j9qoj4j7j7j3j1j1j2j0qrpnj1
-6091C282j8j3qqrpqpjkRK8K8K2K4K8K5J5PRRPKl%OLrj8j1j1k0j8j5j0olknj0j3j0qopj2q
-6044C218mj1j8j5j1pqj6j5pqrpmprj1pqrnKkoqj2j0j0nJmj3j2mj1j3rj0qjpj7j6j7j9j3j
-5997B797jpppmllmnnmloopolqpnJ%pm%%klnj1j5j5k0j9j5j7rllpj0j0j1rj2j1omqj0npj3
-5944B426j3j4j0qpnoj1j4j6k0k3k0pJ2K7K9K9L0K5J9J2PknjKlrj0j1j9k7k4j4LJ8K9L8N3
-5904B460O6O3N7M6L6K5K2J3PRJ4J2Nkqj5j4j0j3k0k7k8k3j6j4j5j5j7j2j2j6j2j1j3j2ok
-5867B502rj3rprn%jonnj1j4j2m%pqoplkk%%%lrqnnj0q%LLMNjnopnlj0qmjjnonooooj0j1k
-5808B210LlrqjMOLrj1%lj2j0j1mklmppqjN%nnnoj0j3roqojj%jkJMN%qj2nKlqroJJqoj%lo
-5748A979lkmqonpppmJMN%onqpljkoj0j0qnplOOnj0qmKL%jjmnkkllqmLKJkmJlmlprrj1pmJ
-5685A757kj0lLJjLLjl%lkJKoj3j4qllKKjkol%jkknnmllKNKkqrj0mjorl%Kj%nj4j2j1rn%J
-5625A568kJJpmjoj0qqpkL%M%qmjpm%LJjnrj0qj%opmJLjklJJlnqj0qj5j3jKjjlpkLJ%JJkj
-5563A379kmqj3qjNOJloqljkkljmj0rqqmnj1pjoomnonnKOkjJ%pqmkokMKpj2rqnJKjoj1qnk
-5501A134OP%nlnrmJlnj0j2j2nOjnmlllomJOkrpj0rmlnrnljoroqmQJ2kj2qnpqonkkrj1njp
-5441H89j4j0njK%%knooqqpj3j7oKMK%Jmlllkmpj1rnnkjpj2pmnrj1j0qnj0j0nl%kknlnj1j1
-5384E88rmlrrmjnj0j5j5j0plnlrj2j0nmmqj0j0j0qonj0j4j4pkqj6j8j1rnmpj0j5j6j4qnq
-5335A74j0rj4j7j3qpj7j6nlj3j5j4j1qj6j8j9j5pj1j5j2j0qkoj1j4j4j7k5k1j8j6j3j4j5
-5296c23j4j1j6j7j7j5j3j8k4k4j9rrj3j8k0j8j9j9j9k5k5k0k3k4k3j8j9k0k3k6k5k2k6k5
-5261i99k6l1k7k3k3l2l1k4k5k9k8k5k2k3k3k2k6k2j5j6k4l3l7l4k6k1k3k9l3l4l4l4l0k9
-5227a913l4m2l7k4j4nkmmlMJ8K9M3O4Q3J00J14J37J59J71J71J70J67J52J30J12R7P7O9O4
-5196D9N7N4N5N9O9P0P5Q7R9J04J03J01R8J00R9J05J12J15J20J23J14J06J06J05J09J02Q9
-5169B585P3N8M5L3K1J4J0Jj0j9k6l5l8l5l1l5k7k4k2rQK4M2N7Q3J19J62J99K38K82L12L23
-5137D378L19L10K92K71K45K21J94J69J47J25R2O0L7J0k2n1p0r3j16j25j25j24j27j23j15
-5112E779j10j06j04r9r5q9q0p4p4p4p4o8o2n4n2n6o3n9n3n0m6m2l7l8m1l7l3k9l4l6l6l2
-5080C842l5l4l2k9k5k7l1l1l0k7k1j6j9k4l0k9k6k1k0j7j3j5k1k7k5j8j3rj3j9k3k0j4j6
-5046C072j7j3j1j1j4j4j3j9k2j7j6j9j6j2j2j6j3rnj0j2j4j2rrj0j1j2qpj2rmlj3j6rpj3
-5007B603j7j5j4nlpj3j2qpjjmprmKKnj1j0qj5j2npjjnj0j3ploooqrnkmqqornlJkm%%%nmk
-4951B266qqmnj0j2plqmkrj0mJjj0j1kJKLkolJllnpmJKmpokorj0qkKJlpoqplkqpoljmnkLJ
-4890B007kJnj1olj%JlqkMN%mmorj0okjL%jJloj%nqnorqlkolJlllqmllKNLmqqj0nJJmm%lk
-4826A811KJnrqokjKLJkookjkk%%JMKoj0JLmnl%%%jkJkmnj0rjPNnrj0l%j%klONJJ%kommj%
-4762A693PKpj1o%JkjKLJjnrrlKKjolOQ%j2pNMmpm%%%nnmlk%MOLKkmKMLnronlljPKlMOlom
-4697A608Jjon%JL%lmkJNlolNMmj0oKN%KKnpmkppmKNkpmjkl%%mlJNMkooj%lqkMMKk%%pj1o
-4632A497%Kjpnk%MPQ%olJ%%jmrnLJnqrnljk%PJ1P%JLL%qj3j0qmPJ0M%KJ%%lqnqrmJQJlmm
-4569A422JNQNlonpnLPjj1rpljJKkkLJ1J3QJlnnmkrqmJRNpkL%lmjojPPM%mj0pKJ1J0jnnj0
-4509A381lKJmpnkJjlJ%JJ%NN%mrp%ONlrnjJj%lnnjKQOJlo%%ljLLKkqo%LJklJJJJM%j0qkJ
-4443A316lnonplMONKKKllLMN%j1j3qkjkJMJmmjlnjKL%KMMJkkkk%jnlLMJjjjK%noK%kLj%O
-4378A268Nkmqnj%JPMmmkjJkkljLOKopj%%knmKPQQLkmoqj0oJ%KLlkPQ%qj6j4mJNPONLJk%k
-4314A223r%LMMLJkmnpj0oMMk%OJpnJNjqojLjjkJKKJj%%llJmnjLLljlrnLJJLkmJPMknj0j3
-4250A144plKOJ1RL%nmJJKKmlnljKL%J%lJKm%lj0n%LJNPKmjLkm%MM%mkopnKOJkJJJknJOMm
-4185A134JKjomlNO%mnjJJJQJ0O%lmqmlKlmjlj%KKonMOkmkkjjKNklKjlmkjKNQN%mkoqljl%
-4119A096MOK%KLLLj%knkkOQLJ%%jmlmrml%kmJQJj0j1jORNJjJLkpkKon%%l%%lknlMJ0Qjnj
-4055A082kl%koqLJ2NKJJllkmpmjKJlmKROKMNjokKkj%mmjjomLLMOJkokLMKnlkl%Kl%KklkM
-3989A056JjjkLJnJKkoo%JMN%lqqmKLMQKnljjKJjklkkkl%OJollm%LJ%LMjLMlk%LjoljnpmJ
-3922A005PQNLkjJJl%Jjk%j%JJkonMQJpoLN%lKJMQJlKKmj0j2ol%JNNPNlmlnjJ%nnjkl%%lk
-3857I84kmKQMLKjj%kk%JKJ1J5Nj3rjoomj%%%MKjKjrlKpkQQKKnj1nlmJj%KM%lKQJkLJ0J0M
-3795A003rj4j3qlMNK%mLOmnjLLLMLM%JJKjlk%nmkJNL%nrrojJJmqLPMLKjnljLMMK%lnlkkm
-3730I41%NOKlkjLMNM%%lomokokMOPKqj2r%QJ3J3OjoqnlJmnlj%%kmmjJKN%lkj%%KJmomm%N
-3665I11MJkJKKJ%MRNllKJlkJ%jMklJjklkl%PMML%%lmnlnonKM%npJNMLNPMJ%qoljKmlKK%J
-3597I12koro%RQJjkokJkpmJM%jMOOMMnj0J%%Lkj1mONkqmJkkkjjLKLOMNNkqpmkmljKJjnmJ
-3531H65NNMKnlkkj%KPNKjKjo%MKjlMQMJ%%qpJJl%LOKKLM%qqjJmj0q%N%K%oJQOJlorqpkJM
-3464H50QMJ%%J%oj1rkMQKjLJkM%mqKRkoLOMknon%MKjlkjJNLLKl%KMPJkJLlqmk%%onnJOKj
-3397H42JOjklkKPNkqol%LMLJJkmRJ3MnqnpqkLLPMJJjnpkOM%ljNJ0Jqrkjm%%kkLjmjJMNPK
-3331H47nqnkrj1kRQMKkK%%MKl%JJmrrj0mJkkKJ1Omj0o%NJ0PK%lkMNLjJlplklKMJklJNRQP
-3268H38mj1pmJMKKJj%JmnkLJjLOJmoomnKMkmmjkLMJ%LPJqnKLnomnJ%lJLPNKLLkmKOml%kk
-3201G96lpm%QJ5RLkoqqmLPNjKNmqnJJ%MKMMkok%mp%OM%Kjoo%LPJ1Mjkonkk%kooomkPQjnk
-3135G75MOJmljJJj%Jj%LMjlppmLRMljJ%p%KJQNlJLkJJrj2qljjMMJJRNjmnJJmlNPjj0p%L%
-3069G59LKlk%mnjPQNOJ0JpnnkLJNPJqpJLnqlJjKOO%km%KKMJlnlJlqnJjoMJ0koMMjJMK%ll
-3003G56jOKprkLJ%JjmkjjjkkmkJKNNROJj%Ljnokm%jLNNMjkjJ%pnlmJLjjNKpnKJ1OnqplKl
-2936G29%OOKjlkjk%%JPPLmj1kLJjkkLOOjro%J%LNJjJNJprl%K%kLNOPJpnLJjjklmpkMLkmj
-2869G24%%KKMK%jnmKLnlLmnmnKOPONKlmqlJOPJ%mmjQP%knj0qLNopjKk%OKJKLmkPQKqqJLK
-2802G21JJjMJ4OqnlqopjLMjl%JLJ%%knnmkMPLpnOLknkONMMKjmjlkJMKJLK%krrnJMNKkj%j
-2735G06MQJ0OJkpn%npKLjjKNLMlj3nLKKJoj3j1lKKNJjkLQP%k%kllmomKMKMMJKLKKlojNLN
-2671G10jomJM%nj0kLMOLjmmj%k%KLNPKppJmol%OKnmKQNjJPLlpppplmJONLJmojL%JLJ%mnj
-2604F73LLJjloJQRMkmjLL%kljLKjj%jKONorljl%MLOPLmpqrnjMNJJjKjj%%oomLRQLKJK%jl
-2536F85mlomJj%jmrjJ1RJmJLnl%KKjJj%JJKJjjlk%k%jlJMKJKMLlmJMMK%koomk%J%lmjJJj
-2469F56%NMjLNJJkokJPKqrm%MLMJnnKLKLlnnnJjJK%NPLM%JLjorolJ%mjONl%MKK%LM%pk%j
-2401F57lkjmllqmMjljKNJ0RjnnrmPPJJklK%JMJKJmnkJKKJjNJ2RJnppoJJNkpJOPKkkjMOjo
-2335F60ll%KjmjLMNkrqnkONnoJOLlpplJKlojLjlnjMOKjKLMLj%JK%jnjPPjqnM%%KppJPOLJ
-2267F40M%lnp%K%lpokKNNj%OROjnqkMKKllkKMJm%LjkJNJjlk%lplL%nklnlLLnmKJ%LLj%NP
-2199F22MmkMKmkjllJNO%kkKLkknjKMjlk%j%MLJjj0qn%JjKLjlj%LMPOLKJkJJjnjMj%%om%O
-2132F17J0jmJKkmkMMjlnLLlLJnkNJ%%kljJJ%ljJKJkj0pLQKlKJ%Jk%JJJJJkrrlJJlmjjjLM
-2066E92JMKolKP%JJlqoPJ0PO%nrrlNN%%lKQKm%LJ%K%ljJjkLOLJjjJ%lomlmomkJKLMNkJOL
-1999F06nlKLkqojMJ0J0jplKKllK%j%NQNLmklprqjLPKJKJjMnnKLJNPJkJJlpolkk%LMjjkpn
-1933E81JJJMKNKJNK%omKJOOkqnknpjNKoo%LLKjjLJLOMJmlmnJKMMllkJKKkkMNjmplLJJJll
-1865E81lMOkomnjJj%KJJLOPO%lmj0m%NK%MKjmnmkknjMOJolllLK%kKOLl%JoqnJRJ2Okon%L
-1799E71QQlqmlkNP%lqrjJKKkkJKPOjlqj0lMORN%KNOlj0omKMOQK%Ljqj1qlLOOPJkqpjjlnl
-1734E51nlMMJJplMMNMLJQP%jk%LMJmpn%JL%JKK%mnolkkllJMNJ0MKLMMnnJLnj0kPLJjjJlm
-1668E66LPNloknJPKJJ%jkjlpppJ%m%%mjOLLJMLjkJj%%%J%JMLkmlKJlJMKlmjLL%%lmlLK%%
-1600E58lklopkNONKLknjJLJkkkJKKMM%mklkj%NLOPjqokJj%%kKOjpn%JmrnKRONONlonnnj%
-1532E36m%PLMNLookk%lplLOMNkqllmJKKLM%JKPPLnm%Lknjk%%KJJ%MNnmoplkJJ%llPJ4J1M
-1466E57jKLmopojjj3rNRJ2Olomm%LLNjkkKjmJPOkpkKJjKKJnj2j2mMMLKOLkk%%NNKOO%m%J
-1402E48L%lkknkjlnjkjjJKjJkpoKQJ0OKKMMK%mpj1qkolMMjj%%KQ%nkMMJnrmjjJKJ%PQMml
-1336E24NPJJKJJNJk%JnpojKJKL%mjKjjMOKkknk%lpj0mKMMLknJKKNOK%kKK%MKJLKjnkMLKK
-1269E49JJnqj0n%Jo%MKjkJjjkJMMjjJKjmlJ%%MlplMLjj%NNNoj3jJ0POKoj0p%%kkkjRJ0Jn
-1206E22rqq%RPJ%OPQMmm%J%jmlJKMLJjmlkmmjjkJJkjLjlmoKK%lkMO%%KjKMPNJmj0nJko%O
-1139E10LJjpl%komJKjLPOPMJnqpkJjmmLOLLJjjjM%ojL%JKLPPLklommjkJjl%JkMRJpoJKJL
-1071E09NMJJ%nlmmmLQKrj4nLPNjklmKPKJJJomNONNLqj1kN%k%OQOjpnkjopkjLMKMQQKKJ%K
-1005E24KlomkklMjrj1okjjlKJj%%NOPRQLmolL%JJkmkMMLnpk%kkLKNMkqkOMmpmkm%OlqlMN
-938D85OPJ%K%NKqlLLjkKjokKjkmmMM%kojPPLknmjKL%kmomJQJ1J0Ljk%lkkokMlqnKNLMjpm
-871D82LKlkkmLRM%kLOLjlnqnklJNLKJKLJKKmLJmm%%k%kojKNJ0KkL%lom%JJJkKLKorkLL%K
-803D84KJLML%lkjkklmKMkjJlJ%lJOjokkJPJ2R%mlkpj0rlJJLOONJJkmjk%kj2j4mJ3J4kj0m
-741D60MMjnlKMLMKLOJl%MJoqmNJ1RJnnmoo%PMpoMRPopjjkljjjKNLLJJQPN%mlljjjnnJkmJ
-673D71LMMLMKnlPNknrm%m%LlmjMJ%LJlnkLJmjKNLkjL%j%%mmLONMLjJJlol%lmkjKLMNRMjj
-604D90Jk%jnrq%LJmmNPkmmlKNjjOJ%KNOJrrj%%L%JK%mm%jMJKLMJ%%mlLPjqq%NJMP%llmpn
-535D61jLLNLKNMLJll%%mJKjkjnj%mqokJMQONMKoroLOjnkJkmk%MM%kjLNMJKlonkj%MMOKJM
-466D79Mkj0njlkjJJlj0qllkLMNNOPloKKKK%kmkJQJ0MlrqJLjKMkm%KLlqkjmKNjknkLN%kkL
-400D50kn%LLkjPRPMM%%KJ%kknnkKJmlmmMMLjoqjPPllNJon%KKJN%JknkLjqj2lML%jlkKKNQ
-332D49NKjJKLlmMJmj%kKOKjjmqojJROJmj0%MJnnJjm%RJ4KpojlpnjJKLKKKOP%mnj%lnlJJO
-265D42QLkJL%omLRJMOoj3rKPRQlpnK%JJlj0j1mKQRRMkkjLQOlqokKJnon%PQNJmkLOJklmpn
-199D43klplJMLPJ0PN%knpnLkokmokJJ1J7OJNK%LJooJLlnmjkKKlpjJJJJkmlnm%POJK%kKJj
-133D46KjnjJLKKjjmlJNKJknnKKop%MNNKjnmJKLMMLmokjJkl%QPMN%l%%mmkkqmJL%%OlnjlJ
-64D30MklONjJOjnmJKkjjjopkQOjnjMMMOKnmkj%oo%mkMPO%oolNQNjmKNNlllqn%Lk%%JOOOR
5D50KkmmlopkMLpnJK%kjKMJJJ0QKjolpolj%MkjKJmomKRO%JNO%mlJLKLLllkJJ%LPKmolK%po
76D26KLJlnnmnOPjormK%LQRJlJJlJKPO%KLJkqj1nlkNJ6J4PlnJLLNJmnomlk%lkRPoqJNKomm
144D27lmllkJLLl%J0RQJlJmpjmokJJ%KK%JjnplMLJ%kj%J%KLjk%jmnjLNKJmnlJNOK%NQOjop
213D24rokJORL%%%jlnjkmkkjMOMmqk%LNL%kolNMKOOLnrpkNRJ3MlkmmnoljJJNOOKmpqlMMML
282D25JknkJ%nqljjkLMMNlonJ%%PPjkkjkLNKlkLLlknnKNMMLmj3j1kM%jKKL%KQQ%mlkJKLJL
350D20LjmkKLKJppKLKMLJLKKKkmJJjjKJllomjljjkJKkm%PJmMRQLlj0j4j0lQJ2Ln%JkjKNMN
416D24kpkkpj0kLLKMMJkJOjnLOK%LJlnnkljMON%lmnpnlLLKKj%KLKMNMjrmNKJ%lrj0%OKMQj
484D12jko%NMKJOON%okjlmmlLPlqqnlMONjrk%k%jLMOLmmLNKKjkjkpnMJ%KKjmoklkPPjm%jj
554C92JKJmlMP%nj%mkjKKKMJkllnnm%mkNQM%kLOKkmjJNPPLjKkooLJ1J2Mkpojkl%Jmrp%N%j
622C93MJlj0oPJ0M%kJKNPNklpojjllJKKOMjlk%MJjLJ%lmnrnJO%%M%LPNKK%JLKklJJmj3j2q
688C79m%J%%NPlo%OOL%%ljmolNPNLK%jJjkjnnJOLnoOQPLpj0polKONJjLKjkJlmJPKklKLNL%
757D02LNKpj1pkLKLNLmqqLROJkkNNlJJmlkkjLMjnmlkJKLJkmJMJ%KLkmJ%%l%OM%jnj0j1%PL
824C82kJjjLPO%%mmlMKlljjMJ0OknlkoqlkLJ0J4Mo%PO%ljJlmkjNjmkJMLKonJK%JknoqlKKL
891C80Mjm%QRNOJopoklkLLLON%mo%QLjlmknkLKnlNPNmj4rljKKOQNknlKJklKOjp%NLkl%KPO
960C98nkkl%mnnlJKLONKJmojjjOPNQPKmlknrj0mLQOJnmmlMPK%MOjkKOLk%kmlj%%%jJKK%Km
1029C97qpmjlllnmPRNMljMMONJlnmj0j2rnJNQLJOPLlkMLLMkoj1pmkNJ1J2MJ%JkJKKMknqpK
1093C84PJmm%KNJklnmkJJnJQKlKJ%kkJNM%%N%oj0lMKKMKjPJ1OKmj0j0kjLLknoo%QQLnj0qj
1157C70%kJOLMRNjjlmjLLKqj3j1nNMJJLJlmKNLKkkJLMknj%jkKjlKPRNj%JjknnJLJkmnjMKl
1224C74JMN%prrkNRNJ%jJORLoqkJk%K%J%JKKK%llklmnkmmjLNNOKkkJMJolNKjLJpokNNMKjj
1293C80mmLKklJ%mmkKK%MONNjrrjMlnljkjJ%MMKLKjnqpmlKJ1NjjKNKkkjll%LQQOJmkLMKLL
1361C93jpoljnnm%NNJJPQLnj2j0kLKjKKlkmokJkjJk%LONPNkkKjMRNj%%jkJNLnprpmMOKM%J
1428C81JllnljjmJkl%jLPLJM%lomLL%%%KK%nj1mKPlmJLONjmpplNJ0ONjqpj%mml%lLQPLJoo
1495C52kKNPNLjjkkNJ%komon%MLKKmmjm%QJ2P%Klrnj%J%jnmnlMPQKmlJ%nl%L%lnlkKJ2J2Q
1561C72JjmnlkLKLOJnoml%%jlkjj%LMQNJ%m%JlmnjPROMlrqomkjLOLLOOKlllm%JJ%jLjpmKJ
1630C56KKKLJoqoJQJ2Pkoqrqn%KNQQRMknkkllJjl%NML%jmqol%LKNJopkKJQQLjqkLLLMMKnq
1698C55mjLLkmMROoj3plMJ0J3JqlKmpplQJ0JJLJkloljjMJkjjkLJokMPMK%JMNlj1oKQPJjll
1762C59K%nn%NNL%lJL%llJNLnnjKjoplLNPMlpmJNRRRNj%Kjnj1pLKjkmkjjNRMllkkmkKJlpo
1830C45mj%JKNKlJJ%KJlojjJKLMOKoljLJjj%LLLjjj%MOL%nj4j3lNNLkklJmkLOOKkkMkjOOP
1897C69JoopkMJpookPNLKjl%RMmnqkMJk%PNl%Nkqj1j0lLN%mjLNJKJjnljLMMLlj%kpmOJ0NJ
1963C47km%ONnJKnqlJPNJJJnomKKJln%MLnnJONOJ0OjnnlllJKlmkJJKKlnkKj%RPLOlj0pKJn
2030C37kkm%%JNQNJjlllKKknm%MM%kJK%MRP%kM%nmJJkmkmolmo%OQKjJKjjjJ%mojQNJLKKjl
2099C47%%lmnn%OLkllLjlmojNQLKOPMjllpj3rJOQNL%%klrqJJkLJKKjjJJkp%J0J3LLNMjJmj
2165C51NmljnklkLOKKKmnjOMjlnrqkNJ0NjonKLMKKLjok%LNLKnj3j3%M%NOMO%nK%pqm%LKJJ
2231C30%jkjJMPL%KN%nkKkpl%JOko%jmKPOLnqjJJKLjnljLRMljmjKOOKMJonqmKNOJooMMkLL
2300C45rj2pljKOOK%PMKmmkopok%NPM%jLkjMJ%kKMK%jKML%moppllmjLJjJOMLJ%LLLL%oq%R
2368C35QMNJprnk%J%mkLQOkqj2oLMLOKkonlKRQ%kjRJ2Mmqj1q%KjlmjONlMO%Kkj1pKJmlJKN
2433C23LlqjOMRQJkLMjlkJK%KKpj0kLKLj%%prlKKNJJKokMOJmqnJNPJ%MNjkoplklLQPLKkkJ
2501C35%KjlmKMOPJponqj0jLKMMOOMLLjkLOkmkqj2mJJjjLLPPKk%%Jnj3rJNNPJlkl%M%LQ%m
2567C37qnj%nroLNnlNOPMNMlrnkj%NM%JJjJNMJlmKNkqmkLO%mnokKMMNMLlnLJJNLnj0nJLKM
2635C28MonjJj%%JMNoj4oKMNLljMM%kNQPPN%lnjJllnrmknj0okNN%kMRPKJJj%kJJ%MPkpj2j0
2701C06jOMkm%jNLjLKQRN%mokLNLjjormMKLknmjMNNjqqjJLPJJNKJkkmklokMJLOJl%MjnrKJ1
2770C27Pjkkmj%kllJKJjmjJJJjLLKjJKl%JllPMmqkOjj%%lpj0n%NM%JMJ0RMkk%jjjJLlmolJ
2837C13jmjMORMmnlm%KLLJLNPJpp%LkoLNNMlljmLLJoqmjKMjm%jJMNJ%jlllmjKjrmNJ3J0NL
2904C34J%JKmlK%nkJJKJKjnrlKMLjjoj0l%ooQJ1PLjlmmmlNJokNJ0OmlJjmoo%MNKnmMQK%MM
2970C21LkqJLkljJKL%jJJljPOJmnkOLljj%LKKNNjprrl%k%QPKjnnKjlomlljKLNO%klJOPkj0
3038C08%LjmmkNQKllnmjLPQKlJknnmj%nlOQL%NQOmqqoKLk%JMLknjPNkqj0kK%J%%kjJNNLkl
3106C04JK%JjmnonkKMOMLjJLKJNjplJKLNNKjjmljjNKjjnj1kMjljNROlnl%ljKKMLJKmpmj%%
3174C00l%MMPQJonmjJJkLQQOkoooj%kmlKLLNKKJjlornJMknJLLJ%lmmlJ%jMJ0N%JL%jLjlnm
3242B98JLjkLN%lnkLKk%MjKJ0LmmlJKJMjolMOjjMOKjljLkkm%mqqnKllMJkjlJMPOL%jkm%MM
3310C07LMjl%Ljnm%ML%j%JnjkLJ1O%mllqm%JjnJLKM%mlNOM%jKJL%jppKNLORjmmnoookjJJK
3378B97JllNOLLLLjJMKkkJkkkpjPjppmJOJkMLONjnkjjkkmKOknJONKlqnMKmkMMJJMLJkkMKm
3447C13mNQJj2j2mk%JPJ0PLpplkmKLjkjkLMmnLPK%k%l%NRMj%KJjJ%nkKknnkolJLMRQMKpj1
3512C07m%KkplJLMj%OKkL%okLLknmJMjjJOOmj3pLJ%kKKmJRJkkJPQkrnokJKMPQRMnj4j1%MO
3578C04PMMJ%KJNQJlkjnljlpokkmjmn%M%%klkJPJ0R%omLKmmKKlj1r%OOOM%nmjNRMjLMlqrq
3645B88KMMN%LRNnqkRJ2jj1j1qrlJLLJjqo%KJORJ0LkkmkkllnlMMJJKJknl%MJjjL%jMOPQNk
3710C17qj2pjKnomljORJlkOJjLMjllnnkJKJKOMMKOQM%jl%jljJjnlJJJj%KMKol%moljMJkJj
3778B90kknlPROM%lmmjMNQOnqnnnkLJlljKLNJnm%mJP%LKlnpmKPLONkLJrkKmJNlmlJRNJKNM
3847C09ljknorrjOLMJkJJkjMNKmnJL%mJJ1J0krm%LMNRMmrqj%j%jjnqlKJ0J3Qrj4mJJkJJ1Q
3910C03JkoooJPJlMK%mlNRJnlkmjJkpmMPOOloJMJjjjPJ0NlnlkmmkKOjol%J%%MNjl%LKJlqj0
3978B82pnlMRJ0JjkooKPPknmQJ2PlopoomjMNNLKOLkqrmKPRMnkLKjlplNQQMmpmKL%oqqkLJm
4045B77mKLLKLKjmjkLNNLJj%jlmLLkMRLln%jknnMKJLMlrj0jPKjJklkjJLMLLkpn%%kjKLKjj
4113B81ORLkjJlJJNRMPjj0j0nnm%JJ%%%%KL%mkjJkrqMPL%%jkkJPQLmmklj%LKkkmmKMK%KM%
4180B89ppjKMLQJ1Lj2j3oMJ2RlmmnkK%%mqjMNnlOOOML%k%%%%%l%JjkLNKmokNPKnl%mjPKml
4245B90mjLKJmnjJJkm%JKLLPM%jmj3qKQLjKLnljMNJlml%Kjkkljm%LOQLNOjqnj%llmkJJKOL
4313B85%%kjKMLLOLjj1oop%JklJLJmkKKJj%NP%rqqmJMNKkjlJRJ1MnqjNJOJll%MQJqn%%JKJ
4380B82%LJkoql%knkRNmlKON%pnkRJ0MLLjmompolJ%ML%MKkmnlNNMNJllJjlkkkMNKKMmnjml
4448B67%OQKKMLjkKK%kJjkjqlOKJL%%JknokJ%JKJJJj%%moKNOJmljKmpmjj%%KJjlmjKlMRQN
4517B81lpnjNMJ%lkj%OMlqjKKjKMkjKOMK%mqrpKN%LKjmjNOOJjRRkok%KKmj3j5jQMml%k%Lk
4584B65%KKKLQNMNK%mpoklmmoLMKKmpnllKMJ0LqoJLRO%JMLNKpn%jmnJJj%%ml%jmnNQOkol%
4652B60l%JLMjJlqpkLONMMNPnqjjomNJ4RlmjlljKMOKnppJOMJ%MNknoo%LLj%ML%mkPQml%ml
4720B71LL%kjJpqKONjkNNN%mkmkNKkojJmnlj%MNN%KKkJjl%J%J%npojj%LONKljNKLlnml%KL
4789B66LjmlKLKJ%JNKKLknkJkjLNMJjlmlknlKOLlklmkojN%mlKJlJPONJnll%NM%kjpqJRKJ%
4858B64%MJk%KJjLNJ%pj1q%PMNMppJOMLLLJmqnkjNMjNJ0kkNjmnmMNJljJlj%mlJLJkqmONMJ
4925B72JLLlkkj%LLKnmjlkjllkLQOMjk%LKjnnKNLJOJqrmKJkJKKPQOjkjnmjNMj%%nj0mMQNj
4993B82ol%pqpkPPLKLJMMK%pl%KJmnJkKNj%KNKmqjM%%kKOOjoj0qnj%JOOMloJOLkllrnNOMM
5061B67jprmJNONjKOLJ%KlmjklJJLMMmqoMJ1QlkJlonlKNLlnonK%mMMkmkKMKk%MMJnkL%onJ
5129B50LO%lKOLnKLjmonkLOQNknnrlPLLRNjjJ%mnJjnlKNLklk%k%J0J0Lmo%QKnrj0jlnJMKO
5195B60jlLMkkKJkmllokNPPJ0PKjorqk%jokMRN%KQQjlnjoplNPJ1Lm%K%n%NOmj5rjjmMN%kk
5261B56KPJ0LnkMML%jJjlmmkjjlmj%NLlJLjmkN%olllJONKjm%MJljJKJjjpkQPMmpjPNkonnp
5329B47KJ1J0JnklnJNOMMLJjJL%prm%%Kll%Jqmjj%NM%LMMLjmoonJQOjnkOR%okLkkllMPjll
5396B58lkKkjQPMKmnk%%Jj%MKmmJ%KLjlppKQOLKLLjLLoonookNNJkjLMQJ1KponlJJJ%pj1jR
5463B57OL%op%JML%KKkll%%lojLMjo%PLLRLlnl%komKM%lJjmm%PQNMN%pqjnlJjjKPPkkNkj0
5531B53oQNj%KM%%jooKKKK%K%okNkpJOLjlJMJjjNLJlnor%P%qqomLOLKORQNkljjpj0ppMJ0O
5598B51N%l%LNJlmkl%jJK%lmklJJKKkjNRN%mJPkj2mLkKMlnjKQLpnKK%ORKroMKommkjk%MQN
5666B57%ll%K%%nlKMPJk%%jl%LJJKkmkLLKj%J%jnljKOOKjjmokjJKmkNPJ0Kj0j3mKjklkMOM
5732B53Lj%KjnjjK%kKMNPKljjjkj%ookMNKnprkOJ3J1KnpmqkQRJlkJJ%mkJknlONNJ0Oknpqo
5798B44o%PNKMNlj1rj%JlkONKmkOJ2KorrLPJJjJL%%%NRQLKnooj2j2nMK%NLj%JklLM%jl%%L
5863B47NNONkmlJlopjPPjoojMJ0J0MJkllkKJJNJj%LKmol%OKJKjkjkj%j%ML%npp%Jjkm%MNM
5930B61lmkkK%JKLQLlollqqJJ0QJkjJ%mmmMOjomkKNJ%MJLOMKKNLJmj0j0ok%lJLL%%JKLmqn
5996B41kMNLKLKjJJJNLjlMko%kmKkrj1oJLMQPLJjklk%%%%j%KJ%nj0oJMMRRjqnmkj%QJ4Nnp
6062B49kJMPLnnnqlJLMPQRLnmjlqnMQ%rj1mkjOJ0NjomKLmlOKpokjJKOMKLKll%NKnkjNNJKl
6129B53nJLNLkoj1j2mJMKLNKJ%k%LjnkMKONOOoj2nlKPKJ%jkKJKLPR%oolKmpjJjjjlmn%MQP
6195B52NP%njKJlllLMkrj0n%KjJOJ0OJnn%LLL%kjmnJjmnlNJ1J0klJk%JmpmNMJljLPRNJ%j%
6260B69KljLJlmj0rmLMLjjlmlkj%jJJKOLjlLNO%kkLJopnJJk%LNMKLNKlnmqn%KJKQMkJKnpo
6328B39nl%LJJLNJjjJJnlj%jjkNJ1Klm%KjkJLJjJMM%lmKKKJ%kjLlnJJ0PJJLlm%oj0j0jQJ2
6392B56LJJknnjnKQMKmoj0rjOMjjmjLOL%klnnmnMOMJlmjMRL%LJmoplJ%KNP%onlNNLjnkMJ1
6459B48QkomljKNMnj5pJJ%%JPMKLKL%oojMMMOjj0rjkMJ1PMlj%jLM%kmj%kKNJnlJkpqjJ1J0
6523B53KlokjlnlJ%MRPKlnk%JlmmJOKnnKROMNJkmnMjm%jJMOKoqnmkNJmKJ0Ojljjlk%kojkl
6591B31JLJjlJKJkkkJJOJojLJkkjKOjnmml%%k%ONj%jJ%knlKOPPQkqmJ%Jj%KJ%mmJ%rnJMMN
6660B33NLJjKjJlomkNOMKkJONL%mqk%npljMNMLLMkpojjmomjLLKKklj%MO%lKJKPPMNKqnJMM
6729B56npj%lmj0rm%QJ0LLK%llMLLKj%Lmo%JmjPNjonkMJ0Mkkk%L%njjKPMJon%mnpkMLKKPK
6795B44m%jppnlMN%%%jk%MPM%kJJkk%klj%%nlOPNMMKkONJKlmlj%JKMJljOOJlrnknnmk%%LJ0
6864B44Njkk%njljLNOKljKKlkKPJonopmkJJLONjmklJMNM%kJM%mnkmoMQKmllkJLMPPOjNMpq
6933B50jKknlkLQLoolmlKJl%MQPJlkmnkPOJn%M%mlklJkojllMOMJJ%oqkjl%jjkKMOMkkKRPJ
7002B45KKjnonJ%JLLJjokLOMopo%MQRL%mjLJklpLRMlmMLmmljjnjKNKmjJK%kMNKJNRJmoklk
7071B49kjlqrlKOKj%LMJmnlk%LM%MNjnkOLjjlkKKlmJjmjMOMJJJJnomKMjmj0o%JkNNJLknmk
7139B16JMJMO%%MlkjkKQkroKQONJNOMJoqkMN%mjK%llon%JKKkK%k%%%jppmjjJ%MOJ1Qmkjkl
7207B32KJ1PmpnJKjmJNMlomJMNNKJjnnlJ%lJKKnrJLjmLLjJMJ%NjnkJkno%lkNOlnJKJNJmlk
7275B18mJQPNOKoqlJLPKoKNLjlJkmkKNMNKrnJj0j1KMJJK%jMKJMOMkrqm%MKLMOJpj1nk%OPj
7341B30kK%%JJknk%j%kpmKRJ0RPKKKK%kooopmJJj%LJpnjLJkllKN%JKJPMqj2nKKNRPOJmjjj
7408B33knmMONmrk%jLLJkMMLJJJm%Jnj0oLJ0J0Okj0okjnrnKMOO%nJNMKPQLJlpKLljknj0qj
7472B14KMNNKKjmokKLPOMJprl%jnLOL%mlJO%%RJ1JkqkMkjLkljnj%nlLKKJ%nmlmjKMNOJ2Qp
7539B45qqpjLLJKJkjMJkjlnLMjorLPPLKLOMkkkrj2pPPjjLLMQjj1j2lNJ2Pmorolm%LMK%qjP
7604B16MkjlkPJ1NJjlolKmmJNM%J%%JjmJJKLjm%NNjnplkmJORKqnkJ0J2krokLJKNjKM%pjJk
7670B27lNNlmlMJ0MmmmnJKNNmmK%nn%LjkKLj%KJKoq%OJjLOMpmk%LNKk%Lpj1njNL%M%nlLNQ
7737B30OK%nnklqmJ%j%lmMOK%mpomOJ5PKjkkpjOKkLOJkkMMknljjjkJ%kJJ%KNJJL%LMkojJL
7805B32LjjjpnmjK%loKQMkkjNRLoplJ%lrqLLLOJ1Rjrj2pMNKJjKRMqmLmkKPKmmJJmjLNM%k%
7872B26LlmnlmLJ0RPjk%qj0nlplMPMmpkLROL%mjllkkmmlJRJ1Mnp%OJ0J0JomJ%kjLNNM%nok
7936B29JNPNkpmkl%koqmKOKlnkJjNJ1RNKjl%%mpmlLMLLPMkjlmMjmknlNMnpkMMJjlJjonjQJ5
8004B33J0jopnkjJMKJ%llljj%MK%kqrkJ0J4OkjjJkjMLknljjN%JJKJKMjmlKjlmopo%JkK%lJ
8070B04j%LLmmJKLL%OQjoNJ0PK%K%qj6j3r%QN%M%onjKPPKloJNjmjMOOKj%Klnmj%jLLloplJ
8136B04JNJ1Q%j%nojOM%%MPjnmknkOJknmjPPkp%KkJNPOkkKJmoJLJkjkkKJnlkkkm%LNRQjnK
8204B30NKj2nK%ln%KOO%ormJJKPM%l%K%mjkokMKKRR%mLPoj2lQLnkKjKNlj0rn%MMLjJLk%LP
8270B26Klnoomj%jjJLRNkmOONKpqljKJJjljKLJLL%olNPLmj1pNNJ%LLkqoORKknkkklJJJRQ%
8338B30kJNRNmqokJJ%jjkLMkkKKLkJ%opmjKjKnm%JL%mjMONKjjmqpjMLRP%joqmJKNJmnnkKJ
8407B05k%KJKLLPPLMKloljmJKROJjJ%MjljJ%Jpj3mLNLkkJKjjJknjLLNMj%mnnljK%m%NNKLL
8475B29ko%jjkpn%OQNMjj2qjlMJ2R%mqnkJKM%LL%KMM%%nmlonljKOJ0%pJNJk%KJmLK%jjlKJ
8541B23nj%jLKlK%mpp%QOJ0Pmmk%k%M%moj0mQQLJLL%mk%jrojKNJ0NkKNMJnollnoo%OPMjom
8607B08lLONMNJll%JJJ%%KjkkllnkjjjLOLJ%NMMjnKQJrpjjk%NkrpjKkmjlmJPKk%MNLMOMKk
8676B26nnkJJNOjJ%loooljkmmMLjKjllkLROKKJj%MPMKjn%jl%LL%%JJplKNOjJNPL%l%lqmKJ
8745B31omkkJk%Klm%K%JLKlKLM%oJN%m%K%kJ%polklkMJnkNPOMKlj1oMJmjQMqlOPNjm%lJNO
8813B24JpqmKKKK%pj0mLO%LO%np%N%nlNRPmrp%%%MO%%LRRKJJ%LNLlmpolnmlkkjjmlk%Mj%O
8881B02PKnkj%OJmmj%l%QJ1Njllkkjkm%MKJjJNL%onKKJNNJloqj1okm%ONLmrjMJ1MJLjnl%j
8947A97kl%QJ4J3Njljmj2qnkQJ3RMkmjmrl%%QOkl%oolJKKRPK%J%kl%j%knlljMMLj%K%MNL%
9012B29mmjKjqnmjNQKmkKJ%M%rj4mmo%NONJ0RLknnrp%OM%JKnjQLmKQKkj%KPQL%jjJmpkLlq
9079B13kJJko%%%kjM%omKJKLnokJNM%LJokLJkJK%JKmrnKQROKjlmmjMOMLJjlnkk%JlojjljJ
9148A93JKLM%KMmpmNLklkJLjkLLMOKKKknll%K%OJ0JmmmnqlJPPMkppj%kKPPNllKjk%LjokJJ
9216B06LjlJL%lm%JlkKLkkljPMkmJM%qoNQQLJl%%rrJKKNLlpo%kJNQR%njKLj%PPlrplLKKkj4
9285A94j3OJ5QJmolKLLj%kmMJknmlMMokONNNJjk%jol%MJ3PjkllmomkMOjjknjNLjlmLROkJK
9351B17K%NOjoomqnOLlllnJMKJJKJmlOMKMJ%LmlJmoljjMMKllkk%N%ljJOK%KK%lmk%jl%JKM
9420B07QKl%onK%%jnmjmmLQLlkJko%OQKkJkmlj%l%moLPOMklNO%LJjknokKNNJJ%JkmJLKjJ%
9489B09mJOPKmokjmjKMKKJKloMJ0J0LmpomjL%kjlnnjlnomlLQN%%LLO%rmKKM%kLMJjOPJjJK
9556B21kjknmkkKMjqj1kOJ0P%jmpmKJKjkl%JMQROknnlljLQNorjLK%KOLmmLKonkjJjJJ0PMK
9622B25oj2oMNMKjnj3j4nMM%NQKKKkqnOONOLJJLjprnMJ0J0QKmmnJMJlokK%NJ0Nnrm%jqnkk
9685B01jjJKNJ%%nnjLONK%%KJ%KMmj1qqnKLQO%lkJjKM%j%L%kKK%klkLMJjjNPLnljklqjJk%
9753B00N%pl%MQPMjm%%JLoo%MKKLjnpLMj%LLLKJ1PkkJprlklJK%omLJkponjONM%kjNNjnrpl
9821A84npJJ0J2M%%JJONKjjJKJjjl%JjLLL%lmpjMN%mojJLJjjKLKLjro%ljKJNOKnlLKmpoJO
9888A99J0RLml%OKJlppok%MN%lomkJNLmnJKOQMKLMKkljqj1nlkkLQO%klj%klJKl%LLMknlLP
9955B03NOPMqroNJ1Pmj5qJLKLKLNLjmnqpj%jJKMOKjjlmjkJ%JNNMJjNJqn%olNMLknmjJjlNQ
10022B06NOjmmooomKLmkRJ2J0lj4rjjMPMMKJMMklnnnol%NMjJNNKLjrj0kjJJkjlm%QRJjKNN
10086B11Jmmj%nn%%MQMjmmmjJnojJJLMKMMLljmn%K%JKJLLjjOPKjkqpqmjJRQjlJkmmkMJ2RJ
10153B16rnNQjj1qnl%QRLjJON%prnjjjJJlkJM%%NNK%MN%pmllOO%mjKmj1lPkj1j0MPMJNQOM
10217B14%jmpnnMOJkmkLPMjonlKONOLkrrnkkjMONmqkKMJ0OL%kKjqj0nkjKKOLkMPMNMjoqol
10283A96KjKO%nnn%OKkKLLKj%%pj0nlJNRJ0POPKmoljjKKkoJLjokMJJLKjnoKjpojjJQROKnj0
10349A99rjLONJmlmqnLPLloolJPNJPQM%okKKjJOLoj0j1n%LjnJMMJjlmjJKJlmJPKOROKKK%K
10415B15MkpmlJJJnmkk%LNLllkjKJJll%LNQKjlmknnl%NjlNMjkjJLQKpjlljLKljJ0J1%opnj
10481A96njMMLL%KLjmmkLNNKjKNN%nqomqj2pj%RRJnJL%MPKpj0nJKOJ0JmmmooLRNKlq%Omrk
10546A77MMNNJkjJkkQJ1Okkoj2j1rlj%MMQKjMM%jlplLJJLJMMMO%lKKjkkkoj1mOQOL%%Jkll
10610A96lljlmojQPONjrnLJlKOPmmkornKOPLJjkKPOj%%kmlMKj%JKkjJMkkKjmpn%KPOJjomO
10678A95PKj%%Kjkmqn%NQO%moqokLNMNLLPjrojj%KMNjmnkjNPJnrrnjkkk%NPQMKPLoj1r%J0
10744A86RKjKLMON%JJnqjKkLLKnj1j4j0kPQOMNLJKjpmoopkJLOj%MNOON%lllkJJlokLlolKL
10809A84kjllNQL%JjkNRKnklqn%Lk%LNNL%JNNMnrrmJJLJkom%MKLLLlkOP%mmLKLKMMKlmJlj0
10877A97qkNJ3Omj0okKOL%kl%OPLLjrrlmnLPMlnkjKkl%%OQLnrnj%KKKN%%jMNJN%lkjKKJlo
10943A95njjjJJlkjjJOPjopjMQOJpmJljNJ0J0jnjMlomMPKkKMJorl%%%LLjjNjj0kO%kJJ%lJ
11008A95QRMKj%kkoqkJJMMkmnm%JjLNjkJ%j%oj3r%NKjKKko%QOK%LJlnljMQOJoj0lMmm%ONJ
11074A87mkmKJ1RkqnNMk%KklKkkj%jmkLKKOONKmJKj%jorkJ1J3LmmNNmj1o%%%LLjkjLOPKjn
11138B06oj%kjpLOLONLkjJlnnm%MJJjlnojJKQQkrp%KMLmmjlnoNJ0PMlnjLKmnomMRLkomKK%
11205A84J%LMk%L%JKmJLmmKPMkkJkLQLjj0j0%%mpn%JJJKKJLQJ0Knoj0nLKlpjMLLMMMLl%PK
11269B03kJKmrlKRMmmJJljjJKjopmLNPKmJNklLmj0mlJLMNLLJjjkkkmlJk%%%NPJjklJNML%k
11336A95ljLlmnlOMkmkjmojMKj%MMkok%l%MMM%LQ%l%OJjljL%mJLjmkMN%%ll%jplMJ0PmqmN
11403A89N%OLj0rNRMkKK%Llqo%KlmlMQMjljooLKnpMRJ0PJkMOK%%qj2qmkLL%mLNOPJnlopLP
11468A94P%rj0oMNLQKpmMRMknkKMJmkMMKppKLnj0p%NKkJJJJJJlmkLLkmjj%MOM%lKOMko%%L
11534A93MjKKk%LLk%%jJJkqkj%krpkJklJLjkNMjKOMOKorq%P%mkknkNOLKJlmmLLKMjn%MN%k
11602A83KjlmJNjJMLMkrnolNMKjkljJJkkLJ3J6J0JnqplJMknnjNjojKJj%KjljLJ%mkmo%ORQ
11667A90Jloom%RJ3NlkMLmmop%ORMmrqKkn%KMJ2QkljJlqqomlNJ0J2KokKNPNQ%mkpj0ol%LK
11730A83%jk%%JM%j%mnLKjj%ORJnkLMMLJql%k%LLJjmljmkLMjjljONJMMjoolklKMLOPNKkj1
11797A97pkKJ0PlrJQLkqojkj%LRPmj1lL%om%%jKP%okkJJ%l%Nk%KklkqmlJPOL%ljKO%pkKjm
11863A70jPQNNMkl%LJLNlqjNJoj0nNK%Kjpj0kORLkqoLNKolJKMJ%JJk%lmk%%KPJ4J1L%%moj0
11927A86j0jK%%%MPKjjKLLJlkJjlPPKlomkKL%%kJOK%%%nmjlklmkMM%ll%qq%POOMoj2nLJ1N
11992A83ln%j%POj%K%kK%ljJMJmqjJj%KLLKlljJjkMJmljJMMlMMllnpoljjLRKkNK%LJmlm%O
12060A78J0J2MnmlookjKLKJmJMmmJ%nqolNQMK%lmojNMON%qoJNNOM%LMjpo%MlmjmJLjJJJOL
12126A89pqrqKO%%PNKMMkmnKOP%loojKJKMkj1j3lLNOM%kOQNK%loljJLLjoomjkjMOK%LK%%j
12192A81qj3lKOOMjjkk%KLJ0RkomopjKJJllJjlkJMOKj%%jjQQlrnklmjJMKkK%KM%jLJKJjJL
12258A81K%%JmnKLJJlolKMLjjJK%Jjlom%jjlJNLkLOLKJ%lppkK%JJJkJOL%LLlnqj1kRPkKQN
12325A84mqkKJnmnlJ%KOLknmokPQKkmlmlJ%JONNMjmkLLLMJpj0plm%NONNOKnpnjnlKLlnKLn
12392A48JJ%JKNNM%lokLMjjmkKj%Jkk%kKRP%mJKKopmJkk%KLKJjjlkljJOK%Kjno%PQJ%%J%K
12460A65%lnn%k%KJKLJmkNOP%ojLjmkLlqlLKK%KjjLkmmkNMlkJ%ML%m%MjkljlnjNNL%mqj0j0
12527A24nJNOKj%mJJLPLKjkMjkklJOMkkJJj%%molJPMj%j%llknoJLJ%jJJJj%jmlKMK%MLjm%
12595A32KJJOJ1RKnonl%JlrnjnlLLPQLJPMkmkllmoqnNRPL%nnnmjk%NKkl%jnlLRQ%%KKL%mJ
12662A38Mkpkkol%JLK%KMJMOKlprlJKJ%jMOLKJ%Jkj%jJ%npo%%nolNJ1J0Kmkn%OMkmLKnn%J
12728A25lKLNKmjKJj%JKkLO%komJKjom%%lklmkMPKjj%Kj%KMKjmmllj%jjk%JJMLpj3mKllLO
12795I7MJ%jlllnkKNMPN%%Jl%KjkJ%%jjlk%JjlmkjjJMJ%MLMOM%j%jkljKjkKJjjlkmjLLKno
12864I4llKON%mnjKOMONjjLMjlj%npml%Jjj%lmlKKNNKJ%%LMJlmnkMKlLO%lllnplKPOJJklj
12933I4JKLJJJJm%KJKjmjkk%l%JnkLMK%lnkj%MJkkj%K%KK%k%JJLjkJ%lklmlJMKkjJKjkmlM
13002G7QNjkl%KLJlnokKJkJLJjjllKLKjjJ%jjJNKll%K%lmkJJJMLmk%jjkkljLM%lKJmmomMP
13071F5LJlmk%%LJljKLJJJ%l
13089F5
##ENDNTUPLES=	NMRSPECTRUM
##END=	
