# Supplementary material for: An Improved Helferich Method for the α/β-Stereoselective Synthesis of 4-Methylumbelliferyl Glycosides for the Detection of Microorganisms
Source: Molecules. 2015 Dec 4;20(12):21681–99. doi: 10.3390/molecules201219789 (PMC6331929; doi:10.3390/molecules201219789)
Supplement: Supplementary file 1 [file molecules-20-19789-s001.zip › NMR data.JCAMP/1H-NMR (3a) the protected a┬-D-glucopyranuronide.jcamp]

##TITLE=	4515-141024
##JCAMPDX=	6.0	$$ NMR Plug-in 1.4 of MestReNova 6.1.1-6384
##DATATYPE=	NMRSPECTRUM
##DATACLASS=	NTUPLES
##NUMDIM=	1
##ORIGIN=	Bruker BioSpin GmbH
##OWNER=	nmr
##.OBSERVEFREQUENCY=	300.1300048828125
##.OBSERVENUCLEUS=	^1H
##.SOLVENTNAME=	5
##.PULSESEQUENCE=	zg30
##.ACQUISITIONMODE=	SIMULTANEOUS (DQD)
##$ORIGINALFORMAT=	Bruker XWIN-NMR
##$PARAMETERFILE=	(acqus, ASCII, E:/%E5%9C%A8%E6%89%80%E7%A0%94%E7%A9%B6/%E6%98%BE%E8%89%B2%E5%BA%95%E7%89%A9%E7%A0%94%E7%A9%B6/%E8%AF%BE%E9%A2%98%E5%AE%9E%E9%AA%8C%E8%AE%A1%E5%88%92%E3%80%81%E8%AE%B0%E5%BD%95%E5%8F%8A%E6%80%BB%E7%BB%93/%E6%A0%B8%E7%A3%81%E5%9B%BE%E8%B0%B1/20150212/4515-141024%EF%BC%88%E8%91%A1%E9%86%9B%E9%85%B8%E8%8B%B7%EF%BC%89/1/acqus, 0)
$$ ##TITLE= Parameter file, TOPSPIN		Version 1.3
$$ ##JCAMPDX= 5.0
$$ ##DATATYPE= Parameter Values
$$ ##ORIGIN= Bruker BioSpin GmbH
$$ ##OWNER= nmr
$$ $$ 2014-12-24 03:40:22.812 +0800  nmr@NMR
$$ $$ D:\/data/pub/nmr/4515/1/acqus
$$ ##$AMP= (0..31)
$$ 100 100 100 100 100 100 100 100 100 100 100 100 100 100 100 100 100 100 
$$ 100 100 100 100 100 100 100 100 100 100 100 100 100 100
$$ ##$ANAVPT= -1
$$ ##$AQSEQ= 0
$$ ##$AQ_mod= 3
$$ ##$AUNM= <au_zg>
$$ ##$AUTOPOS= <6 >
$$ ##$BF1= 300.13
$$ ##$BF2= 300.13
$$ ##$BF3= 300.13
$$ ##$BF4= 300.13
$$ ##$BF5= 500.13
$$ ##$BF6= 500.13
$$ ##$BF7= 500.13
$$ ##$BF8= 500.13
$$ ##$BYTORDA= 1
$$ ##$CFDGTYP= 0
$$ ##$CFRGTYP= 5
$$ ##$CHEMSTR= <none>
$$ ##$CNST= (0..63)
$$ 1 1 145 1 1 1 1 1 1 1 1 1 1 1 1 1 1 1 1 1 1 1 1 1 1 1 1 1 1 1 1 1 1 1 
$$ 1 1 1 1 1 1 1 1 1 1 1 1 1 1 1 1 1 1 1 1 1 1 1 1 1 1 1 1 1 1
$$ ##$CPDPRG= <>
$$ ##$CPDPRG1= <>
$$ ##$CPDPRG2= <>
$$ ##$CPDPRG3= <>
$$ ##$CPDPRG4= <mlev>
$$ ##$CPDPRG5= <mlev>
$$ ##$CPDPRG6= <mlev>
$$ ##$CPDPRG7= <mlev>
$$ ##$CPDPRG8= <mlev>
$$ ##$CPDPRGB= <>
$$ ##$CPDPRGT= <>
$$ ##$D= (0..63)
$$ 0 1 0 0 0 0 0 0 0 0.06 0 0 0 0 0 0 0.0002 0 0 0 0 0 0 0 0 0 0 0 0 0 0 
$$ 0 0 0 0 0 0 0 0 0 0 0 0 0 0 0 0 0 0 0 0 0 0 0 0 0 0 0 0 0 0 0 0 0
$$ ##$DATE= 1419363621
$$ ##$DBL= (0..7)
$$ 120 120 120 120 120 120 120 120
$$ ##$DBP= (0..7)
$$ 150 150 150 150 150 150 150 150
$$ ##$DBP07= 0
$$ ##$DBPNAM0= <>
$$ ##$DBPNAM1= <>
$$ ##$DBPNAM2= <>
$$ ##$DBPNAM3= <>
$$ ##$DBPNAM4= <>
$$ ##$DBPNAM5= <>
$$ ##$DBPNAM6= <>
$$ ##$DBPNAM7= <>
$$ ##$DBPOAL= (0..7)
$$ 0.5 0.5 0.5 0.5 0.5 0.5 0.5 0.5
$$ ##$DBPOFFS= (0..7)
$$ 0 0 0 0 0 0 0 0
$$ ##$DE= 6
$$ ##$DECBNUC= <off>
$$ ##$DECIM= 24
$$ ##$DECNUC= <off>
$$ ##$DECSTAT= 4
$$ ##$DIGMOD= 1
$$ ##$DIGTYP= 9
$$ ##$DL= (0..7)
$$ 0 120 120 120 120 120 120 120
$$ ##$DP= (0..7)
$$ 150 150 150 150 150 150 150 150
$$ ##$DP07= 0
$$ ##$DPNAME0= <>
$$ ##$DPNAME1= <>
$$ ##$DPNAME2= <>
$$ ##$DPNAME3= <>
$$ ##$DPNAME4= <>
$$ ##$DPNAME5= <>
$$ ##$DPNAME6= <>
$$ ##$DPNAME7= <>
$$ ##$DPOAL= (0..7)
$$ 0.5 0.5 0.5 0.5 0.5 0.5 0.5 0.5
$$ ##$DPOFFS= (0..7)
$$ 0 0 0 0 0 0 0 0
$$ ##$DQDMODE= 0
$$ ##$DR= 18
$$ ##$DS= 2
$$ ##$DSLIST= <SSSSSSSSSSSSSSS>
$$ ##$DSPFIRM= 0
$$ ##$DSPFVS= 12
$$ ##$DTYPA= 0
$$ ##$EXP= <PROTON>
$$ ##$F1LIST= <111111111111111>
$$ ##$F2LIST= <222222222222222>
$$ ##$F3LIST= <333333333333333>
$$ ##$FCUCHAN= (0..9)
$$ 0 1 0 0 0 0 0 0 0 0
$$ ##$FL1= 90
$$ ##$FL2= 90
$$ ##$FL3= 90
$$ ##$FL4= 90
$$ ##$FOV= 20
$$ ##$FQ1LIST= <freqlist>
$$ ##$FQ2LIST= <freqlist>
$$ ##$FQ3LIST= <freqlist>
$$ ##$FQ4LIST= <freqlist>
$$ ##$FQ5LIST= <freqlist>
$$ ##$FQ6LIST= <freqlist>
$$ ##$FQ7LIST= <freqlist>
$$ ##$FQ8LIST= <freqlist>
$$ ##$FRQLO3= 0
$$ ##$FRQLO3N= 0
$$ ##$FS= (0..7)
$$ 83 83 83 83 83 83 83 83
$$ ##$FTLPGN= 0
$$ ##$FW= 93750
$$ ##$FnMODE= 0
$$ ##$GP031= 0
$$ ##$GPNAM0= <sine.100>
$$ ##$GPNAM1= <sine.100>
$$ ##$GPNAM10= <sine.100>
$$ ##$GPNAM11= <sine.100>
$$ ##$GPNAM12= <sine.100>
$$ ##$GPNAM13= <sine.100>
$$ ##$GPNAM14= <sine.100>
$$ ##$GPNAM15= <sine.100>
$$ ##$GPNAM16= <sine.100>
$$ ##$GPNAM17= <sine.100>
$$ ##$GPNAM18= <sine.100>
$$ ##$GPNAM19= <sine.100>
$$ ##$GPNAM2= <sine.100>
$$ ##$GPNAM20= <sine.100>
$$ ##$GPNAM21= <sine.100>
$$ ##$GPNAM22= <sine.100>
$$ ##$GPNAM23= <sine.100>
$$ ##$GPNAM24= <sine.100>
$$ ##$GPNAM25= <sine.100>
$$ ##$GPNAM26= <sine.100>
$$ ##$GPNAM27= <sine.100>
$$ ##$GPNAM28= <sine.100>
$$ ##$GPNAM29= <sine.100>
$$ ##$GPNAM3= <sine.100>
$$ ##$GPNAM30= <sine.100>
$$ ##$GPNAM31= <sine.100>
$$ ##$GPNAM4= <sine.100>
$$ ##$GPNAM5= <sine.100>
$$ ##$GPNAM6= <sine.100>
$$ ##$GPNAM7= <sine.100>
$$ ##$GPNAM8= <sine.100>
$$ ##$GPNAM9= <sine.100>
$$ ##$GPX= (0..31)
$$ 0 0 0 0 0 0 0 0 0 0 0 0 0 0 0 0 0 0 0 0 0 0 0 0 0 0 0 0 0 0 0 0
$$ ##$GPY= (0..31)
$$ 0 0 0 0 0 0 0 0 0 0 0 0 0 0 0 0 0 0 0 0 0 0 0 0 0 0 0 0 0 0 0 0
$$ ##$GPZ= (0..31)
$$ 0 0 0 0 0 0 0 0 0 0 0 0 0 0 0 0 0 0 0 0 0 0 0 0 0 0 0 0 0 0 0 0
$$ ##$GRDPROG= <>
$$ ##$GRPDLY= -1
$$ ##$HDDUTY= 20
$$ ##$HDRATE= 20
$$ ##$HGAIN= (0..3)
$$ 0 0 0 0
$$ ##$HL1= 1
$$ ##$HL2= 35
$$ ##$HL3= 16
$$ ##$HL4= 17
$$ ##$HOLDER= 0
$$ ##$HPMOD= (0..7)
$$ 0 0 0 0 0 0 0 0
$$ ##$HPPRGN= 0
$$ ##$IN= (0..31)
$$ 0.001 0.001 0.001 0.001 0.001 0.001 0.001 0.001 0.001 0.001 0.001 0.001 
$$ 0.001 0.001 0.001 0.001 0.001 0.001 0.001 0.001 0.001 0.001 0.001 0.001 
$$ 0.001 0.001 0.001 0.001 0.001 0.001 0.001 0.001
$$ ##$INP= (0..31)
$$ 0 0 0 0 0 0 0 0 0 0 0 0 0 0 0 0 0 0 0 0 0 0 0 0 0 0 0 0 0 0 0 0
$$ ##$INSTRUM= <DPX300>
$$ ##$L= (0..31)
$$ 1 1 1 1 1 1 1 1 1 1 1 1 1 1 1 1 1 1 1 1 1 1 1 1 1 1 1 1 1 1 1 1
$$ ##$LFILTER= 200
$$ ##$LGAIN= -15
$$ ##$LOCKED= no
$$ ##$LOCKFLD= 3937
$$ ##$LOCKGN= 131.5
$$ ##$LOCKPOW= -5
$$ ##$LOCKPPM= 7.23999977111816
$$ ##$LOCNUC= <2H>
$$ ##$LOCPHAS= 25
$$ ##$LOCSHFT= yes
$$ ##$LOCSW= 0
$$ ##$LTIME= 0.136000007390976
$$ ##$MASR= 4200
$$ ##$MASRLST= <masrlst>
$$ ##$NBL= 1
$$ ##$NC= -2
$$ ##$NS= 8
$$ ##$NUC1= <1H>
$$ ##$NUC2= <off>
$$ ##$NUC3= <off>
$$ ##$NUC4= <off>
$$ ##$NUC5= <off>
$$ ##$NUC6= <off>
$$ ##$NUC7= <off>
$$ ##$NUC8= <off>
$$ ##$NUCLEI= 0
$$ ##$NUCLEUS= <off>
$$ ##$O1= 1853.42560837398
$$ ##$O2= 1853.42560837398
$$ ##$O3= 1853.42560837398
$$ ##$O4= 1853.42560837398
$$ ##$O5= 0
$$ ##$O6= 0
$$ ##$O7= 0
$$ ##$O8= 0
$$ ##$OBSCHAN= (0..9)
$$ 0 0 0 0 0 0 0 0 0 0
$$ ##$OVERFLW= 0
$$ ##$P= (0..63)
$$ 13 13 26 0 0 0 0 0 0 0 0 0 0 0 0 200000 1000 2500 0 600 2500 0 0 0 0 0 
$$ 0 13 1000 0 0 0 0 0 0 0 0 0 0 0 0 0 0 0 0 0 0 0 0 0 0 0 0 0 0 0 0 0 0 
$$ 0 0 0 0 0
$$ ##$PAPS= 2
$$ ##$PARMODE= 0
$$ ##$PCPD= (0..9)
$$ 100 100 100 100 100 100 100 100 100 100
$$ ##$PHCOR= (0..31)
$$ 0 0 0 0 0 0 0 0 0 0 0 0 0 0 0 0 0 0 0 0 0 0 0 0 0 0 0 0 0 0 0 0
$$ ##$PHP= 1
$$ ##$PH_ref= 0
$$ ##$PL= (0..63)
$$ 120 0 120 120 120 120 120 120 120 120 120 120 120 120 120 120 120 120 
$$ 0 120 120 120 120 120 120 120 120 120 120 120 120 120 120 120 120 120 
$$ 120 120 120 120 120 120 120 120 120 120 120 120 120 120 120 120 120 120 
$$ 120 120 120 120 120 120 120 120 120 120
$$ ##$POWMOD= 0
$$ ##$PR= 1
$$ ##$PRECHAN= (0..15)
$$ -1 3 -1 2 0 -1 -1 -1 -1 -1 -1 -1 -1 -1 -1 -1
$$ ##$PRGAIN= 0
$$ ##$PROBHD= <5 mm PABBO BB/19F-1H/D Z-GRD Z104275/0178
$$ >
$$ ##$PROSOL= no
$$ ##$PULPROG= <zg30>
$$ ##$PW= 0
$$ ##$PYNM= <acqu.py>
$$ ##$PYNMP= <proc.py>
$$ ##$QNP= 1
$$ ##$RD= 0
$$ ##$RECCHAN= (0..15)
$$ -1 -1 -1 -1 -1 -1 -1 -1 -1 -1 -1 -1 -1 -1 -1 -1
$$ ##$RECPH= 0
$$ ##$RG= 512
$$ ##$RO= 21
$$ ##$ROUTWD1= (0..23)
$$ 0 0 0 0 0 0 0 0 0 0 0 0 0 0 0 0 0 0 0 0 1 1 0 0
$$ ##$ROUTWD2= (0..23)
$$ 0 0 0 0 0 1 0 0 0 0 0 0 0 0 0 0 0 0 1 0 1 1 0 0
$$ ##$RPUUSED= (0..8)
$$ 0 0 0 0 0 0 0 0 0
$$ ##$RSEL= (0..9)
$$ 0 2 0 0 0 0 0 0 0 0
$$ ##$S= (0..7)
$$ 83 4 83 83 83 83 83 83
$$ ##$SEOUT= 0
$$ ##$SFO1= 300.131853425608
$$ ##$SFO2= 300.131853425608
$$ ##$SFO3= 300.131853425608
$$ ##$SFO4= 300.131853425608
$$ ##$SFO5= 500.13
$$ ##$SFO6= 500.13
$$ ##$SFO7= 500.13
$$ ##$SFO8= 500.13
$$ ##$SOLVENT= <CDCl3>
$$ ##$SP= (0..31)
$$ 1 120 120 0 0 0 120 0 0 0 0 120 0 0 120 0 150 150 120 120.87 118.96 122.27 
$$ 114.95 150 150 150 150 150 150 120 150 120
$$ ##$SP07= 0
$$ ##$SPECTR= 0
$$ ##$SPNAM0= <gauss>
$$ ##$SPNAM1= <Gaus1.1000>
$$ ##$SPNAM10= <gauss>
$$ ##$SPNAM11= <Gaus1.1000>
$$ ##$SPNAM12= <gauss>
$$ ##$SPNAM13= <gauss>
$$ ##$SPNAM14= <>
$$ ##$SPNAM15= <>
$$ ##$SPNAM16= <gauss>
$$ ##$SPNAM17= <gauss>
$$ ##$SPNAM18= <>
$$ ##$SPNAM19= <Gaus1.1000>
$$ ##$SPNAM2= <Gaus1.1000>
$$ ##$SPNAM20= <Gaus1.1000>
$$ ##$SPNAM21= <Gaus1.1000>
$$ ##$SPNAM22= <Gaus1.1000>
$$ ##$SPNAM23= <gauss>
$$ ##$SPNAM24= <gauss>
$$ ##$SPNAM25= <gauss>
$$ ##$SPNAM26= <gauss>
$$ ##$SPNAM27= <gauss>
$$ ##$SPNAM28= <gauss>
$$ ##$SPNAM29= <Gaus1.1000>
$$ ##$SPNAM3= <>
$$ ##$SPNAM30= <gauss>
$$ ##$SPNAM31= <>
$$ ##$SPNAM4= <gauss>
$$ ##$SPNAM5= <gauss>
$$ ##$SPNAM6= <Gaus1.1000>
$$ ##$SPNAM7= <>
$$ ##$SPNAM8= <gauss>
$$ ##$SPNAM9= <gauss>
$$ ##$SPOAL= (0..31)
$$ 0.5 0.5 0.5 0.5 0.5 0.5 0.5 0.5 0.5 0.5 0.5 0.5 0.5 0.5 0.5 0.5 0.5 0.5 
$$ 0.5 0.5 0.5 0.5 0.5 0.5 0.5 0.5 0.5 0.5 0.5 0.5 0.5 0.5
$$ ##$SPOFFS= (0..31)
$$ 0 0 0 0 0 0 0 0 0 0 0 0 0 0 0 0 0 0 0 0 0 0 0 0 0 0 0 0 0 0 0 0
$$ ##$SUBNAM0= <"">
$$ ##$SUBNAM1= <"">
$$ ##$SUBNAM2= <"">
$$ ##$SUBNAM3= <"">
$$ ##$SUBNAM4= <"">
$$ ##$SUBNAM5= <"">
$$ ##$SUBNAM6= <"">
$$ ##$SUBNAM7= <"">
$$ ##$SUBNAM8= <"">
$$ ##$SUBNAM9= <"">
$$ ##$SW= 20.5670922153648
$$ ##$SWIBOX= (0..15)
$$ 0 0 3 4 0 0 0 0 0 0 0 0 0 0 0 0
$$ ##$SW_h= 6172.83950617284
$$ ##$TD= 65536
$$ ##$TD0= 1
$$ ##$TE= 295.16
$$ ##$TE2= 300
$$ ##$TE3= 300
$$ ##$TEG= 300
$$ ##$TL= (0..7)
$$ 0 120 120 120 120 120 120 120
$$ ##$TP= (0..7)
$$ 150 150 150 150 150 150 150 150
$$ ##$TP07= 0
$$ ##$TPNAME0= <>
$$ ##$TPNAME1= <>
$$ ##$TPNAME2= <>
$$ ##$TPNAME3= <>
$$ ##$TPNAME4= <>
$$ ##$TPNAME5= <>
$$ ##$TPNAME6= <>
$$ ##$TPNAME7= <>
$$ ##$TPOAL= (0..7)
$$ 0.5 0.5 0.5 0.5 0.5 0.5 0.5 0.5
$$ ##$TPOFFS= (0..7)
$$ 0 0 0 0 0 0 0 0
$$ ##$TUNHIN= 0
$$ ##$TUNHOUT= 0
$$ ##$TUNXOUT= 0
$$ ##$USERA1= <user>
$$ ##$USERA2= <user>
$$ ##$USERA3= <user>
$$ ##$USERA4= <user>
$$ ##$USERA5= <user>
$$ ##$V9= 5
$$ ##$VALIST= <valist>
$$ ##$VCLIST= <CCCCCCCCCCCCCCC>
$$ ##$VD= 0
$$ ##$VDLIST= <DDDDDDDDDDDDDDD>
$$ ##$VPLIST= <PPPPPPPPPPPPPPP>
$$ ##$VTLIST= <TTTTTTTTTTTTTTT>
$$ ##$WBST= 1024
$$ ##$WBSW= 4
$$ ##$XGAIN= (0..3)
$$ 0 0 0 0
$$ ##$XL= 0
$$ ##$YL= 0
$$ ##$YMAX_a= 126945
$$ ##$YMIN_a= -215990
$$ ##$ZGOPTNS= <>
$$ ##$ZL1= 120
$$ ##$ZL2= 120
$$ ##$ZL3= 120
$$ ##$ZL4= 120
$$ ##END=
$$ 
##$PARAMETERFILE=	(audita.txt, ASCII, E:/%E5%9C%A8%E6%89%80%E7%A0%94%E7%A9%B6/%E6%98%BE%E8%89%B2%E5%BA%95%E7%89%A9%E7%A0%94%E7%A9%B6/%E8%AF%BE%E9%A2%98%E5%AE%9E%E9%AA%8C%E8%AE%A1%E5%88%92%E3%80%81%E8%AE%B0%E5%BD%95%E5%8F%8A%E6%80%BB%E7%BB%93/%E6%A0%B8%E7%A3%81%E5%9B%BE%E8%B0%B1/20150212/4515-141024%EF%BC%88%E8%91%A1%E9%86%9B%E9%85%B8%E8%8B%B7%EF%BC%89/1/audita.txt, 0)
$$ ##TITLE= Audit trail, TOPSPIN		Version 1.3
$$ ##JCAMPDX= 5.01
$$ ##ORIGIN= Bruker BioSpin GmbH
$$ ##OWNER= nmr
$$ $$ D:\/data/pub/nmr/4515/1/audita.txt
$$ ##AUDIT TRAIL=  $$ (NUMBER, WHEN, WHO, WHERE, VERSION, WHAT)
$$ (   1,<2014-12-24 03:40:22.562 +0800>,<nmr>,<NMR>,<TOPSPIN 1.3>,
$$       <created by zg
$$ 	started at 2014-12-24 03:39:15.015 +0800,
$$ 	POWCHK disabled, PULCHK disabled
$$        configuration hash MD5:
$$        DF A6 11 CE 2A 02 50 55 3E 86 D8 82 5B AB EC 40
$$        data hash MD5: 64K
$$        ED A0 E0 4E 49 02 B1 D9 24 93 78 61 51 E9 D9 D4>)
$$ (   2,<2014-12-24 03:40:26.984 +0800>,<nmr>,<NMR>,<TOPSPIN 1.3>,
$$       <user comment:
$$        ICON-NMR User ID: pub
$$        data hash MD5: 64K
$$        ED A0 E0 4E 49 02 B1 D9 24 93 78 61 51 E9 D9 D4>)
$$ ##END=
$$ 
$$ $$ hash MD5
$$ $$ A9 6D F1 EA 7A D4 9E E2 40 78 A6 93 9C 5E D2 41
$$ 
##$PARAMETERFILE=	(auditp.txt, ASCII, E:/%E5%9C%A8%E6%89%80%E7%A0%94%E7%A9%B6/%E6%98%BE%E8%89%B2%E5%BA%95%E7%89%A9%E7%A0%94%E7%A9%B6/%E8%AF%BE%E9%A2%98%E5%AE%9E%E9%AA%8C%E8%AE%A1%E5%88%92%E3%80%81%E8%AE%B0%E5%BD%95%E5%8F%8A%E6%80%BB%E7%BB%93/%E6%A0%B8%E7%A3%81%E5%9B%BE%E8%B0%B1/20150212/4515-141024%EF%BC%88%E8%91%A1%E9%86%9B%E9%85%B8%E8%8B%B7%EF%BC%89/1/pdata/1/auditp.txt, 0)
$$ ##TITLE= Audit trail, TOPSPIN		Version 1.3
$$ ##JCAMPDX= 5.01
$$ ##ORIGIN= Bruker BioSpin GmbH
$$ ##OWNER= nmr
$$ $$ d:/data/pub/nmr/4515/1/pdata/1/auditp.txt
$$ ##AUDIT TRAIL=  $$ (NUMBER, WHEN, WHO, WHERE, VERSION, WHAT)
$$ (   1,<2014-12-24 03:40:22.562 +0800>,<nmr>,<NMR>,<TOPSPIN 1.3>,
$$       <created by zg
$$ 	started at 2014-12-24 03:39:15.015 +0800,
$$ 	POWCHK disabled, PULCHK disabled
$$        configuration hash MD5:
$$        DF A6 11 CE 2A 02 50 55 3E 86 D8 82 5B AB EC 40
$$        data hash MD5: 64K
$$        ED A0 E0 4E 49 02 B1 D9 24 93 78 61 51 E9 D9 D4>)
$$ (   2,<2014-12-24 03:40:26.984 +0800>,<nmr>,<NMR>,<TOPSPIN 1.3>,
$$       <user comment:
$$        ICON-NMR User ID: pub
$$        data hash MD5: 64K
$$        ED A0 E0 4E 49 02 B1 D9 24 93 78 61 51 E9 D9 D4>)
$$ (   3,<2014-12-24 09:10:12.625 +0800>,<nmr>,<NMR>,<TOPSPIN 1.3>,
$$       <Start of raw data processing
$$        ef LB = 0.3 FT_mod = 6 PKNL = 1 SI = 32K 
$$        data hash MD5: 32K
$$        BC B9 17 D9 41 6F 17 EC 3D 70 3A 5A 83 85 25 6B>)
$$ (   4,<2014-12-24 09:10:13.265 +0800>,<nmr>,<NMR>,<TOPSPIN 1.3>,
$$       <apk 
$$        data hash MD5: 32K
$$        95 B5 44 FA 66 52 F3 E4 66 AA ED 36 4B 34 24 8B>)
$$ (   5,<2014-12-24 09:10:13.843 +0800>,<nmr>,<NMR>,<TOPSPIN 1.3>,
$$       <abs ABSG = 5 
$$        data hash MD5: 32K
$$        CF 26 C4 0C 4F F9 4C 48 80 A3 60 F6 0F 8B C1 F2>)
$$ ##END=
$$ 
$$ $$ hash MD5
$$ $$ 96 04 8F FB 11 B7 EB 5D F6 E8 79 D4 FF D6 57 54
$$ 
##$PARAMETERFILE=	(format.temp, ASCII, E:/%E5%9C%A8%E6%89%80%E7%A0%94%E7%A9%B6/%E6%98%BE%E8%89%B2%E5%BA%95%E7%89%A9%E7%A0%94%E7%A9%B6/%E8%AF%BE%E9%A2%98%E5%AE%9E%E9%AA%8C%E8%AE%A1%E5%88%92%E3%80%81%E8%AE%B0%E5%BD%95%E5%8F%8A%E6%80%BB%E7%BB%93/%E6%A0%B8%E7%A3%81%E5%9B%BE%E8%B0%B1/20150212/4515-141024%EF%BC%88%E8%91%A1%E9%86%9B%E9%85%B8%E8%8B%B7%EF%BC%89/1/format.temp, 0)
$$ EDIT_PAR COMMAND FILE
$$ 
$$ DI_MODE         LONG
$$ ED_ENTRY        ACQU
$$ ORDER           FILE
$$ 
$$ 
$$ HEADER		"F2 - Acquisition Parameters"
$$ T_NAME		Date_
$$ 		TYPE	R64
$$ 		CLASS	ACQU
$$ 		SUBRANGE 0.0 50000000
$$ 		REL	"Date_=itodate(DATE)"
$$ 		INV_REL	"DATE=datetoi(Date_,DATE)"
$$ 		FORMAT	"%14.0f"
$$ 		TEXT	" "
$$ END
$$ T_NAME		Time
$$ 		TYPE	R32
$$ 		CLASS	ACQU
$$ 		SUBRANGE 0.0 1000000
$$ 		REL	"Time=itotime(DATE)"
$$ 		INV_REL	"DATE=timetoi(Time,DATE)"
$$ 		FORMAT	"%14.2f"
$$ 		TEXT	" "
$$ END
$$ NAME		INSTRUM
$$ 		TEXT	" "
$$ END
$$ NAME		PROBHD
$$ 		FORMAT	"%14.14s"
$$ 		TEXT	" "
$$ END
$$ NAME		PULPROG
$$ 		TEXT	" "
$$ END
$$ NAME		TD
$$ 		TEXT	" "
$$ END
$$ NAME		SOLVENT
$$ 		TEXT	" "
$$ END
$$ NAME		NS
$$ 		TEXT	" "
$$ END
$$ NAME		DS
$$ 		TEXT	" "
$$ END
$$ T_NAME		SWH
$$ 		TYPE	R32
$$ 		CLASS	ACQU
$$ 		SUBRANGE 0.0 1e8
$$ 		REL	"SWH=SW*SFO1"
$$ 		INV_REL "SW=SWH/SFO1"
$$ 		UNIT	"Hz"
$$ 		FORMAT	"%14.3f Hz"
$$ 		TEXT	" "
$$ END
$$ T_NAME          FIDRES
$$                 TYPE    R32
$$                 CLASS   ACQU
$$                 SUBRANGE 0.0 100000
$$                 REL     "FIDRES=SW*SFO1/TD"
$$                 INV_REL "TD = nextpow(SW*SFO1/FIDRES)"
$$ 		UNIT	"Hz"
$$ 		FORMAT	"%14.6f Hz"
$$ 		TEXT	" "
$$ END
$$ T_NAME          AQ
$$ 		TYPE	R32
$$ 		CLASS	ACQU
$$ 		SUBRANGE 0.0 1000
$$ 		REL	"AQ=aqcalc(SW,SFO1,TD,DIGTYP)"
$$ 		INV_REL	"TD=tdcalc(SW,SFO1,1.0e6*AQ,DIGTYP)"
$$ 		UNIT	"sec"
$$ 		FORMAT	"%14.7f sec"
$$ 		TEXT	" "
$$ END
$$ NAME		RG
$$ 		TEXT	" "
$$ END
$$ T_NAME          DW
$$ 		TYPE	R32
$$ 		CLASS	ACQU
$$ 		SUBRANGE 0.0 1000000
$$ 		REL	"DW=1/(2*SW*SFO1)"
$$ 		INV_REL	"SW=1000000/(2*(0.005+DW)*SFO1)"
$$ 		UNIT	"usec"
$$ 		FORMAT	"%14.3lf usec"
$$ 		TEXT	" "
$$ END
$$ NAME		DE
$$ 		FORMAT	"%14.2f usec"
$$ 		TEXT	" "
$$ END
$$ NAME		TE
$$ 		FORMAT	"%14.1f K"
$$ 		TEXT	" "
$$ END
$$ T_NAME		D1
$$ 		TYPE	R32
$$ 		CLASS	ACQU
$$ 		SUBRANGE 0.0 1e38
$$ 		REL	"D1=D[1]"
$$ 		INV_REL	"D[1]=D1"
$$ 		UNIT	"sec"
$$ 		FORMAT	"%14.8f sec"
$$ 		TEXT	" "
$$ END
$$ NAME		TD0
$$ 		TEXT	" "
$$ END
$$ HEADER		"======== CHANNEL f1 ========"
$$ NAME		NUC1
$$ 		NONEDIT
$$ 		TEXT	" "
$$ END
$$ T_NAME		P1
$$ 		TYPE	R32
$$ 		CLASS	ACQU
$$ 		SUBRANGE 0.0 1.0e10
$$ 		REL	"P1=P[1]"
$$ 		INV_REL	"P[1]=P1"
$$ 		UNIT	"usec"
$$ 		FORMAT	"%14.2f usec"
$$ 		TEXT	" "
$$ END
$$ T_NAME		PL1
$$ 		TYPE	R32
$$ 		CLASS	ACQU
$$ 		SUBRANGE -6.0 1e38
$$ 		REL	"PL1=PL[1]"
$$ 		INV_REL	"PL[1]=PL1"
$$ 		UNIT	"dB"
$$ 		FORMAT	"%14.2f dB"
$$ 		TEXT	" "
$$ END
$$ NAME		SFO1
$$ 		FORMAT	"%14.7f MHz"
$$ 		TEXT	" "
$$ END
$$ 
##$PARAMETERFILE=	(integrals.txt, ASCII, E:/%E5%9C%A8%E6%89%80%E7%A0%94%E7%A9%B6/%E6%98%BE%E8%89%B2%E5%BA%95%E7%89%A9%E7%A0%94%E7%A9%B6/%E8%AF%BE%E9%A2%98%E5%AE%9E%E9%AA%8C%E8%AE%A1%E5%88%92%E3%80%81%E8%AE%B0%E5%BD%95%E5%8F%8A%E6%80%BB%E7%BB%93/%E6%A0%B8%E7%A3%81%E5%9B%BE%E8%B0%B1/20150212/4515-141024%EF%BC%88%E8%91%A1%E9%86%9B%E9%85%B8%E8%8B%B7%EF%BC%89/1/pdata/1/integrals.txt, 0)
$$    Current data set:
$$    NAME =	4515	EXPNO =	1	PROCNO = 1
$$    USER =	pub	DU    =	d:
$$ 
$$    Number   Integrated Region     Integral
$$      1      7.616      7.491         1.00000
$$      2      7.029      6.888         2.00623
$$      3      6.280      6.154         0.97998
$$      4      5.457      5.289         3.13000
$$      5      5.289      5.184         1.04375
$$      6      4.319      4.199         1.00787
$$      7      4.199      4.068         0.14141
$$      8      3.837      3.669         3.17548
$$      9      2.506      2.348         3.03513
$$     10      2.207      1.997         9.83748
$$     11      1.725      1.541         1.44268
$$     12      1.337      1.211         0.23589
$$ 
##$PARAMETERFILE=	(intrng, ASCII, E:/%E5%9C%A8%E6%89%80%E7%A0%94%E7%A9%B6/%E6%98%BE%E8%89%B2%E5%BA%95%E7%89%A9%E7%A0%94%E7%A9%B6/%E8%AF%BE%E9%A2%98%E5%AE%9E%E9%AA%8C%E8%AE%A1%E5%88%92%E3%80%81%E8%AE%B0%E5%BD%95%E5%8F%8A%E6%80%BB%E7%BB%93/%E6%A0%B8%E7%A3%81%E5%9B%BE%E8%B0%B1/20150212/4515-141024%EF%BC%88%E8%91%A1%E9%86%9B%E9%85%B8%E8%8B%B7%EF%BC%89/1/pdata/1/intrng, 0)
$$ A 1.0 #regions in PPM
$$ # low field   high field  bias        slope
$$   7.616317993740251  7.490515081249015  0.0  0.0  # for region 1
$$   7.029237735447817  6.887709458895176  0.0  0.0  # for region 2
$$   6.279662048520868  6.153859136029632  0.0  0.0  # for region 3
$$   5.456701329307365  5.288964112652383  0.0  0.0  # for region 4
$$   5.288964112652383  5.184128352243021  0.0  0.0  # for region 5
$$   4.3192333288657725  4.198672204395004  0.0  0.0  # for region 6
$$   4.198672204395004  4.0676275038833  0.0  0.0  # for region 7
$$   3.8369888309827007  3.6692516143277194  0.0  0.0  # for region 8
$$   2.5055746737837854  2.34832103316974  0.0  0.0  # for region 9
$$   2.2067927566170997  1.997121235798373  0.0  0.0  # for region 10
$$   1.724548258734028  1.541085678017642  0.0  0.0  # for region 11
$$   1.3366559452193834  1.2108530327281473  0.0  0.0  # for region 12
$$ 
##$PARAMETERFILE=	(parm.txt, ASCII, E:/%E5%9C%A8%E6%89%80%E7%A0%94%E7%A9%B6/%E6%98%BE%E8%89%B2%E5%BA%95%E7%89%A9%E7%A0%94%E7%A9%B6/%E8%AF%BE%E9%A2%98%E5%AE%9E%E9%AA%8C%E8%AE%A1%E5%88%92%E3%80%81%E8%AE%B0%E5%BD%95%E5%8F%8A%E6%80%BB%E7%BB%93/%E6%A0%B8%E7%A3%81%E5%9B%BE%E8%B0%B1/20150212/4515-141024%EF%BC%88%E8%91%A1%E9%86%9B%E9%85%B8%E8%8B%B7%EF%BC%89/1/pdata/1/parm.txt, 0)
$$ 
$$ Current Data Parameters
$$ NAME        4515-141024                
$$ EXPNO                 1                
$$ PROCNO                1                
$$ 
$$ F2 - Acquisition Parameters
$$ Date_          20141224                
$$ Time               3.40                
$$ INSTRUM          DPX300                
$$ PROBHD   5 mm PABBO BB/                
$$ PULPROG            zg30                
$$ TD                65536                
$$ SOLVENT           CDCl3                
$$ NS                    8                
$$ DS                    2                
$$ SWH            6172.839 Hz             
$$ FIDRES         0.094190 Hz             
$$ AQ            5.3084660 sec            
$$ RG                  512                
$$ DW               81.000 usec           
$$ DE                 6.00 usec           
$$ TE                295.2 K              
$$ D1           1.00000000 sec            
$$ TD0                   1                
$$ 
$$ ======== CHANNEL f1 ========
$$ NUC1                 1H                
$$ P1                13.00 usec           
$$ PL1                0.00 dB             
$$ SFO1        300.1318534 MHz            
$$ 
$$ F2 - Processing parameters
$$ SI                32768                
$$ SF          300.1300000 MHz            
$$ WDW                  EM                
$$ SSB                   0                
$$ LB                 0.30 Hz             
$$ GB                    0                
$$ PC                 1.00                
$$ 
##$PARAMETERFILE=	(peak.txt, ASCII, E:/%E5%9C%A8%E6%89%80%E7%A0%94%E7%A9%B6/%E6%98%BE%E8%89%B2%E5%BA%95%E7%89%A9%E7%A0%94%E7%A9%B6/%E8%AF%BE%E9%A2%98%E5%AE%9E%E9%AA%8C%E8%AE%A1%E5%88%92%E3%80%81%E8%AE%B0%E5%BD%95%E5%8F%8A%E6%80%BB%E7%BB%93/%E6%A0%B8%E7%A3%81%E5%9B%BE%E8%B0%B1/20150212/4515-141024%EF%BC%88%E8%91%A1%E9%86%9B%E9%85%B8%E8%8B%B7%EF%BC%89/1/pdata/1/peak.txt, 0)
$$ DU=d:, USER=pub, NAME=4515, EXPNO=1, PROCNO=1
$$ F1=7.658ppm, F2=7.449ppm, MI=0.46cm, MAXI=0.87cm, PC=1.000
$$      #     ADDRESS            FREQUENCY         INTENSITY
$$                            [Hz]        [PPM]
$$      1     14173.6     2269.746       7.5625         0.68
$$ 
$$      2     14223.1     2260.384       7.5314         0.74
$$ 
$$      3     14621.4     2185.359       7.2814         4.38
$$ 
$$      4     15119.1     2091.597       6.9690         1.76
$$ 
$$      5     16315.0     1866.342       6.2184         1.02
$$ 
$$      6     17621.6     1620.181       5.3983         0.68
$$ 
$$      7     17646.0     1615.589       5.3830         0.96
$$ 
$$      8     17666.7     1611.687       5.3700         1.14
$$ 
$$      9     17694.4     1606.472       5.3526         0.55
$$ 
$$     10     17731.7     1599.461       5.3292         0.54
$$ 
$$     11     17833.8     1580.213       5.2651         0.94
$$ 
$$     12     17870.1     1573.386       5.2423         0.54
$$ 
$$     13     19429.7     1279.577       4.2634         0.45
$$ 
$$     14     19453.8     1275.047       4.2483         0.33
$$ 
$$     15     19477.1     1270.665       4.2337         0.44
$$ 
$$     16     19573.1     1252.558       4.1734         0.04
$$ 
$$     17     19611.2     1245.396       4.1495         0.12
$$ 
$$     18     19649.0     1238.285       4.1258         0.13
$$ 
$$     19     19686.7     1231.160       4.1021         0.05
$$ 
$$     20     20229.4     1128.932       3.7615         6.58
$$ 
$$     21     22351.4      729.205       2.4296         4.62
$$ 
$$     22     22894.5      626.892       2.0887         8.65
$$ 
$$     23     22908.2      624.297       2.0801        15.00
$$ 
$$     24     23623.7      489.508       1.6310         0.92
$$ 
$$     25     24151.2      390.127       1.2999         0.14
$$ 
$$     26     24189.3      382.978       1.2760         0.30
$$ 
$$     27     24227.1      375.840       1.2523         0.14
$$ 
$$ 
##$PARAMETERFILE=	(procs, ASCII, E:/%E5%9C%A8%E6%89%80%E7%A0%94%E7%A9%B6/%E6%98%BE%E8%89%B2%E5%BA%95%E7%89%A9%E7%A0%94%E7%A9%B6/%E8%AF%BE%E9%A2%98%E5%AE%9E%E9%AA%8C%E8%AE%A1%E5%88%92%E3%80%81%E8%AE%B0%E5%BD%95%E5%8F%8A%E6%80%BB%E7%BB%93/%E6%A0%B8%E7%A3%81%E5%9B%BE%E8%B0%B1/20150212/4515-141024%EF%BC%88%E8%91%A1%E9%86%9B%E9%85%B8%E8%8B%B7%EF%BC%89/1/pdata/1/procs, 0)
$$ ##TITLE= Parameter file, TOPSPIN		Version 1.3
$$ ##JCAMPDX= 5.0
$$ ##DATATYPE= Parameter Values
$$ ##ORIGIN= Bruker BioSpin GmbH
$$ ##OWNER= nmr
$$ $$ 2014-12-24 09:13:08.390 +0800  nmr@NMR
$$ $$ d:/data/pub/nmr/4515-141024/1/pdata/1//procs
$$ ##$ABSF1= 16.45902
$$ ##$ABSF2= -4.108198
$$ ##$ABSG= 5
$$ ##$ABSL= 3
$$ ##$ALPHA= 0
$$ ##$AQORDER= 0
$$ ##$ASSFAC= 0
$$ ##$ASSFACI= 0
$$ ##$ASSFACX= 0
$$ ##$ASSWID= 0
$$ ##$AUNMP= <proc_1dnp>
$$ ##$AXLEFT= 0
$$ ##$AXRIGHT= 0
$$ ##$AXTYPE= 0
$$ ##$AXUNIT= <>
$$ ##$AZFE= 0.1
$$ ##$AZFW= 0.1
$$ ##$BCFW= 0
$$ ##$BC_mod= 0
$$ ##$BYTORDP= 0
$$ ##$COROFFS= 0
$$ ##$CY= 15
$$ ##$DATMOD= 1
$$ ##$DC= 0
$$ ##$DFILT= <>
$$ ##$DTYPP= 0
$$ ##$F1P= 8.24289330830572
$$ ##$F2P= 0.1600561807438
$$ ##$FCOR= 0.5
$$ ##$FTSIZE= 32768
$$ ##$FT_mod= 6
$$ ##$GAMMA= 0
$$ ##$GB= 0
$$ ##$INTBC= 1
$$ ##$INTSCL= 1.030461e-009
$$ ##$ISEN= 128
$$ ##$LB= 0.3
$$ ##$LEV0= 0
$$ ##$LPBIN= 0
$$ ##$MAXI= 1.074511
$$ ##$MC2= 0
$$ ##$MEAN= 0
$$ ##$ME_mod= 0
$$ ##$MI= 0
$$ ##$NCOEF= 0
$$ ##$NC_proc= -5
$$ ##$NLEV= 6
$$ ##$NOISF1= 0
$$ ##$NOISF2= 0
$$ ##$NSP= 0
$$ ##$NTH_PI= 0
$$ ##$NZP= 0
$$ ##$OFFSET= 16.45902
$$ ##$PC= 1
$$ ##$PHC0= 162.5199
$$ ##$PHC1= 2.858993
$$ ##$PH_mod= 1
$$ ##$PKNL= yes
$$ ##$PPARMOD= 0
$$ ##$PPDIAG= 0
$$ ##$PPIPTYP= 0
$$ ##$PPMPNUM= 100
$$ ##$PPRESOL= 1
$$ ##$PSCAL= 0
$$ ##$PSIGN= 0
$$ ##$REVERSE= no
$$ ##$SF= 300.13
$$ ##$SI= 32768
$$ ##$SIGF1= 0
$$ ##$SIGF2= 0
$$ ##$SINO= 400
$$ ##$SIOLD= 32768
$$ ##$SREGLST= <1H.CDCl3>
$$ ##$SSB= 0
$$ ##$STSI= 32768
$$ ##$STSR= 0
$$ ##$SW_p= 6172.83950617283
$$ ##$SYMM= 0
$$ ##$S_DEV= 0
$$ ##$TDeff= 65536
$$ ##$TDoff= 0
$$ ##$TI= <>
$$ ##$TILT= no
$$ ##$TM1= 0
$$ ##$TM2= 0
$$ ##$TOPLEV= 0
$$ ##$USERP1= <user>
$$ ##$USERP2= <user>
$$ ##$USERP3= <user>
$$ ##$USERP4= <user>
$$ ##$USERP5= <user>
$$ ##$WDW= 1
$$ ##$XDIM= 8192
$$ ##$YMAX_p= 521716962
$$ ##$YMIN_p= -818697
$$ ##END=
$$ 
##$PARAMETERFILE=	(pulseprogram, ASCII, E:/%E5%9C%A8%E6%89%80%E7%A0%94%E7%A9%B6/%E6%98%BE%E8%89%B2%E5%BA%95%E7%89%A9%E7%A0%94%E7%A9%B6/%E8%AF%BE%E9%A2%98%E5%AE%9E%E9%AA%8C%E8%AE%A1%E5%88%92%E3%80%81%E8%AE%B0%E5%BD%95%E5%8F%8A%E6%80%BB%E7%BB%93/%E6%A0%B8%E7%A3%81%E5%9B%BE%E8%B0%B1/20150212/4515-141024%EF%BC%88%E8%91%A1%E9%86%9B%E9%85%B8%E8%8B%B7%EF%BC%89/1/pulseprogram, 0)
$$ # 1 "C:/Bruker/TP13/exp/stan/nmr/lists/pp/zg30"
$$ ;zg30
$$ ;avance-version (07/04/03)
$$ ;1D sequence
$$ ;using 30 degree flip angle
$$ ;
$$ ;$CLASS=HighRes
$$ ;$DIM=1D
$$ ;$TYPE=
$$ ;$SUBTYPE=
$$ ;$COMMENT=
$$ 
$$ 
$$ # 1 "C:/Bruker/TP13/exp/stan/nmr/lists/pp/Avance.incl" 1
$$ ;Avance.incl
$$ ;
$$ ;avance-version (07/01/22)
$$ ;
$$ ;$CLASS=HighRes Incl
$$ ;$COMMENT=
$$ 
$$ 
$$ 
$$ 
$$ 
$$ 
$$ 
$$ 
$$ 
$$ 
$$ 
$$ 
$$ 
$$ 
$$ 
$$ 
$$ 
$$ 
$$ 
$$ 
$$ 
$$ 
$$ 
$$ 
$$ 
$$ 
$$ 
$$ 
$$ 
$$ 
$$ 
$$ 
$$ 
$$ 
$$ 
$$ 
$$ 
$$ 
$$ 
$$ 
$$ 
$$ 
$$ 
$$ 
$$ 
$$ 
$$ 
$$ 
$$ 
$$ 
$$ 
$$ 
$$ 
$$ 
$$ 
$$ 
$$ 
$$ 
$$ 
$$ 
$$ 
$$ 
$$ 
$$ 
$$ 
$$ 
$$ 
$$ 
$$ 
$$ 
$$ 
$$ 
$$ 
$$ 
$$ 
$$ 
$$ 
$$ 
$$ 
$$ 
$$ 
$$ 
$$ 
$$ 
$$ 
$$ 
$$ 
$$ 
$$ 
$$ 
$$ 
$$ 
$$ 
$$ 
$$ 
$$ 
$$ 
$$ 
$$ 
$$ 
$$ 
$$ 
$$ 
$$ 
$$ 
$$ 
$$ 
$$ 
$$ 
$$ 
$$ 
$$ 
$$ 
$$ 
$$ 
$$ 
$$ 
$$ 
$$ 
$$ 
$$ 
$$ 
$$ 
$$ 
$$ 
$$ 
$$ 
$$ 
$$ 
$$ ;$Id: Avance1.incl,v 1.10.6.2 2007/01/22 13:54:46 ber Exp $
$$ # 13 "C:/Bruker/TP13/exp/stan/nmr/lists/pp/zg30" 2
$$ 
$$ 
$$ 
$$ "acqt0=-p1*0.66/3.1416"
$$ 
$$ 
$$ # 1 "mc_line 19 file C:/Bruker/TP13/exp/stan/nmr/lists/pp/zg30 expanding definition part of mc command before ze"
$$ define delay MCWRK
$$ define delay MCREST
$$ "MCWRK = 0.500000*30m"
$$ "MCREST = 30m - 30m"
$$ # 19 "C:/Bruker/TP13/exp/stan/nmr/lists/pp/zg30"
$$ 1 ze
$$ # 1 "mc_line 19 file C:/Bruker/TP13/exp/stan/nmr/lists/pp/zg30 expanding definition of mc command after ze"
$$ # 20 "C:/Bruker/TP13/exp/stan/nmr/lists/pp/zg30"
$$ # 1 "mc_line 20 file C:/Bruker/TP13/exp/stan/nmr/lists/pp/zg30 expanding start label for mc command"
$$ 2 MCWRK  * 2
$$ LBLF0, MCREST
$$ # 21 "C:/Bruker/TP13/exp/stan/nmr/lists/pp/zg30"
$$   d1
$$   p1*0.33 ph1
$$   go=2 ph31
$$ # 1 "mc_line 24 file C:/Bruker/TP13/exp/stan/nmr/lists/pp/zg30 expanding mc command in line"
$$   MCWRK wr #0
$$   MCWRK zd 
$$   lo to LBLF0 times td0
$$ 
$$ # 25 "C:/Bruker/TP13/exp/stan/nmr/lists/pp/zg30"
$$ exit
$$ 
$$ 
$$ ph1=0 2 2 0 1 3 3 1
$$ ph31=0 2 2 0 1 3 3 1
$$ 
$$ 
$$ ;pl1 : f1 channel - power level for pulse (default)
$$ ;p1 : f1 channel -  90 degree high power pulse
$$ ;d1 : relaxation delay; 1-5 * T1
$$ ;NS: 1 * n, total number of scans: NS * TD0
$$ 
$$ 
$$ 
$$ ;$Id: zg30,v 1.7.10.2 2007/04/11 13:16:56 ber Exp $
$$ 
##$PARAMETERFILE=	(scon, ASCII, E:/%E5%9C%A8%E6%89%80%E7%A0%94%E7%A9%B6/%E6%98%BE%E8%89%B2%E5%BA%95%E7%89%A9%E7%A0%94%E7%A9%B6/%E8%AF%BE%E9%A2%98%E5%AE%9E%E9%AA%8C%E8%AE%A1%E5%88%92%E3%80%81%E8%AE%B0%E5%BD%95%E5%8F%8A%E6%80%BB%E7%BB%93/%E6%A0%B8%E7%A3%81%E5%9B%BE%E8%B0%B1/20150212/4515-141024%EF%BC%88%E8%91%A1%E9%86%9B%E9%85%B8%E8%8B%B7%EF%BC%89/1/scon, 0)
$$ ##TITLE= Parameter file, TOPSPIN		Version 1.3
$$ ##JCAMPDX= 5.0
$$ ##DATATYPE= Parameter Values
$$ ##ORIGIN= Bruker BioSpin GmbH
$$ ##OWNER= nmr
$$ $$ 2014-12-24 03:39:14.968 +0800  nmr@NMR
$$ $$ D:\/data/pub/nmr/4515/1/scon
$$ ##$BLKPA= (0..15)
$$ 3 3 3 3 3 3 3 3 3 3 3 3 3 3 3 3 
$$ ##$BLKTR= (0..15)
$$ 3 3 3 3 3 3 3 3 3 3 3 3 3 3 3 3 
$$ ##$DE1= 2
$$ ##$DE2= 2
$$ ##$DEADC= 4
$$ ##$DEPA= 2
$$ ##$DERX= 3
$$ ##$PHASP4= (0..15)
$$ 0.5 0.5 0.5 0.5 0.5 0.5 0.5 0.5 0.5 0.5 0.5 0.5 0.5 0.5 0.5 0.5 
$$ ##$PHASPR= (0..15)
$$ 3 3 3 3 3 3 3 3 3 3 3 3 3 3 3 3 
$$ ##$SHAPPR= (0..15)
$$ 1.6 1.6 1.6 1.6 1.6 1.6 1.6 1.6 1.6 1.6 1.6 1.6 1.6 1.6 1.6 1.6 
$$ ##END=
$$ 
##$PARAMETERFILE=	(uxnmr.par, ASCII, E:/%E5%9C%A8%E6%89%80%E7%A0%94%E7%A9%B6/%E6%98%BE%E8%89%B2%E5%BA%95%E7%89%A9%E7%A0%94%E7%A9%B6/%E8%AF%BE%E9%A2%98%E5%AE%9E%E9%AA%8C%E8%AE%A1%E5%88%92%E3%80%81%E8%AE%B0%E5%BD%95%E5%8F%8A%E6%80%BB%E7%BB%93/%E6%A0%B8%E7%A3%81%E5%9B%BE%E8%B0%B1/20150212/4515-141024%EF%BC%88%E8%91%A1%E9%86%9B%E9%85%B8%E8%8B%B7%EF%BC%89/1/uxnmr.par, 0)
$$ ##TITLE= Parameter file, TOPSPIN		Version 1.3
$$ ##JCAMPDX= 5.0
$$ ##DATATYPE= Parameter Values
$$ ##ORIGIN= Bruker BioSpin GmbH
$$ ##OWNER= Administrator
$$ $$ 2014-09-30 11:26:32.828 +0800  nmr@NMR
$$ $$ C:/Bruker/TP13/conf/instr/DPX300/uxnmr.par
$$ ##$ACB= 0
$$ ##$ACBTAT= (0..15)
$$ 0 88 72 50 0 0 0 0 0 0 0 0 0 0 0 0
$$ ##$ACBTBA= (0..15)
$$ 0 30 40 0 0 0 0 0 0 0 0 0 0 0 0 0
$$ ##$ACBTCTL= (0..15)
$$ 0 0 0 0 0 0 0 0 0 0 0 0 0 0 0 0
$$ ##$ACBTDI= (0..15)
$$ 0 70 70 72 0 0 0 0 0 0 0 0 0 0 0 0
$$ ##$ACBTDM= (0..15)
$$ 0 0 0 0 0 0 0 0 0 0 0 0 0 0 0 0
$$ ##$ACBTFHI= (0..15)
$$ 0 0 0 0 0 0 0 0 0 0 0 0 0 0 0 0
$$ ##$ACBTFL= (0..15)
$$ 0 249 250 8 0 0 0 0 0 0 0 0 0 0 0 0
$$ ##$ACBTFLO= (0..15)
$$ 0 0 0 0 0 0 0 0 0 0 0 0 0 0 0 0
$$ ##$ACBTOUT= (0..15)
$$ 0 0 0 0 0 0 0 0 0 0 0 0 0 0 0 0
$$ ##$ACBTPO= (0..15)
$$ 0 100000 50000 20000 0 0 0 0 0 0 0 0 0 0 0 0
$$ ##$ACBTPW= (0..15)
$$ 0 0 0 0 0 0 0 0 0 0 0 0 0 0 0 0
$$ ##$ACBTSB= (0..15)
$$ 0 1 1 1 0 0 0 0 0 0 0 0 0 0 0 0
$$ ##$ACBTY= <no>
$$ ##$AQSBDHW= (0..31)
$$ 255 255 255 255 255 255 255 255 255 255 255 255 255 255 255 255 255 255 
$$ 255 255 255 255 255 255 255 255 255 255 255 255 255 255
$$ ##$AQSBDID= (0..31)
$$ 255 255 255 255 255 255 255 255 255 255 255 255 255 255 255 255 255 255 
$$ 255 255 255 255 255 255 255 255 255 255 255 255 255 255
$$ ##$AQSBDNO= (0..31)
$$ 255 255 255 255 255 255 255 255 255 255 255 255 255 255 255 255 255 255 
$$ 255 255 255 255 255 255 255 255 255 255 255 255 255 255
$$ ##$AQSBDTY= (0..31)
$$ 255 255 255 255 255 255 255 255 255 255 255 255 255 255 255 255 255 255 
$$ 255 255 255 255 255 255 255 255 255 255 255 255 255 255
$$ ##$AQSBUAD= (0..31)
$$ 255 255 255 255 255 255 255 255 255 255 255 255 255 255 255 255 255 255 
$$ 255 255 255 255 255 255 255 255 255 255 255 255 255 255
$$ ##$AQSECL= (0..31)
$$ 255 255 255 255 255 255 255 255 255 255 255 255 255 255 255 255 255 255 
$$ 255 255 255 255 255 255 255 255 255 255 255 255 255 255
$$ ##$AQSECLS= (0..31)
$$ 255 255 255 255 255 255 255 255 255 255 255 255 255 255 255 255 255 255 
$$ 255 255 255 255 255 255 255 255 255 255 255 255 255 255
$$ ##$ATT19F= (0..1)
$$ 0 0
$$ ##$ATT1H= (0..1)
$$ 0 0
$$ ##$ATT3H= (0..1)
$$ 0 0
$$ ##$ATTX= (0..1)
$$ 0 0
$$ ##$ATTY= (0..1)
$$ 0 0
$$ ##$ATTZ= (0..1)
$$ 0 0
$$ ##$BACSAIR= yes
$$ ##$BACSCAP= 60
$$ ##$BACSDEL= 10
$$ ##$BACSFCM= no
$$ ##$BACSOPT= <>
$$ ##$BACSTY= <tty08>
$$ ##$BARPTY= <no>
$$ ##$BFREQ= 300.13
$$ ##$BIRDS= no
$$ ##$BMPC= 0
$$ ##$BMPCTY= <no>
$$ ##$BPSUTY= <no>
$$ ##$BSMS= 1
$$ ##$BSMSTY= <tty02>
$$ ##$CFASMOD= (0..7)
$$ 2 2 0 0 0 0 0 0
$$ ##$CFASMUL= (0..7)
$$ 1 1 0 0 0 0 0 0
$$ ##$CNFTXDR= (0..7)
$$ 3 3 0 0 0 0 0 0
$$ ##$COMDIG2= 0
$$ ##$CPDBTY= <no>
$$ ##$CRCOTY= <no>
$$ ##$DATSTAT= no
$$ ##$DIGI140= (0..7)
$$ 0 0 0 0 0 0 0 0
$$ ##$DIGIB12= (0..7)
$$ 0 0 0 0 0 0 0 0
$$ ##$DIGIB16= (0..7)
$$ 0 0 0 0 0 0 0 0
$$ ##$DIGIFA= (0..7)
$$ 0 0 0 0 0 0 0 0
$$ ##$DIGIHA= (0..7)
$$ 0 0 0 0 0 0 0 0
$$ ##$DIGIHAF= (0..7)
$$ 0 0 0 0 0 0 0 0
$$ ##$DIGIHRD= (0..7)
$$ 0 0 0 0 0 0 0 0
$$ ##$DIGIIA= (0..7)
$$ 0 0 0 0 0 0 0 0
$$ ##$DIGIO16= (0..7)
$$ 0 0 0 0 0 0 0 0
$$ ##$DIGISA= (0..7)
$$ 0 0 0 0 0 0 0 0
$$ ##$DIGISAF= (0..7)
$$ 1 0 0 0 0 0 0 0
$$ ##$DIGISL= (0..7)
$$ 0 0 0 0 0 0 0 0
$$ ##$DIGITYI= (0..7)
$$ 0 0 0 0 0 0 0 0
$$ ##$DIGITYP= (0..7)
$$ 0 0 0 0 0 0 0 0
$$ ##$DIGITZ= 0
$$ ##$DRU= no
$$ ##$FCUMEM= (0..7)
$$ 258048 258048 0 0 0 0 0 0
$$ ##$FCUPAL= (0..7)
$$ 3 3 0 0 0 0 0 0
$$ ##$FQMIX= 0
$$ ##$FUNCMOD= <>
$$ ##$GCUTYPE= 1
$$ ##$GTUTY= <no>
$$ ##$HFAC= 3
$$ ##$HPCU= 0
$$ ##$HPCUTY= <no>
$$ ##$HPTXLP= (0..3)
$$ -1 -1 -1 -1
$$ ##$HPTXPI= (0..3)
$$ 0 0 0 0
$$ ##$HPTXPO= (0..3)
$$ 0 0 0 0
$$ ##$HPTXTY= (0..3)
$$ 0 0 0 0
$$ ##$IF451= 0
$$ ##$IFREQ= 1
$$ ##$INTFPR= 0
$$ ##$IPSO= no
$$ ##$LOCKTY= <tty03>
$$ ##$LOCSWID= 0
$$ ##$M2FAC= 0
$$ ##$MASTY= <no>
$$ ##$MEMPRM= 0
$$ ##$MHFAC= 0
$$ ##$MXFAC= 0
$$ ##$NAMPD1= <2H>
$$ ##$NAMPD10= <>
$$ ##$NAMPD11= <>
$$ ##$NAMPD12= <>
$$ ##$NAMPD13= <>
$$ ##$NAMPD14= <>
$$ ##$NAMPD15= <>
$$ ##$NAMPD16= <>
$$ ##$NAMPD2= <1H>
$$ ##$NAMPD3= <X-BB19F_2HS>
$$ ##$NAMPD4= <>
$$ ##$NAMPD5= <>
$$ ##$NAMPD6= <>
$$ ##$NAMPD7= <>
$$ ##$NAMPD8= <>
$$ ##$NAMPD9= <>
$$ ##$NFCU= 2
$$ ##$NMRCH= 2
$$ ##$NMRMEM= 16384
$$ ##$NRCU= 1
$$ ##$NROUT= 1
$$ ##$PAMPF1= (0..15)
$$ 75 99 0 27 2 0 0 203 134 46 255 117 1 0 0 0
$$ ##$PAMPF2= (0..15)
$$ 0 0 0 0 0 0 0 0 0 0 0 0 0 0 0 0
$$ ##$PAMPF3= (0..15)
$$ 0 0 0 0 0 0 0 0 0 0 0 0 0 0 0 0
$$ ##$PAMPF4= (0..15)
$$ 0 0 0 0 0 0 0 0 0 0 0 0 0 0 0 0
$$ ##$PAMPF5= (0..15)
$$ 0 0 0 0 0 0 0 0 0 0 0 0 0 0 0 0
$$ ##$PAMPF6= (0..15)
$$ 0 0 0 0 0 0 0 0 0 0 0 0 0 0 0 0
$$ ##$PAMPF7= (0..15)
$$ 0 0 0 0 0 0 0 0 0 0 0 0 0 0 0 0
$$ ##$PAMPF8= (0..15)
$$ 0 0 0 0 0 0 0 0 0 0 0 0 0 0 0 0
$$ ##$PH4= 0
$$ ##$PHF4TY= <no>
$$ ##$POWCHK= no
$$ ##$PRAMD1= (0..7)
$$ 0 1048576 0 0 0 1048576 0 0
$$ ##$PRAMD10= (0..7)
$$ 0 0 0 0 0 0 0 0
$$ ##$PRAMD11= (0..7)
$$ 0 0 0 0 0 0 0 0
$$ ##$PRAMD12= (0..7)
$$ 0 0 0 0 0 0 0 0
$$ ##$PRAMD13= (0..7)
$$ 0 0 0 0 0 0 0 0
$$ ##$PRAMD14= (0..7)
$$ 0 0 0 0 0 0 0 0
$$ ##$PRAMD15= (0..7)
$$ 0 0 0 0 0 0 0 0
$$ ##$PRAMD16= (0..7)
$$ 0 0 0 0 0 0 0 0
$$ ##$PRAMD17= (0..7)
$$ 0 0 0 0 0 0 0 0
$$ ##$PRAMD18= (0..7)
$$ 0 0 0 0 0 0 0 0
$$ ##$PRAMD19= (0..7)
$$ 0 0 0 0 0 0 0 0
$$ ##$PRAMD2= (0..7)
$$ 0 0 0 0 0 0 0 0
$$ ##$PRAMD20= (0..7)
$$ 0 0 0 0 0 0 0 0
$$ ##$PRAMD21= (0..7)
$$ 0 0 0 0 0 0 0 0
$$ ##$PRAMD3= (0..7)
$$ 2 0 0 0 2 0 0 0
$$ ##$PRAMD4= (0..7)
$$ 2147483644 2146435071 2147483647 134217727 2147483644 2146435071 2147483647 
$$ 134217727
$$ ##$PRAMD5= (0..7)
$$ 0 0 0 0 0 0 0 0
$$ ##$PRAMD6= (0..7)
$$ 0 0 0 0 0 0 0 0
$$ ##$PRAMD7= (0..7)
$$ 0 0 0 0 0 0 0 0
$$ ##$PRAMD8= (0..7)
$$ 0 0 0 0 0 0 0 0
$$ ##$PRAMD9= (0..7)
$$ 0 0 0 0 0 0 0 0
$$ ##$PRAMLED= (0..1)
$$ 15 15
$$ ##$PRAMP1= <tty01>
$$ ##$PRAMP2= <no>
$$ ##$PRAMP3= <no>
$$ ##$PRAMP4= <no>
$$ ##$PRAMP5= <no>
$$ ##$PRAMP6= <no>
$$ ##$PRAMP7= <no>
$$ ##$PRAMP8= <no>
$$ ##$PRAMPTP= 0
$$ ##$PREPTY= <no>
$$ ##$PRESHLD= 0
$$ ##$PTS160= -1
$$ ##$PTSA2X= (0..7)
$$ 0 0 0 0 0 0 0 0
$$ ##$PTSF2X= (0..7)
$$ 309 309 0 0 0 0 0 0
$$ ##$PTSFMX= (0..7)
$$ 620 620 0 0 0 0 0 0
$$ ##$PULCHK= no
$$ ##$RCUCDS= (0..7)
$$ 4194304 0 0 0 0 0 0 0
$$ ##$RCUCFS= (0..7)
$$ 4096 0 0 0 0 0 0 0
$$ ##$RCUCSS= (0..7)
$$ 262144 0 0 0 0 0 0 0
$$ ##$RCUI2C1= (0..7)
$$ 78 66 0 0 0 0 0 0
$$ ##$RCUI2C2= (0..7)
$$ 0 0 0 0 0 0 0 0
$$ ##$RCUI2C3= (0..7)
$$ 0 0 0 0 0 0 0 0
$$ ##$RCUI2C4= (0..7)
$$ 0 0 0 0 0 0 0 0
$$ ##$RCUI2C5= (0..7)
$$ 0 0 0 0 0 0 0 0
$$ ##$RCUI2C6= (0..7)
$$ 0 0 0 0 0 0 0 0
$$ ##$RCUI2C7= (0..7)
$$ 0 0 0 0 0 0 0 0
$$ ##$RCUI2C8= (0..7)
$$ 0 0 0 0 0 0 0 0
$$ ##$RDCU= 0
$$ ##$RGTYPE= (0..7)
$$ 5 0 0 0 0 0 0 0
$$ ##$RG_max= (0..7)
$$ 46341 0 0 0 0 0 0 0 
$$ ##$RG_min= (0..7)
$$ 1 0 0 0 0 0 0 0 
$$ ##$RG_tab1= (0..255)
$$ 1 1.1 1.3 1.4 1.6 1.8 2 2.2 2.5 2.8 3.2 3.6 4 4.5 5 5.7 6.3 7.1 8 9 10.1 
$$ 11.3 12.7 14.3 16 18 20.2 22.6 25.4 28.5 32 35.9 40.3 45.3 50.8 57 64 
$$ 71.8 80.6 90.5 101.6 114 128 143.7 161.3 181 203.2 228.1 256 287.4 322.5 
$$ 362 406.4 456.1 512 574.7 645.1 724.1 812.7 912.3 1024 1149.4 1290.2 1448.2 
$$ 1625.5 1824.6 2048 2298.8 2580.3 2896.3 3251 3649.1 4096 4597.6 5160.6 
$$ 5792.6 6502 7298.2 8192 9195.2 10321.3 11585.2 13004 14596.5 16384 18390.4 
$$ 20642.5 23170.5 26008 29193 32768 36780.8 41285.1 46341 -1 -1 -1 -1 -1 
$$ -1 -1 -1 -1 -1 -1 -1 -1 -1 -1 -1 -1 -1 -1 -1 -1 -1 -1 -1 -1 -1 -1 -1 -1 
$$ -1 -1 -1 -1 -1 -1 -1 -1 -1 -1 -1 -1 -1 -1 -1 -1 -1 -1 -1 -1 -1 -1 -1 -1 
$$ -1 -1 -1 -1 -1 -1 -1 -1 -1 -1 -1 -1 -1 -1 -1 -1 -1 -1 -1 -1 -1 -1 -1 -1 
$$ -1 -1 -1 -1 -1 -1 -1 -1 -1 -1 -1 -1 -1 -1 -1 -1 -1 -1 -1 -1 -1 -1 -1 -1 
$$ -1 -1 -1 -1 -1 -1 -1 -1 -1 -1 -1 -1 -1 -1 -1 -1 -1 -1 -1 -1 -1 -1 -1 -1 
$$ -1 -1 -1 -1 -1 -1 -1 -1 -1 -1 -1 -1 -1 -1 -1 -1 -1 -1 -1 -1 -1 -1 -1 -1 
$$ -1 -1 -1 -1 -1 -1 -1 -1 -1 -1 -1 -1 -1
$$ ##$RG_tab2= (0..255)
$$ -1 -1 -1 -1 -1 -1 -1 -1 -1 -1 -1 -1 -1 -1 -1 -1 -1 -1 -1 -1 -1 -1 -1 -1 
$$ -1 -1 -1 -1 -1 -1 -1 -1 -1 -1 -1 -1 -1 -1 -1 -1 -1 -1 -1 -1 -1 -1 -1 -1 
$$ -1 -1 -1 -1 -1 -1 -1 -1 -1 -1 -1 -1 -1 -1 -1 -1 -1 -1 -1 -1 -1 -1 -1 -1 
$$ -1 -1 -1 -1 -1 -1 -1 -1 -1 -1 -1 -1 -1 -1 -1 -1 -1 -1 -1 -1 -1 -1 -1 -1 
$$ -1 -1 -1 -1 -1 -1 -1 -1 -1 -1 -1 -1 -1 -1 -1 -1 -1 -1 -1 -1 -1 -1 -1 -1 
$$ -1 -1 -1 -1 -1 -1 -1 -1 -1 -1 -1 -1 -1 -1 -1 -1 -1 -1 -1 -1 -1 -1 -1 -1 
$$ -1 -1 -1 -1 -1 -1 -1 -1 -1 -1 -1 -1 -1 -1 -1 -1 -1 -1 -1 -1 -1 -1 -1 -1 
$$ -1 -1 -1 -1 -1 -1 -1 -1 -1 -1 -1 -1 -1 -1 -1 -1 -1 -1 -1 -1 -1 -1 -1 -1 
$$ -1 -1 -1 -1 -1 -1 -1 -1 -1 -1 -1 -1 -1 -1 -1 -1 -1 -1 -1 -1 -1 -1 -1 -1 
$$ -1 -1 -1 -1 -1 -1 -1 -1 -1 -1 -1 -1 -1 -1 -1 -1 -1 -1 -1 -1 -1 -1 -1 -1 
$$ -1 -1 -1 -1 -1 -1 -1 -1 -1 -1 -1 -1 -1 -1 -1 -1
$$ ##$RG_tab3= (0..255)
$$ -1 -1 -1 -1 -1 -1 -1 -1 -1 -1 -1 -1 -1 -1 -1 -1 -1 -1 -1 -1 -1 -1 -1 -1 
$$ -1 -1 -1 -1 -1 -1 -1 -1 -1 -1 -1 -1 -1 -1 -1 -1 -1 -1 -1 -1 -1 -1 -1 -1 
$$ -1 -1 -1 -1 -1 -1 -1 -1 -1 -1 -1 -1 -1 -1 -1 -1 -1 -1 -1 -1 -1 -1 -1 -1 
$$ -1 -1 -1 -1 -1 -1 -1 -1 -1 -1 -1 -1 -1 -1 -1 -1 -1 -1 -1 -1 -1 -1 -1 -1 
$$ -1 -1 -1 -1 -1 -1 -1 -1 -1 -1 -1 -1 -1 -1 -1 -1 -1 -1 -1 -1 -1 -1 -1 -1 
$$ -1 -1 -1 -1 -1 -1 -1 -1 -1 -1 -1 -1 -1 -1 -1 -1 -1 -1 -1 -1 -1 -1 -1 -1 
$$ -1 -1 -1 -1 -1 -1 -1 -1 -1 -1 -1 -1 -1 -1 -1 -1 -1 -1 -1 -1 -1 -1 -1 -1 
$$ -1 -1 -1 -1 -1 -1 -1 -1 -1 -1 -1 -1 -1 -1 -1 -1 -1 -1 -1 -1 -1 -1 -1 -1 
$$ -1 -1 -1 -1 -1 -1 -1 -1 -1 -1 -1 -1 -1 -1 -1 -1 -1 -1 -1 -1 -1 -1 -1 -1 
$$ -1 -1 -1 -1 -1 -1 -1 -1 -1 -1 -1 -1 -1 -1 -1 -1 -1 -1 -1 -1 -1 -1 -1 -1 
$$ -1 -1 -1 -1 -1 -1 -1 -1 -1 -1 -1 -1 -1 -1 -1 -1
$$ ##$RG_tab4= (0..255)
$$ -1 -1 -1 -1 -1 -1 -1 -1 -1 -1 -1 -1 -1 -1 -1 -1 -1 -1 -1 -1 -1 -1 -1 -1 
$$ -1 -1 -1 -1 -1 -1 -1 -1 -1 -1 -1 -1 -1 -1 -1 -1 -1 -1 -1 -1 -1 -1 -1 -1 
$$ -1 -1 -1 -1 -1 -1 -1 -1 -1 -1 -1 -1 -1 -1 -1 -1 -1 -1 -1 -1 -1 -1 -1 -1 
$$ -1 -1 -1 -1 -1 -1 -1 -1 -1 -1 -1 -1 -1 -1 -1 -1 -1 -1 -1 -1 -1 -1 -1 -1 
$$ -1 -1 -1 -1 -1 -1 -1 -1 -1 -1 -1 -1 -1 -1 -1 -1 -1 -1 -1 -1 -1 -1 -1 -1 
$$ -1 -1 -1 -1 -1 -1 -1 -1 -1 -1 -1 -1 -1 -1 -1 -1 -1 -1 -1 -1 -1 -1 -1 -1 
$$ -1 -1 -1 -1 -1 -1 -1 -1 -1 -1 -1 -1 -1 -1 -1 -1 -1 -1 -1 -1 -1 -1 -1 -1 
$$ -1 -1 -1 -1 -1 -1 -1 -1 -1 -1 -1 -1 -1 -1 -1 -1 -1 -1 -1 -1 -1 -1 -1 -1 
$$ -1 -1 -1 -1 -1 -1 -1 -1 -1 -1 -1 -1 -1 -1 -1 -1 -1 -1 -1 -1 -1 -1 -1 -1 
$$ -1 -1 -1 -1 -1 -1 -1 -1 -1 -1 -1 -1 -1 -1 -1 -1 -1 -1 -1 -1 -1 -1 -1 -1 
$$ -1 -1 -1 -1 -1 -1 -1 -1 -1 -1 -1 -1 -1 -1 -1 -1
$$ ##$RG_tab5= (0..255)
$$ -1 -1 -1 -1 -1 -1 -1 -1 -1 -1 -1 -1 -1 -1 -1 -1 -1 -1 -1 -1 -1 -1 -1 -1 
$$ -1 -1 -1 -1 -1 -1 -1 -1 -1 -1 -1 -1 -1 -1 -1 -1 -1 -1 -1 -1 -1 -1 -1 -1 
$$ -1 -1 -1 -1 -1 -1 -1 -1 -1 -1 -1 -1 -1 -1 -1 -1 -1 -1 -1 -1 -1 -1 -1 -1 
$$ -1 -1 -1 -1 -1 -1 -1 -1 -1 -1 -1 -1 -1 -1 -1 -1 -1 -1 -1 -1 -1 -1 -1 -1 
$$ -1 -1 -1 -1 -1 -1 -1 -1 -1 -1 -1 -1 -1 -1 -1 -1 -1 -1 -1 -1 -1 -1 -1 -1 
$$ -1 -1 -1 -1 -1 -1 -1 -1 -1 -1 -1 -1 -1 -1 -1 -1 -1 -1 -1 -1 -1 -1 -1 -1 
$$ -1 -1 -1 -1 -1 -1 -1 -1 -1 -1 -1 -1 -1 -1 -1 -1 -1 -1 -1 -1 -1 -1 -1 -1 
$$ -1 -1 -1 -1 -1 -1 -1 -1 -1 -1 -1 -1 -1 -1 -1 -1 -1 -1 -1 -1 -1 -1 -1 -1 
$$ -1 -1 -1 -1 -1 -1 -1 -1 -1 -1 -1 -1 -1 -1 -1 -1 -1 -1 -1 -1 -1 -1 -1 -1 
$$ -1 -1 -1 -1 -1 -1 -1 -1 -1 -1 -1 -1 -1 -1 -1 -1 -1 -1 -1 -1 -1 -1 -1 -1 
$$ -1 -1 -1 -1 -1 -1 -1 -1 -1 -1 -1 -1 -1 -1 -1 -1
$$ ##$RG_tab6= (0..255)
$$ -1 -1 -1 -1 -1 -1 -1 -1 -1 -1 -1 -1 -1 -1 -1 -1 -1 -1 -1 -1 -1 -1 -1 -1 
$$ -1 -1 -1 -1 -1 -1 -1 -1 -1 -1 -1 -1 -1 -1 -1 -1 -1 -1 -1 -1 -1 -1 -1 -1 
$$ -1 -1 -1 -1 -1 -1 -1 -1 -1 -1 -1 -1 -1 -1 -1 -1 -1 -1 -1 -1 -1 -1 -1 -1 
$$ -1 -1 -1 -1 -1 -1 -1 -1 -1 -1 -1 -1 -1 -1 -1 -1 -1 -1 -1 -1 -1 -1 -1 -1 
$$ -1 -1 -1 -1 -1 -1 -1 -1 -1 -1 -1 -1 -1 -1 -1 -1 -1 -1 -1 -1 -1 -1 -1 -1 
$$ -1 -1 -1 -1 -1 -1 -1 -1 -1 -1 -1 -1 -1 -1 -1 -1 -1 -1 -1 -1 -1 -1 -1 -1 
$$ -1 -1 -1 -1 -1 -1 -1 -1 -1 -1 -1 -1 -1 -1 -1 -1 -1 -1 -1 -1 -1 -1 -1 -1 
$$ -1 -1 -1 -1 -1 -1 -1 -1 -1 -1 -1 -1 -1 -1 -1 -1 -1 -1 -1 -1 -1 -1 -1 -1 
$$ -1 -1 -1 -1 -1 -1 -1 -1 -1 -1 -1 -1 -1 -1 -1 -1 -1 -1 -1 -1 -1 -1 -1 -1 
$$ -1 -1 -1 -1 -1 -1 -1 -1 -1 -1 -1 -1 -1 -1 -1 -1 -1 -1 -1 -1 -1 -1 -1 -1 
$$ -1 -1 -1 -1 -1 -1 -1 -1 -1 -1 -1 -1 -1 -1 -1 -1
$$ ##$RG_tab7= (0..255)
$$ -1 -1 -1 -1 -1 -1 -1 -1 -1 -1 -1 -1 -1 -1 -1 -1 -1 -1 -1 -1 -1 -1 -1 -1 
$$ -1 -1 -1 -1 -1 -1 -1 -1 -1 -1 -1 -1 -1 -1 -1 -1 -1 -1 -1 -1 -1 -1 -1 -1 
$$ -1 -1 -1 -1 -1 -1 -1 -1 -1 -1 -1 -1 -1 -1 -1 -1 -1 -1 -1 -1 -1 -1 -1 -1 
$$ -1 -1 -1 -1 -1 -1 -1 -1 -1 -1 -1 -1 -1 -1 -1 -1 -1 -1 -1 -1 -1 -1 -1 -1 
$$ -1 -1 -1 -1 -1 -1 -1 -1 -1 -1 -1 -1 -1 -1 -1 -1 -1 -1 -1 -1 -1 -1 -1 -1 
$$ -1 -1 -1 -1 -1 -1 -1 -1 -1 -1 -1 -1 -1 -1 -1 -1 -1 -1 -1 -1 -1 -1 -1 -1 
$$ -1 -1 -1 -1 -1 -1 -1 -1 -1 -1 -1 -1 -1 -1 -1 -1 -1 -1 -1 -1 -1 -1 -1 -1 
$$ -1 -1 -1 -1 -1 -1 -1 -1 -1 -1 -1 -1 -1 -1 -1 -1 -1 -1 -1 -1 -1 -1 -1 -1 
$$ -1 -1 -1 -1 -1 -1 -1 -1 -1 -1 -1 -1 -1 -1 -1 -1 -1 -1 -1 -1 -1 -1 -1 -1 
$$ -1 -1 -1 -1 -1 -1 -1 -1 -1 -1 -1 -1 -1 -1 -1 -1 -1 -1 -1 -1 -1 -1 -1 -1 
$$ -1 -1 -1 -1 -1 -1 -1 -1 -1 -1 -1 -1 -1 -1 -1 -1
$$ ##$RG_tab8= (0..255)
$$ -1 -1 -1 -1 -1 -1 -1 -1 -1 -1 -1 -1 -1 -1 -1 -1 -1 -1 -1 -1 -1 -1 -1 -1 
$$ -1 -1 -1 -1 -1 -1 -1 -1 -1 -1 -1 -1 -1 -1 -1 -1 -1 -1 -1 -1 -1 -1 -1 -1 
$$ -1 -1 -1 -1 -1 -1 -1 -1 -1 -1 -1 -1 -1 -1 -1 -1 -1 -1 -1 -1 -1 -1 -1 -1 
$$ -1 -1 -1 -1 -1 -1 -1 -1 -1 -1 -1 -1 -1 -1 -1 -1 -1 -1 -1 -1 -1 -1 -1 -1 
$$ -1 -1 -1 -1 -1 -1 -1 -1 -1 -1 -1 -1 -1 -1 -1 -1 -1 -1 -1 -1 -1 -1 -1 -1 
$$ -1 -1 -1 -1 -1 -1 -1 -1 -1 -1 -1 -1 -1 -1 -1 -1 -1 -1 -1 -1 -1 -1 -1 -1 
$$ -1 -1 -1 -1 -1 -1 -1 -1 -1 -1 -1 -1 -1 -1 -1 -1 -1 -1 -1 -1 -1 -1 -1 -1 
$$ -1 -1 -1 -1 -1 -1 -1 -1 -1 -1 -1 -1 -1 -1 -1 -1 -1 -1 -1 -1 -1 -1 -1 -1 
$$ -1 -1 -1 -1 -1 -1 -1 -1 -1 -1 -1 -1 -1 -1 -1 -1 -1 -1 -1 -1 -1 -1 -1 -1 
$$ -1 -1 -1 -1 -1 -1 -1 -1 -1 -1 -1 -1 -1 -1 -1 -1 -1 -1 -1 -1 -1 -1 -1 -1 
$$ -1 -1 -1 -1 -1 -1 -1 -1 -1 -1 -1 -1 -1 -1 -1 -1
$$ ##$ROUTER= 2
$$ ##$RX22TY= <tty10>
$$ ##$SCMTY= <no>
$$ ##$SPECTR= 5
$$ ##$SY2FLAG= 0
$$ ##$TFXNUM= 0
$$ ##$TRIPLO2= 0
$$ ##$VTUTY= <tty05>
$$ ##$WBREFAM= (0..15)
$$ 100 100 100 100 100 100 100 100 100 100 100 100 100 100 100 100
$$ ##$WBREFPH= (0..15)
$$ 0 0 0 0 0 0 0 0 0 0 0 0 0 0 0 0
$$ ##$XFAC= 2
$$ ##END=
$$ 
##$DECIM=	24
##$DSPFVS=	12
##NTUPLES=	NMRSPECTRUM
##VARNAME=	FREQUENCY,	SPECTRUM/REAL,	SPECTRUM/IMAG,	PAGE NUMBER
##SYMBOL=	X,	R,	I,	N
##VARTYPE=	INDEPENDENT,	DEPENDENT,	DEPENDENT,	PAGE
##VARFORM=	AFFN,	ASDF,	ASDF,	AFFN
##VARDIM=	65536,	65536,	65536,	2
##UNITS=	HZ,	ARBITRARY UNITS,	ARBITRARY UNITS,
##FIRST=	4939.8455810546875,	-0.71334588527679443359,	-0.01217448059469461441,	1
##LAST=	-1232.8995843604207039,	-0.34113174676895141602,	0.6667906641960144043,	2
##MIN=	-1232.8995843604207039,	-1.3237600326538085938,	-437.99774169921875,	1
##MAX=	4939.8455810546875,	988.53662109375,	581.5897216796875,	1
##FACTOR=	-0.094190053641796112061,	0.012356707763671875497,	0.0072698715209960941552,	1
##PAGE=	N=1
##DATATABLE=	(X++(R..R)), XYDATA
-52445e7%jJJjolONlo%LMK%klNPklK%lmlk%JKOkpmjJRPjKKmnmPJ0konJM%kjLNNM%loljKjj
-52378e1JK%KLKLMLjklpp%NPLjl%LlkKlokKLMQPMkpp%Jjlpmkk%LNPOM%%M%pqnj%Jkj0mPNK
-52311e0%%PJ0PjpmJMLJKnrkMRLjlmjomMLLJJJKLknkKNNnmNKj%KJ%%mjjlmJLkkKJ%NLjlmm
-52244c9J%%KNPLrj1o%LKjJLJnmLJnlKMQL%MMNjnj%%mmjkMOkj%PJ1Mlkkknr%LlkMMlllklo
-52178d7kMOLK%JJJNPKkkLPLJJJjnnkljnjNRRLJ%mKJnomk%LJJNRQjlljkjnrmjmljkkNOjmk
-52110c0%JPMML%jpkLJolmjlrjKMKppmLPM%%L%mJMLJ%KLKjLNLkmoj%mJNLMOONjmnnmnkKKk
-52042b6pkJNN%JJ%%KNOjokL%konKKLLOKLM%kll%lJQQ%k%%jKNLJjJPOpqmmkj2j1MOLMjnJM
-51976hL%mqlLJ1Plo%LKJmkjkMP%onKMjnLPJnkKNLlj0ro%%jKOJ0KmjJJOO%jMJmmqopjPQJo
-51910a3qmNJjpo%OLLJLNKLJm%PLlkkKNKnmJJonlpKLJKJknjKJMJmmJK%JJOJ4Qpm%jkkNQOK
-51843A3%%ljLjlkjKLlprmLLMN%qj4qLLjKOQNkqjPONRlrnkJNPl%KOPjj0rmq%OmrnQJolJQR
-51777fLornmlKLNNKJK%kk%NNLLPjJLjlLPnrpmMMkpkMLnpkPQMNJjKJlqok%JloPRjnmj%JjL
-51708iPKJKLMKjjmqj1j0nKKLRJ1J0OPJlnplNLKRPlj2pJOJj0jJ2J1Pjqj0nJNNjlnj2rkPJ5
-51650A3K0OoljmKPkj0qqpnlkOO%%RJ0%nnpllkJj%mrjPOJNRJ0Mjnlk%oj0kOlrlljMOkJM%k
-51587hNMKOLKMQMKJjmjmj2j2lK%lJkKM%JMPPLKNKmlOMonJkkKknj%%jnjPQNkrnKLKPO%j1p
-51521A3nlnjNMlmmoKPPP%pnLMKk%JnlRKm%j%opmppLNOJ0MkJ%klJMJopolKNOQNkqpjQJ2NK
-51455A8moppmOKKjJ%olMN%oKJ3RKrq%J0PK%%KKjl%JjJl%Klmnlmqj2pPJ0NKKJ1R%jmrkOJJ
-51392A4KKLJmKN%J%KNPOKjKJKoj1nLRKlomnnmnqokOQLPNopkOMkmJJKm%LjlkjJPNMKrmJJJ
-51325A9njJJlnNJ5Qrj1qlJkjMjjJ2PkKjo%knlJkjnj4mPPK%MJ0MJkplLknKOJmqnjlmnMPRJ0
-51262IOmmMMlOMnKQPJlqj3j1qJPJ0NNKmllj%MPlkNPLmooqqokLPRMLJ1J2Knj1j1j1n%kKQJ2
-51201B0P%rj3nmLMKPJ3jj0oMJ1J0Lj0qjlljJJ0Moj0qJRLJRPKkonqq%JQNnml%kkMJ%MORPl
-51141C0okpj0mnnLQQlm%LkKmj3lNNNjLPLlnkKJ0R%j%KOKj2j5qnJ3J3%nNO%jkmq%J5J0kkl
-51082B8oLOKoonoMMJjJPJ3K%kj0j4qojklMLk%nrp%J1J5J0MJlkJnlKOK%kj%OQM%joj2oK%n
-51021EMLj0p%JJKLONknKQNkoJPNJokOMJj%nrnkln%QONJ2PN%rqolj1oJOROklNLqr%QNjmjO
-50955B1J2Lpolj1j0JJ0J1NprqkrlLkjMPK%NOJqnMJ2PlM%j4j6j5qRJ6M%%jokkNJ0J0Oorm%
-50899AMJ3QkJJ0NljlrmJ0MprnjK%J%%J%QOKkolJ%kmnl%LPOkJPjrpqqn%MMJNJkKOJ0Nj2j2
-50836DkMQMKkj2mkokMJ2J3J0%nlkmJKklpnkLQLOMJnljnpllJMOMORNmj3rnLJ0J0Pjnq%NKj
-50774B5lnj0nLKKJ0PNKmokMkJLmpJQjj0plKMJ2Nj3j4oNJ0Km%%qqMMOJ0QKLKmnkRJ1LJopl
-50715B7l%RRjqlkKNk%pq%kmrmNQkmNP%nkmnjPQ%mkorj0%POPJ0KKMPjppOJ8PorlnqlMJ0Ln
-50651B4qokL%lMJ0Pnj5rlLRljNLlmKMjm%MMlnkLmj3lRJMJ1LoMJqojMPN%lpmjprjLNRQmnL
-50587CJ2J3Lm%knppJLL%%lKJ0PkllM%%QNnljjpj2plJ%KJ2Jj4j0lJ1J0ORlj4qLRRPk%M%nl
-50528B1m%MJ0P%%kkppMPNlllqj8j5lNPPRLm%MPOoj0nKPLLJqpkJlmjOJ2NkJKPNlj2rJJmqn
-50466eKjljL%kkLJ2NnnNJ0Mmj2pPJ1MJNRMkopkk%LLLKonMJjjm%mpm%JkNkqnMMMPP%%RJ2R
-50402D8kpoonkKmrLJ3J6Nrj5j8oNRRjoLJ6J7lj9k1j6lQNROLNnj3kJ3J0pj2jQJqnNPMjkmJ
-50347A3OJ%LKLonOPkJLRJ2nojmrmm%%KLplNOPlj2j3oJONKONkqpJONopk%kkrmJjlnLNJ1J2
-50284A0MONjo%LjlmlMJ0OJrj4mPOj%NNmqmmol%QJ4OkKOpnqrkM%mk%KN%poL%MLkMQMJNMlK
-50219B5J1NmllkNQJ1Pnj4qkopolkKMnqkK%KNMLjjLPPJrkNjnjNJorpljKMQJlllMQ%JM%Mkl
-50154A9ln%MLplNKkKQL%%MKjKNMnj6j3lLNLMNMJmjll%KjmnnNQPkpqnOPOOJn%KJjlLJ0NKm
-50089D0pqlPP%mkj0j1JO%mrnLJ0OOJkjJJ0J1Npj9j0%mlJNKljLKokOLjnKJ0J1RLjkkLMJJk
-50030D6lnjjmMQjkkkqkNjmomKkJOMjqrpnk%KPPMlomlnjKMPNk%J0J1KK%ljRNmrqm%llJLLJ
-49964B2mj0jMkkj%PLk%%jKKopLKJjoj1kJ2J3N%KNMLnj2lLJojOMkkJnjPMjK%KJmkKmqknmn
-49901elMKmjOOJ1Poj6rKPJ%jNR%l%klMKKLjmomjNOJmkJMlmm%LMJKJkjk%LlljLMjkJPjomK
-49834GJm%%nojJLJ4J1KJLkmlK%NN%jNjKPmqKkmjLPOormJK%onJlpokjojNPNJmmJKj%OLNLk
-49767A6noJM%KPKLLjk%nkKkj6j0%LPJ5Rpj4j2%J2J2NLMqj7j2mMLjjjJQkj0lMONkjLKJ0RP
-49710B8KqrkLQPlonMLkKPjnoq%JKLNNKopjLJlojJ0QKLjrqLJ3LlKLkj0qkloljMRNJKJlmmm
-49645EmRLpkJ1J5NkrqJKnrnORmj1lNOKNJ1NjkKLjqnNNmkOJoplNPJ1jj2qm%NjMRkn%JJnom
-49582InoqkNOML%nqnLJ0J6J1PjoomnJRPJJLRjmmnKjnmpoMJjkojLjlKJlPJ0NLlnkkonmjKM
-49517F%kMkoKKjJPMJklrpLJ5J7QjokJpj2nk%%LNN%JkjkolkLkojMPPOmj2j0KJ1OJk%NOMOK
-49454C5okopLMMO%mlkMLppJJJMNMon%JJMQMqqoKJlno%OQ%jNlj2lNKJJJLLnn%LKJLKMQL%j
-49387C6%Mnj1j1omjOOPKKNLqpMLJJj%KLKLKJmpqpmjLKklpoLPKm%%LNmlL%PNjQNnrqkOPPM
-49321C1ML%%LlqnJmnPJ3Pjrq%RLmMLop%LJll%Jjl%moJKKJjKlnKQNJmo%Omr%NlnmkKkKQK%
-49254A4NL%oojKKPJ1R%oolrpk%JQJ2NknjM%nkLMmj2oOLLQJ0J6Npoj1j8qMOJ%jJKLkrnmJJ0
-49193A5OMOnj0rnk%kl%MJ5PJQkrnJPRmj0ojomPJ0QJ2jj1%OMJnplJJ%LJoqjPKlnpjORKomL
-49131A5QLKNnqpqjNJ0JpqoJJLLKNjKMJJJLKojLLpj3j1kLLNjkj%lj0rRJ2Lk%%%LMnlMRKJo
-49068IpLRQKkjOJ1jj3j7pLNJ%mj0oKkjOQJ0NkpmMKKnrjJKOJjMMLJjOQ%kqm%mmjLLjnppok
-49004a4LJ0J3QJlJJjloonroKKJRJ3Qloj1oKkj0nKMQjqlPQ%lm%NJ1PKONJmk%lkklJjKNLkm
-48942A3lmmpk%MQL%kKOLPJ1Pnj0mJM%j0j2opj2mQJ3J4J6J2Knj3j3kMKmpmNM%lMOJ2OnnNj
-48886B8mMjojLPNnl%JLK%jNQKjKlk%kmpjppojM%pjOQNjL%omJ1J5Jj4j0mj0j0NR%KMPROpj1
-48824A8lnjlojNJ2NKjLKkmnmOJ2Rlj3onqKNjljONLJlpKJ6J3mnM%k%mokJllrrJLlnLJ1MNR
-48762B8Nlj0qJ%%ppmnKJ2J0KKnkj%kMK%KjlNLnkLJ2J2%orlNNnj0lQJ1knnoqpkkJK%mmLLL
-48701@JomNNnpLJ0J4Poj4oLNQRM%kJKJmlNP%mmMOoqJQKjLNJj0j5jMKknnkMNLM%kmkK%mnl
-48637DKOQPjnlPLJMLJpplpomkkJNPLLJ0OJKmnKQPjonJ%jlmkjjLRJllLJlookJnm%JJ0Pjnp
-48570A3lMMjjNJ0Jm%nj1j0njPRK%qkNROL%LP%oj0j6rMQKKJ2Rmj0r%ROklKNjkM%POnqojMP
-48509C2QLonk%qoLOj%LJnokPPK%%JjMnpKOPOjj1j0%KPPlj0jMj4j5nMRPOP%rqJ0J7Onmkm%
-48448B8Jom%j0j1p%PJ1%qpkorlPJ4J0RK%NNK%%jjnLJ0J%NjookmlLJmlmjRQLKjJkkqj2jPM
-48387A8nn%PMMNLmj1qlNMkonNNRJ6J2%onmmnojMLNjj1j3pLJ6Rj1j0LPLnnLJ5J2QKj0j3j4
-48332A0ljonLJkQJ1N%JJmkJ%molPM%L%nqj2jMMJ1QLjkLOkojLLkqj0pkLRQNnooJOkrKPO%o
-48268A0mLl%KOJ0lpKKLJlpqKPLLMOJ1QnrlONKjj0mlpkJKM%lLJqj1kKjKjl%PJ0J4J0nj4j4
-48209A1ljolKLQQjlonOJ5J2JKQLnpmmmnMJ0NprroJLjJ%KOJ0J0%j1j0MJ0J0J4J0oj1kmqnM
-48153C7Kll%nmomNMmolNQmrlnLJ3RQkmMJmllnpoolmjKMNPMjkL%%LkrjLLMQLMK%lKK%jqj5
-48087ImLklJRN%qrLRKjKRJpjnpjOJ1Qlp%LKJJjJ%oqrJOpj0olKOK%lLPPjpknkJj1j0NRQRM
-48022Gjkj%kNOOjpNLrrkkNJ2RPMknmOLpmMN%lrpLKjJornojQROjomJNP%pj4j1QJ0%q%J0RK
-47958A2kpJJjmomkjqlP%j0oOJ6J5N%m%noO%rnKQQNL%LJonjkjJjKMJLKkJOJLJ0J0nj0lnop
-47896FljkPKkmkLMJ2J3Lj0oJONOKlkmlkk%ljKjlkJ0Q%%j0rmjNJ1J0Olj3qKQPJlom%MNOkp
-47835B9qk%lmnnmjjjNMk%LnnJMRP%kjQNlmKNjj0nJjj%JJkpmLQRPPLpq%JJMNNLnj1j2rLJ5
-47771B0J3QLknjJprnmn%JOJ%NRLmpolJlnOQRJ1PjpoMMknqrpnmNPPONQ%knj1kNKmoOMlkj0
-47707A0oLKklNJ3J3Jljm%mJRKpj1pj%KPMolMMnoLQMmlKmmll%JMJmKLlqKPLKjMKokLK%M%m
-47642A9pj2mJ1J2J2OpmmmJjjmJMllMPKj1j4kLPNNRQJlrj3JRJmjln%MNJmorlLJNQROjmrmL
-47581A4NJNLJk%%Jmqpn%MLLJLLoj2lJkJKk%LK%%%PjkJKQLpj0kOJ0Kpro%QMNPNNPormqj2l
-47517aNP%klMPLjjJ%jnpqj2j0MJ1OOJ1J0mj3rmllMJlNJ1PmoRJ6MolJkjnn%lnLPnqLJ4Rkj0
-47457A4pJ%NJ2J0MjKKpj0lJ0NkqqmkOPKljMKlJJml%lqqlJMLkkKJLJ0Rjjll%oqmNJ3J0lj5
-47397A3oJ%%prnmMJ1JljlNQLkl%J0PJMMKkrr%pj2JPMJmjJRJ0QLnrnOKj2rkLRPJnnlkJPJ2
-47335B2QMJllknkJKlokJlj0oMQOkkKjLQKONnnOPkkJk%jmm%MJ0Noqp%m%J1Pl%KjjjolNKjj
-47270B6klJN%mrpmkLJjLljOPOLPQlj3mNJrj2jJ0J0MMLrj2mjKJlrmnjPQJ3J4Nqj2oLRQMNM
-47210D4jnkopmpoKKjnqJJ3J0MLKjON%lkLRKmLMrj1oJOLlnn%L%LL%%PJ2Pjmqj4j3qKLJqoM
-47148EJJORJ0J%Kj0j6j1KJ0RkpKKQJ2Plpj1JOpqrlPPNnrmJjmJNNQOLLQ%j1olo%LLjjmkLk
-47087ImmNJ2MRPjj6j8nJLPPPjJmorNRLjKjKLPjj0j4pPJ4QKnRK5L5J2k8l4J6J7l7m2K7RML8
-47034G8J5J9J3NOj9k8Jj4o7p2l9nK3M7L4K7k4j6K1Rk9m9j7j5L3Q1P1j4l0K6L3kj0j6%rl6
-46996C1n0k3KMMRJ0J2RQNKpomorn%J0J0OojLJ0RKoplKOK%PJppkMOnokolPPMmj1oOOJjOJ0
-46937B8LkkpnKmj1kPJ1POjmqj1qJNOjnMJ0MpmllLMOjrnkJJmoOKlpkPPNKNJ0J2J1kj7k2j1
-46879cJLLQJ2RNOkqn%klLJ1LrlOlj0pjJ0J3Joj2j6mNMlj0oLJ7J9Lj2j2jKONkmKRJ0%rjNK
-46823C2noo%ONJjmjjLQLmj3kJ0J1LMJmmnj3j8jROLLLjmKKkroMNKjkLPLJPJplJkllJMJ0Nr
-46761B9j9j1JJ%LJ0J1RRLoj0oJ%j0pl%OPPLkmj0j1jKPORMknnLJ0J2LoomKMjnj0ojjkonkK
-46704cLRQJKOM%Jkj0k1j2J2K1Po%QPJkJ%j0qKPQOMmmkklpnpplJ1J1%j%nmjjNOMmj0okNLk
-46644I%%jLQJ1RNJrj4o%mKRQkpjMLJklpkLnj0nNJ5P%nlj%%kj2j4KJ6J4%j1j0JQJ0K%kKPO
-46586C3konmJNJ0J0kqnnjKM%mMLk%jrj1lJ1J4%lkljKPJmKjj0oNMrj0MJ2Pl%JjJloNJ0Kp%
-46527B3Mkj0p%OOJL%pkPJ0KmnolljOJ2J2Jorj1ojLJ0Kj0qJJKL%QJ2QRMpqopnjmmlqoj%lK
-46467fL%nkLKKMLKNO%lnKNPJ1O%KjKjrqn%J%%JKmj5j0OJ2L%NLoj4pKNjkJMQM%%QJllqkJ2
-46404B3J9kk4j8LPmmJONkkkMOnnJOPNMPOJmlMJqj3j3pKJ5Rklknll%Lpj6pRRJOQJLJj%LOP
-46343C4O%poKjnnpj0LJ7RlqpkPJ2OmKKqnoqKPJ0OknpjJmj0ojmrkLJ1PONOkpk%OJ0L%jJ%l
-46282B6j2j4lMKMJ0PQNpj1kJ2Jj1pmMJ1QL%jJlkLmpj0mRJ1JmkrrJKMRPKJLJ1Oqj0j4qMLk
-46226A5JJjJKllLNOjrnNMnlMQJ0OMOJprnmkKKL%npkK%o%Jm%OKroQMnm%K%KJlLLnoKLmonO
-46159@ROJJKO%jMkj2pk%JMJ0J3LoljJmqjQQLjjLj%kk%LOMNjklnporkL%kj1mQJ0PPK%qqNK
-46095B3l%KlqjkoJJ2NpojlkLRNJmkNMOLklnjlnmOJ4J0Lnj3pklo%OLLNOKlomjKM%KLppkMR
-46031B4Kmpj%%K%jJMjj%nJJ1Ojj%jj%pqlNRkrpk%KkNMjjj0j0QOnlMRJ0JlKRMmJLkkKkrrl
-45967GPQkj0j1JL%OJ2PKKOLk%Klj%ppkokLLplPJ2PlrpjLLlmLOjpj0k%jLJKPJ1R%j0qjLLK
-45905B4%jJKMKLkj7j5mqpMJ1RJkJKKjJLQM%knmJMjJJnon%KKMKkn%OKkMPJ4NokKkjkqkkql
-45841IJ1J1Jj0nJjLJ0Qoj1kJjmqjlpnkj0jJ6J6J2knmnmmJPPPPjpqnonMJ1J1Moqlm%jnKJ2
-45784A2Pjkop%PQNK%kOQjkMMJqrJMJJKJknj2nn%knNOLNJ2J2%qjKjom%pj2polLMMJ1J1Q%o
-45722B5rpjPRLrqJNjkLRPJL%j1rJJLKjqj2llJQQLKOPlojJPOJ%jqqnlqKQMLkjJMjjlpokLk
-45656ClNMJLjkJ2J3KLlj0rjKjL%JOMlpLPlqmQLjLMnrn%JpmlkJM%JjnLQJ1J2Lj1ql%%rpMP
-45593A0LKK%j%jjJkL%m%LORRLlrj%onKMkrnLJ0%poonlOMkMPQPMLJkjKMMj%Loj0j2nPPLJm
-45528B6jOL%LMjj0j1kLorJLnmJNPMjnl%MLJKjjRJ3Kpp%KMkj1oMMjrnL%nonLOPlrrPJ9J2N
-45466C1MNJnj1j1pjOLlmkRQjkLPO%omjKJm%KmmmjOKJQNKpj0jOL%jlqmJ0J4LJNLjmkj%oj3
-45404B1qlMLkkJ%LMOjmj%kmmKQPjJKj0j2lMOOlKNONlookMPRjj2j3o%LlpmMMJKqj7%J6J6N
-45343A9kMNJ0RLKoj9rNOLmrr%L%lKPNjjMJ0MmpnmolMLlkj%MRJ1PLkrp%o%MNjppplMPLJRJ
-45279B9rqqj0qPQPNjjk%nomKPQNM%%Qmj4qjjLNKmkkm%KmjJ0J1Jnn%OLmnPJ0L%KKnmMNNMq
-45216C2j5qloJKMMMJ1Lqj4oLM%noJPJ0NLJ1MKLkjlojjoj2qjkkKKPOkqkJ4J8Qljlrqp%RRK
-45156C2mol%NPLmj0rMQ%lJlmppMJ0QMkmKOLKOjmLNlqlJK%mpqoKOKOLonjNNJkOLMNlj0qom
-45091ILPLlomKJloljkRJ8Ojj0rKOLklKKJkrpk%NJ5J5NlkJ%%KkpqkOKkjkkLONpj1j0k%mjJ
-45028APOQLNOLllnj1rnjLklkj0jROJlKJ2J5J1JkJLlqqoJlprqqMQMKLPJJkk%LOJJKl%MLmr
-44964A4rKQKnj1qkjPJ7J0MNMqj3r%LLOPLOJ1J3NokjoqqlKnj0oOJ0O%nnnmKPQOLrj1KNjJK
-44905B9kpqlmlkmkLjJjjQQQJj3poKMJMnpqnOJ2NKJOOkpKKJ0J4O%nppojlnomjKN%%JLQJ1M
-44842C2%jrj4j1oKPOlmLRKjnlJ2J9J0kj0nkK%ooj2mMJKLQNK%lj3rNM%kKQQOkm%%l%JjKjJ
-44782B4MKjLLNjoqoJl%QNnrjJljjLMnpqnJ%KJ%jMOM%pmONjNPKmnJMJ1Kjoj2pjMMKNMJnnm
-44716A1rpJMJJjqllkLOOOkoKJ0Ok%Nkq%%JMPLkkkKMnr%OjrmPJ0Mlj2j2mOOMMPNL%loplkJ
-44652GnnkMKloKJ1PKjlmJ%KMLO%mm%QQLJorollplMQL%okJ0NmnlNJ3Rkpolnpnl%MMJPJ0qj6
-44587bpRJ4RJJj%lj2mJ0J6QMJpmRJol%Llqkl%J%o%kkloKQJ3J1j%OJrj3lQQjkL%kppJMNRN
-44525D2nql%lj2rm%NQO%PJ2J2lnJ%klmKO%prnK%nn%LOJ1QJj5j2pjOOJLNnkkpjPPPOmpkLk
-44463B4plNMmkJrpPMnpq%QOOQJ0Mnljjklkmmnrj1kJ0J6PmmjomkLL%NPkpJNKMJ0Qlk%qnJk
-44400A5nNLmm%Jm%lLPkLOKjlkMMPO%qj6j2llmoLJ2J4Oklljmn%NPjnJOM%%krr%RQQ%rj0nJ
-44337BOJ0Pko%LPNpj0oLQLqj0pkJ%L%lMNmkjkk%pkOK%ONNJjjnJPlmLNM%jK%PJ0OPJ%Jlno
-44272C6j0j2oLJomJPK%JKNKj0j0%k%QJ4J1PKpj0kJ0MnnmQJ1LlopkKNnj3pkjlj%JMJkMMJJ
-44214A6JJmMPjpolppnKPM%ljkKLjMJ0J0%mK%no%llKPjpkNOKjmlNj%KknLJ2MLJ1Pknooklp
-44150A7%MQJ1NJmrj0rnjmkkJKlKQQPPjrrlKNKj0oMQNlpmJkLJ2J0knqrr%J4RJoqjMMjkLMO
-44088B4JmJJ4OmjjJKJMKjmqj1jNJJmj3j5mQJ1MkRPlmlOJ0jljLjknlknolRJ4RkpLMqj1j3o
-44029bLJ2Qlq%%jklKPMkmJNPLNK%KPQno%JlPRlqk%MnplJmqoJjpoljjKMPQJnlJJjKMK%kj2
-43962DrNROnoNPLKOQPLPjj3j2ljJjm%nm%ORML%JOQLmj0qmkLPKmlJljQP%Jlj2q%KNKJkmlk
-43897A5%PJ0LLMKqj4p%Jqj0KNJ%OMLJplJ2J2LlkmnnJMqj0lJMOLJjNNmKLqnPJ0jm%LLj1j2
-43838IjMOP%kJNMjKJpq%P%lmkJmJj%l%PJ0Mml%%MNmo%L%k%MJ%mqrqonKPMJKLLkpqkROLJJ
-43770A4KKjjJjjjnr%J0J2Okj0j2mMm%J3J5Kj2j7nOL%MNMNPLkMKpr%J1LnmmkNLpk%jK%m%Q
-43711B4J5J1jqj1op%QMkomjj%or%KMMJ%%%kKj%MMjkkONjLPMqj6j3%JJ0PKNJ2RpnLNJknrj2
-43650A5j2kLJJLNLNNPO%qqoj1pOJ4J1QOLj0j7j3lkjkMOLQNKKljkj1j0jKN%JJ0Rml%pjRQK
-43592C3nrolkJK%%%KROKjjmmlmlnn%jjkmKJ2RllKPQLnj4j9qJ0J2M%jjnopjKQPLL%kKkllK
-43529EMMk%LkKLknl%jjJMLL%%nkJ0QKmmLNmpmkKjjJJJlj2rPJ1J2Pjmqn%NKjKjqpKKKJ0J6
-43466C4PjKL%prppoMRjlMMj%JlmjokMM%on%j%LQPK%jmj3mLOQ%qrmLPPJ4J5Plqj2qlNPLK%
-43402C6Lj0rjMJ2Orj1j2jJ0QJJjplPPJjmlk%LM%JJlnOMj0j4j0kNj%KJOKJLMOkorojkKQRJ
-43342B0j1qKM%JmlMN%lMN%jjljQPMrnJ%KNNMJOPjJjlmpqpnRJ6RNorpqponjJMPOJ%KLMMmK
-43276C1JpnKJ0J2QQ%okqj4mMJj1qQRNqj7qKJLJ2QJqj4lM%pJLJLmqpMJ0NOR%ojNOLlnpojm
-43216DolPJ0%%%OJ1RNnp%jkkpj1j2%RQMQNoj3qjkmKJ1J8J2Kqrj0pjMRNQJqoLnoLPPMormn
-43156HjJLNN%MNMQQPLmj3j4qnlKjLJmkLj%QOjjMKqqnnkJOJKQJkL%olOKlpkNJ0%j1pJRMJO
-43091B9PprJMjJL%lmrnJ1J5QjonK%lqj1lJ2Q%JjjKNRJj0j4rJMLJMML%mm%NJlnnooLJ0J3J0
-43031C8Kqj0roJPMj%OMMJLjnk%jlnlPJ1Okoprj4nLNPLMMjoLL%qqLMPJ0JnKOLJjlmlnon%J0
-42967B1RJmLQLkmmpj0LOOJ0NJlproJJ0QLnmJmqqLMLQNkJlomLJ0%mmrnj%KknKJknm%%%Mll
-42903b%jmjJ0J4OROLMjj2j4mJOMPJpnokPLlm%KOOpmK%j1oQJ5MrjQJkjLKNJqj2j2j1j2jJ2
-42845gJ3OPNknkPLlmqpkKMQKlKMJlnjNJjl%MKLJjpp%PJ0JoomjJMMJ0OnnNJnJQQO%n%Kppn
-42779B7qjNLNNlj0pjKmpjJ0J7J3kj2j6j2jNQJ2J0Kpj1rllQRJmnkMPPON%KJkoqj0j5j2mNN
-42724bQPrj3nJPNJ%mnOJ1KjMJ0RLjkqlJMK%noj%k%NJ0J4lj8j1kkj0r%MNROMmnJLKJJKlqJ
-42663GMK%%J0J0lomojPJ%QKj2nN%mljKNLKM%lJ%nKQNoj3nlkJQPqrMRJ1RkplLKkooPQlLPL
-42599D2%rqKMLlmjJlnKkmmJOJ1MnroLjkOJj4j6mQQJlNOLQJ3PNmj1j7lPkmnlmLJ0QPJkjMN
-42538C6L%mj6j7lLOMJmJ%lOJ1OkoqjMMKk%%J%OK%QOkprrllmKJ0QllKllJmJJkLJ0RLmj2pK
-42476A8MklKMK%jJQ%nLLoJRPMKKL%nnoqj1j0LQMkJJqj6lJ1J3J1Nj0rLPOMMKjqnJ0Lmmjln
-42416B8opj%JKMLlj1rl%LMQJ2Omqnjooj%jJJ0J7J6Lmnloj0poj0lNlkJjJ%PQOLpmJ0QknJP
-42356B5NMnplKKM%pMJ1Omj7j3jKJONKQJoJlpnlolOPLPRMlqlKkLOmqKNmj1j0kNLMJ1RLpmJ
-42294B3OOKkNNoj5j4pj%l%NQNPJ2J1Lmj3j0ojMKKNNM%olLKrj1lJjqlKnmJONKOPQJj1j1ok
-42235aKPPOkk%mKPKkKMkoqmKKNJ3J6Knkj0j1mjqj1kOJ6J0nj4mNRQllkqpJMjNQLkJNkjjoj2
-42174DpLNJoqJPLkjKjjJkmjMJLMLJORMKNjmmmmrj4jJ5J5Ppj8j1lRJ5J5J3Lj5j3%J0Pqj2p
-42117A0mjPKmj0jKMklMO%llNMMJ1Nj0rmmn%QJprjOl%MKJKl%NNkpJLkRPm%MMkKmj0%jljoj
-42053aNNOMjnqp%KJ0Nj%KJqLJ1KKJo%J0Mqj3JPjj4pJKORK%%jKM%j1j5j5pMJ0J0LlL%%KK%
-41994IkkKPJ3J1LlrroLQKoknj0ok%JLJ2OnlklLJ0J6J2Jj0j2mKlj0j0kKPJ1J3Nnm%pokom%
-41938Bj%PJ1OJqq%KNKOMK%%J2OJqj0mppnjNKKMNJ0J0O%jllnrpnkKMJ1KmopnlKJJMjokJQK
-41875B1njJlp%NLM%qomoLJ3QlpKNKlK%KMNK%nkMLnpppmlkLLQPK%KNMnoORJnkM%njKMOPJm
-41808D0kjj3r%MMkqoRJ0MJjJJooPJ0%nq%NMNJom%LjoMJ1QRjrrj5j2Jj%PMjkjmmplMJ2J0k
-41748B4olJJOPoj0mjm%OJkMPNNRJ1Kkmj4j3%Kknp%ROnn%%ko%J0J2Jn%Jjpj1pljPQQJ2Lmn
-41688B3nJNK%%KKQOKOJppqqJQMLLMNjppqrmjLJ0Q%orjLKKJLMj%NO%jJjnqj0kJkJ%KPJlMN
-41622C4JNJrn%o%OKj2oNJmnrj2kKPJ0NKPNkJNMPKjKPLpqpj1kkj4rPRPRKrqjJKLNLjonLQN
-41559B5jJKknonk%NO%MJ0NlJKprqlJ%K%mmnonlNJ2PLn%O%kjONMNOjnlKPNkj0pKOKoj2j1l
-41496AMJjqj6jJ2J2QjknJknkLJ0J5Qjl%NMjmqjOloKJJ%pkKnqJPQKjnOJ3JpoOJ0kom%%Joo
-41434A6%JKLNKJ%j2j3pj0mOJ2J0%MNkoJQPOKpj1nkmkQP%OJ1jokjjnj0kJjlj0lOLjmKPMLN
-41375A9KKKJ%MRMooopojPPMMMj%lpkQOnj3r%%MQkmJLkljK%qrj0MRNNJ0J1Lqj0JL%LKLORJ1
-41312E7Lqj4j2nMMmj1j1lJPJ1MmnMRJ0LnpmpqKQOklMKmomjLLNMMPNoqJLpqJLjlJJllop%R
-41250IJ5J9J0j0j0oKjl%Ljp%NKlk%nMJ3J0Lor%Mmj5nQNjJlomJJ0J0Mpqnkll%JKOJmkJ%ln
-41191F%JkjjPJ4PjkkPQ%lkjlolPJ0Jj1j0kkMJ1QMmqnnj1rjQJ1Nmm%M%%K%%loojJkLPRRNK
-41129D0oqJPJkLK%nrj0mmKR%j4j0JjmLJ0J0OmlJQJ2QKkkpm%JNKkknlnrmLNKjpmMLQOmnJK
-41067A8PJ0PkomnJj%NN%lj0j6oQJ7J0NKllLJrlKJlJJJO%jKJ%oqMJ3Mj5j8j2JRRQLmkJJon
-41008A6JKLJ0OJ%nprrj%qjQJ0J0RkoKOmj1j3qljJ%LJ1NljNJ3J1PPjoprkPnj2oPOLj%kjjj
-40949B4KJnmKlokKNNmokrj2mJJLL%QJ1J0J1jrnnnLPQONpqoplJ2J5PJJklprlPQ%nlqj6j4r
-40889b3QJ3J3J3NQOpj0KL%%%kJNjpLKKMj%jLJjNQJjpojmk%KQKnpnojMMPMKLjnj1j4j0JLR
-40828A6J2NkLKjjJJjLQKk%jmnKNJoom%M%ojMOmj1nmKJj1nLOROKmlkLQ%qqqomkNQNOK%MLk
-40763B1JLJmJNJqj2j0lRJ0ONJLRJ1RLkllmj2j5plMJ1RMkj0mMmmNRNoj3p%lKQJ0J0MmmnKM
-40706C8jjjmJllOJnp%j%ROkjLJjm%NLkkMMjnpolL%nln%NjmKLNJ2P%jO%qMKookqj3qMJ4Ol
-40641B1J%LMjMRKmo%Lnj0jPPRK%JlorrKJ2P%%ln%KPJ2MmnjNjopkQkj0nn%LJLmpmpmJklJN
-40577EJ4J2RJ0lrorlJ0J6J1Jqj0qnpopKOKkJMQLooMPjj0nJQQmoMPjJ%pj3nRJ1KolMNPOJj
-40518D2kpJJ1MlmljKjpJM%KJJnoqj1OPJMjj1qKJ2QnqkklJLNNjmkQOJoj3MRlmRJ1Qlj1j0k
-40458B2JJjmlrqlMQJ0Npj0JQJ0ROLLjqrmkMKkKJno%%JorKNkORMMLmj%LLopLQLmpj1kkLNM
-40394B3MOK%%l%JLj%pq%MLlj2oNJ2MmkOOjJNPN%nj3j0KO%jJlrKJ3OoqoJklj%KJJlmlKMMQ
-40331B6KkNjpmJKmlLQMjMQLlqojrmPjmKNNLNjponppKJ5J0p%OLlj1j0%jJKnkJMQJ0QOMjnp
-40268C0mmonLLKmlKQQJj2j1%RJ1jj4j3JJ4J0%j1lJ2J6PKknjLlkKjmlkpj0lRJ1N%njPK%jJ
-40212C8lj3oMPMJkLMjoj0knmln%J3NkjJ%omJm%RJ0MlmMklLLLNNjJMLokJmkOjj1nPOLlp%P
-40149C4O%kJKKLooQNkprqkJ0PKJl%KKLNJKkonoj2qkklnlKLLJKJKmn%LMklklMKojO%kMKjL
-40083A0J0Mj1j3llJNKkkMJ3LpkJLQQKoj1l%oNJ5Q%jnj0qk%%MKkJLKQMJNOPpj5qk%jNK0K2
-40025F2Ooj2j1pKJlORlrmOJ2Kpj2oKPPKOKjmknojllkkoonkjLPLMOJplJNKj0ok%mklkRJ7J1
-39963C3mmLMmKJ%KJnqPJ1%JJoo%lpKLJNKm%KLJqj2mMMMkrlMNNKqoj1qLpj8jJ4QnNJ1RNjl
-39901A1%jmokOPPLlmKKjkmlKKQMom%lKJ1jj0mjmlk%JNL%KMOMjlkjKOMkljlnj0ol%LOJ0RJ2
-39837C6RJJmrJNkKNLkplLnj2oJkKPKjj%Klj3kLJKMKk%lkLJmj0lLKmojKlJQMLQjqpMR%nol
-39772@jJjm%QJ1NklMRMpojKJlmJNJomMRRPMoqljNMkoj1j0kNlj2j3oLJ1J6J5OMKLOL%jomk
-39711C0ol%LQJ0J2jppoljlm%%nlKJ0Rlrj0mpnJMLjKJLnnOJkljjpLNNJ4J8QlkmmMNjjknmj
-39649B8NLoom%jJJ2J0MNJoj0j1qmolJkNNQRMKLllMKjPMqqln%PmqJmojjNJ1JmjkpJMMJno%
-39586A1L%Loj1lmoLNRRQJ5RrrKJ1Q%j4j4jNJNJj0qrKMNOM%nlJ0J0KLjmjLKj%mprqqkJKK%
-39526GJLNJ1PmpQJ2kj1ploKMjKRPNnj1qMRNpj1j0mPOloqlNJ3J4Qkj1rKNRLklONjpjKoprj
-39466A0KnjO%m%%LO%kjmpkPJ2Poj0kORJ4RonNMklonjj1r%JNnmJ0QLONmn%MMlmkKNllKNOj
-39403D0oj1j6j2NQJmnomMJ3OppjKNJJJKjKMkJL%%PJqj0kPJ4J4jj1nlKMLjprokmll%NJONL
-39343A4MJ2QroRJ0JmmkmqpmMPJN%mJPQN%kKLnrpmjJljJlmJOOlqmPRJ2LmKQJnpkkj%kJJ%K
-39278C3K%lqj2pnnJK%KJ6J8J0jj2j3JMjMMkqnjpql%LLKlnnKJ2J2KmppLJ0J3Kop%JKNJ6Nj5
-39221C0j7q%OLnoljMMjlj2qjLPJ2J7J2NjqmjJPLokkjljOJ5J1j1j5%OJk%Kjm%j%j%K%plmr
-39162EnMQNJQNjMQJj1j2mprLPMLlllmJNQkoJNkmkmoj1lMJ2J4%oNRJ1%rOQoqkJOON%j1j2K
-39101A9MjjjlkmLLrkJ3J7Qkqlk%lppljkOQMROkjnqnmOJ2RO%rj4oNL%nojMMLMkj2j3nMQko
-39039AjjlMOK%LRJ0NMNmrnMLQ%j1pKM%kONnmLPNlrpmpjNKLLKQMoLLknpnLQOmjKklooonKP
-38972A6MPRKommpJOMjmmJJ%k%KONMopLOMqj3oqlKQJ1lqLMlmjLJ1QJLmqj0n%POkj%mmMPlk
-38908A4K%LLLnoJJnnNOlmLKLKmnkPJ0%pk%jmpl%KjPP%N%pqolJJ2J1Nrj2JMMKOJ0O%lnmop
-38845A4lopnKNQLMNjkoojJOJ2N%n%PjpmkjOPMMKmrqjKjNJ0PJ2Lqj0omrnJKMjqmljMjrpNM
-38781bKKMPOOKnj1mJ2J1Lonj0j4pmjPRNJmMJ1J1Pnonl%kJmlMmJloLJ0L%jMO%lrmjLJ1Lnk
-38721B0%mpnMPJ0MKLpj4oLKMKMM%poJj%nokKPPMjj0oMJ0MjkmKJ2QKNknronrljolJNKJjlj
-38658bJOJ2LjnmKKmpKJ0J3QJj1j8qNJ1P%pkMNMJjjlnKJKOQjokKL%%LJMjrj0nlkNKKMMjJl
-38596B5qj4mP%o%%%QJ8J9Jj3j5rjPNkqkNKkojLLjkLPK%lo%QKlno%loMJ1J0Lrqrpn%LMJ2J
-38536IqMK%KMMMKMkommmml%jJ0K0RlmormOJ6RkLlj0nkrlN%KkkJLO%njKOPNJj0j1j1mMLN%
-38474A6jLLjonJ0J8NlnmmmjPJ0J4MmlJkmnpnKNKO%%OKJJj6k1j1J%oqmKJLNKJ2J5jn%lKOj
-38415B5jkojNJlMONM%opoqnNJ1QOLmj1pjLPK%NQK%LKjkknom%jlk%lml%J%ljMJKMknokMJ3
-38350B1J2NMkj1nNRlokLQqj7j6rNJ2J2KqmjLOKlnolLJ2PNOMNjpl%KLLlkONJolJlopkNJ1Q
-38290D4mproJkmJMm%QNPJrrLJ1J0%kLJjrrpnnKRMkojjNJ3OklMQLnj0j7j4KJ2MlnlMQKpj2
-38230Bql%LJ%MRPJl%KkponlnLJ0NkjkMJ4J0mj0l%%KKjLROLMJjOJ6Opooj3j4rj0jPPMKLjn
-38169A8j1o%OQJ4Q%%NMJMN%mpj2mPR%j1oKPMORjlkqj0nnmK%pp%KMOKpj1lKJknkQQKkmjJL
-38107HOLMPMpj0j%%NPjrJJ2J0lrmLNKrmPO%JQLnqjOlj3no%J0NLOknnnkOPmql%NOjklljkN
-38043A7RJ%K%lmj%LkqrqlRJ9J4LkoolKMM%jrj5pLJ2JojJ2PKJ%J%jnjjKLNJ1P%j0onKMLjr
-37982C0kPPKjKnqrlMJpkNKMLkorj2JROPJonLMLJkmLMorj1r%RPOLjnrrJPNlkQJ0kj2l%nlM
-37918cOLk%JkqnJ0RNlpkKjjLkjQQKl%qq%OLNNklJL%KLLkrj2jJ0Q%pj1mljKLLjKjJRJpnk%
-37853@oJL%%MOPOkn%Jk%m%QNkoqokQLqkNOkLMJOkojJJKJmkKORL%krj0poKJ4J2Mll%JjJJ0
-37788C5PPLnolnopmmplj%m%J1RMMQJ0N%LjpMOrpj%Jkj0nkom%%lKQN%nqPJ1Jnn%KkqnjlnK
-37724dNKlJJ0LPQkqnmpj2j2jOJ0J3PmpkNOOKJnnlqjNNkjMJ2J4OJNLmj2j5j0L%mLLKKkpKJ3
-37665B5J4J0LJ%lnnj1qlpj1j0MJ0J0NjJ%qnkRNlMPmqnjjNQPL%KJmklnl%KLONoj3lJ2RLLM
-37606D1Jmmjjnq%RKmqrrkLJJJ1J2Oj1j1MMm%LKNlj1mMLNOlj3j0JJ3J0J1RLKlmrm%klrj3k
-37549bKJ4J9RnppnojMJ0Nqj0oplMMK%JjLKJlj0qJ1J8Ooj2qkJ%JNJ3J3J0%j0j0nnJLoo%PR
-37493A9Lj2pLOkpKJ0NLLlj%mj0kRMlmJKno%RON%JNmlJJKkknkmppKJ2NlpjOOJlmkOJ1LJKk
-37430C1JNjp%Pjj2mJpkNMOKkj%%LQllNNjmJkmnj5j1MJ3PlkLOJnoqLJ3J2QjllnmJ%lprkOP
-37368B2QLqoMQLnrj2lJRJ2MmllJN%qoJ2J3QJ2Mor%Lp%MJorplPMnj2p%NJ3Rnm%qojJLMLj%
-37307B3j%mlLRJ8J0llnj0j0jJ%Jqm%NQpj6jRRloJPJ0J4Pj%rj3%J4QloOMJkj1qomM%qjOlo
-37249A2kKJ%%KLQNp%J1Omopj1jOOPQKJjlnmlnKJKjqroLPOMONjlpqj0pnMJ3J2PMJONqrKNL
-37186C7MKjJ%mpqm%NKlmpl%QRKornjMJJjk%MjokJMN%kLOmrrjJ0J6QKpj4nJOOjmLLj1q%NP
-37122A7KkLMmnlmJN%j1rOJ9J7Mj8j6LRmoMNjkp%J0QMNLoqrpRRLlrlKMMJ2Qj0rlJ2OlnkKK
-37063C3qj5mLPMlkLJKkMRJkqp%MKkJONLnplnqJNLjJNJl%JQLkjnJjlmk%MKlK%n%OMLNMMK%
-36996D2Jlj2j0roNPOJ5J3MlJKmpjnj3rpo%jjLRN%poJJk%MQROJJKNKLKnj2plnlLjlnjQRQO
-36934C5jlklk%jKJjKLKjnnKO%lJKMNqr%OQMjlnnqqLJ1JnnjNMpmQJ2Jl%mj1jMMNNNN%l%nj2
-36869B1rmKJKJRJ3Jkmqj4j1JNJmo%NQRQNLmmjJlKOKKkpmnojjqmMJ1KkKMlmMRjlMRNnnjK%
-36805B8mMOJqoMNkmORNmqjlj0j1KJ0O%lJOlj0nlmjJ%OOJl%%orKJ7J8J2J2MqqrlNjjOnj1o
-36746B3OLkjJPP%j0rkNJpj0kMNLMLjknoNRJ5J0noKLkj1j5kMkjNjpkJkJMMRJ1NprlKPPopk
-36685B9%NOOJmj1j1lkl%KLJ%mkMN%jPNQJ1Mj0j2kPmnJnj1jJ0J0PM%%mlJ%%LLnlkponKJom
-36625A0PJ1NmnrKPnj0lLJ0OppJ%kNRRNkmkjqqkOJ%jmKN%mkMPJqj0j1oLMJ1J2JpJJ1J0M%p
-36566C4okNJlkjjllKNKKkmlLJnpkK%MOKjkMJ0O%mnm%okPRLpj0qnKNQLm%JpjJ2NmnJPPmlj
-36501C2MJ2PJjprjPJnknmkJLPPJqj5j3jKNO%%jj%kkQPkrnjplRRMJJllmjlkNPJ2J4Oj1j1J
-36440C6KJLJnlLkmLL%%nkkj0jOllKMknQNj1j0lll%LJ3J2RJkoml%kpmKMPRJoJNqoLKjMMKJ0
-36377D3J0Mjpj3j3j0lNJ2R%oojJnqjJ1J1NK%mj1mQPj%QQlrpqj1pQJ1rj2l%RJ0J1Npj1l%k
-36323A2o%Mkok%JKjOJ1OLNP%j0o%%LK%kPQKmrpmNJkJJj0rKOPPPjpJJMMkkkmj0j5j3qMJ4J0
-36262A0KjMJ1J1mqp%KLLOPoj9j3MJ0J0MkkJ%kmNNLMM%j0qKKjljj%opLOPMJJk%mmmJPMk%j
-36201B5pj1ojLNLPJ0MJ%pnJkLNkpnKMOjnokmmkMJ0O%jlj1p%LJMOOQPPMnj0j%l%Okj1j2pk
-36140aJQJ4Mpmlj0rLMJmmNJ1J3QJqj0%KolQJ2Nlj2j1kJKlkJ0J0MOMnkpqlmKMOJ4J7J0%ko
-36084E1pnljkjkJJjjNjqKOL%oqj2nJNJ1Jorj0mjJ0J7J1QOmj0kPLnJjnKqrnnJJ%J0Pkrrj0
-36025fkQJ5J3lj2ppnLJ3J2PKJjjKJj%RJoJOJjknmoj1j3kMOMlokjmn%LJ2J2MKjpkJj1qLJ1
-35967A2PlJLMLoj5KJ4J1J4Mnqj7j3kPJ4J5JnJkJ%mkmnMMnJLmmKJkrpnQJ1JnJLJMNkj1oKK
-35909A6mmlnnmMPJljjonNQNKomMJ4Oon%JMJ1RMkpjON%%jojJ%%Knj1%NjkJKLJjnkLOjmkNR
-35844C6PMmpmJLNJnpkOlrjL%j%jlOQ%j1j0kJJjMMOQJ0P%jkkl%OJkplNML%OPOlj4j8oMKkr
-35781B2j2KPOPKj1j2jNPNkmmp%NLKM%jkmlpnRROKlpmJK%jJKlmNRMjoqqlKNQQJ%JjlprrlN
-35716BORJ4MlJNlpkjj0j2lPNNNk%NKj1nOJ0PLLjnpl%jON%lqJQ%nrrqnKJ0QNOJnJOjlj1j2
-35655CMJ0PPKpj3oKPOjLJ0%nKPlj8j6KJ0RLlj0j0mOJ2QNJlj2j0jNOJLJLLrj3pOJ4J1jj0K
-35601A9KmJJkn%N%NOKMOjjnjkokNRJ0Lmnj0olqmNLnmknjOJ2J4QKQP%omjqj4q%LKKL%npom
-35538Dm%J3J6Npj3nJ%KNPQJ%j%NPLKlmkmLJ%%lllomJKNLMloJkokJok%%NMJJkqpmRJ6QjnL
-35473C1OJ1Kj2j1k%pmNMPKLNJpj6j2KKlknj0pkjJJ1J5NkKjlkKJ2J3NKj1qkJRjlKoqkNPMj
-35416B6mnnJMKjkmo%%mMQK%KMNNkmlkQR%pm%%KkKK%MLl%kkOQJ2Qmj1j0mknkMMMklljQNlj3
-35351B7j0kOmmQNLK%ljNMqqlNKJLK%jLn%MmnlKMJKklNQLKJJnqqo%K%jnKJrkOMLQKnr%OJK
-35284B2N%jNLLJllKmonmJL%lmlKk%jJPRNL%%NQkrkmqkMKNML%%KjN%poqjNL%%JllkkNQMmp
-35216B6n%NJkonkklokJNL%mmLNJNJ3RM%jqj6j7qJPJ1pojjOJ0QJj1qNJ4OmMQjoj3rMOLL%L
-35156B3NKlj3j7mPJ1N%NkrokMKkkkOJ0kpkJNNNMNLmnJKqoKLOPM%pmnj4rPJ6J3QJqj1lOQM
-35096C9klJMjnj1qllMJlNJ1LOMlqrnKMnmljMKl%NJMK%lpoJOMlqKPPOjmpj1JJ0OklkJJMMM
-35032B9L%qpLjmmmLO%NQlnl%kpqkK%mJLJmMJ3OjjKOJ1QMmjlrj1mMJ0POkj0qpnJk%PPL%jJ
-34969B9M%LL%%LPRMnj0lmlkJLmok%%rj2o%QJnKLlJJ1J2J%KkKKj2j0NPMJLPJjJJjkkk%jKK
-34907C8j%KJjLQRKorpj3j3oJJPNOOkj1rOKj0jOlnlln%NNNJkKOJmmjPPLLMnqKL%llmoMJ3Q
-34844C4L%kjmllKNJ%k%KlnklKQMkjORNMjkqj3roLO%omML%JPNJk%NK%LJNJo%Lnp%%kJ%LOl
-34777D0lK%Nlqjkj3j5mJlpjPMjMNJQRkoJQJ3JnljJqpj%lj1oKLJMM%JJPJ2Kpl%JLnrMJ0Nl
-34715B9%J0QL%lomKJonMKJPOLlqljnnj0j0JJ0NNJ3RpnKpj4oKMMLQlj4oJ%kKRLjknj2qLML
-34655F%KJ1MnlOJ2Qj0j9j2jQJ6MmKPMLknoq%PMMLjomo%QRNkjJjkol%pkKJQ%j3mMLnpkNkm
-34593DJ1J2Lj8j2JPOOOKlLM%jL%rmnj0rkLLjm%MNNJ3RmpmjJ0J8%j2qLJ0NKQKpj0j0lMLpo
-34536A8lkOP%mk%mlKjKRQ%j1j1pklqqLJ1POJ3J8J2Knpnj0j3jMKJl%OJmnlklJKONNjpqrrL
-34476dJ2PNORJlorj1j0LJ9K0Pj0qkJk%OROkrpklK%kl%L%nnJKonjLM%MMKmjkoJMK%%mnljK
-34413DJ0J3LQQnrkL%j%%jJNRM%JokQKmnj0p%LJjnl%lj2rjLNjjK%l%NJJK%jollo%JJkORJ3
-34349B0J0mj2nLJ0NlnJP%ljMPKmpoKklKK%lKLKK%omkkmJQJ2M%%moqkOL%JjJQPppKMklljK
-34285B3jlonMOPM%Lknjj1qLLMMnml%KKQKjNJ2QmqppoKMmjLl%OPPPORPrj2m%knj0opk%PNO
-34221B4NNNLlmklo%Kkkjnqq%J0ONPKkoopj0%NRPNPJKlj1nMLPJ2PlpqlKrj2nKOJ0Jrkjopm
-34159fLMOK%KQNlm%JmkMmnlPJ0lrKJ1LoomjJmKPJLQKllRJ0Jmj0mllmlJPRPKlOOJ%Kopj0o
-34095B0kkk%jLQMJKKLoj2jRMrj4pOJ0MqqNNPRRJ4J2%j3j6pNKJMPJ3MpolmjJJl%QONjj1j0
-34037D0Joj4j0jNLMOJmqmKJ0Mkn%OOOLlkKnqk%lmpjM%JKmJRONKnmlNRjj0LJ6QkKRRlj5j6
-33976C8j3qjKJ%MRMJJkjjjMMKRMj0oMKoj1j0jOJloopnJjj%KKQMNNJn%NRJj2qmjjljPOOJ1
-33914C4%l%j1j4nLNMNjJPOk%%%NJkKllJmnmkk%jkkl%LNL%kMJ1J2Oml%lj%pj1o%LOQK%koj
-33851B2%oKRJ0R%ljkMkj2mLopllmMRJNMKKKjpjPNmnj%jrkMNON%j0mKj0lMNKNQjm%J0R%nl
-33788D1%lmoqqlOJ2J3jj0j5qmmJQP%jmmLJ5QkpkMkojLONKlnj0ojKKLJ0QKLJlkJJJJj3j7j1
-33729epNPK%KKLlpKMJlpo%J3K1J1Jopl%lmJlMJ2J4Ppj1qprmk%jLNokOR%nKMkJMNJ2J0kno
-33668C2qlPOKJ0R%oj0j1l%Mmj2lKJLN%jLKkj%LPJOJ4lk0j2kKJJKJPJ2NpqlJKMPNLk%Kjj1
-33609C9rqoplJMMMKJKKKnrjKLlpJJ0Ooj0lRJ0MklkmJKjnnLM%JPO%jkk%kmL%plJKOLpj5qN
-33545@PKMLONmn%NKLlnLQKo%Jlnj1j1nMQPjml%J%PJ3QjqnJNQKqnMkqljjJPOLKOOmnkNOjo
-33479C5j0qLOnj0p%LLKLLQNoplJL%%QJ4QOqrmnrj2qJJ2J1OKJkJMnqplmkOQLLNRNmqjJkmo
-33417B2kNLLJlKJ0MKomjnkKNNOjlJ%lnl%jmn%mlOOkplRJ3Pnj0lJ%jnjJ0J0JooKjn%Kkmrr
-33354DljRRKol%KJnkOOJKROknmjPOJjjjlpoLQMloJKK%jj%nmMQOkkonmn%RJ%kJOMKoj0kKO
-33286B5J3J4Noj2j0lMJ0J4Jrprj1nJmkNJkLLo%QKnkKLjqj0kJjLJ0PJknokJ2J9J5Kj5j6om
-33232A3mnl%RPLKKM%j0qM%rmLJJ1J6Nrj3qLMJJmKKPOkMNLNlrok%NLnnokKMNMMjpMJ3Oj0j3
-33170B5jOMkKOjoqmopnQOlkjomjKOLkmLPLjMlj0lRJKRQ%p%LJmLJlLLnpJNPMJ%NMj0j7rNO
-33105B4Lnmjl%LLmlKOJ1J0OOLm%ml%pj2j2mRJ2RQkj0qrmLJPQnnknJJ0J1OKmj1j0kMkjNmj0
-33047A3nOJ1L%jpqjOLKRPNJkrj1ljNJl%jmJNNPPL%NLKKJj0nKLLJoq%LkljJJMPJlrj0jJOP
-32983C9Jo%LL%%KjonnJNnj0JLkNPOMkmKNOOlj4qNJ1OjqoJON%pmjjJjllmjPLMNLKlnlK%pp
-32918B4j1jJ3N%NklLjqrlknJPJJjonJjoLJ0RQNoj0lMNjlQRQkj0nj%PQNPMnrpKLmj0j0lMO
-32857B3OPoqlONonMRMmKPLqj0kKqjPQPJjljONoj2rj%mJMLOMOMjlllJLKmqj%ML%%%mo%ONM
-32791C7mj7j5mMOOLMMkqrp%PJ2J3NKjrj7mJ0QLkjJjnnMNKKML%Nlj1pjKNMJ%j%%KJLK%jpn
-32730B3jlj2j1kMMMLJNjlmlKJjKMjkOMJJ1Qoj3qPMkMjj%JLkkLMPJpj1j0qnJKjLRORMljPL
-32668C6omML%qmmj0o%MLL%rlNJ0PMMmlPLoj0mjnljkjJNRPjroJPP%JKroOQJ2J1%KNnj4kPM
-32606D2JJKLmj0rl%KLNQkomjqj1ojLklMNMNJ%JojOLnjjnjPPRRQJ3PlnrqmonlkRJ2Krj1lP
-32543C1RJ1J0lqmrj1JOlrnJLNOlj4o%KMNMOMKlqllKRRNkpmpnKJkjnkjjJJQJ5QMJKklkKMo
-32480D2j5j0jOJkLLJ%loLRJ1jKJ0MJoojLKJoj0j3j4mKQJmPKrkLlr%MkljMKMKJJ1J3L%MLL
-32421D8pomnLMKMLnj2j3qKQKkLjmJNJJjnrkKJJ1J1M%jjjKP%nmjnjQPNJolL%%kpj1m%LKJO
-32358B5Npj0lPLprlOJ1OPPJoq%JjKJJKnmKONkkJopnjJLLNJkrjJ0OjpqMOkmjqj4kNJ%NJ3k
-32295A5mMKmlmlKNjpKJ5J0jnJLmmMJ2JnkNM%kJoqljjkmmkOJ0LjjJjjnJRPKrrNNllnrqkOJ0
-32231A4MlOJ5Lmmnj0j3j3j2KJ5J0J%RP%oj1pJPNjO%o%kjNJ1J3Lmpl%mknrnkJOMkKJ1kqKQ
-32174B0Pnj0mk%MJMKoj1qk%jLRJ3J3KkMkpjPOMPMpj2mkklkJkkl%NJklMNjj0j2mLmkJjJ%O
-32113bJ0J0RRnj2jQJ0KomMKkonmmm%OQJ2Rjm%knm%%ppKMJklRQnpm%QPLJpkQQoqlpqoJNMM
-32049A9POmmjlqKMKNMlkJpmNJlMQKn%jkPN%nmn%Ljmj7j0PJ2QOKLJnj2rJRjpplMRNLKNLmk
-31985B2nj0mPPj%%lMK%%mj1pMPOPJLRMlKOkkLQjj0pjlk%mj0lNKjKMJKjllLNLJkMLKPOjpp
-31921C4lMmj2j2kJ1J3OLLpoLLnoJMKqj2pJMNMLLlo%NJKOMkj0mjlMLnlLLkLJ2J2Kokk%Koj4
-31861A6nOJ%OLLJj0j4mMJ2Mj0j0lNQPPjm%jroKPRKKKMORQjj2j1KNjmpp%%pqKOMNkLQjlKM
-31800C4JljJjMjlLmq%MOlmNPJ0Jj0j0jonJ0PlmmnKQLNNj0pJkPNKKmq%PNNLkrKJnj2j3mOj
-31739IORMnojMKkkJMJnpjJJ%KNQ%oolpnKONR%njjJMjpmKKkmJRRJkKmmjL%nkKkmKJ1J6J4J0
-31673F3Nqj3j0MJrlLkj1nKO%mkJLL%lnjQlpLONOLNKjmoqroLPLJ2J1%rj3j1mRJ1KKpj2nOM
-31614A8NJ1Ojpj2qjKPJ0MkmjJ%lljnj0m%jLORPLRQjnoonmmkjJQ%plPJ1Jm%KLNLKJkoj0lN
-31552B6Om%Mknp%NN%mmj0lMKLQOkoJ%oqn%QPLmjjkjOJ1MjLMKKnj0okMRKnLNJ%qj5j0KMLL
-31489A9%kkKKjqlLPMl%MNkoKJ1J3Pjpnoqr%NJjrnOJ0Kmlmro%QNlkKPOppNRJo%NRPmj0jQj
-31425C0j8j3JPJ0NOOLLOkj2j0kjnp%%%KNJMPMM%rmLMJ%%Kj%OQLlj2qoplKNLjMJ3J3mj6nJ
-31366B3NQPLmn%kkmkJlnmmjMNKJLQQkp%pj0KJ2NKLJl%lmLN%lpr%JLOJ%jj2j6nLQQRLLKLJ
-31302C7kJNkqmLKllKNL%Jrj1mKOKjo%LMMNlrj2qlJLJ2J0MPkoMLjmkPKklJOLjnrqNMnooJM
-31238A4QPN%OJ0Mmoj0%RKj0j3nJ1MmplJOP%lmpnLLlolNJ2J0JK%lNJ3Lonqoj0j0NRLqlJ0%
-31181B6rpKQLlK%jnqjLJNNJj%OQMmkM%qpJlkLNMJKJnKMjjlqnkJLjlNMkjlKkkKQRJkknrmK
-31113A6J1RL%JJmqkL%jjjMJ5Oj0kRJpqpjknKJpolnLQPM%lm%ljOPJ3Pqj4j9j3LJ4LqkOP%m
-31053A1nNPmj3oKJ0JkRNjMNqoNPOJ%jkopn%%pmKNKMjmkplPROKmmKMQOnnJMJ1OjKoj0qnpq
-30989BJQMJLOJ5Rqj4j1%JMjmkJknjKJjKkmLRjnJMNoqJMJ%Q%lMMJ%kpnmojMQJ0QLJnnMOnj2
-30924A9j3j4qLQM%NJ5QjOPlj0pmkNLJPJ1Mj0j1oLM%NONL%oooJJo%MkJJjLJkl%Lmj3kJ4RM
-30865C4MLJ0J0LqqJK%onkj%LlpJjj0pNNlkNJk%LJjJM%KkjKkm%OP%j%JJLmqmkKkmjkNMLL%
-30800C2KkqoPJ0RjoORLrqKL%mppnRJ7MmokJ%omNmj5j4kJjJ1J4RNkmpqpjljkkKj%NOMNPKj
-30738C0%L%lJJoj3j2oNJ7J5KLPjmlOJ0Kqj2nLMljMJnmjjk%%k%PLlkoNMKJmkjjkojNjl%%J
-30676A8jkoLLKJ2J3O%PJ1Jpj6j8j2lKNKkjjkkMOLkkjlkJ%%NNMNlo%NL%NRQMljJkkkm%Klj0
-30614C6j3qMOOPNL%j0j1rjOLnqrkNLQJ4J6QmkJppKLjnpnJK%JjlmormkLQOjnn%NJ3J3Lrj3
-30554A5mLLnpkJMOLorkPJ2RKon%OLlL%rrKNK%Ljo%J1J3mqkNjjJ1RKjjoqkjjjkmrpMJ3J3O
-30492D3knKJ0OJnkjjknnlrojLMkljlj0k%mNJ4MJjjjLQPPRKplJm%JkLO%nkLJJnj5j6j2JQJ4
-30430B2J2J0kj0JN%NNlmKONnjJj0jmj5j1JJ0OKkmMJ0Kj0j3n%J%%MKmmKPK%LMpqNJ1Q%l%k
-30373C0oKRRPMKNLKNmj1rlLKppj%JJpj7j3qj%nJJ1J1J1NNJNJj0oMLKNRQpokj2j0lKORLkk
-30314B8lOOLLkojKqopn%JMNOMKLlrpMPlmKLPmrmLLM%lKkrmJLMJ0RPMmj1rnLKmkKJlJPkoJ
-30248A8Jj%MJolMMQM%ln%LONKkKkpqj1kMjKMJKJOkqpjKJLNkJNQPM%rrPJ3Kpj0nPQQQLklm
-30183E4%KjrplJJrj5j2lJQPPRRMl%RJ0jqj2j2pl%MKLLqj3jJ0J1Lm%KKMJKnmKko%QMLKlqn
-30123B4oKJ0Nk%MMJLM%j4j4qMRQOjLOKjnrl%qqllLJJON%mnkOQjnjKkrrpnkJMMKLJkKJ0J4
-30060B9RONjnlkJkmjJLLQLpj1j1oJKKKkoKONKKKmnOLqqKPOPNLlnnQJ0NL%jpnkpr%OQKj0j0
-29996B5kPJ2J1M%pj3j1pmjjJKkJM%pj0mkp%joLJRK0J2LkmjK%KjmJLjLJ1NJ%jpmlokKJnjL
-29936B2MOkqJLLOQPMkrljrq%PJ1J1KjKmpopJPJ2Mrj5j1nJMpj1nMJLKNkokMKKMPP%lnOJ6J1
-29875E2Mkmpj0nnkL%n%RQjnlk%ONKlj2j1kNRNlmmmKOMmMJ0PJmnnjM%%MlpompmKL%nJOJ%N
-29811A9LJNmj0MNjj%LJ3J4jj1j0jLNNJmmKormMN%kkJJJKJj%LLqj2j2j2pMNlNJ1J6J5NMKm
-29754D2ojmj1qkQJ1L%jNR%pprpkMQMnlQJ0MomMlnNLnkNMKMlmJjJlj1rnRNj4j5kQQJ0J0J3
-29695D3RJJ%jmmJKOOmojjlnj6j2JN%lMKLRLj1j7njJNQkmjKMmJNNL%OkplJ2J9kj4qjorjRP
-29634B5JjJLJ1RJ0Jj0rnnjJ2Ol%nrokJQQjj%oqjLJ%%NJ3OkonjkKJ1Km%kppkL%ML%%LjnOQ
-29572D9%%lj0j0rooORNROjkpj1lKORPKnlJjpmKjnkNO%MJ9J1mqppmkkKLOKj%JkrnKplQM%p
-29509B2kNK%%OjqlKL%rj2nJjk%KORQMLJpnonKMLMPRPNPOmj3j1%%j1oPJ0KL%jjJ%Kjo%j%l
-29446B9okPOJLN%nnmkjLQRLJnj%lmj2oQN%JKjkJjj%NLmkJL%pj1j0o%%NP%kLjl%QRPQMkkk
-29381D2mnnmJQOOJj1j1jjJk%N%KPOMKllnmJMPJ1Qlj1rnjNLjJJ0JnKNLjloj0p%LKopm%NOJ
-29319C1KKnj3j0%KJNPOmo%J0RO%j%jl%NLNKj2j0okNLnppqmmLMkJJ1PPQQjj0oljKPM%PQkm
-29258D4mmqnkjRRLm%Jk%PPlj4j1KRN%K%kMQPJqj5j1lPPkmqpLOOkLjLPKlkNloNNjpqjRJ0j
-29195D3noj4j3L%kMQJ5Oklmn%NQMkm%QPlpqj0qLJnr%J6J6kqJJomLPKKMJj%%kkLNNKkl%Oj
-29133D8qppORLkonoJJ3J4Mmlkkk%JkJONmj0j0nj%KOOkpqp%J4Qlj0j3j0%J0J2OKKLm%NNNj
-29075D6nnm%%mnook%oqnPJ5J6J1OLrpJmollkklLJ2J0MmlLoj4kLLRJ2QLJ%lonmnoKOOj%Kk
-29014C6oj2j1KKOMqnmmJJ0J1lj1mLlOJ3Q%%PLnqkQ%nqnJMLjjolnj0%J1POJ0J5NnmlJKO%n
-28956D4j2j0KRLKjKkqpKOK%KONONln%NLmj1j0plQOp%J1Mn%Jomk%KLNMlopJLMPMKKmromKJ2
-28893C9Qmoqj3oPJ5Ppj1jJl%LM%lNMJROLjk%lojjkj2j3qmLKMP%l%ML%%NNMMK%NKqj6j3%L
-28832A0MOPLnqjORLj2j5nOPKMOMKL%noljJMONqj1m%KQMkkLOJmpr%%rmKJ0Qj%mnqn%KOONJ
-28768A8KKKjJLJJjmrpmjONrmOLommpJRJ1J3J4J1kqJONmomonmnmkJk%PQjnpj1j0RJ6QLK%k
-28707B6r%KjlpJOKLPMJkJOMlk%NOmj0oLPQ%qlOjKJ3J0kj1qpLOOKJLmpoj%roLNJJKlpLJ2J0
-28644E1JnmNMkpnkmq%%KMLkJOLkonJ%Jjonoqon%OJ4J0jklLRO%jnoQQkj1j0jPJ1Om%kj1qJ
-28582A5O%nKLooj%KPMJ1J2%njJomjll%PPJ0J2KrKJ4JnJ%nrqojlplORMmok%%ljkjMK%JLOR
-28519D7OLmj2n%MMKmkKkmjNJj0j2mJ0J4Nj1j0kPJmjJ2K0Kj1p%%pmlokK%qpjQQJOQMJnppm
-28461A6JM%KLLJ2MprpKJ2J3Lj0nJ1J0mj4qJkqljr%PQQOJNOmj1rpj0%J0QJjNOMMNKoj1j6p
-28405A4NJ1Mj%JmnjMPLMLmqnJKj%jLPJ%PNKkqpk%qpJJKLJ0J0QPmoorr%KJJMJ2J1Kpj2ljo
-28343C2l%pj3qPOKNNkj2qQJ5Pqj0kKKKLN%llKJ1J5J4lj1pqmjJ%O%rj1lOOjMNmrnl%K%nlP
-28284A4RLkLKljJ%%%LKOOKooNOLlkmj1j6j2rlkMJ1J5Ok%LOJ1ONJorj1mPLpmL%jPOmojjlN
-28223B5KklnJONoq%J2J4NjprJNoj2oQJ3NJnroKK%n%J0QKMmoonJ1R%orqpmOOMJ1Ql%njQLj
-28162D2jM%LJjNjqppjkmJL%LKNPjlMLmoKjj4j8oLKKMO%rjQPJnj0oPJ2OLkqoLLorLJ1J0Oj
-28100C4lpqjJLPLrrrk%lllJ%LQRLLNMnrj0JPJLO%mJLmj0KQJ1Jj0j3j1%M%JPMkJOPPQM%Kj
-28038D3opmKlllppjRJ0QJqjJKRPJ%JknLJ2Mknmnn%%Joqkm%OJLNQJ0Jj3j9oJ1J0KkjJ%JPJ2
-27977E3Nnj1JJjjqmMJ%kmj0j0jNRPNklKjppmm%MRRjomokKMMLJJ%Jpj0jKMPLKMQ%j3rJMnq
-27914IKPNKnm%lplNPjpnMPMNNjopk%%LPP%mpk%%PNJMNJpj1qmJJoKJ1mmlj0j0KOMlJONPPO
-27849B7PJ%j%%kJKNmj4oMMLJlJKNJ1Qpj4nmn%%LNkMQ%JL%%J0J2%rnqj0KLnnMJ1Pkj1qNJ0
-27790D0PjrpJP%lkLKmoj%qp%PPJ2RKlj0j1oklJKLMMJlnOQOMLJLLrj0jk%QMpj2lOOOjol%P
-27727C8RMoplJK%kLNON%j0pm%MkqmjmlMJ0R%mJMPOOjj2qLkqqj1KROMRkj1mj%KJMKlmnlMk
-27664B0pmOJ2Npm%JMNQLmlKOJkkJ%mJONML%joonmmomkjKJ1Qqj4n%kPJ2QJjnj4j1NJ0J0Pl
-27604C5j0rJOOJLNjopk%%ko%M%onnNNOQkj2q%%NMPQjnrqlKNPOPjJkprj0kNMPRM%jLmj3oo
-27540A%PJ%%jLJ2J1KkKkmljPJ3NrpkKnnKN%kOLKLJll%jljKnoLQJ2Knj0rrkJjjjMLJKLJlo
-27476A8p%OQMk%NPjppnlLOMLJmJMko%J3Q%kmlppnroMPLOROMMlnJN%rj4j2kMnoJJ1J3N%ql
-27413B0KjKMKM%KNJ3J0pp%JkrpJJ%LNJ0Jj3j0qpMQkj3j4jRJ0RJ2Q%J%kqj0lMlj2%M%OPMk
-27356C1k%%JjNMJKjpj1jRMprj2oLOJ0Q%okNO%%K%lj2pJJJ0RKJmjMjKN%jlkPMlmj5j5%QQJ0
-27295C3J0NMMKJqj3nKjjnpjLMNRLm%MJlmKOQNkrrk%JNKoj2ojKL%MJ7J2Loj6j1LKMNJkJmj
-27234C7PLJOMjQ%j0pkLJkpj0j%mjRJ2QLqj0rj1ppn%%jOJ1OJ0J2Qj%Olqonp%MNMJpnjmmkK
-27174B1MLOKlj1nOPQ%prmLONJ0J2Mnm%PKkj0j2JJ1PljJ%mkMNjpj0qklJLlkkLOlmkLJ1Onq
-27114B6j2oRJ5J0LljJrj1mKJM%npjOLLOOQOkrrnjMOMJKLjoo%LJn%Ljqj0JJ2MNNMJJNP%po
-27052D6qqooplkomk%MKMQJ4J3Pno%ljJNLMLmqnLPkrnKloNOloklJOMljljNOLkmmmloKJ6Om
-26987B8j2pOR%JQOJnpmjKNNPK%mnllk%jl%mkKKNLpnjOJ0J0MNOLoj2j0oolKKJLLkmKQJ4Qj
-26925E3oommmLlo%jl%PJ0J0PkrmknmkrkOOQNON%moKKrqjLLMQONMKmj0JLnMMmnMKqpLPLMO
-26860E9jk%ppnkMQLJmrNM%LjmooNMpqoonokRJ0O%nKPMkJ%LM%nolnj1oQRJnojjr%J1QjKNk
-26795B4kJknnKJ2J0jnmqqkKPPKMRMpj0mPRNjpqj1jONKkJk%%k%%%jn%JMLojOL%%KnqKPNKj
-26731C0qqkplRJ4PJ%LRQjpolkkjlKJ5Qpj4j1%P%ljJ%mrnJLlkLRJ3Poj2oMPPO%lKPMkpl%J
-26669C7omLMOJ2Qj0j3j0rPJ6Nrqqk%mJJ1PLKJLJrj2JQKJjlnj%mrqlMOQJ1QRQKmpmKOjlkl
-26609D1JJonlQJ0J1jqLNlll%nj5j5rjLPOKkllj1nRJ9PJ%mnnKJnoKkoKJ5J6MKOK%PNknmno
-26549D2lnmnol%jmllPJ2LJJ%PRKpj1opqJJ0NMJ2MnjPKnrpjlJOPLNLJlj0p%KJKLpqNJ3J1J
-26488E1loolKmj3mM%k%Jm%MJ1J0NLmmjk%%mKMlLK%JnolJMPKKjllkkJkqlj%nmlOJ3J1NLRQ
-26425F1mmlmrrokm%N%nj%ppKKKRP%NQKk%MkmLLJmkL%KONprookl%KLJ1Pmj1kjkOjrrlJLM%
-26359A3llk%RK2J5pj3KO%JPJKqj2omlMRJ0Plj4j2MJ0PMMKKlnj%jLMnj7j5KMjLoqKPKokkj
-26301ERRM%KMKmpmJJNJjkjkjNRNKKM%mJPKnj3j1KJ%LJnokmkplPKLJjLJkklMP%MRKqpJMOL
-26234C7jKNJmqlLlnJJjl%MNNJolOPO%rj4mPJ2J3%j3j8j1KMJlrn%LPJjJJKNLNJ1Qlj1j4rj
-26175HjKMQJ1QLmk%%mmmnlpmj%KMNNNkqkPKljjlLONORNkj0qoqLJ2Ll%KOOJ%nj2j5kOQROP
-26111D7%lpnNkmQQLJOKKKkj0j4omJRO%JRJ0Ljmj0j1rjJJKlk%OQLONoj1j5j1MRLommkJPMM
-26051C0%KJ3%j6j5n%kLNNKllmnkOM%OOopJOPlnMLKLJllNKqolkKQMNPLLmnmo%PMkjllLopN
-25986B5Pjrj3qQOonmKMLLOPPJ2J0kj0rkNN%oKPOJplLMNJomkklKMN%l%PRmj6oOPJmlpj3qj
-25924A3oj0LJ0MNM%%MMmj3j1okJ1J4Ln%MJmkNJ3MnmPJ2jj0qmokJ%MNmrLJ0Q%ojQRJolLKM
-25866D7lj3j2p%J0R%jK%jjLKJj%lkj1j1MNoqLQJ0RK%KKnpljooMRmrmLJNOjop%LJjnnJLOJ1
-25804B2PLQJok%ooJkmnrrnllKLOPPOKjMKJNLMMJnqqoKN%KJpoLMJ%kLN%kKKnkmpmkPRQO%%
-25736C0%KkJmjpq%LPOLJjnKOJj5j1JKRJ3RLMNjpqJLo%QKKjol%Ljo%JjmlJKkLROM%pljomN
-25671C4%kMRKppOJ0QOnnQJ1Lmj0j0j0j3j6mKNNLkjJKmkLMLLjonkJ0QKJNL%pkLNOLKJjmj1
-25612D0j4j5j0MPLJJOKmNJ3RLMJ0Moj3pjnj4j3n%RQMjjNLJjnoKJ2J0OONkmk%Kmj0pNOnj1
-25556C0j0lkMQJ0JmJNkmjkLk%%jLP%qj1%LJQMKNlj0rj0o%NMMJoklmKJ1JomJOJ0J6J4Pqj1
-25498D5roJPJ1MlpomjNnj0jNRKjjKJmmLNQRLnnmjMnmKKlmLRKmpjLnj2lQJ4LjKmkmmMKlnP
-25434C7J2Lj1qMKol%KJ0Olj2j1qnLJ4J1JorkM%kkmnJN%KjnJjLJ1JplNORPJnoljJknpOJ0k
-25375C3nnqpMPOON%nkNJ0KjjLPO%mj1oKOM%mjopPMqpnkklKOL%%PRJ1Koj1lkpmkj1j2%J3J6
-25314B8Rmj1pLJ2J0%LLoj0rmOJ4J1Mjjqj1pnjJ2J4MnromknlJNN%%KKMJ1J0Jjjjj%J%OKoq
-25257D6p%KKLoj0j0k%mnlJJl%QMjOQKllmJ0K1J4%rj1j7pJ2OqrMRjnjKjoKONkj2rn%NRJ1Q
-25199D3NormkorkjNJ7J0jr%J0jr%JK%NJqpMJ2Qkj1j8j0MOJJMKMPJ%kkK%LN%ppJMjJKJMJl
-25138D0orqopkORNnnmJ1K1J6Qmk%lmkKML%mrkQRpk1j5ork%KRLNJ3Npm%JROmrroKNLMM%mo
-25076B2o%Njrj1oRJ8J0OlpkjMN%KKjNLjkkJJNOpj0NJ1JlPMm%NkrjNNOJnonppjM%rj2jNJ0
-25015C2Orj1jNOJ1J0PP%pqpjN%p%NjJJNPKqj2mJlpn%Mjknnp%J3RKLPLKlm%RPkonjMMkMLq
-24952D3rlMJ0RNKLQJrpKJnnLMjJmj0pqJRNJKPMqmP%qjKKjllm%jpnJPJ0Lpj2lJJJKRPMNPK
-24888F1oj0j1nkJOOLmkJ%plOQKqj0jLOPPKnl%JJnmKMMPROJ0Mormmj1j0KJ2R%mjJjqj1%J1
-24829D7MpmMJllllJOJkLOkkNNJLLmkj%JKlJNJmrrkJ1J3%pKNMPJoppnmooJPP%ml%jkNKj0j0
-24764B4JM%KLkj1oLJMRP%PJ4Pmnpj4lMmpkjNOKnj1lPNjonlj%PLlkj%JkMMKKRMkKLMKkjjk
-24700D5KKLPMKL%mnoj4j1pplNKkRJ8J2Kpj5j4nKJKKlpMJ5QJLROnj6j4ommj1j4oNJ3QJ2J5
-24646C2OKonnmnqjJ2J6Plj0mn%NMPNLJ%K%%rj2KR%mkqkNJkJmjPJ1Pkljlmo%J3RJ%KrkMJL
-24584D8JlNNrj1njONJj2j1KNOPKrpLLPQKJM%kkjnlLPMmmlpnmKPOrj2JRJ0J1Q%nj0oKkklj1
-24523B3rORJkkJOLrqMPLlPRNP%pqlNK%mkMMKrj3KNqkQPQ%nKLlKNP%JKknlJl%L%J%lKkJNK
-24456F0lJKJkokRJ0NnpooqOJ2%oj2rKOJk%jlkMOJopkPPjqoJMkkJLJ1J7Q%PMqj7j5p%OJ3M
-24396E8l%LPNLnj1%QOQJ2Jrpmmrj5oKLjoMJ1OKjLMMKkl%JklmornkJK%jkjLJJpj5mMMJLPN
-24333C8QLkmkKKKKMJllnlQLLRP%JRJ4J5K0K4K4J5nk2k0j3j2j9j1orqmjl%Jj%m%J3J4Lmom
-24279G1MQjl%LMookmolpoLOOjolqompk%NMJjl%LKOJ0QNK%k%LKj%KMKon%MM%JRM%LjqKPKK
-24212I4jkkj%LOPjmNJ1L%NPJ2lj1rj0jPOJkpj0mNJ5J0lmJKPJ5%qmMJ2J4PN%LJ1J4PJQJ4J1
-24157B46NKnlmojOJ0J3NmroJ4K1J0PJ0PPJ2J9J9J0RJ7K6L2L1K2K0K5L6L5L4M3M9N6O1O6Q2
-24115A029R2J01J13J22J23J43J59J79K02K14K18K13K01J82J52J13P2K8k5p4j19j44j58j73
-24091B963j80j78j73j62j46j28j13j03r3q2p4n8l6k2j5qjj0j7j6omj3j9k1k5k6l2m1m3m2
-24060A076m3l2l2l6k8k1j6roKLpj4qOJ8J6J3J3J7K1K8K6K2J9J6K2K6K5K8L0L5L0K9L9L8K5
-24023A371K1L1L5L4L3M6N6O5P5P8R0J07J25J40J56J69J72J74J86J91J88J66J38J04M8j0n7
-23996C932j00j41j80k04k20k28k29k28k16k05j89j66j42j19j06j01j00q2o6o0n1m8m6m4l5
-23971F26l2l7l8l0k5k3j6j3j0rj0mnj0j9k4j8j4rKLoqklrrnnmLPMmqpprnLJjolOKnmlj3j9
-23920A66j9rKRQKlj2j2kLlkQM%kponnmkkjmoqn%knmJPK%jmJJ0PNkkkmmjNRMKQOMMMOPkj0
-23858A32j2oklpj0jkmLJ7J3Onj5j3kLKmJJ0J2%llmknqnKJLJlJkmpkK%JK%knj0j1jKN%kOM
-23801F4%nrlKMKqqJMomOJ1MJ%lj%jkkJKJljmmjRJ1NJlJONNkppJJ4Rnj2j2roqkLLOJ5J6Lo
-23740G2rronklQJ6J4Jj3j4ljpp%J0J5Oklqj2j2nQJ1QOOLMLJJjppljMRQJ2J5Omj2pMkkjjl
-23684G9omMK%P%oLJ4J3MJ%oj3j2onlOQnj1oo%%Nlj1pLQKkmlKkjK%lKJJLJlJLj%J0MJMMjl
-23623F5NJ2N%PMorojKLNLoj0rjjplO%qpMONO%jLJkJLJLKKNlj2j3nKJ2Rj%OJnjnj0j0om%j
-23562C6%MLMM%prpjkmKRO%kmJNJ0LJNMNJLL%jjLJ2Qpj2rkJPMkkqj1n%MM%llpnQRQjoqnQJ
-23498E2mmk%%kMJ0OL%jmmoppJNOPMjNRKmmlqj0njjLjm%LlKQLmKJ1Nm%MJ0QLnj2j1rlMNOR
-23436F6NllqkQQQJ6J7OLkj1j0j1j7rLJopjPPNjjMJ0Pkqj0qppnkkLPJ0Nlj3j0kJKRRLjkOM
-23379F6rj1kLLN%jNJ2J0MMJnk%jjLNKmj4pNkj%OMpj4oNKplNNMPN%kmkKLnpmMOKnOJ2QJnm
-23317H0mMNMOL%j0j4lJ4J2MMPMqpOJ1KmjOJjlKJ0Pmj1jJ1J2ROKkoplPJ5J3OJ1Q%KPP%pqj
-23261B03lMJ5J4QKOJ0J4J6J3J4J6J9K0K7L0K6K0J8K2K7K7K4K2K1K0K5L1L3M0M9O0N7N5O2
-23225A067P3Q8J03J14J23J41J68J99K31K73L30M09M97O14P54R41J195J560K081K773L383
-23204A7117L361K312O08j122k276k477k340k118j802j684j725j588j278r57p05n28l98l09
-23186B091k45j98j62j24j07r8q7p1o2n3m7n1m9m8m1k6k3k4k2k2k5k3k4k5k3j6pj5j0mkJn
-23153C53j0j0qrj2j0j0j2onj0mjpj1j2jKoj1%MLMok2j5lL%mnqj1qjNJ1Moj5j2nkjkkNJ3O
-23103A30MLJmqKQjprKORMmmmJKL%mklmoqnomjjjLJ3RlplMQPmo%L%jKOKpj4o%mopjNKLJ0M
-23039A01orpmOQOjnqj4j3j3mjOJ1J0MNROPMmqlMMlmrr%J0J2OjnnnJLMLklkjKOQMjrj9j8m
-22981E0jpn%LljJ2J6PlpkMQOKKnrpJPKj%LJonJ%noopqrj0%J1J0NMOjmokQJ3QLLloKOkmkm
-22919E7%j%ooJmj1j1lLJ0Pjol%NJ0LjmkKNLRJ2oqNQ%JMlkrrjKNJ4J2Poj6j4pkKJ0QKnrlK
-22861E0MNMLjprqnLLkmkKNOOKJJoj2nJONjmmRJ2JklqpJPNJLLJkrj1mmlLRQLJLN%NNJmj0p
-22797D9kNROlj1ppnLOOKKOPO%kllkoj0j1LPJNLMjnPJ0OKnj1kjk%qj1nmKQNqj0JNmpqmkjm
-22736AjOJ6J4J2PMJmkjllNKnrlklLJ4J0OOMJj2j2nnJj%LOPKoj2j3nLQNlj0mLKnmllKMJOP
-22677C3Km%PNKPJ0Llpj0lKK%KK%jNMMjk%J1J9QjKjJPJpj0oKOOkpNMKOjkjOPNJ0QJjLMOmk
-22615A44%lnoorj0j1po%K%LPKk%NNlrqlJMkkOOjqopNO%Kjj%%Mkmmpp%j%PJ1J4Plnopllmr
-22552F0nKOQKjJlrp%L%LQ%mMLrqkJRJ3J1jj0lQNJjkJMmqmkMOLrrool%KQJ1QJ%KLOPJ0%on
-22489I7j5pLkp%RJooLQQJ0Olnnm%oj6oJ4K0J4POnj0qopmPJ4OjJjojQQmj5j2j0JNNJ1QKMQ
-22433A16Lmj1j0mj%KKKklmjopMJ4J5MjJLNOqj4oNJllkmMRJ5J2NkorjQJ5QNlqlNQOqj1qoL
-22375A27ONQOLKMPKkkmj0j1JJ3J0OkjJkLjppknpmjklkJ1J8J2joj%onOPkmKLknjNNnj0jLO
-22316A58LJjLQNMJn%J0J7J2Q%%MPJ5K0QKlpmNJ1J5J3J2RKLJ1PMJ3K0J8RKJLNJ3J5J1J7J7
-22267E02J6J7J3K2K7K0J8J6K1K5K4K8K9L1L9L8L8M3N3N2N3O4P1P3P4Q0Q2Q6Q9Q9R0Q7Q3Q3
-22233B176Q5Q6R5J13J27J41J48J60J86K06K30K65K99L23L46L92M33M51M65M81M78M58M14
-22210H558L49K65J68P7rj02j92k64l19l58l86l90l67l42l19k81k48k17j83j53j23r2o7n1
-22186D954m5m0m6n0o3q4r8j13j38j59j74j83j82j78j71j66j63j53j37j17j04r2q1q1p6n4
-22160B006l9k8j7j4j5oJ2J8J8K7L6M4N0N8O8P9R4J11J23J37J30J12J04Q9O7L4J0j2n0q5r8
-22129C063j01j04j03j00j02r7q6o8n8m8l6j9mpj7j3nj0k5l9n0o3p7q3q0r1j02r8r4q4p5p1
-22097A053n8n1n5n5m7l6l4l6l2k1oMkj3k2k6k7k5k9l0k5j1rk0j9j2j1j4j2mqrkkqj5j2ql
-22058B48LOpj2qKJ0Nk%OJ8J0j4k7k4j3jjjjJOKLLnj1j2nJ1Pqm%lKPPKJkqj2pLJ1Qnj2j5j1
-22006A51%JKNQJ0Mjjj0qKKkkjJlpjjoj0pjqj0lNJ1J6ROM%kj0j5j5j3j1JPLNJ3KpKMmol%N
-21951A11OML%oljlOOKrj4j5j2mJJ0J4OJMMNQMLP%j0rlLLpj3pk%MOLKmqJJ1Qkpq%NOL%npp
-21892I4kpj0o%J0ROKnn%JjJMjonooNJ2QJ2Lk%MkqlLKrqKMLorqLJ0QMrj2LJ6J5NlqmPQkpl
-21832A01Ljnlo%QOnqokJJmnJKMLLLPJ4J0lplknLKKRMJ%J%moprqkNP%jKJ1PJjnMJ7R%jjnq
-21769A29nlnmLPmj3nKKMQLmolkJ0K0J4%rlNOMJmqoLRRNQRKjknmk%LOkmrj0ollj3j3LJ3Mj0
-21710A21nMNKOkjNlj3j2jO%%JNJnj0j5nJ%kjLmrmPKoooLlj1pmjPQNQJ1Poj9j2LQOK%KJMJ
-21651G2j2j7j0J%omk%NPOk%QOOPLLj0k2j3%LJRRMQPKMpj7j2j1pPJ3QL%KKqr%%lj%LQJ1Ko
-21594E1%OKrqKJ3PnmjkJKJnq%KLJMOlJQOkpl%rooj9j5MQJ%%MRJ2QkqnMLlj0kQJ6Oorlmpk
-21532B6NJ0RKmkj2j5lPPQNNpj4p%OJ3J2MNNKJrj3j1j3jQK%jNROjjMjlmnoj%MMmnkjm%RPM
-21473D4NNK%pj2oljNQKmj4qOJ2J1%rrkLOPNjpj3qjMJ%PJ3R%jP%rnmJmMJ5Opj0n%KQLnlln
-21413C5kjkjNMlonKKNNkjjKnokPPLk%J2Qjmp%NJJKLkqlLPKrmMRJ0Onqonm%LNjlKKrj5%J5
-21349D4J6ONJ0J1Npj3nKOKKNjmMMlrnJ1J2Qmj2rpjkoLMKkJKMMRJ0LjklnnrmmjMjkomkmlL
-21289E6RNprm%KoonlMLKooNPMK%%RJ2J4PnqpLJmmnmlLMkj0qMONJpkLJMKnmJOLQPoj1qrj0
-21226B9pkRJ7J6Krrqj0rjllNQQLOL%jkJJprk%KMOPMlj1rmoolMPLNKkj1j0LPNLmnMJ0J0MJ
-21166D3KmnJ1RJlppknmjKOPNLMJKlrrok%NkllkKjolMOJQQ%j0qjOOlpmPJ0N%mj0nJNQOOor
-21102C6ml%%jJmpmkJlo%QQ%KNOKl%koqLPLLJmlKJKK%jMM%lplJjpmMPROnpnQJ3N%KKNKmrj4
-21035C5j3lLKkj%PJ3J0Kj2j0l%lKKrj0LLjOKn%NLMNLkmo%mqJlnl%QJ2MMJ0kj2mNNLONOLl
-20976E4lkKJPRmj4j2kJjpj2jJ0RMJkPMJMRLmnJONppJoj0oLJNJ1Jl%lj0qJNJnj1lPJ1OmpL
-20917C5OMNN%oqqqKJ2OLlj0pPJ2Jn%KprKJ5J2knKjkjjjKJJ%%MNkoKkroJKNjqrokKJljNJ0
-20855C3J0Jlj%KqrkNPLkKLjonkkNNJlnJJ0J5J6PjnqlllmrmNMmrmNPRL%moj%ljPJ3QKJmj2
-20793E3j1oqjKLPO%KRJrmklJ%mKPRjnJjklKOQMrj9j5kMOPQO%MJ2NlkKQJ2QQPmj2j0nqj3r
-20733D9nkJmlONMLMNkl%NNlkmkLJLKLLKLlnnkMko%PO%nkKJLPkj0j0%QMKLKjoj1%Jkmjjqo
-20668C5NONkplKLRJ2nrkjprkJPNNLlkJjnj0lOMl%NPM%LKM%oj%LRMnoJMkqp%MpnJjllLOkr
-20602C0kKljJ1J1KJL%j%JJ2J0looqjJmmPJ0Kmnqqj0mPRNLjjK%J%kMOLKmj0MJ2Qlj0j1rnN
-20544D0PLQJ6Omqpmjjm%%joj0nJLKLQJ0NKjlL%mppJJ%jJK%mnJNQN%or%MJNMnj1qljLROOO
-20480E9kqj0qMQOJnMOKorl%NMLKJlpnkLOLklMNJmmno%KlkJjj%LKon%OJ0PLLQNLMoj1j0j3
-20417C4kJ0JkKJkpnMNKKMjrj1LRNONLmnJLjlmmKlJKl%lpj0jJ1J0NKmlkRJ2lomplmkJMOMO
-20355E0JnkKMML%jKLqpKJNRL%%pj0j0j3mjLRKLNlMM%lrLJ3KjJKJJJJLMnqookJLJ0OK%jkm
-20292E5jjjJPNMKmooKKpj1pMKmLJ1J4Qkj1j2JJ1N%%jjmml%OJj1pNPKmnjjprkJLPjjOPKML
-20231E6kqj2j1mJ4K6J4KlkMQLkmnplJkpj2j2LPNRRNNOMj0j7jLpplknKPNNNPPQO%j1j1rpJ
-20174E1LnrmORQLJlqj4j5qPJ1MLJjjpmmojPOMlj1j2KRM%LMOLNKl%NKML%KkomJOJ0Onj1j0
-20114D4oKNKJknpjMJ5J0%mjLkor%KmJLRJlKknJLnoJ1J5RQNJorlOKoon%L%JMmj2rJJ2QLk%
-20052F7MmpkJRMp%Oj%KjjrqLMJOQNLmj2rJNPMMLKJJkK%qmKPKrpQRJjjKOMllljQJ0kj1nOP
-19987A00K%Ljkmkk%oj0nLJJ%poJNPNOMJLJ0MprljlkLPMjRR%mnj1JRMMJok%jJ%jkQJ0LkJN
-19924A30lmRNKMjJPjkjJNMj%NNLNPPMJ1J8J7LnkJLNOONLLJ1J3J0J5L%J3J5J3J4J3RPJ4J4
-19871D29J9J5K0L2K7J7J2J7K6L0L2L1L1L6M7M9M2M2N2N6N6N2N8O9P5Q8R8J10J17J25J29J30
-19839B169J36J42J46J50J62J77J84J80J82J86J92J93J86J77J66J54J43J27J08P6M8L5K5J7
-19815E461Oqrj4l6o5r2j20j37j41j50j64j80j96j96j93j87j80j78j77j70j62j63j59j47j38
-19789B105j30j21j14j08r9r3q5q7p6o8p1o3m9m0m3l8l6l6l4l4l0k7k2k1k4k5j8j4j6j5j2
-19758D56rj3j9j9qqk4k2j6nlj4j3qoj1j0mlmJlj1j1j3j0j0j1j0mPN%lmlm%JJLjJKjnj3k0
-19710A21j1k%%KQJ3RJnrroqrrqokMRJ1RJknj5rkKjlJ7K7MJPQ%lmrrnMKQQ%knpnJln%Jlpq
-19649H2lMJ2J4Ljrj4mnoPRJnKJNJ0JqrrLOmjLJj0j2JQNJkJOOkkknqkRRpj6j1OQQLlOPoj2
-19590G0j0qkLRKpkLNNjolJJKM%pjK%l%N%lMPKlkMLmrj1jJ1KKJmokOPjnllJMJkmlj%jmjKK
-19525D8Klnl%LMMMj%KjqolkRJ0%nno%P%kNNNO%qj1kONjkmlOLjjjjJJ%mmnjL%jl%OKJJJjo
-19459D0j0NQONkkl%JkmrmJ%QJ0JnjK%lnnljJQPlpKJ2J4QjmlknolkllOPLNmloj0nNKmnoLJ0
-19396C6J0NKLNjmlklqoLOOJLOPLLoj6j2JQLkmllMO%LLk%lpmjmo%KLNNjjKNNKjprmj1j2%R
-19333A9J1OlomKKNOLOnj7j4MJ3PkmMNKKKLQNK%knKNJ2PJjlKJJkpnppjllKloKJ1Nj0pmJLl
-19272C8nJJMRNJKmpjNLmj1j3mkpQJ7J4Qkj2rMNOKj0j2lOJ0%kLMLKnkJj%nqqlNJ0KnNJ0Kl
-19214D8oonqjLNLOO%MJ1Rlj8j3JOQJllpo%NNNM%%jljJkJ%k%lmP%rj1rj1mNJNRQKQJ1kj1r
-19153B7%jkOJ2QmpKNlmLNKpkjMOLLLLknqnNQOJnjLM%mj%mpoJJpm%OJ4J4%j1j0mjJPNK%%j
-19090E3JKjjMjnkkjnrlLQMMKnj%mjKL%jMNmj3j3pomJ2J7J2Omj1qlkOQJljLOMk%MMm%Mk%M
-19028E7M%LMjprrnNQj0j5j0%KOJ3RpmNRJ2P%qpkLjnnmJL%pqmkJNPNOJ0J2Nloj0j4rk%LOO
-18969D3JjkpmJMKjKLNJjJMlqmOPNOKpqnLKkKRN%jMPlKOnrjOKlj%lOQk%Jkoj1nJOMlLRKmq
-18902F1rmnlJ0J6MLOjl%JlrollJKNNjkMKj3j1LPMljkKQNJln%RO%j1rKJMROKmj0mjnjNOOR
-18840H0PMLjnnoj1nlKJ3J0Ojj1j7j7j0n%PORJ0JpojPOlnrmPPJJ0J0kLLQMm%LJrj1j0j0q%
-18785D2PLjJLjj1qMRNJ0Poj1q%ml%KNLjnlloo%QRL%Ljj0rjQJ5P%M%pp%LJ%MOJjkJJKjj1l
-18723D7KKKP%qLOJkoqjJK%LnoJoplmKPROMOkj2j1mk%MON%jMjjkl%mkNJKmj4kRJ2J2Ojlnl
-18660D4%KOQJm%%nqrkQKpjLLkmlonKLlj0KLQJ2NJlk%QJ1NkqnNQM%jooJkjLPJ1kj0m%LKjm
-18597E5JNQJ4Lj3j3pJPPKnojjJLnl%lrrmjKpj0OJ6J5J1kmJkj%LNKkkJoljjkkkn%Kjk%MLj
-18536D2MJKLLMjrrkKJjPQJpopmj%MNNMKkomLPQRMm%QPkj2j3JKmjMjmMklRJ3LJOMmqqnOQN
-18471H0KjlknlMNlnj0j1olJMjj%LJkjkLPjopmJ0J4PrnNMLkqlLPMjjmqol%NMjJMlrlNjj1r
-18408B2oNJ0J1MLKj%%kkNJ0J3Pqj3j1kOMnk%mJRMmMRROJ1J0jjNNNNnrorj0r%jnjMKlplml
-18349E4%mpjJ2J8J0L%nnj3j5j0NQNMLpj1n%PNOJnmJJN%j1pPOkn%Jmnlj1oMJ1J6J2OKOR%m
-18293G8oj3j1j0jRQjj3oMLJ1J4MJjoj5j3lJ1J1P%m%pj2jRJ0N%MJ0RKmrrj%kjoj0rNJ1J3K
-18241F7qm%jk%MMknj1lOJLNmoNQNPKooj2j5qnJNmoNLQJ3LrKJ0NMJPNpj6j5pMOKLONJl%LJ
-18180E5KjllkLKnnmMJ1Kn%knJMLMOOOK%nroKMknMjj4j4j0NJ3J7J5Lrj2nJkokL%%llKK%NJ0
-18120E4KooJRMLjpkOMnqpKNLloLJ0Nkm%koMJ3J5NnmlMKjKlpplmojMQJ4QKknrlonRJ2Kqj6
-18058E2oPPKmlKPQJnnmKJ2Qmo%mnkkjmrjPO%JmlkkJOQKljQJ1J2J5QlmJPRJ1J0N%kkOPLJm
-17996A58pj0j2rqjjMOQjronpj0ljKN%jJJMjpj0noMJ1Jnj3j3JOOPkokKJnj0lKJ3J2mmKMjm
-17939F9mno%M%n%LPOlpmkJRPJ0Oprl%mnoPJ2Njo%K%KJJPLnqkLQNllJnmlKJmkLROLlpMNPN
-17873I8Kjqj1rJMjkNQJlJklLMjqonnLJ1J1Lnj2j0jLoj1jMMKJKnqkQMOQMkpqkmomMONNPJm
-17811F6rrlJJMONjj1nMK%lLNnjOLJjlJMjonLOOMlloqqmKQJ0J2Rjmloqj1oPNkjmKOkj0kNk
-17748D0ol%MJ1LkJ1J4Npj1rlLRPNLk%MQJj3j5kKkkJKoj%%PQNkmjQJ1KLkrj3qONmo%lqplQ
-17688D2R%mnjQKlKO%%J0Mj2pRP%kk%llJLPMJjjNlj1nkQPJ1J0QJrj0nMlrlknj0pjMPOLpn%
-17627D8MLMLLkopqpJPPjj1kRJ3RKjj0j3oMQPl%JjljLkmQJ0PkpjJ0J3MlqnM%%LknjKpj2mP
-17567E9QONkoonJLkjkKP%nj0oNQMQOjnpnLKLMLoqq%Jl%LkoKJ1J1KkmklnKNJnqooJJj%RJ4
-17503F2J2Ljl%Ln%PkmNMmrm%kmpmJl%RPmnKOjKLoj1LJ7J4Kj0j3lkLONMMMOjmMPMJ%kjQJ0
-17442A13krqmLOKJOR%qm%nqqkL%jMQRRLJ%nj2j3%RJ1NjkJqj0mknplJL%KNRQLl%RQnoLkrp
-17379I1KJ0NjJOJkJKPLokjoj5j1jQJ8J9PkkL%pqqlLLomjNJ2OjJLkKJ0PLJpqjLQRPPL%jNN
-17318A81%LNQPNjMJ1POQJ2J9J8J7K1K4J7O%lMJ3J3J0NM%moj2j2nmj0j7j5j5j5j0j2ok%MM
-17271B87J0J0PPJ2J2J0Lj0qQJ6J5J7K0J3J%NPMJOJ3J4J1KLJ0J7J9J7J7J8J8K5L0L9M9M4M3
-17230H42M9N7O3O8P1P6Q7R5J02J14J28J37J46J45J36J27J25J33J35J35J22J01R4R3Q6P4O0
-17203C601M1K3jl1o7r5j10j17j16j20j25j25j21j16j06r6q1o9n4m7l7j7mMJ7L5M8N9O6P5
-17173B314R7J23J45J50J65J89K09K26K29K24K15J94J62J46J26J01P4M4K9J9Pll2p6j00j17
-17147D860j27j40j51j60j64j53j42j32j21j03q3n8l4k3j8LK9N3P0Q6J07J34J55J78J98K08
-17121D472K19K33K37K25K06J80J43J06O7L0%l2o0p6q5r9r8r0r3r1q3r2j15j43j67j85k02
-17094D407k05k12k14k13k10k03j87j71j49j32j15j09q7o2n8n9n2l5k6j6lOJ3K1K3L7N4O2
-17066B105P2Q6R7R8R9J06J07Q6O5M6J4k2n6p4q2r3r4r0q0p1o6n9m7l7l8l8l8k6j3j3j4j0
-17034A920j2oLmj4lO%j1j5nnj6l0l0k2k6m1l9k8k6k5k4k5k2j5oJPOjkOJ9K6K1K6M2N1N1N9
-16993A791P6Q4R4J11J14J17J15J09J10R7O6K6pm2p5q8r0r6j02j03r7r1p6o9n9m7m4m3m0l5
-16963A706l2l6l6l5l0k5l2l8k7j2j1pmnroKkj2oNRJ6K2K6L3K9J2PRMnj7k0j9l1m4m5m0l5
-16923A259l9m4l5k9l7l5k2j1JLjjmoKJ1J2K3K3J0J1K3K0J5J8J3JlJ0K4L5L8L6M5N9N3M3M3
-16885A564N1M0Ok0l6n6o6p3q6q8q7p0o2p1p3o0m0l2l3k8k7k6j9j6j5j4j1j2j1okjkkkkmn
-16847E03lkPJmNKkNONJ1RQJ5J5J8J6J0KOJ4J2J5J1OJ2J8QLJ4J5J2J6K4K1J9K3L1L7L6L6M2
-16804A058M5M7N1O2O5P1Q2R4J14J18J25J42J64J81J94K06K24K39K45K52K55K46K34K09J65
-16779D888J14O1Nm1p9j12j50j81j95k06k15k25k24k19k08k04j95j92j70j48j40j36j31j10
-16755A587q9p4p1o6o0n7n4m7l4k8k6k2j7j2j3j5j7j4nPJjPNQJ5J8J9K8L7M5M8M8N2O4P7Q7
-16718A431R8J08J16J24J36J43J40J32J27J23J12R0N5J7j0l2o1r9j28j32j37j48j54j58j48
-16693A745j38j29j11j05j01q4p6p5o8n3l8l0k8k4k0k1l1l7l0j9j8k1k1j9j6j2j1j2j0j5j2
-16662C60j2j4j0qnkNjj2j0mjjqj0ljNNKLJMOkj3j7rj1j4pnjkkKjj4p%KjnLNNO%onPQklnn
-16606A90J%JpoLLmj1j3nJKmqJQRJ2Jmlpqqkkpj1qoj%NQMMOKlmn%J0Nnm%mpLRLj0j1pnj%m
-16546I6oLJML%N%pmJOKjJlmMKj2j0N%rqlKNQlpkjOOmkM%%Jn%M%mqnkkJJonlJKnoLNMPKmJ
-16480E5PPOkpnJJk%p%RPJpnLJ1J0OjJKOJ0Lpj0qm%lpmKLqj4oNPNORJ0P%noonmKPOlqnqj0
-16419D8j1j5pRJ0PONMljlnlJNLJ0J2MopKOMOLmnlkljQJ0Nlp%lplJpj1qj3j0lOJ0J9J5%lk
-16363F0nomKPJ0RQ%LP%JMlj4qj%jOQPMmmk%POljJlKJmnK%j3j2lJNPJ2Lkkjnj4qMRQMk%MP
-16301H9RPLqqnNJ2ONQjpkjmMQqj0Jnj0jKj1j4mKONmmKLlkmjPNkk%MMK%j%qrKJ0J1NpkLOj
-16240H7pl%k%LjJQJ2J0Njj0o%MMNKlornpqJOOPKqn%llmpplKMO%RJ3J5J4OllLLJLKlmrp%J
-16178A08LKlj1j2nk%%kkLLl%nn%moJNPLnpKJ2NLRJ0OM%pnjJJ1J1QOLOROMJnnrj5j1klpno
-16119I9mjkKjj0ojqmQJ0RNnqjJKJMKmPJ4OknjKlrkLpj3qMJ1Jok%k%OLprKJ0OPQkj2j2oln
-16059F2%pj2KJ1NLLmj2j3MJ4J4QMmonlOJ0QPQLloj0j2j1jJ4J1op%JLLMjMO%lj1j5oOJ6J1
-16007I3PjommkPRJ%JL%ljKjj0j3qKQROQNmj0j6j1kMOMNPKm%kj0nkMJ0LnjMpjNMKlnmOMqj0
-15946F8nJOJkmKM%kjnj3rolMJ4R%%PJ4Kj0qlolNJ0Nkmj0rmOPjLPJKNJkLJlppKJ%kpmnkNR
-15884E6nj1nlonjMRNMQRRPJoqmJnoLMQL%OJmnmj%%kprQJ3%nkJMKMJkMPMKKKnqnKLlqj0ol
-15819D3lLLlJOkqj0qMJ1QNMNLjmmpkJmqlJLJ2Rpj3mMQNkomjPNjllMPMMKOJ2mj3k%pmmlPR
-15757E8OJ%k%KMJ1J2Jj3j1%OjLJrqonpoqoLJ0RKnmKQJ3MNNpj3pnmJM%jMLkqkOjllKNNkjK
-15696D8ljNlj1mMKLJ%LKLJ0OMJrj5j1KKj1j1jOPJ1RMJ%J1Oj1q%O%lKLKkmpJRNjnnjK%jLK
-15637E8%JNJlmjllmnk%PQJ0Mpk%%PPlj2j0njJnLJ5NnqoKPNOJkN%k%plNMJN%qj0MMJkllpJ
-15574D7jmj%KPOm%MKJ%Klkom%%lokNLM%j0oNPKL%JMmj0mOJ0QPLknqjN%j0j3pNMLMOLjmqq
-15511C2JNkrJJ1RLpnjjJPMMNnmjMMlj1pJjqrLJ5J8J0ONnqknrooj0nRJ6Rmn%%L%jMPKmJKJ
-15450E9NNlKKm%MOOPJ0NRJ2Kp%ONKKlMRKjj3j1nJKlonj1j3pmjJ0Qqj5q%JJmq%%ljJkKKjl
-15390D2JMjJLjkORMKnj1okJmOJ3OJLKJlqnLJMNKjlqomnPJ0LlmmJNK%lMJ0J0RLjljOjmkkj
-15327H6JKOOO%j2j3o%%jKOlj2KJ3NnmpJPmpJJ4QNJ3J3J1QJ0J0Lloojqj5j5rlMONKqj0rq%
-15272H1lj0mjl%kjOkojjmom%kJjoojNMJPRLlmmqnOKqlMnnQJ4J2QOOM%jqj0m%MNpj2pjmn%
-15209B8j%JOJ6J6NkonjLNMKKjj0lKmroJLLOQkqj0njNPJmKMmj4j5nMNOJ3J3Jj0j3qNROJJN
-15151E2Joj1kjokJ0R%%PQN%pqmONmpJMmm%mnjLjlplPPQ%j1okOKkPRPJpomjKoj3pNJ0J3RN
-15089E4Knj0pomJ1Nj1%J5J0NNlj1lMnoMQQLnlmjj%J%%NOLqoLNPL%LORQLknoqj0rJPM%nnn
-15028E4nmojLNPkonnKLMOjJKJJJPJ3LnmKQLnj1j4rjLRJllkKMLjpj0p%%lJJmKNQ%jkJMPMo
-14964D8kRNkKoj0okJMLJpj0olLJjOONMlkjjNOKPJ1RKjOJj4k0j1kKMPJ5J2jkqj5j2njKLjo
-14906C1mOJ1J0ko%Mj%kll%J%kkJJkrj1n%RJ0N%mmjjMOLM%prj1kQPMlolKLJMOkkOJ0MOJ2J1
-14845H3Mnrj4rokLLJ1J2Lpj1n%QRKmqoKKK%jpkMLLN%qj1jJJLjLJ0J3RNmlKkpjnjlj2j1kP
-14786D5J6Rmr%PNmlPPkprj3rNQRJ1J3Kj2j3nknlMMLKmqqMR%kNPKjjkLLj0r%jlKLJMjo%J1
-14726E5J0JNKj5j5pLJ4J5Jj3j4pLPJ4J1Mmj1j1onJKjPJ4J9J0qooqkQLmLjnmlJNJnmOQkpn
-14672E4jmjKJ%jJQPjmj3j1JJ5J0j%MJooknj2jLoqJJLQPOPOLprnlj%NKrojMkjJ0J6J2mj4o
-14613D7MjJQLpj1nL%K%nmnkJkj%ljQJ4O%MJmkljONolKmjPPLNlj1j0mNM%JNkj2kOPPjqJP%
-14550E6LQNlj1nJjrqonLLKPRQLnorpJOLKPJ2R%qj0plMjrnPQJ0P%%Ljqj1nkpmjNJ4J0KMQP
-14489H0%popnPOlkjjnj1mMJlMJ%%mmjklJMLkKLJ%mjjkJQKJQjqnklLMjMJkJkj0j0lKMMkj0
-14425B2mJMLlrmlLOLlJRKnjMOMlKM%nkjkMRJ0PKJjllnJJljOKOMnmOJ0NlkkkJ%LMONJkj0j2
-14360F5nPJ0Njlnkoj7j0ojMPQJ3J3Jqnn%%%QJ2NJKkjljJ0OmmnKRPKpj5j3j1nJ%jMNJ4J4m
-14304H5j0lMJmrj3ojK%lkm%POMJ1J5Qjj2j4onKPN%kljkLMKPKlkKKML%lqrpKJkjllJNMOMl
-14242F4qj0jONKjjKMLJkknmnpkPLrj1kJ1J3M%JJ0NJNkmnklkKKnj1o%MOQN%KNMKJkJMKJQP
-14180I9lrplnoJ%qj0nq%J%LJNPjkJkJPJ1KJmj1pmJ%j%njMjnojOJORNmrkMOQPoj5rlRJ2lj2
-14117D0qp%J2K3J5KkMjqoKJqpLJlLLJkKPJmlNKJ%JNMJpqjOLkljllNQOjlkooknl%JKRJ0rq
-14053E7J0J7J5PLRLnom%Lkrj1qkROqqjKjjkmMQKprnmkOLnkORL%LONOOmj4qPPnpmlj%%j%m
-13990F5j0j3nmmMNNQOJKLQJj1j%nlMPMMJlLPNnj5j5lMNMON%lOJ4J2NLMKLKkjLLjj3j8j5j1
-13932F3%OMQloNLmmKJ0OkJRKqj0plLklj%qj3jPLpoJORMomKLMOLkoojLMkorpjJRJ6J6RMpr
-13869G8j3rQRjJNJqj1mLOQPLJnnkk%K%NNk%oj1qjOPK%nrp%NOK%MK%nmLlp%kNJ0jnKJ1RQO
-13806I4Jlqk0j2J1Om%LNPNMjoKJ3RLrj1j0j2oNJ1PNMOnj5nNPNLLjjPOqj3p%NPMm%Njnook
-13748G7KNKmlomkKMNRJ1JoomLRQLM%JKJlKKnJJ4J2LkqlKmJKjmL%JQJ2J2Jp%LMQPkm%NOQM
-13685A92MRPRJ2Lmqplqj0LJ8K0J0NLJMQNNRJ1OJONLRJ5J5O%OJ2J9K4J5NKMK%KKKMkmMJ0N
-13631D76J2J7NpnmkQK1K3K3K8J6PJ2J4J8K7L0K8K5L1M3N1N3N5N6O0N9N5O4P4Q4Q7R3J04J06
-13594A847J00R9J01R8Q2O3M1K4J2jj2j0j4l7m2l7m0m4m3m3n0m8m6n3n7m9m1m1m5n3m8m6n4
-13561A513m7l0k1k4k5rKLJ0J5K1K5K7L5M4M0L9L5L3L0L1L2K0Mjoj2j7k1k2l1l9m0l5k7k6
-13525A526k8k3j7j8j5pLQLQK2L3L6L2L8N3N8N2L8L5M7N6N9N1L9L8M4N0N4M3L8K9J5RPnj9
-13488B392l5m9o3p8q6r5j03j06j05r4q6q1p5p6p2o3n7n8n3m6m4m3m5l8k9k4k7k7j9j9k3k8
-13456E45k7j2knj1porj0j1j2nM%lm%LMjpORNmj1pJ%qj7j8j5j7j1j3j3ollj4j9j2nMJ2O%N
-13407B76mj8j1jljNMmlkNLqj2qj0mM%j3j3okrj6qkL%mlLJppj3qKLkjQJ2%pljLLj1j7j2ok
-13352G3OJ5J7QLnqm%JkllJKKNLKjlJkj0j1jNPMJKNNMKOKnkLNPMJJRJ7K4K3K0J7J4J3J0mj4
-13296B72j8k3k4j8ppj1rmmqoJ%lrj2j0m%plKKKOLnlkJLLJ0Roj0qlORJ0Pjnj0jJ1Oknn%kK
-13241A10JKQJ7K8J6QJ4K3K8L2M8N8O4O8O0N3M1K2lk8o0o3n5n9o1n3m4l6l3k3j4j1kROnj1
-13203A55qrj2j9j8kNnj2kOMjOQLKko%LJkjLNknMOOJ1PK%KLLRJ4J2J1J4J6K0K7K3K7L4M4N4
-13152D44O2N9N7O0M4J0j8l6m5m9n5n8n9n5m5l6l1k7l0l0k1kNmj2j3j0o%LMKkmnnnjl%jLQ
-13109I3MnjkmMRPNLlnm%QJ1mrnoojQJ0ORJ2J0OJ1J4J7J2J5K3K6K7J3%j4j5j0j2j6k1k8k5
-13062A67j7j2j5j7j2rJMMKljNPjolllLNLLNOqj3mjjloq%PJ1Pkqrm%jjJQPMmj3j2j2ojMMK
-13005E1PJ2PklK%kKKqq%LlooMJ0%mJljkJQRLknqj3qPJ0Qkj0qq%%j1qJ0J9RklrnQRMLmpNJ5
-12945F8QJkoj0jJ0J6Nj4j3oJ1J1qj4p%PRJlmnoJPNNjonoJQJ2Qkj0j1JROJ%jpj2nLMjloqJ
-12889C6J1Onj1qjMnoRJ5Mpj1j0jOJ3QJjMK%NOmJOlp%LOQqj4lNLPLlLKlj%M%l%%JKoj0qok
-12829C7kJ0J8J0nj0M%kJ%JKMPPjpqJPlqm%RJ5NjOJ3QokMJ1Lj0j0qJLmLRNlmKlkMNLLKPK4
-12771A51K5J6J5J5J5Npj3j2%kj5k0rqj1j0qolnj6j2mkJPJ0MKlj1j5p%NPjlNJomKmpKLk%m
-12720F1plmLQRJ1PLLMjMOKjrj6j2pl%kpoNQJm%%MRPQQJnjjJlpmOJ2KpnpnlMOMOlj0pJPOn
-12657G2j2qnknpjNJ2RMNKJ%nrm%MJNJmK%lKQLoj3pPJ0NMRMqoLjmjj1roolMLKL%jOP%kPJ2
-12595G3JNM%MmqmllJjonMNJmkON%jnoKRJopooq%O%oJNJMLOOjnnJRMljOMj%KLNOJj3j5pKR
-12529F3Q%plPLkjMPlrmNjnnnoJN%KKkJOKOPRJ0JpmlqpkjkpnoNJ0KnoLQOmnjlljKNNMqpJ%
-12463E2LOPLJj2j1LJ0QKqj3MK2J7Njn%JJkoj1rLNKjp%RMjlmMJj2p%lkopMJ4O%Lj%KPRMJN
-12404I6LNjqjjjMlmpokL%kKlj2j1nmnKQOOLkjMJJ%KJ%ljjJRJ2LnpnkJJNKJNOQKJj%rj1%K
-12340H2KK%nlLRQlmmpqj%MLJ%kMOOOLMOlpoqrJOLKknjOMojMJnlJRNLpnkl%km%RLmmkJMON
-12272I6LN%lnomk%kqoLJ%jOPJKPOLRK%oj1rkjkokMNNjnnJJ1J2J5RkojjpLQ%qlQRMLLPQON
-12208A62KLOJj0ro%JJKj%NRQKkmjLlqorooqmooLOljJ1J7J0n%jkKKjjL%pkQJ3R%nqollLJ0
-12147A59J7K0J4%j0j0lJoj1lLKMJ4OKLLJonJPJ3J0MLKKMJ1Pkj1lJ2J3LokPPORJ0J9K1J4O
-12097C62lmPJ4Mrj2%J3J1KoMQJ0OORPQOJ1RPjmMJ3J4J1L%J1RMRJ7K3K4J1J2K0J7J8J7J3J5
-12050G30K8L0L1L9L5K0K3L3L4L9M2L8M0M8N6N4M5M8N0O1P7P7O7O6P3Q0Q4Q6Q7Q7R9J09J21
-12017B637J39J52J67J80J91K12K38K66K93L22L61M00M45N02N69O44P39Q59J003J165J347
-11996A2831J561J799K055K335K604K801K852K639K103J274K73p03j482k021k335k474k501
-11979B3611k451k333k153j932j692j443j219j026q51o99n81n00m43m00l75l55l35l19l05
-11960D199k85k62k51k46k33j94j71j63j46j35j32j15r6q7q0p3o8n9m9m2m3m8m4m0m0l1k4
-11933A042k6k9l5l7k8k1j8k3k6l2l1k2k0k3k3j8j7j1j6k4k1j6j7j9j6j3nkrn%qj5k3k7k0
-11897C46j2%OKlnlKJnj2j0nj2j5j3j5pPMl%qj2j4j3JN%rj5mNLJ1R%Jlj0pKKmlJJ0PlkJ%o
-11844A93j2pLMkj1pKkKLJ2J1mj2qoj2j2kJmnmjJlnJJ0QoljJMKllooKJ1J2Nkomn%PPN%mjK
-11787A40MMM%JLL%pljo%OLJ0Kj1j2j0j2j3%J0PmnMNNQN%rj0okm%KMLlpj0lMmlLjLjjKqj2
-11730G7lmlNJ4J1OLMPmrj1j0jOJmkpKPNKjmn%%mJjork%L%kJNjj1oj1j8pNJ0ROOORjmK%JK
-11670F5NKoqnjjNJ0J3%oNPL%nrj3mNKkjMMPPQjpnoqJJ4J3QkrpnJPPJMLjKLlj1j3j3ql%Ll
-11610E3prnlljKJ7J7Poj4mNNKqj3j2NJ8J5Ok%OPN%rj2mkkNNJOjrlMKK%lKLKm%POjklj0nM
-11551F2KJ%J%NJ1Kj1%Qjr%L%MJ0Kmj2j2l%J%nomKNPlj2j5j3jJ1J2ORRKnk%joLOQMqokMMM
-11493F7QKpqn%OORMm%kmlqomjOPQPN%jjoqomqrm%JRJ3Nklj0qJKOONNJJjj4j6qMJ0QMKlJl
-11430E2rr%Lk%KJkkklnKPJ1J6J5Npoj2j4nMRQMMjj2j3K%%RRJ4J3J4Oj1j1pj1ljKjkJOOL%
-11375G7opkK%KNNKlL%p%joljMMnnJ%%jMQpj4j3nKJ0J7J6J3Mmpj1qkOK%PMpqonmmJP%kLjM
-11314E8J0PJKqj2KOKlq%Ooj5qjRJ1NM%NPRNllqqklmnKQOjjO%nj0j4oKOJMJMJ1JpkLJnmLM
-11253F0kkNQjj0j0m%NQLMLLMK%MKnnMJ0OjjKJj%PLom%kLMmojOlkMOPJ7J5MjKjjJ0J7J9J2
-11194A97OOMJPPlj1j6j2ooolnprj1j7j7j2lk%MLLjJln%KLmj4j0%%nkPJ3J0kjJ%lmknjjnk
-11138E9LOnj4qjLMkNMlmlolNJjRJ2PJrp%%mkJOQOjJJml%MlroMJ1KKkmONOOl%moNPPMmpoJ
-11073G8kqljOP%noNJ0KomkljM%kkL%onlQJ6Rjpj1lOMnrqrqjMPOLMOLJqkMKjlomkmjK%Jnn
-11008C9%LLmp%NNMORNrlLoolNRMqoQJ1mpJJLKKjmlJKkjNJmklj0p%jKRJ2MklkllqjMkqo%%
-10943B9OJ2NKmolJQOrl%JNJj%JkMJ2OJKjplMjpljmoLPLknkkqjkLJ1PKj%JjmoJLkl%jLLJM
-10878E7JmpnMJ0jjNPRmj0nno%MOLjrj0m%jMQO%olkM%j2qNJ6J7J0KkKKnnn%oj0lk%%NJ1J0
-10820F6QO%loj1jRNormJJpok%ljLL%kKRkok%OKlormORPkJOl%J%L%lLPRKpj1pOMlmnlKPJl
-10754E1RPjorpjNQQROkj0nKNL%%JjKKjprqnLPOMNLMOjlpoLKJnj0nj%kppplMJ1J4J4PJJko
-10691G0n%LPjrjjoklqoJQMmrrJLmolrj0jMJ4J6OkNMmklppr%J3J4RMJkLRPMmoj0pKQ%mLRP
-10629G5QjqJMlqmkknqqpnLJ4RJKLLJprjmmOPPJm%%mJPLlmjMNLKKjnp%JKLJknnoojLNKpkO
-10562D6LJM%lKKJKllLKlqlJkjKMm%RQRRN%j0j3qK%JJLL%oqkOOpjQJ7J7%nnmmrp%LKJ%Lkk
-10498F3JkopKPR%mjPKkLPkj3j0JQKklLNjlqrp%NLnojOOKkmOJ2LkoplnllLR%mjMPLkklqkN
-10433D5L%LMPOMjlpppkPJ2joKKloj2j2j1mJMRMoLNllolKNRROk%Kmj0qNKmKJ3RlmolPNM%p
-10371D7kORM%mj0kO%popoJKjjKKJ3J1Loj0JMPNKklJjjLKLMLjoj2j6j1mPJ4Opj4qPRLJoj5
-10313A9nONNNJmm%RMJNNKPLrqLJomjLMklJ%KK%kmmj%KK%KLJjmJJjJKKkk%lloLJ1NMOKolJ0
-10246F3Qnj0mJK%JljRNqq%RkokMOPJ2Rlj5j5mkojLLMJ0QKmomLKrqLJ3QjjNJqjPNNkmJMjo
-10184G3j0j0jOPKKNnj7rjJKPQKjmj1j0lNLklMJ4Rmmlmmpj0mQRNjkMNMLmnkLNOOJ0Llj%pr
-10124F0kLOJ2OkjmrqLNNJprl%MkrqKNl%PM%KQMnqlJ3Ommo%%MQPMkoj3plL%lmoKJ3Lj3n%k
-10061C9jMLlkMMmrj0mon%MKLNklKLk%NPNKPJ1Poj7qLjkJOKJJ%%MJllmJKJK%lJjn%MLlj6j5
-9997A2mJ0J1POKl%PRONN%koqonmKKJkj0n%KOPKMjpkJljNjponNJ0PNKJMjnm%PJ1O%lqrj0p
-9934C5KJ1Mjjm%qj2njJ0Rk%LPJ5J0mokljjLLJkro%K%klOK%nj2jKmOJ3RKNQkqJmj1j1mMLN
-9874D6KLnpON%knJQMjlj0pKNQQOPMlqj1j1j2mPJ1MkKkpn%KMNjpolk%KNNKNNJ%Jkl%LNOKK
-9810F5Mmj3j5rjQQJmlONlmKQL%QNnnmkklPLj0j0kLJjnroLJ5J3J0lj4pJMNL%rnRNmlkKJMQ
-9749E3MLMjjnlNKnqmJJnqJNJMJ2QjnroKRROjkMlpnqoknjNRJ0LJQKqqJJ1jrpkNLJ%QMpqnj
-9683D8%qoQPJljQKqoMMKMKMPJrmkkkrj0%RNKMKKkkKJMJmlLLoj1qOJ2J2%qnOPKm%RPLqoLP
-9618G7Nkpjjqj0kQmj1npmKJLPOOPKnqrj0nLRKjLMMOnj5j4lLLOMjqp%MnmL%%NQNMMOmo%PP
-9554E2RRMknJRQlrj0%J2J1pj3j0ppnJKNOKJMkqk%MMnj0j0mjkmMQROKmnmmoonKPNNLJnkLR
-9492D1PJ%kJMJj2j2OJ0PN%Kkp%MJ%OLlrpoj2lJ0J0Pknmqn%L%LL%kpnLLKOM%OMLNKoomJKj
-9429D6kkLRLprm%PJ4LJ%Koj6j2n%QRM%KONJOQmj0qqppl%kJQNqj1pjJ0J9J4O%LJ0Onj1rmJ
-9370E2%k%MKljJNMQJ2J2Jpmoj0j3pJLJpplLRROKkomoj1j1%PQQjj0nJNMLJjJNkpqJRRQlj6
-9309D2j1jLJm%OkmPJ0kj0j2kRJ1PJ0MJJkjnnoljjjKLkJMk%OmpmNQPMk%J%op%orMOkLJ1J4
-9248F7%olppjnrmKONlpnKJ2J5J1jpqLJ3Lnk%kJKj%%K%pkOKlmKjk%Jjkjpj4oRJ5QloomnJJ2
-9185D3jj1plPJ6J0j1rMOoj4j0MRlj1j0nMJ0J1R%qj2j2p%QK1J5LLMLQNN%j1j0npj1nJ1J0%
-9135D0plonmMJ2RRNnplLNRRkojjlokjMKmklJOlrnJKj%QJ6PmknmLJ%%JKLJnj2j3oJOQOJL%
-9070D8mj%plNQJ1Jm%nrnjmkK%MQLPLqJJ4R%ljnrlMMKjmKMMNkqppQJ2Lpj1p%L%nnqlQQMjo
-9005C9klJPMmpqkJQRJjprkMLMJ%mqmJK%NPPRM%PQPnj3n%koolKloj0pJNMJ%%jjLNON%MJJL
-8938E1%jkJQPkpokpqjjJ2J8J1Onoj0j1rk%KjoroMJ9J8MONKJmj1okNN%llJLMPlj0rJPLjkn
-8878E0%PQPkrpLPPJ0Qmj6j0%%lKKj3k1j0KNRJ1QMnJjqlKM%%%LJ0OJnrj2JQMNNlqljJjm%O
-8818D9J7Qrpmj0mMJ0OMOL%NJplmmk%R%mkJnljlKJ0PkponmJNlornMPKKOlrj%Kjj0kPQMqj3
-8755B4rNQKkJONPPMJmjNJ1KnokQPNjqnlkMONM%pj4j1nQPjkJjljJJllKRNmlpqnPJ6Mm%RQm
-8690G1pMNnj3jLjjln%J1PmjK%NMlppqj4pJ0RLKkkJKmj3rJNQN%JQKkmlMJ0QPLrj6pnlKLkm
-8628C4l%KkmJknJPKLJ0J1K%KmoKLMRO%kqmJ5Qnj1q%POoq%LQNnj5j8j1nLJ1PKlmqKPmmKK%
-8567C2jJJ0J4Kj3j1j2pNJ1RKlojOLnj1okmPJ7J4PkLNj%llMMmj2j3j1nOPJ%MRNqqjNNJjOJ4
-8510F5Q%nkMLklL%nLPkpj1j0JNOKmkNLjlk%%RLqnMOKjklnpnn%QNPJ0PMJrj0okNKnkQQLKo
-8445F9rLRKjKMPJ2J1MJlpLQRJ2J5J0QRONM%Jjpj4j1omLNlj4j9k0j4%Npo%jppNJ2MjkkQ%j0
-8388H0kjmkmnMJ2Pjnroln%JJJ1O%jMJj2r%%kLMJ%lplJJnjMJ%qjO%pJNMLMLnkNPKonJOLnk
-8322F1Jmk%%Jjpkj%KLMKJkjkmJjmOQOjjNPOOLmnonjMKlmpMRJlnj2j0KPQLprJPQNNLNJ4P%
-8256A04J%jmj0njmn%NPPMkNNl%QJ1J2J4J5K0K4J6NNQJj5k1j4j2j5j2pj0j6rKP%qolJmj0m
-8205H6JKqj1KLmJMlmOQ%j%%jMJ0Kpqm%PMjpnkONkLKpj0jJ4J6NmmJKMKmonmnKPJJJlokJOk
-8141H8qKQKnmlljj0j9j0K%KJ1J1J3Rknl%oq%NJ0kpokPPlnOOoqm%PJ3LpqljLMMKnKQLKPLK
-8080I8kjnj3okKMJ0NlpkMkmjJ1QONJjjmok%Jj%M%KJ3J3lj1jMLnpJ%nJP%mJ%nllmljjN%lJ
-8017H8KNNKml%LklKj%NNNjnjoj0j%JPJnjKK%KOJ0NJ%%jnnNJ1QLLORMklkl%Jjl%j%MMN%kL
-7951A54%lnpn%j%POJpj3nRJ1OnlOPJmLJj0lQKjMPLpoK%JMNKkKPNkpj0oNJ4Plrrj0pLJ2J1
-7891A66nj0mKJ0QQMjj%RR%jLPJ0PMJMJ4J2pj3oolNJ3MQJ3PjjLKlqlRPKOJ8K1J5J1J2OjKL
-7836C71JJ1J1MNJ0J4J6J8RjmjJ2J7J9J6J2QJ0J6K2J7J8K4K1K4K2J8J5J8K3K4K4J7K0K7K5
-7798I33L0L4L2L6M6N2M3M6N8O6P3P4P3Q0R3R1R2J05J10J11J22J28J38J47J53J70J85K00K19
-7769C740K37K62K97L36L82M26M71N32O14O98P86Q84R93J112J232J339J422J464J449J370
-7749B0046J229J045Q51O41M43K87J46J7r8k28l99n97q12j018j197j338j416j440j429j388
-7729A3345j320j222j108r91q76p76o83n82n00m30l75l25k88k61k35k04j89j75j61j49j32
-7708B363j20j15j07j00r4q1p8p7p5p5p1o3n6n0m4m5m7m2m5m1l5k7k6k9k1j5j9k5k2j6k0k6
-7676F56j5j2k1k5k4k5k1j7j7j5ojpkLkj0j3j5j3pjmqj8j2pKLnj3j5j2j2j9j5kkj5j1OOKM
-7632B43PjpqrppmmLMjKlj1j2pMJ1J2Klpj1rmLJ1QjoMJ0Jprj0oorj1mKMKlonmlMOkpmNOKM
-7573A42Kjj0j0lLNNLkp%Jlkmjm%L%%mJOJqj0jJ0J5J5PMkMLqnLK%jmpnKjj3j5pKN%kjnoRK7
-7513A28K0knqj6j3plLJ1J0Kpj2nl%OMJnj2j2pjRJ4QMnqolJjjKMMLPO%j1j1nllm%%kolMjl
-7456E7kJQOjkKJ1J8Kj1r%KlqoljOPMJOP%omljMRO%kqj3olrJOJKKM%KLM%lk%LLonJLLKMJK
-7391H7NLJ1QM%nJjpolnm%kqmQPJNJ3Mj0q%JJMLKLOJ1J5K0J6J2J0PQMPJ3J6J7J2J3J0lrj8
-7338B75k0j3nKllORKmnnjRK3K8L0K2J1J7K4K5K7K5Lj3j9k1k1k6k6k9k4j8j9k6l3l3k4oQj
-7296A48pkroMNPKrokk%lj0qLOnoJKNOlknmklRJ1LkkjNOkqj0p%JLpj3njORJjljJopqlONKo
-7232G0j1jNMlkQOmJJ5J3QJorpppjmJJ0Okmomm%PMlOJ5NLkpkPJ0%oKKllJJkqn%kmMQOJ%%p
-7169I4nkolPJ0PlJRJn%%rj7pQQlnKMoj0mmOPLPORQLkj1j0nPJ6LkMM%kKknJOONNpj2n%%jJ
-7107A07%jKJlLQNPNknlMMKjjRMmJNOJjQJ2J0NPRPNRPJ4J6POOJ0J3PLrk0k2rJJ3J4Jj1j1m
-7051B57plknjRPKjoj9j6j%pnlj5k0j3pKkqjjj1j4oQJ0Jm%jmpmjQJ4J9J1KN%qnk%jmjJkpp
-6994A24QJ9J5QNMQOjJJ0J7OmljkjLORLnpjQ%j5j6rjnj0JNRPPOJpj9j7K%%LQQJJKQQmmnro
-6935A85MJjMLJJNJ1R%%K%%J0J5Jj4j1ljJPJmrpMJ6J0KMLKJjMPLKJmlLJjm%RJ0J4J1%jMOK
-6877C16J4J5LjlpqlKJ0J3J0NKJllKOPOPJ6K6K1J1J3J0Mlj9k4k6k3j2qj0j4rLPQJ0ROPQJ2
-6829D14Onq%lJMKNJ7J6J1QJLRROPJ1K0J4J0J1J1QJ8K9K9K1J5J0OPJj1j7j3qj7j7j0mlqj0
-6783F06mnj0rj0qLRnj7j1MJ2J0NkKMJ3J4RJ8J7J6K2J7KlPJ6K1J8K2J9J9K0J8J0LJ1K0K0J4
-6740I37J4J7J1J1J4J5K1K2J8J4PJ4L3L9M0L8L7K9K4K6L8L9K9L1L8L9M2M7L9L5M3N8O9O6O8
-6705B062Q1Q7Q5Q5R5J10J21J23J22J33J41J44J51J60J67J75J80J93K11K21K26K29K31K34
-6681E767K54K89L26L68M23M80N42O12O97P93R07J040J197J376J589J840K118K447K830L252
-6661B9147L665L935L838L184J974M73r49j976k505k684k629k448k234j960j589j137o45j54
-6643B5306L15P83J259J751K286K884L556M309N120N932O561O730O148M669K390k75k716m539
-6625G2469n579n972o013n840n545n183m722m153l567l026k561k173j854j589j368j180j030
-6608A1114r00p83o89o17n43m78m27l78l32k91k55k20j99j88j69j37j06q9p5o1m0k3nRK8N9
-6582D205R2J43J98K37K36J75M9j03k42l30l73l77l52l23k96k73k37k01j69j37j13j04r2o8
-6558A545m9m5m1m1m3m0m1l6l0k9k9l6l4k7k8k2j8k7l1k8k7k3j6j3rj7j6pjjmpj4r%knk%O
-6518G03J1J1RJ2J4J4K2K6K2K0K6J8LmjMrl1m5m3m2l2l7m1l2k6k2k2j7qpj5k0j4j2j1j7j1
-6480C96JMnj7j8j4j6j7j1npjNJkoljJRnj2JQJ0jj1oLjmLOKLKlj0jPOmj2j0qj3j8j2NJ3J2
-6429B44ROMLMKjknKOlljlj3k8k4j8j1j1k2j6qKNMOJ0K1K1NorKPJ%KLqj2q%kj3j0OJ5J0OJ
-6377A70j1j1ro%KJLPqj2nnonJLpj4kRJ5J3J3Ponnj2rjnrnjNNjknomkpj2lJ0PLNNJlkLRPL
-6319A01JQJ4Jnmj4j3j0pmkJJ4J6J1MrpNMkmoj0pkLMOLpl%j0j0lPJ3J0Onpj1j0NJ3RjljjJ
-6266H2NMllKKnnKN%qoNQMMNkqn%LQQ%orlKK%lq%QOmjOKmpkpj0mLLJKj%KNJKNOJ2Qlj1qj0
-6201G7nLR%pJROmmOMnoLPNpqkrj4KPjmproj2kOJ1J4J1RNOKJMJq%OlqmjmopkLMlpORN%lnn
-6137F4kPJ2J5Rmmorqrq%LKKLMJKO%ronl%KrrKkKONnj3nMOPNNOPMLORKnqprrjLJLMkkjOQQ
-6071H4Knlpm%%Jmpm%RJ2Onj0jJ1J3kj3qlKPJmmjKmrqLPRJ1Mnk%OPMMLJmj1j1qlPOONM%Mk
-6010H9o%JmkPKj0j2qjPJ4QoJJ4J4Kj1pmQJ3J2NnnKM%%kqpkNJ7K3J5MKQJ5J5J2J5K2K7K2J
-5959C06rnjoj3k0qqj8rKlj2jJ7J7J4J6K3K5J8J4J7K3K9K9J1%mj1k1k3k7k7k8l0k4k1j4j2
-5919B06j7j8pjoj5k0j4rn%l%NjjjlKJ0RlponjjoJPKl%%oomJKmj2nJ0J5J0Jm%LjpmMOlj0r
-5862F6llojMORNkkpj0mKJlollOJ2PklkJJmppnPRNMRQLRQJqj7j4nmqrmJ4J9J2Mkrj2m%JMK
-5801F0KKnmjqj1jLkJONKlprnJ0J1MN%lkklNRPJkjK%nJNpj2pPJ2RJlmjKNNLNMqpjmkJ0Qj0
-5739G2j2%kp%Knj1n%%PJ0POJpolqnJOKj%lJMLkLJ0J0KlLNLJJlo%PLK%mlLNjpoqj0lLJ4J6
-5678H2PqqnkOMlj1q%QJ2J3R%loj%lm%mqj1nJKJJLPOLLln%ln%J2J4%qjjlPPk%nj4j3NK1J8
-5619I9MmnmOJ1Mlklkj%knKOOMnj0mlkMolKKjj0nRJ2Pnj2nPJ1PkJKjopJNlpkNkoPJ0Roj3l
-5558H3%%kokLQJ0KlKLJJKnljkkPJ1Kk%mj0j0kJ0J4J1Nqj1ppOJ3LkkKkopmjlNJ5PMPNmrjl
-5499A11lKLKLjpj0j4mPRM%knjK%qJPPJ0MLkmNNJrj1nJLRRPmj1mNRNlj2n%NLk%PJ0Lk%MJk
-5438A36LMkrmK%nlnjJ2J6MKMlqqjLkojOLmokMJ3J5J0klklnKKKPRMmqlKNLKjKO%jkMMMONm
-5375A98rMJ1mj1MJ8J4Moj7j5jJ2J3MJ1J4KkONjqqjRRjrkJLJonPJ2POPNJ0OkoqmQQJlPJ3P
-5320C18PRJ2J0KJLPPLJjMMMKNRJ3J8J2QP%MJ0PQJ2J0J6J4OORJ6J1KOJ1J1J1J3J6K2K6K3J4
-5272G49PJ5K1J6J5J6J9K1K2K4K1J8K1K1K3K9L1K9K3J7K4L0K9L7M4M2L8L5L7M5N5N3M5N0M9
-5237A771M8N6N9N9O3P1P5P3P6Q1Q1P8Q2P8P8R3J07J08R7R6J00J03J01J03J02J05J11J04J01
-5208D260R7R1R0Q1P1O7N4M8M5K2Qjrj8l0m0n5o1o0p1q4r0q5r3j12j20j12j00j07j21j15j05
-5176C345r8r3r5j00r7r3r5j00q9p2p7p8p2p5p2o8p0o5n8n2m9m2l8m1n2n0m5m2m0l0l4l9l7
-5143A187l3l6l2k1k2k5k8k8k8l5l3k1j2j8k1j6j1pnlj4j8j5j8k3k5j9qj3j3pj0qprj9k3j7
-5105D86rj0j1nLKoqqkLLNKj4k1j5rj2j9j6jQLj2j9rjoj2j4pLONj%JMmj0j5j0JQRLlqj3j1
-5054B34JM%lonLLlrqokKOOj0k2k0j0%J3J9J2mnmkkjLOPJooomnj2nk%jm%k%NLPMjLRLnj2j3
-4995A48p%MMPjppo%LJNPmmjMMlm%Mmj5rkjlKMlklk%PNln%km%OLJkkklmlJOQJJNlj0nLKnq
-4929I7mokMMKJln%MQNjJJknkJkjNkpqj3qLJ1RMPRPLlnNLonKORLoqopj0nkK%NLlpkOMlpoq
-4863F4lJ%LOJpoKQNM%nljkOJ2J1%qrmMPQPmj0mPkqm%KLK%jMLjmj4rjKQJ3QNJmklqpmNNnp
-4799F7pm%PJ0MnrjJ1OMJmmkJJ0QKqj5qLOKjjmNJ2NppoojJLMOPLqj2lP%kNOMpqlOJ1LnpMN
-4737H4oj1n%JJlKPLKQjqj0nNJ0Lkmqj2%J2J6Poj1j0rqkJNJ2J1%JMjlLLmpllNJ0J6Pjlj0j3
-4681G0mkon%MNknlj2qKLNRQKLJnqj0qJJ1J6RmqmLKlLN%j1j4lQOjmop%RQKj%LLkPJ8RLoj6
-4620G0j0nnjKJp%PQOnj1rlMPRPknOJ7J4PKMLKnqmMMj3j5lLN%j%mqklj0p%KOKrj6mMNJmnq
-4559B0mOJ1J1L%LkpkMjLJ3J4NllolKnmmJOlj4j2rjPJNJ1PqoMPMorqlKKLQRLKJkjlkJ%OR%
-4497F3okllOJ1PLjnkpj4j0jNJmLLqqLJ0PRPKLJmoj2j1%RQLjnKMLJnqo%PPlnJm%l%RQknkN
-4434E5Nlooop%QPLMknnMJqlKjJLMkjPOKL%qj1pONnpqoOJ0LjlkkjMRJ4J2PKjpj3qJMKLMLP
-4370G2KJJmj1j2kJkMJ4QqnjjlrnMNjnnkLPMjplK%nn%NKjMJ0J2Lpj0pJNQ%%%llLLroppmNJ1
-4307C9J3J9J1Mkj0j2j2j2ro%LRNnpkMPNjrnPJ0PLJJkmlKlJPOnpNJ0MMOKJjonmj3kRLppqm
-4248C5jJM%kjmmLJ0J1PQJ0J3Kqj1j1rnj%JJ3J2jlKL%QJ2Qjj4j6pmokJokOLLLLqj0KNN%KP
-4191F6PJjMLKknkMQKpkk%OPJlkkOJ9J9NmkPK1J3kmKNQJ6K5K6K4J9K7M2N5P1Q8J02R3M6kl8
-4140G70o5o7p1o8n5n8n3m8m5k4rrj0j2rj5j6okjljN%j1pJPQRQJ0J4J1JnlnjMMLKKMORNJj
-4090B04LJ6J1J5J8J5ROJ1K2K4K5K9L3M1O0P6R6J27J52J84K07J73Q8j0r2j40j53j38j18j10
-4059H84j03r5q7p0n5l7k7k7k6k3j0KJ%llQK0J9J5J9R%nj0k2j9rqj1qlqj1j8k0j8j2onnnm
-4016B04%%kkkK%kMOKNQJ1K2K7K3K2K7M0N1O4Q5R3P8L3j5m6o2o7o7o3n5m4m3l9l4l3k8j8j4
-3975A71qj0j5rk%m%%lkj4j1qqJ%lKRR%oomLRjqnlmkMOmrq%MKOJ3QprlL%KPNlqq%J0MJK%n
-3913H1m%JQNMLlmjkmlK%mqj0plkOJ3J0Nkjjrrklo%LnlkjNNQPklKoj7j6lRJ2J0PLNJ0Lj4j9
-3853D8rlkJJmoRJ5RjJJ1OmnoLPJ2J0nj4j3jMmr%mmLNPQJ2Lm%Jmj6j5lnoMMPOMNMlqj%kon
-3793C8llopJLlkmlKJMPNRRQMONoj1rprqnKPOMPJ4PJMNllrqKKomKKmmjJknonom%LLLMQNjK
-3726C9QLkqroMRMLMMknoo%J0O%%lK%%KPmnoj1%MNm%J%NNK%LQMqj3pKMLJqrmjJ0J2N%oolN
-3662D2%lM%oJNKkpm%MJ0RJ1J2LkJKmj2rlKPKjj2j7j1Jl%M%ONKnqnORNJNJkNNlroKJ2J2Mp
-3602F1j1kkljQJ8Olllnj5qOQPJ2J4Jj6j5j0ppLNjnrp%PNJORKmKkqlJONjnj0JRLmlJ%LNj%
-3542D1JLJj1j4m%NJnjQJ0J2QljK%JopMP%lqrkpnj%KJNLM%ljKLmJQPjonMNPLmqpLRQllNO%
-3477E8nmjJMPOMJnmnk%mqnon%MPLolnrqlKQNMJ3J5MlknqqnOJ4PNKMPPlj1rpqrlLPQL%PKj0
-3412D9j0mmjNNP%olNQJmlqj0o%J2J5J0KklooMJ0JomJmnomKJ0NnqnjNJ0MJL%J%%jJmnJJJj
-3351D5oojoj2jJ4J0Qkpmmlk%%L%j0jRRMkK%KNkpj2kLjRPKKllkoj2lkmLJ1QNLlloj0pJ2J9
-3292D0J0%KJnoLQMmrkQMKJkMJ0Nnj0pmnj0j2jJ0OMjlLLL%oqpPJ5Omp%MkLRJlmNKkpj2pJO
-3231C5KMOOMnnNLqj0mKMLOOJllkLMmrljooOLj2nPPJ0QMm%MJj%k%lroPJ1OKpj1lMJpLJ4J0
-3169F3jqnk%LJ1Rnj1kJlponnmONKJjLL%mkjJJ0NM%j0j0%%jKJ0RMOJ4Qoj2lj%pj4m%kmLLK
-3109D2P%plNLJjMJojJ1J3J0O%%nj2j6JJ0%j3r%jKKMJ3NqrppnJQPJjjMMKkkkkpllmLJljKQ
-3048D0RMLN%ojl%RMJML%mj0qnpKOLklJKJJJPPLjmKJ0Lpj0MNrj2l%kKKKKLjMMpj3jPlrokN
-2984C2OKKRJ0LnjPP%qj0kLL%rqjjKPRP%mkJMLppmKkmQJ0%j0rLJ2J3Ojj4j4jOjqKROJ1Qoj7
-2924E7lOQ%j1pJQMlqroj%mlMJ5J0Kkj0j0kjLJ0PJKOMklnn%OK%jlkJNQJ1OJlpkk%MQOMMln
-2862I1onOQjrj0pkKKJLKjoj4j1%jLPQNmmJ1J6RPKpoknj1j0plL%qprrLRKNJ0J0MlonkMOrj1
-2802C8LOlojPKkkkNOLPOPRoj5pKM%JLJ1PjJNNmj5j5oPJ1N%JJnOJ4RjoprrmjMQnp%jJNNOj
-2739H0mJkj0qlpolnmLOJlqnKOKj%NJ0LjkorjJ4J8J3LprpoKN%jJ0Kpnkk%LKkJJomklMPQRJ
-2676G1j0p%%%lp%Mk%l%joNRLMOLkkkJ%nmpqjRNpnKNKJp%MNQKkj1j6pKJQRK%NLLKqpNlj3j3
-2611B0kPLmpjO%kNMjjLmj1j3pMJ1J5J2PNlpoljJoo%OMqolNJ7J4PLj%pj4pPJ2Jj0lRMkLjn
-2552D3mkMQK%MKKLMjj2j2mPLj0j1kQNmJJ0LkLJlJKjpkKJKMOkjKOJpj2j2pPJ6J1jrjQONJo
-2492E9j1kPPRkrqmjkLQLomln%JJK%j0j0%JQJ6J2QKlplkj2rLPLmnojMjlj%%kOLkMNjlj2pN
-2430B6OOPKKknjj%%JJLkkJjqj3KJ3KMOMLjl%Lmn%lpqkOJ0KoLJJ%mmjJ%K%MKjPRNJjkmKJ3
-2365G0J3%j6j5oqqkonpj1pNRRL%KPJ4Ok%JP%nll%jmmMPNjpj6rLNOJ0QLonMKmj0oLPLjRJ4
-2305F1QJmrnlmoqnookojNmJOLPJ1PJlonmplRNjJkklKQ%%PJlkJNJKQNkjolLKmqnokJ0NljJ
-2238C6jkkpoOJ2MNJ1QJlnj0j4j2mMJnKN%KMmnONQjkMOLmnk%PQpj3%PNLklJj%ljlnjMJJOM
-2175D7%mqlLN%oJKJl%MkKPOmj1j0%Kjlj4pLNOQNPjroLRPJkklKKmkJNM%%LNJ1Jl%Opj1JKk
-2111D9JLK%pj1qnjlpJJ2Ommm%JNPkrnMORPJ%Njj2p%MKNKjJQJ2Kj0qmLMML%nljlj%%mj0nm
-2048B0lkn%PQQOOJ1Nj%kqnjlopnJOKmlMRNLLjorjNLKKlj3j3%J%NOJlJNQJ0K%KLROj1j5j1
-1986C4oKKJLJkKPJkLLjj4j6jPJnmKJ3J2jpn%JLNmnkLOLKnqMQljjnjKjl%lKKMJ5J1Lkj1qj
-1924D0kppJ%kjKJLOJj0j0JOJjolRJ4OnqnLPNJlmjKJmlJjkRJ0j%MNpkJkrlOPKllKkojJLln
-1859B9%Nlj3nNNMJKmj0jRJ3Nj0j2jQOJ0QJlpqrnLnr%JNJ1PPNk%%%looKJ%Km%J1%qqmMRQM
-1798D5kJNOjklk%opj0pjPJ3PJklNOjpj1qKKkjjpp%%qlKLORJ5OljjJjLKPMjJNmqoNRKKNJn
-1733E6nLOKLKko%MLKnj7qnqnmOJ1J2J1KJ%nokJNqoJ%K%mroKkpKOQJ0J1OjnrnkkprMPPJ0O
-1671E2jJjnpkN%pqjJkMOLnokjJlj1jJ3J4J4LqorkKlpmNQOJoJNjKNMJpnl%%orKPLjml%OMK
-1606C4kpj1qMJ0J0JJLNQ%lmmJkkMK%%lkLORLnj2nKLJ%%JkkmlmkJ0QmmjLQKnj0nlmJJ1J2Q
-1545E1JpnOLoj2j5pKOKlpnj%MJ4QJKmLLrlMJ%%LNN%%%mpJKpj3lRJ2Ppj3oKKKMNKMPJrojJ
-1482B5JlmOJ3QMpqj%OQQPLj0j8j1NNMJokKJOKpj1qjMPQLkKKlkMJnpJMJPNlMMoonp%kpqjO
-1418A7LJ0J3mj2o%JNPMNnj4rKKkKMOPLqj0kLQQO%okONlj1rjOM%J%mj1nKRJ5J0jjKLOKmj1
-1359D6j7rPJ2PoqplMNON%%O%npKP%lnOOj2j3LLkqrkjmLJ2PljlmnJNjMLj%NQNMLLRQkqj0l
-1296D3nmJlqlOPNnoKjpkMlpOPOMjkKQMKmom%konjkj0njMLJonLPPN%NQRRJmqj2j0oMJ1Plq
-1231B6KJ0O%lKOkj2j3nNJ1J4KokQOKkokJKjjl%Okl%loolomKOPMK%qo%mjJ0J2Ojoj0nokMO
-1170B8NMPjj0rjKjnJMLPNJJLOjpmj1j3jNKRNlLRJKJMLkJklkKkn%kj%oj0lOJ1J6QJpj3j7j3
-1109A1jPMjlmPRJpmJljjkOJ0ROjKJoo%K%JOQJnmllkknlJMKknmK%KMM%njmlOLkkkkjjmNNm
-1041B1mJomKJ%MQjoJMPJ0%j0nNJ2J1Pnrq%PNLKmj0roljPPLnqjnoRJ3Mnr%LLK%qnMJ2J0Kr
-980C8j5plnLOMJ2OkKkpkjJj%JmnPJ0Loj2oJJLOLJMNkpj2j0qmMJ0J1QNJjjOJ1J0mqnnkoj0
-921B0nkqn%MQPMrpL%j%%mmmkLKPJ5RJKPjlKPNJ%LOKj1k0j4m%NOOQMmkJkjLPnj4pJKJJJmj0
-856A1lLMJ%%jRJ4%j2j3j0JJ0J3NLRQMmnJN%LMjoqol%nnpJMnmMONLjoKJ2QJ0Okql%jqJMmq
-794C5llmknnJMKjnNOJLKJ%JKJmokkkKLkonKOMKLkmlJNJ0LnJLjmnjNJ0PlnPJj0qkoj1j1LR
-729A3PMknKRMlmJKJOO%oJNKkomJKLJnmJjpjQJ0LppljomJ%QJ2JjLmjKnj6j4kOJ3J3krnMOO
-665C0Mmj%NJ1Olm%KKmqm%PNLklpnOJ6Qkkmj0nj%moKJ2J3Lpj2rrjLjMJ3J1NP%oqmlLOJpmQ
-603D6LlkkopJJ1J0jpqOJ1lqonkNO%jnj0nOJ0JkM%mkjLOKJMKJjmoj1j7j3%PKjMONJ%MJ2J1
-543D8O%kmpomk%jjomMQ%rpJmJJ0RNRPJkmm%NQNjjmnmjLlj2pLMomQJ0nqpmOOnqJJ0J1Omrq
-478B2mMPjmnjjKNNLJlkKJlookJLKom%%kJJKKKKQNKKJO%j0j5j1mnlOJ2NMkj1okOJ2J0KlPQ
-415D2%jlJPMrj5j3kLJkOJ4PkmrmLOJ2J1Omj4j2lJK%OQPL%kJKOJppookNNMN%%M%oojnpmkM
-352B9%pmKJ%PPOLkpj1mKMPLkLNPnorj0LLLNJnKJ0LLQkrl%mkln%olnjMNOmKJ0NNMkrk%l%%
-286C3KNm%QkrmkPJ7Kk0j4LNLNK%jlmmjKPP%JjkjjKOKjlnj1rlKMj%OPMKklMJonjj%KLKj%M
-220C5NkkLQOkr%QknnlJLPQjj1j1oNJ0LJLNJ1Lpqj0j1kQO%NJnropjJlnjKRNmoj2qqMJ7J3k
-159B2o%PJ5PNJpj4qNKjNLnmLQKmjLJmmnpLONN%pkKMNMNJmmqomkmKJ5J5Nnj0j3roo%OLNON
-95C1J1NJJK%mkLpj1jQQ%moLOjqnOJ5RJlqj3rmOJ6J4Ooklm%lj3nPRKmnrj0pnojMQJ1jnlKP
-33B4Lo%MklOO%mJONMNJ0%j2qoj0oO%j0pjMPNMJKOlmk%jqmQJ2O%mnqoPRPjllnmpqlNNk%PP
32B6NPNlj%NMkppnmlm%PJ2Mmj0pojJmm%kmlPRKMRLjJ%LOmj0oKMO%ojJljJnoJNll%K%ojJ1J4
100C0Pj%lJLJpq%LMkpnn%KLOJ%NMOK%MRKrj3j1nJ0QjJk%Kmj%%MOK%lmMKrj1pkLKJkl%KNOM
167C0oj1%PJ%LOJl%OKlnnMOPNjkpmnkPR%npmJ%NJ1OmjknkOPjj1qonLPML%m%KkKOmmjlNPLJ
235D0llKKnmLJ1Mj0%PKjPNlLM%lnplLKjJLKKMOMmj1j1rmONONPPOjl%okNKnrpomkJQNlj7j2
300A6jKNOJomLPJ0PKmqpj0j3kKRQjLPQJkkLNlmKN%j1rmLKlmOJ0MnkNNNP%j2j7j2LJ1ML%K%
362C6MRjM%qqpkOORJ2Nj0ropklJKNKLjJOLNNonM%nlJKoj2ojm%OO%%MOPJoplkKJpmoqJJ1On
429B2noql%KLNJ%OOJ2J1lnKjpj4j5j2ljKPMKLLLLNNjLJ4J2OJjKKLjpnknlNln%M%KPPNjrpm
493D3nm%PMmpj0j0kQMlkJOmpNJ6J0Kpj0j2qLLllLOOOkjmnPJ1mj0nQRJopj1j1LMlmk%%KjJ%
554B%MRJ7J2MKlqq%QPKmrJPJkLQJ1RjmljooLKkJJJNjkJnqomJKkkJ%qqm%KJJON%kNKPRKpp%
623D2%nolORMjj0j1jPN%kMkkmlkPMkNKomJk%%qpJJ1J5Npj0oJOLojQLooLMNKplNpoOMoolK%
689A9m%NNMPOjJjljJMlj2oNLnnNLlpnqmMQOlLJ5PqkMMJ0J2%nmlmoNJ5J4Krrj1j5j0jLjklk
751A4MJ0RjkKMPNMLpqj0j0qrmNJ0J0NOKmqjkk%k%POkpjRLnmmJP%ojMjKM%kJQNj0j0%kLLkM
815C2NMLMMMMmj2rlkokNKLJ0LpoLPJ3Pnopqj0mOJ2J0N%pj1rjMMnj4rkMJ2J6PnoJKMJ0Nmmk
875D5mlQJ1LlJqj2pjlpkPOMMLOkj0qM%qoRJ4KnnpmKMknqnNNjKMOkppnLNQJ8J4Jk%Kmj0mlm
939C2mnjjJJLL%mjO%orj0nMMNJ1MJmj1kJ1PKLLjppokMOMjRJ6O%pnjmmmKkLPloljm%jnJjmm
1005A3JQPOOMLjj2j3rj1kRRQQPJKnpmokqj0kj%KNQKlJMRJ0lj4nmjNLkmLJjJmmjNROmJJ1RO
1068E0jkKNJKKk%kjKmoJPMnoj0olkKJ%MPNN%nnJLl%NQLjKj3j5lKOOMljJ2J3Jkpo%jqpKO%j
1133D3Jlj2j3oNMlRJ0OQOnj3j1kPOkj%LJ1J6QKkpnjornJLNOjj0j0KOpj4j2qJJ2J7RlrqkKP
1190B6Ml%JkNNMN%kMNJkKJ1Lolok0j8j0%PRJ0QKJkmLOKJLjmnjLKqpl%kJ%%NKjNNLNjpkjjk
1255C5%MLlnljJJn%O%nlKM%JMNJkjMROjomljKNRjj3rljkllKJ1RJLO%LJ%knlllkJRPrj3JO%
1322D4pj3p%ojOKJJkjJ2J6QM%qnj0rjNLloLJ5J6Njrj5rk%PQPLoj5j0jJLMjKKoqjMKJLKlol
1383A5%LOLKOMO%qopjPKj%kl%L%lmmLLKKQJ1Rjrj2j1kJ0MoKPJ2J3OjJmlkklnnKLljRkJNjj
1447E7jjj1qknpnkKJ0MjLOJ1Pmj4j0l%%j%KOJopk%JQJ0QNJokJjoj1lOROjomjKrrjMN%JKpn
1510A6MOPPqj5jJ3OJJmlornRNn%MM%njNRjpoLJk%KJ2J2KjkJLmk0k2j1nKRJ1Moj0nNJ1J7J0
1568C8%kOOMnrrqnnmMJ5J1LjjnqnLLkJK%jjj%knjRJ4M%lqnjnj1pJKQJ3J1Lro%ljMQRPJlMj
1632E1njK%qjRPJmoqoJMklLLlqlKKLJmljjllORLloLJ0J1LplLN%knqrpnkPJ0NoqkjPNKPJ2J1
1698F1Nnj3j5JM%mOJ0J%%rj4oPPKjrqJKOQkkQPknnKMjKjj0qkLNKJMPKonjJkprokmmLPKmkO
1763A3QJJRQKpqPRMKKKKjpj0kJ0Jj0j1rpqKROORKlk%MKNJ1krlLMkj%klJQJ2Lppj3j1PJ3OJ
1824E0kknpokJjlKmj0lLL%JLMONnqKQPLjNQjq%JMLNMJoponJlkKpoLROJjmjJj%kJlqMJ3Lkj
1892D0ojJ0Nlrj5j5njjOJ3%j1nk%J1J1MlkJ1J1nj3j2%MNN%mlLlqopojMLMKJMMRM%KJnj1oP
1950A5OKJLL%oj1mjkNONjjONnj3j0jNJJNMPQNjmKN%mooroMPNNNLJNOKOkj7j5kNJ0JnnJMNJ
2014C9klkMPJkKlo%jKK%LQOoqnml%JmmJPOM%oJNkmoj0oNRLKLln%PJ0NJ0Qlqromqnjj%%kJM
2081B4J0J0JmnommJLkKjoljmkPL%JJNKMNKoj0kKROMMNM%j1oPJqm%LLl%poMOKllKJJLJJKmj0
2147B7j0j1%Lj%NMjj0qLJ0Lppn%RJ2PKJjj%J0J3MJ%jnpn%PPoj4j2oLOJKLML%nnMJ4PJlpjk
2207C5mol%jljKJ2J7J2Jjklj1j1jKjKJjjjkol%NMLjjMNjkknj0o%KKjlLK%KQKjnj1j3lJ%OO
2269A2Jkj3oJ4J3OL%jkJMLJKJ1Rkkrj0knrKJ2QLPKjLjl%mpqkKJpkKjJkKNljJROol%poKRJn
2333B6%JKKOjrj2qK%nKRJ0J2Plj1nlkjppjRRM%noJJKJ2J0oqJkkLJQQmqmljJ1J5Kj3oJkKQM
2394D6jrj1rOJ6J2Lqj1p%%oqlMJ2PpqjkMJ7J3JJmqoLONjj5j6oPJ1KlnkjKRKnmloj3nMLllM
2453@J0NKOJ0P%kMPlrj0mOKmmpkKrqNQNNNknlKOQMnnnnk%mnMJ4R%JML%lnk%KnrmlMLKjmoo
2520DKJ5J9Ooopn%JJnrnKJ0Qj%%KkpmKKkjLNL%K%Llp%Jqj0JPJ0Ppj2jRJ3PjplLNJqrjMQMQ
2584D1Mlj0j8j3jKMRJ3MjNNmpJRR%loljkmqkMONNLkplMKKkppjRQkqnj%%lMO%kmj1nlNJ0Lj
2648B2nJLKOOLLjlNJ1J1Mnj1j4j0kMPkqJL%jjjjPjnKkojPMOLprqoJQOlmlkjL%LOLNMjjkjl
2713B9kKMKnj2qnKPOLOJ0NNKl%kj5j1JLkmolKMJopmJQNmkJORQPJ0Qnj0lM%mmjmjKMKj1j3O
2775A8RLklKkJNlollQJ9J1mmkKoj7j0Lk%NJ%JoqjK%MQQMLmpJKkqnJKOPMLJ%npnJNKqj5j3l
2839a2J1J5J3Kn%JPMMPjlJJlj0j0JKor%%%QNklLNOlmmnlLJkpmLNMMLK%lMOLJjKjpjOJ0Lqn
2903C4%J%LJJkj0pnkQLjrj2mPJ2NNNLOJplJNPjqqlMNNlj1j0nKMlJ%NRMkmkplOPPOMKJn%KL
2968D8%pONmlpj2pk%MLKlkJpmJJPLjJloj3j2KR%oMJ5K1J0lrmJ0OnkOkj2j0%RJplKjmJLLL%
3029B6JLmpj2j0lJ0J5RPOPlj1lONnj3nMRNKPjj2pjppmkQJ4Lj0qKJ1PjnmMQJll%JJNPLmlLn
3089C7oolPKMJ%NO%klpoppl%KNQPNjrqLPJ%kmmknJJjjkKMKkjNRjrkNMopjMJ0NlrqmjjLOk%
3158A5ONOkj1lJNJ7J0oj2pjNKnooQJ5N%nj1jOQOnj0rkONL%nmqpm%OQNjmnm%MPQjllmjNPOJ
3221C5mpqlJOLrqMPN%mkjJOKlNJ1Lll%NRKoponjK%mqnQQ%JKlKKjoljjKKnJJ5P%kqjKKJOLk
3289D1%LJjKKkqp%O%pKMjkk%lkKMJKKJPPoj4j4j0kQPMNMmn%MjnmlLMkLNmrkM%mKQNjmno%j
3356A2mKMjOQQN%p%MjlNRNNknnjlmjJNPNM%j5j3ojKKLmqlJQJ4J0Lnj0jknj3%O%NJjJ2Oppm
3419B6kjrpMOOJ3Mj1ponNOLKkm%JOJ0Q%l%QL%jkMjmKJnqnp%OopmjNMrj1l%ONJjjMPPNKjmn
3485B7LROkjOMkjoj1oppkORNLMlj2pj%%MJ3PlqqmjjMNKN%ml%J%KNMKk%LOMLN%qjjrnkkLNJ3
3552D8Nnonlm%JpmLM%jOJ0J2Nnj1j2j2j3m%LQJ1PjlKMKJljjlmkqj0l%LMNOKKOQKjjjJ1Lmj
3613D5rj4pl%JpmJ0RNOLMnj3qJLKOJ0QQLoj0nkkjjNRLmlkKPLkj0j0nNPlomjKQNml%MMllJ1
3675C9Mj4j6rjNLlmlorlRQMMlpKKkjjNMNRRjkMPkj1JNnj4kJ3R%%kjmrj3rLJ1J6J2JLPJkj1
3735C5j1lJJoqlJNQOjqj2j1mNQJ3J0JmNNJqj3jNJJPKkjLJqkPkplLPk%KkrnPkmJMJklk%joJ
3799BQKooJPOQJ0NmnmmlKMNKjj2j0%MOROlkJjomnpjOJ1J7J0lokoq%RKnmk%kknlKJ0L%nj2n
3862DQJ3OklMQNqj7pllMPOKppKOLjmjOOOJ0MplmnoKOMKJLJk%OKllmoomkknJOMmrojOJkLJ3
3929B4J4L%jlLLoj0njpj3jPQNLJNjrj0KQMPJ0LornKJmrpJ3J8PkoqJMkm%%L%rj1pJ%jOQjnJ
3991A2nnMLNPRPkj0%PLjkOJ1Jllkkj2pJMMNOJJ%nrrkkmljMNKnnjJLMkqp%NNKlnkjjKQJ4Kn
4057B0%MMLNlj1nLlnjQJ3OjoplJORLJKJkqojOJ1QKlpqlmqoMMMOQJrqpkKKOPQRjnmkjoro%P
4124B3QkoJRJ1JkLJj%Jnpj0j6r%OQnrJRJ0MkKJ2J2J0jj0nL%ppJKlpnjjnnjMRPJmlLNLKK%m
4186C1pnjjon%MJ0J5J1LkmkNMrj1j0oK%jJ0J1KkmNRQ%qj2kLLKKNLlqj4j2qmKJlj%KRQMjok
4246A4JJjkKJ1RlrkLJ1J2JpnknnjMQKjnj1n%PPL%KOJojOJ2NppqpLQKnqpjnmlPJ1NkLmj2oO
4309A6J4Mj%M%mojLNjKP%kmj0qKQJqokjMNMppNRllORKkPQjlj0rlKL%%KOKjKLpj2pNL%lnmJ
4375A3KJ1J1LLlkkkjjLKMMpj3jNOKONmmkppoKQMONJnr%Ml%KNQJjlpqj1rrkNQQML%%J%kjLM
4441C0jmJMJlj0k%lnlOJ1lj0kNK%PJjP%l%jLPOJ2J4J1jj1j3j7j1olkJMNRQknoJMlpnmrkMj
4501EJKoj0rLRRONNLJKK%lnkPJ4Pnj1j1qjPJ3J4QLj1j3mkMKlljLN%%Kqj4jRLjLLljNLLmjk
4563B8j0mkoMMJKKMJMKQJ0QNJKjpljKJ%jONnmmmnjKKkqoprnKOKM%njMLNOjlmkljMMkqMPKj
4631C1JLJNPkpmJ%OPMjqokJmpJN%kllJLLnj0nkKPKjJ0J2Lnj1mKRLmKPJ%mj0pjlnJ%KR%knm
4696A5LQLKOPLJjpjQPkrj4j8j0JRO%mKQRQPORMprpmnnrnOONN%kkljJlp%NLomnj0qlORNjmJ
4762HLlkJMNMNorNJ0%nln%mj1oPQJ3Lj2mNKjlKNNRKlOJlmnomjNJ1OjjKLJ%kljOJqnJmp%PL
4828B7%LjrnNO%l%LLjjONlnoj%kMJ0MnnkKjqpkJjqLJ1J2J0N%%kKNnj1nkMOQJrrlJRMomJOJ0
4893D5J2Qlj1q%KLlj0j1jQjqJLk%JLnppp%OJ1RmkPQjj%JOMopnoKRNKKoj0pJJ0JomNJ0Nlol
4955B9KKOJ4J4kj6j4mlqo%%LmoRPkKQOMkkJmmOjjMjqnokOOPPRMklmqmLJmMJ0jolmnljnKPK
5020C1M%nlJKmqj0nojMJ1J9J6MopjKrj7j2JJ0J3J2ONJpj2rjMOmj4j0lLJ2RkoJKkjJKkmjjl
5077FJOKLJ0MkMJknlKRO%j%j0j2oNKpj2qkLJKNRJKPJk%LPJ3J1Jpj6j1ljOJ2PMm%M%jJlj1j1
5138B1mKMJKRPKkpl%oqklMQK%KMLNO%j0j3qmrmKJ0QNkojMOPMpj7oLMMPOOkqo%kj0oJJklKJ3
5203A4J6Pjjlj0j5j1%MJ0J0%j0j1JJ3RjlMkmNKpkklLMJppLLkL%%M%LMLORLmlmjOkj2pj%mn
5263EnmnKPMKKN%%JlKOnmKONkoJJ1J2J1QKllmoj0pjKM%nqjjkOO%KMjrokKJ2J1NJJopqj4j0
5326Bj%LLNMjKPLlkMOKKqj3qjRJ1ROJmonLR%mj1m%j%%oqMOKNK%KLLnj0KJ0RLLPJ2Mmkloqr
5391C5nJJlpnLK%jjJLNLorqmNONJolKJNL%mKJ1Q%Kjjj1j7rOJ1OJlkl%M%lk%JK%n%OmoNkmL
5457A5KMJmKQOJ1Mqj1JOooMRJ0J0mj7j5nKKPQKJ%no%PNkpjKkLPjkNROJjoj8j9lNlrqkQJ1P
5518B0QOOKqqmnLQPJlLNJlnpKPjl%NPkmlmkKOQROmj0JLrj3ljkrkNPJ1Pkqpj0KJ2OmlnmkKO
5583B4KJJKKLMJMLoj1nOJ5J1oj0jKJLOPm%QNno%kkMjlJmj0j0nJMJ5J1kmorkqj3kJro%MPOl
5644A0LJ0Ojl%lqmljllKK%mqnjPJ0OnljMPMNNMMkmqqlJknmqj1MJ0PJ1OKkK%mlMMlJKNL%jn
5709B2mlkKJ2J0kJOJ0%lQJ2%j1j7j1kjlqLPKoj0kLKJonomJMMRQlrm%jKQJ0Kpj2mPJ4RJMNj
5768D2rj0oqmORL%jkkKJ0J1OLLjomloKlp%OKkKkqJNmj6rNJ3RJnlKPNMOP%j3j0lmlOKojloJ
5831A1MPP%onkklkkJOPOMKJkokL%jMlj0qKMLOOkJO%%PJLJppklmqnNPKLll%jJJPJj2oKlmMJ2
5899B4OjlmNR%%Jkpnnj0j3qLJ0ROMMLMJ1Mj1j1lLJ1J6J1mj1nkMQprljJlj1o%j%%%PNNJkKj
5958B8JLkJMkplMklkk%KJlJKrj2mPRP%j0j0m%MPJ0J2Kj1nJ0J0MNKnj0nNMKoqojjj%JLKOMj0
6019A9rmmmpjRRL%kknmnOJ0NKJommKQJ5J5kqnpJQkl%jmnnplMPQM%QJ6Kqqj1qm%MJ0RKlmom
6083A8%JJnj2oMJ1J1%rj0mMOJnomJJ3J5Kj0roKJ6J5Joj4j5lMPMOKmKNmJMjk%JkLJ0RKjkkL
6141D3Jko%MNKmjJ%lkpJ%ljNKoj5rnMPMORkj3pQJ4J4J6Pmqj2j1nk%RJ0Mpnrj1njj%POlqpj
6202CLKkNRNMLkj4j3k%jklmKMKMLjJQPPJ0J0MkmppJJJMP%j0qKORJj0rojNJnnKORQjk%rnop
6267A1k%jojL%k%LQOnm%jJmkK%jlKJ5J4LpmJJjqjKMqqRMjprMNklLPJmmjORMmn%J%%kJjlKO
6335B3LMNmpjlkPNMMKoj4qNNNQNqrJNNMjkknlpj1nLLOJ0P%pnPLrnKkj1nMNOJ0MjpjL%PPMM
6400D4Mjppp%MMmnlopjJk%JNNK%KKKPQOkolqlmlOLnkLK%OJ0J0NpqlKkrq%LNKJMoj2pljJjK
6467IQMjp%P%nj0qJNRMNMKjJ%%klj0j1kPJ3N%MOjommkMPKjprnnnMJ3OPLjkmJLkmPJ4J1Jrn
6531D1JjrrmJJ2J3kj0olmORLONlrj2j1mJMOOJomLlj5l%%LLKjppmNQJ5QPNlmloj3rJNJ3OLK
6592B9j%mppJPMmoo%%OJ3Ml%lqplkjNQOM%qj0nkLOPJpkJKN%jMJmpL%l%o%KMJ0J0kj0JNjKM
6657B8jqolJnKJ3PLNPPKKkm%jjKlnmm%pnNLlJNL%lj0rjKJljNONOPmpNOJlml%jm%N%pmN%qj0
6725FppLMjPNolOJ1NoKJ1RJJKjNKj0j1mJPPrrjmojJKlpoLJ%Jjm%OPNJ0KopLQJ%LJ2Kj1j0r
6788A2oJKJLO%jJroNJ0J1J0QMlj4j6kJ1J0Moqlnq%QPONMJmj0rqlmLRNPPJmkLKoj3oppNJ2P
6848B1mrmKOPJ1J0kopjNN%JMNKmorrnjOJONNMJnklnjPRP%JMjpj0j0nJjnJKKKMOKOOjprj2r
6913GMRPN%kjpnJLmpkPRNNmqpmQJ5OonNJ4Qmj2njnpo%JJQQ%%JmonqnjPJ0OKN%lkkknl%jop
6980Eknj4j0OJ1K%QRMK%%J0J7Pj3k1pO%lklkRJ3Koj0n%lnLOJmlNKLJ2J3%qjM%kjNOKnj5j3
7038A0oKPNNN%%lj1rlPQknlMPMQMjnjONKmj0j0KL%kJPjqojKJkMQPPK%kkKkmrj0LJj2j1%MK
7102@%NPPJpn%MNLommmJLRPJmmljLPQjj2mPJo%%KNk%NMKkkonKlj4qNJ4J2kqmJPjpqjmlKRJ4
7169A8RMJJ%Olj3j0nqoJN%jkkLKjJjlLJ%JRJ4jroJMJlpq%O%oMRllJljlm%LKmml%MRQNlqk%
7236@OQPMJklojNJoqjMMlkNJnkLQJ4QpoLKjmJm%LpoOJ3Mkkorqj0lNMmjJJOKmppnkJONMOPM
7304A9mJPkj6pjLNOMMOLkmpnjOOoqJLKJ1J0oj2%OjpplkJMJ0QLKkmJL%MklNPKj4j1KPKmmjK
7367B0JMKm%JKN%kklKLL%nqkJKKK%mJJok%NQ%nqm%RJ4Nj%jlmnJQJmmjL%LM%%krpnqolkjMQ
7436DJ0MKKKLomPOj%JmLOQM%qj0n%NLpj4nNPKkjKmj3j0LJ0QNNKJ%jkROLKNNmoJkpmn%JkOP
7501C8j0j0LJ0%l%NMKlj0rmJQJnpkJ3J2KoJMjlJROmoommnokMN%nomm%klMJ0MRJ3KqpmNJ0O
7562C9%LKmk%%k%jnj0oLOJlmlj%jnlm%OJ0J1OKnrllqpLJ3N%%%mkNKlolk%OKkmKKKjnkJkLL
7628A3lRJ1kmKPPmrj1oKJoLROQJj0kKj1j4j0kOJ%PPmj1rRJ5QLMJqrknoKMPLLNJ2J0JpoklJ
7688B4LNJomOMOJoonmJMLmj1lMJj%LkpmMJ0P%npLPMM%kQNnl%kpmPMJjrpmjLJKMkMPjlolN%
7756B1mjj%jppjJNJ0RJ4J2P%orj1rojkn%M%jljRJ0OmrqqkJjJPJ2NmkKnj1pKJ1J3J2Pjoplm
7816B3mOJ0OLpj2NJ5QKj3j6ojLMnpmqqoLJ1Lk%MQQmqjmojJJKkokPQLkJOJ0J0jmJK%MJ0J1P
7876F6JKml%%j1j8j3j1r%PNJKOOOlj2jJ1Mj0j3lJ0J1%JMJlj%JNNJLlrnMjj1oKlmJMLkplJJ
7935FLNNKQJ2oj6p%LNJ1%j2qpmOJ2KMJ2J5J2jj4j2rrjkmNNLKLJ0MmplmmJ0J1kj1j0MJ2Pll
7990C6j%LlqlnponNJ4RKkpmLKonlJNlropJRRQNOJ4J4QNOKj0j1j0pKJmm%qj6lPPRLqnmj1oJ
8052@mlNLNQRRjnlnroMJ0Jmnpj2rlLOQPN%qpJMNNjKJ1NjL%pj0oNNJjkMONN%mjJL%k%lk%Lj
8119B5nMPjJMjm%PQmj3j6okj0LJ1PKk%jn%LJNNklljj%JnkLMMKmkMppMNJjJM%jLMKmmLL%pj0
8185Go%kmNNLQJ6OlJ%kmq%NOkqn%LOklJ%NNkjOKmq%OLMKmlJjmJOjLmj4rmkPRKllkknnLPN%
8254A9LKmkRP%j%kMkj2j2%O%OJ5rj9qJOMJojJmljmj0mJ0J8J9RkpqpJJLKmKM%mj1rnJ3K1J0
8312C6QKnjLMLqpmjnjKkjKQQ%nk%oqrmLQQMpkLNQJqj3qjLjKJ2J5Qjrj1nkmlMJ0Mnpp%MjKO
8377B2JkklJPKLljjonnjJ2J4Ll%%KK%Lmmmqj1jNkJNKjJOPkj1nLknnMJ1PjMQkp%LLPKj5j4K
8440A7QMom%OLjNONJJoj3rmKJ%KJMLORNkrnJJM%kNNlomnmJoqoJML%pjJ0J0Knj0pnKK%lqnk
8506a6OJ0LQQmlppolRQRMmqpMRLlkNJ1Pkj0j2j3j3pJMkMJ3RJkLRJ0LlmKLrnLLnp%POKJNLk
8568C0lJJnpjOO%JKKJmjLJjKlojkmklpkjJJnoOJ0OJ0KpqJ%LNmoJJ5J3ROKMmj3j1p%Mkqj1r
8631Aj2oMPQOOmlPN%knMNmmnkPJ4RON%lj0j4j0KNmoLL%%LKj%OROQO%OQKj0k0j4jNOPMjkj0
8693C2oQP%jLm%LJJlj0q%QKm%kj0ooojNLKPPKjmknlLlnMOQJ0J2Jj0kKJkRJ5Mmrj3j3qmj0p
8754fPJ1RJ2%j0ooojJ%NNkklOJ2OKLJ%noJJJ%nlNROLlmKjkLPLllJlj0pmNR%j0j5j1l%MLQO
8817A7NMKLJLnj3mJ1J6Nl%Kkj%nlJMKjpj1mkmJRPLlj1pmlMlrJPPlpjPQJ0J0%pj0mMLQJ3Pk
8878D6jLjllql%j0j2kLOMloLMJKpj2mMNK%qpNJ1J1RjlkKNkk%jkornLNknNRLlpojOQOLkj0%
8942A5NLLmoklJRPKkpj2j0oKMJ0MljOOknLQL%LNLlm%Jqpnk%lojQJ1Mqj4ljj%KJ%QJ4O%%mj1
9006A3j1nJRLnoo%N%kMOOMJ2Pnorj1mKK%K%mj%%NRJ2J2OnJLjkokOQ%prpjjnn%Pkj2j5pKPJ
9069gJJ2RjjJLRPKpoKLLMKjmmjLKlmkMPONMmj0j4j6qKPJ0MpolNJ4PmjOPNJjJJmkpj2ojJM%
9133A7JKKmnLP%oj1ooqJJ2J1J0Qkm%%kj1j2MRNNMjpjQljL%Jkqmjk%k%ORNlJNkj0jOOLmj2j5
9195bpRJ0%mMNlKN%MQK%rrjMMPklKlmqq%NOLNJ1J4Lrj2j2jMmj4qNPJ%mljJRJ3Lloqj0nML%
9258@jLJMJnmlPNknOJ4MjJnj3%NLOKoj4pnJRRNOMmqOJ6J1Kj3j5jLkkJKmJMlKPJMJ0J0mj4j2
9319B3pjJLJjNMj3j5lL%KPNjnLLKmjNmmLJ2J2%%QPLolKmrmOPKNKnj0rnKN%qpmkNKKPJqj1%
9383FP%jJOjqLPMLNknjkJLoqJNJLOjjKloomklKMJ%%NNLLNKKKknj2j0jlmJkMJ6Omqpljlqj2
9450b0LJ0PLpj1%J4J4J0jkMQN%Mnj6j5kK%kKNKJMQNLll%jMNMnrnJKj0pKQkj1pKPOkJQOOMJ
9511C5%kJlj1j3noj0oKOKkLQMJlKJ2Prj1kPJ1RKlLJlnj0lJ0J0Lkmlj0rmPJ2NjJMkmLpj2MM
9569A4KJ%OLpqKJkOQLlprj0p%MOJ1J2NjnpLLml%MOLjmnkK%MNKKJkMNLk%MKnqj0j5pM%mKRJ0
9634B4kjQOnj2nkMJ0KmprnOKpnLJ2J3RLjLOnnjJKMmoKRPnj2rk%jlppkkkjLJ0P%rrMJ7J2%J
9696C3nlMMjjlnlmON%LQPlj0j1mMLkormppMPPNkoMNjjKLL%%JJ%JKJkKR%qj%no%J0No%Njj%
9763B6qlOOKlLOkolln%QR%l%LMJ0Qommrrnlk%LjollJL%o%J1J0NLLNjmpq%J2RKLKN%rjMKOm
9829D9j6j3kLjkj%m%QPNKjnrlMKlroOJ0%lj%M%JLnjKOLKlpqmkjRNlmlMPOLKmqnrpmMML%JO
9896A4J2%lLOQLkjjmjN%%LPQjpjpj4j1JMMNMJlnljMkolJKOQLnKMoojklMJlj0rMJ0J0J0Nnj4
9959B2nKJOMKjlpolKQOjlklm%OllMJ1Pj0pJ1J5Npj3qrj0kjlKJ2RJ%RQj0j2%MkmonlmmOJ1Q
10019A8J4J0jrj2j4kJ1RjkNJjqj1%ONkqmNJ0nj3o%J0J4RmqJJ1Q%pj1pKJ%mm%MOMKJPM%lj1
10075B0j0ljKKJJlj0qkMKjRRQJ4NPLqopmoJJ3J1Jj2j2kKlrqmMmnLJ1J2PJkKMNOKlmmj3qLN
10134A8P%j3j1LJ0No%RJklPJ2MlpoKMkj2j6o%PPOOl%KLNqj3mORRNLMkqpLJ4J2lj3nJll%k%
10193B3NPOJnmkoj0%PMmKOJljlrqKNjoojNPJkkmkNKj1nRMJLOJ3RNKmj3j2jLQjqjJp%O%mnl
10257EklMJ1QknjjlKKkM%qpkLMJnomnmkJLMROJm%NMlmMOjMJkMKmqjOJ1Pjkoj8j4k%KQJ2J7
10321B9RlmkMNNmrm%JkmLJKQLMLnqnlqpJJJKJo%LJkjRJ3J3%kqj4q%klJjonMJ5J1LknlkmkO
10385A8PJ0OmqqkONnqjK%MM%JkoolooJQNKmMJ0MnnmKLjkNmolk%%JKJj%QQjrrmLLLKNKnnqn
10452cJNNOJ2J4P%LMkolrp%OJ2Pjloomkkk%pq%NKMQRQKkrqqmJ%JJMLJnlJOPNLKJKKqj1mKM
10518C3%qrNJ1krkPQNOKlm%%j%jrj4qOJnJONlKRPRPpj3qn%OLk%JJPONLMMLJmj6j2J%ljNKo
10582B7qlkLJJrj5JMLlLJ6kj4j0%KNJ1J2OjJ%%J2Jj1oKKkjRQjooJ%onnlNMjnpJNLLKMNK%J
10643C4%prplmnmMQNNRQJ3%j4j0lk%JomL%%NLKjnrkL%OQKom%KJmo%PJjOMojjlljjLLnnjJm
10709@MJ2Nk%OP%rj0j1lOMmnlnrmKJ2J5%j1j9j2PJ6Qm%PR%qjJ3J2RPj0j4qKRQLMPNjqllmm
10766B4j%lkLkkJMNpoJJJMKNOMMmplmLR%j1rKLorlPORP%nonmln%kjLkjkjKj%LNJ1N%kkRO%
10833C4pJJ0NKKnj0j1JNjkjMKlj1qLLPPOOLknrplLLMJ0NppmnjjrqKJ1Rjopln%J0J5Mj0nOJ1
10893C0NjmnmllLNPLj0rNNmql%kojKONJNLkLMLLKLjojKoj1nJNKk%jjjMqj0kKJ0J1JNPnnKK
10957B7jJjKmqORLMJ%mmop%J4J9MppooJPJKMMoj2qj3qkNJ5J3Kkmoqj2lOPOOqoMNJlmkj%j%
11019IJLJ1J4RRQjlnqojJkmJKoqkLNkjlo%LLM%kJPJloj4j4kNMLLkpqPJ4KjJ3K1Ooj0j5j5q
11079BMOJLokPkJJ1J1nj2kJj0nOJ2%r%NJ0M%lmJRJok%lonjNJ3J1LjLkj2j4q%RLnJLOMKjkk
11139B8nokLJpkOPJ1JlJKnj0lkj0qNQJ6J0nlKPMjknj4j3okMJlOO%lln%J0QNkqmJOJ0MooJl
11199A7j0oj%PQJ1MKKlqmmnkMkkPP%qoj%MLook%KKK%kjlplJOOLO%qj0LJ2J1QjojMLj0j2ll
11261ajMPJK%j0jJ1Nnoo%JQJ0NjnKNJnj1nPN%LLprqpKJ0J1MnjL%JPPOMJljQJqqljKKmj0jJ2
11324B8J2Lkjj1j2kPLjk%Kpn%kJPKmjONLKjnj5j1LJ2J0MJKmnJKMOjjmm%%Jj%jl%kLPNnpKQ
11386C2POKlpnPNKjnpJPMMLkqnKNMkkkqplLQLnj0nOJ1Ojlrj0lJ1J3Jq%PJomJkj%l%jj1j1J
11448CRRMmlJPJ4J1KorpmjM%j4j7nOOLOOKKKKj4j3%QPKK%mljNMrpMJ0J2jokLnl%lkJRJ3J0
11508D6Koj2q%Kkoj1j2oNRLmmnkKJ%RRL%PNL%nnqJP%KKnmlOJ2Rnj1qopnLJ1J5JmkKJ0Lj0j7
11568GoNPL%jJLNkm%KPlkJ1J3NkklokJlrj7j2kOPJ4J1JqpklnkppNPJk%OLjkoKPNMPQjqmrj1
11632CkMOjLPOMj0j5nkjNOJjLLOQ%okNPjpkKJpoooo%J%QJ3QONkqnj0j6j3pLPMkoLPQOKPPM
11696B4K%jKKkJ%rqlKOOJ%PRjj2qljkqlLPMLMJm%%MLjmqj1mMOjjPO%jjllJJk%%Njm%j0mPM
11762H%NPPJk%momMNRJ1Lopl%%pj1j0kMPLM%opJQQlrnJ%mPJ1M%NQLjqlPJ3JrqKJ1Pjoojlo
11826B7l%MkMJ1Poj3nj0j4LJ7PnnjKKNO%momm%K%m%%lKNLmJNJjmjPjojO%%MjlKPPplJmkKK
11890B5nmoqk%jjoj0mMJ0J0Pknj%LMJ6J4nj2j1kJ0QknnrjOJ%RQKKO%njklrrJjJJLOJ0Qmj0
11949B4mKoj5p%OLjm%OJ3J2PjqnQQj%kJMJkLJj1okkJJ%%jpj5j3KJ3J7J1jllmJKkqmlLNNK%
12009B1pmjNJ6J1jpj1rlmJKjkLN%m%NM%lKJkJj%jPJ3Nk%%lMKJjrj1jLlqkNNM%jJMMJLjmor
12073A7qkLNJ2Nm%ORJnol%K%mj0kOK%KM%ljo%NKjlmrqolMOlmM%j4rONNLJknpkJQQKMM%NJ1
12138B4QOjqqj1nJ%plM%lnKOMKOOjjLJ%mnNJ2QjlJ%qjN%kKRJ1KqmnrkOjroj%%J%k%jl%MJ1
12203B2NoqnokROmlQQJkjpqnk%QJ4O%pj0oJPLOMpnMknLM%%KJnJLmpplknnKPPLMORKoopJJL
12270A3OOKMJnonqmQjrpoLMOROMMLmmj%kKkn%L%rokkLRNmJJ0Plmkooj%KPQRJnnnlPMRJ1Jo
12337D0oKOJjMKJlj3j9rJnJOLjMO%j1oLMOJKQMoj1j1pjkllLJmMQOO%j4qJ1J5Rjqj0jRRKlk
12397A9ookkMJoornJNNJmJQL%%MMkoo%LkjMNkkMNNKLlllmmjLMKlJQOKlpqnj%PRJkKMnlKjp
12466HmKJjmokJjNPRQKqj0mjmrrLJ1OLJOPNjqokJ%lMKMQLqr%Llpqk%NLNPkmKLLKjmqmKJll
12534flnLMkJQJ1QJoopjNKnkMPLJnqnkmmKjjPLnl%NPRKmnjL%jJmrj0pJOPQL%RPJKNKllm%N
12602B1KjJKkorqo%%JOPOLmrppoJPmrkJ0J4J0JllJPOMmj0%LmmkJLKMkrnllkkNKjPNOKoj2j0
12666a5jMKJMNNk%ROMMJjmmopqnlOQNkmllnp%RMJlqjMROnrmjLQMKlqmj%KLklLOK%j%K%kJK
12735@MNQJpj0lkjKllkLMJjmpoKPLjKJjMQPLlpokjlkjJLMlnloKL%MNJKL%%%mKKlomLMnnLK
12804a1LJk%jJmojK%jKMNPQKjJkJKnlJKKllKkj%%qrjLPO%j%LKnpjkmknJOK%LNOM%qqllkMR
12873hQKk%jJJjjLmj0nn%NMJNPLjlljJ%qojKQJ1MqrjL%LMKJK%jnqk%JmlJ%kjKJ%JN%ml%kj
12941b2Jjn%L%LKkkJnrlKMPMJMOKKOJooMMmpqqnLRMMMJKKnqoJPQO%pmJM%kJKjJKJmlMNmpo
13010b1kK%MMJ%mrolpkOPORP%kMKjkjK%Kmqmklkjl%kmjKLMmnJK%JRO%lJLMmj1j1jMjJRRNK
13077a2mqlmnLPL%Lml
13089b7
##PAGE=	N=2
##DATATABLE=	(X++(I..I)), XYDATA
-52445aLjjLMJj1pOQmrm%LLKoqPJ1l%OM%mmnmnLJ2Jrrj3qQOjROkj1j2QJ5Loj0jMjoolKQJ0
-52385a9Q%loj%nm%lm%%JKRQNQJpj4j0JQPJmLNk%Olj1romkQJ3J5QlnKMLJoqpj1j0olLRPKO
-52324b2J3R%npmJOmk0j4%%kqj0JJ2J7OnqjMMOJ2mj3j1%J1PO%JJj2j0jjKj%%NQJrplRJ0rn
-52269d4NK%%MMNKjKKnqJKmm%mjOQMKonjnmmNJ9J5kj1j2oJjn%ONj1nN%j2j0j0jOkjKQJ2Kk
-52210e2JLMmnpj1NMnpj1OJ8J0NNNPmj3JKpoOOJjk%oj5j3l%K%mkonLQOmqKPOMORQljkknj3
-52150g7j3oPJ1PRLjJ0QjnnqnknpJJ5J5QOMNNJ0%qjknnnrj0LRjoormMKRPJ1Ko%J0Nj%mOoj3
-52091d4pmROpj4j6oLJl%Llj0mJJjklM%mJJ0J0Mkp%mj1pjl%NJ2J4RO%%mpoKOmj2rqKLjj%l
-52032a06nkQJ2LpjNMKj1j0onm%MjNQNKmjmj2rQJ2LjLjoJNPMlJJ9J9MKJONj9k2mkKRlqlMQ
-51974g9Olj3j5oJ4J5mojKOMljoqNJ2OorJPlj0KJ1LnmKJ0J7Onj2j0nj0j0j0JJ3MnkmnPJ0K
-51922i4MJ3J0PKmpj6j0MJ4Qkj3oMNKj1j6rjkjoJLJPLrkJ2P%knJJ3RklPPnKqj4lk%KNkj0m
-51866a16n%OJoqmmnrj2jK4J5ljjjqj2%QJ0OPNlLRLj%jPJ2Plj5rllPJ7J3kj9j7moj2pjJ0J2
-51812a20kj5rK%J2K1OnrqqRQlkJJ3K1J4k%nj5KJ0jj7j0J0krj4qOJ5J4%opj2j1qoJKjKMjl
-51761a46j0p%JkPRjOQKoJ3J8Nlj3qMJ0kj1oPNoj7j3%KPQMLJ0J2Moqo%Lj2j6PJ2Lmoolnj0
-51708a63jMLjJNRRPJ2Pkj1k0j7j1j7j3nNQJ0J7J1N%j1rJnJJ5K2Oj0j1kJ0%k2j0PJ6K0J4%
-51662a16j0rnPJ1OQJj5k5k5j4J0L0J6LP%lPK3J0Kjoj0j0j5j3%LqpJ2J8J0PklkplkJMrk1j2
-51614a57jlrmJ1J4J6RLJOJ0lj5lJ2lj0pj2j2Jjq%%pj0Jl%LJlMJ1J0J0J2QOJ5Qrj7rjnopj1
-51563a64kjpplMOKNJ1RnlJ4J2l%MmKPjmjkLlj3rMJ1J6Nj1q%mJJ1K1J1kllnj4pQOJjj3j5q
-51509a52kQJ5Prp%NNkNLj0oJ5KKLPQjnlj8j7j0r%J3NKNMkqJJ3Qkqj3j3roKJ3J4Mrj6j6MJ3
-51456a67J4J3OKmj5j0J%JjMJj2j1JNlk2nJ1J9J1qj8pORMLJOOLjLLMLkOQMJ%NKj0k6k6ojj
-51403a90rnJ3J3QJ0kj6nLljjJNJrKK%jnlJRJ1ONQJ2J7Jj1j1LJ5J2OKM%jJmj2j9j7j%jJ5J1
-51351a30kj2oPPlklMLoJMJnlj0mNNJ6RrkjNKpjKLrj7jK6K3Loj1mlrmJj3pJ5PNJ2K%NKn%K
-51294a18LRpk6j7kJnrKJ1RJ1MpjOoqKJ1RKrmomj6j8j2pLJ5J1noPjoJ2Kq%J2J6J6J5Nqk0k1
-51243a63j6kMNJ1PKkomqQPomOJ5J3QNJoj4j7j7j2jMnlJ7K5K2J3Kmj6j1qj8j0LJ6J9J7kj2
-51196a37j4j5nnj0RK2Oj2j7lJ0K4J6nmJonrlJ6J4Kj3j9pNolJ0J5J4QMMj0j3qpJ3Qjln%rn
-51148a58%nolKJ6K1ONJ1lomj6j6rJ0J1lnLJJJ5ok2j3o%KrKRRlrj3qJ1J2MKkPK1K0nj5k6k3
-51098a93RJ4krOJ0NLNok4rJ7J6MQmj0NJ3J1j%j1j1jLlprJ0K0J4J7J7Kqrrlj1j0LMJMoj6k7
-51049a78k2lJ1J2J0J0kMLqqjNNJlooOJ1J3J1J5Jj2pLmqJ2Qj2j3pppolPRmj2kJ0Rjj2kPJ1
-50999a62NrlPQNRJ1Jpnkj0k0j0jn%J4J3K4J4LlNkj8j5j2lJ0QkkJ3J0pj8nPQ%rrOK3J6KOM
-50949a07j6k1j1NK2J7Nnklj8olj2j3lMkmOJ4Oj2j6lJ9RNK4J9jj3l3l2lJ1NJMjrj2j7pOJ8
-50903a85J6kj1j1j6mJ4PoJJ7J2PJ0Mj5oK0J2JqrmjmJlkplPJ2J1MljMMLlrqrkQPlQK0J0JJ
-50851a13qj4j6j1kmjNlqmLK3J9rj5j1jPQJ6Lrlrj6k1j2LJ6K0QLMjmMOMJqj2j4lJJRJ2Q%M
-50800a44Mlprj5rmjkPJ6K2Pj0j3k0rLJ3J6J0kj0jPQNPlj5j2pj0pPQJ3J1LqjNlPJ0lj2LJ7
-50751a31Oqj1j0r%K6J9qk1k0jJ2KlOLj7j8j1j1jPQMJ1Pjj2j3RJ3J5J3jjoj1pJ3J9NkjpQQ
-50704a28PJ1nmKMkj9j5KQprNJ4LjKoj4qOJ4LOOlj5k5j5pqOOJjQJ7Nj0k1LK7K2MKNnj2j2%
-50653a53J7J2Loj0nKnj1%J8K4Oj3j6j6KPqlOQnoLOjpkPJ0%nKJ2mk7rkj1LJ7LlJ4Noj2j0j
-50603a70RJ1J0NoKKj2j8j5j1oJ0J1rj7qJ0K1ROJ0OLj1j0oKJ%nj1mJ2J1MmkNo%J6J3LMQJ4
-50556a13kj0j2j2nj1%K4Pj5k5k0JMJ0K5Mj9k1q%J2J0jLJ0Ojnj0rkJ3J1QQPPrj2JJ4J2QJ1
-50511a06J3Nk2k8k0j2pKJ2LpmJJ5J7%j1j3kNMJ4RmrlJoj7j4jJ3NJjLJ5K1J0rpMO%j2q%mr
-50462a57pKnqj8kJ5Prj2KJ4J5Kk1k0jP%mPJ5J6J0jnknl%MJ0RpmOLOJ%PkqpkokJ0lj7j4rq
-50409b01mNOprPJ9K4J2NKlpjQj2k2j1J3L0K5J1qk8k1qNJ2nj6qK6M3K4%k3l2j7j0mOLJ0J7
-50365a44lk3j1J9J9mj7mJ3Lj4j2kOPJkj1jMj%JQPj2j0NNokmK0K3MNJ2JmmplmQNj2pJJ2K3
-50315a12Roj7j8qjj%J1J5Nqj1lJ3J2ln%%Ojj4qmmj5j8j4j3NQMJ2J4LmMNMjrj1%J2J7J8nk1
-50266a58j1NMlkJ2J5KlJqj3j5j7JJ6J0kJ6J5MOqj4nNjpqpKJ0Lj4j0orKmj2kOjjRLj1JJ7J2
-50216a75KJpqjQK4K9J3nKLJoqqqNPmj3j0orl%MKlpkQJ8OrKQLp%J2J2Jpj1j2j2qJJ0Lkqj2
-50162a86KNlMKMJ0KLnrmRMj3oLlrkQMj%PL%MJ6K2Rj3j9j5nkmLNJ0OJLll%OKkj2j4kRJ4Nk
-50106a52j9j5l%OJ2Lm%LLnj0%J2J3J4Ojj5qQJ4PQQj1j8kPMkj8k1pJNRKmqnJ2K4L0Qj6qmr
-50056a46j1nMJplNJj4oKKoj7j1JJ1J3J1M%lOQQPOKmLmj0PJ1PMQKj3LPNJrmjr%RJ5J0jmj0
-50002a14j2j1j3pLRJ2Kmjqj3j2j0mNLj2rQJ2PJ0Mo%J8J9Rlnk%pmmMOJ2lj5jLmmrnRLjKjk
-49949a46J0Qj0rJJONql0j8LJ1NkMQJ3J8Jj3mO%j2mOQmLJj1pRM%MLROjMJ2%lJnlj5rKlj2j2
-49895a69nMJ9K6Mj7k2lLkmj0NJ3JJLnnK%OQP%pj0qKRNmnNPjnpojLJNKJ%oLOnnpML%qMJ3M
-49836a48pmNjnO%rj5j1j8j0J1J2LRQLnmlmNQlKPlRJ9klNjnoJJ5J9JpmLQQnjQJoj0kpj6j4
-49781a63jMQOpr%jrmJKJ1PNpj0k%oJNJRJ0LPNlLJ6Pk0j9j4j5%K3K4Pj6k8j4NJ3RJ8K5Pj4
-49731a20k0j1jjnmj1LJ2lj6j2pMNj1mroOJ1K0J3mj0j0lJ1J4NpqO%mNJ5OMoj1nomjOJ2J1m
-49682a55rlMMnj6j1QPPJ5Nj0j9jJ7M%J0J5Rno%lj2j2j6kPNKQOKkkj4j1J2%j7j5OK1J9J1n
-49634a47pNRkj6j8RJ4lj9j4lkrJJ4J1J%QJ1Nj0rQPqJJ1Qkj4rnJ1K5J0orj1lJrQJ4KkKRQJ
-49583a23J%kj0j9j5m%MPOoj9k2j8jJ0J7K0RLkpj5pOPKkRJ8RPk%QOLJj3qMJLlj0kKoqJrj3
-49530a82MRJ3J1NJNKmnj0q%Mn%QpqkkpmPQMP%j7k7j6RK1K1RLRJ5kj1qpppkNNMMKOJnplOp
-49473a62j2j3nMJ1J9Nj5k7qQN%ooJLPJ6QLOj1j2kkOJ3M%llJ0QprlnlJJ1J1nokmmMJ9J5Jq
-49421a44pNLJrj4j1LJ0lNJ6jj7qJjkjjQOormjlkjmLJ2QPJJ1J8Pmj2j0j7j2oLM%KJ4J1j0r
-49369a70KJLKkjJKMRJ0J3RKpprpMML%j4j8lQjonoMOrnppQkkJ6J5Lqj8j2mKMLQQKQJ3NqmL
-49311a57j3j8%J6J8J0oj5lJ3%kJ2J1lqjONkk%MJJMnj0mjLkJPqj3kPJ1Rjj0NJ4mj2KPklj1
-49260a51mmj3mPljPROoj0pqrJJ5K0J4KMLrj1j1j1j3LJ4J2MoJJ0KolPJ2Jk0j5%j1olJ2L1K2
-49211a26J4J6mk3j7jK%%l%NJ2Lqrj7pPJJ5K0Pmqqqmj0j3j9pJ5KRJ8NqrqJ4K0Lpmlj9j8mj
-49161a89J1K6Kj1%PJ2J0%onJ%JJ0Qnj3nJ0OKoj5j1LJ3Mqj0jRLJ1J7N%qj5j0KJ7Rjj2j2oo
-49113a56%mKLmLMKKLJ0PmLJ3J7Mj0k1roJPJjKM%k3k5%J1NnjklONj0j3MQQQj1j6mOJ2NknJ5
-49059a54K8K0lj9j3lONJ0Jj7j1mj4j4nNJ2J5NrnLQJ0nj3pj0kNlnJMM%oJ0J6J2QnLKlplNR
-49009a33PKoj1j8j7j6JJ5J4NKRQROKJmj6j6oj3j3LK1J9J4Mj2oQjj8j3j0JJ2kj8j3MPJpj3
-48963b07j5nJ0MKJ0J3QJLM%LnkkoJQJ2KK%Koj4j2j2lOKlrk%oPK2K2NmlOJ6J3lokj6l0k7j7
-48911b33nOK1K6K3J5j0j5nNOlj4j1jLqj1pJJ8J3mkJ0mkJ0jrplJ2RnklkMKmoOJ3OPJ0KPOR
-48860a27%KNmqj3oNlj7j1lQNJRJj4j3J4L2J7njJj9k7kKpokPJ9K1JnjpLrj7j8kRQKjRPL%j2
-48807a69j5%J7K7PnKj2j5jLlj2pJMONpk1rJ9K2jJJ0NPQJmLNNMj3j4kKj2k2nNlNJ7J9J0po
-48757a45JNQqrj3k4j1J0OJ0PlkkmoMjKMopJ0Kqj4oJ5K3J3Kj1nJ1J4jj5j2J2J8J0OLJprqr
-48708a49kKJj1rljQKj2j1MQj4k0j2MK2K2Jk0j5roMJ1QLjKPMppOJ2NmpJ0J3nj4jR%JOJ9J7
-48658a29pj7nLO%nj2j0kJMQMKokMMoj0j2rlJ0J3Lj0nOJLRJ3J3%K%nrqj0j6j1mJpjJ1QQRm
-48605a79rlJ2J6QklMLMjmlnj0LJ3PkkRRNno%Jrrj2pJ2J3Okj2pJKnrPJ6PPJ3Lqj4j8j6JOR
-48551a65Jj7j2lONN%RJ8J5J1lk4k4o%j0mJ8J8Qj0j9pPQloJQojjlJ5J6Koj2rlNJ8J1KjLNj2
-48501a52j2%NnKPOnj4j2NPKKMkMJ2pj2mLJ0K1J2j0j1pnJ3J8LqJ2J6j4k5k3j1%jRJ4Qj8k2
-48455a85NK4J7KPKjQQmQRpj7j8j6NJ8PopJj4k6k6j2%QR%kOPONKNlj4LJ3JPJ5Qj%%qlNKko
-48401a55j5j1OPQNNRPRqj9rROqj3oK%OJ2J6Orj4j1MN%j6j6pj3JK1K5J5OLMKnj1l%OJ7J1n
-48351a21k1k5rK4J5j2j6lQMj0k0qJ1J8K8K2J0pj3jlj5j3kj3j5KJ0QLPOkjOMkj3rOKLJ1QO
-48305a32j1k3j3j2nQJ0PjlPJ4JmjQJ4Qkj2j6j7oLJ5J2Koj1%J1pj5nNJ1Nrk%j0opRJ6mo%J
-48256a79QPKj1j8njmlmLK0K1Lj0mQRJ7QlKlromJPj%J3Roj6moljoj3j4nOK6K9J5pj3kmj5j3
-48204a79rrRRMkj6k2rJ4J3%PJ9J6OJ%%rj3JJ8J8Lmj3j3mlpmj0rkJ2K1J1j5k0qlQK7L0OJR
-48156a20Lj1nPP%LM%%j4qOQmj0j2PJ5lpj1k3pNJ2J7%JJ3PMOO%jprqj4j1rpJNPjjLkKJ1lj3
-48102a61pnoJOMRQLjQQJ2J5lj9njoj5lQJ1Qj2j9kPJpLJ7NJMqj5j3kJ4J7Jp%MMNMNJ1J0Nq
-48049a06j3PJ3mj2j2j5nJKoj0mJ1J6Mj%pMLk3k5rnJJ3OLjjoqKOJ5koJ5J1pj1j5j9oNRJ5J3
-48000a64OmmJ5PonOJ1J1Pj0qNKOJ1mprj9j6%J1J2NppmQJ6J4Lk6k2KJ2mj8rJ0J2J2JmNOPj
-47951a35mm%lj7pQlk3k7j4J0J7J4OLRj1qJ3Lj7j5j2%OQMLJ1Qlmjollq%jkN%q%Ln%K0K5OJ
-47899a61MKmj1nj2pNKlj2rj3qJ1K5J3rj0mKOJ3RONj%kjJn%J%j3j0J3J1J3J0pj2j4j5nQJ6
-47851a77K2Qj4j5mPJ2RLnql%J1J8J0jpKLK%krrnj1j0LMoLOj1j3j2oRRLqmJ2J0%nPJ4Oj0n
-47800a67%mljJNlj5j6j1jNPJ9J3lrkmlKPJ3J9Pok0k8j5OJ3J6J5PjJ1J1jokj0j0j0mKooMJ6
-47751a68J1Nmpn%j4j7omPJ6K1J0mnJ0J2J0N%qj0j7j7rkKJJ0J6J0J3kj5lOOqrJ1NPLj5j1k
-47704a65jj2j7qJ2J9PQJJJj0LJ8J4Lj1j1prkJ1OqnPQqj2jJ2RlLQljoonmQkpMQoj7kLM%kJ0
-47650a63MqkLjLJ0QMok9k0kOK4J5KMnjJ%%rLNpoMJ6J7j1k3j5pkkJJ1J7J6J2qk1jJ3K%Llj1
-47599a59nMRQMmj7j2pj1mLJ4J3J1%j0j1JjjQOPJMQJ0Mlj0j3o%JJKJ1J5jj5lnq%%qlJj%qJ
-47546a79RmloLJ6J3oj4j3NJ8J1kj1j8r%nLPMJ9K2MMOok1j4KOJpqJQPKLORQOKpk3k9j0lnJ
-47494a97K0K7J0qroj2j0jrj8mJ3J1j2j7PK3J3jNLONmlJqj3NJ0j0k4nJ6J8Pj2j0rj5nJ0J4
-47450a98J0LJ6J3kj7nJ3J4J0ooj2j1KRMl%PMjROjKQLpj2j2oJMqonrmJ3J3RPjOOnj5j7kJ7
-47399a62K8Qj3mJNQnj1j5k1lJ0jkrj4%PNkj3qJ0OKQJ3J6J2nlQj1k6pJNjrj3j0LJ1J7J7Mj0
-47351a73nJ6J0j2j8j4pQJ1Qmnrj3j4jJ1J0J4J0MNKmlMR%n%Pjk0j8pONnkmj2JLjJ3J0qrJ1
-47302a96J0JLLJMLnqq%J9J5Mqnmj7oJ2RkMOLNLj2mPMJLkoMJ1RNqoj3r%nl%j3j1kMJJJ5K4
-47247a59Pj3lJ3Qj0k3j5NQOJ9J8lj0pmLO%j0j2k2j7j0oJ2K5K0Jj6j6pLPOJ2J5QOJ0j%jj3
-47202a60j0kJKj3k8j4NOKOjmRJ0MmqLJ7NjJ6J7jj1j3lQQKorlknK%nqNK0K1J7J7Pnj7j6kM
-47151a37Lj6j2lj1j0lJ0J6OJ6J8%k1k7j0OJ4oj0pj0NK0J9J3kj3QJ4jpj9j1kJ2J4jj1ojpj6
-47108a86qpjNNKRK3J0mJoj0mJMKJqjLlj1k1%MLJ8K7J9rk3j6j5okRPPPLj3k0jPJ%%llOJ8J1
-47055a68qk6k8pNOrk8j5K5P2N7k3l7M9M7o2o3J6m5kK5J9M1L7N1O3J3J4P7N0m3r9j00q9l7
-47019b22J1M6N5m1pM0N3l4o0q5j15m6Q7J07j2l3M8N9M1J8J7M8M0j5o2m7k6k3k0j2nKJ0J1
-46985a72J7J4%LJrj5k2j6%J4Oj0j0mJ0J7J3kqqkPkLJ7RkrpRJ2kjlj5j1MJ0J4Kj9j7KMmj0
-46938a92OJ4J1ROp%Qnk3j5kPJ2J7J2Rjj5j8qKRoj3JJ8RjlppjNJ7MnpnKMj3j1NNpj9j5lJk
-46887b18okOK4L7K4kk6k3j3j2j2lQRJ4J9PklJmj1JK2RqLJ5Lj0j7j2J1K4J5J3pk4j2LQmk0
-46843a75k9j7J5L1J7rj4roOPnj2nQK1Nr%J1QKpj4oMOO%mnqKJ2J5kk3j3OJ1QJ6J2QJ0J1j4
-46796a28l3j5K%%MRjmNRKj5j3jLJorkPjMJ8NlJL%oopMK3K4Lk2j8qj2j5j1JMJ5K2K0NomJ0
-46745a42Oj0j1j4j0lMJ4J1ROj2j8j6ql%J4RLrj3qJ0K2J5LlnOJ3J1KrnlJjj0j4j3j2qONkJ
-46698a91J0QRJ4J9ml9m0kK3Oj1mRJ3OKJ1Rj3j6pKPJ5J3LNMPLjlj0k2j6PJ1MMNomppKJ1J5
-46650a46Jrj2j0Ljnkoj3qJJ0J6K2J9Jj2ooj5oJ2J4KrkMPQOJrKQlk0k3lJ4J3P%%%LJ0Qk0l6
-46600a90j5J4K2J0j4k1j2NQL%okJ1J4Njqj1rlJ4K3P%mpnJPkoQOJRQj0k3k0QJ8LMknpKJ3K
-46550a57JJ2Mj4rQJ0j7k2oJ2RlLJJPrj5MJ7MpMJ4Kj1j4j1LLKRJj3j0OJ7RNknoj2j6lJ5K5
-46502a54J5Rkj2j1j2jJ8Qj2j1oqloj3JRJ3K6K1PNLmJK%KJj1j2lpj1kLkj2j0mpn%kmOQMnj2
-46451b02oqNJ5J0PROJ7J0%pq%%jKOJ7Kk4k6%PJKJ3J8Jj7j6nLorrjOOnKJ4NOkj7j4J7M4J9
-46401a13k4k6%Nqj3oNNjoj0ROqj3rjKJLJ2J6J1%MJ8J6Nqk0k7qJ4J3MOKkkpNJ5ol1k3kmj0
-46352b11PN%N%lojMJ3J6J2lkJ0NJ%j3l1pJ8J8Nqj5j4jJ8RJJ4RJJj2j7rJJ5J4J1%mLJ1Lj0
-46304a37qJj2j9k1j1jJMQJ4%orj1NJ2QMNRJ4J0j1k3j5nj4nMPJ8J8jj8lK2Oqj4j8pQJ0QNN
-46257a71PkNJ1Npk0j6OJ6NNOj3j6j0j0oOOKkLK7K0J0Jj8j4JknKjlJMrqjNJ5Lj3j1PKj1j2
-46208b00qJRPJ2K1J6LlkqmJMRQkqkN%rLjj1%J2Pj6j1J0Onol%kLjoQQprNMlj8j9kNMJkMRJ
-46151a82OJ7Nj1j2qj1j2qPK2R%%LOmj7j0LJ0NjLMKMlnnKMJ0J4RQQMKoj5lJNkk5j9j%RJ2J2
-46099a54J1j1pOLkLJ1jqJqj8nJ6J1nnmrj4mOQMj0mjLJ1RPJkJlj3j9mJ5K0K1Pqo%pj8ojkk
-46047a86NJ2J1LonoJMjJ0Roj1j1KJ2J0jplljJjoKMjLlj5mJ2J0KNNLQPnj2j2PJ8NprqknoO
-45993a66OQOj9k2QLj5j5qPJ1%p%J5OkPQJMJ3Prj4j3QJ5Rj4k1oj0j5lRPJMJ1J0KPPMRRmjl
-45942a45j0qOKj6j4%J7J9PornNNnqNJ3Qnj2nj0pmrr%J5K3J1oroJKM%%jOPJ0K4J7j2j1pk2
-45892a54k4j3MJ0lljJjmp%J1QRLmqLNkQPjpj1noJLNlj3nMnrpMK3J3%NPLJ1JnMmj9j4J0K0
-45838a55Qrnmj0jJ9K3JqKMQjoMkj0nj1l4k3KJ9K1ONjlrj7rJLJ1K0J0Klnj6k1qRJ7J6%lno
-45788a79Krk0oJ3J0NMrj6j2jONOmqRJ1jJRJ4J2oj1%MKMQJ0J2%qpj0jj4j6mkrmJ6K5OJMJ1
-45738a47RkNJ2kj0j2j7j7j0j3qOJ4J9J2Mrj6rLJ9J1j0j4jNpj1lJ0QQJ8J1rj0kjOJ1Roj3j3
-45693a72j9j2JNkkJ1J4%mqlRJ1QJ3J0%okrk1lKOLjkLPMQJpj2mJj1j0JkjJj3j3J2J5J1J9Q
-45643a55oj3%mk%oJRJ1lj0PJ3Kj4pRL%J0J6JmqOLpmrj0kjlKqj5rlJ3K6J7knlOMj6k0%K%L
-45590a85LJ%KljkmOmqqokJ1J7J8NmOMppLJ2Jj1j4KJ5O%mrj6j7Koj2pjNPPQNjkKRRKJ2J7N
-45535a39ok1j5JMPLqkOLKRJ8J3mj3KRrj4JJj0j2j1%QRJoqpK%jKrj2J2K3J4lo%OJ6Oj4rNJ2
-45483a44Lj0oNLmj3j8pPJ2jk2l2j0J4J0RJ2J7K0Qlj1j7pNLmj5j2PQlo%RJ5QlmjOKmNMlmj3
-45433a85oLpjRJ3J4nj3nMMLNlk0j9NJ2LNJ1J3QKMQJ6%j1j4j0JJmmonlNJ2KkJL%qj4nPJ1J
-45381a64J3J3pj9j2pNLq%JJ3J5Mkj0omJ4K5J6mj3j0jOkj6j2%KOJ3j7l9k4MJ6Jnl%J6J5J9
-45336a65K6Ok0j4JJ0J3Mrj5m%nj2nPLkqMJ8J5N%Jlj2rLLnnj0j2oMJ3J6J8J1nJkj0kOJ4Pj
-45287a32oj5j2kMkNK3J1L%nk4k4nKQOMKJOnj4j5j0JMOJ0kQK5Oj2rqqjQMkJnrkkj8j3QJ7O
-45235a83mj0lPNj1j4MJ0MLJ0PooKPJ9K2Mj3lj2j5oq%oNK2J8jj7j2%LKj1k0j3lNmMJ4NJ2J2
-45187a75QJ0L%PJ1Kj3j0oj4rqpNRkk4k0OK5J7RJ3Ojj1j7j1QJ3RJprnMJ3J5Nj3j7KJ0JJO%
-45139a60kj6k0qLJ0QmrjNjPJ3%lQJ6KnkLORMmj4j6n%lJ3Nnj0qKPmlNLJ3J8Rkmj4j1jRQKq
-45085a55nLNmrqj6k2MK0J9J1j0j5jOOlmLLJ0Mj1j3j5k0j0J0K0J3LKNMOJ2Pmj4mQLJ%moKJ5
-45036a48J9Mqj5koj2j4qnMN%J0J5J4QJ3Norj2lNnJqk5j3JLnj8j3LJ8J8J0OJ0J8J1KnjPMk
-44988a29pj9k4r%jpLOLMmnoLNJOLlJJ1J2Oj1j7JJ1J1Jj3j8j7k6oJ2J0QJ8K1Jj3j7j0j0p%
-44941b21%o%J2K7J8OJ3J3NkpJRlj8k0%RJ3PJkj1j2qLRJ7J8qj3MMJPJ1Qkmjnknj2nlnlj3r
-44890a84LRK5J0oj0j4jkOJ0jpk0k3oMLllQJ3mj0pj1J0J9J9J7RKljKJkj0j2j0kJmopoOJ7J3
-44841a68J7J6Mj1k0j9j0MPrj5JPMkj7k1OK5K7J1kkJJ1QMlk1rnmj0jQQJ0J3Nj8j6%Joj2oL
-44794b06J2J4JkN%mKk%Jn%OJkMQJ6J0Lqmkj1kJ3J4%qJJkmmRJ2Llj3j1oolkprjOJ1Lj5j1N
-44740a92jpOJ1RmpqNJ8J3J4Jj0j3rjjKPJ3J0LNKj1j6mJKRjroj3j4r%PJ0nj7nJ1QkNJ4lpk
-44689a91onKJ0QL%lRJ1kj4JJ2Jj7j3MJ4J8J1j1k2j7m%mKPJ0J3J0Qklm%Moj1rLLj0k0pQJ0
-44641a99OLlnmn%lNJ2Llj0pQJ3J3J6Mml%nj6j5jOPJj6nJ2P%j1j5jJ7K1J1JJL%j0j1j3j1%
-44592b06lpJ6K3lk9k6mJ1J1ONKJ1kk4k4JJ3J2J7J0j1%J7PljNJ2%lln%N%oJmjj2k0j3nJ5J4
-44545b01jPJ9J5nk0j2PJ0jKPQMrj3plLJ8J7KkJJ0Lj2j5k1j4pKnrkJ8K3KKOPLjpOJ5J1jro
-44495a55M%pj3rp%J4K8J5pj1k0j0JJjQRkLnj5j0%MJ3J6LnJR%rpQPkOPj7j0QQ%j2k4j2klk
-44444b04RJ9J2LMMNKMNJLjj5k6k4%J9J2JLLqj0j0llpNJ3nj1m%pkJ7J7KJ1PomNpqROlpLjn
-44391a77lj4KKpMPOLonjMJ5K2K1Pj2j2qnj6k6j5NJ8J1NKJMpj2qNJ0lqlPQNJ0Nj1k2j0LQK0
-44341a71J1lj4j5j1kJ3J4JonKJ8J6Kj1j2KJ7J3Kj0j3mqlMorQPjjjm%lj7qjorJOPLMlj1KQ
-44290b07qrkLNlloj0NPJ1J5RJ4J3J1J0Onj4j1Nkj0j4nMkjjJJ4J1j2j1qj7j8mRJ5J8J7lj5
-44244a98mJ4RJj2j2QJ8J4J0jokQJ9Lj1qlmrnplLnpLJKLNjqJ0J6Q%JKpj5j6qMOjnorkmj2n
-44190b28J1J7LLQPllJpj0JJ1kj2q%QNLqmLmJJnk0lQmKJ9J9J1OjkMpj4rpPJ5J8J8J1Lmj0m
-44138a55mppj0loj4p%MJ2K1J1lj2qjJ3Oj4j4lJ0J2%ppnj6mJ5J9J1Okj3k8j1J1J3J0nj3pJ
-44093b11LpomKP%j4mK0J0JKjMJMJ2J0J1J0oj5jLQJ3Qj3l3k1lPnqJ2J2%pj2QJ5KjMQNLlK%
-44042a68pk0j7jJ7K0JmJ6J6Nqk1k3pJ2J4kr%kjpj3mNOoj1q%KLOJljJ6J7%mMlrJ5K1LjkQJ4
-43991a40JlKR%poOJpj2rj1j1roNJ4NnmJln%ONJ2Mk1k1mQRj3j4lMnmKJ0QJ3K6J7nj0nlMkk
-43938a78%j0j4j4JMMKkkRJ7J7Rmpj0j0%J0OlkKj2oRJ0QJ5Oj2j3qkMMMKmpj2j1MJ0MJ0J8J9
-43889a35Mj2qLPj4k3m%roMKQJj8j3J0J8J1POKmpQJ1pj4j2j1kMJlmRMmRPj5j2PJ3Lk%J4J4
-43839a52j2j8j1oMPJnlROKJ2Rnj4%J0LKpJjnjklj3rLJ4J0kjklJ0J1joJNJkLPRJ3P%nj0j5
-43786a54j7j0JJk%OJ0Lok3j1MKNjJMM%LLKLOrk3j3NJ8J8J2nj7nlk1j2J3K9J9mk5j5%ppl%
-43737b21kMJ1NKJ4J1nj6lJ7RJkqnJ1NpjmmLlj4j3%K1K5J8Mlpj6lJ0J1MmkjKQrj8qnJJKjJ
-43685a84km%omNM%ppPJlOK0K1Nj8k1j8j2MkpKK1J8knQJ3J2J2RLj4k0j1npqllkJMJ4J9J4J
-43635a51Jmk3k7qOJ1J4K5K5Qj3j4rqj0j3ln%QOJ0QMJ0Qj3j5j0nJj1pJ5J3%N%j6nRJ6J5Mo
-43589a54opokjlmj0jRRJ0QPLLjJ%nqmnlqj9j0J3J1mokRK0K0J6ql3k5JRPLOOkj1j3j5j1MM
-43537b08NOJJN%oqlNNnLKmOQJmlkoplJKNKKj5qRJ3RkmRJ2JlnlJkkKLJ0Kk4k6qMJ5J5J0Kp
-43479a91j0lN%JRLj3j5pj2j5MK1J1NJ0J6J6Mkmj2j9KRmoNO%OPjKjj2oMRLqomrj0mPRRNJ2
-43427a74%j9j1pNJ4Poj7j8j0j0nJ2K5K4J6Lqj3j3KMONJ1J3rj2j4JK2J9Kj0k5j1MPLRJj3r
-43383a99PPQM%mnlMMKORmnJ9J9%j4k2q%poomMjj%J1J4QKrqqj3pQJ9Rj2j2j%KKj0j0JNnqN
-43328b13NK%jj3pMJ6J1j1nmqn%MKkJ2J2OJ1PQNkqj8k4jJ5K2K1PM%mpj3j2j2j1pLNjl%%RM
-43277a97lRMj2j7rLRJ7K3J3RJ7jj6nJ1Qk1j5NJ6K3kk0j5oj4nJ4J8J7lj7oOmj2jkNQlj7k4
-43232b12pKlQJ5LpnOJ2J4PKnmjoj9j8KOkoj2JRK0J9JJOLRRJj6k7j5JJLJ7J9Nj2j0mj4k1k0
-43182b44KK0K7J7Qkj3j4j6kKPJ9RpjOj1j3nNJ5J5jmpj0j0qoJJpKlKQJ4K1K7J7%rpj2pkoN
-43133a77%pn%j0oJ0PJKJ3J4knqj0j1pKqJRKJQLj1lQPkj2j1LK1Mj2j8oN%kJ5J6oj0JJjKPO
-43081a81Klk3k0KJ7J8RkkPPPrk5j4POLKkmkQK4J6Jj6j7pjlmLOPOkq%RPKjlj6k0j3KJ4K3J7
-43029a66Moj2j7pM%plKMOMJ2MkJKKjj3j2KJ6J7J1PNqk2j8j1kKkOJ0lpNQOj4j4rpNJ5JrLQ
-42977b00PRPKKKnrj9j2OJ2jpKJ3J0PMLj2k0ooMJ3J3J3Qjj2j7pPJ4J1%MPKj3j6mnkJ2POJ0
-42928a57Jqj2NJ7PQKqom%MnmKLJoj0mp%Noompk1k0JOLJ3J0J2K3J7oj5j4oJLJ8Qjlj4nOOk
-42875a79qokJ3J0nlRMk2k2KK2Nj2JJ0LkJKPK0J6Rkpk2l4k4jLLJ2J2KqkJ1RPKpj5rrjJ0%n
-42825b02KRNkj0jNJjpkJKPQNrj5j0NJ7Pkpqj0oojJ4J3pmQjj3mMJ3J6QjJ2J2%Joj5pkKJ0J6
-42772a56Oqj0kMqk2j8jK3L1J8Kj8k3j6j0jJ4K2J7Orj0j4j5NJ2Nmj0j1mJNJ2J1PJ3J4J4J1
-42730a17Qjj5k6j7qnJ7J7nj9j7j0%KM%j4k0%Rlj0mJ1J6J1J1Mpm%OQQmnlkj0pmK0L5J4j0q
-42683a54N%j8k0j3j2mNRJ2oolJK%NRoj2m%%rpJ5J9LLmj4lOnKJ9Rj5lOJnqpmL%MR%jOkj0J
-42628b01J6K0%j0qrj2qJ1J2j4k0pjJ4K0NnlNQLj4j5RLoNJ0J5J1qrkPR%lKPokMjqj2j0LJ9
-42579a76J4Nj0nLoJJ8J4j4l1j8lNqj1mlrPJ5K0K4J7mk3jOKmpj1k0pJQJ1NklQJ1J4K0J2j3
-42533a52k4j6oJOkpJqj5JJ5J4Pmj3o%NKkk%olPk%J4K0J2Mnqnj1j5rJ1J2mKNnJlqjnj1oJ0
-42481b14J6J9Mj1j2%Noj0%LjJq%J2knOJj5nPPQPJ0J5J2QON%j8k1mNL%QJ1rl3k2kQK1J4j1
-42432a87j4oMNPJ0J2Pj2nJ6J0MKOMKproml%QJ5Mrj4j5j2qrNJ9J8NmJLrj1pj0j7j6nJ9K7J9
-42383a67J0QJ3Ll%ok1o%j1nppj2j1jNJ2Pj5j1J1J1%j1%NJ2J4%qmk%J0kj5MJ9K6J1j7j6rr
-42337a95pLlMJ8MJJ0Kmmnj8j6jllNJ6J5Lpj%pQJ5lrPJ3Oj3k2j2nj2nJ0J7QnpnOJ1LJJ7K4
-42287a45J2pj6j4nqj8j5mlmjJ8K2K3J3orj3okmkOQJ4QnKJ4J3mj0lMJj3l%j3j4j2%lnKJ2K2
-42239a73J4lj0j5j4rJQJ0kKkj0JQLlQJ0Okj3j2pj2qJ5K8J5J3J5lpJNj3k3k2nJ9K2%j8j2m
-42194a98J2J4LNOj2j4knj0LJ0NlQJ0MRJ1%j5j5jQOqj9nNLllMnJKnj2onnlJlpMJ1NRJ5J0O
-42142a74MOMj2l4j8PK5K6Nj9k7k6qNJ8L5K2rj7mK1K0Lpqj4lRRlj6p%Mqj1MNLrp%mMK6J8%
-42094a62m%pj2kJ3Qoj8lJj1mJjKLrmOJ1lj2%oj0J4Pm%QPNJ6lrNmJlj8pkKRJ2PLj2j4j3oJ0
-42041b18Mj%Qkj9KJ0LJ0Mj2LJ9J8nj5KJ8Nj7j3rj0LJ0MNJKPK0J6Lj4k8k6j3%J0jkKm%jK%
-41993b19pj1j2jJ6K0K0J1jj0j2KJ4PLP%j2j2j0j1j4mJ6Qlkj0j5j3KK2K8K1JrKRMj1j9j8j4
-41950b37oPK3J5KPRojjj0j0oj2j4JJ1J4J2rj1j0lklOMMrJJ8J8J9K%Jnj1j7rkqnplQJ6J6J1
-41901a92J0QJ0Nopj2pj0LJ8J1Pjorp%nKQ%qj0kJ4KlJPoj2nKLJ3Pmnj4k4oJ3J3mj1jP%lkl
-41849b21jMQJ0Mn%J0J3Njnrj1j3j2j1qNMJk%J0J1j1j2NJ3OnjQ%pmn%J0J5RKJ4Qj4j4qMP%
-41799a94j9j7KPPM%PPj3j5RJ3Rlj4m%OJ2Pno%Ooj7kQJ7K6J7J1Mj6j6oj3nOP%LKjnj6k0pJ3
-41749b10J7KnnnmJ4J8%j0loj5oLoj2k%k%J4K2J6J9J4j1j4%LKoj9qJ2J0nmjJnj8j2PJ8NjM
-41701a94J0J0kj3j4k0j6onPJ9RMoj1kKKllojQOPJ9J4MJj1j8oM%LLJ1J9J1LLpj2j3j5oJ0J5
-41653a86Rmj4ojjjmMMlmQJ1MNJ3RPqj2mmomr%QloOLNJ8RoKjj0JJ6Qj5nPNMLj6k2k0j8lMl
-41598b26kPNnj%MJ2OjPK2J8NQkj0OJk7k7nkPJ9J0pj0pmnJORLj0j3lQPJORNjnrj1j0JJqLJ5
-41544a99J1LJ3J4LmrokjOL%%mj3j7k3oQRLrjN%qqKJJJ1J5MloJJ3J9Rqj0LJ5J6Orj7oJORj6
-41491a75l3k0lJ3J0NjnLoj5j7j5LJ8J3MlJRJ2J0Kj2KJ0mnKJQLqJNj1j7j0KQMnj5OK0Rrj1
-41443b16RJ8NjlJNRqqnlkMQPJ7J6opj4k4k6j1QNlPRlj2mLJ0J8J7Krnmj7j1M%oJ1K1PJLOJ0
-41391a67lj2J%Nmk2j0KJoj6pKkJMJKLjoNK1J4MLkrj7j2JMKQRORjj0nJ5J8Oj2j3pj0MJ1ln
-41339b00MN%ljROlj8k9rjplRK2J6oj3jkm%nlKJ6K7K5J0nj5rPJ3Mj0j9j7j5%J2Opj3nRJ9J6
-41290a86LKJj2j7pQQmlQRkpj1pnmKjMJ7J6koQJ0qj0JMmlLL%kj3k2k1j0QL5K5LpmNkmJPjj2
-41236b06jNMm%pj9lJ2K0J8joMJ7Kk4j1PLLNjrj6qQK0J5Jllkppno%J0MnkLKnqjooj2j8%J4
-41183b35RNooJ0J3PLMNjj2j1RK2J3rj0rj5lRJ7J9O%O%j5k3j7jJ4QkokMkKLNO%nj2lj0j4p
-41133b37lOJ2J5J3lj3KJ0JKQJ2J3Pnrpj5KJ9Qj6j6oj2k1j2JJ1Qprj2KJ3J7J0RPpkm%J0OQ
-41086a84MKMnj4j2kKP%j4j1poJ2RoqqpLJ5J8OKln%olPJ1J1J2rl1k9oRJ1J3R%%J3Oj0lKjn
-41035b07JnKRJ%ORPrj4MK8K3mk3k8j3mNJ2QkjONqj0nplJ3J2J2J2PKqj4Jpk4j6mJJ6J8KmJ1
-40985a87K0J1lj3j3j3j0j0j8mQKrj5nQJ1J7K3J3Q%j2MJ7jj9j4KPMLL%Jk%QOnjPmqplJ0J4
-40937a69jNOj1j9j5j1j0oj2j5kLJ5K4J0kjj1j5pLNJ7J7Jlqk4j9LJ6J1J0J1QRnj5rQJ4RNJ5
-40892a65jj7l4l4j8pPQMK1J8mj0LJJLjnKJ1mj0KlNLJjlMkoRJ3J3J0lj%omqLJ3J2Jkpj4qn
-40840b15jQMJ1J3J3Rmk1k2j6j5JJ2NkONkjJjpMJ3NNOPmoKJ2RJpp%Q%onRJ8KopqPJk0j6j0
-40787b12kOJ2OjlrOJ9J0%lrj3j7j9oj%PkjPLlKPKnLJ4J1Jj6k7k0ljLKqnNJ6J9J6J2J0J5J2
-40737a60pj5j7k0qPJ4J4Nj1jNj1j2KJ6J9Kj3j1rj6j2lPJ8J3MlqMPKMjjMrkRPnrlj3pRQl%
-40687b10OMJqjOOlkQJ2J0Jlj0mOJloj4lLpj1qj0jJ1J2KKJ7JlJ3J2jLPok2k7rJ1LlkoK%pO
-40634b24J5RJoMJ0oj9j1mNJ3ORJ0PKj5k4oRQNNmrpqNJ9J4KlMJ3Rkj1KJ9Kmnj1kjPJ0jkmj2
-40582a77j0lj2j9j8j0NOJ8K7PKok1j7JK0K7J8Rj%joj2j9mKkqoJJ4Qpj1OJ4Lj1j4j0J0J2o
-40537b01j1NQLRJ1nk4j8LJ2Nj0j0mkRJ0PPkj4jJ5J1MJl%Rkj0LKLMRJ1KLj6k0KJMJ3Nj4k0
-40488a96qJ5J6jojpj0okMQJj1qJ1J0J5j0k0KRj1j3OJ8K5J1nrlJOKLLj3k0j8rJJ4J3j1k0j3
-40442b37kNRJ0J2J8J2joqpO%%PPno%KOj1j7lpj3%OMJ1Nj%jJ0Rpj2KJ4J1Poj2rj2nljLRMO
-40389a97J%kNOPRoj3kNJ1%k0k1lJ2Nj1oNMlkNJ4J5J7Pj3j5jNJKQpk0kJ9J5LpmKnnmljLLl
-40336a87qj1nnJJ1JJJ4LnoK%rj1lQ%mPJ5J5RmKKj8nNnj0mKMPJ6Q%jlj5k4j1K0J0rLJ2J5P
-40285a63rj3mqJ%j2j1j2r%OJ0J5J5J3M%%%j2j0%KLqj1nRJ9J2j2k0j0RK2Qj6l0j2RJ6Jk3k0
-40240b56MJ8J5J2NkLRkKQN%NMrk4j6JJ0J0Mj0jRNNNJ4Lj9j5kONJkJ0J2J2kn%onrk2qJ3M%
-40189a96jOLrnmj8j1MJ2RnlOpokk%OOjLJ2QlMLqJJ6%j7j1KQRlj4oQPJjJKJ0J0j1pJ2J4J0
-40136a58%j0j9j3OOOLkkJ%PQJ0J6J0ORLj1rmklj4j3nj%j%NOnroMPjjqqJ0jj5lOonL%qLK2
-40081a86J9pj1rj3pL%j1j4JJ8MqnolRJ7J5%j2krk2kJ5J5J0J3Mpj3oroKkpmpmQ%%NJ8K4Lj3
-40031b02j3j0j2k3j6K0L5K7J4Jj2j0Koj0J0J7Kj3j3OK0J7%j6j4qMMNJ4J0QNQkkK%JKJlqj1
-39986a69j0j3nLlMJ4OpnjJ6Poqlkprk0k2lK0J6joJ0LlM%LPPrj8QJ1MJ1J1kmOoj1%kjJ0Ll
-39934a75KNJ2J4mj6rjMJ4%j2rKNJ8J2MLj5pJ1j6l8j9Pkk0nOJ2J1LJNLmj7j1kOJ0J0lkMML
-39886a96%qonkJ7Pljkj2MK2MojjmqrroLlmmLPRLjkpjJ1J0KNMP%j3j5j5j5j5okKJ6J5J2J5
-39833b04jj0NMmMJ2J4PnPJ5%j4pmj2jPNJJNJ4kj7mmm%PMLKmjPJ1%j5qNOoj2mnj5qOlPJ6O
-39779a93rj6NJ3Pknrl%qj6j4LJ1RmqLJ7J3lp%LMnqjRKj2j5nMJ0J8J7KmmlJ1J4J1Nqj6jJ2
-39729a76Kj7k8k9k4j2QJ1POKNJ2J0J2QjKjrrj1oJJ6K6J3N%kjLnlLJj0j2nJ6K0J2mmkj4j4
-39682a98pKlljMOj3oO%koJj2k1rj3j3J0K3J8QPnnQRNPLkpmJ1Rkqpnj5rJ0RJ3J9J8RKqopj5
-39629a95pj2j4qoMQNQRlmQjJK0J4%jkj2NJ4nlNprj0j3MJ4MKMlj2kLROmj0JJOJ2lj2oj6k0
-39577b33j6j1kmLK9K1oj3jJ7K6J7j1j6m%JJ8Okj4j8qpjPPJj4j3RJ0QJ1LkJQPQJ1PKlj0j6
-39530a87j0qlmqpqkJ5J4oj3J4K4J0okoj5%jj0lPJ5J9Pj3j5%J8J8Lqj9j3OQKpk1k1j1OJ8K2
-39484b01J0j2j4p%J2PkmJ1J4PnQRNqj3%jj3lPlnnqKQKJKoj6j6jJ6J5oj6j5oJK2J8llJ3J2
-39435a90QRkOOj6j1j0jLj9j4LKKJ4J1kmlRJ0%nnOJ0mnKJ1J8J5J2%k3k5jQM%qj4k2mJ8J1o
-39387a96j1j0jJjkjKoLLm%MnJJ6Qpk0j7oJ7K9Rlmo%QJ4RJqmmrrj6qrpjjojK2J5j3j1J0J7
-39335b18J2MNOKqj4j5j%jRlj1mKJ1J2NJJ3J7Mlpp%%n%Jpj2oOJ1jj9j5oNJ7OnOJ7J3Kl%kK
-39283a84jkK%KNJ0J2J1%j2pj4j5rj0k1j7J0K4K8J8pj4JjjJ0J3PmLNqj3j1rkNMmj1k2j2RJ6
-39237b16J0Mj3j7j0QJ9J2krkmrOL7K6mj6j4oQPloj1pNNJ0jk0j9k0j9j4%J7J8K0QmkpJJ4P
-39191b13k%jmj0j3lK9K9pj5kPKjKP%jJJJjKJ0NmMmj9k0mKllJ2MlJ1K4J8lmKj6j9nKOQk%o
-39138a99j1qOJ4krLJ1%KKJj1k3k2j6PJ6nj3mJ0K2krJ3J7kprlLJ1J9J4j0j5JMjLjjoj1Pjk4
-39090b39j9PK1K2P%JLQKoj1pj2j5%k%J6J2PJ0jpj3j8lJ0J5K1J9jj7rLQOpj0o%LRJ8J1rj9
-39043a92j7JQjrnj2j4k%mj1qNJ0MJ6J7Mj1okNK0Qj2rjMnnJ0J0oqJJ3J8Olkpj5qlljm%J5N
-38992b06mRJ0O%j2j2lJ1J0lNQOMlnj3j7qjmQJ8J0JLnj4lOQLlo%JknokNJ2J4orLJ7J9Jppj7
-38939a85j6j4RJ6mj2NNnj0j2oJ3RJ0J5Qjj4j4pOPjLKqj2NRojkkLRJ1mpMNj1j1MRop%JQNk
-38887a99j2j1PJ8OmJNMlrrmpj1PMMJ5Qjqj2k0j1QJ9J7rj6pklnMJ5J5J3QNNklKpj5j8j2lL
-38837b30jQROKpj0j1j3%J3J0NqMJ4Mmoj1rLNPJ2J4Oqj3mpj3jKJ2K9K0PjL%j1qnLJ1Kmork
-38786a91RKk0j6konolMQJ5J3%k0j2J1K1J5RJ1nj7j4k1j7mNMmj5mOK2J9O%lj%%NrJJlMj0j7
-38737b34lRLjmPJ1J1Jrqj3%J6PjMLjj4j5pKJ1OJ6J9%j8j1nk%%PJ3Qol%KLnj3j4nKQJ4Lj5
-38686b21j7kJ0OLnj4oJ4PJ3J9J2Q%Kkj0jmj3j1qJJJlrj1j3NJ3J1NonMNrj9j1MJ7K4K3lk5
-38639b20k3mQJ2Lj1okOONMMoqknmQJ6LmmLMjMKQJ7J0%roj2qJkjQPNJ3Rlk4rRpj2pj3j9qK3
-38584b42L7K4Jj2j7pPJ1%j2mNOlrnJLnqKQNQlj1jJ2QOnnJj0k0lQK3J6K%rj3j6j0j4%J8mr
-38534b45JjojJMLPJ5N%jloj0qj7k3LK3J9QPmj6k0lK1J1J0J8PmKjj6nj%KonnKJ0%opmNJ1K0
-38482b09J6Jqk0j1pjNnlKN%j8k2NK2J4OJlnj4j3oRK2J4LOJ0NNjqj4jkKJ0jNJ4RK5K7mk2j5
-38433a70Jjj0j8j4j1j2qj0j2J3K1KJ%rNQLMkj0nNlj0JNRJ3J2Kjoj8k0oNPJ5J6Mj0j3j2lN
-38386b37mmLJ1MLRJ0PPOJmlKKmJKkool%kqo%lMQKqj6j7j0QJ2J2K0Pj2j0QJ7JmmJ4K7Pj1k9
-38333a98l0j2OJ7Pprr%QNKpj3k1j0O%OMJ1J5NnmjjOOomQJ4QkMPKnj5j3kJ7J8RKj0o%nj2%
-38281b14Jj4oJNJ7Rj2k0nJ0J5LMRJ6J2jmqj2j7nPQkqrj5%J4J2%oQK0K0J5Mk1k8oJ0OKj0j0
-38234b05MJ6J5Lj4j3j2qmqj2lRJ0OkNJ1Nlqpj1k1pRKloj7mJ8K1Jqmnojmj1mOMNO%rQL2K2
-38183b02J2J4J3nqj6k4j4lKKNPRlj7j9j6j2kJ3J0k%QMKJ0J7J3J0lj7j2PJ9Oj4j3nLjJ3J9
-38139a90RJ3J3jmkqmNLrj4ooLJ3J2mj5qJ%pj7j3LQNloqqjJkNJ6J6mrmroMJ4lj9pJ6K0Lrp
-38086b30JJ1Oj5j0MPnLJ6J4KrMJ9Jqj0j9j0O%RJ3NJmj1j0J0J4lqrqNQLKnlqj2MQKMPOkkj
-38034b07KJ1Nlj5k7k7pJ7K1J4R%pojPRJ0J6nk2k4mJ1kj8j0J0OMLMLO%nnplqLJ6K1J2lnr%
-37985b10OJ0Kj5pOJ1ORJ4Nmj2oPKj4n%JQJ2QMj3k5r%MJ4PprJMOQ%nJ2J5Nkj7k3j5JMJ0J1
-37935a85RMj4j8rNNj1qJ2K2Lr%jj3j2kPLjKQjk2j4MJ1J4%qlJnkJj0qOJ4NQQj1j4q%kPQJn
-37883b28KK%LJ0J4Rpk1qJ0J6J3jj0oj1qnJJkJrJJ7Pkn%nj3llrpkJJ2J3JlLJKjj1kJ1J3QJ
-37831b09qj8qJ2Lj5j1MJoMkMJ4Jpl%kNKpqpNJ3J1J3J1lrj6k8j4RJ5Rjjk%j1mQRK0J6OPOK
-37780a90jm%nj1j0ork3j4KKllPJ4J0QJ6JmJ7J6mkJNJ3Mp%kqqlpj2mPQRj2j7PJ6QkkKJ0Lq
-37728a95lkj0j5mLjj7jLjJ5K2RKNNjk0k7k0j4%J6J4%j2qmORQJ0jKnj9j0Kjrj4j2RJ7RJ0K0
-37680b30K2J6jj7j4Kj0rk%%Nrk1j3MJ5J7J4J3J5J0J1Qp%Kkk5k8j2KQPJJ0Lqj4j1RJoRJ4J
-37634b20pqj0j4jMQOLJ0PJMkpoom%J2J6nk5j3NPMPJ4QLKOMlj5jJ4J2N%j0j8j3mj4j0PK3J8
-37584b06j2j2NKpj%NJ6%j6j0lkRJ7Nj9k9j5jKJ4J4J6J3J2NnJMNPj3k3k1k1PK7K2RK%oj2j0
-37538b25JK0J8jloj8j0lKkJllMMRKk5k6OK5J9Nqj4j0pj2j5oPJ8K9J8%lnj0MNpj4j0LK0Rj3
-37490b30j3JQpj7mOMJ0OKNQlj8pJ0NknNLpj9pKNPjPJ0k%%OONKjLkj2k5nJ3Qlj3qLPMlj0j5
-37435b78KJ0LOMkMJ4KrLK0Mj2Jjj6j0lJRKjjkqOJ3plQJ3LLRNRLk6k8pJ1OnpLJ1OJj3k4j0
-37383b78NJ5J7J0PNmkNNMrj8j3mNJ4J0j0j1LJ5J2Oqj8j7j5LJ5Q%lr%QKk3k1LKJ2K5J9LpJ0
-37336b22OqMJ3J3Joj4oJ1J4jj6j7j6nJ8J6jNNrj0pokLL%jJ%j2j3j5JK6K2J1J4Qqj1jkOLj0
-37288b15j0qQJ9rk6j4OJ0qj6j3pNK1J3J5J4ok7oJ6J6mnJ3J0J8J0mmj1oQjj5JPlj0pkkooo
-37242b47lJ4Nj4jJ7J6NMqk1j1mjPJ1PJ1QM%KpoKJJ1Ooj6j8rJjKJ2J2J1QKnj4j9k9j5MPQL
-37193b54KJ8J4oj2%KLJ0NMJ1J1Olrj0kQOKlj0j3rPJ5J3jpj1n%JLkoJQkrpoKOjoRJ3Lj1k2
-37141b44k0KJ8J8K1%j5j1qORJnJ4Rj2j5r%PKmQJ1JkorjJ2Nk2l1j0J7L7K3j6k2LJ0rj0LMM
-37095b36nj9qMNOJ7J4Mkj9j7MJ0J3%j2j1npkK6J6kj8rJ8J1Nl%J0J6ok0j5nPLoljJkrNJ4J1
-37047b22Prj1lK%qjNJ3J5j%Lj0j7nKJq%PJmokJ2MP%kN%koqmOjmNlj3oJkJMORQRJ8Plj0k0
-36990b33k2pj3oJ4K1J3OJ3J5NMJ5Oppj3j1oj3j4lPJ0Oj0j0joj1j2pJRPKJMQPJ5J9Nomlj0
-36943b22oKkqj6j4kLJ1J3NKKljklJjkJOPLnj2KQkm%kJ3J4qj5pKJ2J1J0MM%j4k0%J3Nnj1n
-36891b38PNj5j6OJ6OLJ0mj7pokLLRJ4PRJ4Lqj5j0onqj1J2J8J4J1J2Kj7k1oLLj1j9j4qjOR
-36844b60J2J0JkKjqKQQJ4M%LnpJkj8j9kRknLOqj4NRorKJ6J1%nkOlqMJ4Qj1j0MPqrMJ6J7L
-36790b15%QMj5k2pOQKoOJ7Lpmpj0prqJR%mLLj6l3k0LJ0J7L1K0QJj1kQmPJ7%j6j0OJlpkQK1
-36738b17J1nj3mJ0Qqj6j2mk%OOL%j3j8j0%K5K0J%J0J7J5rj9l%qkJ0jj1moj1pooPK2J6%j0
-36691b38rmJ4J6loqoKJ0J6J6J0oj1mpj0ok%Ljj1j0JKrp%kJ1K6K0kj4KJ1ljQj0k3j5%QJ0R
-36643b33PPkjKjJJ1RKPLlrrLjj5j5KJ6J1Omj5NJ3lj6j4nJ5J1qrjrj3lNJ5J5NKPPqj3oLjM
-36591b23mqKPKppNJ6J3Jqk3j8j7j2PJ7jj5qJ0J4J7RjqlRMj%J%or%NNOJmnQOmj1ppqJNKnj0
-36536b67JJ2J5QMlJJj5qNJ8J5Kpj4j4r%J0MmL%j9oJ3Qmj0pJ1J0nnj2%J5J4J4J1kj2kJ4NK
-36489b09KmppnjJ0K0J9Oj5k1j1qKNJ%k%Jj1oJ1J6Mpkmk0j5LOOONKlnmj3j3rnJ1K9K2nj0J
-36439b34%LRPpJOlnMMQOkPkj5jMnoKQqqJ9J4qj0oj2j3j9j1LJ4J7J2O%jkNjj3j3ppQJ4LpR
-36386b33Rj1j0Jmp%mlJ1K0K0K0Rlj4k1j9oJ0J6RjpKLqk1j5NRJ1RJ2Jj8j3PQnkJ7K3J1LLn
-36339a81j9j9J2J8rj5k0j5kOK3J8JqkLlj2%Nkj1pqmj0j4kPLKJ1J9J0pnmlJMnoQJ6J6Nlj1
-36291b19pOJlJ0Pj6j8j0lJJ0J5Knj%J1J0PPJ1J2jj5k8l2j5LPlrlJ7K1Poj0lljJJ6K6Ok5k6
-36244b48j1KJ2QkJJNj0qLJMRJ7J2j0pJN%k%LLj3j6o%PNPMMOjpj0lQPKJ0J0lj4j5j3pnqNJ1
-36191b46RJ3QpljpQJ1MrrmPJ0Pjlkpj1j4mJ0J0OJ1Lj4j7rnj0mmJNJ0J9J9LnLKmNJ9J0mj2
-36141b03j6j7j5MK2J1JPLj6j9kKkj4k0j1NJ6J9J6mj1MJj5j4NJ7J9J0j0j4qlkj8j3LNMJ7R
-36098b47NQpqj1j6j1j3j0PK3K3J6J3MJl%jjjlKJk%J2kj2KQJ4J0Pnj8j4j2LJ8PMj0j9k4k5
-36052b87kQJ0J9K0Mj1jJ2PjJ2%OJ2moj0j1mj1oJ2J7Q%j4k6k0nJ7K7Omqj8k5j5NRJ0PN%%M
-36006b52KoKJ7LnLJ2QJ1PORMj2k1j5kORkok%j2j6j8j3RJ2J0J3NnQOk0k1rJ1MmkLRJ4ql3j0
-35957b91%J3K8J9J7Nj8k5k3rJ3K2MMMJRLKMqrQMoOQnkLJ0Lqj6k0MJ2LqKj%J0J9Oj1pPM%j
-35906b11%oj4j5%PKljjj5j8mKRMj3j9lJ9J0oqpj1oJ0J4J6JrlPQNJ0KmJKJNJ3pj5jNnnkJM
-35854b54OjqrKRkrj2%PJ5J4MnpkLJ3R%j0%J4mj1kJ%k%oj1QJ9Rj0j3j0mrj1pokKJ4J2QPKJ
-35802b48oJJ1PLj2n%MKkRJ8K8K0nj9rLROj3k3pkNJ8J4j0j9j0kQJ1KLoj4oJkNNMNJ%kj9j7
-35752b55JQJ1J2KpolKjkKLrj2LJ3J2RJoj6j2j0mOJ1MPQQPkj0k2j8qj1OK0P%RJ6LjQQj1k3
-35702b42j4lkNOnjJ4Nj8j5mQQRJ3QJplomQQRjj3MJ5J1Mkj0j7k5j1KKOJ2LpOJ1J0Pj6k5oJ
-35652b61RJ7J5jj6j6pMKrOJ7MnJ0K5J2k0k8j2OJ2J3Prk0k3lOJ0J5J5Pj2j7j1%K%L%J4J5n
-35608b29k3k5oJ2K2%j0PjlKKlj4klqLMjJ0J0QLjNlj2j1lRK1J3J3NoKmj5j0OLplj1j8k1j1
-35560c04LJ2OMJ7K0J3MJ1J5%j5j5mljLRPJpqj1k3j7PK4J9%j4rpj0qmNRLLomNRJ1J1KLklM
-35510b35LOOJLJj0qnlMPJ2kjQjqL%j0mrnKNLQKrk1k4%J4J6lojRK8J8nrLJj5j0mJQKJ1J8K0
-35456a85Qj7j4KJKNoj5j5j5k1j9%J6M%Mkoj6j0J0J6K1J5poj2LJ3jOQnj4j0JRRNLpj1jMML
-35408b43Loj0jqj6jL%ml%RJ2Jlrj0RJ7Pnmm%%oKkkQL%Jj0rmPK2K6J4ko%lj1pjOR%%rkJ2J9
-35352b11Qj0j8mNj6j0KMLPJmmJ4J2oj3qKl%MMkOMqNQlpr%%KMpj1LJ0OPJ1J4Olpj1lKJlpP
-35297b26lj6j0jnLJ2J1mj6lJnKOmjNNRQ%MJ0JlpqjNJjrnkonj4j0JOPMjjJ0K1NjMkj6pmlM
-35241b55MP%MJLJ7Q%nj4nMLJKNkjqrKJ4J3Klr%RQMmljJmj2j2nLLJrj4kmj2%J3J8J6J7K1J1
-35187a78j0k5j9j9J0J5j1rj3j5lJ0J8Qj6k4kJ6NnJ1J6J4Nj7j8lJKKjNJ3J8J5j1l1k0kJ0J
-35146b57MJ6Mpj1qMjlrj3PJ4jrj0okJLNJ2J0%lRPj3j0nnOJ0J4J0JQkk9k9j1QJ6J9J7lj5j2
-35098b69LJ1RKjOJ3J2Mj0pj2r%pj6KPLJ6J6Rjrj0NNkproM%rkJ%OPQKrj3mNQoj6nJRJ4ROq
-35043b44k3pRPKmmmlJMQJ3J1rmO%kj0j3%JoJ1J6Lj%ONpj4pKoj4oKpk2kJ0OnopKJ1J9J3OJ3
-34990b50Rnj7j7lNJ3K1J1jnj2rmj5q%PJJm%JkMMlmkJ0K0K2NkKjkmOJ0%m%RQoj7k0pOnj1j
-34937b66nj5j3QJ4KNM%J4J0j8j9kK%lLJ1KJONMJkjjmM%%kMko%J3K3K0RQNrk0j4j3q%jJ2J8
-34885b16Rj4j1J2Kj6JQjnkrj6j1nLNkqKJ0Kmj2j0LNLJ0J4nrKNMk%j3k0oRJ2QNNLklrJMMK
-34832b58kLOjnoj3mOMoqLJ1J2J5J4J5Kpj5j5kQJj3j0%kqnOOKmjN%KKMJ4NlPJ1moKlkjmPJ0
-34777b25kJKPJ7M%J3J1j0j9j0jj1k0j2kpr%npJ1J3lj1rJ0K2RLJJ0RomjQ%j8j7noqJJmqj0
-34728b97PJ9RnkkMRj2k0kRLj1nJ0J3J2J1NnlPNj0rKnjRJ3J5PlNO%Kj7k5j1%p%K4K0kRJ6k
-34678b05j8j3p%jRK2Lj4qknj2jJ2PPJ0%j9j9oklj2kJ3Oqj1LK4K9Kk1k4k4%J7Kp%PJ0J4OK
-34631b39oj7nJKRJ1Mjoj5j1LJ4RKOOQMoMJj2lnKK0Mj5oOOmj4nNj6j3RK8J6k1k3j0ljMJ1J
-34581b61lPQLLJ7Q%OJj2j9j1k%qj3j3nqnK0J8%pj2j7J2L1Rj1j7kJ0KPK2J8Rnj3oJ0Ponj2
-34534b45rLJ2LlLJqmlqlJ2K2J5krpjok1k8j5mj0rOK4K8J9J1RRrj7njK%o%J0PjmkqpomKQJ7
-34481b42QJlj8k9j0K%JRJ7J2J1Mmk1l6j7J1L1K0kojkppLJ7J8J1mlmmMKjnJPMnpMNrj0rkk
-34430b67lLQOkMnj1lM%LMnqj2j6j6NP%J8K0KpjLj%%kopMJ3PJ1PqLJ6J2J0NrrjNPNmKJ0Nj6
-34375b10j6j2lMolLkj0kLjLMOLnJj1j0qnj1j6rKJ8K4Mj3j4lJ3Rkj0LRJmoOJ3J2NpnLon%M
-34323b62mn%LKJ0Nmlkqj7j1MJ5PRRMmj7pM%JkomJ6J6npMQJjm%NKjj2j4oJRNOJ3KOOj8j2o
-34268b69kPPmpj0mj0lPmqJK1K1RKkrj3KKj1jkj4qmjLPPK7K6MoKOQ%nj0j4j5j2lkJLOJ4J3
-34216b47LKNjqMLJLMkj2k3j1KjNJ3J1R%Kj2k4j5pKJPJ0QJ5Kj5j1npMK2K0J1KnQJ1pj7j4j0
-34167b64MJ8OoLKnj7j4qjLlojJ2J0%lMLqKPnj1j4PJ6lj9%J8Rknqknj3mKpKJ0Oj0rJ2J7J6
-34116b64Nnjmnj0j4j1lOJ2%nJ0J0PJ3J4QJj1omqnpj3jNLKNRJ6nj8lJ5J5nk3k1lJ2Pj7j8r
-34068c24j0lkMK2L4K2jk1j2JqnoQK5J6LJjlkKJrkOJ4K2J6njJ3%j7k0j1nnMQQjj3j6nJ0Nj
-34019b64j2n%OJ1J1%OJ2joJJ%nj5ojo%kj5qNMJ2Pkj0j0MJ5nk4mJ7J1lOK0L3K2Lj0j6j6j0
-33972b49opj2kQNNNjjmoLjMK4J4okJ4J3Oj0j5mQPMkkj3j2nqrrj1nK%MJ1MqnPK4J1oqpkoj4
-33918b75j1%mRJ8OJ4J3qj9j6qmKKqmJ0RkMmJJ1KMQjMQjmlln%kloj2qmJKpj3pQK0J5LOMKR
-33863b47J0lj4j3j0qKJ0NRkoJpj8qJJ2J7ONKMJ8Mj1JRnroj1j8j%lMLNMJ0Jj1mJ1J1jj%Oj
-33812b47j5qlJPJ6Rj1MJj8j0mknNJ2%j1oJ5J7J1JMRNNjrj8j7pJ7K6J8Jj3qj3j9j1ONL%j0
-33765b68j9nJ7J6MpJQlrojNJ1J0R%j2j2roj0oQROJ1QJJQOJ8K0kj3k4k3mKlljLJ1qj3JLOl
-33714b67j5k6k5LK3K2J5Jk%Lpmnj7pRK9K5RKJnj2qprj0MLj7j2LJ1lrJJropkJ8K0QPmj4j3
-33665c04Ml%J6K2J8J0mj1oKJ3lj7qnq%MlmNKmnqKLoJ5L7J3j6j6ponmpqMK0J6%qplpKQJ2R
-33613b56MRJ8J2%kopj4j4pmjL%KKQJ2lj2m%Qpj6nJ3J4mk1j2LJ2J0LLlnKMMj0j1%%qlQJ0N
-33562b66MJKMkmJ0Kj0noKJ3J6%k4k1mjm%kJ2J0lr%LOQnj0KJ5PkPRRNj0k2k0pMR%nroqj5%
-33509c20J6J8PoroOJ6J0qjJ1kqopj2pKL%%J4J3JomJ1J5J1Lrj4QJ3jj4j4j0lolljJ4J3jrj0
-33460b95kjj0j4NJ3K3K4LLOMok0k8j5KPPQMkRJ4Loppj5j6%JjmLJ7J8JoLNLmj3q%%M%j3KJ1
-33408b90J2J0kJjrpm%RJ1MJPQKm%LMoljj2j0MJ0kj6j5KK0J9Krk%Llj5rJ0J8J0klQ%nLQOL
-33355b32j0j3j8j4MJ2OpnnL%j3j1JJojJ3J3Llj0pRRNMNPKj1j4lJ1J0lq%KMK%KMj1j1lJ3J0
-33305b64QMkkpj8lPjjpkNJ0J3oj5j2j4oJ4K5K2J1rj4j3qJ3K9J5PPnj5mkj3oLloOJj1lJ2L
-33257b57mlMJ2Pqj5prj3pQJ0OKpk1k0JK4L8K6kqnmpj1j6j2MMMJOJ5Rj1qR%j8j0j3j4J0K6
-33210b84K0Lj5j5jkLmrnpRLmNLJ3J8NmpolJ1PJoj1rokKNJ0lj5KK4K1pj5oOMmQJ5J1J%%nj6
-33157b61j5QOkLjrrj1mMNqj1kPJMJ0kk0rMrmJ0J6Kn%O%nPjlOJ0pj3pJQPKLJ9K2Jk2j6kPP
-33103b72nmmroKJj0j3j3nOQJ0J7J1PJ1JQJ2Kj1k6k1lOJ4K4J0Jnj5rqqJ1J3kloj7j1OJ3J6
-33057b76J8Roj4lKpMJ1mj6j9JJ0NQOrj7r%rmPJ2J3J3J3oj2roNkmjnj3pplMRJKPOPJ5RroJ
-33004b85MJ1J0mrJMknmlmNJ4J1Qqj4j0qLJ3KplLOJMJ0Nknj1MJ1rj6krj1kJJ0QlpjKJ3K1O
-32952b53j8j8jJ2J7Opj1kPJ4Pnkk%L%jmj4pJkOORJ2KlJJ1NJrk6rJ1%MJ1jKJ3Rmrmpj5lMK
-32899b61OJrq%j0k4rJOJ8J6lj4rJMj0j1KJ4K1Mqpj0rLLQJ9J9OopRJ1Nj0j7j5llJ2J6mj3q
-32851b83RPj3j1lJ2MpMJ7J4lj2Kjk0rlRJ0OMmjJ5J9Mj1j1lpj2onk%KJ1J1OJjnKPJ0lpolM
-32800b62LMNOmj2lOJ2K3J1j4k6j8qjJJRJ3Olj6k2j7qOJ6J3J6J7nk7j5LJ0NkKOKj1j1%Kj%
-32753b88PLPJ8Nrj2qnMMLKj%jKKQPJ2Pk%ROj6k1j3ol%kLRKjqp%lp%MrqMnkK2K0Oj7j3Oj%
-32696b86OjkkMMll%OK0J6Pnqj5j6poj8nkMJ3Pl%J4J0ojPJ4QkOlj1j6pkJP%j8j7nONJ1J0o
-32644b90jJ6J5Jqj%qomj0j1rlRJ5Nj1j4rMPkJ0Nj9j7rlJ3J5MJ3K2%j8nNOMKJ1J7Qpj1qol
-32595b86lJ0J8P%NQmj3j3pjj1j2mlJOJNKj3lQLpJoj7j3pnMKRK5K2J6J1%Jkopj5j3QK0J3o
-32545b71j9j5mLK0K6ROQrj5LJ0Jj2j0plRJ8Lj8j2j0pllJQQJ4jnqj3qPJ3J7QK%qpKjKmpnr
-32494b96rj3j7%J3J2QJ0J1KK%J2K0Nj4k0pLonJKKMj0j6j0QJ1qOJ4J6J4JnLQJ3J7J0Lj2k2
-32449b39j6oPooJ4Mj1%Onj5lJnj4rlpjj0j1PJ5MOQJ4J5jKqqKKMJ5J8J0oj7k1nOm%Mlj0jM
-32398b83LNOnj6rj5j2OJ3PMKjnNJ4Okjjj5qMRJ3J0oKMPRRlj4j0ojnjJ3J4mj6oRQqj9j9nL
-32346c11KJ1J6J3kqJklMjPNoj0jRJ0%QQ%qrpojLPJ0kj7oJ2J2J0rj1QRLMJ1j0k4rmrj4OJ6
-32295b85njQNjjrj0jOpk2j0J6J5MoPNqj4MJ7OolPJ0NPJ2joljJkpj3j4JJ0OjKLKlj3lRJ8J3
-32242b57j0j1J0RMPkj1k0j7lRjj4RK3J6RJ3J0Jqk6l5j6MPomJ3J6J2Jj3j9rPj%J2kmlj0j3
-32197c23oJ1K3J6OkMMLOjj1j2j5pN%j2NJ7mj1kJ4J8Jopqk%%J3J2Jj1j6j1j2j8j5nJ1J8LN
-32151c21J3jj2oNLQK1K2Kok%JoJ%kkqjNKloQJ6J1oj8ojj2pqqj4j5pKMJ8K3jj6rPJ7J1njQ
-32099c02RNjloqj6j1rJJ6J7QMQMjlOMj0j2jJJj0j0J4J5jpj4rPPJ1Pj2nJ6K0JJNoj2j7qml
-32049c13jJ2J3%JMnj5jljQRkMMj2oMmj0LJ3MmLomRJ2QJ%qMPJ3Kk9l0oLPPQJ3J5Nj4j8%J2
-31997b84Koj8j5nLKKJJ3J0LPmj8j3NOjKlnNLNPKk1k0pnLKoJJ3OmQRJmRK2J0mkKkJOlj8q%
-31942c05lo%%MMjorkLMknLjJJ3J9RKqLJ5Lj4k8k0KJ0OJ5J3poRRmp%J3J2lj5j7j0l%JPPlj1
-31889c09lJmKJ0J6MqkrpOLj0r%mj4oJ1K4RKLJQJ5kj9j0KpkNNJ6J5pk1j7mK0J1j0j7j6njR
-31840c25J2LkR%j4j6j2KMJkkjMJ8K6J5rj1NJ0QNqpLKj2j9plKKj0OJ0jmJQLj%kJRkLRoj1p
-31787c13LRrj0jRK4J6ooKj8j2J1J0J%pj7lMJJ6J3j1nprNNPJ1lj6lJPJ0J7KmJ1J3Pj1k3j0
-31740b89oj2KJ3J0lqnOLknJQRornjmomQJ4J1jkjj3j5pnNJ5KlkkJJ2JrpjKpj3rOJ3KNOlok
-31684c18Pjqm%j1k0j5mJ2J9K8K8J0rqJ4MrjJ3Kj4j4jP%nplKOLjj4%J1rj5mkMMOJ2J0J2OL
-31635b74oj6j9nonJ6K6J7Lj0k2j8OQJ0J5mj9j4lpJJ7J7J5Jj1j5j2j0KJ3J0MkJNOjLOnj4j0
-31590c06j1j3j0nN%JJ7J9J2OKjknqoj1kJ1%j4j5MJ4%llkKOQRRJ2mj4rOPpNQNnj1nLJ1NOm
-31538b83j7rlplJ1J4JlPOmj1j8j0KJ0Lkjnrj4JJ2MjNQJ1J6Kqj1j3JJ4KoPRJ5J5Lj9j8okJ
-31489c03L%llJP%j4j0oQKomMRoj6rRJ9K2J3NPKpj7jLQJj6j5LJ3RJO%j4j9j0OMpqmJ2J1j1
-31438c21j6LJ2%rq%J5K0Jj2LK4J0k5k4j6nK%OQMJ2K4J2oqJJqj1oprmjp%OPJ4Oj1rKKK%%L
-31387c23onRJ5K0J0nlrj4j3p%mj4nJ8L2Lj6j0j0jRJ3J3%JLLKnKNjnqj2j0kJlnkJ3J7KKPj1
-31337c09k2oPNNQNKNmpNJ1QQrj1npLQNJ4J3j2k5k3j2oKOLLNOMkOJ3NrnNLnnjPPJ1J2oj4j2
-31283c07kMOkrojKJ0J7J0lj3j7j8j7j2ONQJ5lnNPLj0lJ0NkpJJ2J1QMj2j4QNjj2j5j3o%OJ
-31234c41nPK0J6J0kj4KJ9J4mk3j0J2Qjrj1pQJ0ONJj2j0JOoj6j9pJ0J0KQlj0QK5J6RNLJj8
-31188b86k0jJ1Oj6kJ6Nj2j6mJ0JjMMOqj3pooKL%noLJ3J0kKJ3RrnJrrlLLKRKpOQMRKrppjK
-31132c08prRKJlmKqrrJ0J2QNPmj5j7rPJ0PMRJ0%j0lJjkoj5KK6J2j1MK0J2NnnKmoQMpnj2j8
-31079c13pKQRMkljj2onOK8K7J5%k5l4oJ6Jj4rNRNqj0QJ9kj6k2nQj0oQLlJ3J2j4j0%PJ0QP
-31030c05J0O%opNjj2j2mJJRjKnj9j6jOJ1OqqmlJ4J1nppjJ8J1J2K0Nkmkj3k2qJmmrLK9K7R
-30979b83j0j3n%Q%klMkqn%l%Koj3KJ3momJ0J2rj1lJq%J1nkMPOJ0Nnkqj7j3rjJ0J1J4J0lm
-30927c27J3K1J1Jj1k6k7j1kqj8mJ6OlJ6K0Qnoj2j1JmqPK5J7kj4j3jmnJOJ0J4J0KnpM%j2%
-30881c37JnKkkNMknJJ1pl0j6NJKkjJ3K4J8jnORQlkjkLJ1llQKj7j4LMj1kL%okL%oJLKNlJM
-30824c27mj0oMJ0KJL%PJ5%npkMmnj0rJjNKMPJj5j8lJ0J6nrQK0J5oqMROKnj7k3NK3J3MkJQ
-30771b91QpLJ8Pj4k4j2k0k1KJ1J6J6J1QJqpmolj0omj1j0ljlNJ1MJLQM%RJ4Kj2k6l3j6J2J2
-30724c66jRJ4MnrRK2J8%j2rLNnjJ0Olm%km%krmJ1LMoj1MLRMj%%Nlj1lOlnkjjKrj5lj4j2P
-30668c78J5O%J8K9K7J7kj6j9j3oLJljlqj0jPOj%%qnlqqJJQJ0lj0oKlrKQJ5J3KPRMOJjPJ4
-30615b86Rnk0j9qmLPJ1J9J3%rj7pQPjj0k2j4j2j5pQK5J8OJ1J2ooORPKqrK%KONMLpj1j6j4
-30566c30oORJqj3j6oJ4K4K1jj4qOQoj0j1ojJ0Rpk0j7lJ0J6RmqmJ0L%J3Pj3j4mKl%Omj6j3
-30518c82J4K0Jj0mMj2oJ1J4J1J0J2jojj%LLlk0k5j3NJ6J1jj1JJ2J5J0KMOQP%LLj2j1qLMj
-30471c15%Noj4oj4k4jRLLmoj1oKKRK1J1kLLmKjnOJ3NmJQJ0J9J0qk5l3k2j0MJ3K3jj3JKlJ0
-30421c40J0jpKJ4J2kJ5PmJ4Jj9k5j0MNOmj1NK0J6lj5rpkpnNKqj3lMklRRj5k0mJ0J1LkOrj7
-30371c77qJPJ0LOJ1QJ4K4J0lolJ0J0ko%MJ0J9Oj5j9j8j0j4k6j9pMPPNLJ9Pj3rjllJK1K0J
-30324c14J0Pj3j6j3j1%J0MKqpMNJ0J3LlRRklj3j0j1qljNOQJ4Lj2j3MQnolPJ5Jj2qkJPj%J0
-30273c23kj2j1rj1nOJ0J8K1Rnj0rLLpnKjrKJ1lp%jo%OKj2pojJ0QPmpp%OJ1PMJ4QMrj6plr
-30219c52%j%kNJ3Nqj3pnpJJqpkQJ1J4J0j4k0QK0J1jj8j4lKJ0J6J2RL%NJ5RmmkJ0J4jj9k3
-30171c23k2j7npkPJ3QolJ8K5J8Rlj1j1j3o%jRJ1rk7j5KJ5KmjkLMPQnjNmj4mMMQJ3Lnrj9n
-30120c58RMmkLOKRK2J5qk1k3qjRNjOJ2J4J3KoOPrpj1j0kqmNJ0Olj1qOJ4LlMJ2Pkj0j3j3j5
-30069c50j1oml%pj7j3%J0J0J5J6QKjLN%nmjkOJ9J9Poj4j2okjOpj5nJMKOQqoJ2Oj1j8qlLO
-30017c72RJ1Kj2j3ORJ3J1J3R%NNrj5rLJ9J1rk0j5lJ1J9K1J9J0lrrpooJjnKJ1Rkj1lqj6kj5
-29969c51j7j5k6nJ8J6J2MlJ%JNkqJkj1JJ2J0QJ2PjKlpoLjj0onOJ1mj2omnJJ0J3J8QlOLj2
-29919c36j9j3oJ1J6PJ1J3NKrj2qNK7K4Nqj2j1NRnk0j4onnKPnj2rmpnmQQLj0j9kJ6K0J8J4
-29872c30J1%lnj0nNmj5qJ0J4LjmqmQJ0J7Pj1k0j3lJ0J1jjj0j0oOjj3jJ3J5J1MjqjOkPJ3P
-29824c11lklj3rmKlj5kKomN%NJ4rj5MKloj3oJ7K8J3oj2ojPJ1J0kLJ1mj2j3LNJll%%JLM%J
-29771c37J5J9Lkj2k7k3pj2k4j6oJ3J6J2J6J5N%J2Jj2j9j8KRNkoJ0K0J2Mjj1j6j2mRNj3j1
-29729c88MJ6J1nJQqpQNroNKPJ1J%MMJ5Mqj7j2J7J2j8l3k1j1qmLJ7J3J0QJ0OkmkJJ4J8M%R
-29680c15PJ3Oj9k1nKqp%nMK2K0pj7j3j2j0LJ0norK%j2lkOjJJ3jj5k0J7L6J1qkKj0k2j2KN
-29633c85koj0nOJ3K8J5Jmoj7oJ6RPJ0%rj0j2j0RJ0KQPpj2pjmoj3KJ6J5Pklmj2KJ5OMRMmj2
-29583c48olnML%%Qnj0J0J2RJ5Rjpj0k0k2nlJJ2J2J0Qnj6j3j0kQJ4Rk%RKrmKmj3j3%kj5kK8
-29533c70K5J2Mjnmoqm%J0MLNJ1MrjKj8pPQKj2mLKlKJ6KplMJ0J2oj6j0lj0j3j2j1nNQPJ4P
-29482c59%lj3j4poqn%QNQJ9K8J1oj0Qjk0j8KMLQK%%KJJ1klJ%Llj5j0LKjOJ2P%nnrj1oPJ1
-29429c68J2P%PNPJk1j4OJ%JNj%KkmlJ0PljNJ2J3Kqj4j5j1j2jOmnKoj3j3jLOJ5J2PPNJlqj5
-29376c79nMRK0J3rj0onkj1ljrmMQJ0QLJqj0poLJ8K5J1npj3oLJrKJ6%mMJ1J1J1J0Kj0j0lP
-29326c27Qorj2qKNLRJ4Mj5j8qj0rmQJ0pj6j0MJ0J1MNM%n%MOK3J6moj2mQJ2%%qj0j4j8nmj8
-29276c97j1J%MJ3K2Qonqj0mM%mJ3J6QMN%j0qj5j1MJ3MlLJplJ3K2Oj5k1pOM%MmoJJ4K0K2M
-29226c16j1j9j4PJ1M%j5j5qMKlJpKJ0PnLJ1orRJ2Poj7rJ0J9J1J0Mj9k0lj5j5j3JJ9J0OLm
-29180c66j2qJJ1RJqkJ5J8J0NJj5j2KKj3k8j7J5K3JoOKj1j3jLkKPJJKKop%LJ0Q%mMJ5Okj3
-29130c60j7JJ1J1Klj0k2j3J0K0J2MLJ%kLjm%J4K0Pmj0qormJ0J3Qkj1k2qJ7J8J0kk0k6j8l
-29085c90RN%QNpkLJ1J4RKjkONK%orkJj1k5l0j4KJ2J6K2J8mJPjnlnnj1j7qQJ5J1jOJ4ok0j1
-29034c84j3j0JJ2J3J1J2J2OKjJrj3nPPKQJ1J1Mj6j6pnJ2Ponj1j8j1J1J9Jj8ppk0mJ3RjLJ5
-28988c77J3%j1%J3QJj0j1mNLOKnJj2l0j4looQK5J4NkjjOJ4J4Nj5k0mMNLLJ0Lj1j5nLlpkK
-28938c99MJ3J3LnLJ3J7Rnrj8j2RKj6kJ4PlRLnnonljJ0J1Koj3nn%QOJ1J4Lnrj8lJ6J9OQok3
-28887c54k3jK0J7lj3%mqoJLoqLnkJ0J0J3OPJ0L%OJ2J1qj3j8j7qqjPkqoJJpnKLNPMMK0J9O
-28835c23j8j9j2qlLJ3J0lj3rOK1J6pk3j8ljmJOMPJ1R%plqlKJ5J7lj2rj1mJ0OlmNJ3J1Qnj0
-28786c52Okj5j7rJ1RPOLkj3j3j4qjLMJLLLjLNOJ0J1Korj2rJ2Oj6pQNnmj6k4j9j0lPK0K6M
-28736d03oLJ5J8ONMjjkopolj1rQJ6PLlk7l3mJ2QPPJ1jj1KJLpj6okpjPO%mjRPjmlJ0J6Lj2
-28682d04j5nOJ5Lj2mKj2lJ9K6R%j1j5lLJ0LJ1J3NkoOLj3j5kJ%LOj0j8pJ2J7RnkJ0J4PkjN
-28634c49oj1nplMKoJRJ2OnmLJRN%Jmj1j7k0k2rJ3J1Jmj1kJ0J1OPj2j0J3J6J0j1k0j4KJ5J0
-28587c85LJ4Nj2j6kQlqMOqj0j0j3qnpJ3K0PjQNoljqj5j2nlJ0K2Oj4OK4QMJ3J4PjonJnj6j4
-28537c94JJ2J1%nmJjmlj0nJkoonKJ3J4J9MrrnJRPmLOjo%J3J2j0k4j9NK2J5qj7qPlj5j8J3
-28487d10L4J5jmRNl%lrmO%j3j9j5KjoNJ0J2J2Mnj0j2lkoloJK1J3Jj4j9j1RK4J1j4qJ9K7Q
-28440c53j0mOjj0Jrk2j3nJPNKJ7K0Rkmj1k6j4LNmoJNOQJ8J8J0nk4k1lQLJMNoj0j0jNLJ2J2
-28390c79Lrr%jknrJOm%J0J0J6J0loMLj2j4prj1rOQK0K0QPNj2j2onnj1lJ6K4K0MpNLmLQnk4
-28338c63k0%mkPJ3Lk3k1jK0J7mj3pnknKNJpj6j0KK3L5J1M%opknLJ6Roj9j3LLlRJ5Kpppl%
-28287c85jj5j4JJ0JlPMmjjjmlkjPJ4J2qpNJ4J3RJ4J3Jj2j9k0k1k5j7%J3NonqMJ2J1K0J6R
-28240c68mj6rJ1MroKpnJ0J2%mjonPKLoj1oJ0J0j0k0j4PJ9J7J1kj0PJ3mk0k1JJ3J3J2Kj1j0
-28194c99jKmj6qPOJ0J5Kkj6j2J1J7J3Klj0k0j6npmJ5J0MLj3jQOkJMJQKMJ8J0Kpo%oj1klm
-28144c97klPJ4j%J3J3JJJ9J5j0k4j8opn%J2jj7pNJ2J1kk0j9%RJ1J4MprOPj2k1rOJ4J5J0Q
-28098c70nqonMJ8J3Koj2lloj1j1rj4j0NNLKJ6J5Mj0j9lJoORJmOJ1qj7oQK3J5Lj6k1qoj1p
-28049d51MjrqkJPJ3RQJ4J0Kp%MjKkj1k1j6kQJ6KrnrnRJ0LOPmj3KJ8J5RLMmljNQoopj5o%q
-27994d33kkJ2K6K1pl1j9MJ0Ll%lpqQK0K1jpPLQLj0mNMPOMj3k0j5nLRJ2%KJ0Omoqj4j1oJ1
-27944d14J5OJmj0rmjMKNLPJ1qj5qrjMJ%RK4J1j1j1LQqj5mLJ1QlJLmj3j1LJ0%j2j4lJJQJ4
-27893d15PkrnqpmQJ3Q%qmj0nNMKQJ8J6LprqJlj7NJ5jOLk1k1rjlj6qmnKJRJ2NOJN%%%QJ9K
-27837d18j8j2lJNkompKK1K7Lqkrrpj0%jj1MOjJLpoJ5K6J3NNrj3LLj1j5lJ3J8Oj5j8%J1J8
-27788d16Prj3KQLlmJ0PjnMKj4j9j1qjJ5J9J7J2kj1oqj1polKMMj1j3jLPNPMJ6J6nplj1kJ3
-27738d24J5lk0j1kNJ3Jpj1pMJ8J3knokLmp%LJ1J9J1lopKQKqmnj3j6pPJ2JqmJOJ3K5J2rmJ2
-27687c88LJj5k5qKkQK1LpookkJPPKjj0lOlj5j8jJ5RpqpnlKJ3QnoLQOjjNkrmMPJ1RJ2J1LJ
-27631c82jJkqprj3mJ9K0kj7pj4j7jJ1J4J1J3Nk1k5qJJ7J8Oj0j5qMKJQJ5Qjoj%Mkj0kRKlj4
-27582d21j5kkJ0J9Pj3j2rj0jmJ1J7RMrj5j2rl%J0J1MJ4PKj0k2j3pqNJ0RMPJ7Lj0j0j9nKn
-27536d64lrj5pJ0J4NMQJlj1j0LK5J5knKNrj0kOqlNKNROJjMJlLOj0j3pQK3J7Qjoj4nmlqqJ
-27482d47%kKQOKrj6j2%QNolRJ7Rloj1j2l%MPKoMPlj7oJ5J4J1POOjkoj9k0plrJOPJ2J4KmP
-27428d35J7J7Lj3j9nJj4k2j6MJ2J3Nrnlpkk%Jnp%K5K2%%PJ0OrrjoklRK8J4knj4j6LJ6Qj8
-27379d28l2k0pmJJ8J2QJ1J1J1kj2kJ0ok0mqqKQPj%kJmlOOPJ0J1lj9nJ7J3Lok2k0j2nQJ3L
-27331d58j0qMQ%LRRMj7j2j5j1OQONpjKmMQLLqmJ5J0J2Qk0k9j8rnNRPJ0J1J7J8Jj3oLJKrj2
-27280d65j1opKJ3MnKPNoqnMJ6J8J1nrmmJJ1J4kj3j3j0poj8oJ9K4K3Rj9j5mpLP%KJj2nM%j
-27230d73J0KOK2J1lpjPQRoj2koj5j4LJ5K3J9PNmqj0j5j6j1j7k1oloNJ7J4LJ1J9PJJpj3o%
-27183d57MJ4Qnj%oj0rllKJ0J1Jk0j2mPJ5Qmj7j5pqmQK1J2%oLJ4J3J1j0k2rJ3J1%KOMnmJ0
-27135d33J6J1LrporJKnpj0NOlqj2lJ7J4Onk5k4mJ2J6J1LJ3J1mj4rmjOLoj7rknljMJ5K0J1
-27086d39lqj3rjMLJPJ1QoqjOJn%RNj2k5qLkMNPJJJ3K1J4QOJkkoj0joj3j2j7j1j0j3j3mJ0
-27035e11K1J9%JKmo%LLJ2J5KqqNJ6MrmNqj3PJ0jnpj0mONj%j0qMRQMJkmqk4nJ9J6Kj7j8%N
-26982d91qkJ0J3J1%pqrm%NJ0J1RK%jlkJkjkqpnkJ0Nj0j5j4oORNJ1J9K4Qlnqj2j0lnnLLpj4
-26929e04j1KK0J9J1Nj%nnQoplpj4j3kOJ5K3OjKKnJok2j3pkLLJ1J2RjoJ2Qj2j4roplNNRJ3
-26878d82J5Jj3PjpRRnnJ1Oj0j5lLJQJ2LJ0J0lqj1j0jJ1PJ1pj1NLMJ2OMrpJ3J2%knqj1k2j7
-26829d80jORjj0kRNjJ%QJ2J0K%Nkk2j7MJ2NkpLpk4j1QMmOQkKNjrj8pJ3J7RMLrj6j3j2KLm
-26776e07MJ8J7lj4j3MJ2J7J0Lpj9rKNJKJkLjlJ%LkqnmQKj2lNM%NRqj5mNQJ1Qqnok2k2kJ0
-26723e26O%m%J4K2J0%jjklmj5lK6K5Pj1j8lP%k%MPjj3j2lkj2j4j2LK1K0%j7j6ojQQJoLJ0
-26674e06J4MmkMLj1j0nnNK6K5Llk0k5KK4J5Joj3lpj9qONOMMJ5J3rk0jMMQM%mJOjj3j9j9j2
-26624e39j2lMMJ2K0J4MnqNJ1LLklPLnj5j5kJ4K3%nJ1J2PMPJ8Rqk0k0j7pJQLJLmk7k8kJ8J0
-26575e08J0PLnpMMrrjj2k5j7PJ4LMJ2%LJ6J8RROJJJ%Joppjnrj4j9jQKLnnJ1J9J8Klnj4k3
-26523e21j1JpJJ8QoLJ5J2Mqopj4qJLMRJ0J4Orj0lkjNRj5k0oJ4J8J3RJnJJ3kj9p%mp%pj2j3
-26472e38qOJ0J3J2%%JkKjqMKmPJOQlrpqKONJ0MK%jjJ0kqnjlqj7k2qMRLKK0J9J1QJ0Pkqnp
-26416d82j1kPjoMJj4j5rj2rOJpNJ1NjMQlmMPMn%%lKJ8J8Kjooprpj0kJ7J9JqKqjJ3Pqj3j2
-26362e16pjKjoj1j7k2nK9L0kj4KOmNJ0J4J8kprj4j6pKJ6K3Rj9k3pMMNPJ1J1LlLJ%J3K2Rj8
-26314d72k1jmJPj1j6nRJqoj5j3KRLjNJ0RLj0ookOK%lmrj0kOOMNJ1NoNJ8J8Rj4j2%ljRQlk
-26260d95kkmj9rjjKmkLJjrj2JJoMJ8J0rj0oJPLkNJ2J2%pjOmp%%lqpjMJ1Nj1qKJ1K0J4mk2
-26206e24j6mJ8L2K1Kk0j8lMOjj3j5j2mNlokpm%nLK0K5J4%j5j4rj3j1rKJ1J5J0MKPQKLj%m
-26158e19j0j0qj0pk%PJ1Jj3oQJljpj2nj%OJ6K0J0jkj4k2lJ0KlnlQJ0J2J4Rj4k7j6j0%LJ0
-26111e76J4QNj1pOj2j1LPJLRRJ1J7J5mj3j2j8rNMqnJ1J8J5J7J2Jj0j4nn%Koj0qLNNJ9K2J2
-26064d85Jk2k3kJ2Nlppj3pLKNqQL3J7rj7rqj3lJQMLknj4j1KlnJ1J2pj3oOJ1ppKjMPMmmJ4
-26012e50Qqorj5oJkOQJ1J3MKlj4lROMMmMRj2j2PJ6J1lk3j7QMoj2j4rpppmlKJ9K6J0lj3pL
-25961e84Rkj2jPJ5Mon%MJ5Pjj%polMR%mnJ6K6Nj8rNJ4J0QJ1Jj3p%j7k8njlNNk%J1J9Pj2j5
-25909e50k6k1MJ5LqjNJj0j5KJ8Qoj1J3K5J1kjmj1oooNJ0j0j9oPJ4Jj1pJ0J6Pn%LRK0J1qj7
-25862e49k1j3OQjKLKl%KNONNRQj8j8NNj3k1j1lQJ1OMJ3J1KmLJj0j5PJ4jj3rloOJ2PqrlJL
-25810e72Kj2j3j1j1lRMRK0RJQQkkPLNLrj3j1j6j7j1j3mjLPjlMk%LNRJ4J4Mkj0j2kK%QNj2
-25759e99j2%KJkpKP%lRNkMnj0j8j5nJJ0QM%OLNOJOj1j4j3nKONQkqLJ9J0k1j8j6j5lRQNJ1
-25707f38J7J0lrMKj3%PMJ2Lml%P%o%L%ppkmj1lOQJ6OlM%j2pLoj1LJ3Qj2j9%NJ5J5pqJ3K3
-25655e88K3J5POLj5k6j6j1mMKnmJKrrkJLR%oj9j2OOjKOJ1LrnlNRQJ1J3J5J4Lqk7k5rllqn
-25603f44Moj9mJ1QKJ0K6K4RmJJ2Nj6k0k2j6%MMpmMLO%j0k0j2NPOJ4J6OLJQJ4Lj2j1J2J5O
-25556e78j1j5j4j4rMJ4%lLJ0jjmjKk%koNJ5J1qj5mrkPMJ1J9Q%mj5j7j0kjJ0Jnkj0j8kJ1%
-25507f50j0j6j4j2kJ5L0K5Pjj2j4j0MJ7J5Qllq%J3rj5j4%QKjkNLqj1omRJ8J4J%oMPpnMLn
-25458f36j1KJ3J0KqLJ1pk2j9KJ5LPPJLj1mMLrj5PK3J4j1rRKpnj1JJ5K2J1nj2j7k3j1J3J7
-25413f33J2kj1lNJJ%qj3kJjMnpmj5KJ5Jj2j0m%J2J6J1LllJNKj1j7PJ4NJlj8j9qlJMJ1Kj0
-25363f88j3MJ0NknKJ3J4J4Nj1j1kPJ0NMOj0j0J5J1lnqoqj3nJjpq%J2K3J9MoPJnLKj9l4k2
-25315g05KJ8K0Jj4k0rJ1RKJ4J5Kj0j8k2oJ0J8J1J3J4%rj2k0j7RK1J7Nnmmmj1j2r%Jmnnj0
-25271g22nJ3J4POLL%LjKJ7J4Mmj0J%J1J5Loj3kjoj0j2lnj6rLnrLRMlj4k3KK6L2K0J4kk7j5
-25222f94J6J2j1j7LJ2%mkPmj1jQJ8Pj0j4j8j4j1LJ0J7J9Lk%Krj4j3k4oJ7J8Mj5KJ9jpk%k
-25177g09jJ4Oj1j7kJ8K1J8jk5k1ojpmknMQMNmjJmNJ4Ppj0%KmJKLJ1J0RKnqj1k2j6oPMpk1
-25126g62l0nJ4K5J8MRQKlmLRJ0J2Lj4lJ9L3J2j6j0j2k1j5j9qkj1JK0J0nnqkJ5J8Omj3j4m
-25082g39l%NJ0QJoj1kJ0Mrk7l3nJ0J2J7%nprKLlLklPOKlmllJ2J3j1k0KJ3nkJ2QnNJ4%j1o
-25031g58KQJ7J3NKKoj1kRQj3k0j5mJ4J4j1k2j4j2oOQJ3K1J4Knj0kRjj2%KkkkPJ8J8jj0jM
-24984g26%j0j2kK%%pj1k7j6MLnJPPPmj0oJ2J4MmqoMJlJ3Qpj6j7j0MQOJQK2J1nmPOopNNNJ2
-24931g42Lnj3k2rKKlJJ5J0j0lJ5JrjLOJKkmM%j2j5j1MJ6J4mj6qqpj1pMLKJ0J9J7Qmj3j0j3
-24882h00pJRPmkOjj5j0MJ3J0rj5j2qkOJ2PmkkNJj1j2nopLMJ0K3K1OKOKj5k5qQJ4N%KRRj1
-24831g88k1oJ4PrnNLjlqj2lMmrMNpoML%J0Ojj%kMKoKJ1J1Krk3j6PJ9%j0JKRJ9J3OKlkkj1
-24777g93j6rOJ0LklJmmJ5Rj1j6lkmMJ0Jj8j4qj3qP%j0OK4K1J0J5kj6jPnrj0rLJ0J2lj9rO
-24729h41J0Knqpj3nPKlnpjqj0kkpmJ1LkkMQO%KmmjmKROJ2J4J4RJ2Orrj2k1j4kj4k2%K0K6
-24677h63K2J1rj8j2ooJKj1k4pJ2QkOK3K8J6pqnJJj8l1l3j8oj0QJ7J7J4KJljj1k4k1MJ8K0
-24633i22Kmpj6pnkNNPLNNJ1J2j1k0jJ1KKlj6nLlllj5j3jJ3J1LJMlpk1rRJ0LJ1Nj3k%JO%m
-24581i66J5J7lj1j3qMJ4Rj7k0rnLJ3Qj5j3rpMQ%NQMKLKqj1JJ2RKNjoj1j4nJ0J5j4k6j4lK
-24533a034J7J7J6Oj1lL%P%k2k1jN%nrlJ0Pj5j8mKoj4LLJ0J7J0kj2oLNKqoLJ3J3j1k1Ljk1
-24486a079j1mLJ3kqMjrnLRJPPLojkpjKkLlljpkPJnJLOjj6j1NJ8J7M%%j4k1OJ8J1Lj8j8lL
-24432a103jljmrrJROpj6j1MJ1Kj2j3mkj0j3j5j7KK0OQK2K4J0j2k2k1k1lJ1%nqjMJ1J3pj9
-24387a205qjlJ3K7J5LJNRok3j6pjj2k1pMNkm%LRPJkMNNLKlj3j1rnlklqnjNJ1j0k7j8rqj4
-24335a330op%RLjrqonmjLjmok1j6mj4j1Kkj6j9j2pkJ1L0N3O3L7J2MRJj5qnj4j7j1j0j2qq
-24288a383pj0k3j8NJ6R%j1j4LPknmJ0J0mk%mnmj9j7j0KJ0jjkj2rj4k0j8j5ponj1j7j5j4j7
-24243a654rkLJJlj0okmrqnNjj3j7j4onj6rLmlLqk2plnkorj3j5j7j3lJj5k2pKj0j0qPK0Jp
-24192a955j9k8k0ollpj9l3l5k2Kkj8k2k2k8qNj3l0l5k9j4qj0j4k8k5j4mj6k5j4kk%qj7j7
-24152b568k7l8l8l1k1rj7l1n7o3l5k4l7l7l8m7n5n0l9l9n8o8o8n8m5m5n9p4p4o6p8q7q5r1
-24118d257q6r5r9q9q3p5n6n5n4l5j6K7Q5J48K12K74L38L97M40M67M88M88M63M13L44K93K38
-24091A15J81J26P7L2kk6l8m8o0o9q0r8r4p7o2n3k8qj2k0j8MJ6J3J2J1J2J4Pj2j8l6m6l6n0
-24056c71o3o6o8o6o4o1m2l6n3p3q2o5n0m8n2n5n2m5l1k7k8l5m3l5l6l5l5k9k0l2k9rnl0m0
-24021a911l5l5n2o4o1o1n4n1n9n5m0j8RN0R2J20J59K22K91L66M21M84N27N32N14M89M54M01
-23993B635L36K71K06J49R0L8ln0q0r8r9r0q5r9j18j04j00r2q3q0q1q1o7o3p2p9p2p4p3o3
-23963A819o0n0n1m4l1k4k1l8n0n1n5n1k7k4l3l2k2k1l2l1l0l5l3k2poj2j6j7k2l1k4j4j0
-23929G92j3k5j5jlqKLrk8m3l8k4qkKmk2k9j6j1k2j8kk%mj0j0j2j3j4j1roqj4j9j8j1j4k0
-23887B63k6j4pj0qj4k6j6mKJonrj3k1k0j0lj0r%j%jJJ1K2J2kj1pj%j5j6j1j6k9j4RJ9K1O
-23843A2j5k2j1mok0j3PJ4NL%%Jmj5j2onMmkL%oj4omo%KMMJj6k2j3rJj1rLONnj6j1oONj5j7
-23791b39llj9k0mNKKjnllmppoJllmj4j9j8kOOjrnKQJ2Lqj9pK1K3J0kj0rj4k3j6j5j8j1J2
-23742d41K4J6Pmpj3j1j9k3oJ6K9J7pj4mlj7k4k0%J6J1PPlj6l0k7j2lk%KJMMKQLqj2j4j9j2
-23697e97moJ1K5K3J0j3lNkjKJjj6rjrkPpj9rJ3J7J3J8K0J0mj0pj6j1RJ7jnj1j1qkJ1kk0j9
-23651f14nNJlqplqpjpj0mpnKnj0nlj5qNllJNqj4jJ3JLJ8J5Moj0okMJ3J4Mqj1Jmj6qQjj7k0
-23597g56qnKNmkKkok%kL%RJ7Qj0k0k2j2RPmKJ4PLJ0Moj2j3j1rj3qmkKJ1Plj3j4pj5j9j1K
-23547h91Kkj0j4j6lMolkKJjNK%mj0jK3K2Mqj2j1nQPQQoj6j5r%Lj%mk2j9lPJ4Mkj7j0OJoj0
-23495a008qoj1j7oNPNOL%jpj5k1j4rlMlqMJ4QKNMpj6j1j2pkrj5oqj7pKnj8pRJj1j1mJ0J4
-23445a207J8Mpj4k4j8j4j0lQMjqk3j9j1j1qJ5K2J7K5J8NNnk5j8llj4k3j8pKJj1j1lJ3J6J0
-23403a336%prj1j6j6j9j9j5nRJ2Jk0k2j7k1j7lKjrj0RNj4k4j7j4j1mj7k1j3KKJP%pporj1
-23359a698kMRmk5j5pj3j4j2NOj1k8k1pj1k7k4j5j4j2knnj1j7j6poj7k7k6j7rk1l2j5l%qj7
-23317b197k3k7j6j8j3plok9m9l9j3j3j9j6mj0l3l6j8j0j8l1k5j6k3k8l8l1j4j2l3n2m4l0
-23282b994k4k1k0k2l0m1n4n9m8l4l5l9k5l3m4m4l5l1l9n7o4o8q4p4o1n7o8q0q3q5q0q2q8
-23249d703r1r6r9j01r2q6r1j03j14j16j12j17j26j36j53j71j80j93k10k24k26k25k52k81
-23225h298l10l33l52l71m05m52m97n40n91o52p28p95q62r30r94j063j107j092q70j27J604
-23204a9765M242O724P799P257N299L270K008J061N66M15%o47j072j215j175j081r66q56p56
-23185A1108o73o09n41m69m23l94l64l26l01k63k44k34k25k25k11j83j71j58j45j38j35j27
-23163D549j29j28j34j14j06j13j02r5p9o8o7p2o8o1o3o5n9o5o6n4n7o1m7m2m5n7o1m1l5m8
-23133B347n6m0l6k3qk4n2n2m0k7k8k7k6l4m4m5m2k7qpj9l4m0l5l2l2l6m1k7j3j7j2j1rk2
-23098A321l1j4mj1k4l4k2j5Jpj1j7j9j4j0lqj1pqqj4j7j8k3k1j9k4k8j8LMj0k0k2j2LNj1
-23059H02j5qpqj1lQJ1ok1j0pj0j8k4j6j0j6oJ1Onj3k2k0pNJ1KPmj3k4l2l0l1k0ooj3nkKJ0
-23015D26J0kj4j0LM%lj8k8j9kQRKlj0j4pnKLlpqj1pMJ3J7K1Pj8k6qj0j9k1j1j2k6k3kJ5J0
-22970B07mj4j4nMNPJ1jj2j9nL%n%POqnMNklmpj1k3l4k4nkoMOkqk0k1nQNQJ0mj1NR%%kmjK
-22916B5NrmOjj8k3k3j2MOmj4j3j7lNMmj1j3ppj1J3J8j0j4LOlPPOMj2j8j3j6pJ1K2K8J0qj9
-22870a24j7j9rNJ1J0lj4j1pkKPJ2Q%pj7j2kjoj2j3qoKOLPJ1nj7j5j0KLkj6j7OJ3NOKj3j8
-22823b82j0L%kNPJ1Ppj4rj8k0j2jLjnKJlPJ1J3Kj0j5j4jJ0J9Mqpj9j7j0m%on%RJ2PNJMO%
-22773c51j9k4pmo%%Pj0j4LJ2J5J6KqJjORpj2j3j7oJ0J1j0j6JOjrj4j4j1j4k3k9j8%NJ1J1
-22729e32J2OJ%LqmPRmj3pj4k3j2OOQJ1K1J9ppj1j0mj0rlNJ6J4Oj0k2j9oNJ1kj6r%%rrj3j7
-22681f44qj0j2kNkj5rjmpNJ5J1Poj5j0oopmkj1j0l%jqj7k1JJ9J0MOmLJ7J2kj4j6oLJ0j0j3
-22633g78jmJNmrj1jljJ2J4LKNJ3J6MJ0J2ROQN%pj2j6j7rrj1lN%nnQJ3Nrj2j2k%j0qMJ3Ll
-22582g86j6j8Kl%JmjnJQjKlj3j5j0j7j6j0LK0J7PMllljoj8j8j3jOJ%Qjj4j6rpj4kPnqQNj4
-22531i74j7k1j8oJ1J8Kj7j1NMLkoNRlrj3j0kJ2J0prj4j8j7j9j8qLNmopmkJ0K0QJ1jk1j0%
-22485a138j0k3oOkj6k2j3p%J3J3KlonNj2m2l5j0RRJ8J7Ooqj0k4k5pJ0LjLlj4j0RK1Mj2k3
-22441a345l0j7j7j2LknLJ3J3Lj1j5j4j1j0rjloqj1pk6l0k3%QJrnmRJ5pk6j6mqj2j4k1k7k2
-22397a720j3MJ0OJj4k6k5qNQQnj8j4pJ0J2qj5k5k7j6j5j2mooj1jL%jjok3l7k2m%Kj0nrqJ
-22351b052lj5j4j0j7k3k1k1k2l6l8j6NOj0j7rj3k8k8j2pj9k5j4j1k1l0k5j2rk8l6l4k6k3
-22315b714k3k9l6k8k4k4k0l1m5m8l3k0j6j9l3l7m2m1k0qj4j9l2m8n4m9m2l4l2k7l0m5m4l8
-22281c799m9n7m6l1k5l4m6n5o3o7n7o1o5n8o3o0o9p8o3o0o6p4q5q1q4r0r1r8r8r4j01j12
-22249e980j07j02j13j17j09j00j01j00r6r3q7q2p7p4q1r1j01j17j43j53j55j51j52j71j76
-22224h829j71j75j67j32r3p1l3N5J56K47L59M97O37P82R05J002J059J070J070J048R75Q80
-22202A071P65O44N13L71K54J73R4L2nl6n6o4o7n8l0PL8P2J03J28J57J68J66J74J69J43J10
-22175E036O8K9ml2n1p9j11j35j47j49j51j48j46j71j84j73j68j55j43j44j55j52j30j28j28
-22150B149j23j15j05j02r4q4p4m7j4L5J02J35J65K06K42K62K60K70K73K33J79J44J13Q2O4
-22125D156L9J0j7l1l1l6l9l7j0K5L1K5M6P5R3R6R5R3P8N4M6M5J5j4l4n4n6o6p3o2n7p1q2
-22092D252p8o9p2q2q9q3n3k6j6j9k7l4l4l7m9o2o1l8l4n1n1m3m2n3m5l5m5m1k9k1l2m2m6
-22059B713m5m3k3j4l2m3m8l2j7k0k8l3j4K1K5ml0m5m0k9k8k5l0k1j6j5ojj1k5l9l0kpk3j6
-22023A924k1k5j8pnlJkj3k8k9j5NJ2%j3l0k9k2k2k0j5oNJMjj8j8onpj0oJqj2ljpk0j2qk3
-21979A465l2l3k5qMKJ0QJ3J1Kj1j7l1l5k1j3k0oJ1oj4jKj0j3j7j5ok%M%rnj3j3LJ3J3Jj2
-21937A174k5l0l3k7rLoropjL%PJ8Qoj2rQJ1oj8j6j6j4okKNj1k3rQJ2Mj1j5j1jNQQ%pnJj2
-21889I22k1k7j8lKQMqj1lnqkOjprk1k8j1oLJ3MkLJ2%j0pQOj4j5oNOoj7k7j1JRJ0j8l2j7Q
-21841F59J8J3Jj3j2RJ3JqkNkjpj7rJ0J2jrj3pmkj1j5j2roqj0j1kJ8J9Kl%rj0lrlROKMPQN
-21791E93Jnj5k0j7m%qj5qPNNpk0nK0J4RJ0J1Kmkkj1j2MJ6mj8j4j1j1jQNoj2k0k6nJ8K5Nq
-21745D67rLPJ1QJj3j7j0%MJJ3J7J3J2Q%%%jJ1J7J3J3JmlONk1k9oJ8Mj4j2%jMJ1lRJ8Rj1j9
-21698E31mKjlMJ5J3J2oj9qkko%Rlj7rJ2MjrpQlj5j5k2j8omoNK0K7Nk1k4rKNJ%LMK0J7kj9
-21648D58j6knj3j3j7j4qLJj3q%JQJ2J8K7Jk5k5j2j4j5%%jJ2RJ7K5Qrj3k7k7j0OPKKJ0J0q
-21604C42j2lnrj0j3rMJ6MrjJ4Qj2k1pJ7J1jjjn%OPpj3ollpQMq%J3J7Q%RRkJ0%l1l1rlqj1
-21553B46j5j0%J5J7Nj0oMQmk1j8JK2J8KnKrj6j6mPJ7QJ0J0j3k7j7qjMJ4J8lj8k2j9j0OJ0
-21510A72MJ1J3J7K1Mkj5k7j1%lqj3jRRkMROKLpj0poOPlonpj7j1KKJQJ1J4J5jj1rj2j2KJ2
-21461A58J3Kk5k2qJ0J9Qoj4j2oJJ0J4J3kj5j8j1nj2j6mJ2J3jLJ9Ompmnk0JK1J7Jj0rqkJ4
-21417A09P%KlomlrpOQkj0j1opNOklKMrj6j3%M%j4pJ5J3Qlj2kMj%MJ1Jj3j0jJ3Lj4j4oMJ9
-21365D0J7Mjlj0j0p%PmnPRj7l5k4JPkJJ1K4K2Kj2j1jK%NJ0kmJ0J2Kk0j3PJ9K7J0koqJrj3
-21317C8kKkpmnmkJ0J8J4J0J0QQJnkj1JNOJmkmj0j2kJ6J5kqpMNnpj5j0mMKj6j7o%Jkj1j3k
-21265b4RK6K2RmmJ0PK%lpoLJ1Nj6j6lJJ1Lj1lljRMormJJK0K3Q%%qj7k4k3rJ6L1J7OLjj4j4
-21214B8qj6j6j0JJJJ0OMJJRRpj0qrmmPJ4J7J0omlj1j5j7ljKPJ0Nj8k1pjMMj2j8rMROOQj2
-21163f6j1J3J7J2Pkkjrj1j0qjMMPRJ0J6Qkqqr%OkjpnMkj4j2kmoJ1J9Qqj3j1QJ0kj5j4KJ0
-21113h1J1J3%j3j1j1KMJ4J9JknnJ%KPlornJj1j8j4LKojKJ2MLOKj1j6lJLOMoojkKLnlPPQJ
-21058a03plLkj6j4q%J3J2kj5k0LJ2PLMPJ7J7J5Lj2j9j1kmqj2j4%J4K6J6nplloRQj5j7jqn
-21011a53Pjj2mkjMRJ0OjlOpr%qj2j9j8jOmQK1Lj7j2lklLNJ3QLkkklJ7K6J1qj4kKOj3k9j5
-20960b08jMNpoMJmLJ6J1%oKJ4J7mLJ0mj5j2oj2NJ6OMJ1Lj1j4kOQpk3j8kJ2J1qj2l%LRJ6J0
-20911a75Lkj5k4oQRJ2Kj7k0MJ5KmOPj3k6j0J5J7JjOJk%klJJJkkQJ4%%J1Nj1qnMJ3Olj0j3
-20861b02j0kmj4j4qQJ5NJjQJ0j0j6j2kPJmNPMopj1j0JM%qk1j6nJ1K5K2J6NjMKNjj6j0ORl
-20812b33j9j3pKJ0RQkpllj3j4kJ5J3J6J8J0nnj2j6j1j1oLMpNJ9OmknpJoj3oOJ4%jKjnrmN
-20762b86K1K4Mk2k7k0j3rlLJj1jJ5QmqrMJ2J2K5L0J8LMRjrj2j4nmj7j4kl%lQPkpmRQJ%qm
-20712b96klJjMLQJ2LjqkOlj3oPJ0LokjkPJ9Prj8oLLMRJ0J3lj0%KJnMJj7j5kNJ0%j2j0qpJ5
-20658b98K4JlLNrj5j4r%JROjJONnj8j3Mkj2plPJjLKJ2KokrJJ7J2lnOJ3Ooj1NOrn%lqj0JJ2
-20603c16lj4pmj9j5OPLJOjkj0mJ8K1RMkr%Kj3j2OJ6J0QLlrk3j9mKNLljJkKnpJNPJ3qj9jJ7
-20550c59K1J2jj0k0j8omj1PK5J8J1JmlLkk%MPnj7j4rpj0rLJ0J0RjKJ1QMj0qkkjmJLKpj2p
-20500c93jJ0J1J1oj3kk%J1J6Lj0j2j3j6pKKJ2J6R%j6k0oNRjrNJ2J1lj0j1o%LNOJ0%oj0j1
-20454d15kPOpnNRQLJoj0%JplkmomMLj2j6j6mNMjKJ1RJ6K2QJrk5pPkkKO%j4j2j%jNJ0Pj4k4
-20399d69ojKNJ0J1kpMPLLqk%pLK%LKj1k7j6JOJ0Mlj1j2J3K0NMmnnj2j1j1ljLJ1KopkjONK
-20346e03jJ0J0j0j0nqLJ3J0J4J3MKj1k0j6j8oJpNjpNNNpk3kJ2JjjL%K%JJ1J3Jkpj3j0j4n
-20298e64PPNMNkmjnj0mMNJ2J2LlpQRkj9j5krj8j3LK0K1J1j0k2oRONLNMjoqkJ4Pj7j4JJ0P
-20247e57lkLLrj7j1j4lKj0rKJLRJ1Qlj8l5l6nK1K0Q%mNJ5J3RPKpJOO%k2k7j1j0pKPNJ0K0
-20198f21K5nj7NNpj0oj2j9qnmljKJ0J5K6J8Kkj2j3MNoj9j8mMJ1J2J4J3Lj1l0k6nKJOLNKo
-20151f77lj0j9j2%OJ1Mj9k7j2JoromJkPJqmJjMKLR%rj2rJJ8J9Nnj6j6mjKKJj2j6k2j0J4J2
-20101h27NnMQMqj6jpj2j1mJ0klMpj2jkk1k6lNQJ4J5J4jj3mJ0Ploj3lkmLJ2lj7k8j4MNMnJ
-20051i47Qpj1j4qJ2jj3lMm%JMKj8j9orj2%MRJ2Kj9k1j4omjjJ%JjlO%j4j5oRLk2k1%Ljoj0
-20000a156oOLmpj4j3OJ5jk0j5kMm%MJlmo%Kqk1j6qrlnk0k3k0j3qplnj2lJ1Qqj5j1j2j9k0
-19952a464j2mj4j6MOkkj5l1j4ppjoj6j3j5j4j4j4k3k6rlj1j7j2nk8k3qj5j1j1k3j4qj7k0
-19912a955k5k3j6j7k8k8k1k4k9k7k2k7l6k4lMj4k6k8l0l2k8k9k7l2l9m3l3l5k8k0m5n2l8
-19878b880l9l7l7l5m9n3n3n2n1o8n4l6l6n5o9p3o8o6o5p2q2q0o2o2p9q2p3p2p8r6r5j02j04
-19845e015r6r0p5o4m7l8l2k3qnJK1N8Q5J00J22J49J90K26K56K87L11L37L66L94M14M00L86
-19817a390L78L76L82L73L69L94M16M21M11L88L46L19L06K86K65K22J75J42J10R3P6N4K9J9
-19793D960Ok0m1m7n9o6p0p7q1q5q1q5r8q5r0j05j04q8p9q1p3p1o8p1p2o9o8n7n3o2o4n4n0
-19760B692n1n0m0l1l4m5m9k0k6m5n4n0l0k8l9m0l2l1l8l9l0l2k5j2j6j9k6l0k6l3l8m5l9
-19727A549j9j7j6k1k1k4k6j9k1j3j3j6pmJ%j8l7l2k7k5k8k7j2MQNjj1rj0j5j7k4k6l2l1k3
-19689I25j3%MjNqk7k7k1j8l4m3JJ7omOJ3NNjrk1j8rj3OONLkj2q%rj0nJmj4k4k2j7MJ5J2J4
-19642F47qj6pk4k0mPpj1oj3MJ7Rlj3k1JKj0mPOj8k6j1j%mj0oNQ%KJpj9j2J3J8%k7k6j0jQ
-19595D10kpJ2K0Mqj5j8j9mQjj3j2nLQjj0qnnjQkj1n%mj1nLpj1JQLmnRJ1Lj0k6pMkOMnj4r
-19543B53LJ1JlorkMM%nmnJnj0olKMlrj1rmlLNkJRLrqj7j6QJ2Nkqj7nMrrjJPJ5J1oj8rNN%
-19486A44%j2pMLJjlk%OKjnj2mjjmj2nL%jLNMj4k1l%RQK%nMMNmj5j0j3j2NJ3MojNMjnrj0j4
-19430B4j1PQrk0j2NJ7J6J0KONlnmlj2j4M%J1J0NOlj7j1N%nj3k2j3KON%PJ2MKJK%j5j6p%J
-19380c2njPJ0J5K1Nj5k1oONJmrj3KLkPOMPJnlJj1j2qqnNLknkOJ0J3J1%%Kk0k7j8jJ0R%j0
-19328g5j1opKMJ0K1Ok5l2rPOqj1k%llokQPNOnj1qkJ5J3J1KKQRJ2QMMqmjpmNj0j5mJ9J2nr
-19275h7j0jMqrqj0lROQJ1jj0jJ0J3J0j0j8pk2l0rQK0K0J1j3j5jLJ6J3j0j9j6JRlnJKJ2On
-19229a38KKNPjrj7j7lJ0lj3NJ4J0O%krj7j3pmoMJoKJ9L0J3j9j9qLJ1MNJj1j3rkJNOLMLlJ
-19178a72%jNJJNq%J6J1jnj2k7j5j2j5j0KJnJ3K2J0rj1nj1j7lJ6J5lj1NPoq%RMqpr%JLLQJ1
-19128b22O%j5j6jPJ2KmlMJ2L%NQ%qrLkj1j7j7pJ6K7J3mj1pj3oMNLKJkLMlMJ0J%K%Noj6j6
-19076b54lKKJ1MmL%onKLkkJ2K0Rrj5j3k8k9mJ1K0K0Orrj3j3%PJoqlQMnlQNpLKllOMKJ0J6
-19023b55J2Mmj4j3J3J9mk0k1j7j7pJ4J1j4j2oMJ7K0J2jo%QMjopjPNoj1j3j4j4nlnkJ0K4J9
-18978b96J6J1jj4j5j2j1oMOMMJj1j1oJmmnLMJmNJ0lj3j5kJPJ5J2lj2j1%mj2nQNkpQQnJ1J5
-18928c34kj2mPMk%nj0RJ0KORJ0lj3j4pNjrMJ5J3Ooqj0k0k3JJ2KJ0J2LMPJ3KonqrpmNOj%J5
-18876c31J1j7k0nOKlnj2mQPPlj2mJ0J7J1j5j1oj1%J0J3J4Lj0koj5j1mmJRJ0J2J7J2OQjj3
-18831c31j0k0pJ2J9K5K2Rj0j9k0k2j6qqQJ7Qpj2qRJ0Llk2j6%nj1J4PjJLJ7J1LRJ8J8Oknj5
-18786c29j9rLJlKJ2Kj8j9p%JK0K1NqoJrqpkNJ0Kl%kj1k0j4JRKKJ2Nj4k2j9lJ4NNJ5Qpj1l
-18736d10JmnMQMJjKMJ2Mj5olnJJ6krLJ0J0PmrnJjNJ0n%Orqj2j8j1lNNJ1K1J1pj2j0j2j0m
-18685d38LOl%P%Nll%roLKJ1qk8j8pMJ6J3PJmoplPJ4OJRRNqj8oJ1%rlLQ%%%j2j1jNj1k0j1
-18631d97j6%J0QKmj2j1OJ4J6Mj1j1JRRQPoo%rroJ1K2MrpmLMlj1ooJ1L1K1kj4j6oMJ4J0jl
-18582d57jmQOjJQMqj2j2kJk2l3j5JJ8J8KJLlllMPPKNOmkjJj%nrlJoqoLmlLmL%QJ5Qpj3pj
-18524e16prQJ5Q%kj1j0j2rnjLONJj2j5qmNJ5OnkJ7K2J4j1j5KjrmNppMj5j7NJ3JLJ7J6Njj4
-18474e33j5KOJ0J0NMNpnJ0J4J0Poj1j2j2m%mnmLjjpj0LJ2Jnk1j9JK2J2j2oLOJ2Jj1j0%RQ
-18426e45ORJorj2pMLnOJ2%j2mJ2Kj1k2k4j4%PKMLj%%j1j3nQK4K5Oj0j8j0OLplpj7pOnj5q
-18376f59KkKJ7J6LKRJ0K1K5J1RQJqj0JlrlNRJmkqkjj2k5k1%J8J7J8J3J4J0ok4k5mJLJ1J4
-18329e57mj4j7qjKJ3NomlJJ4Nj7j4PPjnKNljok6k7j8pPJ2NKJ5K1J4J5Qnj2k4j2NJ6Lk1j5
-18282f44j3j3RJ6J3J3J7Mj6k8k1MPJ4LMRj2k5j5jOKqJJ4K0J6J1kqKJMN%k2k4j0PK2PmlJl
-18236f40omQRRnj9q%nNPrj4%MRK0J5J1J0pj5j5j8l%j6j7rj4JJ8Jj9kNOLMK1K4Rj0k4k0nm
-18188g09plNQKn%JMOKkmnONnj2j6%J4KlMqj2mnmjLRJ1J3J3Mrj0LJ0lkJ8Qj0k8l2j9mJ7K8
-18137g26J9Lj0mKlj2mkJkrrloj1KJ5Noj6mOOJ2Jj0oJ0J2Jj2j6mLNrj7lJ0PkmKj1k2j0PK3
-18088h01J2KkmRJOJ2Nlnmj0j6j5j4JJ3J6J3J0Jnjj7j7QJ8J6jk5j6jPJqj1qOJ3Pkqj7nJ6J6
-18041h07%%OlmkkKrk0j3KJK%opj2j3j4kLlj9j7qnOK0J3Jj0okMJ3J8J4J1KjJ3J6J9K1J6J2
-17994g70Llj0j0qqjRK1J2JKMpj2j0j0jNjjjNJ2J0kqj0k0MJ3J4Oj8k3j1oPJ1jpkKPqj6k1j4
-17946h72J6J4mmLQNKjrj2mLnj2qnRJ1jqj0j6j0%LK0J7jnk%mj5k1jJ0J1jpljl%oJJ1J2mj0
-17896i09j2lJ0J1jLMmppJjj1j3oORRoj2jJJ0J1J5J3%j1j6lJqj0KJ2K%OnmOJ2Omnj2j8rJ1
-17847i37J8J9Qrj3KPrj9j1kjjMOpk0j1knOJ3J3Rmm%pj5j5okkOJ4J3Nrj2j0qqjNJ6Lj6j0J
-17798a008jmj0MMj3nLMLkoJQKj1j4nJJ3RNNkj0j8k0j5oKJ6J9QPQKmk2j5N%%nj2LJ1lj6lM
-17748a083pj2j4j7oOj0j3RK3J8Mrj7j7qKMQNmkQK3J7qj8njppKkj0pj3j0jROjj1j2QJ2J0J8
-17701a140J2jj8j4PQnlLkj1k1j8KRjoj6pOnj2kMj0kJ8Rk1j4OPLkk%rqj0lNMLlLJ3kj2k0j6
-17651a294nmPJ5K4J7Kj0jJ3%q%Mnj6j8j6p%J0Nj0j3onjLOJ0Mjmj6k2j1JJ1mk6j9lJ1J1J5
-17606a356J1ok3j8j2PNok%lrojj5j7jQJ1lj6j5OJ8J3Nj0pMmMO%nLQqk5j7l%PJ2Mlrj2k%n
-17556a487pj2JQNmk0k0pnjQJ1Ojj3j0mm%J0Rjj0j5loj2m%j1k1j5OJ2OKm%qj3kPOmrj6j7j0
-17507a679j2j9k1rPJ4O%pMJj3%RqqQJ2kj0ok%pj7j1rk0j4OMj0j6mjqJMj7l3j6J1K0J3j0j8
-17461a887j6j8j1romn%Nrj5lLJjkj1j2RJ6Mqj7j7nlqqNJ5Nq%Jmj3k2j4pj6j8j2pLQNOJ0K
-17412b098k1k9k0mQOkMPj1j3rpj6k1j9j4j4j9j7j2lLnj6j1PRj0j0Lpk0k8j6Jpj4p%rj1j3
-17369b485pPjrlKj1l2l8l7k6%J3MnqN%rj8k4k1pj1k4k6k9j8mqj6j2j6k5j8onlnk3k9l0k5
-17326c043j8j5j1qj2k0k2j3j9k2k4k2j6j2j9l3k3j9k2k9l2k6j4j5j4LJ7J7Roj9j1KQRRJ3
-17289c472QQMj2j3ojrk2k4l5l6m1n1m5n0m7m6m6l6l4m0l7l0k2j4k6n7o5n1m4m2l0j5k3l9
-17253d541m5m1m0n0o1n9n0m4n0o8p8p5p2o8p6q0q7r8r9j07r2q2r2r9j02r6r5r1r7r7q8q4
-17221g004q0o3l9j1K6N1O3O1P5J02J32J72J81J79J92K15K34K56K71K81K97K99K83K41J94
-17196c392J50J13R1N9K0j1m4p4j00j20j37j46j51j74j84j78j84j93j93j88j80j74j88j94
-17172e772j86j52j26j21r6n6%O5J22J79K39K66K81L11L30L43L34L17L16L14L30L54L37K92
-17148a779K55K18J88J47J06M9kl6o9j04j36j62j80j78j70j83k07k11k01j90j83j78j62j33
-17124c501j04n7qL4R0J65K40L02L64M09M34M50M47M38M21L92L53L26K96K57K46K40K27K36
-17100B697K66K77K72K45K17J72J30R8N5J6k2o8j05j34j55j65j68j77j99j82j62j64j79j81
-17076B384j75j76j70j60j55j43j43j48j34j15j02q4n0j5RL9R5J46J67J98K23K20J96J52J23
-17051B182Q9M9J9oj6k9m2m9m2l6l9n2o5n4l8l9l7l5m0k6ok1l2j2OJ0qqJ2K4J2j1j0Lrm0m5
-17014A559m3m6n0n7o8p8q3p5o9n6n8p5q8q9p6p1r0r2p4o9p7o8m8m1j3K5N5R4J21J62K17K66
-16982H45K83K79K68K31J78J47J22R3N8L0%j5k0l4k9k4k2k7k8j9j8k5l0l8k8k3m2o6n7m5m7
-16951A897l8k9l1m0l3j7k7m7m5m1l8k8j6%L3M2L1L8M8N7N4M0M4N0L3Rponk4l9l2l6o2p2p5
-16915A588o5m5m0m1l8m8n9n3n0m4j8j4l3k6rj0nOKk4m4m2l0j1nqJ9N5O5O8R5J48J73J60J49
-16880A766J34J04R3O5L2%k5j4j8m9p7p9o4o1o2o0o5o6o2n9n9n8n6n9o2n9n1m7m8m4m6m2m8
-16847G54n0n7n0l7n1n2m3n0n7n1n5n3m7n4n2m7m3l2k8l6n4n0m5m4l7m6n7m6l7o0o5n9o6p5
-16813i32p1o7p5q5r0q3q0q6r1r0r5j04j08j04j14j18j24j15r7j01j02q9o3l6j0K0P0J21J73
-16784b746K41L10L80M62N31N70N95N92N68N39N10M76M13L55L06K60K09J53J06P1L9Rk7p0
-16760D852p3p5q4j11j35j36j21j11j13j10j10j14j23j21j10j07j04j03r4q4q5q9j00j07r4
-16735B238p8r1r1q7r6r6r3r9j04j02r4q3q0q9r4q5p4o1m2k3lK3O3J09J42J70K07K53L01L38
-16705B179L40L32L30L29L11K58K04J80J48J11O7K4%k9m3m3o5p4p0p5r0r9r4p6p0o1n3l7l0
-16676C804m7o2n8m5m4m5m9n1m6l9m0l5l3m0l4m0m3m2m0m2l2j2k0l3l3l0j9j7l2l5l3l1j8
-16643B584j8j4j3j4kJ2Oj2j7j2k4k8k8k3j9k0j8jj2l2k6k1j2k2k6j7j6njok1k2JJmnj4j1
-16605B068rm%j7j4jNJj6k5k0j1nj8k9k0j2KJ5LKJmj2j1mkj0j8k3k2k2k3j3nrkM%nrk2rRM
-16560A688onJj2j9kJ3J1qj0j4j5qmj7j7j0j1mpmOkj4j4pKkjJqpJ1Oj8j5Nkj2k0j8j3JPqj2
-16514A406j4j4LLj2oJnKmj1kOLkj1j0j0q%kj0j3j3nlj7k1j0j0nLmj5j0kQJ1%j0j0jolok3
-16468A138j2LQkj5k2j2JRMllnRK0J8NnqlKlj3rNRj1k7k4j2rqnLJ2J7RNjoj0j3lJ0J5NJLk
-16419A065oj6l8l0j1oklOLljpj2j6j1j1j2OJ6J0qj4mjKJ2P%lloj4j2MJ3J5LlR%oLRlmj1k5
-16371H81l2k7k4j3J5J8KL%pj5k0j4rjPPoQQJRJ9Mj4j3pj2j4kLJ0J0lnrpJ0QkMjkPOmkJ2P
-16322G94j6j9j8j3j2KJ3PLJJ0kk6k4j1mOjqrqKRJ7J2mj5j9lOLJ1K0O%MkpJ5K1nkJ2mj0OJ1
-16275G49j2k2j7j0MNj0rJ%mmj6rLMnpqJJN%MMj5k3j3JJ6OpqMJ1Kqonrmnj4j2kJ0J6J9Rqr
-16224E94nJNJ2J3RJmkj3j9rnMJ5QpkKl%mj2j9j8j5qj2k0qjJ4K1J6JjQONJ3J3J0OqpkJJ1J3
-16175E98J2qj2j0plmqpLJJKrp%j2j8j2mNLj4k3j1KqpMPJ1J3Nqrj5j4LORNKRJ6J8K2K1J5K0
-16126E83OppL%llpnomRJj2nok6j9oKJ3J2mrpoknMoj6LJ8J6N%NJ2LqOJ3lk0k0lJ2KolmqlQ
-16072D87Rj1k1pLLJ5K5J5krmolKj6k9rKJOJ1Kk3l4j7JJ0J3J2jnj5j6mKLJ1J8J7J3Qkj5k9
-16027D11j6J5J6qppmlL%mQJ2J2J1j1k7k8j0PJ4J7N%mj3j2ORLJNQN%MJ3J1mk0k1j2kLOK0K0
-15980D32J5Kj8k1j5qjlNJ2PJJ1Jj2j0j5jJ3MoOMj2mMRPLqpJ5J3mj1j4kNMlrLONLJ2Jj2j5
-15931C92k2k4j2PNnj0QK7J4mjmj5j4jJ3J1J0Lj0j8j8K%j0JMkMRKKJ0ROpqLJPJlnj3j2QJ8
-15883C59jrmpj5j8j9rmpo%NJ3J9J4Lq%Mj3j2qjQjLJ4QLmnjJMKj8k3MJ4%nrkjjNloKPPOJ3
-15829B98J5KmoQJ2Qjj1pj0j2K%j0MJ1Mnk0k7j1KLJMJ0J1PNjq%Ooj4j1j5oJ7K1nj7j5nQJ0
-15782B42%pj4j0PMjj0j2lJKJnJ5K9KrNKpoj6j6lPPKJnmqkJ6K9J8pj3KOLJ6J3%k%lmj0j9k3
-15731B11j3LJ0Lj1j4j3NJ1PJ8K3Mpnj0j2lKnlNQ%j5jNjpj0mNNkJMpKJ3kj7rnl%nmjpjJ2J2
-15679A72J9K0Nj6j5PLj8k4j8j3pNOOnkK5J5rj0lQkm%PNNoj6mRJ1Mkrk%lmK%lLROJJJjjqj0
-15625A40j4j1nMJ8RnjnkJ3K2Roj1j2kpk1mJ8J2Jj2j6o%LRkJJ1JNLj1qMJNJ4J1j0j5LOP%M
-15576A48oqKmqqroQOojLNKONNMqmJKmj4qjJJ3Lj7j6kKJLlPJ1mj8j7nLRJ5J2J0Jj0KJ5J0n
-15522A23k2j5omlJJ0RPLj0j4kPqk2rOJ4RooprpM%J1J1kolQJ4Mj1rKkk1l0k0JJ4J1J9K0ML
-15473F1Rjnkj1k8k6nJ4J2kpmm%prjJ0kpkmnOKoMkj2j0omoLMjJ5K4QnKRRJ0PlJ5K0K6J8%n
-15420I6mRJ3RRQmj2j2j6rJ8K2Jj7j1m%Oqj1jnrlnqJ%oj0jkojJrj1KJ0J1J6Jj1j2oj1k0lJ1
-15370dMKOQJ0Lj3plnLRPPNqnj7j6jJ1M%oj3mj%pj6qKRJ4J0OlKJ2L%%mlnkOJ0K4J7mj4qmo
-15315GoJJ4pk5mJ7O%mj8%Nj1k6j4LroNJ1J1J2K1K9K4J9J0J5K2J2kj3j6j0JPJ8J8OJqpQjj2
-15269A04nnmkj0%J0%oLKlqonnMkj1j7j2lprOJ3J0KMjj6j0R%j6mjk0k6rLPRPJ5J2J5J5kqp
-15218A0lJ2J8%j1qlj0j0qj2j4j9j2J3K0J7PkpoKLPRJ5OrLR%j3j0onmJ1J8Qjj2j2j0JJ1Km
-15171iQJ7Qj4k4k0j0j3pJ4K5J7lj9k1lMNjLJ4J3lj3jnk0j5MOnpOJ2J8J0jj1pRJ2lj0OQl%
-15124b9Kmj0kMJmj8j3kOK0Mj1j4qKqj1JJ2J6J1%koLJ0ok4k5j4kQJ1J7J5Mook0j4J4jk8j0
-15078a37QQJ2J9Nj3JOj1j6mMJ4RJjnkmmjooLJ1Rj2j3ojOJnlMJ3J8J8J4RRjj1j7mQRRJJml
-15026f0pj4rpNJ3%kj1j4ooJMmjk%pj0PK2J0joPJ8J9J3jj6j6j3jJ0MjonJPJ2J0Jj3j1loq%
-14976a03qj1rKOJjrn%J1Qj2nJ5PRJ4%qrpmMJ0J0mrj5j2mj1j1k%QMmlj0rjlpKJ2J8OJ0K7K6
-14925h6jk1j9j4j1j3kK1K1J7K0Oj0j5j1rkLjj8j7oJ3J6JoKOJMKlmJ%LkkLRPj0j6k0j6JPR
-14877a62Nnnoj0JLOJ4RLj2k3j3kQQmj1j0noqLMj1j4kMoKJ6K6K4J5Nrj1j5j1j2rJ1K2J6%j1
-14830a88j4rQJ4J2Mj1pjJLNJj3pjjOJ3J0pj6prloj3j1KJ2J9J5MMJ3MJLjJ0Lj6k3k3nJ7J8
-14783a90kj5lRQpnJ2J6J1Pnk4k3j1njJ6L0K0%rlnj1j0jKPQKj4j9jNoqMRNLJlJ3J3j0rjqr
-14733b17kl%Olj7j1RJ0PK3J8rk2k4j3J3K8J5pk0k0j4nJ3J9K0J1mrj3j6oj4j8j1PL2K4NOl
-14691b15j3pJ2K%RLknqjRLrj1RJ6Nnljj0ljklqnJ3J2J5Mj7k7j3J3J1JMJ4J1J%Roj6jMj3j6
-14641b41rj3rj%MJ0J7J8%nmopmJ4Nj2j2okj7j7JK3K9Qj5nKpJJ8J5jj3okjPMlmrmmpmoj6k0
-14590c16%J3MLJ0NJjroJ2Poj%j1qMNJ2J8Qoj6j1%JmLJ4lk0rmPJ4kj3%MnLJ6J8QqjJ0Npqj5
-14538b85j7prj0%RJ6J2Ojj4j7rjprKJ8K1J6Loj2lOjj9j7pjJ3J1MPJ6J2kj0koj4j7k1j1J0
-14493c53N%LJ4K0J2LJj2j0RRKMMJ0jj6rLolM%MLmmjqrnLjmKKN%mknj1kQmNJ8NlmorM%jRK
-14435c24MJ2Qrj4j1mMJ0Jj3j1nNRlj1j3j5oKkj2mR%j0qmQJnJOKpmj2j4rJJ0J1PQNKlqKkj1
-14383d26ojlJ2Nj0j2KJ4J0LKnjlmjLJ0J3J5J3oj8j7KJ2J3RNMJ6jj7j8k2j8j4j1oJ4K4Q%n
-14338d16j0nj2j2JJ3PPOKKj0mJ7J1Nlj1%J4K0K6J0lj1j8j3oj3j2j1pK1K6MoJJ0J2J0nj5j2
-14295c90pjmorj7j3npqPK4K6J9lj0j1j7oNOLklnj1%lJJ2MlkjMQJ0J3Pjj1j1Jkjkrj0olJJ1
-14243d38J3Orj8q%LLlm%MQONL%Jpj7pJ0Oj3k7k2JQKrjJ1LRJ3OJjJokOJ0lj6j6j5qlNKmjO
-14189e06MNLnJNjJJ7K2J1J%NnmRRnoj2j7orqpqLPl%mrj0QJ3J1J7Oprq%l%jj0lN%qj8qorK
-14133e50J2J3jj5j0lJJ6K3Kj4j9j9RK2%j0j9k9k8pK0K0PPJ7QnoQOj2j2Loq%Jlq%J0KqpL%
-14086e89Jm%NJ3Qoj3mNOkk%j1j2jRJ2MNMommj2j1j0j3j2J2J1k4k6rRJ6PJ1K2J7QJjPJ5J2
-14039e56%j2j6rJ4J1nj0lKkjqj0KJ5J1lpqj5j1Okj4j5jPjo%MMJ7K3Oj6j1J1J4%kmlkJJMJ1
-13990e89Nrj6j1j9j9j2j0nMJlj%K1Jj0Klj3j3nJKPloKJ3K1Rj5k7j7j0pp%Lrk0oPJ2OPRPJ1
-13941g14J1JPJ3K3K2Mj0k2k6j0rKJ1rrNKrj5nJ1OoMK1J6Joj1kLkkMQj2k2rNKj3j8j3kJ1N
-13894g58rj0nm%RRMprpKPLmj7j7k3k2j1RJ6K2K0P%k4k1LNmJJ1J0ok0j6rmLQJ0PlmmpmmnQ
-13843h64ONJ1kj4j8j3%MOOkj4j9j2mJmlLMLj0mMj0j1j4j8%Pj0j8j1JMJ2J5J3J5Kl6k3Llj3
-13797a025j2rk%MPnj8nJ3J9J9Kkj3k6k7j0k%JQJ8lk6j6qk%KLqnJ5J6mj7k0j3nNJj0JPJmj0
-13749a165j4j3qMjopj4j7k0j4j5j2LJ2Jqj8k0j6jmJkpn%pj2krk5j6OJ0Rjj6nqj4qnj4j7j2
-13703a512k1j9j3LJ2oj7j3j3j2KKj1j9j7j5j0oj3j1opMJ5Qkj1j2j1l2m7l5rKlnj3j7j5j0
-13663a915j6j7qkj0j6j2j9k5j7mKj2k5k4j9kJ4J3%jjoj0rj3j1rk3l2k3k3k8j0Lrk9l4m9o1
-13623b492n6l8l9k4j1k7m1m5n5n2m5m1m7o4o4n1m3l8l0k9j7k5l4l0j6lMK4N5P5R1J10J47
-13590b951J80J96K04J95J89J83J65J49J67J58J22J12J08R8Q4Q6P5O1O0N7L6J7K0K2K7J3n
-13563a72mj9m8n7m7m1n9p3n8n6n6m8m5l7l1l1j0J0J7L1L5M3M6O7Q6Q5P4P4P1O5N6N5N4L6
-13529A3J5jpnj5k4k8k8m2n1m9l7l9n4n8m6k7k2l3k2PL1L7J9J5K9N4P7P8O9O9Q0J07J28J39
-13494C79J57J61J58J67J84J90J90J82J75J57J37J21R5O7L4J2Nlqj3k7l7l2l3m4m3m0l8m8
-13465B205n7n5m6l7m9m6l3l2l6n7o6m6k9l2l5k6k6k6k7l4m4l1j9k2k2k6k2j3mj9k4nOJ3J
-13430A179j1oRJ7J0ppj4j6j2k3k4j7n%k1l4l7l7k0%pkJ5lk5k0j3k0j6%%rj1qJ0J2lpj2j9
-13389G86rJ0Oj3j7pJj4k7k5j7prj6j2Klmj2k7k7j3j1k2k1jJ1lj0rrQJ1j0k4k9l2l4k5kJ1
-13348C45RRoj1j2nnqj2j4j1j2oljJnnK%j9k8k1j2opj4rrlpnLlj5j5j4j0npj9k5k3rQJ4K1
-13301A1K5L2M6N3M1L1J8Lj5j0knj1j2mnj4j1jLKoj6k1j1j1k2j8j2j3j0Jkj2j3j5j1j5j2J2
-13261c2J3nj6k6k4j4oOOJj1k9j7KJqj7j9k1k5k4l3l9m2k1lj9l3l5k9l3l2pJ2M6P6R9J26J49
-13222h3J54J57J21O7M9L8J0j3k5l1l6m6m2l9m2k6jPkj0llrl3m1j7mk3l5k3j3j7k0qmmkj1
-13184f3j9j2qj0j6j8qmk0k5j8j8j4loj0j9j7k4l0k1j7k0k3k2k9j8j4k1k2j7lK2N1O6R7J47
-13147b06J66J50J26J00Q3O4M3K0lj7k2k2k0k0l5n3n0k2lj0j9k6k9k7k1j2olorj0j6j4j4j5
-13112D2j5j8rLkj0oj6k1j2%%ONnj0j5j5PJ7krj1j9k7k4j3j0j5j0knj2pjOmNJ6M2O0O1N0K9
-13068B4K6K8K9K6J3qj4rmj7k3k9k8j5j1koj3j3KJ0jomj3j2mk%jJ6K0mj1oj%lj1k1j6kJ2J6
-13024h8Pmj1qooj1pNJ4K1Pkj3k1j9j7qj1j5jJ3J1kjMjkJ0Qpj3%Nlj4j8%J0mjjooj2qNJ4J1
-12975b02RPmk6k0mJ0J9Olj1j4Jml0l2pJ7J1Olk0j7kLOOj1k2lJ4J3J1Onk1j5PL1J9ok0j8J8
-12931c00K1kj5j8j4LJ2NJ%j0j8njNJ1Kkj0k0j2%J6J9J0j1k0oPQOJ0J1lj5j3JNKKj2k1pJ3
-12887c65J4Kj3j5oKk2k2JJ9J3jj6k4k1rOPnmLlnQNqNJ1lj1noJ6J9ok1j0olQJnOKlmjO%k%
-12836d71jQJ0jqj4j6k1k6lJ8K1qj0LommopolJ0J2Pqj6%Qnj6j9k2lJ3nj0%K1J1noNK4J6%j2
-12789e55j4jnj5mRPon%j3j3onj0j1k6k1J1J8J6K2L2M8M2K8QRK6L0OoOKkonlR%k0j8j8j7j5
-12744d91%PJ1J5J0pk1j7j4jOpmQMqlMqj4%jlLqj0j5k3j4qjPOKPN%QJ6J8K0Orj3j2qjnj9j9
-12694f01nMnrj2j3qkKJ0J5OJ%KPjj3j5LK0RKjpj3j4%%QJ6Nj0j5mJ2J8Lqj0qmj4k2k2j2MK
-12646f99MONRRmj0j2pmkPlmJlj1jJ3J2jk4k3lLjLJ9J3ojRJQOqrj1j9j5pqlkj2j2JLrj4MP
-12594h05%J0ORJ4LlkolL%j2j3%LJj1pNNOLqj4JJ5Q%llj3k0qMpj8oponnPQKqj7nPJrnOKll
-12538i06lKQK1J7j0j9k1j2MJ2Kj4qN%lpPJ5Kj3lQJmnj1j8nmplmj3onqjjJ3K3J1KONoqlKk
-12487i67rj5k2kPNj2j5nPRlmlqrj3nkRRj3j1rj1pKNJ3Pj9k5rKJ1Qj9l7j9J6J9J5M%LOQR%
-12438a099j7j7mJLlj9nPNMnoJ3Nj4rmpnk0k9j0Nlkjrj0j0jPj%MPJ6LoJoLRL%pj0pKl%J0N
-12385a236j3j5j3j8k6j3pmK%rpkmmnkklrrj6j4MJ4J0jrj3rj2plrpoMPNMQRj3j6qplKkj5j5
-12334a517rRJ1JJkj3j5j5j3mnmj3j3rm%LlJ0J2Nkjj7k2rm%joj5j0Mjj4oJlj2j8qJQPj0oj0
-12285a741qoj0k1j0Njqj4j6j1j0klJPK%oj0j1qlpk3j8j0j3j7j9poj3j3%r%ROQkj5j8j2j0
-12240b073j3k4j9j4pkj0k2l1k4j5oJ2J0mj1lj4k3rKqk8k5j0orj3j4pl%knJJ3Mj0j8j8j4j4
-12198b486j1j1j7j9j1%MJoj1mNnpj1j8j3j9k3j9l2l5j8j7l6l4j8Plj6j0k0j9j3j4k0k0rj9
-12159c027l5l4j9lkpj6k7k8l5m0l9l1j3QJ3kj9k7j8j3l0m1l6l2m0k9j4k2k1k3j6k3l8m2m3
-12123c864l5k1k0k4k7l0l7l0j5j4l1n5m9k6j8l1n1m8l9m7m3m9m6k7j5j3k2m0n0l1j5k5m9
-12090d937o8n8l8l3n1o4n8n2n0n8n4n6n4n9o0n3n0n3p1q4q2o9o4o5q4q9p9r1j04j04j01q3
-12058g076q3j05j02j01j05j06j12j32j37j27j33j28j10j19j47j50j52j59j53j56j72j80j76
-12035a0121j63j74j92k07k26k20k03k05k29k46k55k58k71k83l09l37l54l82l99m12m30m44
-12013a6320m73n09n37n61n86o19o51o85p23p68q05q46q95r25r30q93q25p03m90j76K80R65
-11991b8675J901L105M476N773O722P090O809O048N060M010L035K169J397P09J26l30o70q87
-11973B7868r87j034j033r80q89p90p08o31n71n32n05m80m69m67m48m27m24m51m54m15m01
-11952A4772l91l67l62l67l47l24l10k96k85k77k62k39k16k11k12k00j96j95j77j57j48j44
-11930I089j53j57j47j29j20j15j13j28j25j15j10j14j11j09j01q4q9j00r7q7r5r6r8r6p9
-11905F321p4q1o3n1n1n4p3q8r5r0p2n8n4n6o2n4m3l5m1n0m5l7m8n1n9p3o1l8l9l6k7l8m2
-11872D482o0o1m3l0l0m8o3n1m7m4k2k3k5j9k6m3l9k7k9l6m1l4j2j6k4k2j6j1k2l8l6j8j2
-11839C414j9l7l1k7l0l1k4%Qqk0j3j6l2l5k3j8k4k7k8k3j8k8l6k8mrk2k1k3j7j1j2j6j6k9
-11803B666l5k8j1Jjj0j6k1k9k1j3okj3j7j8j3j2opj0rmLmj4rj0k3j1j0lJ8Rmrj2k8l8k3m
-11762B193kj8k1j2j2nNJ0Orj4j3j3j7j3qjLjj2k2j1nj8j0j1rlr%Mj6k0j8k6l0j8kK%mJ0J6
-11719A846Lkj8k3j1Kpnj3k2j0lKL%qj0koo%%j1j7j4rkj0rkJ2%p%k0l9l5k4j0rprKRppoop
-11670A466lPMoj5j4j8k0j3MJ4pj2JORJ0Lrk5j4npj4j1j2olPJ6Lmmj5k8j7KJ4J9Mmj3j6j0
-11626A264JKjPNJJ0K0J2Krj6j4j4nLjrj8j3j7j9k9k1PJ9J9lk0j1lQRpk9l9j9KJ3MpoLRJ8
-11581A108J2oj3rj3j4jl%J2jj6qklKoqmLjj3oPRKN%j8j1mnkopj1KJ9Kj6KJ3lj4jmqNJ8J6
-11531A000Rqj4rmJKnj4j3pOJ6Pnk6l6k7ploPJ4MmlKqj6ojJ5Qpj2j2knMJ5Rmj1j7rnJJ6NK
-11481H37PJM%j0j2j6j5pjMJ0J2NJ1J0Lnj%j1j7j5j8j7JJ4J1PKj4j5j2rjJMRPJ7J3j0k6k5
-11437G33j2KLRLJJ0Lj1j7nlrnJknnnj5k1j6j6kJ4K8K0J0Qj1k5k0j0KMPJ5J0j7k1pk1j5j1
-11393E76nNJ5L5K7LMnj3qnkoj0pLOJ0Pmj1ompnLRKkJ3%nN%pqpOOppklmqJ2J9%j5k6k6k6j1
-11340E04MJ6K5J8J3Mj0j4rMmjJ6J2Kmooj1j6nLqnnj2lJ1QJ1J5j0j6jQRlj3MJ6mk2k5k1k%
-11294D67LlojNJ7J4J1Qmojmj0j7oNPmLJ4RQrk0k0rmplj1MJ6KrkMKrrJJqqNJ7Nrj6j6j6mk
-11241C75lkk%Lk%PMj1j6lQQjkL%nlJ3PnmmqMOoj6nJj5j6j0j7rJ4J7PJKj3j8nRK3K0J8K0J5
-11190C84J4L1L6L0J6KMOLOJ0J1RJ0Nj0k2j9j5j5j0mJ%JNmomPJ4Mj6j7mqk0j9pJ3J2%MONJ
-11144D50KjoKlqpOJ8%j7j5j3kmqNOkkmj8j0lj4j5MJ1J7J1qqJnrj3rkQO%PMlpKJ0kj5k0lO
-11092C20JNrj1%jJ2QKQj2j0jNJ5J5OmlPlrj2j0NJ0Mj0j4MJ6QkkjqlO%mlQ%pj6j9jK0K0J6
-11042C46jj3nJ2J4Okoj6j9j6rj%kLPJ1Pj1%NQNLnllqn%KLpj0pKNpj8rokmKJ9J2rONoj3j3
-10989B47jJ4Qj4j7J2J6lpljLMOLloKKn%RNKOJj3j2j0j5j2NJ6RNMJNmj1jPjj3j3j2j7%RJ0
-10939B17Rkqj2oJ5PrnqkMkljoj3kJ2RQJ2OojJ2Ln%%qj5jRPJlLnj2qj8pPRNJMOMmj1KMnmn
-10882A79pKkKQO%j3j7JQolkJ5K3Mj%j0j0q%J0J1Roj4rj0j2nPJ2KmooJ0%k3l0j8NJ6J7QMJ2
-10833A49J2MjJQoj1j0j0j3j6pMOJ5J6J2J0kj7kJ4J6jonOOprmnrojJnj0LJ5knrkQPLpk0j6
-10783I2pPOpLOm%ljOoplPJ9J6Kj6j0QN%mj1j1mOqqJ2J4Q%j1j7j5plOJ5J8Pj1rkOM%MJjPJ3
-10729A12Rjpj8j6rjkKNKJ0J5RPqmLRJ2JqnlM%oj3k1k3j8oPJ6J4J0J1QlolOJ9MmQKlN%j1j6
-10677I5mJ3J2Lrj3JNll%j9k6k6k0MJ4NkJ2PJO%oj5l0k0kQQPjqJQJ6J6RKj2j7kQmj4lMJ3K0
-10627C9MmRJ4Nk%MN%oj1j8k6j2QPjLOJ1J1mqkj4j5lLJ1LkKjj2kROkrn%NMPRPlqklLPQN%%
-10570D0rj4rkQ%j4oKlKNkmLjMOojNP%j0mmpq%jj7j0j%J1J6K2J7Kj5qmnklMPQqj5j2Qjj9j6
-10515f4qK2K8J3RLPLj0j0mlKjJPlLN%j1j5rMJ2KqlJ0%lRK1Qj2j8kQMkoOJ0J0Okj1j5pOMp
-10463a1j5j0JNLpj4MJ7J1R%llprj5%J0kprJJ0PKNkj6rJlnljPJ3J2J3Ojnj5j4PJ9JjJ0J2J2
-10412A1Nmj2k2j7j4oR%j2ONjnj2j4j2oKJ2J0%QJ1Lj5j4Knj8pJ6J4Mjj4qKNJ1Jj2j0MJ3J0
-10366g7J4Kj3jJ4Ojkj3j3nlj0qj4j0J1J8J5pj3pjPQQ%jKljKKNJ2J7J7J1lj7k3k4kJ9J9jk3
-10319h7j9JORJ3mk5j6olKPJoj5pNlkMKMJ9J4ppQMppoLOnlkjKNLKnoomjkmKLMjpJjn%KNk%
-10258a45jjj1k0oMjNJ2Pj4nJ5K1Jrq%%%Jj0nJ7J0nj6kJ2lj1j0nnNK2L1J7oj4mpj5rqj0lJ0
-10210a79J5J1JonROj7k1qJ1RlJJ3Lj4mLJ0J2JjNJ4J0Mj0j8j1KOKJ1K3Nj7j5j0rqOJ2RJ2N
-10164a25j0j9j1%%j0j7nJ8J6NLKKJrk5j8mNOqpjKRPnrj0olkOJ9RLRJ0oj4j1rKJ7J2RJ1Oj1
-10114a66j2jNJ3J3lrp%J1Lj3j8%jj3oLKoJJ3J1%k0pJ8J0NkrnrJPJ7J6J6Mrj0nNK%rj8jK5
-10065a58Pj0mkqoONpkJ0J4Pnrnj3j5j1np%Noj0%lj1j0lLknQK2K8Pk0qJoj0lM%KJkJQMKnp
-10011b33jJKMJjNjr%QJ7Oj8l2k3p%MOLj1rKOPJ3J5J3J2LjlqqJJJ0%j3j2j1qLLNJ2KojJrj
-9958b60J1Jpj7j9pKNO%ORLnj1j0LJ7J6J4J1Lmj6k1nJ1ONKLJ0rj7k2j6NKrqj1%K2K0NJ%%l
-9909b78lNPJ2Mrqk%KrnPOJ0pj8nj1k0nQPJJ3K1NKJ4Nqj9j2nkLNQj1j2NOLmj2kJ1OJ0Lj8j5
-9857c11j0oKORJ7K1J4O%j3k5j8lJ2LJJ0KrronMJ3Moorj1rqjjlNNKMNlpmlNQMJ5K1J2nj8k3
-9804c22j4JQLj0rOPpj2kOjjJ6J4LKlJqmJ7J1qj3nKLLoj8k7j5OJ7K6Oj4j3pKMJ0Lj7j1J0N
-9755c55mnqmrjNMQRONpkJ1J1jroLLqj8onj2lJ5J5J1%j3j6rLJ1J3JPJ4OK%rqqj7j6rMRjNJ8
-9701c70J1nj6LK0Mmj4p%LlkJ8J3JnnKJj9j7NNKj0lJ4Pj3j1jm%KjPJ9J0mJ%NLj3k3j1Jj%L
-9650d02MLmjj%RNnnJ0J0kk1k3rJ0J9Nj2j1JJ0Lj2lQJ8J2pq%J4J6N%J1Qmj6%J9jooj6j2rj0
-9601d06ojJJ0J6J5QJqj7j8mNlmJLJ3K3Rj2k2j2qlMJ1Mrj3lLj3j0nj1j5lJJkRJ0pj4j1kjR
-9552d86J4J3JpkJ8K1J1nj8mK2K9Rlnoj4j3rpKNJNJ4JonkJ1J5Nqj2qoj2j7rJQJ2J2K%Jjrj4
-9502d55j8j0k%KOKj1j2nQPNKlLJ4J1j9k5mLQPNJ1%j0%LjJJ3J6QkJpk8j6JJ0J6MM%j1j2ol
-9452d89mKLNjj3j3nqmLkmMMLJ5J0jnoJ%%oj0JJ7J1lj3j4j5LJ4RPJ1K1Lj2j9k1j6kNKnlOM
-9401e30JJ7K3J0L%lrj2rpj3pJ2J1qj8k7k9rJ0J5QlNK2K1J1mj0p%lqlM%ornnoLJ9K8J6RJ3
-9353d89Rkj5j2mOMqj4j8qLRJ3J2QMOJj6k5j3mPJ6Mj3j2ojKLKmMJ1Mrj8rLJ6K5J0j4j5pJl
-9304e56j2kPj2j3J0J7Pj2k6j9ljMJ5QRPQPLkpnlopK%pKLpMJ1lj4j4mLJ2PJNRRmlNj4j8kk
-9251f03j3rJ3K5J0OOllMoj5j6oMPnj4k3j7JJ7K0Qoj9JJ8PjK%mLM%jJJ0Lj2kROljMkjLMLM
-9198e82J0ok7k4kJ7J6Pklnj9JK1Lj0j9k0kK5K1j0rJ1J8Lj8j9KJ6Kj2k1k5j2jJ2J8J3Jj1k4
-9156f66k8l0j4J2J3%NJLJ1J4K3J7%jJok6j7OJ5Lkkj0j5k4j0KMJ6J4%j1j1okJ5J8M%OMkno
-9110f87mPKjlrLJ4kj1j3nmj3j7KK1J4MNplJJJjJMJ2J5Prk0j9j4nNLKPLlLjj6j2oPJ7ONJ1
-9058g02jrpmj2qqj3k%jJ3Jk0nJ6J6QOJ0lj2rJMNlp%JRJ7N%j5j8PK0J6Lj0j0lPK%ok2j4LO
-9007g48J0Lnnj0mJ0J2Lqj3j5j0PJ0RPpj5qmJMMPmj4j1pj0j2nnMRJjQJ9K7Pp%OMkrjOLlj8
-8955g80j8j0kklklj0j0qkNJ%MkLMKkqmJ3J7Pk%Kj3j4j8k4KJ4K5K1J2J0kj0j4ooM%j1k3l1
-8907h94k3J1J1MJ1J1J2J6Lqj2rMOLnpjlRJ8Nj1j8nOLJmj4q%J2J7Nj3j6mjMK3K9J1j0qJjk
-8859h41J4K0rl1k6j8j5jNJ2PlR%j1j0kJlnj1jJ1J4J2Oj2k2pJkRJ4JpomJoj4j7%K6J8jLnj9
-8811i25j8qKJKJ0LLJ7OjMnmj0jJ3LlLMoloj3mJ3J7Qjlpj0MQLlk0j5mKlNJ4krnjPmj8j2%J5
-8757i57J3kk2k3nJnj3qnmNNJ0Jpj0LJ8Qjj3rOJ0J7PmmqrJMJ1J5J7Mj0k2j7MN%lKjnmJjoj3
-8705a023lJ2RLKqk0k5%J5Lj0mJ3J6kpJ0J7kj5kJJjpj7rJ2Rm%%jJ1J7PKLok9k3JLNNllNJ3
-8655a029%j9k1j5oKLr%QNJj0j4lNJ2K3K4Kj1pj1rjNmoqmLpojj1j8rmj2rPJ1NNPnj3lpjJ2
-8604a153J0J0Mj9qK1K0Pj0j3pJ3J3nj0oLJ8K4J3nj9k3k5j0MPNKpj9KNrqllnj3rQL0J6jrk3
-8558a187k4j1NJ1Ojj3mQJ1lj5j2k0k9j2OJ6PjQQNOmjJ1J8J0oj3k5k1njoj1kJ4Rrj6j1ljp
-8512a315j6jJ3J5OokOOlkQlrQJ6R%j5j9j0kNLj0pML%olj1nJ5Oj2j2%ONLMJnj0j1k4j3orJ
-8461a404QJ0J6J2lj1j6rKkj8j4JMOOj2k3nKoj1j0j2oRJ0QQrj7j2qoNJ3RJ4J7J6K0K0J7K3
-8417a358K5J5jjnkJ5K6K2Rpk3k6jJj2j0llj8k5nRLKj0kJ7Kr%lmlj4k0nJ2J4RJrorj4pj6o
-8369a455PPjJJ6Rj3j2mqr%LLNlj1p%lj2mkMlj7oNoj7pmljOLj2rKJ2Nrj0lQMoJ%omnjMlj1
-8313a582qrqqlJKJnJqj0jj6j5pMLqrlLNJ3J2M%pj0pNLjrj9JJ0OM%k2k4j4lQMj5k3j5qmmm
-8260a799j0kJ5RMPPRjj2npj3j9j5j1nMoj3Kmk0j8j2j1plkJ7L5L2K4L0M7M3J8OJ0LnmMqk3
-8215a709k1oJ0LprnPoj4j1JMj6k1mpj5mjj6j6%Llnmpj3KJ4Qoj2j4qLPJj1j6j3LkoOMj4k9
-8166a975k2MJ7J0mmmJQQJmnj2j7lLlLMmrj1lJ0pj6lJ1NkjlLJ1j0l1k7j7k6j9rkJ4J3Mo%K
-8117b127j3j8j5JJ2kj0j9j5KNj2j2MRrj5j9j9%J4Qrj3j4j5poKqj8pJqlNMMLRoj8j8j7j6q
-8071b413PPnj8plj1k3j6lkNN%JLqj2rqrj3rpj8j3J4K0mj5nLPj0j1lpj8nNnrJlppj0j3j2j6
-8021b689j3kj0j5j3j0nKjj1j2qlj2j2rj5j2p%Nmp%j7k1j5k0j1kj0j8j7j1j5j8k0qjlmppr
-7977c097k3k9j6lnj1j1lOLnnj0j2rnj3j2j1j7j5j1ojj0j0jnoj2k0k0j5k4j9n%kj8l8l2j4
-7935c572kok4k3qlj4j7mj2l2k3j1j8k1j5jok5k5j8k3k1j7j2j6k4j9omj1k2l5m0k2kkj1k2
-7896d189k9m0m7l5j2pk8m0m5l7k5k5j8k4k8l8l8k1k1l2l7l6k9k4k4k7l8l3mlk9l9m2n1n8
-7861e253m2l5m7l2k4k8l8m1l6l5m7o5o2n0n4o9o7m8l9m2l8l3m3n4n5o3o8n4n6o7p3o9o6n4
-7827f947m5n4p2r1r6q8q2p4p5q5r6j01r6r1j03r9r8j01r3r9j06j20j21j21j18j26j45j46
-7799i689j51j62j63j68j82j93j80j82k09k18k22k18k18k26k44k44k39k60k72k69k84k99l09
-7776a4801l25l35l57l80l94m16m38m62m98n28n54n70n77n95o22o29o02n64n09m20k91r8J61
-7753b4804M83Q67J286J699K070K353K553K683K712K705K700K686K687K730K759K730K624
-7736A3523K419K139J787J394J020O71L52N7j95l87n26o19o70p22p38p21o91o58o20n76n41
-7715A5698n21m89m48m30m08l93l75l50l29l20l01k97k80k58k47k39k32k34k32k21k14k01
-7693H679j83j83j78j73j77j77j67j51j54j52j35j21j21j25j18j02j13j16r6q8r4r8j00j07
-7669E450j02j01j05j07q9q5q7p4n7n7o1o6p4p6o5n6m6n6p0p1o5m6l5l8m9n1m7n3p1o6m7m8
-7637C329p5p0m9m5m8l5k3l1l4m0m1m5m5m7m8l3l4l0k1k7m0n4n4m2k4j1j7j8k7l9m4m6l3j7
-7603B042j3k7l4j6kqj5k1k6k1k2l3l9l5k7j8j6k1k6k7l4l2j8j2k1l3l2j9j8j6j0nj0k6l3
-7568A276l0k2j6j0pj7k4j3j5j5k0j8j9k7j7j7j4j7k6j7nj0k6m2l5k3oJJnj1Ojj7j5nnmkp
-7528G04j6j2KJk1l2k9j7j1j4j4j5l2m5k1K2K4OJ0kk0k5k7k7k0%PPrk1j7k0j5nJNoj8k8l4
-7488B16l2j1%OOpj2k0j5j1j7j6j3j0j0pNJ2Oj1j6j3j1j5j5rqj2k2j5qj4j7k5j6nnj4k1k2
-7448b24MK3Qj3j5o%pj7j9k3k0j1nj0j0JNjrj2j6j8qNNPOqk1j0j8k9j4j0j3j2rqj2rnknj2
-7403e77j2j1kkj8j8j5j1j2rqj6j0j2j1NMPjnN%j0rrj6j4pj3k9k7rj1k0pJ3Kk0k1j7j9j9j5
-7360a006j8k3k6k5k2j3JLM%%jj0qjJ0J6J8L4L6K8K1mj6k2j4oj7k1lMlj0k0l2m1l4j5MK1J4
-7319a197JJ2K5L5O6Q3O7N3L9L7K7K1J1nKOQok7m9n6k9pj9j5j4l0k5j6qOjj4j2j1qkpk4k5
-7279a108nkj8j7j5j4jJpnj5j1k3k3kN%nrj0MJ1Mnj6j6rjPj3k2k3k2mKknrjjqj5k5j9njKj6
-7231a492k6j7ppk1j9jpk8j7NRJ6RLqpj5j6j4k6j3LKkrj3j7k3j7nj3k6oOKOpj8j7%J0mj1%
-7186a858jrplJmj5j3j0j6k2j1jKnLkj3rj2k6k3j0KJj6kRlnNPj2l4k6lJj3j6lLj6k1k5k8j3
-7140b272j5j4j1rKOR%j7k9l2rPrj2l%qpmj2j9j4pnPJ2j0j9j8j1j4j4j1j5j4j2j5k3j5j0j0
-7098b676JJj0j9j8j0rrk1j7jj1k0j8j1qk2k5j6nqj2rmj1rj0j2PRMJjJ4K2K9L2J6j2k9k8j9
-7056b954J1K2J5qopj2ork2j2NRJ0J8Pk1k1lkrKOj6k7l2k4j0j8k2qj0k7m2l7j6pj6j8j4j5
-7015c346k4l0l7l8l0j4MlmMnj8j7j7j3j7k1j8j4k1l8m9k8rprj3j4mqk1k4nJ3Mj1rj1j5j8
-6975c955j5oPJrk0rJ3Nj9k8k4j4l1l7k9k3j4j3lKOom0m0k5l0l1k8j3j6j7k4k1mlj4j3k0l4
-6935d594l1k1k9k7k2k3k7l2k4j0j0j9k1j9k7l0qJ2nk8l1k9l3k3j4j6k6m2n1l5j4j9k3k0k2
-6900e393k1k6l3k1j9k1j9k0l3l1k5k8l2m6m1l6l0j2j5k9l4k7l3l6j2pj4j6k2l4m4m7m4l3
-6866f334k1j9k4k4k6l9m3m2l6l9m4m9l2pqrLPJ4Rj2k8m7n5m9m5n4p3p1o2n7n1m4m5m7m6l9
-6829g588k5k9m9n3n2o2n7n8p0o5m5m5l9m6n7o0n1n5o0o6n7m5m8n2n1o0p1n6l3k3j9k0k3k2
-6795i212j3j5l4n1m5m6o7p4p4o4o3p5p8p0p5q3q6j00j04q4o9r2j20j24j11r9r3j05j14j22
-6765a1562j24j09j19j22j09j16j09r3r3j23j40j38j31j28j27j23j25j23j19j18j35j54j51
-6742a4391j40j42j51j50j51j66j71j78j82j75j77j81j98k29k32k21k10k08k05k05k22k43
-6720a8528k50k35k45k67k74k78k90k89k92l20l46l61l56l57l77l90l88l90m13m39m48m46
-6698b5979m45m62m81m86m99n17n33n48n64n87o18o34o43o62o90p28p90q71r42j004j073j139
-6676d0895j195j256j322j389j449j512j561j597j606j595j516j373j140p45r7R35K467M438
-6658e2408O465P937Q378P708O228M514K931J565M73m53j324k099k703l117l350l474l529
-6641b6258l505l425l273l006k564j843p20J003L505O758J0411J3787J6084J6634J5420J3008
-6625E2016J0103P419N155L259J693L55q16j705k261k551k654k648k584k487k376k253k126
-6608E5539k018j903j783j687j605j513j434j364j294j226j162j094j024r73r53r24q70q18
-6590C1894p77p45p14o79o43o10n91n62n29m76l71k05J0K38L99M42L66K16N5j00k11k85l36
-6567B5786l87m28m46m51m45m21m01m03l96l64l32l14k91k84k75k65k68k54k40k26k22k29
-6545A8444k23k17k16j97j84j93j95j96k00j96j89j76j68j81j80j70j53j47j40j43j58j49
-6523A4473j37j41j41j42j41j33j21j17j18j09j10j05q8p1p1n5k7k4l3m2k3LKk7m8o5p0o1
-6495A2258q2r4r2r2r0r9r0p4o5p8q5p9p5p8r3q4o5m6n3o8o9o8p8q7q0p8q4p1o0n8o1o8o4
-6462I750o8n4l8o3p3o1m4l1m4o2n5m4n3n9m5m1m1l5l0m1n6m3k6j9k9l8l8l5n1p3p4n6m1l4
-6428H155l1k8l0k8k3k3k5k9l5k0j4k1j7oLj3l8m5m7l2m2o2o9o5n3n0n1n3m2j3%j0l0l8k4
-6393G051j9k1k4j1qk4l3l3j8k5m8n4l3j4j0jpk2k8l6l3k8k4k6j0jk4k9k4k6l3l4j9j3l5n2
-6357F171m6l1j8j0PLj2qj1k8k4j6k3l2l3k8j5j3j4j4k1k5j9j7l0m8l6k0k2k1j5j3j6k6l0
-6322E446k1j4j1j7k1lJ3kKkj9k5k9l0l1l9l5j2jQJk2k0nlnqj4k4k8k4j9j3knj8qqk8l5l5
-6281D834j8qMNpj1l3l9k0kjj0j4j4j8j4mnj4j4onk0k0j1jpk6k8j3pj0kMqj7k1j8j5%PKj1
-6238D364k1j5romj6k6j6%jj9qKMj0qmj7k6k3j2j3j2j1j6j6j3qj5j3j3nJ2J8Joj4k2k5j1N
-6197C952j2k3j2LJj3j3LKj3j7pJ0J0qoMk1l0pjlmj5j4k3l9l1k8j4pJl%MkkRjj5JQkj0omp
-6150C595j4k0j5pjk0k4p%Kknj4k3k2j4jJ9J6NO%orj9k3j3j1j1rnmp%J2Lqrj3j2jLk2j7j3
-6105C260j7j2KPj1k8k5j7j3qrrljlnNJ6J1Lkmj7k1j3j1j0llrj5j5oKJ2M%kj2j0qmJj0j8k2
-6059B947k1kJ0J0qk4j5QK2Mj5j5j7pNjqj1l%ok3k8j8j4jJ0Kj1j2j4k%JLRJ1Lj0j7k6k1j0
-6016B685pmKkkPnj1klj6rJ2Nj1k5l0k6j4Pkk6j6OK0Mj3k3k5j2KJ4Pj0j3ljo%qk1l0l6l2j0
-5971B317RNrj7j1mjp%J6M5N2K9J5K0K4K3Lj0Opk8j9nk1m6l6j4j4j5j1PJ6J2OJ0K4N4P1O1
-5931B550N9O0N2M1L1K0J6Kpj3j4pmj9k4rLLj1k7k5k7k1j6k2j2pj1rj4j9j3QJ2%nj0j1mj0
-5891B486k0oLjoK%qj1j3lLrl3k9pRJ2JoJP%j2j0OJ2Lj0j1oj2k0j4j2lJ0PNNoj8j1lJj0j2
-5844B251j9k2oQPjnoJLnj0k3k6pnpoN%JJ6K3K4J0j2j4orj7l5l1mJ1J8J7J0oj5j0j0n%kOM
-5798B091mJMj3k2qqj4rjOL%j1k6k6jJJQjonj3j5nMPLlkNkj1PJ0ok6k5rOJ0Nnrj0oJ%KJ4J2
-5746A899pllj4rJ8J9qj1Koj1%Mpj9j6j7j8nJOJ3Pmknj5j9r%nmrj3rlqj7rLJ0ko%LLLOmj6
-5695A684mMKOLqoMJ1Nk%j6k3k5j8MK2J7loj4qOQjj8k4k0j0%J6J5J0KmLLk%MKqk0j7j0qj1
-5647A545j1rJKMOnmkj1k2j6PJ9Kqkj1j2QOJJ0jk8m2j9J1K1QKj1j6KJ4PL%jmjJoj3oKJ3J4
-5599A448%rmj1jKj2qlNmk3k1mJ3J6mk4j9mQPlMPMrj3%Qoj5pMj5j7lJ2K1lj4pokpj8j7j2J
-5550A235QkokJkMLqnoj4j5KJ1MJR%j5k9k2nPK0J8lqj8k5kJ0MmJMJpj4j2j5k6j0PjLJ3J5k
-5501A103pjrqljKJ1OJj3k9k2pLK%pj1qJj0k4j3j2jNNMprMJ0J0j0j9j8j6j2kJ0J4mj8j7mP
-5454H76J4lj8j7j2kpj5j5jQ%pnLmoKRkj4j0%oj1j3k6k5JJ0JMJ1Kj0j7okj0j8j3%jj5k1k7
-5408E82k0lJ1J1Jlmj3j6rj4j2kRPpj7j6j0npoj4nkoj3j5pj0nLNj3k5kQj8l7j6QJ7J6%k9l9
-5362B58l2rj0j6JJ2qqMO%j6k5j8kPrj9j6j4oj2k9l3j6j0j3j0j2rNKnj6l2k8j3j0k4l4j9j3
-5320b51j7j7j5kkj3j8j7j0rj1j9k2k1k0k1l2k9l0j9pj0rj4k9k4k0k7k4k4k5rj2k3k8k3qj9
-5282i30l3l1k9l1l6l7l6k4j1j0k1l6k6k1k7l0l3l1l0k6k2k6l2l3l8l5k9k1j8l2m5m1m5m9
-5248a955m1k6k6l2m0m7l8j8k3k6k3l2l3k6k8l1k7j6rj0kRJ1J4K1O%K0N3O5O1O6P8Q8R6J08
-5212a813J11J33J56J64J82J91K07K25K32K43K56K55K77K92K80K77K74K75K73K70K59K37K35
-5189C491K37K23K00J88K00J84J47J15J14J23J01O6N5M9N2N4M4L1K5K4Pk1j0Jj1j1j2k3k3
-5160E620k9l9m3m2m2m0k8j3j9l4m0l7m4l8k4k9l8l5l6m9m2k9k5k6k9k6l2m9n7m1l0l8m4m3
-5126D410l5l0j3oj6j8j1j7k9m2l5k3l3k7k3k3j9rpk5l8l6k9l4m0l1j5j2j9k4l0k1j3qJ1J7
-5090C647pk0j7rj7l9m1k1KNj7l2k0j0j5k6l9l4k3j1j2j2j4mMkj3l2l2k3oMMJok6k5j2noq
-5049C031j8j5nMmj3j7j9j7rRJ9kk6m0m4l7j3J3J0mrj1rj4j5rJJ1M%nq%rk0j6j3qj2j4j2j8
-5006B617j4j0rKlj2KJ3J3Pj1k0k2j2j1%J1%oj5j8j0pj2MPqj0pMMlqMJ5Jj7j6rj2j6%kopj1
-4960B380j6rMOpplrj5qJJ%klmoj4j4j4KLkMJ3Kj4qLNmqj0j8j4nk%%j0j4j3pOLjLLkqmjq%
-4906B155J0KJj2k6l2j8mmqjPJ0J1npJ0Oqj1oOJ7J5N%Lqj3j4rppOMlj4rPJ0Jlrj6j0j1j0l
-4858A998O%j3k0r%LO%qqj3j6pJ0K1Qmj6j4o%J3J6Kj5kJ1jrj1pm%JmlOOJ2Kj9k0j9j7mRPJ5
-4809A883QKPMpj4j1OQjrj3j8j5kJ1Rok3j0LNQMlpj3oJ0J8J8kj8j8nK%jqj6JJ9J4%lrj1j1
-4761A780qpkNJ5J4oj9pKpqJJ2J0oj5j5LJ4J1oj0J1J3jj3j1pknj4mMmOJ6Rmj7j6jJ1QNMj3
-4714A726k7j8MK5K1Qkpj5j9j8j8j2J0QkMPlmOJ1npj3j6j2NK3J8J7J5lrjjj0j2rMRJL%k2j9
-4668A641j1j4oNPMJ0J1Knj8k5k1JJ9J9KrpMjnMJ5J2rk6j3NPJjj3k2j2jN%no%oj9LK0K3K7
-4621A592Qqorj1pKnj7j0jJ3J4Kj3k1j7j3oPOj1k4pJ1J6J1QJ3J6J7NljJ9K0j0j6rJPLNJ0J
-4576A582nP%j4j1qmJ4J4qk3j4mLJkrk3k2j0KJ0%LRkj3pnj6j0RK1J5ROoONjlqNJ9Pj0j5k7
-4528A467j2pj2mJ6J1j2j0jJ3J3%j0j6j2rj2j0LQLPLJjnoorOJ5Lmjj1j5%J1J3J5QPJ3%j5j8
-4482A418qLprOMj6k4j0lkJ0PRJ3J1RLj6k4j3LPPkq%MRR%j0j5rPJ2njjnlj6oRJ2%onRJ1Mj
-4430A371lj1j9j3LJPRMqoJ0jj2mmqnJLj1pOOOJ6J0%j7j3PRjpk1k0lNMlooj4j7j4mJ1J5J5
-4381A261J7J7Jj4j6mmmjjLJ1OJ1J4J0rj7orj7mK1J6lJJPjj4j2KOJoj0j2lORKrnL%rj5qJr
-4331A205j2pQK2J6Jj2j4rLPJNKlnJ2Qnmj3k2k5j5rMK3K4K6J9RKoj2j9j7j6qQRqj5j4nNJ0
-4285A154jk0j8oNPKNN%pmkj3oQJ0j2j8kO%ORJ0J2QJPmk2pJ3Qjpj3j1j3n%nnoj6k2j6mjj%
-4234A008J5K9J8Rjj0j4j4j3j9j6RJ3lq%nrOJ9K9J9kj3prj3onk0j2nmkNPj6k3j2nmj4r%No
-4188H92ojJKnj4j4nRmj1j1j8j6o%qj6k1l4k4LJ3lj9k9j5J1Nj4k5k6l4l9l1j8j3k0l8l9l0
-4147C29j4J5P2J57K17K13J91J42R4O6K9J5Qj4k3m7o2m1k7k0k3j9j5l3l6k8k4k3k5k0mj4l2
-4114A004l6k9k3k0j4j7rNJ0%rj4k1k0j5j3j5j8k2k1j7rj6k3m0l3k4l2k1j5j8l0m6m7m2m5
-4078B45n0n7p1p7p0p0m9nN5J80L40M40M53L89K82J75R3N4L4Pj6m0o3p1p1n4m8n0n8o6n0l3
-4046A678k8k7l6m4k8mjJ4L2L0K8L0J8op%%r%QQNrj8k6k4j9j9j9k2k0j5j5j7k1k0j7k2l0k0
-4006A308k2l0l2l8l9k3j5k3l0l2k1j1J9Q3J59K09J99J64J20Q2N0K4Jmoj8k0k5l6l8l2k7j7
-3973A879k3l2k7j7j5j6opK%j8j5k3k4j3j7k2j5KQJqj3j8jJ3jrpj0j2j3LOkj5k3j2j2j5lJ7
-3931A467J6nj4qmj0mRJ0Lj0k1j0O%KNKqpj1oMLJ1J0%KLJmkOPNnj4j3j9k0rPJ5J0MJ1J0pq
-3882A410%oj4%Krqj4j2nkRJ3KOJ8Mk2l4k5rlPNjJ1K8K6kj8j2j3j1nkk1k6oJ0Qj0kJ8J3Lq
-3836A293j3oJK4K8J4rj5%J1pj0jj4j5j0mmQK1J1MJ2K0J2j2j5nj8j7qqJJNJ0J5JlKOKjm%j
-3790A302j2j5jknnj3j3j0j5oqnKOJ0QK0K3Rjjmj3j8k1j3opj1KJ3RLJ5J5J1QqqQMooNMjnJ
-3741A239NMkoqj2j6j1pppmOKoLJ3J2Pmj5k0mL%KPJ1O%rj6j0RNNjlLjlPJ5KQj1j7rMJplpo
-3687A147KMKnMK0J9%j4j2lKJ0Ppj4j7j8MJ1J4QmroOmnPkj1kMOjj2j4j7j0jjJ4K0J3NJ5J9
-3640A174Qpqj0LJ2J8J7kk0j6qj5nqpKQPmj8j8mN%%PklRJ3Kj3j9j1J0K0J9jrkpj4j8KK5J4
-3593A126RPJ2Jk4k0onJK0L8K4Jpoj3j5%ONlj4k1j2%nqMJ5LJJ0%rj2mPRQok0lJ0MnnloMOj
-3542A098JMJ6J3rj7j4qKnj9j5pLJ7J3JMNRQpj0OJ2J0Rmn%j3rj0qpo%JOknoMkj3nQJ3Lj0j0
-3491A040mLJ4J0Lj2j8pJ0J0ooPJ2NlopnjPRJ6J1NLkMRJlmj1j3j0%J3NJLkj3k0k0j4lj2rJ0
-3442A000K2J3QPKoj9k4nOPNJOJ8K6J4J%kj0j8j5rJQjLJ9J3mqpj4qoMJ3Kj0qMJ4NOOqj7k4
-3393A011k0JJ3J6J1PMpj6NJ6RlKO%nj1j6mJ4J0%j1j3j5jQKMNJNMJOPlm%MPOlkLj0l1j4LJ3
-3342A015J8NjjonommQkk3j2KJ0LjLlQJ2J1oj8nj0j0QPQQMMQmj5pj4k0j0LNJ1PMKnk8k9kJ6
-3291I39J1NJ1Pnj3JJ2J3jj6qOLOjpNK1K1Rj%MKj5k7j2jMOnm%LJ0Nkj8k3jJ6J4lj0%Jj0LJ3
-3241I68PmkJ2QJ1kj5j9pkpjLJ3J2olJ3J2oj3j3mnkPJ0OKkmQJ5JqJ%j4j1J1%k5j6qnPJ3Pm
-3191I39JONLMJQjj7j9%J0J6J4kj6pNok1oJ5K1Olooj1lK0K3KoLQLlooj6j5%J%lnLO%omj4m
-3138I11PQJ5J1j0j3pqj5j2MLlPK6K7PmLOJ7oj5nlj0j1lnjJ3Jj2q%KllOkj7j6LJ1J9J5J5J9
-3090I64J5rk4JJ9Rj4j1qj0mrJK3J8Lmnj4j8rLOKnlLQOMJNJqjj0rjmj1j1j1JPJPJ3Lkkj2m
-3038H91QLMJ0J3J3Qnmj2j6nNKmpmjlpoOJ0PJrMJ9J6nj0J6J4nj3mpql%kLJkJ3J6mj9jJ2jj2
-2986I16j6j5mjqqOJ6PrkJ1J9J3lj3lKJ3Nj0j1j0j3rjJ0J2NjljJ3J1kroJj1j4QJ8Pj5k2j0
-2940H63QJ9K5J4rk0nQpk0okLK1K7Jk0pNJ9Orj3mJ2J4Okj1j0mnj5k2pJ4J2J5Rj0j3j1j6qO
-2895H51MkJJ0J0NJoj0mMJKjpj1j0oNJ3J3J3KmlqpkQPJ4J5PLqqJ0J9J4jqj1p%%%QJ0J3Mj8
-2844I25j7j2j5j0kQMj4j9NJ3J8K4J8OQJ2Rmqj1nRMlpj9k7qnj1mPJ6J2OmppJ2J4j3j6LNmj5
-2797H71pN%lj1j1kmlMJJ9K7Lj5j3kkormJ4J0%NJ6K2J2rk5k1kPOjOmj6LJ9K4J5RNnqrj1QJ4
-2747I22npkpmLQJ5OMJ4J1mj%pooj1j5jOMkj3j8nJlqj2KJ0OOLj0k7k1JJ8K6K1Okrj2jMp%J8
-2695H89J0llkpkNJkRMpmj0j2njJ1K2J2nmjLNmj2JKjjnKj0j8%L%LJ2J0MKKQOLLrj8qJ3Pj0
-2641H88rlMPJj2nkPJ5J6J6nk1j5j3j1LQj%PPJ4J3oJJ7Qj2k2j0OOoj5oNqnMOkNJ2Oj0k6l1
-2592H26j9nQJ1J6J8RjlnKMrj3pRMj1j8k4j2RJ4J6J0J2J6jk0k0LJ9Lj5qRKKRJmj0j1jP%JN
-2544H28LNRK0J4oj7rJ5Rj1k2j2N%j4lJ0K%P%lMQJj1mmmlPPkkNJ6J5Lrk5k9oJ4J8Kj5pNRJ4
-2493H37J4kj8r%J2K3Qjqmnj2JJ6RkJmpmjKROj4j8j7j9oJ0J7J8J7R%J2Oj7j6jJ0QJmj2kLl
-2444H43knlppOjmQQRLk0j7nmMQOJ0%jjkl%%KOjJQPj3k9nLnLNJ0PMjOJ0jjOKrj7j5JJ4jnK
-2386H17%PKmonmlmnKppLJ2J0POkj2lK2L8K4%lJpn%njj0k7k9j4%Knqj3KJ7QJjNJ5OK%lMJr
-2331H12j0JJ1J4J4%k2k0j1qkQJ5J2olRJ0%j5j5nJoj2OJ9K1J9RJMNO%nkqorj7omj6ppqKJ2
-2282G81J4J2Pjjnj8j1PKJKkoj3jOo%RLmpkLnJJ3J1QNojRJ1Jlpj9qJ0MjjM%Kjj7k1lLmLJ8
-2227G76J9J7J5J2Lj3j8j2%nj4jjnKOj2j1mMJ0mnLJ2J0jnpoJ5K0pj8pMQQj%LLK%Kmj0nJnl
-2176G71QJ0J1kj1pJRjq%LJpJKpKJ4K0Qrj1JJJ0lk2j9j2qkKPJ6Mj3j5nPRNKjoMLqpnLLmlo
-2121G36PJ7PjJ1K0mj0KKmNPJ4J3Lprpkrk2rJ3P%ppqpOJ3%j6j4rlRRKLK1Nj2j2pmkMJppRK5
-2067G65J3jj0qkLQJ0P%KJkKNJ0Jqpqoj0k0j6okKlOJ8J3J0J4PlJMKmj1j4nNJj0j3kPMRJ3Q
-2015G80mj4lLLRJ4J0j4j9pj1j1%Nmrj0nOJ2LL%NK8K6Mpj5j2mnkMkp%J2J%RJ8J4j3k5pOkj0
-1965G53k0j1J4J9NmolmOJ0mpj0JNQRpj5PRjOkojKlloj0mj4mJ8J9K1J4mlMMrrjlpmkmKJ5R
-1911G69j0j7mLLlj8j6KJ9J5Jj1j2lPQPjmjLMpmlj0j3RJ0j%J4J0nMRJj6j0LJ1PjJQjnmMOl
-1859G55pKJ5%k0j4lJLMRok0j5MK2J6j0k1rm%J4J7J5J1Mkj3nOj2j5j4j5pMMJ2QMMPPMrq%k
-1810G21JJj4JJ7Qoj5j7oLJ0MljRJ4ONKPQLmj4k1j8lJ1J0PllJ0J6J2Mj2j2KKkNLqj3Knj8j6
-1760F90j3j3j1KK0Q%jJlmlkROkRJ3Kj3j6JP%MJ3OnrKNMQJ2LoJQJ3K4Oj2kj0j3j8k4j1kJ2
-1710F96J4RJ0J1%mmPJ3rmkJPPKj4qKj1k0j1qjPJ7J9J3NnkKKj6k2poLJ3J1OJ0Q%rjJ1Ppj0
-1660G32kprJJ1J0knmkNpl0j7jJ2K8J5Pkj1JMkj5j6lNJ2%j0KKlJQJ5P%klMNqj8mNO%lj1nM
-1607G00QJ1Pmk0k3j2MOjkjPJ4QMlkJomMJLKqqlOJ8J8Lj3q%JKJLMKJlmj5j1J2J1jopMJ4J4
-1553G29Jqnj1j9j2LJ5J8J3okJ6J9J0pj9j8nNOlj0j3j3j8pJ2PPKmJ3Nj3m%jlnJORMPRloQJ1
-1503G21rk5j5%J9J9%j7j2ooo%JlOJ7Roqn%%j1j9lJ1J7J6oqrqjOJ2K6K5Lk1j8kKJ0LrklJJ4
-1453G00J5jj4j5j4qKJ1LjOMmjROoj2lllJ2M%J5J4JLloM%j0j9j0qrJ5K6Mj2j0pqKNJ3K1Lj5
-1403F96j5%pj0nmNJ7J2pj5j3pJJ0J4MolJ1J6Pj0j5rMLJMRlj9j9j6lJ5J3KJLQJ7J8J6mk6k2
-1356F69lJ7J5%nj6j1ojOOkMJ3Qnj1MRPlpJ8K0j3j4OPOj0j1oj1k0pJ4QJKjqj5jlpKkqrjLL
-1304F31N%JK1K2J6KkJp%Nkj7j1jJ1J3nmPjj2lNj2j7j%QOjpKJ0J2J3NlJQJkmNjj4j4rkMjj3
-1251F49j8rlLjqkLJ6K1J7J3Kqj8k2nJ0J2oj6mRJ0LmQJ9Rj0k3k0j2PJ9Oj1nRJ1J1MllLNKJ
-1203F71oNJ0JNONlmmj2j5qjPOJ1Pqomj8j2MJ6J7J5jnoj4j2nKjJ1J8Rpj1mKoj3nnlNOKJQJ7
-1150F68QPOj4k4j0j0pR%j1KRJL%J1NNPLkKRjjKlNOpk1j8j1PK3K3K3J4%j8k5j1LJjj2j3NJ4
-1100F61Mpkkqmj1j6lLJ2QMJ2PlqjjnlPJ6J0M%J%K%qqjMOKqokpjMJ1KjLj1pRN%%jlJpj0QQ
-1041F59nJJj0rkqrKJ0lj2pnOK0Lj4j6oRK1K1Onj4lNQJ3J7Qmqrj4rMJ1J2lm%j8k1OJ6J4lj1
-991F41l%LJ0Lj5j6mJ4K3K0Jj3qj2j8nj0jJ6QMJ3Jmlj%kKMj1j4OJ7J7%j3j2nqkNJJJ1J6J3
-943F70Lqj1k4k3j5kOQPMnpKK1K6ROKLJ0jj0jlj4j5j3pMJ4J2j2pKllL%mqj6j3j2j9lJ3RkO
-893E79J2%ojRJ0MKJ2K3K7Oj8k0j5j4plLJ4J0lLKjmJ1K2Kj4j1lj%NQmj5j2l%lkrj4J1K7J4
-845F33mj9k7j9kPm%RJ7J2JoMNLJ0J6J2LjoJLkpj5JKj4j3mjNOnj9oLQJ7K2RkKJ0JqPJ3Jl%
-792F56lkkrj2n%Kqj3KKkMLKJLPRkljpnKOJj1j3pM%NO%pj1qJJ5NnNPLmj1j1%J4J5kJK0J3n
-735F45%Okj8k7rjNOmj4kJ0QmokmmPJ3JoJQJ0Mpo%%J0NmlMlj6j0NJ9J3kmJkj1rj1j3OJ4KP
-681F06QjPJ7Nj9k7k3j1J1K0Kj3j4ljRNnpj0KJ5J3KlLPJ1%rj3oLRQM%j5k0jK0J6RJ3MrnkK
-631F14j0j8j1J1K4K0Mmj2j8rrj7j0ROJ3J9J2Lmpj0LJ2Nj2oJ2PKLKrj9j0J2J8Qrj6J0J9N%
-586F33oj1j0MROPlj8j7JJ0k%QKlpokP%MRRJ2J0J1J1kk3k9j2lrj1oJJnj2nRJ6J6J3J1Ojko
-535F15k%Ljj2j2KJ5Mj2qqk1j2%%%J4J3RNkrmJJ5J1J0RLjlMJ4Mj5j2MNj5j2J3J7Klj5j2OR
-486F16qj9j0NJ8J7Pmj2j2MRLkpormKOPNkJPQLnj0okPMoplnonmmlnlQMPKQK3J8Lj1j2j0k1
-430E79k0mPPJ4%j3j6k0pNJ3jqJ0J2PLoMK0K2Nj4k0j1mrj9jJ7J1R%j5j4j1lJ0K1K5J2j0j4
-386E73j1mqj1jOJ0RK%%OJ6J2Ljqj3j0%jORJOJ3J0jKNjpj0nQjj1j1mqrJPJ2J3J0mj6j0rkP
-334E70%ljJ4J7MNj4j7mn%Pkj5kJ1kJ1K2NmLL%Mn%%opj6rpMJj5lPNJ1J7MqKjnlnNPj0LJ7K
-279E92qj2j6QL6J7k1k1nlKLONLjorrpPPMNJjkmJJ0J0RJ0Kj1j4j4klrj0JPPOklJ1Omonnmm
-224E55KJnnMQop%J1J5Lj2MJ3LkoqplJ1K2J0oj7k0jOjjkQK4J8RNj1k0j1OLMJ4J3Mkoj0jJp
-172F00j0j1nJ4J2Qjj2k2l4j4J4J5mj4j5%J5J2K1J7Nj8j2KnlJ0Mpj1KJ1MkjPQJ%j1j6n%NJ2
-126E66KrpnJMPJ4J0QKmppj0k1j2J2K5K3J3Jqrj4k1j1oj0koJJ3QMPROkPJ2qj9j1QJ0Qoj1M
-76E59J0Lj6j9kJ7J8J6J3Jj3k0k5qJ1K3J6MRKMJ1Kk0j1MJ5J2J0Olpj1j0j9j5j1OJ2Joj2jR
-32E65LrjMqrOPkj0kLLJJ3K8J6JMlj5rJ2Jj3j6j5n%KNmPJ2JkkOkj8j6JJ3J4RL%j6j5kJ1J5
19E72NPKKJrj8j4%%j2j0jKLJ2J1JjJJ2J5RJjnlpj3j2NJ7J8Qloj1JJpokoj8j8jKoJJ1OJJ%J0
74E48J7Lj2rmLJ3KmJLlKNqj2KLnonLnk0j6KJ6J0QLkMJ1J1oj0mNJ0Klqj3qqjLpl%JRJkRK3K0
131E69Mj0k3j6RMLKlNKmlmnLQRPl%J5J2kj0j4qkJJoqpnJJ1J4oj8oLloKQJp%J0OLj1j3lKJ1
187E20J1RNknj3j1OJ4Q%j0ppj2jJ6J0LO%j0nRK0Rpmj4j6oKLOJoJjqORnkrj2LNPNmnOLj0j4
242D97kJ8Lj6kOloJ3MkRRRPkj1oJjn%J%jOJ6K0J0kj0k2j5oljjOJ3J6NRNnJJ4J5Njlqpj1kJ2
297E76K1Qj7j9j2rJQLj2j4rKJ1J7J6RKLj4k4j7j4LJqmPJ1NjlOJ0jmMJ8Qpj3j0K%j2j5jJ4O
346E32j0nJLJ1K4J9kk1k9pJLJk%qPQMJ6Rjqj7j2okQK7K1%JooqrqlJJKnjKLJ4J4ljJ0OkjRJ5
402E90%j4opj5rJMmn%RJ8J1JmjkRNj%j1k0oJ4J1JKpj4j2rql%rpnkK0K3LOJ5J8Qlj8k2j6k0
454E09j0mommmmoKjj5qJ0J6J4PMOJ0J5RjLKj0%QmrlJpjOJ4J9J3j%%oj1lJ2J3QJj2k0j1OKn
507E40j0LPj2k1mJ7K3J9Qlj5j5%%j0j2njQRKMrj3J2J9Jj4j2RJ6J4OLj7j8JJmrqpnnqoj1j5
556D53j6lJ4J7J4J4Qoj6pPJ1J1nj6kNmj0mKJ8J8J0MPPopNJjJjNJ2MQJ1LmppJLjkROpj2j0q
609E27nj0nLMnmjoJ1J9J4kmNNnj3j2MJ1J6J0rj9qLPlKOL%mj0j0R%jJ2OnjJkOLj3k1j5PK3J7
662E41Kj0j4kQLj1lJ3PqrkMJ1QrNQj2qJ0PlrpKnj3rkkjJ0J0LQLjjPJ6Kj5qNPj0pPR%kpj9j8
718D89j0Mkj8lK1Qj1onnJ4K2J0MKKj0j9lJ9L1K1J2J0lj6j7pjmoj3j7pRRkmlKRQK0J8RNlpj2
768E44k3k1j2KNOJ4J2%n%nllqqRJ1%j4lJ3Pknj0jJ0Jj0kJoKN%q%J9J4rror%lqjJKLMPJ5K1
823E34Roqjnj6qkj0KJ5Qj0j1rKK4J8ROJpk1k0oRJ5J9J5Nrj4nPJ5jj8k2k1j7MJ9J4mpmpKJ7
872E00J2LJ%j1j2QJ8RJ2J8%rpJpj7j4%%LKJ0J8Qj1qQKj8k0PK0J0O%j0pKQMmj6j4KkolNJ3L
923E17nj5j8j1j7lK0K1J2NJ2J9MmL%%opnmmlLOLqJJ3QLqk1j8nj2KJ0QJ1lk3j1ONMPJ3Pkpj6
975D87j3nLoj5QK0K0J3JLLKom%qRJ3Ll%%mLnmKkj0j6j0JKNJ1J3K1J6jpj4k8j8nkLJ1J2J3J6
1026E28KMjJNrj6rj3j0j0jRjrokJ4K6Nrmj3pLOopLk%Jrj3j4nPLj6oOJ1J1KmMPKJ0NMO%MRl
1082D93rjJ5J3QJrqj0qmqqkKRJ1Okj0LKppLJ4PJ6J7j2k0j4qkOLj4rJ5K0J5J0k%QMrj4KPKO
1134E21J2Qj0k2k1%j2j7KKOJ8K2Pj1k1j2NLopj4j1OK1J8J8J3KMRjj1rmjRJ9J0qj3J0J7Jj2
1179E40k1k9k3%J9J9Pqj3j2mOKo%nj0%JNQllNQLpPK2J6J0K0J1j4k6k9j9j1mPROOlrJOKOJ0
1229E03PjnkJ2Qmj0mnnmpoMmpMLPJ5Mm%%jokQPJmnlMjj2jQJqj0jjolLP%mqKJ1J6PjkolmRK6
1291E17J0rpokoj1j7j0OOjOPLRQJ0LK%knrkJ9K2pj4KJ4J2%j5pnk1pjmllj8j8NJ6J5K2J0OO
1342E26j1j7pLLrk2j1J3K3K2K1Lj4j2j4rKQJ7K1Oj4j2rqKKkQPnj5ojjkOQlj0rrnKlJMQJ8R
1393E03%oj5nPKJLlpjNLkj1j1lmprLJ7K4J5Lj1k5j2J0nj5j2mQK0J2J2J0MMNMKprMLj0JRlP
1445E04QPNJ3J0pnLoj2j3j8pPkooMK0K6J0pj1pllnp%J2Ooj0rj2j2jRJ0J6RkMQRmj8j3%J0J5
1496E13O%nQQj1j3j0%LjONj5j2l%J6K1qk6rJ3NJ1PNLlk1j3J0JrlKPjprOJ6NrrLmoj3qJ3J7
1548D82J2POJ4K9K1j2k3k4k6j6%J3J0ok2k4j8%J6J5KkJ0J7K1PMnqrj6k3rJ2J4RQJ0Jj1j0L
1591D79%m%LJ%jkKnj5j5OJ7J2J4Om%Pmj7j7j6j6lRK2J2onjj3j0pJJ0J5KLJ3Jj%RJj6mJ0J5
1641D88J1QJj0j1KNolNRJj2pk%OMmmljj2j5KJ0Pqj5oQK0RmkPJ0J1ROkqj1j8j6jJ3J3oj0j4
1692D54j1%mr%J4K4K5J4j0j9jLoj3OJ4QJ2J5mk2j4MPJ1Mj2j3j0qORj0nJ3J3NlpLNLJ3Oqj4
1739D88j1kJklOJ6J1jjKJ0Plrqmj4j6mNlj3j2%LpoRJ6J0j1j6LPPNORJ4J1%j6%K2J3jppj9k5
1790D60j3lnMJ1NkpmJpJ0K2MroOO%J%lj1pRK3J5RNk3k5jJ2J1J0QQ%mplJkjQoj6j1llpomlJ1
1845D58J1rj6qMP%lQJ7KolkKNJ0J4J5M%okJoLLj2j6nQQOLnKJJJjOqk0KJ5PPJj1jJ8K0J7Oj2
1900E41k0j2j5j8MJ9Lj2j1k0j3NJ2PqrK2K6Rj2j6olPROmLJ2Mmmj3j8j1on%omoJJ1NOJ0J1K
1948D79k0j3LLJKOJ1J3jj3oj1j1kNOnjJ4J8Mj4j9j1jj0plnMJ2J1KlMJ4QNJmj9j7pkkKMJjQ
1999D33PJ2K7J5j4k1j4%J3Mnj0mKQMjpqKJ2KLQjolm%%nKJ7J8KjlnnJKj0j3pMNJ2KpOJ0NMm
2053D84j8k0kMjONnj3j2KLMK2K4J4OkKJj1pnolnj0j1mJ2J7J1OKloqKj%Qjnlmj5rMljnmKjN
2108D42J1J3nj4j4pMLMORJ9J1j4mJ6NpnmPLNMj0j3JQNmmLlLNNJ0J5Q%j3j7okrnOJ1Nj7k0k
2160D48J1Pnj5k1j8jQOMJjj2j1RJ5J3RJ2J0KoqlJ5K3Nrj8j9lllljMRKj0j8lJ6J3J4KjNLlq
2210D63nmoj1j8j6JK1J9J4J2J4J3rj4jkkMJL%Mjqj0o%NLlkQJ1OORjj0j1ojLoo%%pKJ4J0J3
2262D93Prj9j1j3j0MNJ0kl3k3MPROK%plJJnkJ9J7J3J3moKj3k5rOJNJ4MNJ2MOJ1Mmj0mNKj1
2313D69ljlkrNLnonJ6J2kNMj1j5jJ3Jml%%OJ8J2kj5j3krj9j1nOK0K3Qn%lKJj0k1j3LQQOoj0
2366D35nj2oJ9J9mmJpmnnJ5J7Kpmj7j2J0L0J1j0nkrJJ2J5J2lj9k8nJ5K4J9NqoLLqj5j8oJ7
2413D51J4pj0j1k0j0J8J8J1J6NqqJJ1K4J4rk5k1LJ1P%omj0KJ5RLKPmk1j6kkj4j8pNlpKJ3J2
2460D31MjJ3K0J0jj4nJ1NM%j1KNk0k2m%%QJ0Kpj1mMJ6J3LJmpkjj4k1pJ1RJMQJ0QLkjPJ1lp
2512D65j0rJKMKjj4k5j8J1K9J8PLomkNQlj4j9rRQKJLRJrpJjpnkNKKLNJ2knOOj3k0j2kJ5J6
2566D42qk0j7JJ6J6NpmLJ3J0qj5j1jKNJ8J9J8Jk1k3j6j4j3%J3K%J0J2lj4nJ2J5J1NlLKLnj4
2612D35j1mJLJ1J2LrmMNJ1Mqj5rJ2J6NpmljnrNRNRkj2j4j8jPNlj1kooLNMPnj0%J4K5K4J6K
2665D83j3j5j0KJ3lj0JKJj%okJ3ljNkj4oKNJ6J5Jlj2j8pRQ%lmqpkqkJJJ0QMLLKomMJ1J4Kj2
2720D57j4k0j0ljpLRJ0J6J0PJ9J1j3j4JMLmj1qjPMmj3j9j0QLj0j3j0oJKNK3K4NrKROj%%pl
2770D38KJ3J2j7k3JPPm%JoLJ0lpj4k2kK7K0QLJ0K1Mk0j1lj1kM%NOoj4qoj2nMQJ0J5koLRJj1
2821D37j0ro%OQPJ0J0Jpq%J3J4Kk0l3k7qJ0J9KmplO%J1J5NLQJ5Rqj0MOpj5mj3nPOnpjRJ3L
2873D42LkqoKMjj4j2pjjKKNmqKNPLJR%j3qNK1J0nmJjKNOJ3Qppj6oPJ0Rj1k5k4lK%MLOJ6Nm
2930D22nkQJ8Rlj2p%J0J8Poj4j4%lppj0KJ0J0KKkj7j3n%NQPJ1NmKMJ2jpJ4J4QJ0Kj3rj1n%
2981D43MOmNKj1orlRLPQRKk0l0oMj4k7j8NK8K2Pj2pJ6J2mOK1Oj0j9jJ3KplLnpmjMKJQJ1P%
3034D48j8k9k6nNNPJ5K1Nj2lJ1J9kj7j6lQJRK3J0o%Kqj0j9j7KK1Rj2k0oJ1J1Lqj1KJ2Nlml
3081D07mmMJ3J1lNJ2jmj5qJ%MjlQJ4QJ0PJ%qj4j0j1rmOJ0J6Rrj5KQNOLjjmq%kjopkN%pqQJ7
3138D30Lj2lRRoj1j1%J5J5Plj1qpj1JLj0mJQJ7Jj4j0j6kK6K5Nqj0mRNjj7k2LJ6J4J3lj7oK
3186D10J7J7Oqj5qLPJ1NMLqj3j4j1kQJ0Nlpj3qnRJ2M%kj1qJPJ4J2Onj0rlJ1Qj6j6mNPJlnr
3238C87lNlj4NJ4Q%nnPK0J3NJnqjMMkj9j4MNjNJlLQKomno%jk1nJ5J0J2%j0mjkkRNlKOKKOJ3
3296D30Ppj3jJ1kj0LOKk%%oqJ%%KjJJ8K5J2nj8k3j5k%KJ0J0jqJJ0KmprL%mPJ2kj3nMnj2kQ
3350D02J2NKoqjpj4kqj0lMJ0J3MrJNpj1LQJ2J6PKjLmopnJJ0J2K5J6qj2j1onNPnj4j6j4jJ4
3401C98J9K0JlMPok3lmnOj0kK1J5JlkMJj7j8ppLK5J3knj4j4jJLMmpj0j1kJ1J2Mo%J2OR%MJ1
3453D29KJJ1J2L%nj2MJ1lrroJ1J2j0j4j7j0%Jkqj0oLPQQNoj4kJ1RjjJ5J0J0J5Kmlj1j7j6l
3502D01NMJ0J7Nj2j0oj0j4jJ8J7Plqqqj1JjKRMnoknokKOKmn%NNRJ8OkJ0Mqoj0rrJK1J6O%j
3557D39lnNJj3rkKqj1kJ1K6K3J7M%j5k0j6j8j2kJ1J0jlKMROJNO%LNrj6j5j0qojKlnNJ2NLo
3609C98JK1J1J3J5kj1j1j0Jlk1j8%JPPJ0J9Mj6j6pqj0kOJ2K0J8Mollnpj0MJ4PJloLJ2J7J0
3656D58mj5j4PJ2jprj0lJ2RlnlQRq%K9K1kj5j7pMOj%%j1k4j8jKPJ0nj2%%oj2rlpjJ0J4jkR
3708C91K1Kj2PJ5mk7j1J2J0OOOJ1Nnk3l0j9mJ3J4JJ2J7J8J4nj0mNPoj2j2r%J1J6J2Jj3k5k1
3752C81j5lJ1J4KmRJ4J6pj7nJpJQNk%J2Nj4KJ2jqj1MQkORMj5mPnqkNNkklKmj6lJ0Nj1j7rn
3806C56jOJ8J5NJ%pqlMJ0J4Qj4j7j0q%J2J2jLRLjlj0j9j7j3LK4K2QNQpj5kJ5Ojk%K%kj0j4
3856C84kJ1QJ0lk2j9kJ3J0koNK0K4Kj4rj3j4nNJ1Prj4mNMkj2rjkOK2J1KNjpj4mKMJLPLlLJ3
3908D08ROPLkmmknj3lPJ1jj1j5r%qj6j1J1J7RJ1K%J3J7Lo%Nj0k7j5kKMJNJ3Pj2k0oklQK0J5
3959D07MqoNMkk4k5OK0J8J1kj0MQ%l%LJ4J0mj3j3mj2j1NJ1kkKj4j3opmKJ3J8%j5kPMlj0QK0
4009C89QPMJ1Mj5j3ol%OJ0PJ2J3Onqjlprq%ROmqnmNJ1Lj0j7pJNOlqoj0j3j3NJ7LnlLLJ0J8
4063C88Mj3mLpj6j5KJ5J5Qlj0j2rLJ0MNQJ1Nqj4j2kJ3J7J5J2jkKjj6j6lnkQK0J0kpj3rrrj
4112C57%J3K0RL%OOkj3j5j1MJ0mj4j1RJ4LMPQNJ1J4PJ0ok0k3j6NRj2k2j4jP%j2qPJ8K8J1n
4159C96%J3RonLJ0Kpo%%j0j4j5nOJ0Mpo%LLORJ0KnpJkj2j7j6j5%J5J7J3Ok%J9J7Lnj6j3nj3
4210C68j5PJ1OnrJJ3K1J6lj3oJKKNJ6J7J5Opj2j6j2lnqj0j6qLJ0J1Kqljknj3pJ3J7%j3j1q
4258C44J2K3J1KJKnj0j0KJ1PJ2lj3j5j2JNJlJJ3Lj0rNK3J9NJrj4JJ5J0Npnkrj5j8%J2NMJ4
4306D01kj9k3%J3OkMROlppJNnOJ1QJ1Nj2j7%J4Npprj0jRPj2j8LRj1j1LJ1knJ4J7J2Roj1j0
4356C82%jkoJQMJJ2J5Jj8j2LLKlj1j2j3j2RRJ0J0JLj%mlJ%J3J7pj8rjK%J4J2LOLlj3j7nj%
4408C73J0J1J3kj3KJokmPJ5J0J3RPjpj4k6j7j0%MNN%JLJlnNQ%nLPJ3jrj%lj5j5OJ8mj5qJp
4461C58lPokJ1llnj1mnkJ1K7L7K4J7Jj2j1j1j2j2rpkJ4J5QjpPJ2LkKmj6ojlNQmk2k6j6l%%
4511C36LOMKMOMkj2j4LK2K3Rlj5k2j8rRJ6K6K3lj0qoOLlnpMOKRJ4rk4qNklNMqjKRPJJ0%j0
4565C81lj1j7klmpjnmnqKQJ4J1RJ5Okl%MLkkJ7J3NMKjn%NJ2OjJqj6j7njkPjj1pklQJ0N%jl
4622C85j0nLRoj7KN%ljjkJ0J4OpmnoOJ1J8RlmKPpj2JNKJnmlQJ1kj0j2j6oLqj2J1J8J7Jj2j3
4675C69kJ2LqNJ1RJ4Oqp%qj0lj3JRL%j1j4lLmjNJ0RJ1Mj0kJ6K2J7Rpk5k5j5JMqj6j0lMNNJ2
4726C66K6K0J0%K%Jmj7j6kJPRNMKlLQmj0kJ1J0JNkj2k1k0kPOjqKKnqpJ%J0J6j0j4NJ5NLkk
4779C91Qmk4k0qKK5Oj6oJKnj1nlLJ4%JJ3QO%kj1j2j4lJ0RJjLNPMJnJJ5PnkMoj5oOJJJ2Lj4
4833C72j1KN%nmLLnlJ0J2Mjrknj2JJ7J0KmjRNqj1oJj2k5j3kQJ3J0PMjJ0J7Jqj2j0lPJ9J0n
4884C84j1j4oJ3Nqj2j1lPK0K6J3ooJPJ5Opj9lJ3lj2K%kkOJ0jnj2k0j7qJ2Qj0pQJ0J%kJJ5J3
4933C89Jjrj7mPOJ1J5jj2j8kJ1Lj1j4jJ3J1%pporjK4L6K0lrKjj2j0qmNj7j6NJj0lOJ0QJNO
4983C83qlPlLJ2Mooj7j3nl%PJ7J4QRJj0nNlj0PJ8P%Ljnkoj3jLLJ1MlkQRNnj0j4k2k1k0mJ7
5036C44K9J8OkJ0K0jk3l2j8oPJ3J3J9J8Oqj3nPJ8Mj4j8k1rJ1J4jqLKmkJNknkoj4m%qjJ3LK
5085C59RPKoj0jJ1J4OJ5J5kj6pJ0J0kj6j8j2rj2j2JMpJRjopp%J8K6K4Pj3j3j4j8kRJ2J0lM
5132C69RNOJ6Ppj6j3mkqnJ1J2J4OmMQoj0rj6%MJlJJOJ1K2J7Lrlpj9k0j0KRJ2lrolPJ6K2jk0
5184C88j4pnjNJ0K0QllQKj3j2lkj2k1j3PK0J8RJ6J4Jj9k4j3j0J0J8J0j3k7rJ1J3jJRnmJ2M
5229C80mJqoJROrj3JlnKqjknjjlPJ9J1OKmNK0ProJLknnj4j9qJjlJMkLkrOQrj1nNQpj8j1jR
5289C06J6K0J6J1J0J0KqrpKJ0Onj0jj1j0NK%NJ3Mj0j1j8pQJ4J2J6J5PRjj7j6j2j2npM%qjJ0
5336C47MlqOQJ2J6lj6k2j7lOJ2J4J2Loj2OJ5J2Lj1lllMLj4j8kmjM%j%OJ0rk0j1LO%mJ1K4J5
5386C68J0J2J0OjrpMNjj2r%JjmmmLJ2J2Kpj7j4lLRLrookKNlj4mJ3J0J0J0J4J6nk4k4mPRM%
5438C66jpjPJlmk%NJj1LJ0j0nOrpmkNmj3n%OK2J9nj4NQj0j5mMJ9L3J4j1k0j3rrLQOQOnj3m
5491C45J0J0JrjlrMQmpLJ4J7J7K2J7j5k5nNkj7k6k2mj%PRJ8J2knj0j5pNJ1jmORPNpj4KQkn
5542C50pQJ2KJmqrpkQJ8K2KoJ5J6nj1nKok0j2r%J4J9P%j0k2oJ3J0K%pqj2lK%lkjkLMJJ2J4
5594C70kj9k1lK0K2kj0lknkJ1J0pJJ7J6%%OmKJ1LMJ4Noj5j4j6nK0K1J2J2KKRqj6K%j7j7j4
5641C84rOJj2jJ3J2OMJ0KmlmjppJNMnj3j8j6mJ3Pnrj1jJ%NPJ2J5J0PlplMJljj9l1j1pJQJ1
5694C35KJPJorOKokjPOPLmnj1j5j1J1QmlQJ6%mJ7L3K5Pj2qlLqj5KJ0J3mj4n%QLjmj6j4j0q
5747C38lJ3J6Krqoj1rPJ7J3nk2j9oJ3QNJ2J9J3%mpj8j8kPLJkoj5rNJ1J0J1J7RJNllQmj2mQ
5797C67L%J2lj0NJ7Kk6k7rQJ3Loj0mLKMJ3K6J5ookj0pJ0MnLqj4qkQJ3Pjlljpqj2rlMOORQK
5851C63ojLkMJ3Lj5j6oomQNpLOmLROJ4J3jkLKkj6j5jMNOl%lklJJ9Pj5m%j3j7mJ2J0Moj1PJ1
5906C59NQJ3OJNMj1k5k8j7lKJ%JmOK3J7pj6j6j2KK5K9PlmqJ6J9jmjKJ0Jj2qppmj2pKLR%KJ
5958C62kNLlPJ2KqjP%kklkMKlJ1J1qk5j6jRJ7Qqj6j5j6j1lQK2Qj9j4PQJ0J6J6Nj3oNJ3J2J
6008C94oolnlnk%JJ9J5mmkmj1k0j6KQQLLjmj5j9mRNQPprj6j3oK0K8RLjj5NJ1JKNMJkpj8j5
6062C28qkOjj0J1L1J8QLrj3j2j2pRJ5J2PKmmjOJ0jk2k0pJ1K0J1oj5j1%RMmj3k2j3J1K5J2n
6108C47j2k4j2J8K6J9J1j2k3j7p%jJ0JqNLpLNkm%oj1nRJ3PO%%ORjrkLJ2NJJPLOjoL%n%J3J6
6162C93Jj4j9k0pmnQJ8Kk3k7pJJ3L1K7J7Rnj0qj3rPK2J6ORnj2j0oj1oJ0J3Krj3qknj2JPQJ2
6210C63K1J2j0j4mlnoj0j5opm%kj2rjkJJ1K0J7J1PnpjkkPJ9Rj0j2mPK2J3loj4lNNj0j3p%J2
6260C53J7MJ3J0kLoqmKmj3mjmprmJ2J1mkj%Jqn%krk0j1J3K4J3lJLJ0%pmOJ3j8j0J0QOj1j4
6311C38KLpj0JRMmj2qJJ3J1jn%J%jlKmrlKKJ0J3%nJj3qMMOJ4J7Jj9j6mkJJ7J5pj1oLQJ1NP
6365C68MMMnj9j4j1rjJ1J6PqoJ6PplQkk0j7pqKJ1J2Jj0looNNPJ0J9J0Lnj0lPJ1KJJoj2nnp
6417C37rqJK%mjnlOJ4J8POKp%j2qPLrp%oj0JQK4J9LmKJ2Nj0j1pjOLJ0J7Lrj1romj1kOJ1Jj2
6472C48KJ1RJj7j9j4lKJNPNKNNOQNj2k4k1%RLkJ0J4OjjrqLJ0J0J0kppj6k5oLMJ0QLjo%Mj0
6525C18j6%J6K6J3kKJ1Pqj2j8j2J5K4Pnlj2j5MNMJ7J9J4Mj0j5j2rlNJ5PnJJ6jj8qpq%LOKq
6573C54k0k1j4kJ0PJ8J7POJ2Jj9k1j7lRNJ0OPRLrj3mJ0RKpj1rj4KJ8RNJ1Nppqj0j2kOQJ6J3
6622C65mj0j3j2nKJ5KqnnJNkJQQppOlJnj2qj0nJ2K0%j3M%jOJ2Noj0mqk3qOKkKJ0J1J1J1MK
6675C36OKOJ0KKkJLj3rMJp%QQJ1Oj0j3pjlj1j0m%%J3J5nqOJ1QMkjN%pJJ2NqkJ4Rlpj5k0mr
6730C28j0RLj5j3lJ3Jj5lRJ3MQNLK1J7lj1rnJ7J9mmLoqmKOJj2j4jmlKrj4j2kkNJ6J0pj4KO
6781C16JoOK8J7%lj4j3mnpJOjPLj9k0j0jOJ4K1K4J5rk7j2OJ8J5JmKqk0j0%LNJ0J5J6Qjrj0
6829C51j2j9p%jRJ4QlLJ3J6Jqlk1k3nJ3J2jj4j6j0okJ6J8Qlj1oNMkJOJ4J5PMpj2j6qmpJKQ
6879C22J1OJJnj3j1JRJ2LJ0J7J3Omj2p%oj1olnoKKKJ3J9J3Nkj9k3pLQRMPNj0oJOoj7j4JMJ2
6931C35J4Jnj8k1KJ9J1qj4LK3K5RnKNjj0j1oqj0J0J0MRJ0JLmj2j7j5kPNPJ2PLMOLl%POlmO
6982C92nk9k8pJj2j2MOLLqj1J1L6L3jk2qMjknj2j5RK0J6Kj0mjrj4jN%j2qkj2pJ3K4OoJOMm
7032C31lRJ7K1Rj1j8j8j0%%QJ0OJ2Mj0j8j6ORkj0j4kjJJ3J0MrjQJ3J4Qj0j3%JjqLJ5Mqj0o
7080C37jpj1lKRJ0J0RKOJ2QRrj0J1Rj6k1rnqrjPJ5OornKJ1Rlkrj1roRJ2P%lprlJ0K0Nj6nJ1
7134C45%pknKNo%MJ0QQOmjJ1Jk2k8j0J5K1LnrLJ3Onpoj5j8j6%J2J3QJ0LJ1K6J2mkkj3j7lM
7184C53jkppJjjJopjlqj1J2K6RppKQQOqj6nJ1pj4PJ2lJMj%nqnMKmrj2j2qLJ3J4kqj1rkNJ0
7240B94J1ROJrJRRoj3oLMrlPjj0j1j1KK2J8lkOPLJLpPPj3j6MJ7J3J1J3M%qj9j2MJolpJJ2Q
7293C43Moj1j3j5j1lmjLJ3OnQK3Nj7j4j4p%KjNJ2J0RKqj0qJ1J2rj2lj0nJ9K2jj5LJ2Nnrj1
7341C01j1j3oORPPJoKJKJ0pmOK3J4j4j7kRMlpmkkRJnjmLRKMmn%NJ0Rlj0mnJKOjnOJqprOJ1
7400C18Rlj2j7j6LJ7ROQNJlj2jJ3OjpjJkNJ0PJ3Ql%kj1j2j0j6j8j1KOLL%QPj2qPPkOlqlPJ5
7454C16J7J4%prjJ0J6mk0j5%ONkLJ1Kk2k8j2jJMMM%Lj0qPOLKJ6J7J%J2J%mr%nqJ6J4j2j9K
7505C17R%ojPRJ7Opj2j5lJ0Lnk3j4RJ7MoMP%rjJ7J8PLjJ%oj2qLQPmmproj4k0o%qJ1K3J2kj1
7559C09j5kJ1PLJ2R%JOLLRR%j4j3JRM%kmkLjnqj8j4pOJ3J7J7LlK%j6k3mJ0PLMMrjRQ%omj0
7614C21lNOlo%JOJplmrLpj2J1J5km%J5K1J0%j3j0Knj6mLRK2J0mJ2J7nj6k2j2kj1oRJ4Jk4l0
7664B74kJ2PQJ6J3lpJj4j6j3kjmq%J5K1J3jjlnlKJ2Nj0oKOJ6J1KjnrjPJ4kj5oJjmJPjj6j6
7716B90mJ0J0Ppj7jKMQmlJ5J1%LPJj2oOPJ3Onpj2pjnK%pQJ1PJrlQJm%jMLj0j5j6j7ql%J4K3
7771B98K6K0J2Nmqp%oj3kKjlj3j2OJ6K0O%qj4ppj1j4JJ6J1kMJ2kj9k5j4mJ0J8J8J3Jljj1j5
7818B89%J1J5J5rk2KJ8K7K4lj1j0nQJ2%jJrj8k5nP%qplJ3J9JmMnj0pn%Kmj9j4%Njj1rlJ1J6
7868B72%l%lrkPJ9J4J5J7ORJ8K4Opj0k0k6j4jlnnJRK0jk0lJ9J4j1k2j8OQjKQMlkmkQOJ0J5
7918C42NpkJ4Mj3mJqrmLRlj1pqpoJ%mJ8K9Lj4j3ppMK5Qnj0k0k2lMj2nOK7L5K1K%j1j0mj2j4
7969B99%k%nKJ7J3Ljkj3j4J3K1Qj4k0mJ5J3K%JNJ4LjKmqj6k3qJ2J3J2NpnQOlpj0KJ2jqj6k7
8019B82j7qk%rmJ1J7J4J8K9K4RKroRN%MJ4qk6j3nNK0J1jPKj7rlj6j3prkKJ4J8J0NP%j2j6L
8068C30J5QOPjj8j9j9j2qLQJ3Oj2j4roMKj1kJ3PNJ4J0kj5j3%JLprjKQJ1LkjKPKJMmm%Omj2
8121B96NPkMJ0KpkJ7K6J5mj6lj3k9pNQM%Ljj0kllQRL%l%mM%rqkKRNoNQj2j2%KJo%MkkLQPm
8180C08lOJ1J0jj3rlj6j7noj3MK2RMJ0OPlj1nOJ5MrqqLQnlmnPPo%J1J1lj3lKMJ1QlKNjrNP
8235C28OK0Oj2j1j5j4MRPjjKjj2j4oMKkOMj1pJ0J0MOJOJ8Qj2k0ljj2J8L4%j8j9oKQLpJMnn
8286C16Kj0l0k9j2J1K5K3J2Mqj0jmO%oNPRKj6k9l3%J2J3J9RkKNJ8J2Jl%jqjjppnJ1J5PJPQ
8336C39Jqj6j6qKJ4OrmmRJ7J7Jj4j5qoj5j3PK2K2J7Jqkmj1j3jJ6J2Jpj3kkp%QMjmj0jNNQj
8387C11OKmrk1j6QJ7O%K%PKRJ2MOMqj9n%j1kL%olJ0J8Mj2lKkj3j9oRMnQJ7JqjJNK3J7j6k0
8440C09oJ1Npj0nMkoMRJ1J3J8Mj0j3rmomnnknOJ5J7Qpml%QklJ3J6OJLmJQlj2j3o%Pkj8rJ0
8494C22J7J5Nmj0j2JMNmj3j7j8kJkJ5J4OQnrk0j7kOJ4J3Mj2j6jJ0Nnj0LJ9K5J8O%j3k2k1r
8540B92j0k3rPQjj0nRJ6J0JkJ3Qj0oOOpj6qKMjJJ0PJ%OPnj3rMNJJLRMn%PKNJ1%jMjjKlrnp
8598C05%Kj8k1kkPJ9J0nrmqOOrk3j2OJ2J5J5J7K7J5kpqMJ1J0Kmj1k7k2j4o%QQj0pOOOmj0P
8647B85Qjpj6j9mJ1J0J4J7J7J6%j6j6%Nj0j3jknmjlj0j1jKKJ2QKJ4K8K7Pj8k2j1oKJ1PJ0N
8693C23j7j2NJ0kONmLNPJ4Nrj5kJ1NJJ1Mplj2k0j1jrnNRQMJjj0mKj3j6rn%J1K5PpkLnj2J3
8745B90K6K4J8J0kj0nok6k6olJ2K6Q%kqj2pqqMKlj1j6jJ0NPQQJ0npJjMJj1j3jQJ1J0jjNlo
8796B99KJ5J1KMJ5Loj0j2OK0J5Kj8j9j8j3j0qK%MLMLQJ6nk4k0NJ9J0JOQKONmnKRJ1J3jj1m
8845C43rj5oQJ1J8Ppoj1nRj1k0j0NJ1ok0j4ljJ3K0J2jj5j1qrLJ9J4MPJ3RJ0MmPRj1j6j4lP
8892C27QorLLQJ4nj9j3jJPKj8k5qKJ3J6M%mPRKKOPOlj3j3JNrj3JJ2J0Lqj4j2jPRJ4Jj4kLQ
8945C11J2lmmj3mQJ4J3J3Mj0j9j6j5nJ1JpoOJ0nj1%QKJMJ3J2LJJ0J1lmpkLoj7j1NK0J9lj4
8993C26ppqqlj1j3MJ8J1J3J6Rpj4j8lJ2Pjrj4pKj1j0mjjJK4J8J0Roj6j0kllLlqpj1j4qlRK1
9043B62J2%QRJ0LqoJ2K0J3MmnLJmj0KJ7J0j0k4k2j1kj8j0J1QkmpjQJ8Ropk%NPQPkokOMjqr
9096B86kOJ0J7K1J6Ork3k5j5%J3Ppj5j9mJ5QqnLJ0J1PNJ2ROJ2%j2j0rk%jjNPnj0OJ4J2Jqo
9145C29j7k8j8jLJ6J6LLNJ0Qj9k4nJJRJ1Lj4LRnKLNJ1Kqmmnlj3rjJ1PlOJ5Jj5mNJ3J8J1qk9
9196C03k2LQmj0NKrKJnOJ2J4J1pj4nmPJ3jMQLKj2j7j1mkolJ6L1K2J0oj3LJ4Kk2k0jMLLpj0
9246B97j3j2RJ9J5J0Nnj6j3kKpm%kRMmj4j0ONrj8LJ6J0PJ6mj9kkMJ5J6Jj3j7k2j3jJMJ0J1
9293B73rk1jJ9L0K2pj5%%lmK%j0K%j0%LmJK1L1J3lj1j0olKjjJ7K0j3k2rpj2mNRmqjMMj1JL
9344B72j1j7j2J1J2mjJ1J7J4jMJ3%j4j0MNOJ7J5Rmj0j0KJ2Oopj2j0KoKJ7J0qj9lLmn%J2oj4
9391B82lLJRJ2Lk%lORpj4kJoQPKOJ0Mlnopj1k%jppKL%NROJ2J2J4Qj2rJj0qpk0%K2J6Rln%L
9448C25Lj7k8rJJ1Qj3l0j8%J5J3jnMJ4J0J4K4J2j2k0pmoj1mJlqJPJ0J0%%kkMJ5J6LnoJ0Oj2
9496C14j4JJ6Jj6j9rLLj2mLPJ0J0J0PRJ7J4mojrj9k0r%pj4nLOlj0nK2J5ok1j6jQJ4NKRRPl
9546B92k0j3QJ1J4NQNj1k0k0jJ1PjOJ0jMJ4j2j7jjLmjJ4J0qj0KqqOJ4J5QMoj8k0j5j4oOJ7
9593B58J3RnpPKmqnJQRMjqmmpKLKO%nMJ0PJOJ5J5J0Qok2j3jj0j6j0PJ0nlJ6J9Jj0j0j4MJ4
9645B93J0Omj6j2Ojj5k4j3JJ0J4OjJ3J3%kj%OJ2mj0jJ8K5PopkJOKqroj1j0j6oRJ3Pj8k9rJ7
9694B54J3RQomPPNOjkj1j0MJmKJ7K1J1lj1pORQkolj9k1rkPRoj1LLlnkLLj%J%%%L%qNJ7LmN
9752B89Lpj6oJ4MrLPjQ%j5rKPJoQJ3Lk%qj5rNJ1JmlmJK2K0OJ1PlpnppkOjopj1mKok1j3KOO
9809B54JRJ3PNj1k1j1RONMQJ7NrLMJ0K7J0j2j6n%lmkmj5qMPRJ1J0%j2oOR%j8j7LJ2jlnkNl
9861B85NMpn%ORJ3Olroj6pJ0Ojqj1lNRJ1J7KK%rk0j5oklrj2MJ4lomNJ3RMN%pjNll%J4K1QP
9917C20J6Jj6j9po%NRQJmo%QjrrpqNJ3NmJ1J0jmKqlOQKj8k3j1jQK0K2Lj6opmOQQQKoj0j4m
9972B83QJ1JLjlj1jNrj1lJ9J3j5j7J2K6K5RjJj1j5oj1k2j0PQkjK1K2nj2KQL%oopj7k3omKK3
10021B76K6J7Pj0k8j2QJ1lJRJ1J0rj8mNJ1Jj2j4RJ9kj6k4j8JJ7J7lj5kJ4J9J5Lj2qjJKpj0
10065B82rlKNk%J4J3J6Rqj0qojJMJ1%j3j7j4mj6j6joPJ4RK6J5OKmoj9oJ4K7J9nj1KRKqj7q
10114B91%j6k3j3JJ1J0Jl%KRJ3J4PJ1Mj8j3nMJ8Rj7k3pJ1Lj5%QLqj2OJ9J6QmoQJ6J3rk1k3
10160B80j4kmRPm%jJ1J6ok2j7qLPORJ4Oj1j9nJ9K8QrjKmkkrqJJ1J4J0KKQpj8oPLqLJ2NLJ1
10212C30Lj1j4JQKpj5j1LPLLkj0mJ1Lk4j4LmqrJJ3J4J9K1J2j0j3rLJ7JpM%j3JRNkomj0j5n
10261B70J3J4LkLkoN%JJ3Onj0pJRQknnqj2j4qj1nOJ0JqlPPpj0LLkQjjRRmj4j1JJ4J6J2J8R
10314C16k0k4j6j8j8j2LK5J5MllNJ1J8MonJLopJp%QNJ6J6NjLKj3j0mnkOjj2kkjj3j4jJ8K3
10363B82J6J9Kj2pjpm%jj6k5qJ2J5J1Njjkj3j1kLJ8K0Olj3oJ1J3nrllmOMPROkkkj2k0qKOl
10414B67j1KJ7J0JnoKMkKJ2knmnnnk%kppJ2J7Rnj4j0mjkJJ2OJlj5k0j2qj0rQJ8J1NJ3J7OO
10465B78Nj1j3j3JJ6J6J0R%kkJlLMj3j6j0lroLJ3J7J7J2%lj2qnlomLPKqj0q%ONOPNJ5J6kj3
10516B94qKROj3k0MJ6lj8j1KLNJ5J0K%MLNJ1J2kk3j3Mqj4rM%j3mLNK3K4Npj1j4nMjllqpMN
10567B66NNRJ3J7K2J2j4j1%JqjJ0J1mnpmLQJ4j4k4pklj8NK7Oj7k0j3j7qLJ4QJNqMK6RrpLJ
10616B87j0nJ3J7RkkPOlmj2pMOMpj5nkjjjNRPOJ3J1Jommpj7k0pln%KJ5L5J6mplnMLrp%olM
10672B90NRQlj5noqMJ5Qnm%MNmj3mNklJ3PlMJllmmPOmrkoj8jJ3OmJJ1K1J5Mnj8rQR%j%qj7
10729B88k0j6J0K9J7ll3l4j0J1Nj3rMJ4jk0j4PJ0K5K4%j5j9rKO%NJ4K0QJN%kl%%p%LnnnJ0
10776B75J0qrloljmMPJ3J6Kkmj0NK0J0rj1PPpj9j3ljJ2J6J2KKmJpojrjjklrnmj1qrjJ1OMj0
10830B38mRJ3Kj4%J1RJ5J6Rrj6JMjmlRJ1Lj6j6j0pJLPJ4J5J0Loj1j0lnKK1J6JJllNLj7k3p
10879B64RJ5Pmnrk1j7MK3Rj3j3JJ5J3RLkkqqmNJ7J4j2j2RJ1jpl%nj4j2pJ%lP%oLKNNQJ3Mk
10931B86OJ4lj3j1nOJkJjlMJ2j2j7j9j5OOkJ3J3moM%KJJRj2j7LLPPQPKJj0k2k0J3L0J7NJn
10981B90j3jO%OJ4K2MKlj9k2k4rJ1J8J2J0OLqk2j7m%J3J1j2j0KONkmomorqj5j4KJ0QJ9K1J3
11028B82J4Pml%OjkNJ1nj0j0MPJNoj0nkMNKoMJ4J1J4Qj6k6j2mjKOKj9k8%Rrj6J4L5K8J8Rr
11078C23k0k0kjMLj6kKj2nJ6K6Jj0NJj8j8KJ8lj4j0%J2RNlj0LJ6NlKNjqj5j7oJ1J7QJ0K1J4
11125C25nj5k0rJ1kqnkOQPMONmroO%j8roPJ6NLRJ4JpKJk2k3j4mK1J4klKJ3J4J2J7Rrj5j6j0
11176B95Lj0j2OOLjoj8rOJ0J4Lqj0rMJ7J4k%J0%j2j2j5j1oNJ3PJ2J5Nj%mrmMj1oRJ5Poomn
11226B86J2PmqqmjKMJKLnj2j4j1J%NJ4Pj3k5rLJ5J8NlJJ7J5nrqj4j0JMKJ1jj9oJ4J1%pj4j2
11276B39rKJ1J3JoNJ2J0Jj8j0MK%J3J2Jpj7k4j4LJ2Oql%qoJNJ0J1PnMK1J0%onlOQok2j2QK0
11326B69QJ5J2rj8pMNJmPOqpmj1mQJj0nLNRJ0J4Mk3k8j2MRNORnpkmPJ0MNlmj%JjKmlnj1jR
11382B51J1qj5nKPJ3J1Mj2qNQROnj3nMORJ3NpqkRJ0MQNoj1j3jJ2J2jj8j6jJ3J2J0Prk2j7Q
11431B71J8Oj1LJ3Ro%KkMJ%QNj6k4j3%J0Opj2j2JJ6K5J9PjlmJJ7J5j3k9j8oloNNNMJ7J5j7
11479C05k2j1LNKPLkqoJ2Rj6j7qJ1J8OnLQojlpj3j1KJ7K4K2QppMJ0RLrk3k1lJ1Ljoj2j1nj4
11529B50j2LRlkRQJ4PMnj5jMjQNlj1j3jK1K3Qkmpj6k4j5QJ9MkoLK3J9lk3j7lMJjmlNQmnpK
11582B56Pj4j0RK1J4J0J0OjOJ2J5Jk2k7j7j3mJ6K2J3jjLj%%j9j8jOkqmPLMoj5oK%JJ3K2J0
11629B99MQj0j7j3%JrJQJ9K1nj1j1j4j1jMloklQJ5NooQJ7Nm%J2QJ%nj2j5pj4j6JQJ0J7K2J3
11678C14QJ3%j5k4k2j0jKj2j8j1oLjlOPQPKKPNLJ3Ppj2j3oKOkmJ4K6J1pmlLlj5j4nL%LJ0K
11729B69kj%QJ0RPnk0j5JKroORMMJkoL%mm%J2kMKk1j4LnpjQJ3MNOjj3j0nnJ1K2J6LkKRJ0L
11784C06j3k0j4l%MRNj0j4pRJ7jj0j0%j3j9%Q%mMJ2J3Lj2j2QK4J0pj6lJ5J6J1%%Nkorjjj0
11831B62KK0K6MjMj9l4pJ8J0kqmmkPJ3RLkmqkMjpJmrlPJqJPN%j0JJ1jj1kNmKOlokJ5J4mNL
11887B94kkRRKNnrml%Lrk1k2j4%J0J2knrqj0pK4L0J0pk0rJ1J4NMpj7qJj1pPRJOJ8OKPQNj2
11939B82j0npoqnJJ8K2PoLJ6lj8k1j0%Jnj9j6pPJ5K0Nj1j2J1QOKkLRMKJ7J0plmmKKLRJ1Jk5
11990B83l5k1%J7J7POklMRJqrj1mKORLj1j0j7lK0K4J7Pqpqrjjoq%PlrnNOklKjkklqj5LJ8R
12045B47KQ%jRPJ4J2oj3%Onj6rlLN%nkNNOJ1RO%j1j6j2j3lJ5MnnQJ8J2LmlKOJ0kj7oN%lMJ0
12099B92KOJj1JQRQQNmj0j4j3KJ0qmJ5Ok5j9nlLNMJoj5j6j3JjjLjrJJ1J7K3J5Pjj0pM%j6m
12150B52L%j0j7qJlmORk%MLLrj7lJ5J3MJJ0Kj1kOlrnJ1K6J3LRkj1jJ4MqqmlkJ%mJmj0qjJ8
12204B63J5Kmnj9rPPj1j0RJ3OPQlqj2j5j5JJ7J6J4jj1j6nJ%J5RpkPoqLL%JRLnPJ1Mlpolj4
12256B53j9j2j%ljPK0J0LprmqlONQJ4J1OKkj6kJ4Jnj8j7j1j0jNNOJ1J0KjKj%Qjo%J1Mrrj2
12308B36j5nJ0Kj3lJ5J4LLMqj0qj2pkQJ8QKlj4j0loJ3J9J2lpLJ0KMJ1J3K1J8jk2rrj6oKko
12356B51OJ5Oj4j2nJNlMK0J9J0jj2j0mnj0j2Krj6mKPK0Ok8k4JJ8K1J0mj8rRJ5RQPmlnlJ0P
12404B74Lpj6j5qkMlj2nOMkjPJ1Noj1k%qpKPppjMNRJ0KL%mj0p%M%rkRJ3J2Pkrj0j0j0NJ0M
12459B27kQRkJQLqnKLNmj3orj2nKJ3K1J6KpJLlj8k6rKLllNJ2J7PlonLoo%mMJ9J5lrMJ0Lj0
12514B41j2j2qlnQJ1ln%LQJ0RJj0oLKlkj0j3%lj3j1LJ2J9J2Mmj1nRKqqKJ0J2J2Lomjj0pjj2
12565B00nRKqrj1mQJ4J0Kp%OKMJ2Lqj8k0j5rjOopJ1PKLJ4RLjo%QMLQJ2J0Nnj3j2nj2p%RJ4
12618B11J6Plmj1j6kQj0k4k0lJ2J5OkplQJ3J6JrNPknojJPJ5Mmonnj0j0KqpLQJ7J6Mj4j7rm
12669A75ppkOLj0lPOJ0J2J3RQNLnrj4j5%RJ1OJjKrj9oPNPlj3j1kJ5J6krj0j0lPJ0J1Kppoo
12721A70JMoj0jNL%k%MkomjjJ0K0J5JolpKKlpqLNONkj2j6nNkk%mj0%J0J5J4Rjp%jlnnmPRk
12779A77%qj3llpJLjLOMOjoQQ%rqOOrqk%N%J%JNnj0nlorpnmQJ3NNM%PPnlJOPl%Nj%J0Oj0j6
12842A54j0oMQKlJJ2J0loKkmqj4nKlokLRJ7J0npoj2j4oNJ1PKJ%MNjNJ5jprj5qjmmKJ1J0N%
12897A45j%PNj0j2j2j1OK2J4nj2mkmJNMNPJ0RmomJMpn%%om%%nKRMm%%m%LmrkjkLNjKPnj6j4
12956A04rnK%nLO%NJ5J1noRJ2Ojpj7j9oJ%MMKRJ1jj1j5j0JJ0J3OopJNjkKJjJPNpmJ0J1Lmj0
13011A21mnnNPPJ0Jpmqk0j7omjJ1J1%%QPMjKMQJ2KmjjmjllJnqplLPprllj1mRJ0JkJJ0J6Oj0
13069A13j9plj3qMRJ3J5Km%j0j4lOJOOl
13089I1
##ENDNTUPLES=	NMRSPECTRUM
##END=	
