# Supplementary material for: An Improved Helferich Method for the α/β-Stereoselective Synthesis of 4-Methylumbelliferyl Glycosides for the Detection of Microorganisms
Source: Molecules. 2015 Dec 4;20(12):21681–99. doi: 10.3390/molecules201219789 (PMC6331929; doi:10.3390/molecules201219789)
Supplement: Supplementary file 1 [file molecules-20-19789-s001.zip › NMR data.JCAMP/1H-NMR (3b1) the protected a┬-D-glucopyranonside.jcamp]

##TITLE=	4516-141124B
##JCAMPDX=	6.0	$$ NMR Plug-in 1.4 of MestReNova 6.1.1-6384
##DATATYPE=	NMRSPECTRUM
##DATACLASS=	NTUPLES
##NUMDIM=	1
##ORIGIN=	Bruker BioSpin GmbH
##OWNER=	nmr
##.OBSERVEFREQUENCY=	300.1300048828125
##.OBSERVENUCLEUS=	^1H
##.SOLVENTNAME=	5
##.PULSESEQUENCE=	zg30
##.ACQUISITIONMODE=	SIMULTANEOUS (DQD)
##$ORIGINALFORMAT=	Bruker XWIN-NMR
##$PARAMETERFILE=	(acqus, ASCII, E:/%E5%9C%A8%E6%89%80%E7%A0%94%E7%A9%B6/%E6%98%BE%E8%89%B2%E5%BA%95%E7%89%A9%E7%A0%94%E7%A9%B6/%E8%AF%BE%E9%A2%98%E5%AE%9E%E9%AA%8C%E8%AE%A1%E5%88%92%E3%80%81%E8%AE%B0%E5%BD%95%E5%8F%8A%E6%80%BB%E7%BB%93/%E6%A0%B8%E7%A3%81%E5%9B%BE%E8%B0%B1/20150212/4516-141124B%EF%BC%88%E8%91%A1%E8%90%84%E7%B3%96%E8%8B%B7%EF%BC%89/1/acqus, 0)
$$ ##TITLE= Parameter file, TOPSPIN		Version 1.3
$$ ##JCAMPDX= 5.0
$$ ##DATATYPE= Parameter Values
$$ ##ORIGIN= Bruker BioSpin GmbH
$$ ##OWNER= nmr
$$ $$ 2014-12-24 03:46:07.953 +0800  nmr@NMR
$$ $$ D:\/data/pub/nmr/4516/1/acqus
$$ ##$AMP= (0..31)
$$ 100 100 100 100 100 100 100 100 100 100 100 100 100 100 100 100 100 100 
$$ 100 100 100 100 100 100 100 100 100 100 100 100 100 100
$$ ##$ANAVPT= -1
$$ ##$AQSEQ= 0
$$ ##$AQ_mod= 3
$$ ##$AUNM= <au_zg>
$$ ##$AUTOPOS= <7 >
$$ ##$BF1= 300.13
$$ ##$BF2= 300.13
$$ ##$BF3= 300.13
$$ ##$BF4= 300.13
$$ ##$BF5= 500.13
$$ ##$BF6= 500.13
$$ ##$BF7= 500.13
$$ ##$BF8= 500.13
$$ ##$BYTORDA= 1
$$ ##$CFDGTYP= 0
$$ ##$CFRGTYP= 5
$$ ##$CHEMSTR= <none>
$$ ##$CNST= (0..63)
$$ 1 1 145 1 1 1 1 1 1 1 1 1 1 1 1 1 1 1 1 1 1 1 1 1 1 1 1 1 1 1 1 1 1 1 
$$ 1 1 1 1 1 1 1 1 1 1 1 1 1 1 1 1 1 1 1 1 1 1 1 1 1 1 1 1 1 1
$$ ##$CPDPRG= <>
$$ ##$CPDPRG1= <>
$$ ##$CPDPRG2= <>
$$ ##$CPDPRG3= <>
$$ ##$CPDPRG4= <mlev>
$$ ##$CPDPRG5= <mlev>
$$ ##$CPDPRG6= <mlev>
$$ ##$CPDPRG7= <mlev>
$$ ##$CPDPRG8= <mlev>
$$ ##$CPDPRGB= <>
$$ ##$CPDPRGT= <>
$$ ##$D= (0..63)
$$ 0 1 0 0 0 0 0 0 0 0.06 0 0 0 0 0 0 0.0002 0 0 0 0 0 0 0 0 0 0 0 0 0 0 
$$ 0 0 0 0 0 0 0 0 0 0 0 0 0 0 0 0 0 0 0 0 0 0 0 0 0 0 0 0 0 0 0 0 0
$$ ##$DATE= 1419363966
$$ ##$DBL= (0..7)
$$ 120 120 120 120 120 120 120 120
$$ ##$DBP= (0..7)
$$ 150 150 150 150 150 150 150 150
$$ ##$DBP07= 0
$$ ##$DBPNAM0= <>
$$ ##$DBPNAM1= <>
$$ ##$DBPNAM2= <>
$$ ##$DBPNAM3= <>
$$ ##$DBPNAM4= <>
$$ ##$DBPNAM5= <>
$$ ##$DBPNAM6= <>
$$ ##$DBPNAM7= <>
$$ ##$DBPOAL= (0..7)
$$ 0.5 0.5 0.5 0.5 0.5 0.5 0.5 0.5
$$ ##$DBPOFFS= (0..7)
$$ 0 0 0 0 0 0 0 0
$$ ##$DE= 6
$$ ##$DECBNUC= <off>
$$ ##$DECIM= 24
$$ ##$DECNUC= <off>
$$ ##$DECSTAT= 4
$$ ##$DIGMOD= 1
$$ ##$DIGTYP= 9
$$ ##$DL= (0..7)
$$ 0 120 120 120 120 120 120 120
$$ ##$DP= (0..7)
$$ 150 150 150 150 150 150 150 150
$$ ##$DP07= 0
$$ ##$DPNAME0= <>
$$ ##$DPNAME1= <>
$$ ##$DPNAME2= <>
$$ ##$DPNAME3= <>
$$ ##$DPNAME4= <>
$$ ##$DPNAME5= <>
$$ ##$DPNAME6= <>
$$ ##$DPNAME7= <>
$$ ##$DPOAL= (0..7)
$$ 0.5 0.5 0.5 0.5 0.5 0.5 0.5 0.5
$$ ##$DPOFFS= (0..7)
$$ 0 0 0 0 0 0 0 0
$$ ##$DQDMODE= 0
$$ ##$DR= 18
$$ ##$DS= 2
$$ ##$DSLIST= <SSSSSSSSSSSSSSS>
$$ ##$DSPFIRM= 0
$$ ##$DSPFVS= 12
$$ ##$DTYPA= 0
$$ ##$EXP= <PROTON>
$$ ##$F1LIST= <111111111111111>
$$ ##$F2LIST= <222222222222222>
$$ ##$F3LIST= <333333333333333>
$$ ##$FCUCHAN= (0..9)
$$ 0 1 0 0 0 0 0 0 0 0
$$ ##$FL1= 90
$$ ##$FL2= 90
$$ ##$FL3= 90
$$ ##$FL4= 90
$$ ##$FOV= 20
$$ ##$FQ1LIST= <freqlist>
$$ ##$FQ2LIST= <freqlist>
$$ ##$FQ3LIST= <freqlist>
$$ ##$FQ4LIST= <freqlist>
$$ ##$FQ5LIST= <freqlist>
$$ ##$FQ6LIST= <freqlist>
$$ ##$FQ7LIST= <freqlist>
$$ ##$FQ8LIST= <freqlist>
$$ ##$FRQLO3= 0
$$ ##$FRQLO3N= 0
$$ ##$FS= (0..7)
$$ 83 83 83 83 83 83 83 83
$$ ##$FTLPGN= 0
$$ ##$FW= 93750
$$ ##$FnMODE= 0
$$ ##$GP031= 0
$$ ##$GPNAM0= <sine.100>
$$ ##$GPNAM1= <sine.100>
$$ ##$GPNAM10= <sine.100>
$$ ##$GPNAM11= <sine.100>
$$ ##$GPNAM12= <sine.100>
$$ ##$GPNAM13= <sine.100>
$$ ##$GPNAM14= <sine.100>
$$ ##$GPNAM15= <sine.100>
$$ ##$GPNAM16= <sine.100>
$$ ##$GPNAM17= <sine.100>
$$ ##$GPNAM18= <sine.100>
$$ ##$GPNAM19= <sine.100>
$$ ##$GPNAM2= <sine.100>
$$ ##$GPNAM20= <sine.100>
$$ ##$GPNAM21= <sine.100>
$$ ##$GPNAM22= <sine.100>
$$ ##$GPNAM23= <sine.100>
$$ ##$GPNAM24= <sine.100>
$$ ##$GPNAM25= <sine.100>
$$ ##$GPNAM26= <sine.100>
$$ ##$GPNAM27= <sine.100>
$$ ##$GPNAM28= <sine.100>
$$ ##$GPNAM29= <sine.100>
$$ ##$GPNAM3= <sine.100>
$$ ##$GPNAM30= <sine.100>
$$ ##$GPNAM31= <sine.100>
$$ ##$GPNAM4= <sine.100>
$$ ##$GPNAM5= <sine.100>
$$ ##$GPNAM6= <sine.100>
$$ ##$GPNAM7= <sine.100>
$$ ##$GPNAM8= <sine.100>
$$ ##$GPNAM9= <sine.100>
$$ ##$GPX= (0..31)
$$ 0 0 0 0 0 0 0 0 0 0 0 0 0 0 0 0 0 0 0 0 0 0 0 0 0 0 0 0 0 0 0 0
$$ ##$GPY= (0..31)
$$ 0 0 0 0 0 0 0 0 0 0 0 0 0 0 0 0 0 0 0 0 0 0 0 0 0 0 0 0 0 0 0 0
$$ ##$GPZ= (0..31)
$$ 0 0 0 0 0 0 0 0 0 0 0 0 0 0 0 0 0 0 0 0 0 0 0 0 0 0 0 0 0 0 0 0
$$ ##$GRDPROG= <>
$$ ##$GRPDLY= -1
$$ ##$HDDUTY= 20
$$ ##$HDRATE= 20
$$ ##$HGAIN= (0..3)
$$ 0 0 0 0
$$ ##$HL1= 1
$$ ##$HL2= 35
$$ ##$HL3= 16
$$ ##$HL4= 17
$$ ##$HOLDER= 0
$$ ##$HPMOD= (0..7)
$$ 0 0 0 0 0 0 0 0
$$ ##$HPPRGN= 0
$$ ##$IN= (0..31)
$$ 0.001 0.001 0.001 0.001 0.001 0.001 0.001 0.001 0.001 0.001 0.001 0.001 
$$ 0.001 0.001 0.001 0.001 0.001 0.001 0.001 0.001 0.001 0.001 0.001 0.001 
$$ 0.001 0.001 0.001 0.001 0.001 0.001 0.001 0.001
$$ ##$INP= (0..31)
$$ 0 0 0 0 0 0 0 0 0 0 0 0 0 0 0 0 0 0 0 0 0 0 0 0 0 0 0 0 0 0 0 0
$$ ##$INSTRUM= <DPX300>
$$ ##$L= (0..31)
$$ 1 1 1 1 1 1 1 1 1 1 1 1 1 1 1 1 1 1 1 1 1 1 1 1 1 1 1 1 1 1 1 1
$$ ##$LFILTER= 200
$$ ##$LGAIN= -15
$$ ##$LOCKED= no
$$ ##$LOCKFLD= 3937
$$ ##$LOCKGN= 131.600006103516
$$ ##$LOCKPOW= -5
$$ ##$LOCKPPM= 7.23999977111816
$$ ##$LOCNUC= <2H>
$$ ##$LOCPHAS= 25
$$ ##$LOCSHFT= yes
$$ ##$LOCSW= 0
$$ ##$LTIME= 0.136000007390976
$$ ##$MASR= 4200
$$ ##$MASRLST= <masrlst>
$$ ##$NBL= 1
$$ ##$NC= -2
$$ ##$NS= 8
$$ ##$NUC1= <1H>
$$ ##$NUC2= <off>
$$ ##$NUC3= <off>
$$ ##$NUC4= <off>
$$ ##$NUC5= <off>
$$ ##$NUC6= <off>
$$ ##$NUC7= <off>
$$ ##$NUC8= <off>
$$ ##$NUCLEI= 0
$$ ##$NUCLEUS= <off>
$$ ##$O1= 1853.42560837398
$$ ##$O2= 1853.42560837398
$$ ##$O3= 1853.42560837398
$$ ##$O4= 1853.42560837398
$$ ##$O5= 0
$$ ##$O6= 0
$$ ##$O7= 0
$$ ##$O8= 0
$$ ##$OBSCHAN= (0..9)
$$ 0 0 0 0 0 0 0 0 0 0
$$ ##$OVERFLW= 0
$$ ##$P= (0..63)
$$ 13 13 26 0 0 0 0 0 0 0 0 0 0 0 0 200000 1000 2500 0 600 2500 0 0 0 0 0 
$$ 0 13 1000 0 0 0 0 0 0 0 0 0 0 0 0 0 0 0 0 0 0 0 0 0 0 0 0 0 0 0 0 0 0 
$$ 0 0 0 0 0
$$ ##$PAPS= 2
$$ ##$PARMODE= 0
$$ ##$PCPD= (0..9)
$$ 100 100 100 100 100 100 100 100 100 100
$$ ##$PHCOR= (0..31)
$$ 0 0 0 0 0 0 0 0 0 0 0 0 0 0 0 0 0 0 0 0 0 0 0 0 0 0 0 0 0 0 0 0
$$ ##$PHP= 1
$$ ##$PH_ref= 0
$$ ##$PL= (0..63)
$$ 120 0 120 120 120 120 120 120 120 120 120 120 120 120 120 120 120 120 
$$ 0 120 120 120 120 120 120 120 120 120 120 120 120 120 120 120 120 120 
$$ 120 120 120 120 120 120 120 120 120 120 120 120 120 120 120 120 120 120 
$$ 120 120 120 120 120 120 120 120 120 120
$$ ##$POWMOD= 0
$$ ##$PR= 1
$$ ##$PRECHAN= (0..15)
$$ -1 3 -1 2 0 -1 -1 -1 -1 -1 -1 -1 -1 -1 -1 -1
$$ ##$PRGAIN= 0
$$ ##$PROBHD= <5 mm PABBO BB/19F-1H/D Z-GRD Z104275/0178
$$ >
$$ ##$PROSOL= no
$$ ##$PULPROG= <zg30>
$$ ##$PW= 0
$$ ##$PYNM= <acqu.py>
$$ ##$PYNMP= <proc.py>
$$ ##$QNP= 1
$$ ##$RD= 0
$$ ##$RECCHAN= (0..15)
$$ -1 -1 -1 -1 -1 -1 -1 -1 -1 -1 -1 -1 -1 -1 -1 -1
$$ ##$RECPH= 0
$$ ##$RG= 512
$$ ##$RO= 21
$$ ##$ROUTWD1= (0..23)
$$ 0 0 0 0 0 0 0 0 0 0 0 0 0 0 0 0 0 0 0 0 1 1 0 0
$$ ##$ROUTWD2= (0..23)
$$ 0 0 0 0 0 1 0 0 0 0 0 0 0 0 0 0 0 0 1 0 1 1 0 0
$$ ##$RPUUSED= (0..8)
$$ 0 0 0 0 0 0 0 0 0
$$ ##$RSEL= (0..9)
$$ 0 2 0 0 0 0 0 0 0 0
$$ ##$S= (0..7)
$$ 83 4 83 83 83 83 83 83
$$ ##$SEOUT= 0
$$ ##$SFO1= 300.131853425608
$$ ##$SFO2= 300.131853425608
$$ ##$SFO3= 300.131853425608
$$ ##$SFO4= 300.131853425608
$$ ##$SFO5= 500.13
$$ ##$SFO6= 500.13
$$ ##$SFO7= 500.13
$$ ##$SFO8= 500.13
$$ ##$SOLVENT= <CDCl3>
$$ ##$SP= (0..31)
$$ 1 120 120 0 0 0 120 0 0 0 0 120 0 0 120 0 150 150 120 120.87 118.96 122.27 
$$ 114.95 150 150 150 150 150 150 120 150 120
$$ ##$SP07= 0
$$ ##$SPECTR= 0
$$ ##$SPNAM0= <gauss>
$$ ##$SPNAM1= <Gaus1.1000>
$$ ##$SPNAM10= <gauss>
$$ ##$SPNAM11= <Gaus1.1000>
$$ ##$SPNAM12= <gauss>
$$ ##$SPNAM13= <gauss>
$$ ##$SPNAM14= <>
$$ ##$SPNAM15= <>
$$ ##$SPNAM16= <gauss>
$$ ##$SPNAM17= <gauss>
$$ ##$SPNAM18= <>
$$ ##$SPNAM19= <Gaus1.1000>
$$ ##$SPNAM2= <Gaus1.1000>
$$ ##$SPNAM20= <Gaus1.1000>
$$ ##$SPNAM21= <Gaus1.1000>
$$ ##$SPNAM22= <Gaus1.1000>
$$ ##$SPNAM23= <gauss>
$$ ##$SPNAM24= <gauss>
$$ ##$SPNAM25= <gauss>
$$ ##$SPNAM26= <gauss>
$$ ##$SPNAM27= <gauss>
$$ ##$SPNAM28= <gauss>
$$ ##$SPNAM29= <Gaus1.1000>
$$ ##$SPNAM3= <>
$$ ##$SPNAM30= <gauss>
$$ ##$SPNAM31= <>
$$ ##$SPNAM4= <gauss>
$$ ##$SPNAM5= <gauss>
$$ ##$SPNAM6= <Gaus1.1000>
$$ ##$SPNAM7= <>
$$ ##$SPNAM8= <gauss>
$$ ##$SPNAM9= <gauss>
$$ ##$SPOAL= (0..31)
$$ 0.5 0.5 0.5 0.5 0.5 0.5 0.5 0.5 0.5 0.5 0.5 0.5 0.5 0.5 0.5 0.5 0.5 0.5 
$$ 0.5 0.5 0.5 0.5 0.5 0.5 0.5 0.5 0.5 0.5 0.5 0.5 0.5 0.5
$$ ##$SPOFFS= (0..31)
$$ 0 0 0 0 0 0 0 0 0 0 0 0 0 0 0 0 0 0 0 0 0 0 0 0 0 0 0 0 0 0 0 0
$$ ##$SUBNAM0= <"">
$$ ##$SUBNAM1= <"">
$$ ##$SUBNAM2= <"">
$$ ##$SUBNAM3= <"">
$$ ##$SUBNAM4= <"">
$$ ##$SUBNAM5= <"">
$$ ##$SUBNAM6= <"">
$$ ##$SUBNAM7= <"">
$$ ##$SUBNAM8= <"">
$$ ##$SUBNAM9= <"">
$$ ##$SW= 20.5670922153648
$$ ##$SWIBOX= (0..15)
$$ 0 0 3 4 0 0 0 0 0 0 0 0 0 0 0 0
$$ ##$SW_h= 6172.83950617284
$$ ##$TD= 65536
$$ ##$TD0= 1
$$ ##$TE= 295.16
$$ ##$TE2= 300
$$ ##$TE3= 300
$$ ##$TEG= 300
$$ ##$TL= (0..7)
$$ 0 120 120 120 120 120 120 120
$$ ##$TP= (0..7)
$$ 150 150 150 150 150 150 150 150
$$ ##$TP07= 0
$$ ##$TPNAME0= <>
$$ ##$TPNAME1= <>
$$ ##$TPNAME2= <>
$$ ##$TPNAME3= <>
$$ ##$TPNAME4= <>
$$ ##$TPNAME5= <>
$$ ##$TPNAME6= <>
$$ ##$TPNAME7= <>
$$ ##$TPOAL= (0..7)
$$ 0.5 0.5 0.5 0.5 0.5 0.5 0.5 0.5
$$ ##$TPOFFS= (0..7)
$$ 0 0 0 0 0 0 0 0
$$ ##$TUNHIN= 0
$$ ##$TUNHOUT= 0
$$ ##$TUNXOUT= 0
$$ ##$USERA1= <user>
$$ ##$USERA2= <user>
$$ ##$USERA3= <user>
$$ ##$USERA4= <user>
$$ ##$USERA5= <user>
$$ ##$V9= 5
$$ ##$VALIST= <valist>
$$ ##$VCLIST= <CCCCCCCCCCCCCCC>
$$ ##$VD= 0
$$ ##$VDLIST= <DDDDDDDDDDDDDDD>
$$ ##$VPLIST= <PPPPPPPPPPPPPPP>
$$ ##$VTLIST= <TTTTTTTTTTTTTTT>
$$ ##$WBST= 1024
$$ ##$WBSW= 4
$$ ##$XGAIN= (0..3)
$$ 0 0 0 0
$$ ##$XL= 0
$$ ##$YL= 0
$$ ##$YMAX_a= 119311
$$ ##$YMIN_a= -180436
$$ ##$ZGOPTNS= <>
$$ ##$ZL1= 120
$$ ##$ZL2= 120
$$ ##$ZL3= 120
$$ ##$ZL4= 120
$$ ##END=
$$ 
##$PARAMETERFILE=	(audita.txt, ASCII, E:/%E5%9C%A8%E6%89%80%E7%A0%94%E7%A9%B6/%E6%98%BE%E8%89%B2%E5%BA%95%E7%89%A9%E7%A0%94%E7%A9%B6/%E8%AF%BE%E9%A2%98%E5%AE%9E%E9%AA%8C%E8%AE%A1%E5%88%92%E3%80%81%E8%AE%B0%E5%BD%95%E5%8F%8A%E6%80%BB%E7%BB%93/%E6%A0%B8%E7%A3%81%E5%9B%BE%E8%B0%B1/20150212/4516-141124B%EF%BC%88%E8%91%A1%E8%90%84%E7%B3%96%E8%8B%B7%EF%BC%89/1/audita.txt, 0)
$$ ##TITLE= Audit trail, TOPSPIN		Version 1.3
$$ ##JCAMPDX= 5.01
$$ ##ORIGIN= Bruker BioSpin GmbH
$$ ##OWNER= nmr
$$ $$ D:\/data/pub/nmr/4516/1/audita.txt
$$ ##AUDIT TRAIL=  $$ (NUMBER, WHEN, WHO, WHERE, VERSION, WHAT)
$$ (   1,<2014-12-24 03:46:07.953 +0800>,<nmr>,<NMR>,<TOPSPIN 1.3>,
$$       <created by zg
$$ 	started at 2014-12-24 03:45:00.375 +0800,
$$ 	POWCHK disabled, PULCHK disabled
$$        configuration hash MD5:
$$        DF A6 11 CE 2A 02 50 55 3E 86 D8 82 5B AB EC 40
$$        data hash MD5: 64K
$$        69 62 34 31 C5 02 84 F8 30 A4 37 35 1A CD AD 4A>)
$$ (   2,<2014-12-24 03:46:11.953 +0800>,<nmr>,<NMR>,<TOPSPIN 1.3>,
$$       <user comment:
$$        ICON-NMR User ID: pub
$$        data hash MD5: 64K
$$        69 62 34 31 C5 02 84 F8 30 A4 37 35 1A CD AD 4A>)
$$ ##END=
$$ 
$$ $$ hash MD5
$$ $$ 08 F2 53 CE 22 22 67 E1 61 B2 1C F9 75 B6 95 F4
$$ 
##$PARAMETERFILE=	(auditp.txt, ASCII, E:/%E5%9C%A8%E6%89%80%E7%A0%94%E7%A9%B6/%E6%98%BE%E8%89%B2%E5%BA%95%E7%89%A9%E7%A0%94%E7%A9%B6/%E8%AF%BE%E9%A2%98%E5%AE%9E%E9%AA%8C%E8%AE%A1%E5%88%92%E3%80%81%E8%AE%B0%E5%BD%95%E5%8F%8A%E6%80%BB%E7%BB%93/%E6%A0%B8%E7%A3%81%E5%9B%BE%E8%B0%B1/20150212/4516-141124B%EF%BC%88%E8%91%A1%E8%90%84%E7%B3%96%E8%8B%B7%EF%BC%89/1/pdata/1/auditp.txt, 0)
$$ ##TITLE= Audit trail, TOPSPIN		Version 1.3
$$ ##JCAMPDX= 5.01
$$ ##ORIGIN= Bruker BioSpin GmbH
$$ ##OWNER= nmr
$$ $$ d:/data/pub/nmr/4516/1/pdata/1/auditp.txt
$$ ##AUDIT TRAIL=  $$ (NUMBER, WHEN, WHO, WHERE, VERSION, WHAT)
$$ (   1,<2014-12-24 03:46:07.953 +0800>,<nmr>,<NMR>,<TOPSPIN 1.3>,
$$       <created by zg
$$ 	started at 2014-12-24 03:45:00.375 +0800,
$$ 	POWCHK disabled, PULCHK disabled
$$        configuration hash MD5:
$$        DF A6 11 CE 2A 02 50 55 3E 86 D8 82 5B AB EC 40
$$        data hash MD5: 64K
$$        69 62 34 31 C5 02 84 F8 30 A4 37 35 1A CD AD 4A>)
$$ (   2,<2014-12-24 03:46:11.953 +0800>,<nmr>,<NMR>,<TOPSPIN 1.3>,
$$       <user comment:
$$        ICON-NMR User ID: pub
$$        data hash MD5: 64K
$$        69 62 34 31 C5 02 84 F8 30 A4 37 35 1A CD AD 4A>)
$$ (   3,<2014-12-24 09:11:39.578 +0800>,<nmr>,<NMR>,<TOPSPIN 1.3>,
$$       <Start of raw data processing
$$        ef LB = 0.3 FT_mod = 6 PKNL = 1 SI = 32K 
$$        data hash MD5: 32K
$$        11 35 22 BF 25 6D D2 6F 57 76 C8 DA 94 6F E8 01>)
$$ (   4,<2014-12-24 09:11:40.421 +0800>,<nmr>,<NMR>,<TOPSPIN 1.3>,
$$       <apk 
$$        data hash MD5: 32K
$$        CF F4 54 D3 87 4D 40 49 C9 94 DF A9 FF DA 41 A6>)
$$ (   5,<2014-12-24 09:11:41.031 +0800>,<nmr>,<NMR>,<TOPSPIN 1.3>,
$$       <abs ABSG = 5 
$$        data hash MD5: 32K
$$        8D 13 B8 57 DD DF 7E 44 E8 49 15 80 F6 24 75 1A>)
$$ ##END=
$$ 
$$ $$ hash MD5
$$ $$ 68 77 92 B0 AA 95 FD 32 23 E4 24 EC 46 F0 B7 2F
$$ 
##$PARAMETERFILE=	(format.temp, ASCII, E:/%E5%9C%A8%E6%89%80%E7%A0%94%E7%A9%B6/%E6%98%BE%E8%89%B2%E5%BA%95%E7%89%A9%E7%A0%94%E7%A9%B6/%E8%AF%BE%E9%A2%98%E5%AE%9E%E9%AA%8C%E8%AE%A1%E5%88%92%E3%80%81%E8%AE%B0%E5%BD%95%E5%8F%8A%E6%80%BB%E7%BB%93/%E6%A0%B8%E7%A3%81%E5%9B%BE%E8%B0%B1/20150212/4516-141124B%EF%BC%88%E8%91%A1%E8%90%84%E7%B3%96%E8%8B%B7%EF%BC%89/1/format.temp, 0)
$$ EDIT_PAR COMMAND FILE
$$ 
$$ DI_MODE         LONG
$$ ED_ENTRY        ACQU
$$ ORDER           FILE
$$ 
$$ 
$$ HEADER		"F2 - Acquisition Parameters"
$$ T_NAME		Date_
$$ 		TYPE	R64
$$ 		CLASS	ACQU
$$ 		SUBRANGE 0.0 50000000
$$ 		REL	"Date_=itodate(DATE)"
$$ 		INV_REL	"DATE=datetoi(Date_,DATE)"
$$ 		FORMAT	"%14.0f"
$$ 		TEXT	" "
$$ END
$$ T_NAME		Time
$$ 		TYPE	R32
$$ 		CLASS	ACQU
$$ 		SUBRANGE 0.0 1000000
$$ 		REL	"Time=itotime(DATE)"
$$ 		INV_REL	"DATE=timetoi(Time,DATE)"
$$ 		FORMAT	"%14.2f"
$$ 		TEXT	" "
$$ END
$$ NAME		INSTRUM
$$ 		TEXT	" "
$$ END
$$ NAME		PROBHD
$$ 		FORMAT	"%14.14s"
$$ 		TEXT	" "
$$ END
$$ NAME		PULPROG
$$ 		TEXT	" "
$$ END
$$ NAME		TD
$$ 		TEXT	" "
$$ END
$$ NAME		SOLVENT
$$ 		TEXT	" "
$$ END
$$ NAME		NS
$$ 		TEXT	" "
$$ END
$$ NAME		DS
$$ 		TEXT	" "
$$ END
$$ T_NAME		SWH
$$ 		TYPE	R32
$$ 		CLASS	ACQU
$$ 		SUBRANGE 0.0 1e8
$$ 		REL	"SWH=SW*SFO1"
$$ 		INV_REL "SW=SWH/SFO1"
$$ 		UNIT	"Hz"
$$ 		FORMAT	"%14.3f Hz"
$$ 		TEXT	" "
$$ END
$$ T_NAME          FIDRES
$$                 TYPE    R32
$$                 CLASS   ACQU
$$                 SUBRANGE 0.0 100000
$$                 REL     "FIDRES=SW*SFO1/TD"
$$                 INV_REL "TD = nextpow(SW*SFO1/FIDRES)"
$$ 		UNIT	"Hz"
$$ 		FORMAT	"%14.6f Hz"
$$ 		TEXT	" "
$$ END
$$ T_NAME          AQ
$$ 		TYPE	R32
$$ 		CLASS	ACQU
$$ 		SUBRANGE 0.0 1000
$$ 		REL	"AQ=aqcalc(SW,SFO1,TD,DIGTYP)"
$$ 		INV_REL	"TD=tdcalc(SW,SFO1,1.0e6*AQ,DIGTYP)"
$$ 		UNIT	"sec"
$$ 		FORMAT	"%14.7f sec"
$$ 		TEXT	" "
$$ END
$$ NAME		RG
$$ 		TEXT	" "
$$ END
$$ T_NAME          DW
$$ 		TYPE	R32
$$ 		CLASS	ACQU
$$ 		SUBRANGE 0.0 1000000
$$ 		REL	"DW=1/(2*SW*SFO1)"
$$ 		INV_REL	"SW=1000000/(2*(0.005+DW)*SFO1)"
$$ 		UNIT	"usec"
$$ 		FORMAT	"%14.3lf usec"
$$ 		TEXT	" "
$$ END
$$ NAME		DE
$$ 		FORMAT	"%14.2f usec"
$$ 		TEXT	" "
$$ END
$$ NAME		TE
$$ 		FORMAT	"%14.1f K"
$$ 		TEXT	" "
$$ END
$$ T_NAME		D1
$$ 		TYPE	R32
$$ 		CLASS	ACQU
$$ 		SUBRANGE 0.0 1e38
$$ 		REL	"D1=D[1]"
$$ 		INV_REL	"D[1]=D1"
$$ 		UNIT	"sec"
$$ 		FORMAT	"%14.8f sec"
$$ 		TEXT	" "
$$ END
$$ NAME		TD0
$$ 		TEXT	" "
$$ END
$$ HEADER		"======== CHANNEL f1 ========"
$$ NAME		NUC1
$$ 		NONEDIT
$$ 		TEXT	" "
$$ END
$$ T_NAME		P1
$$ 		TYPE	R32
$$ 		CLASS	ACQU
$$ 		SUBRANGE 0.0 1.0e10
$$ 		REL	"P1=P[1]"
$$ 		INV_REL	"P[1]=P1"
$$ 		UNIT	"usec"
$$ 		FORMAT	"%14.2f usec"
$$ 		TEXT	" "
$$ END
$$ T_NAME		PL1
$$ 		TYPE	R32
$$ 		CLASS	ACQU
$$ 		SUBRANGE -6.0 1e38
$$ 		REL	"PL1=PL[1]"
$$ 		INV_REL	"PL[1]=PL1"
$$ 		UNIT	"dB"
$$ 		FORMAT	"%14.2f dB"
$$ 		TEXT	" "
$$ END
$$ NAME		SFO1
$$ 		FORMAT	"%14.7f MHz"
$$ 		TEXT	" "
$$ END
$$ 
##$PARAMETERFILE=	(integrals.txt, ASCII, E:/%E5%9C%A8%E6%89%80%E7%A0%94%E7%A9%B6/%E6%98%BE%E8%89%B2%E5%BA%95%E7%89%A9%E7%A0%94%E7%A9%B6/%E8%AF%BE%E9%A2%98%E5%AE%9E%E9%AA%8C%E8%AE%A1%E5%88%92%E3%80%81%E8%AE%B0%E5%BD%95%E5%8F%8A%E6%80%BB%E7%BB%93/%E6%A0%B8%E7%A3%81%E5%9B%BE%E8%B0%B1/20150212/4516-141124B%EF%BC%88%E8%91%A1%E8%90%84%E7%B3%96%E8%8B%B7%EF%BC%89/1/pdata/1/integrals.txt, 0)
$$    Current data set:
$$    NAME =	4516-141124B	EXPNO =	1	PROCNO = 1
$$    USER =	pub	DU    =	d:
$$ 
$$    Number   Integrated Region     Integral
$$      1      7.601      7.485         1.00000
$$      2      7.019      6.903         1.97367
$$      3      6.269      6.170         0.97686
$$      4      5.410      5.268         2.08426
$$      5      5.268      5.116         2.07834
$$      6      4.382      4.256         1.04633
$$      7      4.256      4.151         1.04532
$$      8      3.999      3.863         1.02051
$$      9      2.485      2.380         2.96814
$$     10      2.191      2.118         3.21970
$$     11      2.118      2.008         9.52148
$$     12      1.672      1.536         1.79651
$$ 
##$PARAMETERFILE=	(intrng, ASCII, E:/%E5%9C%A8%E6%89%80%E7%A0%94%E7%A9%B6/%E6%98%BE%E8%89%B2%E5%BA%95%E7%89%A9%E7%A0%94%E7%A9%B6/%E8%AF%BE%E9%A2%98%E5%AE%9E%E9%AA%8C%E8%AE%A1%E5%88%92%E3%80%81%E8%AE%B0%E5%BD%95%E5%8F%8A%E6%80%BB%E7%BB%93/%E6%A0%B8%E7%A3%81%E5%9B%BE%E8%B0%B1/20150212/4516-141124B%EF%BC%88%E8%91%A1%E8%90%84%E7%B3%96%E8%8B%B7%EF%BC%89/1/pdata/1/intrng, 0)
$$ A 1.0 #regions in PPM
$$ # low field   high field  bias        slope
$$   7.600592629678847  7.4852732932285475  0.0  0.0  # for region 1
$$   7.01875415940688  6.90343482295658  0.0  0.0  # for region 2
$$   6.269178472479932  6.1695845000910365  0.0  0.0  # for region 3
$$   5.409525237123152  5.267996960570511  0.0  0.0  # for region 4
$$   5.267996960570511  5.115985107976934  0.0  0.0  # for region 5
$$   4.382134785111391  4.256331872620154  0.0  0.0  # for region 6
$$   4.256331872620154  4.151496112210791  0.0  0.0  # for region 7
$$   3.9994842596172138  3.8631977710850416  0.0  0.0  # for region 8
$$   2.484607521701913  2.3797717612925493  0.0  0.0  # for region 9
$$   2.1910673925556954  2.1176823602691406  0.0  0.0  # for region 10
$$   2.1176823602691406  2.0076048118393093  0.0  0.0  # for region 11
$$   1.6721303785293462  1.5358438899971738  0.0  0.0  # for region 12
$$ 
##$PARAMETERFILE=	(parm.txt, ASCII, E:/%E5%9C%A8%E6%89%80%E7%A0%94%E7%A9%B6/%E6%98%BE%E8%89%B2%E5%BA%95%E7%89%A9%E7%A0%94%E7%A9%B6/%E8%AF%BE%E9%A2%98%E5%AE%9E%E9%AA%8C%E8%AE%A1%E5%88%92%E3%80%81%E8%AE%B0%E5%BD%95%E5%8F%8A%E6%80%BB%E7%BB%93/%E6%A0%B8%E7%A3%81%E5%9B%BE%E8%B0%B1/20150212/4516-141124B%EF%BC%88%E8%91%A1%E8%90%84%E7%B3%96%E8%8B%B7%EF%BC%89/1/pdata/1/parm.txt, 0)
$$ 
$$ Current Data Parameters
$$ NAME       4516-141124B                
$$ EXPNO                 1                
$$ PROCNO                1                
$$ 
$$ F2 - Acquisition Parameters
$$ Date_          20141224                
$$ Time               3.46                
$$ INSTRUM          DPX300                
$$ PROBHD   5 mm PABBO BB/                
$$ PULPROG            zg30                
$$ TD                65536                
$$ SOLVENT           CDCl3                
$$ NS                    8                
$$ DS                    2                
$$ SWH            6172.839 Hz             
$$ FIDRES         0.094190 Hz             
$$ AQ            5.3084660 sec            
$$ RG                  512                
$$ DW               81.000 usec           
$$ DE                 6.00 usec           
$$ TE                295.2 K              
$$ D1           1.00000000 sec            
$$ TD0                   1                
$$ 
$$ ======== CHANNEL f1 ========
$$ NUC1                 1H                
$$ P1                13.00 usec           
$$ PL1                0.00 dB             
$$ SFO1        300.1318534 MHz            
$$ 
$$ F2 - Processing parameters
$$ SI                32768                
$$ SF          300.1300000 MHz            
$$ WDW                  EM                
$$ SSB                   0                
$$ LB                 0.30 Hz             
$$ GB                    0                
$$ PC                 1.00                
$$ 
##$PARAMETERFILE=	(peak.txt, ASCII, E:/%E5%9C%A8%E6%89%80%E7%A0%94%E7%A9%B6/%E6%98%BE%E8%89%B2%E5%BA%95%E7%89%A9%E7%A0%94%E7%A9%B6/%E8%AF%BE%E9%A2%98%E5%AE%9E%E9%AA%8C%E8%AE%A1%E5%88%92%E3%80%81%E8%AE%B0%E5%BD%95%E5%8F%8A%E6%80%BB%E7%BB%93/%E6%A0%B8%E7%A3%81%E5%9B%BE%E8%B0%B1/20150212/4516-141124B%EF%BC%88%E8%91%A1%E8%90%84%E7%B3%96%E8%8B%B7%EF%BC%89/1/pdata/1/peak.txt, 0)
$$ DU=d:, USER=pub, NAME=4516-141124B, EXPNO=1, PROCNO=1
$$ F1=7.753ppm, F2=6.872ppm, MI=0.38cm, MAXI=10.34cm, PC=1.000
$$      #     ADDRESS            FREQUENCY         INTENSITY
$$                            [Hz]        [PPM]
$$      1     14183.0     2267.949       7.5566         1.45
$$ 
$$      2     14228.5     2259.390       7.5280         1.59
$$ 
$$      3     14622.2     2185.225       7.2809         9.05
$$ 
$$      4     15105.8     2094.114       6.9774         1.02
$$ 
$$      5     15117.5     2091.905       6.9700         1.95
$$ 
$$      6     15125.7     2090.377       6.9649         1.64
$$ 
$$      7     15138.3     2088.010       6.9570         0.56
$$ 
$$      8     15172.0     2081.656       6.9358         0.95
$$ 
$$      9     15183.8     2079.429       6.9284         0.70
$$ 
$$     10     16313.7     1866.578       6.2192         1.70
$$ 
$$     11     16318.7     1865.629       6.2161         1.63
$$ 
$$     12     17695.5     1606.266       5.3519         1.04
$$ 
$$     13     17721.5     1601.368       5.3356         1.46
$$ 
$$     14     17738.7     1598.121       5.3248         1.74
$$ 
$$     15     17903.6     1567.082       5.2213         0.54
$$ 
$$     16     17942.8     1559.693       5.1967         1.17
$$ 
$$     17     17954.9     1557.392       5.1891         1.08
$$ 
$$     18     17982.3     1552.250       5.1719         0.91
$$ 
$$     19     19293.0     1305.333       4.3492         0.35
$$ 
$$     20     19323.0     1299.685       4.3304         0.38
$$ 
$$     21     19359.0     1292.908       4.3078         0.66
$$ 
$$     22     19388.0     1287.427       4.2896         0.70
$$ 
$$     23     19494.9     1267.294       4.2225         0.85
$$ 
$$     24     19503.7     1265.641       4.2170         0.86
$$ 
$$     25     19560.2     1255.005       4.1815         0.45
$$ 
$$     26     19569.3     1253.287       4.1758         0.43
$$ 
$$     27     19919.0     1187.416       3.9563         0.36
$$ 
$$     28     19937.5     1183.927       3.9447         0.36
$$ 
$$     29     19949.5     1181.666       3.9372         0.37
$$ 
$$     30     19959.3     1179.820       3.9310         0.38
$$ 
$$     31     19971.9     1177.449       3.9231         0.38
$$ 
$$     32     19989.9     1174.046       3.9118         0.31
$$ 
$$     33     22346.9      730.029       2.4324         6.55
$$ 
$$     34     22351.5      729.178       2.4295         6.19
$$ 
$$     35     22812.5      642.332       2.1402        11.44
$$ 
$$     36     22894.3      626.923       2.0888        15.00
$$ 
$$     37     22899.6      625.925       2.0855        14.16
$$ 
$$     38     22932.9      619.647       2.0646        12.20
$$ 
$$     39     23665.5      481.640       1.6048         3.20
$$ 
$$ 
##$PARAMETERFILE=	(procs, ASCII, E:/%E5%9C%A8%E6%89%80%E7%A0%94%E7%A9%B6/%E6%98%BE%E8%89%B2%E5%BA%95%E7%89%A9%E7%A0%94%E7%A9%B6/%E8%AF%BE%E9%A2%98%E5%AE%9E%E9%AA%8C%E8%AE%A1%E5%88%92%E3%80%81%E8%AE%B0%E5%BD%95%E5%8F%8A%E6%80%BB%E7%BB%93/%E6%A0%B8%E7%A3%81%E5%9B%BE%E8%B0%B1/20150212/4516-141124B%EF%BC%88%E8%91%A1%E8%90%84%E7%B3%96%E8%8B%B7%EF%BC%89/1/pdata/1/procs, 0)
$$ ##TITLE= Parameter file, TOPSPIN		Version 1.3
$$ ##JCAMPDX= 5.0
$$ ##DATATYPE= Parameter Values
$$ ##ORIGIN= Bruker BioSpin GmbH
$$ ##OWNER= nmr
$$ $$ 2014-12-24 09:14:02.484 +0800  nmr@NMR
$$ $$ d:/data/pub/nmr/4516-141124B/1/pdata/1//procs
$$ ##$ABSF1= 16.45902
$$ ##$ABSF2= -4.108198
$$ ##$ABSG= 5
$$ ##$ABSL= 3
$$ ##$ALPHA= 0
$$ ##$AQORDER= 0
$$ ##$ASSFAC= 0
$$ ##$ASSFACI= 0
$$ ##$ASSFACX= 0
$$ ##$ASSWID= 0
$$ ##$AUNMP= <proc_1dnp>
$$ ##$AXLEFT= 0
$$ ##$AXRIGHT= 0
$$ ##$AXTYPE= 0
$$ ##$AXUNIT= <>
$$ ##$AZFE= 0.1
$$ ##$AZFW= 0.1
$$ ##$BCFW= 0
$$ ##$BC_mod= 0
$$ ##$BYTORDP= 0
$$ ##$COROFFS= 0
$$ ##$CY= 15
$$ ##$DATMOD= 1
$$ ##$DC= 0
$$ ##$DFILT= <>
$$ ##$DTYPP= 0
$$ ##$F1P= 8.24289330830572
$$ ##$F2P= 0.1600561807438
$$ ##$FCOR= 0.5
$$ ##$FTSIZE= 32768
$$ ##$FT_mod= 6
$$ ##$GAMMA= 0
$$ ##$GB= 0
$$ ##$INTBC= 1
$$ ##$INTSCL= 1.335005e-009
$$ ##$ISEN= 128
$$ ##$LB= 0.3
$$ ##$LEV0= 0
$$ ##$LPBIN= 0
$$ ##$MAXI= 4.64609
$$ ##$MC2= 0
$$ ##$MEAN= 0
$$ ##$ME_mod= 0
$$ ##$MI= 0
$$ ##$NCOEF= 0
$$ ##$NC_proc= -5
$$ ##$NLEV= 6
$$ ##$NOISF1= 0
$$ ##$NOISF2= 0
$$ ##$NSP= 0
$$ ##$NTH_PI= 0
$$ ##$NZP= 0
$$ ##$OFFSET= 16.45902
$$ ##$PC= 1
$$ ##$PHC0= 160.3657
$$ ##$PHC1= 6.18264
$$ ##$PH_mod= 1
$$ ##$PKNL= yes
$$ ##$PPARMOD= 0
$$ ##$PPDIAG= 0
$$ ##$PPIPTYP= 0
$$ ##$PPMPNUM= 100
$$ ##$PPRESOL= 1
$$ ##$PSCAL= 0
$$ ##$PSIGN= 0
$$ ##$REVERSE= no
$$ ##$SF= 300.13
$$ ##$SI= 32768
$$ ##$SIGF1= 0
$$ ##$SIGF2= 0
$$ ##$SINO= 400
$$ ##$SIOLD= 32768
$$ ##$SREGLST= <1H.CDCl3>
$$ ##$SSB= 0
$$ ##$STSI= 32768
$$ ##$STSR= 0
$$ ##$SW_p= 6172.83950617283
$$ ##$SYMM= 0
$$ ##$S_DEV= 0
$$ ##$TDeff= 65536
$$ ##$TDoff= 0
$$ ##$TI= <>
$$ ##$TILT= no
$$ ##$TM1= 0
$$ ##$TM2= 0
$$ ##$TOPLEV= 0
$$ ##$USERP1= <user>
$$ ##$USERP2= <user>
$$ ##$USERP3= <user>
$$ ##$USERP4= <user>
$$ ##$USERP5= <user>
$$ ##$WDW= 1
$$ ##$XDIM= 8192
$$ ##$YMAX_p= 306930375
$$ ##$YMIN_p= -1158394
$$ ##END=
$$ 
##$PARAMETERFILE=	(pulseprogram, ASCII, E:/%E5%9C%A8%E6%89%80%E7%A0%94%E7%A9%B6/%E6%98%BE%E8%89%B2%E5%BA%95%E7%89%A9%E7%A0%94%E7%A9%B6/%E8%AF%BE%E9%A2%98%E5%AE%9E%E9%AA%8C%E8%AE%A1%E5%88%92%E3%80%81%E8%AE%B0%E5%BD%95%E5%8F%8A%E6%80%BB%E7%BB%93/%E6%A0%B8%E7%A3%81%E5%9B%BE%E8%B0%B1/20150212/4516-141124B%EF%BC%88%E8%91%A1%E8%90%84%E7%B3%96%E8%8B%B7%EF%BC%89/1/pulseprogram, 0)
$$ # 1 "C:/Bruker/TP13/exp/stan/nmr/lists/pp/zg30"
$$ ;zg30
$$ ;avance-version (07/04/03)
$$ ;1D sequence
$$ ;using 30 degree flip angle
$$ ;
$$ ;$CLASS=HighRes
$$ ;$DIM=1D
$$ ;$TYPE=
$$ ;$SUBTYPE=
$$ ;$COMMENT=
$$ 
$$ 
$$ # 1 "C:/Bruker/TP13/exp/stan/nmr/lists/pp/Avance.incl" 1
$$ ;Avance.incl
$$ ;
$$ ;avance-version (07/01/22)
$$ ;
$$ ;$CLASS=HighRes Incl
$$ ;$COMMENT=
$$ 
$$ 
$$ 
$$ 
$$ 
$$ 
$$ 
$$ 
$$ 
$$ 
$$ 
$$ 
$$ 
$$ 
$$ 
$$ 
$$ 
$$ 
$$ 
$$ 
$$ 
$$ 
$$ 
$$ 
$$ 
$$ 
$$ 
$$ 
$$ 
$$ 
$$ 
$$ 
$$ 
$$ 
$$ 
$$ 
$$ 
$$ 
$$ 
$$ 
$$ 
$$ 
$$ 
$$ 
$$ 
$$ 
$$ 
$$ 
$$ 
$$ 
$$ 
$$ 
$$ 
$$ 
$$ 
$$ 
$$ 
$$ 
$$ 
$$ 
$$ 
$$ 
$$ 
$$ 
$$ 
$$ 
$$ 
$$ 
$$ 
$$ 
$$ 
$$ 
$$ 
$$ 
$$ 
$$ 
$$ 
$$ 
$$ 
$$ 
$$ 
$$ 
$$ 
$$ 
$$ 
$$ 
$$ 
$$ 
$$ 
$$ 
$$ 
$$ 
$$ 
$$ 
$$ 
$$ 
$$ 
$$ 
$$ 
$$ 
$$ 
$$ 
$$ 
$$ 
$$ 
$$ 
$$ 
$$ 
$$ 
$$ 
$$ 
$$ 
$$ 
$$ 
$$ 
$$ 
$$ 
$$ 
$$ 
$$ 
$$ 
$$ 
$$ 
$$ 
$$ 
$$ 
$$ 
$$ 
$$ 
$$ ;$Id: Avance1.incl,v 1.10.6.2 2007/01/22 13:54:46 ber Exp $
$$ # 13 "C:/Bruker/TP13/exp/stan/nmr/lists/pp/zg30" 2
$$ 
$$ 
$$ 
$$ "acqt0=-p1*0.66/3.1416"
$$ 
$$ 
$$ # 1 "mc_line 19 file C:/Bruker/TP13/exp/stan/nmr/lists/pp/zg30 expanding definition part of mc command before ze"
$$ define delay MCWRK
$$ define delay MCREST
$$ "MCWRK = 0.500000*30m"
$$ "MCREST = 30m - 30m"
$$ # 19 "C:/Bruker/TP13/exp/stan/nmr/lists/pp/zg30"
$$ 1 ze
$$ # 1 "mc_line 19 file C:/Bruker/TP13/exp/stan/nmr/lists/pp/zg30 expanding definition of mc command after ze"
$$ # 20 "C:/Bruker/TP13/exp/stan/nmr/lists/pp/zg30"
$$ # 1 "mc_line 20 file C:/Bruker/TP13/exp/stan/nmr/lists/pp/zg30 expanding start label for mc command"
$$ 2 MCWRK  * 2
$$ LBLF0, MCREST
$$ # 21 "C:/Bruker/TP13/exp/stan/nmr/lists/pp/zg30"
$$   d1
$$   p1*0.33 ph1
$$   go=2 ph31
$$ # 1 "mc_line 24 file C:/Bruker/TP13/exp/stan/nmr/lists/pp/zg30 expanding mc command in line"
$$   MCWRK wr #0
$$   MCWRK zd 
$$   lo to LBLF0 times td0
$$ 
$$ # 25 "C:/Bruker/TP13/exp/stan/nmr/lists/pp/zg30"
$$ exit
$$ 
$$ 
$$ ph1=0 2 2 0 1 3 3 1
$$ ph31=0 2 2 0 1 3 3 1
$$ 
$$ 
$$ ;pl1 : f1 channel - power level for pulse (default)
$$ ;p1 : f1 channel -  90 degree high power pulse
$$ ;d1 : relaxation delay; 1-5 * T1
$$ ;NS: 1 * n, total number of scans: NS * TD0
$$ 
$$ 
$$ 
$$ ;$Id: zg30,v 1.7.10.2 2007/04/11 13:16:56 ber Exp $
$$ 
##$PARAMETERFILE=	(scon, ASCII, E:/%E5%9C%A8%E6%89%80%E7%A0%94%E7%A9%B6/%E6%98%BE%E8%89%B2%E5%BA%95%E7%89%A9%E7%A0%94%E7%A9%B6/%E8%AF%BE%E9%A2%98%E5%AE%9E%E9%AA%8C%E8%AE%A1%E5%88%92%E3%80%81%E8%AE%B0%E5%BD%95%E5%8F%8A%E6%80%BB%E7%BB%93/%E6%A0%B8%E7%A3%81%E5%9B%BE%E8%B0%B1/20150212/4516-141124B%EF%BC%88%E8%91%A1%E8%90%84%E7%B3%96%E8%8B%B7%EF%BC%89/1/scon, 0)
$$ ##TITLE= Parameter file, TOPSPIN		Version 1.3
$$ ##JCAMPDX= 5.0
$$ ##DATATYPE= Parameter Values
$$ ##ORIGIN= Bruker BioSpin GmbH
$$ ##OWNER= nmr
$$ $$ 2014-12-24 03:45:00.312 +0800  nmr@NMR
$$ $$ D:\/data/pub/nmr/4516/1/scon
$$ ##$BLKPA= (0..15)
$$ 3 3 3 3 3 3 3 3 3 3 3 3 3 3 3 3 
$$ ##$BLKTR= (0..15)
$$ 3 3 3 3 3 3 3 3 3 3 3 3 3 3 3 3 
$$ ##$DE1= 2
$$ ##$DE2= 2
$$ ##$DEADC= 4
$$ ##$DEPA= 2
$$ ##$DERX= 3
$$ ##$PHASP4= (0..15)
$$ 0.5 0.5 0.5 0.5 0.5 0.5 0.5 0.5 0.5 0.5 0.5 0.5 0.5 0.5 0.5 0.5 
$$ ##$PHASPR= (0..15)
$$ 3 3 3 3 3 3 3 3 3 3 3 3 3 3 3 3 
$$ ##$SHAPPR= (0..15)
$$ 1.6 1.6 1.6 1.6 1.6 1.6 1.6 1.6 1.6 1.6 1.6 1.6 1.6 1.6 1.6 1.6 
$$ ##END=
$$ 
##$PARAMETERFILE=	(uxnmr.par, ASCII, E:/%E5%9C%A8%E6%89%80%E7%A0%94%E7%A9%B6/%E6%98%BE%E8%89%B2%E5%BA%95%E7%89%A9%E7%A0%94%E7%A9%B6/%E8%AF%BE%E9%A2%98%E5%AE%9E%E9%AA%8C%E8%AE%A1%E5%88%92%E3%80%81%E8%AE%B0%E5%BD%95%E5%8F%8A%E6%80%BB%E7%BB%93/%E6%A0%B8%E7%A3%81%E5%9B%BE%E8%B0%B1/20150212/4516-141124B%EF%BC%88%E8%91%A1%E8%90%84%E7%B3%96%E8%8B%B7%EF%BC%89/1/uxnmr.par, 0)
$$ ##TITLE= Parameter file, TOPSPIN		Version 1.3
$$ ##JCAMPDX= 5.0
$$ ##DATATYPE= Parameter Values
$$ ##ORIGIN= Bruker BioSpin GmbH
$$ ##OWNER= Administrator
$$ $$ 2014-09-30 11:26:32.828 +0800  nmr@NMR
$$ $$ C:/Bruker/TP13/conf/instr/DPX300/uxnmr.par
$$ ##$ACB= 0
$$ ##$ACBTAT= (0..15)
$$ 0 88 72 50 0 0 0 0 0 0 0 0 0 0 0 0
$$ ##$ACBTBA= (0..15)
$$ 0 30 40 0 0 0 0 0 0 0 0 0 0 0 0 0
$$ ##$ACBTCTL= (0..15)
$$ 0 0 0 0 0 0 0 0 0 0 0 0 0 0 0 0
$$ ##$ACBTDI= (0..15)
$$ 0 70 70 72 0 0 0 0 0 0 0 0 0 0 0 0
$$ ##$ACBTDM= (0..15)
$$ 0 0 0 0 0 0 0 0 0 0 0 0 0 0 0 0
$$ ##$ACBTFHI= (0..15)
$$ 0 0 0 0 0 0 0 0 0 0 0 0 0 0 0 0
$$ ##$ACBTFL= (0..15)
$$ 0 249 250 8 0 0 0 0 0 0 0 0 0 0 0 0
$$ ##$ACBTFLO= (0..15)
$$ 0 0 0 0 0 0 0 0 0 0 0 0 0 0 0 0
$$ ##$ACBTOUT= (0..15)
$$ 0 0 0 0 0 0 0 0 0 0 0 0 0 0 0 0
$$ ##$ACBTPO= (0..15)
$$ 0 100000 50000 20000 0 0 0 0 0 0 0 0 0 0 0 0
$$ ##$ACBTPW= (0..15)
$$ 0 0 0 0 0 0 0 0 0 0 0 0 0 0 0 0
$$ ##$ACBTSB= (0..15)
$$ 0 1 1 1 0 0 0 0 0 0 0 0 0 0 0 0
$$ ##$ACBTY= <no>
$$ ##$AQSBDHW= (0..31)
$$ 255 255 255 255 255 255 255 255 255 255 255 255 255 255 255 255 255 255 
$$ 255 255 255 255 255 255 255 255 255 255 255 255 255 255
$$ ##$AQSBDID= (0..31)
$$ 255 255 255 255 255 255 255 255 255 255 255 255 255 255 255 255 255 255 
$$ 255 255 255 255 255 255 255 255 255 255 255 255 255 255
$$ ##$AQSBDNO= (0..31)
$$ 255 255 255 255 255 255 255 255 255 255 255 255 255 255 255 255 255 255 
$$ 255 255 255 255 255 255 255 255 255 255 255 255 255 255
$$ ##$AQSBDTY= (0..31)
$$ 255 255 255 255 255 255 255 255 255 255 255 255 255 255 255 255 255 255 
$$ 255 255 255 255 255 255 255 255 255 255 255 255 255 255
$$ ##$AQSBUAD= (0..31)
$$ 255 255 255 255 255 255 255 255 255 255 255 255 255 255 255 255 255 255 
$$ 255 255 255 255 255 255 255 255 255 255 255 255 255 255
$$ ##$AQSECL= (0..31)
$$ 255 255 255 255 255 255 255 255 255 255 255 255 255 255 255 255 255 255 
$$ 255 255 255 255 255 255 255 255 255 255 255 255 255 255
$$ ##$AQSECLS= (0..31)
$$ 255 255 255 255 255 255 255 255 255 255 255 255 255 255 255 255 255 255 
$$ 255 255 255 255 255 255 255 255 255 255 255 255 255 255
$$ ##$ATT19F= (0..1)
$$ 0 0
$$ ##$ATT1H= (0..1)
$$ 0 0
$$ ##$ATT3H= (0..1)
$$ 0 0
$$ ##$ATTX= (0..1)
$$ 0 0
$$ ##$ATTY= (0..1)
$$ 0 0
$$ ##$ATTZ= (0..1)
$$ 0 0
$$ ##$BACSAIR= yes
$$ ##$BACSCAP= 60
$$ ##$BACSDEL= 10
$$ ##$BACSFCM= no
$$ ##$BACSOPT= <>
$$ ##$BACSTY= <tty08>
$$ ##$BARPTY= <no>
$$ ##$BFREQ= 300.13
$$ ##$BIRDS= no
$$ ##$BMPC= 0
$$ ##$BMPCTY= <no>
$$ ##$BPSUTY= <no>
$$ ##$BSMS= 1
$$ ##$BSMSTY= <tty02>
$$ ##$CFASMOD= (0..7)
$$ 2 2 0 0 0 0 0 0
$$ ##$CFASMUL= (0..7)
$$ 1 1 0 0 0 0 0 0
$$ ##$CNFTXDR= (0..7)
$$ 3 3 0 0 0 0 0 0
$$ ##$COMDIG2= 0
$$ ##$CPDBTY= <no>
$$ ##$CRCOTY= <no>
$$ ##$DATSTAT= no
$$ ##$DIGI140= (0..7)
$$ 0 0 0 0 0 0 0 0
$$ ##$DIGIB12= (0..7)
$$ 0 0 0 0 0 0 0 0
$$ ##$DIGIB16= (0..7)
$$ 0 0 0 0 0 0 0 0
$$ ##$DIGIFA= (0..7)
$$ 0 0 0 0 0 0 0 0
$$ ##$DIGIHA= (0..7)
$$ 0 0 0 0 0 0 0 0
$$ ##$DIGIHAF= (0..7)
$$ 0 0 0 0 0 0 0 0
$$ ##$DIGIHRD= (0..7)
$$ 0 0 0 0 0 0 0 0
$$ ##$DIGIIA= (0..7)
$$ 0 0 0 0 0 0 0 0
$$ ##$DIGIO16= (0..7)
$$ 0 0 0 0 0 0 0 0
$$ ##$DIGISA= (0..7)
$$ 0 0 0 0 0 0 0 0
$$ ##$DIGISAF= (0..7)
$$ 1 0 0 0 0 0 0 0
$$ ##$DIGISL= (0..7)
$$ 0 0 0 0 0 0 0 0
$$ ##$DIGITYI= (0..7)
$$ 0 0 0 0 0 0 0 0
$$ ##$DIGITYP= (0..7)
$$ 0 0 0 0 0 0 0 0
$$ ##$DIGITZ= 0
$$ ##$DRU= no
$$ ##$FCUMEM= (0..7)
$$ 258048 258048 0 0 0 0 0 0
$$ ##$FCUPAL= (0..7)
$$ 3 3 0 0 0 0 0 0
$$ ##$FQMIX= 0
$$ ##$FUNCMOD= <>
$$ ##$GCUTYPE= 1
$$ ##$GTUTY= <no>
$$ ##$HFAC= 3
$$ ##$HPCU= 0
$$ ##$HPCUTY= <no>
$$ ##$HPTXLP= (0..3)
$$ -1 -1 -1 -1
$$ ##$HPTXPI= (0..3)
$$ 0 0 0 0
$$ ##$HPTXPO= (0..3)
$$ 0 0 0 0
$$ ##$HPTXTY= (0..3)
$$ 0 0 0 0
$$ ##$IF451= 0
$$ ##$IFREQ= 1
$$ ##$INTFPR= 0
$$ ##$IPSO= no
$$ ##$LOCKTY= <tty03>
$$ ##$LOCSWID= 0
$$ ##$M2FAC= 0
$$ ##$MASTY= <no>
$$ ##$MEMPRM= 0
$$ ##$MHFAC= 0
$$ ##$MXFAC= 0
$$ ##$NAMPD1= <2H>
$$ ##$NAMPD10= <>
$$ ##$NAMPD11= <>
$$ ##$NAMPD12= <>
$$ ##$NAMPD13= <>
$$ ##$NAMPD14= <>
$$ ##$NAMPD15= <>
$$ ##$NAMPD16= <>
$$ ##$NAMPD2= <1H>
$$ ##$NAMPD3= <X-BB19F_2HS>
$$ ##$NAMPD4= <>
$$ ##$NAMPD5= <>
$$ ##$NAMPD6= <>
$$ ##$NAMPD7= <>
$$ ##$NAMPD8= <>
$$ ##$NAMPD9= <>
$$ ##$NFCU= 2
$$ ##$NMRCH= 2
$$ ##$NMRMEM= 16384
$$ ##$NRCU= 1
$$ ##$NROUT= 1
$$ ##$PAMPF1= (0..15)
$$ 75 99 0 27 2 0 0 203 134 46 255 117 1 0 0 0
$$ ##$PAMPF2= (0..15)
$$ 0 0 0 0 0 0 0 0 0 0 0 0 0 0 0 0
$$ ##$PAMPF3= (0..15)
$$ 0 0 0 0 0 0 0 0 0 0 0 0 0 0 0 0
$$ ##$PAMPF4= (0..15)
$$ 0 0 0 0 0 0 0 0 0 0 0 0 0 0 0 0
$$ ##$PAMPF5= (0..15)
$$ 0 0 0 0 0 0 0 0 0 0 0 0 0 0 0 0
$$ ##$PAMPF6= (0..15)
$$ 0 0 0 0 0 0 0 0 0 0 0 0 0 0 0 0
$$ ##$PAMPF7= (0..15)
$$ 0 0 0 0 0 0 0 0 0 0 0 0 0 0 0 0
$$ ##$PAMPF8= (0..15)
$$ 0 0 0 0 0 0 0 0 0 0 0 0 0 0 0 0
$$ ##$PH4= 0
$$ ##$PHF4TY= <no>
$$ ##$POWCHK= no
$$ ##$PRAMD1= (0..7)
$$ 0 1048576 0 0 0 1048576 0 0
$$ ##$PRAMD10= (0..7)
$$ 0 0 0 0 0 0 0 0
$$ ##$PRAMD11= (0..7)
$$ 0 0 0 0 0 0 0 0
$$ ##$PRAMD12= (0..7)
$$ 0 0 0 0 0 0 0 0
$$ ##$PRAMD13= (0..7)
$$ 0 0 0 0 0 0 0 0
$$ ##$PRAMD14= (0..7)
$$ 0 0 0 0 0 0 0 0
$$ ##$PRAMD15= (0..7)
$$ 0 0 0 0 0 0 0 0
$$ ##$PRAMD16= (0..7)
$$ 0 0 0 0 0 0 0 0
$$ ##$PRAMD17= (0..7)
$$ 0 0 0 0 0 0 0 0
$$ ##$PRAMD18= (0..7)
$$ 0 0 0 0 0 0 0 0
$$ ##$PRAMD19= (0..7)
$$ 0 0 0 0 0 0 0 0
$$ ##$PRAMD2= (0..7)
$$ 0 0 0 0 0 0 0 0
$$ ##$PRAMD20= (0..7)
$$ 0 0 0 0 0 0 0 0
$$ ##$PRAMD21= (0..7)
$$ 0 0 0 0 0 0 0 0
$$ ##$PRAMD3= (0..7)
$$ 2 0 0 0 2 0 0 0
$$ ##$PRAMD4= (0..7)
$$ 2147483644 2146435071 2147483647 134217727 2147483644 2146435071 2147483647 
$$ 134217727
$$ ##$PRAMD5= (0..7)
$$ 0 0 0 0 0 0 0 0
$$ ##$PRAMD6= (0..7)
$$ 0 0 0 0 0 0 0 0
$$ ##$PRAMD7= (0..7)
$$ 0 0 0 0 0 0 0 0
$$ ##$PRAMD8= (0..7)
$$ 0 0 0 0 0 0 0 0
$$ ##$PRAMD9= (0..7)
$$ 0 0 0 0 0 0 0 0
$$ ##$PRAMLED= (0..1)
$$ 15 15
$$ ##$PRAMP1= <tty01>
$$ ##$PRAMP2= <no>
$$ ##$PRAMP3= <no>
$$ ##$PRAMP4= <no>
$$ ##$PRAMP5= <no>
$$ ##$PRAMP6= <no>
$$ ##$PRAMP7= <no>
$$ ##$PRAMP8= <no>
$$ ##$PRAMPTP= 0
$$ ##$PREPTY= <no>
$$ ##$PRESHLD= 0
$$ ##$PTS160= -1
$$ ##$PTSA2X= (0..7)
$$ 0 0 0 0 0 0 0 0
$$ ##$PTSF2X= (0..7)
$$ 309 309 0 0 0 0 0 0
$$ ##$PTSFMX= (0..7)
$$ 620 620 0 0 0 0 0 0
$$ ##$PULCHK= no
$$ ##$RCUCDS= (0..7)
$$ 4194304 0 0 0 0 0 0 0
$$ ##$RCUCFS= (0..7)
$$ 4096 0 0 0 0 0 0 0
$$ ##$RCUCSS= (0..7)
$$ 262144 0 0 0 0 0 0 0
$$ ##$RCUI2C1= (0..7)
$$ 78 66 0 0 0 0 0 0
$$ ##$RCUI2C2= (0..7)
$$ 0 0 0 0 0 0 0 0
$$ ##$RCUI2C3= (0..7)
$$ 0 0 0 0 0 0 0 0
$$ ##$RCUI2C4= (0..7)
$$ 0 0 0 0 0 0 0 0
$$ ##$RCUI2C5= (0..7)
$$ 0 0 0 0 0 0 0 0
$$ ##$RCUI2C6= (0..7)
$$ 0 0 0 0 0 0 0 0
$$ ##$RCUI2C7= (0..7)
$$ 0 0 0 0 0 0 0 0
$$ ##$RCUI2C8= (0..7)
$$ 0 0 0 0 0 0 0 0
$$ ##$RDCU= 0
$$ ##$RGTYPE= (0..7)
$$ 5 0 0 0 0 0 0 0
$$ ##$RG_max= (0..7)
$$ 46341 0 0 0 0 0 0 0 
$$ ##$RG_min= (0..7)
$$ 1 0 0 0 0 0 0 0 
$$ ##$RG_tab1= (0..255)
$$ 1 1.1 1.3 1.4 1.6 1.8 2 2.2 2.5 2.8 3.2 3.6 4 4.5 5 5.7 6.3 7.1 8 9 10.1 
$$ 11.3 12.7 14.3 16 18 20.2 22.6 25.4 28.5 32 35.9 40.3 45.3 50.8 57 64 
$$ 71.8 80.6 90.5 101.6 114 128 143.7 161.3 181 203.2 228.1 256 287.4 322.5 
$$ 362 406.4 456.1 512 574.7 645.1 724.1 812.7 912.3 1024 1149.4 1290.2 1448.2 
$$ 1625.5 1824.6 2048 2298.8 2580.3 2896.3 3251 3649.1 4096 4597.6 5160.6 
$$ 5792.6 6502 7298.2 8192 9195.2 10321.3 11585.2 13004 14596.5 16384 18390.4 
$$ 20642.5 23170.5 26008 29193 32768 36780.8 41285.1 46341 -1 -1 -1 -1 -1 
$$ -1 -1 -1 -1 -1 -1 -1 -1 -1 -1 -1 -1 -1 -1 -1 -1 -1 -1 -1 -1 -1 -1 -1 -1 
$$ -1 -1 -1 -1 -1 -1 -1 -1 -1 -1 -1 -1 -1 -1 -1 -1 -1 -1 -1 -1 -1 -1 -1 -1 
$$ -1 -1 -1 -1 -1 -1 -1 -1 -1 -1 -1 -1 -1 -1 -1 -1 -1 -1 -1 -1 -1 -1 -1 -1 
$$ -1 -1 -1 -1 -1 -1 -1 -1 -1 -1 -1 -1 -1 -1 -1 -1 -1 -1 -1 -1 -1 -1 -1 -1 
$$ -1 -1 -1 -1 -1 -1 -1 -1 -1 -1 -1 -1 -1 -1 -1 -1 -1 -1 -1 -1 -1 -1 -1 -1 
$$ -1 -1 -1 -1 -1 -1 -1 -1 -1 -1 -1 -1 -1 -1 -1 -1 -1 -1 -1 -1 -1 -1 -1 -1 
$$ -1 -1 -1 -1 -1 -1 -1 -1 -1 -1 -1 -1 -1
$$ ##$RG_tab2= (0..255)
$$ -1 -1 -1 -1 -1 -1 -1 -1 -1 -1 -1 -1 -1 -1 -1 -1 -1 -1 -1 -1 -1 -1 -1 -1 
$$ -1 -1 -1 -1 -1 -1 -1 -1 -1 -1 -1 -1 -1 -1 -1 -1 -1 -1 -1 -1 -1 -1 -1 -1 
$$ -1 -1 -1 -1 -1 -1 -1 -1 -1 -1 -1 -1 -1 -1 -1 -1 -1 -1 -1 -1 -1 -1 -1 -1 
$$ -1 -1 -1 -1 -1 -1 -1 -1 -1 -1 -1 -1 -1 -1 -1 -1 -1 -1 -1 -1 -1 -1 -1 -1 
$$ -1 -1 -1 -1 -1 -1 -1 -1 -1 -1 -1 -1 -1 -1 -1 -1 -1 -1 -1 -1 -1 -1 -1 -1 
$$ -1 -1 -1 -1 -1 -1 -1 -1 -1 -1 -1 -1 -1 -1 -1 -1 -1 -1 -1 -1 -1 -1 -1 -1 
$$ -1 -1 -1 -1 -1 -1 -1 -1 -1 -1 -1 -1 -1 -1 -1 -1 -1 -1 -1 -1 -1 -1 -1 -1 
$$ -1 -1 -1 -1 -1 -1 -1 -1 -1 -1 -1 -1 -1 -1 -1 -1 -1 -1 -1 -1 -1 -1 -1 -1 
$$ -1 -1 -1 -1 -1 -1 -1 -1 -1 -1 -1 -1 -1 -1 -1 -1 -1 -1 -1 -1 -1 -1 -1 -1 
$$ -1 -1 -1 -1 -1 -1 -1 -1 -1 -1 -1 -1 -1 -1 -1 -1 -1 -1 -1 -1 -1 -1 -1 -1 
$$ -1 -1 -1 -1 -1 -1 -1 -1 -1 -1 -1 -1 -1 -1 -1 -1
$$ ##$RG_tab3= (0..255)
$$ -1 -1 -1 -1 -1 -1 -1 -1 -1 -1 -1 -1 -1 -1 -1 -1 -1 -1 -1 -1 -1 -1 -1 -1 
$$ -1 -1 -1 -1 -1 -1 -1 -1 -1 -1 -1 -1 -1 -1 -1 -1 -1 -1 -1 -1 -1 -1 -1 -1 
$$ -1 -1 -1 -1 -1 -1 -1 -1 -1 -1 -1 -1 -1 -1 -1 -1 -1 -1 -1 -1 -1 -1 -1 -1 
$$ -1 -1 -1 -1 -1 -1 -1 -1 -1 -1 -1 -1 -1 -1 -1 -1 -1 -1 -1 -1 -1 -1 -1 -1 
$$ -1 -1 -1 -1 -1 -1 -1 -1 -1 -1 -1 -1 -1 -1 -1 -1 -1 -1 -1 -1 -1 -1 -1 -1 
$$ -1 -1 -1 -1 -1 -1 -1 -1 -1 -1 -1 -1 -1 -1 -1 -1 -1 -1 -1 -1 -1 -1 -1 -1 
$$ -1 -1 -1 -1 -1 -1 -1 -1 -1 -1 -1 -1 -1 -1 -1 -1 -1 -1 -1 -1 -1 -1 -1 -1 
$$ -1 -1 -1 -1 -1 -1 -1 -1 -1 -1 -1 -1 -1 -1 -1 -1 -1 -1 -1 -1 -1 -1 -1 -1 
$$ -1 -1 -1 -1 -1 -1 -1 -1 -1 -1 -1 -1 -1 -1 -1 -1 -1 -1 -1 -1 -1 -1 -1 -1 
$$ -1 -1 -1 -1 -1 -1 -1 -1 -1 -1 -1 -1 -1 -1 -1 -1 -1 -1 -1 -1 -1 -1 -1 -1 
$$ -1 -1 -1 -1 -1 -1 -1 -1 -1 -1 -1 -1 -1 -1 -1 -1
$$ ##$RG_tab4= (0..255)
$$ -1 -1 -1 -1 -1 -1 -1 -1 -1 -1 -1 -1 -1 -1 -1 -1 -1 -1 -1 -1 -1 -1 -1 -1 
$$ -1 -1 -1 -1 -1 -1 -1 -1 -1 -1 -1 -1 -1 -1 -1 -1 -1 -1 -1 -1 -1 -1 -1 -1 
$$ -1 -1 -1 -1 -1 -1 -1 -1 -1 -1 -1 -1 -1 -1 -1 -1 -1 -1 -1 -1 -1 -1 -1 -1 
$$ -1 -1 -1 -1 -1 -1 -1 -1 -1 -1 -1 -1 -1 -1 -1 -1 -1 -1 -1 -1 -1 -1 -1 -1 
$$ -1 -1 -1 -1 -1 -1 -1 -1 -1 -1 -1 -1 -1 -1 -1 -1 -1 -1 -1 -1 -1 -1 -1 -1 
$$ -1 -1 -1 -1 -1 -1 -1 -1 -1 -1 -1 -1 -1 -1 -1 -1 -1 -1 -1 -1 -1 -1 -1 -1 
$$ -1 -1 -1 -1 -1 -1 -1 -1 -1 -1 -1 -1 -1 -1 -1 -1 -1 -1 -1 -1 -1 -1 -1 -1 
$$ -1 -1 -1 -1 -1 -1 -1 -1 -1 -1 -1 -1 -1 -1 -1 -1 -1 -1 -1 -1 -1 -1 -1 -1 
$$ -1 -1 -1 -1 -1 -1 -1 -1 -1 -1 -1 -1 -1 -1 -1 -1 -1 -1 -1 -1 -1 -1 -1 -1 
$$ -1 -1 -1 -1 -1 -1 -1 -1 -1 -1 -1 -1 -1 -1 -1 -1 -1 -1 -1 -1 -1 -1 -1 -1 
$$ -1 -1 -1 -1 -1 -1 -1 -1 -1 -1 -1 -1 -1 -1 -1 -1
$$ ##$RG_tab5= (0..255)
$$ -1 -1 -1 -1 -1 -1 -1 -1 -1 -1 -1 -1 -1 -1 -1 -1 -1 -1 -1 -1 -1 -1 -1 -1 
$$ -1 -1 -1 -1 -1 -1 -1 -1 -1 -1 -1 -1 -1 -1 -1 -1 -1 -1 -1 -1 -1 -1 -1 -1 
$$ -1 -1 -1 -1 -1 -1 -1 -1 -1 -1 -1 -1 -1 -1 -1 -1 -1 -1 -1 -1 -1 -1 -1 -1 
$$ -1 -1 -1 -1 -1 -1 -1 -1 -1 -1 -1 -1 -1 -1 -1 -1 -1 -1 -1 -1 -1 -1 -1 -1 
$$ -1 -1 -1 -1 -1 -1 -1 -1 -1 -1 -1 -1 -1 -1 -1 -1 -1 -1 -1 -1 -1 -1 -1 -1 
$$ -1 -1 -1 -1 -1 -1 -1 -1 -1 -1 -1 -1 -1 -1 -1 -1 -1 -1 -1 -1 -1 -1 -1 -1 
$$ -1 -1 -1 -1 -1 -1 -1 -1 -1 -1 -1 -1 -1 -1 -1 -1 -1 -1 -1 -1 -1 -1 -1 -1 
$$ -1 -1 -1 -1 -1 -1 -1 -1 -1 -1 -1 -1 -1 -1 -1 -1 -1 -1 -1 -1 -1 -1 -1 -1 
$$ -1 -1 -1 -1 -1 -1 -1 -1 -1 -1 -1 -1 -1 -1 -1 -1 -1 -1 -1 -1 -1 -1 -1 -1 
$$ -1 -1 -1 -1 -1 -1 -1 -1 -1 -1 -1 -1 -1 -1 -1 -1 -1 -1 -1 -1 -1 -1 -1 -1 
$$ -1 -1 -1 -1 -1 -1 -1 -1 -1 -1 -1 -1 -1 -1 -1 -1
$$ ##$RG_tab6= (0..255)
$$ -1 -1 -1 -1 -1 -1 -1 -1 -1 -1 -1 -1 -1 -1 -1 -1 -1 -1 -1 -1 -1 -1 -1 -1 
$$ -1 -1 -1 -1 -1 -1 -1 -1 -1 -1 -1 -1 -1 -1 -1 -1 -1 -1 -1 -1 -1 -1 -1 -1 
$$ -1 -1 -1 -1 -1 -1 -1 -1 -1 -1 -1 -1 -1 -1 -1 -1 -1 -1 -1 -1 -1 -1 -1 -1 
$$ -1 -1 -1 -1 -1 -1 -1 -1 -1 -1 -1 -1 -1 -1 -1 -1 -1 -1 -1 -1 -1 -1 -1 -1 
$$ -1 -1 -1 -1 -1 -1 -1 -1 -1 -1 -1 -1 -1 -1 -1 -1 -1 -1 -1 -1 -1 -1 -1 -1 
$$ -1 -1 -1 -1 -1 -1 -1 -1 -1 -1 -1 -1 -1 -1 -1 -1 -1 -1 -1 -1 -1 -1 -1 -1 
$$ -1 -1 -1 -1 -1 -1 -1 -1 -1 -1 -1 -1 -1 -1 -1 -1 -1 -1 -1 -1 -1 -1 -1 -1 
$$ -1 -1 -1 -1 -1 -1 -1 -1 -1 -1 -1 -1 -1 -1 -1 -1 -1 -1 -1 -1 -1 -1 -1 -1 
$$ -1 -1 -1 -1 -1 -1 -1 -1 -1 -1 -1 -1 -1 -1 -1 -1 -1 -1 -1 -1 -1 -1 -1 -1 
$$ -1 -1 -1 -1 -1 -1 -1 -1 -1 -1 -1 -1 -1 -1 -1 -1 -1 -1 -1 -1 -1 -1 -1 -1 
$$ -1 -1 -1 -1 -1 -1 -1 -1 -1 -1 -1 -1 -1 -1 -1 -1
$$ ##$RG_tab7= (0..255)
$$ -1 -1 -1 -1 -1 -1 -1 -1 -1 -1 -1 -1 -1 -1 -1 -1 -1 -1 -1 -1 -1 -1 -1 -1 
$$ -1 -1 -1 -1 -1 -1 -1 -1 -1 -1 -1 -1 -1 -1 -1 -1 -1 -1 -1 -1 -1 -1 -1 -1 
$$ -1 -1 -1 -1 -1 -1 -1 -1 -1 -1 -1 -1 -1 -1 -1 -1 -1 -1 -1 -1 -1 -1 -1 -1 
$$ -1 -1 -1 -1 -1 -1 -1 -1 -1 -1 -1 -1 -1 -1 -1 -1 -1 -1 -1 -1 -1 -1 -1 -1 
$$ -1 -1 -1 -1 -1 -1 -1 -1 -1 -1 -1 -1 -1 -1 -1 -1 -1 -1 -1 -1 -1 -1 -1 -1 
$$ -1 -1 -1 -1 -1 -1 -1 -1 -1 -1 -1 -1 -1 -1 -1 -1 -1 -1 -1 -1 -1 -1 -1 -1 
$$ -1 -1 -1 -1 -1 -1 -1 -1 -1 -1 -1 -1 -1 -1 -1 -1 -1 -1 -1 -1 -1 -1 -1 -1 
$$ -1 -1 -1 -1 -1 -1 -1 -1 -1 -1 -1 -1 -1 -1 -1 -1 -1 -1 -1 -1 -1 -1 -1 -1 
$$ -1 -1 -1 -1 -1 -1 -1 -1 -1 -1 -1 -1 -1 -1 -1 -1 -1 -1 -1 -1 -1 -1 -1 -1 
$$ -1 -1 -1 -1 -1 -1 -1 -1 -1 -1 -1 -1 -1 -1 -1 -1 -1 -1 -1 -1 -1 -1 -1 -1 
$$ -1 -1 -1 -1 -1 -1 -1 -1 -1 -1 -1 -1 -1 -1 -1 -1
$$ ##$RG_tab8= (0..255)
$$ -1 -1 -1 -1 -1 -1 -1 -1 -1 -1 -1 -1 -1 -1 -1 -1 -1 -1 -1 -1 -1 -1 -1 -1 
$$ -1 -1 -1 -1 -1 -1 -1 -1 -1 -1 -1 -1 -1 -1 -1 -1 -1 -1 -1 -1 -1 -1 -1 -1 
$$ -1 -1 -1 -1 -1 -1 -1 -1 -1 -1 -1 -1 -1 -1 -1 -1 -1 -1 -1 -1 -1 -1 -1 -1 
$$ -1 -1 -1 -1 -1 -1 -1 -1 -1 -1 -1 -1 -1 -1 -1 -1 -1 -1 -1 -1 -1 -1 -1 -1 
$$ -1 -1 -1 -1 -1 -1 -1 -1 -1 -1 -1 -1 -1 -1 -1 -1 -1 -1 -1 -1 -1 -1 -1 -1 
$$ -1 -1 -1 -1 -1 -1 -1 -1 -1 -1 -1 -1 -1 -1 -1 -1 -1 -1 -1 -1 -1 -1 -1 -1 
$$ -1 -1 -1 -1 -1 -1 -1 -1 -1 -1 -1 -1 -1 -1 -1 -1 -1 -1 -1 -1 -1 -1 -1 -1 
$$ -1 -1 -1 -1 -1 -1 -1 -1 -1 -1 -1 -1 -1 -1 -1 -1 -1 -1 -1 -1 -1 -1 -1 -1 
$$ -1 -1 -1 -1 -1 -1 -1 -1 -1 -1 -1 -1 -1 -1 -1 -1 -1 -1 -1 -1 -1 -1 -1 -1 
$$ -1 -1 -1 -1 -1 -1 -1 -1 -1 -1 -1 -1 -1 -1 -1 -1 -1 -1 -1 -1 -1 -1 -1 -1 
$$ -1 -1 -1 -1 -1 -1 -1 -1 -1 -1 -1 -1 -1 -1 -1 -1
$$ ##$ROUTER= 2
$$ ##$RX22TY= <tty10>
$$ ##$SCMTY= <no>
$$ ##$SPECTR= 5
$$ ##$SY2FLAG= 0
$$ ##$TFXNUM= 0
$$ ##$TRIPLO2= 0
$$ ##$VTUTY= <tty05>
$$ ##$WBREFAM= (0..15)
$$ 100 100 100 100 100 100 100 100 100 100 100 100 100 100 100 100
$$ ##$WBREFPH= (0..15)
$$ 0 0 0 0 0 0 0 0 0 0 0 0 0 0 0 0
$$ ##$XFAC= 2
$$ ##END=
$$ 
##$DECIM=	24
##$DSPFVS=	12
##NTUPLES=	NMRSPECTRUM
##VARNAME=	FREQUENCY,	SPECTRUM/REAL,	SPECTRUM/IMAG,	PAGE NUMBER
##SYMBOL=	X,	R,	I,	N
##VARTYPE=	INDEPENDENT,	DEPENDENT,	DEPENDENT,	PAGE
##VARFORM=	AFFN,	ASDF,	ASDF,	AFFN
##VARDIM=	65536,	65536,	65536,	2
##UNITS=	HZ,	ARBITRARY UNITS,	ARBITRARY UNITS,
##FIRST=	4939.8455810546875,	-0.29236471652984619141,	0.043622940778732299805,	1
##LAST=	-1232.8995843604207039,	-0.13377757370471954346,	0.27324652671813964844,	2
##MIN=	-1232.8995843604207039,	-2.2490358352661132812,	-382.150543212890625,	1
##MAX=	4939.8455810546875,	579.81732177734375,	354.2801513671875,	1
##FACTOR=	-0.094190053641796112061,	0.0072477165222167971165,	0.0047768817901611328874,	1
##PAGE=	N=1
##DATATABLE=	(X++(R..R)), XYDATA
-52445d0Joj3roqpkRNLPm%J2J1RJ1Rpj5oRJ2nj8k0j3mklmJLooJ0J0KKORLlnqonkNO%lLKLJ0
-52388f3Jj1olj6rPQmNJ6NllNRJ2%oqlPLKOjJMNQJ0%j3j1j0rj1j3KJ2J0NLRMj0j4KJ0Kqpj
-52335g0MOJjJJ%ll%NPJknL%ppJOQ%lkJKOKqj0lOPPJlkLJ1OOLpj0LLlmrj4nlklLJ0J7J2J0
-52275b6Lj5oROmokmoJO%JJ3PJmljlpoJkklMJ1%kOJ9%qrlOLJjn%JJlLJ2Lj0j0lllqjRJ2J3
-52216a7JpmlrkJlmJLPPJnqj5j7mMJ2J7J1%jjNQPLJRMqj2rlNj2j3l%MLNLqj2%%pRPJMNJLJ2
-52157b3OOQ%j1j4kMRJ1OjonnjkmnkPJ7Onmj%mm%Lkkk%OJ1OjLJml%%jK%Jkj1j9pJ6K2J1jk
-52099FoqJJKJm%RJ7J2Mkj2j7j3nJljKKoj0NNkPPrj4pJ0J0knlJM%kkjJ1J1PMpj3j4j3kQJ2
-52045b3RQkrj0pnqrQJ7J0KpoJ2R%j%knk%nnoj0qPPKPJ2J0JrloqJ0J8OKMmonjkj0j5nNK0K0
-51989BK0J0onL%o%JJJ2J0%nljj6k2pQP%kJ0J0J7J1Kkj7k0j2nJlllOK6K1Jrj8oRMkj3j0JJ0
-51938G%j2lPJ4RMLkqj1qNM%Ljjjprp%Jmj0jJ0J0J0J0Qlmjrj5j0LJ5K0J9J1kj4r%j2qNjor
-51885a0lNONOQJ5Qrj1j7j7%lJMQJ2J5ROknj4j7lJ%%J%llMRJ9J1PMj0j5j5j2oo%ROJ%llQJ9
-51831B0Pj7j8j1omrqMJ2J3J5J6J3J1J0Ojloj9j5PJ1oj5KJ2J1%j4kOj1j2qrLJ7K5J6jo%Lp
-51785C2j3rpmoKmj2qKLJ1J8J8QKjjmJRRlnrj1%Mj1j4oMJ7J5Kj2j2jMLl%J1jlNLJ0KqrpPK
-51731B0kmNMj3j1MOJoj1KQOJJ2J7KjmLNM%mnqj4mRjk2k3o%J%%JLJ8J6ONJ3kj9j4lLnmOJ1
-51677FNKKKQJJ%jjK%kmopNnnJ3J9J5orJ5Kk2pMklll%JjjJJ%%JjPOmm%kkNJ6J1ok1j8ol%J4
-51617A0K2J2J0%Kjj9j8j0mpnJ8J9Koj2j4j4oMNjkkJ4J0rj4oLkNJ4QJplKlKJ7J6jj3qrLJ5
-51568A8J0NJrk5k2lJ7J7J3J1Nrj2pJJ2LkMJjLoqllrlJ%%OQKkopLJ4MrLOlKJj6%J4L%mj4j8
-51513a3j8qJ7J7%%NMQRjj0rj5j2JJ0lj4nPJ4K0PKKMJ3K2K5J4%%qj3lj%plMJjj2rlj5j1q%
-51463DNMlj0nMQPjrommJ0QmmKJ6K0Pj0j7kK%RORNJjkjqmnqKQJ0knLmj0OJ5J6lj9j7LK1J3
-51408E6Mlnj0qppqlJqKJ1KmMJ3J7J5%p%JJ1K2J8Oqj2noj3j6k0j3JRJ1J0Pjj0qkNPqj1%RJ0
-51357D9LojPJ2Rlj0j1oj1lMPKJJnj7j4NJ0PQRlk0j1J4J0oppjLJ0mj2j2nOKMmlN%%lKJ1Ll
-51304A6oj6j9LJ9J8J8J8Nj3j4qplJ0JnprjKLJPQJ0lj1kJ0Pn%JLMNJ4J3joj7j9k0k1qkJ3K3
-51255IJ0lnmlNJ2J5J6MrjJ2J3%qj1pJ0PjjJKLnj5j8nLn%RRPJ1ok1j1J1RjP%qjNRLkqj0jJ1
-51201D3Rknj3j6ojNjMJ5J1MRNj0rkmPPoj6j4okRK0J6ql1k9nJ3J1OOjOJ1J3K2QmrnjJmpj4
-51150C0qjq%QJ7Rjlqj0JROmojQPj1oj4j2RJ5Ooj0rLK5K5QjoMpk0j4rlLNKoj5oK1L1J3%qj4
-51097C8k0j3qLJ1J3RMOKj0j1OJ3J1J3Qm%kJKj5k3j6pQJ0NNJjjrj5JJ8Pj5rJ6J8nj0J3J3K
-51050F3Moj1j5rJ5J4j3rKOKjJ3J4Ln%K%kj0nKqrrjJ1J4Qnj1lKj2j9kJ9K3Qj2j4LPJ1QMJr
-51000E9j2rkMRLmJ2K0Lnj8j8LPrj3nmrlPMj%J6RpmJJ9J7NQJ8J5Jj4j1rj1j9j2konKLQJ3J6
-50949G0J9J2j2k7k2nPMmj0jk%jlQJ1l%LnmkLJ2J1Mkqmnj2%J8J9J0lk0j5klrrJ5K1OpkMko
-50898D7nlj6j4KJ0J8J2j1l1j5mMOJ4J6Pmj5mJ2J3%pj4lRRjKJ0R%qol%qlLKLQLqqMJ8Kj7k5
-50847A0j7PK3J0%Kmp%J2Rmo%%j2qJ7J8Npj6j0%jqJkkJ0J5Orqom%JPJ0P%nLPj1j4j2j4j0m
-50796b1MPLjlJMP%mookLK0K6J5J1nmlj5j1PjqljQK4J7J%pj3j2qQLqjmjOKPK1PoMK0J1j5j5
-50742F3j0KJ1jj1KNJQJ4Mj7k2jJ1Jj0lKoqqOJ7J2JpqlPMkk%LJqqkLMooLpj5p%OJ7J0pj5j3
-50688EJL%KJ1J3%lQJ9Lj3kJ1J1pj0LOJ%jQJ6Pmj2j2MOrj2j3nLNJ3J5Kj2pjnj0QJ8J5Qj1j0
-50638F6kqr%JqkNklj1j2LJ0OnoNQMjKOJ1J4Mn%jokKn%J2Opqj6k2nJKJ2J0NK%jqj6j3kOJ0
-50583B7J3QMKpj1PK0Qj2rlnprj0NRJ1K8K3pk6k6j2Jjj0qMJ1Rj0j3qojkjOPLJ1L1J9Jmm%l
-50533E3j1j1%J2J1jj1k5j4MJ2J3jOJ1J7J9Jrj6rkJOJ7RlKORlj8j3KKonmPlj2lkj7j4kjJP
-50484A2K0J3QJ0LJKOQpj8qknoOJ3jp%J2J0Mj2k1k3j1J2J9Lrj2m%JQoj3j2qLQPJ4J1J0J5N
-50436E9j0j2MRjrlMkKlj4j0%QKljJ%nJ2K4Nj0j0j4j1JQJppnNJ7J6J1J2Jpj3j2j3lomKPPO
-50385B9j1j8oKRJ6J5oj9j1qKJ1J7J5qkKkLnoqOJ3LmKqj3j2mOJ1L3J8rp%qkJ4R%JMNPMoj8
-50334E6j9j0j9rQO%jJ0mj4MJ4J3Jj2j0mNPmlPQQnnMj1j6jjJ%kNRJ4PJ2J8Qjj%j0k0k2j0J
-50284A2LN%LJ6NmPLj3j1%LN%j6j2opPJ2OJ1J3Nrl%KJqoj2j8rRJ2%PJ8Kj0nmoQK6J9nj7j5
-50233B4k3k1%J1J0J2K3J3oj9j6nj3j4oKJ8J6kj6%J3J4Q%j0j1kJ1J7J6QNPJn%mj0j2j3j2p
-50190BKLNJ7J8J9QjjqmJNMlj3k1j6nOlj0jLOOJ1J3Pmj1k2qJ0KkRJ0J7K1Jk4k7j2KJ1J7%J
-50141D1J5RJ2nj7rNLqkLmJ%LJQJ0kj3j1mLK1K1Krj1pj1n%LJ1J5J4Mqk2k1j3jMQR%opmoNJ2
-50089C7MojNPRPopnKNmopnKMQkOQJ4K2%l2k8rKRJ1nj8lJ2OnmOJ4Qlok0j1O%JNL%klmj5j8
-50033a2KK3K5K7J9Mkpj5j1NJ1QNkj6k2qOPNJ1OmolmLMoj3kKKLJKOKj2j3JpqRJ1Jnj1j4qK
-49981BQ%lNJ4J6Nj0mROKNLj6k1j1rKQk%jmj3jJ7K1J3Kj2j5j2rJ3K8J1Kmj2j3jMMRkJPpj6
-49931A9j1KJ1LlmOJ5QokNlQJ7QKKj0j9j8j8j0MJ0kj1n%KRJ8Lj0oJ2JmkLKj7j4N%j4j3J2K6
-49882A1J4OMLKj0k0NK6RqmRR%j4j9OJ5jk1lJ3%J1K4Kqj4mMNPJ5MNJ1kroj2pPJ3jj8j4nlj
-49832C6j3j5mNJ3J2knJ1K2J8Lk0j1KokMMR%rkLOMlnj1JJ1JnqJJ0PNjj1j3j8nJ2jj8k3j1k
-49783b4OOlOJ0J1QjLJ5%j0nkQJ2J0%pj6j2jPMj4j0J0J7%qlnnoKOK%%ORPmKJ1J2KjPMlqLP
-49729F5mj2q%KJ2Nj8j7mj2oJ6J1mJ%jNJ2J3OokRLj5k3j3LK4K6lk3j6JROrj1qj2pKMORNOl
-49679B4j6pLJ1J4QQKmKJ4J4J1J6Lj2k1j7p%KJ4jkOLoj8j4lqk0j8qkLJ7K3J7PMPJ2ROJ2J6
-49632A04Mj0j2j3j6okMO%KLkqpnKQqj8MJ6Ppj0nQPlkjlj5j4LJ0lj7j1jJ0J4OlJJ0MmqoJR
-49580B3mrPK1K7J0KqnJ0J5J4Nqj1k0k0mkJLrrqj4rKPPmKJ2J4QlnKQMOjqpjj1j6j4kJ1MjJ1
-49528B3KMJ4Kj7j7lOJ5Lk1k2j0%J2J8J5JmJ8K6QKNj3j9k0lK0MpnOMjj2j9jK4L3J7ok0j4L
-49483E1J3Qrj6j7j5lQkj8j2MQJ8K7%j9oOMlnnmOJmJ0J0j2oQQOkkNjj5j4JmqMJ5K3J1j0j7
-49434B6mNMMKnRJ7jmmrj4j2j3j1JNQJ1J2J5J0Kjrj3k1rJ9K7J0rprlJ2J8J5J3%j1j9mm%OJ
-49386E6MKj4j6KJ0qk0j1%J3J3lKJ1KokJQKj%Kpj4nqKJ1QJ4K5J1pqpj1j2lmoLJ9J4lj3j4j2
-49337B0j0MJ7J4lj0nNQMlnRJ4J3P%oj5j9j0%LJ0J1Onj3k1k5qJ3J5%kJ3J6%oNPJJ0J5ROpk3
-49289E9j8lOOLonkl%KkjJ0J0j1j6j0qj2jJ6QjJJKJ3J4Llpppj0J2J9J3Nj1j8q%jLJ1RNPKr
-49238F0kLkj1LPnj7j8rkjnnRJ2%LJ4K0J2nj2KROjjKKlpNMj2j4MJ6QkNOMloNJ0%j1j1pnlK
-49184E3qj7rjM%qLJ0JqpLjPJ8J7J2lrKmKJlljK%rj8OJ5Nj0oMqJJ2jj3j8j4rjMK1K1Kpj8j3
-49131ajJopjJ4Lnj1jOJ3K0K1K1nj2j3j3mQJ4LpoJ1J5J1Mj5j1pKrj3qkLnj5pJ2J4J5J5J8k
-49084E7nL%NQoj0npkOlmJ6J8nj1mj2mRpj0J0J2KonRJ5MqmMNJ0nj3nmj0lPRJ1J0jmkMkmnk4
-49030C4k4kJ3J1knoj5nJ0J4KnJ2J8LOLoMKnLOJomm%JOJ2oj3j1pKJ5Qjj4j9j2oJmo%J9J3L
-48979C4J0Qpj1j0J0RNJ0jRJ3j4j9kJkkkpj4oJpKK6J9mLRMjj2j3jJ7RMOpqJ4PoloOJ7Jooq
-48927F9j8k2rokNnommjJOK1L3J6oj2j3j0%oqMQQJ6J3Q%pj2qp%J2J5J4jj0j3j3k0j9rPK1J2
-48879C8LOQRJ2Mk4l0j6nKOJ2Qmp%LlkJ9J7RQJ1NJ%Jj1k7j5j0j4oJ4K1OOJ6J6QJnj2%OPKj2
-48829H2j6qmj7j2ljLLlonkqrjRJ9J0RJ5J9Mpj8k2j2k1qJ0JPJ6NjRMMJj7k2omoMJ0RJ0J1O
-48779D1NJ%MMN%kmn%J2Oj8k3rLJMM%j7j1KJ6K8K1Jj%J3MrNMrj5qkmnRJ1Kl%nlJ2Mqqj1j2
-48725C0rnjNJ1PnkQOnj8j6nJMJ1K8J7pj5j5qj6j0PJ5K3J6jM%j3k3j7NJ4NJOPl%nj8rRJ1J0
-48676C5QJmloopj7j4lPPJ3J5NRPJ0lnLj1j6j0pj3j2nkkpj0NK3K8J3NJpj0LJ2NOlKJ3jj5j0
-48626B7kL%LKj1j0mNJ3J8J4K%J5J4lj6j4LKj0qKKJ2J0Ljj5k8j8mPJ0J0J9J0MJQJ5NNPjqj9
-48578G9j9j0qkJ5MmOLqj1j4KQjLJ0%nqmJ1oj4nJNjjRNj1lLLJ7J9PLoj9k1j3KJ1%lMPKLJ7
-48526F2K1Lj2j8k0j5Lkj4JJ6QnnqrlRK0K0J0Mjkj2j5LK0K3J1olQJ2Ppk7l2k0jJ0QKqJOmj7
-48478B2j4NJ7K3J5J2K0Oj4l2l2j7pjJ7J1rkOKJ1J7J3J0OMpj7JQKknk2j5J0J6Mj1pLNkMkJ
-48432E3J2Pkomj1j0mPJ7Oj0qmqj3%RJ1nq%kNJ7Rj1j3PJ5Moj1j1rj3mKLJ0J6J7J2LNKj7j8
-48384D1jLrj3lONNJ3Qoj9j3jJ6J9Mrj1J1J6kj2j7rOJ2NJJrj5rPMjOKllLJ3MmnoJ4K1rj8j2
-48333B7oLPQjJQopj3j0pjQJ3KqkLK1K6Pj8k8j4KRJ6J1lpj5j7m%KORJ0J1J3Mj4j2okjlJ%n
-48282A8qnLK3K9K0Nqnrj7j4MJ6J3joj9j9rrmpnMKNKMK4J9lkQ%j0%J0OkJjjjlpj1qJJlKP%
-48228C0qlQJ1Kjlrj1LRJ0J0KljpnJ3K5J2j7j8Mol1j4OJ5K1Qllm%j1j0j3nPNRRjjKP%pLJ1
-48177D7NorJjPQmlLLmJJqJ5K3mj2mj3j9prNJ5Mj%%LJj0j8qlLORJ0PmnLNNnj1QJ6Lnpl%jm
-48120B9kkokJ0Koj4j7NO%KMLlrplPPNJ6J3PLLpk1j7JMJ2K2J8Pnj2pjppPRj8k1MJ4RMmnjp
-48066B2oJ0J3KQJ1J0jj2mJ2J2j0k1pl%QNMPKj2j1pNMrj5k4j2J4K0KpMJ5Oj2j3j1kJ0K0J5
-48021D2%j2jjjJJjJkpj6j4PK7J5j1j4rmPJ1J6Nj4j0o%MMmj4ojjMPlkkMJMPRplM%kJNJ3K4
-47967E6J7j0k3nPprj0j3QK5M%J8Nj4j5j5j1o%%kLKNK4K7J8Ok1l4l4j5NJ4J6Kj0rlRJ1LnN
-47921A9J2%j2jNJj4j3LJ1J5J5Nj3j3o%NNQOJ2J8Qkoj1j7k5pJ5QJ0J0Okj9j3NJ2PkLRj2j8
-47875B7jOMLJ2Nk0j4ljJ0J3LlJKklPMKJPRQJj8j8j6rKMJNMj2oJ6J9OjlmKlm%rrJQkj4jJ5
-47820C2QjjjokJ4Mopk0j4m%J7K0KpJNJ6J1pj0ljolJ4J1NNJMJ3Pj4j5nJopjkj5r%JJ1J9J1
-47769F0%oj2jJ3J4mj0kKlj0j3lNQJ1J5J1JNRKomj0j3j7j7JQnj5j4mJ6J9J1JKJ1J2nk8l5j7
-47723a7QJ5J3J3OkmJkOJ1mpKKLnoNOlj2j3rOJ8jlloMNlmrqRJ4kkJ2J4PjjQKonLJ3RJ2Rj4
-47668H4k3qKJ6J0pqjMmqj0lkOMj3j9k2nK4L0K4%j4j1OJ8Oqj1j1mpj1p%NJ1PmKJNKj1j0pj1
-47619GqJjjJ0K2K2J0okK%MO%j0kPlrLNOJnnpmJLlj8j7pqmPkoRJ2J1J1Jj0j8mJ2J8RMJ1Jj0
-47565D6pnjoj2l%%J3K3Rojoj3j5j8mJ4RjjPQlJMmqj2j3j4J2K6J2KpnQJ2QNJrmLkj7k0mJ1
-47514A3J2J5J6J0RRJk4k3jMKpj6qJ6K0K2Mj4j2j3j6j0k%%J3K5K2Pkrqj1j0p%J2J2MKj1j5
-47470C1%J4P%jmj2j0J4J0Jjj2rJoqnKKJKkkNKOPk%J0Kj0JJ5ll6l3kJ5J2RJ3K1J9Mqonj9j6
-47419A4j2mJ2J6J3Mj0KJ1KojjMJ1OJj0j5j7j6JJkklJNQJ3J0OnojOJ7J1j4j1Nkrj3nRMqlL
-47369B0rj4kNJ2J5L3K3kj2j3j3k2kJ7J7Jqj1j5j6qMMkkkkjNOnOK5J4OQonlqnmj1j1OJ5J2
-47321D0Qlj4j4MJ2MLPpm%nj0kLKJ0J5KnLKj7k1rJ0K2J3mkJJP%JJ2J1NK%Jkj7j7MRRK1K3M
-47270A18k2j4j0j3pOmj8pjjM%KRPlm%pqOOj6pKnPLlj4nOlpKJ3J0QJj5oJ7jj8NK8K4Mqk1k6
-47218A4oJ1ROLRRLjjnkjj9j5Ljn%OPjmLPRopJ0J9Kj3jlj2rQK1J3kj8j0MOJ0jrj0k0j7LRJ3
-47165A8J0KLlpqMJ0J3lqJ1J9omj6JJ0j7%k9j3K5J0OL8K5L2Q4Q6k3q3n7j9j8pnJ2J1j1jo%
-47122H6j6j3J4K4J8jNPj4ro%K4PqLmkMqqOj7k5o3l9j6J6M0M9P2N3O8L4r8j77j13o6r1m6J16
-47081a94J31M5K1Mk2o1q8n5K6M5J1k0OO7N3j7p1o4j8J6J9M6M5K0Koj6k4j7JK5NP5J17Qo3
-47045E2n2nK6L0K3Ommmj2k0rOQRJqMJ3NPJ4jj1j1qj3qmm%J2K3J6kk0j8kJlnj1mQMljRJmQ
-46994C5J0NL%j7k4j0jLJ0J4J5J3J0lrk%mlj2k8nJ3J2jj3pKRJ4J9K2J8Nkj6j8nl%rp%Nnrj1
-46946A3pLMOJ6KpKJ%J2OLPNPNmk1j9m%j0qRKplPlj4nNJ0J4J4rk0nm%J5J5J1J6LKQOlqkj8
-46893D8k3RJ6kKKj4k7j0MNLORJ0J4J4kppj2lmqnRNj3nRRLN%mkomnmNMknLQJ0PM%qm%j5k6
-46838dj3J1J0OJk%J0Rk%l%Knlmj3kMMJ9J3rlJ0Mj0j3lJ3J1PLrj2ol0k8nPJ2J7J3J0J9Rnj1
-46789B9qjOLnrj0nnmJJ3K2%rmLJ0J6J1KRkj4p%l%Komlj0j1oJORQoqnoj2nJ6K1J1Plj2LJ3
-46736C9J0qk5k1j0nJJ4J1J6J1mmKNRJ9Pj4j3kJ0K3J6nj7k2qJNKj0pLJ5J5Rjnloj1j4j6k0
-46691hNOrpPJ8J7J0J5N%nj1mnjNRQKmrnq%OJj4j8qmKK1K8Mj6j2qolJ1J6J1Kqjmk4qQK0K0
-46639D7LplMnj2j1LMj5qJqpJ1J6KpnQK0J1kqQK0%k0k4mJ2jMJ2MRMj7k5mJ3J5J7nj2qkjlP
-46589C1knkOMMJ1RJlMlj4ojr%OJ5K3Rj0j4plJ4Pk4k3pnkJ4K2J0KnmNoj4rLJ4J5R%pmnjmo
-46536C3lnL%qqLNnj6nNoj8j4PJ1PMKjLQJ4J8JlMMJloj1rlkKOJ9J8J3RJj6k6j5KJ3J0mJLL
-46483D6j0k4pPJ0J1JrlLLKJ1LLNML%npqj5j8jJ1Lmj3pJ1J6J4J5NNj0k0K%j0kJ2PJRJ0oj5
-46434C9j1j3mJ7J7J0Oj3k3j7pLlm%OJ4NmlllJ7J0qNN%kjjjrLJ4lj3KJ4QOQNmj3j9j2J0Rn
-46384C4qnRK1RkKN%%%qonNJkOJko%Lrj1oJNLJjkJnojrNK6J0j1k4j7LJ8J0rj7j3j2j5PRPJ3
-46329CJ0KOJlPJ4PkRK2J7Mj0%J6J2pj6qLJ2Lj5j6qMnk3k2pJ5J5J4jj7j1MJ2Rlj1j0J0J9P
-46283F2qj1rjlrqpqkQK2J4LJ%mp%Nmj9rJ4K5J6pj8j4j5j4JNJ0J7J1ljQKnmRJ0J2Loq%Rpj1
-46231D5rNLj0o%rj3LJ8J3LRO%Lnqj0j3pPlqjJ5J9NoqPJ5RMlrqj1kJp%NJ6J1M%pjLkkqqmp
-46175C4j6k4j2MjrKMJ0Q%J3K6J7%mJNkj2j0pmj1porqJ2K0J0ML%kJ3J7%j0oKRKj3j3J0K1K
-46127F3j6j7j3j1j0oJ0K1J5J0jnooJNLJkJPJ1lk1j6JJ4RkLj2k2JRJJQMJ0J8J6Mnj3j1j1P
-46080D5J4ONlopjmQMpmqomMRMJ1J0Nlj5ojjNJ0jojKj0k0nJ1J0J5J3jjj1j7j3mOJonrklqK
-46026AJOJ4JqJJ4K0ProKOnj6pNorklqmjjjJJ6K4K5J3Kqk1j5j6k0pLQJ2J8L0J2j5k2oJ3J3
-45977E2NKrqLkj1oLlqNJ2J2J8Onj0j0NRMJpqJ1J6morj6j4oJ1K1Qoj1n%oqLkkJ4Nm%knoj2
-45924A5jJ0KlrolJ2J0%j0qJ3J4MKJ1J1Pmj1j2mKLjlmmOMJLJjj4k0pJ3K2Jrj1j0J2jqOOPJ4
-45873D8mnjJlrOO%MKoLJ6J8Oj4k1j8OJ4j0k4j5NJ1J4LrqlKLJ4JrnMR%lplJ8K7J5%j1j6k3
-45823B9j7j1LJ8K6J5lpj1k2j9%J4mj6mJ2J6NROkoolQK1Jj6j2j5j2KQO%OJ2lj3k2j6RJ8J6
-45778B0QMJ5Nj4oLJNPlonmj6j8qkjPK0K3LPJ5PjommpomNQKjjJnj2j3qrkJ2Lj1pJ2K8K9J7
-45725H3oj9j3oj2j2OJ2O%oNKplPJrrJJ1Poj1LJ1J%NmrlPjj8l0k4qPJ8K1J3KRJ3Rqj9j2J6
-45675B1J9Nj2j0jJ2Kj4j5PK0Qj2nJkPJ8J1knJMMoj0qJ2K2Poj7nkj3nNMJ1Oj5k2j2LqjJ2L
-45627A7lLRPJ8K0kJKj5j6nPRK%rrKJRRKj1k3j1mkLJ0JMRJoJO%LJrPJ4kprn%J0J6OkqlMMP
-45570F4jnmKJ2K0QLkJoj6k6j8jQK3K7Nj4j3qllrj2k0j5jJ6K3QKJQJ1Knj3pLNj0nJ4J0lj3
-45522D3j5oklj3j2JPmlK%J2OKKJ3K0J4J0JrppnKmKJmlk2j9lLLnmQNOJ1%KRNPnj7rlj0j4m
-45468a5J2J2J3J5K1J2LmMJ0jj2k4k5j5njKQPkmpLkJJ0J5J1j0oKjoj6j2kkJ0K7J6nj4JknO
-45421B3kjJ4J3Moj1j2qj2mJ6J8PLlk%mkmj2mOKLjj0qKQLLnoQJ0J2L%loMnrmMKojOPOONjl
-45364D3lqqojpjJ2K0J4kNMlKJ1J7Mnlmj7k4j1OJ1QQMnmJ0Nj9k3j5%POL%j2j8kJ0J%LJ0RP
-45313C9LJJoj2o%mnrkQqqJ0RNJ6J7jromJ2J2Nj5j6OOmkPJj1j3mlJ4J8Kj0rokLKJJmlnqnK
-45258AJ6K2J0LMMqrlJOkj2qJ1J8Krpj6kJ2Lj%Nmp%LKLrj7mlj1qnJ0K1J8OQJ2J3J3Pj2JK5
-45207A03Kompj2j0lKkKmQJ0njnj0j1kJ8J8mj7j5j9j6j8k0oK1L1K2J8J1%opoOK1Lj0%pj1q
-45161D4lPNRNKmqk0j6%KNMmlkJMRJ2KQ%mprjRJ3jj3j3OJ4PnolpmOJ9Nmj0qJJ2J2Knj4j0k0
-45106B1j4N%KJ%r%J0J7Rj0LJ6JqjPJ0J2K0J7nj9j2kMLj4j7qJ8K8Qpj1j3lnroJNLmnJ0J9m
-45057F4k9j2QKKJ0QNLjlqj4k0j9mRJ8J4J2Mp%%LMj0rJ1J2OloLmj1j2olKOJ1ROMLj6l2j0R
-45007IJ9J0Loj5j3rRJ0OJ3Rmrj3kJ2J0NoJJ4QlrjNMKKmj2nRJ5Oj2j3qj1oLPJ1Pjj4jQJ5J6
-44956G1NqpMjpMJ7J1j4k9k0kNKkpnOJ0j2k1oONjnJNPPKj7j8kJ0K4J4Knnk%j0oQNKjLQQpj2
-44902B0qqJJ3J6QMorj5k1KK4J4%j0m%l%kQPpnPNNmj0j0kjpKJ0J9J0lMPqj3MRLlLjpqmn%M
-44847B5NJ6J0lj1k0rJOJol%kKOJ3Oj1j1NMln%OJ5J7J8Pj8k9qPrj9j7JK3K0RONnoJ6J9lLK3
-44797I7J5qj4%nj6j3qljj3j2nj4j8QK1J6pj4j9qQQJlNPJ8J0JKOJ3OlLjqqj0%LqqJOOMQmm
-44745C8Ljj0LJ8Lj4j0nNJ5J1J1ok0LJ3PNqj3mMLKlj4j7j1j%j1j9lJ7L1K9Rjj1j9j1NJ4J0
-44700D7pj4j0MJ2JlOJj3qKnoJ0J1PNJ0RKj3j4jJ6K4J1%krk2k6j8oJ4K0J6LqMM%Llqrj1%J6
-44651D2K3J0nqj7j9OJ7Mpj0j4j3rjJ0J1jjlpOJ0LLMPOpj2rJOjpqj0k2j2JRJ4KLMJ1K2J7J8
-44602F7J1mj1rJJMJ4Jj4j5k9k7oJ5J7J0mopomLK0LkLQJ2Qlj0j1J3K1Qj2l2k4j3kJ0J9K4J1
-44557E3PJ3lj6q%%LpqporKJ7Rj0j6nNPLQJ0Lmj3rLPPJ3J0lrpkn%jkJJ3K5Lj5j3pj0LJ4Nj1
-44504C8qk1j8QJ3QLLNPNj0lJ0Mpj9j7lJMlj2j1j0%J7K4J6nojlorJOKjkJ9J8q%J6Qknj6k4
-44454Fk0KJ7K2J3mj6oJ1Pj1qOQLOOj%%lkQNoj1oJM%nrkL%RPj7j5J0J0%j0o%OPjjMMRJ7J3
-44400F4Ojoj1j0j0mj%QMJ3J6Kj4l1j3jJJ4RKLMJ1J5lk0k3j1lMJ1Qnj4prj0JOQQN%KJ2J1p
-44351C4LQKKRLpqm%Lj1j1KOJKJ9J7qk0k3nJ3LrqOJ1lNJ1%rkRJ2J3Lj3j6MJ8Mj6j7kKj1j1
-44301A1j1QJ8KnkPPmmLJrmLJ3J5%Kkqqj1QK2J0JJ0Qjj0k1j7j0llmMJ3R%j1j1J3K3Mj3j5L
-44252C1jjJ5J6J6Nmj3mJnnnj3nNjrmKo%RLj4j9pKJ0K0K2Rk0qJ2KqjPRJ4nrllk%LNpmJ0Qn
-44198D5j4qmoj3mRJ0%kLKqlo%MNPNjkqj4j0lNQLRJ1J0KmJJ5K7J4j5k1j1j0roj2j0QJ5No%
-44147A3J6K2Mj5j8o%LmrJNKlOQM%LLPJ3jj5rKKrrQQpj7j1kRJ2J5J5J1j0j8j0pj%N%lRJ3J6
-44095E1Lj5j6j3pKLQJ5J2Mpj6j5pQJ0ONJ2Lj0%LoqmOOJ3J9Kj3nmojkj0p%J3J7lj0plKJ7J8
-44045F3OJ2QPMk1l2j5nJJ6Qmj5j7mOJ0JmnjJ0J4PJ4%j6roj3nJ0J0QK6J8Mrj2PJj7nLMJj0
-43997E4rolMKKkjMmjQJRJ3lolKJ1QpoJ%prjNJ5J4Norqj2j2%Qmpj2oJ7J7Pkj6j4qlOPRjKP
-43940E0J3Oj0qnjrrnj2j0KJ9J9J7J0KPJpj5kNrj4qJJ7J2j1j7lLJmjmmJOQoj2PK4J4lrmll
-43889C7RJ0qj0JnkNmmJJ4NPJ0J0Pppoj4j7qQRMRjk1j3oRK1RKKJ1PNnjmj7j5jJ2MnnMjj3j1
-43836B1ojJ%QJ6J6K0OmMlk5k7j0moLopNPJ6J2Kkj6k0MJ2Q%rkJ0J1%ljmjMJj3rLNNPL%J1Q
-43783E0mj1mJ1%q%mj4qQJ4MmJOJk%%kNJ2J0K%%lKprnj3j5nKNK3J4Jqj0J4J3pJ1Nj1k0k4l
-43732A3N%JPKNJ8J7nj0jJQQrj2lKNLMKrj0npJJ7J6Onkjrj7pRlrkm%jJ0J4j1j5kmMJJ%lJJ3
-43676B8J9J3L%MNM%jnj2j7j2j0kOMjPJ1oj9j6kNJ8J5QLjkj5qKRJ3Nmrk4j2J4J2rOJ5J2Mr
-43627D9j8kQQPLNKj4k3jLokJMKKNMPMkj3qoj0nNJ4J0PJ3jj0Jj3k3j0J1L6K3Jj4j6%NjJqj4
-43576B1JJ4%k0mOPKj1nJ1J5MokNNORJpprJQljKKKMRPJOLmJM%j6j4oKn%J2J8mnNJljlnlPo
-43517E2k1j6JPnj2mMJ5J3J1R%j1kNnj6k2qM%j0PJ8J2mjokLOJmqlLOJ7RPJ7J7rk0kPlj1kO
-43466E0Oj0j6jkjJ8J3%MRMrj4qRR%mLRJjrlM%kJ2Nj6j1rmJkkKJppo%Jk%MMppKJ3J8K5Oqr
-43409E6j5rjooj2JJ1J0NmJOJ2J6J2J2mj2j1j3j2j3KJ0LLkJKOJLlj4kJkJ1K3K0Kj4j1Jkj3
-43362E0j7j0J1J2nj7j5jNkj5k6j3J2K6L0K9K0J3qj2j6j3LPpj4roKROQ%nJPkj2j0Mjj4nK1
-43317B1J7mmM%mkNJj0j7k0j0J9J9J3J9J7O%joj2kklMkMJ1Plj4j3j9rMK2K3jj7j0lJ0RJmN
-43269D9lj3pkllLJ4K0Rjj1j7j6kJ8Mppl%PJ5J8J7J1nj8nNjj9j7j0j2NJ3J2Omj8j3%LJQK0
-43222D1K1Jj5jNONKjKJOJ6jk3j7JRmj8qJ9K5J2j1k6j7MNNJ1NmoqoNJJLRJ2J9J3NRJqj2k6
-43172F8j6%j2k1nJ8J6Qmj3j0MLoMNjkj1k4j0NPJ0Rjpqj5rMJ4J6RMjprr%QOLM%jjkkQNOLq
-43118C2j5j9NK7K4Kj1mj5j5pmLOrj8lJ4K0K1LkjKL%kMJomjJ7J4mpj1LJ7J5Jj5k2j3KML%o
-43069B9nkQRMjMlnkJ5J2nJJoj1rlJ2J1jnqj2rPP%RJ8KnlppqJJ1J2jolnjJ5QNOlj0j0j5qQ
-43014C6J0J3Rnj6LJ6J1nk6k8mJ2J7J6Jj0j4j3%J0J1OLJ6QlpqJrk0oLlkmqlNJ3OK1L2J8mk3
-42967G6k7j0OJ5QJJMk0k7j2lPK1Roj0p%Kj0j3klj7j5JOJ0RK1K9J1nj1j2oOJ3RLKMjN%nJ0
-42919F7Pjjjj0j7j2jPj7j3KMKQJ3J5J3J0NmnqqmroMOOnj9j0RJ4J5nnNkj1jLooKQOKmrJPM
-42865D5jj1j1lLMjO%lnj0rj0%PJ3J8J2KNJ4J4J1lj0j3k2k6j9jK0J8QJmOlrj4lJ5ORJ0Lj4
-42818D5j7oKNMJ2J7J0rj7pKNJ4J1j3k9oJ8J5J0J1Pj0nQNJKomorojQJ5lqJ2RMQ%mmj1j4j1
-42769E4j%kJ0K1J6jj9j4JooKPNjj1j9j8j1LJ2K0J2olqnJ8J4oj2rJRO%NPj9k6%J8QjJ1J1p
-42721F0j9%J6QOnj5j0pnMJ7MLPkJLJlj3j3mmNJ9J0KLMJ2Oj1nPoj9j2qj7j3nJ0K3J5j1k0j4
-42673EJ0J5JjPJ3J2Omrj5j4j0jnj0OJ7K1J6NmOLmqj7j2prmONPPJ3Mj5j2J3K9J6%qj2j3lN
-42625E1j1k2oJppKK5L2K1Oprj1j0oLP%OJ0KPJ3OJkL%j1j8k1rQOJ1J6Rj6k2j4qlmj2j0LJ2
-42577A5J0OJ6J9Pj5j7j3j2pJ0K2OmJ0J0KrrojkPJ0nj9qmoMJ5K1Oj0j4j0q%J8J8RJ2Jj5k4
-42532C6j2pmQjlJ3J9lj1mj9nJ0MKmj%%%NNQlrkljJ3J9J6N%jj4k3k2j3LMJJ5Noj1p%kn%MJ
-42479@J6L5K0nlJ4J1jk5j9NQ%LPjpnrj2JJ4K0lj3lROqlQnqN%KR%nLPMNJ1mj3j2j7j7j3lK0
-42427B9K6J3loN%NNok3k3j3KRJ4Qj4j3j4rJK4K5O%mmmrqpj0omlJ0J9J7J2MLjjqj7qLjj0j1
-42377@OJ6J8J1KqpMJMJ0QRJ1J0Lj1j4%pk0j6J5K2M%Pmk0kK0K6K0Lj5j2j7k4k0mpj5kRJ2K0
-42331D6J5j2l4j3J6K1K1ppJ0KlnlOj3j8LJ1RJMJj4rkNJmJJ1Q%KkmmOJ%lrjRLj5k8j3jK0J2
-42280B1qkOJ8J5O%Mqrjm%OPOj2j5NJ1jloj1OK2J7RJ2Okqj2j1kkrj3OJ4J2J4J2Jrpj0j6j9
-42231C6j1rmLJ1NrNQRRLojP%j%pj2j1j3j1MlOK1J5QjLNoj3jJjRQJ0J1Jpj4j6jlpj6j9j1N
-42179a1J3QkMNjKLJOJ0OnlMRLjNknmpj8j4J4K6K3J5%rj1j2j1pqKMkmNK%QJ0Jqrj5j0NJMN
-42125B5Omj0jRJ6J2Jj1OJ8J9Rqj3rj0mj1j7pJMJ5K0R%nj2LJ5J3pj6pkRJ4J7Pqrlj1lNMj0
-42077E9j2l%J4K0Pnj3j1mJ1Oj2j7j5LOkLnlJ1J6J3kk0k7lJ5J8J6%rqJJ1J5Pqk3k2j0nPK0
-42032D0Rj4j0%JJnMJ1Pj%LNMQkj6%QJjRMlrk6k5kPj%JNJ9K1J0kj3j0PJ0jmnkpjOlnjRKjj6
-41976B6k3p%J2K1QLJ0OKkLkjLLQKJNnj9j5oKQK1K3QLorj5k0j2pPK2J5J1Jrj3j3mmoMJj0l
-41925B8J4J0mj0j4j1%NJ2OnpkmjK6L6Prjkoqj8j9oQNROqqjQkoMkqRK1J4qlmj4nP%JrLJ2j
-41871D5k%jqoJPJ3J2mj0j0j1jJ7J1kj3j6lMpmMOJ0J4J0KLJlJ0Nmk0k6q%lmoMOMQKqoJ3J7
-41820D3%j3j0OJ3QJ5J4qj1mkmpj6nJ2K5QnjqpmnJnj2QJ9J6RKJ0J6mj0rk2k0pKNkJ2J4%%j
-41771E6mmlj4mkmpqlK%%J3QnlQLrRL3K5Kqpj3j5nONKpj5MJ8J4nj5nklkOK0J5kj2j7j6j1p
-41719A2j4JK3J9PL%j0k0j4MQLL%j2RK1J9Jj7pMNj1j4jjoJJ3J5RLppl%L%nJJ1J2J8J8Nnj0
-41670H7j0j0rjjj0ooj0j2j0poMJ9J7kmjKMoJQPL%rMPN%m%lqqNK0Kjlj0nJ1J9J0M%okKkj4
-41616E5j2j0j0LJN%mPOnqqjRJ5Ooj0oJLJ9K1ok6j3nnNRJokpj3pRQMmPJ5lj1rMJ0MKMqj4%
-41562A4JojKj3j1J2L5K7Lrj7j5rJ1K0Rj5j8oJ0J4RJ0NrkJoporqNJ7J2RJ1Nopj5j9j0oprj5
-41514a9jMKJ4J5J2OLNOnqQJ6NrpMJ4J2Nlj8k1JJ5Nj%lqmM%j1%QK1J8Lmqj9j8PJ5MpqqqkM
-41461C6J5J6Qmj7j0pJORJmopoOJ3oj1Lnj5nJ1J9J5JqnJMKkkMJ7J1Lmj3j5j0oJPJ4LkNOjp
-41409F0NKNprKopMJ2LrLNOJ4Pnj2qqj6j1JPJ8J8mk2pmj3NLqplNMlNJ0Lj5k0mKj%J1POJ0Q
-41355D2lrOPLj3j1rmLLkNJ2J5J3Rkj1qLJ0Lj0k7j8J0K2J2joqqljNJ4OkKkpROqj0nnKJlJ0
-41303C7J0MJ0Pj1k7j3%PQJ2J8PKLmj3qmNNk%kpJPMmmKj0j2MJ2Mj7k6oPJ1LojJ2K3K2Pj2m
-41253F1N%JNLoqj2k1lJnRJ8Mqnk%pKJ3%nKj0j5l%OJ9J7J2LokJ7Ppj3j5MQnj0qprj3nPRRJ1
-41199D3J5Pj0j3q%NPJlMRRkj5k4k4j3nJ0J8J9lj0jJ4J4NlrlLJMNok0j9lJ7J6PJ2Kj2j1QJ4
-41151E2KpOQol%J0MrnNJ0Q%qlJMmrpj4j1MLjpnJ2K2RJQOLNjj0j4j7lPM%krj2K%jPJ0J3Qj0
-41095E6j9kJ6J1lmqj0nPL%OQJ3Qqj1qkm%NJpj0jnMJ3J5Rmk1k4pNOJ1R%OJ2lj4j1oJ2J3%N
-41044E7L%%n%KJOnj1pKJ3J3Nqj4j9j3J1J8JML%KJ1OQNjnj9k7j1ORnqrqj2j0kNK1J2lqlP%
-40992A8OJ4K3Lj6mOOlj5j5jnmQJ2LKNMMplJLl%LMMLLmJjPJ1%j0qj0k5k0j1%K4J5KNPJlmP
-40938D3RMjLMrj0KJKOJ2J4Mqj1qNL%mj%k%J2LNjjjlj2j1nNJ2J2J3Pkj0oQnj2rKjpQJ1Nrj0
-40883E6plkpKML%mkjj3k5oK0J4k2k5j0J4L3L2OqNRNJ0Qmj5j8j1KPNkNKpj1MRMJ2J0LMorM
-40832G4NJ0J5Lj6j4qmqoOOnqJJ1J9J5%jj4k6j7pjMrrQJ5J0mOJ4J4NJnj7k1j2LOJOJ0J1QK
-40783G7onkKNlrn%LJj1j0rj9k1jJ2J6J9J1joNJ5Omj1lJ2J6Oj0j4%P%mnj1PJ4qj0jjMOMkj4
-40732D2LJ3J2jj0j1kJLmnnj3lJ2J7RPMjlJKmpNJ3%j3j0lqprjJ2J9LmOMj0KmqkjNJ6K4Prq
-40679G6ooJkmlKJ0PMjj6l3l0j4lJJ3J1POQRRloMPNlonNJ6J5Jqqj4j5oJPLmj1j4j5rQJ2Qk
-40626IjJ0P%MRLkLkkJ1Rpj1JJrj1L%j0pj%KQ%JloQJ9Mj0j5j5J1K6J2nqlmLLplNkpMQQPLL
-40569E4Lrj2lPKKMoj4j4mJ7J9JoJJMK3K2Llk0k4olk%%KkrKJ8Kj8j7rMJ5J7J7J6QOKrlprj
-40517F2rj0rnJ3RRJ3Llj0k5k0j5qkmPJ3J5J7J9KKOkk0j5LLP%qmLOOlk1j6RK0OLNKorkOqj6
-40465A9oJ4K4Rlj6j9mROMPJ0%rJPO%kKRPjrj6qnOK5J4POKmmOQjj6j4k0j3mNKrmjmqqOJ6M
-40410C3J2J2nj5j2oMOnjJ0QJ3jj6j2j0j0PK0J0llLOj0j7j2q%K%QMj1lLJRJ6K1QpoJPnrKJ
-40360D0oj2k1rJ7K4mrjnpNK5K2PMO%KP%Klj1qNLmj0j1rj3jK0Nj4k1j1mj5oJ9K4K4QmjmMN
-40310E4Jprj0j2KJ7No%kmjPJ4J8Rnmj6k2j1pmnnkPJ6J9J0Rqk1j8%J4J8J5RJ2jk1k4JJ6Qj9
-40262C7j0QQLnnmPJ4J1KmjLJ1K1Jk7k2n%ll%opj3lJ5K0J4NKRNK%jlk0j8KKkJ3K5J1JJ0J2
-40212A12lj0j0k3k7nKNMlrj8rKJj4qJ0J0R%nLKKPJm%OlJJrj2jRK1K5J4mj4pJJKJqlQJ9J0
-40160H0ppomj0j0k%qjNLkLllJPJ4NjmlNJ0kj2j2q%Rqj7njJ6K8NmJpj3kNj1j7lKMPQRJ1NJ
-40105E1QJnj1kJ3%qj5k3r%J4J6%pJ5L8L4J3j1j9j6rnmprOJ0MJpmloNJ2J8J8Kj4rOkk4qQR
-40056F5mj0QJ5%pk7k4MQpqMJ2J3K5J5%MRj0k4j8j0mn%LllJ2K3Pj4lJ2QPJ1lrj1%kqqjrj5
-40007A8j5pOJ5J0M%lPJ9J1nj6j0J0Q%RKRJ1JMknqj1nJlj9k2oJ2J9PpRJ7Rj5j1J5J9jj4j9
-39960D8j6j4j4NL4L4J6Mmm%mk2k0J3J7jj2j3qJJj8k1pOJ1LJ2J6J5Pj2k7j3MMmjJ2OJ0J3J
-39916E8j3qLj2j9kJ3J4J5J0rk1l0k2nQJ0NNJ5RQLqo%ROqpPJ2RLpnmkOJ2oqQLPJ4Rkj3j9k
-39865D3J1J5Pmonoj2j2JLJ1QLQOjj5nJ3NJJKjj0j7j2KJ9J6j3qKPJ2MokPKjJ7J7Jj0j3j1j4
-39816F0j3j2pnj0JOMQRlMMKJ9J4rllj0okj2rLjJ5J0j2j7mpkJ6J9Roj2pjmKLpj2LJ2MnLQn
-39764C2j1lMJ2J0kLLJJ6K4J5PJ2Jj3k8j5mj6j0qj1kPJ0j0j4JNMJ0J0J%MJ0Mpj0j4kRQj0j4
-39718A9%K1K1qk0k1pOQJJ1K3Lj7k7k7j0JQK0K3J1omKJkKJ2J9K0J2njklj3j5qj3qj2j1%LM
-39672A1NQNqMJ8Kj0j1jOjJ7K0%j0j6j4j7OK2J0jm%J4J8Ppj4j5j0MOJ0KQRmnlrj5j2j2pMR
-39624A9J5J3Lok0k5rJ5J0joMJ5J8QlKllkPQPOnj6j1kkjOnqK%p%MpKJ1JKQJ7J3j0j7%J0Ql
-39572F2lmlNJ0pk0j5j5nK3J9Lk1k4nQOJ1J4J4Nnqj6KJ2kQJ7Nj3k6j9lK1J8J1Kj4j0kMPJ2
-39527E9J8Oj6l1j6J5K0knjNNkqj7j0PJ4J0lkOOpkJ0mqMkprj0qnKJ3J5J0MOJJM%mplJkqLJ
-39474D7j5qJ2J4j2j3OOMmj1pLJ1PRPK%j0pjmjQLnppoMJ1NkolnnJ0K4J8Lj2rnrj2omnkOJ0
-39421B7%POJj2j4j2jkrlQRQMj0nOJ4LrJJ0J3Qj0j6PJ3J5J4lk2k1oRJ3K0K3J3Mj5k1j0LMo
-39374E6nlk0k1qJ1K0J1J4J8lj3LJ0kk2j2kRKqlJlK%j1j3nOJ2J3J5J4LlkKljKJkJjj0j1NJ3
-39325E7Pll%Jlj0mj3k0j5mkMJ3J0LJ1RKPjlLmqKJ3J6lllpmJ3J6OJ0Kj6k4rQQoj3rKK1J8J5
-39274H7J1nj2j6pQJ5koLnrJOLkmqmQOnnKLOkj4pmprlKKmoKJ5J8J6J1qj2pjml%mpj5j3kRK1
-39218C3Rj9j4QJ3Pjj5j4LMJ2J2J8J0oQK4K0Jj5k3j7mK3K0mj3kLMKl%rj0mrNK4J0k0k7nQR
-39172E6Kj1LJ1Noj0oKMjjQQkm%nj0j2LQkjjRJ0J2J0nk1j2Onj3qpj4j0NJ2J4PQJ1PpqKKJ6
-39121E9K2J2Lkj7k1nj2j1lkkoJJ0K0RMJ0jk0j1J0J1J3J1qnNJoj3j1nqplLMJ0OlonPJ5LLR
-39072F8ljPMj1j3KnpkpkRJ3J5KJQKlqj2pMMjnoMJ4MjjkKNKkRJ2Q%rQJ2j3k1rkJnk0j8kOJ0
-39016C8oj5PJ8J9J3LMmj1omo%PJPQj0rOlqlj0oMPNj1j7KJ1N%qkJ7J8oj8j0oJ0J0pj1kKPJ3
-38965D3J5KpQJ4j0j7j3NJ2LQKJMlj2lQJ2kj4j5j4lJ9J9PoKQoqnL%jknj0pJK%J3J5Mj1k0j2
-38915B4j0j0jJ4J0%knLkpnm%NJ3K4J4kqkJ3J2Rkj1lP%RJ6KoKKMJrJJrj9k9k0jPJ8Pk0k2N
-38864A4K0K5Qrj2j2qpKJ5J4NLjj7j7LJ0J1Lj4rmj0LO%jj0rRJ1J1J9J7Kork3k2oPJ0RJ0Qj1
-38817C8k4j7MJ8J4rpRJ2Nj0oKMJNQJ6J2nmPJj3qNJ3%qQRpmnjopj%nn%lMOplPOlLPJ2MqnK
-38760F1kj1mJ4J2J0Lj0j1ljKQLk%Kqj0NJ7J0Jkrqj%%oJPj0j0NPQjJ0K2K1OOJ1j6k8j3qj5
-38711F3k2j5LK2K3Nnk0j7kOKJmoOJ1MnjjNPnj4j0PK0J3JnrqloklJ0J3pj7lM%LomnpLlk4o
-38658a3POkmJ2J0JOJ6J2K2K1Jrrrk0j5ojJoj6j1jlJRQMNNPOj1j4MJ0J3Pm%KokQPj1j5OJ2
-38607D1K3K9%j9k5j8j0OJ0RRM%nj2lMmpPJ3MNjKPMjj3j2j0qJ0Qnj1qnNQNjQJ5J4RnqjJn%
-38555F3J0J5QmnNMoj3onj1romknkQKkPQJ0J3J4J1Nqk0oOnj1%J0Rj1j6mNRlr%J0J0mrQJ0N
-38503G9j0rMOjj4j5j0rpPJ1JKomRJ8K1PpojJKnqpjkMJ1Kj2j3MNKmMJ5Mj3j5KKKQRPkpj2j5
-38449C4j3KJ0MJ1J2%j1k0j5pJLJKJ4K0Mj4rQJ1KnmLjj6%J1%kOQkmpqnMLOJ0QLjljmj3oKo
-38396B6kK4K6Onk0nJ8K4Ploj6j7qpkKj0j1JJ4lqMQnjJ3J0OJ0mk1j1KLJ3J4j0k6oKJ3J7J3
-38350F9Mlllq%J8K3J4Kj4k5l0rJ5Mj1pj2lMjklMNMONnolKOLnj0oRPoj1j3kK5J8NJ0QOmj4
-38298E7j1j2j9j4LJ0J5J3J2%j3OK5K4Jj3J0Qj3j5pqork0qJ5RmrKJ1J0Q%rlRNoqNNnj6j8j5
-38251BoLJ4J9J3mj9j4MJMRl%J3J0Jqj7nK0K4Oj5qJ1K1J0j1j6JPKmjPjj0pj0j5qJ0J0nj6r
-38204A0J2J9J1pjJl%J0J4Kj4j5j1oOQJrnKnj0rjJKJPRLJ0J8J6Lqj8j1J0J0KLRMJjooq%Jm
-38152D8%pppRJ8Ok2k7j0jMJ2J4J4Jj3lQnj4oPKlJlpKJ4RJ0PqomMJ0Okpqj6qjpmJ1L5K9Mj4
-38100F5j9j4p%jknqJJ0RJ1J8J3PR%j7k3j3rj4k7j0K7L6J4mMKoj0JJ6J6lj7qJqoMJ4K0J5O
-38054H8lj2l0j7OJ5J5Lp%j0k5j0LPmkJ2J0LRJ3J3Mj0k2k4j3KOJ2RplJ0J2J2J3JoMPLjj1r
-38008F6PLj2j5KJ5lpj3j1PQPj0ojNJ8J3OQOnk4j9o%J5J6Moj6k8j5J0K1P%LkkkomPJ6jojn
-37958D4j0j1j8j8%J6J3J5J4J3pj7qORqj5%J1J4J6J7J1rk3nKj4j4JQNLLKnnJjoj3j4lQK0K2
-37912E0J6J4jj7p%kJ9K3Rlnoj5j4ppj1QJ2mkrj0L%oj8j6%K2K6J9Jk1k8pJ4Mj4j3JJ8J8J1
-37867D5NlJOj0j2knkQM%JJ3Pj7k6k4j4KJ5K4K3J5kmlOJ0Kk1k4j0kJ4K4J5PnnJ1J1rj4lLj0
-37820D5j7pJ0J6Ppj5j5j5mJ0J7Qpj4JQjJ2K3J2JjR%j5mJ1ROj2k6k0j0mJ3J5jkMJ0RJo%J0
-37774F4J1K2J0pnKlmJ1Kj2j1j1JMMkO%mPPkj7k0kJ1MnnjJ1J6QO%jJ1Poj5k3k6JJ6J3Oj1k2
-37725D6j0kRJ0nk2j6PK3K4Pj6k4j6qlJ0J7OMnm%%N%JLLNNOMpk0qNKkLJ9J3nmqj7%J0JjjJ
-37673D5J0K1J9Pmj0krj1mmj3j4POkj%j1j5j1j0nOPJ0J9J0MLM%rj0pOPJ0PRJ1PKJ0J1mj6o
-37625H0Jj7rJ3Rlj2lNl%KnnOj7k5oLNNRJ1j%MQJ3J0%j2j5j1%KLPOok5k1j6LK1Opm%J8K2J3
-37574F2%j7j8mJnj2j0%J0J4J3JmRMMJ6J8kj2j4ooj8nJ0Noj4rPKkNJ1JnmjlKJ4J5joKnnJ5
-37524D7J8Lj4rmQJ9J3Jj2j1kjpp%J0OOOlmoJRJnmj5j1J0ONkrqmj0j7pJ3PJJ2J5J0KO%qKR
-37472F6MkklnNLj2j1kKj0j4j2j0LJ3J4MmJ0J9Jplj1rJjJLjkOJ2jj2jJ4J1%JLLLj5j9pJlq
-37421A6lJ0J5J1Jj2LOj4ojMJ1J6J7Ppj7j3OJ5J0qj5jPmlLRKll%ll%%JMJ6J9Qj7j5pNPmoK
-37370F6%k3k3nQL%MLkNQqj7jJ9J4Jj1j2j0qNJ7K6Qpj3%J6LqqjOJ3J0Mrj1jpMJ5PJ2Nj5j5
-37321F7%MN%j4k2j6j1nLPJ4J0LMKqoLJ4Oqk0j8j3KL1J9Kj0j2J4J4Jj4j0KNONNpPJ1j4j7k
-37274C9J5J6J4MO%j4kKlRPppqk0j8OPQJ1K4K3kj4j0j0oonj4oK0J7Rjj4okpnjj4k0MK0QJR
-37225E7J2Pnj7k7pJ0OON%ppkjmJj1j9JJ5K1K1J2J1J4Jj1k3k1oNonJ2J9Jk0j0oLOQJ3J%Lm
-37177E2j9j7lkLNKJoKLLPJ0Mrj2LPPRMLj5j4joj0%J4QKJnoj3j2njplMJ5K3QnpojK%j1nkL
-37122BJ5J6RJ0Pmrnk2k8j0OK3K1RlroJJ1J1%j3j2JkjLJ0K3jj4MJ3lj3nKNLMJ4%oj0jJ2J0
-37074F8pj7oJ1RJLJ1RJ0%j5j4jljJ4R%mj%%%mj3j3J0J3J0Jj4j0MJ4koRNj4mNQOnj7j7j0j0
-37025B2j5mQkMJ2J3RJ0JJpk1j4lJ3J2NljNRJ0Jj1lo%%j3j4j7j4lkkjLJ2OmoPJ4J4MQJ0OJ
-36975E4j1j1kLKLQKNj0j8mJ0J2lpjLPOP%MJ4Qkj5pLMJ2Rknj3j7mNokKQMj0j8oJ2J4j0k4j3
-36924@mPJ0N%lLJ8J3opKKJ3J5J1Qkj9k3pLjjojJ5J5%LKJrj3LKoPJ3mj6j0%NJ8J7nk4k3m%
-36873A7PJ2nj5rlqNROJ1joNQOKjRL0Lk4j5kKMJ0J1nqrokOK1J3RRok5k5j5j1j1nNOOQKl%R
-36820C1J7%p%MJ0J0J1Qlj1j1j0kM%KRJ1J1J1MPlk5k1%%j0nmjlj3qQK7K8J4oqmjNRrj6qnn
-36770D2j5nKj3j1J2J7K1J1rk1j3MKNJ4kpmjJ1J0kpokMJ0qrLjj1pJ1Mj4kJ2NqkJ2JpMJKK2
-36721E5J3j2k2qPRjj3j3nJ0PJJ2J9J1jj0j5jjj4j0qMJ0OJ2POJ2J1J1J1nk1k1rjKKLNJ3J8
-36676H6J0%j1j6j4k0j9rJ0J5K5K0mj0LKlJllKK%Onj8j3NLjPqj4KK5K6Qoj9nPnj9j1%NNoK
-36627C5K0K0%rj3j0lLj%mKONmjj2j4jMnJOJJlj1j1LK3J2knjRQJmLJ0Nj2j8JnqJ0J1J3J8O
-36576H0%Mj3l2k3oJOjPJ8J1p%OPOjmqm%Rjk0j0mlLNNJ7J9J2Jlopqpl%PjlpmnKQpm%mmRJ4
-36519D7MOjj0koKoj2JJ3J2Jj6j6nRJ5K1J1Lj3k1j5QJ7mromJ7K5J5nj1qqmQMkqlK0J6rj0J2
-36471G3J6J2Jqk0j7lj%MKJ0Onpj4j3PJ6JrqplNPMMNJ3J3lj4kK1J1j8j0Jmj1j1lPPjj0nMj2
-36421C1j0mOJ1J0pj1jMPJ2J4R%rrnj4j0OMPRRJ4OOJrk1k2j2PJ1j1j7pJkMJ5MJJ6J3mk1lJ6
-36372D5MOJ1lj4j2mKRLmjOpjORJ0Nlo%J3J5pk0j1mj3j6kJ3RJ1J6J0lnqmLPPJ1Pnj9j2M%j2
-36321D6KJ2J7J2j5k2k2NJ7j1j5llOJ1KklJ2J4Poj5%J4J1qj3pj0n%lKLJ4J5%NMj1j8j8lPP
-36275C2J5J7NqrmkJJ0Qmo%MNNnokokklJ9J9OqpMQRJj5l4l0j4qLJ7J8J3J4%j0nJ0Nj2qJjL
-36223D1PRmj8j3nPPnqPJ5K0J2Jrj4j3nJmmpkJ2K8K6Pnqolj3j3NJ6Oj0j6j4rJNLJ5RplMJ6
-36173F2QKJ0PJ1ok5k0mKj3j0jLKNOmlkjKNNJ3J1jMNPMqlJ1Looj0j3j1kmnJ1J9Ppnj4k0qm
-36121IN%j4lK0J1LQnk4k1kQJ1J5J0MkjOJ4MmnoqjkkJ7K1QNJj0j1k5j4J1J3NkoMMmojMLmm
-36069C7jlQQRPqj9k4j4lMOJ6J3ok4j4%J3J7Lrnjqj2pJ5K1L2K5Lqj0j5j2oj0j0j0j1JJ3J2
-36024A3okOkqPJ8PMOLOJ6J3R%j0j9k2j1PQLMk%ONj2j7nj%J0K2J5jpJPQJ7Pnj4j3j1j0mmj1
-35973C1j0LJKKMQK1K2kj8j5qLJ3J5Nj3j8rj0j0kJ3J4jk1qJ1J3J1J3J4jjJ6Kj9j7m%Lknj1
-35928C5omrrLLrJ8J9OLj1k4k0nJ1J9PJ1NqLJ0QJLnkJ1PmjJ1%nLKkj4j4qKOmp%MMQJ3nkOl
-35874F1oqojQJ0Ml%Kk%J6J5pk0j2LJ8K0Mj7j6%jmlMJ5J1Jk2l0j2LJ1J0J1J7K2Oqnpj8kJ4
-35827G6J0lj3%OoJJmjprj0mKK0K5J3mj9j1oj7k0JPjjJ0kqlJ1K1LnJmj1lJ6J3kqpj0kJ0Qk
-35777E2mmNJ5K4J3kMNnj4j8j3JJORpj1kmj3pMKMJ5K1RpJPLJkMMqj2oMJooj0j5kJ2Nj2j1k
-35725B9Nk%%jJKKmj8mJ0K3K7K0Qj4j6lK%nj7k1j6LROJ3MjkpJJ0NPJ8J1lm%MlOOj7k0%%ro
-35673C9K%km%PL%ll%QJ4Opo%OLNMM%j3k3j3J4J1kormjjPJ0J2Pj0k8k0jJ7K4%qNjnOJ4J2k
-35620F8j1j5j0MRmj3qKJ1Jj0qJ5Qj2NK3J1jLOJmqj0j0lL%J0J8J2nroL%j4k0j8KJ2J6NjJM
-35572E3RJ6J2jNLrj4j4kJ1mJJ2J3Ljjopj2rOJ7Ppj0rJPjmQJ2lj2%Jkj1j3m%PJ3K2K0%j7k3
-35522F3pJ7J7Mloj4j2kkrnKlmJ8J1jnQJ5QOkj7k0m%mnNjmLmlJ5K0kj9rLOKj0lNOOJ0J8Pk1
-35469G4j8QPlONnoKKK%n%J1Jj8k4oMLQjj3j7j5KL1K3lrkOPj3pJRJ5Rlmkj1LRJ1J0oj4qKM
-35416F2Pnj7oj%lqnJ3KprqJMOJ7J7J1PRQLkj6j4j2kkMOppPM%PJ9Oj7k2j7oNklopK%nRJ1m
-35361B7rroJ2K1J0JKKnj0nj0j6nJ0J0rrjj0j1kRK3J8MQ%LQKj1j8j7kJ3K2J2QOqj7rLJ0Oj
-35313E0kkkkJjQ%p%Mljj1j4jJ0K9K9J5Jqj4qqj0OK0J7Lj5k9k3mJ0OjlLMPjnqjNPK%MRoj8
-35260D2LJ7QprkJnj2ojkkkNKOQQJ2kj0%lokJ1J8Pok2j5KOkrJ0J3mLLj1k0mQQMJ%MRKj1j1
-35206C5%J5K0J2pj2jROoKMqj8nJ1RJj0j6rJJ5K4J9J2mol%%NRJqj2pnlj2j4j0QK3J8Mj3j1
-35158F3j2j3j1pNMJ1Mm%J1J1rj2KJ0J5J1Mompj8mJnqm%%QPK%mMQK0K6Lj2j6j8lNL%OJ4Oo
-35107H1rnKlj4MK0Nj9k3j5j8j1MJ5J7J0J5Rqj3pqj1%lJjLJ1J3LLMNJ2Pp%J5J9Nnj6rj6k7
-35060C5j2KNM%nkNJ6J4PpJjkNLKl%RLKJk0k3KJ8K0J9J7J2Jj0j5j2jJj3j5k0k9k1JMKPJ2J6
-35011C5J6J0Koj0j3j3pJ1K5J6JMJ6Mj0j6j1nj0rJ3J5JKPj1j4nNJ1Q%Jqj1lRK1K5Qj1pmj4
-34966F8j8j8nJ7K1J0QOorLLMPjj8j5J0J3JPjrOJ0mj0j8j7qNJ7J3J1%momJ2Qnrj2j2lNj1q
-34918C4qj1NQnj4MJ4NJLJ0LKQkrNPJ%KMmj6kJ1JqMkj1qKOJ6OlLmJLnnJ7J1knj1ppppkonJ4
-34861C5OrLNKJ1J3mqPJ5Mqj1qJP%mJ%oronlkj1j2m%NJ0PJ0K0J6J1rj5OJ0kmNmqj8j5mkON
-34808C0KPPOPMNPpj5j2k0j3MjmPJ0RJ3J1lmkNQNJ0Rjpj3oPpj0jJ0RJLJ1J1j1k2j6plk%MM
-34756C9J2J5j1l3j3J0J4J0%lJ3P%NKnj4j1j6nJ2PpmM%kNjj6lJ8RNOLlrj0nQJ8J4QNNj0j4
-34708E9j0pOMj1j3MJ7J6PRRpj9j2KjNKj3j6kJ5J1nj5j9pQkj1mlmJ1J9J1LJn%%%QKk0j4OM
-34659A9OPRLjJ0J9J0mj0j4mOj1k3j3KQQjq%KKJ2J7Pk%KLQJ0KLJ0J6Nj1j5j2ponmjJ2J5NP
-34609I3lj7%J4Kj5k8j3NNLmnlKQlj5j5j1j0mJ4J8OJJ0K2K0PNk0l6k8mJ7J1mqJJ7J8RlqJ1
-34563F2J1j2j7j2RK0JmOOKLPKOOJLoj3j0j3ojoj0mopj0j0NJ3RJ1Kj1j5nKLJ0J3lJMQK4Pj2
-34513F4j2PK4J7pj5j6q%MPMPJk%nmMQnj5mkqmnqPK1J5pj7j4j6qqjJ5K1Jk2j7LJ1LNJ2J3J
-34463D5j2j4j4jJ9J4mJJ9J6J5Mk0j7mkKJ%jJ0Nqj5q%pjRJ0%%rk0j2lOK4J3J1J1MjjJKNlj0
-34414F0j9j1kkPM%kMJj0mRPnj4j0qnJ1K2R%LJJjjLKkJ4J9Mpj4k4j9lN%lKJ2NprrOJ1j0qQ
-34361B1J7Ooj1j6JK3J9lj1qJKJ0K2J8Jj0j0LJmPJ5J3Nqk0k1j8kKj1nJ3J3J1J3jk4j5RPJ%
-34316E0nk%%j0jJ1QLnj2PPpLLlj2j2J0K0J1Koj0rpnj7j2J5K1j0k1kRJ6J5KjoqkPP%kJrrN
-34265B8oLK2pj8n%PRJ0K%j0oJ3J4J1Rlj3qJJomJ2J5KjJ0Nj3j4j0qmLoj2j2jLKJ2J7Pqj3j7
-34216A3j0kJ3J7J1L%MJ1Rjj6j0RMmMJ5K2J5NJ3Oknnj0j4j8j2KLPLkj1j4j0lJ0K1K2Qlj3j1
-34170G4jOJKJ4pj9jJol%nj3j1nLJ6J9J0%qrrlkj0j3kJ1NJNmk0j7kjlJ8L2J2KOQRRNlKjoM
-34117I1RopKknqpLPOLR%j7rqj2mJJKll%RKj0kljOR%prJK6L1J2j7j2KKJoj2mMNOmj9qROjJ
-34059F0lqoJ1K0J1j0KK0Oj0j0Joj8j2nkJjKKqj1j8oJ4J3Roj8j7oPJ2OmjJ0J7J6QklNJKMn
-34010F4j4j2j6j4j1mP%jKQJ4J6lqkPPjjMMKPJ2Llorj0lOOOMKnj2j5rnNJ4K0K8J4kj0k4k0
-33960D2pKJ2mlMQJ7J4NoqpmjkrmNJ1QNj0k5j9JOJ0J9RJJ1J4kk1k5j9mPJ1J3kkqj5j9j0NJ0
-33911A4jkPJ4J4lqK%oLJ7MpLJ5J0Moj9j2KJ2J1J0Mok%mlO%j8j7mJ0QjOoj2LMpmMNNk%KRO
-33857F4orj0nllnp%LNNlJKJLMPJNQpj4nOMmj5oNPJ2J0lpMJ6J3QMj2j5nnNJ4J1nj4%Lpk4k2
-33802A0j0j1jJ2ROJ1J6J3QJOlk0j6J0J1MJ3OKj2j8lLnmMlJkKkj4OK0J2O%%lj3rKOOlj5j4
-33753B5jNK%LQJ3Q%pj1nkJJ0J5KpKJ0J1Mj6j3JPkjMlJJ4J8J2Lj0j6qrjMRJ0Mj3j8MRLlmm
-33701F8%kQOj4j5j0j1j1LJ6Qjlqkj3j3nLJ1J3J3J1J1J5mj7mOQJ1MnJKLLqj8k2j1OJ1PmNJ0
-33653F2Llqj1j1KJj8qQPJ0L1K2Kjk1k6j1kKmJ%jPKJ0K3J5lj2j4q%OKj4%J6Ljmrj0NJ8Qj1
-33604E5j0JJ0J5J3QooOLj2j3pmMJ0KO%j2pJ0RLkoKjj2j3j2qjKNJ2J6Q%J0Oj3q%j2lQjjJk
-33553E3LOLKj2j1kJ5J9OpokmjKOqj6KJ4NLk%J8Qqj0pLJ4jj8j1J1LmmnLJ2Lj0k2k0KNpJJ7
-33502D1J8pj9OK5Mj2j0j4mQOJ0J3K1J6nj5jJ2jj2j8roj2pJ2J0lkN%ojJ3J7J5jonkkj6j1%
-33456D5J2J1%%KPM%r%OLMknmQjj8j7j3k%KqrKORJ5J0LopjJ1%j9j6jJ1J7Jj4j0oMONpj0KJ0
-33403C1RJmLJ3Knnnmj1kJ5J8NjqnON%MJ3QOK%LJKjrj8ql%J3J4kj3j8oPLlmLRPkpPJ1LROr
-33346H6j9k0oPMJ0JkJ0jrkOnjLj1j4mJ5Mj1LK3K8Lj8j8j1ljMKpk%j%j0j2LJ2Nj4mKj9j3L
-33297dJ5J9MljjQJ9J4KRJ2%%qj0nnLJ0J3lojJrj3JJ2Onj3j5rLkjJ3J5Rkj0mMnj1jJ7J9Lj
-33246H3NJ1%j1njJpp%NOlrj3j0J%j3j4QQ%NNlopmOJ6J0j9k3pJ1K1J1j4j6kOJ0J1qj8J0K1
-33198E1Qj1k0rJJ5QLRNjmj1rnj1PJ8RLLmpjJKNLkjPNMLKooPmqojKQJ3Nlj3k1j2OOOJ2J0r
-33142F2j7qNLLRJ1Ol%j3j3kKMKkjNnjkj4nJ3J6Lj4j3j5rRJ5J4Mj9j5PJ2J0J1QJjLOjj5pm
-33092D5JQPOKjnQK%QNkj8k7j5orMK4J5KOQOLJ6Pj0nnj4k0rNJ1LQJ2ONJj0j1R%k1pLmqlp%
-33038B9Pj%NJ0J2%plpjROpjkNJ2M%%Kmj6pJ4J3jJmnJoj4j3pKjj0pkj1lRK0J9OKJ2QMmk0j7
-32984C1J3K4Rkpj8j3KJ4J2jqKJ4LRNlOJ1j1j7oqj4oPJ3jj8oJ4K0pk1j7nlnOJ7K0J0j1j8j7
-32938A9j5jJ5K5K2J4jnPJ5Kmqj0j%qlOkmKLloqJJ6kj6k1qRM%NjlJ3J6Kpj1JJ1PkK%ornRL
-32884E9k2k7lQJPNQNJQMllJ0J7KprkjLJ4RNJ0%j2k0j6nMJ4J3Jj2k1j2MOkoj2j1mNJ9K0Mj4
-32834D2j1lMJ0Nnj2LJ7J1J5J6J2%moj3j1qk1rNnKL%jJKop%jkRJ5QRNknj0j1qmKQJ2mj6jO
-32782C6jmOQo%J1PQPJnqlKKrj8j3JKn%J4K0J4J%jPM%Nmj0noj7j4mLNJ7L3K6J1kpj0qj9k4
-32730D8pJ1PQJ0OQJ0mj3oj4j9rJnML%QRQlmoNJ4J6J5Qj0j6%J5Nj8k2j5rQPj7j7mRK0K1J0
-32682G6JLlj6j4jLjjnJJ0jrj0KQ%lMKkRJ5J2jolplkkLrj0J0J0J0RKrj0JmnLOMOJ4J2nj1l
-32628H0rj2J0J5Mj2j5mKlokQK3K4JnMnj5mP%j4rokJ0J3Jk3k8j4NK0K3%k2j5kLJ1J7jj7k0
-32582A6qjRJ8J3lj2j0JJ7J9NjKJ0Mqoj0NJ3mj3oJ0J0J0PO%j7j3ojRKjLMRrj5j2olJJ1Rrq
-32532D1J6J5lj9j3LJ5Qnj1kKj4j2LMjj5j2kNJ3J2J0K0J7Kpj7mJ3Pmqkmokrj5qjJ3J0ONpj1
-32484B6lMj1%J4J6J2oj3NJ0oj1l%kJ%pj2NJ4K0K1J6kj5nnqPJ7Rnj0lk%Jmlj1j4j6rJQJ6J0
-32435D7jlLROnj3oNJ0MmlLRMoj3mNNPJ4J6%j1oNOJ0Nrj0j2j2j1njMLLJ1J7J7Q%mj1j3j0j0
-32384E3nqj0LJ4QpLJ2PjJJ3J8jj0npj1j1lNonKOlqj3pRMkJRR%PJ8J6QPjj3k2j3%LM%ookL
-32330E7LMMONj3j2PRpk4j9%kK%mlJ2K2J2RLmNONRmj4mjp%J5J5J1Kqj3j6j2jMKKJ1KrQRoj3
-32277F5n%NNKJ4J0rroj0q%NRQRRLlj3k7k3j6mJ4J3J8Nj1j2kJ3K1J3pj8noj3kjKMLmmLOPL
-32226E1Joj3j1qJJ1J4J4J0M%J2J6lrok2l4j4RJ7J2MllKNkj2KLomnl%Mj2rJ7J8MJJnmJMKl
-32175D3JJ2J5%lOQnj5%J6J2J8J0nj9j6j1rOOjnp%kqnkO%ONNJ0mj2kLNLNNnQJ3Mlk2k6j2%
-32123C2MP%j4j2J2J2Knn%%QJ1J3J2J6J0rrkpqrj3mJ5Rmpnj0j4MJ4J3Q%pJJ1J0nj5j0kmNJ4
-32074F3J5Kj0npq%kPNokJ2J4ok1j9oKLMNLPPlj5j7KJ4Qlk3k1nkJ0K1J8J3MjOJ4J1N%j1j2
-32025G0j3j4oJkJ7K7Nmj5j1lJ0J1mk0k2j9j9%K7L1J1qj4PJ1KQJ2J1J6J0pj0k2k1l%nj1j1
-31983B3nkRJ2krj0pMQLPMjlnlMPKkolJ2J1j0LNjLNMJ1J3MmqJLkj2j5j6j3kJ0J7J6J0knj2
-31931E1lLnkPPOJ4MkJkm%lj7nJ2J7OKpqlmnNPqlJ0NqkRNK%j2oOOmj1pKLmj9j9j4kJ3J8JL
-31875C6J0Oj%J4J5nj7j2PJ3JqppM%NJ6Lj5j1J1J5mj4lPkk1k1nMJ4J7QQQNOMkj2j5kJ%qj7
-31826B9j0MJ5J3lj0%k%J5J2qmJm%nnkmJLjJ1PQRqk0qkOmj6jJ5K3K0OKJ1J1qk5j4mLmLJOR
-31774G2knKJ2mj5pLLOJ5K3J3mpk3k0LOqj2j0j1rKPJ3J0LOkNJ3J2%j8k2j1PJ6QLjj5j1NLk
-31726E2J0LKPJlLKj1j5j5lNj0j5JPlj0mQJ5MoJ0J3Lj3k9j2OJ7J3QQJ3jj3oJkKPJ3Nqj3j8
-31678B9oJ3RmJ1RJ8K9J4j7j9mmLQjoj4k0j8nQJ9K4J4klJ0jqJlrJMLlj6j4nMKJLkJJkPJ1%
-31627G1j4j3k%KKNlojNJj7j2%jKNP%mqo%NJ5J1J9K8J6j1k6k4lJ0Lj0k4j6%RKkJ0J1JqpN%
-31577B7JJ0onJ7J2LLQjkKLLl%l%PMqj3kJ3J3Kj4j4j3k2j7mONQJ3J3NKpj3mL%opj9nRJ3QJ
-31525B6lk%MNPPkj2rNJ7J7RopNPJpmpj5JJ0LLQJ4MjloJnj0MQrJJ4J3PojjKjrkMJ2QJj1j6
-31469G3pMJ6J0mlqj0qkNQ%j0mOPLj4rmlJ1NmoloJK2J0oqmOPJ1Pqj7k3k5j6lPJ5NOQPQOJ4
-31416G3Moommj2j4omKNLJ2OKjj1j5%loJJ4J4Kk%RLJPRNmj0j1JLj2k6lJ7QJ1J0OKJ%%mpjK
-31362F1KLjnKMjk%K1J0j6j8pmj0q%%JrjkLLNJ6J8J5kj1MJqj2nQJ1JQlj6qNJkOJ1MlPPJJ0
-31308I5QmqpmKj1k2KJ4J2Oqj4nmoPMmk7k5MJ6J3NJ2J4Lmj9k1j1nLJLJ0QLkJJ3K3Qj1k1pQ
-31259D8J3J1jnKJNJ0jj4j0kj3lJ1J6J4J5lj8j0mnj1nJ0J3J1LlMMj0k2j0J2NKrk0rnj2mJ2
-31214A3Nj2pmMOnLJ5KmLJ5Pj%k%lOJ9K2J9J0qj6j4j1jLoLJ9Mj8j6JOOlj6j1kkJJ4J3j0k0
-31165B7lQ%mlqj4mJ3NJJ7J9KKJ2jkJ4J6Pqk1ojj3j6j1nPJ1J5J9J0moKpj5%Rmqnj2MJ0QLj
-31115E9mj5j7KJ8J5JkJ0J4J3%qmkloj1KOrj2rjKk%%lPJ3jk1k5lJNJ1J7Mpoj0jJ1J2RJ2Kr
-31065E5lj0nJ3nj5jmj0Qlj4MJ1QJ7J4mrOJ5J7Mj%qpLlnJKqj2qOJ6PQJpJlj5jK1Rj0ojonK
-31012F0K0Mmj2j0m%RQjk1k4rNOLjrKK1K0OLnj5j4jkj1j2MJ9J6LLqk4nK3K8J4j4j6%NmoLQ
-30963F1PNlomolJ0KnNPOLoj9j2nmj5pJ4K4K0Mlj2j3jROoqppJJ3J4J6Kj6j6j5j3LO%LQJ5J5
-30912F7PMj6k4j2kNmpJ%lJ4J9Kj0LJ1lokm%kj0j2j3JJ5QQJ1J9J4Lj0j8j3pJ8K1Pnpqk1k0
-30865A9lJ8J6J1PJmLok0KJ2QkjKMQJ4Rj3j6NJ3lj6kOnj9j7pnjQJ5J9J8J0KpJnj4j6j5pQM
-30816C9%kj0pJ8K2NJnPMj5k5pOJ2PjKJMjjQKj3qLJJnlNppJ2J5PMRMj0k2j9j6rpJJ7K8K2k
-30764F5qkmLQJ1J2lnqrOJ4lk0mRQJ2kj2rqLlj0mkjkqmJ0J8K8K1RJnoj0nRJ4Kqnj0j5j4j1
-30713D3JJ4J1Jloj1j7j0J0K0K6J9pk2k1j1%J1PNOnj5qNNJ0J7QRkj4lLj1j0qkK4K4O%Nmj0
-30667I0j2j2qRK0K2Nk1pJ2Prj6j0mopQJ4Jj1rNJ4NknlOkj0j0olk%LrpJ1J7Kj0LJ2KqjQR%
-30616G5l%j7j7j0oRJ9RnKMQROKkjPOoj1j6j7j2PJ0mqlnmRJ8PNMj4rRKj3j4jJ5MKjj0j1%K4
-30564E2L0Qrj8oPLpj5pjPK6J6Omj3j1j1pnJ0Rj2rMNkjNnnkj0kJ1J0Lpqj9k2LJ6OjKQJ0jJ
-30513C8J3J4%oLQmlNNQMJ4J8%j3p%pj2j9nMOlj1j4J0K6J1lJoj9j2%LNjLMnjJj9k2qNJ1J3
-30463C3joMJ8QjQJ0J2J0MMRPJ3MoqLJ4Nk0k4k3k2oRJNMjmpjjnlj0rLJ3J5lnmrrj0KK1Mj0
-30411C5JN%mRK6J0j4rLLLjj3j1KJKOLppONl%j6j2J2KlQMqj4j6j1NJ9mj8rJ5K3QJorqKOQJ
-30358C1nnJ5K3KJ4J5rk0mRM%LRPOQLrj3mj3j8pOQMqj2l%MJ2PpkJ1OPJ1J4K4Kk4j9j0lLJ3
-30308H6PlMJ3OJ2J6QQmk3k2qmqj3j4j5o%kPJ4J3Nkj6j6j5j4kPJ0J2MjmJ1J3%JMJNjj3k2k1
-30260A8qLKRMjLl%lJNoNK3J1rj2oqpnj1%J6J1MqKJ8J7J2jmorPPkLQJ5J3Nqj3j7j2lpromO
-30206D0J6J1J3J2KLOPKj6j9rnLKPNjl%LJ1QNPlj7j3pjlj6j7PK7J9nj1%jlOJ2jkrkq%J7J4
-30155I3nj0lj2rkKQKJrj2j0nJ5J9NRK3J7Qkpj7k1JKk0j6NROLLPPpj7pmo%LJ0PJ3K0mk3qL
-30104F5lknJ3J8mpJ2J2ok3k2oQJ2Nmj1rplJRJ2RkrLRjpOmj0rpJJ1K0J9Jj9nKmllJMjj4j2
-30052C1j8j8kJ1ROJ1J6QjPJ2RKJkmllnmjJ1Kj5j5nmLJ7J8J2opjoj1loj5j4KRRJ9Jj0LJ3Q
-30002G1nj3qKNmj0%J2RPOpj2j3j3RJ9K2Rj3k1j2JNPNoMQj1oNKrj4LK7J9noKMj1j7qKJ5Lp
-29952E2LL%j2j8j0JQJ1J5J4PKrqronkJ2J5K0J7Kj6j4mKJ2Lj0rMJ2J1mj5l2k8KK3K2Nj1j4
-29907D2pRJ1JKjkoKlj3nnoJ%KjLljNMN%jMJ7Pj8qlkrk3j4J6L1K5J0Jlj9k2j1J0K4J7Lj4k0
-29856C2j9OJ8J2RRJ3lmL%lrj9j5LJ2Mmj0j2jJ3J5J1RmJlnmjJLJ0J6J4kjML%KJPml4k9nJo
-29805C5mPRNMOJKKRJ1J4Lj6k1j8nJ2K0J3nj4rkrk0j0J5K5J0n%PPlr%pj4j1LQMNNNkN%k0k1
-29754B7j1J1J2koLRJRJ4kJOonllqoJ3K0J3%KJ1Kj4j6qqrkMJ3K0QMPJ2J4J0Mnj3j3j1j2nm
-29705G8moMJ3KpjRL%jnpqJJlJOmJJ6J9Mk7l0qnmRROPjKQJKJ2J2oj6j7njo%NJKj1j4pp%NJ1
-29648C9mrJ2K3K2PjJ2nk2mOJ3Mj3k2j4mMJ2KnNJ4J6J3J0nk4k0kLoopj3mQK3J5nj2r%ONJ0
-29601F8J9J0j2k1jK4J5llrj5j6jMj1j0r%J6J1J%KklnkLJ4%j7j2NnpRMjONlkMJ3Jj5j4j2n
-29552A8J6K2J0j6j7LJ9Oj0j3nJPL%prkMRJ1MJ%jKJKmlJKjj4j7lKQMNkM%J5K3J4PJ4J0lrj2
-29500A00j1oj0j7j9j6pmjJJ1J9MqJ%mqqPJ3Rlj1jROnjKoj1molJ5QlPJ0J0J1JPJ7pj1nj9j6
-29450C7pj3j0NJ1J0jrLJ9K6J9kj7j8PK0J4Rj3nJ0Npj1j4j5j5j4ojkLOMJ0MQJ5J0Klk%J1N
-29404H8j2j7j8nN%ol%MNJ2KmqpkQLqqMJ9J3%j1qkMMPPrj0KJ3OrklrpkJjj9pJ4J6J7Mkj0l
-29350D6Jj0j4j0K%rnJ4R%%J%lMNJ0J1QRQKLQROLjk0k2lPNnmP%lkooMJ5Rrk3j8NPJ6K8J1j4
-29296H6j6lNOkoPJ9J4NNNj0nok9l3j9jKJ1J4J1J1Rpr%olmqpJPQPPLMkqKRplJ1NJkj0mJ4J3
-29242I2kj8k1nJ1J2J%MLjj1j8rOJ1J6J2MPKqlOMnj0pNjLJ5PpLPmlj0k1j2rj7qj0j5j3J7L4
-29193C4J2mj2%J1PJ0J3MnmO%j5j1J0J6Qj0k0onj4oJ3J4MjMJ2MkLJOJmpKJ8J0J0J8J1nj2j0
-29146A09j3orj5j5JJ0QMmLJ%LJ1J5KllrnORJ2J0%qj1j7j3JR%j2j1k%%NNMn%J4Poqj3okLO
-29094F2mmJOOnKJ1kqj5rJlMQJ0J3%j1oMJ3J9K0kk5j5npkPlnlPJ0jnqoJ1Qmjr%J0kLMOOMK
-29039H8ONqmM%k5l1j6kLJ2J5PmmJ0J1MNrj8j2%jpj1j5rKJ0J7J0QKoKJ1rj5JJ3QMRJ0%j4j6
-28990D1j7lRMlKLKJ1J4j3j6rnQQjKRQJJ0Mj1mNK3K3kj0j8j7pl%lJRQJRJ7J2J6Rj3k8k7j4
-28941D5oKQNKlnoqlNJ6J1%KJ3MjONljnLmqj1j7qj2j0RK1J5jmo%jjjLKjLJLJoj9j1J0J4J6
-28887F3Rj1j5rLjojNJ2J7Nrqj2j3qPMkj0kROJ0K0K7J9Mj0j5ql%mJjk2j4KJNk%PJ5K0Qkj4
-28837G7p%j1JJ3nj5j4j0j1lLJ3K0K2K1Kk3k5j8KJ6J1JqoJJ5K4J6rk5j9j1MRJLjrKOjjPQp
-28790E9j3j0njjj3j2JRK1RqqpMK3J6%n%J6RQPjPJ9J7pk2k2k2k7k7lJ6J0nlJ1J2J1J1Mj0j4
-28744E4mJMKLJ3Rpj0j3nJpoQLj4rKOQPK0K9J2Jj1k2j3kLkjMjnj7j8pJ3J3ROpj2j0lj6j4N
-28694@K2K5J6J9Oj0rllj2j6k2j0J8J7QOPjJmrJkPJ3mnJ6K0M%oj7k7k2mLJ2K1R%JOJ4lj6j8
-28646D9j5kJ0PNJ3J7J6QrqplP%j4j9j0j0rLJ0J2J1K0OrmjKnqpjjj5rJ7K4L1J9Jkproj7j9
-28598F2pjKKnoKRJ4J1lMnmJ0%j3j5j0oLpj3MK4Nj5mQ%%RJ0J1jnlj7j6mNKN%%lmoJRQRQlj
-28543F0PK%MJ0%OMj1j5j2j5j6kJ5J8J1%j1j4j3lmjJQJ2MlmLNJ2PqORj1k0qRkj2MPQORK2J2
-28493I6orlKnqj1jJ3J0%nj7mJ0MmOK%j0j2pj3j9j2nNNLPRJ1JJQjj6%K2J4jmLJ1KRPnmj3j6
-28441E0KJ7Pj2k0oNKrKJ8K1%noj5KJ5Moj0oJ8J1JrpJ6J6j5k9j2%rroLNJ2K0J5mpprqlMLO
-28391D6J0Plj0j0j5LK4J4jljkkPJ5J3J1j0k1j5j6JJ7P%K0K8Jj6j3K%j3j8j0jJ0P%LJnMJ5
-28346H1J7Lj6k2LJ6J4QjKmoj7k0nOPPNjJlpJN%jOKk0k5mK2J9%LLLjLJ8J4qnjpj3j7j9j8n
-28295B3J8K4RjMnj4KJ3Mpj3rJJ0jnlOQOJ0Mqj6pJ0J4oj5nLJ2Pooj3qKMqj5OL5M0J8Jj0j3
-28246A00j0rj2j3j9j6j6OK7J3Jj0pLKKRJ5LJJ2J4Mj8k3j5mJ6K2PLOqj0PQoj9j4j0j0jONo
-28201C6%MLJPK5J3%j0kP%lkKK%N%j6j8pLOOQRJnj3ojqj4pQJKJ3J1N%npnlJJ4J1rj3K%MJ9
-28146G5J4P%qqj1j1MRNLrk3j5PJ1J6Oj0j8j2J0K7J6nqLNj1j3NJ1rJJ3kj4k2oMjJJJ2J8Qj8
-28099E8l0j3jjJJ7J3RNNKk0j3LknllMJ0J3J5K5J5k3l9k5j0N%kj0j6oKJ8J2J0J1N%j0qKJ0
-28054C0K2K5J6pl1l4j6J0J5OJ0J6J1PMjmJJKmj1jloJQJ1jqmpmlKJNjj6OK2J4kqLJ1jkjj2
-28004G2mRlqpnlnQJ0KKpj5nPKj0ojj0%J7J0j5j5MJ1NKMoo%J1J5J6JLJ1jnLkmkoj0j1kJ3N
-27952F9j0prKJ4J1Jlj0pkpj3mRQOJ0PROkj0j4j8mNMJMJ1RK%j1k4j5pKPl%QqnJ3J9J9Lrk0
-27901C7j2J7K2J1mj3r%RPMRjj4knj7j5j0JPPJ1K3J7KJj2j2q%N%j3j3rkjmjJ0K2Rlj0j2qK
-27853B3J1QOKQJ2pj5%J7J2j3k2j0QNj3j1k%jjjo%J1RLKLLJlRJ4J5J8nk2oNk%PQJ4J1kj1j7
-27803G5j8j0rkkmOQK%olNPQPJ8J4j1j8kmnkqj4j1jNokJ1J6RJlPJ6Lkoj2j3nQJ2J6QmonJO
-27750G5pj8rQJ3J0KkmjNJ3J1rj5nJ0NJj0j6rl%kjkQK4Rrj1qj1k0k2jJ2J3J3J8QQPMRjqjJ6
-27700I7J4nNmk1j8k6j1NOJ7K7J9nj9j3j3pRJkRJ0j2j6nMJ0Rmj0pNJ5J4QMj4j3KJoqpoN%n
-27652C9KrrKnlPJ7J5J1Jl%jPQLLJk0k0KJ1K9L2Orm%jj1j3nk%r%mj9oLMQJ1jj2pMJ1Mlrmk
-27598E0PJ0J0jrjLmj2oOJ3J2j1j1mKPJ2jrqlNQjonKlj2qkJ2MrnKMJ3J7Orj%ppj2pJ0J0Lj
-27545E3Mnj1JJoJJ3J6QJj0j0qrK%LJ4M%%JqrllJ4J7PMolLn%pj7oRJ1MOOJ0J9Oj2j4j8k1j6
-27493C1NJ0JLJ7kk4j5jKJMJ1RMPJpLRNJjkrj0JNJ1QPJMOnj5MJ1J3Mk1k4j3KJ0Omrj0mKkR
-27440E0J6KrmJ1OMmj7qQJ1LnmlLJ1J0ONmj7k0j2j%Joj3kJ8J0LLloMJ3J0mpj0lOQJ1J1MJl
-27389H4j3pl%Jlknnj0j7lJ3Rnj%%KOJ6J0%okklmLJ4MrlRRlj0j7j7lNJ0J3%qpKJ4QKPKj4q
-27335E3NJ6Kj4j6j4rloJQRQ%lKmnPJ6J0MMJj9j4%J4J7J1%pmpj0j2qorj2mLOJ2J9J1J4Nol
-27285F3lj5LJ2j5j6QJ1J0J5MroJkj1j3j1qk%QJ5Nnqj2qMOJ7K8J2qnlroKR%j0j3J6K6OoMM
-27236H5%Lmqj5rkLJoKRNj2pMPPLjj0jkmJnrPJ4K0J6Kj6j6J0QJRJ1Jj1qRJ5jj1j9j2MPKNk
-27183H0j0pjnlKklplLPOmj1KNlo%jKJ6Nj1%NjLKJJ2J4J1Ooj4qJ0J6J4J4Lj7j5%Kqj0%J3N
-27131A03pj2k0j5nl%J5J3jJlmpj5mJ2J3kjLOJ3K3K0jj2j0j4j7lKJ3Nj4j7RK1NjLJOJ2j0k1
-27085H0rJJ2J0Jojkrj5KjnokQJ3mj8jJlloLlQJ3OJ0lopj0jOKKNOMooOPPoj5j8pj0j1jJ3J5
-27030D0KLJ2J0J0MJONlnKjJkj1oj1j6j0LJ6Lj6JNkoMJ0QPjqkK0J6j6k6j5j3jJ6K5J5Mjpj8
-26981E2j2%plJRJ2PjpOJ2J3J5Pj5k7k0nRK2K4Jj5j7nJ5K1Lj0j6j4j3qOKj5lJJ0K5J4rj8j1
-26936C6lqj5lJ5J0J2NLmj9rQPjj1lOKMMMRMkKJ4ROj0k0onqqMRMQJ8kj8j7j4OJ6QKPLmpqm
-26882C6pnRRnj2lkNJ1%jJPPLkoLO%j2lKjQJ3J0J0J4O%ppNL%j0pj2j1%lqJPOLlrnjnmpkQQ
-26824D1OJ9J5nj7nJ3lk1k1lJ3ROJKKmqoopnjj%RQpnJ5J7PLPRMj2k0j8j0LRJ0J8K5J4j2j6
-26775G2j8j9nPJ9NnoLJ4J0Nmr%Oko%lkkLMN%lpj0PJ6Krj1j7qJ4J5jpoMLpLPpj0JQkpmplO
-26719C2QNJ1J1%j6k1lJ2LJJ0MlJjk%QJ4RMQMmlrpONMNJkoorpj1jK1K3Q%Pok4k9k0kJ3J8J7
-26666H1J1lLOj5j8j0j0j1%K7K4J1nrnqqLJ8J6qj4omkj%JJ0NKmrqlJ0Nj2j5oQJ6J3MmKNjq
-26616G4mjqkJ0QNLMMKlqmj0j6j2MPkJ5K1Jj2j1kLJ0J3R%orKlJJ5PJlqj9l0j9jooLPQPJ6K1
-26563G6Lj0JJ1LkJJ3J1j1k0j4olnmj0qKJ2P%NKoj3j5jJ3J6PkMJ0J2QkqpJLMNmj6j1KNnPJ1
-26512G2JkqrJK4K5J4KrQJk1j8opj4j2qk%LPPoj3j1lJ0J7J9K7K6J6kk1j7nj0kJ2J4pk3j3J
-26466E8kmQJ7Lnj0pMMqj6nJ3J3OjOnqO%PRn%QRlpl%mrpNRmmmkKJmlJ2%omj4j0jpoQJ9J5m
-26408F0k2k0LK1J4MKoj0NKrMNolK%%nj2jJ4J5OPMqjpqmmNJ6J3OLrj2KJ4J9PlJmj7k6j2Km
-26356D3jRJ2LkQPrj9j8j9lK5K4Mj3j4jMJrj1lJ3J3LmKRMkkJ4J7jj1j5j1KJ5RlLJ0RllNmj4
-26306G3j5%OOj2j7qqrrNJ4J6K4J1MMJMpj0j2j8pLMjqQL0J3opK%jJ2Rj1k0j5MJ2kj1qPMKM
-26256F0%%j0p%NMj0j4j1MJ3RJ2QLJjNJ6Qpor%PKOPlj1nnj0qjJ1J3Q%nQJ2j0k0qKMLJNLrj5
-26202E5j0%K1J8kj1LJ0ONlj3j6rKJ6J4%j7j2oklj7j5%J7K4J0KQNkpjPLj0j5j3j0MQO%JNP
-26154F3Jjj1MJ5Kmrqm%JMJ1RJ1Rmj7k6j5NR%nppMJ2J6jmlj2oJRJ8K6Rnn%NPmj0rj2jJ3RL
-26101H6kjj2j0rj0lnqjmj1%QRK0J8J1Jooqj4k0j0JQJ8QjQJ2Knmj2j5NK2K0pj7j3JK0RrmJ7
-26052G7K9NmLnj2%nj7oKJ6Rqpj0oJ5J3j1k3kJ0Nrj7rKJ9K3J4jj0lNlonlpmRJ3Pnk0j2J0K2
-26003G8Pj6k4j8pPJMJ0K0K5J0%lqj3j6mlnJPJ0Oj0jK1J8Noj0j4j0ooj0lOLm%%NPkmJ0J2m
-25954F6nOmj4kOJ0J0J8J4nj1j7j1J5K5Kj9j4j9j7jJ0J1KJkqmKQJ0JkLMj6k8rMJ1K2J5%Lp
-25908F4roOQnpNJ5NNJ1J5Qj6j7JRJ8J1%pj8k0rONmMqj3MQKpj5omJJ4K1J4j1j0ljlqj0kpj3
-25857B1j4oJ4J5N%KlQJ8OlRPjj0jJ1PPPNpj3jOLnj8j8olj0j0rqj1MK3J2LQJnLORJ9J0NN%
-25805I7pj2k0k4j7lPJ5J0%NMPJ5mj8j8j4MORJ6NrKJ9P%Lopnk0j8qmNQPjpNMj0j5j2JJ7K0
-25756C9J0QNRjlKNQNJonkrmJ3J7Lljkrpj4j2llJ2K2J7Ljjj4qmkMNkkJ4J6Pj6k5j7kLJLjj
-25702E2JOPj1k4k7j4NJ0K4K9J2kj5j6PRJ0J0OJNNqJRQlj1nJ2Pj8j5jNjJ1J1NJ2J1prj4j7
-25656G3j0%%ljjJ0Qk0k0LJ4J7%j1nMJ1J8J8J0j2k3rjj2j2%OmJ0J7Kjo%O%rmQJ1lk0rKPLm
-25607E8J0On%NMMkLJ0Onk1qPML%lj7j2LJ0%JL%J1J0lKJ0MJMjk%mj6rjrj%MJ0Ml%PLj9j7M
-25552E3J0J4Nj2j1ollNO%nMJ1J1JKNj0k1j0qj5j2nJ2L0K8Qmj1j1OQn%Qqj2j3pJNPJ2J5J6
-25505I1jj0j0pKjmm%okRJ0NnnmRJ1JjMJ1Njqj2j1j6qPRJ4QRkpj1mPKjrj2J2J3Mjj0lQJ6J2
-25452A03jj3r%nnqj0j7k2oJ2J9J1%jLkmMKMNPMQLlpjJ1Mljjj4j9p%kLMjPJ7J6Opj5LJ2Km
-25399H2lj2q%KOJ1J2OJN%nKO%roKL%J5K0J0jkkrj3j5k0k2j6nJ3J7J0J%%rojjOJjlKjlQqp
-25345E3OKml%J2Qlj9j2MjJQMMNNJ0J3joPJ7NjroPKj0rK%npkmj9j6QJ3NNNmqNMrj4oR%nj0
-25289C6mKNmj1pQJ7J3J4J8J0pj4j1nj0lJ0%j3LJ5J4J0Lj6j1Ljrj3jKJLPJ2L%RJ0Jj2k0j1
-25243D6LJj0j1J1K2qj9JKnJ4QmJ5L1mk8j1nJ2K7J2j1k1j2LMOLoj2pJ0J4KlLJ2J4jjPROJj
-25196A19jnj0j4j8j4J%j1j0MLj1nJ4K1L1J6QPlKpk2j7j7mQJ2l%Rkj5j5j1ojJ0J5pmJ4J0k
-25151F9LRJ4Lj4j4LRj0k0pkJRNoqJJ0J1J7Rpj7kK0J4mjJkj0lLqk0nK3J5j6j3j1mONlmO%j2
-25101D3j0J0K0J0orpjQMklj4lN%mJJ2LpnJ%j6l0j0pj3KJ9J0oj2nJ2K5J8pj6NJ4J0PMRJ2O
-25053G7J0RONklj4j7rjNLjomLJ5J4NLLknonJNKmmkkrj3ooNJ8J1MK%kkrj0rj2nkmNJ8J6Qk
-24997G5lJ5J1j4j8j4j0monjQJ3Plj2j4j2J1K0J6PoonrlJ3RnpkQQlj3j4jkNJ4QMJ1J0KNJM
-24948I3J5Mj9k1lJ0P%J2J0j2k0pMJoj4KNnoJ4K7K4Ppj0pj0oMKkLMJOMkj2j2j5j3lKjOQJ9
-24899H1J5Jloj1j0qj7j1JjMOQPQJ6RJMJj1qojPpj3j0rJ1J5MjKnjQpj1orQJ4J6K2K1Lrj0m
-24848I8j1j1lLPlj6j5PK4J3RJ1Qmk5l0j6mRMLJ7J4moNJ4Qjj2mJ0PJj1oL%qmJ2J3KjorlKM
-24798I5JqnMNmj4rJOOnMRj5j4%JPK3J8jj8j0Nnj8j1LOKLmj0KJ3J6Nj1j2opj0mlORkJJ2J0
-24747F7K3K1QPlk1j9j2MJ0%j3j5NK0J1okRjrlmomMMJlNMKMkLQlnQkqn%qj6j0mNJ3J3JJ%k
-24693G5m%J5J9OLNOj4k3n%mj8k0MJ8JqKOnj4oKRRJ0J4jlJ0LoqnPJ1mj3j6j5mPORQoolJ1J6
-24641H1krKL%llolQMpj0lnrJ0J1nppJLK%kkRJ2J3QJJ2NkJmoj0kJ1Mj6j1kqrOQpj2j4j8j8
-24587gj4MJ5K2K6K1K0J0ok1qPQKj5j6jRJNJ5Kj2rjQJ4LJlKK2K0nj6qpoKlk0j6J2PkJMOmp
-24537F2njnlLkqmKK3L0Qoj5j5j0QJ7J6nl2j2NRJ2J5Rqk2rNKnjNNl%KojOKRJ2or%PRPpj4j
-24483G5QNkmOQOqrNRJoqmJ3J9MjJJ0J7J4rj8kJ5Kj0qkok2rJ0J0%j4j7NJ3JoMJ0MKPj1j2n
-24432I1KKqj5j4RJ6Nllnj0oMJ1Kj0m%pmNNRK2J7KKRQKqqpj1j9j9nPK1K2KJjj2j5rLLJ2J9
-24381A10Nj1mKKOOMQJMJ4kqk%KjJ%mj3j1jnJOJj6j5MOmJLpjJ5J4nj3j1jJ2LOJ5Jokj1k2o
-24328G1J8QQJ7Q%j5j5olLPJ9J9J2Kp%J1J1QK6N7N0K5Moj4l6n0m6k2j8k1oKqj1nJJ0J0rj7
-24284I2j2j8KOnPJ0OKMkOJ1llJ0mlOopPQoj1MNoLQPJ2nj6j0jJ2K0Lj2j0j5rkPl%J3J3lj5
-24233I7lQNJ1Nj3k0j5%NjpjLNK%orMPrmKmLROOJ2Kj5j0JK1J7J0J2nj4pPJ5RJ1J2QJ2Jj3j7
-24182A55j3j5oLlj0J0J2JJPM%J3J8J1K0J2k0j2K0K0J1PkQJ2Lj3j2kOJ3K4J8KprpmQRJ0J3
-24138C16J6Rj%QJ4J3PLl%J1J2J4J8J4KKkj0oNJ0J3J8J9K1K1J9K3L3L4L9L6M2N8O3O0O9Q9
-24098A109J00J21J45J47J74K22K60K94L49L89M29M83N35N74N88N76N21M24K81J08q2k63m00
-24075G084n23o20o57o49o07n47m72l95l31k66k26j90j48j19r7q4p8o3o6o3m8m1m0k8k2k2
-24049F82k1l1l7l0k3k4k0LJ6RPOKLOj3k1j1J%NJ8J4QORJ6K6K8K6K4J4K6M0O0O1M6N5O5P4
-24009A125R0R8J07J28J46J65K06K51K83L33L83M30M83N34N91O27O29N98N31M32K90J04j16
-23986H448l18m77o02p00p39p16o63o00n43m64l77l05k52k10j75j54j26j02q2n0l6m0m6m8
-23962F23m7k9j8k2k2j3lmj4rJjpnj4k3j3J0QmJLnoNNPJj4k4k4j8qqj9j1Kmno%KPjpLJ0Nj2
-23913B73k1j6lpqj3jQ%j6j9j2pqpnJQOLOMqqjJJJJj4k4j5j4JJ2nmolJ0QnKQJ5Nq%Kmp%RK1
-23859A37J6Ko%pj0kJRJ0JNJ4MKnpnorkJKOMNJ2J2JLJ3J5J2mqj6j6jKJomj2j7rj2k3j9jPR
-23808I9J0PPkj2j4jQnNJ9Pj6k6j0NOONKkLoj5oQRMJ2Rmj2k7k1JJ0Kj0j3plJ5K2kj6oJ4J4
-23760G3JrLJ0%pnJ4J4OkLLlqj4kOJ6J3PLnqnmnKJj3k4j6qmPK5J9jMJjRLnQJ5L%j8k8j3mJ
-23707E8QQOMK%nr%J1J5LORljLJ1Nk%Jj1j4j4j7k3j3NJ3J5J1j0j3lPK1L4J9knNK1J4oj2j1
-23660A41j5j1jNoqnjJ2J2Klj4j1jOjnMK%jJNnrLQJj4j7oPMkjOPJ0lj0JOPJ0J2J3jj4qK0K4
-23608A56Kj4j6k5k1lmkolJ5J4lrl%jkRMPJ8J0Lqj9j2NK5L7RollNJ4J4Prj3KLj2k1j8j4or
-23560I4k1qJ4J1OMJ5J8LoonjQNkmj3j1rj1qmj5j8mMOJ0QNMJj2j1%J5K3OjQJ3lj3o%lKQnj3
-23509G8j0J5J3MRQPO%mj1j0j6j4nmoKMlKJ1lrlJl%RJ8J7J8J5Mpj5j3j0PJj7JPPKJrj9pmo
-23458E9%RORJ2NKPmk1j8JJ7QJ1J7jj4j1j4j1mLOK0K5QpkJ2LmmnlNJ4K1K3J9J0nllj0j1pj0
-23410A60rJ1K0Rqj9j5j6j3JJ0J1Mj8k0j3PJ0kjj0j3j0RK3J6Mj6k1j3J0K2J1ljqj6jLmj%m
-23367H6p%jKJ6J9J7J0kKkj2jJ9Kj8j3KJ5Rjqqqm%jj2j0J2J7OMMqj2pqQJ5J1MKoj0plRJ3J3
-23317A48J4Mj0j0pORNLnNLkq%NkPJ3Rj0k4j3J3RnkNRNjJ4K3J0npppJ1J6J2J1KKrj0PJ0JK
-23267B49RQJ2MlMJ2J6J1J2J1J3J4OJ1K5J9J1J7K3J6QJ1J6J8J0RK9L4J5K3L3L5N0M6L9M8O2
-23229I86O7Q2J02J15J27J26J52J89K30K62K98L42M05N05O08P24Q65J030J192J356J640K136
-23207A3539K918M107N711P200P160M828K155R0l491p294q134o957n442m089l023k211j568
-23190E499j091p83n80m42l26k40k14k07j75j40j11q9q4o8n6n6l6k8k5l6m1m0l7k6k5k1k4
-23163D98l1k3pj0j6k3k6k2k6j6qrj6k6k3j0JJ3Nnk%j0mJ3Q%pj3j0qjJ2K8J5kMJ2Jj3lMKk
-23119B44J%jkLj3k3nmk0k0lqj5mMJkmJ0J4J%pqNJ5Lj1jOMK%kJKKor%jmJjq%K1K2J7QJJk1
-23065A86l5j9qj6q%lj4j5pmOJ6Mj0k%lj0oRK0J7MlKJ4J7Nj7k1j5rPJ5J8J3J1lj7j5k2j2j6
-23021E4j8kLPJ3J5J7J8NKJ0Ok3k4qlmRJ2Mk1j7J4K7P%J1J1kpj1kJ0Jkkj8j9j0oQONJkOJ2
-22974I3PooqkNOJ2J0%kPK1K3J4Lqj2pj4j5oj0oppRJ1Nkj0mjJOLjqj2kKMLmrqj2pjpNJ4Mm
-22920F0QJ0J1Poj3j0jJ4J7QmpMmj4jJ1K%QPJm%mj1pj8lJ6NmLj1j7oPMlRK1J0mpj3mLPLj2
-22869F8%PJ2QrqRJ7Jj8k4j0J1J1Lqj2jJ2J3J7J7kj9j2mj0j2pomKNLmkOJ4OKjnlj0kJ4QjL
-22820G5kmnpnmlnjJJ1J2P%oMJ9NkKLJ2Ro%Lkj2l2k5j1LJ3RPNRRJJPPKonlnj8j1M%L%KJ3N
-22764H3mPQlpmrokJQRJ2lpqjLJ3J9Kj5j0qrnppKPJ0Jqj1lKJkJ2K5J6Rpj1mkjLLPOKoj5pL
-22708H2Kmj4LK9K4PoMQNjrj0Lmj2RK1RjmlJ1J9MlJ6L2Ok2j1qj4rKjpqnkk%kJ%rpMJ0J1J1
-22656A55LQJ5J2Kjqk6k5qlj1mrrRJ6kj9j5jLNNPJ6J3QrrjOQmmQMj0nJ3J1Mj7k7k2j1OKRJ2
-22606A00j3j5%RJ0KkmLkJLNLMOnj3JJ2RN%MllRJ1PK4K4Plolnqjjoqj0LNmj0j0j0j2rljPR
-22552A13RL0J8MLj1m%pj2rKjkkLjqoorj1QK1JoMmj5rojPROMMmmnrolJ2K3J0prMJ1%j3j1n
-22498A00ON%jloJ1K5K2J7Op%J0QJ3%k1l2k9j3qknnKQOMJ0J3jj5j2rOJ5J1RQLNlomkOPpkP
-22447A50kkJ4J2oj1lLkj6j6LK0QoqKPLlPPj8j5NJ4PLLNPJ3QKpj7rJMJ3J6J1K1K5K0PJ1J5
-22399C06Kpj6k6j3QJk0l1j9NJ6Pj0j7KJ2KnKlkLNnj7j2mlqnJ1J3kj4oLnjQJ9Jj0%KkPJ8J5
-22350B05jj5j4j%KLjKOJ3J4QOJ1Oj1j4nJ0J7Mj9OK1J5JrmkLJ8K0M%pj2NP%oqJkMK2K4J4Q
-22301C49LJjK%kMJ0RKlKJ6K3J6R%JQPJ0K0J7J3K4L9L1J3RJ4K2K4K3K7K0L1L8N1O2O3N6N3
-22259A116O3O6O1O7P4R4J22J35J41J48J78K06K19K35K49K63K88K98K95K76K46K13J78J47
-22235E378J08N7Ml8o9q0p4n5l0K3Q0J34J88K52L23M04M68N14N26N19N03M59L89K90J78O3
-22209A0514m7j47k28k81l05l24l18k65j94j14l2M2J05J52J52J04Kj30k91m33n31n78n70n58
-22185E725n29m65l98l37k80k26j72j42j07p2m5k7rJ6M3N2L1Ml3q2j24j73k10k28k16j89j65
-22158A642j51j36j07r1p7p2p2m7rN%j2k2k9k5k0k7j6qrk0j3QJj2nJ3K9J2QK2K4L1L7L6L5
-22122I23N4O5N8O8Q9Q8J00J32J48J59J87K24K73L18L47L70L81L67L26K72J76N2o9j86k81
-22097D641l17l24l25k97k37j78j35r8o3j3L4O4R2J32J65J63J60J46J11O5Pn6j23j83k51l19
-22071B861l42l16k79k53k24j89j49j19j01q2p0n6m2k3j6j5k3l2l6l0rj4j8k3k7k3k1j8lk
-22041C06j2j1mpj3j1%Rok3k5k2qnj0l%LJ7J8LJpp%J4J6j0nJ6J1jpJNNJ0Lj3j1j2j1%OlKM
-21994B03nJ4J0j3pJ7J4J6L5J7mj0MJ0pk0j4plj0j7kJ5J0%jmoj4j0j5j0J0PNMj0j7j0l%ln
-21951A64ronj0j2%lnKRRMOJ4Jj9k6p%RK1J2kKQJ3J1QJ3J2K1J6OJJ1J4Pj0j9j5j2rqj8j1j
-21905A87nnJ2J9J4RjjNPJ6J8Rmj1j0qqj1qoj4k8qPoqmNJ3QRK5K9K1RjMNJoj8j5qj0rpprl
-21855A93OJqrqjkmj4rMMJ3J9K3J9J7J0RJ9K4J0%Oj2k8k9j7rlqj4j7j6j0j0pj%KJ5K6J8QQ
-21810B18KoomJ1K1P%j0k9k1romj4j7rlMqj8j1j1OK4J0k%NLKJnqj1j8pJPQKKJ6J4j9j5NQL
-21761A09%qrJRJ5J9J5oj3lJRKj1NJ3J1J2PJ5K2J7J3J4J9K0J0%Jmj7k6k0j4k2l0k1j1%jNJ4
-21718A62J6K2J1oj2pKOLJl%Mqk7l4j7pQQj5j3rj6rMJ5K7K3MqoLLj0k0k6j5QJ8RLlKK2J6n
-21671A24j3j4j2k1rQJ0krlMJ1Mmj0rPJ3nlK2J4nj4j5j8j6j0%J6J8MkmJOQMJ1J2LJJpj1qn
-21624G3M%%j0rMOJNJJK%J2Nj1oKnpJj1mQLJmnkMJ0J5PljPOj3k2k6rJJJ1NmmNP%OPPNKjJP
-21566H6pj8j1l%nllMlj4j6j0JNKJK3K3J0OJ4J6Qj3j6j4j0OJ5J7RjmNjk0j6pKMJ1J5NJMpk5
-21518F6k5rJ3J4KNJ0J9J8lKMKMjj1r%j8j9j2RL5J2oonJj1j6mJ3J1pj9j1%RPKKpj0qRJ0PL
-21470G2lj4k0omNJ7K2J6jNJ8Ppj6j6j1rj6mJ4J4J5K0LrpqNORMkplJ1J4QJ3Orj6j6k3j2KL
-21423G0joJPjrmJOJ5J5J5Rppmpmoj2kOJ2Qj0j0PJ7J7Nj2j8lolJ1nk0kJ3J6QMJ5J0pj8j5j7
-21374G2j0%OJ3PJ2Ooqj3rlQRONQJ3J0jmj2j9j5NJ7OnPJ5NonKllljJJ1nj5KJ0KnLJ1J3Onq
-21322A27j0qQPlqLRlj2j6j6j4nLJ0QJ1QOoj2j0KMkj%pLJ1Kj0oJjj2j5rnjlMKMJ9K1Mj0kL
-21271G3Jkj2j1PJ5MLlj1j3j3qmNQOPJ2PojKMK1K5J1j2j4MMj2k8j8JNNJ1J9JoJ3J0nmJ%pL
-21222I8jj7lPJ1J3Lkj6k0j0nj1rOJ0J0J1LkL%JNQQJ5J0Mjj4j5j5j7%lrjPJ4J0KJ%LQNOnj6
-21172I0nljPOnnLJ0Jj2lK0L2J2j5j7j1j1j5j0%PRkj7oPJ0J5PMJ5RLNqj7j7j5n%rjRJ2KKR
-21123I6jnpj1j6KMoPK0J0%Nnpj3rRJ3RJ%Mj2j4nj0j2NJ9K5MqjN%%j2l0j0K2K1NjqmJ2Lj0
-21074H4j5mJ1RljJ5J3OKj1j6%Pkj8j7kLRRmpj2j4kOJ2J5J3J0J6R%jrjNppLJ0J0Jkmj6k1j3
-21025F9pjKJkLNkj6j3qj0kJ5J4NMNjj5j2NK2K2jk3j0J1Jj3j8pNPJ3J3RnjPkkRJ2oj9j3ml
-20976D3qrjLPK2J7kjJ5J1mj8j8j0J2OqNNjMLJJ2J0%ljJ4K0%k2j9LJ8J1j1j1olpro%J1J4J3
-20928A02JorJ3K5mk4k2j4j1kKJ0J7J4oj1j4j8q%MJ0Oj0j7LJ1mj2KJ0J4K5K7Qlj8k6j0%Jm
-20885E2jPNkroJ1J9PjJ1J3POLl%J2Ok5k5j2pnk%J0J4mj5j1KJ5PJ3J1j4j5jrj6pKoj0pjJ3
-20837C2K3J8J0J2Poqj0qmj8k7j7qLK1L4J6jMN%lj0oKOMJ1J1Mqj4MJ0J%JNJoj5o%KMJrj7j0
-20787D1j2jPoQK5K0J1J3J5Pqk1j0Oj1jLj2n%MlqOJ6kjJ2J2J1J5Qj2j1mqj6q%j2qP%j2jK6
-20740H0K3QJj3qLrj0j%mMJ6J9NpKjrOK2K6J5kj5j5JJk3l5j8%J7J2RJ1KqlNjmpnjMJ1OKjl
-20689A08oj5lJ5K1Nj3j7mOJ4J4Mj1ornJ7J6kj5j8j9mOJ2K3J9Oj3j3rrLPkM%k1k3k1j5KJ6
-20645D5J5K2J8Jj9k1j7j3oLNJ2J8J7K0Lj7j1KJ5J2J0Pnj1rlNKOJ9Oqk0qJ2PK%nj4j7j6j6
-20601D8rmLROKMNLqj4j1oKRMnj3j4MNoRJ7%n%jJJ3OmMJ3J%J1OJj0kJ1kjMrk4k5j4LJ7J7O
-20548E7%QLllqj6rJ2K8J1j3qJ4J5Onj0j0oorpQJ9lj0NRLmnj3kK2J3LJqlKqk0qJ1J6Lj2rK
-20498E3Pj5k1mLKjkmQJ1PLrr%pj5j6lJ5J7QKJLLJ2J6Pkj2j6jKkJ3MMJ0RM%%L%oLLj4k5j2
-20446C7jJ1K3J4LkonjOJj3k2j5MOKJJ1%j2nKRj%QOnj0kNKp%J1RLOJ2J3RNk%mj0j0JKpqjM
-20392G7LlL%j4j4nMJ1J3J0PjNpk1j3j1LK0K1PjqpNJ6ROMlJ%jMkj4j7mKnoooJ0QoLOQJrj0
-20339G3jNNLrj8jJ3Mrj0qLJ1RQJ5Oj7j5nmpJNOJkQORK3J9Nmj7rlpj1j5j7oKOMLRMqj7j7K
-20286C1MK%j4lJ0MJQQJ5Qrj1mJ2J5OjkOjmOJ9PnqkMmj0kJ1Mplnj4j1kjj1kJ3J0koorj5o%
-20233B4J4J8LNJ3RJ4Mkoqj0qlmj1k1j0PJ6QOkj0k0j6LJ0J6J2oj6oPJ1J1jmoLQKJ%KMoj0O
-20184E1QJ1J6J2OMoj4j8rpq%J8K5Nmlj8j2%RJ8J1PPlmNJj1j2jJ4J0kjlj0NRkpknj5k3j2k
-20135C8nlKj%NJNJ2Oj3j0J5J2OQK2J5o%Olj7k8j9jNKjLJ2J2mj3lj1nMNJj3qLJ1J0kPJ1j6
-20086E7j6mONJ1J0J4J5RMlOj0k3j4J2L4J9NK%pj7rNLmpQJ4J2J1Krj0jop%kpk0j9nL%l%LJ
-20036F8%jKKkPJ7K0J8MqnMJ3J1lpprKNqroONlmlj3j9pQJ2KoqmQJ8J0Nlj9j1J3K4J3j2j9N
-19985A06K0J4qroj0nqplNJ1jqq%KpoRJ6J7QklKJ2Kj2oJ0J1MQQrj6j0jnk7k8MK9L3K0QKlq
-19935A45p%k%L%%J5Oj1rLQPJJMMRNnqORPJ6J2%j1j4j0LPkK%olJ5J7knj0j7j1JRqj4QK1J1
-19883B00RJ3QPJ9K3K0K5J9kpMJ3J2K6K5J3OOJ3K7K8K1J9K5L7N3M8M0N2N1M8N2N8N9P0Q0R3
-19845A313J06J24J33J46J70J90K06K24K47K62K77K81K84K87K91L00L08L20L45L94M38M72
-19823G118M87M65M21L40K28R2l1j18j51j47j18n5J3P0R6Q1J6q5k03l23m21m80n13n11m78
-19798E793m38m01l57l28k92k51k55k70k65k68k48k29k08j81j56j45j36j15j04q4o5o3n4m4
-19774H36m5n5n3l4l7m7m8k3nrk7l6l1k4k%oj5j9j9j6j5j1j3j0jrj1Jpj5MQj3j7p%LNRRJl
-19731A93Mrj1NNKknlpj2rqj2rJ3J2Lml%PRMnj5KjjRKkLj0k3k6k2jK1K9K1oj5lj2k2j2J1J9
-19682A04J4rk6l7l4J6L3K2QLNJ1Nj1k0j7MMj0nJ0J4J8J4%lJNNJrj0j0MKj2mJ6Orj7j1NMp
-19637G3noj0Lj0j0J1Pj0rkLQJ1RkLNNM%J0J5J2J1LmkJPPj5j8j0pJ3K2Nqj0%jj2j6j6j3lJ
-19589E0mKJNJ8M%JPJ6J6J4J6Jj7j6kLlj3j2PJ8LomMJ4jj8j5nJ0J2MnMkk0pklOPqj3r%J5J8
-19539I1J2J1J0oj4j8j7nKj0j1MJ0ROkj0%QqrjK%oLJ2LmqnkJlJLJ0QlJOlJ1J4PRJ1RJj6k0
-19488I4kJlJ1J2j0j4OJ2jnJNrj3pkNJ5Jj0J8K4pk1k3j8mORLpNJ7J0J5Mpj8j3QK1Kj2j2j1
-19442G6%KKLPjj2jJ5J7Qqj9j1j0j5nKl%RJ7Qpj0jQJ3RKj3j2roQRJ1J3PLLPRl%%kj8k4j5N
-19391F8J7J2Nnj3pmkjPJ7J1nj9k4jJ3Jrj0JJ0K6J3j3k1j7j2j0OK2J9QrqLJOJ0ok0j3j1lJ4
-19346D7J5PjNJ1j0k0nJ6J1KKNLqoKJ0Onm%%KJ2OmLJ1Mrnj0j2j0rKJ5JlJ3mk4j9mJ2L1L0R
-19297A21rj0jj4k2j6j0mkLKJ4J0J4J5%j0j3rMLJ1Qlqj6j2%MJ3K0OLKnpNPj2k6k1KJ4J4J4
-19252G9%pNJ4QJjKLj4j9pokLJ3J0lj1qoJJ2MomJ4J5J2RKrj5pj3j8j7pJLJ2J6K8J9qk0j5L
-19204F6QMJ4K1Rqk5j8NLjPJ8Lj2lkoJNqj1%J1Mnj4nJ1J3RRNqk2k0j9k1j4J2J9K0J6Kj2j9
-19158D2j3pJJ0J3MkJ3J6J3J1rk0j0lJ1J0llKln%%j5j7QPjNMMJrj6j1OJ3OplklNK5K3mqQN
-19108I2j1oOJ0NroJ%KPROj2j8j4KPkPkRK2J2Kj5k8j3NMj1k2LK2K1J1opJ1J1mnJKj4j5kPM
-19059G9jPoj2%J3J1Noj5j2jLNlj0MR%lJ2J5Lj3rOLJlnokJ1K0J3Ooj5omonjKJJ1J7J1lj6o
-19008I3lj1ronjKjjQOJmj0qj2kK0K4Nj0jNJ4K0J8J9jrkljnPnk3j7lMLKJLKJj0j2oJ2Rqj7
-18956G3nMj3j6jJ0J1J3KJLpj3nKjkLLJJ1J9J4%ojQRMJJNlj3rppj0LjpOQLJ0J9J1pj1rj2j0
-18904H2lJ7K6J0lqj2j3j1MPKLj7l4rRj0j2J1J1J1J6J3K0J4Mloj1j5q%OLlj5rJjLPKJNnk3
-18857E7j4lJ4J7J3LpmPK4J7Rkj3k0j6jJpppj%JLlRJ4QPNJQjk2k8j3J1J5Nmm%ONp%NMmJJo
-18804G7QJ2molLJ9J8J8Rj1j6kKj6l1j5Kmj4lJ1MplJ2PNMJONmo%nnKPOJ2J4J4Nj0j7j1j1j4
-18755F5qJ5J5kj2qJ0Jj5rKQMlpj1MJ1M%nKJ6Rj5j8JJjLLqpQRJPPOmnoJ%rn%KNRQOKM%kjl
-18697H5j2j2lNOp%J4J3J7Kqoj3j0ljMlj0j4oNK0K5J7jj1lMLlL%j2mRL%%kqoRoj5pQJ1lJJ9
-18645I4J5oj9nJ5J3j0j0MQQLj1k2j1Mrj7oPJ1J6J3MJ3J5kj9k1j4j6lRJ0PLKlpMNllLQ%nJ3
-18597H5K4kj4kOPOOJ3jj3RQ%JkMJ5J2lqjN%Lpk1pJopjLRlj3j4mjOKrqmJ0K0J7llOLqlJ5K1
-18542A49J3NKOPnrj5j5j3k1j4LJ2NLKJjj4j2JopJJ1qj2nj1j2lJ3%qlj2j3mKOJ2J4J2J3J8
-18496H8lrmj4j6mJ4J0mj6j3rpORORJ3Rkj1mJPPNKOJ1PNqj9j1NLoOJ3ORL%Lqj7JJ2QknmJ2
-18443A00J2lLQKj7l8k6kJ2RJ2J0OPkonMKmkKORM%pj5rj2oJ4J9NjpoJ8K5J7MrjMnqlkkmj0
-18391A02lRQKjj0j3j0nj0nOJ8J8J9J0j2k0lLmj%mpprLQM%kroLKJMQQlk0j6LRJ1J0OPK3J4
-18340A39nKpj8j1RJ0%j2j9k0j0J2QQJ7PKJ0J2MQKQJ9Ok1k0pj2j5mj5j4lJJ0J9J4KrKMj3j2
-18295H8rrOJ5Oj%MONpk1j6lRQP%j6k3k1JOpKJ7PLKmpLJ6Oj1nNqj8j9j6j1PL3K8J5J6J4No
-18245A02mJmKlk1j8mJ1K0Lj5kJ3J2jj9rJ1J4JrmJ3RMMlkJ2J3J7J7Kj7kJ4PPLpj2l0k1OJ8
-18199A29J4%qoj2j3j4k3k1oLjPJ0jJ2J4PLMjnkpLRJNLjmmQJ0orljmkJKPK0J6ol0j6jmonK
-18146F8jjJ3K1J6%j2jLj2nKqqrJQJ6J5JrpPJj4lNNJ2J4J1J6J2J2Njqj3j4mPMpj1j2oj8j9
-18098G2jOJ9J3%nj0lOj4j7qpoNJ5Nj5qJ6K3NKNLLQQkrj2k0j4kQJ0kplPQMjqklOQnj7lJ2J8
-18045I1J9ML%j1j4KJ0rj1%%llmNQKKJ5J5OJ1J1Kj6j7QK5K3K5K1J7J7K0K2Mj3j8j1k%JlOR
-17999B69mj2j9k9k3j0j3j8k5k5j3MJ1J2Rnpk%NKnmPJ1LpqoMjq%lk2k6j1NJ0J9J2qkMj1k4
-17953C6j1NOPRRJkOJ0kkOKkOJ4QJ5J6Lj7j4mj%kkKQR%jLkJkj3mNmk0k9l4l1j5J0K5J8J0J4
-17902E0QppJ4J1OQJ2Mk%MOooKqLPlNmj7JJ8J6Rjj7mPKjj1lJ6J7Nkj9k1pkpNK4K4Kj2j1mQ
-17850A12J3Lk2j6Poj4PJ3PJ0Pmj5kRNOJ2PJNjj2j5j0LJ3RLj4k0j7j5j3nJ1K1J6RJlkkj1j7
-17804G4jJ2J8RL%j2oJ3RJMJ4J7%rqkj2k2k0MJ4RJ5Nklj0k1k0k0j1lj0RJ8QQOlrLPmPJ0qj6
-17755F5pLRJ3NoPJ7J1KlPJ6Lj0%Qkj3j6j9j3RJ3PL%KKjnj0oJNJ0J5J1J2Rkj3k0j0%KKKj2
-17706A03j9pOMNJj2j5lJ3K4K3jj6j2qkKKnmpLRLnjJ0Prj0J3Njjj0j3%RMjNkj3nJ0J7N%%m
-17655I7j3j0klRJ1Okj6k1NK4K0J0mppopn%LNllQK7K8Qoqopjlj0mlppjPJporkNlk0k0qJ1K0
-17601E8K1J2PKJkon%J5Lpk0j5NJ6Rno%J4Pj3j7jKNJ5%k0pPjoNJ6J5PoLJ5J2J4Nnj6j1OPM
-17551A39koj1j4pJ4J4%orqmqj5oNkmMMN%njRNOJ3J4PJj0j7jJ1rk2pNkj2j0PK0J3%mqkMLL
-17499I4llKLpj8pj%QKLmNJ4Onj2mNnnoqJ4K7J2Okpj0pKJ4K2K6J6pk0j8rrrj4rLQOnKJ0J4
-17447A10J0nj5NJ5mj1%qj4OJ3%pqJ5J0j4k1jJ0J1Nj3j8mRJ4lj6lJ9K2J9K5J4ok5j8kNNNl
-17403A28mkJOlnMNprj1nQJ1krj3lQNOKj2j1LJ2J4M%QJkOJ0Pmqj0nJ4J9J7Jj4rnlJ3J4jjQ
-17351A77Qrk1l2j5NO%j6rJ3K4J3%oj3j7rJ4J4Pqnj1j1j3j1JMrmJ3K0K0K2J2Jnj3%lqKNj2
-17306A21k5r%pn%pj3nMK4L1RKnqj1KR%OJ0kJQNqk0j2j7k7nK2K6J4mKJ3K0J5kj5j3rj4ppj
-17258H6J2RMMk%JOjj5j4k%LJ4J2J1J5Pkqk2k5%NkJLMJ5OoJ1J7J5J4Lj3j7j1lkjJ0lj4j0J1
-17210A26K2J4kj3j0OK0Qoj4kJ8K0NrrPJ6JqLJ3PjMRMlkNQLRJ1J2J9J6J9K2J7J4K5L9M7M9
-17165E39M5M6M6L3J2PK4L4K6K3J4LJJ0Nk2l2m4n9o1n5m7l5l2n0m7k0j7j3j4k1j9j0kJPQK
-17127B86mMLrLPPJ2J4J2J5J2J5PpKJ3K2J3K%OJ0J7J8J0J2J0J0RKMQJ8J0J1RJ9L2K4J5K4L4
-17084G41M0N3N6O8P9Q1R0J09J18J38J61J66J93K33K53K63K88L25L45L47L40L21K71K09J48
-17059E436R0M7K7K8K2J3mk7m3m8n8o8r1j02j00j10j30j62j99k19k48k69k64k55k41k09j70
-17032B646j39j06p7n4n9m8j4J9N0P1Q1J02J23J41J54J66J93K35K86L31L66M13M64M79M55
-17007F278M21L89L40K60J64N7m8j47k27k91l50l89m04l85l58l20k52j96j45j08q8m0L0P7
-16983D268J18J49J92K40K84L37L75M10M50M74M83M69M17L44K35J16Mj11j87k26k53k54k24
-16960H110k00j89j73j75k06k73l39l86m33m65m72m66m41l93l47l02k49k06j82j65j40j19
-16938A789r7q4j00j00q6p6o3n3m9m5l1k7k7j6rnj6k3j0j0nJ1J0qj5pLOJ6J5J6J4PNJ4K3K0
-16901I87Pkj0j7j3rj7k9j5j1k6l2l0nK4K8L4L4K7K9M4N3N8P4Q6Q6Q9Q5N4J1j3l7n6p8r4r8
-16865A218r4q7p8n9l7k5k8l0l2l2l5l3l4l3l6m0m6m3k1j8k4k5k0j6j7noj1%nj5omj0qmLQ
-16827B12J9K0kmrj8qKNmpj3j0NK3L2K6J5lk0j7k3k6pJJJ2J0KK%oojMoj3nJ5J9PNlqnj0k0
-16780A83j7nJ4J6MLJ4Pkj%j1k6k3j3JJ7J5nmJ0J3%pOJ0J2J4O%lj2j1nJJ0J3J8K0J4QPPjJ3
-16735C10K4J4qj7rnkNJ5M%RJ0j3k3j9j3mnJJ7J8PJ5K5K0J0J0J3J0nj1lNKO%j3k6j9nJ4K2
-16692C86J5Njl%jPJ3J0KnJ3J9PoMK0J9J7QJ3J7N%J3K6K7K2QJ2M1N4M1L8M1M1M1N7P2P6P9
-16651A253Q6J09J36J49J61J71J81J76J40J27J22R6O4J9k4m8o8q2p8o9p1p0o4o9o3m4m3n1
-16623B146l9n1p1o7o3n9m9m1k6k5k8k3pLPPJ6J8K5M6O9O7N4L6K3L5M0L3K7J8J6K3K6J2QJ8
-16587B224L4L7M3N9N3M4N2O7Q5R1R0R4J14J67J92K03K20K35K56K68K83K92K81K53K23J79
-16561F139J23N9rm9p8r1q8r1q3o6o2o0n5n5m3j9LK0K9M1O1O2O0M5K4K8J6j8n8q4q7r1q9p6
-16527E358o3o5o1n6n4m6n0o3q1j13j53j61j46j52j52j43j46j42j16q7o9n4k9j6oJ5M1O4P7
-16498C331R0J03J07J17J23J17J16J12R3R0Q5P0P0P8P5P7O1L9Om0q1j29j82k25k47k57k59
-16471C540k44k25k06j83j71j63j41j13q7n7l8l4k1j9k2m%l%pqNJ0lj6qJ0K9L4M8N6M3L1L2
-16437B065L5K7Jl1n8p5r3j05j18j14j02j04j09r6p5o0m8l7l1l5n0m4qJ1nk0j4qj6k0k9k0
-16405F14okmlmj7j6pqj1%j0k0j3j3j0rj8k0k4qmNK4J5Kk1k0nOlLRPMlpnkljrlnj3k3l4l0
-16357B75j9KLKQKj6j8j1knj0kOorn%J8K2QmJjj1MRjoplPJ2J1J1PkkKlj8j5lMrj0rrjPJ2J
-16305B17j6j0j6j6rkLj4j2lLJRJ9J8Mj4j0MJPJ7K1Nj9j4Jqj7l%pj7lQmmJPQ%j0rnJ1J1MJ
-16257A39j2rQJ1OOJ4J5RNjQQJ3J9Prk4k4k4j2RJ1Qqj0q%Knpj0rj3j7j1J6Rnj6j3NOJjNOj1
-16209H7p%j%MJkJ1J8J7K1Mk5k0MQNJ4K0J9J7KnLpj7k4j5JJ4J6J8Lk2j8KK0J2qmj1j2qmJn
-16163A27lOjkMklmOMjJ2PlJKjJjLJ3K3K7K4L5L5J2j1j4pnpj0k5j5oj4j9j7pjqj3p%PJ1Kk
-16114A53nj0jj0j3j2nJ3J2N%j5rRMj4j0%L%kMKlmOJ5J0moJ1J4KnljKNjj4j1oKKOLqOJ2Kj
-16063A30porKK1K7Pj6j6kMrkJ2KoopmlJnrklpjjpj2qpJK%N%mkOJ0LKQK%kj5j5QJ3Kpj0j%
-16007E7kRJ1QNJ3J7J2jmj1j5j2MK0QkMkmqj8j1omJmkLJ1J0mj4nJ0K3J5%lj6k5j1kJkMOln
-15958E6KQNqj3OJ9J5J3J6J0lj3rjoq%jj0j1nM%KRRqqlJmk%nJ3OJQloKJKqj2mkQJ1QQKlj1
-15903G8mJ1J1J3J8Kj9k0j1OMoj3nlLMMpj2jlkQPlQJ3K4K7Nj3j4rj2j8jQJ2LjJ0J9J1Jqj3
-15856A12j0kNnk0j3lNQJ6K0nj4oRJ1PJ6J8Lrj7j3j3j0LNJ4j0j6OLqj5j1KJ1J0jpNK0J6M%
-15811A21j4j3j2j0qKJ4J6J4OJLLJj2k0loj1qNRJ0J0R%oKJ0lj0ljpnPKlLPkplPJ6Oj4j8oL
-15761H2KMNJ0Qoj0mpmJ4J6Q%%nj3k3k1J6K5J7NLjPJ7J0kk0j5j3NK0J0Jnnmrk3k0qJRNmKM
-15712H4KlOPNMKJ1qj5jOKLRMj4j6qKloJ6J8OqrPJ3NJnnjoLRJj7j2%j2k0LJ6LjQK2J8Kqj1
-15659A09pJmj0j0mlj2roOJ6J9K3J9Qmj2p%Jj0j2lj0j1jLKPQPJ6Qj4rKMmJK%NlppkomJ1PJ
-15607I5PJ4MLPonO%j3j4j2nORnlr%J1J0J2J3Oj1j6plKrrJ0J7J0oj1oJmj5JJ8K1J0rj2j3j0
-15559H0ljQNoLkJOLPMKllPOM%j1j2j7k4rj%MNJ0NJMJ%oqJLQPJ2J3RMnj1ORlk5j8J2NlOjq
-15502H1qpj4j6MJ0MJ3J9jpMJ6N%nk0k0qmNLJ1L0K3J6Oj8k3j4onlMJ0MJ0K6K2kj0NLpj1om
-15455A15JQJ2J1N%PK6L3J3qj6j0KNjRJ1PJ1Mrk1k1MQMmkOPrk0j2pkoj9k1JLj5j0J0J5LRQ
-15407A45j1k6l1j5KJoNLj0j0mNJ2NJ%jNkj0KKlQNoJnqOMLQQ%%J%NKoLJ7Rrj8j0J3K5Pqqj
-15353A05jjJ0J2J0%k8k8lPKmkJ0K1Nj5j1j1j2NJ7J6J9K1J3kj0j2j6j5k0j2J5L4J7mPK9L1
-15313A99K2J5J1J6K2K2L7M2K4Pj1l5n4m8l3l2k8j2LJ0QMj5k9j6j4lJ5L0M0K2nj2rj7j2qj2
-15275A44%lOR%kprjpj6j6rLQJ0KKnj1KMpljK%j4j7j1j1pNRjKJ5J3J5Qqj0j2qRJ3J5J2OKj3
-15224A07j3qmLKJJ4J5LKPj0k5k2j3p%KjJJ0J0J1J2Qjj0pjLmj1j1qmNLKmPJ6Mk%%Kkj1j3j2
-15174D6LJ8J3Oookm%J5K2PmPPnj1kmojjqp%MjmnnkRoqNJ5J4lj2pPLj3j9jJ5PlJJ4Mj3j7n
-15120E1NNJJJ0J4J8Nrnjj1j7j6k0j0KPJ1QnjRQJ5J5J0J7rj8Lnj3jJjknMJ2PQpj1JKmrj4r
-15070D7NJ1Kqqm%lKjjKRJ6J0KjjkLJ2RJ3J1j4j3rj3rkj%MOJ1K5J2j0j3nJ0Q%OMNJ0nMRj1
-15019A34k5k0j0r%N%lJ1J7J0kj7j8rQNjoqmJ6J3JJ5K0J4jpj0j2j1JJ7Kj5j4qkJ3J1JjNQQ
-14973A22J2%k1j9nk%jmjJ3J7J2NKLkj7j7r%Jmnj0mQJ5J0KKKPRnk4l3k7k1lJ4J3jnpJ0K1J
-14925E4kLOnj6jK0J6Kmj4qQK3J9mj0qmjjkj0j3MJ1QOJ0PlNJ1MPJ1j2k8j2NJ1Mln%Lj0pOQ
-14875H9NJ2jk5k0pNJ9J4kKJrj2MRp%J4J1loKMjjrj5j5j0%J1RjKOJ4J3qj0jkkjpj1kK%%jP
-14823F6RNQNPK1Pj0j1kkj0q%llQJ1OKOKrj4j6j0j3j3kJ2J7J0QKlpmMJ3J7jj9j7LJ4QKj0j9
-14774F7k1lROQkjJ3N%MLQPOopoj2rJNkKJ1J6jj0j1j9j4oj0lORjoLK0K4Qoj6k2nJ9K2J1Mj
-14723I7lmrj1LJ1JoLlj9j3KRKj0j4J0QKRoj3KJ6PNKmj8k0jJ2J3MooJJ0Pnj8j7kJ4J5J5J7
-14675H9J6Nnj2j3rj4kJ4J9J6qj1KQNoj1oOONj%kkJJ6J3OPRkj7pmnkpjRJ1J5PnKMj2j7j5o
-14624H9j0k1k2pJ9L1J1krnJ3J8J1Krk2k5j4j0%J1NJ0J9J1nj0pjjJ0J2MQQj0j5jPOlj3j1j2
-14580F0j2jQJ3jJKlJ4J5nj0qNK1Qj2j6j3j1kklPJ4PJJqr%jMJ1LQloJ1J7Kj1rqrpKRmkJO%
-14527G5MNJ2RljJQjlQR%j0j0Krj5j0KJNJ1MOKmRPj8k9j4lj5j3MJ3J5%QJ6RJMLNkj4qNQPP
-14474A03NKMKooolK%KLmj2MJ7J2kj7j0MLlJ4K4J2Kj8j4mj4j9j0NPQPj1j2OJ6J6kj9j4RK4
-14427A07K0Pj2k0qqj3jj1j3NJ3OJ0NlmJJ8J5j3j9j9j0MRJ8J1okMNMpj4j6nPMkjKJ1NpkPN
-14379H7KKkLJ0J2Mo%Ppj1kpj3JkrJROOJ4K1QLMmjrpQJ6J8Rj0j0j5k2qOPqj4kMRJ3PMkj3j4
-14326A03j2pplnj3mJ2J2nlJ1MJQMLMJ0%KQmrPMrj7rNrj4qpOK0J9QkpmLJ0MplNJ3Qok0qQO
-14272A06JOLpj8kJ0Npm%jLRNpnmmNNMLLMOJpj0nkLMrmJ3K0K2Rk2k7j6JJ3MLQJ6J6QQMk%J0
-14217A78J0Ork3k1kOkk%mpj0j4npnmkJ4K1K0K2Rmqj8j9j1%Mqj1lMRPjrqqm%kmLLlQOPRJo
-14163A03mKqj6j7mJjQJ5J5J3J1Jpnqj5j2mMPQJ6Qj1j1kRRRMkj2j6knnMmqJ3K1J0llJNJ3M
-14113A29j9k9j6MQJ6PnJ4Qj0j3j0lKLRPJ2J3J1NJjoj6k4k1nJ3J5Lq%J3J9J4jj9k3qjoMJ1
-14068I7jj3j0KK0K2kj2j0lnj2j2lKjLQJ2Kpj6lMLQPML%NNopMJ3LpnKJ3Lqj2lQPQJ2J5kj2
-14016A23QJ9Nqqnj4j4lnq%J9J9%k2j8nlOJ5PLK%%J2J5J3rnoj3rmlkOPjmjkkojONjJLjLno
-13961A03%J2J3P%pJPK2K0J7Jj1j6k7lK6L0J7lj7%J3%j7j9j0JJ4Mj1qk%lJ0J4Jj4j1J4K1J3
-13918B02MN%j1j0kKOJ3J9J3jrq%J4J8MJLjjNPORJ1J2J7J9J0MJ4L1M2L2K2K6L2K6L5M2N1O0
-13874G74O6P2O8O6O4P4Q6J04J19J12R7P4O5P0M9J3j3l0m8o1o4p6r3r4p3p1q6q0o8n9o3n6
-13842I38l5l1k2j8l8m4k2rqoqlJ2J6J1J5J4J0J2K6L4K3J1J2L4N3M8M9O3N9N4O6P3P5Q7R8
-13806A649R7R4Q5Q5O7L4J7J1j2m3p6j00r9j08j15j12r9r0q2p5o8n5o0n7l9l3l2k5k4k4k2
-13775F89oNPKqjqj2LRkKlOJ7ROPJ2K5L8N3N6N1N5N0M8O6Q9R9J07J04J08J17J23J18J40J57
-13737B338J59J61J59J62J53J41J18Q8P1N9K1k6p2j12j26j38j55j59j56j52j41j24j05j01
-13713B063j01r0q3p5o7n6n4n0l8k6j8%PlojRL0M4L6J7J2K7M8O1O0O8O9Q6J08J17J24J25J29
-13679B572J35J41J42J43J39J39J29J09Q9N9K3j3o1r5j10j32j59j86j85j93j97j78j56j50
-13655B005j50j35j20j07r5r3q2p5o5n9n3l7k8k1k2l7m1k8k1k5j8j3j2k0k8k0jJj1j2j5j5
-13623E47j0JKkpj7j8j1p%oj0j0k0k4k7qJ5J5ql4k2j2k3j9oRK0J3k%KjlKNJ2Mj1nJ5Qj0j6
-13579C21j3mOOmmJ0Rj3j7kJ6L1J4plm%Qj%%r%J0PLoj1NJ2JQKj2j0j2j4qNLqj1j8j1kONjr
-13529B74nMnJJ6J0mPJ6J8J1%J2J6K1J3KJ7K6J0nlJ4K4J9QKK0L1L6K7J4RNK4L1K2K5K5L5M8
-13488H71N1N0M8L8N3O8N9N8O6P9R5J04J04J02J09J28J50J57J64J68J70J85J94J88J93J97
-13462C849J83J67J41R6P2N8L4Pj4l3l1k9l6l8k9k2kK3M0M6M8N7N4M0K5Kk9n6q1j14j42j72
-13430D114j94j98k08k30k30k18k09j98j84j73j55j29j16j01r0q6q9q5o8n6o2o7o5n8m4l3
-13404G68k1j8k5l0m0k8j0j0m%j9l0l6k4j0j3j1KJ1Nj4j9j2jOPnnJPJ6J6J4J8J2J0PNkkKJ
-13362E19kJ1K2J1J2J3K2K3J4K3L5L1J7J4J1J5L4N4O4O8P0Q4R3R2Q7Q1R4J20J41J26J00R6
-13330B195R5P7O0M5K8J9rk8k2l1l9l5k8k5l3l1pK2L1K5J4QJ6J4Pj6l7n4o9p5q5j06j23j27
-13296A676j20j03r5q4p8q5q8q5q4p0o1n2m4m2l1k7k7l3l6l5l4k2J%j6k2pnkNpqPNqj5oJP
-13257B70J3NKrk9k3j7j9j7j3OJ6LMRJ6PjKkkMjj0k3j9j4MJ7MlmkKKj4j8ljrnQRkm%knlON
-13206A40LJ0Nlorqj1lPMOJ0RNjooLPrrKPKj1pmplOMj0qPJ0J4jrroj0j1j0jJ1K0J9J5KlPJ
-13153A55pkNR%j8k3j0Noj3lJ0J2L%qjJ5PJpMJ1Oqk6j2NJQJ1J2nj8j2oPOkPNKL%looJ1Nnk
-13101A17jPJ8L1L1Jj0j0k2k9k7j1J7J3jjLPJ1%j5rkNJ7J5Mrprj1nLJ1lrkOPJ0PpoKKRJ0K
-13053A60lj1mPmj1rj2%LoKJ1RJj4k3j2J1J4qnMknPOQJ6Mqj1lmRJ8J7OnpNJ7J4Npj4qJJ7M
-13003A80j8k7j8j%jNNPJ4LlOKj1lNmoJ2K2K5K2Lpkjj4rJ%NQMLPJ4oj5j5roKJ1J4QPNj0j9
-12953A95j5mjj3pJ4K1Qj3k4oRMmJJ0llJoj7k2j3PJ1lkk%LL%mj6k5j3QK3J4knkjPKpLNlkp
-12902A04olOJ1J2J6J4pj2%JjpqPJ5J2POjmprkKrnpqMMPK2J5ooRP%LKqj5nJ6J3LMJ5J9rl7
-12850A74l5j1PJ0pj6j0JQjLOKLJ1J8J4ppJ6Qlkj2j0JLlmj1j0j2j4j3%J4Lj0j2KJ0PRNOLo
-12803A28oj1j6j4KPOKPJ2lpPKj3j0mRJ2MNJ5J3PlJJ%oj8j8OK2J9Lj9k3j9lK2J4JKknkpjN
-12754A24ONmjLNKNROQJ0%j6k6k8j0Lmj2pJ1K4K2J8J7PMjmpmKjmKPJ2%j0kPLj2j4kL%ROkO
-12702A75Oom%KJ5K1J3Mj3k2kPLrLJ6Q%lkJ4K6J3NOJKJJ3K3K0K8L0QmnNK4K7J5RJ2K3K9K2
-12656E59J0QJ3K3N2O1M8M7N2N1L7M0N3N2N4O5O4O1O2O1O0N4M8L9K7K5K8K3J4Pnj7j3NJ3j1
-12620A770j1J1J9J7RK2M6L9K1J8K9L0J0Lmk4j9k6m3n1n7n7m9n4n0l7k7j9k2j5j1rmrMK9M5
-12583A524M5K9L0M8N8N1M3M3L6L0K9K7J8Kj0j2rJKnj4k1j0%pprnJPJ5L1K6J1K7K0LJ3Jj8
-12543B044k8k8k4j9kJ0J4J2RNRJ8K2K7K2J3Q%pj3j6rj0j5j7k8j9j1j3j2oj1j0PJ0J0K4M1
-12505B007L5K8K4J4Jpj1k3m1n5n9n3n8o5o7p2m4l1k8k1k5k7pJ7JrLOLRK0L3M3M4K8J2J5L0
-12467A670M1L8J4j9l1j8mqj7k0j9j9k0j3mLMRQJpj1k1k4j7j1j7k4l1l4m7n6m9m4n2n5m0m6
-12429A010m8n3n8m7l5k7m0m9m9m6l3k7j9j2j7l3k8j0opj1j3j8j5nJ4J3pj4rmnpLMo%Pjqj7
-12388B67rpkm%MMj0l0k5j2nOJJJj0j6j1jJ1J0o%%j0J2K0LKRmj0pknj1mok2k5LJ5J7J9J3%
-12341A64j6k1ojJLkpj7j0J0J9K1K0J4Jjnj3rLjlRJ5NojPoj6j7k0j4j4jJqpnjQJ0NOK0K4M
-12293A42j5k2kJ3%lj0j5QOj1j5j8j8QK3L0K6jpMpoqmOPJ5J4J1Lj5j1%J1Mj0j8j6lLjjKJ4
-12248A13K0J3j0l8k7J3L1J8OlnPJ0lj3j3qj6pllOJ3J7J1jj0mN%j1kQOKkJQO%ooJK%PJ3pj3
-12199A26j7j6j0nPM%mrj7NK8J3%j3j5j4kJ5J6PmLOJ4Mk0k1j4pKKJNJ2J0mj9j9qOJ2JrrnJ6
-12152E4J0KK3J9LNKj1k0kK5K8J1kpj6k2j2%QOKLOONLMlnOoj2k2j9qqQJ7koNJ0Kmj1mLORK
-12101I1pjMojJ3OkmnolJkJljJ6K5J9kk1k0mJ3K1J0j3j4NQPnj6k%KOJ0J3J0J0lk0j2JNj1p
-12052A06jprpJNKLRJ1PQOJ1J2OjNRj1j1nqj5j8j2mkMQJ0J4Nj3%J0lj7j5MRKnJJ2J0Ljr%N
-12001A24QJ6JkQJ2J3J1J4J8MnmLJ1Kj0k1j9pOJ0j2k0k0k8j5RL1J3j5j5k0k3k1j0J3K8K3P
-11961A18%j3nLKqJOPNlnqj6j0OOkkOK2K4Onkoj0JlmLJOK0Mj6oJLkJJ7K0J2MLKj5j2lrj3j5
-11908A17j6nQJ3mj3J1J4JkJkpkNLLj0j5oj4qJ1RmORORQmj0j0omnRNmmJ2K7J0rj2oJJ5J7j
-11858A47jkprlkqj5j3nNJ4Qjmj1MJ7J2oJLqqm%NNmqQJ0m%J3JlKj3j6j4pOJ0PLljjnmpoKK
-11803H2PJ0kj3nQMmn%j2j4LK0L0J0j5jJ0jpJJ6PojJqjK%%nnoj3oJ5K4%k7k6rJJ7K8J2LLJ
-11753A23MQMj9k2LJ4Rj%%klmOJ4Lj4j9j3JQrk0j1JmmqJK0K3K3J1lmNNpKJ8J2jj7k0pnjRK
-11703A11mjrrj1qRQJQK5K4Lj2j6oKQRJlmok0k2njj0NPm%KooNPPJ2krpkj0j5KK3J8MJ0J7P
-11651A27nj1mkMQOJ0lJMj3k0oOJ2J4Mpj2j2pQJ4K2O%j3j6j0%Mn%QJoOK3J0j8j6jJQJ0mj8
-11603A08j6rpnQNj2mkjQJRJ5J0JoqnmmLJ2J1QNlonooqkNNpj4mNLRLlLK%knj2j2o%QJ5J6J8
-11547A12J9Kj2q%klkolj2k7j6kJ4K0J7J7J9Njlnoj5k0j3QJ2jnjRRJj0j3%lj0NJ5O%nj0p%
-11499F9KM%MPjloj3J6L6K4lj8mRJJNrl0k6jJ4Q%NJ0J2Qmj4j0mrrrnJ0J6J3J0oj5pokMlJN
-11448G7RRKj0j5J1K3Pqj2ojrj9j7jNqMJ3J1J6Qj3j6PK1J3Jj5j7lJ6K3K4J2%jplrj5qoj2j4
-11402F7k1j6roJ8L4M7K2k4pok9k3lJ8J9J0OkqPQkpMKj1j1jJ1OjoqQRQJ4Jj1%OKkJj0k3j0
-11354G1J3J6pokKlj0mj3j7lJ3K1J4KlMMqoPmorpJ6J7QLPJ1J0PkLLkKNok5k6rJ1K8Mk0j5L
-11304I2LqlLKJ%JNMJlpJLJkOPlmLOjj0j7j0PJ0jJ2K1QQJmpMJ5%j8j0MPQK3L4L4K2K0kj2j8
-11251B37k9k6k3nJ1jj2rjmmJMPrj6oLklLKkqrlkKJ3K1K0Qomoj2ompqlmj0rpKMPJ1J7Jj1J
-11198A04J6J1KNJ9K2J3J2K6L1QQK7K8K9M4M2K5JJKk3l9m7n7n6m2j6rj8j4k5j4J5J5J1Lmq
-11159A48j6k1j0OJ4NOOjmj2jROJqj0jJ8QnLJLMpj2LJ8Rjj1nJ3J1NPJOJ1jrj5nJ2K4K7L4L2
-11110B96K9L8N0M6L6K4jl9n7n9o0m9l5k8j9nkqj8j8MJ6mqj3k3j5nQJ2JKRLj3pJPR%LOlpn
-11065I9jkMJ1Mj3j1LPLJ2Nj1j5j9k5j4RROJ5PKPlPJ7LmJ2J5J3K2J2JJqj5k1j3rpmKLkLnR
-11016A21J4LJj0j5j4rQMj7j0MJ3K0J5j0qOlj7j7kJ2K0MjRKmj6j2pmkJQJ8J3j6k0mJ0J9J4
-10972A21Kj1j6j5ppmONQJ2KrmJkMMkjnp%J5Mj4j0RJj4kJ8K0LoQJ3ok0pJ0J2Lpj2j3kQJ2J3
-10922A11MqjKM%oj1LQL%Jkj3r%jj0lJ0PJ4Jj6n%%KnKLj2jJ5K1Nj9k2nJ5J8kj5j0kjj1%OO
-10871G1J1lj1NK8K9J8Oqj8rj5j1jJ0QMMj0j2%J0knmk0rOQKj5nJ2K5J8jrm%LQQKj3j6j6rL
-10823G3jLMoj2%J0J8J3jjJ6J7PKkMOj0j6%Klj0pQJ8KqkkKjj0lKllJnppjJ5J2kjRJqRQLP%
-10768A40j2jlj4j2kJ1J1RQpj6nMKlokjoj8k0KR%OJ2KNK3J9nomklj4j6oJmkkkLMnKLMMnpk
-10714G1rj1JPLQ%JK2J9PnrqnOJ7J7Mj2JJ2rj9j3j2j4j4%K1J3J6J1jKj2j9j1nlrroJ2K0Rl
-10667H2j3knlKJ4J6J0NLkjMNKmj5j8j6oj4k3j4NRpqJ1Om%J4J9J3QJ3Qn%Qjqnnkj0kPJ4J5
-10617A00J5J9J2J%pj5j4rrj4j6kJ8J2%npqJ2J5jm%J1Rpj7oJ0nj3j6p%njMJ7J8%JRJ6J7Ko
-10570A24pj0jjLRj1k2ljjQ%kj1j1KJ8J6J8Pkqj6j7j2nK%qKJ6J4J6MopLN%j1k0j2PJ9J4%J
-10522A03NNRMmRRkqpjMPJ2Pj4j7njKoj7j5qj%KJRQjoppqj5rQJ5QRPkjrpOPOONjlkNJpNmr
-10462H0%JKjmNROKKjLNorjqj1kMNJ4J2qj6nkj4j0%J2PLMOK0J8Lj6j2%Qj0k1oMnj3LRJ2J4
-10410I2%M%%nj6nRK1J9Nkqrj1pLMkJNj0j0oqJ2K2LkJ3J4J3Kj3j1mnj2rJMQJ2Jj5k2j6NJ1
-10361G6PRRJj8j6jLOJ8K3Pj8j8LPkk%LKJNRLrj1rmqlMNRMjONPJ3LLkmOJ3JOJ1lj0k3k1JK
-10306A08mnKJ1JNJ3Pj0j1%KLoj2n%QJ2jj1j0lKQJ5J1Kj2k1kJ4POKklMOKrk2k1oKJJ0J5R%
-10256A12lJlMkj7j2qJ0kk3qRMkPJ3J6J0jqlLnj9j6%LJj5j3j1j0kRJ5Nl%J1K9J4nnrKPOML
-10206I3oj5mK4J5lNLj7j4jj8j5J6J1llpKNm%JjOJ1J0mQJ7%j5k7j4oKMRJ1%MK1J5Qkj6k5j9
-10158F2MOkjKMKmLj0JJ5Moj3oj0j1LK0K9Rj2%J0J0MnJkrPQJmqmjqj0LMj3k0mPJ0LomJLJ1
-10105G4J8K0J3Mmj2j0rlpj0pJJ6OlRPqlJ2Kj1nJKoqnJ1J5J7J3PNOJj6pOkj2oj5j5klrj0o
-10055E2LNLpjpj8mJ6K4K2%j1ooRJ5J0Qqj6j1kROQPKJj%J4J5qk1j3JOpj0JMjkjjmNOnKPQK
-10001A00kK%JKoLL%KJ1Lj3k1pjRK1J0oJLpj1j2PJ3J0op%j5qOJ0j3k9j0MJ0J5J8J1Jj0j5o
-9954G1JMJLMOKklj1j2nKJ2J5MlkPJ9Oj2j1r%Rpj4j0j5rPJ2Nl%Lmj3KJ7J2J1J0NlrmNJ7J9
-9903A30pj3mmpj0mPJ7J0qmQLj4l1j6jJ1K4K6J3Qjk5k0%kj5qOJ5RQJ1Jpk5k2m%poKRKLRJ3
-9854H0J4MLJ3Lrj6j0QMMNlrj3qJ%J1J7Plqj6qQK0J4pj8JJ8J1mj1mJ2Mj2j1J1J3j3j8npnn
-9806F3j3j1jkKM%j0lRqpOJ4RLPLL%pOQ%MJ1%nj0kJ3Olmpj%qrQJ3pqJ1J5POPmq%QMj4j9MJ5
-9749I8J1QLKlopjoj5j8k1k2rNJ6RPJ5J6J3Kj7l2k0KNLmlPJ2K1J2RJ6J3NllOJ1J2oj6qJLj
-9700A22j1k8k1QJ5J0%orj4mKOR%KRKJ1J8J8J5mk3jOqpO%mrj2pJPLLROlj3j3j5nJ4K3J1Ml
-9650A20j2NOj2j1qj1jJ0Qrj0nkKJ1J5MmojRJ4J3J5J9jj6j5j8k0%Kqj3jJ2J4JplmplL%j3r
-9602E3KQJ1J6JlJOknJ2Qj1j1LNjpnmprroRJ1Ljj3j7rNNRJ5LjPRJ2Pj%pj1j4oKPjqKJ3QQJ3
-9546A05J4kj6qPknQqj8%jj1j1PK1J1OMNkmQOLJJpj%j7ljjKlj%RJ2mj2kJ0NlKj0k0j8qJPL
-9492E9oQJ5K%KOLrroNK1Rp%PPpj7j5pMmrmKPQKjKjmMPQJ8J4jj4j2mNQKj1j4j6r%lMONJ2P
-9435G9nqLKLjjLJ6J8kj3J3J8nj6KLkqrQN%QKLNj0pLNMKrrJJ5J0pk1j4mjLJ4MnNJ1Mj3k2j6
-9381F4j3NJ4mqjkNNlJ3K7J3lnLkj2%RMJnj0oJjj7j3qnn%J2K0J2L%okRRqqkj2j0pj7j0nNL
-9328B7LJ6PMKkOmj5j1kRJ5J1%jPP%j2kR%kMMmj0kJ1PRQJJQRj0j5j5pj1nJ6K0J0NOlqL%j1
-9275I3j8j1Oj%J1J6J8J0JK%Nkjjoj1k1k3rjOPJ2J3Rj1j5lKKkqj0pRK1J3J1J1mj2j0PJ2nj8
-9227H7rjjMJ1KqlknjjKQPPRLKJlmrj2j0qlMNk%OLJ1Rnj0jlmrqpJOPQJ7J2OloqmNJ2ok2j1
-9168F6kJ%OPjNJ1%jML%lj8j4%ONJ%OQjjJ%MMrj3j1j6j2oP%qMJ6Ml%kMJ9K4J1JOKj2pJrj6
-9112G2nRJ0JjJ7J9Qlj6k1jJ8J3pj8j5%J2kl%OOqj4nmmqnJ2QjJ1J9Plj6j5j2j0MJ3J9J2Kj
-9064A00mj3k0qRMlOJ8J4pj9lLkkJj8k0NJ9QkLmj1j1qR%qlKKNJqjJ7J3kj2oQNqKJ7J1lJJ1
-9012H8J0jj8j5lQJ1JojJ9K2J2j6k5rp%MJ0J6Kpj4j8qNJ7J0N%jRJ6J5%j2j1j9j9rj1j1oJ1
-8967D4L2K6J1oj4rnj4j3LOKj6%QojJ2J5%j0j1JPopQJ9J8mk8nK5K2Mj2k1rPJ0J4J5J3kk1j8
-8921H4jKMROljNpj6rkjKRJ2N%oqNJ7J2lmkKmj4jJ9OmkqrKNnpQJ0nrqKOkNJ1pj7lK3J7J1Q
-8864A39%j5j8j3KJ3j2k9pQLnkKMkjMJ6J0JPJ4RmqpMmQLlpj0MKLKKJnknj4mRQJ1J3Lj0qj4
-8811I6j6j0kkljk%PJ5J1J6J5jj5j8rK%ln%POJ3J5OLmqmj2pRJj5j8k2j2MRjRJ6J7J5K1J3P
-8762A43%oj2j9j4j0j0LPmmJ0K1RmjLnj7j9kJ7K1QMj1j5j1j6l5k0J7L6M2K4%oJ0J5j1k4r%
-8719A05lOJj1j3nKQQKMmk9k5j0j1KOL%%LORJ8RnrnKQPmMK5K1Mj2j0%%oqklQMj2rkOJ3J0P
-8665A13lj0j4j2j1%J3OqOPnKlj1j6nJ9K9J0mp%kqmnkJ0J6Ooj2pJ9J3%plJ5J2noprqj0qmj
-8615G3j4r%kNLm%J5J5QJ1mj2jnj1rnNMOJ0K1J4mjj2k0qRK2J3roRJ2J5Qj4j9nPKrpo%NNm%
-8563I7oj2ljknroLK%RJ4Pj1j3JRJ6J8P%jkONPkj3LJ4kj3rqkjjlNJ4J2j4j7mMqqQJ0JoqqO
-8508H0PNPJ0Q%j3j6j1oMPKpjLjLLqj6j0RQNJ0J1J5J2Jmjnj1kJ2Lpj4omkmj4j1QJ0J6K3K7
-8458A35J2rk3j3J1J4KjkMJ9Oj8k5j3QK0Rnj2JK2L3L0J9Oo%J6J3J3Qk1l3oJ6J2M%J4K2Oj2
-8415B76j3j4k3k9k4j1j1j5rl%OJ3%j3j4popor%J3J7Lrqlmj4j0JK0K1%noJ0J9kj1rj4j7OJ0
-8369H9QlrLQJqj4jJ1Jj3j3%QNOnj4mLJ0mqKJ4MkOQLKNklMmj0omlPKrj9j4KLOQQJ1J0PLLl
-8312I6rk%nmjJ6J9jj3j9j9oNOJ2OLklLJkoPK4J6mnQmj6j0jOJ5J1loLkj3JJ0Mn%qj2NJ6K5
-8260A37K3lj9j1jJqj6LJ9J8J5J0J4K0J1K8L7K6J9J5J4RJ5J3nl3m8m4l1k1qQjk5k8qmj0rq
-8219A14RJ0LNnj3ojj1j0OJ3J6Pqnlj0j6j3ooNRJ2K1J7ok1j4KPOQJ5Pj0j4j8j2QJ1komkLN
-8171I7QJ1NqlMmj1jJ2Jj4kK3J4nj3rj6j8mJ3J8J1PJ3J3KjJoj4j3ql%J0J2orj4oJ1prKjPJ6
-8122A06Jj6jPJ5Nj4qpnj0rJ4K3J2LJ0J2lj6j9j0lpNJ9Rkrj6kRPOlj6LK1LklrQJ0MJ3J2kr
-8073A36pKPj0j7pkLMj1oQ%KOM%l%J3J7Mlpnjmj5j3o%OmlJ2%nQJ2jj3pJ0J5jj8j3LJ3J3J2
-8022A28Lqj0j4j6j4kPQJ8J3Knj7nJ1J1NpJJ0J5OLMj0j0%RJ7J1Nj4j7j1oRK7J4nj2j1%kKK
-7976A45mlrkQJ7J4J4J9J0njqpm%lNJ3Pjj2oj1qRJ0jNkj6pJ2Qqk6j7MJ1kj6j4KJ2J5NOJoL
-7926A56QQLnlMJ1J0kJQLjPJ9Mj2j0j6j6kJ0J0J1NJpk0j4KJ6J6%k0mJ4J3J5MkKPPNPKnj3p
-7877B30j2k0j1PK3K2J6RRJ1JmprjQPMJ0J2nj6j2OJ5L%NNJOJnmJ3K6K8J2ljRJ6J0qoJ2QJ0
-7829D31K4RlJ0K0J4J5J5J7K9K0J4J9K3J8OPlJ1L3L6L2K9K7K0K4L6L3L2M4N2M4M1M1M4M9O5
-7792A378Q7Q9Q5Q7R9J06J13J16J23J35J55J60J58J78J97K14K40K72K88L16L71M38N05N59
-7768F469O25P05Q04R31J080J244J431J648J909K213K510K744K828K679K280J688R84K48l69
-7749C4651p33p99o30l38j2K80M12K97q9o89j380k045k578k868k904k758k493k165j831j516
-7729I812j233j005q33o91n74m75m02l42k88k62k45k25k08j99j83j66j46j17j03r6p8q0r6
-7706A765r2r0r4q8o8n4o0o7o1m6m5o1n0l7k3qk2l9l9k3j3j2qj1j8k4j2rj6qoKok6j6jqj6
-7668D90qoj9l4l3l9j6RJ4Kj0k4l8j9NRj%J0Krk3l0k5j3QK5J7J9J2qj5qmmnj2j0nlJ3J4qk6
-7624A94k5mNn%K3K3Mj0j0rORklMJ1J2Noj1qrk3k1rmkmoPJ2PKMjnLRLKMomNJKlJJj0kJ4Kj0
-7569A63kjLLjJ3J3Jj2j9j2MK1J8%%mrokJ1J5QJnmlJlj8j5kJ2J8lk4rOlMK3J2KOQ%j1j6lJ4
-7519A93L0J3MJ1lmOJ3K8M0M3L8K8K3J4QKj6k3k7m4m2k0j7l4k8j2j1j9k1j5j1kLQQMmKJ8J3
-7478A97Lmj0j3j0j3j1JLkmJ2J9Jk%j7j7j%kLKkpjLOK%%Kqj7lPJMJ3J8kj8r%kLkj0kjMNpj5
-7424I7LK3J8Jqj0jJ1RNKrj1lJ5J3OLj2k1j7oJMlppLJ0PJ0Kj0J0J3pj9%K0J9KMPKnj4j5om
-7375A25QJ1LnLjnNK4J3j3k8j4kPJ4J3J6J5J5J9J6J5K2J9ORK6L9M3M0L2K7J8lk0k1j4j5rJ
-7334D54J8J0mj6k2j5k1k6j5pj3k0l2k4j7j9j1j3j4pJO%kNKklqmNKrj1pOJ0J0jj4rkOQRjj5
-7287A68j3J0J7KLJ2J4OLJ2J6J8J7KqRL0L4L3L8L5K3J1Kj1k8l5l7l4l0k8k0j5j1qj2rlrj4
-7247A90j1j0rj0rJKNJ0OJj0JJ3MpkPLlljj3nknMO%MNJjj2j2kKrJJ1Kmj3rqj0kj%j1j3OJ0
-7194H8Kl%PJ4K1J8J0lnPQKj3rOJ4J2Njj4j7j3mmj0j4lPPJ4J2lMRJ2OPJ7J0nKNj7k5j9j3N
-7146A36QRRRJ7Nj2j2j2j8pLnqPNj%r%J2J2J2Lqj4j7qpJ1J7J1JKJ3PrqJJ0KoqkkkJ2K2J6K
-7096A99klJOJ0K0pk3kJ1J5OnpMJ1J0J0ljko%J6K7K0K5K1K0L0Po%J1jj0lKkj3j5oMQNrj7k6
-7048C30l1k0rrnJ1J3JJkk1k0mQLNJ0KONl%J5K5Qj6noj2pknj3j2KNpk2j5jJ1K5K6J5Opj7j3
-7000B49RQlMMMJ9J4N%oj2JRKjLJj1k1j6pmMLkJ1Jj4%J1J3J4J4J6JoKMok4l0k0qMJ4Oj1jJ3
-6950B60kNK5K7K0J0JMQJ5Qj5j9LJ1J0ROQmj2j2NJ1J0J1%kJ0OmlLJ7K1Jj0kMRjmJ4K7L0K6
-6904E45J7KrqJJ1K5L8K1RJ3Qmj0J2L7M1J9J1J0K7L6L9L8K9K0K7M3M7M7N0N8O0M0K4K4L8N7
-6866A493O8P4Q7Q0P3R1J03Q6Q4Q1R2J04J20J27J23J25J28J41J64J88K19K52K91L37L85M56
-6840E572N22O03P04Q27R71J123J318J533J763K047K399K825L335L946M668N423N967N951
-6822E1497N091L393J216j171l574n472o392o408n863n073m234l454k777k230j796j465j220
-6805A0068j029q80p59o77o00n00m37l89l38l01k60k14j76j59j50j24r9p6l5j7j6j0J0K6J1
-6780B869k1k7j6j9k8l3o7j07j45j74j64j35j24j03o1l5k5j4l0l1kK1L7L5K8K5K6K2K6K5J9
-6749A772K0J2mj5l8n6m7l4j4JJ0Nlj1k1l0m2l8k5pj5j9KK3L1K5K7K8L5L8M7L9K1K3L8M2L1
-6712A851L2M5N9O6P1P7Q7Q2O4O9Q2Q7R9J16J32J52J64J67J64J54J63J79J89K01K37K92L29
-6685E410L57L91M25M50M78N00N16N38N93O93Q34J005J196J398J629J902K199K520K891L367
-6665B9292L988M789N754O772P594P739O731M763K501P7k414l979m007k916j263N50K164L123
-6647G1258K904J503m42k639n083p007p686p377o580n621m668l822l121k547k098j739j460
-6630A3775j230j031q74p45o44n45m50l69k96k40j90j27q7r8j19j16j12j18j22j09p5n3k0
-6607F005J5N1J09J54J87K15K79L53M39N38O46P67R19J101J306J552J839K135K453K867L413
-6586B7343M099M945N870O608O681N547L339Q79j729m600o622p120o685n854m944m107l395
-6569B0255k803k323j928j599j343j150r86q38o91n76m95m31l77l35k94k49k29k21k00j70
-6549C017j48j35j22r5p4o5n7o1p8q9r3r9r6r9r8q4p6p4n6m4m7m9m2l5m4m4k2rlkqk9l3k9
-6515H78j1PMj1k0j6pROk0m0m3l3k4k2k0j1qj2mJj2k0k3j0NPkj8k4j2jjj4k4k4k1j8qQJ4J7
-6473D22J3Kqqoj9j6llj1k5j3kPONOKJJ3K0QN%mJ4J9Jrqj5k2k2j2j0j9k1rKkJJ4J1mpr%Rr
-6424B85k1qKoj0J7K2Nlmjnj8j9kKjQLpjNJ1Rmj1rrKQj2j6okKOOJNOmj0mRPrpLJ5K8K9J7j0
-6371B94k3j7j0QNnmrj2j5j3j1j1j7j5KJ1J3jKMkJ3Oj2p%J3J6Mj%J2J2J1Ppj9j2j9k5j3kq
-6327A43KJ9Lk0j5PJ2jMQmjKKj%J4QKrk0k0j0LJ4QRK1J5mj7k4j3mj0QK5K3K8J4rj5nNjmmj6
-6279A72j5j0k%%mlln%NJ1Roj5lJJqj5kPKJ0K5J9mj7npk0k0nKNQkJ0J7J0lonj7j9j1JPKkL
-6228I3Lj0oROJ8J4Rlj1nrj0OJ3J5J9J3MlM%j0KJ7J0j0j5rNLkOOJNPnj2j4kOkk%nj2qmmkk
-6176A17QJ1RJ0OkNPMmqj6rQPj0k0j6pJJ3J4J9Jj8j5nLlmPJ5J8Qj1nOJ0J2J9J5KJ3K4K4K4
-6130B87K1K0K3K7J4J5Pk7l3j6j0k6m5m7l4k6j4kJKmj2qqpopj5lJ6K0K3J3Ojj9j5rj0jNMR
-6087A08J2J0oj6qJ1QmNROoj0pKOO%k0pP%KKj8k9j6MRQRJ9J1kPJ1nqMMjOPj2j0kj0j3MJ5P
-6036A09KlmRJ6J4J2OKmLMqj5k1k8j4KjjKJ0QJ3L2J7k0k4qKlj5KJ0J2PQMj3j3jJlNJ1KLMq
-5987A25LJ9J1JOMrj3j0OK5K7J6QRQKNJ5L7M0K2K4L0L1J8K4J1j3j7k1j6j4oPJ8J4J3J8J0p
-5946D81l3m7k8rj2l1l8l0k3k6j6j0rLMj5rrj1%JRJ2lj8k2LK2J2jrqJNjKQJ1JlNMj0mLJ4J1
-5899A77ljK%MJ5K1J4J2QJ7L4L2J6J6K1Rkok6l9j8rj8j7qj3k0qmk8k3N%jMQJ9J8qk8l7j7K
-5855A20jqqj7j3QRlj3nrrOQMJ5RplnrjljLJnjK1J7J3J2mj5nmj2j2j2nlLRMpj0QJ0k%J4J6
-5803I8J7PloLoj3jQJ0mj3rpRK0Oj0k1j0J0Kj5r%Pkj3%J6J2J1J1nj5nRQjrpoLQnqmQJ9Rok
-5751I6Mkr%RJj3l2j6J5K8K7J9Kj0rqqKJ9J8oj1pj1rrLJ3J4J6J3j0k6k7jK4J4%QRLpqllj6
-5704I6rJ3NpnOKj0k2qOPPJkOOMNrj3NJ8J2qmRkj7j1r%MkkJ4J1LJPJ2KnplJ3K0J9nrJj1l0
-5651A05j8mmnnLMLNQNJMkj5LNj0j0RK5PKNJ0Qj1oNjnmrkKmMJ6MJPnj4j5qnnKMQ%j7j6nK0
-5596H0K7Pj2j3JOJ2J0OMkjMoj1JK0J0j1j2j7j4KJ2Mj5j0%JoNJ4K0J6Jprpmkj0j5o%p%N%J7
-5547H8K0Lj1kJ4K3J1j5j6j8j7lJ2J1mrj1jJ4OLQJ1M%LJ4J1NJrrj6pklLNMMOrj4pnj0LJ1P
-5498A07lqkKLK0K4J0MOjj9j6mnqj0kM%OJ0j1j3%kppPJ5J0j%KJjj1j1JJ1J3RRmqjj3j9NJ4
-5448A06NNO%nrk2oK5L0J6%k5k7mJ0J3mk6k1KJ9K2K2J5%j5k6k0%LmNJ5J3knmoknj0j1MJ4L
-5402I4mjkQJ8J5OMkpMqj3q%QKj5rJ7J8QmJJ4Qj0j6JmrLJ4K5J9%j3k6j7jRJ0J2J2Kljj1j5
-5353A33KRNJ1J7K3Kj4j0rj2mONOkNJJNj0j8JJ1J1J2lj4lJ3J7PljmOK3J2lj0rj1k2j8lLJ0
-5306A74J5kqmPJ5NNPM%ooroPJlJ2J4lj0%J0OmoonJ0PnomJKjkJ1J9lqJ%JPJ1Roj1JKJPK3J4
-5250B85mnjNOJ0J5J6Rok0qJ0%j2jQJ2J8K3J3Mrj0lJoj4kJ6K3RmjLJ1J8J4QjQJ6J9RJ2NlL
-5202D99J3K1K3J1LNJ6J5QLnpkJ5K3J7RJ4J3J0J4J7K4L2K5L2M8M3K9J4J0K6N3N7M4L2K9L1
-5164A264M3N0M7N0N7O4O2M8N9P8Q1Q2Q5R7J06J04J20J44J48J47J57J73J95K05K11K37K65
-5137D379K86L09L42L68L92M33M66N05N54O01O39O62O99P32P52P81Q04P91P35O40N22L98K71
-5114A7061J04q6k72m42n81o79p52q17q46q33q18p89p50p08o56n92n34m99m59m15l84l52l17
-5091D584k97k71k47k17k01j95j82j62j35j20j30j26j19j07r8r6q9o8n5o2o1o1o5o0n1l6l5
-5064A238m7m9m9m2k6k7l4l5k9k1k2k1k0k4j4qrj0j7k8l4j2oj1rj6k3k0l%oj0JOnj4rk0k4
-5025D91k5k1okj1rmlloj7j4oj1KOMKLpk6k9pJ5J1JknKjj7k3j6oj3mNJ2%j2k0k1nJ8L1Qj1
-4978B48rJJ0jj9j6kJ0krlj%%j%PJ0Jrpj7j6MJKQMj0j3j4j8j8nJ4J6PJ5Mj4j2j%j1j0mOJ4
-4930A40J3Jj0r%N%KJ0J7NknlnLJ0rj0J6J2npookJ2Mm%oJNMOJ0%j2j4j2mPLOLj1j1nOLj3r
-4878A24kLR%OQJoj2j1Jjj3j2KJlKPQLj5mNmJ1J2kOQkj3k1j1QJ3J2Mj4k6j6MJ0PJ1PQ%kll
-4827A05MJ5J4mj0rj3j1olkNJ0JkkmpjNQNOP%kKqj4jJ5Mj1lLj2rlpRJ6K0J6Jrj5j4pJ4J3J
-4776A10lj3j6j4mJ9K1J5J2Mlj6j7rj3j2jJ2J0RK1J4J1J1JJJKjNQpqnLkj8j1JPQK8J2j4jj
-4730A57rroKjpljm%kmRRopj0mllPJ3Ork3j5jOONJpj8k0ojQJ7KknLJ2mmOjj1jJ2mmJ0P%NJ6
-4673A04J5ok6j1J1RpoJ6K5Prmmj3j5rmLN%KPj%OJ2Nj8j4Joj1Kkj4KJ1QJ0Plj5j0j%%LRJ6
-4623H7J5MPJ0r%K%n%%lJnj0JPNoj4j6j9j3JRRJ2RQRMNj0k1jRJpLKrLJ4jj7j2jPMjlk5j2n
-4569B3JPJ5J8J2PkoRJ5Kj5j0MJOKj0j5LJ6J7Kj0oKJm%RJ7Rjqrorj4oJ2Opj2rj0lkoNPJ0J2
-4517G0Mmj4j4KJ1Kj8j6NJ1NNJ2J3%lJ5J8pj7mkj5lRomLLLnQJ5Jnj0Jjj5ojJQJ3J4J8J7nk5
-4467H7j9qj0rl%LJ4J0j0k5mJ1J0LJPLmK1J7j0%MLqj4j4rlnNJ7K2J3kj7j7jQQonLlj2j2kP
-4418D5J7Qj0mNJ4Lj2j3oJ3Mj0lKQJ1k%J0J2PMjj0j1MJ0J7Pj2j7oJrj4lJ3K0J2PNLJmj8j2
-4371H6j0j4rll%QQNJ0LKJPJ5Pj1j5o%qj1mJJ0J8J4J5Rrj8j9j5OJ3NNj2j1KOLk%NRJ3Mj4j4
-4321H2lj0j2KQ%lj0j0JMJ7J1%jJ0R%L%jQQrkJ8J5MnnJjj1k3j9nPRJoMOjLKoj5pRJ8J1OPJ
-4267A20j9k9j2nojNjmqJ3J1qmjnmlmLQQm%J0QOOLlkj0kPONlJOKm%J1J1lj3j4qqmOPRJ1J3
-4212A04Ll%kKJ8K6Pk3j9JK2K5Oj2j1oj0j3k5k3j3LJ8J0KjpjJ2J0Mj3k0j1MJ5MpomLRKnlO
-4165G8jj2kMJ7J1krj4rLJ0J5J2jj0j1jJ0OLJkjNRNj0j2rprrjjJNJ1jorkjkKPOJQJ4K2J1k
-4112A21PJ1K1K5Lj5j9rJ0J0Jnjqj5klj5j5j5k1rJ4K0J1jj%JJ5K0J3Kj5qKJ3Lj2pj1kPJPJ3
-4066A42%j6j1j%qplj5qJ2J1ORMkj3j2Jkj2JQRJ7J6RjrmMJ2K1K7K1J5MoLQRpj7k0j6k0k4j2
-4018A23KRLmj4j2KJ%QOLJ4kj8k3j9jJ1J6J5QkRJ9PLJ1J6K2L7N0O4P1O7M5J4jk1o5q8p8n8
-3975B50l6j9j1j9k3j3j1rj0qJ1J3QMrpj0mNJ3J5J1Ljj0rpl%PKrj7j6lJNJ4J7J1MJ5Prqj2
-3929A23lJ0J0LJoOJ8K1K2K3J8K5M0M9N8P4R2J09J23J03N5K0k5q5j21j36j26r6q2o5m3k3j5
-3895A77rj5rRkoJ0Roj4j2j2oOJ9J3j2j5LLj4k8j7kQJ7J5MJLno%ok1j5LPPRJ9J9KqmMLOJ4
-3846A46J7J5J5NPKQL5M5N0N6O1M5J8Jk6n6p5p3p2n8k7j3j2kJ1Pkrj0mOjrNK5J0pmjj2j2%
-3803A05RPkj1j0k%jrj9j5lNJ6J3Kmj2j1NQPKLKMpmJ%NPNNMLOJ1J0lj2jJ0Lj4k7k0j8qJ3J8
-3752G6Orj2KJ4NQJ5MmjLKnJ%j0k1j9mQ%MJ8J1j0j2PJ3RJMJ3J4mj9j7j3OK4K4J5Mj0j1k1k3
-3705H6%RNkRQnnroJ5J2Jmk0j5j0PNnJJ9K5J0oNjl1l1j6j3kJ5QNPJ0J3%k4k5j0RNrp%J3K1
-3656F7J2%JJ1J1K%oj5j5jJ1J0NkooNKj3qJ2J2nj2%QJqj5jJ1J4kj0%Nnj6j9jJ4J5J5J5QJJ
-3608A03orlj0j4kQMoj0j7nJ0K0J4Qmk3k4j5PJ9J6J1J2J6Npj3jJ5PnqnQJ2orj1mMQJ9J2Jm
-3561A18j3k0j4QJ9J3Lrk%oNJ5l%J0npRRnqpjnk8j5J1J2QPmj1j5pKlmoj1j8pRJ9J9mk6k2L
-3512A3J7J1LpjKKJ7J6PJlojjoqj7j7KK7L2K8J7kqj5j8oLJ3J0lj2qllJ2J4Qkj5j3mORMLnj2
-3462H1qlm%KLJ0Q%rj3oKOlRK1J7Jj0rpj7k0o%kmoLNKRJ7J2mj8j4LKqqJLJ7J6Mkqj0LJ8K4
-3409A00J5Lj6rKj2kJJk%OmrNK5K1NqrqnKPMj2k0kJ1J1J1Kj0qLjkmpoK%rj1%QNmlj0j0lNJ3
-3355F2J2J0J6Mk2j4jqj4pKQJ0J5J5RjkLKJ1Pjj1k8k6oRK0K7Qj6j0JmOJ3%pj3j4j0ONr%Qj
-3307F4OMj0kJ0NJ4J3j1j9nJ5J3%j6kQlj2lLQJ9J8Orj9k4j9pMK2L2Mjpj2j8j6mj3j2J4L0K0
-3262H8LrlLNKkljJ0J1Mnppj0j0ojNrj5MK5K3mpJ3J8J6J2j7k7j7j1oQRJ4J6Jk0k3mNmj0QJ5
-3213H0J2J0rj3j0j4j2lJ5J2J0Ppj0j2qmOJ1J2J2J2ML%rkJ%joj3mJ7J6qj0nMRkrj3j3rmJP
-3165E1MkQJ3QPj1k6j0RJ1R%oMJ3J2j3j8%QJ1J6Mj6j7pokRMjLJnqkPJ5J3nj1lmrj5j2QQKJ2
-3114F1jk4k2kJ4J1PPJ5K4K1PKjj1j4jmpQOLkqJO%NOJjj%%MMMOLnj0j3j1j2mOmRJ4PLlj2j7
-3060G5lRPoqNJ6LJnrmpppONkKLpj2plnJ2QllM%LOknkjONqjpk4k3lJ6K1K4J5Rqk3j7PK2K5
-3004I3J8nnKrj5j1k%j1rj0KJ1KJ4QKkj4k4j5LJ8J7NLOopJ1J2qJJ7K0Pj3j8j8m%nL%j2j2R
-2956D9LnM%pj7j0RJ5QJ2%ppq%LkPJ8K1Jj3j3kJ1Qj%NkLJ6J3Lj5k7j0QJ2J2%MNkj1j6j7rN
-2906E4NomMJ0J1PMnmnNQ%pokmPJ1pj2mJmLJ3J5Nj0qL%oKPPKjj4j6rljj3lJ8J8Q%KjkKLkn
-2849G1LNrqNJ4J8J7J1mmnkjj0j5mOMPNj0r%krLPPQKJj3qMOJj7k7mOj%NRlpj5LK1J4J2Nj0
-2795H3j2rnmj1qlKnOJ6OlLlk4k1NK3K3Omjj1jRLnJJ2%j0OJ1KklPJ0QQMLomj0nj3%J4jrrq
-2741F1onJJ1J3LLnjJmmolLJ1NJnrmLJ1JlJ3Nm%%j0j1j4rmNJ0LkOPL%j0j3mMQJ1J1LRJ8Nj3
-2686A00k2qjkJJk%PRpj6lNLpmQRnj8j4nNJ0oqNRJ0J4Rqj6j2%J3Rq%JJlj7pJ%LJ0%n%PJ3R
-2631F8Kj0j1n%RJ9J1PPrjJ6J7Mmj3k5j5pm%PJ5PPjj9lJ0nj0klPQj0j8qOP%LOJ%PR%j3j6J
-2579D9JjMKppLJ2J0ML%oMRJ0Jj5j0JJmj7j3QPlLLmQJ5J3Jj0lJ4Nj6mLkj1qLPJ1J6J8K0J1
-2528A39lj2rpjmj0j2j4J3K2Rl%QMkmjj%kjj1j9oNnpkRRlooqMRoqoMJ2j3k0lRJ7J6PproJM
-2473F4NJ4J6Rmj7j3%K1Kk0j0j3qPJpoJQJ6J3ppMNjPQmj1omOJ6RQJpLJ5Opj7j4j0j0j4mRK1
-2422G4J5j2k0KLqjKKn%MN%oj0oJ3K6K6J2j2j4klmjj0lLLjj3k2k5pJ4K7J9Kj4j5KJ3ORPnj5
-2373E5j2PK0Pjlj3j6j7NJ8J2KMKPMjkNj5k3j0Mjj0PK0LJKJKJ%mk0k2JJ3J1J2Roomj5k0om
-2323DJJ8J4RPk%LrnJ0J3RLj2kMknkL%LljPNMLppj4j8jOmJJ1LKLnkLQJjpqookMK0L0Qj0%J2
-2264I1k%J3Pmj1pkqk1k3qJoj1r%J2MjJ5K7J3ROj%mj1j1oNKlQRnokllJJ1J1KllmpKPJ2krr
-2209F3nplj3k1nJ5K1K8K5nk7k2kJ2J7QJ3Qpj0onMNrk0j4OMPOokJ1NloomKoj7pLOJ9K5K0Q
-2159A03qj1j0KJ1J0kj7j3Klpj1mOQPJ4J0J0J4Qlj3kJ1Lrorj4j1rj1lJPkj3LJ5LLJ0K1Npn
-2111H4Nmj1j0%J0LJLNJ4J2QJ0Lj4j2j7k3j2mKJ0J5Ooojlj5oRJ2%q%L%kMMKOJ6J5nj4j6k8
-2062D5j2MRJ6J9J0%k%JJlmlKlj7j3LJ0J2Mljqj4kQQNLLpj2LJ0QL%oj1jPMkkj0l%nPJ0JkM
-2007G4J2Poqlj1j4lPJ9J8Jj1%NLJ0Lrj5j7j0j1j3MJ5J0J6J1%j3nQloJmj1%J4QljNJj0%ko
-1958E7LJ0OKJ1kj2j3kRJj0j2%kk1k0LJ6J3NORRKj1NJ1kprmJ0RLjjlqj%LJlOmj2qPJ5%j3j
-1905E0LKJ0J2%j7rRK6J5qj0j5rLJ0MpmOJ7J6Koj0j2j4k2j7PJ2j1j3j0%J9J1ONRJ6J2MLQm
-1859I9qmk1j3QMlMOJ4K1Mk2k2kJkPJ4jk0k5j6MJ3K0J3lp%J1Klj0oOJ0QRmrjQO%j1j5qmNJ0
-1808F7J9J4QJRJ5Lj8l0j5LOj3j1kojMLJr%J0LkJKlOQoj4rNJ0r%R%jPQmoppKpj6kKMJ0OQN
-1752F1kKJ0J6K0Jmk%OPRnqjN%j5j1PRpj8j2mkkkkL%JJ4QkorljJJ4J0okJ2K2J4mj5k5j1MQ
-1699H3%j0j1j0KJ1OKnj2onlJ0Oqj7j6KJ1Mn%J4J0JJj4j0Rjj2pLJ5J3JjMlKOOL%QPlqrMKp
-1646F3loKjOQJ2Loljj2oJ6J8Lj4j3%J4K0NlOM%R%j1j2k1k9j7J7K3J4Pqj7rprrrkNJ6J3kO
-1596F0PnoPJ1oj1kNjJ%j1j2QJ4JMmj3j3rLO%%PkMJ0%%J1J8J3Qoj3RLrj1j0LOjJLjJoj2mj
-1542E5RJ4Kj3k4j6NQOQJ0jkNJ6Kj8jPRKoJ3K2J0j0j5%Joqj1jJ6J4P%qj3QJ0pj1pj0ojJKk
-1492F5rrlOMMLKLNLpJJ2J3OmpJJj7j8%J6J7J1ok0j5jMKlOOKJ1ONKpoqj5LJ0lNJ0jrpnoKJ6
-1436G7J4nk2j0LRRjqPK9K9J1j3k2k2rJ0J0Jknj9qppomPN%nj%mkqj0QQNJ2LrJJ3K0J5Jpqj0
-1384G3j3J%qmNJ7K0QPJlNkp%kjnlkj6j3%L%Nlj4j5kPQJ1J9K1J7Jj9j0PQljQROjppooplj4
-1329G0k4%J5MkRJ7MolkmpLNnoLMKNJmrj6j0QJ2MkkJ3Rrnl%pj3j1j0j1KJ8J1POKKJ0KJJ2q
-1275H2j1lkkOJ0PJ0J2PmmnlJ0J6Pnrj3j9j6RL2K2kj7k9rJ0jk0mJ8J7J0Lnj1jJNPJ9Rj2j5
-1228A07LJ2J0pj9r%mrkKMjj6j1%J0rj3RJ9jj1j1rKLQJ4J4OpqJ3K9Op%rk5j1J5Qqpj9j8j5
-1180B8k0mK0J5okK1K5Kk2k2j4plpKJ7J8PQMmNJ0KJ4Rj0oRJk4k3%RNKQ%Loj2J3K4Mj3j2oj
-1131F1jKOknJLJ6K4K2J3Ooj0k1l0j4%llmnKL0K4MKj0j3j7j9JPlKlpJ8K0pj9j0j1JJ6Qlnl
-1082E5JKJ8J2jpj5j6kJ7J6J1LnMRJ1Lqj0j5j2LkqmjQJ3QlrORlnk2j7QQPJ0P%j4njk%J0J4
-1031H6rj5NkrpRJ9J2k%KOJ2KnOJ4Pj1k8k2mlkRJ1OJMKOJ5J1rj4pj0JJJ%JnlOK6K5Opk6j3
-979I9NNL%knok1k9oJ5J0KmLJ0Kj1lM%PRmj1%PJ2Qj0j7j6j1kKnqJ4K0JnMKKRNLjqrJ1J1Kk
-925I1Jjr%QnqJKnrOJ1J0RNqj8j2%Qkj1%RJ3RKpj2j4mLOJ2JKJ0JJPLj1j0kMjkjpKKpnMRO%
-867H7%QLk4l2k1nJ5J1J2K5J1qj6%RKj1qqj2oLqj4OK1J5KlQJ9RKLrj6qrkLQMmmNJ3J2J2lj1
-816H6j0%J1KOJ3Jj6k0oPjpoKJ2Lj0qj4oJ4Oj8j3QJ2MQKmJ5J7mj0JONkqj1j3o%RJ2J1Krq%
-765F5KKJ0QormJrj5j9j9mKRJ7J8MKkpkJkKRMopq%J5J0MJ5J2nplJ1J7RmrJnj2PK0J2ok0j1
-712H8j2nMjj0j6KPnkPMmrlLjjlnrkJ2RmrOK5K3K1J2Ljj0j5j7KPpj2oMQKpoOJ0RQllJpj0K
-656H0LJ0J6PLok0j0mJLkj1j9mNjj0rLMLMmoln%QJ1mJPkpkMLoj2%POqOJ9J0%oj3j8pJ0J9J1
-601F5MKjm%mj0j6j7MOjJOM%ljOJ5J7Qooj3j7j0OJ4J9Pnlj0j3lOJ9NLRLQKj1j6j0opqQJ2M
-548F2JNNqoNmq%J4J7Lj1j6qJPJ3PMRMj2jJrj9j4pMJ4J0oMPlLJ4OoLNmJJ8J3%mmrj0pm%LK
-492H5j1k2%J6PoroPJ4kk2k3j3olJ8L2K0j%JkKOK%JMj6l0j3LljNJ0ONJ8KqQKj1qJRJ2J3J9
-441A12K7J2k1l0j7lNnpj2%MNJjpj0rOJ6RopKOMjlj1j8%QmKlj4pJrj5J4K7J5J4J0j1k4kJ9
-392F2J8Plj2qj2qJ1J2%kkKPooJoljpj1lJ3J7ONPJ0J3J0MLlj9j3Jnr%J1J4Omk%mLKJllkqj4
-337F7l0k5oJ6L2K0OJ4Rj5j6kP%j5qoj2j6j3J3K2J7QmkmqrnjLjRMkJ4K6J3jpj2pkjpmMJj0
-287E4j6j3njOPJ4J1MLKQJ1QJ5J8Npj8j2J0J0j0k1j4q%J5J9NjNNmrj0j4o%KKQJ2J2kj4j5j5
-239E6j0nJ3J7Qj1j9KJ0MRj0j1k0j7OJ0QNjJ0J5J3Oj1j4jRO%PPj0j2lJRLpNJ8kq%J4J1lrK
-190A00JkopjQOmmlj3qjJkpklmp%RJ4MoN%kmJQ%j1qKMQNMLqj4j4j3%J9K1J0j0qKKNooNmj1
-132D8jJ2J3J5Omj3k3j1J2J6JmoKJ5Rnj6j3J5K1Rkpj3j3nQPok4j3J9L0Mj3nPOnlJ1QJk3m0
-85B7j4PJ6J7Oqljj0nJ4J4QNQJ0kj4mK%OKrj0lpqnOjj9j7%JKQJ4J1J8J9J1Nj0j5oKKLlj8j2
-33D0nMOlon%QK2K2jrJkj2jK3J5knlpj0qkRMklj4oQQMLj4j8j1nJ5L0J5nJOnj7j1jkJ3QRJ5
20I4OL%j0kQRJ0mj1k0j1Nnj3mMoJK2K0NK%rk0k0j3lRJ0Mj2j5Ljj4%PMQNLNRJ0RQJMMmrj2j6
75E8pQJ1RKPOnjjpr%J0nk4j9MJ7O%L%JROoplpj3k7j5JJ3QQJ1PJ0RkrmJLkrkKQJ4J9J5Rjj8
132I2j7j1pmj3nNJ6Qj2rqj2KOnMJ6J1K%ppkqkRQKMJMLrJQj1j4qojJmQJ6RJ3J3OknlJ0Nrj2
188G0oqqkQnj1kkoJJ5J6Ln%jokOJ2J0pj8njjKQJ4J7J2lrj4olj0j3pNJ4QKLMpj1omOJ5J8Jj2
243F9qrj3mPMMNMK0K4RqpnRPmmPM%j2k9l1j5jJ1J2M%%J2J8J4Lk0j9j3kQJ0J6J1km%j3j8pk
294D2nqoJ8K6%j1j5rLKqjRK1J7mr%RJ5MMJlJj0j3mKJ%kk2l1lK3K2Kj5pQJ4J2jqJPrj5KOoK
348D9OLMJ%MOQNLmj8k0oJMJOJ5QMlj0QQjnj3mJ0NknlJ0J3jpj8j4oljQJ3moJ0Nj0kJ1J2oj4
403E5JJ5Qmrnol%OPmRJ4npqqjpkRLoknpJ9K1Jj6j0L%j0lJ2J6KqojJkjQJ2Prj5j3nKLllNPl
462D9qnoJJ9K2MmKJ6PknolmjnnjOMJJqk4k6j2KKJ7J8JqjJ6J5MJ0QKpk4l4l3j3K7M8K7JJK%
515H8mpmj1pOPmmNJ0MonnJ0QJLJ0Qqj2j1j0qqoojJ2J5ORJ4J4PPj2k1qkLOJ0J0kj1nlj5j6j2
568C9j1pjJ2J0J0J1KmqkJ3J1LJMoj2orPPrqqQK3J5Llj3j8oJ1J3J1Kj0o%ppokknqjQ%j1lJ0
621C5Omj1KJ5Rkqppj4rKM%j4j1J4J9J4J0MJ0J7Mj5j4j7pRJ2MjJJj4j3lj6j8j0jJ1J6J3QO%
669C0KOMqRK7J9Ooj1j7j2JNJ1Lj0j2nmjKJ1J7J4NLjjQJ4Nj4nMKOpk1j4lJKjkmqoJNojJ1J5
723F9KjRQjo%qk5j4JJ3J3jnj3j4mNJ9J2nomorjNMJNOLKoj0LJ8Rjj0kMKpj3j0pOMNLMJ0J9J4
779H9lLnqlJJj2j3nrj8j4QJ9RPNOPJ1lj6j6j2JJ4K3J5jlNRj5k4rJ0K2J2onkjopPK0J2jn%j6
831G8k4rppnJJ0QNJQ%j1j0j6j5%J0NQPOJ4Oj2j2qj0rolMPlj0kJOJ0J4J7J2%n%jpjMpqOJ3R
885F2J3J5klMLKrj6jJ0J0jrrlQMl%jj4j7rrj2lJ2QJlqj8j9j1J0J5QJ8J5LRPOlqqj4oQKPOL
939E0NQO%JjMJ2KlllNOMR%j5k0j0l%QJ4%okkmoj0onQJ6J0JnkJOJ6QKjj4LJ6Kj6k3j7k%jj%
996D2%oj1lK0K6Pj2j2lrj4ornQK4J9PLLmqoLOJ0J4MJ1Lkmqpqj3k3j6lqnJ2J8J9OKkOK3K1J7
1048A27Lmmj1mpk0j7mj1j4MJ3OKPLLQLNLj6j5LNLJjnj0%%j0nJ0RR%j3j1pMJ1J4%onj1pmQJ5
1101E7MnJkj3NJ5KpoJ1QKkooj0j0j2RK1Omnk%j1j3OJ6J3LkqkPRmj2j3jJ0J2Rlj4j8KJ3J1k
1152E9%J0Omj1qrnjQQlj1j6oJ9L1J0lJ0krJ0jj1olomJMLjk%LQPJJ1K4J7rj4j0j5j5qj2j2m
1203B9OLNJrpM%lPNrpJ2RlLJ1PonKJ2Jm%j4j5LJ3K1J6J6J8J2j3k7k6j1QLJJ3J0pj5j4j1MJ0
1253E9lojKJ3J4NKQkk0k0j3kMORNkrJMkknoj0j1pq%J7K5J6o%POnj1mJMJ6J6QKomJ0J1Qlj2
1307I9qj4j6rJNLOJj0k2mJ5J5J5Nnpolkmpj3rK%KKkJLPJ2J5J5Nqj9j0LkmNJ5Mlj0l%nnOKk
1362E2NNNNMNLrj1MJ8Nj9j9kPlqPJ3NRRoj7r%J0NKMQoqj2j5qnJROMNPKmkkLMRqj5ljPJ2%p
1421F0nlkJOJ9K0Mj1j9k1j5n%%%J2J7J1Qj%%qj9j6LJ1QmmPJ1OprLJ4J2Q%kMMk1l0j2PJ4Rj
1472F4lj2j6j0JKMMPK0K2Qnj2j1k2j8oJ0J0MJ8K7NLjrj4KJ7NppL%j0rqMMj1j9pnpJOJ1J2M
1522D9JNJ2J1MplNMllkjrj0%KjojJ3J9pk3j5J8L1OqLkpOJ8Rrj7%Mo%KkJ0J3pj4njQJ1J0J3
1575A18Jj1mLmj8j2OQPMJ0%k0j8j4j6lJ6J4QrnMqj6qL%kOK0J1qqoj4j5KJ5J9K3RKPqj4k0q
1624D7%J6K7J3mj6j4rNK4J6%qk3k0%J1lnlrqNJ1JqlPLLJ6K1kj1j0kNnjJ0lj3nJ1MoRkj6nL
1675E4MJ2J6NmJKj3j2jNJ0J4J3Momj0j0oj8j1%L%klnrnKMNLknmJOPmm%J1K0J1jOPjkqqqKP
1731F9NNNljJ1Lj6j3rj6j3MMj3j0J3K3J4LmkRNpj5mKmMJ3J6Npk1qJ0J3NlLJ6Nj4j7pOJ1J0
1780H5Jrj7j0lMNNJ0ok1rJj0kJ2J2QMQRQMlmonqj1QK2J9RJnj0oj9k0rKJ0%kMKJj7k2plRJ3
1833C2PQpk3mJ7J0KQJ0Kpj4j5KLLJ7J5%jJkJ3Mpj0lQmj2nJ0J6Oj0j9jJ1NKJJlj%j0j4oJ3J0
1884E9RQlrqrKJ6J9K0Qmj2k4j3Qj3k9j2LJ0PLJ0J8J7Rkj1j1qrnNJ4LlqmJ2J5PKK%mj4j1Jj1
1934E0pNJ0J0Nlj3j7j0PJ8J1oj0j1j4j2LK4J9j2j3J2Qnljkj2pOK0K8Rj7k4j8JJ2J5LKLrmJ9
1980G0J5j1qJ2J2Jj0qJj6l1rJ7K3K2K0%j7j8jJj9j8olkoj1oJ2J3ONJLQnj6p%RJ2J4NlNkmp
2029D3mQQNnrmrjMQK%LJ1J4J2Omj2j3qjPOnlJ0J8J3NjnKPJ2j3k8%J1lj4mKKrj5%LNQKlJj3
2084E2j2L%LOJ4qj8LjMJ1QjroRKmjonj0%J1PLjroJOJ3J5OP%j0j6qOP%j1qmllNJ7J0jmj0nJ2
2140F1K3RmM%j0k1j7j4lPLPOKoLPPJKL%%JKkMPj1kJ1Mj9j6MJ3J7J2kj0j5rPPjlqoklJnmNJ
2196D8opqJ0J5Oqj6rOJ5Rqj7j8nNRQLlKJ1J6QnnJpk5j2J0K0J1njjjjLQJJJ1Jqj5lJlJppj0
2250A9%PPjjQRJRJ2ONlj1j4rpRK1J0j5j2J0J1OJ3J7Rooqj8k1rjlnrnnnjNRJ0NPJ1PjnjMmr
2305E2j8j8PJ6J6K0Oj0j5j6lJ5J4Nlk2j7%j1ommKlplOORJr%OQKMJ1Nqq%PJ4MlokMkLRrj4j5
2359A6rJ7K2OO%j0%PRJ3Mj4oNkLJ4Jj5rj2nRlrJ%%JQJ4J8J7NlqmNnj9k2jJ6QkkpnJ0Kk1j7
2412B7RK5Lj0lOQNQNpj6j1oNQQJ7J7Lj2j3k0j7KQjrpnJ3J8Mj5NJ6JLKNQlJpoORrk2mMLJLL
2467F6J3MlJ2K2J1j9k6j3lLkMLrnJKljOjllOPPkj2rlJ%PNr%j0lOKQJ5Lj6j4j3j0pljoNMOK9
2523D9K2mrrj1%J1OploqMJ7ONJ1Onj3jJjmlKMKJOJJMmnkmKJ2Lmnqj8j1PJ1NkjOJ8J4mj4Lk
2580G2pmqJNmj2rJ0J1jmn%KQJ1j%ONLjmLJ1Lj2j3jkj7j3QK2J7J0nk2k0rkpjKNrnJ1QjqmMJ5
2635D2J3%qj9j5J0J3RK1K7J1j1roKlj9j3LJ2Kpj1rQJ7K1J1%LjoJJoqlKJJJMJmk%Mjj4j6m%
2687D6j4j3pj1jK0K3J2nj5j7lJ0K0K4Lj3nlJ2J9Kj8k5j0KLOOQQMj2oMNPOj0j9mlj9j4%LjN
2735A0J2PQJ1J2J7OOPMLj7k0NK0Ppopj8k4j6oJ0K4J7kj7j4MQJlJ1J5J1J5J2Roj6Mrk6j0NO
2782F3j0rnnJ0J3N%J%m%LJ1Lj7j9qj0qRJ5QOJ0Nrj5oqlRJ5KlLj5l1j9J0J7K1QJ0J1nj8j7q
2831A6qKJ3K1P%JMJ2J7Kk2k0j3OPrjK4Nk0kQPJ2J4RjnjPQ%opnKMpj5j5KK1J7Mjj1j8nJ1RJ
2883H1lJoj1nqoJ4nk2jjj6pkljmKK2K6MpnO%JNlPPPPJ2Mkpk1k3rj%NJ3J4PKlj1qj1nkqMRP
2940D0J1QJJ2J1Jj3j2LJ0J4Lk1k1j2mmpnJ3K2kj4j0LJ7J8Qmj1rNLj0j3MJ6Kj2nPMqpONjLM
2989D9LJ0J0rKJ4PLQJ5nj7KJ8RKLrj6moookNMnk4j9pkJ2K3K1Mqlmmj0j1MJ4PklOJ1Jrqqpk
3043E1KQLlmqj%j1k6j1MJ4J8MKPjlkj2nJOJ2Nj0mmk%mNJ8J6P%j4j3rj2nQJ2J0j0k0rJ1K1J4
3094E6lqj2j3KQN%MQJ7K0Lj4j3qr%J%JMM%LMkJ1J6J2J4nj8j4j1pPJ9Rj3k5j9PJ7J6J0Pmj7
3143G0mQJ6Jqj1pJ%%J%ooonLjnj1oKJJ1J3NjqjPJ7J4Poj2KJ6%k1j5plKQLjNjpMlnrk4j9kK
3200bKMJ3J9J7J6OoJMQJ3mk0oPQjJko%mj2k1pKLj1jJ1J3RNQJ0J4OrqorolkjNJkj8j2J6J9L
3254F5qj2j5MJ6J7J0jj2j5rJJ9K3Konk%or%Qjj6j5rj0%J0%lJ3J5Loj2j5k1oPJ2P%J1J6J6J5
3302G6jj2j2JJ0J1J9J4RQJoj2qjj3j1pljnJ%j0qj1pqJK2J8pj1QJ6J3J2Nj1j0lrj0JJ0RMlO
3351G5Jj3j1MJ2Ppj2oljnqNNJJ4K1Pj4k3j4j0JRJMJ6J6mj2PJ2RQoj1rjNK1L2K0rj8k0k4j0
3399F2NkoljpnkOjJKk%LLmJJ1qpJ2Qj1jJKMj1j4RJ5OloKlj3j2j1nJ2K7K4Ooj5plrqqKJ2J4
3454E6Kj3prj4j4%J7J7KMRjOJ3Lmj5k4j0J1J1mj0RK0K3J2oonrj0LQOlj8j3pNPJMNKJRL%J3
3505H0J1k1k4j0lJLmLJ6MkOKnPOnj1qJ6K3J8Lmrk1j1QOkkrj7j6rjJ3LPRPqjPrj0nPKRJ0MJ3
3559G7MmqJOj3k3j1LMJ0J5J5PlJ0J4mj3rplj1r%J6J7Lj5mJkMRJ0JkjMqj4j2j%mllkj0%J4J8
3611F4P%qj5j9j5mRJ3J5J5NLOLj1j1Pnl0k2rMJ8J2J7PJkj0NJ0KkLLopllj5JK4J4LPkokjln
3663F2JmMQ%OJ1OP%onomrk6k6RK1J4PNLNNoj9k0plkRJ6lJJ2Rkj3nnj4pMmj0jK5L3J1j1j4r
3716E3OJ5Mkpqj1pJNJ2RRPlllkKMqppj7j3mJ9J1OJ8K0J6%j3k0rojjorollPQJ2PJ5J4nj4j6
3769F6j0onjNMKMQMMJLNoJPOj3j9lMnj2nj0j7oPMpoPJ5Jrj2KJ1loJ%mOK1K9J4kP%j7k7j4J2
3824C6K7K0Njnoqjqr%P%NJ6NmMQPPPOQNqj5j1nqk1j2NRJ2KqoNJ2J4J4J5Rmj9k3j7j0ml%jQ
3878F1J5Jj7k2j8j2J5K7K0Lj8j1J4K0Jj1pNlj3oNRjklnmmkJ1J8J0NJj7k6j4ojOrj6j4OJ7N
3925A3NOMjJ2J4RKj2oPNmolMJ0J5J5J0qmJ1OOjj4j1jLmoo%kkpj4kJ5J1KlkJ0J3%j8k2j6Jp
3977B7j4JKlNJ5jj8k6oJ1J3RpnK1L3J4j3k6rQ%%J1NkoJJ6Oom%qj3oqnkLJ1J6NlkK5K5qj6o
4028F0pOJ4JrJJ2J2Jj2pNJloomJKj0j3j5j0lLMLNLlNMjJPJ0PNnj7j1MJ5J5OJqj0j0j1j1rn
4081HqJN%mpJJ0K3J4OJ4J2LmJJ5Nj5k8j3LJ2KrqNjjJKPLorj0nK%koJPJJJ1J1QJ3NrqKMj0j6
4137D0oNKOPRJ4kk4j4PJ3MlpPJ2OK%pj5rPPKJ5J2moMnj6pJ2J4QPMj0k5k8j8rkKJkJJ2J5NR
4190E2RLMKj4j4J4K5J2jnKpj4mPRknmm%Kj6j7pLn%MJ0J5Nmj2j7J1K5J1j3rrj5njqlRK0J2m
4241D7LjpJ0J7%rj0LJ0%Mlmmj%jonlOJ6J1MJnj5nNJlpqjQPl%MJrk1j0J3K0K4J5RO%rk0j5l
4296E7LMoKjj0nMJ1J8J3Nll%ql%j0nJ5J9mj8j7qj7k1nPNOJ7J8OP%oojoj1PJlLLlplj%jQJ0
4351E7lj3kOJ5Nj3j6qqNK0RPJ1NJ4Rj1qmnpj1jKOJ1QLNQkmLOMomLknj3j8j2%Kj0j3mRRQQk
4406E3j1kj2k6k5mJ6J7PLljJ9J3Kkrj5nlJ0K2LnORMj9oJ3QJjprlnjmpJJ3K5R%Nqk2k4mJ2J4
4458D2J6Opj1JQLj2j9oJ4J5nqJ0Jj4lNnrJ3J3KnJJ8MjQ%qj6j6nJ1J4LMLLqokjjMOJmnrKO%
4513E1m%j%NmkLLljJ7K6K2Mj2j2k0k7j2jNPMjMJ1J7J2nnlnrpMJ5Mj9j8klj2kQJ2Pj4k5j3J0
4564IJ5QOqj6lLJLLJoPJ3Kqj2oJ4J7J0mj%rp%mkRJ0OKJQJ3Rkj0j5mQJ1Oj3k2j6jJ1Jj0J2J6
4617E6nk1rMLq%J4RjqlRNjPJ7J3%j6k1j6j2mMJ1jjJ7L2J8j8k4j7pLLmjJMMNKklLNLlpnjKj0
4672B5j6OPKJ7J4O%Kpp%Mj0k2j7KK2J0KQNoj3lJ4J0rj2oPJ4QKj0j3omnk%J0J9Pj0qjnj2rR
4723A9J5J2mj7j5PJ6PKM%rNOqmpqj5JK3K2J2mrmj5k0pJ5J8%mjMJ0O%J8J5oj3j8j0J2J7J1J
4771H0j6l0j2J4R%JLjj0j7mRRLkJRM%ORJ5OmPJ1lj4k2j5mMK0J9jj2k2k4mJ8J9MnpjNLnm%J7
4823F6J8qj8oOJkKOmrNNmkLLlj3mJ1QjLLj1lOooQJ8Kj2j3j2jJ0RLJ1Pljpj0%%Ljj0j4nLK2
4878E3L6J5oj0nnpjlj4QJ7Ooj8%J9Mj3mRqj2jJ0Nqj1omJJ1J3JpjJklpj1j0j8j1JJKKJ3J9J0
4929D5RmrKOPOmKJ3Ppj0pllj7j1lnNOMQJ8J2ppJRKoMJ4Mj3k5l2mJ5JJR%k0j4JPJ0J5Rqj3M
4983B4J4J3J6Rj1k1j3JJ1J2nk1jK0J8Mpj1kJ7Rj5j7qnjPPMMPkLPMjnOML%qplL%jjkLJ0J1k
5036H1omnMNjqk5j9%OOQKNOJ2QLQKj2j6LOmPJ2J0Kk0k8j5PJpj4jJ7K4J9Kj1ok%MJrj1RJ3l
5089F6pJKkJMlnmNNkqMJ0Koj1j2j2rKQjjmNOnOJ1OnqkJJK%J0Km%MLJP%qnj4j4MJ0%j5oOQQ
5149C8jkrk0j1JPJ0OM%%QJ2RJROpoKPMmLmroLRJ5J7Lj3rPOoj3rj2j4oKjnj0nmj2j5MJ4K8L0
5204E2Oj4k3qnRJ8QPMJ1J4%rMKj6q%llkRJ8J7Qoj2j0j2ppKRJQNplP%rmolJ2J2j2j3kLNNOJ1
5259F9J0mk2k0nNPPNJ0J5OP%j2mJj4j9qMRMoqrJP%QQprnMQknJL%rNJ4Pkj3pMoj0jJ1J5NkJ
5316E2Nlj1pqj0JJ1Mmj0OJ4QpqQJ3J1J2NjR%j4k0j4LKnQJ0pj5j9j1J5K2J3J2RQPpj2j0j4p
5364D4L%qj3pLQJ0RJkj%j1j3KK0J8J3J4%jlj5k0nOLj0j7rJ0J0MMLMJ1Pnj1k3k1KQplJ2K3K1
5414F8J2Ljj4j3kpKOnnOJ2J1kj2k2j8mJ2K2Nkqj4ljlJQJkNJ5K9J7j0k3k2j7roj0%QROJRK1
5464E4J1Npk5j0k%lj0kJ3K1QKkmnj9j1OJ6LpMLkKlmJ3K1J3ok0k3k6nJNNmpMJ4JOJ6J2RJ2Q
5515H1lj0j0nJNkj0nMOlKJ3J1%j0rjKkrj3KJ3Rlj5j8rQJ5NKPOJ1%j4j2mNNQMjKnj3%J7J4j
5568G1njKkn%mNQmlnomjq%J1JojPQ%oj6lJ2J0j1qJ1K2Qj7k5j9pJ1K0J2J0lqJnj3JJ1JrjML
5622D4nqPJ3MQjj6nJ1RlmJ1J2mj6j4j2jJ9K1Pkj5k0NJ1L%%j4j6J4L2J3QkMNJ0Qrj3j7k4j7
5669D1MMj1qKjj0%J6PlLPNKj1j4ojjjNPLOKkNPJ0jmkmPJ9J2J1Rjqk4j9oL%rj3oj2qJ4K4J7
5723F6J0KqkQJ8RN%j1j9k2k3qJ2J9K6J9j0k1j4j3j1qj3j2NJ1J4RmQJ6J0l%Ojl%lm%LOrj8p
5771C5KJ2J4J0lrpolj3lJ0JmKJ3Qk%OM%RMkklj0j4kJ1Jj7k4qmkKO%jonk%QJ7J6MMN%MJJkk
5828E4PNkoOLlPmj8qJ1LkjlQOj3j0LJ7Roj0k0j2LMKLNQmj2PJ2MmkLJ2J8kj5j1roj4qRJ3J4
5881E1K6J6nj4j5j0jLKqmK0J6LMOKqk0j7kKPJ9Lo%kMPmqlj1j7j8oJ2Kj4roj0J3K3K8K5Nj4
5930F7qJ0RLmrJ3Rj0j0j3oJn%lLJ3J7Rpj5k2oJ3J1mj3j6nOPJ4J8J9J4Lkrrj0j2jOLjkj3j4
5979C9MR%nj3JK0JNJ3JpmJ5J7rj4lrj6qppnKPJ6J3komkkNJ7J2kJ2J2j0poQJ8Oj0j0j1j3j0
6029E1mJK%jqKMkMJ%RRkOPj0k2j2LJ2NkkKJ2J3L%mpkMlrlqrnnJmj1j6rJ3K0LKMPOj1jNNQL
6088E5jLOmj4j0nJ2J9J4npq%j%korrlm%JOJ8J7%oolnPNrlPJOONK5K7Nk0j9nqqlmrlJ4J8jj1
6145F6j7j9ljj8pQKjMK3L2K3JkJ0Kkpj9l2l2rOOopPlpOJ0KJQJ1J5NJlj5rKj1j4MKQK0OkpK
6198D0RLokklLOnj0qj1JJ3J0JOJ2J5jj1jJ6J5Ojrj0l%kj2nQKMjmPJ7Nj1j0lnnORmmLrj8j1
6252C0MMQJ6kkNqj9qRLokK%PMOJ0POJ0Lj2j8nKJ0J3J6NL%pj1rnjMNQMj0M%j5qNRJ1NNNqj0
6308H2lqk0j6j3kPQLoj0MQPJ1JJKqpJMMKj5j9j4j2nMPPJ1J1J3PJ1Oj1j9j3nqojNPQMjJ0J4
6360D8J0j0k1nJ3PPKoj1j1j4nrrlMJ0MJ9K6K5Mj5mnqLKnrj3kK3J1rj0r%J5J6Kqj5pJ0J4J0
6408F2J2J2Kj6k2j7qKNQQmJQ%j%LLopoL%qMPPJ6J3noLj9j8QK0J9LnLJ2Nrokmj0j7k0lJ1Ko
6462C7jRJ0Loj2%%J9K7J4Mqj7k7k2qornqj3RK3OoJPRQklJ0OorLKKMJpk2rJ0J2QPJ4J4%nJL
6516G2PJrpm%%nnkjPJ4J5mj5j9j2j0qq%J5K4K2J1npKJ9K6J5kpj4j4kLrj0n%J1Mnk2k2qjln
6567A8KM%OJ5J1%m%Kjqj0J5K4J5pj8kJ1J2Mqk1j8%J7K3J1MJj0rpjmprnLRNj2k1mJopnJKJN
6620A8J1J2J0OmlNNJOJr%qk2k0j1JNKQJ2PJ7J0j0j9j3jPKKOOoJRQJnORKQRMKrrj2j3%mmQJ8
6676F3PJ%%MKllLJmj0LJ0j0lJ1LprOJ1RRJpJQqk6j5kj1LJ5Qqj7mJ8J6J3NjjPJmnoj0moj9j7
6731A9qKJ1ROkkJLmj7opj1%J0J1NJQQ%%KOlmKRKj2j7j8q%K%J6K8Pj3rQQ%NKnj2lkqKRPopL
6789B8NNLLJ0J4J0pj6j3nQJ4J3J2Mrj4oLJ1J6NJqk1j1kkjlpKP%j5k3j1JJ4J6J5Nlk2k6nJ5
6837A0J0kpkNPJ1J1j1pMPJ1KORKj8j4oj3lLLJ9K2Ooj5oOMplJ0J8J5mj8j1KRKpJMjrj0J5J4
6888F8NJlj1j2j1j3%LjMJj1rJJ0J1PNPJ3Rj2j3nqkJJ6J4Njj2pmMOj0k2oJ2PKPqj7qPJ2RJ0
6939E1J1kj9j4MJ7J3kj0j5j2njRJ2LOJ6Mj3j3rqj0kJ4J3J3J1JppPJ6K2Lk1oPmj2pppj3kJ6
6986D1J4J1jqqj8nJ4J4J3J7Jlkmlj3l0k5lJ5K1J8J1JMJ4Pkmj6j6nLl%OjkKKMJj3j5Ojj5pj
7036A6lpjLqlJ1K5J7Lj4j0LJlMMkNNLKM%%JNjnLJ2J1Kj1j7j8oPjrJ3L0K0Pj0k2k0mLMmnQQ
7090E6MMjnllpmlPQnjJ3J8jrlqj1mkoqmmLJ0J5J7jnLpmM%OKmLK%j0j2m%MjqkRJ2J1NjRJ1R
7149I4Pqj0Jj1k6j8j3l%MJ1PJJOOKjMMpj4j0LJ1J9Rj1j4qrj5k0jJ7J5J4J3J4J6Pj2j1pj1j1
7196C5oMPPJ4Pkooj3mNlkLnjNoj2rQK0J5J3Q%jj2j0j0kNMqlPJ5K0J3JMoj6jJ1pj4qlkj7k7
7249IpNPJ0J8L5K9J2Kj1k8k8j0j%PPNmnO%j7k5rJ3K3K0PMrj1KRMj3qJ0MrmpjJ2J4Jk3k6j4
7298EpQK7J5jj8rKj%KPK%QNrj0j%RJmjJJ2Rj4l0j6LJ7K2RmmLj1k0LQRKMJ3J3OjKj1j0%Plj2
7353C7j4lQJ0JjmrlKORKnMJnrmPJ4L1L3J6Jrj4r%K%oj5j4KMojJJ1Qnrqj7j7%J9J9lj1j3KJ9
7407E5OjLjj3j8lkNMkJMmqKQJ0J3LnOPlokjLP%QJ3LlOjrkJ4J0nj3jRKKlj4j4j0pMJ0Ork0j3
7464C1joj4j1jJ4J1J3J5%pOLjkmj0pLJ1kj7%RJj0j4j1QK1QLKLJ2RlmpqJ2Kk3j9OJ8J1lj3o
7514B8PQOOMKj0k4j8JQJ0%oj1KJ7J1JQJ0kpj2j1o%NPPPj4k1nJ5J8QLklJ0J4Mj3mJ2J4J2rj8
7564F9pkoqjnj8jJ9J2KLPrj2klkJ0J5J4lkJ5OjKJ2mj5plkrj5oRJ5Lnoj8j6rMjMJ0J2Ppj%r
7618C5j1qplJ6K3J4J3Pmo%J1Mpomj4onoOJonj4j5lKrj1olQJ0J0QJ0J4MOmmRjj2j0nkRJ4J5
7670E2lj6j1ol%LNLJ0J4J1LJojJ0nj5mJ1K1J5KkqoMMj3j6lqKMJLlj8j4OK1J7Oj0j9p%nqj9
7721@j8oJ4K3J6%mmMJ5Qnj6j2plJ2K7K3Oorj4j5j2j9j2OJ2J8K1J0rj7j7j2p%J1J7J1Njomk
7767B2JOJ%mm%pnLRJ9K2J3rj1j2qmkKRJ7QoJ1J0KkmJj0j6nRJ3J3%mmrjjj5j4LJ8J3%kP%qj4
7821E1rj1j7rRK9K0LKMKj0j4j7oROKMjljmNJ9J2MMKpmROjqnMkk2j8o%nLK1J7J1KkOJj5o%q
7876E6mqQK1J0jLQJo%Pmj3j1rJkj7pLpqj1KPj6j9j2mJ0PLJ1QNpmjPK2K2Qj%J4RMQqk3j6rj1
7930B6j1j6rJ8K5J7J4Mnlkkrp%OKKJ9J9lrmj4j5j3j1j1q%J1K0J4npNMlqonMmj6J2K3OnlJ5
7980E2J6jj4j6j3j0QJ5LjqqM%j3j6mJ1J4J1P%nqkOmk2pJ1K6K9Lk3j6lQJ6J2J2J1NMlrNJ0P
8028A00Mjj5j4qj7j0jKj2oJ2J5J2J7RnKjj4j3NRNJ3Kj6j5j4rjJmkJ2L%jLJ0j1j2lQJ1RJ2P
8076G8j0j8k0lJ6J5Pj1j3j4KJ5Ooj5qMMJ7J0qj2romMOlLJ1jomj0o%JJrqOJ8MpqnNRkj2j2j1
8128a9MJ0J5J6ljLooOJ9J7mrROJQLoPNrj3lklk%PMl%LLjj5qJ3J8J4okOPJ2LmoloppnMMrj9
8186D0j6ljqpQRJNQJ5K5J5kj3j8k2j2MQMJ1Lj0o%KJ0RJmJ0K3J8Pmkmj9k0pQOj1j2kpj1%NL
8237C7j1k4k0j0J3J8J4RjKJ6J7%KJ3P%joqrmpoKLqj1jQJ6J0Mlj3j3rj4qQK3OpLLlOjlMJpq
8290B9koqkLOJ5J2jJPOMMj3j8j1kN%lNK6L3J4qj2j1j7j7j5j8oJ5J4J1Qk%Lrrnm%QJ6KKJ1P
8341F8NOMkkJ8K2jk1k1qKkjKmLPj2j5mQJ0NJrj9j9%jj6j5LJ2MlJJ7J6MPNoj8qolNRJ8K1J1
8393G8KmKQjj5qJ0PkOlj6j0J0J2Kprj4j6J1L0J1j1omj0pj0j2QJ1q%QJ0J0nj5j5oQJ6QnlKK
8442E0%LjJOM%qkmj3j7lLnj0kl%NNJ3J7QKNLkj2qQK8K4%j3j6j1j6j6JJ2mnJ4J8J2J3J1j3k7
8492E5j3kKkoMJ6J9Ooj3LJ0Mjnkmoj2j1KJ3RomKRJ2NKj1j9k5pK3J1llkj2j2jJ0J9LonjLpj4
8544B1rQJ0qqnqLQOOKORmKJ9Lj4k3j4jPQJjOQJ1OKpLJ4J3QOpk0j6j2mpj2kQQM%Kkkn%K4L0
8600H1J2rj7k0j4lLJ5J4%mkrpqj4jLqj0KJKJ6J3PKnQJ7J8J5npJ%mqomnJ%pqpj0olJJ7J8LO
8654F5Pkj0j7oJ3J7J5J2orooQJ4%j2pjj1j5j0qkRROJ1K0Oj8j7%lj7MK3J5KKoj0mJoj0mRJ0
8703E5Jj0k3j5kJ3K0MkLQN%PJ3nk4k8nK0J9Pqpjqj1QJ5J2Mmoj2LJ0molJKNMj0rJ1J5J9K1L
8753A05j2rj4j4lJrpJ0PojqkMpqJJ8J3nojj3j6JNPJ2J1J1Nj2j5j9j2MJ2J5J1J3QkkP%lqok
8803E9j3oQLjL%mmlpllJJ0QQJ1kj3proplQR%okLJ0mj3LJ4J0lj1kKkjJj0oQRKKPlKRpKOj0p
8862D0KJMl%J1J3PKj0j9k0qL%MJ5LnMJ6J2KJ1Q%omOnnmj0KKjKmnJMJ2PlNkjOkooLJ0Kojj6
8919F8k8j3qkJ3J6L%J0J0J6J9J3Kj1j8k1oM%j0j2jnopj5oJ2J4J0PKlj1mP%nKROj3pJ1RmnJ
8968D3KNPQRNPnj2j0nqljrj4k1k0MK0K2K0J1oj7pRJ3J4J8J5Jk1k0mkjLLmqJQJ0Jrj6j2J2J9
9018E5Pnj2ojnnLJkKMJ5J5%pj1j4lJ1J8J4Kprj3j9j3mJ0K0J1jMJ1NjKOJ6J3pj3k1j6oMLlj0
9068C8j6qjOJ4QpjJ9J0%m%PO%nmJ0K2%mOnqloj1pRJ1%jRkj0j0j0prpojJ1J0jmkjjoqjnj1j
9124BJ5K0Nj2kPj4k3rJ1PLLJNOJ1J6Qqj1rj0JJ9J6J2Nj8k7j2PK2K5K0Pj6k1j3ONjPQNmj8q
9172D9%LJ3Ppj7n%k%KLnoonMJ4J7%pj0nPJ0%KNJlqlj1j0nJ0J6J2MkNKMJo%J1Lj4j7rPQjJ3
9227F9Qljnj7j4QRjJ0J5Mrjpj6j5loqKlJ0K4J9%qQJ3jj5j8qj3j4MJ8J5LkqqmqLJ6J4nj0L%
9278D4qjJKRkj6rLPonJ1J6K0J1Mpj3k2k4qRJ5Q%%LRJ6Mj2jNNlo%Oqj3QJkJ2K3J1j0j0rqn%
9331E5%jQmj3plKLRNnqqnPQoj1MJ0PJ1K1K2kj5k0k2oNmj3pRJ7J4MmjRjJlj9j1jLKj2nJ5K2
9384E6J1pk1j1rj8rMJ4J1KMJ2J0jOJ5J1koljpkNJkmj0j8qNKkorrnNK0K3J3rj3KJ0%mKKROn
9437F0j0p%NJmpJPOLmj3j0nNNLj0k1kRJ4K1RJMmJPJ8Qj3j4j0kQQJ2Lj0pj0j0rlNJ0J5J2Om
9489G8JOnj7j7mopjmQPo%kj1kJ8K0J3Lqj9j4lLOJ1J4jJ%j0j7j0KJ6J5MJmkmqj1j5J1K3J4R
9539G6kKKmnKlnJJ5J1J0Nqk1j5o%onJ2J6Kj3oOJ3O%nnmmqmNNkJkMlmjlj1j0OPKnmOKPMJrj1
9598C5NJ1%njkJMKLpqMJo%nmqj5JLj0j0NJ1PJ1K3J4lj2j0j2KJ5J2QJ5J4Jj0oPlj0mJqj0kO
9650E1krj2j2RL0J2j5k9j8JJ7K3Pj5j6pjOLjKJ3J2mj1lLmjNMLKokJ1K2QlnqlkKPRQLoj3k4
9702D1j5jjkJ2J7J5Lj0j3j2nRPqj2%RQRmk2rK0K5J8Qkj0j1j0mJ1J7K0Nj7j2l%J2Rj3qNjLR
9750H7ooJj5j7nokQNJ4J1Lrj3oOJ5PLklj1j0lpkRJ5mj7j9j6pj9qJ8K7J8MmrMJ3%mkMJ5J4R
9801G8P%j9rknj4j4LQMlrj5kRNj1j6kP%%NklJ5K0PJ3J0j4j7%Kj3j8pnj1J0K6J2JnJOkpJQJ0
9853D3J1J8PnlLKlrk6j2OJ6J8J3Llj1j7mKNJNM%MJNKrj0%j0k3rKK2QpJJ2JMJ9J8mokokkj1
9906F2j2k%OJ7J2nj4oMNJ1jk2k5p%lnklj1j3JKmKJ4J2ROKRJ4Rlpj6j6lRPJ7J6llJ2ml2j5J3
9957C4J7J6RN%j1k5j8mLPJ5J5J3%j3j3ojMNJKNNj1k2nMlqmNJ3LrJJ3J7Ork1k1mjjJ3J2lnq
10008A7mLOmmK1K2Joj2j7LLrjjk0k1MLJ4K1NrkjLJ9Pj4j7JJ3J1J7J3pj5JOqj7j8rLPJ7J1k
10057C4kjLJplmmJRPQlj6j2nMKKlj2oONPJ3J1JKnj1oJKJJPMKPPLjj2j1mklMJ4RjLOJ9K7Lm
10115I8KMpj4k1k1kJ1%j3j1rQJ5J3NqLJ5J0oj0k3j9PJ5%lnj1KQJ1Ppj7j0jKOJ0O%p%J0Jm%
10164D0Kj2mRLj1j9lLN%m%%JJ0J3MjLlonk%J0J0LlKJ0J2J7J0OOon%j5k0j5mOjj7j4j5qnjL
10216a1lJ2J1orjQL%J4J3QOjmkMPQOQMj3j7okLRjj3qJ1%j4qpjjlJ0J2KQOlkjJ%rj5JRLloq
10273IokRO%JLJl%rkJ7J4LRQJJ1J3J0QJ1kj4j4j5j4KPjKNOlj3j2JJ3PLlj1qNjj0j1rNJ1J3
10325E1J1mk1k6jJ4Opj5NJ7K8K9On%qmJ1Mj2j0J%rJPj1k8j9KK3K3K0J7J3lj8k1k3KK2J3MK
10370H7%looj0r%NJLnj1krpnkKJJPOLNPQJ2jqnpJ0J8J1mj9k0qMPPORnqmqnj1k4j2jjONKOJ
10428A4MJ4J6J3LnJl%%qpKMMNOkjnj2j%qoPJ5Lj5jJ5kj6qj4k0j0K%nQRplKJ2J5J3J3J1P%j4
10481D5k2j4MMPLqj1mmnQJ6J4J8J1OLLkqrj1omPQOMLlk0j3%J5J7jrMMqkjmroOJ0Q%kOJJ%j0
10537D6j5j1lJ2J2nj0oQJ2joppj3j9jJ3LLJ8K1Kj1rQMrj7qkj4mJ8K3QonJ1K4J5%KJ2j0k5K
10584E3J8jj2mjnrMK0J4Mj2j7kJ1PknOJ0jj4qknoj0nj2PJ3JonLJnj0nKRkJ2J6MMPMj4pMPJ2
10637F6J1ok1k3rKPrpLkJ0J0LJ5OkNJJJ2Nn%Qnj8qklmJNJpjPOnj3pNNnJRnnkKJ4J3%LK2J6
10693A01nnPmj7k0j2MJ9J2pk1k1OJ8lj4kJ4J5Pnj6j3OJ0kmJJ1Lj1j1oJLrrJ2K1PnNJ2J1Nk
10740H7nRmk6k7j5JOJJJ0J6LnkQJkQMQ%j6j8j4mj0pLQNQRkpj3mLKOMrrJLkRL0K4Lm%mpJMm
10797F6OJ7J8KqlkJOjj5j6j9j1ojJmj2LJ9J8Lo%rj9j3KLJONRJ4J0kj0j2j5j0OROJ0J3Knpl
10847D7l%nrlJoj9pJ3J0J5J5LpmLLj5j5lpLJ0J2J8J2jqklMJ6jpKmk2j5nQJ1Mlj7j2p%J2Mq
10898HoLLJ0QRJ1QJkKnnmj4k3rJ7K5MqJ%nQL4K3QKqk1j6kK%Jmk5k3nLJ9L2J2j1ropo%J2J9
10950F1J7ROnj4mprj1o%j1qQJ4RPkj1JNJj%qqmOJ3OKjkKpj9j6j0ORMj1jJ7J8%mLJ2Jj3ppk1
11004Ij3J1K6J7kj0j1jJ1RkjLNQJ1Okk0j3%MK1K6Pj0j1k1k2oJ5K3J1Loj5k5k4nJ4K6J7kLJ7
11049H1J0J%nl%NONmloj2rj4j0OMn%KLmj0kJ4Lknj3pqqjPJ6R%OLj3j3%L%oJJ3J3J4Oj3j4j
11103D0N%oj3j5qRJ0J1J5Mj4j1j0nJ6J5Pjj3j1j3lknkjKJ%OPKJRLj0lOjmlJMPJjLRKkJ1J0
11156F0%JNLlkjoj0%J1QP%pj7j7mRRJpKMjk5k3j3j0J2J5RLlRPj2j5JK0J3%JJ0Mj2kRJ1J5J
11207G0j7j2jLqj5QJ6K%LoKQOl%j%J0J2nj6j0jMkk1j1K%jmj0j6nlkLNQJ0MqNK0J6J5J8Opq
11259F3noj4j3NJ0JjLJ0Lnj4nkmoj5okKJ0J2kKJ4Kj0llNRQ%LLmJLQJ8Lj0j3j4j0oJ2J3J1O
11310F7lk0j5RJ7jj7nkkNLLJ3J1jpk3k8rJ4J4RROKnkPJ5J3kj4j1mMK0J8KjqnNNRJ6Nj3l1k0
11360E2nmrrkQJ6J6J1KJ0J2mj7k7j5QJ8kj1qMJ0J1Nj0j1j6j2o%RJ6J3J2Poj6j7mRJ1J1rj1
11405D0JJ1J1OqrJOk%jj2qJNj0pRJ7J7J7Lqj3j1mlJQNj1oMjJNjppnMkj0J0Oj8j2MPLoJ2J2
11458D5kKRJpj3j1pLKpPJ5LpJJ6J0Kqj2rpQJ5LjJ5Rjj5j5KJ7J2J2J3jj1oqpj4j1Nlj9j7LK0
11508C1K1KolkKNjj7j0KJ4J9Lj2j3nqKJ2Nkj0j0j6lK0J8kj2nNJ3OMj%J2Lj2j1j0jJrj3nJ9
11556B0J0kPJ3J0KnnMJ1J1j0j1k3k2OK1PMKLQ%j3j0mqrJRKj3j8j7j6jJ4J4KQJ8oj5RJ7lmK
11604B0lj4j6nJ1J3%JJ0mj5j3%J2J2Lmj1jJ3J0R%oj3j1MJ6J1RjpPKqoJ%j1j0OJ9J8Lr%J6J9
11652G7Jj7%J1KonMJlOMJQNmj2j1j4j4oj2mpj2JORK0J2OKkpnMPKllPJ4lmJ%%j7j8MJ6RJ0P
11706F8MnmNj0j3NJlLML%%pj1k1mJ3Nlj0j7jJ5Rmpn%OJ2J5J5Mj0rjRlk5j8QK0J1onjj0pNQ
11758B8kj6j8oJ5J8LLJ0J0J0J3J6lj5j2rKJrJOJ0Orj1jJMLj1k0k0j3KKOJ2OROlrkLMLojK0
11808C7K9QqmMkpj8j0NjkkqpPJ8J3j2j6qjPJ0RNMmj7j7j7j9j0%MJ2RK5K5LNkj1rk%jLJQoj6
11860A4ORNlj5j0LJj0rJORK1J5KOJ0Pjoj3qJ1mj8j5lNJKJ1PLJ2MjJOO%Klj4j2RJ2rj6rNJ3
11912D6J6J4NLLqj5j8k0n%RJ5J4P%llkmPJ3RJj0j6nnmoj1oJ5J6LjNjj3j1%L%j3j1J2K4Qj3
11961D4j2mjmNJ6J8Kllj0j0kokJ0J3J5jrppjoj7j8qJ2J9J1NNJ6J1LJj0j5lpjJ3J7%j8j1RK0
12009F9Mj1qkNkj6mJ1J0krj1Kjj3JJ0okOJ0J1QmjQNJj6k1pKkPJ5Nkjoj6j5LJ3J2Joj6mMkl
12061A4OLMRNomNROj2j7nj%RRR%onjNnpool%OOMOJ7J3lj5jRjnMJ5J4%j0j2j6k0j2jPROJ3P
12117D9n%J8K4J1N%j6j5llj0MNlrj2j2m%Okrrj0j2kRJ1K5J9nqknj2%JJ5J1loKJ5J3lj6j2N
12166D0LKM%mj0qjrmJ0OK%j1j0k%LPJ2KLQJ1lj6j1j4j1RK4J1pl%opPQKPJ0Jj0%nj7orj4NK1
12219B0Lj5mJ0J3NNQok4j5LRJ3Jrj2rJQJ3J0J6K1J5%j0j6j0Lmj8k8mK6L9K7Nj1j7k0lONkq
12265D0j0j3j5RJ9KKJ1Qj2j4j1oj3oK0J9J3MMMMMpk6l1qKNORKlj0kJ0J3PMJ0NN%j1oQjkKL
12315D7KOlj3KJ4%j0kKrj1j0pMJ2J8R%kmpj0%Mj6k4j2%NJ5J7Q%MPjjJ0J2krmj1j0nonqj7o
12366b7J1J1J1J6J4kKJ0P%LNMmj0j0j2jJNQQJ2Mjlj0j6k1lJ0Mj0j6njJ2J7KkNJ4J5kqkj1j2
12414B2j1oQR%JQNlmoprmRMjQJ7J0j3k9k1%K6L3J3j1j7lM%QJ5nj1j4j4rjJ0KlrqKK5L5J1j4
12464E2j0%LOMlmplMKj0kRPjOJ0nnLNpoqonKNj2j3JRQkjNLJj1qJ1Kj8j1rrPJ2MM%oPK1J1%
12521D2kL%%lppj1j0kJ1J3MJOJ4Qj0j3j2j3ljj0k0rJ0J2QQ%JQRlj5m%mj1pjJjmMJ4OLQjok
12574B%KNQPnrQJ4lj1j4rplnpjlJ2J5J0%j1okJKj0j8JJ5J4J0Q%jjolOPLpqqJRJ3Pnmjlj0n
12630fOJ5Roj0Knj3kQJ3PJjJrnJ1J3J0lj4j1j1%J0J0KMPj2j4JJ0%rqJJ2J2Kpqj1j4poQJ1O
12680@JlmKlopj5j7rMK3K2OjJnnLLNKnj4j4MJ3QknMNNJKmj0rkRPQlqJJlmlKNKMQPJ0kj0mn
12740dqj2kJ0KqqjLJNOONNkj4qJ1J5kqKJ6RLJjkKjqolnnKJ3QomNJ3J1jj0rKLnrj1j0JLKKR
12798CKjLJkm%%jnnLMjljJrj4p%RJ6J3JnnjkoLJ1Kkopl%QQKNLjqnJjmNOJ4J4jj5k2j6kJ3J2
12858bOJjJ1J5Ooj3oO%j3njkMLokL%Kpj3lKPL%nn%OJ2P%mjNlmLOjnmpmlj0ojKPOnpjORRKq
12921a5kJ2QloonkOLJJ6J3qrnjOKKLnoj2mMjj0j2LOOJ4J2lj4oOK%OMon%%prnlkN%rjP%jON
12981b5%jnnNQlpKLKNJ0J1lqjPOJj3k3j2JOQPmj2jJ0J3J2L%kkJPLjnrj0oj4j3%J4J4NnnJM
13036b6LNOlLNmnjorrj0l%%mnn%KNJ1J7RkmOLo%kml%%JnlkLOQMJK%jlplQR
13089a8
##PAGE=	N=2
##DATATABLE=	(X++(I..I)), XYDATA
-52445IJ3J7Pmloj2k0j3%oKLj6j0MNQK4K9Pj2qJ9L2J9jj4j5qnj0j1kJk0j8KLlnPJ3J0PLmq
-52397A0j1j0JNlo%nNJ9RmOjk6k2%mk1kJ2Opj0mJ0J7Rkj2pKkLOnJjMJ5K7J8M%klj9k9j4jN
-52346c9jLJ8J7qk0%J2Qpj1r%MJkKKKnppMPQkmPMrj3pJJ0%kml%J2Qnj7j2nLQJmj2lQQJ6J6
-52291b8lqRRORnj6rj1j4k1j6oRJ0K8J1j7nJ1J1JjJpj3mKj3kJ2J3RLJPKro%opj7JPnj5QK7
-52241e7J0jj1nMNO%njKkj0MK2J4lokkok0j4lJ1K0J1%QkrjJprplQJ4J2QNj8k8k6k0mJ2J0K
-52191i3lq%NJ0KNK4K1NlrOJ4j1j5j2qm%J0J1rj6jj5j9Klpj%j2jPLJ2K1J5pj7j2qNJ4J5QK
-52143g7kkJjpj3j8%K0J1J%LKlpjLmnj0j0kJ1QKJ1OjkJ%JLOJ0J0rl6l0kK1J8QJ1orklMkj4
-52091a06j3LJ8K3K6K3Opj6nkonMRj2j6LkqJ6J6mk0j8RQJopkMkkj4j1NJ2K1K2P%j7k4j8mM
-52044a07J4J9J0%nnmk3k8oQJ3Qj6j1J1J1MMPJjLLj%nk2k1npj0kJ0J8OlJj8k5%J4NJ3J3Ol
-51997a26lNNj4k8l3k2kJ1K8K0K%J2Ko%qlJ6J8J4OJ6J8j1l1j9lKj2j2mKK4K2K9K3%j3j7rm
-51954a05j1j5l0j2K6L2K3Mk0nQJ6Pj4j9lJ6lj9j9mJ1J1J0J7J1%j3j1LJKOMOQkj1j0kJrk5
-51911a39j6p%MJ5J6NPJ2nk3l1k1nJ4K6L2J7mNQj6nOLqj8j4omkmPL0K5J1J0j9j9j1j7j3j3
-51868a67qOJ3J9K0J7J6rj6qmokklj2j4j5JJ7J6K7K7J2Jj1j1j2j9j2LLJ%j1j5OL6K6kj0j3
-51826a15qrk6l0k1j3r%J0J0J5K1K1J5K2J0k1k1J0J8qk3nJ0K3Pj2QJ6qj0k0l3k3JK5K6RMJ3
-51786a21K1MkomroNnk3k1j9k2j0QJ8J4J0NLqjJ6K0RJ0mj0PJ4j1k1k7j2J3K5J4qj4o%Kj3j
-51742a66J1okjKK1J1Mj5pPMloJ5J1j5j6%OPj1k3rjoj4J3J8J2KjNJ0J6J3J0J2jj5JK6J7j9
-51698h3k7j7j4qj4j3k1j7PJ3LJ4L4J4j1j7mlj5j8lOJKmLQLOL%KONMJj1qMk2k1jK3K6qkL7
-51651a37J1j9kLJjmmlJllk%kjnnJ0J0lkJpj3%K4L3J3j2k0j5k5k6KJ4J8K0J3K9K1mj2rpk8
-51605a50k2J6K4K1J2Jj2k0j7kkmj4j2K0J8lj8j2qk0mRJ4Ormnj9qJ8K8J0jj1k5lJ0J5J9K7
-51564a37Qk7m2k8lOJ2K2K0Jrj9kJ2JJRKQJ3%lKjj2rnqj0NQQKrj7kJ8KrPOjJ5Lk6KJ3J2J7
-51515a44J5kj7m2l1ORpmkJJ1K3J1Pjk0k5nRrk9k6k3lJ2%lj3j5pJ7L5K9K3K5NjMRPmLJ0J6
-51470a46J5mQMj0j4j7oJRmj6j6oOJ2Nqpj8j8OPj1k1j4J1K9K4mj8lj1p%KJ1J0J0MQPmLj1j6
-51424b18rQJ3ljRj2k1nJ6L3J2j8l4rJ5K0J5J4Qjjlqj5mrk4qMrj9j4lJ7K1Lnrj5LK5L6L1J4
-51379a60QJ6J3Opk6k7j9nLJ2J8Qoj0rJ0J3j0j9j1MJ3Nj1pLK0K2J6%Knj6rkPMQJ6Nk2k6pj
-51334a83JJ5K5Rk7j8J8J2LnrqPJ9Mmk2j1lJNj2k%jkj4%J4RJ1Nk7m2k4nNJ8L7K6Mnmj5nJ2
-51288a88OKqj5j0nqrjRJ9kj5j1J3Mlllkm%K4K8K6K2L%k1l2l3l5oJ9J1%pj3k0j2nJ2K5Qj2
-51243b52nJ5K5J4Mj6j0J1QNKNJ3K1J2qk2opj7j2KKJ4K9Mk6k1QJ%J4%j0qMJ3J1Rnj6qJ4J6
-51199a73J2J2rj8j7j0pj8rROOK3J8kllpJ5K0Rj1j7j9k1nK9M2J9k6m7k8om%mj6opJ1L1K4J2
-51156a95%KRJ1RLj5nj0j9j9jJ6J4J1Pqj7mRJ2lqnJ8J2LKk6k7kJ5J0jj8l3k2J8K7K4RJ1K8
-51113a58Rrj2j6j3lNOol9l6RK9L0K2J7kj6k3k9j7mOLPJ3J1j7k3oJPK2J6QJ0NK2K5Jj8k7k3
-51070b13mKLPLPJ0j3l0rK2Rk8k3J4K0j1j7J4J1J6J7Rkk6k2K0J8j6j2oKj1j0J2J9R%PQJ3Q
-51028a73pMPlj1k3j4KJ8J9LqOJ2j7l8k6PK8K0j2j8qjJ1J1J7J5Kj0j5j3mQpj5J5L0K5J8j2
-50987a57j9QJ6mj0mqk3j4kmj8j3J8Mj0k3j5J1RkPK9M1K7RJ0J1Kj8j1oj6j6j2j6qJJ4M0M3
-50946a29J7j5k6j0MJ0mj0momj1j5QJ0nOMoqj4oQJ6J5PjMqk9j5J1K5L4J7j1rjkk5k8PK4J2
-50902a63lPJ2QJROk1k5j6jK8M0Mk8k6k4j7j3OJ8K0jk1j4J1J5J4mk2j3MNrjJ3J9RJmMJj2o
-50858a89lm%J6Rpj8NL5K2kl2m4j0J6POQnj3qJ6J4JlRMk7k1J4K4K4Pj0rMpj0kj6j4MK3J6j
-50813a71lqrrrJJ2J2PmJ9K4MKpj9k1j8oj%oj1r%RJmj3k0k8k6OJ7K6K4RJ6J0j8j1Rnj0j8k3
-50767b79qK4K2J8K0Plj8j4J2kpnj5j1nj8%K3Nj4LL8K9Jj0j7JJ8lj2jjnJ0L4K6j0k4kJ5Mj0
-50724a84LNmj6k5pJ5J9J1jj1oQP%%JJ2RmpoPRnJJ3oj7k0j8oK1K1Mj7k0qj0j5j3NJ0pj5OK9
-50677b32Mj4pJ5J9pj2MLJnj0QK4K2J4nj2J4J7Kpk2j5j3rJ2K5J3okLj6k6lJ2K9K4%MQprOJ
-50632a55j3JNNMj8k3qQNj2j5lMkqpnJ0K2J1LJ1MlLLj1KK2J9J3J3j2k7j4j9j0MQQQJ1J3Lj8
-50586a60k5j8j3%QQJ3J1j0k2KL1K0%%M%kj9k5j1j6jM2N5K6lk2j2Kkj8j7pJ5J8kj1j5j4j1
-50545b01j8j8j0j3k5oL2K6J7POJ3Qj0k0pJ3K1K1jl1l1j9K%j4omK2L3K3Oj1j2j1j5lK1J1K
-50505b02LJ7L1J5j2j0RO%q%J9%oRNk2k0j7j8k7j2QMRJ4OMNJ9K8Pj0m%j1j9OJ4Kj3kJ4K6L0
-50460a03J0j1l3l1MK3J3lj3mj0NJ7Jj1k4k5j6j4rL%J1K8K0nj2OJ6OrLLLJ6Mj4j8oOjnljj2
-50415a95k3J1L4K0RLj5j9mQKqj7k4j4PRJ9K7K3J2Npj0lj3j2qKJ4K3rk3k1j6mK1L2Nj2j7k8
-50373b16j7nK1J8nN%NP%j1j9KJ5NOJ3kj4k9k2k9oL9K7jOKj9pJ3J0KMPJ0K4K9K1kkol3j9l
-50328a76Jj0jJ7j1k5rJ1K4J1pj3j3LPj2rJJ2J8nQJ7j2j7pj1nj2j5j5lLnJ3K5K2J3K1K7J3
-50287a26rk5j9j2nkj4lK0LjK3J5rj1jKJ9J0j3rk1k7olmJ0K3J3kKKJ4RNRrl1k8mKj7PK6Pl
-50241a93kj4k6nL5M1J9RMl0l7k3j0j1NL3L6J8olJj9k4l2j9J0K3nl0j5LJ1J7Qj0k6k2pQJ5
-50201b73QJ4K1J1QJ7J1Mlj2k2k1j5k1j5jJ2K7J6J8J0k%NJ6K2K0Mj6k1j0Nj1j7j4j0qoPK1
-50161b21K1J6ll2j5%j4j4omK4M5L0rk9k9k0JJ1j4%QJ9L1Rj4rJ1Mj1JjnlllnJ2K2Rj0j6k4
-50118b40j5K1L2K0NLlj4j2j4j0JJ9L0L2J7pk1k2j4rOJ1Qnmj2k0jJ1Kj0pkMJ6J6JlqPRJjj3
-50073a95j1j0K%j0jmK5N5L2j5k8k1j1PK2mk6j1J0Mrj5JJ8J8J7Pk7j1lqlLMLJNKk7n1l1rP
-50029b98K9L1K3K2Qj5j7KRJ7K4K1ok6j9moLJ6J6LJkmRJ6nj3nl%KjMJ9J6roMj8j7QJ4J2Qq
-49983a45j8k1ojj0j7j0PK5J1j2mQJ0QK5K7lj2j6k3jKmjNj1l5k3LK0K6K1jrk9l7%K5J8K0J1
-49941a77rj7opORmJ2J9Kj8k3oP%qj8kJ6J1qLlj3PK2J7K4L0J4Jj0k5k2lJ3mj3j6j4j7NK3R
-49897a93j6mJ5LjkJ8J2j9j7Okl1m5rJ3J1PRJ4J7j5l9nK7J3rpJ4K0J9j6k7LK4jl2j0kk0J3
-49856b64K9J7%j7j0opLJ5KJ7K7J2J0Mj3j3J1L1J5ornLNj6k6k5j4NPj3k2jK1L9K2j4jJj2m
-49814b02mMJ7MqnJJ2J0Plj8JJ4Qmj3kJ0J2K5J6J1nk6kK4J5j1k8k6k3mj0k0j0jQNj0NK4Nn
-49770b02j2j1%J5K2J9Rj4j6qJ4Pk3k4OK1Mjjlj1j7mljj1qnQMj3oQJ6JMJ3J5KqJ2J9Orpq%
-49723b01K8K3j1qpl2k0J1Mnkqj2nPK0J3lNK5K4lk7l4k1K5M6J5j5j9nJ6J7jkpk0k0j2j1kJ
-49681b33PJ7%k3k3j7kLNJ2kj3j0RQK1L9L3J3qj6j0j3JJ7lOJ8K4J1rmJ0kk2l1l1l5l2j1QR
-49639b79JnKRNLK2L5K9J5Rmj3j1j0LMJQJ2Pkpj0PJ8j1k9lJ8J6%j5rRJ0MMJ3Qj8k2KJ7Kk2
-49593a77k7k3lRLj0%J1J0%j0j6lQk0k9k1J2K6K1J4rj0OK0L4L0K2J6rj7mnRJ0kJok2k4j4%
-49551a99lj9j0JJ8J1Kj0LNJ3J8J2JOJ4lj6l1j4Mj1oPqQK9J9j2k0j5JL0K0j7k9l3k9j1PJ2
-49510b55j4k2J4K9J6K8K9Prl7pJ8ProRJ1J2j7m2l1RM1M1J6j1j7JK6K8J1Jj4k3oJ5%k8k9k0
-49470b28k1J8M1Rj7oOQ%kj1rNrj1J7J2j8j0KRJ1jMJ8J3j4j3jj8k5j9ML1K7jj8rjJOlj7J5
-49426b25K4J1J3J2Onok4k8j8j6roMJ8J6J9J5Qqm3l3KL2J6Kok1k1%RK4L0K7Jj1jj0JLNJ9J7
-49383a57j1k0PK1kk3k8j9OPj1JJ4MnokJ0MKRJ5orj4k6j3qj2QL8K7J3RQoj0lj1k4qK2K7J5
-49339a67jpk1k9j3J4J8Kj2j3kOOj1j6%J1K1K3K2J7lj9j5j4pPJ9K3J7Rj9m5l1kNj6j6QJ7m
-49298b38rKkqRJ8K6L4J6j5k0j0JJ0RlklnjKqoK1K6Jpoj4l5j5PKolj2j0J1J9J4Pj%k0k8JJ5
-49251b36K7K5Jj5j1qj6nLPPK1QlLJ5Jj1J2K2J2qj9j5qqk3k6Jlj5j6NK3K4jj3jJ0RJMPRlo
-49205b13J4J3j6k6pJ5MlPJ2J4joJ2K4J6MjjmMJ5lj6j7qLqj9jJ0Lj4j3j2k2qPK1K5MKMjRM
-49159a74LkLJ0J5j3k8JJ9J4j0LMj5PK4J7Jj3k3k3k7j9J9K9K2Rj3j7jlj1k4j1J2Mj0k7k1k0
-49119b89oLL1L9J6Oqk0j8LJ6Oj4j7OJ6L2K1JoLJ2nj0j5mNql6l1j3njJ8K5JKMjJ5K0Ljlj3
-49074b20kMj7j6K1L0MMJk0jJ1j8k1NJ2Nj2j7PK1J0pljJ2K5MnKoj8j6mjJ5J7QJPJ5RK1J3k2
-49029a43l8j8OJ2JMql0k4kPj1k2RJ2LJ6NmJ2JnOJ3Q%jokpJ7K4Pmj3j9mJ9K2K1kj3j9j0oj5
-48983b01l1j9J0KjK0J6Lj8k1MmPQlK7L3oj2JJJMPnk0j0j2l5k1K2J4oPJ2J7J1j0k7j1J2NJ2
-48940b17J5j3qK1J0Nlj4J1K8J7J5J6J5qj9j1j8oLrqj6j6k0k7k4OM1L4J6Nj0pJj7k1rj0lJ2
-48899b43J8K2J9Nnqk1j1KK2L0K1J3P%j9l4l8j5RMkLNJ6M1L5nk3k6k2j7pRJ0pj0olk5k0OR
-48856b61PJ2J9J7J5K0L3Qj5rj8l6l4nQj0lJ2K3K2K1MqLJ1K7K4NnPNj7j4j0rKOknnkj7k8k6
-48812b28rNkJK0L7L2K6kkj1m0j9rk0kJ4kjJ1RK4K3j1k0j0k0k6j4ooMPOQK%MQJ1PPjq%L1K6
-48765a46ok5j5qn%J2Kk7l3l1rK4K3QjKK8OJJ9K1Mqojj5j4PJ3NMPj2%K3J4J0Nmj1j4j6j4o
-48720a89J1QqjJ4K1J0j6k2j9j7k3lL7L4J6jkol2l3k0mK5J9RK5K2Lk7l1pM%lJ1J1MJ7%k6k3
-48678b12lKJ2J6J0PPLR%k0l0k2j5j3NOLQJ6K5MJ7K3MnJjj5j8j2j0qk7m2l0LK1J5J6J1ok0
-48635b65jMQQqQK8J0rj1njmJ2Nj2k1k4j7mJ3J4kkK6L2K0j1rJ0Qj3j1roJ3J7K3K6Jl0l1k9
-48592b49j3j7lJ3QJpRJ9J0K1K5K7J8mj3j2k4rJ5jkJ6J2Nj3k2jjqLJ6OMj6LK0nj5j3m%j0p
-48548b18J4Mj6rj5j4J4K3K2K9J8nk3k6pOrj1k%j0qK1L9K9J5Jk1j6Nj1l0j2J4RJlj3k6k9j4
-48507b84PJ6J8J3J2J0j7l3j8RK9K0k%J5L1M2L0nk9l4j7JRjj1MJ2Mk9l6k4mJ4OK3M7M7K5j1
-48467a11k9k7l3k1J3Mk0j0j0j8kRJ3J7J9K6%j7OJ2J1J8Ql0k7JK2Pj0j1KjkMj2JJ4J8PQNj0
-48425a56j5k0KK5J7jJMj1k3j2PJ5pprj7lK4K0j1k0NK3J6J0kjj1k4j6j9j8rNJ7J7J2K9K2o
-48384a47j5MJ0j1k0j3npJJ8K6Nj9k8k1J0K3J5j2j9J6K6J6jk2k1kJ1PJ3J3jk1j6JmnOKpj3
-48343b07kJ6QKj2j9K5L7Nqj6j4pLRnJ3J5QKj0j3k2j6jJ4kj2k2j5K0M4L8%k6k5j5lK1K0J5
-48302a57Rj1k1j4j5j3rkKJ3L0K0kooknnKjqj9l2k7OK7L7K4J4J7Oj9k4oK0K4K3J8pj1j0j3
-48260a53rk1j8j1j2rk4j4K3K1jLJ8Jj4kJ3QNPMPRQJj2j2%oj0%J0jj4j4NJ1PPNj4k2rlQJ3
-48214b11PLLj7k1PM2L5nnK8Jl9l2k0KK4J3RKJ0J0krk6j6qrPQkm%J3mj3JJ5J5nqmrJ1J0ml
-48167b00PLnQj0k3K5L7J1QJ7oj4j6k8lJ1MKJLJ3J7nj7j7j9j1qJJ3J0no%PJ3j0k2RJ9J3Mk
-48123a71%LKkL%j3lJ6J2J0k1k6kkokNP%j1k0j8oj1qJ0J5J3J6K6Pk2k6j8k2kJ7K8K6J1kKM
-48079a81rj1J9K2k2l3qNJ0Rk%jj8k2MKnMJ6K4Qj1qK4L2Lj5pj4mKMQK2J6jrqJ6J4J1j0m1l7
-48034b02%J8mj5kK6J7kj4k6k4mJ7K7PoLkJLLMQJ0Kk6l8j0L3K5Jqj9j7pPL1J6moj1jNJ5%j4
-47988a83j0j0j3KNmrqmpnJ1J1j2jjmj0j1j4ML7M3Oj8NJ3%kj9l7kK1nNL7K5Pkj2j4j5nj3j2
-47943b30j0k3j8J6L1N3M9J9j8m2l6k0MK0Npk1j6KJ0jj2OK2Kj1JJ1Rk1k7j5oJ2K7J9nj3j4
-47904b48j2polnJ1K8K3K1J7J0j1m2k0kmRJ4K4J1k1k2nJ0PmJ6K5j1k1qjmJL0J7j5j5j9j6M
-47863b44J3LkKMqnMLjkRJ5L2K4Kj0k0j8opnRMk7k3PK0J3RJLRjOOrj6%J3mk7j0J3QKOJj5l
-47813b22K1J3J3Mk2k2l1k3PK0jrj2lK3K2JpJlk1j4POPNjOL1K8%qKOknRJk0j7j9k1jJ9J6J4
-47767b02lj9j2J6K4LmKJ0Nj0k3j6j4p%J6J2MJ3K5J8J3J9PNj8k2jJ4jj8l7k9jJ2J1kKK6M1
-47726a41K8j4m6m3j6oNJ3J0jkjj2J1J7lnKORoqJ0J6Qok0k8KJ6%Mpj1NOjjk0k5JQj6j4MJ4
-47680b58J0lKJ4Opj4nQQL2L4jj8k0oK2J8LnOJ3PlqonJ8J6%k1n4m0mK6L9J4j0k0OK9K1R%l
-47635a50Lnj4j7j4pJ2NkKJJ7J4kkmk0j7j2k3k7j3J0K8J7jNK%PJ9Oj1MJ5nrKPJ4J1OLmjPK0
-47588a23J3j1j2j1k4j3%j8k4oJJ1K0J5ql0k2kJ3LJ0K7J2J%%Pnj6j0j7k1NL1J8RJ9RKj3l7
-47547a97j9OMppPRlRJ3PJrl1m4oJ7J5Pj1j5JJ0J1J9RlLJ7J1j8l5k4j2pOJ2J4K1L7K9j5k0
-47504a88nPRml3k9mJ8M1K2POpj9k0j4k2k8qK0K8K5J7PNpj2k0j3PJ2J6J7j0k4pJ3J0RROk2
-47462a85j7J3J1J5J2rkNnj3j1mmj%rplnPOoKJ8Oj2J0M5K2l6n2l1j0qj2%K3L3K2RJ8J1j2j6
-47418a82l2k5nQJ9Nj4LJ5NjkqMJ6K2K3J0Jj9k1npnj1j7j2j2kPJ5J3lqj3JL0K6j0jJ3Rlk0
-47374a93j1J2Nr%J1j6k7k4j8j7lM2M2K7RJ2j1l4j7J4K8J7J3Lpk4j8kjnoj1j1j5%pk8qJ9J1
-47333b58K0K2MJ0MjL%k1k7pNJ7K0J0j6k3lPkJ2J2kJPoj5rj0j3RK0MJK0J8j3l3l5qJ8J3mj
-47289b50ojMj0oJ0J3J3J0RK0J4j8k7rj1kK5N2L1JOjj2mJ8%j8rj2p%j1lJ1J2KNPrj2J8J0j7
-47245a64lqqPRKk1oKj0k5j1MPJ9Pk6pK2j0m0j4K6L6L2K0j4l7j9mKklRJ5J1RJ0LJ6J2k1j5
-47202a88jqj4j0JOoj1oQJ4j4j8RL1OlQJk0k6nK3K9J2j8j1mRK1J2RJk7l4j9qQMPQJj3j9j0
-47157b65OJ6j0j9J6K5OOk9K0%%jo6m0om3l0%l3rJ35J89P2j9k6j2k3j7k2K3OJJLOl3l5oK2
-47117a91K1KK8K0mkk1lL7J1J0J6PJ5K7JK6L6L9Po8p0r3m5l9J8N6R3K16K41N3r2p4j00k47
-47082f9k11K5P9O3P6P8N8j9j21j18k4J6j4q0l5P6J10L9n5r8p0n8m4J6L5L1J9J5j6l8o5l8
-47050d37n3r3P7J71P3k9o5l1JK8L9K4J7J8J9%k4j7mLJ5lj4%J1%J8L2K0NOKj1rj3j8k1KK8
-47011b33L9K2rj4JKMnk1j0L%j1mJ0qrNJ1J3K3K3rk6k2k0j8j0KRK2K5R%PJ0QK1j1m1k1NJ4
-46968b14jk0k2k1j4oPK8L1L3K8lnlNOj0qLJ1Joj9j9rj3jJ9%p%j1oJ0JNPJ3K0L2K0rj5jLk1
-46922a81j0QJj2kJ3nk2k0j2lK0L0mj8j2k6k0jjJ0K0KJ0J8K4J0J4J9k2l6J0J2MJ7K5pl1k2
-46883b00j1j0j2omKK0L0J1J2JoMlj6j2J5Nk0j5LNOJ1NMMlkj2rMLoj4oLRJ4J7J2KJ2K0ol9
-46837a78k9nKLjj1rJ2J0LMlOOkOnk2j3j5j0K4J6rjJ9J5nk2j1PJ5K1K4OJ6J4l5m4l4k3j4L
-46794b69mOK9K4QlqkJ0J3Nmj1qj6k3k1RK4Kj0j4j2jJ8J0J3K8J3oJJjQQ%ONqj5j7j0lJ3J5
-46749a97jkkj1l2l0%J4J5K1jj5JK4L5J3j4k5k2l1k0rkJ7J3npprOL4K0pj9j8JL3L8K3jk0j2
-46707b11mJ0Lj4k2j0QJ9K3J0J2J4J2LKk4l3%kk7l2j6MKJ0K2J6J9Lmkj1rjJ2J4J7OJlj0KJ7
-46664a74J5qk0k1l0k5J5M2J9lqj0k0k1%J2K2J1jK0jl5k8j5J6K7J3jQJ7Prj4J3Qj9nmk4k7
-46624b58KJ5Kj6k3lJ9J7kj7J6L8K3j1l3j0Kj4JOQK7K4j2l6j9oJ9K9Onqjj0kPlj3r%plJ2J6
-46580b32MPJ9Nj2%qj9j6j5J1L5K9Mnj0nL6K6j5k1j6k7k7JJ9J6J2lOJ6%j8k3j4OJ8K1J1NK
-46539a77JQjJnlRNqj0OJ8jj9lJ1kl1l3j1mkkoj6j1rJ2K2L%J0J1J0J0Lj1j2j3j5k1j1RJ5K5
-46494b48L3L1Kk3k7j2J2RkPJ1K4ol1k0qMJ7Kj0qlqjRJOPJ1J5J4RJ0Nj6k9rOPmk9k9pjJ3J8
-46448b48J9L0pj4Olk1rP%%K0K6Qkj0l1k2J0J4K9L3Oj3k1j3kj2j8j7jJ2Olmj7j5K1MpOQLJ
-46404b41%Onk0MJ9ok5nONRJ9K2J7kk5k1QPnj8k5lK1R%QJ1NJ2QjppPl%J0QLmRJ3mj2j3nLL
-46354b05MjLOokrl0jL6L2Pk5l0rK4K2Pj0rl0l5j3j7rMJkOj0j6lJ0lj8%K1L0J3j1MK9L3J1
-46310b01prQL0K4Jr%K3Qj9m0k7mJ1K8Qj9k0oJ2J6Nj7k5OK7K1NlnOKopj6k6k7j0J6J3J0QJ0
-46266b05%qMJ8kl2k9jL2L6J3%nk3k9k0j9lJ4J1o%J0Mj1j1JRK3J3Nj0J0K0Lrj1J2PrjLj9l1
-46222b46j6QN%J6QJ2J7RMlk1j1Nj1k3k1QJ9J1qj7JJ4J8K0J0Nlj3Koj4j5oJ5J4J7Q%QJ1J1
-46179a58J2LNJ2J1ql3k2lj7k3j9j5kj2k3jK6K5J1MJ1K3J3JlK%rpj1l0l5mQOKOrj3J6K7Rm
-46135b28qLK2J2j6k4J1L6K2Kprj7l0l4j0QJ5J9QLnj1kLKKomJ3L1J0j9k8j1J2QRK1j6l2rj
-46092b55j4qoj2%J8K8K3J1%j6k5MPJ3J4QkjopJ7OL%qj2j7mllJ3J5K3QroopNJ8M%QJ7pl2j9
-46044b22ojK2K1J8K3Lj0j7pQLJmj1%j3j6j1j6%J4lj9j6RK9J6%kJ0K2Nj5kJ0po%mj6j0j3j3
-46000b46k6k5pJ4L5L2L5J6%Jj7l4k7k5j5j6RM4L4jk8j7QJ2J6J6pkJ2Kj4qLj4k4qpRK7J8J1
-45959b14j1j5LRJ0J0j1j7J9K4J2J5Kj3k5k8LK3K1Mo%Nrj0Kj7oJ6PKQLMnk2mPQjj2j8j6QJ1
-45914b24Nk5k1KRmkJ1K0K4J3kj0nJOJJqrOKNPJ6J5j0l1k9PK7QMk1j2J2j1j6krJ2K0j%JPr
-45867b19j3LjjRkj7oJ6L8L2Rj8k4J4K8Kl0l0j2JK0Qnj2rj3jK0Lj0j3KRJlk4k5RL1L6K8J9
-45824a50Kj7k6l5k4KL1K9J9J9Ok2l1mJ7rl1k5JNJJ5J3Plj1j6J1L7J6L%k1k6r%%qJ1K2J6l
-45782a88l7l9j6KRJLL1J3rmJlJ4J5QMJ1J0j3k6k0k4k9k2J0J4mJ0K0K2J1OPLkj0j0MJ0PNR
-45739a96J5Pmj0j0k6j4J2lk8l6j4J5M1M5J8lKJj9k4lPJ1jnJ1Nj0kJ4Prj8oJ4J3oj7JJ1%R
-45696b05J5MpLK6K2%l2m4m3k6rJ2JlNK4K6Nl0k5RK6J5oj6kK0J0k0l2lK4J2j3nj1j7lJ9J7
-45655b57MkKJ2J2Jj6k6J2K7K9QqP%j7rnKK7K4jk4j3ok6j0Lpj6qqj0K3K6QK2J9oj9j3NRJ0
-45611b15J1j0ronJ3K0K5Kj9j6j4j8oJj0LJ1Jj2KKjQmj9J1J6Pkj2j6j6LJ8J1Oj1mlNJ0Kpj4
-45566b61j4PK2J9J7J7K5K0Kk9l1k7j8K0M3K6OjjPQMnk9m0l2%J4O%mJ3J8J9Pj0j0J0Qj9pJ8
-45524a82K4J5kj1lMLj8k6m%j7qj9j1Kmj1j6KJ5K3K8J8OOnKMjJ2QJ7J3j9k3j7kjk1j5kj0L
-45480b43RpMPJ3K8Pj0kJj5l6k6j3qoPK4K4J4JK1L2L2J7ok1k1j7j4j1ONLqj1lj7j0jK5J9m
-45437b11JJ0J1Lj8k0k0l3nK7L0JrOrnLj5rJ4K2J9J0%nj0l3k4OJ3J3J0KONLPjj7pJJRLj2j9
-45391b46mJKOj6j5mOJ6QJ0kJJ2kj1j0Nkj3j0kJMJ0J2OPNlj1ork6k2pJ8J1kJ1MppJ4K8K1J1
-45344b07K0K1ol0k4pJOJ5J1kjL3K6kk1k5j1JNJ2J1j1l0j0Jqj2qLPJ1RJ2J5LrkJ%nk1lPk5
-45299b49k3krqJ8K7Qkj4j0J2K4K3j6j5OOpKJ5J3rj4j8k1J1K5J3joj1n%jMKjjpj8k7k2LJ8
-45255b87J1QJ7J7kmpMJ5Lk0k1QK7J1Plk8nQKlNJ1lqjKJ1J7nj5%rk0l1l7j8ONoJLJ3K5J6k4
-45208c04J1L6J6J3J5Pnj1kk%kj1J6J4NJ2Mpk4j3K4L9J7QJrj2l2n6n2j5PJ2K3K3J2Mqj8NL3
-45166b26RNJ4joj7rkLJ1J5J7J6Rk2j9j2qLLppj2j1j0POOJ6ROpj5j1J0K2J0j5k4%J4J5%Mn
-45121b16j3k1KK3J4Pqj5rJ4K2K2J2NKl0j8pqnJrk4j8oJ9Nk1KJ9jj3j2omOL2M2J7pokJ7J5
-45077a81j0l1l2J1L5K5J5jnNlj1j2nMMj1j6J3M2Pl0j8jj1oPQJ1J4J3J5J0%k4l8l1j5LQK0
-45036b22OlKkJ0J0j7j8PJ4J7%NJ4Pnj3j3j5j2mORJ4K2L1pm0l2oJ3J5K0Nrk7k6lokJ8J7Qp
-44992b19k5j3KJ0Nj5jJ5J9Jj0jMORJ3Jj6j5NK8K1Kmoj9j5j3kQJ6jk2j3qJ4K4J8k%J1kj3M
-44948a99L6M2J1k0k5pKM%j0j1J5K3pk8j4jLpj4plPJ9J5k0l1l0qK1J9J1K%NLj8j1JLjo%J5
-44904b21J9Knj3k3j6NJ3J8K0J1Qk0m4j4J9J9Rr%lkprJ1J1j3oMJ0J5Npj2kj3k1j6mJ9R%J4
-44861b39J9rj5JJ2NKJ2Pkmpj2qj0jK4K3K0jj9j4nO%rmpj1j0%K1J4j3j3LMqj4j7j0NJ8M3L9
-44816a84%k6%J4lk9m8k7MROJ1Rj7j9J6J8j4NL8L8J0RK2J4mknQRqmKl1m1j1K1K5Qql4k1o%
-44772b46j3j6j7mJ3O%mMK0J1PJ8J0Nnj1MPj3j5r%jQJ1mjJ0nk2KK7J1rj5k2nOJ8L0mk6JJ1
-44727b27J8J9Kj0mOJ0J9J3kj6j4%Kk2m5m1j8K2L4K7K4Lk0k1nJ8K2Jj4k1jJ2ljJ7Pj4qjk0
-44686b52k0kJjKJ2K3J5j2k6k2RK9K5K3K8J9pk7l9l2qJ0K3KoQNQJ2OJj3k6k1QL1K5J7J3j9
-44645a78k9KK3J7RLqj7k7j6MQjLj1j8KM%%NJ7K0Oqj3LJ3QLQol5l0k7p%j3j4k1oQJ5L2L0J6
-44599b26llKlJ3L6K3J8J0k9m7l1mJ4J4Lkj1j3k8mJ4kppNJ6K0Qj4k3J4L4M2J4k0k9l8l2k1
-44559b97MJ8OK2L2J3qj%QJ1Kknj0k7nK0K0nk1j7mkpQJ5J6Mj6j7po%J9K2Rkkjpjpj3j7J4M1
-44512b03K2j%rk0%K5J6PPl4l4rLKj%MJ7J2j1KJ9K4J2j4j7j3%J0Jj2k1l6k9mK6K3KJNKj0j8
-44468b54ojlj7j9K2J6j4KK4K0K2J8Jl0m3k4%K3K6Nk1j0J6J0j6j5%JkJ0PLOMpkJ6J6LrrJP
-44424b23Okj3nomK0J7k5k1OJ2Lj2j4j1JKqqqj0%J6K1K2J8J1Jnj3oj4ploK0L2L5Ll0j9k3j2
-44380b62PL%kkK2L9K4nj9j8j6nJ2K1Kpjk2k2j7rkKjj0qJ6Qj0MP%OJ9J5JklPJ2j5j6ojj3o
-44333b73K9L8J6j0l2j1J2Lj5k0KLj2OJ5Kj7j0%J3K7K1rk2ML2K2oj5ONpk1l2%J5JqqPRmnP
-44289b42Jj4j7j2J1J5NJ4Njj6l1mJ8OMK3K7K7J2qj5j3qj5k0pJ0J3Pk2k8QL1J8j1j7jj9j4
-44249b80JJ6K7K5J1nQQMPJj5mPKj2jjj3kJ6J6j2k9k5k7j3J0L8K0k4nJ2Kj3olJ5K4KJjlkl
-44204b26PJ1j3mJ6K4OnlLpk6j8NO%mJ1Lmoj4pm%RRRJ2kj8k1k1prj1%OJ3%j2j5J1M8M3RjJ
-44156a96nmmk6l0mJ2%j8j6J6L7K4jj5qjOqj5oKqj2KNKmKmJ4K9J1j0oQQj4j2J1J9%j8k8k0
-44111b85j0kJ0K8L3Moj1j1rpKj2j4lJ5L3K2Jrk0j6j3j5lJ5K0K2Qj0k5k1oJmLK2OpOQnj6j4
-44067b95qrJ5L3J4jMklM%j4k0j8J2K2Lj0j2k2j8RRPK1J8L9M0%k4j9k4pJ8J7J2j3k4j9%O%
-44025b59qj7j7LKJ2L2J2o%rk9k2oj8mK7L0K6lmK5Pj5lKJ4Qlpj3pl%JojJj3njj0J3J8Lnqm
-43977b70J9J6jjPQqj5j5nJ4K5K2J0QLj0j9JJ1Jnl0k2J0J8K5J4rj2k0j4rLNplMK7J6LkMPp
-43932b03lnk5l6k6jPJ9J1J2K1K2Lj2RJ4mj4k2j0K3K5mj7nKjljj0j2qNJ1j5l1oK3K4Pl%j0
-43889b49rJ5J8nmJj3%Kqk0pNmNRK5K2QJ2J1rk5k1%JOK7Pj9k4l2nJ3PmJJ3J7J6PK1Rj3k3o
-43843b22J3QllJ6Pj0j4j5j1j4k1rjJ6L2J7J7L5K8j0k2j0j3j0Lk2k0j5oJ4J7J9J5k0l2oMJ2
-43804b36Jj7j1QJ3LLJojJ3Oj8j5ppjMmlJ6J8Nj6jJ7KjJ0kk4k3kJ2Kq%PJmJpj1lJ1J5PJ0P
-43755b35QJ7%NMj3k5j9k5j1J9J8J2j4j9K0RlL0K4J4j6l1j2oj5pmj4rK2K8%mmkJ7K0lj1pj
-43713b43LLJ5J3lpj0k5j3J1K2J5OJ3J5Jk2nJ2nonj0qj5J8K5rj2rj2jpkrj9j9%J5J7NNQJ3
-43669b41J5J6J7J6Lj0j2k0j2jlrJ5K4Ok0k7k5j6QJ1J7PJ7Oj6j6j0MK1J6J7Jl6k8J1%k2jJ1
-43629b66K2K3nk4qjPQJ0K1K5rk3Jlj0qp%ojjNJ3J8Rpjj0k0k2j1L%J3K6NPJ8j1l9m6j2L3L7
-43584b47K4oj4LNOJ3j0k2kK6%k5j1kJ0Kk2k0LJ5OrojJQJ8RMoj7JOrlklq%ROKJ7OMPK3J5p
-43534b03j6noj8j5J3K3lJJ1ONPMnPK5Pj9k4kQrk1k5j4LNJ6K2J2qJ2J9J4rk6j9%j6l0j0J8
-43491b65RLKj1pkPMmj8j3j9qQlJL0M0Kj4LJ6jj2mJ1K0j0j6qk3j6J4RjOK1J9%j8j6PJ0%rP
-43445b49J1J2OrkOmjL0J8lmj1ljmlPNmqj2korpNKj4k4j7rJ6L7K4J6Nj1l%kj2k9j4kR%j2j1
-43396b93rOJ1K6L3J6J2Klj6k6n%KKnlJOMJ7kj7oj4k1lK5L9K2%%J6J3kk4j8J3K3Rj3k0kRJ0
-43351a85j8n0n3l1j2J4K3M1L8K0J0j2j3RJ7Jj0j5j9qkNJ2LqOJ8Pj4rQml3k3J8J7k%QKmJJ4
-43308b33J4Lj7m7m0pojJ8K3J9J3J7KpKpjjrMJ7K6J2Oj0k8l3j9J9L6J0j1j6j3PJ2KKJ8Krj0
-43265b41mj4j9j6PK5K3K0Nj4l3rJ8Npj3j5j9j1%J6K9L7J0qNK3J6j0rk2k9j1LJ5K0Pk1k0j4
-43225b75j3k2j1J6L4Mj3nJNQKJKnJ4M0J6j4k1KJ7kl4k9J0L4L7Rk4k5pq%J3J3Ljj4j1kqj2
-43182b75j1oJK3J7K0L3K6K6J4k0mRj4m0k3OJ7K1Qj3j3QkrQJ0J1J8ml2k4j2mQJ7NOnk7k9j8
-43140b73JJ2J1J5R%j0j8j0J%LOJ%Jj0oMMJ9J4Ok2m4j6K2L8J5J2J3qj3j4j4NJ0j6l7l1j2J3
-43098c19K1PJJKOjkJ0Jmj8j3K1J9J0pk0oK0L3K6Lk1j9n%Ojpj4j2%QJLPlj5j3K1J2LJ1J3K
-43052b32qk0j3J3J4RPkk1k1joj4QK4RQM%j1j8j1RJ6Lkkj9rJ2OJ5K0J1Nmk6k0qLJ6K3mk2%
-43007b59K3L6K1k2m2k3rJ5K5J5Lj6k6j5kOoJK5K0J4KNK0mk2okojj2k0k5j1j1k0J4M4M8L1
-42967a92nk7k3lJ3J5RK4L1qk5k4k6nK5J8OnpRJ2qj2Ojl0l3k4j9j9k0J3L3K6J2lj8j9nQQK
-42925b91ONJJ2mnJ6J3J0J5J9Lj2j8QJ0k4k3j1j5j6rjJ0J4K4J8J3QL%Jj4j0kJ0J8Ml0k2rJ5
-42883b60K0nLJ5Jj2LLqj3mNRJ0kj3jRJ4Rqj2j2%l%J0LPkpj7k8k3j7lJ0RoJJ3K7L4K4K0J3
-42837a84rl2m6k8NJ1J3%KJ5Npl0j3KkJ1K3K0qj9j8qj1j1NK7K7Jj6j3j0lK4L1qm5k4%MOK3
-42795b90J5j1lJ0OJ2J1LOlj0j6j6OJ9j2j2J0OJ2J9J2J4J3%j3j6pj3k1kK7L6K0j0nMrrkJ1
-42754b08J8J8Mj4k9l1k2pK1J4JKk2j5K2K2Mj0j8nPMjK3K6k0m0j5J0lpJ9K5mk9nJ1J4K4Pp
-42713b16j0j6k4nJ2kQPJORJ5J0j1j4j5k6qJ3ONjOK7K0mJ0K8J2pKnk0l1l0rK9K7%k7l2%Qp
-42669b59j2%J1K3K1J8Pnj5j4lk3l2j9lJ6K3RLJ9J7J9Orrj0k3j7qpoKK4J0k5l5JL1L0K1J2
-42628b11jj0OK0pk6j0pk5l9l2KK7L5K4J3Noj3j5mkj0KNnQJ6J8J0J0K3K3J0qk9k0opJ0L4L6
-42586a56Lpj3qknk4k9j7lqoJ5L6K9Lnj4k6l2lK1mmJ2K1J5JomoqJ2K5Oj8oj7k2j8J0L0K1L
-42542b08rj4k7k2RJ1J9L5K8Nj7j1k1qKj5j8J5L0MJ0jl1j0KLJnmmqnkOJ6kqoj9k0%J8K6J9
-42498b36K6K7J1j1k8k7oj7nJ6J2%j2j0nj3j9j6k0l3lL5K7nKK4L7K2k2k2JNmPJ5QLLj5k3j8
-42457b89J1L0Kj5oJ4Qj0JJ4j0qKqJJ3jqKOLJ6L0J5QMj2k4l8l4MK3K2%JQMJ9L0J8j1k6k7j5
-42413b33lK4J8lrk5l8k8J5K2J8J1ORNkkqj5j6k4l0j2NJ4J5J2J3J2J7Kj7j0Ljk3l1j6JJ5J7
-42372b92J2j1rkj1nKKQJ8K8K5j%J5Kl3l8NJ6MOK3ll5k2PL1M8L1J7J9Oj9j8kj7l3k2j4kK9
-42330b35L9%m8l4j1K1K7rjJ4QMmQJ9j8k6rNQLJ8Qj0j3rMnj3qJ1NPQMqlQNR%j1JK0K5pl2l8
-42282b63k5J7Kj6k0rRJ8J0J2J6lmlj0nKJ5J8j4k2JJ0jLj7l4j2J0RJ4K3K5J8J0moLNj9k8r
-42240b74%QK0L1K0J4J4J1nj4j6k1k0j2J0nj8mkPJ4QoLJ1OJ1J4Olok3k0j3l2j1QJ7J0JJ3J8
-42198b30kj3kj0rKLJ7K7K1J7npOQOj3l2l2j4MkrJjolnq%J3RppKJ2JPJ2ONQll4m2j1J1K8L4
-42149b47K3J2Onmj2j4kKrpJooRJ9J4NJk3j6oj0lLJ0rk1j9mJ0J8kk3nJ6L3L1J2O%%Rj2k5k1
-42103b71k1k0MJ9J5J3ok1mJ9K9%j1k0j4oJ0K8K4LQJj3lJ1J2rj3j8j9J0K7K3J1mj4qK3J9L
-42063a83j9k4%mmKk0j5%K1L2K0j6m2k3oJ6K4J0oj4pRL0L3J7j1k2k2k7nK6J7j3j0q%oj8mP
-42022b65PllJLQK3Jj8%RlLJ7J9K4J3k4l5j4pj2j4k3j5J0K4K6J1j3j4RJ5OJJ%j2KPkj1jJ2
-41978b37J4J8j5k9l0l0nJ1kJJ0J0MJPn%lLJ3MJ2K5J0j5k2k1k1j6J6K7K4K5J7J4mj9k2l4j0
-41938b74J3J8K7K1J0lrkqrQjk2rJ5J8J1jj8k0j6oJ1Qnj0j0l0l1J8M6K0RJ5J3J6Qj3k8j8m
-41897b42mJ5J0nj5kRopOj6k2nK9K0MJ3Jj8nLL%k0NJ0KJOLj1j4j0mJ8K3J0Jj0k6qJ7K2J4p
-41852b12k0l%j8j5j1j1%J2J2OJ3jNK3K7K5qk5j0npj3j9oo%RLj8k1J0K3Qj8k2ojjK8K9NjL
-41808b37MPql0k8KK8J2RRklooLj9l2j1OJ4RjK3L6J8K0J2j5k5j8orj7J3J5PRQKJ1Kj2j%kj1
-41762b20j3j4oj8j2J1Mj2rPj1l6j0L3M0K1J6J3nj8rKRJ3j1k9oK0K8Lqmmj1j8nK7L3K2J0m
-41721a81j2qj8m3k2J1J6J5J7K0Kk3k4pjlQj1l2mJ8L8J1j0pJ3J5j0j3lj1k1j7LJ2J7J3jop
-41681b66kKnj7j4l%K2L3K8J7J2MkmJ0PkKLoj1j6k3l3j9J5J6jmoNkj2oLPJ1kj3JNJ1LJOJj4
-41633b58k6KJ8MJ1lj9k1JJ7J7J7J1KQJ9J3lkj7j4onNpqJ1J0Jrj9j4KJ9J5Kj1j1j4j0K8M5
-41591a99J3j5pj4j4%J4LKNmk6j9%Lkj6J2K0Oj2j7kPLJ2J7oj3Jjj1L%l4m4j5L2L7K8J1pk4
-41548b73k6JL0K2rk5k3lMQK2J4lJ0QJjmj8k7j0OOJ3K7K2J8J8kj1pnlk0l1j7k3k1nOQL%J1
-41504c09J2j0j9NK2J2rj5nJ4K2K6J8j3l3mJ1PMR%rpRnk1j9qK2K7K1K0J1k3k7JJ8J2Kjj1j6
-41462b59j9j1J0K1K9Rpj1j4qLJ3PMkj2j7RK1rmRqk9k8oJ5K1QnpkNjnj5lJ9K0K2J5%j2j4j9
-41417b67j4jJ3k%NJ4lmMRJ7olNj1j6kJ6%j1%oPK5K5J2LPjj9k2j7qK2M0J0j3Oj1j6RKoj4j1
-41371b33LlrMK2K0j1k4j4qj8j2JnJJ2J9oqOK0J4nqj8j2nrj8j2%J1K0K4J0nj2PK0K7Ml5l8
-41328b83qJ8J8J0Loj1j1j7kJ3PKJ1ppJ6J4jnj0j1%j2j3NKNK5L2Jk6k5j8j0j2OK0J1J3K2P
-41286b34oj0rNNKPmrkJ0J1kPJ1j3j8KK2K3j2l6k5pNok2k4qJ6L5J8pLQJOJ6J8RJ4rk5pj4k2
-41240b77KK4PjnKlj8JJ6%NJ2j1k2j7k5j4NJ6K1J0j0%L0K2J5j0j5J1J6O%kjj2k7k1j0olPK7
-41197b55K1Krj3pKQjoLJ8L0K3J1j6k7l6l3j7J2K2mk1j3RJ7J5MqlJjJ3K1Ok1l8k8MKPK2J2
-41154b72j7k0MJ6%j1J2RlplJ6Rj1j1JJ1J9QkjRJ5OM%j9j7ljmk5k7lJ7MKJ2J1J3K3J7Qpk3
-41109b41qMONQj3j6kj6j1oOK2K4ok8j1J7J5PPnj8j0JpplMK5K3Nmmlq%RRqqj0k0qOK3L1K0
-41061b04j3l1k1j4rQKoJ3K4Opk2k2RN%J0MPJmKjPJ7kj0k0qRK4K2J0ml0l3LPjLLqJRJ0K1K0
-41013b13K6K4mk8j9MJ4JJmok2k4l2j3J8J3kj6poj5j0J1L9J0rlJ3K0J2j2j4nj9j9%OlJKJ1
-40971b79RpmKLqlkMKQNjkmJ3K5J6RJ6Nk5k8m8k5J1MmNQLrj1LJ0M%J1J3j0j2mqj0lJ0K5J9
-40923b64Nj2qMNJlkjj3kJ0NJ1MQJ0Pj1j7k1j0jRK1K0J2qMK0Mrj0Oj1j2MK1J6KlpJnj3jMQ
-40875b22KKJ0J6j2m3k4K8K3k3m9n1k7J8L4OrONPK2K8J7kj7j9rM%lJ0Pj1k4lomJ1J0J2J5o
-40833b71j0llJ5L6K2Jmljj5j2NPrj9j5jK5K6K4L0Pj7j8j8lJk5k5j1J1%j4lJ2K1K0K5J8nk5
-40791b24k3qpj1nLJ3J7J2JjlRJ4MmlJJ6J2%MJk9m4l1j8JJ4J4lj5KJ7J5Kj9j3QK6K2lj5LR
-40746b39MOrk1J3J8nj0nqJNJ6ok2oJ3K4J2mj0mLOjKj0k9k4kQQJ2J0MjPRlj5J0K5J4nj%oj4
-40698b30k5k1LJ9KlJ6MmJ0prj3j7j5J2L5K3OOllO%lj0JJ3J8L0L4J4k3l6l1l1k5okolJJ0J5
-40654b48mpJJ0J0Kj0j5nK0K9J8J3J2qj6j3kJ0J3Rkj2l1k9j0NLj4j0QJpLJ1LKOqmJ9K2kmJ0
-40609b21J0qj0RKj1j3qj2kNkLj3k1NK7J4Lk6l9kK4K2L%mpPNj1lNrj5n%OQNJ6J5mj5pOjJ0
-40561b59J5Lj5l2k6RJ7Jpmj7j1K7L5L2K8oj8nqmnkPok2%K9J2j2k7l2k2p%J3J9J6K6J5PJ3
-40519b23%LPmqk5j7KkJ4K6K1K7J4j2j6k5k0k4l0j8qnJ7K1PJ6K7J6j9j4pJJ2Lj0qjJ0K1Pk8
-40477b52l7kJ2LOJ4J1jj0MJ6j0k9k8LK5K5J7j2k7j6kmnOJ6jj1lMQ%njJ5J6J7kj5j9l1j0J7
-40434b98J1J5J6J6%KJ7L2K1RKj6j8j2R%pm%oj8k8lJlK0K7J0qj5j4JLj5rKJ1L1J2mnk1l1o
-40390b73J9J3JJJ5K2Krj6j7j0j0rJ2Jj9j2j3j8j1J0K9J8KoRJ7jnJ1J0Qrl9l6J2K4molj8l4
-40348c42j9J4J7J0J0J2KJ1J3J3J8J1plJ3J5J0Kkrl0mK9K1%k1qj5m4l8j2J1K9J3Q%lQJ4J3
-40308b40M%j3k8pJ6Mk%nj3j4qJ1L0K4K0K3lj3j2j2rj5k4k4j5MJ3K1L1Ok1l5k1pRJ0K1L5K5
-40267b34j6l2pK4J5k5j4kJ0Mmj4j8mJ1J5OmnnJ8N0K8j4j6ojoJJlj4l5k7oJ0J2KLJ5J1J3J0
-40224b53K1J3k0k3pj8k5JK5RNK7L5K2K3J9j5k8j2oPJ1J3kk2j2Lkl1k3pLRnpko%QJrKMmPM
-40178b67j4k6k5j7QL1L1J1on%%QKj4j6KK7K3QNOPqj1Jmj5oJkkLrj0j2KJ5J0NkoJ1K2J3lj0
-40131b38j5LJ8j0k1k5k9PL0J0J1J6jj3OJ4j2k3j7j3j1qlMJ1KPJ6J3Lj7KK2J2J3j1l2l2k5
-40092c36jQk0m0rL0N4M6K1LmlkJj5k0JPROnkj2k1j2kK2L5J9n%K7Nk6j5OJ5rj8J3K4K6J6l1
-40048b14l2j%k0k6j7j5%K7K0RK4L9J3pj6j1j2j3plk1k4JL1Rj8j0J0KJ8K4J5%kRPlJRkj5l1
-40005b52l1j2KMKpk0jK4K5Ok2j9OnjMoJ5J4J2J8J3J2%nJJ5J0j9l8l0oJ6nj7LK9K0k2j8J9
-39963b66L5K2Nrj4l2n3l4J5L0L1K1J0J4K3J6k7l0J6K6J4JqpJ4J2j6l3l0qrj5JJ5L2L3Nk7
-39925b27j8mjj9j0JlJ5K7J4oMJ6j5l1j9jRL1L4K3jl1m0k8j2rj5oPOJ6J0pj2oJ1Rj5j7kQJ8
-39882b96Q%lj1j1PJ5j4r%qLK2K4J8rk6j4MJ9J7QNOLj7j9j5j0MJKJ1J9Pk3pJ1MOPJ5J5jk3
-39837b55k8j7K5J8j4j2j0KJ6PpmPqpK5L5K6J2RNlpj4oj6k2j4rrNKpJj1oL1K2MJ5OlLOj9j0
-39791b36j3rK4K2oj4pk8k0NK5K1OrknqOQj3k3nRjj1PJ2nj8j7j1QMq%j4j6MK6K0K5M1M1J7
-39747a68j3NMj1nj2k1j6QJ5j6k1j1j1rQQjlNK1J4J0ok1qJ2J5j1k7j8K9L7J5j1k9j9omj5J4
-39706b73M1L1J1k1l9l2l4k1MK3J5nljoj5j6lJ4L3K5J2J8J9K1JLjnmk0k1j4j1poJ0Jk2LK5
-39665b70Rnj9nj1j7K1L1K2Omk2m1qJ4J0kj2j3J3K9K7J1%k0j7qJOlJ9J9QJ1J5Knj2k3k3j5
-39624b81oJ6K1K5J6j5m2k5LLrk3j3KK2J0NP%opMQJ7K7RrrkqJJ1qpLlj3%lk1kKrr%K7L1nj8
-39575b83oJ4J3NLlnJ5L0Rrj4l9k4J6L3K3j7l4k1j1j5%QK5J4J2qk5%Kj4J3K9L2Lk4m1k5PJ4
-39534b98K4J4j0j4j1poJ4L7L5%l8l5J0J9JmmJ0J3J3jk5k6oJ1J0mlJ1Rj0MJ9mjJ2P%oj2j8
-39492b70k4j9kROOJ1LQJ1J0Ml%RloJ3Mk2j9J6K2j7j5%PJ1%j5k1q%%J2J2J5J0mmjj0lJ3QJ
-39446b45lj2j8kRJ0Jmlj8k6nK4L4K3LPPkj1nj0j3j6KKjJ0K1J6%j2j4jj0k2k0m%J4Lj7j8k
-39402c28J5%j8rLJ9K1j5k6oKK3L6J7j4l3k7j3j0J4L0L6L5Mj3rQJ1JJ3Rk0l8l8j0JkJ9L3K
-39362b77rJ1L0J1j6j8pJ3KoljmRMj2k6k4j7ojJ4J9J2KON%JPLLJ0Qj3k1%J4J2LNOJ6NNJ4n
-39315b16k2k6k1k8j6%nqRLMJ2jKPrj8j2J4J9LNkj7j9RJ1J4L2K6lk5j6QJ2lj9l3k0OJ0K8K8
-39272b77J6jj8j8PK1%LJ2oj1%RQO%j3qJ1J0mnJPK2Poj%rj4rmkj4k3j9%J0L0K8PljMlNNPJ
-39222b32k0k7k5nK9J8k6k4kRJ5Rk2k6j8j7qkK0Lj8jL1M2L2Oj5l5k0K4L0NrjLJ2OJ0J3nlj1
-39180b55k6%M0L2j0l2j4kJ5kj7%J4J5jj0rkJpoJ0J4KOQMj2k3KJnj1j1JOK3L4J4j9kJ5Jpm
-39135b29ql0l2k1lJmLJ6J4rj0j4j6J0K7K7L0K8mnLj4j3j1mj4k3k2nJ5MJ1K8J0k8k0kJK3K0
-39094b70lMJ5J6Rnnmj1j7j3j2mQP%j4k1JJ0lJ0J1lMJ8J8qoPqmqk2j7rQJ5%PJ6J4J1Jj4j1
-39048b82KN%j1j9kJ2NJknjNnrOJ5K2LnK7L5Mj0oLJ6Qk2k7j9%J2k1l5j4JJ7J6J5K1Pm%nj3
-39002b59kJlJ7J9rkJ3%KJj6j3jJ2J6j4k8pNPjk1j5K2L3Mrk0j7J1J2oj7j5j4pQK0Jj2K1L0
-38959b53Jj7k5j%LRLQJ6Jj4j0J2K6J1kj6l5k4PK1J2pJ3J7KnmNMOOJj2j3nj0j2J4K7K8Mqq
-38914b24j7k9j6POMnmNlj0j3j9k1k2lK4J8Nj7rPJ5K1Pj3ljj0J2K5PKRQK1J0MJ9K6J9jl1l3
-38870b23k3oK6K0k8m1k0QL4K2Rlj0j5k5j3QJ4J1K1J5j8k4qOK3J3rjj0j8jJLJk3k6qr%K3L2
-38828b72K0K3J2j8l1k2j0%MK2K7Ml0l7j5J5J4j7j5JJ8Qj2j0noj0pkK2J8kKK0Rj3j6LJ9lj0
-38787c02J9J3MLKOnoKJqooj1OLj4j1OjroMK1J1njQjk4j5MJ0K4J5lrnj0jQNjQQj4k3mJ5J6
-38737b79J4J0nnkLjj1MJ2j9j7rjnj9lK0K9J5L8N0J1oMOrl1m0k5J5K7K5J6j7k2rjJLj2j6j
-38694b62J3MkloJ1J7Jk0k7nJ7K3J5Rm%loj0j4J8K4Jj7kjOPjLpoJ9nl6j8pkk0k0Klj7p%%L4
-38646c07M0K7J5J9J2j2j2pKJ0jk0j7j3k1j7kjm%JJ4J6j6k2j1jJ6QkPLj1pJ4J6j8k8j5j1L0
-38605c26N2L3Nj3k6k6qlNJ2J1J3Jj6kLj2k1KOOPlNJ5J9J5kmk2j5J0J2%j1j7k0q%pj7kOK2
-38561c21K0KmL%j3j0MK1J8KLJ6K1RlPKpqj0pqj8j2Jj2j4pojRJ9K7L0Pj7JJ2nj6nJ8K2qj6
-38515b54j3LJ2nj6qJ0J6qj2PJ8J7ppRK0J6mj0j1k2k3kJ%%j9k2j2J2L0J8KJKQJ1Mnrnj1LJ9
-38470b46J4j4j7jLjj5NK4J7j0j7krmNJ5J8J5J0kj9k6pmnJ6K4K3Nj5k0j8j2rj6j8J0K9J3j7
-38429b78j4MJ5PkkJ4jk6kQopRJ1PKmj4j3oj0jQJ1RPLJ0Jj7qpl0k6J8K9K6Nl1k0J4L2K4K5
-38384b26J7jqoj3MMj3k6lJ2rj6KLj8j1QOJ4L0Qk0j5j2pJ9L4ok8k3k0jJ2J7J2MMmk2j5J2L0
-38341b71M2L7K0rl8j4J8Qjnk1nlmj0j1mj%J0RjorjJ0R%j7j2J1J1jj5m0k4J4OOJ3K1K7J4M
-38297b33Lnl0l3k1j2jRK1ol1j0K5M0OmL3K7OjM%Qpl6k0J0Ppk1qKJ1J6Pj2kJ5J2lnJ3K1J2
-38253b00mj7k7l1k0%K0K9J0k1j9nj4KLj5pJ1J6J4ol5k5J0L2J5j9j9ML2K8lj5KJ1OlOK0J1
-38213b23KOnk4j9QJ5%l1k7mK1J2lLJrqJ3K9K2%pj8j4KJ3OrJNjj2j8j3rj3j4mnj2jJ9K9K3
-38168b73Pk4j8MNkMJ3J0J4J1NjpOJMMkj4k0PL6L0j2k7k4k2j4mJ1K6Rj4NJ6%j9j2OlmKj0k2
-38123c12j1MKK1J4joj2LJ3J8RJ0kj8j0j0k7l9j4L3M6L2Roj3rklkj3k3j5qrJJ8J4K3L6L1N
-38081b23qmLj9o4n0JL1J3JJ3J1ok1rJ8L2J0j4j%j8k1j7KJ9K8K8K9Ol3l2j0RK3J1PK3mk8k1
-38040b85p%k0j6KjnNJ6L1L2J5rl0k6j8j1J0Mj7j6l%J4K2LmRJ3J8J3rnJ8J3rk6OJ9OMk2j8
-37997b84nJ2Qj3j2k1qJ2J0J3K3L4J7j5j9k2j5J2K5K2K1nl7l8pJ5MNQJLjj0j7RK2ONJ2ONl
-37955b22k6m6k3rlOK3L0Lj6j5RJ5j3k7j7qJJ3L3L9Qj6RJ0j7k3pjKKRQnkOO%j8l2l3k0KJ1
-37911c54K1L4J2j3nj7j9J6L1K8J6K1J4lnjj4k2J0J2ORj0pNJ1%k4m5k9LK6M2L0j0l5j3J6N
-37872b58k0l6k0KJ2J5J3kJ5J9oolj4oLMoJL2L2Nj8m0m1l6j5OK5K1PjnJ2L0K4j3k5l2l1oJ5
-37830c47K0J7onK3K8JpPJ6qk4k2KK2K3Pkj8l1k7lJ4J5j0k6pj0k5KK0J8KPK4Rj8mJ0K6L4Q
-37788b45j8k3l1k6LQrj2oNJ0Jj7j1qOL3K0LNRmJK7J4Lj1j4nL%kJ1llJ3K4J5j3k9rRJpj7j8
-37742c17MJ0J3J3%OK6L0K1J1k2m0j2PK4K7%j9j8j4J1K2Ml0l9j8J7L8L3Lj6k1k5k6kPJ0Qo
-37703b80momKmkljLPJ4K4Kk3j3kpj8qK3K0QJ2qk6nMlnj4j8mK0L0K7J3QJ7j%OOj8j9NMKRJ1
-37654b19mj0j7k8k6j5j8mJ2OPOJ5Qmj8j8j0n%lOJ1PLK4L1J5qJ2Qk6j2J4J7Nj2KMjOJ1oJ1
-37610b23K6j6l0k0j3j0j0NQnnnNJ9K7K1Lj0j3mlKJ7L1J2j3k8m4j2J5Jj1k4k0RK4L6K1nj4
-37570b56kNkk0k7k2pOJ4qnMplK4L8J9PmJ1mk6j0J1J2jk2j5%rj3KJ1Lnoqj8j3J1J8JjNj9j7
-37524c48J2K9J3qj4k1jK0K8J7koNKrj8pKJJ4J2N%j1NJ4J0J0Pk5j3MPJ5Ql%Mj1l6k5Kj5j4
-37480c41%J3QPJ5Kj0LJ4J0OO%kJ9J4mqPJ1mj1k3l2j8%J1nj7J1K7RROj1j0mpk%pj3NJ8jk1
-37434c20j1J2J2KPOK2K2nj7rjqk2k2kJ1K1Jj4J5Oj6j3j8j3nJ4K8K6J0k0k2jK0K2kj7JOqq
-37392c10%J2O%jMnnnoj4pJ5L7K9kj1j0J0J4K%K4J8j9l1j8JrnJkqRJ7rl2j4J5K3J3mqk3k8
-37347c36k4PL0J9%k3JK0J0oj4j2kJ2K0J9mmok3JOJ0L2K3nj2KQK2K3Jj3j8k5k2k0qPOLJ2P
-37304b76qj6JK3K3Rj4k6m8k1K1K2J5j9j9J3K3J2j6j2rj%RLj4K0K0j3l0k0jJ0J6J0K5PqLl
-37264b89lK1J6QJ0Ol0l0j2j3j3nL1M3J9QLjj%ml4k1J0J9K6J2mMLmNQk3m0j1RjnRK4K7K2q
-37220b09l6j5m%OJ2Plo%m%J1k3m2k7j2OJ4J1K4L5L3J6j1k3pJj9j8QL5J1j2j3j9oqQJ6OJ2
-37178b45K3J3j6j7j1j4ljMmj1mpnNJ8J3qj8lkRJ1K2K0qpKrk4rJ1OJ4J0RNrj7pj0k0k4k1M
-37133c35K6J7NknmR%j4j5k3j4LRJ0K3K5J1J6J9j9m2m1k3J0J9J9Nqj4qJ1K3J1j1j3lj4j1j9
-37093c67RL2jj6QK1Kj3j0o%qOK0J0lj8oJ6K1jk5j7NKpkQJ5K9J7pj2kj6qJ3J5NJMMQJ0Ok1
-37047b79k5KRK5Rj1j9NJ6nnK3J1j3nMJ9K7J6lpnj3l1j2j0k1j1jNJ1J7J4K4Lj7l0j7KJ1No
-37005b88n%J2K6J0LNjJ7J5Llk0k2j2j5j6k0j1NMj8k4j1ONjQJ5K0J4nj1pjoLPJ2K2qk5j6O
-36961c28J3lj1ro%LMrNJ9K5J0j4pnkK1J9J8J5nj9%KqpjJ9J7mk5j5J6L1jk1k8k3nJJqk1rJ9
-36915c36J8rpj0j1PJ5K3L4K5pk2qlknk1j7J3J3MRJ3J6rj2Nnj4J3K5Pj5j5j7oK7L9K1j6k3
-36874b63j3j6RK1Lj6pj7k5qpKJ3qj4lLLmk0J0N4K0j3j5rpnJ7J9N%j2j2k4nJ8J5K9M2K6kj5
-36831b31j2j6k6k3j1rkNnj2j6NJ9jqj1oMPK1K4J3Kqj5qkj2r%MJ4J8K0L9K2j5j6P%rnpKpk9
-36785c05l9k0J2L6K8PLj%J8K9LkmQmj8kJl2l1j2NL2L0Pk2j7oj4OJ8Jnj4rJ3J5OkprRJ8rn
-36739b84J0Kk1j2J7%k4pJ1Mj8nJ4nrJj6nL5L3%k2j4NJ8Oj1k4k0Jj0j3NK3K7J9jj0J1Lj3k0
-36697c19k7j0j0nLljQJ3K7L7K1oj7j6j0orrj0J0K7L0K7J0Ojk0l8l5k1rK6L1JmRLKOkmNJR
-36652b80K2Pk0j8KqMJ1j6l5k3J8L4L2Qj3LK1Mk0j7j1Jlk3j3K2L0J8Poj3k%JlqjJ1QRJ3j2
-36609b59j9kkj4kLKOKj9l5j3J9J1Jj0qQJ0KpLK2K2qj5Lk2k0onJ1K6J6K4L8J2k5k7k4j1j1
-36567c23k1nJ9J0rlMJ2J2J1LmqKK6Oj6j3j5j7j0j5j4QK2K2J6J3ONnoj0JJ1NJnmj4OQqlkj5
-36521c16j8KJ1NK1M%ljQj2k3j0RK4J3j3k9k4j5NK2K8K7Kk5l1OJ8npk6k7LK9L0RKmj4rPM%
-36477c23k6j5K2K2j6j5NK3K8K7J4j3j4qrnmkJ8J5RMk0k6MJ9Plqj5j5ojlomJ8K6Nk2nL9K4
-36434b55rKJ0Oqj7j1PJ3Oj1MPj4j8j8pJ1J7j0j6j3j0oOJ8K3J4LMKk4j8rrllRJ7J6K7K6J8
-36391b23qk5k3J0J9rk1j5j3k4qPj2oJ9K8Kl1qQkJ4K4J2j0j2j6lQLj0LLj4rnOJ3J3%rqK6L5
-36347b71J1qjKj7l6j9pqKK1J7RKrj1l%OK3K7J2j7j0Qnk3qML4L5Rj9l6J0K1j1j5j4k0%NKj4
-36303c22j4QJ9K1kk1nK1K5Mklj5pj0j3j4j2J2J4MK2K2Nj7l0j9j4rJ1K4J7jnoj0oJ1J3jqk
-36261c15JJ1J2%%kqlk2j8J4K6J9lmMJ9L3L9J6k2l1l2m0k6mJJ4K4Qj0oK1J0j0omplJ1K6Qj3
-36218b72k2j5JOj7k4j1MK4K6K2Pmj5nlnj3k4l2j4K3L6K4J3MJ1Pj6k3KK3K1Nrk0k1j1j4rJ6
-36177c24Orj5nJ5KOJ1K4M2J8j0j8LNj6j7j1oqNOnoqj1rppJ3P%MQJ7J3qKK2J6J2RKj1j0mj8
-36130b75k0MK7J9J2J7pj6j7j1Pol6j7J3MJ3K8J2k4l7k4j5nPJ1Nnj0MK1J1QKmj1mk2k0J0K1
-36089c30J7K5J9J7Kl4k7JRJ0lnORjqkMQlkrrMPK4L0J8mk4k8j7j5pK0L2Nk4l0k1PJ9Ro%Jj1
-36042c17l7l5j9jL6M2K8K0J2l%Jnqk1l1j7QPj3mMj3k8nPJJJq%J6K4L0K7J6nk8k3j%LNmjJ7
-35996c21J9rj9j4j8k5nK0K0MrkkJ0L1L0J9LLooJ%k0j6qj0rj1j5qK6M1J7lj6k0qJ2K9K7Jn
-35953b72pj5k5j9QK4Jl4k3ql%J6K1mRM0K3oj2nKRQKqJnj5k1Jj9k8J2J6K2K5Ok4l9l2oKkJ8
-35908c66%j4mQPOPj1nJ3RoLJ9KLJ0J8J3nj5j6%Oqj3roqJ0J6oOJ1Njrj7j3JJ0NnK%j3rK4L2
-35859c13Nj9k5j5J7L5K3rj1Jkrj6kJ9L1L0j3l6l1j9j0j0oJ5L5J9RJ5lk8oJ4K0Kj4POnRLN
-35817b82Pjj1j9k6k1J2L1M0J7jNQk1l0qjj5lRoj9k4OK2OLQlk4j3J6J9OKqk0j3ONjj3k0j7
-35773c92LK9J8RK1K6J8Lj6j6oqJ3J7kmMlk1j9rj9j7NK6J2nMJ0J0NMJ6K0KqlJ1J0NOj0k4r
-35729b84J7J1j0j7n%okmokJJ1rl3l2k1PK4M1L2KoLJ1J7J3ok8l2j3j3jRMLpj9qkr%K3J9O%
-35683c21PPJK6K7j0j5O%j1j0%lmj3nLL%nj1j4LJ9J2mqlLLPJ2K2K0Kl4k3J1J2Olj0qj2j3k
-35637c30PK6L0Qk9l9k9RK4lnPpj4kJ9K6J5Kj5j6LJ6%j5k1lJ1Kk3k1J7ml0nK0J0KJ0J6J3Q
-35595c10Kpj7rj1j6%K4K5Ql%J7J4%k8l6k2lQJpj0rjJ9J4QK0K1Oqk5lLj6pRK0PJ4J0OJj9k1
-35549c31kK3J6Mqj6%Noj1J1K3JoMRPj2j7j9k1j5kK6M0K4ml4j9J1K4J6J6Rqj0Klj3j0lk4j6
-35506c39J3J0nj5NJ4K0K8K3qj6lkj0qNpn%j9j8J7L4Qj8j2kRJj7j0pmpJ0L7K6j9k0PJmJ2J1
-35462b84lmLKQMpOK9K3rk8j1rMJ6J0qk6m8k4K3K7KppJ4J1j5j6j5JJ7J6KRnj8mKJ9K6Qj1q
-35417b85kRK4Kj2qkLlk0rJ4Mlj6k0j5k0j5ORJ0RJ8K1K9J8Jrj1prQRj3j0MjrJ0M0L2Oj2k2
-35372b47pLlKj2j2%j2j7J0J6%qk4k8%J8J3PJ4J6OJQrk5j7J2J4j1kkk1k9l2j9J5RPJ1jRK1
-35329c26J9Lj8l5k7nJ5J0K3K3Nj8j6oJ0OO%%mjojJ2JqLLLPk0l0l4k0J6L3L4K6J1kKj4k5o
-35285c51K4L6L6J1k2l4j5JMppmNJ0Nmj3qjNjkRK4qk5lK1J7KmMJ0%j3ppnj3roj1%kJ1K3Kl
-35237c25Mmj5j7J0K5L0J2k1j9kOj2k0J2RjJ4J8qk9j6lK%lpMJ6Pj2k5k0MK5K5jj2nJ5OjJ2
-35194c22J9lk6j2OJ5J4pk3k9k9nJ3K6K5QKK%kJ3K1K1M%%NOj0k4l5qJ8L3K1OMoj0k3j9j1p
-35151c29Q%j1j1J6J9j1j9j3JJ5K1J8OJ8%j8%Joj3j0j5j0JJKqj5j3j1K3M3K6J3rk0rjlj0M
-35109c29K3J8MlJJ2nk5PL7L1kqj4l4l8k4lKNK7K4OlKj3j3rj2j1j7j5KPlJoJJ8Qj3qJ8L3L2
-35064b89J9PJ8ql2k3j1nJpj4k1j1PJ9RlOpkKPKq%J2NK2J6k4m2k3oPJ8K9L6L0J5%lJ8K2RJ0
-35019a93ql8m1j8k3k0j7pOJ7K0J6R%j5k9l6rJ6J5mJ1L0K6Qonkk5k6PJ1lJ5J7pj9j6oPQQQ
-34976c18j0k2k4j2J4M0K5OJ4J3kj9m0l2%RQJ7J8noJ%J0K4J2k4k4ONMJ9lrJ6K2J5Qj5k6l0
-34935c15j3LJ4J8J0Mj0nK1K0J3Nlj5NRpkj8k2JRj4l0rMjr%OjNJ6nj1MQKJQJ9jk1lJ4kmJ3
-34887b89%j4j8j5lJ8KNMlNNj6j0K2J8J7Q%jkpqlk4j5J3jj5lpqJ3J9oj3QK4J7Opj2JJ1KKQ
-34840b72J1KnkoLLj5k2k1j9j4pj5kJ3K7L0oj4J0J7JQJ7J4Qj7j8j7j5lppJ%NRNK1K7J0Olk8
-34795b87k0pj8k1rolJ6J3%nrJ%LJ7K2J6Nj3%J2qj8j1POkLK8L6J0j1j4j0j0j2rpnK2M1jm1
-34751b99k8qORj0oJ5NRJ5K0RJpk9j6J0Pj0oJnmJ4ml4j4PKOJ0J3Npk0k5qJ0J4J2K3K5Llj4
-34706c06j0J0Qj8k9j4OJ2PK5L1J2j3pkkJ8J3rk6j0J7K5J3pk5rRoj5j1k3k7nJ3J1RMmKnJK3
-34663c14J1k6k1rrmjRpj1PK9K6J8Lj1RK2kk7k5j4%Qoj5j1j4j7KJ6PkkmoQRjjJ5L5K8J2jn
-34617b92lpj0j6j6QJ2J3K6Nj8QK9L0%l0j9mNNlmj0NK1Rqj2k0l6l1nOqj5nK4K8L8M5Qk9m8
-34574c24k3PPj1k6j9PJ8J8nj1K4K4jk3l1LJ7lnML%NPKJ5J4J7K5J1P%j0%Olpjnmk4l1j0kO
-34528c32J9J3pk2j5j5j5OPj2nj7NL3J7j2k6kL3L6J7jj5j1j1jKOJ2OPOlnJ2K4MrM%pkj5k5
-34484c16mK8L4J2Lrj5j4l1k3J0L4J3k5l0qlj1nJ2K5J5jj8l4k1J2Pk0rJ0K1L9K9qj0omJJo
-34443c25kK0J9Mj4mnj8j1QRJ1J7lk4k6l6j5QKJ4J5J3MPLJ4J9J9Lj7j1j4rLLkkJ1Kj5qJ2J8
-34399c03Lj1j3k6l0nJ7OLMMLllNrj2J7L3K7K4Oj8k6j0kpj5mJ6J0%j3k1RJ0j9k1jK0J4Pj6
-34356c50l7j9K1K4Nj2j3j2k1mK4L0J7mqPnj2KK0L0L5K0Kj7k1lmk9j9kLJ6L4J5k6j9NLPKl
-34314c18lOlj9rPJ1J3pj7J3LpQJ0Ok2k9jJ9K2J7RLkLjl3l3J7K8j2k9k2j1J2J7J0Rlj3rPQ
-34270c45KPRj4pjk5RL3oj6j7j3oNRRLk2j9LQJ9K5RqpLJj7j5QJ7LLL0K3Mlmj0jRjj6k3j1j6
-34222c72j5NK5J8Rqk3l1k5oPQ%p%J2K2J0k2j7Mpk2j5%K0J1J5K7K4J9J6J9RKk1j5plJ1J2J0
-34180c01oj7k7k6j4J4K7K6J5pj1lOoJ2L3jj1NKlKRJj4k0k6j7MK0K4J5OjnMLj1k7j1N%NK0
-34136c07Ok2k6j9l3m0kK1OjLMJ0J7J1OJ2JoJ3J9jKRNLj0j4lOMQL1J4mLpj4ro%%nj1nJ5Jq
-34088c23nj3j0JJ0Kj2l5k4J5M8K9olNJ0J3jj2pjRK2Kk4j4NKKNlj9k3kK4J4j8PL2K4KOK1Q
-34044b37j1j0j0lklJ0RNrl6k0%J7K3Pj7k9k6j0Okj6j9pJ2J8J7KMJ0NJ7K4J2NKj3j6k7j6n
-34002c39j1j8j4j0J3K0%j2j0ONmmjjnRJ9J3J1Mnj6j0jLPJ3J5Qnj7k3k8k0j4J3L7L4L1J5j6
-33960c08k1k2lPj3j2j3kJ4K7J9QJk%N%j4j3jJ0K1K9Pk7l0j8j9jJ5O%K5M0K7Jj8l1j8rJ1J7
-33918c05J0J5Ork9k8n%j6j6qJ3J9loLok0lJ8Jj6lJ6K0K5Oj8k3j2KRK0J1KOPlKK3J4j3k5j5
-33874c34OKOJ5pj3NMj3qmNMkmjJ8J8Pjolklrj6pqLJplmlnLMjJ5J9Jj5pNJ3kk3j7j3nJ1J2
-33822c69pj8nJ1J7K5K4jqqj7jJ9K8MmJ1K5J4j7k0k4l5k5qj0j4kRJ6J1J2K5J2k4k7LlMJ8K0
-33781c39K3mj6jMj1kjljoRj3l2pJ3J4J3RJ6Pj2j3kRJ7Qj5k0j1lpj1j0JJ5J5J3jj1j0j6j4
-33738d06MJ9Jj2lJ0K7J7j2j7%Mpjkj6j1OK2K9K7Nmoj5qnJ0K1K3j3k1JJ2QMkjjlK4K1%ook0
-33692c03k9j0J3QR%JMj7k6k6j9j2kLJJ8L3Mj7j0kMJ9Q%PQJ7K4J3pl2k3j0QJj0OJ4J5RNj2
-33648c15j4J0jl2k4j3k4qL5L2L3L1ok0j7opj1mj4j0pj9%L0L1J6Jj1j1nJ2%k7kJ3PQJj5k6
-33607c89mK1J4j2k0j5kRK2K0k%K2J6lrj3j6JMMJ6Pj8j3RRJ4LJJ6J0jqj8k1j5j7j5KJ3NKK6
-33563c45J7pNKk0kLlkkqKNJ2J0j3k5k0QK4J7jKjmnQJ6j2k7oPLMj4kK8J9Loj5QK7J1k1j2J2
-33516c20NJnj2NK3K2J0k5k8lqk6j6J6K8j1l4KL3J3Jqk7j7j1j0qLL1L3J0j4J0K6J9Mj1jqk7
-33475c35k1POj0lNoj9j6JJ8K7J0OJJ3Nj7k3j5QP%lJJ0J3Mj1KMRJ3QlMK8J5lj5j7qkKj7k1
-33429c38j4j3kJ3J8J2kqJK7J2j8k6j7NK8Qoj5j5mOJ0j2k0j2NRjj3JJ8QLlJqk8k2OJ6J2Nj3
-33385c86rJkj0kRQJ4NPRJ1J7J8Kj4j0j7j0J5K6J6nk4j0L%qj4mQRoj5POOK5K7J2j1k8j4pk
-33340c47J0oMJ6Mj0LRpJ0J0qk8j4J5ok7j7K3M9K7Lj0j1pmQMojJNPj5k2mJ9Rj5QLl0l5k4J
-33295d06J5%oj3k0pJ5QjJ7K0J5J6Jkj0j1pJ3K1NJJ0J3qk1jJ6J9J0mk0j5nk1j6MJ5J9OrjR
-33252c36j0k7j9J0J9MkJ2K6J1jJPRoolJ1J7J2Mj1rPNk2k5JlkOJ0%lj5j6kL1K6j3l2k8mK8
-33208c38K3j1k1j4oJ1K3j6l1MK5K7kk1k6j3PjLJ3J4J2Ppmj8l1nJ1PRJ1kpmnjNLqlMNPJ1J3
-33162c40rKJ5jnj1qj0PK0K2J8jk7k2pojK0K5kj9j3mrmLJ9J1J4J5j1j2qjKMoNPlRjk5j7QK8
-33115c29J6kpl0k8qOK7J4k6k9rlKJ0J2MJQK2Orj0j5p%PORnlJ0jNJ9K6K6kk5j9k3m0j9J2L
-33070c98kKPkOL1K0PJ3J3qk6k4pjj0NJ1J3K0J6qmK8Oj9lOnppj9mjj0j0oJ0J8NJlj4pJ2No
-33023c56nj3KJ3QMQJ6Kk5j7J4J4QJ2KPJ5Ooj5j1M%j5oj3l3l1j6OJ3jJJ4J7K3J1k8l6MK5J9
-32980c59J8Nk1k5j4J2J2jj9%OLJ6QjK3L3KkOok1j7LK4Jk5j9J9L6Rj2k0j0k0k6j4OL0K9Np
-32938c33k8l8l5j3OK5K0KrJ4K4J7J3%mOMj2jRklNJ0Lmj8OK8J4ql0j8jnnKj4j6J1K1J3mj7
-32894c65nJ3RLJ2J1Jj1lK6K2k1l7j5j1j2ooNlkQNj0j5J0K4J2%qnj4mJ1QJ6K9K4Rj4j9j9r
-32851c56J5K7K3Kk1j8JQNjj6k3k8j7J1L0J4j0j4j5mRJ0j1l0j1j%J2K5K9K0K0J5LQJk7rnj2
-32810c41%jllLNrj0oj5j9%OQJ7J6J4Qkrj3j4j1QK5oj9mLqj3OLj5oKLJ3J6J4Ll%J0J8Jk2k0
-32762c70oj1k5k2nJ6J6OKkJ2NJ1J8P%J0Jk0k7k3k5l1oK5L8L3K3J5J4J4j4l6k1npLONK0L1
-32721c25J0QJ2ok4j1j2j7lj3rkJ0QJj1k1qKJ6L0L0%j6ML5K9Jj1k3j9J6J2k0l3l1j6OK2J5
-32681c64J4K2J3j1j6lJjlj4KJ3Nj0k0kLoqKj0j5JJ7K1PPLn%nJRk3j9k%J1J9J6pmJj0j3ml
-32634c90njK2K6PJQj8k1PK3K0nj4pJrj9k5j3K2L2J0J2K2Nj2JK0Rppj4j0J3L3K5j1l6l7k0
-32593c62J4M0J3j8k0j5j5J3K9J6j0k6k3k5qJ5K0Mj6k9j8PJ7OkLK1J2Lnk0RJ9Jk0j6%MJ1J4
-32553c57K9J5qrj5oRj%%J6K5Nqj3j0j8rJ3J3k1j5K0L0Rj7k3mJ7J8LpRJ1j8j3lJ0Lk0k7k5
-32511c92j6nqkK3K8K3Mk1mJ6J8MJP%LQok0k5j7LKJ4J4lj5Jmk9j4JJ9K4mj5J0J8jj0lmnKK
-32465c78j9l1k0qRK6L6J2lLj1j9JK3K2NjJJQPJ1J0%j0k6k4k4pJ0J0mpjJ4J7%j7j6jJ1Lnr
-32421d01JJ3J4lk0j2qqoJ5L0RrpJPK5K0RNlj0j7j5j5pj4j4lJ3K5K3K1J7N%nqlk0k6j2J1%
-32377c82j7mRNpqJ8L3J4OJ2Lnj6%Mqj0LJ2Lnk5j8Koj3j3Jkj5mJ4K1K1L0K7Oj8j3pJQMnj0
-32331c54pkkLKK0J8j3j2J5K7J1k6k1j3j2oj0k3l0oJ0RJ5KnOLJ4K4Mq%nk2j3QJ9K7K1J3Jj4
-32288c32j9qlrkJ8lj2J4J9Kj3j0qJokK5K2ML%j2j6j2nKNJ6K1K5L0J0j6k4m1k6rKK7J2rk3
-32245c62j9LK9L3PpQqj4qrlJNj0j0nLQJ0J5Kj2j8k6k0rKRJ2KmK4L4J7K0K5j2m4l8j1OJ1Q
-32201c55llMJ5kj3QLkmqrKLl2k6OJ2MRMprlKmj4j3J1J6jlJ2J9mk7qJJ1L3L6K3llj7j4OPN
-32152c35joNkqj5qmqJlJ0K0jj2qlKkJ0Kj0J5K4L1K5qk5k0j3%J1Nk7k6NQMj0rj4j6qjMRL2
-32105c80K8NQJ0MMrk5j4J6J4M%Kj8l1j3LJ1J3Kj2kJ8K4Prj0j0j9pJ1K7J3JNqppqJ0Mj1qK1
-32060c43L3J5j3k1j5j0pkj%J2K1J2j6k8mJ4K5J4k3l1k9l4j5%J2J4KpLJ6K0K5K2PMrj8j4j9
-32020c88k7J5L1K5J3pj3rJ7L1J9lj3l4n6l8PL0K2j1k4LjqLNJ3L7L2K5K0j2j6JOJj1j5j8j7
-31980c65PJ5Noj6k0nmlQNLlj0j1%NNlj6j5J6Mj4NkpkmlJ2K0J9LjJ0J8J5Kpk2l0k7j1NJ9J7
-31933c89J2Kj4jkj3j3jnMJ8RORLJJ4jk8j9NJ5J6J5%jjpj2J1Nj4oJ6Oj2mJ0QJ6Rj1pJ0J7O
-31887c18rnPJ9Rj1k6l6k9%Pj2kQMrpK1L1Rj8k0OJ8QJj1j0lj5OK6J4j8j9J5K5Mj3MK1J2k0
-31844c36l2k9k2%MLPJ0RJ7K1J7mj1%PJ2mk4k7j3J2J8krlj6j0K0J7nMKJLmmpj1lj1rNLJ9K8
-31798c57Kj6j4oJ0j4l5k7rJ3K0OPK7M1J0j4j5nnrmrRJ1%j1PK3Jj6j4qj3j1RL6L0K8K0j7j9
-31756c38J0J2Jmrk1k5j8j2OKMMj0KJ8L4K3ok7k7mJ2J1J9Rj7j5LrmQkQJ3PMJ8J9Prj9JJ2j5
-31711c24k2mOpk3k0mJ4oj3J1K4K7nl7l6j5%KJJ2K7Promj0pMK4J6Qj1l0k3Nj0j6oj2J5M9M2
-31668c66%okpQJ8J7J3jk2l5l2k2LK3K1jNK3NKJ3jrNQK0J0rj8j1jnJJnLmrJ1K3J6j0j0qmk
-31621c51MJ0kojJ8Rj8j3j0j0rKPKjj7j7k2j2nrJ6M8M9K3j0k6lJ8K1Kk5k9j4%j3j4PJ3Oj2
-31579c94j0%j3KQk2j6J0R%QJ2JJLROMLnKJ6J6kj9qJ5L2K3PQlk5l1k1j4j3qRJ4J5J8jj0mP
-31533c61MOql4k4oOPJnqqn%QJ4Lj8k6j3PK1J8moOJ7QJQj0k8ojpoMJ8J1J0%%Rqj8OLk3pNK1
-31482d18J2%MKJ1Jj1j0JJ4K0K0mj5k0oK0J7J0J0Jqj3rLJ5Lj2pMJ9J2j1nj7pJ0Qkmok6pK5
-31438c76J5Lj0pJQK6L1K0Rj3l0l5l1j1jrlkKJPK7J5QNJ0Rpj5j2j8oj1lJ1J0J4J3j0j6kj3
-31395c96k2j7OJ1KqlPjjPJ7J9J2mj0J0J8j2m6j8lnNJ0RPOQP%qjlMP%qMLJj5kL9L0jokKj4
-31345c55j1qKnj4j0j6rj8j3MK0K9LkJ4J0lj8j7OONK3Mj8j1Jj0j1jJ2jpQMJK1K1J1LjPJ9j4
-31300c39l2qPK1K2LqJj0pJ1K2J6l7m3k1%jnJ7K2K6K0rj8k1j8j0j6j0JMkj4j7RL4K7%k5j9
-31259d27nJ3J5KlKmJ2K4J4r%ok7j9nPK1L8J4nlKnk3j8lJ0J7PMK0K4Mk8j1J1J4K2Kj4nrk7
-31215c57j3J3Mj3j5k0jnk5lRnj6oJ4MKlmrk3j3NK2L6L8J7Lqj3K%k0NL4K0j2j7lQK1Pj4j2
-31171c66rj6j1K2K7ok2oPJjLj1l3k2%j8j7RJ6mNJ5roJ8L0L5RrJ0Rpj7k6k5j4rPK5K1OOJ8
-31127c65mj8MJ5kLj3k3nMJ1QJ3Ok0l8j7QJ2prKJ9K8J3NOPRkj2J0J7jj0j2lko%oj2J1L0K1
-31082c25k0l0j7k1j3LK2Q%pk3j6jKJ1K4J1MNj8JK3lj3Nj6j2J1j7l1j0j3oJ8J9rj8oJ2K3J4
-31041d29J4J2l%QjkQJ0mj9k5lOPJ9NJJ3kl0oK7J7nMjok1JK6J7J2poj2mJ4K7K0j3l0k2olL
-30995c89rl1j7J5K0J8K3J3rj1Kjk0l4j5J0J5J1K1om4k9PL8L2oj3KPoj3lMJ1J6LJjj5oJ4n
-30953d00nKJ1J7K5Rj0j1%rl5l4rJ8K6K0J5qj7pJ4J3%mj1k3j3JJ6L6K3Jmk1k4opj3j2mJ3K0
-30911d07K8L2jj7j8oNj1j3mj8k1RK4Lj3QJ7KK%jQMmk1l5j6lqqKK2K9K7Nj0k9k6J2K5K1J1
-30868c94J5Nk2m1k5jOJ3J4OKK1j0k7qPPmlomPK7K7qj7J0K8Lj1PK0J0j5j9j8k5k5j5nJ2K2
-30826d34K5J4J0K1J3Jj1k5j6KjLmk8l0J1J8J4L%K4K5ql2k1qRL%kKOm%J9J0j3p%KKrkOk2k0
-30780d54LJ1OJ2K5L1J2oj6k1k5l9l2rK4K9Njlj4mjJ7K2QPj1j5QK9Kk5rkJ2K5RJqoQmj0pq
-30735d24nrk8l0k1mK2K6K5J8J2Mj3j1J2K7J5J2J3Lqj9k6j3RJ3J0QOrl3l4j8LL7M3K0rk1k5
-30695d22j3L%RJ6Jk3j8j0j4LJ1J4K7Qj0PJ0j0j3l5k5J3K6J0J4K1J2Kqk2k9rJ5M1J8j9mK2
-30656c81K5Nrnlj6k1MK0Pj3k0jJ5J1OnMJ6PkrporKKk3k2LJ9Jj6JJ6Lj1oRJ7PJ6J6j1j6k8
-30610d08k8qJ7MqnlOQJ3RJJK2K1J6Pok3k4NRlppj9k3kJ3PK1J3j5pJ8Rj2k8rQLJ0Kj4l4k8
-30564d78J6L9L0Nj7mJ3J3lj7j8k8pK3K3L0J3Nmqj5j4J6J3j4j1KMmLJ0nKlk0j2PJ7J4QJ0k9
-30522c95m3j5Mmj3j1LMj3rJ1J7LrORrnmJ%lK3L5J9KJ0J3J2pk1j2KJ1Kk1l8jK6J6J1K1Pj7
-30478c82j5j0%KmQQkJ5J6j8l3k9j8JPj1k3j2J2mrmKRJ1%POJ4K8K1NmJ4M3L7J3%j9l3j5lo
-30434c75POPknLJjKj9k2j4J3J8LPKoj5l2pK1%j4jjqk5LL6K2qmLPJ7Rj3j2kpJJ1RrrJ1OJ0
-30385c76J1k6j3RpkJ6J7Prk3l4JK2ml5l6MJ6J4J0Jj3j8j1kPlk0k9J0J0nK8L4Jk2pNjmkQO
-30341d65J3K5K4MOJ2rk4j9kJ1Rqj6j4j6rJ2Mj9j2JpkjK0N3K5mj6j6j8qJ0Kj4%OkJ7K4K9M4
-30298c50L1jpLRNlj2k3j3j7j9pJ1J9K4J7%pk1l0k0j4jQMj0j4J0J3KPQJ1K3K4Pj6k8j9j4j0
-30256d20NmJ%mlj2Jlk5kK9K5Ljjqoj4l2j7KQkk5j4OJ9K1QQj0j5O%ppKJ9L0K7J7Oj2ojrj5
-30208d32k1k7j3jjJ4J2NPJ4K9K5mj1j5j1ppPM%oqlJ0QJ7L0J4lpoPKk7m4j3K2K9knjnj3J0
-30163d27J4QLmjk4rK1K5MONj2j2j3kNQJ0oj4l2k9jLj3JK3L0L1K5K1qj5J6Rk7k7qJKkKJ6K4
-30118c73Kj2nj1j6j5j0koK0M1J0k0ljlj4k0J5K2opK5L4J7j4k9j9%J3J4Nnrj5j8j4jJ0J8m
-30077d06j1MJ5k%J5Jnj7k1k1oK0M0J2j1LMJljMJ8J1Jkk7l9k6rj2j2kJ3KpKJ4J4J2J2PMNJ
-30032d05jrkK5J5j0j6j4k5j3MK6K4NPJ3JmPjk2l1j3j5NK4kj6JJ8K1Nj0j3LPok2j0NOJ7K0
-29989d01Mkk5l2j2J2L5L1Mj9j8qmRMj2J4J2j2oQQj6l7j5K8K5LJJ5K0nj6k2nJ7KnNJ4J4qk2
-29946d17k6j9j3mQJ7K0J6Kkj0rk3k0qJK5L6K3mj0j1JK0J2rj3%K2L1K7J0l7n1k5J1K8J8lj9
-29906d05j9OOPPQ%%J4Krlj1j0ommnJj2pk%Mmj0%L3J8rjJJ2j0m5n1j5J8K8K1K6J9j2l0l7q
-29860d98J9L0K3Kk6m1j3JMJJ6K2LOJ3J2J8Mk3k7mRQLj6k8k2jLJ6J1LQjmrqj2j1kJ9J8MMJ0
-29815d56J0RRJ5M4K5k3l0j1pk2j9ojmKJjomMJ5L6K8Nj6l1k4jK3K9RmjRql9l5lK2J1nJJ0K0
-29770d20LLJ1%j8k2ol%JQPLK6J5j1l2k9LPrj7mlj3J1J4lJ0J1jjjmk4k6kJ6J5%J1K7K2koo
-29724d39j5k2k2k2JJ1KkJJ3K2K8K9K1OMnqnnj0k0JJ3Lj2jJ1ORONpj0%lj0KLj6pJ8M6L6j2
-29679c56k5j3k3k0mkLNpLOn%K5L2J6mj4knj2%MRJ3pj1j6j9j8lQk3l1j0J3K7OJ3L7Kj8rOK7
-29634d02K5Lk0k1k1pQqj8j0PJ5K7M2K0j3j8JNk%j3k6k8j0K3K3Oj2j7rpj1OL0K9ol4rK8K4
-29593d00J6J8J0qj8OOqj4k9j4QRKNNNlpj0LK8J1j8qNj9j2NnoRNmrPK7J4nj3l1k5KL3K3j4
-29547d18k6mK6J6kj3j3mNPOrj5j5rKJ1LO%KKPOjkNJ3J2j5k1j9ro%nrj3k3KJ8J3J1L3L2K6
-29501c87J4QQJ4Qmj6k1j8j7k0k2LK0NmNMjj8k1lJ1J7jj6oJ2PmNJ1mj1qk5j8Rnj3kjJ2J1m
-29456d86K3L6J0J6J3j1qqk7k8j2%Pj2k8k1KK9L7J7j5l2kJ1L1K1j0MK3K4J5J0Kmj6k1j5j4
-29418d39j9j0j1okj1KJ6J6J0LlNK8K3J0rk1j1Nlrj2qqKJ6J0Lpj2rJ1Mj2k6qJ7K4RorrkjJ7
-29372d52J4qj6kK1J1JQMqplRjl6k5pJ2K1J8QmJ0J0kj7j5%nk6j9NKlnjj0j4j1j0%JKJ0RjL
-29325e29J0J8J8K9K3j1k3rNQj0kQKLJj0j7mK5K5Pl0l1j7k3PM0K8nj5rLOrk2kJ6K0J3K7K5
-29283d11J1L0K4j1l8l2k7k4pJMJ9K2lJLlLnj3j9j3mkLPNJ2jj4PJ0j6nJ1QJ1Mj9j1J9K9J7
-29240d17j2k9k0LJ0kKQJ3J4pk8k5j5pJ2QRJ9QpjJ4J3Mj2pjj1jK2J1kJ6J9J5K3Rj0Lpj6oj7
-29196d05m3n4nK5J7lk4j0kmQJ9J2kJJ9Qk0k2NK3K8%j2%j0l3k6%Okj1kJ3%%j%RMpk4rQ%J2
-29150e14L1L5J8J2MkP%k0l0j1mQjp%oqj1J2K0J0RLj2j2kNJ8K7K0J4Nj5j9jJ7Qj1j3qrplP
-29105d36Mj4lK1J7J0jj3rj2MNprnONj1QJ7J3Jj8j2j0j8qoRK0Oj4j8j2JK8M9K0j1onj5kPn
-29060d29j0j3QJ2N%j6j3J2OL%j9JKpjkNPONK1J5KPL2K7rl4k8k5k0%J2Qj0j1J1J0K1K6Oj2
-29016c89j0NMJj1k6l0k5oMOJ4Lj2J0K0j2k5j0O%KJ5K9J8Mj3k6j4MlqmnpK2K8nj1k1j8%jj1
-28972e08qNJkK1Mj5j8j2L1L7K5J5qj3j2qqj7j1Kmj2KJ2J7M3M5K3qk1k2k0j0LNN%jj0j8k3
-28930d93j1RPqKJ5MKJ5J2RNOJ7J0J0lj1qk9l4j2J7J7PjnKllnNkkLLJ0J6Jl0k6qNK8K4Kj3
-28883d44j1Lpj4j5rPK9J7RMpk2j6%Kpk6j5j3j7j4QL1L8L1J1klLNJJ9J0k4j7j2ojj5j4j2J2
-28840e03K5K8J4oOJj8RK4J0orj7k6k6k4j0NK6M9L2kk5l6j2PJ5Mj0j9j8PL6M6J5rk1k3%K%
-28799d59J0lj3KMmmJ6K1Noj0oMKk4k7k5pK2J0nj6l1j5J9J5Kj6pJ0NJ4PlQM0N2L0J4Pkl1n0
-28755d45k3KJk0j8jKJ0K3K0kj3rn%qjK4K1J0jj1kJj5j1J4Lj9k2j5j1j3j9J6L7L3L4J0j2j1
-28714d46kLmNRJ6Pj3l4k5JNJ8J7Orjll2m5k9JPJ8L7K2PLJ4J1Kj2m5l3jLLQJ0LJ1orpj6PJ3
-28667e05j6j6J7K8K1K7K2Mk7l3k6k5lJ5Q%mJ5L1J6jk0l0j7oj0j2LJ4L2K4PMoMK3J8kj2rk3
-28626d70k8j9qoOL1J3KjOJ0KnrKlm0l4j6OL7L1K5K2J2J4J5rj8j3qJ%j2j8j3lJ8J1OJ4pNK4
-28582d27J8lnj5pNj6l4nK8Nj9pMj1qKJ3K3QJ7J1j2k4j0nkK%Klqk1j0lkJ1J1pJOJmRJ2MK6
-28535d49K4Q%jj9l5k4KJ8K4J6Mj2j3rj5j4j5%J1NprpkK0NpK0K4jk5j1J2j4k1j0plj1LL0K6
-28492d89RkPJ0Nnk0j0J4J5J7Kk2pJ2J%J2J5J8JKPpk3k9k4j0j3j1j0MQn%J7nl4j4J7J4Jj0
-28449e42KQKK0J7J4J1j2k6kK4K3mk3j2Kok7j7J5K9QJ2ok4kJ8RKk5j2J5J8J1j2j2L3M3Mk3
-28409d47pjj3k0k2j5j8lK3K5ROjpj6j1pq%J3J8Ojj6l9j4J8J4KJjrj6%J1K8L6Pnj8l7j4Nj1
-28365e55j8K5M5K3mlJ5J5nk0k3j5M%lMoj8qJ4L2K3j4l3j0NK0J3J4J6J6J3j3k7j6pjPPKQm
-28323d82q%M%KK1J9k1m5k8J3J0%JLKj1lL1K5OJ4J8J3Npk2m3l4%J9RPJ7nk0%J7J7Jj3j8lQ
-28279d81kj0j5JjPJ9K0Jk1j7J3K5kj5j5mJ7J3PJj7j4jMk4n0l2J8M6M2L1J6RROOmj5l0n0j4
-28237e23J5J7Nj4j2oj1j3KJ3o%J5L5L0kk0l3k9NJ8QJ6K0poJ8K7J1qoj7k2j2Kkj5qqok4lK5
-28194e31K3J0rLJ0N%JNKPK2J7rk2j5rm%RJ8J6OqKNnk6j6mj6qOJ1J3PKoqj7pJ8K0j1j4pj8
-28147e32qJ5K0K2J6QNj3j8%QJ6K2Nl1k9j0KK3J8%k9l6oK7K4KmJ6J6j1j9J0J1j5J0K6J8nk6
-28107d52rorj1j2J0L6L7lk8k1j4k5j7OPJ1RK7J6j8j1Moqj3j6j3njJ5N6O0J0k0l0j9%%Nj8
-28066d76k7l4k4jkORJ4Nj6k0k1j2J6M0N1K9j3m6l8j1nj3%J1J3J3J4OJOQJ6%oMpj3oRJ9NL
-28023d93jnpqkmJ4j1l4pK0K1Lj1PJ9MJ4Pj5KJ6L%pkj2j6OJ1J1J6kj6qJ2Nj0jqk7j0K3J7j9
-27978e05k5qMjOMj0j9j8nJ1J7kJ2K1MNJ3NRRLqj9rK1Pjj0k3rJ3J6J4Qn%Lrk5j8moJNQJ7K3
-27930d80J6Qqk5j1mmrjJ2J6J9K6Lj7k1k1ojj6jNk6k4oJ7K8K2Ml4l0OK3K6Qqj6pNMJ1K7Qk
-27886d84J5Oj2k3k6j7j4j6nK7K1K5K0JoqKJ6J2nj3j5oj2j8k4jK4J9J0lj6k2j0JKKmJ8K5k
-27845e16k1nK9L3%k1j3J5J1j3j3pmpmqk2j3JKjkkKrj8kKK6M1Pj7mLj0nlOK5L1K4J4kj0j2
-27800d92j5mj6j4kMMjj3j3pklJL3L7JoPjMQkj6k2pnk4k0mJ0Rkj2PK0J4J4Nqk4k0rNK1J7O
-27753e37jnRJ8jk6k3oPJ4NKj0pjK4K6Kj7mJ0J6K0jj2j1pnqj2k3LL1K5QMPjk7m5l0j3j3jR
-27708f07MRLJ1J8Mj3qK6J9J2L6J6Oj1l8k6k4k1JL5M2J7jmk3j1MprJ9K2pj9j6qJ0J6kj4k3
-27667e62qRJ5K6K2qqPR%mj2rPn%Oj8j0ok1k6j3LJ2J5MJnpPRPK2J6k6l4k9j9K5M5K2QJ0J8
-27622e05J7%olOMoJ5mk4j4j1qPK0Lj3j7jJ2J2jqj3j1kJ0K1KnMJ2jj9j5oK1K0nj0j1qPK1P
-27577e06lj2rOJ3NlkJ2kj0k1rJ2Lj5j2j5rPK6J2jJ1PLmk3j8KQKMJ4pj3Kok0j4OJ7K3J5%J
-27531e23j3j5nj6kJ2OLPRrj0j8k2QJ2J6J2kPOKJ4ok5k1kJkJlJ3L9L0J7Rmk9k8o%j2PL6Rk2
-27485e19k2j2j1j6rLKLJ4kj1%RRORPj3j7j2nMQPLJ2K3nj9JJ2L8K8lk4k2pJ0J2Mpj6j0j0j9
-27440e67OJ9Nj5oQJ2K0Lk3j6KJ2Okoj4lQJ2J9K8J8jj8j4olMj1l4j6PMONpj5mJ6J7Omj7j2
-27395e71ojJ0J7J3K1QnlmMMMNJOj2l2j6PMqlj0pj5lJ5J7RkLjnj5jK1Rj1nJ5K2J5Oj7k5j8
-27348e60j1NJ8Lrk1nQPNK3J2j4j4PL0K0Loj4j3j3k1j4nNQl%Kj4k1kJ1J1J0K4J3j8k4j8OJ8
-27305e71K4J2J1J0Qknolj6k4k3j8k1kNJ1K5J4NJ3kk2J3J9k3k6mlRK6J6%MJ4J0jqj5j7j7j7
-27263e97jJ8J0Mok3k3j9k2OL5K3MQJrj4JJ2Nk3l6RK6RkJ1PJ3J4J4Kj3j0rNoj3lJ4J1j7j2
-27220e96oMQJ3KqKomJj9k5j5kK2K9K0j8k1OjmJ3K3J1j0j3J5K7K1Nk0j7%KNJ5PnmJrkKJmj3
-27173e67j1mOJ4oj6JOoj2nj8mJ9Kj5jkpkj3j1NJ0K1K2Kj9k0lRJ9L8K6nqRJ1oj6jK3J9J5M
-27128d97j8j9j5k3j6J0J0MQKOj0k8k2MPj0j0j2j1%L1M0K2J0J1j2j9j6mJ9J3j9l5JJ6NKMl
-27088e74J9L4Jj7k0qJ1J7RLJ0J2pj4Mjnj6j0OK8lj6%l%j1j1pk1LKJ2J9PNpj7njllLJ1J1q
-27042e61oMJ7K3J5oj3ok1l2k3jLj2pLQJ3LOJ4J5LKRPJ7RLQpk1k6pK3kj9jKrj8m%J0J3Lj9
-26995e88rL6M2Jj5k2l6k9lK1K0J9K1Pj6poj5j7j6%PJ0oj6mLJ5L7L7Ok0l2k8j6K1L8J9mk4
-26955e69k0J5L4K6J1jpj8j4J1mk2j5k5%L3L4QrnKj1l4j9lKJ4J1K2Lk4j4KJ1kj9qnokn%QK
-26911f12r%J6K2L2Jqkmj6k0ojqJ3L5J4lk4l2qQLLJ6J2O%mkj7j4J0J5mj4j1j7JOnooMQRno
-26863f30KJ4Jj7pj2j7nLKJ1K1K0J6lKJ1J7J4NQj3qKqj7nLRJ0Oqjknpk0j7lj0kK6L2Rj8ML0
-26816e57J2j7l5j8JNNLJ0J0Mkkoj1j2qj5j3OOk4k1MJ2NLJ3K7K6Pj2k7k6j7j4j1J1M1L8J4
-26775e85Oj7k8k7lJ6Opj8mRJ5J7LrLJ2j%JkonJMJ0OPj1k0OK3J4Rok9k3RJ7MprRjj0PJ3pj4
-26726f22%J2jlpj7j6mmlJ5K6J8j2l3j1JrmJ0KmJnj3j5%RNPJ9J2RPj3rKKPJ2J1QN%mj2l3k2
-26678f76J0K6J4J9L8K2nl3l9l0j1NK0J5KK3K6mqj0k0m1k6J2K8K6NLJj2k2j0K5L0Knnmpmj0
-26637f30lJ0RJ3Moj4qJ6J3rk6k4rPJ6OlPJ3OoKlk0j0KNMMRJ1J6PORnk0k6nj2k1J4K9J3rj2
-26590f30j4j0LJ4J8J4knMj4KJ8K0K1K4K2Jl2k2j0k4k4j7j3j2j4J2K8Oj3MJ2NnKK9L6J0pj0
-26550e73llklj8k4j1OJ%J1J0Lj7l3k2kJ1%rnOJ7J9J0mq%JJ1J9Pj7j7%pj6OJ0OKj2l4k1J3
-26505f92K6L3J1OL7K4lnN%j0j8j5j4j3qQJ1lk0l1l2j9j3kK3L9M7K9mllj7j0J9L4Rj9j5lj3
-26464f24k0MK1J3Mj1qQJ1pl0k0%J1KNJ4j1qjj0J3QqjJ3J9N%MRKj1j5QJ0JJpjLLj2%K0NRM
-26416e75j3rmk2k5pK0L0J4k5m1j6J2J3J1J3pj0J1lj2QOql%JNj0k8j7KJ1MJ9QKRqpj4k2j0
-26373f97RJ3J6J5rk1j1RK7J7J5K6K3jk8j3pj9j3KJ2jKK0K6J1ok1m7k9J5L0J9rj4nQMj1k8
-26333f71k0LJ1jj1kPMj2j1J7K9J5Kj7k4j0J2MpJJ5J8JJ0K1J4j0j7lJ4K1nj0rj3k5l5k0j4
-26293g28KK1J2J4J0J6K2QRqk3j5oJj5l5nL1K0JkNojK7K7Oj8k5LJ5Lj7j3LkMMRPj0j1nJ0J2
-26248f43pk3l0j4olRNNlrJK5J6Okj2kKKJ3K0PlMkj3k2j6JRJ4%qK1K9Jj7j3nKjKJ2J5lj8l1
-26200f85j9J8K3Jj5KQJ6K1J6nj7k4qJ6L0J5opoP%k7l7l2jJ7MNJ3J4PpLJ8J9Lqk0k2rK%nm
-26155f86LQRkk2NJ6J4Nnrj0rj1nMPK5L0K4%k9k4mPJmj6k1j3PK0JQnj7k3k0j7J0L1J9M%JJ4
-26109f79K3PMpk3pRJ5J1J6J4%%orjj0j0kj5k7j8j9j0J1K1K4J6J0J1Rj0k8k6k5qJ1%qPJ9J0
-26067g00POk0l3j5K5L2Mj6l1j1J8Ok1k5J3L6J2J3K2NkJ7kj8k0oK2J6L%k1j3K2L1ok8oJ0J7
-26027f57qk3l3k4MK3K5J1pOJ1Mjkjj6j6MJ8K4Pk6k7OL3L0Kj8l2k0j1k0j9j5J3L0K2K1J6J1
-25987f55nj5mj2j5j3jJ1Ok8rJ8L1K2J7Onmjrj8j2LkqqrKNj0j2J1J6o%J5nk1j5rmJK9L0J6
-25942f76Lk5k7J6M5K1NKk3k9j8%PMOjj3j2rOJ1LKJ8K5j2l6k9k5qJ8J3J1J3lj2j5OOj1k3l
-25900g69OmjJ0L3K7j1j8j4LK6K7K5J9ok1j5Q%LJ5j2j6%J2J3jj7j2k4j8JL2K6J%KPPmnNmj6
-25856f80l7k6mOkjj0j9jJ7%lJ2J6Kj7mNOJ1K0K4KqNJ5K5J6qj3Jjpj1j4k3m4j8RJ%Rmj2pj1
-25810g83KJ9J5J9K4K2K0J3ok8l3k6j4QJmKnJ6L4J3lk5k6j3j4JJ9Mk1%K2J2J5J8QJ6J2j5j9
-25770g00k0k0oKRnj0J1J0ok5l7k7kNOKRJ3jkmORJ6J0jMjj9j8J0K2J0QJ3RMLj7j6k3k8oJ8
-25725g85K2J2J8J1qnrqKOj4qJ3L6L5Nj9k2pojJkmjJ7K8Rj6m3m2l3k5QK9K5J5k1k4qoNQO%
-25680h06J5Nj0%J4K0Nj2qK8J7j3k1orj4OMLK8K9J4J5lj6j2konrqK4J8k5l2j7OK1Jj6j7j3
-25638h07kJ5L6L7Pj2KMj7k0prk3QJ5QLqLJ2Kj3j0J0K6Ok2j6qMqj0J3LrkJOLpNJ6K7Nk2j0
-25592g65JNPJ5Nk1k3oKpkrj1J2PpJJ3NRJ3ORJ8Qj4%pj3qj1kJ0MlKK3J7k3k4j0LK5J5lroj3
-25544g62j1JNpj4nJ0J4OJ9K7Mj0krk5l5m2k0J7L4K2J3j1j3PJ0pJ1J8Lqj9k0j4j2j0%J9L1
-25504g85J3MrnLJmmlj7j2JJ2Qlj1j5ORJpNJ8J9J6PJol0k1j4kOJ3K0J0Jj6mOOPk0k4PJ1J2
-25457g89Kj5j5%K2K8J6mKQNPMLk1m1l3j0RQkjNj0qlpmJKMJ4RKj3%J5J0OJ5J5pk3j2j2j4n
-25410h37j1j8rJ2K2K2mk1LJ6PQLj6j5j2j3pLJ1OMJ4JmMJ6Mqj0jj2j4J2K7K4J7K1K1J6J1O
-25368g01j1k8l6l0mQJ1MRNqnj0mO%jmOrLJ1j4rOJoj3oJ5K1Qk3j6nj6qkommpJ2J7lj3OK4J8
-25319h15J4pJJ7J4nlRPKjJ2Nk9l1mKKQJ3lpJ3J4kk1pRMlj5j1kOpk5l0j2l%J2L1K9J3m%nk0
-25271h35pJ3pk7j0OJ4K8J9j2mPQj0j9prj1rKJ0kkJ6K5K3Kj7j3LKk1l0J2K9qk3kj7j8J0qk4
-25228i23K1N4Rj9k1l0LL6L2Ok0j5nlJ0Rlk2k3JJ0lj2rJ2J5lkRJ5J6J4J4J8J6RJj8j7Ljj9
-25186h35k0%pl5l2k0KK7J8K6K0J8L4J4kj4k6j9LJ1pQK2J3oj3j9k2k3RRk0j4J2MnmJ1K9K0
-25146h33qj3J1K4mj8j5j5rQNj0k2j2qNK4K3kk9j2K3J8MQJ5OoOJ6ll6j7L3K6mnk0j0JPrlJ1
-25102h49Lk3k6jK3J9Mnj3mJ1QJ0Kj9lLkj3JJ8J1%KJ7K5ok8j2k5m1j9J0Rj3l1l6j0K1K5j3
-25061i70l0r%JjqNOLJ3J3K0J9J9J8kj4j6oJLjj3j9j1RJ3QJ2J5QLmoLRQLKORnj5j5k8qJ2J0
-25013i30J0J0RJ1J1%%rj6j2j7k6j5QJ5J5pkL4L2Olj2qrj3j8j7kJ3J6Pok9l6qQK2J6JMnk2
-24970i74j1J3J2lj2qJ0J7Pj4k0j4k3rJkpJ1NNOmRL6K5j1k6j3OjlK8K7Jj9oLPrk3kkk4l3q
-24925a052K2L6K5J2MKj2qLjnMKMJ3K0J5Mjj7k2j1j4j5j5oK3K1J6J6J0jLlk5j9j6j7j1j1l
-24884a030qJJ6J2QK1J2jkj0MJ7lqk5k6%J1JMLrLJ5qqk2l1j5rjK5L7K4PPRrj3rLJ5Lk5m0j1
-24838a065J2OJ4K6L8K8qk8l2k2pj7j2J5J5pj3%J4K0Pj7nJ0J7Rj0mOJj8j4J0J5J2J0%rnLR
-24797i96ProQJ5Mj7j5qNKj0J6J6j6j8j3k3pK6L5J6j1jJ8Jk1k1mjJPj1k3j2RK6J7%n%j1j5
-24754a045j8k1llk1j4j2rK1K4K4L8K2mj8k1KJ4Rj9l3rK0J2pLJ8MlJlj2j0kMoqKjMLnOJ5n
-24709a066KJ7NjJJ4oj6k3k3j5OQKK%oj7j7J1J8J1J0K7L4kj2%J1Qk4l8nJ6mj1LJ2nk1k0j5
-24667a129npRJ7mJJ8J1Lj0j0J3K4J2%j6k7j7qpJ3Qnj5j7J0K3joLNOJJj3mJ2J1lp%j6k2J0
-24623a138J1jj0j4pmkoj6j7p%J3KLK0J0J1J3R%j4jK4J7qkJj3j5J2J6OKpk2m0m9l5k7lNJ8
-24580a265L3L5Rj9j0NJ9J4j4k5j0jj4LK1Rj2j8j7JJ0KJj8qK9M0J3%Kn%J4Ql1k7OjnnPJ0J
-24537a213omkj3nKrj9l0k7J5L5K8J3nk3k5nJ8M3Ml4k5j5pOK4K8Mk4j1%kj2rLLrKkj5qmj1
-24493a346J3J6nj4r%J3J8nk1pMMj0j0JJ2J3j3j5%J1Knk3k4MJ5LprNK9L4Kk0KK8J2LJJ7kk9
-24449a312j9OJ5J1j9k9lJ0nj4jRJJ6J9nqqRQ%k7l2lJ3PJMnj7j9lJ3Kj4lqk0k0j4k2j0J6J5
-24405a465KLJ4K3J7QPR%k3l6l3k3J3K0OJ7Rmk4k1j6j9LK3Pj3pqp%lKPrJ1K2Nk%KMMQJ2Rj3
-24358a459qnj3jJ4Rk2k3klj2jnk3j5J5J9Kj4k8j2%j4OJ9MNJ1j4m3k5lj2%J6K0J2j3j9k2k5
-24317a684k5k0JJ0J4kk2j9rk0l9pN4P4P3O3P0O0K9j5k6j1k5l1j2lj6k1k3j4J0K0mqk3l8q
-24280a647k0k3j0lnlpj5MQj4kRj3JNj5j5NJ1j3k0Koj9onRK3%j7k6k1NK7J2Kpj9k4j2ok2j5
-24236a907PJ9nk4j2ojK1J9lk5k6j3kj2k0j6rnklj8k5klk3j4j7k6j9j0j5nJ3mk8m1l0jnRJ4
-24194b275qk8l3j6pj1JkRK3J6mj1k2l2k4j3l2m2j3j3k3k3j6k9l3j7j4j0K1Nm6m3qnJj0k1
-24156b808nRkk9l7l7l6k2MPmj8k7m0m0l1l2l1k1j0j7l3l9l1k1k0k1k8m8m6m1m1l4k1k4l5
-24120c710l2n0p0p8p5q0p9q0q2q0q9j04j05j06j09j15j35j42j33j43j69j80j84k03j90j95
-24094f718k30k34k10j98j69j07o2J4J21K72M48O50Q65J064J225J319J333J248J113R56P35
-24073C435M92K69P9o6j78k34k72k80k69k76k65k42k20j93j82j67j48j58j54j41j36j37j16
-24050D41j07r5q7r9j14j09j11j28j34j02q5q2p4p1p6n9n4q1j01j00r4j10r8q4q8r6j06j16
-24022b220j14j03j03j01j19j44j53j49j20j31j56j62j75j82j81j98k11k18k36k57k38k24
-24000e895k10j66j14m5M4J71L48N49P62R68J164J338J461J478J381J217J022P86N09K69P8
-23979G115n8j73k75l22l28l17l06k88k77k73k54k50k27j82j49j38j35j47j49j24j11j14j13
-23956B405r9p8p5q5p3n6n4m9m1n6q0p1l6l9m3l1k8m1l6k5j7KMrk7l9l8k2k7n0l6k5k7l3l3
-23921I32k8k2pk2k6j5RJ1qk9k3j5j4k5l5j4NKj9k8k6k4k7l1l6k4j5j4j3%%j7j8j3roLJ3j2
-23882C60k6l4m5j4qj9k0l2k8qj1k7k2j0J0oj6qok0k6l0j5J0J5JlMj5j9k2j9lkj7JJ0QQjm
-23841a09nj2k0j3j8j2j0j3j1NNj0mPK5K9J9J4j0j3kQQQJ3lqMql5m0k6j8pkNJ3Mj4k7pok4
-23798c20jK7K6rl4k4j3pkLl%J0qk5k3lnlJ9K1K2Ml1l5j2OJj4k2l1l3MK3ml2k4KJ1mk1kOk
-23754e62k3k1KJ0NlQPPj2k4k3j1PJ1J6J3Nk%nlJ2J7nk6k8l3l9k5J5QmNroRmj6J0K0K2K7r
-23710f57k7k3k5j8rk%%KJj2k5j9kQqJ0PlqJJ5J2NJ7J7OKlj6m1m0k4j0J2J0j8l0l5l2lL1K2
-23667i12Jj3JL2L5J3J0Kj4j5jOpj2k0j4PJ4J4Oj4j7pMj0qjkkpLRj0j4%J7Rj1k9j8mnj5j2
-23623a011rMJ1rk0j1j0okJ4K4Ok4k2K2M1K7J5Ok5k3j2j4j2k9k1OJ4nj3j1rj8j7nj9kJ3J6
-23584a140J7ll2m0l5J0M0J4Nmj2jJ5K8K9LkJ9K7Rnj4j3jj7m5l1roj3j4J3K2J3Jlj0lJ2J1
-23544a165J4J0lkmj2m%k6l4k5k3j4mlkPKk3l1l1jJ4kqJ1K4Kj0rnj5LRkl3k9JkmMNJ4J3J7
-23499a376J0NJj7j7j2j6k1pqk1lRj0j7j3j4k5k7j6lKJ9K8K5Qmj7j7J4qk7rkNNJ5pk1j5j9
-23458a623k8j9j2j4kOjLK2Lk7m3k0nj1J0K6Qnrk4l1k8l1l0LK1Oj8pR%oj3k0k9k4j5KJ7L0
-23417a929K2QJ4Rjnok3k9KK4K7Qoj0k6l3j6lJ9J3j4l2l6lmllj8l5m4j7PK1J3j5l9m5j4J0
-23377b212NlNj7k8j2j3j9j3j2k2k6k4l8l1j6mJ0LoMj0l3j4K1jk9l8j9%Mmj1k0k3k1j2j5m3
-23338b737m5j6pj2njk2k6l8m5k6j2qj0rk2l2m1m2k9k3j1Kpk5l8m2k4k3j6k6l1k0k0l0m4k9
-23301c592l4m2l0qnl2o8o1k7l7n1n2m7l8n2o3l6j8k6m2m8o7p4n3n0m0m2m4m7p5q0o5o3p9
-23267e188p5p7p3o5q4r7r8r0q9r4r6j02r9j04j26j21j05j20j32j27j21j37j53j62j62j69
-23241h066k01k17j96k10k49k54k73k84k81l13l49l73l93m37m55m81m99n48o19o73p15p57
-23219a6843q20q98j000j092j157j235j309j368j408j549j824k121k309k107q34K446P644
-23202b7784J1836J3064J4132J4775J0788M580L89j792k748l052l035k854k516k166j857j615
-23186B0145j411j200j012r17q52p81p09o33n75n39m79m54m22l76l34k99k91k80k74k60k39
-23165G808k25k03k05k10j92j63j53j45j52j45j49j54j38j24j13j19j38j40j37j14q8r2r6
-23142D413q4q6j03q9o5o1n7o9p7q2q9r2o6l1m2n4m1k2l9n5m4l6l7l7l3l0l2k1ol8m6k3k3
-23109B703n1m9l4m6n8m5l8l5m6n1k2j9k2k1m0m4k7lk2l8k8j9j9j7k0k2j9j3rk4k7j7k4k5
-23075A709j7k5m6l7rNJ4J1K3K9pl3k0k0l6k3j1j1l1l6l8l9k1Kj3k4j8j3k1m1m3k6lKqk2j7
-23038A086LK6J9j2k3l8l8k5rMJ5K8J0Lrk2j4l7m4l6l4k8j9j4MR%JK8K3j8k9j9k6k6oJ4Lm3
-22999G07n0qJ0pj0J1J5Mnk1qJ0JJ0Rj8k4l2k7j3roj5j8rRNnj3k4j9j7j3KJj3k3j6J1K5L1
-22958D38K5J0OJ0qrpj4j1k4k4lMJ1kj4j0j0pMONrj8j1pLPjmrk2j5k0l2j1Mj3j9njJ4J5kj7
-22913B03k8k2JJ5J4olJ1pk7qKqoOJ0NJJ2%jj0l5j4J1lMJ2j4k8k1nj5k6nK2J5Qnj9j2qRlk2
-22868@j2oJ6J0j4j8QK9K0rl5k5kROj4k8k0qjK3L7J7qjLrj4j3j9j7j1koj6k0nPNP%kok5j4
-22823a83J0KJP%Kopj0qj4j6k1k0kMOqk3lJ5JlnlK0J4%J2J9K7Qk8l6m1k0qpppMOnkPJ5J0J
-22775c02LQKk7j7rj1pj7pJ0lrJ0J3K%jj5j3j9j2pRJ5Kpj5j5j5J2L2J6kjqqqj9k0j3kJ0Lj0
-22730d72k0j6j1k1l2oJ2K3K2%qoj0pqlMJ0J3kj9j5m%j9m8k5J2K5OqLJ0J5Qj1rMk0l3oJ6P
-22687f49Jj7j9LJ7oj8J9O0K8KRLj3qOLlrqoonoKlj8k3j4qNLpNK2K5K4L3K0j1k1moj3nk5k8
-22640f69LK3Nk3k7j8j8j2j7pNJ9J7qj1j1ORj0nJ3Oj9qJ3K8L2Jj8l6k5j3j8J1J5j9k8j8kK
-22600h32Jj0qmj4rpmoLJ0j1k9j5kLlm%j7k1nj3j2K1L1K4J2RJ0KkPNLj0j3OJ2Mlmj1k2k2k5
-22554i75k6j3k6j1K7J7K2J5kPRLj6j0klolP%nmpk3l5kJ7kkJ3lj6j6k5j9qkkNMmjj0j8k6l1
-22508a208nJ9J5j1j6%J7Mj4k1j9ooqrk5l9j7MJ5K5J2p%QJ9M5L5J2k0k8k4k1j5k3k6j9rj4
-22469a380j1MK0Kj4k9l5j6nnLJMQmqj3j5LKj7pjj8j6J5J7mj3oRjk6m2j5J0Lj3k1j1jrj6J3
-22425a658Ol1l8j7nqj2j2j4pQQJ0qk9k9k9l0j4j6j8%J7J6NK5L3K8K6Kk7j1K0J8j1m5m4j6
-22387a907OPk0l6j4Lrj2oj5j2kRnk3k4j6k0l4l3oOj2l2k0k1l1l6j3Qj7k6k0k5l5k1LJ3kk8
-22347b478l2k6k8k2k4l2l4l0j7j1j7j2Mkk5m4m0k0Lk5n8k8p%j8l0l5m4m0j2mj2j2l5m5k3
-22311c315k3k7m1m7m5o2n7l0k1k0k6k8l5l9l9m7n5n1m2m1n4o9p3n3m2m0m8o6p0o9q2p9p0
-22278d906q2r5p7n2n5p7r2r7r2j00r9j11j29j31j38j27j13j08j24j32j27j35j56j73j95j91
-22252g914j72j64j75j84j57j29j05p8n3j0N6J25J94K42K80L00L20L38L41L08K54J79R4Oo6
-22227f170j44k10k37k51k57k53k29j65n4Q5K39L75N23O73Q13R18R77R87R58Q89P82O54N29
-22204A432M09K57J29N3J4K3P5J63L02M77O55P97Q75Q75P60N91L84K13P3p3j93k55l00l19
-22180G417l34l19k97k90k67k34k01j78j49r8j4N9J07J53J65J60J34P2oq7j32j54j66j94k03
-22155D944j95j92j82j98k25k08j59j26j08j05j13j26j17j24j36j27j13j18j46j32j10j23
-22133A761j47j54j29j10j37j41j38j45j38j35j51j65j43j46j69j63j57j84j84j63j64j73
-22111a575j65j38o9J3J08K25L60M82O06P18P64P47O80N39L75K46J19j3j05j40j60j71j87
-22088C259j97j69j33j05o8J7J06J72K59L36L98M40M57M52M23L80K80J33J1n4j02j47j82j95
-22064E771j84j80j70j63j59j55j39j10q9o8p2p7r8q6n9o0n3o2o9o7p8p4m9m8n6n2m0m5n4
-22035C155n6l3rk2m0n7o2m7n3n6n3n7n2k2j6k0k2l7m4m2rqm5l2poj9k9k0j9j3Rjj6j9l2l7
-21998B052k2j9l0j5k7l3Lqm4m1j5l0lL2K5jj1J2K6Oj3j5rkk1l9k2LKKKNkj3j1l7k6poQJ2
-21957A668pk0k0j1qnj0j5j2j0k5k6j8k5l1k3j3rj6jK0J2k4m5l5m1k0Kpk3k0j8oj2j1j0lJ5
-21919A137J6NjJ6L2L5J4jlqJqk9k0j5l3l6j2%QNrqj1pJ3K8K8J6PLN%mJJ0j6m3j7qk1k9l5
-21876A006k1j4k8k3MK2K8J8QJ8K3K6J7kkjnrnj1j9rOJoj4j3qnj0l4l2k8l1k3rLPJ2jJK1M4
-21833I02K7L6N1K9Jj2j1lQLmj6j8k0k5k5k2l1l3j1J1J2J2J8J1%j0j7J1L2K8L8J9j3j0pKN
-21795I68j2j8j9oRj1k0l2m5j6J2Krm%LOQKKj3k9k6k0poj5j4K7K0k6k3ojKkj8k7k4j5lJ8K5
-21752F37nj4j4j1Qj2l0j4j0mrj4kJ2J0PJ3K7M2L6L2M1M1K2LJ0J2pk8l2k9k1k9j8j0PL0K5
-21714G02QoqKRJ1J1PJ8L5K7j0k9k8k3J2J1j2qj6l6l7l3j3J8L0J4JkJ6K0J0j1m1m2j3LMkk0
-21674E79rL0L1J7MLrl3k4jJ0pj6j7mJ0Qjj8k4LQk3j1K8K9J5Nmj9k7l7k8KJ0Loj5j1lmpJ1
-21631D48J4J0J2J6Jmj2o%MMj7j8llmKm%plK2J1p%Qq%jk2qjKKpj4j5j3LJ9J0%LK4K9J2j4l4
-21583D31j9k1j1N%j3j5%mrjKQPP%J2K5Nj2j1mkppnJ3Kj1l0k9k1j3l1k8LJ1JkJ5L3L0Mok4
-21538B78k7j3MJ9J5OMK5J3j4k1j8j5j4NJ5RJ3K9J2k1m3l2mnj4j2pK2J9JJ0PJ3J9J6mJ1J1
-21499C12j5l0m7pL6J8Q%PJ3rk5j5J6K2Kk1k2j3MJPPlk1k0jMJ2J5J3j4k6k3l3k2oJ7J3qRL1
-21457A86K9J4Jroj6l9k7j1pJ1L1J0Jj1j4nJJ0QJj6j5NQJ2L2L2J6J0mk7j9p%qj5lPmj6j8k1
-21414A07j2KQK6K1NPKlNj0k1j6oJ6J1j8k1rJ4L0K7lj0jj9%J8rl4k1lJ0kMK8L4J3%pk5k2k2
-21371I4pkKK1J5Pkj4k1j9nllmLJ8K1J6J7jk5l3qJ1kj5OJ9J5mJO%llrLK2qk1lRmj3nRK2J9
-21323A19J0Lj3j2J1J3Jj0J1K4J5Nnj9k4k5j3o%QJ6J9Nj1j3JJjKlj5LJ8J0o%J0J0pj4j8j2
-21281H8j6j8j1k2j6J3K8RoJOJ0Nj8k5KJ0J0J7RJj1j7k3k2j2prmJ3Nj1rj8j4J6L8L2knK0K8
-21239F5Ll0l0j5j5j6NK0prJ9J4JJJ0JnJ8kk4j0oJ2J9K4K1mj4qpk7k7j4qKJ0kljorllLK0K2
-21193a5K6K4NLj5j9lj2k3k0qNPLjo%QJ2K3Kj1pj2qQPrj2jJ4jk8k6J3N0L7RKMoj8k1j3LJ6
-21147a4kk8k1j5kQlJK1J3K4K8J5Jj0j8mj0k1j6jQlOJ6RPNj5k6kj2k6nJ8PJ1J4P%k2k3kRJ3
-21102f0MJ5J8nplk4l3k3J1K9RmMJ0J2K3pn0l2PJ8J2Oj4mJ9J2nk6j4MNj6rJ3J7K1K2mj4OJ8
-21059c9J2j7k1j5j0RJ2NJj8k9k4k0pKJMK4J6J7PoRJ2pj0kJ4J9J6K2K1%j4j6j3qkmmNJ6J1
-21016c1j3j0j8l2k4LMKOJ6Ok2l1j4K0M0J3k4qJ8J2j1k9k1j8r%J5J1qMQooJ9L0Rj1j1lmj6
-20974a44k3j9k4j4J8J5qjK3K9J5ok6k2J1oj3KmpJrqJ1J2Krj1J9M1K1j7k8nK8K2JkjJpj3k3
-20931a78j6lJ2J9J1qk2K5M9K5nj2j8k2j9j6lK3K8J1Rrk3j7j5pJ3J4j4k9kQj4k9k1j7rK1M0
-20892b20L5L0lk1j5moj3j0NMlk3k6lJ3lqPJ2J1J7J1KPM4L3mj4j3j3j2j5j5J1K4Lj6k8qLJ
-20850b23L0L0nJJ1oj9q%j0k1l1l1j2J0J0J3K7K4J4RJJ0J6j1l0l8m6m0nK6J5%RJ1J0Kj2j3
-20811b82ponJ1J8J8pj9LQM%OJ4J7Jj3opLJ2J4kj2j7l0j3j5l8j8QROJ8L0L5J2j8LOj5J0Kj2
-20767b74j1mKj3k5%J0j6j0KMJ3L4K8NOJ2Kj5k%k3j3Lj0l9k4J6K0K5J6rJRj3j2pj2k3j6PK3
-20725c33OlPrk8j2J3L8L9K7KjK5L2j1l8m3k4jlRJ6RrKPN%rj1j4lRQRORpk9k0QL1K1qk1j8
-20679c17pJ0K5J6jJk3j3J9L3J7Mj6l2k3k0nK1L6K8LKj0j3NQML0K0lj7l3m3k5j4jK4L9K8j
-20639b44j0k2k8k6k3k2j0kJ6L6J3j5k1j1PQK2K1Rnj2q%j1QL0K7Pk4rJ2J3J8K0J8Mkj3k0k1
-20599b70k2j0%%kMJ5J5Jrj6j8nQJ1Lk1k5kj2k7MJ4lonj6qJ0jj3KJ1oJJ3J7Qj3OJ4LJ5K7J2
-20554b96j5l5l8k4%J2j%J3QOPnl1l6lL2J6j9j6J2K1K2J1Jm%ok0k6NK1qj4KJ3PMml3j4J7J4
-20511d04J6J0jQJ7jk9k0MK5J2prJ3K3j4k4j3nmmj4j8%QJ4J4okRkk2m1l0lNLnmrj1RK0K0J6
-20466d56rk0mj6j1NpkQJ2QNMJ3LJJ8K4nk9k8l0oJ7J9J4QJmKK1J8Jk7k6qlj1jJ8jj3j7mNj1
-20420e24mRJ1mj4rKmk2j3JkqmOJ3K0J5J0J6RoqPPpj1nN%jJ5Oj3k3k2j6kNJ5RRK7Lj5k4l6
-20373e77k2OJ9J4Oj2k1lJ0RJ5QNQOQK2J6oj7jKmoj7j7Q%j0kOJ6J0nj4nKJ2J7rk7qJ5Qoj6
-20327e57k3j2klPL3K3pj2mj2j7j1nKj2j1nj4lK7L2L3J7kOJ1QKj4k5j7j1ln%J7J8Oj9k5op
-20284f02Ook8j5lj3j0pjK2J3ok1k0MJ1RnJQpj6LK5J7OnOJ1Kj6kJ7J1MJ2Lj1j2%pk5j3J0J2
-20239f38O%Lj2k5k8k7%Nj0%LJ2K3J9J6ROlkMJ0ql3l2rORJ7J2Kl0l2k1rJ6K1mk5k0j0PJ0K
-20195g60qj6jJ%lmLPj7k0j0j2JJ5J5K1K4J6lj4j0j9l1k6QK7J1J4Nk3k4k4pRNJ3J4%JJ6J0
-20153g96rk3j0J3J3LJ1mj4J0J6QMJ5J5pk5j6j2j9j1j1j6j1rj5oJ5Pl0k6jlj1mL1K1LJ6K8
-20113h60K5Kk9k8j4orj6rJ2K2%mlk0j2oRkk1k6j5LJj4J9J6j7k8k1j8j6qrPJ1J6NRK4pl6m9
-20070a122j2K3K0J5J5J9Lj9j3JKj6k2lLJ5K2J8J%PojPJ3Mk0k8j7j0j1j6j2qqj2j5j0j6k8
-20030a237j8mJ4K3J1qj4lJ7K0OMoj3PRoj5j4MN%MPj7l2k9pOkj3k3l0j1QPJ7kl4l7nK3K4j9
-19986a383l4j1K0K1%%oj0rj6k1k4nNlj6k0j1j0l1l4j9mJ0Krj7oJ2kk7k3mlmJ3J7lj8j3Nn
-19944a696n4p4n0j4J0J0PMlj7j7j5k0j7j3k7j8Qmk7l1k2j4j1j9j9k2j5mrk7l4k0k4j8LPk
-19906b308j8l4m0k0k1k8j9k7m3m3j0oj7j8l4n2n8l7l0o4p9n4m2n2n0m6o0o5n0m7m4k0k7n5
-19872c618p6o9p6p5n4n1o4q3r6r8q3q6r8j17j25j15r4j11j16j10j17j30j36j48j64j69j79
-19845f458j86j84j80j91j90j78j64j55j33j04p2l6j3RK5M0N5O5O6R8J73K74M19N64P11Q43
-19819d902R36R54Q89P63O13M94L86L28L35M03N19O60P86Q67Q84Q36P20N75M26K70J48O9N
-19796G964l2n4q3o2k4m7p1j05j50j67j92k04k01j88k00k00j97k01j78j61j58j38j20j11j33
-19771D587j24j01j02j25j39j07p3o1q2r1j07r8p0n6n1n8o2o3o4o4n8o7n7m3o0n4l5n6o3k9
-19741B367k1m9n6n2m8m4l7k5j7k8k0j3l8l8k2j7j2j9j7j2k0k5k6k8m9m5j5j0j5k3k5k5j0
-19708A466mNk0k7j2k3j3%qKJ4kk1m6o3m8j6J8K8opNj8m3m2j2J6K9Qj2p2q4l1jLmqlJ7J5j
-19667I79l0l1pj2l4l2j9j1J2J0jqlKJ2Qlj5j7Nkl0j2J9J3kk3k0JJrlj7j3jl2k4M%k1k4k4
-19625E86k0j5Kmj5rpnj3j8mKJ1J6QjjkK2K2oj4k6l0NK6J5jlJ1J1%j1k2k6j5j7k2j4k8rNp
-19582C77j2k0j0KOK0L8K1pj4JRKk3k9kJ7Lnj3OK7J0j3k5k0JJ4K%K3Jj8rj4j2PJ0ok0l1k4
-19540B70lQQK5L0J7Nj2k1nJk3k6j1lOJ1jj6LJ0j0j4pjrk1kJ0Plrj2rqj5j4j1N%j2lrk0LL
-19494A12LPJ9K9K3rj8nj2j2J5K1j2k2OJ3%nRJ5nj3j7j9lJ7j2k3K8M4K0kk3l0k2qLrk6oJJ1
-19452H3K6K2Pk1k9NL0J3Jj3j6pnpJJ3lk4j3RK8L0J0p%j1k4j4j0k0j9mJ7J3pj8j5jJ2K0J5
-19411F7qrk5k1j1pJJ0MMjJ7J6QJ1K2K0ok9l4j3RJ6J8Lqqj0j2j6jK3K9J8j5l5oJ0Mj6k0k3
-19369b4jL8L2Qj0j7k7l8j8RK2J8rpjmJ1K7Oj4j6l1k4jQLpJ4K5ql3j9PNJ%J2Prj4nJ3Qnnm
-19323g7rnJ5NoNK4J5OJ0jpj6k4oJ4j0ML2Ok5l7m0j9K2M3K9QJ4K2%j2k2j8k1j6j9j7%oJ8K5
-19281i6J6Jj6j4qoJ5J5J4%k1k3k0j9MJ7QJ3J1knJ8K8Ll2m0k1qQJ5mj6%J4J3QNJ8K4oj3j2
-19239a14j5j7qJ2J7Oqj1k2pQLk0j9NRJ9K6K6OMQlj8l0k5k5k3j7lL7L7J1j9k3rqj1J2L3L6
-19198a40J4k4k1jrj3ML0RlLjrQJ1qj9mJ2J3lk3j8JRJ2K6L5J7joj9m4m4j7lJ8K8K1Jj6k2k6
-19155b22k0nPj1j7MJ0K6L4Oj3j9j2J1J1%KRjkJ1J2k4k6JmpLMJ2J1kk5k5qJ1Mj0qj5k8j9K5
-19112c09K9lnJ7J0j3j0JJ7J2qmlokOK1K4Kj7k6kpolk0NK5L2L3Kk7j6MJ2k2m6k2MK2J8j0j0
-19069c01J6J7KKJ4J5j3k0j0MlLJ4pk2j1RJ7K0Pj3j7qkRj1j9lNj2j3J0K3J3j5rLMM%qk0k1
-19026c47jJ7K3K8Nn%lpj1qj2j2MK3L1J2oPLoqj1j1pnj2rOORjoj7l8k9NK3Lj7j5j7kQK7L8
-18980c45J2RPJ0LQL1J2j7k1rl%jKNJ2J1lk0j2J8K0%j8LQj9l2j8j0MJ2JJ0J2lj5j1nj1j2o
-18937c81j4j9lJ8K0MqnPJ1J0OJ1K3R%jjj2j6Lj4j8mnj2NK8K7J0Nkj4k7k7PL1K5J9J0%j3j7
-18894c24MPJ9L0j0m1j2%l3l2j4j6nlNK4K5K3J8J5jj1j2mQJ5Nj7j1qj0lO%OK4Jk5l3k8nPJ6
-18851d00Lj1k4nK1K8L4K4J0j2j5KKmj1j3rj1nrk0jOPJ2QJ0L4K4j0l8l1kJ0NnqqJ1Jj0mML
-18807d07oNrj6QJ4mrk3j2QJ8L8L6QjK0L0Kl0j6Kj0l0j4Olk2j4KjMjkJ0J2ljJj0j5rpoPJ7
-18761d33L2L1RJ%qk9k3J3K0Qj8oJ9Mj6j7oPPKj2k4mONkj7lK7K5j3j6mmqNNj9j8KkmMJ2J3
-18715d49LkoP%j2j1j0j2nJQNOJ1NPJ0Pj1j8j3J%k2j2kJ5L0J5J1Pj0rrjQLj4k8l2k5LK3L0
-18670d97PokPL%J5Lj7oQMNOOj4%J5mk2k2JLj9rK3L0Kk4j5K1K0rj2JRK3K4Mk1oRj4l1k8j6
-18624e45rQLJK4L8K6jqj8l2k0qKJMOrj4LJqj4kLj3k4J2L1Jj7j0k%kPK6pj5J2NLjj0kK2K4
-18577e28QkOJ2J2K8Mj5jLpqqNK0Qqj8j1j0Q%j2k5k6j1J7J8nkRKk0j9LJ9J9J4J1K5L0K3J8
-18534d14MQnk6k9qNNNQJ6J4j2nLoj6PK1l%jj1k7rJ4kjJj8k5k3k2j7pJjK0L3QJ1Rj0k8j3J3
-18488e33K0Qj2j3k5k6j1rj0JJ2J7Jj2j4j0j%%pLJ2J9K4Mk1j5jpk2%KNJ3NJ1J8qk5qJ0J0K
-18445e93j1j4J7J3jJ4K9L9Nl8m4k7rj1NKJ0J3NppNJornMJ1J4J6Kqj2l1k9%J3NKk6k7LK1L2
-18401f34J5%J2J5MkLKPlj6j0QJ1J6J2Lj1pj1k4k9j7JJ1L5L3%j5KLkLP%kj2j9nMNNKj4j1m
-18355f29oplJ1K3Pk6l0j8j0jjj1jL4J9J4K5Oj9j5J1K0J9Jj4l8k9rj6mRjoRPPJ1kJ9M8L7K
-18312e57KRplLk3k2k3k4oJ5K3QnJ8J4mpj8k6mJ1Oj%OJ7K5J0j6k4j4KJ0K5J9Kk7l2prl0j1
-18269f75PLOMpj9lK4J1qNJ8Mj2k6m0n9l5NQPK0K6J8KQONK2Rk0l0k8JK5Kk5j0RK5Mk7k2LJ3
-18224g46Jk1j5NKMLj5j4mLK1L7J3j8JJ4J6K8K6K7J0l3l3qJ7K5J7J3J3NPjk5l6k1j9k3nj0
-18184g39j9LPPNJ2%Koj7JKkQOLqj0J4J7%ojlqrpj5%K9M5J6k2j1noj5j3qk0k4jJ9K9RoJ0R
-18136g28j2LKnj6k4j8j1J3K1Rj2qJ5nk2j4j4j4jjNJ2J9K8K5K4J4jj1lJ7J8J0JKPk5l1k5j1
-18095g67J6J8J1Mj0J0J8rj5j2k3k5j0J6Kl2l2LJ5%LN%KJ7K4J5J3jk2k5j7KRoj3j4JNRkor
-18052h32j4QJ3ql4k2j3J3J8J1J8J3pk1QJ4j2j2noqj6j9qpj8j8MJ%J1K0J1k7m6k3pKJ4J3J6
-18011i75K0L9N6M3K0KNPJ4J0OK9L8L4L1J6qnOMkk5m0l8k0rQJ1nrj0nOJj2j2MJ8J2KplJ1J
-17967g31%J8J3j7l9l3k3rK0J2pRJ9ql3k9j5j4qJNpj3LQj0m%pj7l%JK0L7K4npn%jormQJ4L
-17920h49PRQJ8QoQK7K6J0j0l8o3o1l3lolJ3Qk2k0K%mNJ5O%%J0J3nKjj7OKjJ6rl4j4QJ8K4
-17874i30Qj9lNRkk2j6J3K2K8K0j0k2j0j7l4j7J8L5J5lj4j2PL1J9k5j1Qk0k9ojKJ3J8kk2r
-17834i85%oJJ6RJ2K2J6%j5k2kJ4K5K7Moj5k2l6l6j4PJ3J4OMPQj5l2k3mJ4QJ3Nk2j4OKonK2
-17790a005L1J9OJ2J8Kk7l6j0nPK3J6J8K3J2mj5k8j7k7l9j0jjRJ0oj8Lkj3J2J9ok3k2j7mJ0
-17750a086ok1kJ1J3%rJ0K6J1nJ1K4J6Opl2l0oLNK%MPOlj5j7j5j1lQJ0K4K9K5Kj3j3kKJ2J7
-17706a012qk6j5mjJ1Oj5l3k9rK3M1J5kj0j1pLJlrj9mOKj4oJ2J5k0j2J2NJ0Pj1k2rMkjJ4l
-17662a130k4k2KJ5RPJ2Oj5j0j7j6KJ0J6J1k5m6j7RK3K0RKknj1j3j1mkj8k7j8K2L8K6J2QL
-17622a171%J1KmK%qj3lJ0MJnj4jJ4Nk4m2l9k1kJ1J0J2PJ0Jlj7jK0J9Nk6l1j1J5Pmj6oK2K0
-17578a254j2k1j1j5LK5Lk6j3Jj7k6j3JJ5Mj8oMJ4K7K5J2j5j3MJ0J5J1Ook5k0J2J8J3OkkO
-17538a280j0k3j2kj5j3omLoj7j2lrnRJ9K2K0jj9RK6nk4rMlk6l3j1J3J5Pjj3mkLNmlPJ5lk2
-17492a423j4j9qllnj9%J4J4jj7mKrj0k6l9lJ5J4J6Pmj8k4k3qJ3M1M4K2Jnllqk6k3j5Knj8
-17449a581j3jJ6K1pk2PK2lmQj7k6%J0Lj9j5K3J9j3l3j4jJ6J5j5l1k4%J4j3l9l3plJ4L7M3
-17410a666J7j6k1j0lLRmmrJQnrRJ1jqk2j9MJ3Mrk7j4okRNk3k7j9kPokNpj1%J3J2Lpk7k5k
-17362a880J6L1J2orj6j8J3J3J%K5L2K1pl8k7pNml6l5oJ9J7J5Pql4k4JJ7J1KNoqk5k7j0j1
-17321a979l7l5j7qPK6K0K0KoPmrJ1K3ok8j2qj9rok1l6m0l9OK0J3J1jj2k6onj4MNj0KJ4K1
-17279b181Lj0ll2o4m4j4J3Jk1j7jK3L0J3nkj2k0j9l3k2nnjmrj0mJ0Kk3k8k2l0k3qrJJ7J4
-17238b554J6Pl1m2j6j8k3k1k5k0Nj9l0j0kJ0K4J5ok1k2j6k4j4Mj4l9m4j8NJ1rl0m0j7NKj9
-17200c040m5l5nQmk7l6j3Jk0l5k3pj7k7j9j0j8l0l3k7l0l7l3l8l2l0l2k5k3l4n0m0k6qMJ2
-17163c884L0N0M5J6LK7M3M8O0N5M5M8Q0Q3O7O3M1Rj2k6l2j5k2o5o9n2n3m1m7o1o8o4o2n6
-17129c816m4l8m4n3l6n0o3n5n6n5m9m7m4m2l8k4m3o2o4m9l2l8n4o3o4o2n1n1n7n4o1n6o5
-17096e480p7q8q3p9r3r9j19j08r6j15j39j42j53j54j57j68j61j63j81j80j83j92j75j71j88
-17071h944j61j17q9p2k1O3J47K29L24M12M56M72M57M18L66L40L37L37L42L35L10K98K91K90
-17047c180K83K51K45K50K59K54K21J77J38N6k0q3j51k14k47k67k80k81k64k60l03l28l28
-17024d072l20k98k89k91k81k68k55k60k75k78k55k03j52r3J8J70L07M14N16O34P37Q04Q30
-17001c160Q15P61O76N83M70L35J85M8o0j76k52k84l06l05l34l89l90l63l43l21l14k79k47
-16978c650j89j10l7O1J91L28M93O49P85Q94R30R30Q73P61O58N57M55L86L73L65L79M22M75
-16955F979M98M55L97L21K15J06kj08j89k35k75k93k78k60k58k57k43k27j89j69j92j95j96
-16932E405j91j82j71j73j70j50j50j47j33j15r6j15j16j08j16j03p1o3q2r5r0q8q0o4n9m4
-16906B433m3n1n5l8j5kooj8k9k6j4l6n2l5l5n8r1j19j01p9o7n1m8n8o2m6m0l0LL6O6J18J71
-16872A516J77J65J57J40J21Q4M4J2j4m0n8n7l6k3j8j8j8j9k4k2k4k1k6l6o3o6m5m4m9n6n2
-16841A587n8n8m1m9m6k7m0m9l7l8m8n1n2n0m1pjj5rk7m4l9k3j9k3l2n1o2n2k4KJ9K8Rqj0
-16805E14m0n1l8m0l4j5j4j5j1j3k3k7j8rk6m7m2j3mk%rj1oj7l9n4m6k0j1k6j7JmrkPj0l8
-16766b79n0n8m3j2j2l6l7j5pk9l6k7k4j2%poj1l3l7m5m0l5l1j6qoj4pj8l1oK0K1qk1k6k6
-16728a068l5j7lj7j5PJ7j3l0m1m2m4n5n0k6k9m0k6ooj3pNOj4k8k1j8j4jjk3n3o6o2l7j9j6
-16690a921k2l0l7m0n0l8l0k5m7n9l5k2l9o7n6m4l7l9n2l9l9n9p9o9n8m7n9r5j05o9n6o6o9
-16657c599p1q7j01r1q1q1r2j00p9m7j7J8O1J32J71J72K09K49K77K88K63K26J95J49J07Q9
-16631a840P9N4M9L4OKK2RQK8Nk5l8o0o9q2q2p3q0j00j06r8r1r5r7r5j07j13q2m0k0ql2m4
-16597c181l0k1j9k5m0n0l8m0o8r0r4q7j00r2p4r0j14j24j24j07j15j31j69j67j17r4o5m0
-16569e506jM3R6J68K52L20L79M39M73M88M57L95L42K75K30J92J48J27J22J03Q9O9L6K2K4
-16544b18L7N3N7Q1J24J55J91J93K00K42K65K57K11J74J50J19R8J00J03R4R9R9J09J35J51
-16519C279J66J74J38O9M1K8j3l4n6j05j44j57j55j68j68j58j65j72j65j43j18r8p1m4k2J4
-16493A753M9O8J05J23J27J52J62J56J78K05K38K90L25L67L84L87L83L52K87K14J46P5J0l1
-16469F505o8r0j01j29j63j76j83j75j49j32j24r8j04j01p5o6n6m8o0n7l6j7l7o0p0n3l8k5
-16441D014J5M9N5O0Q2J22J52J60J43J27J06Q2M8Poj5m3p9r1r0q9q1o7n2o1j01j09o3k8l7
-16411D210n1l5l0k9l9o3n6m3l4l2j8k0l5l6k5l3k6qk3l0k8l0k0k2k8m5n9m6o3l2nJ0%l3m5
-16376C098k8k2l3k0j0lkpj5rj1kmrOPRj3l4n5m9k8k8j8Njk1l4k8j8k6l6k1j1k8l3m3l9rP
-16336B384kj3jj6k8q%qj6k8k7j7okJ0QjKJ6Oj7k2mMj1j1k0k5j9kJ9Pokk3k4k7qok9l4k7k5
-16293A941l3j9LK0Nk3j9j6k3j4J0L5K0j4qJ1j2k2pJj4l7j2nj9k1j6lNlj8k8k7mkLkk9l1j4
-16253A559j0j4j5%NQjq%kJ8L7M0K4%j4l6k8oJ2J3kqj2LMLlkoj4m0k9QQlk9k8j0rj1j5NJk0
-16208A373j6j6j6j6j1k3k9j4mJ2L9J7k8l4j5j8k1pPJ9L0J1J3K5J4nl1l5k3oJ0L5J7k2l3j2
-16172A187K4J5NRpj2j6qnj8j1%j3olqj5j8kj5j4Pjj1mrj1j6k6k8k3njOM3O6N0K4J6K1K0K9
-16130A216J6rNJ0%j4j8q%j0k1k2j6jJ0NQmjNrj6l1k4KMJ5Nk3j4J4Mj7j8j0nj2j1kmj6k2q
-16087I53J1J0j5j6QJ8NjlkLJ8Orj6j6qqPoj9KRPMmj3l1k0J3M2K6nj4MMj7kJ7RMkknJPmpK
-16038I45oo%Ooj2j7k0qj3okpj5j6nLn%PNJ0Qk4k9jJ1Nrj9qj8k0qkprPK2K3J7J5kj7l1oJ9
-15991G49QQJ3J1J6Kj4j1j4rpj6j5j0QJ6lk5k6nK3K4K2K4nk4j9j1j0j5jLj0j6pOPj9l6j5J
-15950E98JJ0K8K8J5k%PnoPNqk0j2nj1pJ1J5ornjj2kj8j3OkLJ3nmjOJ0j0j4j9k0njOJ1J0j
-15903E66k4j5kjJ8M2K3%k0j5QJ0lj4j1j4lLJ1j1j5rk0j9%j2k0j7qK5M4K8QJNj6l1j8nMrj5
-15861D49LK3K3K2Ppj0KJ8Kk3k5k3j5j5J5K9jk0j9knkK2L4K8J4jkj9j6j1RK6j4j4RRlk2k7
-15820D48j5JRj1k4j0J7K0K3J8%nj3k0l1j9nPJ5ROJ2J7K3nj4Krk2k5j2pjRJ4KrOJ9Jn%%j5
-15776D01rMlrKRkj2j5LK7K0ok1j4qpplJ5J7kmok5j9LJ5J4J0J7J0%m5n0j0J0J2NLj1PK5L5
-15732C76J7nj7l0mJ8K0J3J0J0J8Qj8k8k5j3Knj1m%pj4J%NlJ1K3oj6njlKK3J8oj6j4lk4k4
-15689B73PK0J3j2j7MJ2J2J1jKkrNK4J5j4kPk1m1rJj1k0pK2L0J9QoJJ0Moj1Joj8k8l4k1j4
-15646A91KK0L0K8J2kJJ0J4omJj5k1j3j1j2noJK9J6j0qKLpKlNJ0Loomk1j7Lmj1MJ4KJ4J5k
-15600B38LK1J3%j2j8k0ONkpk4j3n%J3K7K5Jqr%Mk3k4%K0K1LrmQj2l4j6PL0K5J0%j2j3j5j1
-15556A89Qjokj2klKOOQomJ0J2K1J8RJ0j2l0k0j9j5j3pMljMLMj3j5j4j0ppOJ3J8K0kj0J5K8
-15510A80J5l3k1RljJ5Oj%%k9l3j3j3j8J0J9lj6JJ9J4K1J3j6k3k6k3j9l2j3J5K4M3L4Jj3j6
-15471G4j4j9k4j2qk4pK4L2LlJ4J3kj0j3k0j6rKMnk1j8K2M8L8J5nj0M%oJ0J2J7L4L2K0j4k1
-15430A37LJ1J3%MK3L4J2mmKJ6J0j8k4NJk8k5KPLK8L6K0j0l4k6nj2j6OJj3k2k3qL%jnkRpj5
-15385H4%j1j1J0JnMj8j6mrpLOl%nmPlj9kK1K3kk9l0LK7J5kpkj0qNJ7L8K6k3l4j4koj8k1L
-15338c2K9J3qpk6l9k2j0oJ2K8L0J7J0Jqk1m9n7k2J5ll6k5KJ4J5Q%PNJ2N0P8Q4R0Q2M5Mqj1
-15297B61l0m0l1j3KJ9K7nk4k8m7m2k9J1M8M6K2J7J1n%j0j3pj2QJ1J0J2%JJ4Kj1k4k3j4KN
-15258A21QJ1nj4QMoj%J5J3pj2j7k6k8j0nk4j5kMK5J9Klk5k5r%J2J6K3J9lpj4j1nj2j1J3J8
-15215C4RK3L5J5j1j8k1k0j1j1j9j4mmQJ4K2J1koNJ1Opj0j9j4llqk1LJ4OJJNJ2Qpj9l4j3N
-15171e1J5J1lpqk1k0OK5PJJ8K1OkOkkOLprkNKknj5lJ0j6j9j0J8K3Pj3oJ6J4j4l3j3RLj3%
-15124f4K4J7ok4j4nlj3j2lJ3L1J9OJ4J9Ljj4l1k8k0j2L%j9j4qj1J0OK4M0klJ3mj2jkkpj7
-15081a10kNJ5K2moOJ0Pkk2j9lJ3Noj2oj0j0oj2j5j7nJ1J0N%mj3oNNL4K9LLmj4j4j2j4j5j3
-15036a88j7JL4K5kj6j2PLkPjJ6J6%K6L7J3j2j3j8k1j0kj5j8KK0K9J4nk7j8LK%j0k8k5Opj1
-14994b17PK6K8J9J2Lj0k3JK7J3qj5k4j8PPkqKLJ5L6K3j1j6rqmpk0j9JJ3J7J3J5K6J9mj4j1
-14952a15%JJqk1k0oJ0J0ONOK4M0L2Lj7l6m5k9jMnj8l3LJ5knMJ4ql5j8J5J6J3Lk3k7j0K5K9
-14909b03J1%nmKLLj9k9j1lllJ1MrNJ1MK5L8Mk8k0mJ0QJpPPj6j5JjJ1L4J7k0k8k9j6J7J1J
-14864b27J3Prk1PKj9pJ5J7%mRQJ2J4Mj0k1k6j8L%rj0mK3K4lkJ%MNqj6rnpj3j4lklKqQL5K2
-14815b43L%RMrqjj4j3jJ1PQK2K1J0jqok3l2k9oNQJ1QKj2j4qJ5L4J5j5k7mJ2K0K1Qj9l4j6
-14771b89r%Lj6oJ0k%j%PJ8K0NQJj2j7kkj1qJ5L0J7J3Mj6j1j4k5k0mKj2k7k1J3K9K5J4j3l9
-14728c43k9LJ7J7J4J0J0Qj1j8KJ6L%K1Nk0k1nRRk1k6NoNJ6rk8oJ0QJ4J9J2j9l4j8KJ3Noj4
-14685c81nJ3J7Ok2l7k6j1oMJ7K9K3J6jlj4l2k2mK2K4nj1lJ5J2%j7j2mMLjjoj9j1J0QRJ7L2
-14642c73J1oJnjnj8j2nPK4J6NK4K5J0mmPkk7m9m6kK4J4Nk0j7NK2K8L0K0qk2k2l4j8rj6jK3
-14599d25J9Mqrj4j5NPKK1K3lj5lJ1K0J0mkj9k6k0%OpJj1j4J8K1Lj0k3JL3K6Nmj5j6qj8j8
-14556d71nJ0MJ0Qj0j2qj7jKKJ3j3j3J0L0J4KJpj1k0jLj0rokj0nnJ5QLoMJ1nmJ5K0J7mLJ3
-14510d37mj8j8qj4lOKJ4%JL0L4%k5rnl4l5k5kjj9kJ3NKNOJ8Lj6j9ojKOONJ4J0KjrmklLRr
-14460e33k6nJ7K6Qj8j5jj3k3RK8L5K8mNRqk8k4rnJ3J1j8k6j0J5K9Qk5l5pJ8L7L3OoNj0q%
-14418e17k4l3j0klJ0Nlj5qL1L3Mql0k5j9qK0J2ojLJ3J8Pj1k5j6%lqj3qJ2Jj2rJ%Klj2oPJ9
-14372f40RoJ1J9%mPj1j5%j5k4j5qj3j4OK0J0J4J1PPj5j9mJ4L5K9J6J7pk4j6QJ3j0j9j4j1
-14332f51KJ3J5K3J7Kpqpj0jj3l0k4NNj9j1MqmK%mMJ0kJ0J7mmJ8J8Nj9mJ0j1j6k5l5j8OJ7
-14288g32J4Lrj1lJ4Mrj3KJ8K6Kk4j6MkKJ2J7ok5qQOqpprmJ3Qnlj3j3ljjk%MJ4J0kj0j1j0
-14240g86Kjk6k4nJ5M4L6ok8l5j4lj2j6rRJ0J0J6J0kKJ7K8L5J7j2k3jN%NPNNqj2j0j7j5k9
-14198h16l0j2JJ8L6K9K5J7mj5j5JPj1j7j4nPJ5Oloj2rnj0j5%j1j2jmQJ5RlOJ4Kj6k7j7k0
-14155h94k5j3kOJ6K3J1OJ0%j7k1k1j2j1kK3J5qj9j3jOJ6J6J5rj3lj6j1%k3l0kJ9J1jmoQL2
-14113i44K8ol5l1k1j0J4pqK2J8jj4j8j4j7j1qoLJ3J8J4J8K0J9jk3m1k7kJ1lk1j6LK2L6K4
-14074a002ok2rj2k0jJ5%j9l1k0J8L1J1lnMjj4k3j3j3j7j4KJ2J1j0k5j4j5j1mj%noOOj3j9
-14033a252mJ3Kj0j9nJ6Oqk6j8rj0oJ0K3ok3OK7J8MPOj4j5qj5l3k0J4L1J3j9k5k3k9j1Jjn
-13992a417mj4j5%K1K2jJ0kj3j4j1j9j5kKpoqoj0k1j5omj3opqmj8k5k5nJMj3k2k9j9NJ7L0
-13949a692J4Rk1n9l9KK3L0%k1%K2J2j4k7l3j6J0kj9k2j7k4l0nPnm1m3j6LkmNnk4k8l0l1k9
-13909b162j6NNj0k7l9l6j2nj8j8k0l1l3l2l3l8l5l8l7k9k2m4o1o1l9j9k6m1l5l9n2n0n1m2
-13874c241l4j7n%oj0mON1R7J30J45J40J63K06K15K00J88J71J46J29J21R4M7K6M2K1rk5k6
-13844a039k9n9n9m9n2k7k3o1q0o7o0n5n9p2p0n0m8m8m1m5n5o1l7k4l3o2p8n5l6m3l3j3j8
-13811b641k3oJOL5O3R3J12J40J82J94J83J91K12K12J96J49J12R3N7K1oj9l2l8n3m9m9p1p9
-13781h14o7o8o9o7o9q0q9p3n8m1n1n3m6o5p5n5n6o2o7q4p0o4p3q5r9j10j08j00p7p6p2p0
-13749c113q7j08r7p9n6m5m1l4j3j0j7K2N5Q5J13J48J90K30K69K86K90L22L59L62L46K98K45
-13722h0K14J73J23Q3M6J0j6k4j9l8n1o0p0p8p8q1r2j04j02j06j05p7o8q0r0j03j03p4m4m5
-13692a139p4r5r8p8p0o6o8p9n7l5qJ2K7M7P2J00J30J61J94K42K76L12L45L64L76L71L28L02
-13664A792K86K61K05J54J24O6J6%kk8n5o4p3p1p3q4q4q8q5r4r2p9o7m3l9o0p0n5n6o0n1m0
-13632A391l2m5o5o1l0k7l0l3l9m6m2k6j7j1j3l0l5l3k6j1j9j0j2k3m4o5m6oJ9pm4l0l4n5
-13598C63o5o2m0j2j4k6k2k1k7k9k9j9jj1l6k7OKj5l1l8l2j7j6l0l1jll4n2n1k0J7Jj4j6k5
-13561d78j5rj7rj8l3k3j0nmk5l6j2j0j3Qkj3j5k4l7l4j1j1j8k9m6m7m2k6k4k9m8l9l9n7m9
-13524a349k5l9n7m5l8k3l9n1m4l5k0m0n2k8j1k8n5o7m8l4l4n9p4o1m5k5l1m1o5p9n8o1o8
-13491b829p6q9q3o9o4n9p0r3p5o5q0r1r8r1p6o1o4p3q2o0l4j6PJ9L2P5J04J25J72K20K57
-13460c387L03L15K98K99L03K92K71K36J99J89J73J46J22J03Q4Q9J13J42J58J86K29K60K90
-13437A413L20L35L34L37L32L11K86K38J98J79J36P4L3Ll0n4p4j04j09j05j06r6q6q7j02j09
-13411C467r0p6q4r6j09j14j07r8p5o7o1p6r7q8p3o9m3k9m2o3q4p4o9p7p9n8l2l3n5o9p1o3
-13379A146m6m3o1o4o5o1m7m5l9k9l1k8k7l1m1m6m5n4p2m8m2n1n5n9m1m9o3n2k9l2m5n8q4
-13346d37r9r3p6o4o2o0l6j7lj0k4j3L9R9J14J10J39J62J68J76J75J80J85J44J27J24J00P8
-13318A126O8O9O0K8OK2N9Q6J00R5J04J28J54J74J70J66J49J38J37J26R3N4J6lrj6pnk3l3
-13288C232n3o7o6p3o4o8o6n3m5m0m9n5o6q4o9l7k9n0n8m4m9l4k2m3l7j4j1k6l9l5l2j3jL
-13254A743K0%k5k4k9l8n1n8k8j7k8k6j4Nnpkj0mPJ1lk4l6m6j6Kmj0j2j0MOk0k8j1j6l0k6
-13215A140nkj2j2qj3k2k1qj4pPMKnj0j7l1k0j3j7r%OP%j0j5MQj5j6nJ0Lj2pj0k1j4KJk5k3
-13171G75j2MJ9Mmpnj6k6l8l3k1jJ0J8l%J2LqoOK5J8pk9j3Jj7k9k4nLJmk7j1PPmj5KJ5K5J
-13126E91l4k0j5j5oJ1K6Jj6k4k2kj0j2jljKjlk0j6Nmj1j9k6k2qL7N1K7K5K3Jk4m9l6KKrj1
-13084C64rNJ9Nj7j8k4j0J1K2J4JMj1j7k0kJ1qj9j3qmJ2J2j0j0rpRJ3J4Mj2%J5Llj1k1mrj9
-13041B43pPJ9J8ql6l0MPj8rlj7k0qj4LJ7J2rj4k1k7j1QJ7J0pk0oJ6K3K3Mrj7JL4K6jk7k7
-12999A26j5j8j8j0j6jJ1lnJ1%j9pmk5l0j6%K5L2J7OJ6Qj3j0qr%LKlK0L1J1kj2j5k2j3JJ1
-12957C7J0K5K7Rrj4jkl0k6NL0K7mk9j1NJj2OJ3JPJ8J0ql2l0jNpnrmJPJ1J1j5l9m4j8J3J0
-12913f1kpj1qPnj4K%jmj3k1k3j5qkK1K4mrkKjj9k7qMQJ1J4J0Nlj1LKrok0k2j5k2j0K2J6j0
-12866b42rQNLJ2J1ol0j8PPjkL4N8K9k2l9k6JJ4qk3k7j1qj5rpj6j5lK0K1j5pK2J3J5J0rrM
-12823b83PJ0Ojjj0k4l3j3RJj9k9j4qmKKJ2RNMok6l3j6j0rj4KJ1j0j1J1Jj8k8k6rlj6j0OJ4
-12779e72RjNQJ2Lk7m3j4J2L4K2qk6m7k8PLJKmpj0k0j3j1Jlj3j3pqj2nJjJ3K8K3Pk3m2k4j3
-12735h04k2m4n1l1rmPJ1QQMmj4j0oj3j8j7jJ1nj9j2PLk1l0j9k3k1oj3j9lqk3k2l2l1rPJ3
-12693a285J3k3m1k5j2k2m4k6j0j5k5l8m9k3nj4j6k1k7l8m9l5k9k8%J3j0l0n1m6k3j3k6l8
-12659b111m4k6j5j9m1n2p6p2l3j8k3j7jjk3j7oj1kJ9K2L0L9N3O3P1Q0P7O4O8P8P9P9P6N5
-12624a655K5J5M3M6NkJ4K6J8lK0O1O4N1N3Q4R7Q9J01R0P5Q8Q0O1M4J8Q%k5l7m2l3l5m3m1
-12589f40m5m3n4p8p5n1j7rk9k8jK4L0L8M8N0N2O2P4P7O1M3K9K7M0M3M1K2LJ4J8J1Pmqj0j1
-12552b89%L5K5K4N8M6M6O9O1M3J8Nj4k1j1LJ2J7J4LRJ7L0M9N5N8O0N6N2L7L2M1L6L8K6MJ1
-12515G55J1MNRj4j3jnrJ6M7N8P3Q6R1Q8R2J00R6P7N1L9M0K0Ql0n6l9m0l5l1n0o9l9qk9l6
-12478A262k5k9l6m0l1j2K0M2L1J1J3L6P3J03R3N2K4L0M8M5L4K7K4J4NMJ4K0K8M5N6N6N9N8
-12444B154M4L5M7N8O3O0N9O4L7K3K6K9MLJ6NPj5l0l0j3Jj5k7m6n2n1m8l6j8k5n5n3l8k9k6
-12408B128k5l1m5n4m2oKj6k7k4j9k6k8j0j1k4qKNj0k0j9j8j4j8rOK2Kl0l6l6k7j3j4llj5
-12370A486l1l7k9lnk0ok4l8kQpNJ6%ppLoj1K%m0n5l1j8lJ5K6J6j3k6j5j6pkkj4m1m3k5j1
-12328I82LJ8J8J1J3Kj5j4jj5j7LJ9RlJ1K6J2Npj5k2k8qrj8k2k7k7j2rk0j5J6L5K4rl0mJ1
-12288H71LRj8k1J0J0nj3m3n5l3j3K2L1JMQmpk2j6j5rOJ3K8J6j1j4lK0J9Mj8k4j2qj4j8j9
-12248F60MK9M2J0n1o0j4J4J9J3lpJ5K3J5kjqk1j7k1k4j6kJ5J9Nj1nJ1lk0j0JMjqlQJ3Ono
-12205F07kjoJ8K9J2Pj1j6k3j6%KJKk0m6j0K1K3J4mj7l5k2kJ5LolQL5K4lj5k3j7j1j0j2mJ4
-12163E00K4J1j4l0k5oQkj4l1k8Jj8j8J8J6QJ9J7j2m1k6J4L4K6K5J8mk4k3j3jlmlKOOJ0J6
-12123D39jJ0K1J6Oj8k0k5l3%J0j0j6JJ0Qkj9j2j0%J1Kj2J%j9pJ2QM%mj1oqqqk4k5%K6M0J9
-12079C46j5l1k4%K9K1j3j7%RK0oj5rj3j1qKJ0J9L3J4j3j2QRj1jJrj7k1j2qj4j4m%k%jJ0J7
-12036B47J2MK4K8MOJ2Pok0k0j8k0j4qKK3Pj7OJ9Pk1k6pJnj9j3OPPmj7j1j5JJ3rj3mJOMK0
-11991A87L3J9RKJ8L3L3J9oj3rK1L3J1Oj3m2m5qM0K8ROj3k5n0m9k1J3J7K1Oj3pNkj6njJ0J1
-11950B52OOmk6k2nnj6k7j8J6K7J6PJ2ppJj0roj6KL2Qj2rmmj9j6QK0K1J6K9K4jNJ3Mkj5k9
-11906B36k1JJ7j8k4PJ3KLQJj0kMJ2J9mopl0k3Kmj6kkLJ5K1Okqpj8j4Mkj7k6KL4K2Jj2j7j3
-11860A28J7K1J0J4J2JjNJ1jj6k3k3j0J0OPj0k7pJ8J4mJ2J0lj0roMRj0j6RQj1MK0NJ5J8jj1
-11817A89k3k2pLRNjNLjkj3j1rrQJ6Lj8j0POnKLk6l6l0ML9J2j7LJ3jj7lK1J0%J0LpLLOOKL
-11768A29nk7k5J2M4K1k1l4l6l4lJ8J1QMKQK6K4j8l2pJ1RKOMKnj1QL0K4Lj5j9OJ9kk5j5qj4
-11725G5j9m0k7rRK4J9%kJ0Oj6jK6L3K5mj3pj6nJ3LMPnpk6k4nrk1j0K4L9K5Lj3rmJ0J8J4J1
-11681A06J8J5j3k3nj4k3Kjq%%j5j9mpQJ9NolKk3m2k3ONqRK3K0Nooj3%JJ2J3%K0K0ok7j7r
-11635a2QJ9J8Mok3k1j4J1K5K3K2%j2j7Jjj3lPnj9JL8K8j0j1qlJ6K8J4oj1j0j8j6J2Kj5rj8
-11593drpj6JJ4J9J0Jmnrj9rNRJ5J5RNKJnj3oPJ5pk0j0qnJ2kkNMOPLj2k1k4k4j6nKK2L7J8
-11544a8jJQLPNNJ8ql2m2l5j4lJJ8K7J9J7J4J4J2mk6k7KQlj1rJ0J7J3pj1Kj2k6kJ1J1J0Jj3
-11500e0j1j0mmqLPjJk6m4nL6M2J2j4KJ4OJ8L2J4k8m2j7Klj0lOK1K5J4oJJpj2k5k5oOJ9K6
-11456e3Nppj4nlj1qoRJ6J4j8l0OL1K3OmNJ4Jk2k8qj2l0j3qKK4J9j8l3oJ8K3J5j4l3k9pJ3
-11413a83L1K4K3J6J2K0OlOOJpk7l1m5n2k8RP0M1lK8Qk9m5k9kRJ1J4orRJ3%oJ4Qj0k2rQPM
-11369a48j6j7llRK6NrLJ0QJ1K2ll1k6J4J6kl%J1jkMk2l7l2qJ1J5JkRRj2mQlpl0k8%OJnKQ
-11321b45J7J1LJ4RNJ6L2K0j9l5l5LL9J6j6j7M%j3rmklpnLONnj1mJorPPmpNJ3Rok9k7pj2k4
-11273c16KJ1RJ5Pnj5LK5Nk4k5j7k5k5oK3L5M8O1M1M1J9Kj7l0pJ7LrpjrooJ0J8lj9qjrpKM
-11228a96Jj1j6j5k4k4oJ3K9K1QJ3Lnjjoj0joj5k5k5k0k1j8jJ4j1l2k0jrk5k4ljj3j5J6K2
-11187d61j0rRPK1N6Q4P8N9Q1Q9O8N0K7ql6m1j2j3j3k0n3m1j1LJ1J0RNj6l4l4j3joONOpk3
-11147a78j0KQLj2k8j5J5JokmORj4l1qJ1J2jk5j9J%JKj0PJ4Nj5l8m3k9k0j0NNMK7N9Q1J03
-11104a37J27J14P3M2J1j5k5k7l6k7j1%mk9l9%J6LQrk9l3l0pkj0nJ4Lj7j6j4JKnNJ2%poqj2
-11062a29kJ9J2j4j8mlKK5K2J0Lj5m4l7j5j7j1Np%mk0%J3j0j7JjJ2L3K7K8K9K3Oqpj2j1j2
-11021a48Joknj6RJ6J9J8Onk2j6J5Lk5k7j9lK7K6rLJ9Qj8l1k4%K0jNJ7K0J0pj0j4j1j7j4m
-10979b12K8L0j3k6k2mK0K8K3Poj3j0k1j6qqNJ8NqlmoNMLKqj8oK2J1k0j4J3ol1k2QK1JrJ7
-10935b43K9Mk5j5NJ8J5Mj3k2j8pPK0Qo%MJ1Rpj7JQONJ5Orj1Lmk2j2mMK9Nj2nnJ%j1Rlk6j5
-10887b86RL7K4j2l2k0J2K8Qrj1kpk4j1j1JRj4l7k2J2L2L6L6J3MLj6k0j2PMJ5J5oj7JJ7JJ3
-10846b32%k8j8oJ2ll1k8rK3K6RmmnJJ2K4K1Mpk3j3pj2KMj3k9k3j0J0Rj4j3J3J7J7QLJ9K6
-10804b72nj0LQ%j6k1MK5O%jJJ2LrjLm%Mmj2k3j6J1QojJ4nj2ROQK3QmJ5Mj3k4j6JQJ7K5Lj3
-10755b59mOQKkOJ1Ok4l6rqj9lKj8pL1L0J0ROJ5J4pj7nmonqj0Ljj0kkRRkkLj6k3j1j0pJk3
-10706c79j3J5K6K0Plj4j9oJ5L1J4qJ9L3J0klrk2m1k1JKK4J6K1K4Lrrlmj4k4l2KJ5K1jrnj4
-10663c45k0j7LJ2J1J3J0LLJ2J9K6J9QpmOj2l4l4njk8k2jqk6k6oNMMK0J1lOJ7OJn%qk3k1j5
-10618d52k%J1K9K6K4K7J5LjLkj8l7j8J0J3N%j8k3J1J3JplK0K4Mj8JJ9Npk2j2j3k1k3k1J0
-10577d44J0rrkK0K7J8J2%n%mJ5K8ok1mj4kNPJj7l3j7jJ3K7K5K2J2lj4j9j4lj1k9j6lJ1K3
-10535d24J3koPJ5J5nl0l4j4J0J0n%kKJ5%mJ7J9Rlpn%QL0K9%p%NJ9Orj8j4j2qrrJ1J3QK%j
-10487c65ql0l0j0KlJ3QNMj6j5mjLPJ0KllJ2kjJ1mj0mlKrj3jONOL%J2J5J%Oj0j7j2rmK2K7
-10438d05Lj2Olj9k7j6%nnj4mK0L7K1nj0J1K5ok1pMj5k9j3j0QJ1KRNJ3ok6k5j2J7K5K0J5O
-10396d37%j3j1%LoRJ1rqk3l3JJ6qrQJ8L3K0JJPKj4j6rnRK7K0kk8l1rnjJ0K3J4j8k4j5j9j5
-10351e35J3L9K5j2k0JMlml%mlPJ9J5Looqk0j3j2oNnrjqOJ2QQlj0QJ2%K2K9K5J4k0k2jmrj8
-10303d90mLrMK3J9mokPJ3lj2j3j2QJ8Qqj5j4j4%J4K5K1ql1rNOJ0RjjJ1J9K6J1j6k7j6j6j8
-10259d89%J4J4OMNMK3Rpj8j1K4kl3j9kj1j6qLK1K2J2jQK1J3j7j6mJ2Qj1j2k2l0k8rNnj8k7
-10216e88nL4J8Rmj3lLOJ1J5ml2j6K4J4OK8K0qJPl5k7J3NKoj4Ljqlj0j2nJ2Nj1J8L3L0Jk2
-10172e09k1k1j6j3JLj8lJ9K5L4K6Pk5k5l%qnkOkK%k3%J7J6%qnk4l6k8ML4J0j4mQJ6RKJ2m
-10127e66j1J0J4J2NjMPpj1J0J5j4k8k1mO%j2j6j6j8qPK4K6K6J4MlkLqj5k6j2J3lpJ5Qj3j
-10084f00K0OroLLpk3k5q%J5J4J4J6L0J6qNK3RPJ0j2j1Jjqj9j5oMJoOj6m1l2j2J8L1Olj6k0
-10039f46jJ0J9K6Kj2k3j2llOPNKqoK6L7Rj4j5LJ1rj4jJkllpj3N%j2nLRK%MkPjpLJnNK5K1
-9988e78nk3j9k4lK5J3jJ3J2Oj8k0jJ5K2jJ1Oj8j1J3L0j0l6k9k1j3MJ9K2J9lj4j2mknkLJ0
-9947f30PROrj9k3j6MJ3Ooj2NL4K0Llj2PK1Kkqk9k5pOKqjOj2l4j4jJJ1J5J5Kj2j5qK5L5MJ
-9900f46LLoj9j9lK1J6pNK1K9kl6l5l4j9RK6K3M1K5j4j5Pkk6k4rOKJ6K5K9J5j9k2qpj8k2j1
-9858g01nj4j2qQJ2JPK7J9Pk1j3M%J0J4Rjj7j5j4j7MJ9J6J4kk5k5pK2K9mk8oK0K1Nj2mK4J4
-9815f45j2j4K4L2ko%mM%j6j6j1j3lMlk2mLk1k4j1Lj%MKQoj3MLpOJ6R%j9oJ4J0O%oKKj7k3
-9766g69RJ1j9k2KQNJ4J7JqJJ9J8j5l1pMJ3J2J5J6J3OOJ7J3Llk5m0l8k0nj2pPJ9L5L4Ll5l1
-9723g66j4qok5k4k1rPkKJ6K0J5%mOK2L5J0olRJ6K3Ol5l8qQJ4PNj0k2j6j6mJj4mpj3lJ2K8
-9678h16M3Qj6J1J2olJ2QJ0nj4j6qJnJJ5K0J1kj3l3l0kK0J6K0%qJ8J7ljj2k0j2J2J2oj3j5
-9636g92j7j6LJ5Omj6j5nNNK9M6K7J1J0j4k1JNj2k6j7PJ9N%Kkj0nQKk0k3j4j2PJ6KlKJ2j0
-9592h09nK2J8qrNJ2O%KKlqk1k0LQJ3J1j0k7k4j5j7%QnplMJ8J2J5J4Ooj7j6nNrk3j0%kJJ9
-9545h75L2J1j2nJ3nMK4rj6Kkk3l6j0QNONJ2onQQRJ0J1lJ7Kj4jrJjorj0J3K1Jj4nJ6QJ2K3
-9498g94Nj5k5k1j4Lj2k3LJ1jkJJ4J1pj5k5oK6RmKJ8K5Rpj8pMqj6j8j0kNlj%qj6nj0JK2L1
-9452h93J7mj3pOJ9J7Npk2j5j3j9pj1lJ2J1qj0mjkj0j5j3J4K7qj8J9L2%j2PPOj6j4NljQ%J4
-9407i23J2qrKLJ3J0pj8lK3L0Qj4j5j2j8nJ5JpPK6K8Mj1k3l2jJ1qj1j4j4lj4k7KK9K1OLJ7
-9364i26Jj5%J1J3J4NmkJ6Rj2j2j5j7k5k5nJ4J3J3NqmJ9K1JPJ0nLok1k3k1qk1j0QKQkMJ7%
-9319i73j7k5k3pQRnmQJ6Lj9kOmmOQmk2j1kkJ0QJJK5K5Qoj1j0l3k9%J3PJ3J7LjJ6J2jk6j9
-9272a037ok0k0qNK1J2J1OJ1J4RJ5J7J7J0j6k6k5k0j3pMK2K3oj3pKNjrk4l3rPOK1K5J0j1j4
-9230a052J3K6Oj6j1j0j2%J6No%mrqj3qjjPJ2QJ2J2J2QLpj2j7j2l%j2nnlJ6K1%lKMjqj5k1
-9183a092j4j0j2lJ3J9J8QLrqJ0L2Lj7j7j0j0j2JJj1NJ1J%RRJ8J0j9k0j1kKopPQJLJMJ6K1
-9138a056LLoj5k7j7Jj5k9pQlpj3k4j9PK3J3RK4J4mNJ1pk7j9jMj4j4J5K5K9K0rl1rK3K9Qj3
-9095a112k5jRlnkJ2J9jrnmpk5j8Lpj5QK7K5J7npk5k8j8jJ7J8J4J6J5pk9j6Joj8lK3L3Kj4
-9051a157jNjJ2J3k6l8pJ4OMJ5Lmk1j2Pnj3j1qnNnk5j4J4J8Kj8j3Olk4rJ3QqjJ5K8J3j4k2
-9007a264j7JJ0kk2j6J4L8M1jj3j2j9j2j2RK4J7J0j1k6l0j1ONOoj1LK3L7K1J6J2j1j3j1k0
-8969a247l3m4j8K0L3L2J3%MNk0j9oJ2kk7kjj9j6RJ9Rrj9jMj9k5rJ8L6%m5k3J8L2K3kk8k1
-8928a368j2oPK2L6J9j6j9qj0lJ1RkQJ8Jj5j5j2j7j3JJ1QNj2k2oJ9J6MJLJ2nk7pK1RQOqj2
-8884a360KOj0j6J2J3Jj0j6jkj1RJ8ol8j9J1J3K1L1K4Kj3k0J0L2ql6j7Jmj4j1nnj3k0j2J1
-8844a450jmJK2J7J1r%lmJ3QQj0j1%kKKRO%Qmk6j4nkJ3K8J7J0Rpj5j6pj1j1j2j8k1rjJK2L5
-8797a431J9jj8j0kmqj8j1j0pRJ8J5J9PQMj6lK2J3Lj5l6l5j4j6k7j7mlPK5K3K8K3K1Pqrj7
-8755a469k5%lj7k4%K2J4KRJ8Rj8l6k4PJ8K4K4NLQj4o7o8l8LL8L4OkK9M1Pj6mnkJ5J1oj6j3
-8712a520rQRJ2L4J9k0k0k5l0j4rqj3j5j3j6jJ8J5jj3j5j0Lkk6j2K4L3K3kkOQnoqqJ6Qj3j6
-8669a616j8mQJ6K1J4Lpj7k7j2J0%j6J0K%QMj5l8l5LK8J9KjQjpoj9j9LJ8J4%k7j8J5J6Pj4
-8626a688qK2K2J0J0NLkoj0KJk2j6j3j5mqk2j9MNJ4K4KmPlj1k2j8j2j4j3oK7J8J3J7rk9l1
-8584a799j0K3J6j5j4jJ0L1L0lj6oJ4Omqj2oOOLJ0nj2ml%pj9j8rj4j7jJ6J3j7k5k1j2NJ7J0
-8541a862NllMPK2jj8QK6Qjqrpmrj5nK5K7qj6lMk0j7JJ1Mkj7j9nnlLJ3K3J8lj0k0j7mN%j3
-8493a913mmmNJ0ol0k8qj5rp%J6J9PORjk0kJ4J5kj2orjql4l3k3k2j1J2L7L4Pk9k6LQ%lj6L
-8447b081L1K6j0l6l8j3J2Oj7m1l6j3J4K8L1J8r%J8K0M4M6nl6j4RJ3KmK5M9M0K5K8K4Pj3j7
-8409a867nj2k1k0j6j8LK2J0oj0pj0rj7k9k1KK0RmpLok6l4k7J2J9Krk1J4K8J2LLk4k9pLJ2
-8367b085qj5JJ2Qnk5mJ3Pj6k5j2kLJ4qj9j9kOj2k5rPpr%OkNJ0lKJ2Jpoj3pJ1J1kk9k8j8k0
-8320b313j2j0oJOOQJ2jrjlj1k0j8J6K9J8Kj8l2k4j7j0LJKj0plmj6l1j0K2J9nKK1%j8k2k1
-8277b484rJ2J3moJ0qk4qPkmJk4l6k5qK4L7J0j5j5o%k7m6l0j3prj6mrk1J3K8L0L0L4L4L6N9
-8235b482Q0P1L4%j8k4l1j0K2J8j9k8j1j1j7k8k8mkMJ2lj5mmk7l1j4jK1J1kONmk0k0k7k9j9
-8195b649j9oK3L2Nk3k7j2qrKK4K0Ook9k8kPoj2j4j6j2j1%J4Nj0jOpk5pJ2ml5j5K3K2Pljk5
-8151b814m1l5j2jomJ2J7QRJ6Oqj7j6j7j6J1J5Jok9pPj9j6j4k2lK1mk5j6oK5Prrj0j3l5m0
-8109c115rQJmJ6K7J5pk1j7j9l3j1J3ROj3l2j5pjJ0j2m2pJ2l%j7k5nqpJ3J8Npj3PJ5qj9j8
-8066c320j6%kk7j6pj6j0mlj0j9k2OJ5J0LnlO%j9k3k3j3nk7j4Lj7k2%J1lk7k5%J8%k9l5k0
-8024c710qMJ4J0Kmj6k9m0l0k8j8NOOj1l8k7j1Jj0k7k2qMnNMk1k6k7rMJ8J3j3k4l5m1j7J9
-7983d140J4%k0k0j4k0qj1j4k1l7l6k5j3j3kJ9O%Jj3j7j6j5k7rJJ1nj1j3l2l2oqj0Nql7k3
-7943d619LJ3rm4m4j8lj5m2m8m0k0j3j8rk4l2k5j6j0j6k9l3k7j1j2k8k0j4k1l2j2J4lj2j9
-7907e308l9n1m2k9k0j1j2ok2n0n9m4j9kk9o3m5l7k2j5k8l3l5k5k6k2j6j3k6l6l0m8p4q0o3
-7872f480m0l0k9l4k6k0k9l5m9n9n4m5m7n0l1k3m5o9p9n5m7n9o0n7o0o3n6o7q6r7q1n7m0n4
-7838h213p6q4p2n5o4r8r6q7j03q9p0r6j15j04r9j05j07j18j11r6j09j17j14j01j16j26j41
-7811a0882j80j72j56j51j54j56j67j90j94j88k08k20k10k09k24k39k59k79l05l01k89k95
-7789a5628l16l33l38l51l63l86m10m25m22m59m97n21n55n93o18o46p13p74q16q27q50q88
-7767b7729r30r75j008j011r83r31q34o74l71J34Q58J797K821L749M416M747M662M146L359
-7748d757K548J931J617J604J918K524L262L924M302M283L866L085K080J083K19m64r39j232
-7730C0854j390j427j382j311j237j155j066r74q98q11p26o73o31n88n59n41n22n08m81m35
-7710A3539m12l79l27l15l14k99k97l08l04k76k47k50k57k48k16k21k40k33k29j94j62j65
-7688G646j87j92j75j63j51j36j29j38j44j25j26j27j18j11p9r3j17j01q0q9r1p1n7p3q5j07
-7662D581j35j15q0n7n2n3q2j18j04p7o6p6o3m2l7m2o5q7j03j07p6n6m6k1k2m1n2m8m7m1m3
-7631B527n6n5o2n8k1j0k7o3p4n5m9p1o0k2ok3l3m9n1k9k6l8m3l4k0opj7k3j3k0m5n1m6m3
-7596A221l5m9n3l4k5k6k5k2l1l9k7k0k3j8j6l4k7k2k0k0k7j4k3m2k8jk2k9k7k9k1l0l0nL
-7561C30%k2m4n2l6m%j1oj9k6l6l3j4ljoj4j4j4jrl5m5l6rJ5j5m6l2k8m6k8kj2j7p%ol0n0
-7520d64n1k3Mj4qnk9l7m2m1k4JK4L4L9M8M8O0N9M0M2K7j4k2Kml4l1j7j4l1l5m3m2l7l0j9
-7483f83j2j6l3k2NRPLrj2j6l0l1j9j5k8l4jJ0nPMk6l0j4k2j7j0pj6k3k0j3pqj0oLj9l6k1
-7442a223j7k4j9MK4kk3j8j4j4kj6k1j9k1okk6m8k6PJ1Jj7k8k0nkMKj6l3k5MLJ4J6lk4l0k6
-7401a680j4j0j4k7l4k2j4j1Mj9k7JJ2k2m6l1JNrjQO%j9k6l0l0j3kj3j9j0k2l7j7K1K1j4m5
-7362b199m5m6l3l0k7k0k2k0j1j7j4Kmk9l3j7NK5L8M6O4O8N0K0J2Ooj2NL6M0L6J8J3J7kj2
-7325b098%RJ3kk5j9k4k7k1l1l7l3k3j3k2j8qj1pj4k4j9lnk0l1l2j7qQqk6l1k7j8rMrm0m6
-7285b772j7j0k7k6j3qk0k4j8j0LRj7m4l1r%J6L8N5O0O1O8N5L4J7Jpj7k4k3k1j7j4k3j4oj5
-7247b810k0k0k2k3l3l5k6k9j7rjj4l3j4Lok1j4kmrmok5j4k3k3j2j1j6llLlj8k5j1j3l1j1
-7207c408KKnj9j4k5k5k1j4j1l8m3k0j4k3l3l4l0k0jPPj5j7lOjk8k9j8LPJ2Qrk3k2j7j3l0
-7167c969m3l6k9k6mj3k5k0j4qj7qJ4OoJ3K0j0k8m2m3k6k3j5j7lJ8J0pqj9l8k3j5l2l2j3j8
-7129d549j4k2m0k8j7oP%ok8l4m4m8k5j1j0k5k0Lmk6l1k1nj2k3l1k8m0m3k6jkj2j9k7k5k7
-7091e320mK0k4m6l8j8mj0k8l8k7k0rj0k3k0l3m7n5l0k0j9nj2J2L1Qr%J7kj0nNKj6k8k3j1
-7052e869RJ2Ojk7m5m4m0n0m7k0j3j9oj2m5n6m4l2m0k6k6k9k1k4m1m1j5J9ok4j2k4l3k8k1
-7016f735k6m4m5k7j5l4o2o8o8n4k4j2mqk3n6n3k9l4m4l6m9m0j6j6j7j9l6n0l4k4l0l2j7j6
-6981g897l3n4n6n7n6m4n3n1k6n0p1o0n3m5m2k6j8l5m1k9j5k5n5p9q4q4o8m6n8q5o7o3r2q0
-6947i698n7m2l7m6n9n9n2l0l7p5r0p2o7o1o2n4n1o4q8r7q1p9p0o7q6q6p1p8r4j04j03p6o3
-6914a1956r1j05j08j02r9j24j38j25j06r3q1q4j02j28j43j51j53j27j03j20j26j24j32j68
-6890a4789j98j87j49j41j62j87k02j92j88j80j78j97k23k29k19k23k27k29k09k05k31k70
-6868a9215l02l15l10l19l15l05l31l55l36l39l66l95m30m52m73m77m99n35n84o39o95p47
-6846b8734q05q59r25r80j060j126j193j278j359j444j501j564j617j622j629j629j579j444
-6828e2348j179p15R6J503L689O541R559J1969J3290J3492J2359R799O543L520J165m55j467
-6811C7361k024k256k278k193k041j885j737j606j480j373j326j257j154j095j033r80r40
-6794A0703q95q28p67p36p20o82o65o23n54n07m81m50l85l14k91l03k85k47k26j89j50j52
-6772B53j76k42l20l50l69m07m15l86l65l39l21l56l66l49l14k81k65k57k49k42k35k18k13
-6749f782k02j82j77j76j77k21k58k82k89k81k63k43k39k34k43k50k74l09l31l29l19l54l77
-6726a2792l73l52l49l53l60l66l67l63l42l62l94m08l99m11m41m64m71m75m81m92m91m83
-6704b1789n05n49n71n95o25o47o68o79o78o83o96p31p88q28q72r35j013j054j069j098j137
-6683c8210j164j200j248j302j383j516j690j877k050k193k301k397k495k558k580k588k603
-6666g1355k601k501k166j377J26K580N977R520J1986J3097J3159J1532Q050M244J432k2l7
-6649A644J380M119P494J0211J1656J2090J1101Q246M650J574o49k092k930l314l431l381
-6633E8368l243l074k894k737k572k413k264k144k047j943j842j739j638j561j469j337j222
-6616B2229j182j165j140j131j151j196j224j242j282j305j351j380j390j408j472j554j619
-6599C7j687j751j816j888j967k027k070k099k066j974j892j807j605j188l84J121L595P053
-6581a4415J0759J3314J4387J4563J3074R482N527K448L31r73j719k105k277k312k282k189
-6565E5613k059j940j844j761j660j526j405j300j210j127j065r90r08q60q34p97p46p05o80
-6546C2196o51n98n50n02m48m16m06l95l93l89l83l93l94l80l82l80l52l32l27l26l07k95
-6524B3197l13l17k92k68k46k16k11k30k41k51k23j90j74j85j93j95j76j34j16j33j59j75
-6502A8559j73j68j71j70j55j53j56j34j19j28j43j57j42j19j00j00j20j34j21j03r1j03j16
-6479A5483j24j32j43j37j18j02q2p1p6q5p8p8j02r8q5p3r2j14j12j02r0q8q2q0q8r1o8n4
-6451A2838n9n5p1p4m2k7l8l9l8m8o4p0n9n8p7q9p8p0p8p0m2l9n0n7o8m5k9n6p2o2n2p6q2
-6418A0904l9k7l4m1l9l0l4o3o9n3n6n3l5m4n4n2m4k5k1l2m0m9n3l1k0m9n5n4n3m7l7m0m1
-6385I490k7k5l8n2m9k4k9n0n8o0m1j1J5K1j2l2m7m0j4j7j9j7j9k7l3l4l5l7o0o3n1l0k4m0
-6351H411k8l8l5pk0m1m5m6k0j3j9l4k9j6pNJ4oj5j1l2m9m0l8n3k9Lj4m9n3k4k2l3j7j6k9
-6315G505k3k3k2l3k5ojMj3l4m9n2l7k2l2j9J0J5Lj9m3l4m4o3l9k1mK6J7qk3j4kr%nk2l1k9
-6276F779k4j9j7k3j9k5l0k8k0%Nj8k8k0j3pk8m1l0k6l8j8J7K3kj5Jql3m3l4l1j8k2l2j1O
-6239F110PnKmk4l7l9k6j4k1k3j1j3m0l2k9k4lKJ0j1j6j5l5m2k9k3j0LOmqLj1l0j3J6J3j0
-6200E570k5k4qj6j7onj0LJ0Jj6k9j2lj3okj0k1k0k3k2k7l0j8j2rLoj2lPPMqk9k2NJ1qk9l6
-6157E084m0l0j9%K4Kk3l1k4j7l0l6k7j0J0ml0l0k7k4j9%j1k9j7oLJ0RJ2L1M2M2P3O5K2QK8
-6119D981M0K3j3l1l9m7l8k4j5nj2j9j8k0k1j7k9n2m2k5nJ2J1K2Rj7j6k3l1k2k0j8pOJ6ql0
-6082D456k6%pj6oPRoj5k0rkJ5%l0j4moJ0J4j6m7m5k8k2k4j5Qlj3MJ1j3j5kpj1J1J0j3j0n
-6040D105k7l8j6llok2k8j2kOJ1J2MjJ5K0J1Mj6m2l1k0k5k8k5j5k8mM4L5j0k4j8%k0l6k2j0
-6001C735kmJ2Pj8k4j3j9k5j2nj3lj3l4j8LlpNLj7l6n0l8j0Nlpmj2k6l7l2J0J5NJ2L1L8L8
-5960C434O9N4L7K0Pkj5j7JJ9J8L4N7P0O5J9j3%K4K6%j9j7k3l5k6l1k9jlk2j4k9k8k4k3jJ3
-5922C595Kl1n2k2MRmj7k5j2j2j9j8kKrj3Mnk2k5k0N%j2j4j6k6k7j0jkpk3oK4L3K1L7N3M8
-5881C385N3N3J5j3QJ0olRpj6QNm1l3j1j8j7j6nL1M7K8ql9k2mmnql5l0lPqj6j2k8l2j2j7j3
-5839C177J5Nm%j2j5j0j8j2qj1l4k4LOK0K8PoNKpj5k2k0k4j0JKk4k7nnk3k0nOK0J5%JJ2qj9
-5795B937j2QJ8%j1k0k9KK5K0%k7j7J4%k1k1j0Mj4l5j9lkJ3K1jk2j3MJ1Lrj3j9%Nj2k1k7n
-5754B702J7Rr%Plj7jJ5J9j2n6n3k5KK2L1J4Jmj5k7j5K0K9LKmj1k1l0j8pNK6L5J1k7n2k4J0
-5713B549LoRJ6J3jkPJl1j5J0Mj2oRJ4rl4k4j2o%j1j1jlPJ1j8k9j1J9J2j0JK0Mj1j8k2j2p
-5670B387k3k1L%nrLJ3Onk0k0kK5L6OJ3K9Ok7j9j4j1k0j9j2j2j1nJ%jJ3qk1Ljk6l8oJ4jlj
-5626B197K1J5j1kQ%Knj5ppk1kJ2%J2K0J0oj4j1j5j6j2jJ4Mk2m1l8MK7J4j5k2j5j1KNROlN
-5583B075J0rk5oK9K2O%k3k7j0J7Nk0j8qj6k8j8nK0K4J5LjnJOj0k2j2j3k5j4k1k5QK0Kk3j9
-5542A860NL8K9Ojk2l3k2NJ0mj6l3j6kj0j1jNkj1oJ3J3K0J5P%j9qj4j3p%lJ1J6mj2qj7k9j1
-5499A718LMqj9j7k3k4PK0J4J4L0J8j0rklj2k2j1pj3J0J6j5j5npk4k7j2PNmjjNKj9k7j9mJ
-5456A514J2J6%JQk4l7rjlLJ0KPj3n1l7MK8L9K6j9l5k0MK5Ll7n0l2j2OK5L3K5Lk7l0j2j7k6
-5415A302j3RJ3%%pompk3l5j1Kpj4j8k8j4NJ0OJ3nJJ1qj9k3j1Nll9l4lRKj7pJ7J7j3j8mk1
-5371A010l2k7rK4K9K2%l3l5k6j4j1MJ0JKKk1l4j7j7j8j1J1L5J2lmj3k9j7j3lqrkj0KRk1l7
-5330F99k0j3KJ2j1l1k8mRJqj1k8oK2K0J0JNol2l7l1k8mMj4k4l1j1mrn%Llpj3k8k1j0k3k6
-5287B61JQj3k7j7%Jj3j4k7k6lmj6k3k3j9j8k7l6nQk1k3j9k6k6j8l%k6l0k5l1l9k5Nkj9k9
-5247c89k7k7k8k0qOJ0j4m5l1ql0m7m2l8l5j5jKmk7l0k7k2m0o1n9k9j4k4m2m7n2l8k8k3l7
-5210a391m9m7l0k8l2k4l9n4n9m9l2k3l6m8n0l3l4l3m3n8q0q5o6n4o2p0o6p5q3q7r4q5q2j00
-5176c281q5n9n3o6r7j26j19q4p1q0r4j13j24j15j16j27j30j29j14j32j65j62j55j60j71j83
-5150f311j78j86k12k04j88j95k10k24k22k13k26k45k38k32k30k24k01j95j80j48j25q3j7
-5127a0687P2J52K31L45M61N89P70R87J208J405J559J673J785J881J903J848J735J567J375
-5108A0859J198J004P81N95M39K88J66N5m3j17j44j73k07k27k33k55k52k52k60k64k58k35
-5086A2465k31k39k44k36j96j82j90j91j92j82j78j88j86j57j38j37j28j31j39j41j33j04
-5064H622r9j06j12j24j15r5r1r7j04r6q8q7q0q4r0p5o7n5m7m8p5q6o2n8n2m5n4p2p1n4m3
-5033F190n1n5l4j9k8k7k0l5m2n9o1m0l7m7m2l9l2k3k7m7l9m6n1l5k7k2j5Jj1m6p0m7j8j5
-4999D984j6j9k1jjk2m0l1l3m6l9k1jqj7m4o2o0j4J6kk3k8j3J0nl0m0k0mj7k5k0k0j7j9k1
-4962D210k0oQjnll7l1j5k1j2OOqj0j8l6n2m3j5j4pJ7Lj9k2ork5l2l4k1kRlk0k7j6j4k2k4
-4921C609lRLkrj2k1%Ok7k5J2Rlqj3k4j4Onmrj6j0poLK0J0mj6k4j6opJ2Oj0k0j4PLk1j8k3
-4876C318omj1LJ0J0Kj4j4Lkk4k2rj4j9j3mJ1%k6rj6k2NKrRJ7J4rl4k8j2NK0K1nl8l7j8j6
-4834C015qlKPkkj2j7rJ8K4QL%j4j6j5j7k0mLjlmj1k0j6rlmLRkMRj0k8rJ7Mj5LMj8j4k5l1
-4787B771j6mJ9K5J8Lj1k9k3RJ1J1Pqk3m3l4mMJ4K0K3J6qj0j0k7l8k8j2k0j2PKJ4J3NLNLm
-4746B639J5J7KmlJ5Kk1k5j5j9mM0J8kJ3PjqoMJqkmokj0j3J3J4Mmj0oj4j5LK0K6Mk3k3j4m
-4701B591MJ1J3Pj8k9k4k9nJ0joj9JJ0j2mQok3pPj9j3%jj3nK1L7Nl1k2PNk3k4RL4J7NJ3J0
-4658B491oj4j8j6nmj0%LqoLL0J8j4qNj1j5Lj3l0j2o%J1J8Mj6j6j2j4j7j9rQJ1kK0J3mOPM
-4614B350kOJLRmj4%J3K0RJj2l1l3k0j5p%%QJ0J4K6qk4oJ0lrQkj9NK5Qj5j7j1QLJ7Kk8k4k8
-4568B224k4k2lQJ2J1oj4J0K4J5j6rmjJ1J1j6l0j4RK5RppKmj2j4MK1K1J6OMOmk4j1J4J4Ko
-4525B231rj6pj6k1j0qNJ7J6Qj6k3lJ7Qk7l3j2nj1rQJ2rj1K5L5MqQjk5jMj2qoJoj7QJ9J0%
-4480B106rJ3kj9j4j8j8rkNL1M8K2rqoj3j9j2j9pJ5K5j0l6k1mKpoNj5j9L1J6kNJ5K0Mmj8j3
-4437B024j9k8j7LK6L0J7j2k2rQJ2rJRLj6k4k2pK1Nj2j3%K3J1nk5j4J3%j6j3j5MMj2j0MJ0
-4396A908J1J6J1j3j8rOL1K5%j3jOj5l1k6mJ1J1J1J5J7K4J4mJqj7j7j4k1j7mq%NJkj1PK7K5
-4354A930jrjLj2j9k1k2qOJ2L1L1J5lk3l1kLJ3J3j4j6oK%rpnJ0K7K3nmMj6k2mOKjj9k1k3j4
-4309A793RNqrQOJMonJ3Qk0j0J7K4J9NQJ8K2Pk0k7k0kQoj0LKjRJ3mk5k4nJ3J1J8L1L4mk0j3
-4263A870j3j7pj%j9k2J6Rolkqpj4j8j1KJj7rJJNJ0PNjj8rlOLpjPJj1nJ7K3J2lj1j1k4j9j2
-4215A687roOJ5Lkmj6j5J6M7K7j5l1j8K2M2L0J0J1J4J5Pk1l2m1j6ONNjj7qQK3K1mk4k7nJ5
-4174A723Nmj1j5kRKqoJ3nj8j9rJ8J8J1kk0k3j6mJ6J9J0qk0rOLNKloNK1K1Lkokj4j5j2j1j6
-4128A624LJ0Kqj4j0j4j7j5nj3j9j5kK1LrmlL0M6L2Oj7j1J3J9J2J1J9JnJ5Qknk0m5l8j0RO
-4086A589opj6j9NK0L0J4j0j2JK5J0%mk0nkqJ1K8J3rrLOj0%nl3k6klKJ1J5Pj4j6Jj6l0j9j8
-4042A472j2MJ3J5jj7k2k3j5KK0K8L4J7PJ3L2M0K6J4NPj4k9k8rOQKk2k0j0j6j3%rNK8J1pl6
-4001A506m5l5k2r%j3k8j1jj9k7k7l5l3k3jL5P9J18J26J21J37J22N7%l3m2l7j8qk2k7k3k4
-3967A738k2l8l6j1lRLrj2k6k7j8mRJ3J2Qmj0j3j2qJ0Rmk4l3k7k9k5j1KpnK1Omj6l2k8rj2
-3925A321j4k6m4l9l0k6k1k6m5m2l4l0k5lL2R4J81K21K32K52K25J56Q4Ol0m4o5p4o7n1l9l3
-3893A996m8l2j0k7k4LJ1lj3j9l0l1j5K1K1j2j5RJ9ql8l8l6j9JRjMNnlQml4l6k5k0k2j7RJ7
-3852A548Jj6j7j5k1k0rnMLpj0l9l8j2MK5N8J03J16J21J26J07O2K1j0n2o2m3l9m5k5lKlj4
-3816A796k4j3%j5l3qK6J3%RQj4k0pQJ5RrrkOJ0kk5l0k8j6QJ2QLk0k3rjjjkONj2oj0j1mjj
-3769A585J%lLJ9K3Qj0OK8L2Qj3k2m0l2nJ7Qj4k8j0jrOJ8RJJJ0OKJ5J8Lk1l2j7qk2rJ8J5j7
-3725A547k3oOMokK1L3J4pk5m0j8J0K5L5K8J7J3k1l0j1JmqJ5J2M%k0j5J7J6K4J0j1k2k3Ko
-3685A556k4j9J1L4K0J1M3L1j1k4k4l9k0knmjJ4L7K2j4l2k3Nkj8k7k8mJ5QnmJ3J7J5J8Qj4
-3646A534k4j3LJ2J1PoqJ4Ok2j8J5J8lj5%J1J1rk4j4QK0Jj1PJ4Nk1m0k4rjQK0J4J6J6NLRr
-3603A517k0qJ0RNj2l2k9j0J4J9L1J5j3l8m5k0m%kJ2K5J9%k2mJ9J3Kj0j3J4J9Mnj9j4j5lK2
-3563A431K1J9J7jk9l4oJ1K2OnLmj7PJ5qRJ8ooJ8K1RMJK2Ol8k7kNJ5K0J2Jj5mK%KMj4l5k9
-3518A441j4J8L6J2l0m3j6LR%j4qk0j3RJ5J6J1MkONMml1n1l8nJ8L7L8K3J8oj9j5pJ5K0Pqp
-3476A414j6j5OJ8K5J3rj7j4KQJ1J6Mqppj1prmJ1J6J3nj3j8lok2jK4L2K1RJ2J3j2k3j0ooj4
-3433A405j9qj1j3kK2K9J1j7j6L%j7j8k1j7J0J4J1Nj5k8k0OK5L3K2j0PKj2mkjrJPj3l0j3K3
-3392A320L1K2PKppKJ6K1j0k8j4jJ1K1J4okONOJonOPj1j8rRNLLj6k0k2j3JKJ1M0K2j4mMj0
-3346A375k3k5j9j3qOJ6J5JJjMK2K4K8J3k5m0l2k2J1L8K0rmmj2RK0J6Rnk0j9Okj9lkoJ0Kk1
-3303A312rknK6K8lk8j4J3K3Oj8KJ3lj8j3j7mJ9L4L1K0jk0l4l3l1J7L4J9K3J2Pj7j3pl7m7
-3264A265j1K0K5J0pmJPLJj1pRK0J6ROKnj1j5jOk1m0k3J9K2j1j7QJ5M3M5Qj0j6k4k0qnJ9L6
-3221A348K5j1k3qMj5k5mPK3K7NKmj8l1k1JLJ9J7Nmj4k1k3j3nJJ0J5RJ8OlKMOJ0mk5j6K2K4
-3177A325%pj0J0J8J2Mnj5j7j7j1%qj5KJ0K0K9jl3k3pNJ2nj4mK4K7j1k3j1nJ1L3K3lj2pj8
-3136A283j0O%kPNnj7j5mK0K6MjRNlk5k5joLK8J1k6m3k7rqj3j8kK0K9J9K3J9jrOj5j1NOJ0
-3091A248jj3jJnORLKJk%LMRJ8J8J4Nmpk4orj9LJ2J6J7J4qk2j2RRrj9KJ8RJ7KK%kj5j3OKl
-3041A285RJ1Jj3pj9j6RPpmJpORKnmnJ5QKJ7Lk8m9l5j8KJ7K7L2Ok9l9j7LL2L1RJ5K2OqrNN
-2994A278rj4k8nqoJ5J3K0J8ml2l9k2MJ0JRJ0j4j5J4Rk0pJ6M0L2J4pj6jmmROj8j7RokPJ0m
-2950A242l0l0pjPJ9O%qj7oj2k0j1J6L3J5pk2rPNmKKj3kJ9L2L0%l4k1qJ1J1LJ4K0J9Opk4j9
-2906A207JJj7j5j3LOJ5RKoj0OJ3Qnkrj3J2K0mj2nrj9rPK5J5poPkj0lQJ3J8J6nj2j5jj0l7
-2860A156k3JJ5OLPkmLOlrPNj9k2j5kJ1K7K4J1RMJ1J4nj9j0%JJ6J5ooOrj6lkJ0RJ9J3j2oO
-2813A222K3K3j2l2j0nj0j1OJ0Nj3l6j2QJ4K7K3OjmMkj2j7pj0k4kJ4PMK1Pl2m9k1PK5PQ%j7
-2770A132nP%j4kJ8pj8LRLpj1JMJ2J1J9J4J1PKkk3LJ9P%nqj4k0j5ORRQmPKKnj0j5lJ1RJ0k
-2721A165j2j4kJ2j0kJ8J0MJ6J2Nnj5k0k0mNmrNQJ1J1rk0j8j3nMOnJ5L4L1Mj6onnJjonJ3K2
-2675A181kj5pPNj3pJ3K3Pj5k0j9KPj5j9rmLK4K5Nj4k2j1J6RpNLJ6jj9j3rj5jQoj3j4kJ2J7
-2630A096J1pj3k0k1oJ2OJ8J0j6oJ8L2K7K9Pj6j5j4j7j8kJ1RK8Mk1NJ5moqqJ4K0nk4j8kjp
-2588A097%LmnJ1K1J6j2j6mnoOLj4k2rNPMRjj1JJ0K8J2rpNJ2Mk8k3Jmj0%j0j8lJ2K0Pj4nK7
-2541A081J0j4jNJk0k2j6j5qJJ6L2L3J7P%jJ0Mkk7l5%J8J2lMJ2J4NLOOQJ3J7mk0nMpj5j1R
-2496A122J3Mjqj6PJ2lj0j7J1K2j7l0k6j1PK2J5Jj0j4oj1qJ1K4L0J2rk4%L9J3mlk3j4Okj4
-2455A090k0j7pJ9J6pj0LjnJ2J7Lj0j3k1nRJ0J8Mj0PK8L0J5jmkj4k9k4pK8L0pj9Okj0oKjj1
-2411A084n%QLpk7l2j1J8M0L5KjQ%PMj0kPJ7J7Mk4m5m1j3K0K8J4j3k7pLJJ7K0Nj9k7jK1J2
-2368A083J8J0Jk5l6j4RNMKLJ2J2NJ6K7nk4j6Kj4l0%J5JNKNPJ0J9J3k4l7j6lJK0J9MJ1J2j3
-2325A096k5j8l1k2LMJ1QjQNj9j5KJ0K1J0j1MOJqj%JLqmPOJ6J6QQj3k6nmj9nOkPKprKRPPl
-2274A038qj3k0k6k6J0L5J4j1PJ5nMK5K6J3MRK1J2j3k4j1kj0k2l1j8nj9l0jJ7J3J8J5J3J6
-2236A030Qlj4j2NqrJ2J3%lkqj3rRJ4RMNproJ0K2J0KjjjQk2m2l7j6mL7M9K0k1l2k3%NNK6K4
-2189A024O%moJ5J9Lk6k1opPOj4mJ3ROjokJ0qk7k4k5k4%J9L4K4J0pj5lJ5K7J5j4pKJj0k4j9
-2144I61j0j1pNJJ2K2K7PrKK6J5RJ2Molj5j7j6nPj1l2pKrj3PK7J4kLJ6Kj1k0qMmnrmJ1J2J9
-2097I93L5K7J1J5qk0k3k1j7JJ9J3%jRjk5j8KJ4krl%nqklqjK6L5J7J4ql7l1k2j5MJ8J6NMN
-2052I95QQKJKJ5Ok2k3j2KJ4QOJ1rk2j2jLMRJ2rk0nOJ0J1J2nj4nRNQ%j3jj2j6MPlrJK1J6N
-2003A008LPj5k3k5j2J6K6OrK%QK5K3J2kj0pk4l6j4p%J8K3J1j5JJ1lkQqk3rJ2QlJJ4JoLqj5
-1957I71nJ0jJ0K6J2nj6%J6J1nrJ3Nl1m1k1j%nJNJ9Jj6RJ7Okj8j2ORPNQjqllOmJJ5jj7k2K
-1908I44K1%j7nrpQK4Ok4k6oL4K8J2Kj7j7nJ2Nj3j6mK0K8K3J7J0Rjl0l2PJ1j3k0l8k1Jmmj1
-1865H82JJ4J4QJ5K4QJ4Rk8j8Koj1rpJ7M3K9j1j9noj1J0L1K0ql3l7k3oJ8J5Jj2jJ2J0Jj5j7
-1823I15mLJ2J9jj1kJ0J7J5oj4k1k0j9oJ1J5J0JK2M1M0Mk3j7J0J3j3qoj5pjMkj9mPJnLjqJ2
-1778I52J9Jj6k0PNj7kPomJ2J5LMpmJ1j3k3j5j8j0mkMkj4j1pJ6K7RNm%MJ8K1NjMK2J2j4j0
-1732I59J5K3Oj2j0qooj0pmj4oJ4J3Pkj1qj6j0J4Qj3j5OL4L5K9Lk3j4KJ7Pjj3k2mPJ2J4Lr
-1688I84mj5qJ6J5Nk2k9j0Mlj8j0J2RJ4J2k1rJ3mj9k5j5QJ0kK%rk%PjkJ6J5Roj0J2jjqj0o
-1642H93j2mMJ9RjNKk7k0J1K7J4j3k5j8QK1OKJ4OJ1L1K0J8J2j0m8m2mJ5K4K8Poknoj9k2k3
-1600I00j6J1OoJ2J0pj2J4J8jj1kMjJ1Nj6k7ORPJ9Ook0j9qjj2ojj5jLj1j6JJ5K3K7nnK1J4
-1555I17Mj2j5KMlMONJ2mj1j4j3RK5K3jl1k9j2qqNPoj2LK9Jk0rjJ0qk0J0L3K9%oQPLrk8j3
-1508H63RJ7J7J7pj5J8K1MLkj2qnJOKj0k0j2mo%ll%P%j6qQJ9J7MkJ8J4j9l3j6MK4L0J0j6j9
-1462H97rjpj3KpjRRJ8J3KQrk6JLj0PJ9Olmj1k2qJ8L1Lk3k0j3LRj1l2j3K5N0M3J7mk7j4PJ5
-1416I27J1K0Pj2krpj9j1jOjojjlJk3k3nj0kJ5lk2j5jK4K6J8QPj0j5Koj9k5j7PJ4J3J7NPJ8
-1370H84KKPOP%J3Qj6j7noKJ2Kj8l0k1j6j7j0OK5L8J6j6j3RQplQJ6K1J4ONNJLJ4j9m1j3Nr
-1324H68j6OK2RKLMmj1NPor%%MJ1J1J0lk5k3jOMj0qK3J4%JNJ2Jrj1k3l7j8JjLKnjJ1nJ1K1
-1275H51nqpj2j6mlkQJ9J5OJj1j2RK7K3J4J2kk9m4j1L5L9L1%l3j0J4ml9k3KJ5J6J6lrrpqL
-1231H45L3K5oj6%K3L1Qj1jNlj1lJJ8Oj5k0JJ2j9k8OK4Okk0j9j3j6qPJ9J1j3k7J3M0J8J6K8
-1189I45Ok8j4K4J7J6J3rpk4m6k9RNk4j9K1M6K7nj5j9j4k0l3k4JNKJ0Jj3N%%K6K0oKL1K0k2
-1147H81l2j2%p%OKJ2j9k9J1L3J7jj1qqrlOj0j3j9k0kJ8K9L6L4K8K7mk7j5pqrj5l5k2K7K6
-1105H48K5K6J1Pj7k7mjoMk0k2K4L5Lrj4k8j1J1Rkrqj6rK1J9J7Mj5l5k2KRJ8KoJJ3K6J9J3
-1062H86Nj4j1Nnj0j7j5%J2J6lj2J3J4J8Ql0k8nqKJ0K1Oj2nnj2j2J5K6j2j1Omk2k7oJ5J0j
-1020H01loOJ8KpJ1L1L7J5k0k3j1k2j8lO%j%rMK7K9LJpj3klk%jj5k5j5K7L8L8J5k1j2LQRJ3
-974I03J0J7J6j9m5k2KNlj2%J7Mj5lmpJ1J7mj3pLK4K7Pmj6j8qmk4l0OJ7kp%ojOQJ2Pj6j7R
-927H21J1OKJ3%j2NJ3noKNj3j9mLJ0K2K5Pj5j8kJ0ok0j3jJ4J9J6Opk1j3j3jRqNJ0JNK0J4l
-881H74rkPjOlqPMj1j3kRQMPL3L3ql1m4l1pj7ML2K7%j4KJ9J2jLoj8qLk4l9j6J0Rmj6KK0J5
-833H17J8K3Lnj1j4j3oPJrj8nLJ8K6Roj8kPmJ4L1K3lk1oRJrj4kK1J1Lmk7j4K1Qk6k8mjmJ0
-786H10j1j4J9K5KqKJ1J6J2Mnj8j9j6kJ0K0J1mrknjJ8K0N%PJ7Mjk5l1k7k6j5PJ5OJ1%qlmj0
-740G88lJ1Qmj1k6j5MnmK1J7Jj2j4QK3K4MKJ1qk2LK9L7J4jkj5kQRj1k5KJj2oQJ0kj3ljk%k
-692H22j0k5j6NMj7l5j8LJ5L0K6K8K3J3rj7PJ3kj5j5jJ0Mj3j6lLJ3J5LPJ0rj3qj0QK2K1K9
-650H82J2j0noOJ3J5ok2oOLj5j7mmNOmmrj6j3PQrNJ1jqmOJ0rj8j1Omk4jK0J9J6J1j0k9k8n
-602G65J4J1J0J2POJ3RNk3k7lnj1oJKnj2j6qJ0K6J9J4J1ok7k7j5LK5J3QQj1k0k3nJ5mQPJ0
-558G78K5K2Mppnk0k2kOJjJ1J1j0jOpk0j5J2K7J9kj7j7j6kOMPK5J1lJ2J8Kj7k3k6j4J0Lj3
-514G53Njj4lJ9LnOMj6lK2K3J5J5J2KmmoJJ2J7j0l5pJ6J2%j2j3J0L1J8j1k7k6l7m1pK5K1M
-471G64QLlOJ0QPK0L1ll2j9qj9j8j0%j1KK4jnJ6Nj2k0j5rkjK2N7N2Rj5j7KPMqj7oJNQPlj8
-423H06k5mJ6J6npjJ1J1J0J4rk5JKkJ1jj6q%l2m7pOJ0K7L2pl5j7J1K2K4J0Jjk3j9OJ0LkmP
-378G70J3oJKo%Jj2l0k6jNlljOJ7J8J8K9J5j4nMrk0j4NJ7J3JQ%%ORJ2NJ2J4J6Ll6n1m9j4J6
-331G36J1QL4K9mj1KK1RpK%j0l6m2j0QK1J3NQLnj1j4rj0j3Lj2k3NL2K6K1PkmOKqkJ3J1kj7
-285G84k0k3k0j6j2ML%nj0J%jK1L4L0J4j5j2K2K9Mj3j9k8j9NJ8ONJ5J9J0Pmj5j1qrqKJ8L0
-242H13J7Nqj4k8k3LK3K2rk6%jJ6K0NKl2l3j3pJrj6%J1K4K1oj9qOKlJ9J7nj1j4nRkk0QK1j
-196G52j3oJ8K2LlQRPlj1mJ4J3NJ1Nj1plOknmkj1j9j5jJ8%lRJ%j0LJ4Qj4j2plPOJ5J9Lok1
-146G80l5k3NK6K0qojNJ1rkJ0rk3j5lJ1K5K2K1ml2k8OJ3Noj6nK1K0Pk7k8PK3K2J7Qnj8j0J0
-102G82K1Jm2l9QL6J0j1pJ0J0qkJ8L0L8j2m8l7j9KJ9QnLlk7k1%ONLJ6K5Rj0JkMJ7J5kJKmj3
-56G88mJ6Pk4k7j6k1k0j2qpJ4K0L0K7LrlLOK1Oj3j7j6%Noj3j9k5j3K1L0M%J0kl0j1K4K4J0
-13G53RJ1%oj7pJ2NJ1Kk2j3KOJ7J8j0k0l2l8nK8J7%J3K0Oj7j3j9j7JrQJ5J3J6Pj2kMK0K8K0
30H03Pk0nJ0mk1ook8j8J8K4J7K1K6J5pj8k5j8KJ6J5j3j7Ork6j2j1p%oooLMJ3J1OJ7J9J2Pp
75G76k5k0oON%J7J2LJ0Rkj1PK8Pk6l7rRJKKnJJ7J9MOJ0J4ol7l6k1oj3%%JJ5J9NooJQmj4j3
125G11j6rLK0K6L8K7LmpJok0j9pK5J6l%j4k2kpk1qJ1J3J2Rm%nj9j1LLJLJJ4OrJ2K0mrj3j6
173G23rj4k6p%jJ1K1J5RnJK2K1L%Jpj4jJ4pj1nj1k4j5PK0NjMJj2j2%J8K5%j5pj1j4j4oOK7
220G05K8J8OoMNqk3k4rPNKJ2J4lrj6k0j0J4L0J3KKj1k3j6oj0oj6j5J5L5K1QpmJ6J5jMJ9K4
265G81L4J7j6l5l6k4nJjj3j5MK0L6K5mj6k7j5j1KJ9K2QJ5J9nj4pmj1k5l2J5L2J5%j8j4Jqk3
307F87k1j1K1K3kj2j1PJ5J0J6QJ4J6jj0lMPJ8K0k6n4k9J1K5Ok1j9nJ3J9LqJ0J8rk1Mkj3lj
350F93JLlljNJ2J6K4J7j3k2j7j0pj6kJ2RJ6nj1J2J2J3%j9qJ0PJj1j0J6K3J9J0j2j4j4j4j8
392G01OJ3j1rJ4Mj6j0J4K0mk2oJ8J8Nklj0j0rOJj3J6K3PNnmkj7oRNo%k4k3J8L2J5j3qPlk2
439F99j6RK1RlnjjrqNK4K3Opj6j1k%j0j0NJ1lqj4k7k3J0K2NrJK3J6J4MMJKMlqkQQJ6K5J4j6
489G77l5k8k6k5J0J4jk1j5J0J0NK0K4L4K7%l5p2o9j0L6K8J0J2J3J4MMMj7j4NOrj1%J6Qjj3
530F89j2QNjLK3K5J0Lmnqj2j5k6k4j%o%J5J8K5L5Jj2j2qn%J7K7J2KJ3J3opj7j9k9k1nmQJ3
576G06Rkj9j0RJ1QJ1K0Kkj2j7J4Onj8l0pK1K3K1J6nk7j8%J3K4J4kNQ%lnJJoj7lJ2jk1qQJ2
623G37ok2oJ7J7J1KNkj9j6oNkl5l6pJRNlJ5L8K3Pnk5j8JJ2RMJ7J7pJOj7l0l4l2j2jKOKnmP
672F26ol0lK5L2K7J7Pj5j7j0KJ9J4nj0j2j4k0j7nJ0J4QJ0lmQL2J7pLNJ5L0Rj3j4pkLJNlj0
717G12j5%jj9j6OJ5ljJ6J9RQK5Mk6k7j5J1J5J2Pj3k3k4j0K1J6M%Lrj6rkmoKMRQrk4lJ6J9O
764F92rLRJ4Jqk1j8pqlj1j0kK6J8J1K0LJLJ5J5mlMpl2m2rJJJJJJ6K8J2nk2l1k5lK2J9OjK2
812F84L0pl0k9nK5J9LJKMj1k1jK5K3J5J8K8lj5qj1j5k0j3KNLNK2J1O%k1l1j4opJkOK9K1LJ
858G22jj0j2j5j5kPqj8j8j7j5rLJ9K0OJR%rKNj6k2q%lJ9K1MMJ0J6K0mk0oJ2J9J1jj1lJ3RP
905G16J8J7kqnj3k8j4NRRJ0Lj9l8m0j6j2j2J2OKJ0J4K0QNmk4j3orJlkjQPLjqOJ6QMmnOMJ3
955F53K8K3kj6j3j5j3OJ8NJLLNnj2j8k6mJ0J3Moqj1%K0J3K0Lj5J1L3K7Oj8j8poloKKj1l1k7
1001F18J3L4K3JjQrj2j4k9l4j8J1J5RJ1J2Krj5qrQJ0RK3J5J8J1J0RJ3jk5k0j6l4l4j6LJ2K
1043E96lk2rJ2K7L5K2K3J5OK1J2j2j2%k3l0j1KmkLkLJ0NK3J9j5j5jKOPJ0mrNjk1j4KQK1J0
1088F95nj8j9j0RK1PQkj1j7k1KJ6NjJ0pk4LJ5Pj3rJ0J1J3QP%mk1l3%J9J2KjMOk0k8j0J0J5
1133F41J1Kj0pJ2K0Oj0k4j2%J6K1J3j6l0j1PJ1qKJ6K0Pjnj1j6j0QJ2Oj3l8l8LK9PNK5nJK2
1176F58Oljjj0rnJKnpqqMlj1OM1M2J6J3J2mllj4k2j3nkRMj3j2%j0j0RNk1j7PJj0mJ6J0nj2
1225F11%J7KRRk3l2k3qORK0M2M9K0pl0j8%rnK3K6Qlj8k2%Qoj0j6j2QJ6PJ5L2K0nj9k1j3j0
1269F47%QJ3%j0MNMMM%rj4k0l6k8pK5J5ojJ3J5jj4j3j5j3RJ5J8J2qpJ1K2K8J5J0J0oj8j7n
1313F59nLJ4J6qm0j9mRK4J7PKjLNNjj9j5pj0kpj0j3j2p%J6K8K6Rj7qjrj7LJ5J4MpjKj2j0M
1361F23qpkjMMNJ6J3pk0LL3K2j2k3nOj3k1jMKJ9K6Mj3j8oPLJJ5K1QJ0pj4j7j9j2kkjMJ1M%
1409F37nkkJ1K3oj2j1j4NJ6Omnrj0j6rK2L6L1J6jj8k2j5j2k0k1%QJ6J5PJ3J9Ok4k7j0NQj3
1452F12j2%J5J2rk0pPJ7J6QPK8L2pl6k7oJ1J3J2J0nk1k0j4j2j1j7j2J7L1L0J5J2Lk2l3k9q
1492E80j3k3J5K7J4K0J5mk4KK2J6j%J5J0Jrj0J4J6nj8j0j8k2k0j3%NkqmJ1J8J1mkRJ2KLOQ
1536F42j0j2mKoj7j9J7L2Kl7m2OL2O%Rnj9KK7K7kj6NKrJoj1J7K4jj2j4j4%JJ5K8J3kPJ8Rk2
1582F64j9lNOJ0L5K1knj8l7j9MJ6J6pNJ4kk1j4oj3k1nK5J9KLKk4l8k4j1OK7J0K1K6J2ok5k5
1625F04k9OL1L2J4nj7k8rK7K9K9J5j7k8kJ1j%jj6k1jJ0%j7j0kj3j2K0L2J2jj1JNj1MJ8jj8
1667F29j0J4mkK1%j9j4j2j3QK1J0KJ5J4j3j5j4qJJ5K6K0J4J4JJ1Lk0j5nJJ%Jnj6j4qlKMkj1
1712F25j2j0LNj1j7k0kJ8J0%J4J5J2RJqj5nLKRJ1mML2K0%Kjk1k3Mjl2l5pJ4J7PokJ8J7%j7
1758F23nqj8j0J0K3K5Jk6k1%J3Mj0ML1K3lk0j6lJ2K1K0Lj4j4j2mkJ1K7Mk1qqk8k0mLkkNJ0
1802E94J6J4QN%Kj8l2qJ4K6K5K5J2J6J4j1k1k3lOl%OJ7J9j4k4k3k3mLJ1K2nl9j8PjlRJ9J5
1845F32Pj7k3qk0j2J4J6JOojK2J4Kj3KJ5lj9j9OK2K3ok7oNNLOPjQJ0qk8j9JJJ3J7Okj3k7j7
1892E69jJ9L4L1K8J0k1JK6j0l6l1j9orj7nJ3K4K6J7Kknj7j9jJ3NKj9j6MJ4J1J2J4J7J2j0k
1933F58Kj9j6pOJ6J9J4nk4k6oK1K1QLpk3l6j9K5K6j7j6J6O%kOjk3k7j9J3M5L5Lk3l2j8KJ1
1975E90%J1Mk2j3K6K1j4rJ5K3J7JJ0K3j5m9l7j0OK9M2K9jqJ8J5j2j7j0nkj1l1k6kJKLmRJ9
2017F16kj8k1j7qMJ7LOJ0LKj5j0MJ2J5jjqj7j2nJmj2j0LJ3K2K3J4kj1j7j0NKj5j9kJ6J6J8
2061E88NjLK4M0nk7MK2Kj2lPJ4j2j8rpLJ1MRJ2j8j3oqqJ0K8j1j6mj5kJ1J4Qj3pJ3JOJ%rk1
2108E95rMNJ1Jj2j5j5j0RJ2J4K3J8Lj7j2MJ5Porrj3k0pJ5J2J1kk0k3LK9J3J0K3K4J0rj7k8
2150F18j4ro%Qlj2nLO%MMKjMKoJ4J1j5%K4J7k3k5j5MK2K6J7Mj8j2PJ1QOnkmjKj0mQKjj7k2
2200F04NJ9K0%j9k2kK1K3Qj5k7k1j0jLkj4rMK2J8MOK1%l6l2pJ9J1jJkkq%QmOK2J6Jj4KmLN
2248F20lj2k2j2%Jj2j1K%rQJ1J8K0J4krk1k6lK7K0k2k1KkkJ4L3K9J6K4J6mj9okJnj0qj4j9
2292F00j6j2k%lMJ4J6PjPJ6J0Mk8l7j3nJ3L4K6Rrk6j3J2K2L0J8j5n%j3oj3o%rj9j6pkJ2mj6
2337E58j1kJqJJ7J1qj2j4LJ6J0LojLpJ3J9Jj0l6l5NJ2PJ7jj4omJ0K6J3j2kLj0QL0J2%lk1p
2383E69J1rj2pqj5j6j0%J9K7K0J4kJ0K4J4j7l5j2J4QOMj2nK4Rk9l9jK7Kj1j2KKOJ8K2Mj0j9
2426E75j9rqkK0L6K5J3Ok2k4mRlj0k4k3KK2jk6MR%MkJ2J1OJ1qoJ2K8ok3j1lpnrmJ5mj2J2M5
2473F02M3Jj3j7mlnJ1NrojKrJMJqpLRK0Qoj0oooJ7L%Mk0olpRL5J9Klj1j3j5rj6k3rk8j2L1
2524E39L3J0Prj9pJ5Pk%j4k5pRkOJ8K1Jq%LJpplKlJP%RJ0j%lj3KJ7J1QR%k7k4nN%qj6jK1L1
2577E92JnJ4JLnj2NJ1%k1k0NRKorrj1OJ1o%MJ0QJoPK4K0mpJ0Mk7l4rJ4K8L8J9pj6qrj4j0%
2626E92Nk3j3NRkj4k0rJ5K0J4Ll2l5rj2j2J4M3K8QJLJ9Pj9k3lJ3Olk4k9j4LK2J5RJ6OjJ2R
2670F00%qlJK%LJ0PJJOK3J5nj3OOj4j3j9l9k6KK4K4J0j4l1k7j5J5L6J0nj0j6J7L7K7mk6j7
2713E78j2po%PJ9J1j2ojNJ9K6%j1QKk5k5j4j5k2j3mrnnQJ6QJ5J3K8K5j5k9LK7K1J1J8J4pk5
2757F14l5l4j2J9K8J1j9k3o%j2k1%JPJ8K7L6OLL1%k3j6RRj0qj8k0KROLP%lmOK9K1nj1rk7k7
2803E59oMJQK0K2Kqoj9j7MJ9MJ5K7lm5m5k0jJ1KK3L0J3rj4k1k7k4jJ6M%nlJ5M3K3nk2k3M%
2848E45k9rL5Jk5j2qoOJ8J7OmkJ4J7J2NknJ1J6Mj8l4j4J6K1K0J9lk3j1RJ4ORJ4LlKj8jL1n
2893F39j8Rkk0j2j3j3j7l3k7J4K7J0pnMpLlrJKKJ2K4K1K6J8j2k4j7j7j7j1OJ4J5J7Rjjj5m
2936E68j5k3rpnR%kJ6K6J7j0j4mJ3L7K7mj4j4oj0k4k8QK9Kj6k8j5RK3K0RrqJ0J1j4k5jK0M
2979E53j5qPNj5j4JmqmorJ4Pj9kQMlJ7L2jk4%K1J7K0K6NmN%lqjJ1K4J0k1k6k9l1j1J5L2J2
3025E80MONMj7k3mJ1QkrJ0K3J3LJprj0JJ1QQ%mQJ8pl6l1k4KJ2%NJ3KR%j3j3j2jJ9Rojrmj1
3075E40k0j0J4K0K8J9%krk3j8mJ7K3nl0l1oK1K3RMj7k3rjnj0j1oK0L7K3%%j0j3nnoqJjpJo
3121D99j7ORK5L9J7jpj8k2%L1K8Ml2l8j4LJ2J6K7Kj7j5RK6J3Nrm%jLPP%jj0oNLmj8j5j5j6
3167E16MJ0J0lj4j5pJ5K1K4Jj5RL6J7rj2j2j3nP%KJ4jJJ2PJ6Mk9l1k1k1k2k3j0LJ1K4J0l%
3210E08%J7L3Pj8rQJ0NJ3KOJ2J5qk3j7jok9j9oM%j%J3K9K1OPKmokq%NJ2Pl4k8RK3J2Nj8l2
3258E22j3NJ9K4J6nj7k7k1J7L0J3NKPJ0kj0NK2J2prj5k6j0Mj5j6J2K0J8RLj5l8k8j6Jj3j9
3299D54nMJ9K7J2j1k3j0j0jJ7J6K2K8K4J6%J0J3mnp%knJ0Nkpj6j7l5k1J8J9j4k4nPJ3K7K1
3341E58JKLj1k1qLJ2L%K0Rj3j8jJ7J9Jpnl%j3j9kj1j4J2L5L3Mj4k0k6j0oj6j2J6K2qj9KOJ8
3386E19J9Oj2j5k2j8J0N0N1K7J6mk5qMjpLkqj3oJoKjomMJj2OJ4j5j2K0Qq%kJ0J3j8k5KJ5J5
3433E66%KJ5Npj6l0l3j4K1L4K7J1nNKoj1k3j0QK7J1%Klk3l7k4MQoNNqJ1K2K0J9nl5k5LJ0j8
3478E04k8j3RL2K5RJ1Nqj4%J1K4Qj3j8k0llnjLojJ0jjL7L4oj8j7j3omk3mJ3jkJ0mqJ3J1Jk7
3525E02k7KK3L2K0K5Pk1j3J0J0J2J3Nj4j9l0j4krJJ3J1j2RJ0oj9j2pj2NjOJ9J6MoJ6K3nk9
3567E36k2j7j9oOJ8LlK1L1J2KlLJj7k5j6J2K6J0j2jppoJ2J3J0LJ3K0Oqj4Jkjo%rk5j6OK0K0
3613E63K0J0mk2l2k7j3pJ0J4OJ1K1J9oJL3Rk6l4m1j8pJJ7RJ1nj5MRLjJ2RjnKrl9j4J5RJ0J7
3658E19LKJMnlnj4KJqNQJ4K2J2J0OQJ7Ql8n0j4MRPPPJ9K5J6j1j9j5j8k1MJ1j2jJ5K5RmNjk0
3706E46r%j6l7l3J4M0K7Lj3k0LJ7J5RNmj7j5j5qLMJ6J4NM%%J0J5%Rmk0l7k5Lj2oRL0L8L0N
3751E83pnoMLkj2qj9j6rlKjK9L3J8Kqrj0j5j0llp%OMOJJ3PlNK2K8nj3LJ4KlNj0k8j5Kjj7k2
3802E22JJ7Nj1k4jOqj4nj7k9k2NL0J8J1L0K3mm0m1j2J9K3J8J2Rj%Lj2j7qmj6jJ5JqjLOPJ1
3847D99J3K6K9J3%KR%k9k4j4KJ3Mj4j8j0%PJ8L3L9K9Qrj4j2j0qj0j4J0K9K3mj8m0m4rJ7L2
3888E54J4k4k4J3K8J2pjJ6%j6j4MRKNkmpj7j7KJ9J9K9L2%j8j4j6%J1rk7m1j2JonJqj4NJ2K2
3933E07Rj3qRNlj3j6j2mQK4K0r%J3J4K7J6lqNRNmkMKPrk7j4RJ2QonJ8L6K5Nj8j2Pj5j9opj8
3982E53OK6J6j6m2k7j2RKk7l1J1M2M1Lk7j1Jj2nJ1Qjj6kK3J2LNJ6npqj5j7k0j9JJ0Mk0j9L4
4025D78M1Mlj0j8OJ8Kj5lJ4K6J4pkJ1RQ%jkJ3J4Loj8j9j6qpoMmj0LkpqMQJ5K2Nj9k4rJ0J8
4073E26K2J9RNJmj1rj4k0pllj6k7k8j1J1JJJ8J9J1nJ0L4L6Lk6k2lJ6Qj1rMnkoMJ2J3Klj4p
4119E19lkqj7qjj3j1KKQK6J6jmJ2J6mk2j2qqljJ4L4J2k6k5jRQqj6LJ0J1J3J5Jj9k0%rmK0K1
4166E18JNJ8Kk4j8MJ4J6K8L6K2nk2k4k3j7j0j2k1k1kMmRQNJ7J2k6l2LK5K3RRJ9lj3rJ0J4O
4209E51LLlJ7J5rk2j0pj6j3j2LJ9J5J1k2l4KL5K4JQpj6qqk5k5rJ8RkRj0j8J2K4J0oj7LOOJ0
4254E15K%l%LKrj3k1lJ2J4J5J8Mj4oPNKpj6j0ONnKJ1J3om0l5j7KJ8J9K2K6K7J2j4j4j2NKo
4300E18Okj7k0j6kJ6J9J8NJ1PlPLj9j5K2L9K0jkNk1l6k3j5j8j5RJ3J2J9RLJRj2j2RnmNRkp
4346E27olj0rQJ9lj5j4JK6J8oj3k1l3j1OlMMML1K3KMMLqj8rj3lOOJJ2J5JjOJ7J5JPJ6J5J7
4394F20%j5j4NNj1k5j6lKJ2K3PNK0Jk9n0l2oNJLk2j1J6J6J4J3nj6j9k6KK2knOK4J1k6rJ1J2
4438E14J0J1kmmp%j3k3k3KK7J2J9K9J4j8l8k2j0QK2J8lj1KJ8J6pl0k1J1J8roJ9Kj6mOk0k2
4480D65PJ0Kj8jK1JJ0J9J8Qj4k6k3LPMNJ3J0lnknnMRPMoj5JOjmjpKKqojkk1k1KL0M5L1K1J8
4531E90qk9k2j6r%mj3qKK5K2QRQMrj5ML3K2rj3Lok2j3KK3K5ml5l2lNJ5J9oj9qookMqj6MJ6
4579E02J0mk6k2KJ6J6JJ1Oqpmj6j3jMMkoPK0K5J6%j7rPK6K8Mk0k6qJ1j2j8J5L1Lk1j3Kkk4
4624D88rJ0J2Kj5rNkj1KK4L6K7Mqj7k3k2oJj9k4NN3M6Qj0j9j4%jqqojKOMkoLQJ3KlpNRj8k7
4674D80mj6j0J1J7J1J3J5jlJ0K2%k7m2j4J2JLJ5J6lj9j0J9J8lj5j9%J3K1J8jqnqj2j3j8MK6
4716D94J7kJN%k4k4lJ4K6Pk2l0mRNMJ3Jj2J5RJKkj4m1k1RK6K7RRJ1j3l7k8PJ2%rj1mOooL0
4763D56L1J5%k6k2KK0L0L0ll9k2MNjNJ1J0rk8j7lMkj2oNnonMK2PjK0L0K4Mj8k3k4j4K3L2K3
4808E31J1k1m2k6QJ8J0krmPLpj6j3K4L3Kj7pOknNJ2oj2PNllNJ2jk1j1PNjJ4Oj4JPj3j8OK9
4856E00J4Jj4k4j5KjkJ7J1RJ1nql%J0Nj1k6l1l2QM2L2J1OOjmQj1k7NJ8K2jk9%K5J2j3NJ7o
4901E33j6mJ6J4krrj7j1RK1NjNRQJ0LKnk7k2j6j6j8k2%RJ4J8lj2l%J1OrMK2K4NKjJ1Oj9j1
4948E14j8j9qqj2lK4J9kqJJ5Lj0J1L3L0J8k0m5j3Lj0JK1Qk5k7j7j4kJ8J6j1k7r%RL1L1Nj8
4990D85k2j1J0K4ol6j8J4K4J4Jj8pL2K4mj3j1j8j2m%mMNpMOJ0knPPJ4QlqlLj%prmJ3J9OMm
5039E01mJ1J4K2Pk7l0j7j2lkppkJ3NJ0K2J9rj8Ljj1OJ7L5L0jl0j9M%j4l7k7mK0L1J5ljmKJ0
5084E07J0j4k1RJ7kmLKnOQJpnMJ2mj2QJ7J6RJpj7k0mJkpj5Omj5KJ5J2%qmmjokJ3KmjNJPJ8
5137E17J1PQj9k0%J6Kk0j4nQJ1J0J4lk6k7j8p%kJj2j1kJ0LJJ8J4mqjJ3OKJ2kj0j7j0mJ8L3
5182D93J9pmJ8K4J1LNoj7qJNnj0lmk9m2l0k1K3M1L0lk1k0l0mLLJlJ5K6PkK2J0j2nloj6j8o
5228D25J5K9K7J3N%rj0k0mJmJ5QqJJ5Lkmj6j2J9K1j0j4j1plkLK0L0J7j6k7j9j0nmqQJ4J4K8
5273E06J3kJ4J6nk2j8mJ3QJj0j9lmoJ3J5kj2j2KJ1mokPok0KJ5J9Pj2kPj1k0j9MJ4PJQJ7Qm
5320E03jj3k3pPOj2k4lJ3J2j6j9mKRK0PJ1L1K3Lj8j8Lqj2J4K0Pj1l8l9oNOJ2J4K5K7J2Pjj4
5364E12oOPpk0k1j2nOJ1M%OOj8l3k0NPK2K5J6K1K1mk1pJ0J3nk7k4%j%KmMK2K4J8Qk5l3mok6
5411D47k9j0J1K3K4K4J9olmj3MPj0j2kJ9K7K0Ok2l1k8MK1J3J4mj3opj4oMj0j5j6QM6M8K3L
5453E54j1j6rj6k8j6qjnj7KK3K3L5Qj9roKrk5k3LJ8J3J5OJ5Kk5k4nJ7kqN%%Lj4j8PL2M1K3
5498E33Qj8l3j9j4kJj5k8nkj8nPNJ0K2K4J4%ooKJ2Jj1j3KJj1mJ5K4J2lnLQPj1k3oJ4K1J2j0
5544D90k7k9nNmjJRK7J1pj7j2njRMOJ1pk6j2J5J9NjMQ%jkj0J1J2MN%nJnj9lJ2%rqQJ3J3lk4
5595D60j3J5J3j9k0PL9L2Jk0l4l3pPJ4K1KJJ2pk0mJ5%j1nMNj3k0KNNK3Mk2j2RRqqJ8K8J0o
5640D79j6l3k2J0K4K3J8j7k7jOLRNk9m6kK1J7J4KJ0QL2L2K0J5Kk5k2OLj5j0%qk8j2J3JqKQ
5683D62J6J7oj4j0qj2j4kmjNmqlOJ5%%j0k0lJ3J2K7K8L2J7j1j7pQQqj0j1l5l8rRJ4K0Nrj3
5728D27NK0K1K9K8J5Jj7m2l2j5LL9M6J4Jkqppk9l4j8rRlj7JJ7J4lPJ2MLOjmjJ2K1mk1k1j4
5773D46MJ7K2QMnLlk5qMnj6qJ2OkkP%LJ6J4QJ5J2mj7KK5K0rk1j3j6j3pKl%j3j6k0k3j2QJ2
5820D09JQMJPLNnkRJ1koJ2%PK2Mk4j1J0%LpoJ8J3j4k1nK5K0J4Kk4k0ooooMJ5j1k1JJ1Norr
5870D17J7L6J3Jnkol2k8j3j3LL6L5J8Jj1j4pKJk7j9J5J3PJ3K0K6Rj5k2j4j7LK4NJJkJ3K0N
5913E08RJ4Kj4l2j2J2Kj8j3l6m1k1oK5L7J9j3rJ0J4J5pj0K6K1Qjj4mlrok0qNK9K6J6ol1j7
5955D47J3J7Pj2k9k0j9j5mPK4K6K3J8QOpj6mPOJ0J1j8k2%QMpl4mJ0j1QJ8Pj3j0K6L4NLJ3k
5999E19j0qj3j8k1j9j0J6J5Jnnj2j9rJ5NoK7J9Jpj5RL1K4J0P%rj4rljLnj6Kmn%qpJ0QjK0K6
6047E09Kk3k5pPKmj2pJ1J6J3J3NmNJ5NKOmmplO%j0l6l6%RmjlJ5Nj5nnLJ0K%J0K0Lj0k3k4j
6097D21K4K3RjmM%RNKrj1j1j4j4j8j1J7K2J1%kqj0J1Lj6qkj0jj4j0L1N2L7JkNmlJmk1j6J7
6143D81L0J9J2j1k0Nol5j7rj7k9k9KL1L5PJ5K7K6L1K9J4k3m1k3kKj8j2Mj8k1mJj0j0oQK0J4
6184D52K1J0j3%Rk0k3j1k3LJ8J2jj1KJ3PlKnnPJ4%lj7k8j7LkqoJ2K4Kk0j0J4K1K3J5KnKQK
6230D67k0pJJOpj4PK9J8jlJj0j0RJ4jQJ6%k4k0j0j3QJ7kJ1J9%k6j4Ojj2pj1rlplOLJ0K5K1
6277D68oj9j9j3nJ0J9J3J8J6Qmqj0olKJ9OnJ9Mj8j6oNJ2QK1K2QMK0Oj0j8k8j5lPPj3k1noP
6323D72J3KJ3J0ooJPK0K2lrj9k8k4j6j3qmNRJ0K9K9Qj0qoj6j6j6pnNoj0OK4K9jk7j0NQJ8J7
6369D88RLoj1nk1k2k8j4j9k1kK4M5J8JRmoRQLrl2j4K7J6%j2k3j5J1K2J5kk4k2lMPK0L5K9M
6413D92j2k3j8j3pPNj0KQJj%RJ0jrrNj0j9nrkK0K6kJ5J5k9l4j3J4K2OnPK7J8MPJ3J4Pj6l1
6459D76j2Omj4j2NJ3J2qj5j9k4J3L1L5L6L0J2j5j7prj2pk9m2pJ7kj2j0kQJ0qnJ5J3nj0KlO
6502D30RJ6ll4k7qlnmJ7J9OkKOK1J0%lkKMmpj2j2kK1L3J8Jj1j2j5k1l6l2j3RK4J7lk0j6J2
6547C70L8L4K5J9loQJ3kpj2KK0K4J8j4k2j3pj5j6rj0j9nJ2J3LmLMLk2l1KK8L3%j9rJ0K3K5
6590D85Qk2l5k3MK1J7K4J7OkJPLkj1j1%J9K3pj9kkqj5j5j0j2j5j1%OJ5J1llOONK1J1OK2Qj3
6636E11k8k7j5j3j7lmJL1K7Nj6k2j0kqoPKj5oNJ0mj2MLjJ1J4K0J9ONj3j3nj7k3kJ5POjLPQ
6683D44jjQQlj7RJ0j8jJ3Qj1j8kMJ3K1RkJ7L2J1k2rj2k8pJ4J6ol5k2KJ1J7J4KOJ9J3J1J1O
6727E34%J4Nj5k5k5j3jPJ0kJNJ8Kj3kj7k9j8lLmoROLlPJ1knMK4J9Nj1k4k2j3k4k8RL4J5j2
6773D28j4PMMJ2J4Jj1Jpj8pQJ0j1j2ol%poOK3K8Prk2k1pNJ3K5K2Jj4j2j0J1K2K2K9Qj3olJ
6819D93Lnj1NJ9J8rk8l4k0mJ3K0K8K1j7m1k1PPlj5j3qmJ7J6j5rj0MQJJ2K8K1rmj0k3j5k1j9
6862C73J4K7K2Nj6j0PKj7j6%K3L4J1j4j5kJ5JpMRPk1j9J1J4J7J8J4L%j3j9onnRKj6k3j7kK
6906D01j%MK8K5ljqj3j6j4J4J6K2J0lopJ5K0nl2j5MjRK0nk5k4p%LJ5K9J0j8k6rJ9K4J5Kj2
6950D54j6k0j7jLoQL0J9Jopj5l0k1mjJ4J6Rj1j8pJ6M5J8j4NK0Mjjlj1l2j8KJ4K1QRpl5k3k
6995C89jJ6K6J2J3J1J5K3Nl5m8l5j3MJ4J0lOK5J9K2J6oj6pJrJOk%KNJ7J8j4j1J6Jj3rkrj5
7039D45mpk6l0oK0K9J5j2rJnrLmoJK%MN%jKRkj2kJ6K6K3Pj0k5j2Jk0l5lK7L6L6J6j2k0j2j
7086D39Mj3j2KNQJ1N%L%qj1j3PLj4j2J6L0QPJ1kr%jpj1j5k1j5rJ5K3JNJ0j1kkjJ1%%PJ2J2
7134D66pj1j1nNnk1j7mLJ2jnJ0J3K5K7PJ1K9Oj3k0k4j7k0rKLolMQJJJ3J5Kj8k1j3LL1K6Mj
7180D75Kjk3m8k7qnKMJ6L4K7NNLrj6j9pqLJ8J8J0P%j6kKqJLj2MPmk5l3j2ORJ9J6K0J2%qj5
7228D22j0N%k0j9j1MK3J8J7K7Lj3J0K6LkmJ0J4j9m1k8k3k3k7oL0M1M2M2K6j0k6j5j4j0JJ0
7267D53J0m%J9J7j4m2l6j5J3J8K0J9nj1%J9J3j6rJ8Qklj6pJ3L8K6j0k4k9m0rK2L0J0j7rmp
7308D37qlLkkJ6J4pj0j0lJ1jlrjK6L2%l6l9k5KK4J4%PJ8j8k8j3lJj2nJ0J8J2J5J6prLJ7Pj0
7354D39k4j4KRLOnj4j2j0%J1lnNKpk5k6k6j7K2M0L9L0J3kjOJ2J7J0j3j7N%rpnJ9J8RQLk3l5
7400D28k2J6K4Pj1k8nJ8NQJ7J6j0j7j2j2KlpKMj0k0j1pMJ7%oJ0J2Jnnr%krPJ9LMJ8Lj4oK3
7447D37K3Mj3MJ1J4K2J5kmj5j5KJ7K7Nj6rLqk1l6k2ooJ0K2jmJ0ROPLj2j4KK2lk1jJ3Pmk8l6
7493C98pJ1LKnkJ9J7QQj0nK8J6k8l4pJ4K0Lj8j3jKRJ1J9K4Pk5k8j4%J0Lj1k8j2RMkJ7J9J4
7537D45Opj3j5j2kJJ7K1j4l4k8%J1QOrj0PK5J0j8rPK7L5NpJMmoQj1l9j5RQ%J3J8qj1oj7k0
7583C77mJ2J9j2%J7J0JJ5L2J0jJNJ1nk2j8MK1J2J8Pj1k4j7qj8qJJ7J1kRPmj1j6l0l2kRJ1K4
7627D16J7OpMK4J8NJ4OqJj0nJ3PQPj2j9kKj4j9k6k4j3rlpRJ0J0J6pMJ9Rqj0j8j6mJ7L0Rpj0
7674D23j3j2j3pj0j2%J2J4J1Qj0PK1mk3k2lK2K4J8J3kJJ8K3qnoj3%JPJ5Ok5l3j1J7K9K9Mj2
7717D79%OQ%k4m0l9rJ5J7Lmj5JJ9K3Qj0j5k5l1qK3L5K8J9J3Kjql6l3k1rJ0L3L0J2lj5k2k7
7759C89k3mRJ2J3NlnqjNMMojkj8j8k0j2J1L3L0QLj0j0j2j6j6jJ8KrJ5J4J7MJ1J4nk4j7lJ3
7804C90K1J0J0KmJ2Ok0l1j1J3J6%NK0J7Nm%j5l4m1j8K0J8QJ0K0J8Oqk7j6jkKLlmrk2qJ3J1
7848C78J0J4J2j0kJ4J8RjLK4J3j6k1j4j4l2j6OJ5J7NPK2J1j1Mjnj6k8kJ8J0%J1J9Q%J3K5J3
7890E10KnmJ6Lj7%Ojrj8J3J5j2k5l3k5oj5j0JRKj2j7k8j5J2K2J2m%K0J4K5L8J7pllqj5m4m3
7934C58oPJ5K5J3NNQLrj3oJj3qK6L5J2J8J5Klqj2k3k8k6oJ9K0nnRJ1Llj0pJ0k0l6KJ9Rj3q
7980C82K1L1K1Kpk1k5KJ3J0RrnJ1Qj4l2k5oNJ1J4Qjj0jJ7ol9l4j9K0M7J9j8k4k6qJLJ2J4J5
8023C66J8jrOJ2K0K7K2%Ojj7j7jll0k7pjMK7J5OK0J2j4k0KJJ0L4K0Mnj5j3olj8qQJ%rJ3J7
8069D46j0j8j7kKRK7K7J0j2l5j5PK5K0Lj2k7lJ6J7Lk1j3j2nK6K1Onpj1j2JJj2OJ7NOJj0qn
8113D30LKj7k6%K0Qjj1j2MJ6Opk3l0j8j3J4J5mMKj4k4j0J8K4qrRKKJ7MlK0J9lpjlnj0oPLm
8161C80kNJ2Kk8k4mJ9J7qJkJ2K2J8ROJ1M%omJ4K0Oj5k0ook3k4moj4j0j3PL3L8K5J4pk7k5p
8206C90okJ7Pj1j2j1j0LPok2jK2L3K4J6K7K0ok0rJ6J6mnOrj5lJ2K0%k3m5m2j4lQ%j5j2J4J5
8250C67mNJ9J7J6J4RJjKj0pNQj2j9j8kJ5J7K1J5kkj1k6l3mK1LpOkjJ0l%J0Rmljj1j7j4j8q
8297C50J3Rk%QRK1K3lj4k1j0lj3k8k2J8M6M0J9J6J1koj8m2k9mKJ1R%J0J0pqj4j7k0jJ0j0l
8340C38OMOJ0Rj0j0K8M7K9lj5oKnMJoJ5K0qj9j2MJ2K0K2J1j6j8NJk5l6j3Jpk2j8RJ0OJ6K4
8384D11Lj5j1k1k1j9j3PK1J9RjJ0K4Rj8j0J2NOK3Nj9j7QJ9J5OLk6m1%L8K0LRLj%j9k5QKj5
8428D06pjJ6K4J0j1k4k3mJ6J1nlLjKMnMRJ6QLJ1J1j0k0mLj0j5j2k0j5j4j5JJ3OORJ4Mk0k9
8473C42j0L2M2K8QKJj9l1oMk2k2kJ1J1L3M2Mj8j6qjj3k2j5J1K4K1kj6MJ2J2PNOPKj7k3j0J4
8516D12J0qrpJ0J5K3K6J1j1m5k0J8J1MPPj5k2k0NK2RJlPJ3%k0j9J0J3pnj4k1rn%joPRj4PL3
8562D09K6Jk4k4j5mKrj0pKJ0J1Kj7lJ2J8K6L5J6jj0q%j3k5j5lMk%Klrk8k3J7M3L7J9Kj8j8
8606D05k1j1J3K0QJ0R%Nrj9jKj7k1j1k3j6MOPok0mOK9L0ONJ2J3RkKklPQ%kpj6j7k5k1PJ2J
8654C62J4J8J3pk9k3lOK5K6OLrj3J3K6J4lQJ3nj1j5k5k0mnqJ0L9K5j0j1Qj4l8j0J7J6J5J7
8695D31MnJQnj6j3RJ8K0Jk6l2k8jJ6jokRLlJ8L6K0j8m7k5PK3J4k%Mj8k6mPK0J1J0oj9PJ0j
8741D03ppnlRPk2k4pjK5M0K4J2J1oj3KKj8j3J3NJLj3LMj2k3j2K0J9KOJ2j8k5j2j4mLJ2K6K4
8786D29Oml1k9k0n%OJ8J5%OJ7J1J1lPKk0j0OjKOOjKlqqj6rJKJ3K7J1%jopj9j3LJ0%pj2MJ7
8836D05qk4nJ4K0KrkKlMKj9j7%MnMPj0J0RrJ1J2j2pn%Jj3j0PJ9K2K4J0j1k6j8j1k0nRoj7j1
8883C15J3MJJ8J8J3mOJ5JPmj2KkLNrrj0mJ5NLJ0kOJ3OmrNK0J3J3K6ok4k3l2k5lPj2rnlJ4K8
8932C94L8L1K0nj6mJ1J0ppKm%j0l3k7mKQJ2J3%j5nOnj0nJ7J0k1j4J0J0nqnpj%RJ0K0K5J2J
8978D53JKpPQNpl7n2l0qQK4K6Jk4k2qlRK5M2K9rj3nplLQoj3pQJ8J4Kk8k8MK0K1Lom%j1j0j
9027C92pj1j2qJ6K4J2Rj0k5k1kJ7K6J9J2Rok1l0l2rJ3NrKJ2NllLL3L4K3Rj2j7j2NRPpk2k2
9071C95k2rJ1Lk4rJ6J0NrkOJ1Krk1J2K9MJ0K0LNO%j8j5PJ4kQK5J1Pkklrj2j9j4QJ0L%%MOp
9120D43oKj3k8k1PK7J1j0J3K2j1l5k5lnlqqqpPK4K3Ljj4l0j7RJ4L3L0pl5l8k1MK2M2L4Mk0
9163D00j9MlmPJ5K2Pj5j0j3%K0K2Kj4nmnlMPlnj7k0j3J3K2RJj7j4MQlOJ0J2JLKj3k4k5oPJ4
9211C67KJMNJ2MqMK3K1nk2k0MpoJ9J3QJ6Pk4k3Knj0J1K6J4PJ8Pj2j4kj9j4j8k9j0K0K7JqJ9
9256D06L0K4knkk4l4j4J0J6J2Rnmj0k4j0J7K1knQ%j0kpMK0Nj8j9%Lk3k0rRK2K7K7K0J1j9l7
9300C96k9rPKnqrOK7PqkQJ2%nMJ7j7j4Mj4j7NL7K7QMkon%oMJ8Kj0j2rqkJ3J1Kmj5j5OJ0j3
9350C93k3qorjL3M5K7J5rk5nPpk6k6qJ0J5J0oOJ4OK2Qj6j2qO%k7k3OL0L4J1j0Lj1l0l2j9K
9394C56krpRNrJK2K2J0LPOpKJ0J0J1J3kk3j2LKKmj4k4l1k0NK7K7oj5JJ2kml%J6J7Npj0jPN
9443D04nj2mNJ3J5Oqj6j2JPJ5j5l5k3j8%J8NRMorNL4K5Jpj8j0jPK7J4NNmj3k0j8j3jJ0K0J3
9489D00KJ5K6J6rj1kj0rj2j5QLnMrk9k3NJ9K6K5Qj4k0j5j1j0J2J7MJ4J5kk2k8j6RJ3J2PLP
9532C98Kjk6m1oRJ7J1LJ0RjjNnj7qJ0J3K9K9J4j0j3pkk2j8PK4Oj5j4JJ3J6RO%Mjj2rNKKJ%
9580D26J1jLOMj9j6kOMj2ojjQJ0J2j2j9MJ3KjknJLRJ2poRKJOjQj2k1J%k4l0j4qj6JK6K8J0
9630C90%j5k8j4J%KK1K8J7nOJ8QmOJ0nj2%J2Olk3l7%L9L7Ll1l5k4QL2K2pj5j7j0Jnj3rJ6K1
9675C92%j1jjj0q%%N%j6k0NK6J5J3KmnpmMJ2K2K3K0Lk3k1rk2k1jJ4K7J9Npj9j5J2J1j1k3j0
9720C61jQK2km2l3jJ6K6K4J5Kqk3j9nJ4M0K2pqj0oK4J8j2lLmJ3J8%J3J7j0j5rk3j2roJ4J8
9763D20J8lj5k0%J3J4J3J5J0ojnj4j1J4L3J5Lj5j0j7m9m2j2J7J7J3mj9LJ2%pj6oRJ8J8L3J8
9804D54nLRPj7k0mJ0J1Rqk3qJ2J5j3k6j1jj2ojj9k4PJ1NL3L1mqJ1J5ok0j1k5m3qJ7J4LrKP
9849C54oj6j3mnPK7J7KMJ5J4K0Jl4k9j8LJ6K4J9J8nj7j1ljmPKKOMJ8J4%%J8rk9l4j4J6Kj8
9894C60lNj5mK5K9QJ1NLJ0J0j0j4j1j5mK4K6Qj3mJJ3L5K5rk3okonL%j9k3rj4k7j7jjNknMK2
9941C70K2J7Qj5k7j6j1qJ8K1jRL9Pm0l1qPJ7K0K3K9Pk1k4k0j8rNJ8L0J8kj0qpKLJNJ8K6lk3
9985D38mMnj7j6lJ4Jj7j0J1L0L0J5j4k3j1j8j4J3J3Mkj1j1jMk3k0K2L1J9J7qj6J0MnJ2J3l2
10026D24l1k0k5MK5Oqnj7jK8J8j2k9j3kKK8L2JqJ3K3Prk7k5j8pJ7J1K%JJ1Nm%rj1oMJ1K6Q
10071D20qj7rkJRlk2j8j0roJ3J2J1J3Jj0j0mnpnKljQJ1J8J1pj2rj3k0j0RJqj1j4K2L6J6J1
10116C72K2K9J8J2j7k8oJ6Nqk5k8oLJ8Nj3JK5K6J9J0k7l1%J5KOrj9rLJ8K2Lj5j7j1j1kQJ1
10158C87Lj4LJ2MjJ0Qj7kJ5J8j0k2j2nLnrpj4j3MJ3LNJ0%oj0j4j1KPKj3qmRJ9J8K4K6J0K3
10203D41K6Nj1j4kJ9J1lj0k0j6k1j0j5j9RJ2qk2j2jj4j4MPJ1J2MnpjLQJ0K7K5jj1qj0NJ9P
10246D10j7oK2Mpj0j3pj7j8MKjJ3RL%MRJ2rk3kPOLlj2j8j3L%mlMkknl0j9NKnRknOJ3J3K2L7
10297C69K2RKj4k1%%mJJ0J7Rj2k3nRJ2J7Pj0nJ2Nnj8k4j0KJ8L0J8j8m1j2NQk0l8k6j4K3L8
10339C23J6J3J0p%K5J6moRJrJ1K7ll6m8l1nOJ8K9M3K3Pk1m3j2J3J3J2J2J3RNOj0j2kLOJ5k
10382D33kJrrj3j1qj1rjknk%J1K3NKj1j9NK7L4J9pk2j7pLKJ4K4MQONJ3mk7k2k1j7orpnj7j2
10430C27MJ4K2RNOLROpj1ljKJ0J4NJ5jqLKj5j6LK7Oj8PL2J0KQrk7k1pj6k2Njj7k0k0nKPJ5
10478C35K1K9K5Lk3j9pkJ2J0oj4qk1l0j2nMJ7J5J3J4K1J3Okrj3j4JNQJ0K2Qk0k5j8J2K2Jp
10520C72J4PlLNkj6j7lOJ1jJJ0OJ6J5%j4k2j6J2J8jj3j6RJ8RNKNj8l9j5lj8j5J7L0J4roJ6
10564C74J7%j7lj2m1l1JJ9Oj4k5kK3K1KJ8L7nl1NK6Op%Kj2k5qJ7K6K4ok1pJ0J2loJ2K4J3o
10607D13KKNnnj4k6KJ0OpoLPoj6k0pok1QJ0MOK2J2j4j0lLK3L5K0j1k2j9jOj9j3j4j8KpmJ7
10653C24KJPoLJ9J1kJ1K9Oj2nkorlQJj2nJ1J5Jj7j3KJj5LQqj1j9j4PRj5mL1K8MJ2K8J7lk2
10700C96k8oK4L0J2k3l5KK1nk5j5QK0K3Rj8k1NQkr%K1J2lj1j2JLk4l0jK0Kj0%J3J8J9MJ0L9
10743D42K2ql0k9j1oj4j5MJ7PpmJ2m%QJ2L1J9Mj3j0mk1k0j2koJ1J5Rmj7j1ooRPj5j7rj5l3
10787B80j3K3L2J2QJ0krLlj6mJ8L3J4OONJ1K8K2Qlj4j4j2oKj4l1j4J2K4J0QJ9Jk1k1qj2ro
10830C63qLK1K4J5Omk4k3qlnJ2K1J3M%LJRkq%J0ol8k4qpJ4K2J2kjJ6J7j5j1j6k5j4j0KK0K1
10875C67Qkjj3J0K4POK5J0j7k3j8MJ1J8Qj3j5k3j0RLj5j4j4j0klMJ3J6PQJ3NRJ0j2m3l7LK4
10918C37Jqkj2l6j0L1L2L1L2J9j1j2jNOK3J1k5l4l3l2LL9K3J%nj3k2k0nJ4J9K3L0RKQOlj2
10960D09jjk4k4oOJ0J8Jj2KNLPPpj4j8%J1J0ROPK4Nj1k7k3pQlk7j8J1J8JnOK8J0jQll8m0j2
11007C08K3K4Qpk1j2QPnolmRJ7K5J3k1j7k3j7J8M0K8J8J1j8l7l0KK1K4K3K0Lk8m4l9j3J7J1
11047C33j2jK0J4J5Rj%%OJ7J8RJ7QK%k0j6OjnkMRkk0mJ6QJ4Kpnj5k1k1oJ2NMJ8J5j1j4oKo
11095C87k0j3LJ0L1K2lj2KJ0J3Nj0k7k3qmRK9J8nok6j9J1J7K5J3Mpj4kqrj1rmrr%KmkJ7Oj3
11141C57kNjqqqjLmpkQpqJ2J1LNJ1J1MPQmj8mOJ4K0K2J2j2k4j3MJ6KkJ0K5K1j7k0l7l4qKP
11189C57npJ7J4j7l5j4J2RmJJ9Oj8qjJ5L3J7qj0LJ1j8k9KJ3jOKj0jRJ0%LnlK0L2J0opLK2R
11235D48k2j0%KLRj2k2j2k0j8j5j4mJ0rl0j3MNJ9L3K3J2PJ0Nj7k1%O%oNJ7J9PrJ%Pnj9j8k0
11280C36j5MOj3JK1Koj0j3mNPkRJompJ1L3J9J1mj0k5k2%RJ8K6J1k3k5OK9Lj3nj1rkqmJ9K2
11326C68K4J5j7m6l4nkJNJ0Kj0j4kJ9K7J0j0j6k4j2J8K1J6RqnJjJ7L7M2J4k0j5noj7k6k6j2
11367C23KJ3QKK6L3K6%l0l0KK3Kj2j7nNK5J7Rjj5k0k3k2rLJ1K2K5J2j0k7j4nJ6J7qj8rNJ8
11409C70J6nqLR%J3Lj1j5MLk4k5j0LK0L1K2J2noprkJ5J1j2lLnMJ2OjqoJ0rj5K1J2k3j9pNj1
11456C62j7J1J0nPK0J4Oqj5j5Jj1k2%J5%j9nJ6J9J7Jok1k2jJ3j1lJ9K4J3j4k9j2POK1L3J7
11497D16RROQj8oJ4Mk8l8k2J2K4P%klNJ9Nk1k1j7J2K9J9kork0kJ2J4QJj3l8k0J3K3Jj4j7m
11541C49QPQoMK7J6Lpj1MLj0l3k2J2lj1kJ5J6J1mn%K6K7J5Rl0m1qJ2MQJJ0K5J4jJKqj5KJ9
11587D41J9Jj1k5m0k6k%j4J2K7j2k4J2J9JNJ5Rj3k9k2LRpQK0Nj6k7j6LJ2J0mk6j1LJ0J6J3
11628C48Kj9k9j0OJ0J8llJ5PopPKk3l0j4J1K1Lj7j1J6L5Pj7LJ8RmmQkkQLOK1K4J6ROqmoj6
11675D04jk0l1j9k0pJ2J1J2J0Nj0j0JQLoj3J1J8%NMJ5J2k2l4rJMJ1J4J6kJ0J8j1j1NllKQP
11719C95J3J3J1ql2rJ0J0Rj2l3j3J1J0kj1j6j6j1%J4K9J8jpNK8J0l1l4pK0J7jOMj4j2MJ8R
11760C94j7l9l1JOroJLMK3L8J8JqqQjj3oKK1J9mn%KJ7K3Pj0k9k6j7k1oj%J1J3jj3pmLlk4k5
11808B81J4L8K0LQJ8J7Pk1pMjKJj8k1nK6K8kj3j7j3kPJ3J6K8J7Kmj8l1k9k8k0k0j9K4K3J4
11849C22K3J1kqkmkjMK2j1j9KRJ9Oj5j2LKj9k4j8k1qJ6J0%QJ8K2J5J0j6JK4Pj6k4j2pj5j0
11892B88NpJJ4Nj%J1RRJ8Qj7j9J4K0lk2k6j3kJ4J7J4K1K6J3Nj7k6k2k4qNJ6J1RjLpj2LJ8K3
11936C73K2Jnjj%pk8k3QJ4MOJ9J0j0j2jPLk6l1KL2J8nj2nj3k0j1J4K3J1J2J0opmk0j4mJ6K7
11980C66J1OkJJ2Mj9l9l6pLLp%J7J8K0K0lpnk0j3J0L2J0k1k3OK8J3jo%J7%k3j2J2J7Roj1R
12024C83pk3JLj4j2pLJ4J3nLJ4K4K3pk3j1j0j6JJ6J1J0J3Pk1k6j1RJ6J5%k1n%j2rkoJJ2Rr
12068C44nKK1K0mj7j0j5j0jQJ6P%pMJ0jkrj2j5j3nmj2lK0K7Mj7%J0mj4kK0L0K0J2Ppk6k7k2
12113C18rrlJ1Lk0j5J1K7K3L4K3jnQmrJ0J5J1Lqj3j1jJ1Mloj8l4k3k0qK8K6NKQqj6j4j3J6
12157C26J2kj5nK1K9J2j4j2L%NJ2J1Nolkk1rNNJ1Qj2j3j1j2j2KPkJJ4L0J1kmk8l6nK5J5lM
12202C45Nj3j5L%kJ1K2J1JJ9Lj0%j9l6nK5%k1j7%J0MJ6K9Qk5k5j4MJ9Qlj9k6k0j0oqJ0K9L5
12245C23K4J2j1%J4J3k3o0m4kL5M6L3J8ok0nOJ4RLkk4l6JRmJK5K3Kpoj0m1k8KJ1J3QJ1RK3
12288C59L2K4j8l6k2j7j0%PLmk4j8kOlMRJ1J6J0j4kQklJLNJ8kj9NK2NmRJ1kqk1k3j4%K0J6
12334C36J1J1R%j0J5K0j1l1k8k6k1JJ2NlORomJ5K7J0PJ1nmlmJj3l8k8j4j0pJ6J2pKJ1RKRJ5
12379C09J9RNj1j5rj0ljRJ9J6J9J6J1j2k9qJ1J3j0k1k6k2LJ2mj0mJ9K8PJ2J1kqk2j9KMojJ1
12422C12J1OL%pk0j3Loj2LL1L5Ll1n0l4RM0L2%j5mjrJ7K9J1Oqj4k4rNLnj9l7l1J3M5K6nok
12467B81JJ2J0OKqmRJj6rOLnJ3J7%lJ4J5NKlnj1J1J2j5k1j0NRpKNJ3J1j6nK4J1j1j0k4k7n
12513B85J%Lqk5lJ9J6OMRQJ3ONjj3k4j8KRJlPK9K9ROoj0MQj0l3l0plNPmjJ2K5OrJOJj5j2q
12564B99lj2k1oPkPJ4JmnnmJJ1J7oj4J6K7J6Mpprkj3j1j9k1%J3K4PqnnOJ0j7l7j9kNJ2J2N
12611B50OLj0qMJ4J1jj1k0j0JJ8J2KJQjj8j8lJ9J9jmJ2rk2j8kJ1RLOOj9j2MJ8K7J0jj1k3j0
12656B42LJ0jJ9K0j0j8KJ4Nrj6qJ1K1J7QRqj3j9k0jOJ0P%JRNOKj7l0l9k4J0J8ROQpnkLJ1J3
12703B58Pj9k8qQJ0ppjMOPJ2Lrk0j1JPJ5loLJkrj0mlojLJ4K3QLMLpk2pJ1Nj1j3rqqmJKPJ6
12756A99Jk1k4RJ6mk2oJ3J2RQMLJ2Pkjmj1j9qJ5Rqj1kJ7K3J3loJ0J2O%j6j7pnqkJ1jKOOjj
12805B13KNLqqKNKjNJ1pk0k3k0pJ1K1QjlKoj5jJ3QMnj1j2j1LLLQJ2OroJrj2pkK1L0K4Jk2l3
12856A68k0jNNorJ1K3K3Qj0lJ8Nj0nnoQMq%JPJ2pj5j3nMMKqj2j5jJ1J2OpMJ0moOJ4NOJmLk
12908B04j3j3j2pPPqj4j3nMJ5Lj5pJ4J5M%oj2j0Jj1pK5K3Lmj0jOLJ1J3P%j4mQLj5k2rj1lJ6
12955A46K7Oj7pMl%J2J1jjQQlqoj0oPlj6nKpoMNLKj0j2MJ1qj0lnolJ3J9KpkJ2K2K4mk4k2j2
13006A25oOJ2pk3j5nJ0J3ROJnNJ3J4J4QjJ%k1l0j9LJ4RnqmjkROjJ1J3LNJ0L%qj4pmjpj2j5
13056A02j4j5j5JJ7J3jlJ3N%MJnmkK%orj2o%OLLNMLlj5j3k
13089E7
##ENDNTUPLES=	NMRSPECTRUM
##END=	
