# Supplementary material for: An Improved Helferich Method for the α/β-Stereoselective Synthesis of 4-Methylumbelliferyl Glycosides for the Detection of Microorganisms
Source: Molecules. 2015 Dec 4;20(12):21681–99. doi: 10.3390/molecules201219789 (PMC6331929; doi:10.3390/molecules201219789)
Supplement: Supplementary file 1 [file molecules-20-19789-s001.zip › NMR data.JCAMP/1H-NMR (3b2) the a┴-D-glucopyranoside.jcamp]

##TITLE=	4390-glucoside
##JCAMPDX=	6.0	$$ NMR Plug-in 1.4 of MestReNova 6.1.1-6384
##DATATYPE=	NMRSPECTRUM
##DATACLASS=	NTUPLES
##NUMDIM=	1
##ORIGIN=	Bruker BioSpin GmbH
##OWNER=	nmr
##.OBSERVEFREQUENCY=	300.1300048828125
##.OBSERVENUCLEUS=	^1H
##.SOLVENTNAME=	5
##.PULSESEQUENCE=	zg30
##.ACQUISITIONMODE=	SIMULTANEOUS (DQD)
##$ORIGINALFORMAT=	Bruker XWIN-NMR
##$PARAMETERFILE=	(acqus, ASCII, E:/%E5%9C%A8%E6%89%80%E7%A0%94%E7%A9%B6/%E6%98%BE%E8%89%B2%E5%BA%95%E7%89%A9%E7%A0%94%E7%A9%B6/%E8%AF%BE%E9%A2%98%E5%AE%9E%E9%AA%8C%E8%AE%A1%E5%88%92%E3%80%81%E8%AE%B0%E5%BD%95%E5%8F%8A%E6%80%BB%E7%BB%93/%E6%A0%B8%E7%A3%81%E5%9B%BE%E8%B0%B1/20151112%E4%BC%A0%E9%80%81/4390-glucoside/1/acqus, 0)
$$ ##TITLE= Parameter file, TOPSPIN		Version 1.3
$$ ##JCAMPDX= 5.0
$$ ##DATATYPE= Parameter Values
$$ ##ORIGIN= Bruker BioSpin GmbH
$$ ##OWNER= nmr
$$ $$ 2015-11-05 21:04:12.593 +0800  nmr@NMR
$$ $$ D:\/data/pub/nmr/4390-glucoside/1/acqus
$$ ##$AMP= (0..31)
$$ 100 100 100 100 100 100 100 100 100 100 100 100 100 100 100 100 100 100 
$$ 100 100 100 100 100 100 100 100 100 100 100 100 100 100
$$ ##$ANAVPT= -1
$$ ##$AQSEQ= 0
$$ ##$AQ_mod= 3
$$ ##$AUNM= <au_zg>
$$ ##$AUTOPOS= <3 >
$$ ##$BF1= 300.13
$$ ##$BF2= 300.13
$$ ##$BF3= 300.13
$$ ##$BF4= 300.13
$$ ##$BF5= 500.13
$$ ##$BF6= 500.13
$$ ##$BF7= 500.13
$$ ##$BF8= 500.13
$$ ##$BYTORDA= 1
$$ ##$CFDGTYP= 0
$$ ##$CFRGTYP= 5
$$ ##$CHEMSTR= <none>
$$ ##$CNST= (0..63)
$$ 1 1 145 1 1 1 1 1 1 1 1 1 1 1 1 1 1 1 1 1 1 1 1 1 1 1 1 1 1 1 1 1 1 1 
$$ 1 1 1 1 1 1 1 1 1 1 1 1 1 1 1 1 1 1 1 1 1 1 1 1 1 1 1 1 1 1
$$ ##$CPDPRG= <>
$$ ##$CPDPRG1= <>
$$ ##$CPDPRG2= <>
$$ ##$CPDPRG3= <>
$$ ##$CPDPRG4= <mlev>
$$ ##$CPDPRG5= <mlev>
$$ ##$CPDPRG6= <mlev>
$$ ##$CPDPRG7= <mlev>
$$ ##$CPDPRG8= <mlev>
$$ ##$CPDPRGB= <>
$$ ##$CPDPRGT= <>
$$ ##$D= (0..63)
$$ 0 1 0 0 0 0 0 0 0 0.06 0 0 0 0 0 0 0.0002 0 0 0 0 0 0 0 0 0 0 0 0 0 0 
$$ 0 0 0 0 0 0 0 0 0 0 0 0 0 0 0 0 0 0 0 0 0 0 0 0 0 0 0 0 0 0 0 0 0
$$ ##$DATE= 1446728651
$$ ##$DBL= (0..7)
$$ 120 120 120 120 120 120 120 120
$$ ##$DBP= (0..7)
$$ 150 150 150 150 150 150 150 150
$$ ##$DBP07= 0
$$ ##$DBPNAM0= <>
$$ ##$DBPNAM1= <>
$$ ##$DBPNAM2= <>
$$ ##$DBPNAM3= <>
$$ ##$DBPNAM4= <>
$$ ##$DBPNAM5= <>
$$ ##$DBPNAM6= <>
$$ ##$DBPNAM7= <>
$$ ##$DBPOAL= (0..7)
$$ 0.5 0.5 0.5 0.5 0.5 0.5 0.5 0.5
$$ ##$DBPOFFS= (0..7)
$$ 0 0 0 0 0 0 0 0
$$ ##$DE= 6
$$ ##$DECBNUC= <off>
$$ ##$DECIM= 24
$$ ##$DECNUC= <off>
$$ ##$DECSTAT= 4
$$ ##$DIGMOD= 1
$$ ##$DIGTYP= 9
$$ ##$DL= (0..7)
$$ 0 120 120 120 120 120 120 120
$$ ##$DP= (0..7)
$$ 150 150 150 150 150 150 150 150
$$ ##$DP07= 0
$$ ##$DPNAME0= <>
$$ ##$DPNAME1= <>
$$ ##$DPNAME2= <>
$$ ##$DPNAME3= <>
$$ ##$DPNAME4= <>
$$ ##$DPNAME5= <>
$$ ##$DPNAME6= <>
$$ ##$DPNAME7= <>
$$ ##$DPOAL= (0..7)
$$ 0.5 0.5 0.5 0.5 0.5 0.5 0.5 0.5
$$ ##$DPOFFS= (0..7)
$$ 0 0 0 0 0 0 0 0
$$ ##$DQDMODE= 0
$$ ##$DR= 18
$$ ##$DS= 2
$$ ##$DSLIST= <SSSSSSSSSSSSSSS>
$$ ##$DSPFIRM= 0
$$ ##$DSPFVS= 12
$$ ##$DTYPA= 0
$$ ##$EXP= <PROTON>
$$ ##$F1LIST= <111111111111111>
$$ ##$F2LIST= <222222222222222>
$$ ##$F3LIST= <333333333333333>
$$ ##$FCUCHAN= (0..9)
$$ 0 1 0 0 0 0 0 0 0 0
$$ ##$FL1= 90
$$ ##$FL2= 90
$$ ##$FL3= 90
$$ ##$FL4= 90
$$ ##$FOV= 20
$$ ##$FQ1LIST= <freqlist>
$$ ##$FQ2LIST= <freqlist>
$$ ##$FQ3LIST= <freqlist>
$$ ##$FQ4LIST= <freqlist>
$$ ##$FQ5LIST= <freqlist>
$$ ##$FQ6LIST= <freqlist>
$$ ##$FQ7LIST= <freqlist>
$$ ##$FQ8LIST= <freqlist>
$$ ##$FRQLO3= 0
$$ ##$FRQLO3N= 0
$$ ##$FS= (0..7)
$$ 83 83 83 83 83 83 83 83
$$ ##$FTLPGN= 0
$$ ##$FW= 93750
$$ ##$FnMODE= 0
$$ ##$GP031= 0
$$ ##$GPNAM0= <sine.100>
$$ ##$GPNAM1= <sine.100>
$$ ##$GPNAM10= <sine.100>
$$ ##$GPNAM11= <sine.100>
$$ ##$GPNAM12= <sine.100>
$$ ##$GPNAM13= <sine.100>
$$ ##$GPNAM14= <sine.100>
$$ ##$GPNAM15= <sine.100>
$$ ##$GPNAM16= <sine.100>
$$ ##$GPNAM17= <sine.100>
$$ ##$GPNAM18= <sine.100>
$$ ##$GPNAM19= <sine.100>
$$ ##$GPNAM2= <sine.100>
$$ ##$GPNAM20= <sine.100>
$$ ##$GPNAM21= <sine.100>
$$ ##$GPNAM22= <sine.100>
$$ ##$GPNAM23= <sine.100>
$$ ##$GPNAM24= <sine.100>
$$ ##$GPNAM25= <sine.100>
$$ ##$GPNAM26= <sine.100>
$$ ##$GPNAM27= <sine.100>
$$ ##$GPNAM28= <sine.100>
$$ ##$GPNAM29= <sine.100>
$$ ##$GPNAM3= <sine.100>
$$ ##$GPNAM30= <sine.100>
$$ ##$GPNAM31= <sine.100>
$$ ##$GPNAM4= <sine.100>
$$ ##$GPNAM5= <sine.100>
$$ ##$GPNAM6= <sine.100>
$$ ##$GPNAM7= <sine.100>
$$ ##$GPNAM8= <sine.100>
$$ ##$GPNAM9= <sine.100>
$$ ##$GPX= (0..31)
$$ 0 0 0 0 0 0 0 0 0 0 0 0 0 0 0 0 0 0 0 0 0 0 0 0 0 0 0 0 0 0 0 0
$$ ##$GPY= (0..31)
$$ 0 0 0 0 0 0 0 0 0 0 0 0 0 0 0 0 0 0 0 0 0 0 0 0 0 0 0 0 0 0 0 0
$$ ##$GPZ= (0..31)
$$ 0 0 0 0 0 0 0 0 0 0 0 0 0 0 0 0 0 0 0 0 0 0 0 0 0 0 0 0 0 0 0 0
$$ ##$GRDPROG= <>
$$ ##$GRPDLY= -1
$$ ##$HDDUTY= 20
$$ ##$HDRATE= 20
$$ ##$HGAIN= (0..3)
$$ 0 0 0 0
$$ ##$HL1= 1
$$ ##$HL2= 35
$$ ##$HL3= 16
$$ ##$HL4= 17
$$ ##$HOLDER= 0
$$ ##$HPMOD= (0..7)
$$ 0 0 0 0 0 0 0 0
$$ ##$HPPRGN= 0
$$ ##$IN= (0..31)
$$ 0.001 0.001 0.001 0.001 0.001 0.001 0.001 0.001 0.001 0.001 0.001 0.001 
$$ 0.001 0.001 0.001 0.001 0.001 0.001 0.001 0.001 0.001 0.001 0.001 0.001 
$$ 0.001 0.001 0.001 0.001 0.001 0.001 0.001 0.001
$$ ##$INP= (0..31)
$$ 0 0 0 0 0 0 0 0 0 0 0 0 0 0 0 0 0 0 0 0 0 0 0 0 0 0 0 0 0 0 0 0
$$ ##$INSTRUM= <DPX300>
$$ ##$L= (0..31)
$$ 1 1 1 1 1 1 1 1 1 1 1 1 1 1 1 1 1 1 1 1 1 1 1 1 1 1 1 1 1 1 1 1
$$ ##$LFILTER= 200
$$ ##$LGAIN= -15
$$ ##$LOCKED= no
$$ ##$LOCKFLD= 3937
$$ ##$LOCKGN= 141
$$ ##$LOCKPOW= -5
$$ ##$LOCKPPM= 7.23999977111816
$$ ##$LOCNUC= <2H>
$$ ##$LOCPHAS= 25
$$ ##$LOCSHFT= yes
$$ ##$LOCSW= 0
$$ ##$LTIME= 0.136000007390976
$$ ##$MASR= 4200
$$ ##$MASRLST= <masrlst>
$$ ##$NBL= 1
$$ ##$NC= -2
$$ ##$NS= 8
$$ ##$NUC1= <1H>
$$ ##$NUC2= <off>
$$ ##$NUC3= <off>
$$ ##$NUC4= <off>
$$ ##$NUC5= <off>
$$ ##$NUC6= <off>
$$ ##$NUC7= <off>
$$ ##$NUC8= <off>
$$ ##$NUCLEI= 0
$$ ##$NUCLEUS= <off>
$$ ##$O1= 1853.42560837398
$$ ##$O2= 1853.42560837398
$$ ##$O3= 1853.42560837398
$$ ##$O4= 1853.42560837398
$$ ##$O5= 0
$$ ##$O6= 0
$$ ##$O7= 0
$$ ##$O8= 0
$$ ##$OBSCHAN= (0..9)
$$ 0 0 0 0 0 0 0 0 0 0
$$ ##$OVERFLW= 0
$$ ##$P= (0..63)
$$ 13 13 26 0 0 0 0 0 0 0 0 0 0 0 0 200000 1000 2500 0 600 2500 0 0 0 0 0 
$$ 0 13 1000 0 0 0 0 0 0 0 0 0 0 0 0 0 0 0 0 0 0 0 0 0 0 0 0 0 0 0 0 0 0 
$$ 0 0 0 0 0
$$ ##$PAPS= 2
$$ ##$PARMODE= 0
$$ ##$PCPD= (0..9)
$$ 100 100 100 100 100 100 100 100 100 100
$$ ##$PHCOR= (0..31)
$$ 0 0 0 0 0 0 0 0 0 0 0 0 0 0 0 0 0 0 0 0 0 0 0 0 0 0 0 0 0 0 0 0
$$ ##$PHP= 1
$$ ##$PH_ref= 0
$$ ##$PL= (0..63)
$$ 120 0 120 120 120 120 120 120 120 120 120 120 120 120 120 120 120 120 
$$ 0 120 120 120 120 120 120 120 120 120 120 120 120 120 120 120 120 120 
$$ 120 120 120 120 120 120 120 120 120 120 120 120 120 120 120 120 120 120 
$$ 120 120 120 120 120 120 120 120 120 120
$$ ##$POWMOD= 0
$$ ##$PR= 1
$$ ##$PRECHAN= (0..15)
$$ -1 3 -1 2 0 -1 -1 -1 -1 -1 -1 -1 -1 -1 -1 -1
$$ ##$PRGAIN= 0
$$ ##$PROBHD= <5 mm PABBO BB/19F-1H/D Z-GRD Z104275/0178
$$ >
$$ ##$PROSOL= no
$$ ##$PULPROG= <zg30>
$$ ##$PW= 0
$$ ##$PYNM= <acqu.py>
$$ ##$PYNMP= <proc.py>
$$ ##$QNP= 1
$$ ##$RD= 0
$$ ##$RECCHAN= (0..15)
$$ -1 -1 -1 -1 -1 -1 -1 -1 -1 -1 -1 -1 -1 -1 -1 -1
$$ ##$RECPH= 0
$$ ##$RG= 362
$$ ##$RO= 20
$$ ##$ROUTWD1= (0..23)
$$ 0 0 0 0 0 0 0 0 0 0 0 0 0 0 0 0 0 0 0 0 1 1 0 0
$$ ##$ROUTWD2= (0..23)
$$ 0 0 0 0 0 1 0 0 0 0 0 0 0 0 0 0 0 0 1 0 1 1 0 0
$$ ##$RPUUSED= (0..8)
$$ 0 0 0 0 0 0 0 0 0
$$ ##$RSEL= (0..9)
$$ 0 2 0 0 0 0 0 0 0 0
$$ ##$S= (0..7)
$$ 83 4 83 83 83 83 83 83
$$ ##$SEOUT= 0
$$ ##$SFO1= 300.131853425608
$$ ##$SFO2= 300.131853425608
$$ ##$SFO3= 300.131853425608
$$ ##$SFO4= 300.131853425608
$$ ##$SFO5= 500.13
$$ ##$SFO6= 500.13
$$ ##$SFO7= 500.13
$$ ##$SFO8= 500.13
$$ ##$SOLVENT= <CDCl3>
$$ ##$SP= (0..31)
$$ 1 120 120 0 0 0 120 0 0 0 0 120 0 0 120 0 150 150 120 120.87 118.96 122.27 
$$ 114.95 150 150 150 150 150 150 120 150 120
$$ ##$SP07= 0
$$ ##$SPECTR= 0
$$ ##$SPNAM0= <gauss>
$$ ##$SPNAM1= <Gaus1.1000>
$$ ##$SPNAM10= <gauss>
$$ ##$SPNAM11= <Gaus1.1000>
$$ ##$SPNAM12= <gauss>
$$ ##$SPNAM13= <gauss>
$$ ##$SPNAM14= <>
$$ ##$SPNAM15= <>
$$ ##$SPNAM16= <gauss>
$$ ##$SPNAM17= <gauss>
$$ ##$SPNAM18= <>
$$ ##$SPNAM19= <Gaus1.1000>
$$ ##$SPNAM2= <Gaus1.1000>
$$ ##$SPNAM20= <Gaus1.1000>
$$ ##$SPNAM21= <Gaus1.1000>
$$ ##$SPNAM22= <Gaus1.1000>
$$ ##$SPNAM23= <gauss>
$$ ##$SPNAM24= <gauss>
$$ ##$SPNAM25= <gauss>
$$ ##$SPNAM26= <gauss>
$$ ##$SPNAM27= <gauss>
$$ ##$SPNAM28= <gauss>
$$ ##$SPNAM29= <Gaus1.1000>
$$ ##$SPNAM3= <>
$$ ##$SPNAM30= <gauss>
$$ ##$SPNAM31= <>
$$ ##$SPNAM4= <gauss>
$$ ##$SPNAM5= <gauss>
$$ ##$SPNAM6= <Gaus1.1000>
$$ ##$SPNAM7= <>
$$ ##$SPNAM8= <gauss>
$$ ##$SPNAM9= <gauss>
$$ ##$SPOAL= (0..31)
$$ 0.5 0.5 0.5 0.5 0.5 0.5 0.5 0.5 0.5 0.5 0.5 0.5 0.5 0.5 0.5 0.5 0.5 0.5 
$$ 0.5 0.5 0.5 0.5 0.5 0.5 0.5 0.5 0.5 0.5 0.5 0.5 0.5 0.5
$$ ##$SPOFFS= (0..31)
$$ 0 0 0 0 0 0 0 0 0 0 0 0 0 0 0 0 0 0 0 0 0 0 0 0 0 0 0 0 0 0 0 0
$$ ##$SUBNAM0= <"">
$$ ##$SUBNAM1= <"">
$$ ##$SUBNAM2= <"">
$$ ##$SUBNAM3= <"">
$$ ##$SUBNAM4= <"">
$$ ##$SUBNAM5= <"">
$$ ##$SUBNAM6= <"">
$$ ##$SUBNAM7= <"">
$$ ##$SUBNAM8= <"">
$$ ##$SUBNAM9= <"">
$$ ##$SW= 20.5670922153648
$$ ##$SWIBOX= (0..15)
$$ 0 0 3 4 0 0 0 0 0 0 0 0 0 0 0 0
$$ ##$SW_h= 6172.83950617284
$$ ##$TD= 65536
$$ ##$TD0= 1
$$ ##$TE= 296.16
$$ ##$TE2= 300
$$ ##$TE3= 300
$$ ##$TEG= 300
$$ ##$TL= (0..7)
$$ 0 120 120 120 120 120 120 120
$$ ##$TP= (0..7)
$$ 150 150 150 150 150 150 150 150
$$ ##$TP07= 0
$$ ##$TPNAME0= <>
$$ ##$TPNAME1= <>
$$ ##$TPNAME2= <>
$$ ##$TPNAME3= <>
$$ ##$TPNAME4= <>
$$ ##$TPNAME5= <>
$$ ##$TPNAME6= <>
$$ ##$TPNAME7= <>
$$ ##$TPOAL= (0..7)
$$ 0.5 0.5 0.5 0.5 0.5 0.5 0.5 0.5
$$ ##$TPOFFS= (0..7)
$$ 0 0 0 0 0 0 0 0
$$ ##$TUNHIN= 0
$$ ##$TUNHOUT= 0
$$ ##$TUNXOUT= 0
$$ ##$USERA1= <user>
$$ ##$USERA2= <user>
$$ ##$USERA3= <user>
$$ ##$USERA4= <user>
$$ ##$USERA5= <user>
$$ ##$V9= 5
$$ ##$VALIST= <valist>
$$ ##$VCLIST= <CCCCCCCCCCCCCCC>
$$ ##$VD= 0
$$ ##$VDLIST= <DDDDDDDDDDDDDDD>
$$ ##$VPLIST= <PPPPPPPPPPPPPPP>
$$ ##$VTLIST= <TTTTTTTTTTTTTTT>
$$ ##$WBST= 1024
$$ ##$WBSW= 4
$$ ##$XGAIN= (0..3)
$$ 0 0 0 0
$$ ##$XL= 0
$$ ##$YL= 0
$$ ##$YMAX_a= 235541
$$ ##$YMIN_a= -145180
$$ ##$ZGOPTNS= <>
$$ ##$ZL1= 120
$$ ##$ZL2= 120
$$ ##$ZL3= 120
$$ ##$ZL4= 120
$$ ##END=
$$ 
##$PARAMETERFILE=	(audita.txt, ASCII, E:/%E5%9C%A8%E6%89%80%E7%A0%94%E7%A9%B6/%E6%98%BE%E8%89%B2%E5%BA%95%E7%89%A9%E7%A0%94%E7%A9%B6/%E8%AF%BE%E9%A2%98%E5%AE%9E%E9%AA%8C%E8%AE%A1%E5%88%92%E3%80%81%E8%AE%B0%E5%BD%95%E5%8F%8A%E6%80%BB%E7%BB%93/%E6%A0%B8%E7%A3%81%E5%9B%BE%E8%B0%B1/20151112%E4%BC%A0%E9%80%81/4390-glucoside/1/audita.txt, 0)
$$ ##TITLE= Audit trail, TOPSPIN		Version 1.3
$$ ##JCAMPDX= 5.01
$$ ##ORIGIN= Bruker BioSpin GmbH
$$ ##OWNER= nmr
$$ $$ D:\/data/pub/nmr/4390-glucoside/1/audita.txt
$$ ##AUDIT TRAIL=  $$ (NUMBER, WHEN, WHO, WHERE, VERSION, WHAT)
$$ (   1,<2015-11-05 21:04:12.593 +0800>,<nmr>,<NMR>,<TOPSPIN 1.3>,
$$       <created by zg
$$ 	started at 2015-11-05 21:03:05.046 +0800,
$$ 	POWCHK disabled, PULCHK disabled
$$        configuration hash MD5:
$$        DF A6 11 CE 2A 02 50 55 3E 86 D8 82 5B AB EC 40
$$        data hash MD5: 64K
$$        A8 D6 8A 85 1B 4B 44 5C 90 76 1B DD 3B D8 DA D9>)
$$ (   2,<2015-11-05 21:04:16.765 +0800>,<nmr>,<NMR>,<TOPSPIN 1.3>,
$$       <user comment:
$$        ICON-NMR User ID: pub
$$        data hash MD5: 64K
$$        A8 D6 8A 85 1B 4B 44 5C 90 76 1B DD 3B D8 DA D9>)
$$ ##END=
$$ 
$$ $$ hash MD5
$$ $$ D8 1A 57 63 69 79 73 31 BE 6C DA 61 FC B2 B4 6B
$$ 
##$PARAMETERFILE=	(auditp.txt, ASCII, E:/%E5%9C%A8%E6%89%80%E7%A0%94%E7%A9%B6/%E6%98%BE%E8%89%B2%E5%BA%95%E7%89%A9%E7%A0%94%E7%A9%B6/%E8%AF%BE%E9%A2%98%E5%AE%9E%E9%AA%8C%E8%AE%A1%E5%88%92%E3%80%81%E8%AE%B0%E5%BD%95%E5%8F%8A%E6%80%BB%E7%BB%93/%E6%A0%B8%E7%A3%81%E5%9B%BE%E8%B0%B1/20151112%E4%BC%A0%E9%80%81/4390-glucoside/1/pdata/1/auditp.txt, 0)
$$ ##TITLE= Audit trail, TOPSPIN		Version 1.3
$$ ##JCAMPDX= 5.01
$$ ##ORIGIN= Bruker BioSpin GmbH
$$ ##OWNER= nmr
$$ $$ d:/data/pub/nmr/4390-glucoside/1/pdata/1/auditp.txt
$$ ##AUDIT TRAIL=  $$ (NUMBER, WHEN, WHO, WHERE, VERSION, WHAT)
$$ (   1,<2015-11-05 21:04:12.593 +0800>,<nmr>,<NMR>,<TOPSPIN 1.3>,
$$       <created by zg
$$ 	started at 2015-11-05 21:03:05.046 +0800,
$$ 	POWCHK disabled, PULCHK disabled
$$        configuration hash MD5:
$$        DF A6 11 CE 2A 02 50 55 3E 86 D8 82 5B AB EC 40
$$        data hash MD5: 64K
$$        A8 D6 8A 85 1B 4B 44 5C 90 76 1B DD 3B D8 DA D9>)
$$ (   2,<2015-11-05 21:04:16.765 +0800>,<nmr>,<NMR>,<TOPSPIN 1.3>,
$$       <user comment:
$$        ICON-NMR User ID: pub
$$        data hash MD5: 64K
$$        A8 D6 8A 85 1B 4B 44 5C 90 76 1B DD 3B D8 DA D9>)
$$ (   3,<2015-11-06 09:04:42.000 +0800>,<nmr>,<NMR>,<TOPSPIN 1.3>,
$$       <Start of raw data processing
$$        ef LB = 0.3 FT_mod = 6 PKNL = 1 SI = 32K 
$$        data hash MD5: 32K
$$        A4 75 AE 88 C1 71 B2 CB D6 69 66 6F 4A 6F 42 13>)
$$ (   4,<2015-11-06 09:04:42.687 +0800>,<nmr>,<NMR>,<TOPSPIN 1.3>,
$$       <apk 
$$        data hash MD5: 32K
$$        DF 66 7A A0 2B D1 41 02 14 C0 E8 91 42 80 39 F9>)
$$ (   5,<2015-11-06 09:04:43.234 +0800>,<nmr>,<NMR>,<TOPSPIN 1.3>,
$$       <abs ABSG = 5 
$$        data hash MD5: 32K
$$        68 3F AD 4C FA A6 DE 81 1C 18 FC EB 8F 8E DD 44>)
$$ ##END=
$$ 
$$ $$ hash MD5
$$ $$ B4 1A 46 2A 0D EF 0A A2 75 B1 E2 55 75 F7 36 AA
$$ 
##$PARAMETERFILE=	(format.temp, ASCII, E:/%E5%9C%A8%E6%89%80%E7%A0%94%E7%A9%B6/%E6%98%BE%E8%89%B2%E5%BA%95%E7%89%A9%E7%A0%94%E7%A9%B6/%E8%AF%BE%E9%A2%98%E5%AE%9E%E9%AA%8C%E8%AE%A1%E5%88%92%E3%80%81%E8%AE%B0%E5%BD%95%E5%8F%8A%E6%80%BB%E7%BB%93/%E6%A0%B8%E7%A3%81%E5%9B%BE%E8%B0%B1/20151112%E4%BC%A0%E9%80%81/4390-glucoside/1/format.temp, 0)
$$ EDIT_PAR COMMAND FILE
$$ 
$$ DI_MODE         LONG
$$ ED_ENTRY        ACQU
$$ ORDER           FILE
$$ 
$$ 
$$ HEADER		"F2 - Acquisition Parameters"
$$ T_NAME		Date_
$$ 		TYPE	R64
$$ 		CLASS	ACQU
$$ 		SUBRANGE 0.0 50000000
$$ 		REL	"Date_=itodate(DATE)"
$$ 		INV_REL	"DATE=datetoi(Date_,DATE)"
$$ 		FORMAT	"%14.0f"
$$ 		TEXT	" "
$$ END
$$ T_NAME		Time
$$ 		TYPE	R32
$$ 		CLASS	ACQU
$$ 		SUBRANGE 0.0 1000000
$$ 		REL	"Time=itotime(DATE)"
$$ 		INV_REL	"DATE=timetoi(Time,DATE)"
$$ 		FORMAT	"%14.2f"
$$ 		TEXT	" "
$$ END
$$ NAME		INSTRUM
$$ 		TEXT	" "
$$ END
$$ NAME		PROBHD
$$ 		FORMAT	"%14.14s"
$$ 		TEXT	" "
$$ END
$$ NAME		PULPROG
$$ 		TEXT	" "
$$ END
$$ NAME		TD
$$ 		TEXT	" "
$$ END
$$ NAME		SOLVENT
$$ 		TEXT	" "
$$ END
$$ NAME		NS
$$ 		TEXT	" "
$$ END
$$ NAME		DS
$$ 		TEXT	" "
$$ END
$$ T_NAME		SWH
$$ 		TYPE	R32
$$ 		CLASS	ACQU
$$ 		SUBRANGE 0.0 1e8
$$ 		REL	"SWH=SW*SFO1"
$$ 		INV_REL "SW=SWH/SFO1"
$$ 		UNIT	"Hz"
$$ 		FORMAT	"%14.3f Hz"
$$ 		TEXT	" "
$$ END
$$ T_NAME          FIDRES
$$                 TYPE    R32
$$                 CLASS   ACQU
$$                 SUBRANGE 0.0 100000
$$                 REL     "FIDRES=SW*SFO1/TD"
$$                 INV_REL "TD = nextpow(SW*SFO1/FIDRES)"
$$ 		UNIT	"Hz"
$$ 		FORMAT	"%14.6f Hz"
$$ 		TEXT	" "
$$ END
$$ T_NAME          AQ
$$ 		TYPE	R32
$$ 		CLASS	ACQU
$$ 		SUBRANGE 0.0 1000
$$ 		REL	"AQ=aqcalc(SW,SFO1,TD,DIGTYP)"
$$ 		INV_REL	"TD=tdcalc(SW,SFO1,1.0e6*AQ,DIGTYP)"
$$ 		UNIT	"sec"
$$ 		FORMAT	"%14.7f sec"
$$ 		TEXT	" "
$$ END
$$ NAME		RG
$$ 		TEXT	" "
$$ END
$$ T_NAME          DW
$$ 		TYPE	R32
$$ 		CLASS	ACQU
$$ 		SUBRANGE 0.0 1000000
$$ 		REL	"DW=1/(2*SW*SFO1)"
$$ 		INV_REL	"SW=1000000/(2*(0.005+DW)*SFO1)"
$$ 		UNIT	"usec"
$$ 		FORMAT	"%14.3lf usec"
$$ 		TEXT	" "
$$ END
$$ NAME		DE
$$ 		FORMAT	"%14.2f usec"
$$ 		TEXT	" "
$$ END
$$ NAME		TE
$$ 		FORMAT	"%14.1f K"
$$ 		TEXT	" "
$$ END
$$ T_NAME		D1
$$ 		TYPE	R32
$$ 		CLASS	ACQU
$$ 		SUBRANGE 0.0 1e38
$$ 		REL	"D1=D[1]"
$$ 		INV_REL	"D[1]=D1"
$$ 		UNIT	"sec"
$$ 		FORMAT	"%14.8f sec"
$$ 		TEXT	" "
$$ END
$$ NAME		TD0
$$ 		TEXT	" "
$$ END
$$ HEADER		"======== CHANNEL f1 ========"
$$ NAME		NUC1
$$ 		NONEDIT
$$ 		TEXT	" "
$$ END
$$ T_NAME		P1
$$ 		TYPE	R32
$$ 		CLASS	ACQU
$$ 		SUBRANGE 0.0 1.0e10
$$ 		REL	"P1=P[1]"
$$ 		INV_REL	"P[1]=P1"
$$ 		UNIT	"usec"
$$ 		FORMAT	"%14.2f usec"
$$ 		TEXT	" "
$$ END
$$ T_NAME		PL1
$$ 		TYPE	R32
$$ 		CLASS	ACQU
$$ 		SUBRANGE -6.0 1e38
$$ 		REL	"PL1=PL[1]"
$$ 		INV_REL	"PL[1]=PL1"
$$ 		UNIT	"dB"
$$ 		FORMAT	"%14.2f dB"
$$ 		TEXT	" "
$$ END
$$ NAME		SFO1
$$ 		FORMAT	"%14.7f MHz"
$$ 		TEXT	" "
$$ END
$$ 
##$PARAMETERFILE=	(integrals.txt, ASCII, E:/%E5%9C%A8%E6%89%80%E7%A0%94%E7%A9%B6/%E6%98%BE%E8%89%B2%E5%BA%95%E7%89%A9%E7%A0%94%E7%A9%B6/%E8%AF%BE%E9%A2%98%E5%AE%9E%E9%AA%8C%E8%AE%A1%E5%88%92%E3%80%81%E8%AE%B0%E5%BD%95%E5%8F%8A%E6%80%BB%E7%BB%93/%E6%A0%B8%E7%A3%81%E5%9B%BE%E8%B0%B1/20151112%E4%BC%A0%E9%80%81/4390-glucoside/1/pdata/1/integrals.txt, 0)
$$    Current data set:
$$    NAME =	4390-glucoside	EXPNO =	1	PROCNO = 1
$$    USER =	pub	DU    =	d:
$$ 
$$    Number   Integrated Region     Integral
$$      1      7.661      7.483         1.00000
$$      2      7.206      6.987         1.98987
$$      3      6.296      6.158         0.97234
$$      4      5.915      5.776         0.99759
$$      5      5.776      5.614         1.00897
$$      6      5.281      5.135         1.02650
$$      7      5.135      4.988         1.04873
$$      8      4.395      4.208         1.11522
$$      9      4.208      3.989         2.07098
$$     10      2.535      2.332         2.95367
$$     11      2.194      1.934        12.89130
$$     12      1.804      1.503         1.74708
$$ 
##$PARAMETERFILE=	(intrng, ASCII, E:/%E5%9C%A8%E6%89%80%E7%A0%94%E7%A9%B6/%E6%98%BE%E8%89%B2%E5%BA%95%E7%89%A9%E7%A0%94%E7%A9%B6/%E8%AF%BE%E9%A2%98%E5%AE%9E%E9%AA%8C%E8%AE%A1%E5%88%92%E3%80%81%E8%AE%B0%E5%BD%95%E5%8F%8A%E6%80%BB%E7%BB%93/%E6%A0%B8%E7%A3%81%E5%9B%BE%E8%B0%B1/20151112%E4%BC%A0%E9%80%81/4390-glucoside/1/pdata/1/intrng, 0)
$$ A 1.0 #regions in PPM
$$ # low field   high field  bias        slope
$$   7.661237898185315  7.4825027616422854  0.0  0.0  # for region 1
$$   7.206275732439422  6.986918973954794  0.0  0.0  # for region 2
$$   6.296351400947635  6.158237886346202  0.0  0.0  # for region 3
$$   5.914508154696617  5.776394640095185  0.0  0.0  # for region 4
$$   5.776394640095185  5.613908152328794  0.0  0.0  # for region 5
$$   5.2808108524076935  5.134573013417942  0.0  0.0  # for region 6
$$   5.134573013417942  4.98833517442819  0.0  0.0  # for region 7
$$   4.395259494080865  4.208400033149516  0.0  0.0  # for region 8
$$   4.208400033149516  3.9890432746648887  0.0  0.0  # for region 9
$$   2.5347892091556927  2.331681099447705  0.0  0.0  # for region 10
$$   2.1935675848462726  1.9335892044200478  0.0  0.0  # for region 11
$$   1.8036000142069353  1.5030000118391127  0.0  0.0  # for region 12
$$ 
##$PARAMETERFILE=	(parm.txt, ASCII, E:/%E5%9C%A8%E6%89%80%E7%A0%94%E7%A9%B6/%E6%98%BE%E8%89%B2%E5%BA%95%E7%89%A9%E7%A0%94%E7%A9%B6/%E8%AF%BE%E9%A2%98%E5%AE%9E%E9%AA%8C%E8%AE%A1%E5%88%92%E3%80%81%E8%AE%B0%E5%BD%95%E5%8F%8A%E6%80%BB%E7%BB%93/%E6%A0%B8%E7%A3%81%E5%9B%BE%E8%B0%B1/20151112%E4%BC%A0%E9%80%81/4390-glucoside/1/pdata/1/parm.txt, 0)
$$ 
$$ Current Data Parameters
$$ NAME     4390-glucoside                
$$ EXPNO                 1                
$$ PROCNO                1                
$$ 
$$ F2 - Acquisition Parameters
$$ Date_          20151105                
$$ Time              21.04                
$$ INSTRUM          DPX300                
$$ PROBHD   5 mm PABBO BB/                
$$ PULPROG            zg30                
$$ TD                65536                
$$ SOLVENT           CDCl3                
$$ NS                    8                
$$ DS                    2                
$$ SWH            6172.839 Hz             
$$ FIDRES         0.094190 Hz             
$$ AQ            5.3084660 sec            
$$ RG                  362                
$$ DW               81.000 usec           
$$ DE                 6.00 usec           
$$ TE                296.2 K              
$$ D1           1.00000000 sec            
$$ TD0                   1                
$$ 
$$ ======== CHANNEL f1 ========
$$ NUC1                 1H                
$$ P1                13.00 usec           
$$ PL1                0.00 dB             
$$ SFO1        300.1318534 MHz            
$$ 
$$ F2 - Processing parameters
$$ SI                32768                
$$ SF          300.1300000 MHz            
$$ WDW                  EM                
$$ SSB                   0                
$$ LB                 0.30 Hz             
$$ GB                    0                
$$ PC                 1.00                
$$ 
##$PARAMETERFILE=	(peak.txt, ASCII, E:/%E5%9C%A8%E6%89%80%E7%A0%94%E7%A9%B6/%E6%98%BE%E8%89%B2%E5%BA%95%E7%89%A9%E7%A0%94%E7%A9%B6/%E8%AF%BE%E9%A2%98%E5%AE%9E%E9%AA%8C%E8%AE%A1%E5%88%92%E3%80%81%E8%AE%B0%E5%BD%95%E5%8F%8A%E6%80%BB%E7%BB%93/%E6%A0%B8%E7%A3%81%E5%9B%BE%E8%B0%B1/20151112%E4%BC%A0%E9%80%81/4390-glucoside/1/pdata/1/peak.txt, 0)
$$ DU=d:, USER=pub, NAME=4390-glucoside, EXPNO=1, PROCNO=1
$$ F1=7.759ppm, F2=6.938ppm, MI=0.83cm, MAXI=5.94cm, PC=1.000
$$      #     ADDRESS            FREQUENCY         INTENSITY
$$                            [Hz]        [PPM]
$$      1     14150.6     2274.051       7.5769         1.72
$$ 
$$      2     14197.0     2265.322       7.5478         1.90
$$ 
$$      3     14623.3     2185.003       7.2802         4.92
$$ 
$$      4     14889.7     2134.823       7.1130         1.82
$$ 
$$      5     14902.0     2132.521       7.1053         2.24
$$ 
$$      6     14941.3     2125.089       7.0806         1.34
$$ 
$$      7     14953.9     2122.734       7.0727         0.89
$$ 
$$      8     14987.7     2116.369       7.0515         1.13
$$ 
$$      9     15000.1     2114.017       7.0437         0.85
$$ 
$$     10     16316.9     1865.982       6.2172         2.01
$$ 
$$     11     16939.5     1748.691       5.8264         1.68
$$ 
$$     12     16958.5     1745.110       5.8145         1.66
$$ 
$$     13     17073.4     1723.453       5.7424         0.89
$$ 
$$     14     17124.8     1713.775       5.7101         1.50
$$ 
$$     15     17177.7     1703.797       5.6769         1.10
$$ 
$$     16     17909.0     1566.038       5.2179         0.81
$$ 
$$     17     17962.2     1556.025       5.1845         1.24
$$ 
$$     18     18013.9     1546.298       5.1521         0.78
$$ 
$$     19     18087.6     1532.402       5.1058         1.21
$$ 
$$     20     18106.7     1528.799       5.0938         1.09
$$ 
$$     21     18142.1     1522.140       5.0716         1.06
$$ 
$$     22     18161.2     1518.526       5.0596         0.99
$$ 
$$     23     19359.0     1292.896       4.3078         0.50
$$ 
$$     24     19384.2     1288.164       4.2920         0.77
$$ 
$$     25     19425.6     1280.347       4.2660         0.88
$$ 
$$     26     19450.5     1275.664       4.2504         0.88
$$ 
$$     27     19671.0     1234.123       4.1120         0.55
$$ 
$$     28     19681.0     1232.248       4.1057         0.65
$$ 
$$     29     19693.9     1229.814       4.0976         0.52
$$ 
$$     30     19704.4     1227.818       4.0910         0.62
$$ 
$$     31     19737.1     1221.678       4.0705         1.64
$$ 
$$     32     19800.0     1209.835       4.0310         0.81
$$ 
$$     33     19810.4     1207.861       4.0245         0.64
$$ 
$$     34     22348.4      729.777       2.4315         7.54
$$ 
$$     35     22889.4      627.839       2.0919        14.12
$$ 
$$     36     22908.5      624.235       2.0799        15.00
$$ 
$$     37     22923.8      621.367       2.0703        14.26
$$ 
$$     38     22943.3      617.685       2.0581        14.47
$$ 
$$     39     23584.4      496.940       1.6557         0.87
$$ 
$$ 
##$PARAMETERFILE=	(procs, ASCII, E:/%E5%9C%A8%E6%89%80%E7%A0%94%E7%A9%B6/%E6%98%BE%E8%89%B2%E5%BA%95%E7%89%A9%E7%A0%94%E7%A9%B6/%E8%AF%BE%E9%A2%98%E5%AE%9E%E9%AA%8C%E8%AE%A1%E5%88%92%E3%80%81%E8%AE%B0%E5%BD%95%E5%8F%8A%E6%80%BB%E7%BB%93/%E6%A0%B8%E7%A3%81%E5%9B%BE%E8%B0%B1/20151112%E4%BC%A0%E9%80%81/4390-glucoside/1/pdata/1/procs, 0)
$$ ##TITLE= Parameter file, TOPSPIN		Version 1.3
$$ ##JCAMPDX= 5.0
$$ ##DATATYPE= Parameter Values
$$ ##ORIGIN= Bruker BioSpin GmbH
$$ ##OWNER= nmr
$$ $$ 2015-11-06 09:05:34.750 +0800  nmr@NMR
$$ $$ d:/data/pub/nmr/4390-glucoside/1/pdata/1//procs
$$ ##$ABSF1= 16.45902
$$ ##$ABSF2= -4.108198
$$ ##$ABSG= 5
$$ ##$ABSL= 3
$$ ##$ALPHA= 0
$$ ##$AQORDER= 0
$$ ##$ASSFAC= 0
$$ ##$ASSFACI= 0
$$ ##$ASSFACX= 0
$$ ##$ASSWID= 0
$$ ##$AUNMP= <proc_1dnp>
$$ ##$AXLEFT= 0
$$ ##$AXRIGHT= 0
$$ ##$AXTYPE= 0
$$ ##$AXUNIT= <>
$$ ##$AZFE= 0.1
$$ ##$AZFW= 0.1
$$ ##$BCFW= 0
$$ ##$BC_mod= 0
$$ ##$BYTORDP= 0
$$ ##$COROFFS= 0
$$ ##$CY= 15
$$ ##$DATMOD= 1
$$ ##$DC= 0
$$ ##$DFILT= <>
$$ ##$DTYPP= 0
$$ ##$F1P= 8.24424399337529
$$ ##$F2P= 0.542384473248374
$$ ##$FCOR= 0.5
$$ ##$FTSIZE= 32768
$$ ##$FT_mod= 6
$$ ##$GAMMA= 0
$$ ##$GB= 0
$$ ##$INTBC= 1
$$ ##$INTSCL= 9.86535e-010
$$ ##$ISEN= 128
$$ ##$LB= 0.3
$$ ##$LEV0= 0
$$ ##$LPBIN= 0
$$ ##$MAXI= 2.015144
$$ ##$MC2= 0
$$ ##$MEAN= 0
$$ ##$ME_mod= 0
$$ ##$MI= 0
$$ ##$NCOEF= 0
$$ ##$NC_proc= -5
$$ ##$NLEV= 6
$$ ##$NOISF1= 0
$$ ##$NOISF2= 0
$$ ##$NSP= 0
$$ ##$NTH_PI= 0
$$ ##$NZP= 0
$$ ##$OFFSET= 16.45902
$$ ##$PC= 1
$$ ##$PHC0= 79.52898
$$ ##$PHC1= 12.4088
$$ ##$PH_mod= 1
$$ ##$PKNL= yes
$$ ##$PPARMOD= 0
$$ ##$PPDIAG= 0
$$ ##$PPIPTYP= 0
$$ ##$PPMPNUM= 100
$$ ##$PPRESOL= 1
$$ ##$PSCAL= 0
$$ ##$PSIGN= 0
$$ ##$REVERSE= no
$$ ##$SF= 300.13
$$ ##$SI= 32768
$$ ##$SIGF1= 0
$$ ##$SIGF2= 0
$$ ##$SINO= 400
$$ ##$SIOLD= 32768
$$ ##$SREGLST= <1H.CDCl3>
$$ ##$SSB= 0
$$ ##$STSI= 32768
$$ ##$STSR= 0
$$ ##$SW_p= 6172.83950617283
$$ ##$SYMM= 0
$$ ##$S_DEV= 0
$$ ##$TDeff= 65536
$$ ##$TDoff= 0
$$ ##$TI= <>
$$ ##$TILT= no
$$ ##$TM1= 0
$$ ##$TM2= 0
$$ ##$TOPLEV= 0
$$ ##$USERP1= <user>
$$ ##$USERP2= <user>
$$ ##$USERP3= <user>
$$ ##$USERP4= <user>
$$ ##$USERP5= <user>
$$ ##$WDW= 1
$$ ##$XDIM= 8192
$$ ##$YMAX_p= 293331585
$$ ##$YMIN_p= -355950
$$ ##END=
$$ 
##$PARAMETERFILE=	(pulseprogram, ASCII, E:/%E5%9C%A8%E6%89%80%E7%A0%94%E7%A9%B6/%E6%98%BE%E8%89%B2%E5%BA%95%E7%89%A9%E7%A0%94%E7%A9%B6/%E8%AF%BE%E9%A2%98%E5%AE%9E%E9%AA%8C%E8%AE%A1%E5%88%92%E3%80%81%E8%AE%B0%E5%BD%95%E5%8F%8A%E6%80%BB%E7%BB%93/%E6%A0%B8%E7%A3%81%E5%9B%BE%E8%B0%B1/20151112%E4%BC%A0%E9%80%81/4390-glucoside/1/pulseprogram, 0)
$$ # 1 "C:/Bruker/TP13/exp/stan/nmr/lists/pp/zg30"
$$ ;zg30
$$ ;avance-version (07/04/03)
$$ ;1D sequence
$$ ;using 30 degree flip angle
$$ ;
$$ ;$CLASS=HighRes
$$ ;$DIM=1D
$$ ;$TYPE=
$$ ;$SUBTYPE=
$$ ;$COMMENT=
$$ 
$$ 
$$ # 1 "C:/Bruker/TP13/exp/stan/nmr/lists/pp/Avance.incl" 1
$$ ;Avance.incl
$$ ;
$$ ;avance-version (07/01/22)
$$ ;
$$ ;$CLASS=HighRes Incl
$$ ;$COMMENT=
$$ 
$$ 
$$ 
$$ 
$$ 
$$ 
$$ 
$$ 
$$ 
$$ 
$$ 
$$ 
$$ 
$$ 
$$ 
$$ 
$$ 
$$ 
$$ 
$$ 
$$ 
$$ 
$$ 
$$ 
$$ 
$$ 
$$ 
$$ 
$$ 
$$ 
$$ 
$$ 
$$ 
$$ 
$$ 
$$ 
$$ 
$$ 
$$ 
$$ 
$$ 
$$ 
$$ 
$$ 
$$ 
$$ 
$$ 
$$ 
$$ 
$$ 
$$ 
$$ 
$$ 
$$ 
$$ 
$$ 
$$ 
$$ 
$$ 
$$ 
$$ 
$$ 
$$ 
$$ 
$$ 
$$ 
$$ 
$$ 
$$ 
$$ 
$$ 
$$ 
$$ 
$$ 
$$ 
$$ 
$$ 
$$ 
$$ 
$$ 
$$ 
$$ 
$$ 
$$ 
$$ 
$$ 
$$ 
$$ 
$$ 
$$ 
$$ 
$$ 
$$ 
$$ 
$$ 
$$ 
$$ 
$$ 
$$ 
$$ 
$$ 
$$ 
$$ 
$$ 
$$ 
$$ 
$$ 
$$ 
$$ 
$$ 
$$ 
$$ 
$$ 
$$ 
$$ 
$$ 
$$ 
$$ 
$$ 
$$ 
$$ 
$$ 
$$ 
$$ 
$$ 
$$ 
$$ 
$$ 
$$ 
$$ ;$Id: Avance1.incl,v 1.10.6.2 2007/01/22 13:54:46 ber Exp $
$$ # 13 "C:/Bruker/TP13/exp/stan/nmr/lists/pp/zg30" 2
$$ 
$$ 
$$ 
$$ "acqt0=-p1*0.66/3.1416"
$$ 
$$ 
$$ # 1 "mc_line 19 file C:/Bruker/TP13/exp/stan/nmr/lists/pp/zg30 expanding definition part of mc command before ze"
$$ define delay MCWRK
$$ define delay MCREST
$$ "MCWRK = 0.500000*30m"
$$ "MCREST = 30m - 30m"
$$ # 19 "C:/Bruker/TP13/exp/stan/nmr/lists/pp/zg30"
$$ 1 ze
$$ # 1 "mc_line 19 file C:/Bruker/TP13/exp/stan/nmr/lists/pp/zg30 expanding definition of mc command after ze"
$$ # 20 "C:/Bruker/TP13/exp/stan/nmr/lists/pp/zg30"
$$ # 1 "mc_line 20 file C:/Bruker/TP13/exp/stan/nmr/lists/pp/zg30 expanding start label for mc command"
$$ 2 MCWRK  * 2
$$ LBLF0, MCREST
$$ # 21 "C:/Bruker/TP13/exp/stan/nmr/lists/pp/zg30"
$$   d1
$$   p1*0.33 ph1
$$   go=2 ph31
$$ # 1 "mc_line 24 file C:/Bruker/TP13/exp/stan/nmr/lists/pp/zg30 expanding mc command in line"
$$   MCWRK wr #0
$$   MCWRK zd 
$$   lo to LBLF0 times td0
$$ 
$$ # 25 "C:/Bruker/TP13/exp/stan/nmr/lists/pp/zg30"
$$ exit
$$ 
$$ 
$$ ph1=0 2 2 0 1 3 3 1
$$ ph31=0 2 2 0 1 3 3 1
$$ 
$$ 
$$ ;pl1 : f1 channel - power level for pulse (default)
$$ ;p1 : f1 channel -  90 degree high power pulse
$$ ;d1 : relaxation delay; 1-5 * T1
$$ ;NS: 1 * n, total number of scans: NS * TD0
$$ 
$$ 
$$ 
$$ ;$Id: zg30,v 1.7.10.2 2007/04/11 13:16:56 ber Exp $
$$ 
##$PARAMETERFILE=	(scon, ASCII, E:/%E5%9C%A8%E6%89%80%E7%A0%94%E7%A9%B6/%E6%98%BE%E8%89%B2%E5%BA%95%E7%89%A9%E7%A0%94%E7%A9%B6/%E8%AF%BE%E9%A2%98%E5%AE%9E%E9%AA%8C%E8%AE%A1%E5%88%92%E3%80%81%E8%AE%B0%E5%BD%95%E5%8F%8A%E6%80%BB%E7%BB%93/%E6%A0%B8%E7%A3%81%E5%9B%BE%E8%B0%B1/20151112%E4%BC%A0%E9%80%81/4390-glucoside/1/scon, 0)
$$ ##TITLE= Parameter file, TOPSPIN		Version 1.3
$$ ##JCAMPDX= 5.0
$$ ##DATATYPE= Parameter Values
$$ ##ORIGIN= Bruker BioSpin GmbH
$$ ##OWNER= nmr
$$ $$ 2015-11-05 21:03:05.015 +0800  nmr@NMR
$$ $$ D:\/data/pub/nmr/4390-glucoside/1/scon
$$ ##$BLKPA= (0..15)
$$ 3 3 3 3 3 3 3 3 3 3 3 3 3 3 3 3 
$$ ##$BLKTR= (0..15)
$$ 3 3 3 3 3 3 3 3 3 3 3 3 3 3 3 3 
$$ ##$DE1= 2
$$ ##$DE2= 2
$$ ##$DEADC= 4
$$ ##$DEPA= 2
$$ ##$DERX= 3
$$ ##$PHASP4= (0..15)
$$ 0.5 0.5 0.5 0.5 0.5 0.5 0.5 0.5 0.5 0.5 0.5 0.5 0.5 0.5 0.5 0.5 
$$ ##$PHASPR= (0..15)
$$ 3 3 3 3 3 3 3 3 3 3 3 3 3 3 3 3 
$$ ##$SHAPPR= (0..15)
$$ 1.6 1.6 1.6 1.6 1.6 1.6 1.6 1.6 1.6 1.6 1.6 1.6 1.6 1.6 1.6 1.6 
$$ ##END=
$$ 
##$PARAMETERFILE=	(uxnmr.par, ASCII, E:/%E5%9C%A8%E6%89%80%E7%A0%94%E7%A9%B6/%E6%98%BE%E8%89%B2%E5%BA%95%E7%89%A9%E7%A0%94%E7%A9%B6/%E8%AF%BE%E9%A2%98%E5%AE%9E%E9%AA%8C%E8%AE%A1%E5%88%92%E3%80%81%E8%AE%B0%E5%BD%95%E5%8F%8A%E6%80%BB%E7%BB%93/%E6%A0%B8%E7%A3%81%E5%9B%BE%E8%B0%B1/20151112%E4%BC%A0%E9%80%81/4390-glucoside/1/uxnmr.par, 0)
$$ ##TITLE= Parameter file, TOPSPIN		Version 1.3
$$ ##JCAMPDX= 5.0
$$ ##DATATYPE= Parameter Values
$$ ##ORIGIN= Bruker BioSpin GmbH
$$ ##OWNER= Administrator
$$ $$ 2014-09-30 11:26:32.828 +0800  nmr@NMR
$$ $$ C:/Bruker/TP13/conf/instr/DPX300/uxnmr.par
$$ ##$ACB= 0
$$ ##$ACBTAT= (0..15)
$$ 0 88 72 50 0 0 0 0 0 0 0 0 0 0 0 0
$$ ##$ACBTBA= (0..15)
$$ 0 30 40 0 0 0 0 0 0 0 0 0 0 0 0 0
$$ ##$ACBTCTL= (0..15)
$$ 0 0 0 0 0 0 0 0 0 0 0 0 0 0 0 0
$$ ##$ACBTDI= (0..15)
$$ 0 70 70 72 0 0 0 0 0 0 0 0 0 0 0 0
$$ ##$ACBTDM= (0..15)
$$ 0 0 0 0 0 0 0 0 0 0 0 0 0 0 0 0
$$ ##$ACBTFHI= (0..15)
$$ 0 0 0 0 0 0 0 0 0 0 0 0 0 0 0 0
$$ ##$ACBTFL= (0..15)
$$ 0 249 250 8 0 0 0 0 0 0 0 0 0 0 0 0
$$ ##$ACBTFLO= (0..15)
$$ 0 0 0 0 0 0 0 0 0 0 0 0 0 0 0 0
$$ ##$ACBTOUT= (0..15)
$$ 0 0 0 0 0 0 0 0 0 0 0 0 0 0 0 0
$$ ##$ACBTPO= (0..15)
$$ 0 100000 50000 20000 0 0 0 0 0 0 0 0 0 0 0 0
$$ ##$ACBTPW= (0..15)
$$ 0 0 0 0 0 0 0 0 0 0 0 0 0 0 0 0
$$ ##$ACBTSB= (0..15)
$$ 0 1 1 1 0 0 0 0 0 0 0 0 0 0 0 0
$$ ##$ACBTY= <no>
$$ ##$AQSBDHW= (0..31)
$$ 255 255 255 255 255 255 255 255 255 255 255 255 255 255 255 255 255 255 
$$ 255 255 255 255 255 255 255 255 255 255 255 255 255 255
$$ ##$AQSBDID= (0..31)
$$ 255 255 255 255 255 255 255 255 255 255 255 255 255 255 255 255 255 255 
$$ 255 255 255 255 255 255 255 255 255 255 255 255 255 255
$$ ##$AQSBDNO= (0..31)
$$ 255 255 255 255 255 255 255 255 255 255 255 255 255 255 255 255 255 255 
$$ 255 255 255 255 255 255 255 255 255 255 255 255 255 255
$$ ##$AQSBDTY= (0..31)
$$ 255 255 255 255 255 255 255 255 255 255 255 255 255 255 255 255 255 255 
$$ 255 255 255 255 255 255 255 255 255 255 255 255 255 255
$$ ##$AQSBUAD= (0..31)
$$ 255 255 255 255 255 255 255 255 255 255 255 255 255 255 255 255 255 255 
$$ 255 255 255 255 255 255 255 255 255 255 255 255 255 255
$$ ##$AQSECL= (0..31)
$$ 255 255 255 255 255 255 255 255 255 255 255 255 255 255 255 255 255 255 
$$ 255 255 255 255 255 255 255 255 255 255 255 255 255 255
$$ ##$AQSECLS= (0..31)
$$ 255 255 255 255 255 255 255 255 255 255 255 255 255 255 255 255 255 255 
$$ 255 255 255 255 255 255 255 255 255 255 255 255 255 255
$$ ##$ATT19F= (0..1)
$$ 0 0
$$ ##$ATT1H= (0..1)
$$ 0 0
$$ ##$ATT3H= (0..1)
$$ 0 0
$$ ##$ATTX= (0..1)
$$ 0 0
$$ ##$ATTY= (0..1)
$$ 0 0
$$ ##$ATTZ= (0..1)
$$ 0 0
$$ ##$BACSAIR= yes
$$ ##$BACSCAP= 60
$$ ##$BACSDEL= 10
$$ ##$BACSFCM= no
$$ ##$BACSOPT= <>
$$ ##$BACSTY= <tty08>
$$ ##$BARPTY= <no>
$$ ##$BFREQ= 300.13
$$ ##$BIRDS= no
$$ ##$BMPC= 0
$$ ##$BMPCTY= <no>
$$ ##$BPSUTY= <no>
$$ ##$BSMS= 1
$$ ##$BSMSTY= <tty02>
$$ ##$CFASMOD= (0..7)
$$ 2 2 0 0 0 0 0 0
$$ ##$CFASMUL= (0..7)
$$ 1 1 0 0 0 0 0 0
$$ ##$CNFTXDR= (0..7)
$$ 3 3 0 0 0 0 0 0
$$ ##$COMDIG2= 0
$$ ##$CPDBTY= <no>
$$ ##$CRCOTY= <no>
$$ ##$DATSTAT= no
$$ ##$DIGI140= (0..7)
$$ 0 0 0 0 0 0 0 0
$$ ##$DIGIB12= (0..7)
$$ 0 0 0 0 0 0 0 0
$$ ##$DIGIB16= (0..7)
$$ 0 0 0 0 0 0 0 0
$$ ##$DIGIFA= (0..7)
$$ 0 0 0 0 0 0 0 0
$$ ##$DIGIHA= (0..7)
$$ 0 0 0 0 0 0 0 0
$$ ##$DIGIHAF= (0..7)
$$ 0 0 0 0 0 0 0 0
$$ ##$DIGIHRD= (0..7)
$$ 0 0 0 0 0 0 0 0
$$ ##$DIGIIA= (0..7)
$$ 0 0 0 0 0 0 0 0
$$ ##$DIGIO16= (0..7)
$$ 0 0 0 0 0 0 0 0
$$ ##$DIGISA= (0..7)
$$ 0 0 0 0 0 0 0 0
$$ ##$DIGISAF= (0..7)
$$ 1 0 0 0 0 0 0 0
$$ ##$DIGISL= (0..7)
$$ 0 0 0 0 0 0 0 0
$$ ##$DIGITYI= (0..7)
$$ 0 0 0 0 0 0 0 0
$$ ##$DIGITYP= (0..7)
$$ 0 0 0 0 0 0 0 0
$$ ##$DIGITZ= 0
$$ ##$DRU= no
$$ ##$FCUMEM= (0..7)
$$ 258048 258048 0 0 0 0 0 0
$$ ##$FCUPAL= (0..7)
$$ 3 3 0 0 0 0 0 0
$$ ##$FQMIX= 0
$$ ##$FUNCMOD= <>
$$ ##$GCUTYPE= 1
$$ ##$GTUTY= <no>
$$ ##$HFAC= 3
$$ ##$HPCU= 0
$$ ##$HPCUTY= <no>
$$ ##$HPTXLP= (0..3)
$$ -1 -1 -1 -1
$$ ##$HPTXPI= (0..3)
$$ 0 0 0 0
$$ ##$HPTXPO= (0..3)
$$ 0 0 0 0
$$ ##$HPTXTY= (0..3)
$$ 0 0 0 0
$$ ##$IF451= 0
$$ ##$IFREQ= 1
$$ ##$INTFPR= 0
$$ ##$IPSO= no
$$ ##$LOCKTY= <tty03>
$$ ##$LOCSWID= 0
$$ ##$M2FAC= 0
$$ ##$MASTY= <no>
$$ ##$MEMPRM= 0
$$ ##$MHFAC= 0
$$ ##$MXFAC= 0
$$ ##$NAMPD1= <2H>
$$ ##$NAMPD10= <>
$$ ##$NAMPD11= <>
$$ ##$NAMPD12= <>
$$ ##$NAMPD13= <>
$$ ##$NAMPD14= <>
$$ ##$NAMPD15= <>
$$ ##$NAMPD16= <>
$$ ##$NAMPD2= <1H>
$$ ##$NAMPD3= <X-BB19F_2HS>
$$ ##$NAMPD4= <>
$$ ##$NAMPD5= <>
$$ ##$NAMPD6= <>
$$ ##$NAMPD7= <>
$$ ##$NAMPD8= <>
$$ ##$NAMPD9= <>
$$ ##$NFCU= 2
$$ ##$NMRCH= 2
$$ ##$NMRMEM= 16384
$$ ##$NRCU= 1
$$ ##$NROUT= 1
$$ ##$PAMPF1= (0..15)
$$ 75 99 0 27 2 0 0 203 134 46 255 117 1 0 0 0
$$ ##$PAMPF2= (0..15)
$$ 0 0 0 0 0 0 0 0 0 0 0 0 0 0 0 0
$$ ##$PAMPF3= (0..15)
$$ 0 0 0 0 0 0 0 0 0 0 0 0 0 0 0 0
$$ ##$PAMPF4= (0..15)
$$ 0 0 0 0 0 0 0 0 0 0 0 0 0 0 0 0
$$ ##$PAMPF5= (0..15)
$$ 0 0 0 0 0 0 0 0 0 0 0 0 0 0 0 0
$$ ##$PAMPF6= (0..15)
$$ 0 0 0 0 0 0 0 0 0 0 0 0 0 0 0 0
$$ ##$PAMPF7= (0..15)
$$ 0 0 0 0 0 0 0 0 0 0 0 0 0 0 0 0
$$ ##$PAMPF8= (0..15)
$$ 0 0 0 0 0 0 0 0 0 0 0 0 0 0 0 0
$$ ##$PH4= 0
$$ ##$PHF4TY= <no>
$$ ##$POWCHK= no
$$ ##$PRAMD1= (0..7)
$$ 0 1048576 0 0 0 1048576 0 0
$$ ##$PRAMD10= (0..7)
$$ 0 0 0 0 0 0 0 0
$$ ##$PRAMD11= (0..7)
$$ 0 0 0 0 0 0 0 0
$$ ##$PRAMD12= (0..7)
$$ 0 0 0 0 0 0 0 0
$$ ##$PRAMD13= (0..7)
$$ 0 0 0 0 0 0 0 0
$$ ##$PRAMD14= (0..7)
$$ 0 0 0 0 0 0 0 0
$$ ##$PRAMD15= (0..7)
$$ 0 0 0 0 0 0 0 0
$$ ##$PRAMD16= (0..7)
$$ 0 0 0 0 0 0 0 0
$$ ##$PRAMD17= (0..7)
$$ 0 0 0 0 0 0 0 0
$$ ##$PRAMD18= (0..7)
$$ 0 0 0 0 0 0 0 0
$$ ##$PRAMD19= (0..7)
$$ 0 0 0 0 0 0 0 0
$$ ##$PRAMD2= (0..7)
$$ 0 0 0 0 0 0 0 0
$$ ##$PRAMD20= (0..7)
$$ 0 0 0 0 0 0 0 0
$$ ##$PRAMD21= (0..7)
$$ 0 0 0 0 0 0 0 0
$$ ##$PRAMD3= (0..7)
$$ 2 0 0 0 2 0 0 0
$$ ##$PRAMD4= (0..7)
$$ 2147483644 2146435071 2147483647 134217727 2147483644 2146435071 2147483647 
$$ 134217727
$$ ##$PRAMD5= (0..7)
$$ 0 0 0 0 0 0 0 0
$$ ##$PRAMD6= (0..7)
$$ 0 0 0 0 0 0 0 0
$$ ##$PRAMD7= (0..7)
$$ 0 0 0 0 0 0 0 0
$$ ##$PRAMD8= (0..7)
$$ 0 0 0 0 0 0 0 0
$$ ##$PRAMD9= (0..7)
$$ 0 0 0 0 0 0 0 0
$$ ##$PRAMLED= (0..1)
$$ 15 15
$$ ##$PRAMP1= <tty01>
$$ ##$PRAMP2= <no>
$$ ##$PRAMP3= <no>
$$ ##$PRAMP4= <no>
$$ ##$PRAMP5= <no>
$$ ##$PRAMP6= <no>
$$ ##$PRAMP7= <no>
$$ ##$PRAMP8= <no>
$$ ##$PRAMPTP= 0
$$ ##$PREPTY= <no>
$$ ##$PRESHLD= 0
$$ ##$PTS160= -1
$$ ##$PTSA2X= (0..7)
$$ 0 0 0 0 0 0 0 0
$$ ##$PTSF2X= (0..7)
$$ 309 309 0 0 0 0 0 0
$$ ##$PTSFMX= (0..7)
$$ 620 620 0 0 0 0 0 0
$$ ##$PULCHK= no
$$ ##$RCUCDS= (0..7)
$$ 4194304 0 0 0 0 0 0 0
$$ ##$RCUCFS= (0..7)
$$ 4096 0 0 0 0 0 0 0
$$ ##$RCUCSS= (0..7)
$$ 262144 0 0 0 0 0 0 0
$$ ##$RCUI2C1= (0..7)
$$ 78 66 0 0 0 0 0 0
$$ ##$RCUI2C2= (0..7)
$$ 0 0 0 0 0 0 0 0
$$ ##$RCUI2C3= (0..7)
$$ 0 0 0 0 0 0 0 0
$$ ##$RCUI2C4= (0..7)
$$ 0 0 0 0 0 0 0 0
$$ ##$RCUI2C5= (0..7)
$$ 0 0 0 0 0 0 0 0
$$ ##$RCUI2C6= (0..7)
$$ 0 0 0 0 0 0 0 0
$$ ##$RCUI2C7= (0..7)
$$ 0 0 0 0 0 0 0 0
$$ ##$RCUI2C8= (0..7)
$$ 0 0 0 0 0 0 0 0
$$ ##$RDCU= 0
$$ ##$RGTYPE= (0..7)
$$ 5 0 0 0 0 0 0 0
$$ ##$RG_max= (0..7)
$$ 46341 0 0 0 0 0 0 0 
$$ ##$RG_min= (0..7)
$$ 1 0 0 0 0 0 0 0 
$$ ##$RG_tab1= (0..255)
$$ 1 1.1 1.3 1.4 1.6 1.8 2 2.2 2.5 2.8 3.2 3.6 4 4.5 5 5.7 6.3 7.1 8 9 10.1 
$$ 11.3 12.7 14.3 16 18 20.2 22.6 25.4 28.5 32 35.9 40.3 45.3 50.8 57 64 
$$ 71.8 80.6 90.5 101.6 114 128 143.7 161.3 181 203.2 228.1 256 287.4 322.5 
$$ 362 406.4 456.1 512 574.7 645.1 724.1 812.7 912.3 1024 1149.4 1290.2 1448.2 
$$ 1625.5 1824.6 2048 2298.8 2580.3 2896.3 3251 3649.1 4096 4597.6 5160.6 
$$ 5792.6 6502 7298.2 8192 9195.2 10321.3 11585.2 13004 14596.5 16384 18390.4 
$$ 20642.5 23170.5 26008 29193 32768 36780.8 41285.1 46341 -1 -1 -1 -1 -1 
$$ -1 -1 -1 -1 -1 -1 -1 -1 -1 -1 -1 -1 -1 -1 -1 -1 -1 -1 -1 -1 -1 -1 -1 -1 
$$ -1 -1 -1 -1 -1 -1 -1 -1 -1 -1 -1 -1 -1 -1 -1 -1 -1 -1 -1 -1 -1 -1 -1 -1 
$$ -1 -1 -1 -1 -1 -1 -1 -1 -1 -1 -1 -1 -1 -1 -1 -1 -1 -1 -1 -1 -1 -1 -1 -1 
$$ -1 -1 -1 -1 -1 -1 -1 -1 -1 -1 -1 -1 -1 -1 -1 -1 -1 -1 -1 -1 -1 -1 -1 -1 
$$ -1 -1 -1 -1 -1 -1 -1 -1 -1 -1 -1 -1 -1 -1 -1 -1 -1 -1 -1 -1 -1 -1 -1 -1 
$$ -1 -1 -1 -1 -1 -1 -1 -1 -1 -1 -1 -1 -1 -1 -1 -1 -1 -1 -1 -1 -1 -1 -1 -1 
$$ -1 -1 -1 -1 -1 -1 -1 -1 -1 -1 -1 -1 -1
$$ ##$RG_tab2= (0..255)
$$ -1 -1 -1 -1 -1 -1 -1 -1 -1 -1 -1 -1 -1 -1 -1 -1 -1 -1 -1 -1 -1 -1 -1 -1 
$$ -1 -1 -1 -1 -1 -1 -1 -1 -1 -1 -1 -1 -1 -1 -1 -1 -1 -1 -1 -1 -1 -1 -1 -1 
$$ -1 -1 -1 -1 -1 -1 -1 -1 -1 -1 -1 -1 -1 -1 -1 -1 -1 -1 -1 -1 -1 -1 -1 -1 
$$ -1 -1 -1 -1 -1 -1 -1 -1 -1 -1 -1 -1 -1 -1 -1 -1 -1 -1 -1 -1 -1 -1 -1 -1 
$$ -1 -1 -1 -1 -1 -1 -1 -1 -1 -1 -1 -1 -1 -1 -1 -1 -1 -1 -1 -1 -1 -1 -1 -1 
$$ -1 -1 -1 -1 -1 -1 -1 -1 -1 -1 -1 -1 -1 -1 -1 -1 -1 -1 -1 -1 -1 -1 -1 -1 
$$ -1 -1 -1 -1 -1 -1 -1 -1 -1 -1 -1 -1 -1 -1 -1 -1 -1 -1 -1 -1 -1 -1 -1 -1 
$$ -1 -1 -1 -1 -1 -1 -1 -1 -1 -1 -1 -1 -1 -1 -1 -1 -1 -1 -1 -1 -1 -1 -1 -1 
$$ -1 -1 -1 -1 -1 -1 -1 -1 -1 -1 -1 -1 -1 -1 -1 -1 -1 -1 -1 -1 -1 -1 -1 -1 
$$ -1 -1 -1 -1 -1 -1 -1 -1 -1 -1 -1 -1 -1 -1 -1 -1 -1 -1 -1 -1 -1 -1 -1 -1 
$$ -1 -1 -1 -1 -1 -1 -1 -1 -1 -1 -1 -1 -1 -1 -1 -1
$$ ##$RG_tab3= (0..255)
$$ -1 -1 -1 -1 -1 -1 -1 -1 -1 -1 -1 -1 -1 -1 -1 -1 -1 -1 -1 -1 -1 -1 -1 -1 
$$ -1 -1 -1 -1 -1 -1 -1 -1 -1 -1 -1 -1 -1 -1 -1 -1 -1 -1 -1 -1 -1 -1 -1 -1 
$$ -1 -1 -1 -1 -1 -1 -1 -1 -1 -1 -1 -1 -1 -1 -1 -1 -1 -1 -1 -1 -1 -1 -1 -1 
$$ -1 -1 -1 -1 -1 -1 -1 -1 -1 -1 -1 -1 -1 -1 -1 -1 -1 -1 -1 -1 -1 -1 -1 -1 
$$ -1 -1 -1 -1 -1 -1 -1 -1 -1 -1 -1 -1 -1 -1 -1 -1 -1 -1 -1 -1 -1 -1 -1 -1 
$$ -1 -1 -1 -1 -1 -1 -1 -1 -1 -1 -1 -1 -1 -1 -1 -1 -1 -1 -1 -1 -1 -1 -1 -1 
$$ -1 -1 -1 -1 -1 -1 -1 -1 -1 -1 -1 -1 -1 -1 -1 -1 -1 -1 -1 -1 -1 -1 -1 -1 
$$ -1 -1 -1 -1 -1 -1 -1 -1 -1 -1 -1 -1 -1 -1 -1 -1 -1 -1 -1 -1 -1 -1 -1 -1 
$$ -1 -1 -1 -1 -1 -1 -1 -1 -1 -1 -1 -1 -1 -1 -1 -1 -1 -1 -1 -1 -1 -1 -1 -1 
$$ -1 -1 -1 -1 -1 -1 -1 -1 -1 -1 -1 -1 -1 -1 -1 -1 -1 -1 -1 -1 -1 -1 -1 -1 
$$ -1 -1 -1 -1 -1 -1 -1 -1 -1 -1 -1 -1 -1 -1 -1 -1
$$ ##$RG_tab4= (0..255)
$$ -1 -1 -1 -1 -1 -1 -1 -1 -1 -1 -1 -1 -1 -1 -1 -1 -1 -1 -1 -1 -1 -1 -1 -1 
$$ -1 -1 -1 -1 -1 -1 -1 -1 -1 -1 -1 -1 -1 -1 -1 -1 -1 -1 -1 -1 -1 -1 -1 -1 
$$ -1 -1 -1 -1 -1 -1 -1 -1 -1 -1 -1 -1 -1 -1 -1 -1 -1 -1 -1 -1 -1 -1 -1 -1 
$$ -1 -1 -1 -1 -1 -1 -1 -1 -1 -1 -1 -1 -1 -1 -1 -1 -1 -1 -1 -1 -1 -1 -1 -1 
$$ -1 -1 -1 -1 -1 -1 -1 -1 -1 -1 -1 -1 -1 -1 -1 -1 -1 -1 -1 -1 -1 -1 -1 -1 
$$ -1 -1 -1 -1 -1 -1 -1 -1 -1 -1 -1 -1 -1 -1 -1 -1 -1 -1 -1 -1 -1 -1 -1 -1 
$$ -1 -1 -1 -1 -1 -1 -1 -1 -1 -1 -1 -1 -1 -1 -1 -1 -1 -1 -1 -1 -1 -1 -1 -1 
$$ -1 -1 -1 -1 -1 -1 -1 -1 -1 -1 -1 -1 -1 -1 -1 -1 -1 -1 -1 -1 -1 -1 -1 -1 
$$ -1 -1 -1 -1 -1 -1 -1 -1 -1 -1 -1 -1 -1 -1 -1 -1 -1 -1 -1 -1 -1 -1 -1 -1 
$$ -1 -1 -1 -1 -1 -1 -1 -1 -1 -1 -1 -1 -1 -1 -1 -1 -1 -1 -1 -1 -1 -1 -1 -1 
$$ -1 -1 -1 -1 -1 -1 -1 -1 -1 -1 -1 -1 -1 -1 -1 -1
$$ ##$RG_tab5= (0..255)
$$ -1 -1 -1 -1 -1 -1 -1 -1 -1 -1 -1 -1 -1 -1 -1 -1 -1 -1 -1 -1 -1 -1 -1 -1 
$$ -1 -1 -1 -1 -1 -1 -1 -1 -1 -1 -1 -1 -1 -1 -1 -1 -1 -1 -1 -1 -1 -1 -1 -1 
$$ -1 -1 -1 -1 -1 -1 -1 -1 -1 -1 -1 -1 -1 -1 -1 -1 -1 -1 -1 -1 -1 -1 -1 -1 
$$ -1 -1 -1 -1 -1 -1 -1 -1 -1 -1 -1 -1 -1 -1 -1 -1 -1 -1 -1 -1 -1 -1 -1 -1 
$$ -1 -1 -1 -1 -1 -1 -1 -1 -1 -1 -1 -1 -1 -1 -1 -1 -1 -1 -1 -1 -1 -1 -1 -1 
$$ -1 -1 -1 -1 -1 -1 -1 -1 -1 -1 -1 -1 -1 -1 -1 -1 -1 -1 -1 -1 -1 -1 -1 -1 
$$ -1 -1 -1 -1 -1 -1 -1 -1 -1 -1 -1 -1 -1 -1 -1 -1 -1 -1 -1 -1 -1 -1 -1 -1 
$$ -1 -1 -1 -1 -1 -1 -1 -1 -1 -1 -1 -1 -1 -1 -1 -1 -1 -1 -1 -1 -1 -1 -1 -1 
$$ -1 -1 -1 -1 -1 -1 -1 -1 -1 -1 -1 -1 -1 -1 -1 -1 -1 -1 -1 -1 -1 -1 -1 -1 
$$ -1 -1 -1 -1 -1 -1 -1 -1 -1 -1 -1 -1 -1 -1 -1 -1 -1 -1 -1 -1 -1 -1 -1 -1 
$$ -1 -1 -1 -1 -1 -1 -1 -1 -1 -1 -1 -1 -1 -1 -1 -1
$$ ##$RG_tab6= (0..255)
$$ -1 -1 -1 -1 -1 -1 -1 -1 -1 -1 -1 -1 -1 -1 -1 -1 -1 -1 -1 -1 -1 -1 -1 -1 
$$ -1 -1 -1 -1 -1 -1 -1 -1 -1 -1 -1 -1 -1 -1 -1 -1 -1 -1 -1 -1 -1 -1 -1 -1 
$$ -1 -1 -1 -1 -1 -1 -1 -1 -1 -1 -1 -1 -1 -1 -1 -1 -1 -1 -1 -1 -1 -1 -1 -1 
$$ -1 -1 -1 -1 -1 -1 -1 -1 -1 -1 -1 -1 -1 -1 -1 -1 -1 -1 -1 -1 -1 -1 -1 -1 
$$ -1 -1 -1 -1 -1 -1 -1 -1 -1 -1 -1 -1 -1 -1 -1 -1 -1 -1 -1 -1 -1 -1 -1 -1 
$$ -1 -1 -1 -1 -1 -1 -1 -1 -1 -1 -1 -1 -1 -1 -1 -1 -1 -1 -1 -1 -1 -1 -1 -1 
$$ -1 -1 -1 -1 -1 -1 -1 -1 -1 -1 -1 -1 -1 -1 -1 -1 -1 -1 -1 -1 -1 -1 -1 -1 
$$ -1 -1 -1 -1 -1 -1 -1 -1 -1 -1 -1 -1 -1 -1 -1 -1 -1 -1 -1 -1 -1 -1 -1 -1 
$$ -1 -1 -1 -1 -1 -1 -1 -1 -1 -1 -1 -1 -1 -1 -1 -1 -1 -1 -1 -1 -1 -1 -1 -1 
$$ -1 -1 -1 -1 -1 -1 -1 -1 -1 -1 -1 -1 -1 -1 -1 -1 -1 -1 -1 -1 -1 -1 -1 -1 
$$ -1 -1 -1 -1 -1 -1 -1 -1 -1 -1 -1 -1 -1 -1 -1 -1
$$ ##$RG_tab7= (0..255)
$$ -1 -1 -1 -1 -1 -1 -1 -1 -1 -1 -1 -1 -1 -1 -1 -1 -1 -1 -1 -1 -1 -1 -1 -1 
$$ -1 -1 -1 -1 -1 -1 -1 -1 -1 -1 -1 -1 -1 -1 -1 -1 -1 -1 -1 -1 -1 -1 -1 -1 
$$ -1 -1 -1 -1 -1 -1 -1 -1 -1 -1 -1 -1 -1 -1 -1 -1 -1 -1 -1 -1 -1 -1 -1 -1 
$$ -1 -1 -1 -1 -1 -1 -1 -1 -1 -1 -1 -1 -1 -1 -1 -1 -1 -1 -1 -1 -1 -1 -1 -1 
$$ -1 -1 -1 -1 -1 -1 -1 -1 -1 -1 -1 -1 -1 -1 -1 -1 -1 -1 -1 -1 -1 -1 -1 -1 
$$ -1 -1 -1 -1 -1 -1 -1 -1 -1 -1 -1 -1 -1 -1 -1 -1 -1 -1 -1 -1 -1 -1 -1 -1 
$$ -1 -1 -1 -1 -1 -1 -1 -1 -1 -1 -1 -1 -1 -1 -1 -1 -1 -1 -1 -1 -1 -1 -1 -1 
$$ -1 -1 -1 -1 -1 -1 -1 -1 -1 -1 -1 -1 -1 -1 -1 -1 -1 -1 -1 -1 -1 -1 -1 -1 
$$ -1 -1 -1 -1 -1 -1 -1 -1 -1 -1 -1 -1 -1 -1 -1 -1 -1 -1 -1 -1 -1 -1 -1 -1 
$$ -1 -1 -1 -1 -1 -1 -1 -1 -1 -1 -1 -1 -1 -1 -1 -1 -1 -1 -1 -1 -1 -1 -1 -1 
$$ -1 -1 -1 -1 -1 -1 -1 -1 -1 -1 -1 -1 -1 -1 -1 -1
$$ ##$RG_tab8= (0..255)
$$ -1 -1 -1 -1 -1 -1 -1 -1 -1 -1 -1 -1 -1 -1 -1 -1 -1 -1 -1 -1 -1 -1 -1 -1 
$$ -1 -1 -1 -1 -1 -1 -1 -1 -1 -1 -1 -1 -1 -1 -1 -1 -1 -1 -1 -1 -1 -1 -1 -1 
$$ -1 -1 -1 -1 -1 -1 -1 -1 -1 -1 -1 -1 -1 -1 -1 -1 -1 -1 -1 -1 -1 -1 -1 -1 
$$ -1 -1 -1 -1 -1 -1 -1 -1 -1 -1 -1 -1 -1 -1 -1 -1 -1 -1 -1 -1 -1 -1 -1 -1 
$$ -1 -1 -1 -1 -1 -1 -1 -1 -1 -1 -1 -1 -1 -1 -1 -1 -1 -1 -1 -1 -1 -1 -1 -1 
$$ -1 -1 -1 -1 -1 -1 -1 -1 -1 -1 -1 -1 -1 -1 -1 -1 -1 -1 -1 -1 -1 -1 -1 -1 
$$ -1 -1 -1 -1 -1 -1 -1 -1 -1 -1 -1 -1 -1 -1 -1 -1 -1 -1 -1 -1 -1 -1 -1 -1 
$$ -1 -1 -1 -1 -1 -1 -1 -1 -1 -1 -1 -1 -1 -1 -1 -1 -1 -1 -1 -1 -1 -1 -1 -1 
$$ -1 -1 -1 -1 -1 -1 -1 -1 -1 -1 -1 -1 -1 -1 -1 -1 -1 -1 -1 -1 -1 -1 -1 -1 
$$ -1 -1 -1 -1 -1 -1 -1 -1 -1 -1 -1 -1 -1 -1 -1 -1 -1 -1 -1 -1 -1 -1 -1 -1 
$$ -1 -1 -1 -1 -1 -1 -1 -1 -1 -1 -1 -1 -1 -1 -1 -1
$$ ##$ROUTER= 2
$$ ##$RX22TY= <tty10>
$$ ##$SCMTY= <no>
$$ ##$SPECTR= 5
$$ ##$SY2FLAG= 0
$$ ##$TFXNUM= 0
$$ ##$TRIPLO2= 0
$$ ##$VTUTY= <tty05>
$$ ##$WBREFAM= (0..15)
$$ 100 100 100 100 100 100 100 100 100 100 100 100 100 100 100 100
$$ ##$WBREFPH= (0..15)
$$ 0 0 0 0 0 0 0 0 0 0 0 0 0 0 0 0
$$ ##$XFAC= 2
$$ ##END=
$$ 
##$DECIM=	24
##$DSPFVS=	12
##NTUPLES=	NMRSPECTRUM
##VARNAME=	FREQUENCY,	SPECTRUM/REAL,	SPECTRUM/IMAG,	PAGE NUMBER
##SYMBOL=	X,	R,	I,	N
##VARTYPE=	INDEPENDENT,	DEPENDENT,	DEPENDENT,	PAGE
##VARFORM=	AFFN,	ASDF,	ASDF,	AFFN
##VARDIM=	65536,	65536,	65536,	2
##UNITS=	HZ,	ARBITRARY UNITS,	ARBITRARY UNITS,
##FIRST=	4939.8455810546875,	-0.76127874851226806641,	-0.11911831796169281006,	1
##LAST=	-1232.8995843604207039,	-0.34544572234153747559,	0.70118284225463867188,	2
##MIN=	-1232.8995843604207039,	-0.90310329198837280273,	-366.519500732421875,	1
##MAX=	4939.8455810546875,	553.94451904296875,	413.60369873046875,	1
##FACTOR=	-0.094190053641796112061,	0.0069243064880371097206,	0.0051700462341308598552,	1
##PAGE=	N=1
##DATATABLE=	(X++(R..R)), XYDATA
-52445a09%j2pMOLJlpmkJQOKLMOLkjLKjjnrJP%oqnKLJONnj2qNR%nLJlkJOMMNjmkKNkmkLMK
-52380a01%mmMK%mmLOjnppMRMjKOLkk%KJMONLnqlLPM%jmjJoqom%QM%jJKKPPknllmlJjmokK
-52313a09llNOPJ1Q%%kmmo%LkjllkJL%%j%JQJ3RJqnlMMjljKkrolJknjRJ6J1jomMJ1ROJmjn
-52251e9j1mJKKJJlkJjqrMJ0J1R%j0j2qlJ%JJjjNQQMNPjppmqqKNLLLMLj%lkJjklMJ5MrlRM
-52189d9kljLMMJmj1pKJ1NpmLJlmkLNLmnlPRNjj3j2kJ1RLjnopj%kJNKlpJMlj1j1JJ0J3R%k
-52130f1rlMPPMNMLppOKqrj0pjjjLMKJMNJ0J3MM%lONjnommnlo%LJNRQMjrmmrrnLJ1J1Nj1j1
-52068f1jJJ3J9J1KmoolMJmjQMOOjmookkolk%LLK%l%%l%LjJNJorpNKprjMQMlkLJ1J2N%LOM
-52005ipj0rjK%JLJNJ2J0lkj%%n%J0Lnj1j0LQJropjJ3P%JOool%JK%kJljQPM%mNJ0%mmj%JJ
-51944dmllrqnoJMPLROJLLpj1pjMJ1J5Npj1nnkQQkkqqkLM%l%QNkmkPOnp%mmjMKlKJ2J1oj0
-51882a9PMpJRoj7lJ0PKjkNjkOLKJJlnPJmopn%jj2mMLlqmMPRRkj2j2lMMKL%JLRPJprj%JKk
-51819b9OJ4J3jj4qMMKLJNOOJpqkJrj3n%%qlKRQKmjLJ2J4QQjmNJ4J1lj1j2j2j0lljKknJNO
-51763cKJ%%mm%Lnqn%ORLkjMJ0J2Qkj4qLPLmkMlollJJ0Mj0rlKk%Lnj2rj1rNQJ5J1JlOPJRJ7
-51703B5Npj3j1mQJ2Klknljl%NL%LLj%PJ0Kj8j3%J%MQrj8rjoJJ1J3RJ2J3OKJqorj6j2kJ3J7
-51649A6Nrj1j1nj%NLMNPOopKNJrqpqmJ0J4JJJ5J4Nlj3qrmLPNmnMko%KMJ4Ml%Lqj4pNNJKQ
-51590A4LjKJ2QJ%kllmrmMLLLjoj2j1llkj%RRMnkRR%KJ1Lrj0j0jJ2J3NrnJlpqJLkONnnplK
-51530AJRPnkKjKrqjJ1K0J1KKjjjLJ0Jnmj0nJ0RmkQRkj8j8MJ1Mpj0klrjJ3QKklnj0j1mMJ0
-51475A0J2LJnqKLKJ0QKmjM%MJnj3r%JJJkNJ0jj4pmmlLJ4J6J4J5Nrj2rj0ojppllKJ5Qj2j0
-51421COJ1QljJLrj3JJj%KROJOJ0MLpojN%j3j1J%jJ0Nnn%Mjj3j0%MMKkOQ%%PQLlkKLMk%QK
-51360E2j2j3mjj2mJ%Koo%MkMK0J4oj0LKj%KkmpnnjJ2Ooj0%J1Ol%J1J0PJ1Jj1j4noj1kllP
-51307A1QPJ1J5Onj3nQMlj2j3q%J8J2nj1JQJmmKJ2J5MNkj4j3j0kPMj0j0orrJONPRmJONKj1
-51255A8j7j0MKlRROKJnj1mL%qqLjJRJ0kKJ4J1Mnr%jMJ2NLkljqlQLnqKjqkNJ2Poj2j1mpoL
-51197A%jQJ9J8J6Mqj4j0K%kQQKPJj4j4rpmj%PJ5kj3qLQLonnjONlj1JJ0KkmoPQpj2KJ1POM
-51141C0Kknlkj0%J4NlLPkj2j1%OMKkpnOJ1RQJjLJjpkMnj3j2rMJ2J2jpmnN%j3nLjnlPJ2%p
-51084FRJ8Q%QNpj3qokJkqj1KJ8RKjm%%jkMJ1QmnJnj4j3nJJ0jj3rmk%KJq%PjkjPJ5Pj0qJ0
-51027@J1jmOJ0J6J1Kjoj0n%%lj2qmnLLJNPkkJJ1O%jJLJjrj4j1rnJOJ8J5OlpKMpkJjJNLJ0
-50970C7Pmj6j9nPJ0Orj3qnJRRNLjon%jkKLNJ1QQRkj8j8JMKJ4RnMKnqoLPkkjjk%LJ0J3Lj0
-50913D1j9j3kMMOkomLJ0M%M%pllo%LLMqqm%OJ0QJ2J4NmllkLJMO%nj0rMQRRjj7j6lKjJPjp
-50854B8Kjj2oPJ3MJkpj0j1j4kJ3J3NMNJljOqj2m%%lm%MNNJnoOJ4Rmj4j3NJ1MRNoqmkPRlj0
-50798B1mkj0jJ2J2MML%kKNkpkklMJkjOKqj2j0jKrqOQONJJLMNoj2JRJ3J3PJj0j2kkpj0mk%
-50741HJKPJ1JJNPOjpqkNQRJ7Pknj8k6j8kLJ0J7NlkpnLM%jj1j1k%JQJ0J1J0qj3pqjMMqrmK
-50685bOMLKLM%j1rjMJkKJ1J8J7jj6j8j1ojNLMNO%%J1J1Jj7j5JKjjJln%J3N%%qj2mKqmR%J
-50629aJ0J4NnlJLKnpnLNpo%KkjJLo%OJlJlKPJ1PmmLlj3j2j2j2kQJ1PmjQJ0MKJ%JkjlKQMl
-50569B3jOLqj1nkNJ1J1Jrj2nLORJ3OJoj0kMlj0jMNj4k8j5okk%PPRJ3MMKoj0jQNJ3J2jokl
-50515A4%J3J8Rqj0mkpj2j0pmnMMPJ9QmKJ1KrmjjLJ3J3Omj1j3oKJRJ2moKorlMRRNLKppmrj
-50459B6ONjMjoj2j2JKrpMLomQNJLML%kjl%PJ3JmnpomKJKKjORJmlJ0PjJqj3mKkqn%PO%kkq
-50396AmLNQPmljjKJKMRQNOjnj0j4NJ2Lj2j7j2qKJ0J2OOMLjpmNNPJ2Jnploj1lLlmKjlkkjO
-50337A0%qKJ1Q%NKjLPjopqjjNQMjnkj%jmoJJ3J0%K%lnqnJMLNQJ1LNMnrmLkj1rjjJNQPJ2J1
-50275F6oj2orj5qKMJLkKJ1NNKlj1j7j2nj1oJLJ0J4K0PnKLnJQllMjj2oJ%krqJMQKPJ1MMNm
-50219D0kJ%lm%Knj5j2k%QK2K1J0nj1j3j5plj%mljmklj0lJ0J4K0K4Qrj3j1omJJ0J1QJrmnk
-50168B0JklmnLJ2J7J1lj1qomJLlj4rkJOP%J1J8Kj5k2j0NQOMJKJlRJ0MklkKMK%orpmJ1J4L
-50113D2jLOJJmj2j6j6pJJ0J6Kj1j0KPJmjLMPPJllJKkqlMJpl%nolKPJ5J3%j0qlJ2RL%ppnj
-50056A7NkokLNLkqjJKNLkkpLJ4Ok%%lrqmjMJ0NK%kNOjkQOmljqj8j5%J1PlNJ4MLJMoj2lQ%
-49995C3rqKN%oj2qLJ0PNJ0MorJJMQLLKrqLJ3J2KlnkkKpj2j1qqljk%jJ0J4Mmj2j5pRJ9J9k
-49940B8j6lMJRNKkpjPNmj4rJOJ2J2JkJJ2J3MMMoj5j8j3rkPQQRRKqoOOKj1j0ljLljlrqLJ1
-49884B1J0NJ1Kj%jmnj1j3pNQlj0oKMOJ6J6mnpj1j1qm%KPkj0nMRJMJ0LKmKJ1QOmj3qkJ1Pl
-49830C1kmNOklOQLMnnlmMQLMNMKmpoqpMOjmJ%ppj0nLMKljRJ3P%LJ3J3kj4j0prnnqkknlLK
-49768FlLPNOlj4qlQJ6J3%j5j6lLMJ4J1MjopookKjmmMRJ7J0PRJnpmmorrQJ4PNjj1q%mj1kM
-49711A4moRQpj4j0nMPJ0J3LlnmjMN%mNMnj1rmRJ5J1Kpj6k0pJ1J0NMLKljOJ0%j7%K0K0Qqj3
-49658C8rNJ0jmNJ0loj%jj0mQPjj8j5MMOJ5J2mj6j0MJ1J4J0oj1nlmkKlj2JJ4Prj2pMLNKj7
-49607Gj0kLNJ2K2J9Rkj3j9j3mNJKNNokmn%ONjJKlMjnjNLm%%p%Mk%nj%LL%OPK%MLONlj2nJ
-49546C5oj3j2LNKqj2j1nOOMNJ1QJpqQK0K1Npqj%rpnj2rjLkK%lmlOJ3J0kkjKPM%%J0J2L%q
-49490D6j2j2rjmj2j0J1J4J1NKJj0pjJPJ0OLj0j0%lj3oJjKPMJJ0J6J1Kprpj1j2nonPLrq%O
-49439a3Q%RJ1NPMj2j6lOJ4QLlj3pJ1J0ok8k9j6JOJ1J6NJOj5k0KK1L3J8Jklj7k0lK2J9J6K
-49393E0j7j7j3qpQj7m1%N4N2K9M5K4pmJ1nl6l9k1k1nKPJ5NPk2l2j0J3LkKMJ%MLQKoqMJ1K
-49346B8jlLOJ0KJN%lnNOLoj6j0KNjj1oPJ1Jj8j7lQPJ1J3OLKLOlj2j8qJ0OPOkRNj6j2KONj
-49292C8qnJ1QJK%j0j4kJ5QooLPJJkkkrpMNJ2Nj0qjlpoklKJ1J2NPJ4Rjj9j9KJ0Ojj4pPPkL
-49237D0Kmqj2j0qjJ2J2llKPOjlLMKK%knoorNJ4MokMMKqp%LRJ4QMJmonj%lj2qlrpKNLRJ8J2
-49177E1kLJ1%j4k2j2NNqj0kLLlj0rjjNJ2QlJPJ1Rl%MqnK%j2j3n%LJ1RJ1RPJmqj0LPMJ1J0
-49124F1j5j5MJkKj%oj0qjjmJPKPN%opj0mOJ1KmkkjOOjmkLPnqKRNjMONK%rrnLNJnnmjPNkk
-49061B3mojQJ2Onqj2ql%NQJn%KJ2J3L%%KJlkKJjllMOMnnNnkMQJ9J5mj1j4qllOQKqj0j0pj
-49003B0k%LLLRJ5PLMQLknj4j6l%rj3njnPJ4J1jokj1nJ3J0J1RoqjPRjpj1onJ1J7nk0p%mpm
-48949EJ3J7OpqlKLj2j9pJ0J5J2NoojMRQjKlnRJ5KrjM%lrj9j4qnkJkqlPJ4J2lnNRpj3nNN%
-48893ELKljN%kRJ9J3Jpkoj1pjNK%oJ%lLQLpJPkmJPjnJjJpj5j1mKNKm%%LLkkOJ4Mmlj0j5J
-48832iJ5J3MMNJJoj0kKOJ3J0J%LKKkj5rLKpMJ0%pononjknnolNJ1OmlOJ7J6mj3j4j1kQJ1J0
-48777B9kj2qnkmkQJ3M%rj0OJ2ROj1j8oRK2J4J%%kmJNJpj5j6LRJ0JjKNOmnlJPjrpLNmklnk
-48720A3JONL%KOJ9K0ok4j0NLjJ%mnnqj3kMJkKLopOJ2JplK%KjmMQQkqJKoOJ9J7Mj0j2nlMq
-48662B8j4KJk%jlmRJ3%knqljLJ0Q%LNJnk%MROOMlprljnn%oj1%KjJLJPJ2J3Joj1ommKMKKJ
-48601C1lppmroQQjKJ0Mrj0JPjkJKOjnokMnpjLJ0J1RLmllLNj%klnmJ3J5KmnKmqOJ1Kj1j5j7
-48542Dj1OJ3OnnMPJ1RLKprmrj7j1Mjj2pNJ5J6RJnmpmll%NLNPOlj1%RLKPPmqnpLOmrlNOJM
-48482A6MLONjjjmplJjLJ4J5Pklnporj1j0l%lNJ2Mlmjrj4MJ8J2J2PMPJ1Lpm%Mjnmkj0j1kK
-48426B5Ljok%joj0kNQJ3J1KJk%ljQJ1Nnj1kjmljmj1qmopMPJlnlJPPJ0OqJNL%Jqj4nKQLkl
-48366FLKMJ4MnpoPJ0OJ0J1%nj2k0pPJ0LllpmLJ3J0JKjmkj0k%jqj3mPPQKKJ0QKoqnPJ2Jlk
-48310D4JRQ%rj0j0j2lPJ0MOJ0LlJNj0j6j1lkrmnjJ5J6J0Kqj0L%%JOJ3J1jj0kkJjj2j6rOJ0
-48259B3PMLnkO%kJonMkkNLlpqnqmLJlojJ1J3kjPROjMQJ3Lrj4j1pNLljJ1Qlj2j3j%mmJJKl
-48199GpLJ5J5J1Rpj1NJ1nnLMj%JklJk%LJmj0oJJoj3nllLJ2Ok%JJlKmj1jMKLjj1j0kJOJ6P
-48142A7JKKknplnrOJ9J3J1Pjj0j2oJQLq%J0%jMNQMlj2%J0Klj4oJ1PmonklnJNNRNJkkKPOj2
-48084D4j7pjkpj5qQQMNJLJ0J1Mjjnj2mOJpo%jNRQMjm%MLmoollJLkKNJMJ0LlqoJ3J4OMnj4
-48025D5qj4j0JJ2Lj4lRJ0J2PKMLpj5rJRPnj1mklpprj1JRLJnmoq%mJJ7K5J5%rrrmRNPRQ%p
-47969C1rmPMnmoj1mPJ1LJ%NJ1kp%JPQNJpj7rmkPKL%koqnkooKJ1J0Npj0NJ4KoKPJknlNQMk
-47909B9jjnLJ8J8OnpJ%qJKJqpJJqqKJPJ1JnqjJ0Qoj7qNLLpnLLoj1mNNJj%J%KLjj5j2ljMR
-47849aJ2PNKLJLKMOJnLOknlj1j1KP%r%%ml%NjnkNJ7J0PJ0Kj1k1j9j3JNjjKRJ6J3jj3lMkp
-47793A6polJNNPKpmjPLqqlnLjJMNJj0j0lOLJ1J7QjlnmkkNJOLpj1j0j0mjOJ6J2%LRRjmn%J7
-47734D6J7PJj3j7nNJJ%rqJNQJ2Noj1j7j0Mlj0o%NOPM%JLPJkmlPJ2J3Pkj5k2j0kJ8J4oJNM
-47681D7Jjqj2qqj1lPL%LPPLol%OJjlkOMKnqoJMJ2PQKlLLoj1kPJ0knk%L%jNOknnmjkqnmnl
-47618GlmKJ2J4LlLQLOKMlmrj2jLnkLQPNlj1j4pNQKJkj1qKLmoNJ9J6MMLJmKRkj0mlkklL%j4
-47558B1pjjMkj2j1%J3J4PQNMoj1kKKNqj5jJ2J2LklMkjLljOJ4OloKNnj1qnjL%Kj%M%kRQMn
-47500D6qoonlrlLkom%JKJ1J8RjkkkNLonnolkn%J1QJj1j2omNJ1J1NJqj1lJ0J1Lj%NRR%j5j0
-47443B6kj%PQRQMKmmmpolmnJklNJ4OJ%llpjNjj2j4%PRRRNlnj1lPNJpj2rkMPRJ3Opqqj0rJ
-47382HM%LQKjLNRLnj0pkmmKNMPQkrplpnKNOOJ1Njrj4j6pkJMKKQJ1OLJnj0lNQJ2Ojqj0%Km
-47321B1k%nlnoknnNJ4J4PJ0J2J0oj6JJ4NkJlrlj0j4kjmjn%RPmk%LOPKNP%moKLj0j1oj2jJ2
-47265A2J4NLKmrj2j2pRJ7QLoolorkLJ6K4Nj3j1%KKmj0PK6K0JqlKjLkj1j1kNjpqnLjmjJNL
-47210B2ljMNQkj2rjLJMMPJ2P%qj0j0oj2n%KKJ1RNRRkpKqpPKLMlljMLPPkjlj%Koj0j0o%jk
-47150A3jo%RJ5J0LmMNqoLPN%j0j5rK%rj1lPKplPJ1PkrmJ1J2knqppnmNRORKkKKNJ0jj9j6m
-47093dMknJRRLjkRjj0j5j0%QPljMLMjnJLj%%lNJ9J0jNNJ%nppnq%Lmn%jj2j8ppj3j9kK0J7
-47035c5J0POJ%JMJ3J1lKkNJ5RMmpj0j4o%NJ1MrnnpjkJPKml%jKJ3J8J1kpk%MNlnj2j3%NLJ
-46979A8%OJj0oPLrrJJ1LJNNLLJklKMlMOqj4j3qnklrPJ8NNQJlnppoKMRROJmJJ0QNkpkLoj1
-46918B2plmpqJJ2PKkOPkmlkmMNLlkJ4QpMNqk1j4KJ3%oLKQJ4J0lqrKOJolNQlmLOL%j1qOJ4
-46859D4Qrj8j1m%%%KPMmopmNLQJ7J5J1KpjnlMNJlj2j9j3pMMlKOQNNPjMRLqpqj0oJLJ1JpN
-46801C1J0JnlORMNMKonmpoK%KKookkmlLNQKkJJj%lnkLPJ6J2j0k1j7oNRlpKQMJ0J0mj2j0n
-46743A7oNO%MN%kkJMJnm%kQJ6Qpj4l%JOpp%pj6pOJLJ4J2kj1%J9J8Pqj6j2nJPMJLj%kmmoL
-46685B1MjNJ0J1Qnqrqmj1%PopLKooMJ0%nqlllKPJ2OLRknk%jjJPJ2PnmjjKLlqrpo%J1J4Mr
-46625B8oLjkKPOkoqo%kLOMMJj%kqmOQRN%%kjjpqo%Okj0kMklmJ2J8J6OjppLOKoj4qNQNoj2
-46563B6qkKQQkopj0r%%MRPKPJ0OkqmJLnpmMQjmjKkj0kOKLN%OKmpj1m%MOLj0j3oj0lPRPOO
-46502A7KnJ1K0Ql%NLj0%J4Krj5j1rokJJMJ0J2kmkj1rqOK1J3KjLJ0oj2kopnkjLkrmLORRNM
-46447D1%pqk0j8lMQJ1J0LqjMKKMLoj%mjLJnokOKj2oMJ4J0oMJ2JkMJj2lOkqj3pnj2%J4J4J1
-46392B1M%MQONJmpnKkn%%PLoj2mPjppJNLjKJ7J4jkl%kj0ojKQLLnj2j7j2oKJ3J3JroKjjOR
-46333A7RJ0Nmj1j2jJ3Poj4romOJ4J7J2Jmqj2m%%LNNQRnrQK2J3qj5qoKNjLNknj0rj1%MjJJ1
-46279C0J2koKNjKQJ2MmooqMRlj1j1oMQnmLKJjJlr%J0KJORKj2qjkJKNQJnoPJ2oj3jP%j1lO
-46220C2JmrkMJo%klJ0Prj2mNJ1J1KrmMOLNJ1Opqrj6j0NJ4RjjLNPjj3j5lRN%RJ2mj2nMJ7J4
-46165F3jj0qjRMNjj0j0oJkqoOJ8J6NpqrqnklK%jKOMLnKRPOoj0MRjnopjjkj1j6jNljQPRRM
-46105D1M%nqkQNnnkqKOrqoqPJ4LlpmKMMNKRJ0nj0qLQMPJ1kj5rkonokKLKnrqNJ4J9J5QKjj
-46045E5nnkllqqJ0J1j%Mkoqmj1nllnjOJ6RopnjJloJQRNmpKj0pQK1J1MMkoLKJKJ%jOJ0Lpj9
-45985C9j8jQJ3Mjrnll%KPKpk0j1OJ6J1J2O%lKNKnj1rkJjjPJ4J0Jj1pKjmnqpmnjJ1N%MJjk
-45929B5op%NKmk%QNj1j0NNOJ3J%Mj0pJjJkroJJjkjm%klLOJ1J7J1kmnj2pLJ0Oj3j1KLMMMm
-45872B1oLkprrpmNP%lJJ2J6J3RlnkqrnMmqKQN%Lnj3%OmnKomnmPJ2J2J1QJkorpoKLNJ0M%k
-45812B3nJJmJJ3J1lmnj7mJ0L%PRLj0j5jMkojKJrj5nJ1Oj0rPJ4OJLQR%j7j6oQJ1OOOJqkJ0
-45758B8R%MOKnmJkmorj0j0nKNJmkmkjoQJ5J8O%MMjmoqpMJ5J1%KNnj1j3qmJ2Oo%%lKLLjMQ
-45699C7Pjj0rqjJ2J3NJl%lrlNQKjrj1o%KJnlPMjmlRJ3R%LJj2ropjkJmlMRJ0%KJ1PlkQLj8
-45640C7k0j0p%QJ3JJOKjjOLljKmLJ3J1lj1kQRjqlpq%O%okKnj1mKRRkr%MjnpjR%ollmjOJ5
-45580B5J0nj5j1%%nlPRLNLKPmj2qLJLMMNlonjKKQR%MJ0lj1j%nnonnj%RMpj1oOQLKnoKJ5J9
-45520C9%rKKjnj0j5j4j4JJ2J5J8J7Mj1rmK%Jk%JkkPQRQLmmnrnjqj3kJ3J8J2j2k4j5llj0N
-45469a9NNNJ2J5L%J1PKJqlJMJmKkj1%Mjk%Kmnoj4NJ3Knj1nKRjoPJ1jlJ0J3lrl%LMLnonk%
-45411A8LOJ3NkrmjnlkLN%NRKrj6j3nPkoKRLLPPjqlPPkjLPJ0kj6j3j2jJ2KLJj0jJ1J2RLlq
-45354C6q%ML%JrpkjjMROJmoMMnkMJ0J1Lj1j5mPOJpmNQOLoj5oLOJJ%J%koqMKJ%j3qKPOpj3
-45293@j2onnLJ1RMJOJ0kj3jPJ8J5J0Okmpj4j1OJ2RJpLjlomJJlnqj1lMROlnMRJ1%j2j0JQO
-45238B8nj4lJ5J3MMJ0Kjj0j2m%ppqqMOOPMMjprlLQPKjMPmrpon%JlmnNKJLRLjOJ6Qj5j7mJ0
-45179B2Qoj1qlKORJ0Mj0mQOJOKOJ4MkLJjj0k6j6JMJLKokmKROOkoqLPLLjmLJ2OmLmqj%KLl
-45119D1olj4j6lJ1J5Ompql%onPJ7J1KKJKOLLOOkj3j4j0kOJ0JnkQKqoNQLRPkomjpj2j1kkm
-45063A0lLJ0PomPKpLJ3JqppljLJLNJNjLJ3J2qj5pjJlJ%KQ%j6j2MQMjPJ3NLjnnj2j0j%j0q
-45006d%PLoMO%noJO%kkMNkjLLNLmmkJKlKJ0J5%j1rrqqkJ5J0jnj%KQJ0Mlnpk%NJ2J4jlJ1O
-44946F1pj9l0j4RPmKJ1mj4oLPJ4J5J0KnlpoNJ4Qk%lk%onqqqMJ6J4PNkj3j6j3%O%JMRRKMj
-44892D3ooJMJrmNMlplPJ7J0k%mqj%j%jMLj0qmjMjoj1pPRJ7J4NlpkOJpk%JJklmKKjKK%QLr
-44830D0poj3j3j0j0%J2J7J3mj5mMQQJ0PJjKjpj4mLJ1OrJMmONnjLnrrlNRJ3Mj0j8qkJopNJ4
-44776GNmjLJpmmj2oJOPKljjmLJ2J2J0RJ2MlLMKKKmj2pl%Qnj1j1pQQNpkLkKOKoOJ1jmKNno
-44716C0k%j%jmJjqj1pJMRQOMJJnj3j0jJ5J3RRMOPjnj2j2qnrlJ1J2JkjJOQJ2%j3j3oMOLKK
-44660D2lj4qnnKOlpkQO%JmnJKPNoj5j4%RQMjRQLoMPjlnnlN%kLJKJLLrkJ0J1%normKkmonk
-44597BKKJ0PJQRQlrmpj0j%kkoJMPQkljLKnrrj0QJ4OOLjnrj3j6nOJ3J1loNJ2J2Mrj1kJnmm
-44539aMROKLJJPRjnkmomoj1kNMMkmkLMMKlpmM%jmnjPJ4MnqlLjkJMJom%jJJmrJ0J5MkjLJ0
-44475B9NljKoqRJ5Noljkj1j4jLMJjplQOMJNQKkj0rnlmJKKOKLLMOpj2mJPJ2Qpj1lmoJJ2RM
-44415C6QRJjNJ0QNj0j8j7j1mnKOkLJ0MR%n%PLoqj0j2j0jQKoljPJ5J4J%Krj2lPOJKLLLk%m
-44359D0qOLqolqj0mNRQllLLor%LnJJ2NopmJPJ3Roj3nMPLLmp%%lomOQJLMOKkj0kPJ0Kqj1q
-44298A5%MOjj4j4KJ1RMLk%QJ3J2nrlnLJj5j2lKLQL%%N%qj0MJ7Mpj3oMPOkproMPmoMLNP%o
-44240A7mlmKJ3J0lj0oKLLMKqj1LM%JKjKMOOMj0j5qKQkrokLJ0Qoj4mNN%K%n%PJ4PpnlpmOJ
-44181Io%%mljPMKLLQNlkMKjmllJJknJJ0J2Mj1kPmoLOONJj1j5j2mLN%OQlmKMQL%K%JMNJlk
-44118D2K%JPPOrp%kKJ0Qmj3j3j1MJ2J4%lRN%njjoKjj3j8nLjo%ROkpoJMJ%oqmopPPOO%oml
-44058CLJ3J4LrkMJrkJ0Lqj0%NQJ0OMlqojKMRMN%j6j9j4oLJ2KKJ0PmrjJ2J7OjmmkMLpj1JK
-44002C6%%j0nNKMJ1J4Nj1l1l4k0kjKPOMkJQJ5J5PLLJRQrj0nN%%LKjqj4pkjKjkJ6J6KjQJ2
-43948E5%j0j3j4o%JMMKKJqj5oMPRJ2OjnnmkmJQJ6%knj3pnOPJ3J4jrnQJ2Jj0j0LJ2Lj0j1o
-43895B4jNJ1MnlMJn%nj0mlLJ0KjQJ6LrrojQOjnrj5j3jJJ2J6RjojkNRNNMjrj1kJ0PorqmMK
-43837B8j1j1KM%NJ0J1J0P%jMOj1j3kjokJ1J8J6jj0lLjj0j1rk0k2kJ2J3QJ1J0lj0j1rKNJK
-43790A9KPJ0NJ0J1Ljqj0mmj1j3rLJromPJ5J2L%LMjJJ0Oj0j5j6j0ORJ1J1LONqj5qkL%mkJJ0
-43738B7PKrj7mLlJMMJ0J0km%jnqnKNNRQJkLRKKjj2j3mMLokMJ%%kKNJ0J2OprJNlpmj7j5m%
-43679A%jLQLjJKnj0KJ2J1KolKQJ4Jj0j0lQPpmMjNP%m%jqj2KJ2J3Jj%nqj5pPPMmlNQJ3J5M
-43622F3nj3qOJj0j6rMRJj0mLMnKJ1NmnkJROKJ0Lnkkqpj0qkjOJ1QOKrjJ1Pkj7k1nONl%MJM
-43565A7J0J1Rkj0j4pPMppMJ3J3LmJ1J2Jj5j6%NQNJmoKOpj5nOJ4J0lJPjj0nnj4qORJ7J0kp
-43514D8j0k1j4JNlmkpqNJ1LNJ7K6J5Jj3j2LnpkpqkLMKLOKqk1j5KPQJ6J0mj3j0%NlqJRJ5J9
-43462D5Pqj4j3pLJ3Qoqj0nMJ7J0%lpjJ1Lnjppk%PQK%QOlqj2j0NPQJ1jj0mQM%orjPLJmj4q
-43406A2NJ0MkrqlOJ0JknkJ0J2J2MorlLRJ0Pjknj1j3j6pRRJLMnokjOMnoLMmJOJ0kj2j0pnl
-43350CRJ4NoJjjKJKLoolkjrnMLjKoppomJOROPLLK%no%OPNjJJMOMlj2qj2nLRNmKNLjlkkJl
-43284A0jNN%j0o%JLQJ2Nkj3j0MPOLJPMpj1%LmJMRNnrjJ1Rnj4mLj3j2KRJ2NjmkJKknrpQJ0
-43227A8jkOMmmkLLmjNLlLNpqjjllj3j8mRJ1J3J2QNlJJnqqnnmPOOOpj5j2mRJ5J0PJppjNJ0
-43169B2J7J4Ljlpj3pQLq%NQKj4rLQLpokPJ4Nmj0kOKmpjKjq%MLnnLJ3J2Mj0j2%Loj0JJ0Nk
-43113B6pjPQkqMPjmmPRMjlqj1j2plnmKOQJ3J0%rlL%moOJ0Mrj6nJ4J3KJNMKnnklMJ2Lj0rm
-43055B3kNOnpK%%%MJ2Pkj2j0JOO%pjnnOPLkllJ%lmJNMJ1Npj4kQnj3j%lLLLPO%JKlmKjnjk
-42993A8j0oRJ7J8J0jmnJNPLonjoj1rljnnolNKNOJ1J8J7M%Jnj1rnj2lJ6J1l%QJ0Orj9j6JJ0
-42940D0Rlj2mOJ0Klpj0j0mmqLK1J7Mj%%pnPJ1jj0j1j0%QNLKjqj2%J1%jkm%JlkJjnkkqpPO
-42884FRJ7R%kkLOJLjo%ok1j7oOJ2J1kj2qMJ5J7J2%pqllpKRJ0Qnj0j1kOQOJJ1J6%j4k4j7k
-42832A2mmQQkjkjJPJ2OOJrlLLnorj0LOoqjlKPQJ3J0Jj0j5j7j2jMLkOO%KLOONlnkKQONNLJ
-42772D7qj3j0j3j0nkJ2J1%NQOOKnj0j1l%LRJ0LJLkj1oQJ9Qlmj0q%lqnMJ1Kn%KMJj0j2kPJ2
-42719B5KmkplOQONLJKlolppNJ1Orj3MJ2J2kj5kNK%%ojJ3J7J0rk0j7j3qJJ7J8QopNJ1jj3j1
-42666B0j0m%jmkQOlMORRPKjqp%L%oj4rm%RRork%kjK%MJ2PJkJLnkLKJjJ0NkjkKOLOMjjlnj
-42602D5KrrmJkmNQN%nmOLklJjqjLJkj0MJ6Qlnmqj4pkLOll%MROKNQKm%KOPLmolpqmMKnprl
-42537DKORlp%jnnlKJN%PJ3OOJnlmKPJ3Llnj1j5j1kLLkJ0J4PLpj3nK%JKnrkNNNPlj2jJ4J0
-42479C6kkkpoPJ1J1J1Lqj3j0%RNJNQPJ1Mj0j4j9k1oJJRM%%M%rmJ0J1Kmqj6j5rlJ3K0J0lK
-42428B5QkkJJMJ1Kojlnkmrj0JJ5M%NRJ1JrpllJMQMKLl%JMQllJ1Olj1j2pOKMKj2j3rmnnRQ
-42369B5%%jlj3rJ%JJ0J9Plj3j9jJ8K0Rjlm%%nj0j6JJ5NmkJRJ2Loj3j4oJJ6J9Nlj1j0pmnk
-42318IjJKQRnqmn%J2J8Qrj3lQQK%NKk%KOLokKj1j7j3nkJPOJ1J0Jom%jllmpnqj3kMNQJ5J8
-42260B9QPJ2lj5j5JJmlkJ3J4qj2JJ3J4JmLOokNoj2j3rJQloLlj4j1RJ6J4Kj2rQJ2JklPPOJ0
-42208E5kj9qNJpnPJ1OmpnpnmokNOQOnj1rj2rNJ0JJPJ8PlkjJQOooNQPNpj2j7j1j%OJ6J2Ol
-42151D3j3j2j7pQJ3PjqLQQkl%OknLO%j0j2j1%OjplJKRJ9J5PjjJJMOJoj2j0JMLRJ2Mrj7j4
-42097B6jQJ1OJKmqon%kJJ0OprnlpnLNMLLRJ1P%%oqj3pNJMJMLj2j9nJ1J3PlnJJpj5j3LQKl
-42039BnnlJLJPJ3RnmN%lNNOLLjonLMnooKONJ0J9R%jKKoj1j0pOMrj2pmjMOLJno%JNMOQJ%J2
-41976E3Ppj0ppmLNOMlpKRjpnlkjMKkkJLkkLPPnj2MQrqQLkj1qOPKjNJkjklKOJJJnj1mllMQ
-41912B1OMMkLMklLLKloqKO%pJRkqoMJ3Rmoj2rKJKJ1J2OOlj1ollKPQMmJJ0Rjppj4j1mjJ0J0
-41853D2%qj8j2m%%J%jj1nRJ4QNJqo%%lLRJrmRJ2Qk%kj0j4jQLjqlJ0RjNLlkoploqrmKQJ2Q
-41794A1OPR%ll%RPlkpj7j5kJ2K1J3Q%rnMkj2pLJ0KqmJNQJljppRJ4Mom%rj1KJ%QOkmnmLJ2
-41736C4J3mj1LOj2j5mRJ0RNJLmmrnLNOQMNMj0pmQJ3%j2j0JOk%nMJ0K%lkmj3olJLOJ0QKkp
-41680D4rLMJmj0JJ8J4lqJ%mj3j8oJKkjJMLRJ6Qlj1j4olQP%OQqk3j3jMLkk%OLl%KQQ%kkpj2
-41622CpkOJ4J6Llmmmj3j0nJ0J0QNmqjORNk%jj3j1oJOPPMpj5oKPJ1OjqlJ2J4J1MLOjnj4j3
-41568B5mNQNopjMKplnonkOloQPLkp%NNNOJLOOjjqj8pjNJ4J8J0nj2j5lM%M%JJ1Ppj3j3nMQ
-41509B3ko%KKlljLPNQRpk0rMmLJ6J5jmjlqkLOLmmQJ6Mnqj2rJKqj1nNJ1J2Olj2oMMojORJ2
-41451D1OKOLjorLNjorlLopjJRNpnPP%NJ2J0Mjj9k5pk%NPNKpj7rjLJLJ5J1jl%MQknnmOJj0
-41391B1j0o%jkONQO%kmj2j4nNLKRJ0NKkkrrlj%NRO%J%Llr%knJNNjlLLnlLPNJ1Npj3pJmqj1
-41329hpMJL%MQJ2PJjj0j1qjJ0J1LjmlMJrplRJ9J2%pJKmqmnjJ5J4jj0nKNKlKl%O%mOJ5J4q
-41272E7j7lLNLkppJNMJ%kmjLO%kj0j2j1pPJ0nj2oMQJ2J7J3Nj1k2j6MJj2qJKjNPJ4J2MJjo
-41219C0jKljonRJ3J0MkkknnjnoopJJ1J4%pjMj1j2%J0kqOOLQPkj9j1lnlLMKlnKQRk%J4J4N
-41162D8mrjJLNOKjkLJ1Kj9j7njnojojKMNMLnqn%NOJLNJNRMmKMlmJkoLJ8J6KrplpmKNjnLN
-41099D8mrnjJLJ0Olllmn%jj0lJnm%%%JLolPORMkpmNQR%JJoqmlmmlnjNKkLJ0PNNLQJ0PKN%
-41035G3mlonj2nPQlmLNKn%OLJNQjj0j5j5j4oLKL%MJ5PJnllK%ljoj1j1oPJ7J6NlmNNnj3j8
-40979A3pJmn%LMNMPkkjJNROOoj2j3MK2J1jmoMJ0lj2n%j%Lnrn%JMOJ4K4J6oj2pkJnj2j1ql
-40923A5LoKRJ0NokKnmmjlKJ0J0JkPRK%%oj1mLlplkkkPJ4QKjmPkrompJJ1Kk%%mpkLLkqlkK
-40861A4OK%%JrjJ1MomOLkjoj5pQJ1Prj5%J4J3%%OROMj0j9qJMOlrlonKJ8J6LrqnmpJJ5J6j
-40805C5j0nmnQRJjlj%koqNJ4PKlLRMj%jllk%pj0kPMMmoJOJp%K0K3O%Lrj4j4pNkKJ3Knmj%
-40745D4NRJ1Knlkpmqr%QJ1PJm%j1j5oPMLmllmolNjnOJ1QkoloomNNJmNJ1OMLJlonj4j3%PJ0
-40685B5L%Klpj0ol%%km%LM%qlOQLLQJ3RJKJ1lj4j1mJJ1J1%oookJorNJ0Olljqj5qKMLMMKL
-40626A7MOLjJNJpKJ1PPNlqj3j2LNMnj0p%LQJ1LLPJQJ0NJj4j7j0lj2qjk%KMLJ0Nnj1nKKLR
-40570B7RK%kj1qkLPRnj5JJ2Lj2lJ1J2Pkj0j2mRMlpnokLMLKMQO%NOkkjj0pJ%OPmmJNPLlj1
-40512C4pkrj3lLROJRJ3Nmjjoklk%nrj3ppJRJ5J5jnK%omORknj0mMKJPNlpjLJMKllPRmjKJl
-40450B9jjkJjokPQRnj0pjRJ2J6Rmj0mkkNOMkmj0klj4qKRNmkNJpqpkJ5J7NLLkj2j5j0o%PO
-40393A7%lmMJ5K0J4Qok0j5qmkolQJ8OqqnlRJ6PJpmJ%nj2qJLmKJ3J0Lnj1lQOpr%MljRJ1lj3
-40337B4q%OOjrLQQOJj2j0%jRQ%kKLLPkj3q%LMknr%OKko%J2J2OKoq%JnnNJ5Kj1mJ0Jj0lQO
-40278D7oj5j9pJ7J2j0j3lJ3K4J1qqpomJ0J5QKNPlrj3qpqjOJ4OkKKJmpmnlJKonmJL%kNLJM
-40223B5LJmnJjj0rJQPjlKJ3J9POQllpj6j1j1j3lOJ0N%%NJ2NjlJNKjnkOJj0j6mQJ0Mjkpqm
-40167A7lp%J1J3Noj7pJ1J9J2OM%oj5j1l%K%LLj0j1MJ4Noj0pLJ1Q%m%NjlkKjlRJ3nj1JQJ3
-40115E3K0J3Mrj6j3ol%KO%qpporj2nOQMLNNkmLKNPLppKPljKnrmQRJ%oj1ppnMOLlNJ8J5Rj
-40055E5j5oL%%%ln%Lkj6j0MJ0J3Q%KQQKjnojPNmpj0jjrjMMppjMJ0LnkRJ0mmqlOOjj3j3lP
-39997A7PkJNNJ8J9OlKmj4j2kQNnj3nOJ1JnjMJqj6j5onJNQJ1O%JQjj0po%J1Q%opMJ0Mjpj1
-39942B1mNJ3MrqJNMnnKJ0J1J0Nlrj0pmmJ%lklKKJONkoMKQJ3QJJlollklKPK%llkpoMPLLJK
-39880E1oqooj3rNJ5NjJoj2j0lPJ4RN%Nkj0mMMLRJ2Lj1j2rJJnjPKjMMnpLJ1OJnkjjKMmrkJ
-39822B8N%nrj0%RMMPPOMmmKJknoMOqnL%lnmnmkoj0%LMJ1Oqj2JJ3KojRJ5QMjl%NONNRN%Jn
-39760F9j0j0j4mPJ1Qoj6pNJ3J0Kknrj1o%noOJ7J6Q%oqpj2j1rpLOJ2J2NkJkolMLmlm%koMJ2
-39706C1Koj0kjjjmJKknkPNJJKOPkjKok%LJ0Kok%LPljNkk%KMKkqj3q%LkllnjOQMljkkRPLQ
-39641C9PMJrj3kKkQJ2JmqjJ0J0Jmj1j6jMrpjKN%qmQJ1OQOJMOkproMJ1OLLj0nRJ0Jj2j1nm
-39585C2mPOopl%mqjONORJ4Pqj0mnNJj2j5j3rOJ2RPKnlNJoj2qLOkokMKJ2J7J0LkkLJ1J1mk1
-39529D0k1qLmmPNk%OPMKJKJ1Nnnrj1%OJ0J6J3Kj2qlmpj0rJMOjjNLqqLn%J4J2npKLjPOjKK
-39471E1Moj1oj2j2qJQmpjLJ1J5NkOJ3J4Mplnn%lm%kLlqljjRRJ%KJKMKkmmjjoj3j4jRRNOm
-39412C3qopnjkNJ1MkNJ2MppPRJmpmonk%JkjNMNMlm%PJ1%jJkl%MNMPjopllj2nJ2J3KPjj2j0
-39351C4lKPKrj5mKmpJQJ3J3KnnJLmp%J5Qo%PL%j4k1pKkplNRJ1J2Kmj2pjJL%kOOknnmNNlk
-39292A8njjLJlNJ8J4Jnmlmj%NMLKMKkpj2rkOPKnqnJKPKNMj%JNkj0oNONJ0NMJqr%J3NrqpL
-39230D2J0J0%j1qlnPOpjPoj5qkLLJJqmLNQMM%jQJj1mKMkm%LKjprkQNJLJMPMoqlLQOmrj3j2
-39168A0rJJ1NkkJJ0PJlPJ2Qmj7j7j1nRK0J5L%%poOJnLPlj4j6LJ0L%nj2kMJ2QKMnj7KJ1Jj2
-39115B3j3JJ1R%ppnoj2%J0J9J2pj2j1pKLRQLmom%JkMRlj6oJ0J1Mkpj3j0JNOMjJQMj1j0JJ
-39062bNRQ%rqLJ1Qmj7j6kJ6K4J5Kj1qpj2pm%J0J2LjjjMJ0Njj3j5o%QJ5J6Nnj5j3jnrLJ8J0
-39011B7%rj4rNJ6J4POJ1J0KlpoornjKMLMJQJ1J5Orj3j0lJlkjolKlmknomjNRLkKjj3nRmrm
-38953AlOK%jnjJ0K0NokOJ0Pkqpj1rNJ4KkLQMpqlklkklNJ%KjmJqrjQJ4jj2mNRMlnL%rnPPJ
-38891B1lN%rp%MPJ3O%lRPlmKmj7j2JM%%J9J9JJj0j4QJ2NLnj2j6j2nOJ1knNlrqkmlQJ5J4J0
-38837D4lj6k3j6j1JLMPJ0J2J7K0Mpj0j2rnpj4rJ0J4PJ3J3MnrMJ6J4Qmj4j1j2j0JJmJKoml
-38790F%J1J6Oj1j1KOJQNroJkrqONn%KPJ7J1QKm%NjooooLlj1n%nKJ1J3PoJkpKMlplmjLJj1
-38731A4pMONRJ3Mnrj3kL%OJj1jJ1J3PjqomkJ3J4lj6j3rnPO%Jkok%nJ3J8Mml%jkokNQpj1r
-38675A0lKjJ3J3KLPLmj2j8qQJ3lj5j0%%j1j3oNJ6J2POl%%j0lJ%NQNPNlokMl%RJ0P%npkJj
-38620C3JjJJKKmnoj0nNJ2O%knroMOJKMljKJmKJ0J9J3lmLKlkj5k3j7kJ3J2NoonKN%%jLJ0J0
-38563D4Lqj6j2%J5J8MnpkJOkj2lLOjmKMJJmjJkjk%plNJ1Q%pJPKkNJ1Mkj2j2lQJ3Noj2pqq
-38506A8KQJqnkp%J0QLnmMLokQJ1J0KnkP%qplnojMORNnrmkJOPjmj1j3qKJ6J8PMLlpj2jNoj3
-38446A3kjKJ1J1LppKPLOMm%jpo%NONJ3J5Lkmj2j6j1nmRMj2j2KJ3QKPlroKPKNOkJJK%pnKN
-38388D2KMNL%%%ko%koj1j6mRNnolOJ4J5J5kj3j0%Jrj3oQJ1Mqj1ljkQQKJkjqLJ3LJNPNJln
-38331D3okkokKmm%j%J4J7nj3oMLPPkoplljlpojJKJlmKNMj%QPlrnJM%mmmnrpQJ1J0J1LNRN
-38269D6Kj%mp%Jpj5nNknJ%%J0RJ2Lqj5pjjKN%KK%KNKnKnj3j1MJ4lj2kOOkrj0j0QJ1J1J1N
-38214B7PKk%Npj1%PLoj1kJ5J2OLronpLKj1oQJ5K0Qpj0j0JPjnKOjnqlRJ1LqomqmkkNJ1RQk
-38157D6nllj5j4qKJ2J3QPMlmnpqKJ3RLLJJ0Oprj4j4kPJKpoolORR%nORLqpmrLJ7J5Ollnl%
-38099D2lmKjMpj8MJ5LknjMnn%MJrjJ0KLL%JmjlmjkpJQLKmljjqrnlONkkL%%JPQLNJ1Oqj2r
-38036A7jqqMJ7J4Llnnnj1nOJ1Kj2j3kJ0PNO%j0pOOlolnMJ0MRO%OJ0J2Moj3oJOJ1Q%j3j6r
-37983C0pj4j4jPJ1J4Rqj3nLKNLKMjjKLJMmj1kKQOKkpLQmnnnLOKj0rmolMOjpqnjOOk%ORRR
-37922C0jKJ2J0J1QLqj2onrnORLjnnoqLNj0j3KJ2J1kj0oOOJ%kLLNNQjj1j0j3j3kjlMNPLNJ6
-37867C6J2mn%moKMLJ%lnl%KOJ0jrj3j3mJ2J5%mmpllJJ9J4oj2r%NnoJNJ0QkqKKnlrj4mnlJ2
-37810@J6KLJ1KmoqLPPOjJLlm%nj0JJ2MLJ0OlqojQOkjkmqrj0mllLNJ4J7R%kpj2qmolRRRJ1
-37751E0K0J8Nkj2k4k1oJ%j1rOJKJ2QNN%ojQOj1lNNNqj2j1l%kJONOlroqJNjRJ8QRLnkQNml
-37694F3qj2roOMj4j4POkpj0KJ4J0NN%olj3j6jQJkkKN%j3pMJ3J2MkJlonj0LJ0LJ%OJ6Nmj%
-37640D0LMOROJj5j8j6mJ0J0Kj1rj1j1%NJjNPKNJjRNp%J5J4Mpqj1okOMKQLkMQmj6pmnkppp
-37584@lLQKjj1j0oppjQJ4%pjLJ3J6QNLJJ1LkPmj0rprnOQMlLKLNjkNnj3j3m%OJrpMJ4J3RP
-37526C8nokkkNLmNLn%MlKPmj3nMLjoljnLJ7RpqkmrlQMPJ5J0JkjKPLkloqokJKmqljjmJO%j
-37462A8%onNRMnoPJ3RMOPoj2j0q%OPRLlprppoj0pQJ6J0nrnJNJLLnk0k0KJ4QkmonlPJ2Kk%
-37404aLmpNLj2j2pMQLNPJ1J4J5J4LmMjj2pkQJ7J1kj5j3KQJqmOJ0kp%%%njNkLLmj1lJ1J0Q
-37350E6Jj6rljN%KRPMlqmJ%jkmm%QJ2jj3oloKOmkOJ2LoorrJPRQ%j3pKOllj%J2J5R%mnnj%
-37289D1mrqkNOQJ3J1Lnj1j5j3lKpmjJJJ0J9K4J3oj7j6oJ0J0NMQNjrj0mqkPlJOJ1Qmj0orj
-37237C8LrpmKQQML%KKlojPNjOQL%j0rOKKNkpLJ4J0jpj1oqj9j8r%NJQJ7J0nqoMJ2Lj2k6j0
-37181dL%%KLQNqqlnKkKPLLPJ4PprLJ3RjmmLP%mlMKmqqmlkjRJ3QMjpoLLlj0pqj3qNRPLmoj
-37117EKlJPMJ0J0NLnklKLjNPoqkPQKnoprOQlj0j0KJ2NjKlq%Q%m%Joj1j1ljkJJLLO%kmLQP
-37055B1PKj2j5mNMjjjM%MJ2Qmj1kKLjqqlj%JnoJ0J5PKJ0J0Q%pMjj0%NNpj3rlMjlJ1J9J0O
-37000F2lj7j2o%%lkkjPlnLjmNPJ0RMON%qpJKjnrqpNMppkPJ2J3QkqkMKmoj2j5j1JJ9J5loj
-36942B1Jm%J0LmMQNJmj6j6pOJ1QkNR%JkJPP%LQjmmrj4oMQLjJllJ%%nrNRL%j6j8kOOKKKJL
-36881B5Nmlkj3qnlNROOJ2KJQPJ2J3rj7j1nJKKNJ1RPqqookkj0pJ0NkOkm%JorkJ2NjlOJ4Rj
-36824E7k0l2j2J0J3J0J1Nmmmlpj5j0jLNJ7K1Qjnnmlno%MMOJ3Poropq%OJ2OljKNLpmlqkJ0
-36770C3QOKj0kJ2J4Orj5m%j%kjlkljmk%LQJ0J2Omj4j6j7qJJkkKKljRJ2RRJ1J4Lrj6j4jJ0
-36717C7LlknrjOLRJ3J1qk3j8p%QK1J5OJoj0pKQMkLJ0Jj7rJkjKNOJpoJ%omJnj7lJ1RorlPR
-36660A8LORKlNJ4J3Lj4j3JOQL%jrj0JkqkKLJ0Kj2mKq%J1J1nj2mNMK%LOLjnqmmpmJMQJ0Ln
-36603C7ooj1j4oJONJJ2J4jj1jJ2J1Lkn%jlLknoj4pMJkPQJ0RQOnp%KookpjJ2Rj1j1%kLKlk
-36547B0qnNMPJ2MqqJmkkMPPJmJj%JMLKjKN%npqPJ2%nonMMmjpnJKRJ1OMjljjmj3qpj4qkPK0
-36484A9J0JKJRKqJl%J%OR%oomnqKOJjLKKJkjJkjPNjj0j2mj%LkpKJ0QlmkMLqj0qqLJ0LmJP
-36422A4QRJ%MMPJj3j2o%J0J2RKqpKRNj2k1j5MJ4OnljkJ0RkmmjMLKJ0J0KjMJ0lj0mmonlko
-36367B5jjjLJ4J0oj2j3jJ7QmJJ1Rlj1rqnn%J0J2QNLj%lmnKLmj0JLKJ5J7Oqj2j0ooj0noLJ7
-36314C5J5pj7n%RJ6KnlkqlJ1QJkpkNKOJ0Nrj3nkLMmJPJLOL%lmjqoj0pkPRNmj6j6KJ1J5J4
-36258D5Nj3qJMmj2nJ5RKkmlrjOOPkkPOLk%jkn%jj2pMPkljmRJ1LonlMKnMJ0NLJLKkpoJrj0
-36197B7npOOMM%noMONOlj2kPQKj2j4%J1OPJ0Kmj%Okj1nJ%Kkklqj2rKKkkPRN%k%mkkjpj1q
-36137a1LJ2J4J7J3Jpj2kNknKJ5J0lrq%MRKj0j0j4j2jOjr%J1MJNQJkolLPJoJJ%oj1j1kPQJ0
-36083A8QO%jMKOKokOOmpj0lJ%LJmpMJ9J5Jkppoj1jNJ7J5MJmj1j3onpj0lQMkkM%jQRjpplK
-36024A9LPLoj5lJ3J0OQmj2mnjNNKqj7j0NJ2J7J6J0L%KKpj3j0pj3qPJ3JkJ3J0KkolqrKKPJ0
-35972D2J0Llj0qPLkONnj8mJ2Oj3j1pmOJ1J1J2J2jpj0NJ2%lj0roKMjnml%OJ3J0Loj1q%PJr
-35920C1kQPnj1nM%pkj%KKKJNOK%QJj2j2lLKNRR%jLjj0j2j4rlKJ3J4J4J1mj2j3pLOMljJ1J3
-35865E1NknnjJJk%QJ0Kqj5mMmj2j6j1jJ1J2%mkKPPkj0JQNMMPlj3j5j1nLRPJ%J0QMlj2njn
-35810A5nokLKjLJ4J0pj5j2q%MPJ4J0NLORMnj1mjoj1j2LRMMLnoQJ6PkjqrMPnqkj%QKlnljo
-35752A3JMRJ2J0lqpj2qkQJ0nj6j6nJ1J4RJ2PJK%kMJ2QLm%LKlpoJmJMmnrj3qjm%LMKQJ4J0
-35697E0jlmjj%QOKl%MLMKJknojNoj1mJkoLLKLkmkjl%KorpMPJ2J0Kpq%KljLKNLmj2j4pJJO
-35634A1QJ1J0kj1mOJ6PJjLNpj2rnjjk%PLlnpj0nRJ2jj3j2lONjPJ3J0RJ%Olj1k0j4JLJ1J6
-35582C4RMoorj1%J7K2J0LNMqk0j6rmRQPJlKQPjppLLpj2mkJmmjLJ5K1J2mj4j0LPjrrjJ1J3
-35528E3Ojllpj1j4j1LJp%OOkjMRJ5NoJKmj2j1JJ2J4RMoonlkMPjj4j2MNkJJjLMjj0mkjRLk
-35471B7jjkLNPLnpnkKOLlmjKNLJPjpjNjk%RK%oo%jKJ0jkpj2j0LR%j5qKNJpnPRLMRQojJ4Q
-35408E4pj2omllKMJ2J7NkJMlqj2j3mLJ0P%pj3pLLMROklJjnj0jJ6J6LkmooopMPJ%j0j4j1n
-35353emkJ0K1NrJjj0nOQOLPKlJOQJnqj8j5lOJ3J5Kj4j3nNJ7J9R%qrnmlLkMJ3KoJKknrj4j1
-35297bKJ1J5QJ0J3Jj4j2o%npLRJ6QLjkojjJNLML%qo%%QRpj4mlJJnklnolmqj1jLMJ2J0O%j2
-35239A0j0pj0LJ2J3POJ8K0RLoj0l%pj1j4mOkkNMJqrMOO%%%%MRJ1%j2ploKJ3Rkklmprj3mP
-35184A3J5Qrj1m%NKnrnLNPNnjLJJRJ4QoojklklKjMJ4J0PNK%oj1j0krj8j4%MKjKJqMK1J8J2
-35127E5Kj0j4oj%RQRRJm%j%Nnj3kPKOQknnoonj%mmNNMPNppokLnj0j5rNM%koKL%M%j0j0om
-35066b5OJ7PLMQRKJJllpLP%lpmLJ4J2OM%kM%j0j0qqolPRlkPLlmKJ0MKJKKnj0moj4mMQJ3R
-35007D0rj3okLJ0J1NNLqj1mRRJ0J1Nqrj1pkkkl%MKpmMRLpj1mloMJ4J0jqlKPJ1J0jnJQLpp
-34951D2lN%oKPLlqmRLj3j9qJOJ1J0%nlJOPJ2Oloj4j2jNjo%J3J4nj3%J1OJljJ4J1kj3j6kk
-34898C4omKNjj4j3%QOJ%OPmj1oLJnJKOJ0MjMLNOmj5j1KMJROKnqqjRO%L%pNNj4j7j1lNOMQ
-34839B0LnjKPJ5J0lj1pLJ0J3mljoKKlj8k9rJ1J3QNjmjOLnoKJ1J3PJLMlmpmk%Mlj5j3nJRJ1
-34784B6MmjNPkmnjLJlMOLNKLNMLkppmlJOPQMJllooJM%j0j1poj5j7oNOllJ3J7J5Mj0j8j9p
-34726b0J3K5J9PKrj5mNlrJQMjjjJnplKRjj0pjN%oJQLkKJnPJ8J4Lqj0jONpoMLorp%KPOOOQ
-34666D7L%%%JOMl%Q%j4k0j8NJ6Mj1j1jOKqj0oNJ1J0l%OjoomJNMKNOLlj2j0MQNLNlpn%%kM
-34609B5J0Rrj8j5JP%LLpjJ2J4J1OMkonJO%jPMroRJ0NJoj0oNLjJPMpj1j1oJjpKQNPJm%J4O
-34552F3j5j4PJ3PKkmpqOPmj3j2jjjOJ3J2KkroknJMmrjPKojQJ0OJj0qmNJ6Rkprn%Nmpk%mk
-34494B1MJ1Kj2oRPjlnnjPOkkQNnopnKOMqpJ%MQJ0R%j0mjrrllplKJMJ0OJ1OlnkKP%rk%%nr
-34432A4lnpnJ0PjNKMRNKoqKNnrpjJOJ1QOjkMNLpj3j5j6nJ3J3NKPP%j0lOmj1pLOOKj2j0LJ1
-34375B0J1OJOLqj0pkOLjMJnlPJ3Plqqkjoj1j0oJLOMkkQJ2Oj0j3KMJKoOJ3J2Pj3j3j0jMjl
-34320A4mlLk%OPJ2%j6j7jJ2J7J0MOMlnoroJOJ1jrmQJ0Jklklkpr%J%OLNJ9J2j1j7j6nQRJ0
-34266D2O%kmj2j2mmKJ3J8PqppmjjJkjjKLlnnOJ7MpnmKQjnoJQNjj%mmmNOLRLnmMjloKRP%m
-34203D5%klLM%JNJqnmj0j0KQL%kjjNJ0KlMJqj0%NjnqllmlLJ2RMkjnr%OJmKJ2OpKJ4JnMR%
-34142E7j1qkN%Kkj3j1LQMprjO%pMPmmlMMnnoKjjJ2J3%poLLqjJ4Kj1j1KJ2J7OlplJKMJ0On
-34085E1nKMLnj1r%%qmPQjj3j3pmNLpmMQJ1MpkJ0J1J1QKj0jLnj0j3%JmMJ0LKMKJJLORlk1k0
-34029A4nNJ0PNJ2QJlqj0nkkMRPpj1j2%J4J2JkQOj0j7j4j2kLjlMJ7J5Pkqmlj0o%JJRQl%jk
-33975B3KMOjj3j1kRJ5Lj0qMOJ0J2QKLNj%nj0j0j6j0LJ0J0J2OQNnommk0j8NJ0KMNlJPKj0n
-33924C0MMOoj2kMJMJ3J8Kklj0qklj0qnLJ2Pjj3nJKJ2P%l%MJqrmPJ2Nqj2lLJllkK%jMRJlk
-33866B8jj2mJ0Llko%J0RjKJqjloppKPjlNKmpJLKJOPj%jpmRQKj2qOMmomkOPPOOJjlqnjOQN
-33802C7jnlJPJ1PkKJ0RJj3j8j1jJK%koNOkmK%omKNKmqj2j0JLNONQJ2Nj0pKRRPlj1kKlkmm
-33744B6J0KoqlkJPkj4j5j2JJ5J9J4Lmoj2j6rkRJ8J3jj0kKjkMJ0L%%LLNjnKM%j0j1plOJ3J1
-33692D0OKmkQjj2qj0nJpkJ3J1JNQJnj4pKMP%kJMLNjlNQKn%J4Mj0oknoLnj4j1%J3QmojNNJ
-33634C2oMJ2LplJ1J3jrpponqrJJ2J0NKlpjJjnJJ0J0%qlKloLJ1MLR%j0roqm%PJ3PLjLjprj
-33576C1MjmQJ0OJ0Nj0qLLOMppKKnj0jloJMLJKJjJklMNkojllMJ6J5Oj0j5j4oKPNMkq%jkOQ
-33517D8MMmrpjKj%jKMjPnj3rnJNRJ0lqNLmlkn%KQLrqrJJ4J0NjnqKRK%jmo%Lmj0KJ0J0K%L
-33456D4MLPkj4qp%ONkOQLjppj0nRRNNk%kj1j4jJ6J8mj2r%J1Lm%LkqkpojKnoKNPjj5r%JjK
-33397aJ1J1MmqjNNloJkOJ3ROkprnNMPPqj2j1j0jj%PPJ1J3Kqrk%mNO%j0mJKRJ1Lj0qPMoMJ6
-33339E0MQKj4j3j0lJ2J0PQjj0lJ1Onj1rkppLO%%OPLLJJjqj4j7rJkpkQJ4QJJlkMOKMPJ0OK
-33283F2nj2jKRRj4k2pJ8K1Nloj4j4kjoMK5J8nj2kKmnlJROoj2pJOMlpmJ%KQRJlJK%NjmkkJ
-33226D3lKJmmJQRJkK%lkLnj4pOJ5J4Loj0j1lORKrj5qlKMKkroNJ1QLlnm%JJ3J4Lnqj2o%NL
-33168C0jLNL%%RJ2RK%%qj5j2j3j0jNMKJ1J7Pjkj%oj1qon%MKRJ4lj1omj%mj2nLjMJ8J8ROj
-33113E8onkKK%KMNMKkmj0qjRPKjprlPPKkkMojMKoj0oKjnmNJ4RJmppj%jlMJ0J6J1jm%JNNp
-33051G0j3pmj4k4rKJ0J7J4kpk%OOOjnlj2j5KKooljNLNJ2J0JpoPQJkolmmLkj4qJ0J4J3Nkl
-32997C7ql%%MPMLRKooqnjlmnkPOMJPJ0jj1j3oKPJ0PNQJOJ1lk0j1llj1rKNKkNMLkLJ1LmkQ
-32938E2Qlj3omoloj0lNP%KOJnonMMJKJpj9j3NJ8J5J2OlKMplK%jmmJLQjoOOopj0pl%%KMRR
-32878C4QLlk%ONKMJnnK%LO%mm%Jj1k2j4mNMkjQJ5J2J2J1K%lj1j6rjMkj1oJJNLKKjJOKJJ5
-32821E0J5pj1j4j0JOMjlmokJ1OjNJ1J2J0nnMjj2oMMor%RMjollkQJ2RJOJ0pj7mmllqqpLJ2
-32766C8RL%jj1j6PJ8kokpqjQOJJkmknkPJoqpNQlnJJ0QnqpjNJ3J2Kkrj6j4JJ4J2J1QJmknj1
-32709B8lJomONLJlrj0lRJ5KjPOLKrj6oOJ4Nop%LOJ0J1NmrnKl%%jNL%nj0j5nJ3LlLRMkKMP
-32650E8J0MMMPjppknj4k4k1PJ7QKKJ1J1lrj1lKj1rmmjk%j%NQN%Jrr%kplKJ%JJ0J6Nj0rMJ0
-32594B7J2O%jlmmkKkoLPkj0j4mQJ4QmmKNK%KJk%NKJQKpj1j2oL%NNNnj3jLKJQKokJ2RlmJ0
-32535E0J3%njkoj0n%LLlnmPRQNlQJ1LLrj8rJ0POjqlj%KMQLoj9j5qoMJ6J6MlmmrnNJ0%j2j1
-32478B3k%m%PkkKloPJ2J7J0pj2n%lpmRJ2JnnookRMrlNMl%NJ1NLJ0MmqKJ1lj8j0NJnonKKK
-32420C0PP%mJ0J6Pqj4j0mjJlJMN%j1oQMLnpPjj2j6j1jKjJLPOjLOljQQklPJ1J1kj6j6rlJR
-32364B2J4KLJ4PkjJJ%j0j1pqpMJ5J1ljL%qj4rQONML%j4j7oMMRJ0LNMmolKQMLj1k6j3OJ1L
-32310A8PJ1J1QMmpjMlj2kNJppmKLj1j5kNRK0J8Rnj7lQMLJ0J0qj8pMQQNprlJjmnlnollnjJ1
-32253A9K4J5oj2omojLmpnjLJ0J6JoKknoj2rJQKKJOQlmmJLnj0pLRNJORM%npoOjlM%QK1J4m
-32194F4j7j9oQOlrj3rLK%OOMLkkmqOJ3Pnj2kRJ3J1QLkpj0qrj5j0%Jj%PMQJ1QJ0jkJ0J4Lj0
-32140F2j3rpoj2oOPNllRJ3Q%kNJqq%NNmlKRJnjpj1oqj4j4rNJ4J3J6Pmjkj0nMJLQJ0J2QJj
-32084E8nnqmJ1J1KjlppnLJ5J2lj1qqpKRMKML%lkprl%qj2jPJ5O%ljkmMJ3MkmqplJjLJJ6J8
-32026F2LKmrrj4qjRRknrj0JJ1J3LnoJrKJ7J2P%lrj5roJKj%LOLJKNLQMkrnNkj0mLJ0NrlOJ1
-31967E2MnkmqjOJmoJNjnjQJ0NMKnqjkomK%mmoj7j1KJ1J2MJnqkkklOJ7RnmomM%%LjlKNOMj
-31905C5ll%%%M%KQPj1j4lLO%JJPKrj1oKNNLNqk5j0PRMmj1qmlMJ2On%ROLQPmrnkjjNNjlLk
-31844A8mmj0rOP%qrPJ2J5J1MjKL%OPnj7j8j0KJ2J8Q%%kj3j0MOLJKJ2Rmj2%Mj0k0j1%PQRR
-31792C5NLJlKOkoomrj1j0lRJ2MNRJ2Olkkjoqj7%J6Mj0oLJ7J6Kll%%nqj0p%J0RJlj1j9oNn
-31737C%RMknkLJKnqqqNJ1J3RMJ0RppJ0J8J2klJlj3j4qkJ0J0Loq%noKOJ0Mpj6j3j1%KKPOM
-31682B1NM%qj1NLmkJ0PjMKmpnLJ0J0Kj2j0QJ2Nkj0nJJ2J6Nk%j%Klj0%%mjJJ%jj1k1j3J2J8
-31629C1Noj0nJ0PjmjNQNJ%LNkq%OjjOOJnooLPmj0ojpj5lRMOOk%lkOJ2PK%nnlppJNNPJlnm
-31566C2NJ0j1j2jj0j2QQOOONmrj1lMJ%mrj3JK1QpJ%J%%QJ4J5J2%j7j7p%MJ%kkJ0Jmj%KOJ3
-31512E3Olpj0nNMK%qrLOMnj0q%KOR%npj1oojNOPNMO%mlMPKlNJ0LONoroj2j8kOknpjQJ6Pn
-31451B8prj2j3jMKkKPJJJ3K3J9LrollljJJl%KOK%orj0j8mJ4J5QjnnLNjnj9j6JQLQPRjkRJ1
-31394D2Lppl%RRL%jjJ0J4PNkj4ojlkjj0rpKJ1J3J0KPNKoj7j9j1opKOOOMkMNMJ%NOMKKpj4
-31337D8j5j3lOPOOnj0rookRJ7K4J1lmJpj0KJ2NrjPnpkJjnjPLj4qQJ8J8MomNPKJPJ9K5J8P
-31283A55nj5k5j7j5j5j0lOLLPjkLRoqJrj7nKQJ0J3K1J5J4J7J4oj6k1k2j2nPMlj1j5j1KMJ0
-31237E3JkKMPKjmMNJkprmNNJLjrj0nnkLNlnOmmKLMMRNkloj3j3qmMJ4J3MmKKop%moJ1J3RO
-31176E9Noj6j4qpJPJ3J4Okoj0mLPMJponoqkJ2J5J0%m%Nlj3o%L%ojJ1NmlKpr%JNJ0J7J0mp
-31121E2rj0rKPkoLJ0JpnLkmKjMJ0lkJ0Kj0j5pKJ0J5LNJ0jj1j6j3lNOjkRJ5OKKjLNKlrqjP
-31066E2NmnJNmlQmj4p%jMQJj0j1LNONJpKPJNPkj2nNNqj0j0j2lNJ1J0RPkmrj2l%KJ4J0kj0
-31011C0j2ql%jNQMPP%j%pnLMjkmo%J1J8PmnrnKMNnj0KLkjjnmpljPPj%jJOkjRKmjj0mnjJ0
-30949B0RjmPQjl%LOJ1PrrPKonnj6j4LOOJ1Lj4j7n%J0J2QPPJ%JpkKNmqj4j3nL%lPJ1%llMR
-30892B5RJ2R%knpqjjm%LKNROJrj3mQJ2ONKj3k4j0%omJMPjjJ0J5Qnj6oMPKl%qjRMnoNRjjJ0
-30833D4kj4j0kJ0J3J1Qk%%rkJoqj2mNPPj%QJ2Njkrj2mK%lnmJQKknrnOPkqJQ%ooLQKjLNLm
-30773C0MJ0RlonlqnMJ1NMOPOKlppkMlpkKJ0Noj2j0KLmnKRQpk1j1JJ0J6QjJmmjroOJ0Qjrm
-30715B7pkJ3J6Oj1kJ0PopkPJ1Kj2j1MKlKLj%lrJQRJ0LroJmmpj4j5lOOPkjNPkj6j4MQMjNO
-30659B6%ko%QKqmNJ1J1J0JlKknrrNJ4Pkj1j2prqmJ1K7K2Omj2j5j1K%onMJ2PKlmLJ3J1oj0
-30607D5qJPOlljjRJ2Ooj1j0j0rjKonKmmllMJ2J5J1J0nj8j8nJkL%%JPJ1ORPkmoj4j0KmoJk
-30552FNJ8J0lrrqkJ0RKnpQJ0P%j1j1onQQkorj0KJ4J4Pqj1p%NKKKOPJLMkj0nJ0Q%orlMKJj
-30495C0JJ2QrmKnrj%n%knqpkM%mjKOPPlqpoMK%QJ4J0J2J5Mnj3j1rj1q%RQNNnj4qQJ1PJ0L
-30438D4K%KJn%LPKnplnnOJ3Qmj1j1lrj0MPNO%LKnljjkkOJ2Rjj%ONnrj7j0mQJ0lkJ2QLRPO
-30379G2Moj1nomRRJKNLrk0jJ7J7J1Jrj5j8pLjj2j2kJ0J2PORMj1qMJj8j9mPJ0QNlJN%j1j4
-30328A7j4JJ4K0J3LL%KL%qj8j2polOJ2J4Ooj6j5%J2RJ1J5QJknpKPMpqjjj0rprrmJ0J5Okn
-30276B3olQQKORNOpj6qLLJjjkj0qMMJ0RlqMjj3oMMjnjKMM%nj0mJ0LkLJ0J3kokMPMN%onMQ
-30216E2Mqj3ql%QN%pKQMOJ4NkNMj1j6j8j8rkJ0J5P%NPJolN%mNJ3Pkj3j5JJ1Mkj1j5j0rlQ
-30163HJ3J3RJL%%kkNKj4j8q%RRKJ2K3Oj0qorj8j5%QRRLlorj1j0p%KJ0PKKlpjMJ0QMjNRLM
-30107D6POOLOQK%nj7j4llqnj0pPOO%lOR%jklQMmmlJQLlMJ1Lrj7j3mJ6J4MMj3k4k3%LMJ3J1
-30051C1MQJ2Lnj0opq%K%QJ6J8Rqj6j8j3nj%llKPPLKjolJOPoj6oMRRLlooLJ3J8J3Kprrj0%
-29995B9J3J2Okqj4j0MMnmMJ0J1J0Lj3j8j7qJ1MnjJ4J5NJLkmppj1rLLjqjK0J8NloNJ0Ojnj2
-29944D7j3JlnmnM%KJ8J3Lmj0j3jQJ1PkkonKkokJOJjRPlplJNNNPJmllppklopjMLMLJ0Jj1r
-29884B9OJ6Mpj0kMJ0J6Rnj8k5j0PjkRJ6QjlJ%MQkj2rj1j0kJljMLP%KOkolOJ3J1PMnproqn
-29829B6j1j2oMNQJ2OJrlKjlORNONQLlnMRJrj0mnJQ%oj3oLJ0OjpqkLJ3J1jmqkPOj2j6jOMj
-29771B9prj0kNQRRJ1Rkooj3kNklLQ%jRJ7J7J1kj0j4j3lMLmM%jPJjoqkoj2jQNkLLLNKM%%j
-29713E3o%%jpj3nNNmnloMJ1RJ0J1KmkjjnolmKJ0Qjq%Jj2nL%K%KRLNLqrmpolKQJ0NJJPRmj4
-29652D4j2opnKPJ4Qnr%PKL%mmlKkLQJ0jljMJJNqj5rMJ6K3J5jpj2rjLjqqojJ1Lmj0j2JMmq
-29595A5kKKjjjlJOJMjLNLPmj1kKj0j5pkJ5K3J1OMKprlOOOjj1on%NojJ1Pjrj4j5oJ2J9J7J1
-29540E8LjJJ1J2M%jmj6j6p%j2j8kPRQPQQQML%moloooLRlj0q%J1J1Jqj%mKOjJkp%Mpj1KKO
-29482C9J6KoOMkrj3j3rrk%MMMJ8K3Ppqm%Jnlqj2rmRJ1%%Kmj1oJ%MRJ4QkoljjljJPOLKJpj2
-29423B6plJ%J3J6jpKP%KQPKKrj3j0j0JPPQQQpk1nJ2J0MQJj3j9j3nNLlkokJJ0QKJ4J2qj3%
-29370C8J0kj5mJ4J3oj2qlOjqkNNPNklJJ1OmlokJ3J5Nnj3j1JMPKkmKOKo%jj6j5JPkj1onKQ
-29315A8QQQNlmoJOjrj0roJQJ0jj4qQJ7Nl%LJ%J3J0j0j1jKJMJ0KooKPOkj4rMNLJ1J6Kj4j6
-29261D2pMMopjJLlkLmmj1j2%MKMMMRNj3rKMJPJ4J2lk0j3NMrqlQJ6KJJLQOQkj3r%OjmljMR
-29202D2knJPJ6J0OOJ%qj5j1rrmKJ9J8%nnn%OMoqOJ5J1jprkkpoLRJmlnk%jkj1j2%PJ2J4J1
-29147F1Jj3j4j1oQJ4QLomojJ6OjJjoomkMJ3O%oj7rMLkJL%pqKJ3RKLqj4mK%NJ3Kj1nKJOLp
-29090C6kKlmmjjo%J0MqppmPJ3J1QQmj3oOPj2j5%J4Kj%%PONLKMj0j3j2rkJJlkKKK%mjNMJL
-29032B2jMJ2OLkqpMOLjoj3nJ0J5J0%mlkkLOPQLKLJjjrj5j1KNoj2qjMJ1OkpmPJ2RKomKNjm
-28974D7ljkonKlj0pONomOPOKnRK0PlqrkklNMJqj5qjkl%MOPKL%rkQNjrkJ4ROROnj4j6qjPJ0
-28912D0NMK%llOJ5KrmknmnMlj6mJ5J6RRnplrmPJj3j5j4rJPJ1J4J3Lmm%Kjklj0mjllkORMp
-28855B4JLkljJ4J7Mmkmj0okKklPJ0J4J2mj0mlroplRJ4KprKNlrkMKKqoJOLkpoNJ1O%knlLN
-28796C4PQqj0nRK0J4M%pj3jJ3Nj2j0OMnnnoq%POljJ0LppJJ1Opj0j%jqj4j4%J0J4P%p%QJq
-28742B5j0MP%j2oNJ7Rpj5nLLPQMjOJ2KqkKLMP%nLMmojmkPJj1njjjqpjNjmmljMLLLLMRPjj
-28680D6NJjLNJmonplPOj0j4mnkJ0K2K8J2KJ%j0j3nnomJLMMNOlklljmpMJ2kmM%j2j4j0%Kj
-28624B4l%%lMJ5J2%pnl%JO%%KLkmoqkQPPJ2J6Pmj1kNmj1rqJJ0M%%okMKLNjnmKmj3j1j0kR
-28566A9Knj%KNjnr%PLllLJ1PPJ5Oj0j4rkNOonpj7oJ2OJPJ0OMRJ6J4Pjj4k4rMLrrPJ7QJKJ
-28510F4jkJLKrj2pnj0JLpl%jRJ5J6Kj2qrpJJ4J3Pmrj0mLjmqpPRLMMJMMNQLrj7roLlnJonL
-28451A3NPRlpjKLjLJ1J3Kqp%%mkLlmjKJnmjMJ0Oqj6kKn%Km%QLOJ0PKJMMnlJ3jk1j7nmojK
-28391INJ0J6Qqj4j3pllMjmNJ6J1JnplORJjOLMKMkj2j1LJ7J8OkJLJMJ3Qpj2qL%qj1k1k1oQ
-28337A5QNKK%jmnj0j1jROJPJ6J3KkJK%KKjLMoj9j3j1lMj%NjmJJ0J2RJ1OllKMPJpj0%J4Lj2
-28281F1j6j9jK3K6J1qj0qrNJ0kj2jM%oljn%PMlJOlqmmo%LPJ1%j0j0lOPOQNj0j1pk%kkJLQ
-28226C7Kjj%%%JMROKLN%jqj5j5ojkJQOjlOQmMPqpOJ4JroqqLRJ3J3NLJjj1j1oJJ3Ooj1p%L
-28167D3QOJMK%M%nqmlqj1LNnrrljKMMJ1J2NLjopNQjjKpj0jLJnORjnJJ1OMPPmmLLpj0j0j2
-28107C5KJ0KKLkormnnQJ7Q%knnm%QJ2PRJj1r%llkNJ3%j0rqonj1lOoj2ONmJRNLNl%JmK%JL
-28047C3O%lJLlqkORKprqqpQJ5OPPKj1j0j3j3KJ2RONKK%j1j1J1J0mnNLKMJj1j0%%%J1PnKN
-27992D5MjKMNRNkl%qk3j5KRJ2J1LqrjMoj7q%LPP%njJ0N%%nlJOJ2Jj1j0pkPJ2Rkj0oqKRQQ
-27935E1Kprj1j1MOkkLJKJj1j1KJ5J2J0RNor%RnqnkPR%nMOllLlojjkKN%j2pJMnqjKJ5J4lj4
-27877C1r%JMMkj5qKKPOPRNJL%%Jkoj0rMMmnjOMLKLKLmj0qMJ3J1MLNMj0j2%molmmNJ6J3J3
-27819F9Qj4j5poJKj2j5JQRNLLMjorMJ0JMOK%prmqmLPjopkJo%J2J1OMk%nj1Koj0m%J2J4J3
-27763D8Jj0p%QJ1Qkpj2j3kPNOPjlpj2oLJJORJ9K3Kj3j7j1qrjKJ0Okkl%JNNjmKLkp%J1Oj1
-27708D3j7oNRJ7J5Mnj1rjj%QJ4Prj4j5j0jMkmJ0PlonLjnLJ0QMJopqj0jJ0MlNOLMRJ4Kj2q
-27654D9m%M%%Mmj3rmQK0J5Jj0poj3LJ5Rjpmmj2j2r%RJ7J8RNlnmMK0RkJJmpkRJlmj0j1oK%
-27599E3plOMqrj0nLOJ5J4jj9rNLL%lkj2njNJ6J6OMKpj2mQJ3OLJnnpl%mnOQNK%LLKlj6k6j2
-27542A8lJOJ0QQJJQ%onkjpnnmn%RRMkmnLonNJ0J0OJ5J1mqj1j2rokMjJkj0qrJJ3J0NJ3Omj0
-27485C5%Kpj0lJmKMKlKRK%mn%KMLMMokQPn%LKJnrrmKNJkLOjjLOLPKlOQPkkoj5jMMLmlojJ
-27419D5kNNjqoLLpp%Nko%JOKoNJ0jnjjmJ%lmk%NJ0RMlkOjo%OJ0Lqj4nLMKJmj1j5lNomkjQ
-27357A6J2J0J2Jrj0nKJKjJLOQNORjj2nj%%jj0JNnnKpmOk%J8J7nj2pML%NJ2Nl%Joj1qlmLL
-27300D2%JKqnJ3J4QQOpnLKmnj%knoj2j0LmpmKJJRjp%NMMLKJjnnMJ8J1moj%knJjpq%NLmrk
-27238B3NJ3Mj3kJ4OLMk%ONJJKJ0Ojqrmj0pNOKNPKmopmkj0j1kKOJ0J5J0ppkorj1qKRMMNK%
-27181D7OPKJ1QMoj3j5rJlqmMPJ1MlprrLMmoq%lqPJ0jmnjPJ6J1NnrnMJj1mJ4J4mj2jJ1%nK
-27125C9LLLjjKPRMJnj3rkoj0mJLJOMmLROnrjJ1J4Nkqj7j7KJ1J6Lk1k0lNjlMPQJ2NJJ0PPJ
-27069G1j2nlj0rlmqmnnJPJ0ROMmqqqmL%j%RJ6RMNKjqj1kPRlo%OPJmonKMLqj9j5ORlqjNQN
-27008B7Plj0lRJ1%nlKjKO%lkoj0nLJ1J3PKLjllpnOJ7J1LoorrOJ0QJqoLOjoONj4j0NjjmLN
-26950D7Jknpj1rmMJ4PokPKmqj2lLLPOPMmJQNPJ1MnrkMNMnmjj0j6rjJ0PLJ0RjmOJ3Jj8j8l
-26893C7QMJJKMNJj3j7LJ0jj0mLPQNJ%llrj0%KMJ5J7J1OjoK%lKMpj4j2qpRJ5RQQJj4nKnpl
-26837E3j0j0omKkm%QJ7J2J3Nqrj2qKJ0PJmj2lNJ2OLONJkqq%OKkmkLkpm%mmppJjKPJJ%JjQ
-26778D5J9Kj7mjj1j1rKRPmnMJ3J0KLnmNNmrj5j1PPlnkJlJNJLNJ1J3JopqqMJ1kj1jJ0J8J0
-26725F8j0j4mJ2J6PLmrqrJONkj2j4mMppplJJ1J5QQKnpJQnqRJ6MjmqrJMKLjkOLqj7mOMRQ%
-26667E8omLjpl%jm%jJllOMkJKMLMMnpL%prjO%oKJ5J4J2P%pj1qj0LJ9Rlrj5j3m%ml%k%ONJ
-26607C3qJJ0kmkpmKNlmLjlkjJ%JJ%K%NPPPL%jjLMkrmLm%RNkoroJjQJ2Nqj7j2j4lj%J0J2N
-26546B4OQLom%%NKk%pqQN%mj1jRk%JlLJKOQMnpnKNMkMJ3Mj1k3j7pKOJORnj0OJ2ONjnoNQm
-26485C7oKKlkJMJ0J0mj4j5j3qjJ1J7J2Krj4pPRPMl%LKJlpmkPJ0QPjj9j2NNRJmklLJ0MloP
-26430E2J4M%jopj1j2lkNJ4Oj0qmkRJ4J3Lj5j1MOmq%JJL%mkmPJ3KqkRRnopkJor%QMMRNJKM
-26372F8on%Mkj0rkLPOKLKprrmJ0J9J0nj4qJKj0j0M%kJ1J7QlrnjmqJKrrPRJ0QlmJJ0J5J2r
-26317G6j2mmprrmlJQNkllkQJ0mrmRJ6Jj2oPJ1KJNJ%pj7lKJKPJlJJ4J6Kj2j6nOJ0MljMjrq
-26260D9nJKprkNPJ2RKlnKJJMLNJqj4kRLmlljPJ2NomR%j2j4mLPMjnmLMoj1LLj1rLPRJ1qj6
-26201B9nRJ2pj3qKJ0OkkJmjPJ0Kj1nLlMJ3Ppo%j0j2njOJ%JLRJ0%j1r%K%poLLLN%jOO%jJ0
-26144D6J0%kmj0j1kPROopJJ%LknNJ1J1PnnrJRJqj2pMQoj3pNQlnmNK%OPQNJMlJnj3lJ0OkJ
-26085E0JqjOJ2J5Kqj1j1mmjJMJ1J5J9Mj3j8j5j2pmlKJ1RRJ1J1j%NJ0joJjJNoj1j4j8j2KO
-26036C3jmJMLRRNJJ%oj0lNJ3Pkonj0j2MJ2Plj1j1L%%J4Rpj5j2NJ1QJ3LpjKjj1pOPkJNj%L
-25981E6jlqnlJPJkJJmj1oNLjKLNKlkKO%lOJ2J0MmoNJ5Qkj1j3j1qkMmj3JMlkoj3mONJPMml
-25922B6mpmMMkJnnNJ5J2P%kLlLJ0J3NpqmMOmpjNkrmMRMnj3j0%J1K2J6Pmqkoj2olk%kmJkJ
-25864D1JlmnJPOMmj1%MKkMMjk%J3Q%ooLnj2j0q%J2J4P%RJ0%oj5j1ojjop%J7J3j4j3nkJ1K2
-25810D7J1LJoj3pjLJ0J3NjkroLJ3J3jrj4j5lMkMNJ3J4jk1j4MJ2J8Pjnj6j7p%LN%qj3m%MJ3
-25759C2J6OKonKMLnqnkjRNmKJ0NOLpj5r%jkLMLJ0QlonJQMlj0klr%QOMMKKJJJj3j7j8j3JJ6
-25700B0J9Okj4j3JjjQJ2J3Nrj3kJ7K5J1mj2pNjj0oJNPNLj0j9j1LOmlQLmkjJjJ0PlNJ0RMp
-25648F9j3%J2J2Jnmpnopjn%M%jjMPKmj2j4roJJ2J1OJ1J6Qkj1oMONjmj3j5LJ4Pkj0kPPQPn
-25594G3op%K%mpKPLnqj0r%mnjLQRJ2MOkj3r%JkoJJ1P%njPQNkKjkln%%oj6qj%lLJ2J8QLJP
-25533G2MmqnkpjJJjKQNJkknj1okMLqqmNJ0QjprnMPJ2mj3nkjlpMJ2J8J8PlkjJMrk0qLRQmj
-25473E0LnokKjmlJoojQJ6PJlkLMKmnNOjoKKnj1j1om%KkPJ4J0QLLK%nj0nJLLROmj2ojNqj0
-25413C3MJ1J3Omj0j7j1NPRJ2PPQKqojKJ1RKrj2j1oljP%qnkpm%l%POJMMkn%Kqj3MJ5J8Pj3
-25358E4j2KMpj5rlkQJ2OJjJlkJ1J1nj7k1%J3J6J4J6RlkKjjMJorj2pmOQ%qLPjnnJMRRk%Ok
-25302G3mpkJl%KLOmj6j0kmJLQN%j%NlpPNjj%lpj1nOQ%j%KQJLMomjljOOlkJj0j0j0j6lJ6K3
-25242D2J5LMLll%pnJKOJ0KJJ0PlrqplKRNpj0rlJnkolNJJMLlpnJ%opNJ5K2J4%oj1jMn%Mkn
-25182E1JJ2J0jqmJj2k0oKOJ4QK%qnNKJPNorjKmLQLQOrj1lOO%Kj1j2KKoj0oojRJ5J0jl%pj6
-25125B3oPQOJjLn%RPOLKjoljNN%%lOPkj1j1lKOOKnqj0%J5J2klKO%MMjPJ0jqqnj1j1lPMNJ1
-25065G2Jnm%MKLmj0j4oMjkKJ2K0Poj6j3KQ%JMRM%JLnqkjMQkKJ3J8Qnlkj0kPorLNLLj1r%N
-25007H2KopNRQJj3j2KJ4J9Oo%%jnj6j6j1q%J1J4PLjj2oJlkKPNlpj0oNJ4J3Jj3nLlpojKMR
-24953F3Lnj5j3nnQJ8RL%QOlKKMKnjKpj0%PL%jlnjkkJMJKLJ0J9RJJlj0r%OJkojOnlOmnmmL
-24892G4QMJkpqrpmjj%kNJ0KlmMQJj0j0LNlrpkRJ2Jmrr%PJMLlonlKMJ7K0LkkkKlj5j3mJON
-24832E3JJnrqnMJ%rj0jJ4J4LlnnmnmPJ0J5K5J1mj1qMLnmlooKMOjmor%OJMQoj3j0kKJ4J8J0
-24776G0Lpj1%QLLNmj1lQJ%QNmqonomkkMK%pnjKJMJ0Pjojm%RJ3QjpJkJN%mkkj0nKpoQJ9J2
-24715G8Lpj5j0K%rrlQJ8K1Qrj8pJpJJ4J3Loj1j0JllkkKJm%MRJ0NJoj4pjLKJMJ1Mop%Jmol
-24659D0KJoKLPJ2RJ2JKJj6j6j%rj0PJ0jkJ3J5Lrj8qNPkjjKJ4J1Mjpj0qlMMMMJnjKLQJnj2
-24604F2mLnKNK%J2J3kj1j0JmroLRLMPJmnJJmmN%klnPNJMj1k0qjRJ0PJ1J0Rkpn%RMnqj1kM
-24546F6%j0oJOPRJ0LjKJ%MJlnJ0J4nj2j6j3JK%KMklOJ7J5Q%lonKLmj2j4qpMJ5K6J9kj3j0
-24494I8j%KOQLlj3j1mlKqj8qPPOQmj3j2lkJRJ8J7Rllnnj0j3pQRKjjLOQM%mkNL%kMnj1NJ0
-24437I3KnlONK%JMONnj6j3lKKLJmqj2%QJ0J1Lnop%JLLllNK0J4oj0l%lqj0kONrj9nMmnKJ2
-24380F2J1%rMO%OJp%J2PmKMkjLknPPnj0KMMKLJ1LpqnJJ1J1lnmmPJ3NmqpnJOk%J3J9J0J1N
-24323A67lkLLnpNJ8J1Lnmkol%MK1K6K3J7J3Ppj4j3j5j2mjj0j5j2LJoj0j0pqlJMKlpm%LMR
-24272A50LqMJ5OnqlJ2J5J9J0llj%KJ3R%mMJpplpoOJlPROLJMkjOJ0KJJ1J0J0NJJ1J3JMROJ
-24217C30MROoj0jQJ3J5OQK6K6J3kPJ4NMJ3K0J7PJ0J9J8J8K2J8J6J9J1J3K5L8M3L5L7M7N0
-24177I71N1N1N5O1O4N6O8Q9J02J00R4J01J16J32J49J48J44J55J76K12K45K78L21L74M23M80
-24151E216N42N86O06O12N93N03L59J72m6k39m17n59o56p08p00o54n93n35m76m16l60l04k52
-24128B274k09j80j52j23j04r8q8o8n4m6n2n7m4k8j6j8k4k5k3j6jRKj2pM%JM%KJ2J8K8L4K2
-24092I65J8K4K6L8M5M7M3M3N1N3O1O1P0P7Q3R6J06J03J10J17J23J28J40J63J82J96K16K44
-24064C629K77L20L70M27M87N51O19O68O76O49N90M82L16J02j14l33n35o81p72q12p95p40
-24042E381o72o07n34m50l76l23k71k23j87j73j57j34j16q8p8p5o2n4n0m0m0l9l7l2k7l1l0
-24015D75k3j6j4j3n%jlj6k0rqoj4j5oLJ2J4J6Olonmnj6j7j5j1jjj3pmj2k0j2j0j5j1%pj1
-23971A51jkk%oJNN%j3nOKo%Mj0j1%nj0JM%JNJ1K%Nnj1rrnm%lrlJ4J6LjKJ1J0oj7j3mKJmj
-23916H7QRJonkjmMJ4Opj3nRJ5R%qj0mNJ2PPROnj4j4qmJlomnrpn%J1OjjkqlJKK%N%kpoLJ5
-23857G5J7Mnr%NLlj4j3jJ7J9%pom%klmkpq%QNLJ3J0JqKJ0Olk%mo%Nkj3mLMnqnjPQNN%j0q
-23799F8jKmonkJMJOLpOJ5Rnj3j2kNJ2OOLKO%pmNKorrn%J4K5J4OKknj0nJKj2plqjlkLkjJo
-23740F6qlLNLmJJ0QJlJ4J8J1J1J0JqlLj%jkqj5rjnnNNmpoj1rjljlmOJ6J7jj5pNQknPQlmO
-23683H6J0LKJj3j8JQmoljMROJ0J6QmrpokONKmj1mjkONj0nMLNMkmOJ4J4jmOM%%MLJNP%j2j7
-23625A18j5j0jJ0Lpmmllj1j5lQPJlKLjJlllj4j1LJ2LkPJ4Rjlj1j4nMKPJ1N%JLNlj6j1NJ0
-23573G4KoomLM%kJpLJ2LLMj%jnJJ2J2MJ1J4PpmJ0jj1nkKLoj1lKROnj5j6n%JJ2J6MkRNj0q
-23518A06%OJ2RkjMkqpoj1j5kPLjqoomllj%lK%LJ2J4Mnj1j0l%KNkKNJNRPOlLNokMj%MMnml
-23458A00lkmQNorp%J1J3NLj0j2LMKkkM%LLOPjrj5j1rkloMJ7J9J1RJrqOQjJRRkrj5k0jJ7J1
-23403A21J0RnqrmKJLN%mqj4j0JOOKMRMNQMnm%MPJ0Qrj9j9j2mNJ5J6J2J0MkjONKOjj3j1ll
-23349A42jjnroKOJ2J8J0%NOmpmkMKj0j1j%RJ4J1J1PmoppmOJ6J9QJ1J4KMlqj2nkj7j2kNJ1
-23298B05KKQQJ1JjjOJ5J4J6J6J0N%OJ0J3Mj0j1rj2jJ4J2J2J4POJ4J4QMlqrnJ2Kj1JJ8K5K9
-23252D63K6J9K2K5L0K3K4K6K6L3L4K9L1M1M1M2N1O1O1O9Q2Q6Q9R6R2J02J14J32J51J73J79
-23221B473J85J84J96K12K16K28K25K16K40K93L57M30N34O61Q40J072J361J742K234K819L378
-23200B0096L486K409J96j865k947l257l230k974k491j949j482j124q52o51n01m00l33k69
-23182A862k09j72j41j24j19j09r5q0p0o2n0l5l0k8k9k4j7j4k0k4j9j7j7k3l5j8orj4j6j4
-23151B22pLJ4J7LlJJ0J4lj2rj%rj7k1j2qrrrj3rPJ6Lqj4j7plkLqj1jKjMJ3QMqj2ljLJ4K7
-23101A41J1pj0j4j5pkkoJQJ1PK%pplMJ1J1J3NjoqoqmlllLjnpj3mOjomLOkJJQN%oj0mPJ5J
-23045I6j0%%qj2oPMnJJ6Rpj3j0%jLj%P%mLLLJ0J5J0nnkkJJ1J2OJoj0lJRJ1JjkLKNMrj5j8
-22991I9j6kMRJ0LnmJJjMLjjJPOLOjLJ1RPKj0j9qlj0rllkJLL%nromPQjppJQJ0M%qj9j4kJ2
-22933F6K1J8Rnj1q%J3J4K%knlNOJ1J2OMj%KJJqj1j2rLK%kmqlJ0J4PqoMRJ3J6J4kj6j2qNR
-22881A53nqoppm%%KJ1PqmKKNRJ0QJ0nnPJ5RJjrj4nJ1J7Q%mnolmNJ1kj5pQOPQRJ2PJj0j8m
-22826A95Nkpo%PJ0Poj0j5oPPMOJ6J7MmllMPKJmrpk%JOLpj3j0LPjNJ0NPKJLQOKQJ1RJ0lj2
-22770B76j0r%MMQLLQ%LQPMPJ1J1J3J0jlNRJjJ1J4MmlkLJ4J2PJ4J7J2QOJ0K1J4J3K0J3PPJ2
-22721F01J7J7J9K2J8J6J6J5K5K8K3J5K0L6M2L8L8L4M5N8N8O0N9O7Q0Q3P5P5R5J14J16J08
-22689B133J12J22J21J25J34J40J53J82K07K33K75L11L49L99M53N13N66N95O03N84N30M40
-22667I280L13J55j1j62k85l65m00m03l74l18k48j81j04k0O2J64K68L62M39N14N87O28O26
-22644A0527N77M73L07R3j36l62n63p19q24q76q79q41p62o76n99n21m48l72l07k70k33j97
-22622B392j68j45j22r1o6o7p6p0n1l5l2l5m3m6l3k8j9j9k8k9j3%nkQJ6J5K1K8K8L2N1N8N7
-22588A483O3O0O5P5P8R0J00J04J03J08J17J26J53J89K23K52K84L28L71M04M48M75M74M40
-22564F613L52K11M2j19k59l52m06m23m05l79l40k77k31j90j46r4m0kK9P0J11J44J73J91J90
-22539D463J66J20L8o9j71k50l04l40l48l34l07k75k35j98j61j35j13r5p7o5n5m3l3l2l0j8
-22513A099k1k6j9j2jMjomkJ4K7K5K2K8M8N5M7M3N3O8O7O0O8Q3Q6R3J06J14J18J33J63J89
-22480B721K18K49K78L15L52L89M15M07L52K51J18k4j44k50l26l53l47l18k87k57k13j68j22
-22457C256q0l7MM5P7J10J44J71J93K07K05J69R1j6j30k22k86l29l50l49l31l08k71k33j96
-22432A534j66j35j05r7r3p7p0n9n6n4m6l5k8k3j5k1k6j8j9k7k2jMLjj3j2prj3j2j5j5j4j0
-22397B27o%lprj2k0pONNKmMKqlLmjNPjj0j9j2LOknlQJ0QJ5Omoknj2j3ojKk%OJ1Mo%L%KJ1
-22341A68J3J2JLJ3Llj0j3ojk%pj7j3mlnpj0qjK%%J6J9Kj1ojJ1J2%qpjkj8j3Jj0j5JJ6%oJ
-22292H6jLJ0PKlj3j2LJ4J3J0PNJn%NJLQJmmqmLLMJKQNMRKoJOmrj0plKJ0JkLJoKPkkkmJ%j
-22232A42JKLnpqqKjj%krmRkj6j5%KjmnooRJ6J4Qkjmqkjj0pK%P%qmkNOnj0j5j7mQJ0KmKMN
-22174E5JkJLpoKLRPRNnpllLRJ4Plrj1JPJ2J4J3Kj7j6nMJ3Lk%j2j4ojKLMononjlpkJNkmMJ3
-22116E9J4LKNJj2rQPjqqnnKMJ3J3Noj3j1nNNmmKPJ8K3K0QLPJ0Kkrj7j4j0j0npj3rK%jnj9
-22064C6j1Mpj6qMQNJ1%j2lOJ1LrmLkrkLMRJ2OJjnnJNOOOpj4j2qmojOOPMPJ1NklnnKQLjmM
-22005D7Jj1j5LROJj2nQJ3JpOMpjjqnMJknj3KJ2MOQKJoj1pLPOOmk%%LJ%lljjJ%kLNkkjlJO
-21944D1%ppMJ0J1LjJJ1J3OMkrj6j8j1j1rLJKJ3J0MklLRQj1j9pLJ%JKmmRJ4J0LOR%Jjqqmm
-21890E0pmkmMQ%j0mOOnj2jROLLOPlqj0rnJJkMJ2LnKJ%lnpjJ2J2lj2qnJ%kkOJ1MjJMQMljj
-21830E0mmoqnRK7K3Lj5pKoj1qj2qKJ0MLJ0J3Pk%jj1j0ljJJ2J9P%qj0o%kRK1J2OMNNNPMpj3
-21777A12j1lQQKpkKmnqoKmj0NJ2MPQNRJ0%mqk0j3koqJ%lLJ6J6Okl%MlnLJ0Mj1j2j6j5j1k
-21724E3JPJ4J1NQJ4Nrj4lQO%j3j5n%nj0lRPKnj5j0nkNNLNORQQjojlokljnoMPKNJ0J1Lj1j4
-21668F8j1oOJj5nJJ0J6Moj2j3kQj%RP%Llj1j7j1lNLPPLPRNlqkMQPM%jprkOKjNlo%KqlQpj1
-21609C8ORJ1RJKmj9j4mKlkMOjnJRJ2J2KpqnjPLnnKPPLrqQK1Rrj1j5oJQjkMLPk%pj4j1NJ0
-21552E1LmmKOjprpjlkLJ0J3RNnJPloppmojKnnnMNMMNK0J6Joqj3j4j2oJOOJmmNJnnjkKLJQ
-21491C3J0Kkl%jJ%nlklNRLLOJ3Pknj4qNMLmqj0%QOMnlJpkJqj6k0j5OJ9J9%rNJ4K1J4oj8j9
-21436B4jRO%pnkL%KJ0J3Ojmj0j6j1njkjKjRJ8J6Qj0j6q%ooLJ0J2QMjNjj1j0%onJRNK%NKk
-21381D3mmkNLKQJ1J0LLKnopj1pJ%j7j6onjJ1J3OKLN%JQRKkj4j4j0lJ1J1PlLkj3%J8J2mpk
-21328D8KJ3Lo%KnJMlnkMN%NRrk3j3PJ0J%KOjjKK%qnnm%poJKlqqp%%PJ9J2krmPjnjolLMJ1
-21267C2J1KMRKKmkQOJ0JkKqnlj2j2ojKM%OMlnlkmnJJ2OllMJ1OonmqlJ0J4OjKLJomj2j6mQ
-21209C7MrmJ0J8Nj0ollolMM%JNMmk%JKmlLMjqoj0k0lJ5K1J0J4K0J5jmqj0qj1j3jJ0QLPJ2
-21157G6Qrj8pJMorqKJ2Oj%J%LJpqlnljNQNjjJkMRRorKKoljjpmJJ2J7Nnpj4j1%kkklMJ0RJ2
-21096E7R%pj2j2m%l%MJ2J3%kJqrKLkonmPOooNLLJ1Q%npj0MJ3O%pqLNJlno%O%jjJnnrj1jM
-21036A7J0jpJJ1J5Omj0pj1ojNNMPMK%O%j0qpolMQNJ1J2NJJQMqj2j1pjjKMJ%orKQRQPLjj1
-20979D8j6rKJ1LkkkJ7J5NLPlj3rKOKj1j4j%mrlmmJ5K5J8jj2j1mMRJnpj0pjKJ2J5RLqj3j3
-20928C6qnpkLMknLRJ7RqkJ0KpojKMLMLoopjQPJjjjONnljLL%koj3j9j1jMRMJJ1J3OqpJMOK
-20867E1LjroJpj9j5mPQOQJ2RJlljoj0KJ2J4RK%%mojJNK%moj0qJ%LJoj6j7j0lJ2J1QJ5J0k
-20813C7rj2lLNNjmmlONjJKMORJqojnmLOOK%mrmORR%LKj7j7oJ0J6J1Llrq%J1J3MKMJrj3pL
-20754D1RNnmlJMjMJ3OLMLnrlonkjKRPOMjlpqkkJJ2J8Plmo%K0J8%j1rlkJ2%j1Kjmrj3nLlK
-20695F5J3Orj2qnljomMOPmj1nLO%klj%nQJ4%rj2j4mLNJ4J6O%KKpj3j1rLPjmJNNNko%JMRK
-20637E1j1nlkLjJJ0PjJ0J4lj4j6j3qMOQOPJ0Qj2j0QLlkMKrj6lJ0J5QJNJ0%j5j4nnnprqkJ3
-20585B2J8NqmJ0J4%qjJ0J1nrjJlnj1j2j5rJRRJ3J9J1KlrlomKmj2j2%J3J2LJ0PnqmNPMLoo
-20533D8MQjj2j8j1POMKpqkmPJ6Nn%RRrj4kPOMPKpnnlJ1MljKKmnJjlLJOJ3PJLNQkj4pllpo
-20473D6rommNJ3QJ0Rmj0omMJ4MolmmNJ5%qnj0%PLOM%nkOJpqqj5ojOJ3J1MqoolLJJ1K1J2q
-20417G2rpl%KkprmLRJ5J0kj7j2NPKNKj0j7r%J1J3J3Pkj2j4oMOJKL%PJ5Lromj0rjMJ1PKj2
-20364D8j5NOJNjLKjKKpj2q%QNJMLjJKKkkJmqmqpLJ8J4JnplnkLNQJ0%nrj1olJmpMPJ1J5J4
-20305F8RlnnMMj2j5lj%PJ7J6J1Krr%P%oj4j2PJ5J2Jpj2j2nmqqqKJ0J9J7MmjMqqLQLjJKMO
-20251H3NNkj4rJJ0RNjj0mJ0Lkoj6j6mJkj%%J5J7J4%j2j0q%KJ1J3oj2NOqrRJ2mrml%JMNk%
-20198G2Mkj6j2LJ3OklqjLK%J3J1%jOPRQJmomkrmkrj1mJkLPLkqlJQLolnj1oJ0J3OJjklmpj
-20139E0QLL%JJKKo%nql%LPJ1NmKMkpKONJlmlJmMQJkrj2rPJ1MpomqjMJ0KmLj%jmjPNjlJOL
-20075G1oj2nNOJ2J3NLLQPJporoqoKNOJmLJ1J1ONkpqjMMnmpoLKljLKPRKKJ0Nnj1oKjoj1pJ0
-20015H9J9J4%rj0mNJ1%lOQmoolLko%NmkO%%JRJ7NKOLJMONMjj0lKoLNKOPJ1OonknlJMJ3Pj
-19955A95lJkmqMJ3PKKKkKM%JJ2Lj2qLNjpjPJ0Km%OJ1J0%n%QPL%NJ4PjplKJOJ8J3%nLJ4J4
-19899C44J5J4NMkoMJ6J3JmmKPJ5K2J4J2J4ONJ5K8K7J2J2K3K4K1J6KOK3L6L9M2L8L0L3M2N3
-19858A019N1M5M7N5O6O7P3Q2Q2Q0Q8J00J02J01J04J13J30J42J52J71J92K06K26K43K52K61
-19832D250K72K81K98L16L20L23L26L31L40L50L74L86L92L95L87L74L49K90K08J31O8Om2o3
-19808A0662o8n7n0n6o3q2j25j79k47l16l87m39m56m66m65m55m34m06l81l70l48l23l12l01
-19784C876k94k78k62k48k25k03j77j58j56j41j17j11j08q3o1o4p3o9n8m2l4l6l4l6m2m8m7
-19757F71m1l3k9k0j4k3k2j3j8j9j6k0k2j6pj0j3j6qmnkqj1j2j3j3j0LMnj6qQONlj1qLPL%
-19714B21ljnj1j2qrppj0oJjj0j3lJ0J5%j0KOpj0oompmKj%MRJ3J8Ll1j3J4J2Nlnm%kmqjPQ
-19662A18rk0j3jJ1J2NonPJ2Olj2p%ljMNJ0jkQLpj9j4j0pqmJ1J0mplJ0J3%lLMKkkQJ5Nj2j1
-19611H6jLRJ5KqqllkKpoLJ5J6NJK%Klj7k0nPN%jlmj0rqlRNkoMJ0QjmJjMlppjkKPLjlqmJN
-19550F1NOMJnrk%mlKJ1J1Mkj0lNNLLQJ4Noj1j5j1kL%kjknolMOLLMNlj6lJ1NKLQQPJ1J8Qp
-19493A26nK%knj1roJRRJqqkMOQ%j2pjn%jo%OJ0Qnj4jJ1J2R%%jlPOnojnj1qMRKkkj3j4j2q
-19436E1pollNjoljMQKlLRKrj5oJ0RllKJ2J2RKJjoomkOJnlrj2j1oJNJ2OjjMOMPN%kJ%n%OO
-19375F8JLLRJ0kj4j3qlOJ6J2MLMJ%nj1qqqKJkNMjlOJ0nj3j5oRJ3J2Lrp%NMPNllo%Pjj2j7
-19320E0j5RJ3%jLJ1Noj7pOPONJlj2j2nokLOJLOMkj0qloQK2J3oj0jlqKOQPoroPJ3J2Lj1rk
-19265E4lkKJ2NonlMKNJ3Kj1nkjJ%nJM%ljpoJ1J2oj3nMJ1J3LmmLJ0%rj2j0nmLQJNMllkPKn
-19208E7nKKKLKNJjop%LkkjMQlr%N%qJOojRP%%NJ1Pj4k3j1jjjKJnnlqroKJ3J8J5Qmj0nMok
-19148C8J2J0LQPknkkKJ0QNKoj1r%J0QMJMLlj2nJ4J0mKO%mjj0j1JQRLkj3j1JNKn%Lk%qjQl
-19092G5j2MQMJONmqmqpnJLKLjNPJ1J0Lj0j6j1jQJ0NopmlmmNLORjj4j3opoJOPNjmLQPpj2p
-19034C8KJ1M%KORJ0OPN%Ljj2rNJ1QkqjjmkjMJ3J6Kj0j6j2LJ1J5J2jj4j8j3JJ5J1KqpkKLJ
-18983I6%qj0jmo%NMJ0J8PL%npk%Jmj6qRP%j0j6j1OJ4RMLK%jk%KjLPRKnjnn%jJO%n%PPmnK
-18923A01OQQOKjlprlRQMQOOLK%jjnj0j0JJ8Jj4j0ojqj0jPJj3j0j3j7mJ0J3J2Jn%QLlj1pK
-18870G1LJ0Q%RKj3j1o%NNLnj1jRJ0Lj3j2%kn%J0J3NlKMNJ1Kkjkj%pj5j0jJ6K2PLmj1ojoj0
-18817G9kMnqkPJ1krJJ5QknMJ1lj1k%mJKmLJ9Nj2oJJnonJMPNMJoKPJ0Kj1j2mJ%JNJ5K4J0j3
-18761A32j2j1j0%RJ9J6L%NJj2pNJ2N%mjMNMLLnj9j4jkpnNNLKMMOLjprOJ2Kj4rj%NJ3%j1N
-18707A39J3J0J0MqkPlmMPJ0K%jqj0kOJ5Qokjj%NJ0KplRPNPJkNOjmjkjQJ2JnMNOJ0QLJ2J8
-18651C05J5J4J0RPlqk%%J1J8J4NJRJ2LOOkoPJ3J2J2NKOJ5J6K0K5K2K4K3K3K0K9L0K7K6K7
-18608H08L3M3M4M4M6M9N4N8P2P6P3O3O0P7Q9Q0R6J05J00J09J35J57J60J69J83K01K30K61
-18580C675K88L13L54L95M24M60M84M81M74M60M16L39K56J62N6o0j79k85l68m19m44m57m57
-18557F368m38m01l65l10k38j87j58j07o6m0j2K9P7J08J41J86K16K40K74L27L66L97M33M44
-18533G284M20L86L37K58J59M6n6j59k67l72m67n26n57n68n59n43n14m71m19l62l09k73k46
-18510B222k17j77j40j19j05r5j06j09r2p6n7m4l9l8l8l3k1k3k3j9k7m9l9j7j1j4k1j9j5j2
-18480D27M%j6k0j3%MnlkrqqqmmnqqoooLLlmpjqmJkmOJ1JlJ%noj0njLPLlmlMKrj2JQROJnn
-18419B62OJj0m%MKnj1j2rj0pJMMRLkKKQJ3Oj1qlqqm%QJ3J1Lmj4j0KJ3RMJkjpqjKPPoj5pO
-18364B26JMJ1J4J2JJRPLJPJ4Qlm%OLKlNK5K1J0J4J8K4K6J7J5J6J6K0L5L5L8M4M3M4M0L0K7
-18321H83M6N9M7M0M8N2O1Q0J01J18J29J43J56J83K28K67L06L36L61L62L29K57J63M9p2j85
-18295D547k75l34l76l99l86l44k92k48k16j75j32j11j03j01q6p3n8m5m1l8k6j6k7l5k9k1
-18269E60j1j2j4klj2j7j2JJ5N%RJ0%lLJJOJ4J3J4J7J5K2K6J8J6K6L3K5K4K8K4J9J7L0M8N4
-18229A008N5N2O7P5P1O6O3O9O9P4Q7R7J04J15J28J36J48J61J80K16K61K99L45L94M41M91
-18203E272N34N40N03M38L40K33J19M2Kl6o7q2j09j59k31l31m24n04n54n81n68n24m75m14
-18179B964l54l00k54k14j75j40j19j04r4p6n7n2n2l9m1n5m3l2l9m6k7j4k3k0rqj5j1qrpq
-18147E19j6j7pJ2K0QOJ5PkJ2K0K6K2J2J3K2J5QPJ2K2L1L0K4K8L4L0L0K8K6K9M7N8N0N2N5
-18110A288N5O7P4P3P7R2J09J33J56J79K08K47K90L29L68M17M43M24L77K93J72K4j46l06m18
-18085E025m73m90m84m58m16l52l02k70k26j83j53j25r3q3p2o2n8m3m1m5l1k0k0k3k0k1l4
-18058D27l2k4k2j4j0j0j6j8j4j0orj2npj0k%lnKOMqnJ2RLNMNkppmjlKRMmmoj4j2qnpoPJ3
-18007A80Qloj%lMJ1J5Rnrj0JJj0j3pj0j3%kj4j6j3Ljj2j1jROkKmpNPP%j3j3KKkP%poo%QJ3
-17954H0J0Jj0k7k5j1MJ1K0J7RkrklKRNkj0pJknMQOjoj0j2jMJ%jKJ0LnkMK%M%j0j5j2KJ9K0
-17902F8JqLOllJkjlj0KPkjN%j2pnkRJ0KlqokMPPJ3ROjkM%o%J2RJjMjrj3k1j8NJ9K5J4%po
-17845I0jLjmMJmPQLmjJ2J6J3RJ4K3L1K1NKOJ1Rkj0j5j0rj6j8j8j5j4j3k1j7oKP%j3n%NJ0
-17798I5N%mpoLmj1%LLLmnnlkQJ7Onm%LjjKmnPJ1Nmrj1j0qNJ1lpQJ3LmOJ1J2J6J2j0j7njj
-17743A07MQKkLJ1QJ2K0J8P%J3J7J1NK0L1L5M0L0K7K2PrlJlj2rkqk1l5k9k6k8k9k6j8j3j8
-17701A68j3j2j2j1j3j3nmj1jKkJkKjj0pPJ7RNlj5j0%qj4j3KJ6RQOkJQkj0j1JJ0RMJMPKpj0
-17651G7LRPopKKJmKLNQJ1PKJ%J1J6J0oqOJ0J0Nk%QK0K5J9J4J6K7L3K5jj5j4j1j3j4j1qk3
-17604B52l6k9j5jmj5j4oknj3pKMJkloj5j7nJ5J8QnrJQ%okLJ0O%loNPkmoOM%JKonJ3J0mpj1
-17550A05rJJ3J5RLQJ8J2N%%LQJ2NkNJ2J5J6J3J5K6K7L0L1K4J7J0qp%kj6j3j4k0k1l0l0k2
-17508B64j4onlOPlnJPMJ0K0J0mOJ5J5J9K5K3J9J2ORJ3J1oj6o%mk3k5k3k8k9k6j9k3j8j4j5
-17465A87j8j5LPKj3j1j1k5k4mJ1J2Lonk%KLOOLmpnmkqljookJkjQLj2qJmKQORoJKpJjKPPQ
-17408H8Ojn%Onj2kJKLqnJ%pJJ2J3J0%kj3j6JKKKMOOOJ0OpqKNpj0MOK%qok%MLlnj%onkkMJ
-17348G1JJ0RkJMLJnj0j0pQQJNOLmnLPMkpKjkjn%Nno%mjjkjK%lkprpNJ0NRJJlmNJjnqqoJQ
-17284E6MKQJ2Nj%J4J2nj4j0llkMJ1J2%%Kpj2nPJj3j7qLJ1RPJn%N%mj0j3nOOONOLlok%lLO
-17229G6RJ0J0RLpj2qNPJmqolmKKrj5j3rKNJ2Kqj2rokJ0J8J4RMlkjm%mnNQknkjkmjkponmL
-17171C1%JJj0rLJ4J6LJ2J3jrj2lPJ2J1Olj1pmoj3j8j1NRj%QJ0Lj4pJ3K3J4NLoqLPPJlrj3
-17121F3lROqj1j4j2MQNQNkkjKkPK1J2rj7rJKmjKjJnmLll%%OONRKpkKMJ0NMPLppkjpj1kjo
-17061E8LMjlKPLommLRPMLNmj0j6j9qJ0J5R%jjjOJ0QMjoPJ4Nnj5k3j6jOQOJQMmnmjPQPJ0N
-17004A07j0pqj9j5kJ0PQJ0lNJ5Pjnlrj4lNJ0QMMMkJj0j3mnKKOO%kPJ5RMPJ5lj7pNmk1j3%
-16952H3N%jMRPLmj2mKRJ0J4J4J1%krj5KJ5Lj0nNJ0PJ4J2jNJ0Lrk6k6j9j4j1JQlj4KJ8J4%
-16904A15mk%%pj1j0o%OJoj0j3nPJ7J8J3LmolNJ3Ooj0lPQL%mJ0J7Oloj6j9lJ0J0kom%OJoj
-16852A06OJ%PlomJJ4PJ0jnQPj0j1LJqj%KJ6K5K1J7J3Mmmmqpqnkkj9j5j1j3rqpKKllnnLJ%
-16798H6J1J4OKKMjj%Jkrn%NKKkmllNQMJ0MmoqpJnj3j0p%KKLl%NJ1J9J0%lMLnlJ1Qknm%OJ
-16739A37lKRJ8K3J2OKkJ0J0Lj0j1kQJ0PNmn%QRkj3j3pnoj0rlLPJplJ4RkKJ0RjpoKJ6J3Jk
-16687B33KjNN%jJ3K7J7NJ0J8K1J3PLROJ1K5K9J4J0J8K9L2L6M0L7L0M0M4M2M7N5O1P0P6P2
-16648A210P6Q3Q3Q3R5J13J23J31J44J64J69J76J76J76J91K03K07K09K05J75J25N4k7j19k04
-16623D021k59k89k91k83k77k60k22j84j57j41j16j01r2p5o0n3l8k8l2l8m0l6j9j1j3qoj4
-16595H78k2j8j1rj6j7j1j1qj0j0qnPJ6MjOM%QNQJ4J0RJ7L2L6L8M1L6K7K5L3M5M9N4P0P3O5
-16554A453P0Q0Q1Q6R2R0R1R1J00J13J27J44J53J68J85J81J78J97K25K34K40K63K91L11L02
-16529E546K75K44K07J53J03O4M1K3K2Qk3p9j45k12k74l28l58l65l67l64l47l27l00k75k64
-16504B658k37k01j74j53j31j13j02q1p1o2o9p1n9m9n1m0k7l1k5k1k4l1l4k9k4j9j6pkmLK
-16472G05oj0qqKMkOPLRJ7K2K0J3J3J6J0LJ2K9L0K3J6J8K9L0K8L7L4L0L4M1M9M9M3N3O9P8
-16433A548P5P9R3J03J25J55J69J93K26K49K62K47K29K04J42P6J9n3j28j81k20k45k59k54
-16409B854k52k47k30k13j95j64j40j13j05j00r3q5p1o0m6l2l1l2m3m4k4rrj8j9j1j0j4nQ
-16379D47Q%ojJ1J4K1K4J6Onj1j4j6j9j4rk1k0k0k1j1LOONJKJonoojmNMkj1j2oJQLj%%OJ2
-16330C62RO%nOJ2J1J0MPJ1J0J1J0J2K0L0K4K0J6J7K1J2QK0L3M4L5L0M1M9M7M6N1N7O2O7O6
-16292A292O3P2P4Q0R7J04J07J09J17J30J52J85K29K76L22L70M24M68M80M77M26L04J36m4
-16268F450k12l40m15m46m38m09l65l09k52j98j62j37j08q3o8m4j9rMJ5K5L2N0P1Q9J12J46
-16241B980J83K18K62L04L35L72L81L55K92J69Qj59k99m00m59m76m58m19l67l10k67k26j87
-16218A832j54j37j16r1p9o7n0m1l7l8m5l9k4j3pj6j9j2j0MJ7K7K8J3J1K0L0M1L7L3L6L5L2
-16185A201M3N8O9O0N2N9O5P1Q0J02J19J30J37J47J82K40K95L28L60L93M12M01L44K49J11
-16160E708n2k02l11l79m13l99l53l07k74k38j93j56j21r3p5n0l1j6j1nJ3L0M0N3O5Q8J19
-16133B437J49J77K07K37K69L11L44L55L40K87J68J6j50k98l92m37m45m28l93l54l09k59k28
-16110A604j92j47j23j05r5q1o1m8m2m0n0m6k7j7k4l2l3l1j8mnj2qrj3j8j9pMkoklj3j3ok
-16073B54qj5nlqjKpnMmj4mkqnNOJlj7j3NNkmlorlK%mn%JnrqpnRJ4J2lj7j4n%J0J6MMPQLl
-16016A38mqj1pk%ko%Q%j2pkLNPNljmj0ljkrpRRJ%kk%knkJjLJolkpnkLQRlnJML%nJJMPPNj
-15952H9JOJonpkKMQQjmMKMKpl%%lJ%j1j5j5j1JRPKQJqmRJ3kj3rnKMjn%NRJ4Jj3j0j4j2kK
-15895C1PJ7J5QJ1RkpqoJpj3qJnqMJ2NNPQLlj0j3qJ0J2kJJ2KpnjlLOmoqkMJ1PNNjmQMoljl
-15838H0qnnLJ0OjLNM%pLOJLLOPJJLKNPJ0Roj5j3lMJMRRKlJNk%J1J8K7L4K9J9K1K0J1Nnk1
-15784C14l2l3k9j7qmnqpj3j1qojKNM%%MNJ1ONJ2OLNPRJ2J4J5K1J6Oj0j2j5qmj1j4k1k6k1
-15738A58j2mplKokQJ1%jKjkmJKpKQjllj6k0j1jJ0PLOJ%RJ2Lj0rlJ2P%omJOkoPJ9J7J2J6L2
-15684B30L1J3J1J0J5J7%pj2k0j5j5j4j1k1j7m%rj5jR%MMKkpqnOJ4LNP%J0K4K1J8K3L1K8J9
-15640C72Lj0j6j4k5l3k7k2j8j8rjmj1rnqnnj0mO%qlNPLrj5ommk%Koj1pkplJln%RJ4NrKQL
-15587H2lKLpj0pkRNjqqljNJ1KjKnkJkkQJ4J5OJj3j2KKkjllOJJknkJ0J6K%oJJ1LqnpjJlKL
-15528I2LmqnJlnnnjlj2j6j3qJORMNPMKKMLPJ2J0Qlj4j1lKom%jklkkklJJ1RQJKJolPJ7J1L
-15470A00JNJ1Lqj3q%%ooMJ1J0J1RLj2mLkMJ5J5J2lj1mPKo%Lnj2j5j0L%jK%pj0opnORkkpo
-15417G1nrq%oplkKkPJ5J0LLprJmj1j1kQNmoKRQKLMKkknrmJOJ0J1PMONJmkJMJ0kj8j1KllK
-15358F4KkkmjLMJlkQKo%JjlkkmlRPkpmlJKojJ3RKLJjkKNkolKmmLJnn%KPOMJ1ON%j5j7omq
-15294D6JOJ4J4LNMKJOJ7J9J2ONJJmpl%qj2mKoqnpj2j2jRNJkmJPJrj1LkrjJjomPKJRJ0J1N
-15237A00mj0j7j4mJ4J7Mjk%qpOJ4J6PlnjLKJm%PPKQjkOnj0n%OJ%Klmlnj3j3nonNPPKj%j0
-15181G3qLRJmonpJMoj0kK%%JklJJMPjj1n%j0mOJ5J2k%RPkjLMLKJklj0j0NQOjKJ2J0QJ4J0
-15124A29pqlnpQJ5J7Ponj2j7nmj1j1lMok2j8mOPJ0NMJ6J3jj0rpKMlrpmJOLl%NPJ1Jn%KKm
-15070F9j1qoKLmLQL%%NJ1LplKJoj0lOJ5J8Okomkqj2j5rJjj1pNJ1LnJOQjNOKJ%mnLMo%J0%
-15012F5qOOLJomMnrj4kNPKokljJ0RjjKJj1j7j4kJ0RQPPJoQJ1oj2nLO%jNJOJ2Nj1j9j7oKn
-14956B8j2oJRJ5NjOJ0J1J3RlqjRqj2MM%rnLmj1j3j2j4qOPPMJ3J7RQPMj1j5o%mpokPRRMJJ
-14902F2LkpKLqnKLo%QLKJopNMrj0NJ2Lkj1j5jONJlklKnklmJ3J4J5J6Oklj0j4j2nK%njNmo
-14845C0kKRJ0JnJLmLJ4Krklj0j3qljJ2J1KMML%MONNnroLNMKKLMknjnnmjkmrjJLJ1J2%nPJ0
-14785G4LmLJjLPLnqj5j1jJ%JPPKqj2JJ1J0Rlj5j6qpj0LJ3J2%nOL%%mnlMlrmLNMMLLOKMNO
-14727G2ROkrqpmLRJ2J0nj2j6qkrJJ3J0Joj1rJJ2J6J8Lrp%Kpk1j3koNQlKNNOQNmnoo%O%oJ
-14671D6OQrj1lNPKKLJnmMJ0PLmpmmnL%nm%mORJJNJK%qjPNjj4oJ1%j8qNPQOmj4j4mmoKNJ3
-14611C0K0J4jj1lOOMKLlj6j1on%J0J9J3JJKkllpoJOMjRPj0j4jkjQNK%lJOmj0rMPlnm%klO
-14554D8P%oj4j0mjPJ2Kl%ONnKOQRPK%nprolOJ3J6Rkrj1j3j0mQJ5QLnllojNKJJ0jj1lQKKM
-14497G8P%j0oJ%NkkO%nqj4kJ7J2opn%LLj%%%mlJKRPpjPMj%Jklkm%RKjPOkJ0Mnj4j2qpnOJ9
-14436G7J1Jlrj2j0JLJJJjJLjPJ7Kj1orm%KM%omLmkRJ2Op%J0Moj2j2plNJ1J0J0KlLKPQnrj5
-14380G3j1kJ1J0%OprLOMnnMMjlkLKlNJ1RlojQPkjqqj0j2lQPjlKKmo%jkOQRJ1PLlo%jnqpK
-14319H2MKlj4j5lLlnQJ4PjrpJ0J8J2oj8j3pplPj%J1J2kjLlrJRjj2j2jNQLnjK0K2Pjmj1p%
-14266H3jnojnonjQQJKRJ5J4Nnn%nprj4qokl%NOKLJ1LqnMMN%kKkMOj0j4oJMjqj2kJ1J3K1K0
-14208A06Oqj1oj1kmj1j1olNJ0Nl%RJ3J1NLKpj7mJ4J3lj1ppolNJ0KjlmrnNMPRJj2j1jNMjM
-14155G0L%OJmMJKKkm%KKLJJNNlj0jjrnljnmKjJOQN%oompp%lq%J1J0ooJ4J6jj7nJ1Ompl%J
-14094E6Nnj1oJPJ4J5Morj3j4okJLOQJ2J3JoolMJmnrroRJ3kj2kJ2NmLQJ6J9J1lpqj0rqopq
-14040D1JJ0J4%JMKkJJjJJ%JkKJ3J0mj3j7oMqj5mOJ7J3N%ooKOL%jRJ6OJLoplKlmpqJQJ1Mn
-13983I2lKLJ1J2Pjloprj2pOLnJJ0MokJMkp%lj2j4pRJ5Rjlnj4rRJ3J2MjjMQO%%LQMorJJ1O
-13926A23mlLJ1RplLJoj3j3rmjloJJ0OLMJ3J6lrkJ1J7Ommmooj1pMJ2lj2rMJ3J1Njj%MJ0lj5
-13873A28okllmoKJ2MMQJqj0jMPR%QJ7Opj7oJ1QKKOQJ3J4Nlprj0qnLJ1LqmklQQJpj3j2jJ3
-13818A61K3J3LkoMJ3J1MljkmkNJ7J0kKJ3J0jm%MMMQRMPJ2J0J3K1K1RNKkL%OJ8K9K5J5J7J9
-13769E25K4J8J7K0J7J5PJ1K3K0J4K0L3L6K5K2L2M3N5N6N2N3N8O5P1P6R0J04J04J07J16J17
-13737B046J22J16J08R7P7O4M9K6Q%Jjrj6k8m6n7p1q4r5j05r7q6p6p0n7m2l3j7lnoJJ%NRJ1
-13699A737K5N3O0O2P5Q3P9Q3Q8R7J11J21J32J40J47J61J65J61J59J50J27Q8M0j1n6j13j61
-13672C803j89k05k19k19k13k02j86j75j68j54j30j07r7q8p3o5n8n1m5m5l7k0j3j5k0j2j0
-13645I87oNJ3J6J%J1J3J5J6K4K2K3K7K5K5L0K7L3M4L9L6L5K7L0M1M8M9N0M5M8O1Q0R6R3Q5
-13609B214J00J13J26J39J58J83K01K10K14K18K14K10J84J48R8L7j4o2j12j60j86j97k07k13
-13585C616k03j86j74j61j41j25j07q6o4n3n4n0m4l2j9j1NJ1RJ5K6M0N0N6O5Q1R2J06J24J39
-13555B925J54J77J97K01K07K05J88J72J45J08O5K2k0o6j21j63j87j96k00k11k22k31k22j99
-13531B728j89j88j78j61j45j39j27j15j09r1q2q5p3n6m3m1l6l0k7k1j8k7l4k1qJrj9qrj0
-13500F30j2j2j7k7l0k8k6k5j3qj4j5j3j0pqm%orj0pnoqj2j0kPJ1Pjlqj0jLmj6j3mLqj7ro
-13454B17qqpmJjjJ3J3lrjKkmj3j1nmrj1m%JKJNkqj2kLPQnmJ0J0PO%omL%jJo%J3J1NnoLQ%
-13397A84pj0kJjONnj0qj1kLpKRPMjmRJ0mrj0j3qORJ0Mpj8nJ0MkNQNOJ0J1loj0plJNLMJ4J4
-13343A96J2NkkRMj2j2jJLNPJj%Ojj0rrjLjKO%j0mRJ5J4Jj2j7qqlKJpj3mRPNNOPJKJ1J2Om
-13288B22qLJ1QJ1J5J2OLJ2Lj0j3j0%QJ2NLlLNKkkjLJ4J3PPJ1J5J1Ljoj8j3pLJ7K1J3kNK3
-13241D14J8Qlqolj0j2j9j2kj0j7j2rnj0k3k2j2JJ0J3J2NkoLLmqjMPJ2Pqj7j7j0JJ8J8J1p
-13196B90j8j1KJ0Jl%PJ3jonjMM%qj8j7%J9J5MnjnMJ2J1MQJ4J1J5J8J2MNJ6J5K0J6%lJMJ5
-13149D72K0K4K6J7J0J3J7K3L3M0L2L2M0L6L4M0L9L7L2K0K4K6L4N6O1N2M9N1O8P4P9R9J20
-13116A830J24J06J07J16J22J21J09J02Q6O3M9L7K6J0rk0k9l5k1rpMJ4K8N0O9P1P3P9P8P1
-13085C415O5M1J2j5m3o0p5r1r6j01r7r1q4o7n3m0k8j0NK3L1K6L3L2K4K4K5J6Oj0k8k7j4p
-13051B741mMJ2J8K8M3N4O1O6P2O8N5N3N1K6Nnk7n3o6p8r1r6r8r5q4p3p2o9n4m2l7k4KK0L0
-13015B341L9L4L7O2Q5Q2R0J12J28J34J44J56J53J53J54J42J29J27J38J33J18J17J11J14J30
-12990E163J37J41J55J67J74J88K04K15K29K45K64K71K64K47K19J89J54J09N4J6pl7n7o1n6
-12965H587n4p2q4p8p2q5j18j33j25j21j27j22j07j05j11j01r0r3j08j31j51j76j98k11k31
-12940E583k43k54k70k82k78k74k68k53k31k09j80j54j38j20j01q7q1p8q0p7o1m9n3n7n3o3
-12914A589o7n2m4n1o4o3m9l6m1m9m4l2k5k7k3j5j5qpj6j1pmjkOQPJ3PJJ0J6RJ1J5J9K4L4
-12875A016M3L9L4L3M8N7N0N5P5P7P6Q9R5R7J08J20J30J31J37J52J82K04K10K13K11K05J83
-12848D070J50J05O0J8k6o3r7j20j35j38j21j07j03j01q7n7k1J1L1L7M0M5M4K7Qrl8o9r4j23
-12818C137j57j77j78j72j67j68j68j54j42j28j09r7r3r2p5n9o5o6n8m3l7l9m3l8j7mj7l1
-12790E43k6j9j3j5k4j6j5j7j9k0j5j2JKj1j2kPKnj0j5mlj0j2klj5j4rplJ3K1J5jj4j5j1p
-12749B08klpqmLO%k%j%Kj2qmmkj1j1lk%jKRR%rpLJ3LkLNqj2j3j1rkKnpJmpjNJ4Q%%k%Mkn
-12690A09jnrNOrkLJOJpkKRROPQRLoj0rpoqj7j7mNPRJ5J6J4Qornj0oO%m%JRKnpjQJmolm%J
-12630I7mj%roKPQNLLlplMjpjNlrqLNKMkjkpjJ0PQJrj3j3lQKklNJ1Nlj1mJ2J5Lj0mLprMJ0
-12571H6J1J5QNKLRjj0pqqmMJ0%j1j1j0r%LMjqnmLLnj4j1MOMOLkpqjJlqKOJ0Rrj9pJ1J3MK
-12516E6OJMJ0Mro%kkjnpOJ1RJ6J3%poj6j5j0mK%rqLRLJJQQ%qrpjPJ2J6J3J1J0Ojoonj0j0
-12462G6qlJkJOMmklpnKjkNkoNLnj0mQPonLPJ3J8Oj1j9j5mlpkOMj0nJ1J9NKKpJPKj2j5pMJ5
-12405E1PnjNMlj2%J0RJ2P%qolonj1KJ4J%MjmmlmKjJ%%%l%lJJ1Njj0j4NRjjNRKlPJ0lqrjJ
-12346F0NjmLRMkqjJNOjolLlj0PJ7J0jprljkKMPMnj2%O%%klLNJmlljNNmj5mORJ1NlJkroor
-12284E1j3n%LMOPKOLMmonpLJ1LJQNqoOKjMOJnroljNNomJ0J6J1MLMrj0qmPRK%ROjKlj6j2p
-12224G0j4j3%NknnjPJ1J4J2PQjJJKjj2q%MOJMLlmpkpmJ2J8J6jqj1rjjkKLOPPJ3Npj1oPQJ2
-12168A26Q%lmLKonJJ0Pqj1j6k0qJJ0J0JNOmnqrkONLKN%pj2j2mK%jPNoj1KJ0RJlNKj5j0kJ
-12113F3LQJ2RJ3J2Lqjjolqj4j8j0QJ4R%n%knjJ3K3J7OKjmnnjmj0j2rmooOPOJ0J2J5J0%Jj
-12061A32qj0j1j2j0OJ1PQNJJOJ2MLKjkkljJkKMlnKJ0Noj8j0j%KkpmKJ0Okj0j1OJ1Ljpj2k
-12008I9OmMJ1MnojKLM%jKMJ0PLqj3qLOQlj3%RJ0J4RLPJ4J1pj8qJ2J7OMJ4J7Mmj5j8qnJKm
-11955A81KPNlj6j1j1j8j3kPJ0Jqj1qppkLJ1MmMNoKKopj0nKRRJJj1j3NJ7Q%pj1qmRK4J7MN
-11903A46J5Pj2j4oJPJ4J2J0Loqj0j4j3pprjQJ6Qj%lpnnrpkoj1pQJ5Poj1j1mQRMj2j2lQNm
-11852G8mjjRJ0nj0mj5k0rRJ3J3J4QjoJNj%QM%jkjKPJj6rLqj1mQJ2JlMLLJ0PJoj8j6kOONK
-11797G9okMoj4oKOLN%prNOkomKMRPP%j5j4j0pl%NRMOJ7J4qj2plPJ4J3%rj2jNKkllJJorqn
-11739C8j1qmNJ3NjkJOOLQKpkln%MjLJkoqpoPJ7QlkNQjnJ2Lj7j5rlQJ9K3J2okLllooorjLn
-11680D8mKKJ2J3Llqj1kOJ0LroMJ1PJLqj2JJ0J1Qlqrj2omkno%%pjJ0RJKRLj0j0KJ5PqjMJr
-11625E4pkMJ2RmojjMmj7j1OOOLllJMkQJ4jj2qpkJQJ0%lPLj2j0NRKnj2j0kJMJ%%jJQkkOKQ
-11567E7J3QopkNPMkoql%ORkplMKk%%orpNMrj2%J8J5JqmMJ4Nj0onj0kPJ4Ro%Qjj0j4kJ4J6
-11511H0knjloKJ1Pjo%kOJ3MqrjnpMOJrj3jJ0KJKLLJ1J1jkkorj3jOjj0j8jJ1Koj0lLjJRJ1
-11455E7J0J0QJ2RKmqj0j2j5j1%KklJNJ4J3MLNJlllnnmrj0J3J6jqkLKlkNOMjnj0nlm%M%ro
-11400D3KLlKMJ1J5J0Onj6pjqj8j5lPJ2J0PJ0LqjLjlmn%kLNJp%RNj0qQOj3rNOPK%lnmmNQK
-11343E7NkNJ2NlqnlnkNJ2Opj4oJJJRQnnJ0J2Nkkqj2oKNMkqmPNJNLlplOJ3OMNLjoj3j4MJ2
-11285H3Qnj0n%LLjlKloNJ4J7nj4m%plPPQRJ2J2J0lr%KRJ5P%LJ8K9M1M7L9L8M5L1Nj4k4l2
-11236C81m2m1l7l4l1j9j2nNMmoj2rjpj4j4%ROlplMJ1J1J1nj3nNPRJ9J0j1k0pk%LJ1J9K5J5
-11190B01QJ0J0J3J1J1J8K7J5jOJ4L0L7L2L3L7M6N9Q1J05J19J22J09P6K1m7j02j25j25j11
-11159G40j01r2p7o5n6m6k8j6j9k0j2NOJjoj4j5lon%Lkj4j4%PNL%%QROrj2okLRJ0J7J5JMJ1
-11112B22K6L0J7J0%jJ1K7L3K8L0L9L9M1N4P3Q8J15J36J27R7M5k4q8j20j32j39j31j12q5o2
-11081C94n2m5l4k7rJooqj1j8k0k4j9j3qolNRO%j%LLMJ5J1pj0kjNJ1jj0rmKJ5RK%komJ4J8
-11032A61RQPQOMPJ3J8K5K6K7L7L5K8K5J0j0k7m0m8l5l0l1j9j2k0k3j7lLnj0j0j1qmkKQLq
-10990I7pj0j1oKJjOKljor%RJ4QLoj3j0ljJJlj1rLOKMRJ7J2KjnjjnnqpjmJMKLJlnKJ1J0mK
-10932G5RK%plNJ2Jj9j1MOMlkl%%%PM%OOPRj0j1rokmljoojQJ0Njpj0j1j3jJ1QROMROmj1j0
-10876E8opkJopklLQJjKRRKKMLk%P%mKkj1j0mLLolPQ%mNJ1NkrrpJOR%j1kMKNPmmj1j3JljJ0
-10814D2LkNQjj1rkM%mKNMLNjjNQL%mj2j1ojPLKJnoj0JPJ0J3MllNJ0PQNQJ2%j4j2nmpqpop
-10756C8NQQPLjpjklRJ6J5NpqJJj5j2lj%MMklmn%QLjJL%KRRkj1j5j1K%JJ1Olj%LJ0lj1%NL
-10698F8lj1j1j0lPPRJ1%j5p%ppj0mJ1J2nj5mPRKjlLJ6J4M%J%JJ0PnpKOLnj0pMLompj2pnr
-10644A7j1jJ6K1K2J1lmkoqq%J4J5PnnQQkjlpmnjn%KmjMmj2rKJ5J7lj6qLNK%nJQJo%J1OKj0
-10588E9rnknJLLQOKkOJ0kj0oj0j1%OjlqjMLjopkKkQJ0KKORJ4J3Jnjqj7j4oMJ2Rkqprj7qL
-10531A1KQJ3NOJ0Jll%%LQjj0ppj2jJ0J4J7J7Opj0mqrmpl%KNLJ2J3Kqj3j0jJ1J1QPnk0j8n
-10480B9RJ4J7JnKOkooj6jJ6J2Lj0j5rMJ0LJ%LKJk%%%lmlJPNKjJKnj1j0ql%m%QRJ2J3J0Nk
-10425H2mklmJjnrNJ0QJ1NPRkj1j5k0j4nJM%LJ1PLMMjqJOOLON%qj3lJMNklqj0nJ%JKkpnJK
-10366D9nmQjrkOOKLkJJ1J0%jlNJ0klLkkQLMRLlj1j2pMOlmJJLLqj9k0j6nJ6K0JlPJj4k0k0
-10311Cj3KRRJ4J6J2N%o%PLpnJ4K0Mj4j4j2j6mJ1J2Qmj1%J8J4kj3rmLOJ1%oj1oQJj1j6mNJ
-10262B8NOlpjONOLJrj5pJ1J4J0KlL%mLPlj1j4rJLJOPOmpjmpMJ0KlkrpLJ2%oPQJNONlrpMJ0
-10202E6Moqj1j0pJRJ4RJ3J1jrj4JJ0Jj0jMl%lnjMRJ1J1PqrK%nqlmqj2p%QJ5J4Pnj1rKJ3J0
-10149F8NNnrmrj1lJ%%POJNJnoNPnj5kJ0NljJRMnmMRL%LNJnK%pmlKP%j9j8oOJ3RKoj0qk%%
-10088C1NOMRNjnj0jM%%loNKj1mORLONJ%jlj3nMOLm%kLOopmlLJ0J2Lpj3nmj0kOJ1J2Kr%J1
-10030E4LN%rj0j3j0NJ2MjONMJ2J6Kooj5j5mmrj0jQJ0K%PJ1J2Lpj8k0lJ0J5RKJjkjmjj%OL
-9978E6P%j2onnLRLOQJljJ%jMN%PQkmmrJJqqkoqJQKpmPRPJ1J0Kqj9k3j3mOQlLJ4RjPOoj2o
-9917D0MMPKnqkRJ0JJnrj1j4kJ0OnNNroJQMPNjkJ0J9J0j0j3j0kK%jMRpj2rpjOKj0rNJ3OOQ
-9861E9%olonNPknnpmKllQRJ6J6Nj7j0J0Nnnn%OMmnpqnOPNjnnnMQKjj3j8nOQJ3RkjMONRN%
-9800G3llj0pNJ4%j1lJjNRLKQMlLRjqmonNRKmpj2j6j1qml%MJ1J0MMNnlLmj1pJJlOJmjmMJ4
-9741D8J3Lk%%nj1j3j7oQQljNPNJjkJJ6J6%plnLJ0%nKOPkj3kNJlqmKO%omJKMLkojJoqkLOL
-9680D8k%j%jmj3j7kK0J5%jJMJmolOJ1Kj1nKPPLMNJ%K%jQRLj4k0j4ookQJ3PPjp%QNljkj0N
-9622E5J4%nooj2j9jJ3QOJ2J1O%j1p%qplNJ2J0PPjpnpnj2j4MRJ2QknmnrkPM%op%MMNLORlm
-9565E8lLqrKQLJppjLJ2PkL%kqj0KPlj0%J3J1JLKjlorkM%KNj0j4j0jRNklJ2K9K1Jkjoj7j6
-9509E4rj4j1qjJ1J0J5J0rnPJ1OMmj1qKJ0LqnqqJQJ2POMJllKMJ%lj0j1mLPRKmqmJjnkkjJN
-9452D7Loj4j0lLRNmlmrkLJ7J9N%mj0qqlOMmljkQOLJ1J0Lmolpj1plMJ6J4JpkNLNJj2oL%kj1
-9394C5mJ4J2mj6nLj%PNnj0jRRMNPKjm%ONpj3j6pMkjkMPOmj4oJ1J3L%%jOJqj0mJNJ1ROJMO
-9336G5nj0j2j0pqKJ4Pmj5j2%lnjPJ4J1NKMOkk%QRPnj4rpr%Qnj5j1RJ5NMPJj1qm%PNJMJ0Q
-9281F1OpmLKMrrpoqmMjm%J1J5J3Omp%OMnj8j3MKm%J2K1J8Mrj3roOJ5Poq%j0j7j3jPMkkmm
-9225B1kKMOLPQlpMQJ2Kj%%MPNJnj4j6rMJkKQQlqoK%jKMJ0PM%mJoj0oNPpj5lQOjm%Lnrlmr
-9162A3%PKJOJ1Lkojmj0pLOJ1QlrlMRQl%MmjKKJ0O%kjjj1pQRjqjRJMJ0Nmj0j3j1j1rjNRQJ0
-9103E0PJ0Jpmnl%NLnLNljNQjooQOroJJJmlLJNOKqj8j7oKMJ0J2Kj0nMOkpkRJ6jj1oJKJKNK
-9042E3NJ4J2NJ0Kj2j5olnj0roJPkqqpj1kJ5J5P%ql%jjQRjj0%RmkRPN%MMlj0qJ2J9Kj6j2q
-8988D3nOLKkqKKKmnQRQPlkmpj2oJ1J0O%pqomLJ4Qmj0%OlmOMkkKNjlnoLPj1k1j2nKJ3J6Oq
-8929C4oLPN%knPRoj2nmklmnnKNJ1J4RlrLNmpkNJ1PjkmmnnMJ0OjnknmOLmjJ0QJ1J1Nj4j6L
-8870E7Ln%OJLlj2p%kmnjKNLOJ1OMkqrlMjrj2m%KNNKJ1J8J0%qj0j3pNPNkj4j1LRMOKJQMLQ
-8811G7OLLoj3pnmljkj0oLNLLNMjnnqj3jJkMJ%OJ3J8J3%oKPlqrrojJPJ%mmJmnmmJKMMJ2J1
-8750F2L%lNN%mkjlmKKKkomqllkjKnnNPknqoQJ8OooLQJ2Mnj1j7j4oPJ3J0lj9j2LRPKLoqNJ7
-8690D0J5NRJj0rqKJ4J9Ojj5k1j2qjJnj0NJ3J0QJ1Rqj4mLLo%J5J3j2j5%LMPO%lnPPkqj4pL
-8638D1PQJkkjpj0MJ3RnlJ0PLmqqjkj0j3qLJ1J0MLJ0J1J%JklJ%oJKLPmqoRJ2LlkrpKJlJmn
-8579E3JppJ1J1pj0kNO%jQQJpmKjlknoPRPLpj1m%QJ7J2oj4j9j4KJ3J4OjJpj5j1JKkJ1J9Or
-8525F2lkprnJNJLMPKKjqj3jPQJ0PPPnk1k2j2kJ1RNJ5J0jkJ0Mpq%%%rj9jRJ1J3OLjlKNJlJ
-8468H3KPMj0j2%OMMkqnLQP%lMOOJ4RKJ1PKmnkJ0J0J3J9J5RPQJ0J0QjlLPMpj0NJ3Mnj4j0J
-8414B44j8j3kpj1njj6j6kLjoj1j1lONkj5j5nLJ0KmkroonPLjorJQNJOJj8j0LLONjljKjknj6
-8358E9j5qMKJNOjj2qMRJ1J8J1%j0j3rJ0J4NMOJnj2j5j2%PJ0J9J6J0nj5j4%PMNOjklrj4j2
-8309E9oLOOOlj5j7j4NJ7J4%nLQLlJ0J0Kj%j1j8rJJ0J2J0RK%nmkknjmoMJ0Omqqppl%JJKOL
-8253F1JLkklJOL%OK1K8J6MNJ8J3Q%j2j4j3j7j7kNKkprj0j3jJ0%qjRJ2Qno%JjnolJJ3J2%K
-8200A10QKlnlKJmj%jJJJjMJ4J5Pnj2rnLPMjoJnoLOn%Nkj4j6rkLkqJJ0J1JlkrqolPJ3Pljp
-8140H1j1pml%PQLolMNJmlkjpr%QNJLll%NLqj0JJ8K3QJoj1lMMMJ2Pj1j0qmlj3kJ3PpnPQJ2
-8082I6J2Omj0rooo%mmJjLlJPjKQ%j1nQJ6J0JKLJ%kpkoj5j2lnkKKRJ1Plj3j7j0LJ0PJQJpM
-8025F8Mq%J2RRJ7J6RKmkJjpMJ0jlnrrj%jM%omPJ1Knp%JloMJ4PjJPlpMPQJjmj3rLJjLQJ0J1
-7964A54NKJ1J4OnjMQJ3J3M%jjLOOLoj1nMQpj3pnmmRK3K2J1KMJ2J3L%LNJpp%OJ1Lj4rQJ3P
-7910C13nlJmrpoJQJ2J0QLnkJmmLnqlJ2J4JpOJ6J1J1J2J2J0MjNMJJ2K0J5kLJ0RRPjjJ0J5J7
-7858E29J8OKQJ2QJ%J1J0J3J7K1J6RJ0J2J2J2J2J1OkOK0L1L9K8K0J9J2J6K1J6J0OOK2L9L6
-7818A101K0K0K9L3L4L6L2L4L9N2N7M6N3O2O2O3P0P5Q7R9J13J19J25J25J22J37J50J67J77
-7789C339J79J95K12K19K35K49K64K79K92L16L41L62L90M24M58M79M99N38N79O13O56P10P75
-7766A2603Q66R69J078J202J344J507J693J894K091K255K370K390K285K030J641J166O78K55
-7748D0317n5k20k57k35k01j91k52m37p64j190j655k079k392k559k598k528k372k172j936
-7729A6224j690j477j290j125r74q37p16o18n41m84m40l97l58l16k86k70k53k33k10j93j70
-7708C346j62j60j41j23j17j10j07j05j00r8r1q2p1n7n5o0o3o1o1n0m5l8l1l1l4l2l3l9m2
-7679A147l7l1k7k8k8k2k9m0m0l6l8l5k1j1pj2j5j4k2l1qM%qj7j9j4j4j7j3rj6j5j8k1j3n
-7642D20olkMLqqopLMkloqj0qlqj%kJ%j0rj3j7j1KJ0Kkj4k7j4nmlMJ6J0N%j6k0ppj9j2K%j0
-7589A75j4JJ4QmjMj%JLlj0lLLJ0PJNMnj0r%lqJ0J6RMJ1J0kor%J1OKJloMNlj0nPlj0%moMM
-7533B05MNNOMKQMlKQ%kj%lmnkmjJ0J2Mqmjlmlj0j0pj1j8j6j4kL%kqKOKjKNmqlMJ1J0QJpq
-7475A56KJ5J5JrqjOPjpkOJ2Ooqlj1j3qLR%qqlLNKmqm%jJ%qqlJkoMJ3J1RNj2j6mOOolJPMo
-7416A29jPPRJ6Ook0j4KNNjlJMJ3J0knqqp%OMRNknj%KllJPJ3J6J4J0kj0j0qmNRJ3J0JRJ5O
-7362B46LJ2J4J0J8K5K6L1K4J7Qjj9k6j9j1j3j7k6k9j6j5j8k0k0j3kjjNPJ1QLKJ0K5K6J3J2
-7322B89J7J6J5J7K1L5M0L0J8J7Rpk7m1l1j5j3j9j0j3k8k6k0rkpj5qJ1J4QJ5K8L3J7J4L2L6
-7284D41J9J4J7Qj1k6k7j7j2j3k0k6k4j8rj1k1j6rlJ%NJ0O%KKQJ0PKJ3K3K4K7L5M2L8K1Mj0
-7242E06k1l0k6k3k5k0k9k8k4k1j6j8qjjj3k0jQRJ0Mqrnmpj2%Ok%MJ%KNLKjpj0mLKqj1LJ0
-7193A65koJOjjJKPJj2j6kJ1Kj3j0KNQLqmLljKMMmkLK%nj0lJ0J1J1Krj3JPnj0jk%Ll%QPLJ
-7136A50oJRRPOMoj1pkJ3K7K0J1QONOJ6J7Q%oqnRJ3J6L3M1N5P3P5N2Nl1m1m3m9m6l8k9k0j7
-7091C30lQMmj3nnlRK5L6L4K7J3J7K9L9L7M2N0L2Jk2k5l6m0l1k4j0J%jjpj0qjJrk0j3rroj4
-7046D06k0j8k0j7k2k0qjqj4j1PJ1MjjrqkJOPjmoj1%J7J7jj0mnnPJ1Qlrj0nj3oRJ6J9Poj4
-6997B60j6j0pMRNLnkKjopMJ0Lnj1j1kPMjnokjLNJllmnqJkokNQKmj1qlOJ2J1NkmJMQNjMRJ1
-6937B48J5J2RLrj0mkNRLkkNJmnnmnmkMjm%ln%MMPJ1Mj0j6plokmJJ3J4J5RJ3K3L0K5QKPJ9
-6883D04K2K3J5kopqJQQmj2npj3prj5j2nLQOKKpj4%J1J6K7L9L7K0MJ0J4K1K5J7K1K3Qnj7j2
-6837F28MK3J3JMJKmqKORJ7K9L4L5K1J8K2J9J8J9K6K8K5J7PNMRJ5J0OJ1Rnj4j0mlkkj3j5n
-6792A012JNKKNKJ4K4L7N5M9L3K4K5L3M0M3M0L5K6K9K5J2J7J6J9K3K9L9M0L4M7N3M9M7N1O5
-6755B102O5N0O1P7P9P3P7Q6Q9J01J18J27J34J51J82K15K41K82L40L90M24M39M00K87J44J6
-6729F750q6j24j17r1o9n2m8n7o7o5o0o2m6nM4P8J12J43J78K23K88L54M10M70N24N35M75L55
-6701I990K08R8L9J6L4R3J80K66L59M44N04N59O23O95P65Q31Q87R51J031J130J269J448J671
-6678B4091J941K265K657L132L695M331N022N692O188O245N493L639Q95j948m157n505o110
-6661E7566o126n693n000m215l444k741k135j631j211q60n66l14r9P9K39L68M90O25P96J006
-6641B7134J265J586J944K348K835L408M072M790N518O143O447O079M579J852j291l798n316
-6624F9595n985o053n649m908m061l252k538j945j448j021o45l01K6L66P32J127J563K055
-6606C7658K607L228L908M606N228N614N497M597K746K33k275m220n421n965n972n584m962
-6589D1523m240l526k887k327j854j456j111q18n61l47j52K1J76L25M61O09P93J013J266J571
-6569B8479J947K386K921L553M271N054N826O430O550N709L540L46k844n187o507p028o926
-6552D8520o360n540m669l848l104k470j940j519j226j076j051j080j091j055r86r00p93o85
-6534I127n92m97m10l33k66k11j71j60j80k16k30k33k33k26k17k06j91j87j98j86j46j11r3
-6511C634p0l1j6lK6N3P4Q7J06J16J17Q8L5RmlL8R4J52K13K53K48J63mj91l25l93m15m05l65
-6481C281l19k71k20j88j59j29j13j00q7q0o3n6n3l7l2j9poj3j9k2k5l0l4k3j9k7l5l3l4k3
-6450A005j3nKO%rqmPJ5RN%pj0j1oj3k0k1k0j9j7mpj8k1k2j4j0j2j1j4ojlpmnrkMKlpj3mN
-6402F80PKkJ1K1R%Jqj0oj0popj1j2qjnj2j1qmknnJ2J8J0PMQJ7Lnj9j8j6j4lJkmoplnroj3
-6351E41j6JMkLlpmoj4rPPL%LJ6K3J7J2J2Jj1j4k0k1j5onj0j1j1pklj2j4rkqj6j3KPmr%OJ0
-6302C91Rmj0j1oLNkpjloMJ1RJ3J1kj2k1j5qqlKNO%k%npml%LQJ3QMM%qj3j4j6j0nkpmmPRn
-6247B97j2j4okpmjKjkJmprnoj1lPQK%KJkjRJ9J7lj2jQROnj6k8k3r%J0J7J2M%lojJ0J1KlL
-6193B50OKqj1KMkrj6j0mjQOKJPNL%pjJ1J0QJj9k1p%KJ3J7QRMj3k0oNJj0rpj7j4KKJRPM%K
-6139B00J6J5KNKmjKj2k8k1oLLJ2K0J2Kk%%JJmjjnnmoj0pjJMN%kNKlLM%njOQL%KPJ2mpQJ1
-6082B37Jllnjmmroj%QKqj7o%PJ5LpqmoqlJ2J8J4QrqMM%lj3qkKKQQ%lkrj2JJ1%oNJ0J1krq
-6024A94kLjroMJ3J1MJ0J4J3nrmqjJ1J8loNoJJ1Qmj5oOMQPRJ0LmlJmmJ6L2K3RPJ2J9K8K9K9
-5973D72M0M6J8KJj2k0k8k5k8l1j7j0j4j5j2j2j0j1j5j0jlploJNMJ6K5K6K0J8J3K0L0L0L1
-5934E28K7K6K0Nj1k2k1j9k8k9k3j4rjqj5j1pMMPRPJ1J1J4J4J4PJ1K3L0J1qj6k5l2l1j9j2
-5894D22j1j5k4k0rj0j6j3kJ2J5J3O%rqkjlLPJ6K7K5K0K1K2K5J9J1J8K3J8jk0k5l1l7l4k3
-5854D09j9k0j6j0j5j8pmnjjj0j0np%K%jknmNPOqj6qmMPJM%j3j5LJ0Jj1rnKJ1RJPQPOmmOO
-5800B65j1j9j2KJnj2kML%KMkknjMQLK%klnrnORLoj1lRPLmprlLJ2QjmmkMKnOQ%jj1JJ1MKk
-5740B28poj%LKMOlj0j1LPP%lNJ1MlKoj4rj%mLJ7Pj0j0m%J4J8NJprLJ3RjmlNLokNOJ0Kj4j4
-5684B41pNK1J7JkolKmqj3lJ0J9K1Qqj2m%LLkolONkKNj0j0OMJMOqj0j1j2LK1K0J1kj0oN%o
-5632B82%ojJ3QOONNOjRNpmQJ0jkL%poKJ1Jj6j5qjJJQK0J2LNP%lmrkOjrqMJqj0nkJ2K6K1K
-5575C73ooj7kJ8J1J3J1L%jjmmOJ1koJJqnLRJ5J6J2Plj6k2j1NKJQKLJ3QLOJ3Rkj%PJ1kplm
-5522D68ljj%LQOONlkNJ1QNjjLO%k%RK2K2RLlljJ0J8RlrnjOJ5J6J2NKJjRRJ0J6J0QO%qkJ0
-5466G21Rjkqj1mNJ0J2LKPPkpPJ6J6QNRJ0J3J3Q%J0J4OKNK0J9NkMJ1J0MNPJ1J4ROJ2K1J6J2
-5417A067MjJ3K4J5J1J4K5K7QnJJ0PLJ8K9K4J6J5J1MJ1J4J6K0K0K0K4J5J0RjMK1L0K7K1K0
-5378A621K7K9K2J0J4K6L0L0K0J5J6J1J8K2J9K4K9L2M3M4L6K4K1K2K5L0L5L5K8L2L6L9L4L0
-5344B529L0K8J8K2L5M6L5L6M2L4K8M1N1M2L4L7M4N0N1M7L7L8N0M8M8M9M1L8L9M2M3M0M0M0
-5310C873L0K9L7L9K8K7M0M5L9L4L6L7L6L1L0L3K9L0K7K9J8J7K5J8J8J7J5J1NknMJ0O%j0n
-5273D681pk1k1qlj0k5l1k7k3j7k8l7k4k3l4m4l5k2k9l6l1l2l8l8m4m6l9m1n3m6m4m2l7l4
-5238C611m1m8m7m5l0k3j8k4m4o5o5m4l7l3l8m0l6l7l8m1m1m1m8m3k8l2l9m4l5k7k8k4k7l8
-5204B322m5m1l8l9k9k2k7k3k1j7j8k3l0k9k8k1k0k6k7k9l4l1l1k6j8j4j8j5qj2k2k6j9j0
-5170A485qj6k5k7k6k1j9j9j2j2j9j2pqj3j7j9j8j1rj9k3j9k5k0jok1k4j2mmqn%POlj8k2j5
-5129I31j2pmqj0j4j2qj8j5nmqklj8j0PNrk0k5j4rmkLJ1Kqonj1j1j5j1onJRNK%nj2j5pplk
-5079F06mnplop%Noj1mm%Lkopj1j7rmj0lRPMKorqmKJ4RolO%j5pmj2k0j0%LKRNj1j4mmqmoJ
-5022D06Jkk%MJljkljpoMJkNjj1pLRMj6j4mJRO%Klj1j0plokMmj0qj4j1KPjLNPJ1pj9j0KNO
-4965C00NNkL%j5j1JONJRJ0jj4j9j4olJMQJ2J0OJ0kj2pnmj4j2KMk%lnKRjnMMjMOjj2j5qQJ1
-4911B56krorljmjjkjkjJPPKMLKmj2pLRK%KkjLOJ1Jnrplj0j2lJmJMjo%QQONKPJj0llllJMQ
-4848B25Npj0kLoj5j2llKKJ0KrJQNOnj6j0mOQMPnj3jJ1LJPklkllmMJ2PmjjqqnlNJ0NlqjNK
-4790A86MJ1J4Nj0k3k2j1jKnjOQkjMMjMJ1J4J0Olj4j8j4mOKj4j0lkKMRKmnjQQKNRMjprqkL
-4736A57JLOOQjqKJ4Pj1j7qlJmooJJ2J5QlKMlj0rPPj9j2JPJ3kj2ommj1nLJ0Pqj2mOJ9J3mn
-4683A43JNJrj1nQJ0llJ0J1Kj2j7j2JQjJRJ0OJrj5jNJoJJ1J8J6kmLlj5j9lMPJ0Lk%MRJ2J4
-4632A93Lj4j5j8r%nmOO%ooMJ1RLLPPlj4j0JPmj1pPP%lJ1J3kjJ3NmjNKoj5j6mM%qoooj2mK
-4577A09J1J1K%momnMKMQLqjkopJOMoj2%J0J2RLl%MJ2Okmj5j3nLQNlqj0k%nKJ5QLjlQJ1Ln
-4520A47pj0j0rqmKONLLkn%KJ2QjkpmlRJ0OJ5OqqkjjNKmpkKjmLJ2Pjrj2ooplNJ0RJ0MLj%j
-4461A50loj0pJJplPLj0oNMJoj4jJ4J2lj3j3JRNPQKPRJ%PKj0j3kNkqJOJ4Qj3j1nmkJnqLRJ3
-4405A31J4Qj3j1JKrj2j2mRJ1NNNpj0ORlqKMMLjkKMLjlojJ2Rkj1j4popn%KQPn%JmOR%mJQK
-4347A25OJ0%qomklnJ%ooJ%kPNmoLOPORlmmmnprqkJ1J5M%JkML%QNojOoj3l%LPKMNNOKpj0J
-4284A32JloJMqnPKljqJJ1Jj2j2mOLJQRPKooj0j0LNJ0MMLlqj0j4j0PJ2J3J0J9J2LMnk5j4O
-4232A28NMklNJ2jqLjmNJjONJlpjJ4J1OMnj9j4ojJJMJljKNMklmj0NJ9PkpomljKklPQ%omlO
-4171A42J2jJMMLjjKj0rKJLQMpj3oJpqKJ2J5J1QjmorkPNKKmLJ6kj5j3olMLKNLPJ2MnKPjlO
-4113A88OmoJNQJ5J1OOPjj0pQJ6RjJKJ0J6J1NNK0RLKjro%qq%Lpj4jJ0J0MmmjjOJ1MRK0K0J7
-4059C91J7J3RJ7K5J4J%NK1J8QJ4J6J3J9K0J8J6RJ2J3K7M6M2L3K8K1J5J3J4Qorrrj7k6k4k5
-4019H11k6j7j3j5pOjj8k3k4k8l9m0l6l4l8m3l4j3kL%j3j2q%PQJLJ2MqrnPK0K9L1K2J6J6J7
-3976E07K0L0L4M6O7Q0Q7J12J43J54J30O9no9j16j37j43j33j08r2q4p5o4m3k6k7k3j3jRJq
-3944C22oNQJ0J7K0J5krJNj0j9j4j4j2lJ0J3J4RMKJ2J7NNJ4J3LOJ5K8K4K0K3K1J7K9L7K4K2
-3902G01L7M5O4R1J17J44J63J91K34K76K89K23P5q8k04k62k76k71k44k13j76j30r6p1o1o0
-3876D98n0l3k7k4k5j9j4j3j1j3mkjoj3qomm%Lllmk%kklj3j1kJ3K5K6J2J3K3K0OkMJ1QQJ3
-3830C59J8J1J4K8L6L3M0N7P5R0J03J19J27J20P8Lo8j13j32j29j26j11r6q1o1m4l4k1j9k1
-3800B55j3j7j9j7j3p%PNLjkpj2ljmolKnonlLjnLPjok%%nq%P%jrj7j4JJ8K1QMQmojjj3j1K
-3744A05OLlkJLNPKmjOJ2J0J0qj6j1pOJ4Kj4j2lqrKPkj3rmlqKJ5K0J2Lrj6qNJj1j0KQNRML
-3691I9Q%rqloj1%PPkrLPjkLNJmpOK0J5Pjj2j1NJqj%pmlrpNQRRLlKJlqj3j3j2rkJ1PNMLJ0
-3632H3Qmj2j6j6lQQJ2J5MMJ2Lrj0jMMNMK%%jPOmj0j0rm%ojNJOloOJ7Pnomppjn%J0P%pj3n
-3575F3PJ3J5%pjmqkjpKJ1J6J7J3Mqj1pnlpnlmJk%LNPJ3J3ok1j7njpjRJ0QPLmlNRNnqjPOk
-3518A06lk%loKNnklrrMK1J5Jplqj4ljkloKPJLLlkKKKJmqpnqlJ2J0Jmjo%J4ROJj0q%MOJpL
-3457G9LklJRJ6Rlj2lNnpj%loj2rMOKLJmpmMOJonPRJ0MJJ0Qj1j4n%LooQJ0PJ%lonjlj0j0r
-3398D6lMMJ6J3jjkJlj3JMqj4jJ1J8J7JomkjOOknnmLJqo%NNnMRjnLJ1Nnj2j0jkklplOKPLM
-3339G1Kj1oORJ0J6J6Jnkjj1j1pkl%ROJkkjKRO%opnnpj0pNNknKJqp%JkOJ1J0JmNJ2Qjomj0
-3281G1qMMkn%LLRRnoKJJ1J0mrlnrlMJ2%qJJ2PJqj6mOlql%JJRNmLLNQNO%j4j1j0mlkJKj%K
-3220F3lojOJ3J2L%KjLlj4j2j1%J2RLLQnqmlkMNlLMlKN%jj%pj3llj7j0MK0K3J0QOKjmqj2r
-3164F5momMNOMk%PMonoj2j0JJ3J1QJ6J2Kmj7j9ok%LJ1Kj0nkjKJ1J1OJJkqkPRMj1j2jlMQK
-3109H0j1k0j1%PRNKMMORP%MMkqj5k4j8lJ1J7Roj0nMJ1J1LqonlkjLRJnLknMjok%jKJ1J2J0
-3054H2Kmjnkk%%LJppm%J1QjKKnpmMOKononnplOJ0NJ2J1JnlOJ1Nprj4nMPpj1jk%OMRJ1Lj0
-2994G4j0mnklkrj7nMRJ4J5J2ONkopjKQOjJJ0J7Oj1k3j7lRJ4%j0j0lmqopMJ8J6OOKoqnjpn
-2940E6KQRNJlknkQJKMJrmKooonkPQNMJPJ6J2%KMjmppJMlj1mJ1J1nj4qMJ0QNOPMjqKJ0J2N
-2880A42qj0j1j0omkJOJ1MMkjkkPNPJ2Qoj4j2nnJJnlp%qpJMKMJ2NLQKmnpkJ0lj9r%ONMQQN
-2822A17Jkop%%loKOORLj3j3mKOLJnrjLl%NOJ1J0ROj4j2RLj1j5j2kmj4jJ1RJ0J2J9Lj5j5j1
-2770H4J%jJmjojNPJ3QOLnj3j2pLJ0J0Pj2k0j3mLLjnjJMKRQ%LJkmj2qL%%LjokORR%j0qJLN
-2711G2J0QNnj5qOQJpJRMkk%jKK%KJRLj4j1j0j0rrKJ0QJKMOOLlnMP%%QNjj6rrj4jPJ0QJom
-2652F4NNONLpj2pKPPJ4K1K1jj9j5omlpMMlLkok%omJ8K3Mj3rpppppOJ2J1RLMnj2j3mJooKK
-2596E9KNJ3J1mj8j7j3qkj%QJ8J9Kjrj0kLMKJMRPrj7j0QOkLJ0Q%lj1j4OJ5NmlNOMjK%mnpK
-2541G2Omj2MOjmqj4kJ0O%JjNK4K3Lj7k8j8mlkjJ2J1omkJjpokRJ3J5J3R%njjrj1j%kqj4pN
-2487D2J1J2J1Q%j6k2j3jkLRJ0NLJ3%lLKmr%Koj2rLRLJjmmkjNMkm%NJ0O%J0J3Mmnj0j3rnq
-2432C8j1LJ1OOJ4R%rj1rkJ5J3%kQRJknllnqJJ5J9NjMjj6k0j6nJPNKNJ0J5Qpj3nrj4j2jQO
-2379E4LORRJplmKJ0NljRJLJ7Nj1j3j7j1jRRQMj2k1j4j0rRJ4JKRJ0Poj1pqjJ2RLkkJRNlqr
-2324F1j5k1lK0J9J1%kpnLKjklk%JMRJ2%j2j8j2%OJ1NmkNOJpj3KJ3kj3o%LMJKnnLONJ8J6M
-2270I3OROpj0mklplKloj1lKjLLKlJQknNPqj1knoRJ3%j1qJMLpmPKLKoqllJNJJ3J1Jll%jlp
-2208E4kLj%mqlNQjLQKNlokOOloJJljKlj1oOOMnmQNj0nJ1MMPkpj0rJQJnnjQJ0QNljmrljjR
-2144F1J1J0J3Qklqj6p%%Jj%JJ0Pj2j2OPnJklKQRMooMQkj2j0nJJ1PLJJkj1j3pNLmPJ2J4Rk
-2089I4j5j5lP%kKJ1J5Kj1pmj6nQ%rkJ%KOJ3jj2j1jMKmpMRQLnlQKoj1pj%NJ1J1O%rj4rJRJ1
-2033F5J0mr%JmJkLLQM%NMR%oJLoj5kOmooJN%NJrkLK%Jmnlm%LJqj5KK2K0JnQRKj4j7j1nJL
-1972D7JLLOOPRKqj2plKJkMQrj1jNlj1j1kOJ7J7QRJ2O%ronj1j4jRMpljj0j5jJ7K0J1Mnnlo
-1917F2%kpj1mjqkMKkjjJ1J0LMRJ2J1jj0JQMkml%RKj1j2pqpPJ3J4Lpj%opj0j3j3kj%MQJ3Q
-1862E8JolLKnqPJ2N%PLonLQkj2rjmj0nOLqj1jJ3MJ%PQKkpmmlNJ%MPKnj3qkkMQPJ2J2Jmml
-1801E9kLJnnknkljJm%JQJ2RRN%lqj3kMkomjJJOJ0Lomlj3pPJ0Mlnk%%oj1qPPORJJJ0MjPPm
-1739G2rlqrn%JnqmkMknOJ1J2J6J3Orj0j1j1pjPJ3Q%koj4j3njNPLORLOJ0J1Qonnj4j3nRJ5
-1685F3POJ0jj5pkJL%j1j0mnjL%KJ9K0Lqpj2qnj0oJ5K0OjjnjNRJ0jrpJrj0%MPONMjollnj2
-1629D3j9oJ2J4RJ1J1%j1j5oJ1J9J4Lmj0j7j5j0jQJ8J2Nlrj1pNOPKornkJ%LKoj3nOJ2J3Qn
-1580F0nJQJ6Ok%MNJ1Pj3j2lKllqj3p%LKkjmj3nMOOMNlj1lJPQMJlroRNnpqpkQJ2J2Lj0j3J
-1522D0JJMONonJJ%oOJ0NolNNM%knmoJOLLjqmkKMJkqj0lJ%Mkj1q%PONONL%l%OM%jJJpplmL
-1456C9LKORM%nJPJjpj5nJ3K0J1kj1j1lLJj0j8j4mLJ3J2KLJ1Oqj2j3pLRJ1%j1lQNlj7j0J0
-1406B6J3PJlk%RJ5J5Prj1lKoj0kJNMNKqpNOKjnLPJkrj3r%NnjJNRRQorORJ2Kqmrj5mkJONJ
-1345E2pmJ%pjJ3J3J5%lP%lnJoj9pLPJ3J2lqkqpOJ2MkolJJRJ3QopklmrrNJ0L%jj1j3LJ1kn
-1288E0KORoj6pMJ1J6QQOlj2j7j5j2oLOROLjkmrj1JNONNNjjLMOjj0oRJ4OJorj4j1j0jkoJL
-1232B2OJ3J4P%K%%QKj4j4j2pJ0J0%lmpMOMMJKj%Lnj2lklJonJ7J4qj0kLPJ2J7J3LmkjLqj4
-1178F1pk%MLokMjNPmj3pLJKJ1J3KrnNjj5j1mOKo%PMqj0%J9K0%lljlr%N%KMLNPROkmpmLPR
-1117I2pj2nlmJ%qKNjJJjMRQQJ0Kj1j5k1j8njnMJ1QNLlj1j1nn%RROPOqj2onlknKQRKNLLLn
-1058D8kJ0J2jj0kLNJn%PMnnL%oqoln%PMnnPJ0MQJ2Mkj6j9kJ6J7Mqj2JRJK%%NNMLMMKqj7p
-1000F7kpnjj0j0MQMNQLoqqLKqj3%J3QNKnlLmj2rKJ0J5J8PnmNMj1ojj2j0%%JJ0J1MKkmmJ%
-944E5nl%mj1mJ2K7J0j3mNjpnjjkMLlmmKMlj2j1QJ4J0J1J0Kooj4j2lPOMJ1J0Mmmoj1j2pnJ
-891C2PJLJ2J8Lj5j8j4mLkmLOQJ7QlqkP%j0qkNPNNMl%J0MlnqoJQQJ5J0JkqqmqojKMOjj1jJ1
-832F9J3NoomnprJKk%%qj6j3mOJ3J0LLJ0QkmJKoqJJ1RqnOknoj0%%p%PNL%jRM%KM%l%%j1nN
-771D9NOKklooNJ1mj4oQJ5J6O%LlOQJnj4j0jJn%ONjppmL%qj3lQJ3J0nj1mqnJK%jpjJ1Om%P
-712D6RRMqj1lQkj2qJOknOJ8J2%j0j8j8mJ2J1l%PKkjlllOJ2J1Nkkk%Mlj8j0KmjRKLQNMJ1P
-656H2lj3j7oLMlj5jMRJ2MJrj0NRLPNlllnnmljLjJMNQMlj1qklRJ7NmlKRLjjoj1ooljj0oPO
-595D1Nkj4j3%J0J6NKLnpkL%oKRJjlqj0jRQmj2qmjkJNOJNJ2NMMLOPkj0%LMM%mj4j6KK0J7J1
-537H5OjlppjLNkj9j8MJ1nj4kJ0OMjk%krlJ1J5J8J2Kooj4j8j0rqJPL%KPJ0PKkqrlJ1Mlnop
-481C6kJpj2nLOJ2Rmj0k0rJ3K2J6OmkKNJ0%j0j3jN%noqj7j4jJ6J5%pMNMNjnKOOJ3Rjqj3j6
-428C0oRJ6J1Jrj2rlkORQL%j1rkNOJnojMJj0qKRJ0RPlk0j4RK5J1JKLjonlmmKLnjOkNQOOQJ
-368H2roLKmnJJ2PkKjjrj2j3mOMK%knjkj2j0lJ5J9J0P%j2j6j3LJ4J3J3Jk0qLRNjjoJJ1J4P
-315H8pjJnnj1j2jK%mkQJ5J1Joj1rnJJ0OmlJjmRRnpj0lJkjl%MPLrj0KPJ0J3J3NrpKKlnMQJ
-256G9lmmmjMkj2qMJ2JpJRNOMLlj4j3rkJOQOknjpj4nmKJ2OLKMOKjqj0jNjmPJ6Nqj2j4j2jJ2
-197C5J4J5%pmkJjmrKNnjjkJ4K2RMlj3j0nqplJNJ%NNMOPoj6j4mnnppQK1J3JjRJ7Lj0lLrpo
-139D5nkNjj5j4LRJ2J1MJ2J2Pnpoj5j6qPJ1RJ%J%nppoJJ3J5J0L%l%lj1j0PJ9Rknj1j3oRQP
-86F7rj7j2j0JMOOjokJ0J4MnokKLN%NJ3OLPLj1j5kOlllNQmpjomLQQmnoj%KLKNP%lqj3j2mO
-25C7JnmKKl%PRnj1MJ3J0NKQQkmJLjKlj3j2lLKnqljlORpj3kOJ1NJPKj0j1rJQkpL%lJkJMMM
36D0ooN%pPJ4%lPJ1Kllj1lJ1J2oq%PQMKjnmNNlj8k0okLJ1J8J1oj0JQmlPQLqj8j0LLkKKjJn
95C9mJNL%KkjOJ4jpkjrj3lQKmjMRLJJmpnm%%MKmNJ4J0%n%NJ%J2Lqqqj6j1klKJ5J6J0%%mm%
157E6J3jj4j0j1o%qrMJ0%pjMRJ3J3Kj0qMNJPmj2LRJ1QOJLjj2j8k3j0QJ9J1jMMOLrmKjJLjm
212E8MLONpj3j3oJPM%J0J4LRPnj4j5j0mKnmPJ1Nlqrpjkmmj%LROnlLJ0LolMjj3lPOlmMkJMO
273D4NPJ5J3NKkpj0j5rLlpqj0%NPJ2J2MOMlj3qjMJj0rjNP%j%%PPJ4J5Jj0j3rnrj3%LNNjJj
330D1llK%JkLQJ1%j8j7mLJLoj5kPJ0Kj0kJ2QjKJ1J3J0J1LkLKoJKnnMR%j3nNRQNonJlMN%nj0
389G2qpq%MLKRLnj4j0JRRLJmpnLLoq%LjkkLP%LjlOJ4J2pj4o%rrmKOLRPj0qMJ2%j0njKJKKj
452D5Mlj0mLJ2J8J6J2%j5k2j4lOQKJ0J7Rnj2qjJlnojnj3lnpJ%J0J6J0LlonPJ6jj3j1j3pLN
504C0J2J1Noj0j1qRJ0PMljJ1J3J1jnkljNjj0j1j3nJ0J3J2Lpj3j5oJJ2RkjjoLR%ppJNJ1J1k
556G0j2nML%o%KKNJ0J0ormqj0qlMKpnMJ0N%jnoKJmJNlj4j5jJ2Ppj0jJ5J7NJKLMJ2J6Poj2q
613F5qnkqomoPJ6NMNjjoKjj3qlm%RJ7J0lnjNNlmMRMJj1j1LJ2Kj2j6qKjkjNRJ2RJ1NljKMqj4
673F4j1pMJ1QKomPPLmnmjk%jlJPQknqj4j0KJ0LPRJJmormLMokONQJ3J2Nmklj2rmn%Lm%O%j0
735D9pNRL%MjnmokjORKlrrrkkoJ0J8LlNQPj6k0j0jNOOJ1J4Pm%LJjknnkqkMLJ%%npLOLj%nj2
799C6qmj5j0JRJ0jkKJ1J2Rnj4JLoo%QJ6Rqj7rQJ3LqnjKMjpmJ2J3O%JONLJmkmjKmokJKPLj%
859F4lj0omj0LQPJ0Okj1oKMlopkROlJJ0J1Kj1j0NJ3Rnp%OMJjmjPKoj5j6rqLQlkRQmJOJ1Kp
918E6%kk%jkkNN%lmQMrpNJ4J1kljKkomkkLMlkJPjqnLMj2j5oPLnkOPRLqnlJJ0J7Ompj1j1JJ
981D1mj3lknPJ7J1JLjkKK%KjNOorMJ0QkmNLjjJnqqnOOJKpj0jo%jjLorjkLRLkkkj%NOOpj0M
1046C4J3J1jj1mqqm%KKLJnoPJ5J3QLnnmKKLOlj2j5kOLpnJ4J7RkpmjrnKNQJ0JqrpKOMNM%%N
1106F9J4Pmj1j4qLpj7mJ2RmnOPLRJjopjk%ljjplNPKK%j2qN%LPokNkROj6j6lJ4J1KmrmmkPM
1166C5KmlRJr%MQOJJ0PRJ1Lj2k1j1pjJ0Rkl%%oqnkKJ1J0JkmpmJKOMlqLQRK%Mjjnj0llj0oK
1226B9RJ6J6lqppJOLmmOJ1O%olMJ1Loj0opmolQNjrj7k1kJ6J2jPOO%mKonKLjkOJ0J2Nnj1oj
1284D5qk0lJ9J4JMONqj2KPLppnjK%qjJ0J2Q%JNNJj2j8j3KQjLOKKQJ1MMPKqj7qJ%%k%n%kj0
1342C4rjOJnplNNlnKJLjjLONLJ%Jlj0KPRRQjj3j5nkJQJ7J8mj3kolOJ2Poj5j3rmOPLkNLKJ3
1402E8PjnrpKJKNmllmqmLNPkjJjLMKPMj2j5pjL%mLPJ3J5jnkKnmONMLlJ0J3JpppmpjQRMJqj4
1466E2j4oLQN%mkNNQRnj6JMKJp%J0PROPmj3j1mOMO%j5j7pnokQJkPLlNNojOROmpmnLJ1LKJ9
1527G6J6KrqnnmJJk%j1j7pJOMJmKLKQMjOj%konjnj4pLN%mjQJ0mj0pl%koJQJ1PJlL%mLMj0j8
1589A1rNQOMLNjnnpjLNJ6J0Jqq%KMmq%JRJ2OLokQQMMJmjOkj1qojOM%QNkrpjnnnmnkPQ%j1j
1654B9MkjOOOmj2qPLLJ4Rjj1j0pjKJJMO%pkMOJ3MlklKKomqnoOJ0%pnKJ%NOLLJ0OpkklklLO
1717E9Jj0j1oKPPOnj3nJ0J4OmKJ0J1PJ%JLqj6j3j4j1qkoLQ%%MKLOlnMQM%oolJNjMQmmLKMP
1776E9OmlQ%jJmoJM%pj2kKpj1j1mQJ5RkrpjQRKjNNK%jnKJrmjoj1ppr%K1K7J0jmj2j0l%KOl
1836B8lKPJ1PPJ1LjKqk0j3jk%lklOJ7Lqj1oqrNK3J6MKLlmqmKrj2j2j1JNJ0J3RQJ5Rmlpj3m
1891C7KPJ0OmqLLjknKPJrmPNopn%%kl%JOLnoqPJ9J3Jrpmj1JJ2J6J6KnjonJKJ%lj1rKJmnlL
1953C9kj0mJ%LKNNNKmj2lJ2RJjoj7j1NJ2RjpkOJ2NkmlkJlj5rPJ3J0kp%%k%L%j%KNjj1j6nJ0
2011B1J4PQQMl%Jmqj0kOQnpJJjOJ1KJ%%KknollnplQL%QJ4J1Jnol%Lrj2l%JJmpLQ%llMKJRM
2075E3nqpj4j1LROJ1J0%LNnj1%%qj0%J5J6Oljlmj%kk%mj3j1OJ0NNPNJ%jJ2J5LnmkjjMjooj0
2132E0rkkoRJ2lkLkJKNNPKj0j4j1poJRRMOOn%J5J1mk0j5lL%jK%NMmo%MJQJ0Pjqj0j2qmJJ%
2191B8%qmKKpmPQkqnKJMLnLOQJ3Oj%PRJqqLJ5Qmj3j8j1MJ0K0K1Jrpqnk%Moj0mplKOPNNQNn
2252F2qrj0jNR%onLkjRJ5PpLO%oj0ojJkkKLj0j2OJ4J0MkJlp%jqrklo%QJ0J1JojjMOoqJj%P
2313D6J3QolmqqmMN%%QJ0Joj4qPONLqj1j1j1mjNJKL%mJMLPJ4J7PJJnmlkNLnj0kjlmrj4lJ3
2372B7J1NMLLo%J5Mj0j3lOJ2QonNRJ0mj2mMOlj1mLLnom%kmKQPJokJnJQOJqoLOMKnpnoMOMM
2434E4ln%LNpoPQJ1Mj7j3J%MjrkmkJmoKRJ0NJJMJ1QOjqjpj2rJRJlJ2J5Ln%J2Rqj7j7j1JQJ0
2492E8lj5j2lJJOJ2J3N%jK%qoMN%rj2kJ4J2jkN%rnnlQjkJqrp%RK2K1Mokrj0OJ4PKj4j6l%%
2549D9nqo%M%poj3pNPPJ1J2K%lrkjjMKmjMPJ2RorKJ2J1ONPOrk2k0kOPJmJNJj1j3JJ0PNlrm
2608D3jmlkonMJ7J4kojKpj3qLR%jJplJ%l%jknj%KJ5J8RjqjRPKlmJKPPmrj0oMLMLorrMJ0%j
2671D9mqnoMNPkqkJNNKkMLlpj0KJ5J0Norj0j1lLRJ5Qnj4j4oKRJ7MrqONORJklJNPJ0Jqrpqj2
2731C4nL%KPKNKqlLJJnKJ2MmklMJ2O%Jmj2ojqkRQJlJOJmnq%J2Ppj0mqLJ1QPMlmnkOQkj2j0
2793D3JRopKQLLOLJ1Jj2j1pjNKKLJQLrj1lPLqpMJ1MkKMK%MLkpj2j8j3nlkNQQLkrj3mOOKMQ
2854C4mrmKMmmj2lQJ4J2OkPRJ2PooJ%pl%kK%l%JPOoj5j9pLJ0J2J0Oknrj3j1JKJ3J8J0pj9m
2909C1J3Nnnj1kJ1J2OjNOK%lpqMJ1%JKPQOkrkNjnkkOJrj6j6lJ3J1kpLjn%lrmLPP%lJKjomN
2970D0Krm%j3j2OQjlkJ1J5Lkopmj0qm%PJ3RKpJPM%J%%KMJ3J0lmjkj0j0po%NPOLmmKPOkr%K
3030D2mnmQJ3ko%%LOjlj2rKJ5K2Onmppoj0pQJ4J4J9Qj1j6j7lPNMKJJpolJ0J3Lj4j0JKLN%L
3085F1jpon%LmojmKJ8Qj4j1lQJ0NmjLRJ1loKqj5j5oNNL%lJQOnrj1rOJ3Mlmqj0jJ0J2Oqj0M
3142B2OkMO%Mlq%%JJkJ%JLJ0NnnlKJJMJmLM%j7k6j2PJ3MjPNjjNJ0LjOROkj1j4lJ3Oj4j3LP
3201C6Lmkno%kJKLPP%rj8j0PJ1J3J0J0KjqpKoqjqj4mJ1RJljQRPKMJ1J3Lj4j5nnj0lMROJ1J0
3257F3olKJKKkj2qJ%nkJklMJNJ5J0NnqJ%Jlrrj2q%J1J1J0J4Ommoj2j0mKjnLRNKNmJJjLkqr
3317C0MJ0PMmr%L%%j0j5n%mnPJ8J0RNj0j5lKjONLKkOJ5Kj0prn%oj1lJ3J3JKNKnrmJRRJ2J1
3373G4oj6j5oLkK%%KJOJ1MjJNqj9pPR%lkLLMNJknj2k1j7kLQJ7J3P%kM%klj1mMNMJj2j4kJ4
3430B7J1MNkqrmJ2K1J1J3OokKknpjKpjJ0oj2Nkj5j0jOJ2J3NnrkkJJmoplNlj1pJ0NjOJ1Kj5
3485C1qOJ1LrMQLLKnqLko%ljQQRQmj2j2nmljPMnrl%%KJ0NnlNJ0RJ2QNNN%j3k5oKpook%k%J
3547B2LLJnlNPNOONmoLNlp%Kj0q%LJlKoj2kOQJ2QJjkkJmJQnj3JQQPJjKjj0npnjMLlomLPQK
3612C9j0j1mJ1RL%%%qj3o%QRKm%KmJJ2J1QRKj7k1jJ2J4Jj0ojkNJpj0ojnlJRRNLKLqqr%J3R
3669C8PLmopJJ1OknmkmJknjMOQJqJjmNJlnlQRKKJlJklKJlqrqjQJ4PNP%kN%mORqj6oqjJ0RJ0
3735F1J3Q%lMO%j0j3j5j2nllloJMOKMRpj2kJjKJ2R%krpKOJ0O%mjNmjjLNL%oj0l%M%j1j3qo
3794EolLJORLNNLlnkkj%RNLRRmj0nlKJ0PPJ1Mmm%pj4k%JRPKQOpj7k1pQJ4RJ0J3Lj3j4oj1p
3853B8PjkPJj5rLmpNJ1J3lokMJ1R%kJOQJ1Qlj1j0lkoKOKkkLJ%kmj2j2kKkLJk%ooKJ1J1J5Q
3911F2Jnj1j0oJJ%loLJ1PQQjqk%nl%qoJ2J2QJ2Mpj2j1j3j3OJ4J1J1jj3p%lnnklJRRMlOJ4J
3966F4j2poqpNPONoj4rlKPJ0PJQJ5J2nj7olKkmNMjj2j7j1LRJ2J1OlkK%NRMoJJ0qj2moopnl
4023B0kjJLJRQropkKkomOQJ3J0%Ljj3j3KJ0RMjl%KKorolL%morqKJ4J3MmnMKMJ1Pmj4j0oRJ8
4083D0J7J2kj2j8lOJ0Mj1j0rkJ0NJNJ1Pjj3j2j2kMJ1K0J3JjKqj1Jkrj5rMJ2J7J4jj0oj4j0
4130B4MJ2J0J2J2OLJjjolL%pj3nmjLQlqp%M%ml%LNPJ3jj1j0pOJoJor%mJQJ3J0%jPRnj3jQM
4189E8pj1j5j2NQOJllPJ0NQPrj8kNjj2j0NJ1J3J3%lJ1Onj%lqo%kj1mPNJ2J4%k0k2p%KKJ1J
4242C8j0%RJ3J1Mrj3qnnJNJLOjnoKJ3J0ooj1%J2J5lj2mNQPLJjln%LJjpl%npLkkPJ0J0jnkJ
4300E4%QQlokj%oq%Pnj2oJ1J8J3Rjoj2j5j3kMlj3KJ5J0KkKMknqrrqJLnlPPKRJ5RMJkkOMLk
4359F7jKKmj2j3j3nQJ1OKkokPLkjjj1n%nKNpoJk%rj0%MNNjj2qNNMkorpoJJ1NQJ6J5OJkJJN
4419D4QKkk%L%lrjKmprpNOPMjkmjMNlj%NJ0RMon%%L%pj0j0mRPKkj0l%JQMKQPJLJopkO%kjm
4485D5LLJlqkjKLJPOljKrj5lOROkmNKlj0mknnkJOOJ0J2Koj1mjrpJLPONJm%lpmJJ1J3Nnopo
4548B9molm%J6J8OlqlLOjrmoj4j0OJ5K2J3NMrj3j4mJmnNJ9QlknoOMjNOnmPKrlKOqj4j1nQN
4606B7jJKPJ6J8MJLKPNmrj6k1rMNMJ0J2N%KKpnJ%kqj4rj1%J2QQQmkOKoj2q%KnJ0J4ROjjKj
4664F9k1j6POknmQJ5MooQJ4%pnJJjmj2j2nKJ0OLkj2pPJ3J3Kj1j0qJJ5RMmj3oJ%jmLJ6Qkmq
4719D8oKJ5J5nj7qj1qJMJ0NJ%nj0p%NLLRJ1%JlrkKMm%Mj1j1nNNKNmnJ4J5QLqj0qmkoLQ%mo
4777C2qnn%NQJ2J2OkKLoqkNJ4J2%rpQQoqjmj2j4rkj1qMMPRJj0jPONNNMonK%jl%KLLRKoj2l
4838C1jkKKOMkopj0mKJ0RKkojKOOKMK%qrJOKJj0nKRJnjlno%PNKLMNj2j6mON%OQKkKPKKKOK
4903F1lJJ1J0kj5j4j4j2lJ0OJKMkmOPLm%MLMOkpJL%lJqj1rJROJlqnRPjnjL%k%KOJnomjnro
4965A5%kpJJ5J0NJ2Pqj0jKJPPkm%OKjklKJKjpj2okqpmkPOOLjLJ3J5LmnrnP%qoMOmj7j7jPP
5026A6Knj0nLLPRJ8J2Nlj1pnp%NJ1J0KNPJ%K%lj5j6lloojLJ1J1Kk%PJ2QM%pqorp%MkKNKRQ
5085E9llmNJ3OMmlkoj5j4mMJ1RKLnpo%LJNkj1j1mj%J0PKQJj4rNNjlk%JPkpkK%nlKJlokJ1R
5146C2LJkplLPJ2Q%mJ0J6Loj1r%QN%nrrkK%PNpj3n%nnKQJ0QmmNNRLj2kRlj5j0q%KJOJljM%
5207C1KMljjLJ0MnrrQJ1ML%nonKPPOPJ0QKolnqqlpoJ%lkljJojMLLJRJ3%omqnKPLNQPPlj1j2
5272D8olOJj0kJ1Nj4j2%omMMjKLkLPJjJLJ%OJ2klqj9j2mKMLkoJRJ0Nmj4j0PJ4QorqnKRMJ0
5330C3J1Lnj8rjjj0MK6J7Mjnmkj4j9oQPOJKOLJ1J3M%jj4j2rqkNQJ1Pj%kNK1J2j0j7mMOjoj3
5384D3oLPMlKLmj0j2jLnnlMO%mkOK3J7KOMqklj1ojmqlkomj0oQJ0QJ1PLOjj0koj5j2MQoqK%
5443A1%OOOjnlmpkjLNPJ7Qj0rkPPQJ4jmPROnj4j3plKQPknnj4j2kQLLO%pojMOroPPOKnojnK
5506B1LMmkkqmmJkkkoJOJ5J3lj5j0NJ0PlJQJmLJ6J3KnljkKON%mojkonpomlNJ0Rjj0pkMJm%
5567B2KpnLJ1QknMOjnj0mQMrj3onLLLPJ0QNnj1j0J%lMJ0J7J4NKnplkn%LJKjnJJ0J2Nkmlj2
5625D4pQRpj0%NNJ2OolNOnj6j5j0Kj0j2oMJ6PjLQmo%RJ2PMJ1%mKnj3rmkoJ%k%k%RJ0OPRQP
5683G7lj2j6rNMonL%%oj1oLO%jljOJ1%nJMKMKoonJKmrjPMLQOKljlrpKLOJ3J1kj4j2l%jLOL
5745C8JLOnjJ2Oj0q%NJ%KNLlj1rmlJKQJ3kj2jjnKPjonJjjnomJORKrj1j1jLPPLnj2pPJ9J1k
5805B9jjJNMljMMmlNMnj6j4lkJJ3K1K2J0lj2j1qKQ%qlJQMLNJqj3kJ0QknqqkJkkRNmnKLJKj
5865C6K%pj%qkLQJ0J2Okqj6j4nORPMKMLJOMkkoj1j3mNQJ2Krj4ok%QPoj0%PNJ3K1RjjJomOL
5924G0mj5j0oPJ4M%Jrj5mQOJKJOJ1Pnj1rqj2kM%oj1KN%KJlnnj0KJ2KjjomKJ3J8J5OmjOOJj0
5981E8r%Omjkn%pj5q%QJ3jrqpkNJ0OKMKLnpnkqj0kNJ3J0NooJRMpKJ4Ooj0pLMnlJMJ2Nnpn%
6042C1Ll%MnoNR%j0j0qLJ0QMlkRNj5j2MJ1Jj1rJLMPROOJ7J2Lmqj2mQJ2Oqj4j0lKLj1oj%jK
6098C2NNPK%jmpKJlljjlLNMRRmonj3j3j0JQLKJ1J3NLRKj0j1rJQOJm%kJQJnMR%kKN%qj0mpk
6160C9KK%KklMQN%lj0qpjNKkmqo%NJ1PJJJLjkmKjkjKLLNJnj4mQJ1Nkmp%Pkj0j3MRKrnJ0J5
6222D5LrnKknllJ4J9Lmnlj1j3jJ0J2NqnjMlqOPnrqnMNKMM%nlJONpj4oNJ6J7J1P%mqqnj0oj
6281B4rkMJnpJRJ1J5K0J2jlmrlmnOLnljkrj3oJ4J9KpMMmqrjNQRQKmrrkQNmlKQKQJ0Lj0j3q
6341D5%jq%J3J1jkJJMjkoJJp%QMnmLLLlloj0onLQNoqjQJ3J2Mrj2KJ0J0Jlj0k2j7mJ2J7QQQ
6398F5Kj0pjmj0j0KJlJ1J6Poj0nqqJ%rj0OOLKOjj0OJ2Q%LJ5Nmkoj1m%OJ0QjjLnj8j1%mj1j3
6453AkRJ4J9J5MnmmnJ2J1ppJKlj0j4m%OPjnnMK1K0Lj2qnqqmjkknJnoQJ2%mKklnpr%J4RLkk
6512B2ORMOPnj7nJ0NlpmkmJLJ1jj4j6qkKPMKjnMOQJ5J2QRMqj0jkmooMK%jn%lmJNLlonjMMr
6574B0nMLMJ1K0J0ok1j4j0qKJ0J1opLKKQOM%qrKJ4J5NrnQJ0QKj0j6oJljnrJR%pKNjopLJ0M
6630D0LNOMJOJ4P%JJqj0qoKJ0mj4lj%mokRPPJj0pJlmMJ0PP%qkRjoJ1J3Mpppmoqj1j6j2kj%
6689BJ0MmqnJRJ4J2mn%JLjjlonLO%LJ1OlmjnkjpklnPKnm%OPKj0j3nJQJ8Oj1j5j0OJ9J9J2N
6747E5krrmJ3J2Kmpj3j1o%QJ0M%N%kkPQJlPQlnrkJ2Pm%ookKlj2j2mJjKjplqpNQJOQJ1J6Oj2
6807D6rLMLJlLPnqlMQMkplRJ1L%jj1j6oM%mOJ0J1Lnj2j5j0JJ0RLopLPKMPnqoj3pNMKmkJJm
6867A7KJ1PLOLrol%K%jNNkjjjlmjkJ0J6OJjrlPPMLkj5j6n%Kj1j0PRLMKoj1mpjJ0J3kqlnMJ5
6927C1J5J3KnokooLM%KOOJokoqrlJj%LnMRklOQ%nllOMmrj3j2MJ0NJK%MQJ1Pjj1j3j1j0pKK
6987HNPJpoKOOKj4j9mQQJ7J5Mj%jjjPJ5RLpj3oJ0J0qj5mKj1j8pQRJkNKpnJRJ1%lMNJqjQLn
7046C8j1lJ%PQjpLJ1Ok%Jj0j0LJ3RK%JJrj2okQJ9Pj4j7mkORKlLOjljKKRJ1jkmj0j4j2nj2j0
7102@MJ0jNJ6J7OJL%qj3o%Mj%qqMJ0J2OJo%kJKmqnkJJ3J5K0J8lj4j1j4rklljllMLlomjlQJ2
7160D1PMkllnpklpoMOmjQJ0MloJKMJQMj0rLPMjj3j8%J4PJmj1j4jQOOJ4J2JlPnj7j1jqkJ1Q
7218C3JmjRJ1R%lKkj6j3jNnj0oNJ6J1NJ%nqo%JnrLLJ0LqKlpKJ3J2MqrljMJMQopolOPKLJkO
7279D6Kkmooknj1pNQJ4J6%rpnMKLQKmoPJ0Jrj5nONMJkjpo%j%lkJPPLnkOPOMmq%MJnj1qMMk
7343B8jlkJKkjNLJllJ%KKLJ0Rkrmlj0qLJ3J2Njqj0rj3pOJ2RJ%QMKKqj7j3lLKlpj0LJ0PLlk
7402GQPPLj0j1MJ2QKmnlRRNOOPJpj2pjQJ1lrkJmpqrrJJ0Qjk%MJ0LlKJ3J3nk1k1jRPJrlPKQ
7462D2J3J0QJjJ%kkqk0j6lMJjNNOLmpj0kJ1J0KNMlrnL%n%PJ3Mqj8j2LQjon%JNjkLJJLMNKl
7522D0mpnNPJ0%rj2qOMmqKJ1QOL%%lLlplJ0J1QKjL%lokjlmjlnKlpNJ2J4PklJLnrro%ln%jo
7585B2mRPJ0NqjKLjqj1nNJnJmjPRkkJ%%%NK%PMN%LKj6j2olLRJroMJ1J1J0Mkpj6j1jPOJ%qJ
7646B9PmqnMRJ1lj3KLpjRNKPMPNjmnkQJj0mk%KRK0J0NLrj8k2k2j3OMjJ0K0RqmPlj4kJ2MLM
7703E6NlpJoj3rQJ0komLnk%rj0JJ6J5MJJJOJ1Qmj1j1qkjKJqnOLJM%NMLNRjj4pKJolJ1J1KL
7762F3Lnoqj1j4oJKjnpjNPMPMlj0j0kPKmKLLPPRPKkj0rL%onKJ2J3Kj3pmroJQRJ1OLRLmj1j2
7822C6MJ0PMNJrj5j0noKJ6K1J0qqonmnJJ1PjnmLPKj1j0OJ0KJjNJ0N%nooj1j6j3nJQJ2%j4j0
7876HRLolqomKNJ0J1P%oNJ2LONlj1NJ7Rjqj5j4jlKJ5J1kloj1j2rNJNJ3NMPMj1mMjqpqnmLK5
7934D1K5Orj4j4jMjMNKm%M%J%Lmj0%NOKnpojJlKKnqlRK2J5OKrj3oj0pJNNJMNMJ2J0qj7j7q
7992B4JNRPKjLJ2jnNLjJJ%on%lkPJ1LkjkKRJ1mj5onj3j2pmLOJ0J0Kj0j6rRPkKOMQNmnJmjK
8052D5%ONjK%kmJQJLlk1k2oj%MQQNkK%nKLpqpJRMml%LJLJ%%K%OloLLnj4j5okNJ5RKNJKKmm
8117B5kk%POQPkljQKl%JKnqljNROMoj6j6kQQkj1j3KJ3lpJNNjokOJ6Oj%j0j4qlNLk%LPOKj%
8179C2LOjrnkMMmlJ%mJMOLjllOJ4J5J3J1mj9j5nKMPNlj0pprl%LKmj3mJ3J4nqmmnOJ6J4Mqo
8237C5jJQOlnpnlmLJ2Rmj1j6j0%MKjKPJ5J5J2mj3lJnmJnlMJ0QKj%qqLJ0J0kj4qNQkj0olJJ6
8294D1Rrj0oj5j8kJ5J5JkNJ2J3Qjj0pjLjK%pjJ1LookJnnljJ%JQjj1j4j1nJ2J6%jJJMK%NOM
8350C9mlL%jjMjj6j4KOLNJ3J0NnroPJ9%j4oKKL%mqj1j4qQK1J6KjlKPLJj1j9qkLKmRJ1M%KN
8407D6pk4k3KJ1QMLllLNNPOkp%J0J1MkqlLNLJ%kqpjMJNLJMMKKJqplllmnLJ2Lj0lkpojJnKR
8470B7KKNNRJ1P%nnllmmqj3KMJ%lJnoJLnq%%%NPPNQoj3j1qPJ6OLKoqplMML%%OKJQJ1Onprl
8534C3J0J3J1KnK%j2j2KNKRRRMpprnJORMmj1j2j3jKLN%lmoKMLOOMPNKqj5j1mKJ0Omj0j1mJ
8591B1mllNOj%NMJOknmk%Jlolqj0jMPQMmpmLONlrMJ6J5NqqmjKOQoj4kLjNm%ROPKqlMMmnk%
8657C0J1Jmrj4%J1OJRKoqnJKLJN%mOJ2QRkj1nK%pj%nrpoNNooj6k1kJ4J9K1QL%ppkknjljKk
8717A3qmKJNJLQNN%%nj0mRJ1RmqkjnrnKNPJ0LkJ1J1Jlmjno%%NONPoj3j9j3NJ5J0Jkpj6JK0
8775C5K3J6NLM%Jnqplqj0kkmlLOLkkmpl%qpMPJjJKjkJjjmj0KJ1J0QQJ2QMkj9j9kOkjLLjnn
8836B9LOKMLOLLMkoj0oMNkopLOqnJJkJNJljmjQJ4J1JjJ3Jj0j0kRRMqoMKmkjmmonqo%jLNJK
8900C6nmOQlmRJ0Kmj5j7j0qnRJ4lqOJ5J1JJK%lj2j5lpmONkLJ6J8J7J4Nmj6j3mpkklnoJJ2J4
8954D7Qmj3jRLkMO%j3j2jONlMLklOQ%lLlnmlPJ3Prj3lMlnnrkJ3J3kokjknj0j0NJ3JqqpOJ7
9013B9OKLnj4qRQjop%OKlkk%O%mJNOQRL%KJnpJnj6qLORJ1J2J4Mj1qj1j5j0kQQJmjMkomoj0
9073DmLLjmpjQJ3J1%jQMjMJnj0j8j2NOOQONqlPPRLk%kn%OJ1MqqprmKmj2rk%kjklmPJ6J7J3
9134C8J1KJMjnpmkLJqqoOJ1Pkj1j0pNJ1Rqj0j3oMQJ2KqojOjLJ0J0QRKnqo%J%%lKLjk%Jrj3
9193A9%J4J3Qnrr%lmNOJJKnm%JjmJJ%LMMllPJ0NlqllmKJ0Krj6j6nJ0K0NoqkMNRROPpqkrj4
9254B1j1j2j2oMPKKNJ1R%j0NRjpkjmjJRJ7RmnjP%j4j7qMJ0J0OkpLRLm%LpmP%ponojJ1RMNM
9313D1KKoj4jPJmojQjnp%J0QorlnJJ3K0Rqr%lJQJ0Qj0k3j1OJ5PMjqj1jPRKqppJkrplRRKP%
9373C1j0jMjjnNJ2J0MlmmlljKRRklmqmLRNkj3j3pJPPRJ3O%mplknppOJ1LonLJ3J0Jkqj9k7j3
9432a4Lll%jKNJ0J3J3LKKlmpj4lJ0MKJ0MpmKOJ0PMJ0OJpj%j2j0kJ2J0qj5KQRMl%nj4nPMnj0
9488B5%nj5mjJRLlkj1j3kMNPQPKkjkkjLQJ0J4Rrj9oMKqJJ6J6NnnnoLQKnj0j5j0KNLLLJ2J6
9545D9J8Rnqopmlrj1jJJk%jkRJ2J0jj3j5qm%OONOOKojJ0QkjkMJ2JlnrqJJ0J2lj1jLljkpnq
9604B3pJkmjqrmOJ3PLMkpLPoj0kJ6J5PjmJMNjoolkn%PKqj0lnj1pJJ0J8NJQPOJKLqqJJJjl%
9666C5KJ%lokk%PQJrojPRLjKJ0J2kn%j0j0KNkqmJOLmmKlpmKJ1J1J0lj5j4JJ0KpkNJ0Njpj5
9724B6poqnJNJ0jj0oJRJ3J1QMoj6j2on%nMK1J3JNQnlKnjJ2MmrppmJ0J1NK%RNqj4j6j7rJ3J1
9779B2kkPOOJJ%omLLjNRMqn%mppKRJ4J5Rj0j4oKpj3lJ5J7Oqj4j1kNMJ4Roj1j1oNmoQQlm%J
9837B5m%ONNJJJ1OkjQJ6Lj2k8k0nLNMNQJKMklPJ1Lj2j8j1mLPJ4J0Kjj3j2%RJ0Lmmjn%Lnlj
9893C0krj3LPLLjKkjNJ%OOjkkpj5j1nkPJ0L%JOJ3J2%JL%pokJLLklLLMKopkLLRJ0JkPMpj1K
9955E2Qoj7njlKQNronnKQOkkNJ6J9Rpoj1k3j8mOPMJ4K3QpjKrj6j0kllKNkJRJ4NLlnpLQKj0
10013D8k2j1kKMj1pKLNRJ2PKPNpj1lLjLJlmJMRPJ%j0plKko%NLk%%nOJ5jpjmJJKMknljMQMm
10075D5pnlNJ1KjQjojJlj0nPJ3%j1nMln%mnljjnjPJ2OopPRK%lMMnjMJnopj1mOJ8K4J4ornj
10135E2M%Kklj3j7lPQOmj6j0jlPJ2J5J3QJj0j3mMNQLmpmj0qkjnj1l%kJNkjJ5J7OjmkKJ2Nn
10190D7lrlJ2R%%kj4j3oPRMlnkjj0j0LNMkplJ%MNJlNjlRJ6J1onnj4j4%J6J4KpKQJ3Qj2j3m
10245C5olMNPlj9j5OK2J8LqpqJPOJKKmlLjmk%lj5j6p%JJ6K2Lo%llm%ROKn%kj5nJ1J4Qjj3k2
10302A1pMkmJNMQJ3J3Kj5j3o%K2K0MpjJ0KLQKj1j1j1j2nJNQMJJnLLolK%OJ3KpkKj1j7j0j0
10355Gj2roPJ3PMLJ1QqqmLL%LpnJKJNMmkLKkpnL%qoLQQQPRJ2jrqlJ%rj4JLlLJ3J9Lolknrj1
10418A2qORNMMmj1qmQJ8RJmqpKOlKNkJLPM%lKOJ0NlkL%%rj4rJJ0Rkrj0qOJ1L%Jj%JRjj4j5
10478B4j3pJOJ6J7QMP%j0oPMLJ1Kmnj5k3j2NJ6J3N%pj2oQJ2PLJqnlrqJRJ3R%pMJ2Onqnml%
10533D9JnormNJkJNNKjlkJjONppnrj0plNK1J9J3Mlj0j4qmklKRRNkj0qNJ%rj9qJQJ6J8Plrn
10592B6PJ0LLNprj1j2mPNRRkrrnk%jroPJ1J1PLjKkoopPJ0lrKOnrlpLJ4RNprJOOOOljMPRRL
10654G4%nj9j2NJj3j4kPLjmJPKROqj4qMJ0PNMLPMrj2ljj2j9lNKJJKJ0J5Pj0j7oOjoOJ2Qlp
10709B5qKQRNQlj0qoOJ5PLJKN%ppLMqj6j0pnMLJolnmqJJ4RmqJ%pk%OPJ0NjlkJ2J6Nj2j3pK
10768A9LJnjKORjojPLLllJj%jKMjklj2j1JOJ%lNJ1J4Rj0j7j4rPJ3Ploj0%MLOJLRO%nNPmr%
10828C7QjmPJnjjnmmrqKJ3Jj2j3%J1J6QjkpokPJ7J3J0NmojKKklmj1j1pj%NOj0j4kRJ8J6Ql
10883E8kKJJlpjNKOPjkpj1nll%k%LJmMLnmjjPRJn%Lnj1jMJnMONMj0j4KQPOM%lpjjnlLmqJn
10948A8qNJ3J5J6Rlj1r%Nlj7j1jQJ4Oj0j3j1nJLJ1J2NkkQJ0%nokOJm%jJJpLJ0Mkj3j3lJqo
11001A0Jl%MOPKjjl%KjlplQJkQMrmJRPKJJjLMnpjKjmqp%kMPMjmKJ2Oj0j3kOJ2J5J2Ojjj1k3
11063C0j8jKljJo%RQPNOQOM%onJnooJPlj3omnOPMMloNJ4KJRQkj3j4pLjlLRROqj0NKqoKP%r
11126B3qqnJNJ0J0Joj2j0LLmlRK0Poj2qlpkQJ4QQKj%nNPqj1%PLjNPM%mpj4qljQJ5KqkkkLj
11185B6JNJ0Nnj1oKjNQpj2rpLLn%J0JlLQQMlj1j1JPj%JkjMoj0%Knj0OJ6J1Jo%M%lNJ1OmjJ2
11243D9J5Lj4j1KkkJ0J0%pj8j5mJKllLJ1J1J1Qlj3j5j1mnp%J0PKQJ5OmONrj6j7JJ0jlL%kN
11294B5MMLllKJ3%r%kKJ%qj6j1PJ6Op%J2J0krj0oKjlqj0kQPPLJjonJ3J4QK%mj2oJ2J5PJJj1
11350E1j3j1mNN%kk%LN%kmnKMK%QOJ%kj0j5rj0j1qkMJ0QOJJMLQJmKLOPrj3jLJoKrj4oNJ1R
11409A5MLOLkmrqLMQJ2NpmmLRkmornrmJ0QNOLmj3pPPlpjORJLNjrnMNOKJKLJ0J1joj5j2JjJ
11471B9jn%NllLRR%nlK%jjnkO%mjNNLMMJKQJ1J0Nrk1j0kknqjKLjJnj0jJJOnk1j5QJ9K2Nqr
11531B2plolOjnl%kNJ1Knn%KOQjmklJPQLoKLpnKRJ7Plj0nPknJ2Nj4j4nOQOJ0J1Jj1pJONLM
11591F2lj2j3kQMmqjLONMOOj1k5j8KJ4J3QjjMJrqJNNkJJ0LonMLJmnmpjQNjJKqj2kjjNNKKL
11651C7Onj2LOLjloK%%NOPPMkjnj3rMJ1KMQKjkkkJloNJ0OL%jkqj0roooj0oJ2J4QNRQrj2lP
11711D4Okm%%J%jj3j8qJ0RQPNLJppKO%lJRJ3Pnokor%knMNL%rmKmnmOROpj8rLJ4J6J0LloK%
11772D8lLMlj2j1j1j5m%MMJ1J4OKppMQKKjmk%OJ0MnnJkj1mOJ1J2KLJ4Plqj6j8j4qnolOK1J2
11826C9QOOJ0Kmoj3j1jkkojm%RQLPKk%OJ4Nj1j1oLMkqj3j1j1MJ3PJ1J2Mqj3knj6pPPNjJNM
11881C5K%mk%KM%j3j2j2pmmjRJ2jmPJ4Pmj0NOJkKROkmqJQJ0J0mnnnjmPJ1Kkj3j0PJ5J0qj3
11936C8nKMpj1nLJ0RJmJLkkMjqoKRR%rj0jN%K%%%knnmOROLLJL%nPPJkqpknoJOLklkl%ONJm
12002C4j2nJLOPOJqnlpjNJLNkoj1j0MJ7J6Rmj7j3j0mNP%%moJMjqpOK0K2NjLKllKl%Klnmpl
12061B1%jLQNnrprj0KJ3NokJjKPNJ1J2kj6j1%%kn%OLjLQNnp%ljM%nomjNjj0JJ4J2RONKklp
12121C6kJ1QopkjOLjpj1KPkj5j4JK3K4QmrpK%qrpj3%J0PjqnjNLKqqRPMJ1J2KnkjqlLJlJMR
12180D3RKopoj0j6j4mMKjnLMnnmnMRNJmm%QMk%KjKQM%KKpMRkolKLKMK%KlmljLJ1QPRQKmjq
12245E3j0nJnj0nklPPJ%j0j5lPNLmlNJ3LokLNOKqj1nllL%qlKJ0QNK%Joj0p%%poNJ1jkmj0j2
12304b1kJ3J7J3KmllLPKJnmKPLJOJ6Oqj3j7nNRJ1QKmj7j4qrj0MJ5NJLmq%orMNNJLRJ4PljK
12361C4kMQLnn%Nlpllmmmn%JKLOJ4Np%%j1j1KQLjPJ0mj0oml%L%%knkmlKPJ0%j2j1lJ1K0J4
12419C8JpokLLn%JkppLP%JLlon%JrpNJ2R%kJjlJM%rj0K%lOJ3J2JolrokLOQ%NQJooqj2j1mK
12482gJJK%%ll%%N%jkNNLNNK%%LkmjKORMlnmoMN%nmkjkoomMJ7QkmlLLpj0lllkKkrljlMNNM
12550dlonkPPKMJ%NJojJ2J1%lqj0pkMJpmjqo%PJ2RMORMqj0PJ1%joj5j0o%MKK%m%LNROJklm
12612Djkj%OJklkORMRJ1jj3j9k0qKNjmLOJ0PomKJlkNOjk%jnomJkpLJ0NllmlPNknJlKRMLLk
12676EkLjjloqlLJjl%MOlqLPJlLMNJkKJ%kjLJKjlklokKNnqkMKkkkkjNLONjolOLKknlLLnkj
12746a2j1qLJ0JqnKQKJJ1J2NnojknljonjJolONjjj%KJjkKN%pmlj2j0RJ3OMKJKjL%mKjKRLp
12808a0nk%KKjjNjokMOKJjkknl%N%mqrKLkjKKjjNPKJKJklnk%jJ0J6jj3j0n%JNOKmmNOlk%K
12873a5KklnnNPLkqpjolLKLNNjmomJnkLJJMQO%J%klonKMNLjnjK%LNLKkj%oj1lKkLJpkLlmm
12941d9%LOKk%Jjlo%KjJKkroNQJ1QKOOLKLM%jKjj1j5j0mMJokJKjljJLROknjNMlrnlpmMJ1Q
13005c7%pkL%knpjMKJPJ1OKLJpolkJLJlplKMLlj2pKKmjLJNlmNONKkojJKLKlnopJMllKJKJl
13072f1%MJ1J1Jj0pmollJMNLLK
13089d9
##PAGE=	N=2
##DATATABLE=	(X++(I..I)), XYDATA
-52445b3J1Oj4j1jMMNJppj2pJKk%LPOjKONNPmj0JJ0Ojj0qkmkRJ3Jj4j5JPlnLjopnJjNQJkn
-52387d9LO%noJMMMomLMKnpKQMjj2j6lM%m%OLjlkkmKMJ1J0jqp%POOLjOOjoqj2pMKjmklkRJ2
-52324d7MJK%njL%lj0mjj1j1pm%J1RPQKKjqKKj%mmokjklorrJJ1J6QjnnMPJjKQLoro%rj5j6
-52264a19nJ3J4Lqj1lPJ0J3QNJ1jrnk%KLMl%MMj3j6pJJ2J9J2%pj0omoklqj0mKNKRJ5QKJ%j1
-52211h4j3nljj%NKMJlj%koj4%J6Oj0mQO%mkKNQJ0Lj0j5kJ2PnmNLjpo%OOkrrMJ0J6Qrj8j0
-52155a07NRJ0NKlpklokNPkrLPKj4k2j3lRJ0P%j3qoKKMOJ1J1mmJ3RJlj0j0pj0qolopppORO
-52100a51J0%jRJ2QM%Kljpj0moqjPJ0J4P%LJqj5j6rLJ4J2j2j3j6j6JJ6J6J2N%plMKj1mLJJ1
-52050a35J2QN%lLjnmomjJNJlKjn%JlKRPJj1qNMqj5j2nNjpj3qLJ1LJNJ4J4Loj1nkpkmqmJ4
-51993a69J2MKJNJq%J5J4Mrj4JJ2Nnoj9qPOkPJ0kmojkLkkjj0qMMPjrQJ4P%%JJOOKMNpnj1j3
-51936a46j1lmlPNMJ0J1Jj0j2j2rOK0J8%lmj1qQQPNpj0qJJjrmQNJqmJ0J1lkJnqn%kj1pJ4J7
-51883a51prJ1LqOJ8mk1j0LMNmjNnlNLMOPnkJ3RL%lmP%j4qJNlj4j3ojJ0J6Qqj5j0ml%jmpl
-51828a99QJ1J0mrmokpj2mJ2K5Pj1j0%k%%lNQJ5J3JlPRnj0rjmj5j4j0JNkrj3j2LQJ0J3joM
-51778b12K1K5J7OMqqnqkLpj0n%NKLOKkoLOlj0j3j0lPJoj0nOJ6K1Prj0%RPlLR%jmj0jJ8J1
-51725a53lrkKmNJ1Jnqk3k3j5rOQlrLlqJ0K3J9Qpj6j3NJ2OMLmjlpnM%kMLmlRK4J5j1j1kkn
-51672a88J1K0jj7j1j1k2j6nkJRJ7J2J7J4PJ0%j4k4j8OK3J4Nnj2qj1qlmkJJ2J2mnKJ2Plmj0
-51627a96j9k1JNj0qJ4J9K1R%mj4j0mPQnkOnj0nj0%J4PJRJ4lj8j3l%plOjplJ2J1RPOMOJj0
-51577a94pJKOJ1J0Orj2nrqj4j1JRLj1qOOnMK0J1Kpj8j2PJ8J2mKPKoj2%loRPJkj2pppRPm%
-51524b21jMMj3k1k0jJ3J0PPK%nOJ4QOKj5j0J0RnkJ3K3J4j4k1JJ1J3loKoj9qPRPNOKqj7j8
-51476b19j0MROQoj1kpmQJ0PmLMMJ1J3Lj0qmmJmpNJ9Ororj2j9j4jNJ6K8K3J0KJpjKprrj6o
-51424b17J7J1j5j5mJ0R%JPJ3rj3lnoroMJoNJ1J3J1%mKJ6Pj0j0kj0lJ1Pkl%J2Oj2j6qljnr
-51375b32LMnmNJ0PkJjOPjMJ9J6jqNjj3nnKKrj4nnj9oJ9K1koML%LOMJnpj5pJ0Roj7pNKj0q
-51320b48OMJ3K4J8KmLpj1oj4j4nmnJ0K1J8Oj2lJ1J4Roj3k3j2J6J6lj3%PLoj2rJ0J4J4K4J3
-51276a54Jpj2mJ2J3lklj5j8j1moPPoKOJ6J5%j7j7%j3j2LOPRJ1jj0lNKj4j0oj4j1MMj4lQJ6
-51228b36J3jolj0%J0RJ0MOMj1kJ1QknPkj0j0%J7J7Pnomj4j4mj5k0rMJ7K8K0QqqJopPORK2
-51179a73J7%mqrrrj2OK2Mj1j2jJ0Njmj0nMJ0lj7kPLLrj0QJ2rk1nKLOQQMkNmk0nJ2KlPJ6Q
-51127a86j0j5nJLOjj2j5mKQJ2LNPJ1NlNJ5Noj5k0qQJ6LJnmJ3Jj4n%mj4j5JRrj7%J6PMJ9K0
-51077a81OkmojMKj1k8pJ1QQJkK%lq%J6J5LPJ5Qqj3j3JJ7Nj0rrpnJmj5m%oj0j6jJ7Rj6j5O
-51026b52Ppj0oKJ7J8J5J4Nl%LJ1Mqnj0j4lmpNNmqlRPNJMQJ2J4Kqj0j8j6k1j0RJ6J3%mQNo
-50976b18k%njkKJ7K2J4qk1j3jJ5J5jrj5j7j2JNOPNonkpqorkNMJ5K4J5j4k0nrpJ5O%J2PLq
-50926b18j0LPjJjkpomJ0K2K1Nj2j7qmJQkpj4kQKLJ0NlKmj0lkOPpj0j5j4pkmRJ9J2LMljKj
-50873b31QJ2J0Oj1j3lKJ3K6J5rj3njoJJ1jmJ0Jj6j6JJ1QJ1J0Kjj2l0j7JOJNROkPJ6lj0mj
-50826b00joromLOKrj5jJ5J9Oj3k1k%JJ5J2JmqqQJ6KpJok2j2LPLOOKkQJ1LlKmlNKlKJ4J1K
-50772a75qj2JJj7j9n%JMkj%QJ2rj7j1kRJ5K0J6jmNNnrqj0pqj0KPljJJ0J2Qmj0j1klRK4K1
-50722a83K3K1Jk2k4j7j5KJ7QOMpnLNRQrj2qj0j1jLJ9K4Lknj0nPRoj1j4mjJ%JMJ2Prj2p%o
-50672b19j3j1%K1L2K1jrj1j6rmlkKMmnJ4K4J7j1j2j%j%Knj3nJ2PJ0R%j2k%j9q%j1j0MJ8R
-50625b11%jKQR%mrPPnoj%lmLJj0kOjkkj0nKJ5J2KNJ7Rjoj5k4j7oNKj2qKPLNKLKJkr%RNmJ
-50567b28J3J2lqj1j2nRJ8J2lj3j1qnOJ4J6J4KnMJ2JoJJ6K8kk0k0j5j4j7j6rrJOLJ2Ooj7j0
-50522b67onJ2J6Nklj3j1RK5K2OKNJ0Joj0j1j4j6j0j7%J5OoKJ7Pnmmj1oJ0J9J8J2kj3ppqJ1
-50476b34J6kLRnj2j1mMPRJ2J3%Mlj2mOLMJ2J1Oj0j0LLj4j2Mjj5j0KjlJLNJ%krrOJ7QNJkr
-50424b16qlmJnqNJ0MpnJ1J0J1J3jj0kM%j0j3pMNLL%j3j1olJ0PljnllmnlNPJ0J6J0J0qj8M
-50373b22J9J7%j1j9k2j6jKLOORKrq%mJ1J7J3NKPkj1kLomKjlnpnPnj7pOL%OKlPJ4OLopprJ
-50318b40PQLlj%%Kpj7qRQMRMOlqj1onnmNJ0NJ5J4NmJJ0Orrprpm%LK1K4QMQlj6j4mljjj2%
-50262b22QQJ3J6J4Nj1qqk0j8j8j6j2NK1QjQNpNJ1jKJ5Nrm%MKj3j5j1mkqLQLJ0J0%MNOJkO
-50212a99J4Kj2j8j7k0j0J4K7K7J6Rlj0ooj%nkmojj0k5k2j2pJ5L2K3J0lpqj5rLJ0J7Q%JoJ
-50167b15Jjkj0j6j0LK0K3J0%%omLJ2Kj2j4j2j2Jnj1J3K7K1kk4j9p%%JjKoj0OJ1QLjkKNJ0
-50120b18R%pj7j6OJ1MJOJ1J1J7J2Lrk0j9j7MK0Qj0j3kNjqnmkPROj%LRKqlQKoJKoj4j3j4m
-50069b60J3K0Plj5j0RJ0J2Qjmp%Okpp%MRkpnnkOLLnj7jJ2PMOQMnj0j1j1mNMLjoNPklJ5J1
-50015b12MPJ4Lj7k6j3Mjj4LQOORJ5Jj3jJ3Nqj0KPPjj8k0rJkLJ4J0mqlpKNMJ0Rj0j4oJ1J5
-49966b19J4MNJRJ5Nknpj3pqqj2j5OJ5J3Pqk6k5j0J5K6Lj4molPOQJrlQJ5Jj5j7j3qOJ0Jqo
-49917b70J0J4J0J8K3J4Jrj4k0j5pkJQJ7RpmOJ6J3nooJLjMjj4j8j1K%OJ6OPRRPQnj5j5LJ0
-49869a94%j3j4qj0oJ9K2J0J1Nkrj2j0j0kJ1lj5j6o%q%NMJj2kPJ2J8Mqj4j0J0NKnqMOnrMO
-49821b45RJ0%jorjMKMRJ1J3PLJrj1LQJjQO%lj4j2m%lj3j2%ROmJJ9K9J5KNjmJnpjnj0qjmj0
-49766b18kKOJ7Kj1j8j7kJ3K3J3pj9j2j2pJ1J1J4QKjmj0ljmj2j4j4lJ0NJ4J8J3PJML%j6k0
-49722b30JRJ1J7J1njPkj2kMj0j0J2J6Jj1j8j8j0qPJ3QLlomKOklRJ2Kqk0j8jJ3J8J7J0j0l0
-49676b33k0lJJ%MJppKJ8kk9j4J1K6K1Nj0j4NRloQJ7J%JQLj3mPJ8J0j9j9pj1mJ6K3Oj4j7r
-49629b43LK0K1NkJjm%Qnj9mJ7J5jj2j0jkJ7Oj7j7j6j4j6kJ5K6K7K2Lrj7qklkQPkLprnMKj
-49580b21M%jQjomQKjNJj0KKJjonoJmnLP%KLMJ4J7RnMJ1Mj4j4jQJ0kj3k0j7pormRRNj3k1q
-49525b72J6K7J8OJJ2R%MKj1j5mkoLlnj3j7oJ1R%kpjNLnnJ2J6J7J8PJroLkk5k6mOQPJ2Qpp
-49474b19qqLRJ7J4mjPJj5j0oj3oJorLJ8K2J8ROOmqnj5j0PMj3j5j4jnj0OOOJ9J7oj8j4jJ0
-49426b35J3J7Pj4oJ8L1J9j4l2l0k1j8jQ%RJ5k4l7l1JK7K3J3J8J3j3l7k0QJ7L5K0Lprj7nJ8
-49386b38l7q9n9QJ1J9O2M6J9K8N8M0Jj3j7k9j4j9NPK4L1j2l8j9LoqnJomm%J1Mpj6JOMmpn
-49342b67KJ0JPQOkmQJ2J8Nj1j2%J0Kj5j2MK0J2j5k7j7qrLRPNMJ0J8J2lk4j6%lQKjK1J4j2
-49296b20j4mOPLj5j0QOOJ2J0qk2rJ4RmrLNMNLNMj3j0oJJ9J1lkLjqqj1j6j1%MlOK0K6J9j3
-49247b01k1kQJ5Nj5j0OM%RJ1P%oj3k2j7RPnplNOjlKLNOOMJjj1k0kJ3NpkJROrj0j0rJJ2J1
-49195b30J3J1PJjNJ1Npllj5j6rrj3kJ8J2%J2K7K2Lj9j3ORpj1oLQJj4j2j4j6pQLqojJ3J1J
-49148b32J0RmjJ0Rqj6j5j7rl%PJ0J5J1Pqj2l%%K4K3j1rNjKMOJ0jpqkpj2mjkQJ0PKlj7j5%
-49098b39J1KjkqoMPJnoMJ1qj3nNKlJQQJ3Q%rqJPNknj0nPNKKoj2j0KJ7J3Q%j0j2j1j0kPlr
-49044b59j1j0PJ1NLKNNkjLLJooJQQp%Mj1pj1%K4K8J5NqmqqNJ5J2Llj0j0oj0qppj1LJ0PMR
-48992b25J7J6J7J3mj0LOoj6oj5j9nRJ5KJ%k2j4%JJ6J6%qnJ0J5J1Joj2j5J5K8Mj3mjnk0j7
-48948b32OJ9J2KnkJ0J4j0k8k5oPJ3J0mrqlQPLPpj1RK2J0lOJ2J3J7Prj0j0j1pjpj8j9qJ1J2
-48902b16kqRJ7lj5j2JkkJJqmKrj6%J8K2J0OJ0Lqj0mLNjoKmq%J0LqMQjnLJ1JKMPJ3Lj1j5j2
-48849b11oLkpmqKJqj3KJ5QOOj3k9j3NOLNPQJ0nj1j0rlJ1J1MNPRJ8Qj2qOjj1NJ6PKKjmmJ%
-48796a94nqj4j6oRMrj3oK0K8J2%j0j8j4jJ1J9Pmpmpj5j4KJ0ROj2j9kMJ7J8pk3k6pJ6J5PP
-48751b40PJlMJ3J4Oj7k2j0KPjjkJ0J0JkpMJ3Lpj0NMkJlrrpjKjnj0mK6L8J0j6qNLKROMMMp
-48698a86j6pJlnLLj1j5KJ2LomkkLpj0lPJ2jrKoj9oJ7K7K0KjnLJ4rj2Jmjkkj1j5PJ2NOmqr
-48646b39j2oOMjMQMmno%NPJ4J4J1KmMKk%Opj4lmqlpqlJ4K0J4NlkpojKLORNljkj9j5LKq%J5
-48589b14J1qj2jNkllLQMkp%Mqj4j2r%PJ4PJknMNKLKkj5j4J0J7J1JJRorOK1J8Mnk2k5nROr
-48536b21j0p%J2J2J4J6NMJ1%k1j2Mmk2k3j6KJ4J5QLKnnpj1onmKPJ3kj6mMkJJ0J7K%oj1NP
-48488b30lj3j1j%l%j%RQLNNjqnnj3rRJ8J6J1J1NOMkqj4pj0j7%J0PkJMj7l3j3%LQMKQK1J1
-48437b37K%OJ1QLOQoj1o%P%ojKLrj6j5j1mRJ0PMLKqnPJ6J8MmNMJLQLonmj2j7jLKlj1j2j0
-48383b55mJJ4NqKNNQJ2lj5j5oMLoqkj0%J6QKj3j3kKJJ5K1J4J6mk1j5jRMMkj0j4qJ1ROJ1L
-48334b24QJo%MNqk0j5njLpkRJ3J0jj0j3NJ2KJpJJ0J8J3MJj0j9j4lKlOJ4QKJ6K0KqrJmj1j0
-48284b19k3j8MJ1J6J2pqJnnj0%J4K2N%LKJ3J0nk1j9nKLQOpJPJNNolMmkQROjknj1j0j%j0j8
-48232b47j5NQro%QLlkJ1K4K0Mkj3j0MjqmJ3J7J1qj0jkqomkJj2k1j3LPJ7K0oj2RJ4mlNOJM
-48182b17O%JMkLRJ1MplMJ0lj1oj1j6nRMjJMJKJ0nj3l%JJ1Mj2j4j3j8lJ0OMOPMjojj5k8rN
-48130b82RJ7J9J1%j0j2lRJj4%OlljMJ2J4Kj5LJ0J3Mj8qJ2J0Llkjpj0onJQRNJjLJ9K1%j0n
-48081a93KOok6k0mlk%qmOJ4RQJ0Jj3mQKppqj1lMRRKljRQLknnpkkpjjoLJ2QMj5j5QJ3J7K2
-48026a94PK%j5j8pJ5%k1j3mLJ1QRJ5J7Nj0j3kJ1J8LmJNL%jj4k1oLLMljj2j2j1k5k2%K3K2
-47980b41J4Jmj6j1jlKJ1J6J0Jj1mJ0PKMoj9j5%MKkoOJ6jmnlOJ1J6J8Nj1oj2oLKPNOjolmj3
-47929b29k0rLJ0J2j2j9%J4jpJPL%qj0jPNjjnj9rJ3K2J6MjJ2JkLQRnmNNrj0oqPJ3Rjj2lJ4
-47878b09K1Mj6qjQNpmNRmj4r%K%k%jjNJ3Pj2j6j4j6j3lNMLLK%L%NJ2LlPJ4OPPj1j2jJ1jp
-47825b14J%nqkMmj0j7mJ1OJ4K6K6Rnj9k1onqj2j2jJ5K3QqKJ0Mknj0rojJJ3NlqjJ1J0mlrp
-47775b30kpmLJ1Oj0j8j2rj4MJ6J5ONjkokJJJ3J2Mlj2j5j7k1j1RNmlJ1J2Klj5j0J2K1K3K1
-47730b18kj4lKKROj0j1omOK1J9J2Lj8pOmj2j6j1okM%jmJQL%rj1lJ0J9K3K0mj8k4j6J6RmK
-47682b37QQJ4J2Lmjqk2j0jmqnMJ0NnojO%JplKQQkj0j1j2nLNJ3M%RJ2lj2rOJ3KkmJLkkRJ1
-47628b16OLj%OKnlmpoj2j6j4MJ1JpLKNQRJ2QRnj2J%rrlNJ2J6Rlj7j4JMLJ0Jj1j2l%j4k4j1
-47576b87J0J2NRQNmRJ9Nj%%Ll%J3Nj0pokQKj6k5j9JLNQJ2J5%j0kkPJ2qk3j2NROkjOnJJoj1
-47523b58KJ6J2LlJ1J3Nmoj0kkjJmjLonQJ4J5NL%lKkj2mJkj0j1j0j3j5KJ6J3NMjjJ2J0%Ll
-47473b10mknj5oQJ5J2oj0j6j7rMRJ1Roj9j2LOLmnKJ1K1J1rrnj0rkJRJ0J1J2OOMklJookqj5
-47422b47kJ2PRNN%pJJ3Pj2k1j2o%OJ4J2RJj3mORJ2Jj1j4j3plNK0J6NMkj0j5nmqjN%mjNJ5
-47372b18J3Nnlkpj0nk%J0J6Pljjj1j1plkMJ5J7J5Qpj6j3j3qoqqJPPRRkj3rpMJ5J4J2mpML
-47321b17lKLk%opoj8k1j4LJ%QJ8K4%j8JJ6RQJ4OMJ0pj1lnmoj3qPLmnqlKMjQJ3QJkJ2J2mj
-47268b00j1k3j5KJ0OJ2J2PJrk2k3kRJ3J0%%%qj8j8j7J0K8J7prk%Mj3k8rK2K5J2jNOOJ5Rl
-47223a97j1jRMjrpLnnonMKpljPJ6Orj2onojoMJ5J9J2Pjjnj5j4j0j3j0K%JJ1J6LKQj2qMlO
-47170b34Njnm%kJ0J0PLKLQJ2Mlj0pknknj8j4lJ0J3OlJ3J1ooLJ0J6J6Lj2oOOrj8rOjj6j3%
-47120b31QJ2Kj3j1J2J4QM%nrj3j7mjLRJJJjJ0K7J3rj6pJqj4qNOQmMJ7J1%j6j8j0MLqmjLP
-47070b34kp%%m%pj7nJ8PKJ1J2J2J1QKKjqNOJ%J1J3oj1mnk2m5k6m%KKLkmj1oJ3R%Jj1KJ4J8
-47019b57J8J0Rkj3j0j0JJ7RkKoooj1lOJnopj4j2KJ9J8Pj%jJ0J3RQj1j6mjJk%J2Nj1pJ0Nr
-46970b41j8nNmjKLMPO%lONlJ6J9Olqj0rnj5k7mQjPJ2PO%lj1j4j0oJNJ0JrlRJ0J6OjPJ3Kn
-46917b20ljlj1k2j0MNjpQRLk%pq%LLj0pJ8PkJ4K0Nk1k3nJ0qrpr%J7J6Qor%QKpqORloKPJ3
-46863b38Oj2j3JK1K2Nj1j1rnnqkPO%nj5j2j0j4nPJ4K2J1MOljOJ4J5J5%j2j9j6knj3pmLkO
-46816b68MlOJ8J4LMmj3j1j1lJ3oj0KJ0LqqKNNQJ3J1LMKpnJkQPnljlqj0nJQKjLKLLkqqq%K7
-46760b26L0Qj0j9j5%Ppj3mjlJ6K0Qnmj1j3JkmMOKjmJOLmmpj3LK1K1KrjmPJ2l%Rmk4j4oj5
-46709b63qJ0J5kk1j2J4K5K4Rqj1j0pMKKNKN%Jpj0%lrkPJ8J9ROkJmj5KQrpMKrj4LJ0Nkqoj2
-46657b49j4j1kO%NJ4JkjjlqpKJ4J4%K%JOJ1Ojnj1j7j2NJ6J0pmKlokRJ1OJqpnj0k%LNMJOj
-46603b38j3j1lKJ0QOOKQPkoj0%Qkj4kkmj6k1kJ0J9J6J0knMJ3J5Kj4j0%J1J5Kqj0j0oRJ3N
-46556b10M%j2j6j0j3nJJnNJ2J5NllOO%qj0LQKlJQkj3oJmLKKJ3RPkj0qoKJ3J3noj1k2j7qm
-46504b80j%Oqj7MK0J0JNJ4Qj2OK3J9Okpj0j1qqroJ0J6JRMqj6k7pJ3J3N%J2K3J%NjnmnkPl
-46454b16j3j1qmNQJ0J6J3J2Pj8k5j8j3nNJ3Mrj%%%J0NlLJo%OMmrnJ1Kj7j9pJ2Nj2OJ3KLJ5
-46405b32Pj1KJ2Rjj0mj4k9j8mNRJlJOJ0J2J1NlkNkln%J2J0Jj5kPKrj2nklj4qJ7J5RNMRNp
-46354b27oqJQJ1J5J1jj4j8k3j3QJ3Nrqkrj1m%PJ6J6Qnj9oJ5J6Lrj0j9k0j3LJ5J8J1J0kj2
-46310b58oqqnklJ0J3rk0KK8K7Ploj0KKlRJ0J0Mjj1j6omj1j1RJ3kqKJnoQJ7J3ONoj0RJ6Pn
-46260b13j2j2LPpmjLJ%Nmj6lMmlPJ8J0pnmnmoNJ0Ooj1J3J9jj2JJ2Lj2kOQlrmNjo%j1pJ3J2
-46207b24oj6j6oNJ4Oj0rj%lOJ8J6PPmk1k2qROlk%QJ7J1rk0j2KmqJ1J9jj2j7oJ5K2Qkj1kN
-46159b43QJ7R%qoMmj4k1pJ2K2J7PMlpmopjmqmKNJj0jMJ4J5nrOJ4PNjlKOJ0j2k1olj5j0nk
-46107b59MQPJ1J0%j1lJ1J0%Mkj1QJ0mlj6k1JJ1O%qrnmJkmJ4J8Lrj3kLkJ4K4J1ojJmmj0ql
-46057b34MMmj8k5j5mJ1J5J5J0RRKKKMJj4j4PRJPJ1RJL%j0nmpj7j5mJ8J3JlokKpj4rKRJ0n
-46007b45JJk1k5nJ3QRJ1jmMJLKLjmRJ9K1J0j4k1j5KJ1J1PmjnnpLJ0J5jk6k7j0jNJ2J0MjO
-45959b33J1J4Mormlqj1jJ4K0J3o%PMMLonpj7pO%JONNLoj0lMKmqlJ3Rj4j3lqNJ4LJ1J2ok%
-45906b10KQLqqjjj%lpkj1j3j0qKJ9K0QJ0Lj1j1jJ6J3j0j1mkKQJ0k%J0OJpj0j6j4kjpj6j3
-45858b80%QJ8J9PQP%rlQrj3mOMNJ4mj5LPokKpoj7j8rjNJ4J3J1J0Klj0j1nqJQPN%nLlj1oJ6
-45805b54J6OJ2%k3pMlmRJ7J7lj2%Ojn%PJ0pk3j3RNj7k2lOKk%RK3J3j0k2k1lJKNJ1Lj2rRN
-45756b69KPJ3J1JMQOQM%pj4j3mNjnlrnj5k2j1NJ6NMRJ0PL%j1j9nJ1J1KJ3J6J0lrj7j1J1K
-45708b49nKmnl%%pKJ0J6Pkqj9j2NJ0RPLR%rpLRJ3RkrqlJ%j2pLL%j2j3%J3J1NJ7J2kjponn
-45654b43jj1j2rNOp%J3J2%MK4K1nj4j5j9j6%Pn%MMnkPMlJkj2kJ3K1Kj1lRJ8OLNorJQKlKR
-45602b04lj2j2pPJ4%pJOMmj2kJ1Jkkoj0j4jJ8K1Qj0j2%lj5j4KJjPjQJ6Mj2j0kn%jQRJmqn
-45551b54poOPkJ0K0MmPMLjkpoj1lJ2Rkj7j5%LMLrj5j4J3K4NkQJ0J1J0Jqk2l1k1j3%J4K7J5
-45503b42%ql%J%kk%qrjKJ1J5J2PQMnLMqk3j7MK7L1Nj5j7mj6k0rj0j1j0OJ1kjJ2QJ4OkkKR
-45453b45L%J2jj0JN%jNPJMj0k3JJ1Rjj3j5kPqj4LRprJ2J8KlmkJRPJmopppKJ6J3PmJJmopJ
-45398b51JmQJ8J7Mj0j8qMj0j5nJmjOJ2Kj0pNPll%J2K3J1lj1k2pMlRkj9j0JJ0J4J2QnqkML
-45349b45QPppmpj1%NQOmqOLpj0kRK1J6lj5rLRNj0qJPJ2J7Jj3j0jNJKKONPprNJJ2Oj3j0mJ2
-45295b16J4Mqj2j0j6k0j3jJlnNJ6mk0j7pPJ3J7J6J2J1Lj6j8lRJ4M%QOKmkMOLLqj7j2oONo
-45247b55j0mQJ8Rrj4mRJ1mk5j3OP%RJ6J5J6joKMkkj6j7onKMOJ0Omj1j1mLOKjRJ6N%lnp%j
-45195b41kj1j1joplOkqKK8K1nj8j0J1J4%qj3j2j1nLJ5Oj4qMkjKoOJ8RQJ3J6K4Ok2j9olmN
-45147b42Jnoj3lJOJ1Mpj3%JMMkj0jJ4QMJ2%m%jOJ1LPOj2k6k0KJ4J0Mlrklj8k2pJ0PKLkJO
-45095b69KNJ2K1J2%j0j6j2LRKplJ1Nrj2%JKJ4J6PLPJ0Mrrnmj0j4nJ0PrnRjj3MJ6QKnqpol
-45044b49pJkJKpkJ9K6LqojjmjmLJ8Pj7j7nJlrNJ2J0J5RRPoqLLj2j6qQnrLPMpj2%LjnpMKm
-44988b58mj%RPllm%krpJ0K6J0K%nj0k4j3J0RjnmqoMJ3RNkqrj1nJ1J8kMK3K6K1ll3k4%jj2
-44938b60LJ5lk0j7j5qMJ1J8QMLj0j5lJ5J0OOJPNLJoj4k3j0PJ0J4K1J4Jj3k0pkpqnOOPJ0O
-44891b44loJQMj1nLOlj2j7kJ7J3NJ1JmJ%%%jJ2RmnqjNLmk0j9j2pJ3J6J4MnjJ3Mmj%LNKmm
-44838b34K%jL%KJ7J3LPNoj0j8k7k0mJ4K0%j7j4olKRJ1MOJ0J2lj4j2mJ3NrNjoJ2PlPRKnj4
-44789b31j1nPK1K1%j0j0k%j4j9lJ3Nk%QPkLnj5j4j2jL%plj0j9j2kKJQJ7PJOPPJ2J6OnloM
-44739b41J6Jlj9j4jRNr%lojPkj1PJ2JlRJ1kkjK%LJkPNlj5j6j3o%KQONJ1Jj4k4j6KKPQMJ6
-44686b59J6J7J1%omok1j4LJ0JjpljJ2K5J2kj2j0JLNQJ5Ppnqj1%Pmj3qNLLNnomjJ2J4Nj5k4
-44636b57j2lMnoNJ2JpQRPKjqlLmk%J%%RLj2pQJ7J0OjpjLJkqrrj0qOkjNJ5J8PMOnqjj%nj2
-44578b47nnQRKk%QRKkj7k4%MOJ0J2J1PMj1k5k0j1PJ2qj4kPK0J5jqK%mj0j5lLLJLkkJ0J6O
-44528b41MPKJMnj7qjLNjoo%KOPKqmL%Knj4j2LJ5J1%plLlm%PLnlmm%Lj5k1KJ1LjpjJ2P%NQ
-44470b65j2j4LJ9J2KNRRqj5pkKLjj4j0KK%kPJ1J4Qknmpj0mokJkK%J0J5kj2j1j0%J6J6joj
-44420b67j0j9j1MjjPJ1KlOJ3K4K7J0kj2qj1j5l%j3%JNJ3LkKJ4J3QMlj2j8pMjqj3j5qJ2J5
-44374b65NJ1J2nj4rKMjKKPPMRnnJ2RjKKqj6j3oPRllQQnj2Jkj5kJ3Qkqj1j0%J5J9Jj2rjNN
-44321b54J0jnKJkj2j2KJjjNQJ1Kj2pNJ8J2Krj0nLJ4Pj6k4j2KLLKqpJJ8K2ML%kJ5Rj1j4rq
-44271b57lOK%%J1Oqk0JK0J3Jj4j0kPJ2Okj1j2MOqqlmNJ2Mkkpj3pJ4J6MqpjjLRJ0qj2%jkJ
-44219b60jlkKOJ7J7%j1j4LJ0Kpj1j3lJ1J7lj6j0%JkMlj1j0JJ8J3JK%j0nP%nJkoj2qJkjl%
-44169c00RPl%NOL%lm%Kmj4pMJ8Qj1MRpqjMQJ7J5Jj1j5j3mnqNPopo%OK%KkkNPLljJnkMJ5J4
-44111b61mklp%J4K0Qjj7k2qNJ4l%J1J2PLRKJJ5J4oj8o%mj3oQJ0Loq%KOPmlmj7j7ljLQKmr
-44058b73j5rQJ9OnjRLj4lJ3Qrj3roLQJ1J2NmpmnKRRK3J8kj4j9k3oLrlJ0J1nj5j3NJ7J3PL
-44009b51jJJ0J3mrKKONj3pjmkJ5L0L6K4rl3k7j7k1j3qkoj4j7rOJ0POJ%J9J8%pmMjLPRJ1%
-43960b35j2rrpmj7j6J0J2JlJ4K3J7Pnj4qpoJKLQJ1mk0j6roLJ2J2O%kkoj1j1OJ7PJ2jrj4j5
-43912b94rpJ3J9Nj0qPJ8J1qj2JJ8J2krj1j1%J3Om%RKJPlqj0j4lMmj0PK2J3KormRJ1RR%j6
-43863b44j9k0j7JJ1J4Jknj0JNNJ0J4J0lj4oJ5J3Llj0nQNj3j6oqj3q%MJ3J0NJJ5J8nqjmj6
-43817b74j5kJ9K6J0jOJ6J3MPMk3l6k2nk%J4J9Qjj2j6mlmpqJK%J3J8J7J5M%ROlj4j3Mkj2j7
-43770b61k2rPRK%MNlKK0J9Nnk2k2rnPQNJ7J9LrrnLjnj1mRJ3J7nj7moj0oomJ0J3JJNMlj0j3
-43718b78onmORJmNJ0QJ5J3nj3qNKrmJj%lqolQJ9J6%lPJ5MJ1Qj3j6j0orj1lNJkLNrj9rOJ2
-43665b72LnqqQK1Rkj3qRRrl%oOJ0LJOOj0k0rQJ4NQQRlk1j5kMKrj1plJ4K1J9RqlJ4J2jj7j6
-43613b51jJ1Jj1j0Jjj3lJ0Qkoj1nOjMJ6RLRPJjj1j1j3j4mMOJ2Nj1kJ6J9J7j1k3j2jjrnmr
-43565b92nMJ5J9J2jj6j1OLj3j7rMJ4loJ4K5J6j0j4qjQRPjnPJ4lj7j6oJ4RkPJ8P%O%k0j6j0
-43518b64JJ9K0J4J6Kj8j7mKmlnj6k4pnj3j5PK6L0K1ljJ2jJLnj1plKkNJ3J8Nk1k6j1j1kJ8
-43473b64K0Orj2kMrj7j3qJ1K5K2Rmj5j6nJ5J1Lnj4k0pJ3J1PJj2jJ2OLNoqj0qKNkjJ3J5Q%
-43426b41j4j7mmQJ7Nj1mQRQlj1lOOJ3Jj5j5kQJ0Mqj3j3JPJkj5j1kRJ8J4jqqmNJ4J6J1J5R
-43378b06Lpk4j5JK%PRmlomQPnrNJplQK1Qkqpj6j6KJ5MjLk%LJQJ0j%kMJj1qLjNO%nqj3j5j3
-43321b77okKNKONNnj1pjPNjJjNJ1J8O%mj6j5nOKo%NP%Jl%%pmMJ0Nj0roqqMJ3J6Pj4j4l%M
-43265b81%KJ3J2kj1K%poJJ3J1kj1nJ4K0LqNQj7k0j0JRQMkjLOM%j6j5MPmlROjnlNJnkOLlJ1
-43211b49J1kmLKNOj4k9k2j2mMQJ4QLJ0J0Mkmoj4j1%JJ1J7%j4k3k3mMPJ3Npj1j2j0lJ6J9J2
-43165b87J3J2Kj3j0J1JrmMJ8Pj2j1kJ0Poj1j2KJ5J3Lj0jPRlmlQlj0lLMqj5nRJ9J6mrMPqj6
-43116b75nPQjj0pNJ2kj1NPMqqNJ3J1J1J0Nlj1oqj3j6j2qjJ1J6NojMLrj2KJ4J4nk5j7NRjK
-43067b93OQRk%nrLJ9J1mnppNJ0oojlmr%J3J7Qqj3mMJ0LkKj1j0KPNKjlKJlj1llKJ6J6Jj5L
-43013b63J3lj3kqrlnmON%OOm%NjlLmk1k3j0OJ8J6Q%m%OJ4J2KOJ1Koql%opj6j2qj1rj1kJ5
-42961c19K0J2J4J6Rm%mk6j2J2PnkQK0K5Pj4k0pOJ6%j2rLJ3J0PMpj0oj3k7j4J1J4J0MQNqj0
-42916b68RK0J0%rj7nLKPRQoj8jQ%MjmJKlkMjm%kj7j9oj2JJ4J2N%kNPPJ3OOJ8Oj5k6k1rQJ4
-42863b59Kj8k2j1JJ6K0J2%kKpj5nKJ5J5Poj6rmMJmJ8L1K4Pj6j3oj6j2MLkkorj0KPPJ7Pn%
-42815b51RJ0NLrj4MRpqpj3pnLJ5K2J9Qkj7j9j1lqj1J%lmlKQR%nrkMLQJ1J5J7NJkj4j5k1j9
-42764b98NJo%LQJ3J3Opj1j0j2pLRLNJ2Kj5j8JK1J4J1PnlMkj1j4kJ2JmjKJ2Ppj7j3JJ2LKk
-42715b72j3rlKMPNPRLJJj1j4kJ4J4j1j9nJ0K2Kj4lLJLjj4j0PK7K9J2mj2j8k8j8OJ7J5mqR
-42669b63K3J0%pj1olnj4j2NkrnjLJ2J0J4J0lnNQJ2Kj1j0j4rRJ1lqmlrpmj2nQQKkNMpmjKp
-42617c03nJ1NKkn%LJJ1ROPLlQRlqoJj0j0%OQMplPMKjO%qkKOok0jJ6J5OOQkj4j2j1jKprj1
-42561b96mL%kMJ2Llk%PJ3J3NNMkpoPOLoj3j0pOJ1klJJnj1rqnnj2JQOJ2OJmpoOJ8J4J2J0%
-42507b37j5j5j0lrj4LJ2J4J6Jj0njlMOnj3j0kkNJ3lk0rJ2RLLJj3j5nKJ1K1J6Lrj6oLjlLN
-42459b88J1K7K3J4Qj2k2j2j4oLLlJQJj4j1RJ4J3J1Nj3j8k6k7lJ4QpMQjjlnMJ6OMN%JLjj1
-42412b74k4qPlnlJ0J7J0kkpqojOJOMj%mPJ2p%J7J8J1Jj2oMKJ7J3jpqnj4j4MOLLPMj5j4rj3
-42360b83j6LJ9J7J2j3l1j8MJ9J3RLJQQPj1k7oJ1LmqpQJ8J7Qqj5k1j6J0K1J9J0%lmopoqpn
-42314b82RJ2jnqj7j4LK2J7lj5j0LPjKPM%jLJ4J0%J2J7Jj2j4j2j6romJ0J5QjJMKKLJkJj5k1
-42265b79j7j4j5j1NJ2NJ7K7J3pj2Kkmj4j1J4J8pj8rRJ6NkJ1J2kRJ7Plj1j6JPnkR%k4k7pR
-42220b94J9Qj4j7MQMpoLLJ2K6Qj6oQKj2j1KJ4J4NLJnjoj3qlJJ2J6M%nk1k2nkrj4jJ7RK%n
-42170b98lJ2J0oqKOJ8J9J1%j6j5j2j6oJ1J6K2J0Lok6k2lQRmj1lOJ0%lJJ0lmNJ4J0Jj2j7m
-42125b84Mmj1j5j3j7pJ0J5J1LMK%PJ6J3Mj0j2molRK1K0Oj3j9j2jRQQJ2K%omlj0kJ4J4%mk
-42078b50lj1j3nmjonNJ3J3J2J1QJj7pjjKKJ3J6qk5j6JJ2J2%%RJ2Mj7k1lMMjpj0j1pj0j1k
-42031c19J3J1pkMon%JOORNnpON%j1j2roj0LK0J4RNJ4J7PjrpJ1J2krqj1j0kLMNpqqolkJRm
-41977b96%K0J7M%mj0rmJPRjj1MJ3MjknnmLLknJMonjQJ6lj3J0J1j3oPRLj5j2kNk%NLJJlqJ
-41922b78NLOJ1krnj0j2oK%PJkOPlkMOPNnj1JPjj1LJ1Jrj4mJ5J4QLj4j2oj1rMRJ1J9Nnkqr
-41869b79oMRMo%J4K0J2J0Nqrj3qJ1J6J7Mj2j2rpjlMlk2k0mQOJ4Oon%nj1JJ1Kj5j2JJ3J1M
-41821b69J2Rqj8mMNjj5j1QM%J1OOO%kKmj0j7j8j7nK%JQJ3M%okJ2J1QJ3Lj7k9k4lJ1J4J9R
-41773b79mJJ2Lj1j4%J2LoqoKJ1LLMj4j6OJ6J0%OQj0j2lqmOQKkqj2pJ2J9%rJ2J3rk1j7lLQ
-41724c00MRPN%j2j0olJOMJ6J0mrj1QK1Rqj2KLJkj2MRQPLJ0Jj1qj1qpkRJ1J0RprKMPoj9rJ8
-41671b68K0NJJ0J1J3pj6j1nlpronj0NK0J9J4kj1j2rNJJJ6K6Nj7j8rj%nqnN%oomPJ1OPPkj3
-41621b60j7j6rRJ8RQLQKj0k1j8kMRJ1kj1pJJ0RMJ2Qpj2j6rkMJ1J4kj7j6j2jPRjj7j4%RJ3
-41574c07NJ2J5J6J0pj5j0%J2J0lojRNjKloj1nNj2j1KLQmj1olkMLjLRJ2RJ5lj6j4j7j0NK3
-41526b88K1J2lj5nljKpJJ7J9Poj5j2%RlolKJnppmJ%J7K2Lj9rnj9j0J4J6NLN%rpjPMqj3PK0
-41474b75J6J1KqrMOqj7j7rMJ2J4Lj2rK%j4rqMRMNJ2J1J0lpOJ1P%q%Opqj0oJ0Nj0j0LJn%J4
-41423b77J9K5K5pj9j0j1pkOJ1J5Jj6j6j0oj3qJ3J1KklPJ5MKokJ5Qmqrlj0qljJ0J0QJ0Pqk0
-41376b65j3nrpNPJ0PQOornj0j0kPNLKLJ1kmKoqnLNknOKork%NJ9J8Oq%OKlj9j1ppmj1pKJ2
-41320c05J0J2J0jj1k0j3NROLmlQMj1j7k1jJ4J8NkOQJooj7j1J2J8OrojN%%KqjOnj3jK0K8%
-41271b77j1oKPRMnj0kMMMOjklORJ2J0Joj8j6NJ2lj7j9j0rNJ5K7K7Rj7j4PKj4j6pj0j3j0n
-41224c34RJ2PRMmKL%Jj5j4jRJ4J1OPOjKMjkj0j6j1QJ7NoJ0J1j1j5mJ1rj2KjKJ2K3J0j1po
-41176b74j0j3kJKrj4rKMj2rJ0J6J5JokljNROKkQK7K0pj1kJpmnj2qojJOQkrj2rjkmj%oKJ2
-41122c17MlOPkjLpj8pJ6K4J4KLJpoKQkmOJ1JpoopjJ2J0MMMjlQJj1%Jopmln%Jj4ql%J0QKj0
-41065c03rmPJ0MJ0R%lj%nmoj3qkoj2pJjJjmNJ1RQJ5PJ0NM%j5j1OQnnKPLqJNKJJ3K1J7Qjj0
-41010b34j9j3pomj4jJ2J2PJjjPKLPJrk0k4j0QJ6J2JjJ4J6J4mj7pkrj4qpkmMOlmpo%NJ1J6
-40960b83Lj3k8pJ7J4PjrRJ8MpljkKQlj0j1j0j0j2j2NK9L0J1JjPJ3Nmrj3mmj6qKJ2QnMMkn
-40911b80npj3pMQknPJ1QJ0J2JrjPkonoj1j3kJ0RJ0jLJ5Njknj5jQLKLOjrlLQ%poqkLLjOJj6
-40854b86lJ0QqmQMNRjk2j7jJ1J5j1k5j4QQklMJ0J8K3Jj5j1nLJ1jmlj3k3j1J2K2J2%mkqk0
-40808c15j2J3K0Pmjj2j3NQMJj%KJj1k1lOQJpKJ0PMOMKjMPoj6o%LOnj0lMmk2j7J3K4J2J7K1
-40757b68Plj6rjj3%J3NknnpkQJ8RNOO%Mj0j6j0KQJ5OJ0J3mj8rKMO%Jjkj1nLrj3jJ1J3LL%
-40705b59lj2rkLlj3%PORJ1J0PPOj4j9j0%RLNJ0PjpppjkorpkOkj5j5m%op%J0J1%J2K3J0oj1
-40653b87j2pJ1J5RLjnJOj0j6jJ0J0KNJ0lj7j7qmo%kmkJNKl%Rjj4jNPJ5J7J1Pj4j2lOJ0jj0
-40603b84j4j0j0JOjLMkJ1J6K4K2Mq%Jj3rqrpnojJ2J2Jj1rnqmPJ0QJ0Oqj0rmQJ6mj9lJ5Kj7
-40553b99j1MJ4J7Rkj6oQQKlnj2pokmnkPL%RJ0MRNronoQQlnkNJ2J4QnJNj1j7j5j0KmqOJ6J1
-40499b81LRL%MjMQNnj0j6k2j7qJ2J5KjPKqj0PJ1Pkj2qknkPR%j0lkjNJorQQlJNKjKkjLkj2
-40443c12qjRJ6jqj6j3nMK1K0Nj%nnMJ1J0J1KkQ%j4j6oPNnlRNlrk1j8PJ3QJ2J7J3%j0j3j5
-40395b93j1JKjj1j7j2LJ7K6L0J5nrpnoj5j8%K1J1kpj3j6KJ3J6RkJNJ0Kj2j3jlj6pRJ4J3j
-40350b83j2oJ0J1nj1%Jj0oRJ9Nj0j3nJRnj3mLQJ5J2j1qrrOP%lKJPJ8PqqnMOMnj3mKLmj6j0
-40298c26NJ0J4J0jmKKpj4KK0Pj2kJ6LrnJ4J7Rql1j9J5J3rk4k2%K6J7Mjoj5j8JJ1PMJ4J8J3
-40253b59Mnkj1j6j4kJ2MKMQRL%knmMLmpql%onJkJLPNjlPKj2j8rKKpj4j5OJ4PJ7J8J3J7Qm
-40199b55jj3k2j6pMjmr%J1RKmKQPMnJJ4J3oj9j3JJ0PPOlnlqj8j2MJ3J6kk4k3lJ1J1J4J5J8
-40151b68PrrpkklRQj2k0lJ4J0Jj3j6pQPKoKNjll%qj3J1J5nj6j1rPK2K8K5J1konmlLJ4QJJ
-40100b47%%rk1j8n%mjMPnnkkMJ2QmrMPkOPlj3j1NRRJ0%noj5j5n%pj8qJ0J8K4Rj0kKJLNkn
-40046b95JJ2Jj9k3j1lRMljQJ2RQ%okJ2J1QkoNlj1nNPqj1j0lJ1KrqJ2J3MJj0pOJ5Qj1j9j4
-39997c16J%j1pj2pJ3K2J5J0K0Roj4nJ0J4Jj5j2MJ2NkLJ4J3Pj0j4j4j5j3j0jQNlNJ6Omqj5
-39953c01qQJ0Npj3JJ0J0Rmj4j4%J6QprnOLpj3pJRJ7J7J0Lmlon%kloqkomNOpqnrKJ2J2QJ2
-39900b87KJ%jlo%QNOKM%qj1JKONJ0J1L%Kkj8k2mJ0MPR%j2k0k0nMQLMJ3Jj0rjnlRK3J6Krj0
-39846b85Kkj1nNllPPpj3lRJ0Oj%jjNJ1jpoJRNJj0j9qkmkKNJ2J0%jOOMnpJ0QojNNK%jlkLj1
-39788b75j7rj2kJ2J1rk3nRmj4j4jQRQ%omKKKNJ3J2J3J5PNnk0j2jJ4J7Kj8j5nJ0J3J2J0Ok
-39742b56j0ojj6k1qJ0J6K0J3QOMoqj6j9j3qNJ2PMQJnnQMKlkJnj4LJ4J0kokl%lp%Kmj2rJJ
-39690c10kllOQkNLnnpJJ2MnjoNQnMNJk%MRJ0J1%j1j0kJkloj2j1jOLlkj1rL%kQRJ5J3mj1l
-39634c05pj1QJ2R%j2oJ0J6J3J3mj6LOj1j0qmOkj7j5lJ%PO%J0J4P%j1j3lQNJ3Qj1pJ0K1J3
-39588b57kmmqrJ0RjojKoj5j0mnmPK2J9L%lkJ6J2jj0k2k4rKMJ0OnjRRJj5j5%Lnj4j0j1j6L
-39538c52J2J3PKnJK0L2J7qj9rjj5j1K%qq%MKJm%J7J1ONrj7j2rLJ5K6J6%KNM%j2j3p%MnjQ
-39488b90Rj0nlj6rJ3J5mpJjnQPKNJ2J6NKMqj4j8mNj0j6j6j3%J1krjJ0K3J3NOjJLjk%jQkp
-39437b91nj1rNPJJL%MQJ0NJJPQMj3k2j3JKRJ3Ljkj0rrj5kOlqLJ5J0pj0QJ2J0L%%mpokjrp
-39383c16jjONmqqMJ1KLMkmmKKQJ6PKjNkk0j7QOQJ9J0nqqJJ3J3lj6m%j0j7j4nRJ6P%nNNnj6
-39329c07oJ8PmMJ1J8J9nj8qjoj4j6qkRJ6J3OqqokJmoPRKkprOLJkqnojpj7pJ6J7J0LKkmnm
-39275c17LKLMJ0J0J2%qj4qJRO%j1qql%kOL%jLJ1Kj3j2lmKPRJ3Rlj3kJ8J1%qj3mJ0K0J0nj
-39224b67qrJ2OpOJ7Jj1j1qjkNJj2j0qjMLNk%J7NpoKPlnjNONpj5rMj%jjLJ2J1%po%J3J5RM
-39169b48pj6k0j0OJnj2nNQlqNJ8K4J3oj4k3k4rJ2J6QRRqkQJnQJ8J0j4k0kOORnj6j1pJ0OR
-39121b75J8lj8KJ6J0j0j9oQJ3R%kKj0k5j5kK2K1Nkj3j3qoNJ0J0%loJlpOJ7Kk1j4NJ0J3J0
-39076b66Jj5j6rlLKo%J4J1j0j2qqjPJ4Orj3kJ3J8Pj5l2k3JJ9K6J7KOkj0j3j7j3LRM%loKJ2
-39029c15J6J3pj4j8j6oJ0K2K0J2j0q%j2k6pJ3J5J0mk0k6j3KP%LJ4J7J6RMMjrqqlm%lpJJ1
-38984c26K8K2Rlo%M%MJm%NjJJmpj1j0JPMKJ2Mj7kJ1loj3qJkJoj7j8LJ9PooMJ3J6RM%j4k0
-38932c17%J0jlLJ4J3Jl%%ljpmL%JOjLNrj4j5OJ7Kj2j2JQPjmQJj3j0LNjkJ0Lqj4rj0JRRlk
-38878c30J2J2LNJ6Mj5j6onj6j5J6J8J3J6j0j7OJ1J6J8J3Kj2j6j6LJ2m%J2Kppnj6j9kPK1K7
-38836b69K1Jj3k2k2j4j5j3j0pkJ7K9K1J2MllJpk8k6plnJ0J5J2nj6mJ3K2K6J3MJj1j0%loL
-38793b99Joqj5j2MK1J3qj3%k%J5J0nkNKj4j4Mkj1rj5lRJ1J6Q%PJ3RMLokJ1jj1nqj6rKJ7Q
-38744c03%RjnNR%jlokQKj5j4pmnPJ9J4Rmj3mmlJ0jj8j1LJ4J5Rllj2qJ6K6J1lqj6j3LJKLj
-38693b96qlj2j9QJ7J0JKLN%ooJ0J6%oj5pj2j4RRKQJ4J7J4lj7j6PK1Prj0LLj2k2k6j4LMRQ
-38646c23jRKj3oprlJKRJ0KqkLj1pMJ1J4QKn%J%%%KJOQLKmj4j6lRQON%j3j1lKmMKlm%mj3j2
-38589c63JK0J9MNJ2J1J6K0kk0k9j7KJ3Qloj1jJkmqmRJ6J7Lj6k4j5PJ9J2JmlKJ4jj1pJPln
-38542c19%LNKmK%JkJjj2j3lPJ1Jj0%N%oNJ5J7Roj4j1NJ8J7Nj%j1j4jJ0Mploj6rLQOqoNKj4
-38489c30j0jQJ3QmLJ6Pjjjoj1qmJJ3J3JonpnPJ1QOpj8k5j7MJ4OJ5J2Rkj0LJ1nj4rj4rOJ3
-38440c22Qoj2kJ%J0NJOLqj1rlmnJ4K2J5J7J5Kqrj3rJ2Oj4k2rOJOJ3Krj2l%kNO%KLQLoqk%
-38387c16%LQOONQL%RPPqk3j1NMqj3j8pKJ8K8J1lnQPnj8j4%J4J1mj1oj0j1LLMJKmj8kPjkL
-38335c25J0J1J0OJkMjo%Knonj2j2J7K3Mj0rjjJ0J4Q%%j%LJprmlJ%oqmKJokRJ4LopJNMjJk
-38279b96pk0k3omMOkMJ0J2PQJ0KkRJ1kj6nKnqlj2p%QK1J7Kj1pnpkKlL%jJJ0NLJ2Lj5k1MJ5
-38227b99%j6pNJ0Lmk1k5rmMNPJ0OjRJ3nj1mRQnk1j3QJ0J6J1%KpqO%j9j9j0PK6J9Pnj3LPj
-38178c16oMQOkj3j0OJ6J1%Llppqj5lLJ3J4OMJ1Orj8k6j5%MPJ1J0NK%rj9qPMNJKK0J9J0Nr
-38128b80j9l%NNnnj5j4nNJ0mqNJ4J0ljj0k2j0QJ7J3PM%JMljJLJ5j0k5%J2NKoNNmolPJj5l
-38077c16MjNMONJLjjKlj4jMQNJ%ONnqj4j0JKnnjmqqLLlOK0J7OpmKj5k3qJ1J5J2PLMjj6j3
-38022c24KJ6J0j0k2j1KjPJ2Nj1j1NQlnj0j6mkmQ%nJJ1K0K0NrpoMJ5K5J9Ll%Jj8k6j7qjJ9
-37975c16J7kj2rmnLlMMkkLKNJ2lj0qnOPRjj0RJ1LJopKJ3J1nmmj2rKPMnj3j4j2%kj2j1nkO
-37922c74NrlNRJ5K2K1N%Kjj2j1LRJ0OKLoj0QJ0j2k2rRJ5Kj1j1LJLklj%LJ0K1J2N%j1j5pj4
-37873c25j3qlkj0lJ7J8LKOmp%LMNO%molmQJ8J2Mj2k1j8QJ4MNkppj8rK1K3Npj0JNpj0rkJ1
-37822c28J4KmPOMQpj3j0k1k2LPnMJ3QLpj3n%POJOP%JNpj9nMlKJ3J5NlrmJ0QMPQN%oj1qj2
-37768c29j3j5j1NJ7J6J0J4Jppoj9j6oonJK2K9K7K8J4j1j7qKKj9j3mj5oMMNJ1LplJ5Rj0jK
-37723c13J4J6Loj0oorm%OJ4Jkj0j6opj9JRPJ8RlJJ5J4J0J2Kmj1pJ3J0j7j6MOJj1k1rNPRJ3
-37675b93RPJ0j1k1oLjmojJ2Jj7k0j0PJ0PLQ%Jj0k0lKkmj2KJ7Pj%kJJQJ4K5K0Mj0k3j1OJ6
-37627b87J1%%j4j9qkrrjjjMomJ0Mj5oJ1K1J6R%qj0pKlJJ1MJJ3K2QnJkKKkpj1j2%PJ0Qpop
-37575b91j4k0j8jRnj3j7j5JJ1MQkLJ7LJ0J9PKjnj6j2lP%lKjNJ0jPJ6Opj3j2nPjj6k1j2MN
-37527c62J5J4Jj%nmPkmRLnLKmQJ5Jj2oLNJpkpj8mJ9J4%lKoj8j1mj1jJ3J2OKjMJ1J1QQKln
-37474c07lMO%plkmrkNjKJj1j3kQMj1j5jPPNJ7K0Qjrj3ojNJ5J3J0LJjknk1k1kJ5J6%oqJKK
-37421c10J0J8Rk1k9j1QQJkpj3j6%J0LmLQoqJ0Pj0j9k1qrj0j0j0kLJ4K0QNJ7Opj1j5JJ9K5
-37376c46J3rj4%J0MrrNJ5%kJKKrJJkORjj8j0MRK2J0rprn%qlQJ0J3LmkJKKJnrqQK2Ookpj2
-37321c35LKrrLJ5J0MJj0j6rkPJ8Oj1j2%Npnj3j2LJ5J5RO%jMNKj0j4j2ooKJ3J9J8J4Mj0j5
-37274c21lkj1j2j0j6j8j1RL0K9J4pk1j5JNJNJ4J5J2%kkj4lLroKJ6J9NJjj1OLpj3j4q%MLL
-37227c37%NOlrpN%mOJ0J3J0j0qLjMJ0kj2JJ8K0J7QMJ3Mj2k0j9j2j0j5jJ8J5Mnj1NK1K3%k4
-37181b79j3orookJ1J0nmrroj4oknqKJ6J2oj4mJ2J2NkoNJ0OljJ1QMlnooj3j3%RJ2J3QlkOJ4
-37129b90OkLnk0k1pLONlrlmj2pmoPPJ1QJjmK%kJ1J2krpQJ2J1LMj1j2QJ2Mj0j8mRLNRkj1K
-37076c14J0L%PJ1Lpj3nqpqnmJMKnj2kLPJ8J4nj7j1K%jomkrjJ4J7JplMRMnoqokkj8k2kPll
-37021c92PJ1J7MJJ4JpjJ2J5Jqj3pjj2j9LJ5J7K6J2oqojkllrjPpoJrj2nmPNNJ1J6J0kmNQP
-36970c10Lkj1j2PJpj5j4oLJ5J7Mm%J1J0QOoj8l1j5J4J4Jmk%j2lRjpKJ0J1J7Rj1k2j9pMKr
-36923c70MOL%nlPPkRJ5RQJ0lj6j3jPKLNljKLQrj3LRJ6J3j2k2j2jjj%%jNJ0%RJrj1j6j8rj
-36870c79qKQmlKLK3L0Ooj0rnmqJPJ9J8LLjlM%j6j3QkKQ%kMNnj9pPMlj0KJ9K7K5ol7k8qjO
-36817c51J5J1MLMP%j8j9j6j6j5PK0J5J0M%JKqj1ploJK0J6Njjrj5j2jRPljJJ1QlLmj7j0LM
-36768c56J2Nj6qRK1K1KqkjJJJ%%kkjpprnjRK1K2J5Npj7j4nlj1qmlj6j6ljKKJ5K5K2Qj0j7
-36718c41nJ0MKLnj6omoMK1L0Rj3k1k0k3rJ2J5J5J2Mqj2lPLmOK3J1j2mkomlNJ1QlmOLmjJ0
-36669c05nk5j4QRpj5j6kjoKRkj0kJ4K5J7rj1nNRRJ1J0noNjj0ooJJ7Oj1Kjj6pJ1J7%j2qJK
-36620c34%kLQJ1RJlKlj0j0qnPJ4J2NNOj0j9j6j3krj0QJ9%j6qRJ2J0L%N%JJ0KPkj8j2lj2j2
-36571c68nkNOJ5J5KkPQk%lj3qJ8J6qplnMKJ%j4j1mqNJ6J1ml%ooj1kLJ0Jj%klkKMLkMJ0OL
-36516c28j1j4OJ3OJopPLKJj0rj0pKRJ0J1ONOJ3NlJoj9k1k5rJ2NLlKJ5LkKnJmlOJ6QKjKqj2
-36463c39lMklKJNKjJKnlJ1J3J2nroojMpj4mRR%ljJ0J0kmj4k2lMkj2qkNP%%KQJ8J1nj1j7j2
-36409c76JRJ7J0mqKJ9K0Jk1k6pJ0Nojj1j0QRKlrnkonQJ0MkJ1K2N%NJllJmqmqj2nJ7J7Mrk5
-36357c65j1J4MqkJ5J9Q%mrrj7j3jNOJ0OOOKlmMQnj4lj1qJ2K5K3QJlLnrj3k1rJ6K4kj4j4j4
-36308c66NJ6OJKJj7rPQOJj0m%mNJ7J7%qqoKKj1JKjMRQRKPNK%j1j4j2KJ0J5Pj9k6j4nRK2J4
-36256c21qoLRkk3j3J1OR%Nnj4pmNOolMROLNMKjRKj4j2KNljj1j2OJ2QjpoNlj3%POMNRJ1Pj
-36200c12MQnnj4j4k%LOLpj0kJPJ5%j5nLJ6J1j1k1rjjPJ3OK%NJ6Mpj%KOLPOjj4j2mlj1j1%
-36148c44OPKLMj%JMnj9k5j5pKJ7K1J4Jj1%Nmj4mJ7J7QmqlNJ9J4O%j4j7oNpk0qMllLJ0OJo
-36097c46pJJ0KmLOP%j2k2j4qlLOPj%%KJ2MnlJ2J2Njj0mmlM%qk0rJ6J7J2J1JLrj6j5rJ4J7
-36047c46J6J7J2Jnj%pj8rKJomKqoPJ3Okron%J1J1mk3j3LMJ1J9Lmlj0nKJ0J2kk5k5j6pPJ3
-35998c86J4J0QJ4J8Pl%nk2k0lOj0pJ0J2J1NJNj1j2qrkRJ3J3Pj1rPjkJ1J8%k1oJ7J1pj0j8
-35953c56j8rkJJ4K0J0mj5J0J4J1Qkqr%NKmpj1j1lJ1J6J6Loj0kRKj1oJ1J4Jj0nPkonnnlkl
-35904c55nKO%LJ7J1pj3qopjQJ1MOJ5J1Moj5j8k1j4lMJ9K3J0kj5j1oLJj1j0OJ6J1O%kjJKo
-35856c43lJ0J9J7Kj0LJ3Omj7k4j7MQJoqmOJ2lj3mLMKJ2J9J2jj0j8j7p%MolQJ2J7NoK%knj1
-35807c41oknj1lJ8K0Oqj5j8j4j4nNOM%QJ7J7NlMOKj4k2n%%NNj2j6KJ6J0RJ0qj0PJ0jolrk
-35758c61J0MJnJoj1qpKJ6K0OQjj0j4j1RJ7Oj5k9k6pkJJ0OLLkr%RJ4QKLRJ2Ok%KmPROPlj3
-35706c29rqj2j0ppj2jJ3J2NKljqmOPMl%KNPRRNJmOJ3kqlKnr%%MOJj%%nNNkj5j6qmJ0J4J1
-35650c32lpJKojjKRJ5Onj6j3j2j1pjJ0J6Jj3j5%J4RNLJ4J7NlookmokQQMKmj8j4OJ6Pj1k0
-35600c59j4jqj3lNRJ2LJ1J8J3Lk1k1j5j6KRJ5J2LKj2k6k0NJ7J2J0K0K5J0qj2k0j5jKRjoj
-35557c66J0J4QmmRJ2lqpljrj1j7j4NK3K4J1qj1LJ2Moj6j2OJ4J3QRJ0Ojj6j4%pj3r%JqrrM
-35509c80J8QkQJ0Nj3k1j3LJ0J7J2L%jnmNJ7Qj3j5K%k%kkMJ1Krlj1nPKjjmokKJ2RJlqqjNM
-35456c50%pnlLkMJ1KqJMjpJJ0PPmkkpNJ3PJ0Kj2j5%J5Nj6j2nM%j6j6%jmlJ1Rj1jJ9J8Lmn
-35404c48opj2j0j0PJ7J0MJ0J5J1Npj6j2nRJ1J1jj4j3mpjQRjKMMnk0j4J1J6J2J0OK%oj3NQ
-35358c25J1J1Jj0j2j2j9k2%K3MmP%j6j3mK%KJ0JljQJ6J2J2Nj7k3j7j1QK2J1j0j8k2j3PJ9
-35316c80J9J3Kmkqmlj0KJ5MjNQPNkk0k6j6lM%J3K7J6lqnJj3j5j3kJ3J0RPKljoJJNOJ2Pml
-35265c41nlJ5K1JollNMjLKklJ%j3j9j1j4qOQJ6J0poj8k6j6nJqqJ3K2K2K1PJQJ1Onj9nLqn
-35215c61KQOj2j3lKL%jlokJ0K0J2ojpj5nJ4J2OPONKpk0j6lJ8J6nprlONkj3j3olPJpmkqrM
-35162d00J6J6%%K%joomj3mQRJ1J4J5J6J0%%J1%j7k2j0loq%rk7j2PJ7K3J7jj0qj2j0%JJ0J4
-35116c72OJNjOJ5jj4nKkJ0J5QML%mn%Jrqj%KJ6J4KJnNJ2Olj9j6j%Loj1jk%RNrj3j7k4rO%
-35062d01lkORNPNLmj1LOOlj1j5rOJ0RJ2MNJ6J2Kjoqj4j2LNpmQLnj0jONNMJ0J3LlOoj9j5j0
-35009c83jJ7J8lrj4j3rKPMJ4J0lj6j3jKJ0K2J8QLpmkkmpkOLrj0KJ3J0kqnj1j9pRJ3%rj0q
-34960d00kJ1J4JnKJ4J0%pkPkp%J1RLrlJ8J6nk1j7j3pOJ1Kmj0mmMJ8J6J2Orj5lLoj5j1J2K0
-34912c55lj7mOQLrlK0K3J6lrKjpoKJ3Oj4j9j0JJmmRJ4%j0pKnj0pqjR%jMKJ2J8Oj3j3lokP
-34860c70J1J0Loj4pNNLJ0%mJ7J7mj4k0j6nmkQJrpj0jJ7J9Oj0j1pJ3J7KQKjJ0J6K0j3l7k6
-34815c78oJPNjomOLqj4j1LJ2PMJ0J2PMkkkMJ5Pj2j6j7j2%J0LooPRJjqlKnqj%KLjMORJ2Q%
-34760c47nnrn%NJ0J1J0PPkmNJ5J3JkNMj4k5j9mmk0j9jJ2K5J9Pj5l2l3rJ6J9J9J8Jj2jPnj3
-34714c69lPLLJKPlqr%J4Mqj3nMmj4nMjmJqj9mJ5K0J6krmJ0J1pnQQjrj3j0qkjjNRNLLjJJ0
-34659c76QJPK3J8Mk0k8jJ8J1pj4lQNmj7j6qPRoMRLkprp%%kMJ0J2Oj4j6lMJOJ2Lno%oq%J7
-34607c75K2Mj5k3nkpKlj9j4kQRJ2J2Llo%NkkJ2Pj2j0ORJ4J2Kj0oNJlKJ5J6Mlj0qJqj6mkL
-34557c84PJrkK2J5j5k0JRJ0J0PNprJ0J4Pj1j2nj2j3mJ0J5J1Rm%moKPmj3nPkj1j0LRJ5Qnj1
-34509c64j6kJ8J4J1KopLRko%krr%J6Oj5j0PQMJmj1oMOmmJ3J0L%rqlROpqormKJ2J9J0kOOn
-34455c33ojnj3j0pj3m%JJ4J1LkmKJ5NmJLRkmkoj9j6Nkm%nJQJ2J0mpNJ0Jqj2j0j1mMRJ0%J
-34403c78OJ5J7R%j4l0k0%N%%QJ5OqMJ0Jj1j3lJJ3Oj4j9j0KJ0LMJ5J3%oj0pMk%OKrj0LJ7J6
-34355c53R%kNPJoj4j6rmKKj0j0MJ6J6qj4jjKnj5%OK6J9Jpj1kK%krmkj0olPK1J2j5k7k0kJ0
-34305d20OOJ3J3PN%j0j0rNJ4Kj1j0OJ1PLLLKNqj1nqpjj0%K8K7Prk2j4nLJ2J0RJ1Pqj1j0j9
-34257c93j3NK3J6KJnmkk%klnLMkj0j8JJ8Rjmj0KRKnj1lOO%KLkj0j0%kKJ2Qn%OKnj1lOJ0M
-34203c79%LmlKM%MJ4R%LKj2j6mLK%kppKJ1LJJ1J0lj1JPOlolorj7pORPLPnj4lLmj1mJ2Mj4
-34148d05LJ6%nQJ9RkrjMMJ3Pj3j5lJ0Rnj1mQnj0MQkmpPMJqrjj4j1J0J4PooOKj7kJ7Pj2k1
-34097d11j3MJ7J2Lnllm%J5J1JlMJ1J5OpoMJj2qPJ7J0nj2j4j2Mjj6j4r%J1Kj5j1%OJ1J8Rm
-34050c89RJ0Opj4kqj3lM%JKLJ%JJ3K6J4j4k3j8r%lJJ3J4J3J0%qlqqjJ3J5Krk3j0QJ2JJK0
-34002c60K2Nmj3j8pmj2k1rQJ6J7P%NJj2rnj0oPPjKllkNJ4Pj2j8j6KJ7Oj2j4roLJ0J0MJ0J1
-33954c90J1J4OOnj9k3j2nLPPJ8J4QMJ2Rk1k6n%mMMoKJ1Pj1nkQJ3nj4pnj0qJ1K2J2J3RjlP
-33906c45%qj1j6nRJ3Mj4oj2nRRMlKJ1Pmj2j2LJ5J5kroMJjom%mqMJ0N%PKj9oQLJlj4pQQKJ1
-33852c67MjNKjj0j3kNolNMnj0mllnOOKNLj3rPJ4Qj3rPNmnj2j2m%KORNQJqj0r%PQ%nrrJJ1
-33795d18PlLJ4K5K0Lj2j0njKKnrNPjkOKno%QROjj5j9rrmmnNJ8J0pj2mNJ1J9MpLM%Lj0lJ3
-33742c72R%nmnLJ5Rpk0l0k0kJ4J9J4J1Qnj9k2k2nJ3J8Lqkknj0%PL%kKMJ0%kMJ3Qmj0j6j6
-33694d28oNQJ2QlLK0Qjkj3nlk1j4PLkQJ2J3Lj4j0pJNknkjLPnnLJ2Mj0KK2J2%LMmJJ1%j4k2
-33642c99j0RQlj0oJOmj3KJ4Nj1qJ3K2RLLl%lj3k1j2MOQQ%ojJmj2pPJ4MojLpj3lP%PJ9J0j
-33590c84koj1j4j4kORMLJ0Pnj2lJrj2%JOJ8J4pnjKJ3J2mkOJ0koJoj0mJ%JKJJKnnNRkljrj5
-33535d16pJ3K5K3Onj6j2oKNJ1lnjpqLNJ0J3Mmqj%jkmM%OJ7Kqj2j3rnPJ6mpQNjJmookJ5Nk
-33481c79j0k1j0NJ0RPmj3%PMNMkp%Opj9qMQ%%KLQK0Olqj3pKjoORJ2PKlj7j4LLPRMJ1Pj0k4
-33427c96j4J4K5Noj5kJ1MjNJ1JJMqo%Lpj0nNJ5Nj4j2qpj4rOJ1J0krnMQoopj3jPJ3J5PKj1
-33377d02q%JJ6J6Mjj1j4pj4ronJ0J9J1%qJoqMJ0Kj0qrpNJ6Rj2rOlj6KJ0OK3J5kj0k0j5LL
-33329d28J0J6Oj2kJ5J7PmmJj1j3kKooLOOPQJ3J4Qnj7j2kj0k1j8nQNL%ppk%nkMJ2J2J5%rn
-33279d17lK0K2pl1k3J0K1J6J3Qj0j3mj2k6j0K3K6MoMMjnqlJ4J3Kj0j2mOPjppnroNJ0KlK%
-33232d11KRK%kJkkLKoj0oNJ0KKPMjMJ2kj8j9pJ2K0J4Qmj3qNJ5J4%j1j0j0lKOjj5j7nMQP%
-33181d03nqj1rJ0J8J3Qkj0j2pJkp%JJppMJ2J5J0J6J8Qknj6j7j3orj2LJ8J2OORJ0Mmnj0j2
-33134c98pnrJ1K1NlmmJMnj7j2j1k0j5OJ2J2J7O%mmJ%kjMNJ0RRLqj3qORRPlj4qMOOlNNnJQ
-33080c81J0%rpKmj1j6lRJ4QMmpmjj0j3r%J7J6NLKNJ6K0O%OJ1rk9k5k0oJ3J7%lplKRJ4PPJ0
-33030c48j1j4JJprj2j0nj0lQJ4QrqPQRLjKplRjk3k1nOJ4RPJpmnqjNjNJ7J0OKoljkmj4j1%
-32976d22JjmJ0J9Rmj5j5j0mMJOQJJ6L0J2qmKJj3j4o%no%K%rLJ1PnlJ5K0QmKk%Joj6j2jJm
-32924d03KRNjrrKJKQJ2jk7l2j5JOJ5P%J0QnJJMKnomJJ2moJ3J1Njrj0qrqj0pJMJ1N%nlNLO
-32869d24RQlkJkOJ1PKLJ2J8%j9k0j6mnj4j8oKMJ5J7J5J6J5Jj1j0kQJj4j0pp%k%%qlLrnK2
-32820d25K5J0Kj4j4nLMJknj6j0Lkj0lMJ7J8%LJ4Oj0nOQmj4mPQLnlj2j2jRRJJ7K8LnJjMJm
-32769c71j3j8pNJ0PJ0J1j4k6OJ8KLKoj4pLNLPJjJj0kRNkj0j5LOoj0oJ1J1Jpj3j2pJ0J5J3
-32722c99J3Jj6k9j3jMJ2J4RNRJj0%%j1rKKOOLrj8j8JJ0mkPPJ2J5mj7j9kJ4Rnj0oqjOJ6J5
-32674d12OojLlJljORJ0Nok5j2PmrlOJnlmMROPJ2J9J3NOJ4J2Kl0l7qMLmkJ6K1J1JoOQpopn
-32620c76onmrqjPNRRpo%lj1rnqj2j1KK0J0j1j5pMJ3RPOLJm%NlrOJ1Pqk2j6mJ1Rlp%MJ%LK
-32565d26mkNjMJ5J4Onj3rooKNJ4nj3pkpkQ%j4qJ0Qoj0J0J8OMPP%j0pnKLlj2j4lKRJrJ1J1
-32513d27J6K0Kk0j2KPJ3LkkljkOJ6K0J1j1j2j8k2j3RJ6J1ONKj1j0MJ8Rpj0mmj0lMnkKj2j7
-32467d38pLK3K1LmkKkj2j4OJ4PK%nj3pJ0Kj1qLjqj0kQkMJ5J4%pPK4Qj5qNKjrj0nooMQpj1
-32415d36QK4K3Pnpo%jpkMJ3Nj4pMQJ0njJ6J1kj5j7qqj0j0oKJoKMqqOQnrLJ4K6J4mj3j5j6
-32365d38j4JOqKJ6J1NNOJ3J3jmlj5k0qJ3J1%NJ0J0Jj9j5%%NPJ5J3rk1j3j0j0LNKJ1R%mqJ
-32318d21QJ5K2jk9k7omrmNJ0J4J5KkMJ3Jj0kROlopPQj3k3j9j7rJ2K0K5Kj7nKk%J9K5Jj5j1
-32271d17lMJ5J5%ljMNJjJnomrj8k0kK5K6PkJkp%Olpj2j2j0PJ9LLQNO%j4j8o%kkoRRKjnMQ
-32216d05kj4j7oKknMQJ1PKj0oNqmnj4%K7L1J8nj8rQJ1Pkj5j4mqqJJNN%Lj0j7jJ2J4mj8j3
-32167d62jPJ2J7J5J4PLMlj7j6qpj4j0orjLPJ2lnJ3K5K0Pjk%mk0j4oKLj1j3KJ0J1JLJ2J0n
-32120d18qmPPkoLJ5PPJ1KjMlj2k6k9j7pMJ6RKPJj3j0nj0qlLJ3J3J1PMkj4j1PJ2RPNlqj5o
-32070d48J7K1QJkj0j5mLJLOROPOko%Nj2k0j5mJ1PLkJnj3%J4RRJlj0oppj0j3J3J9J3J7RPj
-32020c89j3j5j1PJ1NJj1k0j2OJ3Qmjkk3oRJ4J6J3J4Jqj0j2kmppk%Jm%jMJ2J3OqjR%j2j1k
-31972d35J2Nj0rKJ5QLOlrkPMmq%Nlj0j0NPPJ3J3JjOKnjONKQ%k0k5j3LPQRmomnj1j6lJ8J1
-31919d19LKqnKmjMmplJPPKJljljLm%J7J8nj1rJL%kKJ6J1jj1qnLNJ2K3Jk6j8%QJ0Lj1rj4j8
-31865d46oQMj3pL%KJ2J6MmllomLQjJQKLJj7j7JOKj8k2j2kJ1J1OJNLJJ5K2J1ok1k2j8JJ6R
-31815d52QJ2Oj4j4k%JojJ5K0LpJ1J7kk0k1j4pmLPOQMmQJ3PKMLmj2k2k1kJnkNJ6J2OMPPPq
-31764d21k7nJ4Mj2j8j1J3J9J0NLQJ0M%j0j4pRJ1J3J3lk1olj4oON%pl%KPkoj9k4j3oO%jJ3
-31717d84J3j1j5JK1J9PJ0J6J1lj0j6j0NJ3J2kkMqrnNJ6J8Poj3j8j0rqjJJPRJ0j1j3Ljj1j0
-31672d77RKJPPjrj3oOJ7Qj4j7KJ0J3Jj0j5j3PJ6J0NNLOJ2JoN%j%LNJ0J3ll0k7JJ5Rjj7j1
-31624d62NOkprjNN%JNJ2%j0KNmkPJ1RMmpPJ5Mn%Ork2j1knNMj%qj1%J0J0RRKKKqj2mkMRPL
-31567d23nqJ4J8okLj9k0lkKLJ1J5Omj2mKKNJj2l2j1J9Kmjnlrj1mPJ9L0J9mj1j1nJ%%rlJ0
-31518d54%kmnqLJ7J4RJj0pLNRPpj1%RJ1Lj0j0ooNJ4PNkqrj6j3nmK%MQKnq%QjqMQOJ7J9PO
-31463d06Rpk1mMjqj6j4JJ8J4QN%j5j9j0mqj3pmj3j8kK0K8J5MJKjkjLJllLQJ0J1MKql1k1L
-31414d86J0J2MkoNRJ4Ok1k7j1rplLPpqOJ5Rkpj3qNOKJprPJ2J5K2RmJK%NNoj4k0j1lJ1NOJ4
-31362d63J7K3J3jj4rj4j8rojLjoJLMkkMQJ0J3J8Qjj2k2j3l%QJ2Lnj1j1k2k2j5MK4J7LPQo
-31315d78j5kJ5OrNJ0knlJkj1nJ1Kk3k3j2RJ7QorJJnj1rJ0K9L7L5L2J4jjrj4k0j2lnJNkoR
-31267d45J5mJJ0j0k2k0j7j1j4%J0QJ5L5M1K6J6lj2j7qQJ1Qkj9j7j1lOmmnLOOjmNRROjj1q
-31221d19MLNJ2Rlmoj0pJOqlOqpnjmKJ3J1RJ1Mpj3j8k0j0MJ3NjQOmoKj7j7JQJ0J6K2J0oj0
-31171d13j4j8j5pOJ5J3J0jrrjOJ1Qk%mqk0j7%J2J3NjNJ6Lj0plMkj3nJ1PlLPrj2rj0rLK1J9
-31122d33J1Ojrj5JOnj2JJ3MolLommrMRpKJ6J2mj8j7j4LRjJ2K0J6Kj1j9j3k%j1j5JJ1OOLj
-31073d63PJ0J2Onj1lQQknMQoLJ8Lj1qorLJ3Pj1j4nlMQ%j0JL%QJ7OrmJ1J2Kjj1j9j8r%MJ3
-31022d44J2J0Qoj2qj2oJ4J8J0%j0j1pj0j2kjkQQMPLpoJN%Kpj6j4MK1J3J0KqojPJ3nqLK%N
-30972d31J%lrj2rMLkJpKMp%J1LPKqmj7rMQoqPQjmlmLJ9J7olJ4RLQNj8j9poLJ9J4rj9j9j6
-30918d87jKKQJ1MJ1MlkJ0J3QMj0j6j2lj2j5LPjqj2olLJ5J4J1RNlpKnpmmnLRJ4J4mj6j3LR
-30868d61J1K0K4%j8qmj3j1j0kJj1j1MJ7K0Mj5rkRJLjj3mPOpj1LQoLJ9Mj1j9j6kNJ3J3MJ1
-30822d55PmNPLoj8j2oLLpoMJ6J1J3J1krnLLloj0jPONlj2j1LQlj3%PKqj4kMlmjNjrkJ2J5O
-30768d67%Jkj2j6mL%%MJ0J1J5NJpKRkor%J5J4Nrj0JMpj1kJ2K2Jk1k2j7jJ3POPkM%j4j4kQ
-30718d77J3Lmnk0j4MK1Pj2lJ2J2jqrPJ9J3j0rL%mLMJNlj5n%QJ8J3jLQNPMj2k3j1pKNomPJ7
-30667d39Pj8k0nJjpNMMkj1kQJj2j4oKJ0J5NNRPLj1j7JJ4J7J2kmoj4k3k9j0K0K5K4J6Jj1j1
-30621d59Kkj1j7mOONmj1lJ7J8Moj1mPQjjnqPK1K0RM%qj0JKqm%opj2j6j1KQJ9K8J3pj8nro
-30570d67loqj1JLLJ5J6J0J1Nj2qLrrqj7lJ8J6Q%rj6j1NQQrj2MJ0J7J2lnj3j2QJ0LJj3k3j1
-30523e03NJ7J6%rj2nkkmnNNJPJ2Lj4qRJ1RkroJ%JqlJ9J3lNR%oL%jMKjqj3oKnqj1p%PJ3Km
-30467d84j3j3nj1j5mLJJ5K4K3J3Jjmj3j9j1JKQJ3%k0k0lkNQMNKQKmkLJ3RLlJj1j2%J6J8J0
-30419d59lmKj5j9nmLL%PLlkllrj2lJ0J0K%%J4J4J1jj4j8j7JLj3j1Oj%PRJ5J7Mmkj4j0NP%
-30369d96NJ2J8pk7j3OJ9K6K0J2kj6oQKj3k3j7kLJPK0J3mkJ6J3j4k4j8o%QOlLJ4Rkj8k8k1
-30325e21mJ4J0RPMRJ6J8Oj0rj0j8j7rNJ7J7Oj5k6j5lpOJ5J5J0RjoLJ3J3J%QQklnj0k3k0j
-30279d96J1QKlj3j2JJmNQJ5K0Mj2r%KLLMLj4j2pnJ1J4jlJ3Kj4rJMkpolLOOlj9rMnj0qJ0J5
-30227e07%npJLOJ1OnpMJ5J4Kj0rj3oMOlj3m%mLJ8ROK0K4RLj3k1k5k1mQJlNJ0MnkMlj0JJ6
-30176d87K0J4rj7kJ2J4J2lqj3k3k2p%RPOPMNjKJ7J4oj8k0j4%mj3J1L3J9PQJ0Kj8k4j2mOJ1
-30131d75J1PNjpj6j7j4j1KKLMoj3j5oJNlpJMkKLOOMJ1J7J6K0J3ooK%mkk0j5l%NprNQKKon
-30078e09J1OjlqkPJnOK0J8Mj1k4j7J2J2K0K4Ok1k9j4j6j1KKkJ0J8J6NjJrj2nrj4mJ2K7L0
-30034d57J5Lj2j2qnmrj2pKLMPJopmJ0J6lj8j5qLOPjj0j8j3KJ7K1J6OJrj9j0PJ5J6J3Lj4j2
-29987d99LJrj4nMJ2K4K1Lqk5j7Nlj8j4PJ3ORJ1QPJ%j4j4k%ok5j8J2J5J3lqMJ4J4J4J0rqL
-29941d85nkj2j1lj8qJ5J6J4Qpj8j0jJ3J0ONnlNloqnNpmJ1J0KopmJJQJ3RMOOmlKkoj3onkm
-29888e13KJ6Oj3j8KJ7J1lj3rqQK2K7J9nk7j3lj4j5kJ5J0KKJjJ0K0J0K%rj3omj1po%LnMPk
-29841e04j1j3mQJ0J8J6J0NK%JJj1j9k0rj1KPJ2Lrlkqj2j%JKNJ2R%oPJ8J2Jnlj0KJ1Rjj4j5
-29792e07mPJ0Noj1j2pJ2J4QJrlJ5J6pj7oMQLjj1j8j6rnjKJ4J6QPkj6m%qj1kJqj4mJ1K3K6
-29744e08J6Roj3oMjlNmKQRQ%lOqj9qKjnjkKLMPLRJkMORmj6j0LNnmj0k0qj%RJ5RLMNNjmoj2
-29685e16lPJ6KmJ0Lj3olm%qjOLJ5J2%kjrj0j4rJNMJjJ3K2J1nooj4j4j3lJ4J2jj2kKLPK%p
-29634e16lmrnPJ1Jk%N%RJ4kj8k3j7LK4K5J7RmoKRPknj5kJ4RQrj3JOnrp%jljnj0lj%%nJJR
-29579e13J5JpNQrj8k7k6jJ1J0J0J2J2krpKQJ6Nlnj0JKj4nJ1J2J0Jj3k9l0rKJ2J1OnkJ2J7
-29534e32J6J3J9J5kj1JQj7k6j6j1ll%KPRJ0J1J1MLMkpj1MJ3Jqj7rPJ4NmKkpMNKQjpMJ0j0
-29485d94j2oj2LK0J%J1J5J3Omqj1j7j2j4qj4j4J1K8J8MJ%OPLPkj1j8j7MP%MP%j2j1rj1j0
-29440e51KJ3J3MjjjjnqnNMOJ0J2kqj2j0j2j4RJ5%qJMm%J0J0J5J6Jkj2j8rmJMJ3K5%k5j1N
-29392e26ORK3K0Jj2j6j2Ljknj2j3j1LmmK0K1jj3KJ7%j9j2J5K1Koj1nPlj3j0lkONjj0lJ3P
-29346e29Ljj4j2RK0J9Qj0j0oKQOjnMJ3OJJ5J0j2j8%R%j0j1j8qm%LJ3J0NjpNJ2Q%pj2j6rK
-29298e30J5Jj8k3kJ3LllLqnK0J8nqnloMJ3PmqjRJ6Oj3j4knoJ2K9J9jj2qNQnolKMmMNMMj4
-29246e01j7ppplk%J7Rj2j2nnj1KJ6K8J0j6j3OLj0j7j9%Rj%n%LJ0K1Ppj2jN%mrrKPnj0j5j
-29197e88J1QJ3J5J6J8Pnmj0j7k2j4J4J9QKlplQQj0j5kJ5J9J2JkMKrj1KJ0NL%m%KNMj3k0j5
-29150e43rLJ4K3J5jrj8k0lPJ3Ojkj8nJ4PMRNkmpj2%J4J3J6Lj5j1%%m%PLj0j7pRQJ1J5lj3
-29102e15porLJ9NpnljJ1NmJN%km%mj2mJ3Plpj6j8pLPJ3K1Lj0pJ2J4j1k3nQ%jomLNROJ5J9
-29050d94Lkj0j1qkkpolkKlj0o%ljkj0%RRJ1OrrJOPPlk2j7kJ1J3N%jopljPQOPJ0J0J2J5Lj1
-28996e05j2MJ0jj3j5j4nRP%j3j4jRJ4QllMRNjKMLnlPjj5j2LKj3j2l%Ooj6NK2J7J1%mKokO
-28945e29J1J4%j2rmqj0rpKMKQJj5nNQkj9j0OLPJ7K1J2nj5j6j3kMLMNLnj1OK2R%LLjmlJ1n
-28894e25k6k0MPJ7J9NNMqjJ6J3jrk1k3j7j1lRJ6RKjKOLOKqlmnj2j1jJ1JpJ%lj6j3J0J9J1
-28846e51NJ0Kormjj1j2nLJ8K3QjPKmoj5j5OJ6Rlj0MRjj1l%ONrj0mNMJj1j6lQONkprlkJ1J3
-28793e58oj5k3lJ5J7J5J5%j5kK0J3rpQQL%Jqj4oMMr%J3Pmj2jJ5J5kmKPQjj6k5j8%QJ0Kj0
-28745e58KRRj1j1%J2%j6j8mJ8J7jj8rj0nkOjpMJ8NokjjOJ2KkQJ1%%Lp%J5OojjNKpj2lL%n
-28692e52pj0pmnllnkQQk%P%%NJ0RLJjj2oJ1J3pj3j2k2k4j7QK6J8J4J8J8Jl%lprnk%%RRLO
-28640e38jKKnj3NJ3%KJ6J2kj3j3njmpmqj6oJ1J7NjnmnjMjjMPKJoj9j1nnmRK1K0QoOJ5Nkj0
-28587e35j6nPMNLqkKjPJ2OjMJ3Nlj2j8qOjonoLMLoj5oL%rj3oKlPK6J9Lpj0pQRJMok9j8%q
-28532f04j0lKloKJ5K3K6K6%j9j1NMj6k1lJ2PNOPJKMJ5J4Knjoj4Kjj1pj3j4mJ1K6J2Jlj1j9
-28485e75j0PJ6J6Q%j1kLKkj5j6%%kLKkLKRJ9K1Loj0nMpl%j2j1pmOJ2kqnjlqoRK0J2lkMKn
-28432e60KLjmkMKlqrJJ4J7kj4klrjlj4pko%PQLLJ0J1nNL0J5j0j2mj0j2j1j1qMK2K2Pmj2q
-28382e67j1qjj3j9oJ0J3Ojj2j0%OmkJKMNJ3Lj4k5j3PJ7QKKLkOK3K3J0ljJ5J3J3Nj6l0j8n
-28336e71jJJMLMK%j3k2j4lpj3nJ2J4NKMLKPLLJ3K2Ppj0k0pmj0nJpj6j4kKMJ4J0JjjPJ5Rj
-28285e79j4JK2J5Mj8l7k2QK9K3OLrj2NJ7%r%PKljlj0mOMmMJ2Lmjnj1qoNJ7Poj4j0lJMJ8J5
-28235e55%oqllpopkOK%ljmmp%OOLRJ2J3J5Opj4rj0j3pLLnj0PMqJ0Rrj3LK0Pjjj3j9j1oRJ1
-28181f08J0J0J5J2nrj5mJ6J3Kj1rrmMMKOLOJ1J0L%LNrj4NPJj0j2j1j1qj1qNPJ0RNoj1NR%
-28132e87NJ0oj1nKoj3NPkj3nNKKJ3J4KJJ1J5MJj1j9lMjOQPlonj5k0lJ4J0PMloj1j2LOJ0K1
-28082e67J4mlLknrRK1J3KJmJnj5lQj3j9Klj3oK%NNlNlm%mlLQJkLRjj1oLJ4J1Klpj7k2lNK
-28027f08J0J9J3K%j8k4j2JJNMOJ0Qj7j7RJ0pnL%NJ2Qrj0nj1rJ1LpjMLm%%MJ4J3QJ0K0Mk3
-27979e67k3j3lRJ7J4koNJ4jj5j5j1pLOjj0oRMMMopnMK1Rkj0j2j4%J1J7Njrj5oJQJ6J4MJj3
-27930e80j6%Lom%jQMj4k7j2%MRJ5J6jrNJ4jmj2rNJ0jmPQkLQ%l%lkKJ3Pj0rKOqj0j4rJ4K3
-27878e85Qj0qnlMJ3Lj7j3j2pmmJJ0NMOMPPRJj0j3MKnj0p%%%KJOJ0Jj4k0pOPOOJ6J6lnLkn
-27825f01nj2k0qOJ0K9K4%looQQj5k1j2lLJJNRNpj6KMkOJ0J0J2%jjj1rJRKlj0knj9j0MORQ
-27774f16OJ1mnPqj3j9j4kJ0K1Ppj1pJJ4J7J1Prj9j0jkPJ2OPkj6j0nj0j1j0oK0L7K4Ollj1
-27729f03j3j1qRMKlmnlNO%mMPkj2lJ7J7qk0j7j3nJ3K1J8PnplqqNK3K1J0kj3j3o%j1j0J0Q
-27681f13JqnLpj4nPOJ2RK%rk0rNmj0%%lnJ2K3J3lmpjM%MJ3Kj2j7k1pJ7K2J2%Nj0k2oJ2J6
-27632f22NKOKqj9k4k2j2MJ1J3J0Joj7%K0J2ORJ1LpKJ4QJ1Pjj0nNjrnJ0Rjoj7j4j3oJ3K7Q
-27585e96j6j0kJN%Okj5j4k0j2PJ2QJ3J3lj5j3JJ0RJ2RNJn%Jj0j1JMQLMPJ3J9K0lk3j9j7j4
-27539f28p%MQkNJ4PJ%NKllopj5j0KQOMnkKj5j3p%%LK4K2J5J0%mpj0mKjQJoj3k4j4LlLJ6J6
-27486f18KoQPlj1lnrmKjj1%ONMmpnljjQMroRPmLLRRLoj0j1nKmqKLnojjJQjmLJ2J3QJ4lj4
-27427f35l%QNK%pJmlNJ0NooOOorjOnpolPmj1OJ1KlLkmK%lpj0j0nOJ0Qm%J1%ooOJ8J6%j1q
-27370f35KMQJ1Poj9jjj0rj4j5mJRK0J0jrpmkkonoJMKJ0K2Pnk%JQjj2MOnkKj5ojj6j3J9K3
-27318f53Nj1q%lqLJ4J0LRJ2LpopqjkkLJj9j6JPPJ6J5kJRRK%MPOOLj1qLnj1j0lj1jRlj2nl
-27264f68%JLLL%rj7mJ7J6L%LMJkOKnj3lLPoj4j3lJ6Lk2qPJMNnlNNJkKJ4J7J3JK%j3j3Jjj
-27210f56OJ2J1OLlLNj1j6j2j2qLK0J8KNOKnj6j8qklJKkoN%%J5J8K2J2Jj2nKlj2j2pLJ4J1
-27162f21QLqj2NNKpq%j1j8KO%oj4j6mJ0J5J4LpnQjj8j5J3J8%j6kJ0knk%MLknlPJ2J4J6Pm
-27112f27lLnj3j0nonNkqjJ0J2mj4rPJ7J7J5Rj7k4j0OL0J6j3k2rkj2j3qpKRlJJ0J1K3J2%R
-27066f28NloKlqnj1j6j2nKOJ2J3M%oj3pnpj2j7jRQPJ0J2J0mj3qPJ0kplNJ2QMmnLJ1J8Lk1
-27016f51k2KOoj4j0l%OJ3lj3j2OJ2LmkjnKQLKNnj5j8j1%RONRLLkj2j7mJ4J7J3MMj3j5jPJ5
-26966f82PnpLJ0kmJ6J3j3nJ%jrMORNMjj1j5j8pJ2PqkQQMpj7j1j0pk%OJrmJkPJ6J4KpkLJ0
-26913f91J1JQJ0mj6k1j3%olRJ0joRK8J5j0k0rK%jJ%OJ5J4j2k0%J0%j3j1qJPNONLMj1j6j1
-26866g23j6j2LJ3J5J6MKPMJJ1J7Nork0k1mNOJ1K4J0oMRJLMorj2rkj1j5k0nNRK3J7O%j2j6
-26819f99pQPJ0kj5j5mPJMRJ0J1QnqjPOLlLRLmJKJjrroj0kLkjkmj2QL1J0pQNnj5j9rNNj0j5
-26764g16oJ0QQRmkJ1J3J0Jj9j7MMkplnj0mlpomJ1J8J0N%rj7KJ3mj8j4%K3J9lj8j6NJ5J5J6
-26717f84QKmj1jQJ6Rmj5jMoj0j5j8j8%NOJ3Qjj1MRj2j5MJ6J1ROpj0j%KNl%J2J5lk1rolQJ3
-26667f96Om%RKnlKkmkk%qqNJnkjJKRJ0lmPNoj4nLok0j0MRJ7J9J6Njqk1kK1J9J6Opj2ljqn
-26612f84mrnKQKj3KJ1JL%rp%OolLkmnmlnkmmnpl%NRNM%%PJ2Lq%Jj0kJ1J1PJj0noj0OJ9K3
-26555f77Mmrk0j2j8j6JKkNJ4PljmjQLLPj2rNOQlj6kMmKmnjnlLJ2J0JopkMKpQK3K5Oj4j9j9
-26501g32ooqNJ2j1j9jNPJ0Mnj0PJ0lnLKmomjJ4K4J1%j0j6k4j9lJ1J8J3kj8j6lLONl%MMO%
-26452g51pj1j1%MJ1K1J0j9j3pJJ0Jjmj1jRPnj4NJ4J0J2J0ONrj2j1j5jJ7Rnpj5j3lJ1K4J5
-26408g34j3rNRlplljNJmpj4LJ5MrpJ4J3MjnKLqj7pjnJOOKJ0J0lkKJ2Nrj0j1nMMLJ1R%oj7
-26354g58j9JK0K2PrnNPj5j2kj2j6NJ7J7PkjNnrMKj7j8nkRRkj1oLK4K5MJNMJpj0rj3oNMkl
-26303g63rj1QJ2kj4j6NK0Mj2j4LPKMRRJ4lj6pnpkNlj1j0J5K4J8lj7j1%J1OjMJ2OkoqMMqj6
-26254g71j2rlQJ1PjnKkJKOJ2J3lj7nQMjmqj0LJ5J1oLJ8J1nj4j0lPONnlOJ2oj0QNj4j4plJ3
-26203g54K1lj7j2RJ8jj3j7nONk%jj0pNJ6Oj1klj2%J7J5jNJ0pj1j4o%nlqmQJ9PoqlMKj1j1
-26154g95mnjLpnKNpoJ1J3RRNqj6j0%J0J0mp%ljMpj4lMJ7J4Ojj1MJ5J1%j2j1OJ3kj4j6LNk
-26104g93j1rjpqjJPMOPLJ2mj8qPNlOjj3roJ2K3J5Omqoj1qj2qkJ6L2K6Qjj1j2j2j4k0j2nl
-26055h45%J0J2%jRJ7NKNKJ3J9J0Pnj9k0n%pj1ppoLPPNQQmj1j2jJ4J3PMNj3j9mJ1J3Oj1j2
-26007g98jj3pJ7J7Lj8k2olMJ9NkLJ0Mj3j2LMnKOjMOPJnnj0kOJjNQjj5j1%knnjOJnq%Moj1
-25953h48kQJ3J1lj0NK0K3J7N%qr%J2oj4LL%Opj8j3jmlQNJJmj1j0%jmjj3k0rMQRjKjrnQJ9
-25901h44J4JnnQJ0%pJJ0%j0j0jJ2J2Kj5k2k0lJ5K1K1QNJ2JolmlKmljmKLkpj1oKPJ1lj3mJ
-25851h35koLLjj1nJ4J3RkKJ1Lpj5k2j6JQLmJ5J8J9OnqqJkj0j9j4K1J8j0j2k0k2lJ6J2J3J3
-25806h37Kj2j1j2qMJ3RRMrj3oJ4K2J5Prj8poj0pnJ5K8J1k0k0j2OK1J6J8J3oj5j0rKPOpj6
-25762h43j4j7j2MJ2J1RmljRRjooj1rQJj1jOOJ5J8Lj1rmpqmmlJ2J2LkrjJ0J2LoLoj5qKJLN
-25710h59NPOJ7J7Kqk4l0k0MJ7J5J0j4j5oj3j5oNJ7J3qk5k0PK6K3J0pjJ1MqroLPJ5J8Jj7j6
-25666h67kLj2pPJmomrrPjq%PJ6J6lj8nJ0J7RRMJKomlj0kKkmnLJ1J2Qnj4j7k2j7lkpOJ8J9
-25614h90Rj0n%RJ1J1Pj4k3nJ0J1jj3pjLJ4J3NjpLMOmj0JJ1J0OJj1qjj0j2j4roNQJ0J8Pqr
-25566h86k%nj5pOQJrnJRPKQNN%kOJ1jj5j3pj2j8j5%J2QLLJ5J2OkLkqljjpkQRPORJqppPOp
-25509h83j3j3mPJ2Pkj4rqQJ9Jronlj3k2j5pJ0K2J3NNLJ2K0jj8j6pRQmNPkokLjmjJj1j4j8
-25460i54jJ1QOmlLPOonNJ1JkPJ1Noj0j0j3pj1j9mMOQOPRJ1%qqln%J3J6LpqKPj3j9qNJ6J4
-25408i26J1jk2k0j1qkNMRJ6J1mlqjJ3K0J7OkpnqkJ0Mlkjj0moj2qKJjMQ%lLQj3k4j1OK7J8
-25358i25oqPJ2%j4j2j6j6mON%JJrrJ3K0J0j9l4k0qjNK1J5KNOJMJ4J1Pkqj4j2LQkj1MNLor
-25309i76qnRRlPJ1NKo%Jm%jRJ8Oj3qrj0rnNMJmKRqqONLMOMnj5j4%Mlkq%OjRPkk%qnQQjQR
-25248i58lkj6l5k8oJ4J1MJ0R%NLrpopKPkKJ5J8QKkrpjJ5J4Llrjjkkj3p%mjMO%qojjj7k3j6
-25194a061%K1K0J3KrKLpKNmj3lJ2J8PjPJ6rk3j7j5nRORMj0oJmkJ1J1krjmj0jK%J7J4lj1o
-25145a024ONJ1J2qj0MOlqj2j8j6mJ1J2MMJ0mk2j5nJMlJjj3oJLONRJlooNLLknRJ4Qpj1j1n
-25094a070KRPJj0k3j2J0Rkn%KkMJlJ1J8J2KMKj0j9j0kqLJ4Nko%MPJ2Nmj7j0mrj4j6NK2K1
-25046a066Oj3j9ljopjQLJORnqpj1%Kj3j0PK3J5NJ0Lj0NJ1oj0JKJ2J0qj0lNMrj3kOJ7Rj4k2
-24997a097j2OK3J2LRJ0J6J0nj1j6k2j7%RQJ4Oj0lkppkQRMlj6j7pJ1K1PqjO%oj1oo%J3J3O
-24950a068j3j4j9k5pPNkmJ0MkKKROkNQoj4mNLKKknlormmoqj3LJ9J4J1J3Qmj0JONKpLQpLQ
-24896a094j%pr%ORJ1PK%pqponoj3JQMmqMJ4Rqj1KRJj0j5j3NJ1RKqj5njkMOjpj0j2j6j3J3
-24844a185K0RRLPJ5Rrj3j2oMMNRJmj3pjLKj3k2j7NJ1PKlnqj6j9j2j3PK7K3J1onRP%JKrj0
-24795a196lLRLKqj4m%pRJ4Jj4j6j9j8KJ2J6J3lj3mMJQJ2Jj5mMljJ2J4NjjkonqpKLJqrrnj1
-24743a263lPJ0%mmj2j2JJ1J5JkKmLQNJNJj1kjj6k1mJ4J8J9Mj0j0N%j2j9k2j2RK7K4Kj3ln
-24697a273j9rQJ9J3Prp%mmppJorrpLJ2J0J4%j2j1ploojJ4RlnJLmrp%nj5pj3jJRJ5QJ9J6j0
-24645a313j2J%j7k0jLj1j2J0K0J7%j9j4%%nmj6oRJ2J3RJoj2j0ljJNKqknLJ1J1%j4mlj2m%
-24598a406pqJ4J9J1pnNmj3j7mJmKROlnKKpnMjJrj0NJJ0J6qk0k3j8opkKJ2J5Mkj0kJ2RPoj3
-24547a463nNjj5j5j4ooMQK%Lk%NMqj1J6K2RKj7j6qpqljj2k0qPJ5J3J0OllOJ1Ppj4j9k8k1
-24499a586nK4K9J1oomnlOJ2J5J1pnn%J1ok6j9nnPJ3Kj2j6j5j8k1j0PJ7J3POLLqk2j9lJkp
-24453a648rp%NNJpnJLkjRj1j7jPKj1qJJJljKJ2J7Oj1j5rnmLLJj3k3j4pKJ1P%qj1pqJkj1k0
-24400a798pK0K0Kn%NLqj6pOJ3pk5j0oj4k2j5KPoj7konMoj8rP%qJjpmKj0j3MPj0j7qonj0l
-24350b008J1Noj4j8j3NQmpj5j9lRPkj0j5j9j0rk2k4nKLJ0MnoJJj4k4qQRNnmpj6j8k8k5nQ
-24303b292J6K0L0L0J6RJpj0KMmk0j7kjlj3j4j7k2j8j5poj4k0k1j9j8j4kj4k9j3Kmj5l0k9
-24263b580j7pQLqj2j3k0j4%Krj2%mj4j5j5k7k4j3k6k7j7j4j3j8j6j5k7k7k0j5k8k8j8j7j2
-24225c129k5k7j2j3k5k1j4j9k7k1j4j4l2m5m5m0l1l0m8m3k0j0k3m2l1l0m5m8m4l2l7n4n0
-24192d141m6n0m8m6n2n2n6p6q5q4o9o7q2q2p7p5p9q4q7q0q9j14j12r8q4q9j07j13j13j02
-24162f539q5r7j16j38j48j38j34j25r7n2MR8K30L78N44P52R76J152J278J303J245J134R60
-24139B385P55N29L11J39J6p5j47j99k37k58k65k55k44k40k27k04j89j93j86j69j49j33j44
-24116F21j54j48j33j13j09j12j18j26j25j03q4q9j05r8r3r7r4r5j07j11j09j09r0q1r5j01
-24090b178j07j12j04r5r2j04j05j08j08j09j17j15j19j20j08j04j11j10j11j19j32j41j32
-24067d761j32j39j42j42j38j19q4l1M5J61L29N26P25R35J143J325J421J435J381J230J016
-24046E984P78N29K97J14j9j22k13k67k81k88k90k82k52k32k34k27k24k10j82j74j70j51j47
-24023C737j35j20j17j14j12j01r5j00j01r5q7q7q4p1o1m7m3o1o1n5n1m5o0o4o4n3m2k7j4
-23994A570j5k0k2k0j2j4k5k9l6l3j6j9k6j8j1k3l2k4k8l8l2j9l3l3k5k9k1k4l3k1j7oj4l1
-23960G71k4rj4k3rlk4k1j2k5l0j8j7k0k1j2kj2lMoj3j6j9k0j7j3j8l4l0p%qj4j2QJ4%j8k3
-23920B30j7rj2k1j7mLmj1j3j1j4k3rQOj0k5k5qOPLj0j9k0j0jkLJ3J7Pprj2rjnpnqj4j7k3
-23875a09j4%kmjoj5j3j1orokkoj8k3j8MJ3Qmj2nLPKj9k9k2PJ7Nmoolloolj6k2j5nj5pMJ1
-23826c92kj5mRNjKKnrjJ0kj6r%Mpj2j6j3m%KJ2Mrj0ljoj0j2j3qqqLrj9kJ2J5Lj4j9j9r%j
-23776f05LlKRMj0oPMkj2j6k5k6mJ5J3J4J1J0LomQPj0kprnj1mlpj%rj6j5qmoj7j3jJj5k0%
-23727g91NPJ5J9J0kMNMQQJ2Kj1qjj1j0NQ%Jlj3j2rj0rj7k1j3RK2Kj6j5jNj1j2LNrj1KPMJ2
-23679h32J3j1k4kLpj1j3j6rorNJ8J7Oloj0qKNRjj1oj1rQKj6j1oo%Jj2j6qRJ4lnOMjjNLJJ2
-23628i47K0J9Npj3j9qJ1KkjlKLj3k5j5lKmpj%kMmMkk1k6j0Kj1j4mJ2J1ROrk1j4j1j1lNKj
-23580a113jNJ5Kj9j9lPKoj1j2mjolpk2nKn%Jnjrj9j4%joPJ9J2pLJ8LmmmNQnj1j2mJ0J4Pj3
-23529a216k1j5k0j8JJ0lnJ5Rj0j4j1lJ0J0JOJ2PJLLj2k1r%NJooj0rrj1pj0j3j0j6j2LJ4J0
-23485a376Kj0j5j1j3onj2pqj0ojNLpOMrmJpmONokomj2j2POoj4k1j7%NJ0J0j4j6nkkj0onp
-23435a608mnPJ1J1kj1j6j8j2k1l1k3mMPJ2Nj3j6%%j1nQJ4QKk0l8j9kmJ1J2Jpj4j1qrjLK%
-23390a815qk3k5j7j1rj5rnqlMJj0j2j2qlJ4J8Kj5k8l1l3k4j0n%Njj1qkm%J1Mj5j5j2j2rr
-23346b178j5k5k7k6k4j0LlrJKqj3j7j3mnk3k7k7l0j8j1pJ%rj3k2l1l6k8j2pj6KJkLmj2k2
-23304b721j0j5l7l8l9k5k0l2k8k6k0j4k6l2m1l3k7k5j7j2j2k1k8k4j6kj2k7l2m4n9n1m0m0
-23270c646l4l1m2m1l0k8k9k8m2n2o8o4m8o8r2r1q4p7o4p2p7q1p6p4q6q5r3r7r3r7j14j16
-23238e820j18j26j40j37j40j53j53j47j54j52j60j80j91k02k05j94j81j77j79j98j94k00
-23216i501k11k15k67l45m17m70n36o01o67p26p42p10n92k85L79J655L783O204P267O329M495
-23195A3827K806J455K97n46r93j148j154j093r99q93p87p07o54n86n19m63m07l70l49l30
-23175F387l10k87k72k60k38k13j95j83j76j63j45j29j30j27j16j08r6j10j26j06r3r0r2r7
-23151B525j01j00q8o3n0n9o4o1l8k4l8m7m6l1k6k9m3m9m5m1m2m1m4n7n7l2j5j7k4l8m3l9
-23119A033l9k9k3l9m3l5l4m0l0j7j2j1k8l3l4l8l9j4J3Noj0k4l0k7k1k7l4k8j9j0rpj1k0
-23084B30k6l0k1j4nMKjqqj3j6j4j4j6j4oppj6k9j8pj5k1k3j1j2j5j7j3llkj5k3k5oRpj3l
-23042b72mj3k7k2qj1k5j4RQnk1k0j6j5j0k0j2nj5j8j3j8j7rJ0Nqrj2j9j6lNNMqj6j6j6%M
-23000f83koollJ1J3Jpk4k9k2j8nJkj2j2qj2j1ooj1j4j2mpklj4oMRJ5J8%j6mmj5j4j2j3j4
-22955i70j0nk%rj6k0j9nKnj6k2j7mKLOqk8l6l4j6%J2J1oj6k6k0%Mkmoj8j7j3j3jMLKl%%N
-22908a333Pkqk2j8rqoqj3k7k4rO%j8k2j7j1lJ3K3Prj8k1JNnrj0j5j9j8j7k1j5Jlk0j7j8j7
-22865a747j7rqKKj7k0rPLMKj3k8k8pNM%nj0j3j6k2mOpl0k5j4j4j3j0lOQJ0j1k6j3nj1j9k6
-22821b141k0j3LKpj9l5l0j9j9k5k1jPnj0j4k0ropmj0j9k3k0k1j6ooj8l3l7k3k2l2k1j9j8
-22782b757j5k2k5k3j8k1k5j8j4oJj2k3l3l7l1l2k9k2l2k5k6l3l2k7l0l5l2k8k5j6j6l3l6
-22748c588k9k6l9m3k8k0l0l9m6n5n2m1m6n0m3l8m1m6n9n2m2n2m8m0m7n7o4o3o2o5o0n9o4
-22715e134o7p7q3p3p0q1j01j05r4r1r4j03j20j12j08j07j15j24j21j10j08j31j44j33j12
-22690g718j11j25j23j24j36j45j55j79j96j96k06k06j89j76j55j12m6N9J90L35M95O56Q03
-22667g760R21R83R70Q91P57N86M09K43Q6m3j33k02k61k92l13l16k74j97r8J3J70L75O02Q45
-22643b038J080J279J401J432J375J235J036Q00N53L12R7p5j86k66l24l65l85l70l56l51l41
-22622E543l25l12l06k93k56k18k13k22k22k00j77j63j58j69j74j68j63j48j47j64j77j61
-22600A007j55j62j67j57j55j59j54j52j64j64j47j43j38j35j45j42j42j46j37j28j29j37
-22578b251j43j61j78j79j63j43j24r5l7K7J11K42L89N62P29Q54Q93Q59P54O07M50K93J60
-22555C456N7m6j10j38j70j98k16k06j82j69j50j11o1MQ7J84K82L79M62M90M58L86K98J99
-22531D985R3Lp1j27j66j88j96j94j93j86j81j73j66j61j49j36j41j33j19j24j32j33j31j17
-22507A764j08j13j21j30j42j28j16j21j35j33j11j01j10j23j13r9j02j20j17j10j17j17j11
-22484i34j15j32j34j24j11q6o0k0L9J19K41L91N47O74P46P45O88N99M61L11J84Q3J5n3j07
-22459C967j42j62j71j75j64j46j17q8m5J1P8J62K68L87M90N41N33M67L83K87J88R0J2n6j11
-22434F487j43j59j68j74j56j34j38j36j28j23j12j15j16j14j03r9q5p1p6p7o4p1q6q5o3n3
-22408C638l7l7m8m5l6l8l8m0m2m6m8m9m1l2l0l4k8m3n8m8l6l1k4l0l1j9k1l5k4k3l0k7j5
-22375B474ppk1m0l8k4j8k4l3l4k0k3j0Jjj0j2ork2k9k6k1j9k6k5j5lj1k2j5j7k3k0j2%Jj2
-22337A821jJ1ROoj5rokMlj9j9j1j1j1j4k3k5k0j7k7k4%J5%j6j9j7MJ0LppNKk4j3nk4l7j4
-22295A444Kj3j6j4j9j3jjLmk6l2k1rljJMlj3nmj0jQjjoj5j4rpnj0qjmJJ0KqNJ1Knj1j3j7
-22247A149oMmnLmj2KLk%mojnljMRk%j1j0knjKjj6mJ4Nj7j9qnmrj0k3k6j1KJ2RKPkoK%j6r
-22194I59qnPjqj0qNJ1Kjj7l0k1qKpj2rlJmpjKj6j3j5rljJ0Qnqj1j5j2jJ4J0Oj1j9j4rKJ4
-22146G31K6J7rj5j5kJ3NRJ1oj4j1poNNllqqkqj4j2pkj4j8j2MPJLJ3Qj6j2NQNppj3j4j4j0
-22099E87OJ4J6Lj0j7j5jlj4j7k2j7kJ3K0J1PJ7K3K1K4J4J%jmLjj4j0J%J2Jk2rOj1k5k4j1
-22057E50rjJ3mj7j5kJ1Mj2nLpj6j3j1j1JPONKoj0njLJ3J7Moj0j0j2k0j3rnlpJJ1PM%oj2j
-22009D03NNkkRRj2k3mJJ1%j7j6JJ3kqJ1MlLJj2pLjLj0k5qjnMPPRkj3j6nlONmjmkKKJllnl
-21954C03jnqLLkkmrkOJj2j9rKPJppQJ3J6K0J8J2lj0pk2j7rj8j0LPNmojJ6K1mj9j1moojkj7
-21903B01j7nONkJ0J2PJ1J0%kJlonqj2%J2%j3rNJ0pk0rJ%%kJ0J5PJpj2j1mpj4jJ0JmLKL%p
-21852A56j7j0RJ9Moj1rnnj1j5lP%noJRNJLLkkj0k0k8j1K0L3J5nMJ1%kpj9k3j1kj0rKJ3RK
-21804F2J1Oj0j3j2j4j9LJ6J3J0mj2j1j4k3oJ1ONMOMJ0J8J9Ooj4qOJ2OlMPL%j0nLj2k2m%n
-21758B4MKLJ5K0J5J9Pj3r%j1j3nj0k0j2QJ4J1LjNRloMK2J7QLj1j7k0j7j9j0MLlRK1K0Jj2
-21713E9mJ0J7J5lj1mLnj8j0NPJ4Kj2j2j6j4nponjKJ0J6LJPkkjkJj2j3ljn%RK3J7Mnj4qJ1
-21664C5%j8j4j4NJ6J5Nrk0mJj0oQNNJ3J1lj6j9j6rj0jlnLJ0J0jj0qlMQQQQmj1oOlKRjoML
-21613b8j2jJ0j4j8o%J0J2J0K0Qj0j6qmj0j0jLpj3j1lJ0J8J0JornPMoj1lKJ2Pj3j9JK7K0Q
-21568d4kj4j2lOqjkPQPJ2%j5k0%PMlpLROjrqoj3j4j2jOJ3QnRJ3PLkkmj0%%oj1j4oomj2nK1
-21514a33K4J8J3Qjrj5j5rJMLqmMKnopj0lprOROjjJkMJnnrj4%JkoMJ7J5J3Oj3rKORMpj6nK
-21459a53RRkNMmPJ1Nj0l2l7k0OJ6qj8j2LK8K8J5j0k3oLRLmj0olj0qOJ5J4J4J2Kj1j2j0pj2
-21414b04pj2k0mJ0K4K4Jj0njj4j7j1jOJ0MNJ5Rqnjj0j5pKLkjOMJmrrjpnjJ0J1RJ4J4QRJo
-21364a97nJ3Rj4j6j5k2k0jKKlJLnmRJ3J6J2oj2k3j5kQNjJ1nk4j0J5J5%oj1jJ6MlNKoNOjo
-21316b62pMKkJ6K4Lk3k1jMkkJQjKMJ0Pj%nKJqp%Njnj3j4j5k1oJ5J5Mj0mQllkj4j1j2j0NN
-21265c41lLQOMpmJQJ6NJ2J2JPPoj2j0j0kmlQNJlkkqj7oQNnj0jJ5J0J%mj8j4KJ3OKPJ2RPR
-21212b82rk0j1P%j7j7MK3J0kjjlj0qk%njONl%lLLnmLRMkMj5l8l0o%nNK4K5J7J4NLJj3k1j2
-21161c71%%mOJ9K6Kj1qLPkj2j8pQM%KjKPRlnlrj0j1kNMkJnpkJ3J6loPLmkLkj0j4j4RJ9J5
-21108c58J1Nj2j0kpnj1j6omMJ4J8J4Poj2ooj2j0rJ0J3NQQppKM%lj1j1OOj1j0jrjJ0J3PMj0
-21060d04j7kJ1J1QnrJQNKlj1%OJJMOJKj0j6j3lQnj5j2OJ6J7OJmj2j4j1ln%LM%KJ6Oknj0j4
-21009d53j6qnpNJ1PJNJ7J8NlrqpokKLMj1j6rkKQJ0J5J3lj7j8pNklj7j4J0J1OJ2K1RprKJ4
-20960d43J4qj0jKoj0qk3k5kK1K8J3kj0rLJ3QMkj2j1j4j2LJ4K0J9Qkqnrj3j1lJj2j4j3kJ7
-20916e12J0r%J3QnpnkJKRQ%nj3qLPJJmlJ1O%kjOPRJ1Rnk1k0j7r%rrNJ6J3npmLOOJ3PmLJ3
-20861d79Kj8k9j9qppkJ1J1NKKLj1j9j2%J2J1POR%mlJPRQOLqqjjQJ3Oj2k0k9k3nojJ6J7J0
-20812e47nj3qoMN%lj0j0LjmlmkOJ4Qlk%j1rnKONOlj3j3nORKJ7J2j1k6k3nQJ2J0Lrj7j3NR
-20761f32MPJ3J1jj3j5mRMkorkmj2kRMOJ0J4J%jnqqj2oKLQQPNorrj5j5LJ8J0Mkj8j0K1K6J6
-20710f03k%q%K2KjQRPlj4nlj1jJ9J6Kmonljj2j0nPJ2jj1j2jMJjnjpj6QJ9RMj1k1j5j4j3O
-20660f71J3ROJ1J5Mmj5j5lLnj0njMQlpmnJJ6Oqlrnmj0pO%oJ5K6J5%rk0j9j0ojlLJ7J6j2p
-20610f93PLljRJ2qk4j7lJ1NJJ1K5J6mnkjlpj4k3k2JJ6Nj4j3QJ6JrnJ3J8JkMPPNjj0k2k6j7
-20562g47j1j2LJ6J6J6MJKo%PJj6k4j7KJjJ3J3%j0qJMRRooOJ7J3jk3j8kjOOqrj3j9kJ3Lqm
-20513g90J2J8oj7j0jjLJ2Qklj5oRJjkLMmo%qpoj2%RPJLJ1K3QljLJ%mj0j0j5k0q%JJ3J6Lo
-20461h05rj5jJ5Pjjqj4LK0NKoj5nj%OQMoJJ2RKLpj8j7j8pNJ4Qlmj3rj2j5JK6K0MkmmJOKo
-20409h42j4j5j2JJ3K2J0j6j6%JKJ2J4nj8k2j7lMJ5J8J0nj5j4kkn%lj1OK3RKM%j0j4j4lPJ4
-20365h91J1j4j8%m%JkLJJPJ0kj2j8qJklM%j%LM%KPkmnj4k5j2J2J4J0klmj0j0omQJ6PPmrj1
-20313i71pkj6j9j2j4lNJ8J4OjmJ2J3j0j4j2j3k0j0PJ4K1J3krLJ1RMk0k2nJ2J9J3Omqmmrj9
-20269a034k5k0j2J0J5PkMRj1j3mM%mkm%LRJ6Mj3j5rMRJ3Nj3mJ3J0J2Pj2j9j0pj1j0j7j8K
-20225a133J3K4J0jj1j1j2j0J1J9qj1PQj3j6RJ4JoopooLLlLJ2Mj9k2j0RLKoj3rnj3j2QOmo
-20179a210%KJ1J5J2OJOLnMKpj5rpj1lNNkj0j0oRLkJok2k1kONKJ%jpj7p%lJljlOJmLrj1j2
-20125a316j3j1kRJnJNnj1nLNL%plnj2LPQNnj9k1kROolj0j5j6nOmpjnkoj3j0J%nj0mLOpk2
-20072a512j9j4j3JLLmjPJ4QKknpj7j6j3m%j0j7j0JLPJ0Moj2qMKlmj5j2ooj2j2j1j2j%qkJ0
-20024a715J0%j3qjmj0k6k9j1J0J3Mj0j7j9mKrj2LOlqj4rmj1j8qoj9j2j0j4j8k3pLpokqqo
-19979b058kJNmj8oj2k0j1j2j3j1nQKrrqj8j8k0j3J%j0rpj0j9l1j5noj1rj1j6j1j0k0j2Pn
-19936b460k4k4j5qj9k8k7j5rj7k6k7k2j0pj8k8k5j7j8k1l1j9qj1k0l1k9l2m0l2j3j4l0m2
-19901c217l8k8k8j5j8k0k0l7m7m0k3k1l4m5n3n6n7m5l8m5m1m3n7o8o2m1m3n9o3n2n2m7n8
-19868d611q7r8r0q2p6o9p6r0r7r3q2q8r9j08j07j04j11j06j00j06j16j14j06j12j20j33j40
-19841g321j37j40j47j38j27j18r6p5o2m4l0j6J6M9P6R8J17J42J59J94K49L02L67M37N09N97
-19815e139O87P34P39P27P02O50N94N48N25N33N49N71O10O46O67O66O40N85M89L95L17K36
-19793G671J64J01N2K8%l7m8o1p5r6j22j36j59j75j86j89j75j73j88j81j65j75j84j55j28
-19768E208j28j38j42j35j15j03r7q4q0q4r3j00r8r6r4p9p0p9p2o3o6o2n9o3p1o3n4n2n6o3
-19738B649n2n0m3l6m0l9m4m5n5n3l4k6l4n6m6l2k5j7k6m0l8k7j9j7j9j7j1j4k3k5k3k5k3
-19705A575k6l2k7j7j7l2m1l6j5kj7k8rlj8k0k0k1k0k8k5k1k5k6k4j8lK6%m6l0r%krj2j1r
-19667I02pj5k2j6KJ0j0k9l5k5j0jkk0k1pNPlj8j2j2j7j4j3mMj0mRJ5Jj4j6j8j8k9k4l%j3
-19626D93k3k3kLj0j3omnj3j8lJ6Rj4j8j4j5KJ5Ooqoj1nlj8k3j7LJ0MLMOJ4J1j3k6j4kj%%
-19581B65%jj0j4k3j4kjj2j8qKPnlnjMjrj1j0j3oKJJnj3j4j1olLMNnj1ooj3j7j3KPQkj5j1
-19532glmnqNK0J4J1jj4j4qjnmllj0j4j5qlnmKRnk7j3loj0rnmpOK4J6jKOPQKoj3j6qMJ2Oo
-19479a24j2qnOJ5Nrmlrkoj5j2mRJ4ok2j3kJ0RLMkmJ1J3KKQJj2j3KJ0OJ3J2koj0rj1j0j4j0
-19431b04Kpj1j3j3nKlj2JRJ0pk4j8JJrj6j2JPJ0NJ0OllqnJ0LLMnj2j8k0j8rL%qrlmlNMJm
-19380c88Llj2qJJlmkJ2K1J0oj2j9k1qQQLPJ0J0J2Nllj1j2krpKKnj0J0J7Nrk4k1pPJ4Qpj1
-19332d51okjJ0PM%pKJ6Rjk5k8JLlj0%J4J4Jk0j4lJNJ0J0Rqrrj4j3mkokNRLj0rj5k7nJ9J8
-19283e34jnJqj5plRJ0lj5j8lPJ8J2oonrj2nJ3NlrpmpLK0PolmlLlr%Mj%Jj7j5J0J5mj6j6j0
-19231f54MJ3OkpNJ6J0Kpj1j3j5mjmOKkqnPLorknjjJONMnrk%lpqMJ1lj1kOlj3KJj5qNNllL
-19174g25K4K6%j8j2oql%Jmllj3j9k6k2pNJ6J4Jj2mkj9j3KjkRJ0%mmj2oNQJ1J2%j1j8rJMJ
-19126h36KOJ0Jk0j3J1PnNJ1LPOj1j5rNJ0J3Pj1j5mMJqJ%Ljj5jJ1rj8lJjjJ0J1K%Jrrj4oq
-19076h93korojJ0K0J6Jj2j9j2JJ2R%mmlj1j0lnRJ7J0prqj4j8j2oJKpj1nRJ1nj5k2rJorj0
-19028a044o%LKJ0MNJ3Nj4j7lQJ3Jo%loj0j2rJ1K3J5Kj8k2j2%J5K4J6kj9k6j1PJ3QnqnjKN
-18982a054Pqrlj1j7j3j0j4JJ3RJ2Q%m%KRJk2j4MRPok4k9j1JKjKJjmomnrmKJ1MjKppnrlLm
-18929a209j1rMOrj2qm%OQPNKoj8j5%mJKNPPPOPJ0Lqk0JK7RlnkLrj4mJ3Onmj8l3k4j1JQkj2
-18876a318mNPjj6j3j4j0N%jJ7Qpj3j5rlLOrj9j2KJ3Rj4j4oj3k0j7lNjrnrKJ0JL%jKPok0k8
-18827a525k5KJ5J0J3Kol%qj6ojj1j9j8jOrk4j1PMoj4LJ3mj3mpj3nqk2nJ9Nj1j0kloj5j8j2
-18781a762j0nlJpj6rjJ3Nj2j8j4j4j6k2j9JK6J6mrk1k7k6j6OQjjQ%j8k0qMKmj1rn%%NJ4K
-18735a997k0j8j0j1k2k1j3j0j1j2j0pjjlk0k4pRkk2k0k1k2j2Lj7l1j7rnNmk0j0mk0k0j5q
-18695b480jpmok1k8k9j7Kpj6j6j8k1k4j3oj3l0k5j6j7j3j1j9k1j3j2j8k3k3l1l3j9j2k6l3
-18658c120k8l1k9k3k9l8k6k0j8j4j5rj0k5l4l3m0m6l5k1k1l4l8k8k8l5l0l1m8n9m8m7m3m2
-18624d176n3o4o7o3o8o1o0o0o2o0o8p4o5o8p2q1r0q9q3q5q8r4r5j01j01q7p8q1j01j18j03
-18593f616j08j24j13j19j42j53j37j26j34j36j44j48j35j14j01q1l0K5R1J93K93L87N00O26
-18569f546P27P99Q58Q89Q94Q52P71O55N23M00K84J68N2l9j22k00k41k38k57k76k66k63k71
-18546h47k84k70k46k37k13j71j43j22q1oO8J67K99M30N38O60P67Q49Q86Q92Q88Q53P89O82
-18522F148N45M14K84J70O8l1j15j77k18k32k31k37k50k57k40k12j95j67j50j71j81j82j74
-18499D209j58j39j30j23j26j14r8r4q5o5p7j09j04q6p4p4q0p8q4p6m7m8o2p1p0n2m6n0m1
-18470A748m0m6m2m6m5m0l8l6m1m2m0m5m4l0l0k9l5l3l1m0l4l0l8m1k4j7k3k5j8j9k1k6l4
-18437F25l3l2k5j6j6k2k7k4j2j4l0l9k8k1j3j0j1k4k2nj5k4k2j9rpj1k1k4k5l4l5k8k9k2
-18402a24j2k1k3k4k4j4Kkk1j6j7k7k9l4l3k2j0mnj4l4l9k8j3j3j1j5j4j6k6l1k9k5j3rk3
-18366h13m3l7l0l9l6k7j8j6l2k8k2k2l0l5k7j3k0l0m0l5l4l7m3o4n5l2l8m9m7m7l5l3m1m7
-18332a995n0o5o1n2n6m9m2l9l1l5n8p1n1m0n6p0p7r3j05j02r4q5q1p9r1p4l5K1R4J93L17
-18301c112M52N72O56P04P01O48N56M49L37K10Q1j9p8j08j32j57j50j27j15j18j26j26j26
-18278H72j13j03j02j04q2o6p6q9q9q3p3q0p7o1n8o9q2q7p2n3o5o6n3m8o2o3o1o9p5p2o7p0
-18246a518o7o9p4o3n8p1p9o5n9o9o7o5p2q9j08j04r5q7r3j00q3p3p3q2q8r3j08j14j13j17
-18216d016j23j23j24j31j38j56j71j61j41j20p3j6O7J89L49N00O37P37P90P91P36O97O76
-18193F76O49O40O65O92P14O96O27N20L87K41Q5k9j24j89k29k50k57k60k56k40k18k02j95
-18170D143j91j71j48j43j34j05j13j25j10r9j12j26j03r4j04r7q3q0q6p8p8p5o9p1q5r9r7
-18143A267p2o0p0o5n3o8p9p1o1m5m6o0n2m1m9n7o9p3o4n3n4o0n5n1n4n4o2p6q7o5n8o7o6
-18110g50p3q1p4p6r0j05j11j16j10j06j01q6n1kN7J48K92M48N97P40Q52R15R12Q18O60M86
-18084D993L32J90P1l4j04j28j57j85j88j84j84j67j43j39j25j21j13r5r8j02q6p1o5o2m8
-18059B987m8o4o5o4o4n5m6m2m8n2n1m4l9m3m5l5m4m5l6l3l7m0l2k1k1m2l6j7k0j7j5j1oj0
-18025A699j7k1j8j9k3j5klpkrj8k1k1j8l1l1j6ljj3j5j2j6k2j6nJ5J1Kqj0NNmrmj4j8Kkj2
-17983A263k6k4mj0k4k9k1ppj0nj8j9j0kPKj8k2pj5j0Lnj1j5k1j9qRJ4J7Mk5m0l6l1j7JRJ1
-17942H24mrj0j5oMP%j3j2mj3j6oKOK%j5k0j2pqj0j5pNkj1pknlOOqk5l3k3NJ6lj1KMpkkm%
-17892E39qj9l%qoR%j3j3k0j7jLLnj4j8j8j2j3pLNNnlMnj7qNQjLJ1RMpl4m0k8nJ6J5Mnj0p
-17843B76%j1j1jj3j7lkok1k2j0moj2rRK9K8J7J1J6K9L4K8J9J1J7J5QKkmjok2k6k1qNnk0j5
-17800B76j6oLOK%j1pNj1j7prJ%mrj2j7k0nJ3Noqkkok%j4j4jRJ1Lmj0k1k5nKj8k3nMj1j7r
-17751a4pKK0K1nj5j1j3j6rlj1k1j6j1j9rLRqj6lKj1k2j0kJ9L3L5M9N9M2K6L3L8L5K1K9M2
-17711B66M6K8J1J1Pjj0j5pqj4rj2rj1j8k0rj5k4j1j1j0rj0%pk2k7qORJ5Nj4pKj0k4l6j7m
-17669cmLKj1JRJj5k4j4lJlp%QNj1j7qNQj2j1pkrj4j1j2j1mLjlj1j5%J4J2j1j7ojNjj4k2j6
-17620b54jRQ%OK5N2O0M1K6K3K0J5J3K2L0Qj6k5j4KJj3j5j0jpj9j7pjk%Kkj9l7k8nJ1Qqj8
-17577a37mMoj1j5qMLKrj4KKjj1j3%lml%k0j5RQjpk1k9k4qloj6pPPKorj1lNqj7j3j0olj1r
-17526d47MRK3L6L9N0M3K4K4L6L4J9K5K0J8J1qj9k3k1j7k1j9ljj2j8j3j2j7oJ3%j7rnnMJ7
-17487b44K5K9K4K0K6M1M7K8J6K6M2M1K2K1J5Omlmj2j0qj0k8k5oRRnNlk9m1k5pM%j1j1j0j1
-17446e1ppKOQ%koJmj0jlj0j1qoj2pJ0Lj5j1qj8roNMrMnroj2ql%QRKoMJ3mj1onNKj0plok1
-17391b57j1jJ1J3J2J1j4j7qpqpnjlLJ5J3lqPJ0rj2JMQNopplLNjnJ%ppj0rlj0rPPmJNPJ0K
-17338b98nj9j7%jmKPNmq%PRjlL%LjqLQnjknjmmlL%JJoj7k0nm%QKNplMMM%qj3j8j0lrr%QM
-17278d35pnJ8K4Qppoj0j2pRJ1MJ0J2Jj2mJ4J0rk1k2j1jMRKpLPPMqk1j5onkKPOkplpj1rn%
-17227e12MJ2J8J6Oj0j0NJ0ROljkmRJ3%qk0j8j2lJ4Pmj2j5k3k4j1OPJ3QJMJjKqrLJ1%kjLj
-17178e26lL%ooj2qmnJ%k0k4j9JKoJ5J9J0nj6j4lQJ5J8J0jJOMqk7k4olj5j0jJ2%k6k7nJ3J2
-17131f80J3J1nj0%OJ3J0Rlj7pJ2J3Kmk1k4qplMLkonoj7kK7K4Mj2j1%%pkk%Jrnjqpj0j1ln
-17081g68LJ0Kroj0jNKNJ5J1JkNOnj2%j0j1k%nrmQLoqj4nJMLJ0J4J0Lj3l1k6rNNllrj2lMP
-17029h54Qnj0OK0J9J7jk2k5j6j0%mlQMjpj3j0kjNJ9J5%Rjk0k9j8qrLJj5KJ2J3OLOrk0j6q
-16982i61JKJQNOJ1qj1j1j5j0rjkrj7mPNlJ4L0QrkJ8Lk1j9j0mj0j3oKNRnj7j8j5rmLJ4J7J0
-16934a044J2rk3lJ5Lj3j5mm%J6J2MJ6K7L4K0jj2j5k1k4qNj3l2j4RJ3Kj%NOjj0j3j6pL%mj5
-16890a120k9l0j8nRJ2Plj2j5lJ2Rmj7j3kKJrj6NJ8J5J1J0j5k7j6KQlqj3nKlj4p%rjNqj0k1
-16844a328j0kKJ1oqJ1J0j2j3Jqj6j4k5k5rQJ1K1K4K0J0J3QOLjKJ4J1qnj0j5j2j9j8ppj0j0
-16802a412j7j8j0k1j9mL%m%%lmkLnj2j5j0mlkprj4j8oolJ0OJlj0rKoj6k2k2j7j6j3j2k2k2
-16756a793k3rOMrj1joj9j7J%pj5j9j4rj6k6k5k3mQLMrj1MJ1Oj3k2j8plLJrj5j1LJ1Lj2j5
-16711b123j4j3j4k6k8k9j8j3j8l5l0rj6k7k2j1pj8k9m0l1j3j1k4k3l0l2k6l0m3n4l6j4k7
-16677b934l8l7k4k0k2l2m0m0n5n4l4l0m8n9o1n4n3m9l9m8n9n0n4n9o2o1n8m6m1m6m3l6m3
-16644d429n3m8l5k7k2jK9N0P8R0J09J48J94K44L16L94M65N17N37N27M64L74K74J84J16N5
-16618E50j3o6q8r0j00j09r9j05j10j02r7r7p7o2o1o8q2q4o8o2n9m7l8m6n5n6m7m4n5n7n5
-16587a649n6n5o0o4p1p4n7m5n7o1n4o3o6o3p3o8o8p9r2q8p7p4o6n7o2p6q9r2q6r4r0p0o9
-16554c965q0p6o9p2o3n9o1o6p9q1q1p3o2n6l1oj1j7NM1N5P3J15J88K71L38L88M42M75M79
-16524b138M66M53M42M48M80N22N55N56N33M88M16L23K45J76J06M4qn2p2j00j42j58j58j61
-16500C264j62j51j53j45j31j14j01j12j20j10j06j18r8r4r1q1p1p0p8q5q7q6q8q8p5p4p1
-16473E04n6n2o0o3o9p3o0o3o7n8o4o8o7n7m5m5m8m6m1n3p1o4m6m1m5n7o1m8n5n3m5n0n9o1
-16439a407n8n0n7p2p2n6n3o3o7o9p6n9l6k4J6P1J50K27K90L71M40M66M81M93M56M01L37K68
-16411B248J99J38R4M1ol7p4r6j05j03q9r3r6j05j09j10j08r4q0o8o6q9r9q3o3n8o8o9o0o6
-16381F26p4o4m7m0m7n9n5m6m1k1oJJoj1j6k2l0k1k2l3l5m8o0n6m3l7l0l0l0k3k6l1l0l8l6
-16345e86l9l9k6k4k6m3m8n1m4l3m0m3m6n2m3l6l5l4m8n8m9m6m2m4n4n1n2n2n5o3o8n6m5m7
-16311b118m8n7n2n2p1q6q7p3o0p6q4p5p1p5q2q1q1p6p1p9q6q5j01r9r1q8r5j07j21j39j50
-16280d717j49j28r0m3L2J53K93M52O48Q18R14R20Q44O99N28L54K01P5k7j00j45j60j59j66
-16256A047j72j67j68j74j62j51j46j44j38j43j52j51j50j52j51j32j06p1nO9J70L13M66O25
-16232E5P66Q29Q06P07N67M05K42R9j2r8j43j68j90j98j91j85j92j83j70j68j59j43j30j18
-16208B028j22j36j38j29j12j03j15j18j26j32j25j13r1q4j02j09j09r6q5q5q8q4r6j08j06
-16183f84q9p2q6r6j00j06j21j26j17j09j06j22j45j39q6k1M5J35K57M08N63O94P87Q02P29
-16158B095O00M55K92J39L0l2p8j26j56j69j75j69j68j68j57j45j36j43j50j42j38j37j41
-16135A081j49j45j29j06p9m2kO0J61K87M30N94P35Q01P92O90N37L80K33J09J0o1j21j47j62
-16110E757j89j86j68j58j49j52j45j25j11r3r1j06j05q4o5o8p2q3q9p6n6n4n4m6m3m4n7o3
-16082C025m8l4l9l7k5k6l8l8l3k2l3m2k8l2l6k4k1l3k5j0k4l2k2k4l2l0j6j3nj2l6l2j5j2
-16048B096j6j6j3k0k6k0j4j4j7k0j3qj4k1k2l3l2j6jJ1nk4l0l0l1j1lj3j0lNK%lrj6j6j2
-16010A562pj4k0rMnj9j9j8j4rJjoJrj4j1opk6k2nknnqpmpj4j0rrjmj0nrj5j8j9j4jKj1j3
-15963A129rokqj3j1j3rnK%pkOJmqj4j4j1pJOpo%lRJoljjlQRkj2k4k7j7oonPkj7j5NJ6Lj0
-15911H87j5j5njrj5j3qMK0Qlnk0k6k0k4j6JJKJ4J6PKpJOmj7j1nj8k4j0mnmKRRNqk3k4JLj2
-15863F27lJ2Loopj1JMkj1j7j7j0%kKNpoRMmlJnj0j4k0j0KmrmjNpj5mnnoqJKnmmplJJ4K0M
-15809D55j2j9j2j0j3j0jNnj2oqk2k5k1j8%K0K1K0L4M1M4M9M7K8Rrj7j5qjlklj4j2j8j8j7
-15769D42j2pnj3j2j3q%j0lNklnmmLMJ3K9M0L3K2J2NJ4J7J5J2kj5k1j7j1j9prj9j5kOn%Jj
-15724D29lqKkj2JRLJ0Rj3k4k9j8nro%j2j0JJ6Mrj9j4MLjj2j4qlj9l1j9oqj6rK1K5J7J7J5
-15679B47L4M2L3L1J9QRJQKj5j8lJj3k7rmqkJMjj0j7k4pjj1lj0k4j1KKKJ4L4M8N6M8L6L3L5
-15635E32J5Jmpj1j7rJ%qnmrkqj7rNlj3r%J3J3lrpopoKNkj2poj4qoj1j9j7kJ3jj3kOJkORl
-15582C24j0j6qMOLrj1j3j4lOkKjpolj4j5qPJ6J8J4j1j0%j%jj0nJjKnj3j7QJ1PLj0JJ7RJ%
-15533B36rKkl%PJ1Ko%MJjkkOPoj6k3k3j8j0nqmjknnnpjQJ5K3Qlj2JJpoklmooqrj7j2lLNk
-15477G6Ljj3j9oJ0QMlPK0J7Lrq%kj3j8j0jKRJ8Qj0kmj5nOK0K6PnJJ5PJJ2J6J0Jj4qKlJQR
-15427A58%nnj2j3NJ0NMjKjj0pjj0j0j3qj3j8oRRJ0J1lkPjj2j9j1JKj0j6rJKkJPLJLoj4j3
-15378@j4qkOKKQROkjlRK4Rj3q%pm%JjlqmjL%pmJ0%m%K%kkkj2j0QQJnoqjkj9j0NMLLLjmMQ
-15317d0KojLpoL%qj0rrjm%RRK0J4oj4pj4k1j9j4MLjJjnj5qPJ6J6J6J5J4J6RLJ0J4KpMJ0K
-15267a1%M%j4k1j0LLLlp%J2J0qj0Onrn%lj6j0jj2qkQJ6J7J1Jj6k7k3LJ1OjLJj5k0j0MJ6J2
-15219a17Km%KLJqoOKOJ3%QJ5Klq%OLQQNOJ0Oqroj5j4mJPKQNj0j4JJ0OJ%nj0KPnj3plll%p
-15162a20onnKJ2Kj1kok0k1j1QNqnRNll%LMMNMLj5j8oj%j4oKJMK3K0MKLj1j6kJ2K8K0J7J8
-15112i5JoOMpj0JJ5Lk2k9k0j2q%j1mJ7K1J1%qqMPKqj0j3oKjj0pnNJ3MkKOJ0Lnj1j3%nj3l
-15062b15L%lqKJ5PnjOOoj6j6j0RK1J6J1MRJ1Olj5j1Kmj8k0oOlj1rL%nLMMMOopNKj3%J2mr
-15010b47LOJ0PmLJ0Npj8j0lR%mnj2qQPKLJ1J3kj7k6j7ol%MJ1mj0J3J8jj1qjMnkKnQK3K3Q
-14960b25qj8oKqj9k1k0mOnj0n%OJ8J9MnRJ8opMJ1PnKJ2Ojnj3k6k4j3qj1j5LRQJ2K0K0Jrm
-14912c04Llqj8j2nKOMKMR%oPNqpL%j1lMLPPppRQj1j7JJ1J1J0qk0pkN%jnkkqmk0j9n%J3K2
-14858c74J7J5J4Mpj3pJlrjMoj0j3qLJ1JoK%j2LK0NJPOnj5j3k1j6L%kjL%nKKJ2J2%qj1kJK
-14807d17JKNJ1KKNkmkkKoj5j0j3rMJ2nj0NJ1LjOjjMJ5J4J1Lj3j3omqoMJ2J0qj9oLJ4K3J4
-14758c83mj0oj7k4j2MJ2moMLMLjqjOnj4j2omlkmkKmJjNJ3J8Q%mj0j3oLJ8K2J2%j3mqk2rP
-14707d77J2Rjj4k1j5nJ4K5J4JjJ0J8Mj7j1j4j8%lrnlkKJ2J0M%nj0lOkrnJ0J3pj4j1jJjJO
-14660e12Kqj2jPJ2J0LjJpnLJpmqj3JMkJMKQKj1kPJ4Oj7mJ9Kj9j5m%J1J6Prj3qj4j9j7j7l
-14610f09J7K1Mj0pKONQJ6Pj0rj5j9k0oJ4J2LPQMMKqj1oLkkJ6J7nj2kj1oLNMKmNJ3Kj0j2L
-14561e83PJnmjqqNJ0RKj2j4j6j6kPlpqOkj1omMQRJ1QMlrj4j7qNJ9K0J2Okj3j9k0mQJ1Q%K
-14510f37mj1oLpKJ5Jj5nKjjNJ4NpmnJNoJRNNqk6j3J5J3jnrmJJk%%%pprnJ0Nj1jMNkMLjjm
-14453f91j2mNkpRJJJ8J8Rnoj0j6k3nJ3J4J3QJj2j4nllkloklj3NK5RJkj0po%MKj0mjj5j2%
-14403g58J3Oj0%J5J4Npj4j6j8rlNJ2%jj%J4J6J0Jj5j9j5OKNJ1qj1lPNqpLLjnpJnj1jJ1J3
-14355g75%omJ1J0J0RLJj0j9j2KNmlKMoqmj1j1olMJ1J2J3L%QOJpqJOJ2Qj0j9pkj6j9jRJ0L
-14305h07j5j9KK0K8Rorqj8qkj4j1QJ0kLPlj3KJ3Nj2j8j3oMlk1j9J2K2J6J4PokLLmm%nj0j7
-14258h87j3jjrj1jJ2K0J7MOJ1OPlrj1rj0j3j0mkqJJ2Oj0qjKPk%JmJ3J4mj2j1kMJj2k7j9j2
-14210i82oJ7K8K2ON%oNJrj5j7j8pKkj4j2lPQRJ2J6kk2j2J3J9Ojlrj1j5JOMLLlj5j2nnNJ6
-14162i92Pj0j4rjlpKmkPllJkLMkoljjKjjRJ3KmOKonmjj1ooqq%PJ1Oj%jrqjj0k0j3OPj8j4
-14105a124J0K3Lk1qJ0QjqmoKRnj4j6j5rRJ9J5QLrj7j5j4j2j2rnRJ7PjplNLKjrk0k1KJ2ok1
-14057a237j3Npj3j3qOK4K1J2QLjopoj6k2j8KOnjK%n%kmjkkmj2lJ5K0J1mj8oOj4k6k5j4MP
-14009a363PKrj4nkkj1j4%J2ORR%pjKjjj4j8j2lQKqqj1qMJ3J3QPMJoj8j4Kpj3pJ0Jon%Okn
-13957a469O%j3k6k7qPNJKok8k5j3%Mjqj0mK%mokROqj7qQKpj1pJ4J0n%PJ1Lqj3j7j0j0j5k4
-13908a713j4orj3j3RJ4mj7j7KJ7RKLjjoj8k2kJ0nk1k6j4jLJnorKJ6jj4qrj0j0j7k4j3mrm
-13862a978O%j4k2j8j7opk0jJ2J1pk9k2opj2j3j2qMJ3J0Mkpj5k0k3j1Lmj6j3k0j9o%jj3k8
-13820b334l8l7j8Kjnj7k8j7o%pj4j2j9k4l3k1mj1k4k1npj7k3k5k1k5k6k1k1l0k6k4k9k6q
-13782c023mj2j2k3k9l2m6m7l6j8k0k6l0k2j7k4k2j9j8k4m2l8k8l8n0m9l3l0m7n8o1n2l8l6
-13748d104m0m3m3m0m1m0k2kLK0L8O0Q8J07J31J45J50J61J63J49J33J23J30J29J31J37J30
-13721b247J19J10Q9P2L6Jj8l1m6o2o7p1p6o3n1n4n7n0n8o5o8p7r8r2o8o6o3m2l2l2k9l0j9
-13688c305oJ2L2N1P7J20J54J95K42L00L43L71L78L78L63L14K60K09J57J02N9K0rk8n1q1j01
-13661E56j01r8j04j05j01r9r9r6r7j10j05r2q0q4q9q6r2r1q2o3n7p6p5p1o8p1o8o1o3n8n5
-13630b041o0n8n6o6n4m3m4m1m5o0o7n8n6n2n6p1q2q4o6m3n3o3n8n3m6m2j8J8N8R7J42J87
-13598c034K44L10L59M02M19M10L98L76L26K64K09J64J09N4J8pl8o1p6r2j00r8q3q0q8r5j05
-13571A05j03j05j04q8q8r8j02j00r3q9r2q9p9p6o6m7l3j2L2P8J21J78K27K73L22L60L87M00
-13543A019M04M07L87L40K84K38K06J78J44R8M6J7Rj0l8n8o3p0q2q5r3j01q8r3j08j09r6q7
-13515B596q6p9p5o9n6m8o2p4o7n0k8m1m2l1k8k6k1j3j7k7l5l7m7n0l6l2l6l9m0l5l5l7k7
-13482A170k1k4k8k9k7k5k3k6l7m0l5k3j0rrj0k0k4j2jrk4k7j5kj6k6k0k0k3k6k8k7k0k9k7
-13446C98kLj1k0rpkpj8k0j4j3k2k8k3k1j8j7j2nj0k0l0k4k2rqk4k5j1rk%oj6j4rj1j0j2k6
-13405a66j8mNJj2j5nM%j0j8j0j4j1KMnj0j6k3j1j5k7j5pmlj4j7NRkoj3l0k6j5oLOj0l4k2
-13362e75pj4k0j2rj1j0PQ%oj7j8k0j7j3k0j8nLQLqpJ3Qj3j7j3j2j0l%mplR%pj5j8j2j1j4
-13318i07pKpk5k2j0PJ7J3qj5j5j9j6onj8l3k5j5j5j3j5rqj9j7mKJj6k6j6j3j4pKMkjJ7Qm
-13275a279k0k3k0qkjpj2pmoj2j5k3j9lmqrJRJ3J0J2Jj8k5l1k6pRLj8pJ6K4K1J3MRJ1P%j4
-13231a465pMoj5j5j0krl0m1m3l4k2j0mnj5j9rpj8k6k1k0j1NOok3l6m3l3j0MQj2l1l6k1j2
-13191b100k0k4l0j1mj5k0k7k2j6j2j0k0m3n9m2k0j4k4l1l4m7l9l0l2m0l6l3l6k7k1k5l9l9
-13157c042l2k9j4j7l4m3n1n7m9m6l5k9l9m9n4o0n9m6l7m7m2l3l8l9k9k7k1l2m7n3p2p0m6
-13124d418m0m7o0o6n7o2o3m2kJ5QK0L8O9Q9J05J27J34J28J29J27J27J15R5P6M4J8J3Lqj3
-13093c398k3k1LK7M2O1Q7J11J38J69J77J78J65J42J27R9P1M2J3j0l4n3o3p0p6q0p5o6l8k9
-13063b384k3kLNJ7K9L5L4J7j4k8l0l7m3m3m5n0m6l2j8jJ8M6N9O6R3J15J10J13J21J06Q3O8
-13030a658M4J6j0m0o3p2q2j03j24j27j40j62j69j58j52j40j36j55j69j49j34j46j43j23j05
-13005d400r6o9m6l3j0QJ1%PL1K8K3J9%lMMKJ4K1K7M3O2Q1J07J47K05K63L19L66M01M35M64
-12972a565M62M36M17L96L60L26L06L10L10K85K68K72K93K86K43K16K12J97J76J70J82J76
-12950D734J67J84K08K32K39K38K36K15K00J81J52J32J03O0J6j7n6r5j25j49j65j63j61j62
-12926F204j55j40j29j16j13j22j23j06q8q9q3p5r4j01q6p4q0j01j11j00q7r5j10j13j04j01
-12900C508j08j03r9r9q6q7r7r4r5r2r3r5q6q7q2p2q5r2q3q1r0r3r7r9j03q9p9q1r3j03q6
-12869F79q5j01r7p9q5q5p3p4p1o5n0l8m0m0k7J6N9J03J47K00K55L02L32L43L45L32L09K73
-12841B685K28J82J25Q4O7N3K5j1l6m2k2J0M2O5R1J29J63J80K03K19K19K12K05J78J30Q5N7
-12814E526L4J8j4m1n5p5p9p6p1q3r5p9o7q0q8q8p4o8p1q6q9o0l6m6n9n9n2l9m5n0m3m2m1
-12781C627m9n2n6n2l3k9m2m8l6j9k0j9l0l5k3k1l0l3j6k1l3l6l8m6m3k3kQkj7k2k7k3j7j8
-12746B624k5k8k8j7j2j5j5j4j6lnk1j5j8j1j0k6k5k1k2k0k5j9pJrk1k7j1%pj1MOlj0j6k1
-12708B081k3j3rj9j8j0k0k5k7j6jlorj2pkqroj7k2jpk0j2j4j0jrj9j8j7pnpjMJ2J2Lmnnk
-12663A666ok5l4k6k1k1j5mMJ7J5jkmj8j2%qj0j2oOJoj6oMJlpqj1lmrknj6j9j3ojkLNlj1n
-12615A341Loj2lMlj5j8ookjojpk0j0kKJ3J0kj4k4j3knj3j6mNOmk2j9KJ5Nj3lKj7k4j3j0%
-12569A072QNPjRK0QLjnj0j2LJ6Rjnj3j6pkNjprrLNjk1k1qomMN%pj2o%j3j8j1pJ2J5qk9k4
-12519I14mKojjpJJ4Qoojnlkj5k1qpJJ7K3J1J4Qpj3j5j0Jmj7k1qkmrqMRNpj4k0k0j4oLOJ1
-12469G60J5J7J2OPMlpj3omrnOMkLjj0q%rmNqqMMmj7j4NMj3j4j0qRK8K3Pj2j2nj0j6j2Mkk3
-12419F58k2jJ1JRJr%J4J1qk0k3qJ1LrlKQok0j1lJJ3J5RkKkjrk4mQlKOKlkqnkn%mjlnmj4n
-12365E38RRPj4k2kKqj0jPlqRJ3Onj0qlMpj0kPQjrnpNPKpmNj2k1lJ3J6Qjqlpoo%J0J2nj4k
-12311D63LjKopJOKkkqnNJ3kk0j4oJJ2QLJ1NjJJrj8j5j2rrjjkKNRljj2j8mLmkJ1Qj1pKknM
-12256C62RP%oqj2j0LJj7j9lJ0J0OJ4J4jnj5j3JOlkJ2RJ0J8J1mjjj8k1pkpj3j8k0j3oMMRR
-12209B84KMMJ2Nj0j1rjKlPNMlomk1j9nJ7K2J1Mrj0mrqqqlmNJ7J3Jj6j3l%J3J1QJjJ0Olp%
-12158B70J9J9J0Qj1k3k0j5KKlRJ0MLqj4rjK%MJ2J0Lrj3j1lj0oOPj0j9rLQ%mJ6Oj5j4j3j3
-12112A80j3nkJJ2K2J0JJ1MOQMrk9k5qLQknlrk0k2nJ5J7J3J3J1PKKRNkj0j0qj9k0rj0qnMJ5
-12064A25J5QJ4J0Njpk0k6pnjMJlqLJ0NQPMMKlJKmOPlrKJ6K1Oj3rnkMkj0j4mRJ0Oj4j9JRQ
-12011A44Onj7mmj4%RPnqomjKnnpjQJ4J2%j5j3pJJ1pk2j3j0kQLlKK2K4Lk0k1LJ1%%J9L0K7
-11962A47K3LpnmMKmNJ4K3J5JOkj7k0j3KJ3R%pmj2j5j5pP%pPLoPO%oj4j6j0MOPPj7k5oJ1J1
-11912A04Qlj4k2k7j2J2J2jOK7K1jj1j1j1kRJ6K4K0J3J1Olqlj1j9j6kJ4J1PJ1PKLKnlJmk0
-11868A38k0jJ5J4Mpj7j2KJ4J1rj6j0OMmnrpJ1J8KMPj5l2k9j2qKJ2J2%qJLokPOMKjlMK0J0
-11820A00j3kOj0j7j8%Rlo%mJJ2J6J8J0j3k1j0kKQNnMJ2lj5j4mkKQNj0j3MNJj0j0qkMRK2J4
-11772F2nrj1j6j4j4plj0lK0K3jnj3j4mJ3K0J2jj2jNNKj%PRKmkmj4j6k1oNJlj0oJ%KJ3MjK
-11722b3lj0%%kMNMnpj6k4nJ2NmoMJ1plK4J3rj6k3k4j5MK5J7JPRPN%Lpj2j%j1rj1j0QJ4J1
-11673g0Pnj5j1KJ1Oj1j2mQPQJ3qj6pMJ5J9J0Qlonm%qj0jpj8j2KMoJJ4Qrj9oJ7OnjJ0Mpj1
-11623a13j3mJ2J4%jkMJ3Mk1j8mkMLmq%mj1J0K1Pkqj1j0j0MRkkJ5Rj3j3KJ1J1Lj0j3j0njl
-11576a62lmj1kMj0nmrKJ7J3kpnKJ0J0NjrorPJ2KonOK%PM%j2j1PMj2k7j5J0J6Mrj2%K1RkJ
-11525a85pj7j6mJ4QqMJ4Qrk3j6RJ7%%Loj5lPJ0Jlmj1NJ8J3jkMqj0KJ0Ppk1oKllmnlJ4J4P
-11475b09J0J0Onj4jJ0J0rk6pQMpj6rqj6j4nlLKNJ7J9J7J4QNkj6j5qlj0j4j4rNRMOJ1QLNL
-11427b38jJ%k0k2RJ4LqlLKooKRRRKpjpplPJj2j1koj1rj1LJ3J8K4QpLJ0%k1k5k2j1k%MJ5N
-11376c05oJOJJnnop%Ojj3kJ1J0j4j0J1Rj8j3o%OKMlmj1j5jjJjj1MJ3J2Mlkmj1j1jJ3J6lj2
-11326c74j1pj0qQOj2j2MJ3RPRlj3j2nJNjj5j1%lkNLlj3j6lNLMQJ1ROj6k3nRJ1kj0j1pj%o
-11276d79o%j4j9j2J1K3lj3ook2j8j2j1j0o%QJ3pj5j5k0pjrk6l2k6j7PK4K6M4P7Q6P4O0N2
-11236c07L5J4Koj9k7k5k6j7jJJkj5q%pk1l1j6mkj1j8k4j4oOJ1qk2k1j4j6nJ9J7j0k5k2k5
-11195f69k8l3k6j1Jprj1j2j0j6j8pJ2ok4l4l4j8j2j6k1k5k7k2MM8R9J61K16K54K49J98J30
-11161B76P2L2J1j3k9l8m4n4n8m1l4l7m7m1j8j2qmnk3k1j5k0j9j2knk6l2k0j3j2j2j8j6pK
-11124c63Mj5k4k6k9k5k4k1nrk4l1k8mOMkk4l9l5k0j5k3j8j4j9k8k0pJ3P4J46K09K59K68K33
-11088C24J67J15O4J2k8n0n0m6n0n1n4n4k9j8j6j0moj0j9l0l1l1k9l2l0j8rj0j2j5j5j3j7
-11054a05j2J2J0qj2j2j6%R%j4j7k5j4KJkmqk6k6njlllkoj3j5j3qLLJ1L5M4N7P6P7O5N2K2
-11011A06KMpj6l%j1k4k5qKknrj5j5j3j4pJ0N%lj0j8j5nj1qLjk%j3j9j6kRJ1J5Lrj0qojLk
-10963a60j9k0rqj2j3mJ4J2J0OjON%Jrqpj1nmlK%qj5qPOrKPQLrqNK3Rj7j4mNMklolpnLjnN
-10908b74KK0K1Mjnmjmk%qj5j0JJ0J2QLlj4k6j5mkL%NJ5J8QjkorjKrrj1j4nKoj0qLN%JNNm
-10855c30KJ1KKJ2Noj1j1K%j2j1KPnj0KJ2J4Pkrj4oKJ5Jj1njmJ0J3NPj2j1mj6oOmnNJ5Opj2
-10806c60pJoj1n%kKMmnLRJ0J2Ooj1j4rJ%MLkj0k1j3rJJ1Mpj1lKMNLJ5K9J6JkLJkooj5j8p
-10754d22lLOR%pkj2j6lJ2K2J7KjJ5J1j0roqnML%%oj3lL%ljJojJ3J9J3Jj5j3mj4nRNkknOJ7
-10702d06%r%QJ1Plj0j8j3okQK4QrJJkqk1j6PJ6ok0j6kKkpj9j0PJ3NKKnjJ4J5joLJ2J3Mqo
-10652d49ROLOkrnqj8l2k6j0OK3J7ONNjj0k0j3NJ4J2noJ0J2OJ0JKkjjpLJnKJ0jj5k0j4J3K5
-10604d68Nj4j2kJMkj1%P%j2kQJ5J1lnmoj1oplLQjmJ1J9QLLrj5kMKmj2nJNjnj3pj1j4%Jmq
-10551e64lJJ6K2J1J1J7Nj0j6j7oJ1J5QJNpk3j8j2j7lLlNJ2N%ljmOJ5Olkj1k5j8j0jJ3K6K0
-10506e43NLPmmoj1qj1oppJ1J8J4Kj1j9j3LNJ5K4J0j5k7k0j0PJ9JkNJ3MPok7j0J0J8J4kj5
-10462e69j8mLKjjKMJjJLKkormMNMJRJ1Mmj0j3qrj7j5rnKJ0J4J2NKMljJMj1j8mlMQOJ6K5J8
-10408e58J1%j6j8j6qoj3pMKLMJ0jj0mJMLJ1J4J3jj0nlPRPPmrpklKNJqq%Kj3nRnj4j1kj%j
-10355f40j1rRRLlqPJ0j%MolOkQJ6J7J1jj1rNP%kLKJ4K1Rpj9l2k7OJ6%KK0J7Jj2k9l2k0j4
-10307f75j3jJ0J1J0MqjROj4j5J2L1K0Mjj1k5j7kJ0J2mk1qJ5K4Qnj0roPJ7RLj3mJ3J0pj9j0
-10263f54npLPlj3okKORJ1ok2k1kOJ2LJOJmPJ6Rjj4j6opo%RJ1kkJrj4jRLLJj3j7lRpj3LJk
-10209g29MRJ3Mj0j1%J4J2Njrj6k1j7oJ%J7J9J4nj6%J4Kj0JKkKnj1j1pjQJ8K0ljQQ%kLKpj7
-10160g18j9j8pNJ6J6Lj1j8qPQJ3J6MKNpj3porqLJJQOprQJ4mk1qOKmqmJ1Moj0%PK%NJ0M%R
-10107g34NklmMK0J3j3k2k0oPJ2J0Krj0pj0qkl%J1J0Qkj0jJJLoqJ0%j5j3lKjPNONJ0Jj4j0
-10058g83kPJjkoQRmnrj1qPJ7J5Jq%qj9j4qNJ4Kj3%OMJ7J0Kmj9k3oNmpJnmJ2K6J6J4J0ork
-10007g81kj3k2j6jKoqkJ0K0J8J1j5k9j9mPQNMKJJnjqk%MJ7Mnnj1j5n%mMJ0Kj%%lnM%lJ1J5
-9955h31PQjnQPnl%j0j5mO%j3j3l%KJ4K3K3J5ok0k3j9klj6qJ0LkJ4J4Jj2rmJRPlj2rOJ0RJ2
-9905h42NJj0k4j0Njj0RLrj5qkkMMqj2NK7K4Nnj0jjjnJ1J8Jlrj3oPKj6k0oK%QJ2NKJrqMRK
-9852h90Jmj0qlj6j3j0lJ2K7J6j5rJ2QKlrkRQLKoj3j2kOPLkqj1KQJ0J0j0k6j9j2pROnojkK
-9802i74J1J0PPKj3j5KJ8Kj0moj0jNj%J1NmQJ9OKKpqOJ4J4J0J0jj0j2j2j2j4j5j1LNJRRlK
-9754i43J1Jj0rkpoNllrj6qRJ5QNRJ2QKj1k5j8j%j1j0lKJ%oj4j1J4K0N%lj1LJ1jpJQJ8Kj1
-9704i89%NP%pq%QLonmjOQJnMMoj1qkNJJJJLQLj5l4j9RRJk%OMkj2j1JJ5Lj2j1p%K%MNKKMm
-9645a045jJ0K3K3Kj2j1j2k0j8nMOJ1jrlQP%Pnj8OJ6QNLNj5l2j6jpmRJ3J6J1oKKrj3j6pMN
-9597a080J3J6QNMJLj7k3j0kJ2J1NJLnj4pKNLqj2onkjmJ0J1LkMPrj4lMOOqj0j2oJ1MKPPOr
-9545a089j3%Rpj9j1QPLORONkj1lJlRJ3mj3k2j2%kj6k6nK7K6J4J6K1J4lknj4j8k6j8rlJ6J0
-9499a136j1j1JQJ1J4Mrj3jJ3Oj%j3j8j3lLNPQOjkLOPJ0Onj3j2oNJ1J0KnlMjllmn%RJ2Kj2
-9448a131j5j5nPMkJqj6k0j6RJ8J2J3Okpj3rMKqnj0j1%nmJ0J5J2LMNlj3j4k0j1J0J7MpkJM
-9401a211J5Qj1lKNkk1j1J2K1Jj4qkqoQQpj8j0JKjOQQLmJJ4J7Qlj9qkoqrmPJ3kk1j8KQLKk
-9349a256%J2Olj3j2j2nMQPLJ4J7J1Lopj1k0oJ2J6Pj6j1nj1j7j9rLOLjOPjnlOJ4K2Qljpj5
-9301a280JJ2kk4k6kL%NJ4Pqrj3q%lqkPJ2J2mJJJ2J2jjmoj4rjrj8j5lPJ5J3Ko%J0J7Oj9j5
-9252a341lpj8j9lJ6K7K0Nnj2j6JJ8J7JOJ4jj6k0j0JJkloj1j1rmmmORpj2pNJ1KLjlLJ1J3J8
-9204a347J0mj8j2jprnQJ1JppkpoplPQJ0MNJ0%j1j0RJ4nj8j0NN%nMRlnkqj8qkoj0LJ0QJ%M
-9151a417kj6j6j1mRJ1kj2j1pQNnLLplpmJ0QNKQKj5j4NJ0%j4kKnNJ5J7J2Lnqj6j9j8rokLO
-9101a505J7OJknpmNjrNKonNJ2MqqJ3QonjKKpmjkOJ5J6Oj2k1j7j3j0LJ4Nj1r%Olj3j6PJ9L
-9049a529rrmmpnkrnJ0J0J2K6K0LmJMKoj0j3%QKmoj2k8k0KRJ1KpnmrrNJ1kj5%Mj3pJNMjRR
-8996a588Nj7j7RK9J4moj5j0KjPorl%Kj3j4%JJ2J0MPMlk1j6LPJ3Ojpj0j7nJ2J3jj3KNqnMM
-8947a635jmLQMLmpJ1K0lj8k0k5j6JJ5Qrj1lMNMnqJ0J7%omoknoj4j4j4j3JJ3J3jj0NOnj1j2
-8898a741lRRLLjlrj5lPRJk%j2rLkj3j0k%J1K2K1j0j3M%q%LNJ3Lj0okkpj1j0pmrJQRJ4Pkr
-8845a770kPNqj5j2j2rnrj3MJ7K1J3Olj6j4kNJ3Kj5k2pmjKpkMkKPRJ2J9MmklmlLkj4j3okl
-8794a851%NQMKMj0j7pj1j0oj1j6j0jJ6J9NmRJ5QKmrqj1kMJMnkKmnj1j1j0qrrPROjlOQN%%
-8741a917LlnKKRKJkpmnokJj1j2KO%nj7k2kJ5Qqj0nMJ8J5J3%j4k2k1oRJ8Mk2k1j1j%%Mj5k4
-8691b064j2PPPK0Rkj1j8j3RK3K2K1%j1j4j3olj6k7j1jkKJ7J8kj2rKkj8qJ8K0j0j4rolNOM
-8646b100ppQJ3Qlj7j5rLNK%%Lj3k2qRQj2nPJ0J1NloMKqk2k4j5l%oqQRLMLjlMkrjnNR%j5j4
-8591b220MJ3PNNqrKjkLpk%j7j6RJ1oj5rlJppMJ2MolJjl%j4j6jKJ1J0nj3j3j5kK0K2J1jk3
-8541b288k7j6JJ1OPJ2kj5j8pj4j9JK1RkKLpj3j4pnpnjMKOOj0k3j3qjLNJ3K5J1j0k5k9k1p
-8495b466j1pJ0RplJ5QmojJRj4l1j7j2kOLMlpkMkookJ1J0j2j7qm%Nnj4j8rkJj0j3j0j1qNl
-8445b652kOQLoj7j6qj2jRJ0PNQJ0J9J8PLRJ9J8%pJ1K5K4J7jJ3J7r%PJoQQj2j7nMM%j0j7r
-8397b509MJ1Oj3j9j8nPJK%roj5j2J%Jj1j9qJljJ7Nk0j5j0nKMjn%MJJ0Kj3k4j9qj2rkPmk2
-8348b731k3j5j4kJ4J7Qmk2k4jLKMJ1J0Ook0k7j7j9pPK0K2Qj1k0q%lNQNPQjj3j9j7rlMJ4M
-8302b849rk8l6j6KQqj2pLrj0OQMRJ0qk3k5j8okOPPLkl%mpkj2j6mPRKmqj1j5j3j1j1j2j0k
-8253c122qllrj0j8j3qj6k4k4%J7J2mKJ9K1L0K3J0PJj4k1qJMLlnj5k6j2Lrk1j5pRQppmjmr
-8206c280j6j9j7MLq%OMkqojlrnqopprj6j0NJ7J7Lpj2j4mKPllKj0j2JLqKJ3Prj8j7j1lj3k3
-8155c508j3%PjKjj0j3k1k0pPN%Moj3j4j5j9j4oLjj5j2mJkqpmlj7k3j6lqmmj0j4j0%lk0l2
-8108c872k7JJ3QQpj7j4pj0nJ5J1oqj3nj2l2j7Kkk1j9j4rKJ2J1Korqj4j3qj8j3j3j2rk0j0
-8065d185pj5qMrk6k5j3L%mmjjKmnJnk1k0j8k3j9k1j9pJP%j6l1l3k2j1j4j4kj5k2rj4l3k4
-8021d702j4k0j6%NOjqrkj3k1mJnmqj8k2j5j8j6pj4k4k7qlpj7k1j5j4k3l2k0oj0j8j1ok1k5
-7978e233j8j1oqpj4l2l0k1k7l0k8k4j7j2k3k4j2kj1k4k5k3j9qlrj2j8k0j6j1omj7k8k7j3
-7940e873mk2l0l2l2m4n1l8j7pj5k4k5j2qj5j9j6j0j6k7l2l1k1nj6m1m1k5j3j6k8k4k0k8l6
-7904f714m0m7m4l7k7k5j9k6l5l1l0m2l6l4m4n9n5l7l1m7o3m9m3m3m2l9l6l3m2m9m4n6o0n0
-7870h109l0l8n7n1m9m8m4m8o4o9o2n9m8m4n8o4n9n4n9p3p7p4p7p7p0o2o7p4p6p7p8p9p9p8
-7836a0232r3j13j18j13r5q1q8q8r5j09j03j02j09j18j39j57j45j24j30j51j58j57j62j62
-7812a3142j68j82j94k00j89j95k14k17k18k32k42k55k68k74k76k70k74k70k91l09l19l25
-7790a8524l20l30l48l47l55l66l71l82l88m02m21m27m36m51m58m53m47m63m82m85m95n15
-7768b7666n39n68n90n88n71n45m96m17k91q9K06N97J089J668K289K886L354L632L683L535
-7748i421L253K927K673K544K537K649K866L134L340L389L229K850K303J682J071N04K5l54
-7730C1201o45q22r17r74j000j008r91r52q95q36p77p35p01o67o33n87n52n29n14m91m72m47
-7708A5056m13m05l99l74l51l33l16l07k97k89k88k82k76k58k35k20k20k14k16k16k06k00
-7686H741j88j72j65j59j48j44j49j52j49j40j31j32j23j06j12j21j23j24j37j38j28j13j01
-7663E586j01r7q8j10j22r8q1p1p2q3q2p8p8q4p3p1p4p2q1q9q2p8p7p4o9n6n4o1o1o6o6n2
-7631C085m7m7m6m7n0n5n1n1n6m6m6m4l3l3l9l7m8n8o1m1l1k4j9m1n9n4n0n2n6m4k5k1j4j3
-7597A646l7m1k9l5n4m8l2l1m9o0m5k4k7l8l2l0l3l2k7k1l1m3l8l6l3k0k5k5j6j4k2l3l6k6
-7563E23m2m6k9j8k3k4qpj5k3l7k5j3j5j4j3k2k6j2qj6l0k1qk3k5j8k9l1k4k2k1k1j7j3j9
-7527b35j7oj2k1j1nj0j3j1rj2j6j8j6k6k2qMkj2rppnmj2j1nj5k3l3l7k4k1j6k4l2j9j6j8
-7487h16k1j3rk0k8l0k3j4okqk2l2k2kQmj7k3j8qjj3k1k0rOLqonj6k6k8j1lqj7k1k1j3noj3
-7443a392j9j7j4j4qrj9k3j9j4k4l2k1j0nPNj8k9k3qj0k0k2j8nj3k5k0j5j7mRJ2kl0k8j9j2
-7404a945qj6k0k2j5KKmqj5k1k7k0j8j3mnj4j6j6j4j4k2k4k8k2j2mNRkj4k1k7l0k4j9pj5k3
-7364b511j2nj8k1j1j5k1rnJ0K5L4L6M3L8J6%KQQPj7k1j4j7k2l1m1m0l2l6l5l2k7k0k0l0m1
-7326b877l4j0nj7j3j1j2j2j9j3J3L2L4L7N0N6M9J9rj2jorNmk2l3l7k7k0k9m9m8k8l0m0l1
-7289c163rLj5j5J6K8K1K9M4M8L1PlJNQlj6k2k2j0j7l2l4l5k9k8l0k2j3j7k1k3k5j9j5k4l4
-7251c455k5j7j4qRL8N3N7N2M3K7RJ0KKKj3j7k4k3k8l4k6j4ql1m3k8k2j1Jjj4j6j4j2k3l1
-7213c647j7j5k1j6j4j4j7j4qpnmj5k3j9opk4l0j3mj7k3j3rj6j4j6j0Ljk1l4j8Jpk8k9k1j6
-7173d229lj0k2j7j4k1k0j7j0j1j9j8j3j0rk1l4k8j7oKlj9l0j3ok0k6k1k5j9k0k9k6j5j6j3
-7136d848k0l2k6j9j5j5qpk3l3m4m8l0j1rj2j3j7k3k4p%mj1k3l8m6l7m8m7l7l1lM5R5J12Q3
-7099e274M8L1J2j2k7l8l9m4n1l4k1j6k7l9l7n2n8n6l6j8nrk5k6j2JNL3P0P6N6L9K9%j4k6
-7063e596l3k1j1rm%pj4j2%Qmj6j2j2pjrj4k0k1k3l8m3l0k3l0m5m7k7j7j9j9j7l2l3l3k8j9
-7024f338j4k1k0l1m6l6rjj6k6k2l4l4k2j0oj4k4k3k7m8m3l3j3Jjj0k5l3m0m2k7k1j8k0k9
-6988g176k4k0k2l3l8k4j4j4k1l3m2l3k2k2k3l1l4l3l3k8k2k3k7k8k7l5l8k8l5m3m1k9k4k3
-6954h143l2m4m9n0m1l0k4k7l8m0m2l8k9l6m5m0l8l2k3j8j3j9l3l9m2m3l3k6k9l8l4k6l0l2
-6920i296l7l9l9m3m7m2l5m4m3m0m7n3n0m7m8l8k6k9m6n7n3n7o0o2p4p0o1n5n6o6o2n0k8k7
-6886a0927m2n4n3m2l0j5j7l1l6m8n5m8l5l0m3m9m3n4n7n3o2p4q0p9p2o5o5o4o2q3j00r7r6
-6853a2761r6p9n5m0n5p0p2p3n9n6o0m3l4l8n8q3r7q1n5o6p1p2p5p4r0j01j01j05j11j06r4
-6822a5031p6p0q1q0p8q1q7q5p6o5o0o6p5q2r0q3p8q3q6p2p2q7j06j07j09j10j07j10j31j42
-6792a7666j42j42j39j50j53j64j79j79j83j65j35j30j41j56j62j58j51j43j40j43j52j43
-6770b1016j58j71j80j91j99k08k10k02k14k24k16k15k23k36k39k24k37k62k60k53k58k76
-6748b5872k83k94l11l15l16l28l49l63l56l48l48l14k39j39lJ65K98L32K89J78L5p7j48j89
-6724b9295k12k25k47k85l36l74m27m99n62n91o07o26o41o66o93p04o79o39n81m75l20j65
-6702c9849p1q5j98l42n03o68q19r22r90j036j043j046j066j092j113j123j129j148j196j257
-6682e6696j342j438j528j602j650j662j618j484j194o78J55J445L310N787Q665J1248J2525
-6665b7757J1993J0092P596N040K680P11p59j761k387k730k873k899k860k786k691k594k486
-6648a6471k395k312k251k240k271k335k401k473k503k477k416k287k028j564q01L60K067
-6631d6798M410P351J0402J2381J2284J0442P843N190K770O87q78j892k487k792k923k976
-6615A3014k986k975k960k956k956k944k901k819k667k414k004j356l67J067L033N486Q135
-6598a570J0327J1269J0680Q950O707M393K257M77q75j810k381k702k856k894k880k823k747
-6581C1522k653k556k472k385k317k260k225k236k266k292k315k333k308k226k058j716j136
-6564f232k03J229L318O158R505J2484J3820J3004J0703P883N115K617N98q40j749k276k512
-6547G2622k537k416k177j859j528j278j173j180j236j287j331j357j342j315j280j222j155
-6530D6949j076r85q82p72o80o42o36o27o24o23o18o16o05n85n91o29o46o28o11o14n92n53
-6508C2114n46n29m98m56m20l79l22k59j88j70j94k16k59k98k89k52j70l3J51L47M66M44L17
-6485B8361J60J6j18k20k83l28l44l41l45l35l21l12l03k98k96k75k78k71k58k55k32k08j90
-6462B2726j85j79j76j72j80j84j68j59j65j72j79j90j84j79j69j54j39j41j45j50j49j31
-6440A9076j13j09j00j00j03j05j02r1r7j02j08j08j16j10r3r2r9j06j13j04j04j02j05j12
-6416A6582j02r2r5r7q8r5j00r2q2p8q0q7r9r2q2p7q4r1o8n0n7n4n2o1o2o3o5o3o1o0o7p3
-6384A4113o8n6o2o9p2p3o9o7q0q1o1n0n1m9n7l7k4k3l1m8n1o1o3n3m7m6m5n0m9m3m6m8m1
-6351A2342o2o7m8n0m5l8m5m7m2m8o6o3m8m5m9n7n7l9k4k3j2lrj6k1l5m5m4l3l2l7m1m3m0
-6317A0968l0l0l9m7m0l1l8n5n7l9l0m5n1m4l7k4j7k7l7m5m3l2k6l4l7l2m1m8l7l0k6j0mp
-6283I798k1l8l8l8m3l9l5k7k1k8k5k2l0l3l4l7l5l6k5j4j5j2ooj4j8k8l4l3k8k8l1l4l5j5
-6248H842pj6k9l4k7k7l3l1k8k2k7k2j8k2k6l0k4l5m3m0k5k2k6k7k4k5l5l8k7kLj7l1k3j3
-6213G969kMKj5m1m9m7m3k9j3j2j2j5k2l3k9j4oj7k1j3mnk3k7j3opj8l2l2l5k8j9j8k2k1j4
-6175G218j4rj6l0k4rnRLk5l6l0l3l1j2nnRRj6k9k0moj7j2j6l8l7k5l1k5j7j6j8k8k3llpJ
-6134F574mj0%J1rl6m1l4l3l4j7%jqj1j0j2oj0j2qqj2j3j1j5k6k5k3k1j4j2j9j8rj5k0j2q
-6095F008j6k3k1j2rj2j6j9mMj8k0nLlmrj1oqrk1j7k0j2%Jj4l0k6k7rMlj3j5j4k2l4l3j4m
-6053E467RNj7j7nnJqk2k2j9k0j7llponk2l1j6lk0k3j5kOoj6k1j6oj5k8l2k4rj4j6j0PJ0p
-6010D977j0j8k6k5mRj6rrk4j5%Oj1l1k3j9j9j5j4p%qj7j8j7l6m7k3Jjj3k0k3j4mmLL9O2M5
-5969D602M7M7L8K5J2Rrj9j0pj1j4j5j6j2k0l0k5j9k3k5k8l6l0l7m2k8j5qpj0k0rKJ2K1K9
-5932D319M5N3M9L4J8J9J2mj6k0k1j4kj3k2k8k8j9k2j4j4j4j0plMMojK6N1M4L7K9J5oj5j0
-5894D450oJpk6k3j5k1l4m2l4j9ojJmj8k0j8k3l0k9l5k1olkKJ0K2J6J3K8M8O1N1L6K9J4oj3
-5854D320qj1j8j2qk0k4j8j5j5nnj6j5j7k1j3j0qrqj9j6qMRqj9k0k2ponOKk2k8qMmj6k0k7
-5811C814j8nqj3mkONqoJ1J6mk1j8njj3k4j4rqj2mlpj0j6j6pjl%lllrk1j8oMKj0k4j5mL%k
-5762C483j3k0k1j3LJlrj2j2kj1j7JkJok5q%JKlj1j2j1j2pr%Ojj8k4j2njj1j4nQj%Qmj9j7
-5715C143j1j4k5j2J2Nj3j9k5k4JONKj5k3j0MMlj0j1Lmj5j2pkJ4Pj5k5l0j8RJ1M%rl%kj6l1
-5671B826k7j6MK1J4mj2j1qk%nj6j2kkrLNk0j7norNOoj0k6l8k4kJ1J4%j5j1Jrj2j0k7j7np
-5626B508nmo%mqRJj4j4KNlmN%j2j4mJ6Oj4k1k2j8j9k7j2NJmNOJKoj6pLkj6j5jnj6k3k8l6
-5578B175j6J0J8KJj3l8k1pqNNKkknj3j8%Noj2kpk1k2k1j3kOJ3J8J1j0l0k5j3j9j5j0j9j5
-5536A866kqj3qOLorj3KRmqqj3j3j3j6j9j4rj0koj6k0j3nknj3j4j0pj4k3k9k1KRN%rj8k2n
-5490A462QQnj8k1k5k1q%Knnj5j9rj4nKJNOlj7j4KKjkj6k6k7k1j0oj4j5qmk4l3k3j0nj5j6
-5445A018j5j4okj1k1pnj1k5j9JMqj9j6qj0j5j8k0j3j0j6k4j6mlkk0l2j6nj2j8j7OJ8jk0j8
-5404E50j1k5l6j8mkm%j1k0j7k0j4j3j1nNmkj1l5l6k3j0rj5j6mMlk0k2j1%Olmj1k1j5j7k4
-5362C8k2k2j8%J2J2%mj1j2qJ%nmMJ1RPJ2Oj2j8jJ0jOJ5JrQK1J4OLJ1K0L1L0J4J8L0L0M0M2
-5317C15L9L6L6M2M6M4N3N4M1M0N2N4L7L7N0O0N7N7O0O6O9O4O8P1P3P5Q0Q5P1P8Q3Q1Q5Q8
-5283B347R2R3Q9P8O9Q0R0R6Q9Q2R5R1O8O7Q1R5R4P9P1O5P4Q5O6N9P3P8O4M4N4O7O0N5O2O1
-5249D913N9N8M8M3N5M5L1L3K8K6L5M1L2K3J1OJ9L1N3O2M5PlPJ2K0J2J2J5J7J4J0J3Pj1nJ1
-5212E835Qlj3olKJ3J5Kqrj7k6j3j1j5j3p%O%pj0j2kJmkrj5j9k7k6j7j4k1j2%%j1k1j7mNK
-5167E495qj5j9j8j9k1j0j5k2j3ommj0j5j6mJj2j3j5l5k6mmk4l4k6j7j9k1k2j4KJ3J0rj6j6
-5128D975j8rnnqj4prk3k2j3j4j5jpk9j9LJ1Mj6k7k5k5k1k4j0N%qjlpj1k1k1k1k5j3lkLML
-5084D506j1j4j2j4rqoj0j0pj3j7nMrj3j2j2nJJkJj1k2j3j7k8k0plJKoj3j7k2j2ROrlJ6Mr
-5039D150JMj0k6k1j5j2pJ1J0j0j3mj1j0j4j6oqrj1qkkolollj5j2kpoPjj5j5oJ5Rj5j8j8j1
-4994C830KJMQMoj0qoj3mOmlrk4k6j0qj5qqPJ9mk2k0j3qnKJmJ0Lj8j9j3kpoJ0J8J4lj7j9j7
-4946C580j9j6j6pJLQK1OllL%j8k0monlj1j5mLpj0JloNJ3Qok2j8LJ1Jloj3oqroqqrj0j3j2
-4896C334jklJMRlj5j8oLmjkqopNJ4J0Nn%Kj1j6qqj3ojqj7j4m%KjJJ5KnjmprpjJ2J2krLJ0
-4842C211Jj5j4j4j3j2pRmj6n%PJ4Jj3j9j9llLJ1pk1rLoKNj%mnj0j4oJ1OjOLorj4j4mOPmj2
-4792C002qkqnJ0K5K6J3j1k1j9prj6j4kJrrkoj2qLJ1J8K3J6Kj2j8rRMj4j3j4j3j2mOkoj5j3
-4747B856jJoKRJ0P%rj3rnrnkMJ1jj4%K1K0jj1j0n%pj3k0j5jJ3O%OJ2Nj0j2J7J1j9j6j2MJ8
-4700B807Kmnjoj8j7rQQrk1k3j0J4J3lo%J0Opj7j7KOj1rPJ9J5kj8k3okj5q%QJ2J0qj8q%pj9
-4652B620j6nJ7J9KOJ5J0j2k3j5j1kNJpqpLJ2L0K0Qmj7rnj5j3jMkj2j9pKMkJJ2J7Pj1j3JR
-4606B589kj7j7%Jj1j4RRq%J5QJLJ5J7J0pj5nOKkmkj0k0j7j4MOMNmmj0j1mp%J1LnK%rj4oL
-4556B484Qj1k3j5mMRKnpJJ4J3J3Rj0j6j3mNRMqj2ork1qOLOpqPJ6J3PMloj1j6j4j0lk%Lpr
-4506B372j2qRPNlpj3j7%mLK2J3jmkmkPNjpmJnj3jJ1J4J1%qmj0j6j8qlMOPQMOOP%j0rLkj2
-4453B323qJ0Mj4j0JLQrk4j3J0J4Nj5k3j1npJjmORjMJ6J3nj4jNoj3rjK3J6mnnqlJj4j7j3m
-4405B205OK3J9poPQkj3k3j8mKjRRrj5MJ0oj1mjLLkn%MNKjj3oJ3J9J2jpopj3j3j2j0OKpjq
-4354B139j4LPkj2kJnRJ7P%lk%moL%qj1kj0qLNrj2pjjRJ2LLJJjnj4k2j9jQJ%loJllJ0OoNJ3
-4298B065mj3rj2kkm%JOJ2J2npKKlqLMj2qOjKlj5jJ4Prj8j4lj0q%PJ1RKJj6j7j1lL%RRMjp
-4245A965k7k7j7ookJ8J4J4K5Rk5j7nJKqj2LJ4mnKoqLonLNMlj8j0RJ0J4K3Rj0j3j2pqlJkp
-4197A869pmLNj%j0k5mJ5J2Nlmoqmjj2j1LOLqj1j6JOnlKLNjPPj2j1opjJ0J2lj4okj8k4j8n
-4146A703LJ0J2MLpj7j0%kKlj5MK3Oj0j5j7j5qj2prj2kQ%j2kLrj1KKj0j7j5j5qLLJNJ0%j8
-4099A529k2qPKqrj6lMOqJJ9J2J3J4RlKMj0j0%Mj3k7j8nLlj2j4j8k4j4j5k5k0qnkKmj2LJ9
-4053A317J0kj6j2PJoJklNQJ1Pjpj9JK7L8M2M7M6M4M9N9N7M6M3M4M8L7K6K3J0MRPjJ1L8L9
-4011B093K7K4K6K0Lnpj0k7m9n5m0l0j5j5k9l4l7l1k1j8k8k0oj2k9m2n0m8l6j9j1j5k2k6l7
-3975A369l7m1n0m5k5j6qL7J15K05K70K82K54J98J34P5J8j4k3l5m9o2p5o0n2o0o0n8m0k1k8
-3944B098l9m0l1l0k5j0QJ1pj5JRj0j9k4l3m4m0k9k0j4j6k4l2j5j3k6k6j4k0l4m3l2k0k3k5
-3908A334k1l2m1k8k2m9o0o9q3q2p3n1k4lM3J38K92M75N86N67M56L21K02R9J4m1q9j08j05
-3879C546r1p5p2q0p5o2n5n2n5m7m5l8m2m3l2k6j8k5l0k8k9k7k9k0j7k0k0k4k0j7k1j4k1l8
-3845B238m9n0l7j5rk4j5KOqk1j9j5k2k6j9j9l6l9k9k6l7l8l0pJ2M8J00J70K44K78K49J91
-3812B948J23P3L0pk6m8n7n5n2m6l1l5k9k2k7l1l5l5l5k5j3j0nokj2j9rqj0j6qlj0j2j5j2
-3775B408mj2j6mMoppljj1j6nJKNqk5l9k6jQ%RJ2jlNNj8j8q%jrrqpjNjj0j1kOJ8K5Moj3j7
-3724B183LK2J3pn%j1j5kJ2%j0j3pj5k8j9jJ4J9J7Jj6rOJj4k2romMjNJ6PlmJj0j8j0%Qpj5
-3678B051jKppjJKj2k3pJ1J7K0J2qqJ0JmMKn%mj6j7qmOJ0N%J0J0J0Mmj2j6k5j8kn%okJ3J8
-3630A997R%j8k9j9j3j2KQlOJ7J1nj1omJKNLKkjJ2J6R%oj1lmj4nnjOj0j7%J7J3MKKqomj6q
-3580A903QQQmk1j8rQJ9KJNmj0lrk1j5oNJ6K4K0OJj%Jnnpomj0ppm%K0L0J1j1j6oj0j9j5n%
-3531A838LROqpJJ2J1kj0nQQL%KMmrPMjMkj4k6qJ5K1J1NJ0lj1mlkpj4k%lMLml%KORJmnqk1
-3476A817j4MQJlmj8rOQJ4Ppj1n%QkrLKnj2j0KJ9J9PqMR%mKNNkj5j7l%jMMlj1j0jLKj4j5n
-3423A745KPJ%K0K0jrqJLj4j3%QQQQM%jPLoj1j9j4j4j1J3J2MKKJ1mj2LOj2k5j9rJ4J9Q%kn
-3374A730nQJ1L%nmOLrrrMjj1MRlrJJ6J6Oqolkkmj5j0nmJkJ0Lj7j7rnkJ7K2J2NJ2J1lppoj2
-3321A699pONL%mojJ0J4J0LKKJlj4j4KMmpNKj0j3oj1j4nMQkj0jJ3J6ONLj2j1KLnqopmJ0J2
-3270A665nonoJ5J8MkNnj2j3jJ4kj2lJ2J4J5jj6kOlrqnrpRjojlLPRK3J2%nqoppl%njKpj4j3
-3216A614qPJ2NONOJ6Pnj4k4rJMjQJ4%knorLJnNJnLPLMOJ0krMok6l2k4MJ1RJ2J3J3J2J1Ko
-3164A641omj5j1nkOKnkJ1J0JLkj6k5j5jnKJ8K1K2J6pj5rj0j0kJ5Lqpqj5qLRPOR%j0oNJ8J5
-3115A614ponrNJ4J8mj9k2j5nJlljlJJ1QNJ3J8J5J6kk3k9k3mJ3J3lj1j6oNJ8RkkmoprjJ0j
-3067A556lNmmNlqooj4rJRJ5ONLjjkjjQNnpj5qRNJQP%rpJJ1P%%nlrj7j6omnJ0J4NnpNJ9J5
-3010A544Rkj3j0OJ2oj0oj1pnkQJ9J5ljlljJNj2k6k1j9j1kQRJ0J2NlqqnOLooJ1K9K7J0j6k1
-2962A502j4NJ8Rko%nrj6k6j5ORQJ4J1Lnj%j2j3q%OQLLjj1lMjMJ0NqLLmorj6j6mkjnj2lJ5
-2910A415J2LRJ2QNnoLQjj7j1J1J6Jj7j9ojJ%NRJ2kj1jQK1J9QMnqqj0j0j3%NOO%%pn%kQK1
-2859A471K4J1kmmpNJLmkJj4j1rmj2kP%NJ4RN%j0KK1Kj7j5j2lnlNRRRPlnKKoj1lkOK0J4oj1
-2806A477j0lLOPmj1ljj1ppkORK4J9j0nK0J4Lj0j0Kj1k8j4pmlJ4L2K0Kj0j1jl%%lkj5rr%Q
-2758A442J0J5J7J0nj3j4mNK0K5Kj2j7j1lJlrrnnpPOLPPRLj3rkmkLlj2j1lPJ4Prj1qpkQJ2
-2708A427J8Lj6j3JR%j2lROj%jkLJJ%LK3J5%%nrj6k2j1jJnllLPQnqLPmKJ2J9J1oKj2k3j5n
-2656A393MRLj0qkjORJ2lj3j8rj1qJK5M1K1mll%oj1Oj%O%ojkk0j9J4L1J6LKkloj5k1o%J1Q
-2606A409J4J7J0mj1kJj0qnoqJJ8K8J3lj0j6j6j2j8j9j2J2J8J3J0oj1qk%ll%J7J9%j9j7Kk
-2563A371rlRJ1J1Pj5k4jJ1OnoJQOKRNLmqMJ2oj3NQNNrk2j1J%koj8pK4M0L2Qj7j5j0j0j4j3
-2514A356J2RlklLlrj8j8r%RJ6J8RNJ0J2moJMOnk0j9j0kQJ5K4K0jk0j6j2j7j1kMmLJ5JLPJ2
-2466A368%oNQ%j4j7lLKLKnnroKKmj0j1mOknJ0K0J5J2J1Jpolj6k5j0kr%J4J6J1kj0k1j6QJ0
-2417A301moJ0J1RM%JJrj9j4QK1J0RK4J9%j4k0j6j1lmooOK3K3NJOkj6k2j4mmojPJ3Njoj1k
-2369A296QMp%PpNL1K0J1%j5j8j1KQK1K2Mj2j1k2k7jLrmLJ5J7Lnok1rMQNjmjJ4J4QONj7m0
-2321A296k3LJ3J4POpnLL%jmmpnlJ2K2J5Kj8j8j4lRNonNJ0J0nj9KJ7%j2rqkjJJj1j4rj3j0
-2272A220J3J1NJ0K0K0NJKOLoKPMlj3mnnjKJqLJ0loJ1J5lojj3j5PJ6OrrlNMj2nJJPPlqoj2
-2219A266mrqJ1J2PKJMM%r%%KLnj2j1jKqKLOR%pnPJ0klLKkKP%j5j1jNNj1nJ0Oj7rOjRJ3QJ
-2163A272j0j6lP%oj4j2%LJ0J0KPkj0pj2j3lJPJ7J8J3J4Kj3onkjmplJ6J5j2j5QKlJnj0mMJ2
-2115A243J0mpQJ6Ppj1j5pONPOJ2Qmj7j4Krj5mNJ7K4J2pj6oLnrqJ2K4J4jQ%j8oQjj0nnoqP
-2065A239K0Qpj2nJLrj5mLJ0PqjJ2J0%j1j0j0j3nNJ1J5J4kj3j8j1kJ2J5koLlmlqmlPj%JOJ7
-2016A229LJRJ5jj4KO%oj0jjjJ2KrkJKLNjkmpkMNj2l3j7J3K1jlJ1K3J9jqj5j1oonmm%%RJ8
-1964A226J6JnqoJkpJ0J3nj2jQ%j4k2k3j4LPJJ2J8J9J4NPPrj8nRPnMMj3l0k1LJ3J7J4MNJk
-1916A227POlj0knj5rjnpj4j4K%moLJ2K1LqKJ1RMKoMK0J3%nmj7j8nPJ9J0JRRON%j5j6j0j4
-1866A199j2j2kRJ1OnmMNj1j6%QLJJ4QknPJ9QnmNlj4qONrk2rN%noORJ0MlkroJllKJ2J1Lj1
-1812A190j0j2j4pmlJ2J5RLKl%POk%jmkqjoqj0j2kMPJ4J2J2J2jj2jP%ponooMJ5R%P%j7j5%
-1760A162RQ%ljMNlj9j9moLNo%J0JJJ3J8NLOlqnJMnrj1pkj2j9rnLJ4K4K0RLoj0j6j4jJ1J1
-1709A150J0J1Mj1j6j4j4pmpjJnJQJ8J8PJ0Nj1k1j9kPLJ1K4RpllKJ1Popqj2rnj7j2J4K7J5
-1663A152QLompk5k4MJ3QO%qnkJ2J8J0mKQj1j3rmJMQJ2OKLNPj2l1k3nj%J3K0J3nk1k1kJ6K2
-1614A133J8J7Npj8k1k0pJ2J4J6Q%j4j1kMJ1RJponlkMQok0j9j1JJ3J0pj0j0KJ4Q%%LMK7K1
-1568A157jnLQNJ1kj2j0lJKJPmj6j3ojJNJ2%j1j0pKORRKj2rJ2RJlrj7j4mQJ8J4pj2lomjJ0
-1517A111QomkLnj3%J1PpmLNQPLKnj0jLNJ0MnlnKOQPnj1nmjJ0jj2j8rmmjKMOJpjMOL%QPmm
-1458A103rrlnoKQQLpKJ0QRmk3k0LK1K3J2jojJ2J3%j6k1k1j4LOmKJ8J7Nmj6j7rMJ6Kj4nPJ4
-1409A096Jk5k0mOOKnj0j3kJ0K6J9KnNQnj0pnJKJ0Pj0rKOOkoMJ1J0J0kj1j5jkj0qj1mJJ2J3
-1360A074qj1kRK1J0PJ0nj3qj1nKPLqm%ok0j3lJ0J8%MJ2QLLJ5kk0j5j3lJ2J8KJJj1j7JJ0P
-1313A070KpmqqNJ7J8KKLMLj3j5JQNRRj1j9jRnpmRJ8jj9j8j3KJ0RJ9K2J8Nmj1j8j7j1mMPO
-1264A078MNLj1j8rnjjMNkkjNJ4Lj3j5OJ3J7J4J1Mnj1j3mj0j5j1j4qLJ3PNOjNK2J6kpk1j7
-1217A046NQKJqj3j%KLLM%OJ1jrkomjk0j8J7J4oj3j3j1rJJ6J8J2OMJ0J6JqqomNLrk%nRJ4K
-1165A062j3rmj1pJ0J9Rm%J7Pj0j5j0Nlj2nQNj0k4j9J4J9OMJOlj4l%okklkNJ3J3QLonjJ4J9
-1116A064JlkmnMlj2%JljlqkMOJ4K7K2J5Mj5j9rj2j8oKORJ2Qorj0j7j1jKKJ5J8%omqnrj6j0
-1065I99%JkKJOLj0rJ0J8KqlJQKp%J0QkjQP%ompj3pMLj3j4j%lQJ6J9J4j2k8j7QK0J3nj5jM
-1013A007%LnjLNNNJ1J5K1Mp%Jo%Kj7j7njlMJ3J0KorOOj0k3j0LNRNm%R%j7k0j6qPK1J4j%J6
-961A026J2mNNj3j1pj3j0MPRQLkkNJkkMok2k5%L1J4pKJ1LllkmnON%moKQKk0k4p%MJ2J9J2J1
-908A027Nj1j8j3jokRJ7J2RJ0Nmj0j1j6nkrqJ1L0K1Kj1j8qlj1j4qj2JJ8J3Lp%J2Lpj3j1m%
-862I65JPMq%J2RN%j0j4qoJJ7J6J4J2KJKqqnmKJ3kj6j0QJ8J4MMMLprKJjPJ0jj6k4k2j0JLm
-810I69lJ1J2JjPOnj4oJ4J3pJJ0KNoj0%nj5q%%LpmOK%MQK%PMj5rkKPOLJrj3NJ4kk0k0rMJ6
-755I55PPLkJ1J6J7Qpp%%rjOJ1O%okOQpk0j4lJ5J9Kk%j1pmjJmj6qPKj0pJPJ7J5%j1jJ5Jrj4
-701I80jJqj9jJ6K3J8Oj4k6j6MNqjPKJjlj1j3nPJ2J1ML%OJ8Oj7rkj6o%plM%LJ9K0J5kj6q%
-650I78J1oj8j1j1MJ0J0Rj1j6%K%J2J0NMKjlmqlknmlLJ2J2Orpj2j8LJ7PJoKJ3J0J0J1Mlkn
-600A000KJj8j1%OJ2Oj5k2j8%J1LJ0Q%omNjj2JRNQMpj6pQJ5Kqj0rrj2rmmj0kNJLJJQJ6Kqj
-547I30JOJ0J0Pj7l2j5NJ1J8J3J3Qjm%PK1J3j8k2KJ4ok0j0LLOj%Llk0j6oQJ9K4J9J5J6kpq
-501I97j5j8q%mpp%J0J1J1Pjj5mJ2RNKkoKOoj7j5j0mJ3J5Qnl3l0pJ0J7J1kjkJ0K0J3lj1JQ
-453I65PMOjk0l3j9PJ1mj1jjLPlj1lnKJ6K0J4Qqk2j9lJ2K0J3Lrrj2j2lORJ3Qqj1qLPOnpmQ
-402I26Kj4j6j1kMJ1K0Nk4l4nJ7ROPJ2NKk%opKJj2kkj0jKLQJ7QnmNNmj0nJ4PPPJ1J3Kpj7r
-350I29%KMM%kN%j4k5k3JJ1J2K1J3%j8k5j2JJ1K7Qj6j3nPLLlj4pNJ9J2JJ0QPOrj4n%mj3j4
-302H94jJ3J7J4Mmj1j3nJ0OkjKpqJ4J3Njj0kklnqojJ0Pj2j7j1q%RK1J4llMNmpNJ0PMJjm%J1
-249I40Jj3j7jJ2kj2lMMRJ1J9J0kj1j3rq%QJ1LLRmj3j1j8rN%JkNRJ0Pnj2kKoj4MK1J6Qkj6
-199I27k5j6nJ0K1O%k%MMnj3KJpmj5k0PJ9J7K3J1%j%qrj0m%nmJKLJ5K1J0pj0mprk0k8j0J1
-150H67RlrJ0K5J2mRJ1jjnqlJ2Mk0k6j3rK%jJ1J9K0RJ1Pqk3k0nMQKLON%oj1k0j5JJ1J2ROM
-100H98J0Mj5k2jK0J5J4Qkj8j2NJ4K0Koj6j7j1pKMlj4j4MJ3Rkppnjjj1LJ0NPK1J7lj4JM%n
-52H96pQJ2%jJj0qnJ0J1Llokn%jjQJ2J1J1Mrj6qLJrq%mj0qNJ2j1k0pLPKjJ3J2NjOPQJ6Rpj1
2I17nNPmplqrOJ5pj6j4lRKKJ7J1%rj5jRnpKmlkqmjOQj0qNqj8LJ1opNJ4PQkj6j0J2J5nrpMP
60H66QROljJ1J9J4j2j9j6j8j5jJ9J8kj1MQooQJ6J9Lj6j3JlnKJJKornM%J%orQJ8OJOPoj8rN
114H76jprjPNNQ%lpppnJoj5lJ1J3Kl%OmMK1J4NQ%j4j4j2k2j4KJ4J2PQ%pNK6QJkj1mJj5k0l
168H54Pnj3j4j0lJ0J9J0qj1KjLJ4qj6q%PJ1J1J0K0J6Qj1l1k9j1J1NkJMJ3Rp%jkJOmmJKJ5J6
217H87Opj5j4r%pj0PQOK0K2J5%pj1ljj2j3LJ2J3Q%pokkprpj1mQNpr%J2OnjJ1jj8qLNqmjro
272H16okq%J3J8J6J6J5J1Kj2nN%kj3j8j2j1pOQOJ3J8PqpkJ0Mrj3rjMlkqon%J7K7J9PjjMj0
323H81j8poLK%L%mn%jkrjRK6J4qj8qk%Rqk2j5mJ0lk1j2Ljj2j1%MJ0J5OLJ1NkPOmqMJ7Mj3j0
377H17kOJ3J2kK%kPJ2J1Pkjj0j2p%m%J4J2Nj4j7rMQPQKooNQoj0k%knj0%KjNpj0jK0K4NpLM
432H68pj2j3nmlJ4J0rj4MJ5MponkkKkJQmj5j7j4lJ0K2L0K3Lj6k0j5knqOK2K2J0lmLOM%jQm
483H73j0kj3j4j5j6kJ0J2RLpj3QK7J0%nj8j5j3pOJ5J4Lmk1j8lJOKj1qKJ4J8PNK%MJ5RJpk3
531H31j6kQK0J5Rqj5j9rQP%Lkj2LJ0Nqj0rmJ2K0Nj1mKN%pkmlJJ7K0NMOjpj2oLJj1j3kPONN
585H46onMjoMJ3Oj4k5j1POj0k5j8LRMkjmnJ1K5K3J0KKm%%opj5k0lRJQPQKkJ3Lrqj1j6j6lJ6
638G89J2JolOOmpLRJ5J1qj5KK1J3kj7j0npj2j4rkLOJ6J0MKJ3J7Loj5j7oNJ0OroNJ0RMkk%k
690H25%lomJ0J4OQjj6k1ojoPPRQMlj0rKJj3rnp%J1K0J4PJ3QlmmrJJpjJ1Lj2j4%P%LJ0LKko
746H33qrOJ2J1Ojpj2lj6k1KJ5jkLK2K2nj7j9j4qppNJ5J0JNOPOO%Kjj0mKLLLOoj0JPPPJ1No
800H56Jkj9k3j6KKnj2rLJ4K1kj1LLqj3j3%K0K0Kk0j7KJ3Onnp%Nlj6j6LPOkJOPJ0OLLlLOjp
853G99mm%QNORMojj0j8pmLJ0J7NqqLP%oj6rN%rpQJ8J0j1j7kJ3J4%qjPOPMmLJ5J7J0orj5k0
907H03k%j2j0OLqoMJ6LjKjj%jooMNLpoJ2Oj2j6nJ5J3LJNQLljmmMMklLJ3LloJ3J3pk0j2Mjj2
964G94j0kJJ4Ompj2j1OK1J6J0OqrKOlj4oj7k0qJ1OMOkkK%%%mRJ2qj3kQJ2k%PPLQJ0Kjj2rM
1018H07OQJ2mljp%nLPprpj3jOLjklpnjQJ2rj6mJ2K0P%Lorj0omkK%j4j9pOJ1J5J0KkmJ%RJ5
1074G97Rpj8qLKk0j8MJ7J6PjMKj1j1omQJ6RJj0j3nj%MMkpMK1K1J4Kj0jJ1pk6j4QOrj0KjMJ3
1125G89QRlk%jKlL%j2rJNLJ1Pj5qjpNOq%jmK0J4j1k3j4QJ1J0Jomj3pKLLj0mJ0kj2qpMmkMN
1180G43J4K5K6Mj0j1j6j0QRJ%NOlqj0j2rPJ1ONJroolNRoj3nNQKPQORJoLlj5j8j3pJ6K2PKo
1233G76j1mOMqj1JJ0J1NnoNJ8J5N%%lkj2oQJ3J1Mj7l6k0O%oJNJ1jMMppkJqrlQJ8J7Ol%Rj0
1286G85l3j8QP%LJ3J6oj2%J1QjoonLlj7j3jJ0Q%MQJ9J6Jj7k1mkrk%noORNJ0J9J9Oj1njKJL
1338G96KjPLrj2nOKlj3rLNpomk%oqlKMLKKQpj5olNJ2K1J3nj3j1j4j3pJ7K9Lk%j0rLJ7K1Qo
1392G85j0j7j4lLmnJpjJ4J4J0Lpo%mPP%KKkj3qpKOl%knJ%LJ7J7nj2j1qjqj4j0qJ2J8L%JMr
1446G28rJJOkrJ3J9J2O%jlj3pMJ0J4J4Npj7j5oLM%j0oljJ1K2mj4jjNjj4o%MQJ5K2Qkj2nKQ
1498G76J9J6nj1orj6rKroNkrPLj0qJJ0J1Jlqj6mMj0oK0K6J6NLKkkNLRJ3nj6j5q%LlpknjR%
1552G56NQNRO%%Rjj5j2lMlrqRJ6Knpnjqj5j1kQRJ%QjkJ1J6mk1j9pjKjMRLjoj3rj3lJ3J5J0
1607G32mqlKQoj1j1j1KOJ1Nj0nNOPJ1OjNJ7Oloj1oMk%J2J5QlJLkkmnj3rKJ4jj2jJqpJRJ3K
1662G49j5j4Jj0kJ4K0J1kqj0nlnnKRJj1opKJ4QMJjROLjmj0j5MRLqplopJJl%J7J0%MJjkoMJ2
1718G43Rlj3j4o%QJ3lk0j6jJ1LqlOJ3J3J0RJ6K3J0Lmpj3j0j0j8lJpn%mLPor%QQNkork%pNR
1771G27pmjm%J0RnJJ1JPP%mNRJ1kqLP%j3k1j8mJ0J4Lrj3j1LOjkNPMPLkJ2NmKOjqqj6l3k5O
1826F77K5J6J4Qoj0pq%Kpj1rjMJJ0J7J0J4K2Qj5qpljoqj7LK0J3%nnj7l1j1J3J3QJ0J1QNnO
1874G40J0knj9k5j6j4nJkLK1J5J0Rkj3j0qKJ2J3moOMLkqLJ1Oj1nJ1RJon%%monlPMjj4k2nJ5
1926F88K0J0lKrk1j4lJ4K1J0PPjlLMQJ1PrqMLknlQjj3opnmm%MRRjj8rRJ0QJ3Kk0k2oPJ1kj0
1980G00rJJ3QNKjJJ1Kk1j9nJ0J3%mKjn%LjklMJ2Rj0k4k1kJJOJ2J0JQROoj3qOJ0oolnj0MQM
2034F97NKPPN%jj%nj6j0Jpj0jJ5J7J2L%%QJ2mrnlJLpj2%OJonLoJJ4J2MMjj9k2j0onRPKRJ5
2089G11koMKj0k3j5OJ6RNOjkKK%KPJk0k2nlkkOKKqqJ0K0J1NKKJMJ1POLqrlj2j7PRnK%lljL
2146F96OJ9J6Koqj4j8j1%JkRPj3%J9K9J2j2j4njnlknPPkj0lkoNJ4J8J4PjprpjkM%rpK%j3j1
2199F85MJ0jj0j0npLnj4oqJJ1NjlQJ6Qoj4jJ9K0J3lk1k2j6qJ8L0J3QKmklNJ1lmmj3j2qlJJ
2249F75MJ4J4OLrj4j0KRMqo%j3j1JJ8PnRJ3J1KnojJlmORj5k3nPJ2ONJ0JkQMopkrj6j1mOJ4
2302F86KjkoRJ1pokrqJJ7J3LPLmj1j0%KooRJ5J4Mj7j1LNJ2J5Mjj0j4j3qmok%mj3oqj1qRJ6
2354F46J1J2J0KKmJRJ3jnLKKKj1k6j6%KLJPMj4JJ9J2mj6j2lJ3J0ppjJ3K0LqnPJ4KqnOPknn
2406F94%oj2nORMnJkj1lOJ1OpqjMPJ0%kqj3%jOQlmlNQj3j0JOK3J7j1j0kjJ0jnkql%j0j7j0
2460F45jNKlojRJ0J8OLJ1jj2j8mMj1j3RJ6OnJK2K7J0kj6j8pPJ9Nj2j5j1j1j4qOJ2PNLJ0Np
2508F87pNQQpk2j2J0J1%KJ4Olkj0lQlNMnj3k0k3rJ6K6J2PRj0j5LJ4K1J9nqkKN%qrkPL%nk1
2559F88j9j0rnQJ2OJ0jplpnLjrrq%J3J4oj5pQPQRK3K8J2j4k1j0%Q%lJJ3Rrj9oMRJ4KmjKnj
2612F97lj2j9rJ5J7NjPJ2%j4j6%OkNKpm%llkjnj2qj9j4NJ6J5Kj0lQRPJmjJJ3J6Pjj0qJJRJ1
2665F97Jj0j5LRMPjlj0j1nMJ1lppn%N%kPQLqk1nQJ5J7NJqj6j4j2KJ7J9Rrj7j6j6KJ8Qj1j1
2715F37jmORNjnk%J1K0J3OKLoj5j0mrk%%J1LqmjLlj4jJ1Njmj1%J3QQJ5Mr%mj6rMQJmJRNMm
2772F73j5nJ4J4kmqk0oKNJ0RM%pmPJ6Orj4KQrj2nKlLJNK3J2jrj1n%lKjJJ7J1lj3mQOj1j4k
2825F61J0LjKOMMJ1J4J4J2Jj4j2j1j3j3nKRRQoj8j2kjnPJ3koj0MK%nk4k0rKJ0jpJNK0J4L%
2875F54RLkjjjMjjlkJ5J8J0rk2j9j4jNJ3J3J0O%j6j8j5j5MK0K4jk2qJ3NLnk1j4%RJkOPQPM
2925F57rj5JPkklOJ2J6MmLJ0LKkKJ6J5Mj2k6j3RJ3kkOjjOkj2j1nNQJkLPLolJ0PpNNj8k0%K
2979F68lj3j3OJ5J1Q%K%rj5j6j6mNJ1Jj0lML%%mkpkJ7J5ONJ0Qkoj0j3j0kJQNnqjPJ2JpLKl
3032F50j0j5PJ3%lknNQQKj6k1j7QK4J3POKknj9k1qkRL1K5J0rk0rJJNKPOmj2j2QK1J2rqmlM
3083F59MLJ2NjnoJNnnoj7mK4J3qj6j2JJ0MlnlJ3J9MQJ6Npk0j3lJLkplJ1J5Ljj6k0%J1QLKj0
3135F65j9j2JJ4J1qj2J%oLLLJ2kojlJklklojJ4RJmlJ%jRJjQJ8J9pl1k8pNooMKnrJQ%mOJ4J8
3192F54J2lj8nJ9J4j2j4kPNJLpolplokQJ3J3jk5k1j2jMRJ6J2J1lKQljNj0k4j6KMkj2j0jML
3242E99ljJ3K7K0joKrj5j4ollJ7J2lJLMPJ3OroLkpl%rqlj3kJ0J6J5JkMNJ1OJoj6k1j6kkOK0
3295F31J6QJ1Mpj1qJpj3mM%ONkMjMPNj1j5lNJ1J3joKNRJ2oj5poj5k3oQPJ9J7lj3noqK%Mjr
3349F08PK3J3LJpkLqk2j6MQjMRQkrj3pkMK1K5J1mj5omojnknqKJ2PLJ0J9jj8j5KQJnl%JOJ1
3403F47J1J2J3%k1k7k0j8qNJ0J0KKPNQ%j3q%KJ1Rj1k5j5MMOJ0Lpk0k5jQJ0K1J4KQJ0PJmNM
3451F48j0OJ8nnJ4Lj4j7j5pOJ6J6%k%kNPJkj0kPjj8j4LlrNJ8Pj6j5jJ3%j2JNMQJ1mmOlllj1
3503F20qKLJ5K1J0kpnnj0oQPkj1ppj1nQLj0j3mkLJ1RJ1J6K3K6%j8JLmnrnlpoljKJj0j1k%J
3556F05LJ2J1knPJ1JnRPrrkLkJQqk0j2qkRJ0NMkLJqNJ5pj6ojQRNMJ3OjjprlLNkrj0mMJ3Rn
3614F34j8j3NPPKQRlj4j4j2KPJo%kj4qLPJ3K5K0j2k3j2QK0Ro%mjJ0Rjrmoj0j3j1%MNLJ1Qk
3665F19qk1rLPJ1RLnj4kJ1RNjJllKlrqlMJ3JnMnmNKjj2j0MOKOLJMk%NPKlj2j8j8mNKOR%JR
3724E98jmJ3K2jqrk0j3klMJ5J6MLJ2K0J8J0Kqj0nnmqj3qlJnRJ5lj1ooj2oJ1J0QLrj2qjJ0R
3774F09MnNNjklMQJ0J0Jnl%J4J1lqoj0j6j1j1j3%%jKQOjlmoj1pKljJ3J6Korj3oKjPJ7J3MO
3828F10J3mj4mj1oOMJJ9K0J3j0k7k2oJKJ3K7J9Kjjj7pMokJ5Oj5rKj5j7j1PJ3lrj2nPRjmn%
3877E69OJ7K2J1kmKmj1KMNjJNNPRPj0j3nnnKk%%j2j9j0mMJ6J6J5Qlqqk%jqj6oKJJ1J5NkMK
3931F12m%Jj8j6JLJ0K1K0RKkk0k6pKJ2K2RpkLjnppj3rKPJqQK4J1%%kj3j3kKJ0J5%j2j2j6j1
3981E74mMjpMK0K9OpllOplQJ4J0nk0k3j3oLJ2PjjjmMJ4PmJ2K2J%K%looooqlnoJ5J2kkj0lJ
4036F08lj4j5qlJ2ROJ5J0j3j9pLRPL%KPJ2jlqnMLjkj6k5j2NJ0Oop%p%J4J8Lj0j7k5oOK2K4
4086E85J7lj8rJJ8J1lpk0rKjpKJ4J9J1kj1k0j6j6jJ6J7PJ2J5llQNmk0k2j6kJ6K2QNjk0k3j0
4132E44njQJ2J1J1QRQkLJ0J3%pmqpMJ2Knj0jLjnppllRK2J0%j2pQj%Nqrqj5j2mRRjkJ3J9Jj3
4187E95JJ3J5Nkj9k1pKL%rj3KLMJ7K2kj7jQKj8k2j1lRJ4mkJ7J0KQRMmkNjj7j0mmJ5L1K1j0
4236F34j7j4qj1lJ3lj5j2%J2K1J7Mpmrj1mjoMPKpj5pJ6J2Moj9j1J0K1%j1j0lNPPONJnJNPL
4286F05ljMrpjj1j0lRJ3LljlnJ1J3M%KLOmj1KJ1nj9k3jJ0J8K1J7J2Jrj5mOj0k4rPJ0L%PJ0
4336F17QNjmj2j3llj7j4kpj1%RJ1QPkkPQRKMJ1J5R%rk0j6kOQPKrkQQKJ0Nr%kqPPpkJLOj1j5
4393F07qkLJ2Mj7j3kMPKmj0j4k5j2pj3oQJ3J0Mj%lOJ2OLJMPJ0KpMPKlj5j4njOMMkpoMKlor
4448E43jPJ6J1kJ%LJ0RKoj7j2MNRjj0pj1nLmlQPMJ1PjpkQ%KkmLNQkomojlkJ1PJRJ3oj9j1j
4505E71ORkjQJ1Jn%koj0j1rlmJ1J7J4LnLJj2j2qnJMQM%Nkqj5rOJ7J3NKljnqrk1j5PJ8J4Mo
4559E66mNJ3NkMlk4k7j7jJ7J3K0J9Qnj3nkj1k2lJ6J0LNqj0NjlQJ0pkJ4MnlPJ6jj0k1j4jlq
4608E32j0j4j0J1J6OPNNJ8K0J5J1ok4j7qrpNJ2PMJ1J1k%ORJ0%qj2k6j1lJRJ0nKJ1J1Kj1j2
4654E72lj1j7JPJ1J1OOK0J2k2j9LLkj1j7KJ6Ppj2RJ8QjkNOJ0Nqj4j7oMOJ0Kj8j6nRK1J2lr
4702E82j9qJ1J1J6Lrokjnj6mJ5J1RJqj4pK0K8Qlkj3j3j2mPOOQ%j0j3pmnpRJ2NJ1JonOMmRJ0
4754F02qj4j2klJNj5j5QJ4J8J6Mjnjnj2JJ0NLlpj1j5j3j0mMJ3PJJ0Qkj0j2lJ4J9J1ooJ6J6
4801F11LLJ3Rlj0nkk0j8qqJJ1jj5qjjKLJ0J0njJJjnljkLJ5J2Jrkomm%PJ0NKoj4j5pLQO%rn
4857E51nLMMORRoj1%LJ0Mj0j0jJ1JJKjpj2qLjKKJ3J6qj9j3jnqKNKpJLJ%LQLn%J6K6J6Klj3
4912E88k2j3K%lJNpqJQMnkJJQJ3%mLQLPJ0jj1j8nNPOKj4j0QPLo%L%lkKJ2QJkJMkj0qkj1k3
4969E40j1MjJJ9J5lqlmnRJ0jljQNM%%MOJ0J0Kpjjrj0j6j2mlMlrqJ1K0J1RNrlJ2NppRJ7Qj4
5023E95k4j0jOMlj7j3j1j0j1kJ4J7J8Qlkqj5j0pNOJPJ1OPJ1J6J3rj1kmj1j4j5j1MQ%prLJ0
5070E30J3J5J2KLjrj3llqllnJ0J0%mj1KJ0J4J2PPJ2Oj0j8j6qQORJ0Knp%jNJ2Poj2qj2j0NJ
5120E54MJ8Qj3j1MLJmknJJ1%olM%onK%nj7j1MONMjj1j0j0jQRlj1J1K2J7Pnj1lJ0J0J0Nmrm
5172E67mlJ3J3Jj1mjj1j5rkJ0J0pn%MK0Qj0MK1Norj3opkMjnlJoNKlmr%J3RMj5j8KOOQNkqj3
5227E29okJ%OJ2J8J3PRO%jKrnJjjlo%jj3oljoqJ0J8OLJj0j1m%lLOJ4J9J3%prmJ1Kj4mJ8J4
5281F04rpjj2j1%knJkqKN%k%LknJ0J9J0J7Lj3j5j1o%Moj3qLJ2J4Nj9j8lJ5J4Knj1j5olmJ1
5331E32J5K0Nj3rlj0l3j0J7J8J5RNRJ2j0k6j6nkJpknnJ0J7J1J7J4loj0j7j4rjQO%jj5%K9K6
5377E64Kj1nOJ2J0Jj5qmQLjPJ2Poj4J%oj0j3jLnj2k1j0J8J5PK0J3MJ2Pn%O%pKkknk0j9olJ
5428E30RPRJ9PKJ2Kj6j8MQrj0krp%NJ0LjJorrj2pj0%K1J4oj2j0lmRJ7jlQJ9K2J1jrqrmRJ4
5480E77OQMj2j9rJlLROoppPPj5rJNRRk%lpjNQkPjmonkmjj0j5j4pJ4K1Nj7j7oPKr%Nkj5oJ3
5537D96J9RJLjlJQJ2J0KJPLJ%noj1j3lRJ5PnrmM%nMKj1j4nJ0J0lnPJ0PJj3mJ1J2lrj3j5pr
5590E06pjOJ3J4Mj0j2lj1j5j3mJ2J5J4J3LjJjpkJ%Nmj2qPJ4J3ORLj5j1J0J3oj2noJJ8RjJJ4
5639E58K1J2lj2oNj3j8k6j0QJqOQoj4j0jQJRJ9NRJ6Nnojpqjnnnj2j1%JJNRJ7K2J5Kj3j0OO
5690E59okKMQkj2j4jKkkrrKJ2jn%JKJ1P%moKNnj5r%lkORPLPJj0j1prjJ6K2J1pj0ooplK%lO
5748E18Pj1jJ8J2nrjL%%LJ0J5OnoqqoqQK2JnKkrMJ0MmkJLLnoj2nLJ5J0Jj1j8j0pKPQkj9k5
5802D86oJ4RKJmjNOmjOPlkJ0J6Oj3j8j2k1k0rJ3K6K4J3Jqj1JJ0JpqnOJOJ4J2nj5qJ1J2PLn
5852E43qmkj0oQPmp%JKKjQJoLlj1j2qlOJ7J7J5Nj1k0j7oJLJJN%JJ1J0RRNoj9j1qOJ7J3jj2
5905E31qj2rPRqj9j0j0j2NK1J4PRRn%J2J7Nrj4j8JJ1PJ0J4nj9j0JK%klNJ9J9J1JMoj3lMNq
5954E57j5jjjLM%%j0k0nO%%lj2j9j7kJ0J8J1jKRJ8J2lqNQ%PJMJ1jj6j5j4OJ5Olrj3j4mNJM
6005E16LQJ1KkjMj2j6j8oMJ1Qnj0lJ0Jj3%J8J3LqqNKpoqJJ4J2KmpKKnLPqj0NJ4Pnj1j9pKQ
6058D99NokJ8J1j4j6%J2Nj1j5rrqlKp%J7K0J6J2Jj3rNK0K0OppoRNj0onoqmlMQNNOloLKklj
6112E17oqll%J4J8NRNoj7k1j0lj1j0LJ0KPK0J3Jj0j4oMQKkjp%RjrORL%PJ3J2jllrmjjjMop
6167E17%RJ1J1Okpj0nMLLjj1j5j2mOLLJLNLjlMlknJkMRJ2kj7j2JJ1J0M%rMJ0Qj2j8%QKj6j5
6221D92NJ9QojLkoj4j8J1K0J2NPPj0k0j2MJ5RknjJ0prRJ1Knj2j2kkkLPJnolQJ3nj9k1j5NJ1
6272D75J6J8J2J1KLKj0klj4oj%j1j9j7rpNK4K0J1J1NkLpoJ0N%JNNqk4k2OJ7KnRRLpj5j0oJ
6322D80RJ2J1Ooj3qPMnj0jJkJ0J9J8JqqKnj9rQJ1J%%MPMJnPjj0lJ0PnlKPQNPkpj0j3nQPpj4
6378E05j3mRJ8J6pj4lRJ7J4J6Nk0k9k4kOLJ1J8J3kKOLj1j3kj1j4MK1J7N%LrpLKj6j7mjmjR
6426E07j0j7lNMpLJ9J1OJ1kj0qj0%J1J2NRJ9Qj3oLjj5k7k3j3kJ3K0J1LLj0rJ7J6jjOJ0Roj5
6473E32j0j0KPjj0j9j0J7L0J8KNMkqkk%mmJj4j5MJ1%%MKKkj0k3j1MOLorLMMJ2K1Lj8oJ1J0
6523E26KljmooNK1J1nj6j4j6qJkKrj5oj1lOJ0J1K1J7K%MMKppLKNjjJmpjNOLoqnOMj3j0oqr
6579D62OK7L1J2ppj6j7j2QJ0rqlpmNMJ0Nj0j8j1PJ9J1j0pLJ3K0J9Kj1k%%Lpj5lRlr%NJj0j6
6628D70oKlkJL%pMJ6J3RJ3J6Mjpj0NJ9jpm%Joj3rJOJ5Ppn%j0j3lMOJ4MrjJ2qpRK2J6RNLRN
6683E84Nkj6j6rj6qRMkj4j7j3nJ4J5kjkJNLLjrj1jjp%J4J1KLLjM%nJj1pQJoroLJ3J1pj5j7
6736D80j6JK1J4lk3k9j4LJ5J5J8Rlj5j0J0J7J2J1Mrj2j7j2jO%JNJoqORjmJ2J3OJj3oJ5RPJ0
6783E29%kKJ3Ooj2olmNjmlj7j9nnj1nmOK4J6rqJKMJnQJ2kqq%PRJj1rPJ3J0J3J4mj5rJqj1k
6837D88QJ7J6J1lj5j9rLRQoj1%LjJ2J5MMjj7j1kKJomjmj4oNLMJ4RlmojJmoON%K%Looj0j5M
6892D66J3J0J2Mj0nNJ0J2J8J5oj1pMMj8j7%KKJ0Rjppj8j3OJ4knj1k0rKJ3J9J2OJMpq%Jk%O
6941D96J5ONOLmj1nko%lj1LPnpOJ2LKnlJ0J1P%j7k2nKjJkpkNJ6K1J6Mloj3j3pqKJ0Lqj0mL
6995D85J4J4j3k9j9j4qRJ3PLKjoj1LJ4K0J8Mj3pJ6K1KqNJ2qk4j7jMmnRJrj3j0NJ1llMRLj0
7043D72%RJ0%j2nqpMRlj2jJ0PKRQj2j9nRQPMJ2J0kj0j2j7KK7K1pj3j1j2KO%oMPJmklmJ2J7
7094E02J0J4J2Lqmmk0k5pmj8j0PJ6J0RJ3J3%qr%JKMj5j6j0MRJ2MkKkNO%rj0j7j4lLK7L7J7
7142E27QLppjlkjpnMNjonj1j5JQJ0J0OMNklKkj2j3JJj1j0LRJ0lnl%jJJ6J0oj1KPJ5J1j1k6
7195D89oQQJ0Nj2k1j3mqlJ2J7LQK3Pj2omk0j1MOJj1qKJ2J4NPJ7J0j0j4%Poj5k2pPJ0J0RRL
7243E10noKNj0j1pmJ5%mMpj6qQJ8J3lnonJmRJ2jlj1rJL%Pj%RQOLjkLmj8j8j1qJ2K1Q%rq%m
7299D69KRPoqQJ7J2jj7qjLPLNMonljjpj0oKPMqoJOJ1J2%nKRJ0Jj1j0LKj%nmjJplKMLlmkmk
7359D70njJ2J8NjN%j3j7rPJ4J6J1N%pk0k0pNPmJRPJ4J7Nj0j5rKL%j5k2qJMKj1qKLJ4Qj1j9
7409D35mORNjj1j2LLLMJ0J8J5Lqj0rJ0J8LlNPMjmj4j9j0LNloqkJ0KqmK1K8J5j6k4j0JQJj5
7459D53qnj1JNJ2J4QQRJ0J1J7Oj4j8j0lqokKJ0QLoj8j3NNLQJ3MqlMlrqPK0J9Nj5j7%RJpqn
7511D75kLnljkl%KRNMJj1j0lOJ7RJj5j1KMqj8rLLQMNj%Plj5j1KPJ1MNQRKjKL%kKomLj1j7q
7569D46MJ6J3MKJ0J4MJonJmnjkj5j3%%J6PmJMJ0Qmj2pMlmkj1j0OPkkjkmmMmkNNQLK1J2pj0
7624D90j0j2kJ0Lj3j6qKRJ6J4J5Mj2j6rKMO%j1LRkj2j2oPJ8kj3Mjj5qLljKKJ0J1OJp%J4Mo
7674D72oqqj4LJ9J6K3K7J8Mj0k9k4nj4j8%K1J3pKJ4jk0pPJLQJ4KLJ0%j6j7OJ0Lp%MoKJj3k7
7722D49j5OJ0MJkmMJ7K1J1JopmnNKj3j0Jm%kmLJ%RK0PqoLJj4j0PJ1MJ5J3QPOnj4j1lJJqj5
7775D79j0m%%J0J1Npj5rMnrmomkKJ1J1J5QqpOjqj5pRK2J0m%mj4j6j2pJQ%OJ5J4Qj2j7lONQ
7827D64J6J6Lrrj3k3j5NK5K0LKjlpj3oJ0QNopLJ3Qj2j6KNK%oOJ4J5J2RRR%j3j6j5j3OJ7Oj6
7876D94j2RJ%kj0j4j6j4q%OQlj4KNKRJ3lj9KJ9K0J5Qrj3pj6oJ4J5PJ0Mmj7j5nj5kOKLJ7J0
7924D77qJJ0Mknj0j5k7j7J7L1K2Rqj4llnKOKnKKJKMJ0lj0mKRRJmpjloKMpj8k3oJ6J6K1J8K
7976D88jkj3j2r%km%lKK1K5J0pj8j6j2oKMJrNJ3lkOMKMPOnkjj0rLJ2NL%n%J6K6RkPNqj2j4
8030D99j4j0mPJ7J4kk0j7LkpljJJ2RjJJnkllPMKPLKpNRJ0K2J7j4k0j2j1j3p%POjP%nRQkrj5
8084D79nQMlpjk%K%%J%KJ1kkPJ3Orj7j8k1j0PLKMJPL%mmj0pjkJ1RJljJ1LKJPR%opqJRJ4K0
8142E08Rj1j9rOJ3Oj0k2JJ0oj0mJQlj0j3%J7RJ3J3kj0j4r%kppmLOLjkNJ2MnpoNMml%lrojN
8196D42Kjj0j4qNJ2K3L2J5oj2plJJ2J6P%LoqqlKPlk2j5J1J5%nnj2k0pRJ9J2lmnlJ1J1PJmk
8246D79pj3mJ5J9R%j6j7rlpj1j3pOK0K4NnKMn%%j0j1mPJ0NPPrj2lJ1K0Oj2j0OJ3Lpoj4oK2
8295D79J7LMMj9l2k1LPnj1nOJ6J9Rlo%KjQJj2%J4R%lKMjnmlkmLJ6J0lj4k5k2MJ0kjnjKllK
8349D38RRmjMLjLJ5Pj6k0qnj1kQJ5J3Jrj7PK7PpnJLQQOKrk6k8j1J3J5PKlMJ0J6J8kj4j3r%
8400D58qj4OPPLJ2K3J1k4l3j2kJKMqrmljQJ0kj2qOJ3J2MpnJNONQNoj0llmM%JNNOJ2J0k%%j
8455D79koj3%J7OlL%oj0knj6mKnlmjOJ3J7J1NMMMMOqj6%%LjKLopKNoj0orqmKKJ2J9Loj8k3
8511D26kRMJ0J0%nj2j0kk%omJnnLJ5J3Lkj8j3%RJ8OKJ4Qj0j5mnoNQJ9J4P%pqnPJ3J7J0Kj0
8562D97j4poKMLJpj1lmlKKNJ1J6J9Mpj1j2lJ2J3Qmj1kkorj0KJmnN%NJ1MjkjKOKjKj1j6j3p
8616D46JQQkrj0mMOqk1rJ1K0J4%mnnlJ0J7lj3lnjKj2nKNJ3PplOQjlj0%J4PQj0k0rNkJJ5QJ
8670D60qqnjjjMnj1JPJ3K1QkkJ0LjNQJlrj0RRNNk2l7k6j3PJ8J2J4RJkKjl%ojOkj0rpnkpjK
8726D19OPOPkj6j3JJ2J6KlKLlj3j3j0p%QopJ3J2J1LLNnnmoLKJ5J7J2lk3k6j0PRNOj2l4k1J
8776C71J6J6J1J2J2J3J5QKMPnojkqq%OOMM%nJJj2j4kMkkJJkj%jLj0k2j1j%%NJ5J6K5J6rk0
8828D51lKpkKMJqj0jkj%JPLQJ2J0Jj0qMQMoj1QOqoklojL%kmj3j5lJ0J2lNK2J0lj4nNJ5J2m
8883D65kQP%OMMK%jrqoq%%LNrj1OQppRJ8J8J3mj0j2k0k2LJ0j1j9nJ1J1MPRJ1J1qj0oj8j4l
8934D23ok1j4%QJ9K5K5J8nkjojjlrj8j2LJ4J7%j4lPJkPJ6J0rj5pMjnMMmqORKLQ%jj0rKK0J9
8987D87%j1JPJjnj8j3J2J6KJJMOJj4k0JJ3Mlj4k1kJ2NJ0J3Kj7j3OJ0Moj0mNKlkrkNnqomkP
9039D25J1NNRJ2jJJ3lj8j6j2pjKJ3K8J9QRkj3j6j1LQLmLQLKLnj4rj%%pj9j5oQJ0mjJ0MMJ2
9090D56J3RJk3k2opj%J0Oj2pkOJ1PLOjonNK0J6MMjp%RKj1j3opoppj7k4j3jQJ2J4OJ0J2J1K
9141D51%mjJ0Nkj2j4%J1J7Okj4j5mJ6J5Lmj9j5j0LJ4Moj2ojj2oJNJ0J7J2Onl%JLjmMMKjPQ
9192D62rk3j1MJ7J7OmpKrrKNjOOml%KlnjmmjNMoqMJ4J3NkJlqKJ8J4Nj3k4k4%J8J0kj1qnjO
9247D35PJ8K0MQJ2Mklj6k0j9qnqj1lRJ4lj2NJ2Ko%mqj1j3JJ9J3LkLJ9J2ok0j8r%QJ0lj0JJ1
9296D30MkPOrjJ1Mkmpj7j1KLKOOJ0J4kj5kPNkj1%QKnj4oJ1J2lorj8j5MK3J8kljrmNJ9K5Kk3
9349D43k2lRQJ3Rnj3oMJ6QLnoO%rj7j4L%KJ4%j0j%%pj5lPJ3J0MK%mnqmJ0J2NO%qj0%J1J5R
9402D67pj5j6j1omNJ5J3J0M%LK%j3j4JJ2Opj1kJ5J6J8J9J8nk9j6nj3rj1j5j3j2mRJ1NRQOO
9448D40ok1j0JolJ2Npj1pkMKMJ3J5J1%J3Ppj6qJ4J8oj6mLJ3ROJ4Kj5mRJ2%mJ1mj5qj2mQMN
9498D59Oj3k0j3j0qlOOM%klqj0plOK1K6%j5rMmk0j1J0J9J3NLnqLJ3J2Pjj8j8qpnj1j2jJ1K6
9547D07K3J0OMJMOrj1ojkmkj1j0JJ4K2J4lj1j2j5j0mkjKJ1Jj1nJ0QJ%qOJ6RRLqj4oJ1K1Ko
9597D50MNLQMJ%poJl%Kj1j9k0oNLLRlj1OPok3j5PJ2J2Kj%RJ2OJkJjr%J1J1loLpj8k2k0jRm
9652C83jMPQMJ2J1nmjJM%m%LLMjnlj0oMJ2Npj3rJPJplJ3K0MQJ1qj0LRJpplPOljOlrj5oLJ4
9710D28K3J0j0j8kJ0KroJJ3J4J5Lolnj4j2j0%J2Jj3j7j4lPJ0J7K0Qqqj2qj1k8j0J3PjJ1J2
9754D09kLLj0jJ5J1Nknj7j4LQOJKK1J9J0Kj0l0k2MNrpjMPLOLopJknKJ5J1mKJJj1j7j2mQK5
9806D18K4Lq%Qpk4j7RK1J8Mqj6qqlJ9J8Pkj3oMj2j3POkn%kj2nkKKomJ3PjpJ3K9L1J0j9k2j6
9856D25rmnJNjMOmpRK1J9Jj3j7j3j2mJ2J2J5J0j0j7qMJ2J0jLJnNNkJMOj3k0mjK%jJokKklQ
9909D20J0NPJ1%j1j4j8j8kJjqj0nJ2J1KPJ1PlolkKMln%KRPmrppnQJ1%KJ5J5jj1J0J9%j3mo
9961D32rmJ2Qmlj1j3pLKqj4qJ2K7K2J2J9Lj8k6j8qj0j4PK8J5LJ4J6Mj0rnpj1kkj0j0NJ1J1
10006D25J1OjqOJ8K1Kj7j3rLLj7j4j0j0r%QMLJ5J4jrkkkNLnqokJ0RJ3PlolNmj0mLKlKoj5O
10059D05J9K%knjkMPJmopJJ1RJmj0j1%RkMJ4K%KR%j3j3OJ8OpkPkjKkpmknj4j1lJ3Qrj2MOM
10115D13JmRMnJQQJ%rk0k3j6NK6K5OJnLMPRJ0J1j0k0j0kRJ7Mj6j2j5j8rkRJ5K1J5jj2olNJ4
10164D43J3MOMoo%Moj3prj2mkj8j5OJ4J0Lkq%J6RNJj6oJ1J1PJ6Rpj7j3JRRJ%NNj3j3nMOjr
10216D24opojMlnMj1j3KJ9J8NJ0Lj5k7j4QJ4Jj0lMK3K1jllj1p%NK0Nk3l2j2J4K2J1Moj2mM
10263D10NKROkJQMJLJ3Pj0j9j7k0k1RK1OLLjkj1lNJ0N%J2jk0j6LJ6K0J8mk2qlrj3qrpkJ1K3
10313D06J3rj3k7j7J3K2RrKJ0KRK2J7MKoj3j3rjNLP%nQNollpQK0J1KJ2J9Knkrj5k2k5qJJm
10363D04kJ7J3jppK%NNppllmQMmjMPJqnM%j4j7rmjKJJ2K3J1Jm%PQrj7lpj4j1PK3J1MMQLmj7
10419D09j7mKKQJ1Krj7k1lJ4J3RLpj2KJqKJmnjPM%omLJ4J0JNQJ1J2%j2j7oQJ5Ojj5j7%PJM
10471D09JJmOK1J1jj2k0k0k0j4LJ0ORJ6Pj0oMlQJ8J3J4J5ok7k6j3PJ1J1J0jj8j5%QPJ3RkL
10516D33%j3j6j3%RJ2Jj0MJ6J6P%%jkNNKlj3o%lolKNNLljkkJ3J1KJJpj4j8k6j4OJ6K1J9J5
10566D54Kqonqj3mLJ1J4Pj0nOOJ2nk2k3k0j0NJ9J4Nj1j0LRMJ5J5OKpj9j2llJ1J7PjpnlJjj9
10615D08j8pKQQNNRLJj0j2NJ4lrNJ0mnrk0oMJ2J1pj3nk%POmmkLJ1J7J4K2J0j4pJ2Qj0j9rK
10665D23Jlj1lj%J5J4%j5j8oLKNLOJ9J8%lPJ1j1k3j1mnorrNK1K0jj7pMj1j3lJ2J1Lqj3qKL
10714C89J0J8Mmj3j7kJ0OPLQJ4J1kkJ2J8Nrnj3qjNKl%nrk2rJ2J1kpLlj1j1j2oJQNKj2rRK4
10764D00J9%j1rjMjqooOJ0JqlNNPkJJ%%lNQNPNj2j6nJknj3nNK4K4Nok0k0mJ2RMnj5nolKp%
10820C68QJ0jnRJ3%j1JJ0njJ2MJNM%Ljj1j7lJ6Oj4k3j6kJ3QP%pj4j8pQJ1J8J3NjLPROJ1Nm
10870D33j0rqpQJ0j2k4k1rPJ7J3%KNOQjqk%jJ0J2J0J1JoknllmlLjnOMnlpqMJ2MlNJ1mj2lL
10924D16mrJKJ2J3j0j7ojMQRRKlLJoJNno%j4k1j1lRK1K2J1knLJ7Nj4j7j4KJ8J7Jqj7j3j4j1
10973C81KJ0OmoQJ4PKpkRKjJ%N%j1MJ2J8J1or%Kj0ooj0qnLPLL%mJMLkj3oNpmJ2Mrj0pNOLL
11030D03KkJ0J0jnKNNJrpqj1jLNmj0kJ6J3pj7j4rKJ2J9J7J7K3Pj7j8nmqloj6j1k%%%LQJ1J4
11080D11QJLPJlj0NJ4Kj0mj3j4kjNMoj6KJ0lKJ4K1J3kj3qJpj1mNJ4J5ooJ1NorKJ4Pkoj1j3
11130D11j0oQJ5J1Mj2j4jjj3j9KK2J8Mpmpj9j7lMOJ1MOjoJ2J4oj3mMjmNJ0J1J0J0Kj1j1j2
11176D02j5MJ8MlJok%omKJ5J5LqmkmJ1J7Jmj2j2Jlj3mPmqkNJ2J5Prj4%LkKKlLJ0pj0kLj3k6
11229C61pRJ3JojKnj1jJ1Pj0pJ3K6J6pnLrnJ3J8J9Qj1j3j0lkj0j4qJQJ8K3J5Jqrnj1k0j3J
11276C76mrLJ7OKJ8J9Pj2k3kMnlJonJ%OMjj0LK0JjJjMQJ1jk0k4mJ3Mj2nJ4J9J0%rmMKKrk2
11328C88j1l%MLL%j6j6MJ1J1QJ2Jj8j5NJ4J2J7J6%nj5qJN%knkJQKMnqkLmjJ1J0RJ4J5Kmjj0
11379D43j6j8j9j1jJMmjkKJ1jl%JJ4J9mj0kP%KJ1rj9k1qJM%MQROLj2j3opMJ6J1jkrPJ2OOj
11431D12lnk1j4JJLJ0J4Kj6j2MQnj2rJOlOJ0Lj1rmJM%jljJ4J9J6Rj1rkkKlqjLqrnQJ1Ml%K
11485C84JL%j0kNkqojJjMJllOJ4K4K9Prm%NoqnKLKRmrknNJ7Kk8l2j4J0K5J5Nkljj2nPkpnj0
11541C77j1JJ0NoqnoNQJkmj0oKJ0LoPMj1j2j2LJ8J6OrlRqnK1J3qj8j4nmjJ1J9J0pqlMORJ5
11592D01J0pj6oOQmrplKLNJ7K6Lk3l2j3jRR%JJ2Oqj0nKLq%J4PnlMPP%Jlj3nOMJQJ1nj2mrq
11647C74%Jj%OJ4pj3jMNLnqjpok%NJ2QOJ0Kj4j8lLlMRPLLj%Opj3JQRJ0QJ2J0Lkmlnqk4k3k
11703C65LLJJ9J6jj3oPQ%%%MMJ0J1rk6k0okJOORPpr%NlrqNJ8J6MNOkpKoqJNRNq%Llj1j1JJ2
11760D02J7jk1k3j4JJ3J4J2%jPJ%RJ5J0%Jj1k0j7j4j3j2NRJ1Qpj2JMMN%moqKJ4RjjQkj6j4
11808C64pNJ1mNK3K1J9J3Jj0j2j1j4j9k7j2PMPKJ0J9J5J2Rrpk%lpnj5j0K%JRKkpOK5J6Kpn
11856D15PRJ1Joj8k6qjlJ1K0J9KmQjk3j4lKKmjLNONk%%NJ6J2jnj2j1j3j7j8KOrj4JJ2J2mj3
11906C61LL%qkJ0RNmj4o%J3J6MMmkoj2OJ2J3Oj5j7kK0K1%qoNRmj4j5pNJ1JmMNlJRKrj2mPJ5
11959D02Qnj1l%%KJJL%nj1j3lLLMKKQloRJ1J1Ql%JprmOM%%kqmNRJ0Jj2j0omJOJ4QkJlj1mJ
12017C96lOJ0O%j6k4j0QK0K7J1mrj6j3JLJMoj0lNkj9k6j5J1J9POQJ0jMN%NQKLjplno%J2J4
12067D13M%jj4k3oJ0LolnrnkjJ6K4J2j0r%%mj1nLjpJJ1J2kk%o%OMlprmOqk4j2JNPPJ0RO%j0
12122C61oJ5J3jkmkRQJ0pj2LJ4Nj7l4k0J2K7K0RkjJ0R%Jrk2pNJ0Kpj0nJLNj6j5%nmJ1J6RK
12171C82PLqkLjnmjJ1J9J5PQJ1Kj3j9j0lJnj0MMmnj2j5mLNJmj2pNKmjkpkML%Ojj0OJ0Jooj
12226C39jjMKLM%nrj2nLJOJ3J7J1J0J3KnJQjqmrj1OOJ0Rpj9rjMJrj2JJ5NolJOJ3J3JolonN
12281C76jj2j4pMOQOQJ1LpqL%j2j7LJ0KO%j3k7k0nJ1J4OKmrLMOLnrkMloNK6K0J0nj9j3oLJ3
12333C52J6K1J3onoj7k6pJ0JOQknLj4j6qljj0qKJ4J0%KJnMJ4J0%lNJ1K%KjjkornqnpKJ8Q%
12386C49J0Qj1j6lMknJ2J7NklnojKJLjlkqj0pNJ6Oj1k3k0lJ6K0RJmlPMkLOLqj1%NjNQJlnL
12441C50Lj6j7nPJ0JJNjmLRQrj1krj3mJ0J8POLprj0nMNlRJ5J3PPKqj5qnmk%%%onqkJjqr%j
12498B97jMNLJKOjmomMJ2J1LMnpMROjkJL%mj3j8lJ5J1Ok%J0J2kmjlnkOkj0nrrljOOjnj3j1
12555B90KJjLj%QJj2oJ3J5J1J0Jnj1mOLpJlj3j6j6oKM%NJ6J3oj3QJ4J0J5Mpj1j4oljKkrpp
12606B71%QROMjjjlojO%Jrj0LKKJ7K7K0J0rk2j5oJqj2plJ3J0lmKJnpNQLKNNlomKpj5lRN%j
12663B85rqOOkmlj1lMMOOjLNMPLmj0n%%lqnLRnj2jMknkLOJ%MKLk%KMNMKMkpnMRmqoLJ%mlp
12728B61okkPQLqmMNPJlmOOlOLj3j6kJ0Jrj4mKqpQJ7J5L%NLkKKmo%jj2pLL%klkKKlmLJ0Ml
12788B58Ljk2k3lMKLJK%%Pkl%pJJ4PkmmkJLm%Q%qoKNMOKMJmnJPNMj0j2jjmmkjopJNJKNML%
12851B28onqj2J3K4Qlj0pqnKPMopPOjk%MNKKrrLPJ1Nnkjj1plmjOQLKpjjrokopjPMMOLLKpj0
12913A97mJMP%o%llJMPOKQRkj1kklOKq%LlnqpjNKkKKLlrjkk%Mkj6j6rmOKjNONLQROPJ6J3K
12976B28rj3pMjpnjJmnoplRRJnkQJ2Kmjmj4j3nPJ1LnjKLKnj3okpq%RPNJ2Rjkkm%NP%pn%PJ0
13037A89Lj1rJjrmljOqq%MPOJmljKOPLJoj2JKonklKkprmJ1J9J1k%lnqqokJ%M
13089A35
##ENDNTUPLES=	NMRSPECTRUM
##END=	
