# Supplementary material for: An Improved Helferich Method for the α/β-Stereoselective Synthesis of 4-Methylumbelliferyl Glycosides for the Detection of Microorganisms
Source: Molecules. 2015 Dec 4;20(12):21681–99. doi: 10.3390/molecules201219789 (PMC6331929; doi:10.3390/molecules201219789)
Supplement: Supplementary file 1 [file molecules-20-19789-s001.zip › NMR data.JCAMP/1H-NMR (3c) the protected a┴-D-galactopyranoside.jcamp]

##TITLE=	530-41230-1
##JCAMPDX=	6.0	$$ NMR Plug-in 1.4 of MestReNova 6.1.1-6384
##DATATYPE=	NMRSPECTRUM
##DATACLASS=	NTUPLES
##NUMDIM=	1
##ORIGIN=	Bruker BioSpin GmbH
##OWNER=	nmr
##.OBSERVEFREQUENCY=	300.1300048828125
##.OBSERVENUCLEUS=	^1H
##.SOLVENTNAME=	5
##.PULSESEQUENCE=	zg30
##.ACQUISITIONMODE=	SIMULTANEOUS (DQD)
##$ORIGINALFORMAT=	Bruker XWIN-NMR
##$PARAMETERFILE=	(acqus, ASCII, E:/%E5%9C%A8%E6%89%80%E7%A0%94%E7%A9%B6/%E6%98%BE%E8%89%B2%E5%BA%95%E7%89%A9%E7%A0%94%E7%A9%B6/%E8%AF%BE%E9%A2%98%E5%AE%9E%E9%AA%8C%E8%AE%A1%E5%88%92%E3%80%81%E8%AE%B0%E5%BD%95%E5%8F%8A%E6%80%BB%E7%BB%93/%E6%A0%B8%E7%A3%81%E5%9B%BE%E8%B0%B1/20150212/530-41230-1%EF%BC%88%E5%8D%8A%E4%B9%B3%E7%B3%96%E8%8B%B7%EF%BC%89/1/acqus, 0)
$$ ##TITLE= Parameter file, TOPSPIN		Version 1.3
$$ ##JCAMPDX= 5.0
$$ ##DATATYPE= Parameter Values
$$ ##ORIGIN= Bruker BioSpin GmbH
$$ ##OWNER= nmr
$$ $$ 2015-02-04 20:44:29.609 +0800  nmr@NMR
$$ $$ D:\/data/pub/nmr/530-41230-1/1/acqus
$$ ##$AMP= (0..31)
$$ 100 100 100 100 100 100 100 100 100 100 100 100 100 100 100 100 100 100 
$$ 100 100 100 100 100 100 100 100 100 100 100 100 100 100
$$ ##$ANAVPT= -1
$$ ##$AQSEQ= 0
$$ ##$AQ_mod= 3
$$ ##$AUNM= <au_zg>
$$ ##$AUTOPOS= <33 >
$$ ##$BF1= 300.13
$$ ##$BF2= 300.13
$$ ##$BF3= 300.13
$$ ##$BF4= 300.13
$$ ##$BF5= 500.13
$$ ##$BF6= 500.13
$$ ##$BF7= 500.13
$$ ##$BF8= 500.13
$$ ##$BYTORDA= 1
$$ ##$CFDGTYP= 0
$$ ##$CFRGTYP= 5
$$ ##$CHEMSTR= <none>
$$ ##$CNST= (0..63)
$$ 1 1 145 1 1 1 1 1 1 1 1 1 1 1 1 1 1 1 1 1 1 1 1 1 1 1 1 1 1 1 1 1 1 1 
$$ 1 1 1 1 1 1 1 1 1 1 1 1 1 1 1 1 1 1 1 1 1 1 1 1 1 1 1 1 1 1
$$ ##$CPDPRG= <>
$$ ##$CPDPRG1= <>
$$ ##$CPDPRG2= <>
$$ ##$CPDPRG3= <>
$$ ##$CPDPRG4= <mlev>
$$ ##$CPDPRG5= <mlev>
$$ ##$CPDPRG6= <mlev>
$$ ##$CPDPRG7= <mlev>
$$ ##$CPDPRG8= <mlev>
$$ ##$CPDPRGB= <>
$$ ##$CPDPRGT= <>
$$ ##$D= (0..63)
$$ 0 1 0 0 0 0 0 0 0 0.06 0 0 0 0 0 0 0.0002 0 0 0 0 0 0 0 0 0 0 0 0 0 0 
$$ 0 0 0 0 0 0 0 0 0 0 0 0 0 0 0 0 0 0 0 0 0 0 0 0 0 0 0 0 0 0 0 0 0
$$ ##$DATE= 1423053868
$$ ##$DBL= (0..7)
$$ 120 120 120 120 120 120 120 120
$$ ##$DBP= (0..7)
$$ 150 150 150 150 150 150 150 150
$$ ##$DBP07= 0
$$ ##$DBPNAM0= <>
$$ ##$DBPNAM1= <>
$$ ##$DBPNAM2= <>
$$ ##$DBPNAM3= <>
$$ ##$DBPNAM4= <>
$$ ##$DBPNAM5= <>
$$ ##$DBPNAM6= <>
$$ ##$DBPNAM7= <>
$$ ##$DBPOAL= (0..7)
$$ 0.5 0.5 0.5 0.5 0.5 0.5 0.5 0.5
$$ ##$DBPOFFS= (0..7)
$$ 0 0 0 0 0 0 0 0
$$ ##$DE= 6
$$ ##$DECBNUC= <off>
$$ ##$DECIM= 24
$$ ##$DECNUC= <off>
$$ ##$DECSTAT= 4
$$ ##$DIGMOD= 1
$$ ##$DIGTYP= 9
$$ ##$DL= (0..7)
$$ 0 120 120 120 120 120 120 120
$$ ##$DP= (0..7)
$$ 150 150 150 150 150 150 150 150
$$ ##$DP07= 0
$$ ##$DPNAME0= <>
$$ ##$DPNAME1= <>
$$ ##$DPNAME2= <>
$$ ##$DPNAME3= <>
$$ ##$DPNAME4= <>
$$ ##$DPNAME5= <>
$$ ##$DPNAME6= <>
$$ ##$DPNAME7= <>
$$ ##$DPOAL= (0..7)
$$ 0.5 0.5 0.5 0.5 0.5 0.5 0.5 0.5
$$ ##$DPOFFS= (0..7)
$$ 0 0 0 0 0 0 0 0
$$ ##$DQDMODE= 0
$$ ##$DR= 18
$$ ##$DS= 2
$$ ##$DSLIST= <SSSSSSSSSSSSSSS>
$$ ##$DSPFIRM= 0
$$ ##$DSPFVS= 12
$$ ##$DTYPA= 0
$$ ##$EXP= <PROTON>
$$ ##$F1LIST= <111111111111111>
$$ ##$F2LIST= <222222222222222>
$$ ##$F3LIST= <333333333333333>
$$ ##$FCUCHAN= (0..9)
$$ 0 1 0 0 0 0 0 0 0 0
$$ ##$FL1= 90
$$ ##$FL2= 90
$$ ##$FL3= 90
$$ ##$FL4= 90
$$ ##$FOV= 20
$$ ##$FQ1LIST= <freqlist>
$$ ##$FQ2LIST= <freqlist>
$$ ##$FQ3LIST= <freqlist>
$$ ##$FQ4LIST= <freqlist>
$$ ##$FQ5LIST= <freqlist>
$$ ##$FQ6LIST= <freqlist>
$$ ##$FQ7LIST= <freqlist>
$$ ##$FQ8LIST= <freqlist>
$$ ##$FRQLO3= 0
$$ ##$FRQLO3N= 0
$$ ##$FS= (0..7)
$$ 83 83 83 83 83 83 83 83
$$ ##$FTLPGN= 0
$$ ##$FW= 93750
$$ ##$FnMODE= 0
$$ ##$GP031= 0
$$ ##$GPNAM0= <sine.100>
$$ ##$GPNAM1= <sine.100>
$$ ##$GPNAM10= <sine.100>
$$ ##$GPNAM11= <sine.100>
$$ ##$GPNAM12= <sine.100>
$$ ##$GPNAM13= <sine.100>
$$ ##$GPNAM14= <sine.100>
$$ ##$GPNAM15= <sine.100>
$$ ##$GPNAM16= <sine.100>
$$ ##$GPNAM17= <sine.100>
$$ ##$GPNAM18= <sine.100>
$$ ##$GPNAM19= <sine.100>
$$ ##$GPNAM2= <sine.100>
$$ ##$GPNAM20= <sine.100>
$$ ##$GPNAM21= <sine.100>
$$ ##$GPNAM22= <sine.100>
$$ ##$GPNAM23= <sine.100>
$$ ##$GPNAM24= <sine.100>
$$ ##$GPNAM25= <sine.100>
$$ ##$GPNAM26= <sine.100>
$$ ##$GPNAM27= <sine.100>
$$ ##$GPNAM28= <sine.100>
$$ ##$GPNAM29= <sine.100>
$$ ##$GPNAM3= <sine.100>
$$ ##$GPNAM30= <sine.100>
$$ ##$GPNAM31= <sine.100>
$$ ##$GPNAM4= <sine.100>
$$ ##$GPNAM5= <sine.100>
$$ ##$GPNAM6= <sine.100>
$$ ##$GPNAM7= <sine.100>
$$ ##$GPNAM8= <sine.100>
$$ ##$GPNAM9= <sine.100>
$$ ##$GPX= (0..31)
$$ 0 0 0 0 0 0 0 0 0 0 0 0 0 0 0 0 0 0 0 0 0 0 0 0 0 0 0 0 0 0 0 0
$$ ##$GPY= (0..31)
$$ 0 0 0 0 0 0 0 0 0 0 0 0 0 0 0 0 0 0 0 0 0 0 0 0 0 0 0 0 0 0 0 0
$$ ##$GPZ= (0..31)
$$ 0 0 0 0 0 0 0 0 0 0 0 0 0 0 0 0 0 0 0 0 0 0 0 0 0 0 0 0 0 0 0 0
$$ ##$GRDPROG= <>
$$ ##$GRPDLY= -1
$$ ##$HDDUTY= 20
$$ ##$HDRATE= 20
$$ ##$HGAIN= (0..3)
$$ 0 0 0 0
$$ ##$HL1= 1
$$ ##$HL2= 35
$$ ##$HL3= 16
$$ ##$HL4= 17
$$ ##$HOLDER= 0
$$ ##$HPMOD= (0..7)
$$ 0 0 0 0 0 0 0 0
$$ ##$HPPRGN= 0
$$ ##$IN= (0..31)
$$ 0.001 0.001 0.001 0.001 0.001 0.001 0.001 0.001 0.001 0.001 0.001 0.001 
$$ 0.001 0.001 0.001 0.001 0.001 0.001 0.001 0.001 0.001 0.001 0.001 0.001 
$$ 0.001 0.001 0.001 0.001 0.001 0.001 0.001 0.001
$$ ##$INP= (0..31)
$$ 0 0 0 0 0 0 0 0 0 0 0 0 0 0 0 0 0 0 0 0 0 0 0 0 0 0 0 0 0 0 0 0
$$ ##$INSTRUM= <DPX300>
$$ ##$L= (0..31)
$$ 1 1 1 1 1 1 1 1 1 1 1 1 1 1 1 1 1 1 1 1 1 1 1 1 1 1 1 1 1 1 1 1
$$ ##$LFILTER= 200
$$ ##$LGAIN= -15
$$ ##$LOCKED= no
$$ ##$LOCKFLD= 3937
$$ ##$LOCKGN= 134.5
$$ ##$LOCKPOW= -5
$$ ##$LOCKPPM= 7.23999977111816
$$ ##$LOCNUC= <2H>
$$ ##$LOCPHAS= 25
$$ ##$LOCSHFT= yes
$$ ##$LOCSW= 0
$$ ##$LTIME= 0.136000007390976
$$ ##$MASR= 4200
$$ ##$MASRLST= <masrlst>
$$ ##$NBL= 1
$$ ##$NC= -2
$$ ##$NS= 8
$$ ##$NUC1= <1H>
$$ ##$NUC2= <off>
$$ ##$NUC3= <off>
$$ ##$NUC4= <off>
$$ ##$NUC5= <off>
$$ ##$NUC6= <off>
$$ ##$NUC7= <off>
$$ ##$NUC8= <off>
$$ ##$NUCLEI= 0
$$ ##$NUCLEUS= <off>
$$ ##$O1= 1853.42560837398
$$ ##$O2= 1853.42560837398
$$ ##$O3= 1853.42560837398
$$ ##$O4= 1853.42560837398
$$ ##$O5= 0
$$ ##$O6= 0
$$ ##$O7= 0
$$ ##$O8= 0
$$ ##$OBSCHAN= (0..9)
$$ 0 0 0 0 0 0 0 0 0 0
$$ ##$OVERFLW= 0
$$ ##$P= (0..63)
$$ 13 13 26 0 0 0 0 0 0 0 0 0 0 0 0 200000 1000 2500 0 600 2500 0 0 0 0 0 
$$ 0 13 1000 0 0 0 0 0 0 0 0 0 0 0 0 0 0 0 0 0 0 0 0 0 0 0 0 0 0 0 0 0 0 
$$ 0 0 0 0 0
$$ ##$PAPS= 2
$$ ##$PARMODE= 0
$$ ##$PCPD= (0..9)
$$ 100 100 100 100 100 100 100 100 100 100
$$ ##$PHCOR= (0..31)
$$ 0 0 0 0 0 0 0 0 0 0 0 0 0 0 0 0 0 0 0 0 0 0 0 0 0 0 0 0 0 0 0 0
$$ ##$PHP= 1
$$ ##$PH_ref= 0
$$ ##$PL= (0..63)
$$ 120 0 120 120 120 120 120 120 120 120 120 120 120 120 120 120 120 120 
$$ 0 120 120 120 120 120 120 120 120 120 120 120 120 120 120 120 120 120 
$$ 120 120 120 120 120 120 120 120 120 120 120 120 120 120 120 120 120 120 
$$ 120 120 120 120 120 120 120 120 120 120
$$ ##$POWMOD= 0
$$ ##$PR= 1
$$ ##$PRECHAN= (0..15)
$$ -1 3 -1 2 0 -1 -1 -1 -1 -1 -1 -1 -1 -1 -1 -1
$$ ##$PRGAIN= 0
$$ ##$PROBHD= <5 mm PABBO BB/19F-1H/D Z-GRD Z104275/0178
$$ >
$$ ##$PROSOL= no
$$ ##$PULPROG= <zg30>
$$ ##$PW= 0
$$ ##$PYNM= <acqu.py>
$$ ##$PYNMP= <proc.py>
$$ ##$QNP= 1
$$ ##$RD= 0
$$ ##$RECCHAN= (0..15)
$$ -1 -1 -1 -1 -1 -1 -1 -1 -1 -1 -1 -1 -1 -1 -1 -1
$$ ##$RECPH= 0
$$ ##$RG= 287.4
$$ ##$RO= 20
$$ ##$ROUTWD1= (0..23)
$$ 0 0 0 0 0 0 0 0 0 0 0 0 0 0 0 0 0 0 0 0 1 1 0 0
$$ ##$ROUTWD2= (0..23)
$$ 0 0 0 0 0 1 0 0 0 0 0 0 0 0 0 0 0 0 1 0 1 1 0 0
$$ ##$RPUUSED= (0..8)
$$ 0 0 0 0 0 0 0 0 0
$$ ##$RSEL= (0..9)
$$ 0 2 0 0 0 0 0 0 0 0
$$ ##$S= (0..7)
$$ 83 4 83 83 83 83 83 83
$$ ##$SEOUT= 0
$$ ##$SFO1= 300.131853425608
$$ ##$SFO2= 300.131853425608
$$ ##$SFO3= 300.131853425608
$$ ##$SFO4= 300.131853425608
$$ ##$SFO5= 500.13
$$ ##$SFO6= 500.13
$$ ##$SFO7= 500.13
$$ ##$SFO8= 500.13
$$ ##$SOLVENT= <CDCl3>
$$ ##$SP= (0..31)
$$ 1 120 120 0 0 0 120 0 0 0 0 120 0 0 120 0 150 150 120 120.87 118.96 122.27 
$$ 114.95 150 150 150 150 150 150 120 150 120
$$ ##$SP07= 0
$$ ##$SPECTR= 0
$$ ##$SPNAM0= <gauss>
$$ ##$SPNAM1= <Gaus1.1000>
$$ ##$SPNAM10= <gauss>
$$ ##$SPNAM11= <Gaus1.1000>
$$ ##$SPNAM12= <gauss>
$$ ##$SPNAM13= <gauss>
$$ ##$SPNAM14= <>
$$ ##$SPNAM15= <>
$$ ##$SPNAM16= <gauss>
$$ ##$SPNAM17= <gauss>
$$ ##$SPNAM18= <>
$$ ##$SPNAM19= <Gaus1.1000>
$$ ##$SPNAM2= <Gaus1.1000>
$$ ##$SPNAM20= <Gaus1.1000>
$$ ##$SPNAM21= <Gaus1.1000>
$$ ##$SPNAM22= <Gaus1.1000>
$$ ##$SPNAM23= <gauss>
$$ ##$SPNAM24= <gauss>
$$ ##$SPNAM25= <gauss>
$$ ##$SPNAM26= <gauss>
$$ ##$SPNAM27= <gauss>
$$ ##$SPNAM28= <gauss>
$$ ##$SPNAM29= <Gaus1.1000>
$$ ##$SPNAM3= <>
$$ ##$SPNAM30= <gauss>
$$ ##$SPNAM31= <>
$$ ##$SPNAM4= <gauss>
$$ ##$SPNAM5= <gauss>
$$ ##$SPNAM6= <Gaus1.1000>
$$ ##$SPNAM7= <>
$$ ##$SPNAM8= <gauss>
$$ ##$SPNAM9= <gauss>
$$ ##$SPOAL= (0..31)
$$ 0.5 0.5 0.5 0.5 0.5 0.5 0.5 0.5 0.5 0.5 0.5 0.5 0.5 0.5 0.5 0.5 0.5 0.5 
$$ 0.5 0.5 0.5 0.5 0.5 0.5 0.5 0.5 0.5 0.5 0.5 0.5 0.5 0.5
$$ ##$SPOFFS= (0..31)
$$ 0 0 0 0 0 0 0 0 0 0 0 0 0 0 0 0 0 0 0 0 0 0 0 0 0 0 0 0 0 0 0 0
$$ ##$SUBNAM0= <"">
$$ ##$SUBNAM1= <"">
$$ ##$SUBNAM2= <"">
$$ ##$SUBNAM3= <"">
$$ ##$SUBNAM4= <"">
$$ ##$SUBNAM5= <"">
$$ ##$SUBNAM6= <"">
$$ ##$SUBNAM7= <"">
$$ ##$SUBNAM8= <"">
$$ ##$SUBNAM9= <"">
$$ ##$SW= 20.5670922153648
$$ ##$SWIBOX= (0..15)
$$ 0 0 3 4 0 0 0 0 0 0 0 0 0 0 0 0
$$ ##$SW_h= 6172.83950617284
$$ ##$TD= 65536
$$ ##$TD0= 1
$$ ##$TE= 295.16
$$ ##$TE2= 300
$$ ##$TE3= 300
$$ ##$TEG= 300
$$ ##$TL= (0..7)
$$ 0 120 120 120 120 120 120 120
$$ ##$TP= (0..7)
$$ 150 150 150 150 150 150 150 150
$$ ##$TP07= 0
$$ ##$TPNAME0= <>
$$ ##$TPNAME1= <>
$$ ##$TPNAME2= <>
$$ ##$TPNAME3= <>
$$ ##$TPNAME4= <>
$$ ##$TPNAME5= <>
$$ ##$TPNAME6= <>
$$ ##$TPNAME7= <>
$$ ##$TPOAL= (0..7)
$$ 0.5 0.5 0.5 0.5 0.5 0.5 0.5 0.5
$$ ##$TPOFFS= (0..7)
$$ 0 0 0 0 0 0 0 0
$$ ##$TUNHIN= 0
$$ ##$TUNHOUT= 0
$$ ##$TUNXOUT= 0
$$ ##$USERA1= <user>
$$ ##$USERA2= <user>
$$ ##$USERA3= <user>
$$ ##$USERA4= <user>
$$ ##$USERA5= <user>
$$ ##$V9= 5
$$ ##$VALIST= <valist>
$$ ##$VCLIST= <CCCCCCCCCCCCCCC>
$$ ##$VD= 0
$$ ##$VDLIST= <DDDDDDDDDDDDDDD>
$$ ##$VPLIST= <PPPPPPPPPPPPPPP>
$$ ##$VTLIST= <TTTTTTTTTTTTTTT>
$$ ##$WBST= 1024
$$ ##$WBSW= 4
$$ ##$XGAIN= (0..3)
$$ 0 0 0 0
$$ ##$XL= 0
$$ ##$YL= 0
$$ ##$YMAX_a= 172526
$$ ##$YMIN_a= -237199
$$ ##$ZGOPTNS= <>
$$ ##$ZL1= 120
$$ ##$ZL2= 120
$$ ##$ZL3= 120
$$ ##$ZL4= 120
$$ ##END=
$$ 
##$PARAMETERFILE=	(audita.txt, ASCII, E:/%E5%9C%A8%E6%89%80%E7%A0%94%E7%A9%B6/%E6%98%BE%E8%89%B2%E5%BA%95%E7%89%A9%E7%A0%94%E7%A9%B6/%E8%AF%BE%E9%A2%98%E5%AE%9E%E9%AA%8C%E8%AE%A1%E5%88%92%E3%80%81%E8%AE%B0%E5%BD%95%E5%8F%8A%E6%80%BB%E7%BB%93/%E6%A0%B8%E7%A3%81%E5%9B%BE%E8%B0%B1/20150212/530-41230-1%EF%BC%88%E5%8D%8A%E4%B9%B3%E7%B3%96%E8%8B%B7%EF%BC%89/1/audita.txt, 0)
$$ ##TITLE= Audit trail, TOPSPIN		Version 1.3
$$ ##JCAMPDX= 5.01
$$ ##ORIGIN= Bruker BioSpin GmbH
$$ ##OWNER= nmr
$$ $$ D:\/data/pub/nmr/530-41230-1/1/audita.txt
$$ ##AUDIT TRAIL=  $$ (NUMBER, WHEN, WHO, WHERE, VERSION, WHAT)
$$ (   1,<2015-02-04 20:44:29.609 +0800>,<nmr>,<NMR>,<TOPSPIN 1.3>,
$$       <created by zg
$$ 	started at 2015-02-04 20:43:22.078 +0800,
$$ 	POWCHK disabled, PULCHK disabled
$$        configuration hash MD5:
$$        DF A6 11 CE 2A 02 50 55 3E 86 D8 82 5B AB EC 40
$$        data hash MD5: 64K
$$        8C 60 6B 01 29 2C A6 48 5C A7 1D E0 D0 8C 45 FB>)
$$ (   2,<2015-02-04 20:44:33.656 +0800>,<nmr>,<NMR>,<TOPSPIN 1.3>,
$$       <user comment:
$$        ICON-NMR User ID: pub
$$        data hash MD5: 64K
$$        8C 60 6B 01 29 2C A6 48 5C A7 1D E0 D0 8C 45 FB>)
$$ ##END=
$$ 
$$ $$ hash MD5
$$ $$ 3E 07 24 9E 9A E5 CF F4 6C A8 77 70 5A C0 8D 43
$$ 
##$PARAMETERFILE=	(auditp.txt, ASCII, E:/%E5%9C%A8%E6%89%80%E7%A0%94%E7%A9%B6/%E6%98%BE%E8%89%B2%E5%BA%95%E7%89%A9%E7%A0%94%E7%A9%B6/%E8%AF%BE%E9%A2%98%E5%AE%9E%E9%AA%8C%E8%AE%A1%E5%88%92%E3%80%81%E8%AE%B0%E5%BD%95%E5%8F%8A%E6%80%BB%E7%BB%93/%E6%A0%B8%E7%A3%81%E5%9B%BE%E8%B0%B1/20150212/530-41230-1%EF%BC%88%E5%8D%8A%E4%B9%B3%E7%B3%96%E8%8B%B7%EF%BC%89/1/pdata/1/auditp.txt, 0)
$$ ##TITLE= Audit trail, TOPSPIN		Version 1.3
$$ ##JCAMPDX= 5.01
$$ ##ORIGIN= Bruker BioSpin GmbH
$$ ##OWNER= nmr
$$ $$ d:/data/pub/nmr/530-41230-1/1/pdata/1/auditp.txt
$$ ##AUDIT TRAIL=  $$ (NUMBER, WHEN, WHO, WHERE, VERSION, WHAT)
$$ (   1,<2015-02-04 20:44:29.609 +0800>,<nmr>,<NMR>,<TOPSPIN 1.3>,
$$       <created by zg
$$ 	started at 2015-02-04 20:43:22.078 +0800,
$$ 	POWCHK disabled, PULCHK disabled
$$        configuration hash MD5:
$$        DF A6 11 CE 2A 02 50 55 3E 86 D8 82 5B AB EC 40
$$        data hash MD5: 64K
$$        8C 60 6B 01 29 2C A6 48 5C A7 1D E0 D0 8C 45 FB>)
$$ (   2,<2015-02-04 20:44:33.656 +0800>,<nmr>,<NMR>,<TOPSPIN 1.3>,
$$       <user comment:
$$        ICON-NMR User ID: pub
$$        data hash MD5: 64K
$$        8C 60 6B 01 29 2C A6 48 5C A7 1D E0 D0 8C 45 FB>)
$$ (   3,<2015-02-05 08:39:02.500 +0800>,<nmr>,<NMR>,<TOPSPIN 1.3>,
$$       <Start of raw data processing
$$        ef LB = 0.3 FT_mod = 6 PKNL = 1 SI = 32K 
$$        data hash MD5: 32K
$$        14 28 20 B3 ED EE AE FE 7D F8 20 4E F2 27 AB 33>)
$$ (   4,<2015-02-05 08:39:03.171 +0800>,<nmr>,<NMR>,<TOPSPIN 1.3>,
$$       <apk 
$$        data hash MD5: 32K
$$        E4 3F 91 1C 0B A0 14 BC E5 2D EE F6 34 38 94 D2>)
$$ (   5,<2015-02-05 08:39:03.734 +0800>,<nmr>,<NMR>,<TOPSPIN 1.3>,
$$       <abs ABSG = 5 
$$        data hash MD5: 32K
$$        71 60 17 2A 99 2B B1 F5 DC 84 BF 46 FF 6C 0E 8B>)
$$ ##END=
$$ 
$$ $$ hash MD5
$$ $$ 2A 29 CC 7C 74 CA 03 BE 67 C3 FF FB 81 C3 E2 DB
$$ 
##$PARAMETERFILE=	(format.temp, ASCII, E:/%E5%9C%A8%E6%89%80%E7%A0%94%E7%A9%B6/%E6%98%BE%E8%89%B2%E5%BA%95%E7%89%A9%E7%A0%94%E7%A9%B6/%E8%AF%BE%E9%A2%98%E5%AE%9E%E9%AA%8C%E8%AE%A1%E5%88%92%E3%80%81%E8%AE%B0%E5%BD%95%E5%8F%8A%E6%80%BB%E7%BB%93/%E6%A0%B8%E7%A3%81%E5%9B%BE%E8%B0%B1/20150212/530-41230-1%EF%BC%88%E5%8D%8A%E4%B9%B3%E7%B3%96%E8%8B%B7%EF%BC%89/1/format.temp, 0)
$$ EDIT_PAR COMMAND FILE
$$ 
$$ DI_MODE         LONG
$$ ED_ENTRY        ACQU
$$ ORDER           FILE
$$ 
$$ 
$$ HEADER		"F2 - Acquisition Parameters"
$$ T_NAME		Date_
$$ 		TYPE	R64
$$ 		CLASS	ACQU
$$ 		SUBRANGE 0.0 50000000
$$ 		REL	"Date_=itodate(DATE)"
$$ 		INV_REL	"DATE=datetoi(Date_,DATE)"
$$ 		FORMAT	"%14.0f"
$$ 		TEXT	" "
$$ END
$$ T_NAME		Time
$$ 		TYPE	R32
$$ 		CLASS	ACQU
$$ 		SUBRANGE 0.0 1000000
$$ 		REL	"Time=itotime(DATE)"
$$ 		INV_REL	"DATE=timetoi(Time,DATE)"
$$ 		FORMAT	"%14.2f"
$$ 		TEXT	" "
$$ END
$$ NAME		INSTRUM
$$ 		TEXT	" "
$$ END
$$ NAME		PROBHD
$$ 		FORMAT	"%14.14s"
$$ 		TEXT	" "
$$ END
$$ NAME		PULPROG
$$ 		TEXT	" "
$$ END
$$ NAME		TD
$$ 		TEXT	" "
$$ END
$$ NAME		SOLVENT
$$ 		TEXT	" "
$$ END
$$ NAME		NS
$$ 		TEXT	" "
$$ END
$$ NAME		DS
$$ 		TEXT	" "
$$ END
$$ T_NAME		SWH
$$ 		TYPE	R32
$$ 		CLASS	ACQU
$$ 		SUBRANGE 0.0 1e8
$$ 		REL	"SWH=SW*SFO1"
$$ 		INV_REL "SW=SWH/SFO1"
$$ 		UNIT	"Hz"
$$ 		FORMAT	"%14.3f Hz"
$$ 		TEXT	" "
$$ END
$$ T_NAME          FIDRES
$$                 TYPE    R32
$$                 CLASS   ACQU
$$                 SUBRANGE 0.0 100000
$$                 REL     "FIDRES=SW*SFO1/TD"
$$                 INV_REL "TD = nextpow(SW*SFO1/FIDRES)"
$$ 		UNIT	"Hz"
$$ 		FORMAT	"%14.6f Hz"
$$ 		TEXT	" "
$$ END
$$ T_NAME          AQ
$$ 		TYPE	R32
$$ 		CLASS	ACQU
$$ 		SUBRANGE 0.0 1000
$$ 		REL	"AQ=aqcalc(SW,SFO1,TD,DIGTYP)"
$$ 		INV_REL	"TD=tdcalc(SW,SFO1,1.0e6*AQ,DIGTYP)"
$$ 		UNIT	"sec"
$$ 		FORMAT	"%14.7f sec"
$$ 		TEXT	" "
$$ END
$$ NAME		RG
$$ 		TEXT	" "
$$ END
$$ T_NAME          DW
$$ 		TYPE	R32
$$ 		CLASS	ACQU
$$ 		SUBRANGE 0.0 1000000
$$ 		REL	"DW=1/(2*SW*SFO1)"
$$ 		INV_REL	"SW=1000000/(2*(0.005+DW)*SFO1)"
$$ 		UNIT	"usec"
$$ 		FORMAT	"%14.3lf usec"
$$ 		TEXT	" "
$$ END
$$ NAME		DE
$$ 		FORMAT	"%14.2f usec"
$$ 		TEXT	" "
$$ END
$$ NAME		TE
$$ 		FORMAT	"%14.1f K"
$$ 		TEXT	" "
$$ END
$$ T_NAME		D1
$$ 		TYPE	R32
$$ 		CLASS	ACQU
$$ 		SUBRANGE 0.0 1e38
$$ 		REL	"D1=D[1]"
$$ 		INV_REL	"D[1]=D1"
$$ 		UNIT	"sec"
$$ 		FORMAT	"%14.8f sec"
$$ 		TEXT	" "
$$ END
$$ NAME		TD0
$$ 		TEXT	" "
$$ END
$$ HEADER		"======== CHANNEL f1 ========"
$$ NAME		NUC1
$$ 		NONEDIT
$$ 		TEXT	" "
$$ END
$$ T_NAME		P1
$$ 		TYPE	R32
$$ 		CLASS	ACQU
$$ 		SUBRANGE 0.0 1.0e10
$$ 		REL	"P1=P[1]"
$$ 		INV_REL	"P[1]=P1"
$$ 		UNIT	"usec"
$$ 		FORMAT	"%14.2f usec"
$$ 		TEXT	" "
$$ END
$$ T_NAME		PL1
$$ 		TYPE	R32
$$ 		CLASS	ACQU
$$ 		SUBRANGE -6.0 1e38
$$ 		REL	"PL1=PL[1]"
$$ 		INV_REL	"PL[1]=PL1"
$$ 		UNIT	"dB"
$$ 		FORMAT	"%14.2f dB"
$$ 		TEXT	" "
$$ END
$$ NAME		SFO1
$$ 		FORMAT	"%14.7f MHz"
$$ 		TEXT	" "
$$ END
$$ 
##$PARAMETERFILE=	(integrals.txt, ASCII, E:/%E5%9C%A8%E6%89%80%E7%A0%94%E7%A9%B6/%E6%98%BE%E8%89%B2%E5%BA%95%E7%89%A9%E7%A0%94%E7%A9%B6/%E8%AF%BE%E9%A2%98%E5%AE%9E%E9%AA%8C%E8%AE%A1%E5%88%92%E3%80%81%E8%AE%B0%E5%BD%95%E5%8F%8A%E6%80%BB%E7%BB%93/%E6%A0%B8%E7%A3%81%E5%9B%BE%E8%B0%B1/20150212/530-41230-1%EF%BC%88%E5%8D%8A%E4%B9%B3%E7%B3%96%E8%8B%B7%EF%BC%89/1/pdata/1/integrals.txt, 0)
$$    Current data set:
$$    NAME =	530-41230-1	EXPNO =	1	PROCNO = 1
$$    USER =	pub	DU    =	d:
$$ 
$$    Number   Integrated Region     Integral
$$      1      7.621      7.489         1.00000
$$      2      7.145      6.948         1.99050
$$      3      6.280      6.148         0.99200
$$      4      5.936      5.774         0.99456
$$      5      5.647      5.470         2.02757
$$      6      5.394      5.257         0.97486
$$      7      4.387      4.245         0.99124
$$      8      4.245      4.013         2.06502
$$      9      2.525      2.348         3.06526
$$     10      2.277      2.156         3.10352
$$     11      2.156      2.009         6.21572
$$     12      2.009      1.882         3.01161
$$     13      1.812      1.564         1.05458
$$ 
##$PARAMETERFILE=	(intrng, ASCII, E:/%E5%9C%A8%E6%89%80%E7%A0%94%E7%A9%B6/%E6%98%BE%E8%89%B2%E5%BA%95%E7%89%A9%E7%A0%94%E7%A9%B6/%E8%AF%BE%E9%A2%98%E5%AE%9E%E9%AA%8C%E8%AE%A1%E5%88%92%E3%80%81%E8%AE%B0%E5%BD%95%E5%8F%8A%E6%80%BB%E7%BB%93/%E6%A0%B8%E7%A3%81%E5%9B%BE%E8%B0%B1/20150212/530-41230-1%EF%BC%88%E5%8D%8A%E4%B9%B3%E7%B3%96%E8%8B%B7%EF%BC%89/1/pdata/1/intrng, 0)
$$ A 1.0 #regions in PPM
$$ # low field   high field  bias        slope
$$   7.620573702826175  7.489010013401554  0.0  0.0  # for region 1
$$   7.144920364137158  6.947574830000225  0.0  0.0  # for region 2
$$   6.279636099075222  6.1480724096506  0.0  0.0  # for region 3
$$   5.935546449810826  5.773621908980522  0.0  0.0  # for region 4
$$   5.647118361456847  5.470013394923702  0.0  0.0  # for region 5
$$   5.394111266409498  5.257487435083928  0.0  0.0  # for region 6
$$   4.387143028121045  4.245459054894529  0.0  0.0  # for region 7
$$   4.245459054894529  4.012692527450968  0.0  0.0  # for region 8
$$   2.525010808572551  2.347905842039406  0.0  0.0  # for region 9
$$   2.277063855426148  2.15562044980342  0.0  0.0  # for region 10
$$   2.15562044980342  2.0088763346759575  0.0  0.0  # for region 11
$$   2.0088763346759575  1.8823727871522824  0.0  0.0  # for region 12
$$   1.8115308005390245  1.5635838473926218  0.0  0.0  # for region 13
$$ 
##$PARAMETERFILE=	(parm.txt, ASCII, E:/%E5%9C%A8%E6%89%80%E7%A0%94%E7%A9%B6/%E6%98%BE%E8%89%B2%E5%BA%95%E7%89%A9%E7%A0%94%E7%A9%B6/%E8%AF%BE%E9%A2%98%E5%AE%9E%E9%AA%8C%E8%AE%A1%E5%88%92%E3%80%81%E8%AE%B0%E5%BD%95%E5%8F%8A%E6%80%BB%E7%BB%93/%E6%A0%B8%E7%A3%81%E5%9B%BE%E8%B0%B1/20150212/530-41230-1%EF%BC%88%E5%8D%8A%E4%B9%B3%E7%B3%96%E8%8B%B7%EF%BC%89/1/pdata/1/parm.txt, 0)
$$ 
$$ Current Data Parameters
$$ NAME        530-41230-1                
$$ EXPNO                 1                
$$ PROCNO                1                
$$ 
$$ F2 - Acquisition Parameters
$$ Date_          20150204                
$$ Time              20.44                
$$ INSTRUM          DPX300                
$$ PROBHD   5 mm PABBO BB/                
$$ PULPROG            zg30                
$$ TD                65536                
$$ SOLVENT           CDCl3                
$$ NS                    8                
$$ DS                    2                
$$ SWH            6172.839 Hz             
$$ FIDRES         0.094190 Hz             
$$ AQ            5.3084660 sec            
$$ RG                287.4                
$$ DW               81.000 usec           
$$ DE                 6.00 usec           
$$ TE                295.2 K              
$$ D1           1.00000000 sec            
$$ TD0                   1                
$$ 
$$ ======== CHANNEL f1 ========
$$ NUC1                 1H                
$$ P1                13.00 usec           
$$ PL1                0.00 dB             
$$ SFO1        300.1318534 MHz            
$$ 
$$ F2 - Processing parameters
$$ SI                32768                
$$ SF          300.1300000 MHz            
$$ WDW                  EM                
$$ SSB                   0                
$$ LB                 0.30 Hz             
$$ GB                    0                
$$ PC                 1.00                
$$ 
##$PARAMETERFILE=	(peak.txt, ASCII, E:/%E5%9C%A8%E6%89%80%E7%A0%94%E7%A9%B6/%E6%98%BE%E8%89%B2%E5%BA%95%E7%89%A9%E7%A0%94%E7%A9%B6/%E8%AF%BE%E9%A2%98%E5%AE%9E%E9%AA%8C%E8%AE%A1%E5%88%92%E3%80%81%E8%AE%B0%E5%BD%95%E5%8F%8A%E6%80%BB%E7%BB%93/%E6%A0%B8%E7%A3%81%E5%9B%BE%E8%B0%B1/20150212/530-41230-1%EF%BC%88%E5%8D%8A%E4%B9%B3%E7%B3%96%E8%8B%B7%EF%BC%89/1/pdata/1/peak.txt, 0)
$$ DU=d:, USER=pub, NAME=530-41230-1, EXPNO=1, PROCNO=1
$$ F1=7.722ppm, F2=3.841ppm, MI=0.60cm, MAXI=5.71cm, PC=1.000
$$      #     ADDRESS            FREQUENCY         INTENSITY
$$                            [Hz]        [PPM]
$$      1     14162.1     2271.895       7.5697         2.58
$$ 
$$      2     14208.5     2263.164       7.5406         2.85
$$ 
$$      3     14621.7     2185.297       7.2812         4.22
$$ 
$$      4     14922.1     2128.741       7.0927         3.90
$$ 
$$      5     15001.1     2113.853       7.0431         2.32
$$ 
$$      6     15047.4     2105.098       7.0140         2.05
$$ 
$$      7     16335.6     1862.460       6.2055         3.62
$$ 
$$      8     16890.3     1757.942       5.8573         2.97
$$ 
$$      9     16906.6     1754.880       5.8471         2.82
$$ 
$$     10     17306.1     1679.628       5.5963         1.56
$$ 
$$     11     17317.5     1677.475       5.5892         1.39
$$ 
$$     12     17364.0     1668.722       5.5600         2.41
$$ 
$$     13     17379.0     1665.907       5.5506         3.77
$$ 
$$     14     17392.0     1663.433       5.5424         3.75
$$ 
$$     15     17715.8     1602.450       5.3392         1.85
$$ 
$$     16     17729.1     1599.919       5.3308         1.54
$$ 
$$     17     17771.4     1591.983       5.3043         1.37
$$ 
$$     18     17785.9     1589.236       5.2952         1.14
$$ 
$$     19     19331.3     1298.136       4.3252         1.02
$$ 
$$     20     19364.9     1291.784       4.3041         2.27
$$ 
$$     21     19398.7     1285.432       4.2829         1.46
$$ 
$$     22     19658.8     1236.413       4.1196         2.72
$$ 
$$     23     19679.6     1232.511       4.1066         3.76
$$ 
$$     24     19716.5     1225.548       4.0834         1.93
$$ 
$$     25     22358.2      727.908       2.4253        13.19
$$ 
$$     26     22719.6      659.836       2.1985        11.97
$$ 
$$     27     22728.7      658.131       2.1928        14.12
$$ 
$$     28     22873.3      630.862       2.1020        12.16
$$ 
$$     29     22881.9      629.264       2.0966        15.00
$$ 
$$     30     22947.1      616.965       2.0557        11.25
$$ 
$$     31     22956.6      615.167       2.0497        13.50
$$ 
$$     32     23084.6      591.080       1.9694        10.94
$$ 
$$     33     23094.9      589.115       1.9629        12.91
$$ 
$$     34     23637.9      486.850       1.6221         0.82
$$ 
$$ 
##$PARAMETERFILE=	(procs, ASCII, E:/%E5%9C%A8%E6%89%80%E7%A0%94%E7%A9%B6/%E6%98%BE%E8%89%B2%E5%BA%95%E7%89%A9%E7%A0%94%E7%A9%B6/%E8%AF%BE%E9%A2%98%E5%AE%9E%E9%AA%8C%E8%AE%A1%E5%88%92%E3%80%81%E8%AE%B0%E5%BD%95%E5%8F%8A%E6%80%BB%E7%BB%93/%E6%A0%B8%E7%A3%81%E5%9B%BE%E8%B0%B1/20150212/530-41230-1%EF%BC%88%E5%8D%8A%E4%B9%B3%E7%B3%96%E8%8B%B7%EF%BC%89/1/pdata/1/procs, 0)
$$ ##TITLE= Parameter file, TOPSPIN		Version 1.3
$$ ##JCAMPDX= 5.0
$$ ##DATATYPE= Parameter Values
$$ ##ORIGIN= Bruker BioSpin GmbH
$$ ##OWNER= nmr
$$ $$ 2015-02-05 08:39:48.562 +0800  nmr@NMR
$$ $$ d:/data/pub/nmr/530-41230-1/1/pdata/1//procs
$$ ##$ABSF1= 16.45902
$$ ##$ABSF2= -4.108198
$$ ##$ABSG= 5
$$ ##$ABSL= 3
$$ ##$ALPHA= 0
$$ ##$AQORDER= 0
$$ ##$ASSFAC= 0
$$ ##$ASSFACI= 0
$$ ##$ASSFACX= 0
$$ ##$ASSWID= 0
$$ ##$AUNMP= <proc_1dnp>
$$ ##$AXLEFT= 0
$$ ##$AXRIGHT= 0
$$ ##$AXTYPE= 0
$$ ##$AXUNIT= <>
$$ ##$AZFE= 0.1
$$ ##$AZFW= 0.1
$$ ##$BCFW= 0
$$ ##$BC_mod= 0
$$ ##$BYTORDP= 0
$$ ##$COROFFS= 0
$$ ##$CY= 15
$$ ##$DATMOD= 1
$$ ##$DC= 0
$$ ##$DFILT= <>
$$ ##$DTYPP= 0
$$ ##$F1P= 8.10951315768589
$$ ##$F2P= 0.306774346425617
$$ ##$FCOR= 0.5
$$ ##$FTSIZE= 32768
$$ ##$FT_mod= 6
$$ ##$GAMMA= 0
$$ ##$GB= 0
$$ ##$INTBC= 1
$$ ##$INTSCL= 2.118323e-010
$$ ##$ISEN= 128
$$ ##$LB= 0.3
$$ ##$LEV0= 0
$$ ##$LPBIN= 0
$$ ##$MAXI= 7.225326
$$ ##$MC2= 0
$$ ##$MEAN= 0
$$ ##$ME_mod= 0
$$ ##$MI= 0
$$ ##$NCOEF= 0
$$ ##$NC_proc= -7
$$ ##$NLEV= 6
$$ ##$NOISF1= 0
$$ ##$NOISF2= 0
$$ ##$NSP= 0
$$ ##$NTH_PI= 0
$$ ##$NZP= 0
$$ ##$OFFSET= 16.45902
$$ ##$PC= 1
$$ ##$PHC0= 159.4966
$$ ##$PHC1= 9.163464
$$ ##$PH_mod= 1
$$ ##$PKNL= yes
$$ ##$PPARMOD= 0
$$ ##$PPDIAG= 0
$$ ##$PPIPTYP= 0
$$ ##$PPMPNUM= 100
$$ ##$PPRESOL= 1
$$ ##$PSCAL= 0
$$ ##$PSIGN= 0
$$ ##$REVERSE= no
$$ ##$SF= 300.13
$$ ##$SI= 32768
$$ ##$SIGF1= 0
$$ ##$SIGF2= 0
$$ ##$SINO= 400
$$ ##$SIOLD= 32768
$$ ##$SREGLST= <1H.CDCl3>
$$ ##$SSB= 0
$$ ##$STSI= 32768
$$ ##$STSR= 0
$$ ##$SW_p= 6172.83950617283
$$ ##$SYMM= 0
$$ ##$S_DEV= 0
$$ ##$TDeff= 65536
$$ ##$TDoff= 0
$$ ##$TI= <>
$$ ##$TILT= no
$$ ##$TM1= 0
$$ ##$TM2= 0
$$ ##$TOPLEV= 0
$$ ##$USERP1= <user>
$$ ##$USERP2= <user>
$$ ##$USERP3= <user>
$$ ##$USERP4= <user>
$$ ##$USERP5= <user>
$$ ##$WDW= 1
$$ ##$XDIM= 8192
$$ ##$YMAX_p= 528741600
$$ ##$YMIN_p= -945298
$$ ##END=
$$ 
##$PARAMETERFILE=	(pulseprogram, ASCII, E:/%E5%9C%A8%E6%89%80%E7%A0%94%E7%A9%B6/%E6%98%BE%E8%89%B2%E5%BA%95%E7%89%A9%E7%A0%94%E7%A9%B6/%E8%AF%BE%E9%A2%98%E5%AE%9E%E9%AA%8C%E8%AE%A1%E5%88%92%E3%80%81%E8%AE%B0%E5%BD%95%E5%8F%8A%E6%80%BB%E7%BB%93/%E6%A0%B8%E7%A3%81%E5%9B%BE%E8%B0%B1/20150212/530-41230-1%EF%BC%88%E5%8D%8A%E4%B9%B3%E7%B3%96%E8%8B%B7%EF%BC%89/1/pulseprogram, 0)
$$ # 1 "C:/Bruker/TP13/exp/stan/nmr/lists/pp/zg30"
$$ ;zg30
$$ ;avance-version (07/04/03)
$$ ;1D sequence
$$ ;using 30 degree flip angle
$$ ;
$$ ;$CLASS=HighRes
$$ ;$DIM=1D
$$ ;$TYPE=
$$ ;$SUBTYPE=
$$ ;$COMMENT=
$$ 
$$ 
$$ # 1 "C:/Bruker/TP13/exp/stan/nmr/lists/pp/Avance.incl" 1
$$ ;Avance.incl
$$ ;
$$ ;avance-version (07/01/22)
$$ ;
$$ ;$CLASS=HighRes Incl
$$ ;$COMMENT=
$$ 
$$ 
$$ 
$$ 
$$ 
$$ 
$$ 
$$ 
$$ 
$$ 
$$ 
$$ 
$$ 
$$ 
$$ 
$$ 
$$ 
$$ 
$$ 
$$ 
$$ 
$$ 
$$ 
$$ 
$$ 
$$ 
$$ 
$$ 
$$ 
$$ 
$$ 
$$ 
$$ 
$$ 
$$ 
$$ 
$$ 
$$ 
$$ 
$$ 
$$ 
$$ 
$$ 
$$ 
$$ 
$$ 
$$ 
$$ 
$$ 
$$ 
$$ 
$$ 
$$ 
$$ 
$$ 
$$ 
$$ 
$$ 
$$ 
$$ 
$$ 
$$ 
$$ 
$$ 
$$ 
$$ 
$$ 
$$ 
$$ 
$$ 
$$ 
$$ 
$$ 
$$ 
$$ 
$$ 
$$ 
$$ 
$$ 
$$ 
$$ 
$$ 
$$ 
$$ 
$$ 
$$ 
$$ 
$$ 
$$ 
$$ 
$$ 
$$ 
$$ 
$$ 
$$ 
$$ 
$$ 
$$ 
$$ 
$$ 
$$ 
$$ 
$$ 
$$ 
$$ 
$$ 
$$ 
$$ 
$$ 
$$ 
$$ 
$$ 
$$ 
$$ 
$$ 
$$ 
$$ 
$$ 
$$ 
$$ 
$$ 
$$ 
$$ 
$$ 
$$ 
$$ 
$$ 
$$ 
$$ 
$$ ;$Id: Avance1.incl,v 1.10.6.2 2007/01/22 13:54:46 ber Exp $
$$ # 13 "C:/Bruker/TP13/exp/stan/nmr/lists/pp/zg30" 2
$$ 
$$ 
$$ 
$$ "acqt0=-p1*0.66/3.1416"
$$ 
$$ 
$$ # 1 "mc_line 19 file C:/Bruker/TP13/exp/stan/nmr/lists/pp/zg30 expanding definition part of mc command before ze"
$$ define delay MCWRK
$$ define delay MCREST
$$ "MCWRK = 0.500000*30m"
$$ "MCREST = 30m - 30m"
$$ # 19 "C:/Bruker/TP13/exp/stan/nmr/lists/pp/zg30"
$$ 1 ze
$$ # 1 "mc_line 19 file C:/Bruker/TP13/exp/stan/nmr/lists/pp/zg30 expanding definition of mc command after ze"
$$ # 20 "C:/Bruker/TP13/exp/stan/nmr/lists/pp/zg30"
$$ # 1 "mc_line 20 file C:/Bruker/TP13/exp/stan/nmr/lists/pp/zg30 expanding start label for mc command"
$$ 2 MCWRK  * 2
$$ LBLF0, MCREST
$$ # 21 "C:/Bruker/TP13/exp/stan/nmr/lists/pp/zg30"
$$   d1
$$   p1*0.33 ph1
$$   go=2 ph31
$$ # 1 "mc_line 24 file C:/Bruker/TP13/exp/stan/nmr/lists/pp/zg30 expanding mc command in line"
$$   MCWRK wr #0
$$   MCWRK zd 
$$   lo to LBLF0 times td0
$$ 
$$ # 25 "C:/Bruker/TP13/exp/stan/nmr/lists/pp/zg30"
$$ exit
$$ 
$$ 
$$ ph1=0 2 2 0 1 3 3 1
$$ ph31=0 2 2 0 1 3 3 1
$$ 
$$ 
$$ ;pl1 : f1 channel - power level for pulse (default)
$$ ;p1 : f1 channel -  90 degree high power pulse
$$ ;d1 : relaxation delay; 1-5 * T1
$$ ;NS: 1 * n, total number of scans: NS * TD0
$$ 
$$ 
$$ 
$$ ;$Id: zg30,v 1.7.10.2 2007/04/11 13:16:56 ber Exp $
$$ 
##$PARAMETERFILE=	(scon, ASCII, E:/%E5%9C%A8%E6%89%80%E7%A0%94%E7%A9%B6/%E6%98%BE%E8%89%B2%E5%BA%95%E7%89%A9%E7%A0%94%E7%A9%B6/%E8%AF%BE%E9%A2%98%E5%AE%9E%E9%AA%8C%E8%AE%A1%E5%88%92%E3%80%81%E8%AE%B0%E5%BD%95%E5%8F%8A%E6%80%BB%E7%BB%93/%E6%A0%B8%E7%A3%81%E5%9B%BE%E8%B0%B1/20150212/530-41230-1%EF%BC%88%E5%8D%8A%E4%B9%B3%E7%B3%96%E8%8B%B7%EF%BC%89/1/scon, 0)
$$ ##TITLE= Parameter file, TOPSPIN		Version 1.3
$$ ##JCAMPDX= 5.0
$$ ##DATATYPE= Parameter Values
$$ ##ORIGIN= Bruker BioSpin GmbH
$$ ##OWNER= nmr
$$ $$ 2015-02-04 20:43:22.046 +0800  nmr@NMR
$$ $$ D:\/data/pub/nmr/530-41230-1/1/scon
$$ ##$BLKPA= (0..15)
$$ 3 3 3 3 3 3 3 3 3 3 3 3 3 3 3 3 
$$ ##$BLKTR= (0..15)
$$ 3 3 3 3 3 3 3 3 3 3 3 3 3 3 3 3 
$$ ##$DE1= 2
$$ ##$DE2= 2
$$ ##$DEADC= 4
$$ ##$DEPA= 2
$$ ##$DERX= 3
$$ ##$PHASP4= (0..15)
$$ 0.5 0.5 0.5 0.5 0.5 0.5 0.5 0.5 0.5 0.5 0.5 0.5 0.5 0.5 0.5 0.5 
$$ ##$PHASPR= (0..15)
$$ 3 3 3 3 3 3 3 3 3 3 3 3 3 3 3 3 
$$ ##$SHAPPR= (0..15)
$$ 1.6 1.6 1.6 1.6 1.6 1.6 1.6 1.6 1.6 1.6 1.6 1.6 1.6 1.6 1.6 1.6 
$$ ##END=
$$ 
##$PARAMETERFILE=	(uxnmr.par, ASCII, E:/%E5%9C%A8%E6%89%80%E7%A0%94%E7%A9%B6/%E6%98%BE%E8%89%B2%E5%BA%95%E7%89%A9%E7%A0%94%E7%A9%B6/%E8%AF%BE%E9%A2%98%E5%AE%9E%E9%AA%8C%E8%AE%A1%E5%88%92%E3%80%81%E8%AE%B0%E5%BD%95%E5%8F%8A%E6%80%BB%E7%BB%93/%E6%A0%B8%E7%A3%81%E5%9B%BE%E8%B0%B1/20150212/530-41230-1%EF%BC%88%E5%8D%8A%E4%B9%B3%E7%B3%96%E8%8B%B7%EF%BC%89/1/uxnmr.par, 0)
$$ ##TITLE= Parameter file, TOPSPIN		Version 1.3
$$ ##JCAMPDX= 5.0
$$ ##DATATYPE= Parameter Values
$$ ##ORIGIN= Bruker BioSpin GmbH
$$ ##OWNER= Administrator
$$ $$ 2014-09-30 11:26:32.828 +0800  nmr@NMR
$$ $$ C:/Bruker/TP13/conf/instr/DPX300/uxnmr.par
$$ ##$ACB= 0
$$ ##$ACBTAT= (0..15)
$$ 0 88 72 50 0 0 0 0 0 0 0 0 0 0 0 0
$$ ##$ACBTBA= (0..15)
$$ 0 30 40 0 0 0 0 0 0 0 0 0 0 0 0 0
$$ ##$ACBTCTL= (0..15)
$$ 0 0 0 0 0 0 0 0 0 0 0 0 0 0 0 0
$$ ##$ACBTDI= (0..15)
$$ 0 70 70 72 0 0 0 0 0 0 0 0 0 0 0 0
$$ ##$ACBTDM= (0..15)
$$ 0 0 0 0 0 0 0 0 0 0 0 0 0 0 0 0
$$ ##$ACBTFHI= (0..15)
$$ 0 0 0 0 0 0 0 0 0 0 0 0 0 0 0 0
$$ ##$ACBTFL= (0..15)
$$ 0 249 250 8 0 0 0 0 0 0 0 0 0 0 0 0
$$ ##$ACBTFLO= (0..15)
$$ 0 0 0 0 0 0 0 0 0 0 0 0 0 0 0 0
$$ ##$ACBTOUT= (0..15)
$$ 0 0 0 0 0 0 0 0 0 0 0 0 0 0 0 0
$$ ##$ACBTPO= (0..15)
$$ 0 100000 50000 20000 0 0 0 0 0 0 0 0 0 0 0 0
$$ ##$ACBTPW= (0..15)
$$ 0 0 0 0 0 0 0 0 0 0 0 0 0 0 0 0
$$ ##$ACBTSB= (0..15)
$$ 0 1 1 1 0 0 0 0 0 0 0 0 0 0 0 0
$$ ##$ACBTY= <no>
$$ ##$AQSBDHW= (0..31)
$$ 255 255 255 255 255 255 255 255 255 255 255 255 255 255 255 255 255 255 
$$ 255 255 255 255 255 255 255 255 255 255 255 255 255 255
$$ ##$AQSBDID= (0..31)
$$ 255 255 255 255 255 255 255 255 255 255 255 255 255 255 255 255 255 255 
$$ 255 255 255 255 255 255 255 255 255 255 255 255 255 255
$$ ##$AQSBDNO= (0..31)
$$ 255 255 255 255 255 255 255 255 255 255 255 255 255 255 255 255 255 255 
$$ 255 255 255 255 255 255 255 255 255 255 255 255 255 255
$$ ##$AQSBDTY= (0..31)
$$ 255 255 255 255 255 255 255 255 255 255 255 255 255 255 255 255 255 255 
$$ 255 255 255 255 255 255 255 255 255 255 255 255 255 255
$$ ##$AQSBUAD= (0..31)
$$ 255 255 255 255 255 255 255 255 255 255 255 255 255 255 255 255 255 255 
$$ 255 255 255 255 255 255 255 255 255 255 255 255 255 255
$$ ##$AQSECL= (0..31)
$$ 255 255 255 255 255 255 255 255 255 255 255 255 255 255 255 255 255 255 
$$ 255 255 255 255 255 255 255 255 255 255 255 255 255 255
$$ ##$AQSECLS= (0..31)
$$ 255 255 255 255 255 255 255 255 255 255 255 255 255 255 255 255 255 255 
$$ 255 255 255 255 255 255 255 255 255 255 255 255 255 255
$$ ##$ATT19F= (0..1)
$$ 0 0
$$ ##$ATT1H= (0..1)
$$ 0 0
$$ ##$ATT3H= (0..1)
$$ 0 0
$$ ##$ATTX= (0..1)
$$ 0 0
$$ ##$ATTY= (0..1)
$$ 0 0
$$ ##$ATTZ= (0..1)
$$ 0 0
$$ ##$BACSAIR= yes
$$ ##$BACSCAP= 60
$$ ##$BACSDEL= 10
$$ ##$BACSFCM= no
$$ ##$BACSOPT= <>
$$ ##$BACSTY= <tty08>
$$ ##$BARPTY= <no>
$$ ##$BFREQ= 300.13
$$ ##$BIRDS= no
$$ ##$BMPC= 0
$$ ##$BMPCTY= <no>
$$ ##$BPSUTY= <no>
$$ ##$BSMS= 1
$$ ##$BSMSTY= <tty02>
$$ ##$CFASMOD= (0..7)
$$ 2 2 0 0 0 0 0 0
$$ ##$CFASMUL= (0..7)
$$ 1 1 0 0 0 0 0 0
$$ ##$CNFTXDR= (0..7)
$$ 3 3 0 0 0 0 0 0
$$ ##$COMDIG2= 0
$$ ##$CPDBTY= <no>
$$ ##$CRCOTY= <no>
$$ ##$DATSTAT= no
$$ ##$DIGI140= (0..7)
$$ 0 0 0 0 0 0 0 0
$$ ##$DIGIB12= (0..7)
$$ 0 0 0 0 0 0 0 0
$$ ##$DIGIB16= (0..7)
$$ 0 0 0 0 0 0 0 0
$$ ##$DIGIFA= (0..7)
$$ 0 0 0 0 0 0 0 0
$$ ##$DIGIHA= (0..7)
$$ 0 0 0 0 0 0 0 0
$$ ##$DIGIHAF= (0..7)
$$ 0 0 0 0 0 0 0 0
$$ ##$DIGIHRD= (0..7)
$$ 0 0 0 0 0 0 0 0
$$ ##$DIGIIA= (0..7)
$$ 0 0 0 0 0 0 0 0
$$ ##$DIGIO16= (0..7)
$$ 0 0 0 0 0 0 0 0
$$ ##$DIGISA= (0..7)
$$ 0 0 0 0 0 0 0 0
$$ ##$DIGISAF= (0..7)
$$ 1 0 0 0 0 0 0 0
$$ ##$DIGISL= (0..7)
$$ 0 0 0 0 0 0 0 0
$$ ##$DIGITYI= (0..7)
$$ 0 0 0 0 0 0 0 0
$$ ##$DIGITYP= (0..7)
$$ 0 0 0 0 0 0 0 0
$$ ##$DIGITZ= 0
$$ ##$DRU= no
$$ ##$FCUMEM= (0..7)
$$ 258048 258048 0 0 0 0 0 0
$$ ##$FCUPAL= (0..7)
$$ 3 3 0 0 0 0 0 0
$$ ##$FQMIX= 0
$$ ##$FUNCMOD= <>
$$ ##$GCUTYPE= 1
$$ ##$GTUTY= <no>
$$ ##$HFAC= 3
$$ ##$HPCU= 0
$$ ##$HPCUTY= <no>
$$ ##$HPTXLP= (0..3)
$$ -1 -1 -1 -1
$$ ##$HPTXPI= (0..3)
$$ 0 0 0 0
$$ ##$HPTXPO= (0..3)
$$ 0 0 0 0
$$ ##$HPTXTY= (0..3)
$$ 0 0 0 0
$$ ##$IF451= 0
$$ ##$IFREQ= 1
$$ ##$INTFPR= 0
$$ ##$IPSO= no
$$ ##$LOCKTY= <tty03>
$$ ##$LOCSWID= 0
$$ ##$M2FAC= 0
$$ ##$MASTY= <no>
$$ ##$MEMPRM= 0
$$ ##$MHFAC= 0
$$ ##$MXFAC= 0
$$ ##$NAMPD1= <2H>
$$ ##$NAMPD10= <>
$$ ##$NAMPD11= <>
$$ ##$NAMPD12= <>
$$ ##$NAMPD13= <>
$$ ##$NAMPD14= <>
$$ ##$NAMPD15= <>
$$ ##$NAMPD16= <>
$$ ##$NAMPD2= <1H>
$$ ##$NAMPD3= <X-BB19F_2HS>
$$ ##$NAMPD4= <>
$$ ##$NAMPD5= <>
$$ ##$NAMPD6= <>
$$ ##$NAMPD7= <>
$$ ##$NAMPD8= <>
$$ ##$NAMPD9= <>
$$ ##$NFCU= 2
$$ ##$NMRCH= 2
$$ ##$NMRMEM= 16384
$$ ##$NRCU= 1
$$ ##$NROUT= 1
$$ ##$PAMPF1= (0..15)
$$ 75 99 0 27 2 0 0 203 134 46 255 117 1 0 0 0
$$ ##$PAMPF2= (0..15)
$$ 0 0 0 0 0 0 0 0 0 0 0 0 0 0 0 0
$$ ##$PAMPF3= (0..15)
$$ 0 0 0 0 0 0 0 0 0 0 0 0 0 0 0 0
$$ ##$PAMPF4= (0..15)
$$ 0 0 0 0 0 0 0 0 0 0 0 0 0 0 0 0
$$ ##$PAMPF5= (0..15)
$$ 0 0 0 0 0 0 0 0 0 0 0 0 0 0 0 0
$$ ##$PAMPF6= (0..15)
$$ 0 0 0 0 0 0 0 0 0 0 0 0 0 0 0 0
$$ ##$PAMPF7= (0..15)
$$ 0 0 0 0 0 0 0 0 0 0 0 0 0 0 0 0
$$ ##$PAMPF8= (0..15)
$$ 0 0 0 0 0 0 0 0 0 0 0 0 0 0 0 0
$$ ##$PH4= 0
$$ ##$PHF4TY= <no>
$$ ##$POWCHK= no
$$ ##$PRAMD1= (0..7)
$$ 0 1048576 0 0 0 1048576 0 0
$$ ##$PRAMD10= (0..7)
$$ 0 0 0 0 0 0 0 0
$$ ##$PRAMD11= (0..7)
$$ 0 0 0 0 0 0 0 0
$$ ##$PRAMD12= (0..7)
$$ 0 0 0 0 0 0 0 0
$$ ##$PRAMD13= (0..7)
$$ 0 0 0 0 0 0 0 0
$$ ##$PRAMD14= (0..7)
$$ 0 0 0 0 0 0 0 0
$$ ##$PRAMD15= (0..7)
$$ 0 0 0 0 0 0 0 0
$$ ##$PRAMD16= (0..7)
$$ 0 0 0 0 0 0 0 0
$$ ##$PRAMD17= (0..7)
$$ 0 0 0 0 0 0 0 0
$$ ##$PRAMD18= (0..7)
$$ 0 0 0 0 0 0 0 0
$$ ##$PRAMD19= (0..7)
$$ 0 0 0 0 0 0 0 0
$$ ##$PRAMD2= (0..7)
$$ 0 0 0 0 0 0 0 0
$$ ##$PRAMD20= (0..7)
$$ 0 0 0 0 0 0 0 0
$$ ##$PRAMD21= (0..7)
$$ 0 0 0 0 0 0 0 0
$$ ##$PRAMD3= (0..7)
$$ 2 0 0 0 2 0 0 0
$$ ##$PRAMD4= (0..7)
$$ 2147483644 2146435071 2147483647 134217727 2147483644 2146435071 2147483647 
$$ 134217727
$$ ##$PRAMD5= (0..7)
$$ 0 0 0 0 0 0 0 0
$$ ##$PRAMD6= (0..7)
$$ 0 0 0 0 0 0 0 0
$$ ##$PRAMD7= (0..7)
$$ 0 0 0 0 0 0 0 0
$$ ##$PRAMD8= (0..7)
$$ 0 0 0 0 0 0 0 0
$$ ##$PRAMD9= (0..7)
$$ 0 0 0 0 0 0 0 0
$$ ##$PRAMLED= (0..1)
$$ 15 15
$$ ##$PRAMP1= <tty01>
$$ ##$PRAMP2= <no>
$$ ##$PRAMP3= <no>
$$ ##$PRAMP4= <no>
$$ ##$PRAMP5= <no>
$$ ##$PRAMP6= <no>
$$ ##$PRAMP7= <no>
$$ ##$PRAMP8= <no>
$$ ##$PRAMPTP= 0
$$ ##$PREPTY= <no>
$$ ##$PRESHLD= 0
$$ ##$PTS160= -1
$$ ##$PTSA2X= (0..7)
$$ 0 0 0 0 0 0 0 0
$$ ##$PTSF2X= (0..7)
$$ 309 309 0 0 0 0 0 0
$$ ##$PTSFMX= (0..7)
$$ 620 620 0 0 0 0 0 0
$$ ##$PULCHK= no
$$ ##$RCUCDS= (0..7)
$$ 4194304 0 0 0 0 0 0 0
$$ ##$RCUCFS= (0..7)
$$ 4096 0 0 0 0 0 0 0
$$ ##$RCUCSS= (0..7)
$$ 262144 0 0 0 0 0 0 0
$$ ##$RCUI2C1= (0..7)
$$ 78 66 0 0 0 0 0 0
$$ ##$RCUI2C2= (0..7)
$$ 0 0 0 0 0 0 0 0
$$ ##$RCUI2C3= (0..7)
$$ 0 0 0 0 0 0 0 0
$$ ##$RCUI2C4= (0..7)
$$ 0 0 0 0 0 0 0 0
$$ ##$RCUI2C5= (0..7)
$$ 0 0 0 0 0 0 0 0
$$ ##$RCUI2C6= (0..7)
$$ 0 0 0 0 0 0 0 0
$$ ##$RCUI2C7= (0..7)
$$ 0 0 0 0 0 0 0 0
$$ ##$RCUI2C8= (0..7)
$$ 0 0 0 0 0 0 0 0
$$ ##$RDCU= 0
$$ ##$RGTYPE= (0..7)
$$ 5 0 0 0 0 0 0 0
$$ ##$RG_max= (0..7)
$$ 46341 0 0 0 0 0 0 0 
$$ ##$RG_min= (0..7)
$$ 1 0 0 0 0 0 0 0 
$$ ##$RG_tab1= (0..255)
$$ 1 1.1 1.3 1.4 1.6 1.8 2 2.2 2.5 2.8 3.2 3.6 4 4.5 5 5.7 6.3 7.1 8 9 10.1 
$$ 11.3 12.7 14.3 16 18 20.2 22.6 25.4 28.5 32 35.9 40.3 45.3 50.8 57 64 
$$ 71.8 80.6 90.5 101.6 114 128 143.7 161.3 181 203.2 228.1 256 287.4 322.5 
$$ 362 406.4 456.1 512 574.7 645.1 724.1 812.7 912.3 1024 1149.4 1290.2 1448.2 
$$ 1625.5 1824.6 2048 2298.8 2580.3 2896.3 3251 3649.1 4096 4597.6 5160.6 
$$ 5792.6 6502 7298.2 8192 9195.2 10321.3 11585.2 13004 14596.5 16384 18390.4 
$$ 20642.5 23170.5 26008 29193 32768 36780.8 41285.1 46341 -1 -1 -1 -1 -1 
$$ -1 -1 -1 -1 -1 -1 -1 -1 -1 -1 -1 -1 -1 -1 -1 -1 -1 -1 -1 -1 -1 -1 -1 -1 
$$ -1 -1 -1 -1 -1 -1 -1 -1 -1 -1 -1 -1 -1 -1 -1 -1 -1 -1 -1 -1 -1 -1 -1 -1 
$$ -1 -1 -1 -1 -1 -1 -1 -1 -1 -1 -1 -1 -1 -1 -1 -1 -1 -1 -1 -1 -1 -1 -1 -1 
$$ -1 -1 -1 -1 -1 -1 -1 -1 -1 -1 -1 -1 -1 -1 -1 -1 -1 -1 -1 -1 -1 -1 -1 -1 
$$ -1 -1 -1 -1 -1 -1 -1 -1 -1 -1 -1 -1 -1 -1 -1 -1 -1 -1 -1 -1 -1 -1 -1 -1 
$$ -1 -1 -1 -1 -1 -1 -1 -1 -1 -1 -1 -1 -1 -1 -1 -1 -1 -1 -1 -1 -1 -1 -1 -1 
$$ -1 -1 -1 -1 -1 -1 -1 -1 -1 -1 -1 -1 -1
$$ ##$RG_tab2= (0..255)
$$ -1 -1 -1 -1 -1 -1 -1 -1 -1 -1 -1 -1 -1 -1 -1 -1 -1 -1 -1 -1 -1 -1 -1 -1 
$$ -1 -1 -1 -1 -1 -1 -1 -1 -1 -1 -1 -1 -1 -1 -1 -1 -1 -1 -1 -1 -1 -1 -1 -1 
$$ -1 -1 -1 -1 -1 -1 -1 -1 -1 -1 -1 -1 -1 -1 -1 -1 -1 -1 -1 -1 -1 -1 -1 -1 
$$ -1 -1 -1 -1 -1 -1 -1 -1 -1 -1 -1 -1 -1 -1 -1 -1 -1 -1 -1 -1 -1 -1 -1 -1 
$$ -1 -1 -1 -1 -1 -1 -1 -1 -1 -1 -1 -1 -1 -1 -1 -1 -1 -1 -1 -1 -1 -1 -1 -1 
$$ -1 -1 -1 -1 -1 -1 -1 -1 -1 -1 -1 -1 -1 -1 -1 -1 -1 -1 -1 -1 -1 -1 -1 -1 
$$ -1 -1 -1 -1 -1 -1 -1 -1 -1 -1 -1 -1 -1 -1 -1 -1 -1 -1 -1 -1 -1 -1 -1 -1 
$$ -1 -1 -1 -1 -1 -1 -1 -1 -1 -1 -1 -1 -1 -1 -1 -1 -1 -1 -1 -1 -1 -1 -1 -1 
$$ -1 -1 -1 -1 -1 -1 -1 -1 -1 -1 -1 -1 -1 -1 -1 -1 -1 -1 -1 -1 -1 -1 -1 -1 
$$ -1 -1 -1 -1 -1 -1 -1 -1 -1 -1 -1 -1 -1 -1 -1 -1 -1 -1 -1 -1 -1 -1 -1 -1 
$$ -1 -1 -1 -1 -1 -1 -1 -1 -1 -1 -1 -1 -1 -1 -1 -1
$$ ##$RG_tab3= (0..255)
$$ -1 -1 -1 -1 -1 -1 -1 -1 -1 -1 -1 -1 -1 -1 -1 -1 -1 -1 -1 -1 -1 -1 -1 -1 
$$ -1 -1 -1 -1 -1 -1 -1 -1 -1 -1 -1 -1 -1 -1 -1 -1 -1 -1 -1 -1 -1 -1 -1 -1 
$$ -1 -1 -1 -1 -1 -1 -1 -1 -1 -1 -1 -1 -1 -1 -1 -1 -1 -1 -1 -1 -1 -1 -1 -1 
$$ -1 -1 -1 -1 -1 -1 -1 -1 -1 -1 -1 -1 -1 -1 -1 -1 -1 -1 -1 -1 -1 -1 -1 -1 
$$ -1 -1 -1 -1 -1 -1 -1 -1 -1 -1 -1 -1 -1 -1 -1 -1 -1 -1 -1 -1 -1 -1 -1 -1 
$$ -1 -1 -1 -1 -1 -1 -1 -1 -1 -1 -1 -1 -1 -1 -1 -1 -1 -1 -1 -1 -1 -1 -1 -1 
$$ -1 -1 -1 -1 -1 -1 -1 -1 -1 -1 -1 -1 -1 -1 -1 -1 -1 -1 -1 -1 -1 -1 -1 -1 
$$ -1 -1 -1 -1 -1 -1 -1 -1 -1 -1 -1 -1 -1 -1 -1 -1 -1 -1 -1 -1 -1 -1 -1 -1 
$$ -1 -1 -1 -1 -1 -1 -1 -1 -1 -1 -1 -1 -1 -1 -1 -1 -1 -1 -1 -1 -1 -1 -1 -1 
$$ -1 -1 -1 -1 -1 -1 -1 -1 -1 -1 -1 -1 -1 -1 -1 -1 -1 -1 -1 -1 -1 -1 -1 -1 
$$ -1 -1 -1 -1 -1 -1 -1 -1 -1 -1 -1 -1 -1 -1 -1 -1
$$ ##$RG_tab4= (0..255)
$$ -1 -1 -1 -1 -1 -1 -1 -1 -1 -1 -1 -1 -1 -1 -1 -1 -1 -1 -1 -1 -1 -1 -1 -1 
$$ -1 -1 -1 -1 -1 -1 -1 -1 -1 -1 -1 -1 -1 -1 -1 -1 -1 -1 -1 -1 -1 -1 -1 -1 
$$ -1 -1 -1 -1 -1 -1 -1 -1 -1 -1 -1 -1 -1 -1 -1 -1 -1 -1 -1 -1 -1 -1 -1 -1 
$$ -1 -1 -1 -1 -1 -1 -1 -1 -1 -1 -1 -1 -1 -1 -1 -1 -1 -1 -1 -1 -1 -1 -1 -1 
$$ -1 -1 -1 -1 -1 -1 -1 -1 -1 -1 -1 -1 -1 -1 -1 -1 -1 -1 -1 -1 -1 -1 -1 -1 
$$ -1 -1 -1 -1 -1 -1 -1 -1 -1 -1 -1 -1 -1 -1 -1 -1 -1 -1 -1 -1 -1 -1 -1 -1 
$$ -1 -1 -1 -1 -1 -1 -1 -1 -1 -1 -1 -1 -1 -1 -1 -1 -1 -1 -1 -1 -1 -1 -1 -1 
$$ -1 -1 -1 -1 -1 -1 -1 -1 -1 -1 -1 -1 -1 -1 -1 -1 -1 -1 -1 -1 -1 -1 -1 -1 
$$ -1 -1 -1 -1 -1 -1 -1 -1 -1 -1 -1 -1 -1 -1 -1 -1 -1 -1 -1 -1 -1 -1 -1 -1 
$$ -1 -1 -1 -1 -1 -1 -1 -1 -1 -1 -1 -1 -1 -1 -1 -1 -1 -1 -1 -1 -1 -1 -1 -1 
$$ -1 -1 -1 -1 -1 -1 -1 -1 -1 -1 -1 -1 -1 -1 -1 -1
$$ ##$RG_tab5= (0..255)
$$ -1 -1 -1 -1 -1 -1 -1 -1 -1 -1 -1 -1 -1 -1 -1 -1 -1 -1 -1 -1 -1 -1 -1 -1 
$$ -1 -1 -1 -1 -1 -1 -1 -1 -1 -1 -1 -1 -1 -1 -1 -1 -1 -1 -1 -1 -1 -1 -1 -1 
$$ -1 -1 -1 -1 -1 -1 -1 -1 -1 -1 -1 -1 -1 -1 -1 -1 -1 -1 -1 -1 -1 -1 -1 -1 
$$ -1 -1 -1 -1 -1 -1 -1 -1 -1 -1 -1 -1 -1 -1 -1 -1 -1 -1 -1 -1 -1 -1 -1 -1 
$$ -1 -1 -1 -1 -1 -1 -1 -1 -1 -1 -1 -1 -1 -1 -1 -1 -1 -1 -1 -1 -1 -1 -1 -1 
$$ -1 -1 -1 -1 -1 -1 -1 -1 -1 -1 -1 -1 -1 -1 -1 -1 -1 -1 -1 -1 -1 -1 -1 -1 
$$ -1 -1 -1 -1 -1 -1 -1 -1 -1 -1 -1 -1 -1 -1 -1 -1 -1 -1 -1 -1 -1 -1 -1 -1 
$$ -1 -1 -1 -1 -1 -1 -1 -1 -1 -1 -1 -1 -1 -1 -1 -1 -1 -1 -1 -1 -1 -1 -1 -1 
$$ -1 -1 -1 -1 -1 -1 -1 -1 -1 -1 -1 -1 -1 -1 -1 -1 -1 -1 -1 -1 -1 -1 -1 -1 
$$ -1 -1 -1 -1 -1 -1 -1 -1 -1 -1 -1 -1 -1 -1 -1 -1 -1 -1 -1 -1 -1 -1 -1 -1 
$$ -1 -1 -1 -1 -1 -1 -1 -1 -1 -1 -1 -1 -1 -1 -1 -1
$$ ##$RG_tab6= (0..255)
$$ -1 -1 -1 -1 -1 -1 -1 -1 -1 -1 -1 -1 -1 -1 -1 -1 -1 -1 -1 -1 -1 -1 -1 -1 
$$ -1 -1 -1 -1 -1 -1 -1 -1 -1 -1 -1 -1 -1 -1 -1 -1 -1 -1 -1 -1 -1 -1 -1 -1 
$$ -1 -1 -1 -1 -1 -1 -1 -1 -1 -1 -1 -1 -1 -1 -1 -1 -1 -1 -1 -1 -1 -1 -1 -1 
$$ -1 -1 -1 -1 -1 -1 -1 -1 -1 -1 -1 -1 -1 -1 -1 -1 -1 -1 -1 -1 -1 -1 -1 -1 
$$ -1 -1 -1 -1 -1 -1 -1 -1 -1 -1 -1 -1 -1 -1 -1 -1 -1 -1 -1 -1 -1 -1 -1 -1 
$$ -1 -1 -1 -1 -1 -1 -1 -1 -1 -1 -1 -1 -1 -1 -1 -1 -1 -1 -1 -1 -1 -1 -1 -1 
$$ -1 -1 -1 -1 -1 -1 -1 -1 -1 -1 -1 -1 -1 -1 -1 -1 -1 -1 -1 -1 -1 -1 -1 -1 
$$ -1 -1 -1 -1 -1 -1 -1 -1 -1 -1 -1 -1 -1 -1 -1 -1 -1 -1 -1 -1 -1 -1 -1 -1 
$$ -1 -1 -1 -1 -1 -1 -1 -1 -1 -1 -1 -1 -1 -1 -1 -1 -1 -1 -1 -1 -1 -1 -1 -1 
$$ -1 -1 -1 -1 -1 -1 -1 -1 -1 -1 -1 -1 -1 -1 -1 -1 -1 -1 -1 -1 -1 -1 -1 -1 
$$ -1 -1 -1 -1 -1 -1 -1 -1 -1 -1 -1 -1 -1 -1 -1 -1
$$ ##$RG_tab7= (0..255)
$$ -1 -1 -1 -1 -1 -1 -1 -1 -1 -1 -1 -1 -1 -1 -1 -1 -1 -1 -1 -1 -1 -1 -1 -1 
$$ -1 -1 -1 -1 -1 -1 -1 -1 -1 -1 -1 -1 -1 -1 -1 -1 -1 -1 -1 -1 -1 -1 -1 -1 
$$ -1 -1 -1 -1 -1 -1 -1 -1 -1 -1 -1 -1 -1 -1 -1 -1 -1 -1 -1 -1 -1 -1 -1 -1 
$$ -1 -1 -1 -1 -1 -1 -1 -1 -1 -1 -1 -1 -1 -1 -1 -1 -1 -1 -1 -1 -1 -1 -1 -1 
$$ -1 -1 -1 -1 -1 -1 -1 -1 -1 -1 -1 -1 -1 -1 -1 -1 -1 -1 -1 -1 -1 -1 -1 -1 
$$ -1 -1 -1 -1 -1 -1 -1 -1 -1 -1 -1 -1 -1 -1 -1 -1 -1 -1 -1 -1 -1 -1 -1 -1 
$$ -1 -1 -1 -1 -1 -1 -1 -1 -1 -1 -1 -1 -1 -1 -1 -1 -1 -1 -1 -1 -1 -1 -1 -1 
$$ -1 -1 -1 -1 -1 -1 -1 -1 -1 -1 -1 -1 -1 -1 -1 -1 -1 -1 -1 -1 -1 -1 -1 -1 
$$ -1 -1 -1 -1 -1 -1 -1 -1 -1 -1 -1 -1 -1 -1 -1 -1 -1 -1 -1 -1 -1 -1 -1 -1 
$$ -1 -1 -1 -1 -1 -1 -1 -1 -1 -1 -1 -1 -1 -1 -1 -1 -1 -1 -1 -1 -1 -1 -1 -1 
$$ -1 -1 -1 -1 -1 -1 -1 -1 -1 -1 -1 -1 -1 -1 -1 -1
$$ ##$RG_tab8= (0..255)
$$ -1 -1 -1 -1 -1 -1 -1 -1 -1 -1 -1 -1 -1 -1 -1 -1 -1 -1 -1 -1 -1 -1 -1 -1 
$$ -1 -1 -1 -1 -1 -1 -1 -1 -1 -1 -1 -1 -1 -1 -1 -1 -1 -1 -1 -1 -1 -1 -1 -1 
$$ -1 -1 -1 -1 -1 -1 -1 -1 -1 -1 -1 -1 -1 -1 -1 -1 -1 -1 -1 -1 -1 -1 -1 -1 
$$ -1 -1 -1 -1 -1 -1 -1 -1 -1 -1 -1 -1 -1 -1 -1 -1 -1 -1 -1 -1 -1 -1 -1 -1 
$$ -1 -1 -1 -1 -1 -1 -1 -1 -1 -1 -1 -1 -1 -1 -1 -1 -1 -1 -1 -1 -1 -1 -1 -1 
$$ -1 -1 -1 -1 -1 -1 -1 -1 -1 -1 -1 -1 -1 -1 -1 -1 -1 -1 -1 -1 -1 -1 -1 -1 
$$ -1 -1 -1 -1 -1 -1 -1 -1 -1 -1 -1 -1 -1 -1 -1 -1 -1 -1 -1 -1 -1 -1 -1 -1 
$$ -1 -1 -1 -1 -1 -1 -1 -1 -1 -1 -1 -1 -1 -1 -1 -1 -1 -1 -1 -1 -1 -1 -1 -1 
$$ -1 -1 -1 -1 -1 -1 -1 -1 -1 -1 -1 -1 -1 -1 -1 -1 -1 -1 -1 -1 -1 -1 -1 -1 
$$ -1 -1 -1 -1 -1 -1 -1 -1 -1 -1 -1 -1 -1 -1 -1 -1 -1 -1 -1 -1 -1 -1 -1 -1 
$$ -1 -1 -1 -1 -1 -1 -1 -1 -1 -1 -1 -1 -1 -1 -1 -1
$$ ##$ROUTER= 2
$$ ##$RX22TY= <tty10>
$$ ##$SCMTY= <no>
$$ ##$SPECTR= 5
$$ ##$SY2FLAG= 0
$$ ##$TFXNUM= 0
$$ ##$TRIPLO2= 0
$$ ##$VTUTY= <tty05>
$$ ##$WBREFAM= (0..15)
$$ 100 100 100 100 100 100 100 100 100 100 100 100 100 100 100 100
$$ ##$WBREFPH= (0..15)
$$ 0 0 0 0 0 0 0 0 0 0 0 0 0 0 0 0
$$ ##$XFAC= 2
$$ ##END=
$$ 
##$DECIM=	24
##$DSPFVS=	12
##NTUPLES=	NMRSPECTRUM
##VARNAME=	FREQUENCY,	SPECTRUM/REAL,	SPECTRUM/IMAG,	PAGE NUMBER
##SYMBOL=	X,	R,	I,	N
##VARTYPE=	INDEPENDENT,	DEPENDENT,	DEPENDENT,	PAGE
##VARFORM=	AFFN,	ASDF,	ASDF,	AFFN
##VARDIM=	65536,	65536,	65536,	2
##UNITS=	HZ,	ARBITRARY UNITS,	ARBITRARY UNITS,
##FIRST=	4939.8455810546875,	-1.0011625289916992188,	-0.19386781752109527588,	1
##LAST=	-1232.8995843604207039,	-0.5087108612060546875,	0.86219650506973266602,	2
##MIN=	-1232.8995843604207039,	-1.0011625289916992188,	-162.0966339111328125,	1
##MAX=	4939.8455810546875,	249.8329315185546875,	193.264068603515625,	1
##FACTOR=	-0.094190053641796112061,	0.0031229116439819336673,	0.0024158008575439456414,	1
##PAGE=	N=1
##DATATABLE=	(X++(R..R)), XYDATA
-52445c20OJ6PnokjPQOKqj6j0KK0J9J4J0%j0pjMmnJ3J9Nj0j9j0nKQqpmo%KnqQJ7J5J2J0NM
-52395b36L%LjoqpMJ7QjL%nmqoomJnKJ1jj3rMknMJ2NroOLjKNJ1OrnLLkkJ2J8J1Jkk%%nojK
-52336b17pj3njnNQLnrQJ4PQLjkjoj0kOLNN%nlnkJJOLj2j8j0J4K1K1K0Plj0k3j9qKJ6J4J8
-52285a83J7Jj1nnOJ0kj0j0oNkk6j8jJ7L8K7j0k1KJ2Lj0j2mNJ3nj9j0MRJ2J1%Lpj1nrj5jJ3
-52240b10J5J2J3LjJ4Qj1k1pORJ0QMrqlmmlqqnLJ3J6QMjqJ1K2Mqj8j6qjNQN%jo%J7J3NRQj
-52188a17jrj3j0npj3mQNkMNoqj0oQJ0NNMPQ%%Nkj3qjMJ3J1mj6j0%olMPNRJ6Pmjj4j8JJ0j
-52135a51jJlonnJMJ0NKNKOOJmjMPPLmLJ2QQJ0jj7k4k2pJ1J5MlOP%pj1j0kQJ2lqjj0j5KON
-52081a40J9K5J1Mkj2j9k1j6MJ6J6KJ2K0Q%qj6rLQJ1NomOrj5onnpOJ4Qjllqj3nOOQJ2O%MR
-52031h4jnj5j8qjKlkJ3J5QM%kNOllN%pj6pOMRO%Mlj0mOlPK0J4PJj3rnmNQLpj9j8KK1K2Kj2
-51976g7n%jmopNRNJ0Njpjpj0j4mRJ4J6jj1orjOJ6J7lopjPnjJ4K3jk7j8j2jN%Lj0qJ0ROLp
-51923h7kJOJ1QkpKQmmQJ1LNpj9nNJMJ1jj0j4j0j3p%plRNQJ3J8J7%j0k3j9lLknkLMNMJ0J0
-51871g3J0J4Rnj6qK%K%NJ4Roj5mJ7J6kj4rOjj0JONJ0N%J1J2jj9k3j7j2QL0J7nPQj7l4j5J3
-51824f9J7MlOLj4rLLLK0K2J1L%%j3k2qlnLLmjlMJ0Nlj2nlj8j2O%pLLqmLRK1K1J3J0OKrj7
-51772c5k3k1j1nNPmjMjk%J7K3pk1jNPJ6J6LplKKPJ3Qmp%NJj0qj0qkON%OKj3k3j8mmPK1K6
-51720c9J6lj1j6pPJ7Ok4k6kJ3R%mRJ4J2J2LmOK3%k1k1j5j7rkJJ2O%J0%j5j8rNQMJ2J8J2N
-51674b3J2J7J2krKNj3qmj3nj4j4J0J6jkOOQPkKM%kn%jj1rnMNNJ2J0nKNRkj1j3JOqj4pKJ3
-51622b2MpLPMKLJ0Mj1j4rkPJ4Nljrqp%Rmj2%K1L2K3K%Lqj5lj2j1J1J1kNP%LQoj6k1j4QJ2
-51571A%KPmK%LOJ0Pl%ONnqLJ3Nj8k6k1j1LloJ0K2K5J9kqj8j2lrjJnnJKJ6K5J2pj5rJ1J9L
-51520D0lnKJ3J1J0Lpj6k6l4k7rJ2QJ4J7K1J6rj9j2j1k5j7J4J8QJ1Mpp%J2J1%rj1mJ0J2NK
-51477A6j0k1j5rJJ8J7QQpnPQMkOJ6J9nk0j5j0j9k9j7J2J4KMJ6QnoNO%MJ0lqNkj8j0J1Ppj0
-51429b1LJ7J2KoPJ2j7k8nJ6K7K0QJj2k2j8j1JJQK4J4kJpj9j4nJPMLnnJ4J3J3nk2j3lNj2r
-51383b7NPJ4J5Qjj1nLnpkJ0kj1LLJ0K6K2Lj8j7nooJ4L1J8nj3j9k2%Pj1k0j8KJ6K3J6kMK0
-51338D7Mk2j5J%NMrrj1lJ8J9Qkl4k3Nkrk2oJ1mRL0L5K0jojj2k5j5kROKjnn%%nnoqJ0J8J2
-51288ERoj6nMNJ6K3Nj4k3j9MQLMQJ5J4j7k8j0KjNK0K2J1Oqk5qlorpJ1Kj7j3Mlj1NNJ0K0Q
-51240Enj9qOK5K4J%mJJooj2j1PQnj5j7PJ7NKjj6j3rJJ0mj0oKJ6K1Pk1k4pRNLNK2K9J5mLQ
-51190D2km%NjKkj7j5q%J1Rkj6j1KMJ2Lj8k1kJ3J3LnKNRJ3Mj4j1OPnjJ3Oj2j7mPJ2PkJ1J2
-51141D3N%nrplKj2k2lMJJOJ7J8Opj6j6LK2jj5%QJ0PJnrj4j0jMJ1NJn%LnlPMqnlRNpkLpo%
-51085@OPJ4K5J2nj9j8j3%J6J4J1lmq%N%mNQPJj6k2j5jJ3OjJ0Lrj0qm%OJ0J0J1O%oj0kkj8
-51036Hj4MRKqrLJ0RLjoj1k5j0J6J5J0O%pnj2j7k3k3j0NPNNJ4J3NMRmj2%Kj0j2kJ8K4J5J1
-50989A1J0OKlqnJLMPJ1O%mj7qNjj0j3KJ1J4J5K1J4OMj2k2j8oLPJ2Kj0nMmj1rJKMRJ5jl4k2
-50939a1LRjqmMmpQjj0mK0K5Qrj7qJ0Jj2mLJ%KnjJPJ0%j%jmj4j7rpQNj2KJ2J7J1JlJ7K8J0
-50887D9rnkjnjK0K2%j5j0kPpj3j0pqj0NK4kj5nJ1Oj0pj1jPJ0Kj8k4LJ8J3JnpLlqj5j7JK2
-50839b9K1J3Rnj3j%oLNJ3QLKpj0MJ0MjnrOJ3Oorj2j2oJ1J7OqjloKj0l1l3j2PJ3J7RJ2J0J3
-50790BRJ0NnjJ0Nj2j0%%qPQplppolN%nNJ0J2NPJ1LMONJj3k1j4J2K5Ok1j3jj2j0mNkk1j5P
-50739c6K2K7J7Qopj7kJ7J0QMj1j7nnrqKOJ3K7K4NPPj2k3j2pq%MLMNMNj0mLnj3rQj3k6lMR
-50689a5K7K7J2nj3mkKoKJ7J1J2%k1k5j0J8Rj2kLj%NJ4J5jk1k2pJ3J1NmpnpQMjmmPjjPJ1n
-50640C4k1l1j5J7K5J9kk0k0k0j7OJ8J8R%kkNLmj5OL0RomjMK%nrqPJ7jrkoj9k1rK1K5J2pP
-50592A8K1olok4pJ6Olj2j3p%J8K6Jk0j0NJ5J4mj7j7j4JQPJ5J6Krj1J0J4J2J2N%j0rqJNj2
-50547B6kok1j9j3mJJ0J0mj1j5kQJ5L2L9K0PjpLjk0j9LJ9J8mj5j4j5qoo%ROLorJMojQJ7J1
-50499C5O%j9k4j2nj1j3nJLLjJ0J8J9J8J7J2PnljjLqj9%K1Jk1j4pJ0J7%pjk0j7M%%PPJ1J9
-50452C5Pmmj2rKJ3J5J3J0NNLj2l3l4j4J9K1nj4n%MLOjqjQJ9J0j3lLnKJ3Qj1j9j0oPJ2NjM
-50404B8RrNOj0mjlj0rJ0L6J8j4k7l0j9PJ8J4J3RKjLmOJ7j3k9oPOJ4J5Ppk0k2j5kMmj3lQL
-50357a0jJ0Rnj8k0MK2L1J3mKJ1Jj1llj7mQKqj3jJ4Pj2lJ3Ooj2KK4J6rj3ooj2pjmQRnj6qm
-50308c0%%nj0oQRQRQLprNJ9Oqj7k0k5j4kMJ6J7K6K5J4Kj4k4nOnPR%pj0jqrNJ7J4MLkJRkj4
-50256@%QJ1rpJ1%j6pJJ8K7J0J0Jk2k8j3Mjj0j0mkj3oRJ7K1J6nk1j1mOPOJ7J6%k6k2qJ3J1
-50211ejNLjlJ%nopJ2J1pLOj1LL%jLJ7J3J0RJmpj4j8j4jPLNKJ4J1k2k2PJ9J2J5Jj3j6j1lK
-50161Fnj0OOQK4J8Lj0j4mKJllKjlmKjkJ1Nqj3j8k6rknQJ0J3J6%JkjJMNokMMjqj6rQJ9Rnn
-50106@MLQKj1k2qJ0M%LMnrj8k1OJ8J9Nj6k0j2OJlJ6L7L7Qj7j0j3mmKJ2Kj1OJ2PNmNRMqmK
-50056C7KJ5Qj3j5okj7qJ3J0Nkooknj0rmmjJ0J2kj0j2r%N%LMjRJ4Pj0j6jNOrj1JJ3Kk7j9K
-50006e4KKJ7J4loPJ4NLQNJ4K4K2J2Lj2k9j3JO%j2q%MRJ3J3K2Jk9k8j2j2j1lJNJ1Mj0okLJ6
-49959A1J0PKPNJLPnj2%NmoJj6j4J2K0JomjPRQNknlLNmqnNJ5Nmj3j8ponNLjOJ6J1jJPQKj6
-49903D7j0MKMNMj4j8qmp%PQ%JJ4J7ok9j3J3rpQQlj9qPPmj2QJ3K1M2K7rk5j9jRMkOKj1k0k1
-49853Ij5nJ1J0JJKj3j5NJ7K6J0j2j6j6KJ0qj5rMMj4j0MJ4J6K2J2%qloj5j0jKr%J8Pqj1oo
-49807b4PQlJ2PjkJ1K5Mj1mKJNKOO%j2j7j9j0nqj1j1KK2K0J1J1J6KpJNmjNRJ6rk1j6j0JJ2
-49759B3Jj5lRJ4Qlqpoj0JQKmpJMJJmpoJ3K4K4Jprj0kJ4Nk3j9KKqnmkOJ3J1OQNJ5J5Mqj2L
-49706E5Rj6l2j7qj%mj3pJ0K2J4KrmJ3J9%j3j3roKnKJ7J4JJRRJ0jj9k6k6k7j2KjRRJ5J9MM
-49659Bkj6qMLJ3J3lk6j1J6J8J9J5LJ0Jj4oMjjnpKoj7%RJ8K1MkJ1Ll%kj2j8j0jPQLmjkmMR
-49608C8jjoj9k3j6MOnNJoL%Poj7%K4J8oMK6J6j1j0J4NPJ5Mlj1j6rnkJKRPMPJ4Jj0qprJJ0
-49557D6Mj8k9k2j3OJ4RPQKj5nRQmkJ3J2k0l1qLnJJ9K1NmKMJlPJ0J0J2Ljmj6k8k1mNMLKJP
-49507ERlonqlJ1J4J4RomQlj2j6j5jJ1J1%k2j6nnqkJ6K5OnOKnjKjkKmlj1KJ9K1K0Plj4j6p
-49456HlPJ9J6Nj2j6k4k3nopPK2K5J5roJ3K4J3j3k9j8ljJPoj3jJ0PQJ6J7J3kj1j9k1OJ7jj5
-49411A2k3j4J8J8pkJ6Roj1PJ7K2K5J1k2k7JMj8k1r%Mmj5%OoqlJ3LjJ1J2KJj2k5k1LK1L0K0
-49366C1%j0oM%rj4j5jMkkRJ1PJ0OjlJ3J3%MNRjk2j4j1j5JJ3J7K5J2j2j3QJ8Nrj2r%j1k3j5
-49319eNJ0J0Lpj1nqj4RK5J3MLRJ0J4Rqk4k0lrj8PJ3kj8qJ6J9J4nkJ3J6O%j0j7j0jrj0JLR
-49272A7K2J1qlQO%pj4nJ7K9K1lk1j2loOKqmORRJ7Rlj2j7j2j4k4j2jkJjorJMnOJ0QJ6mk5j6
-49222b2jQJ1jmoLQ%KJ6J8mj5OJ8MjJ0nj8mj0oJ8J6P%j0pLj0l1j6J5K2K0PPJ2nj4j4qj1j0
-49176bL%j0%RoqJ5K2J1Jj5j4RK1PjJ7Oj2j2nJ3J8Nj0nnj9j6r%LJjnPJ7J5J3jrj0j2olkKP
-49127B4L%%%NLpqj7mQnlnj3rjJ8J1qroJ6L2K1%nj0oj1rJ8K2jj3j2JRN%nKPMqj2NNKOP%mL
-49073D6Kj0j0lj1j1PLnLmORmj1j1j1NJ1ljMJ0J4J2NLlQ%j1pmj0j9KJ9PJQPOKoj5j9j5OKN
-49023IPrj9qOmj0k3k9PK5K2J0LPNkmj1lmo%LJMPOJ0K4J7jj3rmJljPLqj3jQOJ6J7Mj4j2Jj6
-48971IoK1K0m%J4%k0pQOnj3rmJNlqj1kKPJ7K0J1Q%j6qRJ3lk4j2LrqMKNJ2J1Kl%J4J1pj2j8
-48920B3j4MJ6OLj2j0NolJrqJ0J1K2J7Llpj4k2j7qMNRJ6mmQQojQMojjRJ2j0qrj2rjJ%%%PJ5
-48867B2J5NqqJjjNLMK9J7rmnj2j1j5j1nmONkMJ0%j3j7k1oJ7J5Kj4j7%J8P%J6Qjj6k0rQK4
-48819A1J7Nlnj0olQLMPjJNrk4j2J1NRJ7J1%j5JK1K1J4Joqj0nmOJ9Jj2mjj1j2j3rj%lKKjQ
-48768B2J4Rk1j9OPJ5Qj3j4j5j7j1qPJ7RJ5K7J3k6m0j6J6J5KOK3K3Qj3k5rQQJ2Jk5j9%RJ9
-48726B8K1lk0j1NO%rmJ0j0j1QjmjKK2K2lk8k5pQJ3Moj6j2MPJjOKqJ2K5J7J1Jj0o%%npk3k6
-48677b2j1JJ3J9OnopjkKQJj0lK5K8MPNk0j9nQOmLkj8jJ3J2R%j2j6LJ7JlLmk3k9j2j0j0K%
-48628e9J%J0J5J1LKQLJ3Ro%J2nj7jNORj1oQkkJ0Qj6k0qj1JOj0qOK6J9J6K3Nj0j2j5k6l3k8
-48581g1pRK1L8M0K3jrpj6oJ1lj6j2oJ2Nj0rJ1J6pj4j5pJ0J5J7J0LJmkj3k6k0J0K2J3PLJK
-48537A9oJJ2J6JnOOlnorj1kKkj2j4jK3J9JLlj2j8k4kJ9J5RPnk4k0MK8K6Rnj5lJ5J0ONkj2
-48489D1j7k2j4MPmkOJ%PPLpoKlo%j0k2oJ1RJ4J1jlrj5l%jNLnnRJ5Nj3j3pJ4Onlmjj1j0J3
-48437c5K3J5K1K3Lj6k7j3OJ7NJKMJ%nolomJ%QJ3Jmj6j2%PJOJj6j8j8qJ2J3PMPJ8J4rj6jR
-48388A0jLllnj3KMO%kKMj1j0J0Olj1oRoj2J1J9PJ5J1j3k7j2J1J6OjQJ2plJ7jj1j2oMJ0J7
-48341D1K6J7%oj3k1l0k5j5%mQJ1JJ1J8J2OjmLjMJ3Olj2jJ7nj7n%kJOjj4j0krj2mJ0KMJ4K
-48293A6j3j6mJ4L5L0Oj3j8pJomj6k8rQOQKJ0J1LMj1j0JQNn%NRKrj3mkJNJokPOKrj3KJ2Mj
-48241EnJ0J6J2Pjpj3qk0k3NK4J9QJ1kj6j9j6rNKqJJ2MlJKnj0lRK2J2lj4mKJ0%j0j0rjkmJ0
-48192a6L0K6Pj2j0k%OPNRJKlplj1ooj0k2qJ4J1KlOJ1J1lrolrj4mQJ8J8J0Nopj2lJ4QKLnk
-48141C2pkJmjjjLOlj2rJ5K6K7J4%lkMjrk8l3j3NJ1oQJ9J1pj2KOQj0k2rMJ1NnmKOQLQM%NJ2
-48088F2J3nk2j9j1OJ0J0QJ0J0%j2k5j7PK1Nj2j7j6pnMKLjKJ8J4nJPOPjj5rMMK2RqkKqj9j4
-48040A7mJlj6k8j6QK1K3J3%pJpoPJ4NQJ4Jrk1l0j3RPJ1J5JjORJ0J1Kkkk3k2oKKrj5rNLkL
-47990b2J4K2J0j2rjnk3pK4J9Omj1j1j4j1OJ1J1J1J9J7J4J1pj4JJ1LNmoKnKPKppk0j8lJ3P
-47945B7kLPKkj2j5KJ7K5K4J2j3k5j9mJ7Pjo%Ojjj4j2oMOnj7j9k5k1pJoj2qJJ4J4J3J4Mmp
-47898d4LMkMJ2J0J0mj4LJ6J1%J2J5J0mj2j1j1J0J2JnQJ0J0J3Npj3j2njLKlj1pJ6J0Opk2j1
-47853A0RJ6Qj5rjMJ0lj0%qj4jJ5K6J7nj6mkooqpMQJ0QLmk1KK2J5J0PJ0%j0j2j7j9j5j3oP
-47806a1ROPJ6Kj7j4LJ8OjllMpj2KJ1NJJ4Pj2qpmNjj2pKLJ5J0j5j5pLJ5J9OJ6J3j5qj1j3j0
-47758EpKkrkNJ2RMmoKJ6J3Mnrj1oLOkj3rQN%j6k5nK4K9K5Nj2j4j7nJ9K3%j8rj2k1j2QK0J6
-47709A2MOJolORNrj3krjlj3oPK5K4NkpmPOj6j1LKkMPMJ3Rj1k1k1rjMJ3Plj0j7j1ppJPRON
-47655a4QOnj4JJ5J5QjnQJ9J2lk2k2qRRPjKnj0kKoj1LRPJ4K3K6J0oJkj8k3j6jQJj3j5LJmk
-47605bmJK%oRJ7K2K6J2%pqqk3j5JJJ0JmJ5J0j6k7k4j3LKlpkkJ3K3J0J1J3oj6kPPL%JKJJp
-47555B2j1j8rOJ1J6Pj1j3lJRlk0j4mJj%oOL3Rk1lRJ2K0jr%RLLkj7rlkJKPMQJ0J0J1jnOPj
-47503E6pk5j6K3J9jnj1k4j9j0%J4J6J6J8J1j5k8k4k2QJ8loomJ0J7J2J3J4J7J2%rj5j5ok0
-47463Cl0j3J3K4J2ok5k4PK0Jj6j0MJ5K1J8Prj6j5plnjK3J2j3j6JknKJ1K1K0J0NRmj0mkNJ9
-47418D7J1Nlj9j7jPLnnlkJkLL%Lj5k8qK7K5NQj2k8j4oj0jJ2NojJ0%mJ%jRJ1J1OJ1K0Oj1o
-47368D2j2j1jKoj4nNknLJ3J9Lk1j2J1MppqNJ3J0kLK8K8Mk2k2moj3klmjoMJ7J8K1J4j3l2k0
-47321FKMlnj1KJ3J2Ppj1N%lLJ1jk3j2jlrmPJ3K2J2mj7rNJ0Qoj0j3k5k0JQOPKPJ4K2J9Kjp
-47271B5pKRnj7JJ8J2LJ5Pk2j8J1L0J2%jj5j7k1k0mKQJ9K0Lnmmqj5JK1J8Qj2k4k5k2mMJ3l
-47226a1j8kMJ0J1MLJ4J9RLKJ0MmLMj2k2k4j5rj0okQJ4Rj2nQkJmrJ4K0PlMPNmropjJ4J4J2
-47176D0KjRj2l2j8oj1jOLlj4KJ4L%J1K5K6Oj2j8JNoqLOnj1noOMKJ4Noj2k0pJ1J3Qlj7j7L
-47127b3J2J4J5ORJ6oj8j9j0KJo%%PO%J1J1J7J0kr%J3Pj2k0rLMponJ4J8J0j3j0QP%kkpj2j8
-47079Ej6qJ1K0J4JpkNqj2j4qNJ6QQJnp%Jj4j4lJ6QnMJ9J0qj9j3QJ5QKK%Pmj0%J0mrJPklm
-47027A3rqMJ0J4NKMpj3j8j4MK2K8J8nk6j1jLJ8pj7NMoj2j1j2kJ0MJ2J3%RK1Oj3k5k4JJ5J5
-46982A9J9Oqqj7j8j2MK6K5Oj4j1%lNQPkqkKpj7jLjpmkMJ0K3K0QJk1j9RK0Kj7j7nPQOjqPO
-46931C1jp%j2jK9J6NKjlnnlrj3mMJ3j0k5mRJ1J1J1jMJ%Qj0j9rkMnj2rmj2j3kJ1J5J5j0j7
-46883b8j8j8rkJ3K1J5JqJ1J2kLlj2ljmLNkk0j1K4K7jj2j1MOmkMJ2J1kj3jK0J7LOjpqLNQJ5
-46834D6lj1LLpOJNJ8kk8k8OK9Kj8j0KJ%jlJ%KjLJpj6k0lJ1J0J0Kloj3j5k1jRJJ8J4j8l7n2
-46785a20J6O2L5Jonj1j0K5O0J4l8l9m3l3j3nJ9RQLj1JKj2k7j3NPlmK0L2N7M3L3Ppj0l0pJ
-46743A3mNj3oK6M4L7K6pp2j03m0M0L5k3k5M6O6J6n3j3N1Lm3rM2Rp1l3J6M2N4RMQK1jj2j3
-46704G2j0j6j6j5mJ2J5J2Kj0mj1k9k1NNQP%jNJ8J9J2KmjpLJ4kj0rKOOMQJ4rk8k6j0JMmj2
-46657cqQJ2nj0JLJ1K4J4Jj%Kj1rNRJ6Pj6k6j1rpQK0J4QLKPKj1j5JJ5Kkpj7mJ2Lj4j2nOJ0
-46608B3mlMJ2J0nj1%Okj5j9kLqj8mJ4J3J1J5Nm%nj5j1jNNjnkPOJKRJ7J6oj1qMJ5J6PLOj1
-46558F4j2lnpjKojK1K7jj2mJqj4j5j1MNkQJ8PLJ2Nj7j8nJ1J7Nkk1j8OJKJ9RqoJ0Nmjqj0j
-46508D1J0QmLNoj8j7rpmM%JKqKJ2J1J1mrjJ2K2RJRJ0rj6j8jPQPj7k6j2qJOJ2K4LmQnk9k8
-46458a1oJjNj6j2J0J0JQJ0J%pj4jNPQLJ3NJRJ1jJ7K3Lorj6k1k0J0J8KkMJppnPLj8j1%MJ3
-46408B2PnqnnLLjPQRJrj8oJ1oj9kLjJ2J4N%J8J2J1Mk1k0lPjpoj7JJ4orKJnPJ3jRNj5rj7k4
-46355c7j8mK4K7J6J6J8Mqj1k1k4j3PJ9J2OpojNK0Qj0oJjpj4j3LRmqKJ4K4L0J2PQoj9k5k7
-46310Bj5J5K3kk3j6J5K2PqrJ0J1orj0j2rmKMkRjqo%J0MO%J2J7Kkj0j5NJ1LNjo%knLLpjPJ0
-46258B9J8K1KrkOoqlqj4j3lPLMJ2jlMkr%MLKj0mmj2mJ2K7J6Oknmljkj4j5j6k7j7LJ7J6Lj
-46207gm%RJ1J9Ppj3j3kPpk0k1oJ2J4MljLJ4J9Noj2j3j1MJ6jLPPMpkQJnqkOMnnLOQJ6J3OR
-46154F4Kn%qj7lJ1KnKLj1rnkNOJ4J3j1k8mQqrLRJ1Kj6k1rQJ6J5K2%j0JnpJJmj3kJ4K4J3j1
-46104D7k2pQOMnmK%nj1NMj6j6j6nJ1K0J7J4OkJLoj7k1qjLJ0QMLK%MJ3Mpj7j5jPQLPJ0qj8
-46053FlQOJ4%k4k0oJ5J6KJRNNP%mKJjJ2J9RlOKl0m4l2j4kPJ5K0J7JqMNonk%J4Olj1nJ0Jo
-46001A6k1r%KKoMJ1%k%%KKoqkKQJ6J3J2J%J7J7J2Po%j2j6JkrJjj7k0nJ1J4NLnk7j8OJ0no
-45950hJJ3J1KRJ2JNJ2%rj7rMMmkJj4j7OJ6J0J4PmmJpk4oQKLKPNMOJkPJ3PoJKj0j7j3j5rk
-45897bKMmLOrj8rNLKLJ2K0K3J9%rj4j1nJ1J0QJ1Prk8l0j0LJ4J8lrmJ1K2J7Krknjpk0k3j6
-45849b1kKMRMJ5J2j0j3k%J3J3ONRMj6kJ3RLkj0j8j2J5J1ORMlp%Ooj4j2oj1jJ8PqoMQj0j9
-45800blQQJ4K1J5jj4JJ0OJ1pm2m4k0NKKLNJ3K5K4nlKpj3PJ3J0Pkj6rOLLJ3PLnj4n%JpM%p
-45749B6LnlJ1J5J9J0j2j1LNj0j1MRNJmqj2mRJ6LplrpJ1Nj6k2j1jRK0J4mj9j2qLJ2LJNONQ
-45700D2LJ0J5KjKrj6k2oJ7J0j0rMKj4j3JLljJ5RKoj0jJ9K3Pj7j1Qlj0j1nqj8pJ5J8J6Oon
-45653B7jjKoj4pnlQK0J5J3Ljpj7pNj2rJJ3J1rj6j3jP%MJ4RLlMnj4OK0Lj0j1oPL%kj3oMJ2
-45602A5ORJ3J2LKOQj0j7kJ2Rnj2j0kKJnj6%Oj8j6k%kmjopRK2K1OJjkKoj2mnkKlJLpj4jJ9
-45549bK7J3QK3J4jnj1j7j6j0RPj3j8j1pKJ6lk0LK5J7jPL0J6j0l7l1lkjJ5J1mj0J7J6KonR
-45505D3Jj7k3JK0K3Pj0j0qjLQNKNqk2j7MK4J3rj1lJ0%j7nJ3J2j1j0j2j7kN%o%PJ3J2jlLj3
-45458bj5QRlJJ5J0klj0k2oRNJ1PJ0J6J3lol%rnqj7j1%QLmOPQOok4k0RJ1JJJ0Onj4j1roJ0
-45407b4J3NJ3K0Oj4j9j3qNJ0K1J8j0PK5RmLKj1k1j0LOmRRMK2J6qoLJj1j9j1j3j9j6KK1J6
-45363B8qj2KK7K5mroj0mJ0mqPJolJJ7K6PpKnk1mRqj2koml%%MKj0j2J1K3J2%j6l2j2QNJ0Q
-45313A7kjq%POJmrqmooMK0K2Rnj6j4qj1jJ3RJ3K4J7mpOJ0Loj5j2llLKjPjrj3j1PRKjNNj3
-45260A9j6rKJ4QNOoj0klKJ7J5%lKJ0%k5k6j3j3%K2K6jl0l3LK4J5J5J4LNkqJJqj3J3K2oj6
-45214B1qlkQJ4J3rl3k3k1kK7J8j%kLJ6J5kNQnqjmoLJ1OpMNJLKoj0j9k7j6lJ0J9J0QRJ6K0
-45165E7Jj5qj6j8KmoJ1J7J1J8R%jlNMrj1o%j0j0jorrj0nRK3K2%j7r%r%RJ1J6J2jj6j4NMj
-45116B2J1%mjj1j1j0pLJ4J9JpJ2K1ok1k5j1J6K6K0mk0j3j1j2j4j3j2jJ0J3J4jjRNjkLLPq
-45072BpJ0Rjj9j4j%NOPkpmLNLkj0j2J1L3Oj4pmj0j5%MJ3QjOjqkJ4K9Qj0j8j4OJ4jqlj4j1
-45022a8JQJ1j0j1kORknJJNQJl%m%OJ1NJ1J7%lj3k3j6ROrj3j6j2rPJ2J1RolJ6K6J6lj2j8k3
-44973b1j0J0J1KKl%%opQK4K1Kj3j2mNJ4J4Kk1k2mQJ6K4J1olkJqj1KJ4J2KmNPM%ok2oJ5Pp
-44924D5pKJ2J3jj6k1j2NKjMJ0Pj2pjopLmj0jMJ1%MJrkLMOJ4J6K2Kj4j6j2j5k3j5JJ4J4J8
-44877B5J6Pnj7k5j5KJ2%k%kMJ4L2K1KJj4j8k5k5j8j9PK0J3RNjj0lJ5jj7j3lRJ0JpJlpk%Q
-44830a8M%kMNqLJ5K5J4j7j3J3K9K1Lrj2ljmj0j8lQJ5J4J3R%j0rNok0j4j6rRJ1NLkmPKrLP
-44781C0pJQKNJ0Rjj5j0KMQNj3k0rKLkrj0qNJ2NojNQpj7j8LJj7j4KK0J7POOOmj5KLKJ0MLL
-44728A6RMqrpnj2j0lJPJ1OPJ4J5J6J7NRJ5%k0k1o%nj5oJ0j0j8LJ2Mj4j1jnmkJ1J5J4J4kJ
-44681D2L%lj8j0KJ0OL%j1k4oJ6%nOOKj7j9qJ1J9QnqkkMJ2RJ0nk0KK9K1pj5oJJ1Mpj0pj4j8
-44632a0lJ3J9J3%j2rj1o%nj9rJ2MoKOJoKJ5Rpj9n%RK2QJOmoJ1LoJ1RnnRJ7J3JpKj2l5k2J
-44581a0PLKNLjj1nQmJ2K8J7JomjKJ1lOJ8j1k2j5j6j7j8kJ9K5J7j5j1J4J6Rj8k9j0J1K6J6
-44538D7J3ORLj3%oj6j3oJ0J5JoJOJpnrj5%J3jj8j6%J1Jj5nomJ6K5MkLLMNQMj4k3j8j6Jnj
-44488c0J2O%PJ5NKJ7J3ql4j7k%%nj0KJ3RRK0Pj3k0j7j1j5PJ8J1J2kj3JQQJ3kk3j5QJ1ok1
-44443c0j6J8K3oj2RJ9J6J1Rrj6nLROroOJ0J0jj3mmjK3J8KkMKqk3j1OJ6J3KNKj2j2MRj2j0
-44396C3Lnj4nLQJ6%oMMkj6j1MJ2J2K2J4nj8pMJjJ1%k0j3%LJLLrj0QJ5Rmlkj5j9nJ0J1qj3
-44347CRJ0%MLj%nPJ1%opRK1J8J2%j4oj1j8j8njNK0J0pq%OLmj3kQPORj9j6OkonJ0Pl%MNqo
-44293B2LJ0J3mk1k4k2kJ1OojJ0K5J7j2k3j6KJ6J7J2Orj0jJKJ1J2MKJ1OMMqk3k5j7k3j3jR
-44249b5J6J9J9J0pmKjJ0J3Njpnj7j5%QJ3Pj6k0jJ6J7J1PPlnj7k4oK%okPkmJ1J6J0Jnj%J6
-44201D9J5Jj3k0j1LPmj1mPJ4Oj0mKPQlMRkj6j0PORNpqj3roj3MJ1OPJ7J1oj2oLPkmJ1Jj2j6
-44150A5k4k2pNQPJ2J5K3J9Kj0k0k1rKNRJ2MkNoj7rMPLj4j5rjJ5J9J3lj0kjKK0K4K1J3%qj6
-44103E8pkMqj9k6k5MK1J0LqoJPPP%j1nMPkMJ3J7J6Pj3j9pj9j8NJ5J3%j2JR%%OJLKmnmnlN
-44051B2NOqo%KKnrj0NK3J2mqnJ1Nmkj1kQJJJ6J4Rpk3j3kKJ4J7PknqNJ5J5Kj4k4j8pJ1J2Q
-44001E3KmOkj1J%Loj6kJ2JkMKJ6K5PnMJ0kk5k4KJ5K0Rj9k4j9n%j4LJ4KnJ4K4Rj4j6rjLj9
-43953A7k0PJ7ORJ5Nkj3j9j3j0qJ0MnMjoklOK1J5noJLMQpk6k4j7j7mK2K6K0NlPPokqj1nKQ
-43903FJJOJ0%J3J4lj6j4rrklj0j8j3NPJ1J8J4OKJ9K5J3mmjj0j4mN%nmKNj5k6nQJ0J4J%J0
-43855C7Mmj1k4k2mROMN%JMJ4Mj6j7nnJ3K7J7Llj5k9j7MK1J9K0Rj4k0mLkqjKQMNJ0PROoj1
-43806C7j0mrqJ0OqQJ8Rpmmj8j6j4MK6J2j3j5njkNLMjjJj4k4j1jOK0J9OjJ6J1QNPQRNjj1k2
-43756C8j9pRLOKjPkonqj4j1kJ7L4L0Mrj3j4j5lRJ1KqJ6K1NJkok2l2j6lj%lmN%nqlQJ9J0n
-43705A0nLMNMPMLQNj6k6j5MK1J8mj6j4knNJ8J4mj6pK0L1J3jKnnj%j5qKjJJ4Kj6k4k0oLJ3
-43656BJ0npRJ7J5QNJoJ0J6RNnrj4k8k6j1lj0ooqRK1J4RJ9K0jj5j7j2lorjJ7K4lj6JK9K2q
-43609E7k1nQLQQmk7k1o%J7J4%j8k1j0J1K3J4Kjj0oJ0KKlOJ4LKJ0J1mj1j9j6mJ0J0J%Kpk1
-43563A3j7kNlj4j8J0J5JJ3J4p%%OJj7j3j1j0LJ9J8J2mj1J%%J3K0J4lkJlOqrJmlJ1J4Ooqm
-43515D0jPLpplL%JJ0J2jj1j4qM%j9l2k4J1K3J8K0J0j4k1RJ3NRKN%k7l1j5jK1K7J3lkKJrn
-43468A4QJ0LJJrMPnJ3J3LprpLPPL%loonj0j8k0j5NJ7MJ0Jm%NLjpkOMOKj8j1J0P%NKMJ3J6
-43414E4Poj2j6%%lPJ1%JJ1Lj4nJ4J5Njnj0j4J2J1jj3j8NJ2O%%oj2j3k2k6k0MJ3KMQJ2Mlj0
-43367irMK0J4RNLmj2pKK0jk1j8qkkPRPNmKK5J4k1j6j%LjLMnorKJ2pj0j4oJ1J5J7kj0Jmj3
-43316hNJ4MLKj2rKQJ4Qqj7kK5J5j3j2jjjjKpj5nLjloqnJ1K4K6J0o%J7K2Oqj7rlNORJ7K2M
-43265A06j4j9k9k4j4ppn%mlNKjJ1J2MJ8L7Rj8j4Mkj3j5k4j9NJ0QJ7Ok2k1MJ5LKJ5J2MkQP
-43220D7qj2j5rrk1KK2K1J7NlrlJ2J0Jqqo%Qnj9OK9K4ql6j9J6J9J3mrj4j9J6K7J2Roj3jQj0
-43174E0j9nROp%J2J4Nrj8k6j5%loJ4K5K4J6J9Nj7j0j3k7j7kQJ1J6K1mk3KOjjnj1pPJ5Jj4
-43129B6j3j3m%KJpMJ4J7j1j9lNJk0j9J3J6J5NlNPJ0J4Oj3j3nJoKRpj7pKJ2J3mrkMJ2J8J1
-43082E0mpk1j6QJ8J5Krj7k1j6MJ2J0J0mj1J4J5Jjqj9j3OJj6pRJ5LpJmoLJ0J3J3Lopqo%RN
-43034A6rrKrj6pJ1K2K8J6Olplj0j7jJ6J1rk6j2MK1K1nk1rJ1PKrj6k0j8n%J8L0L1Qj7k3k0
-42990b0qJ4K0K2K3J1jlppjml%kmPOj0j3JPpoK1K8J6Mj5k6k2kJ6J3j0k1rOJ1QnpoLnqJ5K1
-42942D1%j0j0kJLJ3Jj9nOMJlnLK0J0JqnJ0J6Lpjnlpk0j5RJ9K0J5Qpk6k6j0j5j8jK3K2Kk0
-42895Ck6oJ6J3J5K4J2j5k3rLORPNmj8j8qKOKK1L3K1J9nm9m0qJjJ3J2noJJ5K0J2QKQMj2j9
-42849D1j1MNPRKnk0j9j3j4j9j1PJ5J1JJK1K3OlnNMMJ5J0j0mPKj6j5RJ4MLnrj5j3MKLNJOK
-42800D6j5j7j3j0nkQJ4J4PnolKK0K4PolllmJ%qlLmj6j2loqPJ3J0J2J0QJ3Loj8j7j1nnpj4
-42751a6j7lK4K7K7J2k1k0pOJj1pj7j5JJ0J5MJKJolJ2K1J9mk7j3MklNQkj3k0j5rnmPK0L3R
-42705Ioj1j1J4J6Nj0mLj4k7k3j2jJ2K7K1J0Jk%LQKnjJLJ0jkPQmJL%nj9j0j1pJ4J0J3J7RJ4
-42657E5Nj5j4j1n%KPJ4kj6j1LK2J5j2k8j2J5K2J8J5J1Krlpk3j3NKkKLQK3J0j9k1j8nJ0oj7
-42613@j1j3%J0J1PJ2Lj6MRpj4qORkMJ9J0kJPPQj0QK9Jk2k2j5k1k0kJ1P%KJ0J1OKjorj4nn
-42564a1oOK4J5JjJ1J2Jj7k5pJ0PjMPkporNJ3P%loOJ1olJLNJ7Qolqj0rk0oJ4Qrj2%OQjj4m
-42511bNPQRoj2OOklQJ7oj6K%j0nKk%lNJ4NJOJNJ0J1pj7lNpj4j9j6J3K6Jj2lkjRPkJ0J6nj3
-42458B7K%k0j8lnkJ4K1K0J3mj5qmjK0K3ll0l4k3NK6L5K1%k3k5j5KJ7MnMJ6J1RRkj4j6j2o
-42414A1J0J0moj5k7rJ1J1%j2nKRJ6J5Qj0j9mQRJ5J6J4Jj0qlKj5j4KOJ3J0Qmk0mQN%qmOLp
-42366B1rNJ0J5J9J3j0k9j4RJ7Mj7nMMJ3J5Noj4j5j4j6j0lJ0K0J0qk1r%RJ6J0Oop%KQlj5k3
-42321ij6J3L0J0j4pJ3K4J5QLnj9l2k8MJ6Kj0qlJ0J4JkMJ2OJ1Npj6j3kKQPpj2lKlkLRlj3p
-42273iP%j9k6KL0J7k%Roj0nOOpKJ4K1Mj3j0lNkmMOK4J5j1j8j4mjmKMkMJ1RjkKPJ1NqKNj2
-42221D1j5j2j4mJ6Mk1j7nKOJ5Mj5pQJ5K4Mk3j2J0J4LMK3K5J1lj3%Moj2j2JJ6Qk1k6okK%k
-42176A2NLJpj6k7j3J1J1LNJ1K2J2rk0oMmk3j9MMPJ4J5%j3mQJ4J2KkPK3J1pkmk1j7pPJ1JP
-42129B6oj7j1LK0K9RLJ0Pnj1j1j1j8j7lLKK3L8K1KJ2Lk9k5j0rolj9k3rPK4J9oJPlojOJ9J7
-42083E2Qmj0j7j5qOJ3KqJ0J4ok2j5mJ2J7Np%Jorj5kJ2Qj2kJ2J6J2OLkj7j3pnj1j2nLJ1oj
-42036a8J2%JLK%nkNRRJ1Jj1%lj4njK%J0L1K3mk5k2lLJ6Qj2qnkjKK2J9Qmo%Kpj2k3j9NJ7R
-41985A8krlN%j0J0K7J4K%RN%pqppj8j8MO%RJ1J7J5j2j3Mpj8j6nJ4K8K5OjKqrrj2plmqj4j0
-41935a4J0J7J8J9J3j0j2oLPQj1j3O%jK0J8Jmqppj7j2mj2j9j9pLK2K6J4pk4oJ1MJ0J8LJ%j1
-41890B1mQJ2MjlpNj3j1poj4nJ2R%LMK%%jMKJ0J4%j9k0lPKkjkkmOJ4QNkj%klNmj3o%J0J1Q
-41835C0RJ2K0J0j5j5rmpk2k5k3jK8J2KJ1Qjj4j7J1K5%qj2j3PJ5LljqnLnj8mPJ0KNK0J0j3
-41790A7rRJ5Kk3nJ9J6onLKjnj0LJ3Jj2j5nkkPmlMNMkqj0QPqk7rNJ2J9lqPJ3Mlj0roOJ0PJ2
-41737B0jj7j0J2J5QkqmqmJLNKLJ1RM%n%lqj3oNJKoj9rOJ8J3LlpjNMprjJ3K0J1RNjj2j8k3
-41684Cj3LJ4Oj0oJj1j5%MLJ6J7K0J4LMNpoj3k2j5LJ5jlJ0J4qj7LRoj3%%pomqqqJ0K9L0K5
-41636E4%j1jMkoJ3J2j5k4j4plRRnjRMmj0jJMJ8Oj2k0l0qL1L1J0JKKj3j7JJ5QQNPPJKkpk2
-41586C9j8%KojP%KLmnMPJ1JKNRmk2k1KO%lNRJ1jkjoKkj2j1j3j0jkjP%o%%%mNJ6K0QKRJ0m
-41530D4lnmKlj2nLpj2jLjLOjkjNMrj2lJ2J7PknJ1QJmnj0JK7L1Nk6k0njpj0KJ7J9J0Qkj7j5
-41478C6j4j1j1j5j3LJ2J3J3Lrrlmj0lJ6K0J5OjKmqkPJ3lj2n%J%mjQQOJQMpj8j4jLpj7JJ4
-41428GOrj0%NKMM%ojlLJ2MqLJ3NmlmlpnJ8J4mq%QJ0kj0qjKj1j8NJ2PlproJ3K2kk3j3LkKR
-41373Cpj3MKrLOJ6K1N%kMJ2Lj0NNj8k5j1kQJ1J3J1LOLOQmj8j1JO%KJjnljnJ1Oj9j6jRJ7K2
-41321E2Ojqqmk1k5rkpnMJ4K3J0KKJ6J5PJ1J0Nmj7j2Jj0j4lmLpj3j7j5RK9J5%q%Mj0kKj0l
-41273ANMMmj4MK5qk6oNJ1J4KJ5J5lrknmJ2Mkooqk1j9mOOPPOPNJ2J7mk3pK5K2krMKk2j8jq
-41221FnjJJ0KMNkLK3J5kokJqk5k6k4rJ0J3J9J4PQjj4j0m%oLJqqPJ0J2Ojrj3k2k4kJ9K0J5
-41172BJ2LK%o%mr%J2OKmj2j3qNJ4J8JkJ6J2OnnJ5J1oj9k4j3QPn%PNmrqJRJ8K3J5j1k3j4n
-41122B1j4j0j0j6j6kJ7J2j5k0qNJ4K0K3Kp%J1L1J3j3j8j6mQQnmKPJ4J6J2Jj3nlj4j7%Jj9
-41079a1k5qRJ5J5J5JqRJ1%%j1j6ojLkJRR%J7K3J5Orl3l0jRj1j0J4J9J1j1k0m%KQqk3%J6J5
-41032DJ2MmJQJ3JKNkrj2j0ljj0rJ3J5LLjJjKJ1Lj3pJ8J7Kj4k2j2LMMQj%Llj0j2lOpKJ5J3
-40981C0jk1j1J1Ppl%pPJ7K4J4knj1j8NJ4Ppj1j0pkLJ0KpQJ0knro%j6j2rlPKj1pJ3J2NOJ9
-40932B3J4J0JpK%rmQJ5NNkmKj1k7j9mKJ%QJ5K4J5j5rONJ1Qj0rmlNLNlk2j8j1qmJJlqrmRK4
-40879AK3oj8pLJ5K5J2jj4lJ0PJqj0l%%kjPK5J9jj3j3k4j8mRJ6MppPMj6mOOJ2K1J0qrolml
-40829C0%Qjj8j3pPK3K2J5j1j9qj0pj1oJ5J8J1K%L%JRoj2kj0j1j1JKj3LJ0J4J0JJ2J2lj8j2
-40784B0jLj2j7PJ6PNjj4mNJlOQrnOkqqoLNjqm%j4j2J2K1QmlJ0J1QLqPJ9Oj0j0pjklKqj4j1
-40730a1LnrQL0K8Ojrj8j4j0oMRJpnkok5j9n%J3K2K4J0KjjKlk0j1QnJK3K5K2Rj8k6j1N%j1
-40682dj4oKOPJ9J1qqRJ5Jj5rmj5j5nJ9K6RoNJ1MJ2J0rj7k4k0oK1K9K0Nrrj0qJNjoKLNJ0O
-40633D5krk5rJ6K1Mj6j4jMrj0PK2K5K0Jpj4j7J4J3oj4qLj7l2j3O%mRJ2NK%KpjJ2KJLkMmj6
-40584dk1%L2J8nmlNKrj5j6pKJ6J6%j3j4kOJ0J7J6J9Mj3j5pK2L1Nj7j9pJNPoj3KJ2LOQkmk
-40536D7Jmj1pmlKo%J4Mj2j5pQQkjNLKkj0lJ8K0j7k0j0qNK7K4pqMJ0Mj1j2NRK1J0j5j6noJ
-40487C0J1J1Nkoj0no%NQJ2JmJLmj6q%%kNJ2J1J2qj3KQQmrpj0j0oJ1J3%j9k0k1k0LN%OJ1J1
-40437eRkOJ1MjmKJ8J5Qnj4JJMOoj4j9j0OJ2pjKmkJ0J1%K%jNRO%%MmojKj0j6j2kLpp%mrj9
-40382c5rJ1J2J1J6J3qj1mON%omlL%K%pj1nORJ4Rj0j2j7j8jJ2J3J8J7OKlqnj1jjLOLRJ0ON
-40332C7Joj1j7j8pMQK1K7J5LNOJlj8j8JJ3Rj8j4M%nmk2j6j1j1%J2J2J6Q%pKQJ4J4mn%J1J3
-40285E0Lj5NJ1omj2j3omJ0K3J5nj0OJ6lmNj1j6rKmqk1j3J3K6J1qj9rJlLMPNnKjoPJ2mqlo
-40235AOJ3NJQJ1MrLJ5jj1j0%PKlLjplRJ8jpnKlk6k4j0MLpj5OJ4LJ1J4J3J2Mj7k1mPPLMLJ1
-40183D2J8J4rl1l0j8OK4J1j0pJ0J5mpRQLll%pj4j3NjrpMPPOLkj8k0pJ0J7KoKJ3J4J0MrpK
-40134B4nMJ5Jrk2k4j3LRJ3J5J0Npoj0rqkMJ0%qPL2K0Jkj9nNmJPJ1%rj2mJ6K0Orj2opqKJn
-40083A7LK6M1J3j6k7k0nQJ1kj3m%LJ3J3j1k0mKlqNJ1MMJljROoqrj4KMlPQ%Jj1j4lJlJqpM
-40031eJ3J3Kj3j0jpj1JJ5J3J9J2mNJ5PjJj9l1j8JLJnj2pRJ5KKJ2J3rk0jJ3J0jljlj1mJ5O
-39984B1KJ1%qkROKLj2j1J2J1k2k9j0J2K5K4Oqkjj0qpmpmj0j0jjPlj8oPK2J5jrOK2J8Jj4j2
-39936A2LKQRQlrrkLLkj5j2nR%nNJ2J2J8Rj8k5k4j4LJlJ6L5K9Jn%mnnkJ1RKqj7j2%nJPQKj
-39883B8PJ2J3Mj0k0k8j2NJ8J2nj3j2%LorKloQJjJ2J7J9OnjjjJmLJ1qj8%K2J6Qlj4j4j1oJ
-39835A8%LK0K0kKPNmj8j4j0mLOlpJjJNLjJjK%jJ0K2J9J4Ol2m8l4rJ7J6J2KKJ2J1Lqj4j0l
-39786A9pLMkLOLJoM%rrlPJ7J7J3J2rj4Jj7k3j1kkloopkRJ9K4K3kj7lKj1j5%OQMj6pLqj5m
-39734b8J0J0K3K2orjjJ0J5JnkLKJJ6K3J1Ljj2j7j5pOJQJ4pk3k1jJ7J9nj5KJ1Pmj1j1lLj3
-39688B0k2kJ8Onj0ORLjoJkrj5NK8RlJ3K5Qj0j7j5%kj4k0k1j6PK0J8J4Krqj3%J3JpRJ6%oN
-39640B3O%QJ6NpMRNj2j6j0rKMLpj3kJ3J4RRkJ1J1%mj2j3qJp%Qkj2mMj3k8LK4J0RK5J3QJ4
-39591I0Jk3k7j7j2KNj0qOJ7J4J2NKlj3nmnnqj4rRJ6Pmj0lorRK9K1j1l0l8k1MK0J5ONRJ6J
-39544B6kKqj4lqj2oMJ5MkRJ0%j0j0nJ2K3J2J0Oj0mjLMj4j4RK0nj3qmNKkj2qQOnj3PK3jj1
-39495A5QJ4QJoj5j2QPNJ7J8Nkpk3j4NJ1kJ0J1OMjk1k9j4J3J6mj8j4qj4kK0J6RPLOj0k4qN
-39449@J%RPNN%RQj2k8k1KJ7J4J3J6NlJjj2%J3PMj6k2rROjrmJKnmoLQJ0noLKKmj2j3j3jPQ
-39395a0J0QJ7Rj5j9l%rj7j2J9K9J6j0j1njJ3K0lk4k2qJ0J3J0nk2k2j0LNPJ0J4K1K4J1oMJ0
-39353D9Rkk1pMjKJLLkknlpk4k4JJ4Nnj8k1KK7K7J1ROJ%QP%rj0p%J5MPK1J1Pmpj3k3k2nJ5
-39302B7lqJ4Oj0poo%J1PoOJ3kj3nmJMPK2J7nnRmj4j0j3NMKKjj0j8j1NOmqj2KJ5J6J1QMpq
-39251B4%ONJ8K1Oo%QLnj3j3oj8j5kj0kJ4K8K3j1k2j4j6j0kKpnKJ1P%OJ1J%j7l1k6%K0J5n
-39205b5k6j5%J8L6K8O%Plj4j2j2LJ6J2QJrj3lJJ4J5Nj6j9LJ4jj1%J0J7PmJKJ1J9J6J4QMp
-39160A06j9j9j1oroj4k5lOj0pLjJJ1J0J4J0QNK%m%JJ3Jrk%j7j1J6J9Rnk0%J8OJmoj3k1pJ5
-39112B6K0J5Rpj9q%J1j0j6kJmrjRN%LNqqJ3J0O%pJpj5NJ6J5Lj4k4%J2pmLJNJj5k6j7LJ0N
-39062a5jOJ0RNj1k1j6kJ0QNQKROj1onKjj3mJ3J2JJ0J8NjPRkNJ0jj7j1jooQMJ1J4nj7j4RJ2
-39012D1pqPK0K2mj8j2j1j%OJ8Jk3j1jQQNRoj4oolQJ6lj8j0j3k1oK4L2J6MlnnooKPJ3J1oj3
-38963C2j0kkPJ1joj7j5j2nK5K3%rNjj3j0QL2K6Kj0kmj3j4kMmj2j1KJ1Noj1jJ1J8J2JkJ5J7
-38917G2%pnRJ3Pkj0k5k0j0rrRJ6NLRQpj1%NMNkj0NLk1j1lqKJ8J8QpmpqMKj6mKMJ5PPPoj4
-38864C1pOKpj1ollRJ2%PPoj4rkOJOJ2J0J6%j4qKJ3J5Kj1j1j0npj5mlrj3pjJ1K2J1NKkkqm
-38813FN%kkqnLQ%o%J2PKJ3J3lj0kj4okNJ9J7J0Kj3qpk5j2K1K7kj3j0mmknmjlLOJ1Nqj6KP
-38761Gloj2mJORPnqj0pJKMJ3N%%J0K2J4lj2PK6%j9nlomjppn%oKKlJJ4J2JLlpojRJ7J0j0j3
-38706B9oll%KJ1%rj9k3j2j5j0OK5L2K2MqpQ%j3jJ4J4LoJJJJ1Mj4j5j9j4pJ2K2K4K5kj9j5
-38661C1kQJprj1nNMJPK0J6%kJ0Rj9l0j7k1k0MMJQJ1J1mmj0jJ3jj6mQJ0NkkmJJ1nKK4J9J1
-38612E9Llj0KPK1J9Klj3k9k0%NL%qj2kJrj3qpj2KPJ3J0lo%j%J0J0kj4j6j6OJ1LNQJ9J7K1
-38564E7RmjNJ9R%j7k8pj4j8mNjj0jRQJ1J4OJ7J1rj9qlj0llmPJ2MpmKNJ2J3J3J0%j3q%KPL
-38514G4j9k4j5j0KkLJ0J5Rmj0J1J4LkjQQJqj6j8%OJj1k3j6roolpKK2K2J8Lnnj5j9k5mJ8j
-38467c4oJ6J9NjPJ3Oj2j1j1okknpp%LK1K9J4J7J5KJ3Q%NrrKJ4%rnj4j4j3j1j4rnJOPP%pj0
-38417coOJ5K1J2oqMNJMpj0OK5J4j4j8j2%Lol%pMJ6PKOKqq%%lpj5j2mOJ5J3J9Nnmnj1MJ6l
-38365D6j7k4j4rkRJ3J4PrlJ0OkJPJ1J0J6RJ1ql1k3j8j5J0J4Lj7j5OJ5K%J1J1Qj5j9rJ3K2
-38322C5kk8rN%PRQOjNLjjmlMJ0J3Qmj0k0j8NKj4j3pjjknLJ2J8Pj2j7oJ2QLRJ9Pj4j7JJ9J4
-38271D2%%J6J3j6j4RK2Rj0j1pkkLJ3QK%%lLRJj7j7oJ5J3j1j7lj2k3j2LJjJ3MpJ3K7Pk2k2
-38225A1j0K2J5j3k1j8JJ1KoQJ7J2JporqOK3J5jj4j9j3JLLLmK%POrk8j4J4J7K1Qj6j5KjnO
-38178@J4K7J7mnnj5j1NQMLljJ0OlJlKJ1MklmJqj1OJ7Rj3k8j7OJ3J0lqPJ0J0%%QJ5Qqj2j6
-38128D9l7l0nJ2J8K8L0J1j3j9nQN%k1k3lLqoLJ2J3J0R%j7k3j0rLJ1mj0lNJ3QnJJ9K0K0J3
-38084G3OKlLk1k3KRMlMLk0k2%J1OnrJ2J2QKpqpjNLPJ5Nqj1oj0KJ4jj2jLJ0J3%j3mPJ7RM%
-38032G6j3j4lOJk0k6j2J0J3%jq%LLMrj0mJJJRJ7J1JloPJ2Mnpkj5j3rnJ4J9Kj5%MmkoqkQJ5
-37980B0K2Orj1pkKqj3RK6J8jj6j6j9oK0K2mjJ8K8J8ol8l4j4NNj1LJ6J1J3K0jj6QJ5Q%oN%
-37935G9j3qpj4j9pjn%OJ1PJ%%jnrKJ7J4%rlJ2J9LljMkj3p%j5k3j3J0K8Qj1kQMj5k5j2J1K4
-37886B5J8J2Njkmj0PJ5J4oj0mkljrj2j6j9j4NK5K2J4kj0j3oJ1Qpj3j1%NJOJ5J4NLj2j4J1
-37841D0J0JJ1QJj4k1mMnj2pj0j4rQJ6L%PNllJ4K0Onjjk3j6JLRNopq%J2MojJ0J9Pn%RJ2Mj0
-37789E8j1j1j4pMKnkOkRJ6%qoj1rRJ6Jj7j7%J5J4k%LJ0J5Oj5k2j0npmPK9J6ojnqOJ6kjK8
-37740G8L1lk3k3j8qoj1oj1JRmKJ6K2L2Pj7rj1j6j3prKJ0J2jkKpLK0Rjkj0j3J1J7Jk2j5LN
-37694B5j1k9j8nLJ2nkJ8K1J6Oj1j8LQMONmKOOLppRLk1j8lMjj2lOO%kj1pJ5J6RJ4K3J0j1m
-37645D9LJKnJQRlk2rPMj0k3j9pMMMLqj2NK2K3J0J6J6JNLoj8j9mOJ3%j7j0Llj0j6ojojQJ1
-37595FOLjj7k1OJ2mLK2K4JlJ0KmQLj6k3kQ%OJ0OJMNJqj1kNOJ6J1nj9k1j6j3j5j6j0pqRK6
-37546b2K3J6J7J9Npj3k2k7nJ4RQJ4Pj0KOMjKRnk2j7NJ4J1OJ2K4J1nk0k7k6qLRL0K9mj3lJ
-37501E3Jork0j1KJ4J7JlKkmlJ0RJj1k1j4nQK2PrkPOmj4j4qLQmMRLj6k1j3QK0K4J8LmJPKn
-37450D7RJ2kj4j8j8pJ2J2NKmrqPK3QlMQJ4J0%qj4j8j0rj4pljKNJ0mj6oQJ4J8J1QK0J1Mqj9
-37402F4j2j4rORQqk9l4k1%J0KoqKJ6K2K3QpjQNOLpmqlJRJ4J3Rj1j2qk%omj3j1NJ6J9J6lj5
-37352C8oJ0PmmLJ2Rj4k6k1LJ3qk0RK7J5J0J5J0mrLJj1j6j4JMOPPOK0J7J1%k1j7j2k0k1rm
-37307CjQJ7J6qj7QJ0JPlj9nPQNJ5Mlj0j8j2oRJ3RKqJJ8K1Jk1k7j4NJ5J7J6rk6k3qlLMROk
-37258A5MJ4J7RMprj2j1QJ4Rqrj5j6j9lK1K1J3Nrj9nJ6K4Oj8k9j8lRRmjROl%KPJ0Mj2j3kJ6
-37210B7J9Oj1j1J3J7oj0ll%npnj1rqj0okLJ9K9J4pJRQrrOQoj4oommoJQJJ0J7kjpkJ7K1J0
-37159G4nk6k4oPOJ9J8J5pk8j5om%%LONjJjj3j6p%lJJ3J3kpjJ9J9Qj4k2j3o%J1JkMQKNQ%j3
-37108B4j9j2kQJ9K3J7Orj5j6Jqk1kkkK6L7J7LKlKNqk0j5qjKKLPJ1Kj3j8j5LJ2Mo%J4J2j0
-37061C7k3j7jJ2%KlnljjMRj0olqr%J3QKLKQK0J1LjpknlQLLQkj0pj4j5j5jlkJ4K0J2J4QNQ
-37008F0%KNj2j3OJ7J7Moj4qJj4j4LNROnj3oMLLOJ3lk8j5NPkpj2k4qJ4J5Qj2qKKJ4Pj3qnj
-36958a3OPJ5J8J4Lrk%KORlj5rOJ0NJ1Mmj1kJk1k7mOJmKJ2K2J4JjkJj4k4j1npj7rJ6L7L5K8
-36909G8J9Nqj1qj1k3pLJpj1PKLJ4J5J0Lpj3j1j7k0MJ5J8J2LLNnj1rjjKNJnNNJj5k8rQK4K0
-36860E3MllnkNKKlnpmlrr%NQMrj2jpk2kQJ4K7J2mmNJ1J3Pj9k8pK0J7J%Nnj8j3OJ9J6rk2J
-36808C0J4oj6j2%J7RNRnj9k0j1MK1J2Kpj0mlj1qJ1K0K1J9PmmnNmj4olomRQlnJNlj0j5rOO
-36758A4MRJ3QMpj4j1qmMJrm%MRJ1KLPjJRJ3Pj9k1oNPqj5J3J4lm%%j0j2pj2j2lmlLJ4K5J8
-36707B5J0J3K2K2Mj2ppqKKk2k4nJ8K4RJ3J0Kmj9k9k6oJ5J4J8QqMPkoj0jjoj2LL1J9oj2j6
-36662D6j5j0JJ5JkQJ5J0jj3j1k5k0jjj3qJ0K3K2oj9PK4J5rnrj3J1J4NLqj8k2j1PJ8J1Oj1
-36619B1j4OkmJJ7J9QjpOJ2Ojj4j5j8j9kJ3J7QppnoqQJ6K1L0J9kj2k0k0mKqj0j0KJ1Opj8j6
-36572hj8j4OK1J6J1J4K1K3Lk0j6lrmmj6j4j1MNoqOK1K5jk2j4k5j1J3J3LjJ4J2Jnrj7k2jK9
-36528a8L3K2jj0j2q%RJ5Nqj9k1j1%J7J1kJ8K7K6J4j6m4l2pJ0J3JMJ6J7J6J1Qrl2k6j3%J6
-36487B0J2PJ6Pqk5j8QRJlqj2LPj1j2mJ3L1J9lpj7j3jmj0KJ0J1OkmnMNoj3%RMORKloKQqlK
-36435B7kQK%kj3oMJ3K0kj0oj2j1rj1PJ4NJ0lj3MM%jOMJ0jj2rmqmJ0J7OjnOJ3RLqmmrkLOO
-36382D5j0j6j0ojKONJ0PjR%k9k4pJ2K6J6Qj1j0Jlmooj0k0okkkJ2J7KlL%oJ1J5kKJ2OLknR
-36332C5Qkmqqj4k1LJ1LkJ5K1moPKjOKrmOJ5jnJ1J5J8jj6j1j2j5q%PNpj0PRLoqpOKlnoJMj
-36278A7nj0qJM%MQRPJj0j4MjlJ1J6J2lj1rj0kJ7K3Rmp%joj0j9j7jlKMpoJ3J1PjNPJkoj%L
-36225A9%j8j7j5%J0RKJ0K9J6RJ5J1mnlnjOkj7j6JPkqjKJoQQj2j2RJ7Kj1j1jJkJ2J4oj0oj5
-36176A2j7lPPkonpJ2J6%PJ2Jjj2k4j3RRQJQOQJ0J5J2lMJ2rk5j3oqjJ2J5kj3nQNnkNrj3j5
-36126Bk5j5PJ0NljORlj3lJ9L1K1Kj2j1LJ7J1j0j6qoJqnJ1J1Kqj2mjPllJ3QJmMJm%jnjOqj7
-36074bolpqkK4J7Jj0rQLopj0%KJ5J5J2J0PJ5K0Loj5j8k0j5OMOPj1j3KLPJ0lkNmk5k3JJ2J6
-36025FJ0ko%NJ0J3ok2j5nNknNJ0OLJ3J2LJ1J8%j0j9j0K%LJj5j1KjjPPPLJqj6JK2K5Kk2j5
-35976B2MJ4ONRMpl3k2ljJ6K7J6krORkKMNjj3jJj0j8j0RK9Mj6j0%MQMJknllJNK1J4j8k7kR
-35925D1J1Lpj0rp%JKrokQJ5kJQK%QJpLJ3J6Rlk2k9j7PJ0mqmqRJ4KMNQJ4PLKj1lLK%nJoj4
-35870D0oMLNJ0J1Lj9j0kLj1j2POkoqqnjNJ9J3pqKMOOJ1K3J2rj5j2j1j6j2rkNRJ5K3Jk3mJ0
-35821C8J1rj9j5%J2P%ORLKmrjJJ1J9Nj2j6j9j2%KLQJ8K0J7lk2j7jKm%%OJ6Nj3j2KLj1j1L
-35773A9J6J5Kmj7j4MK0J3LMkMjj2pjmjMnj5k0k4j6knOJ7Mj3kJ9J8J5J1jj4pkLK1L0J6nj9
-35727E1k7k0p%QQKkqkJ3%nRJ5kj9nNLMqmQnj2RRJKjj6r%KRQmj0rMMoKRJ4K0K1J2mk7l4j5
-35674iOK2J5nj0L%j1j6j8rQJ1J1QJPROj3j3ljj%mJJ6J0lKNQPjJj0j4Km%J8J8Nj2j3j1lnp
-35624Dj1j3KNKMLmj0j5j5oKJ3K8J7J6K8L0L0J6kqk4j3%pj3Kjk0qjj0j2j2j0MJ0J6J1LJJ2
-35580D4J6mj8j4MJ6J5lqlNJ7Pmj1mjKKkJmrqPJ0nqKj%KlOQQJ2mk6j8oMNpj8NK3OlMJ4J3K
-35527F8ppnj1qpkLM%k%j0k1pmmjmnoLNLKMK6K6RJj%RJ5K1K0jk8j4qj8j5j3mJ6J8PJlqjj3
-35475B3k4k5pQK3J0k4l3j1QK6K3J1J9J5Lj8k7qQJ2Prqkrj0NJ3RJ0J1L0L4J6mj2nj4j4mMK0
-35432H0K3jrj3j7pMMKprn%%J1K0Mj6j4k2j1QMl%ppKKPJ5Jj0kOLnj1rqlj2j9pJ1K3K0Lqj1
-35382@j5lJ3J4Oqj0jMppPPNJ3J7Jlqk1k5j2lOJ8J6J5Rrj7mjj8k1mjjONJ0J2J2JOJ6NKK0K3
-35333G0QKMkmj1j1jqJ0J9kk1k3mJ9K7L1J1olrk4k5JJ1NjjJoonj5j3pMQnKK0K2Lj5qmRkj2
-35284C3lmjj4j3JMpj2%J6K5J7mj2J%ljlkkJJ2J0Kj0omj4j0mMPPnj0LlLJ1MMNkjmrj1j0LO
-35232eJ2K1J4qjRLJ1NNLNMlj1j7j7qQJjLmj6j5j3LLj2j9oPJ2J4POK2K4%j6pkJ0J7J1Kpoj0
-35183C8pJLJ8Mk2j1JjmrrKKNJ6PlPRmrmoj1JRK%QJ8J8oj4jJmj0rkJ4J0mn%J0Km%j2j6kLJ1
-35129C1QkppnKLrj2j8jJ0%MqjJ2K6K3R%j3ojNJ0MLk2k8rOOpnROMLKj4oMKmj4j3PJ6%j8j0
-35077b5MNJ0J1J6NKlJ0J8J1J0Mqj2j2%J3J0qj2j7k2p%mjLJ3K0oj6QJ2%JKPPQmk5j6pnmjQ
-35029CK2J5jj3mOJ0J0Jql%rj6j5oJKJ6K8Kk1k0%J3NJ0J6J0QNLLnj1j6j4nJj4j2MNJ1K1PQ
-34982E3RJj7j3QLo%J2pj5NK0Jk4k2j0PNO%pLOQPPkj0qlj6k0nJ5K7J3Nj0j6k3mJ2KLJ6J0j
-34934B5j8j9qMQNKJ6K5PmOJnnj0ok%nKJ1jomnoqj0nklQK4J5Okmrj4QJ9J6mj6rj5KK7J0oo
-34882C0JJ2NpLkrj%QJ5Rj0rlkkoj1qPJ8PqpJNKj4j5qJ0J9oj4olJ0J5Nkkj0LJ4J9K0Nj4j5
-34832D9j1nJKRJ9J7Lpo%OOnlk%Lrk6k7j4qPK5K2rrJ9Orj1lnk3k0PK0K0OroQJ4Kj1qnnKJJ
-34780A9q%K4J5NNJ0J0pqmk5l5j4p%J6Rj6k4j6J2L4J5kqjJJ9K2RjK%noKqj4jQJ6noK3K1%j2
-34732F4j6j4%orjj2kJ6J6RLj%jJ1jrj2k2j6QOj5j5J3K8K1Kj1rj6mOJ3J7kj5kJ3J9Qj8k7j3
-34687Dm%J5K4J4knkjj1j6j9j4JK3K0jORjj4k8j8%K4L3J2PJ2%onrnj3j3JJ1KMJ8J9P%lqj5
-34640E3k3l3k1QK5J5%MKJqmmj3MK1L%qqj1oK0K0LQLj0j9k2k2j6jJ5J1OlrJ0K4J6KoKJ1J4
-34594E4J9Oj2j4j2ojPJ9LlJMQ%jkJJ2Pjqj5j9oRQLKKj5l1j4J7K4J5ql0k1KJ2NNONqk0j1O
-34545DQjoj2oMJ6K3J3J3jj7j8j3J0K5J4Lj7j9j4rJ6K6J7Lj2j2rnJMkpqjPJ3PJMLLRj0k6j2
-34498A0J5J1LQjmoMQj1j7j7j7rjKK2K4J3KlLJ6J7Lk2k8j4mOJ4J5Mj8j1jj1qnmMkrlLJ1Lj0
-34450a5LPLjMRJKLjmrpj0k0j1J1K1J4%jJMjrnJ9K2K4J5J2Oj0j6j9k8j0RNLJ1J3knppLj%R
-34400C5OkONkj4l0l1oJ7L0J5llKoj6pJ4L5L2J4j0j7kKJkJ0K2Lk3k1pOMqj8j1MJ5RMNj0k9
-34354A8j8%llpj6JJ0J0RJ3J3QLkpMK0J0mj0j0j3j2j0q%OKPMn%onJ%KOLkQJ4J0pk3mMJ0J7
-34304C8Jj4oJ0Mk6m1j2K7L1QmMMRMrKJ2J2J3jj7j3j5j1J3K6OJMlj8j2olklNPkj0OJ8Kjnq
-34256B5ljQJ5Lj3j4j4j5LJ7K8K0nj4pnmoj1KJ8J3J3J5%j4pKOj0j9NJ4jNJ6j0l0j6j3KKpO
-34211aJ4J3%lk1k4j0PJ8MmJ0K2Qj5qJ1Pkj2%K5Rj4j8jJ0J6J7J3JJNOQnk7j8Nqj7kOJ8Ok2
-34165B8k0kQO%rkNpoJkJ3L1K3jj6j5rKJ9J0jqKJ3J2JlkLjk6k8rjLK4J5lojloQjRJ5Rmj8o
-34113D4j0j3%J7J5J5K1Oqk2j6pj8k3pPJ6J5J1oj1j4lQQMjj3k2j6nMJ1QkLK9K7qk7j1OQJ9
-34069C9J5oj9mRJ6J2nj3oQkj7k3j5rkJ0J0NmpJ4J7jMJ7J3Kporqk%OJ0Jj4j6j3okjnJJ0m%
-34020gQJ2jq%kKJ2jj8j1RJ3LMJ4J1J6J4OJj1j3j4oJ2J0J1J6NLLKJj2k3k4j6NM%jolP%j3r
-33972EoNJ8J6OnMJ0k3k3OJ1j0kNJ6J3%KJJ0JmJ3Lj5jOjMJ0jj2j2kj1j2oj2omj0KJ1%MRJ0
-33924B3MQJ1NJj9j8rJ1J9J2j5j7JK1K0JlolJ6J9Pj4k1j8j3oRMmkJQK4J5%j9k0pjKK%j2rP
-33877A5J1J3J5%pJ0J4QMMJK%j7k0j5j6rj1k0pRNjJ2K0PmKkpqLNJ0Nqmj3j6j1r%PMPPJ9K3
-33828C7K0PnornRLj3j5LJ5Rqj6qRJ1J5J6Knkorj0j3KJ4lj8j9j5KKJ1K6J3oONj6k0kOJ3J1
-33781C8OQkj3q%NPklJKmlNKMPKLqj5PJ8Nk5k8nOJ7J8PJ5Rrk4k6j9rj2oOOJ8J2j2j2%KJ6K6
-33730C3J8J0Jk5j9kJ3jj5oojNOLJ1K4lk7qNPpj2j7mJ5J3J4Oj8j3K4L2Nk2j9j4l%lNJ0J5J7
-33685D7J2Pjj0j9k1j5RK7K2Nnqj0j0RJ6J0j0k2lN%lj4jJ2%pJ0J8J3J5%k1j2OMmJJ6J6PNJ
-33640I7qj7j6k6l6l5j3J2K1J6NLj4j8lJ1K1J8K1K6Rmlll2l3JK2J4OJ5J7R%j4k1k1qj4mJ1
-33599A2j2k3%J1J1LPJ1PRJ6Ror%PJ2Oj0k1k3j7rOJ6J9J3%lJj2j5qMK7L4OnJj2k2j1J6J2j6
-33554D2j1kLmJLkOJ0O%j1j5j8j7jLqnqJ3J6PJ2J1K4J8nj3lj5k4j6NJ8J3pj8pJ0J7PMQMMR
-33507F4Mmk0j9%J5J6Klj2rjlrQK1K0Kk2j5qrrlJ5K1J9ml5k0PJ0JJJ4J2J3J0Pj3k2nLJpj1
-33461B3rojQJKJ7J4JkjKj3j9mj0j7j5LJ3J5J1jrqJ6L1J7J6J0Nj5k0pPJ3Jk2j6j1k3j9kK3
-33417aK7J1Okj8j9kJ9PMRpj7j2pLK2K5J4lkJ7J5jnLLmqmj4j6j8j2MJ6OJ0J8J9J3j0k8j8j0
-33372C3jNP%j3j2j6qMJ0J4J4RmkKNP%j5j6RJ6NLJk3k9j4omMQPJ1J4J2%NJ8J1pj4q%J0NlK
-33323E6Mj1j2rJJ5J3J1J2nj2j0KJ8J3jk2k4j3lMJnpRJ6Mol%Jj8l0j6J3K4K3K2J5qj5j0j1
-33280B6j8j0NK5K7%j4Omj0l%j4pN%klNJNK4PnJ1K1J0omj5k2k1j1oJ0J3nj2j0%QQQJ1J1J5
-33234F0Jknj8j9j5k1JK5K4Qj5j8rnJ4K7Mj4k0j8qJ1kk1jJ7LjKJlKJnNJ4JkK3K5J0Jj6k2j4
-33188Fj0lJ7K8J3j3j6J4J8j5j7oJ1J8J3J6J4%pk2k3KKkj2oJ2J6Rj5k3%OKJ3J4pj4j8j9kl
-33146iKPJ7PmqJPj1l3j7OJ4K1KknoLJ2NjjNQJ8K3loKrj9k4k2j1nnJ4J9J4J5J3P%%LJpj2j3
-33096A3qlk%KJ0J1KkRKj3j2pkMJ4J5J8Oj6njj0kLrpPQPPJ2jJJkrlNJ1J5kqrj8j5kOPoj4m
-33043Doj2PK2K1J3%%%j5k1kRLQMk4k3jJJn%J1Omj0JKlknNjOJ2%J2J9Orpoj6j0JJ7K0LqlL
-32991B4jj1%KPJ4J4J1Mj1j5JnnJ%J1J0MjKOMkj2j6j4rQok2mK5M4K5rj7KOrj6qKJ%ROjj3j7
-32941A9j3mRK2J1pMJ5J2OMORJ2MnNOqj8j4j2j9l5j0K0J3Jj3j3oJqpJ4K2J0lKPmj0rlJ1J0
-32895C4J1Knlm%KLpj7j4rLK8L4J3moKjnKMLqj3p%kjkNJ2Qj6j1RJ3J3j0l2k5j2RNPMLJ5J4
-32845D4Jj1jK2kj8rNK0J8j4k0KNJKLRJ5J2j4l0l2rJ8K2QRJ2oj6rj5j3rj0mppOL%J3%qNJ0
-32798ANJ4K3J3Kmj6j5kMKj2j3l%J2J7OnlPLrmNJ7jk0qmnnMK2ProqMJ1PJ2J2JRJ7J3Ppj1q
-32747G9k0k9k4oMJ1LmJMqqQQpj8k0j5NK8J9N%nRPj3j2OJ7J5lNKlqLPQroMkNKj3j5j7nRJ2
-32696A6NOkk4k7j2qnlJ4K1J0J1J0nnQJ2J5J0j4j2rML5K8kk3j5lJ4K0Pj6k1lJ2J4Jj1rLj5
-32653C2l7k7LJ3J0J0K2K4Qj1j6orqjJ5J9K0Lj0rrpj8j9MK2K0J3Oj6k2n%RPoj0j0mMJLJ4R
-32608C1pj7j2NJ0J3K3J4%%PMnj9j8knqqkJ4Pj0lJ1J3KqPQpk2j8NJ3J1moRNMj0rj4l6l7JK3
-32560d7K2J3%lMJ8J8Lj1j2omJ0K4K5J4Nj3j8jMJ2Pkpk4j7j6NJ7k%Pj%J2J0JlKRj2l5j6pj
-32514a6OJRJ4Lj4%J9K1kj5lpj4j6qJlKPJRRJ3J6J7J8%j4j2rolpNMlj0rOO%JJ0J2koKK0K3
-32464G6ok1pNmkJ0PNj1pPLOJlkOJ3jpj6j6J0K0J9J0k4l9j8mkq%lj3lJ3K0J1MMJ0Ppklj6j1
-32415A1mlkjMJ1J3J0qj4nKJ0J0Lk2j9kJ0J1JNqj2orj2rOJ6K2J2NLNJ7J1j5qjMRok0j7n%m
-32367am%JN%lmLJ0J2MJRRJ2Kj0rlJj1lRkj7j1K4K4J4Rrj8qnJJ3RRoj8pQJ0Lkk%r%J0J4Jk0
-32314D5k6j7m%JJ%J5L4K3JrLmj6j5ljknmOnj8j0JJ0NJJO%JNJ0K6J8j0j8j0j2lL%OJqqnK3
-32264C3K2LLJ0J0J0Pjj4j3%%j0k2j3QNmMLkmoj8j2Jpj6oJ3K6K2JkNJ2J0%QLpkmnMll%ojJ4
-32213E6J4LkmnmJ0K8K6Jnj2j6nj4ojmn%ONrj8rnj0pOJ0J3J1Npj5j2rMJ5RmoKopjrj3QK7J9
-32162D8NKPJ0Qj2k2j2Jjj1pJmqppOPjJ5J7J1PJpj1Njj7j2LJ6J1j0pkj2qOJ2J2LpMJ8J0j4
-32114D6k2kJ0MqPJ6J7Rjnqk3j6RJ9QlMQj0rjpj8j7J1J6J0lqJ3Plkmoqk1pK1Nolj0oJ0J0L
-32065B6mJ1J6jj5lJ4J0LjnMkqj%j5j2OJ1J5%j3KJ1LnmJoj9nKQJ1J2lj4pPLkpnlr%J1J7J0
-32015D5jkrj1lkMRLMJ9J1noJMjnkmnkj1j2mNK1K0%j2k9k8qnKK4L3K5Ooj2k0k4rJjpmJ4J3
-31965A4KKok4j4J5K7J9J1Jj8jLj0JJ1J9J7QMLjj1k1jlj7nPoj4j0LJ6J1J0K3J5qj4j2nQJ0
-31921E9qj0mj0oRJ3jpJKmPK2J0k1k8k1j1QRmJJ2PJ1J1PQQMrk1j2J1jKLj1mJKprlRJ7K1Pj6
-31871E4JJj6qPJ5Nj2jL%MJ5%j5j5njnMKj4j2J2Qj8k4j9kJ2J2J0J4J7qj0lPK6K3Ppj2Ljj7
-31825C7j9j1KJ6K3R%pqolj7j9j1koMKRJ2MJ4J0Jqj5j4j2oNll%jPJ6K2J8Pmj3k4oJ3jmNJJ0
-31776B4K0K5J2roQJ5J8mk9l8k6jJ8J7QOpqlKNOJ2Mj0j2j4rj6j7mQN%NJ1JOJ7Kj2omooqqj0
-31727a8LJ0PJjLJ4J1oj%JJ4J1jrqnkOJkRQKKPP%lj0j0lj0j1mklJ3Nk4j4OJ6NJJ1J1J2Qqj1
-31675C9LJ3K3J4KNOrj6j3j4k1l4j4J1J5J1QJ1K5K6Mj4j3j8j2%POj2oPnpj1m%nNJ4NLJ0kK
-31630D5J1Jj2j6qJ5J5ONnj9j2KK%JJj4oOLoj3L%kmlJ3J5J6OLKKRoj8j9j4nLKlJ2K0J4lj4
-31581C1k8j7oJ2J9JrjK0K9K0jj2pmj0j6k1r%JNnj9mJ3J1KJ4J7KNJ0nk0j4loj2QK5J3nKPJ5
-31535D8K5J9Qj1m7m2KJ3QKjKjPOqj3nnKJ2%oRJ4mqpkJ5QoJJljlQOnkJ9K0Kj1oLmo%mkqj4
-31481B5lLJ2J1nnn%P%%K2J5k2l0k2lOOPJ4J6Pj1j8rJ5J3kpo%OKmj1j7j8%kj0mnJJ2RmJJ7
-31432DJ3j6j8jJJ0K3J5%k2j5J8K5qk3j1J0K7K2J1J1J2jrKLj3j2j0j1K3K9J2J4Ok1j6j6l1
-31393C7j9J3K8R%JroJ4Lj1qj1k1mPRRpj4j5nJJ8K2J9MnPJj0j2pj5j6KJ6K5K0J5Oj8k2qj2
-31348C1rKKnpq%J0MPJ3QOj2j9j8JJ1jpmjMnqjLJ0K9M0J2j0j5k2j6j3pOJ4RLjqoPRQKnj2n
-31297B6prPJ9Rjlolj1j5k1j7lRK3K2J0qj1rNJ2J1ORR%nj2j7q%MJ2MklkrnJ5J0Kj2j6Nlj3
-31248blLJ2K0J2LjONNknj0kJJNRPmj4j3NRnj7oJ0NJLmj4rrrJJL%j6j4J2K0J6J6J1j1k8pO
-31197CmKJ0lj0prMJ0RJ5Jj0qokK3J8Lj1njJ4J5lmnj9j1NJ8J4JJPJ6K2J2%kjNm%Lj7j4ono
-31147E8j4j4j6j8nPJopORnJK1K4QJJ0Qj5k0jJ1J8J6j7l0qLLJ3J3j0j9KJ6Oj1k0j6j2j4nJ2
-31103a6JmJ1J8KKJj2jKJ8L4J8nj7j9j6k5k2%K6K7J4Pj2qKNjKOKQJ2KOmr%J2QjrpqloQPNJ2
-31052G3J0Pok4j1j1k1j6KJ0kLKpj2j3j1LJ7PJ0J9J4Mmj3j2qj2LJ4LOJ5QmmPL%j2k4mKon%
-31005@%mJJ8K6jj1KlpkPRJ0K0J4pj1lMLKKkj4k0jJ1Qj%J7J2LJ4J3lnj3j7j3j3j1j0j2rJ8
-30958B1L7K3krpqqllLOPO%%mj6j6KJ7K0J8ok1j1jRPo%JjJ5K1JoPlk5l2k8qQJ1QLoj6nJ6J5
-30907C1Okrk2k8nK6L8K7Mk3l3j2OJ8J8J5J9J5lqj1k0k8j3LJ2Jj0j4j6lJ4PonnJ0J9ROJ1J5
-30864E4J2rk5j8MK6J7nqk0rJ1J5jj2OMj0o%oj1qlJ8L3J9Lj4j0mKPqj4NPlj2pNjkJ1KKQJ3
-30816E8J5M%oj2j9rOkqPJ4mjJ6J5%k1k2j1omMMPOKKJ0Kj2k0j3j1pNPJ%OPmookJ3Qnj2oQO
-30764DJ1%rNQ%J1K7K7PLJ1nj8j2qj5k1j2MNNOJk0l2j5KRJ6J7J0NNRRMj2j3kRJ2J0J0j0k4
-30718C4j3kqj1nJ1J9J3JqjRMoQK1J9QJj8k6j5JOLOJ1NqqMPRLkkj6j4KLPJ4J0Lkk7m0k4kJ1
-30668eK1K4RKrj4j0j1KJ2J0J9K1Nk7k5JJ5Oj0J3J8Lk%%j0j7oJ0KnnoKqrllJ6K2J5nj1kKJ
-30621D8NJ1Oj3j1nNRjj3j3jJ%nj3kLo%PPkKKRJ6K0kk9k5mjjJ7K1Kj%J4J0Kj5j4pj1jQmj8
-30571GnJ6L1J4Koj6j8ojKKlOMqJRMRJ9nj3j4qOPJ8K1jrlJnrj1pLPrj1QJ9j5k6r%J7J1j5p
-30520DJ6K0J7Rj9k8j7ml%RQMNjNJ5J4J1Lqj5rl%Lnpk0j4MMQRNqj2j7JJ1NLQK%K1J3jk0j9
-30470GnLJ1K5J4J3J8J1LJj1k3j8j2LLl%Jppnk0k4lMJ4J5J5L4K5Nj4k1nJk%Rlj2j0kMkqoJ0
-30422B6J5MNRkk0k4mQrj5qkQJ0j%MrpKJ9K1J4J7OJMj2k6j8kpj2k3j8K0K1NjJJ2J4K7K3Jj2
-30375F5j7k1qKmJ0J5QM%Jk1k1rmORK0L1K2j0k2j8j8j4j1LJ0PQjj5k4lJ5J3K1J9lj5JMOKj0
-30330C3j9j2LJ1J8LlPROK%rj6j6nJkJNj1MK8K8K1jjPmj2j9j4nJ1J3MloOJj4n%jKloOK3Qr
-30279F5j2%j1j8mORmj1%Jknj4J5L3Oj6j5pqpmplJ3J4J0LJ4J8Jj0j9j0RJ4lk1j5rpJ4K0ML
-30233C0QMjmj0Mjqj3j0nmKJ0Kklj3mJ3J4K0K8J5j3j6pkJ0Qoj3j1jMJ5K1Jj6rLrk6j4pj4r
-30186c9LJ5J8OlmkJ2LJ%kKoPJ1kj9j3JJOJ8J0NOkqjLMPOKJmlj0j5j0LJ6%j0jPRJ2J4Onkp
-30133D7j3qLJqpJ2J4KKk0l2k4lKJ0J2NJQJ8J6J1NrnJ2K4Rkpj7pnormPNOrpLmkPOKLQJ7J1
-30081H1Mj0j6oKj1MOqk0roj1LK9L3Noqj2j2qOQpj0nL%j4rnK4M1J8Oqj5JNrj8j8mJ1%jjjL
-30031B5%J1J6J3Jj1KNLJ3K1Kk1qJ7Pk9l0nJ3OJJ1Mj6j3RQQKln%jLKj1j4kJ1ok2kJ3J0Pkl
-29983D0mkLlMJ3K6L3ql2j1pJQj1k2mPJQ%j1j1nJJonPJ6PKMQjk2j7KJ2J8Kj6j6KJ6J6K4Rj3
-29934F4j6j3nK0L1J4j4k0mKJ7J5KjJj1j4pkqj9j9j6rRK0J3PlollMNOJ0Lj4okJO%j4k1%J5
-29887A5MmPMj4JJ2PPmjok5j5JKQPlKQQJ5K4Mj1rk0j6QJ9J5NkjK%rqlRPrj4lRRKJ0J3Qjll
-29833F8%Kj4k1nJ4L2J6Jmqj5j8j8MK3J8%Jj1j9j4prj3QJ0NOj1l2j8NQPOLJ1K2OK%qLJ0L%
-29786D9jPPJJ0Pj2j3%jj1j4pQK4K5Kk0j4kJlj1k5j3OJ3J4ONPLmLJ5J1J2jj4mJ7K0Rpj3j3
-29740G9j4j4pJJ%RJ9J3LnNjk3j9qmMK0J6kj7k7j2J5J3nrrkj0j1J%NRJ3NOK2J6j1rKmNNRK4
-29691I7J0rllj6j8k0j2J3J5lk2j8J4K2PppoomQJ4KRJ8J2j4j9mLj0j3oKJ4J3QJ7J5jrlmj6
-29646F0k3nJ2Rnj5kJ1krj0%J4J9K9J8j8k1rokOQNkNJ1jJJ2J0Mjqj2oKrj7r%%j7j1PJ6J2Q
-29598E9Jj4qlj5j4KNJ2K6K0kj3k0j4KK0J8mj1nOJ2K%lj6k1KOj7j7OJ7J3J4Mj3j8qOJ4QJJ
-29553D1%OJ1J0mNMj4j6kRj0k2lJ0%pj1nJ2J3MJKjooJ4K5K0Ooj5j6j0KJrj2JJ3Pn%K1K4Np
-29505H0j4j2%jkJqqOJ5J6POJ5Mj2nJ1Nlqqoj0n%QJ6Noj5j9qrjJ2N%jnlpj2j0mK0K0jlNJ9
-29454G0J0koj7j1QNlqj5nJ0K0J2Ooj6pjnj3j9j5poQK0J4onJ2J1J2J8J1%qj7j5MJ2Lon%%O
-29407D8RK%lrokj0jQjlkPNrj1oj3j5%%QK2K1K1K0J3lj5j2nj0j5n%KJ0J4Mnoj1j1jRkjQKL
-29356D3J0PMKqj9j5j1qLj5rJ4J6Mj1JJ5Mj6LJ8Mj7rPJ7J6lJMmj2rJJ1J2lj1j5k6k8nJ3J8
-29311fM%PLRMljRKj2k1rJ2J7J6OJ%J4K3Jk0k0kRPQJ4PKKj3j3pj2JNROQJqj1pj1J1K0Mlj0
-29260E3j2qjj1j4mrJJ8K2Pn%kj1k1j1J3L3K7Mj5j3rnJ1J7LjMJ2J3Omj0lpj8j9LLmj5j9RK1
-29214B9LlJ1%j1qrnJ1J6Mj0%J2J4J4Pjj8k0j9jjj3jjqj4KK0J2RJ6J6PP%j4j8mK1J5j2k6j1
-29169A8QJ4jmknJ5K0J5Lj2ppj0j0lplJ3J5Mk%lJNkj5qknPO%rrLK7K6Kmj4k2oRJ4J0%pj9k8
-29118Ij3%RJ0OJ1%j2j7j6%NQRNjJ0K1K0Rj3n%j5j2Jmql%nLJ0Kj3j0QJ6J1kpj1rKj0j6lK%
-29069a8koPJ2MMJ5Rpj1j1nPR%PKqpOJ9K1J0k3k9pJJ1J2mj0oOJ6J7J0Oj0j6nJ6J8Lj1j6kN
-29022C9Ooj7k0mJ7J8QJ0J4L2K3j8l6l1j3J0J1KLpj4qJ1LqlmkJ2J9QkNkOK4Rk0j6pJ%j%kJ
-28975E1JRPMqk4oRJ2J0ok0j6jQJ5J2NJLQjoLOkj3oJ2J5Jjoqj4j2lqj3j0mm%RK2L0J7lj3m
-28925E8J2MNQmmoKLJ3Lj4%JKLrj3j4j5MRjj1lKqj3rkQJ2J6MrnJ4K1J2ok0j0Lnj6mMpnPJ0
-28874B7PJ7J8jqkqjjKJ1J6Rj4k7k0q%OQRNlkoJK1J2mRJ6Lj8k2LJ4Jj3j0OMqlJMJ4QOOoj4
-28823F5j9p%jPkj6LJ7lj4NMj7rJ0J0J1QJ0OomqnKMJ6Pjnpk7l0pPPPlJ0Rj4j4%KRK5J7J1M
-28773G4j5j9j2j0JJ4J5MkPJ4Jj0%J2LLpj3j0qkorokpNJ9QK1K3Omj1lQqq%JMJ3J3kk5j7j2
-28725D1qnj0NPopKJ3Mj0j9j2oNJ7K2QnnRJ2k%kkMjqj2qLllMnqnnpkJJNQJ5J8K0L0J8j1l9
-28673E6l3KJ8oj2j3j6j3j7jK1K3Moj0l%olQK0Rk4k4kJ2jj0lqMJ9J4J7K3J2jqj4j6rPRjkn
-28627A1MK6J5Ook5k3JK3L0J2pqjMmrlJ7K7lj3jLrjkmk%Oml3l5j4PJ2KKJ1Lj0%J2Nj2j2nP
-28578@Ppj3Kj0j7MJ9J9J0MPJ5J2Mkj2k1j2LJ1pj9j1JJ4J7J6J7LjLnk2k3q%J4K1J0%Nmj2o
-28533B6PPKJ2RlMNOJj2mj2j2MQj2j9mJ0J3PLqj4j9rJ5K6J0%QQrj6lQLj0pLj0OK6J0RJ2Rj2
-28484H2j0%Jj4k7k0NK5J7JOLqKOqj9j2nMJ5PRNj6onj6k3qLkoKJ1J4J3OmjkJ3J6pk1pJ1Qj3
-28435B5j2PJ4j1k0OJ1OJ1Lm%lj7rPJ8J2OKqj4j6nJ4J4%j1j2PNOJ4Mqk6rKr%J7K0J0Lkj2j5
-28388B1j0OJ4Pj1j1LKMPOLqj1j1j0jmRJ6jj5OJ7Poj6j3kJ0J3j%j2oJ7J7J4J2J0J2jnoj2r
-28342E1JP%JlpqQJ3ppLkj2qoJK2K9J4lj0lj6oQmqPJ0jj2j0pj0MRJ1mjRlpLNnj8lJ4PRKJQ
-28288F6jj0LJ0kpLJ0nKJ1mj0ojmpLJ3J6J6kk6k1rmpJK3J6j1pLJ3J6J1mrj7j9l%J2J1jjpj7
-28240C7j1jo%Qqj5mJ2K9K9Qnlj1j6nlkJ6Jllj1OJ7N%J9J6j7k8rNNJJ2LLNqpj4%J6J6Rj1k2
-28191E5j4KJ9Poknj7j9KJ0OPk2l8l8j0RQJ9J8PJ4J0jJQPmpj2JOK6K9kk0p%mKJ1Oj9k1jJ6
-28144C7Oj7j1PQPjj2j1jO%R%qrkppjj0JJ6J3J5QknKkjNOJ5J7Lj6k6j3%OJ0KrMJp%K2K0oj5
-28092D7j5rj2KJ2Nnj0nLMNJ6J2Mj1k1j0pJ0J1qqK0K1NRKrk0k3mJ3L2J6K%lj4j4oJ0K2J4o
-28047G7j2Jnj2n%lLK2J7kj2j1mPK2J0j0qjNqmJrJok2lJ4mj4k0pJ7J6J1lj9j6pRJ5NJ6J3P
-28000F2KmrQJ0K%lrpj5k1nRJ0K1Mqj5k0j2J1RmJMJ7RJ2%qj0k5j7nLPNpljJ2K2Oj2k2rOJ7
-27951A8K1jjOj5k1mJ2RjK0K8Mj0pj4mJ0Jnnj7j2J%PLkJj0J2K5J4QJ2J4rj5j0LLjqmqj9j3
-27904A6OONjrj6k0lKRJ8OkJ3K4MqQJ2kkrk0k0MJ1J4QMpk2pRklj1j7oQJ2J0LLOK4K5mj0j0
-27855E9j3kLJ5K2QL%lklrnNPLnj4j4j5kQPmKJLKj8k5j9kRL%%oJJ1OkNJ1PJ7QNKpNjj0%Q%
-27800F5j1j6pRNJOK1K3Kj8k3qLlj0k2j2%%kNJ1QjQRmnkJ0Lj6j4JNmqmJ7K5J2Pqj2LJ0LKJ
-27750F5%pr%jj2qJ0J0kk4k2%J8Jj1J0J4J8J4mrj3j0j0oJOOMjl%oj2RJ6j0j5mJmMJ7Nj0on
-27702ELJ4J3J3Kj2jOjpMNoj0j1mkJJ2K3Jj6mMJ4J8J5lk5j6J1R%l%RPj0k0j0QJ1RK%JONk1
-27653D9j7mj1j4PK2QlOlnj1j7KQjJ3K1Qj5j4JMNJ1Ppj5j0RMj7k1m%PJ4J3J0K1K3rl3l9l1
-27608b8JJ6J6PKJ6J6J6K2J1Kj%nj9j2jmlQmj5j5KMjqJ0K5QKkj7j9jRK1K5J1j0j9pnpj6pJ1
-27561C5QlnMKjK3K6qj4oNJ7LlLLqj5j3JJ4J4J3J7kj3j2%lj4j5omlOL1K5%ok1k7j7kNJ2J5
-27514F1K2jj7j5j2j8j3pKJ4K6J6rk1k0mMJ3J3RQoj3jJ4J4qk9j9jQJ8K6K2K0J6qj9j8qoj4
-27472C9l%j3%J2J3J0JjNPOj5l0k7j2j1k1NK3J2J0KQJ6ljP%jJ2L5K4rpnlJ4J0oj1j1lKJj5
-27426F6k0j3KPNjj1j5mM%j5j4mPPJ2RQOMnKJ1qk6k0n%J7J7J3QK%%J3K6Rj2k0jJ4Lj0k1k0
-27379B7j2KQJ5K0J8J3oj6oLKkk5j6JMp%J1%j0KLlj2j5kNQJ3J3%nj4j5QK2J5mKJ9RJPOj1j4
-27331F2pj2j3mPJ4KokjrjJj5j5PJ9J0QJ2Npj2Jjj3%J6OqnJ0PkMLkj0j2jJ2K4J7mj1pj0JJ2
-27282G0RkrjJ0pqLROnJJ8Oj5k1k0j3lNJ5J1omklJKj4k4LMqjKolMRRnk3k5j6LK5K6J8rk1j3
-27231a8mJ6J7K2Rpj4kJj1j0JJ0J%Kmj4lQKkJ2K1J2OkMMqj4jJ0J2loMpj7KOjOJ1NOPNompj4
-27179D3j3j0J%lnQK2J6J7QoOJ4MnQmj2k3k3kJ0J4J2mnnkJ1QLkkj0j5j2j0j1pJJ3J5JmjKJ
-27131D2loNKjLQLj0j0lmPJ4NMLpmJ2J2j1j8j1j4k1qQQJ5K3J9J3qk9j8kLK1J4j1j9pOQPLK1
-27083F4K5kl1k7rqklKOjlJ2Nj2oLPK1J6NJ3Kj6oMLKmk5k3JJ1NlqmK0K4lj8qLJ1Mj0j4JJ2
-27034C6OLJ0Nj4j8j3mOJ3K0J8J0onkkJOLrMJ4J6Nk0k3j5j3oJ3Qk6j6J2K3J9Nlnj2j1MJ0J2
-26989E9Mk%pJQmj6j4j1KOKJl%NJj6rPJJ6K5Rj0j4rnorKMK6J8kqj0kJ4K7J7pk1j7rKmj7k2
-26939CrJ4K0J5RKkjO%j9j4j1jJ3Nkj0j1MJ3J9K3Pj6j1jqj5j5kPJ7J8J4Qmj6j1okJ1K1J1p
-26894F6JNljkj3%RPMj5k7j3KN%rj2JJ2J6RONpmQNo%kKmMJ6konJJj0qj%j6nKoJNnj6j2%J4
-26839cL0K8LmKjj6j6MK0L3M0J0k6k5j1j3j2JMr%Jk1j2KpJJ2ROM%j4qM%p%J0J4RLMOpj7j2
-26791A9MJ5J9J9RQJmonkokKNmj1j7j6j2qjMQOj2k3nLQlKNPMQJRJ7mpPNkj5j3qkQMkkQJ2K
-26736C7j2qRQ%LPjJ2J3kj4j4oJ2QpNJ4Kk%KLQJ6J3lj5j4j0j6j6j5JJ0PLj1k4j4PK4K2Ojk
-26689D5ppm%jj2oJ0K2J4POmj9j0j0j1QK6Mqj5j3LKqkJ3J4QJNJ4OLmpnJ%joj1j4j5j2NK5Q
-26640C8%J7K9J6nlP%LLk9k9j2NJ1K0K4J7Jj1k2j8j4qNQOKJnj3k4j7pmJ3Lj3j0J3K3LjPK4
-26595E4L8K6lj8j7j5j0jJ1J2QJ7J6Onj2j0j6j5nOJ0RJ5J8J1kk5l3k5j8nJ4K4K2Lj1j1mMk
-26554F1kkJ3K9K7J8Pk6k7nj4l0j8oKPKj4j9%J2QRROMqqJ2Nplj1JJ3LkJ1Nrmoqj1j6kK6J8
-26506E0JJPPKJ1QkNkj4j9j1j0j9%RmoqKJJ4K4J4J2RJMlj5j2oj0oKQJ2oj0%JnroJ0Qj7k3o
-26456f%J2K7J3poQJ9J5jj5k2j3J6K6RpkLlj0nNlj4j1LJ8Oj3j4RJ9J5Nj6k3nJ9K2J4nj5qm
-26411E5MKj0KNj3j9j7j9k1nPJ3J9K8K8K0Kmj2j6jPoj7KJ4RPJ1LkJrj9j7j0pQQqrNPJ5J2Q
-26364F1J6Nj7k5qMkn%J7J5oj0mj1JRJ1QjkOJmj2jRJlOJ5J5Okj0j2oojnj6j0LJ5J6PJmj1J
-26314E5LPJ1K%ml1l3rK7K7mpRJ4jj4j7j3pJ0J3%RNNJkLlj0j4rMKlN%l%RMKL3M1Oj3k5k3k0
-26264D2k1jjjLjQkoJ0K0QNmj3mpjRJ9J5RJ2rJJrj1pmMK3J4oj4j9j2OPnk4k2nQJ2KMPMj2J
-26213C3K5J6rj8rMMKJ7J3j3j5KK0J6Jnnj8j9pON%Mnj1j2%Nnlnj4k7rK2L7J6kj2qJ3K0J4L
-26167F7L%Kj7k6j8jPPQJ6J2mj7mJ3J6Lj8k1j1JpomOK7K6K1J5lk1k4ljk1j5MokNJ0J9J4MK
-26121E8pll%MNmmk%MnjLKqj8j1j0KL1L6J9J0NOLlnj3nNJnk1k8rJ6J6RJ1nrPJ3Rqj7LJ3lj1
-26069G3j1rrqQJ0%OlrMMnlKJ1K2J1nKJ0%l%MjnRMo%Jj0j5MJ2j1j6rrJ3J3%jqr%rrRJ7K1O
-26016I3ko%J1pj0Lj0qQj6k0KKlp%j4pJ5K2J6NjkJ1J1lpRPj7j9oJ5K3J1qj6k0pJJ4J1pqj0
-25969D9pJ6K3Plj2k1j6oj3pPJ4NkNJ1LnjJ1Kj9j4OQj3l0k7j0KJ5J4K1L5Qj6j1OJ8Rj2oj1
-25925C3j5nJ1J6RJplMRJ3J1prj1jK6J9nj4j0j1rjkPJ7KnqmkOJ7J8Kj0j5j6jNJ3K0Qj0j4J
-25878G3R%j3j5j5j0pJ0K5K9K1Lj6k0j6pOOpmPJ6K1J2j8oJj4j7oOOrJJ1J7jk1%J3oj1LQmp
-25832E4%Lj3qMMJ8J6kk1j7NJ5Lj0j1nJ7J0j0qkPJ3MKjj1mmJ0J1OkkmrnnplRJ3Qk%RRLMlj6
-25780G2JJ0J8OqjJJj1j3oj1LJ3J1OKqj0KJ1J5Kj2j8pNK%oqM%JJ5PJJ6%j1pJJ1lj4j7j0mN
-25731E7RMJ6J1JoqmnlKPJ2JnNJj9k6pJ2J5J4%j2LK4J0mj7k7qNOJ3Rpj7j3KOM%J4K7J1j1k1
-25683H1j6j1oLqkPRjOMJQJj3ojj1j6kKPNlKJ4P%kj5rOJ4J9J0kj3j3NJ2LqOJ6kK%k3j7lJQ
-25631E6J6Qmrj4olKJnQK3L3J5knk0k9rNNl%Kk%j1j0NJ1MJpkO%mj1lLPOjj4RK5J0N%j4jJ1
-25579H8LLJ0Kj4j4JJ8kk7k3j6romOL0K5Mn%J2%j9k4k6j6%QNJ1J9J6J2jJ1J6Nnj2j2Omj6j
-25534E5J0J9jj5jRQopjjn%KlnmPJ6oj3JllJ2Kk2j7jJ7J6J7K1Rj2j8lJ3J2lonrj1j0%JJKP
-25484F6J7J5joolNJ4Qj0j2JKmlQP%j0j4rKLj1lJ4K0K5K5J0pk3k4j0MM%Jj0qrj0PJ2mj0rm
-25436E0kkRQPJ0JljMjnJ9K4Mmj5j6n%jk0j3JorjJ1J1ONrj2omKJoKJ0K0J8kj9j3qKNOJ3PO
-25384G9J1Llj6j1Jj3k6j1LMPJ7J5OJJQ%olJp%nmnLROlrNK3K4J2j4j5%J0J2J0Qkj6j7j1mM
-25335H2J0J2KLok9k3J5L2Rkjj9j5j4j1j2OL3L4Nk0m3m6k9J0K0JJ6J8ROJ3Poj7j7kPkomJN
-25291C2Jj8j3kKJ0J7J0RJ9J7Llj9j4MQorjojJ1J8MrLJ8QKj5l9l1nJ8J2LOJ6J1Lmjnrqj4r
-25243B4OJ3jjJ9J7j0j4Pok9k5j3JJ7J5%OJ7Oj4pORNJJ3Lk2l4j4KjJ4J5J1OLJQ%prj2OJ5M
-25196E1%%kJlmjkplRJ0QRlorjJ1MJ0Lj1k5j3J8K5J1nkj4j3pQJ8J6Olj1j5j6j5nJ2J3J3Jn
-25148E6QJ8Nk6k8qPLj0PK4Opj3njmMJ7OqkMoj0%J2J6PjkkKQOJ1Kk1l1j6knkQJ1J1Jqk2j4
-25098FPQJ0J4K0Kj8nNLmqj1nNJOLPRJ1J7nj5j1j1j8j1JJKnJ3J4ljOJ3J6jLLKLJ0J7%oj4k9
-25048E7k4jJ0J1K%j0qP%MJ7Oj5j0J1J0mroMJ0J1K0P%qk1j0JPKmRJ9Kj8nJ3Noj7j3olJ1Lj1
-25000E0rJ3K7K2JOJ2J2MmmPoj8LJ3J0ok5nJ3J1J1klkoopNN%LPORkj3Kjk6k3pnJJ0J2pj3M
-24950G9omK0J9QJqoj0j3%Pj0k0j8pPJ6J0lj3j9j2J8K3OJ5J0lk%QJ2kqNNPNk3j8J8K6QQMl
-24903A37Mlj1mJ4J3KNMk1rO%PJ4J3rpJNJ4K4J1rl1l5k0oRJ6Kkj6k6j5PJ5QMlpqPK2kmJ4J3
-24855A43Ppj4JKpnnj1lkmjOroJ0Nj5k3k%rOK0J7j4k1QJ2qkRJ4JljkjOKj0j7j9j0qkJ8K9K3
-24805I8J2J2Rkmk4l1j0QNMPqmK8L2J8JLJ8J1k8m2k9mNjj4j0KJ1J4Npj4LJ7J8J7J4J3J1mk0
-24761A40j6qKRJqkLj5k3j3j0pPJ2jjlNJ1O%j1j7k0j0nolkJ2K4J6J3K1J6Jj2j1lOOKj2k1j5
-24715E8JJ0J0J3LMrj5NQLmmPOj0j3j0qPJ1M%%j2j9j2J6K9J5Krk2j4%kMJ3LRK1Mj0j1j0PK6
-24668A05K3OLLqqj0k1k1JPKPJj2pmj1j3%kJKj0pJ3L4L1Rj0qMKj9j2J5J0j0j3lJ9J2oqoj2
-24622F9kJ0J7RRNKkKJ2lj2mkPJ0%prNJ6nk4qLJ2L%lj2PL2K1mj2j9k6j4J0J4Jqj0QJ9Qrj1
-24574A05moqNK7Pp%J0Oj2j0JKpk4j8lJ5J9OKPQKj2j5NJ5OMjj4j4nlnMMrqMnj0PJ2J1J2Jj3
-24524I4nmKPMjLJjjlqoJ1J8J1j1l7l3mK3L1L0J1J0Opm%NNjjrrnj0pKNmKNPPRRmj4nJ1J4J8
-24471A67K1Rqj2lpqpoKOljMlrj0%LkLLMJj9k9j3mmOJ4No%J5J2J2J0MOlmOJ7J7Jj8j4mJJM
-24419A57Nj4k0j4qoNJ5J9J0JkjJnj4j2kk%RQJJ%lkn%J2kj8mJ4J9LrlROJ3J8MQpk3j7%Lnj
-24368A42rj2kJ3jjlj8pJ5J8J9J0J9K8Oj4j1KJ0OorpnRJ1QOQK4J0j4j0OJ4QmLnnJ5J0qj2o
-24322B51nlnKOJ7K8J9JKNPJ2J3L5K9jqjJlj5j7j4lKkj7k2j3k1k9lJ3PK0K7Rj1nmk%QJ7QJ0
-24275C45jj0pj3j3j5j9nJ8J9J4LmLnj4j4mJRK1K2LQLpKJ2K4J3okJ1J0Jj5j0MJ2J2%mkNQJ5
-24229D28RNJ0NkOJ2J1RJ5J5PMOJ1J6K5L7L2J9QJJ0J0lNK9K8J7J4J3J0J2K8L1K7K7J0mPL8
-24188I98M3L2L2K6K1K8L4K5K1L5N0L8K5K9M4N6O8O7M9L9M5M8M9P4R2Q6Q5R9J22J23J20J37
-24156B840J64J74J86K04K22K43K82L20L34L60M14M68N12N37N54N70N87N77N31M62L85L09
-24134A1235K41J90J46J29J64J95K05K18K40K45K25J88J25N2k2j04j89k75l58m17m75n21n53
-24111A0884n70n99o26o21n94n70n36n09m56l91l37k86k60k55k26j79j36j18j29j34j11p1
-24089C170l4k6m2l5n%nOJ5J0OJ0L8M9N0L6L5N0M8N2O1P3R8J29J47J59J61J62J83K10K24K39
-24057E274K71L09L39L92M33M70N22N72O06O19O09O01N69N01M11L11K29J83J52J33J20J42
-24035A3768J77K20K48K54K49J94J21M9m8j69k76l62m41m97n53o07o54o91p15p23p19p04o86
-24012G435o46n78n08m40l87l50l27k98k60k24j91j82j78j78j58j15q4o2o5p5p2n1m8m7m5
-23987A866n4m5m0l7l0j6l0l9k6j8k8l0k4ojj1k2l6l9m0l3k7m0m5m3l3l1m3n2m2m0n2l5j8
-23953G60k3m4n3k9j2j6k5k2k5l9k2klPJ0Mqk5j3Ojk2l2k8jRjj4nK0Qk3j4LJ7J1rk4qkj2J
-23911B99qj9j3KKpoMQrj7j4rpjkjONmkJ1PRPNMqj5pJoj1mR%qMPj0p%KMNpqroJj4j6mj0oJ4
-23855A41Lk3k2QK6J4OLpj0qLOJ1RL%lpmJ2QnOJ8J4Lj4j9j4pjplrj0LJ0J9J7mmLoj7j3nlk
-23806A19kjMnpl%LjqMRjKPqqKJ0J5J4Nj1j7nLLMlPKj1j4%J4%j4k3nJ9K0J6J1LprrLJ0Kpq
-23754A24loj5nJ2Q%MKmpkQJk3j1J7J4LJ1Kk2k4j0RJKJ7J8J1ROj7l2j6jOJ4NqpjJJLNrj8%
-23705G3K0J0j8k9rkJ2J7KJ4L4K5J3Loj9k3j7nJ0PK%oJ4K8K1J0m%lj1j2lKj2k4NL4K1NQqk2
-23661A57k1pj1mJ9J7%rk0j5JPNJ0kj5k2j6OJ3Opmj%NLJ5ROJ4rk3k3j5jLLJ0J1J5J7RJ5K1
-23616A72J3j4k7k0qqk0j0PLj%J3QrrJ2J5lqjjrk2qJ0KkMMMRQQJ1J4kopk0kK6J8klJ3J4qj3
-23567A45qj7j2MQLKJ0LJMLjqJ2Qpjnj1LlrjLnLJ6J8J4PKjJjk1k6k0omNQMjJnqoJ6K1kojP
-23513A36MMQlQJ2KmLNpoJ0J2MkJ1J8RJrprJNqj3MJ5Kj2JJ0LkpKRJ0J0j3rNNNloONKMqnLM
-23458B25J0J0JK%j1k0k6j0MOrmJ1K1J3Mj1j4j3j5j1KPJ2J0J0jj2LJj6k3oLPJnJ2J1PJ1Mp
-23414A94mj2j6j8j0j%J1J6K%qpQMpqpmJ3K0K8J8KMJ1OmjLj6j4oj2jPNJ3PoqpqlK3K6j5l5
-23366A83j4J3J7Kn%lJ1J6J0j0k6j4MJ9J3J3J6Q%j2kKjKqJL1L3J3j4j0NMPNj0k5nRJ0RJ3P
-23322C17J0QM%j1qPOJ5K1MLJ4K2J4nj6j2JQJ3J9J9RpkJ8KkJ2J5J3J4PJ2K4K3J7%PMpKmor
-23276E95pJJ1L3M5L4J4J1L8L8K6J9RJLMJ6K7K7L7K8K3M1L3K6M0L7K9L2M3N5N8M9M6N4Q6R5
-23239A757Q2O9P3Q0Q6J01J17J28J44J57J72J86J84J89K18K39K58L11L52L61M09M73N23N87
-23215G256O40P18Q35R78J150J371J613J781J774J538J143P84N69L91R4l47q47j284j544j587
-23195A7026j499j399j318j251j172j056r39q42p44o33n50m82m10l57l26k97k54k18k06j92
-23175B881j78j61j38j19j21j10j03r9p7p1p6o9o9n7l6l8n4n0m2l5m0m7l2l2m3m4l9k3j3k4
-23145H41m1m3l7k7j5j1j5j9rj8k8k6KJ5Opj5k1j3N%j1MKj2jJ6Lj4j7k4k3j2Mmk5k2j4mpj
-23104C62J3Jj2k0pRMpnnk4l5j3Okrj4oMNJ8K6J6Kj9k0qkjlkrrqj6j4pj0rKOlMJ0KJ4J4%j5
-23055B04j8j0pRK0Mj0j2kJ9J7Jj2k3j5omj0j7lJ2J1J1J1JnkJJnj5j0MJ7K9Qj4j8j0%QK1J7
-23012A98J1Rmpm%jnmlPPKln%ppLJ4Roj2j5rMJ3J2Nlmj9rNJOPPP%pqqqkqqkoj2J5K0Mj0pP
-22956A60J1J1J2RknNNpoqk5k9lOmjKMJ2Pj0j8mJ4K6K1J6Omnjj3oJ1J6K1J1J3Mnj2j1j3j9
-22911A92oJj5j3p%klnRQQJ3J2%qjjJNOJ5J2J0jnjnKjqRMmj1j0jJjJNLMPPNj0oOK3L4K0j0
-22858B88qOJLOJ6K4Pj1j4rj7k7k3j6jMqlJ1nj1mLpj3KPQJ5J2J7K1J0MlNK1J2pk5j9MRKLo
-22811B84pklj0oPJ4J5J3j8l1pJ6K4M0J8qrNKprrMJ1J1J3NKLj0j3qRK4J9Oo%J6J2jj2j8j3
-22766C66LJ4J6Oj3k1qJ6J6PrqKoj5mJ7K0K7L5K4J0kj2j0npj2rpOK1J7J1kj1jOPNlOJ3MrK
-22720E03J7Kk1k0kJ3K5K1L1K8J2QMJmQM1L3PkkLRJ8J8PJ5M1L2J1OJ1J9K1K5L6L5L4L4J9K6
-22679A123J8J1J0K3L4L4L0M2N1M8M6M1L9M8N4N4N0N9Q9J11J02R0Q7J02J04R2J00J18J22J17
-22649C049J35J71J94K15K45K69K63K66L04L36L64L86M25M50M64M97N26N20M97M37L54K81
-22627A0648J99J25P6M9L4M8J02J74K40L10L85M71N42N82O34O84P24P45P20O94O57N93N01
-22604A9937L96K94J90O2n8j38j93k28k72l22l45l59l81l89l62l36k97k25j81j60j30j21j28
-22581A6254j49j71j96k00j90j74j51j51j71j95k18k80l75m79n91p00p78q24q36q18p62p01
-22559G144o37n45m56m08l68l24k81k39k16k16j90j48j22j22j21j14r8q7r2r5r0p5o0o1n9
-22534A920m0l9m1m5l6l4n0m1j3Kkj3k0ojlOOj2k0k1qPK6K5J1NOJ7K1J4K8L2K7K9L0M7O3P3
-22495A950O7N1N7P5P1P5Q3Q0R2J13J23J23J39J62J61J61J82K19K54K85L24L65L88M14M52
-22470F466M64M35L86L09K09J29P9O1Q0J09J36J76K19K42K74L12L47L59L46K94K23J62J25
-22447A1942J26J25J01Q8N2l4j44k54l40m01m37m34l88l38k87k21j58j15p3l7k1qk9p5j25
-22422H515j57j69j88k18k33k36k36k57k93l17l38l47l31l00k72k33j97j66j42j35j15q0n9
-22399C496n3l8j4JKJ0K8N1O5O3P3J01J19J41J78K08K24K35K58L01L33L45L56L53L06K31J54
-22372G527R5P0O1O7R2J09J18J60K23K50K67K89K94K87K48J82J27J10R7Q1J01J02O4k0j31
-22347A0870k31l24l67l87l91l56k94k27j81j42j10o0k1j3k2m5q3j26j72k04k12k10k11k24
-22323F257k54k95l35l50l52l40l14k91k84k64k41k15j73j53j43j39j21r9q0p7p8o0m9n0n3
-22298A447m7l5m0l5j5mj0k2j8j4j6j5j7j5knj9l2l7k1k0j4JLMJ3K6K2Nj1LJ7J9J1J3J1R%
-22260A140pj3l3k8PK0Pqj3j5j4j0Jmj1J4K3J7j0nPpj8l5m0j5qj6qRpl3k9k7k2j8k1k4k9k2
-22220F95j8k1k7j6J0J0J5J7QJ3J2Nmrpj3j7j4k9k9k4rKmpj2j4pj6j3NOrj9l2k7j7j3rLJj3
-22178C53j6rj3j1mOJ3Nj1j6j9k1olnj3NK4K5J3rj5j1mmJ1J2KNjj1KK3J5J1K7J0kJ7J3J3J5
-22136D16J3J4Poj7pOK2K1pk5j5J1K4K8QqjMmrooQMKKpk5k9k6j6LQjrlJ3J3qj9j6kNjl%RK0
-22087C85J0mj4j3jkj6k1j1oj7k1k7k7j3KrpKj4k1j2j4j1%Krk4k3kJ1J3J9J2nrMJ0Lojmj0
-22044I9mNLjqj9j0J2J8QPJ5Nk1k2QJ1%j0nkjMJ1PplJj4qpj9j8kQK4L3K3Korj7qkQM%j8m3
-21995C2l2NL0K2K6J6j0j4lJLRJ4J9J2mj0j1j6nRjqjjj4pJ3kj5j2%J5Q%%MnLNjKKlLNmooj
-21945F6OJ0J4K0mk5l5j6PRMJ5Pmqj3QK2LJlj3j0PK1Nj2kJ3J3JjJONJ6Oj0j8k3j1NOok5k6
-21899C2j7j5MK7K3J3Kj4jklQJ7J1J3Rlj0j2KRJPOj0j0nLP%OPml%p%J2kk1l5j5Pmj7j4kJ0
-21851A0J4K0J2%j0k0nJ2J4PKJ3qj8%Krj7rNJ9J8RMoj3%LKJOP%J0Qj1j1%pj4jJ1LMRNLmj0
-21802F0kkrnqjJ1OJ0NRNlRKjJ1kj0kLJoLJ0lolNj5k6%J2J0J4J1K%nmNKMPnj6j9QJ2JlLjo
-21748G8J5J4NQOJ2KmpjKpLK3QrkK7J8j6k7k6jJ7J9J8Jj0nojLnOJ1Nkrj0pPJ3KrKJ1qj8kJ1
-21698A55R%MNj3k3j5j0j2Lnj1ppj4j6nkRRNORkj3%J4QJ1J1QLkj5l1lK4Rrpoj1n%rj2jQpj6
-21648B1NJ2%nNRJ3Mj3qj0KJ3%QPnKOJpo%jkj5j1J3K1MkKj3j1j0o%joRJ7PpkJ2%j1%J2K1J3
-21597H7rj1Njj3pNNQQjlnkJ7K8J0j6j6nmj0mQjrRL1L9J8jj7k0j2j1mmrK%jPLnj1nJ4J5MP
-21547A13jj9KK0J1mpQj0qMok4l8k9nJ2K1K1J6Nj2nJJQLPJ5Qpk0pNPJ5J1ql0k4OQjjKlj0%
-21499E1J7J8J9J5JkLKLmoj5j3olkjj1jNLJ4J2KLON%j2qoj4oQRlj6j3%J5L4K5rj4loj8j5o
-21450E7OK3J0lkqlLlMNj4k8j4J2K3J4jj6k5j8j7qmQOJ0J3J2NJ2J2pj5pjLJ5Qj0mLJ9K8lj2
-21404H8Jpj0LJ6N%%nnmMkj3qLLmoRK3Qk0k2j8nJ1Nj1JJ5RlmJ5J7J4Nrj9nJ3J1OJ1Mj0k6k4
-21355F0oNkrmlmMJ4J9J5Mnj5j2j4r%LJ4J4nqj6j4Ojj3mOJ0RL%NPJ2J1J0lj2rnokJ5jj7mJ1
-21305E4jmMJ3J6Ln%jLJ0Oj7j9qLJOK3J4%k9l4j7kOJ7K6K0Oj1j3JJj0j1prj3j0mqLJ5Lmo%
-21257A1NRJ0K0J9KjJ%oj1j4LJp%JQJ3J1rj8LJ7J8J4kj1j9olojnqk4j3K9L4jmPlmLnk4pMk
-21207B9KjmppoOJ5J0jjJ0NqKRJ3J6kqJNqrJ2Lqrrj2nPQJ3Nj1nmj2nnjJnpqj6lJ4L1K4lJP
-21153E9Nmj1oJ9K5Rpj9k1j5j4kK0J2lj1mkqolJKopOJPJ8J3J4J0J9J2oqJj5j9MJ3jpjLJ0P
-21105H4nj3mk%Nnjrj8j2KJ2QJ0J5%o%j2j1kOK3L2J9J2J4RLj6k1j7j6kqj9mKpLKomMjplKJ0
-21055D6J4KnjnNL2J6j2qj1j7j4j2j0JJ0JqnNnpmJJ6J7K3J3j7k2kJ2J6MJLJ0J3lmj5j0RNl
-21009G5%mj6kQNkRJ0j2j4NK0J9%romj0KLnLJ0KlqjJ6J2%nrjjpnnj4mJjnlRRNKqk2j5pJ4L1
-20955F2J8ROQP%qk4pK2Rpqn%lojQQRJ4Oj1j1kmj8j6qJ0K7J3j2k5j8nNjkj0j4ojQK1J3KJl
-20905E0lQJ1m%jj0onoj0pJ9K4KrqoJQKlKjJ3QopnNkj8k4k3j7J2K3K2K0J0QJ0J4QKk%Jjok2
-20854G1j3KJ7J0rj4j0LJ3J0Mmoknj7j6LOmj0j1PMkJ1J3QKKmmJ%j1JJ2J6K0Pqj8pJ2Pkmk0
-20806F1k4pJ2J1LLJ4J9J6J6J8Pk0k5KJ2lj3qmj0ppk2nRpnJ8J9J7J4Jj0jmk0j0kqjRMO%j0
-20760E8k0nJ0OJ2J7%j1nKMJlmJQRLQQL%j0j9j1OOkrj1NJ0mmPKOJ9J3R%j8l2j2J5QQRJprR
-20708H7J1J4J7Nj0k0j5K2RrmMJ2KMQK1K4Jj3j1kj1ppMJ4oj3pJ2J3mqjpj1kRMJOO%j7j7oO
-20660A08RLpj2j1kK1L2K4Qkj1pQJ3Mpk5j5jJlpj3j6j2OJ2%jLKqj3jjoooOJ1J0MrmQJJPJ3
-20610A09kk9k5jJ0J0RQpj6j2j5%K7K5J5pk1j9j3oRMrmJ4K0jKJ0J4MqNKKJ6J0nj6k1l0k2j2
-20566B4lPNJ7K6J0jj2k1j2kKJnlolJ5J3RKmnmrrkPQJ0RMjj0pmlomJjLJ7K3K2J1Nmj0j0pq
-20514G5MJ5Mj4nm%L0K6nj1pj8rMkpoJ1J7LjLNJ7J1kjj6k2pln%Lj5l3k8j4MJ5K0K0jopmJ%
-20465C5J0J1MJjJ7K5K5Ll1k7j0lJ2J4PPj1mJ%J9J6j4k9j4nJOlKJ3NrpPJ6Nj0j2jLKJ7Kj4
-20419H1k6k1pLqj1QJ8RKOMLMPJ1OOJ5kj1mj3j8j2qJjn%%J0KnJ2N%J4Nj1qOR%Mkj2jRJrPJ2
-20366H5j4j2J8J5j1rmKJ5K1K6J8nj7j6j3jJ5J3lnolJKlj4j9ook2k0jJ8L0J6j6j8kJ3MpjJ2
-20322G0MNRj%LMJ3J9lljnpnmMkj8j6j0jJnPJ5JnjlnrJK3L2J1MonKQkpKrj1PK2Ppnj6k3kP
-20267H4rjL1L2J6j9l4j4KNPrqkNJ8J8NlqOPj1j9j0jPMJ3J7J0moj4pLloj0pJ1J9L%NQQnl0
-20218A04l1j4PRkQJ8J4M%QOJ6Oj2j3j2oqrQjj0k%QNLJNK0K1ql1k2KJ1OJ0RJ3J4J0Qnk0j7
-20171A31pj1rkJrj9j7OL3L3J3mj0jj0pJ4J4Lj4k8k6j0OJ8K5J2pk4k8qRK1K6nj6j2j8LK7K9
-20129A22J7Kkjrj0j2qj2pJ3J3OLkkKJJJJ7J4j7j6RK7J3jj4k1j0%qj3lnpLK5K2J1Pqj0ppJ8
-20082A35J4lMRkj0QK9J8j5k6j3PJmrrnlJOnpJ1J9K1J5j1l6l4k1KL1K5J1lpMJ0MmL%k8j3K5
-20036A45K4Nqj6mJ7J5Mlprj3nONP%j5%K2K7J3rjOljjj5oQJ1J3J2qk2%J2QNL%J4J4LJ8J5j
-19988B85jJQJ9Pmj7k2mlj4qJJ7J6MOlKLj8roqkOK5K8Rj1k0j4mQJ3kk0jK1J3OJrKJ1Mpj5k2
-19939B72jJ8J7K3nk1ljk1k0JJ5J4K4L0K0J1j0k0NL0K1LmJ2J8J8K4J3oj4j0mnOJ3NLjJ1K2
-19898E03J1j0k4oQJ9K6K4J2lJ1J7J2J0J0J5OJ1K9L5L5J8J3K2J8J8L6L7K0J7K9M1M3L0K8J8
-19862A139J4L0K9L2M2M4M6K9L9O4P4Q2O7O1O6O8Q9R9Q3P4Q2J00J16J34J58J53J56J66J77
-19833C513J92K10K39K59K77K91L02L03K97L18L42L66L65L67L80L93M07M41M61M73M88M73
-19811A1157M56M43M11L56L21K94K66K79K89L13L29L32L55L66L50L16L06K79K21J76J48J53
-19789A7916J50J41J50J64J54J12Q8O2M1L1M8O9P7P9N9K5ro1j25j97k87l66m21m70n02m85
-19763A6443m62m42m25l95l89m04m53n13n55n88o26o49o57o38n93n49n08m75m57m36l95l53
-19741E481l34l27l09k86k68k51k30k19k12k04j83j61j44j27j26j18r3r6j03p5m6l8l9m8o2
-19716A382o3o6n6m5m7n0m0k3l4l9k6k5m5m7m5k7lmj4rkj3l3m6l6j1j1j8mMJOKpj2j4j5n1
-19678D14p6j0K4MLMnk%Kml1l7j7PK4K6Oj0kQLj1j2LJpLorlok2j3oOJ5J1prQopNKmlnqJl%
-19626B39mj8j3pjmkQkk2j6LJ8K0K2J4qrlLRNrqrjNKnpJ2K6Rj5mKnjMKNkk5pQPJ1J4J5J2n
-19575B63k8k2LJ2J8J1lOOmj7k3kK2K1Nnj8l0k0o%KQKJJ2J1orlM%j0nJJ2K4J4nk3j5MJ1Nj5
-19529B09l2j8JjJ6J6MKj4qLjj1j8k3j4JQ%rj4j6j0QK6J5pMJ7NlqLJ3kj3qlOJ2krpOLj5j7
-19482I5jLJJ1Rrplr%J9K5P%mqj0j5kJj9j6Olj1K0K4J7K6J4mk2k7rJ2%kRRpk3j6PJ2NRrj6
-19434H9KJ0LnkJ0J4Kqqj3j%oMJ2RKlJ0Jj6j6rrlJ3RJ%PK0K1Qpj3qrj0MLJqj4mOOLMknPJo
-19380I7QMoMJ5J2rj1j0j0j0KJ6J1%%Nrk3j4JJ3J6kj1j4nmMlj1kjj2NL2K3MkMK%J8J2kk0j2
-19333A05%j2j1MNnj2LJ9K1J1%Nqk0k0qNlLK2Oj7oNj%J0LlMjkQLj1lkqjNqj0j0M%nRRKrqP
-19280G4%j3rMJ3K5K5Qj6j3J1J0jJqj6j5oOOkJ5J4Oqj8qMjJ0J5QKkj3rNKLqj8oQJ2J8Kj9j8
-19232H0j5j1nOJ7kj8rm%K3L0J2opnj1oMlj5%J4J0lKJ6PNnpLNpj9j6NJ6J9J0nKRj1j3J0J8
-19185A20Rkj2j0oLOJ3K1K1MnNMnj1j2j8j7rj4j2OL3K8qpkj2okOMpqj5n%MJ0jkO%njMkJ2K7
-19135A30J4%rKPkj3j3loJOOP%pj9j8mklm%nml%JnlOJ2J1mm%J1J6J1LppjKJ3Mqm%RJ0RRKM
-19080A48Mnk0j9PRKkj2rMKJJ2J3koNJ0MNrj2mj5k3qJ1K1K0RoMJ0krj5OK8J5j2k7j3PJ6Pj6
-19033A34j8LJ9Pkj4j6lJj0j2QJ9J0KOQmj0loJJ4nj3QPOjj1PJ5KQJ0nk8j8%MJ4Pj1j0rmnJ
-18985A03LoMOK1K2J1O%mqk4k7LK6K0kj8j3nmPJ0KJ4J0JKO%mj5j3QJ8J3K8K2pj8j8%J1M%q
-18939A87j9k1j3QK2J9LKJ1J9Pj4j5j3r%K0J5nOJ0KmkLJj2j1NJ2J9Rkj3%K8K3%j7k0j1J6K3
-18896B69mk0j3NKj0OK7K9K2KplqpmPJ2krKLLJ0MrnLlQK0kkMJ0K2Krlqj0j2LPpmqj0NJ7K3
-18845C48J1j5j6nJlqrmjMJrplQPNLOJ3J5Nj1kRKkj0mPOJ1RkMNj0j2j1j2MRMm%OMPJ2J7J6
-18793C99J8J0nPJ9NLJ3%j6pRJ9J8KpkPlnNJ9J2PJ5K3K0J2J0OkNNPK0J6J0J7K5K2J3PJ0J2
-18749G80OK5L1J7K7L2K8K0K2K3QQJ2%J0L6M2M9M3L8L6M2O0O2N5N1M7N7O3P8Q1O4P1Q3P9R3
-18713B279J03R9J05J35J39J23J33J59J70J87K17K46K71K86K92L08L32L66L99M26M60M91M92
-18690H218M82M81M76M54M26L96L82L74L49L07K82K77K63K52K56K66K53K48K57K55K45K19
-18668A5418J92J58J00M1Jk2n0p8j09j22j13j22j22r7p8o3m6k9j4j0j2oOLrj7k0qlRL0M2N5
-18635A4905N5N7O1M2j1n2q4j34k01k54k92l54m22m74n19n51n84o06o13o19o13o06n86n62
-18611F983n24m75m28m12l88l44l10k89k65k33k03j72j57j50j39j28j09r8r0r5j01q9p9p4
-18587A631p9o5l9k4m5o5n4m6l8l9l8k3j0k0k1l2l8k7j7j8l1m9l8j2JmLK6J8k4n3l8k2j9j2
-18552F39j1KMqk2l0k5j3rKJj1qlkOOKmj2l0k9OK0j0k3j4JJ0K1J1J%momoj4rPJ2ONLj9l6k4
-18505C79nlj4j5jJ5Kj4j1O%oNOPRppQj5k3NK3J8kj5j3j4jK5L4K1%j7k3j8qMqk1j8l%J1J2
-18460C08%r%Lj3rmMJ7J2Kj7j8LMqkOJ1kpJj3k1nlKJ0jj6j1NJ3JoK%j1rj0j1j0oJ%OPmj1j0
-18410A71OJ9J2Lj0k1k2j1NRNQKj1qKMNPPJ8Rj3j5j4j1RONRMjmQJOKj8j5%OJ4J2Qkj4j2%J0
-18361A90K0J7Nj5k0k2k2MPmlmonJ%mRJ7Jk0o%j8k8kKlPJ2J4K4J0j2j0ljJ4K6KqmmKKLqj2
-18313A45nlqr%%J0K1nk0j2LJ0QMj6r%pKQMMokJ3J0krnK1K3Jj3kOJj8k4j4jl%QO%JRJ7Orr
-18261A30j1J1K1OpqMJ5J0Jj1j0njJ0Mo%J3Lj7j0kJqmljkjKoQK1J7QnpPJ3JJjrLkm%nomlj1
-18208A40j5%K4L4Ok1j9Klj5KJ8jpM%pKQK6J9kpJk0k1nkPJ5jpJ0J1nj2JOJ0J0nj9j7j3rjK
-18161A24mj7jJ8K9J4j1j7j0pj%nJJ1QKKqKJ8PlrlNJ0K1NjNRQJlj3j3QJ0lroROjqj2QJ9Oj3
-18110A88k5j1J7J4jmj1mNJJPQnoOJ4Oj4j6k3j8J0J1J4J0nOLln%KJNMPjj4prkJ6J6J3J2K0
-18063B33J9Ooj9k5j9j0LJ6K3K3Mj7oPJ%QLlNJj2lMlj4jK3K6Qj0LQpj0RJ7Rj2k0pjOJ5Oj8
-18016B63j4rkMPLnj1j1%K2K3K0J4Mj2j7%Rnj2oOJ5J4LRJ4MqkPjonkJK%NJ4K4K5J4PKKrj3
-17967C87%J1J4KmRJ1%j1qNJj6k1%OkJ5L4J3kkj%L%KJ8J6nj1j4%J6K6L3K3J7J8jj0LLJ2Rj
-17921E98J0K7K0J0J1K4L1M1L3J9J5Jj2pOJ2K4K0K3L1L8K7K2K5J9J6K4L5M7O9N9M2N3O0N6
-17886A529O2Q6Q6R1J01R8J14J30J33J35J42J59J69J77J92J94J92J90J67J38J12P7M8K0J7
-17861D559K5L2L4N6R0J14J39J61J73J76J68J70J77J81J64J53J57J54J39J36J57J78J79J70
-17837G842J60J42J18Q6L7j8p0j22j70j94j85j70j72j48j11p6j4L0M2N8O7Q2Q4P3N7L7K7Q
-17809G500rk3l5n8p9q7j11j39j71j97k10k49k91l06l07k98k78k61k35k04j77j64j64j45j05
-17784C197q6p0l9k9k8j9j9nJ1K3K7L5M4L6K7M1Q4J05J19J26J27J43J68J77J71J72J80J88
-17756D906J85J87J67J29R8O8L9L5N6P1P9R9J17J36J71J96K16K18K22K45K50K31K31K43K36
-17731H831K45K71K91L21L41L49L63L77L55L08K90K66J91J03K1k6n4q2o8m3j2O1J22J65K36
-17706A3222K90L42M05M52M69M68M66M59M31M05L98M01M00L68L26K96K50J85J18L0n4j15j60
-17683A9852j66j35r7o6j4L9P6Q9P9O0M2L1L4J5MojJ4L3M7N1M6K1j2n3r3j32j88k44k97l32
-17652A8697l49l75l88l72l61l64l71l70l55l38l49l55l33l26l20l13l05k91k84k79k60k43
-17630A1396k22j96j90j76j69j76j90k08k29k42k47k62k89l00k98l04l10k99k95k95k96l03
-17608E900l16l10k97k92k74k52k46k34k21k17k11j79j50j49j41j17r0p5p7q7q8p6p2p2o0
-17583A597m5m9p2p1n3l3j2oj0qj9l3l3j8j2j6j9k7k1noj4j0oln%J0Loqj5JJ1J5J2kkjROO
-17541A030kkmrkJ3J7J2PJ1K5K4Rlj1j9qj2j4j3j0KJ4J2j3j0P%j2j3j0j3rNpk7l2k5j6j3r
-17500H70rj1lNqj5%J1Rjj5k1j6kkj1j7j8kj1l0k4nO%j3k1j3lk%qpk0m2l6k2k5j9pMPlnll
-17454D39pj1nj6k3qqk5l4j1jkPJ0Moj2mNpj8j5LQ%j5kK6J2j9k0j1JJ1LlJK%nplK3J7JqqM
-17406B63Jj2j8%J0lkKoqmj1lJ0KMKorrmK0J8mj0j2NK4K3Jk2j0j1k0j2kjLMMMJ1Jj4k3j7L
-17359A62J3RMmlKJJkj3qj%jnJOJjRQ%PNj3j7nNLJjkOlk0j5LRJ5KnJ5K5J2pj9qlj7k7j2J1
-17307A24jJK5J8kqJ0K0KrnLoqNMJ6J8J4QjqjLj1j4m%oj0J3J9Mj6k1qM%j%lMPJ4K0J4nkLK
-17257B25lnj3k9k3nqnJ8J8J2K2K4J2J2J4jj9k5j2J1QNLpj6j7nJ3J0qojJJ2J8JJOlj8mJPL
-17212B24nnrqjJ3J2JjjLrqOJj0%K2J7Kj3l0k2nRJ1Nkpj0kOJ4Rjj1KK7K7Poj1lRJ0QJ3J4L
-17163B95j0oNmOJ2PPJ0%j8j3MJ9J9J3ql6j8J5K5PNJ5mj2J2K0Qmoj5pPJJ6J7J2NJ3RJ3K6J0
-17119D72oJ1K0K0K8J6J3J7K5K9J2popJ0K5J3QJ6K8K4J0jMJ0J3K2K3K9L3K7L6L7L8L3J6QJ5
-17081A114K0J1NJ2L1N3O0M2M4N6P3P7P8P6P3P9Q8R2J02R6J07J29J37J54J60J57J87K18K25
-17052C756K37K81L20L30L33L39L30K87K31J62R6L1k0j3J3J5L0N5Q2J23J83K28K40K47K60
-17027H176K51K26J96J65J29J05R3Q9Q5P7R1J07Q9L5rk5m6q6q4p3r3j40j72k02k38k47k28
-17000H271j97j60j17r3o3j7M2Q3R7J05J29J13P3K8ll3n6n1o6j02j25j42j49j59j89k37k81
-16973F701l26l61l73l65l39l22k95k63k35k02j84j48q9p6q1o8n5m5m2m3l2j8PK9M0O4P4O6
-16945C019Q4J12J25J24J36J52J62J84K05K25K52K50K10J64J16P8K9jpj5j6j8mL9P6J19J46
-16918E946J48J48J59J78J71J35J04O8N4M8M0M7M0M0L1K0Kk0k0l1m7p0q8q3n8p5j04j27j76
-16889F480j91j78j61j35j17r2m5j4L2P4Q5Q8R9R9Q5N2J1k1n0o9q4r6j20j30j41j48j79k19
-16861D915k47k75k85k92l04k82k51k37k10j78j60j48j35j18j01r6q1p1p9p4m8l6m0m7l1k6
-16835A063l8n1n0l8j9j1j7k7k7k6j9k2k9k1j6j2j1k3j9k0j9NOrk4k0NJ0lrj6k2j8rNJ4Rj3
-16797D59oPj1k8k1LK5Mk7k7k1j7jmj3qmj2j4jOKj1m2k9oRK2J4Lj4k0%jj5j2nKnnOj3j3J7
-16753A73K9K2J8%kMk%qk2j8j3j7rNK4L3Mj0qj6k4j2NNjOJ3JPK3Jk4qJ1Qk7l6k2qnj0PK2J4
-16708A33%j0j0kj6j1J0J3MJ0J5J0J0QQKjjj4j3LK2K2Krmj0j1%nj9mJ1kj9rPJ5J2%%KnMJ8
-16663A66Opj9k4j6q%PJ6K2J4PJqk7k7nNNJ4Oj4qjlro%J1J7J5K8jl2j9oljjJ1K1Qlpjjj3k3
-16615H7j5J4J7J3J4Q%JLRok1jOnjJj0nkkNNJ3J5PNmj5k6j7%J8K2J7J7%j5j4j3j3j9k1j5p
-16570E0QJ6J8J4J2QlkJ0Pjoj3j3rj7j4jMJ8K4J3Jj4j0MJ5Nk5j8OK4K5K0Mnmj0KN%J5J6NO
-16525A90J3J5Pj4j7j4J2K8J2J8K2L2K8JoNJ4POJ3jnRJ5J7J8J8QMKj1j3jNOrk9j2KLj2oMQ
-16481C92J3PJPL0K9Mokj3rJOJ2J9K6K7K6J1jnj2mQJjJjmjJ2K8L0K5K1J2J5M0M0K1Lnnok3
-16436G70l4k5k6l4m3n5o1l9k2k5j9j3j5j6qmj0jJ9J2ljOLj3qJ0MmpmMJ9J5OJ9K5J1LjQJ2
-16394D55J0lj0nqlJ8J5mKLJmj9j4J0K2J2NRK0J6jOJ8J5J3J3J5K4L1J4K1K5K8L8K7J3j4k0
-16354G94j6j8k6l1k7l6m2k8k1j8l0l9l3plk6m1l1k9k7k1j1orjlnj6k3j4j1j2j8j5J2K2J3
-16317A47Krqj1k2rMprOJ8PrJJ6Oj3jJqkJ0Ppqpj6pMkjJ8J8RJ3RK%j0pJ5Kk2kJpKkq%oJ4K5
-16264A37J3P%j4k0k4k6j3NK1J3O%j3j7j5j4oQJ6J9NMLMprj0KMjMLNK0RoMKnj5j8j1NQjkJ9
-16216I9K6J1KpJ3J8J2Lk5j9jlJ0K3koKLk0k5k4j5llmlMJ3J1NJ0J3jKJ5K6J1j5k2l1qK2L1
-16173A48K0j4k8plrlQOqJJ4LnqPJ9P%Mpj2qpLlj7k2j5jL%MMPJ2RJ0J8Lkrj4j0onJ%%%rJK1
-16120A01L1J8ooMlj1lROJ2J1mk7l5k3k2j8lRJ2L0L9J7j5MK1J3lk9l0lJ2K6K7NnKJ1J2jqm
-16077A73qLjj2okj5k6lJ0lMQnj5jJ3lj8j3pkKMRjj6pJ5J7RJ6Lj9k3j0mj2kMJK%J3Lj1qJL
-16028F0J6Mj5j6j3lRL%KJjLNkj3%PJJ0PlNJ4J2Qqojj3l0j4J8K1J0LMPOJ0lj3j7j2j4j2kl
-15980C2kPJ8J5%pqrj8mJ4K4J0%ORok1qRqj9k1lJ3OmjOJ1krJ3PooLjK%QJ5OK%%lLPPorrkJ3
-15925G4J9Lj5j3j1mjJ3J0JMkj2qkj1j4J3kk2oPJ2J4J2j2j7ojNROMJ1J0%QJ8Nj6k5j4Koql
-15879B9PK2J9Mrj6k1j1ONlJJ3J1JmJ0Ljrj5n%poNMkJ2K2Mj0%J4J2j6k0npml%J2J9J6KpmO
-15830G4J0pk6j9Mmj6j7m%J1J5J0J2J9RJOnj5j2rOJ0J7Oloj0rj1l%J0OMJ3RQ%oqj9j9l%mK
-15782B7RJ7Jj0MMLjklkkqmJ7K1RONlPQpj1j0jRMj2k8j5J1J5PjkQqj8j2NJ8J2ok2j7jPKJ1
-15732D1K0Lj7pJ3QMnj6j9j6j2n%RK2K0Llj%LRROjMJ4Nkqj2omjRKKJ4Konj0k2j1j2qLlpRK7
-15680D2J3J0QJ4J2kk4k3knj3j2KJ0QJlNJ3PJ9L4K3Nj6l2k4j7pJNpj3J1J2j1k1KRLLOOPK6
-15635H5K2lk0j7MNljKj2j1J2J7POmj5nKojPOoj5nPJ1QMj4k7j5QJ1nnjmpMj0k5qJ0K4L1K5
-15587G3J2J1RNNoj3jJ2Krj0%j2k8j6OK1K0J3J3rl5k2Klqk%oKJ0J8PrJ4K6J1Kj1j9nJ1MJj
-15541H5k0k0j4j1qJjkJprKJ4J5jnJ0OlLQJ5Mj2mKpj9k1kJ3PJLOJ5J2QPok0rkkJ2K1K6J6L
-15492A11k2m7l6j0LJ8Nnj4LK8K1PQ%ppJJ1Mj4j1J3J9kk3j5LK2J3jjNmq%RLj2j3j0j5ojj1
-15447A2j2MK0J3mMK%J1J2MonMN%J0J9ORmk4k4LJ2lorj3j3J1K3J2jookkLQJ0Pj8k0kJ8J7P
-15399H6LjPNqol%oj6Kjj5kJ0J4Lj6j8j1JNMJ8K7J1J4J2j0k0k4rLm%j0rJNJ4J2qj5oj6k2N
-15352FK6J3NJ3J8RJjQJkLj3k2pJ4J2Pj4j7ojnJ%jKMjQJ5PKpj0loj5j0JMKMJNK4J4%MOLoj0
-15299H6%KjOknMLjj4j5j3k4k1MJ4J2J2PKLJ6J2nnMLmpkrj2j9qPJ2krjkmK2K7J1JOJ5jj4j0
-15249H1lrj3lL%lmj4j9qJQLMKJ4K8Qpo%mlMQPNmj7kJpNJ%J2J3J1R%pqlQLrj5nJ6J3nmLJ%
-15193I0%pjKj2k3jK8K3Nj0j2QJ3pl2k6KQmkkj7oK3K6J4Onj2j9PK2P%PJ2j3k8j4j0j6qRK2
-15148D7RnrnJ3K4J8ONjlLjj2k1nRNjJMJ4Jnj1nJ0PJ2QJj3j3j4j6%K5J7j3k8j3MJ4OK%kPJ
-15099G7%%PJ5J3lj6j8nRMjMKpk0j1qqNJ5J5LJK0K8J6Kj1j9j7mjj8j8%RNpj9j2lJ1J7Nj3m
-15052D0KJ2J8j4k5rljjllJ1J3RJ0Pj1k5j0nmJ8K6J8kj1j2%J3NQMlKLkoj4j0oJ2NpJNJkkk
-15003E0JROppJ2J7NLmlj1k1j3QK2Kj3JJ4Rmj1lPR%kmk6j8J8K1Lj4pJ4J7Moj4k1p%LJ7J7J1
-14955H4lrNJ1J5pj9pKkonoQJ5Pqj8j8pJ0KJNooRJ7Lj1j2pomJOJ0Lqj2RK3J4J3J0Lj6l2j1
-14906D0J2RLlj0o%MjmKJ4J0%oolj0j8qOJ3J9J2QNookpno%OnlJ4J0jj5k4j2J3K8K2J0qj2r
-14857F4JJ0QLj1rJjpj0nnqj6rOJ3LPJ6NjMoLJ2Oj%J2J1Jppj4j2NJ1Jj2j6j4NNnj8j7kKLj7
-14806a2j1jJ5K9K2J0nk0k6oJ1J7J5P%rpmOJ6J1mj0j6qOK2K8Pkj4k2rJJMjkPJj2LJ2J5Nnp
-14759E8%RLkKQKJKj0j3plJ2Qj5k3JK7J7JPlk0k0KJ0J2J8j0l5l0j0kJ8K4J2J1K1Mj5j1Kmp
-14714E2lMPLJ0K2J6kj6j7pJ1K5J1JK%%qj2j4j2%K7K5lj8j0Olj5JK0Rmj3j0Kkj0%J1j0k0j0
-14669D6NJ7J0pj3j2%J0nj8kJ3K3J3jLNLknrj4q%OKJQj1j2K3L7K3J6NnnLok1j5j7j8pPJ8J5
-14622I9mj3NRj2j8%J3J1KPKj7k9k0jPMQJLJ0MNJ5O%j6k1j6j5pMJ6K3K2J3OJLLmj6mJ0Onj4
-14574H6j4qlKKMJ5PLOJ5Nqj0nnoLmj4qK0L3K3Rj9k6j0j3kJ4J7OROj1k8j8J5J9J1Jj2rMOP
-14527A15J0kmKj0pnpjMMPQ%m%lj1nj3k0MK2J2%nNPPQRQjj1j7j4J1K8J3Lj0mkkMJ0K0J0kj1
-14477A60pNmkPj7rLqkkmMmpJ7J8QQj5k3j2NOojjj1oJ2J4mj5j7j9PK8Lj5j0JJ2LKJ0K1J6L
-14429A52j1j9qJoNQNrj2jpj0qk3j8LJ6J4J1MOK3K1J0j1j0kLRKj2j7j5j7j1PJ6M%j3k2kJ2
-14385F8Mj1lPLJ7K3J1NOmj0oqqNJ4P%NJ1RLj0j5j8j4JQLmj0mKK1K5oj9qklj9j8jOjjolmP
-14334E5LnpLK5J9j2k1pK1K7J8Ppj7j2njOJ3Rj2j8j1j9j7QK6K4Qj2kJ8Onj0pnJ2K5K4OqMl
-14289A44mnk0l2kRJ4MqokJ1K5K2OMrk5j7k1j5QK2J2PPNjJ1Pj1qj5oJ0J2Jj5j9j2j5rJ1K6
-14245A01L0J8R%ompj9j7%%%PrqPQJp%j0j9j3OK5K0J6MnlmKNKj3j4%lPKj9j7pKQJ6N%j0j0
-14195G7MK4K8Pl%Jjj1j9j4OK6Mk2k3j3JJ3K5K7Qorj4j2j3j4rMJRK4J6qj1p%J0MmrmLQJ2Q
-14148A24QPO%moklJJ2MQMj3rjlJ2J9Kj5k1k0j5LJ4MlPJ4J2oj2kJ5J5Lj2oJ9J2lOnj9j8j6
-14101A17j1JP%MRkqjJ5Qj1j4LNOJ6kj8j1pjOQmj1j0nPJ4K0K0Okj7j3j%J3Q%JJ3nk3k7k1k
-14053H0ORJ5OMJ0J1J4J7Qpj2mRJ2J2LjJ0mj8j7j6j4pRK3J7J5J4Lj2k9j8p%kPJ2OJ3OonKJ1
-14007A85Lj0JnMJ0mKlk6j8pJJ6KpJ1J4mkPJ6J4J6Kj5KJ4ONOJoqj3j0j0j5%J4J3J4RLKQRJ3
-13959B60Lj8j3JJ5J2lj1%Mj0pJ1J7K1J6RkjOMNNlqk1k4J1K6J0J4J9J0%%j6l7k8oKJ0J9J4
-13916C16J0JlMKlj2j4nNJ7K3QONojJ3K2K7J9j0j1%NP%LJ2OJ2J7Kj4qJ4Mj0kJ1J5K4J4NJ1
-13871E41KMLRNkJjRPJ5J8J9J4plJ5J6J0J6KPJ6QJ3K0K3L4K3NJ7J5PJ5L6M5L2L3N7N8L0K0
-13829A207K7M2O6O3M1N1P7O9O5P5Q7J07J25J24J15J04R6J16J42J50J38J15J30J37J43J44
-13803C756J28J20J10J08J08J30J50J34J15J03Q5Q1P6P6O5M0L7L7K0J8J6kk2l0m7o3o3o1p1
-13774E154p5p7p7p4p9p8p7r4j05q8o7n9m5k3opOL4N4N3O7R6J12J22J41J53J72J82J90K11
-13744E716K30K32K35K34K41K72K90L01K98K96L08L11L02L02K88K68K48K23J99J90J90J78
-13722A1352J68J62J45J32J04O9M5J5k4n6q4j07j30j77k03j98k02k14k33k49k67k93k99k92
-13698I164k96l03l10l04l09l03k79k68k56k36k22k05j87j82j77j53j12q5o8n3l6j1K9M5O7
-13673D950J00J04R6R9R9J02J16J38J43J32J47J43J35J43J42J47J48J55J53J27R5O8O1N1L9
-13648G833K4kl2n7o4p7r4r5q7r5j22j41j65j69j74j81k05k28k46k50k33k28k38k54k46k26
-13622C948k25k15j98j76j74j59j53j56j31j28j38j15j06j01p9q6q7p0n7m8l4l4l9m6m0m1
-13596A112l7l0k2rj4l3m5l6l0k6k1j2npj4k2k3j7k1k0j7k0j2Jok9l1k0j8kJ4Molqj6mPNk
-13556E05k3k8k0k5j1%oqLPJqj5j5lOOKJ1ROJ1J0jqrJRRQlj0j7j7lRJ7J2QQJ2%k0j6JJMkK
-13507D10J4PmOK3lj4j2pJ3L9L1K1J2knOJj2j5jJ3J5J2J8Nk0j8mmrOK2L2J8J4K0qk7k1lK4
-13465E93K2J2P%lJJ1J3OnLJ4J1J2orKjmMJ7LnQLj2lJ7J7Pj2k1oRJ4K2J5j2j8jK1K3JPK4L8
-13419H39L6J9LmqMJ6J1LOK4M5L4J1K1J5Lqj6rJ0K1J7PJ7J0JJ8K1oJK0J1%rpnQMj2l2l2j5
-13376A093j6j5j6l3l1k5l9m1j6j6k0k0j5j1j9l1k9j2%Lj2j6klj9j3j3l4k0j2k0k0qmkklM
-13338D92QJ1J6J0RQRJ4J9Jj4%NKKJ3J8J3ROLPJ2PJ0J8J6Rj4j7%J6K4K6K4K3K0K0K2J5J6K4
-13296I32K4K2K6L9M4N0N6M7M2M0L7M5O3N9M8N5P6Q1R3J05J01Q6P5P7O9M4K0J9K2J9J5L0M6
-13263B607M7M0L3M6O4O2O0N9N6L6J9J1K0J8pj6l6m3l7m4o1o8o1p0q9r5j04j00r1p5o4m8l3
-13230B036k6j7rk4l0%K7K9L2M5N0M6L4K1K3L8N4O6O7O5O4O2Q0R3N8K9K2L0N3O0M1L5N6P0
-13196C280P2Q2Q0O8P3P6Q1Q5P3P6P2M8M4M3L3L6N0N9N7P2O7N9P7Q9R4J18J46J47J59J76K04
-13165E896K45K76L01L29L59L77L93M23M21L98L80L39K88K45J98J49J16J01J02J09J29J62
-13143A1736J85J98K21K40K51K70K82K68K39K00J62J26R2N4L9L1Lj4k0m8p6r6j24j31j16q5
-13117A3887o5k5K2O7J11J41J49J68J93J99J80J28R5R3J16J28J45J88K39K88L31L72M02M23
-13093A7975M23M10L84L40K68J79J11N5k5r9j35j75k04k33k54k67k95l20l24l25l34l38l41
-13070A6476l43l43l55l46l44l46l40l47l44l40l58l85m05m07m14m11l88l72l67l55k89k41
-13048H636k09j77j44q8m4oK1N2R0J20J57J74J88J88J78J61J29R6N4J6%j3j7k0k2NL0N1P5
-13019I681R6J20J31J14R2P4N2J1j8l6o4j15j48j62j84k00k31k66k98l33l47l48l40l27l09
-12994F645k73k63k42k14j92j87j70j41j53j68j51j33j18j06r8r4q5o0m0j7j5k5m6l1ok6l9
-12967C552n1o5n3n1n8o3o8p3q2j10j17j11r6j00j22j12r6r7j05r7p8o3o2m6m9n7l6k6k8l3
-12937A347l4l0j8k7l1k1j7ML5M2L4K9K3K2K7L1M2M8M6M6N7O2N2M4L8L7K6K6J5ork2j8l%L
-12901A900J1K5M0L4J8K4K7K2K4Rql2m4l6l6m1l3l3m1o3p8p9p6q0r2q8p9o0n8o3l4l1n2o3
-12867H34n5m6l5k5k6j7ok1l8l5j6mok4k2MQjPJ1Lj7l6j9KLLlmqj2oprj2k4k8j0PLnqmJ4J5
-12822C25Lpj6j3%j0j9%Rqk0j5KJ9J9Jj3k1rJ5K5K8J5Omk0k3j6j4mJMPJlOPqj9kjj4pPJ3j0
-12776B17k9j8mJ2J2mNQopjPJ2Ojk0k5pNKj0j3mRJ9K0Lr%J7Lk1j8j2opMK2J5Nj1j6mOqk2n
-12729A21J1RllK%mmlOONjprrnkOROJ1J1OJj5j6kMK%JORKJ0J4MKkj6k0qQMnK%j3j2j2mj2j7
-12675G4LK1J8PJ7J2NMRMj0mJ6J2j4j5mlQJ0nopMNMkj0j2%J1jmKRJ2Jj4j7MJ6Kk1j6KJ0Mj
-12627A40pj6k2kK3J2mpmnnlJ2Qjo%Kk%Mllk%j0k0%PLJ2J2j3k0pMOJ7J3J2J5%k3rRPjj0MK
-12577A19j4j1pj9j2J5K0LkJ3J0MmoMRkJJ0RNrj3j1okrj6j2nMJ0K2J6rj5JJ0J5Mj9j7kOKj0
-12531H0jJ2OMQJ7Nj5j6kOQJ5K2Nk8l7j5mMmmJ2J2KkkJ0Pnrk5j6J1J2Pkj6j5mNJ1J7J5mk1
-12485F6mJ7J2J7K6RqjJqJNj1j1j0nJ3QLPKj6j7OJ5QnqKMJ0Kkk6j4J7J6PkmJkj4j6KLJ1J2
-12437A19qj3jNPJ0Jpq%LrLKj1lj%J%J0RQNj5mK6J6j4l0k8j3LJ2J9J9QMj1j8k0k0j1lNLJ1
-12390F1J6J2M%nnMJ2jj1j9j7jJ3NMJ4K0K2Mmrj5j1MJ8J5mk5j7KK5K9NJ0J4lnnmJ2N%OJjO
-12343A81%j2k3j4qKQ%okKLJ4J2Mj1k0j5pJ0J9J2okPjpJ4J0mllj1j0jQQqqORJ1J4J8Lk6k3
-12296A44OJ9Q%J4Qj2j5j9j2PK8L4J4rj1pj2j5loplKJ2pj8MK4J9J7pl0k0lJ5kpJ4J9knqj5
-12252A53onj3qrpJ1lj1PRL%j0q%LJ4QJ1K2K1K2ok6k6j7j6j6mPJ3Q%J7K2Jj9j3%kj3mJ3K1
-12207A44J0j2j2%MJ1Nlj7l2KJ6J0K2J8Rqk1l0k8qOJ0LojNMJMJ4Pj6j5LPKrlQkJ2Rj2MNrj3
-12159I8LOMKJqqkPJ3J2Mk1j4RPj0oPJ0jj5qj1NJ4PjoqjMj3j3j0j4j2qRJ5PK%mNK2J5lJ3P
-12109A11rj3rj8o%lQJ3RK0J3Jmj1j1pj6qQqrRL1K4J1nj6j1j1pjQKj9j5KJRK3J9Kj5j2KN%
-12062H7lLJ7J4Lj5k0j3j5j1MMORQolJ0J4Ojj1k0j8j5lJ0J2J4J3J7OjQJk3k8j2nMK9L0Lj4
-12018I5okj0%NMKj0pmJ0K1J7RJpj5j5jPJQRolkoklj5j7JJ5K8K1nk1j2JjmRJ2OPKorolOJ6
-11966A15%j0lj7j2J9J9LokJj0k6j6%lOJ4J9L0L0J6mkMmj1j3j7j6omj5j2QK3K1J9kk1j8j0
-11924H7PNQJ9J5J1Rj0k4k2j6nJMj1rJ0oj0%OLqj3qQJ5JqJ4J4lj1k2KJ4J7J3mj9l0k4kJ1J5
-11879D4J4MKPPO%j5j8rjrj5LK6K4J1Rjj2lRR%k3j6O%j4oRRJ4Pj0nQK%qk3qLQJ3J3J6QRJ1
-11829A15RKj4k5k6k6oJ7J7lpJ6Mj6j4MJ4MQNkjKj1j3MROj%jk1rJ5Q%RMooOkkMLpk3oJ1J2
-11779F0%oJ0J4lj2j3j1LOJ5K3Kpj3nRlrOJ8K4J3mj3j7k9l6k9k2j1%J0L2M0L0J0JMMLjQPq
-11734A00k1qJJJ2NLknk2k4kJ3J2K%j4j8%J7J2J0MJJlrj6OK3K0J4Qj0k4k1j1nkmlKLLKLQJ0
-11686G2PMqk0j3jJ3J8Pjj0j6j6pJOJJj4j9jQJ2J9M3L8Oj5k5j7lMrj4lRnk8oK3K7QJJ4Qk4
-11640G5k5j9j5J0K9K4J1Jj2nOqk0pJ2J1orj5rkpMK6J1mpJ1K0Nnj3j0mjMK1J9MjJ6J4oj6o
-11595A02Qmolnjjjnj5k3j3oj1pmJJ9K5PLJj0j6%J1QJ3J7RJj8j8j4oQJ5J1PJj%pj3j1j8j2
-11548A8NJ7J4j0k2qJ0Lj1QL3K7J1%j9j6jPJ2M%Jj2k0lOLmrj1LJ0JOJ7K4Omjrj9j1%QJ6QK
-11501I0MJ2Npj6j6JJ5J5j2j8J2Oj4j3j0mrnJ2J9J2Noj6rkjlooJ0J2lKLjOQL%j3k7j6NKMJ5
-11453D5PMpmJQmj9qJj0jJ1J3J7NlOKkJ4J8%pj1j2QK3J1kj5j4qk1jK1J3J3J9J0pj2lJ0Oj6
-11407I9j7RK1J5Jj8l5l8j5J3L8K3k0k1qrj6J1L1J8lj3j9j0MOLj%PNJ1QJ5O%Njj3o%NPnqp
-11361G8j4j5jK2K2J0MqoJPlj8j3pKJ0J1Mkmokonj1oJ1J6J9J0%KOLQJ1jj2j5k2k8k8oJ3K0
-11315E1K4J0J0Kj1qQPjNJ4Qj3j8rj9k4rklLj%RJ7RNPJ1Nl%KOJ3L%jo%PJ9J4kj2j4j1p%Lo
-11264I2j3lpqJJ2J2orPNrrrj0mlQK8L1J6KnkLJ0jrlrk0nQRRoj4j0mNKqqppPK0J1%j2oJqk
-11210F3MPK1K7rl0j7mNK%J5Jj5j1MJ1mj2j3jPjrjQP%qmQPMK1K8Kj2rKJ7J9J4jj2jL%j1j6
-11161A06mJNnoj0rpj9pJ5J7J2NJ3J1j4j7J0J8Qkj1j1oj4j8rMJ2kj2j3ojQJ3J1Ppj4pLK3K2
-11116I3MPPj1k3j5qj5j2JJ8L2K5J1kj0p%Kj1j2nk5l2pJ5K2nk6oJ2L0K9J6Jj1mJ5K5Rj0j8
-11074I9rLlropj4%J4J3kjJ8J1qj0j7l5k8kJ3J9K0Nj1monJ2J2LMqk3pJ3J3J4%j6j4nJ2J8K
-11029F8lJ4RKkj2j5j3k1j2PJ9K2J2NJ4Pj3qJ0Lj7j4j3j4LjlLJ1J3J7Qj6plLJ0J5OMpj1mP
-10984H3M%qpprkMOpj4PMLOj4j3nKJ6J6J2OJ0J1J0Qkj0j2PLk5l8qJ2J6K8K1%k2j5J0kj6jP
-10937G5j4k2lJ6KrMJ1J2PknLMjj5j9j3KJ9OolJ1J7Rj3k3mJ2LlnJ0J1oJJ8K3K0J4Olnrlmj1
-10889A15k4l5k3qPJ6LNRJ6J7J3P%rj8rMPqj8krj1J0J3J0Qlj2oLJ8J6mj1j3j6pnqKOljMKJ0
-10841E8J7J4pk0%J3kpLJ0J4lj3JjJJ0jj3j3nJ0Q%j2j5jJ1Kj1kJ9K4K2Qj%j6k1nj3j3J4J8
-10797H2PJ4jk0k0JJ5Npj0J3K1lj6MK1J3j2j9rkLKqk8k2RJ7J2QNJlpqj3pJ1O%%QQj1k2JJ2
-10750E1%rj1MJ5K0K1J2Nj0j1loPPjPPPmj6qqqoMpj6mPKjmnJOMOmj4j6kJ9K0Nj1qlJkJJ2L
-10697E6oj2j0%J3J1mqNJ7K5K0rj8j1j4OJ6J1KnJLJNoj4j0kkOJ8J1orj2JJ8K4J9lk2j6n%Q
-10651I3Mj9l1k2JJ2K2K2MJrj1Jj%N%nrJJ7K3K3lj6j9l0j9KJ2RNKPJ1J7J0RQqpJ2J2j0j6n
-10605A05OkpLOJlkoj4j7j0LMNK0Mj9j2kOJ4MkkJJj2j7o%QLj0rmlj3j1LOJ8K4Qpj0oMJ0NQ
-10554G4%j3qj2qKQJ2J1pj1kLPJ2RkLKj2j3rJlmnoorqKK2K3J4J5PNJ5KqonpmMJlKj1j6qLP
-10501F0J2J3Krk1q%LJlJ3K6Ooj7j5j4qMjrqJ2K2QmNLmjkplj2oJ8K0MjKMKkJkKpj5j2LRJ3
-10449G1KkPJ1RLmj0oJ8K6Kqj4j6KLorj1pn%QJ1J2Opmmmj2%J2%NLrpjpjPrj2rpKJ4J8MPok6
-10395D0j3LLj0j6OK2K0J1ROOqk2k5nJ2Pj7j1RQK1J5ooKMjj1j6lJ1J5J3qj9j1lQRJj0jRj5
-10349C3j3QooJ1J5J2OOJ7J0oj6j1NLNPMqj8j5mkpJJ6Kj4j1KJ2QJ2J1J3qk1j6j9oRjlQlmQ
-10301B6J7L1K7Mj0k4l3j4J2J6Kj2pqq%J2RqoOJ6J5JnQJ0LMQJ5Mnpj5nOJ1pj7LQLoj7j7rM
-10253D1Kqj7j5OK7K4J1kjNQjMJ8Qj3k5j8m%MPRK9K2Pnk8k4omkqqloj3%J6J1kj0oJ0PNJj5
-10204C8j4LJjJrj3lK0J6J0LlQJ7J2mj4j1J9K6Pmj5j1npjJ0J5ok1q%lloNKj7j8lLQR%PJ6J1
-10155F7KJ1K1J1pj4j3nrmnoKkj0kjqMM%mkJ8Qqlj3%J5J3NqqRJ1j2j8RJ1Kj0j7KJ2J1nmJ4
-10106F4J2lj6nppPQQJ2MjOJ0Nj5m2l3jJ4J0j4j9j2MJ6OKLK1K1jj6KJ9QnkJ3NNJ2J0qj0Lk
-10059I1mmpj6jJlqoNK0J7Oj0j1jLPMLLLj0jOj4l0j5J4K1J2OppOJ1jj1qnmorj3nRJ4J0MJk
-10008E8lj2j3lJqjJ2Loj4mJ2J7J0j3j4J1K4J3RJ0QkNJ3mj3j6k0j3rjlPMNLqk0qJ9J5OOQN
-9961G6mKnk1j5jqnJ2J6RlmnqqMJ2J3m%J0NNMkprnJJ3K8J9lj8k5j4kNJ1J4RJkpqnpjJ3RMj
-9908H8lpmJnqkRK3L0J3pj4j1j8k2lJ7K5J6Jr%J1KpJKmlj2j9j1pk%PJ1J2K0Pj0qlj2k5k3j6
-9860B1J3L2K4J2J4kk3k9k8j6OJ3LQJ3J2OkKrpJ0J6ok4j7NJ7J2JqjOJ0Oqmnj3j9j9%RJ8OK
-9814E7QOONqLpk1j0J1KrlJ4J6J5MnjLNmj3oqjROJ8J0nj3j2j3j3o%JJQPPLpojmnj1kJ1J7J9
-9761G8J5RK%nj6j7rj5j1RJ3Jmqj0j1oJLLm%J3PJ4Rj7k2pJOJ2Jj3NK5K0J3R%pqlMJ5Oj2j6
-9712G3mLj%NklLKrlLj0j8j5rnRJ6K0K9K5J5pk3k7j7M%k1j5RK4J4MkoJ3J9J0rk4k8pJ2moP
-9664D4OJnj0JJ0J1P%LnnOJOJ6jl2l4j4QK0J8K0J3oj6j0jlNK1Kj8nJjJ4Rmoqjm%loRJ7J7J4
-9613A02PJ0J2K%j5k2j3oqk1j6J5J8lj4jJ4%j2rOJ2nj2jkj3j2lKRK6J8Nnkl%RLpj4k7j0OP
-9566B7POjqJ7J7noQJ0j%QLromoOJ2QmpmNJ8J4PQMj3j7rj9j4QOOJ2Lmj7j1RJ0oj2jOJ1Ppq
-9513F4nj0OJ4kj4oRJ4Jj0mJ7J0qrMJ5J7J9mj3RNlPmk4j6MJ6%j5j8oRJ0koJ5J9Pk0k2kJ7J3
-9466I8mm%Kjrk2k3JK7L0J7nj6rOJ1J7J0ojnlO%nj7k5j9j1KRJJOOlj4pRPLNlk1j4J0J8PQJ1
-9415H1J2OpKJrj2j5LJ7J7LnpnQKj2j1oJ0J1J1J5j0j5nrj8pJ0Ppj2KMlJ0lrlLPOOkKKkPkj2
-9363E7JRRK%Nkj0j5j3mMRkj4j3kjQJ6K2J6Kj7k5k0kJ5QPJ2OLJ%KMkrjJ2K0K3K3Oj1k7l3q
-9314G1jrkJ4J6Mqrj0j5oJ4J1LLmoPMj0j1KPPRKMRpmJ9Jqp%QLj1j5nlnJJ0K2QmOKj3j4kJ%
-9260G9K%j2lJ5J8RMJlk7k0oNMj6oQJ0J0RPpj5j2j4kJkJ0J8P%J0J5ok9l1j3J1J5J0oj1NJ8
-9214F0J1nrKPJ2QMQkOoj7rrJ0O%NNPNKoj1LJ1O%j0pJ1J3kj1rJMRPKlpj2prNK4K7Jk1j6%J1
-9160A05Lorj7j1ORRPNOPmnRJlJ2J0JpnJ7K3Kj4k5k1qj2k1j7j9j9oJ1J7J8J4J1Kq%RLqJ5J1
-9112I8j2j5oL%kPPmpJ0J6%j4oLJ9Qj2rmkol%mjJ3J4MpPQLpj9j2LJ9J3kj0j0qkMqj6lkMLr
-9059D4rORjLOlqPJ7nj8jMJ3J6J2K1J7Lj1j1%LLJ0J4Mj3j7k1k0rpjlkJ7J5Jj1j6pPJNLJJ3
-9010H1PLlk%PMmrj8j1jOQRPql3k7j5J5K7kk%%MJQKJ1K9J5k1k8kJ0pj5nPjkQRJ1J7J0%M%j1
-8958I3j6k2ojoQJ9MMJ0NKkQkj8KRoLOJ2j0k1j8k1qMJ5Nj0%LLPJOJ4M%j2k1jPK1K1J5J0rk3
-8908H8l0j3MlkMprPOJ2K8K4J8kj5j1qjpj4j1JMnj6nPjj1RL3J6poQPllMPJ3J6nj7j4nKJ2J3
-8858A12J0Qjj0MJ4j2l1j9jQNkkNJ0J7Njj1j4rj7mMo%MkJMJ0QJ7K1Plj2k8k5LJ6J5J6j0l4
-8812G0j6J1QP%j2j4nJ3K4QKkkMLrj1lJ3K0lj4pJj8k4pLkJ2K0J1OOJjmJJ3J5kj9lPKOlj2J1
-8762A05K4J6j1j5mqQJ6oj2j5j3LJ7nj7lmlKRPMLjj1j1JK3Rlm%j3k9kJ0J0J2KqKLJ3J7Klj
-8714A16J0J8%j4j0LmqMJk2j7jPMLQJOKkj0KKMjmlpj8qJ3J6K7J8rk1j4kLJ5J2JQJ3Mnpj7j1
-8664A06RN%%k%OPnj5k0pNJ7J2lj3j0LJ7J1kj8rJ1J4NlqpJMj5k3qNRJ7K4Nj0kQJ5Nj0lJlj2
-8614A14j6qjJ2Nj2j6qmKJ0NjJ3J7K2K0kj6j5j1lRJ2J0Krj6qJ5Mj6k0looPNJ0%j4mNONj1j
-8567H3J9J8J5jrKQj2k7j9p%MNKnqOLkMJ4RNoj0J0OMJ3J3MkJoj5j9j5jplJ2Nnkooj1kK2K7
-8516A08LmMn%nQK2Rj4j3J0Pj2j6j1j2PL1J8MOJ1jj2orj9qmqjkPJ4J1J8J3nj4j3k2j1OJ6J4
-8470A20J0J1J4J5jj4j5j1j1mJ8L4K2Npj5pqj5pJ0J5J0QMKQK0J9J2J9K0PnLJ8J1KMpj0J0M0
-8427C54L1qkJ1J4K0J8LJLJ4J9Rlj%nJKQLMJ5Onrj0j5k6j9k%j0j3j0j3j6qlj4l0k7j3JLqk1
-8380B49qRjj6j3j0rKnj5oKKP%KJ3Lj8k7qjj1%NJ1K7K5Pj6rJ6J0k3k9j7JLJ1RlJOJj0krj8
-8332A38j5lJ1J4kj6mjqKLqmjmkRJ0RPmj1mJ1OKMJ1K0Rj1oJ3J0Mj2l1j8j9j6QJ0nj2mNQJ2
-8284A15QjQJ6RQNlmmj6j3jJlMPQJ0RJ6PmmlkjlJ0J2nolrj1p%LlkJLnlRPjj4PJ0pj0KNKK4
-8228A78K9Rkqj4j7pPQklj1mJ0J5J2qj8nqj5KJ6J1J9K9J8mnNj3k4j6jlj1rqjj1qJ6K1J4LK
-8182A88RJ6J0mkJ4J0Llj0ljlj9j3MJ1J1J0OJkjKJ%koqLJ8Mpj2j6j0RJ7LPjoj1j4pomJ3J4
-8133B13JJj2j0OQQQJrrklPK5K2J5lljoj1j8pOOJJJ3J2oj9j3%lj6j2nrLjnJ1J7MjNJ1PjJR
-8081B37J4LLJ8J6kj6j6j3j0NRJ3Kmj2j1LJ0Mpkl%PLpj1qJjjmnQK6K5K0K2J8Oj1qqk4l2j5
-8034B42K2K8J3Lj%%or%J4L4K2JLj0k9j7oJ9L3J9kk6k9oJ1J7J2kLROJ2N%NPQj0j2QOpr%K1
-7987D02K5J0%j0j3pkK0K5OPK2J7MK%NNjNjo%PJ4KoqkK0K9L7L4J5LLqlO%mKNQJ4%mj0k5oJ0
-7936F48poJ5K4J0j0j7j5rOK1PmJRJ3J7K1J8RRRKlMRK1Pj0%NMJ3QRRnlonJ4L6J8OLqojknJ2
-7885H95J9L1J1JKq%K0K6K8J6JRK2J0pLK6K9J5MJ4J2J0J5QJ4K4K3J7K7K5K2K2PLK2K7K1L8
-7845A504M2L4L9L4J7J5L2M5M6M7O6O7N2L3L8N8N8N1L7J4L1N3O1O2O9P9N3M9O4O5P5R3Q2P2
-7811C237Q0Q8R5R6R7J08J25J28J17J08J28J45J55J63J67J75J75J67J81K15K47K66K74K82
-7787G019K86L02L18L31L66L89L98M29M60N01N52N95O43P03P67Q14Q82R60J042J136J248J346
-7765B1487J462J609J746J884K023K162K273K321K286K159J936J646J394J247J220J289J412
-7748E1556J566J727J911K057K103K046J869J593J268R34O40L94J96O5PRN9J19J40J15L3j26
-7726G0281l94p57j187j603j904k080k165k177k153k109k084k083k117k212k349k479k565
-7709C7863k581k531k412k248k073j887j707j562j420j277j162j049r39q45p73p00o40o05
-7691A1452n69n22m77m44m22m01l69l31l19l01k79k56k27k01j97j91j87j96j99j88j85j69
-7669D822j61j44j23j21j31j33j23j15j02j07j29j39j19r8q8q8r1q4q0p2p0n7m5o3o3o0n7
-7642B159m0m1m7n0m4l8m0l9l6l1k9k0j5kll1l4j8rj5l8m0k3j2mk0k4k2k6j8j6l6m3k2rqk3
-7605A193j6kqj6k2j8j1j6k5k4j0jKj2j8j6mj3k7k5l1l7k7mJ3lj9j3j5k2j5nLMJRMj8j5j4
-7565G07j6mkj2j0K%Omk2oK2J5j4k1JMj5j0QJ2J3lqmmmlj4j0qj2NK5K0%KopJlj0mJ5K2Lk2
-7518F25j5LOQj%Jlj1k5j0Mkj7mJ3J0Olj6knj9j7j6rj4qnj0k3j8OOJ7L1K1Knnrj9nJ0J5Lj2
-7471D79%%j2kLJ0LKoj2JJ0K7K1rj7%LjOnj4j2lJ1J3J2NkJj1mMpj8j7j5j2qlK0K1%MJ9Oj6
-7424D75j3PJKR%j1rJJ8K9K5J4kj2pqj3%kj1jJ1J3J5J1KJ2J9K6K3J7J7J9J8K2J7OJ0J0KLm
-7381G61oNkj0lKKJKJ7J9J5PkQJ2LJ2Kj8j7j6l2k9k2%J3ok5k9j4qj8k7l0l0pK4J2k2k9k0j2
-7338D83kLj0j8kOJ3J4jj0j5j3mJNJ6PmjLQnj5mOJ1K2J0OQnj0koj4rJ0J2%J9K4Jj4qmJK4L5
-7290E72J9Kj9l3k2MJ8Qkj5k8rJ4K1K1RKpj5j2k3qJ1K1J2K1K2nj5LJ8J1KJMkJ3K1J9J9OQK6
-7247G13M0K6J5J3J6J4RK1K3J4K7L0J2oj3j1%RJ5K2J0J0J8J5jJ4J6ppLnPRJ2J4J6NpjLK0K5
-7205A158Kj6qrk7l1j8j3j9j9l3n7m6k2j6oQJ8K5K3J1lOjj2pRK0J2plJ2RMKk%J5J8K0J2Ol
-7162A012j7j8lK5J9M%NK5L0J6%pj1nnKJ5K4J3KJ6J4Nm%ORK3PJ4K6J1mlNK6M1K4NJ6K5K7K0
-7118A435jOK7L0K7L4K9L2M1M2L2J5K1K7J9K0L4M5M3M1K9J4K9M4N3N8N4L7L3M6N5O6N9N1N1
-7083B678N1O0Q2R4P3N0M7P2Q9R6J03R3J01J11J01Q2Q3J01J28J38J21J21J33J46J68J74J70
-7056E466J78J99K02J92K13K59K73K74K80L08L39L47L59L60L74M09M51M78N15N56N60N58N56
-7033A3706N68N93O57P40Q07Q82R63J057J158J268J386J531J696J874K080K290K499K686K882
-7014D1323L105L294L394L373L208K798K077J137K34l71o52p15o20m13j54J64N47R56J321
-6995F4006J599J827J958J942J733J323P86K27j96m23n36o22p50r48j178j406j701k120k673
-6976F2848l317l891m217m276m126l838l476l118k793k483k207j939j697j507j341j213j098
-6959A6311r88r02q01p07o45n90n56n17m68m30l93l53l19l03k93k70k43k19k17k21j97j90
-6937F489k07k07j78j62j59j55j49j43j35j30j40j46j40j38j28j30j25j08j00q9q2r5r0p9
-6913C274o7n8n2m8m7m1m4n7n7n0l3k1j8l2j5j6l7l0k4k9l3m8n7n1l8j9j8l1l9k3J0KmMJM
-6877B158%j7k6j9j3j7MJ1mjOpk1k2l3k7qoj0k2l4j2K5J3nllj1qj0qJ3J1koqLJ8Lj3j6rRJ4
-6833A887J3j%LOqk1rK6M7N3N9L6J1%LK7L5L1L2K6J9L2M2N1N3L8M2N5N8N1O5Q3Q3P9R3J14
-6796C214J18J13J19J24J27J14J05J23J29J16Q1N3K5K6L2K4K9K7K6L0O0R1Q4R0J25J22J20
-6769E447J17J15J04R7Q0P1P3N9O5O8M9O3Q5R6J07J21J27J21J09R0P3O1N1M2L9O4R6J37J50
-6740G977J54J65J89J98K15K64L19L54L74L89M07M40N01N62N96O37P06P66Q11Q79R69J061
-6718A8933J162J262J367J491J647J812J999K194K407K654K917L183L424L600L654L534L156
-6701F0396K472J549O08p7m03m57l38j10J98N41R04J271J608J897K094K169K076J744J206
-6682G9348N99N3l41o00q25j039j256j476j705k009k462l048l647m111m303m252m039l718
-6664D1169l353k972k617k323k072j855j668j501j326j170j056r56q60p68p02o71o33n79n54
-6645A3533n39n17n07m93m46l99l78l56l04k76k60k27k05k08j99j73j51j48j44j37j41j30
-6623G195j10q7q8q0p2n9m2l3k8k6j2kkJ1J3K5L8L5O4R7R1Q9J08J05J08J13J28J50J61J56
-6593H046J67J88K03K24K63K81K92L16L26L36L73M00M25M84N43N92O40O87P51P96Q51R24J018
-6570A9126J127J237J357J472J584J727J912K091K276K469K676K865L012L091L086K937K581
-6553E6626J978J199L97k01n17o09n58m11j86J11M39P60J072J361J613J789J846J762J517
-6534F9988J155P05K32j20k90l44l62m20n90q20j067j343j671k110k703l325l802m015l975
-6515D5123l797l522l179k831k495k214j972j753j530j338j182j037r10q05p31o65o13n78
-6497A3971n50n21m91m55m32m25l98l58l24l03k69k36k01j71j64j54j45j29j28j38j49j54
-6475G676j52j48j42j52j59j43j26j25j38j55j52j70k00k08k09k18k24k03j87j70j46j18j06
-6452C925j05r1q4p6p0p2p1n6l6n1o5n8m7m8o3n9n0m7m5l1l1l1k1j8j5k2k7j7j1qj2rj2k5
-6418B441k4j3JNj3m6n6m1k6j7%oj7k6k3j0j1j8rQJ4kj4mlj6k4lJ3J3PLqk1j1lPK0J9K3K7
-6377B136K1LKOQJ1J0J7L0K5L2M8M1L1PpJ3K8L3L1M2M6L9M3N6M4N6O7N3M9N4N9O7P7P4P5Q2
-6340C509Q0P1Q0Q6R3J01R2Q0R2R8J16J26J32J53J53J46J59J68J76J95K09K32K35K34K45K68
-6314G329K79K77K90L01L22L48L82M24M52M78M98N52O13O59P23P90Q68R47J031J122J233J341
-6292B1259J457J601J754J936K129K314K494K675K830K971L063L059K901K545J949J171L24
-6275E8432l87q01r85r88q55o52l68qL76P33J052J349J608J819J934J904J726J402R68M97
-6255F8756J16j29k18j67p0mj9j51l79o77j059j539k169k943l687m196m405m342m097l736
-6235C4885l339k946k575k256j978j735j530j357j196j052r32q30p34o75o24n68n27m89m43
-6216I099m15l75l41l21k90k65k58k50k38k35k08j82j85j94j95j78j66j78j71j63j58j38j40
-6193C855j39j29j25j22j02p9q9q1n9o2p3o5n4m7m7m9n2m9n0n4m2l2k1l0n4o1n9o1n5m1k8
-6162A844k7l2j3kmj5l7m1m0l8l2j8rk0l6m7k8pqrNNjj9m5l4j5ql3m3k3k4k7j6%mnmjOj3j9
-6120A063r%%j2k0j9j3j7j3j2j8j9j6jmj9j9oRMj4k2j9NLnJ2jk4k2opk0k8j2krJJ4Rmqnj2
-6076F83j2LJ2lqoLPPjj6oLpj3rOJ3J1J1J0J3J2RJ%j5j3lj2nKLJ2ONKnjOQJ1Jj3k2j6pj7l1
-6027F19k1pmrmQJ5L0L4Njmj2J1J1j1jK5L3K2krNJ2J4K4Pj9j9jJ1OK1L5K8Nj2nNLOJ5Pmqr
-5981H55j3rNjk0k3j2j4k4j9k5k2j3j4k0j9j6j5%K0Nj3k4k7k1j8j0l%Mmj6j5j0pmJ1J2mNJ0
-5940D72J0Joj4k5j1nKLrqJ7K4%lMnj5rmrlOJLJ3Qmk0j6rj4plLPRKrkOJ6Mj7j0J4J7j3j6o
-5890C70PJ6J0%JL%kMK2L0K2J1NLkkKPKNJ1QQQJ7J3MPJ3K2K5J2J2J4jJK7J4j3j2jNmj2mmj1
-5842F73oJ7L5K5K1J2J3QjmoLpl2j4Mljj3k7l2k5j3plk0j8k0k7j2kJ3K3Omj2j7jPmj2%Lmo
-5797E10qp%qj4kOJ1LJ6Opj4j9j3j1j4mJ6J6J7J1kKJ3Rnj2rkPJ3PLJj2j0NJqkQJ2Qj5qQJj2
-5748D92j0nkQJ6RLJ1Onj1mJ0MJ5L0J2qJJ1kj6nJ0JNLNJj1LQROnpJ3K6L2J8j0pjLM%LJ2Np
-5698F79QK0Q%lLNMJ5OQRJ0K9K9Orj2KJ5J1OMOJlRL1K7NMJQMLkj2j6mK1L0J6OJ7J5j3j1J6
-5650A012K7KnJ8K9J2ojJ6J5J4J5J1nj9j3rpLK7L2J5J5J7J2J9K4K1OKlLRJ4J5J9K1K6J0jM
-5609A416Jo%J1J3J1J4J9J7J5J9RKPJ6L4L1J4J5J8K4K1NML0K9K3K7jj9k5nJ8J7KJ8L0K0J3
-5570A907kk3k6nJ9M3M9M2J2J1J2pKPpjJ0K0K6J4Jo%pj6qj0lMqj1NRkk3l1k0oqlJnj0%QPJ1
-5523A972J5JJ5K1J0jj1kLj7k0kJ4K3J7MKjj1j1OOMNJ2L%J9K7J1%RJ3J2J3Nj1j5mPJ0Knqj
-5478B141J3J7OOK0J5MKJ1NJ2J9K3J6oj4qKMj1mK0L3L2Lj1nj1JJ0ROJOJ1ROjmOKLLjPJ2J4
-5431B434J0lnkMK1J0lJ1J6QQMrj5kJ6kk5k1J0K0J7J9J5J7J6jqnmj1j2lJ8L4K9J0Nkj7j6n
-5388B581mpPJ8K3K6K6PqLJ3J5K5K6J9J6%k3kJ2PPOj1j1QJ9PkONJ4J7J4J9J1LKqqoPK2K9K2
-5343B952L%MnQJ6OJ4J7J8RJJ0J8J4JRJ8J4J5Rlj0LOQ%oJ4J9K2K7K5mk3okpJ1L9L7OQJ0kn
-5297C318JMJ0J1oj0Jlj0NOpK%pMmjJ8J4qlOKkj3j8lRJ0RJj0j2rRJ8RmrpnmJ1J3%n%J1K2J9
-5246C383MnpOJ5JoJJ1J7K0J2J4K3K0J1Ljj1qRQj0j1LLJJ6K4Qj0j5%L2J8Kjrj2j2MJ2kqNR
-5200C567MRK2M1L7K7L2J5J0K3L9M2L9K7L1M1L2L0K4J4K8L1K8L8M0L3K7L5L8K8J5mljqk2l3
-5163D376l3k6k8m4o2p3p6p9p2o9q5q9r2r3r4r6r4r2q1r0j10j08r5q2q0p7o3n1m4l6o0p6p1
-5130A955o7o3n6m4m4m5m6m1l2l6n1m2j5k0l0j4nrj5l2l0k9k6k8l7l7k4rqj8k3j7j4j2kLj8
-5093I19j2j5k3k1j4k4k4lKrj5k2k9j6mjjqj8j4KkrlQROlj3pkKmk5k0plJOJj0j2k7k3nmj3
-5046D91j7j6oNJ0J5J4ormROQJj7j7ojjJj5j9pkoj1pmj2l2l1nROmj0j3J0K4J4J4jk1l5k8L
-5000B77J8RQNoj4j1j1j2mMKM%k3k3oNJ1jj8j0%RK2J7J1J5Okkjlolj6k5j9qlkLK3J3pj2JK3
-4952B38K0oj6Jkj0%K1J0j6k4lJ3Qkqj2OK7K9lj4pLK1J8Lj2k2k4qkJ%%%lqo%J7K8%jOlk0j0
-4904B28J4OJpk3k0PPj3k1j4NNpoj1j2kPJ9K4OjJLj1oJ3J1OMoj7JK1J7j4k1j4j1n%Omj3rO
-4857A50nj3j1QK5J8Nj1j1mL%qoPJ4mj2qNJ3mk3pK3K5J1k0k2QK8J5kj7j4J0Qj0onrlJ4Nj3
-4812A47k2nLJ2J8J0Mj0oLkmJ0Rnooj4jpj2kkPK0J7j2j6OL0L4K3jk3j9j3nkJpj5mqj4mRJ8
-4765A34K%J0Oj4j8j2lJOMJ5J2JlmJLJKj0l2j6lMJ3J7J2J7J9Jj2nqk6j6JOLjMORP%nlNPJ1
-4715A49Nr%J1pqok0nRnj2%k%RJ4J2J0%j1kJ6J4lj7rMJONnoQNj0JJ1PM%j2j0ojKkj6k2j5n
-4664G7lOK1J4J5J5%kRQj9l5k3j1lJ5PQPJKorkRPJ1J0pj3rKRlj2nlj0prNJ1mqORJ4J3mj1j
-4613I2J5J0%jJRJ3LkNJ4pj7j0popJ4J6J0J2jrj2j7j2knRLmJ3Qj0j3j2j7oMJ3J1NNNqoPmm
-4564I8PJ8K1RJoJoj4j0QK0Oj6j8j2lQoj1J4K3J1jnkKmj8lJ0P%mpj0j4j3j0mjJ4L0K1jj4n
-4517A11MJ4J8J6Jj1j2j0pJ3J0qnJ4Pj2nKrj6j7j7j1kJ0J9K2J4kJJ2nk3j8qmplJ1J5Nj0k2
-4474G5j2LJ3Nk3k2QJ1oQJ6QRJ9K6J7jpkoj3j8j1QK2J7Mlrj5qLP%qk%mj1jqj5%J2J4NQkj9
-4425I2rRJpPJ1J0ql0j6MJ4J5NjM%JJ2J2Ok0k6j2mRK2J4Oj0j2LMpmMj4j3PJ2Nlj7j3KMJ0M
-4377H3%QPRlk1j5nMK5J6RJ8Qrj7j0j2%Jj7j2nrMK2K1OpnOJ8J3%j0k2j3MLkKkk1k7qJ5RPJ2
-4328G8K3J6nk0k0qRK5J2Qnk1j6oqj8j2QJ4J1J1K0J8NL%lj5k4j3j6j3n%MmNJ7J8RPPlOROK
-4281A16NOj3j5lNkljJ1Jj5j1LJ6J3J3MKQKj8j3JQok4j5qmmPK8K5QJ%j3j7k1rRJ3J4J6J1k
-4234A29%lrMJ8PqmQNj2rOj2j3J3L0Mj6j2rrj3j1mJ1J7Lj6j7pJ0J3J2J5rl1j0ORQJ4KLNPp
-4187A18j9qMJ0PkroPJ3PRJ1J1j4j3KJ0J0j9j9m%j1j0PMnjlmJ1K0J9J1%JLj4j4mlrqqqMK1
-4139A05K1RPLrj6MK1Nj3j1kKLjOQj1qJ0KopJoQK1Lj7j1j4oJ4J9RLnlMLKJJ0J3J4Qmj4j6j2
-4089A47pLJopMQnoj1jJ2LNJ6Pj1k3pJ3Mj3k0oJ6K3J8J0KmprllkkLPQKMjjRJ3K1QlrrqLK0
-4036B06J2Lj1j1MJ0JojKpj2lnnQK0Kmpj2%MKJ7J3j3j4pPQm%QJ0polKQKjj0j9mRLnj2rJJ1
-3984A75Qoj1j7k9l2rO%NJ8J5Oj1j9k0j3pKOnPK0J3LOPmlLkj4mPJ9J6j5j4%JKpj2pkJ2Rlj2
-3935H8nlNkJ0K1jk2k5j3ONj2MK7J5njMNPJ5J2LJoNOppj0j2j2mqj1LJ3NRJ7Jk0j5JJllj4j4
-3885E4J0RkkRJ7J4J2J1PQrj7kKKmj5lnnj0j0qj1j5RK1PMOJooQK3Kj4j0qqJQKLKlNOj1nj0
-3833F4oJ4MJlj4k1lK2J2kJ0K8J2KLOjj0j0nq%J4K7L0Prqk1k9j2mj4qNJ5J4qpjOKJ0J2j9j7
-3786H0pj4j0j4j2Kmj7nJ5J8kj1%J4J9Qj3qNJ6J6J3KnrkKj5j8lJ6K6K4J3Nmj6qMKl%Kmlj6
-3739G9j8JJ0J6J5J3Kj0j1LJ2QMj1k2j9j5NJ3J2J2Kj3j4QMpj1JPPJ2KKPNjjkpKNNjj9j7j5
-3692F0kMr%J2J4J7OoOjqj6k5qMJjNJ0J5K3QrJ0J9J0Lj0k6k6KnlRQJ8Mprjql1j6j3LJ9J3J5
-3643G8J6mj1j4JJ3Jp%LOnrj1rkJ5K3J8Jj1rMOJ0J8Oj5j7j6j3j0nJ0K3L0%j5j2j5k0nMJj2
-3598D0pJ0J1MqqqOJ3J0J5J1J1jLOj2j6j9l1rK1K6J9J1rk6k4j1J8L0J7j2j4pplJ1Jj6LK3K1
-3555I3J3Jonkprj2qnLMRRL%qpJ1K5Oj5j9j1NKj0qkLK0J5j3j7j7nRK8K8Prj6jKj8j5j4j4M
-3506B7J5J7K3Qj2j1pmlrj5J0K0RPlnLRjj4rK0J1j0r%J9K1klJ3J5mpj2k4j2lmjLKJ0PlJk0
-3458F3k7j3%J%KJqOJ2mqJ1J6Mqj0JJnqJJ1MJJ6K0J7Lj6qJNkjNKlJ2jj5nP%j7j8k8j1KPJ5
-3407C1On%KJ8K7J3KJ0Pqj2rj4LNmQlk0nMMmJJkJJ3J2j3k6JJ4J4J4KkJ%mljj6j6LJ8J2M%r
-3356G5qNJ6J0jJjMolJ4J5Qpj0mNJ1mrpnrJRNQj1k1j9j3jJ8J5MmJ%j%j5j3oLJ4J2jlRlqkn
-3303F3kJrpJK2J5NQKpmOLj0j1j9qJ6J9Lk4k2nJ4K1%jOnJlj0jJ1J9Qj4rj2j1jPQMJ7K7J8J2
-3254A42j8l7j8mKLJ4K2J2mj2j0j1j2jMjKOPkr%kj6j3OJ1mqLNMJ6jj3j2RJ4NPNpj3njQ%j1
-3205F2nJ5K4Rkj0nJmlj8j1J4K0RqPK2Rj4k4mNj0j0%J5J2MRJ2Kj1k5j5mlkJ3J1j2j8j0pmQ
-3159D4OjNppK1L3J8J2J0Jj4j1LnrpLlj7j1lrj1J0K9L6J2opj2lOok2j1MJmJ1J0k3lK7K0kj7
-3112I1j7j2KR%lqj5OJ6lpQRmmmKLOK1RLKJjnj4j6j4j2j2JNKjPjMJj1KJ0J4RlkNOKJ1Rpj5
-3058H5j6qPMj0mkoNPJ1jqmJ0Qjoj7roj6j8LJ3PpkPLRJ5J7K4Rj3k2j7PRJ1K0J1j4j5koj0n
-3009E7j%PRKjOPlmPRrroj1LQPnj8lJ0LLnj3k1j9jJ5K0J0kJ2K1Lj6j2lMljJ5K5K4Kj6j5k1
-2959G1qJ8K2Lj3qnJ3L1J6j0j4j5j5kMm%%KJpNLj0j1MJ4J3Rnok5l3qmJJ6K2J4qk0j1nOMJJ4
-2911F0J4%j0PRKj1l0k9kK0J6J8J4LjjmjJoqppqnljOL0L0nj5oLJ1jpK%oj4j8j6oLQJ4K5Rr
-2860F8rlJ4JnLrj4QJ5NNPRJrqJnj8rJ1Nrjnj0jjj2j6%J0J0RMNJ1J4J0jpnJ0J8Jj8j4%PQP
-2808H8mrnRJ6OqOJ4J0Jrk3qQJ0J1mj3k0k8j3J2K2Pj1pNrj6QjKK5K0NnnnJj2k0nNJ8J6kk0
-2760F3j6qmjNmNJ1NLLNNJ9J5rj4r%j0j4%J2J9Lj7kK3J8mk4k0MJpmLJ2J0Jj0j3rj0j0J5K0
-2713F1J4J6J3Joj6j7JJ0MjojJ1P%lJj1j4j5j1oMJ0Mj5k3k2j4K1L2J4JPJ3Ooj1mmmJJ4QMM
-2666G2pnKrqJPRlj3RK6K3J3oj0ppoJPQOMPQkj3j1%jlkjj0%NMJj3j9k1pJ3Jj0jmj8kK4M3L0
-2613A05kj9j9j3kO%j1j2jJ7J1kppRJ3J2Kj4j3j3j4MPkM%PRJ5J1p%OOQjj2j1j4j9mK4L7K1
-2567A15jMLj2J2K7Kj6k2k4j5qjMNnNJ5J1%k5j8ONLJ9Qj7k0MK2QrnKj6k0j0j8j7PJ4lnJ3J5
-2521D2PMJ%JJ2knLQJ0rLQlJQJ3J5nk2k3j8j0J0J0pj0lJJ9J6%oj2j1k%Jj0k1oNOJ1K3K2J5
-2473I0Qjpj0ljpRQKJpj6j5plj7nJ9J9J1kPJ6j0k8j5PRJRQLPOkpj7mOJ2J4J7Pj4j1j0%J2J2
-2423A01Jj4j8m%OJ1J8J2j3j3LPLKkj2j5lKlmLJ6Pqmnj6rJ6J2qj0kJ6J2jj0k1k4j4nKQQQj
-2375C5LRqj6qOJ1j%J0OJjLqj0nKk%J5Mj5j7j2qnJ2J5RMJ2J6kj1qOKqRJ6J1NLJkjKkj0j5j7
-2323C6k0j0kRRmJ1J6J0Ok%prJ1K1K2K2pl0k2KRON%j2mN%j2pPJJpj2n%mj0MRLmnPMjOKmkM
-2269D6J0Qlj9j1QJ3qj0pkPQRjj3j9NK6Nk%LMLMjj2j4o%LK5J9J2P%Nlj4oJ0Mj%LJj4j2NKj
-2217G6Mnj4j4j7nJ2J5J9J8J0nj8k6j8LJ0J5J7LLqj5jK0L1J7lk0j0NJ4Nj9k7rJ0J0MPOLlj0
-2173I0qkKJoqrpj1JJ2K7K3Nlk5k2mNLnoqq%PMnKJ7J4LONnj4j3OLN%j8j0jOLjJ3J4J1lj7j6
-2120E3lRJ1lk0j0lqrJ4J6PJ0J0j0nJ9K5%j2Plj0MOQQj0j4k5k7%J3Nj0nKLJPPm%RRLoj7oj
-2070D5j0j3%MQJ6J0NPLpkkoJ0J6jjlj2j1QJ5J4pk9j4OJPOP%ooj0j7j1MJ4J%J2%rj2nJ1J1
-2021D7Poj9KJ6RPJ6J4oqRJ5J0lj0j0j6oJ3J0Knj5j1j3OL1J0kpj3rj2k4j3Kk%K0K1Nmpqo%
-1974C7QjqKNRoj6jOpnlLK0J5nrlkrj5lJ5L0M0K0Pnj2rj0j6qmmNJ0nNJ1oj2plrJ2K0J1nj5
-1923F8j2mkJJolRJ0KQK7K5qk8k3omkKjQQpj4j5%KnPJ8Oqj4j4k%%mj3mJ2J7J4kj5j2mjOjj
-1871A6%pKJ7J3LKknmnjQJ4QmMK0Pj8k4oJmORRKpnjPNmllkJ6K0Nj0%J6jk0j7jMMRkKK0Mj9
-1816G8j5nloqnJ6J6opPlj2rnQjoj1j2lJ1jrJ0K1Ql%lrj2KJ4J7J0%KJJoj8nJ3Lj1rPRjllJ0
-1763E4J3MKpqkkjMjj7j8oJ0k%PJ%J9J7kj2j1j5oJ4J2RJ0Nm%J7K0Lj1JJ6ml7k3Jl%MmOJ4J0
-1713G7jkj8k0J1MqL%nNJ6J8J8K3K3J3jkk0l4k2j2j0j4j8j5RK3J7J2J3LmqlRKj0j5j1NPoq
-1668D4QNj4k4j8nJJPJ8J3KnJPNj1j6kJ4K1K9J2j6k0%J7K0MLJ0j3rnj0j7k8k4j2NL1K6qk4
-1624B3KOj0j1ljKJ5J8RQJ4RNmnj0k1j1lJJ9K3Mj3o%j4k2rklrj0j0j5lJ7K8L1L1J5OloMko
-1576G8qk1l1j5KJ3J6ROLK0K2Kj0j7j1rr%RONJ2ml1k0LLpLNJ0J1Mj2pOlnljpk2k1LJ4J1J2
-1528A4J5RJ4J3Kj8k3rj1j2J3K9%j3o%nqMLJJ3K5J7RJ5Rrj5%J3J5jj7qnj1j0jQK0K6Kl4k9
-1483D4qJQK4K8jj7j2mPkj7j8j1NJ1J1RPJnpm%k%J5LlpKJKNJ1Kj1omRJ9J4Mkj3qRoj2nJj2
-1431E6j5j1mmmJ0K5J9MQNj1qRQOroOLMmoqj9qj3pJ2K0Kk0j8JN%MmpmNJ5QPJqj1mPQOjj3o
-1377C1RK3J7j3k2qKJ1JqjJ1J6oj7qLK%MJ7K5Qoj1OJ3Jmqj3mPrj8nMJ7K0MJNqj9k1j2j1j7
-1329IpNLMJnpJ7K1J8K8J5NM%j4mQQJ6K4Oj6j3j2k5k3Kjk0k0jJ9J6pqJ5J3rj0J0Rj0rMQLj4
-1281E6kJ2Qj0rNJ1Kkj5k8k3qj0J5J5j7nJ9J7rk4jJ3Mq%MjkNnoQJ4J1%nj1mRRJ5Kpj4qMOQ
-1231C8J8K7J0l%Jj7j1J6J5jjlpj2poJJ0Nj0j5oPmkJ4J4j0j7pn%KjlJ4J6Kj1j9j8%kj0mPJ3
-1183A8J6J0rj1K%nJ0K5lj8rKK2J9Lj1j7kJ6K1J2llqk6j1J7K1J5j3k6j1PROLkj5j5jRJ7K0
-1139H1OOJpp%J7J3Jnk2k8k0pQQqj2lLqloj6pJ0K3J3moKj2kPPJ4%kJ1NNJ3J%j5l4j4JJJ3M
-1088B6kOJ1Pmj1j0qm%J3KmPJ8K2J7Qqj7j3mNRQJ4oj7%j0j7lMLQPQJ2lj2j4j5k%llqJJ2J7
-1038D7J0npkOJ0lj3j0jmnOOJ2K3J0Llj1k1j5njKLlmO%mJ0NqnKJmj4oNJ7QmKPJ5K6K0QKj1
-986A03j7%ok3k0q%JP%JQJ8J8J1Pj3j1loLJ5K3K6J4Njk1j9KLpk1l4j2QM%qn%L%RJ2Mjj0j3
-937D6mK3J5kj1qKKlqMJ1Kj3j6qKJ3OprMJ5PRRoj0%RMJMoj6qmqoJ6K3J3LMkMnlOMj4j5j8r
-883D2Nj2j5lJ4L2K5NNJ4J1PJ3jk9l3k0jPj0j3qKNllPJ0J1J9OjMRMk0j8J0K6J1rk2j9%K2K5
-837A11J6j4j3%nj3j5q%JLORJ3Pnk1j7%NM%oNJ2Lj7pJnK%PRjj0lnj1KJ6OnoOrk0nLJj0j4n
-784bNJ8J7LjOJllqlJ9L2J6nj3npj9k2qNNJ2J9J1PNlj5k9j4MmKorLOJ4npjkJj2q%J8K0nrQ
-731B9PJ0%mKQ%NPloj4j8r%QK6J8J1rj5j5nLjK%lPK2J8lj1j0nkNJ0Nk2l7k0MJ4J9J8J1PJ0
-682G4Jk1nJ2K1J6j1j3mJLLj2j4RJ5Ook2j2MNJ0J7Oj5j5k8k0j%%%LKOK1J6LlookQJ4%opmJ2
-632E5PJ7J6nqrj3JNoj4j6KJ4QNLKj0qPRj2k5j0J6K9J2j2j2jJ5K1J1Kj2k3mJ1nnlooRQ%KN
-583F7Mmrj5rNkKLNlj7jJ4J0oj2j0j4rlPJ4QJ3lj5mJ0J6NlKMLNLlq%mj2jRJ1J7J6j1k7j6k
-532C0jNJ0RNJMorj0j4j0RK1K7Qk2j6mkJOKLmqmQmrJ7K5Mj4j9lJ3K0J9NpjNQLj3j9j7j9lJ0
-481D0qlJ2J2jqpj6j0jPJ8J3qKJ6Jjpj7k5qQK0K1J8Rmj2rj5j6JOPPrlPMjQJ3Pmj0k0k4j1j
-431bJ0K6J7NJq%Lj3qqLJ0OJ1Orj2j0oLQjLJj5j2LRLkNK3K6K4RJ0QKok1k2j7j3rnPOl%J1m
-379E3j0pkQJ9%qj8j3J4K0Roj4mNLokKmrLK1K0Jp%Jj3mPNJ5J7NJjj1j3j5j3j5rJ1K0PjJ2J5
-329H9QLj1k7k3j0JkJJ1RJ9J4j3k6KRJLJlqoJ1J1Lnj2mOJ4%j3nJJ0Rj1j8j1mJ8L4K1Qqk2j6
-281E9oJkoqkRJ3J0%n%Mj2oQJ0O%pj6k2k2k6OL4J7qj3kkllOJ3KpLMnjKkJ0ORJ2jkkKROPK%
-225G9Mj6j6RJ4jNj0k3rJ1K0L0Nk1k6k4j4rkJ1K6J7Kojkjj0%J8J2JJ0J3jj8j3Mkj0kJ1%rO
-179F2Llj2j2nKMKn%Jj1oOK0J2qj2jJ2Nm%JOPJMKmmJNRmj9j8j0J5K7Nj5j9j2lJMpmLRJ0QK3
-125G2K2%lrpj2j5pj3j3pQK5K2kLJ2%n%KpJJk0j9J0J1NlrlQJ9J7OJ4J4jj2k1j8kQQLj0k4k2
-76B7oJjJ3J1j2nJ2J3kj6j4j7KJ4RJ5OqKJ1KLorN%OJ5Kj7j1J5Nj6k0nKJkOJ9J3%j3pokMJQ
-25D8J4J1Oj4j9qj5j3J1K5J1J2LrPJ9Rj5j2oqOK1Rjj2j2j4j5qpkOJ4KqLJ1KlKlnLPMJK%KJ0
25G2J9%j4k6qMkoMJ7J7J2KPJ3Nmk1j8j2r%MPONJj0j0RJ6%j6o%okPrpNjkMJj4kJ0MRJ5J7J7
78A04j1k7jJ7Jj0oj2KJ7J7QJpmJ1Pj6j8mRNjojJ%oompKN%kj6k6JK3J2pj0NJ8J3J3J1Nqj3j0
129F9KLOJ0J1Prk0j6JJ2Olojj7j1nOQj1nJ6K6Nk1j7OJ7J7J3J0MJlnrpRok7j9j4j2j6rNJ5O
178B2OOKmlkoNjpLRKKMJjJ0Pn%LLjMJ3K0J0j6qO%ploMK3Nj9j3QK6K0j4l0j2J1Lj3j2MPj3k1
232C2mPJ2J4lrPOoj2jJ8J7nj1nqj4k0j5QJ0JJ3J7prMMOkmkJ7J0Krj1JJNJ2RNopkPJ1%rqnL
286F5nj6mRJ0mj0kL%J7J6QLpj2LMnnJoj6%Q%qKJmj2j8rQJ0KLnnJ3J3%KJ3Ppj1pmj1pro%JJ4
342B1K2kj8pJ0J0JpoJ0Pj4k3RK2km%OKpj3k4oK2J5kJ6K3LRLqKOJ3Kk2k1j4opj1J4J2NQQO%
392F3rj6k8qK4K5K2J5Onj4olj3j6r%J6K8J5kJj2l6k3LNNQNj0nj1qMJ4J3QMOJ8J7Nkrk4j3o
440D2lJ7J5RMmk%mkOJj0j5pJJ0J8RPKj0lLLMokOlj1qJ6K5Oj3j7j1oQJ6NJj7j7JKmp%J6Omm
494F9kk4k2jOKkRK7K7J2j3j0qj5j3k9j8OJ3MKJ4J5J2QLJ3Jmj1qRJ3oj8kJ3Omnpojj0j3jJ0
542D1J4J0Oollnk1k2kmj2kQJ4K8K3Jpqrj1j2PK7K5OrrnPQNnk0j3oj2j2lrJK4Nj2j4rQJ2J1
592B6J9%j0pj0nJ2J0NRNK%l%jkPj0l3k2QJ1MJ4K2J5oj0NJ5J2J1J5KqMJ1j5k6j3j3j2lLROk
640E1j1j2oqjqj3KJ1K5J5pj4nRJ3LL%NLlKQ%romJkjnr%J5K3K8Rk7k2KJ0lnlo%QJ2kj2jJ6J8
694H7Roj0j0j8j4pMQQLnoqqjJ2J3j7k9jOJ5K4NjOKQRpPJ4kj1n%LLj2j4qJKlj1j8PJ9lj6j5
746InPJ9K2K2J2%lJ%j2k0pJ6J8J1Jj6j6Kj%J0N%j7j4MNJ3MkKPJ4Pj2j2MKoj2k4j8qMJ5J1J
795D3oj1qMLJ4OJ1J7Lj1k4j8%OOJ3O%Npj6j4rj%lNOppRJ9Rj0j3mLJ7K3KrRP%J6Rjj0k0j1m
847D7%J0nk4j6j3qOJ5PqkJ5J5Kqj3pMK5L0J3Ooj6KK1J6J0Lj6l4j6OPQOjpnj6j7ok0j8NJ9J1
895B7oKJ7RNRRnJOoroj3k1mK2L4L0J1qk8k9k7j8RJ9K5Qj8k8k8j6pnQJ3pJ5L2J8Lmj2j4JJ8
942C2K6J6OnqkjJmoPnj1lNJ6Oj2j0NMj6j8RJ6or%Jm%MPkJJ1J1kj2kJ8J9lj5%J3J1j4k9kKj
994D5QK5K0j0j5qrrqlJ2J6J7J3JRK6Ml0k6k3j6LJ4Pmj2k1j3nlJ1J9J6Qnj1j6k5j5PJ1J5J1
1038C1J2J6lj5j1QK2Qkqj5j0J1J4%Kkj8k4J2J4j5j3K0K4JkJ1J9rj5j0%MPQnpJ1J9J4Npj4l
1083H5JMKMJ0jk3k6qMJ5L9L6J5j5k5j9k6k2llk1j7l%KNLJkjppmj1OJ7J2mNJ6Nj6RL0J4lj7
1131E6k0nJ4Lmj1j0RNj3j0LK4J3Oj4k5oJnMJ6JpLJ6J3pnJ6K9J4nj6rqlj7k1kJ6Jk6j4LQJ%
1179A2KJ9J9J3J0j0k1oNn%KP%pNnk2j5JJ9K6J1pkJ3Rkoj1KMJ1Nj2%pj8JQLLQJ4jj2oj2j6J1
1229D0J1o%lmqkNQRj0k7k1oLQLkKNKJJ8K3J2Rqk9k4mLMonJ2K1J8MNJ2pj4k2j2jKPJ1%OJ2J5
1281G0J1NJ0OkMLqJ%rk3k0pmJJ0J6KJJk1k2LK0Lj0j1QK4J4nj5j1RPKj1j5mJOlnlNQPoj7oK
1333B2PJ8Lj6nkMJ0Knn%ooPJ0J4J7Kk2k3pLoj2j3PK0OLJ3J9J2joPJ6Nlkj3k2j9j1JJ6J5J1
1381F5KJOoj4lRJ0rj8nLLj1j4omm%jmLJ0PJORNKJrnMj2j7j5lJ3J9J5Qpj4j7jNJ1J2mj8j0M
1433CJ2J7K2J4NJ0Oj2j2lNRJOJ2J3Oj4k3j0lj0j9l2j7%JNJ2J2KkmJMKJ0Kj6qkpj1J3L1Lj2
1480B2lLNKKPOKMmrqJLmJ3jj4JJ2L0L1%j2rj5j7qOPJj6%LLJ7J0%j4j1njKjlRK8K1Jj%%mj2
1534H0ronkpjPNj3j9j2kNJ3J9nj5jjoMJ2R%onmnMkp%NpnPMJ4Qrp%j4lNMJ7J4Kj1qQJ3Kok2
1590C6k8KK2RJqmJ8Rj1JQ%Jqj2j2nNqj1NJ9K2RqoNJj2j4pJ4J9Prj0jJ2J9J6mj4j1j2rMJ4R
1639F3MqmonPQPMJ0Lj1j8j3oqj9j4OOjRNnJONLnkJJ1J6Mn%L%%OQJ1J5J9K0kk9j4oj3j8j3L
1692C9Omj2krnJ3RNOqj0PK4K2nk0j7pJmKJ2Mj2j6qMJ2J3J0MkLOpmrj2Kj4j8%K2J8j1lKJR%
1743C7mJJ2RMMJ1%j6ojjrj8j4rLQJ1J1J1J6J8%j6J3J2j2j6mQPnk1j4J2K0kj0k0j0kJ1J0KJ6
1789E7kk1KJ1NmJkpj0KKk2j8jP%lJ0%QK0J1opJ6K0Nonjk0j4mmNJ3J7%j4mpprrm%kjONJ4PL
1843C3rkOPK0K0mjlj2oj3k0j4mNJ2Orp%QRlqJKnoQRJ1J8J5kj2j7LJ0j1j3MKnKKj%QRKj1nj
1897B8j0j1j1nPRRLJ0J6J9K0J0kj3rMmqj1jNjk0nK3K0J9Nk5k6oP%mkLOj4k3rNJ4J3OjroJ1
1946C6Pqj4j0njmMLoNJ7K0J6QPJj3j7oJJ0QJ3%nkrqj7j5j1JJ5J2j0k3j0J7J2kJ3K2PJlnKL
1995E7J2J1mLLqj0nJkj4qkmj0k0j1J8K5poJj0NJ1QJk0k0j2RK9K3J3J1MJNj2j4kj0j4KQ%KQ
2043D6J2RQqqkplJ5J4pQ%k3k3j4%K2J0J3J0rk1j3OJ9K2O%onJ0jj7qj1j2OK3J0KjKLj0j7nJ
2091D6jMmk0k5MK2J7ok0j3OJ4MmK%knpMKKJ0J1Mj6l2j6%kLJ6J5NRQlnpkPROOJ3Oqk5j6j0j
2143EPJ3RokKkJMOmmPJ8J5lqj0kJ1J0nj2j2kkmMPknJ3J4j0j9%L1K4Qj0j2kQLKJklJj2k7j4
2195B8o%Kj0j5kQRMmJJ0J3OpNjkkj4pmnJ3J8J2MjMj3j7lJPkj9j1RNkLmnJJ4J9J8NppKoplO
2250D1J2J3J1lj4j2q%J0L%OlKRj1j6Lnj6qjNOPOrk5j2J5L3J0qlMJ5LmnrNJ0jolK%j4j7JMJ3
2302C6Jj3%K0J6PLLMk2k0RJ0jlj0j8j7oJJ0J8J8POLj0KOrj1j4j7j6j0%lj2KL1K3J1LQL0J2
2348H8k3j6J3J5Mmlj4j4poJJ3Qpj7lK1MKmj0nllJQJ6NpmlpNkj2omNJ3J9PjlnmjkjrJK2K2l
2402H0olj0j7k2lJ4K1J8mj1nj%rNJ8JpkJ4J5Ook0rKLrj3MKj3mmrLJ7QpNNJjnj8j5LJ%J7J6
2454D6J0J5J1PKrqoqlQPloRJ1lnkm%Jlj4j9okOJ3J4J5Kj7j9j1JJ2RPjj6j2J2J2ojRNOjj4p
2506D4LJ0RlmlJNpj4j0MNLPJ1J2J2RNNpj0j0okkj1rj1j5jJ6K0K1Kk6l0m%oQN%jrqJ1J9Lnm
2558C2jj9l8k2J2J6J7%oMJ0K9K7jj3k1k6j0J0J2JoOQjjKKmj5j1J3K9J4rk2lJJmj0lLnoPJ8
2605A7J5O%PJ1Pjj3j6MJ0mj5ronJ0K4J6j0kl%MknjPJ2J6J0kKmj5j3j5j9nOKnMJ8Pj2KK1K7
2654H3J1qoj9k6omnj2J2L4Qj0j0oqj6omMJ6J6K2K1%pL%j1j2NlmOJ0J5Oqk2k7j7kJJnKNQJ7
2703D2K0Q%LonNQJ5Nk1k8j0MJJnk2j0%kKK1J2KLn%OJ3Lj7nRK3K7Prj7k5ql%%J0J4Jkj1qKm
2755D4nJLllJ5PoJJ5J3Nqk1j8nJ9K6Oj3k6j6J5J0rj2oMOMOJ7Rkomj7oNnLRoqJ1K1J1RPpj7
2806G3j2KNmMJ2nj6j6nQK5K1J6J3j3k6j5m%L%KLjqpMQJ7K1N%Mrj3j0k0k6qjj5j2nQJ1J3Jp
2855B1nmkpk1mJ5KkJ3Rjj4k1NJ0QRQQmj0j1mM%%KKLNJkj2j1Lj2j1OJ0J1K1K0j0k6j3kjNJ4
2905EKj2NJ9K0L2J7%pk1k4j0lmNMjNQnnjPnk0j2oQJ3kmkKJ5opJ0J0jlj0o%nLQPpKJ0LLlkK
2960C1kpkqj6JLJOp%J2J3RKrj0o%QJ2kj4j2lQLKK1L1J1j2k1rjo%J1Qj3j0PMkPJ7MkplNrqj
3014C5lj0k2j3J2K2J8PpkLRQlj1j5pQJ2QJ4PlNMoomnNJ4Q%nkkOPjoj7j6LJ9J0pj2j8j0qj0
3065A3rj4pJ1KKJ9J4qj0j0j0jMK%J0%j3kK4K6J3J1lrpj9j3PPJ7J7Pnmprj6j8mLnpmnmJJ5K4
3115B6Qj5rkLJ6J8mrQJ0LnlNJ1Mj1rkJOKj1omooq%J4J0%j1JlOL4K2Qj3k5j0%Nj4j5%pj3pJ0
3167CJ0m%J2J6%j6pj4pMJ1J5K3J9MPRPj2k8k5j4J0K1lj0j1j9mJ7J8J9J6%nlj5j2OLojPmj0
3213B7j1rl%KKJ%LJ3J2MQJqooqj0mJLmqLnk6k5kJ5J5K0QRPlNJ1NnppkJ4J1MKPPKJ1QkmpnR
3270G3Jj3j0rlNJPJ4Ojj0j1j0k1k2j3m%kMJ3Q%j2j0NRJ6Rj0mMQjj1rKK2J3jljLKJ0J8J2nj2
3320E7j0opLQj3j6okOJ4MjKMNNKKJ8QMLk0k4kL0K2KlJj6k0j3j7mKPJ6NMlk4j7j2rj%MJ0Oj
3372Gj0LJ4NKJ2J5MJ1J2JmLQqj2lOLojLJ0J9%j7j6jJ1MJOj6j1PPJ6J7jk1j2JMMoqMLmj2mK
3424E2PNqojolqoLRRJN%l%j5k9k5J3L2K8J1rkllJ1kj2MLnmjmj9j0J6J6Jq%okOkkNJ1Rkk0j4
3479A7oj0mkNJ6J0LjlqKK6J8mj4oj%NJ4Qnj5j2%qpMJjJ2NqjPNNJ1Pj1pOMLkoj3k1j5nkJ3J1
3533B0LNJ0K7L1Lj8k0k3j1OK3lj4OOj0j6rj1JK3K1MKlj7l0qJ9K7J0oj8j5J0K5J7RMj9l2j3
3576A6J2J8J3pj7j2pjqj3qRLj0J3M5K7NPMj9l7k0j3k1J3L1K0RJ5K4J0j5j1nmjopkLjpOMj1
3622D4j5POLNJ2PmOMqkKj6k0lNnj9j7nKJ1K6L6J7NOkj5j5j4j%j0qkPJ4J6Olqj5j9qLMJ7K0
3672E7Jj3jJ2LjJ1RJ0Nmj0k1j9kRQljJ0LpLNKqk7j3qjJ1QJJ0J5oj6j2lMJ3K2J1nKPjj7j9j1
3722B3q%nkJ8K5J9J2PqqMj2l2k4MNm%LJ0Nk6k1oKJ6RnpMJ0J7K1J5oj8j8j1oKLqroJ0J3OKq
3772GrKJ9K2J8%j2mPQKMOLoj2nLNRJ2Pj1k1rNJJMj0j7jJ8J2OOLpj4KK4K2Kj2k%j2j4oKlj5
3824D0j5lKnj7j4lJ5J8Q%KORJ1J3%rLQj2j5Jjmpj4j0prlJ2J4RQMjrj5j3OJ9J7J0rmQNl%Mj0
3876D0j1Jlj3j3jRJ8QmQJ1j0j2jJ4J6NLjj1j0lork%%OJ0J5Lj0pj2j2LJ9J5MmLJ4J6Jjlj1j1
3925F1KKKPjj4rrk0j2kkQMmkolNJ7K0J3LmonkKPnj8l0rJ4J5RMroMkj2pJ5JqKOPRJ5J5Mqkl
3981E3j1kj%Rkj7j8j1jLJ0NnJJmpKK9K1oj4nMKKJ2N%prJJ2Moj2j5oj1r%J1J3J1moRJ1Q%qo
4034C6nj0oRJ7nk0lRJ7PPJ9MoJqj1jJlJORrk1oJ1Qj1j1J1J4%p%J7Pj3o%j4ojJ3K6J1j4j8M
4084E0K5J9Qjponj0j0j7k9kK0PMQNNRj0j5nj0j5j4j6j1kJJ3QLJ1QJKJOJ6J1Lk0l7j0K1J8M
4131C5Mnrj0j7qkPJ4LmPJ0Rmj1j5j3OOJmOJ3OKL%OMJ5J2nj8j4MJOJ6%rJJ0Jqj9k0NNmjLJ1
4184C2MMPmk2j8nmORpj7OJ4J0J9K9J7Lj9m3l8j2MRJ0PKQK%J9J9Lj5k6j7JPJ0J3OJ1J4J2mk1
4231D5j8j4j2mJ0RMkMK0NlNOOKJkklNL%OOJ3Jj6j9j8nRLpo%oj3LK5J2kk9l9oJ3RJ0J0Mj8j7
4283a2J2J5OKMMjj1lNMKjj1pLLj1j6KJ2J3QJ8J1qj0lJ6K0Nj0j6lKJ2J7jj8k6k4j5j0J4K1K2
4329C6J6%pj2k0j6MJ7KmOJ1Ooqj0%J3oj8J7K6J1jmoJNkKNmlJ1kj2qqqqkJ%J0K5Mj5j3plkJ
4381A5J4J3mrpOLkLJokJ3J0rj3oolkKJ4QJ3K2Pl%j3k2rMMrmJ5J9Lj0qqj3oMJpkJ1Kk0oJ5J2
4434B5QmmQ%KK2K6Oj2j1jLJ%ooj3nj1j1J8K5J1pj2j3MJ4Nnj3j0J0K0knLj2j7jLj3j2JKKK0
4482C3K1PmmNJ2Pmo%J7K1kj1qk5k6j0JJ1J3jj8k4oOK3J7Kj1k1qRNMkoKopj4pJ3J5J8K9J1m
4530F7rj3mkOJMPlJMoj5qrrj0j4j3j1mjJ9J1JK6L2Pj9rK2J9Oj0j5rkOpk1qPQL%mLJ2J6Kj5
4581D0j1JM%MJ4J0NRj1l9l5pJ5KlLPRJ3RJMKj4j3oJ3K2Lqmj1j0qlNJ4J7J2PlmNLj1j8j2kQ
4631B8Kj3pjKNOllOMJ2Ll%%MNJjj2pQK2J7j4j3MQlmKj0k1k2r%j1oJ4J0J1LNQKORRJ8K1Lj7
4684G8rLLmNJ2rj5j1pkMJ1Qrj2pjmKJ7J6Qj%j0k8j6Mqj0qq%rj0QJ1NJ2J2rj7JPJ0NOQrmQJ7
4737D4J6J0J5Kj1j8k7j5j1qJL2M9J3k1j1nj2j6j5%NNOKj3qNLj9qK0K6K3J6nj6j1MJ9J1qj5
4780E4mkmjj1j8j1j0lJQJOJ3QMJKKqnlon%OLJ1PLKJ8J3kj4j6kmmj0nJKLqkmpqkJJ0J2%OK0
4836C9K6J7Mknj6q%lrj5qmJJ2K5J8%j2k1k1jJ7J8J9Pjqk4k3qKjj0j2l%J1J2J%N%Ljj7jK0J
4885B4qNJ5J0kj1poj0ONj2oJ6Qj3j6pLJNK5K9J5Mj4j4lPJ2KkQJ6Qj6l1j3NNNNlk0j1MLjJ0
4934C5K1J4j0j4pjNPRLoqQJ5NmkOJOQJ8ll0l3j3mkjj0j2rjP%pJ1J6NMnj2oJ1K2Rlnrj2j5k
4986@KjJ7J9QJ1J3JlLRkpJJ0jj4j3mj6j7kkjRMkNJ3Prk4j1OJ0OJ2J2ONj2k4pLLLrlJ0PKOM
5039D3n%kKJ4J6J2%nj0j3j3j1J1J7Jp%kj1nKMPJ7J3%oorkR%j2k2j7JMOQkj4j0lj3k2oRK1R
5089bj2OQOJ2JRJ6J4lk8j9Mj3k5PK2MLRKlNJ1LOJ7Mnomj0j3j1qjRJ7J2kj4j3JJpJ0L1K2lr
5139F1%J0KJokqj9j1kOJ0MkJ1Jj9j6oKLmrj7qJ4K3J7KmKmok%Koj7JK0Rj0j0mnJ7K1Rj7k0q
5190FNJ1oj4kLloJ0K4Qlj2PPj1lOPJ1krkRJ4Pkj2j2qnNQJoj3nJ2OJ0J6mj3k2oJ0J1PRjj4j1
5242B3j1j2kRJ0J0J0MpoJJ3Kpj2pJ6J2j1j8pOK8J9Mk%Klooj0j2j2MJ6QLknpKNKJ3J2MKj3j2
5292E0rqj2j8j2j4kjJ2L0J4j0j9j7j2PK0K3J1J3J8Orj5j2pj1j4mmkJ1J2lj0MK6K7J8Nj1j8
5334E3j7j2j1rj2MOpnJ0P%%KJQJ7J2PMQNMkjJ6J2j9l1oJ6K7Rmjj1rj2j9j3J1J9mk3j6qnln
5383gjj5oJ0POOPJjPJ1J3Lj3j0J0Mj1oMJ2J8J0k2l2jJ2RJj3lj0j5lNlKJ3RLJ5J8%j6j8JJ5
5431B6MJ3RnlmjJ0LnKKpnj1k2pKNQJ2J1RLmprnJ0J6Mrrj6j0J2RomLJ6J3LKnqj5jOkKJ2%j6
5485C1j4J5L4J5qj1j1j5k4j4prLK1Pj8j0RQOqlJ5J1jj4k3oJ7J5J2J6J9JlLMpk6k7j3NJ0%J
5530FOPLqmJ3J0Lj2j5j1MONMK0J3j1j2nk2k2j1QJ9J2RJ1%oqLJ4K4RJOjonlLLlj0j1j3j8lM
5580FQORLKJ1OmNM%oj3mpoj1j0J5K2J6J6Kj3j9j0MjkloJqrLjJQK4J8mk1j5KJ0J0MMOjj1oj1
5633B4j5kJ0K0J0pk1j1QJnJ0J4Nj1oNLOMnpnprRJ6pj9rqj2%J6J8J8J3JjJpnOkj0MRLmlj2j7
5685Gk3j1OJ3J5J0J2J6K7K6j1k8j1OJ5Nj0j6qN%qj0kKKmj9j3pmlMK0J5JqmJ0PNJ3J2mj4k6
5731A0k0%J9K6K7J1j9l5k6PQkPNmLJ1LpLPJ5J5QLnj6plj1rmJoj7qmqnJ4K2J4RRnj5KOJ0kn
5782C2kRMppmrkj2pNPJ4J1Jnj5k0pJ1J0Rkj4nJ2J2RJ2Lrn%lqlqQJ9J7POQkmlk1j5lqj3pj3
5835a7%J7J4Moj2kQQJ3K0K0J5KJ1K7Rj9k8j5nlnlqoORLj1j1LPNPPJ1Pj2k1j0LprmqlJ0K0P
5885D8j4j2J1J1%LppooNOpj7j0OmOK0K3J6j5k8ML0RqMJ0Nrk3j9nNKKM%QMol%mJ%j9k5oPK1
5937A1L6K3N%MLn%nj4j3j1pj2kJ0%mnJJ8J4J5J6Jj2j6k1k0RJ6Jqqj1rjlJ3K3J6PJoOrl1j1
5985EJ6NqKMlnOQlj4j2Jnj0OJpMJ1klLM%%lomRJ1KPJ2rl4j4K1J3QK6L1Rj3j4j6qPMj5j6%J6
6038B8Oj3%J1J3jj3oMQOjqj2j0orJJ6L3K0QJ3J6J2ojj4k7k5j2pj9njmJOJ7J7NmMQJ1Mj2lJ
6087E0RJ2PljLrk1k%j8j1OJ3LlollqLRJJnj1oQK3J8Rmk5j8rkNKJPJ6J1rk0mOmj4j1J1J2OJ3
6140C5J4J7Kj4nMPJ0jj1Njj4rJ5K4%j1j7j1%Qkp%%JolLk%lj8k2lK0J2OK0J3JkLjmKpj6j1k
6191A9qj0mpLOKjLRomjqlJ1K3J3MKj2k0j6j0jOOjNPPK0J7pj2J2L1Pj4OJ3pk2k2j7ljPJ0O%
6242C8lqj4mlj2j0PJ4QJ0K1J5kj2r%RK3J0rnLOKpj1k6k4j1j%J0J8J1%rlljjOJ0j3j9lJLNR
6292A6J7J7J1QJ2QPj5k5%J0j4k4j3KJ4J5JorklMJ7K0J2lj7k5j7JJ2RNJqj1qjj2j0KJ0QMoj4
6339@j2mQMQKoMJ5K6K3J0mn%O%j7j0Noj6lJ5K5J4qk4k7j6m%J0J0J2J0J7J0LQJ0KJnj1j8j1
6386E1KRQj4j2PMLJ1Rllpmok1rNJJ2Jj4j8j5j2PJ3J1J0J2J1Pjqj1j1kK2J8RJlQJ3kj2j1k2
6434D4j9j0j0j0jj0j4JJ1J2P%kJ1J4lmJj2NJ7J2K1K2J0nj0rj9k0mJ1J8Kj0kLONJ5J3QlOJj5
6480H4j6j5k4k1njJJ3J5J1J2jmLlj6MJ6J7K7K0j0j7qqj5j7mkqkRNqj4j1nJOQJ0RJMJ2j3j7
6527B3p%J7K3J3Kjmj5l3j3J9J0NLpj2j3j2j0qJ2J8O%jOJ8OnJ3Qj7k0rnn%Jj7k3mQQJ0J9J2
6574A9krk0k1NJ9kj1j5OK0J2J2QQMlqKJ5lj4kQOPRkjkj1k1k1KJ8J3J5J0mj4j3MNlPJ1RNnj6
6624C6j5qrlPMNJ2%pplJ0KKj3k5j5j1KJ5K1J7MOJ8J3Poj3JJ9kj8j1MRlmorplMQQ%rqnlQJ5
6677C4J6POJ6%j5j2rmpj4j6j4%MjRJ7jnRJ2%j1rj1k0qK0L3K0mj8j8k3j2QJ6J6J0J8NrnrjP
6724B7K0L2J6j5l0k7j3J0J2J1KjmjKK%JjqNJ5J3jj4rpqmLprjj1nJOMOJ0j1k0KJ8J6LLNMML
6775D9Mmj6j4%qj3j4mopJ6K7J1jkoJ0J2%mJ6K0mk1j1rpKJj9l2LJ3mKK0K9J4mLJ2PK%RMnj4
6824E7k1j5j2jPolJNJ5J8J0Lj3k1qrj4JMj%mmJ4K3J8Rk3k7pJNMkqRJ4oj2j2j2nOK2L1J9j2
6872C8j6NJ9J5J4J8Jj1pmknj1j2pPNoljQKj4j0nLQNNlJ0R%OQkj2rkQQlQK5Nj7k0mJ6J0pk5
6924D8j7j2j7nMJ2J4PJqjqj2J4J3nKJ0JNJ3J0kP%j8k5j7NJ3lrrj8nJ8PmrKOQJ3RnmQpj3PJ1
6975C5j2j8rnMK1K2J0onrl%%ok%%nj3KMj1j9NJ1%rkJ6K2J3N%njlonJ2J5nk0j4kJNJ0KqkKj
7028A1mpj0J1J9J4J3J0kj1j3LJ4J2KpJ6J1k0l3j5LLMQj4j8kMRRKMQkkJ2J7Olj8j2qj1nlNM
7076A4LNQJ0jJJjNJ6J0%jO%j9j9m%mj3nok2k7j0J1K6J4Kl%LLRJ7J6%%j0j1mrnJ4K7RkKlk1
7127C2k5j6jJ6K0M%mjOMLKrj2K%j3oJqj1RL7L1lk2j5%KoLNJNPmqjKkMLoNNl%Mmj1KOj1JJ8
7183C8jj2jqj2pokPJ5J3NMlj3j4nLNJ5K1K2J8Olj3j6mj1k1j8j4J1K3PJpnQNMOoj4lNjj0nj6
7233ik0OJ2J1J7J4J4J4PN%rj4j4pJnj4nMJ4Koj4nPQRQPJ0Qj0j6qomopPJ8N%OkkmqJ3K7K2O
7285H7l0k9rQJ4qj7OK6J9jrj2jrj0J9K3Nrq%PJ6Jk2k8j9j3JJ4%j0j0qLKnML%LJ5K1K1J6kj7
7333D8j8kkrj2j0qRK2J0lmlrqPQLMQJ5J2%rnlj6j9qk0l5j2J5K7K9J7Ooj0pJ2K1RONLqj0lj1
7383B6olj6rOJ1J2jk0k2j3PJ0OJ2K6Nj4j2%lqMNJ0OrrkqoJJ4NK%JJ4J2JjPLJNJj1j2lK1K2
7434F8LKNj0rj1j5mJ4K0Pj6k4npoJ0%pkk%nj2pJ3J3nqJ1K1J4J8%k8l6j2J7K1J8Nk3rPjj1p
7481EnrlPJ6K2Rj2j6j7j6pLMllMJ6J1mLJ8K0LLj0j5jkkjOKPKj0%J3Jj0j4j3kJ0J4MJ1K7J4
7530H0%ljj4k1j5rQJ0j3j9k1mK2J8KKJ9J3jlMNrj1J1J5%npj5j5JJ8J3OKoj4qmlnj8j6%%JN
7579eJ1J6J5J4L%OJ3j4m5j9J0J3Rkj2KJ0J0J6mrJkmj0j3j6LJ4L%j2oJ2J7J0OJ6J1j1rK%rj2
7625B9pj1lJ2J1j1j2MJ2loJ2K9J0k8l9j9OKonJKmn%K4M0J7j1k1k5k1qqJ2L2L4J6Oorkj4mQ
7671C1OQJ1OkLloRJ0rpjj1o%jK%ppnpJqk0mPRJj4j1JJJ9K4RJ%rj9j3kJok2jJ9RJ1K4K3J5Q
7725F8j8j9plj1j4mj1NK3J6J0lpLRJ6K0RKj7k2j0j0j1molJ0NQJ8j0k1j1JRNK7K6nk5k4j5j5
7770a6j4JK0K2J7J8K6J4rj6j7%K%mOJ9J1j5l7k4JMqnM%lRK3RqpPojJ8RQQlj2j6JPKJ9J5mj9
7820E6k0NNqj0okqNK8L2K2Npj3KPLk1l8l1mJ2J7K0J4qk1j9j8k7j9LOJ1K3J9J4Mj6j4JKJkM
7866ILMJ3OKMJkj1j7okj3j7oQK0J7Q%rj3j2oJ4K0Nj9oJ9K0%j2k9j4J8Rj4j8m%QJ4nlJ4J1N
7914A4qrkQlj2MOjmKrj8j4j2lQJ3Rjj1KL3K6J2Lko%J3K1J7Npj4j3kMOJ0K0Oj8j5j4j1pj2j5
7963aj3PJ7MLMj0rOJ9K0PoOKj4oLmnPjOK4J5jj6oL%Nj4k3KLpjJ6L1J6%j5qrj6KPrLJ5%qp%
8017D4pj0M%j2lJ2nKL0K4J3Rrj3j4j9pO%rokjjlLJ2Jj0j0oj6l5j9MJ5QprJ1K7QMK0J8Nrj9
8066A9o%LJ2J3jlJ1Qjrqj9j6QK7J6jrprj9qRJ4J5J6Nqj4k3k7nJ7J4PmKNmqj0J7K0%j2lJ1J0
8115D5pj6porlmj5oJ4QjmmKJ5J9J0MprRK1PKJj%kMNlj3j7j4mJ5J9RJ7J1oqpj3JJ4Rj0k2lj
8167C9j1j5j4qrJ2K5J1Klqj6mlpJQJ2J9J4lj5j6j0kQK0K0J3J4Npj1j0%QJ9OpLJj4k2%RJ3%
8214F7k1j8kJ1nj3JOOOQlj7LJ7pj6nqj4jK1J4pmKk%J0L%jj0k1j5j0nJ2Qrj5jKPOj0kJ5RrO
8265a1K0J4Kj5j6pJJ2J2PRLQJ3J6Kk0j9rok%M%lmJRNknj5qKKOK3K9Nj8rMLno%JKKLKNKkkk2
8321B3k5qRO%jPJ9Pj2pNJLJ2Omopmj1orj2JJoRJ0OOMPNLNLj7k5qjjKMJ4J8J5QKLOkj7j5%o
8377B0pJKj1j9kK1J4%lMlnKOLkj3j4j4mK3L0K2J1krmoj1pj2MRMJ0J3J3J5RkooLMnj4oJ2kk2
8428D4r%j6j4PJ7J7mj0pj8j4kmnljkorpmJ7J8Jj6mK1K7J3nmLJ3J4J1PJmJ2RlnJOmj0rk1k1
8478A8mKkjokJ1J0kj5j1JK6K2%%QlOJ4Kqqlmj1j2j0qoj3j2J0K0J5PJ2J6PKk1k0j3j2NJ0OJ1
8526C4J6J1j0k3pllKkJR%r%KJ3K2J6Qqj4kjr%OpqJJ0K0ROkj8j4jMRjj8k3j7%%OJ2Qjj3klj6
8579a0%R%pPJ5P%jJ4J2mk6k6JJ8JMQjJPNj4k3oJ1j0j1OPmLJ9J1jJ5K2Pk%nqPJ4J3jj1j2j5
8629D6j6j5nkmj0nJ0PJ0J9Rj5k0j3j0oMJ7Qqj0nnQK6K2JpMnj9pJ0PprkPJ2J9J0lJl%K%krj0
8680B7j8j1qKMLNJ4J6Jpj6j1RJ4OJ1J9J5Lj6k1j4PJ3NJ1RLj0qjnnkk4l2pK9K6J1J7J8Jj4j9
8726E0j4j9j4jJ0J4J3Qqoj1j6mMJJqrPRNm%lmlkLJ4MJPJ2J9J1nj6mPJ2Oqj2k2j6NJ3J4J6J2
8776F9Onj8j0Klnjkj6pJ7J2oqKj1j0jkJ%Nko%mKRPNpmJ0J6J5QMNj1ppj1PJ4Qrj6jMj6k0J2
8829A4J7lQJ1n%ROKOnj2j1ojJLJmmk0k0JOjLQJ0Jjj1LPPmj1J5J2ok1%J6J1lpKR%lJ1K4J3j8
8882F0l2j0LJOnpMorJ0J6nrkKQRmoj1k0j0J1J0MkJ2J6JMMO%j7nJ%LprJ3K2NkO%lJR%j7k5k0
8936Dj4mKQPJnnOJ1MPKJ0kj7j0lOONJKpKJ0RJ8Oj3j2NKomMmkJ2PjMjonj1nMPJjJ2J8jlnj4
8993D2mJ0Lj6j5jMQQJ0nnORpjJ0K0Pj1JoqrkLlkj0j0qj5kN%ppQJ5J5Jk3j8LJ4J2oolMO%jJ3
9047B6J8Krrj0KJ2J1Kj4oOLmj3rjJ1J4J8QlJJqJnj2nj0JQJ1J7lj5j8oQOJmmj2oJ6L1L6J1j4
9097H2k7k0j1rj0NJ1OPjrj5pQNKMnkMJ2J3J6Jk0j1m%J5J2qj4OJ1J4J9lk1k8j9J6K3mj8j3r
9143DKqj1J4L2J3pk1j4MPnrPJ4Q%JQKk2j9lLMJ5J4PJ9Pj5k2k4j6kJ3J1PKQJ6J3kkOQJ0L%p
9193G3j9j7j3kLlnlomj7k0rQK5J5K0J4nllolmk%l%lj6j3MJ6J6M%Jj2n%nOK5J5Lmj3j1LLJ7
9244D2J2j5j3j6j4j4jJ7J2j2j4kPJKNNOQJ6mk1j5omkJ1J9Lq%KPQjmj5qOlrlRJ2PjKOmLK3J8
9296F0oj5PJ3%j%rk0j0PJ8K6J3j3j7lj0j0Krj4lkojmj3rnKJ2J8RJ1J0J1KlKPRJj3j5lkj7%
9345G%pmJmpjnlJJ5J4P%mjNnj5oJ6K0J3J1j2j0jpOJ1rj2%jj3j0ormJ3J5Mj1LK1J0%qLPLmP
9398C4Jj1nQLooj8j8J1K7K6J9J0Oqk2j1j0jJ3J7J2jp%K0K3Nj3k2j3jrk5l2j6QJ1NJ0K0Kk4
9442A2k0JK0K5MpOK4K5kk2k4j9KLKMLrlqplJJNrj0Nnj6lJ1J8J2%qrnj3nmLR%j0lJ1QK1K1N
9494C8lj4k0pLlJOJkOL0L6J8kprqLK1K1J2j0k1j5nnqj2rKoqNK3K1J0lj9k4j7j7j5kPnPK3J6
9543C4QpKJ4Pj5%Pj2j0jJ9J1j9l0j5J1K5Pokoj7j7nJ1MoRJ4J1mkJ5J3QJj5k4k0pJ0J0%OKj5
9590Dm%nqj4mKnJ6L0K0Jpj0lRJ1J4JnqjJ2POJ0J3lk7k4k6k5lK3K2Mk2l0lJ7K2L0K1Pj2j7j6
9637B0rrmJ0J5lpqj6JJ8J5mqJ4J6ml1j9QRJKJ1J8Pj0oJ2J4j8qJLO%j3j0jj2j3KNRRkpojQJ1
9688A6Jj7k2pJ1J5QLn%jlkPJ9J4J1J8K0Nj1j2j6j0j1k0JJ5K1Rj4j9j3jPlmLPLj5j1KNRJ2J5
9735D0J4Qoj2k3j5OkkQJ4K6K4Jolj6rklopj1qKJJ6K2mk7j2J1J5J2Lpj2pJJ0QJ4J1nNJ2j5k4
9783D0j1Lkqj6j0jNK1K4J2MkKlqj0k3j7mLKj2j1J2J5J4J9J4RNmj6k4j8lRPK1K2mk3k8j7KJ7
9829GPJJ0J3PNnkJ4Lrj9k5k0qQMnkOJ8K4J4pj6lKkKoj1jnj4pMLnqNOLJ0J3%j1J0J8rj6QJ9
9881B8J0pqj%kPQJ5MKJ8jj4kNjk6j5MJ1J8Lj8j2mJ0J4J0%p%Lj3rK3J6kmnj4j4JJ1J1ROJKn
9931F6j4pNMPJ2pj4j1rj4j7pPJ4J8J9mj3kj2k1j1OJ3J5Nnj1JK3K5Lj7j2RJ2Kpj7j1joj9lJ7
9977A1J6J8J6kqkJ1K2J3j2k4j3prkmj1%kj1j9%J4J0J5PlLrojOJ0rj2QK5J4RK0J0j1l1m1j9
10022a0NJ6K0kj3j2mjlOK2J7nj5j0PQj0OK0O%kJ0Nk0j7kJ3J7LonrkJMJjJ3Kj3mJJqj5qMR%
10073B0%KKJrj0ploJJj7k2pjK0L0J7J0Lj7j5j0k5j2K7M2J4j5j8j5j4j2%J1%pjKJ0P%J4K0L
10118A4j7JJ9Pj1j3okPJ1J5J3Ljj1rLK1J1kj3k0pOJ6J9Nnj3k1j5LJ1QOnMJ1J0Ln%J1J8kk5
10164E3k2j6j2lPRKomJKKkj7rJ8J5J7K5Pk1k5j7p%LRRlLNmkPj1j5mMNnj1%pKKKlkJ1J1Q%L
10217A4J0J6J2lj0rj2ojJ0PmoKMJ0Oj2j1pj1j8qJ0%j1j3j6%J7RKOJ1K1K8J0j0j5PQpkJ5J9
10262F2Kpj5j8pJQJ4npNPj5l0l3k6rPJ1J4J4OQJ1KNNlj5mJ7J8J4pk4mJ1Jj4j2LPOOMrlJ2N
10311A9oKJ2oqjQRO%j5j1J1L1K2qj8j7k0qklOJ2noJ8J8MJlork2k5j3nQK2LmKnj6j8MJ9K9K3
10360B9Opj8j4lJ0J3j2k8j4PJ3QJMPJ1NMKkMRQJqonpRJ7Lrrj1j3KQ%MOKj0j0KJ2Lj9j2QQr
10412@kJ0J2Mjjj1lK0K6Ok4k5OJ7J2jj2oJ2J8oj0RMj0Joj1oQK5K5PjKqj2rj0j6j4j2LNmpr
10460ej0mPLj2LK7J8LNLj5j2NJ2QKrj9j5j4OK1Oj1j5qmlJ4J3kKJ7RNQJ6J5mj6j2%LJj0jRj0
10509C0j5J5J4oj7k0qLJ1J1Pnj0j5oqjMOmk2pJ0J5J8QMMJ4J5J3nj8j4jLJ0Noj4J5K0NkJJ1
10555F8J7J8pk4j9j5rmj0j9j3OK7J0roMJ2Opj3nRK7J7Nmork0j5jQKLnpJ2J8Oj6j5p%RPnpm
10604A0jrj1o%J1LrQK1K1Ppj1mOMnj2j2MKj5j3JPQoj8j5MJ4Qpj4%J8K0Oqj0J0K5Nk2j5NJ3
10652A1Nj5j0kqLK3K3J3JL%LJ0J5J2J4Lj8j3j0k2j8QJ2J0RmqjpnLJ0J3kj0j0qj7j6KRllPQ
10699B0Pmj5rkkjj1j3LJ8J8J4RMqk0l4j4J1J3KmJ4J8KkPQOmr%lrkJMJkrj0J1K5RMoj6j1jO
10750A4QMmMj0j3J1Jj9j0%oJJ2Lr%lqOK3K4PjoNJ1J7K2Oj2j1rnJpj7j0mj9k4kJ0RPjJRJ2R
10800B7J1RLrOK4jj3J0J2LKPj2l0j6k5k8nJ9PNJ5J3K2J6mqmmj2j1RJ8Roj0opj3j1j6lJ7K1
10845C1PPL0K4J0%j1j0M%k2l4k1okrRK4QmMQkrjpk0pLmkOJ4J6J8koLqk6k2KJ2kKJ5PJ1J2J2
10895F2J1lrPLj0jJ3J5QMppk0k6nMQj7l4nJ3MqrOLKLKNnJRqmQoj2qNJ3J8%rnMJ7J4Kjj1j1
10948B3KJOKj5r%nkNJ5Jk4j8jJ5J0MJ0KPQj2k3j9j0MKLJ8J5J1POOlonnj8j8kJ2J4LlkMJ3L
10998C2%J4Mj8oj1j4JMmp%J4J9PMNj3k6l2j0J7K5K0jkrnN%oLJ2JmjRK3J4PJ2PJk0k6mJ1jk4
11047B7k1QK6J6Jprk0rJ8J2lj4j0RRjj4mQJ5Mj6j2lm%J0Rnj3rM%NK1J0MJ0Kj5j8JO%pj8j5
11095a2PJ3K0Ok3k0lMJ2J3LlOJ4J8Mmj5j7kjj8k1pJ5K3J5lrJJ4J1J3RpJmpqj2qj3rMJ6J0L
11142B9MNqp%LKj4j0kJLRKJ4K5kk9j8OJ8J2Rpj6lJ9QJLrrj5k5j4J2K3Pj1KJ1MMKqj6pJ3J6
11191C7J1Mkkrk4j8qj5kK4K7K3J1jj%poQJ1j2m3l0mkj0lQRJ5PlPJ2J6Mj0j4j4NPJ2PLlmJ3
11239C4K1Rrponj1rkJjkJJ3Oj1mQQJ3j0k9j6%J1J6lqjnj3j1PJ5loQPMQJ3Nj1mj2pJ3J3%mL
11290B7QKj3jJ8LpjKLo%lkrj0KQLmn%JlJ0J9K4J4KmLRpk7j5KON%kqqLN%j0j4lN%oMRqk1j4
11346a4mJPpKJ8J1%NJ2KjNkoolN%lLNKqk1k4PK0K4J1J2J0ooj0j5lMRprNMMkJJkmjprjjLNJ1
11403B7QnJ2J7oj7j3%Mj1qOJ2J9J8j1k1j3j0lOjlJ2K7%j2j2KJ1J1ROJ1Pqp%pk2k0j5j7pKN
11449a7J1J6Qoj5k0KJ1Jrk2oQLJ6J5RRNjjqPJ0lnoroPJ0QJmJJPPLJ1nl1l0k4nJ8J5knKJ9K4
11501B5L1Oj6j2KPj9k7pJ3KqJJ5lqKj%oLK3J7kj0j3PLKMKJm%J0Nj4j2klQL3K9Jj3j2MRmkK
11552F9LJrqpj0j8k3KJ3Jj1j0lKLQK2J4mmj3pPmJOkm%LMJ2Jj3qQK1J2MmoLo%J2Kj6j3nOJ5
11604D7QjkqoNJj0nnp%j1j3oPK5K3O%Lkj4rOKpk0j6mJlKJ6K0J0Jrj4j5jK1K0lj5jJ4Mkjko
11656B4j0N%j1JMJ2J7J0jj6k1j8j2J4K7Rj4j3pNJ6lonj7k7k5jJ0RK0K0QJ4K1J7JnpompkMO
11702C6jqlPJklRKj4lO%lroJ0J5K0Pj9k5j1kjplJ5J4J1RKONJnj0lRKkkj1j1JKplNJ2J4Klj7
11756B9k5kK0K7J5MPJ1pl0k2pokJ1Klj2pKKkojJ1jqJQJ1J2J4J8Pj1j6rojJ3kj3j5j9j1MJ1
11803dJ7Qnj5k5j6NJ7J5QKj1j1KJ0Qmjlj3j0pkJ5K6K1NqqjpLK3K1Jj3j0MJ3Kj8j8KNkmnjk
11852IrnQ%qqj0PJ3PkkN%nNOPJ8J9oj2R%pllompj3j7j2mO%NJ4J0OQOpqj5j5pj0q%J0K5J4M
11906HJ1pj7j2oLJ3J4OKRMonj2qLMJ3J4mn%noJ0POOnj3pmKLOkoj0oKJ2J7%kN%lj1j2oj0JK3
11960A4J1Pjj1Njj3lNJ0J6Jj2kKKNj3qpnj1pNJ1K1K1J7J3Kj7k2k0pJ0Lj2JJ3NnkJ2J4L%oJ
12008D5J4Moj2j4lj1j1oj2nJ1J5J1j0k0lJ0nj5oJ3J3Kj1k5pRJMPJ5J4J0kj0KOJ4J6jmkqn%
12054B2mj1m%MOOJ6K2J1j1j0jKNPJ2J3mk5j9j1j1polok1j3J6J7J0QNQMj1l0k1lPJ1K5J7qj6
12100bj4pJJ5K0J8Kj4j1rqj0mJ0RRJ3LJLKnrJJ2J8ql3j8j2j0J6K1jj7KK1RnpkOJj0j3qJ0J3
12148aJj%J%%RQomJ0jkJ9J2rjR%rj6qOJ2RJ3mj5nJknj8nJ5J7J3Lj6j1J4J5Mloj3k1j5ooNN
12200hRK1mj0lMJoJ0K1Rj8j0%LPJ1ROoj9oRPRJj7j1pj9oK0PMJ1J4N%lPJj6j6ok2k2rKJ6J7
12250cKmkJJ1jj7rJ8J9Kj3j0MmojrlQkJ4K3NokjK%mLmoOPnj1pmkNMj1j7k3lJ2J0K4J7Jj7j8
12303b7%J5%j7j7rKKjJ5K4Mk2k5OJ2mPJ5J2Jpj6j8LJ0OKlj4qJJLJ3J9J0kMOnj2rnmrj7j5J
12352g2K0J5n%J4J6OJMOQnj1j5j0J0QOKNjoj3rMLOjP%orl2j9LJ3RJ5Kqp%JmjO%PJ8J0RJ8J0
12405B8j4k4mJ2RMj0kJ9K0Rj2k7oJ5Mj1j2j3PJ0morj7j3mjKJ6L1J7pj2j1PJ1Onj3j9rkK%O
12451c2NOj0j1MPPjQJ0pjJ4J9J2jkjmj2qJ1J3Nprj7l5k3LK4K5J5OpqnkQJj5j3j0pNN%NJ3J6
12501aJj1okpKNOjqNJ6LlJPJ9J6mj2j1mmqllj1j1JPkj1%krLJ8J3kj3j5j0lPJ4LjllJKJj1l
12555d7J0QMkkmnkn%PPnj0LJ1J1OlpqnqL%JLPP%NPmrjOOrj4j4pmRQQJ3J6LnroJMLJ2J4J0%
12613A8j3j5nkqnJmKJ4J3Qjmqkm%ok2qOJ3Qj6mJ0Omok%romJmqmMQMMPrj2pKJ3J3R%or%J1O
12670c6kj2nKp%J8J4PRJJjlpnjqlJrj0jJ8J6pk6j3ljJ2K6K3kjNj2j9j4q%Jpj1qj6j7PK9K0
12720f5J2KjLNRPQLj2j8oLJj0pOOPOLOMprnpj0RJ7RMoj6k0j5j4j1ORlj3oMJ2RJ4LLQOJ2J1
12773c4Jpj6pKQJ1pqlkJ1J0rj1j0nJ4J3j1j9j4kOJmMNMnj0mjJ2J6JLKopj1lJ4J4JJoj8j6j
12823a03PlnmNQNJKKrmJ1J1Mroj0j1j0j1KK2J6mj2pLJ1J1pj2KQNJ2J0Qjj1j6j8nOJ3RJ1J4
12871e9QKqllj2j2j%njkORoJ0J1j2j4jQQOMmoLkKRKkoj0nJmJJ3J2LljkkJJoj4k5j4mjLQJ0
12927a09OjlJJ0J0Mrj1rpQJ1PJrKNQpk3j9%J0RMJlojMLm%nmQJ0%oOLkrj1Mlj5j2J1K2J4Oo
12981a06qomj3j9j7mOJ1J3lnKLOJ0OjmNLj3j4PJ3QQKoonj8k0pmnlNRJ3J7J9J5ol0j9JORRr
13032a49j8rQK7L1J8MJj%pj4j2j4rM%j3j2rlmj3rJ0K5K6K0Mj0j7j3jKPRQLmpj0nkKQJ3RQP
13081a11Klj0j7k0j0NK
13089a62
##PAGE=	N=2
##DATATABLE=	(X++(I..I)), XYDATA
-52445h0j7lJ4Rknj0r%OJ1J2mk0k8k0LQJ6K0J0lojNj3j3J0K6K3Nj1qj2MRomqj1nkj9k7j1j
-52399a68LPRNROOJ0P%rj9lJ5QNJ2QNMjlomlj2KJ5Nj4rJj0j4nJ2Oj1j0%loqjJ4Qqpjjj4j5
-52347a83KJ6J4QNLQQjlORkj2nj0j4kOMj3k0kMNJ0QMOOmj4pjjNQMjjpmnjJ1J1rl1l2rkJ7K6
-52294a82K2K1J0j7k1k9j6ojJ8K6J0%lrJ0J8RjpmJ9Ml0l4l7j0L5L8kj6JJ7J3mj3j1OK1Jk0
-52253a74k0rnJ0RRJ5klJj4l0k0okOJ4lJK3K3jk1j4nKQJ6J3%jJk%jrj7k0j5JROJ0oj9J2K7
-52206b03K2J1qj3j7j1mLKJlk0j1QPNJ5J6J4J7NllLpk0j2LjnPP%ok0j8lkjjkQQ%OJ5Mrj2j1
-52156b39nJ5K1Pj3nmj4j3pmpMJ9J3J1J5j2k2jNk%Ljnj1j3j1qNn%jlMP%ookKQJrjPPJ8K9K4
-52105b05Nj5l0k2jJ0jmPJ4RKqj5j3OJ5%jNj5k3j3j6j7QK2K0K2J9Pnk8l3j8KJj2RK1J9J7M
-52062b51j3j2pMJ5J2kOJ9kpnnj3j9mJ0J0LOMpj8j5qqJRNjJ0J6J4J2pj5j5qnk0j7JPOO%lO
-52014c05J0kJJ0J1jk1j2pnPKMRjj4pmk0mJ4J6K1J4kkqpKJ5J5Nk0l3j7J2K6RoJJKkrj8jlL
-51966c21J1J3NLQ%qk3j7rJ0K2Nloj7j4j1J6J9Ojj0KNj3j0J5M3J7qj3j9mlKMk0j7J%RKqqr
-51920c54jJ0J2jj0MQprORJ2K2Jj6oJnQJ9J4Llnj6rqk0j5pj2o%K0K9K4Rj4k0qkoj3j1j0qq
-51873c99qjjOJ9K3Oj2olmnj0jJ5J9jk1j4J6K4Qj1oRnj4no%Rj%J8K9K2jj4k7l6j2K4J3jK5
-51828c40L2ll7k8jJ0%mJ5Oj5j4qj7j5J1K0J9J6J9K3Jj3mqqLJlmrKJ2J5PlQLk1j4Jqj3Jkj9
-51782c86j7k0j2OJ4J6J8K5K5J8Oj2j7k0j8jkj1nmpj7j8J5L1pk1j1j3oRK0PmmloMJ7J6LjM
-51739c89J5J1LJrj2qMKKJ8J8Jj9k2k1l0j8LK5K5J5kj6j6KK9K2j9l4j5jKj0j6l%J1J4Oj0J5
-51697d26M4K4Kkqk0j6j9j1NlJJ8Rrk5k3j2j3j6nPJnRK2K4QJJ8J6kQ%lJk5k7JPqqjjROjNQ
-51648d35OKjJ0Mpj5j3ppoJ5RoKRK1J0oj1OJ0lj5j9pJ0kj1kL%kKK1J6kj0j5j6jJ4OOOoqj6
-51600d61mOj2l2k8kK6K5J3J6K2JjOk1j9QLmOPKJ3K2J2kk6k5kNqMLojoljJ2QjKJ3J2jpNL0
-51552c91K9Mj3k5j8ok2k8j4LK7K9K0J2j0joj1mkj2j3j7k0NK7K2Mj7k0QJ6QJrjJ0J8K7K9K4
-51511c37J9mk8m2k8j5j5nOL0L4J2%Pnl8l6mjLJ4Qnj4rJ1J6J0mj7j3NJ2J6K0Lj5k0l0k0LO
-51469d70J2J2j0oJRjo%K5M0K0KQQj0m0l3okj5lJ2J0nj0KLmOJ7jjJ6Mk2j6ROj1k4qRJ5JoJ9
-51422d44K8j3l7k9nJ9K4K5K6Rpk0j8j3k1nK3J6J3K1Qj2j6j4ojLNj7j2OJ7L2Rj0j6JMk1j8
-51382d66j3qMJ6J8QqKNmj5mJ3rj6j1j9mK4L5K4lqnj8k6KL3L5K0J3rk0PJ4kk6l5k4pJ6J2p
-51339d66QL6K0j2rkmJ3J1%pk5j6J4K2L5K3k8j6MMj0l7j5j5l5k1QL5L1J6J6K4Mj8k1j0LLO
-51299d31KlmJJnlj8k5lNJ6K1%j8rj3j0J5L4K5Rk0k5nmnlKK8L5mk3j5j1k0j4J1K2K4L3Pj0
-51256d10K%jj5qJ7Qj6j4Mj6k0rj6KJ8K0Jk4k5j8K1K2J1J0LJ2J0QNj2j5RJ5Oj7k8kJ1QJ7R
-51214d17qj2j9jRoj4k3j5OL1K2j4l0j9qj2k0k0NK8J8jJ4J3OJPRPK1J2oj3j8nJ0J8Qj5j3r
-51172d73jK4J3j4l0j7jJ1%j1nmOK3J2j1j2NMj1jJ9J6ok1j6mQkpJ0J4J6J3PJkOJ6j0k4j1p
-51129d77j1j5qJ2K4J9Rj2k7JK5lj5pKJ1J4J3RJj4j3j5kOPMpNLpnJ1Mmj0qJ1MoKLj1j3j1r
-51083e10j1PL0L1J6mj4k7j2JJ6J5PKqKN%oMJ1K5K0jj7k5j1PlJJ6J0Joj1j2j2nJPJ5J6J4N
-51039d10kJ4Pj7k0jRPj0j7mPJ1J2J2J2ll7k2jRJ2J8J2J1J2Pjk0l3k8j6j1j5j2KM%PJ6lj1
-50997d93LJj5l3k8mPPJ1J3J2J3NnolklNJ5J3J7Qj5mOMj4k6j6pmOK1K1K7K9J1qj7j1pNJ9Q
-50952d34mLJ2Lqj1lokJ3M1J7k5k5kRkroNj2qOnk4k3J0K9K3Nj7qJ7Jj1pJmLjpoqOJ2KOQJ2
-50903d34Rrj4j8k0Nj0k5j8nOOj2k0J1L2J8KLL%j6j1K1L5J5JnRJ8Olllj3k8MK7Lj5rJ9RJp
-50858d35j4j0MK1J6j9l4j1QJ4RmlRM%k2l8k3KRJ9J9Kj1Lpj0j0lJ0QJ1J0oj2%J1QPoj4NJ7
-50814d66J7PMqk0j9LK0J1KJ1JRK4J0k3m5l6k5j0nok%PPJ7QlKK0J4moNmj2J3R%Nmoj4rKj0
-50767e09j7qJMlPRMRJ3K0K1%k1k7PL5K1rKMrj4oJ0%l3l6k5%J6K3J8J0%k7qQRK0K0kq%oj6
-50721d93k1j8k1pK0K3J2K8L1Rrkj0j2okkLLJ4J0nOJ1Mj3jJ9j7l4k1k9j6J3K6K7Nml%jj8l
-50678e04RJ5L3K1ok9j8J8Oj0kjoqlJ7L2J8qk7j6NJ1J2JJj0rQLNqkOlkJ4K8J8pm2l4nK2L3
-50633d24J9%rl1l6j8kJ2RKnmPQrl6kK7J3KkJOQRJj1j8RK1OKJ3Nj7l9l5LJ7Rj6J6K4OK0Kl0
-50586d67j1J4J1Qrj6k3k1J1L4Rj6j8nJ6K7J1lj9k6j3j1rJ1J8J0j3j8jLJ4J8K1J5N%oJ4J0
-50547d25%J8Pj1j9k2j8j5MP%j8l1k7l1k3J2L3K7K6J2QK3J6j5k4oK0L3J5Olqpj0j7pMPQnj1
-50505d67Ljj5j1kJ5J7K9K3%j5nmj3k2j7j7rj8k4j4nLJ1J5K2J8OQLJ0J9kk5JL2J1rj9j9OK0
-50463d61NJ0J3k3k0oj5j3pqNK1J2J0Lj3j9j3JPJ5J4J7K6L6J8j5m3l3J2K0jj1j1oljQlj5j4
-50422e01kK5J3qKJrjK1K3%j1j7j8kOKoJ1PqJ6Pm%Mjj7l3jM4L8J8ql5l9j4lKJ1J1MOLpJ8L6
-50375d16mk5j3pmJ3K5L0J7Jj6j7mNpk1r%rrJ3J8Nk5l8k6KK8J3jRK3J1jJ4Jj8lJ0Qok2qJ6
-50331d47Oj7nJ3J2ok3pL0K7NKOKj2mrj0J1K0Jj0qpjJnk0j8pm%OJ2J0oj8MK7K2J3Lj0l2k8
-50286d81l2k2j6rJ5K7L0K9jk2klj1OJ4RnnJj7k5j1PRPNlNJ7jj3oJ1J4j1lJ9Jj7k0k2J1K0
-50243e01K0L8K9%j9j1QKoj2jpk7k3j4JK2L1Qj4j6j6kj0jJ8L7J9j4k7k0OJmOP%kMKkj5j7J1
-50199e11Oj1J2%j3%jnj6oPRJ6K0J6J7J2jj5k2rllmmK8K3k3l2nMJ4K8J7Mrj1mMj4k1oj5mK0
-50154e11K8K1LqjMMj%OLjkMnJJ9K0J3Rj1k7j5k0k2j1j1J0J2LNlklJ0OolPJ1J0mk1k4lJ7J2
-50107d77nmKNJ9J8%k6j1KKjQJ2PMk5l5j3NK6J5nk6k1rk4l6j4K5M9K4Pjqmj7kJ4lj8JMJ1K
-50062e23mOJ6RmjmJK9K3KnOLk5j4ORJ3OKKPJorpj4j2QJ8Qmj2j5plqjoj1OJ9K0oj3mPJ1qj5
-50011e03kK5J1k6k5j3k1j6RPj0j9lMoloj3JJ9L0L3L6Rj7j0%J3Lj0j2rj0KLK0N0L1mj1nj4
-49969d62j9j4j5lJ3Mj3j1k2pMMLJQNLJ0J9jpLJ1lOOk3k7MJ7Llj0qjOJ1J1LkkPJ0Kqj3MJ8
-49921d78J8J5lj1pj5j1mqj4oJ3J0jJJ0K1J4j3njLOJ7K0kj1nj0j6j0%LqoK0L5J1k8pJ2j8q
-49878d77NJ7Jk4j6jOj8k9j6k0MM8N1J9qj5jJ0NOK1K1J2mj8k6j9KN%QJ0j8k9j5OL5K4Rrj8
-49836d56OJ7lj4j5OJk2k6j5j1OK2K2J2NJ3Lj0j4%lk3oJ9J2mqj2k0Lqj1QKoj8QL0J1m%%KM
-49791d97MJ3K1K1Rlj3ppj1k2l7k4%M%J0K3NkOPn%jK0L4Rnj4j8lJ6jj9j2%J6J4QJJpj6kOM
-49744d74mj0jjLJmk2k4oJ9L1J5R%j2kL0J8j5j7Ljqj0j6j9qK%Lj%J8K6K3MlK1L6Mj6j8j2o
-49699d44%pk6k9qJ2J6Nj4j2J3K7J5Joj2rok2j0J0J3kLJ0J8L5K8J2kj8l4k4k0k3j2j4QJ1Q
-49659e09J6Mj9j1j1qJ1K6Jl6k7r%J5J2J0K5J0njOMPlkRj0k6j8j2J1J9KNJ9RJ0J5J6jj2j6
-49617d74rJJ0N%MlnPJ3J0J9J4nk5k5loj0NrqokJ1j4l6k2J4Pk3mK7K3j4rJ0mJ2K1K1J7Mro
-49572d76qqqnLLjJ3K5J4NNlrNK4K8Lj8l1l1j2l%MJ8Nj8j1PPrlK6L2j0k9j2j2k6k1PJ8MlK
-49526e09NnrKLJ5J9J8K1K4Ok1k6j3qmknpRJ1KJpj9j6lPJ8J7kQK1J2Lj1k2j0QK6J2j6j2rj5
-49481d83k5k7KJ9KlJ0MmjKl%Jkql1j5jJ7K5K4J7kj0j3j8kJ6K9K8J4Pj9k2j3k4l2k1KK4J7
-49439e19j1j4QL5L9J2j6j4j0rJJ1j0k2j4mrlQK3K9J9J2j5k8PK2J3ml6l1J1Rj7qJ4J1j0k1
-49400e41j1JK1M5M2lj2J7J9oj4j4kJ0ok0JJpk0j1NrrRJ3J4K0Jl0m0k7mK5K6J3l%J4J1Lj4
-49358d92k0pnj5j7mlKPQqj0J2J1KPJ2L0J4olj7l0j8j2PL0K3qj3QK6K0J0kNJ6%k5k6qLJ1J0
-49314d75jpmk1l8qJ0P%%MJ0K8L2J8j1qNj6k9KJ3kl1k5nJ5J2j1qJ0J9J9K0Nj0mKj5j8j3j8
-49272e47kK1J2plRJ0J0mk5k4%L0L9J7pjooJ0Kj0j0jkRK8K8K3J1NRkk3j2qpjjrj6mqj6lmJ3
-49225d83L3Qk1k0j7KOjpj6mjj4j1J5K4nk0KJ7KJ0K5Kojk5j7RJ5J9J1kNK2lm2l6j3QJ5MJ9
-49182d92K8J4Kk%j5j1Loj9lMk3k5LJ5K0J1j8k7jJ6lJK8J5jj4j4J1K6J7NJ6J0rj6j5onjj1
-49140d92k0oOJ8K4J3RjpppqkNLKjKJ3J1Q%k2%OkLnj7k4j7J4Prk4l3mK8K5J7PJJk3k2J5K6
-49093d89J1qj6lOQ%pKJ0J3qj3Kk%PJ2MKJ3J3kKLj5j4PnklrRJ4Onj5k4JKj1j2j0kRJ1J2NN
-49044d86K1RKKQj4l1pJ0jJQJ2J7K2J3Lk0j6%mJ4J9Jj8mROMl5n2k3%J0MKJ0RQJqkrj3qpj1
-48997e44roj3kK6K8J3%mkJpkJ1J0qj9j1qoJ5K5K0qL%k9k2J8J6oPK8Rj5oJ1J5MpqrKNKrj8
-48950e09j6j9j2NJ5J5K4J2j3qJ3K9J0j8lKj6j3pj1oPJ1MplK3K2J3Jj7k4mJ1J2J4j3jLp%K
-48908d79k2k0j0mK1K3K0J7J7Jj3k4k0j1j3PJ3qpRQr%RPmlqK1J7MOlj1j4popj2j3oRJ8J3m
-48863d98m%op%j6mL7K5J1J7J1OKj1qj3j1L%oQK0J3Mj3l4k0OJ8J0j6k9j3QpkJ8J8J6j0k5l3
-48820e35rJ3J9J1J1Joj1qKmNP%J1K0jl1k2pj3kJ2J7%k7j1QK3K5J6J2Lmnj4RK8J1JJ2J1Kk
-48776d22j2j1mor%qrLK6K2j9j8oJK6K0OKj0j7k5l1j1orJ0M5M1om5l3jjj6qJ8L3L2Kk2j1%
-48733d89PL0J4k0k6j8pJ8L4J0j5rLRNj2LJ4j4rOnoj6j0K4M2K2j5k5k0JJ2J5Kj8k0n%qpMj3
-48690e12k6jJ5J9K6J6KMJ1J2J6J5j4k9k7k1jJ7RKoppj1lPnk8k4J7K3RL0K2pj6j0RLjJ6lk5
-48647d84rLJ3K0J5pk2MK0NJ1K5K2qk0j1k1k0j2j4j6k0oLOojllJ7J2pQK3%j6mkJ2J4j2jPm
-48603d89kK2K5nj0j0k1%jk2l2j8QLK1L8K7J8K0J2rl4m8m3l7k1J2L8L8J9J6Oj5KK2Oqj9j1
-48564e02J2Pj5j9J4K1Lrk4k3j1JJ6J2J3J0J2J6%l5l8j3POPLNJj3qRJ9L%J3J4J0QOnq%PLj4
-48519d79l1j8J8J4J1J8J4Pj8l9j9LQJ3K4Pk6m1k1J4K4K3Lj8oJ1J0J7K3J9J0jk1k1jJj1nJ
-48480d83nlNJ3J0lJQJKJ1rl0j8qnJ5J4J1J1oj4mroKMj4j3KK1J2mk0j4J3K%mlkk7l2j0%JK5
-48433e62L8L0Lk4k4kJ1LMMQQJ0%K%pnnrRJ7J6Rj1j5lLKK1J3lj4l2k5ojlj0kK4K5jj4JNLQ
-48385e01KRqj5njP%mRJ0j7j2QRKj6oQk0k6kMLK6L0jl0k5lRjoJ2J4j4MK2Rmj4j7j3rPL2L2
-48338e02K7K5K1Nj6k8k3j9k4nj0j6jJ0J1J3%%JpMJ6J6Pj6QK8LqjjlMJ7QokLj0k3j2jj2LJ7
-48293d99J2j3l0l2j1K7M2L0QoMQQJ7j0l6k0j0norRPJ3J2rj4nRLnlMJ6J3jj0orjNJj3nMJ0
-48247e06J0j0k2mNMj0j5LJ1J7J9J9POOk6m2j6J0J1J7K9J8Mqk0j4Koj8nP%kLOrj7k2kK0K1
-48204e19MrrJJ7Ojj3j2rj9l1j2J9L2K0kmooMJQJ3J0J6NRO%LOpl4k0%NnrlJ3J8OkKLj2k4k3
-48155e64j4OJ2J7J4Ojk0rRNJ0PKMqKjmlmqLQjk6l1j0J1K9K2J6QJ3K1K7K2j4l2k9kok1%J8
-48110e16K0nr%J1K3lk0j9oPMqj0q%j%PKlKK0L1J4pk0k2okMMJ7K4K4Nk0k8KK6J7Prj4j6j4
-48064d95oplj8j1J5J1oJLJ1J7J0j5rj1kK8J6MJ3K1Qqj0%J0J0rl9m0k3JJ5J6LJMj4j7jPjJ4
-48020e06K5K3J8ql6k6j0j4NJ0lnjNJ3K2J3K4K0j1j6j1OQok1j7nrj6j5KK9J8k%J0mm0k3J0
-47979e44J9J6Q%qk5k6j6rj2mQJ1K3K5Jj2KRRJ5%MLmOJ6J3J2Qj7k5j4O%nKQRPj6k8j9lJ7L9
-47933d91L7J1j0k5j0J5J1OnQJ1J6J2kpnJ1K2J6Olk0k6j4nj5k3l1k5rqNJ1Ooj3koj4o%QJ6
-47890e53qk2j2R%oQJ9K4QKj6j9MJ0mj1KKJ3K3K2R%polOPMk1j1RJ4K4Lk3j9jK2J4j0qrNJ5
-47844d91JmPj2k8k2%K5L0OmLLklj4j6qkPQJ6ol4rPJ1J0J7K7K2J4J0%j0j5k5k0j0lnNK5J0
-47800d79j4k5lJ2QMjJJ1rj8oNljK4J6j%qkQLj3j2j1nK1J8j0j7k3j6MQKL3K4OJ0jlj2rKpj6
-47753e05j6pOQPnj6oJ3J9J5J0%qrNJ2Nj6j1PJ2J2j8m4l3lK1L5K1Qnk8j9J7L4J4jQrl0l2j3
-47710e45ORMJ3NooNJ5J9ljkpLpk5k7j7J7K0J6PllJ9J3j2r%lpKjMK7K9J2pk0j4j6lJ4J5J2
-47664d58Kj3j1j6k0j5pkljQJ2rk3j3KJ2Rlj3OK3L2J8pk5j7jOONJ1lrkNj3k3j1j0j4mJ7L5
-47620e37K3J2K8K2Lj4j7lJ2J0j2j5Knmqj0pkj5k4j1nJ5L0K7K2J3J6Rj9j3rkJ1okL0L2J0j1
-47579d24k7k0nmj0j5k0k7mRKJ7K5%j3pMPMLNOJ2J2Qlk4k0rMK2J8lqpKK3Oj6j6j0rpj2l2p
-47533e70L7Ok3j1j0J2K4KpJRPJ9Oj0pj0j0j0mno%LJ3J7KjJ5J6J9J0l4k4K0K2J5K0Oj6k2k8
-47491e07k1oLJ1L6L8J1ok8l7JRoqk0k4p%JMJ2K7L0K5J6MPJ5j2l8l5mK1K8J1k6l6lJ8Kk0k5
-47449e39j8lJ3K8K4J0oj1j0qk5j1K4J7j0j6kj5k0k2rNJ8PJ4J9Nnmj4jJ8J9K7J5j0j4lQQj
-47408d98jljjlOLJ3K0j1m4k9J6J9K0L4Nj5j0j2k3j0Ojj4mOmqlj3j3mJLmJ3L1K0RJ1ooLJ0
-47363d92lj6qJrj6j1RK9J5k2j2J1Mkj4k1rOLk0rK8M6L1kpPnrkqnj0k4j1%J3L5M3J1j9j9J
-47319d92JKrk3qLJ4J7ooOlmOK7Rj5j0lpk0j8j5KK3K3J0j5j2JJ5J9RJ1kk8l2j8j3prj6j3n
-47275f11K0J9J4J0lqMJ6ok6j1J0KML1J9k0l2KK9K0K5K2QLj8k4k0j9j0J2K3J1POPqk6rJ6L0
-47234d81L4J5Jk1k7j9nJ6j0k3j8j4l%j0j1OJ5J2MPK0J3PK3L0J4jj3j1j3j6k1j7oJ3Rj7mJ
-47194e21mKj9k3KJ5NlNJ2J3Mkpj8j1MJ2J9PJ9L7Rj9j0j2k1qkMj0k9q%j3j9rK1L5K7jj2QQ
-47150e13mpOJ4jnj1j4LqJJ9J5J1ok7j9jJ3J6Rk1k7j7pNR%K1L3J4kj5j4jnj2qj3Jqj0kMK0
-47105e64J8PrLK3K6Jj3j2OLnj7j8OK3J9j1pQJ3PJ1J1J0%j4k9k8pJ4J6QmRJ3Lpk0k4pNOJ4
-47061e13PJmJ0Oj3k7j4Rjj7kK5K0Ok2k4mRMO%PJ4jj2MJ3lrLQKMjj3j8j0KJ5MJ4J5Rlk5l4
-47014e53k1OK9L8J2j6pj4PK7pj1J0J1Knj3k6j3rj2PMj0J0L4K7J0k1l6j4nRK6J7J2Rj0k4l5
-46974e55j9J5L0J8pmnqJQJ6KjMJ4nj6nLlj2j3j8j8qJ8K1K8J9j8k3OK8J5qj8j4jLJ1oqOR%
-46929e18kjl3j2J9J5J4J3J1QONJ0nj2j0PK6qk8j7nkJ2J0MJ2LJ3K8LrpMJ2Loj%j4k4j7mK0
-46885d77K7N%j6k5k9k7rRJ5oj4J2RNJ3%rJppKJ1%l5l1J6K5Qrj5Ljrj3pRJ5lk5j5J4J1QJ6
-46840e55Pmj2jnJ2K2JoJ0%nOpJ5L8K0k0m0LL3J0j0pJ%Ljj%LKLJ2J5Rj4k6j4lPJ6J0J6NLj4
-46793d63l0rrj0L1L1J4n0r8k2L5L4J1R%k3m2K2Q8N7J8%l4l3m1k6jnJ1jj0NJ0rl9l0j9j4m2
-46754f84m4m1j3K7M0N6L1L4Rj9JnJLl4l5LL5O3R7Q1k3j13p2J5J9o0o7K2Q1L3o6lO4Rm8j1
-46717f14P5K1p7o1m7K1L7J2NK1M1K2J3RRnj1k6j6lJ3K3J3OK0Kl3k9j2j3%lrj8j1NJ6J8RP
-46677e70Kj2RJ9Qnj0lLOKK4L9J7j0k2j4lOmj9k2MJ1j1j8j4k0jJ8J6QNJ0J2j4j0nPK9K9%j5
-46634e18j0k4k7rNJ0J0LPJ8J5nj9JJ6J0J4jj9nJ8Rqj4j6LPpj0kJ6J8%oOJ6J4j0j8jNj1l2
-46591e51k1plOJ8RPJ2Mj4j5j0jJlj3j1kkrj0mJ9K2Lj0j8qPJ5J0J8K0jjJlj0%lk0k0K1L3J1
-46546e33%RJ5Mmk0j9mqj8jJ2KOK6K0pk0j7OJ8K1J4j9j9kj5nK0J3qnJ4ROQnj3pJ2Q%J4K1J1
-46501d60pj0rj6rlqJpk0j0kJ0J4nj5j8MJ8QNK4K7J2oj6lMK3K7kj6j7k1j2j6QK6OJ2L4J8j4
-46458d41k8rj0JNk7k3mlj0NPOQqk2j1j2kqkPloP%j1K2L3K1J9J3Lk4l1MJ2JKJ2PJqmJ8Rj6
-46411e00j4j3lJ3J3%lqr%noKQJ8J5Jk0%J6ok4qj6j5JQpnJ4J4L5K3oj6jJ2LPok6LJ3pj1Kq
-46364e22j5OP%K5J6MRj1k8m6l6mNOJ8L0K3J8J2j0l0l2j0MJ4Roqj6%K5J4kJPJ0Jj6k2kKj3
-46321e63k5k2j3J3K7J7K8L3K6Rql5l2RK8Ql0l1MK0J4rj0J6J8PNkj1j3j3jqmJ0lqj8qllmj1
-46278e96J1J8J1J3j1j9JMMRKkJmpLjj4j2j0mJ7K9J2%J1J6LORKj0j9j1jrMJ3jKJ0jr%KJ0Q
-46231e10pLqk3k7kJ8K1J8J1QNQJ6J6MNrl3l6k1KPKlj4roQK6K1J1mj1LK1Mj7l3k3mOjqj4j2
-46185e91QK4J6Rlj5k7jNq%KJ1OrjJ1Nkj2oMLj0j2rrmJ1RJ1K0RJ0J7kj8lJ2LkJ2Rnoj2po%
-46136e53K1L3%k4%Pj2j4oOJ9J7j1k7k8j0oJ2L0NJRllKOnk3j8LK9K9Lk1pJRRlJORmrJ7J0l
-46089d96j8l1k9j3KJ1J8J1OJ3J8J4qk1j6j5j1JL%KJoMJ9J8Rj4k1j2%%kJ4K1mj9qlOK9J3j7
-46046e31l1k4JQokM%PJ0JkLprQK7J8J3M2M1Mk8l5l3k9k1pJ2K0JoRPlmj1mJ6J3Oj4JJ2J7K
-46000e04k0j1rjoj7JOjkmlLMj0j5j5j9pJQJ0rqJ2J6K6J8J5K2lnJ1JkJ5J1j2k6j9KJ2RK4Q
-45955d93k6k7JKj2j9j4MjnQJ0kJ2K1J8Mj4rNNlPRk1l0qjNJ7J5LOJ9kk7j0lnnmK%LOjoNK0
-45906e41J4MJ7K1Pjlj6j3j2%krRJ3mk5j8j0j1j5k0qNK4K9J9Pnj7j2LMJ1K4L4J7j4l1k6j9
-45865e70QJ5kj6k0jJ7K9J1PRPK0J1ok3k4j5j7qqqJ9J6pj3j7j5NMMLK1Pj8nJ0J3J6J1Kk6k0
-45822e74MKOJ3J3MlJ0J8Onoqk5rJ5QpqQJ6rk7j6j1j1LK1K7Oj1PJ0K3M8L1j7m6l2j5j7j4k1
-45779e93j9j1K4K3KPJ0j1k0kOJ4J8Qj6j0jpjJ4J1J8LqnMlqQon%j7j6mPK8K1loJ0J2j0j2j
-45734e47QJ0J0Pmj7j4NK0QNNj1nK0J8nk1k3k1nJ9K6Oj0j5k3nKnokkJJmJ3J9J0J8J9J1ok9
-45690e19j3J7J4poJ3Qj4j4nkj7rQJ1Pok1j4J2L3K1j1JJ5PJnMrl4k5mQJ8J3%JJNJ1krj1j9
-45645e47k3pOJ3J9J6J8Nj4LPj4j4rJ6J8Lj3k1rnj5lOJ1MKJ3pk4LK3J1jj3qNJQjj8k0pln%
-45599e90J0J3NOJ8K3kj5lJ6K1QlpJPJ3%j4J3J3j5j5pmppnk2k7j4J0J8J0J0MOJ3jnlj1jmq
-45554e52JNj5l2k8lJ5jOL1K7K2K1Qkj5j1J6J7jj4j6k3mJ7j1l9j5J4Qj4NM1M8K4k3k5j0k3
-45515e51j3J0J1j4j9J4J5J2pKK0J6j7l4j7RK7J7KnrokQNJ4K1Nk0l1j0K4J9jj1jJ9Lj9rJ8
-45474e05K0KOj2k2q%qj5j4nJ0J4JRJ2j9k1LJj4nJ6J4J0J4pl0j3j1p%nMK0K1J0NRJ1JJ1jj7
-45430e15j8j0NprKKJ6K2J2k8k7kLqkJ4J6Mpj2k3k2mnrJ1K9K3%j1k4k3j9j2K1Pk0MK7J3PJ7
-45387e62K2%j8j6jnj4MqkK9K6MPJ9K2OjKok5l6j9J5J3j1k7j7K4L0QNKj4kJ1roQkrj6j7J1
-45343e75L0J5QK4Lj5NJ6nljnnomkPOj8k7KK2K5K7kl4j9qqJ0PMjj2lMJ0QOpopj5k6j5J0K4
-45296e56K5J1nqj4k7j8qj2%K4K4%lJ0K0K0J0opnoMkKJ5QJj7j6%O%jJ4J6nj7k4rNLJ0J2kp
-45250e35oj7rJ5J5OJJ1L2K4rj5k0l4k2J5M0J9l0n0k0lkJ3J2J0J6J%ORj3k3J6K9Nqoj0j0K
-45209e45K1M0J1j4k6m6k7J3Qlnj6rJ4J2lJ3J6KkMpj1lJ5KnQONJ5J6J3J2qk9l1l0j2JkmkJ9
-45165e74L5J6OJ0j7j5mk0k4mjMK0J4J1MLJ8J7MkMRokLjoj3k4k7j2J7L1J1j0lnk0j1oKJ7K6
-45121e25J3j0j4MnKJ5MRJ0lpj9k1j5PJ7kj2K0L6J5ol3l0JK5M0J5KL%nj1k0k8j9j1MRqlPO
-45077e43lkjRJ3j3pJ1K3J0j5j3rrlNJ0%pqjMPLj7l4ML8J4%KNj3j9j5rQ%KRmj6k1RL4K5Rj4
-45029e42j8OJ8NONj5j5j2J2J4rj3j2LOlpmqKRKjlj0rjMmJ8K6J8K3Oj9j8J5J1Lpj4k3k8j0
-44984e93oPMj9j9LK9L1J8J2pk9k2%KKJm%kj5k7j0J9K8J4mj3j4mJ2K8J9j5k8k3j5MK5J5MK
-44942e90PPqj9qPJ4KlPJ1J4J8Kk5qJ3J1oj0mJ5K8J8jj9j4%nokJ8J3mjLpnPrj4j3jOlR%j1
-44894e66roj1mJK0L9K4J1LRqk7l2k0rjJ5K4K6J9%k2k7oNoorj7k0jL3K8L0K9J7J2rj5l0m2
-44852e58j5%ORJ2Lj7%K5Oj3k0j4KRJnMoj0j3pJ%nj1Mok3j4kL2J9k0k8kK6L1K2OjOPJ0rk3
-44806e81j7rMRJ9K2J7jNK3Rnqk6k2lLMNonJ1jj2OLj2%KmLJ4K3J1rpkMK1K0%j5q%QMnj5k0
-44757e43lJ1MnlJ2K0Pj3k0Qlk3l5k0JO%NRJ7mj6jj1kNKKLJ7J3NjJlj3j8j7j7rnj0q%JJ6J7
-44709f21PK3L8K8%pJJ1Kj7JJ8j2k1lJ7J0j1qoj0j9k1kjJ5J5LJ0RJ7Pj5j4mQQJ4J8ml1rJ2
-44666e44pmNJ6J5j2k7k7kJ4J2kprj5mLJ1K1nl3j1K8L2NopKJ8J6OLPj4k8k1jJ7K4J3M%qlR
-44621e16kk9j5Nnj2lKlj7oJ4K0ok0j6k4kJ4LNJ0j0oJ2orJ2Rqj2LJ8K5J3J4L2Pk7k9j1nnl
-44577e89LOJk2prk9jK2K2J1JJoNJ3pK2L9J1jJqk3l9k8nK5K1j9j5PK6K7rl4l5j0QJ1J3J1K7
-44534e62J2LJ7Nqj9j6OJ6KlMJ5RNQnk0KK1Rj3k3oJ6%j4qk5k6NJ9LJKMMJ0K4K8Nnk0j8qk2
-44488e66j2%oj2%J2mLK7M0J4k2j4pl%j2k4j0jnQL3K5Rrqk2l4j0%RJ9lj5mlJ2K9J1k2k0QJ6
-44444e73%l3l4QJ7j6k5qPJ1K0K4jj1j0lJ0Rj3j0lJ0J8Mj0mk4j4J7J9POJ4K0Lk3k1rJ0J0P
-44403e94J8J4pj1J3J5rlRmj8j4j3MJ6klOJ3Mj9k2j2qLK6L0Pj1lMkLK5J1j2j4mjlPPj3j8j
-44358e86J6J4NJ1J2j1k4j5PJ2j4k1LLmMJJmj5OJ0Mj4j9nJ4K1L2J6QJ4Nj2j9j4k0oK0J3kr
-44316e62%QJ1jj6pMKJ9K3j8rNkj3j1RLlkJ0QpqkJ4L1J9jk2l3j6Kmj8k1nL0L0Mk2l0j8KRJ8
-44270e90J5nqoj0pNJ0JMJ5J3K3K9K2kmj4l2l1k8j9pOK1J4n%mrRJ5J7J0J1Qj6j9j2JJ9J7j4
-44227e57k9j8JJ0RJ7J9J6J8pk1j0jlj6pKj5j7jJ1J3Ljj0pJ8K7K1Kj6j3KRlj6j4jJ5QrpoQ
-44183e76OnJ0J9Rj8j0%JJ8J5PLqkj5k6qlo%K1K1MppLJ2mLK4J7J1%k2l1k6j5j4j3qJK5L0K6
-44138e38J3ok1j8j1oKJ3MQJ8Lj7j3%J3J1j2j7k7k3lJ4J7lrrk1j8LJ5K9K7K6J0k%RK3J3%l0
-44096e33m3j4PRPj0j3q%MJ4Jj1j2jkj3qLJ5L1L0MKOk5k9j1PJ5%j5%NmJMJJ0OKjjj0ojJ0Q
-44048e69omkLN%j6k8oJ9J3Lj1pJ2NNkj5pJj2pJ0K1K9Oj7j5j8j3MJ7J2Poj3lJ7K9K5Oj5k4
-44004e67k1%MJ1JJJ4jo%LJ2pk2qNqpj0j6J0K7J1KJ6L1K1j9k6j0PL7L1Mj0k0%j1k5oPj0j9
-43961e74J0L3K6JmqJ0J2k5l3oLmJ0K0K1J9Mpqk2j5PmnOmrj2k0qK1J9%jLLJ5L1J5qj7k4m5
-43917e74l4qJ1J8MkJ5J1MQlj1j6lJnqNLnK2K8J6JjppLLpk9k8j7k0rKOqj1J1K9K5J1J5J6%
-43871e45j0jQNkjJ3K1j0l1j6j0NJ1kMJ7J8J8Qj9l0j7mn%jloKK3J5rj7j9l0lK0K4K0K5ll0
-43828e67l8j8%J1L1K7lj3mNnj1j1n%oJNPJ8J9Rk%%j7j3Plj6LK2J8NJ6Qoj9l3rK8J9kj2or
-43782e69p%LO%J1J4rk9k5l0j8JJ0qqQOPLQJ1J9K2K5Qj0k3j2jkPmMJ2NLLmk0l2l2rK6L8K3
-43736e69J3Mqk2j1JJ2rj6J4K3J8K1K5K6lk2j9rplj2oJ%j0j8k2nJ5J0npmj%JOLOK3K5jk5l1
-43691e98j4J8K5Rj0j2j4k3qJ3J8jk8k8MK8J6J4J3OLJ3Rj2m%qMK8J9Mj9k6k3j4NNj5k1pOJ0
-43649f15QJ3kj0J1J7K4K6K1K2J3j1k1j2pj6j2k5l1j6KkkK4L4J8Nrqkj3k6k1J1K5mk8j2L0
-43610f01L4Nj7kKLJ5L0J5j6k0k3j2J2K3J4j1l1l1pJ3J4RPj6nKJjj4MJ1JKJ9K6J7Pj0k0j3
-43569e64PJ0NJ1K1Qj4j9mOLk5l3jnj2J7J1lKJK0J0qj0k0l1j9KJ4J8mj0mj4j5%K1J8JRKNJ5
-43525e78om%j2j1OJ7J5KlnjJ2PjplJolJ3K3J4MqlJ6J9nm3m8j9mQK5K4j4k7MKOJ1J0K9K4j5
-43479e34l1l9l0jK0J4J%QLj3j2LPKQJj4OnrJ3J8J3MorjOJ1J0J3RNPJ2Mqk8l4rk%J0jnlNM
-43430e77Jj2mjLJ6Qk4j7Lmm%j0mPK5J8J2oj3krj1LPnJJ9Pj9j2J0J6J6J1J0j2j5J5J8J6j2
-43387e31k0KJ2J1J4J6J3J0Prl2l7j2pj0j0%RRJj6k5j2QRJ2J2J7Lnj7OL2J4pj8j2j5j5m%N
-43345e92Lj8mL8K5j0qnjJmRPLmj8PJ5Kqk6j9qJ2K1KmRqk5%QLJ3Qj4j5q%J7J7lk7j1K9K2m
-43298e73m%JjNJ2lj7pklmj3k5l1j6PK4Qrj0J6L0K5Qoj1qlm%K3M4L3K4J1j0j4j4j0j4j2pj5
-43254e75j3oj4j8jnj9J5M9K7jKK0J2J0kk9l1j1j0KK7J7k3k9j0Kj0pRJ3LKJ9J9J0Jr%k0m2
-43213f26k2jJ2J8J3Lj3nJ0J6J0Knj0JJ4j1l4j0L0M5J0l7k9%J6K1PMk4l7LJ4J9K3MqJ0J9m
-43173e52j9j1QLj4nRK5K3J6kk4k1j0k6l1j3OJ4J9M0K6QJ8Jk4k6j8j1nJ6L7%j6OOOQJj3j3
-43132e58NK5J2Jpj5rpJqj6qJ9K8mj6nJ2Ol1l3j0JJ4kok%QK7J9%p%jj0PJ8lj7j9j2J0J3lj0
-43086e93j3j0NK2K1J6Rk3k5nJ5K4K0J2kk5k9j1lRJ5j2j6J4J5J4J7Oj7j4J0jk2k0kJ6JnLj2
-43046e96j4j1kJ2J7J3O%oj1lJ2J2qlPj1k9l2j8NK2K0K2RRJ2nk3oJ8K7Jk4k8j4K0L1Ok0rR
-43004e83J3J8Nlk3k7l2l3j2J9M1K7Mj5l5l2j4mJ3K5K1J4J1%LLl%LonJ2J2pj6%Lk3k5J0K4
-42963f17L6L1J1j7k7j2J9K3kk1j6mJ0J0JpnLj6k2J2K3RlrnrLK2Mj9p%KJqj9oJ5J4Qj1rPK2
-42918e85J0OPNJ2Kk7k9j0NJ9K9L6K3prlk2l7k4J2K9J8j4m0k3rpQL4L0%j8j4pjNJ4J8J1j1
-42877e64k2k0j3j9k4NK4L5O3L5k6l5j8k0j8QOrj8j8JJ1J4RRK5K1Mj4j2k%J1J8K3J7lnnj6
-42837e42l2l3j6ljj9j9J2J9J3lmJm%K4J6nLK0J3j5k0NJ1J3J6J0Oj6j2lmLLMK0J6jpj4j7k1
-42794e83k0j0KJ3Rlrj9j4J1K8J5PPNK%J1MlMJ4Pj2j0mj9k4qk%QNJ5K5K5J7jon%%lk0m1l1
-42748f13kJ4M4L2lj2oJ5PJJk2k5j8lP%%LJj7j6KK4L8J5j9pLpoJ0J9J5%j3j8j7k4k8k4NL2
-42705f12J7Qj7j8RK3J4jJ4K1Kj9l2l3l5j6PJ3J3JjnLJ0LnkpMRmmJ0RjQRJ7Mj0rk9k3nrNQ
-42658f56J1L2K0Knj0rqqPK2Nj4k4qK4L0kl6l2oMJ2K0K6J6QK0Pk1j3JmnoqOL9L1Nqj8kJ8%
-42613e37j0j6k8j5pjJK2Jj5QJ4lj9j8ljj8nJ5QljLJ4Qj9J9M6K9MKjk1l4j6klj2nKJ0J0J1
-42569e86QRoj3pj9k8j1J5J3klJ6K6K3pk5j4LJnOJ2J%j1j8lQQNmj4J1RmmlpKK3J6J1J3MNl
-42522e49k8j2J2J3rj5qLJ4Jj8j2njRJ6pj4NMoj0J1K7mpQKj2mlnqj6jP%KLkMJ7K8LqPJ4Pl
-42473e50k9l7MK5Kqlj1rOkqJ5K7JlJ7J3j6j9j1k6k4pRK2K8Qpnj7j1K3M5K6ql8m8k9LL1L8
-42431e83K6lk1l0qRlj6nRRJ8K6J8Kpj6j1J2J6J0J4ql5k0kJ0lj7j7j8oQJ9K1nk5j5j0nNJ7
-42389f40K6J2MlRJ1j7j7j3nPJ3K4Jj9nMQLj0nOMj2j7j0nRK8L7Pk6k1KK3Qj5ormJ4K3K4J5
-42345e37MJpj8k3k2jJ9K3%j9j9j8jPJ4J4mkkOJ9J3nl4m0mK8Qj9k1JJ8K1K4K8K7Qk8l8nJ2
-42303e72Kj2j6k0LQkj1%OPK1K0Qrj1qmJ3J4jj0j%noMJ7Lj3nJ5Rk3m8j8J6J3oOJ6lj2j4Ok
-42257f25j8j2RK9J2lj0lMqrj2lL3K9Qoj1moj1jnj1mJ0RjnkPJ8J1jJ8K0M%rk3qK5J1j6k1j8
-42211f09j5nJ7Kk1k2j4RL3J0k5k3kLj5j2J8K8K9J1kJ3J7Roj5%L1K9qj7roJnlOJ0J6J1rl6
-42169e76k7pmj0j2LK9K8Oj4JJ5Ok8k7j2j7rNJ9%j9j7pPRjj3KK9K0RK0J1j3j9j9KJNJ6kk1
-42126f31l0k4NK2PRK2K2J4POJj8k6j8k4l1ML2K4J8M5L3lpjoPOj7l4l5j8J5J3rMPmj1j6oJ3
-42083f33K3K3J7Ooj9j8jJ3mj1J6K8Pj6k3k0NJ6QlJ0OOrk4j1J1Mk2j4KJ0J5J5K4J4klJJj2
-42041e70j7j9jMj8lMn%%Mjj1j1nJRK0PmJ2jj3j2rj4k3mL2M1K1j3j9j6oK1J1noj0pk2j2J3
-41997f57K2J7PKJ3J5J1Lk6l3j0RJ0%j2pMj4l1kJ7J5KOJ4J7J5PMRNk2k4nj1j2nJK6K6mJJ5
-41954e82Jj6l1l2j0J7K7J3J7J7QO%ol%%pk8k9j4lOK8K4JppjJ3J7j1j1Lj5j0K1K4J8J3PJ3
-41912e29Rp%Omk1l0l3k7LK3K8jk9j2oj2OJ6OJ4Lj3pKJ5RJ3jRJ5nkjqk7j7KLnJK%JnkkoJ4
-41863f12K7J8j0k2qNkjkmj0j8kPJ0PKMKj%J4lj3j7j3k%jJJ2L8L0QKMJ7J1qk7n0k2J0jjJ2
-41817f09J6J2j8l2RK4J1Oj5k3KJ3NONpjJ1pk4j6ojj4kK4J5j2j3OK7Nk9j2J7J8lJOQPkj4O
-41773f00J9J5lj1mrlPj0n%QQQj2j1J4J9ll1j9j9OJ5pj4LJ5J2Noj3j8lkRK2Ok2j9NJ1J7NJ
-41728f14%j0qpjkokRJ1J3OMJ1P%j3oJLJ5mk5k5j1J1J0J0%qlPPrk0j8LJ3J3J8K5K1J1lk3k4
-41682f13pJ6Rq%Oj6k5j3j8j8mMJ7J7J0J9J9J1J7jj9k8lRrqJ3K4nj4OJ5lrMJpnoj3k5m0k0
-41638g20JK8L4J0jOJ0loK8L0Mj3j1j9j4OOj1jQJ0lj0mj3JK6K0J1j7n4l8J0K1J2QJ5J4j1k5
-41597f55rMKOLJ3J1J4J6J9J2j7j5kkj4kJmLMqroNQKLJ3K8J4j6k2kjnj0lRJ4MJ0JMJ3RKlj6
-41548e74j1rj1pOpronj2k1j6NJ3NJJ7J7NRjLJ3MrJQpj6mnqKMkmmRRj0k3j9JJ1J0ppRJ0QJ
-41497f33nk8j6K2M9K9qrkJj2k2j3PJ6J9L0J9NJm%qk4k9j5oOJ7J1lqkj0k6k4kJ0J7QPJ1jq
-41453f33rRK2KomjJjj1nJPMOJ8K2J0j1j0%J1j0k6oJ3J0qj5nllLO%mpj3jJ2Jj4JJ3J0JLj%
-41404f21k0j3J6J6%qlJ0J8RklNJ3j4k5mRJ2Kkj8j9J2L4J0j8j2lj2MJ3j2j5Lj0j8j5j6J1J5
-41363f71RKmNK0OlK2K2ok2k3k0qnRMMOMJ4K4Qj0j3%KJMNMlJppK3J1j5k4j6j2J3K3J9J6OJ4
-41316e68J8j4k3j3j2k2k5k4nJ1MqrJ0RQJ7K3K8J7nMJ4nnnKJ1Knk9m0j1K1J6PpJ0NrO%j3n
-41272f19kNJ1ok8QL5nk8j7j6L%pK0K2NKMj1kJ5J1J1OJ1Mj9k7j9j1rnljkmJ5K9Ml1j9K4K6
-41228f20PKK5J9j4qlj2rj5mjmKJj5nK5K2J3PJ5K5J6nk1m0k8j8pRRJ1K4RlpjlrOLj6j6nNJ4
-41181f20J6J6QJk5m3k7pKJ1J1PJ1M%Poj6mRQJ2Ook2k4j4MJ4j0oJ2J5J6qjK4K9J8jk3k0NK
-41137f15rkQRLj1j5j5pJ1L6L9J5mMOnJnj9l2j7J5J6j5k8l0k2j3RK2%j2j9NM0K9Rpj9j3PO
-41094f44qj0j0nRJ8K9J5KJ3J4pj3J3J1j8l4l0j4oQJ8mrJ0J3J2J5nj3j3ooj3j2Lqj3J0K4L3
-41053f31L8K4k1l1JOk4k3KK3K5lj6orLJ9j4l5j8lPJ2LopRJ2MJ1J6J2Moq%%k4k2ONML%Jo%
-41006f63J8Qk0j3J6K8K3%j8j6loMOKMJ2Nnj7kkj9oJ2K4Rk4j4QNrkj2k3j1LK6K2J5J4rk1K
-40962f49J7J7Njrj0j2jJ1kj0J2J4J0OlPQj1j1k1rJkk6k1nlj2nJ0J4J8PjJ1Kj1j2NJ1J1J7
-40919f33OJ3K6Mj9k2j5rj4j7j3JL2K1j0o%LK1J8%KmkPJ0K7J4oqj3j3j0k%nj3k4k6j4J9K9
-40877f45%j8k1k0MK1K3Pj3mJ0J4J1jpnklj0j6nK6L4K1J3Nk0k4k1%J4QrqJ4Jk0j0j0j0NK8
-40835f43J9PJj%koKJ9Pj4k1k9j0RK9L4Mkjnqk8k2%RJ2MLP%J0K2JLPlrj6Lqk5j2nJ0JjJ9K7
-40786f02J3qrNJ2j8k9lQPJ7Lj3mMlpJ2J1q%J1Nkrj1JQKqKjk6l1kJ2Oj0j2MOJ4jj4QK7J9M
-40738f10jkNkOJ2%j7j0kk0l2j6K1L1K3K3J1lqj3j2%J3O%JJ4Lk5k6l0k9j5NJ8J3PNOJ6Ok6
-40695f54j3mk8j9NK0M1L4Nj8pJ0Orj7j9j1j4lK1J3qj1RK5J4pN%j8l3l1KK0MrMNLK6K7J5J
-40652f18k2m0l2jJ9K9J8PKpj0%OmplmLJ4J5J8jl3k2PK8J5rj4%Lk0k9j5MK4L1J9J6j4j6K0
-40610f23K4J0mRK6ql4j9nj6j9%KMJMKj7lR%NLMJ5Pj7m3j7K6J6NkJJ5J2Mj1k1k3j6QK1Pj2
-40565f70k4j7j6qKJ3L0J6lk6k3J7M0K5%j3qnQJ3pj9kNkJ1J3OLNJ2Molokjj5jK0J1mk0j5M
-40520f58LplLLPjj9j5K5L1oj3k1l1j9K5K3mqLJ6J2j2j6rKL1K4kppj5qOJ3J2J0%loj2ppQJ4
-40474f45MKOJ7Lj2qnqj4lLJ7K2lrjJ3J9QNKnj5j2J2K5K1%mk9l1j1j5j8j1nOKj1KRNkj5pJ3
-40427f83J9K2LpM%J4J8J1lk0k1MQj0%jj2j2POKLkoLRJ1LJ0J3MLJ1J7Lqj3JPpmLLpl2k6rp
-40378f68jK1K0%j2oNRMkplJ%ONmj8j4qJK2J9NJk1l3k1j2pJ2J5J3J5MMmj2oj3jnmMQJ0J7J3
-40330f48J1Mj3k8k3k4j8MK1J5J0J3J9K1J7j0j7nK5J9j1oRMJ4Qj6j3k2l1k1j0mRRkj6qoJ5
-40290g05J5jrnQK3Nj4J5J4QRqj1j7k5lK0K0kj2J2K1JJ5J9Lj1jOPkl3l1lK6K2Mj7qrj0okO
-40245f66LnMqj2PJ4llj1j8kOlmNJ6Pj3RK1J0nj1%PK%Rjqj3J2K4RMOK5J6j4k5j7kKj7l1po
-40197f87j2jOJ4K5K4rk1j2kJkloQL0M3K0j1l1l9j1K0Rj3j5RJ6pqQJ2J1LRJ1Oj3j1Pkj4j5
-40154f53n%ORJ7J1j3k7k5kJ0lj7rMJ0J9J4m%Jj1QK4K0J3j1k7k8j7j2JJ0J8J3NLnj2j4j6m
-40112f99Nj2l1j1K8K2K1Rj6jJqoPJ7Pmk1j7J1K4J9Lk%j0j3jj1k5k5J8N2M0J2j1k0j2NJ7K
-40071f36j0prmK0K8mj4lJqj7%MMNNnjJ5J5MOqj6JnqQQJ2J2nj2kljKj5j8rJ0J9J1qnjj4k8
-40022f86j7pJJ9J0oQK2J7K4L1Kk3k1o%Mok1k5%MonJ7K4nk3j0RJ1KJNjk1j2RmMJ5LrlQOJ3
-39975f48J4j2j2K6K8j4l6l4j2J5K8J6LJ3RKjJj%Jj3j1j1nJ2rk5k8j4J1J5qk2oJ9K6J6j0j0
-39935f87mnNJ3J8PjpjMJ5Nrk0j0Oj2j5njRL6L1Qj1k9k4j1k6l5j1K7L1J1QRL%j0mJ1J8J7O
-39891f40j2rnj4p%NlpKJ4K6K6J7pk7k7rJ6J9Qj0j3%Nj0j2%j6j3kj6j7oRK2RLN%KJrRJ8ok9
-39844g10j2J4J8K5J3%oj5j1rj8j4J7J8%RJ6K5J2mqj3rJPnplplL%%kmjrj5lJ9K6M9N0Ll2m9
-39798f44l3pLNojJ1J9J8Prmqj2%kp%LQjlJ0Lqj7j9rOJ2K5L2LJ1K1mj5j2omnrj4k2k6j5jK3
-39750g03L6RoQJ3j1j6p%J7Rj5mNj1k8k1j7j2K3K4lnqj3QJ5Lmmjj0j4J0K4K2K4K1Qmj7qJp
-39706f69J6L0J0j6l0j7J4K5mj5%J4J8RkpOJ3j1l5j1J2Pqj6LMQkkMLj6l8qJ9kj2J3L6K8J5
-39664f14nmJ3J3%j3l3l9j8jJ2J9RLqk5nQrk0OJ3lrKkrNK0OmQK1K3Jlj2j2kLQj0k2j8%LJ0
-39617f94LlJ8J8J8J1Lj0kJj2KJ4Kj1LJ6k1m7j6Lj3%K0J1K1M0L2Kj1j6j8JJj8k4rMQJ6J3J9
-39575f25PkMKKLlk2k4%J3J3Jm%j5k8nL7M4K3qm2m2k2J%lpJ1J7PJ0J6jmLj0j8k2pPpqQJ4O
-39528f80qk2k6kJ3RK2J4lLjJ5J2j5k1J1K5Mmj0mLPNj8j2NPj1k9KK1pj6LJ1J5J2Oj9j8mro
-39484g20J4K5J7K3Oj9k1K%qJ0J3J6K7K5nk9k4J1K3Rrqj6l4k1KNJ0PJ3K6kk3j2mj0rKJOJJ
-39441f79K1K7Mk6l8j8ljQK0RNJ2Mj6JJ1K3K2kk1j3OJ0KonKLkpj3mPJ4nkLPJ2Plj5k3j5rm
-39394f90jNK9K4kj1KMol4l5jK8K3jmj5j1J5L7J5j1k7j8lJ4K4Rj4k8k5j7j9j4j5qJ0K6J2k
-39354g35PJ5K9J1j5kKjLKQQRPPJ6J0k5l3j0PRKk7m6l1MJ1PRQJjJ1J6J0jrk0pOj2NJ9K2K5
-39308f69J7K1Pj3l0qJ2j5rJ8Qllqj6j0R%j1PK0Jppj2j0j3nK2K3%PK5PKj0j4LJOJ1J2jj8j9
-39263f72LMjj6l0j7%MQJ3J0nj3pj0j0J5K6J4KRK0K1J5LOPj6rj0k5k3nL6M1J1Kmj3j5llj4
-39220f51j6rMKnJ0J5J9K6Ll0m2j9RK2jl3l7l9j4K0K5RJ1K3Rkj5k6rOJ1J4J3oj2j4j1QK3J9
-39179f90j3k5jJ3oj8j5jJ4Mooj3KJ1J7K4K9L2K1MkJLLJ0j2k9mjj9j4rj9j5rkONRPJ0JjnK
-39133g07K0OkJ0Nk8k1NJ8K3%k5kJ5J2J2J0Rql1k4kJ2K2K8Nrj0PK0pj0lLqj6qLJmORj7j3O
-39088f88RJ4MJJ2j1k3nJ2K7K2nk6NJ0pkJMJ8K0kk7k7j2%nj0lQJ8K0Lk0k5j7mnJ%kJ8Rmpo
-39042g07Nok5j8Jlj5OJ3MlJ0RjJ2K5J2qnKj4j2joJ7K3Qj7j9QJ0j2j8pK2L7J3%qj2pj0NL1
-38998f61Rj5j5j2LKJ2K0Lomj3j2J0K7OmJj9m4l7JK1J7J5ONjoj2pjJ8K1Poppj0QJ5J4Qj2j5
-38953f77l6k5J3K2%nJ2%j9l5j1K4L4J4OJ5J0pj2JPKj5k2oPPj0k2j9nJ0J0oj1J7K1J0noRK2
-38911f81K3K6J4j1j2rk2k6lNjjJ5J5kj1kKPJ4JqK1Rj4qj2k5j3OK1J3NOpqJ3Jj8rj4mPMJ6
-38866f77J9Mj2mJ0Qkrpj4j5MLjJ2J6Kj1j5qmj3jjJ2K7Qpj2nJ3K8J7PKjQlj1J%j0k0k3k7m
-38820g16J1RROPLrlN%Njj3j2kOmj7rOmkJ5K3MOLj3j2k0qJ0J8K5J8JJ4%l6k9J7L0J0jlkkJ
-38772f56qlpj1pMJ4J7mj8OPOpj4j2rkJ0J2Kmj4j3j1j4pOlrj5%K1K1%j8J1L9J1mNMkLKkpm
-38724f84mj2%nj4j0J0QOJ1Kmj2j1LK3K3KmklmnNK2J4J4rj5j9l2m1l1mK2K5J4okJ4jj9j1R
-38680g37J6NjMkLK5J9Nmj8l0l2j3jK5M1J7nj3jJ2QKnj7j2loj5nJ9K0OOL2M0Onll0k8j0j5
-38636g00j1pJ0J2Llj9kJ8kk2j3nOLjmj7lKk6j1RJ7J6J6%j0rkK6L0K6L1J1j8j8kLJ0J1lqO
-38592f50Qjj0nj6k3j4rRJ1kpkj2oJ1K0Qnk2l2prj1j7q%QK6J4LnQK8L0L5%pPj4k0j0Lrk2j5
-38546g41orNKNK7K9QqKkj0mj2j4%J1Mrj0rpLRJ7K5J4lj%QK4K5lj1k0j6j0j7j2kJ3J3qj6R
-38500g07J3RkJJ4K1J9J3pj4MJ3K1Mj3j5j0j4j3j7l1k2JJ7K4J5J6J2Kj7m0j4Nk2k1KJ2jmO
-38460g40K4J7Llj1onnrj6k3k6l0kQLJ7J1NK2J1J9J8JpRK7J2J6J3Mjlnj5j6j8j1oMPNok0k3
-38415g51j5KK2J7lqOKPJ0rk1lL4K8Mrj2KKpjpk0kJ0LPJ5J0jkNOPJj5k2k3j0lQK4J2PPkj6
-38367g04J2K7J7jj8j8k5k2r%J5Oj4qP%oq%%RJ9K6M5J9oqk8k7LJ5J0k2k6nQrlMK3K2mk4k3
-38323g31J1L4Ok7j3qj1l%RK%QMNJnrkPK1K3J8J2j7j3J2Pqj5j1qpj2j9j5KK2J6ok6j8kmj1
-38278g81MK5J6j1k8j3J1RnnK6K1j5k1MK7J9Llonj1lJ0J1PPMkRK5J6mj9j0K1K6K%J2nk4k0
-38235f76oj7j1J0j0j9PM0K4pk8j9K7K4Mj9k7rMj1j9kJ2J9QK%j4k3nK2K6J9Kj6j7mnLklll
-38192g22J4K1%l9l0j0NK8J8j2j5jj6j9j6jK7K4RJ3Nj6j5k%NLqnJ1MJLrKJ3QPKMRj1j8KK5
-38147g02K8Lk7k7pNJ0j0j2lOJ1lmRK8K7J7K1Pl4m6l5k2j0J7L8L0Mj4kJ1K1J9j2k1mjj6j9
-38107g19j3JPJ4K5K1mj4j6k2lPrj7k0j1Njk3j6jQK0J8K0J3K1K4j5k0mJ0L%K1J6j7k6qNOj5
-38065g29j6MPJ6RJoj1pkqOK0J8J%pj9%J7kj3rpPK0Mj4j3%J7J4K1J6jqJK1J8ql1k6LNMjj1
-38018f99klRPoj3j1pj4j4kJ2J2Rmj0QJ6J5LJ0Rrj0k4k0NK4Lj3NKjKrk0j7j0QK7J6NnojOj8
-37971g35l1mK0L0J5Kj2l5k8J1J1j3j4J0L8N2K9j5k9k5Jrk8j3jnJ1L0lj7PJ4J8PNK1J2MPQ
-37931f54qj9rj1j5j3oONJJLKj0k2rJ0J7Kj3j4RK0J1LRJ8RmQJ3pl1l7lK5Qj0JJ6J8rl4l6j1
-37886g70NJ2J4J2NRpj5%J9K5NJNNQJ1NKj2k9l9k0NK0K3J1%j6j0J2J5Jj2j8qpj4oRJ2J6J5
-37843g01j4j8RJLJ6K3K3kj4KJ1Jl%j0k5k8nOomNKj3j5RK3J4NK0J2k0j5j2mJ0Pjqj9pQjj3
-37798g48j5JJ8QnjJ0K4J9OMlj5j1J%j1nmj3RK0QMJj6j8NK2J0j5k6j6RQmnmRK7K6jj2qj0k1
-37752g38k9j0K6J4LOrj7LJ0j7j2L5N2K8Qoqjopj3k4omk2j7rJ7M9K2QJ1Mrpj4k0j2LRkKlj9
-37707g31lJ8J3J1J2j2j7J2L1J8j4qRK4Jk6k5k5r%k7k1jJ4K1K3rj9lj%QMnJNJ3J1mjK3J7j3
-37664f85j7qQnj8j1kJJkk8k6ljqRL1J7lMLPOnKJ4K8J0j7kJ3K0Pj6k4j8rpKLk1l3k1MPJK0
-37617g72J9J2K1K4J6pj6j1PK4J2j1kQPlj6qrj6j6jOPJ4J2k2l2mmk4j7J5K2jLJ5KLK2K0rk5
-37574g35omrjRMKQJ4J1kj2nmMK6L1K1Olmoj4k2k0k9m1k2kMMK0L0K5J8J1j6l8j9onJJ7NrJ
-37528g62NOlRK4Ok3k8j1%jrJ1L4L4K5Pj7l2k4k7j6K7L6OJKRJ0J0jk2k2j7PJ5JMMJqoJ2J8
-37484g05K0Jj6k1k4mK2PpjJ0J7Rpj4j7%jj0KJ7J5j0l1l7j9lJ6J8PkKJ1JnJ5K4J8Lj0k7k0
-37442g56JOOPJj5k5mJ8Ml%OK1K5K2J6MnJoj4j1j2j0rKJ5nk4k3j3lJ0lQK5K6L1J3JKj6j0L
-37397f93J9L1K1j0l3l5j6koj8l1k4j1QK3J0pkMMJ5QKjj0j1j2JPK4K3LkoMJKjk1k7j4kJ9K5
-37353g41Oj5pJ0QkpJK5K8Nk2k9jJ2k2m2j0QKPK1K3M%J6J4Kj5j8j1qmjqkJ9K4M0K5NPPj4k0
-37308f80j8j9j9j0J6K3j2j9MMLK1jj9j4jmLK1J3J6%j2k1k1kNJ2jj5rJ9L7K5kk7k5j1KK5L6
-37267f77J4j2k1j7j7j1qLlj3qOJ6J9J8PMj5j6JK0J8J1Nlj7m1k4KJ4J9K0kk4j8J1L6L0Lk3
-37227f93k5j8KLj2qPKomnMJ6J2rk1j7RK1J6j2j6J8K4LJJMRJMKooj1j7k0k6k6jK7J3mKJ6J7
-37181g29pnJ1K0Jmlplj1j5pmj5J1J2MKj9j2J2K5L4J9j4k7j5j4rJ2K5M1J2j1rqrmpkNQLJ4
-37137f99J0oj6j0j1j7j4J0J0jk0j1J4L0K7Mj3j3j7qOop%LjRJ8J5lj9k4k5j4LJ8K9K4J3pp
-37096g26J3j2k5j3l3l4PK8J9J6J3NJ7K6J0pj1j2omlmQK3J7Kj7k3lQKj2mK1L0Nj5k7mM%Nk
-37053g18lpnrJ0J1pjmj2k5j3Kknoj3jJ6J4J4OJLj0kMJRK0RPOmj9k1j1k6k6oKKJ2MJ0J1LJ4
-37005g65J5j3j8oJ5K6K1J1nOJ0j4j5okJ3J5Kj1qk%jJ1L4J2k2j5LJ1PRj0l6k2mJ6Rj4j0j3
-36964g66oJ9Rrj1j8j4j2j2LJ3K3RkjkjJ0K0Nj3j7KKOJ8J7PkJ6J9j5k9j4lj0j8j7kJ9J5J3
-36922g49PJ4K3lj5j2pj5m2m9k4NJ9L1L5K9J5J2J4%k0pJNj5j4lj2qOJ5K1J9J1LLk4l2j8kJ1
-36881g72J1NJ2J6PooloJP%nRJ4K1j0l2l1j4J4J8J1NMo%OPROKkLLj0j4o%J2J2mqRj2l5k1k3
-36833h02kK2J2lp%RK8K8rl4k0J1J4LRJ9Nj8k4nJ9L0lk2OK0Jj3k4j1RKJ4K5J2rk2l1j0J4J3
-36791g44J2jokmk7k8j2JJ4K5J7RLMJ9Knjkj2rPJ0%nOJ1Pkk1j5opoLJ2J7K0Olpj0rOjj3j3
-36743g60j0j0LNlNNnjQK9K5oj8rMJ3j5k2J2J4KJRJ1klmj5j8j4k1k6k9j1NLlKK4L8K1PRJk
-36697g51J7J7j9l5k9LQQJ9K3K6K5Nk2l9k4qJK1OoJ1J2J0knLJrl2rL1L0J5Pqj3k3nRorMJ9
-36653g23K7J7J4Pk0k1kqk8l0j6J8K7rk9mK5K0LQj5j9PJ1J6K1Rpk8l0qRJ3J7j5j0Jrj9j6Q
-36612g88J6J5JqQJ6K4J8O%j6l2k0%J7J1kkoj7k5j4rJ0L7L7K8J7nj2MPjj0j7jJ4J9Pmj4l1
-36570g22l9k0ljmKK4M4K7kKNjJ0Oqj8j8k%j5k4j4J9M0J5Lql7k5mKrj0J2J5J2PKk2m8l2KK8
-36526h09L1J4Mqj1j1PK1K1J2j1k5k9k0Mj0k0KK2M5N3K0k8l6k8mjj5rLJ2K0K7M0J8j3k3k9
-36488g64j8NjOK5K8J2k3k0MPPOqj5OQj3k5k9mK9K5J8J2j1rKrk2rJJ1QMooQJ0oj9o%mNJ0Q
-36441g62%rQRqJnkQMJ1Kj5j4j1J5K6RQNnmj8k8kKNJ7nj2JKnl%OJ9Qnnmj9k0%J2Plj1LJ0J8
-36390g59J2KP%pm%J6J7Krj1j2j0pnjJ1MQL0J8k2l2l3oJ5K3K2l%ONMLRrk0j3j3j9k0JJ0kn
-36344g97Lj1j9PQr%J0QRlnJ3J4J0RMOj8l1rjj1j8J4J8mlPk%J1Mj0j3LJ5qrKK1L6J8NPmj2
-36297g35j4nPJ0j2j2LJ2RLrqQLLooJOMJj2j5npj0l%J0J3J3j0j3%j4j4KJ5K2Qkrk2j9QK4J9
-36250g58OMJ1J3J1Oj6j7rj3%%k1j7JOKnQQQJkJKJ5J2rk1l1j8j0j0k5oJ4QQK5K0J1QNjPK1
-36204g47J2j0j6%J0lplMmj0J5J2j3k0OK1J1mrkqrJ7K2OPPj2k4j2%Plnj8k3NOqJ2J4J3J8j
-36159g46l1k3j0%mpjn%LJ9J6KK1L5Qrnrj7j2J1K1Nj2mJ1Q%J0J9OPol3k8r%jj3rjJ0rk9k9
-36113h50kK5K9J6nj4jK5K5MlpkJj6j2PJ4J2mqj0mMj4pQJ0J%QMJMLnQJ7jj4lpj2k9j9J5J8
-36066g90J1j4qJ0LJj3j7k0j7kKNKJK0L3K7K1Q%k1j9knJ2J4j2j2opRJ1jPK2J1k6l2j9mJ1J0
-36023g96%rnjJ4L0Qj3j9j0jj4j7rJqpQMlJ8K9K1Pj3p%%J3Pj4j2mj1qkKPQJ0j0l1j5J5L6J5
-35977g86j7k1mQJJ0J8L1J2k8k3k7l0kJ9K2jrQQ%NPJ8OnRJ2nk3k9%L3J0rj2okQMP%jopj1k
-35930h10L1L4rk3j0MJ5J3LkqrmLKj2j4j8LPp%Mk%J1jj2nJ1K3L2K5jk8k4KPmoj6k3%KmmnL
-35882h26J5QJ7QoKMQMMJ1jj4j0lpJRK6J5rnLJ0j6j3MPMjqj2j5j9j0J7J4oj0nnlqQL3L1J4
-35835g35MNjj1j5k0j7j3rJ1L6Oj8pJ5K2Kj5k5j1LkpMQPJ0lqqj2J0K9K1Qkk0j8j2j2j6rPK3
-35791g95L7J7j1j3jknoj1MK3J5prQOj5k0j1J1J7J6Oj7k6rJ3RJ1QOJ9RkJLjQJ9J4Oqk7k1k0
-35746g51k8qJ0ml1k0jPJ5K2Pj1j0k0j7J1L7L9K6Pj4j9k0j1JONjj7mJ2pj1J0K6Mj7ljPPj1
-35704g78jJ2j1j5NONJ4Pj5j1j1oRJ3Jj2j4Jnj9j3q%J6L2L9L0pl2l2j0J9K0JkJ4J1Lj4k7k5
-35662h10qpO%kOJ9J7ornnnnj9j0J3OmkJJ1J1RJ5qj0jj9qJ3K8K0PkmMJ%j5k0onkNOMnj9l0
-35612h49l2l5j8kj1pRK4M6L9L4K1pNJ2JoJ9Oj2JLnj0k3k6j9oNNlpJ6K7Rj6k3rJ3J7Jpj3L
-35568h30J8J9NmkjNKNQKj1j3PJ2loKnJlqKLJ6L4J4j3j7j2LRj4l3oJ4JrkJ5K1J6OQNmmj0n
-35519g62LPLQJ7mj7pj0oorj5j8j1j1j1k5k1J3K0J2MmpkRL0N0K6lJ0Mpj4k8k0NJ6J3J5PJ0
-35476g36J9Nj9l3k7rL2K3j8m2m1k6KJOK1L1K6lk8j8kJ3J1pllk0k7j5qrj5j4K0L8L9J5J2J2
-35436g97pj4j7j1K2L3J9J3%j3pJRR%rnrj0J0L4K0Q%k4j4LK%Lj1rqrNK0NpJJ1J4O%mjMj5l1
-35388g80l0j3J4K3J4Oj0k3j6LJ6J4mj1KMj7j3nnmJ5K3J5K0J5rk6k4k7j4JRK4K4MqRRj6k5
-35347h16j5j9j6j4j4rJ%j3jQj0j2J5K3J4J5J7J3J3okpj8J2K9J4j4l7k8qJ6L9K5J9K5J6j6
-35309g61k7nQPKQRLPMj1j7j8kkk1j1J4L2J4kq%K0JjjNQj5j8jLj5k7k5jK2K6JnOJjJlmj0n
-35260h15J1J9J1%PLj0j7j3nNJ1qj0lj7jMJPPLQLlj9k1j6j5lK0J4j1J%KJ0QRQJ8K0J9Qmj9
-35214g73qP%NJ7Qmj6j7MOj5l1k7j7pkj3j0K0L4Rqj2j4KJ6K1J3PMrprKL2J3j3oKK%j3j5qj4
-35168h44mJ2LmJ1J7MjKqj8pKpj2mK2L0KlOPLqj7j0J3J0%pJJ4ORJ4j1j5j1nJ1J3PjnnRRLj2
-35119g79k9pnkmk4k4j1J8K2K5J2mmmQJ2K5K7j0k4j6KLj4j0KLLJ4Qj4kLJ0Kk0k4JJ8Mk4j8
-35076h51j6j1rKJ0Nlj5MJ1J6K3K0J0mj4jK0K5J1J0qk2rrj6j5j4J1K5j1j8NPjj%QJ3L1J2j2
-35034g81j2rj3j8k3nJ6K2Nj3rjRJ8J0%RJ2Lj1k1j6j8k1J1L6J4j4l1j1lj0JRRJ3J2J7J9J6
-34994g79Noj2%Mk2k2j3j8KJ1NJ3K3J7j5qQKrPK0qj9PL5J7rk5j8lkOmj1n%NJ1J8R%MRj7l2
-34948h19l2jJ8K3K1J1j0l3j0jj3lJ6K2J5j1k1k1j1nj2j8J0K4RNJ7RRMmnjjj2MJ3NKKKjqj3
-34904h25j3j7k7qJ3J5J4NQj4k4nJ7K8Olj0l5qK3J1lj0kJ5NjJ1lppj0LK1J9%jJLNkj6k1jJ8
-34859h32J3nnKJ5J0qj9k3PK2mj2j6j8JJ0MMok2j2kJ6L1K3Koj3j1j1j4mJ6K2J4Jj%J4J2MO
-34816g95OJ4K6J4j1k4k7l6j6J9K3j6mK3J6KjJ1Mk9l9j6OJ9Rrj2PK0J0klqpljkk9j1J3J0P
-34774h42PK3K7J2K2K6qk7j9k6j4J8J7j2l5m8j1J8J5kj0j9j8J0K0J2PJ3Q%LJ1rj7j5MJ5j9
-34736h63j2K3L1K1RorPj0lok7j7MQJ2NPkOK2J3J3Kk4k3RNk8l9pJ8K8J3Onk1j5j0J0K3Jj8
-34693h49j0PL3L0kj9j9k4k1JK1K0ROJ2J3Nqk5l5k2J2J1lJ3K0K0kl2m0l5NJ7QJ5K3J1J2MM
-34653h14Lj4k1r%j2pJ3K5J9K0K0J8J3qm1m3j7J3NLNROmLqk8JJ4RJ0kmk8k2J3J3RK4K4J4K
-34610g74j3k8l4k2l%Mj7l0qJ5J4Kj2okJ3L2K3Mmj1j2j8KJ7LjkOJ1MKnLJ7J9J7J2ok1j1LQ
-34566h09QJ5K5ml8l0%K4L7Rk3k8r%jLJ3J9Kk2j7JPLpk1k3k2KJ1J7L0J5lk1l1jJ8K8K1lj0
-34524h15k9l1JJ8K7J8MmpqJNJqj5j4kPNJOKJ5K7Jl0k0OJQJ2P%nJ6K1Okj3k5k2k8k6LJ6J4
-34478h55MqjK1L7L1kj8j9j7oQK9J7qLMroj1oNpj3j3pJ1lj5kKkpLPJOJ0ROjLql3l2j2RJ0j
-34429h86nJMlk8k4oQK0K0L3L1J7J2pl1j9lpqJ1J6ONppJqnJ0MKJ4K0K2Rk6m8l8qK1J2JKQp
-34383h71l0l7j4J9L8L3MqKLkj0J5M1K5nj5pJ1J5Jj9k1nJ0J0J8K8J0k3j5loJj7l0j6j1qmM
-34342h89J1J1R%j6KK4K4J3RNmoj3j8pmlRLjLrqoonLorLJ7K6jk0j1j1RK4Rj1%K5K7j8o0m2
-34295i18KK0Ln%%J3Jj3lMJ6L0J4Jnk4l1NJ9RJ2K1J1oqqnqrJQpk1MJ5ORlnrj1QK3J5Jnk0l4
-34246h87k2mK8L0Rjkk%j3k6j3LJJ6K9J2nmJ0J8j0k4MRnJ9L9Pj1j7k2%j2j9pJ4J5J7J7j6l1
-34204h56k9rOj0j7JK6J2j6rQJ0kk7mK7J8j1k3j7qLJ6J5NQQK0L4J7j8oJ2j0j8j5kL1J8j5k3
-34163h50j0JQjj3%Lj5j0j8k7oK8L4J7mj2k3pJ3J3Jj3lJ3J7J0PPK7K1j4k7j9k6j4K0J4LlM
-34122h54j0pjj1OJ9K6OmKj5k6j7J%J8L5L1J9lMOj5l1k6j1JJ8K0Omj8qKJ0J5J7jk0k5k2j4
-34080h81%mk5j5L1M1Ok4j5j3lK1K7Jj8j1jK2K3QpLK3J6jj7j9k6j7nLMj8k1QQj2%J7K2J5O
-34038h48OmoomQK2J6Jqj4roqj7lKj3j0NJ4jolj1JJ9Lk5k5n%j2pJJJ5J8K2J8Mnk2j6jlRJ7
-33990h96J2J3J4K2K8J3mk3k0jkKjj0lJ2Jj0j8k4j1OJ6RoK3K3k1k7NJj7j4j1J2PJkKJ4l%K4
-33947h64Oj1KNkJ2K1J5%KJ0okmj3oj4k5omj3ojLnJ1J1K3J5rk4k4lK2J9j5k8j6J4J9PMj3r
-33903i02J4L3K9J0mj2k1j4Mjqj1j7kK5L0K2oj3j0njMKk0k1roRJ7nj2PJ2J2J3J4J4K6K5NK
-33861g71nrJj3l2k1nj5j9KJ7PLQMqj2l%J9RPJ0oj3j8k5j4j4j1j7j5LJ6K8J8J1NqlJ7J2j1
-33818h71k1mJ6J7jk0j9olJ6K3J1J0J2OMqj7LK4Qlk4k5j8k5lK3RjK0J8j2k3j5rOMJ1J9Oqr
-33775h79oMQjlLMpnJmNQRJ6rj9OL2K6j7l0k2j6PQRL2L4K1Jj4j6j1k8j8j8rJ8J5j4j7k0k1
-33731i37jK0K1L6K0j2j9lK0Krpj5j1koj0J3M2Nj7j0QJ2Lj2l2j8nOJ9J4l1k9J9M3K3jj1j8
-33691h90pj3j8j1qNJ3K0K3J9Rol0l6j4J6K4J5J0Kj4j7KK1K6jj9kLNmk2oOj0k1jNJ6L3J4j5
-33649h78j1MJj3pJ3J8J9K4L0K0J5J7kl0n2m2j9KOJ2Rj9l2l0j5lmJ7L2K4J3K8K2k9m5j9Mj
-33610i21kJ5K3L1K6J4ppok3jJ7j9l4j9omj0k%mNK1J8JolQK4K7J4mj7k9k9j8%J3J8KJ1J0r
-33567h82k0l0k4J7L6J5J6K3Kk4j7K4J5rrlJqKmoMJ3K0J7PKj7k3loj1k2l2jomoLK8L6J0J0
-33524h66J8lk6l0j0J4J9mk4k3lP%LPJRJ7K0J4j6k5j4J0J7J3Qpo%j2k3mJ6L9J8nmoj1k5k1
-33482i18%K1M1J4l2k5p%j4qKOJ5K4L0jj3lQQ%qj1j6qjj5pJ4J7ROJ4K0noMpk6l2j9pPJ0kk2
-33436i43l6jJ2J6K1L0K9Jj2rJ0L1J9oNmk9m2l2KJ6J4K2J1j3l1j1RkJ1K0Jj2k2l1k2LJ9J4
-33397i42qmJ8K2PNJ3J7PJ1J3%qk5k9j1kj0%J3L2M1J4rj2j4pKJ7P%qk5k4j5pKJ4J1l%%QJ7
-33353h72J3j7k2LJ5J0K6K5pk3j9k1k2j4j1j0mQPrKK4K4Mpj3kRPjJ2J1mj2k2j3LMJ8K3Qoj7
-33310h92kK1L3K5nj5j8p%Jj4j7LJ6R%KJ4J9j1m2m2j7jJ1L0L2J1KNqk5l1j9J6L4LjJ6JmNM
-33267h58j9okmrj0nk0kK1jrQL2K3K0K2Pqj6k1k0RJ3Jj3k1j3mnjKJ4K4J5K1J6kmj9m4k0J1
-33224h97L0K2kj2k0k5J2L3K3Prk5j1J4pl3j0Olm%npjqk0lQj9j8J8K4L1K5Kj1j6k9k5JL0K2
-33182i12j3k0K2K3rk1k3lMPK3K9K5K1j4j5%NKk0j5MK3K6rk2lonK0K8J1Qj7j8j2j5j4%J5J3
-33141h77LoJ1K6Kl9l0k2KJ5M%rj7nQJoqppK3L1RJ5K4J6Lj5k6j8k9l1j0kKRJ5J2NQJ4J5Pk
-33096h86j1rqj0j1rMJ0j%J9J0nj3j3j9j2%J0L1J4oPJj0JNj8j3n%lRJ2KQJ0Kj0ooJ6K6J2J3
-33051h62Pj3j7qNJ4lj0lj9l2j5PJ9J8J0J9J8qk2mKMK5K2j8k1qmnj5pQJ0nj2Jlkj1j1nj7K
-33007i69kj3J1K4J7KRjj9k5j8RK1OmkRmj4qj4mOJ3K2K1noMrnj0qOJ0N%OJ2J9J4Loj8rJ2j6
-32960i28m4m1JM1L8MoJ1J9%j2j0kpkRJ5J2lj7k6k6rJ6Kj6oPRMLMJ2K2J2PK3K9J7OQJ1j1m9
-32916h73k1OJ6Rqj4qlk7k7kJ6QlQJ3Kpj8j2jNJ7OK%lJPJ4Jj3k4l9k7J0L0K1OKJ0JjLJ5J4
-32870h88KroklorjK0J6j7j3KK2L8J1j7l4k3rj0kj1qJ2J6Pk0LL0Lj4k2oK4L1rj5k%kllOL2
-32825h89L8J3j6m3l0%J2MK0L0J1NOonj0j1pj8j8lj6nQj0j8poj1NK2K2K3J4pj1lJ0Rj1j5j9
-32783i43j5KJ6PmkJ2Mpj2PK8Pj1mpj3k2nK2Ojj0k0olmROoQJ9L0K9J6K0K1Lk1k8j9qPjmLR
-32736h85j3rJ0J9Nj1l0m0k2J2J1J0moJ5J1j7j9j0J5J0%J1J0kqJJ3J5pLKKJ8J4Lqk4j7KPJ1
-32694i02K6K0j1k2k0k0k8l1o%jJ2Rj0j2mMK4K0pj3l4j3L0M3J8j0j9j4J0L0K6nk1j0J1K3J6
-32656h91jJ0K8Jl8m3k1j3j4j0J6L1K5Klkj2k2j7lJ5L1J7RLOMk5l7j8PJ6K6K6nj6j1oJ0J2
-32616i13Knj6j0mj2lJ5J8Kk1k5j2j3KK1J7MRJ9K3J7qrKnrj9j1J4Mj7j0PJ6JnJ6K2Rk2k6p
-32573i42RJ4pkQJ6J8QK0Pm1o0l1pPPpj7j0J3K3J3lj0k1k5j2J1K3K8K7mj0oJK0J5K5Rrj9l3
-32531i54JOqjMj0mJ0J4PKJ8L6Nk4j8k1j1j0j4KJ7Kk4j1J7L3PJJ1Mqk0j3j1j8rrj5orKMK3
-32487a002L4J9LJnjpj0OOKj5j5kkrrPJ1mj5j1K3L7Oj4mNj2nOJ3J2j3nJLRLloJ0K1J3Qj8k5
-32440i53jJ6M1M6%k2j6nrj2Jj1k9k5nJ0NJMJ7J4MJ4Prrpqj0j3pJJ7K1krj2lQK4J8j6k4j5
-32396i63NNRJ6lknj0k5k9k1mJ2PLlKL0K0mkjJ3K5Rrj4olj0qj1kKlj0j7j0JOllLRK3J2KoN
-32347i68Lj6jJ1%l4k9QJ4K4K6Nrpj7nOJ3K3Jj7j3LJ0PJP%j1nJ2L1K2%j9k1j6j3j1j8l0lK6
-32304a010L4J0RK1J2orlJ%q%J4kj9k2j1%lnm%rqj4%L2L5P%oj4onnQ%qk7k5J2J3jJPJ2K0K5
-32256i57J9kkJ1J7Jk3j7OjnOPNJ1Lj8j1Jj5l4l5j5J3J6momJ2PLJ7QJNn%Nnjlj6j2RJ3PLk
-32208i87j3k2oK8L6K2K4KNMrkJlo%J1J9Jj0mok0j9j1jQJ6K0Moj5k2oJ2J2kjPplJk2l6j2J3
-32162a005J5MNRK5L0Oj2pPKj0mKmpj7k1mj1j7MJ0J5J5J5llJ5Oj7k1qJ7J4nLjj9j9rKJ3jj5
-32117a006KK3K6rk3rPoj8oRK0J9J4J7Nk5k7lJ5PkJ5J7jLRMk7k9lJ0J3rrJ5RQNOPjl6j1J5
-32072i60KJjk0j6jPpj3J1K1Lk0qJ0RJ2JKJ2LmROk0j8rNK2jj4KJ4Q%LJ4lj9j4j0lJ1K1Lj2
-32026i61pOOLpJj0j9j5jJ4J3RRorj0j3nKj2kK2J8KjNJ1NMO%NNj0j6k1rK0L2K6J4k0k8k2l6
-31980a002k9jK5L4K7K0J4pk2j1nok3j7PPOJ7jl8l8rJ2J5K5Pj5Onk0j4nJ2J8J3J7J9K3%j0
-31940i54J2kj7lJ0pj8k7j5jqLL0K8J1lj1j0J3J7lKlj6j6NJ3%pKmj4NL7L4Jj4l0k4jmj8j0
-31897a017mnONPJ1K2K2Ok0j0PmJ2LqmKNj0j7k0pQL1J2pJ6Nj8j4jK1NqJJoQK8J5kj1JmmJ1
-31850i30Rj7j3K1K0nk7l5k3j0qpJ6J9pj3k3j1J9L0K3N%J9J3ok1k4j9PK0K0J4QLJ1J3qj9j3
-31810i49j5j7rj8KkjJ7J9J8Rmj0j9j0lj1j1j6j9j6jJ6K4K2J7kl1j0Pj2rj0j8rRL0K0mmNK8
-31768i97M6L3Jl3l8k3LQJ3J3jnol%QK4J9J0L%Kj7k7j6moj1jLj0QK5J2kLJ%knj6k2j1jKnj1
-31721a036qJ4Rmjj0mJ4J8Rkmj0oMqpONJJJ2J5J3J2kKNpj1oj2j1K4Ok7k9j0MrrJMJ6J4qj7
-31674a049j4LK3J6J2K5K9J4QQJ1j5m6l7j4ooj1nK4M0K5J2Mj3j3oJ2J1j3JRKmj4nj2j8mOm
-31633a014MJ0oOK1J2lk2j9QJ1J4K3Rj4j1jKjJ1Mj6oMJ0rj3jnnk1j7nPJ4PJ0MJ5K6J4jj3j7
-31589i74j5lj3j7JK2K6K3Lk2k8k9JJ3mk4k1LK9L5J8OJ2J2J0qk0j3rlJ0rl1k1kpj3J1J2JJ6
-31548a022K6J0j2j1kk0l4j1J8NrqrPK8L9N2L0l6m3j3jNkjknJ4J4kj0qj7kQpj3RJ6Jnj6rJ4
-31504a034NmNjjqpPLj5j4J7K8J4lLJ1jKMLQpj6j3rJ2J3%lj0jMj0mL9L8Kk1k9j7rj1oRK5K0
-31457i82Jk2j4J3J5OjoKJ3J4J3Nj4j7Jrj2j3k1j4MJj5rK3K1j4k0j5k3mJ8K6J1k9k9J7K9k
-31417a052l0l5j5RJ2QJ8K4QJJ6J5mmk9l1RJ9J8M1L0NJ5ml8m1kJ9QJ1Rj2kK3J2LRqk6j2oJ2
-31375i97J4Kj2k0k7k3kJ3K4NPJ9J4KJJk1l1k4mJ1K2L6L1Jl%j2j0%Llj0j9pkqMJ0K1K3Nj4
-31332i80k4kRjoj0kMj2j7j9k4j9J9M9L3K3Qpj0k1k1oOQQNj1j0%QJ3J4MnJj5k2kJ8J2J2OJ0
-31288i76J0Mmk6l1l3j7OK2J8%j3j9pKNLJ4J7J5J3kj6j1j3kJ0OKKKk0rJ1J6J5j2j0Rrk0j9
-31246a067j9jJ1J3JJOJ1J2RKqjmkJJ6J9J0j0j4QJ8Jk0qOMQJ5Pmjj4j2nnPKk8l4qKJ0K6L2
-31200a007Lk5o%j4MJ4%oj3k2rqQJ8Poqk8j6J5K0Qpj1j2J5J7NJ2Jk4k6j3QNoj0oQK5K0J4O
-31156a050J3J5OK2K2jKLRR%lj4k8j4jmj6k2klk7j9RJ8ONK3K5rk1j0JL0L8mk3j1j0oJ8K5o
-31113a005k1LK1K5Omj0j4l0j5%j5k2LJ1%J0lj6j6k4OL8L7K3QLml3m6l2LJ2K3J4qrj%okkp
-31070a099QQRJ5%j1kJ4J7RMllj0j2KkLJ3K4L2J4mJ0lk1k6lJnPRkrk2l1j4lj2%J6K0J8J2l
-31025a035kj5k7nJrKJ4J4k%J2J4K1nk0klrj2mj0k2k1J2K9%mNnj4j3opJK5K2NokNLRJ3J3j2
-30979a052k6j1JLj5qJ2LLK4K6J9J9N%lprj3l4m0pK9L0J3NMmoqj0l%ORPJ3Oj7l0j5%K3L3Q
-30934a017j2j5qRNp%rj1J6K7J0J2L5K6Kk1l6k5pKPJ1nk7j7PJ3J5J5Rk4n1l9mK9M3L2pl3l2
-30893a082j6kMRK8L1K2J8J8nk5k1mJ4QJj6k8j8RJj0j7k5oOjjPK5L2Rk2l1j1K5K1J5Lk4j7
-30852a076OK1lrJ3PojMoj5k6l3%K4L2J8knnPJ6rj3OJ0Lj5r%j3pMpokJ2J9J8J7J4jj7rMrj8
-30805a067OJ1j3lJ9L3K1lj3rj4j3omLNjOK2K0Lqrk2j7n%qpPQknj8j0J2J1kj9j4pjJ2qj6l
-30759a128qk0rK0K9J2K3L7J7MRJ0nk1j7njOK0K3j0l6l3k4j7kOMjKRJ8J6oj5j2LNK3L0Pj4
-30717a051p%j3k6k5nRJ5Jj2nPnj9mJ7K4L0K9%j9k0pnoKJ5J1prkOJ4RJ4J0j4j4pqKJ6J9L2
-30673a008L0ml7m1l0j9PJ8J8J7%oj4k5j3rnJ8L9K5j9k7j0J3pj9J1J8J0OJ3J4jj8oJ0LLoj
-30633a052Nj2j0k2k1JK0K3KpkklMK1J6krrPJ7J2qj0jJOmj6knj4j1L%opj0jK0M2K0j7k3j2
-30588a078k1k2J0J3MnkJ7K4K0m%qj4lJ4qk9l1KK5K2K2J4oj4j0qjnrRlj4oJrJ6K7Rlj8j7j1
-30544a110rK0K7J0JPJ1Qjj0j1QJ0j2j9J7L2qk1k6j5J7Qk4k1KJ5L5L4Kj7j7j3j9j2kk%jj4
-30504a120kPJ6K3K1RnmlNJ0QNk4k0j1pJJ3J2Lj4k9rmmnNj5nK0K6J5j4k3k1k3rJ0LJ2K3K4
-30461a100K4L1J2mj4j3LKkPPJPQk4l5k6k6rj6lL1L8L1Lj0jJnNJ8Ooj0kMjj4j8MJ0MJ4K7K0
-30416a021rk2%J3pj7j8j7jNpLJj7k5k1LOJ4K4J4K5L1J0j2qMJpm4l9kNkj6j2j0jK8L7K5J5
-30374a071mj9qj1j7KJ0J3J1J9K0j3j6k3j9j6j6PM0M5J7Olj0j9k4qkPJ6J2j5l8k1j1mK0K8
-30336a115Kj0JMJ4J5%k2k2j7JJ6mmLJ1J2J4J6Oqj8qqj2lql6j7MK6K8OJ6K3J7Mj1k0j5MJ2
-30294a103J1kjJ6Oj0kl%Jpj9LK6K1KLJ4qj8j2NJ2mj0KkMj8l6J0L7K1%nlpqj0k4k1mOjoJ8
-30248a126K7K0Nj8j4J0K7Rj0j3k6k6KJ0%MJ3RJ2klJ2QLj1j0j2j7nP%Mrk7k3j1qJ0L8L1Lm
-30206a111j0mJ5J7Nrj4j2j1J6L4J6mPK3Mj6qj0k5k9j9jJ2Ojj3oRJMlMmj1QK0Rj8j8j2j9p
-30163a185J0NRJ2Kqll%QRRRPJ1mj5k4kJ3kj5j1nkQK1J4RJ3KrpNJj3j5J1J4K2K8%k9l2k4k2
-30117a178plrj7pNJ2J7J0j2j5OK9K1K2OmJ%lj6qjRJ0j1mjj1r%jlj0MJ6K5K2NrNjj0J1J7J
-30071a096j6nk0l7k4J7L4J9J3Olj2j3OJ2lj0qOkj8l4m0ML0K8K5MpJ3J8Oj2k6rLolrpj1j4
-30029a201%J1J9KrklpJ4L8J4j6kL7K7j8l1j6MmJJ8J2j8j6jMJ2QJkK%J3J1nj9JJ9ql0j2jP
-29985a146QJkpnnj6j4pL4N8J2rmj0J0K0nk4ol%J3Qoj1rklj4k1lQLKQK2J1k1k4j5MK3Rj6l0
-29939a184j5oRL2K2Kj0k7k8RL5L2lj3j5pJ6J9J3J6K0MjMJ4Npj8l1l2j1OJ1J1JlpqkkNK0R
-29896a115pkoLJ3J3j3l1pQlpJ4Jk2lMJ1J2OJ8Nk4k1j5j3%kj3rprJ3L4J6J1Mk5l1qPJ5QMJ
-29851a172J3Nmj2pJ1J2ok0j4%moNJ4J5ONKJ1J6j2k9k9kK7K4J9J6J1Jk0l2j1J8J9J7K3Nnj0
-29810a100%j9k1%LJ2K6%l6l0j6j0pj1j7LJ6PRkj2KPLmnQLJK3K0mmPPrk1k7j1J8L9J9ppKQ
-29764a137J1ml2l0j8kKk%Pkj5lMJ2K3Mj7j2J2K8K8J4QJpj6j2pj2j6jJ5J9J0OK7J6j0j5j5
-29723a138k1pJ9K9K0ll2k1J2J3MnnLj9j7j3j8j2nLj3lK6K3ojlj0jj0OL3K1RK0J6Mpk7k3R
-29681a150K0Pl0l2KJ7J2%kpj5j9%JpNK8K9kj1LPqj7k3j5JlJK1K6J1PJ5J4j0k7j3QJ4lk1k
-29638a168Rjj3k6k0j0NM1L7Jrrj1j3jMJj0PPnkJ4J6J9J6PmOJ5jj0rOJk4k4rORK1J0mKLk2
-29592a142k3j6k0oK6L0J9%j8k8j3J6K2Lrj1OJ2J1J6J5j1k2RPk4l3j1%QK3J6nk0k1pPLJmn
-29551a199jJ5J1JK1J7mj4NK0pk5nOJpk2j9%OJJLjj9k4kJ9K8K5J5Jj2j0NLj3k3j0O%j9j6J6
-29507a226K9K1J0qpjl%Jj7k1j0KQJRK5J2qjJ7J5J1KMjrj1j0NK3J9J6lj1rk1pONNLJNoj4k8
-29460a177k5J1J4mj2%K1J8J7Rj6j1QQQpk1k0kJ5J8K5OnLJ0Pkj7k0k4l1j2J1Rj7j5kmPK0K3
-29418a176J9Rj4j8kJ2OmmmoNRRJ1OnKkj6jO%nnJ3J4kkKk0k5j9l0j6lNJ6K8L5J8KLRoj5j0
-29371a171j2rNJ8J1PMqj8lMj0mMoKJ0J2J8K2J0onj5l%l1k2jJ5%j8lJ8%k3JK2Pk0j7j0J6J5
-29327a194JJ1J4Orj1nJ4K4J5J4Mk5m2k8pOqmljRMoJJ6J2ol3k6j1MRMmj2J6L7J9j0k2j1jn
-29283a244NJ6J2J9J8kJj0j5rkLPJ7J3%kj3k4RJ9J5J2Lo%Pj1j2j4l0k0MK1RLRJ0pl3l9j3K2
-29240a252L5J8joj9j8LJ2%mkJ4K0K3RPJ6Rj4j8OMPk4l5jJ4oKJ7Nkqj9j8JJ4Kj6q%J4K1K9
-29196a169K2Mj0j8Npj4jkj9l5j9jomJ1J4J3K4J6nk6j0K5L0Jk6k2JJ2m%j6j9LJ7K9J5NOLo
-29154a183qnk0j5OJ3NMLkNJ6Pj1nj1j1MPKj4k7j7K3K8K1K0nk2j5JJ5K0K1J8ok7k4j7kjPJ9
-29111a183J3Jj9k4j5j2mJoj7jJ3L3K1JJ5J2j0nNlqknj3JJ4Oj7j9kJ5J8J0PpJRj0j8j0nmj3
-29067a236k0m%p%J9J6Noj6j7K%kJ1Kj2k2oJ1L7L3j0k3k0j3QJ1kj6k0j2OJ2K0J9lk1j5J2K3
-29026a256K0nj1oRJ5Nj5l7k6jJmqPN2N6J9j2l1k4KMQJ0Jk1j1Rjppj8j9%J5KKKj4OL8K5mr
-28981a239qKmJllolRJ3K2jk5j3lJ4K2Oj7k4j9rOQMjOJ4jlOJ5Lj6j3J1J7J2J4J0PqmKoj4j7
-28934a236j5k5k7j9KK7K5Pj4mP%J3J2OknkJK6OnNLJ4J7OKj5k0KJ2%j0KPoj5k1j9j0KJ6Mj6
-28889a262j7OK5L0Rj2lJ2mj8nkj7j8pppJ6K5NN%okrnQK9L2Pj5k1j9j4q%OM%ok2j0J8MoJ3
-28843a268L0K3j2k2KJ8Rj3j0PKrpj0lJ1OJ9K1J3kj5pqkJ3nk5MJ9oj3J2Nk6j7qjKNJ8J2NL
-28799a230j0nrJJ9J8J4K1J7j9l4k1j0%lj1J6J1j3j9j4k4nJ3J7K7K4%rj5k3j6LRJqPJ9Pj2
-28759a266LJ2J4J9N%ol%nj1j0j4l0roj0J9K6K1RpQJ4mnjnJK0L6K0nnj0lj1j7MMqj4jJ6J5
-28714a200jj7k1k9j8LK0Rnj0J1J3LQ%LJ3J0Kj0oLpKPjnmj0j4j1j3j5j5j1l%J7M7N5K9k1l2
-28671a224NK3OQork1l7k5PK1J2%rjmj3j7%L4K3j7k7j0J0pj1j5l1j6npJ1K6K4J8J0lj9j7J
-28630a312Llnk6oJ9K0K8J2k3l8k4OL0K0LlMJ0lj6j9J9L4PlJ3QkRJMJJ2L2K3j9l6l2rkrlJ4
-28586a261%j4lJ8J2oj6j1QJ3qrNk2l6k2%PMnJJ6K1K0K0Kj7j6LJ8lk3k8k1o%J4K1RJ3K2J5
-28544a265j4k3k6k3jJ5OPJ5%j4j3KnmJ3QjPQK2J0LRj2j2RJ6j0k4j7JPJ3J4Nj0l2l3lJ7OJ
-28501a328J6K1kj5nJ0Oj2mql3lJ1NJ0K5K4%LJ3K1jk9l9j6J4J1KJ6OkJ1K2Lj2j5j9mOOK6J4
-28459a245jJ0J2j0k6j4nj4k1j7nMJ3O%pj0J8K9Kj9j1J6J2j3j8RK2j5k7lkLJ3PJJ2Kk2k2o
-28418a342J0J1J7J5Pqk4j7J0J6Rj4j6JpQJ9K4Mk4nrk6j7MJ6J5J6J3kj5k1jJ6J3j1j0ln%Q
-28377a325J2J5JJj4j0j4k0NJ8ok3JJ7J7Nj4k2j8NOL%k9k1kJPRJ5K4J1J3Npj2KMLQKrj6J2
-28333a340J3mjRJj0j5k6k2PK7K7J0RPj7jJ0rj0QJ6J1ojj5j7j0ORrKJ2mpOJ2lk8j1jKQkLJ4
-28287a340%j4NJ1kj0ORrRJ8MmlJrj6rLK0L8K1j0j4j1j2k7j5K3J4j0j4pOK2K5J4J3j2j5j5
-28246a316j0J2J1RJ4Mj3rnj6%Qj1l0l2j6J7L2J8J3J4kj2nj7nJ4jNj0k2kJ1nlL2L6lk1j4k
-28205a332okJ0JJ5J0Ook3rQK5K9Mj6k3lK1J2PJ4J0j2k3%NK6L4Ol1n4l2k8k2%llJ2OjlJ2J0
-28162a349Nrj8j9j6K6M2J1qKkpKK4K1j3k4pK1J1j9j3jOJ6Oqj5ll%J4PmmKj2pj0l1j4mKJ5
-28118a387J2JkJqnolJ7L3K7Jk0j6j2jJ2jj0Pmj8j3K7L0J4kmj1k2nRQlj2j2pj1mJ4K0K4kj2
-28074a356j9j9MPk3k3J0J2RK3J8J1j9l2l2pK5J6J3J5J1qk0k2jK2K3KjJ2lj0qpk0rK0K4J0
-28035a352mj4j6jK8J7KlQJ2mQL%J7lk6%J6Orl5k3KJ3K2Qj4k5k7nonRJ2J2J2lj0RJ2J1J4J1
-27991a321ORj2k8j7j1MK7J7J1nk6k4Olpj5kRJ1K7J3J8Nj7k2j7qMJj1j5j9PK4K0kk5k4j5J1
-27950a416J9%J4J8j2k7j7Jj1j9J8L4J6J0Lj6%J2PRNj8j4j1rLnjj4l1kJ0J1MK8K8J0nmPJ1
-27909a354QLJ3Jk1j7kLJ3PNj6l0j8k4oPqj8RK5LpJ4J7J4J7Qk1k7j1JJ1J4K3Kk2mPKPj2k8
-27866a412k4j0jjoj4j2K6L3J0Ppj7j4j7QJ8J4J4RPJ0NpmPJ3K0RLj2j9j0ONlOKK1J9%k2l0
-27823a370j4knlpk0rLnj4mn%J5QJ6N%J4LrMJ6J0lk1j3%mj4oK3M0K8Jj4JRJ2kk1j6rj3j6p
-27777a418M%oJ1RJokJ9J1j2j7jJqk3k6LJ4J9J9mj3KJ0OPJ0J2klPNj7rRK4J2k2l3j0J3j3k1
-27733a438nKK3K3J4Pjnj4j2q%LP%KOj1k0J3K0oj3nj0j9kJ7Opj0j9rJRK1PrKJ0%qJ1J0Loj2
-27686a432j2j6j7MK9Kj5j5j0MK1L4J4k4j7POKn%J6K0%k1j9lNJ0MMKK5K0j0pjk0l2oJ6LLJ3
-27643a418MQj4k5nrj6OK8J9j0j3mnJJ8J8Oj4qJ6J4j4k3j9k2rkj%L4N3K6ll8n0k7j1Jj4j3
-27602a535kkJ0K5K0J6J5K2J1rnKj0MJ5Nj4j9mjj1k9KJ8J3J8J2j6k5k0j4J3L2L1OmJLmk5j5
-27561a470LMqj1kj8j9K6L1%pj7LJ7NLJ2J5Kj4k4j4JLJ9L1J6%jJ2Qpj3j0j7k6j5L1L1K7K2
-27520a371jk3k3k0j0nJ7L6J8LLnj7k2k6k2mK9K8J0j6k4k0j4JMJ2J7lj7rJ9L0Nk7l0k7k2p
-27481a533J0J6L5M0J9LoNlj5Kpk4j3jRJ2KLRK5L4J1j1k2rk9m9j8ljjj3PJ0rjjj3k2oM0L1
-27438a487PPpjK2K3J3KmLJ6J7jj7j8mNJ1J1pj4oQMj6k5j9j2qKJNRQpJ3K6Rk4k4l0k3kKRO
-27392a517Joj5J0L5K7Kj8LK2K1Qj0k4k5j9j6%J0K6L0RqKQK1J1j9j6k%j7jJ3krNPOj3k4j6
-27350a500j1oRJ4QNk2l1j0J2J0j4jJ7RPK3K3LKMj1j7j6%J5MkOjqONk3l2rMjPJ8J6kpQnk2
-27304a516oJ5Oj2j0RLjPJ0Oj2k0k1kK3K7PLnj6nJ2J4Lj1OJ3pj0kJ2OqNL2K7Roj6k0j7qJ6
-27260a460J3%LJKJ0K0j3k2Lkj0%jj1rlJ2K4J2j4l1m4k7KK5L1%j5k9k2pPK8K0MrQNj2j8mN
-27217a528kKRnk2j2kj4k1%J2J4RJJ3J5mj6rQJ6jLJ4qk0joj1JNKPJ5J5NJ3Lnj6j4oqj7k8j2
-27171a606LOK2PnPK3PJ0K6J7J0j8k8j6oJ3J5J%j0nJ0J3J1J3J6Lmnrj9k1j7OJ2KlkLMppLk
-27126a527nKJ4J0ppj1j7%QNJ1ProK2K7OjKj4l3k6j6j7kJ3K8L8J1k0j8k0j0K4K2lk0j5o%p
-27084a567qK7N0K7j2j3j2j1j1j3mJj1rJ4Kj6j5j7j1J4QJ0K8J2qjPJ0K1J5k3k8j0MMnk3k0
-27045a594J6L3Nj4j3jJ4J0qk2pM%LK0J8lj5k3k2j7nRK2J7KLkljJ2Jj4jJ6L5K9Lpj1k1j5K1
-27002a526Rl5l2j0J1J9J3RNj3j8oMJ2PQKoRK0Qnj4j8mjJkmlJ2Mk2j5j2j9RK9K3Lmnkj5j6
-26957a590k2j4K2K1Rnj7k0NL3L9J7lqnJ3Nj2l6l2qNJ1J2QJLK3J2qj2k4qPPKj7k4j5oJ2L4
-26915a585K2mLQJj9k4k2j5JJ0K0K3Rqj0j8j8kK2J1jQJ0KJ1Kj5%QK1K5jk3j7mLKj4k6j7lP
-26872a617MJ2QqoJ3Mj%jJj3QJ8OJkJ1QnmQLj8lmj1%J0mk4l2l2j5K0K6RNJ4Qk0l2k3j0L0O3
-26826a595M2MjLj0j3NLpJ4Ok1j1qk1j1jONJ3Nj5qJpj8j4lPPKJ2J6%j9k7j5pJ1J5J5J9J4J1
-26782a596LOLjKJ0J9J3Qorj6j4j2lJ1K0j1k4j9olj4rmmk%j0J2J9lkJ1J6J1qj1j7rJ%rj2M
-26737a665J4Qj7j5LKpLkpJ6K2J1oj9j4J0%j4KJ2MjkjnOK4L2K0NPMoj7k5pKJ1J5ml1l8j8J0
-26692a678J8J1QQlmpNmk2k5nJ1J4J4K5Qnmj7l0JK6J3Pj6j6%nk1j8%NMqMJ3J3J3OkjNOJ0M
-26646a639jj1k6m0j3Qj2j9ML0K2KPJ4QL1K5j4l0k8j8j2PK6L4K8J5npk0j4oOPJ0J5J4Jj9j9
-26606a639k7j6J0nk8l6lPj2k1k2NM1M4K4Nmj5k0j6jljJ8K4K6J2J0Lj1k0j7pnjJ4K8L9L3K
-26566a585j4k5l7l2j1J2K8J1kj2mjqj6k4oJ9L0N0M3JJJ9Jk3k0j8oRPj8l0j5qmKLJ2Rj3rJ4
-26524a670NKmk1lQllJ8RJMJkj4l9k2J3RklNLjJ9J0J1K4J8MpKj3k7lKoj3j9j7k6kQJ0J6J5
-26478a703J3K2J3jklj3j2qJ0J6lnMMkj4j0J7J8j4k6k5k9nK0J2j0j5kK0K7J7%l2l0LK5J3j
-26438a711PJ1MqjJ3Jj5k3nJ8J0j7k6kJ1K6K1rl1k2OK3K8RkomJ3MpJ6J9Mmqk7l9l2k8k3j0
-26396a816RK7K8K1J7mj3LJ3rk6pLJQJ8RJ5J9Rj0j0k0j7MNj6j8j2rPJJ1L1K7kk3pjpj8j2J6
-26353a755J9%%pj9j0lQJ0lKQQkj7mMoj2lJ1K0K0J5KkjkQlj9k5j5MJ3RJ3lj0lnQJ6J2K6J9
-26307a674k3m9l5J5J9oj0J2K4J3%j3k2k3K%mNLJ1JOJ2Qlj5j4%rn%nj4j0jk1k2L1N4L9K4K
-26265a697%j8k4qj4oj0pNj5k1jJ3J1J6Jpqj8j8rJ1OK1J7%J6J0Kpj0j9lK8K6J7Lj6j2QK1R
-26223a707k1k8k3mknlRJk8pK5K7Kj6j3lrpK3K0j0k1qJ8K2J5J7J4rj9j3MjOJ2Mpj5KK%NNj8
-26178a764m8m5mK5J8Nk0j9lJ7J3J4RK1K4%k2k7j6rrkJ8K1Lk0j1J0L0J9lj8rnj5j9l2k0OJ5
-26138a872L1L8K7mj3J0Pk5j4pk0j7j6qJ3J1J3PkjokNQkkpMKnjOJ2mj8k4m2l6MK0J8J5J2J9
-26094a866J5J5PpJJ2J7J5j4l9k8jJRJ7qj2KJ7K2lj7PJ9QJmok0j9KjJRqj2K%j1j5j7jK0J0
-26050a880oPJ3MjMRllJ6Q%J2J3pj7J2K1mpk0k0QRQOon%k1k3j2PK1J3PpRK0lMJ2j1OJ9j7j7
-26003a822k%qmml2k9pJ0J1QonJ3J5kmK3J8rk5k2NK7K5J4oj8j7j1J6J3Kmj9k2J0K4K3K0Pj2
-25961a806pqk4k2oOkrLJ0PoKK4J4j4j2J5K5Nk7l7l7k9j5k1J2L7J7j2j6kK5J4LNj1k3k3kQ
-25920a939J1Krj1o%J8J8Jmk8j1K6K9J1Kkj0j1j1j7LJ5P%rj1j6oJ4K6J5Pj1k0j5j3QK4K0k
-25879a905j1MJ8J1Kj0j7k6l5j8NK6L7K6Orj8j4MJj5j7qOL4K2oJ1J2pj8j4Njj7rPK8Kk1MJ5
-25837a910pj2MRkoNOj9j2j4qJ7K8J2j7k4kJ6Pnk1j5J7Roj3j3jJ0NJ1Jpj2j3LJ0J0MPJnmq
-25792a964j8j7lONrmNQOJ5kk0j0LK3J0%NJ1J3mnj2k4qLRJ1J0pj4rJ1K3J7%j7q%LMj1j2jj5
-25746a993pJ1mOK5PlrPK1J0mj4j8j8nqnJ5J5J2JklqqpMJ6JMJ9J8j3l3k3pPJ8jk2jK7K4K3
-25701a925pk6j5j0lJ7J9Mj6j8rlj0j6RL5L2J2ooj6nlj6j3KjmOjMJ8RoLQj3j9j2j1Jlj4nJ2
-25656b021NJ1Kj9k2j3MJ8J9J1j2j8jJ1%j4RJ7LK3J3j7j7j4j5jJ7J4Qkj2j0j2lj5k4j8J0L5
-25617b050K8K7K4ok4j3%KnJJNNj6j8kNOMj1%NNmj4j0o%Rj0l2%J5J1J8Nj6jP%QK3J6oj5PL7
-25570a985J7pj6j9j8k4l4k0J8K2J0lQL1K0Nj1l2l4k1j5k1qJJ2LpJ3K2J9J1qoJ5pk0j6PK4
-25531b074%j3oJ2J2jmKjoJKkj0j4PK2opJj2nK2Ok1l3k2plJ0L0K5kj9rJ4J6OPMkj1j5prj1
-25485b133j3qJ6J8O%pj1%K0J7mrLKrnRJ3J2jj3j5Jok6k3j1JK2L7L7K3mj7j2LLRQkjj5j8N
-25440b098J4Joj2rj5j3llMJ1%klMj2j8J7K9K3J9kokJ4Qj7j0kj1k1j4KLJ3J2lqj0j1jqj8j5
-25396b179oJ9L1J1qj4j6rj1kPJJ0J8J8J5qLJ4pl2k2j7j7j2NRPkNJ2OnNjk%orj5nKOj2k5j4
-25350b252J0L2K4oj4j0NRJ9K5J7%rj6j2pQJ2J2K5J0l4m1KK9J3K3J5koj0k1l8j8K8N2M5K4
-25312b057j8n1n9j0j5j9JP%PJ9K3J1rj9kNkqqlJ3Nk0k1k1k1qJolK0K3K3J3j3j3MJ2oonj7
-25269b253j5LJ9Mj4MK2K4L6J0l0m5k4kkj1lJ3J5J0OJ1KMmj9k2kNj2j0K5K8lJK8J0j7l2l5
-25229b275k3LKj3%K2Rj3j2jO%OL1K6nl5k1k4k1lKOMJLJ5OLj4k3kJ1LL%KMll%mj6j4j%J0J4
-25181b334Lkj7mKLK0J7%l6l0KK4J3J2Qrj8k3pJ1K1J9J5Nkj6k7k1oMJ3lj0QL7K6j2k7j7Kr
-25139b365k7%K2J4%j1oqj9lJ7NoJOqj9j5KJ2RM%oJNJ2L2K8jk3j6j0j9j5oQJ4J4Kk9k4j3j0
-25095b451oRL0Qj2nOQKnj7j1pqlq%kJ8L1J0LLmk3j6j3oj5k3PMj1j3qQJ2kM%%oJ6K8J9K2Q
-25048b419k5l2j6jNNLj7j2lj5kK2Rj9j5PJ1lj3j8rpMK2J6K0Lj8j5pKqj5OK6Pj9nJ4J6Oj4
-25005b523j3k0j3Okk7l4j4J4J2mKJ1J8J3JMK1nk1jJ4K5%l0j1jJ1J4NOLJrj0K%mJLJ1K3Pj
-24961b515K4J7j7j8j6j8j2OJ5j1j0jk5j8J0J4J9J2OQpj4PJ5Jj7k9k5j0RJ2Nj2l6l9kjnJ4
-24922b664Plnj0OJ4mj0%%K0J1l3l7KJ2MJ4NLJ1%j8j3RJ0MK1J3k2qorlJ9J7npooJ3L9M4K9
-24878b542mk3k7k3KJ3J5J6pl0l1rJNOkj3k5KJ6j2qRJ9K2%pRPjPlrllj0LPj5oJ6J8j2k5mj5
-24832b676k7j1K0K4j7k6OLj6j1LJ3JKjlkJ5J3Mj2k1k3l4l7j2QJ3RK3K1K3K1j2l5k0rj0kJ
-24792b794l5k8OK6K1NJ1N0M9Ok5l0j1Llk2k5j7jRPj3l0j8mKJ0J3K4L3J7mj0j2KJ5NjJ2K1
-24752b736lj5j3k2k3kLloj4KQJ6J4Oj0k0j5j8k1k5l4j4JnMK0K8J4krmOJ4J8kk0k8j3rMQQ
-24709b912J5j1j7jOMpnJ2J4lqj8k0lPKQPql4l8mJ9K0K1Lk1j8j3k1rkj6NK2J1mj8l1j3J5K1
-24666c043J2K0J8RJ2Pk0k7pmjJ3Opjjj5j9rj5nql0l9j9J6L3J8kmJ6Ok5j9J4J0rk6j4J5J2
-24625c132kkj1k5k2pLJPNMrNJ9%qrj2OJ0Orj5NK7jk3j9pOjLj3l3qL0L1J9J2pl2k8jRJj6k4
-24578c267kJ8J4nopj5l1oK2MqkJ7J3qoMJ4Jk6l4k9kNllNJ3J0j4k4lPQJ5J0qj2oj2j2MKj6
-24533c381r%j9k5j1nOJ7Kj0j0j5pJlmJlk%nk0k0jK0L1Pl8o0m4k0NJ6OJ8QjolNPOOnlpj6j8
-24485c609opj7j1ronPJ2mk6k1j1oJ2K5K3KJNlnj1j4kLq%OJrj7lppjJJ5J8j3k9k4k5k9j4%
-24439c828rk7j9pnL%LMj0j7qJ4K7J4j0j3qnnJ1J4oj8k1k6l1k2oROJl%Ojj8j8j4k0j7llol
-24394d095pqrk1rJ1j2l3k8mJ0mk3j6j1j5NQJ0K3Mk0k4prpoj9l1j6kj5mj6m5l9k4j2j0j9Q
-24353d541K6J0j4k0j1LLj0j6k6k7j4j2j1k0qK1Qk1k3j2Olqjk3j8ROj0j6j8j9k4l0l1l4j6
-24315d945PLj2j1j9j3k2j2K8L3RJPJ5Rlj5j9oMOj4j7j2m1o1l9l2l6qJ3kj9j7k4k5l2j4pm
-24275e346Qprj0j9k3l6n6m7k4j2nj8j7j0k0l6m4m4m7m1j5j4k5j2k7m1m2k6lj2l4l0j7qk0
-24239f189m5m6m1k3k3l2m3m5m5l9k9l7l6l0m0n1m6m1m6m5l7l5m5n3n7o0o1m9k6k1k3m0m9
-24206g528l9m8p6p0m5m5m8n4n7p3p4n8n5m6m1o6r9j01o9o6o7o4p5q6p8p6r3j10r3p9r3j15
-24174i787j28j24j16r5r0j11j30j37j61j79j61j56j71j91j87j76j90k15k15k07k16k20k25
-24151a3588k35k43k17j95k05j94j54q4qO3J37K31L53M65N47N93O10N96N68N26M52M05M24
-24128i153M45M66N09N87O65P48Q16Q61Q86R01Q91Q69Q08P40O70N86M93M16L44K39J22L1m9
-24105C891j18j87k62k97l12l07k85k94l28l37l14k74k55k78l07l15k89k44k35k57k50k22
-24083b076k20k22k08j98k04k25k29k06j89j84k07k10k09k25k39k55k73k68k51k37k26k36
-24061f997k55k50k43k51k64k52k50k36j94j62j17m2N9J71K73L76N00O06O77P00O68O25N86
-24038d272N53N07M67M61M88N61O39P46Q58R28R90J048J060J019R68Q97Q23P56O76N87M85
-24017A1245L77K66J60N9m1j51k34k80l01k99k90k90l07l10l06k81k54k47k55k85k85k60k24
-23994G207j88j78j89j81j56j50j34j34j38j31j27j26j08q5r9j04q8p8q5r2q8n8m1l2l4m5
-23968D338n1n8m4l5m8n7n9m3l8n2o5n3o5q5o8m5m2p4r4p4n7n7o2n3o8r4q1p1o8m8l5k4m0
-23935B430o2n0k2k2m0o9p4n0l3m1o3m8pk3n3n5l8j0mk6m4k6l3l3j5l0m6m3k6k7l6l7j6qk3
-23900A197l3l6l8l8l2l8l3k4k2l7l2k2k1j3j4llj5k9k0j4k2l3k4j0k1k9ork5k2k1j6pkj3
-23864D20j3k4j0nk6k7k0l8k8Mpm7n7k8nplnj5k7k9k2j9qooqj4k6k4jj3k6j1QJ8J4oj5k2j4
-23823a98j3j6j2k7l3k6j7PJ1qjQlj9j9j7j6j4j6j0nj6j8j7j4qj7k5j1pj6mjk1k5k2j0JJ4
-23784f61J1j0k2j6j3mrj1P%j5l0qRKk0m7l3j2jOJ2Okj4k0mOKorkj2l1k1koq%%rj6rJ1kl9
-23738a052k8%kkK1J2j7l6k4j3k5k1kOPK2K7ol2k6k4j0PJj1j4j1qj0JPj6l4j4J7J8j9l6l4
-23699a381l6j2j5l3j1J4K1K4K2J5pk1l1k3pqpk0l5qJ0K2J3NJ2Ppj3jQk4n0j9J8J2J7K7J1
-23661a511j2j6j3l2k1J0J6J3%k2k4j2qKJ6Ppl1l3j3Ljj4j2j8j2j5j3OmJ4K7Oj1k9k9k1k3
-23623a837k2j5j5jJmJ1L5L7J1j1j2jj0l2k2rj0j9j3PMk0k2OJ2moJOj1l5k0pj5j7j1j6j2q
-23583b106qoPJ4KMj2m2k3J2J1j1rJ6K1JJok5k5j2pj2qJpklMj3j5J2MmMj1j3%j1j9rj3k6j8
-23539b362nPJ2RQNK0J7mk5k5k4k4j1mpqmj3k8l2LJ0rj5j4oj2kqj6%Nlj2Kkj9k0l%qj8KJ2
-23494b631J7O%rj3%Oj7k6nJ1ok2oKjqk0roJ3J1j8j4ojLj1j4jmLLj5j1j2pNRMJ3J4Qj7l0k6
-23448b838nqk7k7qRJ7J3%oj4k6k8k1j4nJJ4pj0PQj8l3k3j8ok1k4npkJ2MJLoj7l1k7k7k9p
-23405c256%nnk4j9noj9k1l8l8k8j2J0NqlPNpQOj7j4k0l1k0j9j4MJj0j5k1l5l2J6L0j5m9m1
-23364c755j4lj5j9k5k9j1MJ1j6m2m9l2j8k0j0%Jj2k8j7k3j9k3n2m0lJ9Ok6k3j8j4nKk7n0
-23327d395l9k9l0k2j9k2j3j5j1j9m0m1l5m1j8j6l1l4k0%jj9m1m8m5m3l5k1j2k1m8l6k2m4
-23293e326m8m0l6l3l4m9m0k8j3k1l5k1l6m2l8m7n7p0q1r1r3o3m0m2p2p5m3m1l9m2n6p2q2
-23260f946r9r1r1q7p5r8r7q0j00j04r4j05j21j32j31j20j23j37j66j70j39j29j41j65j76
-23235i917j94k09k16k21k29k30k36k29k32k61k86k91l22l45l20l26l67l62l56l48l39l59
-23213a6195l57l21k50j03K04P10J344J943K307K398K424K580K805K913K781K387J814J244
-23195A0628Q32N62L54J70k3j82k77l48m17m47m41m44m32l99l74l71l63l28l01k91k82k76
-23173F550k68k41k23k23k06k11k04j75j71j68j63j71j54j23j17j30j24j15j00j10j10q9q9
-23150B865j00j06j08q5o5o8q6r4j02r3q2p0p8p1n9o8r1r8o6m4m0m3n3p1o2m0n1n6l2l9n6
-23119F88l6rj6k0k9m4n4m2j4k4m4n2m7m1n0l5j4j6l3n0l6j7j8k3j0pl8o3m2k5k8l8n0m3m4
-23084d64m3k0KJ1Kk4l0k8j9j9j6j2k1j5j9l1l0k9l8m1k6k7l6k1k4k6kNjk2l0l5m2j5Lpk2
-23047a212l9k8JJ0Qqk9k5k0j6l1m7l5k3j8j0kj2j8j5j2pj6l7l9l7pJ8Oj5l4l3l5k5nmNNp
-23008a848j1j4pj2j3k1k0pnmj1j1qk1k6j7ONlj6k9l3k0oKkKol3k2j9j9j1j0jLjqrj7j3j1
-22966b327j9k2j2l4m1pLnk7k7j8j2pLNrj0MMkNKl1m5k1j9k5k3k5j8%jk5m4m3k4oLRLqorl5
-22922b946k9k2nKNJ6J3Nkkj3k7qqk3k8k4k1k0l0l1j9k3j5nLj1j9j7k3k0k3j6pJOrqj2j6m
-22881c435j9k0jmqk3k5j9j9k3k1j8k0j7j5nj1l1l9l7rK2J5j8j3j0j5j7j6MK7J9LjPqk5l6
-22843c881l7k0j7l6j7ok1l1k2j4l4m4l2l6k8k4k5rknrk9j1J2J7ll6l7j7j7j1j0k0k3j7k3
-22807d575l8m0k8j8MRl4o4n3m4j7K0Mj9k3qj4k1l4m1l0k5j9rj7j0j2k9m3n2l3j2mj5l5k5
-22771e404p%qk4m3m8l8k1lrl2n8m9k4j4j7l8l5k8m3o6o2n0m6k5mjkj5k9l2k9l8m6n5o6m9
-22734f558l3k5k1m0n3m9m3l8m5n6m3l1m5o4m6k7m0p4q9q9p4o7o4m1l8m6n0n7o7r7q0l7l5
-22701h262n4o9p8q5q3p3p6j02r1n5o0q0r2r5r7j02r9q6q9p5q3r0q5r7j17j31j27j22j30j41
-22671a1026j32j26j27j29j45j56j55j56j69j96k07j79j54j56j75j85j70j82k10k15k12k32
-22649a4794k68k78k70k73k66k37k11k38k46k31k06j90j61j10p0k7O0J61K61L57M00M16M06
-22626a6015L55K78J94J00j0j03j54j77j90j86j57p7pO0J55K68M18N58O74Q03R34J042J112
-22603a0125J156J190J200J141J057R76R11Q65P90P03O37N69M71L85L29K57K32K62K75L01
-22583C582L45L82M06M15M05L78L67L66L96M49M99N36N94O64P04O98O60N65M27K69J09n4j89
-22560A2973k84l74m42m41m27m32m34m28m09l74l66l86l74l34l03k96k93k88k65k49k51k61
-22538E262k62k50k34k43k35k14k07k07k11j91j99k27k27k01j79j69j82j89j76j73j72j48
-22516G66j45j59j77j95j95j84j57j53j61j75j80j69j78j86j73j77j82j96k07j99j83j63j70
-22493c298j96j92j84j96j94k02k22k23k12k14k32k18k07k24k50k58k47k34k17j74j22q0q
-22470g804J04K11L02L73L89L41K70J84J13P6N0L2N0P2Q9J28J94K86L88M79N19N20M92M78
-22446a664N12N44N82O58P22P35O86N93M82L50K05R3K3l6p1o9n0l1J6O3J25J98K37K42K16
-22421E361K01J99J81J46J21J15J19R5N1jp3j46j98k37k71k81k88k77k82l04l08k89k85k92
-22397C057k91k74k67k77k84k80k63k57k76k81k75k81k73k45k13j94j89j62r9l2L5J31K27
-22374a263K77K78K34J77J30Q1N2M5K3j0J6P5J14J74K43L23M08M48M37M18M27M18M33N06N91
-22349E055O65O73O33N43M20L16J95Q5Pj8k0j5j3%N7J24J82K32K67K82K72K36K01J82J83J95
-22323A0939K00J83J37P0J0n1r3j13j34j72j92k20k21k04j95j98k09k06j92j70j76j77j57
-22300H459j45j42j50j40j32j46j40j19r4r4j01r2q8q7q3q9q3n8n4n8q2r2q7j00r3q3q2q4
-22272E661o6m3k8m8o6n6m0l1l3k2j5qj2ok0o0o6l1rrj8k4l2l9l7k2m2m7k2PRj9JJ4J4Pk8
-22235D714m1k1k2l3j5J8Lj8k2k8k2k1k2l1l9l5l5m6p1o2m2m1k1j9j8mKNjmLr%nk5l4m4k7
-22197C867j7j4j3k3j9j7l4l1nLKj2l3l6l5m0l4j4j2k7k9k7l6m0l8k1mkj5j8l7m3l4k8m0n9
-22161B985m0j6OLj7k9l1l5m0j6j9k0j2k8m9l5j5k7j6Pj7k2pj1mlOJ4J5mk5k7j6J8K7jl5l7
-22123B427j9PK6J0kOJ1%kj1rPNJ4K4J8mj9l3l2j1krk3j7J1J7Jj8k4j1oj1j4j8%K1K1J3lm
-22082B337J4J5jj0MQKok2l6k0pk1oNj5k0j8k8k5j1%j1l9n1l6k8j5MMj7k1j0Kmrmj1k0j7o
-22041A850k%j4l9l5j4kj1JK0J5k8l0nNmj4j4j5j6j0PMj0MKj3lj0l2m0l9l4oJ8K6J0J1nj4
-22001A514j7j1MJ1K4pn5p0l4j4nK3J7qj8j4j7j5j1%K0K0PMpk2j0PorJkk7j0J0nk0l1j8Jk
-21960A198j0koj5jnpkoj0KJoj1j6j7rqJ8L5K0j1m0l3j3j5j1J0Mkj7l3kJ1%Pkk1l0oJ7jk1
-21917I34j5NPjoknNK7K2J4nk1j5OJ7Qj7k4l8n0l1%OJ8kj6pj8k3r%JJ4J6Oj0j8l%nJ3J0pj2
-21872G69j3lknQPjLLj2OK6K3nl7j7Kpk5l4k7j9oJ3J3J1rl1k1oOnPK3qj5%Nj1k8l2k0%QJ0
-21827E44J2pj6qnqrJlnJ6J3ooLj2k6j1kj1kLOJ0kr%nrj3k5j4j0pkmPnmPpJJ5jrmKlj3KJ0
-21776C69%oLJ8k1l8j9j1pQONKrp%oRJ3Ok3k9lJorkj8k2LkJkMJ5O%qjnk3nK1Oj9rL8L5J0k1
-21726B48l9k1mJ3K5Q%jq%lj2MJ0J4Pkj3j5KJ6Lj0J0K1mj9qRQNK2K6Qrlj3j1Ploljk0k3k4
-21680A91k1qopJJ1qk5j2kmOJ0J7J7K1rm2j1K2J2JKkj1jKj1k0nQj7k7nKrj5qJJ9Pqj0k5mj
-21634A6rRKpKQOomjL%k6k7%J8KJ1Qnqj6j3pj7k4mJ0Lj5mJ0pk1j7lK2J9opJ1jj7j5qoMN%p
-21584a39j9k1PL6K4lqjok0j1Jj9l4k3J4M1L9K8Oknj0%rj2kj1nONmk3j9LQMJ9kk8lJ7J9kQ
-21539a56J8mPK1K1nl8m9l8k2lQJ8Qj3oj0pjj0LJ9K1Jj9j2qjK1L1J3k9l0mkqmjj0l0k1pKJ7
-21495c19J8NOOJ1J4J2Ppj0oq%ok1rj4j0PQjNQJ7J1kLmk1j3NJ3%k0k9k9qL4L6NJJ3Lj4k2k7
-21449c52pJ9RPLp%KmJ5K1ml4l2mJ9K6K2Jj1j7k5k9k4j4j7qjJmJ6K0jj3j2j6j0J4Mj3j9j9
-21407d98J7L4KJOrj8lJ3NQPJmkJ2Kj4j0jJj2k0LL4K4kj5k8j7Mnk5j0MMj6j5KJ2K1K1%k3j2
-21362e21NNJ1K4K9J4j4k2j1Mnj2rj5k0j5kJ5K0K2RJnj7j6j4j2J4J8QMk0j5Npk3j8j1kJnq
-21320f10plOJ4K3O%onj7mJ9jk3pMrj5j1PJ7MJjlKK2K0pj7j5oj8%K2L8K8j1l1l1k6k4lJ7K8
-21275f33K1%nJ1J0%kJnj5j3j6k7pM%j1j7j5j4j1qJ7J8QPJ0J1Oj0j5Lpj0j1j1lJ5J9rk7j1
-21233g52LK3K5K0Kj1JmkKNpm7m1J5K6lOJ1JLK0%k4opl%%nrj9k2j0NMrpJ0%j5qmJ2K2KlQJ3
-21184g79j2nJ6RMjok0j3qKJ9J1lOkqorkJnlj7l8l4j7K1J6kLRJ1%k1k0J3K9L1J8%j1j6l1j5
-21139h85J3J4LqJlj0j1j1llj7j8j0k4j0lKJNK7K3NRJ7j4k4JJ2lpqjJ2J7JqloKNKRok1k8j4
-21092i78ppNJ7%LLj7k4k8k5JJ8J3J9K5L5L3J1NqoQqk1kpj2Kkj0pLpj3j4j3LJ1Jmok5nL9K5
-21046i76J0J3Mprj6k2pNjj4pJj2j5k6j9qLL1K6j1k8j7JQJmmJ4J7J2Pj7j1PM%J0mk2j0Koq
-21001a105J4J3j5k6j2J6K4R%Lnj2Kmj2%QNjj8qJ3J6J1KkOMkNnj5omnj6j1jORJ6kk2l4l9j1
-20955a211J1RQNJ5J7K0Jl2j1J9J3Kok%mj5j0jlRK4K0J%J2Pj3k4k9%L0L0Qj5k0rJJLj3j9k3
-20911a194k5j1J0PNJprRJ0%J0Nnlnpk7k8J0K3Pkqj3mOmmppJ7J1Ln%J8J3mk0m5m9k4j0LP%
-20864a352JOJ6J3J1MJ0J0J8Mj9k3qJ9J5jj4k0pOJ3J1LLJ0Oj8k1%Lkj9k1kj5j5kONNMnmKo
-20819a370k4j3pRK5K2Lj9j0J2J0J4J1j7l5k5ooj4j7kMQJ8L9L3pk0PK1QlLKnOrl2j0kl0k4
-20777a452lLJ8K4J0KJ8Lj5opk0qjKJ1Rql0j7rj1PK0LqrkK%qj1j1KjjRJ0J5J5Jj9j6KNJj4
-20730a495k1jLj4j0mj7nJ2J6K6K4pm0k3lqNQLj5k0pmJ0K5J8Nl0k1J8Krj5mLqroK3L5K0JO
-20686a533Nnoj7PJ7%j7j4J1J6JJNoj7rLkJQJ7J3j0j9j7kPQnj8l3l2mK1K5K4J2pqJ2K3K8J3
-20642a503j4rKOONpk1k5jNmjPJ0oj2jmoj6k0pKJ1Nj3nLmmJ1L2J6k4l1j7m%J2J9Jqj7m0k3
-20596a694RK5L4J3pj5k2j8Mok2k6ORj1nMJ8LoQpLK6L0K2J4jk2k6k9k2j9k1MK4K1J9%j6j5
-20555a714rjlrpk5j7KNJ1OJ%%j3j8j7onNPJ3Mopnpj4j4j3k4k2oJ0J8K0J9J0%lj1j9kJ8Nj2
-20509a855qk8j8K8L3RJ0Lj9p%mj9k1JJ1jkq%K3J9K0K2lj1klnJ2K5Kk6m0m2k7j5RJ5Jmj4j1
-20466a950j6j6%%kj4k0JK4M9K8j3k0k3k1JKJ4J0j1kj3oK8L6Kk0j5j8okj6nJ2Oj3j7KJ9J1
-20426a994mj5jj1NK7K1Oj9k5j3nk5l2j1Kmnkmoo%OkJ2K8QPJ3lj3j5j5nj1j3j3j2Nj4j3Nj0
-20382b176mJ7Pj3j5KJ%J0mj7oOnj8J1J0k5k2J6J1j1j4k3k0qOL1L5J5Kj2k3j1J3J5NLm%NJ5
-20340b195J1nj3Mml0m2l3qK8K0j3k5j3Nlj9j1JrKLnpqj1J4K1LQPKlmkJ6Oj1j8j9rj4k3lR
-20295b400mompj7l3l1MK1J4J3nnJJ4mJLj4k5kK2J3PJ3j7k9j0ol9k5J3M0M1%k7j9j3LLj4j8
-20253b548k3j4PJ4J1lqJ3J6nj9k2j4j2j3KJ6J6RKj5n%kpk4k6%J0llLJ4L0J5j8l8l4j0j4k6
-20212b728j0KQnmlMK5J7Mnqmj8j5Oj0j5j7j3nppj6j0K2L7Rl0l4j4j2j0noNJ2J9K7J5qomj5
-20168b832j3mLj1l5n1l2QK5K0KkKk1j5QK2K2Nk4l8l6k4kK2K4J0k1m0l4k4J1K6kqk6m7l0j
-20129c163J7J7OJ0P%oj2j3l1k7nljkj0rqj0j6j4J9J4k3l4pK1K0J7nj8j2kj7k0j5k5m0k7J
-20089c426OJ1Rpj1k7k6Pkj2kNj4k9qL3K9%k6j5jkmj3j6j8j9j0nk6k9j3%K5L6J1k6m6o1l7
-20049c759jPOj3j9qKnj0J0mn4l8JJ2Oj4l5k4jNKlqj6l0k4j7j3kj8m4l2qJ6Lj7omj3kj2l4
-20006d218k9k0j2KJ1k1m0k5j4j4j4k4k7oj5j9OKj0j3k1lJ4J2Qj8k8j1j9l3l9l3qqqpj7Jq
-19967d726k8k2l1l6m4l6mJ5Qj3l2l7l6j7lk6n4l5j2j4rk1l5k1qj0j8l9o2m3l2j2Rk5m0k0
-19931e569k7n7p1n8n1n1l0j6qj0m4p1m9j9j8m1n2l7l6k4mj0k7m2m7n0o0m5m1m3n3o2m4k6
-19897f893k5n7q3q2p9o4n1m0n9p5o3o1o5p2p1p1r4r2q0o3n6p7q2p7r4r5p2p2r3j03j00q1
-19865i242p6q4q3j11j17j14j28j26j26j18j27j63j62j53j38j24j43j52j67j77j54j45j70
-19842a2300j96k12k16k24k10j92k06k10k19k24k33k30k12j99j77j56j32j36j44j33j03o9
-19820a6333o3n3l7l0qM4Q3J46K11K53L01L57L82L66L64L26K96K88K82L16L29L55M12M77N08
-19795a0428N32N88O10N94N59N33N42N31N29N53O07O29O26O27O11N86N67N88O21O74P32P78
-19773B789Q22Q70Q96R14R03Q48P75P03N95N00M47M16L87L83M14M45M70M44L94L42K79J91
-19751A5227R5rq2j31j58j74j90k26k53k52k35k41k56k61k62k65k63k54k54k66k75k73k65
-19728A0477k51k37k47k37k10k27k43k19j88j61j41j40j46j49j61j49j40j43j52j33j16j24
-19706F563j24j00r7j16j29j44j28r9r5r8q1o0n9q1j13j07q7r3r9q2p5o7n1m7m6m7l4k1j00
-19677D083j47q5o0o5n3n1n7n1m5k4l1o7r2r0o9l8k0l4m9m0k5k7m6m6k8l7l5k5l3l5k3l2n2
-19644B471n2n6l8k0j4m0l1j8l8l3k1k2k7k1l0l0k2k5j1k2l5l8l4k9l7k8qk3n2n9m6l0j8L
-19610A466%k1k7k7k0mrk0k4l2k3j8j6l4m2j5J3lk5j4j5k3j8j3j3Nj4m5l1k4k2j6nPK1Jl7
-19573H63m2k8j7Onj1LQKk2m5k8MJ7J4J4rl2l4k6k6j8j1k0j7KNj0j8j3jj0k3k4k7pJ8K4Ok4
-19533D38k3oJ3J8ol7k9k8k7KKJ1Lj5qMO%j6l2l0j5lnj1k4l9m5k4Olk5qPJrk1jJ1lj5j7k1
-19490b4kQlj6j3OLj9k8j4j9j5MLj4rj7l4k7KJ5QRL%j0k0Kjl2k7ql6m3rrNK7L0J8j2l4j7%
-19446c69j4j1PJ7kk9l3qpLJ1j5k6rkmj7j6%J5LJj2j9pj4k2j1jOomJ7Qj1j5j9l0k2moj3k1
-19403g11j3QK4J9Mmkj6j5l%Mj2k2j8qnl%j1j3Mj1j4Moj7pJ6J8%mqj8k8j3MQmQJ7kk6k8j9
-19358i23OJ5Nrj5j4j1Jj2j9j1k0m6k3J2J3JoKj2pJ9K4J2j4mjj8k0kkj5l3j8%J6RJ0K2Oj3
-19317a095k7j5j0k5pK2Nk0j0mj3qPomJpoJ3Jp%nj3JMoj7j8mj7j5jNLj6j2Mok5k9k6j3J0L0
-19272a381J6j7j6QOQJ1Kj5k4k1mj5j6OJ4J7lk2j3j3j8jRRJ0Pj6j0jMJ0pk7j8j1OK9J5mj2
-19231a498j9k2k7lJ6nk2k1l4l0KK4J7JKlj6j1Mj3l1j5jjj9oMQQprMJ2lk8l5k1mJ2Nj1NJ0
-19188a781j9k8kJ1J4Mj1j8j9j7j8pJ2K5OLJ4J8J0QKj2j3j3l2m3k4K4K5jM%j2j2j1PM%j0k1
-19148a933j7j8n%j3p%qj4j1j5k7mJ9J8LpOJ3J0j0j0rj5qlNJ2J2Qj8j8j1rj2qqj2j3j4j0j0
-19106b171k1k1j5JLj3j8k0nMJ1Nrj2j6pRjj2j6j5nlNNJJ0J6Qk5k6kJLjk1j7rj5j6NPpj6J
-19061b440LRJ3njLj9m1l7j9%J2Lj3MRLj6l4qK7K9kk9k6oJ6J1j9l3qJ1J0Qj5j9qnk7l5j3K
-19019b705lpMJ0oj0j0k2nJ0j7k2nnNj3k5lJnJ1K4Ok8k6k0j2J2Nrj1j8j6k3qj8k6k5k2JQJ1
-18977c017J0QJ1Ll1n1k3J0J9Jj8k1k3k7j1j6j6JjqmJ%nl2l8j8j6j0K7K7Qj5k7j1LKRmj9m2
-18936c364m4k7lJj4j6kK1J2qj5k6l6k7Nnj8l%nj2j0jnk9l1k5rMLj2l8k3J3K4Rj3l5l7LJ8
-18895c780nk9k9j0k6m6l1qJ3K0Jkoj5k0k4oLj5k1j4j7j2Jnk2j8j8l2oLj9j7k2lJ7knnj0k2
-18854d264l0qrj7j5l1l9k9rJ6Rj8k5j9j3j5k3k8k7k5j3k0l1l7l5k4k5k6l0k8j4jj4l4k2j5
-18818d988j6k3l9l4l0k6j4j8k5j2j2k8k9m6n1l5l0l2m6m1m1m5m6m0l3k8j5k9m7k9k0l5k9
-18785f012j3l2n7n8m8k6k2l5n1m4m0n7o8n8m6n5o2n2m0l9m2m0n1o2n9p2o8n6o3p2o6n2n3
-18752g671o0p1o9q2r3p1p4q5p4o5o9p7o7p0r0r1j01j37j35j26j16j06j13j21j38j36j19j17
-18724a0344j22j35j48j53j54j35j40j65j63j69j86j77j80k07k10j80j93k27k35k35k54k58
-18702a4370k53k34k12k03k04k06j95j69j39j02l9L7Q5J29J86K40K77K98L07L37L73L90L69
-18679a3298L67L72L64L58L78M00M01M23M57N01N42N69O10O33O21N86N58N40N14M75M16L79
-18657b834L55L03K67K55K44K38K38K48K63K68K65K77L02L07L06K92K86K92K87L02L25L60
-18635C446L98M31M86N61O11O28O56O93P02O81O78O77O39N86N24M59L94L11K37J61Q8J5n5
-18612A4007j21j85k28k37k44k82l01k99l00l13l15l14k96k71k61k54k52k43k25k06j88j96
-18590H476k02j94j82j85k01j90j54j18j38j52j50j43j37j41j45j20j04r9r0j05j14j03q4
-18567E225p7r2j27j27j06r3j02p9k7j0n0q8q3q3q0p9p8n3m0m2n8p5p6p6p1n1n2o2o0n9n6
-18536C013m2l5k9k5l5p1q2l7j8m4o4o5o1m3k1k6k5k5k8l1k6l2m9m7k8k1j7kPk3m9m8k9l0
-18502A812m4n6l5j4k2m3m1k3l6l8k8k7j5rl1j8nm3n7l4mLj0k6l5n6m5j4J5K2J2rk3l1j8l
-18466I71j4l8l8l5l2j2mj5k4qj1k7k9l6k0mPLk8l1j0j5k5k3qLj2oKk2k9k4k6j4Krl0l3j3
-18427B83%j3j3jmj3j3j8k2k9k5k2k2qmj4k8l6j7%RJ0mk4l9l6k0j7j2jqk5k6k0j9j6j7j0J6
-18388b78J1rj5l3l0j3j9rolj7j2orRKk7k8k6j7lJJ0%k1k7k4j1J0K4K1%ml1l4qqj2rj4j6j9
-18346g10j1j9k3kJ9jj9jNk9m2k2k8l1k3k2pJ8Pj5j8k3k9JJ9%nj0j0nJNj0j3j0qk1k1j9k6
-18306a158KK1ok4l0j3oQJk3j4j5k6j4j1opk4j8JJpl0k7QK2%j3lJ3J1j2k9k6j7k7j9j1j1j9
-18266a558k0qJ3Jrk4l4nJ0Jj4k3j1NJ1Lj1j5k0j2Koj7qJ7Kj7j7ppj7j3j8j1k1j2k0l4j6%
-18226a940QNj2j9kOmOpj1%qolqj0ppk5m1l5NL4J5j9k0jj7l6j0Nj3j5nj7k2k8j4J7J7JPJ2
-18183b224k2k6k3k6pNj7j8KRj3j9j3pQJ8Nj2j7k4k2j4ok2m3l4rK1J6nj7k0k1j5j8k7k1pq
-18144b693pj3l0j6Mjj1k6k2k4qOpj2pKMN%k3k6jJok3j9ljkk2l3oJ4J3j4m2l2jJmj0k6j7j3
-18100c151j8j5mjj9k2rJ4Rpj3m6m3k3k0%j1j7nqj5k1j5j8j5j5rKj1k2k5m1l5j9j4j6j1QJ7
-18061c684J6Rj2l0m0m4l7k1jJ8lk7j9j1j9j6oj2j6kj1k7j8rk2m8l8oJ0nk3nmk5l2j1QRj8
-18022d232k9l0k7j8Rkk4l0l3l0k2j3j3k4l6n2m6k1j2jOJk5l7j9j0k6m0m2l4j7k0k7j4oj3
-17986e009l0k2j4k2k9l2l3l2l6m4m2l6j5poj2j1j0l1m3l7k1j3k9l3j6j0j8l7l2j8j9m8o0
-17952e907m4n0o6l4qk3l1l6m1l9m1n2n0k3k3l8n7p7p1o5m5l1l3k5j8m7n5n6n8m6n8p7o4m8
-17918g437n4o8p2o7n4l0l2l0l0n0p8q3q9q4p8q7q6p5o5p6p7q1r4j13j17j25j10q0r6j12j06
-17887i836j08j30j27j11j20j09j14j21j08r3q9r0q4o4n4k9OL1O8J10J22J36J33J19Q1L7P
-17860a0537j2l9p4q3p7o9m4j6J5L4L9N4Q5J09J06J11J30J38J22J18J50J93K27K62K99L34
-17834h425L68L95L96L81L50K90K08J34R4M7j7n1q5r6n4k0KK8N6J01J35J66J75J91K05K09
-17808d817K13K22K32K24K26K36K34K25J96J83J74J21N1j0p0j17j55j93k15k21k18k36k74
-17785c989k84k73k82k75k50k48k43k47k58k53k45k38k37k26k17k36k76k82k57k41k22k17
-17763i496k20k03j67j44j37j24r8p3m2KJ8J3jl7r5j30j41j62j81j86k04k03j85j60j33j33
-17737a2622j17p8o0p4o2n6p5p2o1m1LM2Q1J48K32K72K94L61M18M16L68K86K19J26K5m3j28
-17710a0198j87j89k08k11j82j60j12l0N9J34J97K65L24L53L74M11M77N51N91O34O90P25P47
-17687d945P50P00O25N28M14L26K80K39K11K24K66L17L64L87L98L90M03M14M09L99L81L79
-17665C859L90M24M64N15N63O01O28O40O57O63O45O06N47N04M57L90L37L16L00K70K30J97
-17643A4203J92J88J45J20J12R5Q0O1M8M4K4OKpJ0K6L9O8R8J15J27J27J14J11J16J02O8M7
-17615A6481L3Pj7k3l2m2n0p8j16j35j60j86j91j95k11k15k21k47k69k51k41k54k61k50k20
-17590A2656j95j87j96j99j88j90j95j80j51j55j84j98j98j83j56j41j27j12j16j33j36j21
-17568I015j14j08j12j28j22j04j03j10j05j03r8j03r0p4p6p7q8j02q6p8n8n8o6p1o7n8n3
-17541F603n0n6n2o1p4p1n2m7m5n5m5k0nj0j3k7l6k8l7m0n0n1m2j3j3l9l0j1j4k5k5k4l7k3
-17507E382Kpk7m2m3m1m0l5m0m4l0j9l7m6l2j4kmk0l3l3j5j2j5l1k8mj9m4m8l1j2j1k2l7l1
-17471D435k4j4j0oRj0m0m0m0n5n3m8k9k3k6k6k2j5k3k1rl1l5j6j5m4o2m6m5m3k8j6j5k6l8
-17436C450k4j2k3m4m5k9j6k6n4l3R%l0m0m4l0j6k4k5k3j8k2k6m4l6kkok3k0pok8l9k0j1k3
-17399B588j4j2k0k1k2l8k6j6k0rj2j9k6m2l5kLj2k8m3k5NK5Kj6oj8l4l0k8k5k2j6k0j1PJ
-17362A963j5l9m4k7j2rj0j9j8j3j3nj2k5k4k1j8k1k6k0j5k2k3rj0j5LLk1l1k4j5j5j2j9j2
-17326A335Kj1l8l9k9j9mk6l3oJ5J5lj9okk5n1l7k0m3l2%Jk1l3nPok0j5rk8k8k7k6j0kNNm
-17285G08j3%Jj6k3j5j1l1l4nJ2Pj9l4k6j5k3j7k5k8k6k5j2RMj2qkj%Orl8l9l2n0m6k3k6k5
-17245C8nJlJ0K2Rj3l9l0rj0%Jqk5m0l1mqk3k5k7l2okj3pMj3k9k3k0oj0j5j7k7l5l0j0qj3
-17203e31j8j0rl1k4j1k1m2k8KQJ1j2m0m9m0k5j4j5j9l1m0l9l0j6j4k9n4m1rMpk1l9l3k6k6
-17166a369k3j1mj1l4k5k6l9k4k0k2j5kj7m3n2l8j9nJ1k3o9o5l3j8l6k2j3m3n2k8j4j9k6l4
-17131b283n9m9n4n6m0l5m2m6l9n4l8k1m2o3m9n1l8l0m0m5m2k5pk4m1n7p2n4m3n4o4n6l6l4
-17097c783m9o6o8p7p6p2p7o6o8p1o0n7m3m4o1p8p3p6r3j19j33j29j01r9j20j31j27j14j10
-17068f241j05j14j24j23j27j26j25j50j47j43j42j23j38j56j32j10j16j10n5QO0J18K01K75
-17044g945L24L46L35L02K20J24R1O3K0j0l4n9n1LO1R8J49K13K59K91L12L16L03K91K80K85
-17018c413K78K74L12L74M04L84L64L69L44K97L04L33L29K94K65K06J25M8lm5n8o5q6j02q2
-16993A450k7L2O4J25K09K59K82K81K84K63K59K87K91K77K62K53K65K83K79K51K08J36N5k5
-16969F303q2j26j75k05k30k46k58k95k77k28k26k30k24k17k10k17k33k43k52k40k33k27j96
-16946A233j97k11j98j69j56j56j40j29j18r0n8nQ6J53J88K00K02J89J41J04P4M3Qm3p3p4
-16920H04o0j3K6M4O1J02J67K07K22K21J99J96J83J85J93J98K16K24K36K23K16K26K26K21
-16896D723J94J59J66K05J97J99J70R4M1ll4n1q9r9r4q9m0J4M9Q9J42J96K43K62K65K58K50
-16869G417K41K42K36K22K19K23K40K19J91J48R7N9Lo6r1j15j44j52j45j47j52j57j47j43
-16845H298j44j27j20j42j40j18r7j05j06q2o8p7r4j08j02q1o3o3p0p1o9n9o6p3o8o6n2n2
-16817E815o2n9p6p2m2l2m0o9o8l8k8k9k9m1n2o2n8m1j6j9m1k4mk6n1o1k8J3kk8l4m6m2k3
-16783D485k8l5k9k4l7m2k6j3Mj6o3o3n8l6j2lnl0l7j5k0l5l8l0k4l7k5k0n3n9l0j2JNj2o
-16747C522olNnk4k2l1m5m8m2%J9Klkk1m2l5k1k2k9j3j0k4lK7kk6j6J9K2j8l7l7k6l7m6k5
-16709B895jKmj9j5j5m2m0k0j8k6j4j0pnlMmLlk5l6k3PK0LkJj3j2Jj2l2j4Oj1l4l2j9j%ro
-16666B415rk2lJ5J6Qj2k6l1l2k9k5qPJ1J3J9Rk6l7k3j9j3J3Jj8j3qj3k4k7k8j4j1J1M3J0
-16629B120k2k1k0j8k2k7oJ2PlqLMj2m4m0j5j0mOJlnKJ9pk5nlj1jnj7j3j9j8j5j5%OJ2J3J3
-16586A784pl3m0l2pJJ6K7J6Jjlnk0l1l9l9k7j5mlOMj2pPQPLj0qj1l1l3l3l1pRJ2Kk2k4j1
-16543A357J6Jl9m7l1qOJ6Jlj3k4j2k1k4mkj3rJJ7J0j4l4n0j8j0j9j4nK4K8Jj1kQmPJ1rj6
-16502A048pjOJ5K2J7K4J9JqKJ3K7Kk5j7%mk4k1j8j0lpk6j6K0L1RRMj8j8k1j8j8oNK1L3K5
-16461A067J9Qj0%PJ%%oj9k8j6LJ2J8J8kPM5O4O3N1M7N4O0L8K9L5L5L0J9j4l9k8k3l1k3k1
-16423A470k8l2k4k5m2k7%lj4j1Klk7j8loj5k4l1k3mj2j9OJ4J1%pMJ3J9Nkok2j6J4QkMMJ1
-16381A139%l0l5j2Jmj3pJ4Nj3oLKJkmJ6K2QK2J7M0O2P8P4N1M5M6M7L4K9L3RjMJ3J8Mk1k1
-16340A668J3K6Kj4j5k2k8l1j8k1j7njMj2k2j8j5j9m4m4j5KJ1NmKj3l1j8rk6l1j4Pnk2j0J5
-16301A211%j4joj8j2PQojj0k7j8j3k8k5kjjJ0RJ0Oj5pK5Jj8Jpj0Lj1j0j7k8%J6J9K5K3RK
-16258A079j9l4l8j7OQJ4J2kj3j9l2l0k1%PjJORmj1j9orj0rj5oJ9NjRJ3Ork6k4j0ok4k8LJ4
-16214G68J3lj7J0J7L5K0j4j5rk2J1K5MMK3K4Lj1k5k1j6j5k0k5j7moj0MMj2j2RL8L0J4j4m4
-16175G24l1%L4M0%j7kpj9j2N%j9mJ0Nrk1JJ6QJ1J9K%okJ4J0qk5k6j3j4j5j3j3qjoRK0J4J4
-16131F65Jprj1j1orkj2l0k7JK8K3JMJ1Kj4oJMK4L6L0kj6j9l5m3l4l5k8ML7J3j9LK3L5K0k3
-16089E68l9k9j8J4K5Qm%J6K4RRJJJ7QkQJ4j0l2njj0OJ4kj9KK0Nj1j3j5j1j0kJ3lk7k3LKJ1
-16045E12L3K3jj5nqk1qpmj2lJ5Oj2j0j1kK3J4mj4k3j3jmnlmqJOmk1prqNkj3kOK1J6KQJ7n
-15997D39m4l4kQNkMMJ5K4J7Nmmj7j6j0j9k0j0J3J7RJKj1l1k8lJ6OKJ4K5Nj7JJ7Kj7l4j6J
-15954C13jj3j1kJ1j3j4J0Prqmpqj6%RPKMkn%J0J3Knj9j3PL0J4kqj2j6j2RNPJ5Pn%Ok0j4K0
-15906B69qk7k2j0lJ8K0qj5j6j5j0kooQMoJ0L3K6Lj8j1%j3j8k4j0J6K5K0J0mk5j9lnj6j0N
-15865A37J1mlJ3RJ3mj2nlj6j3nj1k0NK2Mj1lK3K8qrpj1j2j9j9mJ2K2QklJ7K6J3k1j2PJj9
-15822A15k8k5k5j0nqLJ7QJ1K1Nmj8j9j0JJ9J1J1J%j0j5j5j2%rkQJ1J9J1J4Qj5j9rj2j7j4
-15781gJJ7nqjKKJkmknk6k3LJ0OJ2NjJ6J8Omj1%J7K1jl2k6lPRmOJ7jj8k5oJ6K3Pj7k5j2j0
-15733e7j5PK4Rk0rQJ4J9J1jj2k0k4k7k7j6QJ6JkoroKOMqNJ7J4J2%onj3nOrNK1J1RJ5%j3q
-15686g4k3j5pk1l5j0PLMOK2L3K3j1j3Jmj9k6j4k%j0j8j0pj8QL6M5M4J8pj3j9j3mQj9k0J1
-15645a63J7j4k8j0oqj0oj3qK9L6J7j4j4MLkMPk1k2KRJ2J9Nj1j%j0lPJ5kj8j3%QK0K4jk7k4
-15601b11MNnljroJ3j9m1m2l0qJ1J5QJ6J2J9J9Mj2MJ9J5KLK0ml2l5j7NJ1K5M2J3k5j7jrj4
-15559b56pj1k1j6oJ6pk3PK5K3K4Jj7lJ2J0K3J7lrj2j6j4nj0mkj6k6j7LJ1j1rPkqoMK4J0n
-15516c25NJ4Nj8l4j7jorj3nPQJ5K2Nj6j1j9k0rJ2L1M3M7J4l1l9l6j4PJj4m0j9J1J1RJ6Ol
-15475d10j1%J5J1k0j8J0L0Pk1l0j0J4J2JOJ2jqKJ9J5JJoj8mmk3l2j7RKp%j1rMJ2Pqqjmj3
-15430e04PJ5J5L4J7j5k8LJ0MJnk5l2oJ6J2Okooj1mJK1J7j5l1j9NRRKJJ7J2%JLJ3pj3J0pk1
-15385d96j3LK1J4qk1k2j5j9k2MJ5RL1L4J7kk0pkjLj5j6j3oJ5K1%mKk8m7j7LnrMJ6J2LMJ5
-15342e62MJ5J9mk9j3NK0J9mj3ooj0mprlnj3KJ2J4J4%jOkj8j8j0qrpk1qJ8RLPJ3J4jpLjJJ1
-15294e90j%J0J6J5JLml3m0j8j1kJKj1lJ7J6jJQJ2KOPMj0k5k1lRqj2rk6k8PJ7J0jJ5K8J5j
-15249f36LPnj3mKMNPj3k3k3j4qj1j4k2NK6J4jjJrqlMRJ7jj6Jrj3jj4j1%NJ2J7J0%rkJ3J2
-15202g10nk3j6J4J1ljLLOKmPJ2j3m3k0J6K5J9pj1J7L4J5k7k9n%qJrl8l1KJ5J9J6J0j5l2j
-15160h04J4OjK3L5Nj4oj5k9l2rJ2Pok3k6oJ2J4J2J3LPJ3J6ok5j2LkoqJJ7OKj7j0kMJ3K1J7
-15116g83K%j6l2j3K6L1kk7k5j0NjKplKkorjJ9K6J4ok0rO%JJ0J7Jj4j1k2k6j7%Oj4j6J1K9
-15072h84L5K8J5kqRRj6k3oQJ5kj8k4k1%J8Nj3j0j2K0L3mj8j2j0prj7j9k%PJ7K5kk3j3k9k8
-15030i88lJ8K4Pnk1oL%J1M%QRJ1%qk0j3J0kj0kL%mnj0pRNj3j9PJ2J2J2QJ4lk5l0lK1kj8n
-14983a014J2J4%j2qMJ2OJ5Pl7l3OJ9Nk0j6QJ9J6J2qk3j7k0j6LJ2J8nj0kJ6L0Mj1nMjkj3j6
-14941a047LJ8K2Nrk5j4KqKLj3j6MK1J1kpqj2j5j1lQMj7l1pPRJ8K6L1kl3j8MOR%qj2ljnj5
-14895a129pJ1J3QJLNqk7k5j8mQRJ5J4%LLloj3%Lj6rJ2J9J3ql5l7j2J2K7K1Npj4mPJ7J3ol
-14850a149OPknk%rk6k5j1mj4jJ1JKJj5kRNolJ3K0J4RNj1j6MJ9J4Kj5j5OJ0Pj8j8j4Lkk7l0
-14804a272l5j0J4K4K6J5j4l5k6j0MJ0J3Noj2j9lJ4J6Pnk5k6k0J3K8K2K0kj9j1rnJrpJ0qk1
-14764a367j1LJ5Pjj2mOJnJQMJ2J2mrj7rJ6J5j6m0j7J6J0J0K3J2j8k5rnJ9M0J2k5l4l9l5p
-14723a467MnRK9J5roKpj4j4prj5jK1K8J3qk3k7lJ9J1QRJ2J2Nmj7l2k0K3L2J2j3nJ1ok5nJ9
-14680a448J8PqoNkj5OJ9ok3k3rJ5J4Kj3j9mJ1j2l2k4pJ4PJLRROOnj6j7j1kj1%Ll4m1kJ7K3
-14635a595K8K1RJ2K6J3k%j6k8k6j1J2J9mj4J1J6j2k5j2PMOK4K2jk6l2j4j2plj2nKqLJ8J9
-14595a593K0kj0k1k9l3k7j3MJ2J5PPRJ7Kj7nJ1J5Opj5j5j5rj7qNkmKK2J3Kl%roMpl3l6kK2
-14550a743L7L5mj0j3k8k1KPMK0K3Ml6l2kRJ7Pj3j3nlPJ3jPQolqj4rnnMJ0KJR%mLk4m0j4P
-14503a820Opj3mmkLJ1J6J0jk6l7mJ6J8Qokj0j0j3MK0K1J0njRpJ3J4j6j%qkroKk0j9QJ1K4
-14458a829K7kj8j6MKnLJk1j5J1K0Pkk4m1mK4Lj4k3j0jj1j3kJ9K5K3Kj4loj2KJ2J5mkOmJm
-14414a893l3l9k4rnkj8qJ4K8K2klnOK0J8Mkj1k5k7mQQJ1j3l2j3Nnk3j6j7k1LJ3RJ2J7Mkl
-14371b053j5k1nOKpKJ2K1J8J0kj8k1oKNoj5k2j7K2L5NokROj8k7qmmoj0j5j3%mj4l0j6K1K3
-14327b186j0l6l0jJ6K4K3Qj0j0j4j2kJ7K1joql6m4k3NK0Ok2oJ4Rjj3k1k8j0J2L0QOJ2QJ3
-14287b278J7k0l8k0qJ0jj2k1k5j0J6K1K0L1Pnj1l5l9j5L%JMJnK3J1Mkk2j4NJ9J3oj3j6l6
-14247b446m0k5%J8K0K0J1RJ3Oj8j7oj1jNj7j4jQjjOj0l0m1k1JRJ9OKln%J3J1j2j1qqJ5Oj7
-14203b566k5k3k2oNL%k2l1k4RK3RMNJ1J3mk2l3lL2J3j3k9l3l0j6J1K8J7J3Kkpj3k6k3j8k6
-14163b819j2K0J7nj1j8j0NJpj8j8j7plkJNQLlrnj7oJjJ5Qj1j0j3j9RK6J8Jj1l0l4j5jj2j8
-14119c024rJ0J2qk3j8NJ4Mk2j6J6PQK2Qoj3k4k6j2qj5lMrk1j3J4Qj5k2pj4KK1Kj3j6k0j5
-14078c235kNqj5k9k8k2j2PJ6J5Qj9j6k1j3KKrMK6Qj0l6l9k9k6j5oj7j5j1rJJ5J2ok1j8qK
-14037c572J0mMK2Ppj5k4l4l9k1lkJ3K0K4%k5k6k3k1k7j2j1rP%j3j6j0Qoj2rk0%%oJ3jl0l1
-13995c901l6k1mk2k9onk2k7j8r%J6qk8j1knkNLkqj7j5k8m3l1k0j4nqj4j5j1mJ4%k6l2k2j
-13953d434Lj4k4j2j2l7l7k6j5kMjj3j2qrkKkom3n9k1j1j8nRPQJ8pm5n0m3m1k9j5roj9k0j2
-13911e068j0j7l1m4m7m2k0j2k0j4k2m0m2l2j7ROk5l1l0k2k3l4k8k4l1j3kj6m4l7j5l0n0m7
-13876e965m2l3j3k7k3k3l1l3l4k3l5l6m5m8m7m9m1l7k0k9n6n8m2m8m2m0o1n2n6o5o4o4n6
-13843g338l3n2o5n7p0r2r3p3o6q6q4m7m1o8q9j05r5o4p1j06r3p5q9j00j03j04q0n1l9l3n2
-13812i614p0n4k1J3Lj3QJ5M5N8O2O0N5M3L9P7J18J26J38J37J32J34J39J61J59J38J52J49
-13784g611J42J52J62J53J42J39J16R1Q4P5N8M4K5J8Qqj1k2o2j06j17j31j52j64j56j62j86
-13757g479j95j80j78j98j98j81j79j74j63j56j36j33j25r7o9n6m1n1l9nL2P0Q8J11J56J86
-13731i390K22K65K93L19L38L42L36L49L72L83M05M29M55M86M96N03N17N19N08M94M79M79
-13709d01M61M03L68L58L48L34L12K94K60K07J80J56J32R5O1L2j9n0o8r7j16j33j51j58j67
-13684B641j93k33k45k35k29k32k35k49k38k11k08j74j27j07r6q4q2p8o1j7qOM0M7O2P9R6
-13657c71J21J44J94K35K56K52K49K61K72K91L05L04K87K68K71K52K32K32K56K59K53K34K09
-13634E266K03K01J99J75J43R4O7O6N8K8k0l4m8p5r5r7r5j10r7j17j26j07j24j43j29j44j35
-13607D804j18j36j45j37j35j20j03r2r5r9r6j02j00j01q5o0n0p1q5q5q5q7q5p1n9n2n3o1
-13579B236o1n7o3o1o3p2o0l3l7o2p0p5q4o1l8m3m5l7m8o1m6l1j7j6m3m5n5o8n6m4n6n6m2
-13546E30l2l1l8n4o2n4m3m7m7l4l8l4k0j8k6l7m6l6l0j8j3j9k6m7n6n2l9k6k5k5j7jj3m3
-13512f17m3l5l4k8m4l3j9k6m6j7%k4l8n3o8m3j1mMJj7j8mj1l1m5l6k4j9rJ2%l0l6k6m1n2
-13475a565m6k3mj1PK2j0l7n7m4j4rpj0j7k8k7j3oj3l1j9j2kLk0k1j6k2l2j8jk1k0nj6m0l1
-13437b236rLKk4m6m0l5k1MJl2n2m6j5j7m2m2k5KJ7J1jj6l1k2j1j6l4m1k0K1J0LK1K1J5lk6
-13399b772l1j6LlnJ2nj0J9K0j3OK2K7J6QKPK9L8K6lpL%J4Rj0nnl5m1k2k4k8l2k3j5k3m8n5
-13358b970m6k6j8l6l7j8k0l4j6l1n5m3m3n7o3n7n6n1n9o0n5n5m7l9m2m1m3m4k8j3l8n2m7
-13325d340m4n3n7m4l7l7l7m4m9m5m3n3m4l6k3l0o2q2q0o9o0n3n3n1n6n0n2o5o4o2o6p8p8
-13292f097p0o9n2m3m5m7n6p0o1m1m8o9o4n0m7k1J0K7K7L4N6O8M9K6J8J5lk0j0PJ3Lj2NK7
-13257f610L5M9O8Q5P8O7O1Q8R3Q8Q2N8N2N9N2K9K1L0J2pl3o5q9j09j17j30j25j25j24j13
-13227f540j06j42j67j51j29j33j25j06r0q3r3j16j26j27j11r6q9q5q8r3m8j6l7o7r4r9p5
-13200i232o9r9j14j03r8r0p1p4q1p9p8o1n6o2m0m4o8p1q5j12j27j24j34j42j30j59j81j84
-13172a1968k00k24k10k06k20k30k47k44k20j99j77j40r3n9jQ8J46K04K64K90L01L07K84K41
-13148a2513J92J50J13Q0O6Q0Q5R4J20J44J76K32K96L46L77L92L96L97L79L49L45L40L12L03
-13124f749L02K71K41J92J23N5J0k6p1q4q5o6k8LJ3N3J07J66J83J48R9P2O3L2J0J5M4Q5J45
-13095d677K18L06M03M95N92O88P71Q09Q09Q26Q34P88P43P08O68O35N93N65N42M93M45M16
-13073H670L90L55L32L02K85K57K22K13J88J74J61J38J37J37J16O8K1k1q5j33j65k02k78l37
-13049A0945l35l48l55l80l87l69l48l23l14k84k55k08j48r4k8K5P9J22J51J65J47J25J06
-13026G689Q2O9L7RJ4J9L3N8R2J58K12K48K79L16L40L38L48L72L76L42L28L17L08L06K85K55
-13000A3230K07J40Q6K8j2o3q4r4j24j32j26j24j44j24r5j20j48j50j53j46j44j43j58j60
-12976A1247j50j24q7o2o4q7n2j8j7pk5l3j9j3rqnR%l3n3o0m0o1r3r5q9j03j28j40j29j30
-12944I322j29j10j28j37j20j08j07j11j21j14j05j23j31j41j58j42j06q8q1p8q3q4q4q1o7
-12919F585n6n5m9k3pJLJ2J8K0L8K7J9Pk0k3k2k6l0k9qJ9K3J4L3M0N6P6Q4Q0N3M0M4L5L2M4
-12883G055N8O2L9K1J0J2pl2m9n5m0o2o5l0k4m5o4p2p5o7o3o8m7k9m3o7p5o0m1m1p2p0m5m3
-12849E806m5k7j0ll0o2n1l8k9k4k6j8k9l0k4k3j8k1m4o1m7k7k9l3m6m3j5ppj5l4k7j4l4m6
-12814D769k1rk5m7n4m0j3%rk8n6n0l4rPQJ4Oj6k4l0l5l0k6j9j0j9j9mMj7k8rj6l1k9nJ4j4
-12775D046l9m3l8j1j3k5qoj9k6k3j1JRNk4l6k6rj1k7l8l7k5nRok3j0K1Oj8k3k5k6l9k3KR
-12736C415Qj3k3j1Nj9l9k7ooj6j4rj1j5k0k0j0o%prj8k3k6k5j7j4j4lKRNk1k5j7j2j4j7j8
-12696B899rj0j4%RLJ3Qj3k8k0joj1Nkj0j7j8j1l4m9l2rj3j3L%mmJ0Kk1j3J9J5j2j5j5j8M
-12655B568Llj3j6njOjj4k6qJj0j5j2MJ4J0j7k6mK0Ok1k6rKMN%k0m6k0J0Poqqj2k2j6JLoj1
-12610B262nnj0k%pmlPj8l1j6j3j3J2J4j2l0k3k4j6jmJ0K7Ok5j3%Rmj1J0Nj1oj0m0l7oMj4
-12568A952j3KNNrj5jKj2nNJ5J7Koj0mKqk1k6k7k3j2J7J8j2k1j2JK1J2j6k3j2%ok6j3mpj0
-12526A722JK3J4j3k0j4j1qJ4M2L4j1k9k4j5pk3k0%LjrrJ2J0J0jl6k8oKJ1%j9k8k4k1j0QJ8
-12486A537ql6k2qj5PK7J2kRJpRRork4j7Kj%J5J0k0k8oQJ0rj0rJRJ6Ol8k6%J0QjKQNj8k0j3
-12439A368j4J2J2qj8j1pLJ0Nnj1Llj2Okj3j0rqj3j3%JJ5Nk6j1L3L5J1j8l4l1k4j3QJ4K0K2
-12398A269Pjj7k4k8k0j9k0pMQLLrj3LJ5Qkk4l4k0ok0j5j1J4K3J3Rjj9k6j1J2K4Ml0m0l0P
-12357I79J2lJ4J8LLj2qJ0JKRKPJ8J9Kj5j7j9oKnj1rj3rJ0J8J8%j5k8k7j0J3Rj0lPj1j4J4
-12314I45J0KNKj3j7j3OMj6j8j0qjJ2L4J9k3l4pJ0kkK5J8Nqk8l7k3J2L8K8J1PRnj0jrj1j5
-12272H91JJ4j4l4j3QK3M2J1j8k8rJ0j4j6J4K2QJ5jnKjj1pk3j2Qj7k0%%MJj5j8j9j4lj5jJ0
-12230G56L2M9K6Jqqk1k9k4j2%rj6J7L1J5j2qLpk5j9jK3J6pj2qjJ5J5J9j8m4j3j2lJ8K9L4
-12190G82K3Ok2l3k3j0Mmj4rlmrlK1J6j5j7lOjj6nmj2J8Lj0RJ1j1j6m%JPMqj4j5kPK5J5k1
-12145F50j5RPj3j0MK0Knj2k3lRJ1O%pRJ1okrj7k9l0rJlkj1k3j2J8MjK2K0MKok3j1j7k1qp
-12099D74lK1J8J6J0JJlk5qjk3l5j4J7K6K9J2%mj1j2nJ5Ok1k3j5k3rJ6K6J2j1j2lJmj5mJ6
-12058D33K6K4Lppk4k0j2j1oPLj2j1LJ6J6J7Nj0k2l2k4j5pmMJ9OQK7K2j0k7k4l5k5J7L3J2
-12018C56oMnj5mkPKj1j9k4pJ0J7J9J7Qj0k0olpJ1J1kN%lNLk1l2k5pK5L3J0j6j2lj3j5JLN
-11973B64J2J0Jprj5LK1LMKl1k5RJ8PJQJ7jk7k4k1k9k2k0pJ5L4K7RJ7K2J5J1Mqj3kmk9l5j4
-11930A91KJ9L6J4ok3j9pj4lJ2J5K9L4J8kj2j7j0JQj9oRj0j2pPPok2k3kJ1j0j7J6J6J4j1l0
-11889A71j3%K2K9K1%k8l8k5j3KNkjMJ0K0J5nj6qkk1m1k4OJ1J4J9Nj1mJ0K4J4k0j4Okk5j6
-11848G9qjJ6J0j2lPOJ4nk9k0j9j0pLRLJ2J8L0L1J4lk1m1k6MJ2j4qK2Pj6k6nJjRO%QRj4j8
-11803B3lMPJJ2Ll2j5NmjJ1OpmOn%PJ7ok8j7%Qpj3J1J9Nlj6k1j4j6J1K4J2Kj6lQj1k0j1J1
-11757f0L2L2K5K3J7nk3l6m1m5m8m1pJ9K5J0POQMJJ9K3Mj7pj2kRJ0J2J6J3k1l0j8LPJ0Qj6
-11716h6l2j6%LRMPMPj5l3j1QJ8K9L5J4oj4j1roj2j1pnmqoKQJ6J9Lj7k3j8MJ6J8J5Nrj8j7
-11671a50n%LPk2l2k6k1k7j2L8N2L8J4rj3LJ0oj7nJ9j0m4l1MJ8LML5K8oj3l4m2j9J2J9K3J2
-11631b02qOJ8lk3j6J3J2Nlj6j3j4l3j0J5Qrk1QJ9J7Lqj3j4k2j5J1J6klK6K7J0j1LJ3LMJ%
-11589b21MPJ4J3kj7j1j2j9k1k8k8MJ4OJ2J1j2k4j3ooPJ9K6K0mj1k3k1qORJ2OJ0J4NJnk6k7
-11547c25j1J5K0nk8j8Jj4l9j6J7K6K9J8j2j6j1KJ2PJ2J6qk0qKNjj5k3ppj5j3RK6J3J1J6%
-11507c55j8j9j8lPNkOK0J8J0j2k3rJ8K6j3j4K2J3lqrpk4k3kJ1J6K0Mrqmkmj6j9ONpLlmOJ1
-11461d11J5K1jk7k3rj8nNJ0PopLJ7Jj9rqk7j8j1jJ4knOj0j2J3K2J0Mj4k5jK2K2J6nJj4m0
-11418e19j8kmPK5K1Lj0jK0J6j7k5%K4L4L4J4k1m8m6j4L9L2nj2mk4m2rK4K4J4lk2j7pmmj2
-11378e59qrmkKJ6OQJ7OqnnJ0J2MK%j9l3k4OJ4J8J2kmNK0Qj2j5j9j0JJ1ONk%klpk6k3j3KJ5
-11330f08PJMNKJ7K7K2J4J0nk6m8l4k1JRJ0J8J0j2j0OJmOK6K9MMQj4k6j5j8j4j1k0k0qLkm
-11287f76KJ0MlmpKJ4MPjqj1jK4K7J8OlpoLJ1npkj2j9j2J0J3rrJ0Rlnj3j8k2l4k2PK5K2J1
-11241f80K%QK1RNJ3lk3j1jJ2J8Npj2oOMnqj7k5nJ4J7Pj0jlj5j2j2j0K7M6J1j6j9j1%j1jK2
-11197f77Pj2j7NJ3Mj1j8oLoj8j1%Nmj7j8oj4j8J6L1J1rj8j1PK1K7J0kQJ4J7lj0oNRMMo%j0
-11152g07l5k6pNKjK2K3j4k1OJ8K1J5MMQrj9k0%J2Mj0j8j8k0oKJ2J3nj7k6j8J4J5QK4K8Qj0
-11110g39oqk7l3l2rJ7K7K5J4KJJ3J6%RJ3k4m3l2JK4j2l9l7k2QK0K4Oj4j5J0L3K8Rj0jJ0L
-11070g90mKj1k5j3OJ0j1%K5K4J6K0Kl4m3k9j4NK2Omkj8j5NQRJ9ml1j9kQK3Pj0k4k1JJ3pm
-11027i04J3J4J8J4K%j1l3l4k2jJ1KNK6J6qkK3J6mkj8j9mj6j6j4nKK7J1j0qj3j0MJ1J4J5%
-10986i10rnPJ0QjJoj3rMJ0j3j7%nJ1Qj4j9k6j9kKLkQRJ9K0J6llK4K7j7m6k7k1lK5L6K0j8
-10942i40pJ9jj5QJ4j2l2j2Rqj8qJJ1J1jkPJ4J3pk0l2j0J0Jj4j4KK2K3pk8rKjj2j7MJk2j7
-10899a094%J2K1K6K3J8J1PJ7K1J8ol0l5l4j2mj3j1rNJ2K0K0J9Nj2j0QJ7lj2Jk3k4lJJ0J6
-10860a027Jj3j6qJ9K5J2Plj3oj3j7llj3qj0j3jJ6K7lk3%J0oj2pJ0K1jqKpLJ8Poj9j1NJ1R
-10816a067j1k4j0Pnk8k4lJ5K7J7K1K3oq%k7k9KLRK9J4j4k8pJ0Qj6k1RK6mk1jK8K8MrqjRJ7
-10773a066Nl5l7j1%MPJ1QNJmk1j5K%nmJ3J8j0k7mO%j6k8j9qQJ9K2J9jkpj1OJjQJ2K5Q%%k
-10726a126rkJ0ok1r%Jkpj2njNJ3Lj4l2k0NK2J1nqolj3kJ1Rjj4k2j6PPj2k2j5JK8L5Ojj6k6
-10680a274mPJ2MmMJQJ5Lj2j1j2j8nJ8J4Lj0k6j6MK6L8J8orp%K1K3ml2l8k6j7J2J6J3J2qq
-10638a275kqkNJrk5j6kK5M1J9J5nl1l3j7pmpj1r%J0OJ9J5opK2K3Jj1jRlpLJ1PPJ0Qpj9j8
-10592a285pj4JK8J1j3j4j5%J2OLLJ1J4oj5j2nJ1Popjlk3k3k1j9OK3J4Jj0j3lNMK1P%nj7j7
-10548a366j2oJ3J5oj2j1qkJ2RLJ6J2jrqJmkopj1k1l5k7kMOJ3KJ0K5J4NNJolPJQJ3pj8j6j1
-10501a422oJ1J8K0jj8j2qmj2k0RK9K2J4kok0j0jnk3k8lJ7LkPM%Mjlmk8k4NJ5KJJPKMJNJ1
-10454a451%j8k2j3lQopjQJ2J0Jj7k1J6L2J9J4pj1PQLmj0j2j6j3nMJ7J1JKLlk1jNkJ3Rm%J
-10408a464j2NJ3oqj7k1j8OJ1J2K7Nk2j6%Lk2l6j8MQJ0J2K0K7J3j3l0j3J1Qk8j9j5pK1J6k
-10369a555jMJ1Rqk4j5kJ9K5Kj2j7j2KJ0Kj3PJ2k2j1%k1k3pLMnMK3K4Qj3rjjPJ5K0Pj1j2n
-10325a582j0k0mJ9Lj5k3j0ljOJ9L2R%j2k8j4%j5q%j8k3j8mK9M0L2K4ol7k6KJ7Nmnj4k0j5
-10284a698QLj6k1j1PJ4nj2MNjlQK5J4J3Kj3qRK1oj5MJ2J7Qpj9j4LNpl0m1k3MJ8J0lnNPrN
-10238a736K9K9Pj6j9j5j6j0j7oK7L2L8K5j1j2ojLpq%j2k8j3RJ0Kj7j1LMJ5Rj5j4jpJ%j3l3
-10196a801k2jMQnj2jJ8K0Nk1k6J4K7K3J4mknj3rJ3K9Mj4mljoqJ4Qj7k5j8j5noj5pR%pQL0
-10151a825K8J4%%%n%pnNlj1jrj4kjlj7j1J9NKnk5j0MJ5J0j0j0J3J9j5k2NJ2J2j3k2j1OJ0
-10108a878j4rJ4K3Mplj6j6nnLJ3MJJ3K7M0J4l4m1j6J0J3j1k7l5j5kpj9j6J5K3jk6lJ2Qj2
-10068a981oQkLJ9K2lJRNLJ0oj5kjmj8k3j2J1J9J7orqjLLMJ2QoJ2K2ml8l4nQJ4J2prQJ8Rj
-10020a941kj%%j1k4k0pOPQPRNpj5lok1oQNqk7k0mJ5J2k3l2oPNOJ4J1%J7L0J7J1kj1j5j2j4
-9974b038j2jlRJ0ml6k4MLJLJ3RPJ9Pj7j3ok5k0kJ1RKJlj6k1j2POj3kLLPRMmj4j8k1kK9L4
-9927b117K3%k1k1j7j1jJ1J0J1Ojnpj9j0NPQMJpl%j0k1k4j6J2L4L0J3OPk0l6k8lJ7K0Pj0M
-9884b172J6OjJ0RJ0J3kj3j4j6j5j6poPK9J9NPJ8Jj7l9m7j8J3J3K3L9K7Mj5l5l4j2qj4nLJ2
-9843b222OOPj3j3J2K8Ok3l1rPJ4JrpKJ6J3JJ1Pjk4l0k4pNmkLKJ5OKJ6%k6j6Ook1k0kQJ7P
-9796b286j%QJ5Looj9qp%K3K2J2LJj0j7j3rj3qjJJ1Pmkkkj1k5k1j1JJ1J8J8J7K0J6llmk3k3
-9750b331KJ0PMkrj5j5j0mnj9j0k%K4K1rk3j8j6nQj1l4j4PJ0J7J7J2%pj0KK3J8kj4ljnJNj
-9705b407lROpNJ3jj5k1k8l0j9j6jK0L6M2K4Jk1j5J0kl1l5j4J1QQj0j4J0K6L2J6j1l2j0Lj4
-9665b477j1%LLqk0j1kPLNOrmJpJ2L8K2k0m1m0j9oMK3K4Pj1j0qk0KK6Mj4oj3rJ4RMmpmrlj7
-9617b593k4j2JRJ0MJ9K1K5K7NomMjl3l0PJ6kk2kJ6Lj3j8OJ5mrNlj6k2k0k7j1J4J7J0KJp%
-9573b642J6J4J2pl3k1j3okLj6k2J4J3j0j2OOnJJ4Onlj2j6nJ0Rlj1j9qJ0J0J3K4K4KKjk5k2
-9530b710nqKJ3J3Nk0j7NJ2qj5j2lJ1J2mkj1k2KJ6lj9j9JJ1%k1j4J4Qj0k3j1jJ6K9noJ3MP
-9487b775K7Qk0k3%K1Rrk5j8%Oj6j7QK9K2j5k8j5J3J1jjLRJ1Kk7m8k9LK5K6Nj5j8pJK2J3O
-9445b827PkNJ4J8J7%j5k4k7rlroMJ1jk2j6%%LJ4Jl0l2p%p%MJ9P%J2QKj6k8j3PJ8RLqmJ3P
-9397b903qj8j8jjK0K7J%Ppk5j3NQrj7kj0mJ2pj2j4pmMKmLnjJ2nj7pMOLNJ5J0Jj2j6j5%J1
-9349c006Lj7k0j9k2j4jJ9K8K3%k3l6j9nrkMLLkmJOok0k1qNK4M0L6K6j1k6pj0k3j7NJ8J2K
-9306c090%j0k7j9KKKOqj0J0Oj3k0rpJKnPJ1j9%K0Njj0jJ5J2oj4oj3j8j9kJ9MLJ7J2qj2nn
-9260c201mOmk5j7MJ2J4J3K6J4j7j9j6Pkk4j8qkOJ3J9Mlj4k1j0j7k1kJ0%nJ8L6J7j7l9l1r
-9219c327NQj4k6qJ1J0qj6j1nP%QOOK0jqj9j9Koom%NQPpj8lPJ0Lj5j4QJ6Nj1j2rlNRQPlrj6
-9168c417l1j5J6L8J4j2j8lJ1QMlk5k3j2njjjORj0oQrpJ0J3Pj2j3K1L8L2J5nnPkj1j3l0m0
-9125c473l7k0j0JNJ3Jj3nJ0rj2K1J6mj5j0lj0j0LNj2j6NK0Kj3j8nK3J2loklrppj8j5LJ3j
-9081c613qPJ2J7Jj8k6rJ5J8J0joj0JJ1j0j6j1j1K%j8k0kmqjLj1k2MJ9j0k5j8k1mo%K0K6J7
-9038c726lqklkJ2K9K4J3Nj3j6j6j5rk3j7QJ7J1ok2j4oj0jj2nOPNkmjJ1J1J2jj7j8j3nMJ4
-8994c801L0Qk3m1m5JJ1j0mj1pj1roj8JM0L4j0k5%J1rk2j2lj7j5rq%J6J0PJ8J4Qj0k5j0j9
-8953c971k8nOqJMQjJJ9lk0O%okJ4K9Nkj6l0k7j2Rmj6qj3nmj3JJ2J0J2j5k8k4j6OJ3K8L2J9
-8908d042ol1j7nj5pjk3k5j5k4j2J2K5L5J5Lm%Ojj6j5lOrk5j4lj8m1j2K4J3j0j0NLpj1ooJ6
-8865d271K6Pj0j7k0j3kNJ1J5Lj1J7L4Kk5k7j4lkj1j3j0MJ7J5J5kJj0k4ppj8pqj3j6j1rqJ2
-8823d405K5K2K2Qk7l8j4lJ9L4Ll8k3ojRLj5k8k9mJ2NOnkPPrj9j9J0K5OrOJ1j8l2k0k2l0p
-8780d583LJKMjmj4j0RK4jk0pmkRj5k7kK5K6kmj0j9J2K0Okj7k4kK0qj3qj5j7j0jjKPJj4k9
-8734d715j2J7QLMJ6j8l8k0j3kQpj5j2j6NJ2Jqj1J0K6J0qnOooJ4Pk3k5j7mj3kmkLOpj2mmM
-8688d869k%Jj0l7k7j9nK8K8Nj9k0k1j5M%pNJ7J1RKk4j5JkjnonRJ3Pj2k7k6j3RJ4%j6k6j0
-8644e076J0J6Lk5k1%J0RKqrOJ2j5l3k8k1j9KK2Lj4j2KJ9QmKQPqj7k2j1J1Qj0k0k0k4j7mj8
-8601e296k1rlK2L2J3lj3k1j6lOJ5J2jk3j0J9J2j2k0pk3j7j0nJ1nk1j4j0Knl0j9%J3J9MpJ2
-8560e432K6Jk1k5k0j6qnkj6j9oj3j9j1KKQj8j8kj2oOJ3PQJ5Plk1j6j2k5j6Llppj1j6l9l1
-8517e778LJ8o%lrj1k5lK1J5j8j6J2J0j0j6k7m5k0J2OkPK0OlPrk0j2j9k0k1k8j4j1mJ5K0M
-8476e974kj4l7l7k4j0rpnJ0K1Pqj5k2l8m0j3J7K0J5kj0oj7l5l4j8j2rrj8k5k1norQJ6Lj7
-8435f391qJ0LLLk1m0k1L1K3j2j0njJ9J7OkmJ3K5K0QJ3OJKMJ3JJ4L0K8K1K0K2J0j1j0QJ2M
-8393f146LOlpMJ7Lk1k9k3nNrk9j5Q%j5j2k2j6kj5k7k0j8j3oj7mJ7J3j6l1j5k2l3k6l2j8R
-8352f582K7J1k0j2K6K3j1l1l1k0j8jkj0nQknMqk4l2k4lJ1pk1rj5k0orj9j5j5k6k4j2r%Lj1
-8310f946k8k0pj2j5j8mJ8Pj8j2RJ6K7%j8j4l9l6rmj7l2k6k3j8oj3k2rjkOMlKlk3k5j5k0k5
-8268g394j7j7j2j3mJ0Mnpj0j0j5j8OPollj3k0k1j1j0j6j6j1pk5j8pLj7k9lkj9k9j7k9l0N
-8227g849J9J3PKj5k8k4onoj2l0k4j3QJ2j0k0j2k8m4k8k0k5mK0J8kPJ8nk4k3qj3j9k5k3j8
-8188h239m5m2k1ooj8k1j2M%k0j7LKNpj3j0jpl5l5k4j6j0lmrj3j1rrpj0j9l1j2Q%mk0l4l8
-8145h816j1pp%mnk0k5k3l5l3qqpql1l2k1j7rlj0k3k6k9m3k7pRQqkmnk0l5k8j8j5k3k0LJ0
-8102i443ok7k3rj4l1k7l4l5k3l9m1k0j2k4k8k2j4j7k6k9j6j0k4k0LJ3jj8k4l7l8k8j6mj1
-8066a0175j4l4l6k5j1j7k5k5l1k3j3j4k4l6l4k9l1l2m5n6m6k3j9j2jJ3Kj4nj0l9p2o6k7j2
-8031a1061j4k0k4k2k3l7m8n4l2KkpLk2m9n9o1k7%J1om5o4n3l9k2k6l9l3l3l0k0k8l2k9j7
-7995a2062j6m4m5k4k8m3o0n5k5j3j6k2m1m8o3o2l2k7m5l9j9j9k7l2l7k8l4l6k9m0m8n0l8
-7962a3247k7l8n0p1p1n8m2j7mj7j8k4m4l5l1l9m7m1m5l0k2l1k6m6p3n2m3o9o9m5k3k8m6o3
-7928a4632p3q3o3m3n8p0p2o9o5n8m8m6n2m9m6o0o6p0n8l7n5p3o6p2p0n9o8n3n9p1p3r2j05
-7895a6734p9m9o1n7o7q1q8q3j01j08j02q3o2q3q1r5j18j17j04r1p6r0j10r9q3j02j30j26
-7867a9260j03r4j07j20j11j22j19j26j38j37j25j34j38j27j32j27j28j56j70j56j67j75j56
-7844b2328j57j58j48j54j85k00j95j88k00j96j71j59j73k04k02j87j82j76k07k49k49k46
-7822b6514k43k52k31k26k62k74k78k96k87k72k93l11l20l24l30l44l61l63l52l54l85m15
-7800c3287m21m25m29m38m47m52m79n26n54n57n50n50n58n75o01o17o48o76o76p06p42p72
-7778d5686q10q29q49q72q96q97r08r32r42r47r52r31q90q72q03o97n65l95j70J30M90Q72
-7756e9351J236J524J647J579J397J195J048R76R98J089J281J618K043K500K937L277L491
-7739b9515L567L530L435L283L099K923K791K732K784K920L113L341L607L848L991L977L744
-7722B7170L364K952K561K226J961J765J641J545J483J410J260J015O93L32k9l62o20q18r63
-7703D8586j045j090j146j156j155j155j133j091j052j016r60r16q99q76q44q03p73p55p47
-7684B9974p12o78o65o49o31o12n71n30n07m77m56m60m54m51m49m37m37m11l78l62l67l63
-7662A8917l55l37l06k99l26l46l37l21l03l02l02k97k93k86k89k57k44k55k50k58k48k28
-7640A2478k23k23k29k18k14k14k13k09k09k06j98j89j52j46j71j74j58j33j35j62j68j60
-7618H374j39j23j35j29j34j35j17j11j42j53j41j20j19j36j23j06j03j08j17j09j00j04j19
-7595E551j24j13r3q3r3r9r4p3q3q7q8j06j25j29j00p2q5r2q6r5j06j08j00q7q6q2n7o2p8
-7566B865p7q8q9p6p4r1q4q0p2n6p3j03q4m5m2p6q3n8o1q7q1o9n2m3n8o0n8o0n2n5o9o5p7
-7533E67q9p3l9m0m6m3n7n3m8n5o9o8m0j7l3o4o3n3m4l7m5l6l4k6m7o7n5l7m9p0n7l8l2k3
-7499a080l7m6k5l6m5n2n0n1n7n0m4n0q3p7o9p2n0k3j8l0l6l2m7o7n8m0k4l7n0l4m5n4n3m5
-7465b667l5l8l1n1o0o1m5j1ql8n0l4l9l4k3l5m8o1n3m0l2k0l0k5k7m4k9k0k9m2m7n6n7p1
-7431c991o6l1l0n0l6j3k3n3m9l8m7l7k7l7n4o5o4m3k3rrk2l5l0m4n1l6m9o4n8n0m5l5m6n5
-7396e415m9m3k9k8l0k8k5k1qj3j9j0j1j5j1k7k5j3k6l6l3l0l1m1l9k3j3oj6k6rj0pJ5Rj1
-7360f153jj3l3m7n3k0%ql3m2k8k0k9m1o1q3n5rrm0n4n9n8m3l4n5o6n9n1l0k3k9m0n4n9n4
-7324g546n8m7k9l7m5m7l5k7m6o1n9n7m2k7l4k6k3l7m2l5m5o3o5m2n0n8k6j3l2n0n2o7o5l1
-7290i019pkol5o8p3n0k8k8k7n4q3p5n7l9k6k9k7m2m6n9q5q2o3n3n9k8k4n6p4n8m4m5n6n4
-7255a0661o5p6o1n7m7m8o8p5n0k8l5m0m4l8m7n2l6m1m6j7oj3l2n0o2n7n8m2l6m6m2k6l6m7
-7221a2185k2k2m8m4m8n8m8n0m2l5k2l8m7n4n2k0kk0l4k0k3m8n8m8m6m5l4o1j05j11j07j15
-7189a3712j12j03q6o8n5o6p3o1p4r4r8q1o2o7r1q7p6p5p9q2r7r7q6p6o6o7o2p7r9j24j12
-7158a6265q1q3r4j12j09q4o5p1q1r6j06j11j23j25j08r2j08j14r7r9j07j25j25j33j23j15
-7132a8952j36j18j05j18j41j56j64j37j12j31j52j45j39j24j38j72j74j58j64j62j58j68
-7110b2124j65j51j40j53j74j70j73j92k02j93j83j80j74j98k27k25k23k11k00k01k29k41
-7088b6329k47k38k26k36k49k61k80k84k57k36k56k96l23l16l15l06l07l24l15l05l23l61
-7066c2590l89l94l73l74m05m23m42m48m39m49m74m84m78n04n54n63n42n49n71o02n93n91
-7044d3231n98o13o53o85o97o99p13o91o68o76p08p64q35r17r51r76j006j034j059j071j081
-7023f0326j085j090j058j008r14p62n50k92j3L65Q89J540K280L100L964M651M893M554L824
-7004c7038L026K302J678J199Q46N87M66N32P94J163J632K233K920L627M206M550M591M375
-6986C689M122L970L944M013M093M136M190M296M375M320L982L269K315J335M63k44p56j090
-6968E4422j327j484j585j643j628j589j538j479j444j393j354j322j252j181j122j066j044
-6951C0971j005r65r32q95q43p96p67p50p20o79o28o20o03n57n39n54n54n23n00m89m75m62
-6929A6115m49m27m08m13m13m13m09m01m13m11l99l93l70l62l75l75l69l58l45l34l25l15
-6907G638k94k95l05l16l14k99k73k71k75k38k41k53k40k30k22k20k37k57k67k57k36k31k46
-6884A621k75k55k21k27k20k09k04j85j81j97k12k04k15k21j91j84j92j77j60j69j74j83k08
-6861c043k05j91j83j81k05k39k15j73j79j86j81j84j93j91k09k06j80j78j86j95k09j89j68
-6838g469j81j97k16k17k05j90j90k03k05k01j95k23k60k72k45k28j98j69j81k02k34k44k26
-6815a2351k23k22k19k36k52k49k48k29k34k52k57k46k57k74k64k51k58k71k59k35k29k25
-6793a7741k13j96j78j92j91j59j22j07j18j43j86j90k08k24k37k56k89l18k99k79l10k94
-6771b2450k63k56k46k38k29k29k30k51k57k70k96k93l17l59l66l71l75l72l58l45l40l46
-6749b9057l67l92m27m64n25n83o25o37o34o55o89p19p40p99q49q61q52q58q76r12r66j011
-6727d4498j016j023j063j095j097j121j168j197j214j221j218j224j236j227j191j130j029
-6710f3968r11p31m69r6M07J060J847K743L668M431M785M564L875L039K280J663J189Q72P12
-6691b9040O85Q15J092J518K087K766L535M285M815N040M987M786M615M504M422M362M314
-6674B9588M308M362M380M185L672K839J850R21J21n07r67j278j441j523j567j583j584j589
-6656D4187j581j521j457j407j359j295j208j146j123j078j021r96r74r58r78r92r68r42r51
-6637B2232r40q99q84q67q26p98q04p96p71p42p36p20p19p32p36p17p03p05p02p09o99o89
-6615E338o81o82o89o76o79o83o83o95o87p04p28p04o77o95o92o87p01p14p36p40p33p43p73
-6592a0844p92q06q35q44q34q49q60q66r02r40r52r98j041j050j058j063j082j091j090j125
-6572b9922j154j184j187j175j147j100j059j037r59q28o62m55j75K05O79J240J892K626L373
-6553c2029L973M239M052L474K769K099J536J065O94M39L36L54M84P23J084J569K140K748
-6535A749L308L735M001M009L803L559L418L414L552L727L842L925M002M081M144M024L560
-6518F5853K770J821R33J90m34q87j197j378j472j535j581j598j557j511j456j387j299j218
-6500E3057j148j074j014r70r38r11q83q40q24q29q19p91p69p59p32p03o53o08n76n49n15
-6479C6152m68m38m20m16m07l99l80l62l71l77l52l21k95k93k87k60k73k99l13l24l62l92
-6457B8343m03m18m25m19l94l88l85l72l67l51l43l46l52l24k92l02l12l04k85k86l01l02
-6435B0672k97l01k98k84k87k84k74k61k54k61k65k56k46k40k36k21k24k39k44k33k07j77
-6413A5083j86k23k50k49k52k40k14k14k21k38k37k26k33k49k41k18k02k17k25k14k11k36
-6391A0087k56k39k23k15k13k07k28k49k51k61k49k43k40k31k13k18k37k41k49k50k54k68
-6369D852k62k56k69k54k34k24k24k65k92k90k84k89k96k85k87l04k95k94l15k97k92l09l20
-6346a585l27l36l31l29l36l41l33l48l64l70l76l73l67l92m17m32m50m48m64m67m54m74m96
-6323a0610n02n26n38n51n50n44n60n86o02n97o17o46o74p11p43p79p94q06q24q65r19r36
-6301b5480r61r93j015j032j042j049j056j055j029j018r85r35q50p07n11k76K7L93Q37J389
-6281c7348K057K800L548M171M492M398L856L105K359J661J085O12K24k7j08m4J07L48O88
-6262b016J130J689K303K893L389L710L782L628L369L088K919K927L098L386L720M026M305
-6245E1346M551M748M840M637L993L019J925R00M1o22j080j390j565j651j688j683j650j614
-6227F7057j572j510j437j372j290j206j156j102j048j014r71r29r01q51q16p84p35o93o71
-6208D6999o41o29o24n77n35n17n18n12m82m67m73m60m63m50m28m30m23m16m18m27l96l76
-6186C6337l86l66l35l32l38l27l11k96k83k79k75k64k70k73k60k41k06k03k18k24k30k43
-6164C0177k47k36k19k24k27k01j79j55j56j72j77j83j90j90j66j48j46j71j95j79j61j64
-6142B6091j57j30j16r8j18j49j47j19j06j39j46j35j44j56j42j26j28j22j23j04r3j12j18
-6119B3163j11r3q7r2j04j00j01j03r5r7j02j12j07q6q8j06j13j00p5p2q6j07j07q1r0q1n3
-6092B0614o2q9q8p2o9r0j06r0r1j02q6o5o2p2p0p2q6r1o9o0p0p7q0o9o2m8o0p9o5n8p0q3
-6060A8201q8p3o6o2n9n7m8m0m0l6l8o1n4n5p0o1o5n6m6m6m1m6n4n1m6l4j9k3l5n3m5l3n2
-6027A6548p4p3o5o6p9p8p5o8l0j7l6l3n6o3l4m1p4o8l9j4j2m0n1m0m1k5Kj4m6o1m7m6n6l0
-5993A4958kRj1l1k8k1k9j7kkrj1j6k9k1K%k0k4j2j9k6k5l9l8l0l3m0m5n1o3l6opj7l5m4m8
-5955A4082n4m9m6l4k3l1m2m8m9n4n4k9l1m3l3k2j2j7j3l5m9m6m5l1l1n5n7j9rk7k3j3k5l7
-5921A2896l1l5m5l7l0l8k8j2mj6l6l2l8m6m5m6l9l1k0l0m2m2l0pk2n1m9j2rl9n0n2l6k3k5
-5886A1768l4l1l2m0n3n0k9j2pj4j4j7k7l1k7k5l5k8k5k5l2k7j4j8k9l1k7rlj1%%k6j4K2J1
-5850A1004j4j9j0kj4k2j7k6m4n3k5mKNOJ4J2QJKK5Kl1j1lNJ6Nj1l0l1k7j2qk4j9l8n1n1m8
-5810A0462k0jnrk8l7k1qk4l2j7j5j8j9k8k4j5l3l9l8k2k4k0Lkok1k9l1l8n5m7k9k2qj2k7
-5773I641k0mkj4k9l2l3k1j0j2nrl1k7j4k0l4k8k0jol4k4rj5k8l3l9l9k8j4k1k0pj0k2m0l2
-5735H854k9l9j5J0nk5j0Kj5l8k4j9k3j7k1qk4l6k6k2j4j5l8m9l3j1J8Oj7k2k2j7j9k7k2p
-5699H181k1l8j8mj1j9k8k0l0k2j6k4k1l2k6OJ9Kj9l4k3j1j0j6j4j2k5m0l0QOmj0j0mokrk7
-5660G586m9m7j8jj2j6RLl5m0rOk8l3rJ2kk5k4rqjJ0J6ok1k8l7n2m6j7pj8j1j5j7j0PQJj0
-5619F997k1k3j8j8j5j1MJ7Jmkj1k5k5j7j8k0j5pj2lKj1k3l0k1POmokJ3J2j6j5J3J0L4M5K5
-5579F793pl4k2Jok2LJ7K6L1J6k3m7n1l1jL2L8J6L2K0KJ7J1rrlJ5L4L2K1J6K6J0MLpPJ3oq
-5538F950J2K9K4lk3j9j4k0j1oj9k8k0j6j8kpj8NJ6J8Mj0QQk3l7l0j2PRLOJk0k3j0j2j5j1
-5498F673kk1k5jJ6JrkMJ0K1J5nj9j5kMjj1k5k4p%j6j0PPpnmj2mPK8K9Oqj1Jll1l0j1K3L9
-5453F570J1Onj8qkLjqkNQRmoJm%pj2oJJ3J3mqj7rJ6jj0OJ0J0K0J6jj9%K4Ol4m2j7j0kLMK0
-5404F518K5RKLjj7l2l6j3J7K6J7K4J3rj6j2k3l2k5j5oJ3K5Mj7j1j2oJ2J9K5M0J0j8kOMJ6
-5365F525J2j4k2mJ3koqj1%KQK1J4J6J0lj5k6j8%K2K4NRjj5KJoKJ0J8OlMJ8J1lQJ3J8K8K6
-5321F689OlNOJ6rj4jLJ4M0N3J7nMj1k8j2L5L8J8L1K8J8RJ1J2K9L2J3RK1N%K0J3NJ7NOJ0p
-5279G148JK9K5MJ2J9K2K1%j3mNJ6K4J6Nrj4OK3K2J1L%qj1J1J4Lrj1%K2K7J8LqJ0K0NqqkR
-5235G449J6NJ4K9L6L2L2K5MOK7K6KjR%mJ9L9K9Qk0jL9L0L1K3J5krQJ7kj1jnj6k3j0K0J6K6
-5193G927L3J0jOK3L8M1K6M2N2N1O1M7L7N3N0N2O9Q1P9P7J00J16J29J22J09J18J26J30J19
-5163I923J07J09J25J35J30J12J00Q8P6Q8Q7P3O4N5N0L8L1K0K0L7K0j0k7k9k9l8m6l8l2pJ2
-5132A1244j1k8l6m2n1m7l8l8m2m8m2k9l8o8n9l3m4n4l3k0qj1k5k5k9j9k8m4n5m6k9k2l3l7
-5098A0032l8l6m0j2j0k4j2j8k7k5k1m3m4k3j0j4j5l2m7m1l1k2j5k1m1l5k0k6l7k9j7qJj2
-5064I187k0j9j1Plk9l0k6k2j5Kj%ol3l2j5j4k2l5m1l9l0k1jLj4k4j9pmJ3Oj5k1j3j1KMj5
-5024H616k2j3nj0j4pNmm1n1l3j2j2j5l4m7j7kOK4J6om4n2k5rpLPmj1j2k1k7j9j2j0QLk8l9
-4983H023l0j5Lj3l5l5l8k4oojJ0M%jKjLRj0k6l2k7k6l5k3RKj5l6k2J2K1j0j5mj2l1j3J8J6
-4942G590j8l7j9kjok4l9k5J4K8lj3k5j2J4K6K1Rj4k5j8j3rj0qmj0j9k7l0OJ9lMJ6Mk8j3P
-4902G303RJ5Ok5k5PJ0rk8k5mnrj1k5l2l1k7jJ2%mLJk6j7%KPJ1qk8j2K5K9%rj4j6j7nMmk2
-4858G005j2Jj2k8l9j5OJ8J0qj5rjnj8k0JJ1mj7k2kJ4rm3k9JK7J7k4m0j0K0K1Rk0j7ROpmr
-4816F737k2j0J3J1j3l2k2k5lNJ3Oj2qJj4j1QRjMqj3jj8j9k2k6j6J4J4k2l8k5RL1M6K1Jrj0
-4775F543pjQpj2kj7k6k8mNpmJ6J6pj9k0k0j4j4j3QRLmokMOK1ll3l0k9k4j0onJ6K8J1JJ5%
-4730F336k8k6j4pj0j4rpLNkj1j3nkJ3Oj2OJ5kOnk7pNj4j7j1k1j9rjOJ4kk0j1J4K1Mj7j1p
-4686F093oNMj0j2J1jj7nPPJ4J0moqJJ1J0qk4k5k5l3j7klJ2J5JLK6L4Lk6k6l4k1nj0MjLLr
-4641E939j9j2nlJ3J6Jj0j6JJ1jj0joj2j7k5nKj7k1j4qQJ2nk3j3NMlj0j0LJ1JoJ2K6Mpj0q
-4597E772k2k3jLJ3K2J3Pjj5j3j5j5Nj2qJ6J5%lj4k7k7j5m%lONj5p%j8k1j5QJ6J6PLJ2Jj8
-4554E628k2KK5J8lj4k1qLk2l0jJ5J4L%KJ3lk3rMQPNKmj3k0k4k7l4j2J9K4Kj5j8j3%J7K5J5
-4511E515Kmj9j4J2Rj2pK1J3oPJ4Lmj6k5l0k8j8jJ6J5kJ1L1J1j1j4j0j0k0j9LJ6J7kk4k2r
-4471E389J8Rl0l7nj3k8j0nj4j2NK6K7J1QJ1Qok4l0j1J4J8J6J2%j4j1jJ0Jo%PmqMj6k7j8%
-4429E264LNJ9Mk2j2Oj1j4jJ3K8%l1l1j8jPjlJj0mRK6K5pk3k4k8rJ1J8J6qj0ONj0NPk0k2j
-4385E157PJ3Mk1j9j4rLppJQK1Pk0k2l3j7R%RK8K7O%pj1RMj8j2k0l4j9OJ9Orj5kJ8K2K1Nj9
-4340E075j4%J%J5J0j8m2k7oj4j3jK4K9J3j2k5l0nJ5J6K9J1j0r%j0l2l2j7rj1nJ5J6J4J6J8
-4301D975K2Jj0pk2k2k1j3j5k8j9kOjP%rKNPJJ8J6oj5nJmj1nJ7Jj7k8j2kPJ1MPK3J5j0j1N
-4256D856K0Mj8j8j8k1l5k0J2K1J3J7J5Kj2l3k7j4q%J4J1LOoj8kJ8J1pkJ4J3j2KQk1k9QL7
-4216D784J5K%%oj3k4k0KK0J0j2k6k3okJ5L2kl1k4j0r%PjKQK0kj9j8pMRlj5k0m%jMK2K2j1
-4171D669j0mK3K4j1j3kJj9j7Jmj0pk0k5rOJ7J5NJ7J6op%jrj0k1l2j9LJ1QJ5J4qk5jK3J3p
-4128D584j1ollpJ0J2j6pRMqoqk1MK8Rnj0l0k4kRQOqnm%qq%J1K2K4J6Knj3rKJrj5NN%pk3r
-4077D481%j0KK2K1jk7j1J3Rj3l7l1pPJ4J5J1Plpnprj2rjJkJj2j1rQK3J8Rjqk1nJ5J9J5qj0
-4031D434LJ4NjOJ3mplj4j9LK0PQoj4nroK5K1kj2j4PLmnJ4J5jjoNJ1J4J6jj9lJ0J2Mrj2kJ8
-3983D509K0J7J6Ok2m0k2j4k2j1RK1K1Oqk0k0k5qj3k7j2RLjRJ0l%J0kj9j6qK7K2prjLJ0nj0
-3940D383j9j1PJ4jrj2qnj7J2L2J6qk8k6%j1l6j4J7QqpnplJ4J1J2PlJ5J5ROKprkj6k6r%qJ0
-3894D275K9J4j4j3%J%Kk5k5klj5j9rKMJ2J0K1K6%qJPJ6JnKJKopok6l6pM%JQJj0k0NK9J1l
-3846D226lj2j6o%kKjpJ2Qnjk3j1QKRNj6m2k2Nok4jK0J2ORJ7J1loqk3k1rK3M3K8K2K5lj8n
-3800D199ok4k0j3J5J2npmJlK7K8nKjnoj8j6%j2l5k8LJ0j0k5j8jJ9Pj7k2j2LJ1J8J0LoQPj9
-3756D045l4l1j0RK0K1K3Qj0nMLlNOPPk0k8k0rKJ2K1J2pj4%J1J8K5Nqk4l0j2lQJ7J3j4j5Q
-3713D013Mrj9rrKOlKQRLPjoLPK2J3nj3k3nqk4j6pNK0NMJ7J1J2j0k9j7rj4k0j4j2LK3Kj3R
-3666C915K0K7K9J8j9k1jk0j0pMK3J5NKK3Jk3k5l8j8mmJ7K1Qpk2kJ2%pnOJ0Jnj6k6k4mJ5K4
-3623C888Rqj2lnRL2K5O%j2j3k6k5j6K0L9J8PPj0k2j0Kjk4j6lJ0Mpj7k4rpjOJ4J5LK0K4QO
-3579C901j6m9l4nJ2K5L2J0j5l8l6lL0K5%opj7j0J2rl2j6PJ9K0J3NPPMlj1j4j4qj0NNQLj3
-3537C784k2PL3K2Jj5j2PKj1j4j7j2K6K2Jj5k8l0j7J7L3K4NpJ5J1pqk5l2j8j0PL0J7Knmk%
-3496C755k1l2mNRQlqMJ2Mk5j6J9Rrk1j7J5J9mmK1K7J5K0Lj6rqj0onlJ4RJ7K2qk4j9j1rqj
-3451C706qk2KPj4k0NJ6J0prj%j2j9j2%j4j5LJ6L1J2qoJOn%OkKK5MqjK1J3Nj2l4k7k3j0Oo
-3405C602j2k0k3KK1QPK2K2ONqj7NkjK0kj8j0%kpkmj3pJ7K4j3l4j4oRJ4MLOOjRNk0l0j3OP
-3358C551J1Kj2j9pJ2PLjKNj6j0PJ9J9KoqJ0J9NJ%nj5%LJ6K4Ork1l2j8OJ2MjMJJ1Oj1j7k2
-3312C538j1PJ0nKJ3jlkpJlj4k6j7J2OPJ5Rm%J5J2Nml1j9OL1J4j7l1k6LJ4oOMlPoj9j4KK5
-3266C495J6%kj5k0j6qj1j7NK3L6M7Mk2k0j6j5j5LK4K5J2M%rj6mmolNJ3KmJ0Lj9k2JPqj6l
-3222C444j1LK0Mj6k3JLMJ1J6krj1nRmk1k4NK1J9QnKKP%l0k6lJ7Kj6OL1K9kj9KMj2k3j3OM
-3176C405jJ5K6K5Qj6j2qj5j1J8K0kj2j4j9j7jqn%k9l4jJ7J5K1K7K0mJJ2LnlJ5Kj3rpk7l8
-3134C339k2J2L8K2J5MpOK0Lk0j3krj3K0Nl7j2K2L2J4%j5j8kPLNj5k6JJ2j0j2PQmnj2nj6%
-3091C320J6J1J2J1J3J8J3Knpj7k0j0mqo%oQqj9j2jJ0RmnM%JK1K3J0lj7j0RMj0jj1j2oMJ4
-3046C331Lj0qJ2J4J5NqJ%k4l2j2Kjj9j2rj6rlJ1L5K8Pk2k4oqNL0K5lkNmj1rj1j0JNlmPJ0
-3000C272mnJ3J7jLrj5lQJ7kk1mMPJ2Rkk6l7k6qJ0lj4RK9J2qj2qmj9k0mK4L7K0Qol3k3PK6
-2955C227Rqj6k4KL7L1J3Prj5j%njjNkoJ0Pj2k0nOK0K2K0K2j6l0j9k6k1jK2K7Kj3j6j6lj2
-2912C191rRJ9jj0J1J8K5Qk7m8k5qkJ3J5QQN%ORJklpj3j3j7k7j9K7L5OorNJ5JKRJ3Qkj7k5
-2866C177k3j8j7JK6J4jj5mJ5jKJ0j5k4kO%KJ0J9J2jKJ3Jk0j2J1MmOoqKKj8l0j8rlkrpKJ3
-2820C083J4Mrj2J0K7J3j2j7rjRJ0jj5j6JJ7Kj2LJ7K1K2Mk2r%J5K4J7J0j0l5l2lK0RrlJ2j8
-2778C119k0lk5j4J7K2J5PLOJ6j0k1k1rJ7K8J2qj3j2j5opj8mJ%mlpkK6K6Pn%Pj4k3j6MK3L
-2734C079k5j0K5L3J7j8j6Mmj1j4oJ0J6J1%qqk9l1n%OJ8K3J9J2j1k0lOOJj1lJ0J4OJ2J6Ll
-2692C111j1j6j5kJ6J8mk0m6m8qJ6MnNJ6J6Jomrj6qPMJ0QmKMj2j5j1JJ0j4l3qJ0K9K5RK%q
-2647C001j1p%NMLJ5K0J4nnLLjP%j0JNJ6J8Lj1l1j3Rmj1Jj4m2l8oL8M5K3Kj0j5lQMj3k4j4
-2602B960J1J0Lj4j6JRK6J4jkj7k4lprqj3nnJ8RojKRK1J0Jkj9m2l7mK9J9NJ8Jj7J9M2K9J6
-2558C030jj5j6j5j2Jmj7%J4K8J4k3k0mj1jK8J9j3k7kK3J6%J4J8mook9l2pJj8k2%MNK%rJJ3
-2514B917pnqJ3Oj1PMokKK3L7K0%j2k5k0PQqj2j9j4J6J9J3Ooj0lJJ1j1l0k2j8k2j1OJ5K0K0
-2471B889J3NoMprQRJ3J7Qoj3lql7k3kJ2PqJ8L3Lk6k6koqMJJJ1J1J1lk2j5j2jQL1J7Jpj6p
-2424B862J0K0J6qj6j2j5qKK5K2pj0KPRJ3J2mj4ljpj4lJ9J2KQ%k3j7J6J4mj7pJ8K2K1J2pk1
-2381B926k1k1j2oJMpJ0J6lj9j9jMj1kOQJPJ0krqjj2kK3J4mj2j6k8k4pJlqJ3K2Nj0j0Oj0j9
-2335B770%QJ1RJ1QNPJ6J5OKj2k5k3k1kj0k0%NJ0PLMj7k4oOL2M6J8j9k2nMOJ5Oj0JRPj4mL
-2289B816OJ0lrnJj1j9jLLj1qLmlPJoq%J0K1Pj9j8RJ3moj7j0mOJ4Qj6l7mJ5KkkJKMJ4Ppj9
-2239B730j6k6j8J0RJ7J0RJ8Oj4nRNKMJ5J2j3rM%NJ5Nlj5l3k3j3lJ0K5K8J9kk7l0j7j2OJ1
-2197B705RJ3j0k7k6OL0L4J3j2j0NK8K4pk8j9jJ%QJ0J4PmmlPOKmoj4k6k2j1K3K7L1K2j4j8
-2155B759rLN%kj3j6rJnj9j1J0QNJ5J7Qj2j2JJJ8Oj6j5j1%j0j2OJ6K6J2qj9rPK2Nj4rok5k7
-2110B662l%jJ1J1k0j8J5L2JJJ7lqMMK2K6J4J1k3l3j2J1Jj3rnoqOLpnQJ5J7Lj1%Jj4k2j4j7
-2065B644nOMMJ4OkKrj6J1J4PJ1Oj5j8jJ8L5Ok5j4opJOJ4PPOmk3k3pPj0%J5Nok0j7JPJ6j0
-2018B642l0j2%mmJ9J9pj0NK0K3J3Pjk1j1RJ4J6Ppj3l6jK7J9J8QMQmk6j9j1k4k1J0J9J2N%
-1976B662pj2kJ0ormOJ9nj8JKj1j0k2j1J8J8%mJ%j4l5l3k4J1L3L2L1J6RJ0Jj0pj1j3MNj1J2
-1933B622J7Lrkj5k3LK0K3Qoqpojkj5j5Jjj4lL5N0K1j0j3nj0lnoJ4J7Oj1j6lqj7KK1J7Prj2
-1887B632ojKpk5j9mJ5K2J0rj1j2oJnkqk2j2J0PPPKkoj4j4jJ1Nj2OL2K7nk1orj4mMJ3Mmrn
-1839B542OMmmj6j6J0K3J0j1QK9J4j2j7poKOj1NL4J8mqkjoj9j8J5J8oJJ6Lmj4mQNJj2k2j1
-1794B543Pj6k4kJ7PMOKj2k4j4JJ2J1MQQJ5Jk2qJ4Nj3j5LN%j0j2OJ2J1J4kjjkJJ7Qj0k6j1
-1749B517jj4ojj5j2J8K4J0%pk9k0ljKJ0Kj1j0J5K8J1oJ4M3J8k6j7pj3lpj5kJ3J2J4J4k3k2
-1708B494Qoj2jj4k2j6njOK1L6L4L3M1J1j0j0lmj3l2m2j6KLJ0J9J2No%J9J4Kj3j4NJ0ppJ8
-1666B549K0%k0k5j8j7k2j0RJ1JpkJ1J0j2l0k2j2QL8K7pk5j2J0K1OK4K6MJ1J5J4Jk2l4m4k1
-1627B454K3L5mk1PNj1j6j3k2j7kOjPJ4J8J9J2J5Kj7j4k1j6J3L1J6%J1J8mj7qljrj2k3m1m1
-1586B372k3nJ4K9K3K4ORJ7J3J7J7j1l3l2k3n%KprK3L1K6Qklj0j6nKJJ2L5J2k4k2%qj4qpP
-1543B433J7J2j1jPJ%KJ1Kk9l7k0j0rJKNJ9K9K7mj1nk6l6OK6Mqo%j5j6rj7k4pJ3OJ0K6K3j
-1499B380j4mJ5L0J3mL%j1j9j7j0K1M8K8j9k6k2k3j5K1L8J4krjJ9Qpk5k4j3lKQJ1Qjonkj5
-1457B370kJ1Pkr%omKJ8Mnj4j8jJ5K0J8J2rLJ8KnMJ1oj3j7j1k3k8j3J4ROJ8J4j1pLJ4J5qj
-1412B395OJ0J5PJ4Jqpk5k1OK7J4j6k2lnjMpj3k0nNPJ3Qlj6j1%MJ3Jj9k1mK8L1jj8j5mJ0k
-1367B352j3j2J3K4%j5j3oqj6j6J0K6J8jj2J0J8J3J1Jj2MJ5pk1k0j4J1J8J0J8K5J6kj0nj2
-1329B398k7j9j1j0mpk7l2qj0OK2J8J3K1Qj2pklK1M4L0J4J7J2j7j7J0Mk1l7j9J1J3j6j3J5
-1291B358J6j1j0J3J3rr%J5Mj6mJ6J3pj0PJ6K0K3Pj8k0k6k9J5Ol1j5J6K7ol1qJ0jj0l%pmN
-1249B315j7j6nJ0J1Qlj8j3oNJ9R%j9j5j3j3j4RK7J8OJ7J2k0j7J6J6J0J1J1Knnj2kJ5J5kj7
-1208B330oLj5qJ9K4%qrqnjj2j3J3K3K0Pj5j7jqk2k1j1%J7J6qj0jj0k2QL1Jj5k5j5J5K4J6
-1166B281pk6j6MK3J9J1K0Kl5k2JK7L3Jk4j6lMQJ3Oj4k5j9j2QJ5RJ8Rjj2kK1K6K8K6Jj7k5
-1125B338j5PJ0mj2jKqMj0k8l0rJ6J4mLjk0rj1KJ0onPkJ2K0J8K9%l1j8j8j0Onj0KJ2J5Nlr
-1080B253j3k0rNj1j9j4MJ8K8K7Roj3j2kJJ4L0JkJ3rk0j0qnJ%J4K3J3Nqj5mmlrk1j5jJ6J4
-1036B236jppJ0J8Nrqmj3j5rj4NK2J9K0K1Oj2j4j1qjKj0oMrpJ2NpnJPok1k3j1Rkj2j3j4jK3
-989B145K4K8K6M%K1Oj3k2j6j6qoj4j6j0PJ2K3J8noj0k1j6oJ3L0K7L5K6noJ4K1K2ql6j7kK
-948B245%j2j1pqj2NRJ2Pok7j5J8J9RpoKOoj3MJ6J3pj6k0rJ0Nj1k0oL%J4J6kj1lQMQJ8Lj1
-901B208pok7k6jJ5RJ1PPJ1lKJ9K0Klk3mJk0l4l6j6J6J6JLJ7J4K3M5L3jj9k5KQqj7j7omj5
-857B172j7rrLJ7NJOK4J6k0l0KK7K8Qj7l3j8OL3L1jLJ2Qnj4j3qrnnOJ9K5J2j5j9njNmj1MK0
-811B225J0j3knompPJ5NlMrk1kJ4J1kMK0oj6qLMj2k3k6j6PJ1jJQKJok2k5NL4L2J2OJ5J0j2
-764B219k8j8j5j4JJ3J3J8K4K4Lk5j1mnMj5j3j1LJ6oknM%j8k5k0J3J8j1j0kMJ1kmJOlJ4J2
-721B154J2Rpk3j9k7qJ2K6K6Qmj7nmokrj8pK3K7J1JnpmMK6L0pl9m0k4j4JQPPK6Nk3j6kK8K7
-675B141JnkJJ2J2j6j9NJ7K3Nk0j4ppQL2K2J4Lk7k1j3j2j2j2j1j9rJ2J6J0Mmj1j2NJ5L%j7
-633B091j0lmK4K5J1Rlj2PJ2Mj6k6qKNMJ1Rj1rJ2K1pl6l3%K7J7qj9j5OK0K4K5Jk4LJ0k%jj2
-588B121j3OLJKJ1J4RKj7qjp%KJ6mk2qJ4J9MJoj7k2k2nlOK0mj9j7JJ2MmJKLRJ1JlPpj8j2n
-538B058JK8L6Pj6j6j2j3nJRMJ1J3MKpk4k9j3RM1K1pj1prlJLQlj2oOj9k4J1K8J7rk7j9nJ3
-493B036K4J2%MRK6K4R%j2k7lLj8j3J0J6ONjj9j8k2rJ5J0j6PJ6J2J4J2j4l3k9j9JJ3K4K5J2
-452B092ONj6k2qnRMj2oKmpPJ8J9J7J0j1k7k9k8j1J5J3J5PlJ1Poj0k0llMJ7J7Jnj3j3lLlJ2
-406B043Lj8k3qmj0k7j7jJ8K2J5K4K7L2K4Mlj0j2j7j4JKj0LJ3%qj4j6NK1J1Mk8k5JJ8J8%j2
-364B032pNLqjJj1k5j3J3K2OjJ0Jj7qj0oJ2K0J5J9J7RJmj2k8k9lJ0lpJ0J8K4L0J3j3k3j5r
-321B038k0j1pjK6L1pk5jKJMO%j5j3PJ1J4kj3j2KK0Mj0j1nJ6J9nj7k7l3lK5L1L3J5pj1nKj
-277B045qj7j3lJ1J3NkJ0Pj4rNJ3J7J9J6Kol0n6j4K2K1mrmnj2j6jJ2lrL%j0kj1j1JpJ0J1K
-232A969jqlNOJ3MJ4J6j5k1RQRK2mk7k4j2J6M8L0J0j1j9k3k5l1rJ4J8NJ%Jkk3j1J1MkJ8K7
-189B007J6j2oRjj3lJ5nmRJ1Qqj2j1kK%oNlj6k2pJ9J6mj7pJ1%lmnOMKQPjmjJ1K3J0rk6k8P
-139A966L1K1Jj5j3j2jkj5j6j3nrqK5K7J9J4RJ1mmlj6k7l3j6J4J6oQJ6NjRNkJ4J2k5k5kNP
-95A962nj7k0rQRMK5L0K5J1j0j8oOJ8K4Rj5k5j2j5j4J3Qj8j0RK3Qmj7l3j2p%J5Nj4LQOJ1p
-51A952rJj0PK4J3j8qK3J7rk0j0pj0j9mJ5K1Qnmj2poj1JJ1K3K5lomk9l7oNOJ8kj2ML0K1lk
-5A952rk2LK0K2J7ONrj1j3j7j8mJ2lj5jR%%LqrlLjJjnrJ4L0K1jk5rlj1k4j3KJ2R%J4K2K9J9
43A981lqj4j5j1mJNJ1Rj4j7RK4Pj0jjj0KQj3pJonQkk5j0oj2lMK6L6kk7jJ9M%rk5j3PJ5J5R
92A927okK4K1pj7qPQLnLNOk%or%PPJ3j9m2j5J3Rj3k5j0LNJ3K1J9Nrj2moJQK2K6Pj3k1nJ1J2
142A950KROj4j5j7O%k2k3PL3J5k1k7j2KRJ5J7J6J5J3J1mQL2J3pqqj3k9k9j1%mKOMmJrpLqj5
189A888mJnjJppJ0Lnm%mj1qOL1J9rkJ2Jjnk0KL1J3j7k3mL5M3Ok4rJ6Rrj3J1J5j1k6j7j0QJ7
237A922pqJ0J1nk1j1J9K5PMQOpk8l0nrj4J2J9j0qmLMkj6qJ4J2J4rj0nj0kPJ5J2jppJ0J7RK
284A918n%J2nj9j3OJ1lj4oj3j3RJ5J6J8jqJ0R%KJ3mj7jJ0%nPQRrk3k1kjJLj6j5PQnKK1J7Q
333A921lNJonj6j3j6j8J1K9Kj9j3NJ1Oj1pJ5J7j8l4NJ4%njJ3QQj3m4k6Poj8J0J6MK1Mk%J2
378A851L4K4lj0j4mk4k4Jl%NJ0J7J3J0j3m8l3nQK0K4K5J1kQQqj9k5k3%K8K1J8L3Rl2k5j1q
420A844mJ2Nmlk1k4j6j%KrmJ6K4K0K4Nj5j3k3j8MQJ4QKMLnJJ3Rmj7j8j8kJ0RJ7PpjJPQqMJ0
470A856Lk0k2J2L3K2Mrj4j7NJ4K1J7j2j3JKmj7nJ7J1NJ6J2k3k5j5oj3k6j2J6L8K9PJ5NQml7
512A875l5j2nj4j6%LJ0KRK0J1Qj1j1J2K4jj9mJ3J2OMlJOj3k0j5kQJ7J2OQJ4J3j7j9mj5k9k4
556A805k2qK2K8J3PKkk1l2j4J6L0J7NonQJ6K6J1oj%j2j1j1l0pK4Qnk3k4pqJ0K3Qjnk0j6Kk
601A782LQQPN%O%RK7Nl7l7j1j3j7lK0K0qj6oONJ5K6J2JK6L6Onkj3j6j2mRJ3RnnpqJk0k7k4
649A769pK1K0kj6j6JOKJ%PKmLJ6Njol%kJj1k4k0pJ6M6L1j5k0LJ0kJnj2j0PJ6kj9j2J0K4K4
696A826J1J2Lj2j7j7nJJ0QKjpj8j0J8K6j9l3k0k3MJ5J%KmJ3OrJ3K4Ql%%J7J4kj0rLNOj6l0
742A783MJ8Lj4k7k9k0nRK2J9RPJ5J5nk8k0MJ7K4J7j1j1%j0jRJ6J1j9j5j0lJ1%lmOK4K0llJ5
786A837J3J5Lj8k3k6j1OJ2Pkj6j3j3pKmJ4K7K5Qj9k3rrjJ3NJ1K0Ooj3j3oqj2MKj7k0lJ9J6
830A773qj6k0j7QK4jrJ1k%K4K2K4OroqNK5Pj1j4k6k7j1Rjj9j5QJ4J0ok0l0k4QK2K0K2jk2n
874A714J5K3L2L5Pk8j8lJJ2J5J1J0J3qljl0l8j5PJk1oNL%J5J2jJ2J5MLOj5l9l2nK6M2M6K8
917A850Lj0l6l4j4RL8L1J2j3k6k4k6l0oj4l6mK1K0J4Oj4k7k2JJ9K2J9NJKMPn%J3lj3j3JK1
959A749J4ppJ4J2j9k6PJ5ppklj0q%Kj2nQJ6jk0j3J6K7Kj4jK1L1qk4pj3j9oL0L1O%joj2k2k1
1005A700pKJ4J1mK0N4L4Mok3k4pJ4J4J3kj8j7k1k5oQK0K1J2Rol4l1j9r%kJ4K5Mj4k5KK0J6
1047A731J2Kj9k0RJ0OJ6J4k3l2J2Rl0l1J1J4kj1K1K7Kqj3opPPj2j7%J5K2K1LpljM%J2K7J9
1090A791j3k9k6l0j0L0N4N1K2J4Qj4j5PLk0k1j4j3okJj%Kj0pj6l0j2QKj5%J8jl2LK8L1J7k
1132A751k4nJ2RMj4j3J4Lj4k7rJ7K2K8ok0rrk1lJ2oj6j0J5J0j4j9QL4L4J6MMPJ3j3k7oK6N
1174A763k6k3qoqj9j5PJ1K4K9Lj7%%pmJJ1j%J7Jk5l2k6JK3J1rnJ7J3J0kj1l%K2Q%J3pk1nj
1220A704kmJ1K5J0KPj7k1J1O%NKjj1ojJ8K8Pj9k5k2j0jpj2onj4j7QJ7K6L6J6j9k3j5lkk2k4
1264A630qJ1J5JJ9K6J4%k1j8j4j5kjj4njJ2NQJ6J2NJ8J1NJ6K3J1j3j6j4j7j3MJ4NJ9J4j9l2
1305A691mJ6Nj4k5mK3K4Rj4j1RJ3J6pj1j0%Nlqj0%J0J8kj7j2j4JK6Oj0qj0JJ0NkjJj4j5oj
1350A656J6L5K2pj8oLmk2l6rMj0j0KJ7J8jqRK2J6J8K0Pj2k2k8j7JJ0J2LJ1J9%j3nJ5K4jj1
1392A720nRJ2nj0prrmj1j6qKjnMPQJ1J0oQJ3lj7l2k3nQK0J8Rj2k2j2j0J0J8Jk4k5j7j3JJ7
1437A595J0RK4J9lqrNMlOJ6L2L3J0nOJ4J3ol3k6j9j9j3LQLlqkl%K0Pj1nmk2l5NK8LrpkJml
1486A612OMQJ2Joj2Kj0oJ7j0k1k3j1K8M3J9J3J0mj8j2%J3jj9lj5kJ6J9J2ppj0onj2k5pK3K4
1529A630J1J1J2J6J1k%k%jj0jJ5J7mj6k1j6j4J3K4kr%qj5mJ0J3P%JpmNkj0%Mj4rolJ8J3mM
1576A651jk0rj3pJ3K0J0j0j1QK0J9J5j9m2j0J0QMj7j0K1Pj0ORRJ3Knj6mLj9k6j7OK3J5ljJ4
1619A636Qpk4k2MJ8J3pj6j4JK1L0J2Jlj4j9oPJ5RjKj3rkOMRK5K2QnlMlk6k4nrj0Njj1njMJ
1668A605rj3j3NJ5Mmj%opmlJRL0N1K3mPQjj8j5%J0oqlk3j6LjQRj2k3qK6L6J5mj4omj4%J6J3
1717A654pk0k0j2%OJ1O%J3J3MJ0qjRk0l4k1K0J3j1kr%Pkj2pPOKJ0K6J0oKOJ3jj3k2k4j5j3
1762A568nmjJ4L2jj3K6K2%j4lJ0K2Nk3k4J1K2J4%j7k0j6MlMK9lk0jJ2OKJ0OjqJ6J0k0k5j2
1805A611%j8j0lj8kJ6J4j3j4J3K4J8OJ6J2j4rj3j4rJ1K6QjOj%rj1j1nj6j0j1lPJ0Mj4qroK3
1849A573K6RK0J0PJ1lj5k1j9oJ1Oqj3j0NJ0lr%%j4j6oqJK2K7J5mj6J0J4j0j2Mloj%qmOJ6R
1895A597mMNoj1k4k0j3moj3ojJ6K6K7J7nLJ1Plj2%J2%l5j8OJ9M1K9qk1pOjkmJ3J9qk6k3j3
1940A564MJ1J1Oj3oJ4J5Kqj1qj1j4%j1k3j6%J2J4J5K3J9lj2j4oJRK2OJ3RRMj0j7k5j2J4J9
1982A596ml8k4Lpj8NJ8J1RkmnkJ5J3MJ6J4MkJJ2PqjJPpl6l2J2K0qKnj8jOK0J2j4l2m1k0QJ2
2029A499J3J7J0J6K2ljOj2k1mkrq%QJ5J8kJkj4j3J9J1KK8J8j0k1l5j6N%K1K3Lk4k6j5J0K0
2071A547J5J1mLK4Qmjj8k8nJ5J1RLJ6J7Jj2kjNJ5J1k2l9j2J6K7Lk0k3kRKlNKLj0qkomJ1K4
2117A587K9%l0k1j6k4j7KM%J1J2Mlj3rkMjRK2K9J0j3j5k1j5qJ2QpjjpmKNj1j4nJ9K1Rjj2o
2163A522J4J9Qorlrj0%Mj1j3J6J8ql8j7J9L0K3Jq%RPJ1J1PJ4K5Lj6j3j0JNj2k6j5mLkj3qK
2208A521J5MjJ0KJ1Kj2pj9k1jJ1J6OJ5J9oj2q%J7Lk3j7Knjjj1k0j7lJ3K3J5%JPoj0j4lMJ8
2253A517K3J3lrj5mQlOPmJ3K2ooJ2kj4j6j1m%J1J8ll6l9lK8Rmj0LJ7ROnj2PJ3MlKJ1J2j6j9
2300A524j3nJ6nk5j3J1J2J2QK4K2k0j9QJ1J0J2Lj6k2k4k2j1PJ4QJ9QmJ5J8QOjj1k2j8rj9m6
2341A451k5QQOj3NM3K6j9j5RK0J4J4J3nqj0j5qJ5J5lk9nJ4OJ3Jpnoj3j1LJ8J0%MmnJ2kj0j6
2386A494j7j3MJ7J0QMjjkJnk3j4K1K6RJ2J1Oj6l3k3oJ8K4MmmJmk2LJ5Mj2j0J3K1K6Qj1oPJ2
2431A552j0j0J0Kj1jj3k2rJ4JoOOOJ2Mk1k1qk1j9JjMJ3J5K1J5MJkj3pQQorJ1J5MML%PJ1J1
2478A559rj9j6j8r%J4K7J9nj6k2rKRJ6Pk1k0J0Pj1mNOJ6Nj2j2oJ0J2KjmQJ3kj5j7oqrnKOJ4
2525A493J2K0K1J0LJjRPkjj3l0j8lK0M1K8j1k4mj2j2LKOJj6k0PJ9J2OJ5K4nm8m0j6jJ0j0j7
2568A466j8rL0L9K4J5rl1k2JPmj1MOk%NJ1%k5l1JK8L0%j3l%Omj4njj8k4j2QJ0MmPJ4K1J5q
2614A484j7PJ7Mj2qk2k1j0K6J5kKoJNlj0j1nNK0J6J3K2J3LLj2k4j4krk0pJ7%k3j5J3L5K6J8
2657A512K3j0j6roj7l7KL2J6NjMpj8j8k6j7qlK1K8PNJ4J3qpNj0olJ0K6L0J7kk2k1j2oj1j6
2700A453j3j5j0OJ9J0RJ1nnjJ1L5L0lk2j1KKJ4jk3j5j3k5j3J2LOJpqJK1Mk1k0j1J8L7K8K1
2742A512kj7j0j0rj3RJ3J2PqmKqol%j5qJ2Kj2mJ2K2K3Rj3k8k4J1L2K7Ok9k0J4J1mj6j4omj0
2786A439%J8J7QRLj9mlj4LOj6k3jJ3RK1K4Pj0j3KKj1J0K0Pj2k5k7j4J0J6L3L9Qj1j1rk%lM
2830A500PKj1j4j1pJ6K4J5K1K7J1J5J5pk2Kkj6k4k0qNJ6O%j%Rpl3j2Mj1rJ3J5J3j8k8rnKK
2874A465J3J7Okj4o%mkkkLQRJ1j3nKk2k3j3j1kK6L7Oj7j6j3j9mJ2ql0j3pRL7L3L2K2lj5pr
2919A466j1LknRJ1%mNK1Mj4k0j9KRlmj4LJ4j2rRJ1QMj0kpj2nQLj2JOPP%LJ0LjJ0j1k0mrJ%
2970A428j8j1KJ1J6J1jqj2qOJ9Nj1j9j3lj7k0J3L9L2Pj2mmj2oJ5J2j5j1Kmj2MJ8J1RmPJ2m
3013A450jNRol5l5j1PJ8QomkJ3J6Rnk1k0nlJJ6PJJ3J1Jjpj3%J2J5OJ%kJ2J6J5J1j5k3lK5K1
3060A501J6Lojnlj0k8j7lj8qK0J9L%j1j7j0lj1mJ1pl2k5RJ6J9K6J2J1Nk4j8j1pJ2K3J8J1J4
3102A470J0Qj0j7nKqqrj4k3k0LK7J2rj3j6j2J3K0pj0OJ1PmmLK0J3lnl%J4Rn%jmrk2rOJ3kj2
3150A403ok9pK7L5L7Oj0pRJ6j1pLpk3k0LKj4j0RK6Olnk3k4j9j2mJ8J6RJ4K9L6J3rk7k9OK1
3193A438NLj1l6k4nKJ9K5J1J3J1j4rPMpNJ4Njj0j2rpmnnj2qQPQK0J1MNMmqpJQnkJ7Mk8m4k7
3243A355j7lOkJ1JpLJ3J1%mj9j2NNJkPKJJ8J6RRo%K2J1knj3nkpPJ8K0J8QJ2Rj1k1j9j5j3j8
3291A395j0OJ1Nj9k0j3mJ9Rj0pKJ2Jj3k8j2J6J1KmmnrMK4K4J2Kknj0J2J5j0j5j5j8lOjmll
3336A341%LrjJ8RK5K0j3l8j8K4K5J5K0K4Jjj1k2j4j4%J4J1K6J1qj0j9j9j4j7pKNqk6qLrj2
3378A299NNkJ3J6OjJ2J8jj0nPKqnrJ2L0J5qj9nR%J2J4j9j3qmJ9L3J4j2rjPJ1onPJ1%j1pkJ1
3426A418J0mK%jkj3j3qLOKJ2NJ2J7%m1n4j7J0K9J5KMoJK0loRN%JRKl0k0PJ7KkKj2%Loq%J5
3476A394K5J2j0nrj5j6k1qOPNKok5j0K4K6Ppmoq%J9K1J1rmKj4j1jj1pJ2Kj2m%lLJ8J4rkNR
3524A387J4J1J3kj9j9k5k0%nrj4rK7M8K8J3ok1k6KK8oqJ2J6mpj6l2j9J5J6J3J9J8rm3l1LK5
3565A358K0Pk3l1pJ7J8L0L1ll1k6jK0K6Omj0lJqk5k0kk0m4j2L3K6J8L4L8Qk4j0l4n4j7QMl
3606A291J2L9K6KL%MNlnmPnpJ1J1j5j9jmmkJ5OJJ6J1jJ5J7rj7jJ1Lk1k8k9l0k5PK7K0K0K7
3651A377J7Opj2N%j1j6j7qPJ9J7J4Ppk4j8j8j5J0K3Lj7mRnmPJ0K0K1J9Qj4k3j2MOqkJ4LlQ
3696A389J2K4Lj7j5k3j3jkj0J5K3Mj1j9j7j7LK2J2JJ2K3J7lj0j4j3rk6k5kJ3J9K4K6MJ5L0
3735A444J0k6k7jlqnkK5J8k0k3k7j3PPj1k0j3oPK7L4J6jrj1j3MKj0k0k2kNOMj5k6j9JJ8K6
3778A308OrpMOJOJ4J4Kj2qmlQK3K4Lj7rKmPJ1j0k9j4ONPJ1J3ok6j1J9L4J4KJ6J5JrJJ2Rj1
3825A415j3lQkk1l2k5lQJnolKJ3K2NmJ7K0moONPJj0qj2k6k1kJOJ0J2R%k1l0j1MK0J3qkJ0P
3873A344%J0J4onPKj5k3k0nJ2KqJ5J5pj9j3QJ4J0J8J2lkKpj1oj0j1oPK1J0L%j7k8j3PJ4Jj0
3918A303nJ5K1J2J5J1ooLjRK1J3%Rkj9j4j4j1Mjmnj7k0j4LJ6K0J2QJ%lJ1K1J6rm1k3kNJ3R
3963A354rjOKk4j1J3qj3ronkJ3K3J4LJ2KpKnNK2J2nj8j9j4pPJpJjj1k8j5K7K8Lj0oJp%J3J1
4011A327J0kj2JJ7J6J0mnnj6k5j6mQJ1qj2LJ0J7Q%Klj7j8PK4pk3k0nPnOK6J0QJ4lqJjnkJ2
4058A329K3lk2j2J1Rj7k0PJ2Kj5lK3J4pN%j5j8k2KK8K1j1k9j0J7K3K2J7RJ1J1OJ1j7m1j4N
4098A342kJQMJ8K7LLRJlj0k3k0k3j7%roOL%kqLJ8K8L2qm3k6RJ1J2J5PPoj8j8k0lRmqJJ3K0
4146A333PKk0k0mKj0j6kOKKlkljK3K4J3j5j2lj2QK0LpNK0J7J1j9k0Jkpj0kPLJ3K4J3j3j4j6
4192A326j5LJ2j7l1j1pj1J2L4M2M6K0k4m0l0j8j0jlnNj3j0J8L1K5Lk2k7j4j1jJjQK2L4J7k
4232A335qj3k5j9kJmj7kJ6%jJPPQNLkmPkKLJ2L2K2Ork0qJ0On%Mj0k7mK5L2K9k0m6k1rlNJ6
4281A313J5k6k7JNLKPJ2Kj2mLMJ0Nj1pMRj7k9j6mmjK4J5jj7j4J3K6K1Jj2poJ8L3K6Pj2k1l4
4326A297l7j0JK1K4J6J2Lk2l0nJ0oj0JJ4J1Lpj7kJ6k1l3MK0J5RJoNMkPJ0pMK2Q%jlrj1j0j0
4372A279k0PL2J5krqrj4j0J3J6Mj0rNjjNJj2pJ7J8jopj1rj8j2jrJ1K6J6J7K2kj8j1KLk0j5
4417A257J0K5J5KNlj4rKjj6oJ7Kl2j8JPPj0o%j8j2J6L5K1%mLNJ1QPJpjk8k9MK5K1Ork0JJ5
4464A286J3Mj6k2J0K0KJ0J6pj4MNj8j9j0k1j9RJ9J0lqJJ5J2Jj1pK1L7J6K0J7j1k4k0j2RK0
4504A335J6j3k9k7j2J6K2J9jk3j3JKQl%Ljpl1k7j1j0QL3K3J5JnplMlJ1RKJ1K0PjLkKoj1k2
4550A303k3l0k5Kk0k1J7L8J5k3j4J8K8K5MmoLJ9lk2j7kKKoj2oQK6J2rj2ljj0jJ3J2K3M2K0
4592A362k5m5j9Kj0j5rpjJ1QLJ8J1qj9k2PK4J0ONnj1j8j9j3KRJ7J5KLJ8J8Mj3j5oJ2Lj2j0
4635A268j1o%Nj1nojJ3K%klNPRLj7j9mK8K6pqQJ4LJ2K0Pj0k3j1rl1k2plJqJkrjojJ9L5J8p
4685A254lOMnJ6K5Nmpj2qlJ6J6Jrpnj9qJ0J9J8J8K7Rk1oQplj5plk1k6opnJ4J9j0k1j3lKlR
4733A229Pj6j5pRJ0J7L4K4K1jj5j6k3m0l8J8N7L0KJ1QKj6j9rlJJ1Oj5j1J0kl8l0oJ1K7L0J0
4774A265pj9%K4K7MlLLQJ4kj0j4j8j7j1nj4kOOOKJ0Qm%lpj6nqoNMpjK4K6J9lnKLjj1onNKn
4826A261Lnj2j6j7j8%lj6j4OK4K6K0K0J1oKPQmj3j5j8k0mK4L0K0Rj7l4j7jJ3K5K3K7J6j0j9
4867A296pKKj1j7j9j6LOkjLJJ2kk8mJ5nj4jJ5K0RlKrj3RMk2j0J9J4pk2j8j2k7k0J0K3K9K0
4911A224mj3j1MJ1%nRL1L4Kk5j5mJOJ8Mk1j5nj1j7%K4K4%rj1pnLJ2Qrj5MJ4J0mLLLMK1M7K9
4958A347mk1j0qKJoj6j9j2Kj7k1LPPJ1kj8k3JK1J4J0PJj1k2j0k1k1LOjJ3J6O%J0J6MlRK5J5
5003A291jMQj5j7qj5qLmj0KJ8K2%k6k1pmnQJ1K0K5kk1roM%j7j0KjjQKklj5qNJ9K2J6J3Llj9
5052A248k2NJ8MkR%j1j2pj0jJ8K1J1RLqMK0J8Nk0j8qnPJ8Pp%Oj7l4k8j2J7mj9kqLLpNK3L8
5099A258J9j8oJ1k4m3oPp%Olj0JMoRK3J5QQR%pj4j9j7mJ4K0Qj1j5kj5k9j0K8K5PoNJ4J1J2
5144A250PJ7Jj3j7j2jJ0%LK6J5rj2j0KNMrl2l0pJ4J9NNQ%kkMRpk9nJ9J4pnj9j8J0K9K7pj5
5190A235j6NJ5mj6nkj6k5JJ8J6kj3J3Nj2qlPJ6jj1j0OJ6K0J2%oj1j1LRQlk1j2JoJ6K5J5mk7
5235A217j5%LJ0K2J0jkj3k5j5p%MJ4Rmj1jJ7R%k0j3J8J9pk2l0j3J9J9J2NJ0J2RNNlj4k6nP
5279A208QQNnj1jmnJ5J4K4K0MMKQlj1j8k4k1l1kK9K5Nj0k9l4k2JJ0JJ6L0K7J1JJLqj5j1j9
5323A196j6MQj1k7j8J2K4L6L0J6Kkonj4k3J%k0j5K%ppqj7mOQMMJ0RRmJL1L5pl3k3PL0J6J8
5369A252J6QJ0jk1k2J3L1J2j0rrnrjml0j7ppl%LoqkRK1J2j2qJ4Mj0j4oPL3L3j1l2qMJ8NlO
5416A236j0k2j1pj9j2KnqJ5K8J5j2k5o%lJ8J2KKpjJ4NJJ0J2MJ2pk4j8j3j1nMRJ3J2Nkj4j4
5460A175PK1J4NKk4j7QMqj5rJ3J2J3J2J0lj7jJrLJ8Qk3l2ML7L0J6J3J3%j7j4j7k9rK5Pk3j7
5503A187jNPk0rJ3J8J4j0l8k3njlJ8K3J0QJ7L0J8j1k7k7m%ppLQOj6oQJ9J4%j7j9okj0kK8K6
5548A209KJ1Rj9l2l4j4%%PJ3Lqj9j6KK4PJ3J5J0L%%J1J2J2LLj4k3j7rnjMnjJ4NjJ0J1J4Lm
5594A208Knmk7l0lPJ7L1K2Mj5nLjLlkNj5j0oj4j8nK4L1J2j7j9qKPMJ0J7QKOj3k1k0%K2K3N
5640A214k1j2Lrj5NJ7J0j0nJJJ1J1L%Jj2j7J2K5Kj0pj8l1k2qMJ4J8ORQnjJ2mj0KJ3RJ1J2L
5685A220j2l5k9k2qnpnKL8N0Rj6j4NK3K0Nj1mJ0PkrjMJ7Mj3j4j6j6k6j3J2J4Mj5qKk%K0K5
5729A188K0Mk7l7k6mJ7M3M0J1l1l1jpqMlj0kJ0kj0rmJ2J8K1K2J2mPMlo%J0kj6j0j2k7l0nP
5773A123RJ2K3mj2nPJ1MokJ5J2JMkkJk0j6j0mJ2J7J5J0qk8j9lNJ4%k5j6jJPK1QjkOmnj3k6
5820A104pQJ4OJ6K0J1K0J4j0oMoj1j4l3j6KJ1Ook4j7j2j5oNJ7J2mJ9M8M2Qqp%j%%j3j1%J3
5864A173J0j2j4ojjLPK5K7Mj5lPonrj8j9jK5J3j7j6ROJ0J0j%qj0RJ2%k4j3j0k6j2NK9L3j1
5908A159m0mK8PmRK0K8J0j3k1j1ko%ljJ2OkKKkJ2J3j8l8l3l1lK3K4J3RJ6J3RJ9J0Knmqk2p
5953A168Mlrk2j3MMK0L2K2J2Mk3k9MJ5QJlj4j3k1k4mJ4J6J9PRK9Kl3j6J5jqKPopRJ7Rj0qM
5999A190j5j2Lpj7JRqoJL%Lmj5j6LLlJ4L1jm7l0jj4j0K0M3K9J3%j3qJ5J2j3k4rJ7Jj7pPK1
6044A142Lj0j1%PJ4QJrj0j7l1l1rJ9RQJ4L3K7K3L4J5nj5%j0k3j0j7j8k1j3NJ4Jp%MK0Pppp
6088A120OJ6J4OJ3K2%j4J1Lk0k1jRPKmJpj5%MLPmj9k4qJ7K2L2J5j0j4j7rmqj0kK1K5jj7jO
6134A152%k6k5mpo%J2K9RqojQK0%kJ5Lj8k3J6L0J8Nj1j3jJ1lljMLo%LKJ2Qj9m0k2Lj0jJ7J6
6182A140QOJ4NQJ8PrlLqpj3j6n%lj1PQo%ok0k2kJ8J5K0K2Mrj8k1j5mpj4oj1qK1K1j0k4PL9
6229A113J0oK2L5J6Jj7j6j4j3%PJ0PJ1lj1%nk4k9j0lj1jK1K3J0qj3j4KK7J7%KQK0J8J8J2j6
6271A196k3k2j8k2lJ2J6NmjnnqJ3J8rk1j5j4j1j6rNJ0PJ0J7K7L3kj8J2K3mk2k4j5QJ5Plrp
6314A124j8rQK7K9K3Lk0k5j0MQJ4J2Kp%Kj7j9j0MRJ3%j3k3j5pqMrk2j8pJ6K7K0PKOK3J2j1
6358A131kJ1qk4k0ML0L6J8nk4k1k4j9j0ooJJ3PKJ5J5J7J7J5Lj5j4oJ5J5j7j2%lkJ5J5RQMJ2
6401A190Lk3rpJK0J2jj3k7l1j3ol%PJ3J7RJj0k7j7J0J4J6MjJ9L0J7J8J0qrmj4j0jk1k9j9o
6444A102JKj1j4RJ2oLqk9qpkJ7L0K8J5J4Qj4k6k0LJ8JqrmokJ1J8J6QK9K1RPKk2k5j8k2k1l
6489A099%J0J3JJJ1rk8j0oPL9M1J3OJ2Qpj3jmj4oJ1J2Jj2j5j6j3rkNPmJ5K3pj5k3j9NK0K1
6533A148J6J9K3jl9k0POJ3J5P%rj3k5k8jQKlj2JK1KJL1K6%pmmnRJ2j8l1k0j2j2kK0K0J7Qk2
6578A144l4%J3%j7l6j1%KNQJ3J0%j2NK1jj4pK%J2J4OJ5J5Mk3l7j5jLJ9K2Rj1j5Kkj1LJ0J8
6622A128K1J3mpqj8j1kpMJ6Ojj1lJ0J2K1mj8k7l3k7j1NQq%J4K2K0Lj7QL1Qj0j3PJ0NNjpj2
6667A117j1mNJ3Onrj6j7pNJ3JJ5L4J9N%JJ0Mmj8k3j0j2j8MJ4orJ0J9J2JMj2l8l5jL0L5J6N
6711A143j0l5l0j8kjNK6QLmj7j7j4J2M5M6J5rl1k3pNJ1NKlkKM%Pnj5jJ7K6J3JKjqJRqjkj5
6759A129j4j0joJ1J9j5l2j4QR%NNORJ3K1J3plP%j2j8j0k8l3kK0PPrj1OJ2oj0K3L7J4mJrmJ1
6805A135J8k4m3rqk7k5JK4J1nMJ2J2NQK2K2J9Nqj3k0k%j2j1j4rQJ8K5K6KqKj2j9nnmmj9k4
6849A049JJ6L6L3j0j9j6n%Mrj7J2J7Lnj7k5l2k5JL1K5j1k3j0OOK0L2J7NNOJ1Olj3j1QKlol
6893A089J7Prj3j6nmMmj0J0M%J0J8Poj4qNKj5J0L7K3jk0mK2L0J4rlj4k6k3j4JRJ1MlOk0k1
6938A078QNj1JLnJJ7J1J1K8K3Jk0k4LJ5LLpl4j4J1Ooj6pq%J5J4oPJ6pj5J6J9mj6j8k7j4RK4
6983A089J7QMnJLLmKKJ0oj4PJ2j8k8kMpk4k2jJ5J3J5NMMJj0j2J6K7Qj3j4j0j0JJ1LqjK%kk2
7031A054k7nKPJ8K0J1ok2lRK0kjL5L5Lk6j8nnJ1J6j4k0j7r%LnMPqj1J2K1K6J3mjoj2j3j3l
7076A071pnmOPjLkj0JJ6J6QJ0K6K2oq%J0LnROk1m2l9j5J0QjqorrnJ8J8J3J4klnk1k4NK5J4
7124A081J2K4J8nk4l3k2NJ3ONpkNOJ2J3nqRKj4llk2l9j6L2M4J5rj2Klj0j%kPJ4kp%jnP%pP
7173A077MjNJ0kj2PLk0MK4L%Qnrj3j8j9qPQJ0J5Pqj9j8j6j7nQK3K9K8K3NKJ6%j1k9l7kJ3Q
7219A078Pj1pNJJ1J8jj1kJ1M%Mk7l5j6j4pKMJ2J7J7K2J9J0jrmRoj5j7kJ3Rlk2j4pkKLNK1K3
7266A094Mompkj8k3lJ2jMO%Jj4k6%K2M8L3j2k5k1OJ6j4l1j0K2K5J5jlMk2k5J3K6J6klmJ3L7
7310A140K9Lj3j9k7nJ3Mmj6j5krj3nrj7j7kJ0K8L4K2kpONkj0k1k8mJ8J1MLLj5j5jjlnKJ9K4
7356A091J6OJ5J6kjQk2n5m5k5jJ8J9J5%j5k2LJ4J0J3J7J9MNPnOJk0j9nJ0K5J4ql0k6j2qj5
7398A016QL3J6mqNrj4njJ6J2mlmj3j9j1Ok%j2rRJ2lJQLNJ4Rqk4j8J4K0RJ8J9OPpk1j6RL0L0
7446A120lj3jj5qJ1klkjNnk4j9OJ0j5k3jRK1M3K9j1m2l1jJ1L4J6j7kJ1Ookj0j8k0j1RL2K5
7489A092RJj3k0j8nmj4k0j2J0Jj4j1J5K0J5K1mpjkqm%%J3Kj3KJ8J0Jj4k4j9mjj5NK7K5J5J8
7533A073K4Lqj6j6J4J7%j9m3k6LPj3nJ7J5L%J1J4j1j5J1K0J1J1Nj4k7rRJ3J7J8PmkJRNk0k2
7576A068j2j6j6j5nLJ2J7PMK3M7Mm1k9oNJ3nj9nlJ3K3JKPQPJj6k9mNOJk5k1lPJMK7K2jJJ3
7623A081J2jjok0j2J4J4j1j7KRj0j8J0N1M0jl4k2Jnj1j3mnj4k7l3J0M4L9J8Kk1k4l0m4k3J0
7663I50K6K3K3MPLj9rklMJ4QOJ1lnJ7K0jQPpkjLQQ%JkkJ4rk5j3kJ2Mj9j6k1k2PK2J4J6J8O
7712A081j3j3nPj4m2j8oj6qJ5K1L7L0JnKPj1j3j5l6j2OJ3J3mj1qmJ4K5L2L0Km%qj0qj7j2%
7755A023rJ4L0jj7k4pj5j0L1M5K3lj1j2k7l9l0qj%J1L9L2J7oj0%Kkj1OL2M2J0k6k5l%j6j3
7796A031nj4k2jK1J3j0lNk1qJ0NJ6J9J1oj9lqoK5K8J8j3j6QPmj1qj5l5k2PK9L3K7O%J3L0L7
7839A149Qk8m0k3j1OK7L6J7MJrl7l4k3k5j3PJ4K7J8j1j1llmp%q%J1QQJ3J4J7%j0LMj4k7k7
7882A024j3QJ5J7J5%qk4k1MK6Qk5j5K0K7K5Nl4j8K0J6j1j8j6j6LQj6rQJ7J3krkJ6oj2LQJM
7925A036J5jj1k0k7k4j1JLj1m0k2J2J9J6RJj3j3LJ9K8K4J1lj2plkJ1L9K6OMn%Jrk5l2nOlP
7969I98Mj8k3j3QK2QjK0Pj1jJj0pkj9kK2K9J2rLJJ2K1j1k3%pk1k5MK8L1J8JJ0qj8NJj7OJ8
8014A044QkjQj1j0Plk2p%l1j4J8K1L0L1J4J2kj7mJ0Kmnkjkj0OK0J4LPJ7pm0l8j8Kjk2l6oJ0
8060I68roJ8K5K5Jj4rj3pQJ5ojJ4K0J1PMk4l4qK3K1J3MRnk5k2qjJ4K7K3J6J0j9m0k1jROoP
8105A019OKj9k3J4K3Nj1nJ7K3Nm%mqJok9j6LKnj1k1j8MJ0J4J0j1k1LJ6QJ0ONLJJ0J7J2jj5
8150A021k8k4JKOK5K4QRlj6JK0K9Jj0QQ%j3j5k3l5lJ6J4J1J1mj2mj3j9j6j1JK0K4J2oj6k3
8192I78k5j4MRJ3K4J9Qpj1j1LK6ROJ8K0qk1oQK8J5j3k0kJ4rj6okJRJ9kk0J0K6JoKj1l0j5J8
8237A033J3m%JoJJ3RJ3J9Nj3j2k4j4RJ2j2j8j1j1Okk2j2J1lk2lJ6K4J6oj7k1j5KjMKjLJ7L7
8281A016K4kpqpolL%mj0mJ0PJ0jj7j6j2k0j6J7L9J8qmOQknk%%JLMJ3J0J9J7j3l0k0jkqj6J
8329I82K2J2j0n%nJJ7J3QMNKlJj3j7mj4j9jkK%JPOPK2K3pk2j3j4j2j9j4jRJ6J1PJ5K2J7rm
8376A024MqoORj2l5j7J1J1jJQmq%PJ1Rpj9l8l3kJ6K4K5J1LJ0jlj1k4nqrkKJ0K2K1J1LJJ3J7
8423A037Pj1JK8Qj2LNk3k4rJ8K4RJ0Oj4j1mppplkrj6k7k4MJ4ll5k7JK3J1lj3pLRJ3J5jkJ9
8469I67J6QLJ2K2J2J3J0j3k1qmnlj8j0NJ6Jj7l4k0J6J7%OOoJ1K2J7MMJ0Q%mpmqk7l5j2LLl
8515I53J3K0K8K5npk0k3qnoOK4L0Kj4nrnmj0lJ0nj3j3j8JJ6K4K5KmO%j0NQrj5j4LJ7J7K7J4
8561A051qrmQK5J8%k1k1j3j6jQJ6MrRqk3nKj0k0kRPolJ9L1J9k1l7pOqOOjJK0J9mk8jQk0k0
8609I66lnk3j1J0lj4J2K2J4RJ2nj0MJ8L0J9J3RJj0j3nkpk2j7nqOL1K6Kqj3j7k4pJ4J1nj1j7
8653I64l0j1J8K6ONJ9Jk0j1QPqj6j4j0JK1J1OQJPPJ3RRjj2j8j8rj1j2rJ2J8J2Jk2k3mkpLK0
8699I45L1K5jj8k4%JKJ2K1J5JLPKJ3J6k3n5l6NPKK5L4K8QLlk0k4j9mNK0J6ORpj7qjKMj7j6
8745I75lPLkJlpj1j9oPqpoOK3K6Nj3pNK1J8J2Kk6k7j4mLJ5K1K6J0j0lPkjQJk5j4J5J5kLRj1
8794A013qpnnkNoooj6p%PLj6j6mPJ4J1J8J6JNj1j6JK0J9%j2RJ1k4l1NLj0J0QojJ0NJ3K0Q%
8842A027pokJQOJ2J0k0k7poj3rNQOkj6kKJ4j6j2J4K1nk8rJ1J3lj1%Ppj4QL8L9%k3j0nJJ0p
8889I94lNj3k0J1J6kqpnJ2J4PJ0ol0k3lKqj6RJ0KNPK1Oj2kmKMj7k2MK0MOJ2OJRK8K5Nj0j8
8937A028k3j8j2%Mjj2j7j%LKNK3Mrj7j0mK%Lkj6moPK7J7pqQKnlLj2pJ0OLJ3MNkj3j3kKpj3
8988I37J3K1RJ3Jj4lJ6J3j4j6j5olRJ1prRPj3qML0J2NJ4NJpMOQQkKrk0oJ%j9j9nJ1K8J4k2
9036I95k7j1J0J1mrrkJj0j3J2K3J1Kqj7nPK0Rj3mOJ0Jj5k0j6pNJ8J3MJ2P%J4jmpj9ppJ4K7
9082I97J2nk1j1KNK%mk9l0j3K4M9M1J6mrqj5k2ljQJ3J0lk0j4%mLJrj4p%J4L1J3j0rj6rJ6J8
9128I85qj9kjK2L9K3Jl0l1J3L1Poj3q%k5l4JL0K7J0j8j6JPj3j9kRPJLK5J5j5k1j5j6j2OKR
9172I50L5K9J2pk2l3j9nJmj0jJ4J6jjMJ3K0J7K5J4jj0j2kNkL%MNk0l0l9j6%JK4J9NRL%Jk%
9219I92J%J0Jk2k7j4MJ5MJ1Nj2mrk5nJ9J9J9Rrj0nmL1K4QLoj6k6j5J7J6j1j8rjrmmJlJ4L2
9265I87J2j0j5j0j7k1LJ9KnnlRJ2J2Nj8oNpj9j7kOKoL%k0oK3K7kj5J0J5QJ1J7jk3k3j3RL6
9310I69L2LKJ1pJJ1oj0jmoMnj4k0k4k1o%JMRJ6M%LJ2K4J8%pJ1kj4OkpnLrnqj1k0j5NJ0J0M
9360I44mLJ3mk8k3LRK4K3mKlj0J3J9lnJ0Nj0rj1k3k1%J1%k7lJ3J5%q%J0%%J5Nj2nJ1OMKl1
9407I16m3j8MJ6K2K2L1Pqj0k2j5%J5J5Lj4pK2L9L3J3lLJ9J4j3m0l3j2pj2OL0J4k3l5k5RJ9
9447I32%j5mK8M8K4Pj8j7mkJJ1OJMopokMJ3j2oQqk6j9nJ6J7J2%Kmj4j1j6lNnk3j5j2j1J8K3
9494I09K1J7lk0j0pj6pnj2k9k3J3L5L0J5Pnj6pJ7L5L7J6jkNLKj4oJj4k6j0J6K6L3K6Nnpk1
9537A003k8j2j2l0rQJ7Qj0KK4J1j2J5J0nj8mL0K9ll2l4JK2J1NJ3Oj5k5j6Lj2j6lRJ1j2nJ1
9578I36J8K7K6Oj3k8j8MKjJ7Oj1JJJj0k2j2k1l4nK2K2J2Jj5j1kJ0J7J0jj2mPNRK1M2K6Lkk7
9622A003m4k7J0K7K2k0m5k9j7LK5L5K9J1%ppj9j6PJ8KNj1l1j2J1J6rj2J8L3J3k9k6njj1rK
9662I03K4J1qj0K6J8j1ljNJ6J2pJNj6j9j1pQJ1Kmj3rQK0J5j1l1k4oNRJn%pj4k1rMJMK2L6K7
9709I47J5QlOj5k9j6NK9K4Kj2j7lLqqjJ3Qj7j9j3rpJJ2K3K3J7Mk5j5nj6j8j4nK4L3J4J9J2
9752I67ojLLJkj6j3j4j6J6L4Ok9k1mRJ5J4Jj2j7pljJ8J4lK5L2Jj5pOMkk1k3k4j9PJ8J8J2J1
9797I59J8J0J5Pj7k1j2%Jk8k9rqLJ4J5K2K6K1Kj7k7j6j0rK5L9K1mk6l4j3NppMJ0J2J2nOK5
9839I73K4J7Jj7k9j9joj5k2j5OK8K7MqKLMJ2llOnj6j3kJj3j9nrrMJ6pk0J4K1j4k2kJ9J3jp
9885H93krj0nJJ4mJ0L0PmNK3Rk4k1j3OK6J1j2j7j8%RJ6LkPPk7j6K0J9QJ1Oj4k1j2JMJ2J0R
9930I46J6Lj1rJjJ6K5RJK%j2k7k6j3mJ8K9NLJ4pk9k5j3JJ2Qok6j6J7L4J6j4j2J0J7J9Oj1o
9973I60Nj1l7k2njJ7K2Mqj2RL5L7J2p%lpOoqMNj7l3j6qJJ4NPPj0qj1QJ1j6k9pJ4MJ5L8M3K8
10020A029ol9l4j9J0K4Onj5qj4k1qK0K4Nj3j7P%k3KJ4J0JJK6J6j2k2j5QJ9J0O%qllOoJK4P
10064I85m%RJ1kj4j4%N%KMJ1J1JnlmoJ0J0j7k8l1l3kJ6J9K8K3lMj0m5m4RM5L3Qkpj6k4qMp
10110I19j4j4j1Jj0j4QK8Nk4jK3J6lj1j5j6qkJ3J5J5Qrk0lK2K2J6lk2j8j0J2K4J9J7Jk1k5
10150I10qkQJj1kPJ5PmmK0M2K2kqj5k0j4%PMoojKRjl2k4jlJ7M4L2Mj1j7j5j2rPOmPJ0mQJ9
10199I72pj4rLJ1pooj4mmlj6j3lPLooNK1K5J2Pkrj2oRJ0lmkLK2J9KMOok3j1J0Knk0l6j8kq
10249H68j3j5j2J3L3K5mj3J2Pj1j0J8K8K1J4lj3j1rJ2J8JJK3L4J4rl0m0l5k1j4l%nMP%RJ4
10290I05%k6j5NK1L3Lk1lJ6Qj7j6qlKROj5oJ1Mj1OJ5nj0rMQJ7Ok0k7lL6L9J7Qnj8rj2j6LR
10336I16j8j5J4J8J5J6J4J7J4j1k5k4k8mJ6jMQLk5l6k5oK2K8K6J3j1j6j1J6K8jl2k8j0%jq
10375H52pKOMOJoKJ0J7RJJj0j6RK1J5NKj1j8k%mMJ2Rrj4kK0J0k1j8PKj8j2KRMPjk5j7J3L8
10423H89K6k1l0oJ2J8Mj5j6J3K2opJ8MjPpj6k7j1J7K9J6J9K2J1QRLnj5j7LNKlj1j8j5Nj0l4
10466H71j4J6J4PJ9J3j2j5jJ1J8K0Ppk1l1lK2J4mj4j2k2k0MKj7nPJkMK4L0J4noJRNj1PJ6j6
10510I18j7J9K3J4rj8k3qKJ6J5J1lj0qj6qjJ4pl3k5j7kOMpmQK2K9J2j1j3rlRJ1j6k5QJ5Pn
10554H65kOL0M4K1LkrkNpk8l6j1K2Qrj3%J2J4pj8k5oK1K3K1J3J5Nj4k0pJKOj4j4OK8J8mj0
10598I31j3oJ0J1LlKOqj5j9rPj1k5qJ4K5K0NojJ2J4QqrJ3Qj5j7qPJ5Kk1k7rQRj1k9k0OK0J0
10644H68j2k2OL5J7j8k0kJ8J0j3j0j3l4j9MJ6J2LLmnMJ4J7L9K4OJ0Nk5k6nJJ3J7KKLqrnJ5
10687I14K3J4NNMj8k2lMj1pJJ1J7Qj0pnJJj9l0j8%J0J6K3K4K0pm0k8qMj4k0QJ4jlOJ2J6Kk
10732H90QkqojLMKj7k8KJ8J6K2Mrj4p%J1MOJ5j4rK1Oj7rqj8qJ2kj1lj6k9j8J0J8J3kj2nkJ9
10779H29L6K5RO%PJ6OqNOk3l5k0rklj4j3ljKQJ4Kj9QL0kj0J2J6J2K1M0RkKk7m8k6lj7roJK6
10826H48K5J0MPNj7k0JK0J9PJOjoj5l8k6oNj6oK4L1L1K2MPK9L1Jk3k3rk0l2lJ6NmQJ7MJJ3
10871I37kk1roj7j9j0jJ6K4OQK3Qk5l3rjk2qjoLOJ6K1jlJ6Lj2pJ0J8K3K4J9K2j0j8qJ3K9j3
10915I83l9j3OOj5j4kojlLMj0NJ1j3KJ2lj9k0j4QJ9Lrj6oJ4J6J5J3pojJJ7J0j1mlrj1LK9J1
10961I36k3k7j8MkMPKK1K7Oj3k4k2rk2j4LOJ0OJ5J7RNJ1Qj8k7j9KJ0Jmj1%J1%KL0J4lQj3j5
11006H91kKrk1j6NJ6RK3K7J1j7m8l4j2J8J7PNj1nLnj5kQmj2j8lJ5QJ4K2L0K8mk2jK2J1k7l8
11049H66qJ8K1J4J1Jl0j5J5J6Pj6j2MJ5Jj6j2MK4J4rqoj2qJ0J4Kj6j4ok0nJ5MJ2K4J9pj5L
11091H99J0J0Mk4k6j1ML3J8j6k3j9j3KJ0lj1lJ2K6K1J8mqQRj8l5l2oJ4J6lj6rNMK4J4PJ4P
11133I09RJknj9k6j0PNLJ1J2nlkJ2Pj1j4j0j2mmj3J6M2J2k4k8oPJ6K0jk2qJ9QJ6J6RJ0ol5
11177H97l4mK0Kj4jONJ3J2kk3j8JJ2J6J5J2K1Rj7j2j8m3l1mJ4K3J9J0J3J2ljK4M4J6k9k8j1
11217I23j3k6k1j3pRnj2kQK4J6Mj7k1rlQNNj1j3PL0J8QNOMqrmklj3lJ6Qj2nJJ8L4Mk3k4j5
11264H67PJ8%jOjk0k5JJ0j4j2jjnNK1J0JLk3j5OJ2kmJJ5Kk0kK0MjkQM%NKNj1j5mMLornj4k0
11315H07j1PK3K1J2LJ7L4J0j7j4mNPPPnpMJ1J1nj4nNjj0J1K2Jj7j7j7nnk5j0QLoMJ3KNJ1M
11361H80%qlPllLJ1J5Qk8m3k0%J2PK3J9J1J0mj3rMJ4j1pjMMjMNKJNqrqj1opJ2jj0J9L0Qpj3
11411H84NLj6j9qlK8L4Qqrj7pmj2k2RK9Rqj9o%PORK4K1QJ1K3J5mnj5k4j9j6j3KK0J8J1j3k6
11456H91kJ0J1ql2j7j7j6JMNJ2QPjj2J1J2OK%j7j5jNJ0JkkkQPJ6L8K2rk8m2k7LLj0k5k0nJ8
11502H01M5K2%nK0K4rl2j1Qlk0%J6pmmjpk5j0K1K1J1rj4NlKJO%okJ7J2j1j3j5l0j4K8L8J8
11546H61kj1J1J2KMPJ6J4NQPQj9l2mJ0Nj1j7j4j2j8lK0J7J0Nj5mKj0KMmonpKJ6Nj7k2mJ5J4
11592H45J5%MMrKK4J2rj3j7kJ4J1RPnlJ3PlKn%Mj3k3l3j5J4K0J1J1J6J1j0lJ2J5Pj6j9j1j1
11636H70k3j7OJ6J8J5Mj3l0j7J6K4Kj8lJ4ONOOoj0J0oj4rj0PK0K7K1Lj0l0l3LK9J8lj0j8P
11678H73J9OJ3J3ml2m2k5k4k0K%oMK3K6J5J0KMjpnMJ0Kj0kOLnkJ7Mj3kOLjj7j6oJ2L5K8kj7
11725H81j2nqk5j9jKROLJ1J2J2Lj1jJ0OJ0Prj0J%j4j2pRJ7J7J4j6l7k7%K0J4J1K2M1J8j2j3
11768I17rj7mQQLj2rkKnj7mRpj5j2okLJ2L3K5Rlkj2MK4J2Mok5k2j5JK1J9J6mk9l2j6JJ0J6
11814H70Rj1j6oRQJQJj2j6k6k8pJ7K4J5kknk2j0K0L0J4nj0QK5K0j2j4KNK%kLJj4oJ1Jmj6k2
11860H36oPOnlNpj3kj0lK1L1mJJ8PNPNMRPnj7k0j5qj7pMOOJ8J7J1Pqj0qk0k4k7j0J6OJ3K6
11908H50Mj0j7k0j5LQKLJ7RPLj4j5rqJ3J7J%Nj2rMMJ4J8LnqplLJ0Mkj4j7j2PJ6JMJ0J2Pmp
11957H51j3l0j2J3QJ9knJ4kj6j0qQK3OpKjJ4J0lllok4k1k2j1NJ5K4L4K8Prk3j2J0mk0nJ0J
12001H30j0j1RJ4ROqNK2J9J5kJPpmqk4j9%J8K3lk2%J2nk3j6PJ5J7ol2j5rj3j3j1NJ1J7lj2
12045G86qnJ6K0PRNl%Olj3j1j2pj0j0QL1K2jml%KOK3M0K1lklpnmMnl7l0m%PMJ0J9K9Nk5l1
12094H34k0k0oK8K6Pj0j6k3j9%J6L1J6Kjoqk2j7nnOJ1MNRJ0kj1nK0M2J1j7j3l0k8NK1nk8n
12137G82J9J3JpkJ3Pnk1k0JQ%mkjqpJ0Qj2lPj4pK2J4qPJ5J4jj7j8lKJ3K5NqJMPml0k0JJ3K2
12186H12J3j8j6J1J9J6J5J5Lj5j6j6k0qj6RK2kqoMj1j7KK9J7j2j0qnjJ1J5K2Kj8pKPK5J3n
12228H49Kol8j5NnmQJ5J4NPK5K1jOQj9k7k9j9MJ3JlrKJ9Lk6k1J2K4J3rnPojlk0qqk2RK4RL
12276H04KJPJLQonJ0J6NlnnmJ4J3Lj5l7j8j5oK1L0J9j0j9%K3J0pj9j7qj4j9J0L2K1j8l2Jl
12320G69j6jJ3K0J5Rj6k3oMPJ1Jj6j2j1j5j4KJ6J2%J5J9P%mLLlk3l5j9QMj6j2MJ3MKMJ5K0
12364G58J0%k1j4%LNOJ4J0Mj4j0mKLLJ6QK1Jl2l4j5qJJ6Noj0lnj3rpj9nNjPL1K9kk6j1LJ3
12411G05Mj8j3J5L0L4Jk3nK2J2Lj2j8QJ4NQlj5j9j8k2k7kL2K5Rj2j3NJ6J9J2mj5j5qqqkPJ0
12454G16j6j6qJmj0RMj5j4LK1J7J0RJ2Nj4j2RK1K0J4K0ml8m7k7JJ4K1J8LkojK0J1orj7j8l
12497F92pj3qJ1K1Rnjoj1nJPqj8%J3Kpr%K4L0J5MjOKkNMj1j5kJ1lj0Jrk2pJ5K1J2lj3j8j7
12545F75jRMKllkP%j8qKPPKMllmj1pORqj6pLJ5J1Qjjj0j0lqmpNKjQJ4jplJ4J5Lj0j4k0k0o
12599F12qnRJ9J2Lpj0noqQJ8K5J8%qKjrqmj9pMJ6J5J3L%MLJ4jk4j6qJ9Rj9oRJ0JlNMoonLp
12651F52j4j4m%kRJ2oj3k2j1JRJ3Olj4nJ0J2Lj4kok3j3PMJ2J1RJ0ROkMLpMLrk1j2J9L0Mk0
12698F25j6k2k3j0K2K7OJ8K4Nnj1rKOlnpl0m7j9NJ0J1JklKPRK2K0jj3pNLj6j2mkMMKJ5J3L
12745F04kJj4k1LJ4J9K2J7Kqj0k3k3jPpk1k3j2rjQp%jJJ5J9J6Mj3rqJ3J5kmrpJ8J7Knj5j3
12791E49K0K3Kj3j8rKppkNRnj1j6j6PJ1KJ2PLnk0j3J0J4J0J8Pj2k0mKlj2j4lLK%ONj6rOJ8
12838E18J2LMmpj8l0j5J6J8Jj4j4rJ1J4rj8nokPJ3K0J4Pj4k4k1j1jmQJ3K0J0LJ1Pqj1%mpp
12883D67j3N%j1J8J7rj7j0jMRRllJqLJ1RQjrnmj6oPJ5QNNLLJ2J4J5jk2j8j5j7j1lOLlrnPJ6
12934D60J5%nj6j6JNJ3KpJJ1K5Pj9k6j3%MNNlpnOJkJj1j0MJ1jmJ0RQqoRjk3l0mJ3J9J7PLQ
12984D63J1mj8k8j9j4NQororJQQJlJ3J0j6k1lMRJ7J2OJ1J1j2j8j1j3j9k0j5j2mPK5L9J3k3
13027C79k3j0nQJ5qk7l4k2OK6K2J7J5J5K1J0Mjj2qJ1Opj0j1mrl0l6j9KJ9L0K2Nj1j4j0r%N
13069C18J2J1Nkrj0j3j1jOPJ2J8J8J7J1nk0j2M
13089C56
##ENDNTUPLES=	NMRSPECTRUM
##END=	
