# Supplementary material for: An Improved Helferich Method for the α/β-Stereoselective Synthesis of 4-Methylumbelliferyl Glycosides for the Detection of Microorganisms
Source: Molecules. 2015 Dec 4;20(12):21681–99. doi: 10.3390/molecules201219789 (PMC6331929; doi:10.3390/molecules201219789)
Supplement: Supplementary file 1 [file molecules-20-19789-s001.zip › NMR data.JCAMP/1H-NMR (3d) the protected a┴-D-mannopyranoside.jcamp]

##TITLE=	166-150105
##JCAMPDX=	6.0	$$ NMR Plug-in 1.4 of MestReNova 6.1.1-6384
##DATATYPE=	NMRSPECTRUM
##DATACLASS=	NTUPLES
##NUMDIM=	1
##ORIGIN=	Bruker BioSpin GmbH
##OWNER=	nmr
##.OBSERVEFREQUENCY=	300.1300048828125
##.OBSERVENUCLEUS=	^1H
##.SOLVENTNAME=	5
##.PULSESEQUENCE=	zg30
##.ACQUISITIONMODE=	SIMULTANEOUS (DQD)
##$ORIGINALFORMAT=	Bruker XWIN-NMR
##$PARAMETERFILE=	(acqus, ASCII, E:/%E5%9C%A8%E6%89%80%E7%A0%94%E7%A9%B6/%E6%98%BE%E8%89%B2%E5%BA%95%E7%89%A9%E7%A0%94%E7%A9%B6/%E8%AF%BE%E9%A2%98%E5%AE%9E%E9%AA%8C%E8%AE%A1%E5%88%92%E3%80%81%E8%AE%B0%E5%BD%95%E5%8F%8A%E6%80%BB%E7%BB%93/%E6%A0%B8%E7%A3%81%E5%9B%BE%E8%B0%B1/20150212/166-150105%EF%BC%88%E7%94%98%E9%9C%B2%E7%B3%96%E8%8B%B7%EF%BC%89/1/acqus, 0)
$$ ##TITLE= Parameter file, TOPSPIN		Version 1.3
$$ ##JCAMPDX= 5.0
$$ ##DATATYPE= Parameter Values
$$ ##ORIGIN= Bruker BioSpin GmbH
$$ ##OWNER= nmr
$$ $$ 2015-01-12 15:38:49.421 +0800  nmr@NMR
$$ $$ D:\/data/pub/nmr/166-150105/1/acqus
$$ ##$AMP= (0..31)
$$ 100 100 100 100 100 100 100 100 100 100 100 100 100 100 100 100 100 100 
$$ 100 100 100 100 100 100 100 100 100 100 100 100 100 100
$$ ##$ANAVPT= -1
$$ ##$AQSEQ= 0
$$ ##$AQ_mod= 3
$$ ##$AUNM= <au_zg>
$$ ##$AUTOPOS= <51 >
$$ ##$BF1= 300.13
$$ ##$BF2= 300.13
$$ ##$BF3= 300.13
$$ ##$BF4= 300.13
$$ ##$BF5= 500.13
$$ ##$BF6= 500.13
$$ ##$BF7= 500.13
$$ ##$BF8= 500.13
$$ ##$BYTORDA= 1
$$ ##$CFDGTYP= 0
$$ ##$CFRGTYP= 5
$$ ##$CHEMSTR= <none>
$$ ##$CNST= (0..63)
$$ 1 1 145 1 1 1 1 1 1 1 1 1 1 1 1 1 1 1 1 1 1 1 1 1 1 1 1 1 1 1 1 1 1 1 
$$ 1 1 1 1 1 1 1 1 1 1 1 1 1 1 1 1 1 1 1 1 1 1 1 1 1 1 1 1 1 1
$$ ##$CPDPRG= <>
$$ ##$CPDPRG1= <>
$$ ##$CPDPRG2= <>
$$ ##$CPDPRG3= <>
$$ ##$CPDPRG4= <mlev>
$$ ##$CPDPRG5= <mlev>
$$ ##$CPDPRG6= <mlev>
$$ ##$CPDPRG7= <mlev>
$$ ##$CPDPRG8= <mlev>
$$ ##$CPDPRGB= <>
$$ ##$CPDPRGT= <>
$$ ##$D= (0..63)
$$ 0 1 0 0 0 0 0 0 0 0.06 0 0 0 0 0 0 0.0002 0 0 0 0 0 0 0 0 0 0 0 0 0 0 
$$ 0 0 0 0 0 0 0 0 0 0 0 0 0 0 0 0 0 0 0 0 0 0 0 0 0 0 0 0 0 0 0 0 0
$$ ##$DATE= 1421048327
$$ ##$DBL= (0..7)
$$ 120 120 120 120 120 120 120 120
$$ ##$DBP= (0..7)
$$ 150 150 150 150 150 150 150 150
$$ ##$DBP07= 0
$$ ##$DBPNAM0= <>
$$ ##$DBPNAM1= <>
$$ ##$DBPNAM2= <>
$$ ##$DBPNAM3= <>
$$ ##$DBPNAM4= <>
$$ ##$DBPNAM5= <>
$$ ##$DBPNAM6= <>
$$ ##$DBPNAM7= <>
$$ ##$DBPOAL= (0..7)
$$ 0.5 0.5 0.5 0.5 0.5 0.5 0.5 0.5
$$ ##$DBPOFFS= (0..7)
$$ 0 0 0 0 0 0 0 0
$$ ##$DE= 6
$$ ##$DECBNUC= <off>
$$ ##$DECIM= 24
$$ ##$DECNUC= <off>
$$ ##$DECSTAT= 4
$$ ##$DIGMOD= 1
$$ ##$DIGTYP= 9
$$ ##$DL= (0..7)
$$ 0 120 120 120 120 120 120 120
$$ ##$DP= (0..7)
$$ 150 150 150 150 150 150 150 150
$$ ##$DP07= 0
$$ ##$DPNAME0= <>
$$ ##$DPNAME1= <>
$$ ##$DPNAME2= <>
$$ ##$DPNAME3= <>
$$ ##$DPNAME4= <>
$$ ##$DPNAME5= <>
$$ ##$DPNAME6= <>
$$ ##$DPNAME7= <>
$$ ##$DPOAL= (0..7)
$$ 0.5 0.5 0.5 0.5 0.5 0.5 0.5 0.5
$$ ##$DPOFFS= (0..7)
$$ 0 0 0 0 0 0 0 0
$$ ##$DQDMODE= 0
$$ ##$DR= 18
$$ ##$DS= 2
$$ ##$DSLIST= <SSSSSSSSSSSSSSS>
$$ ##$DSPFIRM= 0
$$ ##$DSPFVS= 12
$$ ##$DTYPA= 0
$$ ##$EXP= <PROTON>
$$ ##$F1LIST= <111111111111111>
$$ ##$F2LIST= <222222222222222>
$$ ##$F3LIST= <333333333333333>
$$ ##$FCUCHAN= (0..9)
$$ 0 1 0 0 0 0 0 0 0 0
$$ ##$FL1= 90
$$ ##$FL2= 90
$$ ##$FL3= 90
$$ ##$FL4= 90
$$ ##$FOV= 20
$$ ##$FQ1LIST= <freqlist>
$$ ##$FQ2LIST= <freqlist>
$$ ##$FQ3LIST= <freqlist>
$$ ##$FQ4LIST= <freqlist>
$$ ##$FQ5LIST= <freqlist>
$$ ##$FQ6LIST= <freqlist>
$$ ##$FQ7LIST= <freqlist>
$$ ##$FQ8LIST= <freqlist>
$$ ##$FRQLO3= 0
$$ ##$FRQLO3N= 0
$$ ##$FS= (0..7)
$$ 83 83 83 83 83 83 83 83
$$ ##$FTLPGN= 0
$$ ##$FW= 93750
$$ ##$FnMODE= 0
$$ ##$GP031= 0
$$ ##$GPNAM0= <sine.100>
$$ ##$GPNAM1= <sine.100>
$$ ##$GPNAM10= <sine.100>
$$ ##$GPNAM11= <sine.100>
$$ ##$GPNAM12= <sine.100>
$$ ##$GPNAM13= <sine.100>
$$ ##$GPNAM14= <sine.100>
$$ ##$GPNAM15= <sine.100>
$$ ##$GPNAM16= <sine.100>
$$ ##$GPNAM17= <sine.100>
$$ ##$GPNAM18= <sine.100>
$$ ##$GPNAM19= <sine.100>
$$ ##$GPNAM2= <sine.100>
$$ ##$GPNAM20= <sine.100>
$$ ##$GPNAM21= <sine.100>
$$ ##$GPNAM22= <sine.100>
$$ ##$GPNAM23= <sine.100>
$$ ##$GPNAM24= <sine.100>
$$ ##$GPNAM25= <sine.100>
$$ ##$GPNAM26= <sine.100>
$$ ##$GPNAM27= <sine.100>
$$ ##$GPNAM28= <sine.100>
$$ ##$GPNAM29= <sine.100>
$$ ##$GPNAM3= <sine.100>
$$ ##$GPNAM30= <sine.100>
$$ ##$GPNAM31= <sine.100>
$$ ##$GPNAM4= <sine.100>
$$ ##$GPNAM5= <sine.100>
$$ ##$GPNAM6= <sine.100>
$$ ##$GPNAM7= <sine.100>
$$ ##$GPNAM8= <sine.100>
$$ ##$GPNAM9= <sine.100>
$$ ##$GPX= (0..31)
$$ 0 0 0 0 0 0 0 0 0 0 0 0 0 0 0 0 0 0 0 0 0 0 0 0 0 0 0 0 0 0 0 0
$$ ##$GPY= (0..31)
$$ 0 0 0 0 0 0 0 0 0 0 0 0 0 0 0 0 0 0 0 0 0 0 0 0 0 0 0 0 0 0 0 0
$$ ##$GPZ= (0..31)
$$ 0 0 0 0 0 0 0 0 0 0 0 0 0 0 0 0 0 0 0 0 0 0 0 0 0 0 0 0 0 0 0 0
$$ ##$GRDPROG= <>
$$ ##$GRPDLY= -1
$$ ##$HDDUTY= 20
$$ ##$HDRATE= 20
$$ ##$HGAIN= (0..3)
$$ 0 0 0 0
$$ ##$HL1= 1
$$ ##$HL2= 35
$$ ##$HL3= 16
$$ ##$HL4= 17
$$ ##$HOLDER= 0
$$ ##$HPMOD= (0..7)
$$ 0 0 0 0 0 0 0 0
$$ ##$HPPRGN= 0
$$ ##$IN= (0..31)
$$ 0.001 0.001 0.001 0.001 0.001 0.001 0.001 0.001 0.001 0.001 0.001 0.001 
$$ 0.001 0.001 0.001 0.001 0.001 0.001 0.001 0.001 0.001 0.001 0.001 0.001 
$$ 0.001 0.001 0.001 0.001 0.001 0.001 0.001 0.001
$$ ##$INP= (0..31)
$$ 0 0 0 0 0 0 0 0 0 0 0 0 0 0 0 0 0 0 0 0 0 0 0 0 0 0 0 0 0 0 0 0
$$ ##$INSTRUM= <DPX300>
$$ ##$L= (0..31)
$$ 1 1 1 1 1 1 1 1 1 1 1 1 1 1 1 1 1 1 1 1 1 1 1 1 1 1 1 1 1 1 1 1
$$ ##$LFILTER= 200
$$ ##$LGAIN= -15
$$ ##$LOCKED= no
$$ ##$LOCKFLD= 3940
$$ ##$LOCKGN= 145.600006103516
$$ ##$LOCKPOW= -5
$$ ##$LOCKPPM= 7.23999977111816
$$ ##$LOCNUC= <2H>
$$ ##$LOCPHAS= 25
$$ ##$LOCSHFT= yes
$$ ##$LOCSW= 0
$$ ##$LTIME= 0.136000007390976
$$ ##$MASR= 4200
$$ ##$MASRLST= <masrlst>
$$ ##$NBL= 1
$$ ##$NC= -2
$$ ##$NS= 8
$$ ##$NUC1= <1H>
$$ ##$NUC2= <off>
$$ ##$NUC3= <off>
$$ ##$NUC4= <off>
$$ ##$NUC5= <off>
$$ ##$NUC6= <off>
$$ ##$NUC7= <off>
$$ ##$NUC8= <off>
$$ ##$NUCLEI= 0
$$ ##$NUCLEUS= <off>
$$ ##$O1= 1853.42560837398
$$ ##$O2= 1853.42560837398
$$ ##$O3= 1853.42560837398
$$ ##$O4= 1853.42560837398
$$ ##$O5= 0
$$ ##$O6= 0
$$ ##$O7= 0
$$ ##$O8= 0
$$ ##$OBSCHAN= (0..9)
$$ 0 0 0 0 0 0 0 0 0 0
$$ ##$OVERFLW= 0
$$ ##$P= (0..63)
$$ 13 13 26 0 0 0 0 0 0 0 0 0 0 0 0 200000 1000 2500 0 600 2500 0 0 0 0 0 
$$ 0 13 1000 0 0 0 0 0 0 0 0 0 0 0 0 0 0 0 0 0 0 0 0 0 0 0 0 0 0 0 0 0 0 
$$ 0 0 0 0 0
$$ ##$PAPS= 2
$$ ##$PARMODE= 0
$$ ##$PCPD= (0..9)
$$ 100 100 100 100 100 100 100 100 100 100
$$ ##$PHCOR= (0..31)
$$ 0 0 0 0 0 0 0 0 0 0 0 0 0 0 0 0 0 0 0 0 0 0 0 0 0 0 0 0 0 0 0 0
$$ ##$PHP= 1
$$ ##$PH_ref= 0
$$ ##$PL= (0..63)
$$ 120 0 120 120 120 120 120 120 120 120 120 120 120 120 120 120 120 120 
$$ 0 120 120 120 120 120 120 120 120 120 120 120 120 120 120 120 120 120 
$$ 120 120 120 120 120 120 120 120 120 120 120 120 120 120 120 120 120 120 
$$ 120 120 120 120 120 120 120 120 120 120
$$ ##$POWMOD= 0
$$ ##$PR= 1
$$ ##$PRECHAN= (0..15)
$$ -1 3 -1 2 0 -1 -1 -1 -1 -1 -1 -1 -1 -1 -1 -1
$$ ##$PRGAIN= 0
$$ ##$PROBHD= <5 mm PABBO BB/19F-1H/D Z-GRD Z104275/0178
$$ >
$$ ##$PROSOL= no
$$ ##$PULPROG= <zg30>
$$ ##$PW= 0
$$ ##$PYNM= <acqu.py>
$$ ##$PYNMP= <proc.py>
$$ ##$QNP= 1
$$ ##$RD= 0
$$ ##$RECCHAN= (0..15)
$$ -1 -1 -1 -1 -1 -1 -1 -1 -1 -1 -1 -1 -1 -1 -1 -1
$$ ##$RECPH= 0
$$ ##$RG= 322.5
$$ ##$RO= 21
$$ ##$ROUTWD1= (0..23)
$$ 0 0 0 0 0 0 0 0 0 0 0 0 0 0 0 0 0 0 0 0 1 1 0 0
$$ ##$ROUTWD2= (0..23)
$$ 0 0 0 0 0 1 0 0 0 0 0 0 0 0 0 0 0 0 1 0 1 1 0 0
$$ ##$RPUUSED= (0..8)
$$ 0 0 0 0 0 0 0 0 0
$$ ##$RSEL= (0..9)
$$ 0 2 0 0 0 0 0 0 0 0
$$ ##$S= (0..7)
$$ 83 4 83 83 83 83 83 83
$$ ##$SEOUT= 0
$$ ##$SFO1= 300.131853425608
$$ ##$SFO2= 300.131853425608
$$ ##$SFO3= 300.131853425608
$$ ##$SFO4= 300.131853425608
$$ ##$SFO5= 500.13
$$ ##$SFO6= 500.13
$$ ##$SFO7= 500.13
$$ ##$SFO8= 500.13
$$ ##$SOLVENT= <CDCl3>
$$ ##$SP= (0..31)
$$ 1 120 120 0 0 0 120 0 0 0 0 120 0 0 120 0 150 150 120 120.87 118.96 122.27 
$$ 114.95 150 150 150 150 150 150 120 150 120
$$ ##$SP07= 0
$$ ##$SPECTR= 0
$$ ##$SPNAM0= <gauss>
$$ ##$SPNAM1= <Gaus1.1000>
$$ ##$SPNAM10= <gauss>
$$ ##$SPNAM11= <Gaus1.1000>
$$ ##$SPNAM12= <gauss>
$$ ##$SPNAM13= <gauss>
$$ ##$SPNAM14= <>
$$ ##$SPNAM15= <>
$$ ##$SPNAM16= <gauss>
$$ ##$SPNAM17= <gauss>
$$ ##$SPNAM18= <>
$$ ##$SPNAM19= <Gaus1.1000>
$$ ##$SPNAM2= <Gaus1.1000>
$$ ##$SPNAM20= <Gaus1.1000>
$$ ##$SPNAM21= <Gaus1.1000>
$$ ##$SPNAM22= <Gaus1.1000>
$$ ##$SPNAM23= <gauss>
$$ ##$SPNAM24= <gauss>
$$ ##$SPNAM25= <gauss>
$$ ##$SPNAM26= <gauss>
$$ ##$SPNAM27= <gauss>
$$ ##$SPNAM28= <gauss>
$$ ##$SPNAM29= <Gaus1.1000>
$$ ##$SPNAM3= <>
$$ ##$SPNAM30= <gauss>
$$ ##$SPNAM31= <>
$$ ##$SPNAM4= <gauss>
$$ ##$SPNAM5= <gauss>
$$ ##$SPNAM6= <Gaus1.1000>
$$ ##$SPNAM7= <>
$$ ##$SPNAM8= <gauss>
$$ ##$SPNAM9= <gauss>
$$ ##$SPOAL= (0..31)
$$ 0.5 0.5 0.5 0.5 0.5 0.5 0.5 0.5 0.5 0.5 0.5 0.5 0.5 0.5 0.5 0.5 0.5 0.5 
$$ 0.5 0.5 0.5 0.5 0.5 0.5 0.5 0.5 0.5 0.5 0.5 0.5 0.5 0.5
$$ ##$SPOFFS= (0..31)
$$ 0 0 0 0 0 0 0 0 0 0 0 0 0 0 0 0 0 0 0 0 0 0 0 0 0 0 0 0 0 0 0 0
$$ ##$SUBNAM0= <"">
$$ ##$SUBNAM1= <"">
$$ ##$SUBNAM2= <"">
$$ ##$SUBNAM3= <"">
$$ ##$SUBNAM4= <"">
$$ ##$SUBNAM5= <"">
$$ ##$SUBNAM6= <"">
$$ ##$SUBNAM7= <"">
$$ ##$SUBNAM8= <"">
$$ ##$SUBNAM9= <"">
$$ ##$SW= 20.5670922153648
$$ ##$SWIBOX= (0..15)
$$ 0 0 3 4 0 0 0 0 0 0 0 0 0 0 0 0
$$ ##$SW_h= 6172.83950617284
$$ ##$TD= 65536
$$ ##$TD0= 1
$$ ##$TE= 295.16
$$ ##$TE2= 300
$$ ##$TE3= 300
$$ ##$TEG= 300
$$ ##$TL= (0..7)
$$ 0 120 120 120 120 120 120 120
$$ ##$TP= (0..7)
$$ 150 150 150 150 150 150 150 150
$$ ##$TP07= 0
$$ ##$TPNAME0= <>
$$ ##$TPNAME1= <>
$$ ##$TPNAME2= <>
$$ ##$TPNAME3= <>
$$ ##$TPNAME4= <>
$$ ##$TPNAME5= <>
$$ ##$TPNAME6= <>
$$ ##$TPNAME7= <>
$$ ##$TPOAL= (0..7)
$$ 0.5 0.5 0.5 0.5 0.5 0.5 0.5 0.5
$$ ##$TPOFFS= (0..7)
$$ 0 0 0 0 0 0 0 0
$$ ##$TUNHIN= 0
$$ ##$TUNHOUT= 0
$$ ##$TUNXOUT= 0
$$ ##$USERA1= <user>
$$ ##$USERA2= <user>
$$ ##$USERA3= <user>
$$ ##$USERA4= <user>
$$ ##$USERA5= <user>
$$ ##$V9= 5
$$ ##$VALIST= <valist>
$$ ##$VCLIST= <CCCCCCCCCCCCCCC>
$$ ##$VD= 0
$$ ##$VDLIST= <DDDDDDDDDDDDDDD>
$$ ##$VPLIST= <PPPPPPPPPPPPPPP>
$$ ##$VTLIST= <TTTTTTTTTTTTTTT>
$$ ##$WBST= 1024
$$ ##$WBSW= 4
$$ ##$XGAIN= (0..3)
$$ 0 0 0 0
$$ ##$XL= 0
$$ ##$YL= 0
$$ ##$YMAX_a= 206596
$$ ##$YMIN_a= -267596
$$ ##$ZGOPTNS= <>
$$ ##$ZL1= 120
$$ ##$ZL2= 120
$$ ##$ZL3= 120
$$ ##$ZL4= 120
$$ ##END=
$$ 
##$PARAMETERFILE=	(audita.txt, ASCII, E:/%E5%9C%A8%E6%89%80%E7%A0%94%E7%A9%B6/%E6%98%BE%E8%89%B2%E5%BA%95%E7%89%A9%E7%A0%94%E7%A9%B6/%E8%AF%BE%E9%A2%98%E5%AE%9E%E9%AA%8C%E8%AE%A1%E5%88%92%E3%80%81%E8%AE%B0%E5%BD%95%E5%8F%8A%E6%80%BB%E7%BB%93/%E6%A0%B8%E7%A3%81%E5%9B%BE%E8%B0%B1/20150212/166-150105%EF%BC%88%E7%94%98%E9%9C%B2%E7%B3%96%E8%8B%B7%EF%BC%89/1/audita.txt, 0)
$$ ##TITLE= Audit trail, TOPSPIN		Version 1.3
$$ ##JCAMPDX= 5.01
$$ ##ORIGIN= Bruker BioSpin GmbH
$$ ##OWNER= nmr
$$ $$ D:\/data/pub/nmr/166-150105/1/audita.txt
$$ ##AUDIT TRAIL=  $$ (NUMBER, WHEN, WHO, WHERE, VERSION, WHAT)
$$ (   1,<2015-01-12 15:38:49.421 +0800>,<nmr>,<NMR>,<TOPSPIN 1.3>,
$$       <created by zg
$$ 	started at 2015-01-12 15:37:41.937 +0800,
$$ 	POWCHK disabled, PULCHK disabled
$$        configuration hash MD5:
$$        DF A6 11 CE 2A 02 50 55 3E 86 D8 82 5B AB EC 40
$$        data hash MD5: 64K
$$        2E 3C 7E 7B 49 01 FA 22 7F 09 16 41 4D 22 79 1E>)
$$ (   2,<2015-01-12 15:38:53.500 +0800>,<nmr>,<NMR>,<TOPSPIN 1.3>,
$$       <user comment:
$$        ICON-NMR User ID: pub
$$        data hash MD5: 64K
$$        2E 3C 7E 7B 49 01 FA 22 7F 09 16 41 4D 22 79 1E>)
$$ ##END=
$$ 
$$ $$ hash MD5
$$ $$ 46 67 00 4B C2 BA BF FD 34 27 41 7C 1B 78 5C 36
$$ 
##$PARAMETERFILE=	(auditp.txt, ASCII, E:/%E5%9C%A8%E6%89%80%E7%A0%94%E7%A9%B6/%E6%98%BE%E8%89%B2%E5%BA%95%E7%89%A9%E7%A0%94%E7%A9%B6/%E8%AF%BE%E9%A2%98%E5%AE%9E%E9%AA%8C%E8%AE%A1%E5%88%92%E3%80%81%E8%AE%B0%E5%BD%95%E5%8F%8A%E6%80%BB%E7%BB%93/%E6%A0%B8%E7%A3%81%E5%9B%BE%E8%B0%B1/20150212/166-150105%EF%BC%88%E7%94%98%E9%9C%B2%E7%B3%96%E8%8B%B7%EF%BC%89/1/pdata/1/auditp.txt, 0)
$$ ##TITLE= Audit trail, TOPSPIN		Version 1.3
$$ ##JCAMPDX= 5.01
$$ ##ORIGIN= Bruker BioSpin GmbH
$$ ##OWNER= nmr
$$ $$ d:/data/pub/nmr/166-150105/1/pdata/1/auditp.txt
$$ ##AUDIT TRAIL=  $$ (NUMBER, WHEN, WHO, WHERE, VERSION, WHAT)
$$ (   1,<2015-01-12 15:38:49.421 +0800>,<nmr>,<NMR>,<TOPSPIN 1.3>,
$$       <created by zg
$$ 	started at 2015-01-12 15:37:41.937 +0800,
$$ 	POWCHK disabled, PULCHK disabled
$$        configuration hash MD5:
$$        DF A6 11 CE 2A 02 50 55 3E 86 D8 82 5B AB EC 40
$$        data hash MD5: 64K
$$        2E 3C 7E 7B 49 01 FA 22 7F 09 16 41 4D 22 79 1E>)
$$ (   2,<2015-01-12 15:38:53.500 +0800>,<nmr>,<NMR>,<TOPSPIN 1.3>,
$$       <user comment:
$$        ICON-NMR User ID: pub
$$        data hash MD5: 64K
$$        2E 3C 7E 7B 49 01 FA 22 7F 09 16 41 4D 22 79 1E>)
$$ (   3,<2015-01-13 09:57:36.921 +0800>,<nmr>,<NMR>,<TOPSPIN 1.3>,
$$       <Start of raw data processing
$$        ef LB = 0.3 FT_mod = 6 PKNL = 1 SI = 32K 
$$        data hash MD5: 32K
$$        1F 5B 91 D1 E7 2D 49 0F D2 65 8E 0E 3C 88 5A 35>)
$$ (   4,<2015-01-13 09:57:37.656 +0800>,<nmr>,<NMR>,<TOPSPIN 1.3>,
$$       <apk 
$$        data hash MD5: 32K
$$        B2 E1 00 A5 2B 71 9D 58 48 A0 8B A3 14 80 78 3F>)
$$ (   5,<2015-01-13 09:57:38.281 +0800>,<nmr>,<NMR>,<TOPSPIN 1.3>,
$$       <abs ABSG = 5 
$$        data hash MD5: 32K
$$        3A AD D6 65 E6 A4 04 93 55 56 36 A1 EE E9 15 F8>)
$$ ##END=
$$ 
$$ $$ hash MD5
$$ $$ 4F 6F 28 2F 3F 2F EA BE 0A 1C 9E C5 FE E6 BA B0
$$ 
##$PARAMETERFILE=	(format.temp, ASCII, E:/%E5%9C%A8%E6%89%80%E7%A0%94%E7%A9%B6/%E6%98%BE%E8%89%B2%E5%BA%95%E7%89%A9%E7%A0%94%E7%A9%B6/%E8%AF%BE%E9%A2%98%E5%AE%9E%E9%AA%8C%E8%AE%A1%E5%88%92%E3%80%81%E8%AE%B0%E5%BD%95%E5%8F%8A%E6%80%BB%E7%BB%93/%E6%A0%B8%E7%A3%81%E5%9B%BE%E8%B0%B1/20150212/166-150105%EF%BC%88%E7%94%98%E9%9C%B2%E7%B3%96%E8%8B%B7%EF%BC%89/1/format.temp, 0)
$$ EDIT_PAR COMMAND FILE
$$ 
$$ DI_MODE         LONG
$$ ED_ENTRY        ACQU
$$ ORDER           FILE
$$ 
$$ 
$$ HEADER		"F2 - Acquisition Parameters"
$$ T_NAME		Date_
$$ 		TYPE	R64
$$ 		CLASS	ACQU
$$ 		SUBRANGE 0.0 50000000
$$ 		REL	"Date_=itodate(DATE)"
$$ 		INV_REL	"DATE=datetoi(Date_,DATE)"
$$ 		FORMAT	"%14.0f"
$$ 		TEXT	" "
$$ END
$$ T_NAME		Time
$$ 		TYPE	R32
$$ 		CLASS	ACQU
$$ 		SUBRANGE 0.0 1000000
$$ 		REL	"Time=itotime(DATE)"
$$ 		INV_REL	"DATE=timetoi(Time,DATE)"
$$ 		FORMAT	"%14.2f"
$$ 		TEXT	" "
$$ END
$$ NAME		INSTRUM
$$ 		TEXT	" "
$$ END
$$ NAME		PROBHD
$$ 		FORMAT	"%14.14s"
$$ 		TEXT	" "
$$ END
$$ NAME		PULPROG
$$ 		TEXT	" "
$$ END
$$ NAME		TD
$$ 		TEXT	" "
$$ END
$$ NAME		SOLVENT
$$ 		TEXT	" "
$$ END
$$ NAME		NS
$$ 		TEXT	" "
$$ END
$$ NAME		DS
$$ 		TEXT	" "
$$ END
$$ T_NAME		SWH
$$ 		TYPE	R32
$$ 		CLASS	ACQU
$$ 		SUBRANGE 0.0 1e8
$$ 		REL	"SWH=SW*SFO1"
$$ 		INV_REL "SW=SWH/SFO1"
$$ 		UNIT	"Hz"
$$ 		FORMAT	"%14.3f Hz"
$$ 		TEXT	" "
$$ END
$$ T_NAME          FIDRES
$$                 TYPE    R32
$$                 CLASS   ACQU
$$                 SUBRANGE 0.0 100000
$$                 REL     "FIDRES=SW*SFO1/TD"
$$                 INV_REL "TD = nextpow(SW*SFO1/FIDRES)"
$$ 		UNIT	"Hz"
$$ 		FORMAT	"%14.6f Hz"
$$ 		TEXT	" "
$$ END
$$ T_NAME          AQ
$$ 		TYPE	R32
$$ 		CLASS	ACQU
$$ 		SUBRANGE 0.0 1000
$$ 		REL	"AQ=aqcalc(SW,SFO1,TD,DIGTYP)"
$$ 		INV_REL	"TD=tdcalc(SW,SFO1,1.0e6*AQ,DIGTYP)"
$$ 		UNIT	"sec"
$$ 		FORMAT	"%14.7f sec"
$$ 		TEXT	" "
$$ END
$$ NAME		RG
$$ 		TEXT	" "
$$ END
$$ T_NAME          DW
$$ 		TYPE	R32
$$ 		CLASS	ACQU
$$ 		SUBRANGE 0.0 1000000
$$ 		REL	"DW=1/(2*SW*SFO1)"
$$ 		INV_REL	"SW=1000000/(2*(0.005+DW)*SFO1)"
$$ 		UNIT	"usec"
$$ 		FORMAT	"%14.3lf usec"
$$ 		TEXT	" "
$$ END
$$ NAME		DE
$$ 		FORMAT	"%14.2f usec"
$$ 		TEXT	" "
$$ END
$$ NAME		TE
$$ 		FORMAT	"%14.1f K"
$$ 		TEXT	" "
$$ END
$$ T_NAME		D1
$$ 		TYPE	R32
$$ 		CLASS	ACQU
$$ 		SUBRANGE 0.0 1e38
$$ 		REL	"D1=D[1]"
$$ 		INV_REL	"D[1]=D1"
$$ 		UNIT	"sec"
$$ 		FORMAT	"%14.8f sec"
$$ 		TEXT	" "
$$ END
$$ NAME		TD0
$$ 		TEXT	" "
$$ END
$$ HEADER		"======== CHANNEL f1 ========"
$$ NAME		NUC1
$$ 		NONEDIT
$$ 		TEXT	" "
$$ END
$$ T_NAME		P1
$$ 		TYPE	R32
$$ 		CLASS	ACQU
$$ 		SUBRANGE 0.0 1.0e10
$$ 		REL	"P1=P[1]"
$$ 		INV_REL	"P[1]=P1"
$$ 		UNIT	"usec"
$$ 		FORMAT	"%14.2f usec"
$$ 		TEXT	" "
$$ END
$$ T_NAME		PL1
$$ 		TYPE	R32
$$ 		CLASS	ACQU
$$ 		SUBRANGE -6.0 1e38
$$ 		REL	"PL1=PL[1]"
$$ 		INV_REL	"PL[1]=PL1"
$$ 		UNIT	"dB"
$$ 		FORMAT	"%14.2f dB"
$$ 		TEXT	" "
$$ END
$$ NAME		SFO1
$$ 		FORMAT	"%14.7f MHz"
$$ 		TEXT	" "
$$ END
$$ 
##$PARAMETERFILE=	(integrals.txt, ASCII, E:/%E5%9C%A8%E6%89%80%E7%A0%94%E7%A9%B6/%E6%98%BE%E8%89%B2%E5%BA%95%E7%89%A9%E7%A0%94%E7%A9%B6/%E8%AF%BE%E9%A2%98%E5%AE%9E%E9%AA%8C%E8%AE%A1%E5%88%92%E3%80%81%E8%AE%B0%E5%BD%95%E5%8F%8A%E6%80%BB%E7%BB%93/%E6%A0%B8%E7%A3%81%E5%9B%BE%E8%B0%B1/20150212/166-150105%EF%BC%88%E7%94%98%E9%9C%B2%E7%B3%96%E8%8B%B7%EF%BC%89/1/pdata/1/integrals.txt, 0)
$$    Current data set:
$$    NAME =	166-150105	EXPNO =	1	PROCNO = 1
$$    USER =	pub	DU    =	d:
$$ 
$$    Number   Integrated Region     Integral
$$      1      7.652      7.490         0.97783
$$      2      7.198      7.101         0.98179
$$      3      7.101      6.978         0.99497
$$      4      6.284      6.161         0.95477
$$      5      5.674      5.454         2.99809
$$      6      5.454      5.305         1.01476
$$      7      4.377      4.222         1.00000
$$      8      4.170      3.975         1.99250
$$      9      2.523      2.335         2.96210
$$     10      2.335      2.179         3.09165
$$     11      2.179      1.946         9.06166
$$     12      1.738      1.550         0.94107
$$ 
##$PARAMETERFILE=	(intrng, ASCII, E:/%E5%9C%A8%E6%89%80%E7%A0%94%E7%A9%B6/%E6%98%BE%E8%89%B2%E5%BA%95%E7%89%A9%E7%A0%94%E7%A9%B6/%E8%AF%BE%E9%A2%98%E5%AE%9E%E9%AA%8C%E8%AE%A1%E5%88%92%E3%80%81%E8%AE%B0%E5%BD%95%E5%8F%8A%E6%80%BB%E7%BB%93/%E6%A0%B8%E7%A3%81%E5%9B%BE%E8%B0%B1/20150212/166-150105%EF%BC%88%E7%94%98%E9%9C%B2%E7%B3%96%E8%8B%B7%EF%BC%89/1/pdata/1/intrng, 0)
$$ A 1.0 #regions in PPM
$$ # low field   high field  bias        slope
$$   7.652399481193256  7.490272373540857  0.0  0.0  # for region 1
$$   7.198443579766537  7.101167315175098  0.0  0.0  # for region 2
$$   7.101167315175098  6.977950713359274  0.0  0.0  # for region 3
$$   6.284046692607005  6.160830090791181  0.0  0.0  # for region 4
$$   5.674448767833982  5.453955901426719  0.0  0.0  # for region 5
$$   5.453955901426719  5.304798962386512  0.0  0.0  # for region 6
$$   4.377431906614786  4.221789883268483  0.0  0.0  # for region 7
$$   4.169909208819715  3.9753566796368354  0.0  0.0  # for region 8
$$   2.5226977950713363  2.3346303501945527  0.0  0.0  # for region 9
$$   2.3346303501945527  2.1789883268482493  0.0  0.0  # for region 10
$$   2.1789883268482493  1.945525291828794  0.0  0.0  # for region 11
$$   1.7380025940337225  1.549935149156939  0.0  0.0  # for region 12
$$ 
##$PARAMETERFILE=	(parm.txt, ASCII, E:/%E5%9C%A8%E6%89%80%E7%A0%94%E7%A9%B6/%E6%98%BE%E8%89%B2%E5%BA%95%E7%89%A9%E7%A0%94%E7%A9%B6/%E8%AF%BE%E9%A2%98%E5%AE%9E%E9%AA%8C%E8%AE%A1%E5%88%92%E3%80%81%E8%AE%B0%E5%BD%95%E5%8F%8A%E6%80%BB%E7%BB%93/%E6%A0%B8%E7%A3%81%E5%9B%BE%E8%B0%B1/20150212/166-150105%EF%BC%88%E7%94%98%E9%9C%B2%E7%B3%96%E8%8B%B7%EF%BC%89/1/pdata/1/parm.txt, 0)
$$ 
$$ Current Data Parameters
$$ NAME         166-150105                
$$ EXPNO                 1                
$$ PROCNO                1                
$$ 
$$ F2 - Acquisition Parameters
$$ Date_          20150112                
$$ Time              15.38                
$$ INSTRUM          DPX300                
$$ PROBHD   5 mm PABBO BB/                
$$ PULPROG            zg30                
$$ TD                65536                
$$ SOLVENT           CDCl3                
$$ NS                    8                
$$ DS                    2                
$$ SWH            6172.839 Hz             
$$ FIDRES         0.094190 Hz             
$$ AQ            5.3084660 sec            
$$ RG                322.5                
$$ DW               81.000 usec           
$$ DE                 6.00 usec           
$$ TE                295.2 K              
$$ D1           1.00000000 sec            
$$ TD0                   1                
$$ 
$$ ======== CHANNEL f1 ========
$$ NUC1                 1H                
$$ P1                13.00 usec           
$$ PL1                0.00 dB             
$$ SFO1        300.1318534 MHz            
$$ 
$$ F2 - Processing parameters
$$ SI                32768                
$$ SF          300.1300000 MHz            
$$ WDW                  EM                
$$ SSB                   0                
$$ LB                 0.30 Hz             
$$ GB                    0                
$$ PC                 1.00                
$$ 
##$PARAMETERFILE=	(peak.txt, ASCII, E:/%E5%9C%A8%E6%89%80%E7%A0%94%E7%A9%B6/%E6%98%BE%E8%89%B2%E5%BA%95%E7%89%A9%E7%A0%94%E7%A9%B6/%E8%AF%BE%E9%A2%98%E5%AE%9E%E9%AA%8C%E8%AE%A1%E5%88%92%E3%80%81%E8%AE%B0%E5%BD%95%E5%8F%8A%E6%80%BB%E7%BB%93/%E6%A0%B8%E7%A3%81%E5%9B%BE%E8%B0%B1/20150212/166-150105%EF%BC%88%E7%94%98%E9%9C%B2%E7%B3%96%E8%8B%B7%EF%BC%89/1/pdata/1/peak.txt, 0)
$$ DU=d:, USER=pub, NAME=166-150105, EXPNO=1, PROCNO=1
$$ F1=7.639ppm, F2=3.768ppm, MI=0.29cm, MAXI=2.20cm, PC=1.000
$$      #     ADDRESS            FREQUENCY         INTENSITY
$$                            [Hz]        [PPM]
$$      1     14158.4     2272.599       7.5720         1.16
$$ 
$$      2     14205.0     2263.814       7.5428         1.27
$$ 
$$      3     14623.8     2184.927       7.2799         1.79
$$ 
$$      4     14862.2     2140.027       7.1303         1.38
$$ 
$$      5     14874.1     2137.755       7.1228         1.42
$$ 
$$      6     14971.0     2119.532       7.0620         0.86
$$ 
$$      7     14983.2     2117.202       7.0543         0.66
$$ 
$$      8     15017.5     2110.754       7.0328         0.75
$$ 
$$      9     15029.9     2108.417       7.0250         0.59
$$ 
$$     10     16323.1     1864.783       6.2133         1.56
$$ 
$$     11     17305.0     1679.838       5.5970         1.50
$$ 
$$     12     17312.5     1678.409       5.5923         1.45
$$ 
$$     13     17328.9     1675.340       5.5820         0.59
$$ 
$$     14     17347.6     1671.823       5.5703         0.61
$$ 
$$     15     17382.6     1665.205       5.5483         0.72
$$ 
$$     16     17400.8     1661.786       5.5369         0.89
$$ 
$$     17     17479.8     1646.914       5.4873         1.05
$$ 
$$     18     17489.0     1645.173       5.4815         0.99
$$ 
$$     19     17505.6     1642.051       5.4711         0.63
$$ 
$$     20     17584.3     1627.202       5.4217         0.67
$$ 
$$     21     17636.9     1617.319       5.3887         1.09
$$ 
$$     22     17689.6     1607.371       5.3556         0.47
$$ 
$$     23     19316.8     1300.856       4.3343         0.37
$$ 
$$     24     19348.5     1294.892       4.3144         0.53
$$ 
$$     25     19384.2     1288.167       4.2920         0.62
$$ 
$$     26     19416.4     1282.109       4.2718         0.55
$$ 
$$     27     19714.1     1226.005       4.0849         1.17
$$ 
$$     28     19740.9     1220.953       4.0681         0.53
$$ 
$$     29     19771.5     1215.183       4.0489         1.36
$$ 
$$     30     19793.0     1211.158       4.0354         0.42
$$ 
$$     31     22352.0      729.087       2.4292         5.41
$$ 
$$     32     22660.8      670.913       2.2354         7.36
$$ 
$$     33     22926.4      620.889       2.0687        10.29
$$ 
$$     34     22939.4      618.421       2.0605        15.00
$$ 
$$     35     23594.4      495.040       1.6494         0.79
$$ 
$$     36     23605.1      493.028       1.6427         0.73
$$ 
$$ 
##$PARAMETERFILE=	(procs, ASCII, E:/%E5%9C%A8%E6%89%80%E7%A0%94%E7%A9%B6/%E6%98%BE%E8%89%B2%E5%BA%95%E7%89%A9%E7%A0%94%E7%A9%B6/%E8%AF%BE%E9%A2%98%E5%AE%9E%E9%AA%8C%E8%AE%A1%E5%88%92%E3%80%81%E8%AE%B0%E5%BD%95%E5%8F%8A%E6%80%BB%E7%BB%93/%E6%A0%B8%E7%A3%81%E5%9B%BE%E8%B0%B1/20150212/166-150105%EF%BC%88%E7%94%98%E9%9C%B2%E7%B3%96%E8%8B%B7%EF%BC%89/1/pdata/1/procs, 0)
$$ ##TITLE= Parameter file, TOPSPIN		Version 1.3
$$ ##JCAMPDX= 5.0
$$ ##DATATYPE= Parameter Values
$$ ##ORIGIN= Bruker BioSpin GmbH
$$ ##OWNER= nmr
$$ $$ 2015-01-13 09:58:34.859 +0800  nmr@NMR
$$ $$ d:/data/pub/nmr/166-150105/1/pdata/1//procs
$$ ##$ABSF1= 16.45902
$$ ##$ABSF2= -4.108198
$$ ##$ABSG= 5
$$ ##$ABSL= 3
$$ ##$ALPHA= 0
$$ ##$AQORDER= 0
$$ ##$ASSFAC= 0
$$ ##$ASSFACI= 0
$$ ##$ASSFACX= 0
$$ ##$ASSWID= 0
$$ ##$AUNMP= <proc_1dnp>
$$ ##$AXLEFT= 0
$$ ##$AXRIGHT= 0
$$ ##$AXTYPE= 0
$$ ##$AXUNIT= <>
$$ ##$AZFE= 0.1
$$ ##$AZFW= 0.1
$$ ##$BCFW= 0
$$ ##$BC_mod= 0
$$ ##$BYTORDP= 0
$$ ##$COROFFS= 0
$$ ##$CY= 15
$$ ##$DATMOD= 1
$$ ##$DC= 0
$$ ##$DFILT= <>
$$ ##$DTYPP= 0
$$ ##$F1P= 10
$$ ##$F2P= 0
$$ ##$FCOR= 0.5
$$ ##$FTSIZE= 32768
$$ ##$FT_mod= 6
$$ ##$GAMMA= 0
$$ ##$GB= 0
$$ ##$INTBC= 1
$$ ##$INTSCL= 1.453714e-009
$$ ##$ISEN= 128
$$ ##$LB= 0.3
$$ ##$LEV0= 0
$$ ##$LPBIN= 0
$$ ##$MAXI= 1.395243
$$ ##$MC2= 0
$$ ##$MEAN= 0
$$ ##$ME_mod= 0
$$ ##$MI= 0
$$ ##$NCOEF= 0
$$ ##$NC_proc= -4
$$ ##$NLEV= 6
$$ ##$NOISF1= 0
$$ ##$NOISF2= 0
$$ ##$NSP= 0
$$ ##$NTH_PI= 0
$$ ##$NZP= 0
$$ ##$OFFSET= 16.45902
$$ ##$PC= 1
$$ ##$PHC0= 156.5339
$$ ##$PHC1= 8.704148
$$ ##$PH_mod= 1
$$ ##$PKNL= yes
$$ ##$PPARMOD= 0
$$ ##$PPDIAG= 0
$$ ##$PPIPTYP= 0
$$ ##$PPMPNUM= 100
$$ ##$PPRESOL= 1
$$ ##$PSCAL= 0
$$ ##$PSIGN= 0
$$ ##$REVERSE= no
$$ ##$SF= 300.13
$$ ##$SI= 32768
$$ ##$SIGF1= 0
$$ ##$SIGF2= 0
$$ ##$SINO= 400
$$ ##$SIOLD= 32768
$$ ##$SREGLST= <1H.CDCl3>
$$ ##$SSB= 0
$$ ##$STSI= 32768
$$ ##$STSR= 0
$$ ##$SW_p= 6172.83950617283
$$ ##$SYMM= 0
$$ ##$S_DEV= 0
$$ ##$TDeff= 65536
$$ ##$TDoff= 0
$$ ##$TI= <>
$$ ##$TILT= no
$$ ##$TM1= 0
$$ ##$TM2= 0
$$ ##$TOPLEV= 0
$$ ##$USERP1= <user>
$$ ##$USERP2= <user>
$$ ##$USERP3= <user>
$$ ##$USERP4= <user>
$$ ##$USERP5= <user>
$$ ##$WDW= 1
$$ ##$XDIM= 8192
$$ ##$YMAX_p= 264627286
$$ ##$YMIN_p= -163378
$$ ##END=
$$ 
##$PARAMETERFILE=	(pulseprogram, ASCII, E:/%E5%9C%A8%E6%89%80%E7%A0%94%E7%A9%B6/%E6%98%BE%E8%89%B2%E5%BA%95%E7%89%A9%E7%A0%94%E7%A9%B6/%E8%AF%BE%E9%A2%98%E5%AE%9E%E9%AA%8C%E8%AE%A1%E5%88%92%E3%80%81%E8%AE%B0%E5%BD%95%E5%8F%8A%E6%80%BB%E7%BB%93/%E6%A0%B8%E7%A3%81%E5%9B%BE%E8%B0%B1/20150212/166-150105%EF%BC%88%E7%94%98%E9%9C%B2%E7%B3%96%E8%8B%B7%EF%BC%89/1/pulseprogram, 0)
$$ # 1 "C:/Bruker/TP13/exp/stan/nmr/lists/pp/zg30"
$$ ;zg30
$$ ;avance-version (07/04/03)
$$ ;1D sequence
$$ ;using 30 degree flip angle
$$ ;
$$ ;$CLASS=HighRes
$$ ;$DIM=1D
$$ ;$TYPE=
$$ ;$SUBTYPE=
$$ ;$COMMENT=
$$ 
$$ 
$$ # 1 "C:/Bruker/TP13/exp/stan/nmr/lists/pp/Avance.incl" 1
$$ ;Avance.incl
$$ ;
$$ ;avance-version (07/01/22)
$$ ;
$$ ;$CLASS=HighRes Incl
$$ ;$COMMENT=
$$ 
$$ 
$$ 
$$ 
$$ 
$$ 
$$ 
$$ 
$$ 
$$ 
$$ 
$$ 
$$ 
$$ 
$$ 
$$ 
$$ 
$$ 
$$ 
$$ 
$$ 
$$ 
$$ 
$$ 
$$ 
$$ 
$$ 
$$ 
$$ 
$$ 
$$ 
$$ 
$$ 
$$ 
$$ 
$$ 
$$ 
$$ 
$$ 
$$ 
$$ 
$$ 
$$ 
$$ 
$$ 
$$ 
$$ 
$$ 
$$ 
$$ 
$$ 
$$ 
$$ 
$$ 
$$ 
$$ 
$$ 
$$ 
$$ 
$$ 
$$ 
$$ 
$$ 
$$ 
$$ 
$$ 
$$ 
$$ 
$$ 
$$ 
$$ 
$$ 
$$ 
$$ 
$$ 
$$ 
$$ 
$$ 
$$ 
$$ 
$$ 
$$ 
$$ 
$$ 
$$ 
$$ 
$$ 
$$ 
$$ 
$$ 
$$ 
$$ 
$$ 
$$ 
$$ 
$$ 
$$ 
$$ 
$$ 
$$ 
$$ 
$$ 
$$ 
$$ 
$$ 
$$ 
$$ 
$$ 
$$ 
$$ 
$$ 
$$ 
$$ 
$$ 
$$ 
$$ 
$$ 
$$ 
$$ 
$$ 
$$ 
$$ 
$$ 
$$ 
$$ 
$$ 
$$ 
$$ 
$$ 
$$ ;$Id: Avance1.incl,v 1.10.6.2 2007/01/22 13:54:46 ber Exp $
$$ # 13 "C:/Bruker/TP13/exp/stan/nmr/lists/pp/zg30" 2
$$ 
$$ 
$$ 
$$ "acqt0=-p1*0.66/3.1416"
$$ 
$$ 
$$ # 1 "mc_line 19 file C:/Bruker/TP13/exp/stan/nmr/lists/pp/zg30 expanding definition part of mc command before ze"
$$ define delay MCWRK
$$ define delay MCREST
$$ "MCWRK = 0.500000*30m"
$$ "MCREST = 30m - 30m"
$$ # 19 "C:/Bruker/TP13/exp/stan/nmr/lists/pp/zg30"
$$ 1 ze
$$ # 1 "mc_line 19 file C:/Bruker/TP13/exp/stan/nmr/lists/pp/zg30 expanding definition of mc command after ze"
$$ # 20 "C:/Bruker/TP13/exp/stan/nmr/lists/pp/zg30"
$$ # 1 "mc_line 20 file C:/Bruker/TP13/exp/stan/nmr/lists/pp/zg30 expanding start label for mc command"
$$ 2 MCWRK  * 2
$$ LBLF0, MCREST
$$ # 21 "C:/Bruker/TP13/exp/stan/nmr/lists/pp/zg30"
$$   d1
$$   p1*0.33 ph1
$$   go=2 ph31
$$ # 1 "mc_line 24 file C:/Bruker/TP13/exp/stan/nmr/lists/pp/zg30 expanding mc command in line"
$$   MCWRK wr #0
$$   MCWRK zd 
$$   lo to LBLF0 times td0
$$ 
$$ # 25 "C:/Bruker/TP13/exp/stan/nmr/lists/pp/zg30"
$$ exit
$$ 
$$ 
$$ ph1=0 2 2 0 1 3 3 1
$$ ph31=0 2 2 0 1 3 3 1
$$ 
$$ 
$$ ;pl1 : f1 channel - power level for pulse (default)
$$ ;p1 : f1 channel -  90 degree high power pulse
$$ ;d1 : relaxation delay; 1-5 * T1
$$ ;NS: 1 * n, total number of scans: NS * TD0
$$ 
$$ 
$$ 
$$ ;$Id: zg30,v 1.7.10.2 2007/04/11 13:16:56 ber Exp $
$$ 
##$PARAMETERFILE=	(scon, ASCII, E:/%E5%9C%A8%E6%89%80%E7%A0%94%E7%A9%B6/%E6%98%BE%E8%89%B2%E5%BA%95%E7%89%A9%E7%A0%94%E7%A9%B6/%E8%AF%BE%E9%A2%98%E5%AE%9E%E9%AA%8C%E8%AE%A1%E5%88%92%E3%80%81%E8%AE%B0%E5%BD%95%E5%8F%8A%E6%80%BB%E7%BB%93/%E6%A0%B8%E7%A3%81%E5%9B%BE%E8%B0%B1/20150212/166-150105%EF%BC%88%E7%94%98%E9%9C%B2%E7%B3%96%E8%8B%B7%EF%BC%89/1/scon, 0)
$$ ##TITLE= Parameter file, TOPSPIN		Version 1.3
$$ ##JCAMPDX= 5.0
$$ ##DATATYPE= Parameter Values
$$ ##ORIGIN= Bruker BioSpin GmbH
$$ ##OWNER= nmr
$$ $$ 2015-01-12 15:37:41.890 +0800  nmr@NMR
$$ $$ D:\/data/pub/nmr/166-150105/1/scon
$$ ##$BLKPA= (0..15)
$$ 3 3 3 3 3 3 3 3 3 3 3 3 3 3 3 3 
$$ ##$BLKTR= (0..15)
$$ 3 3 3 3 3 3 3 3 3 3 3 3 3 3 3 3 
$$ ##$DE1= 2
$$ ##$DE2= 2
$$ ##$DEADC= 4
$$ ##$DEPA= 2
$$ ##$DERX= 3
$$ ##$PHASP4= (0..15)
$$ 0.5 0.5 0.5 0.5 0.5 0.5 0.5 0.5 0.5 0.5 0.5 0.5 0.5 0.5 0.5 0.5 
$$ ##$PHASPR= (0..15)
$$ 3 3 3 3 3 3 3 3 3 3 3 3 3 3 3 3 
$$ ##$SHAPPR= (0..15)
$$ 1.6 1.6 1.6 1.6 1.6 1.6 1.6 1.6 1.6 1.6 1.6 1.6 1.6 1.6 1.6 1.6 
$$ ##END=
$$ 
##$PARAMETERFILE=	(uxnmr.par, ASCII, E:/%E5%9C%A8%E6%89%80%E7%A0%94%E7%A9%B6/%E6%98%BE%E8%89%B2%E5%BA%95%E7%89%A9%E7%A0%94%E7%A9%B6/%E8%AF%BE%E9%A2%98%E5%AE%9E%E9%AA%8C%E8%AE%A1%E5%88%92%E3%80%81%E8%AE%B0%E5%BD%95%E5%8F%8A%E6%80%BB%E7%BB%93/%E6%A0%B8%E7%A3%81%E5%9B%BE%E8%B0%B1/20150212/166-150105%EF%BC%88%E7%94%98%E9%9C%B2%E7%B3%96%E8%8B%B7%EF%BC%89/1/uxnmr.par, 0)
$$ ##TITLE= Parameter file, TOPSPIN		Version 1.3
$$ ##JCAMPDX= 5.0
$$ ##DATATYPE= Parameter Values
$$ ##ORIGIN= Bruker BioSpin GmbH
$$ ##OWNER= Administrator
$$ $$ 2014-09-30 11:26:32.828 +0800  nmr@NMR
$$ $$ C:/Bruker/TP13/conf/instr/DPX300/uxnmr.par
$$ ##$ACB= 0
$$ ##$ACBTAT= (0..15)
$$ 0 88 72 50 0 0 0 0 0 0 0 0 0 0 0 0
$$ ##$ACBTBA= (0..15)
$$ 0 30 40 0 0 0 0 0 0 0 0 0 0 0 0 0
$$ ##$ACBTCTL= (0..15)
$$ 0 0 0 0 0 0 0 0 0 0 0 0 0 0 0 0
$$ ##$ACBTDI= (0..15)
$$ 0 70 70 72 0 0 0 0 0 0 0 0 0 0 0 0
$$ ##$ACBTDM= (0..15)
$$ 0 0 0 0 0 0 0 0 0 0 0 0 0 0 0 0
$$ ##$ACBTFHI= (0..15)
$$ 0 0 0 0 0 0 0 0 0 0 0 0 0 0 0 0
$$ ##$ACBTFL= (0..15)
$$ 0 249 250 8 0 0 0 0 0 0 0 0 0 0 0 0
$$ ##$ACBTFLO= (0..15)
$$ 0 0 0 0 0 0 0 0 0 0 0 0 0 0 0 0
$$ ##$ACBTOUT= (0..15)
$$ 0 0 0 0 0 0 0 0 0 0 0 0 0 0 0 0
$$ ##$ACBTPO= (0..15)
$$ 0 100000 50000 20000 0 0 0 0 0 0 0 0 0 0 0 0
$$ ##$ACBTPW= (0..15)
$$ 0 0 0 0 0 0 0 0 0 0 0 0 0 0 0 0
$$ ##$ACBTSB= (0..15)
$$ 0 1 1 1 0 0 0 0 0 0 0 0 0 0 0 0
$$ ##$ACBTY= <no>
$$ ##$AQSBDHW= (0..31)
$$ 255 255 255 255 255 255 255 255 255 255 255 255 255 255 255 255 255 255 
$$ 255 255 255 255 255 255 255 255 255 255 255 255 255 255
$$ ##$AQSBDID= (0..31)
$$ 255 255 255 255 255 255 255 255 255 255 255 255 255 255 255 255 255 255 
$$ 255 255 255 255 255 255 255 255 255 255 255 255 255 255
$$ ##$AQSBDNO= (0..31)
$$ 255 255 255 255 255 255 255 255 255 255 255 255 255 255 255 255 255 255 
$$ 255 255 255 255 255 255 255 255 255 255 255 255 255 255
$$ ##$AQSBDTY= (0..31)
$$ 255 255 255 255 255 255 255 255 255 255 255 255 255 255 255 255 255 255 
$$ 255 255 255 255 255 255 255 255 255 255 255 255 255 255
$$ ##$AQSBUAD= (0..31)
$$ 255 255 255 255 255 255 255 255 255 255 255 255 255 255 255 255 255 255 
$$ 255 255 255 255 255 255 255 255 255 255 255 255 255 255
$$ ##$AQSECL= (0..31)
$$ 255 255 255 255 255 255 255 255 255 255 255 255 255 255 255 255 255 255 
$$ 255 255 255 255 255 255 255 255 255 255 255 255 255 255
$$ ##$AQSECLS= (0..31)
$$ 255 255 255 255 255 255 255 255 255 255 255 255 255 255 255 255 255 255 
$$ 255 255 255 255 255 255 255 255 255 255 255 255 255 255
$$ ##$ATT19F= (0..1)
$$ 0 0
$$ ##$ATT1H= (0..1)
$$ 0 0
$$ ##$ATT3H= (0..1)
$$ 0 0
$$ ##$ATTX= (0..1)
$$ 0 0
$$ ##$ATTY= (0..1)
$$ 0 0
$$ ##$ATTZ= (0..1)
$$ 0 0
$$ ##$BACSAIR= yes
$$ ##$BACSCAP= 60
$$ ##$BACSDEL= 10
$$ ##$BACSFCM= no
$$ ##$BACSOPT= <>
$$ ##$BACSTY= <tty08>
$$ ##$BARPTY= <no>
$$ ##$BFREQ= 300.13
$$ ##$BIRDS= no
$$ ##$BMPC= 0
$$ ##$BMPCTY= <no>
$$ ##$BPSUTY= <no>
$$ ##$BSMS= 1
$$ ##$BSMSTY= <tty02>
$$ ##$CFASMOD= (0..7)
$$ 2 2 0 0 0 0 0 0
$$ ##$CFASMUL= (0..7)
$$ 1 1 0 0 0 0 0 0
$$ ##$CNFTXDR= (0..7)
$$ 3 3 0 0 0 0 0 0
$$ ##$COMDIG2= 0
$$ ##$CPDBTY= <no>
$$ ##$CRCOTY= <no>
$$ ##$DATSTAT= no
$$ ##$DIGI140= (0..7)
$$ 0 0 0 0 0 0 0 0
$$ ##$DIGIB12= (0..7)
$$ 0 0 0 0 0 0 0 0
$$ ##$DIGIB16= (0..7)
$$ 0 0 0 0 0 0 0 0
$$ ##$DIGIFA= (0..7)
$$ 0 0 0 0 0 0 0 0
$$ ##$DIGIHA= (0..7)
$$ 0 0 0 0 0 0 0 0
$$ ##$DIGIHAF= (0..7)
$$ 0 0 0 0 0 0 0 0
$$ ##$DIGIHRD= (0..7)
$$ 0 0 0 0 0 0 0 0
$$ ##$DIGIIA= (0..7)
$$ 0 0 0 0 0 0 0 0
$$ ##$DIGIO16= (0..7)
$$ 0 0 0 0 0 0 0 0
$$ ##$DIGISA= (0..7)
$$ 0 0 0 0 0 0 0 0
$$ ##$DIGISAF= (0..7)
$$ 1 0 0 0 0 0 0 0
$$ ##$DIGISL= (0..7)
$$ 0 0 0 0 0 0 0 0
$$ ##$DIGITYI= (0..7)
$$ 0 0 0 0 0 0 0 0
$$ ##$DIGITYP= (0..7)
$$ 0 0 0 0 0 0 0 0
$$ ##$DIGITZ= 0
$$ ##$DRU= no
$$ ##$FCUMEM= (0..7)
$$ 258048 258048 0 0 0 0 0 0
$$ ##$FCUPAL= (0..7)
$$ 3 3 0 0 0 0 0 0
$$ ##$FQMIX= 0
$$ ##$FUNCMOD= <>
$$ ##$GCUTYPE= 1
$$ ##$GTUTY= <no>
$$ ##$HFAC= 3
$$ ##$HPCU= 0
$$ ##$HPCUTY= <no>
$$ ##$HPTXLP= (0..3)
$$ -1 -1 -1 -1
$$ ##$HPTXPI= (0..3)
$$ 0 0 0 0
$$ ##$HPTXPO= (0..3)
$$ 0 0 0 0
$$ ##$HPTXTY= (0..3)
$$ 0 0 0 0
$$ ##$IF451= 0
$$ ##$IFREQ= 1
$$ ##$INTFPR= 0
$$ ##$IPSO= no
$$ ##$LOCKTY= <tty03>
$$ ##$LOCSWID= 0
$$ ##$M2FAC= 0
$$ ##$MASTY= <no>
$$ ##$MEMPRM= 0
$$ ##$MHFAC= 0
$$ ##$MXFAC= 0
$$ ##$NAMPD1= <2H>
$$ ##$NAMPD10= <>
$$ ##$NAMPD11= <>
$$ ##$NAMPD12= <>
$$ ##$NAMPD13= <>
$$ ##$NAMPD14= <>
$$ ##$NAMPD15= <>
$$ ##$NAMPD16= <>
$$ ##$NAMPD2= <1H>
$$ ##$NAMPD3= <X-BB19F_2HS>
$$ ##$NAMPD4= <>
$$ ##$NAMPD5= <>
$$ ##$NAMPD6= <>
$$ ##$NAMPD7= <>
$$ ##$NAMPD8= <>
$$ ##$NAMPD9= <>
$$ ##$NFCU= 2
$$ ##$NMRCH= 2
$$ ##$NMRMEM= 16384
$$ ##$NRCU= 1
$$ ##$NROUT= 1
$$ ##$PAMPF1= (0..15)
$$ 75 99 0 27 2 0 0 203 134 46 255 117 1 0 0 0
$$ ##$PAMPF2= (0..15)
$$ 0 0 0 0 0 0 0 0 0 0 0 0 0 0 0 0
$$ ##$PAMPF3= (0..15)
$$ 0 0 0 0 0 0 0 0 0 0 0 0 0 0 0 0
$$ ##$PAMPF4= (0..15)
$$ 0 0 0 0 0 0 0 0 0 0 0 0 0 0 0 0
$$ ##$PAMPF5= (0..15)
$$ 0 0 0 0 0 0 0 0 0 0 0 0 0 0 0 0
$$ ##$PAMPF6= (0..15)
$$ 0 0 0 0 0 0 0 0 0 0 0 0 0 0 0 0
$$ ##$PAMPF7= (0..15)
$$ 0 0 0 0 0 0 0 0 0 0 0 0 0 0 0 0
$$ ##$PAMPF8= (0..15)
$$ 0 0 0 0 0 0 0 0 0 0 0 0 0 0 0 0
$$ ##$PH4= 0
$$ ##$PHF4TY= <no>
$$ ##$POWCHK= no
$$ ##$PRAMD1= (0..7)
$$ 0 1048576 0 0 0 1048576 0 0
$$ ##$PRAMD10= (0..7)
$$ 0 0 0 0 0 0 0 0
$$ ##$PRAMD11= (0..7)
$$ 0 0 0 0 0 0 0 0
$$ ##$PRAMD12= (0..7)
$$ 0 0 0 0 0 0 0 0
$$ ##$PRAMD13= (0..7)
$$ 0 0 0 0 0 0 0 0
$$ ##$PRAMD14= (0..7)
$$ 0 0 0 0 0 0 0 0
$$ ##$PRAMD15= (0..7)
$$ 0 0 0 0 0 0 0 0
$$ ##$PRAMD16= (0..7)
$$ 0 0 0 0 0 0 0 0
$$ ##$PRAMD17= (0..7)
$$ 0 0 0 0 0 0 0 0
$$ ##$PRAMD18= (0..7)
$$ 0 0 0 0 0 0 0 0
$$ ##$PRAMD19= (0..7)
$$ 0 0 0 0 0 0 0 0
$$ ##$PRAMD2= (0..7)
$$ 0 0 0 0 0 0 0 0
$$ ##$PRAMD20= (0..7)
$$ 0 0 0 0 0 0 0 0
$$ ##$PRAMD21= (0..7)
$$ 0 0 0 0 0 0 0 0
$$ ##$PRAMD3= (0..7)
$$ 2 0 0 0 2 0 0 0
$$ ##$PRAMD4= (0..7)
$$ 2147483644 2146435071 2147483647 134217727 2147483644 2146435071 2147483647 
$$ 134217727
$$ ##$PRAMD5= (0..7)
$$ 0 0 0 0 0 0 0 0
$$ ##$PRAMD6= (0..7)
$$ 0 0 0 0 0 0 0 0
$$ ##$PRAMD7= (0..7)
$$ 0 0 0 0 0 0 0 0
$$ ##$PRAMD8= (0..7)
$$ 0 0 0 0 0 0 0 0
$$ ##$PRAMD9= (0..7)
$$ 0 0 0 0 0 0 0 0
$$ ##$PRAMLED= (0..1)
$$ 15 15
$$ ##$PRAMP1= <tty01>
$$ ##$PRAMP2= <no>
$$ ##$PRAMP3= <no>
$$ ##$PRAMP4= <no>
$$ ##$PRAMP5= <no>
$$ ##$PRAMP6= <no>
$$ ##$PRAMP7= <no>
$$ ##$PRAMP8= <no>
$$ ##$PRAMPTP= 0
$$ ##$PREPTY= <no>
$$ ##$PRESHLD= 0
$$ ##$PTS160= -1
$$ ##$PTSA2X= (0..7)
$$ 0 0 0 0 0 0 0 0
$$ ##$PTSF2X= (0..7)
$$ 309 309 0 0 0 0 0 0
$$ ##$PTSFMX= (0..7)
$$ 620 620 0 0 0 0 0 0
$$ ##$PULCHK= no
$$ ##$RCUCDS= (0..7)
$$ 4194304 0 0 0 0 0 0 0
$$ ##$RCUCFS= (0..7)
$$ 4096 0 0 0 0 0 0 0
$$ ##$RCUCSS= (0..7)
$$ 262144 0 0 0 0 0 0 0
$$ ##$RCUI2C1= (0..7)
$$ 78 66 0 0 0 0 0 0
$$ ##$RCUI2C2= (0..7)
$$ 0 0 0 0 0 0 0 0
$$ ##$RCUI2C3= (0..7)
$$ 0 0 0 0 0 0 0 0
$$ ##$RCUI2C4= (0..7)
$$ 0 0 0 0 0 0 0 0
$$ ##$RCUI2C5= (0..7)
$$ 0 0 0 0 0 0 0 0
$$ ##$RCUI2C6= (0..7)
$$ 0 0 0 0 0 0 0 0
$$ ##$RCUI2C7= (0..7)
$$ 0 0 0 0 0 0 0 0
$$ ##$RCUI2C8= (0..7)
$$ 0 0 0 0 0 0 0 0
$$ ##$RDCU= 0
$$ ##$RGTYPE= (0..7)
$$ 5 0 0 0 0 0 0 0
$$ ##$RG_max= (0..7)
$$ 46341 0 0 0 0 0 0 0 
$$ ##$RG_min= (0..7)
$$ 1 0 0 0 0 0 0 0 
$$ ##$RG_tab1= (0..255)
$$ 1 1.1 1.3 1.4 1.6 1.8 2 2.2 2.5 2.8 3.2 3.6 4 4.5 5 5.7 6.3 7.1 8 9 10.1 
$$ 11.3 12.7 14.3 16 18 20.2 22.6 25.4 28.5 32 35.9 40.3 45.3 50.8 57 64 
$$ 71.8 80.6 90.5 101.6 114 128 143.7 161.3 181 203.2 228.1 256 287.4 322.5 
$$ 362 406.4 456.1 512 574.7 645.1 724.1 812.7 912.3 1024 1149.4 1290.2 1448.2 
$$ 1625.5 1824.6 2048 2298.8 2580.3 2896.3 3251 3649.1 4096 4597.6 5160.6 
$$ 5792.6 6502 7298.2 8192 9195.2 10321.3 11585.2 13004 14596.5 16384 18390.4 
$$ 20642.5 23170.5 26008 29193 32768 36780.8 41285.1 46341 -1 -1 -1 -1 -1 
$$ -1 -1 -1 -1 -1 -1 -1 -1 -1 -1 -1 -1 -1 -1 -1 -1 -1 -1 -1 -1 -1 -1 -1 -1 
$$ -1 -1 -1 -1 -1 -1 -1 -1 -1 -1 -1 -1 -1 -1 -1 -1 -1 -1 -1 -1 -1 -1 -1 -1 
$$ -1 -1 -1 -1 -1 -1 -1 -1 -1 -1 -1 -1 -1 -1 -1 -1 -1 -1 -1 -1 -1 -1 -1 -1 
$$ -1 -1 -1 -1 -1 -1 -1 -1 -1 -1 -1 -1 -1 -1 -1 -1 -1 -1 -1 -1 -1 -1 -1 -1 
$$ -1 -1 -1 -1 -1 -1 -1 -1 -1 -1 -1 -1 -1 -1 -1 -1 -1 -1 -1 -1 -1 -1 -1 -1 
$$ -1 -1 -1 -1 -1 -1 -1 -1 -1 -1 -1 -1 -1 -1 -1 -1 -1 -1 -1 -1 -1 -1 -1 -1 
$$ -1 -1 -1 -1 -1 -1 -1 -1 -1 -1 -1 -1 -1
$$ ##$RG_tab2= (0..255)
$$ -1 -1 -1 -1 -1 -1 -1 -1 -1 -1 -1 -1 -1 -1 -1 -1 -1 -1 -1 -1 -1 -1 -1 -1 
$$ -1 -1 -1 -1 -1 -1 -1 -1 -1 -1 -1 -1 -1 -1 -1 -1 -1 -1 -1 -1 -1 -1 -1 -1 
$$ -1 -1 -1 -1 -1 -1 -1 -1 -1 -1 -1 -1 -1 -1 -1 -1 -1 -1 -1 -1 -1 -1 -1 -1 
$$ -1 -1 -1 -1 -1 -1 -1 -1 -1 -1 -1 -1 -1 -1 -1 -1 -1 -1 -1 -1 -1 -1 -1 -1 
$$ -1 -1 -1 -1 -1 -1 -1 -1 -1 -1 -1 -1 -1 -1 -1 -1 -1 -1 -1 -1 -1 -1 -1 -1 
$$ -1 -1 -1 -1 -1 -1 -1 -1 -1 -1 -1 -1 -1 -1 -1 -1 -1 -1 -1 -1 -1 -1 -1 -1 
$$ -1 -1 -1 -1 -1 -1 -1 -1 -1 -1 -1 -1 -1 -1 -1 -1 -1 -1 -1 -1 -1 -1 -1 -1 
$$ -1 -1 -1 -1 -1 -1 -1 -1 -1 -1 -1 -1 -1 -1 -1 -1 -1 -1 -1 -1 -1 -1 -1 -1 
$$ -1 -1 -1 -1 -1 -1 -1 -1 -1 -1 -1 -1 -1 -1 -1 -1 -1 -1 -1 -1 -1 -1 -1 -1 
$$ -1 -1 -1 -1 -1 -1 -1 -1 -1 -1 -1 -1 -1 -1 -1 -1 -1 -1 -1 -1 -1 -1 -1 -1 
$$ -1 -1 -1 -1 -1 -1 -1 -1 -1 -1 -1 -1 -1 -1 -1 -1
$$ ##$RG_tab3= (0..255)
$$ -1 -1 -1 -1 -1 -1 -1 -1 -1 -1 -1 -1 -1 -1 -1 -1 -1 -1 -1 -1 -1 -1 -1 -1 
$$ -1 -1 -1 -1 -1 -1 -1 -1 -1 -1 -1 -1 -1 -1 -1 -1 -1 -1 -1 -1 -1 -1 -1 -1 
$$ -1 -1 -1 -1 -1 -1 -1 -1 -1 -1 -1 -1 -1 -1 -1 -1 -1 -1 -1 -1 -1 -1 -1 -1 
$$ -1 -1 -1 -1 -1 -1 -1 -1 -1 -1 -1 -1 -1 -1 -1 -1 -1 -1 -1 -1 -1 -1 -1 -1 
$$ -1 -1 -1 -1 -1 -1 -1 -1 -1 -1 -1 -1 -1 -1 -1 -1 -1 -1 -1 -1 -1 -1 -1 -1 
$$ -1 -1 -1 -1 -1 -1 -1 -1 -1 -1 -1 -1 -1 -1 -1 -1 -1 -1 -1 -1 -1 -1 -1 -1 
$$ -1 -1 -1 -1 -1 -1 -1 -1 -1 -1 -1 -1 -1 -1 -1 -1 -1 -1 -1 -1 -1 -1 -1 -1 
$$ -1 -1 -1 -1 -1 -1 -1 -1 -1 -1 -1 -1 -1 -1 -1 -1 -1 -1 -1 -1 -1 -1 -1 -1 
$$ -1 -1 -1 -1 -1 -1 -1 -1 -1 -1 -1 -1 -1 -1 -1 -1 -1 -1 -1 -1 -1 -1 -1 -1 
$$ -1 -1 -1 -1 -1 -1 -1 -1 -1 -1 -1 -1 -1 -1 -1 -1 -1 -1 -1 -1 -1 -1 -1 -1 
$$ -1 -1 -1 -1 -1 -1 -1 -1 -1 -1 -1 -1 -1 -1 -1 -1
$$ ##$RG_tab4= (0..255)
$$ -1 -1 -1 -1 -1 -1 -1 -1 -1 -1 -1 -1 -1 -1 -1 -1 -1 -1 -1 -1 -1 -1 -1 -1 
$$ -1 -1 -1 -1 -1 -1 -1 -1 -1 -1 -1 -1 -1 -1 -1 -1 -1 -1 -1 -1 -1 -1 -1 -1 
$$ -1 -1 -1 -1 -1 -1 -1 -1 -1 -1 -1 -1 -1 -1 -1 -1 -1 -1 -1 -1 -1 -1 -1 -1 
$$ -1 -1 -1 -1 -1 -1 -1 -1 -1 -1 -1 -1 -1 -1 -1 -1 -1 -1 -1 -1 -1 -1 -1 -1 
$$ -1 -1 -1 -1 -1 -1 -1 -1 -1 -1 -1 -1 -1 -1 -1 -1 -1 -1 -1 -1 -1 -1 -1 -1 
$$ -1 -1 -1 -1 -1 -1 -1 -1 -1 -1 -1 -1 -1 -1 -1 -1 -1 -1 -1 -1 -1 -1 -1 -1 
$$ -1 -1 -1 -1 -1 -1 -1 -1 -1 -1 -1 -1 -1 -1 -1 -1 -1 -1 -1 -1 -1 -1 -1 -1 
$$ -1 -1 -1 -1 -1 -1 -1 -1 -1 -1 -1 -1 -1 -1 -1 -1 -1 -1 -1 -1 -1 -1 -1 -1 
$$ -1 -1 -1 -1 -1 -1 -1 -1 -1 -1 -1 -1 -1 -1 -1 -1 -1 -1 -1 -1 -1 -1 -1 -1 
$$ -1 -1 -1 -1 -1 -1 -1 -1 -1 -1 -1 -1 -1 -1 -1 -1 -1 -1 -1 -1 -1 -1 -1 -1 
$$ -1 -1 -1 -1 -1 -1 -1 -1 -1 -1 -1 -1 -1 -1 -1 -1
$$ ##$RG_tab5= (0..255)
$$ -1 -1 -1 -1 -1 -1 -1 -1 -1 -1 -1 -1 -1 -1 -1 -1 -1 -1 -1 -1 -1 -1 -1 -1 
$$ -1 -1 -1 -1 -1 -1 -1 -1 -1 -1 -1 -1 -1 -1 -1 -1 -1 -1 -1 -1 -1 -1 -1 -1 
$$ -1 -1 -1 -1 -1 -1 -1 -1 -1 -1 -1 -1 -1 -1 -1 -1 -1 -1 -1 -1 -1 -1 -1 -1 
$$ -1 -1 -1 -1 -1 -1 -1 -1 -1 -1 -1 -1 -1 -1 -1 -1 -1 -1 -1 -1 -1 -1 -1 -1 
$$ -1 -1 -1 -1 -1 -1 -1 -1 -1 -1 -1 -1 -1 -1 -1 -1 -1 -1 -1 -1 -1 -1 -1 -1 
$$ -1 -1 -1 -1 -1 -1 -1 -1 -1 -1 -1 -1 -1 -1 -1 -1 -1 -1 -1 -1 -1 -1 -1 -1 
$$ -1 -1 -1 -1 -1 -1 -1 -1 -1 -1 -1 -1 -1 -1 -1 -1 -1 -1 -1 -1 -1 -1 -1 -1 
$$ -1 -1 -1 -1 -1 -1 -1 -1 -1 -1 -1 -1 -1 -1 -1 -1 -1 -1 -1 -1 -1 -1 -1 -1 
$$ -1 -1 -1 -1 -1 -1 -1 -1 -1 -1 -1 -1 -1 -1 -1 -1 -1 -1 -1 -1 -1 -1 -1 -1 
$$ -1 -1 -1 -1 -1 -1 -1 -1 -1 -1 -1 -1 -1 -1 -1 -1 -1 -1 -1 -1 -1 -1 -1 -1 
$$ -1 -1 -1 -1 -1 -1 -1 -1 -1 -1 -1 -1 -1 -1 -1 -1
$$ ##$RG_tab6= (0..255)
$$ -1 -1 -1 -1 -1 -1 -1 -1 -1 -1 -1 -1 -1 -1 -1 -1 -1 -1 -1 -1 -1 -1 -1 -1 
$$ -1 -1 -1 -1 -1 -1 -1 -1 -1 -1 -1 -1 -1 -1 -1 -1 -1 -1 -1 -1 -1 -1 -1 -1 
$$ -1 -1 -1 -1 -1 -1 -1 -1 -1 -1 -1 -1 -1 -1 -1 -1 -1 -1 -1 -1 -1 -1 -1 -1 
$$ -1 -1 -1 -1 -1 -1 -1 -1 -1 -1 -1 -1 -1 -1 -1 -1 -1 -1 -1 -1 -1 -1 -1 -1 
$$ -1 -1 -1 -1 -1 -1 -1 -1 -1 -1 -1 -1 -1 -1 -1 -1 -1 -1 -1 -1 -1 -1 -1 -1 
$$ -1 -1 -1 -1 -1 -1 -1 -1 -1 -1 -1 -1 -1 -1 -1 -1 -1 -1 -1 -1 -1 -1 -1 -1 
$$ -1 -1 -1 -1 -1 -1 -1 -1 -1 -1 -1 -1 -1 -1 -1 -1 -1 -1 -1 -1 -1 -1 -1 -1 
$$ -1 -1 -1 -1 -1 -1 -1 -1 -1 -1 -1 -1 -1 -1 -1 -1 -1 -1 -1 -1 -1 -1 -1 -1 
$$ -1 -1 -1 -1 -1 -1 -1 -1 -1 -1 -1 -1 -1 -1 -1 -1 -1 -1 -1 -1 -1 -1 -1 -1 
$$ -1 -1 -1 -1 -1 -1 -1 -1 -1 -1 -1 -1 -1 -1 -1 -1 -1 -1 -1 -1 -1 -1 -1 -1 
$$ -1 -1 -1 -1 -1 -1 -1 -1 -1 -1 -1 -1 -1 -1 -1 -1
$$ ##$RG_tab7= (0..255)
$$ -1 -1 -1 -1 -1 -1 -1 -1 -1 -1 -1 -1 -1 -1 -1 -1 -1 -1 -1 -1 -1 -1 -1 -1 
$$ -1 -1 -1 -1 -1 -1 -1 -1 -1 -1 -1 -1 -1 -1 -1 -1 -1 -1 -1 -1 -1 -1 -1 -1 
$$ -1 -1 -1 -1 -1 -1 -1 -1 -1 -1 -1 -1 -1 -1 -1 -1 -1 -1 -1 -1 -1 -1 -1 -1 
$$ -1 -1 -1 -1 -1 -1 -1 -1 -1 -1 -1 -1 -1 -1 -1 -1 -1 -1 -1 -1 -1 -1 -1 -1 
$$ -1 -1 -1 -1 -1 -1 -1 -1 -1 -1 -1 -1 -1 -1 -1 -1 -1 -1 -1 -1 -1 -1 -1 -1 
$$ -1 -1 -1 -1 -1 -1 -1 -1 -1 -1 -1 -1 -1 -1 -1 -1 -1 -1 -1 -1 -1 -1 -1 -1 
$$ -1 -1 -1 -1 -1 -1 -1 -1 -1 -1 -1 -1 -1 -1 -1 -1 -1 -1 -1 -1 -1 -1 -1 -1 
$$ -1 -1 -1 -1 -1 -1 -1 -1 -1 -1 -1 -1 -1 -1 -1 -1 -1 -1 -1 -1 -1 -1 -1 -1 
$$ -1 -1 -1 -1 -1 -1 -1 -1 -1 -1 -1 -1 -1 -1 -1 -1 -1 -1 -1 -1 -1 -1 -1 -1 
$$ -1 -1 -1 -1 -1 -1 -1 -1 -1 -1 -1 -1 -1 -1 -1 -1 -1 -1 -1 -1 -1 -1 -1 -1 
$$ -1 -1 -1 -1 -1 -1 -1 -1 -1 -1 -1 -1 -1 -1 -1 -1
$$ ##$RG_tab8= (0..255)
$$ -1 -1 -1 -1 -1 -1 -1 -1 -1 -1 -1 -1 -1 -1 -1 -1 -1 -1 -1 -1 -1 -1 -1 -1 
$$ -1 -1 -1 -1 -1 -1 -1 -1 -1 -1 -1 -1 -1 -1 -1 -1 -1 -1 -1 -1 -1 -1 -1 -1 
$$ -1 -1 -1 -1 -1 -1 -1 -1 -1 -1 -1 -1 -1 -1 -1 -1 -1 -1 -1 -1 -1 -1 -1 -1 
$$ -1 -1 -1 -1 -1 -1 -1 -1 -1 -1 -1 -1 -1 -1 -1 -1 -1 -1 -1 -1 -1 -1 -1 -1 
$$ -1 -1 -1 -1 -1 -1 -1 -1 -1 -1 -1 -1 -1 -1 -1 -1 -1 -1 -1 -1 -1 -1 -1 -1 
$$ -1 -1 -1 -1 -1 -1 -1 -1 -1 -1 -1 -1 -1 -1 -1 -1 -1 -1 -1 -1 -1 -1 -1 -1 
$$ -1 -1 -1 -1 -1 -1 -1 -1 -1 -1 -1 -1 -1 -1 -1 -1 -1 -1 -1 -1 -1 -1 -1 -1 
$$ -1 -1 -1 -1 -1 -1 -1 -1 -1 -1 -1 -1 -1 -1 -1 -1 -1 -1 -1 -1 -1 -1 -1 -1 
$$ -1 -1 -1 -1 -1 -1 -1 -1 -1 -1 -1 -1 -1 -1 -1 -1 -1 -1 -1 -1 -1 -1 -1 -1 
$$ -1 -1 -1 -1 -1 -1 -1 -1 -1 -1 -1 -1 -1 -1 -1 -1 -1 -1 -1 -1 -1 -1 -1 -1 
$$ -1 -1 -1 -1 -1 -1 -1 -1 -1 -1 -1 -1 -1 -1 -1 -1
$$ ##$ROUTER= 2
$$ ##$RX22TY= <tty10>
$$ ##$SCMTY= <no>
$$ ##$SPECTR= 5
$$ ##$SY2FLAG= 0
$$ ##$TFXNUM= 0
$$ ##$TRIPLO2= 0
$$ ##$VTUTY= <tty05>
$$ ##$WBREFAM= (0..15)
$$ 100 100 100 100 100 100 100 100 100 100 100 100 100 100 100 100
$$ ##$WBREFPH= (0..15)
$$ 0 0 0 0 0 0 0 0 0 0 0 0 0 0 0 0
$$ ##$XFAC= 2
$$ ##END=
$$ 
##$DECIM=	24
##$DSPFVS=	12
##NTUPLES=	NMRSPECTRUM
##VARNAME=	FREQUENCY,	SPECTRUM/REAL,	SPECTRUM/IMAG,	PAGE NUMBER
##SYMBOL=	X,	R,	I,	N
##VARTYPE=	INDEPENDENT,	DEPENDENT,	DEPENDENT,	PAGE
##VARFORM=	AFFN,	ASDF,	ASDF,	AFFN
##VARDIM=	65536,	65536,	65536,	2
##UNITS=	HZ,	ARBITRARY UNITS,	ARBITRARY UNITS,
##FIRST=	4939.8455810546875,	-0.96023201942443847656,	-0.053841393440961837769,	1
##LAST=	-1232.8995843604207039,	-0.38535580039024353027,	0.81016403436660766602,	2
##MIN=	-1232.8995843604207039,	-1.1328271627426147461,	-487.62420654296875,	1
##MAX=	4939.8455810546875,	999.05047607421875,	735.20855712890625,	1
##FACTOR=	-0.094190053641796112061,	0.012488130950927734189,	0.0091901069641113289355,	1
##PAGE=	N=1
##DATATABLE=	(X++(R..R)), XYDATA
-52445g6lJJjnnkLNjmjLklKLPJkKL%%kmk%KK%mkKLKJ%lJKJJj%KKK%kJNL%%LMjpplJNKMNjl
-52377f0kJ%lJLjmkj%%%KkjK%k%kMNLkjjj%J%kkmmkJL%kJ%jkKOMJ%JKJjjkLLlljknlMNLjj
-52309f5KLJlljJjjk%JJKjkJMNKKJjl%KMJkk%jlj%LKLKMKlmjJ%jJ%l%%jj%jKLM%l%JJJKJ%
-52241d4kml%MLJKKjjLklmljJNN%kj%LL%jj%lmonjLLNJlJNKlml%JL%LNKklmjKNjmjKLNMll
-52173d0%JJjj%jmmjNNJ%J%KLJJJJkjlkk%KKjllmnj%JKLJ%ljLL%LMJLKmomKKjJjjK%JKJjL
-52105c4RPJj0rl%kmllkKMJMPMNJjkkm%JK%%kkjjl%KLLLLOMkkkJJjnJKmjK%klljJMPOJlnl
-52038b7%jJON%llJJ%%J%kKjnllmnlJRRJnkJKMj%LlpnNQKmnm%KMKklLOjlk%jJLJkkMLLKJ%
-51970a5KMMlonmjkKLJjKJmlJMjookMQKNKkljlj0oLM%m%PLJ%KKkj%j%%klkj%NOK%lpo%OQN
-51903a7%KLmnmkJJKJkPJ0OK%knkJjnqp%NMNQPjk%j%llkmkLPNK%jknjLLjprKROL%kpl%%jk
-51836a5%KJkmjPJ1LnnnkLKkkjjjL%kKQQLJmom%%kJJkljKKjKNKllkk%lo%OP%jKK%jlokNLn
-51769a4j%jkJMLKKKJjKK%MlopomJL%JMJ%NLJJKMKlollnkON%lKLjJLKmpkMMjmKMLMLkoomj
-51701a1knjML%jJNKJMMJmjJLJJKKlokJMkmkK%JJNLJkolkkKLLLnmjn%KkjPNKLll%mnl%l%K
-51633a3LKjlLMJknnmLNKkKMKJJJlnk%LJlJJ%KKLjnk%jLLNKlmlkJQN%lkknm%KJKKLMJlll%
-51565eNK%lnl%NJlklLQNlj%KMLJkk%jkmnjKMKKjlloljLOKklj%JKjmjJKjjJKLllKKlpmKRM
-51496eJKLNjj0qkLKjKN%lJKkkJMNNKjlkloJNKLklOPLjopj%%JjK%JKL%mlkLNjlmLNLjNKnn
-51428GjJK%%%LKjmpkmrnLL%lkMPL%JL%%%JJlljJNMKmmj%J%%jJlo%QON%omJKkjKMjkljKJk
-51359@kjkjLLkkkmlLPPM%jjJLkm%MLoqlMJjj%k%KlljnkJJLLMPMjjJJJJ%LMkjmnLOKjjpqm
-51290g%KJ%kjjl%%%JKMONJ%KkmjMMMLkpkJjJJJ%KLmJJkjJJJmqjJNOJjjmn%NLkqnkmjJjLQ
-51221aMjJknjMLNJlmkljJMLLKkljk%LNjmjkjJKKJkjJKLmomKKJKJ%jMJ1NkmlJj%knl%%kkj
-51153cMjn%NOOJkjlk%%j%jl%JjjooMOLjjKLjKL%kmmjL%%kmkKNPNjmmJNMlmmkmkJLJkk%Mj
-51084dlK%mMOLjlmjjKJk%MJ%MJ1R%j%lopojKMLJLOLmno%PKjM%mm%%mnkJknJJl%JkKPQOKm
-51016A3npomLPOkn%k%JJLKPPjpqmljJjJM%mjLJkljOLkjLMMRPkqrnjJMP%qnlnlJmKPjm%OL
-50948anklnKPM%%%kjjJO%mnolJL%jNRNKjjKOLoqjJ%j%KJJjK%kLOLjmnolMJ1MlrrmJKJLLN
-50880EKknj%JKOL%mnmlmjJKKKjkkjLOOLk%KLNlpplL%llJLKJMJJJ%JKknnlKJJM%JLL%Jkm%
-50811F%nJOOlmKMN%oprq%NNMjm%MNKjm%KJONJjkJLloomkJjmkklkOJ3QoomMQOLkmkloqoJj
-50743a4mjPQLJKMjo%KjjKKMJkmnkJKK%JKOL%MM%oolmlMNnnlk%%MJJJJMPLmj%lqokNRPLLJ
-50675A8%Kmpk%m%KKJMKklknlJ%jMMmmjKKKjlnlJKK%jjLKKLKJklkmmk%OL%JKkkmjJMKML%k
-50607FJKmmLLlmolKPJ%JMOLor%PM%k%%lmmojLKklMN%jlKK%kJLKljKOKjj%jkkJ%k%JjmJMO
-50538IJjKjmnjJLLjk%j%MNM%lokk%L%%LMJkLLmqklnlKMLJjLOJqpkLNOKnjjlkJLMMlnk%NQ
-50469A4KlmqJNjmJj%NQLnlm%KJNMnkL%kolJJKJnljJ%qolmlPR%ljlJLML%%kooLNJk%KKK%J
-50401dML%%KJKL%oqrJMKMNKLNK%%knjJ%JllKMJjklnjJkpjKk%RNlmKRPLLkonkmokNOkpmjL
-50332fNJKOMkjONkml%MNMMKmlomlJjonmJMNMJk%Kjol%jk%KMNLLLJl%JlqpmLMLMO%mmm%%k
-50263@ml%MKmpq%J1J0QKjnoo%MjlkKNNRNOJlnqmmoj%ljKkK%l%MMLKKRPjnk%K%kmkMPMjmL
-50196A8LjjlnlllJMJnlMPM%jKJmmm%kmml%Jl%LLNPN%JJ%kkkMLKOO%onmKOkolk%jjlm%%JN
-50128GLKlnm%JL%mpoLOJJMNKlopj0%J0P%jJKJKLK%klnm%NNknqol%NM%lK%lj%%JJNQRMJlq
-50061DnkMM%kJKjKlrkMMMOLlnljjmo%OL%%kknkLMLJkmkjKPLjkjlmkKMJ%j%JL%klkMPL%%K
-49992IjkkkJJkk%PNJNNK%oj1qk%MkmMPKjj%JK%kkJLJKKJ%ll%lnjLMKk%jLNLopmKJ%LKJmq
-49924boKNMLJJ%%KJjJJjpnljJMMNN%kkjMjoljKN%molLOONJoqlLMk%OL%mnmj%kjLKNJ%Jk%
-49855G%llKLj%KLKJkkkjJMOMkprk%Kjk%LPLnmLL%lnokLK%jj%KMMKL%%KJknlnJJKNLkmopl
-49786a0NPNLLKkKKmj0pJL%%no%NONNLOOjpmlqkMKjkloLNMJkKLLKJknjJKJLMM%nlojKjjKJ
-49719A1K%opjjknjJMMJLM%jJLKlnljJjmKOPMkmmplMOLlmJLJJmn%KjlKLM%j%K%ljJ%MPMjj
-49651A6Jkkjlmn%NM%%JJ%JJMJJKnmJNLnplLJmkjkjomORPJjmkjjJJk%MPJmolkkjJJKj%KJ%
-49583DKNKljjJjmJKkljJORKlnjKKj%MMjk%kjjlJMLLknnnmJKKkljKL%kLQNjll%jnllmjKL%
-49514@lKPRNK%%LMpj1pljmkLLjmmJ%JJK%%MRMlpkK%jkJONjlKLKJ%J%mm%MKl%MKJjjJjjjm
-49446A1%LJlkkJMNJmnlkLLKJlk%jkj%kLNJjnljnl%%NMMjnKOJ%KKjjljKKJllKJJKJPKj1j1
-49380Anm%JJLLLL%%JKPMJlom%KMNM%nljmmj%kkKL%MNMKJmppkkonlLNLKJKLLKpojNNJj%kj
-49311Cjj%LNNKJ%jljlmk%%KJlmjNNKkmJJjlk%JKJmkKNMJJLjonnqkMNMNMjmn%JNRR%mjmoj
-49242GlmLNkojkkMMLL%kjjjkmmj%MON%%K%lmlmJQLkKJmjJjjMOMK%jl%kKJJJopl%%jjJLLK
-49173I%JKj%KNKkmmlmlk%K%%L%%PLnnkKQOkk%jl%KMKkkknoJOKJLN%omlllLNmmJJ%jjJL%j
-49104BMPKj%lrnmKLKjJ%jJJLLkmNOklJLKKmnlkj%%%KLK%lnolKL%JJkJLOMKMkpopjLL%JJK
-49035BLMN%molNMjkJPQKppkjjk%OKjlnJLnl%%JLKOPNKlnonj%nokPQKj%NjpmLM%JlljjKQN
-48966A7JknpkL%jMJ0OjopnkM%jKLklkJ%%L%LJmokKNkk%KONK%Jkkjm%%KMmkM%mljMM%pkOL
-48899A4rpk%LKLNloLN%jk%%KLPKkjkJj%LKJlk%mmpoKNONLnommJLPNlmLLLJlmjllj%%mlLM
-48831@Jj%%JNMlqrkMMKkkLJKJNNkm%NNklmrj0JPNMLONlljJKnonmJNNOJmlmoJPPKlnomJOQ
-48763IJkmkJKj%OOJJLLJkl%kljJKJjnmlnlJKKLJJ%%JLLOO%j0qnjMLMNMNRMnomlKPJjkono
-48695A2nmlJNNjkJ%KMKjmkjKljJJlkMOJ2OkmmnlNLJmpJKlkjlnomKLMONJljjqmJkkjMN%%Q
-48628HMkJJjkjlnm%JMMMLJjjKMJnokKLJKjo%NJlmklmLNONL%klqn%J%%MJkJJjjlkJJjjqoK
-48559a3KjNRLJNQjomj%LMKlnqmjjJKLLKKml%KNLjoqmML%kKKKjj%JKKKMOKkKJoj4j0%QQPN
-48493A8%oqJjmkKKkqJNJlplJNMjKL%%%NLknKOJj%j%kkklmn%J%JJOOJljJLJJNMknjjjKKjj
-48425IJJJmqnLOMln%KJljjJLJjjORMjmmmjjjLjkKOOjqo%KNLklkkKJ%PROjqqnppo%KNOJjk
-48356bJKKJLMPKJjjKKlljKMK%kjllJmppkNPQOLJnprnjllnlKPOMJJmqkLNPP%okJkjK%kJ%j
-48287Dl%NNJJKJkkjLjklljmj%%JLPRKkjmmJJKJmn%%k%MMjm%L%MNKmlLJjkl%jkJOMjlj%kj
-48218A2mnlMQNK%%JkormkjjJMNKllmokKNLkolNOKjjklJNJ%LjjLNLMNKmqrnnkKJKM%%%%jk
-48150c%lJPPJkqj5pMOKk%KK%J%KJljLNNL%lmmjlkKLMNNRJLMkkklpnJJjMNjj%ljk%%%MNMK
-48082B3knm%jol%%jkjK%lJORJmjjLOOKmmknkJjJMJ%kmmlmnk%LKJJKKLLOPjlllmkLPJmklk
-48014DkmlKJkmjNNjml%J%L%JJl%LK%LKLQL%mnl%Jkk%KJkjj%%jKO%njjm%KllKNPMoqnl%NM
-47945ANMO%mojJMQJmmmjJkklj%JMPMnplKNNML%KMkjMjolkllonq%QKlJNOmqmLNL%JKL%kML
-47876A4mjjpnJL%KPNklmjKKJjJk%kmj%LMknqpMPMOMONjkKJjjjJMJm%Jmk%JMjlkjmnmJJ%M
-47808FJ0M%%mqm%kl%%JmpJPQQKjkJjmjKljJljJLjn%KKLKljjJMjpplLNJMMJjkljkkllJLLj
-47740bKMOM%KMlpp%ONNNMlpnJLJmqpmjJnppmNJ1J0K%JMON%MNJKONlmlononjnmKLJlmLONJ
-47673A1jKLml%KK%lqm%JLONNMJlopjL%%Kknl%KJJjJPMJ%%JJlljklqoKj%OMjl%J%pkLJK%k
-47605ejNNJkJnrmLLllJNNMJlmj%KMKmojKLJLONNJmkln%K%kjJ%ljmnkJLJKLlnLROlmjKNJk
-47536Fll%Kkl%LLjlopJPOLjkjJjJ%%JPMJlnqnMMNJ1MnkjlokLKk%nn%KOONOP%ljJ%lm%MPM
-47468C1%KkrqlNMJj%knjOMJkmljJJj%Jjj%%mjko%K%MNjpm%MQOMKKjpj0okJOPLjkjJllJMM
-47401A6jmpmlk%j%ONKLkljkllkK%lLLjJJj%MJ1J1%pokJmpnLOMjm%JLJJjmmOM%%KLJJLkmL
-47335A7Jooon%OQJmonJJ%%JJNM%kmJ%k%LJkjJjkmKLLknnjRPLJ%J%jj%klLKnLJ1PKnnmpp%
-47268@PQLklnlkJKJ%%KLLlk%jjKJ%j%kknlRRnpkKLkplLLLlkjMNlml%omLNL%kMQNKmQJ8Ro
-47200D0mrj1kqmLKlMRjnmLJ0O%mpj3j4rNJ3ROnjQ%q%jpjNjplNmj1j1j3lNJ2J1JLPL%konk
-47142a9NO%k%MlpJ0J7jj8j2KJ4J4RJmprq%OJJPRMmpolLLMmqoKNKKlpp%J1NOKkK%mKlj4%J4
-47082EJ8J2PJknonqqkOOJJ%jMOL%nmlj%JjljkkjkjLNMkprkMNLjlmkjKMmmjKMNNJ%%Jkm%K
-47015A2LNJnlkkjknJOJkKJmmJOKklMLKlkjkkklmjKKJKPOJlljkmlKJKO%mLJmjLLlm%%LKM%
-46947A4lklK%mmJL%%%JKKnpJLJjkj%j%J%k%LKjklLLj%jJLMLJJJ%MJlj%LkmkjoqnKMOQOJl
-46879A3MJ0QKlj1j0nmk%JMLKJmnJJkk%%lmmjJLLNNK%nmkKJJNOJnoookOOKlrj3pKRPL%jmk
-46815a5MONJLOjpkKlqjMJMOQJkkkmmmo%PLjk%LQOKKjoojLMLkjLJmkmnjJM%LJJK%mJMKjol
-46747DJlmJKKl%LKMKljlkJkkj%%LOLKL%%MNlj0qjMKKkqoljjMJ1J0KlmmKKKK%K%j0j2rkKM
-46683a2MLJMKjm%POkponKPQQKJOLkkjkjkmmlklLQJkkljllJLK%j%JKKmponkKPOOONjlNOJj
-46615B4mnqnjOQNJmk%jkkkK%lkKOL%MMNkql%kloo%LJLJ1PJknmJloJLLjllKMKmojNLoopkK
-46548hPNkJOMJ%kolj%klmj%j%LKMOMJkolLNLJljLLKKK%oqnj%%MMLJjk%lokJLOQMLK%j%lm
-46479A7lpmJLjolj%LQQKkjkmlj%JKlk%JJ%j%MNJkkJK%onjjkjmm%NNJl%jKKJJ%%%kmJMJ%j
-46411@Jjk%konORjrjNO%%Jj%%%KJLLMLlkKjkkJKJprn%MNJ0OjnkjljMNM%jlnnkjJLL%jmlm
-46343flKLKJJMMMKlponokLNPJJKjkl%NNKkljJMN%moJNK%lkJKKLRNllnm%jjjmJKnmKKJjkk
-46274AllJknJNLMNMKJ%%lonol%LO%NKkKQPKkmnkJlkMlq%ML%kJ%l%OPkj1lOMKMOK%lomkkj
-46206FJJKLK%mllmj%KLmmJJ0NjmJMjql%%MLk%KmJM%klKONLjnoqlJ%%%mkMjmnlLMJMRJ0Nj
-46139A8ml%L%kkj%%KOjl%%Kjmmn%L%KLjl%konkLPPKokJJNPM%lMM%kklJKkojJJJJ%jkppkM
-46071@%mkMNLOJpojKLMMJkj%MNJlkL%jkknmJKlkLJ%K%JNNjjjrj0kMMPOKjjjlkLjnml%M%%
-46003DJmkKONjkljj%LLK%jjjJPNlpoppmKNLK%k%J%mo%NM%LJKN%%J%%KKKkjkjLN%opmJLJK
-45934H%JM%KNkokJKOJk%%kkjmmj%JlkJKMjojk%LJJNKmkJMMmrlNOJlkjKKklkj%lokMkkKKL
-45865fKJKjKMKJmmJKkm%K%JJ%l%LJJM%kpmKKNNNJKKjLJj%jlolJlnJKLkl%%JLMoj1nLPMLj
-45797BjljLKMOLlkNMKkkkJNNlplJ%kJLMOP%oromkjmjJJKMK%jnnJ%JKLLKJ%lmjLNNkj%jKK
-45728A7mo%KjoK%kkkjLLJKK%ol%J%%om%KNMNO%l%jJJJMjk%kJJmnmkJLLMNLKkqj0pjjJNNJ
-45661AmlMQLkKMjkllj%jmokkMPOMjkKQRkpoqljJMLkjJ%kKNJl%LJm%KLJ%Ljj0qlKNLj%MMK
-45593A3koljJMLKJmojJ%kKKJKK%kopKJ0PkmkjjkKROOK%%lmNOlllorlKjkLM%ok%jKPNklKJ
-45526A2JKLjomLJnmkk%kJLJ%jkJJLNLkolkj%kkjNLMNJjkjllKNNLmpm%MMJjnm%NMm%M%m%J
-45458ElmllklkLKjKNKmjOPKlj%L%%Kknln%MMKLKKLJlmnl%%jmkKNJk%%J%JJjJKjJQJk%jkL
-45389A1OK%jopmmkjjKLJJJj%kljKK%LLj%NNjmok%kknjLKJjljJJLNJkJjJMLJnm%JOPKmmkK
-45321HKk%jnk%lojPON%onjLNM%%lmjl%JkjkKKKNPKmoJMJkjNP%j1j2pj%JLPNMKJkkKK%LKJ
-45254A6%kkKMKkqj0%jp%LKkkLPNJ%%jknonJQKJKMNO%nqj%kKMKKK%mmJJoolJJLJlKNOMkl%
-45187IKLNLmpljlLO%mjl%MjkkljJL%mkJKMKKKjkjJ%mjL%j%MM%K%lJjk%mnJ%knlMMKkJLjl
-45118@KKlljLKkkjKKjnnKLM%jk%MNQNklk%%K%pqpJRRLnok%LKLkoJLK%mknkjJ%%KJJlmJ%l
-45049a2%MPKkkKJLKjLLLjmpokJjLRRMj%jlnkNLjkJ%ljkmk%J%jNNJKJllmJK%LjljjMKmmk%
-44981@j%JJKJKjn%NMJMO%rokJONKmmKM%mojK%mkkjK%J%kmljKNLLNkokjlj%jLN%jkljJkJP
-44912@QJll%LLkrq%NMRJ2K%kjLLlkKJkmkjkjlomNNokMLlklk%LJkokjKQNKlmkKMN%nm%LJl
-44844A%LkljLLMOJnmNKkmooj0oNRPMkjMM%jokKjljMMOMlrpKKLMPLJjonKKmklj%JKOKjjnk
-44776BJ%jljjJKMPjkMjomjJOOmqpmKJjj%%MNNjjJK%lkKMNLlkKMKKJjMJnpljKLkklkjLJ0P
-44708B4%lnmomKOM%Kk%MLM%jnonlLMkkLNjn%klmj%%jlkLLJKLMK%j%kpmKLQLnk%kmmjJmmO
-44640eJ0Lpo%KLKjkmjkJLLjKOP%qnjJLMjJJ%J%Jlok%KNNKlnomMKKjkJNLK%%kjJ%k%l%NJJ
-44572A1M%lmkNRQjrql%jjjPOJ%KKlj1qklLNPM%l%ljNKkljjj%KjpmLJjjjl%jmJLKJKKMKl%
-44505CPOjlmjljKj%LLJkjjJLLLoj1olL%jMMJjjKjjJJMLNJlJMknqljKKKjjKNPOjmklln%J%
-44437Elj%kl%KKNOKkjlKKKM%mllk%Lllkj%JON%jJ%%kljJK%lljj%j%kKLM%jJJmkLLllMJkk
-44368BKJn%NKmmJKJ%KKllmnKMKjLJlpm%JjkJMPKKNPNjklnkJLONMPkj0j3qmj%JKJKPOLkoo
-44301Ck%%j%KJ%JkJNL%k%LKknnkLKjkj%jkjl%NLJ%JljNPPK%kllLL%jmjNLprmk%JJKJJj%l
-44232AJLMMLjjlll%KJ%JKkkJjmjLLJJ%jlk%LLLPMjK%%J%Jkkll%nmlnj%%JMLlolJk%OMkjL
-44163DJk%kkkJMO%kk%jjk%Ljk%jjj%KLkp%MNOjjkmlLQNKKjmmjMM%kmkL%%K%onjKQPJk%Lm
-44094A5pMRKj%llJKK%jmnj1j0n%PPMKlljj%KJjJKKMKLJ%nj0ojNPMjlJK%%LNKlpkMM%lj%j
-44029HKj%%ljjmljKPJ0O%nk%kk%jJKnjMNLkoljlkk%lomjNNknk%JLPL%mJPNkjK%%jk%K%MM
-43961A5%ljjjjlkm%OQJnmjNPMlqnkklkKLLLLKjJJJ%lJOLlnkmnkjjj%k%MMQQKmom%jmj%JJ
-43893BkkKJJKLjoj%kJK%NQnqmljjKQPkpoJNLMJkmKNOPKlpj1o%MKLLknj%MMJj%%JLKJjlkP
-43825A6O%nppnKROJlJLkpkOLklkk%%LJnmJQQQKormJJ%kjM%jJJJJklqqkMN%JLjmk%K%%JJK
-43757Dk%k%M%klmJLNLjKjml%kmlllKOPPJ2QpokmoJNKjkjjMJlkJ%KNLlkJKLKnomKOKlkjll
-43689BLKJ%nnJJJj%JNOKj%llmlKRPNMkqoLK%jlnp%KkkjLLl%MMjKLj%NLjjJ%k%J%kJjjLJk
-43620A6kJjmpqjONmm%JKLMJjklm%NOkj0oKMJKMK%jLO%lmk%KJJKJmonlKNQLknjj%LOMlJO%
-43553B0n%kmj%kkJJmljJKKJ%LJmkJ%%NPMmmkJLknkkKOjjMK%OPKMjjjnokjjK%qrl%LNjnl%
-43485dLKLKlnlKJkKLJKkkK%jjnKJ0QjkKLkmmmkLNLmqj1nLPONKkl%jj%JLJn%LM%mljjk%%K
-43418bLKk%MLKKJklLMOKmoljk%K%KLKJKLJmmllkLOLJ%jjljjnnjkj%K%jjkjMPMrqlKMLL%k
-43349AkJKKkJMJJlnKPQO%npo%LJ%J%JloJLKLkokNN%jJnlLKJNMJrj1%J0LN%ljlJloNJ1Njj
-43283B2%%mnjlmjjlqp%%%LNMjkm%Jj%MQQM%mLQ%m%JpmKKJJlkj%j%kmLJkLJmjKlljLL%k%k
-43215bmLNjoml%PNjknjkljj%KMQNKm%jnn%PPOON%n%MjolljlmkJKMNM%mnokKNOJLN%noojK
-43146BLNjonjQQ%%jmjKlk%KJ%JJjjMJjK%jlkjMQJnolJK%kmlkMNJJj%NMnmjjmjLM%jopojO
-43077hJ0J1Konm%ONlnpmJ%JJNPOLLLJJJ%kjjlmnmJM%KjnljNR%okML%jmnkML%lljJkpoj%L
-43010iPPQJlLMjlplNPLlqo%MJLLJmnnjkjkjOQMljK%jjjKJJLJjlmkML%jKlmkJ%ojORLJkmm
-42941FnkkKJKMOLjkJJjnljKKNLlkll%llln%PLjKPNkKMLk%K%j%lk%LPkpnkmlJKMjnlKNJjj
-42872Fjj%%%jjkk%LLKOLjlm%jn%Lkj0kNLkkMLLJK%jLKjmjKKLJlmjORKllkkJJKJK%omlJlm
-42804@%%j%%jjKONmnjJJjMQ%nkKKjl%MknkmlOQNmr%%%jOP%lm%jkjjMMKjmppmKOM%lMJ2Mn
-42736A1m%kmjk%LKKKJjJlnlkJMLjkJjlLPKnlK%%llk%JjkJORLlojMRRJnm%%%on%LJlkl%NN
-42668A1LLJllkkmkKONJK%%Jlll%MQO%nm%knjOJplJlmJLj%NOLloplLPLJ%Jkmlml%JjkMMLk
-42600FpjOOKML%%JJJkmm%LK%mnmJKknjKJkkjnnkMJ1OJLjn%%kllLKjkKORMpj0mjnnKONNKl
-42533Dl%j%jlKKMJkJNLJK%m%LJlJ%llkjjKKMlmKJnn%KJKMKKNLkro%%j%%KKLMjm%J%Jjml%
-42464@JjJNMjn%O%jjkj%j%LMM%nkjjlnkLJM%kkjjkKNQOLmpo%M%%RNnj1lMLJMMjnlK%nkjl
-42396@nlLQRMkoljlj%jlJMLOMkj%k%KjLLj%jmklnmjkllLRMLjlKMPJkmmjlkJJkKPO%kJLkm
-42327A1klmk%M%m%KLMLNlnlJ%j%mqo%NPPKjkkjJKLjnkjllj%KONkm%%%KL%lJKkjlllj%JKL
-42259bJjKK%mnjN%lMLjMLqpNJ1Lnj%kkJK%kj%%mlJJ%jMJ%jLQOJop%j%LJk%JMMLKj%%JJJj
-42191B0lkmLM%%%%qlLLKKJkjMKKmrrl%JNJl%Lj%LMpojJJJNjkKKMLMMLJoqqmkLOKmm%ll%K
-42123dJLM%kOJ1OlrnKJJjkjklljJPJ1Jm%MJlKJnlkkJKKlnjOLnnkNJ0OK%L%mmpj0nJMPO%l
-42058A2jjkKMKJlmkjlKPLlnnJNMMM%j%MPlj2plnnllkLPPMJK%JJmom%KJklrpj%MOOJJKK%k
-41991Akj%JJ%%kkJjnnJPOjljKL%LPMklk%JOMjJMJjorpJPJkKMMKlokJJK%jjkjknomkJNO%l
-41922cjJLJkkKK%jlKL%kjJ%PNmlkmmll%PQNllKKKlmlkKM%k%MMMJk%lqkORMklklklnoKRJ2
-41854A5NJjkjjJN%pnj0oKNLLK%Jjjkm%klKQRJnjjmjMLJlkklkj%jj%lk%KONMMJ%JmpojLKM
-41787GJool%LMNN%mokjjKJNL%Jlkjjj%%ljKLMMMJlkJkjKJJMjnnljjJKKnp%POkkNLJ%morp
-41718a6%OMKKJ%kJJjlJMMMJKjJ%%lqoj%LNRKln%%JOJJ%%J%nnnmKLNMK%lnl%lnkLJ0J2P%j
-41652B1ln%JolNKnmKLM%l%%llojMKNJmlmmjLNLLOPNJprpmk%lJMLj%LJ0NKKLKpp%L%jkkkj
-41585HnkjkLPMK%klKLJkjJJlkK%kkKLJMOKmnkkkMPLjrj2l%lKQMnnjjKLKKLKKkqqlJMMJjk
-41517@klnjOJ1PjJknnjkkJJLKjJKjmjJ%ON%%KJj%%lkLLkk%jJjmJkokKJLPNjmlLPK%%%%jj
-41449A6lnJRJ0MnqnmpmJNONjkJjpopmLJmnJQPMMk%%kmk%KJLPJkJjmqrKPK%KMKKm%RNlppJ
-41382DPKmnJKjmknnKQQ%kPPnqkjkKNPLKMkolmnnj0qLJ0PKRJ1jj2j0JNPMkpkK%JJon%J%LL
-41318GJLKLjnrkKjlLQOROoqmkllkJNRNomKNMnnmlk%%Jkk%MMMkopq%PLlKMJkjLMLMjlmJKJ
-41249A0%mnjKKKJjopol%NMLPQKK%lkJNmmKJ%j%moj%%%%KNRO%lkkjJllj%LN%%jjknnk%%MQ
-41181A1LqrjOOmnLNJk%ll%%j%JJjjLJkJOLKjlJJLJk%%kjJkoookOJ3J1lok%%K%llJklmmJN
-41115bK%j%NKlJKJJJ%olMNlokJk%LOK%LJlnmjJOOMJmnJKKOJmppjlnllMPK%llJONjjJMMLl
-41046A3n%KMkpolLKJ%jklmkjmlKRNpnLMJMLLL%lmnjjkkkMQNMNNMKjpplJjlooLOj%KKKJJ%
-40978GkqnjKLloLMKLONjnm%%LKlkjkj%JMKJKJlml%MNKkjMMNLN%k%JklormLLKJk%%lqkPPL
-40909A2LLnrmJN%%JjJKjljjllLNMjokmm%LkkKLKjJJm%jKNJjLKll%%KKJj%LJkjorkMLMOPK
-40841A4jkj%%jJj%k%kmljlmJMMKN%okKlomLJ0N%omjMPOkrmKjlmjLKJkKMLJkjJ%k%JOKjLM
-40774A4KLMK%knrr%QRQJrj5o%MJJ%JJkJJkMNjlnnkOOklk%j%jKOPKkj%%Jjmopm%PMJMOknj
-40707E%KJLMJkjklljOPLJnrpLLll%MNKJjonknmjLNOLnk%%kk%Jj%LLJKK%Lmj1o%NNMNMjm%
-40639EMLJJMN%nonkL%JMJNLlnk%LKjlmpmKNKlk%llJLKLJnj0mQMjK%JJkol%JKKkjk%%JM%l
-40571gKNK%%KKkjKOKkmkJK%%KMONjnolL%kjjjklkKPOL%LNjjknmllklk%JKOKlJMM%jmk%OL
-40502B0lpmjKMKL%mpnKMj%KkjMjlj%%NKkj%jmnjLKMPL%mm%lkkJLJlklokKNMOOJjKjkMMKK
-40434B3%%mrkKJknkjmmMJKNPOMMJjmmlnlljJjjNJ%mplKNONKLKkmokLKJJjJMPKopmJKkmml
-40366bK%%%%JkkKMMOKj%jkK%opKNNjnkkJPONJk%MJlookJ%jKPJolkjJMjnnJLkKNjkJMKooK
-40297CMK%ljj%J%%MPOLJkklomljLNNMlql%%lnk%JLJ%KJ%%%KKLKlonlk%jKLLKKKoql%LNNL
-40228HK%jjJ%%%lojlljjKMLOO%kj%mnlLRRLkjoqmKNPLmnJN%oKOPM%mmJklK%mmjJKJll%jj
-40159D%kk%LK%JLJLNMML%mj1qmjjjLNLKjkooljORQJnmlmjKOKkkJMKkkJJnmkKMjokMJkjJ%
-40091@knk%%%JLJ%JJJJKkm%%NM%%JKLjolKNNLkplLKkJN%nmJNMM%KMjmnm%%lljj%MRQKkno
-40022A2JNLlnlm%K%JJMLkonjKKjj%JmnjLOMkk%JKJL%nk%JLL%ln%KNLKLMjmomjOMllklKOM
-39954A8mlLNjrj0mLJJLLJjjMJJLknkjKLJlmMOjkLOKknmmm%LMJmnmJKJJLK%kmj%KMlmjKLL
-39887FJ%%jmNPJmqlJMM%ml%Jl%MKjKKJJM%kKOM%nrqmjOJ0jkk%KKkjJljLMJlkJ%NMLMJmpj1
-39819Fj2kLNOKjJ%%knjkKLkj%PQ%ml%JJ%JLLljLMJJJ%kmmnoKJjLJ%mnJMJJMJnomkKLL%kl
-39751cmKKMOKkllKOJk%klmljMJojNO%m%kjLMJlmk%%J%jml%NORRKkkonJM%lJJLLnpljJJjk
-39682b%l%JKJK%jkJJj%J%%lLNONJnlj%MNMJ%nl%kqj0qJRPL%JL%nmJKjjj%JKKKKmmj%LNKm
-39614GnlJMPRO%%jkmkklk%jk%Jklljkkl%QKpj0jRPJnnjJNPOLjonjJMLJNMmpjkJPMkomKMP
-39546A6M%nnKN%j%%JPLpm%kjJk%JJKnpljKj%MRNnqmj%jJOMkrmLMKkkKOKmmLLljmlKLJjkl
-39478bKMJljJ%jKOJmpj%%jjJLNNMmpmnJMJL%jLOOJl%PO%nn%%JjjkjKlmJlookKlkMOLJkkK
-39409BJKKKLK%jmpmkLL%jJMLJJJKJLK%mmjll%Kknnm%Jj%%MNLknkklk%OPMMJkjJklllKJJ%
-39340@K%jNNkolmljKNKKLLKLKKjjj%k%JjkkLKkKKj%lnkKJm%Lml%klmm%LOLkJNMMNKjj%%j
-39271A5mmo%OOKk%mljkJKMQOjkkkkml%klKMMO%j0pMLklLOJkknnLJol%%lpkKLLJL%k%MOPk
-39204HplKKkoj2pJJ1PORPM%%lkjmolJKNNklJLMPJk%momkJMjlnkJkKLklLQRKjklqj0lLNPO
-39138A6NNLMLmrj0mJMOJmkNLkmmk%KJK%mmjjJLmo%KkLQ%m%LKjmlJKLM%mjMN%m%NkmnmkKL
-39071GLLkpnjKmn%K%KMPPPJml%KJjjKOMkmkmjKjpj0olJLkJJKJ%JLLjMOJpoJRNkmomlkKML
-39003COO%l%KlonlMPM%k%JklLlnjMM%jKMJlmlnpok%JNON%jJOOJnnlJMKKJ%jJjkjjkjJjkJ
-38934B%%klk%jkkjLJJJjJjllJPM%JKKLKllLJ0KnkLLjookJjjkJMjKMk%NN%mlJJopkJJLOOO
-38866B1jm%NjqljljLNLLmr%L%%Mjlll%JKNN%%%mkJ%ljLLLKKKJLkppkLJlnnlmn%NOLKLjkK
-38798DPLon%klolMQMjM%lKjk%KLlnjMN%JM%omkkjlJJjLPMJOOJjjJkl%%monmjjJkJJJLjk%
-38729@JJJjllKKJLL%l%PJ3KmolJKKjjjopJ%LPKLlonjJJK%lkjORMKKjlookJNPjojNKKlnJJ
-38661A4jMkrpjJLOMJmmlJKjKML%j%K%nlJMLMKm%ONLjmolmkJKJkmqjMK%%n%OP%n%klkMLkk
-38593DJ%NPKjjmpmjJKjjl%JkKPQJJJomJOLklJMNKlppj%JmmLJkJKOMlkm%NJnpjJJJlmlLNJ
-38524AjKQKjlk%NPKmnm%jkjljLNj%j%LjLLK%JMOjolJ%momkjkkLLLNMjJjnmj%j%NNLjonmj
-38455bJMNJj%LMKkjjnomkJPQKjlnJPLmpjKKLLlpokKKjokMOPOLJj%%mnpjjkn%MML%lk%j%K
-38386aMMLlpmk%KMJJKkk%nlKJkmJQPK%K%jJKJk%klnlLKNNJNLnqnllLOQOKJjnqkOM%KLpn%
-38317A0klJJmkNLkjK%JMJk%jjJljjk%mjJJNMKJjnojKJJJl%jnjMJjMMmkjmjPRKJk%jk%klk
-38249Bk%%%jlJNROjmml%NQLnl%%jjjmool%KLMMNkojLPKjJLKjjJknmloomjQQQJlJKlnLM%M
-38180A3OjqrnkMQOjmjjmkk%JKMKJkl%JKLL%mJkJQKlkJJolL%mkLPONM%mnonjLMKjk%jm%km
-38112AKKjkJNMMjrnkjnoKLK%%jJKMKkKRM%olJjjjJ%kkjJM%JKjkkk%JLNK%npkLKJKkmkMLN
-38043A0Mjkl%KllLOKlml%jkJPPJjjkJK%KjJ%lkm%Jj%JMNooKLN%lmjjj%Jkkjjl%l%JKLJkm
-37975bJKLNOKjJJnojNMjJJlkKkrpqjKNP%kKLjlnjPQNJ%jmnlKOLJMJ%j%kokkmkmllkMMNK%
-37906Bllnjj%OQPJjLNkooml%NNJkomjJKOQM%orkJ%MN%jlKJkjlJMMjnnKLkjJNKKLjpmKNPK
-37837A9mkkmjLMMMKjkKLL%npmLOMkmLM%jonj%k%LJlnKPMjmnjMJ%%JJJ%nqlKjkKNJklJMKm
-37769Fl%MJlm%JMMlJQO%JPPkoqlJ%nmkjLOOjpn%%%OJj%%jmkLKkKKJmmJjmJQPKLMlmjjplJ
-37700A1k%%ln%LJJ%jK%kkJLNMMjnk%nlKJJLMKkjmnnkJJonl%JNOKjjMNNKlnjKjlllJkKMKk
-37632BjMRMkklmJLLKlmljNNMkkJLOMjppkmokLLj%%KPQ%mjlmkK%JNLnlKkj1pOQJKQOknmKJ
-37564A6loojJMLMOjm%%kjJ%mnmjLNLmmkjLKLKMJ2J1JqoJ%noJQJoqoj%kkMLJljMJkJ%kk%K
-37498Bjj%LKMJmon%%kJLLNLL%lk%KjknmLJkl%jkjLON%jjOP%nlJJmojlkLL%%LlnmmljjKJ1
-37430eRNM%%JKJk%lnn%KllkMPLJKLMLjpomj%JKLKJ%jJMKllKkrnl%kljPQKprnJLNOP%klmJ
-37361@MOMKjnnmKL%jKj%kLKLKMJkolLPKm%k%JkjkljLMKmpmJJ%kjMONklkmoJKj%kkMKkm%m
-37292ikNNKJKJm%Jjj%KNNlomKPMLKJjmmmJKllkLLJKLnlLLklKjJK%jmqqJPMKLjmjJQMlrq%
-37223hLk%ML%mlKKj%KMPNMklJJloolKJ%k%%KMkmKMOj%MLKkJJknj%jjllMP%%LLjkjjJ%lpn
-37154@lLJJKMOMknjMMjkkonJ%jJJkjjMRJmknkJkjjkkJJNL%llljLKKJoqlLPPOkmkJJONKlr
-37085CrkKJNJ0PJmjkopolLPL%k%llnJNMKLK%%ljMNNJoj0kKNN%KK%lnLQP%klJLkkmmklkJK
-37018Hl%KkmNOM%%JkokLMKlqlk%OKnkLJjKKlnlJklLMLlnlJ%LMORNjlqrnKMKPMmljmnqoLO
-36949iLLKJOO%KJomKNJKNMJknmmpl%KMLL%jkJLMKjk%jpqmjKknkNMj%JKNLKjlj%j%JLMJK%
-36880A4m%MK%omMQjrpj%Lj%klkmnjOJ0RL%Jjjjk%MPlqllnKJ1J0KjmoqpnLN%LLKLKMNKkJk
-36815B1pl%kJJMMmpLOMLjj%Jjm%Kllk%j%JljJk%mlKMknkKJJOPLkkJLnqmJMOLJ%klMOnqmj
-36747BJkjJNNMK%%jjlmKMKk%jqlMjpmjKNQP%jk%J%J%kml%JKLKJmqokMNNknmlJLNOljk%OL
-36678A2KJmmlkk%%%jkkMPPLjjmno%LM%LM%nj0mOLmlMPQMKnolplMMKJklkKJKLkLOJn%NLkn
-36611A3lLJljKJlkJLjJMJJmqonjMOPklJMMMMKJjmlnnmJ%k%LNmnj%jmn%MNL%K%kkLQKook%
-36543@JMK%KML%mqj1nLNloKOLJKOPMJml%Jnn%NMJl%JjprlNOMkkkmmkONjkJMNjnmkLKljMM
-36475E%jooMOM%llj%k%KNMjjJMNmoonlj%KJLJJKL%%jkkJOJ%KJLPOJmoJNkkjlm%ONJnooKM
-36406A2lrppJROLKMNJlkkmllJJKlJQROkqqjLjnmJJKNM%ljLLjj%jqnjkKNK%KL%k%Lknlmk%
-36338fMMJjKJkkLOMK%jooLL%MMNlomjOPNN%l%KJknqj0o%LkokPRRMjkkkKlpjjkkJNOKlonl
-36270b%KLLjJKMLLKK%nnlKMKkmmll%MMMJJ%mkjkmqnMQN%KPJkLLlokOJlmn%Ljo%%LLJKlj%
-36201EKJkjJ%jjOKnJLm%OPJpoJLjqnlKKjnmjMMJJJKLmkKNNMKjl%JJjjLlokJLLNOKnnjJJ%
-36132A5LNjmjlnljJJjkLRPPMKknmlmpon%%%kjLJL%m%LL%%l%L%mnrjKl%LOPJJPNJkkkkljj
-36064DkmjLMPNON%moonljLLNPKlmjjKLjnlk%KKKKj%Jkkjljjjjjk%LNMmqlNLkMJ2R%qrlkm
-35996BJL%lkNNKMmnmjkmKM%kkjOJmKPM%klnlkLLKk%MkmK%n%%lkloqqkKOJ0RM%ljLMNM%lJ
-35928INM%jklkk%KJMKml%JKjlol%mmMM%KKJjNN%%mkKJJkmkkjJ%KLPJ0NJnj1n%JJ%klNKkL
-35861A4%kJ%%MNONKmqnJJlmmlkJMNLJKK%kJ%mlKM%lklm%KllKLLjJJjk%KJJJmjlkjmmLRQR
-35793B5QNJpj2qjKK%%%LMPNklkjjlkk%K%jlmJ%%mojL%lJLkkMMk%RQJnqrJOK%%jMNjoqll%
-35726@J%jnkMON%mjMOJLmplk%MjmlKK%%%JKmlKJNN%jlm%lJOQJJLjkmoJNNLLjlkooMKmmjL
-35657EMMJlnJQLl%OMnlmmoj0nMMMNknjNPNOJlkllll%%l%LKNPKqj0k%%%KK%j%KMMKJ%%kkM
-35590A6LmmMLj%%%JopjJlnkKJnqnJPRRO%JKjmo%JkjMNJKQJ0kpqnLRMJK%mpmkkjK%jkqmOR
-35523A1kj1nMLJLQLKNKkn%%mkjnnlmjomNPMJ%j%%K%%LQPL%KMKjlnoqkKMJmkJJJROlnkMKp
-35456A2rlLLKJ%jlkLOjlkl%LOOOKllmnonjLMKjLLLM%%k%Jnonjj%RJ0JmlmJK%%JjkkJJjkk
-35389FljMPMmrkk%KJK%J%NOKnromMOLJ%l%LjJkjJmKKjLNNJljKnj1kMMJjkkLL%lKKolLKJK
-35321A0LklkKJkmlLPLmlPJ0LllmljJKkojN%%%%mmKLjjL%mlknljLOPJlJL%mKLmlJNPMooj%
-35254G%%ONMOlpplJLL%%jnpkKNLjlJKkonrpjOJ3RjpjLJLNjkklllJK%llJJLKLLNNNNJlml%
-35186A7knkKJKkkklkk%J%j%JjjMQMjopJJ1Rkk%lmpkL%lkKMKJMKJJkj%MNjj0j4qJJ0J5Qmq
-35123A2mJNMlrnkJ%m%LJKMKkJKknkJ%JKJ%jjjKKONKjlJNKJnolKQP%nnk%jklkllkmkJJLON
-35055IkkKMMK%kkjLKkj%MJkkknqpnJNNJjjKPNJnmkkj%J%%JjkLJ0N%mjjLLjjKjljjKKJ%km
-34987InJQPMKLjmpnmomMOLjjLKkk%%monjOOKJ%kl%OK%%Kjop%JKKjkjjjJL%jMMKNMloKLmm
-34918IOQJjj%K%l%kkjk%J%KLJm%MjomkMNJkKLKLML%qqm%%MLklNMJloojJkm%kJLJlkkLNKJ
-34849A1%JMKklnmlmkjj%JOJ0QPMjjpqj%%%mk%MN%mlkLOKlmjLLLjpoJMMM%jKLLJ%knm%Lkm
-34782A0pkjj%KK%jk%JNLLLL%JLknLNLlj2j2qKMJkkLMNJjLLjnll%KOMJjjkjLKlnnJLLMOKo
-34716A3JMNO%orppmMQKlkOJpm%Lj%NM%lokL%MPJlopnlLOQLmqnJ%l%LjmjLLMO%mjKMKooj%
-34648dLjJOOKk%NNJlnlkjmqpMQJ0P%rnJJ%%km%%lJMjmmjJjJK%lJMNNK%ljKL%kjjLMkqolk
-34580hkJ%l%LLPQOJknkJJKLJKJjppJJlljMPPPLJkjJlmlklljnnkMKLKjLKNMJkmKK%km%Jnk
-34511EJ%nljLJLKJ%K%lnm%JjLNLJnoq%NORLjjLKkjloKMkkjKjk%%l%JNRJ0Mkmlqrm%JJ%jK
-34443CM%lkjj%JNMjkjMKlkjl%LJLjmmlkjlLJ%MNMM%ooKNNJpqjMLlnMJ0LpporlOOLKL%%kk
-34375bLLKJKL%l%%KKjllokLKKJJKknkj%JOKkjj%LNMMlrplmJLKLJ%%mlKNlkLNQMJKJnj0oM
-34307FN%j%jkj%Jj%PMklnmknmj%ONNLnlKJlkm%kl%njQQMJmlKLK%jMLJjm%QMorn%LKMjJL%
-34238A2kkjMPK%nrnj%LMkmKK%JJk%MKKJjKMKonnlk%KLNM%kjj%KjokllJLNNOj%L%lk%Nkpk
-34170HJLKJjljJJMjlJJKKJLmrnJLLlkLjkJLmnJJjLQOLkn%K%mjJMMmqmJNMKLjkjk%nl%JKM
-34101A3MJ%jmn%KLjkmllJOj%KJj%llkJJKJkl%JNjnjJKLNNOKrrmLJ0QPKmlKkoj%kkkMMMLK
-34034B8Jpo%%JmnjLKkj%%nn%LO%pojMMOJllJNOOLJjJ%pn%jolKJLNRNjprj0plkjLQROLkmj
-33967A0km%JlJOMjmlnKLLM%knlk%LKJ%Kln%MMMPNM%kmpnmJMlrnNPQLon%kno%NKLKPN%%mm
-33899IKMJlqjJnlKOPMLKJKkm%JKkjlpmkKLLJmm%jJLkppljK%LRLJ%jloJPNknnmMKnlPPONJ
-33830A5%MLkKMjpnnnKLLjqlK%%LlnJOQPjrqkjJJJKKkLQPjoqn%%jLLJLL%kljKMKlk%%M%ml
-33762F%KJJjLQKkmnkJlpkMPKJlnKO%kj%%kmk%%OQlljmoLQLkkJ%JlljORNlrpm%Jj%QPMjkk
-33693A4npmml%%KNK%klKJklKOMmjKKJKOPJkljjJJj%JjkjMNjlqmK%mkjkjljOPM%jm%k%%lm
-33625dkJ%JM%mkKKkkLL%jKQQM%llkqoLPLj%jl%Mkpkjj%J%%KML%mmJNQM%lllJ%pnkK%nkMN
-33556@MLj%%lJLK%jklkjJKlkJLLK%K%knkLM%poKNMJKMKlkJ%JOLKkomKQOkjJomjjMQL%jjj
-33487B4poll%KOOMKJnojRPoj5j0mjKKLOLJmlKJPNNKK%npnjkKJjKKMjppmkKKLMMkKMJkkk%
-33421A1%%JkJJmlkjjkkLL%KLLJkkJjjLK%jJjLMKkonmkJLJkmonLQQLK%m%kKJ%JMOlmlKkpk
-33353Bkmk%%%KLLLjjkLNLLMjjJLKlqnkJLOKl%%klnlMPJnjklk%jjJLNjkKKmpKOLNOjnmlj%
-33284E%%KMJLJ%KJmmnlKLlmjLPNKjmkJ%jJJlklkK%ljkkkJOQOJKjmllKJjKJlm%JJjkkKLnq
-33215fjMOQKlKMl%PKppkjMJmlJ%kk%K%jJJ%kjlnMML%JLJ%%jjkmnJLjJKjl%%%knjLOOPJnk
-33146EmjLJ0NmpnKOOlj0rk%lmKRJ1PM%%kklmlljKONMJjjjLL%lmmkjKML%kmn%JNLOKk%Jmq
-33080IplJ%jkMN%jkJPQNjmornkkmkJLLLLM%MPOj%j%Lk%LKjqpmjLOLkJN%nn%LKk%KJL%jkp
-33011A1lK%LLOLkjkmJOLqrnkLLJMOLj%JKLjmkonm%LKJJ%%JJopm%OMkKOOMnrplkLJ2Qkokl
-32944Gnk%LLmpmPPOMjljkpkk%jljJLLNNLlqml%OMJMMLM%prmjlKMKJKjookLJ%LOMlkOJ0Oo
-32876B0j1pj%jjOQLJjkjkLKjnomlkjLLKJjkKKKLLL%njJj%nnl%%KOKnmkJ%%J%JJLKJ%kKLk
-32809Fnj%%KOLJjlMOkjj%%k%JMjkjJJk%LKKLKJj%mjLkqnl%LMJmo%j%LL%jopnJPMM%kkKKL
-32740HkkKLjoknJQPNKmnKOMopJMJjlnJLKJnplKMO%lkJJJKMPQMkpnnpm%JKLLKjm%KLJlkjJ
-32671IKJLKJJLJk%JJ%kklmpolJL%%%KMNNMNJjlqpljKKMLkkjmkjJL%NRNJmnmnnmkj%MNONK
-32602A8Jkk%J%lmlljLPNKjljKNjmm%kom%NKJJjooqmLRONNMK%konKNM%kjmnjPPkolKkp%J1
-32535A0RJKLllK%k%JjkkJQKj0j2n%NRN%JjqlJjlKlnkKKMMNKmlj%OLnonlLNJJLOK%nnnl%k
-32469bLOLMJ%knnkNJnjP%qnMNLLK%kmkNKnnjjm%NPM%JJlmJOOLnponJPQNJkk%ppJLMJqnJN
-32400EM%jKOKlplkljKj%OOl%P%rlKJkmJM%JMLJnqkJMKKnm%%kjLJjjNQ%mlkjMLkmlm%JMKl
-32331@KONkpmljMQOnqlKN%k%NOLLKKKkmklkKlmJJkJNMJllmmlkkJ%KMmkJklLKl%MJ0P%%Kj
-32263A9jpqoKOLJ%jJ%om%JKNKkjj%LMknjljJ%JkkMP%kKMNMJopqlJ%%%KOQLJMMKjnokjlnj
-32195FJjmkLLL%jKJklljKj%PLnm%jk%jmKMNMMRN%no%%lmlKMjnlNMjjM%ojOLmmKNLllJL%J
-32126A9jnnkmomJORJ0M%jkkJjjjLJnpkKQNmljJMMmmKLjkjkknmKNOJkJMnj0%RNlonlJMNJ%
-32060A1lkPPkqpljkl%NL%JMMOjpn%mkmmLQLljKLjmjkk%JjjjJLJ%jKKKl%OO%kJjkKNKjlkj
-31992A0jKjlLKJLkmkljJljJjJMJJJllljjKLJ0J0JolKJ%kKMKooj%LMKjKL%orlkLNMjokLJ%
-31926A1%kjKP%mk%joj2n%jMOJMJ0LkmnnmKMO%%NJ1Mm%KlqnjlkLMjkj%ML%jkmkLMNJol%ON
-31861A8jk%kljljjmmlkNPRML%%L%omJJJLJkkkNMlj1j0jKjjLNKKjlLLJJJLKnonnkLMJJkjj
-31795AjjLMKMMNO%%lnoqkMMK%JJmkLMMLJookjj%JorjPKk%MPNL%kkJJLJpnJKjkJLMOJkoKP
-31726B5LJKJkpn%JKmpnjOLJMM%knoJJlljKNLJLPL%JJjmoopkMNLJlmkjlKMRRKK%pnnrojjJ
-31658aNPNLKkmJJlmjMmj0pkKKMNM%k%NMJKL%mkL%JJkJ%JLJJorrlLKK%jjKJjmnKLLMNKM%r
-31590Iqlj%LLNOKlnmkMM%kkJKjkKNOKnnKNLJkmmJJmqn%OJ0OM%llrqkMNJJN%k%%KKjjKKjm
-31522A3nlMRMKklmokJPN%opl%JKNNNjpmkpm%OOJmnJNKLOMmljLPKl%kmomloj1MJ2RO%KQKm
-31456B6%jmmJLKlrpj%lnKRJ1PJ%Jorokl%MNMLLKpp%llj%JkJMjJOOKlmlJN%jLL%jMKjj%km
-31389A6%M%pmK%jljMMJNNJnrqomlKNK%JMNMPP%loqml%JlkKLJOOlnkJllJMOMQLopk%%%llj
-31321GKOLknnljkLOJ%kjMKkllnkLOLkpjLPMLJjjll%jJL%JJ%%J%qpjOOmqpjLKLPONNK%jkn
-31252A7roJNLkmk%KLjm%NKlnjKL%L%nNJ1QKjoromjKOMklJJkmKQQNknomJ%m%KJ%JONJ%Jj%
-31185B5%LlnlnlJLMJnop%MJ%JJ%KLLMMK%j%k%kl%j%MNnnkl%JJjLNPkop%MKknj%MLKnnmNL
-31117A2nm%LjlJMLKKPQJkjJjmpmMRP%noonmkjLQMJ%klkJjmnokMLORMloljlmkljLJ2J2Ojn
-31051B2nk%jjJ%JKno%M%JJoojJK%npkMPKJJlkJ%JLNLJjKKnrmJ%%KJ%NJkjjmokNNMJLNLKL
-30983B2kmjLLknK%llKNNMnnjooj%kJQQOK%jkkLMMJlmn%%lmqrl%%JKkJLLQM%kJJKLmqnjjJ
-30915@%jkklNPLJ%%%MOjKP%moo%JLKKOMJmpnkKJKML%mnnj%k%L%JjJOMljJKMKmqj0lMOJml
-30847DmkNOJ%%jjJKJLN%KLmojjlkK%l%KMN%JPKmljLLoj1oKKlj0pmNJ1J0MjJLJ%%JKlpmJJ
-30782H%%%Jjl%KJjjj%nolLMkkL%jMKKk%J%NJ0%n%OL%%KO%rj0nLjnlKKLlkJKJk%jkKONLJK
-30715B0KJLJkml%%j%loKO%l%L%ppljKNM%JLJOJojMlo%LKJmlJLKJlmmklkLPP%lJLklk%ljJ
-30647EnjLMkkJLJ%lnlkKKKKLMJkkMMj%L%J%K%%LL%kl%jKMMknnnmlm%JjKMK%JLLLKmom%l%
-30578DK%%lmnMMJJKMRMnnjonjMLjMLkljKklkjLJjKjj%%MJLOM%llmonmjJLKN%nJMRPKKKj%
-30509B8KKkpl%llJJlkLMkpnllKM%k%JkJLLLjkolj%LMKjkjjJkjKPNjn%%mJklKOOLNLkj%nr
-30441HmLK%NjkKNLJmmkKjmkpmKMPPNM%pp%LOOJ%kml%kjjJjk%%knlLJjjlljLKMLJLLjJ%k%
-30372A4%ll%jkJJkkjLJkLLjjMN%mmnmjK%KKjk%%JJKjk%jMNKLLnollJ%KMjppKOKJNMklkjN
-30304A1L%%K%njJOOjlok%J%KKkJjlJLljMkmjMMkmnkmmLJJNKjmlJKkonlLMMKOOKkklmmlkK
-30236e%%NQQ%llkjlljKPLoojKNOMnkLMMJjpnllKMKKJNLPJ0Jmj0nklJJ%lnjMNJoqm%MRP%l
-30169A7%%kllkJLNPNmrpJMmol%mJOQNL%jkmonlJKPMKJmnjkjJ%JQPNJlolmjjkJJj%%MM%j%
-30101A3jKjoJKLjlJjmmkLOONJkJJjk%OMJlpm%J%JNKkjkjlmllk%%MJlJNPJlllpoKOPJ%KKJ
-30033A7mmNPJlmokLMLJ%kMMK%jjkmpplNO%mlJMQQJJLJmlKJJ%opklnJ%LMMNKkmom%JLNKjJ
-29965B0JJjmkj%KLlrkMjmmJOO%kjjkjNQOlqoljjNMK%%L%j1rkJKK%kMN%JNMJ%%%ML%monjM
-29898A3jklk%kLJ1J1NjjK%ppkjJKKmnlll%KMOLjlmmj%KKLMM%mljppkNRjqmJLjlMMJMM%ko
-29832FlJMOOLjlmlmmkJKOOmljokJjJ%%KPOLJjnqmORL%%%M%lj%%npJNlm%JjkJPRJ%KKJkkk
-29763B3qomnj%KQQNJlolmlJOKJlooJMNL%%jKPLKjjMJmmjJLKklkmlj%nnJMjkJPMl%JLKjn%
-29695A1KkprlOKlmKLKLNKJJmjjjjjjkjKjJ%nj0kNOLKJjkkkLMJJMJKJlom%M%klkKNQjk%KK
-29628A1jkk%JJnomJllNQMlk%jk%k%NKklKNPMOLkkj%MOloollnljjmkKMKKKkljkm%LQQMJpp
-29560B%jj%jJMPNON%jklnmKjomjkKLjjLNJkJJllnnjPP%mjjJNLLLmo%NMlproJLJkmJMJ%KJ
-29491@MOM%%MNMJ%Jmkjkk%KkpkNPMmonkMO%ljKkoo%KLONK%lonJJljjkkkLKjkjKMjlkjLKL
-29422EJjMKjl%K%KMkkjMLjnpjNLknmJKKJjkkKMKkl%kkKMOLL%kMjonJ%JKKmpjKLKjJOMK%k
-29353A9jjjjJmlJ%LMknml%k%jmJLjJJjlk%%JKKnpJONMklnj%JOOlmJOO%lMMkmjjJMjj%MNj
-29285B0lklmj%j%LMJJKJ%jlmol%KOJmk%JljKJMJkkKJ%%Jkm%Kjm%%MLJJKMJj%J%%KKmkJjj
-29217A3LKk%LLKjnlNPjolMKjk%mmk%ooJLjjL%jKJlJKjNPNM%lJjj%lnjjkJkjjlllKj%RRKl
-29149A5j%jllkm%Kjkk%MOMKjnkJJlnkl%MOPKmnkJJ%MkjNKmLLJoqjLMJ%%%KN%ljK%mj%%Jj
-29081IJLLJJ%jlmmJL%JKLjJLLmoJknlLNkpJNJkkK%lJLLllJJjjKLNJllkllmJOLNO%mkmroJ
-29012eLKJj%NMkkjLJL%mjjJJ%%%%JJjKNMkpolKL%%JRQKmj0m%jLLllJJlm%KKJLMMkjKlopk
-28944aKNjn%L%rj1jPQjlKLKPOJjj%KJjJNlomjMM%nmKJJJ%k%L%JknlMK%LMKLjJLllMOJknm
-28876A7j%Kkoplj%MMJ%KKjJMMjokjk%NNmoj%mlJJjmkMOPMJKK%JLM%lloonjJMNK%LJjlmkK
-28808A3%ooljMLLLMKjnpmLNKjlKOQJqqo%JkKLljNNknlKKjjKQMKknkkkmjklLONlkJjj%JJm
-28740Al%JjKJMPJ%JkKLL%jnmnjMM%kmonkOOMOK%j%mlKJjljJMJjlnjJJj%M%oo%MMLknm%JL
-28671@OKjjkKMOOJopkllLJkJMLLMKjolljJkJJkjPQL%mj0r%%JLLjjOKlkll%kljLOOjmjkJN
-28603IJnlj%OPPNmlkkmn%KNJmKOKkjlnJ%KPNmqk%lJMOJlonjkk%jJKlnljKLKJ%KRQ%jLN%q
-28534A6nmmJJLjmlmk%MOOJjjkKOJqoljJ%JK%KMjmkjKLKKjmkjKLjkKLJjjMMNNJlnlkmmmjm
-28466djNJLMOPN%lljJLLnpkjjMKjJJlomLOklLlpKOKJ%%NOjkjk%LjlKN%mknmj%mlJ%LMOMj
-28397A7lonJMJ%%jnqlLNJ1J0%l%jjKJ%lojM%kkKJkkK%KMJknllmkLJ%LJjMMKmql%KORN%no
-28331A1pnlNOKKJmrlLJNPL%Jjl%KN%k%LPlj4j1oOOjk%KJ%lJLJ%JKOOJklL%nllnl%MLJJLN
-28265A9PKnnk%LJjonJ%jNMormMJ0OjlL%jLLKJJ%%kmKJornkLNNokNM%oj1j1pNROKJLKJKjj
-28200IlljJL%KNKkknlklkKK%nrnMOMKLLKLKKKKk%PQJpolj%jNMjJmnmmjKNMkkJMJmnppkj%
-28131a0JLJKMMKMN%lqroJPMLNMJKKjmroJMjklmKMKKJkJjKNMjjKjlk%%klLN%jLNJonJLNLL
-28063B3Mknmkjlk%jKNMlk%jMK%kmmjJKnnkmjLNOL%mjL%onJJjkjJKMKjJJJLPJnnmkLQMJNN
-27995B7jkKKJ%JJ%lomklonnJKJ%jNOPLJlkkokMOMjmnpmOPK%LJ%ljKKJpj0lOMKMMO%qojm%
-27928GQLljkJNMjpoKJkJjjMMklJknojMONKjkLkpjMjkK%mjNOOJmmjJjjjjkJjonnLNPPKLMK
-27859B4kj%%Jkm%mn%MNknkJLjj%LPJnmkKLLKMLJjmr%NPKplkjLJJ%jomk%%k%J%%k%JKLMLR
-27791B5N%KLkmjjjnnKKKKmkKNOPKoj0j1kLj%KMLjlkkKLllmkLMJ%%nn%LK%JJJKLjrmj%LON
-27725A7jonKPMklJJmojKKM%jl%NROLkkkjJKJnmJkljL%lkkjkKKjm%NLKJjkllLO%m%PN%kpo
-27657A0JMNLmqp%OMLjnll%%kLNknJLKjjLLKJlmpl%MKlKMONnlMPkookKNQjnmJMN%jjKmrmj
-27589D%KKjjKjnlJJJKQO%M%jJkmln%NMOLlkkokjnmJKMM%J%jMLjjlklol%LK%%kJLljNLOKj
-27520A8kllm%OLlm%MmoKMKORNJmqml%J%KjlJKLJJLJlj0j0pllm%NKKLPRLjp%OJkkolLLkkL
-27454EPMJjkkkJJ0QLkqnkmk%l%JJ%mLMjjknkJJL%mlLRPkmk%j%KJnnJPJ0Mknn%LQR%kmnk%
-27387A8klnpjJj%%%%njMLJLJjKMNko%LL%moolkkJLNOMKjjKK%ljk%KPPKkmnojMJMOLknonL
-27319A1PMjlmnrpm%PJ0QNjmJOLllklnljk%LJkkKKLO%nmmmmNMJNQQNmpnoojJJklnl%JKj%M
-27252dNMM%mkjLLJK%MO%klmljnnJMK%KlkJ%KLJKJ%mo%KL%lj%k%KJ%jkklnkNKKQJ1Kpnl%J
-27184EkKPKpnLPjn%JNMjmj%kjMPNomjlLKnnjKkloJRJ3OmnNNjll%%%jMMjkkjkkJKj%kmKJm
-27116Inkjj%jOPMlplKKknlj%L%j%KNNkjKKK%KJnljJJjjllj%NQOJLLjk%Kjjmnjklj%%KlJO
-27047A3RRKnqnonKRNMOKKjplK%l%%njjkLlrnLNL%nkKKNOPQMkoqmlj%LjpmjJKKPQONlponm
-26979IpkLL%JljJKLJ%KKJ%%kmnkJMJ%m%NJ0PjjkljLJjnmlJJjjjJL%lj%%jlJL%%MJjjlklN
-26911HLkKKL%jlppnJNLLON%kjKMQKjkmmkkjJ%%mjkk%mjLOJkJKMMkmjJjj%MLMLJjonjLkol
-26842EJjjMM%kJ%Jjk%%jopjNQQjjLM%onkmlLN%kj%%LJllk%NQQ%pj1mM%ok%KKOOjnm%K%k%
-26774Bj%MRMlmojNLjjJJnplKKNL%jj%ON%lkjLLLKNJjknllljMLjljLlpJMJMNNKnmJLJqpjk
-26705FnkmlNPROlljl%MMLJkjJkjLOLlplkmjJLJkkJ%KJqoJPJ0NKmqnllKKjjklnkMOMMLJLJ
-26637A7mm%JkjMMLKLkjjkpj0qnMQN%KM%l%LJKM%JL%%LKppkMQNjkmojlomkOOJKLLKjlkNRJ0
-26570C9LpqmJkllLNLknlj%%nqk%MJ1RPknjnqlKLKK%ll%kJJ%momJMONmmKNOK%%%J%jKLkkm
-26503A7mKKkoolLLj%MLKJK%lj%jKJMMkjLLoj0mjJ%JOPKmnjKKKM%ln%OMJkqrNOMjkkJjqKQ
-26436A8OjnmkknmKNNkonljLNMJ%jkkljLLLNOKlk%jmljLMMKkm%%LKjjjml%KMJjmk%mlkKKQ
-26368A3QLjlkkJLj%kokLNKjJlnJNOJkkJmoKNLJj%%klJJkmjkk%KMKk%kpnjJLQO%mooKNM%J
-26300A2KJJKjll%JKKjlJLjkJmroJQJ0LjjjJ%jjLNLjk%klk%njLJkOOJlpjNJm%OJpj3q%NJ%
-26234aJJLLj%%JJl%lm%jjMPL%jlkJMjom%NPJlKOjmmjkk%%j%NRQKlKK%nlJkkMOj%jjkkkk%
-26165A4%%%K%knolJNKL%%J%LKjmpJQJ%mj0nJMjqqJNLLMLKNjkKj%QOlpJMKJj%%lkJjmKOM%
-26098B2ookLLMKjpqm%LKKOQML%lpmnjJLRJppj%kLNj%LMJjl%jprnJMLLOLJ%mj%jklLMOKkn
-26030A2nlMOMknjJJLNNJjKJrj0jRPJkonmojKKMKKKKP%rqKKkJNOjlnnmjKK%lllmo%OLLPOO
-25963A8KkmkJj%LJonLNjmj%l%JLJ%LRPjonJNLklJL%kkkKKj%nn%KlkLLkkkllLM%nlMN%J%J
-25895A2%KKjKNJmjkkMOKnoj0nLOMmkLKLMJmojKMJkNPkml%JL%jJJjon%JQQP%ojjnnjkmmj%
-25828Dk%%jKKk%LKjKLlnLLKMNKj%JnmJKKjp%ONKjl%lojKLlmolkmKLKLJjoj1jLL%JLJJLMQ
-25760A2QLJjml%KOQjqrmJKKkolMPKpojNOMkqmKPNjlJ%%NNjmmljjJML%lpl%LNMkl%KK%%mo
-25692G%KnplJLKJOMJnnm%PJ1LnnjJkljL%%MMKJJLNKkljJjjknlJjjkkLK%LjjLM%kpn%L%MN
-25624A7LKnnk%LKkKLklLL%kolLMKkk%kmnjKKJNKKLjjJjnlJLLkr%Q%mpnKOPQLNKkomk%Jkm
-25556A0KRPMloojK%KJ%lnnlJJ%JkmJPRLpj0mKJJlnnjMNNLQJ0Lkkoo%LK%lqpkKP%nmkKMMN
-25490A1KkkJJKKK%jm%MMjpj2j1jKLLMROKjnmjKlnjMOLKJmmjJKNKkmKOKJj%jkj%mnljjLNJ
-25424A1mJMNM%lJKjlkLNJjklll%JLjkjljNOM%kjjjkknqKMKLOLllLPOJopmmKKkLLnj0mKOO
-25357A4LKLLmmjk%LQLlnljLMMK%MLmprnKPJkk%%k%JMQLnrnNM%%lkJMJonJKlmJMLPNkm%Lk
-25289B2jPPlkkljJknpojMNMMLN%JMJookmpmjj%KjljjMKj%L%LNKkmljJJKkmlKOlmMMookKN
-25221ENjJJjl%kmjNRRKlmkj%jJK%K%jjj%kkJON%mkLj%ML%kNQ%j0j0o%NJkLKmnJNNjpnnnJ
-25154AL%KkkJNPLlk%kk%JnmjKPNNQMmqnnjKMNKlJPNmpolMNklLNJJk%jqojJNOJKkoojNJJL
-25085A7NRPjnoom%OMjpljKj%%komLJLL%lnljMNMOjjKJkkml%jjLQ%pj0l%l%JJJJ%%%Kjj%j
-25018a%%JLNQN%KMM%mom%jjljLPPKkl%K%JjmKNMJlj%%LPPLmpj%KJloljKMJ%KmqkjkLNK%K
-24949C3M%opoljK%JNMjk%%%MQKolJjJMNKjlmrqJPJjJMKMMjknool%NOQOLMMkkKNLj%%jklk
-24881D8mo%JlNP%ll%%%JkkK%kmml%jMNlookkll%J%kKQQJolJ%ljPNmojLKJkjKNKnojM%mjl
-24813A4m%LM%jLNKKLKkmkjm%kkJJ%jJ%kpomjJ%JOMjjJLnm%JLNLJK%NO%kkjjj%nmJNMlm%O
-24745B2Mjj%lppjMNLLkn%KJ%J%J%%JKKlqplkkJQRKKMJjm%J%llKKjkjJJJjk%PQjlkjoronk
-24677dMOJJJjkNJ1PJml%jKMK%%KLK%onklj%kljLMKLJJKjnkJMJJkplJJK%KMjrpjLNLJjJMR
-24609C4Q%lknmkllkjJkomKMLMKMMLJljK%JjknrmMMjjPRKkjLMLLK%%koqrljMPKj%LMjmjJJ
-24541C3jllKMKLLJklmnpplKLLLOQKlpjOMmljkLN%JK%jlklkNRKnl%JMO%lmpo%NOOKjkonmk
-24473B4MKjprmjNJ2J3OjolKL%ljNRJmolKKjnlMNMKLMJmmll%kLOLj%NNjmk%KJ%KK%l%lnnn
-24407C9lJLJLNNJpn%NK%%%KNNJoj2r%KkKKMN%jJMKLlomKROoj1pJQLjMMMjlLLLj%M%ljMRR
-24341H7LkkjklJkmnkMmqolKPOJLJmjLONJ%jjk%OQQJ0RPJkMKrj2qlJkjKMlqnomKOKkkk%jJ
-24275H0LJKKMOOOjookLOLJjJJonlKOK%KMOPLNPNLOLkon%JkmmLLKNLLPLKMPPJJKjnqkJ1J0
-24209A92PLLQJ1RMNPQQQPQONJ0RNJ1J8J3RMMJJPJ0J0NNJ2J7J3PQJ6J5J3J8K4K4K4L1L3L1
-24162G07L7M5M9N0N3N6O6P3P9Q0Q2Q5R2J01J03J00J05J23J40J59J88K15K55K95L28L53L66
-24135D385L65L50L17K70K16J65J00J8o4j48k32l16l82m26m51m56m38m01l55l13k75k34j88
-24112A507j54j26j03r0p3n4m6l9l6l3k6j8j5j4j5j3j0qrqon%JkjLMnrnLRJ0J2J8K1K4K6K6
-24072G41K6L0M0M5M7M7N2O1O3O7P0P3P7Q2Q6R0R7J05J14J20J27J43J68J99K35K73L12L52
-24044C942L83M04M09L95L62L10K51J92J26M5m9j46k41l33m14m72n09n23n15m80m30l73l25
-24021B009k76k28j86j54j29j08q8p3o8o1m9m4m2m2l6k8k1k1j6j2j1j6j3rj2j2j1rrlj%jj
-23987B19kloqj0j0rrnJJmmjJJ%mnqnKKJLkmpnjpok%KKklmoomk%jJkqpn%MNOOLmroKMJKJm
-23922G0kJkl%KKLK%oj6j4mJMjJOMK%mpnJPN%k%JKJJ%MLKNLKMko%PKnk%LKllJJnlJKMMLjl
-23856G0lnmmJOJkkM%jmqnLJqnJjmJJjjMLJKkonJLMLMLjnmnoJL%JNN%lmlmjjm%KMKjJLM%p
-23788B8jLLK%lpk%lm%LOQMkkKKKJ%K%knmJLKkkppkJjJLLNJlJJK%MNMjpjK%%jjjj%JMN%j%
-23720D2MKLK%koqnJMLKJpoJJJNO%%jJjnjK%kjNJpnl%MNKKlrnMPLJljJk%%JLLmnlmjLKJOP
-23652D2Okpnlm%KjJLONONMKmpolLjLJ3J2OKllKKLMNJjmllnmKQPJnonkJJJk%PNjlmlkKknl
-23586F1JLno%klnkLNJ0J3J1Jkm%KJkkkKMjmponmokMLlmmk%KPNklKLJjllnplMNMLJJJLJJJ
-23521E9%knm%KJqqjKMKJ%LM%jKjj%%monj%NRPklMjll%knonl%MOML%kjLMOLjlJJjkM%kkkl
-23453D5jLN%lKJJKjmpjLmqKPJJNjj0pjKMLLJM%jMLNjpj%k%MJkMRQNJnj0k%LMjjpqo%PNJ%
-23387E7MO%kkKKLPLkjKKMJlqj0nKNJjJ%j%jJOMJ%knl%L%JPQMJMNKJKJpqoJNjljLONkmJLN
-23320A04LmnjLNNJKNN%rr%JMPQOJlKPPPMPLJNL%KNONMORQMJj%jNJ0N%MMOQJ0NMMNO%kNQM
-23255C14jKMPRJ0QKKMPNJ0J4J6J5J3J4K3K3K3K0J9K6M2M8M9N6O3P3P9Q4R3J01J06J12J24
-23218A619J35J40J45J50J42J22J27J57K01K62L37M41O05Q25J002R54O93M51L43L46L25R4
-23196I616l11o80q54q57q38q52q41p79o84n65m45l43k53j86j41j16r4p2o2n9n1m1l6l3k9
-23171C94k2j8j5j5k0j8j5j0j0j4j3qqrrj1j0pqj2j3ploonpponkLMlpmjjqoKLMJ%JKMOKmo
-23119F7jKmp%OJpp%MLKNKJlokLJkJjlKmoPJ1Loqn%PRM%loqrpjQN%lJMKLKJLKjlmpnlnkMK
-23052C9lLPPMNPN%MLmlKLLMkmnnomJJJMK%mnjJLN%mjLPN%lljkmkLJ0RM%kk%mmlkMO%kmnl
-22985F8lj%llJPM%kmmMPNM%jKQjqmNJ2Njjmon%%kljljkplmkLOMJLJLKJJ%LNMJklomlj%%%
-22918G2MN%KKJMNNMMMLjmKOlqmJlj2j2oJRQNJ%jJLMONKLLJ%JJ%JjjK%LJonOLLOLNPlqkMM
-22852A46%lJMMRJ3QJLKjlkjlkJOMPNLjk%KNLJKNOKkKLLNNK%JNRP%JKMJ3J7R%JQRORJ1J0O
-22790C71PQOLNPJ4J2RQJ0J1J0J0RJ3J3J5J6RJ0J6J6K1K4K2K6K9L2M0M1M2M3M8N3N8O3O4O7
-22751A281P5P2P0P6Q4Q7R3R3R1R6J01J09J22J43J71K13K60L05L55L93M15M22M05L74L38K95
-22725F539K57K21J75J23N9k2j15j99k68l19l46l43l06k53j85j01mR4J93K74L23L41L31L01
-22701F770K61K11J60J13N7oq4j76k84l93m85n49n87n90n59n11m61m02l40k80k31j89j53j29
-22677A163j09r0p6o6n3l9l2l2l4l2k9l0l2k9l0k4j7j9j8j5j3j1j5k2k5j7nkmrqomppnkkj
-22638A92JKKlj0j0mjklkKJ%jJJJ%LOPNK%mlJMLjJJJ%jjjKjJMKOLkKMLLNMJjkNQNPLmjJjK
-22573B49LNQJ4J0OMMKLRRMORQNNOQJ0J2J9K0J7J1PJ0J5K0K0K0K6L0K9L3L8L6L3L8M4M6M7
-22530I58N1N3O0O4O3O2O3O9P0P5Q8J03J23J45J68K06K45K75K92K80K47K06J72J51J34J13
-22504D536P6K2m4j21j97k49k70k69k59k31j88j39r7m9mL7Q0J21J48J56J41J12Q4O6M6K9J0
-22477C547l0p6j32j89k33k61k74k63k34k01j72j52j28j01q4p0o0m5l0k6k2j5j3j7j3j1rq
-22449F78kQJ5J3J3J3J6K3K8L4L7L5L5M0M5M8N0M9N0N7N8O1P2Q1R1J17J45J75K02K27K48K51
-22417C013K26J88J52J26J11J01P9L7k2r5j64k11k39k42k28k04j70j30q7m5nL0O7J10J43J51
-22391B692J38J08P2N5M3L1J2k0o3j16j68k15k45k61k57k40k17j84j49j23j06q3o4n3m9m9
-22365D89m5l5k8k5k5k4j7j2j0j4j5j1rrmkjkmnrpJL%onkjnpqnJKjl%%%JM%onKRRPjkLKKL
-22310A68K%jMN%ookKjmnoonlllK%orqn%PLklnljjmj0pjJkmJKJ%KJpnKMNNJLJnolmjJMOJ0
-22245I0J5J5NlkkknnonkMNLJknprqonjJ%LKllMLjKmojMJnl%%JMJlljN%klJOKnkLNMooMJ0
-22180G2Kpq%Jomjl%MOPJ%JkojJjjJ%jMJkm%knoo%JLNMJ%jklmkJK%KL%jK%lk%KkmmjjjJ%J
-22112C2JNNMljjlkllojNPJmpnJMNMJMNPRJ2PL%%MKmj4j0lJ%ljjklJkk%lnmnnklk%%lkjjj
-22047I%%JOPL%KK%kkMPMjrj1lPO%mnkKOKjkLMKMJ%JnqkKJJ%lJLJjjlkKLKK%kjkkJKPKknn
-21979B7ll%%KMK%kjmqpjklLRMK%jjJjm%KK%NLlkLPQlj1pLOK%k%koo%OJ0%jJjqqjQLmKOKp
-21913B0qojKMLJKMMLKKkmpmM%kJMMK%jJ%JOML%loj1j0pjNMMMM%mKOMJNMppmJMJJKLKJPL%
-21847E0MKnolOJ1N%pollrolkJ%jkKLL%jLJ1J0MjmkkjlKLknl%QJ0nj0l%kmqmJJjjJNLjjJk
-21784B8mmlMRMJJ%%mnmkKMkkJQOkpmLKjlk%mljNPNMNQRJmjJJjMPL%KMKNONKlnrpjlpopnj
-21716D2jkkkorrlKK%KMKLKL%kk%LjmkjJKJ%LNkoJOOJ%jopmkjQJ1LlmkopjLjpo%KjjkLNJJ
-21649A2PNJjk%ML%KKK%j%LONJjKN%mqom%kkmJKjnol%MMKL%jJKOOLj%%mnlJKK%qok%%KMNK
-21581C2molokKPLOPNJqj0qnjkJKMJkkJOM%oooj%LPPMNKlnjLNNLLjpm%j%NNnqppjLLKNNKK
-21514C3jklKRMklKMLlmjlj1oONkjKLJ%JlppjMKjljKNN%nkKjk%kkjlmJPLkLMKLKknmkJKLM
-21447B8Jkj%nkKJMKKjmjLKnlLKKLMlk%%KJkmkklkMNKklqrjOMKM%jknkjm%NJmplMPOMKJjL
-21379B5JjjKKlmmomLM%jNNjljjk%OPKlmJJoqplKMNNNLLJlnkkljl%KljMKKJLPRJpmK%mkLk
-21311B3rkMMM%mlLKLM%lklm%k%JlkJRQJkJJljJqj1%OKml%%NKmLMJJjjNMloonjJkk%KLJkk
-21244FjLQNkmlJJllJkkKLJkKPMj%kk%JmqmKQNOPlmkNMnkLkpmjkJ%%%lmn%NLMMKJJJkkjKK
-21175A9LNMjmnmjjmj%JLKLjpkJJk%%MNKLjmlMM%k%LJjlmmkLQM%kkJjnjOK%%nm%MOLJlkjm
-21107A9jJKJJMmqrJRQOM%ppkJMQQjpnmK%%L%mjJjJkooJNNlqmLMKjjljKLMJjJK%nnJMLMMN
-21039C1ko%knkOOLJ%kkJKkmmnlkljKOMlmkKM%qj0oKMMLJKMKLLnoKKMLppl%PNPOMJqj0mjj
-20973G%MLoooqmjMNLLNQPQNln%kjklNLooLPOKmnmkPNkkJknmpo%MNLK%jlj%lmJM%MPMJNPJ
-20904C5lomk%KJjnlJJjLK%NPL%jnolnlkojNNLJNOKlnnmnkKLJjJK%%%KkmllkjjJL%lLNJLP
-20836B0QNJlnlknj0mPPKnm%QRNln%J%mlkjJLJ%l%NP%pnonPQ%lmjnoklkJJ%%MOJjLKKMLOL
-20769B9jlkln%KllkmkkjKMj%JK%JRPMLMMKlmnlJKJjKLLKmnkK%%KJLQPM%jlmmonjLl%OJKP
-20701D8J1NJjojNKmnmmmknnKLkJNLj%lpnMKjL%mnlorn%LNN%JKjJONJljon%NRJ0Lmopj0n%
-20636A1jnnjJJ0OlojKLOQNjpnjK%nnJjlKPLJLjnnKKJNN%JKKnoJOKNMjkjMOjppl%ljOOLjp
-20569B8j0nKOMKPJqrlLLlmmLNJLLKjn%OLlm%K%mj%nrpjOJ0Llmmnj%k%MMjm%KPOONMJmrnm
-20503A0jK%KMkmjLPLMJjJ%lpkNRPkqoljK%%OQMklJ%olKK%k%JKkpoJMMmmJJLMLJmmlkkK%k
-20435A3jKJKKKKMO%mjLjoj0nOJ1O%k%kj%kk%lqkKl%KLKkjkLOKjmkkllljLPRKkjkjon%LMN
-20369A9PPLljj%Jlpm%ONNKkJJKM%pooKjnnll%OOL%k%%lorlLjjJPP%jKLjjNQMJM%jjmoomj
-20301A7jml%JkllkJKjMQQNK%MNlpmnomMNLM%jJJ%lJL%%JM%jKKnn%LjkMMJjlmnl%J%JLLll
-20233B0l%KL%mKN%JKnllKjJNKljPJ0LJkkjlkjmoJJKKOOMK%mkkllmloJMQJ0Njk%%lklmJJm
-20167C0kjKj%LOP%kLLlkLKm%%KNJmlJjmm%NMLjj%jjj%jJL%%Kkj2j3pjORLJmkOLKJJKjjmm
-20101C2KRJ1JonmnljjKMNLMJJlpkJkkkMKjk%MOJklokKlKPN%LK%K%%lkLN%j%%l%Jjjkjj%J
-20034D9KLPNkjNKmmlllKOOM%KKJjjmlk%JM%n%OLmok%kJKNNJ%j%mkKL%nnjNMKM%JlqoLRQM
-19966H4mjOMJJkkJMOOLJjnn%NOPQJ%m%MJ%K%KJlJJJKMJkKNOKJMLJJkjNKnnlKOJ3J1NJLPK
-19900B01jKNORPPQQM%NLlKQJ1J0QMKOPQQOMOJ3J5J0PQRJ1J3J8J5RJ0QJ2J9K5K0J1J5K7L0
-19851F56K8K7K7L0L6M3M1M0M2M4N0N4N8P0P4P5P2P5Q5R8J13J27J38J46J54J68J79J86J90
-19822C126J96K01K09K21K32K45K65K95L20L26L26L19L00K67K32K00J82J73J64J55J44J20
-19800H218Q5M6ln4j03j39j58j62j60j58j58j63j77k18k70l16l48l73l83l83l71l46l16k91
-19776C299k65k43k26k14k00j82j69j66j61j47j30j16j01q8q0p0o1n3m5m2m1l2k8k9k7k2j8
-19749C43j8j6j6j3j2j0j2k1k1j2qj1romnqqJkrojJlj1qkk%MMmpmjLJkmpkJ%KKL%J%jmrrj
-19694E7knJM%jk%MNJKOORJ7J0j9j7moqmJj%JORN%%lpkJnojJ%J%l%KLKJ%lnjNN%%mkLJ%mj
-19630E3MNJ%%K%mj0kLjnnlllKPONMj%K%%jnmMJ1RNJkqoJJJJloljnnlmlKMLLmlLNJkojKN%
-19564D4mljjjJ%jlnplMjjNNlrjLLN%JL%%mlJjmkl%NJonKNOK%%MkokMM%mkPOnqnmkMMMK%l
-19496B0pnLROKK%nkklkJkll%LPOOKmnlJ%nokJ%klKNONKkonJOOOPKlrrlJ%LJkj%MP%KLKjl
-19428C2jlolM%ljKLjkpl%%LKOKJK%mplomjJMM%nJONMLJJlnJMkomjJjkkmnjJJJNKJ%mmJOM
-19360A1JKLjJNNMJj%mmonkJQRJllnqpMMMJkjLjnmkkkjK%kJNQMJJLLNLJmon%LjjJkJJKK%l
-19292B2oplKNKMQMkolJMOO%nnk%%mjL%ljjnomMNK%%LNKjLONork%JJjlkj%PQJ%Jj%JqpJMJ
-19224B3jk%J%mkkkjKNPOJnok%LJljMO%kjmojKjKPOjj1qMPjroJJml%NQN%mmknlKKml%OL%j
-19157ElljQQKkKOMnplnoKNLMLMMM%L%njlolKKlm%JOQkqlLmqjK%jKQOONjlqkQL%LJllkjnp
-19088A1%PMjLJmnjKjljNPQPolL%k%%MLKkonmnnjPMlllKPRPKJjmkknopnJ%%LNNK%kjll%KM
-19020B3%lKQNKloommlLMJ%Klmj%jkJkolNNklNRQKkL%nolOOJnjjkknqn%MKjJKJKNLL%JJJJ
-18952B6L%pmMOLnnj%LMjlKPPNJ%lj0j2rjLMj%NNJ%mlJKLQJ0OJkkJLjkmjLNOOLKMlojLJmq
-18887E4l%jk%NKJkpkJJLjKKnm%JkkLjoj0pKLjjJK%%lpmPNljjk%L%KJ%Kkj0pkjKPRM%noJN
-18821B0KLNjnj%MLlo%OMkopmj%JMMKK%jlKL%%LOMmj%%lolKLOPKkLjok%%MNNMNN%jlokM%o
-18753D7k%k%OQM%llmjMNjkoomm%%%KKj%MLj%KLKJKkqpkmkKLJjk%kjk%%ljLLkmjKJjm%NLn
-18685B4plk%%LMJKJkppJMjlKPPOLJ%jJJMJnm%KkpqnjKMLKKK%KJmnlMPPLlpnjjJ%KML%%JJ
-18617C2%jlLQPJjlnok%mm%%mjKkkLJJRQONKjmnkJjljLknKMLk%%kkln%NKLML%mojlmNPLor
-18549B4nkLQJ1QM%lnnkknnomMN%kLLlljJKMMjkKOOJoplKLMJmkOJknlJkopjNPPL%%MNllKL
-18482D3%JOLlpqpjPQLKLJkkKJkJJKJK%kml%mpnlolKJKJOJ0QK%nqJJ0MokKkplLK%JjlkkLN
-18416D0%kk%jkKJl%LJ%jMRPKnkNJjlnlpkL%KNLnokjmkkJKKJK%%%knjkm%QNKlnMN%qokjLJ
-18348B4kKLJlk%KMJLROPKopqJNJKLLPNJmJOMKMPLmnljJKJolnkJMJppLRJ1MlrpKRPJlnqqk
-18281E5LNKJlrpkJJ%JJLJLOORMoqm%%Kjlk%klmjkkJLNLjKKlrpjLNNJ%j%jmmmLNN%k%jnpj
-18213C7MKNKljK%%J%%%JLJmmJMKklnnmKM%nl%JJMNLML%NRN%kkkoqj%KJ%kNQLk%jjm%LJkk
-18145F0kJMNJjkkNJJKjjLLj%%kJjmnlmKJ%M%jjKKPQM%kJLmjklNJ1PJonj%MMNLkkJKKKKJJ
-18078A13LPJqrpmKKLK%jjkMNL%nJLKkljjPOMLjjJooj%JKPQOLmqpjLPMMOPMlpnoj2pkjk%Q
-18012A18J3PJllOQQNJKJkkmLPMljQNjJOPJ0Lk%ON%MPOKL%llj%KjnrqmnlJJ0J0KJllKJKMM
-17949B27LKLKkkKM%lLRJ1QRPQPJKKMNLJjPJ3J5J2OLJMMMRJ2OMPJ2J3J3J3RQRJ0J5J6J5J5
-17896E70J1J1J3J5J6J4J0J2J7J7J9K0K2K4K1K4K8K9L0L1L1L5M0M3M6M9N5O4O4O3O7Q1R3R8
-17862A783J00J04J10J20J30J38J48J64J88K10K31K52K77L02L27L45L61L71L74L66L45L16
-17840G062K80K37J88J35P6K0k5n9p8q7q7q0n9k8LK9N0O2N9M5K5nm9j01j58k16k76l28l64
-17811F271l86m00m03l96l73l46l15k72k28j81j40r8n5j3K1N1O8O7O4O5O1N3M2K6Oj8m2p5
-17783C054j14j41j52j58j56j48j34j16r4p3n6m2l0j9qkJ0K8M2N6P5R5J17J41J61J67J59J44
-17755B806J28J14R3O7M2J6j0m2q3j25j64j93k11k18k12j98j78j57j40j21r9q1o5m9m0l3l2
-17728H15k2j2rrppl%PJ6J9J9K3K3J8K4K9K4K1K9L7L8L9M1M3M5M7M7N1N7O2O8P4Q2J02J25
-17692A956J46J73J87J95K02J92J68J54J36J19R9P2L5pm9r0j27j60j84k00j99j85j61j35j05
-17667B232p8n5l8j7LJ5K7M5O0Q1J12J39J70K01K32K47K51K48K28J96J68J36R3N1Qm3j04j70
-17639D438k36k93l31l48l53l43l18k80k38k04j75j44j16r6p9o3n5n4m7l8k9k4k6k6k1j9j8
-17612D64j7j1ppmj0qorj1pkkpkNjmkmnlkj%%lppkLNMLJ%ljPQNMLJLKLKjmjJJNJ0J1J3QLL
-17552D17jJOQMJKMLOJ1J0LMJ0J2J2J0J5J3J3J5J5J6K0K5K2K3K8L2L4L6L5L7M7N0N1N3N2N5
-17512A210O4P2P0P3P8P6P8R5J05J10J22J44J70K04K44K81L04L09L04K87K59K27K01J79J53
-17487E419J15O6Mo3j21j60j69j53j22p7k2K5N8Q1R3R1P6O4N9M7K0k1n9r1j23j43j40j13p6
-17458D565m5k6j6njLNNlk8o1r9j36j66j78j75j49j10o3k2J0K6K8J8Klj2k4m3p0j08j55k00
-17425B764k32k54k57k34k08j85j65j43j16r0o9n8n2m8m5l5k5k3k8k8j8j1rqrj1j1qrj2j0
-17394C53rj0onll%NPJkJKjmklmlkknllj%%jL%looKLLK%KNMNKlkJ%j%onJ%kjMPNMM%mNQQJ2
-17328C48J1ONNRRJ1J0PRRJ2J8K5K6K6K1K2K8L4L9L9L8M4N5N6N2N5O0O1N9O3O7P2P8P9P9Q8
-17290A735J03J17J30J46J62J73J82J76J55J38J21J01P3M6J5k5o9j09j45j77k08k31k43k37
-17266B129k19k03j87j64j40j14r2q2p3n6m2l4l3l3l1k4j8j3j3j1oopj1j2qnnmklkln%NRP
-17228D89KMMNJ1J3J2ROMNJ1J3J6J8J9K2K3K5K9L3M0L8L9M4M9N2O0P1Q0P7P2P7Q6R0R9J02
-17191A849R9J00J11J25J38J58J86K13K39K69K97L14L10K98K83K54K14J70J26P5J6n0j26j98
-17167E470k66l25l62l91m02l88l63l31k93k54k20j88j59j37j15r8q6p6o7n8n2m3m1m4m2l1
-17141F38k7l1k9k3k2k3k4k1j3rpqj2pjPJ0JqrmkjMLJmpnJOOJ0PLMRJ0OMPJ2RJ5K2K4K6K6
-17093E74K6L2L1L5L7L5L6L8M1M5M7N5O1P0P8Q9J08J23J36J44J42J37J24J01Q2O0M0J9kk8
-17063B516o6j02j29j49j70j79j76j66j53j38j16j00q6p4o2n1m4l8l5l2l0k4k5k4j9j5k0k2
-17035B71j8j3j1j0j1popj0j0oqonomll%OJkJjnolnnnjknJ%%Jm%Jlok%%ljMMjlmmJMLlokL
-16975G5jKLKKjjLjllnm%KKLLlpKQOLjlkMLlqnjmpq%PQQLJONjJLlpnn%Kkmjkjjj%JJ%%k%%
-16907F3%LLNJljKOPjmmMNkljKLLjloojPP%pmJLj%%jjjlnjmmRJ0JmmKMLknjjmmlnpomjMQJ
-16840D8mllKKk%L%LLJkn%JkkJK%nojLLK%JOKlmnkJ%jj%LNJJkmmKKnkKJJmmj%%kkjLLLJMM
-16772C8Jjmm%nl%j%LjjNPNKMNMJnpojLKjmqpmLRLmkjkJ%lKOOK%%MjopljjJJJKLJLO%kKjm
-16704C5jN%omkkLJmmkORLLL%%kjNjmJNLkmmmKJjj%MjmkLMJLKKJklkJLMNJrrjMMNLJLjjjl
-16636E1jMLLKJLKKjnmJ%klnjNOJml%Jjjk%jLL%onk%KLjmnplNONKLkj1pJLLmpmKKNLkplKJ
-16569B5JJkJmmLNJorqmJOPMLlqJJ0J1P%pojLLMJJlnpoMPPLjJmopmLPQQL%kjmojLN%lkllk
-16503B6JMJ%J%%KKNNKLKj%JnmonJKlkJKJMJnj%NQOLK%k%K%nml%KJkkKM%ookKKJjlmkMMJj
-16435D1kkJKll%jpjJkk%%%JJJKJjJLKJllLLljLM%J%jlmlKMJjllKK%kJJklnojMKlkJKjlKQ
-16367B4J1MmjLMLMmnjjJNM%lkKON%pn%MJKKnmJKnppkK%KKmJ%njNNjJjmkJ%mK%NMJll%Jkk
-16300B5llkjLJJLLMOPjonklppmPRK%LM%ljJklJN%kjJLJjLOMJmomL%nmNROKKjqpjMPLknpk
-16232C2KKjkpplkKJKLKjlkjKLjnKM%Kmqmj%LkkLLNkmjL%jK%lnmkORMLkmLJjK%%j%knkKLK
-16164A8jlkjlnl%LOONOJLNkol%JmkLL%MPJkJ%jKKLNON%kjkJjlmonk%JONNkljnkJKJJkJJJ
-16096D3J%kmjjkmjMNOkrqjM%JPMkpqmmJLmjLONJprpJMLK%%NMMMlkkoJNMM%kjnn%J%%%kjj
-16028A8mkLK%%%jjk%JjljLOM%j%kJjmmJjmJLjKNNLKN%plLL%jkJK%jljLNjnlnmjknkNPko%
-15960GMJKJ0OL%jKJkjjJpojKMMkmL%nJQKrmJMLMK%jnqlKOLnmOPjmKPjolJj%MMkonknkjJO
-15892A6NKmpnLKjJNNKJk%KkJKJjlkJjrqJMJ%k%JKllJMKKkonjOQQOjpkLPNJJjqrlJLJjjkk
-15824A3LRMlmjJ0J2PLpqnnklkm%J%LJLKJjklmlJjJMK%%jkkkklm%J1ROJlkmljjjkMLJL%lJ
-15759B5%j%%L%mmJL%poMNKLNLJlplMO%mnnKOOMJkjlolmlMJ0OjkL%kmmmkLJkjjljLONLJMj
-15692C4ljmmjMllmojMPMjkjlkJJ%%KKkmookJOQKnlNJ0LjJjlLPOJkmomkjK%jjjLJ1J1Knqm
-15627C0n%jo%jn%NNJknnJKLMJj%KjnlJNNJkJ%mokMM%kKK%mj%j%JjnmljLNRPjmmjjjkJMMO
-15559B9Olqmjjll%OOJK%J%jJJjj%jnJJmokKMLj%KONklk%JjJKJklkj%%JKK%kml%L%kmlJ%J
-15491A3KlkjkMJ0PNJKMJ%jnnjJMNMK%JMKlmJKjl%%JMNMJJK%KKMMjjnkMPMNMjllnl%jlpqp
-15424D8ppolmnkLLjkJKjJMNKLJjjKlj2qjLNNjmmKLljKK%LJmlKLLKlJ%jL%olJJLMkl%MNlk
-15357B6LMMLkopmlJPQJmmkJKOPLLMknJMLNJ0J3RjplNPkonkjmqqk%K%jklkjjj0j1oKMJjJJ
-15293B5jm%LMJklkKMOKjJmqpJNKNKJKjkkjlpoKRLnolmlmjQJ2PKlrj0mMQMj%jmnqkRP%JMM
-15227B3M%lj1j1mm%PPJJJJlmJLJkjQRLlnlNNjqj1oQJ0NL%%MLmnkmkjLLklJNMK%kj%kmlnJ
-15163A2NMMLKkkMP%mkllklojLNKllkj%JlmkKMK%KMMJkom%MLMLkklljJLjkKLLNJJMOKnpqn
-15095A9mkK%JJKL%%%jLLLOMlmlkjlmllnkMJ4J1NJjlnkLLjmpqnk%mkJKOOMOKmkJOKklj%mK
-15029B6OLjlnnKKlqjMRQL%pj0nkLL%nljJLMJlkKKolPPMKnqmNMjmkJMOKkkjJJkjk%jmn%MJ
-14962A4lpjNOkoJLNJ%%jmqlJ%k%MKJ%kLNOMMLK%jjmpnJJljLLN%jNRLlkmonlkqrkLKKMNLJ
-14894A4LOO%k%KM%ll%%kk%Kkkkj%%JKMOMjpqlLNkrqjOQJj%mlKNOMjkKjlklk%NJnnJMMNLl
-14826B6lMPLmkjj%MKlljolLMJ%jkoom%LQLjjJKNMKlompkkm%%LONkjNJnpmJL%kkPJ5R%m%k
-14759C2kKKlJLJJjkjnlKjnJKLNLklklmj%k%jJL%jmnJMLKKKjm%jjMK%Jjkko%NKk%%llj%jK
-14691A3QJ2LpmljMKK%LNJlkoj0oLJLNKJmnJL%l%jkKOLJ%kJOMKMJolJJ%lkm%NJjKkkklKKJ
-14625C0%jKLKjkKLlqpjML%k%%KKML%llJ%mk%JJknkKjj%LMjJMMJKJJNNkrrnj%jKJljjjnn%
-14557GNPMK%jnmJJMPMkKLkkkjj%j%kJLLK%ljLJlm%MNkqo%NKJk%LK%jjjJ%KJ%mm%j%KJKLO
-14488C6L%jJ%no%LkjNKKOQPLmj0lLjmmojM%JJkj%jJLNjrqlLOOQMpj1mLNJjkjk%LOMjl%NK
-14422D5mklkKLKjopmNNKLJkkNNk%MKjmj0mM%l%LJJKjnjL%l%MOLklKkoolj%MMkjKKl%MNNN
-14355D8JklljON%lpmJPKmol%LKlo%Mj%KJJmmm%kroJMKjLKllLNK%kljKKnoLLLNJMLJKjnll
-14287B3%jJJMKmonJOJ1P%mnjJJJjlml%j%jJJKLKjJJj%kqplJ%%KPRQLjKJnpllkMOPO%ol%J
-14220C6MNNkjLJjMKlk%loklnl%%kkJNNLLlpkkjJjKNNLmmjL%jjk%%jk%jKOJlkJ%%%JLLKmn
-14152C3KNLJjlnpkLLJmnjNQPOMN%pqmlok%%mnjNN%lkPJ1Plj1pkOQLKNNmj0mJLLkkLLlkjj
-14087C8K%jKljnmMQNNjjjkJMNJ%lpoJN%m%KKll%MKpqnMRNJ%KjLMJlj%%jj%jjKMKkkLL%%J
-14019E7%knpJJ0P%nmkKKlm%%LO%jL%JKKknjkl%LJJJ%ML%jkK%oon%MNJ1Q%nmlKOL%MNllkJ
-13953G4KjjjKN%mnnJLMMLJNO%j%jjJKJllk%MMlljJJKJKJJJJlMKnJJ1J1Kom%NOOONMLjnpj
-13887A32QJ0MkkKMJNQMJlljJNPQMLOJ0J0QJ0OKJjKOQJ3J2PMPJ7J9J7K0K2K3K3K2K3K3K3K6
-13837E65L2L9L6L1L1L8M8M7N1N7N1N4O8P8Q1P8Q1Q3Q1P5P7O9N2M0K9J4%j3j7k4m3n3o2p1
-13803A703p8p8p1p2p2o5o2n4m5m1l7l7m0l9k8j5j2j8k0j2mjlkNRJ2K0K4K8L1L0L3L7M5M9
-13767A120N1N8O7P0P3Q0R1J05J20J26J26J29J30J24J17R8P7N7L5J2j6m6p7j05j32j53j58
-13740B179j63j60j53j42j29j12r8q7q2o9n2m5m2l8l4k8k3k1j3rrJKm%MQJ5K1K8K5K1K9L4
-13706H54L5L6L9M4M2L9M2M5N0N6N8O2O7P9Q9R2J03J18J34J47J51J52J55J55J43J22R6P2M9
-13677C326K1ol3o8r9j31j58j74j84j88j81j62j53j48j28j06q5p4n8m6m0l1j9j4j0mlkJ2K0
-13647A074K0K7L7M2M4M6N1N6N7N9N8N5M8M6M8L7K8K6K7K8K6K9L7M8O5P9Q9R6J06J14J09R1
-13615B803P1M8K7Mk4n3q2j06j30j55j77j84j84j79j70j56j43j27j12r4p8o5n6n4m7l7l5k8
-13587D77k7k6k9k8k3j9j0j1j5j4j3j5pJMKnj2j5j5j6qJjKMkj0j1plonqoJj%KLkmJRNkmln
-13538A24kJ%%kllopooljkKJKJJkjJKk%KLMMmrnJOO%nmJL%lnonoqlKKoqmljLRQLKKKMNjor
-13471F0n%MPPJjLNLmqmkjj%LlkMLLKJKKJqr%LJMLmro%JlLNLkkmnmmjNJ0OjkLPQLknl%Jno
-13404F1JMNjokOPPNmj0pjJJklkMONKprlKJkkKJmqlOOKKNOkqj%%LJk%KkJK%JJJLjJJJKK%m
-13337G4oljjJMJjLLklkjMLJjjnomMQLljLKknlNOKjmkMMJLKJJJLkklmkKNM%jpo%LNMKjmlj
-13269G8KLLLKnpjL%%J%%%%%%KMPQKkmKMN%nqokONJlkljMNLLNM%kmm%kkjmJQOjlKOLKlmKJ
-13201A17kJNNJnqJNMLNNJkjKMNPLmjJNLj%%JMMPL%ONJkJQPJ%LMJkkLQPONK%KM%JLNKmlNO
-13134B61KMMMMQOklONJ0J3KnKPOKLNOORQPMJMJ0RQJ0J1J1QNRJ2QORJ6J8J4QNJ1J6K0J7J4
-13082F44J6J7K1K7K8K8K9L2K8L0L8M1M4N1N2N5N7N5N8O4O6O9P7Q9R5R9J14J26J34J46J56
-13051B586J63J69J80J86J80J72J64J53J44J37J15R1P6O0M1L2K6J9K0L0M3O3Q5J11J33J47
-13025E326J54J58J49J36J22J01P5M8J7ol0o3j03j40j67j93k08k13k11k03j87j75j67j63j59
-13000C898j55j56j59j58j51j47j41j35j35j31j22j09r3p9o2m8l7k5j1LJ3J7K9M2N5O4P5Q3
-12972B225Q2Q4Q1P8P4O4N6M5L0Rj4l2m9o1p3q7r4r3r0q6p6o3m6l3k2j2jJ1J7K2K6K6K5L0
-12938B053L0L0L0K4K2K3K2K4L3M5N0N0N6P0P8Q7R5J00J15J37J58J76K04K36K61K84L14L36
-12910E143L49L48L29L00K60K16J67J13M9k5j02j78k48l12l59l79l90l86l67l36k95k52k12
-12887C433j75j40j11r4q8p8p2o8o6o7o0n2m8m9n1m6l1j6omQJ8K0K6K9K6K4J9Pj1k4l7n0n4
-12853B112o1p2p5p3p8p5o9n9m7l7k5j3lKJJlpj3j8j8k5l4m2n1n8o3o8p3p3o7o2n8n7n1m3
-12817E45l9l2k8k5k2k0k0k0j8j9j6j2qonoj0j0mjpqnjLLkqnpj0ponmm%LJnojkpqnJJkjll
-12765A14jlmKN%mjOLlljJL%lJJklKMjomnpjJKMOLJKkoprokJLLLjKJopommmlKONJJKkl%N%
-12698G2%PQLlj0j0jKPQLml%%%jkkllJMMjol%JLJmqqnkNPMKJKkmjJ%j%ljJjkJOLjlmklkjm
-12632D3lJLLJLMklkknm%NPkrmMONMlolMOkpnkLON%nk%JKKjlk%%LJlqoljlmkLQRMkkJJMJ0
-12565E1RJooJJ%%%%mnqmj%%JNR%mmnn%KKNN%%LLj%NOLpql%jjj%J%mkj%L%k%jjJ%k%LQOJJ
-12497D9mkJ%%KlqoMN%%KJjmlML%jlkMOL%k%jprkNKkKKjkjJJjl%KkmjjlKKkl%%LKJKJ%%Kk
-12429B8jJmkjnlLOMlmNRJjJLjpmJLL%qrl%NQQjol%j%OROKkmojlk%MJnn%MK%lnmJjlJLNM%
-12361B6jMLMQMklmjKJJml%KMJjkomJMLKjpqkLKLJ%OLLjllnl%JNPjj0n%LNL%MKjJkj%Klm%
-12294C3KJ%mkLQNKjmom%lmjLL%jNQOjjmqlLJmjPOJ%Jkomj%LPOMjnJMNMMlljlkJjmjJNJll
-12226D9KJ3Rk%MmplljPQOjolkmmnpk%nolLQP%%%JknKPOKnj0roJNjnkkKOOPKnm%%lKOKj%%
-12160D5jjj%MPL%nonJMKJJL%l%jkkLOONLknkknlJL%omkJNOOL%kkk%nmJNNKjmnomkjKLNRJ
-12092E6npojklj%KLMKjJNMLkkk%kmlrmL%%LOOKkmkNJ0%oljL%ol%jl%%%LM%kKORkpnolJMM
-12025D1MOKl%%J%LLJ1J2O%%LKJLKK%JPP%jmqnpnoppqlmJNKlnlmljKNQMKK%jmmJKNOLkkJM
-11959G0OKkmlJL%jLOMLOPOQOJjJQJ3J8J9K2K2J5QQJ1NMMJmj3j5j3j7k6k4k1j5rpnnrj2po
-11907G2n%LlpnKKjj%Ljnmjk%jLOMNOJ0MKML%kNNKkLNKnjLLPJ1RJ1J8K2K2K0J0OMJKMOMkj1
-11847B55j5k3k8k6j7j0j5j5j0rnnprrnJ%JLL%%lnnkN%jKj%%KKjmjJ%pmjNQOmmNOLjk%Ljj
-11789E5OJ3J3P%kMJ1PJllKKjqj1qnmmnllkkml%LJlnnmk%jmnkKLLMMjm%MJklkjmnKL%KQJ0
-11726D7Omj1j0okk%PLnqmJKKOLjLPLknkMNK%lmomllkKMLjMKlkJJMjmKJ0O%nlLQMpomrlLL
-11661B6KKLlnkn%JllKMLLJljjmkMJmn%MjomMJ1J1L%kJjnklklj%KLkplKJjjMKMO%jmm%LLn
-11595A7kLNNJ%%jkkJJ%JKoqoKPMkKPPMJkjlkjjK%%KNKmonkOPJmjjMjpm%JkjMLjJMMlpo%K
-11527B4LLMK%Kkomkm%k%jkJLL%kJ%kMMMJLJqojLMoqkJJKJnmKLLMMj%MjkNNjjl%KK%%jnn%
-11459B2NOMLJknopj2mNMJ%NMJmoKMMMLLkk%%kkLLkjK%njJjlmljKMNQOJjkjKjnpnjMOJnqm
-11392A4jj%LRP%mlnlLLjjl%LPKlnnlMQL%LL%j%kmKQKm%KJnoljK%%%JMJjprolKN%%MJLLll
-11324A7%OMooj%nlJMPQNJmrmKLLLNKljKjj%JLKkojMKkkkm%KJPMmqqokJLj%NNLKKKJjo%ON
-11256C5k%L%kkJlkJjljljNLjJjMQMnlmonl%LMJJLK%ll%JJJNMJkonKJ%JNLklqnj%MJomKL%
-11188A8mkLOM%JKJNLll%JLkponkKROlmkj%j%LNMmjNRP%jnj1j0jMOkn%LKJKjpmMJm%LKk%J
-11122B3jLMKMKkmjljlpqokl%PJ3J0MJMlqpjJJLNJkJ%lqmJLKMjl%lnnjKJmjPROKjKKMOLlr
-11056C0pnj%MNKJNLklk%lkkKNjom%JLMJkq%QJ0MkmjJJppmkNMJjlJMLK%ll%KklmlLMJlkmj
-10989A3L%%%lnkMKkll%LLNPNJoqnljjkJLk%KMMN%ljKMLOJlomKKj%%JNLKLmrm%mmkLNjJK%
-10921A8KNNKNLmqkjjknOP%%jjk%M%oqmM%KMJjjLKjlnojJJlnlLONN%mnlKMKKLL%lkljJJmk
-10853A1KOPMKjjnmjKLjljnjQRkqnKOJkMLklljMOKjop%kmklm%NNLKKJjk%KJLKL%olJJkkLR
-10785C1RLkk%nrqn%LLLJ%K%JjmkNJ0OjmnolJjkKKkkKKj%ORKlLmpnlllnjM%ojLLKJj%LLKN
-10718B5LJlmJJJKkjJOLomjJM%mj%Kko%jnmPJ1NjmmKNknm%NOKnnnlLNNLll%%kjKKJnpmkJ%
-10651GjJQNlkLMJNjmmnljJj%nkLOPKjMknj%kkNONKL%mmonkk%QRL%j%mplJ%%JjJL%JKJLJk
-10582B6j%kjjlKQPKmqnlJNPKmnmmjkKMKjJKK%j%J%knnnJOJ0L%ORKnnlljJKjmnqp%MLMMKN
-10515B7%onmjJ%%LOLjLLJpj0JOLj%kqkJNKKMKll%jjlkKOKJ%Kmokkk%NNKJjkJMKmmjKKjkl
-10448A6%l%PRKljkmKKkjljKKppNRNjmk%m%ONKjmjjmljKLknoojKPJ0J0%n%J%%kmpj0lKMPN
-10383A6KlmMNjKKllknmkLNLK%JLlmlmkLRJ1Olj0rKOkmkk%jk%ljORLm%%pnl%KLOMJnmKLL%
-10317A7KLjmllJLLJkkkJLLMO%m%kmk%OPJjJkmmjLKjmojO%opmJKMOK%lKKlmj%M%lllmkMPL
-10249A4MLmkONjkj%%mKM%oolkknkKQOJjJMKKjLMMJjJlqoJOKljKJkjLLlrkNmqp%NPMNNKKn
-10181B5nlmmnmkjKNOMknkKLJJnpmKOOKmnkLPLkm%%jMPMjljkk%kkkKRNkkmllLOOJqpJLlnk
-10113DQPkk%MJK%nnjLLJJjljJqp%KLMNRQNjmljkl%kkMPN%nlj%nnjJLjmKKjkKjo%OMJORKj
-10044C6mqokl%OKLLJJjoj1lM%jk%%NM%ljLLK%%LKjJMKLKmnokkmKJKJk%JkmjKkkJNJllkKJ
-9977A3lJL%%JlolMOM%jkJ%%kJKkkLnp%LKjkkkJJ%JJ%lkKKMLjnm%%%JML%omKN%mkMOKlJOO
-9908B2Nnj1p%%l%JMPMJKjJKkmJK%K%jJkjJMjmJJopkNL%lkkJkmkj%%OJ1J0%pmlnkMQNJJLj
-9842B5pj0pjlKOPPLjk%Mjllmjj%jJkjJJLLmlKJL%jjJkmlNM%%KjmkPQMpolJKlnkORNJnonk
-9774GKJjJKKlpmL%mljJMOOLkmJM%olMQROJjJmlj%%Jlj%LMOLnj2p%jkjLMjj%kkk%JMJlKKk
-9705A4non%NQlkLJ%%JMJomLLJLKKJk%JJNLkpkkmlnn%MNOO%lLkpkJJmmjLMjklkLOO%nok%J
-9636DKjJ%%M%kJJjLPjmjNMknlKLkkKO%lkJL%lmJ%n%NKJkpmKNNlpomjJMLLklJOKjKjmmkJN
-9566FP%nqmML%QRKJPLqrjNMkmnjONlkKnj0pjLJPLmnJMLllKJLOjmjLJJkJMJKM%nkj%JNMkl
-9497B2%llKlnookJLRJ0O%kkln%mk%JJKMj%NMLmlKLljNKmk%jLkol%%mnJONkpmklJjkjlOJ0
-9430GPONKknomkLJkkkmlkLOL%%%klk%ONM%jkpojKMjjNLjjolLLLMLLNJkLJnplJKKLKlqolM
-9360GPPM%lk%K%ljmKJ1J0Kpo%JonjJkkKJjJ%nkklKNNOOkpmLMknomj%KMMN%k%jKLKLJlljk
-9292A7jJkmjKQLllJNN%lmppl%Jk%LJ%nkNJ1OjJM%moljlK%ojNNQQN%njJMJpqjLMJ%%oqlJJ
-9224A2JMMLKlj0rJONPNnoLJkmomKPJl%KJjmoJL%%POkoqojKKNNL%km%KKKLkmKjmkmKQJll%
-9156HJJ%MPQKJkooprnLPQOMlpqmkjJJ%KLLJJjm%KKMJkl%MJlllojKOLno%%Jj%LNJkllklkL
-9086cNOLJjJLJJLLPLoj3rKQLkLLjJMLmj0j0n%KLKOOLllkjkl%Jj%K%J%JKmjKONlmnjkLQMk
-9019B0oJQNlmonJLLJ%%nolkJNMKKkkKknomjKMPMLMJlol%jkkjjKMOLjmnKNKKMjnlKLLjopj
-8950FNJlplJNJlmJMOjkjlJOOklkKNKLP%kMKlonjJ%kjK%jjmjKMLNLkm%OPQ%ooo%mpmjKOQN
-8880B9jljKknlLOOKpq%J0RLJmonnql%kjKKjKPQLkJKkjLlmJJjlkNNlm%KjnmkNMJlkjmnlKN
-8812A2LjkljML%opjNMjLKJklk%%%KMNKJ%jljJlqplkKL%KPQQQNMlpol%jKJjlmlj%J%NPNLJ
-8743C5%Jnpj%mpkjmlMOOMJK%poj%JMkro%PPNKKNOJl%KkqomnJNM%lkQPNJmjLKLJjnolJkjL
-8674B4%jllonjJMQQKoomkjKMJmojNNJjK%MPLk%kon%LjkKPNMPJl%KlKJkjkJJnqoo%LK%o%M
-8605A6jjjkjljkKMOLjKJjnlKMKJjkmokLNOJmjJKKlkLNNkomJmlKLKjjJPNMQMJjmmlklrqkP
-8536A7N%%JJlllkJLJ%kkkMOPKnpLPM%njll%JmpjNL%jK%mpmKLNKmolMLJk%jkmlKPRM%mnkM
-8467A4O%JLLKklJPPK%%%JJJ%LMjkNJL%mm%PRMNNPJ0J0RJ1J0QRRJlMQOMJ%jopm%loonjkqj1
-8402A23j2j0rpj0j0j1qmJLlkJJLL%jlKKnqkLNLlmjJJMMjlnkKjkkkkjK%lmjJjKOMKLjnq%J
-8339B6olJROJmjknJJLKKLJonLNNLLkkJJlkkjKLjml%%k%NKj%JLKJ%Jlljoj1mKJJJjMMM%mj
-8271B5KKKJLLKLJ%MML%JJLjm%KkkmojJ1J1JJPNJkj%JKMNJ0O%moorrqmjJJnm%lljKLKlomJ
-8205C8LMKjmqpkl%NNNOLjnj%jnmkljLRPLLLjj%NNKkn%LPRJljjJOJjjmKKkmLLLLjmjMJJ%m
-8136G7nLMkk%%poL%lMQL%nj0qKOJ1RPMLLjorj%no%NPLlljjmnKOLLJ1N%%lmnolJKMK%jMJ0
-8071A00RQLjknj0j1qnkMKKOO%KQLOQjopmpj2j0JNNJ2J0kj1qlkLJ0RPJJknqnLRPMjjjjnnk
-8011A01JKJKkjjJOROLkokLkKONJkJMKj%%%j%QJ1NJmnJOJlnnjJMQjjMNPPLKjKPMKMMkonjj
-7944A92ojJLKJKJjo%NK%knklom%JJJKJjkLM%%NROMjkjNJ2J1PLJKJOJ1J0MLPJ2RLJKNQJ2J0
-7882C48MNONRPJMOPOJjOQNKLKMOO%mMQPJ0J2J3J1PORJ4RQJ4K0K0J3J3J7J6J6J6J9J7J8J8
-7832G81J2J9K9K6K1K0K0K2K1K3K7K6K7L1L7L9L9L6L7M0L7L1L2L4L2K5K0K3K5K4K5L1L1L0
-7798A733L2L9M8N2M8N0N6O3P2P6Q2R4J08J16J21J26J37J52J64J80J96K04K14K41K68K86L03
-7771E261L24L40L54L71L92M16M40M65M99N43O03O78P69Q81J013J164J321J444J499J454J314
-7750B1545J154J037R69R35Q93Q12O68M77K75Q0j10k97m80o22o91o90o54o33o70p81r71j206
-7728B1040j443j639j742j739j655j521j360j190j022q67p31o09n10m37l75l19k79k47k19
-7709C136j95j74j61j49j35j35j30j17j05r5q8q0p6p5p3p3o6o2o1n7n3m9m5m2l8l4l5l5l2
-7680F66k9k5k1k0j7j6j7j5j3j2j0rrj4j3rnmrj3j3j0orrqqqj3j0nkLLLMJqj3j0jLL%npmj
-7632B56JjkjmolnqjJKlqj3j2kNL%lqmKKmomjOOMLK%k%OMk%K%%jmlNOklJ%JJjjJ%JknkL%k
-7566A95KLkKOLkkllkKJ0J3POKKkj%LJmoommkJLKNLjqj0mJknmnnlJLKJjlkorrmJKNL%LMKk
-7501A73lMLKL%j%lnmnnjj%llkJNLMKlk%%JmmLJlnlJJKjpl%mkj%JmmKMNMjLK%LLNNKjlkkN
-7433A58P%kmkkjkkkl%MNNJk%L%jj%LLkmlLM%kmKKjkljl%LNPN%%k%JMOKj%KjnkK%J%jmjLJ
-7365A76KjJNPOj%jjKkj%NJkmMJ0J1NJMLNJpkNJ1J0J0QRQKJKkqj0j1poqronnJKJJPQOLKNR
-7304B61NKKLNMQJ3J4J2J0J1J5J7J9K3J8J7K1K2K0J3J1J6J4J3RJ%K%nqlLQJ1PRJ3J8J8J7J8
-7260G07K5K8K0J3J6J7J7J8J5Njnj2j4j8k2k7k8k4k5j9j5npokkKJKJNJ1J2J2J0J0J4J4J6J8
-7219G77J7J4J4J6J5J4J3QJ4K0K2J9J4J3J1J5K0J9K2K4K4K8L5L7L5L1L5L6L3L4L7L8L8M3M6
-7184A631M3L9L5L6M4N3N4N4N3N2N7O4P2P7Q9J00J06J13J28J44J53J65J81J95K11K31K55K76
-7156D711K92L08L33L64L95M26M52M79N12N38N54N70N85O02O31O82P74R08J071J266J508J808
-7134A9769K164K538K805K794K414J856J388J105R64Q37N84J27n54j360k158k852l298l437
-7116B5686l319l043k699k338j984j654j358j109r10p53o22n17m32l69l14k62k21j91j69j48
-7096C274j29j17j05r9r2q8r1r4r8j01j05j05j05j05j03r7r4r1q1p2o7o3o2n6n0m0l4k8k3
-7067H79k5k2j7j4j5j4j2qj0j1qnrj7j1nnrj8j6pj1j3onj0j5j8k0j4j5j7j3okjnqlkkJNOj
-7022D46nmkjmqmloprmplLjnrqmLKkLLL%mnjKnk%jnj2pjjJMMMLNMjkKRQKLMjomJMMJ%ljjm
-6955C65nkJOKlqoKMlkKQJ2Plkkkk%NMKJJLNKoqmLKmlknoJjlkJOLnj0qm%KJ%JJjkkMPN%k%
-6889C51JLMLQJ0NKKMJlKN%nJLKLkokPJ0J0J0OOMJKJ%MNmnknjLKnojokJMkokJKkkKNPJ0RR
-6826D62QOQQQQ%njJ1J7J7J2L%PQJojNNJRJ1RN%pnrj2j2j5j4qmlJLNLLOPOKMQJ4J9K0J1J0
-6772F49J1Nnj1j7j8j8j4j6j7j1plmpjNJ1J9J9J5RMNPRPLJ2K0J3J0J2J0J3J5J7J7J2J5J6J6
-6730H27J6J8K2J7J1J1J0RQLPJ3J7J8K1K0K1J7J9K5K0J5J4K0K3J9J9J6J1RJ2J7J8K4K8K7K3
-6693A445K0K8K9K5K6K6K9K9K8K6K4L1K9K2K4K8L4L8L7M0M4M7M8M3M2N2N9O2O2O4O4O2O6P5
-6659B808P9P6P2O8O4P2P4P5P9Q2Q4Q9R2R7J02J05J09J18J33J50J67J77J84J98K09K18K34
-6632F015K55K75K97L16L37L60L87M13M40M73N06N43N81O16O49O77P09P43P70Q01Q51R28J044
-6609A8986J205J403J635J916K267K696L137L446L415K980K401J969J756J684J603J356Q67
-6592E4722J44o84j485k129k464k478k258j882j398q51k51L79J033J717K446L228M034M709
-6574E6532M979M597L716K811K188J832J582J216N47n17j906l400m798n879o465o530o207
-6557D4298n667n047m402l760l164k644k206j851j558j323j135r85q61p49o62n88n18m54l99
-6538F325l55l18k79k48k26k09j95j82j72j64j61j55j50j51j54j52j45j42j41j38j31j24j10
-6515B123j01r1q1p5p2p4o9o0n0m0l1k9l1l2l4l7l6k6j8j6j7j6j7j6j1j1j5j7j7j7k0j7j3
-6482I16j3j3j5j5j2j5j4j0j2j9j6qnljjkkmj1j6j1lLJjoppmjnj0pmknqj2pJRJ0%njMMPPL
-6431F52MQQRNkkjlqj4j1rj0j2j4j6j1jnoKMJ%mjKMQJ0RK%klkoonj0j5j5j8j5j1ojLJlj%p
-6377D76j3j3lPRJ0LJPRNjj0j3j2j2j5j8j5j0oJKnqpkmj1rj1j1mjonljmnlnpmlrmJjJJjmj1
-6323B43rjjkmnnnnmlkmlnnmmJLlkKNML%n%klJjoqqlNMkqojj%%JLKjlljjMQLlnmm%%kmmml
-6255A20jkllkNJ0R%pmJKMNJjlmK%lmnlKLMLjjnmKKKQN%LjnklronkJ%%J%K%llomKLjJKM%K
-6188A05JJJKKJNLkokNKmjOQLj%%LjqlQQKprkLKONmj0ljjkPJ1Qkj0qol%llMJ1PONONJmkLJ
-6124A49nonopjjkkll%kjNKjNPN%njjllmnnKMLMJmMPNK%KJj%%opj%mjklkJL%njNJ0J0Okpn
-6058A20JO%oomLRPKjJlqlKJLLokKLLKmokJljj%lkklmj%LNJJ%kNLlpnLPMkkMNJmokJkolKN
-5990A04NJjJJMK%npolkll%JjkJLKJNPOMJ%%LM%KjokL%momlkkjLOKlmljK%klKRR%kKNLLLL
-5922A31LNPPN%jNQJ1J0J0RJ1J0J3J6J7J3QPJ2J5J0NPRROkj1j4j6j3nLLkmNJ4J9K4K7K8K4
-5876D58J3RQMJlrrpj0j8l0l4l2k8k3k3k5k0j5j0pppmnqnnmlnlmjjnp%Jkknm%MLknnmkJ%%
-5821I4%%lnonmKPMolMPLkj%lllLOOOKnmJKjljM%mpom%K%j%LOLJKknqqk%ONKL%J%kklmll%
-5752F3L%k%LNLKkpn%kMO%nqmJJPJ0Jl%kj%MPOKkrj0mNPjnpn%jMPNLjlkjjmKJ0P%mjMLJ%k
-5686H2nqlMNKklkKML%lm%MMMJnnlmnmKLLLJjKMK%KKjljL%MNKjmkj%mnllLMKJjjjK%plKQP
-5617H4KKKJlj%jKLlJMlnkNJ0J0jomjKLN%prlJMPMJ%nlLNLmoolkJKKLOMLklJKJ%%kkjjklj
-5550I4kjJjKNOLKjoqonmMQOOLjpm%OJ0Nj%%j%%JJMNkonKMJLKjKKkonmJONM%kjLjmlmjLJl
-5482A13mKJKNNKjkKjk%%kl%LOLj%J%kkkkkKMK%l%M%jJOPRNLjmkLKjkKKlmk%LNONMKJ%%MK
-5414A80JJjKLLLLKMOQQMKM%nkNLjOOjnjKLMONPRKnnKQRONQJjKLOJ2J4J0QQNMMNQOPPOKPP
-5349D35MPOPJ0RNORJ2J4J3RJ0J1RJ0J4J7J9J3J1J1J6J8K0K0J9K0K4L0L2K4J6J6K4K7L0L9
-5310A046L5L4L8L9L8M0M1M1M4M5N0N8O5O3O2O8P6P9P8P7P8Q0Q1Q4Q4Q9Q9Q4Q1Q3Q4P1N9N0
-5276C214N0N2N1M6L7L6L4M0N1N7O0O1O7P1O5O5O2N5M3K3Nj5l0l6m4n0n0m8m4m3l6k2j4mQ
-5241C817K0K2J7J7J6J2Pmj8l5n6p8q9r8j09j23j37j48j53j55j56j55j55j47j32j19j15j16
-5213A630j13j03r2q4p4o9o5o1n6m8m0l8l7l7l3k9k3j7j5k1k8k3j8j4j2j2j2j4j8k0j7qJm
-5179C76j2j5j5j2qkknj0rqnmjjrj2mKnpmoljprlkqmNLjlpljjkmklkK%npnjjmnnk%jK%mjJ
-5117A28mmjLOLmojJ%KKkKPRKnm%nj2qjJLNMLjjk%kkKRKoqKNlnpljKKjjjnnkJJMMJ%kkmnj
-5050H9Ljjjkl%JmkMPPNKkk%%kj0njKMNJqqmjMMLLKjlLMKlmJLL%nmmok%ljllMN%mokJ%LPP
-4982G8KolJ%MMLJjpoljJLJlkJJmnKLlnnkKMOLkmojJMLJMjnmlKNKkKN%ljj%LLlokJMNLLnq
-4913E8pkjjKkl%PRJkkm%kkLLljKK%Jkl%JJnqjJKmlNONJkkoLKmnJkkOQNJKMjonlLQQLloom
-4844D9LNLknn%MK%jnojKkmjKONNL%Jjlnm%NOLjlkkjmqk%NPNNLljKJmnpol%KMQLonOPLmm%
-4775D9L%%L%JKLLjrnk%KKNKkj%kmlm%MOKjklkjML%o%OLop%ONJjmjjJPOmqmJNNJ%J%jnpk%
-4706D3kmlMMLKL%%JK%mKMl%Jnql%MN%jj%KOO%qj0omkMQJ0LllknnKKjlJjk%OMNOM%JKkokJ
-4639E2kplLLloLM%mjjjNKklj%%knjJJJJRNlmkLP%j%lnqlLMLJ%LMJklkjkkjMP%%L%nn%KOM
-4570E1KJKJJ%rj1pm%NJ1KpkLk%NKJLL%kkklLLnn%MMjmm%LNMQMooM%ljjoroLMkk%%MNJJKK
-4503D5LkJJnrkOPN%lkJkk%j%klJNPNNL%lljjlormKKJMK%KM%ookJkmjJK%KNJkKLjlkJNP%m
-4434D6nj0rlMQNKjllKOJmKMKKj%KOKmm%LJmnjlmjLJjj%JLK%klkl%LjoJONKjmml%MMkJOKl
-4366D1KLLKl%JlmJLjlol%jJJkjKLKklkljjl%PQLlmmkKMLKjmqlNMJkjonJNNJjj%JjjKKlnl
-4297B1o%POKLMMLOMK%jJLK%j%oj5o%%JLKLLKNOLlnmjkj%lljmjmnMQ%kJJkjkkjJMJNL%kJM
-4229D5nkMK%jjkml%JMNKkm%jkjlJQOj%lkKjKjmjkmmLOjlklLOJkJ%jKMNmomlolPOOOjJKLj
-4160E0lJKJ%jnopJOJjkjkKK%LPLJloKLmlNP%okjKPJlJJ%J%jorkLNMLKK%lJPOONNLJJklKj
-4091H3kLRRMkjLJLQJ1J5J7J8K1K1J8J2QJ0J3J1NLLLpj8k4k7k7k3k1k0j6j4rnlljKlnKLkL
-4042H9MKKlorpLPKJ%nlLQJ2RNMNLJMMNRJ1PLKJJLJ0J6J8J9K2L0M1M7M4L4J8ONJ3J2J3J2m
-3990E33j8k6l4m2m8m7m2l7l2k5k0j8j6j3rloql%jknl%lmJNPL%%LKlnmLKJJORJljOQkmj%J
-3936A04LMPPMMQJ5K0K3J9J4Oj%OJ1J0PJJkj4k4k7k6k5k2j6rooj0j2rnkLN%mnojMJ0J3Nll
-3886G6kqojJkkqo%JpoKNOLJJ%kklmKMkmlKkmlKLMMM%nlKLj%MjnokKJlljKN%kkJOO%%mmKN
-3817D1LJmqnLNNjmlj%kJLN%JJLN%pol%%%JKQNkklkjjJNNNONjl%JKlj0j0pokJOPJJKKknkK
-3750C9JKJknmlmkL%kkKJ0J0KlljmmnJjkLLKjlJklMQPMlj1rJNLMMJJk%KJKNLjnnmkkmnmjP
-3684B8PkmKLLKJjrj0oLJ1Mmmjj%%jnn%KJLOMNRLmlJ%%LLMklL%opnKLJLLJlkJllKQPklnmj
-3617C3jklokMLKM%m%MLLoj0%JOP%ljJkm%KJJMLorl%jlJKMLJjJLMKnnqojNMMOONkrpjKJ%J
-3549B6L%llKPNjj%%kLNK%kkmnn%%%MNNKlLMmpjKJk%LjmJMLKorplK%jJKJKPMkljlolMOnj0
-3481A2nMQMMOOJno%Lkj0mPOJJJ%mmmm%MLLQL%Kjlk%LROJkmpj0o%KPLKljlljjLLKNK%%jnn
-3414B9jlkKLK%%JLOMmmkKLMJkl%JjqrLQL%JkmkkkKPPMKjKkppkKjnmJ%OM%klJLQOjnpmm%J
-3345B6lllNJ0PnqKPJ%MkoJLknkNOLJkk%KjJjlkjKKkll%NMnpnlLRR%oljJLjKLJ%%%lolKLJ
-3277C2LOKlmloplLLKkkNNkok%MNl%NNJLONknlkmnJN%jkjnjJJKLKKLK%nmljLLLJjkKKljJN
-3208D3JmJ%%%%lllJMlnjMNjooknojKjlj%jMRR%lJjjjLMKj%mk%KMjJ%%%llnkLLL%jjJnmmj
-3139A2Mjllk%jJOQRRLJKJnqKPOLlljJK%%jnkmmmkLK%MNloklplJJKj%KKONllMK%JJK%Jjrp
-3070B1nplLLMNJ%kjOJLJ0Moj2q%KjjQRMjkkJjMMJMKqmmnJJkjjKJjKMJqrlNOjkJRQjkKlkk
-3003C2kllNRLol%moljJPRRMlonjjklnJJNLk%%%lm%JJmkMQPLQJ0%qnlkjklJJ%NMlmmkl%k%
-2935B8KKlonKN%kjjj%JMOQKjkJKJk%JKjllkMK%j%%Ljklj0j0nLQNkKM%Kj%NMLJmqoLNMmpm
-2868B4lLKJKLL%kKMkopqoOQQOjponlJkJNMMMKlkj%JnrlKKLLLon%%KORPkllKJ0Pklllkkjj
-2800C3jL%j%nlJ%jkklJONkk%LPNkm%MKjkkkkJL%konJMjkJ%k%NJ2RJmpnJK%%lolmkjJ%jJN
-2732B6Q%lLMKKKj%j%jmjjk%%jl%QP%mm%%noJPMJK%lmJJkjkkk%jJLLOOjonllkJJJLknLQJq
-2663B7nk%MMjjLMKkmkkJOJjkm%NMLjjMMKkj0qnnllKPPPNK%KJkqrn%LKNN%nlJNjojJkjJ%K
-2595B5L%%%%l%M%KMLlnpl%LMjk%KKjjk%j%PQMkooJKo%jmjKLLKJknjLLNLLJj%OMlqpkJj%J
-2526C0KNLmnjk%MM%njJlnk%j%j%KJljKLNOJmkNMLJnkMNjkjKMjoq%klkkJKM%JMKlmmmpjNJ
-2457A9%LMKlrkOPJon%MMklmlkLQNM%mmjOPNKklnolljJjJLLLNO%nlLJnnljkkjKKKKl%LjNQ
-2388C7LKjJ%ljmrqmJMONOOJnmkJKkjNLjlkJK%%NN%mrrl%J%jKJKRNJjnnkJkmqqNJ0PLJKJj
-2320C5jMMjnkLMLjnjJlllmk%JLJKLKjkJkm%LjLNjlk%%nmKNKJkmkKLPQJopn%JKLMM%%lpmL
-2251C0ML%%%mn%JmonjJlnjMPNnkKOL%LMLllJKJmkMjlkKLKjjjjkJK%JkkJklKKOQMJmro%k%
-2182B4%lk%J%kjKRJ0OOJJlmlpkKjllmKRPKkkJMKmqpomjKLMPLjjKL%Jkmlj%JjkmmJKjmnlj
-2114I%JMJlMMKMLKjjj%%J%lnjlomLPMJlkMQLJMkoJN%JKLLjjL%pokmJMONlnJKJj%%kjknol
-2044A8jjKLjnjLJJJL%mk%MPL%lJjmm%JkK%JKj%%%nllkljNLkJNLLOMNKjnqmmn%LjjMMOMJn
-1975B9omKMKJJ%lopLPJnlkljLOM%JlJNKjKQNjllljjJLKmj%KLKJ%JJjkjLKk%lnlmj%mqmk%
-1906G%jKMLlkLMJMPKnlKL%j%lkPMnokjKKk%OOJk%KjlKLmmjLL%lljJk%Kj%kklmk%NPLkkKj
-1836B4LNJmk%kkLOMjlmnp%MOJkll%J%%%m%ONMLjlllLNjj0j1mOQMLLM%pmkjkjklnnjQJ3QK
-1770C2lmlJNLmpqql%KOONJmokNJ1OJmrrkLLjmkjLPOLklNQJjJMMLk%LlqjJmjK%kkJlkKJjl
-1702B3jjmnJM%K%jJJ%jjJONLjkjJjmqoKPOJnkjJJljJklpnJQOMKMOOjlmqlljNJ1QLlomnnj
-1634A8OJ0PLkqnJNKlnlJLkj0rKPM%jkkjjLLMKJjl%kol%OPM%LKmrpnmjJO%J%kJklm%NPO%k
-1567A9kooKPQRM%mkmj0ojJLNJ%lk%%j%lKRQNKJJJ%nm%LJpp%J%jLQKlJJlq%PKnlkLPKkmJM
-1499C0OKm%%%LJmlmnj%Jjj%JLKjmnkJKMK%kJKKjjKKjkkmlrp%OOKKjl%NNjlKMKknjkNRLKO
-1430D1Jn%K%j%jlmj%Jkjl%NKKLJJPNoq%jqpKLjJLMMlqp%NJnnkJkjjKOQN%JJ%jjjJJkjLKK
-1361C5JLMKJKlpomkKjjkk%%LNLjkKNLllLJkkjk%mmjLPNJLKlj%mrljmmkKNOLLLl%LJJjjmn
-1292B5KLkornKLNOOQLlpj0m%%KM%oroJJ0QJjLLLKll%j%LlnqmJ%jJ%LLK%JPMjlKMorkNMKJ
-1225B6LLnqmLMNOOOJlmKPMnpkNNkljNknkonjkkkljKLLMK%JmnjLLKjj%mnoo%NM%njjljMMk
-1156A0nKM%NO%mllm%NKmJNON%%NPN%qpljjljjnm%MPOLkkmj0j2lKNOMKKLLKL%jJjmnnjLPN
-1089B9LNKll%jlnppm%LKMMLKjmplKNNKKKJorJMKMjkjjJNPKlrojJOMkmmrmMKKNNNJlnJKkj
-1020A9%KLJpj0pjMN%LPMkJ%%PN%nqpjlkLMMMLjlkKKlmopkMNKJJJM%kLMKkj%LjkJMOLn%Jj
-952C3jmk%KJmlMkmKRRLJ%lnnmnmjJJLMjmlJNLK%ljk%LJonjLQOjlJjlLONNknnmlkKKKKLMJ
-882C9pomnjNONKmol%MMLLkn%jmkJkjLQNjjmkJ%%kjmlllmkjLNOOLORJorrokOO%kJklLMLJj
-812B8%lnmjK%KLJ%komLPJJj%MKjl%LJlJPNloo%L%kJJjlmjKJKOJnmkmjMjmrm%JLRPKkkOQN
-742C6LlookJmjK%JKjnjj%LMJkmlLLMLmm%J%LjnkllkMNL%%NRLJ%klkJJJKj%LJkmJJKMjmkj
-672C2or%RQkn%LNJjnJQN%pqlLLjnmjKJjLOK%KMKkl%KKlookjJjonKQN%kmmKPJqplKKLkojN
-602A2Kmkj%LNK%KKjJMJjlllNOJJLLjoJKlkkmjKKJLMjmpmk%jJNRN%JJjmlJK%nkNNKjnoJL%
-532B6mjPPlqpkKJmjk%KQKkPKonm%KLNJlnmk%KNRPknjJ%kljJJKJJM%jknkJLNLL%nqnMPNKm
-462C3n%nrlNONM%mLOmolnnkKONNL%jkknjNLnjMKlnJNJlj%nqmKNPQKLLkqokJMKLJj0j0jMP
-394B0OJmomkKOklkjONOJKjmmnkJJ%ljJNKLOMmkKkmkLKkonlJKMNMJkjk%lo%LjkNOM%K%kKl
-324B8mkMNJjmJJ%KJlolm%KJKjkkKNMLNM%jjjnJJklLKklkJJKkmnjkmLROOLk%KM%nljKKkkm
-254C0n%MMJK%%KKprlMjro%LMKjJJkklORPLJ%kom%jLLkkJL%%NKJknkJjk%%KKlronqlORL%K
-184A8%%ln%QPJkjLNjkkm%LKLM%jjpnlmj%KMPNkpmk%KNNkjjl%jjNJ0MlmjlmjjJjj%j%jKKJ
-115B2LJJ%MOKlmnkJkonklKMMLK%lLJklkmljJJLJJMOK%KK%klmlJKMPPKJjmomnn%MMJ%lqp%
-45A0PQNNLkjKkonmjK%KLkno%JMJjlopJMJONjjLNjrp%LLjmJNNOLlljl%jl%jmjMMjlJKJKOR
25C4KnlJ%LJokLlojL%l%JJJN%l%MJomLKLKMJjj%jJK%ljJjj%jKmrlLMjnJJKQN%mJLlokJkl%
97A6lkJJKJkjjjmljLPONjpjKlkjJJLK%%NMJlnlJNQQJjKkoqpl%%mojMNMLKK%kmrrkLPMjjOR
169B5jnjLJjkm%K%kmkMNMMOK%LMMjqomjNLKJJnrnjMKjljkkJMNMKMJjLKmlklmkJ%lmk%KK%%
240A7NLKKjk%jjpkKK%JKkJMJJJjmjJ%%kJLJn%OJ%%NJ4%j1qnqlKKOMljKK%k%mnmkLJ0Lmlnp
308F%OOOKJNMjlprjJKj%K%jKLJjJjjkjNKn%%ll%MNNknlKLjJLJLMKl%jmkjJjnrnJMKmnkMLL
380A3%NPMjJJLNLj%jnlKNKJ%joo%OL%jllmqnnjKKKNKlkLO%oljj%NKl%%JJMOJklllKNJkmk%
451A9%kJLMJKMjp%NKjmmnjORN%klkpo%MJmmmjKPNknlJJKLJljKjllJOOKj%LKJkKJkKjmknKO
522B8LKLklnqq%K%kjJKMKjNOLllknmonl%JOROLJnnjMMKKkmJJnlMLjomkKKjkLPKjLJlnoomJ
593B%k%KOO%lkLMJKLLMLLJlopkOONjKMnpljKLKlnpkL%jJknk%l%JJMN%k%JNOKnjJ%%J%KLlm
665B2klnnJROK%%jJJjlkLLjonKMJKMlrjNQLppjMLJJ%klmlmnkKJjMPPNMNjjJmpl%%KJmnJQN
736B8Jjjllqn%JLRQKllLPLjmkknolJj%%k%MNjljlJLMJ%L%%MLjpoMOKjjmkJJJj%%%JknoJM%
807A8%kkkjLON%mj%njNOL%lJN%mqnkkjJ%%Jk%%JJMKllMRRKlmk%KkkjMNlnmlKMM%lJNNLkp%
878B9M%nkklmljKONL%%jLknlkJMKLNK%Jjnl%KKJjkknn%JLPOJjkmqmjkLJ1J0KkmllJMPNjln
947C6j0j1plLOLKLOOLLJjoj0j1%OMNMJj%%jjnmjNQMK%oj0pn%MMknm%MONLjkkJLKlmkjppLN
1013A1KKMmpmkMJ0QLlkJLjJJkjJLjljjKLlmkJKjmlj%LNOJ0O%%Jk%monj%jjkljln%PM%llkJ
1081A3K%KJ%%JlmJJjkj%JMJj%jmjOOkpmKM%%jj%MNkkjkj%J%%mkLLJ%JJkkOJ0Jjoj3j0%ONL
1148A4JMNLMkpo%%kmmk%MPROJjkmKLJjmnkMMjkl%%jJJ%MKKlojL%jkm%lnkKK%jljjllKNJ0Q
1217B2KlmjJmmjMNNNK%JLjppnJJJRQLLmokjmplMMMkj1rjNMOMj%lkJJK%lJOMLJjjl%O%kJKj
1286C1mjL%npkmlJLMMMKJNOMJllnm%JopnJOM%mmljJJMMKMlpkLNjkknkNPjKKnkLKKkmkjj%K
1356A7MjqqJOJjkLQRPLkljjlqqojJ%J%ljNRPKJ%nnnlkJMMKkk%MKllKLKkqkJ%JjolQRLjkmk
1426A3JLL%%KK%jj%jjjpn%mpolORMLLKJKNJnn%jljJKNJllkKKLKLMJ%jkll%jmJMNJ%KPLjmo
1496B4kklkKKkkKOMjJMLL%nm%lpjKKJkkJNKkkjkjkJJ%KLMNJonmJK%llnlKOQOJlronnnmOPN
1566A1NMJnm%jnjNOK%LNLNOkqmkj%Jkkkj%LLlmJMNNNLMJl%lj0ronjNRNlqrjOQOKKjkjLMln
1635B4llnj%m%MNKn%OM%jkJM%ll%nmJMOL%jmnmjJ%KMKLNjmkkqn%KK%KJl%MNOQNJj%Joqj%k
1705B1kjjJ%ljjlLPLJK%jK%JJlrmMKo%NLJkkMLKkjllmkNPJklmlJjkJOM%JOKmlj%jjLjkkkj
1775A6moMQLMKmnll%JJLlkJjj%JNMonmn%NNLPlrmkMQNJj%L%onplLjKQKo%J%KL%kPNkmkKOJ
1845B7lNMJmqoJLQMLJnkjjMLkolJ%m%NKklJj%NNL%jjL%ln%jp%LklllLNjnoqm%%MPjjJKLLK
1915A6jlmnJ%%KKjm%LM%kJMK%MJmLNkmnokNONNKllkL%pmlMOJ%no%jJLlojO%omJLOPQMll%%
1985B1omKJoklkPQMNN%mkMLJJknm%K%kkJ%mmLONJkkjKJjJOkpqnlJJ0J2MkJLKJjnjjmk%K%J
2053B8KjjjlplMOMLLJlmokK%kLOLkmj%llmjJjk%JKOP%ooKONPOKlmn%LJjLKnqojKMM%oojKj
2123A8onKNJ1O%%%jmlkmmkJOJ0Olpopj1pNRO%mlKKKJnnKPNJkKKJKjl%jJJKMJkkm%OOJkKKN
2190C9JppokKjlMNNQMmokK%mqolJKMONL%jj%%jkpj1n%JLN%nnLMNPN%kll%LPOppJJKLKLKmm
2259B7nqnjLM%NKorkLLKkj%J%%%kKKJKKjklomnoKPONPKLKllmrlMMkkKL%KMJjkJ%kjKNM%kL
2329B6PKmpJL%mnlkjLNKjmm%KJkookjKKLNPMlljonljLONJJknnkJML%k%JMOjprm%LPRNMLml
2399B3mmmnjJ%%jlKLJ%%jLMMJmkNNMNLJnpl%kkknjLKjJ%JQJnokjJOOLjllkLLkjJjljKkJJ%
2469A8KLlqkJ%LJ%JKLMJjlljLOjrqkj%jJLkKKlkMNmoj%JLOPNNLjjnqllk%LmnkKLNM%oqJOO
2539A6LJlokKN%njMMLjmpmJj%KKMOjkJmn%%NPK%jj%KK%JKLLJ%JNnokKJ%jJKlmJjJJjjkmkJ
2609A8JjJK%%PKmmj%KNMJJ%jj%klkkmppnkkk%MMLPOk%QRLmpj0qj%mjK%jkjJL%JKNOMKJlrl
2678IMLj%LMJLkrj1m%KOOJjKOLj%%KKqj2mKkkl%K%j%KNJlJNM%JLJkkkjjMNL%KNLJjon%K%%
2747B5JkmnllKMKJmlJLMJLMLNjnnmJJK%klkjmoKMMLkoqJPPN%%mn%jnnkkJLl%%JNLKMKK%JL
2817B3lnmjLKMLKLjkJjj%llkMNmmJ%lol%kJMKjlj%JJLPLllkmlKOOMJopnnJOPLjjjLOJomJ%
2887A6jkl%kJLJj%kJ%%ljOMJkjjl%JklKLKKNKloom%NLNOLjnpql%JMNJmj%klKNjLMlnkl%Kk
2957CkNQPMmmLMMNJmmkjjppljKkJKnkJNQMJj0j5nJNQONJ0RM%mooKMJLNnrml%%klKLmkKMLj
3025A7%J%lk%LOKKjlmkjmjLOLljjKORMjjllrj1pl%NLOMj%%jLLKJ%JjjKQQjonomLJj%%J%kj
3094B1%jjMKLJjlnlKjkKMjl%%kjljKMNJl%JllkjK%j%KLPPK%JJnnmqojjkJKOLK%lk%Jk%Kkn
3164GkKNPQOK%mqnMM%kl%JjkmkLML%%KLjjJjproJMOP%mmj%%%mmKPOKJ%NMklLJj1j1jQPMLJ
3233C1onNPknkk%jlkJMLjj%Jkl%jpokJQMlkJJ%k%jnJLMKlqnjMLLNKMOKkkkkLOKllklpom%J
3303AOOLjlkkMko%K%mkJMLNNMjjKjnomkJOOKmknokKOOKNMkjljkkJKjl%LKlnJNKJLJJknnm%
3374HONNPNKkjkmkjkkllomkKjJL%l%LJkmkKQLkj%mnlLPO%lJOQKkjKjjKKlm%%k%JnqmkJNMK
3445A6JKk%jKNKmpmLJj%JNMknkjklmmkJLOKJKJjkKLJKj%Kmoj%%%k%NLLMNJknqn%JMQO%%j%
3515B6LLkkljml%LkmKJonKMKNNPjqnnlmmj%NOOJJ%kljLMJ%M%kkkklmjKLJjJLLMLJlonkjjk
3585IojLNMkjNKKjjJkjJkj%k%LK%jjK%mljkjj%%mJPOK%%kKOK%nnmJMNKllkjJkjLLNMMlpkK
3656B1JkkK%JJJKJ%lkjJLj%LJK%jlmmkkkMNjnklnLQKjMJmmmlKNLjlJjlML%KK%j%njMK%KLK
3726B6lokOOKkjMNkmnnjkl%LkkKLKj%nqkKMPQKJjlJJ%KNMjnn%nqlMLMJJLjkmmnklk%LJLNL
3796A7LLJLMKJlljk%%klnjLKmlJJLLMJKNNKkqqomkjmmkJNNLK%%K%kJKKJJK%kJLLMKkklj%m
3866B2o%NOjljjmjMKJ%kmn%%KPOPK%npmmlkn%MLmmk%PJ0PKknljlllKNLLLmp%OJmnnlJJk%M
3935HOLnljjJKLPQKlojNMjkjKM%mmkjmppkJ0RKkmjN%nm%K%%LLLLjoomnomJNL%MPL%J%jJKl
4005A5k%LJjKOLJjmj1j2jL%kkJJKJJJlkKON%lMKL%kjJJjkjJ%JjKKMOKkmnkJ%jMKoo%Mmrnk
4073dkkQQ%k%kk%MRKJOJrnMKjkLQOkj0olljMOPLlklpjMKKMOOkpk%km%jJKLNKnnJJml%MLmm
4143A3KKJknmJ%MO%okJ%mj%OQkpl%JLK%JMNLnqlknmjMPNKJL%lJNKll%MMjmkJmkJOMJJlql%
4213A5k%lmKPOJllkkKOL%mj%mnmJKJJjjLKLONkmklKPPLlJjnnknoJOMK%JKjj0oJQRJjjmrm%
4282HLJjJK%knoJNLK%%kkJ%KM%ljkj%jjKNkmjNRRKlpnl%JK%KLL%jjkjJJMQLjmqro%NMkm%M
4353A5LJmqlKO%lj%lkLKJ%%MK%kLN%mp%OKmoJNL%%kljmJQMKjkkonnk%KMJllLPJ0RLmrpnlj
4422CJKLOPLlooo%MNJLLMMjplKKJL%mmk%JjMMLMmo%LKlm%jqrmMQQknjkjkl%LNNKkJJKK%kn
4493A2kJKLmnlmOJ4LokQMJk%LjmlKMnr%OON%mqqKNL%%LO%mlmlkJNOMJk%JJ%kmKOJ%lokkll
4562A4m%OKmj%%L%kK%klmpnKQOl%LkmlkJQJ1PjonlKONLPKlmoljkkLMkmokLLMLkl%mm%kpmL
4631aKNONLnnjjJ%LRNoo%JJ%mmlKMLMKjloljLMMO%nnjjkjLNOKM%nokNQLmnJL%kjlljkjLKm
4702A4mkmjLKKKKK%jJLKjnpkKMMlkmnm%KPPKONMJnj0mkJKL%%mmkJKNJjjKMJkkNNLkjK%%KJ
4771C2mkJ%%K%jnlJJkjJk%KkpnkJRMKLkkKKjpn%mljKKKOMJ%jkJLLKjopjMklJKKMLjqn%k%L
4841HjkKLKLQPkrnlkJlmKLKJLJkmjKKMLJLknKJjkjkmjkkLJkmjMOj%MJ%KKKL%j%%omJJlmkK
4912HONKkjmmKML%l%LNjmojMLlj%jlj%%NRRJ%lnmkjK%lqnJMNMJlmmjJ%OJnJJl%LmqmLQMLN
4983B0OLkonKNLjlm%lmmkNKjlmmkKKLLLNNkrj0kQOKjkKOJ%%kokKKjjKLJkm%KLKNLJ%%prpJ
5052FKJOMkplKL%JMKkpkKJKJJM%lJKKL%%%jljJOPLmponJN%qrmkKMKKPJ0Oj%klkKJml%%jjK
5122A8kommplNJ0ROPLqrjJ%%J%knkMLlk%%%%KLLPNjomj%L%okj%jl%OJ2RjmlKLJlqpkjnmJN
5190HRPlommJknjJMM%nqmONKOQOjkjkpqmMJ1Loo%jOOLL%j%%omKNLJlnpljLKnmjKMkkJl%JO
5260FPMJjJl%LLJ%%mnJj%NKlJjmm%%llLNOMJomkJLkmMNLJljMMPOkqppj%j%j%K%KLLNN%lj%
5331B7lollNMlkj%%j%nmKJjk%KkmkJK%JL%%KLMK%JjlLLkl%NOKmpqnlLQPLjjkmlMMjKJkmlJ
5401A3lkklKLmlKPPN%pnkjJ%l%KKjkmkKL%jkJMNOJookljMLnlK%k%MRR%lk%knkJKlljLL%ll
5471DJKMMkl%LJLQKmrj1kMLML%mqonLQOJjknk%JjlkKQJ0LLK%molJKJ%jjjklLJJJLNMKnon%
5540A0%%Jlllk%LMJkkJLMNkmkll%KLNMKK%lpn%jLKjllkNMJKKmojJkjLNRJ3QlonJLlmplLKk
5609A6KL%%l%NkJQQjqokj%J%jkj%kkkklk%MOO%nnmolLKk%LJKjjLMQJj1qkJNMLJJL%%JLNMJ
5678C1%J%ljmmlkKj%LKLjpmMM%kKLjom%PQOLlppnKMORNjlkJLKKMkppoopooJNQOJmk%kmjJk
5748FkjKKMOLkj%%k%%kokJJNPJnlkkKMPJ0NmmKK%prpk%JONMJjKM%jml%jnlJjKkkjmJJ%%lj
5818Ckn%LJljMOJplLMLLMKLMK%lk%Jj%%%JJ%%jOKkkmnkMLjjKMJJ%lonj%LQPJljMMKmqrmkj
5889IJOPLkqqjlm%POMK%j%J%JJKJnomkl%NRM%KkmJKmkJKORKnljk%JmjNJ%KjkmqqJOKLjJNK
5960B4jjkMPOKlnjLmnmkjLLJjlmkkJN%%MJkKON%j%kJknmklkL%ojJMNjrqKN%mn%JMKNOL%ll
6030A5%KJJjKQOjqoml%L%MOjmnnMJ0PKlnnmnl%MKmljLOLkjKjj%loLP%q%ONjJmromjJLJMJj
6099DKjk%NQQMKkkmJKnpmK%on%%J%Kjk%KQLmp%LJKjKJ%J%JmmmkLLKkjLKMLlkK%jjKLk%MJn
6170A3%ONjknjKK%llmnmKOMMNLJmlknojKMKjLNNKmnm%MJJ%lmJM%nnk%jkJKOM%KJ%klmKLJ%
6240A5LKj%%%LOLkkkjmojQNJknlmqm%NNnrlJLNQOL%%MLkj0okKNOOJpqmJJ%MNMOMJllkKJjj
6309B7%%ookKPQMj%Kmj0nMMjmnlkLLJMKKKjjjmo%OJnmkMPJ1KkknonljKkolJ%jlKKjkkmKKJ
6377cLKM%MJjJMLK%%mm%Kk%MJkKMJKKKJMKkllkmponJPL%JLLlj2qKJ0J0PMprKMnoolJjLQNk
6445A5%kmJMNKJmnJjlKL%JKJjjklkllLRNJ%JklnonLJ0OKl%mmkmnjkj%MOLKLLLKklonlLMkl
6514FJJk%PRJnnnmJLJJJKjmlkJKMLLjkjLJJM%pmOLnqkRNljJKK%JljLMQNlnomJlmm%MLJJLm
6585A6qq%NMKlo%MLKNMjJKJjjlj0qljKKKROkkjLLKKMLjK%k%JjonLJjlpjJKK%JKl%MKLLkno
6654A3nnjMMMLJ%nnJMjmnl%jJNJmkKPMKJmojMOMlnl%klLNPPKmnjjjmljJMLlLPjljkJ%ljj%
6724A1KNJjJKJllJLJkLMmlmlkjmk%MKjLLNK%jomlkK%LPMLmkknjPMk%Ljno%QOJjnmKOL%opn
6794HjO%lMMKmlKjjKKLLjlNMKLJJj%JJ%orokLlookKNKml%KMjlj%k%KRK%%jJL%j%j%LKmjLk
6865A5nnlMRPJjmJKJJlmlLK%%kJLKMLjknmJKkj%jjmkJ%NPNLMJmjKJkl%kroJMLj%LLmm%JLK
6935B2K%lKKJkj%kjKMKnj0lMJ0Pjlj%mmkk%%jJKlm%ORMqrmlmk%%KMQRMjnnokMK%nnJMNPKl
7003A8nmJL%%J%KjKJjJKjkmKNLKjj%jjmnlJ%ljOQOKl%knkjjLNjnlmqkkj%L%jKJ%JMOMOQJk
7073B9kjjoqmOQKnqnnkK%%%%LOM%KML%%JJLKlkmkjkljlk%%ljKKMJ0QJnllop%PN%%koll%MM
7142A1K%jJKKjnmk%%KK%JJmlOOKJMOlj1j2mJNMMKMKKJllkjjJKJ%LJ%NMk%kppmJMj%KMMLko
7210A8mll%KK%LLKmpoJL%lnm%KLONMJ%jKKJJJJKJkmp%KmrlLQQLjnk%njJKj%Kjnnm%LNJ1QJ
7279B4looLRPjLPJormj%JJl%MLJjjJjnJOlrnjjJNQONLmoknkKKjlkkkookNOLNOjnnll%%KK%
7349GJOKkkJkjljKLLLKJJJk%LJmolk%Jjnm%OPJ%K%l%Jj%%%M%mpoJNKjk%JLKlmkLLNOOKmnK
7420B0Lnlllmk%JKML%JOKJ%%%jll%jpqkKKKLROL%jkj%J%lonjJNLjj%NMpomkjkJKJLLJjmkk
7490C%L%KL%NMmo%POLj%momkJ%LMMMLjlkmmnkJMQMjmJQJlonjmnk%LQJ0Pjppm%LMK%%kmooj
7560B%kJKjk%%%JOKOMmm%KNOJkkmmJMM%kJ%jopNQMJJkqkKj%lpooj%jQRMK%km%NOKmmjjmJO
7631A4JJ%mKQKl%Kknkjkjl%MLLM%nokMPLKKknJLlpjMNKJK%JJkkLOL%momnrn%M%lJJlnlNNL
7701H%KLNMlmnlJJ%kkJLLK%%LJlmJKLPMlloplKMJlkjkJLNKlol%mp%OLj%Jj%PQM%kkkmjmkj
7772Bk%Jj%KM%jLKjJNJnmjkkJMOjmjLLjjL%mmm%K%KjmjK%KMML%llkJLOPJ%J%oj0lKJlmjk%
7842@KMLPQjj1rlJJ0Nj%MMLJKjk%K%kkllj%mpl%NMk%j%L%jk%J%NRMJJmmJLkl%j%%jmJLnmk
7911Hmlj%kKPOknljLJJLjk%LOJpnJLKLMLJ%kjJ%jjKKlpmMPMJkmok%JKLJJNKmo%%KK%L%npp
7982CjNNknMPNjkJKmmkJKJk%KJlmomkKJ%kLOKkmjJjnokMPMJnkJPKomLMkJPPKJjJKLKkkkjl
8053A8mpjMLjkkjNOLMLLMJoqomlk%jJKKJMOklkm%JklJjJMlojONKlm%KMjomJKjkJNMkmoomM
8123eNMJ0OJoj0n%OLLKKKnqm%PJ0Q%ookkkl%JLJ%Kjnnmlj%LLLLMOMknlJLM%m%jJJKKjlolJ
8191F%%JjJLKJJJLKLJkklmommnkPJ1J1Plkmnk%kmMPKjjmk%lj%lJNMK%l%JKMLknlJKMJkjjJ
8260A8MlmnKO%l%konklLM%l%OMJJKLklk%LLL%lmLKjMQQ%lmnknn%KOJk%kllLKjKMMOJmqoJk
8330A4kjj%mkKPMKJkljKOPKlpnKMlm%MjmkkljJ%MNLjmnlLJJMMlro%MML%JMMJmmJPJ0Lknm%
8399B4LkqrojjnmjJQQNJ%jLJnol%%MLLKk%jkKPNkmnqqjM%JKMMkmJJ%KLLjomKMJJPQJlnnj%
8469A3nok%mjNOjjkk%%LMKJknJNKkJML%nqljKNLjnmJMRRLkjlj%mpmkJJLNJnpJPNKKKjjJjJ
8539A9KJj%JJKKJkjkJJMLlj%nnkjJLjjjkKKklmlJKJNLkmJkmJ%mLK%Jj%JJKjlJMOKjnnkKOJ
8609A8JJjJMjpkMKmlkkJLJonjNPKppmmKOOKJjjkJkmkKOQNjJNKpkmrnJKljKMKKL%jKKK%lKL
8679B0jjKLNOJoqmJkj%jlmmkJMOKKKJnqo%jJLNO%noljOOKJ%jll%MLK%%omNJknlOPKJmm%JJ
8749A2LKjJj%%%KjnnmNPJjkkLNloml%KjLRMK%lklLNKjkom%KKMjomjj%lpmkjJ%MOJjKQN%jL
8819A7MlkJJjnlKK%jJ%j%jjlppjQJ0PJmrlLMjnl%OOLkl%%Jmp%MLM%lkjJjn%MMJll%JJJJjm
8888Bkkj%LOLjnn%JjJJJ%kpnkLRQRQJk%Ljj0j0%QO%kKNMJ%jnmlqplNOLLjJJkm%MNN%nl%KJ
8957A7jqnkkkLJljLLMJLNKKLmqkL%mkjmKRMkmlkLOKKMNKnqmK%jJKLMJmlKLK%%%LLmqp%LMJ
9027A9jlJNKmmJPKqqppmKKLK%%N%lkmJ%LJJLJll%%%jl%KLNK%MJokLMKjkm%MMJJOJrrkML%j
9097A0klkj%LMKLNmjJnmOQKloonk%JMLNNNklJJkm%KJJNNkpnLP%oo%KJJKMkmKLjmJMjJP%ol
9167A9%koqkKLK%kjkjJMQO%okkk%jok%KRNkk%jjjKJJJjKKlmJKJKJJNKnkKjl%knojL%klmMJ
9237AJ%jLOLmn%%kJJjkjjJMKLJkKNjjKMJl%NQkqpklmkMknjKNNlpojONOROmj0m%MMLllKKJ%
9307A7Jjnm%%L%nllmjLKNOLMKjJ%kkJNMJkmmk%LJJ%jJ%lkJjk%L%%nqm%j%%%LKJ%nmJJ%JJJ
9377@LJ%MN%%jlpomNPNNLJjlnjLLjlLMKJJLknllkLNJ%klJJjJmokJMLNNLJkmmk%Ljmljknnj
9448fNJoml%MOLNNKJjmknmKMlnMNMNJlmJKjjKppMROlokMNJkmnl%%%KOOMLJjooK%mJQOjkjm
9519A4mmm%JKLKK%jLLonkjlmlkJjm%NNJKMMKJNOJJJnmKKJKkoqkLOONJk%OLJmppnlJONjnmj
9589I%jnmjJJLK%nmLNMjmkKKjJQNmo%KJKkKNNJ%npmkjNQMlrqkMOjkKLkk%%mmkJNPPNJJlom
9660A2%JK%K%%L%%jLKlnmlK%mjKjlJMK%jJKjnnmkjJLMMKjmkJljNQLkm%jjMNOMlmkMKlpj%l
9730InjNKm%%mkKNjlmJRQL%LLkppplLQOMKJjJ%%%ljlpkLMLjokKKJJ%jlkmlKMLL%JLNPLklp
9801B1olmmlJMPJ1OormKKolJKMMNJ%%kjnonJNJnjNO%jjKMKlkM%qj0kJjJ%klL%%K%mkJPOjL
9869A2NJlnlLOMKJjpqk%jLMLJJLjkPRLJjlpnj%nrkKKMKkolMLjm%%mokKQPmnJKJLKKNLknqm
9939@jjKMKmlKL%KMk%J%kKNmj0jMPLkj%kJLKKknljJ%jKkmJNNKJMNN%lpj0pkJPPQPLmnLKkj
10008B6jnjKLKjnojK%qpJMJjjKPMkkKjkjMNMNLjonKKj%jkmlJLMJL%nkJK%JKomkj%LLKlnMR
10077B4N%pnlmlkJ%k%mlKOOKlnKQLmqljLOOMKnnkmjnkLOJkopl%OONN%jjjk%MNLklkmmlmjJ
10146b%JKLK%J%lKOL%mjkk%JkLNKkkKK%Jnljlm%Kk%Lj%jjJj%%KPNlmjkljj%KOL%MPJmlj%m
10216A0llKNlnljk%MR%rpJLKkl%MNNormLKjjjLPRKjJkkK%%jlkNknljKLJ%L%%LKLLMKmlmlK
10285A3%lKLKnj0olkMNKJMMQQKmljk%JJKjpkMKJ%klknmlKLjjJmlKM%ooJONNN%ql%jKJOQKm
10353A7nmjMMLLlomkl%LLNLJMNLlkjkllmomKJjKLOOLKnlJjkjjMMoomjNMK%%JJM%j%Jlnool
10422aKj%KMOMkm%NNlqm%kJLOMKLJkkmlmkkjKklm%KLK%NMknjJJjkl%JMKjJKJm%OK%%JJLln
10492A1kkJMQNkm%JNKmoon%OLLlpkL%JK%l%LLN%jlmjKKjjj%%kkLMm%LKjokkjjjlJONKlpl%
10561@OMKJLJjkm%Mj%kpm%%JMJ0P%jl%ONkonllm%jjjKNMKK%jkkLMKM%lm%K%lJjkllkklmlL
10630aKLjLOMjljJjnnlkNQnrjLMMJJKko%NNJLNJjlkoom%%kLML%nkKNOOMolkmmk%LNOOKnpj
10700A1jlj%JjJJjKRRK%lonnokjjKM%%LJmlLM%lnJLjk%jJMMkkKKj%KPPjk%KkmnqnjMLjKON
10769A9Jkmlm%jmlkKLOOmpl%JMOK%Jlk%jln%NOKorm%KJkjkKONMLk%L%j%%jKKJkjljMN%nnj
10838GMKlk%JLNlqJN%nk%lmJNJkkKJ%JJ%LPOKoj0ojj%OQ%nj%%KJJNRMK%lloqnl%JKjKJkll
10907ALPJojNNJ%mmlnlKOKkJNLKLMKknmkjlpkJJLjLKjmmJJ%JQQKmlkkllJLLjmj%MKnjJLQN
10977B1%lqlOQ%mlJM%lnmljkkjNJkNRMlJJjjJM%kjlkml%mnJNLJ%j%NLkll%ONL%nnkj%LLML
11046B1LJjJkljkjlllllJKj%l%LKMLLMLk%JknmJMNKkoqo%JJkk%KKN%mmn%l%LJK%LPN%nnKL
11115Gnj1mNP%jNLkjLKJ%mJO%lJPOMkljjnnlnk%MOMMK%%jkmmJKkk%ln%MQKlJMJlk%k%jjjk
11184EjknokMJjKNKjkmkLLKjn%PJ0NK%J%%jJjkLkrkJkjKK%llKJLQPJnpjMKkjljlkLJlplLL
11253CLLJjKOOKjkj%knokjJKJ%jlkJKjmnpkLPOOKkLQLJlmnl%KMJlm%kljMPKknom%JJJPJ3P
11322B9koonlljkmjPRNklLLll%mlklJNJlKLLJK%orlKJjlkl%NMJ%MQKjll%jllkjkLPL%jkkO
11391A0NjKLJjLLJ%mopkLOM%lnkJLjmkjkolLJJ%OQMJ%LjkjmmlJLkjjjj%%KJ%JMMKmnkkj%J
11460F%%%%jlJLjnoKOLjmKOjolm%KNM%LMNMjqj0pjL%KLNKlmLJ0OjnKOkokJMjl%lpmlprjNJ0
11528eJ1N%lJNPMJpnJMKNKj%%Jjkk%jjMKJ%nj0ok%ROornjjmn%k%OQL%jjjJkJMKLJk%NJklj
11596IjJNNjkmmmlJNOPLkojL%jjllJMKKLOROjprqolJlpoKOMMNMkmkl%LJKKjmkJJjlklKQN%
11666A6%ll%Kjno%MOMKJKJ%LM%klmM%mJknJN%%LMMLjqqkmmjjl%MKJlnmMNLKK%%%JJJ%lKNj
11735A7mooJjk%JKMLNLjlpmJMkkKmlJLO%kn%OMmn%MKK%k%jkK%%lmjooJRRLkj%MMjmjJK%jj
11804IkNRN%jnqlNKjlll%jjLklj%kJLNJ0Jm%mnLK%mlkJRNjkJ%ljkjlnjljN%jMPMLOJ0Rjpp
11872B7qjNKlojLM%%kmook%J%JL%jKNNNmj1oJLJJLMMMMjmmmknoKLLKJLNM%orjMmnMPKkLJl
11940A5jJ%ljJlpJQ%mmpnKNONNOKJlojkJLNOLmlJjoj%%%%LKkqnlk%JKOOKjKKKkoomlJJKNM
12009A4KMklmkjLJmomkJjJLKj%jjJLkkk%mK%jJL%kljL%JMLOJ%JJJkKPLlJL%oj1q%PLkjjJK
12077HOOMKjqlJKMKlnllmpJM%%l%KJLJKJJ%JM%mllllPJ1Jn%KmqmJMLJLjj%k%LKjokjmkjmK
12146fNJkKNNjjkmnkLKMM%k%%kJKLLJKJLMmj0pkKJm%M%jKL%Jkpmj%l%OJ0O%nmJNNJlkjkjL
12214A1KjkkLRPLnj0om%K%%%ljjll%KK%L%kJjjn%MjjLNMjjJLJkJjkoljkLOOKkMMLlrqKLkj
12282Dkljkk%MLjnLL%MN%mkMKjnm%%lm%jJJNNMLLjmpmJJlmLLMMkJKLNPJllonnkmjMOKkKk%
12352EJ%%mkMNkKL%oplKKkkKK%nkJMNNKnmjlnm%L%%jmJMJPPLjmmnj%KPOlmlJNOjo%JlllJJ
12422b%KLJj%NJmomKMjjjkJLM%mmJkn%OMJOLk%K%oq%JL%%%LknlMMlnopjJjMM%%LNJlJOKkj
12492aJLKLLlmjLJlmmn%LJMJJ%jkjKJKjjKNKlkKKjmmjjlMLMknrqjLkJKKMMjjjLMkkknlLNK
12562fjlkmmLN%kMNKkkmpnkLLKKJJk%%jLMJJLKKKNMjlonnl%kkMKkk%kJMJlmkj%LQMJkJMKJ
12632Bkmoqnm%LRQLjl%J%ljMLKKJno%NNJlnj%j%knonjJ%LKjllj%MNJLOLjlnljJLj%KPRKlr
12702a0njJKKK%jKOKk%%KknlmmljJJJNNJj%JlpkKJjlnkJMMJKNLJJJjkj%J%ll%LKjJ%JJmok
12771a9%%%jKLJ%%%kjOOjmkkk%J%kjjKJ%JJknlJOM%jJJjjkjJklkkKKjnn%ONK%K%%JJLjmno
12840b8n%LOM%kkm%MK%konjLLJ%jJK%JJK%%KKJlkKLloml%KMLLlnkJJJJ%%kmlj%LLjK%jLkl
12909c4%NKK%kMNOJmnjJmpnjKJ%KPOM%knom%LMKJLOKnpmll%%KLK%KKknl%MKJLJkkkkomKJJ
12978c5NMkpnJKkjKKjlnlMNLMKJ%KJllnlJJlmnlKNJKKLMKjkj%JLJknmlk%%J%LJ%jJLjllKJ
13047d3k%no%LMONjmm%%%JMLj%LMKkllmj%KJkkJLkkKKKNM
13089c0
##PAGE=	N=2
##DATATABLE=	(X++(I..I)), XYDATA
-52445emkKMKlqpJN%ojKnooJO%kKMLLJnmkJMjnnjJ%Ljn%J%%lk%JLjojML%%NJ1NlqqkjjNQK
-52377b7k%LjlLNJjljjlJJkjKjkmnKNMJJ%%%MKJKmoojKklj%nplLLKjJLKKklNN%jKkrpjLKk
-52309e0jJNMjljJjkmlkJJmnnKLJLMjklJOL%jKklnljjKJPPjljJ%%LjlJ%kklmkKOJlj%j%LM
-52241e5LJmqlK%JLMkKOKjlnpmMNJ%ljKOKKLMKjorpmJN%o%OOjmmn%kmKPMKknnKN%omkjQNj
-52173f7j%JKJ%KJmroJM%%%lLKJKNMKJ%kkjKNKK%moolmjJLkol%jlKLJPP%mpJ%jJll%l%Klo
-52105i3%RJ7J1lnkJjmmqrllojKNOOLLkmk%KKKjk%lonljjkJQPL%jLM%mLKnJKKjlooojOQQJ
-52039g9mmknmOPMjk%K%%MJJOKj%jmrj2qMJ1LmklJNjLPJj0j0JRNJmonjLLlqLPJkkkm%L%nm
-51975a08%JKL%%JQJ1L%llmn%Lj%MLlnKPLnj0j0%KKQOLKP%j2rjKkj0mLK%%LMj%%jKKjmmpo
-51913a20LNNOJrj2qjNM%PQ%lnnml%oj0KQQRQKkJNNjrj3qmmjRJ0LKKLMjjkprkLOOMNjokMP
-51850i9Nqj5nLQPPKml%%llkKJkj0rMJ4J0JkomLKjkkmlJlj0mORRRKllJjlJMlmlj%lJOOJ%j
-51787a04jLoj1oKOj%LMMLjrmOKmj%nnm%JJKL%jLJPJ1M%mqrmjnkJllLK%%MQRKjjmrpKNjmL
-51722a24%j%PQmqnLMlokKLQJ1O%nljlj0oJ%lokKkjLPNmlJKKJPPJnnLOjnkkkk%NOPMlknmk
-51657a20%QQk%kqj%qnMLPPKKMjnlkomjKLlnKONKkrrjL%njLLKMNjmnkMjmJkk%LOJmkmmlLR
-51590a29N%lmrlQQNJL%nomkkkkLQNJlnlMOOlmpkO%joj1jPOk%l%NOMKKLMKnoo%LMNMKjoop
-51524a31kPMjkjlKMjmlJJklkLNllLOkrj3lLJJJPJ3Qqrp%knJN%mJKmom%LQOMJLorl%LMonM
-51459a51RJ0Okpjk%kj%jjLNL%npLOKnpjNJ%J0PkmlJLJkKOPQJkLkj2rkJkrrkMKkJMJJ%LMk
-51395a34molNOPjlkjJJ%%Lnj2oKOJ2NnmKJklMNJJnjLMjjjolMLj%jrj0oJQOLJjLO%mJQJ0j
-51332a19j1mKKk%JmLLl%lqnommnJPOjjJKJ%jOPLLnpKQOPPlqol%%%k%lnknmon%MOKLNknmJ
-51266a57KPJ0Jmjjk%%%%MLkMKk%KMPkqpmLPLNLkpjPRMnlmqloj0jOMLNkqmjLQMKjlnom%LN
-51201a44O%jjnmMQKjjmlkJLKkj%NP%qqjljJ%lq%J3J0MjJKLNJmlJJmnkOlj0p%NQOKKjjK%%
-51137a31MjmKJKKj1j0kMKlkJKjLOMMmokKJJkppo%QQNlnjQQKJjkomkKJkn%MllKmrJPOLkml
-51072a51nKkoljmolJ1J2PNRN%ornl%jjLRRKlrkOJJROjjLNkn%LnnjknkmrnKQJ1J0NJmrj2k
-51010a49OR%lkllmjk%RJ4J0Jmmpkjn%NjnkLKlqnMMnnjkKJ4J5J0%onmmOJ2Qljkomkj1JOjp
-50950a42kQLjJoj1lMLJKJjkoLRNJmrpmjoj0kPOMjkKJ1J1kpj%%mkK%%%LmmKQQNLlj0j0KJ2
-50890a40J1Qlj1qmmlkJPPJmlmmKQQOLkkmpmlkJLjloqlLOMjJJQJ1Njj0kK%npl%jjM%LJ%NP
-50827a39MkqojnJJk%MLLNjkKkqmPRln%PJ1RL%j0j5plLPlqmKNOjojlkNPOK%OJ0M%lnlKjml
-50764a36nj0j4kJ5J3jqj0kPJ0RMMNMkrpjoj3r%MK%LJ0%pJKmkjKPMMkpnlk%km%NKJPJ1Q%j
-50706a31%pqQQknnmol%kkklJJ1O%LQJrj1j4lMMNNMPQJmJknl%%%POKKKpmKomQOknm%MNLjp
-50642a39nk%%jlnJ%JMNOJKJmnrnLKJLMJlnokj%NMKjMOmmNOJlqj0lL%kkLJ1J0lj2lNOKKMN
-50579a31K%mj0mJKppKMLlnKLknjOJnnJPLKJKJjkKkj%LkrnLOJLOMkpnkLL%jjnmJOPPJmkmk
-50513a51KlkJOJjQJ1JmKkj0pm%LklLJ2Pnj0qlKJ0MkKJopj%NQjnooLJ1PNmrjOjmjonLJ1Q%
-50453a37knkjjROlJNOJmljKNNklJPLnnmj3j2LPJjmol%LLLMKqj1%LjnkkJ%llLM%%KJNRQKj0
-50389a47j3nmn%K%LPNMOJmjKKMmnJNNLLjn%Nmrmjj1oQOnj2lPPQJ1O%jMmj0rMJ0%prpkjlk
-50328a75ONmlQQKkomJMMJ1QOMkl%NKmqrpkMOJjLOKmmjloplJKLMPMKNPMmj1rm%jMJ1OKklL
-50264a31KjnolNOjrj9j1%RJ0RPKpqkLkornmJOQJ3J1QLjJnpjkpjlnJlqokk%mjJ0J1L%j%MK
-50204a53jnq%PQjkNNNMKkjmpjMKqpjOO%KPOJk%L%mnokmqonoJPNJLNJ%nmKk%RJ2QJlpNJ0K
-50139a25jkjJJJknlnkMOPKlnlKNN%j0j2kJljMQJ1L%rj8rNOJm%J%JNONMJlrmQJ0Ojnqj0oJ
-50078a50NklJjlmmmorkOJ0J0J0MmqoMLJjKKKRjj3qk%LRJ0L%jKKnj1lKLMJJjro%KML%mmpk
-50017a66POKKJkpojL%%jm%MKkprJNMKKLKJlkJKnqnMJJPRJ1J2KporkMqj0KOK%jjJLJjmjK%
-49953a60LLNMjJMmpnjNJjjlKJ0RjpnJmjLPP%j0j2n%KKJK%%M%KLPMmoppokJMQM%kKQJmmm%
-49889a54QMlqj0mLNJ1QjroJLo%OPOJlmkjook%NJLKjLJmnJJkl%LMM%jknlLQJ1PkqmkJknn%
-49825a58J0NmlLNNLmro%JjknnkJKLM%LNPJ%lpkljQPLKmj4j1lKKLPLJQJ0Mqj1jJKKqj2qmj
-49764a77LJKJ0J3P%Nkj0nMKJJqj1kKLjl%JMNN%mlkj%JOJ0NLjo%KljJLPOknkJnqpoj%jLMK
-49702a54kJOO%jmjKoj0nMRRLNkj1rjPOlm%JNNlpjLnplLM%k%M%mlln%PPJMMJKKJnj0nKLj%
-49638a60%jJj%NKONln%RRjolNKkjjJkj4j2lPPOMk%lkJjlmLJ0PJkjlnnkJ%mj%jlJPMj%%Lj
-49574a52nJLkooqMJ1P%nkKJmjNOKKJ%JknjLORNJkookJLkon%KmojRQN%JNKk%npolKnj1nKP
-49509a66QNLLJ2J5LnnjmpoJNJopkmkkjooJJ1J0JpkKkkplMOjmJKLKKNLlokMKnjLMLjKLJKj
-49446a44mjNKjlnmNQN%knnJKMLjjJ%k%lnJOPKlK%poqnjMNjq%MJ%LMKJllJMMlm%jKjLJ7J3
-49381a18moqrnomm%KKkjm%ORPLnomkKPRN%LKlmjjnnjjmJOORJ1MlkKloj1j0l%k%kJLRPnj0
-49318a54pKOJJKkjknmkLNMNNLJLjmljkNKlqoKOOjlKKKmmkjMKopkMMJNJ0N%%oj3j0n%%OON
-49254a49mppojRJ4NMOjkJonLQ%nlpojJMMMJJJK%nopqkONJKNMJknj3lPKjNJljjnn%LPMMK%
-49189a50%kLJQPjplkjnnkjKKjKJ%lKQQMJJklmokkmkJmjJ0NkorlQPJKKjmk%PMLLJoj0lL%j
-49124a53MJ1OjjjopNOnm%%JmnkLlnLQNNRKmqqlJ%lJkl%kLNmpNPjk%LPP%jkklkmkJMNOKlr
-49058a47qj%k%knnkOKPJ3M%oj0ojjkllj%NROjqoLLjplOJ5J0klkjjojNMLjoLNonmnkmmMPJ2
-48995a52ROKknKKoj3j0KOKlLJ0LqpKKLLklmrjPQPNlrljmq%J1J3QJmqmLklLN%ll%m%J%PNj
-48933a44qqLLlmnlMNLNM%LjljmOMnjPKknlKRKqkJ1PnqqnkkMQnqKNJjlllmKRMK%%Kl%LNPj
-48867a37LNKjj0j2pJLJ0QJkqpplQPmmJMPO%%KjljJ%qp%L%j%ljQJ1Moj2q%KJnmjkjlPQjnk
-48805a64PRNOKj2j7pk%%JRQK%%OP%lqj1njNQOJJnj4nNQPLkqj1qNPMJmn%%ooLNJJMPOJKK%
-48743a49l%JMNL%%lqqlkj%%jklkj%RJ4Qlqj1olmjJjNJ5J3LjmoLRNQNKjlnproLMkkjlJNOJ
-48680a40kmKJmlK%qqoKJ4J1ONjolMORkpMMjKKKmj1qonjNRNJOKqmkmpp%JokQN%MLKKM%pqp
-48616a59m%%MMLk%KRPkpnKJKO%p%NNJjkqrn%MPRNPKpokjm%M%jKLJKlmKLN%j1j1koj0jOjk
-48552a70QJ3NjklkLPRN%pnnnnjJJOLkmnJPQOjj1q%KlnjLKjkljkjjLRMLJ1J2Lj3j9j1jNQJ2
-48492a41RkmMjolLOlj1%NNkqroK%mJMjmjNPkpKNLLJKMJJKjnqmmlonLPKkl%Jk%PRJjjjkKK
-48426a54J%KMQ%j1j0lPPjokMJmlojKjnpLJ0ROJjljlkLmojPJ2NppnjONJjmmjnoNJ2J6J1JJ
-48366a26Jnj0j2ro%MKmnljkklLONMJjNOjllKNOLMLkKOJoj5j0mJPRJ1J1O%olkkmj0j2p%NM
-48307a56NPlj1qokQJ1MmJJljLjkJJjqnLM%KNM%kJNKKk%jomnonmNJ0ONMllj%OMlmJkolLNj
-48243a53njkkLPOmjMLKjj%kokOPLjKKKKlrj0lOONLOQP%oomnomLPNKKmrpkMN%j1q%NNJ%mp
-48178a60lLj%Llm%KLPJ2J2PJmoqolnKL%jKKlJkj0lQJ0J1J1lj7j4lLjll%jjkjLjonkKOQML
-48119a56knkppomkkMQKRRMMOKpo%lnLOJLJjjkkmlJMQRMjkNJnmjJlolLmrqMJ1Kjmm%NJ0RJ
-48054a42LJojjlJMNNLJjjnoqnkkkmkjjkRJ2MLKjooJJ1NJJ%KjomJKmqoNOJmnjlkJkKjnm%j
-47989a73j%mKRJ0PKlkJKlkjLKjkj%jnKJ0KkKjnJJoqmLJ2J0%nqrpmJJORO%pmmLJ2OKkmK%J
-47927a49knnomJRRjrqm%KMLJNP%MJ0N%KKLJkqj5oNjplPJ1kj0rkKKk%KMjkPN%OKpj0kkpjQ
-47865a63QKJnk%LJKK%LjmokNPLkj4j4olkKJPQ%%NKKjkLPLkMMlkkLOMjLJjnqknqJRPPRKok
-47800a37KlnlKLrj4rkORNKLMJmKKkJ%llJN%plkJOLjjkKRNnrj0l%lMONKJjKjloooJlnk%OL
-47735a69%PJ0Moj1n%JMJ1J1NllKPRNmon%Klrj6j8rLM%lm%NKjMNJMJ1J3OOOK%mk%pj0kLKq
-47677a53j0kMMJjOOkmjLONJqrnplJMPRQNlqjKjKN%nokj%jokNNLLJPO%KLNJj0pkpnNPjlKN
-47612a37%rmj%LjonLQLNRlj0pK%oqmjMQNkmlm%POmqnlkmjLOJ0PKMjn%M%jjNK%JmopljkKM
-47547a60oj1lJ0Q%lmJQMKkm%MjokMOM%qj4pKOMKlk%k%lnjPPQNkj3j0moLJ4QJLL%pmKKJLr
-47486a70j0qq%jJQJ0N%JMMlonJPPNJ2Nmj0pLLLKK%rlNONKjmjJJjJK%JLJjKkrlmlMRJqrqk
-47423a73LOOPJ1J0jprj0pKQNKjLLmmjOQOJklpmmppKMNOKJJJlomJmoJ%lJloqlJ2J8R%lKOj
-47361a42j0j1kMO%nk%KKLJpqMKj%KL%OPjjRPJkqj1qMJ0OLpqjkkkokNNNjlKjm%LKj%KJnpj
-47298a65NNJoj3rLMMKKLKJJJmmLjj2kRJ4J0LMJqj4qMQPN%llnj%%kk%OM%jJkjKL%KL%%j2r
-47237a64J1J3jolLP%rpjMMkomPPJmJkj0rmJ%mj0kMPlj4NK5J8RJ2ljkj0pJkj0NJ0Lor%J1J3
-47182a33J1J0Opk0k4qLJ2PoKJ4LkP%r%J1KqKJ3Llj4k3j9j2MMmKPOOJmj0qLLJn%Oj0j7J0K7
-47131a60Rj8k3j3LJ4J5J2PKqj4mjonOJ3J2Ljpn%OJ0%qj0lJNO%qj8qKKQJ%O%kQpk7j7JJ1J5
-47079a95J5J2J1NKKoj2rJLKJkmMPROKjk%JM%%Jjjkmo%QJ0Onj1p%MNMkmlnLNmqpmjMNKLKN
-47018a52jnljMRNJjjjLmrkOjkNKmpjNMmlKONjKJ%J%noolkokORO%JLjonjmKQklPJnkMOlll
-46951a57kJKPLJkjMLnpJKjj%%OPmrjLJJljjljJkmkKLJnoKJ%lokJKLJJ%KQK%%LPJ%LNmj3j2
-46885a67qp%MQjp%J2J5J7J0knmnnokKKPNkmKLkjLKjoopnmkMPPNkomJmjOJ0J0L%oj1qMRJ0
-46826a33Pmj7j7rJMKLjqqlKL%NJ2MmKNmj1nlokOJ1OMMLjjnj3oMJkopkOOPRMkqmjOMj%OMJ
-46765a52Lmqnj%jK%KN%nJNPLljLnqjL%pk%%QMJJljKkmmonjMJLM%%RJ4OormKMRKmqqrj3nQ
-46700a79J3PKknJJMMMJ2J1jj2j3j1ol%kjMNkrmRJ0Mmj0j3rkMP%LRRLLLLMK%lkoq%QMLj%K
-46642a50nqkKK%%j%OR%mqj1j3qk%KOQknPRQOMjqj1qJNRM%jLJ%mkK%nqjMj%LPJ4LlJKLJpj2
-46579a59nkrlJ0J0RMkJMmpkLNJln%PPkpkQQjoj1j0oMLnjNONPLlk%L%mnnlonmmJNPOKrojL
-46516a72OKnkKKLOQQ%oonnmjMMLJKNlrqqmKNMPPNNPJLJoo%NJoporoPROLNJkklkLKkmj%%j
-46449a56lmLPMJkMPNkk%lJjoroJO%ljmJ%%LKKLmpjLL%KKjJLjj1j1MJ0jj1pJMJJJjjl%kk%
-46386a80KPOjKMJjkMPQlj1j1rojJ1J0Mj%%onJNPNPJjnnmlMMMLjlpqkjjkkKNQJ0Okloj1rp
-46325a82JMJLLJkqnLONjlmlNQNmqjMMJmll%mJJ2J0OLjlLjLjnNMpm%KLK%Jnl%oj0oklKMMO
-46261a67MNPLjmrqrjkjNjpkQJ0RNJlJKnJRmj2lKL%kKjpnOJ3Jj3pJ%kMQQPLjkkmljkJMPM%
-46198a47JkonmNLoj2mRPJmMRJolokMKkL%oKLKlp%MQJ0QLjqnjjJ%pkNjlj0j1mmpoNJ2J0M%
-46137a70k%NK%jkkmMQJ%%KOM%mqk%lMO%%M%pj0j1nLJ0KnmnnKOO%kNPMLjjKPJnk%JKLMOLn
-46073a43j0nMjj0r%jLJ2Omj0okjKNKjllMPMk%NLLLKonJJnmJkjJlkOQMQOoj6rnjMPNMLKmJ
-46011a53PKjnpkKjKKpqjNPK%kjnlKKMK%%njJ1J3NMjnj1j1ljJM%l%KLnj1oJkkJkKM%JKj%K
-45949a71LMJJmkMRPjpqkj%%l%LlNJ1JolmJQLKLMJLKkmlJKmnjJQJmlpkJm%PMlm%OJ1jj3pM
-45885a60PK%jkMMKjkJKjj0lJnolkJkK%mKMOOmnLMknjjkJL%pkJjKONJj0ppm%MMJNKJOLMMP
-45820a49JmjLmqkLMkmkk%PJ1lj3j3nKMLJjoollJPNnlMONKkmkRJ1JmlJkmm%%RJ5J2Kkkmjl
-45759a47omkljLNMLnplmkjJKMLMkpnjOOJJ%%OQln%OknKKjmonJJJLQLmmk%MJqqqnkJMRK%j
-45692a68%%%KPJJJ%MNJnopmjkLPQJ0J0%j0rornJOJprjQLkOOLLjj%KMnprj0n%OOkokJ1J7P
-45631a49LkpopkLLljKkn%OJl%NJmkJN%MJ2Noj0j0lLJllLOPKmnojKLOOjpj%lm%%%KNMLpj7
-45568a80nRQKkkjoj1lKOQNONlnRJ0MONkj0m%nmJPKolmqkPPlkL%%MJ0MokPMkllllojLJJmm
-45505a62kkJPQLjlljjmqo%kMOOJJJnokLRRJoplKOMMnqmPLmJQKmMO%jmklqo%kpjNJqpMRL%
-45438a69kJM%LPKjnj0o%%%LKMPPL%llJJkopjN%ljk%jJ%lJ%oJQKKKknLPPQPJlkomnnjJjJL
-45372a60JJknn%klMJkkQRP%mJ%%kqm%K%jnlmm%P%%%m%LPLlnolNQQ%kkML%N%lKJoj2p%ORN
-45306a59lqokOMNNj%lmJjlmokmlMJ0QkpJMJllPJ8J1lj1j0qpqnJLNLMkkJ%jMKNLjkKQJ0Ql
-45245a43qLornJ%oqlNNMLMMMlrj2nKjljKOJ1Rjo%lo%JKNPMklOOmrnmlKmqmKPPjkl%LJ0RK
-45181a54mklpLPKJjoJNJ%%mnJLJnol%K%LO%jJL%ojKkllNKKOJJMJJNlnKLkqr%MJmKNjlLNk
-45114a58pkNKklkJOLprl%L%lpnkJJ1RL%J%LRPkj0j6pNJ2QjnnkJMPjojLPLJkmml%m%%KLmm
-45051a71%lpp%OMmkkjMj%JOQPKnrnnj2oNJ0PMNM%pmNMJJLK%K%nokJonLMKONJkn%jJNJklj
-44986a69OM%mkjnkkj%KNkqnL%JNJ4OnoqkLPPkmKQOkmjMKjlnjj%KLjmppmJKOJ0Jlj%njnn%
-44921a79OL%kmkmrnORM%ljMRMj0j4rppQJ1ON%%OOjKNOLkKJJM%rrQLqlOMJjmnkNMkonj1lM
-44858a81QN%oojNQMlo%L%mKMkpmkjNJ0NmkPPNLJmj7j7oKOMlkMONLokLlqn%JJ0J0Nrj0mll
-44797a90KPPQNmnNLjkmmkm%ONMKnjJKjmmollLRjJJ0KlmpkJ0J2LlrpjkmkppkNOjkKL%mok%
-44733a96PMll%LJNKJRRjnlmLL%%mprkJ0RQLKlqrlMJKKmjKMQQNJkqnKLlmMQJ%KKknlJ%kpo
-44667a73kj%jJNMMKNLrqnJJ1OjKLKlnjJj1j1JJ4QnonjNLLllmol%%pjOJ3OmnomNKkLJ%KMO
-44605a64jnookLRPLjj0q%KJlojKMLKKk%Lj%%pkMkJOMjrpjJ1J6QkpkklooNNLKQJ2Mporj1m
-44543a80%OPKJJnjON%J%jkKPLqnJ%%%jm%mqljlkj%MKolQRNJjJnjJmkKML%jk%LRJ3Joj2o%
-44478a70on%LLlkLlkmk%LQLlOQO%qpnkJJmnl%RJ1NKLJkmjK%kjJnomnnMPMKjl%%LQMKjkmK
-44412a65MjknnolNNJJKMLjlkKMLjkkjkjlokKM%%MLolMNnkMKkkM%okPNnnjKJjNNJKprlMjj
-44345a76QN%polknqpkKljKRRNNjnnnjNLJ1J9J2LrqqnnmmojMRJ1Mjnlk%mlJjJjnjMMKkJNO
-44282a65MlomKL%k%JjllrmJLjJ%pokNQNOLmlLNNJn%J1RjnnplkjjKjJkoljJOOMK%kmk%JkL
-44216a74Lk%LknnJJKKJ%mnnkk%QMKNKLLNNLMjLMj%lnnmmjNRjpmkqnNMkjLKJJjnomLPL%J%
-44149a68JjnJM%k%kklmMOmj0pkOOKLjqj0lOMNPLjomMNMKojKjJNLmrj0mNQLjLQoj1JJ0MMM
-44087a62jkJMOOOQLrj3j4j0kLPNkllllKkm%kJKLNQR%j0j1j0jNOklJJklLPQJqnLOJjJkJJJ
-44026a68LJjJjopj1oKJ0J0N%KKj%jkMKolJQRMlKJjk%LlorpLNknoopjMMjqmQOkJKKKjmj%k
-43962a87NOLJJ%LjJnj0oMJ0MkooKJ1J2LlljlppnjJ%MKJJJMJoJRRKJLkmllmllpplkQJ2J0L
-43901a61kkKJmnkM%mmJjjMQJojkmjlnJ1J3JlnnpqnRJ2Kqrn%KMMlpl%PJ2J1Q%rj1o%jMN%o
-43840a83nmKLJj%k%KMLJomPJ0RJkj0j4mOPJjMOJrlONJjlkkjNJoj1oJQJ4J2JomjKJn%LjJK
-43779a66JNONLoj2j0JKjKMKmo%%j%kMJjJn%MMJopnjOMJOKj%Jjmmrj2rmkKK0J5JJLnqkLM%
-43717a79jlkNKllkljQMkk%KQP%pqJOM%%JnmKKMMopl%kkomMOMLM%kqj1nMORJ2OonMLMNKkj0
-43652a68kKlpnKJpmLKmLKljOLK%MJ%%LJjLkjNMJKMNLoj3qNPnnmmjLMMKKlrmOJ2Kj0j0m%m
-43589a89jLK%nNQMJlmj%JKOOJmj0roKPPJmknn%PMnLJ0M%Mjk%JkkLKlonlJJk%NJmkknmJJ0
-43525a83Q%kmKPjlnqJMokLmmNOOROOPJl%j%RPlj0roLQ%opm%%OO%ooJko%JKMmjLjJnj3oJ0
-43461a89R%%OQLJlmoJRRPoj5j3pjMPMJk%%llJNKqkLOMjklkmmmkLJnmKKKMMnmjMJ0QJkkkn
-43397a83jjlJJL%LQNJ%lnp%MMNLML%MLmljlojK%jkooJJ3J0orrmjLMKlokLJm%KLMnj0mJJ0
-43334a88J2QLnpkK%JJLNmqjjMPkqnLN%MKonJl%NJ1J0pj8mLLQLKjjLpj2%RQMLPP%%K%jKMj
-43272a42rrnpolLN%kollprnNPPKoMJ1MjQMnoJKMMk%%J%LnnMjkNKlJMlomKN%JLopMQLmnro
-43206a85POL%l%mnmopokNQNjMJpj2j0jLKRJ1LkNRM%k%Kkpqmk%OQOKmrrnLL%NJ0PJmonlKQ
-43143a77Moj1rOPLNJlJLlmk%%%KJmkN%JMJKknoLJ3O%nmJLL%mqpJLKJlkJ0PjjJjplLNNOlj0
-43079a74j4j2oQJ5QJnqlPRNkj0onnpqjMLLLNMNNMKMMLjnpjJJO%npqMJ1LpjLNNLkpmMNK%k
-43017a68%OJrj0pj1okORJjOPNJrpKRJ0LoqlJjMPOJkmmllj0rJQOl%M%JlkJjKNMK%pmLM%KO
-42954a69jmkLkj2rLQOPLKkmoplknKOO%JKOKmmmk%RNKJj%Jkjpj2oKjpkPKkJOMjLNJLMllkN
-42889a74J3Olj%oolKO%np%MKJ%%kJjJJjlpn%kKPOO%kMjnJQjj5oKJoojKJKKjjLOjmljKNLk
-42824a82qpNJ0PJ%jk%%LLQNjl%KknjkljjmqjQQknl%loNJ0KmkLMJmKQjjkj0j0%J1J1jpl%o
-42763a85oNQO%kKkjmmLOPOJmj1j2mJMnj0KJ4R%jM%klqkJ%KNJLNJlpomLNkjLnqKRMljJLKl
-42700a81lmkkmrpLRQkrplQJ4Q%jKOLnokLKjmqmjLLQN%%%koqlKMJMJMMjloojRJ1Oj%M%pkJ0
-42635a66MojKmoj%olKRRMkj0j0jMNLKOL%jmpjJppKMOkj2pKJJOMKKLMOKjmjLPNJmnKMjpkL
-42571a65K%%joj1j3mQKNR%jKLjopKKnolNJ5J4Jokjrj3njMPNkjJlJlom%Njn%LKMMLm%OKjN
-42509a74K%kklljMOklNMnqmlkjLkKRJ1MnojjlnkjjNOJmJ%LLKnm%kokMP%p%OJK%jjjmmKLJ0
-42443a75LjJJMmqnk%NK%mkoqn%OJ1J1KmqlJojJ3J3%j1p%%%ORLljNKkJ%mj0j3nNJ0J0Lk%j
-42385a74lj%nqmk%POjKKlJ%kNNLOK%M%nllmqj3mMMMjnlMJ0OMjkJonJkqkNPK%MQKJJjnpjN
-42320a76jplkJJPJ0JkkLJLOjj0j3j0lNPNK%kjjMQJjJjmnnpkOQJn%klLN%jLLLJjlollm%Lj
-42257a89kLOLlrkLmnKJkJ1Oj1j4JJ3MjJKlkKL%j%LJomkjnlK%mp%PJ1Qknkn%K%mmk%LNLJJ
-42195a96JKLMKKmoLLJKPJqoJ%KMKkjNQJ1MmrpqjMKnjKljPQnpmlnJMlnjjJJMPJ2J0Mjprr%
-42131a87QMkj%oonmmJMoqKJ4J4MomJKL%J%jmpj0rNJ3Kk%PKjPMjjlmjMMkrkPMmj0j1%OONM
-42070a83J0OONlj2j2rkNQLjjkmJLNN%k%mqjPOJmj0mJ%NOK%jJ1J8Olk%mooj0j1oJNLMLKQO
-42011a59JkojMMNJrj0rj0mJMjKLLM%ljkJKKKklMJpj2oLO%nmjknJROKkknkPMjLQRQKj0j4j
-41949a89M%mjLQQJnkjKLLLJKMKkoqroKOJlmkNKmmKKLmnKLJmjnlJ1RJKJlmoj0j0JRPkkKMN
-41885a84JkoqJMjnl%LPMKN%j3j0LRPMKJ%Kkj0j7j0LJ0QOLK%jLJ2PKJj3j2n%%MJKLKKklJo
-41827a86j1oOJ3NjKJpjLNM%K%jlj%kjjnorlKKNOMORKmj0ljJQOkqqpkJNQQjojoknkOLLMjj
-41763a84%jlLkpnm%JMQMkJLljKjMRM%klnl%MOoj2oNNmjMNPQMjj0j5p%J%JKjk%KlpmjMMLL
-41699a95KLNPLprppoLJ0Pkm%nJMKLJLPNJlrqmjKNONKnj%oj0j3rLJ2J1OOJkMLpmPLomkKOK
-41637a83%LKLmj0nkKPN%joqrkjkjLJ0J5J2Lloolnrn%KorjPMMNJ1QlnJLKKKkLjmmprjMLNK
-41575a90kmJNJ%%KKljJKmn%jlMJ1QJjjnoMQJ3J0lj1loj1lJ0PkmnojJ%KLPQOlj0rmJMLKj%
-41515a81nj2j2kJ1QNPLjlknmmkLJkKNknlomMO%JLKJMJmkMM%%J%L%kMkronojPPKmpjPLKKL
-41451a88KKKmj1oPJ5J3N%Jjrj1n%NQKLPO%lj0pJjpj4qJLONJLM%npk%nLQKMOOKj1j5lJklJ
-41392b03KNKrkJ1J1NorjQOkmJMKjkrj4oMOllJ1J3%okmonJOLPJ3NJLJKlj6j9j0KjlJ0K0J0
-41337a74j0j1oKQRKnkJ%OMnqljm%%%LMQQkj0m%oj2l%LJ6J5Lkk%mnroJJ2Rnm%J0RKjkmkk%
-41278a79KlnmKOJ0NJrj4oNkpJMKonJJOPMjnKLMMkpk%KLPOkprj1rlnnOPMPLjmNPklKLJLMj
-41214a79pmllnpm%RROJKjKMklmlKOLLKMKknnpoLJ3Rnj3oOQopKNKKLmlJkmjJJokLjokMMNj
-41149a92jjJOK%MK%JOLkqj4j5mJ3J5Lkk%KMLjjMJkoj0mLJjnkOKmJKJKOLqnNRjnlkpoJNJK
-41087a94NOKnppmKOPQln%jMJ0J0NkmJlnj0j0jLMKnrmNM%ljLPQ%ljNJ0Mkqo%LJNK%jn%kqj1
-41025a98mJ0NqqjkkJKOPOLmlklmqj1mKJKMPRJ2R%njLMJrj3JLmj%KKMNPKppnKMpj0kkm%QJ0
-40963a95MllkjMNkk%mlpjLJJMMJnroJNJnljKLNRNKMPONkj0q%%MJ%LNlj5rKLMRJ1%pq%KjK
-40899a87%jLN%jJKppjOJ0Lj%mqjKnnkL%jL%mkp%N%kONklkkJLJkJNLNNoj3qmnlOQOM%%KJJ
-40834a90LJKKLKkl%ormj%MRMn%Nkrj2mQJ0Lmpq%RJ3MomL%mpmjJlnkKNKkjKkno%MjlKKJNO
-40770b05RPQKqj4rJJ0J6J6jj1j1nj%%kLjlKllMQLLlj2oNPJklkkmqlMRN%KKLNNKlrj2qK%l
-40711b13OR%lljjkLPMKKjkqnMPRJ0LrqLLmpmKNNQNjjkprpnJROlj%%kmjjnljJJLKNJ2%j2j2
-40647b11rljKNO%nkKKjJOJ0QJlpl%m%%JQQKkm%NPML%rrjNMjJJnolJLOJ0kj6rN%jJKMO%no
-40583a98mkKKjkmknjLlpkLK%jLKkn%QNJmlj%klkKQJ0PJolM%Jj%Jlpj0lLMKjPRMOLJ%jkln
-40518a95mmojO%mjMONJkojRQJmooJJMPP%pj0K%jJKmjOjljmkOLJ%LKmqpllKPQOj%Jkkn%ML
-40452a92%%nj0qpm%MOJKMlmLNMNPRjpkLM%mj%j0qlpnjMNORQOLK%jlnk%okMMOmj0j0ojMJL
-40389b10QONkpnJJJjlkMJ4R%nmKNJknojjjlK%opmjKPLLLj%ONpj1kLP%lmrnKMQLjLQPNlol
-40324a93%lnKJ1LkjlmKOKnp%joKMjl%QOoqjKMJkklkkmojNPQONNJkmpnjKQJ1KmkJNkpnnkJ
-40259a97k%KJjjjJKQQKjmnlmol%KLPQmpqpoJNLMLJ%KJMN%lkmnnqnl%OPL%MMlj1j1lMJ1QP
-40195a96Nkrj0m%ROkpjPkrlKQJ0OjJLk%NLlnkJKLjkjjjJmomJ%m%kkJLOQJ0J2Ompnloq%LN
-40132a92NMLlqj1j1kQJ2Q%%lop%NL%n%PL%%NMlmnKP%rjMJkjKL%omkmlkJjkj%%LNnnnnMMj
-40068b16%%LPKoqkLORKpnL%m%QKnpm%ML%PRMKllJJmlmpqlPJ0RNmo%PPKjlnkjjjjORLnnmK
-40002a95K%kLLmj0qjONjlk%%JPKmllkLNLlonkKJJOROJmqmPN%jmojPOlmOJ3Qoj1qlmlJKLm
-39938b04kL%MPjllm%MLnrMOkmKRQN%%nplKONJpomjjjMLMklmlLOkqlk%MJJLnpNJ0Q%rpkLP
-39872a98KmlJkplMjl%KkJMJm%RJ1J0Klrj2j1NRJ%l%KLk%KnlJNKlklkLKPJ0J1RMrj7rqJOJ
-39812a97%KKMjlooL%kqoPRMkljjjj%LNmlLLMMNPMK%nqJkkLLMmj0jJ%KPP%mqnlKMKJoqmlK
-39746b08QN%loKPLKLMjmomOjj0nKRJjjmnKPN%nkkj%Kkorj0n%QJ2QOMlp%Ojk%%QRjlmm%Lk
-39682a96jjnmjjJLKkmJjkk%JnqlKOROklmlJOPPPjKPPlj4j7j0KMLjMPLmnJJjjljlJJOMknm
-39618b11m%QOkoj0qlKJ0RNONMJJJk%J%kJM%%kkjlj0lJ0Qpj6rMJ0MoppqjMQJ0MmmqmMj%RR
-39558b03kmkqkPPLqpm%PQNmpJMKj%kjJ3Ql%%kJJj%%OPkookkonJJ1J2JnllkojNJ0Lj0qkML
-39496b00mnJQNlnNLJKnqJLKJlp%NKkj%kmKQQkpkk%omnjLRJ1Jjpj0mj%JlokMPLnkRJ1QkkJ
-39432a98KKKKjKOkJOKnrljrqkKMLlm%kJjKONNO%nqp%KlmkLKJ%JJLNPO%JLllLNLkopkllom
-39365b11JNQJljmorq%KMPN%KMLjon%kj%KmlPJ0Lkkooqm%j%JJJKONJJKKkKJKllM%jMLLNJo
-39299a97lMKnMMljJjkqqrlL%pmLjLPOLKKNL%mj1oLPLLMlkmnmmkJ0RMMKLJlkJnpjjNJ4Pj0
-39236a94qLMmoLPNMLnnQLolJLmj1pnjj%KknnkRJ3LmnLPPmj6k0j2%nJORQPOJLMkoonmNOkn
-39174b26jkNJ0MOOJknnJOKjolkoJKormOJ0PONOpj5j2plKKMNNJ2J4OlrrnKPNolPPLjlmkJK
-39113a99NMkkkmMNmqjlqKQJn%LMKmnlkLOJnmMQKmLRL%lonjKNQMnpjLormnopmLPJ2Mjj%LJ
-39047b07klKRQMLKkKQRjrrrkjolk%llmLjlMJ1Ooj0lJ0RNJlmprmljORL%LPLmj1rJMOJJKLl
-38984b02JOlpnKL%jLPPKMKkprqrpkJOkn%MJ0PjlpjJKLLJJMJ%J%j%KkkKKMjmk%%lonJkJ%j
-38918b16Jjnj1lLJk%JJMMlrKJ2Nl%NPOknl%jlpJ%mLKnkOQNjjNOmj0oonlJPJ0KlLJ1Ln%ln
-38856b12ojMOJ0krjJk%PJ%mnmnkMNLMLm%J%onJ%LJMMNJ1NjpkNNLkmlpj3rjJ%MLkm%J2Pjk
-38793b03KJmj0j2lP%JOj%LjklNNjqpMLjKJ0Nl%klmolnqkL%jOROKMPJ%OP%jmolklnjmLMkm
-38729b16j%KK%ooljkKMkqrOJ6RKll%MLKNMoqmpJMORKmolk%LjmqrKOMPPPKlpooMJ1%pjLMP
-38664b02jmKjKJ1MqrppjMPM%mojjn%LKK%JMKnpm%KOLpkNQJ0PKj%nlJLMLkj2mK%K%j1oNJ0
-38602b05JjJ%onMKlkmnMQONOJnnm%J%jokmroNPLQMnpkOOjnjMRJ0OlolKKpmJkmmjQNLjn%Q
-38536a98OkomkLKlqqkLjrJRNJlnmNRRKlkJjjjppKL%jmJklKKKj%NJ2Nk%ON%lnkkqqkk%ONL
-38470b07NLkmkjpmLOJ0MknopnKMJljKOOKNMjnrj0qNQOLkq%RRkpljJPRLmroKMlj1rn%MPPO
-38406b06LOOMknj%nj0njLOKljkmnjMPRKmnnojKJLMJJJon%%nj2pLPKJMJkKMLJMKkrqmkLKK
-38341b28J1J1Jmlqj3oJOPOQOkj0nMLJQRmkKmlK%qmMLkk%kJMLJKjKLjJkJjpmllLMNOMkomJ
-38278b10%LJjLkqnLmmPNkJlj1rLQNN%MJJL%kjmjk%nrp%J0J0NjmooLJ2O%%KKKMN%nqqonm%
-38215b29OP%qpJOKjKNNKMOL%J%orj5j2kOJ0KjLNmpK%kPJ4Qkoj1j2lQQL%KJlmnmm%LMLlmk
-38154b27kjLO%k%q%J0MjjOMqlMjprkKMQJ0QM%mpnJLNJJL%kKlo%KkokMOJ2NklkKqj0ljjjk
-38091b22nmjLjp%J0RNm%J%j%JJjmn%LjKM%%kmllKOPOlrnJjLMjroj%NOMjlJLnoKPO%lkkmq
-38025b35nNPMKjkKJKL%NKKkmJkjlkQQnolMPN%kJjjKJ%j%jklnmk%LMmqmlkMPMJPOkqnNMJM
-37958b07OjKROlrj3qqJNjmLNJmj2rJPPLONkpqkMJKOMNLPJjKJjkmmj0qkjNOL%lpmrj0jOPL
-37895b32jPJ1Ojlnj0mMNPJnpnpnMQJ0RjrnmnMNLkkLJJkpkMPMopK%lnjK%MPKoqnKROjJkoo
-37831b41k%JPL%kJNRO%rpjNPkmMOPMlmjkm%MKmrkPPMkpkLJ%%LLNOkpm%npJLLkojOLlnkMK
-37764b20lonmL%qmONl%J2J4QJmkMLlnpnkOJ1MnmkojOJJJM%omL%kJOLll%mj0oNMKQJ0KJNL
-37702a94oj%kJLmqj%jJkjL%mnn%MNRMkKKom%lkLPOMNKlnmLLopqppjMKnm%LJ0OJl%MKjnml
-37636b25qjM%nqJJ0OMKlnlLNN%mqnJNOlkjJRJ2RkjJlj0pJ%llnnPJ2LKL%ol%l%RNlJRJj7j5
-37574b30JKn%J0J1MklOOJnqqlk%NRJjKJ%%MM%nj0o%ONkmpqkklolJ2K0J0jjONmrJJ2QKnnk
-37514a98lpn%MKnkNjjLJkm%Lmlj%LPPKoojmpnkjMNPL%kKMMJonKKkm%moqlMNJlnPJ2NkjNO
-37448b03jlkoo%LjMO%klpqqj3qKNPOJKLPLLNKmoJKlrj0%MJ%JLQJ1Ojnnlll%LJKJjJPPjKR
-37384a96Mnomjmj1qMJ3Qjj1j0qolPPMLlj0mJMPQNjno%Kk%Jjlm%%JLOPKpqKJ0K%KjLKJJjm
-37323b14mKPQJpnjJjqo%QRLKLmqJJj%olNMlk%j1ojKLjOJmJ%kllkPQJoj1jKMMOPMJlnLKjo
-37258b22nJJjOMmmMNl%%jKMONKj0j5oKJLNJmpjJ1J2Npj1k%omLNKonjjmonKLQJ0J%OPLjro
-37197b27J%jmmlKNmrmMNm%LOKJNNJlJjJjpqLNk%MPJK%JMOKmrpkllmKPQJnkNPMLLnn%klLj
-37130b17kmqMJ1NLJn%JjjklnnkONM%loljKPOoj2j0ojRQKmllkORJ1Ooj2ooj0jJ0J1PKPOjo
-37071b14j0j1kMMKK%joj0njJ%LLKJplJMJ1Qkj0rmLLjMLMnj1kQRNKkMPLL%jjmnKjl%Koq%N
-37010b32NKMOJplJOJ0JnmqkPLolL%kNOJmm%npjOOjpompmlNJ1J1RPkj1j0mlJJ0Q%KMKlj2j5
-36950b42mkk%nlPMKQMnpjKjJORRN%Lkqpok%LLKjljLNOLLQOlopkKlj1pJJmln%LNN%jj%lmk
-36884b45KKLO%nJMPMopNJ4NmooJ%JLjkkpj4j3mNQNLLKKjmmQJ2Jl%pj5oQJ1RQNKnj3j1lll
-36825b50Jk%%jMQMMPKnjlmkkNQnj0jKONKJJOJlMM%kj%kKLmJ%JKpoKOkpnlpmLQOJjOQjqrn
-36759b39%LLNLlmPJ2JnokkmooJKOLLMKLmoJOLJPJqkPjpqj0qkPQNJkKJJMMKlmlkJMPPKnj1
-36695b23qkOQKlppomPO%jpjMMPOJjkjll%jlprkMRONOKnj0nK%jNQQjj3qMLj0j0lMQJ0J0K%
-36634b20jj0qJKKL%nmjlLjoLRKo%PPKnlMKm%MJlmJJlKNORKlrj1rmNPlnmJKNOOQNMK%om%k
-36569b18lmOQkl%J%orqjM%KKJlpKJ1PjnmojL%jKPRROkj4j1%Moj2nJjmmMPJ0NKjNLlqmLQL
-36507b22jLPOnj3j0jOPJLjmj0qMNkokORMkpmLJplNMNLj0j0%MOLJlkknnlONjj%RJ0Njmnoo
-36446b41lmlJkkLKJK%nq%Ljjjm%PJ0RjoNOJKKkqlOJ1PKnoMRLnj2j8qJK%%NQNJM%kmnlJkj0
-36383b52nLJ2J5Qmp%MJnrkmkMOLmkMMLKPLooorkLJkKMKkLPKklppoJK%lM%nojLNNONqq%lk
-36318b56JOJ0%mqq%LQRM%MPQRNlrrlMnj5j2mNJ0POKjKQjn%knonLQQLlppnkJ%ll%JLLMRNj
-36255b26lo%OOKjknpnjLMLOLjKJLkj4j5mMKmKPKkPQJqjQNKlo%Nkpml%JMKjljLJkkJJokQK
-36190b34oLKplOJ2PknKRLlqoJL%nrq%%kkjMLopmKMNNKj%JLkKPjqnmkjMJ0Qjnk%%kMRKJMj
-36125b25nnkkjnj0mKOQJ0J2QKLNKlnpklkolj%N%okKKMJmJPNKnj1mlj0ppJMm%OROKKKjk%J
-36063b37lj0pojKMQJ1QNJmnqollMJ0NJ%ljMOKkmllj%LLJKMJ%%jjjjjlomjQQ%j1rMlj0jJ3
-36002b45J6J2jmjmojL%poLKQQKjlJnq%MJkqlPjr%PPNNjkooJLLlLOjjOJkKJ%LJlj0j5j4j3
-35941b71nLONJnnlKNOJmjOONM%%klkjJQMjkjMMNJnkjrrJklJJlmONNKmjJLM%lknllonnLJ2
-35875b60J3J2KpojjJKpnMjkMjk%nm%KPJ2J1LmlLLJkmopnjLJJLMK%MLlnLOK%Kkn%KnpkLJ%
-35812b43KJjl%JJMK%%l%kj1j6ojJQJ2J5J4Mqqnj%jmmkJJ0RLJKMKjkk%LMLllJLMnplKkn%J
-35751b34noKLrmQJ4J0Npj2lMJJkkOJ1Qjnkok%Lmj0rkMP%nmLMOJ0Jlmn%O%oojKjjkMKonml
-35690b56MOLMlkmj1oMPJMNMMnrlJLOQMLMqoMKkpnkKNNmqlRLm%J1RLLKMmj5j2nlMPlj1q%K
-35628b59OJ0OLLJ%lm%jomklOJ3J1lqllolJ%jlnjKLMKLLmlQNnmNKKLKOQln%MlomKNnj2j6j0
-35566b69pKQOKNPNlp%jpoJ%llJ0J7P%qj1jQLOQQLklkljLJN%j3j1OJ4Jj4j1jkp%NJMRRKjO
-35507b25LjLNlkmklj4j1lKJJ%knkjnolMQLJNPRPMMmrokNJmmknmJ1RLmjRQmj0ok%KKKjnoL
-35444b49O%JmpolKNJ1QMMKjoj0pkLkmJjNNML%ON%nonj0qPJ2NKknJJJKKJkjKJJ%looJRJ2j
-35382b27ololjjJkklNJ0J1Loj1j1kNKLJnKJJJlLko%jmkNRNjNJ0kj3pJLKJmnKM%kNLpoKjj
-35321b50MN%klMKjqqkQLqrOJ2QMKjklLNjq%KJKJMmpKLk%OK%Jlpqj0nLQJlJOjnLMmqlKJ1R
-35257b38lnkkomLKJ0J3OkookLLMNMkrp%MNj%LQM%kj2j6j5oRJ5Jql%kNPKKLjonjKJnonmlk
-35196b73kjKLPJ2PM%%M%nkjMLJJjjlmkJklj%pp%QRMnj5oJ1J1LMNLkqlKjookKjjMKLMjk%O
-35133b44J5J1mj7j9j3JJ7J4KmojPJ3KnomJkrklk%NKkLO%nmjlj%LjjnmmkMON%mJNQOjpqlQ
-35074b52J2OKl%LKJ%jjjmqoopkNNlmkMMNL%ljNL%lKPNKNO%nj0j2pjL%np%NJ0Pkjjmmjjkk
-35011b60Joj1%PRLjlkLM%JM%jklJJMLJoj1nJOOOJ0RLk%kj1j1jNLljNM%%LNjoj4qKMKLKko
-34950b58kNKJLPMmpmkJKj%lnmjJnn%KjQQknMLprMPMJ%KOJJKjjjl%kkJPJnKPKmqoJMjmJ%J
-34883b57MPJ2QjqlnmNMmmNPQMlnjLknjojM%knqJJKJkKPONKjklpnnpj0rlNOJ1RJ0QlnjkKJ
-34820b40nnmLPJjnpJPM%olJMQMpj0mkLNjkJLOOOKjmKOLjollplJ%%knolJJ%MM%NQkmNRJ4R
-34755b08lj4j2nJjpplJN%kNPKklpnlMNLKJmjNO%orlklKJ1JpjLQJ3J0Nknj1j3%PLnkJ0Lmp
-34696b44jJnkMPOjpmjmMJ0QNjoqj2mMJ0J1Loo%jokLkqoklMRJlkjRQnonm%qmMOMmjOJ0QL%
-34634b37%KMjj4j5pKJ0J4PnnJKJMjmJkoJOLmnlllkKlpnlMONKkjJOKjjjNJ1Nmmnnn%mrppm
-34572b88LOJ0PKmlj%KKKNQNnpJJnj0j0k%OOROJOPKJ%Jj%Koj1pl%KlljjNPOjkLMM%kMLnjM
-34509b39%lqmkkLJJKNMJnoknnKMQOJqj4rnLQN%jONKMmpLMjkjKjlJkoopkPJ3J3OPOkqqlj%
-34445b49knJOKkjknnjMNJljONj%jn%%MOLJlnjnp%no%LNJ0NnqjMJ1Qmj0nNMnj1LJ5RL%pj5
-34384b57j3jJjJMKJom%K%%LOJjJjMNLLjj1mJjK%LOJmnmnjOL%jnlJLRJ3NlmppnkJKKLKorK
-34320b70NpqmKPOMRJ1Jj0rKM%JKJklJ%nlRRNKjJkporpJKQOljMMJlk%mklj4j0KNPNnoJJLl
-34257b77lLNNjpjJ2J2%prmkKKkKMJ%noMQQRJopplLNmn%Jj%JojKJLJkLJ0PJkmonnljMPJJJ
-34193b62kKO%ljpqpl%NOjLOKjlKR%omkKKLJlklKNjkj%KLOJ0JrplMLn%KjmLNnoknplNQQKm
-34127b65%O%lmjPRJqqnKKMOKJJKJnmmmjLNMNMlnkKMLJlmrJLk%LJKKjnlk%JLjnoJO%opmlj
-34060b86%NJ4Rnj0j3oLPJ1Q%KP%l%%jno%KLORQlljLMkpmMK%%KNprnKJ0Mpj1qmKOKlqmjLQ
-33999b71OMLROllL%qnlnmMJ2J5J0Njrqqj1j2pJOQQLjLjm%kpkNQLJopkjLONKmmmmJ%%KMmr
-33937b74nklJOQRRPLjnpLQ%j4j3lMJ2Ql%LJpj2oljlkRNOMlnKPQjqJJrj2oJMMMLNPJk%MNM
-33875b43OjmnnkJOOll%lLQMnrqomj0jOMMMKmj1lPRMkrpL%j3j0jJMOJJPMjOJ3O%%pokMQJq
-33813b57n%kJNoj2nJJ0J5QnoomllkLkq%J0J2Q%onlnn%%jLNL%mm%OLjjk%OKlmkjKkoLJ0PN
-33752b53Jl%Mkj1j0JMOMlrKPJj%LLjnlpnPJ0%JLqj2JONjj%LKkroLJ1J4Nkoq%lj0mMQRNOO
-33692b40%lmopmqjMKKlmJ%mrlPNom%kmkNJ1OJ%j%KJJJLJmlORQKplLJkjljlj0rJPNO%JJkM
-33627b56Jlmmkn%NKomJ%mo%KnplMJ0J0PKOKj0j1jNMKL%lKRJnlmlkkml%LOKmqnKQQOLjjPM
-33564b52npmKjj0qk%NM%LjljKMKLJlllLJmplJKJKNLJpnLPMj0j1oLJk%OMljjnjNNPLprlRQ
-33500b78%PMnmnpKPOOLOMkmoppnJONQOkqlJ4J9Orj1j0qonjMNKnnolKNONJ1QLnlmlKklJMJ0
-33438b54NkorpllkMLmLOMJ%jj%KJjMLjkkjjqoKkkjLMMkjKnjKL%%jkLPQOklnnjMMJlj1j4o
-33373b92KOMOKjjlJ%kkQJ0KjJP%m%konmnmljKL%mo%%JNP%%KPRLmopmJQL%LLKjqpKRK%Kjm
-33307b65kllomLNk%LOnj4k%jQJ0M%jmljlm%JKMJLOOJjnoLLlqqkMQOLkkJJjMMj%mkL%k%nn
-33242b77j0q%OONPLJmlK%%MMjmjJK%llMPnj3rnMPLlLNmJJ3RllnkOLmjJ%kn%JjjJKJJKj0q
-33179b83jKKkKLKLKLLJnpj%lKMkkj%Klj0qnjOJ1M%%qrJJ3J0KnqjRJ3Ooj0lmrj5j1JORPOM
-33120b84LKJklqrkJLOLKkjNONLkmmnjMNMKnnolJJRNKNRLlro%kppKLJlpmLJ0J2QPJonlmqr
-33055b92omllJjm%PPLLkMLjKOROlpqpjNLmKQNmokKKl%jLMLNJqmmllJQOKMlnJJ2J0lpqqjm
-32990b85mJOMJ%KNQLMLkopl%%JJK%POlqj2nL%nkNJ1J3Mnpj0j2lJ2J3MjLjnnlMPkj4j3%MQ
-32932b78QMJOJmml%lnplnjNQJ0Knoj0nKjjLKPJ3J0jolorjKKLPLnqokmokQMpoKJ7J5Lnpll
-32871b83rqLPNNKKk%MPP%mnlqokJKKmm%j%KMPMkJKMNlnnnoJQNjom%ll%lmjLJLjkLNJolmn
-32804c05jLLMloNP%J%J%jmKO%kjKjmjJ%KLNMNMmMQMmnomJOOlnjmkKNMNlj0j3ojNMJkljLM
-32739b86lkKPJloj4pLOQPmoJJ0RnpjNMLlojKONkrrnLO%lmkklmjPJ2J3PJKjqonmkJKOjmlJ
-32676b92MKklljk%JKJJNL%KKNNLLLKnj0qm%mnmmkKLORPRNmpnokjNN%J%mmokloKRJ1RLKJj
-32611b67nporpl%MNNN%%KMLJlmprjNNNKklMRNk%NjorkKJMNN%pj4j4r%JKNOOOMorkNOKKLl
-32546b83rqPJ0KnkLmj7rQOKOPjjMJ%KL%jnJJ6J1lj2j3j1JOOMRLojKl%Mlrpmk%JQOjlmjJ0
-32487b79P%lrr%JjlLPQOJknmor%JMOMOLkqmOJq%RKrj1jJKLNMJnlPOkmjmj1p%NLJMMlplMJ0
-32422b88J1Kkpj5pLOQOKNOppmJJ0Mrj0mLLjlKQJ0KmjkpljonONnLJ3LqkKKlpjKkjNQQkppj
-32361b90KONmm%jnl%KopNJ0MjjmlNOLkmoolNknjPJ1Lmnj0p%J0J1jrq%MlonKLLMLORKJ%kJ
-32299b85MlnJjnjMPOMJ%ljnnlmMNmjJooJjqrjQQLNOQOjqj4lLKLJJNLnqml%NLjjkjLQ%k%m
-32233b95lk%JqqMNkm%KQJ1QLkrqkmnpoLOJJPOJ1PJkJLknjJ%pokKLjjMM%jnlJokJ0Nlk%lj
-32169b99Jpj1mk%kLJ0J1J0kkMKjmnJNJqoMLl%Q%rkQMmo%ONjlJLLPMkkKnj1j3j1nNRQML%%
-32109b95KJjjPOmqrlROjllkQOmlLMKJJK%qqmJPKkORmj3mRJ0KlpqmKMLLqmRJ4OknllmroJK
-32045b98lj%PJ2OljKjlqj2jPLkkKOKjkllj%kmmkJ%kmjM%qmNQ%%LknKONLj%lJKllK%MQ%%j
-31980b93mJjmjkn%K%MLjkmpqpmQJ4OmkLK%kJQQlnnm%NLjNJ0PkoppjNPJnlJJK%lnLJ0LJJO
-31916b77Qlj3rqj0kkpLJ1QNJkrj0oJLmpKJ4Q%PRMnljpoLL%kmmLNKLkpmkKJ0LnplOPKJMJ%
-31855b92%kKJooj1j2oKNONJLRNolj%JNM%lkRJ2Prj1mkpp%JLLlmJLJ%LQQJ%nrqkLJJjkkop
-31792c25jjkJ%PRPRLMnj1pjKKjMLonjLNJ0QlkjkjMNoj5pLjqokMONMjlJJROop%JlnllLPOk
-31728c11rjPLMORMmmjNOknj1oJj%NONNnoK%moplJ%mKPNMNQOM%oj0qjLNNjnjmrplOJ0PJ2Q
-31665b79KM%rqpj0pjMMPOJkNMjmLJ1Jj0j0ropkML%nlKL%MPKm%K%LJjK%LMRJ0Knj2qlJJ%k
-31604c00kKMKrqmljKMNJ3PmpopolkMQQJlooLMJkm%KlokLJ0OmojMPNLklNNjrj3j1kOQJ0OP
-31542b91Mqj3qjJkJNJjk%KLjjLMMkrj0%OPPMLkpqlOJ0PlnplnlKOJ2OkJ%rj2oLPLnrm%kJR
-31480c16OjloKJ1MLON%kjJj4k3rKONlKJ3OJOMlmJPRMopkjj0j5rKRRNJ0RLonnrpjJLNRRml
-31420b97KmmmkkpkJplMRNJlp%LkjJLj%NMLKM%nJQLplJJkon%J%OJ2J2M%oqrj0oJlomj%JRJ3
-31356c07J0OJmmnj%npklkQRJmjKnpoj%MJ4J1jm%JJKkno%PQK%mmnqJMKJmjNNKJlqr%OOjj0
-31293c19rjLMOMLLjlklJJ%KLJKQNoj1oPJ1%qj1popk%LOQOPPOJqj0kLN%mmlKLjpkNNjqmjj
-31230c27jMnj3%RJ2J2RKmopqlMOklJKnj0mLJ1J1OJnmKjoljjnlNNKMLJJMQKJjonmLPOJoj2
-31170c13mJll%knjj%LNOJMKJLjkjlkQPjjmll%kojPJ2NlrjMNkmmkKOOjpoOLmpjJlpnj%llO
-31104c31J0OJMOMJj0j0jRJ2RM%knporkONMMJkJNJJoj1rmnLJ1J1Kj%Klnnj0j3rPJ3J3PJkj
-31048c05Jj%%%OOlq%L%PNlon%OKnj2j0jLJLMmnjmnJMOK%QRJqolmlKn%PK%KLoj1j0lJJl%N
-30985c39KOPJlkMPkkLJmokLRJ0jKLopmnj2oJNPOMKlkJNRQN%kNNMLnj1ooojlpnnjQNK%%JP
-30921c13J0KolmmJ%klrj1jNK%jkmLNlMJ1PLnpmlJk%PRRKlon%lJNQNJknjlo%%jknjONk%jM
-30857c17RROnj2rJPK%lj2pKM%K%klk%lMM%QQJmKjmkJkomlLMlKJ0OJj%J0J2JrpKQjj0j5j8
-30798c36rMQNjJNLJJOQJnn%%%%%LjmjLKK%KNmrqJJnl%nm%LJllmpMJ2JojOMJJNJ5J1krmMj
-30734c10pnkJMnljJ%kjnpnKMK%LLKQOLkjJJKLmrJP%kJQOmpj0pmLKlJjKJ0LnLQkqjJNMnm%
-30669c21KOMKkllqj0nPQJkMNJjJJlJ%pnLLll%LLNjnpomkkkJNKmmLLkJJJ%JKj%NMM%j%lJQ
-30603c18J0OKjljnpllnkK%k%JLQRJmjjnjJLKjrj0jJklnMJ2J0JKLnj0nKjkON%lKK%lnkJkj
-30541c33Kkjmk%mKPROLN%lnrpnl%NkrplOOMNNJLORMk%KmkLKnkMRLlkprJKjkjJok%NNNJnn
-30474c26onJMKJjk%jnolPQJlLjl%nrmJKLQOMNPjrp%l%MknJNOP%l%MJJjj2j1pnKMPJ1Qnrn
-30410c41lNQONMkJJk%%K%kLL%omJJ%%lqokkJJ%NL%NJJLKjlJjlJKlmlLllKLlkMROK%mplkk
-30343c33KKjljkjKJjkloJMKQR%jnlllLQLqj3mKl%ONJjplMLjKO%mnlOROJmm%%kLK%LjlKMo
-30277c30LO%olOQMjj%rokmjONMmnMNjmj0ro%mkNQPMLKkmpokqpkQJ1OKjK%lnq%RPmqrlJQN
-30212c48nmJMOQNllpqljjlk%kJ0J6J3NlkllJLLkqnLRPlqj0j1kPRK%MKJjnonkLJ2J3NnrMN
-30152c22jnloj2qJNOONNM%lprolMMPNklkmllpnLPJ0RLj%m%mmJjkmlLMJJ%%OkojKNjkLJmq
-30087c50j1l%MPKjKL%ojOQRKnmkjl%PMLJLLjjlolnlLjpnNROKKJj0j5oLM%%KNLorMJ0NLkq
-30024c47pkLKKkmLOMMMMO%oj0j0JO%oqpmNQJMPOjjKMQOkl%opmoj%KQPNjnnnnJOJjLLNKjj
-29959c29ljMR%j0kLJoroMOJ%JkoqKJ1J3MlmmpoKMLJKJ3Pqj1qn%%ppKKmjLMKJ%%NQOKlpjL
-29897c39%jnmoj2pNJ3RLMJ0QklllJNOjkkmpomKOOLKknmlljJNRN%MMoj3j0NJ1LqqjKppKjj
-29836c57NNNJpqmjMQQOK%JloomlPRjL%pllljnolKPOOOkj2j2JPMK%JPM%KMMmqJOmnk%lrpN
-29771c60QKJNPOMPMmknrqj0oLQQRK%kopkMMOJpj2njLK%ko%NNMjKQNjklKNOLKJklKKorjKm
-29706c38olQKjj%OOKlLQNnj3pMKnj0jmlLNLOL%%JJ%JjnjK%ONoj3j0kKJLM%knp%LlKLLOPJ
-29643c38mrjO%kppnNQJjjMNK%j%POkpmjj0j0%QNkJJljkqlMLnroJKLJ0PKJjjJ0J2OJkL%nm
-29581c38jkqpk%jMOjkjnrj0mNQJ1QmmjllmppjJLRROOOJljOKnmmoJJloLNK%NLK%oj2qNQJk
-29517c58lojKKPQknkQJ1Ojj1j0kjJmj0l%lmln%MMkkKOPLPNjL%%kKN%j0oJJ0RKlppLPLkJP
-29456c40Knj0mojNOPPLmnLJkJ%kpnJLjnmLNjmno%%LkjMNjlj%jLN%lkOPOlrmNOJnokjLKjm
-29390c63m%MMkjjnonJLMO%KRNnnjkJNPmqmlKjnkMONMJJJ%LLmk%lNRLjlk%jJmojJkJM%mlk
-29323c60ljMOpj2oJPPKlpmpoORoqlNPkkOP%kjmJL%kkNPMKKkmkjmnJL%LLMOLLkpno%PKkkJ
-29257c63jnkl%MLklKJ%JMkn%MkpnmK%jjJMLjJ%JjNMm%JmkMJmjKNOKopOJ0MokNNJLN%mLMr
-29191c50j0kKnlKklKknkmoJMOQLKMKMM%k%kjLkKJkqnlj0pOJ0O%LMLj%lmjJ%mqo%MOPKlkM
-29127c62MjmoqpnORP%nm%lKKnjPjlMPPmrp%KJ%klLOLm%OJmjk%jmkLLLLML%mp%%kkMKkJPR
-29060c56kkM%poKQlj0%MLmjLkmjLMklJ%kmkLPOJ%%%oj1mJjOJ1NLOJj0rnkJjnlMOjmj%KO%
-28997c73jlkJ%%%kjJ%m%PJ0Mlppj%lomQJ2J2LomllMNkmLKlnm%ljJNP%NQMmqqKP%o%ROj0j7
-28934c82j1KNmonmkOOMKjjLKkMJ0KmomLOLnn%jKJ%l%KJM%rmJmmKKKMjLOloNQQMkjkLPMlq
-28869c66oqpKJ%kKJkjNRKl%knlQRjlJ%nn%Klj1j0mJMLJMK%KMJ0ONLjnqonJMJJONM%ljOMm
-28805c61oj0ojj%LOPN%j0rjMLlolPJ4J0%oqJnoLKomMQJonKjlpjOPRLjJJjmjprlQOlJJk%j
-28742c84LLnnjnmlmJQJKJkJNNPMjkqnMOMLjpj2j1j%LONMLMmkKKJlnJNMMknk%JmJQMoj0mj
-28678c93NP%nponJNK%knl%QJ1R%ljonJjok%JLPQMjjnj%m%JppNRJ0J0NqqmnlJLnjQMK%jk%
-28614c83mqqlOQ%jjn%OLmopp%LJ0J1KKKKnon%Ojo%PNKMmmjojJ0J2%oJlnlLRQLlkjlklkLM
-28551c77loppljklrlQQK%OJ3Pj%nnjJNLkmorplMPLJ%nLJ2Plmolml%%lLO%kmn%JLN%kmmJL
-28486d04ln%L%mm%JOJ1PLKJJjlmmj1oknmjLQQNJjj%QJ0knjnlMJ%MN%pqLOm%Nnj1kKJ%lmP
-28423d07OKKJlJNklLQMLJkm%JoonnkJPQNLppkLKKKOnj4j1rnRJ3KJK%JKNOkpjLKklKLlkjl
-28359d02LOPJ%%lrnJllLklLPQ%rqnoKRJ3PLJoj2rJKLOQlj2oooKOMKMjlkKOJ%kQJ9Ppj6j3
-28298d07JNkmk%Kkoj%jjnkOQN%%QMjJkoqn%jkkkMJ2R%ll%NNMon%mmRRlj4j4kPQkjLljKLK
-28234d05MMMN%jQRkprplPOplOJ0J1Kqj6j9oJLj%LJLMLJkln%%kKPOMKkJlomJOMmj4j3mjkk
-28173d33jK%JJJLLnlPJ5Rjkm%mmONMPJkloolNOjlLROMJoqpnolmmkJJ%OJ0QQmj1j4q%j%NM
-28110d22LOPQLrrJL%%prkJ%KJljnjMO%JNJjk%JnpJLjlLQNnqm%MJPJ0Mjj%%llmmkPMjJljN
-28044d11MNKjmkNOnlmj0qmKNPKl%QLop%jjonmlM%jkjlKJ0O%mqj0mM%jPQj%KNKLNORLjJK%
-27980c96lqj1ml%pplMOPOJMjro%OQNKlj3j0KLJ%MMKkjKQQnj4r%k%%OJ4Ollkj1lQKJkmkPJ0
-27919d10MonJjkJmmNPj%MLoj3qjLNNjKPjqjLlkLkpp%MJ0O%k%K%%KljOJmj2j2qmML%LQMJK
-27856d30JLO%JKnpnMPjmnJ%jmnKRNlnnl%jKNNPPmj1mLJ1NljmjKJLOLmmljkmkkjknmnmjmj
-27791d60QOKPRK%LLLop%jMKnnlJOJ5J4Onj2mjlmjMNK%llMN%kooJLKNLopl%JkJj%MRLpnoo
-27727d37lORLprjPNjjLNlqnl%KKkqqjOJ0PLJ%jKPNkjKjmjMLkkjmmJLkqlKKLLLjnqJP%plP
-27661d33QPMnj0kKPJ1Kpj1nKMPLjmlklnKPlokKJklJLOOLjqpnLloljRPnoOJ1MlqonNJ0Mnn
-27599d37mNOMJMJ0jonnmKKl%LJoqmkpmOLLOKMOJ%mrm%JRPLO%lJ%pqmlKKJJkjNNLMJKjoqn
-27533d39K%%jmJKrljKQMML%lrkONjoLMoj0kmmMQJ2J1LkmmjjJKjlj%MJLJ0J2O%pqoqj2pkn
-27472d55qnOQRKq%PMLJrpL%npjMNMLklrmQJ1J3Pk%%m%klkjLkpMLKL%qll%LJqj0lRRKjk%k
-27408d49jMLpj0qKJ0J0MmqolRJ2OQJkKLMKmqjklljKlqo%j%Kjm%OR%oJLPOKlomqrpn%MNLj
-27345d62%KMJjknnlNJ0QNKmrljmLRRMJpqjPPOMLJqj2j5j3mNQQJm%RQKLK%lklnlKJmljmMJ1
-27282d44M%%lj1j0jkn%OJ4J5NLJmolJL%kponkkoq%KMPKlmlJjKjlPQOMLjJKpj0kJ%LKllkk
-27220d65%JKLNOmpj%MJk%%mjKKKJ%jmj0rjpoQJ5Qjlm%ko%J1MorJRjnllNPJk%jnn%J1Rk%k
-27157d64lONlp%JJrj6j1KJ4J0nmNQMjjj%klMPLJ%KklLKJMllOMknkmmppLRRJnmLNJnnok%k
-27094d77onkMNljJJKJPLklkK%J%noqqkNMKNOLjLOLNjl%lmlmjkj0ojQJ5J2Kjkj0j3pMjMPO
-27032d76J0MmjMKjMJkJmKQjj2j1jJMJromnk%PJ3J3RJllll%Q%oopmonLNJ2J5PJj%mj0p%%J
-26973d70%mml%J%jKKKMLLlopkJJjrqjRRMNJl%NOLjmm%Jkkk%MJkj%%ko%JkjMLK%jonM%k%L
-26906d81NNOKlj1j2olllOOJlkmLJ0PPMjjjl%JLJkJl%krqJM%mk%NQ%lj%jml%JONRNkm%OJp
-26842d73lknmLM%%%JK%%%MMpj4j0mOQjjOROjjjqqKMJkjkjLLklqojQJ5J1%j0nO%qpnnjNRM
-26780d86mn%Jjklon%J1PMkqmML%JNOmrqnkLLj%onNPLkml%J%MQNOLj%lplMLKnKOnj0kklJM
-26715e04J0PkkKJ0QmmJknmj3j3m%RJ0%jjomKLNK%JJlmKRJ1Kk%lmmkMKljjJOMrj3qKQJ0J2
-26657d82LmkonKJ%J%nj2j0l%JM%LQMkmJ%om%LKOOMMOPjpj6j5pLKlKMjlkjlLLjKLJ%RPmrp
-26594e20jQQOMjjKkpj2j1JJjjKLM%pqjQJ8J2JmjKjnoKNRJk%kLMmj1rj2nNJ0J4MLOjrolJK
-26535e05MMkjjk%LL%qj3ojONnqkJNLK%LK%jMOLKlmLOKlj0qJjnl%K%KMKkjlkjkNN%%RJ1jq
-26471e04pnlpmMROknm%jKPMkqkNOQOj1j2%MOK%kPmj3jPJ0NJkJ%pqmNRLmoqqmLMKL%jlopk
-26408e38kjLRNJJLJmon%JNO%lkjMLJMJmmmJMNJlJ%mqopoOQOLJjlKM%NjqojMLKLmpnNPMjK
-26341e20OorjLMKJLLjlLNjkjlnmJMLKNKprpqjOROJqj0kJKkJJJLNKklkjKMjlJNJKPjj2j6r
-26277e53LQMKjjKJmmJOOJLLJkKkpkKnoOQQjpjOKmJJ2J1Kj2j4oJmkklLL%j%M%JLmnkqp%OM
-26214e44MJlmJPKprqLO%mMQLjkjmklnpqlOJ1LjNPNlkJlpNOKLJLJJlk%jJ%MMKkpj0l%%LjJ
-26149e46%kONNlj1JPORJrj0%PKj0j4qlllJjLNjkJolRJ0%rJLKLJKKjjKlpjNJ1Mkqo%KNRNl
-26088e41qj1nkpmKPPRRKjlpnnKJ3PmpjmoJLlkLNOL%OOlj2j2oll%NLNLl%%%nplLQOLlqq%N
-26025e70P%ollljMPLKJ1Qpj4oORQM%jnromlJ%JkNJ3PpqKkokORNL%mol%MK%jlqj3qlolKOR
-25962e82PKkjJk%PMppKO%m%knmk%mokJ0J2NmpkQMjlKNKJkjKLNLmnJKomML%JknpJN%qpJLj
-25897e87%jjkKJkJQLjJmnLJ1RMkj2j1mNLolkjLPNkoojMmnPQKjllKL%%KOLporoKQJ4O%OMj
-25834e61kJJmnkkmkknJ%nkJ%kKNopjkjLOMJOMmn%KO%j0nNOPKKNkmlMPK%nlpqlkLMOPqj4q
-25769f03kkolknnnkOQOPMlllkQJ5R%rnkLNjqqJJ0Nnj0o%ORKrj0kMP%kJmlPQN%kkmmjLPN%
-25706e92opnkOO%ljLLMOlnLNmqrnko%NOOkoj2rMJ2QjmJJlolJomJLJjjLPOLjJLLLJmkjjjn
-25641f16nKlJLkmMOOKorklnKLQOklnkKjkLMkmMMN%opJMNj%M%mqojmkK%MN%JOJolkLPjj2j
-25575f32PN%j1j5pmLMNRJ0Mkll%Knj1lNJ1J0Nkoj%%LNNKkonjk%Kmj0oNJ4J2krmkLLkoj2j0
-25518f54okklOJ4QPNlo%LOPKnrj1JQKmqrmjJOMkkj%JLLM%m%OJ1RKj2j5rpop%PPQNlmJLlj1
-25456f63p%LKONlnmljNMlp%NLLKMJ%KMknnop%Nkpl%MP%jKLJnmKOMLKjlmlJL%jkqo%NOMJK
-25389f61JJKKqj1mlm%PMmp%PJ2J0%kooKklPQkj3j2ojLJJPOjkknp%RQ%mnnkKNJJJ0J0Nkj0
-25330f68j0kOKjlJlmlnLJ1J0Jj0rMJMJlmJPMnoJJnrmmjQP%m%LonJ0J0JLKkKNLjrj1rkj%j
-25270f98NO%NJ1J0%%LjomnmkKkmomJ%mjklLOOKknjjKM%nqLOnnPOnrqnMMkKMjlJnrj0mOJ2
-25207g18PJjk%kk%%%LJJk%JnpmNPLnjKmkLLjmQJ7J0lpj0mMklOMmqjNJ0Nkjpj0kjjJnqnJQ
-25145g28OjJ%jlL%nqj1m%kMJ3J3LkopomJMKpjJ1J1KlqqLNnnJMMLKOMrpqoLLMOLnj1n%mlm
-25084g62JJ1J3PMjnqlNRKmmjJjLLjrnlkKNLkoqpkkNOjKNMKJllklpNJ2Rkrlnomlkkjkkj%j
-25020g78kmnlpoojPL%KOQQJmljjlqqmMQM%l%%%LlpkLNKkklnkPJ1J0Jlj%NO%mnn%M%NRkol
-24955g80ookLKjMRPJnppmlplLMjlkloKJ1MmkklkLNQNN%rj4nLknk%%OONL%nj1j1j0okLMJP
-24893h27PkkJPNMLMNKKLlq%mqNQMjj%%KKj%MMLkmlmmPRKlmjlnplkornMJ1NmlJjrlQQlpl%
-24827h25KJlmJROlpjO%l%nqoJJln%KJLOPJjLjk%ll%J%%MNKmpronqmMLklLMoponkJ%JllOP
-24760h72NJ%J%L%opmNNlqkNNJLOJoj2qj%MOknl%j%jJ%%j%OQLnqnrj3rKMjMNNJmJKKnmJKj
-24695i08lkj%%jqoQJ0MLMOkoqj4j2j%kjkpj2kQJ0NklkmjLJ%%KMQOlkklk%mqojj%K%KO%mn
-24633i59jKLOJpnmjjlKRMqj2qm%JknpjRJ1ONLkjjjlnjKlj0j0omkjk%MOKmJJJMLMmj3j1j%
-24572a023j0j0KRJll%KKNNNQOJoj0j0j1kM%klLOjllJK%ppj%jLONLKJjpj3j1onnoMQPjj1m
-24514a085PMmlooJKlJKK%klqj1JJ0MnmmmLQNLjrj2qlLQMNLmmqoKMKpj3j5j7j0LJ0J0Koo%
-24457a168LkpqLJ1MjonjKkj0j0kk%%LPLjjonorlKJmmMOKmml%jjLLJ%M%lorj0onokKQLpj1
-24396a266nJjklnlNRJ0Jj1j4oorop%Jkpk%KOkj0j2nRJ0kj3j7rJoplJKnpl%jnkKmrj1oMRN
-24339a416K%JkkKjlj1kNnj0j4j6j0kll%mj0j1o%%kmnpj3j3qnkLQJ0LKJ3J1jqj2onqnjNkp
-24286a580qj5j6pklprrrj3qpj0rrqmJNjrj4j4pllopkmj2j5j8j2pj1j4j3j2qqj0ololJKmj2
-24235a968j3rpj1j9j9j4j5j5j2j6j3rj3j5j4ppj1rrj0k1l3l0j7j5j4k3k4j8j3j5k0k0k0j8
-24198b536j7j9j9j6k4k4j8k4l0k0j3j2j5j9k2l0l5l2k8k8l9m5l6l1l5m7n0m4n1o0n6n5o2
-24165c592o3o0o4p2p2o8o7o9p5p7p2o6o2o2o3o7o2n6n8p6q9q9r5r4q6p1l0K6R8J82K71L62
-24133d538M54N26N84O32O87P18P22P05O73O06N11L99K84J65N2l9j03j44j79k06k17k10k02
-24110A880j89j79j77j62j45j34j24j20j18j11r9r1q8q7q2p9p7p6p5p5p5o7o6o8o9n9n6o8
-24082i36q0q5q2q0q4q5q2q0p8p9q1r0r0q6q0q2q8q4q0p8p6p6p7p7p5p9q0q3q3q2r2j05j14
-24049c689j13j03p9m3J1Q6J75K77L85M87N75O42O97P50P96Q18Q06P72P08O13M96L66K35J04
-24025E772j4j02j59j96k24k36k32k20k09j97j85j65j50j46j36j23j14j11j11j08r8r1q9p9
-24001B277o9o5p0o1n6n6n6n5n5n5m8m3l7l6l1k9k5k6k9l2l2l4l9l4k5k4k8k8k5k2j6j7j7
-23968A002k0k9k6j9j8j3rj1j3k0j4j4k0k1j9j7j0rj0j0j2j5j7j8j4j4j2nj0j7k1k3j9j5j2
-23933D56pJ%pj8j9j0qqlpj0rorj2j1pnjLPkj9k3j9j3rj5j1nlkjqj6j7j3llprroqorj0moo
-23882D8jk%Mnj3nO%qpmJjnoJkrpqojLM%jjnrj2nLjolKKLkj1qLjj1qkqj0nmrpkk%Kkj0j2p
-23821a72nkkLOJklrj2nmqnKNJjkoploj0qmjmol%Nkroj%LLlqnkqj3rrkOKmmkj%j%LLjoplL
-23757c50KK%qj0qppqnjLlollmojMQjpljkjklmponJKjnk%JLNOLkj1j0njJMMrj0npnJN%j%M
-23694d87kplJjolPKnqj0okKLOkj3j3lLL%njjmmlmMNkmpj0pmppJNJ1Lmnoj0noprpkkKMPQ%
-23633f27nj2roj7rMRRNklkj%MQPMJJkpj1nOJ0PJmnokjjpmPOMJkmjL%ooKMonkmpj4j2j3rj
-23573g37J0J3Q%lKMLJkmNROLjmlnj2pKKlnrpj0nMMmn%KM%%Jpj4j1nk%jjkjJ%KKM%mokNLr
-23512g91j2rmkkmn%Ll%KkjKKkqj0j1j0nPPm%MKlkK%mqj1j2j0okJ%kppnjNMjn%JnmM%kknq
-23452i51pjMmmkjJLLlj1kLj0j5nJn%R%j1j2j2pnlml%onlJQlqmnrojpj3oKPRQlj0poJKKKq
-23393a122j2j7j2ljpqjKjqpoplMJmml%NMLpj5j4qjoploppj1qjjk%oj1j2j0pj3j2n%nnj%k
-23338a400jMLoj3j6plqj4j3rkjj0j2j0pjlj0j5j5j1ppj1qlKjj8k2j7j9j6j2omj3k0j6j3r
-23294a800j0roj2j2pj2j8j5j3j3j3j6j4onpj3j4j9k4j6j0j6k0j9k2k0j6j2j6j7k0j6j4k7
-23258b319l0k3j9k5l3l4l5l4l2k7l1l9m4m5m9n5n6n3n3n7o6o9o4o6p0q2r9j03r4r8j03j05
-23226d112j06j02j01j04j00r5r9r9r0q2p8o7n7q0j35j87k31k64k91l16l02j51K41P68J094
-23201e146J130J072J102J353J672J750J488J061P20N19L34J10r9k67l83m32m43m26l82l35
-23181D398k94k69k39k06j87j79j63j48j38j29j22j10j00q7q2q3q1p5o5o2o6o1n3n1m9m7m8
-23154A204m5l9m0m4m9m0l7l6l5l3l7l5l7l8l5k4k0k5k9k8k1k4l3l1k7k3j8k1k1k1k0j4qq
-23120B08j6k0j3rj8k5j6nqk1k4j8j3j3j1qpnj1j8j3rrj3oj3j1nk0k3oNJj0j6k0j7oJJJjo
-23077b66j2j7k4j6olj0j4rqpoonk%jloj2j0j3j7j5oj3j8j2pormJkmLJqqnmKN%kmpj4j1qj0
-23026f38nljkrj1j0j0m%nj1j2pJK%onmqj4j6j0%NL%kk%ooj2j0kL%jooqrpoj1j5rjkkoj4j6
-22972i36qljjnj0jPlj4j7nQMLJkqrmkpnnplpj1j2j5j7j0npopqmnoprnjK%jnj0rj2j1j0j2
-22918a243j3pnrqrj0rnmllJKnj1JOlroKkj7k3k7j9rnoqrj4j2j2roopnnoqpqqoj2j0j0rmo
-22865a645k0j8j0j5j1rj1kKj0k0j6j0rj3k0j7j9j9qjmqnmrj2j2j5j8k2j7j6j5j0qj0j5j8
-22826b119k0j7j5j6j9j9j5j1j6k3k0j9k1j7j8k0k5k8k3j5j8k6k8l4l4k1j2j7k9l2k5k7l1
-22793b830k6k3k5k7k7k6l1l6m0l8l2l2l7l9l8m0m1m4m7m8m8m4m7o0o1o2o9o5o7p5p3q1q0
-22760d359p4p6q0q3q5q4q2p9q2p8p2p9q7q4q6q4q0q8r9j09j24j42j61j78j88j72j45j00k2
-22731g262O5J61K56L33M00M49M83N28N69O05O38O55O33N72M81L68K37R6k9j31k12k74k98
-22708f77k87k36j35rJ22K48L54M43N15N66O17O65P11P47P66P52O91N84M48K98J42Kj00j83
-22684G044k46k86l01l00k94k75k56k42k26k09j98j87j71j50j30j22j20j09j01j01r7r7j01
-22661B725r1q5q4q0p6p0n9o2p0q4p7o6n6n5n8n7n3n0n4n3n2m8m8m5m2l5k9l4m2m5m1l9l8
-22628H47m2l9l5l4l6l4l5l2l4l7l2k8k4k1k1k5k9l2k8k3k5k6k5k5k3k5k5k9k5k6l1k8k7k6
-22594a40j9k5k9k6k5k6k4k2k0k4l0l3k6k4k2j6k1k9k8l1l3l4l5l7l0k2k3k6k6k9l5l6k9l0
-22560a065l6l4l1l4l7l9m4m4m8m6l9l2l4m2n1n5n4n2n6o1n6n5n9n4n0n5o1o0n8n9n9o1o2
-22527b683n4n1n3n9o4o7p9r2r7j02r9r7q7m8J2R3J82K49K89L07L20L45L82M26M59M74M59
-22500B65M01L08K02J12K8n5j16j51j71j84j76j64j39r3k6M9J19J67J89K09K29K47K80L10
-22476A840L24L19K85K25J54P2j0p0j06j23j36j55j56j49j45j43j43j32j18j14j08r6r4r6
-22452A125r5r5r7j04j02r1q5q4q5r0r0q9q3p6p2p6p8p5p1o8o6p2p5p3q2r0r2j04j13j06q6
-22421a540n6j4M7J26J99K44K65K72K81L04L49L90M15M09L59K82J94J02K6m2r5j33j55j62
-22397B067j57j45j28r5l1M8J17J70J91J95K11K34K64K94L13L14K89K40J74J00K8l3q2j19
-22373D459j35j32j36j37j25j10r6r4r6r5q7p9p3p5p5o8n8n3n6n6n3n4n0m7m1l5l5l0l3m1
-22343B204l9l0k2k4k9k8k3j9k4k6l4k9k3k0k4k4k1k2k2j9j1j6k5k9k3j4qnj5j4j1j2j0pp
-22308A495j2j1lKkqj3plmnoqj2j1j0j3j0kjqj4j7k0j2llnpj0qokpj7j6j1rj3j4j1rrrjnj7
-22261A093j6j2j0nmmKjqrj2j5j6j6j4j3pOJ6QLJLKklqj2j0kJLOMJlqqj2j4rrpkkj0j0jlj
-22211H51Kpj1pJjrqppnKlmj1oJloj0mLjrrmONj0j4%J1OnrJkqoqj2ro%M%KLkqlknljolLLk
-22151F48lLjmrj2qrnJJJ%jjmppnlnj%klLjmn%KjnpmpnnnpnjMNkJ%klkpj2j0jNLlj2j3j0o
-22090D42kppoolLJ0J0QMNJ2J7PpqmJjjjJkkJkJL%kknompollonoooqj0r%KJlJK%opjQJ1Oo
-22029C80j7rKOJmqj0lKJnp%%JLLNOmqok%jjpjK%Jjool%KK%j%mno%QOMklnnnmkLMKKMJrrn
-21964B77j0j3nLJK%ljJlpmjnmNKoplRJ5Lj1j1kLM%JLJqj2j1LQ%KONrj4oOjp%J0Plqj2qnl
-21907A74kmlJKKNOLjj0o%lpm%JKjkjnlNPQPRJoj2j6j0olk%MlqmKJjJ0RkqrljlllJmjOJJR
-21845A17Qlrj0LJ1J3RJJMJopqnllponjjnj1oPJ1J1LKJ%kmMOjnppJ1J8Jn%JLkrpllmpmMKj
-21786H6JJ%mj0j2kNKLKNL%npp%JmrnQRKpn%Kjmkkpj2j1nkkmjPJ2MkkKloKOLkLKJOJ0J5J3
-21726G1J2PkJPM%jon%%%KMkrj4j1nnqljk%%NJkmjNjlnnl%knMOlj0lMOMPNkpnj1rLJ1RKLM
-21664C2nqlNKqj0mklpj0ljomMMLlnlK%j%JK%lmkOOK%OJ0J0Mkll%%loJLKmqj0pjjjKllmlL
-21601d7POLNNJnmjKRMoonmnlJQQjkmj0j1mjlNRJ4J2JmppopmkL%mpkMRMjpj0qj1pJKLPOko
-21539h5nkKMOJ0MmljmkRJ1Kkqj2qmmmJLLLJmrjROjkJQQKJP%j4j0LKlmKLJNOLoj1mJKknpk
-21477a04MPLn%KjjJkjjpj0nL%n%KJNPKlnnlkKMLjL%ommjLKMJnkNKonjj%NN%jjJLO%%%loo
-21411a27JPNOKpj5pJjLMLL%m%lqlNLlj2j3nJLLL%%MK%jOOK%jj0rjJnmMO%%kkqnMRP%jOPj
-21348a41qj1j0pmjJMMPPJj%kjlpjjqn%klmlPJ5PmkNJmJPkj1olMNJnmjjMPLJJkljn%%prpO
-21285b01J0KJNM%OPoj4mNKnnmnNjpLJKKljPRN%npjkmnmjKJlopkQQKllKKlkjnnkJkpkQLLL
-21220b19jkMNlj1j2o%jRRJmlQOlKRKnlllj%%Kjpj3ojlKKJ%MKjmljkKORNKkl%knmmj%KQ%q
-21156b49ljklnn%KLOKpnLM%k%LMLjkrrkONLj%LjqlMKMKnpoJLONkLjnlkJkNRJrj7r%MQJ1O
-21091b64mpopkRJ4N%nmJk%OJlJ%KMKprnORkrqkLJ%jonlJM%kKNKorlk%%OJ1%kLkj0pKNLOL
-21027b87%%LOMJjllnopkOOJnnKJ0Qnj3j3pmj%m%KJOQnokjQQnqj0qjjORJ3J2jommmjPQ%%q
-20966c11j1j2j2ompojJMJ2J2J%K%JnmPOpj0lLJ1P%krnPOJKOLJjj0j2qj%KLK%kj%nj0mlpk
-20909c81MJkPJ1QMllljJNJolkml%knMQPQP%%%nknj1qkJkkMJ0RM%jlqnkJjl%KJkKNJkllnm
-20845c81olJnqkjnlLJ0J0QMJJNlj7j0JPLoj0qLJ0RJkJMKjlmmjKKjnnNJ3Ojjj2j0MRN%JLl
-20787c87omqpmlqp%Lklkkj%KQQMKLknKLk%knmpqjjnmllrpLMKKNRPMjnmj%kl%KOOjon%llk
-20720d63qjOQROOMK%oqk%j1m%noMJ1QJ0NnKJ0RLKJj%%pq%%ojOMMNJqoK%JPNJJJmj2j1rpK
-20659d53Jl%jolNPMLKprrlPJ5J3PM%j0n%jqj0j2oQPmpoomKQJ2NlmlNKnojnj0mM%KOKpplm
-20599e04mLL%%OOoj0l%jOOKlkOJ1PjolkqoMPRPkj1j2m%%LJ3Rlj0oLKjpj0jjjKMNjpkQN%l
-20539e04%NKjMOkj0j5j1%J0OJ%lplmj0oKLmqqojKNPJ0J0KlmqmlmJMlprkKKOK%MNkj1rjJ0
-20481e62J2NloomkopKQQJ%NLonJL%kjMOKqrmMMmoml%LPNjklnm%jnmklljjlNRLmKQNlj5j4
-20417f07lQQKKK%JKjJNkj0ljpnkLJkmp%ONJj%klpqj0oLQMKJJJqj0qnnkNJ0NJJjMNjpj1o%
-20355f57KOKjJ%NJ0PJnmMJmnpj0p%MMKjLNKnj2omprrMMll%Jop%OMMPONPLknmJlmok%lmqq
-20291g10npj0oJMNJ%RJ0Mjjmj1j2kj%LjjjKjnjJkl%M%kNNmpkLomKNLMJloolmllMLklpmkL
-20228g74lqjKkNKloolpkKjj0rLPONJKJk%%ornonnJMNPLjKjjlkqj3j1qKROK%LK%%nnJjoon
-20164h66lpqmLOllMLmlM%nkm%PMnkLjoj0njKMj%jjkjkn%L%MJ0Opj6j7j6lKK%j1ojj%j%JJ
-20103i65jj0j2rOJ4OjjmqnrroljJLLOlqljnqp%kmqp%NJ%lj2moj3qLklJkjj%koqjKjl%kol
-20041a136kknoooqpqmLLolMLlnprj3qmKjljK%j%opqplJnj1oLLnj1ppj1rqkJlmjmj0rm%lj0
-19980a390j6j2oomkljnj8k1j3n%kj3j1lnnnj0j2j3j0mjlkmj3j9j6j0rl%lpj3rnj0rqj0oj0
-19932a765j4j1j2j4j0qj2j7j5j0qj3j1rrrj1j8j5pj0j9k4k7k9k1j1j0j2k0j5j1j9k3k3k3
-19896b295k0j8j9j7j5j2j9k2j5k2l3l2k6k2j9k0k7l1k8l0k7k7l2l9l9l1k7l3l7l9m2m3m2
-19863c200l2l7m3m8n7n9n2m3n1o7p1o1o0o2o7p4p7p4o9p4p7q4q9q9r7r7q9q6r0j02j14j19
-19831e511j21j12j05r8r2q7p2n6m5l6k8k5j4mMJ4L8R1J49K05K62L21L66L93L99L98M06M22
-19803b938M43M77N17N48N71N83N78N51N04M57M15L90L78L78L85M09M28M14L71L15K50J80
-19781F604J11M2j3m9p3r3j02j06j15j26j31j26j29j41j55j61j62j63j56j50j48j43j35j29
-19757D051j17j17j14j02r7r7r4q7q1p7p4p2o7o1n2n3o4o7n8n5n7n4n0m5m3n0m7l4l7m3m2
-19726A943l5k5l1m1l9l6l5l2k2k0k6l1l0k7k0k0k0k5k8k5k4k2k1j7j7j5j3j2j0j3k3k4j7
-19693A147k2k6j7j4j7j7k2k1j4j3j8j6j4j4oK5J8j7j5j0j4k1j7j4j5j8j6rjjmjpj2pnj2j5
-19655G08j1rj0prj2j1rnmmmj0j5j1mkmmj1qnkoj2j1mjkmkJLoj4o%mrqj0j4j7j1omJJnmkk
-19603C79klj3j8pKNRPKpplkKLjokjoopj1j1pmJJrrjKLmrpjMJmnlnl%jJjpj3qkrqKPoj3qp
-19542A64j%m%JKJol%knoj0nM%j0j2qjK%l%Nkj0ojL%roQRjnpj2j0l%JKMlj1j6nKLLNKk%mn
-19483B7ljlpj0rnJLPP%nkLJmqnlkrj0plKNN%qj3pk%NJ1J1Nnj0oolJkmpqKLkJNMKJMkrnLj
-19421g7nnKLMkqopnmjLJMNOjklpj0qojMnj0o%JLLNNknJQJmmlJ%jjoj0ooplJJKjoj1oJ%mJ
-19357a99%nlJNPLOMK%prj0pNJ1NMLjj2j2l%M%l%NJlmkoqo%oj1j0%MJkj%JOQPKnp%Jljjlk
-19296b56jKNMKnj1j1mmmjRQJooo%OJ0OjlkKjnjL%jJJlj2j2kJjmojMjlJJ0J2kplkjJ%moqq
-19236c26NOKLKJPNpj0kKKjl%KJllmpqojOJ0PknnkLjonKQLKMlrklpjPJ3Oj0j2LJ1Lqp%joj2
-19175c62rJOQN%jjqoKJpj1nMJJjnj3rLP%mJJ0J0jkjrj3nklk%%OLLRKJMkpnLKmopoOJ3Jo%
-19114d10Noj0nloj1n%KPQO%j2nNJJOMJjJLpj2pM%%OLlol%lj0rm%J2RmjMjjkkNOQMj%loj2
-19054d60pMKjpj1qjQQOPNJNLJlj0qnnplJMLKJJmomjLlpkOJ0QNjkmqpjK%JNkmkjlkLlj1j0
-18992e19%Lrj1kMRKJQNkj0pMRLjJJKLlrj1q%lollokJJK%%%jKPKqj0JQOmnonKLmj0lLPQRJ1
-18930e43Pjj1j4j0kkqoKKK%oporoJQRN%kKMKjqomjMOMQJ1JlKPPJnljjpjMMP%olkJKjPMkl
-18867e67JLkJPPjj2j1j%lm%JJMlj2qNKl%lojjjJJKQLrj0j0j1p%OQLnj0m%kMP%lnkNNkrlO
-18807f40PNlqpopnj%%JKmo%%mnjQNj%JMlj0qpnLPJ%Pjomopl%KJPQOPJpjP%nklqpKQPNLjn
-18741f82mNQOMkknplnm%%nlMKljJLLNJ0OmmkppjKKj%%kjl%jomKNknlJKjqkPOlnpnnojJ%L
-18675g34OJqj1m%pj1pkLNLL%%jKQNkkKPLlrj1rnk%kJ%jMLlrj0mLRRLoommmnlJKj%%%Jnrl
-18612h23PQQOMkn%%nn%mpljromj0qJMORQO%n%JjmjMnqkMLjJJJjnj1mjkJMPNkm%qj0%RRkr
-18548h61j3j2j0jOJ1RQM%kKJllj2j1kKmoMKmnoomLKlplNJ1Plqpm%NLrjNN%mlL%j0j5j2o%
-18491i62MKlmONmnJ%l%QJ0Ljj0j5j0jL%JNLlkKjkjJJLNLMkJMjmnmj2j0oorj0lPQPOnj4kJ1
-18432a006MmJN%rpJjjLklpqKM%km%moKlqkkjoj0kOJ0Mn%ONMJ%lj0nlmjPPkmjlnopmkjkJj
-18369a094JKlnknj4pKNMpoJRLqpqpjmpkJlnqqmnrmKLJ3Q%rj3nlomokMNjqkJJkMJ2QJjmk%
-18307a211PMklppkNKj0j6qKJ2J1Lj0j3nORQNKpj2qkJMOJqj1qnnoonlqllMJ4J0Joml%J%mj
-18251a294JkmnnpqpkJJkMOJj0j3j0o%L%jjJjmrj1n%NjkJJpj4polL%omkllkllnkLJnj0kKJ
-18191a462Jjoj0j1mJmrj0qqj0oknjmr%OPL%KKqj0rnnmqj1kNJljjmrn%knpj0pkJjkj0nklk
-18133a684knoj%l%mlJknpj0j2oqolpqj0j1j0jLJloJkpnj2j5oMPLqj0rromL%opommmlmoJJ1
-18075a925Mlrj5j2rqlmoorj3nkJnj2pklqrj3j3mljJnk%j1j4j1j2j3j2njNLlj4j7j6j1nrn
-18025b261kNO%ojj0j8j8j7j6k2k4j1jloj7j9j2pjnompqj5j8j2noj9j5oqj6j5j3o%pj3j4n
-17980b684rj3rmmmjmj1j0j1qmmj0j8j8k1k4l0k5j0qj2j2k0k1j9k0k0j8j5j7j8j5j6k3k5k0
-17941c235j9k7l4l1k3k1k2j8k0j5j6k2k4k6k2k3k5l3l9l4k6j8j8k1k8l1l1l5l8l1k8l5m1
-17908d110m0l7l4l4l2l7m0m3m5m1l9l8l8m4m8m8m6m4m9n8n9n9o2o3o5o4o6p3p3p4p7p8q4
-17875e842q9r4r4r5j02j07j04r9j06j19j26j21j12j13j16j20j27j26j27j33j43j43j34j21
-17851h613j08r0o2k5K0P1J29J95K64L32L90M41M86N17N37N39N17M78M29L75L25K77K33J93
-17827b150J72J76J92K23K67L18L63M06M49M84N05N06M91M55L96L20K45J68Q6No8j27j86k33
-17803C463k63k81k88k89k83k61k28j87j32q6n5k6OL7O4R1J11J26J36J41J25Q3M0Ll8p5j05
-17776A829j32j48j54j54j53j53j51j48j48j56j56j49j45j41j29j14q6m0J4O3J04J33J64J93
-17752D3K17K32K44K56K67K67K50K15J68J11N3km7q4j06j23j41j50j49j50j43j35j26j25j29
-17727G13j19j09j05j03j03j05j05j08j04r4q9q8p8q1q4p8p0q0q8q1p6p5p4p2p4p1p3p9q0
-17698a833q1q4q6r6j03r5q3n7j5K3O9J25J59J84K09K33K61K88L10L17L09K88K58K14J61R8
-17672I73L1k9p5j09j31j41j45j47j53j46j42j45j46j46j52j45j31j11p7k5M0J07J75K47K97
-17647d26L40L84M20M43M65M84M89M74M33L66K77J87J02J7n9j19j50j65j78j85j80j71j64
-17624C084j50j32j27j27j23j14j00r3r2r0q6q2q2q2p4p0o2n7o2n6n3n7o0n7m9n1n7m8l9m3
-17594G09m2l9m4m4m3m2m0l8l3l8m4m9m7m2l6l5l5l4l6m6m4l5l2l3l1l4l4l3l4l1l0l6m1m2
-17560e88m4m7m4m0l3k7l0l2l5m3m4l7l5l9m4m5m7n2n0m2m4n6n6n5n3n6n7n5o0o2o2o7p2o7
-17526b220o6p5p7p6p5p6p5q4q6q0p9p8q2q7r2q6q2q6q6q6j04j13j09j13j27j35j40j36j12
-17497d923o7KP0J36J99K51K86L07L34L69M02M29M35M09L52K66J69Q5J8l0m7l1jL8Q3J29J62
-17470a68J77J99K32K65K79K65K44K08J50Q3L0RJ5L0M4N9P6R2J12J36J72J98K15K10J84J39
-17444C655P9J3m4q2r1p5m1OM8Q8J06J21J42J66J92K13K28K23J87J37P3lo4r9j23j41j60j71
-17416D583j69j55j40j29j20j21j21j09r4r0r6r8q9q0p3o6o4o5o1n7n7n8n6n8n9n6n4n3n5
-17387B080n1m0l5l8l9l4l1l3l3l2l4l4l3l0l3l3l5l5l3l0l4l0k4k6k7l8l8l2k9k8k9l2k8
-17354I89k8k3j9k2k8k6k4k7k3k4l5l4l0l1l7l9l4k9l2k8k7l8m5l8m0l6l0l0l4l9l9l9l9l6
-17320i4m0m4m8n3n8n2m8m4m3n2n8n6n3m7n0n7n1l9l6l9l6k9l1l3l2l1k6k1k3l1l0k2j0OL2
-17285a379O5J08J63K02K27K55K85L08L27L46L59L54L35L08K76K31J77J12M8%l3o7r7j12j23
-17260B675j16j11j15j16j07r3q4q0q4q4p9p3o8o8o3n5n1n0n5n7n5n3n2n1n0m9m9n3n8n8n1
-17229D87m4m7m8n1n4n5m9m5m4m4n0n9o2o2o2o3o5o5o5p0p1p3p2o5p2p6p5p7q1q1o6n3n6o4
-17195a599o2o0n8m6m4n3o5o5o9p4o8m7k5J1O5J37K14K78L46M15M72N14N53N89O14O32O25
-17168C130N93N42M64L76K86J80Q4Qn6j04j33j49j61j61j60j54j46j36j29j23j17j10j02r0
-17144C632q6r2r2p7p4p8p5p0o7o9p4p4o8o3n6n8o5o5n7m2l0l5m3m7m4m7m3l5l3l3l8m7m9
-17111A706m5m4m0l3l6m0m2l6l5m0m7m3m7n3n0m5m3l9m3m0l7l9l2l1l3l4l7l6l8m0m0l8l5
-17078C95l7k5nK1N8R5J29J69J96K12K29K38K48K57K69K70K49K16J86J46R5N2J1j9m5o2o8
-17051C480p2p3p6p0o6o0n4n2n2m8m4m6m5l7l3l8m2m1l7l4l4l4k8k5k5k9k8k6k7k5k6k6k5
-17018B102k5k8k0j2j6j4j0j0j4j6j4j4j8j8j3j7j9j3j4j0j0j6rpj2j6j4j1j1j7j4plqqj4
-16982A610j6j0mmrj7j0j0j1rpmnrojmnpj2j4j1qrk%j1j8j0kJJlqpKNkrpmoj5k3j7rl%nnL
-16931A254KmMOjlrrmjnoopopppmnlnporqnlKkqroLOJpj0KLkonkJMLjpj4j0LQJppkjkj%kj
-16868A054Jmomj5j4LRLookNN%kKJjjjmqj1j2j4kOjlqqjlrllnJKKjpjknmkL%oj1qmkko%NM
-16808H88%lqnklnoojLJMjooK%qmkL%nnnkmnqrlkllKLNKmkjponqnkj0rlJJjKNJ0QKnqmKNM
-16743G53jpj3j4lOJllmnjpj0n%NJkKQLlpooomnnjknKN%jMjpkQKnmpnJ%pj1j4kLjMKK%njN
-16681F16kokNNKjookjkojMloqkjk%%MKjmplkLJ1Opj3qmjJ%KMJ%kpn%jKJ%LOOLlkKJJlroJ
-16616E47QMllJJ%kkllMPMlnnlJOLJnj4rlKLNJ3Lj0rlLNjrqnkMO%qnjkJj%KppKPOjqj3j4j1
-16554D61lJLNoj6j1JJ0J3NmqmlKLMOKlj2j3oKPLLO%nj2j4qlNPPMKMlqoKO%%%nool%kjjnm
-16495C93mlLKKOMKPMK%pp%jonlmjNjnqrlNOMOK%KPMjlmkLJkmKQMlpmjJLKlpoKKLJkkKMjl
-16428C82MjqkjlmmmllkjjjlkJLMonLJmmKKJLKLknp%LKKnmJKjjJLK%oj0nJ%ookjoj2rKJ0M
-16364B94lm%KPQkllnlMO%kojOJ2NnojKJOOkkNPJnrnkmK%lJkqoLL%NjmlJlolmLOLjlKJj%m
-16298B77mpnkmlkmJQJ3NJjKJpj6j4%NjlLNKk%Jlp%L%lmkKkoJOROKomL%rj1kNOPJ0Onj0nK
-16237B38PRNjolKNNLnoqnmm%LL%lmmJNkpJLLQkpnolKoolLOkokKk%KKjpj1j1jLMPlmMjjKJ
-16172A87J%MkpnkLLJjk%kj0j1j0ojlMM%NJ0KlmJ%ppjloLP%jJkmkl%JQRNMJKONKJnqmpnJP
-16109A54QJMjnm%JJ%kJJKLMJl%KlqmjOJ3Opj0m%o%RRQknnj0J%qpkNRQjj0j2okj%ol%JPOJ
-16047A34Klrl%NOMLMmnkJjJJjJkpm%JjJ%%km%JlqokNMJJ%%MJnl%mqklpm%LJLJ1LpmKKK%m
-15981I0KLL%nlLRLK%nkjmj1rJQmj1mkrmOOO%KNLK%NNoppkMNllMkqkJ3Mqql%JMMPNkj0rkO
-15917F5LqqMQjpLJ1Lnk%mkPQMkkkooqmKPPjqqjjpmKLMKlLJkKLMKj%PNj0j2k%%kllJKnpk%
-15852B4LN%qj2j1kJPJ0KpokOONJ0Qmj0olJ%jkprjONkj0j0MJ1J6J4M%jkkjmolmkjjLLMKJ%
-15794B1olkokLKJKJjjkknj6rLPJ1MLKlkjjonJ%JOjkKjjjJNKloJNLj1j0kkkKNOP%qqLQMjp
-15730a7j0nJOPMKN%llj0j2lQQjJOMMjkpnL%kjlpqlKMJNQKLLkoKNjJnj1r%NMKJjllj%jjKO
-15666c2Ljpj0j1qJPJqj1JQL%MlqjPRQOJlmnlJkknj0oJ1J6J2M%kmMkn%mrnKNNKqommJLLkJ
-15605f6NjnqmLOK%MMlqoJNklKMKm%%kJLJlprqpkRJ0MkkjkmonjJRJ2Mnl%knrpKLJKJK%%LJ
-15539i5J%NjnLLmqqlJJlojPPJjlJjkJLL%jklkkkKLN%lpjLKjonll%%nmqj3nJNM%LNMNLmpn
-15472a51ojJMKkKOOkmJLjmlnljLLJJJ%J%PPNKooJMOJ0J2QPN%MOQQL%jlonlpj1rj%mokkpn
-15408a29JKKNM%MJ2Lj2j1rmLOKopK%nm%jjMKook%MJkKl%NKpnmlKMkonMMnn%KPQOlppj1qM
-15345a79QLlopppKL%NOkqnkonPJ6J8QklJ2J5QLKNPNmomjMJMK%%QOnj4j1m%kkjKlqmJLKjo
-15284a52olKOLNQ%qj2lljNJMOKJKM%qj2kJ1Pjkmmpj3j3%RJ1J1Omj4j1kNNJNK%nj7j1NLm%
-15228a92KOJ1J0Qoj0j0j3j0KL%%KMnpkJ%j0qMJ1PJomOJ0Olj9j5jLMMjJQQJ%knmnLKmpkKM
-15172b17NK%JL%knj1o%%LMLlnOJ0NJKJjKlrojOMjkkk%KlpqlJkm%LNOKopnj%OML%lmnjLmo
-15107b52kkJL%%NJ3J1Ojnmqnlmkl%Kj%mm%j%J1RKKj%K%mkpj2j6pOJ0J0PPJmkOQOMkppllr
-15047b55qqp%JJRNmn%QN%jJkp%OPMLnnJOmj2j0mPRJ1J1%qpoJN%momm%MLnlMJj1qKNQR%j1
-14986b77oLN%onnKPMJjjKLJ%%KKmqjLMlj1oKPkqmJMKLMNjj0ojlj0m%kJopljKLNNNNNO%oo
-14922c10%kpnmKMmnMJ1RNPKjlLLj0j5j0oooj%jmkOPJj%LPM%j%KjlJLjkllkmlkJQJ1PkroM
-14860c30RLrj4j0JNKKJqqm%OO%JMJJklpkOLorolKNMlpJJ0N%%jl%OOjL%qoJLLLMJlpj0j0k
-14798c74NLkkmJMQJ0LJkojoqnqlMNm%RMkqqljlj0j6jJ2J2MJLklMJlJKLNJMJojLlpllJOOL
-14736c78JKlm%lkjn%LJKprljJJKOjljnmMK%LJKkj0lMKlKJlnmorqNJ5QkkqlJJ%lNQONOkj2
-14672d15rmojMMNmqJKkljnqkKKJkolLLLRNlkJMJJlqkM%JL%%mnjJ%klJLMjkNRKnj1o%Ljlm
-14606d58lj%MNMkkMJllkJMjpljmnoJJokKKJLj%RJ4RlookmlKJkjJjqj1rlMLMLJopnp%OLkN
-14541d98MJJkjkj%lnkJKLKmjMMmomNJ0Kpj0nK%JnlKLJjljk%KLLnmkomkmm%OMK%NMmrkJqm
-14476e50kmlJPJ3J4Lp%NKKmj0lJkJKl%lmjLJ1Npj1j1nlLJ3J3kj1r%KKjjlpojNN%n%PM%%n
-14418e60n%LOMlj3j0%jJLJnnNMlJOOQ%j1nLkpk%jKMjokKkpnKOOj%PLmpoooKJmmJjpokJNP
-14354f10NKjpmOQP%oq%QO%nnlMOlrjKkjKNN%jmN%j2j1o%lmKJoq%JLLknmLMrj1mm%%kMLKP
-14290f57KjmmlmkkNNjj0j1j0lRJ1OjmkjKLKkmllllnlkkKJjLKJNKpj0rnqj0rlMRLJQOjnnj0
-14229g41j0njORMonoljNOljMj%PNJKN%kJlonlkpqn%KNQjnmnmmomJPNlnkKjJllj%lnlp%MK
-14163h01mmjjmmk%NMoqkMLMLKmj1okKJpj2j1nJKMQJ3J0jl%mpnjjpj2r%Jkj1j2%J0J5Krj4
-14107h99j3jLj%QJ2jrpnJKnnLLllml%l%%kkj1j3n%LNj%lnnKNNN%pj1lMkomKJmpmOMoj4j6
-14047a019oJKljlm%M%lkkkllkopkK%onJjj%%J%qj7pMQKmpn%%oqpqkKnljmjKLlnloj0olnk
-13983a185onJjJnmL%pj1j5j3j1oNQJmrj2o%moMKlopklmpqkLjoj1j3j0qomopJKmlloon%kq
-13925a430qj1rjjqj0rj0pqqoqqmj0j3lj0k1j5jNkj3j7j4j1j0ommkjmj3k2j9qknj3j5j1j4
-13879a824j5j0nnj0j4j8k2k1k0j4j3j8k1k0j3j5j3pj1j3k0k7k8k7k7j9j8k5l8l6l0k8l0k9
-13844b504k5k4k4k4k6k7l1l5k6j7j8k6l3k7k1k2j2qj8j7lJ5K5L4M8O7P5R0J15J27J31J37
-13812b104J41J39J31J23J29J24J10R8Q4O3M0K7K2Mqj7k9l0k9l0k9l3m7n9n5m2m0n1n9n8n1
-13781a536n2n8o2n9o3o4n9n6n1n1n2n6n4m9m8m9m4l5l3l4l1k0kK6N1P1J01J29J62J93K12
-13750a673K27K39K51K57K56K46K22J97J55J13P6L8Qk1m5o0o7p0p6r1q9p9p5p9p9q1p7p9q2
-13721e38p4p7p6o3o6p3p3p7p7p4o6n5o1o6n9n4n3n4m7m1m4m6m9n1m8m5m7n0n0m1l4l6k6j0
-13687b401J8M8P6J04J42J86K19K43K58K73K83K87K88K85K68K43K05J61J16P1K2rk6n5q4r9
-13661A122j01j03j07r9r8j00r5q7q5q2p7q4q7p6p2p5o9n6m8m4l9k8j9pLJ4K2J9L0M0L4K6
-13629d28K1K0J5OkomJ0K9M9O9J05J48J83K09K28K40K53K61K59K48K32K15J88J48J01O1K6
-13601B884ql4n5p1q4r2r1q8p8p4p9p3o8o4n6n2n0n5n8n8n3m0m1m2m0m5m9m3l3k0j4j6k2k6
-13567A112l4m2l4k8k7j8rj2k1k5k1k0k0k1k8k5k1k1k1j5j1j9k4j7lnrj1j2j6j3j0qorqoj2
-13529D50j3j5j8j5j7j7j2j1j1prj2j2qqj3j1rpjNpj6j7j1lLkj0j0n%%lmpoj2j7j3mjj3j5
-13485E6j5j8k0j4nmnnpm%MJpj5j6j4rlJmrkOMlrproj0nlj2rnnklljNMj1j4ponLOlj2j3nr
-13430b63j2m%%kkprj2j5j7qJJqj0pJOOjonkJrj3rkMmj5j1nJRJ0%rj0pmknj2j0nKOOoj2ql
-13376d97lpqjJpj9j5mlonLOlj0opojlpmmqmmnnnkkolmljL%lrqpj0ojoo%%mnj0qkjj%kpj5
-13315g76j5oKkpokJoj3j3l%%nj2j0lmnkmllkKlloj0j2ojJKkj2j3j2pmJ%mqj0roplKLrj3q
-13260a056opopqoqqrj2j1rjMJpj1o%MKnj1j8j4lkmqrj4j3qopoj%jmrj0prrj2j8j3lkj0j4
-13208a417qnmkj2j2pj0j4j2njlj5k1j5j1j1j1nnrj2j6j2j2r%oj3j4j3nj0j2j3j6j5j4j2o
-13167a825j3j4opj2j9j6ooj2j4rj0j0j8k3j6j2j1rqj2j5j1j2j7j7j3qj2k4k5j5j8j8j8j8
-13130b329k1j8j2j1k6k6k4k5j3ok0k9k5j9k2k5k8k5k7k6k4k2k2k8l4l4k9l1l2l0k8k7l1l8
-13096c167l3l2l7m4m5l5l2l2m5n1n3m7m4m8n4n7o2o2n7n9o0n9n9p2p3p1p4p2o9o9o6o6p3
-13063d979p5p5q0q8q6p9q3q5p5o6n7m1k4j0QM1P2R4J12J32J43J64J85J86J82J78J66J47J32
-13034c961J10Q6O3M5L4L4M2O8J02J36J77K20K52K84L16L38L57L63L66L73L79L74L47L13K75
-13009A493K27J79J37R9P3N9N0M1L0K4J7Nj7l0m5n7o4p8r5j16j33j44j51j56j54j52j55j52
-12981G35j46j34j30j30j21j09r5q0n4l3j5PK2M4O1P7R3J08J21J17J10R7Q2O9M8J9ql0n4p5
-12951E96r3j02j04j07j06j05j00r0q4p6o7o8o4n8n7m9n0n8o2o7p9r1r2q5q8j02j02j01j03
-12922a814r9j05j18j19j11j07j02p9m5j3L3R6J72K57L40M15M80N33N79O22O56O71O65O34
-12898C441N85N12M14L17K23J29M3k9q5j18j38j47j44j29j07r6q7p8p1o3o7p2o8o2n9o4q0
-12871C900q6q1o9o3o3m3l2j9%J8L3N1P0P8P6P5O4N6N1L9K1J0kk1l5m9n6n6n7n2l9k3j1%J1
-12836C696J9K5K3K9L9L9L9L5K8J9J1kj9l1l7m1m7n6n8o0n8n7n3n2m8m6m7m5m7m9m9m6m2l9
-12802B973l2l2l9l9l0k7l2l6l4l0k0j4j8k1j9k2k6k6k5k5k6k8k1j4j3k0k1j4j4k1k6k4j7
-12769B167j6j7j6j9j7j5k1k4j5qj5k2j6pqj4j5j6j2oj3j2rrj2j5pkoj0rj5j9j6j5j3rmml
-12729A666Jknj0j7j7j5j2j1mppJ%qj1j1j1j4j7j9j3ooqnnrj3rnj2j1jNO%j3j7j5j2kLJnp
-12683A311nllnmnj0j1pjLlrppnKLkrj3j7j6pljl%%npnlmmmpnmpj0nLJ%lmmonnj1j0qmmnJ
-12625A029Lkmjmj0j1j1JPlj4j4nkMMkj0j0KPkqj1j1oJN%pomljKknmmlMM%rqooj0j3j5j1j
-12572H14MJnnqrmOJ2Pmo%jJ%KLJmj0rppqrKQKjkrj1qpo%Jml%%mnLJ1QkpmjmlmlJ%onolJk
-12509F82nknmknprmLMNKlljjKO%j2j2%%llKKjqpJJJkqp%LOJ%NNoj4oJkn%JjlljKkn%Klnj
-12445E66npJ%nnomkkj%jj%JkK%njlj0j0mKLqj0%P%jKQJppkKPNpj2j2j0oOJ1%omnrq%NQPN
-12385D61jljnnkMLoqmJMKjppkpqpnJ%nnklJRQK%nj%LKmnm%NKMjppmJLONoj2pnk%olKNOJK
-12319C70koopnMJ1Lj0j0pmKjkMJJKkkJLlokjKkpj0kNOPNJol%orokjor%QONOkj0nJlj0pLM
-12258B79JMM%ppqqnJNPkpljLPQ%JJm%JlnokM%pj3nJ2QJOJ0%llrpKRJ4O%LLKJlr%Jpj1j4o
-12197B39LNJ%%LmrkNJ1J1Nnj0j1lMloqj0olKJ0Nmm%mqjLKjJjkknpJPQNjprl%%k%Njj%kor
-12136A76lJMQRL%KJpmjNKoprpkKOONJ%KKpqmLOONKknoppnnNJ3OKmmkonoonjK%okKOOK%JL
-12070A56JLlj3qlpqlJOMjpqKJ4KllkOJnl%noloo%KlqmOJ3Ljorj0qmn%PjmlmooqrMJ1Q%KL
-12008E3KKKMNk%J1J3J1J2ONL%Ljjorqj1mLKkmnrj1j0rmLJJKJJpj0pnjNJmpnJNLkoqlkpj1
-11949b0pkoplkkMKmj2j3j3qjNJ6K4K1J7K1K6K3K7L0L4L1K1K0K3J5joj3j0qpkJqj1rj2j3m
-11904A57Jnj3j2mloplJkrpqrj0j3qoopkNjjLLnoJLknjM%j1qj0j2qnj0pJJ1K2K6K3K3K0J6
-11852H8J7K2K7L6L4L1K5J4kj0l%qj0rj0nmoj1j7j3qrpk%%Kloj1p%nmjlmmJLknlKjj0j3j1
-11802G5mOMqrjLKkolkrj3pNJ3RJnMJ3J4J1LNRJ4J4Okk%%kkkl%jonkMNJjonl%%oj0qnmjKO
-11742H4jojNL%k%%qrlkqmMJ5J7Pkronj1lQOkj1roomKjnJPP%pmKNPNLJmmmrpmKllNKmlmJL
-11678A8mj1kPJ0MnnJJ4J0JKkj1pk%jNP%%lp%%ppkjKNKjK%pmNLmpkLkj1j4qORQLKPJ%%kkm
-11617hmkJOJj0ojkonjmMOMLnomMKpplLNKJLJlk%J%NPlj1j4nLjrlLOPNLKkjkk%%mKQPJnrp
-11551e8KRLjk%RKnojjomKJl%ORLpqnkjJMLMQLk%mlklklplKKkk%mnjLLLJ0PnomORnqnmjLJ
-11484g3qqnljKKlJLlnNOK%ljJLKNKnj0o%MNQRPKLoj7j0l%nmLMNoj0m%%KNNJjKJmlLLj%NK
-11420i5n%LJlooqom%PQNL%LQN%oqoJRO%qnnqqmQJ0LK%ppJKJlon%QOJmrj1kNj%LNKJKkr%J0
-11354a28MkJOPjmnlJjjkKMRPloj1rmJmkjkNMkolJ0Plo%jqrqoLPRRJrrljkJPLk%K%jlJNP%
-11289a48plOKJJkolmJJ0J1NlprrlkrmjJKJJMNjrmOMlLNK%JLljKjjlpoMJkkoKJ3QKM%mppp
-11225a83%Kl%LLLllljlkNPNMonJkljQPOKonolPJppjKjpqmLLk%j%QO%jjMQMkoj0j0nQQ%ll
-11160a99kknnkOLqpJJ0J1J0J0Nqj2pJPjplJJKPKrmMjokJKmjkmJ%MPPKKKJNLlqrj1j4j5mN
-11101b42RMRJ2MnpmlmJPKJMO%qplkKOJ%L%ormjmj1j1jMNJj%%LJ1J3Nkoqpo%Lk%POLjKJkm
-11039b36nLPKnoml%NNlj3qMJ0QL%%QOmnrpJKLjpkLLOMjmKMKjpnJNL%kokLjKLkrmLJjmqol
-10974b72lJPJ2J1%mnnknp%joomjLOJmmjkMRPKonKjkjm%LLPJ1Knk%nprjJm%knlKLLJ0J1%l
-10912b76jjJqrMNLJK%mKJ0Nkj0ojnJLJk%MNNKlqlJKlrj0mjNPMkpol%j%LOL%jmlKjoqnKMP
-10848c13NNLknmKM%%kj1pPJ2LprjNklONKlonLQQPlmJklkoj2pjJJJJLjmjk%JLPKmm%%ormP
-10784c42J1RLPRKnrj0okjKjJjJLjqj0JJ0J1OL%ol%mmJJlm%%ooNJ2KOJ1KjkjklrnNlrok%j
-10724c52%nmJl%NOMjmjjLKlm%J0OllnJPJljJOkm%kj1j3JQQMkpMQ%mpoLRP%krqlJPN%j%Jk
-10660c57kKOPknpnlmrmPMlnKJLJ0MKjmnkjJkj0rnJP%KP%llJqqjMMOQNM%mooj0rLQOLMO%p
-10596c82njl%kmjJk%%%ML%J%k%mrmOJ2J0KmppnLRQJjmnmplL%l%KL%jJLMJlrj2j0jO%mOJ4
-10534d06J0KJjljKPMLjj0j2pmlK%LJ1NkmomknojO%%MRQoj2kLLKOkqqmJjJONkj%JjnqjMLJ
-10472d26LQjmlnqn%LMKjljOOlmkJLJkllqqLJ1NKKkmLKJjmkNNj1j3kQPKj%kqlKPOK%KJknl
-10408d40LNLkoj3j2rlRJ3LjKLLOMLmj4j1rkKPNopLM%NO%KjnqqlKKJ%MO%kmrj1oNJ3J5Qqj1
-10349d68KQ%lkjjljlrrLRNjPLonqonkNOLnokJJ%LOKkmnmJMJjloljkNRKJLklqoLRLMNKjnk
-10282d88LNMkrjQNlj0pooJMM%lNMkln%MLjkmj0rkJjPMpmNOL%%LjmMPOkmkkmj1j2oLL%mjJ
-10219e35K%mKMQLNQKoj0lOLm%LJkjOR%rJQ%j0j3rl%%NORRJJKjknqoj0oJOP%nm%KNOlj0j2
-10158e50nKPNkqqkOOjmkno%PPL%JjkJkorlROMJkppkMJ2QorKLlj1rONjljKLNNmpmJKJMJlN
-10093e61Mrj3qonojMJ1J1N%%LkkjnpJORN%jLLlon%LkoJJkjKlj1n%kmNJ2RQLmmmj0mK%KMN
-10032e81QPkj3m%klmonLMJom%KJkjLJlKKMRPNjn%mnjjL%jKLkmjJlo%OKjmmLjn%K%LMkj0r
-9967f18jMLL%jJJ%lKMkKPnqmKK%jmljkk%K%nnljNPKmmlmmjKPLqrJM%qp%N%nlMJ1J5Kppll
-9901f48ppojLLLKjLNjnJ%%MjJLlkKP%lPNmj1nKMJjkjKknpnj0j1jJ0J5Oj%lrj0lONKOJ1Q%
-9840f49rqqj2qkLQNKlLPKKkklkjjjllkkMMnlk%MJkKJ%qpKLkJL%j0pMJ2J0knmKKkj1j0JQJ0
-9778f95QJmomJjk%LP%poLjoqrqkKOOko%Ojj0j0oJQJ0LONjkJjKJllljMJ3J4MrnlknpLMj%J
-9715g17%mmmjOjkLOKjrj2rNOolJ%jlJOMro%kjJKLKl%kJPJ1KkLjj%qj3qlkNRJJQ%nlLKmoo
-9650g61JLJloplNRNknnljjk%nkMjmJkpMPJokNPJnnKLmnJPKkkJNKkkKjrjLLPJqplOJ1Kmpq
-9583g91rlkLLmolNJKMJlopoMRNkj1j1koqLPJLJ3J1lj0mOOKjrnQN%MRJj0j2opkOMmplLMon
-9522h41jnKQjnk%J%njJjMPLklllkOPJKLl%NKjqj2j0j1pKRJ0NLLkk%nnnkm%KojKOOlmLMoj
-9458h66RMk%jKOJmkJJnrnOJ0%lkpmlmmj0j6lLLPJ0ROJlolLK%%jmrrlLL%JLllj0m%ONLOKo
-9395h98qpjLpmNKLjrplm%%jLPJJQO%pol%JOPJoj2j2mKNOKjkjM%klj3nRJ4J1kmOMmnkJolK
-9332i33jjM%mloj1nj%QJ2LooMPKkopnqmkKNJjll%%KOM%jjk%KlpqkQMkokNROMLmqpklokjJ
-9266i83kj1j2lQOkNPO%mknmLmj2qnmMRRMjj%J1QoqmJMKOOmrplmmJLPRLj0j5olJRJ0mlNKL
-9205a001jrj0kOJmjKLLnrkjolQJ1Njpj2pom%MNLknlj%KPkkL%lmj1jOKlnlkmpkNJ0PJ0PK%
-9144a039lj5j5q%NJ0J0NjpnnokmmlJJJMknlk%OLkm%MN%JlrqkQPoomjkpnKNLJkknrj0pKLJ
-9082a135%ljJjj%KJ4J2Mj3j5mMJmLKjJQJ2Nmj2j1pmolKQP%jjJlnkjmk%jkkLJoolQOKlnnj0
-9022a180kPPjj0lRRMJprkJKJOMmnpqoJKMLkJMLlqj0j0pkKJMPOJml%klmnpn%NOKoqkJ%KPL
-8958a219nmkMQMmj0lMNkrrkLJoj0nJNjjmroNNjnpk%lKQ%%PPKlolJkllKj%mppmkjOMkqoJQ
-8893a298J4PLkkLmrrj0q%OOKl%NkprlLRPpj4qNQJ0J0LJJmrompqklj0oKQLjLLkKMkm%K%po
-8832a346OPjm%MJmqpKOKjJJlqj0lKLJlpmLOLpj1qKjmKKKjmmlnnmKLKLM%kKOKqrj0j0ooj0
-8770a447qlJMPJ1J2OjnllkKKJjnnomoqjLNNMOQknKLlplmj1j1njMLKQNoonnKOjj1j7j0kJJ
-8710a509ljLRMjMRLnmqj2o%Kkj1rKLRKnkJKOONjol%nkKKJJkrrqrnMJ1QknmpojLKoj2pjJk
-8647a585llpJQLKNjorljnj1nJjLJ0KkM%jMLJ%%NP%krj0njLlrkJk%lklnprpkMJkLL%pqj%J
-8583a667LJJnj1roJO%nmkK%opkNQKoljqqmjjnrp%kKROQNK%%M%qj6j0JJkkLKkmoql%jkmqq
-8519a791nKQOpj1jNOKj%lnJLoj2p%KljLLlj1j0okMMnj0rj%kmjlmj2j4j0%MMKnj0j1jjomj
-8462a940J%pj0qKL%klkllnmjKpnjkKlqj5j3nloopnjjJOOOJ4J5N%OJ1J3J4J2J4J4PKNJ1QM
-8407a892LLJ1J1PKjmjknqj4j6j4nmj0qppjJkmnKMoj4rmKLnqnnmKLKkqkjkkmoomj%oqporn
-8347b093j%LNMoj0%lj2j4pKNJm%prooklkMJj1j2oj%LKkmJJmloo%Kknommj0n%klnljJjKKk
-8286b254%Nqj6j1ppnrqnkLlrqnmoolmljnokKJmj%LlojJmkj0j8j6KMpkMMJkmlnmmKJ1J3J1
-8227b426NOKkrrroj%qolqrqnKJlj1j1qlKKKkj1j1j1j5j2qokLMlpmjlrrj0j4j7j0kkmj%or
-8171b705pkJJoj1j0r%P%nnpmLj%orj%qj0nm%Kmqojk%%rj1j%nnJ%j4j3mj0j4mJKLoj7k2j6
-8115b966j2k%L%MNNoj1mlj1j6j2nK%ooonj4j6j0oj2oNK%%kmrj4j3j2qooj0j7j0kKQNMMJp
-8063c205j4j5k0j6rj4j2mnj3ploMJ0Llmlqk2k5j6j8j0NRkj3j7j7k3j5o%%kjlj1j9k0j4nj
-8018c590kopmnj3j5j5j2j1qj0j2j4j8j8rmkkqj7j2j1j8j1rmj0j4j1pqj1j2j1j4j9j9rjkl
-7975d018j3j8j0noj1j6k1j9k0j1qj8j8j6j4rqqj1j7j2qrrojqj4j5j2j5k1j8j8j4j4j4j3r
-7935d525j7k4j8j1j3j1j6j8j7j9k6k6k5k2k2k3k0k2k6k8k3k2k9l2k5k0j8j9k6l2l6l2k1j8
-7901e282k0k3k6l0l4l1k1k1k9l2k6j9j9k6l0l2l4k9k1k3k9k6l0k9k2k6l3l1l0k6k6l7l9l3
-7867f225l0l3l6l7m1m0l6l4m7n4n0n1n2m9m7m4m5n0n7n2n0n9o4n9n0n0n9n7n7n9o0o0o0o2
-7833g916n9o6p7p2o0o2o7p1p1p6p9q0p9q4r0q6q2p9p7q0p8p3p5q3q2q0q1r2j04j08j12j24
-7801a0505j30j31j40j52j63j67j64j69j83j94k05k11k18k29k41k46k45k47k59k73k80k87
-7779a5039k96k95k95l15l30l24l18l17l13l06l05l11l17l23l29l42l62l87m12m26m31m16
-7757b2509l66k66q2J97N46R13J198J352J423J482J580J739J939K135K272K337K352K326K269
-7738B837K148J957J742J570J487J507J591J685J729J662J468J144P33L16m9l43n65p15q06
-7719B1098q47q54q35p88p39o98o50o02n60n23m89m54m23m00l71l48l43l33l20l04k88k73
-7697I656k57k44k34k32k26k15k11k05k01j97j89j83j80j70j62j61j60j56j53j46j41j37j29
-7674E367j25j24j19j16j11j06r9r7j01r9r6q5p8q1q4q5q1p6p8p4p4o9p3p8p8p8p1o4o2n5
-7644B750m6m4n3o5o6n6n0m3m4m9n2n1m6m2m3m0l8m1m3l8m4m6m2l5k9l0l6m8n4m4l4l2l0l5
-7610A261m4l9l1l1l5l9m5m0l3k9k8k8k6k9l3l1k1k4k8k5k4k4k2k4l3l1j9j8k5k5k4k3k1k1
-7576B88k4k2k1k1j7k2k7k4k0k4k5k0k0k5k1j3j5j8k0k3k6l0l0j7j0j0rrj0j4j4j4opj1j7
-7540c68j7k0k0k1j7j6j4olnj7k1j6j2j4j6j5j9k2k3j7j4j2j0j3j1rj5k2k7k6k3j9j4j7j8
-7504i49j3j1j1j8j9j1j4j0rj1qqj1j3j4j7k0j6j4j5j7k0k2j8j4j2prj5j5j2j1j0j9j6rj0
-7467a448j4j9j7j5j3oj2k0j4j5j9j7j8j4j4k2k5j9j7j2j4j7j2j6j7j5j5rppj2j5j8j9rnq
-7430a985j2j4j5j3j4j5j6j8k2k1j5j2qj2j8j3j1j3j4j8j5j0rj3k0k1j2j0j1j7j9j3j3j5j6
-7395b493j7k0k3k1k1j6rj2j2j5j8j9j9j3rj3j4j3j1j5k1j7j7j6j5j5j8k3k1j8j7k0k3k2j8
-7360c084j1j1j6j6k0j6j8k1k3k1j5j9k6l2k7j6j1j6j8j8j6j0j8l0l2k5j9j7j3j3pnrrkqj2
-7323c700k0k3k1k3k8l2l1l5l8l3l2l7l7l0k6k7l1l4l0k5k9l1l5l5l8m1m0l4l0l3l7l7l4l5
-7289d782k7k2k6k5j9j1j0j7j6j2rkpj5j7j6j7k8l9m1m0l5l2m0m0l6l2l1l3l2j7pj3j8j3j0
-7253e587nMJ0NMJoqj3k2l6m2n1n9o5o5n8o5o4o5o5o4o6o9p5p2o7o7o6p0p1o9p1o7o5o5o8
-7216g344o9o8o9o8p6q6q4p9p3p6q2q9r6r8r8j03j03j07j13j12j06j03j07j12j11j13j19j24
-7188i988j24j30j34j31j29j35j44j59j72j73j73j77j83j98k12k26k35k46k61k66k72k86l02
-7165a4456l06l10l23l33l40l51l63l67l65l65l73l88l92l89l81l70l66l55l32l18l15l24
-7143b2182l51m02m77n63o28o61o65o33n17k61K41J045K070K979L461L570L564L652L945M399
-7123A586M880N193N159M757L988K933J812Q12K6n44r38j191j329j373j346j281j206j126
-7105B0812j043r57q80q19p57o91o30n79n35m89m51m12l78l48l16k89k70k55k43k36k34k30
-7083I770k28k30k31k25k31k31k25k18k11k10k09k09k04j96j88j76j67j66j61j49j45j40j36
-7060E284j30j20j19j17j09r8j00j08j01r0q2q2r5r1q0q6q6p3o8o9p0p7q1p5p9q6q7p8p1o6
-7030B610p1p3o8o9o8o3n3m8n1n5n3n0m6m9n3m8m6m8n1n2n1n7m8m2m1m4n2n6n2m4m7m6m1l8
-6996H36l6l5m0m5l5l7m1l8l4l0l7m9m8m4m6m3l9l7l7l7l0k9l6m3l8k6k7k8k5k1k7l6l5l2
-6962c85k7k5k4k7k9k5k7l2l4l5l0k1k2k7l6l9k8k7l6l8l6k6j5j8k5k4k7k8l4l0k3k4k5k5
-6928a334k7k1j3j6k5l2k9k0k1k6k4k4l1l1k5k8l0l2k7j8j6k4l3l6l6l2k9k9l0k8k8l1l4l7
-6894b257l1k4k3k9l2l2l2l1l3l3k4k1k2k5k4k0k7l1k5k0k7l4k8k8k5k3l1m1m0l4l0k4k1k2
-6860c204k0k1k4k3k5k8j8j6k6k6k9l3l1k2k3l2l0l2l8l7l1k6l5m0l9l6l5m1m4m4m3l9l6l5
-6826d262l1l3l5l1l2k4k3l4m7m9l9k7k0j9k9l3k4j9k9l9l8l1l6l8k9k3j9j5k3k4k4l2l3m1
-6792e285m8n5n5n4n6n3n1m9n1n1m9m6m7n5n6n6m8l5k9l4k7j9j8k5l2m1n1n5n6o6p2p5p2p0
-6758f942p7q5q5q7p9o7o0n8o2p1p1p1o8p6q6p5o6p2p3p5p9p7p7p1p4p7p6p6p7q0p3o6o9p4
-6724i452p5p8p9q6r6r9r8r6r5r3r1r2r9r5q7r1r9j06r8r7r9r7j01j11j21j22j27j29j26j20
-6694a2455j20j30j34j28j30j34j38j39j39j40j42j51j56j49j56j72j77j82j81j84j92j92
-6672a5821j94j92j95k10k21k18k17k17k21k23k28k40k43k38k34k40k44k63k74k79k92l01
-6650b1005l09l21l33l45l57l69l84m03m27m47m61m68m73m86n01n10n31n54n70n86n98o12
-6628c1050o28o44o59o70o89p02p15p26p28p29p29p36p51p65p89q41r20j017j121j209j265
-6607d8083j284j264j171r06l51N49J670K596L008L046L015L128L489M019M539M828M722M208
-6589a0242L283K109R32j04r64j639k140k485k668k711k612k346j845r71M16K279M182N486
-6571a2040O029O184O370O818P576Q486R263R556R189Q145O496M509K545Q74m14j354k022
-6554G6210k448k659k714k662k555k420k269k117j977j856j738j625j530j446j362j278j196
-6537D2358j129j063r92r26q69q20p71p27o86o50o23n91n61n43n34n19n04m92m86m81m78m71
-6515B7442m57m46m32m14l97l90l87l84l74l61l43l22l08k96k88k84k86k86k72k57k48k39
-6493A9971k33k29k21k10k00j98j95j89j87j89j84j77j71j68j67j63j58j60j56j45j49j57
-6471A5965j55j48j45j37j32j26j21j15j12j19j28j28j18j08j02j01j03j04j04r9r1r5j00
-6448A3274r8r3q8q8r3j03j04r5p9p3q0q7q4p9p8p0o8p2o8o3n6m7m9n3n0m6m2n0n7n5n2n4
-6416A1000n6o3p2o6n9o6o7n6n3n1n2n8n7n4n3m5l5l2l3l4l4l3l2l5k9k8l3l6m3n0n3n4n3
-6383I425m7l8l9l9l3l0l6n0n8n1m2l2k8l3l3k4j5qj1k1k3k3k4l3l8m3m5l9k8k4k8l4l1k2
-6349H322k5l1l0l7m1l1k9l5l3l0k6l0k8k6l0l2k6l0l7l2k9k9k3k0j8k2l4l3k6k3k3k5k6k6
-6315G346k7k8k8k5k6k5k5k8l0l0l2k5k3l0l1k5k0j9j4k0k2j8k2k1j4j5k1k6l2k8j7j2j8k7
-6281F542k5k5k4k2k4k1j6j5j8k2k2k5k4j7qrj5j7k1k0j7j4j6j8j9k2k0j9k1k2k8k8k1rlj2
-6245E863k2k2j8j9j2rj1j2j7j7j1j1j4j8k2k1j8j6rj2j1j2k1k0j7j9j5orqlrj1oj1j7j8k1
-6207E318j7j5j5j5j4j3rj1j1j5k1k1j4j5j7j6j3j2j4j1j3j4j3j1j3j2moj0j9j6pj0j9j8q
-6171D836moqj1rkqk2j8mLjj3j9j4j4j1%Lj0j6j4j3j8k0qLPjj1j3j7j5j2k0k4j4qpnnjLkq
-6126D429oKJmppj3j5qj0j0j1j2j3j0j8j3pj2j4pjKmj0mopqj0j6j9j2j0qmj1j7qllmnkln%
-6079D057jrj2orrqj0j3j3rmj0j7j9j1lNPlj0j4nLlj0j6j7j1jKklKoj4j0prJkj2j0plJJoj0
-6030C725omqpomqpoj0j4j2j2omomj0qJ%nj4j7r%jrj0kKJoj0okpj4j5j0njnppl%KKmrrrqj1
-5975C376j4qqj1j4j0qj2j2qljkkoqjkjLlj1nJjorrj0j0j3j4ojlpj1j3j0prj4k0j6kjj1j3
-5927C014j1prrrj2j2j1oknj3j8j5j1qqqpprmKQQK%QJ3J1QJ1J5K2K6K0J2%rj8j3nmj5k4j9
-5881B872j4pJJ4K9L4K9L1L3L3L7L2K6K8L4L9L1J7Mmomj2k0k0j9j7j3j4j2qj1j1j0j2j0rr
-5843C082j1j1nmj2j4ponpj2j2j0kJloj0j2popnlkmqj0j4j7j0Klj4j3nJjokmpj1j4qnJOKo
-5793B754pk%lqlLKjqj1j1popqrnJjJNJkj1j3j3j2lljjk%%ljnorj0oloqrmJKLjj0prj0%LL
-5735B514oj4j2j2j1jOjlnopj1lLPQNqj5j2%MJmj2j0j1j3o%%Ljookj0j5pLNjpoJJJKKoj4j2
-5682B290kJ%mqqmkLjoj0plKNLknloj2j3qolknrljkm%JnpnnpJLMjlmjJnqj0j1mklkmnnJmj3
-5620B062j4j0%%kjKjnlnp%kqjLoj3j3qPJ2%mppmJPNpj3j1j1mLJKJj0qlNNjorj0rqoqn%KK
-5563A870mokjk%jlmklnonqppj0pjJKOLmqj1j5j8rmkLMkj2j4j2mMKlklmnnonKOkrj2nmm%k
-5504A633nJMkpj0j5rmJJkolKlnoj1plkj0j2pj0qkJjonjpomnqj1j2pJkonllporj1j2pmnpj3
-5447A322qprj5j3j0l%JKlj1qmlqj0mmqj4j5j4j2j0ommooj2roqqrj3j0j0j0rj1j3j2j0lkn
-5399I46m%nj6j4oj1j3n%j0j8j5j5j6j4j2j3oJoj9k3k0j3j0j4roj5j8k0k3k1j5qj0qqj1j4
-5358D63j6j5j3j4j3j1j6j9j5j5k0j8k1k1j5j7k3k6k5k2j7j7k3k1k2k7k8k9j9j8k3k9l3k9
-5324b27l0k7k9l2l5l1k0j4k0l3l9l6m1l5k6l2l2k7k8k9k9l1l1l4l8l8k9j9k3k5j9q%MOJ1
-5288a126J5K1K5L3M7N6N9O4P9R5R5Q8P9P9Q4R0Q6P6P0N8N8O8P5Q1Q6J06J19J28J44J61J81
-5257A380J91J91J86J69J52J42J24J07R2Q2P2N3M9N1N0N4P0R3J05J14J28J42J60J76J90J99
-5231D522K04J92J78J70J63J54J39J16R1P2N0L1Qj6l3l4l2l9n4o7p2p4p5p1p2p2p6p7p1o5
-5201E090o2o2o5o4o3n7m6l6m3n2n1m6m3l8l4l2l0l7m6m8l5k1k2k6l2l5l7l3k5j9k2k6k7k7
-5167C748k6k5j5j3k4l0k1j2k0j8j9k2j5j2k0k3j6j7k7k3j1j0rj3j9j5j3j1j4j3j3j6j3no
-5132C169j1j5j6j0j0j2j3j7j5j4j3oj1j4qrj4j6j6rlkj0j5j1j1j2ppj6j1jPKolKnj7j7j5
-5091B762j2rojlmoonrj3mPMj0j3%Lkoj1j1qllnkkj0j2rrrk%jjklpj2oknmmqrmoj3j3qkKM
-5035B467KkjjNkj1j0rpjQLpj2j3j0olljKopjLKmplKNKkjnrlmomj0j0kLJnj1qqj1nJPLqnm
-4977B268ojKMPKmqoplKjmmJJprKLkqj1rqlNM%orqo%lJOjmrj0nLlo%NjmlmmMNmprn%KQQ%o
-4912B125qnpkloj1j1LQKJkmkooKJom%%JJlm%KMorpkjj1j0lKNJKnqLKpqkj2j1lMKkLQKnrj1
-4851A962nMJ0RKlqrkMNLnj0lKKKLnrljnrj0okJLLLLK%prqJMOKjj%Koj0j1j1l%KPNk%ONKk
-4790A899oj0rqrjRMj1j0JPMmoj%mkJkjJMJ0LpoonmjOKjJK%lnj0p%NKJjlpmKMjj0kPNoj1o
-4730A790JMMjmlqlPJ1jqroLM%LLMNlpkklj0j0kjjJJ%kJLjnLMkMNlrqqJLjknnjPJ2Rjrqj1
-4668A728j3oKJ1NJL%ppjJmmkmj0qjlKONKNQJmJNkqnJNoqJNklkolMLkkk%KmpomlqmROjnpJ
-4604A649PJMMLnj2rl%%llJOL%jkklqqKMj%OLopplKLKKLNJ0J0krj1j2j1jJ2JpkjqlKkjMNK
-4544A603%JmoNNoqmJO%npqkkKJ3RnlPK%MNkj3j1%%mnop%Kkj%LL%MNmj3j0jNPLk%Jlk%kjo
-4482A541rpkKMPRNJKLMMmj0rmmlK%kMRLkokKnonmknjMjlKMjlnnNJ1PNJj0j4j4nKMM%opkN
-4420A488ko%%KJjmKQN%m%PNkk%lpmJjklljKMKj%mpjLlj1mKMMLkoppKJokPjm%KOKjMMknLM
-4354A459LJomll%%nmjMM%jllknj1pLRNJknpkKMNNkj1p%MJL%pj1pKLKkk%%mkLMkkqj5rjjm
-4291A356kJk%ONLK%KNONOJ3Jj5qopmll%kkMJ0RMjjJkJKjjkk%j1j2JMkjJJjklnqkkkLL%mM
-4229A340NpmLLJKJjnonmJNNjlJlkmj0nOOKLmjJjN%k%%pj1JNjkorjNjk%lmjNJ0%lknj5j2l
-4167A260lNMjjLNkkJKLNL%pj4lL%klnokmp%MMOnoJKrqKQ%nmrjOjm%j%JLLpj6j0pmkkj%nj3
-4103A152pmkJJLKLJnnjrj2rJN%pppj4j5j3rokKJ0J8K2J7J5J8K6K8K7K9L4M3L8K7J8Plkj0
-4056A399j2j6j9j6j2j3j3plj1j3mpj0klKM%oj6j8qknlnj6j8j6qj%llknporrkKJkoj1j8k0
-4007A022j8j4j3j4j6pJ4L3N2N6M8L4L4M1M6O3P3O8O1N2M4K7J1kj1j8k0j9j9k0k2k3j7j2j6
-3972A498j8j3rpj0j3rpj4j5j3o%lomJJlj2j0oorj0JNkqqKPloprrqqmmrj3j2nPJ5K4K6J8Q
-3921A295OJ2K1K7K8K8L6M0K9J7Pjrj4j5rmmrj4j6j5j3m%jmj0j5j5j0LJ3RKOMop%KKJrq%%
-3874A376j3j3plKJJL%%%mqJMjokJlqrmmjLOKmoJJlKOLlpmJ%nopjK%mqoNNMLoqjMOO%j0rl
-3810A262KPKlnjmon%KjjjMJ0NlooknmomQOK%klmqnjjMQJ0LJLQJ3Plnrj1j0qJMj%ON%nkkJ
-3748A241NNKkllqn%kpj1pOJ1PLKKjmo%pn%KKkk%qj0lNJ1J2Nj1j3nkkLKMJlj%%JQJ0NKjj%
-3689A222Jlpj1rNOlnjJMNJ0Pnj3j5mJ0OkkljjK%qj0onqljmLJ2OjlJkj%OP%jQOjqrkjjJNL
-3629A177lJJnqmJ0J0NLlk%J%mj0okkKM%okKPJ0oj0pnLQKjJLknk%k%J0J0lqljoommJL%ljK
-3569A140RPKjrj3qlmjLRJ2Ooqljkl%LJnrlNNJ%JlnLNNMML%oqlonkKPJkOJ0jpjJ%kJMknJK
-3505A126RJ1Jorpjmmlln%PQJ%MjqpNRmj3j4n%kJOJ1PjoJQJj5j0LLKKMMjlprpko%QKKNJlm
-3444A082q%QJ0RQOjj1rrlMNL%JllonkjJNMLNMkmkopj%jjlm%RPjnmjKPM%jKOMrj5kNKKM%l
-3380A079mornLNPLNRPmpkLJqoonMLKkpnjJ0J1PKlmo%jlrj2kJ0J1mj1jNjKQjoJNjrpJLNM%
-3319A058kJKJLJkklLMjkolQPjnj0j2nOJ1Nmln%JlJLLJLNjppjjlLRPKMJnrqlJKpnMQjpooL
-3255A025JpnLKkJJ0J0NJJKnq%MK%KkpllmjJjKNPMklomkJMLjlLLll%QJkKJKLK%knMNkplNR
-3190A048OkjJoj0lJmonrj0mNJ0%JJjlnJNLLKmlmKL%KKLL%kpojKLK%MLkmqlLjmonpj0j1mj
-3128I57MRONPPmj1lNQQ%j%LMKQKJKklqnJklPJ0KlLkromjknlnkPNmkKKJJKNMRPlloj3romJ
-3063I73LJ%pmKnKJ6J3Mj1j0mjj1qLPOLkjklLKLJ3PjJmn%jkllJjkJRPnj3j0JKlqoQRJLNJj
-3003I73%jprJJ1QlJMlppj1pkNJ3J1Njk%J%npmmNLj%KKlnmJjj0j1mK%%J1J7RJjjJ%lmjkjP
-2943I62RK%jkkkmjLNJqj0%LjljmnoplMPNJjJMKk%LNKjnmMLJ%%LNMPMpj4j4pN%nJJJ%mkMN
-2878I41RQLrqkRQ%mqnkkk%KMJkORMJmj4j5lJRJ2O%lpnmqmj%LPNJ%jONlj0pnk%NNopnrokJ0
-2814I05QJlqkJ2J0MLKkJk%ljMJKKml%%jknqoNNmmnkPR%n%NML%JkmKMMKoqjKlmJlrrkJ1J4
-2750I13J0LlnKKMN%klnomkmppLPkmJKJMMKKKM%kJjlJjkrnOJ0N%lMKoj2lMKKOLjlJK%%jkm
-2685I08lnmkJPJ2OkjkmnjlJOnrKJ2NnnqnKLlmJOMKklq%NKJkqlJMMkjMRJ2Qlmoprj3qkJNO
-2621H83MMPRPkrj1nlkMQLloJQ%n%%mljl%K%%K%o%%jJORMkppm%MjlkKK%klkooLJ0J0OmoNJ
-2556H86nKkpok%JLNkqnljKLMLl%RJ2OmpljlllJQPjlknlMPKlKL%nkmkjmkJjoolmLRKplLKQ
-2489H63LolNNK%jMJ0QlnJkknnnJKlLOPL%Jnj2nJkl%OQkj2pKJ0NnpmLOJknpj1mLNPLkrpKO
-2426H41QQOMkllollnmkjjOJ0NljPN%nkjlpmkkL%oklpKOOMLPLMOLpj1j2qmkJNJ1OjllJKnl
-2362H33NMKkl%JlkQJ0J0NnromjmnkpkQQQM%m%LKjj4j8nKNK%LLlkNQJnl%NQLlLL%%knomkj
-2298H29jJLMjJMko%kmMPKjjLJpqjLKMjopllOJ4Q%nomll%NOMPJppjMMKNNjmMM%npj%oj0rl
-2232H11OLoqkL%jJOOkkJMLnjN%nl%KLKj%jm%JKKljKnpmnMRJ0J1LomjlJjnmkklpj1pKMRQQ
-2167H10J0KM%ojL%kpj1nNRMJkLRJ0MjmqrqmnJOL%jMKMPKkkjJLLJnnJMKkoonnmKmp%jJLLM
-2102H02KJ%JKLNkkKlj0j2mKM%or%OJLQjp%LkJJMNJKJ0OmkmrmjQQjmJLKKLKKMLknnmnJNkq
-2037H01ljjkJN%lpoJOOKJNKloJklJkLJJ%NKkllmqpKkom%lJLORJ0RJkjoql%pnj%OROJoq%K
-1970G81JKNOKqj1%QKljmqqlLK%JpkL%njRRNKjkkljOKlkl%KLJKLMKl%OMMPJ%jlKNkpoolpn
-1903G74lJKoojjmKJ0MllJMJJJplRPjnnl%%pmLPLjKM%lMOknlLNKjk%%lJJKK%%moqrKOMkjj
-1836G61mLPMkjJnnJOQNKKnj1nJOLKmlj%kJkrnKLOPLJloNJ3Ppj6j3kKLKNJ1Nkjj%%%%lqj4
-1774G48j4jRJ1QJjm%RRO%pj1rro%LRLkj0j1%J0J2J0Noj1oJKjoqrmJOMnqLQ%jjMPNJOJ1%n
-1716G56LJmjMJkJKmjKKKkJJorjjjKjk%%kjpkKPPK%KNN%rj2mLQLjkjKJlJKKkj1j4q%JjjJR
-1651G25J0NPjnnj0j1lQJ2J0N%jnj2j0jPJ0J2Mno%QNLmlKJ0Lj1j4mLM%JkkmnjJLMMKjNjqq
-1595G30qKOMLJ0J0NknpoqlLjKjjKjnj0plNQLMJrj3qjNJ0J0PMPJqrooJLKKlljlknj2oLOOM
-1534G06LMQMjm%QOnqkknpJRKjNOkj2kQLlnr%PMkolKRLjKjKPNKJknlj%kkl%MMLlonmjKL%l
-1467G12%KKjjMNLM%Mjj0j5j0%KJKjqmMNknJLOknoj0jO%LJ1MlJNKJNKjlk%JjkqlJjJLkJJ3
-1405G12J3jkOLrrj%mkJPJ1Loj0kONmplknoqpjONJJMK%jkKJnk%%%jMNMOJ0NjmnlJ%jmlon%
-1341F92LMknJQNljMMJ%jKKnqplNLKPNKNQ%ojjnqj0ojKJNMlKLLLMMlnLPMkj2j1pmlJNJ3J2
-1278G16PjpnlmJPPmj0j6j0MOjkKKOO%%JkMQLkrokmmnmjJjnkPO%kPQmj2o%KJjPPkj1qom%J
-1215F61NJ1OkoKJ1J0JrlOQKlMRLMLnkjlklonllJNLMOkpmJMNJNNJjpj0nKN%ljlooKMmqjkl
-1151F71MQM%jmrmNlrmjMMjlMJ0J4J0%lkJ%kK%oj0pkMRQNPNqj5j4qkJ%j%JKLNLKOMkmrrkK
-1089F63KLJ0PJLMNN%mrj0omlJKNOMjj0qm%MJLQQnj3jjKMJjlnlMJ0J2MpoqjOQMKkj3rlml%
-1028F55NPO%nKKkjjKJ0Qjrj3j0%lo%OLkLmkRJ1RLnnlroljJONKjjMNLJoj2rkJk%l%MlmKNK
-965F48jk%LkmmKJ0MkLLLJlljMLpkLnj2oPQQPQNJ%joomnkKNKnplKMMJJjm%NMpqrlOPJjKmo
-898F41jKRJ1MJ%lonk%jKMJ0PjkorqjMPP%npnJKOQ%kL%nkjopjPPMMljKKKLJjkkmpqromLJj
-831F31RJ6J2Okpj2qKNjJKno%LNMKMJlplkk%LLLJqj1%LK%ljMM%mjM%pjJ0J0MlojL%kJMLlo
-768F50kklKJ0Ojj%p%NMjj1j0rj0nNNLnpLOJ1J1MjnJ%mk%j%O%nkmlJMLJoo%jPOlljjJP%kk
-705F36mrqkJ%npMPNOMJlk%jLKlJNMjm%jMQLjMMqj5pNRjnmJOMjrjRJ1QkpnKNKmomjlpJN%j
-638F28LOOJ%%ORMlmljM%qj2mPNMKnpKJ1OmqokKNkj0lNJmmnokMjjKJmKMLLkorKMJ%NR%lLM
-572F35%%kol%jkNQO%nomopqjQNLLOKklJM%pmKOPNnpJLJpoRJ4MmpnLjmloplQljJ2OjmpllK
-505F15PN%mooppjJ0J1KlJLKkmljjJkKNMK%nom%MMRP%j0j0jMRQjJNmj3j1kJMP%nQJ0JJjoq
-443F19j0njLONMKKjqkOLnlNPmp%PLkMMlj0j2qmMOKQJ2NnonkKLJ1Pqj3rlOROJmpqKNjlroj
-380E94MOMPNKkomjJ%oplJkJRPkKN%mkNOJlqpnm%MOKL%JLlrkJpp%NLKNjLMjooLMO%mKjJNO
-311F16Jknoll%Kjnql%%JOONKM%lKKllNLJmk%LMKlmlqj3nJLPN%jNQNkkkMNKJmqmJKKMJKRR
-243F31kqkQ%qj0plLjkK%kj0j1jNPOOPLmllmLLjmJKl%NNQ%kjL%j%jPJ0Lmjoj8j3jMJ%KL%m
-180E97j1oMOLkmMOKLlnk%jNPLQLljmooonjRJ0KlnomlNNJJjljoqKJ1RKKLklkj%jjkjln%kJ
-114E85JJjlMJ1PMJlJMKnmormjKKM%kNM%%%nnomljlmKNJ%MNLLjnpmnjOQQQPL%%nrnKMMNJq
-46E98j5j0%LMPPJMJ0LjmnljjMOMonn%MLM%pj2lnnNOlkOJ0NprmJLmqo%LRQ%JJlKjkKlqmJL
18E76knkknmNJ2Ojj%JQLmJPlpkKjlljl%O%ljPLpojj%KNLJJ%jKNKk%MjJJLPkj0oJMlomojOQ
87E83LkNQJn%LkkJnll%L%Jj%%oqqlJOJ0KnJKlmllk%JlkMOOjnqpjPJ2MPJ0QLmplJJoj1qlJL
154E67KMONPKqj4j1nMJopOJ1Jm%LLKknjK%krql%kKOKJKQJ3PkmqlKLMPRJprlKKjjknpo%KJK
220E57NJKQPJKJjmkKKknnmjjnkKKMMJKJM%qmj%lK%nJL%LN%lj%%jmjN%qkMJkqQK3J1j%mj1p
287E68okOMm%KMKLLkmqj1jJ1OJJpj2rkJOjJRRPOnqmkJm%JllJKKJJ%JojPKlK%mpn%OQ%nm%J
354E53l%%jKQNKMLk%JONkj0qmMKmj0qlklpKNLj%jKPNMNLnoJNLOONmj0jOMPMKN%mprplmjOJ
421E62moLJ0KmklolNJljlkmMPOJ%moJNN%kljkok%JJLRJqjNOMjlj1q%RROMMLoqjNK%opqlPP
489E60Jmokk%NJl%KjnrnLMLjjKNJ%MJJOK%mrjMKPQNOKqrmJkommkLkmMRQKML%joqrrrjNOQO
559E53looKLNO%kMLqkMOKmnn%JnpKNKJQOMJmopllpqnMNKonjJkj%KLMRQMlj2p%NO%QJ1%lml
627E47KNPMkqkJkKLjnklommnKNjlnlMRLk%%%%JjNPJJ%kpj3pNMLL%%KMJmlMOLor%JjMJ0kj1
694E35pKJ3PlrlJKLMMKJjjoppmornJLKQQLOPJnlkjLMnj2mOONMLL%rqprnORMlmJRRMKMLkol
762E42km%komMOj%lonJLjJKk%OQMqrKNMMJlk%JJ%JJKNLor%KJ%kkookNPKkLkqo%NPJlMQRKn
832E46lmmlkk%kllmlkLKpj0lPJ1PLklKMjmmOQKlnqlLMjokLPJ0JoJQKjJ%kooqnJNMJ%KQjln
899E22ol%lKOMLOLmmjJLMKLJnqnpkOQNNN%qopj2oPJ1PM%lolJJ0J0RRNnj0j3j2n%lmlMONQJ0
962E41QNj0j7okjMNLJLKMJnqpKOQJ0J1Kmqj0nLNjnj0pkLNOJjlKONKkLKj1j0lJkOPjqj0j2m
1022D98MROjkJL%KKjkKN%%klNN%nmJM%mnpqmnLJ0QNPNNQKkm%%JKjkJmj1nNNL%moJ%kKJ%LL
1089E33llJJjkln%LK%KjpoOJ0Kpp%L%%kmlNOJ%%kkjJK%onJJ%jJKoqOJ2J0J1Kj2j8qj%jkLK
1152E02QJ2MmlJJjmpj0qoJPRNMjmLNNMlonNMKjl%jlJkjMNQ%o%MKLjjLlpm%%Kkkkjqj2rkOJ1
1218D98Q%lKKmqqjjMNMJNJ0OkpqkroOPRJ1LkLMlroJMJ2Nj1j4qmjNMKKmllJKkqkLKNMK%oJQ
1282E06%jKOKlJOOkmlpqplj%JjkMQJ0QNLkkNOkpj2lLPMkmnnmmJJOR%poLNJKkqrML%PKnkJN
1349E10NJkkkkkKRMqj3lKjnj0oLQJ1RNLOPNkpqnkl%lrj0jNQNROKlmnpl%NKjmjNMkmKMQ%pk
1414E06k%Kjj2j0KQOM%mmkKKj%LNLJKKLNMnjLmqj5j6kJ%LJJjLJ0Okk%knll%NK%nnlj%jMNM
1478D88LLJkkJlrmJL%mKRQP%j%lnnJKnqkNLlJLNRPkJNlqljLJln%OLJ%jjkmjjmj%NJ1P%mnJ
1546E01MJKkrrpJRJ0J1Oklkoj5j4l%KMQOllJlj0pjL%nJKKRJ4NkkjkJK%llllLMnpokJLNPJ0
1608D95ONJ1Plnqj2j1%QJ1Lpj4j1kMNNMKkkPQLjKkojlrn%OJqlMNJJlKPMkJKoqn%ONNM%mnm
1671D88mmjKjNRLJN%qqnjklKkppllLRQOMQRkmjJjkkjKjlknqkMJLL%KKJNR%j0oO%j0lKLLnl
1738D79LNLLLjkrpLRMKJol%nplLLmKJ0O%kJJlJNJ%%JJrj3%LLRP%kkmkkLLlj%kklkRQjjoj1
1804D77o%jNJ3JpqrlNOL%KRNKmj0okqjRKojll%LomQP%mo%QklNRQJqj0pjNMRMjJmkOQJmkKk
1870D84okMLjkknlJONM%KPNJjNjpLM%jmoLRMMnj0pqrJNkmj%%NOLKnnjmk%Mkpm%LjnjLkJP%
1938D68oOQMJmj1rj%MJ0OKkjQLmoqKNOOmnklKNkj0kOJqj1pmkLJ1QK%NMonN%nkj2j2%K%PRL
2000D58njLMMPLlm%JLljKJprkLOMJlkKJlMJ1Nkqj0j3j1KJ1MJJNMPMkLJmlj%jLLKKLkj1rkK
2063D59LLQOL%plJmoJPOLkKK%kok%mnnmnNJ1Mqj1lkJPJ1QMjmjLJKQRKopnlMRNmnjL%j0j0j0
2127D55kJ0PLNNM%J%lprpKJ3J4OLKlj7j7nNPJnmj%MLpj1nLN%k%KKM%kjmJlKNLJkrnLPKjJM
2190D63J2QJnom%oqkkMJ2J1Ll%OOJnqqnokMONMKKLNOPkj1rooJNJpj1mmJOQMKlmnjJ1J2nnk
2252D67jJKLRQML%qrpJ%%RQmj0njLKkkjj%Jkl%%JLOLMJklj1j6qjjLNMQPLNkj1pJMnn%%lJM
2317D53L%kK%nnjLOjmLJ0RjnLOMJllnoKNOMkoJMNKnopplmlLQQKMLmnqqkMNMNLlpokJLjkkl
2385D48NJ1Plrj2ro%OOJ0RML%Knoljj%mokJ%jmmjJOLqn%KNOJ1RKl%JjKlqmJjkJpJJ2Njomq
2449D42mLPOL%mmMMjJK%l%%kJjjMRjplmk%%kkjMNNL%lmNJ2Qnpllln%jlMJnnMQlonoonKLNJ0
2517D45QPR%kkmmKMmpomjNPNnj2oJONP%poKO%pmKNQMJpnlmnklKQJKLmpopKOKKjljJJj%jML
2585D35K%PJ0jmlKJJjMOlkj%KLJKjnl%kl%Jn%RNllknkNNLNMKLNLJMNJloopoj1rllmONnmQJ6
2652D56J3RKopjkpl%jjopjjmnlKNOPQJj0nKKlkLMNJ2Qnj0j2qoKM%mJQMKKLJ0J2kj1lJllql
2713D41JlonjL%plMKjKMLJkknnjMKlKOPQOlmjL%LNKjloqjJMKmpm%%kKLOJ1OJmljJNM%jJKo
2781D55j0lJNPLpj2pJPOOPkjMJlmoqJJnoolKkJKKLJMQJmpmljKKNO%JM%LLkmnPPkjLMjokmo
2848D39kLLjlmkloKROJ%%pqmKPJ1P%lqj1o%PLJkmLJ0NklKKJljkn%KJJjk%%JqmNNKKJjlJJm
2914D33oj%%KPQMkoj0nkjMQJ0PMlqpnnKOKl%Jmp%KlNQ%lkpjjpj0lMJ0PmnJKNJ1QKJ%PMloo
2978D39kkmL%pppJQJ2J3oj7j4j4o%mjQJ2J2RLmpJK%J0J3Jllm%JnnLJonkLKjJLJlnoJMNOM%
3038D32lJlppjOLkmolLJ1RPOQPkrj2j2onkNLjJmlJJL%JKlnlJ0J5PLjpnKJjj%LJkjJnlJJPM
3102D37NJolKlmJO%lKJjknnlKOK%LKjjpj%kmnmkOPOMRQKMJpomonpkLLLLklKjlJMlqj0nlJP
3170D07RRRKppLNK%lJKKjppjMKjJLNKKQOkj0j1pmMJ0Mkkl%JJqj0oLLLjjQPJ%J2Prj7qJMMQ
3233D30NooOJ0Kk%%JjmnjMMJ%KMJjNLorj0mQMkk%K%jLlqkJOP%pj0qml%JkMQNKKmmLROLLNJ
3299D46mqqqoLONK%m%PlokLjopmljJOQ%MPM%npqmLRMJLmj0j0oJK%QPKK%JllJLjnjMMmplL%
3366D08JLMOLloj2pjjLOJ0PMPJ%LKKKJ%nomkn%Ljo%LKjorkPL%LKlqj1mLOjqmMJ0N%KMjJNO
3431D25%jKJ%NOkoqrm%KJLKjklKQQJqmJjjmkPQLk%KJjmpj0ojL%JKKkm%LKK%NPlnkkkkpm%j
3499C94JNRPOJrqoplOOLLjjPOLKJKlnJNmlNLqrllkKQJ5O%jkknqj0pkKNLMKjnmJMjKPLKJJ%
3566D21lonjKjlk%KOPRLkljjKnrplNKnkKMMjJLkKJkJjnkLKK%%MLkjkkll%mj1nLNKKkmKOPN
3634D12jnpmKPM%jlk%nml%LQRJnlLKll%%%jKKNKljmJKj%JMMNMKjmkonLQKl%pj2jO%%QNjko
3702D08qjLMjkJnmJ%%KLJLjomK%kKOMjqoKOLjjOJ0NLll%ko%KmnjNKMNoj0j0pmMONN%lJ%k%
3768C97QJ0Pj%Omj1pkjM%MNMM%kmmopnkokJjKKkNNPO%JJ%LKJkomLLnnmkkJKj%PJ1J3QJlmn
3833D24%%prj0p%KKJj%LkmjJJjJL%ljjLQNMJjLMnrmLQKjK%qkKKMMJmonqlJOJ0J0RK%jkjnq
3899D12nLMmoj0rjQJ1RMkJ%kmqkJJQQkq%QOJloo%lpnJPNmjnnmnkNJ0QJpkMOJ%kLROJjLLjp
3965D19j6j1NQO%n%QLlok%kk%LORP%%%oj0j1q%lo%OLKKJkMMkmkLklKPPRJ0Ppj4nJjnoljjj
4028C92KJpqkKPllKKOJj%JKJljjJkljkMRPN%kkJkkJ0PlpNR%ppoj2j1MQ%j%mpq%PjLJ2Pj0n
4092C84LJkpjJ1J4NlnnqplKRPJLjj1m%mkKQJ3LlJLkmkmkjKJ0PmlMKlokNOmm%MMJommnMRJl
4156D00kJ%npoPJ2%nmnkJJl%LJ0J1%mJkpj2rlKM%KN%m%PMjnkNPLlKJnokMNPQJnkk%Jpj0mN
4220C86PNjjlpjOPLjLLkopkjjjmn%m%QQJjmqmNJ1NKQOj%Jqj1mKLKJMRLj0j1qNJ0ONP%qolJ
4284C99%kJLLLoj1l%KLJJlkjlJOJ%%ljjmnKMlqqlQJ3RNknnkjjkjKNLJ%klkmMJ1J0ROkqj1m
4348C94LNlnkLOP%j0pjOJkj%omJj%lkLLjmMQOlrkPNmrkMMKLj%lj1kNNPMNLjmpqojL%pj0oj
4414C58RJ5J4OkmooonmlMJ0J0M%pj1p%%j%JPRLnljJKONkmkklmJKQJ0kmjOO%%NNnj3j4nOJ0
4474C91Jjjk%oopkJNKjj%LNM%nkkMNklj1j7KJ4LqmPNL%KOMmlMRmj2oJOJ0PKpj2mKLllMRN%
4537C90%lopoJMOLjJLMLloLOOQJkJj%mrkOJljl%M%%MKKKjj1j5nOMlJMjmoj1qJRJ3OkorlK%
4602C65OJ1QOKkk%mnONMlqnj%NPJJMklMkj1ronjMRQkmlklp%J3Rkm%%MLloqj%%OOM%nqokjN
4668C70J0OlljlpnmKLNROkj0pLJ0QjnKNLKKjjjmkNNkjmqmkkJjKK%kJOONlpolOOJJkqj0j0o
4732C52KJ%NQJ0J2JonmlJLLLlonmjLJlmJMKolKNNkKK%JPMljKjKLNLnkKJj%JkKPJppj1nNJO
4798C81MjjNQMnk%npolnkNLKL%l%JOQNkqjLmnjkJNJ0MollnkJlokjljJ2J5Nkkn%Kopk%jJML
4864C78joll%LKMPjlLMJ%Ljm%nnLKkrpKLmjK%%%JMMLJPLmlJKkpqlLOMLJoojKN%lmNQMjqlM
4933C74Lk%JjnmoqlJ0J0PRLj%l%MO%qj0o%MOOKmnlmjQJmKJlKPlj1j4mKk%NJ0RMnpJNPN%JL
4996C91jlqlMMKjlprmk%kJQJ2Ooj7rMMKjnKNLLN%ol%JklJLMjoljjJNNOQR%j0rmmlORJpojJ
5062C65l%OO%pmkj%lJOjmj%LMKJK%lnlOJ1J1MJnp%J0Omrj0j0nkopKJ0RNMK%jMNjlJJjKPKl
5125C88koj5j5pKMPJ5J2loj%jJKMjpoMLkklklmkk%RJ1NklkJPJmll%mj0rlJ2J3N%jMPJ0Nln
5185C90%jqj0q%RJ3KJllKkpokKONlj4j2%mmLQJ0NMOLlj1j3%J1OmnppKLNNLKNMopJMPONjon
5246C76mNLmppJMn%kppoKMOJMJmjKMLNNml%ojPK%NKlm%%pqmKNRNlmmJLoqJKMKnmjLJ1J6PJ
5313C85np%lkkmjlljkJNJ0NJMNJlooNOjjjJJMJnm%%jlJLjookkl%%klkJMLKLklMMjolNJ1RN
5380C84kprj2nLQNLLJonLKJOMKk%JjjmoKLprnLQJ1OjllkK%mkKLKjooJK%lomJNJ1PjlkpmOM
5446C66pmJmoqmRJ1OJKN%nkKLlolKLKmnlkNNjmk%lNJ3J1Poj2ok%NOQKnj1j3nMQLL%lnjJlq
5509C43j0j0NPMOQP%mnJ%KK%%Jnm%jklKNJ0RKmljjKKjjnpn%MJlnk%NQKj%monmjMLNPPLomm
5575C50lJMJlqnJJJNOkpkkrqpnLJ7J5OjmNPM%roLkmLJK%oJKpjRJ5Qlljj%JL%%JJ%%jknpoj
5641C46NJ1P%Jkj1oJknljJJmmkLJ6Poj1rnjK%jJKkkk%NNMLOMLL%kokJnj%LPKqpKLjlLOKpj1
5706C34pJOJ0J1NlrrpmKRJ0L%kJNLPJ4QMJjkmj0j6rkNQL%%K%nkJmnolmJQLJ%KKjKLjponnL
5769C39RMkkoqnmMJ2J1%jNJ0QJpqorn%LNKkNONNk%MJnjk%MkJjn%%JJjKnqnL%rpJRKj1ql%k
5834C21%J%MNNNkkKKj%jjJJJmjRMMKkqnKKklKLLNOJnpoqlOQMljNJ0J1OlonopoLRJ1Nnnkpj2
5900C40pJJMLJ%JJjJKPPjnlnj0rjPKMOjmKKnmnmMJ3P%JjkL%ojMJLNNMJrj4mj%JnjNJJmpJO
5966C38J1PKlNP%kmnmJLNKkknpjJkkMjnjNQMLLLOLjjjnlO%pmlNJ1Mqj2%NKoqplknLNPLklk
6032C43%JjnjJ0J4PklmpkknORL%rj2jPJ1J1MJJknqlMLlpo%NMjJL%KMorKJ1kj0kONNJ0Kmqq
6093C57qmkkLkjJkqqkNQROOKjPQjnlMMoomkljKknp%RQlqkjJJkKJJKLMJmrnjK%mlj%NNljJ%
6162C36kmMKm%OJplOQMJnjKOKJJlqj1n%%KOQP%KLnrpjJjnjNQQKmnkLKLMlnJPMknmjmnomMK
6230C30JLMLJmp%JljMJ%%klJQPMJLLmj0nPPPNJKkproORmj2j0qpjMNM%JPJ2Nprqn%OJ2Pjpq
6294C32lmojjJPQOJjkML%JOMnrroLROKOJ2Jj0pLOMjnopjjkLJNMKLMlrjPKlrpoOJ3RPOJjln
6360C64%NjomjJno%MkknrjnllK%kM%l%KMMMMkn%JokMjnJJJJLJKRPNLKN%lrj1mL%jJOJ1Lj4
6426C47j8rKPJ5J2moOPJmqnnj0lQNJLkpmKNNPkmKmmJ%%JLLKK%jkpj1kOOLNNLLkrj4lNJ0NM
6488C52N%jJlnmorp%K%%KMPONLkqpKMlmJkpoPJ3OK%opk%jJKMKlnnmkJLMJmjKkLRLqmQOlj4
6555C26pQLjljKJKKnmkKJ2J2NKmjMjnqlJKJOQKoj2o%NMmrmjkjNMJLMNNQMoj0j0qmqmQO%ml
6619C16%JjJOMKOJJMOMnmLLMlpmlJ%kLJo%KJOJ0NJlorpjJLMOMloJPLknmnp%NJoj0jLMOOlr
6686C24nJPQJlljoqmjOJ1QJj%KJmnnlM%pLRK%%kL%lklm%MJ%JMLknJM%kPPJKkl%jopmKlmjK
6754C20ONPKklpnlp%MQOjLkj0mOMkKOLnj1nNOPMopJOQPjoj0mOnoKOMmlKmmkJJNmnLJMMNNJ
6820C38LORRKnp%O%nj0qjMLnmn%NjlkkorjPKJ%k%MJ%%jkOLmJNJlj0j1nPPN%lJJOMjomK%Kj
6886C24njj%QOMKlnJLlKj%%onoq%LLNRLjKMNKKOLj0rmJKm%NNlmmjJJM%lJMLjK%llKPRkj3j1
6953C24lRJ0M%MMjkkl%kkLKlqoLJ6J2jmkmpopqolMJ1J0OKkqnKNLpqolLJ0OKnnjJj%kJJkM%
7016C27kKMKmq%LMMLKLLKjmn%lrpjOJ0NLNJljkmNRMJLkpmoomjlnkknnkJjPJ2OMLOPlj1rMJ1
7082C40RLmmqpkllookLKk%MMJKJJPOLK%jKj%jlm%kpnmqkJ0J4QKLJnj2oONKP%mmpn%KKJjJL
7148C28OKkmllmJj%LJrqLM%JRJ5Roj3j1ol%%JMKON%jjlljJjkLjjPPMPNkqpj%lm%LOJ0Mkjn
7213C37ok%jjKQQJnr%MKjqroqmKLNK%jJKJJKMNOOknJOjj4j2nMQQMlLjnl%KlJOKmpj1rrjRR
7279C09QLrj1mOOkOJ4J0JmmlkK%nkLMK%KOkpNJ1JopnqqjMNJ1J0LJ%mlKNK%jKKpj4rk%%OJ0
7340C32NJlmmmlj%n%PLjJK%knnk%%LLJMKjKPP%klm%L%oj0pKNJ%OJlKJjJk%QOJpj0mMKkkmj
7407C15LMkpomlJNJ1RklOO%JjlonmmlJKnJOLLMLMLj%NOpj3qmmplNQPMK%KJNO%noolNK%ljJ1
7474C31Q%lmlmnlljKLNJllokjm%jkQPkj0nLQNOO%lomlnkJMOPMLK%mpppjQOJpKJ0QNkkJnpq
7541C16roKJ2J4QjoolJLMNNN%mollnjKlmllpl%jRPmlnkMQNLKmomMOJJLLMrj3JONORKojLKO
7607C43Llqj0pj1j2KONLMjpmLQPjkJlr%L%MkrJRMjMPJljk%krm%%LQMlqqjNLMPjmMOlro%LJ
7673C12KKKLMmlLQRRMKMkrj0kLkmKLlj1j1jL%ljKQRLJom%%Jmnk%KKj%NMlnkmKJ1QPLkpp%N
7738C30KkjlmlKPRJm%Knj4oLJkjkpoMQPOKMJ%Jmjjp%jomJKkjLJlKQNjkjmomLP%mkKMkJPLJ
7806C24mpjjJLkolkmlKMNLjmomlNQNMRJ0kqmKLmlmppljmJ0J6Poj1j2oOLmkLLMMNK%LMMKLj
7870C27jLMlqqoMKj%nJJJkmknpJQOPOjmMOj%J%KL%lMPl%jmnlpqkOQJlol%lKMknlKRNorkjk
7939B96%NLMLj%KJjjNPjrj0%OOPLjolml%JjJQPjnjkKJKQOKpj1oKNnj0jPPJjPMjknJKKjJMO
8005C35L%nqnjJopLONJl%MKoj1j0kLPKnrjRMqrLjpnLPLL%%LPNMJLLKmrnKLkkpp%KKLMOJ3J2
8071C34KkkmmlnmjjklORKJ%lKJkljmLOlroLOOklkKQLooJKmnjNQMJlj4j1mn%J0J2J2jrj0mJ
8134B98%KLPQkpj1j0JRJ5Q%k%%lml%JJKOMjloppomkjkLQQKmnjLP%k%j%jMOMJomjljklkJ%%
8200B95jJKLPNMMLjkmpj6j4nMJ3J2MN%ljJnrJPLNKmJ%mjlqlKKN%kklKOPJnkmJOL%jkMOKmr
8265C04LPJJNKmmrqJKkrmKLj%NNjknkjLOKmoJlnkRJ3QNK%Knqn%OJJL%onJjm%%OJ1J0LnlJl
8331C18jlJkormLLNLkmnlNJ0J0MonLOjoJOKkJlolmnKOPL%pm%ljPJ0Jqj0nkJ%kjKQMmqoOJ2
8395C09J0OjjNJ1Pjpo%lrqj2j0JNOL%KPN%omonK%MMjJkojJ0J0NOKqj2nkmlkMOkl%kk%LPLp
8457C03pk%lmQJ3QM%jLMlnjmj0qMNJ%klnljLMMkqkMJk%NQPknpqjLNJorqmOJ1PMM%MOjmpol
8523B93mJPMnj3nLKJLLjJJk%KKjj%%LNKKkjjjQOJMOlmknKL%JkkLLKjnokljPNjjMllKmoKj%
8591C02Jlj%%LknmLPPMlop%M%LJkMRLqjOMjjlmJOLmrpMJ1Pjnj0j0oKLMKKjjLkpqp%RM%LJ2
8656C08Q%O%qqj%ppk%jKK%lJKM%nLLlkjJPJ4RKnkKk%LJ%mpoo%LLLQQKpopomlNJ0Njoj1pLL
8722B93NKLKlolKMLMMqmNLjj0rLOONlmkk%MJJKjK%JOLlqrJPKJkmORJmmpllqkPMPM%lnLNOO
8790C18Lmok%LJ0MljjKNjrooopokLkqjOO%jOPjJKNKnl%L%%KKJJMMJrj7j1JQJ0J1%qoKPjnr
8854B93nLOP%jJLOlj1m%LOK%k%LjrlKNMklj%%KMJ%mmno%PQMmo%kkjjMNjrj2j4qkJRJ1NKMJ2
8919B97Qrj5oMOjnKNOOQMKLKpj4j1jJMJ%MLkpm%ORNklKLQMnllpnJ%qpk%%kKMMPJ0jojLJkj
8984B95oj1jQNKkppjKjJNJ1RJpmJlljkKPMlnJLKK%JQRLoqnJLL%nJPNjoJJ4J1J%oj1rmnJJn
9048B96%QK%nmmmKkJNLjlj%JnonmJMjJRKonJNKMkpmKLjMJ3J0nj1mKKKKjmmmnjJjOPkKLqqL
9114B81J0QOkmqpomljJPP%jLMjmkjkjPJ1LpqLJ0NmokjkjLPlmLNknKKlLJ2NkKMMnrolJK%jk
9179B98noojQJ1Nj%%kMjqpqlQP%%JjklJ%J%%MMln%jjLkJJ0NlKN%KMKlqkLJ%qp%%jkn%QQll
9246B95JklJKjlnoj%jMjmLNkkJPJlmRJ6Ojk%kpkNkrpkOR%oj3j0klLJ3J4LppmJNPmlJMJKOM
9310C04mll%OJ%kproonJKLNM%MKkmjMQOLjlmkLJMjJMLk%LjlJMOP%polmjokJKOKookkmklJJ
9379B80llNNLNOKnj3j3mKLMNONkplLLkn%LL%OPKjjnoJMMLjlKJLNlpqmkjMOPPM%klKOL%jLJ
9446C16oj0lPJnoj0qnJjMNNOMKJpqJNpj0k%NPOkmLKjMOj1j3kRJ0jonKPNLjmonmomKMMQPOn
9509B90nLlrkQPMMMJjnplljJKMjjRQkkJJjonmjnj1q%jmj%K%lNOMPOlmJKMPNnj0j0mJNOMmK
9575B79PJ0J0M%noqmORMklJKKnpmmjKMKqj0jMO%mn%%pkJ0QjojkK%njOOROJmnppKJ0J2Moj0
9637B87rLNkmLMj%KJmpj1qjKPPPPLmmlj%%LkKLKjJOPK%mmLJojKkojKKJ%LOM%npmpokKMOJm
9705B80jjqqKPPjl%mojLRQKm%PQ%mJLlrlOJlJJoqKMJoj4oMPLKPJ1NJnj3j1nKLNNKJNJMMJM
9770B97kqo%LPJonJ%KLJK%jqqkj%KklkOJ1RRMkkjnoj1ooKJ6J4JonNJooml%MNLNMMMjprkO%
9835B90rnLNJjkJPNkJJ1QmrkklJ%noJljMjqrpOLlMPNJopkMONROmpnnnk%LkJMopOJ0QRQNkj
9902C05KOlj0ol%MP%qnLNJlLKnrj1oRRmokjkJ%KRQPJpono%MMpn%%kLLkJKjnNJ2lj2r%PMjJ
9967B75%mjKNOJlmjjkjLnrnKKkjLPJ0RP%qj2j2rkJOJ1J0ljNLKMJnkKMOOknjOMj0j0lJklqk
10029B65ONk%Jjoo%KLPJ0OmnLLJKKJnomKJLPLmlJK%PMklmml%NMmj0%J0J2PJj%lnkJk%%qj0
10092B80mLONlrJJ0QJpoqlLNJ0J0%%%kJrqKPNMnrj2rj%OOLJJ%okKQQKLK%jlpmmmlJ%K%Lkp
10156B71JNPKjKll%joJOMjkLKONk%KmpJjnJJjJkjjkmnlJ0RjjKjlmookM%kMJ1PJjMLkjpMP%
10222B95klmoqNJ3PqqlKKlpnJJ0J2kj1qJjmoqoNRLMMk%KKLKn%P%mpo%Jl%JklJ%KMRPKJlmN
10286B80klKOJ1Jprj0j1lJlmm%PJ3PJJJk%JLQKrjKMMMJLKloo%KjJKnp%PLrj2okJOJ1Lnlml
10348B61nnNJ0QKlpnJKORLmlmpnmjLj%MRQKLLLJKkqpjmnnlMNROk%KJklkQQknqpKJKJ%kLNM
10415B84%OPKJlrpjnom%POjnjOJ1KplmonjLKMQNNL%%kkmjMjnpokJkkOP%mjJJKmnnjK%jjM%
10482B66qjMKJ%%MP%lnopJRQ%jkJJ0RKjoj0lKNP%qkjk%LjnljMOMMjmlLJJ%jK%lnNLn%NOKl
10548B86jkk%mj0mMOPJpj0mKK%JNML%oJMKNJqpmpqlRQMKmkRJ0O%j%mmlkmplKJLML%mnKJMQ
10613B80N%lJMJJLLJ%j%Jlj0om%jnJNQLjKOKjnrrPJ2mj1qmKL%LOlrnKKjNPPMNMkoolnpkLO
10678B71JpqmJLJ2Q%KKnnool%OJ2Rjl%jll%lkjlpnQJ1RRNKKmonnn%Kk%NJnmKNMlpJLljmml
10743B59MMklJ%lmlRQLJNQMM%qj0n%jmkNPPMJjkJJmqpmkQJ1jnnolJOKNMj%KKlqnMJ0R%rql
10808B70Jkmmj0nJKONlJMJ%KkkLLLJ%nnNRMlolMMlkkkNJ0kq%PLl%Jmj0kNJmmJjk%koJOJ3J1
10872B82KponppLJ0JlkkljmnLRQRPPO%onnmj%kLK%pqJRJqnMOONJjkqj0lMjnkLJJMRQM%jKL
10938B88kqol%jkLNKnplkpmNJ2PJ%J%mojJN%mmkNJnnnjQQP%rqLJ1LjmLPOJjlmjmrnLnq%J0
11003B57L%MK%jKPKMKJKljKpj2mKJJJnlONJmpmLOQOkmlomj%LLOMLO%JLJK%jjnoj%%kqmlkJ
11070B57JKONKMMLmolMRROJoqlK%mnmjKQNJnlmqmkjloJPRPmmOJ0mj4j2%LokNKlkKKMkp%N%
11135B54plMRJ0MJNMjjmppqkKKONMLMLmmLKkJKmrrJQKkJOM%JJ%KjKK%KJmj0ojlnkMNKkpok
11201B49JNlj3j0KPOMLMLJJOjJJ1Jrj%mlJKJnnkokPJ2QjokNLKJ%JnkLN%j0rljJJjnjNPPLL
11264B73LNNlnlmjJKLJllJNLjpj2j2pjLNJoKRQPMJnmlJONjkJlooKQONjppmnorLJ4J5QLkjk
11328B77ljmj3rKPQ%kNP%KKl%nqjNkm%KLNPJ0lrn%Lklnro%JkoMQOM%jM%jlmorkNLK%ooNKk
11394B44KMKjMMQQKlqqkNPO%llJP%jjLkj0olmnpKNOKMPKML%nnKLjj%ljkk%%ljMQPJkjlk%%
11461B68jJJKkmKNKpj1kMNkoKRLlnpqmL%k%MRJ3QJqj1nmolKMMoj0jQJ0JnNJ1JmkKPKKOLmk
11523B75%j1j7j5j1JRPjnlKPJ0Pnpj%JOMKKKNKjJJl%NNPJ0KppqnJ2J4jnljjoporj1JOLK%k
11582B52jjo%jJMJmJOL%lkllNQMK%lpqolMQQKn%LJJJnpkj%lkNJ4J6J1O%nnkMkj1j4o%lKPQ
11645B64J%koj%%LOJmkJL%kormONNL%nJNLoj2pkLJK%L%jNONLmkO%%Mmq%LkkJMRJ2Rkkjlmj
11711B79lqlKLMkrj0lKKKJK%%JKLjmNQNLooJmplllJKOQP%no%Mk%MoqnLOLjqlPOlokJKNJ%J
11778B62k%KKMj%jj1j4j0KQNjlkMQ%lkjK%%opJJ0QQP%rmOLLjkkjl%LkljnpmoNJ2LKNnmJMK
11841B59lnj0lQOJJNJ%JJKllnj0n%orjJjmLJ4J9J0MlrjNPknlKNMNMJmoolkn%KmnjKRJ4Kj0
11902B61rljmkkKLPROK%JJqrmk%jjJPJ0Rlj0%Nqj0JO%%OLk%MJkJNmj1JRLKlj1j3rl%%NPOQ
11964B57jklomjNRP%JOJmkJ%k%NJ0KmmnpoolKOKJLOQNkkpommkLJNQMJjkkOP%monkokM%JJk
12031B59mLM%k%lnJlmjM%komknmkKO%JJLjn%RN%NRJ0Kj0j4pOJjlmokKOPJ1MoljJQQK%%Knj3
12095B54jK%jolk%j%KJJjKPM%jkj0j1NJ3MkNQ%rrlK%KMjKJm%MQLlJjnjnrlMkpjONMMKlrpk
12160B35kLMJjJjmkjKLKJJJ0J2MnpmJjq%KkkKLLPKoolmj1j0%QRNmokMON%%%mkLK%nqjQJ4J4
12223B65MlmokJ%KKkJ%nomjjJMj%KKmpkJnojNN%kJOJKMM%nmpqmLP%kNRJ2OprKKJKjlklpnL
12290B36MlrJ%lNPLmkNPMmlJJlomnonJLLPQPJno%JorlkNKm%k%OJ2PPM%kmnrp%OJJKk%KLJp
12357B34pNMkMQQkpoJJmlJOkonoJMJ0Q%%J%oqk%jKoqlmnMRRNJlonplRQJlqlOJ1KmLLjnlkl
12423B20lJMJlKQP%orKLJjlnjLPMllKmj0oJj%QNJKQQnpmjLJkKPJpoPRK%prmpojJlnJN%pjO
12490B03Lmj%K%PQ%m%ONL%oqmljLKKJ%lljKKklJPNkjMONkmJnnJPJ0PJqj0nkollkKN%jlMO%
12556B16L%qo%NMK%%qq%LmlLOOMM%orqkk%JJJljmn%Jj%J%%KJ0RQO%knl%omLKk%ko%MMkmmp
12623A84qjOMKlJMRPNLjprj0j1oLQOJk%L%nmKKKQOlrlMRPjkJ%LMKjnqmnlKK%nmppj%kJPON
12689A82Jnnmj%monOJ3J2KonmlkKKkmJPMJJMQJJJlnnnmmmMNLJLPjplJJKlpqnj%l%LLLLLKj
12755A68%%LKknjKJ%JJONknkljlm%JK%%JpnPRL%%kkjK%jlk%%JKM%oqlMM%%LLJJjJK%jnlJM
12823A67Koj1oJM%KK%J%MPOJkprpjMNKKkokMMLLnro%JJkl%%jkJKjjKMMkjMP%lmonkJNP%nm
12890A42j%%JKMjmmnmJ%kKkjMlplKJKlm%OJ0PJkLN%oqnllplLOROM%oqoJJ%kMJ1J0%kjnnml
12955A25jK%%LPJnokJ%KNMKKK%ookmjORLooJ%nkKLKkrrk%JLLKJPNL%lmKKJmqrmJljkKNLK%
13023A13kjKNOLjlnllkljJJ%lLNJlmLJJLoj0pmjOPLknkkmkLKlkKPOLJjnlkKKlmJLnllj%O
13089H8
##ENDNTUPLES=	NMRSPECTRUM
##END=	
