# Supplementary material for: An Improved Helferich Method for the α/β-Stereoselective Synthesis of 4-Methylumbelliferyl Glycosides for the Detection of Microorganisms
Source: Molecules. 2015 Dec 4;20(12):21681–99. doi: 10.3390/molecules201219789 (PMC6331929; doi:10.3390/molecules201219789)
Supplement: Supplementary file 1 [file molecules-20-19789-s001.zip › NMR data.JCAMP/1H-NMR (3e) the protected a┬-D-xylopyranoside.jcamp]

##TITLE=	529-150129
##JCAMPDX=	6.0	$$ NMR Plug-in 1.4 of MestReNova 6.1.1-6384
##DATATYPE=	NMRSPECTRUM
##DATACLASS=	NTUPLES
##NUMDIM=	1
##ORIGIN=	Bruker BioSpin GmbH
##OWNER=	nmr
##.OBSERVEFREQUENCY=	300.1300048828125
##.OBSERVENUCLEUS=	^1H
##.SOLVENTNAME=	5
##.PULSESEQUENCE=	zg30
##.ACQUISITIONMODE=	SIMULTANEOUS (DQD)
##$ORIGINALFORMAT=	Bruker XWIN-NMR
##$PARAMETERFILE=	(acqus, ASCII, E:/%E5%9C%A8%E6%89%80%E7%A0%94%E7%A9%B6/%E6%98%BE%E8%89%B2%E5%BA%95%E7%89%A9%E7%A0%94%E7%A9%B6/%E8%AF%BE%E9%A2%98%E5%AE%9E%E9%AA%8C%E8%AE%A1%E5%88%92%E3%80%81%E8%AE%B0%E5%BD%95%E5%8F%8A%E6%80%BB%E7%BB%93/%E6%A0%B8%E7%A3%81%E5%9B%BE%E8%B0%B1/20150212/529-150129%EF%BC%88%E6%9C%A8%E7%B3%96%E8%8B%B7%EF%BC%89/1/acqus, 0)
$$ ##TITLE= Parameter file, TOPSPIN		Version 1.3
$$ ##JCAMPDX= 5.0
$$ ##DATATYPE= Parameter Values
$$ ##ORIGIN= Bruker BioSpin GmbH
$$ ##OWNER= nmr
$$ $$ 2015-02-04 19:34:12.734 +0800  nmr@NMR
$$ $$ D:\/data/pub/nmr/529-150129/1/acqus
$$ ##$AMP= (0..31)
$$ 100 100 100 100 100 100 100 100 100 100 100 100 100 100 100 100 100 100 
$$ 100 100 100 100 100 100 100 100 100 100 100 100 100 100
$$ ##$ANAVPT= -1
$$ ##$AQSEQ= 0
$$ ##$AQ_mod= 3
$$ ##$AUNM= <au_zg>
$$ ##$AUTOPOS= <32 >
$$ ##$BF1= 300.13
$$ ##$BF2= 300.13
$$ ##$BF3= 300.13
$$ ##$BF4= 300.13
$$ ##$BF5= 500.13
$$ ##$BF6= 500.13
$$ ##$BF7= 500.13
$$ ##$BF8= 500.13
$$ ##$BYTORDA= 1
$$ ##$CFDGTYP= 0
$$ ##$CFRGTYP= 5
$$ ##$CHEMSTR= <none>
$$ ##$CNST= (0..63)
$$ 1 1 145 1 1 1 1 1 1 1 1 1 1 1 1 1 1 1 1 1 1 1 1 1 1 1 1 1 1 1 1 1 1 1 
$$ 1 1 1 1 1 1 1 1 1 1 1 1 1 1 1 1 1 1 1 1 1 1 1 1 1 1 1 1 1 1
$$ ##$CPDPRG= <>
$$ ##$CPDPRG1= <>
$$ ##$CPDPRG2= <>
$$ ##$CPDPRG3= <>
$$ ##$CPDPRG4= <mlev>
$$ ##$CPDPRG5= <mlev>
$$ ##$CPDPRG6= <mlev>
$$ ##$CPDPRG7= <mlev>
$$ ##$CPDPRG8= <mlev>
$$ ##$CPDPRGB= <>
$$ ##$CPDPRGT= <>
$$ ##$D= (0..63)
$$ 0 1 0 0 0 0 0 0 0 0.06 0 0 0 0 0 0 0.0002 0 0 0 0 0 0 0 0 0 0 0 0 0 0 
$$ 0 0 0 0 0 0 0 0 0 0 0 0 0 0 0 0 0 0 0 0 0 0 0 0 0 0 0 0 0 0 0 0 0
$$ ##$DATE= 1423049651
$$ ##$DBL= (0..7)
$$ 120 120 120 120 120 120 120 120
$$ ##$DBP= (0..7)
$$ 150 150 150 150 150 150 150 150
$$ ##$DBP07= 0
$$ ##$DBPNAM0= <>
$$ ##$DBPNAM1= <>
$$ ##$DBPNAM2= <>
$$ ##$DBPNAM3= <>
$$ ##$DBPNAM4= <>
$$ ##$DBPNAM5= <>
$$ ##$DBPNAM6= <>
$$ ##$DBPNAM7= <>
$$ ##$DBPOAL= (0..7)
$$ 0.5 0.5 0.5 0.5 0.5 0.5 0.5 0.5
$$ ##$DBPOFFS= (0..7)
$$ 0 0 0 0 0 0 0 0
$$ ##$DE= 6
$$ ##$DECBNUC= <off>
$$ ##$DECIM= 24
$$ ##$DECNUC= <off>
$$ ##$DECSTAT= 4
$$ ##$DIGMOD= 1
$$ ##$DIGTYP= 9
$$ ##$DL= (0..7)
$$ 0 120 120 120 120 120 120 120
$$ ##$DP= (0..7)
$$ 150 150 150 150 150 150 150 150
$$ ##$DP07= 0
$$ ##$DPNAME0= <>
$$ ##$DPNAME1= <>
$$ ##$DPNAME2= <>
$$ ##$DPNAME3= <>
$$ ##$DPNAME4= <>
$$ ##$DPNAME5= <>
$$ ##$DPNAME6= <>
$$ ##$DPNAME7= <>
$$ ##$DPOAL= (0..7)
$$ 0.5 0.5 0.5 0.5 0.5 0.5 0.5 0.5
$$ ##$DPOFFS= (0..7)
$$ 0 0 0 0 0 0 0 0
$$ ##$DQDMODE= 0
$$ ##$DR= 18
$$ ##$DS= 2
$$ ##$DSLIST= <SSSSSSSSSSSSSSS>
$$ ##$DSPFIRM= 0
$$ ##$DSPFVS= 12
$$ ##$DTYPA= 0
$$ ##$EXP= <PROTON>
$$ ##$F1LIST= <111111111111111>
$$ ##$F2LIST= <222222222222222>
$$ ##$F3LIST= <333333333333333>
$$ ##$FCUCHAN= (0..9)
$$ 0 1 0 0 0 0 0 0 0 0
$$ ##$FL1= 90
$$ ##$FL2= 90
$$ ##$FL3= 90
$$ ##$FL4= 90
$$ ##$FOV= 20
$$ ##$FQ1LIST= <freqlist>
$$ ##$FQ2LIST= <freqlist>
$$ ##$FQ3LIST= <freqlist>
$$ ##$FQ4LIST= <freqlist>
$$ ##$FQ5LIST= <freqlist>
$$ ##$FQ6LIST= <freqlist>
$$ ##$FQ7LIST= <freqlist>
$$ ##$FQ8LIST= <freqlist>
$$ ##$FRQLO3= 0
$$ ##$FRQLO3N= 0
$$ ##$FS= (0..7)
$$ 83 83 83 83 83 83 83 83
$$ ##$FTLPGN= 0
$$ ##$FW= 93750
$$ ##$FnMODE= 0
$$ ##$GP031= 0
$$ ##$GPNAM0= <sine.100>
$$ ##$GPNAM1= <sine.100>
$$ ##$GPNAM10= <sine.100>
$$ ##$GPNAM11= <sine.100>
$$ ##$GPNAM12= <sine.100>
$$ ##$GPNAM13= <sine.100>
$$ ##$GPNAM14= <sine.100>
$$ ##$GPNAM15= <sine.100>
$$ ##$GPNAM16= <sine.100>
$$ ##$GPNAM17= <sine.100>
$$ ##$GPNAM18= <sine.100>
$$ ##$GPNAM19= <sine.100>
$$ ##$GPNAM2= <sine.100>
$$ ##$GPNAM20= <sine.100>
$$ ##$GPNAM21= <sine.100>
$$ ##$GPNAM22= <sine.100>
$$ ##$GPNAM23= <sine.100>
$$ ##$GPNAM24= <sine.100>
$$ ##$GPNAM25= <sine.100>
$$ ##$GPNAM26= <sine.100>
$$ ##$GPNAM27= <sine.100>
$$ ##$GPNAM28= <sine.100>
$$ ##$GPNAM29= <sine.100>
$$ ##$GPNAM3= <sine.100>
$$ ##$GPNAM30= <sine.100>
$$ ##$GPNAM31= <sine.100>
$$ ##$GPNAM4= <sine.100>
$$ ##$GPNAM5= <sine.100>
$$ ##$GPNAM6= <sine.100>
$$ ##$GPNAM7= <sine.100>
$$ ##$GPNAM8= <sine.100>
$$ ##$GPNAM9= <sine.100>
$$ ##$GPX= (0..31)
$$ 0 0 0 0 0 0 0 0 0 0 0 0 0 0 0 0 0 0 0 0 0 0 0 0 0 0 0 0 0 0 0 0
$$ ##$GPY= (0..31)
$$ 0 0 0 0 0 0 0 0 0 0 0 0 0 0 0 0 0 0 0 0 0 0 0 0 0 0 0 0 0 0 0 0
$$ ##$GPZ= (0..31)
$$ 0 0 0 0 0 0 0 0 0 0 0 0 0 0 0 0 0 0 0 0 0 0 0 0 0 0 0 0 0 0 0 0
$$ ##$GRDPROG= <>
$$ ##$GRPDLY= -1
$$ ##$HDDUTY= 20
$$ ##$HDRATE= 20
$$ ##$HGAIN= (0..3)
$$ 0 0 0 0
$$ ##$HL1= 1
$$ ##$HL2= 35
$$ ##$HL3= 16
$$ ##$HL4= 17
$$ ##$HOLDER= 0
$$ ##$HPMOD= (0..7)
$$ 0 0 0 0 0 0 0 0
$$ ##$HPPRGN= 0
$$ ##$IN= (0..31)
$$ 0.001 0.001 0.001 0.001 0.001 0.001 0.001 0.001 0.001 0.001 0.001 0.001 
$$ 0.001 0.001 0.001 0.001 0.001 0.001 0.001 0.001 0.001 0.001 0.001 0.001 
$$ 0.001 0.001 0.001 0.001 0.001 0.001 0.001 0.001
$$ ##$INP= (0..31)
$$ 0 0 0 0 0 0 0 0 0 0 0 0 0 0 0 0 0 0 0 0 0 0 0 0 0 0 0 0 0 0 0 0
$$ ##$INSTRUM= <DPX300>
$$ ##$L= (0..31)
$$ 1 1 1 1 1 1 1 1 1 1 1 1 1 1 1 1 1 1 1 1 1 1 1 1 1 1 1 1 1 1 1 1
$$ ##$LFILTER= 200
$$ ##$LGAIN= -15
$$ ##$LOCKED= no
$$ ##$LOCKFLD= 3937
$$ ##$LOCKGN= 140.199996948242
$$ ##$LOCKPOW= -5
$$ ##$LOCKPPM= 7.23999977111816
$$ ##$LOCNUC= <2H>
$$ ##$LOCPHAS= 25
$$ ##$LOCSHFT= yes
$$ ##$LOCSW= 0
$$ ##$LTIME= 0.136000007390976
$$ ##$MASR= 4200
$$ ##$MASRLST= <masrlst>
$$ ##$NBL= 1
$$ ##$NC= -2
$$ ##$NS= 8
$$ ##$NUC1= <1H>
$$ ##$NUC2= <off>
$$ ##$NUC3= <off>
$$ ##$NUC4= <off>
$$ ##$NUC5= <off>
$$ ##$NUC6= <off>
$$ ##$NUC7= <off>
$$ ##$NUC8= <off>
$$ ##$NUCLEI= 0
$$ ##$NUCLEUS= <off>
$$ ##$O1= 1853.42560837398
$$ ##$O2= 1853.42560837398
$$ ##$O3= 1853.42560837398
$$ ##$O4= 1853.42560837398
$$ ##$O5= 0
$$ ##$O6= 0
$$ ##$O7= 0
$$ ##$O8= 0
$$ ##$OBSCHAN= (0..9)
$$ 0 0 0 0 0 0 0 0 0 0
$$ ##$OVERFLW= 0
$$ ##$P= (0..63)
$$ 13 13 26 0 0 0 0 0 0 0 0 0 0 0 0 200000 1000 2500 0 600 2500 0 0 0 0 0 
$$ 0 13 1000 0 0 0 0 0 0 0 0 0 0 0 0 0 0 0 0 0 0 0 0 0 0 0 0 0 0 0 0 0 0 
$$ 0 0 0 0 0
$$ ##$PAPS= 2
$$ ##$PARMODE= 0
$$ ##$PCPD= (0..9)
$$ 100 100 100 100 100 100 100 100 100 100
$$ ##$PHCOR= (0..31)
$$ 0 0 0 0 0 0 0 0 0 0 0 0 0 0 0 0 0 0 0 0 0 0 0 0 0 0 0 0 0 0 0 0
$$ ##$PHP= 1
$$ ##$PH_ref= 0
$$ ##$PL= (0..63)
$$ 120 0 120 120 120 120 120 120 120 120 120 120 120 120 120 120 120 120 
$$ 0 120 120 120 120 120 120 120 120 120 120 120 120 120 120 120 120 120 
$$ 120 120 120 120 120 120 120 120 120 120 120 120 120 120 120 120 120 120 
$$ 120 120 120 120 120 120 120 120 120 120
$$ ##$POWMOD= 0
$$ ##$PR= 1
$$ ##$PRECHAN= (0..15)
$$ -1 3 -1 2 0 -1 -1 -1 -1 -1 -1 -1 -1 -1 -1 -1
$$ ##$PRGAIN= 0
$$ ##$PROBHD= <5 mm PABBO BB/19F-1H/D Z-GRD Z104275/0178
$$ >
$$ ##$PROSOL= no
$$ ##$PULPROG= <zg30>
$$ ##$PW= 0
$$ ##$PYNM= <acqu.py>
$$ ##$PYNMP= <proc.py>
$$ ##$QNP= 1
$$ ##$RD= 0
$$ ##$RECCHAN= (0..15)
$$ -1 -1 -1 -1 -1 -1 -1 -1 -1 -1 -1 -1 -1 -1 -1 -1
$$ ##$RECPH= 0
$$ ##$RG= 228.1
$$ ##$RO= 20
$$ ##$ROUTWD1= (0..23)
$$ 0 0 0 0 0 0 0 0 0 0 0 0 0 0 0 0 0 0 0 0 1 1 0 0
$$ ##$ROUTWD2= (0..23)
$$ 0 0 0 0 0 1 0 0 0 0 0 0 0 0 0 0 0 0 1 0 1 1 0 0
$$ ##$RPUUSED= (0..8)
$$ 0 0 0 0 0 0 0 0 0
$$ ##$RSEL= (0..9)
$$ 0 2 0 0 0 0 0 0 0 0
$$ ##$S= (0..7)
$$ 83 4 83 83 83 83 83 83
$$ ##$SEOUT= 0
$$ ##$SFO1= 300.131853425608
$$ ##$SFO2= 300.131853425608
$$ ##$SFO3= 300.131853425608
$$ ##$SFO4= 300.131853425608
$$ ##$SFO5= 500.13
$$ ##$SFO6= 500.13
$$ ##$SFO7= 500.13
$$ ##$SFO8= 500.13
$$ ##$SOLVENT= <CDCl3>
$$ ##$SP= (0..31)
$$ 1 120 120 0 0 0 120 0 0 0 0 120 0 0 120 0 150 150 120 120.87 118.96 122.27 
$$ 114.95 150 150 150 150 150 150 120 150 120
$$ ##$SP07= 0
$$ ##$SPECTR= 0
$$ ##$SPNAM0= <gauss>
$$ ##$SPNAM1= <Gaus1.1000>
$$ ##$SPNAM10= <gauss>
$$ ##$SPNAM11= <Gaus1.1000>
$$ ##$SPNAM12= <gauss>
$$ ##$SPNAM13= <gauss>
$$ ##$SPNAM14= <>
$$ ##$SPNAM15= <>
$$ ##$SPNAM16= <gauss>
$$ ##$SPNAM17= <gauss>
$$ ##$SPNAM18= <>
$$ ##$SPNAM19= <Gaus1.1000>
$$ ##$SPNAM2= <Gaus1.1000>
$$ ##$SPNAM20= <Gaus1.1000>
$$ ##$SPNAM21= <Gaus1.1000>
$$ ##$SPNAM22= <Gaus1.1000>
$$ ##$SPNAM23= <gauss>
$$ ##$SPNAM24= <gauss>
$$ ##$SPNAM25= <gauss>
$$ ##$SPNAM26= <gauss>
$$ ##$SPNAM27= <gauss>
$$ ##$SPNAM28= <gauss>
$$ ##$SPNAM29= <Gaus1.1000>
$$ ##$SPNAM3= <>
$$ ##$SPNAM30= <gauss>
$$ ##$SPNAM31= <>
$$ ##$SPNAM4= <gauss>
$$ ##$SPNAM5= <gauss>
$$ ##$SPNAM6= <Gaus1.1000>
$$ ##$SPNAM7= <>
$$ ##$SPNAM8= <gauss>
$$ ##$SPNAM9= <gauss>
$$ ##$SPOAL= (0..31)
$$ 0.5 0.5 0.5 0.5 0.5 0.5 0.5 0.5 0.5 0.5 0.5 0.5 0.5 0.5 0.5 0.5 0.5 0.5 
$$ 0.5 0.5 0.5 0.5 0.5 0.5 0.5 0.5 0.5 0.5 0.5 0.5 0.5 0.5
$$ ##$SPOFFS= (0..31)
$$ 0 0 0 0 0 0 0 0 0 0 0 0 0 0 0 0 0 0 0 0 0 0 0 0 0 0 0 0 0 0 0 0
$$ ##$SUBNAM0= <"">
$$ ##$SUBNAM1= <"">
$$ ##$SUBNAM2= <"">
$$ ##$SUBNAM3= <"">
$$ ##$SUBNAM4= <"">
$$ ##$SUBNAM5= <"">
$$ ##$SUBNAM6= <"">
$$ ##$SUBNAM7= <"">
$$ ##$SUBNAM8= <"">
$$ ##$SUBNAM9= <"">
$$ ##$SW= 20.5670922153648
$$ ##$SWIBOX= (0..15)
$$ 0 0 3 4 0 0 0 0 0 0 0 0 0 0 0 0
$$ ##$SW_h= 6172.83950617284
$$ ##$TD= 65536
$$ ##$TD0= 1
$$ ##$TE= 295.16
$$ ##$TE2= 300
$$ ##$TE3= 300
$$ ##$TEG= 300
$$ ##$TL= (0..7)
$$ 0 120 120 120 120 120 120 120
$$ ##$TP= (0..7)
$$ 150 150 150 150 150 150 150 150
$$ ##$TP07= 0
$$ ##$TPNAME0= <>
$$ ##$TPNAME1= <>
$$ ##$TPNAME2= <>
$$ ##$TPNAME3= <>
$$ ##$TPNAME4= <>
$$ ##$TPNAME5= <>
$$ ##$TPNAME6= <>
$$ ##$TPNAME7= <>
$$ ##$TPOAL= (0..7)
$$ 0.5 0.5 0.5 0.5 0.5 0.5 0.5 0.5
$$ ##$TPOFFS= (0..7)
$$ 0 0 0 0 0 0 0 0
$$ ##$TUNHIN= 0
$$ ##$TUNHOUT= 0
$$ ##$TUNXOUT= 0
$$ ##$USERA1= <user>
$$ ##$USERA2= <user>
$$ ##$USERA3= <user>
$$ ##$USERA4= <user>
$$ ##$USERA5= <user>
$$ ##$V9= 5
$$ ##$VALIST= <valist>
$$ ##$VCLIST= <CCCCCCCCCCCCCCC>
$$ ##$VD= 0
$$ ##$VDLIST= <DDDDDDDDDDDDDDD>
$$ ##$VPLIST= <PPPPPPPPPPPPPPP>
$$ ##$VTLIST= <TTTTTTTTTTTTTTT>
$$ ##$WBST= 1024
$$ ##$WBSW= 4
$$ ##$XGAIN= (0..3)
$$ 0 0 0 0
$$ ##$XL= 0
$$ ##$YL= 0
$$ ##$YMAX_a= 210825
$$ ##$YMIN_a= -304326
$$ ##$ZGOPTNS= <>
$$ ##$ZL1= 120
$$ ##$ZL2= 120
$$ ##$ZL3= 120
$$ ##$ZL4= 120
$$ ##END=
$$ 
##$PARAMETERFILE=	(audita.txt, ASCII, E:/%E5%9C%A8%E6%89%80%E7%A0%94%E7%A9%B6/%E6%98%BE%E8%89%B2%E5%BA%95%E7%89%A9%E7%A0%94%E7%A9%B6/%E8%AF%BE%E9%A2%98%E5%AE%9E%E9%AA%8C%E8%AE%A1%E5%88%92%E3%80%81%E8%AE%B0%E5%BD%95%E5%8F%8A%E6%80%BB%E7%BB%93/%E6%A0%B8%E7%A3%81%E5%9B%BE%E8%B0%B1/20150212/529-150129%EF%BC%88%E6%9C%A8%E7%B3%96%E8%8B%B7%EF%BC%89/1/audita.txt, 0)
$$ ##TITLE= Audit trail, TOPSPIN		Version 1.3
$$ ##JCAMPDX= 5.01
$$ ##ORIGIN= Bruker BioSpin GmbH
$$ ##OWNER= nmr
$$ $$ D:\/data/pub/nmr/529-150129/1/audita.txt
$$ ##AUDIT TRAIL=  $$ (NUMBER, WHEN, WHO, WHERE, VERSION, WHAT)
$$ (   1,<2015-02-04 19:34:12.640 +0800>,<nmr>,<NMR>,<TOPSPIN 1.3>,
$$       <created by zg
$$ 	started at 2015-02-04 19:33:04.937 +0800,
$$ 	POWCHK disabled, PULCHK disabled
$$        configuration hash MD5:
$$        DF A6 11 CE 2A 02 50 55 3E 86 D8 82 5B AB EC 40
$$        data hash MD5: 64K
$$        7F C7 A2 65 29 B1 37 44 3E 3B AF EF 85 2B 2D CF>)
$$ (   2,<2015-02-04 19:34:16.859 +0800>,<nmr>,<NMR>,<TOPSPIN 1.3>,
$$       <user comment:
$$        ICON-NMR User ID: pub
$$        data hash MD5: 64K
$$        7F C7 A2 65 29 B1 37 44 3E 3B AF EF 85 2B 2D CF>)
$$ ##END=
$$ 
$$ $$ hash MD5
$$ $$ DF F1 8C D0 F4 01 2F 1A B7 06 8E F7 02 8D 6A 99
$$ 
##$PARAMETERFILE=	(auditp.txt, ASCII, E:/%E5%9C%A8%E6%89%80%E7%A0%94%E7%A9%B6/%E6%98%BE%E8%89%B2%E5%BA%95%E7%89%A9%E7%A0%94%E7%A9%B6/%E8%AF%BE%E9%A2%98%E5%AE%9E%E9%AA%8C%E8%AE%A1%E5%88%92%E3%80%81%E8%AE%B0%E5%BD%95%E5%8F%8A%E6%80%BB%E7%BB%93/%E6%A0%B8%E7%A3%81%E5%9B%BE%E8%B0%B1/20150212/529-150129%EF%BC%88%E6%9C%A8%E7%B3%96%E8%8B%B7%EF%BC%89/1/pdata/1/auditp.txt, 0)
$$ ##TITLE= Audit trail, TOPSPIN		Version 1.3
$$ ##JCAMPDX= 5.01
$$ ##ORIGIN= Bruker BioSpin GmbH
$$ ##OWNER= nmr
$$ $$ d:/data/pub/nmr/529-150129/1/pdata/1/auditp.txt
$$ ##AUDIT TRAIL=  $$ (NUMBER, WHEN, WHO, WHERE, VERSION, WHAT)
$$ (   1,<2015-02-04 19:34:12.640 +0800>,<nmr>,<NMR>,<TOPSPIN 1.3>,
$$       <created by zg
$$ 	started at 2015-02-04 19:33:04.937 +0800,
$$ 	POWCHK disabled, PULCHK disabled
$$        configuration hash MD5:
$$        DF A6 11 CE 2A 02 50 55 3E 86 D8 82 5B AB EC 40
$$        data hash MD5: 64K
$$        7F C7 A2 65 29 B1 37 44 3E 3B AF EF 85 2B 2D CF>)
$$ (   2,<2015-02-04 19:34:16.859 +0800>,<nmr>,<NMR>,<TOPSPIN 1.3>,
$$       <user comment:
$$        ICON-NMR User ID: pub
$$        data hash MD5: 64K
$$        7F C7 A2 65 29 B1 37 44 3E 3B AF EF 85 2B 2D CF>)
$$ (   3,<2015-02-05 08:37:15.109 +0800>,<nmr>,<NMR>,<TOPSPIN 1.3>,
$$       <Start of raw data processing
$$        ef LB = 0.3 FT_mod = 6 PKNL = 1 SI = 32K 
$$        data hash MD5: 32K
$$        79 07 A8 19 DA 2D 67 54 53 3A A5 1E 4F 79 0E 4B>)
$$ (   4,<2015-02-05 08:37:15.781 +0800>,<nmr>,<NMR>,<TOPSPIN 1.3>,
$$       <apk 
$$        data hash MD5: 32K
$$        66 CB 21 29 C6 D1 85 93 5D 33 41 CB 88 A7 0D CE>)
$$ (   5,<2015-02-05 08:37:16.375 +0800>,<nmr>,<NMR>,<TOPSPIN 1.3>,
$$       <abs ABSG = 5 
$$        data hash MD5: 32K
$$        13 FA B9 36 77 F6 1C DD B3 4D FE 0B AA 9C 0D 36>)
$$ ##END=
$$ 
$$ $$ hash MD5
$$ $$ CB F4 85 8C 4F 5B CC 64 89 1D C5 A1 7A 96 AB 2A
$$ 
##$PARAMETERFILE=	(format.temp, ASCII, E:/%E5%9C%A8%E6%89%80%E7%A0%94%E7%A9%B6/%E6%98%BE%E8%89%B2%E5%BA%95%E7%89%A9%E7%A0%94%E7%A9%B6/%E8%AF%BE%E9%A2%98%E5%AE%9E%E9%AA%8C%E8%AE%A1%E5%88%92%E3%80%81%E8%AE%B0%E5%BD%95%E5%8F%8A%E6%80%BB%E7%BB%93/%E6%A0%B8%E7%A3%81%E5%9B%BE%E8%B0%B1/20150212/529-150129%EF%BC%88%E6%9C%A8%E7%B3%96%E8%8B%B7%EF%BC%89/1/format.temp, 0)
$$ EDIT_PAR COMMAND FILE
$$ 
$$ DI_MODE         LONG
$$ ED_ENTRY        ACQU
$$ ORDER           FILE
$$ 
$$ 
$$ HEADER		"F2 - Acquisition Parameters"
$$ T_NAME		Date_
$$ 		TYPE	R64
$$ 		CLASS	ACQU
$$ 		SUBRANGE 0.0 50000000
$$ 		REL	"Date_=itodate(DATE)"
$$ 		INV_REL	"DATE=datetoi(Date_,DATE)"
$$ 		FORMAT	"%14.0f"
$$ 		TEXT	" "
$$ END
$$ T_NAME		Time
$$ 		TYPE	R32
$$ 		CLASS	ACQU
$$ 		SUBRANGE 0.0 1000000
$$ 		REL	"Time=itotime(DATE)"
$$ 		INV_REL	"DATE=timetoi(Time,DATE)"
$$ 		FORMAT	"%14.2f"
$$ 		TEXT	" "
$$ END
$$ NAME		INSTRUM
$$ 		TEXT	" "
$$ END
$$ NAME		PROBHD
$$ 		FORMAT	"%14.14s"
$$ 		TEXT	" "
$$ END
$$ NAME		PULPROG
$$ 		TEXT	" "
$$ END
$$ NAME		TD
$$ 		TEXT	" "
$$ END
$$ NAME		SOLVENT
$$ 		TEXT	" "
$$ END
$$ NAME		NS
$$ 		TEXT	" "
$$ END
$$ NAME		DS
$$ 		TEXT	" "
$$ END
$$ T_NAME		SWH
$$ 		TYPE	R32
$$ 		CLASS	ACQU
$$ 		SUBRANGE 0.0 1e8
$$ 		REL	"SWH=SW*SFO1"
$$ 		INV_REL "SW=SWH/SFO1"
$$ 		UNIT	"Hz"
$$ 		FORMAT	"%14.3f Hz"
$$ 		TEXT	" "
$$ END
$$ T_NAME          FIDRES
$$                 TYPE    R32
$$                 CLASS   ACQU
$$                 SUBRANGE 0.0 100000
$$                 REL     "FIDRES=SW*SFO1/TD"
$$                 INV_REL "TD = nextpow(SW*SFO1/FIDRES)"
$$ 		UNIT	"Hz"
$$ 		FORMAT	"%14.6f Hz"
$$ 		TEXT	" "
$$ END
$$ T_NAME          AQ
$$ 		TYPE	R32
$$ 		CLASS	ACQU
$$ 		SUBRANGE 0.0 1000
$$ 		REL	"AQ=aqcalc(SW,SFO1,TD,DIGTYP)"
$$ 		INV_REL	"TD=tdcalc(SW,SFO1,1.0e6*AQ,DIGTYP)"
$$ 		UNIT	"sec"
$$ 		FORMAT	"%14.7f sec"
$$ 		TEXT	" "
$$ END
$$ NAME		RG
$$ 		TEXT	" "
$$ END
$$ T_NAME          DW
$$ 		TYPE	R32
$$ 		CLASS	ACQU
$$ 		SUBRANGE 0.0 1000000
$$ 		REL	"DW=1/(2*SW*SFO1)"
$$ 		INV_REL	"SW=1000000/(2*(0.005+DW)*SFO1)"
$$ 		UNIT	"usec"
$$ 		FORMAT	"%14.3lf usec"
$$ 		TEXT	" "
$$ END
$$ NAME		DE
$$ 		FORMAT	"%14.2f usec"
$$ 		TEXT	" "
$$ END
$$ NAME		TE
$$ 		FORMAT	"%14.1f K"
$$ 		TEXT	" "
$$ END
$$ T_NAME		D1
$$ 		TYPE	R32
$$ 		CLASS	ACQU
$$ 		SUBRANGE 0.0 1e38
$$ 		REL	"D1=D[1]"
$$ 		INV_REL	"D[1]=D1"
$$ 		UNIT	"sec"
$$ 		FORMAT	"%14.8f sec"
$$ 		TEXT	" "
$$ END
$$ NAME		TD0
$$ 		TEXT	" "
$$ END
$$ HEADER		"======== CHANNEL f1 ========"
$$ NAME		NUC1
$$ 		NONEDIT
$$ 		TEXT	" "
$$ END
$$ T_NAME		P1
$$ 		TYPE	R32
$$ 		CLASS	ACQU
$$ 		SUBRANGE 0.0 1.0e10
$$ 		REL	"P1=P[1]"
$$ 		INV_REL	"P[1]=P1"
$$ 		UNIT	"usec"
$$ 		FORMAT	"%14.2f usec"
$$ 		TEXT	" "
$$ END
$$ T_NAME		PL1
$$ 		TYPE	R32
$$ 		CLASS	ACQU
$$ 		SUBRANGE -6.0 1e38
$$ 		REL	"PL1=PL[1]"
$$ 		INV_REL	"PL[1]=PL1"
$$ 		UNIT	"dB"
$$ 		FORMAT	"%14.2f dB"
$$ 		TEXT	" "
$$ END
$$ NAME		SFO1
$$ 		FORMAT	"%14.7f MHz"
$$ 		TEXT	" "
$$ END
$$ 
##$PARAMETERFILE=	(integrals.txt, ASCII, E:/%E5%9C%A8%E6%89%80%E7%A0%94%E7%A9%B6/%E6%98%BE%E8%89%B2%E5%BA%95%E7%89%A9%E7%A0%94%E7%A9%B6/%E8%AF%BE%E9%A2%98%E5%AE%9E%E9%AA%8C%E8%AE%A1%E5%88%92%E3%80%81%E8%AE%B0%E5%BD%95%E5%8F%8A%E6%80%BB%E7%BB%93/%E6%A0%B8%E7%A3%81%E5%9B%BE%E8%B0%B1/20150212/529-150129%EF%BC%88%E6%9C%A8%E7%B3%96%E8%8B%B7%EF%BC%89/1/pdata/1/integrals.txt, 0)
$$    Current data set:
$$    NAME =	529-150129	EXPNO =	1	PROCNO = 1
$$    USER =	pub	DU    =	d:
$$ 
$$    Number   Integrated Region     Integral
$$      1      7.622      7.470         0.99653
$$      2      7.034      6.877         1.98054
$$      3      6.269      6.128         0.99429
$$      4      5.347      5.147         3.03198
$$      5      5.079      4.959         1.02904
$$      6      4.309      4.162         1.00000
$$      7      3.685      3.517         0.99806
$$      8      2.495      2.338         2.98606
$$      9      2.212      1.987         9.64405
$$     10      1.798      1.641         0.66144
$$ 
##$PARAMETERFILE=	(intrng, ASCII, E:/%E5%9C%A8%E6%89%80%E7%A0%94%E7%A9%B6/%E6%98%BE%E8%89%B2%E5%BA%95%E7%89%A9%E7%A0%94%E7%A9%B6/%E8%AF%BE%E9%A2%98%E5%AE%9E%E9%AA%8C%E8%AE%A1%E5%88%92%E3%80%81%E8%AE%B0%E5%BD%95%E5%8F%8A%E6%80%BB%E7%BB%93/%E6%A0%B8%E7%A3%81%E5%9B%BE%E8%B0%B1/20150212/529-150129%EF%BC%88%E6%9C%A8%E7%B3%96%E8%8B%B7%EF%BC%89/1/pdata/1/intrng, 0)
$$ A 1.0 #regions in PPM
$$ # low field   high field  bias        slope
$$   7.621559781760721  7.469547929167144  0.0  0.0  # for region 1
$$   7.034479523468286  6.8772258828542405  0.0  0.0  # for region 2
$$   6.269178472479933  6.127650195927292  0.0  0.0  # for region 3
$$   5.346623780877534  5.147435836099744  0.0  0.0  # for region 4
$$   5.079292591833657  4.95873146736289  0.0  0.0  # for region 5
$$   4.308749752824837  4.161979688251728  0.0  0.0  # for region 6
$$   3.684976978389124  3.517239761734143  0.0  0.0  # for region 7
$$   2.4950910977428493  2.337837457128804  0.0  0.0  # for region 8
$$   2.212034544637568  1.986637659757437  0.0  0.0  # for region 9
$$   1.7979332910205827  1.6406796504065375  0.0  0.0  # for region 10
$$ 
##$PARAMETERFILE=	(parm.txt, ASCII, E:/%E5%9C%A8%E6%89%80%E7%A0%94%E7%A9%B6/%E6%98%BE%E8%89%B2%E5%BA%95%E7%89%A9%E7%A0%94%E7%A9%B6/%E8%AF%BE%E9%A2%98%E5%AE%9E%E9%AA%8C%E8%AE%A1%E5%88%92%E3%80%81%E8%AE%B0%E5%BD%95%E5%8F%8A%E6%80%BB%E7%BB%93/%E6%A0%B8%E7%A3%81%E5%9B%BE%E8%B0%B1/20150212/529-150129%EF%BC%88%E6%9C%A8%E7%B3%96%E8%8B%B7%EF%BC%89/1/pdata/1/parm.txt, 0)
$$ 
$$ Current Data Parameters
$$ NAME         529-150129                
$$ EXPNO                 1                
$$ PROCNO                1                
$$ 
$$ F2 - Acquisition Parameters
$$ Date_          20150204                
$$ Time              19.34                
$$ INSTRUM          DPX300                
$$ PROBHD   5 mm PABBO BB/                
$$ PULPROG            zg30                
$$ TD                65536                
$$ SOLVENT           CDCl3                
$$ NS                    8                
$$ DS                    2                
$$ SWH            6172.839 Hz             
$$ FIDRES         0.094190 Hz             
$$ AQ            5.3084660 sec            
$$ RG                228.1                
$$ DW               81.000 usec           
$$ DE                 6.00 usec           
$$ TE                295.2 K              
$$ D1           1.00000000 sec            
$$ TD0                   1                
$$ 
$$ ======== CHANNEL f1 ========
$$ NUC1                 1H                
$$ P1                13.00 usec           
$$ PL1                0.00 dB             
$$ SFO1        300.1318534 MHz            
$$ 
$$ F2 - Processing parameters
$$ SI                32768                
$$ SF          300.1300000 MHz            
$$ WDW                  EM                
$$ SSB                   0                
$$ LB                 0.30 Hz             
$$ GB                    0                
$$ PC                 1.00                
$$ 
##$PARAMETERFILE=	(peak.txt, ASCII, E:/%E5%9C%A8%E6%89%80%E7%A0%94%E7%A9%B6/%E6%98%BE%E8%89%B2%E5%BA%95%E7%89%A9%E7%A0%94%E7%A9%B6/%E8%AF%BE%E9%A2%98%E5%AE%9E%E9%AA%8C%E8%AE%A1%E5%88%92%E3%80%81%E8%AE%B0%E5%BD%95%E5%8F%8A%E6%80%BB%E7%BB%93/%E6%A0%B8%E7%A3%81%E5%9B%BE%E8%B0%B1/20150212/529-150129%EF%BC%88%E6%9C%A8%E7%B3%96%E8%8B%B7%EF%BC%89/1/pdata/1/peak.txt, 0)
$$ DU=d:, USER=pub, NAME=529-150129, EXPNO=1, PROCNO=1
$$ F1=7.721ppm, F2=6.023ppm, MI=0.33cm, MAXI=2.33cm, PC=1.000
$$      #     ADDRESS            FREQUENCY         INTENSITY
$$                            [Hz]        [PPM]
$$      1     14197.5     2265.243       7.5475         0.91
$$ 
$$      2     14242.6     2256.728       7.5192         1.00
$$ 
$$      3     14622.5     2185.142       7.2807         1.15
$$ 
$$      4     15116.6     2092.100       6.9706         0.89
$$ 
$$      5     15128.2     2089.907       6.9633         1.89
$$ 
$$      6     15145.4     2086.652       6.9525         0.34
$$ 
$$      7     15177.6     2080.600       6.9323         0.79
$$ 
$$      8     15190.5     2078.161       6.9242         0.52
$$ 
$$      9     16350.4     1859.677       6.1962         1.27
$$ 
$$     10     16356.3     1858.541       6.1925         1.19
$$ 
$$     11     18176.2     1515.731       5.0502         0.24
$$ 
$$     12     18200.4     1511.163       5.0350         0.32
$$ 
$$     13     18214.0     1508.593       5.0265         0.47
$$ 
$$     14     18238.0     1504.060       5.0114         0.49
$$ 
$$     15     18251.7     1501.503       5.0028         0.25
$$ 
$$     16     18275.8     1496.962       4.9877         0.21
$$ 
$$     17     19432.0     1279.157       4.2620         0.44
$$ 
$$     18     19456.0     1274.632       4.2469         0.45
$$ 
$$     19     19496.7     1266.983       4.2214         0.52
$$ 
$$     20     19520.6     1262.474       4.2064         0.48
$$ 
$$     21     20440.6     1089.137       3.6289         0.51
$$ 
$$     22     20479.4     1081.851       3.6046         0.50
$$ 
$$     23     20505.3     1076.948       3.5883         0.47
$$ 
$$     24     20543.9     1069.684       3.5641         0.45
$$ 
$$     25     22373.0      725.112       2.4160         4.56
$$ 
$$     26     22379.1      723.984       2.4122         4.30
$$ 
$$     27     22858.0      633.759       2.1116        15.00
$$ 
$$     28     22865.7      632.319       2.1068         9.98
$$ 
$$     29     23483.2      515.982       1.7192         0.49
$$ 
$$ 
##$PARAMETERFILE=	(procs, ASCII, E:/%E5%9C%A8%E6%89%80%E7%A0%94%E7%A9%B6/%E6%98%BE%E8%89%B2%E5%BA%95%E7%89%A9%E7%A0%94%E7%A9%B6/%E8%AF%BE%E9%A2%98%E5%AE%9E%E9%AA%8C%E8%AE%A1%E5%88%92%E3%80%81%E8%AE%B0%E5%BD%95%E5%8F%8A%E6%80%BB%E7%BB%93/%E6%A0%B8%E7%A3%81%E5%9B%BE%E8%B0%B1/20150212/529-150129%EF%BC%88%E6%9C%A8%E7%B3%96%E8%8B%B7%EF%BC%89/1/pdata/1/procs, 0)
$$ ##TITLE= Parameter file, TOPSPIN		Version 1.3
$$ ##JCAMPDX= 5.0
$$ ##DATATYPE= Parameter Values
$$ ##ORIGIN= Bruker BioSpin GmbH
$$ ##OWNER= nmr
$$ $$ 2015-02-05 08:38:05.296 +0800  nmr@NMR
$$ $$ d:/data/pub/nmr/529-150129/1/pdata/1//procs
$$ ##$ABSF1= 16.45902
$$ ##$ABSF2= -4.108198
$$ ##$ABSG= 5
$$ ##$ABSL= 3
$$ ##$ALPHA= 0
$$ ##$AQORDER= 0
$$ ##$ASSFAC= 0
$$ ##$ASSFACI= 0
$$ ##$ASSFACX= 0
$$ ##$ASSWID= 0
$$ ##$AUNMP= <proc_1dnp>
$$ ##$AXLEFT= 0
$$ ##$AXRIGHT= 0
$$ ##$AXTYPE= 0
$$ ##$AXUNIT= <>
$$ ##$AZFE= 0.1
$$ ##$AZFW= 0.1
$$ ##$BCFW= 0
$$ ##$BC_mod= 0
$$ ##$BYTORDP= 0
$$ ##$COROFFS= 0
$$ ##$CY= 15
$$ ##$DATMOD= 1
$$ ##$DC= 0
$$ ##$DFILT= <>
$$ ##$DTYPP= 0
$$ ##$F1P= 8.32292139867762
$$ ##$F2P= 0.240084271115701
$$ ##$FCOR= 0.5
$$ ##$FTSIZE= 32768
$$ ##$FT_mod= 6
$$ ##$GAMMA= 0
$$ ##$GB= 0
$$ ##$INTBC= 1
$$ ##$INTSCL= 1.130558e-009
$$ ##$ISEN= 128
$$ ##$LB= 0.3
$$ ##$LEV0= 0
$$ ##$LPBIN= 0
$$ ##$MAXI= 0.3268884
$$ ##$MC2= 0
$$ ##$MEAN= 0
$$ ##$ME_mod= 0
$$ ##$MI= 0
$$ ##$NCOEF= 0
$$ ##$NC_proc= -4
$$ ##$NLEV= 6
$$ ##$NOISF1= 0
$$ ##$NOISF2= 0
$$ ##$NSP= 0
$$ ##$NTH_PI= 0
$$ ##$NZP= 0
$$ ##$OFFSET= 16.45902
$$ ##$PC= 1
$$ ##$PHC0= 159.1269
$$ ##$PHC1= 10.17662
$$ ##$PH_mod= 1
$$ ##$PKNL= yes
$$ ##$PPARMOD= 0
$$ ##$PPDIAG= 0
$$ ##$PPIPTYP= 0
$$ ##$PPMPNUM= 100
$$ ##$PPRESOL= 1
$$ ##$PSCAL= 0
$$ ##$PSIGN= 0
$$ ##$REVERSE= no
$$ ##$SF= 300.13
$$ ##$SI= 32768
$$ ##$SIGF1= 0
$$ ##$SIGF2= 0
$$ ##$SINO= 400
$$ ##$SIOLD= 32768
$$ ##$SREGLST= <1H.CDCl3>
$$ ##$SSB= 0
$$ ##$STSI= 32768
$$ ##$STSR= 0
$$ ##$SW_p= 6172.83950617283
$$ ##$SYMM= 0
$$ ##$S_DEV= 0
$$ ##$TDeff= 65536
$$ ##$TDoff= 0
$$ ##$TI= <>
$$ ##$TILT= no
$$ ##$TM1= 0
$$ ##$TM2= 0
$$ ##$TOPLEV= 0
$$ ##$USERP1= <user>
$$ ##$USERP2= <user>
$$ ##$USERP3= <user>
$$ ##$USERP4= <user>
$$ ##$USERP5= <user>
$$ ##$WDW= 1
$$ ##$XDIM= 8192
$$ ##$YMAX_p= 515319044
$$ ##$YMIN_p= -144296
$$ ##END=
$$ 
##$PARAMETERFILE=	(pulseprogram, ASCII, E:/%E5%9C%A8%E6%89%80%E7%A0%94%E7%A9%B6/%E6%98%BE%E8%89%B2%E5%BA%95%E7%89%A9%E7%A0%94%E7%A9%B6/%E8%AF%BE%E9%A2%98%E5%AE%9E%E9%AA%8C%E8%AE%A1%E5%88%92%E3%80%81%E8%AE%B0%E5%BD%95%E5%8F%8A%E6%80%BB%E7%BB%93/%E6%A0%B8%E7%A3%81%E5%9B%BE%E8%B0%B1/20150212/529-150129%EF%BC%88%E6%9C%A8%E7%B3%96%E8%8B%B7%EF%BC%89/1/pulseprogram, 0)
$$ # 1 "C:/Bruker/TP13/exp/stan/nmr/lists/pp/zg30"
$$ ;zg30
$$ ;avance-version (07/04/03)
$$ ;1D sequence
$$ ;using 30 degree flip angle
$$ ;
$$ ;$CLASS=HighRes
$$ ;$DIM=1D
$$ ;$TYPE=
$$ ;$SUBTYPE=
$$ ;$COMMENT=
$$ 
$$ 
$$ # 1 "C:/Bruker/TP13/exp/stan/nmr/lists/pp/Avance.incl" 1
$$ ;Avance.incl
$$ ;
$$ ;avance-version (07/01/22)
$$ ;
$$ ;$CLASS=HighRes Incl
$$ ;$COMMENT=
$$ 
$$ 
$$ 
$$ 
$$ 
$$ 
$$ 
$$ 
$$ 
$$ 
$$ 
$$ 
$$ 
$$ 
$$ 
$$ 
$$ 
$$ 
$$ 
$$ 
$$ 
$$ 
$$ 
$$ 
$$ 
$$ 
$$ 
$$ 
$$ 
$$ 
$$ 
$$ 
$$ 
$$ 
$$ 
$$ 
$$ 
$$ 
$$ 
$$ 
$$ 
$$ 
$$ 
$$ 
$$ 
$$ 
$$ 
$$ 
$$ 
$$ 
$$ 
$$ 
$$ 
$$ 
$$ 
$$ 
$$ 
$$ 
$$ 
$$ 
$$ 
$$ 
$$ 
$$ 
$$ 
$$ 
$$ 
$$ 
$$ 
$$ 
$$ 
$$ 
$$ 
$$ 
$$ 
$$ 
$$ 
$$ 
$$ 
$$ 
$$ 
$$ 
$$ 
$$ 
$$ 
$$ 
$$ 
$$ 
$$ 
$$ 
$$ 
$$ 
$$ 
$$ 
$$ 
$$ 
$$ 
$$ 
$$ 
$$ 
$$ 
$$ 
$$ 
$$ 
$$ 
$$ 
$$ 
$$ 
$$ 
$$ 
$$ 
$$ 
$$ 
$$ 
$$ 
$$ 
$$ 
$$ 
$$ 
$$ 
$$ 
$$ 
$$ 
$$ 
$$ 
$$ 
$$ 
$$ 
$$ 
$$ ;$Id: Avance1.incl,v 1.10.6.2 2007/01/22 13:54:46 ber Exp $
$$ # 13 "C:/Bruker/TP13/exp/stan/nmr/lists/pp/zg30" 2
$$ 
$$ 
$$ 
$$ "acqt0=-p1*0.66/3.1416"
$$ 
$$ 
$$ # 1 "mc_line 19 file C:/Bruker/TP13/exp/stan/nmr/lists/pp/zg30 expanding definition part of mc command before ze"
$$ define delay MCWRK
$$ define delay MCREST
$$ "MCWRK = 0.500000*30m"
$$ "MCREST = 30m - 30m"
$$ # 19 "C:/Bruker/TP13/exp/stan/nmr/lists/pp/zg30"
$$ 1 ze
$$ # 1 "mc_line 19 file C:/Bruker/TP13/exp/stan/nmr/lists/pp/zg30 expanding definition of mc command after ze"
$$ # 20 "C:/Bruker/TP13/exp/stan/nmr/lists/pp/zg30"
$$ # 1 "mc_line 20 file C:/Bruker/TP13/exp/stan/nmr/lists/pp/zg30 expanding start label for mc command"
$$ 2 MCWRK  * 2
$$ LBLF0, MCREST
$$ # 21 "C:/Bruker/TP13/exp/stan/nmr/lists/pp/zg30"
$$   d1
$$   p1*0.33 ph1
$$   go=2 ph31
$$ # 1 "mc_line 24 file C:/Bruker/TP13/exp/stan/nmr/lists/pp/zg30 expanding mc command in line"
$$   MCWRK wr #0
$$   MCWRK zd 
$$   lo to LBLF0 times td0
$$ 
$$ # 25 "C:/Bruker/TP13/exp/stan/nmr/lists/pp/zg30"
$$ exit
$$ 
$$ 
$$ ph1=0 2 2 0 1 3 3 1
$$ ph31=0 2 2 0 1 3 3 1
$$ 
$$ 
$$ ;pl1 : f1 channel - power level for pulse (default)
$$ ;p1 : f1 channel -  90 degree high power pulse
$$ ;d1 : relaxation delay; 1-5 * T1
$$ ;NS: 1 * n, total number of scans: NS * TD0
$$ 
$$ 
$$ 
$$ ;$Id: zg30,v 1.7.10.2 2007/04/11 13:16:56 ber Exp $
$$ 
##$PARAMETERFILE=	(scon, ASCII, E:/%E5%9C%A8%E6%89%80%E7%A0%94%E7%A9%B6/%E6%98%BE%E8%89%B2%E5%BA%95%E7%89%A9%E7%A0%94%E7%A9%B6/%E8%AF%BE%E9%A2%98%E5%AE%9E%E9%AA%8C%E8%AE%A1%E5%88%92%E3%80%81%E8%AE%B0%E5%BD%95%E5%8F%8A%E6%80%BB%E7%BB%93/%E6%A0%B8%E7%A3%81%E5%9B%BE%E8%B0%B1/20150212/529-150129%EF%BC%88%E6%9C%A8%E7%B3%96%E8%8B%B7%EF%BC%89/1/scon, 0)
$$ ##TITLE= Parameter file, TOPSPIN		Version 1.3
$$ ##JCAMPDX= 5.0
$$ ##DATATYPE= Parameter Values
$$ ##ORIGIN= Bruker BioSpin GmbH
$$ ##OWNER= nmr
$$ $$ 2015-02-04 19:33:04.875 +0800  nmr@NMR
$$ $$ D:\/data/pub/nmr/529-150129/1/scon
$$ ##$BLKPA= (0..15)
$$ 3 3 3 3 3 3 3 3 3 3 3 3 3 3 3 3 
$$ ##$BLKTR= (0..15)
$$ 3 3 3 3 3 3 3 3 3 3 3 3 3 3 3 3 
$$ ##$DE1= 2
$$ ##$DE2= 2
$$ ##$DEADC= 4
$$ ##$DEPA= 2
$$ ##$DERX= 3
$$ ##$PHASP4= (0..15)
$$ 0.5 0.5 0.5 0.5 0.5 0.5 0.5 0.5 0.5 0.5 0.5 0.5 0.5 0.5 0.5 0.5 
$$ ##$PHASPR= (0..15)
$$ 3 3 3 3 3 3 3 3 3 3 3 3 3 3 3 3 
$$ ##$SHAPPR= (0..15)
$$ 1.6 1.6 1.6 1.6 1.6 1.6 1.6 1.6 1.6 1.6 1.6 1.6 1.6 1.6 1.6 1.6 
$$ ##END=
$$ 
##$PARAMETERFILE=	(uxnmr.par, ASCII, E:/%E5%9C%A8%E6%89%80%E7%A0%94%E7%A9%B6/%E6%98%BE%E8%89%B2%E5%BA%95%E7%89%A9%E7%A0%94%E7%A9%B6/%E8%AF%BE%E9%A2%98%E5%AE%9E%E9%AA%8C%E8%AE%A1%E5%88%92%E3%80%81%E8%AE%B0%E5%BD%95%E5%8F%8A%E6%80%BB%E7%BB%93/%E6%A0%B8%E7%A3%81%E5%9B%BE%E8%B0%B1/20150212/529-150129%EF%BC%88%E6%9C%A8%E7%B3%96%E8%8B%B7%EF%BC%89/1/uxnmr.par, 0)
$$ ##TITLE= Parameter file, TOPSPIN		Version 1.3
$$ ##JCAMPDX= 5.0
$$ ##DATATYPE= Parameter Values
$$ ##ORIGIN= Bruker BioSpin GmbH
$$ ##OWNER= Administrator
$$ $$ 2014-09-30 11:26:32.828 +0800  nmr@NMR
$$ $$ C:/Bruker/TP13/conf/instr/DPX300/uxnmr.par
$$ ##$ACB= 0
$$ ##$ACBTAT= (0..15)
$$ 0 88 72 50 0 0 0 0 0 0 0 0 0 0 0 0
$$ ##$ACBTBA= (0..15)
$$ 0 30 40 0 0 0 0 0 0 0 0 0 0 0 0 0
$$ ##$ACBTCTL= (0..15)
$$ 0 0 0 0 0 0 0 0 0 0 0 0 0 0 0 0
$$ ##$ACBTDI= (0..15)
$$ 0 70 70 72 0 0 0 0 0 0 0 0 0 0 0 0
$$ ##$ACBTDM= (0..15)
$$ 0 0 0 0 0 0 0 0 0 0 0 0 0 0 0 0
$$ ##$ACBTFHI= (0..15)
$$ 0 0 0 0 0 0 0 0 0 0 0 0 0 0 0 0
$$ ##$ACBTFL= (0..15)
$$ 0 249 250 8 0 0 0 0 0 0 0 0 0 0 0 0
$$ ##$ACBTFLO= (0..15)
$$ 0 0 0 0 0 0 0 0 0 0 0 0 0 0 0 0
$$ ##$ACBTOUT= (0..15)
$$ 0 0 0 0 0 0 0 0 0 0 0 0 0 0 0 0
$$ ##$ACBTPO= (0..15)
$$ 0 100000 50000 20000 0 0 0 0 0 0 0 0 0 0 0 0
$$ ##$ACBTPW= (0..15)
$$ 0 0 0 0 0 0 0 0 0 0 0 0 0 0 0 0
$$ ##$ACBTSB= (0..15)
$$ 0 1 1 1 0 0 0 0 0 0 0 0 0 0 0 0
$$ ##$ACBTY= <no>
$$ ##$AQSBDHW= (0..31)
$$ 255 255 255 255 255 255 255 255 255 255 255 255 255 255 255 255 255 255 
$$ 255 255 255 255 255 255 255 255 255 255 255 255 255 255
$$ ##$AQSBDID= (0..31)
$$ 255 255 255 255 255 255 255 255 255 255 255 255 255 255 255 255 255 255 
$$ 255 255 255 255 255 255 255 255 255 255 255 255 255 255
$$ ##$AQSBDNO= (0..31)
$$ 255 255 255 255 255 255 255 255 255 255 255 255 255 255 255 255 255 255 
$$ 255 255 255 255 255 255 255 255 255 255 255 255 255 255
$$ ##$AQSBDTY= (0..31)
$$ 255 255 255 255 255 255 255 255 255 255 255 255 255 255 255 255 255 255 
$$ 255 255 255 255 255 255 255 255 255 255 255 255 255 255
$$ ##$AQSBUAD= (0..31)
$$ 255 255 255 255 255 255 255 255 255 255 255 255 255 255 255 255 255 255 
$$ 255 255 255 255 255 255 255 255 255 255 255 255 255 255
$$ ##$AQSECL= (0..31)
$$ 255 255 255 255 255 255 255 255 255 255 255 255 255 255 255 255 255 255 
$$ 255 255 255 255 255 255 255 255 255 255 255 255 255 255
$$ ##$AQSECLS= (0..31)
$$ 255 255 255 255 255 255 255 255 255 255 255 255 255 255 255 255 255 255 
$$ 255 255 255 255 255 255 255 255 255 255 255 255 255 255
$$ ##$ATT19F= (0..1)
$$ 0 0
$$ ##$ATT1H= (0..1)
$$ 0 0
$$ ##$ATT3H= (0..1)
$$ 0 0
$$ ##$ATTX= (0..1)
$$ 0 0
$$ ##$ATTY= (0..1)
$$ 0 0
$$ ##$ATTZ= (0..1)
$$ 0 0
$$ ##$BACSAIR= yes
$$ ##$BACSCAP= 60
$$ ##$BACSDEL= 10
$$ ##$BACSFCM= no
$$ ##$BACSOPT= <>
$$ ##$BACSTY= <tty08>
$$ ##$BARPTY= <no>
$$ ##$BFREQ= 300.13
$$ ##$BIRDS= no
$$ ##$BMPC= 0
$$ ##$BMPCTY= <no>
$$ ##$BPSUTY= <no>
$$ ##$BSMS= 1
$$ ##$BSMSTY= <tty02>
$$ ##$CFASMOD= (0..7)
$$ 2 2 0 0 0 0 0 0
$$ ##$CFASMUL= (0..7)
$$ 1 1 0 0 0 0 0 0
$$ ##$CNFTXDR= (0..7)
$$ 3 3 0 0 0 0 0 0
$$ ##$COMDIG2= 0
$$ ##$CPDBTY= <no>
$$ ##$CRCOTY= <no>
$$ ##$DATSTAT= no
$$ ##$DIGI140= (0..7)
$$ 0 0 0 0 0 0 0 0
$$ ##$DIGIB12= (0..7)
$$ 0 0 0 0 0 0 0 0
$$ ##$DIGIB16= (0..7)
$$ 0 0 0 0 0 0 0 0
$$ ##$DIGIFA= (0..7)
$$ 0 0 0 0 0 0 0 0
$$ ##$DIGIHA= (0..7)
$$ 0 0 0 0 0 0 0 0
$$ ##$DIGIHAF= (0..7)
$$ 0 0 0 0 0 0 0 0
$$ ##$DIGIHRD= (0..7)
$$ 0 0 0 0 0 0 0 0
$$ ##$DIGIIA= (0..7)
$$ 0 0 0 0 0 0 0 0
$$ ##$DIGIO16= (0..7)
$$ 0 0 0 0 0 0 0 0
$$ ##$DIGISA= (0..7)
$$ 0 0 0 0 0 0 0 0
$$ ##$DIGISAF= (0..7)
$$ 1 0 0 0 0 0 0 0
$$ ##$DIGISL= (0..7)
$$ 0 0 0 0 0 0 0 0
$$ ##$DIGITYI= (0..7)
$$ 0 0 0 0 0 0 0 0
$$ ##$DIGITYP= (0..7)
$$ 0 0 0 0 0 0 0 0
$$ ##$DIGITZ= 0
$$ ##$DRU= no
$$ ##$FCUMEM= (0..7)
$$ 258048 258048 0 0 0 0 0 0
$$ ##$FCUPAL= (0..7)
$$ 3 3 0 0 0 0 0 0
$$ ##$FQMIX= 0
$$ ##$FUNCMOD= <>
$$ ##$GCUTYPE= 1
$$ ##$GTUTY= <no>
$$ ##$HFAC= 3
$$ ##$HPCU= 0
$$ ##$HPCUTY= <no>
$$ ##$HPTXLP= (0..3)
$$ -1 -1 -1 -1
$$ ##$HPTXPI= (0..3)
$$ 0 0 0 0
$$ ##$HPTXPO= (0..3)
$$ 0 0 0 0
$$ ##$HPTXTY= (0..3)
$$ 0 0 0 0
$$ ##$IF451= 0
$$ ##$IFREQ= 1
$$ ##$INTFPR= 0
$$ ##$IPSO= no
$$ ##$LOCKTY= <tty03>
$$ ##$LOCSWID= 0
$$ ##$M2FAC= 0
$$ ##$MASTY= <no>
$$ ##$MEMPRM= 0
$$ ##$MHFAC= 0
$$ ##$MXFAC= 0
$$ ##$NAMPD1= <2H>
$$ ##$NAMPD10= <>
$$ ##$NAMPD11= <>
$$ ##$NAMPD12= <>
$$ ##$NAMPD13= <>
$$ ##$NAMPD14= <>
$$ ##$NAMPD15= <>
$$ ##$NAMPD16= <>
$$ ##$NAMPD2= <1H>
$$ ##$NAMPD3= <X-BB19F_2HS>
$$ ##$NAMPD4= <>
$$ ##$NAMPD5= <>
$$ ##$NAMPD6= <>
$$ ##$NAMPD7= <>
$$ ##$NAMPD8= <>
$$ ##$NAMPD9= <>
$$ ##$NFCU= 2
$$ ##$NMRCH= 2
$$ ##$NMRMEM= 16384
$$ ##$NRCU= 1
$$ ##$NROUT= 1
$$ ##$PAMPF1= (0..15)
$$ 75 99 0 27 2 0 0 203 134 46 255 117 1 0 0 0
$$ ##$PAMPF2= (0..15)
$$ 0 0 0 0 0 0 0 0 0 0 0 0 0 0 0 0
$$ ##$PAMPF3= (0..15)
$$ 0 0 0 0 0 0 0 0 0 0 0 0 0 0 0 0
$$ ##$PAMPF4= (0..15)
$$ 0 0 0 0 0 0 0 0 0 0 0 0 0 0 0 0
$$ ##$PAMPF5= (0..15)
$$ 0 0 0 0 0 0 0 0 0 0 0 0 0 0 0 0
$$ ##$PAMPF6= (0..15)
$$ 0 0 0 0 0 0 0 0 0 0 0 0 0 0 0 0
$$ ##$PAMPF7= (0..15)
$$ 0 0 0 0 0 0 0 0 0 0 0 0 0 0 0 0
$$ ##$PAMPF8= (0..15)
$$ 0 0 0 0 0 0 0 0 0 0 0 0 0 0 0 0
$$ ##$PH4= 0
$$ ##$PHF4TY= <no>
$$ ##$POWCHK= no
$$ ##$PRAMD1= (0..7)
$$ 0 1048576 0 0 0 1048576 0 0
$$ ##$PRAMD10= (0..7)
$$ 0 0 0 0 0 0 0 0
$$ ##$PRAMD11= (0..7)
$$ 0 0 0 0 0 0 0 0
$$ ##$PRAMD12= (0..7)
$$ 0 0 0 0 0 0 0 0
$$ ##$PRAMD13= (0..7)
$$ 0 0 0 0 0 0 0 0
$$ ##$PRAMD14= (0..7)
$$ 0 0 0 0 0 0 0 0
$$ ##$PRAMD15= (0..7)
$$ 0 0 0 0 0 0 0 0
$$ ##$PRAMD16= (0..7)
$$ 0 0 0 0 0 0 0 0
$$ ##$PRAMD17= (0..7)
$$ 0 0 0 0 0 0 0 0
$$ ##$PRAMD18= (0..7)
$$ 0 0 0 0 0 0 0 0
$$ ##$PRAMD19= (0..7)
$$ 0 0 0 0 0 0 0 0
$$ ##$PRAMD2= (0..7)
$$ 0 0 0 0 0 0 0 0
$$ ##$PRAMD20= (0..7)
$$ 0 0 0 0 0 0 0 0
$$ ##$PRAMD21= (0..7)
$$ 0 0 0 0 0 0 0 0
$$ ##$PRAMD3= (0..7)
$$ 2 0 0 0 2 0 0 0
$$ ##$PRAMD4= (0..7)
$$ 2147483644 2146435071 2147483647 134217727 2147483644 2146435071 2147483647 
$$ 134217727
$$ ##$PRAMD5= (0..7)
$$ 0 0 0 0 0 0 0 0
$$ ##$PRAMD6= (0..7)
$$ 0 0 0 0 0 0 0 0
$$ ##$PRAMD7= (0..7)
$$ 0 0 0 0 0 0 0 0
$$ ##$PRAMD8= (0..7)
$$ 0 0 0 0 0 0 0 0
$$ ##$PRAMD9= (0..7)
$$ 0 0 0 0 0 0 0 0
$$ ##$PRAMLED= (0..1)
$$ 15 15
$$ ##$PRAMP1= <tty01>
$$ ##$PRAMP2= <no>
$$ ##$PRAMP3= <no>
$$ ##$PRAMP4= <no>
$$ ##$PRAMP5= <no>
$$ ##$PRAMP6= <no>
$$ ##$PRAMP7= <no>
$$ ##$PRAMP8= <no>
$$ ##$PRAMPTP= 0
$$ ##$PREPTY= <no>
$$ ##$PRESHLD= 0
$$ ##$PTS160= -1
$$ ##$PTSA2X= (0..7)
$$ 0 0 0 0 0 0 0 0
$$ ##$PTSF2X= (0..7)
$$ 309 309 0 0 0 0 0 0
$$ ##$PTSFMX= (0..7)
$$ 620 620 0 0 0 0 0 0
$$ ##$PULCHK= no
$$ ##$RCUCDS= (0..7)
$$ 4194304 0 0 0 0 0 0 0
$$ ##$RCUCFS= (0..7)
$$ 4096 0 0 0 0 0 0 0
$$ ##$RCUCSS= (0..7)
$$ 262144 0 0 0 0 0 0 0
$$ ##$RCUI2C1= (0..7)
$$ 78 66 0 0 0 0 0 0
$$ ##$RCUI2C2= (0..7)
$$ 0 0 0 0 0 0 0 0
$$ ##$RCUI2C3= (0..7)
$$ 0 0 0 0 0 0 0 0
$$ ##$RCUI2C4= (0..7)
$$ 0 0 0 0 0 0 0 0
$$ ##$RCUI2C5= (0..7)
$$ 0 0 0 0 0 0 0 0
$$ ##$RCUI2C6= (0..7)
$$ 0 0 0 0 0 0 0 0
$$ ##$RCUI2C7= (0..7)
$$ 0 0 0 0 0 0 0 0
$$ ##$RCUI2C8= (0..7)
$$ 0 0 0 0 0 0 0 0
$$ ##$RDCU= 0
$$ ##$RGTYPE= (0..7)
$$ 5 0 0 0 0 0 0 0
$$ ##$RG_max= (0..7)
$$ 46341 0 0 0 0 0 0 0 
$$ ##$RG_min= (0..7)
$$ 1 0 0 0 0 0 0 0 
$$ ##$RG_tab1= (0..255)
$$ 1 1.1 1.3 1.4 1.6 1.8 2 2.2 2.5 2.8 3.2 3.6 4 4.5 5 5.7 6.3 7.1 8 9 10.1 
$$ 11.3 12.7 14.3 16 18 20.2 22.6 25.4 28.5 32 35.9 40.3 45.3 50.8 57 64 
$$ 71.8 80.6 90.5 101.6 114 128 143.7 161.3 181 203.2 228.1 256 287.4 322.5 
$$ 362 406.4 456.1 512 574.7 645.1 724.1 812.7 912.3 1024 1149.4 1290.2 1448.2 
$$ 1625.5 1824.6 2048 2298.8 2580.3 2896.3 3251 3649.1 4096 4597.6 5160.6 
$$ 5792.6 6502 7298.2 8192 9195.2 10321.3 11585.2 13004 14596.5 16384 18390.4 
$$ 20642.5 23170.5 26008 29193 32768 36780.8 41285.1 46341 -1 -1 -1 -1 -1 
$$ -1 -1 -1 -1 -1 -1 -1 -1 -1 -1 -1 -1 -1 -1 -1 -1 -1 -1 -1 -1 -1 -1 -1 -1 
$$ -1 -1 -1 -1 -1 -1 -1 -1 -1 -1 -1 -1 -1 -1 -1 -1 -1 -1 -1 -1 -1 -1 -1 -1 
$$ -1 -1 -1 -1 -1 -1 -1 -1 -1 -1 -1 -1 -1 -1 -1 -1 -1 -1 -1 -1 -1 -1 -1 -1 
$$ -1 -1 -1 -1 -1 -1 -1 -1 -1 -1 -1 -1 -1 -1 -1 -1 -1 -1 -1 -1 -1 -1 -1 -1 
$$ -1 -1 -1 -1 -1 -1 -1 -1 -1 -1 -1 -1 -1 -1 -1 -1 -1 -1 -1 -1 -1 -1 -1 -1 
$$ -1 -1 -1 -1 -1 -1 -1 -1 -1 -1 -1 -1 -1 -1 -1 -1 -1 -1 -1 -1 -1 -1 -1 -1 
$$ -1 -1 -1 -1 -1 -1 -1 -1 -1 -1 -1 -1 -1
$$ ##$RG_tab2= (0..255)
$$ -1 -1 -1 -1 -1 -1 -1 -1 -1 -1 -1 -1 -1 -1 -1 -1 -1 -1 -1 -1 -1 -1 -1 -1 
$$ -1 -1 -1 -1 -1 -1 -1 -1 -1 -1 -1 -1 -1 -1 -1 -1 -1 -1 -1 -1 -1 -1 -1 -1 
$$ -1 -1 -1 -1 -1 -1 -1 -1 -1 -1 -1 -1 -1 -1 -1 -1 -1 -1 -1 -1 -1 -1 -1 -1 
$$ -1 -1 -1 -1 -1 -1 -1 -1 -1 -1 -1 -1 -1 -1 -1 -1 -1 -1 -1 -1 -1 -1 -1 -1 
$$ -1 -1 -1 -1 -1 -1 -1 -1 -1 -1 -1 -1 -1 -1 -1 -1 -1 -1 -1 -1 -1 -1 -1 -1 
$$ -1 -1 -1 -1 -1 -1 -1 -1 -1 -1 -1 -1 -1 -1 -1 -1 -1 -1 -1 -1 -1 -1 -1 -1 
$$ -1 -1 -1 -1 -1 -1 -1 -1 -1 -1 -1 -1 -1 -1 -1 -1 -1 -1 -1 -1 -1 -1 -1 -1 
$$ -1 -1 -1 -1 -1 -1 -1 -1 -1 -1 -1 -1 -1 -1 -1 -1 -1 -1 -1 -1 -1 -1 -1 -1 
$$ -1 -1 -1 -1 -1 -1 -1 -1 -1 -1 -1 -1 -1 -1 -1 -1 -1 -1 -1 -1 -1 -1 -1 -1 
$$ -1 -1 -1 -1 -1 -1 -1 -1 -1 -1 -1 -1 -1 -1 -1 -1 -1 -1 -1 -1 -1 -1 -1 -1 
$$ -1 -1 -1 -1 -1 -1 -1 -1 -1 -1 -1 -1 -1 -1 -1 -1
$$ ##$RG_tab3= (0..255)
$$ -1 -1 -1 -1 -1 -1 -1 -1 -1 -1 -1 -1 -1 -1 -1 -1 -1 -1 -1 -1 -1 -1 -1 -1 
$$ -1 -1 -1 -1 -1 -1 -1 -1 -1 -1 -1 -1 -1 -1 -1 -1 -1 -1 -1 -1 -1 -1 -1 -1 
$$ -1 -1 -1 -1 -1 -1 -1 -1 -1 -1 -1 -1 -1 -1 -1 -1 -1 -1 -1 -1 -1 -1 -1 -1 
$$ -1 -1 -1 -1 -1 -1 -1 -1 -1 -1 -1 -1 -1 -1 -1 -1 -1 -1 -1 -1 -1 -1 -1 -1 
$$ -1 -1 -1 -1 -1 -1 -1 -1 -1 -1 -1 -1 -1 -1 -1 -1 -1 -1 -1 -1 -1 -1 -1 -1 
$$ -1 -1 -1 -1 -1 -1 -1 -1 -1 -1 -1 -1 -1 -1 -1 -1 -1 -1 -1 -1 -1 -1 -1 -1 
$$ -1 -1 -1 -1 -1 -1 -1 -1 -1 -1 -1 -1 -1 -1 -1 -1 -1 -1 -1 -1 -1 -1 -1 -1 
$$ -1 -1 -1 -1 -1 -1 -1 -1 -1 -1 -1 -1 -1 -1 -1 -1 -1 -1 -1 -1 -1 -1 -1 -1 
$$ -1 -1 -1 -1 -1 -1 -1 -1 -1 -1 -1 -1 -1 -1 -1 -1 -1 -1 -1 -1 -1 -1 -1 -1 
$$ -1 -1 -1 -1 -1 -1 -1 -1 -1 -1 -1 -1 -1 -1 -1 -1 -1 -1 -1 -1 -1 -1 -1 -1 
$$ -1 -1 -1 -1 -1 -1 -1 -1 -1 -1 -1 -1 -1 -1 -1 -1
$$ ##$RG_tab4= (0..255)
$$ -1 -1 -1 -1 -1 -1 -1 -1 -1 -1 -1 -1 -1 -1 -1 -1 -1 -1 -1 -1 -1 -1 -1 -1 
$$ -1 -1 -1 -1 -1 -1 -1 -1 -1 -1 -1 -1 -1 -1 -1 -1 -1 -1 -1 -1 -1 -1 -1 -1 
$$ -1 -1 -1 -1 -1 -1 -1 -1 -1 -1 -1 -1 -1 -1 -1 -1 -1 -1 -1 -1 -1 -1 -1 -1 
$$ -1 -1 -1 -1 -1 -1 -1 -1 -1 -1 -1 -1 -1 -1 -1 -1 -1 -1 -1 -1 -1 -1 -1 -1 
$$ -1 -1 -1 -1 -1 -1 -1 -1 -1 -1 -1 -1 -1 -1 -1 -1 -1 -1 -1 -1 -1 -1 -1 -1 
$$ -1 -1 -1 -1 -1 -1 -1 -1 -1 -1 -1 -1 -1 -1 -1 -1 -1 -1 -1 -1 -1 -1 -1 -1 
$$ -1 -1 -1 -1 -1 -1 -1 -1 -1 -1 -1 -1 -1 -1 -1 -1 -1 -1 -1 -1 -1 -1 -1 -1 
$$ -1 -1 -1 -1 -1 -1 -1 -1 -1 -1 -1 -1 -1 -1 -1 -1 -1 -1 -1 -1 -1 -1 -1 -1 
$$ -1 -1 -1 -1 -1 -1 -1 -1 -1 -1 -1 -1 -1 -1 -1 -1 -1 -1 -1 -1 -1 -1 -1 -1 
$$ -1 -1 -1 -1 -1 -1 -1 -1 -1 -1 -1 -1 -1 -1 -1 -1 -1 -1 -1 -1 -1 -1 -1 -1 
$$ -1 -1 -1 -1 -1 -1 -1 -1 -1 -1 -1 -1 -1 -1 -1 -1
$$ ##$RG_tab5= (0..255)
$$ -1 -1 -1 -1 -1 -1 -1 -1 -1 -1 -1 -1 -1 -1 -1 -1 -1 -1 -1 -1 -1 -1 -1 -1 
$$ -1 -1 -1 -1 -1 -1 -1 -1 -1 -1 -1 -1 -1 -1 -1 -1 -1 -1 -1 -1 -1 -1 -1 -1 
$$ -1 -1 -1 -1 -1 -1 -1 -1 -1 -1 -1 -1 -1 -1 -1 -1 -1 -1 -1 -1 -1 -1 -1 -1 
$$ -1 -1 -1 -1 -1 -1 -1 -1 -1 -1 -1 -1 -1 -1 -1 -1 -1 -1 -1 -1 -1 -1 -1 -1 
$$ -1 -1 -1 -1 -1 -1 -1 -1 -1 -1 -1 -1 -1 -1 -1 -1 -1 -1 -1 -1 -1 -1 -1 -1 
$$ -1 -1 -1 -1 -1 -1 -1 -1 -1 -1 -1 -1 -1 -1 -1 -1 -1 -1 -1 -1 -1 -1 -1 -1 
$$ -1 -1 -1 -1 -1 -1 -1 -1 -1 -1 -1 -1 -1 -1 -1 -1 -1 -1 -1 -1 -1 -1 -1 -1 
$$ -1 -1 -1 -1 -1 -1 -1 -1 -1 -1 -1 -1 -1 -1 -1 -1 -1 -1 -1 -1 -1 -1 -1 -1 
$$ -1 -1 -1 -1 -1 -1 -1 -1 -1 -1 -1 -1 -1 -1 -1 -1 -1 -1 -1 -1 -1 -1 -1 -1 
$$ -1 -1 -1 -1 -1 -1 -1 -1 -1 -1 -1 -1 -1 -1 -1 -1 -1 -1 -1 -1 -1 -1 -1 -1 
$$ -1 -1 -1 -1 -1 -1 -1 -1 -1 -1 -1 -1 -1 -1 -1 -1
$$ ##$RG_tab6= (0..255)
$$ -1 -1 -1 -1 -1 -1 -1 -1 -1 -1 -1 -1 -1 -1 -1 -1 -1 -1 -1 -1 -1 -1 -1 -1 
$$ -1 -1 -1 -1 -1 -1 -1 -1 -1 -1 -1 -1 -1 -1 -1 -1 -1 -1 -1 -1 -1 -1 -1 -1 
$$ -1 -1 -1 -1 -1 -1 -1 -1 -1 -1 -1 -1 -1 -1 -1 -1 -1 -1 -1 -1 -1 -1 -1 -1 
$$ -1 -1 -1 -1 -1 -1 -1 -1 -1 -1 -1 -1 -1 -1 -1 -1 -1 -1 -1 -1 -1 -1 -1 -1 
$$ -1 -1 -1 -1 -1 -1 -1 -1 -1 -1 -1 -1 -1 -1 -1 -1 -1 -1 -1 -1 -1 -1 -1 -1 
$$ -1 -1 -1 -1 -1 -1 -1 -1 -1 -1 -1 -1 -1 -1 -1 -1 -1 -1 -1 -1 -1 -1 -1 -1 
$$ -1 -1 -1 -1 -1 -1 -1 -1 -1 -1 -1 -1 -1 -1 -1 -1 -1 -1 -1 -1 -1 -1 -1 -1 
$$ -1 -1 -1 -1 -1 -1 -1 -1 -1 -1 -1 -1 -1 -1 -1 -1 -1 -1 -1 -1 -1 -1 -1 -1 
$$ -1 -1 -1 -1 -1 -1 -1 -1 -1 -1 -1 -1 -1 -1 -1 -1 -1 -1 -1 -1 -1 -1 -1 -1 
$$ -1 -1 -1 -1 -1 -1 -1 -1 -1 -1 -1 -1 -1 -1 -1 -1 -1 -1 -1 -1 -1 -1 -1 -1 
$$ -1 -1 -1 -1 -1 -1 -1 -1 -1 -1 -1 -1 -1 -1 -1 -1
$$ ##$RG_tab7= (0..255)
$$ -1 -1 -1 -1 -1 -1 -1 -1 -1 -1 -1 -1 -1 -1 -1 -1 -1 -1 -1 -1 -1 -1 -1 -1 
$$ -1 -1 -1 -1 -1 -1 -1 -1 -1 -1 -1 -1 -1 -1 -1 -1 -1 -1 -1 -1 -1 -1 -1 -1 
$$ -1 -1 -1 -1 -1 -1 -1 -1 -1 -1 -1 -1 -1 -1 -1 -1 -1 -1 -1 -1 -1 -1 -1 -1 
$$ -1 -1 -1 -1 -1 -1 -1 -1 -1 -1 -1 -1 -1 -1 -1 -1 -1 -1 -1 -1 -1 -1 -1 -1 
$$ -1 -1 -1 -1 -1 -1 -1 -1 -1 -1 -1 -1 -1 -1 -1 -1 -1 -1 -1 -1 -1 -1 -1 -1 
$$ -1 -1 -1 -1 -1 -1 -1 -1 -1 -1 -1 -1 -1 -1 -1 -1 -1 -1 -1 -1 -1 -1 -1 -1 
$$ -1 -1 -1 -1 -1 -1 -1 -1 -1 -1 -1 -1 -1 -1 -1 -1 -1 -1 -1 -1 -1 -1 -1 -1 
$$ -1 -1 -1 -1 -1 -1 -1 -1 -1 -1 -1 -1 -1 -1 -1 -1 -1 -1 -1 -1 -1 -1 -1 -1 
$$ -1 -1 -1 -1 -1 -1 -1 -1 -1 -1 -1 -1 -1 -1 -1 -1 -1 -1 -1 -1 -1 -1 -1 -1 
$$ -1 -1 -1 -1 -1 -1 -1 -1 -1 -1 -1 -1 -1 -1 -1 -1 -1 -1 -1 -1 -1 -1 -1 -1 
$$ -1 -1 -1 -1 -1 -1 -1 -1 -1 -1 -1 -1 -1 -1 -1 -1
$$ ##$RG_tab8= (0..255)
$$ -1 -1 -1 -1 -1 -1 -1 -1 -1 -1 -1 -1 -1 -1 -1 -1 -1 -1 -1 -1 -1 -1 -1 -1 
$$ -1 -1 -1 -1 -1 -1 -1 -1 -1 -1 -1 -1 -1 -1 -1 -1 -1 -1 -1 -1 -1 -1 -1 -1 
$$ -1 -1 -1 -1 -1 -1 -1 -1 -1 -1 -1 -1 -1 -1 -1 -1 -1 -1 -1 -1 -1 -1 -1 -1 
$$ -1 -1 -1 -1 -1 -1 -1 -1 -1 -1 -1 -1 -1 -1 -1 -1 -1 -1 -1 -1 -1 -1 -1 -1 
$$ -1 -1 -1 -1 -1 -1 -1 -1 -1 -1 -1 -1 -1 -1 -1 -1 -1 -1 -1 -1 -1 -1 -1 -1 
$$ -1 -1 -1 -1 -1 -1 -1 -1 -1 -1 -1 -1 -1 -1 -1 -1 -1 -1 -1 -1 -1 -1 -1 -1 
$$ -1 -1 -1 -1 -1 -1 -1 -1 -1 -1 -1 -1 -1 -1 -1 -1 -1 -1 -1 -1 -1 -1 -1 -1 
$$ -1 -1 -1 -1 -1 -1 -1 -1 -1 -1 -1 -1 -1 -1 -1 -1 -1 -1 -1 -1 -1 -1 -1 -1 
$$ -1 -1 -1 -1 -1 -1 -1 -1 -1 -1 -1 -1 -1 -1 -1 -1 -1 -1 -1 -1 -1 -1 -1 -1 
$$ -1 -1 -1 -1 -1 -1 -1 -1 -1 -1 -1 -1 -1 -1 -1 -1 -1 -1 -1 -1 -1 -1 -1 -1 
$$ -1 -1 -1 -1 -1 -1 -1 -1 -1 -1 -1 -1 -1 -1 -1 -1
$$ ##$ROUTER= 2
$$ ##$RX22TY= <tty10>
$$ ##$SCMTY= <no>
$$ ##$SPECTR= 5
$$ ##$SY2FLAG= 0
$$ ##$TFXNUM= 0
$$ ##$TRIPLO2= 0
$$ ##$VTUTY= <tty05>
$$ ##$WBREFAM= (0..15)
$$ 100 100 100 100 100 100 100 100 100 100 100 100 100 100 100 100
$$ ##$WBREFPH= (0..15)
$$ 0 0 0 0 0 0 0 0 0 0 0 0 0 0 0 0
$$ ##$XFAC= 2
$$ ##END=
$$ 
##$DECIM=	24
##$DSPFVS=	12
##NTUPLES=	NMRSPECTRUM
##VARNAME=	FREQUENCY,	SPECTRUM/REAL,	SPECTRUM/IMAG,	PAGE NUMBER
##SYMBOL=	X,	R,	I,	N
##VARTYPE=	INDEPENDENT,	DEPENDENT,	DEPENDENT,	PAGE
##VARFORM=	AFFN,	ASDF,	ASDF,	AFFN
##VARDIM=	65536,	65536,	65536,	2
##UNITS=	HZ,	ARBITRARY UNITS,	ARBITRARY UNITS,
##FIRST=	4939.8455810546875,	-1.2140430212020874023,	-0.30466741323471069336,	1
##LAST=	-1232.8995843604207039,	-0.71382534503936767578,	1.0783442258834838867,	2
##MIN=	-1232.8995843604207039,	-1.2429815530776977539,	-1140.412353515625,	1
##MAX=	4939.8455810546875,	1964.33056640625,	1116.4288330078125,	1
##FACTOR=	-0.094190053641796112061,	0.024554132080078127504,	0.014255154418945313252,	1
##PAGE=	N=1
##DATATABLE=	(X++(R..R)), XYDATA
-52445d9Jjj%KJKJJ%%jkkjj%JjJjJK%JK%jK%%%%JJ%kj%%%JJKJ%%%%%%jJ%%jk%JJ%%jj%jJJ
-52377d1%%jj%%%jJJJJ%jj%%jJJJJJ%%Jj%j%JJj%KJJjkj%j%%J%JKJkjjJ%%jj%KJ%%%%JJJJ
-52309c2J%%%kj%J%j%JJj%K%jjj%JJJ%%%jjk%%J%jj%J%%Jjj%J%jk%%KJJJJ%jJJjjjJKKJ%%
-52241b8jJ%j%jjjJJ%J%jjJj%JJ%jkjJKJ%%%%J%%jjjJ%JJJ%%k%%j%%%%JKJjk%JJJ%%%j%%J
-52173b6%%%jjJj%%%JKKJ%j%%jj%%%%%%%KKjjj%%%j%%JJjj%j%JJJ%%jj%Jjjj%JK%JJ%kjJJ
-52105b3%%%J%%jjkk%JLKJJJkkkjJjJJ%%%jj%KLKJ%k%KKj%jjjj%JJ%%%JkJKJ%k%J%jjk%%%
-52037b1JK%%%K%%%J%%%j%JJk%%j%JJJKJkk%KKjjjJJLKjkj%klkk%%KKJ%j%JKJjjlJKKj%%%
-51969a3Jj%%%%jkjJ%jj%JKJj%K%JJjk%J%J%j%JJJJ%jk%j%JJjjkJJJjkjjJJJ%jk%J%%LL%%
-51901a0kj%jk%KKJ%%KK%j%jjjjjj%%j%J%K%jkJJ%%K%%J%JJ%jjjjJ%JJ%kk%JKJj%JjkJJJK
-51833g%J%kjjjjJK%%JLJJkjJjkk%j%%kJKJ%%j%k%JJj%J%%%JK%jjjl%Jj%JJJK%j%KKJJjlk
-51764ikjj%J%%JJ%JJ%JJ%k%K%%kkJ%jk%KKJJK%JJJjkjjjjjj%JJJKJJK%lkk%jJ%JjljJLKK
-51695djkjk%%j%KLKK%%J%j%j%jkmkk%JJKJ%KK%%k%JJJJL%%k%%jk%KJJ%JJjlj%jjjj%KK%j
-51626e%%%%Jj%jkjJJJKJJJK%jjJJjkk%JJK%Jjj%J%KJjklKJJJjjk%jjJ%J%%J%jjLJj%kkj%
-51557e%%jJJ%JJ%%%JKK%%jkmjj%%Jj%k%kjLLK%J%jJJjJJJ%%jjjJ%J%%%j%kjJJKJJjj%k%%
-51488bKLJkkkk%%%JKJJ%j%JkkjJKj%%%JJ%%J%%%jjlljJKJj%Jkk%LKK%jjjKJJ%%%%%j%%J%
-51419@jk%JJ%JKjjkjJJJ%%jJL%klljjJ%%%%%JKJJkjKJ%JjkljKJJJjkk%%JKLJ%jjk%JKJ%j
-51350aj%K%%%%%%%JJ%jjjlk%%%%LKJ%%%%jJ%J%j%%%%kj%%KJ%jj%jj%JJj%JJJ%%%Jjk%KKJ
-51281C%jjj%%jJ%j%jjj%%JJJJ%jjj%LJK%jk%%jj%%J%J%%kJ%jj%JK%jjKJJKjjKJjkjj%KJk
-51212Akj%JJJJK%lkkjjjJJKJjj%JJ%J%%kjLJj%j%J%KKJj%jkJjj%K%kjj%%%KJJ%J%jj%K%%
-51143Cjj%%%j%%%%%jjKKJ%KJ%jkjJK%kjj%jj%%jJjkj%KKJ%%jkJK%jj%JJ%%j%j%Jjk%KK%%
-51074@%%%KjjJ%J%j%j%JJJj%j%jk%KJJjjj%JJ%jJK%kjj%%%jj%JK%%%jjj%JKJj%kJJ%MM%m
-51005DmmKKK%jjjjj%J%jk%KJk%j%KKJjk%J%%j%JK%jJ%%%%J%J%J%Jj%JkkkJJJJ%%KJjkk%j
-50936ajkJ%k%%%%JJKJ%jkkJJKJJjkjLJj%%%k%KJJ%%k%%%%JJkjJ%k%%JJ%KJJjjjjJLJ%kk%
-50867Aj%%JJJklmjJ%KKjlkKMKJj%k%j%J%K%%JJjj%j%J%%%%lljKJ%J%KK%j%jJ%J%j%J%%%j
-50798@%%%j%JKjj%%%%JJjjjj%J%%JJjkjJJJJJjj%jJLKjJJ%%jjljJL%jJJjkjj%%%%J%%%jj
-50729ajJJ%J%jJKkkjjKJLklk%JJJJJ%jjkkjJJKjjKK%%%Kj%%jj%%JJJ%Jj%%jj%j%JJj%jJ%
-50660@K%jJKJjkjj%%%j%JKK%%JjJ%J%kkjJjJjjj%jk%JKj%%K%%%JL%JJK%k%Jjj%%kkJJJjJ
-50591DJJ%%jkkkj%%JJJKJj%j%%%jkjK%%JKJkjjjj%jJjj%KK%JKJ%%%jljJKj%%jjlkjKK%jJ
-50522cJJJJKJ%%%%%%kk%%jJK%jKjjjjkj%LK%j%k%KLJlk%JJjj%Jj%j%%JJMJJ%%lkj%%JJJ%
-50453CKKJ%%jjllj%%%%jjkkJLL%jjJ%jjkjj%LLJ%%%%%%jj%%JJ%jj%%%%%JJJjjJ%%j%j%%%
-50384bLMLjkkk%jjkJ%%jKJ%%%%J%J%j%%JJ%%%%kj%%%%JJ%k%JJJjk%K%j%%J%%%jjl%JjjJK
-50315aJJKJ%k%jj%%JJ%jj%%%j%%J%%%%%%J%jkjKJKJJkjJjjj%JJ%jJ%j%kl%%L%jJ%%%%%%J
-50246ajjJ%j%JJkkjJK%kJ%JKJ%%%%JKK%j%%kj%j%%%%%%j%%J%%%%kjJJJL%Jj%%JK%jkjJJJ
-50177E%kkj%j%%%%%JjkkLKJjj%%J%JJ%k%%KJjjjjJJJ%jjklk%JKKJ%j%%jJK%%J%%%j%k%jj
-50108djJLJJjk%j%%j%%KJ%jJJ%%%J%%jJ%jjJjjj%jkj%LKJJ%J%%%%%jjJJ%jj%JKKjk%%%%%
-50039Ajk%J%J%%k%K%kkjKLKKJkjJ%JJ%%kj%JKJJ%Jkj%%%J%jkl%K%j%j%%%%kljjjJLJ%%KJ
-49970@%%%%%%%%J%Jk%jjJ%jjj%%KK%%jjJJjkjKJJ%%k%JJjj%JJKK%kj%JJjkj%J%J%%%%%%J
-49901BLJ%jjjj%jj%%jjkkj%%J%JJ%j%MKKJjj%jjjJJJK%%jlj%KK%j%jj%%%KLLJJ%jknkk%%
-49832bJJ%JLLJkmjJJ%kjkJJ%k%K%%JJKjjjjlkJKJJ%JLKkk%jjJJJj%Jjj%J%j%%kkJJ%%J%%
-49763@JJ%jk%JJK%kj%JKJ%%K%klj%%%%kkJ%JJJ%j%%j%J%J%JjkkjJJKJ%%JJLKknlkJ%%KJ%
-49694amkJJJK%K%%%%%%%Jj%j%J%k%%%jj%jjJJJJJjmjKMLjjjjJJJK%kj%%%%%JJ%%j%K%jJJ
-49625Djkj%j%JJJ%JJ%%kk%%%%%%%%%Jjjj%JJ%%%%kk%KJj%%jJJJJKj%JJ%%J%%%kj%j%j%%%
-49556@%J%%J%%jj%%%%%%%%jjJJ%%J%j%%%%%%%%j%JKJ%JJ%j%jjj%%%JK%j%%%JJJ%j%Jklj%
-49487@Kj%%%%%j%k%%KK%jjl%jjJLJ%%JjKjjJj%%JKJjjj%j%%%J%j%j%JJJJjJ%j%%%%k%j%j
-49418b%J%jjKJ%%%%%J%jk%jJK%%%%j%J%%%%%%%%%%jk%%jj%KJ%k%%%JKJ%jjKJJKK%jKJklj
-49349BjJJJjl%KKjlj%jJJKK%J%jkjj%%K%k%JK%klkkk%KL%k%KKJ%%k%%j%KJjjjJJJ%%%jj%
-49280b%K%%%jj%JJ%%JKJjlljjJLJ%%jkjjkjKKjjJJJ%jj%%%%KLJJjjJ%j%JJJj%jJJkj%%%%
-49211@%%%%%K%%%%%jjj%jj%KLKK%%%J%lljJ%%J%jjjKJJJ%%ljKJj%%%jJJKjjkjjJ%%%%%%j
-49142aj%%j%JK%%%j%k%%j%KKJJjJJJ%jJKJkk%%JJkjk%%JJ%%%%kj%JJJJJ%kj%%Jkj%JJj%J
-49073AKKj%%%k%%j%%jkk%%Jjj%JJL%%%%JK%j%j%%%jllJKKJ%Jj%%JJ%%j%jjjJJJJJjJ%kjJ
-49004A%Jj%%J%j%J%KJ%jkk%KJ%jjjk%%jk%KJ%%JJJj%j%%JJK%J%%JJjkjk%%jJ%%KLKJjlm%
-48935@%JJjj%%jjjKJJjj%J%%jJ%jJ%%Jj%%jjkj%JLJ%j%JJJk%%%K%k%JLKklkk%%k%KK%j%%
-48866bJJkj%JKKjjj%kj%JL%jl%jjJJK%kk%KKKLj%Jkj%%%JLKjmjjJJJkl%%%k%JJJ%%JJ%K%
-48797Bjj%JJj%jj%jjJK%KJ%llkJKJ%JjJMKJJjml%%JKK%kjkj%%jlkJJJJKjjKJ%%%jjjJKJK
-48728CJ%Jj%j%%%JklkjjJ%%JjjJJJK%%%%kjJJJ%jjJJ%%%%JKjkkj%JJJLJk%%%%jjj%J%j%J
-48659@%%%JJjj%%%JJ%j%j%kjjjKLK%kj%J%%%Jjj%J%j%%jkj%JKJj%K%JJjj%%%j%%J%Jj%%j
-48590ak%J%J%JK%jJJ%kk%JJ%jklKMjjjKj%%k%JJ%%%%%%kkj%%JKJJ%JK%j%j%kjJK%%jkj%K
-48521bJKJkJJj%JJjjJjj%JJJ%kj%%%%J%jjJ%%jJ%j%%%JJjjl%jJJL%JJKJjjj%jj%%J%j%JJ
-48452BjKKkkj%%%%%%%JJJ%%Jjl%%KJJjkjjJJJJJJJjjklk%K%%jljLL%JJJKJJ%jkkj%KJjj%
-48383B%J%jklJJJjkjJ%%%j%J%JK%%%j%%%J%Jjj%J%%%KJjk%%kjLNjlkj%KjjjJ%kj%KKJKKj
-48314CjJJ%jj%jjjj%KK%j%JjjkJjkkjKKJJJ%JJjklkLL%%%%%%KJjkkjJJJ%%K%kj%J%%%jkl
-48245f%KJJ%%%j%%LKKj%JJ%jkk%KJjk%jj%%%J%Jj%J%%jl%J%JJjjjJ%%J%%%%JJJL%j%%jjj
-48176@jkjJKJ%JJJJjlljJKKLJj%%jl%%%%%KJ%KJ%jlkk%KJ%j%jjj%jjJKKKJJ%jjK%kkJJ%%
-48107B%jj%%jj%%%jjJLJ%%%%JJ%j%%%J%k%%J%jj%JJKK%j%jkkjjJJ%%Jjj%%JJJ%k%%%%%%%
-48038@JK%%jJKKjkj%jk%kjjKKJ%%j%%%%JJJK%jlkjJJ%jjjjkjJJKKJKKJ%kjjj%J%JJ%jkj%
-47969aj%%%jJK%%%%%kj%J%JJ%%j%%J%j%%%j%%JJjJKK%JJJjkkjjjJKK%j%j%jj%jJ%%%%kjK
-47900aJJ%Jkj%J%%JJjkmjKLK%%%j%jJLKL%kk%J%%%JjklkjjKK%j%%JJJKJj%JJ%kkj%K%kj%
-47831@%%jk%jJJKKKJkkj%jjjJKLKjklkJK%ljKK%JJjk%JJJJljjjjJJ%%JJJj%j%JJ%%Jjklk
-47762fjjJJKJJ%j%J%KJJjj%%%KJ%jkm%LKKkjjJjkkjj%j%MM%kk%%%JKJ%%%%%%jJ%%j%%%J%
-47693@%jj%JJ%%jj%%%jjJJKkkjJJ%%%k%%JJJJJJ%%j%%jjjj%JJK%J%jJ%ll%%KKJK%%jkj%%
-47624b%jJ%J%%j%%Jj%%K%%%j%KJkjJ%%%j%J%%%%%%Jj%J%j%%J%jJJJ%k%J%jjjkJKKKJ%kjj
-47555A%jJJJjjjKK%jj%J%%jJJkkl%KjjjjKKJ%%%%KJjk%jjJJKMJkl%%jj%%%%%%JJJ%%jk%%
-47486@%K%jJ%%jj%%JKjk%jjJJ%%%jJ%JJJ%%%j%J%jkJKJJ%jjkjj%JKJ%%KJll%%jj%K%%%KJ
-47417C%%kjj%%%J%jjjJ%%%JJJj%%JJ%jjJJjj%%kkk%KKJ%J%%jjj%J%kj%JMJjlj%JJJ%J%jj
-47348bJ%JLRPkj4j0jJjjjJ%NM%Mj%%lonmmkKMLL%kKO%k%kkkJLjJLjKKmnKPPKjk%kk%%JKk
-47281Bklj%%JJkkJ%jJK%j%%%nlj%K%njlMQRRJoljj%Jj%%Jjjjj%JKJ%jJJ%%jKLJjkkkjlk%
-47212fJ%%JKkj%JJ%J%j%jj%J%JK%kmkKMKj%JJ%jJ%%jk%J%%jJK%jkJ%%j%J%JJJJ%kjjJ%KL
-47143DJ%jkjKKjkj%J%jj%JLKjkjkjJLKJ%jkkkkkJLJ%KKjjk%k%JJ%%%jlkJJ%KKJ%jkJJ%%j
-47074ak%LL%l%%%%j%%J%%%%JLJjj%KJjk%kjJKKKJ%ljjlk%LKJ%JjjkjJj%%jkj%%KKJ%J%k%
-47005@%%%%%%%JJJkjjJJj%%%LJjj%%%J%jk%KKkjjjJ%%jj%JJ%J%jJJKKJjjjj%Jjjjj%%J%j
-46936@%%%j%J%k%%JJjJJJjj%J%j%JJjj%%JJ%kj%%%%%k%%KK%j%%%%%%klJJJK%J%jj%jj%JJ
-46867aj%JJ%K%J%kj%%%kJjkjJJ%%JjkjJLJJLJjl%lkj%JKLJ%jjj%jJJ%%JKJ%%kjJj%%%%LJ
-46798DjK%k%%%jjj%%%jjKKKKjljJK%kk%%%%%jj%%jK%J%%%%%jljjJMKKJjj%j%JJJ%KJjlkk
-46729akj%kj%%JMK%%%%%JJjj%%j%%jJ%%%kjK%JJ%%%J%jkj%%JJ%J%jJJ%%jjjJJKJjkk%%K%
-46660@JJ%Jj%%%kjkjKK%LKK%%jJJjkJj%%%lljJ%%%jK%%l%%%%JKK%jjK%jkjKJj%JJjJJkjk
-46591bkj%j%JjJLK%jJKj%jJJJJJjj%J%j%jjjk%KJK%kkjJ%%%%jJJ%jjj%j%jKJK%%%%jkKLJ
-46522C%%ljkjJKJ%J%J%J%%%k%J%%%%%%%jj%%jjJJ%jj%kjjLK%%JK%j%%JJJ%jjj%%j%%%Jj%
-46453@%%%jJLKJJ%kjk%JJ%kkj%%%Jj%JjJ%K%k%JKJjjjj%%k%JJ%%%%%%%%JKKJjjkkjjK%J%
-46384AKKjkjjjJKJ%jjjJj%jJ%JjjJ%J%%%j%jJ%%%jJ%KKjjjkj%K%jjJjJJKJ%jKLjkjj%jj%
-46315@jj%J%%JjjK%%%%%%jjK%%%JjjJ%%%Jjj%KMJjkjjjjkj%%JKJ%KKjkj%%jjj%%j%%%KJJ
-46246@%KK%jJK%j%J%j%jjljjk%J%JKMJjjjk%JJJjjj%JJJjk%%J%j%%%%%JKK%%%kjk%j%%JK
-46177B%jjJK%k%jjJ%%%%JJk%jJJKKK%jkkk%%KK%%%%%j%jkkj%JJ%JJj%%%%JjJ%jjj%%KjjJ
-46108aJ%k%JJjj%%%J%J%%%JL%j%jjJjj%jJJ%j%J%jJJ%k%%JJjjkj%JK%%JKJjj%jjjkkj%%L
-46039cKJKMJkj%kk%%Jjkkj%JJJJ%jJJ%J%%%j%%%JJ%%j%%jjJ%J%j%%%%%j%%j%JJ%j%J%%j%
-45970a%JJJK%JJj%%jk%%jKJjk%JjjkjJJ%JKKJjkkjkjlk%JKLLjj%j%%JKKJk%K%l%KJj%j%%
-45901Ajk%JJ%KLJkkjjJj%%klJKJJ%KJ%jkJJjj%%%%jjJJ%KJJ%%J%jjjjj%JKJ%%j%%JJJjjJ
-45832Ejjjj%j%JJ%jjj%j%JJ%jj%%%JKL%k%j%j%%JJ%%%%jjk%J%k%jJjj%KKJ%J%j%KLLJ%%J
-45763A0%kmmkl%j%JLK%%%%jj%%JJ%JK%K%%Jj%%%kjkklKMLKJj%%%jjjkJJ%jk%%%K%%jjk%J
-45695aJLLJjkjkj%jjJJ%%%JJ%k%%%j%J%JLJjlkj%J%jJJ%J%%J%JL%ljJKJJjljJ%%%jjj%jk
-45626cJK%%j%%%JKjjJKLjJ%jjjjJJJJj%jjjj%K%jJjkkkkJKJj%J%%JKKKKJJJkllk%jk%JJJ
-45557@%%%lkkKNKKJJjjj%%KJj%%ljJJj%%j%%KjkjjJJJ%%%%%jkk%KJJ%%%jj%%K%%%%%%%%%
-45488@%%JJ%%jj%%J%jkj%KKLJkl%%JKJkkJj%%J%%%j%%%jjjJJ%%j%jj%j%K%%jJJ%%jjJ%%K
-45419aJjk%j%%%KK%%jj%%%%jj%JK%%jj%%%KJ%JJjj%%%j%J%%%JJJ%%jkjJKJjkkK%%jJJj%j
-45350aJ%%KjjjJ%%j%j%JJ%JLjkjj%%KMJj%%j%JJ%%kljJJ%k%%MKjjJjkjj%%%%jJjj%JJJJ%
-45281BJjk%%jl%j%%LKKJjjKjkJJJ%%%kjJLK%jjjlkjjkJJJKJKKjk%%klJJK%Jj%%%KK%jjjJ
-45212BKJjjkkjj%%jljJML%jj%KLM%jkkjjjjJKJJJjkj%JLKJkkj%jj%%%KLJkk%k%%Jj%%%J%
-45143A%%KJkjJJ%%jk%%j%jjjkj%jLMJKj%JJjk%%%J%%jjk%JJ%jj%JJ%%j%JJ%jJK%j%%%j%%
-45074@%%JJKJ%%jkJ%%%j%JKJ%jjlj%KJjJJ%jjjJKkkj%KKJjk%j%%KJJJkjjj%JJJjJkjk%%J
-45005aJ%kjJ%%%K%JJJ%jkkkJKJ%%%%JJ%kj%JJLKKjjjjkKK%JjlkjjJJJ%KKJ%kjJJ%%%JJJj
-44936Hjkllk%jj%%J%jj%JJ%%KJ%%Jkk%KK%Jjjj%j%KJJjjjK%JK%%kjjjjjkkk%%JJJ%%%KK%
-44867c%%KJ%%%%%KL%jk%J%%kj%%%j%k%JJJ%jl%KK%%J%j%%kjLJJJkjJJJJJkkJKJ%klkJJ%j
-44798aJJ%jJKL%lj%jJ%%Jjk%%%%K%ljJJ%%%%JJjj%%k%K%jjKK%k%%KKKJlljkj%KJ%jlJK%%
-44729a%%J%%jj%JJJJjj%jj%K%KjjJ%jkkk%JJKJ%jKJLJjjjk%kjjJ%Jj%JJ%jjkJL%%%J%%%j
-44660aJ%jj%%%KJ%j%%JJjj%j%JLJ%J%%%%%lk%%%Kj%%jJKK%%jjjj%J%kjj%J%%%kkJJ%%Jjj
-44591dJLJJ%LKjkm%j%%J%kJJ%%%KKJj%J%jlj%%k%%JKK%JJjkkk%jkjKJJ%%J%%Jj%j%jL%%%
-44522@jkkkJLjkjJ%KJJJ%jjJKKJj%%jjkJJ%%JJjjl%K%k%J%jj%%KJ%%%%J%%%%%%%%%JKJ%%
-44453DJJ%Jjjk%%KL%Jjll%Kjj%JjJ%%kj%%%%%J%j%%J%j%%jkj%KKK%j%j%%j%JJJJK%ljjJ%
-44384AJ%%Jlkk%KKJLJkkj%%%%jj%K%KJJJklKK%JkljjljJKMJjjjjljKLKKJjj%%%jJJJjj%j
-44315Ajjjjk%%jj%%J%J%KKJ%%%jj%JJjjjJKJjk%K%%%j%j%JJ%KJ%l%%%%j%J%%J%J%%JKj%k
-44246Bk%JJKJJJkk%%%jj%JKJ%JJkjjj%%jjj%%J%%jJJjjmjJKKJ%%%%jll%JJJj%J%%%%JJKK
-44177BJ%%Jjjjjj%kk%LK%%LJJJ%JjjkkjkJJK%%j%Jjjjjjj%jJj%jjKJJKJj%JJj%k%K%%kkj
-44108eJ%JKJ%KJ%j%Jkj%KLJjjjJ%jl%%JJ%kjJJ%%%JJ%kj%JK%Jkk%%KJJjjj%%%%J%jjj%jk
-44039d%JKJ%jj%%%KJKJJ%%jjkkl%JJj%J%kk%JLK%KKL%lljkJ%kll%MLJJ%j%JK%kmkJ%%%%K
-43970cJ%%JJ%%Jj%%%%%%LKLJ%j%klkj%jk%j%KJJJj%%KLJ%%%JJK%jkkjjkj%%jkjjjLJ%j%J
-43901bJJJJ%jj%%jjjJJ%%JJKKjjJJJJ%jj%jJJ%kjkjJJJ%%jk%%JjjjJJ%jkj%K%K%%%jkk%%
-43832eJJJKJj%%JjkkJJjkkJKJK%Jjj%KJJ%kjk%%KJj%JJjjk%%j%%KKJ%%%%j%%jJKJ%j%Jjl
-43763alJJ%kj%JKK%j%J%%%JKJkk%jjj%K%jJJ%JJJJJ%Jj%lljj%%J%%JJ%JMJjj%jkjkJJj%J
-43694@%%jj%JJ%%%%Jj%%kjJ%%j%%JKJK%JJjkj%%KJjkj%jjjJKK%%j%%j%L%jjjj%JK%jj%j%
-43625aj%K%%jJ%%%%%%%LKjjjk%Jj%%%%%%KJ%JK%jljj%kj%KJ%KJjjj%%%LK%kJK%%%%J%kmj
-43556@j%J%jjjJ%%JJJjmkJJjj%KLJK%jj%%%j%Jj%J%KKJ%j%J%%jjJJlkJ%JJ%lj%J%%Kjjjj
-43487b%%JJjkkJ%%%%%%JKJ%J%%%J%k%J%j%%jJ%jJKK%kkk%JJK%jj%%%%%JLK%jJjkk%J%%j%
-43418A%j%%%KJj%%j%J%%J%J%%jjj%Kjjj%jJL%l%j%jk%J%%JK%KKjk%J%jJKJ%kkJJ%j%KL%j
-43349F%%jkkjj%JJK%jjj%%%%JJjj%jj%jJKKjkj%%%JJJJ%JJj%%%kj%j%j%J%JK%k%%JJ%j%J
-43280B%%%%jj%Jj%%jJ%%j%jJJ%%%j%jkjJKK%%%%J%jlkKLKjj%%%%J%jjj%JJ%%JLK%%kk%KJ
-43211E%jj%%jjj%K%JJj%%%j%%%jj%%%k%%jLMLL%%%klnl%KJJ%jj%JKKjj%%kjJJ%j%%%%J%J
-43142BJ%%%kjkjJKJJKJ%kkljKJJ%JJjJjJJ%jjjj%kJJJ%k%JJ%%j%J%jkj%JLK%jk%%jjjKJJ
-43073AJ%jjjlkJ%JjJLJL%%jJJ%jKJ%kkk%%%%%%%KKKjjj%JJKJJjkkkk%%KKkjj%%kjJJJJJJ
-43004Ckj%%J%KJK%%%jkKKjlJL%jj%%kjj%%J%Jjk%jkj%JJJJKjj%%%j%J%jj%JJJ%j%%J%%%j
-42935@kk%%Jj%KK%%jJ%%j%JJj%JK%%kj%%%%j%J%%jJKJjjjJ%JJ%kjjJ%%J%j%jjkkJLLK%%J
-42866D%%%jk%KJJKJkljj%%JjJj%%kk%KJJJLJ%k%jjjj%%%Kjj%J%JK%%JK%KK%jllj%jj%%j%
-42797@%%%KKkkjJ%%%%JjkjJJJ%j%jJJj%J%JKKJ%lkjj%J%%%JJjj%%JLKjk%KK%kjk%j%j%%j
-42728aj%KJ%%%j%jJ%J%j%k%%%J%jJJJJJ%%%JjjjJKJKjk%jkj%kk%K%JJ%K%jj%j%Jj%J%%%K
-42659Bj%J%jj%%KJkjJ%%JKK%jkJjk%Kjk%jj%JJJjjjJJ%%k%KJ%jkJL%%%%JJJ%jjjJ%%%%jj
-42590Aj%JJ%jjjJKJj%J%jkk%K%%%%%%%%%%%%%%%%Jj%%JKJ%j%%%kjJKJjjj%%j%jkJ%jjj%J
-42521d%%%%k%%%%J%%JLKJkjjKK%%J%%%J%jJjk%jj%J%%k%K%jj%JJL%kj%JKJ%jl%J%jjjj%%
-42452c%%K%jkJJJjjJJJJ%j%JJjjjjkjJJKjj%JJJ%%J%j%%jJJJ%jJJK%%%kk%j%k%%%jJJ%j%
-42383bKJjmkj%KLK%%J%%JJ%jk%%%%%%%Jjjkj%JJJJ%%%JJ%kj%J%jjk%LJ%%JJJ%kjkjJJJ%%
-42314@JJjJJjkjkjjKLJ%Jjk%Jk%JJj%JJJj%%jkJJ%J%KJj%JJjJjj%jk%%%%%%%%%%%%J%%Kj
-42245B%%%j%%JJl%%%JJ%k%%%%JJ%%%%%LJj%%%lk%%%j%JKJjj%J%%J%kkk%j%JLJJ%Jj%jj%%
-42176@%%%k%%%KJ%JjjJK%J%%kkljKJjjk%KJjkKLKjj%J%jJJ%jj%%J%jj%jjJJJKJjJ%%%jJK
-42107EJJj%jkjjkjKJJJJ%J%jkk%JK%%jk%JKK%kjj%%J%JJ%JJ%JL%%kllj%%jJJjjjk%JJJ%K
-42038BJjjkkjJLMjkjjkKJjk%LJj%%Jj%%%KJ%kjk%%jJJJL%j%jjJ%j%%%%KJjjKKjlkkJ%JLK
-41969DJjkk%jJLL%%jkkjJJJjkk%KJ%L%lkk%L%JJ%k%K%%JJ%jj%%%JK%%J%jk%JklkJ%k%%%K
-41900bK%%%%%%%kk%%KKKJ%jjkjjJJJ%jk%JKKJKKJ%jkj%JJ%%%JjlljJkl%MLKj%%Jj%%%%%%
-41831CjJMJ%kll%%%jJJJkjjjkJ%%J%LMjkjkj%KJ%jk%LJJJ%k%J%jj%J%jkjJK%%KK%kJJJjj
-41762CjJjjJ%Jjk%%%%%%jJ%Kjj%jjjKJ%j%%jjjkjjKMLKJJ%jjjj%%J%%%jJ%jjJLKKj%Jkj%
-41693EJkk%%KJ%kkj%KKjkkjjKJ%%JJJ%%%Jjk%jk%%%JJ%%jjJKJJ%%jj%j%%jkKJLLJlmjJJJ
-41624Bjj%%%JJ%%J%jk%KL%kkjL%jjj%KJJj%kjJ%J%JJ%%%J%%kl%JJ%%j%KJ%jK%%%%kkj%j%
-41555a%JKL%%jkjjl%j%LKK%j%k%kkjKK%%j%%JKJjjl%jJK%JJjj%J%j%%JL%%jkjJKJJjkj%J
-41486AJjk%LL%%%%%jjKL%jjklk%j%K%Jjj%jJ%jjkJJ%JJ%J%%jk%JJjJ%JJK%%%j%Kjkj%jJL
-41417CJjkjk%%%%jkJ%KJKLJk%%J%j%%KJ%JjllllJ%%jLKJ%JKJ%J%%jkjjkjKLJ%%JJjjkj%%
-41348@jjkkjKKJJJ%%%%Jj%j%J%J%j%%JJJjj%Jjkk%KJJ%%%JJJjk%JJ%JK%jjk%KJJJj%KJjl
-41279EkjjJkj%JJ%%jJJ%jj%k%j%%%Jj%J%%JJJK%jkJ%j%kjJK%Jj%kjKKLjj%JJjkj%%%%J%j
-41210@%%%%J%j%%kjLLjk%J%kk%JJ%J%J%JJJJ%kkj%%jJJJJKKKjjjkkkJKJ%j%J%jkj%%%%%j
-41141aJJJ%jj%%JJKJ%jJ%%j%J%kkj%JKJjjkjjj%J%%%jj%%JJKKJ%JJ%%%Jj%J%j%jkkjJjJK
-41072B%%k%%JJjJJ%kj%%J%J%%KJJjkkKKJ%jklkJJ%%%j%J%LLjmj%Kjjj%JJ%j%jjJJJ%j%kJ
-41003aJ%Jj%JK%K%jkjJ%J%%jj%%%JKJ%jjkj%%Kjjj%J%%JjljJJKKJJjjjjkjJK%J%%jjjKJJ
-40934B%J%jj%JJ%k%jJ%JKkjLJ%lkjkjjKLMJJKjkl%j%J%JKJ%jjKJk%j%jjj%%J%j%KKJ%%jj
-40865Dkk%j%J%%JKKjjjj%K%jj%J%JJJ%jk%%jjj%%%J%%%%%%jJKJjj%Jjjkj%KjJ%JKKjl%%J
-40796Ajj%jjKK%j%J%j%%Jjj%J%%KKK%kk%JJJJK%jjjjjl%k%KJ%%%%J%jj%j%J%%JKKJ%%J%k
-40727Ej%j%%l%jkJKKK%jjj%Jjjk%KjkjJL%JJjj%%%%Jj%%kJ%jk%%JJ%%JJjjj%KJ%%%%KJ%%
-40658C%j%K%jj%%%jJ%k%jjJLJ%j%j%%%JJ%%Jkk%jjj%JJJJ%jjjJ%%J%j%jkj%KJJ%J%%JKKJ
-40589F%jlk%jlkjLLKJ%jjJj%J%%j%j%jjJ%%jjJKJ%KJjkkkJKJLJ%jjk%Jj%%%KKKJKknkj%J
-40520@KKKkkj%j%%%%JJJ%jjJ%%%J%J%j%%kj%JJ%jj%jkk%K%KJK%%%jkkkjLLK%JJK%jjkkjj
-40451bjJjjkk%JKLKLK%%jjljj%JJJ%%LLjjkkJJjjjj%J%J%jJKLJ%jljj%%%j%jJKL%kkjjj%
-40382bJJJ%%jj%%jj%JK%kjJJ%J%%jjKKJjkj%jjjJJJjKLKJjjJJ%J%kjk%k%%%%%jj%JJjJ%j
-40313akjjKJjjjKL%J%jJj%J%jLJ%jkj%KJj%%j%%%JJjj%J%JJ%k%%%%JKj%jj%%%jjjJj%%kk
-40244e%KJJJJJ%jjj%JKjjJKJjjjjJJj%jjjJJ%%%LJkjj%%%%%%%k%KJ%%j%%JKj%%jjj%JJKJ
-40175Dj%J%jjjJK%Jkl%%%%kj%%KJLKkjJJ%kjj%%JKJ%Jkkj%%%%kkjJLJ%%kkjJJjJKJ%%%%k
-40106bk%JKJ%LJjjLJjjjjj%%j%jjjJK%J%j%j%%%JKkkjJJJ%jj%LJkkjjKKKKJj%Kjjjjkkkk
-40037fkJKKK%k%J%%JJ%JK%J%kkj%%%Jj%J%%%J%%J%JJ%j%kj%%jjjJJjjj%KK%j%jK%%%kj%J
-39968bJJ%%J%%kljKL%%jlkj%jl%KKLJj%J%j%jJJ%Kjk%j%%JKJ%J%%%K%%jJJjkjk%KJJJ%jj
-39899@JKJj%J%kJ%%%JjjJ%kjjJ%KKJjJ%jk%JKKJjljj%j%%%JJJ%kjj%jjK%jJKK%%kk%J%J%
-39830BjjjJKLjkkk%KJJk%%%%jkjJJJKJJ%%%jjJ%Jjjj%%KJkj%JJjjjjJKJ%%j%KJ%kk%LKjJ
-39761EJJk%J%kkjj%%JjkjKJ%%%JKLj%%jj%kjjJKJkjjjj%JjjJKJ%%%KJjk%%Kjjkk%%jjJKK
-39692aJJJL%%%J%%Jjkjj%%j%JJJJJjjjj%jJkjj%KJKJ%jJ%Jjkk%K%j%J%kJJL%llJ%jk%JKJ
-39623A%j%%j%J%lk%KKJJjkk%K%%JJKJkjKKJjj%KjkjJ%kj%%JJJ%%%jj%%kj%Jj%KkjKJJ%KJ
-39554Ckj%jkjjj%JJKLKJ%J%klk%JJJj%JK%kj%%%kJJKjj%%%j%%k%KKKJJjkkk%K%JL%jk%jj
-39485aj%%%J%%jk%%JKJ%jJKkj%J%jjj%JK%%%%%%%%%%JjjkkjKJKJ%%%%%JKjjjj%JJJjjkjK
-39416aJJjj%%JLJ%j%jk%LJmllk%KJjjJJ%%%%J%%KKJJ%JjKKJJ%%jkjljJJ%k%%J%%jjjJJLK
-39347EJ%kj%J%j%J%JJ%Jjlk%JJ%%Jj%JJjj%%jk%%JJJ%%%l%JJKLJ%jjjjkjJJj%jjkjj%JKJ
-39278@%%JjkjJK%jj%j%%JJJj%JJ%k%KK%l%%%%%%jJJJj%JJKjl%LLK%jlj%jlkll%%KKJ%JKK
-39209BJJ%jjkj%JKJjj%%K%LJ%klk%%%JjlJK%jj%JJJJkl%%JKJ%J%jJK%kk%jJ%kjJK%%%jj%
-39140bJj%KKJjk%%K%KJ%kj%J%%%jjj%%%JjjJJJk%K%jjj%%%jJ%jlJKJJ%JJJ%%JKKkmkjjJj
-39071bJ%KLJ%JJjmkkjJ%%%kl%KKJ%kJK%jJ%J%%%%JLJ%kkj%%%j%%jk%%%%J%JK%%%J%LKjjJ
-39002E%klkj%JKKLJjjkk%%%%%%%JJ%J%j%JJJJJkkJJK%%kkljj%K%klJLJ%KJ%kj%KJJkkj%j
-38933b%KJK%jkljKJKLJlk%JMLkll%jJ%jkJLJJjjKjj%%j%%%JK%%KKJjlkjj%jJ%K%%%%kk%K
-38864@%JJjkllljKLJKLKKJkk%JjjjllJ%%LL%J%jjJ%KJ%j%k%JKJjl%%%%%%%%Jj%%J%j%%Jj
-38795@%J%%K%%%%JKL%jmlj%%k%KJJJjj%j%j%%%%jJ%JJ%jk%JKKkkkjJ%JKJ%j%%JKKJ%%jJj
-38726Ekkj%%KJJ%jjk%%jJ%%jkjLJ%jl%K%%jkk%%jJJJ%jJKK%J%j%J%%%%KJjkJK%jjJJjjjj
-38657a%KMJJ%%%%jllj%J%JJkl%J%kjKJJJLJJkk%jjj%JJJLK%Jkkj%jjjjkjLK%L%k%KK%kl%
-38588@%%JK%J%%jkj%%k%K%%%Kjj%KJj%jJLJjjjkjJ%j%%JJ%jjjjJJJKMKJjlmkljJJJJ%JJJ
-38519Cjk%%J%JKLJjkklj%%kk%JJJJ%%kk%%JLJ%%Jj%kjj%K%%J%JJKj%JjjJKK%jkjk%%%%JJ
-38450B%%k%%%j%J%JJj%JLLJkjkjk%JjjJjj%%jj%j%JL%j%J%klk%KLKkjJJJ%JjjJLK%%jkjJ
-38381BJ%j%jjJJKjk%%K%j%%jjjjj%%KJ%J%j%%jkj%J%JK%%%j%%J%JLJjlkjJ%J%j%J%J%%j%
-38312@jJJJ%%%JKjlj%JKjk%jjJJ%jj%JJ%%%j%%J%%Jjk%%%JJ%JKLJjjk%%jjKJ%jjk%jj%KK
-38243BK%%ljj%%j%JKKkj%%KJJJJKKjjkj%%kjJ%LLjjkk%%%jjjj%J%%%%%%%%%kkJKJ%%%JJJ
-38174CJjlj%%%J%%%K%jJ%jj%jjjJ%%%jJK%JJjjJK%%%%KK%J%km%%JJ%J%%%JJJkjjJJkj%%k
-38105Aj%JjjJ%%%%%JLKjj%JKJjklk%J%j%%%%KKjk%%JKJj%jjj%jjJJJ%jjj%JjjJJJJKJjjj
-38036BKKkl%JK%jk%J%%jj%%%%%J%%j%%%%%jkk%%JJJ%J%j%K%K%j%%jj%JKjlk%JKKJ%j%%Jj
-37967AjmkJ%LKJJjjj%%J%j%JK%k%%%J%jLL%kl%j%K%jKJkjJJ%JK%kj%j%JJjlkjkJLJ%%J%J
-37898BKJjJJ%j%%k%%%%%K%%j%JJjlj%%%%%j%%J%J%k%jJKK%%%jkkjJ%J%KJ%j%%%j%KKJJ%j
-37829F%%%j%JJkk%%jj%%J%jj%JJJj%%JJ%jl%k%JJJkkjJJ%%%%%JJj%J%%J%jkjJKJ%jkjJJ%
-37760aJ%%%J%%J%jjjjKJKJjkj%JKJkj%KJjkkkjJKK%%J%KJjjjJkj%JJ%Kjjk%%%%KKKklj%%
-37691@%Kjkjkk%%%JKKJJ%%%KK%jkj%%j%KLKjk%JkkjK%k%%%jjjjJKJK%%%%k%%%%jj%JjjjK
-37622bK%jJjjjkk%KKKJ%%%Jj%jjJJ%%JKJKkl%LLKkkjkkjJ%KKJ%kjjjkjjjJLKKJK%kkkjjk
-37553djKLkj%JK%JKK%%kkj%KJjjjjj%%jJK%J%j%J%%kk%J%%KJ%jl%JJ%jJJJK%jJJjjJKJkk
-37484BjJ%%J%kj%J%j%Jj%%%K%jjKJj%%JJ%jj%JJjjjJJ%l%%%%k%J%%%k%KJj%JKJk%j%%J%%
-37415A%%%%%%%j%kkjJJLK%JKjk%Jjkj%jjj%KK%kjjJMLJJjjlj%JJ%jj%%%%J%%jjjjjJJK%%
-37346@jJ%JJk%JJJjj%%j%K%kJ%JKJ%k%j%JJjjjjJJ%%jjKK%jkjJjk%JKKJ%jkklJMKJ%jljj
-37277bkjKL%jk%K%%%J%%%jJ%%%j%%%kkJJ%JjJKMMJjjkj%jkjk%%j%JK%jj%K%%kmjKKLKK%J
-37208E%jk%j%jljk%LKJ%j%jJJKj%J%%jj%%jJ%KJ%k%%JJJJ%%jkjjjJKJ%kj%j%JJKkkj%JLL
-37139EKJkj%j%j%jkjjJJ%J%%J%jJJkjJJJJ%kkkJJjjKJJ%jj%KLJ%kj%kJ%jj%JJ%%%kJJJJ%
-37070D%j%%jjjjkLKKjkjJJJkj%JJ%%kjj%%%jJJJJ%%Jjj%%KJJkjjjjkJL%J%%%%%K%%jjjJJ
-37001Bj%K%kj%JK%jk%%j%jjj%JJ%j%JKJ%k%jkkJLJkj%JKJ%%JKJkjjjjK%jkjJKJ%%%ljJKJ
-36932@%%kJJ%Jj%%%%%%%%%j%J%%%JLJ%%jjkj%%JJJjk%JJJ%%JJ%jkjj%JK%kj%J%JJJ%jkj%
-36863@JJK%lj%jj%KK%k%%%JjjjjJjJK%jj%JJ%k%%KJJJJ%jjj%%j%%lljJKKJ%j%%JJ%jj%k%
-36794dJjJj%%JJJ%j%%KJK%l%%%J%%jjkkJJKJKKJ%%jj%jjj%%%J%%jjjJJ%%j%J%jjJJJJ%jJ
-36725BJkj%jjJJK%jjjJ%%J%j%JJJJ%J%jj%%KJ%jjJJlkJ%%Jk%j%jJJJJJLKJllkJjkjj%K%%
-36656@KKjjk%%%%JjljJLLJJ%%jljJJj%%jkJJ%%KL%jkkkj%%%%%J%%jk%%%%JKKJKJ%Jkkj%K
-36587BJJ%%kk%JJkj%JKKLJklkjjJ%%%%%%%%jlk%MKJj%%jkjKJJK%k%L%%kjk%J%J%JJ%jjJJ
-36518B%KKJJJjklkjj%j%JKKLK%%jlj%kj%%%%%lkjJ%JKK%%k%JJ%%%%JK%kj%%%%KKKKJJJJk
-36449A0mkj%%%jk%jj%KJJjjjj%%JJ%KJJJJjjjljkJJJ%%jJKK%JJJJ%%%jkkjJjJKJ%kkjj%%
-36381@L%JJJ%kkjj%%KLJ%jjj%%%JKJ%%%jkjjkj%KLJ%%j%kk%L%%Jjll%K%%%KK%K%kkj%j%%
-36312aJ%j%jj%kk%KKK%J%%%%%jjk%JJ%%jJKJJ%jj%%j%J%J%%jJJjkJKK%J%kjjjJKJ%jjkjj
-36243b%K%JKJJjkj%KJ%kj%%KJ%l%j%%J%JJJ%%Jjkk%%J%%j%%jj%KJ%J%J%%%%%jj%j%%JJjj
-36174@%K%%j%J%%%%jj%%%%JLJ%kkj%jj%JJ%%jjjk%JLKJ%%JJkj%%j%%%%%%%j%JK%J%%%kj%
-36105@%jkJK%%LKJ%jj%JJKJkkj%j%%JJj%%%%%J%j%J%%kjk%%%jj%%JJ%%%%%KJ%jj%%Jj%JJ
-36036C%J%%jkkkk%%KKJ%k%%JJJJ%%%jJ%k%J%jjjj%kj%KKJKJjjjj%%KLKJ%kmjjJ%j%JJkkj
-35967e%JJJJ%%%J%%%KJJ%JK%kkj%jj%%KJjJKjkkjjkk%JKJKJK%j%%%j%%jj%%%JJK%kj%J%%
-35898A%%jkkJK%J%jj%JJLK%kkjjJJ%%%%JKK%jjjjJJjjjj%%%%%J%%%%%JJ%%lj%%JjJJ%jj%
-35829aJKJj%%JjkJKJJkkjkj%KJ%%KJj%j%%j%JJ%jj%%%jj%%KJ%Jj%j%%J%j%%%%%JJ%%JjjJ
-35760BjjkkJJK%%jJ%%%%%j%jkljJKKLJKK%%%kkj%%J%%j%%%ljJJKJKJ%jkkkJK%%JKJkj%%%
-35691A%%%%JJJJ%jkk%%jj%K%%j%JJ%jj%%%Jjjj%KJ%jj%JJ%%%%%%JJKJJjk%JjjkjjJJJJJj
-35622B%%j%J%%%jj%%Jjj%%jJJ%J%%%%%j%%L%kj%JLK%%J%J%kk%JKklklj%J%J%%KKjjKK%kk
-35553@%%%%%%jJJJjjJjj%%JJ%JJJJ%jjJ%JK%klk%jj%JKK%kjJKKJj%JjjjjjJKLJJ%lmkj%%
-35484aJ%%%%%jk%KJ%JJ%Jj%jkk%L%JJ%k%%%kkJJ%%JJKj%%j%%JJKjjj%j%JJJkjk%J%kkJJJ
-35415bJ%j%J%j%j%KKJJ%%%jkjJ%%JJJJK%%%%jj%J%%jJjlj%j%J%%%jkjJKJ%%%%%JK%kj%J%
-35346A%KLJjlkj%%%J%jjj%K%k%K%%JJ%%%K%Jjj%%jj%%JJ%jk%jJ%%%k%%l%KJ%JJJJJ%jJjj
-35277Aj%j%j%%%jJJ%jJ%k%J%JJ%j%%J%L%J%jk%j%jJJj%%%%JKJ%jkj%%%J%%jJL%J%%kll%%
-35208cJJ%JJ%jj%%J%J%%j%%KKK%%j%%kl%KKJklkjJJJJJ%jkkJKJjkjJKKJjkj%J%%JJjj%j%
-35139aJJJ%%j%%%jJKjjj%J%%Jjjj%J%%KJJjlj%j%%K%%%jjKL%jjjj%%%%J%%%%JK%JKJjkkk
-35070@%jjKK%kjjjJJJ%jkkj%jJJKKJj%%%J%%jkjJJJJ%%jjk%JJJ%JJJjjjj%%KKKJ%%%%kkj
-35001@%%J%JKjl%KKJj%%%jkj%%%%%%%kjJ%J%%j%JJJ%jjkjJKJklJKJJjjJ%JJKjj%LMJklkJ
-34932C%%%%%jjj%kjk%%%KLK%%%%%jjJKKJjkl%%%%%%%%JKJ%k%%jj%%JJkk%%JJKJJjkj%J%J
-34863B%%k%%J%j%j%J%J%%KLKjkklkJKJ%j%j%%%jk%KJJJ%%%j%%%%%%%JJ%J%j%j%%jjJJJjj
-34794AJJ%jkjjjJ%J%J%Jjk%JK%jk%%JJJ%%JJ%kJJ%K%jljKJjjj%JKKK%jjlk%jJJKL%jjkkj
-34725aJJJ%jjjJ%KJjjJ%jJJ%%jJj%k%j%JKKjl%%%JKjjj%%%j%JJj%%%%%%%%%%Jjjj%K%K%j
-34656A%KJ%kjJJJJJjnk%Jj%K%%%KJLJ%%jkkkj%%JJJKJjjk%jJJLJj%%kl%%%j%%JJjJJJKjj
-34587Ckj%JKJ%l%JJ%kj%J%%%%%%%jk%K%JKjkk%%KJJ%j%%JK%k%%jj%%JKJjJ%%%%%%kkKK%J
-34518EjjKJ%j%jJj%%%j%KJ%jj%KJjjjjjkk%KJ%KJj%K%j%J%jj%%jj%jlJKJ%j%j%J%J%%%JJ
-34449CjJ%kj%%%KL%kjjk%J%%%%%%%%JJjjK%kj%J%%%%%jmkJKLJ%J%Jjj%%J%J%JL%ljJ%kkj
-34380bJJJ%JK%kkk%JJ%%JKJ%%jjjjl%LJ%k%j%%J%%J%%%J%J%j%%jk%%%jJJ%j%JJ%KL%j%JJ
-34311Fjjjjjj%KKJJJjjjjjJkjkj%%%JJJJJ%j%J%%%jKJj%%J%%jl%%%K%j%JJ%%jk%LLKJ%%j
-34242Hljjj%K%jJ%jlkj%JJJ%K%%j%jKKJJK%k%%%JJ%llj%jjj%jJKKLJjkkj%%jJjkjKKKJLK
-34173HJjkjk%JJ%%j%kj%JJ%kJ%%%%jJJJ%J%j%J%jjjJJJJk%J%%j%jjJJ%%kk%%KKJkk%Jkjj
-34104bJJJj%%l%JJJJ%kjJJ%JJ%j%J%%JJK%j%JJK%j%jkkl%%%%%%%%JJLKj%JJjjjkl%%%j%%
-34035aj%%%JJ%JJ%%j%J%%%jkkjJKJJJJJJjkj%j%J%%%%jkkj%JJKLKJj%%J%j%JKjj%jkjJKk
-33966Bk%JKjj%JJ%kkk%KJJj%%%kjJLMJ%%J%jjj%jlmjJJJKJ%Jjj%j%JJ%j%%jj%J%JKJ%l%%
-33897@%JKJJ%jJ%%%jkk%kjjjJJKJ%Jjj%JKjj%jjj%JKJKJ%jllJK%JJjjj%J%KJJJ%jjjj%%K
-33828CK%jjk%%KJJJjkk%JJKJJjk%jkkjKJJjj%%%%%KJ%kJK%Jjjjj%JJJ%lkl%LK%jl%KJJK%
-33759C%jkj%JJj%%jk%Jj%JK%jkk%%LK%J%j%JJ%jJj%%jjjj%J%%%K%%JJ%%jj%%J%JJjjJJkk
-33690akkkJJ%jKKKKLKJjklk%%%j%J%jJ%%kjJ%J%JKKjkjJ%%jjJ%%%J%jj%JJ%%K%j%%jJJ%J
-33621DJKJ%%jkjJJJj%jjJ%kkJJJJjj%jJ%k%JJKj%%kk%%JLJJj%kkjkJKJ%j%j%KL%%jl%J%K
-33552DJj%%j%%%jkk%%%KLJkk%LJ%jklkKLK%%J%%jjk%j%JJKJkk%jj%K%%%%kj%jJJ%JJKLK%
-33483GjjJK%lkkj%%%jJ%J%Jjj%%JJ%JJJ%jkjJ%%jj%%KK%%%JJJ%JjjjlkjJ%%JJ%%jJJJj%%
-33414CKKjkjkj%JJJJKJ%kkljk%J%J%%JJJ%%j%%J%kkJJJJ%j%JjjjjkJK%J%%%%%KLJjkj%jJ
-33345B%kjjjk%KJKJJ%jJKJJKJlkj%kj%jj%JJJj%%J%KJJjkk%jJJJ%%j%JJJjl%%K%k%LJkkk
-33276bl%KJKj%j%JKKKJkjjkjj%%kj%LK%jlk%JJjJ%%JKJKKJ%jkkjJ%%JJk%JKj%%%j%%j%LJ
-33207D%jkj%%%%%JM%%%jkkkj%%LLK%kk%JJJ%Jj%%jkj%%JLLKJlljkkj%%k%JLKKjkj%%%%%j
-33138a%KKKJ%jjKJjlkj%JJj%%JJKJJ%jj%%jk%%%K%%%J%jkjj%%jmj%J%KL%%JKKJJ%%%jklj
-33069@jJJJjj%%%%KMKJlmkjjKJj%J%%%J%JJjj%%k%Kj%%j%%%%JJ%jJKJJ%k%JJ%%%klj%JJj
-33000A%%%Jj%JJjk%%%%jjjJJKLjkj%%%K%%%%jj%%JKj%%J%lkl%%JKK%j%J%jjJJJKJJ%%jkk
-32931@%%%%m%KJKL%lkjjJ%K%lJJJJJ%j%%%jkk%KJK%j%%KJJJ%jk%j%j%%JJ%jjJ%j%JKJjj%
-32862BJjJjj%JJKJ%%JKjjjjjK%ljJJJ%jkk%%K%jJj%J%JJjjJKJjkj%%j%%jj%J%%JJ%%J%JK
-32793F%jkkJLMJjljjJJ%k%%%ljKKMKjklkjKK%jjkj%JJkj%JL%jJ%kjJJjkJKLJ%%jlk%%%%J
-32724Aj%JKj%%%%%j%JJjkjkj%j%JjJKKJjJ%jj%KM%jjjjJ%%%%j%J%%%%kj%Jj%jjJJJ%%%jJ
-32655@JKLKJklkjJjj%J%j%%KJKKJjk%jkk%%KJ%j%jjkkKLLJ%JKJ%llk%j%JKLJJ%jkjj%JJ%
-32586E%jJj%j%jkjj%%JJLLJ%jkjj%jjjJjj%%%j%KKMKjkj%%%JJ%kJ%%%%%jJJ%lk%jjKK%JL
-32517FJ%%%kmj%JKLJkj%%k%%JJkk%%%%J%%JJjk%%%%%jj%Jj%KKJJ%%jkjkkk%JJ%JK%JJJj%
-32448A%J%k%%%JJKjkjJJjkkkjJL%j%%JJj%JJ%%%j%J%JjlkJKJJ%Jj%kJ%jk%%%KKJJ%%J%%j
-32379Bjj%jjJ%%JML%klk%kj%KLKJ%%jm%K%%%jj%%kkKKJLK%llJJj%JJJ%Kjj%%%jJ%%%kjJ%
-32310Bjj%%%K%j%%KkjJJJjj%%JJKJjlkj%%%%%%JKKJjlj%%%%%%J%%%%%j%%%%%Jj%%%J%%%j
-32241@J%j%JK%jJKLK%jj%%kjk%%%J%kj%%%%%jkkjjJLK%J%KKkkjKLJjjjjkjjjkjKKKJJJkj
-32172@%%%%jj%KJ%j%JJKJ%%%%%J%kj%JJ%J%kkj%J%jj%%%%Kjkjj%J%KJ%jJ%%j%%KJjkjj%%
-32103bJJJ%jJ%K%%j%JJJJ%j%%%JJJJJ%kk%%jj%kj%j%jj%JJ%%%%%%%%%%%%%%%%%%jJJJK%J
-32034Ekk%%%J%jjJKJJjlj%LKjljKKJKJ%jlljkJJ%jJ%K%JK%jj%j%%%jj%%J%j%%J%JJ%j%%%
-31965Bjj%%KJ%kj%JJ%%J%jk%JKJjkJ%%%%%jjkk%%j%KKJ%JKK%jjKJ%%%jk%J%KJ%%jkj%JjJ
-31896DJ%kkj%KLM%kkjjkj%%jJ%%%%%%jl%K%%%JJKJ%jj%K%Jj%%kj%%KK%%kkJ%%JJl%%%%%J
-31827A%j%%%%%JKKJjjj%j%JK%jJ%kkj%j%jjkjKJJ%kk%K%%JJKKJjj%KK%kjJ%%%%J%lj%%%%
-31758@%kjk%JJ%JKJ%%jjjjjK%K%J%JJJjjjjJJjjJJJjjJJkj%%l%JKJKLKJ%%jjjklj%%%KK%
-31689Dk%J%jjjj%J%JJ%%JJ%%jJj%%%JJ%lljj%%J%JJ%J%%%j%%JJJj%Jk%%j%k%KJ%j%JJ%j%
-31620AJJjjJ%%%j%J%%%j%%jJj%%%%%%k%KJL%mk%JJj%JKJJ%%k%kj%%J%%%JKKjjjj%J%%%jj
-31551@jJJj%JJ%%KK%%jjjJ%%jjk%%JKjjLJkJJjkkJ%j%K%jjj%JJJ%jj%JJ%KKJjjjjjj%jjk
-31482c%Jj%JKJJ%jJJ%%Jkjj%kjjJ%jKKKJjk%K%kjj%%%JJ%K%JJ%%%K%jJj%JKJjmkk%%%j%J
-31413@%%j%J%%%J%jJJ%klJKLK%kj%KJj%%%%%%%jjkJJ%JKjljl%KJ%%JJJ%j%%%%JJJ%JJJ%%
-31344Hjjlkj%JJ%Jjk%J%%%%%%%J%JJKJkkkj%%KK%%%J%JJJ%jljk%KKjljJ%j%%jkJKLK%%kl
-31275@%%JKJ%JKK%%jk%kj%%%j%%ML%%jlkjj%%%JKJ%kkjJJ%%j%j%%JKJ%%jjj%JKL%%%j%j%
-31206E%jkj%J%kjJ%Jj%%%%%%JKJJ%j%kk%%j%JJ%J%%%KJJJjl%%j%%%kjJ%jk%%JK%%JKJ%jj
-31137BjK%jjjKK%jkj%JJJJJ%jjkj%JJKLKjlj%%%kk%%JJ%k%%%%%KK%J%%%J%ljJJJ%j%JJ%%
-31068FjkjJJ%j%Jjj%%%%Jjjj%%%%%%%jj%JJJj%%%KLK%kkjJ%%K%jkk%JJJjjjKK%kjJJjk%%
-30999@J%%JJKj%j%%jjLMLjj%jjj%jJjjjkjjk%JJJJjjk%%JJ%%j%K%JKKKJ%%JK%mlj%J%JJl
-30930CjJJjjj%j%%%%%%%%%K%j%JJ%JJjkjJ%j%LJ%jkk%JK%%jkjljkJ%JJKJjjJK%%%JLJjjJ
-30861DJjjJ%%lj%jj%JKKJjj%%JJjjK%%JJ%jlkkJJKKJ%jjkj%%j%%JJjj%jjKJKL%%jJKKjlj
-30792DjJ%%jjk%KKJjk%k%%JJjjJjJK%jkj%jKKJ%kjJKJ%%jjjj%K%kj%%%%%%J%%%JKK%kkj%
-30723@J%LKJ%J%J%j%lmjj%J%%JLLJkj%J%lkj%%%%JJJJjl%%%JKKKJ%kkjJKJjjjkjjJj%JJJ
-30654CkjjJ%%jk%KJKJLJJkk%%J%j%j%KLjlkkj%J%%%jjJJKLKJkkljjj%%KJK%%jkkljJKLMJ
-30585E%J%jjjJJjkJKJ%%%%j%kjkjjJ%lJKJKL%jjJjkjkj%K%%J%K%jJJj%jJ%j%JJ%j%%JJ%j
-30516Cl%j%JJK%Jj%kj%jJK%j%KLJkmj%j%%%JJ%%%j%%j%J%JJJkj%KJjjj%%%%J%J%Jjjkkkl
-30447h%KLLK%K%jjjKLK%jj%k%JJ%%j%j%jJ%%%%jj%%%%JJ%jj%%jjj%Jjjjj%JLJJkj%JJjjJ
-30378@J%J%jj%JKJ%%%%%%%%%%j%jjj%%KJ%JLJjkjjk%j%%%%%%%%%KLJljk%%%J%j%KK%kk%%
-30309@kjKLJkjKJ%Jj%jj%JJJ%%%jkj%%%%%%jkjj%LK%JJLJj%Jklj%JJ%%%jjk%JJJ%j%JJ%k
-30240@%KKJLJkkjkjJ%LJkk%%jj%%jJ%%%J%%j%%%%%%%%JJKJ%kj%%JLJj%%kkk%KLJjjlj%jJ
-30171@%%%J%%JKJ%JJjjJKJJklkJ%kj%j%%L%%%%kJJ%jkl%KJ%%%kkJK%KKKJ%j%jjjkjJ%LJj
-30102CjjjKJJJ%%jkjJLj%%jJJ%%JjjJJJjjjkj%J%j%%%j%%jjK%%KJ%k%j%%JKJj%kjj%JKJj
-30033Bk%jj%%%K%J%j%J%jJJJJJj%jjk%JJJ%JJ%ljj%%JKK%jJJJkjJ%kJ%JJJK%%kjkk%%%J%
-29964CjJJ%JJ%jjl%LK%%J%lkjj%%%J%KLJ%%JKjkkj%jl%%Jj%K%k%JKJJ%JJjjkj%%jJKK%jj
-29895Dj%j%%j%kkJK%JJKj%j%JLJklj%%Jjj%%%%j%J%%%%%JJ%k%%JKJJKKKllk%%j%KKJ%%jj
-29826El%KJ%jjk%%jKKK%lkjjJJ%%%%JJJ%%K%kkJJJj%jJJJ%j%JJjj%j%JK%%Jjjk%KLL%%lm
-29757EljJJ%j%KLK%jj%%klkJj%%%%%%KJk%Jk%JJjj%k%j%JKJJKJJjjkjj%JKJJ%%JK%jkjjj
-29688Bjj%%LLjj%%kj%%K%%jjjJJj%j%%j%%%jkJKJKJ%%%j%j%%%%JKJjkjj%JJJJjjJJj%%KJ
-29619FjkjJKJJJj%jjjmjJ%J%%%j%%j%%jJJ%%j%%JJj%%%%%j%%%J%JJ%j%%jjjJKJJjjjJJ%%
-29550Bjk%%JKJLKKJjlj%%jljJJK%jjjJK%j%J%%K%j%JklkJJ%%JKKJjkjjkj%%jJLL%J%jjj%
-29481Dkk%%JKKLK%ljjkk%%JKJK%%%klk%J%%%jj%JKJ%j%k%j%J%%%Jj%j%%%J%%%%%%%J%%J%
-29412B%jj%%%%%JJj%%KJ%jk%%KJ%JjjJ%jkj%%J%J%%%jjJK%j%j%KK%kjjJ%j%K%%JKJkj%JJ
-29343F%jlk%%jm%LKJkkjJK%jKKJJJjjjkjkJJ%J%JJJjjJK%k%j%%KLJ%jj%jK%jjJ%j%jk%j%
-29274@J%kjKKjjjj%%jK%j%%JJ%%%Jj%J%J%%%k%JJKJ%%jj%Jjjjj%JJKjkjjJ%JJ%KJjJJjjJ
-29205ELKjkj%%Jjkkk%%JLMJJjllk%%JKjk%j%jJJKJJkkjjJMKkj%%jjjKK%kj%%%jJ%%J%jJJ
-29136C%JJ%Jjj%jkj%%%j%J%JJkkjJK%jJ%%j%JJj%jjjJj%K%jJK%%jk%%JJJJKJ%j%kj%%%JJ
-29067CLKJKjj%jj%%jj%%kkjjJ%%%JKJkk%LJJJ%jj%JjJJjljJ%k%%jJJ%%jJKJj%%%kk%JL%k
-28998AjJJj%j%%j%J%%%%JLLJ%k%kj%jjJLJjkk%KJjkjJK%jj%jjJJJJjk%J%jj%JJJ%j%JJJJ
-28929Ejk%JJjjk%%%%KJJjk%JKJ%jkk%%%k%KJKJ%%%%%%JK%k%%%%jjjjjjJK%JJJJjjj%JKjj
-28860DkjJJ%j%Kj%JJJJjklj%JJ%%jjJJjj%J%j%KK%%Jjjj%KK%kk%%j%KJjjk%%%JLJK%jkkj
-28791AKKKjjJKJkjJKK%%kkkj%j%%%%Jj%J%%jjJj%j%JJ%%kj%%JJjJJJJJ%J%%jJ%j%j%J%JK
-28722IJj%%kjkJJj%%%j%%%jk%%Jj%%jjjj%%%KJJJ%%%%%kJKJjl%%%%KK%jKJjkJ%jjK%jk%%
-28653AJJJJ%%J%ll%J%%%JK%jJJjkj%KKJ%%jjjj%%kj%JLkj%JKJ%%KJjjj%%%%jJJJJJJJJkj
-28584Hjjjjj%%JJjj%j%JKJjj%%j%j%jjj%J%jjJJLJ%%KKJ%kkJJjll%%%j%J%JJLK%%jk%jjk
-28515@%%JK%%%JJJJ%kj%j%J%%%%kk%JJLJkj%KJ%jkj%Jj%%KJkj%KKJ%jjjjkj%%KJ%JKj%jJ
-28446EJjk%%jj%jKKJjk%%j%%%j%K%%jj%%%%%%%jj%%KK%jj%%%%%%JJ%k%J%j%%J%j%JLLK%%
-28377I%jjj%jjjjkJKJKKklk%JKKjlk%%JKJjKL%kkkj%Jj%j%%K%JJ%JJJ%kjkk%%K%%JJ%j%j
-28308B%k%Jj%%NNKJ%ml%JJLjnl%JJ%k%JjkJKjjJJKJj%J%jkjj%j%%KK%JjkkjJ%jjKKMK%jj
-28239Fj%JJkjkjKL%J%ljJK%j%k%%klkjjJLK%KKJJLJkj%%jkkj%j%J%%J%%%KLJ%jj%%jj%%j
-28170CkJJ%JKJj%kjJjjk%J%%j%j%%J%jJ%LK%jj%jkkKLJjl%%JJJj%j%JJj%J%%J%JJ%kjjjj
-28101@jjjKJ%%JLLjl%%Jjk%J%jj%J%jJK%J%JJ%%j%%kkjj%J%%%%%jj%JJ%JKKKJJ%lljJ%K%
-28032EJ%JK%jjJK%ljkjJKKjjkkJJJK%jk%j%%jjjj%JJ%j%%JJ%%%%jj%KJ%jJK%jjj%jj%%KK
-27963D%jjkjjK%%JJJjj%%jkj%kkjKLLMK%%kkk%%jJJLK%j%Jjkjk%JJKKKJ%%JJLJJ%kmk%jj
-27894F%J%kkkj%%j%%%%kJMMJJKjkjlk%%JJJjlj%J%KKJ%jkjj%%%%%J%j%KLKkjJJ%%JKJjkj
-27825F%kJJ%jjJK%jjJ%jKJ%kk%%jj%KJk%JKJJ%jkjJ%%%kl%%jkjjkJKKJJ%jj%JJKKjjK%k%
-27756BKKML%%jkkjjklj%jKK%JJJ%jjjjj%Jj%JKKkj%%J%%JK%jk%%j%%%j%JJ%JJ%j%kkk%J%
-27687@%%KJKJJkkj%KJ%kl%JLKJjkj%%J%j%Jjjj%j%Jj%%%%JMK%lkjKLJ%jJ%%%jkj%jjjJ%%
-27618A%J%j%KK%%%J%jjkJJLJ%jk%Jj%jjjj%j%%Jj%KK%jk%j%j%J%%%JKJJkj%kkJJJ%jJ%JK
-27549DKj%jjj%JkkjKLL%jj%%%JKkllj%%%JJ%%KKJ%j%jkJjjjJJj%JJJK%%j%JJjmj%%%%%%%
-27480@Jj%%K%kjJ%%kKKLj%J%lk%KLLjml%%JJ%%%JJJ%jjJkkjKKK%%jjJj%KJjjk%%J%%%%%J
-27411Dj%%J%jl%JJj%%%%K%%J%%JKJj%%%LKjjjklkJLK%JJ%%%%%jj%%j%j%jk%LJj%jjklj%J
-27342aJJ%j%%%JKJJ%JJ%jjljj%%KLK%jk%JjjJJJ%kjJJkk%LKK%%JJ%jk%%kkl%JLK%kjJKKJ
-27273I%ll%JjkjJJJ%%JK%jjk%%k%KKKJj%KJJj%%J%lkj%%%jkjJMLj%k%jjjkjJLKJKJ%%%jk
-27204Fj%jJK%jkjj%JKK%lm%%KL%%%%kjJK%Jj%JLJ%kljjKLJkmj%%K%jll%j%JL%JJKJ%%%J%
-27135F%%KL%kj%KJjk%jJjkk%L%k%JJ%%k%KJjkk%JJ%jj%%JJ%k%KKKKjkjjj%%%%%kj%KJKK%
-27066Hk%LJJkj%Jjkll%jJ%j%J%%%J%j%%KKJjj%%%jk%%JK%jJ%%%%J%j%JJJ%%%kkjjjjK%KK
-26997D%%K%jjkjJ%J%%%J%jkj%JJJJjljJKLJk%JJjkjjjljKKLKJjkk%JLMKk%K%jlkjJjjljJ
-26928@%Jj%jJJ%jk%J%JJ%%j%%%%JJ%J%JKJjJJkjjJJjjj%J%jljJJK%jkjj%JJj%KMLJj%JJj
-26859Ijjj%k%JKJJJKK%kmkk%KJJjJ%J%jklj%j%J%jJKLK%kljj%JjjKLKkkjk%KJjjJ%%%JKK
-26790HJklk%j%JKJ%%%jjJK%lkjjJ%j%KK%kjjJ%J%jjjJKJ%kkJJ%%%KJkj%%KJjj%JK%JJkkj
-26721AjJJJKLKJ%jjjkjJJJ%jljjjjJJKJJ%%%%Jklk%JMKjjj%JJJjkj%%%%k%JJ%kjj%J%%%%
-26652@%JKj%JJK%jkl%JLJ%jjkj%%JJjj%%%JKJ%j%%%K%k%KLKjjkjJK%jkjjk%LLJjjj%j%J%
-26583Ekjk%%%j%J%%%%%%J%LK%%KJkjjKKJkkjKjjk%J%%%JJ%%%jjJKKK%jkj%j%%JKjjjj%J%
-26514F%%jlk%J%%jJ%%J%%jjkJJJL%%J%j%JKjk%%K%%j%kkj%JLJkkJ%JKK%kjkjj%jJ%KJjjJ
-26445BLJjJJ%kkj%%%%k%%%JKJ%%JJ%kj%KJJJ%lkkKJ%jJ%%JKJJJJ%k%Jjlkj%KLJJ%kjjJ%%
-26376GJjj%%kjkj%j%JJ%%j%%KML%k%Jjl%JKJJJKjj%jkkkKKJ%%%%%jljJ%JJ%jJJJ%ljKKjj
-26307FjjJ%J%k%%JJ%kjjk%%Jjj%JK%j%JJJJj%%kJKJ%%k%%J%kjk%%J%J%JJJKLKjj%jmjKJ%
-26238Gj%%KKKkkkjjj%J%jKKJJJkj%%kJK%jKJjj%JKJJJjml%jjjKJ%JJJKJJjjllk%K%%J%%%
-26169F%%jlk%KJj%%k%KJkjKKJJ%%Jjjk%K%jkj%%KLKKjk%j%j%%jj%KK%%jjkkJKKKj%%%j%J
-26100GkjjjK%jjJ%JJKLJkljJKK%k%JjjJJkk%jjJ%JJjk%%JLKjkJJkkjjk%LJjj%%k%JKJ%jk
-26031AJJjk%kJJK%%%jJ%%jKJJjkk%%%KJ%J%%KJJ%kmk%JJ%jJMKJ%jkj%j%J%%j%K%jkkjJKj
-25962Bk%%%%KKKJ%jj%J%J%jj%K%%J%k%%%Jj%KJ%jkjjj%JjJ%JKJ%%kjKJJkkjJKJkkJjkk%%
-25893@%%j%J%KLJ%%%%Jjj%J%%%jKKJJ%%lkjjJJKJjjjJJj%KK%kj%%%%k%JLJjj%K%%%%kl%%
-25824F%%j%%%%jjJJ%%LJklljJKK%Jjjk%JJk%%%jj%JJJjk%%%JJ%KKJjk%jkjJJJ%kj%%%jJL
-25755CJj%JK%j%Jjlk%jjKL%%JJ%%%%J%jjJ%j%%K%%%JJJ%kjKKJjj%j%JJjjlk%JJ%jjjj%%%
-25686AJJ%j%Jj%JJJKKK%%jjjjk%j%jj%%JJ%jj%KJ%jJJjljKJ%kjJLJ%jjk%%jKK%%JK%%%Jk
-25617Gj%jjjj%LLJ%kj%KLJ%jlkk%%j%%JJJJJ%jjk%jk%KJJJJ%%J%jjJJKJjkJLJ%%kl%Jjkj
-25548EJKjjjjjJ%%j%j%%%jJJJj%j%%Jjjj%%LLKjk%J%jj%JJ%%jjj%J%jJKJjkjl%%JJJ%%JJ
-25479EJKKJjkkjjKJJKKJK%j%jjkkkjKK%jJjkjJJJ%%%k%%K%k%%%%KKJJK%kkkkk%jJKJJJKK
-25410A3kkjjJ%%%%kJJJJj%%jkkkJ%j%KK%%%%JKJjkjjkjjjj%%J%%KKK%KKJ%kkjJJj%JJJjk
-25342GlkjjJJJj%%%Jj%%%LLKJlmjKLjj%jlkjJJJ%KKJjkjJM%ljjJjkj%JKKjjjJJJJJ%kkKJ
-25273F%%%%jkjKK%%JJ%%%jk%J%j%%%J%kjj%KJKJJKjmk%Jj%KKk%jj%JKklkLLJjjj%%%Jkl%
-25204@JKKJJJ%%jj%KJLJ%kk%jjlkJJJJ%%%kj%KKJJj%%JK%kj%jj%jkk%j%KJJJKJjklkJ%KJ
-25135DJ%%%jj%KKkj%%JJ%%%%%lljJLKJ%%k%KKjk%JJlk%%jjJLKJjjkjjjjJKLKJjjk%%JJJJ
-25066HJJJJ%%jkk%KJjkj%KKJ%kkk%JJ%jj%Jj%J%%JJ%%%J%jjJ%KJJ%j%JJ%%jkkjkjJ%jKLK
-24997A1%jk%Jkk%LLJ%j%%j%%%jkj%%j%%%jk%%JLMJjkj%%JKLJjmk%JKK%jkml%LLjkk%JL%J
-24929HLKjjJ%jk%%JJKJJK%k%JJKKMKjjKJJj%%kml%%%jnljJKJjkj%jjJKJjkjj%KKJJKJ%J%
-24860A6jj%jkj%J%jjjJjj%JlkJMJkjJJ%jJJKJKKJJLJLJ%jJKKJJKJ%jkkkjknmllj%jkj%JL
-24792IJJ%j%Jjj%JJ%%Jjj%%jj%LKJ%jk%JjjJ%%jJK%lnm%KJ%j%%JLLJkk%%k%%%j%J%JJJ%%
-24723H%%jjjj%jJKL%JLKJ%kljjKjkj%jkj%KJjj%JKK%%KjkkjjLLJ%%%JKjj%jk%J%kj%JKJj
-24654A0%J%%lj%KKJj%%%jjk%Jjk%%%j%KL%jj%jjkj%JLKKJjkkjKLLjmmkJ%KKK%%%lmjKLKL
-24586A1Kjklkj%%%%%KKK%%JjjkjjJ%J%JKjl%JJJKK%k%j%KK%jl%JLKklj%kkK%%K%j%%j%KK
-24518A2K%jkkj%%J%JJLJkk%jjJJJJ%%%%%k%%JJkj%JJJKKJJ%%j%jk%%J%%JJ%klml%JLKKJj
-24450A4jjjjKJ%JKKlljKKJJkj%%j%%j%KJJ%j%J%%%j%JL%mlk%J%LMK%jjjkkkjJKKJ%kl%LK
-24382A6%%%kkk%%JKJjj%J%jJKJJJjjlkJKKKJJj%%jkJK%%%jJ%kk%JJ%Jjj%%J%jJK%jkJKK%
-24314B1j%KKK%JMOPMKlmllmljkklkk%%%%j%%Jj%%%%LLKKJJKJ%jj%%%JjJ%kjj%Kjlkj%%%%
-24246B2%kjJK%%KJ%lj%K%j%JKK%jJLKJKJJJ%%%j%jjjjKJ%%KLKJ%%%jjjJjJKKKJ%%JKLJ%k
-24178E4%LLJkk%KJkmlj%jjj%JLMK%JJKKLKLK%%jjKNMMNKKJJJJjJLNMMMLMPMLMNOMMMMOPO
-24110A90MLMNMNMLMNPQJ1J2J4J4J5J6K1K6K7K8K9K8K2J5QLORRJ3J6K1K7L1L4M0M6N2N8O2
-24068I59P0Q2R4J10J30J56J87K25K68L17L58L84L86L58L02K35J60Q8J9m6j10j81k58l35l96
-24043C562m29m28m01l55l02k48k00j59j26j01q3o7n3m4l6k9k4k1j9j8j2j1j1rrj0j0qqoj
-24012C24%kj%LNOQJ1J1J1J2J3J4J5J3J5J6J8J9J9K0K3K6K8K8L1L6M2M7N0N5O4P0P9R1J05
-23975A325J22J44J70K01K43K91L36L73L93L90L65L22K68K03J36O3k0j08k04k97l80m47m86
-23952C403m87m52m00l37k76k21j74j39j12r1p4o1m9m1l4k8k4j7j4j1pnkK%noprj2j4j5j9
-23919B62k1j9j7j5j1j0oonjj%Jmpnlnpooppponlmppnljkk%jjj%jl%kj%jjj%jJL%klj%%j%
-23858B5jkJKJj%J%j%Jkk%j%J%%J%jklj%%J%jjlk%Jjjjjjj%%%JJjJJKKj%JJ%kKKJJ%KK%jl
-23790A7lj%JKJjj%JKK%jjJLJ%Jjklk%%jJ%JKKJJ%kkk%jl%Jjjjj%J%J%k%%j%KJjJjjj%%kk
-23722E%%J%jkj%JJ%JjjJKJJ%JkjJ%%Jj%kjLJ%%J%lk%%%KKJJJkjKJ%%kj%%Jjjjj%KJKjJ%K
-23653A2KKJkkjJjkjJJJkjjJK%jkl%JJLJ%klkjJKJKJ%kjjjJLKjljkkjJLKJ%jkJKKjkjJ%%k
-23585E%%%J%%KNLJjkkkkj%%JJ%klkjKKKK%JJJL%kmmjKMKkk%%j%JJjkk%KLJjkjK%jk%%jl%
-23516ALJ%JJJ%JjkjJLJj%%J%%JJJkk%%%j%%J%%J%J%kljKJ%jJKLK%jjjjkkj%jjJKJJK%kkj
-23447FJK%KKLJ%%kjJMJk%%%kkjJ%%JJkjjjJKMK%%jkjjkkj%JklkjkjjJ%LKLJ%JJ%jkJ%%J%
-23378A0Jjjk%jK%JKJJ%JJj%J%%jkKLKjj%j%kjKMK%jJJjjJ%%%JKKKjllk%LK%jjJKLJj%%kj
-23310B5%KJ%%j%JKJj%J%kj%KKJ%KLKJ%J%j%%%%k%KKJJKJ%%%JJ%KKLLJjj%JLJJJjKMLMPPP
-23242I9OOOPPONPOMPPJ2J3J6J9K1K4K2K3K6K6K7K8L3L6M0M9N6O1P4Q7J05J29J60K06K81L98
-23204B145N86Q40J059R80N02j98p31q85q41p44o27m99l79k75j98j41j03p6n9m8l8l0k6k6
-23180A88k2j7j3qqrqppnllnmoonmmjjjJKJKKKJJkklkjkllljJJkklkljJ%JKLkkjjJJjj%Jj
-23116B1j%JKJJj%LJKKJJLNLKJjk%%J%k%JJJJjjjjJJJjkjlllk%K%JjkjJLMLLLMK%j%%jlkl
-23048D4mmkjkjkkjjjjk%KJ%l%LLLLJJjnlkkjlj%J%JJjJ%ljJLJJJKJjjjkkj%kj%KJjk%Jjj
-22980A3JJKJJ%J%jk%jj%KL%%%kkl%%jJJ%jJJKLLJjkj%JJ%J%KKKjjkkkkJJ%%%jkJJjjKKK%
-22912B4lk%Jjkkj%%KKJJkjjJ%j%jk%JKLLKjlljjklkj%%%K%J%%k%%j%%jLLJ%jljjJj%KKJj
-22844A1jjjJjj%%%JJ%%%%JKK%j%JJ%kjj%%k%KKJJJjkl%%Jj%%%%%Kjk%%j%KJjjj%%%j%KJk
-22776Hj%j%%jkjJLJj%JjkKKJ%j%%%K%llj%%j%JKJJKKJjkk%%%%%JJJjj%JLMKjjjjkk%LKjj
-22707A3%j%%jj%JJJK%jj%%KJ%%JJJJj%%jklkjlkJKJjjJJKJJKKJJJL%jkkJJjk%JJJKKJ%j%
-22639B4LLJjJ%l%KLKjj%JJKjjjjJKKJJJ%j%J%klkkjJKJj%J%%%jJJ%KL%ljj%lk%KJjkjJJJ
-22571C3%%LLjllj%jj%%jjkj%jk%LLKjkjjk%%%LJj%kkjj%JKJKJJJJJ%JNNL%Jjkljjk%JjjJ
-22503C5JKKLKKJ%%jjJJ%J%JKKKKKjlk%JKJ%lk%kl%%kkjJJJJJj%%jk%J%jkjj%jkkjJKKKJl
-22435C9ljKLKKKLJ%JJLJjkllkk%jl%JKMLJJLONJlkjllmkJJjlllj%Jj%%j%KJJjJKK%jJJKK
-22367E1JJJK%J%LJ%KK%JJJLJj%JJ%JjkJLMMJJ%J%JJLMKKJKKKJ%JLLLj%Jj%JMPMKLNJj%LK
-22299A47j%KKKLLL%JMNNNLKNONOOONKJKLJKMOOPNPQQQRQRJ0J1J1J3J5J5J6J6J8J8J9K1K4
-22245E28K4K7L2L5L5L6L6L9M2M2M6N1N5N8O6P5Q4J01J20J43J71K02K32K60K78K82K71K57
-22217C628K45K38K33K06J48O0m8j43k02k14j85j33o8OQ4J68K56L53M60N74O87P76Q09P59
-22193H697O23M34K43J01K3j0k5m5p4r6j10j42k29l88n91p81q90r06q46p42o20m99l95l10
-22169B422k41j92j53j21r3o9m8l0j1QL1N3P1P7O3K8k8q6j32j56j61j49j31j09q7p0n4m2l1
-22140E59k2j6j3j1j0j0rpqrrrpmj%KKNJ0J2J4J7J8J8K2K6K7K8L1L3L6L9M3M9N7O9P8R0J05
-22100A245J26J52J87K31K85L45L99M27M04L03J30p5k57l73m19m12l65l03k42j86j41j02p2
-22077A287m5k2JK5N0P7J08J43J82K19K43K35J80P6n9j85k74l13l06k76k35j94j55j21r4p2
-22051D75n7m4l2k7k2j8j8j9j7j7j4j1rqqrrpnopponllkkjjj%%jk%%lkkkljkmmkkjklklk%
-21996C7%%%JKLJklJLjkkkkjKJjjlmmkjk%j%J%j%JKjj%J%%jj%j%lkj%%JJJjj%KJ%j%%k%KK
-21928A5Jkkj%%jjJLKK%jjJ%J%%klk%%KKjjkJJJKK%jk%%KKj%jjk%%JkjJJJK%jkkKJ%Jjj%%
-21860A3%JjljJk%JjkjJ%kj%jk%%JJJkjKKLJJkklj%%J%k%%%%J%%JJ%jkkjjjjJKL%JKjjJLJ
-21792Fjk%%%JjlkkjJJKKJJ%jkjJkkk%KKJJjJ%%JK%%l%%%%%%%%%J%jjj%JJ%%%JJ%JK%%%Jl
-21723Ck%%Jjjklk%ML%%j%J%%%KML%jj%jjlj%j%kJKK%j%%jjk%JKK%jjJK%%k%Jjkkkj%LK%%
-21654@JK%kj%%%KJJK%kjKK%%%kkJKjkkjjJ%%L%lkjKKK%Jkk%J%jj%JJKJkjjjj%J%J%%jkJK
-21585@KJjk%%%%KKj%%%%LKJjj%%jkkJK%jjljjKJ%LLKJ%lk%jjjj%%%%JK%J%%J%llkkJJJJK
-21516Bkj%J%JJJ%l%%JLJjkjjjjKJj%%%%%%kkj%jKKK%%%%%JKKJ%JJ%lkjjJKjkj%%JJj%KK%
-21447EkJJ%%jJjjkj%KJjjjJK%j%J%%j%J%JJJJ%%%jj%jjjj%KLJjjkjjJ%%KKJ%%jkJ%jk%JJ
-21378DK%jJ%jj%KJkjl%KLJ%KKJ%jJJjj%%J%%%JJJ%%JMMLMMLJjjJKjmnnl%J%%%%JKJJKNLL
-21309D1LNK%kljklmnmml%jJ%jjJLJ%%%%JJJjlkjljjj%%jkj%%j%j%JJKJ%%%j%%jk%lkJK%J
-21241G%%jJLLJjk%jjjkJKJ%JJJ%JJJJ%KK%kjJjkjj%%%jkkK%%J%%%%JjkjLKjlkkk%%JJJ%J
-21172HJ%lj%JJlljJKK%j%%jj%%J%%JK%kkjj%%%J%j%JJ%j%j%%KKJjlj%%%%J%jj%j%JJ%j%%
-21103aJ%%%%%%JK%%%jJJ%JjkjjJKK%K%%%%kkjJK%%kjj%kk%L%%J%j%%JJ%J%%kj%%JJ%j%jJ
-21034AJ%j%%j%%%%JJ%J%jjjJ%j%JKLKjjjj%jJ%jj%%kjjj%LK%j%%jj%%%JJLJ%J%%jjj%%%J
-20965Djjk%KK%kjjj%J%%J%%%%%jJj%kkj%jJKLJJ%jKJj%JJJ%Jjjlk%kj%%jJJKKKJj%jjJjj
-20896Aj%JKL%kkkj%JJjkljLKJKKjk%JK%%%%J%jkjKJ%J%k%%j%jj%J%j%%%%%J%%K%kJJjkjj
-20827bJJLJJ%%%jj%%%%JJjKJ%j%%j%JKlmj%J%%j%%J%%JLKjkkKJLJkj%jk%jj%JJJKJJJ%jj
-20758G%%%%%%jj%JJlm%Jj%JJJJJJJ%jj%Jjjjj%J%%%%jJJKJkljJ%Jjj%%JKj%jjj%K%jjKK%
-20689D%%%JJJ%%jj%JK%jJjjJ%K%%JJjJJJK%%JJ%JKJj%KKLKLN%lllk%JJJJLJ%jkj%J%kmjj
-20620B3jj%jJkmmljJKJ%jkkj%kjKJ%j%j%KKLKJjlj%jj%%kJ%j%KjjJJ%j%jJK%%jlkJJ%%KK
-20552GKjj%jjkk%JKJjjj%%%JJKJkJJJjjJJJJjlkjJJ%%jJJJ%J%%jkk%%%%%Kjkj%%J%j%J%j
-20483Aj%%%J%%jlkJKK%J%j%%%%JJ%%jj%%JKL%kjj%jj%%LKJJj%%%J%%j%j%%JJjjj%K%k%JK
-20414GJjk%jj%Jjjk%%%KK%jJLKk%jkK%jJJJkkj%%%%J%jJJJ%%JJJkkjJJ%%%JJ%%jjkJJjjk
-20345Bj%%JJMMJkkJJjkj%%%JKJJkj%jj%%%%%%kj%%%j%JJ%%JJ%jk%%J%%%j%jjJJLK%jjjKJ
-20276HjkjJ%%%%JJJ%kk%KMKJKkj%jjJ%%%kkl%J%jjj%JK%j%JK%JKKkkk%jJLKkljJKJJJ%j%
-20207A0%JJ%%Jjj%%JjljjJJJLKKJj%j%kj%%%JJ%JJ%J%jkj%%jJKJj%KJ%jk%%J%j%jJ%J%%k
-20139A4%jJ%%%%JkkjJMKkmkJJk%JJK%J%kk%%%%%%LJ%KJkjjjJJ%%%%j%k%jJ%kjJ%%%LLJkk
-20071A2LK%k%jJJJ%kk%jJ%JJjkkj%%%%%%L%kj%JK%%%%jlkJKKKJjjJ%j%%J%%KJ%%jJ%jj%k
-20003A2j%LJ%%KKKjkkjJKJ%JJ%jkJKJ%%j%KKKJj%kjJ%%JJ%KK%jllj%j%KLJ%%%%jjkjk%jk
-19935A8%%%J%JjklkJJJJJK%J%%%%KKJJJ%JKJKKKJKJJ%jKJJJJJK%jkk%KJKKKJ%KJJj%KKK%
-19867F4jjJ%jjJKKJKKL%jjKJKKKKLMNLK%%JLNKJJLLJJJKKJKKJLKKKJKLKLOPMLKMOOOOOQJ2
-19799B28J2J0QRRJ1J2J4J6K0J9J8K2K2K3K5K6L1L0L0L2L5L8M4M9N5N9O4P2Q1R1J00J13J28
-19765A556J46J67J86K02K11K11K01J85J69J58J58J70K02K53L19L92M50M73M37L33J78J0j44
-19742F623k59l12k89k05q6M5J63K35K44J75M0j25k83m14m97n14m77m06l28k60k05j70j53
-19719B542j51j60j73j86j96j93j82j62j41j20r8q1o8n7m5l9l5l2l1k6k3j9j9j8j4j4j3j4
-19691B32j5j3j1j3j2j1j0qopnnjLlpoonnmmljknmllllmllljJJj%j%jkljj%JKKjJKKJJkk%
-19631C6Jkj%jk%%JKKK%jjjJ%jJK%%JjjjkkjJJ%jkjkj%jjjjJJkjJ%%jj%%kllkj%J%%LLJJ%
-19563A8jJLKj%JJ%%J%%jj%%%Jjj%Jj%jj%j%jk%JJJ%J%klmkjJJKKJklkj%J%%kljjj%J%KLj
-19495EkJJjjjJJKJ%%JJjjJ%KJ%jjj%j%JJLKJjj%%%%jjJJ%jjkJK%%jj%jmkjj%JKJ%JK%JJJ
-19426A1%%J%kkk%%LJjkj%%%%jk%KJjjjkj%%%J%%%jJ%%jj%J%%kjKJ%%%%%%JLLJ%kjjjkklj
-19358e%JJJ%jjJLKJJJ%jjjk%%%lkjK%JKKJ%%J%kj%JJJjjj%%%%LJJjlkj%%JJ%%JK%JJJJK%
-19289Ikkj%%%JjkjJ%%J%jjj%KJJ%ljKJKJjjjjJK%%%%%%jkkj%J%K%j%J%JJJ%kk%%%j%JKJ%
-19220D%%%%j%jj%JK%%jJJjk%jjjkJJJ%KJKJjjJ%%%j%%jjj%K%JLK%%jkkJjkJJ%jk%JLjkj%
-19151AKKJJ%%j%JjkjJJ%jkkJL%%KJJj%K%%j%kk%JJJ%KjkjK%%JKJkk%%JJj%%jj%J%j%jjJj
-19082D%J%KKJ%kjjkjJJJ%JJ%kkljj%%%JJJKLLK%Jklkk%JJK%%kjjJJ%lk%%jJKK%kj%j%Kjk
-19013@jJKL%%j%JJ%jj%jjk%%%%JJJJkk%%%JJ%JK%%JK%j%Jknj%J%j%%KKJ%%KJkjJ%%j%Jjj
-18944Djj%jJLJ%%%%JjKJ%k%J%jjmk%KKKJJK%klkJJKJk%%Jkmj%J%J%%JLK%k%JJKJj%%kllj
-18875AJJ%kJLJJJj%JK%jJK%%KJj%JK%KKK%%KKJJKJJ%%%JJjjj%%J%kjjklj%%jjllk%%%k%J
-18806A2%jkjk%JJk%J%lj%%JjJJ%jkJLLLJ%lkll%J%l%JJk%J%%jkkJJKLKk%%J%jjj%%%jJK%
-18738C%k%JK%k%KLJ%jjjJJ%jk%J%k%JJL%llkjKJJJ%Jjjjjj%%%KLK%lkkJLL%j%j%%%JKJKJ
-18669A2jjjklkj%jj%%j%JJKJ%JJJ%%jjjjjj%%J%%JJ%%j%%kj%JL%JJ%%%jjjjj%JKJJJJjkk
-18601BjKKJjjJj%jjk%J%%%%KLKJ%%%%jkkkj%JJJ%J%%%%J%%j%%%%JJ%kjJ%j%%%%jJ%JJKKj
-18532Ik%JjkkjJ%%%KKK%jKJjkjj%kkJKKkljJJKjkj%K%jkJJKKJ%KLJkjkkl%K%kkJJjJK%%j
-18463DjjJ%%%%JJK%jJJ%j%jjJJjkj%JKJjjkl%KJ%%KMKjj%%JKJJkllJJ%j%jjJJ%JJ%%JJJJ
-18394A3%ll%%J%JJ%%%jlkjKMKJkkkKMJ%lj%jjjKK%%jjJK%%%kjJJ%%j%kjJLKJjjl%JJJK%%
-18326A3%J%lljj%JJ%jjj%JJkk%JJJKJ%Jjjkjkj%%%JJJjj%JKJ%j%%%jj%%%jJLMKjjkkj%%j
-18258EJ%jkjj%LKJ%J%J%%jjj%%%%j%jKMKkkkkjk%JJKKJ%%j%JJ%%jjj%JJ%k%LJkkjj%LJJ%
-18189I%LK%JKJJJjk%jjjJj%%JJ%lj%JJ%kj%%JJ%klk%JJ%%JJ%%kj%%%%kjJKK%JJj%%%%%%j
-18120IkmlJJjj%JM%%KLJJjJK%jkjK%kkjJJKJ%lljKJJ%jjj%JJJJ%J%J%kj%%jkJJjjj%%KKJ
-18051A0jkkkjKKJJ%jk%%%JKKJjjjJL%%j%kk%%JKJ%J%J%%k%j%%J%Jjkj%J%jkj%%j%%JKJJJ
-17983A0K%%jj%%Jjk%jkkJJKJKKjkkl%%L%kkj%%JJ%%j%LKJJjk%JKJk%%Jj%%J%%%%jkjjJJK
-17915IJkj%JJ%j%JKKJ%kklj%LK%k%%JJkk%K%kjJJ%K%%%jJLJjjJ%jjjj%%%%jJ%J%jjk%jJJ
-17846GJJKJjmkJJJJ%%JJ%kmkk%KLJL%%jlj%%KK%%JJK%kl%JJKKJjkkjkj%KJjj%JJkjjJLJJ
-17777A1%jjkkkjKMJj%J%k%KLLj%JKJ%kkj%JJ%jJJJJKKLKK%j%JJJ%kjkl%jkkk%KJkkj%%%j
-17709A3jKKJkjJ%%JjJJKJk%%J%J%JLJJjk%JKJMNLKjjk%%kmkjj%%%j%J%%jklk%%%jlj%JKj
-17641A6j%jk%JJLMLJ%JJj%JJJJ%kk%JJjkkkjkjlkJJ%J%jlk%KJ%%J%%%jjjkjJJKKJK%KLJ%
-17573B2%jJ%%J%J%jk%kkJJJJLJ%j%LJJjjJLLL%k%JJ%kjjkk%kmjjjj%jkjjj%J%jk%KJ%%%J
-17505A5JKjjJ%j%%jjjjJL%%%%%j%jj%JJKJjlJK%JKLLK%jl%KLKKjjkkKK%j%Jj%J%kkklkk%
-17437A8J%JJjJK%kkjljjLLJJKKjj%JJ%%j%%%JJLLMKJMMKKJmnnkjj%JJjjjjJJ%Jjj%jlj%j
-17369B7J%KK%j%Jjjj%%JjJ%kjkmk%LJ%lllJJJJJ%%%k%J%JKKJ%JLKjlkkJKKJ%KLLLJ%KKKL
-17301D9MNNLKJKKJk%klmlkkklllmmkjllj%jJKKjjJ%JJJjlkjLL%jjkkjJJ%j%kjlj%LMK%jk
-17233B5J%jjKKJjj%%K%jk%J%jjLKkkjJKKj%J%JKJ%%%JKKMLJkkJJ%%jljkkjlk%%jJ%kjjLM
-17165C3Jjj%kk%%jJ%%KLJjk%jj%jkjjJJj%Jkjjj%%jjJKK%%JJkj%j%JKJ%Jjjj%%KKKJkj%J
-17097B9JKJJjKJ%kjKJJj%%JjjJJ%LJ%jj%j%%JJJkkkkkkkjJJLKJJ%JLMJl%%JJJKJKKKJjlk
-17029D8jJKKJj%K%%KLJKjjj%KJjkkj%JJjjk%j%MNKJK%jjjjjJKkJKLMKJJKJ%%JMNLLLKJ%K
-16961A04LJ%KJJLLjkk%J%KK%KKKLKKLMMOONMONNRJ0J5J9K5L4M2M4L0Lk3l5l4k7k1j4rpjL
-16908B42NOPPORJ0J0RJ0QJ0J2J4J5J5J7K1K3K5K7K9K9L2L5L7M1M4M9N3N7O3P4Q5R7J12J31
-16871A476J55J83K15K47K77K99L06K98K70K23J63R1K0m7j08j61k00k31k53k63k63k53k33
-16848B211k10j86j56j28j01p9o1m5k9j4%J3K4L7N0O7Q3J00J20J37J50J59J61J56J43J19Q8
-16821B809N5K1ok4l1k6rK4O6J16J72K32K91L48L94M19M21L98L49K77J86Q6j9j25k31l29m11
-16794E453m67m99n00m80m39l86l31k77k27j84j50j22r8q1o6n3m2l3k5j7rkNJ2J7K2K9L4L9
-16765A123M4M9N5O5P7Q9J04J23J47J71J97K24K49K74K97L18L29L23K96K45J69P1l9j48k43
-16740D609l21l72l99m02l85l55l17k72k28j86j51j23j02q3p0n5m3l7l0k6k3k2j8j5j5j3j0
-16713E36qol%KLOPOQJ0J2J5J6J9J8K1K6K9L0L2L3L7M0M3N0N8O2P0Q1R3J09J30J53J80K11
-16677B129K43K74K99L14L07K83K35J73J03L3l5r6j52k06k52k89l12l18l12k93k60k26j92
-16654A450j59j25j01q1o2m6l5k6j9j3oJOJ1J5K0K6K8L1L6L9M3N2O1P4Q2R4J12J34J61J96
-16623A999K37K82L30L69L84L65L06K18J30O5K7Jm1j10k09l10l88m24m18l80l29k73k21j76
-16599A434j39j08q5o7n4m7m2l7l5l1k9k5k1j8j3rpjNPJ2J6J9J9K3K5L1L7M1M8N8O6P7R5J16
-16564A361J40J68K01K36K61K71K61K25J74J13M7k6j07j90k54k87k80k49k02j52j00m7LM8
-16540A615Q3J06J11R3N3Ml7o0p0p5q2j00j21j40j49j46j36j21j02q2o5n3m2l4k6j9j5j2r
-16511C69rpoommjJLONMONOQRRJ4J9J8K0K6L3L9M7N6O8Q3J01J17J33J39J31J04O8K8j0m5p6
-16471A507j07j35j52j53j43j26j05q7o9n5m3l3k6k0j5j2qpponoqj2j1j1j0ronnomnmmllk
-16432G9jkk%%k%J%ljjklkJK%%%j%LLLJ%%jjJJMONJk%jjlmkJJ%%J%J%KK%JKKjl%%JJJMNPN
-16364A09MJjklmlkjjlmmmjkkkjjkjJMNMMMLKLLK%%JKJ%LNPONL%%klmmllnoml%KKJ%%Jkkl
-16297A00jk%JK%JLKKjjJ%klkmnonj%jk%JKMNKJJJJJKLJJjnnl%Jjjk%KJJMLNL%%J%npoomk
-16230G5lmkjKJ%J%JKKKJJLJjjjjllllkkkj%jkj%jK%%%%jJNNL%jkkj%J%jkjll%MLK%%%JKJ
-16162F7JLKK%%%LLKLJKKJKKJjjJLNNNLLLLLMOOOONNOPPRJ1J3J3J4J4J7J9J9K0K2K3K4K6L1
-16107D62L7M3N0N7O2O8P2P7Q1P9P0N7M3K9J2mk1l7n4o5p2p5p4p1o4n8n0m2l4k7k2j7j2qo
-16072D86l%LPJ0J4J5J5J8K2K7L3L9M2M7N3O2P4Q2Q8R6R8R6Q8P4N7M0K3Oj4l4n0o3p3p5o8
-16036A335n5m1k5oRK6M0N6P2R1J07J21J32J39J40J32J11Q2M9J7j5m3p2j02j29j51j68j70
-16008A682j60j43j25j05q5o7n3m3l3k5j8j4qjMORJ3J8K7L3L7M2M9N7O5P7R0J04J17J29J37
-15976A816J43J44J37J26J05Q2N3K3j1m6q1j14j39j55j63j61j49j33j12r2p2n5l9k1lJ1K2
-15949A116L2L9M2L9L5K8J9Rjj4l0m7o2p7q7r0q6p9p2o0m9l8l0k4j4qlkJJMNPNNQJ1J3J4J6
-15909E76J8J9K3K8L3L6M2M9N2N3N3M9M2L3K4J5Jj3k5l9n5o9p8q0p9p7p3o6n8m9m3l6k9k5
-15875B52k2j8j7j5j0j0rqrponnoomklnnlk%%JJj%%KJKJ%lkjjkk%JjjLMLJjJMMLMMMKJJlm
-15814A01llllk%J%%J%%jlljklmnnlkj%%k%Jjmljk%%JjJLLKKJ%jjKKKLLMNMOPMOQRMJJJjl
-15747A22onnnmmkkj%%jkJJNPOPQPOONKjjK%lkklkjjJKJLJJKKMLNRJ0J3J5J5J5J4J1Mlqj4
-15688B38j7j7j6j4j2j0ppnlk%MMMNPOPQPQPPOPPQJ0J1J2J0RRJ2J3J3J1RKjlqj1qpnkNJ2K0
-15637C43K7L4M1M4M3L4K0%k1l8n1n5n3m8m2l4k8k1j8j6j0popmlnnlkj%lk%KMNQOMLLKKNQ
-15590A55RPKkllnrj0j0j2j1rrooolkkllkjk%LLKKLNMKJkmolkk%lmlj%kmmjKJjjjJJkjjjk
-15527C3lkjKJ%%JLMLKKLLKj%jJkoonlkkjk%%jjkjJ%kkJJjkkjjjk%%%%JJJ%jkjjKJ%%j%%%
-15459GJ%KLJJJJjkjJKLJ%ljK%jkkkjJJ%KJjkj%%jk%%JLL%jkkJLKjkj%jj%KKJj%jjjLJ%jj
-15390A3%jJ%jmjJJjkjJL%JKjkj%LKKkjJ%klkjJjjJK%%%%jj%KKKJjk%%j%JKKjjk%J%jj%jl
-15322Dl%%%%JJ%%j%%J%jj%K%%JJjJ%%KJJ%j%kjjKJLKKJj%JJ%kljKLLJkj%JKNNMLJJjklkk
-15253B8j%nmkJK%%jj%%k%j%KJJ%JKJKKMLNLKJjnnnllkj%lk%JJKJJjklk%%j%%%%JJ%k%JKj
-15185A3kjKJj%jkkjJLK%%jJKJK%j%%KKJLOMLMMJjlmmllllkkkjkjJJKKJ%J%kjj%JJJJKLLK
-15117C0KJJJ%klmljkklljj%jjjj%jjJLKjkkj%J%J%%%%JKKJ%kklk%KK%j%%%%JJj%jlkJJ%J
-15049D%jj%JK%J%%%j%j%%Jjkkj%J%JJJ%%LJj%%%%jjj%KJ%%jlkKK%kjJJKJJ%%JK%ljj%J%j
-14980Ekjj%JJKkjjjLKjj%J%JJkjJJ%Jjj%%%%KKJjJL%kkj%L%kjjjj%%jJKKKKJKjkkk%J%JJ
-14911A1KJJKKJKLJ%%KOOONLK%%llllnlnmjllkjjjj%jkjJJJ%%%jkj%%jjJNLJj%j%Jj%JKJJ
-14843B0JjkljJKMLLJKKJLLLKMNL%loonmmkjkllk%JjllJK%jjljJJjJJ%lj%jkJJJJJ%jjJK%
-14775H%J%%%%%KJjjkjjJJJj%%jk%LJJ%k%JJjJJjkl%jkJMLJ%klkjJJ%jjj%%jj%JJJ%%J%kJ
-14706CK%mkj%%JKMJ%%%J%%jjk%JLJJjkjKJJJkj%%JJj%%jjk%%%K%jk%KJK%%k%KK%jlk%J%j
-14637Dj%%JJj%jjjJK%j%%J%LMJkmjJKJ%%%kmlk%KLJK%%%JJj%MJjkj%KJJJjjjLKK%K%jjKJ
-14568B0J%jkkjJ%%%K%jJJ%KKJkkl%JJjk%jkjjjJJjJ%j%jKLJKJ%kjk%%jkllmjJJKK%jj%%J
-14500EJJKJj%jj%KjjkkjKJJKJjjjkkk%%%%J%%%%jjJ%%%kjLKJJ%%%%J%%Jjjj%J%%JJJjjKK
-14431IK%jJJJ%jjj%JKJjjjjkjkk%%J%jj%JLK%j%jjLLKJJ%jjj%KMMJ%%KJLMK%JKK%Jjllll
-14362B8kj%%KKKLJ%KJKJKjjjlJLJjkkkkjKJjjjJJ%j%jj%%%jjlkjjjjjklk%jJKK%jkk%%j%
-14294A0kkjJL%jjj%%JJ%JJJJjjkjkk%JKJj%JLKLK%llkkKKKLJkkjJLKj%JJjkj%lkKJJ%JJ%
-14226A6%Jjjlljj%j%JKJKLKJJJ%jjkk%JKJJK%klkkj%%%JK%%JJ%%mnjJKKJjjJj%JJJjkj%%
-14158Ijj%JJkk%L%kj%%JKJK%kjjjJJJKJkmj%JKJJKJ%kj%J%%%kk%%KJ%%%km%KL%%%J%lkj%
-14089D%JJkkjj%%J%j%KLJj%JJJK%kjkkj%LK%JJJ%kkkJK%%%KJ%j%%LJkkjkJKJ%j%JJjkkj%
-14020E%jJK%%k%j%KK%kk%MKJ%%J%kkk%LKJkkKKKkj%JJ%%Jj%%jj%JKJJJ%%l%%%J%%jlk%jj
-13951GJJKJk%JKKKJ%kk%J%kjjJJJ%J%%JjjJLKjkKKKKKJ%%KKMKJlmj%jJLJJjj%JJJJJ%%%K
-13882D1Kllj%j%JjllkJKJj%KMK%%jkkmljJj%JLJ%jJLJ%jjkljjjjjjjkj%JLJ%%%jk%J%jk%
-13814A7KK%jj%JJjkjJ%%KJ%%%%ljjjJ%%JKJjj%J%%%JKJ%%KKjlkjjJJ%j%jjJJ%jJJJKKKJ%
-13746B9%jj%%%%j%%jjKK%jlk%JJJKLJJJjl%jJK%%%JKKKKKJJKKKJJLK%jjJ%JLLKjjk%JKLJ
-13678F8%jlkjjJMMNL%%%%JLK%%kk%%Jk%LNKKJLMLMMMKJKKJJKKMPOOPQQRPNOQRRRQQJ0J2J1
-13612B83J1J1J3J4J7K0K2K2K4K7K9L2L6L9M5N1N9O8P7Q6J00J11J25J41J51J56J53J44J25
-13583B192R7O2J9k7o9j08j37j57j64j62j54j40j21j03q8p5o6n4m3l2k5k0j4olJORJ3J7J9
-13552F67K4L0L5L9M6N8O6P8R0J04J19J37J49J56J58J51J32J06O8K4k7p8j23j57j77j88j87
-13525A500j73j56j36j16r9q4p0n8n1m4l7l1k8k4k0j7j5j1roonl%jjkKLLMLKMPRJ1RQQJ0J2
-13483C92J2J4J4J7J7J8K1K4K3K4K5K9L5L9M5N1N9O9Q0R3J07J25J42J59J76J88J92J86J67
-13454B543J35R0L8j8p2j23j60j85j97j99j93j77j56j34j12r3p6o3n3m2l4k5j8j2plLQJ1J6
-13424F92K0K6L3M0M6N3N9O6P8R2J07J23J38J52J59J60J54J38J13P5K8k3p2j15j49j71j84
-13397A838j87j80j68j53j34j16r8q1p1o3n7m9m3l8l4k7k1j9j8j6j4j5j2j0j0j1rqqpnnmn
-13363A42mjjjkljjj%JkjLLjmlmnpolnnnmmlklmk%%jkmkkkkj%%%%mljJJJj%J%J%%J%JJKJK
-13296D9Kj%%%jjkjkkkjjJ%jjjkj%%kjj%jkk%J%JJKKKJKJ%kk%J%%kjkKLJkkj%%JJ%LL%k%M
-13228C9NLLJKLKKJ%kllk%JKK%JKJLMMMMPPOLK%jklmknnnoomlkkkk%%kjJKJKMLJKKJ%Jjk%
-13160F4%JLLLMMONMMLJklnqooqqnnmoookJJjlkjj%JKK%J%j%%J%jjj%JJJjjjJJKKJK%jj%K
-13092C1%%J%%KKKLKLLKLLKKMONNQQOMjljjmonponoommmkjJ%jlkjLKj%KLJKJ%JJLMLLKLNO
-13024G9POMML%looqpomlnoomkmml%jkll%jjJJk%J%kj%%jJ%JJj%%jk%jKKK%jkJ%JJJ%klk%
-12956A0jjJJ%%JKJJ%JJjjj%%jk%Jjj%%kJLKJJjjkkjJ%JJ%kkkjJJK%jkj%J%JJ%jjJJJjJ%j
-12888H%J%jKKKJkjkk%%jljLLKjlmk%JKK%%JKKJ%jkkjjJKJK%klj%JJ%j%JJKJ%%J%%j%%%JK
-12819A4%kkkkjKKLKJkk%kl%%%%%%JKJJ%jjjjKLLj%%%k%kk%KJ%jJJj%%kjJKK%JJj%jkmkjJ
-12751EKKJ%%%%JJJJJ%%kj%JJ%l%LJ%%J%%JJ%kjK%%%lkJJkj%%JJJ%j%%jjJKJjk%%jj%%%%J
-12682A1KK%jjk%%%jj%%JJjkk%%JKMLK%jkk%%J%JKKLJ%jkjJKJ%jkljjJjkjJ%%JK%%kj%Jjj
-12614A2%J%%J%j%%%%JJKKKKjjj%KJ%%jlmkkjjKLK%jjlkjJ%j%%%%JJjkj%J%%%j%%kkJKKJ%
-12546H%%JkjjkjJLJ%%j%JJJj%%%j%Jjkljj%JJKJJJJ%J%k%JJJ%j%%%%kjk%JK%j%JjKJJkkk
-12477DkjJLK%%J%LK%%JJ%JK%klljjJJ%kmj%KLJkj%J%j%%%KKJJ%j%jkkj%JJJJK%k%%j%Kjj
-12408H%KKKJJ%jjj%jJJKjlk%KKK%kj%JJkkjk%%J%JKJJjjjJ%%JKKJ%klj%J%JJ%JJK%lkJLL
-12339B1K%KKKJ%jkk%%jJJJj%%%jjjj%KLJJ%J%j%%Jjj%%JJKJ%%%%KKLKLKKLMMNMNONONM%j
-12271I9mmnnoonlkklnnnkJMLKkllmjJJjllllj%%jljJJ%JKKJlkjk%j%JJJJLLK%JKLKKKKKJ
-12203D5JJJ%%JKLKL%kjJJJjkjlkkjjk%KJJJjJKKjlmnmmllkljJJJjkkk%%%JjJJJJjjljKKK
-12135B0%kkkjJKKJK%%%kkkjj%L%jkJ%%jjjJKJjjj%klKKKK%%j%KJjlk%jJLKjjJ%J%jjk%JJ
-12067A4%JjkjjJKKjkk%KKjljKKK%%%jkkjK%%J%j%kkjjJJ%%JJJK%J%KJjkjkjjjLK%j%%jJL
-11999A4K%jk%%JJJ%jkk%J%ljJJKLK%llJJJKJJJ%j%jkj%JKJjl%J%%JKKL%klkJLKJj%%%KJJ
-11931B6KLLMNOPQJ4K1K6L1K8J4nk2k8k8k4j8j3roljllklkklllkkJ%kj%KJ%j%KjkjjJJJJJ
-11875A5jk%%JJ%LKj%%J%jk%%jk%JJkJJJ%%%JK%jjjjJLKJ%lmkJL%k%jj%jj%JJ%%%%JKJJ%K
-11807B0JKkkJKKjkjj%j%%J%%JNKjjjjjJJ%%JkkjJ%jjJ%kkk%J%jkjjJJJKKJ%jkJJJJ%j%jk
-11739A5kKKKLJ%jKKjkjJLLJjk%j%%KMK%JKJ%%kkkJJKKJjj%jJ%jkkj%JJ%%JJjjJJ%j%KLKK
-11671D3KLJ%jjKMJJJ%KJJ%KK%JKKLMJ%j%%kjjk%%JJLMKJJKKLKJLLJJJNMMMLMNONNRJ0RQQ
-11604A91QRJ1J2J1J2J1J2J2J2J4J9K0K1K1K4K7K8K7L0L4L7M1M5N1N8O6P5Q1R2J08J26J43
-11571A489J64J79J87J90J80J55J14N6j0p7j35j79k04k16k10j93j71j51j30j10r3p9o8n5m5
-11546E88l9l2k8k3k3k3j8j5j3j2j1pmlkjjk%%JLLNQJ0RRJ0J3J6J7J6J7J9K2K5K7L0K9L1L6
-11504F87M1M5N0N7O6P6Q6J00J15J32J49J65J78J84J79J60J24P3J3n1j13j59j87k02k01j90
-11478A577j70j47j26j07r2p7o3n3m1l4k7k2j6j1ol%LNOJ0J4J5J9K0K2K6L2L7M5N4O3P5Q5
-11444A113R8J14J35J51J66J76J72J54J22P4J5m7j05j51j81j93j94j84j67j47j28j08r1p7
-11420G17o5n5m7l9l2k9k7k2j9j7j5j3rpopoooonkJKLLLMKORJ0J1J2J3J4J5J8K1K1K3K4K7
-11377E19K6K9L2L6M1M8N5O4P4Q5R6J12J28J45J61J73J73J58J28Q1K3l9r6j43j75j92j95j86
-11349A361j70j50j30j11r5q1o7n6m8m1l5l2k6k0j9j7j7j3j3j2j0j1j2j0j0oqppqnmkjjjj
-11312A04jlkjjjljjjk%%%Jjj%%%jjkmllmnmkllljJJ%kkkJjkmljLL%klkJ%KMLjkkJJkk%MJ
-11245D0jjKJJKLKLKKJJK%%klmnmkklmlk%MKjkJ%%%%J%lmkJ%J%JLKjJKKJ%%JJLK%LK%JLMN
-11177F0MLMMOONOQQNOPLKJlnpj0j2j1j0pqommmmlllkjj%J%%J%j%%lkk%KJjjjJ%K%%JKJJJ
-11113C3jJKL%%JKLLLLKKLLLMMOORQNJjkllnoqomnnnkmnljjlkjJJ%klkkj%JJKKKJ%JKOOMM
-11045E8MMNOOQQQOOMJkmorj0j0qnopromllllkjjj%%JJJKKjjklj%K%jJ%JJJ%jjk%JJjj%KM
-10979B7KLMLKJJKLLLMMNNNNPNMJklmoponmkklkJ%%lllmklklljklkj%%KJKkkjjJKJ%%LKLJ
-10911C1kjKLJjJJJkljjkkjjk%jj%jkjJ%%%Jjkk%jJ%%%j%JJjjkkj%%j%JKJjlj%KKK%%JJJJ
-10843A4%jkk%J%JJJJJ%JJJ%JLLJ%JKK%J%jjjj%%kkkjJ%jlk%KJj%KKKJ%kj%K%kl%%Jjkjlj
-10775A2j%%JJjJJJ%%jjj%j%%%%%J%j%JJK%jjjjj%%j%%K%%JLK%j%jjj%%%jjjjjkJKLK%%JJ
-10707A6KjjjJJJ%%JK%ljjkj%%%j%JJJjk%%%jKNMLklkkkjKJkkjJ%JJKJJKJj%%k%KJj%lmlj
-10639I%JLKJ%j%JjmnlJKj%JJJjj%JKK%jkjJKK%JJjk%%jjJjk%KK%JJK%kKK%jj%%%JJjjJ%%
-10570A6lk%%K%jk%llj%jKMJjk%%J%jjjjJ%Jj%%KJjkjJJ%JLJklk%JJJ%%kjj%JJKJ%j%J%lk
-10502B%KJjJ%JJJkj%j%jj%jj%J%%JJjj%J%k%%JJJ%Jkk%JKJKJ%K%%k%Kjjj%j%KJJK%Jjk%J
-10433A0jj%kjjj%J%LK%j%jllJK%%KJJkjJJJ%j%KKjkk%J%%Jjj%KJj%kj%kkj%KLMJJJ%%jlk
-10365FlkJJ%jj%jjj%%JJ%J%J%J%jj%KKJJKK%ljjJJ%Jkkl%KKjjkkK%jj%%J%JJ%%%J%%Jjj%
-10296Cjk%%JLK%J%jj%jj%%JJ%jjKMJ%kkj%j%JJ%jJJjkk%KL%klk%%J%Jj%%JJjkJJK%%jj%J
-10227C%jk%%LJjJ%ljJJKjl%JJK%JjljKK%KJ%jjkljjKJKK%Jjjk%%%jJJjkJKJ%%KK%kj%j%%
-10158DJ%JJ%%klj%%KKJ%%ljJJJJjl%%L%klk%KJKJjjJJKJKjlkkkj%KLKKJ%%kjJJJkjkkkj%
-10089bJJJKKKL%kjJKjj%K%JKJ%klkkmj%JJ%J%jj%jLKjk%%%J%l%%JKKJK%kj%JJklk%J%%J%
-10020BJJj%J%jjJJ%%%%KKK%kk%%%jk%KKJ%j%J%jj%J%jjkjJJ%jJ%jkJKLK%jlkJJ%jj%J%%%
-9951DKKk%%j%%J%%JJKJkkjJ%jjJJJJ%kkj%JjKKJjjjj%J%Jjjj%J%%%jjjk%%%JK%%JJ%%kjJ
-9881C%l%jJK%%KKkkk%KJ%KKjkkk%JJ%%%k%KKJJJjkkj%JLKJj%j%jj%jkJKjk%LL%J%%lkjj%
-9811A%j%KJK%j%k%KJ%%%jjjk%%%j%%%J%LLjkjjj%%%%%%%%%KNKJkljJJ%kljJKK%%%jjj%JJ
-9741DJKJ%%%jlkKLJ%%jjJ%j%jjjJ%J%jlJL%j%%jKL%kj%j%kj%%jjjK%jjjJJJ%KK%J%jjkj%
-9671@KLJkj%%J%j%%jJJJ%jjj%jj%KKJjlj%%%KKJjjjj%%jJ%JJ%JJj%%j%J%KKJJKjkl%JJJ%
-9601I%kmlj%JKJ%%%%j%JJj%JJj%jl%JL%JKK%jjjjkjJK%JJjkjjkkjJJJKj%Jj%J%j%%j%JKK
-9531EJJ%jkk%Jjjj%%K%j%%%%%JJK%jJ%%%JJJkk%jj%LM%lkkj%%%KKJJJkj%kkjJKJ%j%JJJ%
-9461Fjj%%j%KJjlkJKjk%JK%jk%KJJ%jj%%k%J%j%JJjj%%JjJK%kjLJ%kk%%JJjJJj%J%JJjkj
-9391AjJJKJjj%j%%%%JKjjjJJ%%%%%j%%J%%J%j%j%JLK%jjKK%jlkj%JjjjKKjk%JKjjj%KJjj
-9321DJLMJjklmkj%%JJ%kJ%j%%jKKKjkk%%Jj%%%%KJJ%jkj%%KKjk%LKJJJJJJjkll%JjJJ%J%
-9251FkjKKJjkjJJJ%jkjj%%JMK%kjj%KJK%%kj%JJJ%jjkjkjjj%KKjl%%%J%J%J%%%JK%%jlk%
-9181@%J%jjjKNJjkl%KJJJ%%%jjl%Jj%%JKJjjKJ%%%JL%J%JJjljJJJ%JJkjklljJKKJK%j%jj
-9111EjJJ%%%j%JKj%JJkk%%j%%jjkJ%J%JJJKJ%jKjjJ%%j%j%%Jjk%%%jkkjJJJ%JJ%KKjJJJ%
-9041I%lmj%%JjKLLKJ%%%%JjkkkJJ%j%kl%JJJj%JJ%Jjklj%KK%j%kj%%L%%%LLklkj%L%JJJJ
-8971H%jj%JK%jJ%j%%%LJJ%jkkjKJ%%%JjllJKjjjJLJJ%%%%%j%jljJ%j%%%jjk%%%JL%%jk%K
-8901CJ%%%j%J%kk%JKJK%j%jk%KKjmjJJJjj%%J%kj%%JJLLjlkJJJ%JjjJJjkk%%KKKjJLJJkk
-8831GjJKMK%%JjllJ%%%KJkmlk%kJLJJKjkjj%%%%JJJJjJKJjkj%jJ%%kk%JJK%%J%J%mkj%KJ
-8761DJJjJJjjk%K%jkk%%%%%KK%k%%%J%%jjJjJKLLJj%jkjjjklkK%%kjKKLK%J%kj%jj%KKJ%
-8691F%%JJ%%%%kjjkk%KK%kjJMK%ljjjjj%%Jj%JK%%%J%j%K%%jkjJ%jjj%JKJ%J%%%JJ%%JJ%
-8621Hjk%%%%J%jLJjk%LL%%%jjkkJ%%jjjkjJLLKJ%j%%%jj%jkjKK%jJ%l%JJjjJ%JJjJJJJK%
-8551A3JK%jlkj%j%%J%jJ%%JjkJKkkj%jJKK%KJjjjJ%jkjjkJKLJjllJLJj%K%KJJ%%%KJ%%%k
-8482A4j%llk%Kj%J%%jJK%k%KLJjk%jJj%j%K%j%JJ%jj%J%%j%%%J%%%JJKJ%Jjj%KLK%ljJKJ
-8413B1%jklJJJJKKJ%JJKKLLJJ%%JKMMLONLNORJ2RJ0QOJlmnpnk%LOMKjmoqj0j1j1rppnnnn
-8349B7kjjlll%LJkkjJ%JjJjmj%%%kjjjjJJJjJJjJ%JJKJjkk%JK%kk%JKJJjjk%LK%%j%jJ%%
-8280A1jkjJ%jjjJJ%JJjjJJ%jjjk%jjJLMMJjkkjjJKJJJ%%%Jj%KKJJjjjjkj%j%%%JK%jjjjk
-8211IjKKJJJ%ll%LLK%jj%JKKKJjlj%j%KKJkkJ%klk%JJ%%%J%Jj%jJKKKjkkjjJJKJjj%%jKK
-8141B0JkKKJJJJ%%%jj%%JLLJjJLKj%JLJkk%jkj%kkkj%JJ%lmjj%J%jj%JjjKJjjKJj%JJJj%
-8072B3JJjjj%%J%ljJ%%KMJ%JJJjkj%JjjjjJKj%%j%%j%KJ%jlmmjK%Jjkjj%%KK%jl%LJJjkk
-8003A1%JJ%%LMNjj%%JJjKL%%%J%%KLJkJ%%%j%jjj%J%%J%%j%JJ%J%jkKKJJ%jJKKJJ%%KLLL
-7934E5%j%kj%%%JJJ%KLLJKNPPMK%jmpnmlJKJKLKjknqronmlJKJ%jljkk%%JKMPOOMLLJJKK%
-7865G1%KMMMNMMJj%%MMKKKLLLKKJJLLKKLJ%JJLL%KJKLMKJ%JJKJMNM%jJMOMLLOPPNMOOMLP
-7796B57NLNNNPPPPONNNNNMLOQRQQPPRRQPRJ0J0J1J0J1J2J7J8J7J6J5J6J5J6J7K3K8L0L1L1
-7747G95L1L4L7M2M5N1N4N7O3O8P4Q0Q7R4J01J06J12J16J19J24J32J43J55J71J85K04K21K34
-7719C735K48K64K82L07L44L90M50N21O06P13Q44J005J206J447J726K011K228K265J998J383
-7699B3973N18l74j022j298j240r52n19j8M77Q81J082R66M75l22j221j948k331k389k231j962
-7679A0545j653j355j093q76p02n66m58l75l08k58k20j91j73j60j48j34j25j12r7q3p1n9n0
-7656A278m7m5m7m9n1n4n4n1m9m4l9l4l1k9k7k4k2k2k1k0j9j9j9j7j6j7j8j7j5j3j2j2j1j0
-7622C03rrj1j0j0j1qrqpppommopoqqpmmkj%%J%JlkkkjjjjK%lkkjj%%kkj%jjlnonnlkk%%J
-7558G5JJ%j%%%jkkkkJK%jJLL%%KJ%j%KJjJMLMLLMML%%j%%jjKLJJKKJ%jjjjklk%JLKJlnnn
-7489I6ljKKJ%%jklnmnonm%JK%j%j%LLJjkjmlkKLLKLLL%j%LNMLLJLMMOPLMOQPPQPJ0J2J5J7
-7423B22K2K4K7L4L6L4K9K2J1Lmj3k3k9l2k9k5k0j2mKRJ3J3Oqk0k8l0l0k6k2j9j4j1j1j0p
-7385H0mlkjjmmlkjjkllk%%%%kklllj%Jjll%J%%JjkJJJJJj%j%%JJJKJJJJLMKKJ%jJJ%jkjj
-7316D3kjJJJj%%j%%%kmlkljJ%JkkjjkkjJJJJJJ%%KJKJ%jjjjJJJKKLLL%jkkjj%jjk%%JJLJ
-7247C6LMK%jjlkj%KLKJJJ%%%lkJJj%jkjjjll%J%%%JKLMKJ%kkjjj%jjlljJKJJJJKKKMLK%%
-7178E1j%%JKJ%%kjJJJLNNNMMMKKKJJJJklnl%%k%KLLKJ%jllklkkkk%%J%j%jjlml%JJ%jjj%
-7109E7JJJ%JK%jlj%JMLL%kjJKJ%%%J%KKjJL%klkj%JJJ%%l%JJjlkklkllkj%LLMJJJ%%jlkj
-7040E6KLJ%JKMMKMNMNPOLLMMMNLOPJ0J2RQNJklllljMMMLJkmqj1j3j2j1j1j1qokJLKLMNPN
-6979A22LKLMLLLJ%%jJMMjjj%MOMKKOPMLLOJ1J4J7J7J7J7J5J1Mkqj1j4j7j9j9j9j3q%OQPQ
-6926B18Loj2j6j7j6j2ppnlmoqqomjNJ1J9K0K0J9J9J8J4RL%lkjKNQJ0J3J2J1J1QOKJOOPON
-6876C53NPRQONMONNNOOOOMKMNNMNPQRQPNONLNOQJ2J3J2J1J2J4J5J6J6J7J7J7J8J6J6J6J6
-6825H02J7J9J7J7K0K0K2K1K1J9J8J6J6J8J4J4J4J7K0K3K6L1L5L6L6L5L5L2K9K6K6K5K7L0
-6791A594L2L6M1M3M6N0N5N9O4P0P8Q7R5J03J09J19J30J42J56J68J78J90K01K13K21K28K35
-6764D743K43K56K70K87L07L39L75M19M66N16N66O16O69P21P73Q26Q91R78J091J237J420J644
-6742A9653J918K261K697L256L957M814N787O748P387P292O299M588K557P85p97k598m638
-6725G1966o293o825o320n224l815k229n78J042K480L429L413K159j44k915n054n952n922
-6708C3218n393m626l789l014k369j863j477j186r68q00o70n69m89m24l68l22k85k52k21j95
-6688C938j74j62j48j36j24j14j06r7q9q4p6o7o2o0o3p2p7p5o8n6m2k8j1PK6M0M4L3J2j5l8
-6657B056m7l7j6NK2K0Lk2l8l7j9QM2Q2J21J51J58J27O5j4q2j12j07q3n1k1MK3L7N6P6Q2N6
-6624B508Jo9j30j59j69j74j72j66j51j31j10r1p4o0n1m4l7l1k7k3j9j6j6j5j2qqrqj0j1q
-6592E00mjJ%JMOQJ2J7J9K4L3M0M5M8M4K9Pj6k8l0k5j7nQK4L6M1L5K3Lj5k6k5k2j4pNJ6K6
-6551H20L5M2M8N8P2Q7J06J29J50J63J49J01K4o7j35j63j67j56j38j14r0p1n6m5l5l1l1l3
-6523F52l6l8l7l3l0k4j8j1pjNRRNLjoj1j4j5q%QJ7K5L1L6M0M2M2L4J9lk5l7l6k9j7lJ2J9
-6482E68J9J0nk3l6m0m1m2l9l4k8k4k1j8j5j0pnnlkmljjjJLK%llk%LLMNNLOPPJ0J4K0K9L7
-6434C40M3N1O1O1M8J9j7n1o7o7n9n0m1l2k4j8j4j0rpooonlljllkJ%lllmlnnonlll%%mk%%
-6384F8%jjjlmjJjlk%%JJKLJjkmkl%%jjkjjJ%jjJjJJJ%jJL%jk%%jl%JJKJ%%%Jjkjj%K%J%j
-6315D3JK%%%jklmkMLJkj%KjJK%JJJjkkmlk%jKLLLJJj%JJ%lk%%%k%Jjj%%kjjjJJjKLK%%KK
-6246D4jlk%jjj%KKjjjjLM%%jklk%%JJJJJ%%KNLKLLJ%kklpoomkjKJjLMJ%j%JjjmkJKL%kjJ
-6177C1JLLJJ%JLJJ%kkllj%jKKJJKJ%%JknmlljJ%jjljk%JLJ%%KKJ%kkjKKKJ%%KJKJJJJJLL
-6108D7%jj%j%%%K%j%jjljJ%%KLKLNKjlkjJJJ%KLKKKJ%jJKJ%jKLNNLMKJMMKNNMPPQJ1J4J7
-6042A80J9K2K8L3L4L6L2K7J8Qjj2k3k9l2l1k6k0j5pJQJ2J3RKrk0k6k8k5k4k1j9j6j1qprq
-6002E5nl%%jlllj%kll%KJ%j%JJJKJjkJjJKLKkkk%%JJ%%%jjjjJJ%jj%%KK%j%jJKK%kkk%J%
-5933C5J%k%K%%%j%jklll%JKJ%%%j%JJJ%JKLJjjKKjjk%kjk%JJJ%J%%KJljk%%kllj%%KLLJK
-5864C2JKJ%%jllkjJJJKJJJKLJ%jkk%KJK%jkjjjjkj%%jjk%JK%jk%%J%%jJJ%jjj%JJJJLK%J
-5795C5%jkjkj%jjKLKKJJJJ%kj%KJ%KJ%J%J%kj%j%LL%jjllkk%%JJJKLKk%jkklmkjJ%JJj%K
-5726C1JK%JKJ%jjKKJJ%%Jjll%JLLLJKJjj%%%%JKJjkjJJj%%%jkJKJK%%%JJjjkJJjJKJj%%%
-5657E4kjKJJKJJJ%%KKL%jjKJKJjJJjk%JJKJKKK%%J%KKJ%jKKLJJJJjk%LLJ%KJ%%j%JLLL%J
-5588A13KLMMNMKLJKKJJLLMNMNMLKJLMNNMMKKLMMMNNNOPPNNPJ0RQRQRQOQRJ2J2J2J3J4J4J3
-5527D51J4J5J7J8J8J6J7J9K2K3K4K5K5K5K7L0L1L4L5L8L9M0M4M7N0N2N5N9O2O6O9O8P1P4
-5493A720P8Q0Q1Q1Q1P9P5P2O6O1N3M4L2K1Rjj1k2l0l7m3n0n6o0o1o3o7o7o6o7o7o6o5o7o5
-5458A602o2n8n6n4n4n2n0m8m5m5m5m3m2m1l8l6l2l1k9k8k7k6k6k3k3k1k1j8j8j7j7j6j5j3
-5424D32j4j4j3j4j3j1j1j0pqj0j0rpqpppppmnonnnonmmnonnkjllnlllkjkllkklll%jlklk
-5366A10kmk%J%%jmnkJKJjlll%%%KJjlnol%%jj%JJ%kllk%J%j%jkJJ%j%j%K%%jj%KJklj%%%
-5298E4ljJKJ%kkj%%j%KJJ%jj%jnll%K%kjJJ%JJJJ%kkjJ%%KKjk%J%%kj%%jmlj%KJ%k%J%kj
-5229B8kjJJJjjJJJJ%%%klkj%JJ%JJ%%kkj%jJJJ%JJjljJ%JK%k%jjJLL%j%%JJ%jkj%%%jkk%
-5160A9JLK%k%JJ%Jkmj%jj%JK%Jj%KK%jj%JJ%%jk%JJj%kjkkkkKLJJ%%%kkJjjJJLK%j%kkJJ
-5091A7%%%J%%%JKKkk%JJ%%%%jjkjjkjKKK%jk%jJ%jkj%K%Jjk%%JJKJjJKKLJkmkjJJKJJjj%
-5022A9J%%j%Jjj%%%jk%jkkJJ%%KK%kkjk%JJj%JJkk%%KK%%%%%%%J%%j%JjKJljJJ%J%JJJ%j
-4953A6jjjllkLKK%kkJKKJ%jj%jjk%JKKKK%%j%%k%JJJkkj%%%Jjjj%%JJjJJ%J%j%%J%JJJ%j
-4884A6klkjJLJJJK%jjjk%%jJ%JJJ%jljJJjl%%jjJKKJ%J%j%%jJJj%Jj%Jjkjkj%JKJK%%%jj
-4815A0%JJJj%%%%%jJK%Jjkj%%j%%%JJ%%KKjJKJJkkJjlkjjj%JjjJ%jJJ%KJ%jkj%%j%JK%%J
-4746A1KLJ%jjkkjk%J%j%JKJJj%k%JJJ%JKjlkJJ%j%JK%lmk%KKKJjjj%jlkJL%%j%LLKJjjJ%
-4677A4%%%JklkJ%Jjjj%jJJKJ%%JkkJL%%%JJ%j%JjjkjJJjjj%J%%KJljJJJkjjj%jjKjl%KKK
-4608HMJ%jjjljJ%j%jKJjkjJKKJKKKJ%jj%%%jj%%LMJ%JKKJjmkjjkjJJ%jj%Jjj%jkjj%%%%J
-4538A0J%JKJjkk%J%Jjj%KK%jj%J%%%%LK%jJJJJ%jlkjjllJ%JKK%%j%%jjjj%JK%%jjKJ%KKJ
-4469A7%j%jkk%K%kj%J%j%KK%j%jJJ%%%J%KJJ%%JJ%JKKMOPRJ1J0O%oqppqqommkj%%kk%K%%
-4402A6K%jJ%ljj%KJkkkKM%%JJJJ%jkJKJJKKMMNPJ0J0PKknoqj0qnmmnlJK%%%jmkjjjJJ%KK
-4336A4kljj%JKLJ%kjjJL%%%jk%JJ%J%jjkjKLLj%%j%jj%%%%k%KJjkJJKJJjkkkmjJ%JJj%KK
-4267A1JK%%KJJJ%kjlkk%jj%JJJJ%%LJJjjk%j%K%%j%kl%J%JKKKMM%kkj%%%j%j%j%kjJ%JKJ
-4198A7J%k%%%%j%jJ%JJJLK%%%mljKJj%%%J%%%jklKJKJ%jkjJJ%JKLJ%kkkJJK%KLJjkj%%%k
-4129B1j%%%jkj%KKJKJ%j%%%LL%jJ%%j%KJJJjjj%J%JJJJ%JJJKKLKLNOL%kmpnnkJJjklj%KL
-4060C9JJK%kJj%LLJJj%%%%%%kk%%%JJ%JKNLLKKMMLLJKLLKNMMMNORJ0RQRQJ2J5J2Olj1j5j8
-3997A68j9j7j4j2j2rqnlkmpnmkj%j%KJj%jlljkkkjjjj%J%%%jklk%JJKJK%jjjjk%KJ%%J%K
-3934B7KJLKLMLLJlnonmkkjmmjLL%jJKJ%kjJ%JJjk%%ll%KJkkljKLNK%%j%j%%%kk%%%%%j%%
-3865A2jJ%KJjkjJ%%%%%jjjJKJjkkKLK%lkjkjLLJjk%JJJJ%%%%Jjkjjkkj%%%%%JKLK%kjLJj
-3796A3jj%JJkkjkJKJJJJKJ%%kjj%%jjj%JJjjk%KLjkl%JKK%kJLLJ%klkjJ%j%j%LM%jkljjJ
-3727HLJ%j%kjjjjJJJK%llkjJKL%kKJJ%%kjJJJkkjJJ%JJ%%JKJj%kkj%JJJJj%%KKJjj%kjkj
-3657FJLJ%jJ%jjjJ%%%jl%J%%JJ%%%JJJkljj%JJ%%kJK%jjk%JKLJK%jjj%jJjjk%%JJJJ%%kk
-3587Ejj%%%jKj%%LJ%Jkk%%JK%jJKK%jj%%kjkjJK%JjjkjJ%%J%%JJ%j%KJJ%%%JJ%J%kjjj%j
-3517F%J%%%jJKLK%%%lmlk%KK%j%jJK%%%kjJJkljJJj%%J%%JK%K%lk%KLLLJkkjJJJjkj%jjj
-3447EJJJJ%jj%J%J%%KLJJJjj%%%%k%kkJ%kl%%jkjjK%KJjk%KLLJJK%lll%KJJKJjjjjkkJJ%
-3377Fk%jJLJj%kkj%%Jjj%jJKJJ%%JJ%j%%kkkJ%%Jj%JJJ%KJjjjj%%JKJK%jjKJjjkk%%J%%K
-3307GKJj%Jjk%jkJjjkJJLKjl%%KJJK%jlj%%%j%KMJ%ll%%Jj%J%%JKjjJLj%JJkljJJkjJJJK
-3237A0%jkjkk%%%JJ%%J%j%%J%jJ%jj%%JKJJ%kJJ%%%%JJjjJLLlkjjj%l%KKJ%%jk%jjJjk%%
-3168B%%JJKJkkjj%j%JKLJjk%%%j%%%JLK%%%JJjllkkj%JJJjjj%KMMJ%kkj%%j%%jKKJj%jkk
-3098B%LMJj%jkjj%J%%JKJJkjJKJ%jllj%jk%KKJJJJLjl%K%jk%JjkkJ%%JJJjj%JJJ%JJJjj%
-3028Hj%JJKJjkjkjj%j%Jjj%%KKKKJjjkmjJjk%%LLKJjkk%%j%%j%JJ%JJjkjLKJ%%jJKjj%jj
-2958F%%jj%%j%J%kk%KKKJJjjJKjl%%%J%%KJ%%%jj%jkJJjll%JMJLJK%%jk%JLKK%llljJJJ%
-2888I%%%%%JJJjkjJ%%JJ%j%%J%%J%J%%%%%%KLJjkjjJ%kk%JJ%kjJKJ%%J%jJ%KJjjJJjlmjJ
-2818A0KMM%j%%jj%kllJKK%kjJKJLKjlkkjj%LJ%%%jjjJJk%%k%J%jJ%mkJ%JJJKKj%%Jj%KK%
-2749A5j%KKJkjJJ%jj%%J%jk%JjjJ%jjkj%JJ%j%jjjLLKJ%jmkJKJ%%%%kj%%j%%%kj%%jjjJK
-2680FL%jjlj%%%JLKJ%JjkjJJ%JJjk%%%jkjJ%LK%kkkjJ%JJJJ%%%%J%JKkl%%%JKJ%lj%%jkj
-2610CjjKLJjkkKKJj%LLK%jl%JJ%jjjjkjj%JKKJlmkjkJJLKKK%%JJjkj%%%%%jjkj%JLK%%%%
-2540Hj%JJ%%%JJ%%%%%kljJJj%Jj%JKJJJ%kJ%%kjj%jJJkk%Jj%JKKjj%k%KJjkj%%JLKlljJj
-2470C%%%%JJ%jk%%%%JJ%%%%%KKK%JJ%klk%JJJjJ%%k%jjJ%lj%KKJKKJ%jjjj%j%J%Jjkjj%J
-2400DJjjk%KJjkJKL%kjj%%J%jkKK%JJ%JjlkJ%jjjk%JJKJjJJkkjJJJK%jjJJKJJJ%jj%KKJk
-2330A0kkjj%%k%KKJ%jj%J%jjjJKKjkkLLklk%KJ%%JJj%jjkk%JKLKjkJ%klj%JJJ%%%JKJKJj
-2261I%J%kjkkjjJ%k%%LK%kjJ%%Jj%J%kk%kJJ%JNK%%j%J%lkj%%j%%L%j%%KJLJj%KJJjjklm
-2191Bj%%KJ%J%jk%%KJj%J%jkj%jj%j%%KJKJJjlj%%%KKKJJ%KKK%jjklkJJjjjJJJJ%jKJjkj
-2121F%jj%J%%jj%%JJJJkjJJ%k%%JjKJJ%jjJ%jllJKJ%j%%Jj%JJJJKjkljJ%JJJjkjj%%%%KK
-2051E%%J%%J%j%jkl%%%%%%JJjJK%mjJLLKjlljjJ%JKJj%J%J%%kjkJKJJJjjkj%KK%%kJjjJ%
-1981CKJkjJ%%JJ%j%JJ%jJjkkjj%%KJ%jJJKKJ%%jJJKkj%jlk%JK%%kjK%jJJKJ%%k%%%%j%jj
-1911DJ%%jKKkk%JL%jkjJJJJ%jkj%j%kj%JLJjkjJjJjjl%%JJJJjjjj%LKK%jjJ%k%%Kj%JJkk
-1841@jJ%%j%J%%JK%%j%JJK%jjk%%J%J%JJJjjjjJKJjklJL%kkjj%J%%L%jJLJjkKKJjjJJjk%
-1771FK%j%kk%J%%j%%JJ%K%%%jjJKK%%%kjkj%%j%J%J%l%KK%jjjjk%JJ%JKJJ%%JJ%jkk%j%J
-1701DKL%jjkkkjJL%JK%%jJ%J%jj%j%%kk%%%%j%KJ%JJJ%%J%j%J%KJ%lj%%Jj%%%jJJ%%%%%%
-1631Gk%JJJkjj%%K%%JJ%%%jlkJJ%jJJ%jljKK%jkj%j%%%%JJ%%J%KJjkk%%J%JKKJJjjkl%J%
-1561B%k%%%jJMJ%jj%%jj%j%JJjJLJj%jjjjj%JJJKJJJkj%j%JJ%%jJKJJjjj%%%kmj%%LK%JL
-1491IJ%jkjlj%%%%jj%JJ%jj%KKLJ%jj%Jj%J%kjkjjjKJjjj%JKKJjjJKjJ%kkj%%KKJKJ%kk%
-1421E%kkj%LKJ%kjjjKKjjjk%%%LJjj%KLLKjkjlk%%JKJjjkjkj%JLJJKJ%%kjjJ%j%jjJjjjj
-1351a%JJJ%kJJ%jj%%%JKJjjJK%jkk%%%kKJJMLjkjJjj%KK%jj%jjJJJj%%%klj%JJK%%JJ%%%
-1281FJJ%JJjjJkljkjJK%%%LK%kl%KK%jjjJjkjjJJJJ%J%kjJJJjLKjlmJKJjJJ%%%Jjj%JK%%
-1211HJlj%jJklk%KJJLLJjkj%jj%%%%jjJ%%%%jj%JJJ%jj%j%K%%jj%KLK%jjkk%KJ%kj%J%%%
-1141BJJ%jjJj%%j%JJj%JKJjkJLJ%lkkJjj%%%%K%jjJj%LKKJ%%JL%mk%Jjj%%%%JKJjjjkk%%
-1071BKK%%JJkklj%J%KLK%kkjjk%JKMJjkj%JK%kJJj%jJJ%%%KKknkk%JJ%JK%j%%%%%jkkjJJ
-1001@J%%%jKKJK%jkkjjJJJJ%jjjJ%jjKJ%k%%%j%KJKK%jj%JJ%lk%JJJJJ%%j%J%jkjKLJ%jj
-931G%jkkKKJ%jkj%%k%Kjk%JJKKJ%jkjjJKJkk%K%JJK%k%kl%JJ%%%%%%j%JJJjklkJKKJJJ%J
-860Fj%JJ%jJKjkjj%JJjjkjJKJJ%%klj%%%%JJJ%%kkkKKjj%JJ%%jJJJj%JK%J%%%JJJJ%JJjj
-789A0lljJKJjjjjjjjjkJKJJk%jjjKKKjjj%kJJJJjk%JJjj%%%J%j%JJJLK%kljJJ%%llKMJ%j
-719C%j%%j%%j%KJ%%JJJJkkkJLJj%%%JJ%jklk%%J%L%%jjJJjj%%%%JJJ%jjjjjjKJLJJJKJjK
-648A1Jkjklkkjkj%JKKK%%%JKJ%%%%%j%%%%jk%J%%j%MMJlljjk%j%KJJ%jJJjJjkjJ%%Jjj%%
-578Bjj%%%%KJ%jjjJ%jk%KKK%jkj%%%%%JJJJ%%jjk%J%J%%%%KJ%jk%JJ%%jk%JkjJL%jjj%%%
-507@%%k%KLKJjjjkj%%J%JKj%%KJJK%j%kkljjJJjjJ%J%%%KLKjkjjkj%KLJjJK%kkJJjjKLJk
-436Hkk%K%%KJ%kkkJ%J%jjKK%%JJlmknkJKMMKJj%jJjkj%KLKJkjkk%K%%JKKJ%jjj%%kj%%jk
-365B%JMK%jjjjk%%J%jJj%J%%%%kk%KJJ%%%j%J%%j%JJ%J%l%%%%%JLKkjJ%j%%JK%jk%%j%J%
-294FljLLjk%Jj%JJKjjjj%%jjj%jj%JJJJ%K%%jJJ%%JLLK%%KK%KKJJML%kllklnnmjJ%jjj%%
-223CKJj%%%jjJ%j%%%j%j%%%Jj%JK%kkkjJLM%JK%kj%j%jjJJLjjJ%JjjJ%jj%Jjjjj%j%KJJL
-152GJjj%jL%kllJj%K%%%%%%J%%K%kk%%JKLJ%Jj%j%j%jj%jkjK%jj%J%JJ%j%%k%JJ%KJjjjk
-81@jkJKJJKJjJJ%K%kkj%%jj%KJJ%jj%J%%%K%k%%%%j%JK%kk%%kjkjKJJJK%kj%%JLJ%jjKKJ
-9H%Jjkkj%jkjJK%%jjjJK%%J%jj%JJ%jk%JJK%%jjJ%jjJ%J%JJ%kjLLL%%%jjk%JjkjKK%J%%j
63H%%jjJKJjkjjjkj%%jk%JJjj%%%jj%KJJJ%K%JjkjjjjjjJKKJKJJJ%kkjj%%JK%JKKK%kll%J
136C%jk%JKJ%j%K%%KJ%%KKj%jJJJ%kkkjJ%jjjkjJJKJJ%k%KJ%%jjjk%jjjjj%%%JJ%%%%LMK%
208Ik%K%llk%%%JJK%%%JjkJKJj%KJkkjj%J%%JJjk%%j%jj%KL%jkJ%J%jjJJJ%lk%%%%%KMJkm
280Ak%%j%JJKJ%%%JK%jJJkmkjJJJ%%KK%ljJLJJJ%jj%%jl%JKLJjj%jj%jjJJ%%jlj%%j%J%%%
352@J%JJK%%jj%J%j%j%JjkjJJ%KJJJ%jj%jk%jJJJj%%KLL%jj%%%%k%%jk%%%%%JLK%kj%Jj%k
424D%%%%JJkkjJkjjJ%JJ%%K%jj%KJjkj%%%%%j%J%KLJkjLLjknjJLJJK%%JJ%jjkkk%J%jkj%J
496@KKjjJKjjJK%j%J%kkJJ%kkjJJLJjj%%j%KMJ%k%Jkj%%JJkkjKJ%jJ%kkKJ%ljKLJkj%kj%%
568@%j%J%Jjk%J%JKLKJklj%JJjjJ%%jJjj%Jjj%JJJ%%KjkJKJkjK%kl%JLjkJKJJJ%lkJKjjlk
640bjLKJ%j%%J%%J%jk%KJ%jk%%J%%JJKJlljkkkjJMK%%%%jJ%%%JJJKJ%jJkl%%%jJK%jk%jJJ
712ALKjj%JKjj%JKJ%kjJ%jkkj%%JJ%kjJKJ%%jjj%jKK%%j%JJ%klJK%kjj%JJJKJ%jljkjKJjJ
784@%%jj%JJKKKJ%jJkmjJKM%kj%jJKjmj%jj%KMjkJJk%JLKJ%j%jlj%%%%jj%%jjK%KJ%%j%%k
856@%jj%%JJ%JJ%JJLK%jl%KJ%%kjjjJjk%J%jjjJ%JJKKJ%%j%%jmk%JjJ%JJJjk%%%JJjj%%%j
928a%JJJ%KKK%kjj%%%jJ%JK%jjjj%J%j%%%jj%J%j%%jjkjKKK%jjKJ%%JjjKJ%j%%Jjjj%%k%%
1000@ML%kkkj%Jj%J%%JKK%%%jj%kkJKKJjjkjj%JJJKj%%Jjkj%j%KKJJK%kkkj%JJJjj%%KJjj
1071C%%jjkkLNKj%%jkj%KJJKJ%j%Jj%jkklkk%LJJNL%jjk%JJjjJK%jk%K%%jj%%J%%%Jkl%JL
1142FJjkkk%%%KLJjJJ%JJJjjJJjmkk%%j%kjKKKJJ%j%kk%%KK%%J%jKJ%jjk%JKJkkJ%%Kjj%%
1213DJL%jkk%%JjjJ%kJJ%%JljjJKj%%j%JK%%%KKJJj%jkjkkk%J%j%j%JKL%%JLKJJj%jljj%j
1284CjJjj%%%%%j%%jJK%%JJ%%kk%%%JjJ%J%J%%jjj%%jj%j%L%%KKK%k%%K%%JJ%jjkl%j%Jjk
1355b%JJJL%%j%KJ%kj%jjj%%%%j%JJjKJjJ%kkkJKL%jkjJ%JKKj%jkkjJJ%J%%J%kjkJK%%%KJ
1426Ck%JJjk%%MK%%%jkkj%JJ%%jj%j%J%%JJJ%lk%KJJ%k%k%JJMJJ%kk%JK%%KJ%lkjjJJKJ%k
1497Dlj%%KJJjjk%%JK%%%%%J%Jklk%%KJJ%j%%jl%J%%KJL%jJJ%JKK%%jkkjJ%k%K%jjj%%j%J
1568BJKJjk%JJjJK%kjJJjjjjkjkJJJLMKJ%kjljJK%jjjkjJj%%LJ%%%%kkj%JK%j%jJKK%J%jj
1639Dj%jJK%jl%%JJjkJJJjj%%j%Jj%KLJ%J%kk%%j%JKKJJjlljJjjJKJkk%LJ%J%j%KJjlkjJj
1710@ljKLKj%JJJjj%Jj%%%%%JjJKJ%%Jjk%JKJ%%J%lj%KjjkjJ%kKJ%%j%%%JJJKJ%jj%jjjjJ
1781EK%%jjjjJJJ%kj%jkk%KM%%%%jk%KK%%kjKJjJ%JJj%J%jjj%jKK%kjJ%kkJLJjJ%kljLLJk
1852Ej%%%%%k%%J%KKJ%%%kjjjJJ%j%JJ%j%KJ%J%%jjk%Jjkjjj%JKK%%Jll%%%%%jj%JjjJKMJ
1923E%jjj%j%%JjjJKKjj%JJ%%%%%klk%j%JJJ%KK%j%J%kkJJjkjJJKJ%JJ%j%jJKJ%jjkjJjjj
1994@J%JKjj%%%j%JKJjjJLJkk%%kkJKLJJjkjjjklJJJ%%%j%%J%%jJKjj%jJj%%J%%%JJjj%%%
2065@%KJkk%J%JLJkjjj%%%%JJKJjjj%jJJKJjk%JJ%jlj%%%jJJKKKK%jljkjJ%%JJLKkml%JLK
2136FJjkj%jj%j%%JJ%kJJjj%k%KJJ%%%Jkjl%JK%JKL%j%%KJ%%Jjlj%J%jj%%j%JJ%j%kjJJJk
2207Ajj%%JJKJ%JkjJ%kj%J%%%%j%%KK%kk%%%KKJjjkj%%%LJjjk%%%%%%j%%JKJKkkj%KJkk%J
2278@J%JJ%%Jj%JjjJ%jk%%%%%j%JJL%l%%JKLJkll%KJJJ%lk%JJ%j%LKJ%Jjjkj%JjjJklk%JJ
2349bJJ%%j%J%JJ%KJ%%%%jkjJKJjJ%%K%jkkjLJ%jj%jJ%%jj%jk%%%J%J%KJ%%%jJ%JJJj%jKK
2420HJ%%%jml%%jJK%%%J%JJjkjJJJ%Jj%k%JKK%jJ%lmj%KK%jJjk%LKJ%%%jJj%JJ%JjjkjJ%k
2491Ck%jjj%JKK%JJ%%JJJjjj%%%%J%jj%KKKK%jkkkj%j%%ljjJJ%%JK%jKJj%%%kkkK%%%JKKj
2562DkkJJ%%JKJJkl%KJJj%JL%jlkjJ%%K%jjJLJ%k%JJjk%Ljkk%%%jJ%%%jk%%KKjk%KJ%JJ%k
2633Dk%K%%jJJK%j%jJ%JJjlj%JKjkj%JjJ%%KK%k%%%kk%%%JLKjkkk%JJjj%%%jlj%%JKKJ%%%
2704AJKJjjkjJLK%j%%%jj%%JjjjJ%%JKJjjlkj%JJJKJ%jj%%%k%jjJJj%JJKj%JJ%%JKJjj%%%
2775Fjlj%jJK%j%J%%k%%JKK%jkk%%%J%jKJJJjj%jJjjkJJ%%kjJ%jJ%Kj%KJJj%jjk%%%%%%%K
2846BKK%%%jkkjjjJKKJ%lj%%%%J%jkJJ%%JL%j%%jk%%J%J%%JLjk%%JJjkjjJj%j%JJJJ%%JJJ
2917FJK%lj%j%mj%%%J%jk%jJJ%%J%JJJ%JJJJjjjkjKK%jJ%l%KJjjjJ%%JjkJKJjjk%%kjJLLJ
2988Ejj%%j%jj%J%%jj%J%JKJjj%%L%kkjJL%%%lk%J%j%J%Jjjj%%jkJK%JJ%JLjlk%jKJ%%%JJ
3059B%j%jjjjJK%JLL%j%%%ll%%KJjKJJjjj%jK%jj%%j%Jjjj%JJ%JK%kJK%jjj%%j%%JKJ%%%j
3130D%JLJ%j%kkj%%J%kkJ%%JK%%jj%%JJJjklkKJLK%J%mj%%jJ%%J%%jJ%jJ%jj%%JJ%JjjJJ%
3201Cj%%jJJJKjjkk%%k%KKKKJjkj%jjj%%%JJj%J%jJ%%%JKKJJjk%KjllJJJj%%Jjj%%k%%%%J
3272AJJJ%%jjjjKJjKJjjjjjJJKj%J%jjKLKJjkklkl%LKJ%J%kjj%%Jj%jJ%%%JJKJ%kj%%KJjl
3343Aj%kj%%KKL%j%JKjk%J%j%kj%%j%JJMJ%jjjJj%%J%jj%j%J%jj%%jjjLK%kjJLJlmlJJLJ%
3414@%JJjjjkkjJKK%%JKK%jk%J%%k%%%JJJ%J%kkJJJkkjj%%JKL%%%Jkk%JJLJkljjJKKKjkjj
3485A%JJ%%%%JjkjJKK%%%%jkjj%%Jj%jJJK%j%JjjJKjk%%jJKJ%J%kjjJ%%Jjjj%%KMJkjJ%kj
3556BJJ%%j%%jj%KJkkjjjJKJJ%j%K%J%kjJJjkJJ%kjJKJj%LJ%jjkjK%jk%%%%j%J%%J%JjjJJ
3627BK%j%J%%jJJJJJjkk%J%%%jjJj%jjjJKK%%jkjJ%%%JJJjjj%%jjkJKLJjj%jJKjjJKJjlj%
3698AK%JKJ%jjkk%KJj%Jjkj%JKJjJJJ%jjjjJJl%LJjlj%jJ%%jjj%KJK%j%jJK%jkjk%KJ%JL%
3769Dj%j%%%jjkj%KJK%j%JJ%%%JkjjK%k%%J%%JK%%%JJ%j%%j%K%kjjkj%JJJ%k%%J%%JJ%j%%
3840B%jjjk%jjj%KKKJKkjjk%%KJLJjj%Jj%%jj%JJJJ%lkj%JKJ%J%J%%K%kjjJJJJKJjkk%%j%
3911Ckj%%Jj%%%%%j%J%%kJ%%%J%KJ%kjJ%jjKLJ%jjjjj%%%J%%JJ%j%%JJJJJj%K%JJjkj%%Jk
3982Elk%%%%%%%JJ%JJjk%JjjKKKJj%jlkljJK%JK%%jJK%%%kj%jjkjJL%%J%J%jj%KKj%%%%j%
4053BJJJK%lmk%JJK%%Jjjj%j%JJj%JJJ%J%jk%KKKJ%%k%j%jjjj%L%%jkj%JL%jkj%j%KKjkk%
4124bK%%%j%J%%%%%J%j%%%%LJjj%J%%JJ%j%%jj%JLJjk%%%%%j%jk%%JJJ%JJJjkjjJJ%kjKKJ
4195EJ%%J%jljJkj%%%%%%Jjjk%jJJJ%J%%%%JJ%jj%%%J%%j%JJ%%KKkk%j%j%KJj%%JJJ%%jkk
4266@%%%%%JJKjl%%%JJJj%%jJJJJ%%J%ljK%j%KJjjjJjlk%KK%jJKJkkj%J%j%JJjj%%%JJKJ%
4337EJ%%kjJJjljJKJ%jkkj%%k%MKK%%%jj%%%JJK%%%jjj%%kj%%J%jjjJJ%JJJJkljj%J%j%JJ
4408aJJJ%jJJjk%JKMJkj%j%%j%%%jjjjj%%J%jjJJ%%Jj%j%Kj%JJJJkjjkJKJJkk%JKJkk%KK%
4479Bk%%%%%jjKKJ%JLJllJLJJjllj%%%%%%jkjJL%%jJJ%J%J%jkkjKJJKK%jmjkkkjJKKJKJ%j
4550@%kJJJJj%j%jJJKJ%JJ%kkjjkJJ%Jjjj%%JJLJ%kkkK%%%%%%%%%K%jJ%JKJkk%LJ%klj%k%
4621b%JJJj%JLK%l%jkjjJJJJKKJ%jJ%J%jjj%K%jJ%k%%%jkk%%J%jk%JK%jj%J%KJKjkkjkJKJ
4692Aj%JJkjjKLLj%%%%%%%jlj%%j%JKK%JJjkjk%%JKJ%%jkj%kkJJK%jk%%KjjJJKKJjk%J%%j
4763A%jJ%%j%%JJJ%%Jj%LLKjljjj%j%%jk%%%%%j%%%J%J%%%JJJ%jj%j%%J%jj%JLK%kj%%j%%
4834Bjj%k%KJJ%jjJJ%%KJj%%kkkk%KKLK%k%j%jj%JK%J%%jk%LKJkjKKjlm%J%Jj%j%jjjjjj%
4905fJ%%JJ%JJJJJkj%jjKJ%%jJJ%%j%J%J%JJj%k%jkkkJKJJJJj%%jj%K%Jjk%J%J%%KJjkjkj
4976djLKK%kk%JjJJJJjj%jjKJj%j%j%KJKj%jj%K%k%%JLKJjj%kj%j%%%j%%J%%%%JJjk%%%%J
5047AJ%%JJJKJJJ%jj%JK%llmj%JK%JJJ%%jjjjJJJ%kl%%%l%LK%%JJj%%%j%KJkkjJJ%KJ%jj%
5118C%j%jj%%KKjlkJJjjKJJJKKjklj%%j%JJJjj%j%JJK%jkj%JKJj%k%%%j%%kJKLLJjkkjJKJ
5189Ejkj%%j%%JJJJk%jJJJjjjj%KLjljj%KLJ%%kjjj%%%%KK%jkj%%JKJj%j%J%%jkj%J%%JJJ
5260Cjk%JLJkljjJJ%%%jjJJJ%%j%%%%JKKjjJ%ljjJ%jjJJ%jkj%JJJJJ%jj%J%%LK%%KK%jjk%
5331EJJ%jj%%j%%jkjJ%%%%j%JK%j%LJJ%kllkJKjJ%Jj%%%%kJJJjjjJJ%%LJkk%KL%jj%JJJk%
5402D%J%%JjkjJjj%j%JJ%k%%K%%J%jkjjKJj%k%J%%jjJKJ%jjj%K%%j%JJJ%%%Jj%%%jjjJKjj
5473@kJK%%j%j%kjJJK%JK%j%%j%JJjkJJJ%%%%jj%%%Jkj%JKLJjlk%%%J%%J%kj%%K%kkj%K%k
5544djj%KKJJjjJLM%kk%Jklkj%J%%%JKJ%Jj%%JKKJJJJ%jjjkjjk%J%%%Jj%%jj%J%jk%JK%JK
5615CJ%%%k%JjjJ%%k%%%%%%%%J%JJ%kj%KL%JJJ%llJ%JKjljKK%llkJKJ%j%%j%J%%JJJ%JJK%
5686Gkj%j%J%JjlljJj%KJJL%%%%jjkljKK%JJ%%%JJJjjjj%%J%klkJLJ%jjK%JLL%%kkkj%%KK
5757D%lj%ML%%jkj%%jj%%JJJJ%kj%jjKJJjjjj%%JKKkk%j%jkJ%%JJJj%jjjj%JLJjjJJJJ%jk
5828@jk%JJJJJJ%J%%JJjkjKJ%%%J%kkJ%%K%kkjjJ%%K%%JKkjjj%jJ%JJJJ%j%J%jjj%K%Kjkj
5899Aj%l%L%%%j%J%Jjkjj%JJKKK%%jJ%%jkj%%%%J%jjJJJkjkJKNKj%%lj%j%JJk%%%J%jjkj%
5970c%K%%KKJjlj%%Jj%JJJ%JJJ%%%j%jjJ%%jJ%KJJJ%jjlkj%%%%%%jmjj%%%JJJKK%%%JJ%%j
6041A%j%%%jj%JKKKJJJkj%jk%jj%%jJKJjj%KJ%kJJKKkk%jk%%%J%jj%%JJ%k%j%%J%Jj%%KMK
6112Hjkj%jJ%j%%%jJ%%K%j%%jj%jj%J%jkJJ%J%jJ%j%JJJL%jk%%j%JjjJ%jj%J%j%kjjK%%K%
6183@%jJ%%%JK%J%klljKLJ%jj%J%%%JKJJjjjjj%%KJK%kJkk%jJ%Jj%kjJK%JJ%jj%%KKJ%kk%
6254AJJJ%jl%j%KLLjjkjK%j%%j%%%j%%%%Jj%JJjkk%%J%j%K%LK%kj%%%%kll%JKKKJ%j%Jjjj
6325a%jjJK%JK%jjKK%jj%%%KK%lkkkKJJjj%J%JL%kjjj%%%jj%K%%%%KJ%j%%%kk%JJ%%%K%%J
6396CJjJjjj%%%%%K%%Jjkj%%KLJ%j%%Jlmk%KJJJ%j%%JJJ%%JjlkJ%%%j%JJJj%KJ%%jj%jkm%
6467eJJK%%%jkKKLJk%%%j%j%%JJ%JkjJKjk%%K%%KK%kmjJJJKJ%jjJJJJ%k%JJ%%jKKj%%j%KJ
6538A1%kkk%%%KJ%kj%jjJ%jkjJJ%JjkjjJ%%J%%%kk%JJJJ%%kk%JKJ%%%%%%%%%%%%%JJ%%J%k
6608AjjJ%JJjjJ%j%JK%%%jJKklj%Jjj%K%%%%Jjjlk%K%%JJKKKjjj%j%k%%JJJj%JJKJ%jkk%%
6679@KLKjJ%kmj%%KKK%jlklk%Jj%KKJ%%%%JJJjk%%KKJK%jjjjJK%%kkjJJJ%jj%Jjjj%jJ%%%
6750@j%%JJK%kj%lkJKJ%%%J%JJ%%%J%j%j%jJ%%%%%jJ%JK%jjk%%%j%%J%J%%JJJJ%jjJ%kjjl
6821c%JJj%KKjkjjJJJ%JJJjjj%JJJJklk%JJJJKKL%mk%%jj%%%%JJjjJ%jkjJKJJ%jJjj%J%j%
6892@Jj%%%%%kkk%J%KJJJJ%%jjk%JKJjj%J%%jkkj%%KKK%%%%J%%%jJ%%J%jj%%%jJJ%%j%%JK
6963C%j%%JJjjjj%%J%%KLJjjjj%J%jkjj%%%J%%%ljjk%LKK%%%%%%%%MJjlkj%JJ%%jj%%j%%K
7034aJjJ%KJJjkj%%j%%J%%%%JLJ%jjjkjk%JKLJjjJJJJjlk%%%%j%%%jjKJK%jj%kkjk%KL%Jj
7105bJJ%%%%j%k%LJKJKll%%JJLK%%%%jkjkj%K%kkjJJ%%j%%JJ%%JJKKJj%Jkkj%KJK%kjjjj%
7176A%J%J%%%kjkj%%%JKJKJjj%%%k%%%J%%J%JKjj%%kjJLJ%kjjJ%J%%jk%%%Jj%%Jj%%%%%%%
7247@%JKKkjJk%%JJjkkjkj%JJ%j%LK%%%jkjjJLKJk%jj%KK%k%JJJ%JJ%Jjjj%J%%JJJJ%jkjj
7318Cj%Jjj%%jkmkjJLLLKj%%j%J%JLJKjkJK%jlljJLJll%JK%j%JJ%%KJ%jjkj%jjjjjj%KK%%
7389@%%JJJ%%%jjjJJJ%J%JJ%jJJjj%%%jj%kj%kj%LJ%j%%%%%JJ%KJjkjj%j%JJJj%j%j%JKJ%
7460C%jjj%KJjJ%%%j%jJ%%%%KKKjjllkjKJJJ%kj%JKKJjk%%kj%%%J%%%KKJJKjjKKJ%lkjjkk
7531@JK%j%J%JJjk%Jjjj%K%%jj%%%%JJjj%JJJ%j%%jkjKJ%j%%JL%kkk%%j%JkjKL%%l%JJJ%%
7602@k%JJJJJlkk%K%l%JKKLJJJJJJJkkj%kk%%%J%j%j%j%%%JKJ%%%jjj%%%%%JKJjjJJ%j%jk
7673@kj%%jjJJjKK%KLK%jJ%%Jjllj%%%%jjKJJ%kjkj%J%JJJJK%kj%%%JJJJJ%jjj%jJJjkjj%
7744b%JJJKKJ%Jjjlj%jjj%KJ%%%%JjJ%%jj%%jjJJJKJ%kkj%JKjkjJJJJJJKJJjjj%kj%j%j%J
7815A%%%JKjkj%JKL%kkJJ%kkkk%%%%J%JJJ%j%%JLJJ%jjj%%jJJJ%j%%j%j%%j%%%Jj%jljKM%
7886Aj%%%%JJjJJjk%jkj%%JJ%j%KJ%k%%kJL%JJ%kkkJKJ%%jjJJ%J%%%%%j%JKjkkjJ%%KMJk%
7957Ckj%JJKLJKK%lnmjjJJJj%JJ%j%%j%JJJ%j%J%%jjjJ%jj%%%%jJKKJ%kj%JJk%J%jjj%%%J
8028@%%%j%KK%l%%%%%%%%JKJ%j%%%%%j%%JJjkj%%%JKK%%kj%%Jjjj%%Jk%%J%%%jJ%J%jjjJJ
8099@KjjjJjll%K%J%JKJkk%JL%kkJJJJ%kjj%%KJJJJJjk%%JK%%kj%jjJJ%JKJJ%Jjkkj%JLKj
8170Eklk%K%K%jj%%%%JMLK%lmjKKlj%Jkj%KJkj%%%J%JL%jj%J%kkkjK%%%J%jkj%%%%jJJKJ%
8241@%jj%JJ%%jj%%%JJJKK%lk%Kjj%jJ%%k%JJJK%J%%jkjJKJ%jj%J%kj%%%jJ%%%Kjjj%J%J%
8312Aj%lkJK%j%JK%%%%%KK%%jjjj%jjJJJJK%kkj%jjj%%k%JKJ%%JJ%%%%K%JKL%%l%Jjlk%jJ
8383@%jjKJJJK%jjk%JLK%k%jjk%JJjjJKM%kk%jJ%jjJJKJjk%JJjk%kj%jj%K%%%%%%jJ%jJjJ
8454@JJjjJK%kj%jj%%j%Jjk%KJkk%%KJLJjkjj%JJ%%%%%jKK%j%%jJ%J%%j%JJj%Jj%J%JKJkk
8525BjJ%%j%%JJjj%%j%%%%JJ%kkj%JJJJLJkkj%%J%j%Jj%KJjjKJ%kk%%%%%%KLJ%jjjJJJkjj
8596Bk%%JJJKKj%LJlk%J%%%kmk%KLjjkjJJJ%JJJJJ%jkkj%jkjLJ%%%%%%%%%%j%J%kJKJjkkJ
8667bK%jjJJ%K%k%%%j%%JJ%K%kk%J%KJkjj%j%kJKJjj%%%jjJjj%KKJJ%JKLJjjJ%kjjjj%%JJ
8738Cjj%Jjj%j%%j%J%%%J%%%k%jkJKJjj%JJJj%%%kjJKJ%Jj%k%K%%k%KKJ%kj%KJ%J%%kj%j%
8809@%%%JJLKlj%%%jk%jJ%%%jjK%KJjjj%%j%JLJjkJJ%%%l%%J%%j%%KL%kkj%jjljKKKJ%j%%
8880@j%jjj%KKK%%%%JLJJkll%%%JJKJ%JK%jljlj%jJKK%%jkjj%%%%%%JJJKJkjJ%jKJKKJjj%
8951GJklkj%%%JJ%k%%%%%%%Kjj%%kkjLKKJKj%%%j%jkkjJK%jj%%%%JJJjjJ%%%KJjj%J%jjjl
9022dl%JJJJJKJ%j%%%j%J%%%%JJk%%jk%JJ%j%J%J%%%j%J%j%J%JjjJLKjkkjJJj%j%JKJjjj%
9093@%%LJ%j%%K%%ljjjk%KKLKjj%KJ%jjkl%%%%%%jjJ%Jj%KKJjJ%jjk%%JKjk%%%%%%JJjjj%
9164ak%KJj%K%j%%%%%%%%%%%%%%%JJK%kk%%jJJ%jlkj%%LMLMJlkjKJjk%%%j%%%jJJ%%%jk%%
9235@JJ%%j%%%J%KJjjk%%J%k%%%jjJJ%%%Kjj%%%%jj%%j%KJLKjjjJ%%jj%JKJ%%%%Jjk%jj%j
9306@%JK%%JJ%J%jj%j%JjlkjJKJKL%jklkJJKKkjkjJJJJjj%%%JJJjJ%kl%Jjl%KJ%%J%jjJLJ
9377B%k%J%KjkjjJ%%%JKKJjkj%jJ%%%%%%j%%%Jj%jk%LKJJ%jjjJ%JLJ%jJ%kk%%j%jjJJ%jj%
9448@%%jJK%%j%%kj%JJjjjj%%%JLL%jjj%jjk%LMKkj%kjj%JJ%j%JKJKjkj%%jjJ%J%%JJ%jkk
9519bjJK%%%%%JJ%jj%jj%K%K%kl%KJKKjjk%%%%j%JK%j%jj%J%%%kjjjJLKJJ%j%jKKJkkj%j%
9590@%%%%KLJ%jjjjJjjj%LK%jjjjj%%jJJ%jJJJj%j%J%k%%%KJj%J%%j%%%%jjkJJjlkJ%%%j%
9661fJJKK%%%%%J%J%%J%JJlkJLjl%%k%%JJ%JJKKJjjKJJ%jjlk%%JLK%%kk%KJjjlj%%%%%j%J
9732A%%%j%%KJjk%jjj%K%ljKLML%jJ%%jlj%jj%%KM%ll%kjj%KKJj%%%%%%kjjj%JJ%JJJ%%jj
9803bJJ%jkJKKJ%kj%%%KJJJ%jkJKjk%J%%JJJ%Jjj%J%klk%%%kJJKJ%%%j%J%Jjkkj%KJ%%J%j
9874@kjJ%%%JJ%KMJ%jjlj%J%jj%k%JJjk%JJ%jkjKMMJJjjkjJjj%j%%%JKJ%jJjk%jJ%j%j%JJ
9945A%KKJ%%J%jkjjJj%%J%%JJkk%JJ%JJ%kk%KJjj%%k%%%%%j%Jjjj%jj%KJJJJ%%j%JK%jk%%
10016@jkjJJJ%JJKJ%j%j%jjJJj%%j%%%%JJ%jj%JMLKJjjkllj%%%%jkjKK%%JJ%J%jjjjj%jk%
10086eJKjjjJJJKJj%j%Jjlj%KKJ%%%jj%Kj%J%%jjkJKjj%jkj%%%JKKKKj%J%J%%jk%j%J%%jj
10156b%j%%JJJ%jjJ%%jJJ%%J%jjJ%%%%kjJK%JLJ%lllJKJ%%%%%%%%K%jjJKJk%Jjj%j%k%KLJ
10226Djjk%%%%KJJjljK%jjkljJJMLKJjl%KKJj%jj%j%%kmkJKJK%J%%%%KKjk%KKKKKjkj%j%k
10296Em%J%%%jKK%kk%kk%%%%JKLJJj%KMJlllk%%%jkKJJ%%K%%%%%%%%J%jljk%JKK%%%%%j%%
10366AJJJK%%kj%jjjK%%JKjjkJ%jj%%K%%%k%%%%%K%k%%%j%J%%%%%J%j%%JJJJkk%Jj%%%%j%
10436a%%JJJkj%JJJ%j%jkj%KJ%kjjj%KL%%l%%KJjkjjk%KL%%%J%%%j%JJ%j%J%KLJj%Jjkjk%
10506@%%KJ%%JJ%JKJjjllkJJKJjl%%%jjJ%%JMKJkkjLJlkkkJKKKKjkl%%%%K%kjJ%jk%j%KK%
10576@J%%J%%j%JKK%jjjj%kj%jkjKLJ%%%Jkk%JJ%%%jjJJ%%%%%%%KJ%j%KK%kkkjJj%%jj%KJ
10646@Jj%jJJJ%KJj%J%%J%jkkj%%JKJJjl%%j%%KJkj%kkkj%Jjk%%%%j%KJJKKKJj%%%%%jkkJ
10716dL%%%j%%JJ%JjjjJJ%Jjk%%JJJ%jjjj%j%jJLLJj%J%jJJ%j%j%jK%%jJ%j%%jj%%%%j%JJ
10786Aj%JKJK%jkl%%%j%JKK%jkjj%%%JKjj%%%JJJ%j%J%%JjljJ%J%%%JJj%%%k%%%%JK%jjj%
10856@J%j%%J%%%j%%%K%jj%jJJJ%j%%jk%KLJjk%J%jjj%J%JJJ%k%JKKjkl%%LJ%JLK%kkkjlk
10926bJJJjl%JJj%%KJJjjj%kjJL%kjJ%jjJJKK%%%J%jjKJJ%Jklj%KK%%%jkjjJLKkk%%%j%j%
10996aJJ%jjjJJ%JJK%Jj%JJkl%JKJ%kk%JJ%kk%%j%%%j%JK%KK%%j%jk%kljJ%JKJ%J%%%%%%J
11066AJjjjjjj%KJ%%%Jj%%%JKJjj%J%j%%jl%K%%J%%%%%%jj%k%KJJ%%j%KJ%J%%jk%%%JJjJJ
11136CJJjj%J%J%J%%j%jkj%JJ%J%kjj%%%k%K%%MJjkjJJjJ%klk%JL%%klKLJ%jjj%%JJ%%J%%
11206A%%%jJ%j%j%JJjkjl%KJJKJ%JJJ%%%%jkjjJLJ%%j%JKJjkkj%%%%%JJjjjjJK%%%%jj%%K
11276B%%jj%%kjj%MKJjkjkljJJJ%kj%J%KKj%Jj%JJJ%jJ%%kk%JJ%%JJJKjk%%%%j%J%%%%j%%
11346a%JJJJ%kjj%jJJJKJ%%jkjkjJ%%%J%J%jjJJ%jjJJ%Jj%j%kkkJLL%%jjJ%%jJKKJ%%jjj%
11416AJK%kjj%%KK%jkjKKJkj%kk%JK%j%j%J%Jj%%Jj%%%%JJ%k%%jjjj%%jJLJj%j%%JJLJjjk
11486@%%J%j%j%%JJLKkljJJj%jJKJ%%ljk%%KJJkJ%JJ%Jjjkjjk%%j%%kkjJ%KK%%JK%%JJ%jJ
11556@%%%%jJLJjk%%%%JJJJK%jkjjJJJ%%Jj%%jj%J%%kj%J%JJ%%%kk%KJJjk%j%JJj%J%%%j%
11626A%j%%%%k%jjjJKJ%J%%%%%jjJ%jJJjj%JJJKK%jj%%%%%%%jkk%KJj%%%%%%%%%jj%KKKJj
11696Djkj%j%%jJjklJMKJJJ%%J%ljk%j%%J%J%%kkJLJ%%KKKJjkkk%%jJ%Jj%j%J%%%j%j%k%j
11766eKL%jJJKj%jjKJjj%Jjj%%k%JJ%kjJKJ%%j%%%JJjj%KJJkj%j%j%JJ%jjjJJ%jjjJJj%JJ
11836@%%Jjjl%jkjJKLKK%k%jJJJ%%JJ%%kjj%jkjJL%%Jj%%%%Jj%JjjkjjkjJKJjjjJ%JKKKJ%
11906Bjjkj%JKKJjj%j%j%%JKJJKJ%%jkkk%jj%JJ%%%%j%KLJK%kkkj%jj%kjJLJJJJ%Jjk%%%j
11976@%%Jj%JKJ%j%jkkj%J%KJ%jl%%j%jjKLJ%%jj%K%jjJK%%%%%j%%%%%%J%%jmljJ%JLKJ%%
12046@J%%%%%j%%%jjk%KK%%%%j%%jJKKjjj%%kk%%jk%MLKK%kkk%%k%KK%%k%JJ%%jljJKJ%JL
12116CLJJjll%K%kjml%KKL%kjJKK%%Jjjjkj%KJ%%jJ%%%%%J%%jjjJJ%kj%%KJ%%%%%KJjk%%%
12186@jj%jj%KLJ%%%kjk%JJ%%%J%%%%J%jJ%j%j%jkjJ%JJ%%JJ%kkj%JKJ%kk%jjJJKJK%%jJ%
12256@J%%%kj%%%%JJ%Jklj%J%KK%%%%jj%%jJJ%J%%%%%JJ%jj%j%J%klkklj%JLJ%JKJ%K%j%%
12326cj%jJJJJ%%jkjJJ%%%%kkjKKK%Jjkkl%jJLJJ%J%kk%KKJ%%j%JjkjJJ%Kjlm%JLKjJLJ%l
12396cjj%JJ%jkkKJj%K%lk%jKJKKJ%k%%J%%%jk%JKJ%%J%jk%JKJjkkkj%KKJjjJJjjjkkJKKJ
12466d%%%%lk%KKJ%jJKJ%j%%%Jjj%Jjj%JjJJ%jjkkKJJK%jj%jjjk%J%%kkJMK%lj%J%JJJ%J%
12536d%jKK%J%%%k%jj%j%J%jjjj%%j%%J%j%%JjJ%JK%j%%j%%j%%%jjJLLjj%%j%jkkj%KK%j%
12606iL%%jjj%%J%%kJLJ%jjkkj%JMJ%j%%kkkjJJjJJ%jj%JJJKJJjjk%J%jjJJKLKjlljjk%JJ
12676a1%jj%J%jjJ%%JL%%%jl%%JjJJJJ%kjjJ%%%%KK%k%jjkj%kjJKKJ%%%%K%jj%K%%%jkk%j
12745a6J%jjk%JJJJJJjj%JJ%%%J%jJJkk%JJ%%%jj%j%%jj%JJ%%k%%jJ%jJK%%JJ%j%JJJ%jkk
12814a7jJJJj%KK%%jkk%JJJJJ%j%JJ%kllJJ%j%JJ%kjJ%KJ%%k%JJJJj%%%J%jjjjjJ%JJjlj%
12883b0Jj%%%%%%J%%j%%%J%JJj%%JJjj%J%%%j%%jjjJJKjjJK%jj%J%%%jJJ%j%k%KJJjk%j%%
12952a9%j%%J%JKK%j%Jkljjj%%%%%%%%jjjKJJjjjkjJJ%JJJ%jjJ%JJ%Jj%%%%%J%jjj%%j%J%
13021b3J%jkjJJ%JJ%j%j%KK%j%j%%%%j%j%%j%j%J%%j%j%%KJ%%JJJ%%%JJ%jj%%%Jj%Jkmkj
13089b9
##PAGE=	N=2
##DATATABLE=	(X++(I..I)), XYDATA
-52445b1KJjlkjJKKKKKJ%jmkjjjkljJkJKjjJJ%%jKLJjkjkjkJKJJJ%%Kj%JJKjkkJJK%jjjj%
-52377b5%J%jj%%kljjKL%jj%klj%JJ%%KJ%jkjJJjjJLLJkj%kjjjk%MLjkj%JJklj%%%%k%j%J
-52309d0JKKKJjk%KjkjK%jJKJj%kjjKJJKJJjkk%JJkl%J%%JkkJJJklmk%%%JJ%jKKjkmjJKJK
-52241d4J%JK%%jkj%%%KJjj%jjJKJjlljJJ%%jJJKJjkk%jjJKK%j%%kj%kl%MKjklJJJ%JJjj%
-52173e1%JJ%k%%jjlkjJKLJ%JJ%k%j%%%ljMLJj%j%%jj%JKjj%kk%%KJJjjJJjklk%J%%LKlkJ
-52105e8Jj%%JKKJjlmmlJKKNL%jlkjk%%jJjllm%KLL%kkLLJJJjjkjjJ%jKjl%KLJk%LJ%jlkk
-52037f9lJKjk%JJ%JJJJjk%KKk%jkjjjJMKjlkLL%kkj%NOK%KKJklnml%JK%kk%LLJknjLK%j%
-51969f8JJJ%%K%%jlJJkml%K%lJJ%KK%k%k%K%k%%%KLLj%jj%%LJlkjKMjkkljJKJkkkklkKNL
-51901g2Jj%JjolJJ%jjKNKJKJ%%%lj%jkjkJKJklj%k%JJj%J%LKJjkjj%JLJklkjJKjJKll%jJ
-51833h3KKLJJjkkmjJjj%LML%%MJjjjkJkmkKLJ%j%ljJ%jjJ%jkJMKJJkljjklj%JJ%jkJLMNL
-51765g3jjklmj%kkJ%kJ%%JLJl%KLJkk%KlmmjJ%JK%KLMK%%j%jklljk%KKLNMjkjkkjJL%nnk
-51697i4JMMJ%kkjlmkkJLLJJLLJJKLK%mmnmkk%kkKLKjkk%%kJNN%jJJjlk%J%KMNJkj%Jklmk
-51629i5KJJ%j%%%JJ%jmlkl%J%jKNLjkLMJmlkj%JLL%lk%JMNKnmjLLMJjjjkkj%Jj%K%lkLNK
-51561h4J%lkjjkk%j%%%%jk%MMMNMjmkkk%%Jjkkpn%LJ%KjjJ%kJLJLK%kkj%KKJ%JjlljkKMK
-51493i2KJkllkLONJkkljkm%JKLJ%LLkmk%J%jkjJKjJLKKLKJkonkL%jJKmolJJLK%lkJJ%KKJ
-51425i4K%k%jKKjlk%jjLNJ%lkk%KLjlKPOJklmkjjjjkm%KMJlkK%LMJknl%%LLJlmjlmJMKKK
-51357i6kkljJMKkljL%%%K%kjMKLLKjmmjknlJKLKJ%jjjKLJj%%KJklkjKKJjJ%jklJJlk%JJK
-51289a01%%NkokKLLLJj%%j%K%%Jjklkjj%KLj%kmk%LOK%Jj%%kk%jjLKjkJ%jllJMJnlJ%KM%
-51222a01jLM%Jjl%LM%mlm%JJLOM%klkllkjLJkjj%%%KKjmlLL%kk%ljKMKKLj%KllJMKjkljk
-51155a03l%K%JLKjkJJKKjj%JJkjjJ%jnlKK%%MLKJkkKNJJjJ%jk%j%JjlnkJ%KM%kljLKjlkK
-51088a00KK%j%k%KkmmJKKJjlKLjjJJJ%JjjjJKKJ%JJknjJLK%kkkJK%jJMK%%k%j%jlj%JK%J
-51021i6jjlljLLJklkkjORPJqojKMLJjjjk%JJkmjKJkjlkJLKjk%%%%lkJKj%%JjjJj%JJKJKJ
-50953i8KM%nnjJJJ%JMMLjj%%kkJjkljjlkJKLM%mnkjKMLkmkKL%JJ%ml%KKLJjj%%jMKljJjk
-50885a02kkj%%JMKJJkl%MMLj%jjkJKMNKmomljJNjopkLNLJ%jjljj%%K%KLJj%j%JJ%KLlol%
-50818a05jkjkJNKJlkjKK%j%KJJJj%%jkkKMjj%JkjLL%jjkjjk%MLjlmk%JLKj%lnjMK%KLKKL
-50751i5jmnJM%%KMJjjjk%%%J%JKjklk%JK%jMMjllljMP%lmlk%JJMKK%llll%JkmJLJkKK%KJ
-50683a01jkkk%J%LKJJ%JjkkkJLjkkjJK%lJMMJ%jkj%jmkjKK%KJ%%LMK%k%%%K%%jjklm%Jkl
-50616a09%JjllKK%JLNKkJLJjKKlljK%kKJLLL%JjmkllkjJNKJ%jJJK%nl%%jKMKJKjl%kkJlm
-50549a04l%JjKKKLKLJmlJL%KLJjmnmjJjljjj%JLKJJJKLLjkjllJL%JLJJJkmnlLLJJjnlKOM
-50482i5kljKJjj%%%kkllkJMKMMK%lkkkJ%jjLLLMMLLjlm%%%%JjnokKMKjjJK%jkkomJLKJ%J
-50414a01JJJkk%j%KKjjk%%ljJLKkjKJj%kjknmKQOMKjJ%jll%%llJJj%%%J%K%%jjKK%JKKkk
-50347a00%%kjKK%kjJJLjkjKJj%JJ%KLJlm%jlmkJjKLMKjJ%jkjKKJ%%%%%kk%%%JjjjJLKjnm
-50280a06%JKMLjJKjjlkKK%JJLK%kmmjK%j%%Jjj%JJjjK%l%KKjlljKjljl%JKJjljJLMJKLKj
-50213i8jJjj%jJJkjkjKJ%KjnlkjJLJK%j%KLMJlj%LKM%j%kk%%jjJJ%noKMKjjkj%%JLJjkJJ
-50145a00MJJlmJKMLK%jmnmk%KJ%%%kkjKJJJKKKJjj%jmn%KMMjjkjJ%ll%J%jjJJ%jKKJ%%KL
-50078i7jjK%jj%klnm%JKjKK%JJK%kkJLJlkljMNJj%jJLJkm%j%JKjmJLJmnnkJLNKjj%%JKLJ
-50010a02kklJJKKLL%kJ%JMKJjmjKJJ%jJJKKkmkmnkJ%jj%KJ%JJ%%j%JLL%jk%%Jjkjll%LM%
-49943a01jkKKjmkjJKK%lj%KjkllJMNKkkJLKJlm%%%J%%%%kkJMMKJK%J%%J%JJjkmllkkj%Jk
-49876a10olJLNLJJKjlmjJJLML%lnkKKJJ%jkjlm%LMMNNNKlnmkljll%MPO%mjJLKjll%Kklk%
-49809a05%%JKMKKJkmokjj%jJNMJj%jl%KKkJMjkJK%%KKmm%jjj%%jKLK%mlkLMJkmkKKK%KNM
-49742i0%lj%%J%kmjkjKKJjJjkj%jJLM%kmlljKj%JjKPRLlnlkkjJN%nmkk%%%KK%%K%jLJJ%k
-49674a01%KJjjJ%jjjklj%jKNkookNO%%klkJLMK%kk%jj%JJKJl%L%jKMJl%%mk%J%JJLMKkl%
-49607a01Jk%Jjj%LJjjlj%JJKK%lmkK%%jkljjjKLj%JJJKK%LKjJjj%%%kl%J%JJKJ%jjJ%j%%
-49540a02%Jll%%%KJ%%%%%k%Kjklk%KJ%KKKJJ%kj%kjJL%j%j%JKKJ%ML%lmJJ%%j%K%JjlmjK
-49473a02MLJjlkln%J%%J%JLj%%%ljJLLKj%JjklJLJjkkk%%KJJL%%%JL%%%jkk%%%lk%JJ%J%
-49406a02JMJkjkm%JJK%%jjjKKkJ%%%JKJjkj%jlkJK%kkkljKL%lm%J%LL%JOM%jkk%LLjmkLN
-49339i6Kllkll%KKKLLJ%jjk%L%jkKOM%kklonJL%ml%LKL%lJjkjLJ%kkj%KLJjj%kjKJ%Jjkk
-49271a07%Jj%JNOLkmln%LKKL%k%jnmJJjkkKK%jkjklljKML%jK%l%JKJJ%%LKjl%%Jjk%%k%L
-49204a08%JJKK%jjklnmjKMKLJKMMjmjj%%JKkmlJKJKL%lkLJ%j%%kJLLKJjlj%%%jJJ%kj%jl
-49137a06k%JMJjJjl%knljKL%j%JL%kJNMjjj%LK%%lljKJ%JLJlmljJJLLKjjjKKkmlJKkk%KM
-49070a02JJLJj%JJ%L%lmk%%lkll%LJKlkLLK%J%JKL%mql%JJKKjkjJKKJJ%%lmj%%LKjKKkj%
-49003a05J%jjJKjk%%jLNK%jljKKKL%kl%%kmlJjkjJLKjjjkljKJJL%%LMJJk%jlkkjlJMOOLj
-48936i2nl%KJ%jKJkmmJLLjljKJjjJ%k%JKK%%%KjmlmjLK%kk%MK%lkKLJllKOPKjll%kmk%L%
-48868a02jjjKLlljjLNJ%JjkmlJOMljjllkJMJmnlk%NL%LLjk%klKNPKkll%NMkmjJjllk%Jjk
-48801a12%jKMKjkJJKKJjjjlm%%KLMMjnojJ%jkm%MMMPLklmmKLNKK%kjJKjnmlk%JKllJLKJ%
-48734a05jlmkJKKKKKK%J%JMN%kllkkjJjkkkj%KKKKJmkjJJKljJ%%%k%MNJklmkkjJOKjJJKK
-48667a00%kl%Jjk%%j%JKKjjj%%%LKJJJ%kknn%MMKjkkKJkJMjlJKJj%KjmkljKJlkKJJM%jJJ
-48600a04jjjj%KL%%JkljjjkjKM%%KLLjmlJMM%ooKO%l%J%K%mkJJ%J%JKKkllllj%Jk%LMJKJ
-48533a05Kjnk%KKJ%lmljJLKkJKjjKLj%KjjkJKKKjj%jjJLJljJJk%%%j%kjKMKklmmkjJ%%KL
-48466a12MJ%J%%jk%J%kjJ%jMM%k%jjj%jjjJJJ%JN%lmjJMLJjmmjJ%JLLLMLjmnkJJJkpn%JJ
-48399a14%%JKMLLKjjljKL%jJ%MLJmmjJKJmk%%%jljjk%KKJ%j%jk%LLjljJjj%LN%jJjpmNRL
-48332i7kll%L%ljJ%lnl%j%NL%jKMK%JJJlkllKMJjKMJkjJJlnnj%%J%KLMLloo%LKJ%kjJMNJ
-48264a00jnljJj%KMLjljJJJKJlpkJ%%jJ%lllJMLjJLKMKkmJLLJj%kkkj%%%J%%%KKjmj%kKJ
-48197a07%kkj%j%%jjkjjKNKJKKJJ%lmmjJ%%%JMOJlnnlkKNLKKK%kkjkkjKJ%MLNLkmmlJMJJ
-48130a02%jjkjmmljKKKKK%%MJkk%JKJJ%jKjkjj%jlnlLL%%%%KKJ%jjJL%kjJJJjlkj%MMJKM
-48063i8Jjllkj%jKKjlkj%KL%kJ%jJjmkJLJjjJLNK%JK%jjknm%KKK%lj%%j%%LMMLkmj%JJ%j
-47995a01%llmmk%j%LMMLj%%jkJ%KKM%jkjj%jkkjJKJJJ%kkjkjJLJjj%jK%j%%jjkk%jlkMKJ
-47928a14KLML%%jnlkLMJJJJ%%Jll%KJ%%ml%KJLKjmjjJJLMJloplLM%JJjlmjJMOL%k%KJJKM
-47861i7LJlmmnJKjjkl%jJLK%%LNKjjl%MJ%jj%KkllkkmJMMNJj%%klnkJNOM%nm%Njnm%JJML
-47793a01jlk%LMMjkjllj%jkJLKJjljLK%KNLjllmnk%%%J%jjkjKLL%j%kJLLMLmplJMO%kJL%
-47726i7jklklnmLOKkk%kl%LJJ%jKKkjKK%k%j%K%JjkjJLK%jj%J%kkjKM%mk%%%K%llj%jj%L
-47658a14KKJJKj%%kljkjJKKJJNLmnmljJKMLLJkl%%kj%%%%KkjJjjkjLJJ%ljNLkk%%%%jkJj
-47591a15JJj%JJkJL%kk%Kjk%KL%j%KKJjmokjLMLKJjjjk%KKjkkJLK%j%KJ%%LMJmn%Kjkmm%
-47524a15JJJkjJLLJjjlmkjKPN%j%KjjjkjjjjJKJKKJlljJK%jJKJjjkjKMJk%lkj%K%kkj%%K
-47457a12KJJJj%KJkl%JKLKKJjlmm%LJ%JNNjkj%lljJkkJLKLLjkjjj%KJ%lkj%kkJLJ%k%KLJ
-47390a02j%JLJ%%K%mnm%JJJJKJJkk%K%klm%NNjllk%Jj%MKllkmnKJ6K4J2rj2lklnmnoMJNQ
-47327i9LQQJklpj1j0nkKMmoKJ0%JKjmo%JmJJkMOpj3oNJ1PLKL%k%%MNKjmjk%JKkk%kk%MJ%
-47264a06JNKnolkMlprj5pkJ2J8Qj%%jJKjjKM%lkkl%KJ%jJKJjkKNNNJJJjnlkjljLJjlk%J%
-47200a14KJ%JkljjjKNLkopkNJk%LJ%kKMJjklJJjl%NJkj%%jljjj%JKLMklllkKMLL%ljLLJj
-47133a13k%KJkll%NNJ%%nmjLLMMKKjknojjjJMMKJ%klk%KJKL%nmkkl%KNKkkj%LJkolNOJjj
-47066a14kJjjjj%JkljJMLjj%LL%J%mmjJKLPKjLJmqmLKKKLLjlJjJJJjllmm%LJJM%jjj%%jj
-46999a15Jj%MKjlkJKjll%NL%j%%%KLjnjMM%%lk%K%lkkjjJKjkkJKMLKJ%jJKJ%%lj%KJ%j%j
-46932a07k%Kjkkj%%kJLLkkjLJk%KK%jljKNJkk%%jK%mlkKM%%K%j%LKmnkk%KKLL%k%jlkJJk
-46865a15k%%JKKMK%j%J%jKjmk%j%%K%mnk%%KOOJJ%kmmmlJLLL%jjlkJ%klJLLLJk%JjkkkjM
-46798a18J%MKjJK%%jj%Jjnm%LLO%kkJNLkl%j%L%kjjkkJjJK%%JKjlmomKLLM%Jjjj%L%JNNL
-46731i9KjkkkjllmnkLK%J%j%LL%jKj%%jjJjJJmkj%JK%kJLM%lkkk%%%JjkKKJK%lm%JLMKkm
-46663a16lk%JJJKJJ%LKkknnkjjKKML%JLM%%KjKLNknm%%%kjJMjmjjllkKMKjjMK%mlKJkJK%
-46596a12JMMJkkjlklkjnkLLkkKL%%k%%JKLJjJKKJJ%KjomJLML%mjj%%%jj%KJj%jkjkm%%JL
-46529a17JJ%mnKMLLLjjnmkJJ%%%J%KKK%kJjJKj%JKJj%J%lj%KJ%%jmmmJJkkLLJjjjKJLJK%
-46462a12j%JjmjJKj%%jlmjLKMMKJjk%JLL%kljj%jk%jjjJLJlkJLLJ%jJJkmk%%JJj%j%jlJK
-46395a18MLLJJlnljJJkLOJ%jmmJKLJJj%J%ljkKLkm%JKJ%J%klKJ%kl%%LMKK%ln%KJlkjljK
-46328a20JK%lMOKJ%%Jj%jjkk%j%KljJJJj%K%mjJ%jKKjkjJ%JKjnnLPNJJJ%%jlllljJk%MNK
-46261a10jjJ%%jk%jkllk%jj%KLJjJLK%JLKJKLJljlnklllKOKLJ%lk%KL%kk%%KMjkkJJ%jl%
-46194a17%jlJKLKLK%JkkkllJMJklKNJjJkljJ%jjLJjlmk%JMMML%lklkJKKJKJJKKJjmml%j%
-46127a15KJJjkJJ%JKK%kkl%Kjk%LJlkJJ%jkjjj%JjjjKMKJ%jJL%kkkjL%j%J%kJMJkkjLLKk
-46060a09llnJJ%%JLLJKK%%%llmnm%j%LONJKK%ljLLjkmklk%J%%kj%JK%KKkkj%%LK%%K%lk%
-45993a17JKKjkJJJjj%jljJJ%kjJJjjlk%%KJKKL%KLjj%jkMLjkJLJkml%klJLMNLJJjjjnoml
-45926a23kLM%%jkklkKMKjJM%mjLL%%%KJllkkkjMNMJ%k%K%%Jmojjj%%LLJ%kJK%j%%%jlkkj
-45859a25J%KK%JKKJ%%kkk%JKJJjj%%KL%JKJj%j%k%%LK%ljjkkJKJkkkkljMMK%%J%jljKKJJ
-45792a12KKJklkK%jljJllljJjJLjml%MMLLMNOLJlmmmmokLL%%K%kkkl%%j%JJLJKK%JLK%Jj
-45725a10prmLLNK%KLJJ%jl%LK%kmkJLJK%lmmljMONK%Jjjjllj%%%jKLJlJJjlkkjKOMKjlmj
-45658a17%kkj%J%kK%kKNKllJKLMJkkKJ%KJjk%knjKJ%jlkkKKjlkLLJLKJ%lj%%LKKJ%%jl%L
-45591a09JJMJjlmnlK%ljjjmkKJKLLOOL%kjjjnl%%%KLJlprlLLLLMJjjkJLKJLJmjJKj%JkjK
-45524a10M%kkmkLJJ%KL%%kok%J%JKJkjljJK%%%%j%jj%J%KKK%l%JKKjmmmjKON%lkkJMMk%J
-45457a09lkK%JK%%%KJjllJK%%JJjjkljJJkjJJ%Jkj%kjLL%jjjkljJKM%j%j%JJjlkjKKJkkj
-45390a23ljJK%KM%j%%%kjj%%%%KLKK%mmKLMJnlKJkjJK%l%%jKL%ljKJjjjljj%jLMLjllmmK
-45323a29NLJJJk%KKLMjll%K%lnjNM%KL%Jkk%%%kJJlljk%KKKMjjLKllkmmlkLNKkJLjkjKJ%
-45256a18LKmm%MMLKLJkkjmnljl%JMNJjMJmnljKKJjlkJKLL%kkJLMLKjjkkjKkoplKLJjmn%N
-45189a28ONM%jJlmmjJKLKJjnl%LNMJj%JlljkkKOM%J%mkKJkljJ%%%jMKjj%KKLJk%jJ%%%km
-45122a15knp%JLL%%LM%k%j%KLJJllkJKjkkkJJJjkk%LlkKLJj%K%jjjkjjJLJLKjkJ%%Jkk%L
-45055a19LKL%nljK%jKLJ%kkLLJmnkJMLjj%kl%JJML%%kkkJKJKM%lljlKJJlk%jlj%KJKKMJj
-44988a12mnjJ%%jk%JMKlnljjKMNKK%llKKMMJ%lnlj%jkKMLKkkJJKjJLLMMLLkml%klkkJ%kl
-44921a14k%%jkJK%JLknkJJLM%kjjklJMK%lkjJLLLLJ%%%J%klmmkkj%jllJKjk%KJJjjk%LNL
-44854a19%j%KLJkJ%%%%jlk%%LKknmJLj%L%JJjnlJJLKjkkJKMKkk%KNMjmmjLkm%K%ljLOLkj
-44787a16%jJjKLjkj%jJMJnl%J%Jj%KL%kJjljJJlmJMJjkk%MPO%jkmmjJMKlmkK%%k%JKKkmj
-44720a22%JLL%jJkmj%LL%%KLJjlnmjjJKlkjKPMJKJ%%klkj%JkkKJJ%lm%Kj%JjJLjkKJjkkk
-44653a27jKLJkk%KLJkklm%MKJJKKJNJlkkj%Kj%kl%LLLJJ%%jJKJjkk%%JJ%lm%%k%%knkLJj
-44586a28JOOMJlljkjKkl%%jkkLMJK%LNJkkJkllljLKKLMLKlj%knljJ%j%KjJJ%JjljLKJKKj
-44519a12mn%Mjmlkj%%JJJlljLMKJKKJmk%%%%LMJkm%Ljl%JjjkljJ%%%jkKJ%Jjk%JklJKK%j
-44452a30KJLLJjkkkJMMNLlm%K%k%JjJMJkkjjjj%KJkkJLJjJ%jkomJLKL%%j%jlj%jJLNKkjk
-44385a20%JJJLMjnoljjKOM%jj%j%%klkj%KKMLkmKLLNJk%knpmJOMJ%Jlnnl%MMK%%JJj%JLL
-44318a12%JL%j%%kk%jklljjkjk%KLJJJjjjJJ%km%MLjlkKKKjk%kkjjJLNJkkjK%lk%%%%%Kj
-44251a27jLLKJjmljJJJMMjkKJjkjkjKKJMLJj%%JKjkkl%KKljKMLkonk%KLJ%LLJlokj%%ljJ
-44184a25%kkkkkKLLKKMJK%kjJlqlK%kJJJLKMMLJ%%mojLJK%%JLKj%jjkk%%kjlmj%%LJkjLL
-44117a22JkkjKLKkmkklkJ%JKL%%LJlmkJNLK%%KKJlmkKLKlm%JJjjKM%kkk%KLLjklkKLKJ%j
-44050a18jJjJLK%jj%klm%KK%kkjkk%%MKLLLLK%lokJ%j%K%mmmk%J%JNPOJjljKJ%nrnJJJLK
-43983a24ljLON%oljkklkJKkkJJJJKjjjJkmjJLMMMLMJ%jl%jllmljJJJjlkJLKK%%JLMNLJJ%
-43916a09jjjJ%jklnlJKjljjjJKLJKj%%jkljjjkk%ML%k%JKMK%%%jKMK%%llJ%KKJ%kjKJ%kk
-43849a17%KKjkmjj%KJKKJllkkkk%MKJJJMJll%KJmokjKJJJjkjJLML%klljJJjjLMKkkjkkml
-43782a34KKKJJK%%jjm%MLJ%KNKmn%J%lmljKKJk%Jjk%KMMJj%jkmjJkk%JjjKKKJKMLMjlllj
-43715a24kjkj%kkJPLJKL%%llJjkjLJ%jkkjJK%%JKJ%%mjJjjklkkjMKJKMKkjkJKLKj%kjlnj
-43648a32KLK%jJ%lJLKKjklkJMK%jj%kljLJkj%jJJjlk%NLKJ%l%Kkkj%%l%JJ%LLMKj%%klml
-43581a30%jJKLJjjjmlMM%kJKKJ%LMMJkll%JKjmk%jkJNLJnm%%mmljJKML%j%J%k%jkkkjKLL
-43514a28JjJJLJ%jLLklj%KMKlljjjLMJkjkk%JL%ll%jk%jjlj%JJJJ%JL%k%KJ%jjj%kl%LMN
-43447a21JmmmjKLK%jl%jlk%MLKJMJjljKJj%%%jkl%KK%Jjk%%%%JJKJKJjlJL%%%mmKOJj%j%
-43380a21klkjlkj%%LMJl%Kkj%KMLlk%J%llLOK%KKK%klkmjLKKJjjJkk%LK%%jjjknjMMJklj
-43313a27kkkJK%%LKJJLJjJjjkljjlKLJkj%JK%jJ%JJJJjkJLjjjjJJ%jjkjJJL%jJjlnk%LJ%
-43246a29kKMK%op%MM%j%%k%LKjkkkk%kk%LNLLkm%KLK%j%Kjkl%%%KJ%JJ%%JJ%jjJ%lkjooj
-43179a42LNOMNOL%nplkJL%klljMM%JK%lmJL%kj%%j%%%KKLJJknmkJ%JMMLKkomjJ%%K%JJkK
-43112a25MJ%J%%lmjKL%mlKJK%jJKKjlmn%LNL%j%%klljKKMKKKknmkkkmk%KMK%kKKj%KNL%k
-43045a24kjj%%ml%%LM%%lj%%LNML%Jkmm%LM%k%JkmlkjJ%LKkkj%kj%KKKKKklLNjnJNKjJLJ
-42978a15jjkj%JJLJj%jllljkjML%j%Jjj%JjjjljJM%%%jKKJLJllljjlkJKJj%KJkljM%ljKL
-42911a28LKkk%JJjljKJll%LL%%jj%JMJ%ll%J%KLj%%kmpn%MKJKJJKJjljJ%%OO%kjkjJ%%J%
-42844a24JJlnlkj%JMMK%J%J%llkKJjl%jj%J%jK%JLONLjkJ%kj%%k%kljNNjmkK%kjJN%olJ%
-42777a27J%%jl%%jjkjjMMMM%jlljj%j%KKjllk%NLJljLNKKjj%JjjJ%lllJKJJK%ll%KKK%jl
-42710a26jjj%kljJJJK%JJK%jljKMMJJK%%Jjmnkjj%jJLLJjjk%%kj%jjJLj%KJjkk%LKkj%kk
-42643a33JKML%%K%lJMJk%klkjKLjlk%LKknjKLJmnJKJ%%j%LKL%k%JJJK%%jm%JKJ%mm%MKj%
-42576a25MKJlmkK%%%%jjj%J%J%jjjKJjlj%KLL%%KJll%LLJ%JJ%JJlkK%jkkjj%JJjljkl%jk
-42509a36mjLNLjmlKK%KJ%J%LJJL%%Jjl%jKjmjKKklljKNKkjj%LLL%l%LKjjkk%jkjLJkljKJ
-42442a28lljJKL%jJLKK%%kmlkKKkkk%J%%KKJjjkk%JK%k%KLLLLjjJJjlj%kj%JJlkLPJnmmn
-42375a38kKJJJJ%JKLL%kjj%Jk%JNJklmk%kKKk%jKNKkkjLJjknkK%j%JMLKJkmlj%K%kKJ%LM
-42308a25KjjmmnjLKLL%mJ%ljJ%ljJLJ%L%lmj%%j%LJ%jLKJKJ%Jjj%%Jkjjj%%l%JJkJLj%KJ
-42241a29kj%MJljjkKLJjkkkjJK%%jk%NKJKLLlljj%ll%LK%%%%%KLLJmkllmkJKKKKJJ%jjJ%
-42174a28Jjkklj%KKKjl%LJLLLKkokKJjkmkJJlojNLJk%KjjJLKjkj%LJjjjkmljKKJ%J%KklJ
-42107a39LLKKL%jKknnjJJJJKKLJknkKJKKllkjLMJ%jjlj%%%j%K%%KNMOKklkJkjJL%kkmkjj
-42040a32jKMKKJlmnmMPL%%mlK%jmlKL%jJJ%jl%MMK%kkkklljLLJKJjjJJjkkkJKKjjLNMknm
-41973a33lmjLMNJjjnn%LMLMKklk%LLJlokKjJOMjmol%JKLjljKj%KKJ%j%kjKK%KKLJjLM%ol
-41906a25KlljllKLj%KjJLJllmmjKMLKKJllljJL%lmmkJJ%KMMKJjj%JKJJKML%mkJlrpKNL%j
-41839a34L%j%J%%JjmKNMNKjmk%kk%MLj%jllkkkllNPKJjlllKKKlnkJJLL%jJKKkkJLJkmn%J
-41772a37kkLM%jJKKKkJJjj%KK%j%jj%%jkjKLJ%%jmkJL%jJ%%%jmoplJLMKLLJ%%kj%J%%j%K
-41705a35JmnjKLLKLKj%KLkkkjKMLkklkLNKjlnmJJjj%KJ%KJLJ%Jkkklk%%LJln%JJLKJ%Jj%
-41638a31J%mnkjMQM%mnjLJj%%ljK%%JJLjokLMLjmjLJ%jlj%LKJ%jkk%%jJK%%KJLLjnlJK%j
-41571a31ljKKj%KJKLK%k%klll%KMLMJJJlllomJMMLJK%Jknm%JKkjjk%LNKklll%j%LLjk%%%
-41504a35klkKMKL%nmJLKLJlk%JLkplLLKK%JJkkLNLLLKllknjJKKjjj%J%%llk%j%%jKMJllj
-41437a37Jkjjj%KKJJJjJMLklkmKNLL%llj%%JmllkljLNKj%KK%jj%LKLNMKkonkjnmjJ%jKKJ
-41370a38KKKMJjJjoojMK%JLLLJk%Jj%%komj%jJJ%%jJL%kjk%KJ%%jk%LL%jKL%mnl%JJJjj%
-41303a41LLjljjJjKLKKkmj%KKKjJNMLkjkJKkml%KJjkKLJ%Jjkjkjk%%jkj%kjjLNKjjKK%jm
-41236a35l%%JLJkmmkMMJ%%KLKlk%k%JK%kj%jJJJ%J%omMM%jJLJlmlJjk%J%j%KLKL%jjjlmj
-41169a44jj%LMNJLKjlnjLJKj%LK%lj%jJjkl%KJJ%mkjjJKLJjKK%jJMLkklkJKMKJjlkkk%%J
-41102a33jlkklljKK%%KKJ%KJ%KLJ%MJkmjkmJLK%km%K%jKLKkmk%j%JjjLLLJlmKLLLM%omjJ
-41035a32j%kjkkjNPKmlJMjljkJKJ%jlk%JKJ%kljjKJkkJ%KMKJlj%%JKJkj%kjJKLLK%lkjJL
-40968a29Jll%jJLKjomkkJLLLKKJknlj%JKJJ%nl%JKJKJjk%JL%jjk%jKKkjLNK%jkmoolKMKL
-40901a40NLjkjkjjjJJLJjjLL%%J%jjjj%%%llKLKLKKKkkklkjkj%LLK%jl%KJkj%j%JKLL%j%
-40834a28JJjljk%%j%jJJllJMK%jLKJjmm%%jkkjMOKmkKK%kjmlJM%jjKKkkJKjlk%kkJMLL%l
-40767a38kjJJLLLKK%JJklokK%%%%JKKjjkmj%kjjJLKJLMJjJ%%M%kklnl%MLKJjjKLJkmJJjm
-40700a34mkKJLJ%%J%jJJKJkkKJklkk%Jk%JK%jmk%K%l%%KKJJJlJMKk%%J%%KJjjlnjML%Kj%
-40633a34jj%KJ%LM%jjkjllkJKMKjkj%jjK%JJjlmkjJj%%j%%LLMMMjkJ%mpokLLLK%%%j%KJK
-40566a32%j%%lk%J%mlj%%%NNJkmokjJMLKK%kj%kjkkJKKOPJkmmlkJOMjjJjkjkjjKJK%k%J%
-40499a37%j%KL%%KJjljKKJJJJjnnjkk%LLJKLJklop%LK%JLMMLK%jkkj%%jlonmk%KLMMMKJk
-40432a35kmmjK%ljNOL%kjJK%Jjml%%JjlkLMMNJkjjjJ%jkmjLNM%%jkll%KKJKjjjJjll%LJl
-40365a39k%j%LJ%mlKMMKjkjjllj%ll%LMLj%K%LMKKj%%j%kjKKkmjJ%%KJ%kmkK%klmjLJJJ%
-40298a43%%jJkkMLLJkmjKJJJj%%jjKJjk%%jKM%k%%jjLKK%%%JJK%l%j%J%lnljj%JLLJJkll
-40231a44KLklKLKK%kjJK%K%nl%JjkJNK%%jj%jjJKjmlJKJJjl%KK%JJJklljJM%jJLK%ljJKL
-40164a33Mjl%%%%llmlkKMMjjJMLjjkmjJLKLLJjkjKJ%jnmjJML%jlm%%ljK%%KLJlnlj%jJMK
-40097a42k%MMK%Jj%K%j%jkmjJJKJ%%jkk%LN%nlkKLJkoJOLjlmmkJKNKjKNL%LKkjknnmjKL%
-40030a40kjjjj%%kKLKML%jljj%%jkJj%%J%J%jLLJKK%k%%%kkJ%%klkKLj%kjJMLjlkjj%J%J
-39963a40LLLjomJMMM%kljJlpnlKMJlJK%%kj%jJLJkkjll%K%jJ%jJKLj%MKJjlnk%%JLKllJL
-39896a49J%JK%kJJjJK%jKKjmmk%JKK%KK%llJJMOJjj%jk%jjJKKKJkjjlkJklkLMLLkn%J%LJ
-39829a38%lnjMOL%lnkJLKkjKJ%kllllJKKKJJJj%jKKJjlk%MKlk%LK%kmnjLJKJljLLJkmkKJ
-39762a46JJLKjJML%jkjkKJjnl%j%jk%LMJKK%KKklm%NL%k%klJ%mlj%K%kJMM%lkLLKjkljjm
-39695a47nlj%JjKMJ%KJJKMKjk%j%kj%%%LLJJ%j%JJjmmljJKL%%KKLJll%LkjJKjljKPNmlJ%
-39628a34jmm%KLJ%%jj%LKmol%KKMJlmk%jkjJMJklKMLjjKMJkkMJlkkkJKJJKJJ%Jjkkj%k%J
-39561a41llJ%kKNL%JKjkjmmkml%MLKKNMJmmkjKKklKOKkkJ%klkLNkjKj%jJknl%JLMMKJlnk
-39494a46%jKNLKjJ%kk%k%%K%jkll%JKjkNLlj%KJjjllJK%j%K%JJj%KM%%lnmk%LJjJJkkLMK
-39427a42jjljJKLKkmlJLJklkkJNLK%LjlJQN%mnokJJlljJkjjkjlk%JKJJjjJLLKLMKJjlk%L
-39360a43%lk%JK%kmll%LKMJJkjJJjk%JKJLMJkmk%J%JJjjJL%%JJkkjk%K%JK%mklkLNLLKJJ
-39293a34%l%JJJKJjkmlljKJjKMjmk%KJ%jjkl%%JJkkJMjmjKNKkjjj%JkmJJJ%k%KN%olLMNN
-39226a36K%JLL%knpmmkJkljKKLLLJJmmj%LKjjk%%%MOMKklkkKMln%J%%ljjJNLkmlljKJ%L%
-39159a46kKNK%jkjK%mkjJKJ%jl%jllJLMJll%J%KMLkj%J%KJ%%jj%JJll%M%k%LKJkjjj%j%K
-39092a43kol%%J%JJJ%%JNPLlklkkkllKMKKMOL%llkj%JKlpl%JKjm%KjjjJ%K%lkKMMMJkj%J
-39025a42%j%%jlk%ljjl%LjkKkjNM%JMLJlmmmkjLMML%jj%lj%%k%%J%J%jj%JKKMjljLLMLK%
-38958a33kmmjLJmolJJ%KMJkl%KML%kjllljMNLJlnmljKOMlml%PPLjlkk%JmnjLLJkJL%j%%j
-38891a47jkkJJj%KNPKjjjklkj%LJJLKlmk%KLMM%lnppkkkjKMOM%kLLJK%nokmmJKKKKjljJJ
-38824a53LJJJmkKLN%lk%jJjjjJKjkJK%ljK%k%%k%KJ%jkJLOOLjlj%kmm%KLK%JKjkjj%%kjj
-38757a49kJMKklmJNMJkllkklKLJkkk%KKLLJKLKjkml%KKKKKJjjjlJLKjokKMKjnjLJJ%kljl
-38690a50mj%JklkJ%JMJkkKJkj%LKjlJMJkjLK%jkomKLMKKKLMLjmmjj%NLllkJ%nmjjkJMNL%
-38623a47jKjlmkklJMLMNJkJJ%jjkom%jKM%kkLOKjklkjJKJKKKJjj%kmj%jjKLlmJLJ%jl%NL
-38556a47JK%ljKk%jj%KKJklnjkjJNOPNJjmnllkJjkKLL%lkj%jjKOMMLJllJJlnl%%%KK%kll
-38489a53m%L%JKLKjjllj%jjjkjMKjJKjl%LMMJJjkjljJ%JKJjk%%lk%%JJkl%LOMKK%%kJ%jJ
-38422a42JjkJJkjjlm%MJj%LLkmnn%MJjlj%%LKmnJMLLK%jkJK%%KkkjKLJkj%LJ%JKJjkkklk
-38355a54%K%LKjJKjlmjjk%LJJjkjjjkKNNLjmlj%J%kkJJJKJjkljKJ%%%LMJkkkLM%k%lk%L%
-38288a50jkkjL%%%jkj%JLKjlkkl%%kjJOML%j%JkkKLJJJjjlmm%LLNKkkk%jlmjLMjmljK%j%
-38221a63KMNLJk%KjkkkjLOLKjj%JJj%jlk%%%j%JJ%Kjmmj%JjjJJ%MNJlljjk%%jJK%%KKJ%%
-38154a48kkl%%kjlk%JKJ%mJJ%%%kKLKMMjmkkJJjJ%%%JMLjj%LKk%J%jk%%kl%%%kjkjLM%jj
-38087a54JMNL%lm%%%jjlkjMLjk%k%MKJJ%%J%nlKJJKJkkj%kmjJj%ML%jkLN%llJMKjkjKJ%%
-38020a46jkJj%%JL%jjJ%JJJlmkkj%%%JjljJJLK%%KjljLNJmnmkJLLJ%%LLKjnnmlJLKMJkkk
-37953a58jK%lkKLKklj%KklLPLjkjkjJjjLKkk%JjKMLk%JkjLMKklnokJJ%j%kJKJ%JMJ%JJjj
-37886a53j%k%LJJj%LNjljj%%%%jl%%JKKkmljKMJKKKkmljkkJKKJj%%jmkJKKMJ%JJJj%MKjj
-37819a46%Jjk%jJKklj%KJ%%%JLMJjkml%NKkll%%%jjk%JJl%K%JLKkmkjKMKjmkjjJj%jJJ%J
-37752a56KJJjlmjKLLKkmj%MKjk%MMJ%mmml%K%J%%LLJjJKklkKjKMJ%kmjjjJNO%kkkjLMJ%j
-37685a45lmllmk%%JKJk%KNKJjjjjkl%NNKkKMjm%KJjjK%jkmlk%KLJJLJkjJKJkl%JJmmKKJJ
-37618a52J%%%lomjJJJ%JJKJJllj%kkJKMMjnlKOOK%KjmmkkKMMJ%KJjklnmm%LKMNLK%kJkom
-37551a59KKkklk%%JKMMK%kkjLKKJjlj%lmjJKKJj%JMKlmkjkjLMKjnlJJkkkkMLj%KKjkJNLj
-37484a53kj%jJL%jj%%%jJJlkjJL%ljKJJkjKLJ%k%KK%jjJN%lkJKjlj%%JjmkK%klJNJ%Jjkj
-37417a59KJ%J%%J%JK%JknmllKLJKN%kLMJljjjklkJLjjlpkLMMMLJll%JKKjk%j%JJKJ%jjmk
-37350a60k%JJjjjjLJkjJKK%jJ%l%Ljkjj%LLJ%%k%KKJ%lkJ%JKlkKLLJk%KknmjKLMMKjopkM
-37283a59MLLKjjjnn%NLkmj%%%jJL%kkJLJj%%J%lmjjjkmmJMPOLJ%KLJjljjjll%LJjkjLKKl
-37216a56onllKMKLLMJjJLJjklpmJKL%kjl%KKjJJJK%%kkkk%LL%kjj%KKJLK%Jjnl%KMKjjjl
-37149a61l%MMjmmnkJNNLJJ%JJJK%knk%kjJ%JKj%KJkk%JKLM%mm%%ll%JLJjllJMNKjJjkK%k
-37082a58jjJ%JJjkj%JKJLjJK%%jno%NMJkk%LKkk%JKLJkkk%jklk%JK%KKjjkjKMLJjjjlnkJ
-37015a64KJ%J%kJLK%%kjJJj%NJlkjKLL%jj%%%%kll%Kjkk%MMJjJ%mnjMJkllkKJ%jKNKKJjm
-36948a60jLKjln%JKKLjnljJKKjljJJKj%J%jJ%JjjkkJJkmKMKLKKJkllj%KLjkjkKJ%%KKLJ%
-36881a55llk%MKkk%jjJKKLJll%jKNKk%%knlKNJj%jLJJkl%kk%KJ%klJL%llk%KJKNKJ%kKK%
-36814a53KKloml%KK%jjjKKJJ%kk%%jjjkj%JJjjlkJMMLkkj%KKKJkmnkkkKKKLLK%%KJ%kkkJ
-36747a64JKKklk%LJjk%%%kljJJL%%LKj%jkmkKMJ%lkJj%Lkl%%%%JJLKjkj%KKLj%MKmkJ%JJ
-36680a59j%jlmkJjjKMPO%l%KJlllkjl%MMKjjj%kJMknplLLLLLKJlkKJ%JJlljjkkLPMK%jkk
-36613a57kjkj%JJ%jklkkll%%KLLLLJlm%JKKKKkk%KKmmljJLOOK%kmkjJJJjJJjL%nqlLMK%J
-36546a63%jnmj%KMJl%MLK%lmjjk%%JK%kkJjjJLKNMLKkjlkklnl%KMMMMJ%J%jj%j%L%lmllk
-36479a70kJKLjlk%%Jjj%JMJjljkljjJKKLMNOKkjj%%K%jklllJLKKjmkkkjk%JKKLLKKJknlk
-36412a70%J%lmjJK%J%KLKLLKkljjkJKMJ%jklmjK%%LMJ%%jmmk%LMJJ%jjjk%LKKLK%J%jlon
-36345a69KLKLKJJjnjLJKMLmpk%jmjKKJOMj%%kkj%K%%%jJjlnlkJJ%K%JKK%JkmkJ%%km%JLK
-36278a68LjkJ%lk%JJJjjKLkojKKLLJ%%llJKLJJJjlnj%k%KML%kljLLKkkk%LLJk%kl%%j%KJ
-36211a66%LMJkkkjKJ%%j%kmk%JJ%%JJJJKJjJ%ljjJLjm%KJ%k%KJJ%JJkljjkJLMM%j%jkkk%
-36144a66JK%%jknnkKLJ%KLLjj%%%j%%j%KkmkJJKJKKJjj%jlmkjjjKKLL%lj%KNM%j%jjjjLJ
-36077a63j%%%j%LJj%LKK%%kj%%lkkkJ%%%kk%KLJ%jjJJjjJJJLKLK%klmml%JL%kklJJJJKKj
-36010a65%MjkJLK%jkjjlnkjjJMM%%klmlKLNNNJllkJ%kjKKjllkl%J%%jkJJk%JJJ%KNM%kJ%
-35943a64jkkjKJjMMKJk%jmnmkj%%KLK%JJ%%K%jkkjkkMMKkl%K%JKL%nmj%JJjjllj%MOL%km
-35876a72kJ%J%kk%KNL%%jjJM%jjj%jkjJ%%%j%%KKMJlkkjjk%LKjlmjMLj%JKjl%KMMJ%kmnk
-35809a73J%j%LKJj%K%m%KKJ%j%J%kkmkKKJJJ%%j%J%jjJ%jkKJ%KK%JKJjmmkJKJk%J%JKJ%%
-35742a65J%lnomk%JJMLLKLJkkjjKK%jKJjmmkkjKLMMLkmmjjj%JMK%k%%J%kjjJKKMKJj%%kj
-35675a67mkKK%kkJLK%kj%jK%kmjKKjjkjjJK%jjljJ%KMLJjKKJ%kmlkJJJK%JjjJJJJ%%jkJL
-35608a68jk%kljJ%JJjJJ%llJNJllmjLKJKLJLL%l%NNJ%lmmkkjjmjMKkkKNMklj%jJ%klJLJ%
-35541a72%Kklkk%%%J%KKJj%%%KMNJjkklmmjKLJkljJMJ%KLJjjlljJMMON%jlllj%jjJL%lmk
-35474a74Jk%K%LLJK%lokK%KMJjjJJnl%jjk%KK%JJjkjJKLJ%%%kjJML%kkjJJmlkjJK%l%Kj%
-35407a76jnlJKJLKJLJmlj%kjJ%KKJLJJJj%KJ%KLJjkkk%%%%J%mnjJJK%kkjLMJkljJklLPNK
-35340a64jjmkJ%KJjkl%KklkJ%%%K%j%KKKJ%JJjjjjKLK%kkjJJJ%kJjolJ%ljJLJL%KLJjj%j
-35273a70%jj%jkjKjjL%mk%j%L%kjjlJLKLL%jJ%ll%L%kkk%JLLL%jkkj%J%jlJKKLMNJmmmkj
-35206a77jjKLJkljj%J%K%lkj%KMKJKKLkmkJNMJkmmkkJLKM%mn%NJjlnkKMMJkkk%jjLK%%jl
-35139a78k%JKKJj%JjkKKJjk%JjJL%kkjjlKKLNJlkjkljKJKjlmKNLKjkkjjjkJJjjkJJ%KMNL
-35072a66JjjkmlKNK%kkljJNK%jlklllkJLJ%%%jJMJjll%jJLJJ%jml%%jkJMM%jlllk%KLKLK
-35005a78KL%kkmj%%LMkmjJLKJJLJKkkjj%%%J%kkk%K%jkkJKKLKlmlJKLlnk%L%kjkj%LKjml
-34938a92LRNJkj%J%%KJKJj%jlmknn%LLJJ%KJlljLNLLjljj%%l%%kJKLJjK%JkkjMLlmklj%K
-34871a84LLJjkj%JJL%lj%JK%llkJ%%klLNNMLjnojLJJJ%j%%Jlmkj%JKJJ%%j%JkJjjK%%KKJ
-34804a77%jJJlk%KKjjJLKJ%klkkjj%JKL%nl%MKjllk%JJ%jJLjj%%%MMjmjKJ%jlm%JKNMLKk
-34737a73mlmkjLNLKKjnm%JLJ%llkJLJj%J%kJKJjJJKJlkkm%MO%mjjjKM%%kk%JmjLKjj%%jJ
-34670a81JjjkJL%lmj%%KKkkLLJlj%JKMOJmnjkmjJ%kjjJMLMLKJ%mmlkj%JLLKkjjklJLLKLL
-34603a72jljjjklkJ%j%%KNK%knlJLMJlkKLJkm%K%%JjJKJlnkJ%KMKllmkKKJ%jjkKLJj%Kjk
-34536a85llJLJjJJJ%JK%lm%KK%kjLKJ%j%J%%JjljKLK%kjLLJ%K%%mnl%j%KKk%LKjjLL%jJJ
-34469a73jJJlokLJJJklk%JJ%j%JJJKKjkkmjLNL%Jjmk%%K%jjkj%LJkJMKlkj%J%JJL%oomjJ
-34402a91%LJJJJjl%%%%%KNLk%KKjnmjJ%%KNM%mllj%kj%MKKKKJJkpkKMJkjkkjJjjJ%j%JJK
-34335a84J%JLkkkjjlJ%jkkkjjLMJ%JKLJ%%jklk%JKLLKJ%%%L%kmkjlkjkJKJJjjJ%J%kKJj%
-34268a88JKJLjlkjjJJjk%KJJknl%LMLMLKjjkk%K%jMM%lnkmkjjJKKjjkl%J%KNK%%jJLNL%l
-34201a76%%jkllmmjLOMK%kjJl%%konjJkKMNMJ%%ljK%KJJJll%JKjk%%%%jk%%J%KJjJKKjlj
-34134a86jJLKkjKJJ%JkkJKKJjlmjKMMjk%Ljml%LjJKjnljjKLJlmj%%%L%k%%j%j%MJkJ%KMK
-34067a81LLJJjmkl%jjkkkk%NL%%MLKLKjllJjj%kjljjk%%JKKj%%JJKL%lnmk%%J%KLM%jJjk
-34000a85%JJJKJjllmllm%LMKjJJL%kjLLK%KJkmKMklkJLjkJJLMjnml%LJj%KjnpkJNM%KMKL
-33933a78%JMKlpllm%KKJMjj%lkJKJJ%%llj%l%LN%kl%k%JKKJJKJMLJj%jkkmmk%%%LKjmjKM
-33866a86K%jjlmlk%LLMNKonj%%KLJllkk%J%KLLJjjjljKLKJjkkkJJLLKklljJJNLJJJKkolj
-33799a89LK%kjjkk%KKjjJJLK%Jkjj%LML%monKNLlnkj%LKKLKknjKL%JJkl%jkk%MLjllml%K
-33732a96JL%%jJK%JJJKJ%jllj%jkjJ%jJKKKjjjjJ%LK%jLMJjknmkjlnkj%KMONMKlkjJklJK
-33665a90kjKLjmljkjkJMNJljKJKlk%jj%LJkllJ%jJL%j%%l%%%jJLLJLJkk%KKJJjjKKlm%JK
-33598a90JJ%jjKjkjkKLJJLlllm%LLLKL%jmokLK%%kljJMKL%mk%jLJJK%%%KL%lmkknJOMln%
-33531a95MKLLjpojKL%JKKJJ%jklk%JMM%jjkljJJjK%jlkljkkkkKMML%jLNM%kkj%jkl%%%K%
-33464a93jkk%J%jJLKKJlj%J%kkljJKJ%jJKJKLLKKkmmkj%%JJjk%KJjk%MMKJjlmk%JjJMMNJ
-33397a79%jmmkjjjkkJKJK%%%%LKlnkJKK%%JLJjjlmk%%%J%jkkJNNJ%%j%LJj%jmolk%%KLkk
-33330b02%KJJPN%j%J%%klll%KKkjjj%KLMKjjmm%KJJ%k%JKN%ml%MJmjONJjmoljJK%klkkKL
-33263a98OMJJJ%klK%nmlKOMjmmk%jljjkkjKKMLLK%lm%%%KKlkKJ%%K%%%jlkMLKJkk%jkllK
-33196b04MKMLLjlmlnm%MNK%ljjJJKJJKKjkllkkJNQN%%Kkmk%lmmlJNMJk%%jk%knkJKKMKkj
-33129b01NMJjlljJ%kjjj%JLMK%jKJjjkkJJJjKLKJ%j%JKknnlml%Jjk%KKLMJLLLJlmn%LKkk
-33062a98%jnkJNPOJklnlJJkjJjJj%JKK%jKjk%J%J%kkkj%%KjljKLLJl%KKKLMjmmkK%%%j%J
-32995a95j%KL%kjJJ%kllmjMNKk%lj%KJ%JKjkjjJL%jKNL%mmnljJK%jjK%lljjKKKLLLJjjkJ
-32928a95LkpkkkMQLjllkk%Mjnk%JKKJ%JKKjloljJL%kk%JJLLLj%%j%jkkJKJk%Jjkk%KLjjJ
-32861b04%J%kkkj%KJJjLNJ%%k%MKmlJJKLJkml%K%jJkj%%JKkkJLLJ%kJj%K%lmj%ljJJj%%%
-32794b07JLK%knlKONKjkj%LJk%LjnmkJNPLJjnlKLJJ%kkkKLlolKM%%LJlkJLkpkKLLLNJljk
-32727a96l%J%kkKKjJ%JJJjjKMJ%jlklkjkmkjMKjL%knlLNMJjj%%%%JJkjLJ%JLkl%%jjklj%
-32660b08jK%lmj%JMONKkjjJkm%Kjjljj%JNNJ%KKknl%KJJJ%JjoqkLL%%KMNMjkkkmlkJLLLK
-32593a99KjjkjJKJjJJJK%J%kllklnjLMNLKj%%K%lj%kkk%jnnkKONJj%%jjKLjjJ%%JJ%jJML
-32526a93kklmn%JkJLMKLNjnnkkKNKJ%K%kkJLKkjjjj%%j%KL%kjJJ%%kkjjmkKKKLLKKJ%jmm
-32459b00mjjl%JkKKJ%jJL%j%j%jKNJkjLN%jlnmjL%kjj%JkjJK%J%kjJMMjnmk%J%LLJkkJJj
-32392b06lklljKKKJJJKK%Jjjkkklm%NPOJjjkmnm%KMLJNjnjJKJJJj%jnnkj%NOMlm%Jlj%%J
-32325b12KL%%JJj%J%LJk%%JjklkKKjjjKKkk%KJ%k%kjLMMK%kmk%jkkk%KMMKlljJ%k%%%J%%
-32258b08J%kjJ%%%Jjkk%JJJkjJ%kk%J%lj%MOLKJKK%jjjjJKKkjjJ%JKJllnnk%J%%%MM%nlK
-32191b12NLLJJ%%kjlnnkJK%MLjjJj%%kllJK%lkjJLKKJj%KM%kk%JKJLK%jmJKJjkkj%JMJlk
-32124b07lkkjJL%jJJJkl%LLJ%lljkkJKjjkJKJ%kk%JKL%%%j%jJKKNL%jKJjKJkj%%jkll%JJ
-32057b08%%j%%%Jjj%jjJJkjjlj%KKMLkl%%%JJll%JMM%mmjLM%mmJJJLNNLjllnjKklj%JjJM
-31990b10K%J%kJJ%%kk%J%jj%jjJK%%JK%jll%KMJkmjJJJ%LJjlkjMLkjJ%JJKLJjmlkkmmjJj
-31923b23kJKLKl%KKJKK%ljj%JMKK%jk%%kKLKjlmljMOMK%J%kj%mkK%%jjLKlnkJkkkjJKLJj
-31856b14k%JKK%KJjml%JMKKlkJj%MKlkk%%%J%%jkjjl%LLLJ%JkkjKM%JMK%%jjj%Jkok%%KJ
-31789b10knk%kkkjJMMjkjKMKjjJJJ%KLLkmjKJJ%jlmkjjljMLKJj%jmkkj%J%%JKLK%kkKJkk
-31722b20%KKj%KKjjJkollkjKMLLMLKKK%lllljKLJkJJKJjkmkj%JJ%jJKJ%J%%%%%KOMklllk
-31655b15jkjkJJJ%L%mj%%LJjLJjJ%%knkKJ%jjJKJkjKKj%%%J%jjKJJjjJ%%Jjk%%JJkmkjLP
-31588b14Lmn%%jkl%KKKLJJJklljJ%kj%LMJ%%k%J%JJ%ml%JjkJ%jkLMJKJj%JJJJjlllKLlkN
-31521b18JjKLKllKjl%MJ%llkjKKKkm%%jjKMMK%JJj%K%lljkklk%KLj%JJJLL%jJ%kmlJmn%L
-31454b27LM%l%MKjkkklkjjJ%%KJ%jKK%JJ%jJNOLkjljjkjlJKjmjK%k%KjjJLKnolJLMKjkjK
-31387b25J%JJJJ%%KJllJjjMNKjmoljJ%j%JK%j%%kj%J%%JLKMKKJklkk%%KKjlj%Jjjj%j%jj
-31320b28%KMMJjknm%JKJj%%jKLLLKjkmkLMJlkJj%%jmnlJLLMKjlnl%J%j%MLLL%JKlk%%jkm
-31253b28kMMMN%jjkjkkk%KMK%lkJ%%%%jjmkjKLJJ%kjlkKMKKJJ%%KK%klJL%lljJ%%Jlkj%k
-31186b28%JLL%KMlk%jmlJ%%J%kjKKMM%kJ%j%L%lkKJllllj%%kJLLJJkjKJ%klJLL%kmj%jJK
-31119b27KLJjkmkkjJNOKjj%KJ%mljJK%kJllkkJKJJK%JLKmjjJK%kjLK%LJmjJ%Jj%K%j%%jK
-31052b20J%%jjk%%%JjklljKKkjkk%LOMjl%%jJLKJkll%KK%llKM%kjKLkklj%jjjLK%%%%jln
-30985b37%ONLKJJJ%%%LJJ%j%lmm%jJMJkml%j%%klkjk%%KMLj%MQMjmkj%%LKljLJj%%%kkjk
-30918b27J%jjk%L%jkJ%%MLjkjJ%ljLLLJkkkJKLKL%jlnllkkjKKmljKJjmKMKj%LLj%JMJkjk
-30851b27kmn%KLK%jj%JLkjJ%%LLMKknolJJLLLK%kjJklkjKKkjjmmjjKMJ%kJNNJjjjJKJ%kl
-30784b29k%MKJ%JmljKJj%%lJLMjkkln%LLJkkjKKLJJ%klJLKjlkjjkjkJJkkjMMLjlljklKLK
-30717b36JJLKLMLjlmmk%lljKOL%%%MLjlljjjk%JLLjllkkj%KLMMjlk%LNJJ%jl%jkj%KL%lk
-30650b30%%%knmj%jKLNM%kjJJJ%jkjMPK%kknjJj%%lmkjJMONKJkllllk%KLLKKJmoonmKNKK
-30583b38KKKjkKKjljKKJKKJKK%%klkJkolkjMMLJ%LL%kmmj%kkjKK%jJK%%jJ%kjJJJj%%KJM
-30516b28Kmklm%JKKKJJ%jlnJK%kkKQN%kkkkjkj%KJJJjk%kk%jJMJkl%LKJ%kj%jj%J%LMKJk
-30449b29jopnmjMJJLK%ml%MNKJJ%k%%JKJJ%%jjJJ%K%jkJ%jjJKKJ%%Kjlj%%%jklnkKMLjlk
-30382b42KKjm%%JK%jkkjLJ%JJJ%JJjKJ%JjjklkJj%JMNKJ%jk%jj%jkj%jjlKPK%%klk%K%kk
-30315b42KNL%m%%noJNJljJJKJJJjjl%LJKKK%%kkJ%kKJkklnm%J%kKMKJMMjlkk%K%KL%mlmj
-30248b47KKjjjJJ%mk%%KONJJkkkk%NL%kJ%%j%kl%%k%JL%kk%Jjkjjk%JJMKkjklJNL%LKjll
-30181b43lJMLLJlkljkk%%%jl%KJJJLjk%LMNKlkLJkjjll%KJ%K%kKKKKlplKJ%%JlnkkkJKLM
-30114b45KKJ%J%mnk%LM%jllJJJKJKJmmKK%Jjj%J%KKjkJKLJKJllJJjj%J%jKjml%jjLL%%jj
-30047b44kj%KLKJjkmlJMLJ%kkjlkk%KK%kjJjk%J%KKJJKjmk%%%%KMJjkklmjLLjjKKKjjK%l
-29980b50j%%%KLMKJJkkkk%%jjj%%KL%LjolLKJJMLkkkjlkjlkJLKjJMNL%kJKjnl%JkjKjlm%
-29913b53KJ%JLLK%jk%jmjKLLJ%%%jJ%JJnnjjjjLKJ%kkJNM%jkjJJkj%J%kkj%kj%%jJK%lkk
-29846b58j%%%LPO%lk%jlkJKKLKJjmkKLJKkl%llJLNKjjlnjJ%%kj%%J%JLLlmJJJ%jk%JJKkj
-29779b53LK%jjkjJK%KJJjmljMNONKmnlj%JmmJLMMJ%LMjmk%jjkkjjjLJjJJl%JKJ%ljklmjj
-29712b58%JKLLK%jjmljJKJ%%KMLK%j%jjmnjMMJ%JKklj%JKK%ljJK%JjjjjjJjknmjKLJJKJ%
-29645b51jj%jjj%MLJkjkljJKJ%jJ%jk%MLJml%JJMKKKKLjmmj%J%JJjj%jjjl%JJjjjlKL%kj
-29578b55JJ%jkkk%%KKJ%K%jmn%KKK%jkJJKJkmml%%kKMNOKk%JL%nlkKKK%kl%L%k%Jj%LK%K
-29511b50M%nm%%l%kKNNJjJ%kmjlnkLLKLL%jKKlnllj%JMOL%JJkllkjJKLKMLJlnkJ%%Lknk%
-29444b56KLKJ%%kmj%J%%JJ%kjk%Jk%Jjjj%K%%%KKkkjjJk%JJjk%KKLjlkjKJJK%%LK%llkJj
-29377b59jJJJJllJL%%%ljKMJ%kjKkl%J%kJML%jjKLMLkl%KlpnKNLknmjKlmJLJLMJKJjmmjj
-29310b64k%%%JKjk%NJk%jmlKMMJ%Jk%LKj%K%JKjj%l%L%olLMJ%kkjkkJ%kjkJJjkJJ%j%J%J
-29243b65J%lkjJLKJJ%jKJJkjkk%KLKjmmjkJj%L%jJKjl%NMJJj%KLKjlmmnkLNMOMjllkkKL%
-29176b56jjjlmjJKLLJjnojOM%kJKjklKLJ%k%j%k%jJKklJ%JJJLL%JJ%jj%%jlj%jMLkml%Kj
-29109b64jJ%jkjKLJ%jkjjljJklKLKJkkll%%jJLKJKKkljlkjjKKMMKJK%%JK%jKL%llljjlk%
-29042b72MLknkJKKKK%jJ%%LMjljKjj%ll%JJkkJKK%%KLkolKMJljJJ%%%JkljjJllkjKNNJKJ
-28975b65jjJknKMLKknjMK%ll%LK%%%ml%JKLjl%KJllk%JJ%k%J%KL%k%KJJ%klkkjJLL%mj%K
-28908b73MLJkk%jknljJJKJJ%%%jJMJ%%%JKJjj%mn%Jj%JKL%jkjKMJ%lkjKJl%Kjj%JMLLkll
-28841b71k%KJ%kmKLjl%%jmjJLJJK%jllLOJjk%%lkLK%jkjlm%JKMLKjnn%LK%k%LLllKKMLMJ
-28774b64jjjk%j%j%%j%JJJkjJ%jkjJKJJllkj%%kj%JJ%JJKj%KK%jkj%jJLKJLK%kk%K%%Kjj
-28707b68JJKkkj%J%KJkjlljmk%%JK%%%KjlJLL%lkjlkJLj%LLjjJJkjLJjkkk%%JKJJMLllkj
-28640b78jjkJKJjJL%llkJKLKJJ%j%J%knmMLlnk%KJj%MKJjk%%Jjl%jJ%KKMMJj%J%kjkjKK%
-28573b73jjkk%LKJ%%%%%JJ%lmkKjmll%LJjjKLMMjkLMKklk%lmkjkj%MLKLJ%%Jklmk%J%j%%
-28506b85JKMKj%%l%J%JKJlllkJMKjl%KLKjjk%Jkk%KLlljJKMK%J%%kllkJ%jLKJj%KLjjJJj
-28439b76kklJKM%jJjjjJ%m%KKJ%kj%%%jJ%klmjLLJ%j%kJ%mjKL%kjJ%kk%JkkllLLLKLLJ%J
-28372b81JJjjlmjj%ONJlmljLOKkmnlJLjlMNLKjlk%%%%lmjJ%%JjJLML%%lklkKjjJKJ%%%jl
-28305b90j%mplLNNPNklkjMQLnmj%K%k%JkmJJjlj%LJJJKL%jk%jlljJKKLKjnkJjmolKNNK%%
-28238b88j%LLjjlm%LKMJllJMJJJjKMjmmonm%jj%JJKOLJJJKKkjjkljJl%%%lkJLMLJjJJ%j%
-28171b86Kkm%jjJMJKKk%KJkkj%JJ%lkkjKlmjjMMK%%L%noJMM%kmkJJJJ%kjJJjjJjjJJKMK%
-28104b86%%%jlmm%JklkOOJkjKJ%l%JJjkj%jlJ%%J%KKLJjKL%jllk%JJk%jkmlj%kj%KKMNMk
-28037b94mkk%%%%%KLJ%jKNK%kkmjMLK%kmjjKNK%j%%JJJklll%K%jkkJK%%JJjlj%KjjKLJJj
-27970b93J%kll%KLKK%jnl%%%%LK%%KKjkjjlqnnkMMNMLJkljlml%MMKkKL%%kmmkl%KLJ%%jK
-27903c09MNNOJkjKkkKLKJjlljkkjjjmplKMKMNLK%lkkkJLL%lmkkkJKMKJ%klk%kkJJkll%NK
-27836c07kjJKj%%MLK%jjk%JJjl%LJj%JjjKLL%k%%kljKJlk%KKLM%jjJKKK%kjJkkknnljjKM
-27769c06%kmlk%LKj%KjmlkJOOMMM%JJJjnknmJJ%%KLJK%kjl%%kl%MLjjkjJjjKMK%kJj%%%j
-27702c05l%%%JJKKKKJmnj%kmkJJKML%kljKLLknmjKLMKkjjjKJj%KJjj%lJJlljkm%MNLkmmJ
-27635c16LL%%KJKLJkj%%kk%jk%JjllJLJ%JKK%jmk%MLL%lJJJK%%%k%kkJkljLLK%%%jlljJ%
-27568c12llJKMLjKKnnjJ%%jjkjLMJJJ%jJKkoo%LML%jJj%MOLknmlkk%jkjKKMJJJj%Jjmk%J
-27501c17lkJ%JKKJ%jLOJmm%%jj%jJ%jk%LKlmJJmnjMLJ%MJkmljNPMmnkjjK%kj%JLK%%Lkon
-27434c28JJLKJj%%k%KLJjjkkJJj%%J%%j%LKjmkJ%kj%ljKjj%%kJLJ%jk%MMLLJjnolLJ%KKK
-27367c20%JKKj%J%J%J%jmjKLJJLKkomlj%JJkjlk%%JJJKKLLjjlmmljMLMjlKJjl%KLJlkKJk
-27300c25nl%LKJ%KMMjjKK%lno%LKJll%KLNMjn%LklmjJj%jJLKKkk%kmlkKL%kJJKL%JKLLjl
-27233c21%jK%kmokNMKJ%%JJlookK%%MLKKK%j%jlJLK%jkklkMNMkonk%LJKJ%kmjJJJjk%MNN
-27166c19kklmKNO%mkj%KMJmmlmok%%jJKJ%jJJ%kkLNKjk%LMJj%%LJknjM%lj%JK%lJKKKklk
-27099c30JK%jkkj%K%mljKMNLj%jj%%jK%lml%jLLJljMML%jLML%jmmjjjlj%kkJKJlmjJLL%%
-27032c32%KJ%lmlJKj%J%JjjKJkj%JKKLK%%klmmjjJK%%MKKJmkj%J%J%KK%knlJJKM%nnlJOJ
-26965c38j%KN%jJJlqolKKLMJkmllJOMjKMNK%l%KKjlmkJJ%mkLKJkmjljJJKjjjkjjJj%%j%L
-26898c47J%LL%jkKL%jjjLLjnnjJLL%klmk%jom%KNL%%LKKJj%%mm%K%%%MPOJklnk%L%jKJLL
-26831c34Kjlkjlj%kllJMNMJljkjJmm%ON%%kmjJJjj%%kk%KNMKkkjlmJKJJK%jj%OLjjmlKjn
-26764c48lLNJjljkJKJklm%KMKmlj%jkJLKjlm%LJjkj%JJLK%kllkkkJMLLMKKjkkjKMMjk%kl
-26697c51mkjKJJK%%LMJmomjMLJ%kjKKL%jjjJJ%ljJKK%llk%%kkkjJKjj%KLLKjol%LLLJjjl
-26630c56kjJKjmjkmJLK%k%kJK%llJMMLJlkJMLJk%kolKMLJj%%%JJK%jkj%knjJ%kjkkjkkLL
-26563c69kJMK%klKNMjk%KJkkjjjjjJK%%%kljJLLMKj%jjjjKLJj%j%JJJMJnkk%j%k%j%JJ%%
-26496c61lnlkJLJ%K%kjLL%jk%KKJJLjmnmJNKljjl%LNKJ%jjjmlkjJJjmJM%jKNKjjkjJ%jk%
-26429c71mljK%JjJLKklkJJKMLkmlJ%jjjjkjJJJKMJ%KM%klmmJKLMK%ljJ%KK%%L%%jkkkmmJ
-26362c77J%%lonJMNJ%KKjml%J%JLMK%KKjmn%L%JJJJKJmljjJJj%jKLJllKLKjkj%JK%kjjKK
-26295c71KJ%jmlJJlnkJK%kk%%LJ%%%mjLJKJkjKKJ%llkkjjjljjjKNMJKM%nl%K%jljKMNK%k
-26228c78jjmk%kkjJJMLjjJkmJKk%KKjkj%KKMOKljjkmkj%k%%JLLNMJjlmj%jjKjJKKK%mmkJ
-26161c83JjJjmkKJln%JLJjKLKkm%KK%lllm%KMMJ%J%%jJjkljJLKJ%%lnk%LK%KJj%KJ%jmkK
-26094c91%jljkkjKOMJmmkMM%jJK%jLKjjJllj%KLjlllJMLJkMMjk%knjLKjjJjml%KKKjkKK%
-26027c90klnk%LJ%k%J%kkKKL%%lmkjJ%%%%jKLMMJmol%JlmjLKNLJk%jj%%J%kJKLJjmm%Ljk
-25960d05ljlljKLLKjk%%JK%jl%K%JKJjk%J%ljLLLJk%kk%kk%jjKKL%kkJMLjllJMLk%K%jlm
-25893d08jJknkkl%LKJ%%KJkj%%%JllJLKKNJjjmkk%MK%klJJkjJNKjj%jJ%ll%MK%lJLJKLKj
-25826d03l%j%%jjJJjkl%Kl%NNJknmjJJKK%jkjKJk%J%llj%KKjkkkkJl%KLM%%KjlkjJM%ljj
-25759d21klmjMKljKLKjJNJlljno%LjjJJJ%%%L%k%J%kl%K%j%jKM%llJMKJJ%k%LLL%lmjJJJ
-25692d22jJkljkkJJjk%%ljjl%KKMLLKJJjjj%%kkkj%JJjmjKK%kKNknjJJ%lljLJLJkkkkl%K
-25625d42jkKL%JKLjj%%jlnmKMLJklkKLMNK%klk%kkk%%%JLKJjj%kmm%j%JJ%JK%kl%JKKjlJ
-25558d47LLMLjk%K%klJL%jJkl%K%jjjjJjm%JJ%%jkJJ%knmlKLN%k%KJjkjJJKJjjkj%jkJLL
-25491d49J%jnnjk%%jk%j%KMMJjkmljjjJKLNKJLKK%lnmKLjJK%mkjJJJJ%lkJJJk%kllKJJLO
-25424d54LJ%jklllk%%jJMN%jkjJ%jKjl%%LJ%LKJ%nk%llkJJ%%j%%MNJjJ%j%klmlklll%J%%
-25357d78LMLL%ljK%k%JLMM%mklljJ%jjk%%kkllJMOOjomLMJJKJmnmjjkjJLMjlmKOKjk%K%l
-25290d77oljKL%kkj%%KM%llJK%JJJjnmJKj%JL%JK%ljJ%%jjJKJjmmkj%JKLOJkm%jljLK%Jj
-25223d88klLM%ooJMK%jj%jJKknnkJJjKK%J%lkjJMOL%%JKjnmk%JJ%J%lmk%JLJjj%KMK%%Jj
-25156d95%K%kkmnk%%%JKMLjlnkkJ%JJJ%kkkLLjkk%%JJJ%LLlppjJLJJ%ljKM%kjMLkmj%mmk
-25089e26KLLK%kj%npl%KMKJjkkjkj%%JJKLKKJkmjLK%kmkKJMM%lmk%K%jkjJljj%j%%J%jKJ
-25022e34ljkjJJK%%%JKKMJjjjmljlmjMLK%k%KkomJLLJJJ%%%KKjkjj%kj%JlmlmmJOM%kkkl
-24955e58jKNNJkmmjLMLKJopmKMjlmnjJkjKM%jKJkklkl%%jJM%lkjkkKON%%LMLLNOKkl%KMK
-24888e39nomkKL%lkjlljKL%llnmjJjJKJJKM%%JjkkJJ%jkjKklJJopkMKmm%%kmlkjkJJl%JK
-24821f00ML%j%LKLKNQNMMKKNLkkmnkkknnnj%JKjj%Jkkk%JkKKjk%%lnkKLLKjkJJjkJJkkLO
-24754e82MJppmJ%kllmkKMM%j%jkk%%mkjj%%JJ%J%%kkklnlJJk%KMOM%kl%L%jjJknmjKjlkm
-24687f33jKJjKLJklnn%LKj%jLL%J%jljL%llkjL%k%JL%lmlJKJJ%JJ%jlJKlkkjjnlKMJjjJ%
-24620f52kmnmkjLLMJknm%LQMlpmml%JKKKLlqoljKNNL%llllkjml%JKJJK%%kmkjkjjJMlnlj
-24553g07kjLLJkjklJMKjmljNM%k%%nm%kkKjj%kmm%KML%llkkkljlJMLjjkllkjJJ%j%Jjljk
-24486g49JJlmlkklJKKKJ%JKkkjkJjjKLLJjpqoljJLJjjjmm%%m%NMlnnjJKKkkjjjjlmk%JJk
-24419h05k%%jj%lmLOKlnnmnn%NLKJ%%klnmm%JKJmplKJ%JKkmnmmjJ%kmkjknkJ%%KJkoplk%
-24352h96jKJk%%lnkJ%jkjJjlmml%jjkmlkjmmkJjnolj%lnnl%lnolMQJ2J0NJKjmjjllmnpml
-24287i89lmmnllnmmppkjl%k%JJ%klkkkjk%%lmmjJjonnmmlknopmkolk%lppmkoppmllnpokl
-24220a210mkljkkkmllnoqpmnqonkkllmlnqoprqnmmnoponkkorql%lpqokkoj0j2j0rj0j2j3
-24160a532j4j3j0prj0j2j1j1j1j0qqqj0j2j5j9j5j2j2rrqj1j2j2j3j5k0k0j7j6j5j5j7k0
-24123a998j6j3j5j8j9j6j6j8j8k1k1k0j5j7k1k3k3k4k4k4k8l3l4l7m0m0l9m0m0m1m4m6m3
-24090b885l5l1k4j5rqj4k9m4m9n7o5p3q1q4q6r1r6j01j05j07j14j24j34j42j50j60j65j60
-24061e238j46j15n3M5J77L29M81O08P00P58P86P94P89P78P57P08O15M80L13J45jj14j89k34
-24037C173k51k51k40k24k10j96j81j64j54j41j29j17j10j07j01r2q6q3p8p6p7p6p5p9p8o9
-24011b72p0p1p3p3p3p1p1o9o5o5o5o5o4o1o4o8o8o9o9p2p6p9q1q2q7r4j00j04j04j09j17
-23980b671j23j27j36j46j53j62j67j67j65j51j09l4O9K00L41M78N99O98P78Q37Q83R13R16
-23957B401Q85Q13O99N45L60J65nj31k15k62k79k75k60k43k24k07j91j75j61j47j36j27j17
-23934B713j06r8r0q2p3o1m6m1l7l4k8k7k7k6k8l4l9m4m5m5m6m2l9m1l6l2k9k0j7k1k3k1j7
-23901A318j9k0j9j8k2k2k2k4k1j6j8k3k5k6k2j9k1k0j7j7j8j5j3j6j6j4j5j6j3j3j3j4j5
-23868G16j4j1oqj2j2j2j0j0j0rj2j5j0oqrqpprnmrj0qrqooommnprqqonmnmrj0omooqpqqo
-23814B93qqnoqqokloomkoqnlmlmj%Jjnqqomjkonnnk%kmol%j%J%lommommmml%JKJjlljmol
-23747E6jllmokml%knkkomJjkjjlk%kmnmljjlnnnkmjjook%jkJjmljljjkkon%%k%J%nnnmml
-23679a18%%J%mljJ%%llkjjkknnmk%kljljJMLkkj%kmlkJJkmlkKKjmnnlkKM%jlpnlkjKK%kl
-23612b14mnkML%ljmoomJJJjknlKLkll%%kmlklknojMNMKJ%koklkjKLlnpoll%%j%kKNN%mqp
-23545c13kMLkl%lljJJ%nom%KK%nkKJlljJmrm%jl%%k%LknnkJJkkj%kk%LKkmkjjlljjjkjjK
-23478c96Lmonj%lmmjKNJj%J%lmklmpl%kjKKlpnklll%LKJ%mnjMKkJJ%jmlkljJJllmnnjKLL
-23411d87KJjJjlmljKjmlmoqppnljJkj%J%mmkklk%%kmmnnknljkkl%jlkjkjopkJJkklklprl
-23344f53J%km%jmmklnnljJL%nqrnjklmqnlJkmkkppoklmnoqlkmonkmrj0qooppomlmmnopqo
-23278i24orj2j0rqrqqqj0j1j1j1j2j3j3j2j0qj1j4j6j7j7j4j7j7k1k5k3k4k7k6k2k3k1k4
-23240a481k5k6k4k5l1l0l0l7m1m7n1n0n3n5n4n2n1n7o0o1o7p6q3r0j03j13j19j34j52j70
-23210c448j93k19k51k94l41l73l32p9N87J585K391K514J881J076N09J27j35l00l77l93l69
-23189C566l32k88k49k14j87j66j45j27j14j10j03r5q3p2o7o3n8n5n2m8m1l9l6l5l6l5l5l5
-23161F46l5l0k9k9k6k2k2k0j5j4j2j1j2j3j4j4j2j1j4j4j7j4j0qj0j2j2j2j6j4j1j2j1nn
-23126A08qrj1j1porrpprj0qronoj0qoonnqpl%%KJkmlkjlnnkk%%jlmlk%Kk%%lnrpnmkknpr
-23063a84pmkj%JNNLJMMKKLjnmklllmmnlkoqnkJmromjLLMOLmklkmoonlljjlJloom%jk%KL%
-22996b91%Jmlkkmnl%%lml%mnlk%jj%JJkkklnmJK%JJ%mmmmlljlolllKLL%klkjkjkkJMMJJJ
-22929c86knlk%j%%kmj%nm%KMKkmJJjkmmmmjJKKklkJjj%mmmlkJNOMjkJ%llnnlmkjj%%kljj
-22862d71mlnnJKLLjlnkjnmJKJjjkkjllkkkkjljklkJKjjj%LJklk%knm%%%KLKlnkjjjkkkk%
-22795e57Kjljkmj%J%ljkkkmjL%kkjlj%konkJ%m%%mojKJkjjk%LJlnlklnokklkKKKJllkllk
-22728f60lkJjlmomJMMJ%%jmomKKk%jlkklllkkjJ%kmmk%%kjj%JJ%JL%jlmkpqm%lnnmmkklj
-22661g74jjlJMK%mn%%mnllmmjJ%jnm%L%jKknnkKLkkkkKJjkmml%J%JKjjJLKkklnplJkkkjj
-22594h59jllkllLMJjjj%npmKJlnnlkjmmMOKlnljlmjjklnllnqpkKLkmklonnm%jkjmonppnn
-22527a025mllmlkopo%MLKLJknjnonkoponmljjJ%k%nnklmknnk%%KNjmnnj%LJnj%ooklnqon
-22461a195nljkmlkmnmkknnnnmnprj0onm%kqj1j1pmonlklnmlK%jkooqrnrj2j1j1qmopqnKO
-22401a484Jkklmqj0j0nknqj0j2j1rrrrj1j2j0rpj0j2j0pprj2j1j0j0qrj0rqrj2j0qrj2qr
-22354a879j1j0j2qqrj1j2j0j1j0j1j5j7j7j3j0rj1j2j3j3j4j7j7j3j2j2j3j4j5j3j2j5j7
-22319b316j7j5j2j2j7j7j6k1k4k4k0j4j6j9j5j3j7k3k0j8k0k4k5k5k4k5k5k2k6l0l2k9k9
-22286c002k6k7l0l3l1l1l0l0l0k7k8l2l7l5l9m5m6m5m7m6m7n0n2n0n2n5n5n9o2o2o5o9o8
-22253d443p0p1p4p7p9q3q7q9r2r9j00r7r8j01j05j11j13j20j30j36j40j53j65j76j90k04
-22227g403k13k17k14j95j63j10m2L7J05J52J93K36L04L98M86N37N13M02K28L6j38k73l76
-22204e717m49m97n20n23n04m48l38j57J14M63Q38J148J326J348J254J130J036R92R86R83
-22184B465R82J018J112J239J319J259J018O54K68o6l14m71n51n73n62n30m92m56m25l96l66
-22163F132l36l12k88k63k31j86j23m1M5J22J64J54J01K9m4j05j47j73j86j86j83j78j70j58
-22139C437j45j35j25j16j13j10j05j00r9j00j02j03j06j04j03j02j03j08j06j04j03j01r9
-22116I45j00j05j01j00j01j03j06j08j12j19j27j35j40j42j49j58j63j67j65j47j02j7J29
-22093a593L39O01Q59J031J047R06O68M10J77lj20j88k21k34k35k31k26k18k13k06j96j80
-22071A974j60j26p0K2J55L26M99O28O65N91M40K59R7k2j05j52j77j85j80j69j57j46j30j15
-22047C762j05r3q1p7p5p2p1o9o2n7n2n2n1n0m6m2m2m3m3m1m1l8l7l6l3l2l2k8k6k5k6k4k0
-22014B140k1k2k1k0k1k0j8j8k0k2k1j8j8j9j9k0k1k0j9j9j7j9j6j3rrj6j7j1pj0j2j2j3j6
-21979A546j2qqpqj0j3j5j4j3j3j2j4j1j0j1j3j1qprj2qqppqqropj1j0j1j1j0qoorj1rnmp
-21934A121popj1rmlloqqqorj0qnlkmoonmllknrqqqkllqronnkjlmppn%kllknpnklppmmkj%
-21870H00lppkmjjlnmlj%lollnljlnnjkomlnopnkklqomj%LJjnnmnljlmmnnlklljJ%klomnp
-21803E78poljkj%lnkKJ%mljjK%lopopnj%JKJkmkjkpqnlj%lmjll%%K%mmljkkjlm%%%lnmlm
-21736D23jjmkjkk%J%kLKmmkjJ%jmprqJMkllljknnjLMKJ%%KkmkkkmpmKKk%%%kmonkJJJlm%
-21669C19JKjlJK%lnnqn%Jjl%LJmmllkj%%K%lm%KKJJlmJLJjlnmllJLJlpojJJJKkljJjmmlj
-21602B34%LKjjklmll%J%%nomjMLkljmmjJJjjkmkLLKj%JJ%mmjKKJjnpnjkm%LMNKk%jjjmkj
-21535A73kll%%J%JJLL%monlmjKLlmlk%%JL%mmm%NLjjJknmJJjk%%kJKlnlnnkj%J%jllkJKJ
-21468A04%KMLklll%Ljkllk%jlkKKjlJJJk%K%jlnkJJ%lmjKjl%%%jkkjjk%JJ%JJ%%jjkllm%
-21401E3LL%%kmljlm%LJJJkkJ%lmkl%Ljj%jjlkKJ%mpo%%jk%KKkkKKklkj%kljjjklomj%KLN
-21333hQNJKOQOKkonmkkkkmk%ko%KKKMJ0J0QNMMOMJjlonmljjmmkKJKjj%JMNK%%%lkjkjJjm
-21266B1jjljllkkj%JJJ%j%K%jJoojjjjjkmlLLL%%Jk%lok%kjJj%jjJJ%%KNLjJLJjj%kJK%n
-21198a6kJkjJ%j%JK%nkNNKjklmmjj%jjKMJlljMKlnnkJLj%Jjjkk%jkjJMLjkkklk%%%klJJ%
-21130e2%jmkkJMN%lklk%%K%kjjmk%%%kkkKjk%jlkJK%%jkJ%KK%klnjJ%JLJJJLjmlJLJKjj%
-21062h0JnpkJ%jJ%jlkJ%jKKKlkjlJK%jkk%J%%J%lkkjj%%JJJjkk%%lnkKMMJJjJjjK%j%%Kk
-20994a11llolKL%j%Kklkkml%MJJKKK%jk%j%KJkmlKMJ%jlmj%kJJjJ%%jJJJ%lmllom%JKKjk
-20927a55KJjjJKJKMLJkkkmkkknmkJKLKJJjjK%llljLNL%%lmkLK%lqnjl%NK%lk%KJ%j%LKkm
-20860a77j%JJL%k%%%%kkjJ%kk%kjj%j%KjkKLjknnljKKJJKjj%j%ljKkjJLJ%Jjk%MNjnmj%%
-20793b00jml%%ll%LM%lmjJML%%Jjk%kmlkj%%JJMJ%%jJj%JJjk%MLmmkkklk%%%%JKJjjJJJj
-20726b24klj%j%%jlj%NLjmljJJlkkkJK%%jllj%%mlJ%%%kjj%KJ%lkk%Kj%%kkkj%jkJjljj%
-20659b77Jj%%%k%KJml%%JJPJ0OL%kmj%%%JNNMJJ%KMNJk%Jj%%KOJkmpmkJKJJklkjom%Jjjl
-20593b62nlkJLNMJkj%jjJkkj%m%Jkj%Jjjkk%KKKJnmjkkl%LLJK%%%lnl%KJjjkkklj%L%lJJ
-20526b97Jkj%%LMJjnl%Jjjl%%JJ%LLJlljjjkJL%kkkjJjk%J%jklkJJKJjoolj%KJ%klj%kJJ
-20459c33JjjlkmjKNK%kj%knnj%JKKjjJjJKj%j%kjJJJjmjK%ll%MLjjJkk%J%klmnkJJjmjNL
-20392c66%%kkJkkJMKkkkkkk%%jljJjjjJLLjmkj%%kjJJJJ%klJJ%klmllnlMOLkjLKjlkjkl%
-20325d08KKK%jJkj%jj%J%klk%jmjjjjjJJJjkkk%%%kjjmlmkKMJ%kkJK%mkjjjlk%JK%lonjL
-20258d61%MM%%%jj%JLK%mnkJjlllmjJjll%jk%ML%lkknkMMkomkjjJK%kkkJjjKKkjj%Lkmmm
-20191e13mmkJKLK%%Jjkkklj%kj%%JJK%ll%lmjJ%ljJLJjkkkJ%jkkj%%Jjkkkj%jkK%knojON
-20124e59jon%jmlm%%%KJkmkkllmkJjjLKkjml%j%k%%%kkllJknmjlnm%LJnmJL%klljKK%lll
-20057f59kljJJ%lmmlllknkLjmnmkJjk%%jqqmkjJ%mkjkmlklmkj%jkl%jlklnqmjlmmjJK%mo
-19990h10pljkmkJjooljjkmonlJ%j%knmlnllll%JK%nonnrol%jlk%lklmnnmnqonommkkpj0j0
-19924a034qqponnoonprppnnooqqopnnoomlmqqnoopnnlnoj0j1j0rj0pppqqpnqj1j0qqnpj0
-19865a434j1qj1j3j4j3j2j1j2j2rrj1j5j6j4j5j5j4j6j6j5j2j0j1j2j5j8j9j5j1j5j8j8j6
-19830a906j5j7k0k0j9j9k2k2k3k3k4k3k5k7k9k9k9l5l5k9k7l1l6l9l9m0m0m1m5m9m9m3m1
-19797b911m6n1n4n7o1o2o7o4o2o7p0o9p4p6q1q1q0q6r3r8j05j12j16j18j22j28j35j40j42
-19768e428j44j50j49j46j33j08p2k9J7N4P6P9O2L3kl5m9j9O8K27M48P00R22J049J055R52
-19742g22P53M93K34L9o3n7O0K68N26P80R54J005R41P84N51K98Q3o3j36j58j42j05o3k9j0
-19717F221qk5n9j03j44j75j93k03k02j95j85j75j63j48j36j25j21j16j10j01r5r2q6p9p4
-19692C108o9o9p0o3o1o3o0o0o0n6n3n3n1n2m1l0l5l6l7l8l6l6l5l5l1k7k9l0k8k9k7k5k7
-19659A656k8k6k9l0k6k1k2k1k1k0j7j8k1k2k1k0k2j9j5j5j7j7j3j1j0j0j4j4j1j1j4j2j2
-19626A056j3j4j5j3j2j1poqj0j0j0qj0j2pnqnopooqj1j0nmonpqrpoppj0pnnqponmpolmnq
-19574F57rj0j0qqj0j0mmlloro%lnmllmljklmnlnkkmmlklkmllmknonlljkKJjmqrommkJKjo
-19511D07nnmk%jnomoponn%%mnjklnonl%kkmj%lmmk%%jjmmknmml%KJjkk%jjmkj%%%lojJ%%
-19444B42k%Kkmnoonljllkjj%%%j%L%%mmnkLJjkljj%jlojKjJjjmnlkkjjjkkj%jllm%Jjplj
-19377A26j%kllmmkKNMJ%%%J%nomnkjjjnnmjL%KKJ%%jkjKknomlmmjLJkJK%kmkjK%j%lkkmj
-19310D2KKLKlolllljjmjJk%%jLMKjjljjJKklkjk%%%kkmlJJK%ol%%%L%%lm%Kj%%K%J%jlnm
-19242a3jjJjkjjk%JLLlljjjnljJJ%J%j%%jklk%J%jjKK%k%%kmolkkkjKLJjj%%J%jjJjlml%
-19174f6lkLMKKKkkJkmjK%kml%M%mnkjJJL%%j%K%lkjJKjnojJjk%K%j%KJJJJllljjjKMjmkJ
-19106a00jk%MLjlkjKJj%Jkk%%%%Jkkjkljk%MMJ%%klljJjjLLKJ%lnmmmlkkm%KMMLO%jkmlk
-19039a32JLKKjlkJLJlljkmlKMJjjklJJ%nnlJLKjjjJLJj%%Jkml%kkj%KLkmjkl%%kjK%kJNJ
-18972a61kLOjnokJjlnk%K%%jMJkjJ%%kJK%kkjlnkKKjJj%%kKL%kJKKK%oqnj%K%KNMjnlk%L
-18905a92KkjLLjnokkjkkljKL%kkjJLLJKL%mnmj%lojjjK%kl%KkmJJjkJJkmJjkJKKkjJL%KL
-18838b28LLKJKMMJJJ%LNLKKKj%j%LKKjlmkKjm%KJj%lmk%Jl%K%llkjkkjK%lol%LOOLJJmmj
-18771b17K%olK%lj%JKknoml%NJj%JJ%%jkk%kk%JJjll%L%mmJLLJ%jkJKKjljK%lkkKPL%mpm
-18704b58%%%%KK%%jkklnl%LOKjmplKMK%%kjjkjJKMMKLLjlk%kklljmmlJJ%jJKKJKJ%jjkkl
-18637b81kJjjjJLjjJJlpl%K%%JJKJ%%jmlkkJJ%KLKknl%LKj%J%%%kljkkjlljKKLKKJKK%jm
-18570c02mm%%jJ%%j%%%J%j%jk%JKJkj%%kjJjkjkjkjNM%j%M%kmkjkll%KK%%MKK%jJJmnkMM
-18503c20jnlkKL%ln%K%knlk%KjjLOMJKJlnjLJmljjlJJJJjkkj%kkjkKK%jJJJ%JkkJLjllk%
-18436c55KKJJlplj%lnJMM%jk%%LNLKmm%Jjj%lkj%k%J%j%JLNKlmkjjjJKJJK%monkLML%mn%
-18369c79MNKkj%kmk%KJ%jljKKJJkljKJ%%jlmkJMLKkmk%jJKK%KMLkkkmkJKJ%lkjKJln%kkJ
-18302c95JJLKK%jjllkjkjJ%jmlJKKJj%%%kkj%lolKONKJJlj%jkKJkkmnk%%J%JJJKJjjj%k%
-18235d19jjlnJONK%kkmmllkJJJJjjjJJJJJllj%K%njMKjkmml%%%lkKJkJLKLMJ%J%k%%%k%K
-18168d39LJkkkKL%jkkjJMLjmnk%%k%JJKJlj%k%Jmoj%JJJK%%jJJKKL%ooj%monjKllJKK%jK
-18101d73NLjlJKKklmj%KNLlolJ%JJjklkk%JJ%J%LKjk%JklJKjllklJMKKjlom%JJJJjlkjmk
-18034e05KKL%lmJLKJJJlllkkJJ%JJJL%jjk%jJJK%kk%JKjlkkjlllk%%%KKKK%k%JK%jJjnml
-17967e27jjjMNL%lmljMJkkmlkjjJknk%KKKjlk%LKkkJJjk%J%%KKjllmk%LKlljjJ%lkjKLLL
-17900e52JkmolKLJkjkKLknjMjml%k%J%%km%MKj%KJJjjkk%%kj%jKJ%kklmjjj%MN%nmkj%Jj
-17833e94%JLNjmnonk%JLKJ%mlmk%%%jjKLLknljkKMMJJjkmmj%JjlkK%jmnkKKJJK%kmpp%LJ
-17766f44lj%jnojLK%l%MLKkllkj%kll%kkk%LLMLj%KLNLKK%kJ%klnkLKkklkjkmmjKKll%lj
-17699f81jllJK%kljjjkl%JKKjnmjllKNQOMJKMMJlkkjjJjjjJKKK%lmkJ%kmol%Jjkjloonmj
-17632g28MLjJKKjjJ%LNJjk%LLLj%%jjknok%kJK%npl%jkjj%JjkjloolmjjjkkJKL%j%%jj%J
-17565g68JLjjjnnjlmjL%jlkKK%kmk%NOJ%JLMLJKJjJLjmjlkjj%lllnk%jkomj%kklkKJkj%%
-17498h15k%%jlnnjJ%jjjjjjlmmljJKlqkjmmkJMMKknlkKMLK%lmJK%jJJkJLLJ%klnnllmJjm
-17431h89%LJkklnqpjjkkJKjllj%%llllmnmlJKkjLOPRRLkmllmkJJjklkjjKKkjKkmllmllJK
-17364i56jk%J%kkk%jjLJ%%kpqlJKJkqpnmlj%lkkolmnmkJkmkKMjlopolkmnnk%Jlljmlk%MO
-17297a089NMMOQOOONKJ%JJKJjjnnlkoqnnpnJ%mllljKJjnpoJK%JjmomkjjjkkmprpkJJJlmk
-17231a168lnnjJ%llmk%%mmljlnnJ%lnpm%klmlmlj%lmmmmjLOLll%JJLjjjlklonlnmjknqrj
-17165a325L%kkjnnkonlnnkKKlmjmljlonolkmkklnonnmpqnkmmljknmnppnkllkmooqonkjko
-17099a563pnomklnnjjmqnnkknnmmnpoomjjmmnnonnmjjnnnprrj0j1j1qpnopj0qlJnqqqpqo
-17037a891ooomjjnqj1j1qpmorqorj0pmmloqj0qlnpqj1j1j0qpqj2j2j2j6j5rpqoppj0j1j2
-16986b289j3j5j0j2j7j5j5j1j0j1j2j1j2j2j3j8j7j4j0j1j2rj0j3j6j1j0j4j5j4j5j4j0j1
-16952b722j4j9j9j9k0k1j9k0k2k3k2k2k2k4k6k7k6k6k5k5k7k8k9l3l7l8m1m0l8l0j1K3O0
-16919c432P5N7K0j2l1m5m9n0n5n7n4n1n1m9m6n0n1n1m9n0n2n4n9o2o5o4o6p3p4p3p7p7p6
-16886d953q0q5q7r0r4r9j03j05j12j22j31j35j39j45j48j45j34j07o4JR0J93L04M16N12N87
-16860d975O29O36O16N75N12M37L58K72J82R5J3n5j11j56j92k13k23k23k25k26k26k24k21
-16837b945k18k12k12k11k06j96j84j66j34r5n3mM6R5J36J60J66J47J10N8lo9j35j91k30k50
-16811d796k49k22j68p9M4J95L59N29O86Q22R22R85J008R97R46Q50P15N51L72J97L7r8j97
-16788D406k65l04l24l25l17l05k91k75k63k53k40k31k23k17k11k05j98j93j87j83j80j75
-16766i59j73j71j72j75j82j83j85j87j87j80j63j41j06o1oO4J51K61L92N27O60P75Q48Q70
-16742A317Q36P53O31M87L35J86N6n1j38j98k35k52k51k43k34k22k12k03j86j73j61j51j42
-16719A549j36j33j25j22j21j19j18j16j15j13j08j07j05j01j01j03j02j04j03j03j01j01
-16697i08j07j08j04j05j04j08j12j14j21j27j28j32j39j45j51j58j58j52j39j14p4j1P1J79
-16673c269K98M17N25O02O50O64O54O28N85N27M50L58K52J47M3n1j24j75k10k33k40k34k30
-16650B034k25k14k00j92j84j79j75j68j63j60j56j54j49j47j48j49j49j57j65j70j72j73
-16628a715j83j92j96j98j89j67j21m2P6K33M05N60O55O79O56O33O45O85P25P19O35M79K90
-16605E072J06m1j47k10k43k52k51k38k22k02j82j66j54j45j38j35j32j32j31j29j29j28j28
-16582A543j30j26j23j23j18j16j15j17j20j24j25j28j34j36j39j47j52j50j42j25r3l5N2
-16559a123J59K79L90M74N34N71N88N68N02L79K22P1n3j41j96k27k34k19j77j15l6N7J47K15
-16535B635K36K19J85J55J41J40J36J18Q0K9k1o5r8j22j32j33j30j24j19j13j07r7r1q3p9
-16510B560p6p1p0o9o8o8o6o5o0n5n5n5n4n7n6n7o1o6o3n8o7p1p2p1p1o9o8o0l9rL7J00J72
-16477A022K38K79K99K99K86K67K35J85J21N4mm7p4r0r5r6r4q7q1p5o8o3n5m7m2l9l4k8k4
-16448B142k5l0l1l2l3l5l0k8k8k7k7k7k7k6k5k6k4k2k3k2k1j9k1j9j4j6j8j6j5j8k2k1j7
-16415A357j5j5j4j6k0j8j4j1rj0j1j2j4j5j6j6j1mkmqpnpj1j5j3j0j1j1j0j0j0j1j0qpj0
-16377I36qnmqj1j1j1j1j2j2j0o%LMLJ%moopmknrj0j1qrj2j1j1j1j6j7j4j0rponnnmkkoon
-16327E93opj0rm%NPONNLKjkjkpj0j2j1j1nlmnkjmoppj0qonpnlJ%llJJjkjlqj2j3rrj0j2j2
-16270C50j1j0njmmmmnnj%%LKpj0j0mnppj0qpqqnjLJJKOO%opj0rpj1j1j3j2qqqrrqnonomj
-16213F0jklkmonqrqrj1rprj1j0j2j0qrj0rj2j5j3nkkmorj0j0rpqrrj0j5j9j5j1rrj0j4j4
-16164c68j1j1j4j4j0j0rj3j6j5j4j2j2j2j3j3j3j5j2j3j4j8k2k3k1j8j6j5j8k0j9k2k4k3
-16130h93k2k2k0k3k6k7k7l0l4l3l1l1l1l3l5l2l1l4l3l3l5m0m3m4m2l6k9j8nQK5N0Q2J09
-16096a499J31J45J56J62J62J59J48J30J02P7M8K2kk2l7n0n7o3o5o6o6o8o4o4o6o7o5o8o7
-16067a014o4o0o2o7p0p1p1o7o4o3o2o2n0l2j5QL9P1J04J31J47J58J64J64J61J45J22R3N7
-16038c30J3k7n9q3r9j08j12j10j06j01r2p5m9j6K3O9J24J83K38K79L02L12L12L04K90K66
-16012A348K30J82J21N3pn2q4j06j21j24j22j19j17j14j08j06j07j03r8r5r5r7j01r8r5r1
-15986b26r0r0q8q7q2p5n7l6qK8O9J14J62K10K52K86L13L29L36L31L12K75K26J67J06M5pm9
-15958B666q0j01j11j14j19j18j09r3p5n6l0jK3M4O6Q2R2J04J13J18J12R8P8M8J4j6l9o0p5
-15929B461q3q5q3q6q3p6o7o1n7n3n0m7m2l8m1m4m0l8l7l4l3l3l4l2k5k0j6kJ6L3N2P3R1J05
-15895A491J17J28J37J38J36J33J23J03P4M8K4Nj5l3m4m9n4n6n5n2n0m7m5m6m3l7l5l4l2l4
-15865A896l1k8k6k6k8k8k5k0k2k5k6k5k4k1k0j7j7j8j8j6j5j3j0rrj4j3j1j3j5j6j3j3j7
-15831A254j6j3poj1j4j2rqonk%%KLkmnppj1j0pnnolkkjonklnnrj1j2j1j0pqj0plnj1j1j0
-15780I22j2j1rj0j3j2pponnpj2j1j0j0j0j0qqrpllnkOJ1OOPQQNkkmoqrrj0j0qpj1j4j4j6
-15731F37j0qonJJKPRO%JNLjkloorroopnoqrrrj2j2ro%OJ3K0L0L6L6L2K6J6Njpj2j4j5j5j9
-15679F40j9j9k1k0j5j4j4j3j1j0qpnlnlomonkKNNLMQJ4K0K7K7K4K2J9Pkoj3k1k6k7k3j7o
-15635D76J0L3O1Q7J09J20J16R9P2M3J8%j6k4k8k9k7k9l0k4k0j9k0j5j3j5j7j6j5j2j0j5j7
-15602H33j6j4j3pkjjj%mmjPJ6J8J6J3J4J5J2ROJlorj0qj0j2j0ppqj1qj0j3j1mnnokMMOPO
-15553G58%mml%%lnnkjkqrokklom%jlkkkmppqmlnqol%jj%MOMLLNQOjmnmnllnljkmmm%jnmj
-15486F02%jlllknolmmmlj%%knnnkjkklmmmlnjJkJJLjnnljLNJmkKKjjmnlkljJKjlkk%lnln
-15419D67mKLK%nnlLL%kkjlnm%LJj%knkJLJkjjkKKjpmJJlonk%kJLjlnmJMKjjKLjlmljmmjj
-15352C94%jjjlmmjJKKjk%klkjKLJjljKJk%K%nnlkmkjj%kkkk%kknk%kl%%ljllJ%J%%jlnnl
-15285C05l%KK%j%%KJjpolJLJlmmnm%MPPOONLJJjLLmpoj%%jkk%jllnmj%lmjjlkj%LPQRJ0R
-15219C12LjjlmkjjmolljJKLK%mlkjlklkk%KjmlKKkmkJJj%%lpol%J%mmjjJJkkmmklnjNLLP
-15152B31J1J1RMKJJjkkkmklonll%Kj%K%kllkklljjKJMNMMOPMK%j%J%lmlk%klljknnjKLJk
-15087B29lmkkjjjjkkkJLLLKknnl%L%kjjkjKJ%K%nmjjjJ%klm%%JJj%J%jjjJJJkmnmkjk%Jl
-15020A66jKJ%%J%%%kllKJJLjon%Lkllkj%%J%kLNJkkjjJKjkllljKJjknlKJjlj%jJKml%jJ%
-14953A25kjjkmk%K%mLMLkkm%M%jjkklklnmkjJ%LNJkknlklmkjkkjjk%KJmomKMPJ0J0RJ1J0
-14890A21ONOLKJmjjjlmlkkkjjomkj%JkJ%mmjkmqmKNKjjj%jlkkJ%KLJlopnljKKj%%jKLKKQ
-14823G8J2J4J3RM%%jlj%%knm%Kjno%J%Jknljjl%LJmk%mmlkj%K%lm%Jj%Jj%jk%KLKjjmljK
-14758F6%jJJkokK%K%kjJJjJMKll%molKMNL%llkjJJjkj%%lnl%%Jk%K%mJNKlomnmn%NJ%jJK
-14690B5JJJlnljJLL%nk%%MKkjk%K%%%JJkklkjL%kmljJKLjmkLMLJlm%J%klkjJ%%%jlmjKjk
-14622ikklmMON%mmjKJJMLKmqqnjj%JJkkJ%mjNLjlmjJjKJkmmJKJJLJjjJKLLKklj%kk%Kjj%
-14553c4j%KNNKjm%KK%jK%kkll%%k%%jml%%KNMKK%jJLK%%mqnmk%K%jklljjJLJ%KjmKLJ%ko
-14485e3lk%%MLJ%J%mll%kkj%jJjllj%%kpoJJJJ%%jj%j%K%lljjjlJJjllkLK%jjKKJ%jkk%L
-14417i7LJ%K%jjmmlk%jlonkKK%kknojJJKJ%%lpnlKLKkkjkKMLKJNMNPNJJkmmmlmlkKK%JJJ
-14349a27KMPKJ%mKMNLJJjnjLK%kkKM%JJJjJLKLJjk%%jJJknlmnkKKL%lk%%%jlnn%K%jklmk
-14282a32%jjjJJLJ%jjnolk%jlnk%JMOL%kookjJNLjnm%KLjJLKJjJ%nmjj%jJJ%LLKJllnkkn
-14215a72nkkkkKLJKMKK%kml%%JLMMJjlkmkjl%KjjKLMMmqnl%KJjkJlkKJL%kj%jjmjJKkojL
-14148a99%lklmj%KKKjklkkkJMNknmlkjjJKKKkjjJJ%KkmlkJJJKLlqmJK%%JLKlklkkKKklll
-14081b47lj%lom%K%jkjjKMLj%knom%JjJKKJjmmk%%lkKKjkl%NKjjlojKJjjjKK%%mlkkmjJJ
-14014c03jlkmk%K%momJL%jJKJjlom%LKnmjLKkmj%%jJjj%jkln%J%JJL%mjjjK%KjmllmmlkJ
-13947c74jmlljJKLJkljJjlnlkkk%jkk%mnlJLnokkj%JJjlkJNPOkmklmkKJKjljkj%KK%j%NN
-13880d23jkj%l%LKloplJjnn%MLLKKLjnomkmokJJkmjMKKKJjlkkkkkkkooolJ%j%Jmnjk%lpm
-13813e25jJjklm%Kkomlmlj%jjJjmmnmlnnj%jmmlllmnk%jmkJLjlmomlkllmmomknommnkj%j
-13746f98kjkmmlllmmlool%jlqrpooolll%jnppqnmopqqmonmmpnmlmomjklnpoppm%jmorrpm
-13679a005lmkorj0j1j6j3rokloqqj0ronooj1j3j2j2j2j8j8j3j1j2j4j6j4j3j4j4j0j0j3j5
-13637a428j5j6j8k1k2k5k3k1k2k2k0k1j9j8k0k3k6k5k3k3k5k9l1l0k9l1l4l9m1m4m5m2m3
-13604b314m7m8n1n4n4n9o0o3o3o2n8n2m4k9j1J8O1J10J65K19K75L24L59L81L81L59L19K63
-13576A65K01J35P6K2k2n3p2q2q8r5j02j04j02r8r6r6r3q8q8q5q3q2q1q0q2q3q0q2q5q4p9
-13545a666p4o5n3l4mL9Q8J46K09K70L27L72M03M09L92L48K84K15J44P3J3l3o3q2r3r9j01
-13518A365r9r3r2r1q5q1q1p6p5p2p0o8o2o1n8n9n5n0m8n2n3m9m7m6m5m6n1n0m8m5m2m3m6
-13485f74m8m8m9m9n0n0n1n4n6n2n4n7o2o8p2p5p6q0q3q4q3p9p2n9l6oL6R1J58K34L08L76
-13453a024M32M60M64M46M01L34K60J85J11M3j6n9q7j06j14j19j17j17j17j15j11j09j05j01
-13429G19r9r8r5r4r2r2r3r1q8q6q1p6p6p4o6n2l1jM2R3J49K11K72L34L85M18M22M04L65L09
-13399B738K45J79J14N5Ql2n9p8q9r0q5q3q4q3p9p7p8p6o9o2n7n5n0m9m9m3m1m0l9l8l7l6
-13367A681l5l3l1l0l1l0k5k3k1k3k2k1j9j9j5j4j8j7pnoqpprj4j3j1j1j3j6j4j4j5j1j4j7
-13330A042j3j0j0rj0j2j2j2j2j2j2j1roqj2j4j3j1prrrrqpqqpqqoonkknlklknmmnopppmm
-13279F48mmopnmmppnnnqrqppponlml%jjnpmkklnqqm%jnppoooopj%oj0qmk%jljJJLLK%mop
-13213C74pnllnmoomlklkMQJ1J1RRRQMNOKK%mooonooomnqqonpmJ%k%JJJ%kmmonljkjJPPQJ1
-13148C25J4J3J3J3PMNJknlkloj1j2rmjnpopqoolkkjllllk%lnolljjmonnmjkj%jmnljlnkn
-13087A91nomlklljk%jmmkJ%KRJ3J6J6J1RJ1J2QPMJ%jknmorqmjkloj0pk%pnlkkjkmmnjj%%
-13027A64mjJMQJ1J0J5J8J7J3J0OK%jKL%lnllmookkkoomonJlnkjjllllmjkj%kk%klnnkJKJ
-12967A67lljkjLLJjmmjlnkkkm%%jJ%JK%%kjJjmjJljjlolJKLKJJklljkJKJjknml%KJjlmk%
-12900I6l%JjlljJk%Jjkk%kljJNLJJkl%Jkpn%LNLkonol%Jll%JKKLJkklml%JMMknmjj%jmkk
-12832C4jJ%%%JJj%jjkKLKJkkook%LMM%jKlmljkkll%%JJ%%jmnkML%JK%%JlmlJJkj%J%jJlm
-12764dkJJ%LJ%LKjmonmjK%%jlj%j%KJK%jklJKjnkJKj%%jjKM%ljKJLJmkJJllkk%JKjkK%ml
-12695c6%LK%k%jjkjklk%JLKJ%lj%%kkkkJK%lnlnnjJMMLJklkkkkk%KMLLJkl%MMKLjkkjJ%m
-12627e9ljjlJKJJkkjJkkjjjjJ%jkkjljk%JMMK%k%LLLMMjlllnnjMMKJJkmk%jljjk%KKjlkk
-12559h8%J%jk%Jmok%%KJkLKjjjnnjJ%J%kkjKJ%J%%kJLJllmnlkkj%jK%%K%mjJJJ%%%JJ%%l
-12491a28mkkK%l%kjJLLJkmook%JjkkkLJ%J%JJLMNKkllk%LKkoomJLJlkjKkkklk%%KL%%KKk
-12424a63nmljkjKK%kj%ljKknljJJKKKJkjjkkLLKmnlkLMJjkkLLjkkmmkkkk%KK%lkkkklKLL
-12357b10Lkmmkkk%kk%JKJnonjK%jKJMMLJkk%kl%JJ%jJ%jkmmmjJJ%JJ%kj%%kmkllj%%kkmn
-12290b74lklj%jll%%JKMOQJ0J6J6J5J3J0QPMJ%kjKKJloqj0l%OOKJlnk%MKjjmomk%lpnlkl
-12230b27kjMKkkmmmnnlmnlj%jklj%%%JKJKJKK%kjKLNPM%jLNOLMK%jkJjnj%KLJjKOJ0PMK%
-12164a95jlllmpnkJJjjlnlm%kll%KJJknnjKLKjlnolJjKKLKJJklmmjLJll%J%llljJK%k%%o
-12097b85pk%%K%%l%LL%llmnjKKjjj%K%JlmkJjKKjlmljKLJmnkKKjnnjKK%JL%lml%jjK%%%k
-12030c35lmnkjklkjjJjj%LL%%jkmnm%Jj%klmkKLKkklkjKJK%knkKknnmm%LN%molkk%%KJ%%
-11963d12JjnmmjKJlnlllmlkJMJkoqnjJlmmnpmoqpprrqrj3j4rJK1M7P0P5N7L4J3jj0j4j3j3
-11908c23j1pmmmnmklmooqolkppmjjlmj%kmnnklj%%lmmlkmlLJkjjJJjlk%lok%lmkkj%lmJK
-11842e06%jknnlJLMLlopjKjljlkkmmmkkkmlnkjjlkjLKmnjJKJllkkmmlklplNL%%klmjjjJJ
-11775f17kmmjjlk%%knpljklnponnmjj%kmnmljjlkklrqnnl%jmmj%kppnj%Jlmonopmjjll%%
-11708h25j%mqonnlJjmlnmkllnqrpmnopmnpqnnqrj0qooomllorj1omnopponrqnprrqqmllpo
-11643a187oqj0rj2j4j3j4j5j5j2j0j2j3j4j5j3j2j5j6j3j5j6k1k1j8j8j8k0k2k2k2k3k6k7
-11608a737k3k1k2k4k5k7k8k7k6k6k8k9l1l5m0m1l7l7m0m2m1l8m1m8m9n0n3n6n7n9n9n4n2
-11575c003n3m9l2j1K3P4J34K04K87L68M41M94N13M91M37L59K71J80R3K7j8n2p7q9r6r7r9
-11548G20r9r3q8q3p8p1o4o7o8o4o2n9o2o2n8n4n2n0m7m9m8m9n0m9n2n3n1n0m7m8n2n3n1m9
-11514a312m8n1n5n5n5n5n2n4n7o3o4o3o6o8p1o8o4n7m8k7KM0R4J60K37L18L94M49M76M71
-11484A88M30L57K73J88J06L6k1n7p8r3j01j08j10j10j08j02r9r5r5r0q7q2p9p5p5p3p4p2
-11456c06p1o9o9p2p4p8q0q1q1p9p4o6n9m6k2J7O6J31K10K89L64M21M51M49M11L47K65J85
-11428B279J07M2j1m7p1q8r4r5r7r4r2q9q2p6p4p2o9o5o3o4o0n6n2m9m8m6m7m8n1n1n1m8m6
-11395D32m4m5m3m6n0m9m6m7m5m3m7m6m8m7m4m5m5m3m6m9n1n5n7o0o0n8n5m9m2k9rK3O7J29
-11361g92K04K85L62M25M57M57M24L64K87K08J28N9Ol3n8p4q3q8r0q6q1p6p3p0o9o1n4n0m9
-11332A779m6m2m1l7l3l5l4l5l3k9k9k8l1l1l0k7k6k3k0j9j8j7j8j7j7j4j4j7j4j3j4j5j3
-11299I49j2j0qj0j0rpnomnqporj1j1j1j1j2j4j1rnoqj0rnoqj2j4j3okmqj2j0rj2pj%mrpn
-11250E51mpj2pkmqqooommlk%%%JKLML%knomlpqj1j2pjkonnmmnlj%nj2qoporoklpnmllnnq
-11187B76nknnmlpppmkkmmlJ%%JQRPJ3J8J6J8K1J7J6J4QJlnmpponooorqppqnmolklljkmpq
-11128B38nkkmpnnmmommlkkmpnjklonmmlkjkklkkl%%LJ2J6J5J4J2J1J0J1PLjJ%kmljnqoll
-11069A97qpnl%jlopppqpnnnlnqj0qljjjkl%kKORJ2J4J9K0K0J8J7J4QJkJK%lqqopnoqoopo
-11011A51oomlkJJj%nooljlmlllj%jjnolllmqqnkml%%JlmljkjjjLLLPJ1J4J6J4J3J1RNJjl
-10950A28jjjmlKMLKKjljkkmljmononmk%Kkmnpl%jnnJ%MKllJMJjKNN%%J%%k%kl%kj%klmj%
-10883E1k%K%kmklkjJjlk%K%%kmmkkmmjJKjnplk%Kkkj%JJK%lnklkljj%kkk%jmkKLJ%JKLKM
-10815a8LJK%%KKJkkkJKjmol%%mk%JLMJjk%MMkljKKJ%jmmkll%jkjJJJJkj%jkkkjk%%jljjJ
-10747e2KJJ%jkkjkkmlJkljLMJJJ%jjj%Jjkk%mqlkKKjjjLK%kk%JJj%KNKj%%lkjjkkk%JKkk
-10679h7kklplMRPK%JlnjLJkmlklkj%J%MKJJJkjMKML%mmnmlJML%jLMMkqojjlkkJ%jmm%JLK
-10611a12klmj%J%LLjjJjkjJjomJjjjKLkkKLKj%jJjKLjjKLKkmkJLK%%Kknlnn%MLkjk%K%%k
-10544a34kkj%%klkLLjmlj%k%NMJlnk%%JK%klklk%KK%%%LJlokLjjjj%MKjj%%%j%jknkJkjK
-10477a71Jjl%J%llljJ%JKkmmkjjK%JLKjkJK%k%jlk%jKJLK%j%KJjKkkjmlkkKMK%LJnoj%lk
-10410b04JLJkkj%K%ljLMKkljJ%%JjlkLL%J%%%mmnnlKLLLKLMLj%mmjJ%j%%lllklkjj%%%jJ
-10343b26%lll%J%%MNKjkkJKKLJlokLK%JmkJ%lkkjkjJJ%l%J%JJ%%%klmmjL%KKJ%%JlkjkJK
-10276b48%nmJMMM%lj%klJKjjKL%lmlLMLJlmkkj%Jkk%JJkmjJJJJjjjKJjmmjL%%M%nljKLjn
-10209b75kj%KKK%nnJ%%LLJKKjmnnkjJKKKKkkj%jkJ%knjK%kkLMKjj%kk%jJJJLLjmlll%KKL
-10142b92%ll%%KLjll%MM%npmk%KJjkj%JLNL%jkopnjJKKKLJjkJLK%Kjkonnjklj%LNKkkKK%
-10075c21lJ%jKNNLKJ%jonlj%%J%kjmkKLJljk%L%mol%%%LMKjk%LM%nnj%kjjj%Jj%K%lljJ%
-10008c47jlkKKMLjkjK%kml%KK%%%KJjkJJJJjml%Jk%JjknmJLNLJlmJJjkk%%jlkMKj%%ljjJ
-9941c67jkjKML%kj%%kl%JJLKjkljjl%LLJjkj%jJK%jk%JjJJ%JkmlklJJjjKJK%kjL%lmmkKj
-9873c90jLMJlolJjjMNJjlljk%JJknl%JKLKJjlmmjKLKJ%JJ%j%llJKlokLKJLLLjlkk%knjjJ
-9805d14LJJjmjJJJKJ%Jkl%%klklkmkNNKjjjjkkjjjjllnjNONJmkKKKjnnj%KKJ%%lllj%%KK
-9737d39JKK%omjLKJJk%KJ%%jkk%%JKlnjMjjjkkLMJJjJJ%kkJ%lmj%%jmmkjljLJJKKJ%mnk%
-9669d69MLjkj%JJjjjl%KJK%%jjknlKKMJlllmkJMKJ%lk%kkkjJj%KjjJjljkkJJJMMMjnj%JL
-9601d83MLJlnonjK%%%Jjl%Jjk%KJ%JjpnJ%j%LMK%JJjml%%%MLJjJ%lommjJJ%jJl%K%jkjkm
-9533e23jJJKLLJjl%J%llljKj%jkjkjk%L%j%%%jJMKkk%knlLPLjkklkmk%KJLLkJKknmj%K%k
-9465e45jjKK%%kJjljLM%lm%KjllJKJjnk%JKKjkKjljJjlkK%%kl%jk%L%mkKMKklmkJjj%JlJ
-9397e78%jKK%jmljjLK%jjjk%kkJK%lj%%%jjKjjkjJjjKjjjlmkLMJkkLNLKjml%%%lmKLjmlK
-9329f05J%jlkJJknjLPNLLjllmmk%Kjkj%jjnm%MMJkkl%%kkll%%JLK%lnmkKKjol%JKJ%KMLM
-9261f30Jlnkjl%%jL%nl%LLJnk%JKKjklkmmkNMJ%lmkJJKMJkm%JJLJK%%jkjlmkJMjokjkjj%
-9193f72j%jjjJLJMJlmm%%JlpoJNMKlnk%jJJJJJKkok%lkljJJlk%%%kk%K%J%LNjll%%J%LMJ
-9125f97J%mool%jKKJ%%%klj%jJ%lkKKkjLK%ljJk%Jklmkjkljj%KKkJLjkJJ%%jjjJLkk%JJ%
-9057g35lpmkkjkjjkKJj%JLMKknmkkmnl%LLKKJ%LKK%mlJKjJJkol%%%kk%JKKJknmlJK%%jkn
-8989g88n%JjmjNNJmmnlJk%%JK%klkJKj%J%kkljKKLLJknlKJ%jKM%mn%JjnmjJKJ%%JJJJJ%m
-8921h18k%jjjJ%%jmmmnJKKJlnkKJ%%jkjK%jonj%JL%J%jmlLNjnmjJJjlkjLjmllnkjLOJnlj
-8853h82j%%JkkKJjlmmnjJ%ljKMKjmnmJNL%LMKll%%kjNNKlnlmplJjKL%jlkkjklk%JjlJLL%
-8785i21kjkkJK%mmmj%%%%%JMJlmnmj%K%kJL%kmjKLjllmljllJK%ljkjj%JlklmmjLMLJLJ%%
-8717i74%KlpnjjlnpljLJ%LJkkjkmm%J%j%j%JJJK%j%%nol%KjlpjLOJjjkjkml%klljJjk%%j
-8649a052l%J%J%mkJjjmomk%%k%jjkj%jjJK%jlkkkj%mkKJkmmKLJK%J%ml%%%jlkopm%KKK%j
-8582a122%%Jkj%knm%JjjJjnl%%llkk%kljkj%JjKMLJklljll%%kkjkJJmlJKklknok%j%JK%l
-8515a198jJJjlkmpm%LLjnqlKkmjkkjJJkk%JK%KJj%KlookjmkjklmjJknmjLKkkkk%lkmlJkl
-8448a299ljJjklljkkllklklmmkk%jj%lomkKMjomk%J%joqmnmmljknnmmlj%%knppomnmjkmo
-8381a480nMPJ1J5K1K2J8J4J1PjlkkMJ2J6J7J7J5J2J1Njnmooonj0rpmmnj0j0ojjmonlklkJ
-8331a378lomljlmmnoonjlmkllmllkJJjmonjKjlpnkjj%jnomjJ%kjlkk%Jmnljkmmmlll%jlm
-8264a558k%jlkmmmpqomJML%mlonmkjkjjmjjolkJJJ%k%kmlmmmmlkJ%kmllppljkjJ%orqlJJ
-8197a725jlonljjKK%nlmnmkKKmm%%lopnllmmlmjkmonmkJKkmnonnmj%mnmnqk%nolkkkjjlk
-8130a918lmmopnj%jolK%kmjMKkkJklkjlnnonjJ%npponmlnomlqnlmonlloolklolkklomolk
-8063b141mqqnpqmjllmj%koollnmppllmlnnnnonkjjjnrj1ronlnqrqqrnlmqj1qnmlpqj1rqp
-7999b485j1j1qk%oooqoqrnmnopnqrnkmponoooporrqpqrpoqj1qqqqopj1j3rqpqj0j1j0rqp
-7940b913rj0j2rqmmoqpj0j1j1j1j1j2j1j1j3j2j0j0j4j4qlJJJJ%nj1j3j7j7j2j1j1rlkkk
-7896c273pj3j8k0k1k3k2j8j6j4j4j7j9j9k1k3k3k4k4k6k3j7j5j3j4j4j4j6j7j6j7k0k2k1
-7862c894j9j8j7j6j4j2j5k0k3k2j9j7j9k1k1j8k0j9j8j9k4k3k0k0k2k0k0k2k5k6k5k2k5k6
-7828d581k6k8k8k6k5k4k8l1l1l1l4l5l1k7k9l5l9m2l7l4l7m1m2m0l6l5l9m0l8l8m4m2m0m4
-7794e758m6m6m8n0m8m8m7m7n1n1n3n5n6n8o3o6o6o7o5o7o9p3p5p5p4q1q6q6q9r1r4r9j05
-7761g953j07j04j05j08j12j18j23j31j42j50j50j50j52j57j65j74j82j88j95k02k06k13k22
-7738a1509k28k36k42k47k54k57k60k66k71k79k97l14l32l50l64l79l93l99m11m28m52m87
-7716a8655n33n83o35o83p30p73q09q25q17p56o01k96K43J078K198L433M450M904M589L629
-7696b172K412J286M24r7k37K2O89J713K926M010M603M452L592K381J198K34m59r04j143j240
-7676B3690j245j197j123j039r52q68p85p11o42n85n40n07m78m54m36m18l96l70l46l15k87
-7655I996k64k42k28k18k11k10k08k06k04j99j92j81j75j69j62j55j47j41j37j33j27j24j21
-7632E842j17j10j09j11j09j05j01r9r6r3q9q5q2q2q1q0q0p6p7p3p2p1p0o8o4n9o1n9n9o2
-7602C342o4o2o2o2n7n6n3n0m8m4m3m4m5m5m4m2m1m2l9l4l5l7l8l7l5l5l1l1l3l3l0k9k7k5
-7568A909k6k8l3l3l5l4l4l3l2l1k9k5k6k6k7k6k3k3k5k5k6k9k9k4k3k5k7k6k0j9k3k2j9j9
-7534A004k1k3k2j9k2k4k3k0j8j8j7j6j3j0j1j1j3j5j5j4j7j8j5j2j3j3j2rrrj2j1j0j0j4
-7499D75j6j6j5j3qmmqj3j5j8k0j6j2j1rrqpqj0j2j2j4j9k2k2j9j5j4j5j5j6j8j7j0rj0j3
-7460c7j1j4j8k2k2j9j6j5j6j4j1j2j5j8k1j7j4j4j3j5j8j8j8j7j3j4j7j9j8j4j6j7j9k1k2
-7425f15k1k1j8j4j0kJ6L3M7N9O5O5O5O1N3L8J9Krj9k6k5k0j3KK2L9M8M1K6J1lj4k0k5k6k4
-7388b13k3k5k7k4k2k1j6j3j2j6j7j6j5j1j1j4j3j6j6j2j1rrrj1j2j4j5j4j0qj0j4j6j2j1
-7352g38j2j0rj3j3j1j2rqrj0j0j2j2j1j0j1j0rrrj2j0pnmlnppmnmoqppj0j1pnppnppomko
-7302a142j0rj1j2j0rpnj0j0rqj2j3j2j1j1rrqrj1rrpnopqrj1j1j0j1j0rqnlklnprrqqpj0
-7253a563j1j2j2j1rqj0olkmmprj2j3j2qnoononmoj0rpopoprqprj2j4j1j0j0j1j3j2j0pnm
-7204a963lnprj0rqqqrj4j4j5j3j1j0j1j2j2j1j1rponorj0j1j0rqprrj3j4j3j3j6j3j1opo
-7159b400mmnllnljjlqj2j2rj0j3j4ronmmllqrqj0j1j1j3j2j1j2qrj0rpqj2j6j7j4j1j2j0
-7112b792j2j5j4j4j2j2j2j3j1qrj3j6j6j7j5j2qpj0j4j5j2j1j0j2j4j2j4j3rj0j5rprj1j5
-7074c250j4j6j5j3j2j2rj3j7j4j1rj3j3j4j5j6j7j9k0k2k4k2j8j7j3j5j6j4j6j5j7k1k4k4
-7039c810k0j8k0k2k5k3j9k1k3k0k0k0k0j4j4j7j7j8j9j6k0k0k0k0j1mlJKkpj1j2j5k1j9j3
-7002d391rolkjkoj4k0k3k7l1l6m0l9l9l5l2l2l2l2k5k3k2k3k7k5k2k4k2j9k3k5k6l2k8k2
-6965e240k2k8l0l4l7l0k6k8l4l4k9k7l0l5m0l9l5k8k2j7rjQJ1J1O%nj2k1l0m1n1n5n7m9l8
-6928f178l3k4j2j0j7k5l7m7n4n4n3n4n2n0n1n5o1o7p3p8q1q3p4o2n5n1m5l7l2k7l1l6m4n1
-6894g794n7o2o4o3o1n8n2n1m7m5m5m9n8o0n8n8n7n8o3o3o2n8n9o0o3o5o4o6o9p0o9o9o9o9
-6860i835p5p9p9p9q2q5q8q7q5q5q5q8r1r2r7j03j07j11j11j08j07j10j16j16j16j17j18j19
-6832a2571j20j19j20j23j24j27j30j35j34j37j42j44j46j47j47j47j49j53j58j65j68j72
-6810a5678j82j91k02k08k15k20k24k24k24k24k26k28k32k37k50k63k76k91l05l17l31l43
-6788b1091l53l68l82l96m10m27m46m62m77m91n05n21n41n60n78n91o03o15o31o45o59o72
-6766c2424o92p18p54p93q35q82r42j002j059j112j160j200j238j277j319j361j416j493j603
-6747e3280j733j884k045k208k370k527k673k784k794k616k089r97R44L895P542J1032J3628
-6730d2959J4796J4872J4748J4306J2710R339N067J267j582l494m502m598l737j783J359N333
-6714C1142R061J1362J1201Q562N044J945m06k024k975l394l458l331l114k865k623k397k191
-6697D9539k008j847j708j583j468j366j279j197j118j041r76r22q72q26p83p45p08o73o45
-6678B7774o17n87n54n23m90m75m75m80m84m85m81m71m60m41m10l63l08k54k18k03k21k57
-6656A8517k90l03k90k56k09j78j77k08k53k91l12l15k96k47j60m1P7J59J74J14J1q1j41j73
-6632A4831j76j62j39j16q7l2N5J52K20K33J81J04L8j6o8j17j62j92k09k16k15k08j99j93
-6608A3307j88j80j74j69j62j55j47j47j46j38j31j28j25j22j26j31j29j26j20j17j20j22
-6586A0204j18j19j19j16j12j13j06r3p4n0j9J0K1Pk2n3p6r3j06j10j03q1n0k0LJ0jk9n5p5
-6556H342r1j03j12j13j10j05r9r6r5q8p8o0k7L1J19K32L37L99L86K97J86R4K0l6p5r2r5r3
-6528H875q8p9o8n7n3n4o1p0p8q2q9r0q9q5q3p7o5n1m2l8l4l2l7m7o2p4p9q0p7o9n7m5k8j0
-6494F745J5M3O3P2N6K3rl2m6n1l8j5J3L7N1M8L0J1mj8l3m4m9n0n2n4n6n6n2m9m7m4m1l9m2
-6459F286m1l9l8l9l5l1k8k9l4l7m0l8l6l7l4l2l5l8l7l9m3m8m9m5l6k5j2J8O2J08J41J49
-6427E789J17O7K2qk7l9m7m8m5m3m0l6l5l2k9l0l0k9k7k5k3k4k4k2j7j5j8j7j7j7j6j8j9k3
-6393E155k3k2k4k2j6j9k2k1j8j7j6j6j5j5j9k2j7j4j7k0j9k0j7j7j6j4rrj0j3j5j7j7j4j3
-6358D560j4j5j6j7j5j4j2j6j4j5j5j4j2j1j5j5j1qj0j1j3j2j0j3j6j5j4j0rj0j1j1rqj1j2
-6322D106j2j4j1j0j0j0j0j3rpqroqqj3j9j5roqj1j3rrj1rqrpnnoprj1j4j4j3j5j2rpnonr
-6275C653qomnrj0rorj0pprqpqrj0j1j1pj0j2qonqplknrqpqj0j1qonorj2j0mlmlmqj0j0j0
-6222C252rrpqporj1pmnlJKKJ%Lkprj3j4j4j1qj1j1okmopmmlpj2j1j0nkoj1rrqmlmopmkj%
-6166B919jlmqqqrrnonlklkjKjoqrj0qonnprj0j1j0qnoqqolkmqj1j0pomnqponnnooomk%km
-6105B572nnnopnjmnnnoj0rpj1j1oopmKJlqj0qqprropolmooj0pnqj1j3j3j0qopoj0j2rj1j3
-6050B186j2j4j5j6j8j9j9j7j6j4j0JJ2K8M3N8O9P4P4P2O2M5K7Rnj3j9k3k1j4JJ6L0M4M6M0
-6014B672K7J1%oj2j6k0k4k0j4j5k0k1j9j8j2qqj0j2j3j0prj3j5j0pqqrrppnmkpqoqpm%%l
-5968B269pooomkmklmooonklonpol%lmmpljJ%lopnlljlomjkkkkjjlnqj0qmllmmmoonlmomk
-5902B005K%noJKjkllloonmkmklmjK%llnk%lprpqqpjlkl%%jJKjmpqonomlknljKJJjnomk%J
-5835A815J%lllkknoklknpnl%kmnnlmlmnljllononlnl%jk%Jklnnmnqrmkkljjj%jnomkmkjk
-5768A603jkj%%mlmpmJKJJ%lnoqomnoljKJjJjkjorqooolnqnnllnkkklopkkljlkJlprrpmkk
-5701A379%%jlllnmmkjjkpnjmlmlmpqmmlkmmlljlppmnpn%lomloqqmpomnlmpqmljlppnmjno
-5634A106mlnrrpoponlmoooqnlnqj0pmmonlmrj1j1ompqnppj0j0j2j2j0pqj0j2j3j1j0qoop
-5580G21prrj0j2j2j2j3j0j1j0pqrj1j4j3j3j0j0rj0j3j6j5j4j5j7j6j7j7j7j5j4j9k1j9j6
-5542B31j6j7j6j7j6j8k3k4k4k2k2k1k2k0k2k3k5k5k3k1k2k5k8k8k7k6k4k3k5k8k8k8k7k6
-5508e51k4k4k3k4k1j7j5j3rmKJ2J9K3L0L9N1O5P8R2J08J22J34J49J62J75J89J97K00K02K00
-5477A524J97J91J82J73J65J56J44J30J18J11R9Q6P9P0O2N3M6M0K9K0J6J4J0QKkmnnrj3j4
-5445C673j9k2k6k4k4k4k4k3k3k5k5k6k6k5k7k3k4k4k3k5k1k0k1k2k1k3k3k2k4k1j5j6j9k2
-5411B901j9j7j8j8j5j7j9j7j5j5j5j3j3j5j5j4j3j1j4j4j6j7j2rj0j3j2j2j2j3j0rrj1j1
-5376B418prj0j2j1porrrqrj3j2ronllj0j4j1qllmoj0rqpnkJ%lqj3j0poqqpmkklqrronnmn
-5320B030qpmlnnnpmlklool%Jmpmmjmqpmj%kmmnmmomkk%JkkK%oqrmjlqolmmmk%%%mnmlol%
-5253A791Llmk%%jlkjJ%oppnjJlnkJkmlonkjknnkjjj%%Kknmpnjllj%JjknlmnlkkkJKlommk
-5186A632j%jllnolJK%klj%KJjmlj%JlmookJKjmk%%KLknmklnmkjjjmlJK%kmkJJ%%kmjJJ%J
-5119A538kjklqqk%JjjJJnljmnmkKK%Jjmnjjjl%jkkmjMLlmj%Jj%J%JkjkkonkJLJkklkJJko
-5052A439mkj%JkmmmlkJjmk%JON%lnlmjJJJjk%Jj%j%Jkj%JJjk%jnmkkmjKM%jjlnl%%lkK%l
-4985A368mmm%Jj%jjkk%%%jk%llMKnlj%k%k%KK%JJJ%lrojJK%mnl%KK%jjJjmnmmj%KKJJjJ%
-4918A303ljjLLjlkkk%JjklllJjl%j%Jjkjjjj%KKLJjlpnlJj%JLKJ%kljkkk%%%LKjmkJKkll
-4851A250jmnkjK%%J%jj%lJJk%%j%L%jllnmkjJ%J%JkljjK%kj%jjjljKJL%lkjjkkkk%jkkJK
-4784A195k%KMNkjMJkjkml%jmj%klkjjKJK%lkjkmljJkklKMLKKJk%kmk%kml%%KJ%jlljJ%%K
-4717A155MKmm%J%lkKNKkmomkJKK%%%JjopkKjknm%KMKj%JJ%%KL%mlj%%jkkllk%%JjKKmmjK
-4650A110jjjKK%kKJJ%mkJKjkmk%jjMJmjjKKjjjkjmjKmonkkJMMKJKkml%jkllKKlnmlkjj%J
-4583A056LMJjj%%jjknnKLKkJLPOLjkJjml%KJjk%K%jJ%lklljkl%%ljMLJkmjj%%lllJLJklj
-4516A034JkkkkKKJkJKKLMKkJ%jnnllkJJJ%j%%jjllljJJkll%kkJKLJJJJlmjJ%kmj%jnmJLj
-4449I93jkljjjlkkl%jjjlklmmoomljPJ5K2K5K0J3QOL%nnoqmmkjmolkljKjjK%llnkKJlopj
-4386I75Jjkkj%KjmnllmmmlmlkKJ0J9K1K0J5J4J1Llnklnrql%jJKjllmnmjlkLLkkmnnl%LL%
-4325I76jmnJL%J%jmk%%%KJ%knojLLJJ%%%%k%jJjnkLKllk%JMNJ%Jlomllj%mm%%jKj%JJLLM
-4257I44KJklljlmlkk%JlkLKKK%kkljJJ%JJlomkmmkk%OQLJkjjL%%j%j%jmkjlkJKK%jjjJjj
-4189I01klkjjlJKMKNLlokJ%jkjjJJJJJonkjJKKjnljkljJLLK%mmlj%lKNLJjj%K%kkk%Klmn
-4121H60njk%JK%klllKMjjJJjlk%%KK%lkkjl%jjjljjlk%%j%PJ1J1J0RNjnpmjKJmoooj%kJL
-4056H40jkkmmJKLJ%jj%%J%lmlomkmoon%kjllJJJJkk%lk%%jkljMOQJ0RJ0K2L3M2M6M0L0K3
-3997A052J2MjknrqrpljkprrpmookJ%jKKkljkmmkknmkjjjKjknookljJJK%jklnljjkklmj%k
-3931H91%%KOQJ2J0QL%mmjjjnj1p%JkljKKJljj%KK%kKKmnlKLjnppm%MLLJ%JjJJJjlk%j%jj
-3866H81jjkkjKL%kk%jj%J%jlkjJL%mo%LMLjjlpmJMKkkkk%KKJ%jLLJ%%%llllkkklljKN%m%
-3798H43KL%jjjLK%kmnl%JjjJLKMJj%jJ%jkkjJJJknlLNJlnnkKLjnlLONLJllj%%jkmmLOMKj
-3730H36lmn%MKJJJj%jmm%%JNKjlnolJMlk%KKJJkljLLkml%jkJ%jk%MKKJjlkmjJJ%%klKMM%
-3662H10JJ%jmnjKL%jKK%kj%%JKjmkjjj%%j%%JLM%lklk%JJkl%KJ%lmll%JLNKJj%jJJJklkj
-3594G88j%KKKK%kkkjjljJkmjKJKLkklk%J%ljLMKj%LJ%klmjJJKKjmkjk%jl%JJjlkJ%K%j%K
-3526G67JJLK%%jjkkj%%jjllJLMMNNJmmol%K%jkk%KJKJlkLLkml%jkkkjjk%%%MJlnml%MON%
-3458G54lkJLM%kjJkkljjJKJkkjjj%klJKKMLJJKJKKJJkjKKlk%%jlmmjkKKkomkKLJLOMJmnl
-3390G40%%JLLJKJ%ll%KjkkmjMKJK%klj%%jkkmkJ%JJjJLJ%JK%mljkj%kkkJj%LL%%lkkkj%J
-3322G19LKjjLKKJlkkkjkkKLJ%KL%%%jkJjlmm%MMjlmjKjJMMJlljJknlJNNMkmjj%jjjjkKKk
-3254G10kJL%%ML%lkK%ll%%KLLJ%%kmkjkj%%%Jjjj%Jj%%%jkkljJKK%k%%%JjjKKjmjPO%%%j
-3186G08JjolJLJKK%j%jjJjljjkkjJML%jlkjlmlKMLjk%J%kkkljLLJ%KLOLjjklnmkKKjnonj
-3118F72KONM%ljJjjjlkJKKKJjkonLNJKL%%llk%kkJKKLkl%MLMLkmjjlmnj%%%%KOJl%LJ%kJ
-3050F79K%lljjk%JJjkl%Jj%%LL%j%jl%JNLJK%lj%kl%Jjmll%%LMLMLjnjJkmplJLMMKkkJjk
-2982F64%jlk%JkKKjnlJKJKjkLL%%KjjKjjjjjjjKJlnlk%KKJ%kKNkkjkjJkjJKKKJjJJlkJLK
-2914F56nrojjjKKLKKjlm%LKPNJlnljJ%%jj%%j%KL%lkJkkKJ%jk%%j%%%%J%%jjkKMMKj%jLJ
-2846F47llkJKJmlkK%jKJjjjJLKj%LNKlpnnjMNM%KKJLKjnokKL%llj%%NPJJjklmkKKJJJ%kj
-2778F42KJjJjkjJj%M%nmlkkk%KKjj%%kjJLjkjJOKk%JLK%k%KKKjlKJjjJKKkkmkKJ%%%knm%
-2710F27KLOM%lmkKKJJJLkj%%%%K%kk%jjlmlKMKLjnkjlmkJLJLL%lkJj%MLjkJJ%jlklkLNLj
-2642F30jllkk%%JJj%%%%%LNjm%klJLNJk%%J%kknmJKK%lo%K%llJMNM%l%KLL%%Kjkllk%JNN
-2574F27%kmoomkjKJLJ%LM%kj%%%KJj%lnllKMj%Ljkj%J%jJJJJJKKL%nmJ%kJ%ll%JJKMJjKK
-2506F14J%k%jkKLlm%jjljLM%%%m%KLJklkl%OOkm%jjk%jj%KJ%ljjljJ%%%kkl%KLJKMLJkmk
-2438E97JJ%%JK%%%jjK%mok%j%JLLLJJj%%k%%KL%jkkjJK%kmjJKjokLMK%jjjjJJlmJ%%LJKM
-2370E98KlkJJ%jlmmlJK%%KLjnmkjJKJjlkjKJKKK%mjMMMJ%jjk%jnkJJKK%k%JJ%ll%KMKnmM
-2302E82OJmmlJJ%%KJKJ%%lmml%NM%%KKjlllj%%jkk%JJMK%KLLJJjlljKklllLM%ljJ%%JjJL
-2234E78JjkmnkjnjNLLKjJMKjkjjkkljK%klkjKLK%%KLNMLJlmllk%%JLJjkljJK%%KKJj%jmj
-2166E67kkmlj%LKLJlllllj%JK%%JLNLMK%km%K%ll%%%K%jLMJj%jjkjJJ%jkkkj%MKkkJL%kk
-2098E58%jkJLKJj%MKJnnjJJ%jk%Jkk%%%LOKjmk%jjKLJjkkk%llKK%JJ%JKJJLKjoj%ljjjJj
-2030E50kKN%onjJNOLjlmmk%jKJkJJJJJKjlm%%JJLKjlmjJKLjjJkkjjMKlkJjjJL%kjJL%%LL
-1962E51jmkkllJJkkjkJLKK%j%MLJKK%lmlJKJ%mjKjljJJKMJk%JJ%%%kj%%kkMLjmkJMK%km%
-1894E39KKLKJjj%JKmokJLLJl%%JKKmmlkk%KM%mkmn%MMJjJJJklJKj%KMjmk%jjkk%jkJKJjj
-1826E24kjLLLJkkjjj%j%JKKJ%kkjLNJko%NL%kmmjlmJMkmJMKklJLK%%KK%k%K%LJjlk%Jjkk
-1758E20kJ%%K%JJkljLLKLKJjl%jjj%k%MjnkLLJJ%%knl%jkjJKJ%%KMLJkkkkkkKMLL%jkloj
-1690E13JjJLJjJ%%KKJ%%%JJlkjj%jnk%j%%K%%JK%kj%%LNJkjkJJjjJjj%JJ%%%K%l%%LKjkj
-1622E16l%K%jJLJJLKmmJJjkJKL%nmKKLJk%jmjjkl%%%%j%ML%jlkjkk%JKLMLKklkJJjkjjmm
-1554D99%MMJjJJ%jjjlk%jk%MKK%Jjjllk%j%%JMK%j%kj%KJkk%KLLJ%J%KMjonmkJ%jKLMMJK
-1486E12%lkj%j%%mlKJjkmkjJMLJJjJJ%JLKJjjjokKJJknm%%LLlkKK%LLkkkmk%%KLML%kJKj
-1418E02lolKLMJjjllMKJ%jlmm%LJkll%JOPKLJlmkj%LKKJ%kmmnjKjJKMLKjj%%J%Jj%JJjlm
-1350D91ljKK%l%L%%klkj%KK%k%LLKjnjJnnjkjNOJkJKkljKLLjJ%kjjKK%KKKkmmlkJJjjJJj
-1282D80%%JJJLKJKL%kjmmjJjlkMNLkmkKLKJjjLjklkkj%JJKJll%JjkMOLlpjK%j%JJjJJ%jk
-1214D79JL%MLkj%JL%nomkjkLNMKjJ%k%%%%%jk%J%J%kkl%KKJ%jkk%%JJlmk%MNKJJkmkLKJk
-1146D77k%k%%jJKJkJ%j%jl%J%kj%KLjmJMML%lkJjkkjkjL%lj%nlJJKKjjMQLllK%%kj%jj%M
-1078D72MJ%%lljlJJ%JNLJkmlklk%LOLj%jknnkJNN%lkjKK%kKJ%jjJJ%jJNPJllnkjjkKKJ%j
-1010D69JKJJKknmk%%%%kl%KJMMK%llkj%JKJ%jj%JllKKJlj%jll%jMLJ%jjKNJlmjjjJJJK%j
-942D60%KK%mm%MLJJJK%mm%LKKJkjJjl%KknjkjKKMLjjkljMLklk%%jLNJKJjnkJ%%%%%%jjj%
-873D57LLLjpplJJJ%%KJjjKK%jLM%%jljLKKklljJKKLM%mlkkk%jJMKLkonJMjnjJjJ%l%J%kj
-804D44%JJ%J%jJ%KJKLNLK%nljLKKJ%j%JjnnjJMKkjjmmjMLJ%%kmkJLK%mjKKkkjk%Jkmj%%j
-735D37NOL%mkJKLJoq%ML%%%%J%k%jlkJJ%j%KLM%mmjLKJ%jjKMLL%lnllkJKKJkkKJjk%%kj%
-666D38KKJJ%%lnml%K%%KLKJNNJMKkjjlonmnjLK%jjJKKJJJK%jJJ%J%lj%%jmmMRN%j%jkklj
-597D38%%K%%JJJK%ljJ%%K%jJ%jk%jmjJLLjk%K%lmn%MMK%jkjj%kjj%KKKJJkkjj%%%%lJKKK
-528D36jk%JJJKjkJJmnJMK%jjJkjJlnm%LMMKJjlkkjjjJKjkjKjLNJKMKjllm%Jllj%%jkmKMO
-459D28J%J%mnmJK%%KLKkkKJmkKNLJlm%Jj%LLLJlkk%JJlkJLJ%PMKjmqqqmKLNKJ%JK%mlljL
-390D17NMJ%kmk%%kjKMLKJ%JJJjkJ%kmmjLMLK%Jjlk%Jj%%j%%%%KKlnk%JJJJjjjJJ%lkKJ%L
-321D22Jlk%kkk%MLj%JJjkjJLMkjJjj%KJonLNJlj%%k%LLJJjj%Jjjj%lnl%j%k%JJkk%jjmkK
-252C97LKjjL%%LLJKPJ1RNLLMK%nolk%jllljKJjJJjk%J%k%J%jjjkjJjkj%NKjloplKMjKOJ%
-184D22%%%jlljKLj%JJJjJJJj%%K%jjjlmjjjJML%JkJMMJmljljJ%j%%k%%j%NJklllkKLKKL%
-115D18JK%J%%JJjmjJ%jl%%kJK%jJ%lkJj%KLJJJknnl%%%L%jK%KNKJlj%JkmkJKJKjk%J%j%M
-46D14Jj%jJ%kkJNLjkKJ%lollj%JMKjmllJKL%kkJLLLMKjjjJ%nmJJJJ%mm%K%%KJjjkJKJjlk
23D01jJJJLkkJJkk%k%jKK%nn%MNKLKJ%j%K%mmKKJJJJJJ%kjJMMK%%J%ljKJlmkJJkkj%%lmkj
94C97jKjJLKMKkjjkkmnlj%JKJLMKJjkmkk%%kjKMONJlm%JJlll%%J%ljJj%JJj%LLJJj%MNL%j
165D08jkJJKjklmkjKJL%k%KKLJJJ%j%%jjlmjll%jJkmkJMNKjKNMjlm%lkk%KKjJLkm%LJkJML
235D03Jjjkj%jjKM%j%jJ%mmkKLKjk%JKJkk%KMLlmk%jmlLOPJnkkkllk%KJJ%kJM%%MNKnnnkJ
305C88%l%KM%lljK%KLLjjKKjmmjKLLJ%K%%KklJJLL%lk%jml%Jkk%jjKKKKjkJKJ%jjJK%mn%k
375C83jJJKLK%%Jjkkkk%JkklkNOK%%JKK%jJJjkkj%kl%MNKkjJKJ%jj%%jLL%k%KkmlklJJkJK
445C87K%mjLL%jj%jkJkmkkkJNJlkNNN%qojK%JKJJLKLMJjkl%JJJmnmjLKjlJLjk%LK%%KKklJ
515C86LJjmnlJKLjJ%kmmKMNJjLJ%kjJKLjmlKKj%MJllKL%nmJNL%JJkk%%lkk%KLlmkklj%MNN
585C85JlkjKJk%JJj%Jjj%Jklj%%J%%Mjl%LKjjMLlnlJMkljJJKNKklKKKKlpnjMKJkjJ%%JKJj
655C81ljKKJ%kjjJjkJKON%j%kmnpkJK%JJlk%Jjjj%%ML%LMklj%kkJLJ%kmmlJLL%%kJL%jjJK
725C73MKk%LLJjljljKKJnnJLJJJ%jjklJLJ%j%KLKkm%MJkllkj%JLLMJ%lnkJjjJ%%kmmk%%KM
795C65LJMMjonkKOK%%jjKOJljklnmKOjlK%lm%LLMLJL%kjj%J%%jjjmlj%KKKJjJJ%jlkkljjj
865C58J%ljJLOL%ljKLLJJ%k%Lkl%JKkllklj%KLLKKJJNKmnkjlj%JKKjjjkjKLjl%Jlmj%%jkJ
935C55MNK%jj%Jjk%jJML%%jj%KjjJJJkk%JJ%JJjknnkKL%kkKJ%JKlkLLjjJJKJk%%%lokNNMJ
1005C68jll%jjj%kk%KKJLJ%J%lmjKLKK%jklkjjLKj%KK%k%lllJJ%LMMJjlkk%JKjkjjLK%jJJ
1074C62%jqp%NLJLKjlmj%JJKKKjLJKMKJjkormkljNNLLjkjKJkjJKK%l%KKJjk%%JJ%KKjnlJL
1143C60MKjlllkm%M%jJ%%KLKJ%LNKjlk%%jkomkJKJL%KJkllkKJj%Kk%KKKJjlkJMKkk%kJLjj
1212C57jkKMM%kjj%KkjKkkJJ%LKkmmJJ%Jklk%J%jkKKMMKKKJJjmmjjjjllmmKLjkjLMMLLMKk
1281C63%j%k%Jjkj%JJkjJmmJLjjLKLLknjj%%kJ%jKJKJJ%k%%kklnjJlj%LNJjk%L%JKLLLJjl
1350C58jkJKlnklkJMK%kjLNK%%%j%jkJ%lljKk%L%JKLjmokKMLJlnjjJLLKLKknlj%%J%JMJkl
1419C48nkJKkjLJj%JK%mnjMMJLLJjkljJJKKjjlk%kkJJJMKkolJKKKjkmmmKKKNKjlk%JJ%LNL
1488C51jkklj%KNM%mmljJLLJjmlk%LJ%%%%KLNjmmmk%KLJjKJknkklm%KL%j%%j%LMMMJjl%Kj
1557C44lJKJJkj%jlkj%MKjk%J%kJMKkjLL%%jJjnolmkKLMOMJJmlJKKJJ%lj%lnjLKKJKK%nml
1626C35%M%jjlkJKJLKJ%%klJMLjlkjKKkl%KJkjJ%kj%ll%LJKMKkkJ%mkjKKMOLkmkJkl%KLlo
1695C32jKJJK%kJLMKjk%JlookLLjk%LLjk%Jj%%jj%jkJJJ%LJjkj%JJKJMKkkJLJ%ljJlk%%JJ
1764C36jjjk%jJLMJ%JK%jklJKKJ%%kk%KKKj%KjnomJM%JKJkmlJLKJlkJJkJjKKjJKJ%%jlkKL
1833C37Kk%L%lnjLK%KLkomKMLk%%%jK%lkjkkJLLKKJ%jkkJJjkjJK%l%KJJKKKKJlJKJkkjllj
1902C34KKJNLkkljKjjjljjlmmKMMLJ%j%kjJ%kljMKjj%JKJJKLL%llkmlkk%jLKJ%JLKklKLkn
1971C29nk%KJ%KK%%%lJLLKJJljKjljjjKKjj%Jkkj%KKjlJNL%jJJmllJMLNK%%KJnojj%KJjkj
2040C30%j%kjKLJkj%jjjk%Kk%LKjjjkkJMMlmkkjJNL%%%klkjj%JLKJ%jkkj%LNjk%JLL%klkj
2109C24kmkj%KLNNK%klkjjjj%POKmqljKNMJ%%%jj%kljJLjkKK%%lnlJKJKjKL%lnmkJkkJNJ%
2178C18j%LKJKMKlk%KKkj%JljKK%J%kk%LKjlkll%%KKLKk%KJkljKj%J%kmkMNKjllkjJMLJJj
2247C26llk%LLK%kkj%J%jkllJJLN%lkjMLlmkJj%JJ%%K%JKjjKK%kljJ%%mmjKN%kkkjKONKln
2316C17k%%LLKkmkJJkmkKMKLLJJjkJJ%KL%nnljk%L%kkkj%%j%LJKJJK%lmjKJ%JjJMKKjmlLL
2385C20%jJjkKJJJ%%klkkkjkk%L%%JjjJj%KJ%kj%LKLMMKmmkkl%J%%j%JJLJlm%JJJJJ%ll%L
2454C12KJJOLknojJKj%KknkKKJJJ%%Jj%KJKLKjkJKJjk%jmnmlLJjKJk%JLL%%jj%kJKJjlkjK
2523C10LNNKJ%jj%%JJlmlljjj%LjjLJJ%LLjol%%llJLMJmlJjjjjKMMkmkJJJjkKNMKllk%k%J
2592C11Kkm%LLJj%JL%lJNJjkj%%kJ%JJjmlkLLjmj%%JKLKkm%K%jljKLJJj%j%MLJklkKMjkk%
2661C14%jjkjLMKjJKKkmjkk%MNL%km%JK%k%JJjmmlml%KJJ%k%MKK%mmjLMJJ%JJ%jjJK%kjj%
2730C10k%NLLJkmmlkjJKLK%%%JJ%jml%%kmjKLljKJ%kJMLJ%JLK%kklkJKjj%JK%lkk%KMLKkl
2799C10jk%Jjk%JLK%%J%JKklJ%L%lk%kljJJjj%LLJJJjk%k%jjmk%LMKLKL%klmmjJLNKkkl%%
2868C06%KKknj%kkKMJ%KJ%lkj%%JkkLN%jk%LL%jjj%Jkmlj%JKjj%JJMNMjjKLJllkjjK%jkll
2937C01j%kjjj%%J%%KLLKJkllKK%JL%njLK%kjJ%JJjmJLLJ%k%jmokKML%JK%%JjljJKJlljjk
3006B96JLK%jk%NLjllJLKMKkmjJjljKKKjjjjJlmk%j%jjMOLllllJJJjjJKJJKjllml%jjMMKK
3075B97JLLlmljKjj%MLJj%k%KJ%jJjjJJ%lmk%%jJL%lJMK%k%Jkjlk%JL%J%kk%MMJLK%kjjJK
3144C04Jlkjkj%KJKjjk%JLMKjoplJLLJNKmj%jj%jjJKjjJ%jJJjjkjJj%LjkJK%j%jk%%KMLJk
3213C01k%kom%JJNMKj%Jjjkkj%%Jk%Jk%JjkljLLKMKkJNKln%JJjjJK%%Jjk%jnkJJJKKJ%jlk
3282B92J%jKLJJklkkKKk%K%llJMNMMKJjnqm%LJKLKkjjj%JjljJjkjjJLLKkjj%LN%%jkkmnmj
3351B83LN%jjLN%l%L%KKkl%kllmJOLJJ%%Jjj%LJ%%jj%JK%jJjjnmKOJmnLPN%oomjKJ%%ML%%
3420B97%knnk%Jkj%KMLJkjKK%jklj%JJKMJlj%LNjmlklmkKM%%MLllkkJONJmmmkJMMJjjkj%J
3489B87%%JJL%mmjLKKJJKKkjjk%JjllkLLjjJJjkKL%l%jl%KJJLKjkkJ%%KJklmlJNL%%LJkk%
3558B88JK%%JJjkjMMjkkmmlJKJJkjKJLJjkJKjl%M%nljKJkjMMKJjkjLJJlkJ%jkkjj%%JKklj
3627B79KK%j%JJjk%JKLMJklJ%%L%kJ%JJjnljJLKL%lk%%jj%KL%j%JJ%nokJLL%%jkJLkl%NM%
3696B89mljJj%LLKKJlm%KJjJL%lml%L%j%LKKJ%kjL%mjMNJkkjk%J%klmk%KLK%klKMLJklmk%
3765B80kkKMKJ%%%KJJjmmmjLLjjjJK%JKKjl%KJllj%jkJKJ%%JLJ%K%kKLKJJjlml%JL%kkJJj
3834B83%JJJJJKJ%JkjkklmmjjKMMJJlmlljJMLJj%JJJJkmjJJKNKllmmjKJjJJ%jKLLkkkjJ%%
3903B76NNKjjJ%JJjlkJJkj%JJjljKJjlj%kkjJKLJjjJ%mnJMMLj%Jjkjkj%%j%JJjkjj%KKJkJ
3972B74L%LLJJjJKM%kmkj%jjkjJJjKK%k%%ll%JNKLNK%loojjkJLJjkJKKLJ%%J%lmnkKJ%%%J
4041B75J%lkLK%jKJjjj%%LONjnnmkJL%KK%%jklkJ%jkJJ%%LKlll%KLLKK%%KJ%jjm%KKL%knk
4110B75JMLJjjjnkMMKknjJj%%kk%J%JkjLJljjmJLK%jjKjjKK%%JJ%ll%MNjj%%%K%%Kkllj%%
4179B72%J%LLJjkk%L%ml%JKK%JMM%kJ%jj%kjjJJKJljlmj%j%%J%%%%LJjjkJjJ%%kkJJjkNM%
4248B76%jjjkkKJ%jj%KKKLJjklkj%k%LM%lljjJJJ%%jkjJKJ%JMJmjJJk%KM%%%M%mnmKKjkJL
4317B74M%lk%KjljKKjkkjjkJL%JKKKjjKM%nlJLKKLjnlJkpoKMKKKJjjjjj%JLKKK%%%K%jkjj
4386B75KKklljJjJKMM%lklkJkkkk%JJKj%KJJmllKPM%J%%JJ%%KJK%ljkkjJ%kkJj%%J%jl%Jk
4455B66kJKLM%jknkKNKkml%NLknlKMJjj%%jjlm%KJjJPMlnJMMMLjkkjj%JJJjmo%KJjl%JJJK
4524B69KLJlnl%%%LNOKjjjmonkjjjLLKJlljKKJ%J%kmkJKKJKNK%JJlnj%KKjklkkkJMNM%nlJ
4593B64%kj%Jjjj%Kj%jkKNLkl%LMM%kjklkljJJkl%LOKjKjkmmk%jj%ML%%JKKJJjj%L%JL%%J
4662B73JKJkmkJL%lmlJLKkmjk%KLNK%klnkJKk%LKlnmjNLJ%JKJJKM%kljkmkjKJKKMK%jlllJ
4731B62LLKKJ%%%mmk%LJjll%KlmkjLMMjk%J%J%kjK%j%kl%KJjJ%mkLOOKJJkJ%kKKjl%%jjjj
4800B64jlj%J%%jjJKJKJ%jjjjKJjmlJKNLjjJJjJJ%%lml%KKJklJKkJLKJLK%knnmkjMNKJj%K
4869B65jmmKJ%KKJjmkLMKk%LOMknj%JJJJ%jJjk%mljjkjjjj%J%MLj%jlkJJ%kjJJK%j%jJ%JL
4938B62KKJ%L%lmnk%kJLKJ%%kljJLLkljj%%kJNMJjjlnn%MNLkm%%lkKLKJjjlkLK%jjjmlJLK
5007B52JJjk%KJmjljLNLJKKkj%%j%%lkJJjj%%KL%lkjmjJ%j%jjJKJLMJ%%jLPMJkmnm%JjJKJ
5076B59KJJ%kk%LKLjl%JlomJK%%JKJ%jJkjMLjllJjjKMJJj%JJj%km%MNJnm%%lljJ%JNNL%jk
5145B62kjmjKJLj%klkjKMKKknl%MKKJjkj%jjknmjMOMJ%kkjLN%kjJjmjjJJKJjjjJKK%%klkM
5214B55MKklnlJLLLK%%jklkjjKLLJkkkkJLJJJk%KKJJllk%j%%KKJmkJNMJjnlJ%J%%lm%KJKj
5283B53%%lk%%ML%%NKjlkJJlkJKJkllkkjjKLJjlkkkjKL%kMNKK%l%KKKj%KjJJKjlk%%%%kjk
5352B50JK%ljMLMNKknn%%ljLKjjJJll%KK%mm%JkjOLlmlKMKj%j%MJjj%KJJLJk%Jjj%kj%KJk
5421B55k%J%JLL%kllKL%jm%%%Jkm%JLK%klkKJjkkjLJJ%JK%%JK%llKMJmm%LJKJk%jlllkJ%K
5490B44LJ%%JjjKLkl%JKJ%K%j%j%KJknk%JNMKjkjjjJ%JLKjll%NLkll%K%lllm%JKJlnkOPM%
5559B51jLM%lmlk%kmkj%JKJkkjjJKJKLNKKKJ%%kl%JjjJJjK%jkkKJlmkk%j%MKJKJkJKjjJKj
5628B49jj%jk%%k%%%JLJmmlLJJJKOMmk%kLM%mkKONkpnjJK%%%jlj%kj%Jj%JLNJj%%%%JLLLk
5697B57nljmkljKMKKKKKJlpm%j%JK%j%KKLJ%%j%JLKknpkKK%mljjjNMMMJkkllkLN%mokMNLK
5766B49Jj%J%jljj%JJMKk%jkkJKKJ%jkkk%NNk%J%%kljkk%KLJ%%kllmjNKll%JLKLLjmmll%J
5835B35%%JKJ%jLL%lkJKJ%%NKlkJjJLL%jllkk%Kj%LM%%jjlkkj%JJKJ%JKJ%jkjJKMKj%Jkol
5904B42LJJjkkKKK%kmmkkkJLLJJ%KJLJjlj%%%K%lm%MLjmomJOMJMKlJ%l%L%jj%JKL%kklmj%
5973B38ljKMNJkkk%jlkjJKj%JKKJJJJk%jJjjj%JJLMLLKjkjkjJJ%MjmmkkllljjJJJj%JKKJ%
6042B39%j%J%llll%KLLML%%L%j%jjjlljKLjljLKjkjJMN%J%jk%j%JJjjjjJLJkkkkjjKjkkl%
6111B29ONJ%%%jJJj%JkjJj%LJ%KK%j%%l%L%lm%%%J%jJjkjjjLMKKkJj%JJjjJLkj%KJ%%kmk%
6180B39kjK%k%KjkjJKKNN%moojKLKjkjkJjk%LLLJ%%jll%%KN%KKjjkl%KJKknlj%%KJKjjkkJ
6249B32LLKjkjjJLL%klnl%MOK%ljLJjJJj%Jj%%j%J%jjML%lkkj%jllj%NMK%J%JLLkmonkkJL
6318B32KJ%KKJl%jlm%%j%LKkkKMKjjjj%MNM%knn%LJ%m%%kKOLjjJjjJkklj%JklKKKJ%KKJll
6387B35lk%Kk%KjjM%JKJkj%j%k%K%KLjkklkJLLK%JNNkonm%jKK%%k%%JJKJNKmljJJkmk%KJk
6456B32%KKLK%JLLnpkl%J%J%mnkLMLjJ%JJjkkkKJKJkkJLjkl%JjkLOM%omkj%KK%jk%JKKJkk
6525B28JK%jjKLJJ%kJLML%jl%k%LKK%%%j%JK%ll%JJLJjlkjj%JJLJlmlj%K%KKknljKJ%%kJK
6594B34%j%%%jk%JJ%JMLkmkjJJKk%J%kkJKKJjjMNJll%JkmjKK%jJMKjmnk%lljkJOLJJJ%%kk
6663B30kl%KJkjjJLLKJjlmlJNLJLO%mmmkKLMOMjkmmkklmjJK%%kjJLKjklj%JKNKJ%kkJLLKj
6732B38lk%JLKjkJKJjjlkJJJ%kkl%LNJ%Lknml%J%jk%%JK%%JLJ%%jj%%%%%Jjk%%JLLJ%lkKj
6801B33kkk%JJjjjKLLJ%%LKJJlml%JmlLOJkmlj%j%JKL%%jkJJLN%mnkkkjjKMPNkkJJjkjkjj
6870B29LLjjKJjlnj%KL%JJ%jJJ%kJK%j%JLKklmkllJ%%JLLK%klm%MLjlJLJK%klmmkjJJK%jJ
6939B22JJJj%%J%KJ%j%%kkJJJJklkKKK%j%KKJ%kkj%jkkKNMJJj%%MK%%kkjk%JJKJkklomjJL
7008B22Ljj%KklJONLjml%%%KJjkj%kljJ%jk%LMM%jj%jjkj%%k%k%MLMKJ%kknnjJMLjkJKMMK
7077B35lkK%jjj%j%lljKMLJJKkklnm%JJ%k%%JKJ%jjnmJKJNNkklkk%LMKJLLK%%km%MLkmlj%
7146B23%%lkjkJjjj%KMK%LL%ll%%KNKjJ%jkj%%%JKKLjkklllkk%JMLJjJJJkkjj%j%%%KLJjJ
7215B26Jlm%MLJ%jkJ%JKKjjmjKKjmJKj%%%k%%kj%NLjJJjjJKMKjjkllm%JknkKKLKJjkmmkJN
7284B17LjjklkKMjkk%J%J%JLL%jjj%%j%KKMMJj%jjJJJkKMJloopmlJML%K%kjjk%KMN%lLMLL
7353B31knmJNMkolJK%jjJJk%LLLK%%jJJjkkknlJjJJjjjJLJ%Jjkjj%%%J%JKJjKL%%JKK%JJj
7422B32jklnkJKJ%%kjkjJ%%MMK%kkjlkJKJ%J%jmmJLJKK%kmjL%jJK%%%%jj%%jkJNMNK%mnnj
7491B18%LL%kmmJJLMJjKJlljkjk%klJJJLLk%JNOL%jKjmm%Ljj%j%LK%j%J%jljKKJ%kjjl%LJ
7560B25kk%%KKJ%JK%nmKL%%lkKOM%kk%jl%Jmn%MMjmk%%JK%lkjKKMNjnmjKkmmmkJLKJJKLNM
7629B24KjKJkkjj%L%%%jkjklkJKKJJKJjk%jjlkJMKjjKLJJKKjlm%%ml%lm%jlLMLKJKJMMLjl
7698B27k%jj%llJLKLJkmkljkjjjLLK%kjk%%%JKKKJ%%jkKM%kkllkk%jJMLKML%j%JkknlJKJ%
7767B18jJ%%KK%%kj%lljjJLNL%llmKM%mlk%j%%JLMLJJK%j%%%kl%%%%kLLJkml%LNLjkKLLKj
7836B31mllkkjkjjJK%klk%KLLKK%k%jj%JMJjJ%JJjJ%lj%KJK%jopJNK%kjj%KJjLNJkJ%kllk
7905B15JJjlkLM%k%kmkKKKMLjnmkKKK%ll%JJ%J%JJJkkKNJkmkjnlKOKKJmlkkjKKKNPQLlmnm
7974B16jKjk%JK%%JjlkJKJJjjKKJ%jjL%lj%k%kmkLLLKkkJKJkJKK%kkjj%j%JjmjLMKkjk%Jk
8043B12jkj%KLJ%%%JJ%%%jKM%klkkk%LMKKjk%KKJjkjL%ljj%JJjkjKLJkjljLMJ%jLKmpk%jk
8112B10j%MLjmmJNKkmjjKN%kkjml%%%KLLJlk%JKLJ%%jll%jlJJKKLMJjkll%NNKKmoljKKKjk
8181B10l%jnjMNPNjnkNLlkKJkl%LKkkkj%jkKMLJj%MM%knkJ%j%KJ%kkk%jkkkjKKKJkkj%JLJ
8250B13jlkjkk%JMNMkl%L%jkjJJjmlj%KJJLJKJmk%LKJJj%LJ%kjjkjJ%kKM%kjjj%MKJ%mnjJ
8319B09jkjkJL%jkjKLLKJJ%%jlljjJLMLKljJ%kkjjmmj%%jj%K%jjjJjjLNNJjKNJklkk%%mm%
8388B01J%JMKJjml%LMLjJKjlkK%lljKOM%k%jJJkkjJLM%k%LLJ%JjjjkmjKJk%%%jkLjjjk%LK
8457B14jkKMKJj%jjjj%%JjnjMJllklk%MO%jjlkJJjj%jklKMJ%jjk%JK%%jjJKkJ%j%%jJNL%l
8526B08%J%JkkJKK%j%Jjk%jjKLLkllljkkKNNJlljJJ%j%jk%KKkjJMLjkkk%jkl%MLL%k%%LL%
8595B12%jllkjjjLLj%OMjj%KJKMJmqlLLK%nm%%jjJJKLLMK%kj%knmKK%%j%JjKJj%k%Kkm%MM
8664B14%lm%KJkkjjJNKkj%%jljJ%KMLkmkjKML%j%j%kmjKKjj%Jjkj%lllkJJJkjMMMJJLK%J%
8733B13jkkJJK%jKLjk%j%jljJ%jjKKJJkJknjKKkjkjLJ%jK%lmkKJKKJjmjKKjmlJLLKkljK%J
8802B01KMJk%jjj%jkkJOMjjJJL%klkK%j%mk%JKLJ%%jklmKLL%kJK%LJll%JK%lkjLNLJj%%%k
8871B10nnlJLKJJJ%jjjknmjKKK%jj%MNNLlnkjkk%LJ%KNNJJJmllnjLKLLJjkljjjkkjkjKMJj
8940B01j%kkjJLMLK%LO%ljjlk%JKKkk%jjJjJK%JJjkpnJK%LLJJLJJKLlnlJK%jk%kjl%NJkj%
9009B03jj%LKKj%LLJJ%moljl%kjKNJjjJ%jj%%Kj%LLj%Jklj%Jjk%%%%JJ%kjKjjkjLKkn%MNM
9078B06jmkJK%kmk%MK%j%km%MK%Jj%MLKj%%nnnkJNM%kJMLKKLklj%j%%%kkk%%njKLK%LL%%k
9147B05ljLMjlj%JjkkMLJj%jnkKjk%LKk%%KjjjjJ%J%%kjj%KMM%kjklJLMJnlnoojJNQN%ljL
9216A99M%k%K%k%%%jjKJJJ%lk%JJJ%j%k%j%LLK%kjJK%j%J%mkjJjkJMJjj%J%kkj%nmjKMMJj
9285A97jKJjJllJJKJK%JM%%jj%jmlJKj%JJJMKjJJjJLKlnnlj%LOML%nmljNMKjnlj%LJJjjlj
9354A98JKKJLNknJJknk%JjjJJlnjMMJk%%KLKkmj%jkmjMNL%%%kjJ%%%J%%%jjJJJ%kpmJLKLJ
9423A98%kjkkJNKJJLL%k%%%JkkKK%jk%JllKLJJJK%kklKJ%jkkklmkMNLJ%JJklnnJONJJK%lm
9492A97kJJjlk%KLNJkjJKkm%J%%%JLLLkmmkK%%jj%KLK%j%klk%KMKlnl%%LNJ%j%JjkljKLJJ
9561B00JjlkKKJ%jkmolJKKLJjjkKOLjkJjj%jjmkJMLKKJk%K%mljKML%%J%kjkljK%j%KK%%kJ
9630A98KJjll%LKkJKJJ%%JJL%llKLjlljjjjmljkJKjJJ%%%jJJ%%JNLlmJO%jjklkkkj%k%LLK
9699A91kjKLMLL%llkm%LMLKjljMLL%lk%%j%jjjK%%JkmJLMJjjjkm%KknomJNNKJLLLJk%%jkk
9768A98lLPM%j%llnl%MJ%JJjJK%j%lmk%jjjJKJ%jk%KJmmkKLLKjkjkj%JKLKjlKL%ljJ%j%KJ
9837A95KL%jLMKJlmj%kmljLJJK%jJ%KLKjmmk%%%KLJ%ml%jkkjkkKOMLLJkk%KJJJllkKKkmjJ
9906A93JJlnplNLMMLKk%Kjj%jkkk%LL%JK%jk%K%kkmj%jkJMK%JMLJjk%%jjjJ%jLMkmjJ%%LK
9975B01KkkjKL%%KJljJj%%k%K%kjjkmkjjJKJLjkjKMKJj%%jlmjjjkjKMKJJ%J%jlKJ%Jj%jjj
10044A92jJK%%mojLNOMNMJjlljJJjkmm%JjJJJKLKJKjk%%klk%KkkkkkJLLKJkJK%mmlJJKJJJ
10112A96kkJJjJKJJJllJL%%JklklllljJML%%KJKKLJjkk%KK%kj%kkj%%LJljJ%jjj%JJLJljJ
10180A89JKJjmmj%kLNNNjnokJK%J%k%jj%LKkmJMKjJJ%%JJknmJNLK%lkjj%JMMJnkMK%Jlonn
10248A78mJMMNjmjJMKKLjJJjKMkpnljkK%J%jkjLL%mk%%LNOJ%KJKLjnkJ%jjlKOLkK%mllkmm
10316A81kKLJKjkKROK%kkk%jmmj%Jj%LJjJ%JJ%%LLJjlomjKJ%K%J%jkjj%KLLK%%JjlkJ%jKL
10384A96Kjj%J%jmjLJKJkkj%%%LJjkJ%kkJJjkjKK%kkjJJMMkj%KjjjJ%jkk%%LLjmk%LKKJK%
10452A99llkKL%%jknlJMM%ll%LK%%%lnnJLj%%J%%%kj%JjkkkjKOK%KMKjkkjkj%%%%JJ%JMNM
10520A99K%nnlJMMjkjj%kljkmjNNM%ljOMJkonk%JMNMkl%kk%NKlkKJjljnk%%JK%%JJJlk%LN
10588A92LJ%JJJjk%jon%KKJ%LMknkJJ%K%ljj%JJ%kjkjLK%k%MMMKjm%jk%Jkmk%JL%lljK%%L
10656A86K%J%JKLKKjkkkkjLLM%jKjmjJNLjJKjjlkj%jljkjknkjkjjKLLKJ%%KK%lnjKK%%jkj
10724A81JjKM%kl%%MLkkkkjKNK%kk%jkmnlKML%%K%jKJJJJjk%K%JjKKj%J%jj%%kkkJJkj%JL
10792A84LMMjmkJkklkMMLKjlkkljLLjkjk%%JLJk%J%LLKmm%%J%k%KJ%JJ%jjjjkJLL%kj%JJl
10860A86kJK%J%jkkJLKj%ll%KJJJK%lnmKMLJk%LJ%klkj%%JL%lk%MNLlnmjKJkJNOMK%KJmnk
10928A90LLjnkJjjlkKMLJ%jjlm%M%l%JjmkljLK%%JLJljJKJLM%mmjJLK%LKkmn%NL%jJ%%%kl
10996A85jKKJkllj%j%JKKKkJMMkmj%KMLkl%KKMjm%jk%jkjmj%%KMLJKLJ%%kmmlk%%J%%J%jJ
11064A84%JLL%j%jllkJ%%%Jj%jkjJLK%%%L%%JLjokJj%KJjJJJ%kJkml%JJJkljKKJJKKjjjkj
11132A78J%kJJLJ%kjJJ%JKKJKJ%lk%J%JLKjjkJJlmj%mKMMJkjKJJLL%mnmjLMJno%MLJ%kklj
11200A80JJj%K%%JJj%LJ%%m%MK%%lolkkkKJJJJKJKKKJkmn%LKJ%jjKLNKjkk%%%jjKLJjmlJL
11268A88%JJJ%klJLJL%j%JklnlLNMLJJknmjJLjllkkjK%jJ%jj%KJ%%KKJllk%j%jkJLN%jK%%
11336A84jk%%Jj%%j%jkjKLMJ%jjllk%JLMLLKjkkl%%kj%J%J%k%K%kjj%MK%jKJkmpkKKK%jjj
11404A75JklkKLLKKJjkj%MLjkjljKLK%lkJNLjKJlml%MK%klj%KJ%kKJj%jjjLLJ%%Jjjjk%mm
11472A75%LJ%jkjlkLMLL%kk%LJjkjlkkJONJlkJJ%kkJLKMKjklmkJL%j%%KKKLLJj%klJ%kJ%k
11540A86nmmkJJlj%K%kKJ%jJjJ%lk%NL%jj%jj%%%KMKKjkk%JJjKK%KJjj%%LJkkj%kKJJLJjn
11608A81jKKLjj%kjJJk%JKJ%%Jj%JJJjk%jlmkK%jKJ%K%%jkJjkJJjlljjJMLK%%J%JJJKLJmn
11676A81kJK%jJ%%jJJj%kll%LLML%%Jl%%j%JJopl%LJKKJKNL%ljjljjj%%KJnojKJjjJLNNLJ
11744A88jl%kl%LJJjkj%JJ%%%%jkml%K%kjLMJ%kkLMjkLKj%JjlkJK%mm%KKJJkj%%JK%l%KLL
11812A84%%%%kljKLJ%klKK%jkkJ%kkKJJLLJjl%jonmkKMMK%kl%JJ%JKKMJJ%J%kmnjM%KJ%kj
11880A77JKJ%LK%Jkj%nmjKJklkklkjKMMLKjmlkk%MMJjKjjkll%K%KLLKMLJjkkkljkKJJ%knk
11948A67KJNNLKj%%kj%jmpkJK%JKLL%j%J%kkJ%kjJKLLJMJllkkkjKMMkljj%jmn%LLJ%jk%K%
12016A74kl%LK%JKJjjj%%%JLKMJmnmlmkJK%%KJKJJJJ%%%J%lll%LJJJ%%jkljMMLjjLJkl%jm
12084A70om%KMPMJjl%jml%MK%lj%JLKjnmjjjkjKNNPLkm%MLLjnonkJMJlmkKLKKLKJkllkJKJ
12152A71jk%J%Jj%KLJjkj%JJjlljJK%k%%%MLJj%J%k%%lmnJMLKLL%lmjjJJkkKK%kJKJjLK%%
12220A75%Kkmkk%%JjJJLLklkljLMJkjkllkj%JLKjj%JKKMJlk%jjj%JNMkmkljlKL%JL%jj%jk
12288A63jJ%%K%k%KJML%J%jjNM%kjkonnkJjkjJJJLJjJ%jjkj%LJKL%lkJJ%JJKkmn%KKKML%l
12356A66mlnjK%JJLJkml%KLK%jJK%kk%%KMLmonkKJl%NO%jjkjJKLjllJJk%MKlllmjkJML%jj
12424A50%JKJ%%lmjKK%%LKjljJMLK%kmmlJLKjkLKJJjnmkjKKJJLJmnl%KJjkjLL%%J%%K%kKK
12492A52kj%%jJL%K%nl%%JLK%J%J%jm%J%%mokLNJlkjjkjJ%JJ%kjJKJJLM%%J%%kjJKJ%%jk%
12560A48jjkjJJkj%jjjjJL%%J%jJ%k%J%mmjMMJ%JJJK%klmlJKjkjLKJKkkj%%JkmJLMKK%klm
12628A35m%MLJ%LJJkml%jk%JJkljjj%JLLJ%ljK%kljjJOOMjjjkllJJJkjjK%kl%jlJLJLKjlj
12696A28j%kj%KLJjkj%j%kjKMJJJJ%kj%nnj%JJJj%%KK%l%LJKKJjljj%JJlnkjjJjKJjkjJK%
12764A16j%K%jMJjlk%KJJJj%%j%JkklJJJ%jkjkJjmjK%kJK%k%JJLL%jlmjJ%kkKLKL%kmkj%%
12832A02KL%j%KLLJlnjJ%kj%K%klkjJKKjkk%JKJ%%%%KKJJkkjj%LK%kl%%jj%jjj%J%jk%jjj
12900I2%JKjjjJK%jjJ%J%jJ%%kljJKkkJKJjj%%J%jjJK%KkmjJKM%j%k%Jkjjjkj%KMKJKMJkk
12969I6jjkjJj%%%%jlk%KK%%%mljjjjJK%jkj%J%JJ%%%j%%LJ%%k%%kjjJKKjlljJj%K%%jljK
13038G3KJJ%%%%%J%%jj%%jjj%%%j%lm%J%%kJJK%j%JLK%%j%JK%LMJmm
13089G5
##ENDNTUPLES=	NMRSPECTRUM
##END=	
