# Supplementary material for: An Improved Helferich Method for the α/β-Stereoselective Synthesis of 4-Methylumbelliferyl Glycosides for the Detection of Microorganisms
Source: Molecules. 2015 Dec 4;20(12):21681–99. doi: 10.3390/molecules201219789 (PMC6331929; doi:10.3390/molecules201219789)
Supplement: Supplementary file 1 [file molecules-20-19789-s001.zip › NMR data.JCAMP/1H-NMR (3f) the protected a┬-D-ribofuranoside.jcamp]

##TITLE=	919-150202
##JCAMPDX=	6.0	$$ NMR Plug-in 1.4 of MestReNova 6.1.1-6384
##DATATYPE=	NMRSPECTRUM
##DATACLASS=	NTUPLES
##NUMDIM=	1
##ORIGIN=	Bruker BioSpin GmbH
##OWNER=	nmr
##.OBSERVEFREQUENCY=	300.1300048828125
##.OBSERVENUCLEUS=	^1H
##.SOLVENTNAME=	5
##.PULSESEQUENCE=	zg30
##.ACQUISITIONMODE=	SIMULTANEOUS (DQD)
##$ORIGINALFORMAT=	Bruker XWIN-NMR
##$PARAMETERFILE=	(acqus, ASCII, E:/%E5%9C%A8%E6%89%80%E7%A0%94%E7%A9%B6/%E6%98%BE%E8%89%B2%E5%BA%95%E7%89%A9%E7%A0%94%E7%A9%B6/%E8%AF%BE%E9%A2%98%E5%AE%9E%E9%AA%8C%E8%AE%A1%E5%88%92%E3%80%81%E8%AE%B0%E5%BD%95%E5%8F%8A%E6%80%BB%E7%BB%93/%E6%A0%B8%E7%A3%81%E5%9B%BE%E8%B0%B1/150401%E5%BE%AE%E7%94%9F%E7%89%A9%E9%9F%A6%E7%8C%AE%E8%99%8E/919-150202/1/acqus, 0)
$$ ##TITLE= Parameter file, TOPSPIN		Version 1.3
$$ ##JCAMPDX= 5.0
$$ ##DATATYPE= Parameter Values
$$ ##ORIGIN= Bruker BioSpin GmbH
$$ ##OWNER= nmr
$$ $$ 2015-03-26 21:20:15.984 +0800  nmr@NMR
$$ $$ D:\/data/pub/nmr/919-150202/1/acqus
$$ ##$AMP= (0..31)
$$ 100 100 100 100 100 100 100 100 100 100 100 100 100 100 100 100 100 100 
$$ 100 100 100 100 100 100 100 100 100 100 100 100 100 100
$$ ##$ANAVPT= -1
$$ ##$AQSEQ= 0
$$ ##$AQ_mod= 3
$$ ##$AUNM= <au_zg>
$$ ##$AUTOPOS= <43 >
$$ ##$BF1= 300.13
$$ ##$BF2= 300.13
$$ ##$BF3= 300.13
$$ ##$BF4= 300.13
$$ ##$BF5= 500.13
$$ ##$BF6= 500.13
$$ ##$BF7= 500.13
$$ ##$BF8= 500.13
$$ ##$BYTORDA= 1
$$ ##$CFDGTYP= 0
$$ ##$CFRGTYP= 5
$$ ##$CHEMSTR= <none>
$$ ##$CNST= (0..63)
$$ 1 1 145 1 1 1 1 1 1 1 1 1 1 1 1 1 1 1 1 1 1 1 1 1 1 1 1 1 1 1 1 1 1 1 
$$ 1 1 1 1 1 1 1 1 1 1 1 1 1 1 1 1 1 1 1 1 1 1 1 1 1 1 1 1 1 1
$$ ##$CPDPRG= <>
$$ ##$CPDPRG1= <>
$$ ##$CPDPRG2= <>
$$ ##$CPDPRG3= <>
$$ ##$CPDPRG4= <mlev>
$$ ##$CPDPRG5= <mlev>
$$ ##$CPDPRG6= <mlev>
$$ ##$CPDPRG7= <mlev>
$$ ##$CPDPRG8= <mlev>
$$ ##$CPDPRGB= <>
$$ ##$CPDPRGT= <>
$$ ##$D= (0..63)
$$ 0 1 0 0 0 0 0 0 0 0.06 0 0 0 0 0 0 0.0002 0 0 0 0 0 0 0 0 0 0 0 0 0 0 
$$ 0 0 0 0 0 0 0 0 0 0 0 0 0 0 0 0 0 0 0 0 0 0 0 0 0 0 0 0 0 0 0 0 0
$$ ##$DATE= 1427376014
$$ ##$DBL= (0..7)
$$ 120 120 120 120 120 120 120 120
$$ ##$DBP= (0..7)
$$ 150 150 150 150 150 150 150 150
$$ ##$DBP07= 0
$$ ##$DBPNAM0= <>
$$ ##$DBPNAM1= <>
$$ ##$DBPNAM2= <>
$$ ##$DBPNAM3= <>
$$ ##$DBPNAM4= <>
$$ ##$DBPNAM5= <>
$$ ##$DBPNAM6= <>
$$ ##$DBPNAM7= <>
$$ ##$DBPOAL= (0..7)
$$ 0.5 0.5 0.5 0.5 0.5 0.5 0.5 0.5
$$ ##$DBPOFFS= (0..7)
$$ 0 0 0 0 0 0 0 0
$$ ##$DE= 6
$$ ##$DECBNUC= <off>
$$ ##$DECIM= 24
$$ ##$DECNUC= <off>
$$ ##$DECSTAT= 4
$$ ##$DIGMOD= 1
$$ ##$DIGTYP= 9
$$ ##$DL= (0..7)
$$ 0 120 120 120 120 120 120 120
$$ ##$DP= (0..7)
$$ 150 150 150 150 150 150 150 150
$$ ##$DP07= 0
$$ ##$DPNAME0= <>
$$ ##$DPNAME1= <>
$$ ##$DPNAME2= <>
$$ ##$DPNAME3= <>
$$ ##$DPNAME4= <>
$$ ##$DPNAME5= <>
$$ ##$DPNAME6= <>
$$ ##$DPNAME7= <>
$$ ##$DPOAL= (0..7)
$$ 0.5 0.5 0.5 0.5 0.5 0.5 0.5 0.5
$$ ##$DPOFFS= (0..7)
$$ 0 0 0 0 0 0 0 0
$$ ##$DQDMODE= 0
$$ ##$DR= 18
$$ ##$DS= 2
$$ ##$DSLIST= <SSSSSSSSSSSSSSS>
$$ ##$DSPFIRM= 0
$$ ##$DSPFVS= 12
$$ ##$DTYPA= 0
$$ ##$EXP= <PROTON>
$$ ##$F1LIST= <111111111111111>
$$ ##$F2LIST= <222222222222222>
$$ ##$F3LIST= <333333333333333>
$$ ##$FCUCHAN= (0..9)
$$ 0 1 0 0 0 0 0 0 0 0
$$ ##$FL1= 90
$$ ##$FL2= 90
$$ ##$FL3= 90
$$ ##$FL4= 90
$$ ##$FOV= 20
$$ ##$FQ1LIST= <freqlist>
$$ ##$FQ2LIST= <freqlist>
$$ ##$FQ3LIST= <freqlist>
$$ ##$FQ4LIST= <freqlist>
$$ ##$FQ5LIST= <freqlist>
$$ ##$FQ6LIST= <freqlist>
$$ ##$FQ7LIST= <freqlist>
$$ ##$FQ8LIST= <freqlist>
$$ ##$FRQLO3= 0
$$ ##$FRQLO3N= 0
$$ ##$FS= (0..7)
$$ 83 83 83 83 83 83 83 83
$$ ##$FTLPGN= 0
$$ ##$FW= 93750
$$ ##$FnMODE= 0
$$ ##$GP031= 0
$$ ##$GPNAM0= <sine.100>
$$ ##$GPNAM1= <sine.100>
$$ ##$GPNAM10= <sine.100>
$$ ##$GPNAM11= <sine.100>
$$ ##$GPNAM12= <sine.100>
$$ ##$GPNAM13= <sine.100>
$$ ##$GPNAM14= <sine.100>
$$ ##$GPNAM15= <sine.100>
$$ ##$GPNAM16= <sine.100>
$$ ##$GPNAM17= <sine.100>
$$ ##$GPNAM18= <sine.100>
$$ ##$GPNAM19= <sine.100>
$$ ##$GPNAM2= <sine.100>
$$ ##$GPNAM20= <sine.100>
$$ ##$GPNAM21= <sine.100>
$$ ##$GPNAM22= <sine.100>
$$ ##$GPNAM23= <sine.100>
$$ ##$GPNAM24= <sine.100>
$$ ##$GPNAM25= <sine.100>
$$ ##$GPNAM26= <sine.100>
$$ ##$GPNAM27= <sine.100>
$$ ##$GPNAM28= <sine.100>
$$ ##$GPNAM29= <sine.100>
$$ ##$GPNAM3= <sine.100>
$$ ##$GPNAM30= <sine.100>
$$ ##$GPNAM31= <sine.100>
$$ ##$GPNAM4= <sine.100>
$$ ##$GPNAM5= <sine.100>
$$ ##$GPNAM6= <sine.100>
$$ ##$GPNAM7= <sine.100>
$$ ##$GPNAM8= <sine.100>
$$ ##$GPNAM9= <sine.100>
$$ ##$GPX= (0..31)
$$ 0 0 0 0 0 0 0 0 0 0 0 0 0 0 0 0 0 0 0 0 0 0 0 0 0 0 0 0 0 0 0 0
$$ ##$GPY= (0..31)
$$ 0 0 0 0 0 0 0 0 0 0 0 0 0 0 0 0 0 0 0 0 0 0 0 0 0 0 0 0 0 0 0 0
$$ ##$GPZ= (0..31)
$$ 0 0 0 0 0 0 0 0 0 0 0 0 0 0 0 0 0 0 0 0 0 0 0 0 0 0 0 0 0 0 0 0
$$ ##$GRDPROG= <>
$$ ##$GRPDLY= -1
$$ ##$HDDUTY= 20
$$ ##$HDRATE= 20
$$ ##$HGAIN= (0..3)
$$ 0 0 0 0
$$ ##$HL1= 1
$$ ##$HL2= 35
$$ ##$HL3= 16
$$ ##$HL4= 17
$$ ##$HOLDER= 0
$$ ##$HPMOD= (0..7)
$$ 0 0 0 0 0 0 0 0
$$ ##$HPPRGN= 0
$$ ##$IN= (0..31)
$$ 0.001 0.001 0.001 0.001 0.001 0.001 0.001 0.001 0.001 0.001 0.001 0.001 
$$ 0.001 0.001 0.001 0.001 0.001 0.001 0.001 0.001 0.001 0.001 0.001 0.001 
$$ 0.001 0.001 0.001 0.001 0.001 0.001 0.001 0.001
$$ ##$INP= (0..31)
$$ 0 0 0 0 0 0 0 0 0 0 0 0 0 0 0 0 0 0 0 0 0 0 0 0 0 0 0 0 0 0 0 0
$$ ##$INSTRUM= <DPX300>
$$ ##$L= (0..31)
$$ 1 1 1 1 1 1 1 1 1 1 1 1 1 1 1 1 1 1 1 1 1 1 1 1 1 1 1 1 1 1 1 1
$$ ##$LFILTER= 200
$$ ##$LGAIN= -15
$$ ##$LOCKED= yes
$$ ##$LOCKFLD= 3940
$$ ##$LOCKGN= 145.699996948242
$$ ##$LOCKPOW= -25
$$ ##$LOCKPPM= 7.23999977111816
$$ ##$LOCNUC= <2H>
$$ ##$LOCPHAS= 25
$$ ##$LOCSHFT= yes
$$ ##$LOCSW= 0
$$ ##$LTIME= 0.136000007390976
$$ ##$MASR= 4200
$$ ##$MASRLST= <masrlst>
$$ ##$NBL= 1
$$ ##$NC= -2
$$ ##$NS= 8
$$ ##$NUC1= <1H>
$$ ##$NUC2= <off>
$$ ##$NUC3= <off>
$$ ##$NUC4= <off>
$$ ##$NUC5= <off>
$$ ##$NUC6= <off>
$$ ##$NUC7= <off>
$$ ##$NUC8= <off>
$$ ##$NUCLEI= 0
$$ ##$NUCLEUS= <off>
$$ ##$O1= 1853.42560837398
$$ ##$O2= 1853.42560837398
$$ ##$O3= 1853.42560837398
$$ ##$O4= 1853.42560837398
$$ ##$O5= 0
$$ ##$O6= 0
$$ ##$O7= 0
$$ ##$O8= 0
$$ ##$OBSCHAN= (0..9)
$$ 0 0 0 0 0 0 0 0 0 0
$$ ##$OVERFLW= 0
$$ ##$P= (0..63)
$$ 13 13 26 0 0 0 0 0 0 0 0 0 0 0 0 200000 1000 2500 0 600 2500 0 0 0 0 0 
$$ 0 13 1000 0 0 0 0 0 0 0 0 0 0 0 0 0 0 0 0 0 0 0 0 0 0 0 0 0 0 0 0 0 0 
$$ 0 0 0 0 0
$$ ##$PAPS= 2
$$ ##$PARMODE= 0
$$ ##$PCPD= (0..9)
$$ 100 100 100 100 100 100 100 100 100 100
$$ ##$PHCOR= (0..31)
$$ 0 0 0 0 0 0 0 0 0 0 0 0 0 0 0 0 0 0 0 0 0 0 0 0 0 0 0 0 0 0 0 0
$$ ##$PHP= 1
$$ ##$PH_ref= 0
$$ ##$PL= (0..63)
$$ 120 0 120 120 120 120 120 120 120 120 120 120 120 120 120 120 120 120 
$$ 0 120 120 120 120 120 120 120 120 120 120 120 120 120 120 120 120 120 
$$ 120 120 120 120 120 120 120 120 120 120 120 120 120 120 120 120 120 120 
$$ 120 120 120 120 120 120 120 120 120 120
$$ ##$POWMOD= 0
$$ ##$PR= 1
$$ ##$PRECHAN= (0..15)
$$ -1 3 -1 2 0 -1 -1 -1 -1 -1 -1 -1 -1 -1 -1 -1
$$ ##$PRGAIN= 0
$$ ##$PROBHD= <5 mm PABBO BB/19F-1H/D Z-GRD Z104275/0178
$$ >
$$ ##$PROSOL= no
$$ ##$PULPROG= <zg30>
$$ ##$PW= 0
$$ ##$PYNM= <acqu.py>
$$ ##$PYNMP= <proc.py>
$$ ##$QNP= 1
$$ ##$RD= 0
$$ ##$RECCHAN= (0..15)
$$ -1 -1 -1 -1 -1 -1 -1 -1 -1 -1 -1 -1 -1 -1 -1 -1
$$ ##$RECPH= 0
$$ ##$RG= 143.7
$$ ##$RO= 20
$$ ##$ROUTWD1= (0..23)
$$ 0 0 0 0 0 0 0 0 0 0 0 0 0 0 0 0 0 0 0 0 1 1 0 0
$$ ##$ROUTWD2= (0..23)
$$ 0 0 0 0 0 1 0 0 0 0 0 0 0 0 0 0 0 0 1 0 1 1 0 0
$$ ##$RPUUSED= (0..8)
$$ 0 0 0 0 0 0 0 0 0
$$ ##$RSEL= (0..9)
$$ 0 2 0 0 0 0 0 0 0 0
$$ ##$S= (0..7)
$$ 83 4 83 83 83 83 83 83
$$ ##$SEOUT= 0
$$ ##$SFO1= 300.131853425608
$$ ##$SFO2= 300.131853425608
$$ ##$SFO3= 300.131853425608
$$ ##$SFO4= 300.131853425608
$$ ##$SFO5= 500.13
$$ ##$SFO6= 500.13
$$ ##$SFO7= 500.13
$$ ##$SFO8= 500.13
$$ ##$SOLVENT= <CDCl3>
$$ ##$SP= (0..31)
$$ 1 120 120 0 0 0 120 0 0 0 0 120 0 0 120 0 150 150 120 120.87 118.96 122.27 
$$ 114.95 150 150 150 150 150 150 120 150 120
$$ ##$SP07= 0
$$ ##$SPECTR= 0
$$ ##$SPNAM0= <gauss>
$$ ##$SPNAM1= <Gaus1.1000>
$$ ##$SPNAM10= <gauss>
$$ ##$SPNAM11= <Gaus1.1000>
$$ ##$SPNAM12= <gauss>
$$ ##$SPNAM13= <gauss>
$$ ##$SPNAM14= <>
$$ ##$SPNAM15= <>
$$ ##$SPNAM16= <gauss>
$$ ##$SPNAM17= <gauss>
$$ ##$SPNAM18= <>
$$ ##$SPNAM19= <Gaus1.1000>
$$ ##$SPNAM2= <Gaus1.1000>
$$ ##$SPNAM20= <Gaus1.1000>
$$ ##$SPNAM21= <Gaus1.1000>
$$ ##$SPNAM22= <Gaus1.1000>
$$ ##$SPNAM23= <gauss>
$$ ##$SPNAM24= <gauss>
$$ ##$SPNAM25= <gauss>
$$ ##$SPNAM26= <gauss>
$$ ##$SPNAM27= <gauss>
$$ ##$SPNAM28= <gauss>
$$ ##$SPNAM29= <Gaus1.1000>
$$ ##$SPNAM3= <>
$$ ##$SPNAM30= <gauss>
$$ ##$SPNAM31= <>
$$ ##$SPNAM4= <gauss>
$$ ##$SPNAM5= <gauss>
$$ ##$SPNAM6= <Gaus1.1000>
$$ ##$SPNAM7= <>
$$ ##$SPNAM8= <gauss>
$$ ##$SPNAM9= <gauss>
$$ ##$SPOAL= (0..31)
$$ 0.5 0.5 0.5 0.5 0.5 0.5 0.5 0.5 0.5 0.5 0.5 0.5 0.5 0.5 0.5 0.5 0.5 0.5 
$$ 0.5 0.5 0.5 0.5 0.5 0.5 0.5 0.5 0.5 0.5 0.5 0.5 0.5 0.5
$$ ##$SPOFFS= (0..31)
$$ 0 0 0 0 0 0 0 0 0 0 0 0 0 0 0 0 0 0 0 0 0 0 0 0 0 0 0 0 0 0 0 0
$$ ##$SUBNAM0= <"">
$$ ##$SUBNAM1= <"">
$$ ##$SUBNAM2= <"">
$$ ##$SUBNAM3= <"">
$$ ##$SUBNAM4= <"">
$$ ##$SUBNAM5= <"">
$$ ##$SUBNAM6= <"">
$$ ##$SUBNAM7= <"">
$$ ##$SUBNAM8= <"">
$$ ##$SUBNAM9= <"">
$$ ##$SW= 20.5670922153648
$$ ##$SWIBOX= (0..15)
$$ 0 0 3 4 0 0 0 0 0 0 0 0 0 0 0 0
$$ ##$SW_h= 6172.83950617284
$$ ##$TD= 65536
$$ ##$TD0= 1
$$ ##$TE= 295.16
$$ ##$TE2= 300
$$ ##$TE3= 300
$$ ##$TEG= 300
$$ ##$TL= (0..7)
$$ 0 120 120 120 120 120 120 120
$$ ##$TP= (0..7)
$$ 150 150 150 150 150 150 150 150
$$ ##$TP07= 0
$$ ##$TPNAME0= <>
$$ ##$TPNAME1= <>
$$ ##$TPNAME2= <>
$$ ##$TPNAME3= <>
$$ ##$TPNAME4= <>
$$ ##$TPNAME5= <>
$$ ##$TPNAME6= <>
$$ ##$TPNAME7= <>
$$ ##$TPOAL= (0..7)
$$ 0.5 0.5 0.5 0.5 0.5 0.5 0.5 0.5
$$ ##$TPOFFS= (0..7)
$$ 0 0 0 0 0 0 0 0
$$ ##$TUNHIN= 0
$$ ##$TUNHOUT= 0
$$ ##$TUNXOUT= 0
$$ ##$USERA1= <user>
$$ ##$USERA2= <user>
$$ ##$USERA3= <user>
$$ ##$USERA4= <user>
$$ ##$USERA5= <user>
$$ ##$V9= 5
$$ ##$VALIST= <valist>
$$ ##$VCLIST= <CCCCCCCCCCCCCCC>
$$ ##$VD= 0
$$ ##$VDLIST= <DDDDDDDDDDDDDDD>
$$ ##$VPLIST= <PPPPPPPPPPPPPPP>
$$ ##$VTLIST= <TTTTTTTTTTTTTTT>
$$ ##$WBST= 1024
$$ ##$WBSW= 4
$$ ##$XGAIN= (0..3)
$$ 0 0 0 0
$$ ##$XL= 0
$$ ##$YL= 0
$$ ##$YMAX_a= 302784
$$ ##$YMIN_a= -163594
$$ ##$ZGOPTNS= <>
$$ ##$ZL1= 120
$$ ##$ZL2= 120
$$ ##$ZL3= 120
$$ ##$ZL4= 120
$$ ##END=
$$ 
##$PARAMETERFILE=	(audita.txt, ASCII, E:/%E5%9C%A8%E6%89%80%E7%A0%94%E7%A9%B6/%E6%98%BE%E8%89%B2%E5%BA%95%E7%89%A9%E7%A0%94%E7%A9%B6/%E8%AF%BE%E9%A2%98%E5%AE%9E%E9%AA%8C%E8%AE%A1%E5%88%92%E3%80%81%E8%AE%B0%E5%BD%95%E5%8F%8A%E6%80%BB%E7%BB%93/%E6%A0%B8%E7%A3%81%E5%9B%BE%E8%B0%B1/150401%E5%BE%AE%E7%94%9F%E7%89%A9%E9%9F%A6%E7%8C%AE%E8%99%8E/919-150202/1/audita.txt, 0)
$$ ##TITLE= Audit trail, TOPSPIN		Version 1.3
$$ ##JCAMPDX= 5.01
$$ ##ORIGIN= Bruker BioSpin GmbH
$$ ##OWNER= nmr
$$ $$ D:\/data/pub/nmr/919-150202/1/audita.txt
$$ ##AUDIT TRAIL=  $$ (NUMBER, WHEN, WHO, WHERE, VERSION, WHAT)
$$ (   1,<2015-03-26 21:20:15.921 +0800>,<nmr>,<NMR>,<TOPSPIN 1.3>,
$$       <created by zg
$$ 	started at 2015-03-26 21:19:08.281 +0800,
$$ 	POWCHK disabled, PULCHK disabled
$$        configuration hash MD5:
$$        DF A6 11 CE 2A 02 50 55 3E 86 D8 82 5B AB EC 40
$$        data hash MD5: 64K
$$        18 08 4A 46 68 29 16 62 7F 05 56 0F 70 F2 99 62>)
$$ (   2,<2015-03-26 21:20:20.031 +0800>,<nmr>,<NMR>,<TOPSPIN 1.3>,
$$       <user comment:
$$        ICON-NMR User ID: pub
$$        data hash MD5: 64K
$$        18 08 4A 46 68 29 16 62 7F 05 56 0F 70 F2 99 62>)
$$ ##END=
$$ 
$$ $$ hash MD5
$$ $$ 09 72 09 2E 21 44 33 B3 5C E8 66 A4 87 EE 00 FF
$$ 
##$PARAMETERFILE=	(auditp.txt, ASCII, E:/%E5%9C%A8%E6%89%80%E7%A0%94%E7%A9%B6/%E6%98%BE%E8%89%B2%E5%BA%95%E7%89%A9%E7%A0%94%E7%A9%B6/%E8%AF%BE%E9%A2%98%E5%AE%9E%E9%AA%8C%E8%AE%A1%E5%88%92%E3%80%81%E8%AE%B0%E5%BD%95%E5%8F%8A%E6%80%BB%E7%BB%93/%E6%A0%B8%E7%A3%81%E5%9B%BE%E8%B0%B1/150401%E5%BE%AE%E7%94%9F%E7%89%A9%E9%9F%A6%E7%8C%AE%E8%99%8E/919-150202/1/pdata/1/auditp.txt, 0)
$$ ##TITLE= Audit trail, TOPSPIN		Version 1.3
$$ ##JCAMPDX= 5.01
$$ ##ORIGIN= Bruker BioSpin GmbH
$$ ##OWNER= nmr
$$ $$ d:/data/pub/nmr/919-150202/1/pdata/1/auditp.txt
$$ ##AUDIT TRAIL=  $$ (NUMBER, WHEN, WHO, WHERE, VERSION, WHAT)
$$ (   1,<2015-03-26 21:20:15.921 +0800>,<nmr>,<NMR>,<TOPSPIN 1.3>,
$$       <created by zg
$$ 	started at 2015-03-26 21:19:08.281 +0800,
$$ 	POWCHK disabled, PULCHK disabled
$$        configuration hash MD5:
$$        DF A6 11 CE 2A 02 50 55 3E 86 D8 82 5B AB EC 40
$$        data hash MD5: 64K
$$        18 08 4A 46 68 29 16 62 7F 05 56 0F 70 F2 99 62>)
$$ (   2,<2015-03-26 21:20:20.031 +0800>,<nmr>,<NMR>,<TOPSPIN 1.3>,
$$       <user comment:
$$        ICON-NMR User ID: pub
$$        data hash MD5: 64K
$$        18 08 4A 46 68 29 16 62 7F 05 56 0F 70 F2 99 62>)
$$ (   3,<2015-03-28 09:02:58.781 +0800>,<nmr>,<NMR>,<TOPSPIN 1.3>,
$$       <Start of raw data processing
$$        ef LB = 0.3 FT_mod = 6 PKNL = 1 SI = 32K 
$$        data hash MD5: 32K
$$        B7 BF B0 24 D3 CD DE BF CC 37 30 3D 65 48 5E 38>)
$$ (   4,<2015-03-28 09:02:59.421 +0800>,<nmr>,<NMR>,<TOPSPIN 1.3>,
$$       <apk 
$$        data hash MD5: 32K
$$        A7 61 27 2F E3 AE B0 18 27 18 D9 10 52 C6 03 1C>)
$$ (   5,<2015-03-28 09:03:00.000 +0800>,<nmr>,<NMR>,<TOPSPIN 1.3>,
$$       <abs ABSG = 5 
$$        data hash MD5: 32K
$$        A1 27 B0 66 B3 60 15 D2 E0 F6 6F F9 16 C8 41 E7>)
$$ ##END=
$$ 
$$ $$ hash MD5
$$ $$ EE 07 6B AB 77 DF 9E 36 E8 42 13 00 72 98 CB FC
$$ 
##$PARAMETERFILE=	(format.temp, ASCII, E:/%E5%9C%A8%E6%89%80%E7%A0%94%E7%A9%B6/%E6%98%BE%E8%89%B2%E5%BA%95%E7%89%A9%E7%A0%94%E7%A9%B6/%E8%AF%BE%E9%A2%98%E5%AE%9E%E9%AA%8C%E8%AE%A1%E5%88%92%E3%80%81%E8%AE%B0%E5%BD%95%E5%8F%8A%E6%80%BB%E7%BB%93/%E6%A0%B8%E7%A3%81%E5%9B%BE%E8%B0%B1/150401%E5%BE%AE%E7%94%9F%E7%89%A9%E9%9F%A6%E7%8C%AE%E8%99%8E/919-150202/1/format.temp, 0)
$$ EDIT_PAR COMMAND FILE
$$ 
$$ DI_MODE         LONG
$$ ED_ENTRY        ACQU
$$ ORDER           FILE
$$ 
$$ 
$$ HEADER		"F2 - Acquisition Parameters"
$$ T_NAME		Date_
$$ 		TYPE	R64
$$ 		CLASS	ACQU
$$ 		SUBRANGE 0.0 50000000
$$ 		REL	"Date_=itodate(DATE)"
$$ 		INV_REL	"DATE=datetoi(Date_,DATE)"
$$ 		FORMAT	"%14.0f"
$$ 		TEXT	" "
$$ END
$$ T_NAME		Time
$$ 		TYPE	R32
$$ 		CLASS	ACQU
$$ 		SUBRANGE 0.0 1000000
$$ 		REL	"Time=itotime(DATE)"
$$ 		INV_REL	"DATE=timetoi(Time,DATE)"
$$ 		FORMAT	"%14.2f"
$$ 		TEXT	" "
$$ END
$$ NAME		INSTRUM
$$ 		TEXT	" "
$$ END
$$ NAME		PROBHD
$$ 		FORMAT	"%14.14s"
$$ 		TEXT	" "
$$ END
$$ NAME		PULPROG
$$ 		TEXT	" "
$$ END
$$ NAME		TD
$$ 		TEXT	" "
$$ END
$$ NAME		SOLVENT
$$ 		TEXT	" "
$$ END
$$ NAME		NS
$$ 		TEXT	" "
$$ END
$$ NAME		DS
$$ 		TEXT	" "
$$ END
$$ T_NAME		SWH
$$ 		TYPE	R32
$$ 		CLASS	ACQU
$$ 		SUBRANGE 0.0 1e8
$$ 		REL	"SWH=SW*SFO1"
$$ 		INV_REL "SW=SWH/SFO1"
$$ 		UNIT	"Hz"
$$ 		FORMAT	"%14.3f Hz"
$$ 		TEXT	" "
$$ END
$$ T_NAME          FIDRES
$$                 TYPE    R32
$$                 CLASS   ACQU
$$                 SUBRANGE 0.0 100000
$$                 REL     "FIDRES=SW*SFO1/TD"
$$                 INV_REL "TD = nextpow(SW*SFO1/FIDRES)"
$$ 		UNIT	"Hz"
$$ 		FORMAT	"%14.6f Hz"
$$ 		TEXT	" "
$$ END
$$ T_NAME          AQ
$$ 		TYPE	R32
$$ 		CLASS	ACQU
$$ 		SUBRANGE 0.0 1000
$$ 		REL	"AQ=aqcalc(SW,SFO1,TD,DIGTYP)"
$$ 		INV_REL	"TD=tdcalc(SW,SFO1,1.0e6*AQ,DIGTYP)"
$$ 		UNIT	"sec"
$$ 		FORMAT	"%14.7f sec"
$$ 		TEXT	" "
$$ END
$$ NAME		RG
$$ 		TEXT	" "
$$ END
$$ T_NAME          DW
$$ 		TYPE	R32
$$ 		CLASS	ACQU
$$ 		SUBRANGE 0.0 1000000
$$ 		REL	"DW=1/(2*SW*SFO1)"
$$ 		INV_REL	"SW=1000000/(2*(0.005+DW)*SFO1)"
$$ 		UNIT	"usec"
$$ 		FORMAT	"%14.3lf usec"
$$ 		TEXT	" "
$$ END
$$ NAME		DE
$$ 		FORMAT	"%14.2f usec"
$$ 		TEXT	" "
$$ END
$$ NAME		TE
$$ 		FORMAT	"%14.1f K"
$$ 		TEXT	" "
$$ END
$$ T_NAME		D1
$$ 		TYPE	R32
$$ 		CLASS	ACQU
$$ 		SUBRANGE 0.0 1e38
$$ 		REL	"D1=D[1]"
$$ 		INV_REL	"D[1]=D1"
$$ 		UNIT	"sec"
$$ 		FORMAT	"%14.8f sec"
$$ 		TEXT	" "
$$ END
$$ NAME		TD0
$$ 		TEXT	" "
$$ END
$$ HEADER		"======== CHANNEL f1 ========"
$$ NAME		NUC1
$$ 		NONEDIT
$$ 		TEXT	" "
$$ END
$$ T_NAME		P1
$$ 		TYPE	R32
$$ 		CLASS	ACQU
$$ 		SUBRANGE 0.0 1.0e10
$$ 		REL	"P1=P[1]"
$$ 		INV_REL	"P[1]=P1"
$$ 		UNIT	"usec"
$$ 		FORMAT	"%14.2f usec"
$$ 		TEXT	" "
$$ END
$$ T_NAME		PL1
$$ 		TYPE	R32
$$ 		CLASS	ACQU
$$ 		SUBRANGE -6.0 1e38
$$ 		REL	"PL1=PL[1]"
$$ 		INV_REL	"PL[1]=PL1"
$$ 		UNIT	"dB"
$$ 		FORMAT	"%14.2f dB"
$$ 		TEXT	" "
$$ END
$$ NAME		SFO1
$$ 		FORMAT	"%14.7f MHz"
$$ 		TEXT	" "
$$ END
$$ 
##$PARAMETERFILE=	(integrals.txt, ASCII, E:/%E5%9C%A8%E6%89%80%E7%A0%94%E7%A9%B6/%E6%98%BE%E8%89%B2%E5%BA%95%E7%89%A9%E7%A0%94%E7%A9%B6/%E8%AF%BE%E9%A2%98%E5%AE%9E%E9%AA%8C%E8%AE%A1%E5%88%92%E3%80%81%E8%AE%B0%E5%BD%95%E5%8F%8A%E6%80%BB%E7%BB%93/%E6%A0%B8%E7%A3%81%E5%9B%BE%E8%B0%B1/150401%E5%BE%AE%E7%94%9F%E7%89%A9%E9%9F%A6%E7%8C%AE%E8%99%8E/919-150202/1/pdata/1/integrals.txt, 0)
$$    Current data set:
$$    NAME =	919-150202	EXPNO =	1	PROCNO = 1
$$    USER =	pub	DU    =	d:
$$ 
$$    Number   Integrated Region     Integral
$$      1      7.547      7.373         1.00000
$$      2      6.997      6.796         1.98877
$$      3      6.182      6.026         0.97247
$$      4      5.715      5.550         1.01763
$$      5      5.550      5.339         1.78652
$$      6      5.312      5.165         0.40299
$$      7      4.460      4.250         1.96436
$$      8      4.085      3.874         0.98919
$$      9      2.464      2.216         3.07392
$$     10      2.216      1.978         5.72982
$$     11      1.978      1.658         3.60711
$$ 
##$PARAMETERFILE=	(intrng, ASCII, E:/%E5%9C%A8%E6%89%80%E7%A0%94%E7%A9%B6/%E6%98%BE%E8%89%B2%E5%BA%95%E7%89%A9%E7%A0%94%E7%A9%B6/%E8%AF%BE%E9%A2%98%E5%AE%9E%E9%AA%8C%E8%AE%A1%E5%88%92%E3%80%81%E8%AE%B0%E5%BD%95%E5%8F%8A%E6%80%BB%E7%BB%93/%E6%A0%B8%E7%A3%81%E5%9B%BE%E8%B0%B1/150401%E5%BE%AE%E7%94%9F%E7%89%A9%E9%9F%A6%E7%8C%AE%E8%99%8E/919-150202/1/pdata/1/intrng, 0)
$$ A 1.0 #regions in PPM
$$ # low field   high field  bias        slope
$$   7.546634357379695  7.372622157391571  0.0  0.0  # for region 1
$$   6.997122146890882  6.795634336378317  0.0  0.0  # for region 2
$$   6.182012367999143  6.026317241693979  0.0  0.0  # for region 3
$$   5.7149269890836525  5.550073325937008  0.0  0.0  # for region 4
$$   5.550073325937008  5.339426978582964  0.0  0.0  # for region 5
$$   5.311951368058523  5.165414778594839  0.0  0.0  # for region 6
$$   4.460207441800863  4.249561094446818  0.0  0.0  # for region 7
$$   4.084707431300174  3.87406108394613  0.0  0.0  # for region 8
$$   2.463646410358177  2.216365915638211  0.0  0.0  # for region 9
$$   2.216365915638211  1.9782439577597257  0.0  0.0  # for region 10
$$   1.9782439577597257  1.6576951683079184  0.0  0.0  # for region 11
$$ 
##$PARAMETERFILE=	(parm.txt, ASCII, E:/%E5%9C%A8%E6%89%80%E7%A0%94%E7%A9%B6/%E6%98%BE%E8%89%B2%E5%BA%95%E7%89%A9%E7%A0%94%E7%A9%B6/%E8%AF%BE%E9%A2%98%E5%AE%9E%E9%AA%8C%E8%AE%A1%E5%88%92%E3%80%81%E8%AE%B0%E5%BD%95%E5%8F%8A%E6%80%BB%E7%BB%93/%E6%A0%B8%E7%A3%81%E5%9B%BE%E8%B0%B1/150401%E5%BE%AE%E7%94%9F%E7%89%A9%E9%9F%A6%E7%8C%AE%E8%99%8E/919-150202/1/pdata/1/parm.txt, 0)
$$ 
$$ Current Data Parameters
$$ NAME         919-150202                
$$ EXPNO                 1                
$$ PROCNO                1                
$$ 
$$ F2 - Acquisition Parameters
$$ Date_          20150326                
$$ Time              21.20                
$$ INSTRUM          DPX300                
$$ PROBHD   5 mm PABBO BB/                
$$ PULPROG            zg30                
$$ TD                65536                
$$ SOLVENT           CDCl3                
$$ NS                    8                
$$ DS                    2                
$$ SWH            6172.839 Hz             
$$ FIDRES         0.094190 Hz             
$$ AQ            5.3084660 sec            
$$ RG                143.7                
$$ DW               81.000 usec           
$$ DE                 6.00 usec           
$$ TE                295.2 K              
$$ D1           1.00000000 sec            
$$ TD0                   1                
$$ 
$$ ======== CHANNEL f1 ========
$$ NUC1                 1H                
$$ P1                13.00 usec           
$$ PL1                0.00 dB             
$$ SFO1        300.1318534 MHz            
$$ 
$$ F2 - Processing parameters
$$ SI                32768                
$$ SF          300.1300200 MHz            
$$ WDW                  EM                
$$ SSB                   0                
$$ LB                 0.30 Hz             
$$ GB                    0                
$$ PC                 1.00                
$$ 
##$PARAMETERFILE=	(peak.txt, ASCII, E:/%E5%9C%A8%E6%89%80%E7%A0%94%E7%A9%B6/%E6%98%BE%E8%89%B2%E5%BA%95%E7%89%A9%E7%A0%94%E7%A9%B6/%E8%AF%BE%E9%A2%98%E5%AE%9E%E9%AA%8C%E8%AE%A1%E5%88%92%E3%80%81%E8%AE%B0%E5%BD%95%E5%8F%8A%E6%80%BB%E7%BB%93/%E6%A0%B8%E7%A3%81%E5%9B%BE%E8%B0%B1/150401%E5%BE%AE%E7%94%9F%E7%89%A9%E9%9F%A6%E7%8C%AE%E8%99%8E/919-150202/1/pdata/1/peak.txt, 0)
$$ DU=d:, USER=pub, NAME=919-150202, EXPNO=1, PROCNO=1
$$ F1=7.629ppm, F2=6.649ppm, MI=0.53cm, MAXI=4.25cm, PC=1.000
$$      #     ADDRESS            FREQUENCY         INTENSITY
$$                            [Hz]        [PPM]
$$      1     14227.4     2239.636       7.4622         2.11
$$ 
$$      2     14273.6     2230.929       7.4332         2.34
$$ 
$$      3     14621.3     2165.424       7.2150         1.00
$$ 
$$      4     15098.8     2075.491       6.9153         2.18
$$ 
$$      5     15110.9     2073.194       6.9077         3.02
$$ 
$$      6     15143.7     2067.029       6.8871         1.92
$$ 
$$      7     15156.3     2064.668       6.8792         1.28
$$ 
$$      8     15189.9     2058.332       6.8581         1.49
$$ 
$$      9     15202.5     2055.958       6.8502         1.18
$$ 
$$     10     16396.3     1831.059       6.1009         3.05
$$ 
$$     11     17143.5     1690.315       5.6319         4.14
$$ 
$$     12     17427.4     1636.806       5.4537         5.38
$$ 
$$     13     17455.9     1631.456       5.4358         1.81
$$ 
$$     14     17776.8     1570.993       5.2344         2.00
$$ 
$$     15     19098.9     1321.945       4.4046         0.59
$$ 
$$     16     19123.2     1317.373       4.3893         1.05
$$ 
$$     17     19147.0     1312.903       4.3744         1.14
$$ 
$$     18     19172.3     1308.117       4.3585         0.63
$$ 
$$     19     19214.5     1300.155       4.3320         1.22
$$ 
$$     20     19233.3     1296.620       4.3202         0.80
$$ 
$$     21     19278.7     1288.065       4.2917         1.39
$$ 
$$     22     19297.5     1284.531       4.2799         1.13
$$ 
$$     23     19731.5     1202.780       4.0075         1.22
$$ 
$$     24     19756.4     1198.104       3.9919         1.14
$$ 
$$     25     19795.4     1190.741       3.9674         0.97
$$ 
$$     26     19820.4     1186.030       3.9517         0.87
$$ 
$$     27     22399.5      700.171       2.3329        11.14
$$ 
$$     28     22771.8      630.020       2.0992        14.05
$$ 
$$     29     22867.8      611.963       2.0390        13.72
$$ 
$$     30     23136.7      561.296       1.8702        15.00
$$ 
$$     31     24236.5      354.135       1.1799         0.76
$$ 
$$ 
##$PARAMETERFILE=	(procs, ASCII, E:/%E5%9C%A8%E6%89%80%E7%A0%94%E7%A9%B6/%E6%98%BE%E8%89%B2%E5%BA%95%E7%89%A9%E7%A0%94%E7%A9%B6/%E8%AF%BE%E9%A2%98%E5%AE%9E%E9%AA%8C%E8%AE%A1%E5%88%92%E3%80%81%E8%AE%B0%E5%BD%95%E5%8F%8A%E6%80%BB%E7%BB%93/%E6%A0%B8%E7%A3%81%E5%9B%BE%E8%B0%B1/150401%E5%BE%AE%E7%94%9F%E7%89%A9%E9%9F%A6%E7%8C%AE%E8%99%8E/919-150202/1/pdata/1/procs, 0)
$$ ##TITLE= Parameter file, TOPSPIN		Version 1.3
$$ ##JCAMPDX= 5.0
$$ ##DATATYPE= Parameter Values
$$ ##ORIGIN= Bruker BioSpin GmbH
$$ ##OWNER= nmr
$$ $$ 2015-03-28 09:03:52.671 +0800  nmr@NMR
$$ $$ d:/data/pub/nmr/919-150202/1/pdata/1//procs
$$ ##$ABSF1= 16.39253
$$ ##$ABSF2= -4.174688
$$ ##$ABSG= 5
$$ ##$ABSL= 3
$$ ##$ALPHA= 0
$$ ##$AQORDER= 0
$$ ##$ASSFAC= 0
$$ ##$ASSFACI= 0
$$ ##$ASSFACX= 0
$$ ##$ASSWID= 0
$$ ##$AUNMP= <proc_1dnp>
$$ ##$AXLEFT= 0
$$ ##$AXRIGHT= 0
$$ ##$AXTYPE= 0
$$ ##$AXUNIT= <>
$$ ##$AZFE= 0.1
$$ ##$AZFW= 0.1
$$ ##$BCFW= 0
$$ ##$BC_mod= 0
$$ ##$BYTORDP= 0
$$ ##$COROFFS= 0
$$ ##$CY= 15
$$ ##$DATMOD= 1
$$ ##$DC= 0
$$ ##$DFILT= <>
$$ ##$DTYPP= 0
$$ ##$F1P= 8.28089296695041
$$ ##$F2P= -0.0900097061625044
$$ ##$FCOR= 0.5
$$ ##$FTSIZE= 32768
$$ ##$FT_mod= 6
$$ ##$GAMMA= 0
$$ ##$GB= 0
$$ ##$INTBC= 1
$$ ##$INTSCL= 5.600465e-010
$$ ##$ISEN= 128
$$ ##$LB= 0.3
$$ ##$LEV0= 0
$$ ##$LPBIN= 0
$$ ##$MAXI= 2.015144
$$ ##$MC2= 0
$$ ##$MEAN= 0
$$ ##$ME_mod= 0
$$ ##$MI= 0
$$ ##$NCOEF= 0
$$ ##$NC_proc= -5
$$ ##$NLEV= 6
$$ ##$NOISF1= 0
$$ ##$NOISF2= 0
$$ ##$NSP= 0
$$ ##$NTH_PI= 0
$$ ##$NZP= 0
$$ ##$OFFSET= 16.39253
$$ ##$PC= 1
$$ ##$PHC0= 9.278319
$$ ##$PHC1= 13.02569
$$ ##$PH_mod= 1
$$ ##$PKNL= yes
$$ ##$PPARMOD= 0
$$ ##$PPDIAG= 0
$$ ##$PPIPTYP= 0
$$ ##$PPMPNUM= 100
$$ ##$PPRESOL= 1
$$ ##$PSCAL= 0
$$ ##$PSIGN= 0
$$ ##$REVERSE= no
$$ ##$SF= 300.130019954648
$$ ##$SI= 32768
$$ ##$SIGF1= 0
$$ ##$SIGF2= 0
$$ ##$SINO= 400
$$ ##$SIOLD= 32768
$$ ##$SREGLST= <1H.CDCl3>
$$ ##$SSB= 0
$$ ##$STSI= 32768
$$ ##$STSR= 0
$$ ##$SW_p= 6172.83950617283
$$ ##$SYMM= 0
$$ ##$S_DEV= 0
$$ ##$TDeff= 65536
$$ ##$TDoff= 0
$$ ##$TI= <>
$$ ##$TILT= no
$$ ##$TM1= 0
$$ ##$TM2= 0
$$ ##$TOPLEV= 0
$$ ##$USERP1= <user>
$$ ##$USERP2= <user>
$$ ##$USERP3= <user>
$$ ##$USERP4= <user>
$$ ##$USERP5= <user>
$$ ##$WDW= 1
$$ ##$XDIM= 8192
$$ ##$YMAX_p= 358649397
$$ ##$YMIN_p= -96506
$$ ##END=
$$ 
##$PARAMETERFILE=	(pulseprogram, ASCII, E:/%E5%9C%A8%E6%89%80%E7%A0%94%E7%A9%B6/%E6%98%BE%E8%89%B2%E5%BA%95%E7%89%A9%E7%A0%94%E7%A9%B6/%E8%AF%BE%E9%A2%98%E5%AE%9E%E9%AA%8C%E8%AE%A1%E5%88%92%E3%80%81%E8%AE%B0%E5%BD%95%E5%8F%8A%E6%80%BB%E7%BB%93/%E6%A0%B8%E7%A3%81%E5%9B%BE%E8%B0%B1/150401%E5%BE%AE%E7%94%9F%E7%89%A9%E9%9F%A6%E7%8C%AE%E8%99%8E/919-150202/1/pulseprogram, 0)
$$ # 1 "C:/Bruker/TP13/exp/stan/nmr/lists/pp/zg30"
$$ ;zg30
$$ ;avance-version (07/04/03)
$$ ;1D sequence
$$ ;using 30 degree flip angle
$$ ;
$$ ;$CLASS=HighRes
$$ ;$DIM=1D
$$ ;$TYPE=
$$ ;$SUBTYPE=
$$ ;$COMMENT=
$$ 
$$ 
$$ # 1 "C:/Bruker/TP13/exp/stan/nmr/lists/pp/Avance.incl" 1
$$ ;Avance.incl
$$ ;
$$ ;avance-version (07/01/22)
$$ ;
$$ ;$CLASS=HighRes Incl
$$ ;$COMMENT=
$$ 
$$ 
$$ 
$$ 
$$ 
$$ 
$$ 
$$ 
$$ 
$$ 
$$ 
$$ 
$$ 
$$ 
$$ 
$$ 
$$ 
$$ 
$$ 
$$ 
$$ 
$$ 
$$ 
$$ 
$$ 
$$ 
$$ 
$$ 
$$ 
$$ 
$$ 
$$ 
$$ 
$$ 
$$ 
$$ 
$$ 
$$ 
$$ 
$$ 
$$ 
$$ 
$$ 
$$ 
$$ 
$$ 
$$ 
$$ 
$$ 
$$ 
$$ 
$$ 
$$ 
$$ 
$$ 
$$ 
$$ 
$$ 
$$ 
$$ 
$$ 
$$ 
$$ 
$$ 
$$ 
$$ 
$$ 
$$ 
$$ 
$$ 
$$ 
$$ 
$$ 
$$ 
$$ 
$$ 
$$ 
$$ 
$$ 
$$ 
$$ 
$$ 
$$ 
$$ 
$$ 
$$ 
$$ 
$$ 
$$ 
$$ 
$$ 
$$ 
$$ 
$$ 
$$ 
$$ 
$$ 
$$ 
$$ 
$$ 
$$ 
$$ 
$$ 
$$ 
$$ 
$$ 
$$ 
$$ 
$$ 
$$ 
$$ 
$$ 
$$ 
$$ 
$$ 
$$ 
$$ 
$$ 
$$ 
$$ 
$$ 
$$ 
$$ 
$$ 
$$ 
$$ 
$$ 
$$ 
$$ 
$$ ;$Id: Avance1.incl,v 1.10.6.2 2007/01/22 13:54:46 ber Exp $
$$ # 13 "C:/Bruker/TP13/exp/stan/nmr/lists/pp/zg30" 2
$$ 
$$ 
$$ 
$$ "acqt0=-p1*0.66/3.1416"
$$ 
$$ 
$$ # 1 "mc_line 19 file C:/Bruker/TP13/exp/stan/nmr/lists/pp/zg30 expanding definition part of mc command before ze"
$$ define delay MCWRK
$$ define delay MCREST
$$ "MCWRK = 0.500000*30m"
$$ "MCREST = 30m - 30m"
$$ # 19 "C:/Bruker/TP13/exp/stan/nmr/lists/pp/zg30"
$$ 1 ze
$$ # 1 "mc_line 19 file C:/Bruker/TP13/exp/stan/nmr/lists/pp/zg30 expanding definition of mc command after ze"
$$ # 20 "C:/Bruker/TP13/exp/stan/nmr/lists/pp/zg30"
$$ # 1 "mc_line 20 file C:/Bruker/TP13/exp/stan/nmr/lists/pp/zg30 expanding start label for mc command"
$$ 2 MCWRK  * 2
$$ LBLF0, MCREST
$$ # 21 "C:/Bruker/TP13/exp/stan/nmr/lists/pp/zg30"
$$   d1
$$   p1*0.33 ph1
$$   go=2 ph31
$$ # 1 "mc_line 24 file C:/Bruker/TP13/exp/stan/nmr/lists/pp/zg30 expanding mc command in line"
$$   MCWRK wr #0
$$   MCWRK zd 
$$   lo to LBLF0 times td0
$$ 
$$ # 25 "C:/Bruker/TP13/exp/stan/nmr/lists/pp/zg30"
$$ exit
$$ 
$$ 
$$ ph1=0 2 2 0 1 3 3 1
$$ ph31=0 2 2 0 1 3 3 1
$$ 
$$ 
$$ ;pl1 : f1 channel - power level for pulse (default)
$$ ;p1 : f1 channel -  90 degree high power pulse
$$ ;d1 : relaxation delay; 1-5 * T1
$$ ;NS: 1 * n, total number of scans: NS * TD0
$$ 
$$ 
$$ 
$$ ;$Id: zg30,v 1.7.10.2 2007/04/11 13:16:56 ber Exp $
$$ 
##$PARAMETERFILE=	(scon, ASCII, E:/%E5%9C%A8%E6%89%80%E7%A0%94%E7%A9%B6/%E6%98%BE%E8%89%B2%E5%BA%95%E7%89%A9%E7%A0%94%E7%A9%B6/%E8%AF%BE%E9%A2%98%E5%AE%9E%E9%AA%8C%E8%AE%A1%E5%88%92%E3%80%81%E8%AE%B0%E5%BD%95%E5%8F%8A%E6%80%BB%E7%BB%93/%E6%A0%B8%E7%A3%81%E5%9B%BE%E8%B0%B1/150401%E5%BE%AE%E7%94%9F%E7%89%A9%E9%9F%A6%E7%8C%AE%E8%99%8E/919-150202/1/scon, 0)
$$ ##TITLE= Parameter file, TOPSPIN		Version 1.3
$$ ##JCAMPDX= 5.0
$$ ##DATATYPE= Parameter Values
$$ ##ORIGIN= Bruker BioSpin GmbH
$$ ##OWNER= nmr
$$ $$ 2015-03-26 21:19:08.250 +0800  nmr@NMR
$$ $$ D:\/data/pub/nmr/919-150202/1/scon
$$ ##$BLKPA= (0..15)
$$ 3 3 3 3 3 3 3 3 3 3 3 3 3 3 3 3 
$$ ##$BLKTR= (0..15)
$$ 3 3 3 3 3 3 3 3 3 3 3 3 3 3 3 3 
$$ ##$DE1= 2
$$ ##$DE2= 2
$$ ##$DEADC= 4
$$ ##$DEPA= 2
$$ ##$DERX= 3
$$ ##$PHASP4= (0..15)
$$ 0.5 0.5 0.5 0.5 0.5 0.5 0.5 0.5 0.5 0.5 0.5 0.5 0.5 0.5 0.5 0.5 
$$ ##$PHASPR= (0..15)
$$ 3 3 3 3 3 3 3 3 3 3 3 3 3 3 3 3 
$$ ##$SHAPPR= (0..15)
$$ 1.6 1.6 1.6 1.6 1.6 1.6 1.6 1.6 1.6 1.6 1.6 1.6 1.6 1.6 1.6 1.6 
$$ ##END=
$$ 
##$PARAMETERFILE=	(uxnmr.par, ASCII, E:/%E5%9C%A8%E6%89%80%E7%A0%94%E7%A9%B6/%E6%98%BE%E8%89%B2%E5%BA%95%E7%89%A9%E7%A0%94%E7%A9%B6/%E8%AF%BE%E9%A2%98%E5%AE%9E%E9%AA%8C%E8%AE%A1%E5%88%92%E3%80%81%E8%AE%B0%E5%BD%95%E5%8F%8A%E6%80%BB%E7%BB%93/%E6%A0%B8%E7%A3%81%E5%9B%BE%E8%B0%B1/150401%E5%BE%AE%E7%94%9F%E7%89%A9%E9%9F%A6%E7%8C%AE%E8%99%8E/919-150202/1/uxnmr.par, 0)
$$ ##TITLE= Parameter file, TOPSPIN		Version 1.3
$$ ##JCAMPDX= 5.0
$$ ##DATATYPE= Parameter Values
$$ ##ORIGIN= Bruker BioSpin GmbH
$$ ##OWNER= Administrator
$$ $$ 2014-09-30 11:26:32.828 +0800  nmr@NMR
$$ $$ C:/Bruker/TP13/conf/instr/DPX300/uxnmr.par
$$ ##$ACB= 0
$$ ##$ACBTAT= (0..15)
$$ 0 88 72 50 0 0 0 0 0 0 0 0 0 0 0 0
$$ ##$ACBTBA= (0..15)
$$ 0 30 40 0 0 0 0 0 0 0 0 0 0 0 0 0
$$ ##$ACBTCTL= (0..15)
$$ 0 0 0 0 0 0 0 0 0 0 0 0 0 0 0 0
$$ ##$ACBTDI= (0..15)
$$ 0 70 70 72 0 0 0 0 0 0 0 0 0 0 0 0
$$ ##$ACBTDM= (0..15)
$$ 0 0 0 0 0 0 0 0 0 0 0 0 0 0 0 0
$$ ##$ACBTFHI= (0..15)
$$ 0 0 0 0 0 0 0 0 0 0 0 0 0 0 0 0
$$ ##$ACBTFL= (0..15)
$$ 0 249 250 8 0 0 0 0 0 0 0 0 0 0 0 0
$$ ##$ACBTFLO= (0..15)
$$ 0 0 0 0 0 0 0 0 0 0 0 0 0 0 0 0
$$ ##$ACBTOUT= (0..15)
$$ 0 0 0 0 0 0 0 0 0 0 0 0 0 0 0 0
$$ ##$ACBTPO= (0..15)
$$ 0 100000 50000 20000 0 0 0 0 0 0 0 0 0 0 0 0
$$ ##$ACBTPW= (0..15)
$$ 0 0 0 0 0 0 0 0 0 0 0 0 0 0 0 0
$$ ##$ACBTSB= (0..15)
$$ 0 1 1 1 0 0 0 0 0 0 0 0 0 0 0 0
$$ ##$ACBTY= <no>
$$ ##$AQSBDHW= (0..31)
$$ 255 255 255 255 255 255 255 255 255 255 255 255 255 255 255 255 255 255 
$$ 255 255 255 255 255 255 255 255 255 255 255 255 255 255
$$ ##$AQSBDID= (0..31)
$$ 255 255 255 255 255 255 255 255 255 255 255 255 255 255 255 255 255 255 
$$ 255 255 255 255 255 255 255 255 255 255 255 255 255 255
$$ ##$AQSBDNO= (0..31)
$$ 255 255 255 255 255 255 255 255 255 255 255 255 255 255 255 255 255 255 
$$ 255 255 255 255 255 255 255 255 255 255 255 255 255 255
$$ ##$AQSBDTY= (0..31)
$$ 255 255 255 255 255 255 255 255 255 255 255 255 255 255 255 255 255 255 
$$ 255 255 255 255 255 255 255 255 255 255 255 255 255 255
$$ ##$AQSBUAD= (0..31)
$$ 255 255 255 255 255 255 255 255 255 255 255 255 255 255 255 255 255 255 
$$ 255 255 255 255 255 255 255 255 255 255 255 255 255 255
$$ ##$AQSECL= (0..31)
$$ 255 255 255 255 255 255 255 255 255 255 255 255 255 255 255 255 255 255 
$$ 255 255 255 255 255 255 255 255 255 255 255 255 255 255
$$ ##$AQSECLS= (0..31)
$$ 255 255 255 255 255 255 255 255 255 255 255 255 255 255 255 255 255 255 
$$ 255 255 255 255 255 255 255 255 255 255 255 255 255 255
$$ ##$ATT19F= (0..1)
$$ 0 0
$$ ##$ATT1H= (0..1)
$$ 0 0
$$ ##$ATT3H= (0..1)
$$ 0 0
$$ ##$ATTX= (0..1)
$$ 0 0
$$ ##$ATTY= (0..1)
$$ 0 0
$$ ##$ATTZ= (0..1)
$$ 0 0
$$ ##$BACSAIR= yes
$$ ##$BACSCAP= 60
$$ ##$BACSDEL= 10
$$ ##$BACSFCM= no
$$ ##$BACSOPT= <>
$$ ##$BACSTY= <tty08>
$$ ##$BARPTY= <no>
$$ ##$BFREQ= 300.13
$$ ##$BIRDS= no
$$ ##$BMPC= 0
$$ ##$BMPCTY= <no>
$$ ##$BPSUTY= <no>
$$ ##$BSMS= 1
$$ ##$BSMSTY= <tty02>
$$ ##$CFASMOD= (0..7)
$$ 2 2 0 0 0 0 0 0
$$ ##$CFASMUL= (0..7)
$$ 1 1 0 0 0 0 0 0
$$ ##$CNFTXDR= (0..7)
$$ 3 3 0 0 0 0 0 0
$$ ##$COMDIG2= 0
$$ ##$CPDBTY= <no>
$$ ##$CRCOTY= <no>
$$ ##$DATSTAT= no
$$ ##$DIGI140= (0..7)
$$ 0 0 0 0 0 0 0 0
$$ ##$DIGIB12= (0..7)
$$ 0 0 0 0 0 0 0 0
$$ ##$DIGIB16= (0..7)
$$ 0 0 0 0 0 0 0 0
$$ ##$DIGIFA= (0..7)
$$ 0 0 0 0 0 0 0 0
$$ ##$DIGIHA= (0..7)
$$ 0 0 0 0 0 0 0 0
$$ ##$DIGIHAF= (0..7)
$$ 0 0 0 0 0 0 0 0
$$ ##$DIGIHRD= (0..7)
$$ 0 0 0 0 0 0 0 0
$$ ##$DIGIIA= (0..7)
$$ 0 0 0 0 0 0 0 0
$$ ##$DIGIO16= (0..7)
$$ 0 0 0 0 0 0 0 0
$$ ##$DIGISA= (0..7)
$$ 0 0 0 0 0 0 0 0
$$ ##$DIGISAF= (0..7)
$$ 1 0 0 0 0 0 0 0
$$ ##$DIGISL= (0..7)
$$ 0 0 0 0 0 0 0 0
$$ ##$DIGITYI= (0..7)
$$ 0 0 0 0 0 0 0 0
$$ ##$DIGITYP= (0..7)
$$ 0 0 0 0 0 0 0 0
$$ ##$DIGITZ= 0
$$ ##$DRU= no
$$ ##$FCUMEM= (0..7)
$$ 258048 258048 0 0 0 0 0 0
$$ ##$FCUPAL= (0..7)
$$ 3 3 0 0 0 0 0 0
$$ ##$FQMIX= 0
$$ ##$FUNCMOD= <>
$$ ##$GCUTYPE= 1
$$ ##$GTUTY= <no>
$$ ##$HFAC= 3
$$ ##$HPCU= 0
$$ ##$HPCUTY= <no>
$$ ##$HPTXLP= (0..3)
$$ -1 -1 -1 -1
$$ ##$HPTXPI= (0..3)
$$ 0 0 0 0
$$ ##$HPTXPO= (0..3)
$$ 0 0 0 0
$$ ##$HPTXTY= (0..3)
$$ 0 0 0 0
$$ ##$IF451= 0
$$ ##$IFREQ= 1
$$ ##$INTFPR= 0
$$ ##$IPSO= no
$$ ##$LOCKTY= <tty03>
$$ ##$LOCSWID= 0
$$ ##$M2FAC= 0
$$ ##$MASTY= <no>
$$ ##$MEMPRM= 0
$$ ##$MHFAC= 0
$$ ##$MXFAC= 0
$$ ##$NAMPD1= <2H>
$$ ##$NAMPD10= <>
$$ ##$NAMPD11= <>
$$ ##$NAMPD12= <>
$$ ##$NAMPD13= <>
$$ ##$NAMPD14= <>
$$ ##$NAMPD15= <>
$$ ##$NAMPD16= <>
$$ ##$NAMPD2= <1H>
$$ ##$NAMPD3= <X-BB19F_2HS>
$$ ##$NAMPD4= <>
$$ ##$NAMPD5= <>
$$ ##$NAMPD6= <>
$$ ##$NAMPD7= <>
$$ ##$NAMPD8= <>
$$ ##$NAMPD9= <>
$$ ##$NFCU= 2
$$ ##$NMRCH= 2
$$ ##$NMRMEM= 16384
$$ ##$NRCU= 1
$$ ##$NROUT= 1
$$ ##$PAMPF1= (0..15)
$$ 75 99 0 27 2 0 0 203 134 46 255 117 1 0 0 0
$$ ##$PAMPF2= (0..15)
$$ 0 0 0 0 0 0 0 0 0 0 0 0 0 0 0 0
$$ ##$PAMPF3= (0..15)
$$ 0 0 0 0 0 0 0 0 0 0 0 0 0 0 0 0
$$ ##$PAMPF4= (0..15)
$$ 0 0 0 0 0 0 0 0 0 0 0 0 0 0 0 0
$$ ##$PAMPF5= (0..15)
$$ 0 0 0 0 0 0 0 0 0 0 0 0 0 0 0 0
$$ ##$PAMPF6= (0..15)
$$ 0 0 0 0 0 0 0 0 0 0 0 0 0 0 0 0
$$ ##$PAMPF7= (0..15)
$$ 0 0 0 0 0 0 0 0 0 0 0 0 0 0 0 0
$$ ##$PAMPF8= (0..15)
$$ 0 0 0 0 0 0 0 0 0 0 0 0 0 0 0 0
$$ ##$PH4= 0
$$ ##$PHF4TY= <no>
$$ ##$POWCHK= no
$$ ##$PRAMD1= (0..7)
$$ 0 1048576 0 0 0 1048576 0 0
$$ ##$PRAMD10= (0..7)
$$ 0 0 0 0 0 0 0 0
$$ ##$PRAMD11= (0..7)
$$ 0 0 0 0 0 0 0 0
$$ ##$PRAMD12= (0..7)
$$ 0 0 0 0 0 0 0 0
$$ ##$PRAMD13= (0..7)
$$ 0 0 0 0 0 0 0 0
$$ ##$PRAMD14= (0..7)
$$ 0 0 0 0 0 0 0 0
$$ ##$PRAMD15= (0..7)
$$ 0 0 0 0 0 0 0 0
$$ ##$PRAMD16= (0..7)
$$ 0 0 0 0 0 0 0 0
$$ ##$PRAMD17= (0..7)
$$ 0 0 0 0 0 0 0 0
$$ ##$PRAMD18= (0..7)
$$ 0 0 0 0 0 0 0 0
$$ ##$PRAMD19= (0..7)
$$ 0 0 0 0 0 0 0 0
$$ ##$PRAMD2= (0..7)
$$ 0 0 0 0 0 0 0 0
$$ ##$PRAMD20= (0..7)
$$ 0 0 0 0 0 0 0 0
$$ ##$PRAMD21= (0..7)
$$ 0 0 0 0 0 0 0 0
$$ ##$PRAMD3= (0..7)
$$ 2 0 0 0 2 0 0 0
$$ ##$PRAMD4= (0..7)
$$ 2147483644 2146435071 2147483647 134217727 2147483644 2146435071 2147483647 
$$ 134217727
$$ ##$PRAMD5= (0..7)
$$ 0 0 0 0 0 0 0 0
$$ ##$PRAMD6= (0..7)
$$ 0 0 0 0 0 0 0 0
$$ ##$PRAMD7= (0..7)
$$ 0 0 0 0 0 0 0 0
$$ ##$PRAMD8= (0..7)
$$ 0 0 0 0 0 0 0 0
$$ ##$PRAMD9= (0..7)
$$ 0 0 0 0 0 0 0 0
$$ ##$PRAMLED= (0..1)
$$ 15 15
$$ ##$PRAMP1= <tty01>
$$ ##$PRAMP2= <no>
$$ ##$PRAMP3= <no>
$$ ##$PRAMP4= <no>
$$ ##$PRAMP5= <no>
$$ ##$PRAMP6= <no>
$$ ##$PRAMP7= <no>
$$ ##$PRAMP8= <no>
$$ ##$PRAMPTP= 0
$$ ##$PREPTY= <no>
$$ ##$PRESHLD= 0
$$ ##$PTS160= -1
$$ ##$PTSA2X= (0..7)
$$ 0 0 0 0 0 0 0 0
$$ ##$PTSF2X= (0..7)
$$ 309 309 0 0 0 0 0 0
$$ ##$PTSFMX= (0..7)
$$ 620 620 0 0 0 0 0 0
$$ ##$PULCHK= no
$$ ##$RCUCDS= (0..7)
$$ 4194304 0 0 0 0 0 0 0
$$ ##$RCUCFS= (0..7)
$$ 4096 0 0 0 0 0 0 0
$$ ##$RCUCSS= (0..7)
$$ 262144 0 0 0 0 0 0 0
$$ ##$RCUI2C1= (0..7)
$$ 78 66 0 0 0 0 0 0
$$ ##$RCUI2C2= (0..7)
$$ 0 0 0 0 0 0 0 0
$$ ##$RCUI2C3= (0..7)
$$ 0 0 0 0 0 0 0 0
$$ ##$RCUI2C4= (0..7)
$$ 0 0 0 0 0 0 0 0
$$ ##$RCUI2C5= (0..7)
$$ 0 0 0 0 0 0 0 0
$$ ##$RCUI2C6= (0..7)
$$ 0 0 0 0 0 0 0 0
$$ ##$RCUI2C7= (0..7)
$$ 0 0 0 0 0 0 0 0
$$ ##$RCUI2C8= (0..7)
$$ 0 0 0 0 0 0 0 0
$$ ##$RDCU= 0
$$ ##$RGTYPE= (0..7)
$$ 5 0 0 0 0 0 0 0
$$ ##$RG_max= (0..7)
$$ 46341 0 0 0 0 0 0 0 
$$ ##$RG_min= (0..7)
$$ 1 0 0 0 0 0 0 0 
$$ ##$RG_tab1= (0..255)
$$ 1 1.1 1.3 1.4 1.6 1.8 2 2.2 2.5 2.8 3.2 3.6 4 4.5 5 5.7 6.3 7.1 8 9 10.1 
$$ 11.3 12.7 14.3 16 18 20.2 22.6 25.4 28.5 32 35.9 40.3 45.3 50.8 57 64 
$$ 71.8 80.6 90.5 101.6 114 128 143.7 161.3 181 203.2 228.1 256 287.4 322.5 
$$ 362 406.4 456.1 512 574.7 645.1 724.1 812.7 912.3 1024 1149.4 1290.2 1448.2 
$$ 1625.5 1824.6 2048 2298.8 2580.3 2896.3 3251 3649.1 4096 4597.6 5160.6 
$$ 5792.6 6502 7298.2 8192 9195.2 10321.3 11585.2 13004 14596.5 16384 18390.4 
$$ 20642.5 23170.5 26008 29193 32768 36780.8 41285.1 46341 -1 -1 -1 -1 -1 
$$ -1 -1 -1 -1 -1 -1 -1 -1 -1 -1 -1 -1 -1 -1 -1 -1 -1 -1 -1 -1 -1 -1 -1 -1 
$$ -1 -1 -1 -1 -1 -1 -1 -1 -1 -1 -1 -1 -1 -1 -1 -1 -1 -1 -1 -1 -1 -1 -1 -1 
$$ -1 -1 -1 -1 -1 -1 -1 -1 -1 -1 -1 -1 -1 -1 -1 -1 -1 -1 -1 -1 -1 -1 -1 -1 
$$ -1 -1 -1 -1 -1 -1 -1 -1 -1 -1 -1 -1 -1 -1 -1 -1 -1 -1 -1 -1 -1 -1 -1 -1 
$$ -1 -1 -1 -1 -1 -1 -1 -1 -1 -1 -1 -1 -1 -1 -1 -1 -1 -1 -1 -1 -1 -1 -1 -1 
$$ -1 -1 -1 -1 -1 -1 -1 -1 -1 -1 -1 -1 -1 -1 -1 -1 -1 -1 -1 -1 -1 -1 -1 -1 
$$ -1 -1 -1 -1 -1 -1 -1 -1 -1 -1 -1 -1 -1
$$ ##$RG_tab2= (0..255)
$$ -1 -1 -1 -1 -1 -1 -1 -1 -1 -1 -1 -1 -1 -1 -1 -1 -1 -1 -1 -1 -1 -1 -1 -1 
$$ -1 -1 -1 -1 -1 -1 -1 -1 -1 -1 -1 -1 -1 -1 -1 -1 -1 -1 -1 -1 -1 -1 -1 -1 
$$ -1 -1 -1 -1 -1 -1 -1 -1 -1 -1 -1 -1 -1 -1 -1 -1 -1 -1 -1 -1 -1 -1 -1 -1 
$$ -1 -1 -1 -1 -1 -1 -1 -1 -1 -1 -1 -1 -1 -1 -1 -1 -1 -1 -1 -1 -1 -1 -1 -1 
$$ -1 -1 -1 -1 -1 -1 -1 -1 -1 -1 -1 -1 -1 -1 -1 -1 -1 -1 -1 -1 -1 -1 -1 -1 
$$ -1 -1 -1 -1 -1 -1 -1 -1 -1 -1 -1 -1 -1 -1 -1 -1 -1 -1 -1 -1 -1 -1 -1 -1 
$$ -1 -1 -1 -1 -1 -1 -1 -1 -1 -1 -1 -1 -1 -1 -1 -1 -1 -1 -1 -1 -1 -1 -1 -1 
$$ -1 -1 -1 -1 -1 -1 -1 -1 -1 -1 -1 -1 -1 -1 -1 -1 -1 -1 -1 -1 -1 -1 -1 -1 
$$ -1 -1 -1 -1 -1 -1 -1 -1 -1 -1 -1 -1 -1 -1 -1 -1 -1 -1 -1 -1 -1 -1 -1 -1 
$$ -1 -1 -1 -1 -1 -1 -1 -1 -1 -1 -1 -1 -1 -1 -1 -1 -1 -1 -1 -1 -1 -1 -1 -1 
$$ -1 -1 -1 -1 -1 -1 -1 -1 -1 -1 -1 -1 -1 -1 -1 -1
$$ ##$RG_tab3= (0..255)
$$ -1 -1 -1 -1 -1 -1 -1 -1 -1 -1 -1 -1 -1 -1 -1 -1 -1 -1 -1 -1 -1 -1 -1 -1 
$$ -1 -1 -1 -1 -1 -1 -1 -1 -1 -1 -1 -1 -1 -1 -1 -1 -1 -1 -1 -1 -1 -1 -1 -1 
$$ -1 -1 -1 -1 -1 -1 -1 -1 -1 -1 -1 -1 -1 -1 -1 -1 -1 -1 -1 -1 -1 -1 -1 -1 
$$ -1 -1 -1 -1 -1 -1 -1 -1 -1 -1 -1 -1 -1 -1 -1 -1 -1 -1 -1 -1 -1 -1 -1 -1 
$$ -1 -1 -1 -1 -1 -1 -1 -1 -1 -1 -1 -1 -1 -1 -1 -1 -1 -1 -1 -1 -1 -1 -1 -1 
$$ -1 -1 -1 -1 -1 -1 -1 -1 -1 -1 -1 -1 -1 -1 -1 -1 -1 -1 -1 -1 -1 -1 -1 -1 
$$ -1 -1 -1 -1 -1 -1 -1 -1 -1 -1 -1 -1 -1 -1 -1 -1 -1 -1 -1 -1 -1 -1 -1 -1 
$$ -1 -1 -1 -1 -1 -1 -1 -1 -1 -1 -1 -1 -1 -1 -1 -1 -1 -1 -1 -1 -1 -1 -1 -1 
$$ -1 -1 -1 -1 -1 -1 -1 -1 -1 -1 -1 -1 -1 -1 -1 -1 -1 -1 -1 -1 -1 -1 -1 -1 
$$ -1 -1 -1 -1 -1 -1 -1 -1 -1 -1 -1 -1 -1 -1 -1 -1 -1 -1 -1 -1 -1 -1 -1 -1 
$$ -1 -1 -1 -1 -1 -1 -1 -1 -1 -1 -1 -1 -1 -1 -1 -1
$$ ##$RG_tab4= (0..255)
$$ -1 -1 -1 -1 -1 -1 -1 -1 -1 -1 -1 -1 -1 -1 -1 -1 -1 -1 -1 -1 -1 -1 -1 -1 
$$ -1 -1 -1 -1 -1 -1 -1 -1 -1 -1 -1 -1 -1 -1 -1 -1 -1 -1 -1 -1 -1 -1 -1 -1 
$$ -1 -1 -1 -1 -1 -1 -1 -1 -1 -1 -1 -1 -1 -1 -1 -1 -1 -1 -1 -1 -1 -1 -1 -1 
$$ -1 -1 -1 -1 -1 -1 -1 -1 -1 -1 -1 -1 -1 -1 -1 -1 -1 -1 -1 -1 -1 -1 -1 -1 
$$ -1 -1 -1 -1 -1 -1 -1 -1 -1 -1 -1 -1 -1 -1 -1 -1 -1 -1 -1 -1 -1 -1 -1 -1 
$$ -1 -1 -1 -1 -1 -1 -1 -1 -1 -1 -1 -1 -1 -1 -1 -1 -1 -1 -1 -1 -1 -1 -1 -1 
$$ -1 -1 -1 -1 -1 -1 -1 -1 -1 -1 -1 -1 -1 -1 -1 -1 -1 -1 -1 -1 -1 -1 -1 -1 
$$ -1 -1 -1 -1 -1 -1 -1 -1 -1 -1 -1 -1 -1 -1 -1 -1 -1 -1 -1 -1 -1 -1 -1 -1 
$$ -1 -1 -1 -1 -1 -1 -1 -1 -1 -1 -1 -1 -1 -1 -1 -1 -1 -1 -1 -1 -1 -1 -1 -1 
$$ -1 -1 -1 -1 -1 -1 -1 -1 -1 -1 -1 -1 -1 -1 -1 -1 -1 -1 -1 -1 -1 -1 -1 -1 
$$ -1 -1 -1 -1 -1 -1 -1 -1 -1 -1 -1 -1 -1 -1 -1 -1
$$ ##$RG_tab5= (0..255)
$$ -1 -1 -1 -1 -1 -1 -1 -1 -1 -1 -1 -1 -1 -1 -1 -1 -1 -1 -1 -1 -1 -1 -1 -1 
$$ -1 -1 -1 -1 -1 -1 -1 -1 -1 -1 -1 -1 -1 -1 -1 -1 -1 -1 -1 -1 -1 -1 -1 -1 
$$ -1 -1 -1 -1 -1 -1 -1 -1 -1 -1 -1 -1 -1 -1 -1 -1 -1 -1 -1 -1 -1 -1 -1 -1 
$$ -1 -1 -1 -1 -1 -1 -1 -1 -1 -1 -1 -1 -1 -1 -1 -1 -1 -1 -1 -1 -1 -1 -1 -1 
$$ -1 -1 -1 -1 -1 -1 -1 -1 -1 -1 -1 -1 -1 -1 -1 -1 -1 -1 -1 -1 -1 -1 -1 -1 
$$ -1 -1 -1 -1 -1 -1 -1 -1 -1 -1 -1 -1 -1 -1 -1 -1 -1 -1 -1 -1 -1 -1 -1 -1 
$$ -1 -1 -1 -1 -1 -1 -1 -1 -1 -1 -1 -1 -1 -1 -1 -1 -1 -1 -1 -1 -1 -1 -1 -1 
$$ -1 -1 -1 -1 -1 -1 -1 -1 -1 -1 -1 -1 -1 -1 -1 -1 -1 -1 -1 -1 -1 -1 -1 -1 
$$ -1 -1 -1 -1 -1 -1 -1 -1 -1 -1 -1 -1 -1 -1 -1 -1 -1 -1 -1 -1 -1 -1 -1 -1 
$$ -1 -1 -1 -1 -1 -1 -1 -1 -1 -1 -1 -1 -1 -1 -1 -1 -1 -1 -1 -1 -1 -1 -1 -1 
$$ -1 -1 -1 -1 -1 -1 -1 -1 -1 -1 -1 -1 -1 -1 -1 -1
$$ ##$RG_tab6= (0..255)
$$ -1 -1 -1 -1 -1 -1 -1 -1 -1 -1 -1 -1 -1 -1 -1 -1 -1 -1 -1 -1 -1 -1 -1 -1 
$$ -1 -1 -1 -1 -1 -1 -1 -1 -1 -1 -1 -1 -1 -1 -1 -1 -1 -1 -1 -1 -1 -1 -1 -1 
$$ -1 -1 -1 -1 -1 -1 -1 -1 -1 -1 -1 -1 -1 -1 -1 -1 -1 -1 -1 -1 -1 -1 -1 -1 
$$ -1 -1 -1 -1 -1 -1 -1 -1 -1 -1 -1 -1 -1 -1 -1 -1 -1 -1 -1 -1 -1 -1 -1 -1 
$$ -1 -1 -1 -1 -1 -1 -1 -1 -1 -1 -1 -1 -1 -1 -1 -1 -1 -1 -1 -1 -1 -1 -1 -1 
$$ -1 -1 -1 -1 -1 -1 -1 -1 -1 -1 -1 -1 -1 -1 -1 -1 -1 -1 -1 -1 -1 -1 -1 -1 
$$ -1 -1 -1 -1 -1 -1 -1 -1 -1 -1 -1 -1 -1 -1 -1 -1 -1 -1 -1 -1 -1 -1 -1 -1 
$$ -1 -1 -1 -1 -1 -1 -1 -1 -1 -1 -1 -1 -1 -1 -1 -1 -1 -1 -1 -1 -1 -1 -1 -1 
$$ -1 -1 -1 -1 -1 -1 -1 -1 -1 -1 -1 -1 -1 -1 -1 -1 -1 -1 -1 -1 -1 -1 -1 -1 
$$ -1 -1 -1 -1 -1 -1 -1 -1 -1 -1 -1 -1 -1 -1 -1 -1 -1 -1 -1 -1 -1 -1 -1 -1 
$$ -1 -1 -1 -1 -1 -1 -1 -1 -1 -1 -1 -1 -1 -1 -1 -1
$$ ##$RG_tab7= (0..255)
$$ -1 -1 -1 -1 -1 -1 -1 -1 -1 -1 -1 -1 -1 -1 -1 -1 -1 -1 -1 -1 -1 -1 -1 -1 
$$ -1 -1 -1 -1 -1 -1 -1 -1 -1 -1 -1 -1 -1 -1 -1 -1 -1 -1 -1 -1 -1 -1 -1 -1 
$$ -1 -1 -1 -1 -1 -1 -1 -1 -1 -1 -1 -1 -1 -1 -1 -1 -1 -1 -1 -1 -1 -1 -1 -1 
$$ -1 -1 -1 -1 -1 -1 -1 -1 -1 -1 -1 -1 -1 -1 -1 -1 -1 -1 -1 -1 -1 -1 -1 -1 
$$ -1 -1 -1 -1 -1 -1 -1 -1 -1 -1 -1 -1 -1 -1 -1 -1 -1 -1 -1 -1 -1 -1 -1 -1 
$$ -1 -1 -1 -1 -1 -1 -1 -1 -1 -1 -1 -1 -1 -1 -1 -1 -1 -1 -1 -1 -1 -1 -1 -1 
$$ -1 -1 -1 -1 -1 -1 -1 -1 -1 -1 -1 -1 -1 -1 -1 -1 -1 -1 -1 -1 -1 -1 -1 -1 
$$ -1 -1 -1 -1 -1 -1 -1 -1 -1 -1 -1 -1 -1 -1 -1 -1 -1 -1 -1 -1 -1 -1 -1 -1 
$$ -1 -1 -1 -1 -1 -1 -1 -1 -1 -1 -1 -1 -1 -1 -1 -1 -1 -1 -1 -1 -1 -1 -1 -1 
$$ -1 -1 -1 -1 -1 -1 -1 -1 -1 -1 -1 -1 -1 -1 -1 -1 -1 -1 -1 -1 -1 -1 -1 -1 
$$ -1 -1 -1 -1 -1 -1 -1 -1 -1 -1 -1 -1 -1 -1 -1 -1
$$ ##$RG_tab8= (0..255)
$$ -1 -1 -1 -1 -1 -1 -1 -1 -1 -1 -1 -1 -1 -1 -1 -1 -1 -1 -1 -1 -1 -1 -1 -1 
$$ -1 -1 -1 -1 -1 -1 -1 -1 -1 -1 -1 -1 -1 -1 -1 -1 -1 -1 -1 -1 -1 -1 -1 -1 
$$ -1 -1 -1 -1 -1 -1 -1 -1 -1 -1 -1 -1 -1 -1 -1 -1 -1 -1 -1 -1 -1 -1 -1 -1 
$$ -1 -1 -1 -1 -1 -1 -1 -1 -1 -1 -1 -1 -1 -1 -1 -1 -1 -1 -1 -1 -1 -1 -1 -1 
$$ -1 -1 -1 -1 -1 -1 -1 -1 -1 -1 -1 -1 -1 -1 -1 -1 -1 -1 -1 -1 -1 -1 -1 -1 
$$ -1 -1 -1 -1 -1 -1 -1 -1 -1 -1 -1 -1 -1 -1 -1 -1 -1 -1 -1 -1 -1 -1 -1 -1 
$$ -1 -1 -1 -1 -1 -1 -1 -1 -1 -1 -1 -1 -1 -1 -1 -1 -1 -1 -1 -1 -1 -1 -1 -1 
$$ -1 -1 -1 -1 -1 -1 -1 -1 -1 -1 -1 -1 -1 -1 -1 -1 -1 -1 -1 -1 -1 -1 -1 -1 
$$ -1 -1 -1 -1 -1 -1 -1 -1 -1 -1 -1 -1 -1 -1 -1 -1 -1 -1 -1 -1 -1 -1 -1 -1 
$$ -1 -1 -1 -1 -1 -1 -1 -1 -1 -1 -1 -1 -1 -1 -1 -1 -1 -1 -1 -1 -1 -1 -1 -1 
$$ -1 -1 -1 -1 -1 -1 -1 -1 -1 -1 -1 -1 -1 -1 -1 -1
$$ ##$ROUTER= 2
$$ ##$RX22TY= <tty10>
$$ ##$SCMTY= <no>
$$ ##$SPECTR= 5
$$ ##$SY2FLAG= 0
$$ ##$TFXNUM= 0
$$ ##$TRIPLO2= 0
$$ ##$VTUTY= <tty05>
$$ ##$WBREFAM= (0..15)
$$ 100 100 100 100 100 100 100 100 100 100 100 100 100 100 100 100
$$ ##$WBREFPH= (0..15)
$$ 0 0 0 0 0 0 0 0 0 0 0 0 0 0 0 0
$$ ##$XFAC= 2
$$ ##END=
$$ 
##$DECIM=	24
##$DSPFVS=	12
##NTUPLES=	NMRSPECTRUM
##VARNAME=	FREQUENCY,	SPECTRUM/REAL,	SPECTRUM/IMAG,	PAGE NUMBER
##SYMBOL=	X,	R,	I,	N
##VARTYPE=	INDEPENDENT,	DEPENDENT,	DEPENDENT,	PAGE
##VARFORM=	AFFN,	ASDF,	ASDF,	AFFN
##VARDIM=	65536,	65536,	65536,	2
##UNITS=	HZ,	ARBITRARY UNITS,	ARBITRARY UNITS,
##FIRST=	4919.8902587890625,	-1.1235762834548950195,	-0.2623952031135559082,	1
##LAST=	-1252.8549066260457039,	-0.57909703254699707031,	0.97140914201736450195,	2
##MIN=	-1252.8549066260457039,	-1.1565302610397338867,	-419.380523681640625,	1
##MAX=	4919.8902587890625,	676.9202880859375,	416.842803955078125,	1
##FACTOR=	-0.094190053641796112061,	0.0084615036010742186029,	0.005242256546020508147,	1
##PAGE=	N=1
##DATATABLE=	(X++(R..R)), XYDATA
-52233a32ljJJJL%jkjJJ%j%%k%KKJJ%Jjjj%jkjJ%JJKKKj%j%%%LJ%K%kj%KKjkkjKKJjjj%KL
-52166a20KJjKJJkllk%KKJ%jjJKLJKjkjk%KMJj%JJjkjjkjJKKJ%jK%j%j%%jkj%J%LKJJKKJJ
-52099a03KjjKJJkk%%%%KJ%%K%j%%jJJllkLNJ%KklJ%J%jkll%KJKJJK%jjlj%KML%j%%JK%%%
-52032i3jKJJkkj%%MKkj%J%J%JKj%%K%kjJK%jkkljJJ%KKjjMNNJkkk%J%%lk%%J%jkk%KMJjj
-51964h5k%JKKkj%LKKJJjkJKKJj%jKKKJkkjjjkj%KL%%jjj%JJjlj%KNKk%LKlmm%JLMJj%%%j
-51896g1jk%KK%%JJJ%kjj%KKKKjJK%%KJ%jjkkl%JJjmjKKJ%%LMK%kmojMLJ%kkkklkKLJJJKM
-51828f1L%jJJ%J%k%k%KJJ%kkjJLKKkk%%kjJJj%%LMMJlnmjLLM%ljlk%KLLkkJJjj%Kjlj%k%
-51760f0K%%JKKKLLjjLK%kllk%KKj%%kjjJLJJKK%lk%KK%lkj%jjkJKJKKLJjjkk%JKLLKjjjj
-51692d1JKk%%JKMMkmkkJjlm%KJ%%LM%%KLL%lnn%LJjj%KL%jll%%JLOM%kkkk%JkjKLJkk%jm
-51624d0jLLK%KLJjjnjjj%%%JKKKJ%kJjklj%KKJK%lk%kjJKJ%jjjKNL%KLKJ%kj%J%jkjkkkj
-51556c2jJKJ%jJLK%jkkj%J%jjj%J%KK%%NMJkmnjJJ%LLjkj%KjlkkjJLKJjJLKJ%jkjk%jjKJ
-51488b4K%kJJKKJk%%j%KKLlpolj%MOLjmnk%KMJJ%%KKKKKK%JKknljKK%kJ%KL%njLK%klllk
-51420b6j%JKKJL%mkjjKMMLK%lnljKKKkljKKJJKJ%%jK%jkj%LL%ljjkKjj%%K%KK%kjjKjljj
-51352b0k%MLJkjj%JKKJKJkmk%JKK%%%J%%j%%jjk%JKJJLJjkk%kjjkjLMJjJMLknolLMLklkj
-51284a8Jj%KJJJknoJNMKLKJKKJlnn%MNLJ%JkmmkJJLKjj%JJ%lkljKLMJkkj%JjjkJ%jJLJJj
-51216ikJJ%MKklk%jj%%%JKN%j%%jJjjjj%kjJJKK%llKMJknlkjKKKKMJjjmnlKJkk%kJKjJMM
-51147a1JklkKJJjlJJjKLKJKJMjjK%kj%KK%Jjml%MJ%kkjkj%MMjmk%%J%JlmlKMLjjj%%KNLJ
-51079@jljLK%ljj%j%J%lokjjJ%l%MOLkj%JK%klj%JLLLLll%JKJ%monjjJOMJ%J%klkK%kJK%
-51010a0jKK%kj%J%ll%LMJJ%klkk%%LMJjkljKJjjJK%KJKKJ%kljJJ%%KKk%kllJjmJNMjlkkJ
-50942a3MNKknl%MMJjllljlkMNNKmkj%JLKLL%k%kj%JK%jnl%LLJJjjJK%lljlk%MLjkk%J%JJ
-50874g%KMJ%k%ll%%Kj%LM%j%J%kkj%j%jkKKlk%JKK%j%jk%LLJ%j%%LKklkjKLJ%JJKJ%kj%J
-50805Ckj%j%JJ%kJM%nqokJ%%kJPNK%%kjjkJNL%%lml%%ljJ%k%KKjj%jjKL%jj%KKj%JJJKLJ
-50736@jjKK%jj%jj%kkk%K%lmJLKkkJLKjkjjKLJ%JL%jjjJjkjJJKKKjj%MJlopjjjjjJKMMKK
-50667a%%jjJKKjjj%%jj%jjjkmkLLMKkjJjlljkjKKJJj%jlJKKKjk%MKJKjj%jKKLLlnmjJjjj
-50598ijk%Ljj%j%k%JJKLKKL%%kjLKJlkkk%%lkj%JMJjlmj%JLNL%mjLjkJjJJJ%j%KKK%mj%K
-50529cJkkjKLJjkkkJMLKKjj%jkkkkjjjjmkJKMPLjjkmlmjLJK%jJJJKJLK%%jknlJJj%KKJkm
-50460a1JK%jJL%ljjkj%J%JJjjkjLKj%JLML%jjj%jJJllkJNK%lmkLKlj%JJK%%KJjkkkkk%%k
-50392a6KKJ%jKM%j%%JJ%%klJKkjJK%jKMLKjkonk%KJJKLK%jj%kljjj%LKKLK%%jkjlk%jlJL
-50324i%%%JJKJ%%KK%kjjJ%LK%jjlj%KJkkjkKJkm%JLMjnnnJLKKJJJJLLJk%jj%kmkJJ%JL%k
-50255hjKKJj%%%ll%LKj%%%jlj%%%jmjLPNK%J%mljlk%JjkjjJNOKkjLMKjk%kj%%%%%j%jlll
-50186a4%JjJMLKKJ%JLKmlmjK%%%knojLOMJ%%knkJKLJj%kmmjKONK%J%kmlJK%jll%kJK%%KK
-50118a1JJ%JJk%%k%KKkJK%jjkJMLlnlJLLLL%kmkJJJMJkkj%LJ%%jljKMKjlkkljJ%%klJLMK
-50050dmlKKLJ%llj%%jj%%J%k%JJMKjlJL%j%L%jkkjjLLJjlkkljJLLKLJ%jjJL%mJL%kkplNM
-49981e%JKKKJ0PJ%kprqmlj%OJ2Lkjmj%Jko%M%KKJ%lmkkjJJKKLJjjkj%LLJjmkK%JjkK%lJJ
-49914ej%Jlk%jkJLKJk%LJlmKPO%jJlkkk%%KLKjklkj%knl%KNOKk%%JKklkjjKJjljkJj%j%J
-49845a4KJJMNKKkkllJLJJjjllmjKMMMKKjkKLJjkmmnlkJLK%jl%MNKjlkkj%jLJjjK%jjKKKL
-49777@J%kjJJknljjJJ%J%Jj%MMJ%lm%J%k%Jjk%KKJkJLK%j%%kjjkkjkjJML%%%jkJKJ%jkkJ
-49708iKkjLJj%J%JjjkJjkjNOJ%knlkJM%mjK%%jk%KLLKkj%JL%j%kkjJJ%jljL%%jjllKK%kk
-49639a6LMLKLJjmkkJM%ml%KKJj%JJKJkjJj%KMKkj%mkkk%K%k%J%KK%%%jj%LJKKjkmkjJKLj
-49571dkjkKKjlnlJKNKjllkjJJKJKNNJkjjkjJJK%kjKJkjKLjmjJ%j%L%kJJjjlk%%jmlJ%kjL
-49502a7J%jj%LMLJkkjkJ%JKjmjMNMLKKjklnlkJLMJkk%KJJjlJJJ%%lkjj%KKKKKJ%konJLKj
-49434hjjjJj%LJml%jjJML%MLj%JKKjl%LJjjjjk%%JKJ%KL%oplkkK%Jj%%jJ%jKJJJjjKKLL%
-49365@%klkmjK%LKj%jkkK%kJKJjlkJLLKJkllJLJ%j%%jMMKk%%klmkKLKJJ%jjjJ%%j%K%J%j
-49296cJK%nlJKJlm%KJkjkjLKJjj%LMJ%Jjj%jk%jmnkJMMLKj%jkJKJ%kkJKjkJML%ml%JJJ%k
-49227f%%JJJjJK%j%KKkkkl%JK%KJjjjkjJL%%KJJJkl%jllm%JJKNK%lmlk%KMMKjkj%jJJjlJ
-49158iKK%jjkkk%kj%jjKKjkkJKLKKjk%K%klJKMLJJJll%%J%JJ%JLL%klkJKJjjjjjjjjkk%L
-49089a0MKK%nmjlmjKLOOK%kkk%JMMLL%mmj%jljNM%jkl%%j%LJljkKMJK%jklmnjK%kjjJLJJ
-49021iK%%mljJNLKJJ%lk%LM%%%JK%l%%%%%l%KJkmmnl%LLLK%JK%%jj%JJklJLjk%KklljJKL
-48952iKkjk%KK%lJJKK%JK%mlJ%jjJK%ljJ%JkmkLLJjJLKkjllJLKj%%JMM%%j%J%kll%%kljJ
-48883a3jJK%k%JJLLLK%lljKkkJ%%%KL%jj%mlJMKjml%J%kjJML%k%jklKMLLJJ%jnmjjKjJKJ
-48815h%%jklKK%%%KMKjJ%j%%jjmkKLKLJJ%jl%L%JKjlmkK%kkj%JKJ%%Jjkk%%%JKLJjlm%LK
-48746fjjk%LJ%JKlljJLLJJJj%JllJJJJJ%jjl%KJjj%%jkl%%K%lmj%JK%jJKJ%j%%JJJLJ%jj
-48677gkkjljjljMMK%kj%kjkkJL%JOOMJkpm%KJJLJK%j%jJJ%%%jj%JJln%JLKjkk%%jJJ%%%%
-48608hK%jjjKKKjjkjLMJjllmjKLLMJjljK%kjkJKJkkMLjmk%%%%j%KJjkjJ%%KLJKkkKJjjk%
-48539e%LKL%kjlj%JjjJK%jlnkMMK%%JJ%jljJ%kjJkkJjkkLLJl%KJJK%k%J%lokKK%%j%%%%j
-48470a5LKJkk%jjKJJKJ%jkk%MMKJlnj%mm%KLLJjKKLjn%LKJJJjkJJkkkkJJMJj%JK%kKjljj
-48402hklkJLL%kjKJK%jJL%kkjjjJJjjJJKLjk%%J%%JJkmjjJKJjKLJK%jkmmjJKK%KjkjKJJ%
-48333eKJlkLM%jjjkJLJmm%jlj%JML%km%JKLJ%%%JKjkllkkjJj%J%k%JKKJjJjk%%LJj%%JjJ
-48264iJKM%mlJLLK%llj%JKJkjjJKK%%jj%JKklkKJKK%Jjjkl%JK%JJ%kmlkLMLmmj%J%%JKM%
-48195d%JjnlJJ%%%%JKKKJ%mlJjjJKkkJLKJjKJJjkjkkKLKlmjkKMK%jmjJjjJKkk%%%%LMLjm
-48126gj%J%JL%%mljjj%jLMKMK%jjJ%%jmlj%kkjkljKOOLjkk%JL%JL%klkJ%kjJJkkk%LOMJK
-48057CKklkjjjJLJjmlJLMknl%KMKjkkj%KJJjKKkmjJ%%%J%klk%j%MKJKKJl%N%ljjj%%JKL%
-47988@j%%kk%%k%MLkk%%L%lkk%kllJMMMKJKJklljklJLjjj%%jk%jKJ%%KKjk%%KNKjJKJjjj
-47919a%kkk%J%j%jklJNOMLJmmmkkj%jkJQO%k%%L%ll%jjKJ%%J%lj%%JjkljJjkJMJj%J%jKK
-47850dJjljKJKJ%%JkjKLMJlmmjK%kllJLJkm%L%KMK%jmn%MKjkkJJkmJLMMLMJlkjjK%%%%%%
-47781@L%mnlkkm%MLjjJklkJLNK%mljLOOM%lkmljJKJkj%KMLKjkjmk%KJjkKL%%K%k%ljJkoj
-47712a4KLL%j%J%%kjj%LJ%LJklnljJLMNL%jklok%MM%l%Jjjj%LLJJKjool%%JKJKKKjLMJjk
-47644ck%J%kjJJjjKM%kkl%NK%jjjkmm%LJJKJKLJ%kkjk%JLLJj%%JjjJ%%Jjk%K%jmmmk%KJJ
-47575a1jlk%JMLLKK%omjjlkKKK%kjJ%KK%KKJJMLjjkk%jJKJlj%LK%jkk%j%JjnkLNKjjJ%jj
-47507fkkKJ%kk%KLK%JkjJLK%%%%%%JjmlJjKKK%nl%KJ%J%ljjjkjkJNKjl%JLJJ%%KJjkml%%
-47438a3kj%LMLjmj%JJJJjk%JKK%%jkjkjKJJLJKjmkLMJkmk%JJJ%%%%LKJj%K%klj%JKkkjKN
-47370aJj%JM%m%kjjkK%kj%jJJKJlkklkJKJKLLL%mmklmjKJJ%JJkl%J%%KLNL%jJkkJKkklk%
-47301a3LKJmkJ%KJ%JMK%kj%JJJjmk%K%JOJjmmlJLLJ%kl%Mjlkj%jJJjJMNJ%jjJJ%jmlkkJ%
-47233a1kj%KJ%JkljJL%%JKNMklkkljJ%KJ%jKJK%klkj%MN%%JJjj%JKkj%momKMMKjjkk%KJJ
-47165hKMK%%%%j%%%%J%mnkk%J%%KML%klJLL%kkkkkkJK%%KJL%kJkk%KL%%%Jjjj%K%%kjKJ%
-47096d%JJKKjnpl%KMLJK%llmjKKLMJ%kjlkljLJ%JjlkKLJKkkLJj%kmkJMMLKjkJL%%JL%lj%
-47027@jj%kkJLkjjjJj%JJ%%KjkJ%l%KjkljKLLjnkJJjjJjjKJKNJjjmjj%JLKjl%KLKJlnkJK
-46958h%kmm%LML%mljMK%LK%j%JLjmlkj%jKJjLM%llln%QPKk%J%kjLMJkjjkkjKJ%K%jJKKjm
-46889cmjKJJ%JL%jmj%%J%%jljj%KKKMJ%JJkkjkl%KjklljJKKJ%%KLKNLmmlJJjkj%LLKKkkl
-46820ellkLLJ%%%%JK%J%mlkJjkJLK%JK%j%jjjkk%%k%JLJj%MLJJ%J%kjmmkMNJkj%Jkmj%JK
-46751ikj%Jj%LJ%J%J%%%%jkjjJ%kkKNNKklJJklJj%JJ%%%ljJ%jmm%MLMMJ%JklllKL%J%jjl
-46682a1lj%JJKLKjmjLLLL%kklljJjj%KJLKLJjJJkljJKklkkLMM%%jjK%%%jljlkLKj%j%JjJ
-46614fjJll%KJj%KJkj%%KLKKllj%%JL%mm%KLMJjljjk%%kJLMM%jJ%%MKknplJKJ%%J%klKML
-46545bj%jJKJlmkmk%JMNL%JLJjjjjjj%knk%KKKKKJJJ%%jj%%JjpnKNMK%klj%%%%J%LKMJmk
-46476akmjKLjll%Jjlm%KMNNJ%lmmk%J%LK%J%JJK%lJKJJ%kljjjJLLJjjnm%LLjklkJKKJJ%l
-46407iml%JJLNLjkkjjJJKJj%MJlkjkjJK%lk%%%jjKMMK%jjLJjj%KJL%%%ml%Ljnm%Jlljk%k
-46338b0jLNLJJJJK%mljLL%knkjkKMK%j%%K%nn%NJkkljJKKLLJjJJ%JKjjljKNKj%JJKLjjlj
-46270b%jljmlLNKkkljLN%lon%KMML%JKJklkj%JjjJ%KKjkj%Jj%KJ%KJjj%JKklkjj%JJJLjj
-46201gKMJjlljJ%JjjLJjk%j%KJj%j%KjljJ%jKL%mlJL%jjkjjJLJJJJkkJ%jJjj%JJj%jJJj%
-46132a0jjjKL%%jL%JJjJ%jJ%%%lljKJJJKLJL%lnlMM%lkK%%%JK%%kl%jk%JjkkKKJjjj%%%k
-46064a2jklJMKJLLLJjllljkjKMMLKM%kjklmmJMKjkj%%J%j%KKJ%%LLMLJjkkkkkj%kkj%%%J
-45996ejj%mlkljLJLL%kJJklkjLLLJkj%JNLJklllj%KKk%JKKLKkljkKKJJJ%%%%%jJkjjjJjk
-45927i%%k%JJJJMPOjlllmkJ%%jljK%%jjJKNML%%J%kjkklllkj%%MJljKLKJjnjKJKLKjjKJ%
-45858@jjjjkmjKKjjJKKJ%kjjjjjJLNOM%lolmjJ%%jjjMLkkmmkk%MNJ%JJj%J%KJ%%%jJLLJ%
-45789Cjkklkjj%%JKLK%jkKLKkjJLKkmJj%jjjj%jkKL%j%kjLJjllk%JKK%jjjJJJ%%JJK%JKL
-45720DjljJ%mkJ%K%jk%LL%jJ%%lmjkj%JjljLKjljK%lJ%jK%%MNJklJ%k%%jj%JKJJKJK%Jkk
-45651emlKLJ%kkJKJ%jjJKK%lmkJK%kJKNMJklkjj%kl%J%%JMMLjklJLJkjKjl%%jjjJjJKJll
-45582a0j%kk%JJLNLJ%jkj%JJJJjlmjLLJ%%JjJ%%%%j%J%%k%JJlmjjjJ%ljK%jjJMJJj%jjKJ
-45514hJKKJJjj%JJJ%knm%MLJL%J%kmokk%KJJKJ%lkJj%KKJKkmljJKjJjkJNMJkmmjJ%j%%JK
-45445a3Jjk%K%kKJ%jJ%jk%MJjk%KJMKl%LLJ%k%%Jkkljk%MKJkjJKL%jklkj%%MLJ%%JJ%koj
-45377i%k%%JKJl%J%jjjJK%jj%jllj%LLJjjMMJ%jJ%jjkJ%lk%JM%lkjKJJkl%MNKLJ%mmkJMM
-45308aK%kljllkL%%KK%KKKJj%kJ%jk%KJjjkljml%JJKJ%jk%LKJKKJkmmljJMOJ%klKLJJ%kj
-45239fKJJK%%jkmlkjljNMj%JNM%kmnm%JJK%jLJ%%%kkjkljKNMLJ%%%kkjJLKJJJ%K%kll%JJ
-45170c%Jkmm%KLJkl%LKKJj%%jK%jKLLlmmjLJllkKKLLJlmm%JK%J%lpnKMKJ%NN%kjj%KMLJj
-45101AjkklkkjJJJKjlk%%%%JJ%JLLJ%J%mmlJJlkKKJklj%%%jJKkkJJjJLKKKKjjkjkjKJJLM
-45032cLKJjkmmJ%%%JKKjljklk%jj%%%j%JJJLPNJklJMKmmjKjk%JJ%%kjJJJJ%%JKJ%jllllj
-44963a3LKLMJjkklk%jk%Kj%KJk%KLKJJjjjmlljJ%MOKjkjKJ%klkk%%jJKJ%Jj%J%J%JKJjkj
-44895hjkkJJKMLJ%klkjMMKKK%jJKjll%%lnk%jKL%kkk%JK%kkkjJLJj%KKJJ%jjjJL%jLJj%L
-44826@LMKmom%Kj%JJjlk%LNKk%J%jkjjjJLKKjlmjkkjjk%%%LNMLLJjmlkkj%%LMJJJkmk%K%
-44757dk%LKmnj%%%JJJj%L%%JLK%Jj%%kknnKNK%j%JMML%j%kl%%%J%JJklk%jk%J%%kKK%JJk
-44688dkK%kmk%KMLJj%%jK%k%jl%JKKJkj%%%kkjJJljMOKK%jknlkkj%%LMLJKJJ%JjjK%klnl
-44619a1JJ%J%jkjJNKjkll%%KKNKmokLL%j%jkKJ%jmlJ%jKKjlkJMMKjknjNLj%K%JKj%%%JJJ
-44551cj%jjkjjkjKKLK%%%K%%jjJJkjjk%KLJ%lj%%jKL%lnn%JLMLJ%JKLJ%kkllj%%%%%kjjj
-44482a2JKMKjom%J%kkln%K%JKKKNOK%KJ%lj%%JJ%K%onJLM%mnkMMM%klJKJ%%jkml%LMJk%j
-44414h%NOMmnkKLKljjJj%K%JJ%jjjjJJ%lkJMKkljljJKKJJ%jllKK%jjkjJJJ%%%J%%LJljjJ
-44345eJKJkkkjjk%KMKlkLLJ%%jkmmk%JKKK%kkJNJmmJK%%%%KKJ%jKjlmmkKQN%%%Kjllj%%J
-44276gKJkJJkkLNKkk%Jkj%Jj%jkkJKJ%JKJ%%%%kkkjjJJlkKKLMKjlmk%KJkkkLKlljJJJJ%L
-44207gNK%K%jJLknnjKLJ%jjj%JJJ%jkmlKNLKkJJ%KMjmklk%LK%%Jlnm%KLJ%Jjk%J%%%kJJ%
-44138g%KJK%%jlJJ%Jjl%%%JK%jJ%kk%jjlJJJLLjk%%kjJJkjLLKkjKJjJKjJkk%JMJjknpmJj
-44069a8%jJKKKJk%j%JKMMJ%JJ%lkk%KJJJlljLL%j%jJKJK%jjJ%%omlj%J%kJKlkKPOK%%JJj
-44001AkJJjlkjKL%lmmkLNMKJLKklkm%K%%jkj%JJ%k%JjlkLKKjjjkjJ%j%%JKjkJLKkkJJJL%
-43932cmkKML%kkkjkJ%k%KMKjk%K%%KJKkjkkjk%K%lmkLMLJkm%JJJLKlkmkJLMKK%lklk%LK%
-43863fJL%kjmmjKNOJ%%jmlk%KJkl%KJMLKKjkkJJ%JjJko%%%J%%%Kj%%kljJLJkJLK%KJ%%Jj
-43794@llJJJJJkkkkjJLJ%lmkKKJ%jkljLLKLKJmj%jKJmm%KJKKj%KMJ%%%%lj%jjkkKKKK%kj
-43725ekJLKJ%jkkJJJjlmmjj%JML%mjJK%lmlJLKMMJjkJLL%knml%JKKJ%L%mkjLJJJ%KMJkjK
-43656a%jlm%LMKjjK%kk%%Jjk%Kjk%LMJ%%%j%jlmml%Jj%MNKjKK%%jjJ%%JJjk%Jjnm%KkmlJ
-43587a8KK%k%KJKJkjjkJKJ%K%KNK%%llLM%%%lljj%j%LMjkkKMjklj%LL%ljKLJ%%jljJJkk%
-43519gLJJJkmkkJ%jjJJMKkljKKjl%%jjJKLKjnmjMM%jJKMKjj%%J%%m%kkklk%MMKJJKJjkk%
-43450eJkJL%mlJL%jjlkkl%KLKLL%mk%LLK%jj%%klkjjjJKJJKKkm%J%JKKKJJjjk%JjjJ%klj
-43381a1kkjLL%jKKKJjlnkKL%KLjk%%KLLjkKJ%jkjmnkKJJ%JKLL%KK%jJLK%jjklmk%JJjJKJ
-43313a%J%jkjj%Jj%%kok%%KJ%JLKjJMK%kkkkKLJKJ%nqlKKJJ%jJ%lkkk%MKJJKjlkJL%KNKj
-43244bljkkk%KLknjLKJKJ%J%jJJjKJJJ%jknl%jkkMONJ%%L%kmlJ%jjk%KJJJLJ%lmljK%jKJ
-43175gk%JLjKM%jJ%%jk%L%%%nljmjNKJLKJ%kkjklJK%%MLJKjll%jl%KKKJ%mk%J%jkJLMKJj
-43106Ajook%KK%%LLLJ%jjllm%KjjjKNL%kmjjJJ%kl%MK%llljNNKjjj%JJLJljLM%lljJJKKK
-43037ALjjkkJjkJ%jkkKKj%J%lj%%KMKlk%jklkKLKjll%%JJ%kKONkljLjk%%j%J%kj%%LLKkm
-42968gjK%%Jjl%J%LLKL%l%j%J%kkJJkkLL%%%%lll%JLMJkm%K%jmnjMN%kk%%%KMLknok%LJK
-42899a0MLKkl%LKjkjKJ%K%omK%k%KJ%lJJKLJJjjKJ%%kookNNMJmlk%K%j%jjJKjKJ%%J%JKk
-42831dlk%kkkJNN%lljKJ%%jJJ%kjKLKJJklkJJ%KJ%LL%kjmkjjkjKL%kk%KKJJK%kmjKJ%LKJ
-42762@%jmpm%LLjj%%JKKkkKJjlj%jj%k%KKJJJ%JjkjK%lllJNLKML%k%jk%JMKkj%%%j%Kjom
-42693a3kKMJkkJJ%lkMMKkjmm%LNN%k%%%Kjk%JJ%mlJLK%j%%K%jJK%kkkjlkLML%%klkkkkk%
-42625a9MKjjLNKjmmj%JJKLK%k%%KJjkJ%kkj%LL%%%kJKJ%KJJjllkj%JL%%jJKkljKJ%lk%LL
-42557fJJjjlk%KKLKklJNJll%kjjLM%J%%%ljLLKJllj%llJLjj%kjJK%JLK%JJ%%%kjKklk%Jn
-42488a2mkJMMJKLJknl%K%KLKL%kkJJjkjmljKMLL%kkjKJj%kkjJKLKK%JKJjkj%nmJJJNKKJj
-42420CnnJLKjjjkk%Jjj%lnJ%lj%JLKLLNKjkLMK%kolL%kkl%J%%%J%j%JJJ%JkJjllkJLJ%LK
-42351eJjjkl%%jJJkJLLJKLJjkk%jl%JJJJ%jjjkj%KJkkkKJOL%kjKJ%pojMLMJllJJ%jJJLJk
-42282ck%jkjjkjJMJk%LKjlJLJnlLKJJ%JK%%JkjKJ%jjkj%llJJ%JJkKK%kjJJJKJ%j%Jjj%%%
-42213dklJJJkkJLLJj%jkk%JkjJ%JJ%L%J%%llj%LJjkjkjKKLMKkJJK%%%Jkj%mm%%J%JJlkJK
-42144gK%jJlmjj%JJLJkjjJMLKJJ%jnnjLL%JKJjkjJK%JKJjJJJjkljj%%JkljJJ%KLK%J%jJj
-42075ajJ%%j%mlJJ%jlkKKJjllkjLONM%mjJ%kmmj%KJljNMKKJklljJLLLJkmlkkJj%KJjjk%L
-42006a1KJ%KJKjj%jmkKLjkkjJM%JJlnjJ%jKNONKmlmlk%%jLMJkmjLLlokKK%NPJkkKJjlJL%
-41938@%JJ%kkl%%%lmjjJJjKLLK%kj%klkkLLLLKjljj%%KKjkjj%j%LNLjjl%%%LKjjjKJK%mj
-41869aklJ%jkKK%%%jJJj%KJ%kkkJJjlj%%%KKj%%Kj%jJjk%KLJkJ%mnlKLLJLJ%kljLLjkKKj
-41800c%jklllJNK%ll%%jJKj%LLJJj%JL%kmnokKJjJLKkmjJ%KLKLLJnl%j%kkJKJJMLJj%k%K
-41731eK%l%K%jlnjMLKN%%%knl%LLKK%klkjjJJ%%J%%KK%%kkKJ%JKknkK%ljjKON%njLjkl%j
-41662ijLJkljK%kk%JJ%%Jkj%%JkjLLMKlkkjJKLJjKKJjkjkk%kl%KJKJjmm%NM%mmKJjlkJJJ
-41593a6%KLKLKK%klmlkLOL%%jmnl%JLLK%J%j%JjljJjj%JJLJj%LL%jjmk%L%%j%JKMJ%jjJ%
-41525a%jlkkkljLNLkJLjnmKLLJj%Jjj%JkkJ%jjJ%%%MMkokJ%%J%k%%KJjkkjj%Jj%JJLKjjK
-41456gJ%%KJklkjJKJ%Kjjl%KLKkj%%j%jjjk%LLkkLLJ%jKKkjKjjlnkJKLLK%jJ%mmkJMKJ%%
-41387dKK%jJknlj%%JJKKJ%lojJKLKKLJ%%%kkljLKKLJll%Jjkkj%JL%jkk%LMKjlkjkj%%jj%
-41318a2jlJKKk%MPKKjj%jmnkJLJ%jK%kkjJ%jkkkj%jKNONJ%kkjJMLjk%J%j%%lljKNMLK%lk
-41250Djkkjj%ljJ%kKKj%N%jljj%jlJJJJ%JJ%%jJLKJ%kkkl%JKJkmkk%LLLK%JkonJLMJlJMJ
-41181blnk%LMJ%%j%LK%%%%%%jlljLLK%l%%om%KKK%ljkjKKLJjKJjk%%J%nmJM%jLMKJJ%%%%
-41112@jlmljKKKjmkJJ%KKLK%jkjk%%%jll%LJJJJ%%%kjJJLLKJjknllj%%kjJJ%%KKKK%jklj
-41043a5KJ%l%KK%%%%LM%K%jjjJ%KJjjjJ%lnkj%KJ%kkjJMOJmokk%LNKKJk%JJjjkjk%jLMLj
-40975d%Jjj%%ljjj%J%j%KJjkkkkj%NNJ%%ln%LKj%%jjKLLJKJkkjjLNM%lkkJJLkjj%jlJKKj
-40906akjkkjKMJ%k%j%K%j%%jkJJJ%jLLL%j%jkkljKML%jjjmn%%%kjjKLLJ%K%%j%JjjjmlKO
-40837dM%kmlKMJjlkkkJ%kk%KMKj%%ljJKJ%%LLJ%kk%j%KKJjlJNMmolj%LKKJjj%j%MMkllj%
-40768eJLKjjllk%%%km%Kj%JMLjmjJJJJL%mJJ%%%KK%%LlmjkkkjJJJNNJjlKKJlkKL%jkk%k%
-40699g%%%jjLNKklJjon%OO%knm%MNJkjjjJ%kkKNKkkmjLJ%JK%klJLML%jJJjmmkLLL%kolMO
-40630aJ%LJlljjjjknkKJMNLMKll%jJKj%Kjllm%LMKJklkLK%%jkllm%LLjkjJJLMM%jjjmm%J
-40561h%kmlLRLkllj%jJKKklKKK%jKKL%%lljJ%mjKLLLJKKjljkjll%%JK%%j%%%%jjJKknkJK
-40492a2KJJ%jj%Kjkjk%kll%KLLKJ%jJklKKJ%%k%Jj%KJJJLKJJkjjjjlkjjJMLLJKK%jlnkJj
-40424il%ML%kkjNNLjnkJknlJK%LNL%jJ%JJjjjkljkjJJ%knl%MLJ%ll%KKKjj%J%kkjJJLLNL
-40355@kjkjK%JjnkJLNNL%ll%K%j%j%jlmmlj%kJNL%kjKJJKJkkmkK%KKJJJKJ%LJ%j%%jkkkk
-40286i%k%MMLlkJ%lkj%%jjLMKJ%%jJK%JM%k%kkjjKK%ljJlmJLK%%j%JJkj%LMJkj%%ljJ%lk
-40217hJJkkJNjmjJK%k%LKJj%KJ%kmll%LKJLK%jJjj%kjk%LJ%jlljkJJKjljKKJJk%JK%kj%L
-40148iKjl%LNLjjJJjjjK%kkkkjJKjJLM%%%%jkkJj%%ml%KJJKKK%%%kkk%J%jLLj%Jj%KJ%jk
-40079ckkj%%k%Jjj%KKKjjjKK%lkjjj%LLjJMKkmljl%%LK%lmJMLJjkjJLNPKmmnmKOJjkjJ%J
-40010bj%LJj%%mm%J%%jk%KJKJklkJKKJJ%kjjk%%JL%l%%kkKKJjjk%LK%%LKKK%%Kjlk%jJjl
-39941fkkjK%jmkKLkk%%%jJ%JLMKjmkk%JKLJjjJ%KjkkjKLJ%Jkk%L%%KKj%JKjJ%%JKJ%mll%
-39872f%JJJJjllj%%KKKjkljJKLKJjkjKLJ%%kjJ%%kk%kj%KKjmmkJMLK%%j%KKJk%Jjkj%L%j
-39803eLJJJj%%%jkjlkKL%jJJK%kjKK%jjJL%klkjkJMK%%JJK%%J%j%kj%%k%K%jmmkLMMJ%kk
-39734ckkjKK%kKKkkKJLLLmm%%kml%KKJLK%kjJJjjKJknkKKJ%JMKJlmoJOLloljJL%ljKKJjj
-39665a0jK%m%LKkjk%KJJLLKJ%Kkjkk%JK%lklkJKL%kk%KLMJlj%%kk%lpkJJJKJkj%jJL%%KM
-39597hKj%j%JJMKj%J%jkkKJmljKKJmljJ%%jKL%jjk%JjjKM%j%jnkJLKKK%k%JJJJLKLlmn%L
-39528eMJ%j%%JjlmjJjj%k%KK%jKLjj%j%kkj%LLKJ%j%JLKjjkkkjJJJLJjkKJ%%J%%jmjLKJj
-39459@jjj%JjkkjJKLKJkk%j%%%kmlJKKK%kjjKK%KKJJkJKjll%%kjklKLJKKJJLLjjkjjj%k%
-39390eJ%JJkmnlJNML%kjkLJJJJjkjLJJjljjJKJjklkKJ%%JJKNM%kk%%kkmkJNJJJKkl%Jj%J
-39321ajklkKLK%jk%%JKKKjjklk%%JjlnlKLNN%%jjJKJ%kj%mllJNNKlnkKNM%mmJL%jJjkl%J
-39252iJ%kjJ%LMLJ%%%%jnoolLMMKljKKLLjkJ%mn%LLJLJ%jjk%L%llKLJ%llkkKJJ%%jJKK%l
-39183gjjkJJj%K%%JJKjmjJ%%JkjJK%KKJ%%%JjllJJJJ%JJKJjpmKK%%KjkljLOLjk%MLjkL%k
-39114Aj%jjkjJ%ljJMLKjlkLLKJ%%kjj%KJK%mk%jJ%jj%K%jjkkjj%LKJKJlkk%K%%J%llkk%%
-39045a3%J%jkjJ%j%KKKLJJJ%%Jkkj%KKKJjnmkKMNjnm%JKJ%j%%KJklkljLKKJKKKJmjJjjLK
-38977cJ%%jjllkJJLL%kllk%KMKJ%%%lkKLK%jkkkJLkl%jkmJKJKj%%%JJjmjKLKKjjkJL%%KJ
-38908e%%%%%JK%lkJKKnolJMJJMMKJjjKK%jlkkll%JLKJK%j%KKknlJjkJNMJjj%%kjjjlj%KJ
-38839gKKL%%jJLJ%Jjm%KKj%klmj%%jjK%%JK%jklkkJML%kj%Jkl%KJKLLkmkJKLLJKLjjJ%ll
-38770bnmJLKKLNNjljlkllJKJJJjj%%JJ%JJ%JJ%llllkjJJJKKJKKJKJkkjJjkmk%%%%jJ%l%%
-38701a1j%J%Jjj%JJJKKJjljJjj%%l%JMLjl%JJKLJJLJkkj%JLJklmmmkjjj%KMJJMJJjjk%%J
-38633gKJllj%%JLLMJJKJ%lkjj%jJ%jjkKJjlk%K%kjjJ%jkJNK%K%jJ%kj%jK%mjJNKjjllkjK
-38564a1ML%jJKKjlJJ%jj%%jjklljLLLKJ%jkjjj%kJJ%%kj%JjjkKLLKKKj%JJJKKJkml%KJjk
-38496clmmlJjKLMKKLklj%KJkkJLKK%Kjknn%LKKJ%%J%kjKJjjKJJ%%%jkkl%kjLLML%klkl%K
-38427fKJKJ%%%kkkJJllnlKJJ%KK%kkJ%lm%ONLknj%JJLLKjlkkk%JKJjKL%%jjjJM%l%KL%Jk
-38358cmmk%j%l%%JJKKJLKKklmk%LLMLjkjJKKJjmlk%K%jJJLLMJmlj%%%jkkkmjKMjljjKKKK
-38289gLJJJ%knmj%jJ%jjj%JNLKKjjjjK%%JJ%jjkjkkjKLKMLjnk%%LMJJ%kkml%j%jjKLMKJJ
-38220Ajkllj%L%lj%KLMJJjoljjJKkljMOMJJjklljJKjKMK%jjkllJLJ%LJkmjjjjllKKkmjJM
-38151a3MOLJKLK%jjnljkl%jJLLKknmjKMNLJ%ll%%kjK%%LKJjj%jlk%jj%jJJJjKLJMLjkll%
-38083c%kJL%lknm%LJj%J%%kjJKLK%Jjk%%LLj%Jkml%KKJ%J%kmm%Jj%%%jLKjljKKJJjkj%LJ
-38014a0jjljNPMKkkKLkonkjjkjLKLjJLLlm%LJKKK%JJlllkkjJKLLJjkkLM%jJ%%%%%lmjJJk
-37946h%%KOK%jj%%%KLkmjKK%K%mnnJNLjkkk%jj%LNK%KL%lkmnj%%k%jJK%JL%j%JJ%%j%%%%
-37877fJkkJJKJj%JKlkK%kjj%%KLKjkjKLJ%%%%jnm%JKJ%kjLMKKkkkJLjJ%llJKJ%kmm%KJJJ
-37808g%LKJJ%j%lm%jJKKjK%%JJJ%KJjjKJ%j%%jkkJ%ljjj%JKjkJKL%llk%LK%mnkKK%kl%NM
-37739gLKjno%LNLjjljjjMNK%jJ%lk%JKMKjjk%kjKJj%J%k%jKKLK%mk%jk%J%jkkmkKLJklkJ
-37670a3KJ%JKkjLM%%%%kmmkjLMNL%JKk%%klk%%lmJK%JLK%knnk%LKJKKJ%KJKJJJKLJ%lljj
-37602b%kklklkJK%kJL%%lmkJKMLlkJMNL%kmjMM%kjJ%%Jk%jj%JKjllJKJj%jjjJ%j%JK%JJj
-37533f%jlkLMjjKKKk%JJkljk%MKkkKMMKlkjkjklj%KKLJkj%KLKlnl%KJ%KK%kj%jkj%JJJ%j
-37464gljKJ%jnjLKj%%J%k%KK%ll%LONj%J%mlJJjj%%LML%lkkJLKKKknmlkMNKJLLlmj%jnlJ
-37395hLMKJj%%jkmlk%J%jkjk%kKNOJ%%LJjk%%jKjlkjjjljJJMLJjk%%JJJ%m%LMKjmokLMK%
-37326d%JKJ%lnl%OLnlJJKJjJ%%JJjl%J%lkJLjljKNL%jlkkJL%k%%%JNMJkj%jj%KK%lnk%jj
-37257a0%LKJkj%J%kllk%LL%k%kJJ%%KKJJ%%JjjJMKJjj%kkJ%klmjKKKKK%%MJlnljLNJkJ%%
-37189cKJJ%kjJJ%lkJ%kjLKll%%jJLLkkjlkj%j%MPL%jjkmllkKKJLL%%%%jJjkjJKMK%klmlj
-37120a3Jj%k%%%jjKLK%KJknkKKKLKLLjk%J%jjjjJJkj%KJkkJJ%jkkkjJKJJJkkjJJKKJJLJ%
-37052@jlJJJJKKjlkjJKJJJjj%JLklkjK%lkKKJkojjlmJLJjJLJLMKkk%J%llkjKjjJKMNL%k%
-36983AjKJjJKjmk%JKMMLjkkklJjjjkJ%kllj%jjj%JLK%k%JKLKkkJJmljjKKKKJlj%%LJkj%j
-36914gk%jJJ%%jjkJMLJJjljjJKL%jkKJJJLMJ%%%JjmmlmJKJ%kjjKK%lj%LJlmJ%j%JJJLJkk
-36845gkkkjkjKLLKK%%kJKJJKjonjjjjjJLMOMKkj%%jkkkjKJ%kljMNJk%JjmkJj%K%%MMLkkj
-36776alJ%%jll%JJjj%KjjJ%LLK%jJJ%k%%lmjjkJ%LLJkkKJ%KM%lmmkJJKJjk%lk%%%jkjLLK
-36707a2jJJKK%ljJ%%J%KK%l%%%JJLLJKKKjkkjjjmml%KL%ljj%KJjljKJJLMKj%jj%JJklkJJ
-36639gJLK%%jkkmlKKLLKjlljJMK%klkkkjMNJjkJ%%JM%klkkJKJjlmj%%KLJKLKnmjjKLKL%J
-36570b%kkjjJjk%Kj%JJJjkKLJj%%J%kkjLN%%j%Jjjk%KKjllJKjJKj%%jJkjjJ%jLKjj%kKLK
-36501Ajjkl%KMLkklJJJK%jj%jjj%Kjnk%LLLJ%%kjJjkjj%Ljml%KJ%J%%j%J%j%LLJj%jJlkL
-36432eJlk%KJKK%%%j%knqlKNNLJLKJjll%J%lJJnkLJkjkj%%KKjkJONjkk%JJJKjjJLkokjlj
-36363a5J%KLLJKKJ%kmljlljLKJjJJ%%jJ%jJLL%LLJj%kkmjKJ%KJJJKk%%jkljkjjJMKjlkjJ
-36295ijJ%%kjLK%%%j%J%jjlkJKKKJ%Jjkml%LKKJJjkklkloJMOONLJjkl%JkkKJj%%%%LLlml
-36226a0%KKJJjJJ%Jjkk%J%jk%JJJ%JJjml%%KJj%l%NK%jj%%j%KJjKJJJkmkjKJ%%%kJ%k%KJ
-36158h%j%%kJKL%JJjj%jlkJJjJJJjjJKJ%KK%j%ljjlkMKKKKjjjjkmlJLKJJ%%%%%jkjKK%Jj
-36089eJJkkjk%LJ%%jkkKKJjj%JKjk%jjJJMJlm%%KJ%%%jKMK%llkjkjKLLJ%%kl%llj%KLJjJ
-36020iKMM%klkkllKMJLL%lk%JjkjjkkjKJ%j%KKJJ%KLK%kmnm%KJJKL%Jkkkk%K%jjJK%k%KM
-35951fJJ%jjjj%JLJlkkkmlJLJ%j%LJJjLNLj%%kj%JKjkjKJjjkKKkllJLkjK%%jJMJkkkkkJk
-35882a3%KLj%KJKKJjk%%JJkkkjJLMJ%L%J%ljK%jJjJ%%KJ%nm%KKJ%%KMMJllkmknjMLkkJ%n
-35814imk%KLLJKJk%%LJJkljjklJNM%knl%Jj%KJJJKkkj%JKJK%jJ%LK%jjmlkk%%j%JNML%%j
-35745akjjJLJ%%%lljjkjk%JKLNK%kklkJ%j%JkkKLLJj%%J%%%J%kJK%nm%Jjk%LLLKJJjokML
-35676a%lnjMLJjkk%J%jj%JJK%nnk%J%%%JMNJkll%KJ%%%JJ%%JJJJ%%JjmlkKJKKKJmm%J%jj
-35607a1%%%%%%j%JKJJ%j%ln%MLjjlkJKJLK%kkj%JllJK%%JLKKKKJml%%J%%KJ%JLJjljJKJn
-35539enjKLKJjmjJjj%j%kkJLMJLKnom%LLLKKjjkjk%KNJllljLKJKJJjkkjKJjJK%kljJJ%Jj
-35470gnlk%KKKj%JJJjkk%%KMJjJJ%jkljj%j%JKLLLKJ%klJLJJJJlnmJLJJ%jJ%jkjjK%jkjj
-35401a1jKJlkJKjjjmljJMJKLKJKJjk%K%%kjkmjLLMJkkj%%KJj%jmnlKOPO%lmlKK%jJJJJK%
-35333aKKJ%jjJJkmkllkKMKjj%KJ%jjjJ%lkjJJjjkkj%JKPO%kkk%KLJJ%j%%jlkJKjkl%K%jL
-35264eLKJj%knmjJ%JJ%jlj%%jll%KKKJK%KJjjKLJj%jkmlj%%LL%%KKJj%KLJjj%%%jmmljJL
-35195a2KJJJ%JLLjl%KlmlJLNKj%K%nkJKKJkljjk%jJ%llk%MJJ%kkJLJ%%jjKJlkjkjKMMLLj
-35127dml%LLjjkkJKLjk%LM%lk%Jk%KMJ%lll%klkjJ%JNNKlmkjkjjLOKkm%LLKJkj%KK%jlk%
-35058hKJKJj%%jJ%lk%LMJjjJjljJllmljkJJLMLJJK%kj%LKK%%jk%KklmlkjKMKKJJjkjKjjj
-34989a0jJKKLjkjLNLkjjkj%JKjjjk%JKJjmljKKJjjkknkKLPNJ%J%kmllljLK%lm%JMKJj%JK
-34921gJJKkjKK%jLLJlnnjKJjJ%%L%%Kjj%jkk%%jJKJjj%KOMlklkJ%J%jkkjJjmlJLjJLK%l%
-34852a1%jkjJ%J%JKk%MKklKL%k%JJKJ%J%jKJ%ln%KK%klkJJjk%MKKLKKjkmlJLJjJJJ%jl%%
-34784d%jJJJJJJjkjk%JJ%%KK%kk%jlk%jjjjj%JJKJK%k%%Jj%MKJlkjJKLL%jllkjJL%jljJK
-34715gKjJ%J%lljjJJKLLJllJK%jkl%jKLJjJ%j%J%jJ%JJ%%KJ%J%knkKjlk%MLJjJKJJJmnlj
-34646a2%LNLKJkmk%%JjnlKLJ%NNLlmlkj%Jjjl%KKJ%%JJjjNMJk%%%jljJkmlKMOJjj%%%jKK
-34578BKJlkknmkKMNJjlmjKLJKJl%JjkjmlkJ%JLON%lkljkkj%j%%K%kjKKJJKML%J%%%%momJ
-34509a3k%JJLJJkmjJLJjjmlJKMJJMLJlmjKL%kl%Lkj%MKJ%JjllkjkKK%j%KKj%jJ%jLM%kl%
-34441g%KKjJJ%%%kjjkk%KM%llJMMJnl%%%LNMJKknnl%klkjKJLLJ%J%%%KJ%no%L%%%j%jkj%
-34372a5K%J%KMLkkj%Jj%jj%JKLLJ%lml%LMK%%JLNJ%jlkjknml%JNLJJ%JKLKknlkkkLNJ%jk
-34304ckJjJjk%LLjm%KKKKK%kk%km%MK%kmlmlllMQOKJjk%klJJJkl%KLMK%%%%lm%JJ%J%Jk%
-34235e%JkkJJ%lkJ%jKNJk%JJ%j%j%%jjJ%kj%%MMJjj%%lkKLKKk%%%mj%Jjk%%j%LKj%JJjkJ
-34166dL%nlk%%%LMLlk%jk%LKK%kKJllk%KLJJJ%jlmjKKKK%kjJJ%jjjkjJMjj%j%LLJjjk%%m
-34097hk%LK%jjLML%l%jkmkljLJ%kjJKKML%%%jkj%jmkKLMJjlk%%lj%jkj%KJjllKLLKKJj%J
-34028f%JkmlJMNLJjjj%jlkLLJJjkkj%JJ%k%%k%LL%jjJj%kJLLJ%%%%lnml%KML%%J%j%JljJ
-33959gj%jJNKjkkk%jk%KJ%kkk%J%%K%k%JNMJjk%JJ%jlkjLKJjmjJ%JLNJkl%JjjMLjj%j%J%
-33890@%%jJkk%Jkjjjk%LLKJ%jkjJJjKK%klmkJLMJJJ%j%J%jjklJMJklJKJlnkkjJLNKjlj%j
-33821a0%LLKJkljJKMN%%JJkmkkKkjKML%%jj%kmk%JK%j%%%jj%J%Jj%%JJjjmm%%K%JJKJJKk
-33753dlljjKJJ%lkJJllk%JLNLKLjlmmk%KJ%%JKLKJ%j%lJNKKjlmk%jjjlj%MLLK%KJ%%kjJJ
-33684a%JKjmnj%jk%LJ%%LNLNJlnmlJKJjjjjkKL%jjjllk%%jKKJJjll%J%kJK%%KJK%lJNKK%
-33615bjj%kk%%JLMLJkkkJK%kkJJlmJNKKL%jmlmjJJKKKJjJLJjkkoljMM%kjkkKKJ%klj%lj%
-33546a4%LLJj%KLK%jllJKKjljk%J%kj%JMLLJ%%j%k%KKMJ%%K%nnpnj%%KML%jJJlkLK%jjkk
-33478a1JKJkjlnlljORMJJM%%kjKKjklj%%%jjJj%KK%%ml%KJlkKLLLKKJ%klk%JJk%M%kljKJ
-33410cJJj%%JKKjlljJKJ%kjkkkk%MMKj%j%jjK%kljKKLJ%j%%J%J%jkmkLLJ%kkJJ%%mjMO%k
-33341blnJJLLJJjj%lkKMKJ%jjmk%%%LLLklmJLKMK%J%lmll%%%%ll%LMM%jklkKMK%lk%klKM
-33272e%kk%KML%l%%j%jk%J%%j%jjjJjjJJkkKMLklJKL%jmjjkjJNMJKJJk%%kkJMKkj%jjklm
-33203a1jJML%%%Jkljjk%JLNL%lk%JKJJkkj%LKK%kkk%jmk%%jkj%NMJJJj%%kjj%JMKjkkjJj
-33135gkKMJ%mlJKk%LKkj%K%%%%%jj%JKKjljJJ%k%%JKjjJkkkJMJ%KK%JKjkjk%kkljJJKLJ%
-33066c%k%%Jjjml%K%JMJKKJjj%JJKjll%LK%k%kkKJ%J%JJ%j%J%%J%%%jjJJ%%jlj%%%LKjkK
-32997@JKkj%jklljjjj%JMM%j%JJ%%kl%%Jk%LMLMJjk%j%kk%J%%%jK%%lmkKLjlmkKKj%JJkj
-32928a2LMJj%J%Jkk%JKkk%J%%jKJ%ljjKNKjkk%J%jj%%kjJJ%kJMMJlkjjJL%JkllJJ%%JMKj
-32860bj%j%l%JKKK%jlj%JJJJjjJ%mmJJ%jkKNMJjjjlmKMJjLLlnl%NL%%LML%pnok%j%%jkk%
-32791a6%%%KMK%%KJ%k%LKJ%%jlmjjj%jKKj%j%MKj%%kmmjJjkjLOM%JK%jllj%jkjJJJjKKLM
-32723c%jkjLKJ%%JJJklJ%jkJJjjjkkJK%j%Jj%jJjj%LMLjjklj%j%JLLknk%LLK%lJJKJ%JLJ
-32654D%kmnjJKLMKmj%jlklJKKJjl%JK%%JKJjkjJ%k%%%JJJ%%jkl%%KM%lm%LKJ%jJ%J%kjJJ
-32585d%jj%%ll%KK%JKK%%JJLJkjk%jnolKJjJLklKLKjJLK%%jjLJJKjmmjJjkJLKJJjJK%kmk
-32516iJ%%kmnkKJJKLKjJNMJ%mkjJ%kkjjKMJK%jjKJm%Jjj%lnkJKL%kmnjJJj%%LKJJJ%jJJ%
-32447a3J%KK%JLKkkjjMMKkklJLjkj%JjlljJ%JMKjkJK%jjjlolkKNKj%MLjj%%j%%jjj%kjLN
-32379gKjnn%KJ%Jk%L%jJLMKJj%LJkjlnmlJLMMMKJkj%%KjjKJKjmk%%JjjLMKlon%KKLKJjjk
-32310blJKJJJ%jklkjKLJJJJKlmmjJJ%ljK%%%jj%K%LJJM%%lkkKKJ%K%jJMjmjJ%%%J%%%%%%
-32241@%%jk%JJJLKkllkJ%%J%%Jjlk%KJjk%%KJJMJjmj%%K%j%%JLkok%ll%MMJkmkJKJ%%Kkk
-32172a3MLjmkj%KLKKKJjJKLKmpnj%jj%%JMMJknkJkl%J%j%LM%jk%%JL%j%JLJjJJkmkkkJJj
-32104a5JLKLJ%%Kjkjkl%LJljJKKKLKJ%jjjK%%KJ%llJJkljKJ%KjjKK%jjkklnmKJJKMKJjkj
-32036iJKKjjkJLJmljJKLLLJklmj%JLjmj%j%jLKJjlkLOKllJL%jj%KJkkkJJJjKKK%%%KJl%k
-31967b%K%%kk%JJ%%K%%j%jk%JKj%JKjkj%nlJJKLLJkjlkk%KLL%jJKkkkjJ%%kkkjL%jjkJ%j
-31898a4%JMM%nmk%LK%%NMjjkjj%kjLKJkjJj%KNKKKkjjJJjljJJKJjll%M%jlkJJ%%jjJjkjK
-31830gJJ%jLKJkkljJKJjkjkJLLJ%KJjmmlJLNLL%lllk%JJjkj%lk%%KLL%kJJJJj%LK%mlkKN
-31761b%kkljjJJKJJ%jj%%JLL%kmkk%JklKM%kkkJKJj%%JLKLLjjJ%kljJk%J%%jjnkKKK%j%j
-31692a1%KjmjKOPLJjlljJL%llkj%jkJJ%%jK%%%LJKK%jlmlJJKJJKKJJ%%j%jkmmjJKKJj%KK
-31624dJj%KK%jj%%%%K%lllJj%LMK%kmk%%%JLLKLlnmLMjk%KJklJJJLjmk%JJKKJL%jj%KK%j
-31555D%%%lj%K%K%mlJjj%LKJjk%JJjJL%kllkKK%jjjKL%lkJKJ%%kk%%J%KJJ%%j%mkLLklm%
-31486a0L%jJ%%JJMJkljKLKJ%jjj%ljKMMM%jlmlk%jmljJ%jjjKMLKK%jKJMJkllkjlKLLJ%mm
-31418h%%JLK%mj%kjjlkKMKk%KLLJl%LJ%%kkmjk%LKjk%KL%nkKKJKKKJj%k%JKJ%kkKJ%jj%j
-31349b%JJ%j%lm%LKJ%NOjmmllJJllJMLjkjJ%M%kjJKjkkJK%%jjKLL%%J%jljJ%km%jjkjKNJ
-31280cjj%jj%jlljJLJ%KK%%kKJ%JKJjklJLJjkj%%%kl%KK%%KJkl%JJJJ%jJKKJ%j%J%kl%K%
-31211clj%%KKJ%lmlj%J%jJKklljJOKjKMKkm%j%JKJKKK%kj%JjnlLMJklkjMNL%knlljJJ%JL
-31142gK%jKklKLJkkk%KK%j%jKLkkjj%%jJMKjlklk%K%JMj%%KLKjJK%KKM%nnkK%jJKkkJJKJ
-31073ClojKJkkj%%JLL%jlmkj%LKLJj%jmm%LLK%kjKL%%Jkl%MMjlkkJLKkk%KJjlj%JKJJJjj
-31004d%KJjm%LLK%kJJjlkkkkKKlljkk%%KLLLKLj%JjJ%kmkjjj%JjjKKJ%JKllklj%MMJLKJJ
-30935aJK%kkl%LJjklljj%jLMKj%JJjkKLJK%kJM%mmmj%LK%KJJjkkKL%kj%j%%%KKj%kmk%%J
-30866glk%JJKKKjJjj%KKkkJJl%MKkklkKLJjjjJJ%JLJJ%jjJKKJklllJL%J%knkjJMMKlllk%
-30797a1KJKMK%%JJJ%jkkklmojJKKJLJLKk%J%%ljJKjkjJJKjJLKKKkjjmlj%%llJK%%JKjKK%
-30729e%jkJKJjkj%MLJ%%%KMjl%Jlkkj%jKJjj%%KJjjjjkmk%LM%jk%J%jJLKJkllj%JKJJ%KJ
-30660djjj%MLK%kj%j%LKjjjll%K%%jkjJJJ%%jKJ%jk%KMLJ%K%llmkjML%lkljjKKKKLKL%jj
-30591DllmkKKKKKjj%jlj%lmjLNKL%lkJKK%%mkkLM%lmjJ%KKJ%JjjjkKMLNLjmkll%K%mmKKJ
-30522d%%%JLLJlklk%JKkmn%NNMJ%%j%kl%%%%LKJklk%K%jj%%j%J%jJJJKjll%jjjjKKKjjJK
-30453fKLJ%%%jj%klJLj%kJLK%%KjklmjKJmlKNK%%%k%j%kkJKLKLJ%jmllkllJKMMMK%%jmlJ
-30384hJ%jkKJjljLJ%KJkmkJ%KJjJJjJJjKJ%jJjjKJJj%j%kk%%km%JNNJjLJkml%JKj%jkkKK
-30315hJJ%KKJJ%Jj%JJ%jj%KjkjKJ%jknmlj%jLNL%JJjjkkkJLLLjkk%%KJkkklKNMJ%JjkkkJ
-30246eL%kkJKL%%jJJJkkJJ%%%jlmJLJJJjjJ%jkj%LL%Jj%%J%jk%LL%%jlkkkkj%kjKN%jkJJ
-30177fJJln%LK%jjLKKKJJ%%Lklklkkj%JL%JKKkk%%jjJKKkk%JjJKK%k%JjklkJ%klJJJJMMK
-30108@KJjk%%jlljK%%jmkJLMLKNJjlk%%LJJ%%JjjjljJ%kmJMMMmnjK%JJJ%kll%%kKLJ%jjJ
-30039cJL%mknmJMMMLLKkkkJ%k%JKljk%j%JJjjjJJj%%j%JJJ%kkjJ%KKKJKKlk%KkmkkljKJ%
-29970iKNK%j%jjKJj%%j%JjnljJKKjjjjJLK%kj%%JLLJj%jkkj%jllJKJkj%KLJ%jkkJLJjKLj
-29901cnmkjJKKj%MJlkJK%KLJ%ljJ%%J%kKJ%jKLMjm%%KJ%KJlmmjJ%l%JKJjk%L%jLNLkjjkl
-29832cl%JJ%j%JjllkjKMMLJ%kmmjLKj%JJKKJ%%kl%LJlklljKKJLJJj%%KJllkkjmmKLj%KLL
-29763h%jJKLJjjjj%KJklkjljKNNLKjjkjJjjjLL%jkjjmkKJJJ%kljjjK%J%mljjJLNMjjJKLK
-29694@%kj%JkjKKJjJ%ln%MMK%jlmlJLK%jmn%KJ%%%J%J%j%jkkJKJ%jk%JLMNKjlmk%JKLJLL
-29625E%jlj%jjkKJJNL%j%knml%j%kljJ%KLLMJllkJKK%%jJLMkonlJ%KKJJJLJ%lkjjk%J%j%
-29556ilmk%K%mk%NMMML%knljLM%kll%M%jJLKLK%%Kj%jkkkjjjKJ%%JJKJJ%lmkjJJJJJjjj%
-29487hJJj%OM%kkljJ%K%lmomKLKJK%lJKMMLJlmj%jjkkJJ%lkkJLKjkJJ%JJLN%jJ%kjjK%kj
-29418f%%%kjj%JJJKJj%jjJLJ%KMJmml%J%j%%jk%JKK%JL%KKJlklJ%k%J%%MNJlmlllkKL%j%
-29349gJ%ljLLjmkKMK%lkl%jJLJlk%JJLJJlkkkjLK%jKKkl%JKKJK%j%JkjJjk%JLJL%mlkkJM
-29280gNJkjJJKjllkjkKKMK%jj%KKJKlkkjJ%%mjKK%kmmkKMLKJL%kjjJlkJL%J%%%kkKLK%kj
-29211eJK%lmlj%KJjjKNMLKMJknoojLKKMJlkllkKLLJ%JjJK%J%JJjkkJJKkklkJJjllkkJLMK
-29142f%jjJJj%%ljLKMK%jmlJJJKKKM%kkjjj%KKjjkkJJK%%%klj%kljJKLJ%jJ%j%L%jkJKkn
-29073a0l%KKLKKJlJKJ%%%%%K%JJJ%llnlljJKKJJJ%LLj%%%jkljJLKJ%jjK%lmjLKJnmJJKjn
-29005a3k%%jLLMNJ%%KLjlkk%KJ%jnjLL%%%kkj%j%KK%JJJKjjlk%%%%J%%%%%%%klJNMM%lkl
-28937cJK%jjjJj%K%J%%j%kkJJkk%JJ%%jJ%JKKJjjjKjkk%Jjjkj%jjJ%JJKKJ%kk%L%lk%%%J
-28868hJ%%kl%KNNM%lnjKKJ%%kk%%JJJ%%JNMjnmmjj%KKjJJ%jlkkKKjlJMMkl%%%jmlJNLKJj
-28799ckl%K%jjJLKjkkmm%JJNOM%%JkjJjJ%jlmk%%jkjkjKJKKJj%NMJj%kopl%KKKMKJjlkJ%
-28730a0LKJJKKKjkkJjll%jkJLJ%KKJ%%kjLKJJjkln%K%KLJjkjkkjKKKkjkmkJMMKJ%kk%%kj
-28662i%%KLLJ%%j%klmljJJ%JK%JKKJL%ljjjj%%jlj%J%jjJJKJ%%%K%jJJJ%%jjjj%j%K%kj%
-28593a0J%JkJMM%llJklJLJ%JLkmkJKJjjKL%j%k%JlmKNK%Jkll%MMJ%%JK%kk%jJ%J%j%JjjL
-28525@KJ%lnkJLkj%%kmjLLKjj%jnlLMKjJNKjj%KJj%J%kjKjjK%kljJ%MMklk%KjkJJjJKJ%k
-28456bjjjKLKjkmj%LLjjklk%jjLMKjkklkKJjm%MM%l%K%jKJmlj%LLJjJLJj%%kjk%LJljLLm
-28387fl%KJKjkkl%L%kk%J%jjKJKM%KJj%jljLKkkkjMloJNM%JKJjmkJJjjJ%j%kmlJLMOL%jo
-28318gmkjJ%%j%J%kkKNLkk%jkJLKjJKLL%%jlj%kmkjjJLLkkKMKJkjjjKLKJjj%Kjk%K%Jkl%
-28249e%kj%JML%mjK%JJkjj%JJJKkkkjKL%kJKJkk%jkKJLJJJKLJlmj%kmmm%PP%j%kkmlLL%J
-28180e%ljJj%%%kkKNMKkmljkljKJ%JjKKMLJk%kjjjJJkl%jjKNM%%lmjJj%LKk%KK%j%J%%J%
-28111bJJ%Jjjllk%KjjKLJKK%jkjllkKMKL%lJKJ%JkjjjjlkJLMKL%%jlojKK%JK%lkkkj%%j%
-28042a1jkJLMOMKkmljJ%%%k%j%jjMLJlnjLM%%%KLJklkkJLJJ%jnnjLL%%JKJj%JJJ%l%K%kj
-27974ckk%%%%JJJ%J%%LKk%%J%jkjJ%lljj%J%kjJMK%JjkK%%jkkj%kjjKKKMMkkJMJjkmkjKM
-27905cL%%KjjlmJKjjjmmj%NNLJ%JJJjklj%%%%KLK%k%jJKJjjjkkjjkJLJJj%K%KK%%%k%jJL
-27836C%kjlnmJNNNJlk%%%%KLJklj%jmkjJJ%LJJJ%jmkJKJjll%NNN%kjJkjljJKJjjKKJJlmn
-27767hjJMJLKLLKjnnl%JK%llj%%J%%jkkjkj%%KKKJj%LK%J%%%kkKJknkjkLL%jjJJJJkjMMJ
-27698cjjJ%KJjJJ%lmkljJJ%jkJKKJKMK%%kljjkkjKkkkjkjMLJML%kll%LLKL%JJKk%%%ljLL
-27629Bjjjkj%kkljJjl%MMjljLOKlmkl%LLKK%%j%jjJjkj%LLJjonkKK%JJj%LKL%%J%jkjKJj
-27560djKKkkJJJklkK%%kkjJKJK%k%ljk%KJjk%KJ%%LLjkj%JkjJjl%%%%MLKKK%%%Jjl%KJJk
-27491bk%kjljJjkkMOKjkkl%KLjkjKLLJJ%%Kjkk%J%%%Jjjlj%LKK%kjLJKJJkljkllj%JK%jl
-27422a1kj%KJJLKjkjJLKJ%%JljKJ%jjJjkKLln%Jknl%K%JLN%kjkmjMKjJNMKL%kkjll%%KLK
-27354a%kjj%%JKJ%jkKKJ%kkJLL%%kk%JMKkl%Jkj%KKjkjj%%%k%%jjKJ%jmkjJKKJ%Jjk%KJk
-27285ell%MNK%%klkjJJJLJkjljJLL%JKjjlmkJJ%jKLJJkmn%NMJJkjL%jJJK%%KjnkJjjJkkk
-27216a0k%K%%KNL%%%JjjlJJKJj%J%Kjlkjj%KJ%k%KJk%JKKjjkkJKJkk%%jLMJ%klJJ%%%KJj
-27148B%jjkkkkkjJMM%%%llkJMKKJ%knmjLK%jJ%LLJ%%%%kJKJJjllk%kjKKJKK%kmkkk%%NM%
-27079cl%Kk%MK%jkk%MKjj%klj%KLknjLNKjmjL%%%%k%KLLJmmljl%jkJ%ll%LKLLJ%%%JLLKM
-27010F%njjjklKLJjJJjkj%kJL%klmJKJJJKJljKJkl%JJLK%%jkjnokLL%K%j%JjjKMJkk%%%K
-26941gKjKKjjk%JK%j%Kjnl%KJKKJLJjmj%KL%kj%Jjljjjjj%J%KLL%kjJlmj%KLMNNjklJJkl
-26872bmm%kmk%JLJ%jLLNK%%J%kmnmLL%jj%KKkkKJJJKJjlkKMKJ%lmlKLMJ%jkk%K%j%KKJjn
-26803ekjJJkk%KLKLK%lkJ%jJJ%%J%%ljJjkjjkjjkJLNLJJJj%LKlkJJjj%lkjJJ%%%JKJ%JJj
-26734Ajj%%kkk%KkkKKJJKJjlkJjljKLKKj%Jjk%KJlklJJJKMJj%%JJjkjjjjjML%kkm%K%kjK
-26665fJjLMJk%JKJ%jkjkjKLKJjjJkjjkJJ%j%lkjLK%%JLK%%JLJkkJ%jnokJLK%%%k%%%LL%k
-26596@llk%JJJ%jjJJk%KLJ%%j%kjJMK%kj%J%%jkj%KK%ljKjk%jjkjLKJJ%kj%k%LKJ%J%JLJ
-26527D%knmlkk%JKNMLKjkJNKkmlJKJkkkkj%j%LMJ%%jjk%%%LNK%lmjjmk%KKjkJMK%%%J%j%
-26458@jJJJkjJJ%Kjj%j%kkjJ%JJ%kjJj%%MJjjK%JJknk%JK%JJkm%J%J%jkjJjkJJJMK%%J%J
-26389aJj%jkjk%LK%%K%Jjljjj%%LLMJklmkjljkkjjJ%LNLJjkkJJJLJj%KLLklnkLKkllkjKK
-26320iJNNJlkklkJJJNLklmj%k%KLLjjjjMKJKjk%KjljJKNLjolk%JjLJ%mmjJKLLJjk%%K%%m
-26251dnJMJJJJ%%MMKklkjj%klj%JJ%kkl%MOKjj%jJ%%JK%ljjjl%JKJJ%%j%lmkKJ%mllk%MN
-26182a1L%KLKJ%%%%jml%kkj%%j%KLKKMLKjlklljJKLK%%JJ%j%%kl%Kjj%lkMJm%LLKJjnmlk
-26114a5JJJLLNL%jjmnjj%K%kJKJJJjkl%LMKlmkmKLMLLJjkmkJKjKLLL%jlmmjJJkjKLM%KJJ
-26046Djml%JjkjKLJJ%Jj%%Jjll%%LLJ%%jj%%%kjKJKKjkjkj%KJjlkKMJ%jJ%mkKLJ%jjmnjJ
-25977a1KKJJLjlljkjjjJMLJjJJ%ll%MML%%j%LLJklkjKKKKKjlnlLK%%j%KJJKJ%kkkkkjjmm
-25909a3j%KLJ%K%kJKJKKJ%%%j%%%Kjj%J%jj%%kkKKJ%j%Lkk%LJlmkjjjjjK%j%NMJ%kjjjjj
-25841h%LK%%%LK%kj%mom%KLK%kjLK%l%KMKJjjjj%%lljKKKKL%lkjkjj%LLjJKJJ%lnkJKNNK
-25772EkljjKJJ%JJ%jlkjjjJKKjjK%klJ%%kjJMLMKjljk%KK%jjkjJLLJj%kllljjKJKJjkjjj
-25703gjLNJj%lj%j%JJ%%L%JJjjjJk%KLK%klkkKKJjkmkJjJOM%k%MMjljJJjnjJ%%LKjk%%JK
-25634Ejm%jj%%jljLL%kklj%JJK%%%%J%JKL%kjkjK%J%JJJjj%kljl%LO%jjjk%JJ%jj%%NPNm
-25565Hnl%jkJ%jjJlj%JMKLKjjjJkjKJjk%jkj%JKj%%k%J%jjjKKjlkjj%JJKKKJjjjK%lj%jk
-25496iJJkjKJ%llk%LMMLLKJ%lmkKJ%J%JJ%JJljkJJ%%%KM%kK%mkjJJ%jJ%JkkkjKLMKJjkjj
-25427BkjjjLNMMJjlk%JJKLJmnnjjjJ%Jj%kj%J%%%jkKL%KJ%jk%%JkmJKK%%j%Jkl%jJjkml%
-25358a5LLK%J%%KK%%jK%%%llj%K%J%JKKKjj%Jj%k%J%%J%%k%KKJ%jkJMKlmkJ%kjJKKK%jjj
-25290@kJJ%K%jlkLJ%JKLJjjkklk%j%%jl%MLJJJj%kKMNK%kkkljjnmkJKk%JLLKJkj%%%%jj%
-25221ejjKMJJJ%%k%j%%%JKLKlmjjJJ%%%%kJJJKMLK%nnk%%kkKLKJ%jkJLJJJknmk%K%jmljK
-25152a0KJKKKJ%J%%j%%%J%jkLKJ%%%K%jlk%%%jll%J%klkKLNLLK%%kl%Jjlkk%%KNKKKJjkj
-25084C%K%mj%K%Kjkll%KKJkljjKKjJJ%jjkkjKJJ%j%JjKLM%kj%%jlj%JKJjlj%M%jLLKKK%J
-25015A0K%kkkjjJK%jkk%K%%J%loomjOQMJmmjKJj%%KJ%%jjj%kmjMK%KK%%j%JJLMjjjjkk%%
-24947@%jJLLJJKKLKkmmnj%%%j%%%%%JJj%K%jJNKjljJJkj%%lj%JLJKKJkkjJ%KjkJjmk%J%%
-24878@j%KL%jjk%%kml%%KKJJJJ%%J%%LLKK%jkjjjjl%%lkkjLMJ%%%LMMkjJKjkjk%KLJjjjj
-24809GjJLLJ%%%jkmjll%%L%jk%L%k%JJ%%JJkjJ%lkjJJJLJjkJKKMMKjjjjljJKjklnkKLLLj
-24740Hkkl%KJ%kljKMLJ%jjmkKMLL%kk%LLjjj%lkJJJJjmljLKKJ%%%jj%klKLLJjjkkJJjjJM
-24671A0LJkjKMjkj%KJ%%jjLJlKMJJJLLLLJjnjNNLNNOLkJMKkjkll%j%%klJjnonkJJJjj%Kj
-24603C4mpqlJNLJKJjKL%lmnjLMLJ%knkJK%%L%jkJjllkkK%jJJ%JK%JKLKOMKNMKLNL%LMJKK
-24535G1LK%kkmmol%knlkmoplmmjJJLjkJ%jJLL%k%%KLJ%%JJlm%J%%J%%%jk%jlllKJkkj%LK
-24467A4K%KKjlmmmmjLOMJkjKjjkJMK%JJjkl%LKJLKjll%JJj%LN%kkkkkjJLJjKKKJknlJJkl
-24399A1j%jjKLMMMjml%jj%j%J%jjJKL%lkJJJkljLMMJjJKKjll%j%k%JmmjJMMJK%J%jJJJjj
-24331B2%J%j%j%K%kljJNNJkjklkjkkK%%LKlpm%%KLKJKJ%kJJ%%mjJJKK%%jk%j%JMNKjlnlJ
-24263A6JJ%jkjJKMLLML%lmk%jjjj%JLJ%KK%Jjklk%JLKMK%%%%%%KkoKNjljJ%kk%JjJK%%%j
-24195C0LNKlml%M%jkkjJklJNKkjkk%%jj%KJKKKKJjk%K%lljk%%LKLNLJjl%%k%%LLLL%%jjk
-24127D4JkljJL%jkJ%%jMNMK%jJLMKklkKMMLL%lnmJMM%JL%lkjk%kmjj%nljjKL%kmmJK%J%%
-24059D7%jj%j%KMLLJ%jjj%%KLJk%%j%%jkm%KJKKJKJjlKLNK%jjJ%klnkLMNMMMMKJjKJ%%kj
-23991H6LNMJ%KNNjmnlklmk%LKJJljk%JjJJK%kjkmlk%jk%JJKKJLNJjJMLJLNNMMJLLKKJjJL
-23923A35J%j%JMLMMLOPPLJjkjJKKJLNNNNNKjk%LJkk%K%%%jj%NQNL%LLj%%KLLNMMLLOOPPQ
-23856B94J0RQQRQRJ2J5J5J6J4J2J3J3J1J4J2J1J0QOPOOM%KNOLOJ0J0J3J6J6K0K3K6L0L2L4
-23813H12L5L8M5N2N7O1O6P2P6Q4R1R5J04J11J15J23J40J57J80K11K55L14L93M90N97O97P79
-23786F250Q41Q71Q51P70O46N05L46J82K7j05k04k74l24l65l99m28m62n00n32n58n79n87n81
-23763E391n55n14m67m12l57l00k48k03j61j31j05q2o1m7l2k3j4j0mmpj1j2j0j0j4j6j8j5
-23734A548j2j1j1okMPOKJJMLNOOJ1J8K9L7M5N0N5O6P4Q4R1R8J10J25J46J72K06K45L03L81
-23698C897M80N94P11Q10Q87R40R53R05P90O39M71K91J09n5j86k79l49m01m36m66m98n40n80
-23675H687o13o40o55o56o42o07n59n05m43l83l23k70k23j84j49j21r4p4o0m8l8k8k4k5k6
-23650A297k6k6k9k8k8l3l9m2m0l5l3l4l1l0l0k9k7k6k2j6j1ononnrj1j1j3j7k1j9j9j8j8
-23614D99k0k2k2k2k6k6k3k5k0j8j8j5j3j0j0qmmorqoljlomnmjkmoqppompomnoonj%kk%jK
-23562E0Jlkkk%KjljJKL%jJJknl%JKMLjjjJjlj%LLJJ%jk%JJ%JJKLLjljjk%jkJLL%kljJjnj
-23494D0Kknnj%kkKkpokKKJKMMKKJKKJlmk%jKLJJKjkklkjkjLNJmnk%KNLlmk%k%K%%j%jl%N
-23426A9MMKkklmnl%LL%%LNM%kmmjMLjjkjjkkjlk%lkllJMNLjol%KJkll%KKj%LNJ%Kj%JKJj
-23358A1%LMJ%k%MMjmk%KJjJJ%K%lkknl%lk%LJ%%JJjkkjjLKKM%jkjKlomJNLKLJKL%JjJ%%j
-23290A9jj%k%LL%jllkJLKll%j%jkKL%jJ%klk%Kj%jkKM%%%%KPNjmm%MJJLMNKknoljjjjkkk
-23222I%kk%KLMMMJjmm%L%%J%kjkjMNM%k%k%JJKJkmljKMNLJ%%%jmkMKkljkjkm%LJKLLJj%%
-23153B7mk%LNOOLkmklk%K%kjLK%jjLL%%jJJkmk%jKMK%jjKKK%%%%j%%KKJLLK%lllk%KLJK%
-23085E2j%jljJNLKJMLjmk%KMNMLLLNLjmlKPNK%%KLMLLJj%J%JJKK%%JKMPJ0J1QNOQRJ2J5J3
-23021B31J1J1J5J9K3K5K8K8K9L3L6M1M8N0M7L9L4L8M6O2Q4J17J64K33L45N15P18Q39P38M51
-22991E098J92K2j42k49k54k26k01j67j26r2r2j54k46l22l58l56l35l16l01k79k41j91j42
-22968E22r9o7m9l9l2k7j9j6j3j2j1j0pmpplnnjkjjmomlkjJk%JJkk%%%KNK%%JJKLMOLLMKK
-22913A02LMLNML%lmk%jmooljKMJjmlJK%JKNJk%KklkjmmlmlnoommlkJK%llk%Kjlll%JLLKJ
-22846D6KKJ%j%LNNMLKLOPOjlJNM%KNLJ%j%JJJJjmoonlmllJjlk%j%K%jk%jmnJLJkk%jjJjm
-22778E7mJJkkknmj%KLJ%Jjmk%%jllkjKKJ%jlkkKKK%jJ%kjLMK%JjmlKLMLML%jj%MMjljJ%l
-22710D9lnlLMK%LNJk%KLknlkJjmkllj%%jklJ%jJJkj%jllJjj%K%%JJ%KJL%kkk%J%jlmjjjL
-22642A6RNjmmjMJ%%%JJjjj%JljJkj%KkkJKJJJ%jk%%JJjjk%JjKKKMLMJJKkjJK%j%jjJ%J%l
-22574C5kkjLJKKkmmKJkl%KL%jk%JJJKMMJj%%jlkjJJ%JJJK%jl%jk%J%JJ%kk%KJKLLJKLJK%
-22506E3lkkl%%jjj%JJK%JLJJjj%J%J%JLLKKJkmjJLK%KJlmjLJ%j%KLMLNK%%KM%oojj%KLjl
-22438G1jJ%KJ%J%ljllJJ%mlj%JJkkJk%KKK%J%jkkLOKkkjk%KLMJkjj%JKKJJJKjlkk%jJMMJ
-22370G9KKJljJJ%klkJJMKjk%jllJKj%LKLJ%%jjkjJJ%%%lokKKKLLKKLKJJ%jJJJKjkj%kJ%k
-22302I0kj%JJK%%%%kkk%lmKL%%NOLJklJJJKMKjjllkLMKJLLMKJLJmlJMKMNK%%KklljjJLLK
-22234A33JJKKJljJLMML%%LMNLkkjJkkKJ%knoj%%%OPLj%jKMKjjLN%kJKj%KKKLMLJKLNPRRO
-22167B33OLNMLMNNNLMMLJJJJLMNMJj%%KJj%MNMLMKLMLJ%KNPOJkKLKOOLMMJJLQJ0J1J0J0J2
-22104D57J0RRJ1J3J4J1J1J0RJ0J0RJ1J4J4J2J5J8J7K0K2K2K6K9L3L9M3M1M0M5N0N3N3N3N7
-22068A320O0N8N9O2O6O6O5P0P9Q6Q9R7J06J13J27J44J60J88K29K89L70M71N91P20Q28Q95
-22042G408R18Q98Q19O80M95K92J12k1j09j54j68j70j77j92k08k24k40k51k30j62l7J48L84
-22019I811O35Q49R80J007R47Q16O13L55Q8j40l12m26m83n03n10n28n67o22o81p38p91q32
-21997H968q54q42p96p27o39n49m61l80l08k45j95j51j21j01q5o5m5l2j8lJ2K7M3O4Q1R2R9
-21970B769J01J02J05J12J16J14J13J12J11J18J32J59J96K38K89L61M62N89P19Q09Q07P02
-21948I336N19L09J10m9j53k09k28k26k12j92j91k18k70l28l76l99l92l57l06k34j38k0J03
-21925E879K09K62K51J78Q1j6r7j52j83j97j99j93j87j86j98k26k60k90l09l15l11k97k79
-21902B965k56k25j92j59j28r8p7o4m7k8k1j9j6j7j6j3j2rppJJ1J5J9K2K8L5M2N3O3P4Q6R5
-21869B098J11J29J51J76K05K45L06L85M83N91O79P08O49N09L30J57Rr9j63j89j91j79j63
-21846F937j52j58j86k27k67k86k77k48k05j47o9L3J49K61L36L39K70J57L3p8j62k13k33k36
-21822E371k28k15k04k02k23k58k92l16l26l18l06k87k62k36k08j76j47j23r9q1o8o3n4m7
-21798F32m3m1l8l5l4l4k9k4k1j7j2j2j3j3j3j1rppqqomookmnnqj0qonmllkLK%jj%kklkll
-21748A04J%j%kpnppljJ%JJkjj%lmm%K%kkljJK%jlkkljjnpmK%j%%JJJljORLknmjJLLKlJL%
-21681D4kljjkK%l%jkJLKJkj%j%KKJk%LJJkkkkJJkmlkKLK%kj%jjjJKMLJJ%klkjllkjLOMK%
-21613C6looJLjj%JjJJ%knok%%LJjl%JjllJKJJJ%jkkKKKJJ%JKKjkjkjJ%jjjjJ%kmlJJJKK%
-21545GjkmjJ%%%JLJ%kkkk%LK%lk%JLKK%mkk%%%L%%%JJKJKj%%kjj%Jj%J%jjj%jlnlKLLJJ%
-21476bJKJjjjlJKJ%%%%lkjJJjj%%jLKJJ%%KjkkKKK%j%JK%jkk%%J%jlkJ%KK%J%j%%jk%jk%
-21407fLLJ%K%JMMJkjjlkkkJL%jjjjjJLKLLjkj%JKjjjl%LKmlj%jj%jkklJK%kl%%LLJ%kk%K
-21338fLKjjLLjjJ%k%J%JJJjkJKKJK%llkjjmJ%%kJMLKjjkjmlj%LLL%l%%kkj%JKMKLK%jklk
-21269bkJj%KK%mlkKMKJJ%lnjJKJkJK%%JKJJJ%J%kjKJJLMJknmJLKJlmk%%%%%%KK%jkJLJK%
-21200Hlmj%jKJKMKJjjJ%J%kj%KKK%jJONJ%jk%JLNLJMPPRQOJJJlml%jjmol%%kllkJLKJ%K%
-21131E4%JKJjj%L%mjjklnomk%kkmom%%kjK%jkk%JJ%%JLK%%J%KNKjjLLJkkjMQPLKKJjmnml
-21063C5kJ%LJ%KLjnnolJMPMjjJK%jkkmljklljJ%mkklj%%kkllkjKK%JJ%KNNKjjknn%%KKLJ
-20995Hlk%J%J%JJJKNMJ%%JKMK%JjkJ%l%%kKKjkjj%jmjMMLL%%%Kkmnk%lljkkkJKJjJK%kkm
-20926Dmjklj%JKLJjk%%k%KKJjmk%LKkmkkjkJMMJJjkkjJJJ%%%%%lk%LLjj%K%lj%JKLL%%jj
-20857c%KJJMjmj%%llmjKj%KLMKjj%%JJk%JJ%%%%jjjjKKJj%%%%%%%%k%%%jjjkkjKLJJJJJ%
-20788@mnlk%KLKJ%KLJ%jljk%J%JMJJLJkjKjmokKJKMJjm%MJjk%lmjKMK%JjmlJKKJ%%JJ%kk
-20719e%MJ%jm%LKKJ%j%jjmjK%%L%KjklkJJJjk%J%lkJLKknjMNK%%jkLLkj%jkk%K%jjKLJJ%
-20650A%JNLjjjjnk%kmnjKL%j%j%KLK%k%%jk%K%%KMKJJ%%LLJlk%mk%%%jjK%LK%kjJkjj%JJ
-20581AMMKll%%jjk%j%%J%kjJLJkjkj%jj%j%JJjJJKJkkJL%JJLJK%%%jkmKMKJJkonkLLJj%J
-20512CK%jml%KKKJJKJ%lomKK%%K%%jjkKJLKk%jk%JKJLKkj%KJjJNO%mj%Jjkjkj%%%%jk%J%
-20443G%%KLklljkj%JK%JLLKKKlmk%%mljJ%%jJMOMJlnljJKJ%kkl%KMK%jjllmJKLNKJK%JJK
-20374A6%%K%J%l%K%JNOMKKKMJKKjj%JLNKKMNMJljKJkk%%jjjjJklkklnmmmkj%jkjjjkj%Jl
-20306B3jKL%lllkljK%jJKLjnnljMNK%mlnlk%KNKK%%JL%kk%j%%%j%JJJ%JK%j%Jml%%JMJkn
-20238Ej%k%J%JKJJ%koljLJJK%jjJjjljJ%k%LK%j%Jj%jj%L%%%M%%JJJKKknoojNNL%j%J%%J
-20169EMJllkjj%j%J%kkkJNLJLKkjJNMj%%kmjJ%llkJK%LJkkKKLJjlj%JlmjKK%JJJjjmllJM
-20100@LJJ%%jjlkljKJJK%jJJJ%%ll%LJ%%%%%%%%%Jjj%J%%KM%mlJJjmlMMKKKKj%j%%%LJll
-20031Ekk%MLK%%jJJ%k%KJjKK%Kjk%%lmJKJ%kJjjJKJ%%%K%jk%%%k%%K%%%jJ%jJJjjKKKLJk
-19962A8k%J%jJLJ%K%kj%%%jkJJ%%jJJkk%KL%lj%JJ%%JJjjJKjj%%%JjlkJKK%Jjmk%%%KJkk
-19894A3JLNMLJLMKjlkJMMJlnl%%JKJJkkJjllj%KKJ%LK%j%lkMMjmpkjklJMMKJJjlm%KMJkk
-19826B6lnkJNMNL%kl%jjJLKK%KOKlnl%%jjklkll%JLNMLKjjlmk%%%J%%JLLJKK%jJMNj%J%%
-19758D8J%%JKLJllj%KKJKJkkkljJKjjkl%J%jJJkkjJ%J%lk%JLLLKLj%%kllmmkjJNOJljOMJ
-19690E2JJ%KK%%KKKKjjJKNLjjKJJKK%jJMML%j%j%jllj%k%KON%k%%JL%lk%%lmj%KMKjKjkm
-19622H4mlJ%LKjjMMLL%%NMLMJ%%KNNNNLJMMLMKKMNMMjjLLjLOLNNNLJmkMNJkKLLMNLjkkjK
-19554B26KJ%JKJKKJKNKKLL%LPMMNOOMNQRRJ0J0J0J3J4J1J1RJ0J0RPRJ2J3J6J5J5J7J8J6J4
-19504E94J4J4J4J8K0K5L0K8K6K8L1L6L8M0M6N0N3N4O0O3O8P5Q1R0J01J10J25J43J64J90K22
-19473B651K56K91L19L43L56L58L48L44L51L56L77M25M99O05P24Q30Q85Q71P99O68M91L04
-19451A3451J57O7L9P8J76L02M19M84M69L82K32K5k05l96n23n84n89n50m91m32l94l86m04
-19428A1327m45n02n65o13o31o23n98n58n10m62m16l76l44l13k88k68k50k34k09j78j51j28
-19406B665j07r1q1p8q4q7q5q1p3o2m7l5k7k0j9j7k3l5m5n5o1n7n2m6l8l0k3j9k0j8j9k4k8
-19373A078l1l6l7l5l6l1k3j5pnqj1j2j3k1k5k6k6k5k6k5k5k4k3k2k1k2k5k7l1k9k2k0k2k3
-19338B68j7j5j3j4j5j6j5j1rrj0j1qqj2j1pnljkml%jkjJJj%kkJKJknn%jKNMM%ljjJJJJml
-19283D0%MNLLKLMM%jjllk%j%J%K%JKkplKM%lkjkk%J%klnmkJLK%%jl%l%JJKJjjKJjjjnoJM
-19215B8ML%kJKJKLKjlkkl%jllk%K%JKlkK%j%%JLJK%jJjk%knmjLMJkkk%jJLJkkjK%%joomk
-19147Akj%JJ%K%kJjJ%JjjK%%k%JKJKMJkjjkmj%LMLkk%J%Jjk%KJKkj%j%KKK%kljljjj%KJk
-19078A%%JJJJLJJK%lmjK%jlj%Jj%K%%JjkjJJMNMJ%%ll%KJjml%JMO%kjjKJ%%%%klkjkj%mj
-19009aJ%KK%JJjjkK%jjJKLLMJjklmjKKJjkm%LMKJJkkKK%%JJ%kjlkKLLjjjjk%jk%J%lkjKK
-18940FJ%JjKK%J%J%%K%J%jJJJJJKKjJJJ%KLNJj%KLNOOQQMKJNMNLLJJK%lnmll%Jlmppnnon
-18871D6lmlllkk%jkkkjJJknlljJLL%kjl%KJj%%J%%jj%%%k%jkj%LLMNL%Jjnmj%KMK%%j%Jj
-18803A7nnj%jjLMNKkk%%LK%k%JJjjj%K%%kjK%%K%konkk%KKJK%lljJJJLKjljJKJ%J%jmmjM
-18735DMJ%j%%%%jj%%%k%JK%%KjljjJJKKLJ%JKjllj%l%%KLNM%kk%%JKKKJjk%%LKjj%jklj%
-18666A6%%%lnkJ%jjj%LNLKKKjnljj%jJJLjk%K%jmlj%jJKJkkJMMjkKLM%nojJLKKjkjj%JJL
-18598A4Jklkj%KLjjjLLJjjk%LKJKKJJKJj%%KMJjmkJNQMJKMNLKJJMJJJJKMPLl%JKj%%%JKj
-18530H8kjjjjj%J%kmkjJ%jmomljnonljJjkj%%jk%JLLLL%kml%jjj%ljJjkJLJ%%%jkkJ%lk%
-18462B0KLLKK%mjjKJJjkljJjlJML%JjljKjlnjLLKJ%%%%knm%NJjkj%LJKJKMLjjlk%MNJ%jj
-18394C3%%KL%JKJ%%ljK%lkMOLKLKjklmjKJKJ%kkj%j%Kk%%kk%K%mljKJJjlkllkkKL%KJK%j
-18326C1%MNMLLKKKJjjJLLKJKJ%JNMjk%%jKLJjjjkkK%kJKJjljJKOOMMLJKJ%JJKMJnmlllKJ
-18258I6%%%KJ%mlJM%ol%kmnjLK%KJjK%%JMMJKLKLLJJKLMLKNPKnojjkmmjJLjlkklmppmjkj
-18190H1LLjjKJllJKKLMJjlKRO%%LLLLJMQOMKkjLKK%kkjjj%J%J%jj%jkjjkk%L%klkkmmk%K
-18122A19KjLMJ%%KJJLLMMMLJKRPK%JMLKON%JNNOPOMNLKLLNONLLNPMLMOPPMMOOMORJ0J5J8
-18058C92J7J4J5J6J7J6J9K0J6J4J1J3J3PJ%koqrj0rqorj4j2j1qmnmkljMQROPQNOQJ1J1J3
-18011E66J2J0J3J5J6J3J6J6J3J3J6J6J5J3J8K2K2K7K9L2L2L3M1M8N4N8O0O4P1Q3Q9R5J06
-17978A747J16J26J34J47J62J78J98K22K45K73L11L52M04M70N42O18P01P86Q69R48J024J096
-17956A1669J159J213J260J283J267J201J075Q87O45L70Q5j87m15o02p42q40r09r60r98j035
-17936A5426j074j111j135j142j131j095j039r67q80p84o85n88m96m15l41k83k36j95j65j41
-17916A523j19j03r0p9o8n8n4m9m4l8l4l3k9k4j8j6j5j2j3j1qoqqmmnl%MLMJ4J9K4K8L5M4
-17878G45N1N4N9O6O9P1P1P2P1P3P3P4P8P7P7P4O8N8M8L7K7J5Lj1k1k8l4l8m2m5n3n6n6n5
-17844A672n4n6o1o0n8n8n9n8n7n5n5n7n7n6n5n3n2m8m6m6m2m0l5l5l3k9k5k3j9j8j8j6j3
-17811B25j1rpolmnoqrpmjjjkkjkjkmll%LLJ%kj%%kjKLL%kkjK%Jjlj%%kj%%%kkJJKMOJonj
-17745A21JJMLK%jkl%JJj%j%JJjnnml%JjJNKjJ%jk%%k%j%%%kJ%jjKKKJL%JNON%l%KKKJKMN
-17678A51NJ%jmok%kJ%%knpmKJllnm%%J%kmnljJ%%kJLKM%jJKKKMOPNONJJKMNMKKMNMOMJkk
-17611A88ljjk%KMOKJ%jmlll%kmjKKLLJJJKKLLJkkjjjk%jj%%KOLknljlomJJKLLjj%j%%JJ%
-17544A84%MQOOPNOONNPPNNQPKjjKOOML%KLMPMLLNOOLKMPQROKLNPOPNNPLKJLjKONK%j%OJ0
-17478D69J2J1OKLORPNQJ0J4J5J6J7K0K2J9J9K1K3K2K1K5K9L4L7M1M6M7M9N3N8O4P0Q1Q6Q3
-17440A580P9P8P8Q2R1J02J20J42J61J76J89J86J69J46J17R5Q1P9Q4R5J05J04R3P0L9J3j2
-17413D342k9l6l5l0j7jJ6L7N9P6R7J20J50J82K10K40K73L12L63M29N17O36P99J015J292J628
-17387A2645J990K310K503K503K276J862J347Q37M00O4j80l32m10m46m69m98n64o79q36j017
-17367B3306j196j351j462j525j543j505j409j279j129r80q48p44o66o09n61n18m76m33l89
-17348D683l47l03k56k09j59j08p0m0j4J1L5O2R1J25J74K35L10M02N09O17P03P43P23O47N18
-17323I082L55J84K8j01j96k53k82k97l05l25l53l89m30m70n00n19n25n16m90m46l97l45k95
-17300B215k46j94j53j19r4p1n1m0l0j8qlJPJ7K4L4M7O3Q9J21J57J96K28K51K55K34J95J40
-17271C247P5J5l4o9r3j06j09j06j11j20j31j48j66j78j84j84j79j71j60j41j22j03q7p4n9
-17246E02n1m4l0k3j8j3j1j2j2j2j3qoopqqoopojK%kmlmkjkjkklkjnnlkmlJK%npkj%kjlkk
-17190A23JKNNL%%kjjmnkKlljjj%kkkkkJNOJk%JjjJLKK%jkkjkj%j%lqp%MMjonmj%Kjmk%KL
-17123H8LJkml%OO%klkjKJJ%JjklkJMMLjj%%kkmnk%kol%%%km%LJlm%jl%J%%j%kjLKJJKKLN
-17055G1KllJKJJJ%jlkj%jJJ%JKK%jKJ%mmmljLKklkK%mj%%KMOLjLPOQPRONNNNMLNQPNMKLM
-16987A78%jJjmonknonppomnmmqrnkjkJ%nnljj%kJKJ%%Jjj%JknpkLjlkj%%LLKKK%JK%kJLK
-16920F7KJkjKJ%MLJ%Jj%J%%JJkmk%KJJKLNKlmkjKKLjnkLJJJkl%%JKjKLLMKmlKNMjjKLL%K
-16852A07PNMMKjk%%%MNNK%lj%%klkjkljJjjjJKKLLOONNNJ%KLONPQPJ1J0RQNKL%j%jKMMKJ
-16787B58Jjj%jlk%kkJKMMNQOMQJ5J6J9K2K4L0L2L2L1L5L8L8L6L9M2M2L8L3K9K0J3Omj4j9
-16743H82k2k1j9k1k5k6k8k9k8k8l0k7k2k2k4k1j8j2nk%MPJ3J9K1K4K8L3L8M8N1N1N1N7O5
-16707I62P0P5P8Q1Q0Q2Q8R2R7R8R4Q3O2M8N3O9R5J34J87K72M12O35R74J379J621J428Q79
-16680A0228L85M4k81m81m93m44l99l35k49j74j70k91m81o34o99o95o64o33o08n65m90l85
-16658A486k79j99j46j09q4o7n9m7l9l4k7k2j7j5j3j2j3rnKMPQJ3J4J4K1K2J8J6J3QMJnj2
-16622D38j5j6j6j6j9k1j9j7k0k3k0j6j6j8j8j7j7j5j1qn%jkj%JjjkkjJJKJMM%KMKJjnmkl
-16574I2k%kllooomlnklj%jjLLKJj%%kJPQOMLKK%LL%KLLLMJjjj%Jlnk%%jmnl%jljKJKJJLM
-16506H9LKJ%%JJj%kkJ%JJJj%MKnmlkJJlonnlookKJjjJjlkJ%JjjKKJJK%%%JjjJJkmkjjl%%
-16438D5kkklkjj%jjk%jlkK%%Jjklml%MKjl%kkJKKjkj%l%MKlkllMNMJJjmlkjkkl%KM%k%kk
-16370@%%LLJlj%kj%JJLKKJJJ%LKJJloom%%ML%%jljMKJJ%kjKjj%JJjllkkK%%J%jJLjl%JJ%
-16301Bjj%JLJ%JL%%jLLLJjkj%MMK%%jk%JJJJllJ%%lmlljLK%JJJJjkkj%%JJJkk%%l%KJ%ll
-16232BjKLLjmmjj%%%KLMLjlkKLj%K%mkML%%JJJJjmokKJjjl%JMNK%%klmjK%j%KNMKJ%%kmn
-16163FkjLNLKKkmnkJJ%KJKKkkjjJKJKK%ll%KKj%kkJjmkjjj%%JJljKJK%%J%jjjlmKK%j%%J
-16094bKJjKMjjJKknlkjjjJKKK%%J%%%%%%LK%%%JjjLLJklklj%KKjjJMOKkllkjlj%jJLLKjk
-16025E%JJkkJJKjmjJjjjjKKK%%KKK%%JL%lm%jjlj%MLKJkj%%kj%%J%j%K%J%jKKjJ%%%j%%j
-15956IkjJ%%JLL%jj%J%K%lnlJJj%kjMJkk%L%kkk%KK%%%j%LNLJJL%mlj%L%jk%JKJKLJ%jl%
-15887A7JJ%kJK%llkmk%jjlKNLK%kolj%KKj%JKLKJK%KJ%k%%kjJ%kjjlljK%JL%k%KJjklkk%
-15819@%Jj%jJJKLjJKjl%%ljJLK%kjJJKJk%%jjjjJ%jjj%jkJKMMjjj%JK%jj%JJ%JKKjlmklk
-15750bj%Jj%%KKMjjJLJKMMORRNKLKkmklk%mmjkkjjjllkjlljlnmkKJ%jKJJ%jKKjkLMkj%%k
-15681CmmLONJkmllJLJ%JKjkkl%KKLLmokJjkJMJJj%KJj%JjKMKkmjKKJJL%jkKJljjklk%KKj
-15612Clkml%JJKNM%j%KjkljKKjj%K%%KMJ%LKjkkjjjkjjk%LON%jkkJKJJj%jj%KJ%lkk%J%j
-15543GJ%kj%KkmjJMjm%%K%%j%j%KK%jjjkj%jJMLJKjllJJj%LJjj%%kJ%kJJjkJK%l%KJJ%%m
-15474@njJNNLk%%J%klkj%ljJKK%jJ%JjjjjkjjJKM%%jlJJK%%J%jjjJ%JNLlmljJ%lkjKLjl%
-15405gMKKLJk%JkjJkj%J%%jJJKK%kkjj%KKLLJ%JJjjjJKlkljkJLLjllkjJ%%JKMLJ%%jj%%%
-15336HKJ%jj%%jkjkkjJKkjj%jm%MKKklkjJJKKM%lj%%ljJKJ%jkk%LK%%%%%JjKKjjJJKLjon
-15267c%K%%JKKNKlnlKMJlm%jjJJJLNK%kookK%JJJjJMKJJKkjon%MJj%KMJllj%jJJ%kkKJ%%
-15198@%%%%%%%%mnJNLJ%%%jkjlmmJMMLJjj%%LOKkkjjkoo%JLKjkj%j%JK%JJJkkLOMJ%%%%J
-15129FjkkJ%j%%JJkjjJ%kjJ%j%%JKKK%JkkjJJ%j%%%k%JkljKKK%%JLJmmjKLMJKkkj%jkkK%
-15060@kkLON%lkljKMKjlmjJjjJJK%%%JJjJkopkJKNMKJjkk%LM%kkkmljLMNLJjjjkkkjLLK%
-14991ElkjjjjJKjjKJJjkKMKjlk%kJJ%k%K%%J%%j%kJjjJKL%kjkKLKLKKj%jj%jkkJJ%j%ljK
-14922CJj%J%%kmnLNM%l%LKK%%Jjj%%jjjnkKJKMJk%%jjK%llJKLK%LjJLJj%%JJklj%%%%JK%
-14853A3jKJ%KMKk%JJ%LMJmljJ%jjj%j%JMKkkkjkjLL%JJK%KLLJjkk%KJKJJJKLKjJjnmljjJ
-14785C2K%k%JljJKL%JJKLjjJJjjjkjjlkjLLJJOMlpnk%J%%MN%%Kjmj%%LjkJLK%JKJ%%J%JK
-14717E0LKlnnmkllJKLJ%jll%KLLKK%jMKklnkJNMK%jkJKjjKLKjnllkj%KKjll%JMJjJ%jkJ%
-14649C8JKMO%jKK%J%JKKklj%JL%KNOMKKNNNMMOPQQPJ0J2J7J7J2QPRRQLJmkLK%knkJjjlmm
-14586B29jJKK%KOJ1J5J5J6K1K5K6K7K8K8K8K7K5K4K3K2K1K3K5K6K2J7J4J3Nlj0j0j4k2k2
-14548F87k2k6k7k8k5k3k4k5k4k4k3j9rnkJKLNRJ3J8K3K6K6K2J9K0K0J9J7J3PLNMJNONjmr
-14505F59j3k0k4k5k9k9k7k7k8k6k1j9k1k0j8k0j8j5j1j1rpkJLKLOOPQJ0OLkoooponj0j2j0
-14461B04qorj0rpj1j0rmllopppnmonkKJKjkkJJL%JJ%j%mm%%LMjj%jml%klk%%k%%jlJ%kkm
-14397D1jJKJ%lkKLjlkJ%kl%%jj%LNJjj%LMKMKkljKJjlj%KKjjJJKJlm%KKKK%lkjJ%jkkmkK
-14329D0Kjjj%KNRNKkllmkjkJMML%%kkjJKJKK%knojLLLJKjmmkJKJLNLJj%JKJML%kkJkkjKK
-14261F9%klJMMKJJ%%mnm%KJJ%%L%%%JKlk%LJJKJj%JlkJ%j%LKKLMKJKKjnJLKKJKJjjJJKKJ
-14193A04%lj%M%kKNK%LMJJJKKLjljLJ%JKKJJ%JNNMMKMNMQOMPQNPQJ1J4J3J0PROJjJK%JJL
-14130B99KJkllkmmljj%LNNOPPRJ2J4J7J8J5J3J5K1K5K3J9J6J6J5J8K4K7K3K5K5K3K0K1J9
-14087G85J6RMKJ%kmKPQPPJ3J4J0QJ2J5J6J7J7J8K0K2K4K8L3L7M4N1N7O8Q0R6J12J21J30J35
-14048B040J34J26J16J05R5R1Q7Q3P8P3O5M9K8Mj4l4n0n8o5p0p0o4o0n7n5m7l9l3k6j6JJ1
-14016B428K7M9P0R3J14J34J44J41J33J25J18J17J23J38J59J87K12K24K21K01J65J22P9M2
-13992E566J5%lKPP%j1k6m6o3q0r3j02j08j12j19j22j23j25j25j21j09r8q5p1n1l2j1K0M5
-13961C826O5Q1R3R9R9R3Q9Q7Q9R7J08J23J41J55J59J58J48J28J06P9N2K9Qj8m5p1q9j00j05
-13932E684j09j11j18j27j43j61j79j95k09k15k12k01j88j73j57j37j17j05r3p7o5n4l6j9
-13908B483oOJ5J9K3K8L4L9M7N5O2O7P2P9Q4Q2P3N9M5K4Lk0m6o8q9j02j09j11j13j20j26j27
-13876B362j27j31j32j28j26j22j15j04r3q1o6n7m9l7k8j8qKMORJ2J3J2J0PPJ1J1J0J0J0R
-13843A083ONPJ0J3J7J8J8K4L3L6M1M6M6M8N6O6P4Q2Q8R2R8J09J26J45J68J99K38K81L22L65
-13812C960M01M20M16L89L40K70J89J07L2l1p7j10j36j52j66j80j94k12k29k45k50k51k48
-13789D043k37k17j95j68j40j14q7o2l6j0J8M6P4J03J31J60J78J84J82J67J33R1M9Nl9p1r3
-13762D095j09j21j32j43j51j56j67j76j80j82j85j82j72j58j44j28j10r5p9o6n6m5l9l7l5
-13737A047k6k2k2k1k0j9k0j4rqooqnJLNOJ0J2J4J7K5L1L7M1M8N2N6O0O8P2P0P0P0O8P3P9
-13699A829Q4Q7R1R2R4R7J09J25J42J69K03K45K95L47M00M47M78M85M59M02L23K33J44O5r
-13674G436o4j05j35j57j71j86k07k30k51k66k79k86k81k69k47k17j82j46j09p0l5mL0O8J04
-13649C741J44J83K19K51K70K80K71K42J99J47Q9K5l3q0j18j46j65j84k06k25k40k50k62k71
-13625C881k74k77k72k62k45k24j99j76j57j38j20j04q7p8p2o6o1n8n2m9m7m1m0m1l9l6l3
-13598F33l3l1k8k7k3k1k0j8j7j6j4j4j1rpqj1j0j0j0j2j0orrppqopqomklmlkJJJLLJJjkk
-13550A88%KLjoonjkk%JklmkkoqmjjjkjKKJknm%KK%JJjJ%kJMNOMML%%JORRQRRRQONOPMKJ%
-13483B58LMMKLLJKJJ%kkjloplkkjJLLkj%KK%kKMMLLLMOOJ0QQQPPRQOMlnl%LOONJj%LJ%%j
-13417C81ll%LLKOQQNMOL%kmmmpoorqrj1j0pqpj%lmJJllk%JjjKjJNNKk%jmljJLM%%LNL%kk
-13352C24jkmnqj1roporj4j5j3j0pprok%kmkKJKLNMMLK%j%JMMMLloomnmorqpnonooqrppol
-13290H0monkJjjkjmlkJMLJkmnJKJj%%j%%jJjKLjk%lk%ONKjlkmmkj%jLMKjjJ%%%J%JKKJ%%
-13222E6jKLJjk%KJkjKK%MNJlkJKLjl%%J%%KJjmmmlj%LNML%lkJMKJkJK%klkjJ%jJJLjlk%K
-13154F8K%jJjkK%jKKLJll%LJl%LKJlnkJKK%lll%Jj%JJj%%kkJKKKJJjJjlmmKMkmjLLJKjjK
-13086F5KL%j%%%jjJKKJjjkjj%j%%%L%jj%kmlokKOJmjLMLjnll%%KLKJ%%j%KLJLKLK%%%MML
-13018H6KK%KMLL%%KjljKJ%kj%jJjkJ%jjjjj%KKKj%%%j%JKjJLLKJJj%NPLJLK%JMOONLKJKP
-12950A66RRJ1J1J0J0J4J6J8J8J5J2J1RQOJK%lpqqnmpj0j1j3qoorqonmmlJLKj%LMOQJ0J5J7
-12899B89J7J7K0K0K1K3K0K1K5K4K4K2J8J1QOLlqj1j2j4j6j7j7k1j9j7j7j6j9j7j3j3j0rq
-12862C12nlk%JKKKPQONPPJ0J2J2QPJ0J2J5J6J3J2J2J2J0J0RNKj%kjlkKLLLKKOJ1J4J7J8K0
-12812F28K1K4K5K5K5K3K2K1K5L2L3L3L3L8M5M9N3N6N9O7P7Q4R1J06J24J42J62J87K19K59
-12782B788L00L40L78M08M23M16L91L50K90K20J50Q2J6l7p5j04j28j50j70j92k14k32k48k61
-12758D741k72k77k71k60k48k32k09j84j59j31j12r3p4n4m0k6qQJ8L3N4Q0J03J28J63K06K49
-12731C133K88L23L51L70L70L45L06K53J91J23N9jm9r1j28j53j73j88k06k23k43k58k71k76
-12707C852k79k77k66k51k32k09j91j74j54j36j18j06r3q1p4o8o3n5m9m4l9l5l0k5k0j1rr
-12679G54mjMQJ2J4J6J7K0K6K9L4L9M3N1N7O3O8P6Q7J01J15J34J60J93K28K66L03L34L51L50
-12648C948L31K96K46J87J24O3Pm0p4j00j19j35j48j67j84j97k07k20k27k30k30k20k06j90
-12624B308j69j46j21j02q5o7m7k9j6j1mMJ8L1M1N6P9J04J31J57J88K17K45K67K82K81K66
-12597C878K39K01J57J09N6Ql4o9r6j22j39j52j67j80j91k04k12k16k16k12k06j96j85j75
-12573A676j58j40j25j11r6p9o9o1n7n1m5m0l8l8l7l6l5k9k2j7j7j7j4j3j4j5j1j0j2rqj0
-12541B42pnorj0rj1rnjK%jnommklnlmllkl%%JjlJJjJLKjkkljllkklJKllJkmljJKJ%kmnnn
-12476G7%KJj%KJkJJmml%j%JjjjJJlJNKjk%KjnmjJlkjj%%K%lkJjkjKL%j%%JMLJjlJklmmlm
-12408D1jJJLNN%olmjLKjK%kjJ%k%%jkj%LMLjnm%LMKLKknlkjjjkJKJkj%jljjnojNLKjj%ML
-12340C4jkj%mn%LLJML%jMJllkkjLPMkmnj%KLJjklol%jjjJk%MLJ%JLL%klnjMOLjkkllkjKK
-12272B4%j%%KKJKJ%jlkkkjMLK%jkj%JKjk%j%LKkjkj%kklk%KLLJkkjKJjKN%jKL%mljjkjJJ
-12204B1MNML%J%nmJKJkmljljK%%%JKjj%JJJJkklkLLj%J%%%JKJkjkkj%jJKKLKJkk%KLL%kk
-12136B9%%%lljl%%KMKJjjj%mnk%NLj%Ljl%KKOK%jjj%%%Jk%KLJkJJ%JL%%kkk%KKj%K%mmjL
-12068C1MNONPOLNLJMMJKMLKKJ%JJnonlj%kjmnlkK%mnmJOPOLNPLj%KJK%lmjJkmkkmnlkmkJ
-12000E9J%mnk%KKLLLK%kkjjk%JKK%jlmkkJKjml%K%k%JjjKJjkJKLMK%JjjKKKMN%%%jJMQQR
-11932I8RJ0J0ROKLKKLK%klmmm%knoppomlkjknnk%MKMPNMOLLNLKjml%%konpnj%lnnonkmnl
-11866E8mkkkk%KJJ%KMOMjmkjjlkKKlmml%%nomjMLJK%J%lkjj%%jJklKJj%%MNMMMJkolJ%j%
-11798C8kkjJLKKKJjjjmml%LJjmqpjKMKJjjk%Jjlkk%JLK%jjjJLMJ%%kjjKKJjmjj%%J%%K%%
-11730B0KJjjkjkkJ%jKLkm%%MKJ%jJJJJ%J%jkJJLMK%jj%jkk%%%%%J%KJjjJKJLKkkjJLK%kk
-11662C3k%OJmnljkjj%JJjlj%%lkLM%jj%ll%KKNNKKkkkjKJ%KL%k%KJjjkJLKjjJ%j%Jjmol%
-11594A9J%%JKLLjlklj%%jj%jJKNMKkll%LKl%LM%jlk%jjljLML%J%J%%jjkKJKK%LLKJ%j%j%
-11526D1J%JMNJkkKNOOPOOQPLJLKMM%jJKjjj%lmloommlnm%LKkmjkJMJJjLNJ%NMjKQJ1RKjn
-11459A21okLMLjlnqolmqplklollkjjmm%jmlKKjjjjj%%kjl%Jnm%LK%jjLKkk%J%KK%%Ljjkj
-11392C0JJJ%ljMOONNONJj%MQOLklk%%kJjjklklmjkmjLLJkmkkknmJPNjk%%KLNOLLKJKJlkJ
-11324G5JjkJK%nqnllmpnnlkkJK%LM%lkj%jkkjj%%jjjKMJjJ%%jnojJJLJJKJjj%%%KLJJ%kl
-11256B2m%LJ%jkl%LL%kkKJJJj%MJl%%%lmjKMKKkljjkljJLJjkjjjjKKL%kkKM%j%kk%J%%%L
-11188A9%lkkjJKJJJ%JJljjmnJLL%j%%%jjJk%LJkKNOJknjjJJLK%jklj%jJ%%jJJjk%MKkjkl
-11120A1jjjLNMLjlmmJNMK%mlkJ%J%J%mlkJJ%lkK%JKK%k%KKJjk%jjKNKk%KJj%KKkkmlkjJK
-11052A2j%K%j%K%%%%Jk%Jkm%%kkj%KLLLKj%j%jlkjKMJkjj%KJj%%KK%kmmKONLkk%%%JJ%JK
-10984B3%k%K%lJ%jJKkjlkkllKKJkJJ%J%JJKKJKK%kj%jJKkkkl%JjJKjj%NLjjKKklKKjj%lk
-10916A7Jjkml%%JJKNKlmKKjkKLNLJKjmkjlljjlk%J%JLM%lj%%KLJjKJjkll%J%jKKKJJ%jj%
-10848A8%%%kjJJklkj%KjjjKMKjKL%j%j%KJKKj%lrmJJJML%LLjlkkjKLJ%LJ%%JjmmkjMOL%j
-10780B6jkj%%kkJLJkk%LJjlmnkJLLJJKKJJKlom%K%KJJJjlnjLKKKMKjJJ%j%%jllkj%KJ%jk
-10712A4mljKLLK%kkk%JJJJKK%%JjjJ%kljKKKkk%%%J%kjjl%L%j%%j%%JKJKJjJ%%JKJJK%l%
-10644B0%llljJJJM%jjJjj%JKLKLJ%%%jllqmJLLjJLL%knnlkjJMLJ%jJjjLMK%%mkLLK%%jjk
-10576A6mjLLK%jj%jjJJKK%j%LjkKLKjj%kl%LL%%K%lnkJjjJL%jjkmkjKL%%J%%JJ%JKJklJJ
-10508A9jjkj%%%%j%MKKK%%J%ljkJ%%JLKkJKjmj%%JJ%j%%kJ%ljKJljJJmn%KJJ%jjkkkjJLK
-10440IJj%kkKMMjmkKKj%L%j%LK%jllmljJLLKJMLJJ%jjj%KJlml%LKl%K%jjjJKJLKK%jll%k
-10371A5JJ%JJJJJ%%kjjkj%%j%jjkKMKJ%lkJ%j%%JjmjJJ%KJJ%jJMKjljk%kkjLOMJlolkJJK
-10303A3KJlnk%%JLLKJkm%NM%k%klmkNQM%%KKjlj%%JJkjjJlk%KL%kjJkklmjKMKjkJ%JMLkm
-10235A5kjj%LMKLKkmlJKkl%%j%LKJ%%K%kljjk%LMKJ%ml%KM%jklll%jJKKMLL%JJ%%k%jmmk
-10167A2%kkJLJ%KJjlJML%kjjjk%KKK%j%jkjjk%JjjMOKkkjj%jkKMMKL%mlJ%ljJKJJjmkKK%
-10099B0kJJj%ll%KKJjj%JJ%klkKL%kllk%KKK%%KJ%JJKlkKMMJj%JJkjklmmjKLJj%%kJLK%j
-10031A7kll%%KMJkjJKK%%kjLNJjjjjkjJMKkkjj%jJK%JKjkJLMLjmmjkkkj%%kjjLK%J%%LJk
-9963A8%LJkk%%%%ljJJ%KMJJJlnj%%LKJ%lkjj%jjJK%jj%%KL%KLKjlm%%llnkjLKJ%JMKJk%%
-9894A6jJKJklkkJKJ%kj%Jkljj%JJML%klj%%%jJkljJJKKMNL%j%ll%jJ%%jkjLKMLkljkJMKL
-9825B3%lpn%%j%%%J%jJJj%KLNLjKJjJ%kkJJjmolJLK%jjKJKJ%kmjKNJKMLllmmkjKJ%JLJJj
-9756A8knlLMJjkjl%LjJK%%%%%JKLJ%%klkjKMMjkkl%%j%%%JKk%%knklJKJJKLLMKJ%opkJKK
-9687A3LLL%jlnlKNMKj%jKKJjj%jllJKJjkmnmJLJL%ljJMLJK%mkkl%KKJjkkkLKKk%j%LK%%j
-9618A5jkjkjj%%JjkjJKNNMJlmml%%NN%knjJKKJJJKKJKjklj%jkj%jLMMKkkjJJ%Jjnmj%%l%
-9549A0%k%KKjkjKLjkjjkkLLJjkk%K%kMOL%lmk%KJJKJlkKJkl%MJ%kjjkj%%JKL%%kjJjKK%J
-9480A6%j%llj%%J%jljMLKjJJlkjj%JKJ%kkj%%JLJK%%%nkKJ%%KNLklJKJjk%KkJM%j%kj%LN
-9411B4%kljj%L%mkkll%KOPLkljjjjmnKMJl%%kJKLKkJ%%jlkllKNLJjK%%%%ln%J%KLK%%j%j
-9342A3JLjkjj%Kjj%JJ%k%KJlkJJJj%%KJjjJJJJK%%kj%JJKLKjnmj%%LKKKj%Jjlnk%%kljjj
-9273DKNLJjJJKKJj%j%%Jjkj%JKjk%%jklJLMKjjkmjjkLKLKJM%jkjMJLPPPN%kmkj%%Kjqpm%
-9203B6%mmjJNKkmllkjJNNJjjml%J%JJJJ%jLKkmkjJJLK%Jjl%JKJJ%jjjkJKjmjKK%jKKJkk%
-9134A8jkkkjjjjjjk%LJjj%lkjLLMKkJLkk%jj%%jjKJ%jJNNJkjjKLjljJ%%jJ%mkLKJJjjjjJ
-9065A4KjJK%j%jlomjKMNL%%JjlJMNJKLjmkjJKJJmnlkJJjnmj%K%%%LMj%K%%KK%kjlJNONJl
-8996B6nnkK%ljjKKJJ%jKJJ%JJ%jKMJkJJlkKK%%KMMLLJklkjjlmJKJjljkkonlKNJkJLKJ%j%
-8927B1jj%%k%jlk%%jJ%J%%kJKKJjkj%jj%KK%Jj%%jJLNMJjmlj%K%j%LKJj%lmllllKOK%%jj
-8858A3jj%kjJKKJJ%jJJj%j%Jllk%LL%Jj%JJKJjkJJJjkllJ%jMKmlJjlkjjJ%KLLJ%%J%jkJK
-8789A2MJJkkjkjj%kjLL%nkLKKL%mmMMJjJJKK%kjljjj%JL%kJK%lljjjk%KKK%J%llnmkjKLN
-8720EjlJLJJkmjjJ%%NKJJ%JJkkkjJJJ%JK%%%LKLLKknkjmmmljLKML%j%%jjlkKK%jJJKKJ%K
-8650A3%JJ%J%%kkkl%L%jjKL%kj%JkojLK%JMLK%%jlKKjjjjKL%kkljjknljKLLKJKJJLMJklm
-8581A2jMONKknjJ%mkKJ%KKJj%JJKJ%mlJJkllJjjlkJKkJOJkkJLKlmlmnkJMMKjjKNJllkj%%
-8512FJMLj%LKjkJJ%%j%kllljJJlkKKLJMLJknjJjml%jLNKJjkJL%KJljKJjJ%lkjjkljMNJ%%
-8442A2%LKJ%jljj%k%J%LLMMLjlmk%%JKL%kKJJjlklk%JKJjlk%kJKjjJKjk%JKKjkkjkjLMML
-8373B2KMM%nnlj%Jj%%jljLM%mm%JMKLM%%%klnmjJjJLKMKmkj%JjkjL%kj%kj%jkJL%lkkj%J
-8304Dk%KM%k%MLJj%KLJjj%J%jkkk%KJjLMjkJKJJkm%KKkjkjKJJ%mmJL%LK%JKJlkJJ%klJKK
-8234B0j%%JjljLLJJkmpkJKjlkj%MLjlmkjKL%KKJLLKNNLm%LJJ%JOMKJkjJjkjJ%JNPNKJjmn
-8165E2mljLJJJ%%ml%%%KMNMNLJKMK%JKLLMMQQPJ3J2J1J4J6J9J7J3J0J0ONNMLNQJ1J4J3N%
-8109C29mppj1j3j1j2j2j3j2j2j3j2j1rqqprj1j2j3j1okmnnl%Kjjkkomkjj%%nolkkj%%kkJ
-8056B6NJj%MjnmljjklJJKJLML%klkkjKKJKKJLMKLJJMJlljjJMJjkjj%%lj%jjjjjJL%nmJJK
-7987C2LJJj%%MJMNKljjmmmJLK%%lmkkKL%%KLKLjkk%Jjk%JJKLMKJj%Jj%%%KjJK%mkKKj%kj
-7918D9JKL%jkml%LNOKmmkjKLOJjJKj%%lJOM%JKLMLJJMJllkJKKLKK%JLLJkk%ljjljjkjKLJ
-7849I2nm%jkjjjmpokLKJjkllkJLkkjLMKMRRKjj%LJKLM%kJKK%kllJLJ%%JJ%kjlkllkkjJLj
-7780H2k%jlkjjJJLOMLJJ%%jJKKKJNMjjLOLjJLMLjl%MKk%JPNJjkj%%lnm%%mpnJMMLjlmkjj
-7711A10j%J%%JK%%KMKJJJJJKKJKKLMJJJKKJ%JJLMM%LNNMMMNMMNNLKJOQPONOOPL%%%kkJOM
-7643B78%LMLK%%JKJlkJ%lplJknoonnkJlllj%jJKjJNOPJ0J1J2J0J0QMJJLRJ1RJ1J3J1J1J1
-7586D14J0PPQONPRQRPOOQJ1J2J0J6J5J0QQPPQJ1J2J2J2QNKJKJjjjj%%KQRQNNOLLLOJ1J2J1
-7531G83J3J5J7J9K0K0J8J7K0K6K8K7L2L3L5L8L9L6L5L7L5L6L6L8L8L7L6L7M2M6M5M4M3M4
-7497A865M5M2M3M6M9N2N6N9O8P6Q5R5J05J14J26J42J55J59J66J77J88K00K12K32K57K83L14
-7470E411L45L78M11M44M73N02N29N56N87O35P05Q08R49J139J382J690K077K545L067L546
-7450B8179L815L699L195K493J794J207Q05O41P13R72J364J829K248K434K187J472M92m74
-7432E9065j284j893k273k445k461k370k213k046j917j881j941k045k125k149k131k092k044
-7415B3755j980j878j731j547j343j140r58p95o59n65n14m97m98n04n11n10m92m72m48m15
-7395F298l84l54l28l10k92k77k67k57k41k25k09j92j68j46j23j01q5p9p6p9q0q2q2p6o8o5
-7369A652o0n6n2m8m7m4m6m8m4m0l9l8l4l3k8k4k2j6j0j0j0j0rj4j4j2j2j3j1j7j6j1j2j5
-7335G37j2j3k0k1k1j8j3j5j7j6j6j6j5j4j3j3j2j0j2j2j1j0rmmomnnlmolJmmMKlmnlkk%%
-7289C44JKknl%KJJJ%%MPPNMLNNLNOMMMLNNLjnlJLL%jlmmqpmmnk%jkjJ%knmpj0rokJMRJ1O
-7223C63LLK%lknoon%JJjj%JKMLJLLKLOMLNJ1J6J9K2L0L1L4L2K9K3J6Nprj1j1j4j4j1qpj0
-7172E50j7k2k4k6k5k1j9k0j7j2rppoqj1j0qpooqoopnmlmmllkklllmlJLLNLLNLJMPNLLLKJ
-7116B44M%kjLNNKlojkpmnppokjkklj%jl%LK%mnomj%kj%MNLKjJKJJ%%LJjKLKLLMNPPMKNOO
-7048B59OLjkJ%kJKjk%jmomkmnj%kjjkklkjKKJJJKjj%jl%JjjNNLKLMOPJ0RRONMKkkkllkj%
-6981B90jkKlomkom%%jjlnj%%kkKNJJLKJKKKOQRJ7K0J8J6RQMKJMPQPL%%klkkkklmlnqo%MM
-6917C83KNOPJKLLMLNQOORRPLMNNMLKKKkjjkpnonJMNKLL%jLNOMOOORJ4J7J5J1J1J3J4J1RP
-6857F54J0J0J0J0RJ2J9K3K0J8J8K4K9K8K6K8L2L8M0M1M3M7N1O3P9R8J25J60K07K58L00L03
-6825B833K62J87J07M0j8n7p1p4p1o5n6n7p0q7j11j35j53j56j53j46j37j22j03q6p1n8m4l3
-6797A295l1l0k7k5k3j6j2pkKNPJ2J7K0K0J9J8J8J8K2K8L1L6M1M7N0M7N1N5N9O4O9P6Q2R1
-6761B127R6R5R5R3R8J07J20J37J60J94K37K86L39M02M50M51L86K83J72P4pn6p7q3q1p1n8
-6734E969m7m9o5q3r3r4q5p5n9l4j0K2O3J07J48J88K33K78L22L65M09M60N15N74O39P07P66
-6707A1071Q09Q25Q55R39J102J345J682K141K752L575M657N987P360Q273Q046O494M306K239
-6689G4458M29j034j889k224k301k235k074j926j941k268k908l625m173m458m514m428m258
-6672B8631m013l655l184k649k133j696j350j087q86p30o12n12m27l57k97k46k04j73j49j32
-6652D139j20j10r9q6p4p0p5q2q9r5j01r9r3r4r7r7r8r7r5r5r3q8q4p9p3o7n8m9m4l6k7k2
-6620A553j9j8j7j8j9j7j5rlj%LLPPJnmopmj%KMMNOKJkqqlJLMNJ2J4J4J1ROPRJ2J7K1K3K7
-6569A609L2L2L0K9K7K5K7L0L1L1K9L1L2L3L3L9M2M1M0L8L8L9L9M6N3N8P2Q6R7J11J26J46
-6537C172J64J74J83J92K01K07K13K25K42K63K86L15L52L88M25M66N13N67O26O87P50Q06Q45
-6514A2262Q68R18J040J243J523J900K404L071L947N045O295P426P887P153N358L294J472
-6497G3106j15j288j888k110k155k083j958j898k037k480l138l765m181m349m337m221m037
-6480B7066l765l381k904k398j935j556j259j029q51p11n96n01m27l69l16k70k34k05j83j67
-6460D009j57j53j49j39j26j20j20j12j06j03r8r4r4q9q7r0r1r2r0q6q1p7p2o4n8n2m8m6m1
-6431A274l4k8k3k0j5j7j8j4j1j6j1nkJQJ0PMJkkJKLKjKMKkmoj1j7k3k3k4k2k0j9k0j9j6j2
-6387H64j2j5k0k0j7j5j5j1j1j1j0j0j0j2j3j4j5j0m%%JMNMMLmplmnjjklmklolll%LNJ0RR
-6338F22OQOK%%NRJ3J2J0OMPPKLJklllllklrojjmpolklkjjmnjLJ%LNNQJ1J0J1J1QKJ%orlL
-6277G09ORQKJmpj0rpljLMMMKJJkmnpqqqrrj1okjljKMKlnj%mlMOOMMONjjj%JKMMj%NOLLMJ
-6211F85%%JJKJkokmpojJ%jJMMK%j%ORJ2J4J2ROM%JKLORJ0QOQJ0J0OLLMK%kjkmnpnlkjLLJ
-6149H10j%Kjlnnj0j1rnnlklolJNQROKjJMMQJ4J8J9J7J7J4J4J4J2J3J0QRROONQJ2J2J0PJ0
-6098A051J3J3J4J1RJ2J1J2J1RQPQJ1J2QQRRNJlonmk%J%kklppppmj%%kMPPMNJ0J1J6K1K1K2
-6046A319K7L2L2K9K8K9K7K7K7K8L3L4L9M6M9M5M3M4M3M0M2M1M1M3M2L6L3L6M0M3M3M1M6M7
-6012B595M6M7N0N6O4P1Q7J06J25J47J65J87K13K38K58K75K89L03L17L43L83M33M90N40N67
-5987H395N68N44N19N02N03N27N75O42P04P49P75Q10Q86J028J253J582K039K668L517M622
-5967C3408N966P357Q344Q345P122N136L078J244k67j302j874k135k203k159k099k146k439
-5950F3376l013l709m293m641m764m738m623m420m103l654l118k577k098j705j390j139r37
-5933H454p73o45n41m57l84l20k69k30k03j84j70j60j51j42j34j29j22j15j10j05r9r5r2q9
-5909B735q6q9r0r2r1q9q5q0p5p2o8o3n6n0m3l8l4k8k2j9k1k2k0k1j7j0ookLNONOMNLKKKj
-5868A382k%jKjllrj5j7j7j9j8j8j8j7j5j4j4j7k1k3k4k6k1j6j5j8j5roqrpj0rmjJNJ1J0J0
-5825I61J1RJ0J0RQNKJJMPNLNJ2J9K6K9L4L7L5K8J9Qjmoj0j0nmopj0j3j7j9k1k1k0j9j8k1
-5781A066k2j7j2j2j3j3j0j0j1qllkmnkklnrj2j3j4j1rrpjKJ%jkjlm%KjJOONMOOLloonqj0
-5728H16pkMM%nqj0j0pljKkmmopqnlJKjj%klmmkj%%Jjknkk%j%lnollomlJJj%jknrj2j0qqj0
-5664F10pmmlmoljmnk%KJjjNM%KKLLJjJJ%%jklnom%%JkkKJjlkMLjnmlllmnnprolk%jmlkl%
-5596D96JmlJKlonk%jJLLLJKJKLMNMLlmllklk%kkJjlkllnomjkk%%nnnnl%kkj%lljklj%%kk
-5528D11k%%%JKkllmkjkmm%JlmJKJ%%jmmlmjMKLKJlmnlkkjkkjjkjJjjkJ%kmmnlk%Jj%KLKJ
-5460C37jkKKLJKJjlk%j%jKKlnlkkkmljj%mjJkkjjLJ%MLJJj%%JJjmm%kj%kolklm%%J%%jkj
-5392B84j%%JknkkkkjkjJJ%j%%JkkJKLK%kkKJKMMK%jlmJKMKjkjkjlj%%%%jlj%j%%jJLJjJK
-5324B72JkljjjKMK%%%jlmnkkkKKj%%JLKKOOMJJJLORNKLLKJMLMMOJ1J6K0K7L1L3L9M5M0K5
-5266F26J0Njpj3j5j3j1j2j6j7j8k0k3k7k7k4k2k1j6j7j7j6j1pmjkmpomnnojJjkKKk%jkkl
-5219B17ml%KkommjllljKLLKj%J%mljjNPMKJjJLj%JkljjLNKk%%%%JLJlopqo%JJKJJjjjKLj
-5151A91nlJJjJKMKj%JKLJ%jjjKL%%%KKJKkn%Jjk%LJ%%jj%kmj%KMKLKjmnjKKKJjkkk%%LJl
-5083A97jJ%j%KmnlKKKL%lk%LMLM%olJKj%%mnkK%jKMKjjKMKLkmkjlm%%jj%KKLKJKMJmmKJk
-5015A96pk%lkkJOO%mnljjjKJJk%j%%%jKKj%KKk%LJKLJJLMKjj%kk%jml%MM%ljLJ%%jkljjl
-4947A86mnlKNK%J%%JjmlJJkk%%j%MKl%LJkjL%jKLJmmlkjjKKMLjjJjJ%jKLJKK%lllmmk%jk
-4879A68J%lJL%k%JnplKKjlJL%jk%Jkmk%lnJ%kjj%%jkkkmmLLjlkj%JJJJj%J%J%jJKNK%jJ%
-4811A35lljJKjk%J%jJJk%mm%LJkllkJL%jKLkk%jkkJjk%KJ%Jjjljj%%JKMMLKJjjjjkklk%j
-4743A11%KJj%%kjJLLJ%jLM%jjjlj%klkj%JLJjkjklmjJ%JLKjj%kjNNLj%jlkkKLj%JKj%lom
-4675I9kLMJK%ljLKLjmlllkJPPJj%jJjJKKJllkk%KJlJLJjjkkkjJK%klj%KLJJjJ%jjkjjJjk
-4606I7jJK%JMLJjjKLKjlljKK%%JJmljj%%KklljKKJJjKJjkLJk%K%jkjjjjlkkJL%mkJKJ%jJ
-4537I2%mkMO%ljkKNLKjljLKl%LJJKkmkjJJ%K%ljkkJjjKJJjkj%JJJKNNL%kkmj%%kk%%KKJJ
-4468A03kkj%k%JKlkJNMJ%jj%ll%L%kmnlJNNNLJlmljkJLjljJLKJ%kmkKKLK%ljKK%%jk%JJ%
-4400I9%KKJmolLLKJklk%JJLLKjkjJKKj%jkjknlJKMLKkj%%kjJKKLKJjjljKLJmkjjkmkKKMK
-4331A00jjjk%JLOPJjLPONOPN%jkjj%LNKlmlpqonmomkkmnljj%KNOKllmmkjKLLKJklkjJJKJ
-4263I4llJLKJKLK%jlkll%jjMLJJKKknml%%J%jJJ%jLMLJ%KKjl%KL%ljJkJKMN%jJk%KJ%%Kj
-4194A13kKjjljjJJKJ%LLJJLJ%jllJJ%%lkkKMKll%jk%%%JNKk%J%KLLL%kk%KKjljMKklJMKJ
-4126A32JJ%JJLL%J%jJJJKK%kjKJjJLj%LMMMJkKLjl%%k%MNK%%KJjlJNOLKK%KMMJJJK%KMKk
-4058B14JJJJLLJ%MMJmm%K%%%%kjjKMLL%j%JM%jJKKMK%KLLONJJMONM%KPOMLNLJjjJ%jLMNL
-3990C34LJKMMJJMNNMM%kjJKJJ%JMOMJjj%LNLLLKMLJlJjkjMNMMLMMMNNKKJjKPRQONKLLLNM
-3922E12JLPONNOPPNMNOOPLJKLMOMMMPMMMNKMNNNONMKMONLNPQO%jKONJKMMLKMNKjJMNOPOO
-3854H02MPQNKLNMNNPQPPJ0J1RQRROQJ2J3J3J4J2J4J3J2J5J6J8J7J6J6J4J5J6J8K0J9K2K5
-3810A299K6K6K7K6K8L1K6K5K4K5K9L3L6L5L1L1L4L5L9M0M2M4M7M8N0N2N6N6N7O2P0P1P1P3
-3776B705P6Q1Q4Q5Q6Q8R5R8R8R5R7R7R0P8N9L5J0j7m4o4q5j00j10j16j22j26j32j38j44j47
-3746B712j49j47j44j40j35j28j17j07r5q6q1p3o4n8n2m6m5m3l8l2l0k7k1k2k4k4k4k1j8j5
-3716G06j4j2j5j4j2j1j2j3j1olknomoqqmmpooooonljjmpm%Kjkk%Jkmk%%jkljjjjpnjkj%%
-3657D38jkklkjmlkjllkll%jKLjmlkkmnmonnlkjloonkmqo%K%nqnmlkkkj%llokJkmljllmjj
-3589B55mlkkj%kmlknqnjJL%%Klomjkkjj%kkkjjmonjKK%JJJjlkjKNKjkmmll%jkjKKkllkkk
-3521A53KNK%%kJKjmkkmkJJj%J%jjlm%jJ%jklk%%lkJKKJkkkjJlk%K%lmJLJKjlkLLJ%%jkj%
-3453A22kl%J%JJKLKJ%lj%%JJ%jjJkkkjKLKJJJ%jkJ%mpmJJ%jj%%%jk%%%LMLjlljnm%LLMJl
-3385A09jLJjjJlljKLJ%j%J%kJLK%%K%kJKJKMK%k%jkmmjKLJjlljJMLJmkJK%%%jjkKjl%j%K
-3317A11JJKJKkljkjLM%kjj%JJMMK%nnlJLLJJ%mkLJkJJLMJkkJJ%KKLJk%%JkmjJJjmnjKLKK
-3249A24%lmljjkk%MK%kkmlkj%%j%KJ%jJKK%kjkj%%%%%jJJkkjl%KJlllk%LMJJLJ%j%JJ%J%
-3181A00jjjj%k%KJJKKjlook%kJMLlmklJLKKKK%KK%jj%%kklmk%%j%%J%jJLLNLkokJKLKkj%
-3113H8KPLkllkljNMKkllkj%JK%%LLLKjjljKJmnmlj%JLJlmlkkkJNjlmnkMLNM%%kklnljNNJ
-3044G1jKK%ll%JJ%jj%JKKK%kKM%%%l%%lkJ%%%J%jjJK%kJLKj%jmml%%kJ%kkjJLMKKJkljlj
-2975F2%J%%kkk%KK%%kkJJKMKkj%k%Kk%K%%%k%J%kkjjJKKjjJK%%MJ%JJK%lkJKJlmmkjKLLJ
-2906F6KJkkjk%LJj%jljjkjLJJKjj%llMMJ%%%%%%j%jmkj%%j%%jj%%%%KKjkjj%LJ%KJjl%jJ
-2837E4MMJj%KMJJ%%%KMLJkllj%jjjJK%JK%K%lj%J%kJJK%j%jkkkl%KJK%JkLOJklnmklk%LM
-2768F4%jJKKKLJjK%oolj%KK%jLK%jJJ%LMJkj%%kkJK%%%%JJJjk%J%JK%%klkJKKMMJnojKLL
-2699G9MJkjJMNMMJjJMOOLknmJLLKL%JJj%JJJLNNKJJLLLLJ%JKJKMOLMONMOQOJjNRPOQPMLN
-2630B66LL%jjJNMKJjkJ%lnkJLMJkk%KMOONLKKJ%kj%lnkjK%JjKKLLKMQOMMMOPJ0J2J6K3K5
-2567D36K5K0J8J5QJkmpronpj0j1j3j5j7j6j6j6j3j1qj0ronoonon%Kjjnrrn%MLJjjlkjjj%
-2514B49%%kKLLJKLLMMMPNOOQRNMPOMJJKKjjknnpnllnrpkjoprmjnqqnmomnomjkkmomklmkm
-2446A77nlmpponl%LKJKLLKLLJJkkJLJ%jJNMMJjk%LJjjml%jJj%Jj%jJK%k%llj%%konljooj
-2378A30%jllnml%K%%J%LL%lkkkJ%jkl%%jKJ%KKJlmk%Kk%%jlljjJLK%kj%JLKKmm%L%%mmm%
-2310H9MJlooJKKJjJLJkmjJ%j%k%jkj%Jkl%KJKjnllkj%%%JJLKkljKLKkj%JJ%jJKJj%%%kl%
-2241F6JMNK%Jjk%%j%%jJjlkKMJjmjJ%kj%%j%JKKJj%j%JKjkjJJJ%k%jnmmlJMLKJ%JJKJjjk
-2172F6%%MJjk%J%J%LKl%LLjnoj%%%JKjmlJJJ%J%j%j%ll%MNMjlk%KL%JKJ%%jMNJ%%kmlj%%
-2103G1K%jkkklJLMJjj%JJjkllklkkmlKOOK%kkj%kpoojJMNJ%%J%KL%%KLJJKKPMlmKL%jJ%J
-2034G4ML%klkj%jjJlnnlJLKK%jkolJjKMKllkjklmk%jkjJ%%JJKKJ%jKLJklkK%KJlnjJL%l%
-1965C9JJMMKKkm%JK%JM%ljjlm%KJkjj%Jj%KJLKjjkjkjjJJjkjjjJK%kknl%KLJLLMJjJKjk%
-1896D4jkljJKJm%MMKjjnl%J%lljjJK%J%jlk%%jk%%JLLJJjkkkJNMK%jj%k%%jkjJ%j%jkjlk
-1827B2KMKkmjMNJJKJkkl%L%%MKJK%JklJJkk%jlkkJJj%%j%JLLKLJlool%JJJJ%kmjKNJkKLJ
-1758C2LKJkk%llk%Jj%lkj%LLLLMLklkl%KjjJJ%Jjjklm%JKNMKLJl%K%jk%Jjlllk%MJjkj%K
-1689B7KJlJJ%%JK%jj%jkjlJKKLJllKLkmlJKLJ%%jJj%%jlJKML%J%klkjjjkkJj%%%JKKLKLJ
-1620C5jnlk%knl%JMKJKJ%%jKK%jJ%jl%KK%%kj%jKMOJj%%kjJJ%%kj%J%%jlmjMM%%j%KOO%m
-1551D1ojKJJ%jklmmkjKJjmkJJ%%JLLL%lmjMLJlkjjkKJJKLjm%JJkj%%JJ%%jjlkJL%m%KjjM
-1482B2MLK%%KJj%%kkKMklj%JJ%%KLLjmm%%jkJJ%%k%Jj%jjKJjkmkJKLL%%kjKKLNJmmjj%K%
-1413C0jj%JkJKKKjkkjjJLMLJjJJlkj%%J%jj%lol%KJ%MLJ%J%Jjkk%jjllk%KKKJ%%%JJK%%j
-1344B9klm%%JJk%KKKKJlj%%jJKjlkJJKKkk%%jJKJ%%kJJJkjJ%jjJK%JJ%MLjnmj%%JKKJlkj
-1275B4J%kjJj%Kjk%MLKJjkj%j%lljJ%%JlljJ%%J%jj%LLKJJlm%KKKLLjjkKJkJK%Jjnm%%%L
-1206B3Ljjj%kkKJ%%JKJ%%K%%%jklkkJKJ%lk%KLJKJKJ%%jknj%%LM%kjllJJLNjkjJ%j%jMNJ
-1137C3llkljjMOL%%lkkjlkKkkJ%k%KJ%L%nmjLJ%JKK%jjJKML%kl%%%KKJ%%lmlj%kk%J%JjJ
-1068A7MOMkklkkjk%KL%lkjMLJJLJJk%J%jj%J%lnjl%KJj%%NNjljjkljj%LL%%JJjlJNKkokJ
-999A8%%MLJKK%%JjokjkKLLKjj%kkkllJLJjjKKjnlJMKJ%ljMKJKM%kmlnjMPMjkkJlnnlLL%j
-929A5%JNNJ%kkMNkljJKJJjlkkj%jKKKJlmlkjjjKKKLMK%kjKK%K%JKkkjkkkkjJKjkJKMLLKJ
-859C6%lpnj%kj%JKjlljKMKJk%J%%jk%JMKj%L%jjkk%KLJJJJjLML%knkKjnm%%JJJJ%%kLK%%
-789B8jjkjJJLLjk%%%kj%jnm%L%%LMJjklj%Jjj%LNNKknjjj%%%kl%KJjk%KMNKkkj%%jkljjJ
-719A9Kjk%J%kjJKLJJ%jkjj%M%k%L%kkjKJK%k%%k%J%kk%KLKJ%Jj%J%kkkjJLjllkKNKj%%kl
-649A7k%j%JKLJJKjj%KJ%%%jl%%j%JLJ%jKJLjm%%%Kjkkk%kkKMONKjk%j%kolJMMjkmmk%Jkj
-579A4JKMLJkj%%jlkjJ%%%%JKKj%JJjlkkkJNNLKkl%LKjl%KJ%Jjlo%LJ%%LKjlkk%mnkJJJJ%
-509A2MPO%jjkjj%KJjjJ%%lm%ML%mlkllkj%JKLKJJLKl%LKKMNLjomjKJlnjMjkkkjJjk%%%KK
-439A8%JKJ%jljmj%%jjj%JK%k%KLj%KL%%jkk%%%JJ%jJK%%j%JKJJj%%L%kkkkJKKJJJ%J%JK%
-369B8jjjllkjmjLJJKkkkkkKNNKJKKj%knm%JKKKJKK%mon%LK%%JKJJJk%%lmkJMLKjlj%Jkj%
-299A5JKMKJ%jnm%%%%%%KKKMJlmk%JLLjlmjJK%jJJ%jjkJK%JKKkklj%k%KM%kjj%kkjj%J%jj
-229HKKNQN%kkjJJllkJLLKjljjJJKjljjjJJklJj%Jj%jKLJjJjkj%LKkk%J%j%LKJjkkjKLjkJ
-158B1NL%kj%%%kklk%kljk%KJ%J%JMM%jjJJJjlkkkJLJjjjLK%jjjKJjmmk%MKJJjl%JKJkJK%
-88A8JJ%mmkJkkKLKJJ%kmjLLLLLjj%%lj%JKKJknkKMKMK%lmj%j%%JKKJKKL%kkj%KJ%%jJLJM
-17C9MLLNNPLKOJ1J1J0J0J0M%JJjlmoqqmklmqj0poppnk%jkmkknkLLjjKJkkkjmmjMMJKL%J%
47B8kl%JKk%JjkjjlJ%%LLKjj%JjkJjkjJKKlml%K%lmmkJK%jLMLK%%jkJMNLJknmJLJJjklljJ
119A4LLJjjKLLJ%lnnk%KKJKJ%JKKkk%lj%jkj%KLLmlJKNM%kmmj%jkKMLjlJKKLKknlJJjjj%%
190A7jjlm%JJJMMJJjjlnmJMLJj%j%JKLLK%kkKMK%jjkjll%%%%JKJ%KKjkk%JKK%kmllljKNLJ
261B1JlopkLLLK%JJ%%JNLkmmkJJLL%Kjlmllj%KMMLnn%LLLJjK%kll%k%JJLJj%%jj%j%K%j%J
332A7%JJ%Kjk%j%KJjJJJJjKMLK%mmklkj%jmkkjJ%JNM%jjKK%jJkjJ%%%jkJJKNJkllJKLjljK
403B0%ljKKjj%%jjK%%MNK%kkj%jklljKJjjj%JJKLKL%nm%%%LK%JJ%j%lmkkmlJKLN%k%Jjj%M
474A7LJ%j%%k%LMKmmLLjjJj%JJ%%jjjkljLM%jmk%K%JJL%jJ%jjj%%jjJ%kkMJookKLKkjKKLL
545B0MMKlnmkJLlplLOLJlk%jkjKMNJ%kjkmkLLkkJJkkMJml%jmj%KLLKKLN%kjjKJjkJL%kkjJ
616B0JJ%kmjJkmj%%KMNLK%Jjlkjl%K%kK%kJ%%JKJmmljMLjj%KKJJJK%mmkJK%jjJKlm%JJLMM
687B3KkmjJjjljKKmnjKJJ%jkjKMMMJ%JJll%JjkkLNKJjjJJK%mmnl%KK%J%Kj%%kmj%j%JJjjJ
758A0KMKJJkj%jkjjjJLMK%Jjjj%jj%%lmj%J%%KNM%kjjkllKJkLJJLJ%j%jjKMJklk%%JJjjKL
829B1%jmmkJJJKJllJK%j%kjKLKLMJjjJjlmjKJj%kml%JLOKjklklj%KKjj%LPL%Jjk%JJkj%kj
900A6JJjkjJ%j%JJLJJ%lj%mmjKKJMLJJL%llkJJjjkJKjk%%LJjjj%j%KLKJknlJLK%Kjkkl%Jj
971A3J%j%jj%JLL%l%KKJjmjJLKj%JLLjmJJklkjJjm%MJJJJklkJKM%kljJJjnlJJKKj%JKLjlK
1042A5KMN%lkjjkj%LJjJJK%jmmjM%lmnkJLJKLKkkj%LMJ%jljMK%llkj%kjKNL%mjKLJLKJjlm
1112A6l%jjjj%MJJLNJl%JklkljJJjj%kJM%kKL%kjJLJJjjJKKnpjMKK%J%%kkmk%%JLKJjjkKK
1182A6%lkLJ%LJlmkJKLLjllk%j%LMJ%JJ%lolJ%%JKKMKj%J%jljK%%KJj%JKlnlJLJjkkJNPLl
1252B3lmlKLJljLLLLjmllkJMJJlmKOLlkkj%jk%jk%KK%JK%%lmk%KMLJ%jjjK%%JjjjjljjkjJ
1322HMLKJ%jkjJLJKNJjmkj%%%jjj%jjJLJkmmkK%kjKj%%JK%jjJMNJJj%jnnkjLMKJKKKM%kmk
1393A7%KMKkljKMKJJJ%qrojJ%j%%JLL%j%kJJ%JJjlkKjk%LNMLkkjJKKKJJ%mmlJMJkkj%jkj%
1463A2MMJjllkjJMKKL%llk%j%KJK%LKjmmmKOMKkjjll%M%ljl%LMM%jJkkLOKnokKN%mnll%JM
1533A4NKJ%K%jnmJ%jNLkml%MK%kkLMKkkkkmjL%JJ%jl%KK%JJJJ%JknljkjKLLJjlkJ%jK%jJK
1603A4MM%kj%kmljMOLJ%JKlnlkjjJ%JJKJK%kJ%KKKjllk%Kjkj%kk%jJJJLLJklj%%LJKKjlkj
1673A3%LLJkkmkjjjJjjJLLJjkjJ%llj%JLMK%lmkKNNjJJjkj%jl%%KMJlmkkJLKKLKjlmkKKJj
1743A3JK%kkjjJjJJjlljJKLKj%JLJkm%M%J%kl%%JKJ%JJLJklmljMNM%JLlnnlJLJjlml%JMJj
1813GkljjJKjKPLjmnlJMKKK%%JjmjKMMLj%%lJKKjll%K%kl%%%LKLJj%k%MKjkj%kkljJJKJ%J
1884A7KknnLN%kKJJkmkjkkJJ%Kjk%jJk%%KLKkkj%LLJKKJ%j%k%J%kj%kkJMK%j%J%JjlmJLjk
1954I%lkjLJJLLKL%lm%jJJKKjKL%mmlkjMKKJ%JLKklkjkk%JKKJJkj%%jmnmk%LMMJ%Jlj%JKJ
2025A1j%LL%j%JLLLlmllkjJ%knlJNOMLKJKkqok%JKMMJJ%%Jjkm%MMJjjkkmokLKkkjJNM%kkm
2095FjKLKJ%kkl%%jJKJJ%jjLMJjjjlJKLjkkkmlkKM%kJM%jKJ%K%jlnl%%JMNNMKkjkml%KMMk
2166A8mjK%%jjjJ%%jjkjJkKLJj%jl%J%%KKjkjLKjlj%JL%KklJ%l%LLJjlkJJ%%J%j%jJ%jljK
2236H%ljJ%j%JJJJ%jJ%jjkjJJJKjkjJJKKJKKJKLjnlJK%kjk%jjJK%%JJKMJjlokJJ%%KJJLjm
2307A2mmjMOK%j%l%LK%%%KKJlljKKj%jkJklk%KMLjllkjj%jjJk%JKLNJJ%%Kj%J%mmkJKKJj%
2377A3K%jlk%jklllJKLJJkjJMNJj%%KKjkJJjKL%k%JJjj%JKjlj%KJmljknk%j%JLLLK%%jjjj
2447HLK%jk%KKKkjKJjkk%%%MLkljLMjmmkjKLLJk%K%jKlom%J%%MMJml%jKNNjljJKJkmomjMN
2518IMOK%kljj%Jjj%JLLjlj%%klj%%KKJ%%jk%JJJLLJjllj%j%%j%kkkJJ%lljKK%%JKj%MNJj
2589A5lj%jk%LJljJKKJlmjKK%JJ%kkjjjLNJlk%%%Jk%llkLONLJ%nnkJLkjJJkkj%%%LM%kjkj
2659ELJk%LLJ%%JJjk%Jjk%KKjnkKjJLJJJ%kkj%ll%K%kKMMJJMJnnkjj%KLKJJjj%%%KLJlmkK
2730A3JkjMJk%JjkjJL%jjj%K%mkJMLKlnkk%jkjLJJkk%JLJLJjJjkkkjjkLNNJLNMjnnlj%%%K
2800A4NMjmljJ%lmlmjJJJ%JLMjjjjlj%KKJ%%k%%kk%KLJk%JMLjk%KMLJjjjj%%k%KJ%%kmplK
2870DNMJKjkjKNKjkl%LKJjk%jj%kkj%JKKjkjkkJj%LL%lljJJ%lnjKKLKJ%J%%kkjJJK%kjjJJ
2941HJKJ%jjNMJnmjJK%%Jjmk%KlmKKKKL%kLLKjml%%ljJKkkkJMMJJJjjJJJ%kkkkmmjLOMKJ%
3012A6lkjkJKLLKjml%jkj%%JKKkjKL%kml%LKJJMLLJkljMN%lnmjjJjj%jJ%jKJ%%kk%JKKJkk
3082A1jjjjJjk%KLj%Kj%%J%KKJjk%%%jljJ%%jkj%k%LNMJ%jJKj%%jkj%%jK%kkk%j%L%%J%%%
3152A1LK%%jJ%j%jkJK%jjJKKlml%KJ%ll%%KKK%k%K%mJLjk%%llkj%JKNLkjKKJ%j%jjjJj%jl
3222DljKMLJ%jkk%%%%ML%j%%JJKjjk%JJjj%jJJJ%llMNJJjkllmlll%LLOMJlj%jjJKJj%%KjJ
3293A2MPM%jlljnn%MKJ%LMJ%lkllj%J%kl%LNLllj%kk%KJ%%K%mmjJ%JJjkJK%kjJKJK%j%%JK
3363A2MJkklk%KKJ%j%J%jK%kkkJJjjJJL%jKLJJjkjkjJjj%jkkmkk%KKMMLJ%j%%%kklkjKKLK
3433A2JLLK%kjlmnm%kKNNKKJ%%kjJ%KLklklkJLJ%jlJK%jjLKjlkjk%JMNMNKJknk%jLKjl%%l
3503A6mlJJ%JjkjJ%JJJLkljjkJJK%%KJJMJkkjLLJK%k%%komJJjjJK%nmJLKLLKJ%JLlon%K%l
3573GLNKjkjll%LKKKJklmjNM%jjl%K%lkKLJ%K%%JLkljKK%kjKLjJjll%%jjJKKKK%jJJ%jkkk
3644A4JJ%%KL%lkkklnmlk%K%k%MMLLJ%JKMKKJk%JK%kj%JL%kmj%jlmjjJJ%JNMKjlpnMLjkkj
3714FJJJ%%jJjk%jlkjJJKKK%KJLKlmkJL%jlkJKkkjjjKLKK%kjL%lJLJ%kKM%jj%KLKj%jnnmj
3785CLK%%JLKnl%lm%LKLOMK%J%%JMKJjlpkL%lmkJ%%KMLKjk%J%mkjj%kl%%JJJkkJLJk%j%L%
3856A0%LJ%jjKJjjjkljLJKMKKjlkkKM%%knkJJK%LLkljK%ljlm%MLLLjklkJ%%kkj%%%jKLJkl
3926EJjj%JKLM%%KMLJJJ%kllnmmjJJKK%kkl%LLk%K%KKJmkKLLJkkk%JjlkKJJ%jKMJkkJ%j%j
3997A1j%KKJmjjJJJjj%%lJJjJ%kljKKKLJ%%%nmj%KLKJ%kmkJKJjKLj%J%jJLKkkj%J%jjmnj%
4067@J%KMJJJ%%jjkl%NPJmm%J%jJJjlkkk%LML%LMjk%lkJ%jJ%%JK%LJ%kmmj%jjj%JJJ%jkJK
4138FJJjjJKMK%JjljLjm%JJKJlkJJJK%kjJJ%jlmjMNMKkmkKKkjk%LJjJK%JLJ%JjlmnkJJKKJ
4209A4klj%%%JjjJ%j%J%%%J%Jkmjj%MKjkj%JJj%KkkJML%jkJJlkKJJ%kj%kjkjKJJjkj%J%jJ
4279ALMNJj%JjkJKLKmomk%JkJNONj%J%kklk%JJKLKjmmkjjJLLJKLJklllkJLLJ%jjj%%KJjll
4350HJLMJmljlkjLLJ%%%jj%%KLLkkjkj%%J%JjjJJLKL%nl%j%KK%jnkJLL%%%%%kjj%jkj%%JK
4421GK%kkKK%lj%L%llJMLkm%%KKJjjl%%JJ%jK%k%J%%KJkl%J%%JkkkjJKKJkkjJMLJKK%J%%%
4492A4J%JkmmjlkJJ%%LL%%%JJKjj%%%%K%kJJ%%Jjjlk%JkkJN%jKJJJJ%KN%klkK%klkJKK%%%
4562A4KML%%kj%J%LKknnk%KJJ%kljJK%KL%jkjjjjjKK%jJ%kkJKJj%jkmmjKKJ%jJJ%LLJJjm%
4632A0%jJ%%%JjjjJkljjjjjJJK%j%%JJJLJl%%j%JJJJJj%KKJJ%j%K%jk%%kj%jjJ%jJ%kkj%%
4702DJjjJKll%LKKllJMNMjlJ%JK%jJJJLLKjlnmjJ%kkl%Kjjmj%%KLJj%KJLM%j%%%lnlk%K%%
4773CKMJkJlmKLJ%kj%KJj%KLKJJjkj%k%KJ%jkJKJkmmjKLJK%lk%jkjk%MLJ%JJKJjkJJ%JJ%%
4844A4jlj%lkJJ%lKONKJjmml%LJJ%%j%Jjk%j%LJkl%%j%J%JJ%%KJ%KKjljKL%%j%KllJLJJjl
4914A3m%Kkm%KNKK%%kkk%lkJKKJL%jjjjJJJkJLL%lJklljKKkkjMNKjlkjj%j%JLKJ%Jmnlk%J
4984C%JjkkmjKLJkKMM%%JJJ%jjlj%KJlk%KLKjkjKLknm%%JJJJKKJkkkjMK%j%%JjjjjK%ll%K
5055BLJKJj%LJkll%%LLklKK%jLJnl%jjLNMJ%MKnnmk%%%jkJJKJjl%JJklkKLKkk%jlkJLJJ%J
5126BJJJJK%k%JLL%%KJkkmnjKJLJjjK%%KL%KJkk%%%J%mpl%JLNL%jkjlkkJJKMJjkmj%JKKLJ
5197A1%K%%jljJJJkjljKMLLMLjlllklmjKLLMJJjmlj%LL%ljj%%kkKOM%lllmkj%jjkLJ%JKLK
5267Ikkl%LK%kj%jkj%%%LKJJJKKjl%jj%LKLLKjmklmj%%%ljLLJJ%Jjj%%KLKJ%ln%LKKJJJjk
5338A4%jjjkJ%jJJ%JjkJ%kmlKL%JMKJkmk%JjjL%%MLklkLL%ljJjkkJLLMJJ%%j%%knlLKjl%K
5408A1LJj%lokJMLJj%j%Ljlj%j%JjlJLLKjllJK%kjJ%kl%KLKJkkjjkJJ%KJjjj%%%%MKkkkkj
5478Aj%JKKLK%mnlJKK%L%kljMOM%%Jjmmljk%JKjkmlKMLL%jj%JJKJ%jklkLLJJJj%LK%JJlk%
5549A0%jjkkjKOLjlkJJj%JKjjjk%LLLLkmkjjlkkJLLKKjkkk%%mkJKLPNknmllkkKJJKK%mkKN
5619FKJKklkjjkjJKJjLLJ%J%lokkJK%%Jjjj%%JKJJKkkjJLMjljJ%jkjlnkMON%%%K%JKJJj%j
5690A0%kkJJjkjjKMNMjkjkjlkjmk%KJj%JJ%lljLMM%%%jJ%l%LMJ%KJ%%%jjjlkklk%%KjkKMK
5760GkjJkl%LMK%kjKJ%j%Jk%KJ%j%jjkk%Kj%LMkjKK%jkjKk%KML%%jklnnk%JKKKLMK%k%%km
5831GnjKKJ%KJljjjjjj%%KLMJ%jLM%nnkJJLjkkmJMMLJljj%jjkjl%kl%JJJKL%JjljJ%JJ%J%
5902CLJkljJLjkjKNNKJ%lqmKML%j%J%%J%JKkl%%mm%L%%j%JKMLjjJJ%JJjnl%%kJ%kLKjllj%
5973@jJNKJjml%JJKJJJJ%lmJNKj%%jkk%jLNJljjJK%lmkKMJljjKMJJ%J%%J%jkjJJjjJJJKkj
6044A0lmjMLKklJJkmjJ%JLK%l%K%llJMKKMLknmjJMJmlljj%jJjmkLMJJ%JL%lklj%LLj%J%%j
6114AJJjk%JJ%KJKJklkJKKJJJkklkjjKNMLKJk%Kkl%%kjj%J%j%%j%klJKMMJkol%%KLLjkjLL
6185A1jookJKJLNL%lmjjjj%JJjjJJ%jjJJJ%KK%jj%K%KJ%kk%jkl%JJLLKJj%JK%jjjkl%MOM%
6255A9kkm%J%J%%kmmkKKjlJMKkmkLMK%%J%jKJnm%L%jLLjkj%KmlkjKMJJJ%JJJJ%jjlkjjj%k
6325@%LK%jj%%jkJKJjjklkKLMOMKjj%jmlj%jJLKkkjjkjjLL%%JKjlm%K%JLKjll%KJjkJjk%M
6396DMkmk%%j%KMJll%JKk%KKKKKJj%%Kj%mm%%lj%JKMMJKK%J%llklnljKLM%m%JJKMLjjKLjj
6467A4l%k%K%k%KJj%Jjk%J%%JJ%kkkmkkJJ%%klJLK%KKKK%%LJj%%LL%J%knlj%kkkk%KLLJ%j
6537HJ%jjjkk%KjjkkjJKJLLjj%JLMkk%KJJJjjJ%%kkj%kjKJjLJkJJK%%KLkljjjJjl%j%LKkm
6608EkJK%kKNMJJklJJj%J%%lmllj%K%JMKjjKJ%JK%%lk%K%%%%%J%kJLLJjklJLK%klkmk%jkJ
6679BKLOK%lkjk%JJJjkklkl%LLJjJ%jjJk%J%k%KKKJ%%kjJjJKJJKJ%JK%kmk%Jjkj%jLOMLkq
6750IojKKjJjkj%kl%%klKNLL%%J%jl%K%%KJllj%MKkjj%LL%kjj%KLKJJkk%Ljkmmj%%%jJKjk
6821alJK%JNMLLklJJjkkjJj%jknmJLK%%K%j%%KKKM%mnjLMKJK%jjjlkJ%J%K%kkJ%mk%jlkJN
6892@PO%lkjj%j%J%%MOLjmnk%jJjkkkm%LKNLKKKjk%JjlkKJlmjLM%mkJj%JKJjkjkj%KNMK%%
6963A3kjkmjJKJJKjjkljJ%j%JLNMkkJLjlj%lkjjl%%JKJjk%JOMkkjJJJLLJ%LK%klkmlk%kk%
7033BLKJjk%KJ%j%jKKJj%jjJ%Jjlmj%K%kj%%LKJJjk%Jjk%%jj%JOMJJLM%lnm%L%%JjJ%nnlm
7104ekKKLMMJk%%K%llkLLLKjjKml%K%JL%klll%%%KLNJkjJK%jjjJ%ll%JKLJJLJklmjljKKKJ
7175HjjJjkjKJ%jjjJNLKJjklkllJ%k%KLkl%JJJJK%%ljjJKLKJjjjjJLLJlkKLjnnl%%JK%%%J
7246DKLjll%KJ%KKK%lljJ%kkk%JJNM%nmjKNLKJ%%%%%kljMJljJKM%lkjJj%jKKJj%LJjkkjln
7317Bjjjlk%KLJMJ%%%jjJ%%KJjljJJMLMLJkklllJJ%jj%J%jKML%knljkjKJkkjl%KJJNNjKLJ
7388A5%mokMLKjm%M%%jlkjKMK%jkj%jkKJkmjJJJLNLJ%ll%%k%lmj%%KKJ%JJ%kkk%JLLKjllk
7458AjJjj%jkklkKLK%JL%jJKMjlkjlj%jKMKJJJJjj%%kk%KLKjj%jl%jjjKMLJjjKLjmnjLMkk
7529C%jJJ%j%LLkk%Kjl%%kJMMMKjjKKjj%%knnJJJ%kkjJKJ%KKjjjk%Kjj%LL%%jk%KJjlm%%j
7600BjJjjkj%LLJ%J%%KKjjj%jJ%ljk%Kjk%LKljKL%JKL%%KJllllk%KKKMMJmomjLJ%mjJ%JJj
7671AllKML%j%kj%JJ%KjjJLJj%kjK%%Jkj%jj%JJKKL%mlJJJJjj%kl%JL%J%jjJL%ljkjMM%%j
7742GjjllJLKlkkK%KNKjljKJj%kjLL%%%jjkjKLLjkkmkjjj%%KMkk%%LL%JLJ%KJkj%JjlllKL
7813G%njLLKJjjkJJkmkJNMJlmkJJkJjk%%%%%%JK%jJJkJjjj%KLJ%jKML%%L%%jlkjllKMJjj%
7884I%lmkjkjKLKKJJJkll%J%JLKKKJkkj%%J%%k%%%%jkJ%JKJ%JJ%kkkJKjkKKjjjKKK%%JJkm
7955Gkj%jjJJ%KNOKklk%jJ%%jmjKL%%JKjjKLkmklk%LJlkJK%k%JJjkkj%j%JMLjljJMLJk%LK
8026A4KjnjJJjJ%kj%jk%KJlk%JJKLKklJJJkljk%%LLL%jJJkkl%kjkJLJKMLjlkkjkkkl%K%lj
8096fKMJjlmjKNMLKjjj%KKKJjkjj%kkkj%JK%jk%%k%J%J%%%JNOKjklkjJK%j%%jjKJK%kkljK
8167DJjklj%KMMK%jJK%JLJklj%K%JLKlmk%JjmjJ%km%LKk%KLJj%%jnk%%%KKjJ%jJJJjjk%LK
8238GjkjKK%%jk%LOLjj%ml%KLJK%ll%JJKKJjkjjllml%MML%k%KKKjllkKLK%%mmj%J%%%%%%%
8309C%JjkJJJJKJJ%kkJLjkJJKJkml%%jjj%J%KKJjljKMJ%J%KLJJ%jkmnk%jjJ%K%jj%KJj%KK
8380FjJKJj%KK%jJ%jJJ%%J%kj%JjllkJL%kj%%%jJK%J%jj%LJ%jj%jJK%kkjjljJLMMKjjKk%K
8451A3Jkk%JJjl%L%lmk%LL%jk%LKjmk%LKjkjjjJJLKklJK%Kj%JjkmjJK%kl%JJ%LJkjKMLjlj
8521Fjk%JK%k%Jjmk%LNL%j%JJjjjj%JkljJJJJjlj%kkJJJKLKj%%mm%KJKKLKKknjJ%K%k%LJK
8592A0ML%lnoJKllJJKML%lkklllj%%KLKJ%k%%J%LMKljJJ%JK%%jKjlkj%JJ%%jlkjnnJOOM%j
8662FkljJLKKLK%lnm%%KKK%jk%%%%J%j%jK%JJjl%jkjk%J%jKK%j%%JJLKK%lk%j%JKJJkJkkJ
8733DK%lKML%kkjJJK%j%%kjjj%%KKJ%%%J%jj%%jjk%jjkj%jJLJ%JJ%j%%Jk%KKkk%KJ%ljNNj
8804A2l%klkjlkJJ%JJMMK%Kjjkkk%Kjkjk%%KLJ%%j%JjjkJJ%J%%J%%%JJkll%%j%kj%LJKLJ%
8874Fl%MKjJJJJjl%KjjJJ%jk%klkJK%%JkkJJk%KJkj%KJlmlLK%k%jkjLMLMM%lj%ljJONM%kl
8945A3kjlmkJM%jLL%kllkKL%Jjk%%kKNjjkkKKKjlj%Kllk%KMMJkkj%MJ%jklJJ%JKKJkljKJj
9015GkljLJ%jjJjk%JJJJJ%jKJk%%%kkjJkk%LJJKKKJL%kljJL%jklmjkJJJj%Jj%%%JLJ%%jk%
9086B%JKjlj%%%KNLJJ%lmlk%KKjkkkl%JLLKkjLK%kkjJL%jjKKjkJJKKJj%Kjlmj%jJKJ%%%ml
9157bjJ%KLJ%kjj%kjj%KJJkJJ%LN%k%J%%%kkjKLj%KJ%jJjk%JK%lljJKNL%mkkjJKKJjlojJL
9228CMJJkklj%JKJ%JMJKLJll%lk%%%km%NM%kjjKLKkmkllk%%JK%jj%%KjjLMNJlJJ%JKjqljJ
9299@%KLKJjml%jJK%k%MKkkj%k%J%jJ%LKjnnjJ%jJJJj%ljLOK%%LK%kljkjKKLKJJjJ%Jjk%L
9370A0JkkkkLN%jlnkjjjjJJJJ%%%%%MKll%JLMKJJ%JJjmnkKjljllKLLMJkJLLkol%jjkjLKJL
9440DLLJ%llljjjJOKmmjJKJKMJj%Jjm%%%jkj%JMMKKJjlnmJJ%KJmlj%KjkmjLK%%K%J%%Jjkl
9511d%KKj%J%LKKjmlkkJM%%%%%%%%kk%JLKJk%KNK%K%llk%KLLkkJklmjjj%KLMLKjkjkm%MM%
9582Ij%JjjJLLLklj%%LJkmk%Jj%JKJ%J%kl%%Jjklk%LKKJjljJjjJkkjKMLJj%jjmj%KKJJK%k
9653F%Jkjkj%JK%kJKKJ%kk%J%%JKJmk%K%ooKLKK%j%kkjKK%jjjKKJkJJJJK%jkJKJ%ljj%Jjj
9724A%KM%klmlJMKjjJMJ%LKkjkk%jKL%%KjjJJjkj%k%kjMMLKK%lmk%jk%LMMKkoo%KJ%%LMJl
9795A1mknm%KJjJJJJjJ%%%jj%%%%JjjkLKjjjKKjJKKKj%JJJKL%%jkjJ%jkj%J%jjkkjj%JKJk
9865DljkjJKJKkmjKLMLjjJKJJJ%kj%j%JlmjKJjk%L%KKLJ%lkJjj%LJkl%kkjKKj%J%J%KL%k%
9936H%LKjlkkljJLL%kkj%Jjj%kjJ%KMJmmkloJLOMJkJ%j%LLknkKLKJ%jlk%LNKmmJJk%%%KLM
10007A1jmljjJ%kjJMMJk%%jkKKll%JKLjmJMJKLLlmlnmkJLKJMJK%%%kll%KJjKMjmk%J%%jJK
10076F%KKKM%lkklm%LK%%knjKJk%%KJklj%K%jJJ%JMNL%J%klk%kj%%%JJJJjllJJJkk%jKK%%
10146C%%jJJlmjLL%km%MJ%JK%m%NNmqp%LOKJLOK%kklj%kmkJKLNMnolk%KKLjkkJJKK%jllj%
10216ck%KJKLJjjk%JKJjlkkJ%%KMJjkll%JML%l%J%K%jJ%kjJ%jJJ%%KMJjkj%J%jJLKJ%%lmn
10286@om%MNL%jjjJLJkk%JKjjkJ%jmlKKKLJlm%LK%LLLMK%jkj%K%lmlJJKNJ%KJkl%K%ll%Jj
10356GookKMKJk%JJkjJLJ%kkJLK%KJknkKK%%JKJ%jJ%k%JJKKjjkkklk%KJ%JKK%%Kjj%klmn%
10426gLLJjll%LL%%J%jjjjjjjjk%MLJKKJJJKJkjkkjJOLkmm%%%JKkj%JKKK%KLKmn%Jl%LJjj
10496Ekl%%JKj%LMjlJMK%jkjjjKLJkjkJKjol%MNklkkjJKJj%%%kjJLM%lmokNNJ%MJjjllk%%
10566bK%j%%%jkjJJ%j%%jj%%kjLNJ%KLMLjjoojLKJ%jk%%KKJLK%jj%JKKmplk%KKL%lj%%k%K
10636@LNJJj%%jln%JMKJjj%KKKjlkJjkk%%jJJJlk%k%KK%jj%JKKJJLL%%klml%%%%jkjKLKjJ
10706CKJ%%%%jjKJkkjJjjjjJ%%%%JKJ%mjj%K%KLL%llJJ%KjnljJML%JKJjjkmlJKL%kJMJmnk
10776dLLJJJJ%%%kJ%%%K%lmkJJKLMJ%%J%%%%jj%kl%kjjJLKkjjjJMJ%k%KLKKjlkjJkj%jmjl
10846dj%J%J%LKKJmm%LKKJJJJjjjKJkjjjk%LLLLLJjjlkjjlj%j%J%JKMLJj%J%%%kljk%jlkK
10916CMKKklkljJMLkjkj%JKJ%jj%K%kk%%Jjj%KLKjJ%jJJ%lmkj%%KJkkJKLjkjKj%KJj%KK%K
10986I%J%kllk%%%MJjKKJJ%jk%jlk%L%ljKLJLL%jmlkJK%j%k%JJ%%J%k%L%j%%%jKjnk%LK%J
11056DKKKJ%jj%klmj%J%kjKJ%%J%KLKkljlkLKKKll%MNKjklmj%JK%kkmljJ%%KK%%jk%J%JKK
11126aJJJJkjj%J%jkJJKK%%jKMMJjkjkljKL%lJ%kkk%jJMMjjj%KkmlkjJKLLKJj%%JML%jjkj
11196IllJLJllk%%j%Jll%J%KLNJmmkKK%J%KLJ%kKLJkkjklk%KMKJJJlnk%%KNKkjJK%JKKKLk
11266A7mmlkkJLjmj%JJjJLKjjjlj%JjjJLMJKLLjl%%kmkKKjlkKJjjjk%jjj%%jKLLK%%Jllj%
11335@%KJjjJjjJJJJ%%KJjk%Jkj%JJKjlJNJj%Kj%Jjmj%lll%%JL%%%jjKkj%JLKKkJL%%kkkk
11405bkK%JKNL%j%%j%j%K%jl%%%%kk%JJkJJJjk%%LK%kkj%mm%JJLLKjjjJ%%K%jjkl%%J%kKM
11475@JjkjJKKLLL%lll%%KMMlplljJKKK%%jlmJNJ%KLJknnj%jKKK%J%jj%LNMKlml%%%KjnnJ
11545fOK%jj%jk%J%JJkJJLMkmkljMLKkkjJJj%%%j%%J%JKjlmjKLJmmkjJOOMJklklj%MKjjK%
11615Bk%J%K%%%Kjk%J%%%KLJj%%JJ%kj%J%%jjj%%j%%jjk%KK%JJKj%J%kl%J%%%K%j%%KLjlk
11685Djkj%%kkjLK%%kjKKJ%KMLjmmkJNKjlkJklJKKJ%%KKj%LJkmlk%%J%JKK%J%nkjJ%%%jJL
11755CJJK%kkl%MML%JJKJkl%kk%%lllmkLLJj%%%%KKKkmkJJjKKJ%%%kkJ%l%LJJNJjLKjkjmo
11825clJLK%ljMLLKJ%%%ml%%klJKJJJJKKLKjonmlKKK%jjj%%JKMLJJlmk%%JJJjJK%jjjjjJJ
11895B%KK%K%%ljKjlk%%%%LKJ%%%jkkjl%JjljjLM%%JkjJK%%%%%%JJjjjKK%JKKklkj%%Jj%%
11965@LMjlk%KJJ%%JKJjkkjJ%%jjkjj%j%LJKKJ%Kjl%KjmKL%jJJlljJKK%klk%JKM%klmjKMM
12035E%K%MLkjjjml%JK%klllk%%JJLL%j%J%%%%j%j%%JKjmmj%j%LNK%j%KKjjjjJJLKJKJjkm
12105Cnl%LKJJ%%k%JjlljKKjkjLMKJ%%jJLJlmkjjJJK%%%J%j%%KjkmjNONKkjJj%LK%%jlknk
12175AJJkjlkJJJk%%%%JkkJKJKK%kk%jLLJJljLJkk%jjjLKKJjjkj%JJ%kjJjkkkjjJ%jJJL%k
12245fkkjJ%%jJOM%lljKLKJK%%kJKkmllkJNMJ%%JLL%kljkk%kjLKJJjKJ%kllJM%lmlljJJJM
12315fLJklk%JLJ%MJj%%JLjjJknlJ%Jjlkj%MLjK%Jj%JK%JKJ%kj%%KKjj%jkmlkJLKKKLjjKK
12385Ejkj%%J%kjllklJKjJJLKKj%ljJ%JKK%jjKJ%%%KK%%J%%jjllmjJLK%k%%kl%J%jJLJklj
12455iMM%olJMLJkmjKK%kk%%kjLM%kkk%Jl%LNK%%klmjJKKMJJjk%KJ%lj%KJJjkJKJ%knnljL
12525a3MLKJjlmjLKkjj%jKMLk%%jjjjjj%%j%KjkjjKLLJJJlllJJJJ%J%k%JJ%%KJ%%J%kkklj
12594a4KJKKj%jklllKLJJJj%jjJJjJLjkJKLJll%kkjK%JMKJ%%jjl%JKLjkj%JKKJkmkjjj%j%
12663a6KKKKkllKK%JKLj%JjJkkjJ%kjjkjLMJ%lm%L%j%JJklkKKKJjlkkljLKKL%%%%l%JLJj%
12732a3%JjjljKJjljj%KLKjmnjKK%KML%mk%%JK%j%j%jj%%j%j%kjJ%%kkJLJJJLJ%JjmjLMJj
12801a4%%k%%lmomJLKJ%%jJKNLJJ%klkklkjjjjJJJj%%jJJLMJKjk%J%%kkJJ%jjkkk%K%%k%j
12870c2%jk%JKLLJkmllk%jJLK%kj%JJJ%j%%JJj%jjkK%kj%LKL%j%%Jjkj%%jj%Jjj%Jjj%JJL
12939c4%%%j%lkjj%jKKJJ%jkLJ%Kjjjjj%KKJjk%%%JJlljJjjKLK%lmk%J%JJMM%klk%JKLKkj
13008c6jjkmljKK%jJL%kk%J%jkJJ%jKJJJ%k%klJK%kljKLj%%KK%%j%j%kkj%JJJJJ%jlj%JKJ
13077d6%%jjj%JJjjJKJkklk%JK%jJ%jJjjJjl%LJJJ%%%jjj%Kjjjjl%JKJKKjkkJ%%JKjjjJJ%
13146e2%%JJ%%jklkjJKjjJjj%jj%JJjjk%%kkJ%KK%j%j%LjkJJ%KJJ%%%jkmkj%KK%jkkjKKjk
13215f9kkJJJjkJ%K%kj%KLLJ%kklkjjJKKJ%jjJJJjlkjJKJjJMMjkljjJ%j%%jjjkljJKK%kjj
13284g9jJJJK%%LJjj%j%JLK
13301f8
##PAGE=	N=2
##DATATABLE=	(X++(I..I)), XYDATA
-52233e0knljj%MK%lk%Jj%%jmljJKJJKJj%%jmlklkjjLKJ%kjlkKJJLJklkLM%jmnJKKjllmjK
-52165h9L%%KMNJjmoljJ%Jkmk%JLMKjkmn%NKj%KLJ%jklnk%JKjjL%jJjjJjmmknk%jj%JJ%KL
-52097a08%kKMLjkk%kkK%%JKJ%JjjLMlpo%MJLMkkJjLLJjnomk%%kJLKJklnnlLMJ%kkJJ%Jjj
-52030a25%MLjklnjNKkk%j%j%JK%kJLJklJMKJJlomklk%JnojNQOKjjJJKKlkk%JJ%lonjNK%k
-51963a40mljKKlml%JJLKkkk%MJJlj%KNNJ%jJjmmlJMJJ%kkjKJ%mnnjNKkkPP%mpnl%NJJ%JJ
-51896a53%knlJ%%%jJL%%lmlkJKJjKK%JKLLLKJmlk%L%pnj%JmlLNOOLmroKMLL%jkkqokjklk
-51829a87jLM%%JJJLJ%jlj%KLJjmmkJNMk%J%ll%%knm%NROJmpojMOL%Jmon%MNkmLKkkJM%lj
-51762a85lnk%lklkj%MMk%NNMK%nnkKKjJ%klmkJj%MNKllkKNKjkjjklokjkjJMMJ%lmllkJNM
-51695b08%%jkKJkjkk%QQK%k%K%lpljjmnLLjkJOQOKnqkL%klkJMLJlnlnoJOQNJJkk%JnlJOK
-51628b07j%JkpojKJkKOMN%lkjmkjlk%JLMJjLKklmmJ%JNKk%jnmkJJjjnpkLKkLLMNK%%KLKK
-51561b13J%%kknmj%Jjl%LLLJjkjj%%jklkkl%KmkNPPMkomjljLOJjlKMJjlnolJKjl%KLMKK%
-51494b28jkjlljJL%mjjKNKjJJljKPJ0Mlqpqp%PPNmopnkJ%%kl%J%JML%NQKkolJK%k%kKPLo
-51428b36kLNNJJllnmmlj%KPJllnomKMNPOJnoljLMjom%jj%MJJj%LLjjmlLPKjJm%%jjkk%jK
-51361b48NJJk%M%l%lpmLMJ%jllj%KKMN%lmlkLJ%%JJJKjJJjjlm%%jJOMJ%%%jjjon%LKl%PJ0
-51294b38NlrpkOO%kljkkk%JMN%pj2p%J%KKJLPPJnro%MMLNOKknnljML%j%JMLjkonkJOMJkj
-51228b51%K%kl%km%KKKklJk%OOJkj%kkjlllKNKKJ%KK%J%%%mlj%KNKlnJOOKlmonk%kKQNMM
-51161b38jonJKlkmnjknkLONjnk%JLlmjlnjJ%%%LPj%MKjkjKLMPJmojMMK%%jmmlMQJkkjjJK
-51094b52NkpqkLL%jllmjLPO%lkLPLj%%%%KLO%olmmJmqojPMj%jJNLkmlmm%KQO%ljKMPNJoo
-51027b53oqnMMJKMM%okLkl%JkjKLKjk%MKmpmJMKMLJjmlmm%OMJ%nmKJlmJjk%JKLMM%mjJ%j
-50960b66jNMJM%llKmrmOOJjnomKPQKmqmLNOL%ljkj0rjLPNkllmj%jMRLJJjkjJMO%mom%KLK
-50894b64%kMOK%%joolLMJklkjk%jmJPNJLKmllj%lmLPKjJMLjjjjJJlmLKkmljKL%jKmml%MK
-50827b70%jkjNQ%lnnJKj%%LMMLjjMKjJ%m%LM%mMJ1R%ornllmj1nNMMMJ%Jlp%ONMNKkmJ%ml
-50762b58JknkKKkj%lmJK%jmkKJlj%kjJMMjkMNM%JK%JKj%njNLopkMKlnkML%jnmJJKkJNKKj
-50695b65jMjmkjlKMN%lLJ0RNnqkmlmpnlJKLLKKjl%NOJjJKJjJK%JLlqokJNMjKNJkjlnmjJJ
-50629b65J%JlnkjLLkokKJLM%%jl%LRRMlnjJJjjkn%K%jjjkmlll%%%MLNJlkMPO%%jkKKlmlm
-50562b67%MMLlonmn%NPJm%Mjk%kj%K%kk%MPJll%MKkmmKMM%%mpkJLNOKLMKJ%jjk%JkppnoK
-50495b76QPMMKjmqmj%Jjkk%j%%LONLMKomj%lkJMMknjK%mKPKkJ%ml%kjJK%knmK%lll%OOLJ
-50428b67JJJjLMkmq%ONM%pmNKllkjJK%%MMKJ%jlmjln%J%lmJMK%j%KKKKkmJKlmJ%jnjMPQP
-50361b55Lloql%kmKMML%JL%mjmnlj%JLMNMJKJlj%mojKjkkj%JKkjLNJ%jkjkMNMMjlkjNL%%
-50294b56llLMknmkNRMkqrmjj%%%kjLOLJKJKLjnljjlJLJllJLK%KLKlojKK%%LLjlk%kKkrj0
-50228b86kNNMMQMjjJmm%JkmnqnKPKlmKQOLKJjj%JJKJJKKjmnmlnmJJKKK%KRQKkn%JJLMKoj1
-50161b66rlNLMMNjnokJLLJMJnrrmMNLKNOKmn%LLJlllnk%llJ%K%JLJjJjlkL%kJL%KkojPP%
-50094b68oqm%JMON%mljkjON%ll%JLLK%nl%OQK%Jjmk%%Jlpm%PNnnjKMNL%lkJ%lkk%Kjmmkj
-50027b84MNjnJL%kJMLKkkmmLMNKjjloon%jKMKJjlLPjnLOJNkj2r%%kl%nlJ3J3J0J4J1Mmrq
-49966b58rj1j4LJ4POLm%KMjj1kJlLMONjllnllkjJMMJ%jolLOPjmkJJKkjL%lJJjKLllJlplK
-49903b76KJljNLoj1mPRKONJjkllmKOPLJkkJLjppqoKQL%%JMNJkjlkKM%klkjkllllkllKNQO
-49837b70LJmn%KLLKK%npqmkKMNO%lLQOPN%jooplJJLlpoKQOK%kkkllKKljK%lmjJJMPLkjMQ
-49770b55Jmlmm%kj%j%nlMOOMkm%J%k%JjnkJLjmJLMJJLJJKJkjlnokLL%KKlkjLLK%llJKmkK
-49703b72Kj%%JLJkjJkpoLPQPJlno%P%nk%K%lnmkKNL%jlJOKKKkjlJLK%nkLJJJJno%KjoolK
-49636b87KLOPJjlnJOMmoljKKkkjKMKk%%llJQNKMKjkknjKjljlj%LJJJkljJ%OOMJlmmkLMK%
-49569b63lkLMMkopnjONKjmomlljmlNJ0N%L%lk%JMJljKKjlLP%ljJ%k%M%%KLLJkjJL%nm%ko
-49503b72lJ%jjonjMOL%%kkklKLkqqjLLMPPONjmnpmJNNkl%%LLjk%%KLKjlknlj%KKMPPLqqk
-49436b76KLJkkjJm%NLmlknpmLjlNMjj%OO%n%NMJLJljkk%KKJNJ2Qknlomjj%k%kk%ll%%JKl
-49370b80ljjMNOMKJlolljMKJKJmkKkljLMJool%LNNJno%JL%l%lnKRMJLMJkopkKK%LKJkjJJ
-49303b74%k%%JK%%KPKmmjNMlojKJkjnmJK%kmlKNJLM%KLjJLKlqj0nkLMLJLjn%LLJklJKlnj
-49237b86NPLkmj%jL%kjk%KjkKLJljOOK%knl%%%LLJ%%mmJKk%JLOO%jLK%nqllmJNPOjmmnpl
-49170b84KOMKj%%kKMkn%KLLKK%jjjljjnlKKjmol%%KMJm%MJmomkLLKOLjljjjjjJkkNPOJlm
-49103b79%ML%K%%%j%%nno%NLQMkj%nj0qomMOOKJknlmJMOJ0O%l%JjqnNPMLjm%%ljNLklo%L
-49038b77MNONLJnpkJjlmnkJjKKLLnnpmJLLJMKknmJOJ%%LOLjjJKL%lJMOL%lpj0olJK%JKKK
-48972b73Jj%jLLkmKL%jJN%mnmljNLjjmkKLjmkjLK%KPLmkJJklJLKlk%LKjpojL%m%OLKJnol
-48905b88KKkkklLOMKJKNMKklJKlmkkm%J%mlkl%MMON%mJMmkJkkkKNL%LKmpjNOKmllJ%mnkK
-48838b85MK%J%nplJLMLNOLllnk%ljKJJKJmoJ%kkm%NKKLJ%JKJ%oojkJMMMLjnjLKMONjnkLJ
-48771b68kllm%K%%LL%lkkjljJNNJlnlLKJjo%J%jNLkmnkKKKLJJLMlm%J%KLKKjm%KKJ%JLKl
-48704b65lkJMKknmljKkmjKKjjjk%%%MMLLKj%%kjlqo%LMMk%%jknpkjonKPJ0J1Kopljk%KKM
-48639b88J%j%KK%KJ%j%NNlolkMLKjljjk%%%JljLKjmlJLLJ%nmKOOLJlqokkLNPKm%MJjkmjL
-48572b82LnlNQJlk%jj%kkKKJmk%llJJMMkkLKKljmlKMONK%lkJJljKKMMlj0o%KM%JKLLJkjK
-48506b69Jj%JkjJjonJN%mkJ%KMJ%JNNjqo%JJ%kjjjlkJMMljjll%j%LKL%mnmLMPP%lKJnrnm
-48439b96JK%l%MPjolJLJLNkjLLJklmn%NKkjLM%JOJkJJlnolKM%mkjKK%kKNL%k%lkJJlkkjL
-48372b89NjjjJJ%%LOklmljJjmJKLPMLKmonk%%KM%nk%J%jNKmoMOLK%jl%POklJkmmnkLNMkn
-48305b84llJMK%%JMNMKjkkmkjl%Jkmlk%LJ%KkkkkKJ%lJjkjjLOLlokJMOMjlljjLK%lkjJMK
-48238b85JkjjLN%mn%jKLKMKKlmk%JJKMLJkpo%QNkmmj%lljJNJKPKon%%%kkljJKLNMlk%klJ
-48171b87Kknj%L%jKMMJJJnnJONjlmojNMMJmkJjlJLkljkmm%OPKmk%jkLMMMklkllnp%J%OOL
-48104b86%%MLNLkk%%kkkmprpKQOKkklJLkKPM%lkKJlkJKjooplNMLPOMjkjjmjONJmokMRJno
-48037b87n%NNKlkklJJJkNOjlj%%k%MLjmmlolJ%%JNJm%QKj%kkjlkLOJJLKkkJjojMN%kjJOL
-47970b75jk%JkpqnlLLLMNPNkkJlpJM%kjJ%kkllj%kkKLjllnjOKkLNNKjLKjjlj%J%jjnqojN
-47903c02PJ0RKjljmljoj0oPRL%jKPNlj%lkKJjKMJkj%JLJkmkKmpjM%kJ%jlJLM%nkj%KK%JK
-47838b87llkORQLmmjLK%nnkLMlpkjlJMNNLmqkLLJllJKmroj%JNJ0OJjl%JLJjJ%LJ0NJkljm
-47773b73rnKLkJLkopn%NNKmpqnLJ0RPL%knn%L%klojNNONK%lnjJJkmJLjLNJKJkJNkrokJMJ
-47707b85j%JKKkllkLjJONLjoopml%PRNLMkqonKOJlJJjjnlKLKMQNkpnmnm%ljK%lKPNJ%k%L
-47640b88JmkKJkmKOKJkokLNLJLLJpqmjjjjj%PNK%jjmnkKNL%%LLj%%JMLjlKONL%lnoljJMj
-47573b78nnomJKLNRNllJkookJJ%llkl%jlJJl%PPLJ%jjk%MKkmjMNKK%k%kJNjqq%NMkJKJJJ
-47506b84lmJKKmnm%LKKJlmjLMJKKK%KPKokklJLOMnnjJ%%OJjjj%kmpkNLjlmjKKJ%JMMNJnl
-47439b83%jmonJMQ%mkl%JKJjkljKLKK%%jnmjj%KLOJpnKOO%lmk%j%JjlkKLKjKMM%lljKMlm
-47372b94ojPJk%LRLJ%jJljLJl%jkjJNLJ%knoljk%KNQPJkJmpn%%jjKLlnl%mnlJNNKKMjlML
-47305b87K%nnkJOJnlljJjmJMMLjkJ%LNJmnj%nJRPL%oplJMNKknKNJjlkll%knlLNNM%%KLOL
-47238b75jjmmK%lmlJJKKkmnj%jkljQQLJJkokkj%KklKJMMjllonKNJ%LLJjjLMJMMjj0rm%NL
-47172b95J%knljjl%NMJKLKjJK%KPNkmlokkmlkMOLlnjMPKJJ%knmj%kk%JNJ%KkmmKLJjKKJj
-47105b93l%JKKmkKj%%%JNJ0OkrqnlKKMNMJmonlkLOMLLJ%kpmKJ%LJonjJLKlkLKJLkoqn%JN
-47039c06Njl%LKkMPL%%JJ%KlmKMj%kkJkjJ%%JM%jKJmJLJjon%MOKnl%Jkj%mmjlJPMN%llll
-46972c00jMNjnj%LPO%mnJMLJnro%KPLmpnK%kLMJjjMPLjlljmlJllLPL%%oj4qMPM%%MJnnMR
-46906b99L%JKkmk%j%L%l%NQMlpl%%%jJNOJmkj%JJLklknlkk%NMJNOKjKjnJKK%lpokj%%kmj
-46839c10jKJ1J0JmmKKjmmkjLPPLJjlpoJKJ%%k%KJKOLjmkjlmlJJ%KLK%L%K%lkjkmmkL%nlM
-46774c06LKKLMLLKkrpKOLj%LLjllmKLll%%mkKJ%JJJJJJK%jklK%nqlLQO%kMLkk%k%%KJLJl
-46707b93jJLKoj1nkkMOKNNK%no%KJLJKKlmmmklJLN%ql%JNOMKJkllJlmllj%KNK%MOjkkKNk
-46641b95kpokLOLJjjLLLMJj%omLJjJjjJ%JJLlnkKjkjKKklkl%KON%kkkkJOMnpmlLOMJ%Jll
-46574c02%moljLOJJKmJJ1ROlppk%%%%JKnojMLJ%j%POj%kooqo%NLkKOMLKKj%KMjponk%j%K
-46508c07KKLMK%j%MOKqj1mJNNLJlk%jljkk%MJ1NKJknlJOKlljL%nqpmjMQPOJkno%nlK%J%%
-46443c04jJN%l%%MOL%kjlmlLNNNKmpmLNKkmnjJ%LMNjnommn%OOL%klkj%KJlJQL%%jllJMJl
-46376b96kkjjnokJMLKjjLL%kkJLNMPNknKQLmmKKlkmmkpqkMK%JKJPMlnlLOMJmkop%LLJ%%%
-46309b98OMnrlNK%koolljKKJ%%%jMLKjoo%NLjJjjPOOKlJLJ%%qp%NMJ%pnLRO%prpm%LL%KO
-46242c02O%jkl%KkljjKM%kk%%kkK%jLL%j%LO%klkll%lKLklJPNKjmj%%JlkML%jjkjKJJ%kK
-46175b99Mjkk%kkKOLmo%MK%jlknjJJJLLkkJ%%JkjkK%j%kK%%j%mmJKJljKJJJ%K%%JJMKmnm
-46108c13j%jl%KNQP%roMOJlkJ%JjJLLM%kKjlJJjlmjLLjjj%KjJjoqm%jjJMNOMJlljqpl%JK
-46041c21OQMLOKjnrjLK%kjkjJkll%J%lm%LPQONLKL%lJKjljj%JL%KLkknqnkkJMJkKMjmooj
-45974c16JNKkln%MPOKJlmnlK%lkkjKOMJjmm%J%KL%JJK%JLj%k%Kkkjjmlljnn%J1J2PNKjnk
-45909c00J%Jjnl%jjkonlLOOLLOMLLJJ%klnmmlNJon%KMOkomkj%LNk%LKMJJKJjpmK%klkJLL
-45842c05K%jjjnonkLJ0J1J0M%mojj%JjnlONLJlmoqp%MJkKKkj%kKJ%%%mkLOMOLJjkkmkllk
-45778c16jLLJknJOLklKPO%kL%%Jj%kKloKLJK%m%LMJ%mmllJLJkkkj%%%kjJJj%NPLmJO%mlj
-45711c01%LJjmmLMK%MOL%kkkkjLjonLN%ojKjn%ll%lnLQMjkL%k%%lklj%%%JLLLNK%onjKLL
-45644c02nl%JK%kkJKOMjno%JkmnkORPKkj%JJlnkklnlJOQLlmJNLkKL%kJJjk%jlJNMjlkJmn
-45577c10mmm%MMLMJjljKJLMLlpnJLJ%JJ%J%JKJjJKK%j%NMjkjmjJ%nmKjlnjKK%K%nkJkjJL
-45510c13LL%j%JLOMJnqmJ%KMMOONknmoljj%KMJkkjmjJ%MQ%lmnJ%jKlplMQPKknjj%lkl%LJ
-45443c09%mjLlk%L%kJKkolNKkmkl%PJnkMLNLjJLMJjkkplKMJkkjLNKLJkmlmmLLL%KKOP%o%
-45376b99jmkk%MJl%JJ%lkJLJjJL%kopmJK%nlKMLJJLKKjkLJmll%OKlml%KJkqoJKLOQMlmpm
-45309c25KOPNJ%JjpnJmlJJkJKMNK%jLKjk%LLMLj%%npkljKJ%jpkJjJMNOLlmppoLOKMloJKJ
-45242c18LKkkJjKNNLMJkljmroLKkmjOJ1PLjnomk%JkkLK%MJj%%mqqlJLNKJMJjmmjJ%KMJLO
-45176c08NKmkk%JMMJnom%LLkpl%KKKJ%jjK%mJRRKlokNLjoojjMOPJlol%KJMO%j1j0njJmnN
-45111c25PL%jlmjMPNOKJ%%kmmj%KMKmlkjkjjjklMNKKPN%mnL%mnJMLjlkk%kmKJlmjjml%%J
-45044c30NMKJjknljlkjMMPOOMnn%j%k%MOK%JJmkkklkkkmmjnpjOJ0PjoKJ0O%njMkkkJJK%l
-44979c18kj%JJ%%JMMOK%jmqnjjKONLLJmk%lm%%mjK%lm%LLLMLLKjnomnoKQLKk%JMN%%mmjk
-44912c19m%%%J%k%j%%jJLMKj%kmmmljLNML%moo%LKMNJJNPMJjLMjolmmKLKJlmkJKKjlnmlK
-44845c25%lk%KJL%jkm%LlkM%lk%OJ0J0KnnkJkjKM%nonJQK%JMMjkjjmlLOQMjjkkkjlolnpl
-44780c37KLOPPN%jmllmm%NKOPkll%K%ljOOjollkkj%%mjKjkkLMLLLKKLJrj1kKKjlmlKOOLL
-44714c15M%k%%%JJMO%m%Jklk%JllJJjLLjkMK%npmlLML%%%%MJ%KkmlkKNJ%j%LJkllK%qp%O
-44647c23ONNOKllmmnnnkKJJKNKKM%KNOL%op%%jJJjmo%OMM%mmlllKRPjqoLL%JKllLKLLol%
-44580c13nlKL%npmJPMKjj0nMKk%KjJLjJ%jJKKKKJ%jjknnk%KLJ%%MJJ%jLK%jjmlJMMKljJl
-44514c20lMOOJprnnkKLJj%NNNOM%klk%%%JJkjlllJPQLlnkKJJ%ormmollmmLOKLMOKjk%%J%
-44447c27LRLopmKQMmrp%LOMkn%LKLKK%nqoJNJkkooLJ2J0jom%ONjk%%m%K%LLJL%kj%LJlmk
-44382c23OP%jjnm%%%KMLKmn%LK%%lklJJ%k%%j%NLjljj%OL%%jjknmkOMnlJMMKMMKmmomk%J
-44315c23LKlnjQNmojJjjkjJLLjKMLJnpj2nONL%MNKjllkk%KJlLKno%PP%kLKkj%K%J%lnjKj
-44249c25jJKJKKLK%%klkKJnnklKORMjlmkLK%nmMLkolkljmmJNKLMJ%ORLmpn%JKL%kkj%KKL
-44182c17KjprlKNKkJj%ORM%klnkLKJMOJoqn%K%KLklJ%jKjlj%kj%LKKLkkJ%KL%ljjk%LJjM
-44115c15Kjj%JmmkmjNM%jJJllKJplJMLkjK%jLKKLjkl%PQNNjrollkom%%LJkkllnkLNJLLML
-44048c22%lmjJKLMkpmLL%Jjl%JKOKjJMPMknnmlJlmJ%pj0nKPNKKMNjkLNKkmmJPMjlrrlKKJ
-43982c34MPPNJln%JJJJkkjjLJkJK%om%LMJ%jkkJjkkkJKkmjMLljkkLOJnn%LON%%%llJjnm%
-43915c34NLjk%LkjKNNL%%%kmJMKlppkLOMjnkkjJOMKjpplJLLNMJ%nolKJjKOJLLnqrmMPLMN
-43848c18LlmlkKKlolmkJLPNLlkKJKKKOjokkjJ%j%JJKKknnkLjnjKKjLLKLNKml%%JLMJjjln
-43781c23jLNMjpn%JJL%lpnjjKLPLl%jkNMmomkjKJlk%OL%MN%kJJ%jmnjJKMK%kmkKNKLKjk%
-43714c19MNMJnmlnojKPJmlJNKjqqllkLNMjm%NOPKknomk%JkKNKlnmJk%%kKNLjJLMJlpn%NM
-43647c30jJMKjjj%Ljm%LjnnJNMKMLKLMJlnpklpoJOj%LKKK%%JJjLNJjKOKloJL%opmJK%nl%
-43580c34jMLk%lojjjkjlJNNLLnmKMMNMklkjjnmMO%lmLNLjlnlLMLnm%MMLMJnjKLlmjKJNO%
-43513c15kmlJ%mlm%OMjmkLMjl%%lllJMOLmroJMjllJNPJ%J%LOJkK%%kornJKK%JOLJ%kJ%lJ
-43446c28OLlnKLJLJkjnpnkjjMQJlnlJLNKJJKLJkljmnj%jJLNkmk%mjJJKLMLjjJJ%%LLjj%m
-43379c27on%Kkk%KMNMkqoj%jKMjkkkkNM%kMOLJKLmqojklklkL%%KNJkJNNMNMKkmnlJ%l%KJ
-43312c29KLMj%%lKK%KMjpmmljklkMjl%NPLJ%mmjLJNJ0Pkj0ojj%J%JMJljmql%J%KN%nnj%l
-43247c46JPPLjKjlnlMOlpn%%jJJ%LjjKjjJKLMMMJnljlqj0jLNMJKQOJmk%%jklkj%jJMQNjl
-43181c26ok%lkLjmkjJmKP%%MKKjmJLLOKljlj0nJ%jLMML%%%mn%%olMMMQLljKkokjJMNKml%
-43115c31JJlolJNPMPOopomj%mmKKNNLML%lojJknojOON%lkkJJKlolMMLjnrpKOK%jkjk%NLo
-43048c45mMPLjlmk%jJNOMLljLjjJJJmlJKjJLJllllJQNk%KJjnp%MMJkmll%JlpkORJm%NjjJ
-42981c35%k%L%lkllJON%njJjJLkmkml%JNPL%%%%LJkkJKmmKLJNMK%mnnlKPOjnJMLLmj1pMO
-42915c31JkkjkljPRMlpqmjmkLONjmkMN%lkM%KQLnnJjmkJLkmkk%MKLk%LMNPJnj1rjMRNjlm
-42849c33jKj%JlmJjkKK%%JjNMJjjJknrlMPMjnkKjJjj%KJnm%KKMN%llkjjKjkMQNMJl%jkmn
-42782c37JMJkml%JJKNNkojjjjMMMOO%prmJK%lkjjMMkkLM%lj%k%knl%%%JJKL%m%MJjoj0mj
-42716c57%%NPJJK%mlJOLjJJKJjLPKmop%LKjkjK%pnJPMJKnqpkMPK%%jLLjj%JMLnpjKL%%kJ
-42649c41LjjLMLKjjjoojMMMN%JjklmpmKJmnKPOMkolmkkjMMJjk%MKj%KJklnmLKJKjl%KjJL
-42582c45LNL%lkml%KKjkML%mkKKJmokJKLLK%mmlkJNMlnJQMk%jkomKKKJKKJnmJLQOjjK%mo
-42515c42KKj%%mmj%ljLKJKKKLKjKN%klMLnqqnJJjLOOJnojkl%%LOMkjLLJKJnpol%MOKjlkL
-42448c45KJJknmlkKJLKJNNJKNJpoknkLNOQOpqjMMJKJlkJKjKLmo%joonmlkkKONjnLPQQLql
-42381c39NL%lmkJjk%J%kj%JJLJ%LJlnojJl%KMKLJjljkmJknl%J%LOPK%%Kkmjj%LJKJJ%lm%
-42314c45LJjnmnkOPLkkNRMnj2o%JOMkl%JkjkKNMjJJ%k%kmnkN%mjMMkm%PLqn%JJ%jJLJLJk
-42248c45jKMKK%jKKnnj%kJjlJLJljjk%LM%%%L%%%KMmn%KJmmlKNLKK%jl%Jllj%%k%LJLLLl
-42181c40lmkLMjjjooljJNKk%MLKKMMJMKmmlj%jLLmn%JMJJNkmlnjm%M%kkolKLLKPNLmqpJJ
-42114c53jJLL%lkjJk%NJ%KMMM%kjkkKLknljkljLKKMjKK%%KL%MKnlJKJ%nm%KMJlnprlKPJ0
-42048c42KjJLMKlnnlKjqnKJMOMKkmnlJLQPKjkmkjmjKJ%lnl%Lj%JKNJJM%nmKLJkln%L%MNk
-41981c43omkmpmJOJ3RKKkmmkmnKON%omOPkrpkmoLJ1MkkMNkmjMJKMLMLklJKLknmm%lnjKLN
-41916c48K%JLkloqj%KONJjjkljLM%jkkjnn%POK%kkkkMO%ljKLQL%Jll%%lmJK%%%kKJk%KML
-41849c37%klJLJmkjllLKkjJK%%%LlmkKNJJNMlqqmJJJMMKjmmML%lLLLMK%knqkMOLlmjkl%%
-41782c50mlKKMK%jLPOMKmqojjnjMLjnmlmk%JNQNlkjj%lokjmjLNKK%kjJNJk%LLMmj1mjjKP
-41716c57MMN%nomJJLOLJjlkl%%k%JjjKKLKlkJJjOPjojK%lnqmQJ2Ln%OKjl%lkNMknjLJkmj
-41650c49%%jKJkjlJjomjKPN%klllJL%jLMMLJKj%Jkol%jMOJnqmMQLmnKLjnmlkjmjjKLNNNL
-41583c47%lpj0%NOMNMjpool%L%LK%%KL%mjJllkkkMJlkMNMLJmo%JJkkklJONK%JKKLK%kjkp
-41517c57rjOLlKQLoqkKMKjKLjjKLklK%l%%klkPJ0Jok%k%K%kk%MKJ%kllj%mlkjMKkjKJ%%N
-41451c57MJknm%JjKMJjnkjNL%%J%%Jj%lnmLMnmKLLk%NKjJMLLkpplj%LMKJNLkpolJLKkjLN
-41384c56JMNKmmllkljKLNNlqnmk%%JMMLMJJjpm%jLRNklJLKjlmk%MKJlnmJOOLjJjkk%%jjJ
-41317c53molJjopKOOOMLLMkonkJKjJKLkkj%KJjmnlppnlNRNK%lnkOOKjJL%JMJmpqkLMOQN%
-41250c50KL%jj%%mj%lmKJn%PN%jj%JlnkjJ%jJJJkmjMNMNK%lmkJLMJlnpn%JMLMPLqrmJN%n
-41183c63%RMjnqm%MK%%mjLLLKKJLLJkpm%OOJjOKnpnjLMJkkmnkJK%%MLjj%JNKorjJlm%LJM
-41116c62MJLNLMjlomjLN%nnjjljJMNLK%%j%%LJnplJ%jKJ%K%lkkkKMNPNLklmk%jmmjjmlJ%
-41049c68LLLLknkJKjnmJJ%jmlLLKNKJkj%JLMK%jNOjnlmk%LJknomLJ0QjomppjKMNJk%LLK%
-40983c60jklmnjNN%JM%%M%%jkl%%JkjKLKjjmmqoLNMMLlplL%j%jnnjJLJNLjlmo%QQNJlm%M
-40916c68NJjJKkn%LM%%JkonjMMJj%kjKJ%%Jkmj%%llJMOLKMK%jpnjMPMLMLmnkj%lnnlJL%J
-40849c67LJJ%KKJLjprkOOPJooJNNKj%mk%Jmpm%LL%KJnm%jJllKNMK%kJmkJKM%pjJ0J1%nmo
-40784c68l%JLL%j%mlPRLllkm%NPLK%lljKKmojjlojNO%mm%kjJOJnJj%kjLK%MPJkjjkonlnm
-40717c85MONjmKNMmmKOLKj%jkj%jjmnKPP%%OKpj2oMQOKoj0nLOKJ%kjK%mp%OOJkolKkj%LL
-40652c70lplkMPJKMOLmpoJKON%j0rJN%LPO%j%%%Kkj0onojKMRPJjklKL%LOK%mpojMOO%nmL
-40587c62LLLLJjmqm%MjmkmmjOQNMLLlnjL%jqj2%QQKkl%lmkMLnmjJKjl%LNNMkljLjpok%JL
-40521c74LNQLK%KKnmkk%JJ%jK%%J%mLPjonkjJKL%%lKNJ%j%Jknqnk%JLK%%LlnjKK%%l%%ll
-40454c83%%kJLKNLKJ%J%lknomJJKJMPPM%pjKlqlLNJkppLRJ0Nn%N%ppllnjPNj%KJNNKLK%j
-40388c56jlkJKMjoqnKLKLlpkjLLkk%L%lmmmmjJPOJJkjJKO%qpolNQQNjkJMKKKLMLJknolmq
-40321c78lLMJlk%kKMMKkplklj%%j%K%%LOK%LMKjjkklplJPOl%LKjmljjoo%LLJKjl%JjLPLK
-40254c70M%kllKPKmKLnpkJK%JjkLKlmmKPNJKL%kjKLml%KloKO%nl%K%mlJLJjJMMMKknpmjj
-40187c79%MM%KMjJKjjmkMKLLkklnjJLkoljJKJlk%MJmmkLL%pn%OMJ%LKKk%NLJkkmm%jllLN
-40120c78KJMKKk%%%LJmolkkjJKLLKKJkmj%llLLjJJ%jLNMJ%jkj%jl%JlmkjLL%kkLNKjkjln
-40053c80mLKmJQOLjkkmnlKNKmrmLLK%mnnlOJ4RL%prjOM%jjjKjlJLMKOMnmk%JJlmjjJML%m
-39987c73mk%KJMLjJlkjl%OJk%Jnm%KJ%jok%JljjKNMKLQKjj%JMKjlljKK%ooLMlkjkklkmkJ
-39920c89NPKkkmnkJMJj%jKLJknljKJKLknkKjkLKjkKJ%KJJKLQM%lmkk%JKMKkmllkjLNJknn
-39853c87lJKKM%ll%MLLJj%KKKj%%lmjKOJkpqmJLJJ%lkKMKlKLkkmjMlkJJML%JLMj%Jpn%Kj
-39786c85j%%LKllKLJklLOM%lkmnlLKkj%KMJJLKLKk%J%lJLLKlqqkKOOL%jkmm%MjnMLmljkK
-39719c83J0QjlKLjmpmkj%LMKkjJLl%MO%qnjJjl%NQPMoj0lQRJnmn%L%nl%KL%ljMjpkLLjlm
-39654c86ljkkJLLKNNKKkljJNL%jmnmJNKknlkLQLJJKL%KNlrnlmjL%ljlnjJknJNKJ%kkjjNM
-39587c87jLMLKkjMMlnkJNLknkj%llKLJJjl%%mlJMKJL%poljjMLjkjj%jjKQRLnpoKMMJJ%LN
-39520c75Kjmk%%jkmmJJjmLNj%K%Jkmom%KLJJkl%PNLJ%lmkjlJMLljJJ%JLLL%pmJOLKjjjJK
-39453c78%jmmkkLPM%%jjJLKjnomjKLJkml%j%JKLKkLPLkk%%j%oqk%kJJk%OOMLJ%k%%kj%JL
-39386c79NLmqj0nKLNJJmmK%%LLJmkKLMJjlm%MLJjmn%jkkkn%PQMJJLLKloqjKJ%OOjl%KjJL
-39320c76JjnojLLKjkkl%JNOLLJml%%MKlrrnmMOLKkkJLML%LJkpqnLQOjpplPQMlo%M%JLKln
-39253c85kJJJmmlmjNMMMLMPM%nj2rnJNKnkjjMOj%OLmqoJ%JMMKJjl%OLol%LOLjknm%%J%kk
-39187c91jLOJjjkl%%l%Jj%jKP%ml%jJJll%kkJKLJ%KMKmmk%%%%%JNRKqpjJj%L%kqpjOM%nl
-39120d07NPj%OLjJJ%%lkJJoolLMOJon%MMKLKJkk%KLNMjjljL%jjjMK%KkklmmJJKPNjknJLj
-39053c77JML%jmlkk%%%%lkkkmlkkJLJKK%MK%klkJJNPLlppkNRMmom%KJJkj%MM%jlpnk%jjK
-38986d00KOMmjJllKLMJMKKjomljKOM%jnmo%KJLJMJmn%MLMK%kmKOjkK%mpljJJ%jjjKMkpn%
-38919d06%JN%lnJKjjKKJJj%jKNKkl%POlrrljllJNNL%jMNPLj%jmonkJ%KL%jjOPKnm%lrlLQ
-38852c98M%%LJ%jJkmmmjkkKNKlkKLLLO%lkMMLNJkmk%klkKkjJLLJ%lmplLMKkkKKkplklJNN
-38785c98%mollKK%NOJKNNKjprmkll%RJ1MML%kmoj%%L%%k%kJ%jLJJLPNJjlmnmklkj%%JKLO
-38719c88N%JJNLjllkj%kjM%m%kl%%jJjlkk%jKLNJljJ%kJjonkNNjnkjlJKjMPO%kjkLPPNJ%
-38652c72mnlmmoojJlJLLLKkjkkJNMllmmmlkLMJLNOMKkj%%jJKJlkLMJlmkLJjlkJjlokL%KL
-38585c98J%LKj%kjM%nnjNMMJjlopkLN%l%MN%lKKKjJKJJJ%mpolKKMMKJjjJjjljJJ%jlj%%n
-38518d06pl%KJKL%%%%JNOPLkmjLMMLjkqompm%KJNNJklkLKlojKJLMOOJnrm%jLJjJLJklLKm
-38451d01jJKLKLLJ%kkkook%OQO%jkol%JJKKMMKJjkMN%%qpjjkkJLLljKJnj0oLPP%nlklkKO
-38385d02NK%jmmkkKjlJLKJ%klJO%lkLLNOLjmlkJlmmllk%j%JOPKknpmk%NNKkk%JOPKkknkJ
-38318d05kllkJNJ0P%kj%KKLjJkqoKMjlmmkjjKMKLOPJlmklk%%klmpkJKMMJ%jjJ%jMKKJ%%%
-38252d02loojk%OJ1Knlml%NNOML%mlkkkmnlJLLOOKKkmnjN%nmlkJOOQKmlmmJLlqqkMONOLJ
-38186d00lmljjmjOOLLL%mpjKjJOP%l%%%%noKKmqqnn%NMJMOOOOMjk%mlmmkJOOJmqpn%NPPM
-38119c98kk%%mkJkmLNNKJL%kk%kkklj%kl%kKQPNLklKkmLOKMJqpk%JljJ%jlmljLKKK%jmlO
-38052d07L%MOJmplKKJJNMJmnjjjkjllKMjolJJJL%lmkLJJkrr%OJ0OkjPJ0NmmlkkqnjJJljN
-37987d19Plpk%jKKLKQN%jklnmnjKLLJnnKOJjKL%LMKjolJjmmojPNMjk%%%MPJolKKLQNJqj0
-37921d09kMMKJlkjloo%MKJORNKMmok%kkmn%%lJL%k%JJJJj%%jKKlljjKKk%MLm%KJkkklljM
-37854d17LJlm%LLKLMMKnolkJKjonJKOOKlnKL%MLmm%KNLKoplk%jkkKJNLJLLlllnkKj%Jk%%
-37787d20%%JLLkJMLJ%LMLlkL%jkkkkJKjmkMOK%lmlMOMlonjJJlrnJLNQNorp%NNK%ljopJOM
-37720d19jJOLmmmlJONMJ%%mkLJj%K%jlljKOQNl%Lkj%KKJKkpoJLLjnnk%%kKJmlKMLKLNJmn
-37653d08qqlJMM%ONJLMjk%KKnokjl%LONKlpqnjjk%Jjj%JJ%%KMNPOK%jKLJ%jknojKknJLKK
-37586d06jppnkNLnomJOOM%onMNKjJ%%LK%JjkkKMLmn%KJ%J%ljJklj%J%JL%K%opLLlj%MLj%
-37519d20MNjlkolNKmnlMROKK%J%jnnlj%MLjlkKQPjnml%%jKMKjJJJllj%JKK%mkKKMkqmJKj
-37452d20k%Jjlk%NKmqpkPNJLOLln%KlkmmJMQM%nnjKLPRLlmrrjMLJPRKk%M%qonjLPLJMMMJ
-37385c96lmmj%J%lllnrnLNKjJNNJjJjJOKkk%JlomnlLMM%kjkJJMjomKPPNlrq%KKJjKMNM%n
-37318d14qlQNomjjKJ%%%%LM%mJKJloJMjnpjMOMKjmm%LjkjlokNQN%%KjlJMPOjnljjnlKMKj
-37251d15%%LM%kmpnKMjJlm%jllJJKJjJJkn%MON%JLjkLLJmqnkk%KLkjJ0P%opoJNJj%k%JMO
-37185d18JkjJMKl%J%mkNMkl%jnjNNJJ%lmkkpqJQQLMMJklpokjlKMJJK%JK%llmKONNMjkmk%
-37118d17jjkkkjmnkL%JLNJrokkj%%OPJj%LK%JjkLKkl%LMklJKL%kjmmkJjKLklmmjJjjJLMM
-37051d31jm%jj%NPKjmlj%KMLj%jMPKjmjMJmk%MQ%n%JpqmKlokjkLPN%jJLLjlnk%monk%NPK
-36984d36JjjLKkMOJlnmljLPQNLLkjKKJkjKLJkmjjlllmlKLjklkJNNjjNLlmmnjJ%NLkjljNL
-36917d22j%Jkjjl%J%JjlomLLKNjjmmjJLKll%k%kLPLMKMQNKknoj%KJjmkJNJll%NMlmJklkj
-36850d27%JNLKJjlkjqnl%JKLK%lJJJNRNmolklnqnmjOROK%LLJ%jnkKLKlpoKOK%LMJmljlk%
-36783d34mmKQQJLjkJKLJlnj%Jkm%JkkllJLMJ%LNJ%LMjlkmlmlJMLlkJ%kKJ0O%%pmjjMK%JJ
-36717d19mkkj%koojLj%jkLNJmj%j%kjKLJkjlkklKKKMNPNK%LMKknonJN%kkmkKLknmjmlKOM
-36650d37JKJjjLNjmlkljNLLMKJjopkjJNOJjmnjMNN%k%mpqLOLkjJjkJPN%%lm%LLKlmnlmjJ
-36583d43jJQOllnoj%LLKLLJjk%Jkm%%jjjJLmnKMJj%JKKknoKOLJjKKKjljKNJko%JlLK%JjK
-36516d33Jkkj%llLMj%kmjMNM%lnmkOQJlljjJOK%J%%%kJOjoonjLLLNKkJK%%jmJOJmnl%%jJ
-36449d34%JkkJjmlLMKJJKKmkMKlnk%%KLLKKLNMmj2j2ojKK%NMQLklJLjkMLqkL%JkmkmkJKl
-36384d43qlOPK%kjj%LM%kNQJmjknlmmkJKJLLOOKljKnqm%J%k%%JkkJkokK%kMQMLMKknljjj
-36317d45KjJNMJMMJj%kklpJNMKkljjjJ%jmlKL%J%%%KJJ%nmljKKKLLL%nomJ%KMMJKjj%qj4
-36251d55qn%LOQPMjlLJlkK%%%jkkOPJmoljKKJkJKLLJklJK%%mk%K%%LNKmnljK%J%qlMMJ%j
-36184d44JjljK%kLJMNJlmlJJjK%kJjmjKJ%jJjnkJL%LM%JL%nk%kjj%KkmJJj%LMKLJjJjpn%
-36117d52%KMMKJLK%ppkJ%KJJ%JKKjmmJKJJ%LLj%knjLJJJ%mmJKK%kkKL%%%llkJONkmlj%J%
-36050d48JlmJOOM%jjknnjJNKLNj%Klonn%LkllkOJ0OJ%J%prjJ%LPL%lKL%jJJlol%Jjnk%JJ
-35984d54jjKNPOLjnqljkkKLLN%%knkJJkm%Ljml%LKMKJ%kjkKOMJ%%%qqj%%kmk%%knJONJKK
-35917d55%kjLLJkkLKJkkLNJmoKJljJJjnJON%JjmkjomJKljj%KMMjk%%KL%lnok%LjKMKMKlj
-35850d58L%J%jJ%%MONnqljKJjljOJ1OMKKJmrnNNkjNKmoool%JJMJjl%LMO%j%JnqmOPNJmmk
-35784d47jmk%j%LMjlll%%JK%jj%MNMMKjkmmjlmomKNMLM%jklJKKMNLjkj%kmmmlmJPOMKjlk
-35717d49JjlJJmokKLL%%%JJjKL%kJPMmnj%lonjJLLOPJqnMONkqmKNKLjljJKjlJ%KPMkookj
-35650d51klolLQOJmnj%J%jjJ%j%%JKKKKNKkomjkJLPNmljJJjjjj%jJkkk%JJLKLMmrmMLK%m
-35583d55njkjLOL%ljJKmpj%jmlJJJLQLljkk%j%JjjJNPJlj%QOmqn%LMMJmjKjj%j%momJKJR
-35516d54Q%prnkJKMMKJjkmmJQN%kpm%%JLKMKjmjL%kJMM%mjJJJNKlmonjKJk%%KKJlllmJMJ
-35449d64%JLLKjlkkkmnlkjLKMNMkn%KLLOQJopkJJL%JKKJjkjKL%k%klMKlmKK%K%mppmjjjK
-35382d74JJMM%lJKMJJJkrnkKPMjjkk%LJKKLlj0j2pJPJ0OJnn%KjkjjjK%%LMMKKJMPKk%lpp
-35318d66jMKjk%KLK%j%MKmklJK%jllnoomOJ0MJkmk%KMMKKLLjllKMJknkJlmJMNNMNLmolj%
-35252d55%JLJlj%J%npmlj%jJ%KLllKMKLLKJlnlom%KjkJKKkjKMMJ%KLMLkmopl%%J%%k%MPJ
-35185d65lMNjoon%OL%KPLnm%JNO%kJjjjjKLlmplKJJKlnjKKJ%kjMKkjloplJJOQLmmmLMKKn
-35118d74mjKL%mlLPLjj%%lmKOPNJlJJlmmmkomLRP%jjlmooJONkom%LNKjkjKMLJkmk%%LK%J
-35051d72%%MJlnlJOM%KNJkKMJkmnnpnnkLK%JNJjmkJMMLL%kLNKJmmqpjJ%LKM%l%J%%mmkjL
-34984d84M%nnJQOLKjjjkLKJKjlkKLNKlnljMLK%KmrpqkNPLMPNL%llomJLKmonlJK%jkj%JLL
-34917d80lkJLkkNQRLmpmJkjJl%K%KL%JLjkk%lm%KKklo%J0RK%kk%JLKJjl%M%oq%%mjMMJlK
-34851d74JjmljjkjJJnkOLlnJNjl%j%K%KK%%LMOkpkJML%nm%Jlpl%%%KOQM%mojKJkJKKM%l%
-34784d78%kk%%jJNMJJkmjJ%jkLPMk%LKlk%jjkmlkmJ%%L%jjj%n%LNLklmk%MPNMkkmmJLLkl
-34717d79lkKJ%J%NLkmlmlkjLPMkmJLKKlkmoJMjJKj%jJjjj%JJjkLLKNOjmlMjoplJLJk%JLQ
-34650d75OjmnqojKNPPJlk%%M%pqkJmmMRJ1Lkkkk%%Jlnm%%JjjJ%nmLQLJKML%l%MjqrmKPMj
-34584d83%J%kkLLOPKLJoqpmKPNLlom%%KOJjKLJKJmnnlno%PRNKJj%klkjlljKjnm%jklJNLK
-34517d88LMMPPjonjokkjKMMjnoJLJMJpqnjJk%MPOjnmKNKkmJKknkLLJLOKjjkmn%KjmjKK%j
-34450d93kJmmMOMkkkkKJ%JKJLLj%JlnnKPJmolLQNmnjmnjNPPJ0N%mkJkmpnllJM%JJJjJMPM
-34384d75mrjKjJ%%%klmkjjkm%PNj%k%J%%kmlljLNOM%opn%LJjklMQPOM%LM%lppqlJLJ%jjL
-34317d97QQMkkkpqKMML%jk%jKlmkKOjnkjjKNNMJJKkolNONJJknmj1j3nNPMNJ%MmljKKlomk
-34252e04JMLLLLMknk%%%%LJjjKKkk%LJmmjlm%O%j%JL%%J%%Jl%K%llnlKOL%%LKonjKNMJKM
-34185d84JmkJKkjkjlkKK%%JLjlJQLlmllnljPPl%Jknl%KNj%MM%mol%JJMKMMmpmj%KNJjkJL
-34118d91%KJkmnJMjj%llKNLK%jLJnnlJK%loKOQLJLL%klomJJjlnkkjMMLNM%j%LjonlLOOJj
-34051d85kLJm%%kkmkJL%ppl%J%LK%JKJM%oqnJLNMK%JMjom%LMLKkkjj%L%kJknkLKKj%J%kn
-33984e07kKOLKLONJmopolMLj%LJjLJl%jjjn%NOL%kjKkmkJMJjjnkjljKjmokLNNJl%KKM%kn
-33917e07lJMMjmlkmlJPO%mJ%nlMOJJJkJ%KLjJMkkJKkj%loljKLLLjkjJjjKMLLkpom%KKKKK
-33850e02%JKJKKmoJMMkmKNOklnnoo%ONJlk%omJKMMjmmokOOKJOPKjnkJmp%NMMLKKO%omj%K
-33783d95%j%KJkk%%K%j%%KLMKmolkjkj%KJMNKjllmJKMJllKLlonno%KKNQNJlmokjkjllJKK
-33716e16LJJjpjMORNklj%j%kopnjJL%KLKMKklJJJNONknl%lpk%jmnjLPJ0RNjnn%KKjJJmnL
-33650e04MKKLJklmkll%JLLJmmkJln%jljjJK%pkLLMLjKKkmlml%NQNJllJNLklMLnj1kLKMOP
-33584e02M%lpmlkj%MKkKONMO%pqoMNKJjml%LLLjmKjmmnljL%ljJMMMJlmjLO%kjmjKjmlnm%
-33517e29JMNLJ%%mklMOMKMJ1QLkpponolML%jMKnlJNJJJkmjNKKKkopj3j2jOLjLONJkjLQLj
-33453e09lk%J%kjjl%JLMLmolMJpoljJKLNOMJkn%K%nJOMlmkj%KJ%jj%NOLkmljLMK%Jkkmpn
-33386e26JNLJ%J%k%LKknnkJLLJ%jJ%JMKKjpoJLLLll%JLjqpMRMLnpllJKML%JJonjKNMLNJo
-33319e15mjml%NQKnqkkLNMMPOJJmmkjK%mpnkMNLMjoo%MOLjj%mo%NKmmmkNQJlLJ%Jjl%%KJ
-33252e13j%%kjJkmLJnokONlmjKMN%l%lnpmLJJMNLJK%ln%PNJJJKKJmoplLLJ%LMkkjlnnm%N
-33185e30OLkjl%KLMjlllKNNNJj%KJnkjjknpnLKKKL%KJjjln%NNKjl%KmoJNNKlnJ%mkMLkkj
-33118e29KJJjJ%jjkjMMJmkKJJljkLKkLKkmpkL%kJM%MNLKjjK%lmmlkJKKL%j%KKK%nolknjJ
-33051e40%LLKj%j%NOKmnlLN%%JmlJjj%jKJ%j%LlKK%LKklJLKMJnkjmkNMlk%ON%JLK%kllkl
-32984e22nomLNJjjKKJKkklJlplkJNPOJ%LJL%mjK%%%%LMLjnnLMKjopK%m%J%nnKMJ%JJKLkk
-32917e27kLKjlj%JkjJMJlmnjOOJ%kjKJkjK%mjjJlnkLPNjjll%LLLJmmjjjmjNM%J%J%mlk%L
-32850e35NM%lkj%JJL%JMLnnjj%nolMPMLJKnrJLjkPR%oqnLKj%MQJ4Q%komjljKjlnlklojLK
-32784e36k%KM%njLLLMNMkmkjkllJJ%jmjMMJLMKmok%mpqkNLJLMNLklj%jnlk%knjjKOK%mkK
-32717e48LJ%%KPLjkJKjkJLJ%%lm%K%lJ%%j%jkmm%OMMLjkljkljNO%oom%ML%mj%J%%LMNPLm
-32650e29qmllLRNjJLJjmok%LLkll%J%jjMM%j%Kjkjjk%KKKLJllknKOMlpmJLK%jJJKKljJKK
-32583e33%jKJmnm%JljLJ%%jKPOL%JOLlqokkmJLnnlKJmjMKKKmjK%NRMlmkJlojJ%LKjLNNJm
-32516e30kKKKKmqplknjK%njMQPLjkjL%jkmoJKKMKj%NLlJKKKMkookKNMKnpmjklnl%%jJJjk
-32449e59j%jkjK%kJOMjjnmLPPMmmJOJk%JMKlmljnjNM%kJLMJLMjoqrkL%njNM%%JJ%J%%j%k
-32382e52ooKPQLnpmJ%%jnkKkml%NLKkKPNLLJnqroljJNOMJkjKKj%JMOKjmjjJlmKQJ0Kppnk
-32316e59jKNMK%knjJ%LMLK%lon%JJJKORJmmljKjnj%%%jknjljJkKNOJjmmjJ%%K%kKRKnjJj
-32249e54%j%L%kKJJKLlmjkjKPOM%nl%j%JjJLJlmjJKkjnjJk%PO%kjkjLJj%jMRJm%jnpoKNO
-32182e43%onjJ%jJLomMOKmlnmk%JKMKk%NRJ2KnokjlllmlMPOJm%Jlml%knmKMK%lkk%LjjkJ
-32116e67MKjMNJkkmmkkmkjJMK%KNJ%JlojLJnnkkj%LMMLJkjKjJMOMmlLLkml%%JLkkKNLLKJ
-32049e46LkqpmmlkLMLJkmjLLJkl%OLlnmlk%MQOMjmlmKO%m%kjmmJLLjop%RMknJMJjkjML%l
-31982e67lkjjl%JLK%JOL%jlkMKJjlk%J%%KJJJKklkKKkjLOJ%LJpomjkLOLKJklnljKM%jMNJ
-31915e54jl%JJKJlnkKJ%lkjjlmkMRMmnom%%nkONLJ%j%jnmKLKmjjlo%KLONJ%%KNJmkkKMNL
-31848e58lo%MMJmljJK%j%Jkmk%%JljLNMJjnl%LK%klolKL%JONLjqpnjKPROJjkmjKK%kJJnm
-31781e69nmkKMjk%JJJjjMPKjnoJPLKjmlll%JJKKjkjkkMQNJjllJJno%NKjmnjKjkjnk%JNOJ
-31714e76JMM%lJ%l%KJJLjpnj%KJj%m%LkqqnKQQPM%llKOMJllkJkn%%jkkJjlkK%LNML%onlk
-31647e88%jjKKKLKKLKLKoommjKJlmKKKkkKNKj%Jj%JOLjmmjnnKMON%nlklmlJLPRJpqKN%m%
-31580e86MLlmkjLNJmmlljkJKNKj%kKMK%KLJlk%JKOLmljkmlJMMjljKJlLONJkol%KJjlmKOJ
-31513e74llkKKKKkkkjjj%JMLjMKpmMNKmpjJjl%kjlJOL%onjLMLLJjJjnokKORPOKjljMjmmm
-31446e75jkmnol%KLKjk%LQPMkk%mpkKMPMmmlkjLNLlJ%k%joplLJmkkKOLmkMNMKLjlmnkJLk
-31379e88mlKP%omkjkJ%NMJ%lk%LNLmlKMKk%j%k%NK%LmpmjKmlQJ2OKjmnKKnplMM%ljl%NJk
-31313e87jJLJlljJ%JlnkNNJKMMLljNMlkjjkon%NL%JKj%L%mnolJjkKKKkk%%%JLMKknJLLJk
-31246e85j%KKlnmK%kJLMllkjkJKjl%KKLKkLMKjljO%llkjKLOM%lmlk%jkJM%mprkL%lKOOjl
-31179e97jmkj%j%MPLjjKNJppJNMjlpnJORPJllnmkjlkLLjJMknJLM%kmkJL%%klMN%jjkjkmj
-31112f06ONKJknnljmJKkllJLJkKJ%JOJ1PjomK%lMMll%KPPkplMJklkklkLNNLjmnoljKMKJM
-31046e92KnqnjML%mlKL%KLkolMQ%%knkNLjljLL%llljJ%LJ%jjLNkpmJMNK%MOLj%kmlLMkkj
-30979e93mnool%JJMLJLJKNMJlkjll%%lm%J%JMNjjmpoo%%%KKJKMNMKkn%MMLjjmmkmpJMJk%
-30912f17KJlljKLLKlLROJmoomKJj%LOJnmKOKkJjj%ljMMLN%mlkJKnmllk%LJ%K%ljMLkkL%p
-30845f15%NMJjnn%LKjlkj%ljKLMLllJLOOLJooJJJMM%noolJQP%kmomkmJMKJJLMLNLKKK%nj0
-30778f05omkljj%OLk%KLJmlKLklljJjljKKOOLMKlljJJmpkJklJjlKKJKklkMKkkolLKMJlkN
-30711f21QKjMN%kljklKK%kjjLKKJJKjopmKLJ%lkJjmkLNN%klmnj%%j%LJ%kolLMNNjk%njON
-30644f17LLJlmjJJ%jllkJJ%ljJKJknnjMOJMOOJjmpoNPK%kmomlkjJKMONMMKmpnkkJOM%KMj
-30577f10kK%mrpjJLPLmmjKNNJkonKOMkokllJK%JK%%npk%LRJ0MLJmnJNJooj%%%jn%MQPJjm
-30511f14llLMKoj2pjMNMLKLKlkk%mlLPMKln%KJk%%%kjJjk%%KOKkl%jlnlkKKkmkjKMMLjL%
-30445f23JLlpKKJlljKLjNPKJjolMJoqkMLJKJjJ%%mnljJKNOOLJljkprnm%LMMMOKmm%JJjlK
-30378f27LknkJj%NM%mmljKjkJ%kKk%KJ%%KlkKKKJJKJjlJKmqonMMJ%POJmmlJK%Jjmn%jj%k
-30311f49JJJJMKmJMKKjjLMJllLOMMJkonmopkML%KLKJkmnm%NNJjjljMMjjorlKNLMMJ%ln%M
-30244f40JlmlJMKjjJMMllKL%KLJmplK%JLjjKKjmml%LLL%kJLKjnlMNMNLJjjkljjopJNJjl%
-30177f41JLMlql%K%nm%JJJMLJMPM%%klmmm%%jjMM%k%%kljMLkk%%ljKMJ%JMK%nlK%nnlknm
-30110f64JLLOOJJJLKlnj%%Kjppnl%jMPPLklmJKLK%LMKKJmkLKmqnJJ0Rkpj%kJMMN%lnjkoJ
-30044f48KKJkkkLQL%jrj0nm%KMQNLk%LJmjNNjjk%lkKJ%jlK%j%jk%jKL%%mlkl%%LKNOjkNN
-29978f32JkjmpmjlmjNOJ%JkjLJJK%jLMKmnmlLKj%lnkLMJlkjljKNOJKL%jjK%nnjJJkmnKLK
-29911f51L%mmjLj%MONlnmnlJ%mjOLmn%%lJLOJmjJk%KklJJlm%OR%lk%M%KOQKlnlKkmm%KKk
-29844f55njJkoKROLLLJlnjJ%%jJMJlmoomKKNNOKlqmKJkkjjJLMMLjn%NM%%lonkjJJLKj%JO
-29777f49N%%k%Jpj0jJmnkKLjjkKNL%Kkk%MN%kjlprmJLPPKJk%JjkmMOMK%K%nm%jKMK%kllk
-29711f62%JMKnmopnkMNlk%%MOLjj%KmjJKKKMLmqmKNNPLjnojLLNLnpmJ%%jk%%L%JJjmn%%J
-29644f73%lmnmjKQRMkmmmlj%%ONNLk%%%lm%n%QOMOOM%nljjJmolmnkjLPN%mmjJKJjkkPJ3M
-29578f51lpnlm%%%jJOOLjjJ%mjLJKLlnokL%pj0p%%KOPOJmnnJOM%mplLknkjJMMKKMLMK%kk
-29512f72jnkJ%jj%JJLNM%mlmjj%KJJkkkJjomQQNL%mj%JONKkrj0m%j%LjnmlKORP%lJJJ%ll
-29446f77%LJkmolKKkm%kklkLOK%LKJkjMJjk%L%kjmljj%KJ%%jmjKjkNRPJmmjJjjJ%jnmjJj
-29379f94k%KJLQNJllKjmj%mlOJ0QLjjkooJK%k%L%olLOJon%MNL%klkm%MLlmkk%LML%jmnmK
-29313f93JkkMMlmllKjKMJjLKlJJkml%JLPLklmpnKQKj%jLOLjlknokjLNJjljKJOOJkk%JKJo
-29246f90kKLMJnpqmJKjLNK%jKKnn%K%J%K%mm%LNJkkJPM%mnnm%jmpk%LLORJ0PJpj0nklLRM
-29181f91%JlppkJK%J%kJJJLJLMJklJNNJ%mkJLJklopn%MKKljKJkKjpmkJNNNKonjmj%jNPMJ
-29114f99J%kmjMMK%llj%MKMLjl%Jknol%KLjkKJm%MLklLN%oonlkKJMJmJJJ%KJjJKJJNONLj
-29047f87knqmmjj%%lkMO%%NL%kmojJLNKl%PLkplKOMmokKM%omloomkKOK%JNPLJlmjKMNkpm
-28980g14JLKLJkjkjmkJ%%jJMNKJlkj%kj%%J%j%JKnqnJPQNKmm%LJ%%jjk%J%KKJJKklKJklk
-28913g12jJJkjkkjKNMJkKLJkjJJJjljjlkkkk%JLKLjmjOKkmjkj%%KJmopmJPRQkolJKJLKjk
-28846g17lk%J%klJQJ1OJmmknkKJkKLLJkmmJLlolNQjk%%LJpqmKLLOJjn%J%kmJLNLJ%oonpp
-28780g43JOOLMM%JKJMMLjmk%%jjlonkk%LjokNPNOOMnqqokl%JMN%mmlk%J%jLNOMlJMJlkjm
-28713g28nkJ%lKKKK%nkLMMNMKlql%lJOMJjJknk%MLJKlopn%MMLK%jJ%lklmjKMNLJLMLjnom
-28646g30jklj%k%J%KPMj%J%j%K%mlj%%lll%JJ%j%K%kJJKKJJJk%kl%M%kkjkJjnlNPLjjKmo
-28579g44jK%jLP%nn%KJmlKMJK%kKLoqkMLKLJmpm%MJ%jMOKjjjjjJKjjJ%klLNON%noKLjjJK
-28512g32kqn%LMjJLjrpkJJn%NM%ljNLj%NLoJKj%LLkmlllOQJll%Lkl%Jl%LMJ%jmm%OOMkmm
-28445g42lMMKL%mkjmn%NOKJjnlKJkqmLN%ljLjjOKknol%L%kJMKJLKjkmjMJnkPMknkJKMKJl
-28378g44njLJjmk%jmljlJKKMKKLjnjMM%JpJPnj0oLM%KMOJmkK%j%K%JLkppnlJQPQMmlmk%j
-28312g56kjjJjnojOMjjJmojK%lkJLNNNKjJL%mmnnlLKlo%LMK%jlmjKMMjjJMjk%KKNklJjkm
-28245g70mjKQJnjJ%KK%jkkjJLMjjmmJM%lJMKkj%lmkkKKJjMRPKkKM%lqj2qORLKLKjpoJKJL
-28179g61Jlk%j%J%npkMPPLjjjlomjjjlmkjMOMJKjJkkLLll%nqkNNNLjmkjnkMJllKL%%%Jj%
-28112g82%%J%NNKJjmnj%mmj%%MOLKJ%kqok%KO%nJMJML%%%JknpljJNNMOOlqm%JjKPLjjklk
-28045g76kjjknooljOJ0QMjllJJJjj%jjnmMNNkqnJL%kkKPP%%nmjJLMPLnro%J%lJL%jj%LO%
-27979g80m%NK%%kljkkk%j%%%kkPLj%KLLJk%MKkllkj%%nnkLKJLkjKKKJkkjjlnojllPOkm%O
-27912g96PLklmpkML%MOLKloKK%KJnprp%MLJ%JMNMkmkjklljMOJjjlJNMJJJjl%nnj%JJmj%j
-27845h08KMKL%%%nKOMLKkqj2okNRM%jjjkjLONJjJL%mnlkljJJKLN%nlkJLJnrpJNRL%KMJkm
-27779g98ljKJlkKMNPKnqpmJlJKNPJ0PjomjJMLkkljjJJJKljkmmmljjK%lkMJJMJKKljMN%nk
-27713g99ooJK%jmj%KJpmKML%j%%LJJLPNkjknlj%%mml%kkKMONMJjJ%jm%KjkllqojjkNPK%l
-27646h20pnj%LLjJNMK%JKnmNOLKJjJJ%jnkKmqmLN%no%J0P%kmomkJLMJJKJk%L%lnkMNPLlr
-27580h19ojjjJjnkjLM%JLK%kkJLkkMMkj%LMJnkJKJjnljjKMJK%kknjJKlmkJ%mjMNJjkKJkk
-27513h33LjnlknmJ%JMLJJLMjl%JMM%%JJjmk%jprJPNJJlnlJLjmnkKLJKJLNKkkjJ%jKL%%mn
-27446h43kjKNJmk%LMNOLJ%Jlmll%KK%lmnl%lkMLJmnjLKKJLKmjL%LjJLlmOPjnJNkoomllnK
-27379h56PKJJlrnJjnnLLMQNKJJlnlmjMLJ%jjlk%JKKkm%KMKlp%LMMKklmJPNjjKJjmkNNJjk
-27312h44J%JjkJ%ljJLLJmmokJJJJK%lkML%npoJNMNMjknljkJMLJkmmlKKjMPLK%onj%ll%LM
-27245h57NJnj1nJLMJm%L%lJKL%LQLnkJlKKjkmnljnnjLMKJLLLmnjjMKj%JKPJljlklKKjlkL
-27179h66Jll%MNKjll%LKkkjmnJONLjn%J%j%MLKLJJ%jjmnpmLNJMLknqkKJLPO%nqm%JjlkmJ
-27112h82NJJLKkmJMMOKjljkmn%%%LMO%kjmnonMO%mJJnkLOKJkojMN%KLjmmkLNkpo%OO%ojL
-27045h77%%JjlkjMRRJljkljlkJjnpoljJKJjkllJKOJ1M%j%%moJL%%LLJjjjmJNLJnok%jjJN
-26979h84KmjLMlmklJLLLMKLMnrqj%jK%l%Jln%NLkjjmkL%kLMJjklKL%kKP%nolkk%%JOO%ll
-26912h99mMOJ%jJLJlj%jlmlkljMNJ%JMlnonmlJRRO%jNPLJmlJkpoolJjmnkJOMKLNML%rp%K
-26845i07%lklKLlm%%kJLM%on%JNPMkpolKMLLKlm%LjlkKPO%mllJJmnnjjJNPLlkJ%k%JJ%KM
-26778i10Jl%K%jj%mkmqojKKJMKkjPOlkLM%JJklmjJkjkkKKJKMK%jJKjkmJ%mm%jjKMMJlkKj
-26711i22onjJKKjKLjl%MKJnoljl%NLj%JMM%jjjjolLPLJkokKjnkjlmJPKmjJLMLJ%knm%KML
-26644i32%KKjLknKKjK%mnm%JlljLLJjKPM%%MPMmqplJJ%KjkkllMQMKknmkk%KJllJ%nlKKJK
-26577i42J%%lnkLOMkkjKM%jkljKMKn%MjjjJkonK%KL%k%jpkKJ%j%%KNOPLlmlponpm%LNM%m
-26510i63JQQLmnJMMJjkllkonJMLLJj%lkmmKPQP%lJ%nomKJlojLJ%%KLJ%lkJLKkl%KJLKKjJ
-26443i50KkmkjkJL%kjjkmjMLkjKJNOjmnl%%JLLjn%jkLJjljJmnjnkLKJ%JJKJKK%jknlJJ%%
-26376i74KMN%kkljmm%NRPMjkJkljknnmnojMLM%kmjl%LJjlJPQNJqmLMJkmpnkmlMJ1NJKknn
-26310i87kn%PQMlnjknmlMLjjnlKJMN%lKNjmnlJQJ1MlnljkkLNLmoomjJNNjkk%MNKoj0k%jJ
-26245a001%jljMQQKJ%jKLlmlkJKJjmrqKQLJJjj%%jLNMjjKlnkjJKKJLJMjomJMKkmpj0qjK%
-26180a016kKKLKMLLNKlk%klnjkonl%jjMPPNJ%lpmljLK%jLLKjMMlm%LkK%pkNjplKKNPMlmo
-26114a013olnmkJOQNNLkokmjJkmkJ%LLJmplJOPkjnj0mj%LNOM%on%kmjJOPNNJlpmJjnnmKK
-26049a041KLNOLnmJJkom%K%%LK%JKLJmnlm%LKLK%k%K%ml%%LOJj%kmjKLJoojMN%jMKonJLL
-25983a035LLLnnoljJjLOKkjjmlmpnLKJj%LKmqo%LLLJnkMPNJkom%JKNOO%qqKK%JkkJJKLOL
-25917a041KKJkjJJnponk%jjKkmjj%JJLKK%jjkKLJj%LJjjJJmnjJMKmJPjn%POjlljkjolJkp
-25851a076mLMMLj%jjlmkKJ%kjMPL%MNjqrnkJK%mmJNjomjMMLKJjjLJmnnkj%LOMkj%llnmKJ
-25785a094kjJLONmopomLQQJlll%LjJLLMKjlklmlMKkkNLlm%%knon%LPPJ%jlkJMJJJmokMNM
-25719a093LLM%mmnlkjKLJkkkno%OLMjl%kkkkJm%J%LLJl%%nmKNNNJkno%NMKlomlqnMP%mkN
-25653a122QKk%LOjokJnkMM%j%kLP%k%jk%KkomLMK%kmmmk%J%jk%jlkLNMJkmlKjjj%NL%JKj
-25587a122klqpJQKJJlmk%J%klopKJ3J2Kkj%lk%%kJ%nnnlJKMNKjJKljLLJ%%jkllKJ%Kjm%J
-25523a142KjmkKNJlklnlkk%KKM%k%LKkj%lkJ%nkJKJkoqpljjLONON%pm%%kjJK%%NLjmmj%j
-25457a175kkKN%%OKklmjKj%JKKkmoolKLMMK%J%mmppjKNOOLjkk%JLJ0QKlmjmmjJK%kjlj%k
-25392a178%Jno%JJLLKJjkKMnokKJLJkKMklj%KJkoqoj%Jj%kkKJKjjKJLKkmnkjjjlk%MLJj%
-25326a209LJlkj%jjJKjokKKLKkoJPP%mlJkmmljMLKK%ml%kKKLJqnJJl%JOMLLKjnkklJ%mrn
-25260a238JJ%KL%mokLPQMLKJ%M%npojjnol%KMLkjjjKjkjjnnjJKKKKJjjkkkkkKPO%mlljK%
-25194a251k%kmljkjMOJ0PjnljjnpkKLKLkmjLLNPKknnkKK%nqolkkjJJJK%K%l%%%KJnnLKJJ
-25129a274%JMMKm%%JLjmnkJ%lprokJLNNLM%l%M%lnnmpkKJLMMJjj%O%kmJjKNL%onl%LLjln
-25063a299mK%k%KK%%mnljjJjkklmkLPK%%%Kjmml%KLkmpkJmm%JJLK%MOM%j%ljJKKJjmjL%J
-24997a321OOKnj1j3j2kPRPkpl%%kjlJKKKjk%JmrnJkkJL%jlmjjMNJLJ%kllkmnjJJj%KKPRM
-24934a348LloljjkjjkmkjJjl%Jkn%OMKlkLJkjLjmnnjJjKMM%lj%%MJjMJnokJ%kmmKNKJ%lJ
-24868a385Mkopmnkjjj%jkj%nmKKMOLJ%J%Kkk%jknrpkLjkmm%NNjjJNJjkmmKLJJ%jlmkJMKL
-24802a429LLMjj%mnnjJJlnjMklk%jj%JKkkKKmomnl%LJmnklkLONLKKjlkKLLJkrrl%LNJ%ko
-24736a477lJJLmqpkKLK%Ljqom%MMKjokLMJ%K%mmjjKLKoqn%jJJ%JJjk%nplJLJJJnnj%mpmK
-24670a548M%mmKMjkmlKk%jnlKlqkJkll%JJNNkj0pjjjJNJ1OJLRQONL%J%KMM%JPN%npnk%J%
-24606a529kJOOKpj3j3o%k%KklLOLJnrqkJMMMkookJm%LJjjK%llqnjnnlmnllonlnnJjjLK%J
-24542a640OLJMNMMORRRQPOJkJOLkKMKnnmrj0pojJlnkmnnJMklml%KKjJMMlnjjkjJJ%KjjLj
-24477a618jon%jmmomjJj%LOM%lkpj4j1lLKKlkJjnplJJ%%L%mon%jjLNKmmm%jnmKOMJjkmno
-24413a719kKkl%KMNJnn%Jknlmppmk%NRKklkkjknj%klnlJN%nmjJJmrplKL%k%MNKkljjklK%
-24347a791nqj0o%%%J%%kk%JKll%JkjjmjKKmpooLQM%J%ljlomkmkNPkqrppm%jk%Kkmj%Kkpn
-24282a907lk%%j%llloonKOML%qplkkjmopplkkJNONjmlkklmook%mkJj%KJlnppnljKK%jj%l
-24216b029JNnj0JMklmJ%noklokjklmp%QNknqkK%jlnkkormLJkkmnmlnqnnlmjjJJknkKjnmo
-24151b185rqpmokKKKknklppolkJK%Jjmk%nqpljkoonnrrmjK%lnojMKkpqnk%LPLkpj1pJJl%
-24086b372OJkjlk%lnn%krpqrlJ%mrj2onnmmnnopoj0j0onk%jlmoopql%lnmnnmmlrj2j0ppn
-24025b655oollqj2rmjkkoollnj0j6j7j2qpookjknolmlpj0j2qkknqnKOLmppoj0j2j3j1opl
-23970b976nrj0j0rj0j0qpmpqoj0j2j4j3j1j5j7j5j4j5j2j5j6j0qj2j6j6j0j4j6j4j2j0pj0
-23931c413j2qrj0qj1j5j2j1j2j3j6j9j7j6j5j4j7j7j2qnorj2j7j7j8j6j7k1j7j6j5j3j1o
-23894c901j0j6j9j7j3j5j9k2k0k0k1k0k3k6l1l2k4k0j9k3k5k2k3k9k9l3l3l2l2l2l2l3l7
-23861d703l8l7l8l8m0l8l5l7l8l9m1m4m6m3m0l9l4l6l9l6l9l9l6l7l8l8m2m6m7m8m9n7o7
-23828f062p1p0p7q6q9r2r9j01j05j12j15j21j23j25j28j35j44j53j57j59j62j69j73j79j87
-23803i194j89j98k09k15k27k54k77l02l35l70m07m39m56m37l64k33n4J66M32P28J008J225
-23781a0601J384J486J521J487J399J283J164J054R60Q72P94P23O42N45M40L28K00O9n8j66
-23761E526k54l21l70l96m04m02l87l64l46l28l04k81k59k37k15j96j76j56j40j34j32j28
-23739d04j19j15j17j21j26j27j27j30j35j37j35j27j22j22j26j35j39j42j51j57j70j85j99
-23716c568k06k10k17k18k30k41k47k57k64k81l04l31l60l90m20m57m96n23n19m67l49j74
-23694a0729M6L08O17R47J239J452J598J682J687J618J500J368J242J118J010R22Q48P68O72
-23675I913N63M41L11J73L2j00k06k94l58m00m20m25m14l99l80l56l31l02k72k48k26j99j73
-23652E930j51j37j25j12j04r9q6p7p6q3r0q9q4q3q4q0q0q1q1q3q6q5q1p3o2n6n1m3l7l7l4
-23621C400k9k7l3l5l5l6l2l0l3l5l2l6m3m4m7n4n0n1n3n3n1n0n1m6m0l6l7m2m3m1l5l1l2
-23588B077l2l1l4l1k6k3k3k5k7k9l1k6k6l0l0k5k8l0l2l3k8k6k8k6k7k4j8k0k4k1k4k6k0
-23555A193j7k0k4k4k1j6j5j8j6j4j2j6k2k2k0k0j7j0j0j5j5j4j1j4j8j9j7j1j1j1j0j1j2
-23522F70j5j4j2j2j1j4j2j0nlqj1rj0j1rj2j4j1olmrj0qmqj3ploj2j4rqj3qlqj6j9j7j3j1
-23478B35j5j1qonppmjjpj2rj0j2oonlkmnnj0prj3j1mKkqj1j1j2oK%nrqqrpnnopnrj3j1nk
-23424a30LKkklrj3j2j1onqrnKLJkpj1r%Jllmllnmnpnmpnj2j7j0lJMkj0j1pkjnj1j1rooj0
-23369d18j1l%nllnpnklpqk%%mppKNjoqmkllklkLJkjlqnnj0rpkmnnkjmoorqmo%JjknkKlj4
-23305f59j6qmmllmj%jkljjjlnklqo%JJ%npqmKJnolnmoql%mmJjnornknlrj1kjnnoj0nNO%o
-23241h89j1ojnokLPQMlqnlmlmnoomrj0rrnl%MKJoj1njnljkonj0j1nLLlkmonmkJJmpj1j1p
-23181a116l%J%jkKlj0oJKmmnmmqj3rnpok%kmjnrj1j2qmJNO%mlrqnkmj0qlknqqlkkmojjor
-23120a363qrj2pklnrqonkoonpprrpppnj%kpqj1j3j2pqpmqqqj0j4j6j4qqj0j0nmrj5j6j7j6
-23067a790j2j2j0rj3j0mmj1k0k2j8j0qj2j7j8j8j4j5j5j2j6k0k0k0k3k5k5k3k5l0l3l6l9
-23032b409m1l8l4l2l5m1m4m7n0m7m5n0n7o3o8o8o7o9o8p3p9q3q9q6q0p8q5j10j41j76k11
-23001d664k54l01l47m00m40m04j80L06Q75J190J188J117R98P63N44M19L40K82K69L07L99
-22980B007M80M72L77K46J21L1l1r4j65k29k68k77k64k35k01j76j58j44j31j17j04r6q8q3
-22956H73p9o9o4o3n9n3n4n0m6m3l6l3l8l8l7l6l6l1k7l2k9k3k3k7k5k6k6k5k1j5j8k1j9j8
-22922c67k0j9j8j4j0j3j1rj1j1j0qpmJK%npoljoj0j5j4j3pmjoj2j2qnrqlJjnjLkmkJmlml
-22871g08lorrj1j2j3j2qlnrj1j0pmoqj3j4j2j1qopponopj1j3rollnqo%NQlqnKKmjNNLKkJ
-22816a010KLNQQLklmmmpp%lpnmok%jkk%jqj0mJ%lllmjJjoq%%kjmqj0qqlkkjKkonkkloprp
-22752a190njjjmnj0rmmjmnkmj0qkjjjKlj0j1pnljKL%lnnLOjljK%jmj1j1mjln%NJlkNOJll
-22692a346kJjkknonlkkpnlmnjjmlkkqolopnlnmlnml%K%knnlk%%prpj0j3nOPKoj0njkjmmj
-22629a559jjmm%kolkopk%qqmklkjkmnnnkkmnqnoqonnkjJjJJmmjJkjjnlkjJkmnrmllKLjqq
-22563a767kjorqkjjoppmopl%K%jj%knpnmnmlllJ%mnknoomokjmorpnonlkm%jJKJkkoommno
-22497b001poonlpnjjknonmmmqokjkKKmrpojllJJoj0plloprpmlkLJkmKQMppopojJmpnoljl
-22432b235kJjlkqrl%lpqqomlqporrollmmmoj0j2mK%nopj0rqlKmnoqqnnmmnj%moqqqj2rlm
-22370b557mk%lpplklorj0rojjoolnj0j2ppj0qqmlmmnmoj0qonpllj0j7j4j0j2roqpomnmnp
-22314b908qpnmloqoqj0norj0j1j0j0qopppoqj1j0rj6j7j1j0j6j6qlnnj2j3j1j2j1rnoprj3
-22266c328j8j8j3rj2j3j1j0prrmpj5j8j4j2j4qmpj0qnj0j4j5j6j8j6j3j1j1j3j4j2qj1j7
-22227c782j9j8j5j2j0j1j5j5j6j0noj2j5j2j2j8j6j2j1j1j3k2k4k1k2k6k6j6j2j4j8k0k3
-22193d310j9j5j7k3k4j8j4k0k5k0k1k6k5k4k6k6k4k2k4k7l0l0k9k6k0k0j9k0k3k1k2k4k4
-22160e058k3k1k2k2k2k1k2k5k5k8l1k9k5k3k3k7l0l2l3l0l3l9m0l6l4l6l5l4m0l7l5l6m2
-22127f049m7m7m2l7l7m5n0m8n3n4m8n1n3n3n4o0o8p0o7o3o4o6o4o4o6p0p2p3o9p1p2p3p9
-22094g999q1q4q9r4r6r5j02j09j09j12j19j20j25j32j34j41j42j36j35j43j49j50j49j48
-22070a0893j53j60j60j61j71j80j83j91k04k22k37k44k59k79k96l19l49l78m15m64n18n69
-22048a7005o05o11n70m54k54JK79N77Q74J124J286J327J255J116R51P89O53N57M86M15L35
-22027g474K48J39rk00m08o01p38p62o25l23J03N67J007J400J721J913J940J838J661J451
-22007B848J250J094R97R40Q97Q36P48O39N03L36J43o6k61m24n45o24o70o86o81o61o32n97
-21985E384n55n23n04m91m71m51m42m31m20m10m01l86l61l33l08k85k72k65k53k40k30k28
-21963b876k34k49k76l09l42l67l85m06m21m10l29j43J68N50R06J156J265J246J131R69Q05
-21942A449O65N59M83M53M62M77M66M06K97J60J1j24k39l44m15m34l75k28j4K11L90M82N05
-21919E303M72M08L38K74K24J91J75J80J93J92J71J21N6j5q6j49k01k54k94l19l34l37l29
-21896E980l11k99k93k73k47k32k19k12k10k07k08k07k08k14k25k26k21k22k28k35k41k50
-21874G92k57k61k68k72k81k94l07l18l30l43l67l80l70l16j86L9L47O70R22J049J063R94
-21852A326Q66P19N86M75L98L53L39L47L43L12K36J24Qr7j87k70l33l59l20j95J9K75M98O39
-21828F102O87O62N84M83L85L11K53K20K11K24K40K29J88J22M6k6q6j41j85k19k48k63k63
-21805I516k60k51k34k12j99j90j77j64j55j49j42j36j35j35j32j26j22j13j04r9r6r4r3r0
-21781E908q4q0p7p6p5p1o6o8o5n7n7n5n2n5n9o0n7n6n4n3n5n2m4m3m1m2l8l7l7l7l7l7l9
-21748D092l7l3l2k9k5k7l1l1l7l9l7l5l1l0k6k6k8k7k4k3k6k9l2k5k3k2k3k6k7k6k1j9j9
-21715C166k0k1k0k0k3j8j7k4l0k7k0k3k3k3k1k0j8j9k8k7j4oqj4k0k2k1j8j5j1j4j8j3rj1
-21680B510j5j5j5j7j6j0j5j6j3j7j8j5j2qj2j4j3j2j6j5j1qj1j5j2roqj0rj4j4ppj1j3j6
-21643B045j7j3ppj0j1j0j0j1j4j3j4j0pnolmqrrqj2j2j6j7rmjjjnj4j6qorj0pprokknj1j4
-21596A635j2j3rnmqj1qopj2j3qrpoonpj2j1ropnpookkmooromooopplkpj1j2qoqmkmlnj1j0
-21540A243pppqokjlnoj0j0rl%mj0j0rpljJjqqqqrpknpnommkkmjmnonmmnmkllnmkkpj4j2q
-21480I26mmmnnmJjlkprmmlmk%moqollopnqommklnkJlqrljjlnmj%jkmonkjjnpqoollk%knl
-21413F71jonloj0qljmllonKNJ%%jmmoqmJkmllpj0mllLLkllm%Jk%lpmNKmmmjmmkjmprl%ko
-21348D81qoqlJ%lnqpmJ%pnJKkmJkplkkk%jmnljjJLLklk%pqllnqojMK%JjkpqqomJMlljkmo
-21281C00opplj%LLKKjmonlnl%K%nqrmj%JMJnqpljmolklnmjjjjj%jolmllKNNKqql%LLkonm
-21214A48nmllnj%jmpkjJLJnnnqomok%K%llkkjknpmmkjnroKM%jlpppl%mrmj%QJ1J1QJ0J1M
-21151D5JKLMP%ol%J%moqkjKjjKjjJMKJjKQM%LNMKkmnkj%Jmrqlnpnjkmmpokmopl%jnkmpkM
-21083d9%nl%KJlrj0mMPNMQQOLkmomllKj%MQM%lj2j0qkOO%kMNLLLJk%JklmlKJljmnlk%kjn
-21018h2qrpmlommomLNNKLJoqqpk%LJnnlmlkmmmnmLLJjklJMLKL%%M%mJllLLJjkjJlqp%%LN
-20950a85KKMQMjljJkkjloolJ%lJMLJJkmlnooonjLKkn%jnmjLL%oolMMjlmnoqoJJKK%knnjj
-20883b77j%jkJjmrmKKlljK%nommkKKJ%lllJkLQJljK%%nqmlonn%MK%kkkKjmk%J%jKjkjnn%
-20816c68LJj%l%Jj%%%lj%%%kklpnj%jj%KONlnqpomj%km%MMKjklnlmnjJkJNLkLOLmj0pknk
-20750d47NNkplMMj%JmqolKJJMjoomj%jjj%K%lpkKKMmpmkKKKK%KKkplkmjJKNJjomj%JklkJ
-20683e09%nplLMmj0pkMJJJmmLM%kKjmnl%%pmk%J%jmjOOLJNLmjJ%oj0ok%kjlnokKL%lj%ln
-20618e95mjmpkLJJ%kkMPLjKKmmkjknnkkLLJkJ%llmomkLQM%l%%JjkkkmkMjmokNMjjnjjlkm
-20551f56mljjnjlLKnpl%jl%JJKKJKJnq%JLNPKnj1qjK%lkKJMJnroj%%%%KOOjj0qjkmjK%jj
-20486g27npljM%j%knnkljMKlllJjonOJ0Kk%JL%JjmkkJj%llk%kllMNJlllmnnkknk%JKNP%l
-20420g88lKJmpokkoppjOQOJmonk%L%%nrp%KK%KJlrj2polKj%jkjjJkjj%JlonlrojKLjjKMJ
-20354i06KM%llljMj%LQJ1OJJPPJJMLKMJMOLKLNKjjlnmkjjkjjkml%%omJNL%llkqm%lmkLOL
-20288h71mprq%MOKJkpqj0rlJ%JjmJNJkkkkkkjllkj%lKJJjLKmolmjNNjojlmlkmjJJMN%qro
-20222i83kkJK%l%Kjkom%lpnJ%%ljjkkkpmJjojKjjj%JNPLjj0j5j0kLMjkkjjmJOLjklljknk
-20158a077jjlqj1oJ%jMJlnmNNJMMknkLJlppkklLKomk%ML%klJLmpnkjjjKKJJlrj0oJJJJ%J
-20094a163K%knqolkk%llkJ%KJnrmjk%jk%llkk%%lmnklmJOLoojKlj1j1kjjjKJJjlklkNKkm
-20030a285oqojJ%%kkjJkolJllJjJLkkKKnqmjJll%nnl%%kljJ%kmkjllnk%lklljlmkknnlk%
-19964a422KLlml%mokKk%LjlkjkjlojkjllJ%non%Ljnmllkklj%mm%Jlmkkj%kopmjk%Kkooon
-19898a565mkkpj0rnj%kkJMM%nnnLQNjpolnl%JJllKknppomjmmKJj%jqoLOLlqnnrj1rkJk%K
-19834a718%prpkLjjkpj1j4qnkLKKmomoqnmjlojPOjpnkkkkmpmj0j2j0j0ok%%K%%nj0popqn
-19775a951orpmmnklnrpJJmlknmlmnnjK%noqpkmlJ%llnrpllmmnj0omqpmkprpppknj0j1j2q
-19713b250pnnkjnkkmopj1j4j4j7j3ojoj6j2mmporrnorrppmoj0j1j0rklj0qpqqooqj1j0pl
-19660b635kmoppmpj1j2j0j2j5j6j2nlqrj0j1qlqj2j1qrj3j7j6j7j3pj1j0qrj2j6k0k0j8j9
-19617c091j4j4k2k1j6j5j4j5k0j9j6j5j4j2j6k0k2k1j8j7j3j4j7j8j7j6j6j3k0j9j7j5j2
-19584c639j3k0k2j7k0k6k1j9k0j9j6j4j3j7k8k8k1j7k3k9k5k6k6k2j9k0k4k8l2l2k9l1l1
-19551d387l5l4l4l7l5l7m1l8l7m0m2l9m5n0m7m4m8n1n0m9n1n8n7n7n8n7n9o1o2n7n7n7o0
-19518e971o4o4o6p2p8q0q2q2q1q6q7q5q8r0r7j03j11j17j24j28j27j25j33j41j50j56j58
-19491h746j67j76j78j82j92k02k09k20k33k46k60k71k88l08l23l38l51l57l49l27k93k51
-19469a4467k01j57j31j36j41j57k00k43k69k50j51M7L21O21Q99J129J262J260J143R65P66
-19448h090N85M75M82O16Q59J147J414J635J761J737J575J339J084Q50O68N56N12N25N57N87
-19428A0874O00N81N14L96K56J23Mr8j70k19k50k65k73k80k81k83k87k99l17l21l10k93k75
-19405I127k49k19j92j77j75j78j83j87j89j85j71j53j33j13r3o9n8n8o2p8r2j00j07j09j05
-19380E692r7q5p4p0n8n0m9n0n2o0o5p0q1q3q0p1n5m3m1l6k7k4k9l4l8l6l9m1m1m2m3m2l8
-19347C948l7l5l6m3n4n5n0m8n4n8n3n0m8m5m8n2n4m9m4m4m6m6m1m3m9n0m8m7m3l9l9m2l9
-19314B419l5l6l7l5l1l0l0k8l2l2k7k3k2k5l1l2l1l2k8k1j9j6k0k2k4k3k1k0j6j8k5k7k6
-19281A544j9j8j7j5j7j5j0qj1j0j2j5j7j6j4j6j6j4j3j2j2rmj1k1j8j1orj2j2j1j4j3j2q
-19245A076qrj1j6j8j8j3j0rj0pj2j1j2j5j2j2j0qqj1j1ooqpoj6k1j4j0omrj1rqrnkjlqnq
-19200F43j0noj0j2j2j0prmnj0j0nqrqj1pnmkomknnkmj2j4j1ojknqrpqojkopokkKjpj0rj1
-19146B95j1j0j0rpolppoqonnqpmmpqqopomKjmllpj0j1qoJ%npmnllnqnnkjnnnonm%%Jnmmo
-19084b5nqrpjmpnononmjljKKnj0mjkmppnmonlmllnqprpmJKJK%mpnJ%kprrq%N%lom%k%k%K
-19017b65lnlmnkmrqpokllkjlooklppomlJLKJjnqpkj%jpj0rmJ%%%opj%ll%%%kkqrmJKjkkl
-18951d76mkmom%kprqllllnoklmlkkomklkmolmmnmjlmmmnpojJloqppnmjMQNJ%LOOQQPPJ1J2
-18885e97PLKJ%OQRNj%jknmmommnpnkmlmpn%Kloqqj0o%%kkmrmkklnlkjklmljmmknprqnn%M
-18819g65KKNKoqoolJJJjk%MJppomrj0n%NKkmnlJKkmj%Jllmj%%jml%k%MMJopoqolljK%npo
-18753i04mmk%Lkonljj%jJJpj0qkJ%jkljkjmlkklnnkjljKlmponmmjKjlKM%lnlmpppolLNJm
-18687a063llnm%%KKlkmlLKj%J%jnlkjJJlqolmmorrlJ%%LOJmnmlnnljKkokKJ%nqmmqm%%qr
-18621a220nJKmplKONnj1qmk%JklmomnkKKloopojjmopk%jlnqpllnjkmjkjmnolKKmrj2j2lK
-18558a421%ol%JK%jjK%%jmmLJ0NjJKLJK%%LNK%JJJk%JLNJmk%LNNKlnjLmqrrnlnoomkorqo
-18493a476lkLMLknmkmmjmpnkopmk%lk%lomjmpqrnkj%LjnomkjKklqmkoj0o%%jJkol%%pj3p
-18429a678nkjklj%jkrj4o%knprpnnmnmKJjlpj1qkKjklnopl%nkjkJkpojlj0j3l%j%MKJjmr
-18367a893ommJ%%molmokknjkoonJjpj0plljkonpj0j2j2poqpnnpj2j1pnmklll%koromlmlk
-18307b177lqoKLkmlpok%jllmqpkprnklpj1j1j2j0mlkJjk%llll%PLlmnj0j0mmoomlJkrj0m
-18248b414Lkrpmnj2j6j3oqrorrprj2j0ooppponmoqpnlnnKJ0Pmplklj0j0rmjkonnlnj4j6j4
-18192b755j4j8j5qpj3j3orj5j7j4j3j3rprj5k1j5nnj2j3j1j0qj1j6j0lk%lj1j0noknj0j0
-18150c174qj1j2j0j0j0rqj1j1rj1j2j1j2j5j7j3rrj3j4j4j5j9k3k2k1j7k0k2j5j6j8j9k1
-18114c681j9k1k1k2k0j9j8j7j9k6k2j3j2j8k2k1j9k2k2j6j7k6k6k2k4k0j8j9j8j9k1k2k6
-18081d348k5k3k0k3k5k8k4k1k6k8l0k7k4k5l0l0l0l2l8l8l8m0l3k6k6k8k7k4k4k2j5rqj0
-18047e225j1lKjopqj5j9k6l1l1l4l2l8m7n4n9n8n9o3o5o8p4p7p4o9o9p2p2p3p9q4q4q4q5
-18011f954q3q8r4r4r3r5j01r9j04j10j16j18j22j33j45j47j54j62j65j72j78j92k05k12k15
-17986a0351k20k29k42k58k67k73k86k98l11l21l34l56l73l93m16m35m55m86n10n34n60n73
-17964a8481n66n43m99m30l35k19q1Q4K78M94P52J059J406J776K143K472K723K870K903K820
-17944F26K653K438K193J951J729J525J340J175J006Q22O22M12J98j3k05l74n18o27p01p44
-17924A5508p55p49p25o82o42o00n56n19m82m49m18l93l70l44l21l06k93k77k61k50k43k35
-17902E638k22k10k01j91j83j80j74j64j59j59j55j49j48j51j51j47j44j53j54j49j46j45
-17880B003j44j38j26j17j11r8q3o9n8m6l7k8j6qNK3L9N9Q0R5J08J16J23J29J31J26J18J09
-17852B185R9R2Q4Q1P3N9M9M0L8L7K9J7J2J0Lkoj1j2j5k1k8l3l8m3m7m8n4n6o0o1o0o4o8o7
-17817B114o5o5o0o1o2o1o0n9n5n3n0m4m2m0m0m3m8m7m4m0l7l7l6l5l4l3l0l2l3l7l8l2k9
-17784F32k5k5k6k8k8k5k6k9k8k5k1j7k1k3k6k2k1k0j7k1k3k2j9k0k2k2k0j8k0k3k3k2k3k1
-17750a40j4nj2k1k4k1k2j9j4j4j1j3j5j7k0j7j4j5j5j5j7j4j2rj1j7j8k2k2j9j9k1j7j1j4
-17715g01j5j4j3j5j6j4j6j6j6j7j6j5j6j8j6j6j9k0j7j5j8j5j5j9j9j3qoj2j7j5j4j3j4j5
-17680a234j4j1omnnnj2j8j3j3j4j1rprj5k1j9j0j1j3j5k1k0j8j6j2j3j5j8k2k2k1j8j9k1
-17643a750k4k0k0j7j4k0k2k0k0k3k3k1j6j5j4j0j2j5j8j8j4j2j3j6j6j3j3j0oopj1j3j5j5
-17608b292j8k0k0j9j2rj1j0rj3j5j6j9k0j6k0k5k4k2k1j6j7j9j9j9j8j9j4j2j5j8j9j8j9
-17574b873k1k2k0k3k4k4k5k2j2j3j9k5k2k0k5l3l3k8l0k8k4k2k9k7k9l0l1l2l2l3l7m0l5
-17541c743l2l3l1k9l2k9k8l2l1k8k8l1k8k2k2k7l3l8l6l2k9l0l3l7l8m0l7l3l6l9m2l8l7
-17508d814l6m1m6m5m3l9l4l8m6m6m6m4m3m3m7m2m2m6m9n0n3o0n8n5n4n9o5p2p8p4p1o5o2
-17475f506p0p8q3q2q2q7r3r9r9r8j01j03j04j01j02j08j12j13j14j22j32j35j39j41j42j44
-17449i290j42j47j52j54j57j61j55j41j31j32j37j45j59j72j79j87j78j57j30q5l2RL7M5
-17425a2232L0Nk0l9m4k9mK2M0L7J6k1p0j26j79k33k81l27l66m05m35m64n03n41n81o12o44
-17398a8006o86p36q00q77r64j064j172j274j339j334j191q31k14O34J613K556L295L722L837
-17379a4831L719L473L166K849K578K389K276K237K253K271K248K143J951J675J339R76O00
-17362B3312K22j13l74n57o62p01p01o88o80o81o89p07p24p37p51p65p73p76p73p52p18o88
-17340I524o68o51o42o36o36o47o60o63o52o19n35l83j55J32M34P20R54J106J160J137J055
-17319H675R36Q09P03O20N71N40N08M72M17L41K46J38K4r5k09l04l73m22m53m74m75m59m37
-17296A1299m14l94l68l43l28l16k96k81k72k72k67k63k66k67k75k78k69k47j99j31l9P0J78
-17273E762K70L40L72L67L39K98K53K10J73J55J50J41J36J23R6O0K0k2n8r2j26j54j69j77
-17249H467j77j77j73j64j65j60j44j36j25j12j05j00r4r6r4q6q2p7p4p6p5p0o9p4p1o4n7
-17222E570n4n5n4n4n4n2m9m9m5m4m5m5m1l8m4m5m1m0m5m4l7l1l0l9m2l9l5l5l4l4l6l8l8
-17189D164l7l5k7k3k3k3k5k6k2k3k8l1k6k2k7k8k7k5k4k4k5k5k6k8l2k8j9j5k0k2k0j9k2
-17156C337k3k0j7j5j5j4j6j7j7j7j9j6j6j5rj4k6k8k2j2pj3j9k1k2k1j7j3j7k2k2k0j7j4
-17122B744j0j0j5k0k4k1roj0j3j6j8j5j3j2j3j2rj1j4j7j9j6j1opj0j0ppprj2j6j2pj2j8
-17084B270j7j2j2j0j5j8j4ppj4j5j2j4j6j4j2j1j3j3j3j7j5j3j1j2j3j3j2qjnj3j4j0rpq
-17047A830pnqj1j3j0j2j2j0j1j1j0porrommqj1j4j7j3ppj0j6j3pj2j6j6j6j9j8j1qj3j9j6
-17006A378j3j1j0olmmnlkmqmKMMLKPPMMRPLjJLjjkmpoopmmj2j7j4j1j3j0mnj2j3j3j2j0j3
-16954A159j2rrprpnqqmlmj2j8j2orj2j3j3j5j4rrroqrporj2j0pompj1rqj0j1mmnonrpoqp
-16902G22llrj2j3j1qj0j0j0m%joj1j2j2qnkoj5j3pqpnj0j3j2j2rj2j3j0j0qjnj5j7j2omj2
-16857C30j5j0qj0j6j1onmklqrj0j3j3rljlmj0qoprj2j1j0j5j6j4j1j6j7j8j8j7j7k0j8j4
-16815a17j3j1j0rj4j8j9j7j8j8j4j6j4qol%lnmrj0j3j7j4j0j0j1j0j2j5j5j4j8k3k2k3k7
-16777f10l2l1l2l2l4l4l1l7m7m5m2m4m1m1l8l1k4k2k3j5onjRK1L2M1N0N7N8O0O0N0L9K8J6
-16741g77J1J4Pjqj5k4k8l7m8n4n4o2p2q2r1r3r1r6r9j05j09j07j08j10j13j15j20j18j08
-16711b813j05j11j15j16j12j08j03r9r8j01j04j03r9r1q5q3j03j56k25k92l65m48n43o61
-16687g239p85q74q15l78N63J675K287K302K180J939J482J068Q27O69N48N11N90P79R52R44
-16667I225P50M91K61R1m0j71l18m56n42n50n09m55m05l59l16k85k64k40k21k05j90j75j59
-16644D958j50j40j34j33j29j21j11j03r7r0q0p5o7m9l7l0k0j3j1njkj0j4j5j6j5k1k6k5k0
-16613C198k9l5l5l1l3l5l8m1m6m8m7m8m2l4l6l4l3k9k6k7k6k7k9k7k5k4k4k3j7j6j9j6j1
-16580B187rqj0j5j5j4j6j4j0j1j0j1j5j7j9j7j8k0j9k0j9j7k0k0j4j4j1j3j6j4j6k4k0j2
-16546A669rnpporropj0pooj%klmp%%orqmllqj2rqrj3j2rqqqqpljlkmnjjlloommnjlojOMk
-16484A352nnnKM%mnnnj1j4j1nnpokorqoonpqmmnkkkljjnlJKknmkmnljmllpnomlmnnlmqpl
-16421A079nk%jlorj1pjJnmmprnj%mnlmj1nJJmmj2j2mJJJM%mlmnmoj0qlJkmknqro%Kjnllq
-16360H41qnnnlkjkkllKKMPJnrj0j1o%Jk%nqp%j%%jnk%lll%KjknqolomjmnjKmpnkjjnqpkj
-16295F53lnk%knnkJKKjmpo%MLJKkmj%jMLlmJKKjmorq%kljjJKjknllmjJJkljkom%K%npolL
-16228E40N%looonoonjLM%no%JlkMjroJ%j%jJLMLlj0njkjmqqn%LLLLjmpnjmoqmLKMKLLLmq
-16162D24qrlLKMOKlqollkkkLLkkmnjjkLMJkolKKJJkjL%nmklmmlKjqoj%%jjJKkJ%prk%kmn
-16095C16mk%kmKL%jLOJomnmoonlj%kk%%lklnmLJ%k%jmlKNLJjlopl%%monKROKjkjknlpplJ
-16028B16KL%mkJKlmj%Mjoj%knpoj%jll%J%%jKNMlm%jkoqmJJKLkkJ%mkll%jmkjjJmkJ%jJ%
-15961A40j%jjJklmjlnkKLJ%k%%JMM%pnkj%lolLJmnjKJjnqnJjjklop%KK%KPLllmkKJlmmjj
-15894E7kJMKL%lk%L%lKNM%%kolljoj0mKMMO%opon%jmmmjJ%J%JKLKkK%jjJKjJJnplkm%L%m
-15827D%JMJjkmlmk%mlolkJKlJNjlJkonkJMjnkk%L%jJjjjmkJjjkkkopnkKN%jlk%J%jmk%%k
-15758h1%LOLjjlnonmmmopnJJmomloomojOJ1RPJ2J2OMM%NOjkJJj%LKjkJ%kjKkpj0pmjonk%
-15694a20jlmJKmnLMk%JKjj1j1lLPOKknrlJ%kKL%%lqmk%PQkqmjnqnJK%nkK%ljlm%NNjolk%
-15629a99jKMKkjMLkJKjnnmKMJ%lpqooomMM%jJLJkpnJKmmkjlnJK%jNMK%jjJllkmprkNNMJl
-15562b59m%JKJ%JkkjLMKjlmjJjkJJkl%NlooJNjon%%%jjjnlJKJ%%jnlnplKJLNJmm%%nkLK%
-15495c13lKklKjm%Klm%LjokJJJMKoqj1oKOM%jJMLJkljkonl%%%l%JK%kjjmnmo%LKKmnkj%j
-15429c86jKKjnmkm%QPKlnk%%non%KmrmjjLMKkJKljKmmj%jmmkjKLKjknpmkjKKJJLK%jjLM%
-15362d37kllolLNKjlpnkmon%KLKKKkj%kkLKJ%J%JJjjklmJLklj%mrmjMN%nommlmKQLllJjn
-15295e10llJJJkmnn%Jjj%l%klKJkkjkMRMoj0klmmkk%RQ%qqJONlmlmolllKNPQMnj1nknkjk
-15230e81okLJJNMMMqj0oKJmm%QLjlmkljKKomjjJ%jjkJj%LJpj1nJKKJLKjjJkrj1ol%MJjln
-15166f54oKQOKJLM%qrplJKllllnmkjlk%%qqlLNL%JJJKJkl%jkkjKKkmkJjml%kmlmm%L%KLk
-15099g22kl%%j%jJjm%JmpokjKjnJOMnqpnKKMM%l%JjomKkqj0lPQL%lnnjMNLlnjjnnl%Jjj%
-15033h00KJKOLqj1rqo%KLMjlqmLNLKjlpj0qo%MNLJJ%jlpojLNJjkmllnk%nkkJJop%NNKmjl
-14968h88ojJlok%l%j%JjlmjoomLLjkoqlj%JLKJKj%%jml%j%%jpm%jkj%JJ%j0j5mLL%pmjJK
-14903i95kJKk%j%jKkrqnn%M%l%jnjJjoqnl%l%jnJK%k%kKKlmmlknmjjmlklo%LKmkjlkKPMl
-14836a101mk%jlkklnnkLL%lmkqqk%lmjkmkJML%mnmjkjjjk%MLLOLlnmonkJkm%koonjjlklK
-14770a218MklLJkJjljlopqkknkQJ1Joqqmmpp%Lj%LjonnkJnpm%jlk%%kkkjk%PQKknnnrj0o
-14706a349ljjJlqj0ppkl%JolLLJnj1j1okJJ%mpkJookKNJmooqrok%mqj0j0njnolmqrpj0j0
-14647a586rkJopmmonppkkpj0j2j3rj0j5j3ropj2j2rj0qj1j3j2j0qj0j3j2qMJ1QMNRJ3J4J3
-14600a824P%jMNNjomkmmpj4j6j7j6j5j8k5k9l1k6k1k3k4j8j2pkKQJ2J7J8K0K2K3K4K8L7M8
-14558a887N1N2N9O7O6N7N2N4M8L7L4L0K2J3OMLkrj5k2l4l7l2l0k8k7k7k8k9k8k5j8j0NJ1
-14522a617J1J4J9K4L1L5L8L2K9L2K8K7L3M2M6M7M8M9M6L7L2K6J6J1QKnj0ooj1j1j5k0k4k2
-14486i84k3k5k8k7k4j9j5j6j4j0pmMJ0J5J5J2POMMOQJmnkjlpmoj0j5j4j1onqrj3j4j0j4j7
-14441a282j8j6j1rorj1j3j0qnpnmnkmj1j0j0j0k%nljlromorqnoqolqpmmnrj1j0pnlmj1j0
-14389a648l%orqlmj0rqprj2j1njoprj1omlKKnroljoprpnkppnmjkqj0qplkjkoqpllnmqj3j1
-14329a990onqj0j2j2j3nKNKjmorqj1j3j1njlklpj0qqnnmj%mj0j7j2rnnljmrj3j4j0rj3qk
-14278b325loprpqpjjlqomrj1j0omoj1j4j1nnnlmklpj3j6j2qrqj1rorrj0npj1j4j1qj0roq
-14226b720j0orj4j2j1j2j4j5j2j2j1rpj0rplj2j8j3j1j0j0j0qrj4j3j2j3rj0qj1j6j8j4r
-14187c151j7j9j5j1j3j7j2j0j3j5j3j3j2qj5k0j8j5j7j8j7j8j7j7k0k4k4j9j8j8j9k3k0k3
-14153c719k2j6k0k3j9j8k3k2k1j8j0nrpjlj1j3j2j4j6j7j5j4j4j3j7k1k2k3k7l1l3l4l7m0
-14117d380m0l8l8l9m1m2m4m3m1l3l0l5m2m0l3k3k0k4k6l0l4l4k3k0k0j4j0qrkLMkrj5j8k3
-14080e316l3m3m4l9m0m8m9m2m2n0n7n7n7n9o2o5p0p4q0q6q9r4r9j01j06j09j09j03q7o3m0
-14049g413rK3N0P2Q3R0R4J02J12J23J39J58J78J89J85J76J60J33J06Q1N3K3%j7l3n3p5q7
-14021e357j00j19j38j50j59j74j81j79j70j51j21q0m2k0poj3k4k9k7nM5J11J86K59L16L47
-13994e988L50L34L04K66K35K18K14K26K37K46K54K49K39K22J98J73J49J29J06Q0N4L0%l6
-13970a511o5r0j12j34j53j66j79j81j65j43j18q7n7k8qJMLLRJ8M1Q3J29J79K30K71L06L31
-13941a589L42L47L53L57L49L30L03K75K52K35K26K22K20K15J99J79J46J05N7Ol7p1j00j26
-13917B795j44j51j55j62j69j68j74j78j70j59j47j30j14j07j00r0q1p5o2m5k8j0J1M1P9J13
-13891D20J41J66J87J99K07K04J90J69J41J11R1P7O5M2K2Oj1l5n8p4r6j18j38j50j64j66j66
-13864A262j70j72j69j67j63j50j37j29j24j17j07j00r5r5r9r9r3r4r3r1r1r5j00j08j13j19
-13838a828j19j20j28j38j39j37j40j39j37j48j57j60j60j60j58j60j70j84j95k01k10k16
-13816e304k05j77j30o3L4J55K91M24N43O37O92P05O90O47N90N34M81M33L94L59L27K91K48
-13793B596J94J35P9J9m1r3j36j71j96k13k23k32k37k36k31k22k03j78j43r3k5N0J24K04K74
-13768H02L17L43L50L40L09K76K48K21J99J75J49J29J08Q0M7J8j6n3r0j19j39j58j69j75j77
-13743C015j71j68j60j50j44j43j43j32j27j26j24j22j27j31j27j25j23j19j25j32j33j31
-13721C2j30j34j37j37j41j48j53j51j50j49j47j43j40j39j35j23j16j15j12j18j26j26j26
-13698c064j27j26j29j38j54j74j89k07k24k33k33k15j72j02%J33K92M56N99P06P70P88P79
-13675i64P42O83O23N65N10M64M30L98L55L04K46J82J09L5l9j09j65k09k41k64k77k76k76
-13652B826k76k65k47k19j76j20m3M6J48K59L60M45N10N51N68N55N25M89M45M09L82L52L13
-13629G837K70K33J93J47J01N4jm7r3j29j52j66j73j79j79j76j68j53j44j38j30j27j22j16
-13605F442j13j09j00r8r9r7r4r1r3r1q9q9q5q1q0p8p6p2p3p2o7o3n4n6n5n3n3n3n6n2m9n1
-13573D000m8m8m8m7m5m7m8m9m6m2m2m4m5m2m0l8l6l2k8k9k6k8l0l1k9k2j6k1k6k9k9k6k7
-13540B816k8k1j9k1k4k3j9j9k7l1k9k5k5k6k8k6k2j9j6k1k6l0k6k1k2k3k0k1k3k0k5k7k8
-13507B035k4j9j8j8j4j8k1k6k8k4j7j7j5j4j0ppprnllnrj1qnoolnnmlkkomlnj1j5j3j5j5
-13462A550j6j3pqj3j5j3j0rj5j7j5j2j2j3j2j4j4j4j1pnnlm%MOJ1J0%prrojLOJkkKJjKjo
-13415A275j0qmpqjLPNRJ3J4J3J0QJ0QLPMJKkqqqj5j5qnj1j0mmprrooqonj1o%MKjK%opqnJ
-13360A165KlmMPRQNNRJ0RJ0NjjJJPLnj3j5j3j1j6j9j9j4j0j3j8j5j2j3j2qoml%%kmon%MJ0
-13311A009J2P%KKKM%monnlnllrj1j1j3j3j0j0j5j7j2rj0j0pqj3j5j6j1mmlnj3j4rnqqpqq
-13263F88orprj0njoooj0j5j1lKKlnlqj2j0j0j1j2pklppoopppqpmmmnormjknrplmrqnpqjL
-13205C38joqojKmpollnnJJjnprj2j1j2qljLkrj0oj%kpkJklppolpqojJlqrqljomkpqlopok
-13142E1KjoroJlj0njKJnj0pokJknpronpplmommrrpnmlklljjoj0j3ljpj3j1mnlmqppkjlnn
-13080b47mnppom%llmoooooppnjlmmknnj0j5j6qJoj2j1pjKnqj1j2j2j2qpmpprj1j0rqqppm
-13024f12oqj0j2nmnnoqomjkmljnj0pmloqoronrroqqrqj1j3j1j0opj1rrj1j1j2j1j1j4j4r
-12972a008j0j0j0j2j7j8j0oj1j3j0j0j7j7j5j3rrj2j5k0k2j8j6j6j2j1j5j5rnKRRJ1J2J4
-12935a354J7J6J2J5J6J2O%jKNJlj1j6j3j2j3k0k1k1k2k4k8k8k5k1k3l0k9l0l2l1l6l2k6k3
-12898a823k2k0j6j4qnp%PJ2K1K9L0K8K9L3L3K9K3J9J5J2NNjj0j3j5j5k0k8l0l3l5l3m0l9
-12861a897l9l9l8l8l8l6m0m1l4l2l5l7l6l7l5k8k7l2l6l6l1k7k3k4k4k1k0k0j7j5j9k4k7
-12828b903l1l6l8m6m9m8n0n3n5o4p0p2p2p1p1p2p2p2p0o8o8p1p5q2r2r5r2r5j04j13j18j20
-12796e208j22j27j37j48j53j58j70j85j92j96k00k06k05j91j58j05l4O1J76L02M19N27O18
-12773e792O74P01P07O88O44N97N52N14M78M42M10L70L24K77K26J70J06M1j0n9j11j52j83
-12750A614k09k21k27k37k44k44k44k50k54k49k52k64k74k76k73k74k75k58k19j62q9lJ03
-12727c281K29L48M50N35N97O29O36O21N92N59N15M69M28L92L62L28K90K44J94J41R0L2j9
-12704E381o4j04j30j46j65j77j85j84j83j83j76j70j66j69j66j65j62j61j59j59j60j60j57
-12681A730j48j48j50j50j48j48j43j43j41j43j47j48j50j53j54j58j61j61j62j67j75j83
-12659a651j87j93k02k06j99j79j43q7nR5K04L10M08M89N44N72N75N57N23M80M38M00L65L38
-12635C246L12K77K35K02J62J12O6J3m0q3j21j55j81j95k00k08k15k16k10j96j92j92j99k05
-12611A817k03k06k17k24k20k08j91j66j27p4qP4J65K55L34L99M51M87N00M96M75M46M17L84
-12587D856L46L18K90K59K29J95J55J15P6L8Kl1n6q3j08j21j28j36j41j36j28j18j13j10j06
-12562E364r8r0q5q5q6q8r2r0p9p3p2p0o2n9o2o1n4n3n5n0m9m9m7l9l8m1m0m1m8m8m6l9l2
-12529C343k9k7l1l4l1l0k8k8l0k8k8k9k8k9k9k6k4k0k5k7k0k1k4j9j4j3j6j5j7j6j6j7j8
-12496B556j7j8k1j4j1j7j5j2j4j7k0j7j4j1rqrj1j5k0k1j8j1j2j6j3qj0j3poj2j6j3j2j4
-12460B064j1j0j1j2j4pj2j6j0loqj0p%nj3j3pqj1j1j1j0j1qmpj2rqrj2j2qnqqrj0rl%jon
-12414A674jloqrj1j5j2j1j1pjNkprj3j0mnpkoqomnqnmorj2j0m%Ljj1j3j0mllLMkooonopq
-12360A357nkkoljnojlj2j6j2mklorp%Jkokjrj5j0nno%JolKJlooj0j0mNPJoqopkKJ%%lj0q
-12302A114nnqonj1plklomJKKkoj2j0kLLJjknorpkjonnnkklJJJjmnorqkJ%Jkmom%%mmlomK
-12239I03JkklkklnprpnkK%mpojopjKkmJMKmnlnppqpkJLLKMMopjKMknkmqokmmlk%lmllkKJ
-12172G35kmqq%%njklmljK%jkmmnnpnlk%KJmomjJMKljkJ%llnpoqlKKJ%k%Jnrj1qK%pjJlqo
-12106E62okLLj%knkkkkpnjKknjlm%JJ%kopn%jokJjqj2j2rrmnkLJKM%%MLJJNNNOONJ0J0Mj
-12043E04mkJ%KLmoonL%pj1j5j2n%jjLJ0O%KMNQOJkLOK%JLjmklrnjK%mrrpnmkJLMJ%kkkmn
-11980D23kJLLKjnnojLjpqljloljpnjloppok%jkjoqmnnJJkmoj1j3rol%JNJ1J4J0RJ0PRJ2J3
-11920C55J2J1POLMRQNLjlomml%lpj1j1roqmK%KOLNRJ0J2RLKPJ1PMKmmMNLJ%nl%nnnooopq
-11860C86pllnom%PRL%jJJnmNNJkmmKKmj0j2qljj%jL%kmkmklk%pojmnppkJJNQPLnlj%%%ln
-11795B87ok%jLNMKLLknnkLPN%j0j2rnJJ%%kmjKkloooljJjjnpnKKKK%knkjLMjmlllkklj%l
-11730A95jLK%%kkmmkmmKLmoom%JJlkkk%j%J%mmmm%NLKJ%KjlkkljlkjlJJlljk%MNklm%MMJ
-11663A33%jp%J1OjlklllmkjK%ml%lpp%KJkj%nrpnmJLNM%knl%lkJL%kjJK%lnjMKkJJJ%KML
-11597G7kpplllnljMNJ%lnlkjmmnnplKOMJmpmL%omKML%mkjjmqrkJ%%jjjJkknolmjml%%JKj
-11529d9jlolkqn%Mjqj0qnn%J%KRJ0MNMNJ0J1NMQQOOPROON%kk%lqqlKLlnopm%jmojKmlLJp
-11465d5nLJ4J8J4J1LljNJ1J3J2J1PjLOLnnjKknlml%%no%lqpjJkljllJjjloJKpj1ok%jnoK
-11406c1Jlolmn%%m%Kjknnlm%mj1j2pkjjJOPLlm%QJ3J2NKJMKKMMMLJLkkJmpnKNN%k%jlrj3
-11343f8oMLjmmonlJNMOMLROJJMNJJOJ2J1Mk%JL%nnqoqqmmnLOKlkjj%klmljklnokM%%JJNL
-11277g0oj0pmljjkL%kkjlm%LKLLKmplKJJJnonKL%mmJj%%m%NKkJLKmpojKMNJkJ%loojLKjj
-11210a41kkomk%MJnnKLJK%klk%jlJMJjknmk%jJJjLLjKJoj0nJK%jk%jlkjolKmpmNROJmlll
-11144b07jLLMKkkkjl%%lkJJjokNL%JknkpplKPOM%ormKOOL%nlj%%%NKknojLjpljnkJKjmkj
-11077b55LKjkjmpkOLl%KJj%MNM%llonJjkj%%l%JkKjJJkKLkmk%mnnoljJMLJ%JJjknp%NJkk
-11010b98lk%%kkjJLLjpj2nKPOjk%k%%jjJM%lJM%k%%kMLK%%jkppkJkljkljklj%J%LMKjj%k
-10944c36LM%JmnjlmJ%jomNLjkMNllLLJKKmjKJ%oonlmmjONmpKJmom%NLOQLjKJllKlnolkol
-10877c83LMJklml%M%%LLK%lojjmmjJ%JLJ%jjJJKllLKjknmj%mmokLjlKMJjjkjj%NMMP%j1p
-10811d15nplK%jLPJjlnmjJjjLKJKOKloqp%NNMJ%jjK%lnkNKjmjMNL%mqpoj%jkKKJOQ%ppkk
-10744d51k%jMLKlj1nkjl%OK%KLJJKLKjkmmlLJKKjnpom%KMJ%lokkjjjKJjLJj%KKknm%LK%l
-10678d86jj%KJj%lokJjk%lllljkjL%j%jk%J%LO%jLKjlomlmJLJl%Jkmml%JKMLLMNKNjj0ro
-10612e30JJmkNONMlonpqn%LJkjjnn%LLMJqnJKLJKJKmoojLKJjj%llljJK%l%MlnKLMJ%Lkpl
-10545e74LJJKOM%nkjmmJMKJJkmoo%Jjk%jj%jk%NLkmJK%jlkkkkkol%JKKJKM%%lljkljMKkK
-10478f02P%mkjj%KJjKjjL%mlMKljLMnplkJJ%Kk%mool%K%JknolMOJnm%%ljLjmjMNKL%koqp
-10411f57njkkjKLLLKJjkJNMjmonLJmjJ%jlnjkjKLMMKkkkmjkjj%KJJMJjJjkk%kjjjmpkLLM
-10344f80KmkJjjjJLkpljljjjKjn%NNJ%kj%kqq%NQR%nnnlkJNMknnonl%KLLlqnNO%JKjmj0j2
-10278g50kPNj%NO%k%%jKL%kJKmmmJMLkKK%%nqqjLKkmjnjOO%kmlonjJKOOKln%MkljknmJKJ
-10211g68kJNKjkjlopJLLNKmnnLNLKJknnmpmmj%LLJLLLKJNKlmlknol%jkKLmokLNKkJ%kom%
-10144h13KLJ%J%kjknjknqJPM%%kjjmpmJLMPMljLkml%JJNJonJLjkJJJKmoljLKkkjJKLjonJ
-10077h46ML%loqll%%klJ%jjLKonlKOL%JLMKKLjoppjK%kJlnkKNKKjnnnoJLJkmlJJJ%noJOL
-10010h95JKjjlnkOL%kkjkmj%kKMlnlKORNkjJjlmk%kmnnJjj%ljLJm%NKjl%%J%nmkkmJLJON
-9943i22jnmmkKKNLklkjjmljJ%kkmmJJkJOPMjlKLJmpppjjkmlMLKj%jl%MN%jnmj%LJlj%Lkm
-9875i71mnlmlLNMkljl%k%KmonmmnlJPNKMKlkkk%%%konkjOPjkkojJNPPLqojlmkll%kmkkmn
-9807a047ljNKJLJKMJjjLMLkqqm%JJnlj%KKLlqpjKkJRQLJlmpm%kmJJKMLjpqjMK%%lok%m%%
-9740a082j%jllj%LLLKJmoojMOL%kkjjkjkkLJjKLjnnrmknkljKMMQPmrqmmkJLNLNlrqnJOK%
-9673a130jjJLLK%MJmmjLLMKkj0rll%MjnolKJLOLjkloljKL%kpnjLJkklkKL%K%Jjkkllkk%l
-9607a179nopmJOQPKknppnLPMkonmj%%k%JJMMM%lkJjmloojLON%kjJJLOLlnkJkn%kolJJjmm
-9540a229KNjl%kpoJKK%mnlJoqJPOM%moljj%MLmkKKlpkLKKkjjllllm%LK%ljllKJ%KKJLlml
-9473a282lkJJmqnJKJ%LKklllmjKK%kmllnj%JK%LJpojkmo%NOlljKLkmj%n%NJ%jkmnLPMjl%
-9406a341mJOKljloqroLRPJ%%jKKpj0jM%mjkoljLKjJJK%kkpj0mKLjjJJJLKmplmnjL%J%%ll
-9341a412JM%kkm%JklkjJJnjLKnnj%jkmkJJlljjjJJKJlmljk%OPLmolol%jMK%KNMknm%%mnn
-9274a471nj0mKKjkjkJLJJjjj%LjmlkJKjk%%joqm%MKJLkolqpmkjk%LJjrokpmKMJ2J2QNJJJ
-9210a519JNJ2PlpnJ%mqplONjjlppqoLNKL%nnlmkjj%%klMM%nnmnjJJKKknl%%JL%%jkmJMjo
-9144a586n%JklJMNkjL%jklkkljkmol%Jl%%prpl%LJmKMkjkkkkknmjjlpnMOJjklKN%mlJ%kj
-9077a672LjpoJjJJ%jlmj%lJL%JLLkqj1j0okLKjJJmqnKL%NPLlkljLOOjmom%LJoqpmklon%K
-9012a756mk%klKKjjnqp%OJ0OLkqlJkmonkjjjll%jkjj%ko%N%kLJnojJmnkJLNPPK%JKKmojL
-8946a806MJjJL%pj0j1mKjol%KK%jJjj%%kJjnmkmllkj%lolJJJ%lkkmmn%%jjkllonkMPOKlm
-8881a902mj%jnjKLLLMjjlnqj1mLKjJkjkkknnmj%%JljJ%jjkJKlnrn%%%%mkjjKLkljKKJ%nn
-8815a990jokNLmlJknmonnol%J%jj%Jnnm%LLK%jjkmjkpn%M%rokkJMKrrJLkkkjMLJJ%lklmn
-8748b099%Kjl%NJklkllomlJKJLLJjorj0rnJMmokJKLknpnmqlKj%j%KJkkomlkklk%knlj%LO
-8682b210QKlKKlnpj1j0nlKK%k%j%kqol%lmmm%%lj%kJ%jJK%j%mqmJjom%L%ll%Lmj1pklnnJ
-8618b342L%JKlnJ%%kmmJMJ%%mkJkrj1j0qkjlkjmlJNM%mj1rkLPPjnjJ%pnkml%J%lkj%KNLn
-8554b434nKKjol%klooklj0kNKmnjNN%jkoj2j3qjKjno%OKlmomnpnKJnkKLkmJ%%%%Jjknpoj
-8490b576krqnlllLNMknlJjpprrk%K%mojkkLjnl%jjJJmmkloj2rjJkkmm%JKJkmmlmoonpmkJ
-8424b754MOLknnnmmjLllJJL%klnonl%Kjnmnokkmo%%nmoljKjmmorrpkJljORNlnomlklkjmq
-8357b905pjNJpj0qnklJM%LKJjpronqnlkNKlmmjklomJjlllmmlnqkJjmooomnrqlJmrok%joo
-8291c116jK%kmkjjllnqpknq%LmoljJJmqn%%lmqnlk%%rj0omo%lmkJ%nol%jqpnjkmmkjmrpj
-8225c330%JKKnj2rnjmqqj1qjJjqj1j1j0qoqpqqnpokNjj0mlmnj0n%JK%nlknpppj1rmKMLNJ
-8166c581kpj0j1rnnnllmj1j2rj2j3j3j0pnmnrolpj1j1j2j0j3j5j4j0j5j3oqqpLJ0J4J4J5
-8121c868J6J3J1J1J0MNPJ5K9L5L2L1K7K4K4J6J4J3RPMNKklomljjjnj0j6j9j4rj0j4j5j4q
-8078c659nonmnj1j1j0rpkkj0j2rj1j1j1oqj2j5ploqmKlpj2rprj2j4j0rrj0pjkknrj0j1j1
-8029d036rqj0oqqonlkpkK%ooqj0n%kloonmnqoooppj0rn%nj2j3j0rpnnppj1qoqkL%mklpj2
-7970d378j3rmmllrj0j2j4qorj1qnlkmqj1onj0j0j0j1rrnnllqoooqqooqoknj2j1onppj0j1
-7917d764rnmnmqj4j6j5j2mKjj0j2j3j4j3qkoj0pnj0oj1j7j4lorj0j0onmpoJkrj1j2j1rqn
-7869e149nnrqkjkonnqnrrpj0j2j1p%mj1j1pqj0ponj0j7k1j6j3rqrj2j4j7j8j2j0j6k0k0j5
-7822e601j4k1j4ljorj4j1rj2j1nnrj3rpnpj0j4j6j3qrj1j1qprrj0j2j1j4j5j6j7j8j2j0j4
-7779f060j4j2j4j8j8j9k0k0k1j7j3j1j1j2j3j3j7j8j6j7j4j8j7rj0j9k0j5qj1j7j6j3qqj5
-7743f592k0j5j0j4j7k1j7qorj2j3j4j2rj4k0j8j4j3j8k8k9k4j8j3j2j5k0k3k2k2k2k4k3k1
-7707g202k3k4k3k1k5k5k3j9k3k1k2k3k4k4k2k4k5k4k5k1k1k2k5k4k4k2k6k7k8k9k7k4k5l1
-7673h018k9k5k6k6k7k5k5k7k5k4k3k4l1l3k7k4k2k4k4k3j8j6j8k3k1k4l0l5l1k3k6k9k8k5
-7639h879k4k4k7l0k7k5k5l1l1k6k5l2m0l5l0l2l5m0m2m6m8m4m2m7m9n1n0n2n3n2n4n9o1n7
-7605a0225o0n7n6n1m7m7m2m4m9n5o3o3n8n5o0n6n2n2n1m9n0n4n4n3n7o2o0n9n9n9o1o5p0
-7572a2055p0o5o7o9n8n8o1o3o6o8p3p3o9o9o5o2o3o8p3p6p6q1q7q9r4r9j03j09j12j06j04
-7541a4451j07j12j12j15j22j30j37j38j38j40j47j47j50j52j51j54j54j62j72j76j73j77
-7519a7617j81j81j82j85j81j81j86j91j93k00k05k09k13k18k26k38k47k50k49k57k68k77
-7497b2335k86k97l14l29l46l62l78l99m20m39m55m73m90n06n27n44n47n58n82o05o30o56
-7475c2478o91p31p65p98q29q56q81r03r24r47r77j017j072j158j271j407j560j721j874k001
-7455e4861k078k061j869j385m92Q14K289L504M182M338M091L561K903K306J906J796K079
-7438b8977K859M124N620O856P440P359O827O007N050M116L295K627K145J859J739J717J662
-7421D2325J484J192Q56N34K36n1l56o67r49j171j310j363j348j285j169j022q74p58o79o33
-7401C2992o19o33o49o60o74o81o76o63o44o24o09n91n78n78n76n72n70n69n66n52n36n07
-7379A9665m71m37m07l82l69l58l56l54l45l32l24l15l05k93k82k73k62k60k60k53k46k43
-7357A2538k40k37k34k28k22k19k06j95j86j79j68j61j63j59j53j49j41j39j42j39j30j29
-7335H619j26j16j16j20j24j25j22j14j16j15j14j13j14j13j11j10j10j05j04j06j05j05j08
-7312F007j04r6r6r5r2r4r1q6q9r1q5q0q7q5p1p2p3p5p7p6p5p4p2p1o6o1o7p2p1o7o5o4o3
-7279C404o4o6o7o4n7n3n3n4n4n0n1n1m6m6m4m3m4m3l7l3l1l8m4m5m1l5l2l2l3l3l3l5m1m3
-7245A868m0m2m5m1l8l9m0l8l3l0l4l3l2l8m6n0n4m9n1m7l5k8k8k9k7k5k7k8k9l3l5m2m2l8
-7211F02l5l6l7m0l8m0l7l3l6l8l5l7m0l8l7m0m8n0m7m2m3l5k3j2KJ4K6L4L9L2J9J3J0Pko
-7175a07nJQPKnj4k2k8k9l2l7m0l7l5l0l0k5k8l3l2l4l2l0l2l3l1l4l6l3l3l2l3l3l3l4l0
-7138a074l0l3l2l5l8l9l6l5l1k9l1k7k5k9l0k7k0k2k2k0k0k2j9j7k1k5k5k2j6j0rj8k0j4
-7104a923j8k1j9k2k5k9l1k7k5k5k9k8k5k4k7l1k6k1j9j9k3k6l2l1k9k9l1l3l3k7k3k2k5k8
-7070b806k4k5k5k5k8k7k3k7l1k7k7k7k7k9k7k5k1j8k2k4k0j9j5j1j3j8k0j6k0k2j7j7j9j9
-7036c561j6j5k2k5k3k3k7k9k5k6k5k5k6k5k8l0l2l1k8k5k7k7k5k4k6k7k5l0l3k9l0l6l6k9
-7002d471k7l0l3l1l2l2k9k2j9j7j7j4j3j6j8k1k1k4k6k7k5k4k7k5j9k5l0k8k9l6l5l1l1l1
-6968e336l0l5l8l7l5l4m1m3l7l5l8l8l7l8m0m3m5m7m6m9m8l6k7j7j7j8j7k3k7l2l0k6j9j9
-6934f478k1k2k3k7k9l1l1l1l0l5l4l4m0n1n3m7m4m5m6m3l8l7m3m3m4m3m5m7m5m2m4m4l8l5
-6900g783l6m0m0m0l7l7l9m0l7l9m3m3m1m5n2n4o4o6o3n8n7o0n6n9o6o9p0o5o8p1p1p5p9p9
-6866i642p1o5o5o9p2o7o6o8p4p9p7q2q3q9r9j00r3q7r4j02j07j05j00j06j12j20j20j20j25
-6837a2259j31j40j55j72j84j95k04k03j82j23j1J38K81L71L98L85L44K80K14J67J33J09J03
-6814a1036J16J22J23J13Q6L7j4n6r5j30j62j84j94k00k04k04j93j84j86j86j87j96k01k01
-6790a3416k03k05k05k04k06k08k07k03j98k01k03k07k17k27k31k34k39k42k43k37k41k50
-6768a8227k55k61k66k70k75k79k79k73k71k76k89l09l29l48l70l93m09m11l94l55k77j31
-6746b4947O7K48L57L84L53K75J68O9j5q8j47j88k10k20k45k91l57m28m98n66o40p06p72q42
-6722b9239r04r50r91j034j075j108j141j176j218j264j308j352j394j427j451j482j570j764
-6704e1848k050k379k726l081l417l697l829l617k708o48K824P140J0802J2691J3090J2600
-6688b0853J1270R506P941O755N882N355N233N472N835N885N343M314L086J893Q25j37j041
-6671F2564j873k531k931l060k996k832k626k420k223k049j898j755j624j504j390j279j177
-6654B6396j083j000r27q67q14p64p06o45n95n58n29n08m95m88m72m52m40m32m26m20m14m12
-6632A2949m13m12m08m09m07m06m06l96l89l84l72l60l45l34l24l16l13l12l11l10l01k92
-6610E029k84k77k71k63k49k40k40k44k41k45k49k47k42k45k38k36k34k27k24k24k20k27k40
-6587e78k47k47k47k47k53k54k47k43k41k42k50k56k64k71k75k74k77k79k76k71k68k71k75
-6564f553k82k91k95k98l00l08l18l24l32l44l54l57l62l72l85m02m20m43m68m87n15n41n58
-6541a5309n77n97o18o33o37o41o51o68o82p03p35p76q18q59r05r56j002j040j084j133j184
-6520c2208j237j280j322j362j397j446j565j792k092k405k719l028l297l468l415k908j610
-6503f8551Q54M501Q450J1274J2395J2404J1664J0224Q628P330O352N652N297N296N550N773
-6487E3093N572M828L734K560J469N02l91j238j976k516k798k849k753k593k408k222k052
-6470D7962j897j746j605j485j378j275j176j083j002r23q55p99p59p25o86o43o13n89n60
-6451B8163n37n13m90m71m54m33m16m06m02l97l94l88l84l81l73l66l55l45l37l35l28l17
-6429A9341l04k95k81k68k64k59k48k42k47k38k30k25k14j96j83j73j69j66j66j64j56j49
-6407A4504j42j39j37j28j18j11j08j02r6r5j00j07j10j15j15j14j13j16j17j13j07j00j01
-6384A1900j11j11j10j12j09j07j05j04j01r8r7r9j00j07j13j14j05j01j01r5q9q6q0p3p1
-6359I401p9q1p7q1q1p6p5p5p5p6p3p6p9p8q0q4q2q2p6o9o5o3o2n7n6n9o7p0o7o0n2m6m6m7
-6325G029m7m1m0m1l6m0m2m2m6m3m6m4l9m5n3n1m5m3m6n2n3n0n0n3n0m7m7n4n9n3n1n4n5n2
-6291E419n3n3m7m3m0l4k6k5k9k8k7m0n1m8m4l7k8k4k4k2k6l3m1m5m7m7m5m1l7l2l1l0k8k6
-6257D187k7k8l0l3l5l5l8m1m6n2m9m6m5n0m7m1l6l6m2m7m0m2n3n2m6m0m1l9l8l2l1l8l8m1
-6223B812m1m3m0l4l6m4m2l6l4l6l3l2l4l6l5l6l6l0k8l6l9l4m0m7n0m5m4m7m9m8m2m1m3m7
-6189A474n4n6n2m9m2l5l2l1l0l4m0m3m5m6m4l8l5l7l9l6k9k5k8l0l0k8k7l1l2l2l2l5m0m5
-6155B12m7m5m9m7m1m0m1m4m1l7l8m0m0m2n1n9n8o1o1o0n8o4p0p3p3o8o1n8n7o2p2p2p5q0
-6121a673q0p3o5o1n7n7n7n6n4n4n2n5n7n5n7o0o5o9o7o3o1o5p0o9o6o2o1o5o6o6o4o1o3o4
-6087c790o8p2p0o7o5o8o8o4o1o3o6p4q3q7r0r3r2r0r4r5r7j01j09j15j21j29j30j32j34j42
-6057f530j49j48j46j52j60j66j70j77j74j73j78j83j78j71j73j76j78j81j88j93k03k08k12
-6034a0567k18k20k11k07k14k18k19k26k33k39k46k53k54k62k80k98l10l21l27l47l63l75
-6012a6408l94m17m43m73n00n33n68n97o21o41o59o81o99p05p06p14p24p41p73q16q53q75
-5990c0541q70q30p69p12o91p19p86q84r99j113j205j270j337j453j651j939k288k681l096
-5971e5834l502l857m051l888l045j108K142O267J0049J2385J3218J3030J2071J0642R197
-5956A3716P973P026O401O127O182O401O427N956N003L803K588J472M40n48j481k267k799
-5939G2420l055l088k992k837k655k469k281k103j939j792j657j529j403j285j176j083j001
-5922C8075r32q72q20p72p29o94o60o24n98n70n41n17m95m69m47m35m23m17m11m06m00l91
-5900B5452l82l78l72l67l58l50l38l28l21l06k89k78k71k66k61k61k57k44k35k31k21k09
-5878A8929j98j89j80j72j66j57j53j49j41j35j35j31j27j21j10j08j01r3r4r9r9j01j02j03
-5854A5765j03j04j03r8r3r0r1r3r5j05j11j08j04j05j13j11j02r9j00r9r8j03j08j04j04
-5829A3221j04r6q8q4q0p5p4p0o5o2n8o1o4o8p0o6o4o8p6p9p7o9o0n1l4j6%RJ4Pkmrj9k0j6
-5793A1402j2j1rrj0j6k1k5l0l2l1l2m2m7m5m2m1m3m5m3m5m9m6m2l7l6l6l7l1k8k4k4k7l2
-5759A0322l8m2m2m3n0m8m1l6l3l3l4l2l1l7l8l3l4l7l5k7k4k5k2j6j0qj4j8j7j7k4l1l4k8
-5725I290j8j1j0j4j9k6l0l0k9k2j5j9j9j9k0k6k9l1k8k2k0k1j8j7j8j9k2k4k2k1k0j6j6j4
-5691H585j6k0j9j8j6j3j0j3j7j8j5j7k1k2k0j5j4j2qponj3j8j9j8k1k7k3k3k1j9k3k5k1k0
-5655G972k4k7k6k3j8j9k5k3j4j5j8j7j5j1j0j3j4j0j0j0qrrrj5j9j9j5j2j3j6j4j0rj1j7
-5619G425j4ojnj0j0j0rqrj0rj4k0j9k0j5j1j3j6j6j5j8j1j1j7j8rpj2j9j9j8j8j8j8j5j1
-5581F926j1j2j1j3j2j1qlJKnpqqqj1qqj0qmopponj0j5j2rj1j0mnj0rj3j5j3j0j3j1rqj2j1
-5535F522j0j2j3j1j0qj0j1j2j1j0j0nmopj0j0rqrj4j4qpj4j5j0qppmmj1j0j3j8j3rqmkjl
-5491F122rj0j0j0rqj0j1qrj2qpqj0rmmpqj0j3j5j5j1j0j3j3rpooj1j1ronnlkmqqopqojJn
-5441E719ropnqj1j0j0oqj2qpj1j0j2j1pj1rnmllooml%jqqnonjmj0qpj1j2j0qopnoqqqpnj
-5387E342oj0qpj0j0rj1j1qppj0qopj0j3j0pmmoj0j1qj0ql%k%lj0j2qnjjlmnnorqoonlprq
-5334D977qqprrplpqnkjqqqj0j1pklmmkknj0j2j1j3j4qj0rj3j5j1j1j4j4onnrj2j3j4qknr
-5284D576ppj3j2j3j6j9k3k7k6k6k1j2nLK3N2O8O5N9N8N5M5L6K9K8L2K9K5K4K2K0J3Lmpj4
-5247E013j3j2j4k2k5k4k0j7j0qrj3j2j2j1j7j8j3rj2j2onqmnnopj1j0njnrj0j0rj0j2j4j4
-5205D544j1pmmqojoj1j0j5j5pjk%mqjjmkjoprj0lKjmlmmljNOKkpj4j6rrpnlloqpkJlj1rn
-5147D250qrpo%monolj%mlpqjjlonk%JLmpmjoqn%jkjmkjnrqqnjkKMKoj1pljjJklnoomKjon
-5081D019kknJKnj1roojJjprqljKQJqp%jlJKoj0pmpqm%%oojjLPjmk%oqlnoponmjkmKPLnnL
-5016C833Nkqllpqj1qLPNloonqokkknlnmmnpkkon%jqnlmkjll%NL%JJkkKjpqqKNjolK%JKJj
-4950C671l%jjoj1j2m%jl%jjL%pojjnollrmLjplKjnmKln%OMkmnopqnlLKkjkkjmm%%%MPNJ%
-4885C539%mplkln%lokM%mMOnj1pkJmqkKJklJLjnj%opjlmmlkjkkkmj0j1%%koponnnjkollm
-4821C354kmopkLKjjLKmonjJlnk%klJ%%JornKKknpqm%nnKLll%lolklpojl%%klnonpopnkLJ
-4754C182KM%%j%jlommom%kljlppm%%jlnKMKjK%lj%lnmnolKKjj%kornnonJ%lkmj0qjOKJKj
-4688C049moo%%llKKJLkpj1j0ljjLkpmkKNJlmorj3rKOJjjljmkJMLjlmomJkokKK%kjmnojJ%
-4624B916kqookJj%k%%kjlmmjlopllplJKJmm%LMKmom%Jl%MKlmllm%KjoqnlkjlkJJmnLjmjJ
-4557B783Jjjjk%jnoqkLjppmjjllJkj1r%NjlprlJLLjnnKJpkJjKNjmnnjkjL%klnllnmkkJko
-4491B639ommnnmJNOLLjnkjjmnnlk%LJkmjlnm%Jpj0mLKKLj%JmpkKLJoj0j2rlJMON%mlnpjK
-4427B526kopljJKJkqpmkJLjnmkJj%kokkkjl%NMkj1rk%KJknpmnmjLLkmmlKK%JjjJlj1ron%
-4362B385KKlkjlnonljJKJJknojOJlmjknrromKjklpqrrp%Lmrn%jKNJ1J0PNKJkJNJ3J1PQPK
-4299B350lkjnpmllorrqj0rp%PNjjoqrrnkJJKknoomlJJqqnklmJKKKJjloomrpjjkjLNJmqpo
-4233B136nlmpmloqn%%klKKmon%LknmmqonKLj%knlj%kjJllJjmnnpnllnnjJljLJKJonjkJkm
-4166A971qqlLMpmlnpoormLjploplk%Mjnnm%%mroJ%oj1ojklllmon%%kkmmlmmj%joollqlkq
-4100A739qnkJLknJLlpkoj0rjJknljjpj3rkjkjlom%JkkkknkLjmmknmj%lnKPMnqmkllkmoqj0
-4035A546plk%moqmjoqqoolmrpqpjjorll%jrnjJjJMLJllkqpqkjkknljjmpkjJMMJlokllmqr
-3968A319jKJjnormllklk%Mlnkpj3j2qnnoonomjjllqj4j4ok%Jjllonklj0plnmoljJllkkKN
-3906A085%lnnmjkokJkl%knnklk%Jlol%lnl%PMlpn%%oolknpkjoj1j2j0j1qpnqj0mjpj0rj1
-3846H46j1j3j4j2j2j4j5j1qj0j3rj3j9j8j4j5j2j2j4j0j5j7j5j3j1qj0j2j4j6j9j5j8j9j7
-3810C58j3j3j0j0j0n%mnj2j4j3o%%opqonomkJLMPJ2J1RJ7K8L4L8M1M9O1P2Q0Q6R8J19J39
-3767A108J56J73K03K35K68K97L17L28L32L21L06K87K59K35K12J91J75J58J40J20R6P1M7K6
-3743F061Oj3l4n1o1o8o9p1p6p8p5p3o9o4o7p0o5o2o1n4m6m4m5m7n0m8m6m3l7l6m0l7l5l3
-3709D299l6l8m0l5k6k2k5k3k0j9k4k4j9j8k0k0k0j9k1k2k2k0j4j2j8k3k1j5j0j4j4j3j0q
-3675C594j0j3j3rpprrrokmj2j2rj0qplmnnqmmponnnooqqpojMJkl%Kljkmpook%%nqn%nj3j3
-3615C257nKMmj0qrpoppljloj0n%mpmmloqllopnol%lnkkoj3j3j2okm%Lmqonooollnnmkjnj2
-3553B957j3j0omomlJlqqrlMLJ%lnpplopo%%knnoj0j2lJj%lnJLjkknqpjlojjj%%oonmjjjl
-3490B733oojlj0pmlK%kmnkjppmKkpj1ml%JmqqjJjj%klkjoqnmmnmk%JK%mlmlJ%jl%Jmmqnm
-3425B533%%%%KLjjLMjrrljmkmmjkmmnoojMMLk%krj1pmjM%omJKl%Jnqpk%Jlmk%mom%JljJl
-3359B398mkklJMMKJKK%opnjJL%mpplJOKnnkKjj%%mkKknlnmjkjjLMjmkpo%M%ljnmnlKNPNl
-3292B322prnJJKL%qmKknllJNLll%kkjKOK%JLN%mkKNKmppj%LPMJkmjjnpkLLLK%mnmlllmm%
-3225B260%lljJMJjjlkjjk%kjKKjjlpkMKlmpqpk%lJKJ%kkJ%jLJj%kj%nmJ%%NONLnqnmpnNN
-3158B194kloj0lll%J%kLLJ%JKKJ%lomlmlmkkmonlJPQjoonjMKmmo%RQK%kkrpLPNJkklnmj%
-3092B114nk%KOMN%kJOOKlnnmlkOM%klloq%OKknj3rnjLMMLJ%kqj2qKLklLLLmnkk%jkmmm%J
-3027B043LlnKMJMJlK%mljjkkJJmljLklkLNKMLknmjlmJklnpoJJJNM%%jmmk%JJkmpm%%Jjnn
-2960A978llkNLk%%m%%mjJjK%mkKJlknnmJ%lljjmkL%%%KMJkl%NN%loppmJ%JMLjjkokKK%Lj
-2893A925ljmomjjJKkJJrpJK%JJ%%%%JK%lmmjjlkjlmkllm%Mklmol%ljJKlnnpm%L%nm%KK%%
-2826A821lmJMONKjmkJllmk%kjJJLJkljJkklJKJJJ%jkmpmkjj%kpLQOLJlmnpqqjJlmkljJM%
-2759A758KPNnppook%noJ%knklmJNKkkJjnnk%klkkkjJknkllj%JjloqpmmKOMpj2qomkKkpj0
-2694A602omkJLkoplMRPJpj0mlkJjk%kommopnjK%nmjk%Kknmnpollnl%lm%POlrkLJLJ0POOQ
-2629A519RJ0OJkKQPRPLLPO%molLOKkmpmkKOPONOQNKMOjnnmklmonmnnrn%jloqpj0j0j1mPK0
-2566A535K7L2L9M4M2L7L4L2K5K1K4K5K4K3K1J8J3QNjmnmlqpmmnnpj0j1kJKN%rj4j5rk%%%
-2520A908lnmmnnnmpqokmommmlmk%%jKQROQJ1J6J3J1J2J4J5J4J5J3J3RNNRJ2O%jQRP%mMQM
-2465B079kk%kk%komj%Ljnljkk%lk%jpj0j0j4j4j1ooqpklkJ%L%mnlJ%lomJNOMJkJNOMKjlj
-2403A949%JjJJJJkKPLMM%jJNQNklLKook%%JloqrlkokmmLOKj%nl%Jjmmkml%kkKNMjmm%JlJ
-2336A911JJlmnokJKJllmjKOOln%MMMjnpkNOKrj0nj%jm%MM%nkKj%jj%jlk%Jkol%KOJjloon
-2270A844kmmmkKMlpmkKKkkl%%km%K%%j%Jmoom%NKLMjj%%jJ%jLjon%NNjnjJ%kkkkllk%LJ%
-2203A785jjkJLJkk%JMKjNKlmj0rokJJk%k%MJJklmjMLkljk%jjNKlkNROmolkkkKN%nnl%jjK
-2137A749%k%%%nrokNOJlnmJ%j%JJ%lmMOMONKkljk%LKK%kmpmKNL%jKLMLK%%kkkmqj1oLNOM
-2071A735JjKPLmrj3j0qkKjlklm%JmljJkkl%J0QkmKMJ%JlJOPPL%jKK%MOJkqpk%KMMMKpnlm
-2007A710%PO%%%%Kkonjkomlllll%%JjlJNL%mlj%MMloojLkolmlJLNOjml%JlLQLjMKmpjKJj
-1940A673klj%mjjjMMKKJkjklJKJkjllJLJKjqqpkll%KNJjLNJJJJklmkM%qmMOMNLml%LJlkm
-1873A645n%%%KKJmm%jllnml%KLK%jnpnKOLKKJ%jJK%mjJJjJjjkpolMMkj0pJMjJMM%lnlJll
-1807A588LJLKMNjkLLjjL%kmm%jkjjlnkJJMRRLmopmkj%KLmpqjMlm%%JLOM%LLklm%jJ%nmpo
-1740A559kj%JPQK%jn%Jlj%JJKKJjnpopmLJLPKkKML%kJPJjknqkMKjlnk%Mjl%%%j%LK%%Jj%
-1673A553mojk%OMmmKOJpom%KJK%%%j%JlomjMMLMLKjk%%%nkkljmllk%JMOPNkl%Llppql%%j
-1606A509JJKmlLJJjJKkmlJLJ%mkmnnLPLKKJjkKJJKjk%%KLJmroKL%jlnlQJ2Q%oj%LLMML%l
-1540A522momKLkomlkknkJKOMlqlLNLjk%mn%kkMO%njKJkjkkJJJK%jmojMjok%pojKMKj%MLj
-1473A468LJlmMN%mkjjJkkJNQLkl%JkljJJ%kjJjJllMKJjppllKLK%mmkkNQO%lkm%K%jk%jmk
-1406A447%LMKjlmnmJMMKKMNjkj%JKKJLLjppmjnlKLKKJJNJ%jKJJlonml%KJjj%jKLKLKJlnk
-1339A443mJjnm%%LMLljKlkKLJmmk%LLjl%lm%KJKjl%KKkj%%lm%JjJkjORLllllkjKMMkl%J%
-1272A426kjjm%LlolJLOM%J%JKLknl%%JMmnkkljJjlom%KKMMmpljk%MMKkjL%kKKLNLmoknlL
-1205A396LJjJJmmJ%lk%JJjKLJKMKjkmojJL%mnn%%jJKLKKMMknlnlKNLJ%molnLP%kjK%kmmL
-1138A374QOJjkmppKPMNMJJ%%njKll%jml%jJPLnqmJlljKK%llm%NPL%ljkjKLLON%lmjjlmkl
-1071A361jlom%RQKLjjklmmJLJlpnK%jJLMKjJLK%%KMMkklqlKjlnnOJ0JjKJkmmol%KJjKLkq
-1005A337%PPJqmjnnKK%LLLLPJmknnlKNMKJLJ%jnolKJljKNJpqlJKL%qmL%jMPNL%mj1r%QPM
-939A336%JOKnj0qjJknomMNMKmnOO%jlJKLNKjjlkllJJNP%lmkmonmlkKNMJmkKJJK%NNJKJ%j
-872A325knm%Jmnm%KKNNRQLmnkjmllJLJnookKLJl%%%JllnkMKlJMJJ%lnm%J%JKkmKOQPKnJO
-804A314Knollj%%J%klKKLJ%%mlkjLP%jJLJjJMKppljmmKOLLjml%jlnnkMQRJk%jj%K%knkJJ
-736A289knolLQOJ%%JLJjlllJKjljKklnk%LJKLJkknjNJm%MKkmkjKM%kKjlJK%lnn%KKJKJ%J
-668A274MLjkkmKM%%pq%NK%LLjmljnmljJJKL%m%KJJKLjl%kkm%JLl%%LP%ljjKM%JlkjornkO
-600A245QPKKJMO%pplNONKlmnj%nnlkKOL%%JL%jnljjjklkLKk%LLJjmoqnJMNO%nkMN%m%LJL
-532A251MMlrkK%lJMOK%%JKmqpmllnpkPQNLK%kl%MKjjLLLkplMPM%%jlnonomkjJljO%nk%k%
-464A214MRJ2Olm%NMjp%NJ%kmjKlkkmkJJkKKLNJJjmkkJkmlljKjmm%KklLMJLJmjjlj%KllJJ
-397A210J%lk%JKJ%lKOJJjnmk%JjJKJ%%KNLLLKjk%lpm%jKL%jmpqoKMKKMMMOJnonkj%KJMQO
-329A219Jprm%Jjm%LJLK%KMkpomJNN%klJJkmmk%LMNOKmnjkjklmj%LPO%nmkkMPKjnm%JjjJJ
-261A192JJlmjKl%MOJJmk%olJNK%j%JkkllkkkonooJQJ0NJ%%MMkmnkJNMJ%kkJKMJjjjkKLll
-194A180jk%jjlmJKJJK%kmkMMkljJjmkKMLJkmmKMkp%NPK%JKKLL%ljJklmoljkjknlMNK%%%L
-126A164NJjjmokLKjmlLLJ%kjLNLloqlJJKKjmljMjl%J%MMMkokjnol%KjMKlrojkJMN%%Mjlm
-58A125kjJLNjqqjk%ONNjnkjnlmljjk%JNKklnlj%lmonlpljmmlJLkqmNQJ0J7K3J6J4J6J7J6
2A182J5J3J0M%NQJ0J0Kkjjmprmj%kn%nj0q%KmkKKJkj%pj1q%%kJLJMKkmkKKkJK%k%mmjml%M
66A164L%%JMjjKjlk%NNJmmjLLjmppmjnpkJKLJ%konKNPQLoo%JMKK%lnolJKKlmJLNOPLmponj
136A135%jK%j%MO%K%kkJ%mnmjOMmonjOQOLknkjmokMNknjJJORKmmKJJkjJJJJnonmmkKMMMLL
205A136%qrmJK%JkllmjJMNKknJOMLM%KJlmjkkkjJj%MLLjlk%MNNKjklqpkLMOPLoj1rljJJj%
273A108Jkl%QQLjonkkLKLONjkloonlKQPnpnkMLJJNNJmjknkl%MKkJKjjjljK%ljJkJ%%M%jkl
342A097lKJkJj%%l%MOROK%%kk%KjmlnmmplMM%kkLLjJLlj%J%JlmllKPOJmmjKNJmjLJmnKK%j
411A092%%ll%mmKPOLKJJLJJlolKjjjmkkl%JMRMlmkmkLJ%LLKMNjk%kqqmnKNJl%%knmLLLJjJ
480A079jmmLPNmoLMj%Jj%KKJKKjLkooKNNJnmk%kkKLKjMK%jj%KjjKKnjQNnj0olKJnmkkjJNJ0
548A078RLkmmLQlj1rkMPKk%%knolMNNLJLjonMMklKJllPLlkJlopnmk%jjMPM%kjMLjmKNL%lj
616A067%KLNjm%Llpmmom%MNLMOKjJjnjLkkLjk%j%JNNjnpnKKjllJKJ%MONknm%K%kkLMmolmm
685A044%MOQJl%LJjllNNlpmk%J%loom%LNKKOLkkJJkno%NML%%%MQNKkoonJ%%jKKJKLkmjlll
754A045J%lmm%KKNMjjMjljmok%MMKLJ%KJ%%KLknnkkmmkNOMJKKjnoJlnJkJMKJ%%kmKOO%klk
823A038%JJlkMMMMkpmjkJLLlnjK%j%ooj%jLON%KNMknkKJJMjoonnJQMLKjlnnlJ%kopjPMML%
892A025%%LK%JJljJK%lkJkljk%MKNKkKKlqokllLL%LQM%kl%KJkl%MklkjKKJ%jkll%LOOJook
961A017KKKMK%jmjjj%%jJknlkKN%mkJMM%mojLKjkjOP%kMM%kkjLlqlKJJMLjlokKOL%lkKN%p
1030A017nmlJKllkKNlnkjNRMJ%%JlmkLJjJLMNMlojOMJnqplkl%NLjlmnKNLL%ojMMNjkljkop
1098I92jLPJnmjJJMNONJmkkkjlpkJlkLQM%LMKjkmk%%jjkojMkmJMKlljLKK%j%PQmj0m%KKJK
1166A000LLKjnmlmjJLJJkmLM%mmKjjPM%nolJLPLjmklnmJLKKKMP%qnkmmklJNL%%LLJnkJk%K
1234I84Lk%NNJopjKKjnrnLJ1QKJnp%M%nm%LNQM%kmp%KMLmr%ROKjk%Kkj%lmmJ%%KKMLjonpk
1302I70LMLJJkjK%KKJJJ%klknom%LLLKjlmkJkLPQMkkj%KJ%j%%llKNNKkplJ%nk%ljl%Jjkom
1371I56KNMMKPKmopqj%j%JjMPO%mlnJONJnm%MNLOJ2J0jrrmklllnlJNjJ%m%%%JM%okKmpnkK
1438I47OO%ljj%JMMPNjnp%NL%k%JklomLNNLklnolK%MOMJmkklkjJjJNOLjoj1lMPMJLJlojOJ
1506I65klookMO%LKmoKJ1R%ppLQOjmnppnJMLJKNOKmn%olPOKmplKMJnmKOOK%Kkpk%kKKKlnk
1574I53%J%J%LKLPJlllpnjKLMJmkjkk%klljMPM%KMkmrpjNLMJPQKlllmljlkJ%JMjk%jKMOM%
1643I63llJK%j%JlklmkkkJPMjkllkJJLOKjknkLOMLJlkklk%lokKMN%lJLJknnnmJNNMkoqnOM
1712I36JKNKkJKjmlkJONjlmpl%%JOOMkom%KJkKMK%jkj%jJMJmonljLKjl%OMjpjM%LKkljlj%
1781I28J%jKNNMjmrpjOMJPRMknokMNK%oonjLLKllnmjlp%QQNkpqm%%JM%JMknpk%OMKL%l%MN
1850I28Llm%MKkmlml%KMKKJnkOOK%KKJknmjjK%JMOLqrJOjkKNOJm%jmnjjJKjjlj%mlm%MLkl
1919I13nl%J%KLMKJJk%LKkJJnojKLKj%JKNLmo%M%%%momklk%LLPNklkkl%KJjLRM%llqm%JK%
1988I09jJOOJ%%%lllkKJML%JJOLknpj0plJMKLJllkjK%mlLLJkjjLQRL%%llkJMlrj1pjKNMMO
2055I08J1NoponnkKNJKJLMKkomMOLNMLKlroKKlmplNOLKjpnjKMLKJkm%kmkJ%KjlmKNMJKkmj
2123H99LOLJK%mpq%Ljo%MkkK%KMLMjpnnpnk%OQPKM%kpmjOQ%ljJJK%kjJKJJkl%koJMK%Ljmk
2192H93%ljKLJmkMM%llk%KKNklL%omLMMJmkJ%j%LJ%j%KK%mkLKnk%jljk%JK%jK%Jklljj%Lj
2261H81mlkkj%JJJJMJ0Lmm%MK%kkJlm%%jkjjKPOOjpm%jkj%%LQLknrq%NMJKjnkKK%j%KOM%m
2329H83kKLJK%JKjmom%NPMjkjl%jmjknmmlKMKKJKL%KNNkomj%KKlKNMJkjKJ%kpqpjJKJnomK
2398H56NKj%jKN%mKjlLMKk%LKJk%KOKkk%OOkjLkpnlnnmkKMJKKjjlkJLLkmk%MMljKLKkkjnk
2467H60NOJnmMQMjmonkJOJk%N%MP%oollmmKQLllmpkORJljJMOMkpj1rm%LPPN%%kjJ%jlk%NN
2535H69Kj%KKkmkmlJKJKJ%mjjk%LOOL%kj%jJ%KKkll%LJmom%jlkJ%nlLPOJk%J%njMKmljLMM
2604H65%om%J%KLKjkjnoKQMlj%jKJJ%lqrlLPMQOjonJLklLK%lmkmlKOJJjnkK%olKKL%JLL%j
2673H50JKkkjLP%oljm%KJJMLJjJJnokJmpjJMjLJ0QknjlnmkLJKKJjj%kJPO%nmLJnjMJjKJ%k
2741H49l%MKjjj%OJonkKQPJkkl%kolJKJmlmk%JMJJM%%klkpqmKLjJJ0J1P%klllkm%OJ0Njk%
2807H53NL%jnomlkkllMNK%Jjlnk%JKK%k%Jlnn%MjlnjMMjml%MNML%%JJ%l%LLMMLlj0j1mKKL
2874H29L%mn%PNLjnkKNM%JK%%KjlkkjLMJ%JmjjmlLOLjmkJMKlqnmjKKJ%KLKkllj%M%klkjk%
2943H21KKJnmOROknl%LjKO%mmKLoqkjkKMjmLOPMmjJ%mlJKjoolJLKKMk%KKMKKJJjnrj0kKML
3011H19OLk%lnl%LMQLkkJkklkljLJklJOL%nqljjljKMON%mlNJ0PLllkjJkkjjJljJKLJlmkjJ
3079H20NM%j%jkkJjmnJKkJJjj%jkKMM%%JJJJmj%JJjmjlqojLNLJ%KLJKL%k%%jjNJjjlkmjJj
3148H12%%jkjKLJJ%KJJJkkJJKjk%OOJmmk%MKlmml%LKJlJNkmKM%jLLkmmoonjOLkkJLLJJKjj
3217H12%J%LJmpolLKLLJlkjknlLMJ%jjJKLK%ljKK%kjj%%MKopLNNNLMJjklqj0qn%MPLjjJlm
3285G91%L%lkj%nnKQRPNJKLornJJjlMOPMKJjml%KKmon%QOJj%JlnkKJjKNMlnljk%Kkm%L%mn
3354G92%jJKJjkkkKPNJ%lnlJJL%kJKjjNKjll%JllkJLklLLLNLJjj%Kj%LK%jnnqpnkKLLMKJJ
3423G93LK%jlool%JjjMONNLMLlooorm%LKMLKKk%k%NOKjjmnjKKKknJK%mjLMKlkmnpo%KLPQQ
3492G94KkjljNOJjKN%oo%jJKjlljj%kLN%k%mmkj%kkJkJNL%lmKKMOJKMOJno%%kmJNKpqmkjJ
3561G76JLM%ORLnplJlp%ONJK%lomj%LNMKmqnLNLKjn%M%no%KjJJ%jLO%mlLKJllLLKNKllj%l
3630G84mkjJKN%jLLMJjkk%%jjLQNJJLL%mnqqljnrpk%KK%klKKLNL%%KNLkj%LONJkJLKknmmj
3699G84lmkMPPPKrpLLJjmljJK%%JKjjKJmoolk%JjjJ%PP%mnJMLKnmKLkklnmj%KMJnjMknjLK
3768G66kmKNJ%kjJMNLPMkmrm%%jk%QMljKpj1pkojMNLKKJkJOOPPJpkNMkonjmmjLNNKjKMMkj
3836G84kJKlmlkjJKlmjKJjjmkKkjMKKkjLKJJJlpm%ljMNNL%lnJNLN%plkj%jON%kjNK%%mrnj
3905G61KNOLJklJJJjkljjmmKLMlk%lmmmkKLjk%NNKNQOLNJknpmlkLL%JlpmKKlj%kKNLomjKO
3974G64NKlkKK%nmj%JjmJNM%kK%%%%mjKNLlkk%LJj%Kjl%%jLKknnjkKMKKOLmomm%JLMM%onk
4043G54KkmMKkJKjmKNNj%%%LKLLmpmlln%K%LKJKJ%lqpMJ1OkmjJ%jKM%jlmpojLjjOOKKKlkJ
4111G54kkJjlK%JONNKlljk%llkj%JJlmjjJJlllJMLLLKmJNjnjj%MLmkjjKLJkjKKKKmrpjMPP
4180G53%mlMK%knkLJmK%kLNKLONLlpmkkLLM%ljkjJ%k%Jjl%J%%%JKM%mlokNLjjlkJJkJKlpj
4249G37LNLjkLKmk%KLKjJj%jnlJ%Kjlll%lnmlLOLJKLjk%JQJ0%loojmro%PPJLMMK%mlkkjJN
4317G40PNkllnnl%JJLONM%lnokJLMJ%j%kjMMKnmlJRNj%jmooJKK%%JjklkjOOJ%%ljkj%%Jkk
4386G35ljJMJ0Mml%llLMNjnomLMJJJLKjjJj%kmkkjJLLlmKNJlm%OJmolOOkllkJKLKkkkk%Kj
4454G33jKJl%%j%MMklj%%KKjknnkJLJjoolKK%KKKLJJKJNOLkljnnkkmmKL%j%%JL%j%Jk%Mjj
4523G23%K%JLKJlm%%mq%LjkjJ%%%lLRMJkkLLjmok%Kjll%NMMLj%%jJPRLknojJ%MKkmljjkLN
4592G33LJJj%kllKL%jLJklJLKJKLJmpmk%%jkjkkKKMPjk%jjJ%%KKJjJL%kkjjnnlJKjlkj%kJ
4661G15NJlJjljjj%KJkjJJKLJkKML%%JJ%j%jjJjjMKkljk%%kkKLmom%LLmqn%OPjj%kJLJjjj
4730G10JMOQQKknjKKJmnJKKjpmmmjLjljjkLQKJLMNjlmnljkm%OJJNoo%JKJkkkJjkljLMLMJk
4799G15K%ljKKKjlKMNKmpnjKJNKjkJjjmqnKK%%jJLLjj%JjKKKN%lKJnmjJmrlLOPPL%mokJJJ
4868G11JJjJLkj%m%MLklJkkjjk%%kkK%%LN%lmKLJJjLMkn%KLOLlnJLmopjLMLMLJkJ%nnl%jJ
4937G05NKJ%ljjK%mjMPJJMKlnmKLlonLOOL%kjj%kn%LLMNQ%mmmjj%MJjmpqkKlqjMLJJJLLKK
5006G12%klkNJlml%MLKklNPJlomljjjjKMKJjomMMj%%JL%%lkMLmpnjJJLKk%OM%kmmkLNlmKL
5075G01ljQMmlkop%LN%KJ1RKjnlj%Jlmj%LMjljJNkpnjNMjjKjopm%Jjjk%JjKL%lkkKNJ%ONM
5143G04KmpnkjLKlj%jkKKJNMJj%JKOOjrqnnjONMJJJkmnlmKNMKjnlmlkJL%KMKL%mkJKJJkoo
5212F80l%JMPQNM%%JnpomjLMNOKkmmlLPKk%kJ%nojPQOKKjmlkjjooJjlk%ONJlnkLLJ%jKkll
5281F86knkJ%%jJNM%jjkml%JKQQLKJknkjJjpo%JK%JJjklk%LMNMkql%KKJMLJJJJ%klKjkJ%J
5350F90L%jKK%ppJ%n%MOOjlmj%mj%lkPN%mmKP%k%KjmpljLMLLMJJMNJpnLLjnlKMKMNkpqlKL
5419F88KJ%lLN%k%jkJKlnlKMNKkm%M%k%JLlol%KLN%k%km%jjLKjjj%kljONK%kkllmjj%NQM%
5488F94oqmKk%MLkqpJNOMMPMJmjjnmKLKlprn%LMKjjkj%LLKJjon%%JK%ljLLKMMjjJ%J%knq%
5557F67OOKllK%jjJM%%%omKKOQLj%JjkmplJKMMMJkkKJopln%J1J2Oj%klpnllJKMLqq%NJNPJ
5624F86jj%knmjJklLMJMNOJnnojJ%JJkjllm%%%LNklmkNOJk%JKK%Jmj2j2lNMJjJJjJKMKJJL
5691F71JklJKjkmnlJPQMLKKKkKjnplL%kj%LLnqpkLMJK%jKjnmJMJJLMKLLKLJ%Jklmo%Loo%N
5760F63MkJLmpnJMMJljJKJ%JJmjLL%JJJJlnjjllLNlkLLKJmJJmm%OMMOMLJlppomjk%KNOKJM
5829F74MKkqo%JjJNKk%%jjllolkJMLjkNJ0OknnjJNJ%lrmKLPM%%KJJJJ%l%lomlmkLKKMJolj
5897F54j%jJk%MMjmmJLkmplLQNOQJj0qkKLJjJJj%K%MOjjMJmpj%%jnlkjNMJjJKKMPKll%jk%
5965F64klLNKklkmpkMNNKmolkjKjJKMMnqkOKJL%JjlmoJRLkjjJMNloo%NJlmn%LKK%JJJLKJl
6034F56kKJkjJ%MLKLlqnKNNkkLMkokklkLN%lJMKnqkJjKRRMlmmJPN%jkkljkLkrpkKK%jKOL%
6103F58knomLKj%JJjjJK%ml%jkJKLN%lnkJKJMLJ%llppl%MMOMjLN%kKJ%kk%JJjJ%%KmomjMO
6172F49QKomlmkMO%mjOQOnrommmJPQN%lj%klkJ%kk%K%lkj%jjJLJjk%%%LNKjjJ%lnlmlJKMK
6241F36jjKLKKJ%mpoJOQNM%mjJKKMMJlon%MlpjMOkppJLK%JL%%PMmqkKjlLNK%kLMjnpo%K%K
6310F38%jJLKLLLJjjjjjknkJLKjjJ%km%KJJKkj0pnmKNPOLKPKlljkljMNj%%kjmoJLJjLOJko
6378F38k%lJMNKknjLLljKkplOP%kl%jonKONlolJ%llj%JKMLJjKMNMmmKjonmllKLJMMLONJJL
6447F50joqpnKPjokkmJNLjjMNL%%jlJK%l%LJjJM%mJJ%jLMLJK%konkJJjnqm%%lj%LJjJMKjk
6516F22jMMNNOKjk%%%jnqnjKLL%JKL%JJlmJJJ%mmoml%KMjkklONklJJJKL%%LKKjj%%nlJkkM
6585F25%l%JJJjNOKkJj%LjlkljLOjnnjJlolMNMNjkLJ%KJNNJkmnqljllNKkkKJkKLMKjnjJ%J
6654F28%jjLjnkKOMLknJMNMKKjmljmpmlKQOMj%%lj%LNKJ%koqoJM%%JJj%%l%JkmljJKKKJlj
6723F22Jn%Jj%LK%LNNJkl%KjlkmpjORJ2OnqmL%%MJkJKmmjjprnJLMJKKMjnjKk%NMlmnlNLjk
6791F19lkKN%%jml%KLNM%lLOMKknmj%mlKLJnpklokKLPP%jLMLjkJJJLL%rqmj%%jKjjll%%LQ
6860F17Nkqp%MKJNLKL%ll%%%%NKkjMLmm%lpj0rJPRNJj%jjkjjmmLRRP%lkkJLJjjorpmjKLKN
6928F10NJ%KMJlkNMkqmKPJmjjklKKK%%kmonkLMNNLKJjolj%jMLKKkml%klnm%QPkkMPKkM%kj
6997F21JknlmjKJllplPPjlkjkkLN%JPOOMJKklk%mokjLLklkKJJ%lkJLLJJk%JKNKkmmjJJkkp
7066F07lKKKL%j%Kjlj%lnqlLM%JOJ0PKlokM%KKJOOjkoj0pnnkMOLjjKLMkpnj%NNjMNmmkJkK
7133F09OLK%molmmmLPKjkKKLJkJLKlolkjLjKPOMkjkomkJKL%%KjmkJJJjmnkLNNNOJ%%mmJkn
7202F08mMMknkjj%JKKKllmljMLKJ%jmkKQMlkMRNkonml%%jjkjLOKlokJjjJMNMjm%KJjmommk
7271E89OQLlqpkKLLLKJKKL%pjO%llkLPK%kjJjkk%LLlJONLKKLkmj%loqnlk%LKKJJlj%k%LKj
7340F00lnmlJKNQPLK%lnJJ%jkj%jmjOPPLlljmkLJjkmonmnlNMjLNPOkrmJMNjoJLKMJkomjMM
7409F04LJ%%JlkMLkolllmJNNPN%jKJJLjonllJK%jKLL%llmkKNQL%kl%J%%Jk%loqlJjk%K%lj
7478E88MPM%jjmlnpkLK%KLL%%JKmmkjMMJJLkkJloo%KMLjkNPMlpoMNkjkkJ%jlkMNjlJMkljl
7547E84om%KOM%%NMKKLOLnok%KJjlnjJjkLNJJkmJJ%nlMLLLjkJKNMkmJjkjJJlmpnJLJJ%jjM
7616E91LK%%%jMJ%lm%KkolMKmoJJkJJMKKPNJJknpmjkJMJ0J0JnpkKMJnmjjJN%orjLMJJJkll
7683E83JjJKkl%MKKJmjLjKJj%%kmkjj%LQLml%%KKjKKjonK%%L%jlKNKkjopNNKKKKKnqjNMko
7752E82mlmJPN%lkLJ%JnlLM%LJ%%lm%NOLL%l%lmmnmMMkmnkJKj%LKJNL%%KMLjnnJN%pn%LML
7821E87KkjKM%ppkMOP%mlKj%Llljjjlkj%LjjL%kJ%lomJKKkmjMM%KOLOK%J%no%OKJ%MMjllm
7890E86pokJJJKMMJlnlklk%KKNN%k%jjKK%jj%JJlkjl%KJ%JMK%km%LllJLjlkjKLJJMMKlljj
7959E79mmjlokLJ0QKjj%jKJL%om%LjjKMjjOOLj%mnjLLmm%Mjl%JLJkjkmnnkNNjmnkLMKljKN
8027E76PJljJJjLJ%%JkljLKlmkkkJNNjlJLNjkknml%LMKJLMKjjjkmnkJlJORMJ%%JJjmokKjo
8096E77pjNOJnrqnJMOL%%kjJLMNJJ%KK%lllkJKLjlj%mlkk%jmnmNQPMJjll%LJjJ%kk%LNKJj
8165E77nlLKJloookJLM%kKJ%JONJll%KkKPQJlk%N%mjJJlomLJmlKLLJKNJmnlnkLJjJkjJJJJ
8234E70jo%KLjll%KK%knoJQNKMLnmljLKOMlmjjjKONJJLKJkpj1o%MN%ljJLOLjmnjMMNMmmkj
8302E75jjjJjjJl%LlljjkJKKMJklJMjkjJONKkmjJklmljk%LL%oo%LJ%jjLMMMMOLkmljmml%L
8371E67jkmkK%lkJJk%LJl%LK%JKjjKJJJLL%jJMLkmo%M%jjjjjljJJJ%%ljKKK%%jkJMLjk%ko
8440E62plkKOMjKLl%ML%j%JM%mJNLjmpmLLKjmjMOJlolMLJjjkmk%NMknJ%JL%LLLknl%MLlpl
8509E62JlkNJlnjPP%%Jjlk%MJlJM%nqojNNJ%JLKJJ%%KLkmkkJKM%jj%nnkllJNLJNLnqmkkjK
8578E50KNPJnkjjK%mkJkJQPQMmqLKnnllJNQMKK%jmonmnlJLJJkljllKOMljK%kLLKJJOJkjkk
8647E62KKKMKjKkrj4q%ONNK%onj%%LNPPJnnlnJKLLjjj%jJKj%jkK%LM%kK%%lmljlmJL%mk%k
8715E44kKMNMkk%lk%JLJ%LmlJKko%LOL%lk%JMJ%LJj%kkllJKKJ%JLKjJJJK%jJjjkklojK%%J
8784E53KJjjKjkjLMkljKL%qlOQLJL%j%jookkmnkKNKMMLL%klJL%%jnmmKKJKJjJK%jm%%%JJ%
8853E54%J%%MMKkljkjjmomjjJLNjojN%%JKLMJmJMk%LJLJ%LJpnJKjJLllKjl%KMlmKMN%rpKK
8922E51jkjkqpl%%OPLjK%nqmMOJ0OLJJLkopjLkkLOLKjnoKJJMkkJkoKOK%lm%MNKlkKNkppnk
8990E36MOMjjo%NKLKkmjjk%KMN%lkLLKkokJLJk%Jjlkj%%JKjjMJjJLKkl%Lnqk%kjJKJMNM%k
9059E51kJOLMLllmojJJkj%jjkk%KKKJ%kjjKMjljjnojOMMPMKjmnkLMJ%klpnmjNLnjMLKjkm%
9128E38LJlkLKkkjjLMJ%LOMkmkjljLJKLLkolln%NLLj%JjkllljJjljmmLPKjJKJKJjlnKKk%K
9197E36L%JKJljJMLknmm%NPM%jlmjKMMNjrplJMLMKklmmj%%l%L%LQO%KKlkjKKlrlLNK%kkKN
9266E51PL%JlnlmljJJlkmjJonlNRJkMJJNJ0LpnmmlJLNNLklml%K%mjNM%%Jjm%JljjjNRNonm
9334E42jlkkJjJkqpkML%%MNM%jjookJKKLJJJLLkkJMLK%nnLPNO%mmjlmmjj%%kJknJOMkonkJ
9403E21LLLKLMQM%ojM%jlprmjKNKl%PRLmkklkoo%kjJMNOMKkkjmp%QOkqmjkkKNLJKN%kj%J%
9472E37mmnkKLMPPMKnm%kJNMjmnJNJmpn%%jjjKLjJNJmnlJ%kjk%KNPLkknpjM%j%%%J%%knnk
9541E13JM%mmJNJLOMJlmm%NP%JNJjmmmnplJKONKJKlrmKNKkJJklkJOPJjjjjOOJml%%lk%KLJ
9610E34MLjkjKKK%nqk%JMMJljLk%KlpnjKNKKKL%ooj%%JKMJjKKJkklj%J%mkLLMKkk%%j%%PM
9679E41llKPMj0j0l%KLKKJlnnKL%jmnJL%l%%%KLKjmJLMJj%kjJjllKOMLjprmLLmn%Mj%OLKJ
9746E25kkllKJ%KKJjKLKkj%jkpn%LLMPO%ljjkom%MQJ0NnqlJ%llNRPJJKormJlkk%K%%J%J%%
9814E27jk%k%K%nnKK%nlKjkk%LK%%%j%MNKMJj%LM%l%JKKJJjkklk%NLJkkomkjMMkqpmKMMjl
9883E12JLJMMJ%JJkLNkokJJkok%k%KNNLkjJ%m%MN%j%kmmJJk%%jkkKNJjk%ONLJJlnnkMMLJk
9952E32k%K%jKmlkkJQQjlKqj2qlKOK%JjkjNOJpp%LKLM%momKQOlmKJljmjjNRLklkj%JoolLO
10020E15K%KKljLMknlkLNjqjKJJRRLJKnrpn%k%LKLKMKKlnlJjlMPJlmj%%%mj%j%%NQOJJKlp
10088E25lLLLMjplLjkkjMLjnmj%kmkklnKPNMNMKkJJlkj%jjKLMKlmjLKjkmmKJJJJ%%MMlqnJ
10156E16OLmplK%%KMJqlJ0J3Kj0j2rmLjkLQPNLJjJLjopllKJ1J1JloonjLNKlnj%LMMMknjkn
10218E14lkkJNKKjkj%MLMknlkll%PMKKnnomLPJn%%%Lj%KJkkJjk%jkkJNMKjk%KklJLMNNPLJ
10286E36lrj1rjLNLjlmJMMjljJLKjlKK%opllJPMnqmjkkjJKONMKJjKNNjnollJMKKNN%lKNM%
10353E27kJONpj1qlKMJmkKKmm%JLLmnjL%KNN%omjJjk%MK%jM%lj%JLNLL%J%mpk%jk%KKJKNK
10420E23KNL%orn%LM%lqmKL%%KJJjj%jkklqnj%jKLJ%JNMJJ%np%QQLlmkklLKmll%%%KjKRPk
10488E12mJ%njNKJKjplk%JmkKPkn%MNLJ%jlkKNLJjkLPJoonNQJ%jmojL%%%JKmnkMQOLnj3j0
10554D96JNjJPMMMjmlljK%jJ%KjnkJ%%j%jkjjkopkL%k%LPPPPnj1mJKJJJnlkjjJNMKJ%jKQQ
10621E19JnonojKNKlj%koolLMNKJLMLkqojKMLjl%JMOKkJKKmkJjk%LLkklmm%LKllmjJ%%jNO
10689E02NOKJlokJ%%knokLJj%LJJK%KkjMLJl%JJjlk%%kkj%LNKmlmkklJLPNllJjKPLnpqmMK
10757D92%KMLMK%nplJMjm%QOkj0pjL%JJKKKjjJ%jJNMlonnlkLML%JLKJLK%KLjjjlln%LLj%m
10824D95n%LK%lk%MNOK%jJLj%N%klmoljlll%MONnrm%JJJJLK%jjLLk%%lplkJKMONML%jKjlk
10892D99jmkjmljNNKJKKKMMJjjjJJpojKNNK%jpojNMJ%mkkjLKJ%l%MKkkkJ%lll%MJJLJjLNM
10960E12JlmmmkMKmokLNjljJljK%ljKJJKKNN%jmlkokMkjKJLML%%KJlnkM%nm%k%NOOLkmm%K
11028E00JJjmj%J%JJ%m%N%j%Lk%OJoqlJ%j%JKLNM%LMKjoljJkml%jj%jkJPNJ%%pojKNMlpmL
11096D90PONL%nmjKMMLklomkmk%JKJllkklkjJLJLLjjk%%JlmljKKJln%MQNLJKjnlLN%jKK%k
11164D96lmnmOOJ%jLOKlnnonlJLLJj%kjNOMMJKLmoJONjkljjkKKnnllokMROlpnj%jkjJLM%m
11232D80LNNJ%Kjlqn%KKLON%pnln%OKkk%KjjLLORN%jlmmJNJnmjj%mjNLJJJkokKlpmKKjKPP
11300D94K%ML%mlKMJmkJLJJjjkjlljmoj%MMKMMlljl%KKl%Jkkj%%J%%LLjjJJjlj%JMloJNJ%
11368D90KLJLOJkKK%nnlmkKJ%Jl%Jlmmk%MKlJNLMJ%lnmknmJNNLJJJJJk%MMjkJ%KKjnlL%lJ
11436D91KJJlm%LNLJjKKoplmmJNM%kj%jJLLL%lmkk%lnjMM%mnlj%KOPNKkmklJQJ1KknommjL
11503D84LKLKoqlKJ%LOQLlommmkJ%%JJlnn%ORQLlk%jKOLqj1lMMMj%JlkkjjJ%mk%ORKklpoK
11570D75OMJllLKk%JjkjjJ%KPKlonJOLknpj0oJPQPK%lmnmLMk%KJljj%K%jJL%lj%%kkJMJ%J
11637D73%LLJjjJKJJJjjK%k%JJkolJ%JjLJ%KMKkl%%jkJLjjj%MPKj%%l%KklomJJKjnm%JjlK
11705D68OQM%oqjOOLmJLnqkJJJjkLLkKOOLlknl%kl%KLKOLmmlj%jloJK%KMLjkppKLMJKLOPJ
11773D92%LjJLLJjmrpjLJl%jlk%NPJom%lnJMK%MJllKkpk%mJO%%NPMKOkrpmJMjpp%LLLNKNM
11841D87lkKJopk%%%jJjMPJ0OjkrplJN%kkmllmJMLPNJmlkkJ%%jJM%J%%llj%kKJKLMJkJMJl
11908D83lljlkKMKJLLKJ%km%JjnnoKK%KJll%J%%Kjl%KK%nkJJjKNNJ%llkJ%jnmOOKlmj%JJ%
11976D69jJMMJ%jjK%JK%klklokJjJL%LN%mKMlnJMJjML%nljLML%mnmkLOMJmrplLKJ%%QOKLM
12044D87KlmkLNLKjlnnllnkKM%kJJJJ%J%%kjkMPKmolloo%ML%ljLMK%mmk%KLKOONMkppmjJK
12112D67KLKkJM%lomJKkoojMLKK%kKPPjmkmlkjKjjJL%lkKMJmrj0jNQNJJKl%MNMNML%nkKL%
12179D84jnnjK%kkjjJJlnl%jKOKlkmnJMMLm%ML%j%jnmJLLLLJjl%KLKkJKJjjklljklkKMJ%k
12247D64lljklpkMOMjomj%JLMLJjMPJlmnroKMK%jjNPNJJJljjom%%M%JLLOJmpKQNjlmonlnk
12315D45KOMjlmnkKljOL%kkNNJKQJomjJKjmmpmKJkK%%kj%JlJMMK%klJMLJKLMkloqlkj%MMj
12383D43jMNJj%jKMMK%kknokklklJMKKJmkjljKKJlkJKJk%LL%LKLLMMJnpmkKLJjKLln%jjmj
12451D39NLkomLRLpplLNN%nlKLKkk%%omLNKJll%jpnJNLMMKmommlJLLM%l%KMJlkkKLKjl%NN
12519D42OJkorpj%LNNLkqlLLjkklnjOM%JJK%%jkkJjmJKjknmkKLKNLJmmljKj%KJlk%JkjKL%
12587D19KMKJJlnmj%LKKLK%kppjJjJJ%JllJ%l%MjmjKNNjj%kokkn%KLKJLKjnljLMJkkjjLMO
12655D15JkljjkkmljJLNJnnj%kkMM%K%LMjl%L%jjknnKMNLlnjK%kJJMjnmjJMN%j%mpnjkKLJ
12723C90%LjlmJLK%%JLK%mkKL%llmk%MNMlqnjklkOPLll%mKLJJ%%KkjJ%jjJJmkJj%mokJjkJ
12791C67LJKN%onKOL%LKJMLLkrj0m%j%%lmmjNNLNOKjLjmkjkmnjJjkjkmllKLLN%j%KKKjkJJ
12858C66KJJjjnkKKjjjj%klmljLPOLkkmmmnkLL%klkjJJ%jkjKJ%J%lkJjknljKMJ%%JM%kj%J
12926C38kk%Jkjj%jlkkJKKJJLJkklklnjKJ%JllK%JL%%%klkJLLjlJjJLLklkjmm%LOLjmnkkl
12994C02mkMPMjllklJON%KKKjlonjJjlJMKlljKJknJ%kk%JJMJ%JlmJKJknmJJjmjKKKJJ%JJj
13062B90lllkJjKKK%llm%KJJKjjkjJJljJMLJ%mmm%Kk%Jj%Jk%Jknl%J%KJJJ%jl%L%%%koljj
13130B53jLNJlkjjkKLjkj%%Jj%KKKMJjjmmJKk%J%kJkl%JK%jk%%mllkJKjj%m%MllJjkJLKJL
13198B41KL%mmllKKK%kmkKLJjnmkJKllk%J%kmnjLNMLJ%llmnkJ%KKkk%KLJknmkJjmkNPM%kk
13266B07jKjjJK%%JlnmlJKJkjmmkk%Jk%LK%j%lkjM
13301A85
##ENDNTUPLES=	NMRSPECTRUM
##END=	
