# Supplementary material for: An Improved Helferich Method for the α/β-Stereoselective Synthesis of 4-Methylumbelliferyl Glycosides for the Detection of Microorganisms
Source: Molecules. 2015 Dec 4;20(12):21681–99. doi: 10.3390/molecules201219789 (PMC6331929; doi:10.3390/molecules201219789)
Supplement: Supplementary file 1 [file molecules-20-19789-s001.zip › NMR data.JCAMP/1H-NMR (4a) the a┬-D-glucopyranosiduronic acid.jcamp]

##TITLE=	1945-150119
##JCAMPDX=	6.0	$$ NMR Plug-in 1.4 of MestReNova 6.1.1-6384
##DATATYPE=	LINK
##BLOCKS=	2
##ORIGIN=	Bruker BioSpin GmbH
##OWNER=	nmr

##TITLE=	1945-150119
##JCAMPDX=	6.0	$$ NMR Plug-in 1.4 of MestReNova 6.1.1-6384
##BLOCKID=	1
##DATATYPE=	NMRSPECTRUM
##DATACLASS=	NTUPLES
##NUMDIM=	1
##ORIGIN=	Bruker BioSpin GmbH
##OWNER=	nmr
##.OBSERVEFREQUENCY=	500.1300048828125
##.OBSERVENUCLEUS=	^1H
##.SOLVENTNAME=	9
##.PULSESEQUENCE=	zg30
##.ACQUISITIONMODE=	SIMULTANEOUS (DQD)
##$ORIGINALFORMAT=	Bruker XWIN-NMR
##$PARAMETERFILE=	(acqus, ASCII, E:/%E5%9C%A8%E6%89%80%E7%A0%94%E7%A9%B6/%E6%98%BE%E8%89%B2%E5%BA%95%E7%89%A9%E7%A0%94%E7%A9%B6/%E8%AF%BE%E9%A2%98%E5%AE%9E%E9%AA%8C%E8%AE%A1%E5%88%92%E3%80%81%E8%AE%B0%E5%BD%95%E5%8F%8A%E6%80%BB%E7%BB%93/%E6%A0%B8%E7%A3%81%E5%9B%BE%E8%B0%B1/20150212/1945-150119%EF%BC%88%E8%91%A1%E9%86%9B%E9%85%B8%E8%8B%B7-%E8%84%B1%EF%BC%89/1/acqus, 0)
$$ ##TITLE= Parameter file, TOPSPIN		Version 3.2
$$ ##JCAMPDX= 5.0
$$ ##DATATYPE= Parameter Values
$$ ##NPOINTS= 19	$$ modification sequence number
$$ ##ORIGIN= Bruker BioSpin GmbH
$$ ##OWNER= nmr
$$ $$ 2015-02-10 16:56:50.715 +0800  nmr@EP-10014513
$$ $$ e:\chen/1945-150119/1/acqus
$$ $$ process C:\Bruker\TopSpin3.2\prog\mod\shimcntl.exe
$$ ##$ACQT0= -2.41596638655462
$$ ##$AMP= (0..31)
$$ 100 100 100 100 100 100 100 100 100 100 100 100 100 100 100 100 100 100
$$ 100 100 100 100 100 100 100 100 100 100 100 100 100 100
$$ ##$AMPCOIL= (0..19)
$$ 0 0 0 0 0 0 0 0 0 0 0 0 0 0 0 0 0 0 0 0
$$ ##$ANAVPT= -1
$$ ##$AQSEQ= 0
$$ ##$AQ_mod= 3
$$ ##$AUNM= <au_zg>
$$ ##$AUTOPOS= <>
$$ ##$BF1= 500.13
$$ ##$BF2= 500.13
$$ ##$BF3= 500.13
$$ ##$BF4= 500.13
$$ ##$BF5= 500.13
$$ ##$BF6= 500.13
$$ ##$BF7= 500.13
$$ ##$BF8= 500.13
$$ ##$BYTORDA= 0
$$ ##$CAGPARS= (0..11)
$$ 0 0 0 0 0 0 0 0 0 0 0 0
$$ ##$CFDGTYP= 0
$$ ##$CFRGTYP= 9
$$ ##$CHEMSTR= <none>
$$ ##$CNST= (0..63)
$$ 1 1 145 1 1 1 1 1 1 1 1 1 1 1 1 1 1 1 1 1 1 1 1 1 1 1 1 1 1 1 1 1 1 1 1
$$ 1 1 1 1 1 1 1 1 1 1 1 1 1 1 1 1 1 1 1 1 1 1 1 1 1 1 1 1 1
$$ ##$CPDPRG= (0..8)
$$ <> <> <> <> <> <> <> <> <>
$$ ##$D= (0..63)
$$ 0 1 0 0 0 0 0 0 0 0 0 0 0 0 0 0 0.0002 0 0 0 0 0 0 0 0 0 0 0 0 0 0 0 0
$$ 0 0 0 0 0 0 0 0 0 0 0 0 0 0 0 0 0 0 0 0 0 0 0 0 0 0 0 0 0 0 0
$$ ##$DATE= 1423558610
$$ ##$DE= 6.5
$$ ##$DECBNUC= <off>
$$ ##$DECIM= 1936
$$ ##$DECNUC= <off>
$$ ##$DECSTAT= 4
$$ ##$DIGMOD= 1
$$ ##$DIGTYP= 12
$$ ##$DQDMODE= 0
$$ ##$DR= 22
$$ ##$DS= 2
$$ ##$DSPFIRM= 0
$$ ##$DSPFVS= 20
$$ ##$DTYPA= 0
$$ ##$EXP= <PROTON>
$$ ##$F1LIST= <>
$$ ##$F2LIST= <>
$$ ##$F3LIST= <>
$$ ##$FCUCHAN= (0..9)
$$ 0 2 0 0 0 0 0 0 0 0
$$ ##$FL1= 90
$$ ##$FL2= 90
$$ ##$FL3= 90
$$ ##$FL4= 90
$$ ##$FOV= 20
$$ ##$FQ1LIST= <freqlist>
$$ ##$FQ2LIST= <freqlist>
$$ ##$FQ3LIST= <freqlist>
$$ ##$FQ4LIST= <freqlist>
$$ ##$FQ5LIST= <freqlist>
$$ ##$FQ6LIST= <freqlist>
$$ ##$FQ7LIST= <freqlist>
$$ ##$FQ8LIST= <freqlist>
$$ ##$FRQLO3= 1234098.992522
$$ ##$FRQLO3N= 0
$$ ##$FS= (0..7)
$$ 83 83 83 83 83 83 83 83
$$ ##$FTLPGN= 0
$$ ##$FW= 125000
$$ ##$FnMODE= 0
$$ ##$FnTYPE= 0
$$ ##$GPNAM= (0..31)
$$ <> <> <> <> <> <> <> <> <> <> <> <> <> <> <> <> <> <> <> <> <> <> <> <>
$$ <> <> <> <> <> <> <> <>
$$ ##$GPX= (0..31)
$$ 0 0 0 0 0 0 0 0 0 0 0 0 0 0 0 0 0 0 0 0 0 0 0 0 0 0 0 0 0 0 0 0
$$ ##$GPY= (0..31)
$$ 0 0 0 0 0 0 0 0 0 0 0 0 0 0 0 0 0 0 0 0 0 0 0 0 0 0 0 0 0 0 0 0
$$ ##$GPZ= (0..31)
$$ 0 0 0 0 0 0 0 0 0 0 0 0 0 0 0 0 0 0 0 0 0 0 0 0 0 0 0 0 0 0 0 0
$$ ##$GRDPROG= <>
$$ ##$GRPDLY= 67.9885711669922
$$ ##$HDDUTY= 20
$$ ##$HDRATE= 1
$$ ##$HGAIN= (0..3)
$$ 0 0 0 0
$$ ##$HL1= 1
$$ ##$HL2= 35
$$ ##$HL3= 16
$$ ##$HL4= 17
$$ ##$HOLDER= 0
$$ ##$HPMOD= (0..7)
$$ 0 0 0 0 0 0 0 0
$$ ##$HPPRGN= 0
$$ ##$IN= (0..63)
$$ 0 0 0 0 0 0 0 0 0 0 0 0 0 0 0 0 0 0 0 0 0 0 0 0 0 0 0 0 0 0 0 0 0 0 0 0
$$ 0 0 0 0 0 0 0 0 0 0 0 0 0 0 0 0 0 0 0 0 0 0 0 0 0 0 0 0
$$ ##$INF= (0..7)
$$ 0 0 0 0 0 0 0 0
$$ ##$INP= (0..63)
$$ 0 0 0 0 0 0 0 0 0 0 0 0 0 0 0 0 0 0 0 0 0 0 0 0 0 0 0 0 0 0 0 0 0 0 0 0
$$ 0 0 0 0 0 0 0 0 0 0 0 0 0 0 0 0 0 0 0 0 0 0 0 0 0 0 0 0
$$ ##$INSTRUM= <spect>
$$ ##$L= (0..31)
$$ 1 1 1 1 1 1 1 1 1 1 1 1 1 1 1 1 1 1 1 1 1 1 1 1 1 1 1 1 1 1 1 1
$$ ##$LFILTER= 500
$$ ##$LGAIN= 5
$$ ##$LINPSTP= 0
$$ ##$LOCKED= yes
$$ ##$LOCKFLD= 3488
$$ ##$LOCKGN= 113.533912658691
$$ ##$LOCKPOW= -20
$$ ##$LOCKPPM= 2.49000000953674
$$ ##$LOCNUC= <2H>
$$ ##$LOCPHAS= 139.2
$$ ##$LOCSHFT= yes
$$ ##$LOCSW= 0
$$ ##$LTIME= 0.25
$$ ##$MASR= 4200
$$ ##$MASRLST= <masrlst>
$$ ##$MULEXPNO= (0..15)
$$ 0 0 0 0 0 0 0 0 0 0 0 0 0 0 0 0
$$ ##$NBL= 1
$$ ##$NC= -6
$$ ##$NLOGCH= 1
$$ ##$NOVFLW= 0
$$ ##$NS= 32
$$ ##$NUC1= <1H>
$$ ##$NUC2= <off>
$$ ##$NUC3= <off>
$$ ##$NUC4= <off>
$$ ##$NUC5= <off>
$$ ##$NUC6= <off>
$$ ##$NUC7= <off>
$$ ##$NUC8= <off>
$$ ##$NUCLEUS= <off>
$$ ##$NUSLIST= <automatic>
$$ ##$NusAMOUNT= 25
$$ ##$NusFPNZ= no
$$ ##$NusJSP= 0
$$ ##$NusSEED= 54321
$$ ##$NusT2= 1
$$ ##$NusTD= 0
$$ ##$O1= 3088.50747848055
$$ ##$O2= 3088.50747848055
$$ ##$O3= 3088.50747848055
$$ ##$O4= 3088.50747848055
$$ ##$O5= 3088.50747848055
$$ ##$O6= 3088.50747848055
$$ ##$O7= 3088.50747848055
$$ ##$O8= 3088.50747848055
$$ ##$OVERFLW= 0
$$ ##$P= (0..63)
$$ 11.5 11.5 23 0 0 17.16 26 52 20000 0 0 80000 80000 1000 0 0 1000 2500 100000
$$ 600 0 0 0 0 0 100 100000 11.5 1000 1000 0 0 20000 0 0 0 0 0 0 0 2000 0
$$ 0 0 240 0 0 0 0 0 0 0 0 0 0 0 0 0 0 0 0 0 0 0
$$ ##$PACOIL= (0..15)
$$ 2 1 3 0 0 0 0 0 0 0 0 0 0 0 0 0
$$ ##$PAPS= 2
$$ ##$PARMODE= 0
$$ ##$PCPD= (0..9)
$$ 100 80 100 100 100 100 100 100 100 100
$$ ##$PEXSEL= (0..9)
$$ 1 1 1 1 1 1 1 1 1 1
$$ ##$PHCOR= (0..31)
$$ 0 0 0 0 0 0 0 0 0 0 0 0 0 0 0 0 0 0 0 0 0 0 0 0 0 0 0 0 0 0 0 0
$$ ##$PHLIST= <>
$$ ##$PHP= 1
$$ ##$PH_ref= 0
$$ ##$PL= (0..63)
$$ 120 120 120 120 120 120 120 120 120 120 120 120 120 120 120 120 120 120
$$ 120 120 120 120 120 120 120 120 120 120 120 120 120 120 120 120 120 120
$$ 120 120 120 120 120 120 120 120 120 120 120 120 120 120 120 120 120 120
$$ 120 120 120 120 120 120 120 120 120 120
$$ ##$PLSTEP= 0.1
$$ ##$PLSTRT= -6
$$ ##$PLW= (0..63)
$$ 0 15.849 0 0 0 0 0 0 0 8.3841e-005 3.1006 0.25877 0 0 0 0 0 0 15.849 0.3275
$$ 0 0 0 0 0 0 0 0.83841 0 3.1006 0 0 3.3536e-006 0 0 0 0 0 0 0 0 0 0 0 0
$$ 0 0 0 0 0 0 0 0 0 0 0 0 0 0 0 0 0 0 0
$$ ##$PLWMAX= (0..7)
$$ 100 0 0 0 0 0 0 0
$$ ##$POWMOD= 0
$$ ##$PQPHASE= 0
$$ ##$PQSCALE= 1
$$ ##$PR= 1
$$ ##$PRECHAN= (0..15)
$$ -1 -1 -1 0 -1 -1 -1 -1 -1 -1 -1 -1 -1 -1 -1 -1
$$ ##$PRGAIN= 0
$$ ##$PROBHD= <5 mm PABBO BB-1H/D Z-GRD Z113652/0070
$$ >
$$ ##$PULPROG= <zg30>
$$ ##$PW= 0
$$ ##$PYNM= <acqu.py>
$$ ##$QNP= 1
$$ ##$RD= 0
$$ ##$RECCHAN= (0..15)
$$ 0 2 0 0 0 0 0 0 0 0 0 0 0 0 0 0
$$ ##$RECPH= 0
$$ ##$RECPRE= (0..15)
$$ -1 0 -1 -1 -1 -1 -1 -1 -1 -1 -1 -1 -1 -1 -1 -1
$$ ##$RECPRFX= (0..15)
$$ -1 -1 -1 -1 -1 -1 -1 -1 -1 -1 -1 -1 -1 -1 -1 -1
$$ ##$RECSEL= (0..15)
$$ 0 0 1 0 0 0 0 0 0 0 0 0 0 0 0 0
$$ ##$RG= 203
$$ ##$RO= 0
$$ ##$ROUTWD1= (0..23)
$$ 0 0 0 0 0 0 0 0 0 0 0 0 0 0 0 0 0 0 0 0 1 1 0 0
$$ ##$ROUTWD2= (0..23)
$$ 0 0 0 0 0 1 0 0 0 0 0 0 0 0 0 0 0 0 1 0 1 1 0 0
$$ ##$RSEL= (0..15)
$$ 0 0 2 0 0 0 0 0 0 0 0 0 0 0 0 0
$$ ##$S= (0..7)
$$ 83 4 83 83 83 83 83 83
$$ ##$SELREC= (0..9)
$$ 0 0 0 0 0 0 0 0 0 0
$$ ##$SFO1= 500.133088507478
$$ ##$SFO2= 500.133088507478
$$ ##$SFO3= 500.133088507478
$$ ##$SFO4= 500.133088507478
$$ ##$SFO5= 500.133088507478
$$ ##$SFO6= 500.133088507478
$$ ##$SFO7= 500.133088507478
$$ ##$SFO8= 500.133088507478
$$ ##$SOLVENT= <DMSO>
$$ ##$SOLVOLD= <off>
$$ ##$SP= (0..63)
$$ 120 120 120 120 120 120 120 120 120 120 120 120 120 120 120 120 120 120
$$ 120 120 120 120 120 120 120 120 120 120 120 120 120 120 120 120 120 120
$$ 120 120 120 120 120 120 120 120 120 120 120 120 120 120 120 120 120 120
$$ 120 120 120 120 120 120 120 120 120 120
$$ ##$SPECTR= 0
$$ ##$SPINCNT= 0
$$ ##$SPNAM= (0..63)
$$ <> <> <> <> <> <> <> <> <> <> <> <> <> <> <> <> <> <> <> <> <> <> <> <>
$$ <> <> <> <> <> <> <> <> <> <> <> <> <> <> <> <> <> <> <> <> <> <> <> <>
$$ <> <> <> <> <> <> <> <> <> <> <> <> <> <> <> <>
$$ ##$SPOAL= (0..63)
$$ 0.5 0 0 0.5 0.5 0.5 0.5 0.5 0.5 0.5 0.5 0.5 0.5 0.5 0.5 0.5 0.5 0.5 0.5
$$ 0.5 0.5 0.5 0.5 0.5 0.5 0.5 0.5 0.5 0.5 0.5 0.5 0.5 0.5 0.5 0.5 0.5 0.5
$$ 0.5 0.5 0.5 0.5 0.5 0.5 0.5 0.5 0.5 0.5 0.5 0.5 0.5 0.5 0.5 0.5 0.5 0.5
$$ 0.5 0.5 0.5 0.5 0.5 0.5 0.5 0.5 0.5
$$ ##$SPOFFS= (0..63)
$$ 0 0 0 0 0 0 0 0 0 0 0 0 0 0 0 0 0 0 0 0 0 0 0 0 0 0 0 0 0 0 0 0 0 0 0 0
$$ 0 0 0 0 0 0 0 0 0 0 0 0 0 0 0 0 0 0 0 0 0 0 0 0 0 0 0 0
$$ ##$SPPEX= (0..63)
$$ 0 0 0 0 0 0 0 0 0 0 0 0 0 0 0 0 0 0 0 0 0 0 0 0 0 0 0 0 0 0 0 0 0 0 0 0
$$ 0 0 0 0 0 0 0 0 0 0 0 0 0 0 0 0 0 0 0 0 0 0 0 0 0 0 0 0
$$ ##$SPW= (0..63)
$$ 0 1.74e-005 7.7334e-006 0 0 0.002096 8.3841e-005 0 2.096e-007 0 0.002096
$$ 0.002096 0 0 0 0 0 0 0 1.234487e-005 1.91897e-005 8.96023e-006 4.832178e-005
$$ 0 0 0 0 0 0 0.080062 2.3289 0 0 0 0 0 0 0 0 0 0 0 0 0 0 0 0 0 0 0 0 0 0
$$ 0 0 0 0 0 0 0 0 0 0 0
$$ ##$SUBNAM= (0..9)
$$ <> <> <> <> <> <> <> <> <> <>
$$ ##$SW= 20.6556589631486
$$ ##$SWIBOX= (0..19)
$$ 0 0 3 0 0 0 0 0 0 0 0 0 0 0 0 0 0 0 0 0
$$ ##$SW_h= 10330.5785123967
$$ ##$SWfinal= 0
$$ ##$TD= 65536
$$ ##$TD0= 1
$$ ##$TE= 293.26
$$ ##$TE1= 300
$$ ##$TE2= 300
$$ ##$TE3= 300
$$ ##$TE4= 300
$$ ##$TEG= 300
$$ ##$TE_PIDX= 0
$$ ##$TE_STAB= (0..9)
$$ 0 0 0 0 0 0 0 0 0 0
$$ ##$TL= (0..7)
$$ 0 120 120 120 120 120 120 120
$$ ##$TUNHIN= 0
$$ ##$TUNHOUT= 0
$$ ##$TUNXOUT= 0
$$ ##$USERA1= <>
$$ ##$USERA2= <>
$$ ##$USERA3= <>
$$ ##$USERA4= <>
$$ ##$USERA5= <>
$$ ##$V9= 5
$$ ##$VALIST= <>
$$ ##$VCLIST= <>
$$ ##$VD= 0
$$ ##$VDLIST= <>
$$ ##$VPLIST= <>
$$ ##$VTLIST= <>
$$ ##$WBST= 1024
$$ ##$WBSW= 4
$$ ##$XGAIN= (0..3)
$$ 0 0 0 0
$$ ##$XL= 0
$$ ##$YL= 0
$$ ##$YMAX_a= 2248496
$$ ##$YMIN_a= -4956379
$$ ##$ZGOPTNS= <>
$$ ##$ZL1= 120
$$ ##$ZL2= 120
$$ ##$ZL3= 120
$$ ##$ZL4= 120
$$ ##END=
$$ 
##$PARAMETERFILE=	(audita.txt, ASCII, E:/%E5%9C%A8%E6%89%80%E7%A0%94%E7%A9%B6/%E6%98%BE%E8%89%B2%E5%BA%95%E7%89%A9%E7%A0%94%E7%A9%B6/%E8%AF%BE%E9%A2%98%E5%AE%9E%E9%AA%8C%E8%AE%A1%E5%88%92%E3%80%81%E8%AE%B0%E5%BD%95%E5%8F%8A%E6%80%BB%E7%BB%93/%E6%A0%B8%E7%A3%81%E5%9B%BE%E8%B0%B1/20150212/1945-150119%EF%BC%88%E8%91%A1%E9%86%9B%E9%85%B8%E8%8B%B7-%E8%84%B1%EF%BC%89/1/audita.txt, 0)
$$ ##TITLE= Audit trail, TOPSPIN		Version 3.2
$$ ##JCAMPDX= 5.01
$$ ##ORIGIN= Bruker BioSpin GmbH
$$ ##OWNER= nmr
$$ $$ e:\chen/1945-150119/1/audita.txt
$$ ##AUDIT TRAIL=  $$ (NUMBER, WHEN, WHO, WHERE, PROCESS, VERSION, WHAT)
$$ (   1,<2015-02-10 16:56:50.481 +0800>,<nmr>,<EP-10014513>,<go>,<TOPSPIN 3.2>,
$$       <continue with go
$$ 	started at 2015-02-10 16:55:33.573 +0800,
$$ 	POWCHK enabled, PULCHK disabled,
$$        configuration hash MD5:
$$        CF 7A 78 9E B9 0C 8B 2C 93 51 43 70 9E 63 4B D9
$$        data hash MD5: 64K
$$        FA 53 69 CD C6 F1 56 4E 95 AC B6 4A D1 E1 72 58>)
$$ ##END=
$$ 
$$ $$ hash MD5
$$ $$ 89 D6 D6 C8 AA AE CB 15 4A EC B4 46 B2 E1 80 C0
$$ 
##$PARAMETERFILE=	(auditp.txt, ASCII, E:/%E5%9C%A8%E6%89%80%E7%A0%94%E7%A9%B6/%E6%98%BE%E8%89%B2%E5%BA%95%E7%89%A9%E7%A0%94%E7%A9%B6/%E8%AF%BE%E9%A2%98%E5%AE%9E%E9%AA%8C%E8%AE%A1%E5%88%92%E3%80%81%E8%AE%B0%E5%BD%95%E5%8F%8A%E6%80%BB%E7%BB%93/%E6%A0%B8%E7%A3%81%E5%9B%BE%E8%B0%B1/20150212/1945-150119%EF%BC%88%E8%91%A1%E9%86%9B%E9%85%B8%E8%8B%B7-%E8%84%B1%EF%BC%89/1/pdata/1/auditp.txt, 0)
$$ ##TITLE= Audit trail, TOPSPIN		Version 3.2
$$ ##JCAMPDX= 5.01
$$ ##ORIGIN= Bruker BioSpin GmbH
$$ ##OWNER= nmr
$$ $$ e:\chen/1945-150119/1/pdata/1/auditp.txt
$$ ##AUDIT TRAIL=  $$ (NUMBER, WHEN, WHO, WHERE, PROCESS, VERSION, WHAT)
$$ (   1,<2015-02-10 16:56:50.481 +0800>,<nmr>,<EP-10014513>,<go>,<TOPSPIN 3.2>,
$$       <continue with go
$$ 	started at 2015-02-10 16:55:33.573 +0800,
$$ 	POWCHK enabled, PULCHK disabled,
$$        configuration hash MD5:
$$        CF 7A 78 9E B9 0C 8B 2C 93 51 43 70 9E 63 4B D9
$$        data hash MD5: 64K
$$        FA 53 69 CD C6 F1 56 4E 95 AC B6 4A D1 E1 72 58>)
$$ (   2,<2015-02-11 09:32:40.547 +0800>,<nmr>,<EP-10014513>,<proc1d>,<TOPSPIN 3.2>,
$$       <Start of raw data processing
$$        ef LB = 0.3 FT_mod = 6 PKNL = 1 SI = 64K 
$$        data hash MD5: 64K
$$        74 53 94 05 94 6C 1B E4 2A 05 5C EB 32 05 53 63>)
$$ (   3,<2015-02-11 09:32:41.624 +0800>,<nmr>,<EP-10014513>,<proc1d>,<TOPSPIN 3.2>,
$$       <apks 
$$        data hash MD5: 64K
$$        0A 7D 5B 68 8D D1 18 BC 22 F9 6F B5 83 AD 5B 5A>)
$$ (   4,<2015-02-11 09:32:42.123 +0800>,<nmr>,<EP-10014513>,<proc1d>,<TOPSPIN 3.2>,
$$       <abs ABSG = 5 
$$        data hash MD5: 64K
$$        43 FE 46 75 B6 BE A2 3A BF 62 59 2E 08 25 DC 16>)
$$ (   5,<2015-02-11 09:32:51.654 +0800>,<nmr>,<EP-10014513>,<proc1d>,<TOPSPIN 3.2>,
$$       <pk fgphup PHC0 = 0.3564331 PHC1 = -3.6 
$$        data hash MD5: 64K
$$        28 78 65 3A 6F C2 D4 3C 4C 46 48 3F 5D B6 50 94>)
$$ (   6,<2015-02-11 09:32:53.792 +0800>,<nmr>,<EP-10014513>,<proc1d>,<TOPSPIN 3.2>,
$$       <abs ABSG = 5 
$$        data hash MD5: 64K
$$        B3 3E 62 BD 30 66 EC 2F 3A 44 19 38 3A 81 75 86>)
$$ (   7,<2015-02-11 09:33:52.495 +0800>,<nmr>,<EP-10014513>,<dataserver>,<TOPSPIN 3.2>,
$$       <new intrng file generated by interactive integration
$$        data hash MD5: 64K
$$        B3 3E 62 BD 30 66 EC 2F 3A 44 19 38 3A 81 75 86>)
$$ ##END=
$$ 
$$ $$ hash MD5
$$ $$ D5 FD D1 6E 4F 57 1A D2 44 17 86 01 8E 17 1B 4F
$$ 
##$PARAMETERFILE=	(format.temp, ASCII, E:/%E5%9C%A8%E6%89%80%E7%A0%94%E7%A9%B6/%E6%98%BE%E8%89%B2%E5%BA%95%E7%89%A9%E7%A0%94%E7%A9%B6/%E8%AF%BE%E9%A2%98%E5%AE%9E%E9%AA%8C%E8%AE%A1%E5%88%92%E3%80%81%E8%AE%B0%E5%BD%95%E5%8F%8A%E6%80%BB%E7%BB%93/%E6%A0%B8%E7%A3%81%E5%9B%BE%E8%B0%B1/20150212/1945-150119%EF%BC%88%E8%91%A1%E9%86%9B%E9%85%B8%E8%8B%B7-%E8%84%B1%EF%BC%89/1/format.temp, 0)
$$ EDIT_PAR COMMAND FILE
$$ 
$$ DI_MODE         LONG
$$ ED_ENTRY        ACQU
$$ ORDER           FILE
$$ 
$$ 
$$ HEADER		"F2 - Acquisition Parameters"
$$ T_NAME		Date_
$$ 		TYPE	R64
$$ 		CLASS	ACQU
$$ 		SUBRANGE 0.0 50000000
$$ 		REL	"Date_=itodate(DATE)"
$$ 		INV_REL	"DATE=datetoi(Date_,DATE)"
$$ 		FORMAT	"%14.0f"
$$ 		TEXT	" "
$$ END
$$ T_NAME		Time
$$ 		TYPE	R32
$$ 		CLASS	ACQU
$$ 		SUBRANGE 0.0 1000000
$$ 		REL	"Time=itotime(DATE)"
$$ 		INV_REL	"DATE=timetoi(Time,DATE)"
$$ 		FORMAT	"%14.2f"
$$ 		TEXT	" "
$$ END
$$ NAME		INSTRUM
$$ 		TEXT	" "
$$ END
$$ NAME		PROBHD
$$ 		FORMAT	"%14.14s"
$$ 		TEXT	" "
$$ END
$$ NAME		PULPROG
$$ 		TEXT	" "
$$ END
$$ NAME		TD
$$ 		TEXT	" "
$$ END
$$ NAME		SOLVENT
$$ 		TEXT	" "
$$ END
$$ NAME		NS
$$ 		TEXT	" "
$$ END
$$ NAME		DS
$$ 		TEXT	" "
$$ END
$$ T_NAME		SWH
$$ 		TYPE	R32
$$ 		CLASS	ACQU
$$ 		SUBRANGE 0.0 1e8
$$ 		REL	"SWH=SW*SFO1"
$$ 		INV_REL "SW=SWH/SFO1"
$$ 		UNIT	"Hz"
$$ 		FORMAT	"%14.3f Hz"
$$ 		TEXT	" "
$$ END
$$ T_NAME          FIDRES
$$                 TYPE    R32
$$                 CLASS   ACQU
$$                 SUBRANGE 0.0 100000
$$                 REL     "FIDRES=SW*SFO1/TD"
$$                 INV_REL "TD = nextpow(SW*SFO1/FIDRES)"
$$ 		UNIT	"Hz"
$$ 		FORMAT	"%14.6f Hz"
$$ 		TEXT	" "
$$ END
$$ T_NAME          AQ
$$ 		TYPE	R32
$$ 		CLASS	ACQU
$$ 		SUBRANGE 0.0 1000
$$ 		REL	"AQ=aqcalc(SW,SFO1,TD,DIGTYP)"
$$ 		INV_REL	"TD=tdcalc(SW,SFO1,1.0e6*AQ,DIGTYP)"
$$ 		UNIT	"sec"
$$ 		FORMAT	"%14.7f sec"
$$ 		TEXT	" "
$$ END
$$ NAME		RG
$$ 		TEXT	" "
$$ END
$$ T_NAME          DW
$$ 		TYPE	R32
$$ 		CLASS	ACQU
$$ 		SUBRANGE 0.0 1000000
$$ 		REL	"DW=1/(2*SW*SFO1)"
$$ 		INV_REL	"SW=1000000/(2*(0.005+DW)*SFO1)"
$$ 		UNIT	"usec"
$$ 		FORMAT	"%14.3lf usec"
$$ 		TEXT	" "
$$ END
$$ NAME		DE
$$ 		FORMAT	"%14.2f usec"
$$ 		TEXT	" "
$$ END
$$ NAME		TE
$$ 		FORMAT	"%14.1f K"
$$ 		TEXT	" "
$$ END
$$ T_NAME		D1
$$ 		TYPE	R32
$$ 		CLASS	ACQU
$$ 		SUBRANGE 0.0 1e38
$$ 		REL	"D1=D[1]"
$$ 		INV_REL	"D[1]=D1"
$$ 		UNIT	"sec"
$$ 		FORMAT	"%14.8f sec"
$$ 		TEXT	" "
$$ END
$$ NAME		TD0
$$ 		TEXT	" "
$$ END
$$ HEADER		"======== CHANNEL f1 ========"
$$ NAME		SFO1
$$ 		FORMAT	"%14.7f MHz"
$$ 		TEXT	" "
$$ END
$$ NAME		NUC1
$$ 		NONEDIT
$$ 		TEXT	" "
$$ END
$$ T_NAME		P1
$$ 		TYPE	R32
$$ 		CLASS	ACQU
$$ 		SUBRANGE 0.0 1.0e10
$$ 		REL	"P1=P[1]"
$$ 		INV_REL	"P[1]=P1"
$$ 		UNIT	"usec"
$$ 		FORMAT	"%14.2f usec"
$$ 		TEXT	" "
$$ END
$$ T_NAME		PLW1
$$ 		TYPE	R32
$$ 		CLASS	ACQU
$$ 		SUBRANGE 0 100
$$ 		REL	"PLW1=PLW[1]"
$$ 		INV_REL	"PLW[1]=PLW1"
$$ 		UNIT	"W"
$$ 		FORMAT	"%14.8f W"
$$ 		TEXT	"power PLW1 "
$$ END
$$ 
##$PARAMETERFILE=	(integrals.txt, ASCII, E:/%E5%9C%A8%E6%89%80%E7%A0%94%E7%A9%B6/%E6%98%BE%E8%89%B2%E5%BA%95%E7%89%A9%E7%A0%94%E7%A9%B6/%E8%AF%BE%E9%A2%98%E5%AE%9E%E9%AA%8C%E8%AE%A1%E5%88%92%E3%80%81%E8%AE%B0%E5%BD%95%E5%8F%8A%E6%80%BB%E7%BB%93/%E6%A0%B8%E7%A3%81%E5%9B%BE%E8%B0%B1/20150212/1945-150119%EF%BC%88%E8%91%A1%E9%86%9B%E9%85%B8%E8%8B%B7-%E8%84%B1%EF%BC%89/1/pdata/1/integrals.txt, 0)
$$    Current data set:
$$    NAME =	1945-150119	EXPNO =	1	PROCNO = 1
$$    DU   =	e:/chen
$$ 
$$    Number   Integrated Region     Integral
$$      1      7.819      7.631         1.00000
$$      2      7.204      6.938         2.07442
$$      3      6.348      6.185         0.99995
$$      4      5.390      5.133         1.63808
$$      5      4.098      3.901         1.13165
$$      6      3.473      3.208         4.23430
$$      7      2.455      2.327         3.09825
$$      8      2.087      1.933         0.41087
$$      9      1.249      1.018         1.46975
$$ 
##$PARAMETERFILE=	(intrng, ASCII, E:/%E5%9C%A8%E6%89%80%E7%A0%94%E7%A9%B6/%E6%98%BE%E8%89%B2%E5%BA%95%E7%89%A9%E7%A0%94%E7%A9%B6/%E8%AF%BE%E9%A2%98%E5%AE%9E%E9%AA%8C%E8%AE%A1%E5%88%92%E3%80%81%E8%AE%B0%E5%BD%95%E5%8F%8A%E6%80%BB%E7%BB%93/%E6%A0%B8%E7%A3%81%E5%9B%BE%E8%B0%B1/20150212/1945-150119%EF%BC%88%E8%91%A1%E9%86%9B%E9%85%B8%E8%8B%B7-%E8%84%B1%EF%BC%89/1/pdata/1/intrng, 0)
$$ A 1.0 #regions in PPM
$$ # low field   high field  bias        slope
$$   7.819487302384553  7.631272071911401  0.0  0.0  # for region 1
$$   7.203510184472422  6.938297814260254  0.0  0.0  # for region 2
$$   6.347986409594462  6.185436892367649  0.0  0.0  # for region 3
$$   5.389799781731147  5.133142649267759  0.0  0.0  # for region 4
$$   4.097958881665428  3.9011884134434966  0.0  0.0  # for region 5
$$   3.4734265260045167  3.2082141557923496  0.0  0.0  # for region 6
$$   2.4553532338997446  2.327024667668051  0.0  0.0  # for region 7
$$   2.087478010702222  1.9334837312241893  0.0  0.0  # for region 8
$$   1.2490647113218214  1.0180732921047722  0.0  0.0  # for region 9
$$ 
##$PARAMETERFILE=	(parm.txt, ASCII, E:/%E5%9C%A8%E6%89%80%E7%A0%94%E7%A9%B6/%E6%98%BE%E8%89%B2%E5%BA%95%E7%89%A9%E7%A0%94%E7%A9%B6/%E8%AF%BE%E9%A2%98%E5%AE%9E%E9%AA%8C%E8%AE%A1%E5%88%92%E3%80%81%E8%AE%B0%E5%BD%95%E5%8F%8A%E6%80%BB%E7%BB%93/%E6%A0%B8%E7%A3%81%E5%9B%BE%E8%B0%B1/20150212/1945-150119%EF%BC%88%E8%91%A1%E9%86%9B%E9%85%B8%E8%8B%B7-%E8%84%B1%EF%BC%89/1/pdata/1/parm.txt, 0)
$$ 
$$ Current Data Parameters
$$ NAME        1945-150119              
$$ EXPNO                 1              
$$ PROCNO                1              
$$ 
$$ F2 - Acquisition Parameters
$$ Date_          20150210              
$$ Time              16.56              
$$ INSTRUM           spect              
$$ PROBHD   5 mm PABBO BB-              
$$ PULPROG            zg30              
$$ TD                65536              
$$ SOLVENT            DMSO              
$$ NS                   32              
$$ DS                    2              
$$ SWH           10330.578 Hz           
$$ FIDRES         0.157632 Hz           
$$ AQ            3.1719425 sec          
$$ RG                  203              
$$ DW               48.400 usec         
$$ DE                 6.50 usec         
$$ TE                293.3 K            
$$ D1           1.00000000 sec          
$$ TD0                   1              
$$ 
$$ ======== CHANNEL f1 ========
$$ SFO1        500.1330885 MHz          
$$ NUC1                 1H              
$$ P1                11.50 usec         
$$ PLW1        15.84899998 W            
$$ 
$$ F2 - Processing parameters
$$ SI                65536              
$$ SF          500.1300031 MHz          
$$ WDW                  EM              
$$ SSB      0              
$$ LB                 0.30 Hz           
$$ GB       0              
$$ PC                 1.00              
$$ 
##$PARAMETERFILE=	(procs, ASCII, E:/%E5%9C%A8%E6%89%80%E7%A0%94%E7%A9%B6/%E6%98%BE%E8%89%B2%E5%BA%95%E7%89%A9%E7%A0%94%E7%A9%B6/%E8%AF%BE%E9%A2%98%E5%AE%9E%E9%AA%8C%E8%AE%A1%E5%88%92%E3%80%81%E8%AE%B0%E5%BD%95%E5%8F%8A%E6%80%BB%E7%BB%93/%E6%A0%B8%E7%A3%81%E5%9B%BE%E8%B0%B1/20150212/1945-150119%EF%BC%88%E8%91%A1%E9%86%9B%E9%85%B8%E8%8B%B7-%E8%84%B1%EF%BC%89/1/pdata/1/procs, 0)
$$ ##TITLE= Parameter file, TOPSPIN		Version 3.2
$$ ##JCAMPDX= 5.0
$$ ##DATATYPE= Parameter Values
$$ ##NPOINTS= 28	$$ modification sequence number
$$ ##ORIGIN= Bruker BioSpin GmbH
$$ ##OWNER= nmr
$$ $$ 2015-02-11 09:33:56.473 +0800  nmr@EP-10014513
$$ $$ e:/chen/1945-150119/1/pdata/1/procs
$$ $$ process C:\Bruker\TopSpin3.2\prog\mod\dataserver.exe
$$ ##$ABSF1= 16.49701
$$ ##$ABSF2= -4.158777
$$ ##$ABSG= 5
$$ ##$ABSL= 3
$$ ##$ALPHA= 0
$$ ##$AQORDER= 0
$$ ##$ASSFAC= 0
$$ ##$ASSFACI= 0
$$ ##$ASSFACX= 0
$$ ##$ASSWID= 0
$$ ##$AUNMP= <proc_1d>
$$ ##$AXLEFT= 0
$$ ##$AXNAME= <>
$$ ##$AXNUC= <1H>
$$ ##$AXRIGHT= 0
$$ ##$AXTYPE= 0
$$ ##$AXUNIT= <>
$$ ##$AZFE= 0.1
$$ ##$AZFW= 0.1
$$ ##$BCFW= 0
$$ ##$BC_mod= 0
$$ ##$BYTORDP= 0
$$ ##$COROFFS= 0
$$ ##$CY= 15
$$ ##$DATMOD= 1
$$ ##$DC= 0
$$ ##$DFILT= <>
$$ ##$DTYPP= 0
$$ ##$ERETIC= no
$$ ##$F1P= 8.86127082482166
$$ ##$F2P= 0.246146411800602
$$ ##$FCOR= 0
$$ ##$FTSIZE= 65536
$$ ##$FT_mod= 6
$$ ##$GAMMA= 0
$$ ##$GB= 0
$$ ##$INTBC= 1
$$ ##$INTSCL= 1.248352e-010
$$ ##$ISEN= 128
$$ ##$LB= 0.3
$$ ##$LEV0= 0
$$ ##$LPBIN= 0
$$ ##$MAXI= 10000
$$ ##$MC2= 0
$$ ##$MEAN= 0
$$ ##$ME_mod= 0
$$ ##$MI= 0
$$ ##$MddCEXP= no
$$ ##$MddCT_SP= no
$$ ##$MddF180= no
$$ ##$MddLAMBDA= 0
$$ ##$MddMEMORY= 0
$$ ##$MddMERGE= 0
$$ ##$MddNCOMP= 0
$$ ##$MddNITER= 0
$$ ##$MddNOISE= 0
$$ ##$MddPHASE= 0
$$ ##$MddSEED= 0
$$ ##$MddSRSIZE= 0
$$ ##$Mdd_CsALG= 0
$$ ##$Mdd_CsLAMBDA= 0
$$ ##$Mdd_CsNITER= 0
$$ ##$Mdd_CsNORM= 0
$$ ##$Mdd_CsZF= 0
$$ ##$Mdd_mod= 0
$$ ##$NCOEF= 0
$$ ##$NC_proc= -6
$$ ##$NLEV= 6
$$ ##$NOISF1= 15.88366
$$ ##$NOISF2= 14.59268
$$ ##$NSP= 0
$$ ##$NTH_PI= 0
$$ ##$NZP= 0
$$ ##$OFFSET= 16.49701
$$ ##$PC= 1
$$ ##$PHC0= -100.8639
$$ ##$PHC1= -21.94107
$$ ##$PH_mod= 1
$$ ##$PKNL= yes
$$ ##$PPARMOD= 0
$$ ##$PPDIAG= 0
$$ ##$PPIPTYP= 0
$$ ##$PPMPNUM= 2147483647
$$ ##$PPRESOL= 1
$$ ##$PSCAL= 0
$$ ##$PSIGN= 0
$$ ##$PYNMP= <proc.py>
$$ ##$REVERSE= no
$$ ##$SF= 500.130003148386
$$ ##$SI= 65536
$$ ##$SIGF1= 14.59268
$$ ##$SIGF2= -4.152487
$$ ##$SINO= 83191.7
$$ ##$SIOLD= 65536
$$ ##$SPECTYP= <>
$$ ##$SREGLST= <1H.CDCl3>
$$ ##$SSB= 0
$$ ##$STSI= 65536
$$ ##$STSR= 0
$$ ##$SW_p= 10330.5785123967
$$ ##$SYMM= 0
$$ ##$S_DEV= 0
$$ ##$TDeff= 65536
$$ ##$TDoff= 0
$$ ##$TI= <>
$$ ##$TILT= no
$$ ##$TM1= 0
$$ ##$TM2= 0
$$ ##$TOPLEV= 0
$$ ##$USERP1= <>
$$ ##$USERP2= <>
$$ ##$USERP3= <>
$$ ##$USERP4= <>
$$ ##$USERP5= <>
$$ ##$WDW= 1
$$ ##$XDIM= 0
$$ ##$YMAX_p= 332037246
$$ ##$YMIN_p= -399276
$$ ##END=
$$ 
##$PARAMETERFILE=	(pulseprogram, ASCII, E:/%E5%9C%A8%E6%89%80%E7%A0%94%E7%A9%B6/%E6%98%BE%E8%89%B2%E5%BA%95%E7%89%A9%E7%A0%94%E7%A9%B6/%E8%AF%BE%E9%A2%98%E5%AE%9E%E9%AA%8C%E8%AE%A1%E5%88%92%E3%80%81%E8%AE%B0%E5%BD%95%E5%8F%8A%E6%80%BB%E7%BB%93/%E6%A0%B8%E7%A3%81%E5%9B%BE%E8%B0%B1/20150212/1945-150119%EF%BC%88%E8%91%A1%E9%86%9B%E9%85%B8%E8%8B%B7-%E8%84%B1%EF%BC%89/1/pulseprogram, 0)
$$ # 1 "C:/Bruker/TopSpin3.2/exp/stan/nmr/lists/pp/zg30"
$$ ;zg30
$$ ;avance-version (12/01/11)
$$ ;1D sequence
$$ ;using 30 degree flip angle
$$ ;
$$ ;$CLASS=HighRes
$$ ;$DIM=1D
$$ ;$TYPE=
$$ ;$SUBTYPE=
$$ ;$COMMENT=
$$ ;$RECOMMEND=y
$$ 
$$ 
$$ # 1 "C:/Bruker/TopSpin3.2/exp/stan/nmr/lists/pp/Avance.incl" 1
$$ ;Avance3.incl
$$ ;   for AV III
$$ ;
$$ ;avance-version (13/06/17)
$$ ;
$$ ;$CLASS=HighRes Incl
$$ ;$COMMENT=
$$ # 169 "C:/Bruker/TopSpin3.2/exp/stan/nmr/lists/pp/Avance.incl"
$$ ;$Id: Avance3.incl,v 1.9.8.3 2013/08/30 09:44:49 ber Exp $
$$ # 14 "C:/Bruker/TopSpin3.2/exp/stan/nmr/lists/pp/zg30" 2
$$ 
$$ 
$$ # 17 "C:/Bruker/TopSpin3.2/exp/stan/nmr/lists/pp/zg30"
$$ "acqt0=-p1*0.66/3.1416"
$$ 
$$ 
$$ # 1 "mc_line 20 file C:/Bruker/TopSpin3.2/exp/stan/nmr/lists/pp/zg30 exp. def. part of mc cmd. before ze"
$$ define delay MCWRK
$$ define delay MCREST
$$ "MCREST = 30m - 30m"
$$ "MCWRK = 0.333333*30m"
$$ 
$$     dccorr
$$ # 20 "C:/Bruker/TopSpin3.2/exp/stan/nmr/lists/pp/zg30"
$$ 1 ze
$$ # 1 "mc_line 20 file C:/Bruker/TopSpin3.2/exp/stan/nmr/lists/pp/zg30 exp. def. of mc cmd. after ze"
$$ # 21 "C:/Bruker/TopSpin3.2/exp/stan/nmr/lists/pp/zg30"
$$ # 1 "mc_line 21 file C:/Bruker/TopSpin3.2/exp/stan/nmr/lists/pp/zg30 exp. start label for mc cmd."
$$ 2 MCWRK  * 2
$$ LBLF0, MCWRK
$$   MCREST
$$ # 22 "C:/Bruker/TopSpin3.2/exp/stan/nmr/lists/pp/zg30"
$$   d1
$$   p1*0.33 ph1
$$   go=2 ph31
$$ # 1 "mc_line 25 file C:/Bruker/TopSpin3.2/exp/stan/nmr/lists/pp/zg30 exp. mc cmd. in line"
$$   MCWRK wr #0
$$   MCWRK zd
$$   lo to LBLF0 times td0
$$ 
$$   MCWRK
$$ # 26 "C:/Bruker/TopSpin3.2/exp/stan/nmr/lists/pp/zg30"
$$ exit
$$ # 29 "C:/Bruker/TopSpin3.2/exp/stan/nmr/lists/pp/zg30"
$$ ph1=0 2 2 0 1 3 3 1
$$ ph31=0 2 2 0 1 3 3 1
$$ 
$$ 
$$ ;pl1 : f1 channel - power level for pulse (default)
$$ ;p1 : f1 channel -  90 degree high power pulse
$$ ;d1 : relaxation delay; 1-5 * T1
$$ ;ns: 1 * n, total number of scans: NS * TD0
$$ # 40 "C:/Bruker/TopSpin3.2/exp/stan/nmr/lists/pp/zg30"
$$ ;$Id: zg30,v 1.11.6.1 2012/01/31 17:56:41 ber Exp $
$$ 
##$PARAMETERFILE=	(title, ASCII, E:/%E5%9C%A8%E6%89%80%E7%A0%94%E7%A9%B6/%E6%98%BE%E8%89%B2%E5%BA%95%E7%89%A9%E7%A0%94%E7%A9%B6/%E8%AF%BE%E9%A2%98%E5%AE%9E%E9%AA%8C%E8%AE%A1%E5%88%92%E3%80%81%E8%AE%B0%E5%BD%95%E5%8F%8A%E6%80%BB%E7%BB%93/%E6%A0%B8%E7%A3%81%E5%9B%BE%E8%B0%B1/20150212/1945-150119%EF%BC%88%E8%91%A1%E9%86%9B%E9%85%B8%E8%8B%B7-%E8%84%B1%EF%BC%89/1/pdata/1/title, 0)
$$ 
##$PARAMETERFILE=	(uxnmr.par, ASCII, E:/%E5%9C%A8%E6%89%80%E7%A0%94%E7%A9%B6/%E6%98%BE%E8%89%B2%E5%BA%95%E7%89%A9%E7%A0%94%E7%A9%B6/%E8%AF%BE%E9%A2%98%E5%AE%9E%E9%AA%8C%E8%AE%A1%E5%88%92%E3%80%81%E8%AE%B0%E5%BD%95%E5%8F%8A%E6%80%BB%E7%BB%93/%E6%A0%B8%E7%A3%81%E5%9B%BE%E8%B0%B1/20150212/1945-150119%EF%BC%88%E8%91%A1%E9%86%9B%E9%85%B8%E8%8B%B7-%E8%84%B1%EF%BC%89/1/uxnmr.par, 0)
$$ ##TITLE= Parameter file, TOPSPIN		Version 3.2
$$ ##JCAMPDX= 5.0
$$ ##DATATYPE= Parameter Values
$$ ##NPOINTS= 38	$$ modification sequence number
$$ ##ORIGIN= Bruker BioSpin GmbH
$$ ##OWNER= nmr
$$ $$ 2014-10-16 20:26:27.673 +0800  nmr@EP-10014513
$$ $$ C:/Bruker/TopSpin3.2/conf/instr/spect/uxnmr.par
$$ $$ process C:\Bruker\TopSpin3.2\prog\mod\confwiring.exe
$$ ##$ACB= 0
$$ ##$ACBTAT= (0..23)
$$ 0 72 88 50 50 0 0 0 0 0 0 0 0 0 0 0 0 0 0 0 0 0 0 0
$$ ##$ACBTBA= (0..23)
$$ 0 0 0 0 0 0 0 0 0 0 0 0 0 0 0 0 0 0 0 0 0 0 0 0
$$ ##$ACBTBLK= (0..23)
$$ 0 34 33 0 1 0 0 0 0 0 0 0 0 0 0 0 0 0 0 0 0 0 0 0
$$ ##$ACBTCTL= (0..23)
$$ 0 6 6 6 6 0 0 0 0 0 0 0 0 0 0 0 0 0 0 0 0 0 0 0
$$ ##$ACBTDI= (0..23)
$$ 0 -1779670018 -1779670018 -1779670018 -1779670252 0 0 0 0 0 0 0 0 0 0 0
$$ 0 0 0 0 0 0 0 0
$$ ##$ACBTDM= (0..23)
$$ 0 25 10 10 10 0 0 0 0 0 0 0 0 0 0 0 0 0 0 0 0 0 0 0
$$ ##$ACBTFHI= (0..23)
$$ 0 600 365 92 78 0 0 0 0 0 0 0 0 0 0 0 0 0 0 0 0 0 0 0
$$ ##$ACBTFL= (0..23)
$$ 0 248 248 88 8 0 0 0 0 0 0 0 0 0 0 0 0 0 0 0 0 0 0 0
$$ ##$ACBTFLO= (0..23)
$$ 0 180 6 30 76 0 0 0 0 0 0 0 0 0 0 0 0 0 0 0 0 0 0 0
$$ ##$ACBTINP= (0..23)
$$ 0 2 1 16 0 0 0 0 0 0 0 0 0 0 0 0 0 0 0 0 0 0 0 0
$$ ##$ACBTOUT= (0..23)
$$ 0 1 2 3 1 0 0 0 0 0 0 0 0 0 0 0 0 0 0 0 0 0 0 0
$$ ##$ACBTPO= (0..23)
$$ 0 100000 300000 150000 5000 0 0 0 0 0 0 0 0 0 0 0 0 0 0 0 0 0 0 0
$$ ##$ACBTPW= (0..23)
$$ 0 100 100 5 1000 0 0 0 0 0 0 0 0 0 0 0 0 0 0 0 0 0 0 0
$$ ##$ACBTSB= (0..23)
$$ 0 103 99 16 0 0 0 0 0 0 0 0 0 0 0 0 0 0 0 0 0 0 0 0
$$ ##$ACBTSDT= (0..23)
$$ 0 2 2 2 2 0 0 0 0 0 0 0 0 0 0 0 0 0 0 0 0 0 0 0
$$ ##$ACBTY= <no>
$$ ##$AMPDFLT= no
$$ ##$AQSBDCH= (0..95)
$$ 0 0 0 0 0 0 0 255 255 255 255 255 255 255 255 255 255 255 255 255 255 255
$$ 255 255 255 255 255 255 255 255 255 255 255 255 255 255 255 255 255 255
$$ 255 255 255 255 255 255 255 255 255 255 255 255 255 255 255 255 255 255
$$ 255 255 255 255 255 255 255 255 255 255 255 255 255 255 255 255 255 255
$$ 255 255 255 255 255 255 255 255 255 255 255 255 255 255 255 255 255 255
$$ 255 255
$$ ##$AQSBDHW= (0..95)
$$ 4 1 8 8 0 0 0 255 255 255 255 255 255 255 255 255 255 255 255 255 255 255
$$ 255 255 255 255 255 255 255 255 255 255 255 255 255 255 255 255 255 255
$$ 255 255 255 255 255 255 255 255 255 255 255 255 255 255 255 255 255 255
$$ 255 255 255 255 255 255 255 255 255 255 255 255 255 255 255 255 255 255
$$ 255 255 255 255 255 255 255 255 255 255 255 255 255 255 255 255 255 255
$$ 255 255
$$ ##$AQSBDID= (0..95)
$$ 82 88 83 83 80 66 66 255 255 255 255 255 255 255 255 255 255 255 255 255
$$ 255 255 255 255 255 255 255 255 255 255 255 255 255 255 255 255 255 255
$$ 255 255 255 255 255 255 255 255 255 255 255 255 255 255 255 255 255 255
$$ 255 255 255 255 255 255 255 255 255 255 255 255 255 255 255 255 255 255
$$ 255 255 255 255 255 255 255 255 255 255 255 255 255 255 255 255 255 255
$$ 255 255 255 255
$$ ##$AQSBDNO= (0..95)
$$ 1 1 1 2 1 1 1 255 255 255 255 255 255 255 255 255 255 255 255 255 255 255
$$ 255 255 255 255 255 255 255 255 255 255 255 255 255 255 255 255 255 255
$$ 255 255 255 255 255 255 255 255 255 255 255 255 255 255 255 255 255 255
$$ 255 255 255 255 255 255 255 255 255 255 255 255 255 255 255 255 255 255
$$ 255 255 255 255 255 255 255 255 255 255 255 255 255 255 255 255 255 255
$$ 255 255
$$ ##$AQSBDSL= (0..95)
$$ 2 3 4 5 21 255 1 255 255 255 255 255 255 255 255 255 255 255 255 255 255
$$ 255 255 255 255 255 255 255 255 255 255 255 255 255 255 255 255 255 255
$$ 255 255 255 255 255 255 255 255 255 255 255 255 255 255 255 255 255 255
$$ 255 255 255 255 255 255 255 255 255 255 255 255 255 255 255 255 255 255
$$ 255 255 255 255 255 255 255 255 255 255 255 255 255 255 255 255 255 255
$$ 255 255 255
$$ ##$AQSBDTY= (0..95)
$$ 66 192 25 25 207 209 7 255 255 255 255 255 255 255 255 255 255 255 255
$$ 255 255 255 255 255 255 255 255 255 255 255 255 255 255 255 255 255 255
$$ 255 255 255 255 255 255 255 255 255 255 255 255 255 255 255 255 255 255
$$ 255 255 255 255 255 255 255 255 255 255 255 255 255 255 255 255 255 255
$$ 255 255 255 255 255 255 255 255 255 255 255 255 255 255 255 255 255 255
$$ 255 255 255 255 255
$$ ##$AQSBUAD= (0..95)
$$ 16 52 36 37 33 32 32 255 255 255 255 255 255 255 255 255 255 255 255 255
$$ 255 255 255 255 255 255 255 255 255 255 255 255 255 255 255 255 255 255
$$ 255 255 255 255 255 255 255 255 255 255 255 255 255 255 255 255 255 255
$$ 255 255 255 255 255 255 255 255 255 255 255 255 255 255 255 255 255 255
$$ 255 255 255 255 255 255 255 255 255 255 255 255 255 255 255 255 255 255
$$ 255 255 255 255
$$ ##$AQSECL= (0..95)
$$ 4 2 2 2 1 3 255 255 255 255 255 255 255 255 255 255 255 255 255 255 255
$$ 255 255 255 255 255 255 255 255 255 255 255 255 255 255 255 255 255 255
$$ 255 255 255 255 255 255 255 255 255 255 255 255 255 255 255 255 255 255
$$ 255 255 255 255 255 255 255 255 255 255 255 255 255 255 255 255 255 255
$$ 255 255 255 255 255 255 255 255 255 255 255 255 255 255 255 255 255 255
$$ 255 255 255
$$ ##$AQSECLS= (0..95)
$$ 4 2 7 7 0 2 255 255 255 255 255 255 255 255 255 255 255 255 255 255 255
$$ 255 255 255 255 255 255 255 255 255 255 255 255 255 255 255 255 255 255
$$ 255 255 255 255 255 255 255 255 255 255 255 255 255 255 255 255 255 255
$$ 255 255 255 255 255 255 255 255 255 255 255 255 255 255 255 255 255 255
$$ 255 255 255 255 255 255 255 255 255 255 255 255 255 255 255 255 255 255
$$ 255 255 255
$$ ##$AQSETH1= <no>
$$ ##$AQSETH2= <no>
$$ ##$AQSSPLT= no
$$ ##$ATT19F= (0..1)
$$ 0 0
$$ ##$ATT1H= (0..1)
$$ 0 0
$$ ##$ATT3H= (0..1)
$$ 0 0
$$ ##$ATTX= (0..1)
$$ 0 0
$$ ##$ATTY= (0..1)
$$ 0 0
$$ ##$ATTZ= (0..1)
$$ 0 0
$$ ##$BACSAIR= yes
$$ ##$BACSCAP= 0
$$ ##$BACSDEL= 0
$$ ##$BACSFCM= no
$$ ##$BACSOPT= <>
$$ ##$BACSTY= <no>
$$ ##$BARPTY= <no>
$$ ##$BFREQ= 500.13
$$ ##$BGAETH1= <no>
$$ ##$BGAETH2= <no>
$$ ##$BGAETH3= <no>
$$ ##$BGAETH4= <no>
$$ ##$BGAETH5= <no>
$$ ##$BGAETH6= <no>
$$ ##$BGAETH7= <no>
$$ ##$BGAETH8= <no>
$$ ##$BIRDS= yes
$$ ##$BMPC= 0
$$ ##$BMPCTY= <no>
$$ ##$BPSUTY= <no>
$$ ##$BSMS= 2
$$ ##$BSMS19FLock= no
$$ ##$BSMSETH= <149.236.99.20>
$$ ##$BSMSTY= <no>
$$ ##$BgaChMap= (0..7)
$$ 15 15 15 15 15 15 15 15
$$ ##$BgaChShimMap= (0..7)
$$ 0 0 0 0 0 0 0 0
$$ ##$Bla01Eth= <149.236.99.254>
$$ ##$Bla01Nam= <BLAXH2H300/100/150 E 200-600MHZ>
$$ ##$Bla01PN= <W1345096>
$$ ##$Bla01SN= <0565>
$$ ##$Bla02Eth= <149.236.99.20>
$$ ##$Bla02Nam= <BSMS/2 LOCK TRANSCEIVER 500>
$$ ##$Bla02PN= <Z109889>
$$ ##$Bla02SN= <00123>
$$ ##$Bla03Eth= <no>
$$ ##$Bla03Nam= <>
$$ ##$Bla03PN= <>
$$ ##$Bla03SN= <>
$$ ##$Bla04Eth= <no>
$$ ##$Bla04Nam= <>
$$ ##$Bla04PN= <>
$$ ##$Bla04SN= <>
$$ ##$Bla05Eth= <no>
$$ ##$Bla05Nam= <>
$$ ##$Bla05PN= <>
$$ ##$Bla05SN= <>
$$ ##$Bla06Eth= <no>
$$ ##$Bla06Nam= <>
$$ ##$Bla06PN= <>
$$ ##$Bla06SN= <>
$$ ##$Bla07Eth= <no>
$$ ##$Bla07Nam= <>
$$ ##$Bla07PN= <>
$$ ##$Bla07SN= <>
$$ ##$Bla08Eth= <no>
$$ ##$Bla08Nam= <>
$$ ##$Bla08PN= <>
$$ ##$Bla08SN= <>
$$ ##$CFASMOD= (0..7)
$$ 1 1 1 1 1 1 1 1
$$ ##$CFASMUL= (0..7)
$$ 1 1 1 1 1 1 1 1
$$ ##$CNFTXDR= (0..7)
$$ 6 6 0 0 0 0 0 0
$$ ##$COMDIG2= 0
$$ ##$CPDBTY= <no>
$$ ##$CRCOTY= <no>
$$ ##$CSW1= (0..31)
$$ 2 2 0 16 0 0 0 0 0 0 0 0 0 0 0 0 0 0 0 0 0 0 0 0 0 0 0 0 0 0 0 0
$$ ##$CSW2= (0..31)
$$ 1 1 0 0 0 0 0 0 0 0 0 0 0 0 0 0 0 0 0 0 0 0 0 0 0 0 0 0 0 0 0 0
$$ ##$CSWNUM= (0..7)
$$ 4 1 0 0 0 0 0 0
$$ ##$Ctb1Eth= <no>
$$ ##$DATSTAT= no
$$ ##$DIGI140= (0..7)
$$ 0 0 0 0 0 0 0 0
$$ ##$DIGIB12= (0..7)
$$ 0 0 0 0 0 0 0 0
$$ ##$DIGIB16= (0..7)
$$ 0 0 0 0 0 0 0 0
$$ ##$DIGIFA= (0..7)
$$ 0 0 0 0 0 0 0 0
$$ ##$DIGIHA= (0..7)
$$ 0 0 0 0 0 0 0 0
$$ ##$DIGIHAF= (0..7)
$$ 0 0 0 0 0 0 0 0
$$ ##$DIGIHRD= (0..7)
$$ 0 0 0 0 0 0 0 0
$$ ##$DIGIIA= (0..7)
$$ 0 0 0 0 0 0 0 0
$$ ##$DIGIO16= (0..7)
$$ 0 0 0 0 0 0 0 0
$$ ##$DIGISA= (0..7)
$$ 0 0 0 0 0 0 0 0
$$ ##$DIGISAF= (0..7)
$$ 0 0 0 0 0 0 0 0
$$ ##$DIGISL= (0..7)
$$ 0 0 0 0 0 0 0 0
$$ ##$DIGITYI= (0..7)
$$ 0 0 0 0 0 0 0 0
$$ ##$DIGITYP= (0..7)
$$ 0 0 0 0 0 0 0 0
$$ ##$DIGITZ= 0
$$ ##$DPPFAC= 1
$$ ##$DRMSETH= <no>
$$ ##$DRU= yes
$$ ##$DRUETH01= <149.236.99.89>
$$ ##$DRUETH02= <no>
$$ ##$DRUETH03= <no>
$$ ##$DRUETH04= <no>
$$ ##$DRUETH05= <no>
$$ ##$DRUETH06= <no>
$$ ##$DRUETH07= <no>
$$ ##$DRUETH08= <no>
$$ ##$DRUETH09= <no>
$$ ##$DRUETH10= <no>
$$ ##$DRUETH11= <no>
$$ ##$DRUETH12= <no>
$$ ##$DRUETH13= <no>
$$ ##$DRUETH14= <no>
$$ ##$DRUETH15= <no>
$$ ##$DRUETH16= <no>
$$ ##$DRUETH17= <no>
$$ ##$DRUETH18= <no>
$$ ##$DRUETH19= <no>
$$ ##$DRUETH20= <no>
$$ ##$DRUETH21= <no>
$$ ##$DRUETH22= <no>
$$ ##$DRUETH23= <no>
$$ ##$DRUETH24= <no>
$$ ##$DRUETH25= <no>
$$ ##$DRUETH26= <no>
$$ ##$DRUETH27= <no>
$$ ##$DRUETH28= <no>
$$ ##$DRUETH29= <no>
$$ ##$DRUETH30= <no>
$$ ##$DRUETH31= <no>
$$ ##$DRUETH32= <no>
$$ ##$Description= <Avance III 500>
$$ ##$DppType= 0
$$ ##$FCUMEM= (0..7)
$$ 16777208 16777208 0 0 0 0 0 0
$$ ##$FCUPAL= (0..7)
$$ 0 0 0 0 0 0 0 0
$$ ##$FGSVTY= <no>
$$ ##$FQMIX= 0
$$ ##$FUNCMOD= <>
$$ ##$GCUTYPE= 10
$$ ##$GCUTYPE2= 0
$$ ##$GPREDEL= 0
$$ ##$GPSCUTY= <no>
$$ ##$GRADRES= 5
$$ ##$GTUTY= <no>
$$ ##$GradAmpGain= (0..1)
$$ 0 0
$$ ##$GradAmpMaxCurX= (0..1)
$$ 0 0
$$ ##$GradAmpMaxCurY= (0..1)
$$ 0 0
$$ ##$GradAmpMaxCurZ= (0..1)
$$ 9.99999904632568 0
$$ ##$GradAmpType= (0..1)
$$ 2 0
$$ ##$HDIETH1= <no>
$$ ##$HDIETH2= <no>
$$ ##$HDIETH3= <no>
$$ ##$HDIETH4= <no>
$$ ##$HFAC= 3
$$ ##$HPCU= 0
$$ ##$HPCUTY= <no>
$$ ##$HPTXLP= (0..3)
$$ -1 -1 -1 -1
$$ ##$HPTXPI= (0..3)
$$ 0 0 0 0
$$ ##$HPTXPO= (0..3)
$$ 0 0 0 0
$$ ##$HPTXTY= (0..3)
$$ 0 0 0 0
$$ ##$IF451= 0
$$ ##$IFREQ= 1
$$ ##$INTFPR= 0
$$ ##$IPSOETH= <149.236.99.253>
$$ ##$LOCKCONF= <DLM>
$$ ##$LOCKTY= <no>
$$ ##$LOCSWID= 0
$$ ##$LOCSWIF= 0
$$ ##$LVDSSPLITETH1= <no>
$$ ##$LVDSSPLITETH2= <no>
$$ ##$LVDSSPLITETH3= <no>
$$ ##$LVDSSPLITETH4= <no>
$$ ##$Location= <>
$$ ##$M2FAC= 0
$$ ##$MAS= 0
$$ ##$MASETIME= 10
$$ ##$MASITIME= 10
$$ ##$MASTY= <no>
$$ ##$MAS_CT= 0
$$ ##$MAS_SG= 0
$$ ##$MAS_TO= 0
$$ ##$MEMPRM= 0
$$ ##$MHFAC= 0
$$ ##$MXFAC= 0
$$ ##$NAMPD1= <1H LNA>
$$ ##$NAMPD10= <>
$$ ##$NAMPD11= <>
$$ ##$NAMPD12= <>
$$ ##$NAMPD13= <>
$$ ##$NAMPD14= <>
$$ ##$NAMPD15= <>
$$ ##$NAMPD16= <>
$$ ##$NAMPD2= <XBB19F 2HS>
$$ ##$NAMPD3= <2H>
$$ ##$NAMPD4= <>
$$ ##$NAMPD5= <>
$$ ##$NAMPD6= <>
$$ ##$NAMPD7= <>
$$ ##$NAMPD8= <>
$$ ##$NAMPD9= <>
$$ ##$NFCU= 2
$$ ##$NFRED= 0
$$ ##$NMRCH= 2
$$ ##$NMRMEM= 16384
$$ ##$NPSGU= 0
$$ ##$NRCU= 1
$$ ##$NROUT= 0
$$ ##$NSGU= 2
$$ ##$OrderNo= <>
$$ ##$PAMPF1= (0..15)
$$ 75 24 64 96 0 0 0 0 0 0 0 0 0 0 0 0
$$ ##$PAMPF2= (0..15)
$$ 0 0 0 0 0 0 0 0 0 0 0 0 0 0 0 0
$$ ##$PAMPF3= (0..15)
$$ 0 0 0 0 0 0 0 0 0 0 0 0 0 0 0 0
$$ ##$PAMPF4= (0..15)
$$ 0 0 0 0 0 0 0 0 0 0 0 0 0 0 0 0
$$ ##$PAMPF5= (0..15)
$$ 0 0 0 0 0 0 0 0 0 0 0 0 0 0 0 0
$$ ##$PAMPF6= (0..15)
$$ 0 0 0 0 0 0 0 0 0 0 0 0 0 0 0 0
$$ ##$PAMPF7= (0..15)
$$ 0 0 0 0 0 0 0 0 0 0 0 0 0 0 0 0
$$ ##$PAMPF8= (0..15)
$$ 0 0 0 0 0 0 0 0 0 0 0 0 0 0 0 0
$$ ##$PH4= 0
$$ ##$PHF4TY= <no>
$$ ##$POWCHK= yes
$$ ##$PRAMD1= (0..7)
$$ 2 0 0 536870912 0 0 0 0
$$ ##$PRAMD10= (0..7)
$$ 0 0 0 0 0 0 0 0
$$ ##$PRAMD11= (0..7)
$$ 0 0 0 0 0 0 0 0
$$ ##$PRAMD12= (0..7)
$$ 0 0 0 0 0 0 0 0
$$ ##$PRAMD13= (0..7)
$$ 0 0 0 0 0 0 0 0
$$ ##$PRAMD14= (0..7)
$$ 0 0 0 0 0 0 0 0
$$ ##$PRAMD15= (0..7)
$$ 0 0 0 0 0 0 0 0
$$ ##$PRAMD16= (0..7)
$$ 0 0 0 0 0 0 0 0
$$ ##$PRAMD17= (0..7)
$$ 0 0 0 0 0 0 0 0
$$ ##$PRAMD18= (0..7)
$$ 0 0 0 0 0 0 0 0
$$ ##$PRAMD19= (0..7)
$$ 0 0 0 0 0 0 0 0
$$ ##$PRAMD2= (0..7)
$$ 2147483644 2131230719 2147483647 603979775 0 0 0 0
$$ ##$PRAMD20= (0..7)
$$ 0 0 0 0 0 0 0 0
$$ ##$PRAMD21= (0..7)
$$ 0 0 0 0 0 0 0 0
$$ ##$PRAMD3= (0..7)
$$ 0 1048576 0 536870912 0 1048576 0 536870912
$$ ##$PRAMD4= (0..7)
$$ 0 0 0 0 0 0 0 0
$$ ##$PRAMD5= (0..7)
$$ 0 0 0 0 0 0 0 0
$$ ##$PRAMD6= (0..7)
$$ 0 0 0 0 0 0 0 0
$$ ##$PRAMD7= (0..7)
$$ 0 0 0 0 0 0 0 0
$$ ##$PRAMD8= (0..7)
$$ 0 0 0 0 0 0 0 0
$$ ##$PRAMD9= (0..7)
$$ 0 0 0 0 0 0 0 0
$$ ##$PRAMLED= (0..1)
$$ 15 15
$$ ##$PRAMP1= <tty10>
$$ ##$PRAMP2= <no>
$$ ##$PRAMP3= <no>
$$ ##$PRAMP4= <no>
$$ ##$PRAMP5= <no>
$$ ##$PRAMP6= <no>
$$ ##$PRAMP7= <no>
$$ ##$PRAMP8= <no>
$$ ##$PRAMPTP= 1
$$ ##$PREPTY= <no>
$$ ##$PREREC= (0..15)
$$ 0 0 0 0 0 0 0 0 0 0 0 0 0 0 0 0
$$ ##$PRESHLD= 0
$$ ##$PTS160= -1
$$ ##$PTSA2X= (0..7)
$$ 0 0 0 0 0 0 0 0
$$ ##$PTSF2X= (0..7)
$$ 0 0 0 0 0 0 0 0
$$ ##$PTSFMX= (0..19)
$$ 643.52499 643.52499 0 0 0 0 0 0 0 0 0 0 0 0 0 0 0 0 0 0
$$ ##$PULCHK= no
$$ ##$PramDutyCycPerc= (0..15)
$$ 2 2 2 0 0 0 0 0 0 0 0 0 0 0 0 0
$$ ##$PramPeakPowerW= (0..15)
$$ 100 500 500 0 0 0 0 0 0 0 0 0 0 0 0 0
$$ ##$PramPulWidthMs= (0..15)
$$ 0.02 0.1 0.1 0 0 0 0 0 0 0 0 0 0 0 0 0
$$ ##$PreampMod01PN= <Z003461>
$$ ##$PreampMod01SN= <00889>
$$ ##$PreampMod02PN= <Z003505>
$$ ##$PreampMod02SN= <00894>
$$ ##$PreampMod03PN= <Z003472>
$$ ##$PreampMod03SN= <00835>
$$ ##$PreampMod04PN= <>
$$ ##$PreampMod04SN= <>
$$ ##$PreampMod05PN= <>
$$ ##$PreampMod05SN= <>
$$ ##$PreampMod06PN= <>
$$ ##$PreampMod06SN= <>
$$ ##$PreampMod07PN= <>
$$ ##$PreampMod07SN= <>
$$ ##$PreampMod08PN= <>
$$ ##$PreampMod08SN= <>
$$ ##$PreampMod09PN= <>
$$ ##$PreampMod09SN= <>
$$ ##$PreampMod10PN= <>
$$ ##$PreampMod10SN= <>
$$ ##$PreampMod11PN= <>
$$ ##$PreampMod11SN= <>
$$ ##$PreampMod12PN= <>
$$ ##$PreampMod12SN= <>
$$ ##$PreampMod13PN= <>
$$ ##$PreampMod13SN= <>
$$ ##$PreampMod14PN= <>
$$ ##$PreampMod14SN= <>
$$ ##$PreampMod15PN= <>
$$ ##$PreampMod15SN= <>
$$ ##$PreampMod16PN= <>
$$ ##$PreampMod16SN= <>
$$ ##$PreampModBisDat= (0..15)
$$ 20100406 20100324 20100401 0 0 0 0 0 0 0 0 0 0 0 0 0
$$ ##$ProdigyEth= <no>
$$ ##$RCUCDS= (0..7)
$$ 0 0 0 0 0 0 0 0
$$ ##$RCUCFS= (0..7)
$$ 0 0 0 0 0 0 0 0
$$ ##$RCUCSS= (0..7)
$$ 0 0 0 0 0 0 0 0
$$ ##$RCUI2C1= (0..7)
$$ 0 0 0 0 0 0 0 0
$$ ##$RCUI2C2= (0..7)
$$ 0 0 0 0 0 0 0 0
$$ ##$RCUI2C3= (0..7)
$$ 0 0 0 0 0 0 0 0
$$ ##$RCUI2C4= (0..7)
$$ 0 0 0 0 0 0 0 0
$$ ##$RCUI2C5= (0..7)
$$ 0 0 0 0 0 0 0 0
$$ ##$RCUI2C6= (0..7)
$$ 0 0 0 0 0 0 0 0
$$ ##$RCUI2C7= (0..7)
$$ 0 0 0 0 0 0 0 0
$$ ##$RCUI2C8= (0..7)
$$ 0 0 0 0 0 0 0 0
$$ ##$RDCU= 0
$$ ##$RFSINPUT= (0..1)
$$ 0 0
$$ ##$RFSVTY= <no>
$$ ##$RGTYPE= (0..31)
$$ 9 0 0 0 0 0 0 0 0 0 0 0 0 0 0 0 0 0 0 0 0 0 0 0 0 0 0 0 0 0 0 0
$$ ##$RG_max= (0..31)
$$ 203 0 0 0 0 0 0 0 0 0 0 0 0 0 0 0 0 0 0 0 0 0 0 0 0 0 0 0 0 0 0 0
$$ ##$RG_min= (0..31)
$$ 0.25 0 0 0 0 0 0 0 0 0 0 0 0 0 0 0 0 0 0 0 0 0 0 0 0 0 0 0 0 0 0 0
$$ ##$RG_tab1= (0..255)
$$ 0.25 0.28 0.32 0.35 0.4 0.44 0.5 0.56 0.64 0.7 0.8 0.89 1 1.12 1.28 1.4
$$ 1.6 1.78 2 2.25 2.56 2.8 3.2 3.56 4 4.5 5 5.6 6.35 7.12 8 9 10 11.3 12.7
$$ 14.2 16 18 20.2 22.6 25.4 28.5 32 36 40.3 45.2 50.8 57 64 71.8 80.6 90.5
$$ 101 114 128 144 161 181 203 -1 -1 -1 -1 -1 -1 -1 -1 -1 -1 -1 -1 -1 -1 -1
$$ -1 -1 -1 -1 -1 -1 -1 -1 -1 -1 -1 -1 -1 -1 -1 -1 -1 -1 -1 -1 -1 -1 -1 -1
$$ -1 -1 -1 -1 -1 -1 -1 -1 -1 -1 -1 -1 -1 -1 -1 -1 -1 -1 -1 -1 -1 -1 -1 -1
$$ -1 -1 -1 -1 -1 -1 -1 -1 -1 -1 -1 -1 -1 -1 -1 -1 -1 -1 -1 -1 -1 -1 -1 -1
$$ -1 -1 -1 -1 -1 -1 -1 -1 -1 -1 -1 -1 -1 -1 -1 -1 -1 -1 -1 -1 -1 -1 -1 -1
$$ -1 -1 -1 -1 -1 -1 -1 -1 -1 -1 -1 -1 -1 -1 -1 -1 -1 -1 -1 -1 -1 -1 -1 -1
$$ -1 -1 -1 -1 -1 -1 -1 -1 -1 -1 -1 -1 -1 -1 -1 -1 -1 -1 -1 -1 -1 -1 -1 -1
$$ -1 -1 -1 -1 -1 -1 -1 -1 -1 -1 -1 -1 -1 -1 -1 -1 -1 -1 -1 -1 -1 -1 -1 -1
$$ -1 -1 -1 -1 -1 -1 -1 -1 -1 -1 -1 -1 -1 -1
$$ ##$RG_tab2= (0..255)
$$ -1 -1 -1 -1 -1 -1 -1 -1 -1 -1 -1 -1 -1 -1 -1 -1 -1 -1 -1 -1 -1 -1 -1 -1
$$ -1 -1 -1 -1 -1 -1 -1 -1 -1 -1 -1 -1 -1 -1 -1 -1 -1 -1 -1 -1 -1 -1 -1 -1
$$ -1 -1 -1 -1 -1 -1 -1 -1 -1 -1 -1 -1 -1 -1 -1 -1 -1 -1 -1 -1 -1 -1 -1 -1
$$ -1 -1 -1 -1 -1 -1 -1 -1 -1 -1 -1 -1 -1 -1 -1 -1 -1 -1 -1 -1 -1 -1 -1 -1
$$ -1 -1 -1 -1 -1 -1 -1 -1 -1 -1 -1 -1 -1 -1 -1 -1 -1 -1 -1 -1 -1 -1 -1 -1
$$ -1 -1 -1 -1 -1 -1 -1 -1 -1 -1 -1 -1 -1 -1 -1 -1 -1 -1 -1 -1 -1 -1 -1 -1
$$ -1 -1 -1 -1 -1 -1 -1 -1 -1 -1 -1 -1 -1 -1 -1 -1 -1 -1 -1 -1 -1 -1 -1 -1
$$ -1 -1 -1 -1 -1 -1 -1 -1 -1 -1 -1 -1 -1 -1 -1 -1 -1 -1 -1 -1 -1 -1 -1 -1
$$ -1 -1 -1 -1 -1 -1 -1 -1 -1 -1 -1 -1 -1 -1 -1 -1 -1 -1 -1 -1 -1 -1 -1 -1
$$ -1 -1 -1 -1 -1 -1 -1 -1 -1 -1 -1 -1 -1 -1 -1 -1 -1 -1 -1 -1 -1 -1 -1 -1
$$ -1 -1 -1 -1 -1 -1 -1 -1 -1 -1 -1 -1 -1 -1 -1 -1
$$ ##$RG_tab3= (0..255)
$$ -1 -1 -1 -1 -1 -1 -1 -1 -1 -1 -1 -1 -1 -1 -1 -1 -1 -1 -1 -1 -1 -1 -1 -1
$$ -1 -1 -1 -1 -1 -1 -1 -1 -1 -1 -1 -1 -1 -1 -1 -1 -1 -1 -1 -1 -1 -1 -1 -1
$$ -1 -1 -1 -1 -1 -1 -1 -1 -1 -1 -1 -1 -1 -1 -1 -1 -1 -1 -1 -1 -1 -1 -1 -1
$$ -1 -1 -1 -1 -1 -1 -1 -1 -1 -1 -1 -1 -1 -1 -1 -1 -1 -1 -1 -1 -1 -1 -1 -1
$$ -1 -1 -1 -1 -1 -1 -1 -1 -1 -1 -1 -1 -1 -1 -1 -1 -1 -1 -1 -1 -1 -1 -1 -1
$$ -1 -1 -1 -1 -1 -1 -1 -1 -1 -1 -1 -1 -1 -1 -1 -1 -1 -1 -1 -1 -1 -1 -1 -1
$$ -1 -1 -1 -1 -1 -1 -1 -1 -1 -1 -1 -1 -1 -1 -1 -1 -1 -1 -1 -1 -1 -1 -1 -1
$$ -1 -1 -1 -1 -1 -1 -1 -1 -1 -1 -1 -1 -1 -1 -1 -1 -1 -1 -1 -1 -1 -1 -1 -1
$$ -1 -1 -1 -1 -1 -1 -1 -1 -1 -1 -1 -1 -1 -1 -1 -1 -1 -1 -1 -1 -1 -1 -1 -1
$$ -1 -1 -1 -1 -1 -1 -1 -1 -1 -1 -1 -1 -1 -1 -1 -1 -1 -1 -1 -1 -1 -1 -1 -1
$$ -1 -1 -1 -1 -1 -1 -1 -1 -1 -1 -1 -1 -1 -1 -1 -1
$$ ##$RG_tab4= (0..255)
$$ -1 -1 -1 -1 -1 -1 -1 -1 -1 -1 -1 -1 -1 -1 -1 -1 -1 -1 -1 -1 -1 -1 -1 -1
$$ -1 -1 -1 -1 -1 -1 -1 -1 -1 -1 -1 -1 -1 -1 -1 -1 -1 -1 -1 -1 -1 -1 -1 -1
$$ -1 -1 -1 -1 -1 -1 -1 -1 -1 -1 -1 -1 -1 -1 -1 -1 -1 -1 -1 -1 -1 -1 -1 -1
$$ -1 -1 -1 -1 -1 -1 -1 -1 -1 -1 -1 -1 -1 -1 -1 -1 -1 -1 -1 -1 -1 -1 -1 -1
$$ -1 -1 -1 -1 -1 -1 -1 -1 -1 -1 -1 -1 -1 -1 -1 -1 -1 -1 -1 -1 -1 -1 -1 -1
$$ -1 -1 -1 -1 -1 -1 -1 -1 -1 -1 -1 -1 -1 -1 -1 -1 -1 -1 -1 -1 -1 -1 -1 -1
$$ -1 -1 -1 -1 -1 -1 -1 -1 -1 -1 -1 -1 -1 -1 -1 -1 -1 -1 -1 -1 -1 -1 -1 -1
$$ -1 -1 -1 -1 -1 -1 -1 -1 -1 -1 -1 -1 -1 -1 -1 -1 -1 -1 -1 -1 -1 -1 -1 -1
$$ -1 -1 -1 -1 -1 -1 -1 -1 -1 -1 -1 -1 -1 -1 -1 -1 -1 -1 -1 -1 -1 -1 -1 -1
$$ -1 -1 -1 -1 -1 -1 -1 -1 -1 -1 -1 -1 -1 -1 -1 -1 -1 -1 -1 -1 -1 -1 -1 -1
$$ -1 -1 -1 -1 -1 -1 -1 -1 -1 -1 -1 -1 -1 -1 -1 -1
$$ ##$RG_tab5= (0..255)
$$ -1 -1 -1 -1 -1 -1 -1 -1 -1 -1 -1 -1 -1 -1 -1 -1 -1 -1 -1 -1 -1 -1 -1 -1
$$ -1 -1 -1 -1 -1 -1 -1 -1 -1 -1 -1 -1 -1 -1 -1 -1 -1 -1 -1 -1 -1 -1 -1 -1
$$ -1 -1 -1 -1 -1 -1 -1 -1 -1 -1 -1 -1 -1 -1 -1 -1 -1 -1 -1 -1 -1 -1 -1 -1
$$ -1 -1 -1 -1 -1 -1 -1 -1 -1 -1 -1 -1 -1 -1 -1 -1 -1 -1 -1 -1 -1 -1 -1 -1
$$ -1 -1 -1 -1 -1 -1 -1 -1 -1 -1 -1 -1 -1 -1 -1 -1 -1 -1 -1 -1 -1 -1 -1 -1
$$ -1 -1 -1 -1 -1 -1 -1 -1 -1 -1 -1 -1 -1 -1 -1 -1 -1 -1 -1 -1 -1 -1 -1 -1
$$ -1 -1 -1 -1 -1 -1 -1 -1 -1 -1 -1 -1 -1 -1 -1 -1 -1 -1 -1 -1 -1 -1 -1 -1
$$ -1 -1 -1 -1 -1 -1 -1 -1 -1 -1 -1 -1 -1 -1 -1 -1 -1 -1 -1 -1 -1 -1 -1 -1
$$ -1 -1 -1 -1 -1 -1 -1 -1 -1 -1 -1 -1 -1 -1 -1 -1 -1 -1 -1 -1 -1 -1 -1 -1
$$ -1 -1 -1 -1 -1 -1 -1 -1 -1 -1 -1 -1 -1 -1 -1 -1 -1 -1 -1 -1 -1 -1 -1 -1
$$ -1 -1 -1 -1 -1 -1 -1 -1 -1 -1 -1 -1 -1 -1 -1 -1
$$ ##$RG_tab6= (0..255)
$$ -1 -1 -1 -1 -1 -1 -1 -1 -1 -1 -1 -1 -1 -1 -1 -1 -1 -1 -1 -1 -1 -1 -1 -1
$$ -1 -1 -1 -1 -1 -1 -1 -1 -1 -1 -1 -1 -1 -1 -1 -1 -1 -1 -1 -1 -1 -1 -1 -1
$$ -1 -1 -1 -1 -1 -1 -1 -1 -1 -1 -1 -1 -1 -1 -1 -1 -1 -1 -1 -1 -1 -1 -1 -1
$$ -1 -1 -1 -1 -1 -1 -1 -1 -1 -1 -1 -1 -1 -1 -1 -1 -1 -1 -1 -1 -1 -1 -1 -1
$$ -1 -1 -1 -1 -1 -1 -1 -1 -1 -1 -1 -1 -1 -1 -1 -1 -1 -1 -1 -1 -1 -1 -1 -1
$$ -1 -1 -1 -1 -1 -1 -1 -1 -1 -1 -1 -1 -1 -1 -1 -1 -1 -1 -1 -1 -1 -1 -1 -1
$$ -1 -1 -1 -1 -1 -1 -1 -1 -1 -1 -1 -1 -1 -1 -1 -1 -1 -1 -1 -1 -1 -1 -1 -1
$$ -1 -1 -1 -1 -1 -1 -1 -1 -1 -1 -1 -1 -1 -1 -1 -1 -1 -1 -1 -1 -1 -1 -1 -1
$$ -1 -1 -1 -1 -1 -1 -1 -1 -1 -1 -1 -1 -1 -1 -1 -1 -1 -1 -1 -1 -1 -1 -1 -1
$$ -1 -1 -1 -1 -1 -1 -1 -1 -1 -1 -1 -1 -1 -1 -1 -1 -1 -1 -1 -1 -1 -1 -1 -1
$$ -1 -1 -1 -1 -1 -1 -1 -1 -1 -1 -1 -1 -1 -1 -1 -1
$$ ##$RG_tab7= (0..255)
$$ -1 -1 -1 -1 -1 -1 -1 -1 -1 -1 -1 -1 -1 -1 -1 -1 -1 -1 -1 -1 -1 -1 -1 -1
$$ -1 -1 -1 -1 -1 -1 -1 -1 -1 -1 -1 -1 -1 -1 -1 -1 -1 -1 -1 -1 -1 -1 -1 -1
$$ -1 -1 -1 -1 -1 -1 -1 -1 -1 -1 -1 -1 -1 -1 -1 -1 -1 -1 -1 -1 -1 -1 -1 -1
$$ -1 -1 -1 -1 -1 -1 -1 -1 -1 -1 -1 -1 -1 -1 -1 -1 -1 -1 -1 -1 -1 -1 -1 -1
$$ -1 -1 -1 -1 -1 -1 -1 -1 -1 -1 -1 -1 -1 -1 -1 -1 -1 -1 -1 -1 -1 -1 -1 -1
$$ -1 -1 -1 -1 -1 -1 -1 -1 -1 -1 -1 -1 -1 -1 -1 -1 -1 -1 -1 -1 -1 -1 -1 -1
$$ -1 -1 -1 -1 -1 -1 -1 -1 -1 -1 -1 -1 -1 -1 -1 -1 -1 -1 -1 -1 -1 -1 -1 -1
$$ -1 -1 -1 -1 -1 -1 -1 -1 -1 -1 -1 -1 -1 -1 -1 -1 -1 -1 -1 -1 -1 -1 -1 -1
$$ -1 -1 -1 -1 -1 -1 -1 -1 -1 -1 -1 -1 -1 -1 -1 -1 -1 -1 -1 -1 -1 -1 -1 -1
$$ -1 -1 -1 -1 -1 -1 -1 -1 -1 -1 -1 -1 -1 -1 -1 -1 -1 -1 -1 -1 -1 -1 -1 -1
$$ -1 -1 -1 -1 -1 -1 -1 -1 -1 -1 -1 -1 -1 -1 -1 -1
$$ ##$RG_tab8= (0..255)
$$ -1 -1 -1 -1 -1 -1 -1 -1 -1 -1 -1 -1 -1 -1 -1 -1 -1 -1 -1 -1 -1 -1 -1 -1
$$ -1 -1 -1 -1 -1 -1 -1 -1 -1 -1 -1 -1 -1 -1 -1 -1 -1 -1 -1 -1 -1 -1 -1 -1
$$ -1 -1 -1 -1 -1 -1 -1 -1 -1 -1 -1 -1 -1 -1 -1 -1 -1 -1 -1 -1 -1 -1 -1 -1
$$ -1 -1 -1 -1 -1 -1 -1 -1 -1 -1 -1 -1 -1 -1 -1 -1 -1 -1 -1 -1 -1 -1 -1 -1
$$ -1 -1 -1 -1 -1 -1 -1 -1 -1 -1 -1 -1 -1 -1 -1 -1 -1 -1 -1 -1 -1 -1 -1 -1
$$ -1 -1 -1 -1 -1 -1 -1 -1 -1 -1 -1 -1 -1 -1 -1 -1 -1 -1 -1 -1 -1 -1 -1 -1
$$ -1 -1 -1 -1 -1 -1 -1 -1 -1 -1 -1 -1 -1 -1 -1 -1 -1 -1 -1 -1 -1 -1 -1 -1
$$ -1 -1 -1 -1 -1 -1 -1 -1 -1 -1 -1 -1 -1 -1 -1 -1 -1 -1 -1 -1 -1 -1 -1 -1
$$ -1 -1 -1 -1 -1 -1 -1 -1 -1 -1 -1 -1 -1 -1 -1 -1 -1 -1 -1 -1 -1 -1 -1 -1
$$ -1 -1 -1 -1 -1 -1 -1 -1 -1 -1 -1 -1 -1 -1 -1 -1 -1 -1 -1 -1 -1 -1 -1 -1
$$ -1 -1 -1 -1 -1 -1 -1 -1 -1 -1 -1 -1 -1 -1 -1 -1
$$ ##$RG_tabA= (0..255)
$$ 0.25 0.28 0.32 0.35 0.4 0.44 0.5 0.56 0.64 0.7 0.8 0.89 1 1.12 1.28 1.4
$$ 1.6 1.78 2 2.25 2.56 2.8 3.2 3.56 4 4.5 5 5.6 6.35 7.12 8 9 10 11.3 12.7
$$ 14.2 16 18 20.2 22.6 25.4 28.5 32 36 40.3 45.2 50.8 57 64 71.8 80.6 90.5
$$ 101 114 128 144 161 181 203 -1 -1 -1 -1 -1 -1 -1 -1 -1 -1 -1 -1 -1 -1 -1
$$ -1 -1 -1 -1 -1 -1 -1 -1 -1 -1 -1 -1 -1 -1 -1 -1 -1 -1 -1 -1 -1 -1 -1 -1
$$ -1 -1 -1 -1 -1 -1 -1 -1 -1 -1 -1 -1 -1 -1 -1 -1 -1 -1 -1 -1 -1 -1 -1 -1
$$ -1 -1 -1 -1 -1 -1 -1 -1 -1 -1 -1 -1 -1 -1 -1 -1 -1 -1 -1 -1 -1 -1 -1 -1
$$ -1 -1 -1 -1 -1 -1 -1 -1 -1 -1 -1 -1 -1 -1 -1 -1 -1 -1 -1 -1 -1 -1 -1 -1
$$ -1 -1 -1 -1 -1 -1 -1 -1 -1 -1 -1 -1 -1 -1 -1 -1 -1 -1 -1 -1 -1 -1 -1 -1
$$ -1 -1 -1 -1 -1 -1 -1 -1 -1 -1 -1 -1 -1 -1 -1 -1 -1 -1 -1 -1 -1 -1 -1 -1
$$ -1 -1 -1 -1 -1 -1 -1 -1 -1 -1 -1 -1 -1 -1 -1 -1 -1 -1 -1 -1 -1 -1 -1 -1
$$ -1 -1 -1 -1 -1 -1 -1 -1 -1 -1 -1 -1 -1 -1
$$ ##$ROUT14= (0..7)
$$ 0 0 0 0 0 0 0 0
$$ ##$ROUTER= -1
$$ ##$RX22TY= <no>
$$ ##$RXFMAX= (0..7)
$$ 647.5 -1 -1 -1 -1 -1 -1 -1
$$ ##$RXFMIN= (0..7)
$$ 5 -1 -1 -1 -1 -1 -1 -1
$$ ##$RXINTLV= (0..7)
$$ 1 0 0 0 0 0 0 0
$$ ##$RXMSTY= <no>
$$ ##$SCMTY= <no>
$$ ##$SGUC1= (0..15)
$$ 17 18 0 0 0 0 0 0 0 0 0 0 0 0 0 0
$$ ##$SGUC2= (0..15)
$$ 20 256 0 0 0 0 0 0 0 0 0 0 0 0 0 0
$$ ##$SLCBCONF= <SH>
$$ ##$SPECTR= 10
$$ ##$SY2FLAG= 0
$$ ##$SYNCTRIG= 11
$$ ##$SamChgEth= (0..3)
$$ <no> <no> <no> <no>
$$ ##$Sgu1PowerLevels= (0..7)
$$ 0 0 0 0 0 0 0 0
$$ ##$Sgu2PowerLevels= (0..7)
$$ 0 0 0 0 0 0 0 0
$$ ##$Sgu3PowerLevels= (0..7)
$$ 0 0 0 0 0 0 0 0
$$ ##$Sgu4PowerLevels= (0..7)
$$ 0 0 0 0 0 0 0 0
$$ ##$Sgu5PowerLevels= (0..7)
$$ 0 0 0 0 0 0 0 0
$$ ##$Sgu6PowerLevels= (0..7)
$$ 0 0 0 0 0 0 0 0
$$ ##$Sgu7PowerLevels= (0..7)
$$ 0 0 0 0 0 0 0 0
$$ ##$Sgu8PowerLevels= (0..7)
$$ 0 0 0 0 0 0 0 0
$$ ##$SguType= 2
$$ ##$ShimPowMaxUA= (0..63)
$$ 130000 130000 130000 130000 130000 130000 130000 130000 130000 130000 130000
$$ 130000 130000 130000 130000 130000 130000 130000 130000 130000 130000 130000
$$ 130000 130000 130000 130000 130000 130000 130000 130000 130000 130000 130000
$$ 130000 130000 130000 130000 130000 130000 130000 0 0 0 0 0 0 0 0 0 0 0
$$ 0 0 0 0 0 0 0 0 0 0 0 0 0
$$ ##$ShimPowMaxUC= (0..63)
$$ 130000 130000 130000 130000 130000 130000 130000 130000 130000 130000 130000
$$ 130000 130000 130000 130000 130000 130000 130000 130000 130000 130000 130000
$$ 130000 130000 130000 130000 130000 130000 130000 130000 130000 130000 130000
$$ 130000 130000 130000 130000 130000 130000 130000 0 0 0 0 0 0 0 0 0 0 0
$$ 0 0 0 0 0 0 0 0 0 0 0 0 0
$$ ##$ShimPowMaxUG= (0..63)
$$ 524287 524287 524287 524287 524287 524287 524287 524287 524287 524287 524287
$$ 524287 524287 524287 524287 524287 524287 524287 524287 524287 524287 524287
$$ 524287 524287 524287 524287 524287 524287 524287 524287 524287 524287 524287
$$ 524287 524287 524287 524287 524287 524287 0 0 0 0 0 0 0 0 0 0 0 0 0 0 0
$$ 0 0 0 0 0 0 0 0 0 0
$$ ##$ShimPowRcbType= 3
$$ ##$ShimPowRes= (0..63)
$$ 1e-020 1e-020 1e-020 1e-020 1e-020 1e-020 1e-020 1e-020 1e-020 1e-020 1e-020
$$ 1e-020 1e-020 1e-020 1e-020 1e-020 1e-020 1e-020 1e-020 1e-020 1e-020 1e-020
$$ 1e-020 1e-020 1e-020 1e-020 1e-020 1e-020 1e-020 1e-020 1e-020 1e-020 1e-020
$$ 1e-020 1e-020 1e-020 1e-020 1e-020 1e-020 1e-020 0 0 0 0 0 0 0 0 0 0 0
$$ 0 0 0 0 0 0 0 0 0 0 0 0 0
$$ ##$ShimPowRng0= (0..63)
$$ 1 1 1 1 1 1 1 1 1 1 1 1 1 1 1 1 1 1 1 1 1 1 1 1 1 1 1 1 1 1 1 1 1 1 1 1
$$ 1 1 1 1 0 0 0 0 0 0 0 0 0 0 0 0 0 0 0 0 0 0 0 0 0 0 0 0
$$ ##$ShimPowRng1= (0..63)
$$ 1 1 1 1 1 1 1 1 1 1 1 1 1 1 1 1 1 1 1 1 1 1 1 1 1 1 1 1 1 1 1 1 1 1 1 1
$$ 1 1 1 1 0 0 0 0 0 0 0 0 0 0 0 0 0 0 0 0 0 0 0 0 0 0 0 0
$$ ##$ShimPowRng2= (0..63)
$$ 1 1 1 1 1 1 1 1 1 1 1 1 1 1 1 1 1 1 1 1 1 1 1 1 1 1 1 1 1 1 1 1 1 1 1 1
$$ 1 1 1 1 0 0 0 0 0 0 0 0 0 0 0 0 0 0 0 0 0 0 0 0 0 0 0 0
$$ ##$ShimPowRng3= (0..63)
$$ 1 1 1 1 1 1 1 1 1 1 1 1 1 1 1 1 1 1 1 1 1 1 1 1 1 1 1 1 1 1 1 1 1 1 1 1
$$ 1 1 1 1 0 0 0 0 0 0 0 0 0 0 0 0 0 0 0 0 0 0 0 0 0 0 0 0
$$ ##$ShimSysFunc= (0..63)
$$ 1 2 3 4 5 6 7 8 9 10 0 37 38 35 16 15 14 13 12 11 28 27 26 25 24 23 36
$$ 22 30 29 20 21 34 33 32 31 17 18 19 0 0 0 0 0 0 0 0 0 0 0 0 0 0 0 0 0 0
$$ 0 0 0 0 0 0 0
$$ ##$ShimSysMatrix= 0
$$ ##$ShimSysType= 4
$$ ##$TFXNUM= 0
$$ ##$TRIPLO2= 0
$$ ##$VTU= 1
$$ ##$VTUETH= <no>
$$ ##$VTUTY= <tty05>
$$ ##$WBREFAM= (0..15)
$$ 100 100 100 100 100 100 100 100 100 100 100 100 100 100 100 100
$$ ##$WBREFLM= (0..15)
$$ 0 0 0 0 0 0 0 0 0 0 0 0 0 0 0 0
$$ ##$WBREFPH= (0..15)
$$ 0 0 0 0 0 0 0 0 0 0 0 0 0 0 0 0
$$ ##$WBSGU= (0..15)
$$ 0 0 0 0 0 0 0 0 0 0 0 0 0 0 0 0
$$ ##$XFAC= 2
$$ ##END=
$$ 
##$DECIM=	1936
##$DSPFVS=	20
##NTUPLES=	NMRSPECTRUM
##VARNAME=	FREQUENCY,	SPECTRUM/REAL,	SPECTRUM/IMAG,	PAGE NUMBER
##SYMBOL=	X,	R,	I,	N
##VARTYPE=	INDEPENDENT,	DEPENDENT,	DEPENDENT,	PAGE
##VARFORM=	AFFN,	ASDF,	ASDF,	AFFN
##VARDIM=	65536,	65536,	65536,	2
##UNITS=	HZ,	ARBITRARY UNITS,	ARBITRARY UNITS,
##FIRST=	8250.649169921875,	19.9911956787109375,	1.7737473249435424805,	1
##LAST=	-2079.7713229656219482,	17.030975341796875,	10.601736068725585938,	2
##MIN=	-2079.7713229656219482,	1.4618709087371826172,	-2904.4228515625,	1
##MAX=	8250.649169921875,	5058.658203125,	2981.594970703125,	1
##FACTOR=	-0.15763211250305175781,	0.063233227539062505929,	0.037269937133789066142,	1
##PAGE=	N=1
##DATATABLE=	(X++(R..R)), XYDATA
-52341C16OrnpLJ1j1MJ1Nj0j9NJ5Lj4%Rjj1lj6qJ2%QJ7Mj0o%Lj4lJ2lOJ0qj0nLNqMLjJ0Pk
-52291C08rPJ4qkj9llKJ3J4J6k5j9JkkJ5rrJ0j0KNKlNJ5Oj9qN%j1OJ1j4j7j0rRlOlNLPj2%
-52242B58MPJ9MomPk0KQj0MNlj3%J3Qrj1J3j0Omj3PJJ6J0qJ1J8jj7k8j4MjJ6K1J5qj4rmjL
-52195B72j3j7JK5J3j8noj2OpJmj1lmJ2lmK1K1jkRJ3nl4j9Jnoj0mJ1J3mJQMKj6j0nNK8LKJ
-52147B45kj6j3lJrJ7K8Pj8k4mJ5NJ6Rj8pJ4pRJ7J2Jj6l2pJ6J2lj0mNknLqJ6pl7QOJ8K4%j3
-52101B39kONj7k0mJ1RnJ6%onoqoJ0J5j2PkkJj0KQJ7Oj8%nj1j4JQpJkj5J4J0rpj0KOlk1%K0
-52051A87OMOOK0Rj0qj0oMmj3klJ3MLJ5mOknLOOPKj4kmKNl%NKkrk3LK4J7j2Q%k0k1mNlJ1O
-51998B11rj2j2JJ7J5j6j3J5POk0j8J0OMrjJ9k1J5K2J0nrj3j4%jjLrJ3nk0J2J1J2qrJ2j3j6
-51955A67JJ7mJ6NJJqQJ7j1k6NKojnj7K4K2%nOJ3oj3qK0OLmk3j6KJ3nj%j8oK0rqPmKj4J6K2
-51906A98kj2Qpl1rJ9K1MLJ%Nj8j8pl%QmKL1KpMJ7k5MJ4nj7rJ6Kj9LLOK3nqj5mqj0oK1J1K1
-51857A98j0k4nk1mJ9lMJ1qNJ1L2J5jj4Opk0oJ2kqJ0Pk4rpJ5oj6qJk4pJ0NPMpJOljJ9K1J4
-51810A88j9mjj1nk2J0J0LJ7J0mjPk3pKK1J6j3qjpj8mKK0J3rj6rLJ6K6KPj4k2J2K8Qqj8KK2
-51765B01nm7k7MJ2Rk1KJ4J5J1pnPK2lj7JJ6Orj2j7J8nj2PJ1PkLNj7j6njj3rnRK1ll8k6J7
-51720I6K1MnjK8Mk1j8J3QJj5%Oj8J6K5J3j5j5Ml4k2J3J0K3J6lOLj8NJ6ppk3lJ2J7J0KlLj2
-51676A35k2j0L5J6MJk0j4%oJ1qkj5J4L0k4lKmK5LMJ1k4j4nrJ7K2KlQJ4j7LK0l0k4PLNRJ3
-51632A60Kj1%jj6kQRMj5lK6RpJ3l6k6J6NjkJ2oj8k5%K8J3j5j1J4P%NMj6nJ5pj6J9J7mj5p
-51587A21j7%K0kj3mJ0K2MLRJ1j1nKk2j5Nj3j2J1J0NlQMj4mLNqj3J6K4J4J0J3k8k2j8j9k7
-51545F0PL2J3kj4j0OllPJ3oJ0L1Oj0nr%mnMJ1K6olJ4J9rk9k3mJ9Jj7J3j3j3J6J0kJ5J0j4
-51501A39LjPlj0k4KjJkjKK6rj4%LnRmj4R%j9j1qJNJ7RmMj6kJ0j6l1J9J4k6rRK8K2jj7omm
-51452G7K5J2j3NRm4k7J8L7K6Jk7j1j8LRlK0m%PlQJj7nolK8K3J5Klj0j4J1Nl4k4J1OM1J3j2
-51408A35pJJ6J1Qk8k0J%j5K3Nj2rjPlrKMJ1Ml7pM2J8m3qj2lL4J7Qk3k1%j9rOj3jL2K7Pnq
-51362A06LJ6jk2j5NJ7J9Kj8k0J3PJ4K1rl0j5L4K0j8j8j2Opj9j8K1K6J6J3J3j7rJ5nkj0oR
-51322A25J7J0j4jk2k0j5J1K3j0rj6KLL3J4k8l0k1ROJ8J8ROj8lmQK9l0jL0NNpk2j7OLJ2rk7
-51279G8Ppklj1RN6K0mj4j9%prk5j9LMKJ4K2j4KJ8k3JL5Jm9l4K3L4RrnK0PRKj5j0l2%L6J8
-51234A19mj0LJ0L2j9qjrj4k2K0Mk1J7lk6k9PJ1PRLNJ0J2j0m0mK8J8MJJ2O%l0J1QMJ6lLJ7
-51190A44j3ojk1nPR%j6J1J8OKnNlj3k4KRNrKJ5LQK5oj9mJ7Nj4J9Mj7%j3pJ7k4j4j5mJ3L2
-51144A25%j9j4Kj6J3Lj7K5PqP%j7kk3j5L0L4kj7j0JK8kqOj0J0L0j4k3k6JJ3nK2L4Kk2Jl3
-51102I1jK1RJ2JJLrkj2l3k5JmKJ8J4J3j0k4K1%rj0KK7M5K2nj9qook8j2J7kJ6lmJ7J5l2k7
-51058G7QK0J0PNl4j0K0jj0mJ9J8k2MMJ9knMj5kj0j3J1K0L4L0pk9j7K4NJ9J1j9j7orpk4J2
-51016A18J1j0k2oPl%J5J5Qjj1lQMj4RN%J2j1jjj4k4Mj3j7K1J2RQJ6J1kMj2j4nRKj1j5j2O
-50971I2J9QqoPKj7j1J3L1%KJ1j6Pjm6JK4pkPj7j6jL0L2%nJ1jk2j9J1mk6prJ4J7RJ3J3Rj7
-50926A25j7l3j3J1K5k5mJ8qJM6J7qlPj5k9r%KJ4J3j1qj0K8OKj3rJ2J7Kk3j3k1k3QK4K9pj7
-50884H8jMJ4qrj0K9L2j9j5J9J1j4RJ6K8ml1k2l0j6J8K3MRNjj2lJ4K8nj9OOk7l0j2J6J8J3
-50843A22rj9jrJQK6J8j2qKqmPkj6j8J3J3RRj2KqOJ1J5mj8j6kj1LJj1L5J9kk0j8nRJ6Rj2k
-50797A07p%K2Kj3nJ4j2jKLj3j0PK0K2J5Rj2j1l9j4MLj7lK5J0pqLNJ8J2J0KJK7j1j7Npj8k3
-50753A00j5KRJ2j6nK9Mlj5kj9o%J2L1L4pj9qj1mMJ9KK3Rj6j4l7j7K6qJ0RMJ9qk0J0j2j5Q
-50710I9J1Nj5kJ2JlMOL%ponJ1Jj5%J0NQRRj6l1oKj8rNJ7Oj0pJ0K6rQJ6LknOj0l2RJ8kJ2J4
-50660A36lnJ0L%j0nJ0J5kk5j0K6K1Nj0k9j7k0JJ4J1K0jpk5j6J0k4k1MK1K6NKJpKk3kj2LL1
-50617A03L0Lj4j9J1J6k8k1RjqK9K6j0m3k2QK6j7kMQK5kl8KRK4qm1J0K7j2J1J2J9K5k1j9j2
-50577I9rj1nPoOM1K5loj9mj0j2MqMOJ0Pl5j5J7QJrOj6j4J0K3OJ6Lonk0J4J2jk3k9L0QK8r
-50531A16J2Mk4j5Qj5K%jJ4Oj7KPnQmrJ3J7J1mj8mKJ0%qpL1jlk9k7RJ1KoJ8J5J1Lk0k2mKJ1
-50484A02%oj%j0KL0J9j5k1J0L4nrJ0mJ2j2nqm%PmLJ4k%j7j7LMk6rJ6J8L0RLJ0Jj1lLolk5
-50437A17lMmRJ5plpJ8J6j6j0qLjj4k3j0LQPRmNK6K1j7k3j2Oj7mK2K2J5J3lrPJ0Nm0%oj0M
-50391A14J0j1l4J6K0%k0j9J6lPJ3j0MJ2J2Jj8PJ2J4ORJj3j3nJ2MKJ8Mj2k0QJ4qJ1k6j4lO
-50349A24qj5%MJ5Nj4k2l1j6K6L8KrjKpJ1PPOl2jL5Mj6k0LK0nlJ7mj9qMj2j2j1KJ5J0kJ0l
-50304I6j2mJ9J2KK1pk5ORMmj5j1J8J8Lmj5MJ0lqlK5J7Rj4j6Kj0Mjk0jJ1lK0J6%j8j7l0oO
-50259H5jKMJ2K3KoLJ2k4pJ3J9oj9qK9J6j4k6l5nL3pk1ppM0J3PmqJ7nJ0Mrl7j6L3nRL2nJ1
-50214A47ok1kLK6J8lm%k4j3j4l5%J6J7PK4Qk3loj4lPqj3QJ0J1j0pJ4K2%k3jo%OJ4joJK1R
-50168A43jk8k3PNOMkqJ2ok2k3lN7pk1oPRlJ3LK6L9rk5m3l1J2J6J6k1lJ8rMJ0oLk0jokqJ4
-50122H7J0KK3J1pLPk8J3J8j7J3lk1J1J2k2pNrJ3lk5j0rML7J2j2kJ1Pl0j6NL0KOPqOMj4mn
-50077A07joJ%%K1qpJ6Nj2JJ4%j5Nj2Jj1J8J1j0kj1J2nj7K6K5j0k9KJ4KLmJ0j3%j5J1qj5O
-50033A00J0j0%j1JJ8K2j8lnnK8kNj4Nmp%JK4Oj7k4OK1oj1J0kmK2qj6jJ7QJ9jj2J7J8jl1l3
-49988A12l4j5j3k7K3K9L5J7j1pKMmpKJ7PqjJ8LPk7k9j3JK8j6j4K2K2R%NmNrl0lPnJ7Qj7j4
-49943I2J7lJ7Lj5j2J1NLLj5j2pjqQlK0K5k6j4pqRJ4lk7J4OJ9L6Jj1ok5j3nLmQJ4J6kJj5j5
-49897H8J3NoJ6jjopMK3K6Kqk6k9KK6KRLj1KJ6Rj2mMK1Nl2k3KjPqjK2kmklrj5oJ5K7K1j0j8
-49848A25qj0QJLqk1kK1K3oj8oj4L2J9qj0k0%J4PK3k5k4qPL0J4moj5j1MJ4noj5mJ5J7K6kr
-49804A38k4J0K5j6k8J5J2j1JrNk3kPQqj7j6%J9opPK2J5Nk0j8NloJ5K0Ok2j3nJ5J7K0LkPk0
-49760A21j8OJ5jOk3k0kJ2RPj2j1NK2lQJ1J5J0j9j3k2J7j0K3J3J0Qk5l6MJ6l2j8J3J9nk6p
-49720F7NkK5K0Qj1j5pQjkj8jRJ0j0RK9j5%kk3K0K6K3k0l3lMql7pJ7L8L2mJ2Pl1Jqj0mknk
-49674H9lNJ5MpkK5K2nk1J2MLlmL%J5Lk8k2J0NKk2qMJ3%lLj1J8pqL4J8J3k6k8PL4K2k6j1R
-49628A47NJ0J6l6j7k3l1J6J5J4K7ol4NJ2qMJoJ2Krj3k1J6J3oJ4K1K%k1k1QJ9Klom4OK7J4
-49586A23Jj4qjk6pL2J3k0KK0K3Pk1rJ2j7j3JNrk2qL2K2j7nJ3O%jL1Pqpm7k6J0K3J0j3pJ0
-49543I7nj0OJ6M7L7j0qk7l4j3L0J2mKLJ3j7mk1KK3J3%Lqj2j7MJ1pprjNJmKlqJ0MnjJ1RNj9
-49495A12j8j2J0L1j0KRj2j7j1rL2J0j0L9J1j5rpl6k0J2NJ6J9RJjPLkj1k6pK2rPLj4nJ3pk4
-49452H1jK2OJ5Nk%mKpJj3PK4lj5j3j7L%kL3J2k3qmk1JK1jLJ7J9j6jJ6OlLl1qL2k6mKj4Qj1
-49404I1jK1M1jj9nk8K1J9jj1j7njj7kJ1Qnj3j4QL0Mj5K2Oj5J5l1j5pqJ4M1J7Kj8j3J0pl1
-49362H1qJ0RK1kj7rlkoMkOjj1L3Jj0kK1K2rl0jL1J6nRk7k0LrNlJ2PK4J9j5%lj9nNj2rKOj1
-49313I6K0J3k3rRJJ4J5j8j1j8MJ8j6j4K8J0Jj2j7rj9mRK5K4j2pK6nk7mLNjKj1nJK3J3j5k0
-49270H3PRK6Omkrmj6J9RPj4mK9pj0MNkl6k3j8k0QK7kNJ6K6K5knk0Jkro%K4J9J4J2K1j6k3
-49224A48j0k2j6pRqnJ8%j1J0Pj3kj6nPjRj5mJ0nJ1%K6J2rmlk9nQPOj9MOoK1K6J0j2j4OQQ
-49177A36J4Lj0KNqKk4mMKPnJ0j0PK2Ok8m4rJ4J3nj0LrjK2kKPjJ1j5MJ2J8mm%Kj9l7j6K8K0
-49130A11J6K9Jpk5j4J2J6Jk7J7Ll1PK1k3j0J7Pk0Mlk0j7K6L4J5j1j0LMJrj4j2RJ7K0J3Pl0
-49089A28j7jk3pNJ7J1j1k0QMLLK0K5KjrPJ6j4l3n5j4K5M3KRJ0J6%nl0j8J9Ql4J3Mj0NQoQ
-49045A11J2J1Rmj2l5RJ9J2kkoJ3J6KqNJ6K2j6mrJ1J9k6k6mJ7j5LJ3k0l1QJ6j2lK4Oj2j1M
-49003A20QK7rj8K1Oj3j0k6k8J6J5L2Ok1j9nj7lJ4K7Nj7J5K1jj6K3Kk4l6k8J5J6J6j2kQMJ6
-48963A28K2PPj%J1j4kKk5j7rJ0MJ1mrPlJ1J6qJ1Jk8J8Mj9j0nj4K3J6j5qlJj6MJ6OJPK4L1
-48918A89j2j9l9j2J0k5lK5K8k0k2pk0QnkPLJ9K1j9jJ2k4j3oJ1Knj1j4k5%L1K3J1K1J1nJ8
-48878A41L0Lk6k2NJ2%Nj0l3KMJ6k2j2J5LJj5kJJ3QnlJ2oK3J2J5jj1mLkPpk0NOJ5nj7j6k2
-48833I6QJ1jl8k0K6J5JPJ9K1j0nkNJ3Nj3Qlk4rj8L0J7oor%jRLj2%OJlJ2J9j4qqjmkK8K4K
-48785A69l0j5j0j3qK7Lj4JKjJ2J5mj6KNk0j8L1J3MKOj8j0mj4k%QQJ3J5k0l6K0pJ5K3J1mn
-48742A36K9K6k0l6Lj7J4J6Njkk7QJ1j6Qj9j4lMNj6j5MJ0J8rJk0MlPJ2J2Oj6nnj0j4LM5J4
-48699A33k3k4JrJ0Rlj4K4L1Lk5mKj2JJ6J2J1k2qL6kj8MlK3K8J7mk6QNJ8l2m0J2j1J0mj2n
-48657A13Nj0NqnJ9jK0K7JJpprj7pj5k1ML3K3Kj0pJ7Nj1k3m0pJ9Nk3JK9L1k1pqLJ4J7J5j8
-48613A27k9NK1J2j2j0pnLjr%J4J6k3oK6K1Pj6NKl5j9j1LK9K5Rj4k2j2QJ6J0j9PJ8rj0rJ4
-48571A20nKLj1Mj9j7KJ2J1j2j5J6J3NJ7LKK1j1m5J0J7J7%mj5KRRRk2prOJ3o%rk1oMLJ8lK6
-48525A37J7JqKqjKj1RQLj0kj9k5lj4K6K9j3lJ9J1oQK6pk3k7kJ7Lok0%RK1Lk5J7L3j6l7l0
-48481H5K0lj5oMPJ0J9J1k5rj6j6RPJ7jk2J3J2LP%J8K5jqj3l0j3Kpj3jNqK0J3j3KrpnJ4K9
-48436A11J2kOJ0Rj9j7kJ3K3j2RLjl3k3OK3J3k4kK2jj2%J0jpOPjj3knJ4nl1pMJ6J6qOJ8Kl
-48390A28lpLLoMJ1J9J4j5k6lJ7Nl3j1K3J5Rok0qPK8J0llmjnj3j4PJj1KRM0j6k9j2pj8k2J2
-48345G1M7K2PJ4jk4lJ5JRmk4kQJ8LJ0kj0m0NK1k3nOoj9jJ1K4J3krk2lJ4%j6qjqJ0K3K6J0
-48300A55qrmJ3rj7Mk1J5K9PK4om1j5MlJ3J3jK0Lj9k0lj2J2PRMj4j1%J2J9K2l1j5Oj4PK0J4
-48257A59j0k0J%oJ8J2J2J7ql8m5j2K0L3J2QJj3J2L4J5j7nj4j9j7mqNJ0MmK0ml3rK4J5pPk4
-48215A22k4QK0Qj8OJ5LKj6qNLK1qm2j5J3j1j7J4mj0%K9Kj8J7Opj8K1J6K1lk2Qmj6K6j6j5
-48173I4MJ0J1Lj3k8JJ4K0K5Rj6rNJ7%qk8j9OrJ1K3J2J9k9mn%%pPNJ0k6K8L9K8J2pk2l3j8
-48130A32%oOJ6pLlk9j1OLL0J3m3k2kJ0M1%k4K5J9J2Mnoj1j4k2j1M4OJJ3mk1oPj0%Pm%Nj3
-48085A29Q%j7mK4j3qj2k3QK3J8q%K2K2Mj0Lql8j8%j2PK7MjJ2lj7Qk0j0lNJ0lopPJ3qj4J8
-48040A09K0nJ2%J2Lj8lMNj6j9jMJ1J8J0j1j9QK2J1PJ0QLk4l4l3j0J0qJ7L7J6Njk3k3j0rJ8
-47998A13J1qj3K1rKL7J1pl3j0K1rl5j9j3L0J2mJ2nmmmmRJ4j1j5J7K4J7%K2J1kj8k2j2LJ4
-47957A40NLLrjRLj9k8pMj5K4J3LKj9N%j0pkL4Ok2j8PJ8j1oQJ2K2Pk0k7%K3Kj8KQRpnJ7Kk7
-47909A13j2Lkj6MJ8J6OlOJ1j2J3mqJ4pNJ2JLk0lRJlk%KqNjqj3nJ4Kj9lJ0oM9kk3j4j1Mpk3
-47860H6J8J9k3KQKkJJ4mKk2J5K1j0Okkkj2J3Jj4Opj8OK2MKLJ3J0j0knnj6oj0OJ9oj6J4J3
-47814A32j7lJ9MpJ5j5qJ8J5ooRl1k1K7K0%RJ0k1j0NK0K3lrj9nk2l5J3K7K1J1%k2kJ0J5Nj7
-47772A49j4MJ9NP%Rk9pjkMKNk5rMqK3nnJ9NJ1j1j0Oj4J5Npjk1rjJmJ1pj2j1KrMPJ9J0Oqj7
-47722A05j9QJ9RpJ7k2k7kPL7J6j3jPoR%l3j4JK4J7klOj3j2lj3NMJ2QKJ0O%Pjl9j8K6RLQk4
-47675A10j9k%j0J0J6K2OMj7nNjJ1jRK5ql6j7J9PKJ0MJ1MoJmJ2%Nll0j8j7J1K4rm0j4jL5K5
-47630A30JrPj1j0J3KKj5j0lJ9J0KmNPJ3J6Kkj2j3k0kOkJ2mk1lm7J6P2K2j8J2j4pJ8j3j9p
-47587A21jJ8mPJ5J0j0j9QNkJ9J6Pm3l%qlOk9j6L2K0k1NL3j4n2j8jJ8L1J8M%j1k5l0pL2L2
-47545A40K5J6j6j2j7m4k0K0kJK3K1k0j1RnnKnqJ4ml0PJ8oJJ4L5J1j9j4NRo%PmqJ1%Oj1k7
-47501A01j1K6LOJ4j5pMJ2%J5LJ1ol9l0J2RLpj0Pk1K3K1j5J5%nqj3rJ1J6L0Jj2k7NK5LnJO
-47457A43k2l2kNK3jj9J8OjOQlj0pmL%J3j0lK3qj9j3J2K4QnOJ4onj0k6j8K0J4kmL5J7Joj6
-47412A47kj3K2J2j0RMjK0kj5kJ2j1m8J3lJJ2Rj4J5Pl7mJ7j0j2Kj2nJ1J4J1LKj8KK3l0k0K4
-47370A23J4PqJ3M3ql0j6Rj6Nkj8JJ5Oj8J0J7j1qJ3J1Lqk4mNl%L5lk2oJ6J1Mrk0j0RJ3OoL
-47325A42j3nnj8J6K2Pmj7pK2k3j6J8mJ0j2j4K7K4J4j2J0J6K2k1n3j0L8J8k4j5QK1MoJ0j2
-47287A58j9LnQKJ2mnJ7j0j1N%j5NJ1j5k5j3K8K1%Pqk2PJ9K1K7k0m1j3J5K1j3j3LK4j0j9J1
-47246A44RRj2j9pKk0OK1LOj1j5K3K7j4m6nK2JJ0qrJ5K7nRJ0rk8k8Jqj3ML2%Pkj3kj3J6L0
-47202A47qj6rj8RJ7Oj3kj5j2J8NPJ0K3j9k1J8J5K3Jk4mj2orROkJ9L1lK0Nl2l8J6jlJ4rPP
-47158A57rlqj8j1J5Nj0J2K6Nlj9pKML5Lj9kj4Kj4j4kL0pj8PMKJ8Nk0oqj3j3NK4J8J4Rnj0
-47113A49LQnj5k5QL8Jj6jk4l3J5MJ1K0k6KJmJ4k0lJJ5M3J4k5Jj6j6oj0k0J0L2Mlj0%oJ7J9
-47070A46Kj6MJ%j0qJJ8j0PJ5lk1mQ%JJl0pMOnqqJ7RJ5rk9NK7K1Nk2k8QJ9J9J1j8j7L1J6n
-47024A59j1j9j1kOJJ3Ook8J1J8J6jOJ6j2jmk6PJ4pj1PlJ8OkLj5JJ8rj1j1L4ol0MMj5k3QJ7
-46979A29NJ3OJj1j9J4J3kpj0k0kNnJJ6NPj0plkJ9Jj7j8j%NL3J2oMMj0qK5nk3K7J4ok9j6o
-46933A16oQK1kP%j5J6j4k7JK0M%Kpk5j2J1j8J1J7KJ3J6Pj1mnjPJ2JKjl0k7J4pKJ4JJ6lOJ
-46887A33j1K5K7k6k7j%K7J6QroK7pm1mj0K1J1qj5kJ4Jj9j4mPJ5J1mk5J0J1%l2j8K6K7qj5
-46846A11mJ5J4j3j6j1J3JJ6Mj1kjj2LL8K8Pj2%j3J0J2k0lQJ4qj5j5j0J8K1ok6pPj9MJ8Oj2
-46804A32j0J0KNLjmmKlKnpk4K0NKK4mNl%j7j7J3J1j6qJ5j2%LL4K1j9k5lK3LJ0k3kpJ0Jjo
-46757A35k5J1K1NKoJ0Jj2MJ8nJ0nj2j9MPp%J7pPQlk4k7RJ4pmjjK5Mj3k7j3K6NJ1K2jqQPO
-46710A70l4j2J2ORj0j1PJ2Jk4pQomJ1J6Nokj1j5Jmj3J0K1J9Qj0j7k3J5L0rqJ6Nl2l2mJ5J6
-46667A19K8RkKL2k4l6pOJ0ROJ7J3l3j7ONk9j8kL8K1j2j1j7nJJ4K3J5j2j3k9LJ6LJ2lrl1j6
-46625H2JK1K5K7%qRnj5j2rj2RJJ4J0j0Ooj2K8J9J4j2j6J1pJ9jj6J2Nl1j0qj2%rJ7J1J9J3
-46583A62RJk4mj5j2J3kj1K4J7j3k0KK0j3PLpQMJqj3oMOK0r%%J5j7j8j1MmmLJ2j9lj%L2Kn
-46536A30J5Kk6qJ4j0nJ0J3ll8j9jK0oK4K5pj1j3l%KkJ4K6K3j2j3jOlj4pnQJ0K6j0koNj7%
-46492A31opnLK0OnJ4nJ4J8mk4j1MJ5J4Ok5k2k1J2Pqk1k6mJ2K0J8PJJ1J3nkk8o0jJ2L3K4J2
-46449A37J0kj5ok1j4J7J7poJ6J1rj0j1mJ2J0JQK1K7Mj5ok7k7J6J8J3Rj1LK4j0l6l3jK9RN
-46408A46Mlj9k1Kqk2J1KK1K1PJ3J4rl1j9K3kpK8J7omljk5k1K3J8J9NJ%Kj8j7r%J0K0J1RR
-46364A91k7k1k8k0QK2K0j0ppJ4OPj1LJ6kkOJ2k6k4PRj4RK8j5k9QK9Lj2k4lQOj4mJ3mj1K7
-46321A37QJJ1%J1Rj9k1PJ0k0j4K3J0k0lOoJK0J3rk4j5m%JJ6OoMj5mQK6LPj0k2k1MJ2J2K3
-46277A56K0mml6k1J8KJ0J6Pj7OL2J1l8j7%mnlornJ9K4QPKJ2Qk3ML%j8j3K0rj8K0L3Mk8qo
-46232A50k0J8L0OLRJk0j6rJj5kK8K0j1l2k2RJ5J9NKoj7j6j0K4K1oj2ROq%lrrJ3K6j0j6OK3
-46188A75K6J1k3k6NP%j4KJ6j0%Pj4j6j1RNLKPmk3JK7k6pJ1oJ5NQQoj7j7J1Pj0K0K3j2nlo
-46143A55j5nRKqORK%j6j3j5J0j1oL3jj3JOJ8LJ7K1rj5pk7rmj1JJ1K5QKKj0jK1Jqmmj6j4j
-46096A20J8NRNj3J2l4j9J3J2oPJ4lJ1J7MJ1l8k5QnQQQqj6OJ4kjJ6NKRprk4k4%pj7J9K6Rl
-46050A35pNrlJ2mK6Pjol4j6J2Nj2J9K0OJJrj6rQlpOnj3Jj5J4J9MMlnj9J1J0LK2RjPj7j6L
-46002A40Okj2j0j0MJ0PL8j0k0oJ1K2kKJ0J4oj2l2qK6J4Okork7k8kJ3Jk1j6K4J5J2J1jJ3K
-45960A59j2J2K2pk6k5Q%nMnjJ2L0j0mJ4OJ3l0k5QJ5nJpk8j3J8K7J0k7J7K3J4jl5l5k5jMN
-45918I5MMK8K0J7j1j8qJ1Lnj8QJ2j4rQKJ1J1j0j1QJj7J3j2OK3pj9pK2K3K5oj1j1NJ4J2k3
-45876A69rK5j3j5qj4j1J8j5oJ8RRJ0K3k6l2J4rJ7K3j2j5J3lj3J2J2k0j4KK%j6j4L3Ml2rJ6
-45836A23NJ4Kj2RK5Pl6j7%RjL3J2k5j4J0j5rJ0LQNRLJ1kk4j8K5Mmr%MK3j3qj5j0L0Lj2k0
-45792A23NL3Qj1k7j0%Pj2K5M2kl6OJ3j3Mmj9Qolj5nJ9K5OK8j6l6j7j2J7J1Jj8pK0J7j9j%
-45750A29OJ5J1%k6k2j1j2nJ4J1lK5K2l0JJ4J6jmkLJk0j7J8K4qJ6qj9pK8K9pj6j7J5Kk2l6
-45709A07j6J1J1mMK4J4jnj2k0j4%J2MPMKK6J9j3rMJ5MrLJ5j1j5J2kj0J6mMj0j6j0kmpj7j3
-45665I4%J7L2K5pj2k1nK5KRj0NPj3k3j0J7M3K4J3j7LJ2j0mMkNrLj7k6olk4k1KK6J0J0j4j
-45622A33K0lj1qPLJ9J0m2m3K3L8J6LNl1j7%j2J1kK2J4mj2Jj7mJ8J2jj3j9QJ1J6J8KlmmJ2
-45580A72qpj0k0J4Kj0j2j2J1L5Mk8j3jKjJ5L0qMk0j6L4Opj5QK0JJ2%lrKPlK6jj4k1l3PJ2
-45536A52mj2J%pj4J5L5qRqj5rKL0ok5j9J8pj2QQOj2KOJ0j0k0J9jOK3Qqj4j5joqPOj3oPLj0
-45488A11nJ4J1j3k0J1K1J1j4mJ4kK4J8j8k2k1kK4LNJlj3j5mRmRK7Lj2OKMNjpj7NK9J8mj6
-45444A68%k0qLMo%jj3qLkj7LK1nqJ4K7j0%rpl4QJ2LK7Oj4kJ0j4pLl%K2K5J1rol9l2RKJ3L
-45396A23J2PjK3J7k3L%jrKK5j1mkj9j6rkK9J2K8J6Nlrj3k1qpNjj1pJ2J2K7Jj6j6NJ2lj0j7
-45351A37j6j0J2L5Nj7jjoOJ7LQnj5QlNj4l2J2M3J2j7Nj1j9OnpJ2j3j9rK2K9K0j2o%kJ7Pj
-45307A80mJkj4%j2Jk0pJ8%lJL5lj9j5JQlJ4lnlKJ3K0j5j0j1k3l1J0K7RK0Jk7l0jj6JL8J9
-45263A42oRJ2Jk0nrk0NJ6Rmk5JRopj2L6J6j2kJ5J5j3j5MM2K4j9ojk3k1Pq%kK4J7j3lk9l1
-45219I2mNNL0J0Jj3Lk5qL9J0KLMOJ6KqQJOj4j0J1Lj9j2QmKMrK5rj5k6j7kQLL0rj9PK2K1N
-45171A69PJ2rj0J7LJ0j5m5rOjLj0j1J7K0qJ2K2j4j3J9k2oK2KMOj0MlolrkJ6K1rj4j0Mk3q
-45127A26ONJ6J2J5j1mj4Kkj2LlK8K2j3j1%MoJ2jl6k8RK8pj4qLJ6J7M3oj9k1j3j1pp%J4J3
-45084A40J3L0LJ0L5ml8l4k1jL7J9k2oj3k0oMjrPRRLKj0oJ0Qj1k0J2J9j1MjJ2K2kk2j0Pj3
-45041A34qJ2M1K1rk5k6j7L1kj2J1KjJ5%j1RMpK2J2j5MJ4QKlpk3pk7j9%%QJ6Mk7lK0%NLj4
-44996A35k0JJ9J0pr%NK5J2j5rJ1K6%oKj0k3k3%M0K8J5j0j9QrRk6mPJ0%J2K1OQj0j1ll6qq
-44952A44J0JRJ5Onj0pk7j5J4J0j0J1J3j7nJ0qj6k2oQJ8J7J2JJ1J0k2pK0J3joJ4lNmnj4mq
-44909A50RlqlRK1k1k1QlNnrK%J3%jPj2Pp%QrPJ6J2RLm3k1L0K5k3jRK5Jj2rj9lK4J1j1lj2
-44861A52OJ7J1j0J3J5k2j2Kj2qK0NMmNRMj9qlPkpJ2j7j2lJ0nPJ5nJ9K4k6l3k1j4kJ0LrKM1
-44816A59L6NjK8Pl1m4j6lj2MPRQMqk7j5qJ6K6K2J8QRk9j0j1QJ1J0jpNrk4k1J4J3Mrk5nmK2
-44771A33J5k0qK1JqPpk4J3J5J8K4NJ1Rj9l0k4J9OjQRK9qj2k2pm4m1J6J8K7K8J6K2kj4j3r
-44730A57Ooj7OmJ3PoJ2J5Ll7k5pOK3J3lJj2Qj5JQj2k1J9Kj0kJ7j3k3POj9kJ9J2J7J5mRNk
-44685A67j3mLMJ0j8k1k1J4J1J6J7j1qJ1k1j6m%J8J7Mpkj1j2lKOMRqqORJ7j8NQk2k6RK3K4
-44641A60J0l2Ooj8KMJ5kkpl3lK1K3mJ1Oj9LK5Lj4pj7K2K3l6j1J0J2QnmOj4rJ6J5Oj5J6LM
-44597A72k%MlJ0mk7lL9ql2k2LJ8lK3K9qj3j6j3j8K5j1k1j2mK4J7j9J5L0K3k4j6j3lMLRNJ
-44555A59J1j0npL3Ll0nKJ5lj4Kj6nJk0PK5J4KJ1j3k8nQnJ7K3j8KMKj7j2mQK8jqK%j4K1k3
-44510A37k1kK4J4J1ok4J6k8m1jK2J0jJ2K5J7mlK7Lk0mllmjpqK1nk0nJ5J4J2PJ2j0k6OJ7J1
-44467A86pj3J7K0j4l0%jlJ1qj2QPMJ2j1k3j3LJ1J8lj1or%K2J7J4j5l2MJ3Kj1pJ1LrJMMK6
-44423A80rj6J6K0J3k4%PmlJ7J7Lrlqk6jJ3j6k7%K8Nljkj6k7K3J2rJ0knJ8oj7k3nJ7J8J4J8
-44379A87Qmj6jkROOk7k0J1olQrRJ0J3MLK3j1m1k5J7L6L2k3j4lj6k5KJ9K3J3j3oj3j5k5oJ
-44336A16L6J7J7Kk4QJj2MMJ2lk5k3J1J1Nj1J7J3%lnnNOj2k9lK5J9j6%Kojj0pmQRj2j6KLQ
-44290A34L0K9%Rj9l7PK8qk5k0LlLK7Jk2Pmj8OK1Rj3kLkj9RK8j5j9j6PRK0J2MmoqPJ1k7J7
-44245A54KKj5j2KJ2J9rrKn%K2Oj7k5k3%lRlK2J0kJ5K4mj0K1J5j7j4J2J0J3ok9k9OK2MJJ3
-44202A86j6k6ORlk1kPk0oK8L0mj7J7j2K1J5j4k6NJ8Pj5lQOmpJ5jkj2qJ5Pj3l1j5J2J9nQK0
-44158A76JJ4J5k9j4ojnoJ0Rmj3qJ9QPLk1Klk7J3J1LJ0qk2MK5j2J8lk8Nj1j4pJ5K9J9Ojm2
-44114A37k4J0J5lj1Jj6OK3K5jNlj1PJ4pj9qK4J5k0j0Jj3%J0qnJ2J7k3K9K3oJj6j1rqLJ5j1
-44071A50QJ5llOkkj8%Nj7%nPJ0LQj9oJ4Kpjj3PJj2MQOJ0pk3J8K6omk0NJJ5Oj1j3Rj7j0rR
-44022A25M5Pj1ljQmJ1J3lj%RJk7KpNppRJ4kl3j4%NoJ8K9J1kJ1j6m6kJ1QnkRlmJ0PL%ppjj3
-43971A37OJ0qJ2L6Mj1j8J1J4j8nok2J4OJ0LJ9Mnk1j9KL6J4k3j7%m%K0mk7KRjmk0k2MJ0rJ7
-43927A36J0rJ3K1Qk9k7l0nQK7J6J7J6K9J0lopoj9k2j2J9QK1rj2kK1J2k4l7j4J5J1jJJ2PN
-43886A69Jnooj9K5J6LkJ7pJ0pl1Jnqj0J5J3J8lj4Pj6k1k0nL6j1nK1J9J2nJ6J7j0nj0lLnj6
-43842A64OK5pl1j2kJ8mk0J4pKJ2nk4J0K8MJ4j3JroJNJ1J7qj2Pk7j2K1j0%Rkj6J4J7k0j2Q
-43799A49K6j5NkpRj0oK3Nqnlrj9KJ3K4jrQJ4mNnk2j4J9J0nj3J2j9k1%K%J1k1PJ9K9j2j4k
-43754A46j5J1L0K4j4k1qkMJ4K6Jl6rJ5KJ1J1j7lJ7lJ0nk2QMj3Mk3LRLLj4PNrkL%k9JK7K5
-43709A79lJ0J0pj6k9nJ2J0JJ3ok5pPj7L4J1Mrj5OL4Rnppqj7lK8J6%Oj0k0j8oJ4QK2j0rJ0
-43665A85QOj9mj3k0k4kL3RjpJ6L1orl5qJ3kj7PK6KmJ4J0K0ll4mJ8Qoj1qJJk7j4L3J0J6kj6
-43620A71K3K1mj5j9pJ0Mj0KJ8j1l8j9J3K4PjJ2J5mmQK6k6k1oj8J2J3j7j6J7JlL1k1k6jOK2
-43579A69J8j4l4lPj0Lj5J3M6J2j7J4jk4mMj2J1L4Lj6qj3j9k4MK1J9J1NmJJ9Mj8jJ4Omj5k2
-43537A60l0K1L4qkK7j3k7qK5KJ2Mj9j3k2j2J3l%J1J1LlJ7mLj9j2nKLprkJ2JJ3NpjL2J5mn
-43492A91j4j9kPjqjJ5JJ7ll7J0MPJ4j0NJ0qk1OJ4J3j5j8j7J3J9pjlqj3R%J5oj8J5K4k0k1
-43449A38J9K3K0J0j1m7l6K6K3J7Mpj6k5JJ3K1Kj3pk2kKRoPj3mK3K0k1j1j4J3J6K3J5J0kj8
-43409A80mL2j3j4Lj2Okj2JK6oj2mj7mL7J5lkmJPnJ2Oj4j5oJk6rk2L1J4QJ9k3ppJ0L0Rj1%
-43364A94ol5kKj4QK8K1Ll0k8J5PMROmj5l2LL4J6j4l2lK9K2k3j0%MJ4j1MLlNOL0Nj3rjlj3
-43319A71qRMJ6Jk3mRqRK1ok3KJ5K4K5j2j6J7kjj2m3k6j6K8jl1J8L2NJ1kj7j8%Loj0J4JRJ2
-43275A71Qj3kJ5kkk6l6oJ4kK7K6Nj4J0qKLrOJ3J1J2lj9k1lnmomK4J2mQRj3l8J3OJ2K6J5j2
-43230A96k3nJ0jj4j6j0J7Kj1PJk6LJL0J8Pnj7J0J4%k0j6j4PK9J5j9j8J9%pj1K4J8j4j9j0
-43190A52Qrk8J5MJPJ8J6J3J1rj0ok0RJ1JKk4j9J4K1k5J3JKJ2MJ6qQMLj4pk5qRj4J1J3j4%
-43146A59mmj1J7J2J3lj8j1KJ4km6j4M3K1j3%nJMRj0mRJ7j6oj%%J2K4rJ1Qj3NmJQj0k6J2Q
-43101A80Kk1mK4K9%j1k8rJ2RkMk2qKRJ8J4LOnl4oJ%KL7mjj2mJ2k5k3K1J0J9lj3jkk5OL1O
-43055A94J8Ql5k7PONj1j3j4J3J6J0Ok4OK4J8j8j2nlk1j0OLK1KpjJ4J7k2k7KpLK4Kj0J8No
-43012A75Pknpjj5%l4rM4K0RoLKJK1j9j1J1J5LK2J0k0Okokrj8j2KJ1k2j3J5K9%qJJ4Pk0j5
-42967A72NjjK1J5j1j6mjMmj3jRJ0j7RRmk9MJ3KOJ8k0m4J1J5LJ0J0jJ3J4k1k1lQpj5J8NPJ0
-42922A87j8k4NkM%J1K9rk6kJ7k1j8RJ4j7L4K4k2J0Rj4j7KJ0J8ORj6K%Lpj2k3lmmJ7RJ3Qk5
-42878A66j8K3j2qOPJ2j2J6J8Kj6MJ8Ljrj5J5J5%j5jKj0j0RoJnj2kOj3mJ9J2Rqj0L0Mk0j3
-42834A77%J7jmlQkj1K4L4Nk9k6oj0Rj8j3J2%lRJ6j9NNj2MrPJ6kjj3OQj4kKj2nLnQJ0J5j7
-42787A63j5Nj9KK6OmK2k6l1K4J8mJ3QJ0j3mJ1k4qK1PRNj6nQJ9m3k3%K9J9l0k4LL0J6mj7k4
-42745A40QJ8J5KjJ3kk3k2PJ4Oj0OJ4oj0%K5j0j6K3rjpk0K6Rj2K0j1k3KqmmkPJ8oJ2K8l5k1
-42701A50Rj2mK6qk7kL0K7RJ9jm0qj8jJ1QpnNOJ1K4j3kQj8J8J4rNJ0lNJ1rj9l5j6J0PLJ4J8
-42656B01K0mj0lj5kJJ5kk4j5nrJQNJ1NJK6JkJ3J3k6j4orLLNj1j0K0KlKOJ0JKkNr%nqqJ9j2
-42606A85j1Omj0k5J3K3mJ7Oj9NJ6jj7jPK4Kk0oL9lk0qj9k9NOj0kQK1jk3nKk8k5J9J6j1%K4
-42562A42K4K4J9j4J2Jn0LJ0mkj0j5Rmj2J7J6jJ5Pm6j4K1J7J0J9oqk7j1L0K4M%lJ0j3rJlJ
-42520A84j1K7Kk6k2j3PJ3jJ6J7Kk2%jK0J1JoJ0PJ6mj9j2JJ2PJ5j7j5pk5OM5K4J5ql9k7J0
-42479A93K4rj3j3j2lKJ1k2j4MK9OJ%LJ5J9Jj5k8rOJ1K4Kk2Oj4k3jPJ3J7J6j0jk7k5jnJ3k0
-42436A36JK2K0j8j4RJ4oMJ1oJ3j4nomJ7J2mJJ2J9Nj7kl8k7OKkmOJ7k1nK1J5J2j9RRMK2rj7
-42391A81j8j3pooONJ6Lj5j0MmK8j0J3rjJ8%mpj6J0J3jj6J3L6Krj0%j1j6K1L7nNl7j4k7j5
-42348A24J1j1nJ7K1Mrj2K1L3p%k2oK1RPj9PLjJ8k6k9OK0pNJ1j1jJ0rJ0QqJ1Mj1pLKQj0MJ6
-42302B03K4j8qR%lj5%J0lrOmjK1jKJ3J2j3l6l1NNqJ5JMlpkmK9NoMJj9k0J0K9K3J0j5k5m0
-42256A50J2%k3QJJ1NKj2k6jK6K9J4j3k2PJ0LJ4j6rMJj0kj4Q%pqJ9Ok5j1K7J8JJ4k0J1J3L
-42213A98lj7QNlqlj0J7N%pj3lmKK3J1%jprJj0J6j2k3nj5K0K6Lrjkl8j1L0L5Jj5j6Jj1PK2
-42167A75J8J1rpJ0Nj8LJ3J6j7kJ0K3k0l0k7j6LK1RKrlKql5MK9oPK2RRjk4K4KrOoj3Mj0J4
-42122A81J2Kk8j9QK4jj6j3QL0K4mj9oj0KJ0J9KPL2Ll9k4K2nj0RPK0rk4nJ1k0j1lkNJ3OJ4
-42079B03j6pK0pk4j0oJ4kJ4QNk0j5j0O%J7L2J1J5llj8Kjj4%k2kJ8Jj1J3lkK0ml0l0lPJ4j
-42035A56K8lj4kJ7J2lPPj8j3QJ5Oj6LJk0J2K9Rl8k7J9NJoqKrRj7nJ6j3nK7JJ4LoprJ6J6j
-41989A99nok1OK6qJ2pl4j6L1J9k0J6J3rQNk0k6lMM3Rk4k3%LJj1J3J0pLoj7%JjKRK4J4MJk2
-41943A90j2jJ2lnLj7K2NjKmNmjj1qJmJ8j5m9J4L7K8K7rj7knJlJ8kk7MJ4lk5LPk5j2PK2J2
-41897A87K7NJ4%m0qJ7J1ok0k7QQKjjpK3Jk2nkLJOK1Jj2lkL0J8j9j5Pjj8j1njJ9Lj3lJ6QO
-41850B00MN%j5j6JLmj2jL8Oj1K%JMKk3rJ4PpnJ2Rpok2j7QJ0J1MJ0mJ4mj9j1mkMK2J1k0k9
-41803A54NJ3j1Kj1J6J8rJ0K2kj0j2PPj7j4kJ3J4j4%poJ2J0mJ0nj9Kj3j3K5J0J6J4j6kj2P
-41762A88J5qj4K4L9Jk0j0k1j5klmk3K9J1lJ0LKJ1Nk1j2nqJ3J0k8mlNKlqJ4%j4j8j6MnnL4
-41718A47L2J3Ok8j4RqKK2p%J3lLJ1LqqL9J9k5k0%oJ4K0k9j2L6L6j3l4j4KnJ0R%J0Mrj7pj0
-41674A83j3kL8kmRj4j6k3Nj3KJ9%jJ5K0J4k6nRlQj1LPlqJ5J0l3pN1jj2Mj0qk7j3nkK5j3p
-41629A55LRJ7RK8L1Pj2k0j6j3J8lj9k4jOK4L3Ol1k1Nj4Nqk8kL2L0RqJ5j1k7LKj1k2OK4Mj4
-41586A76kJ0K0RKqj3j0J9JRj1j6jjmNj3K3J4k5J1L6l2pK5kk4NM3Jl6l6j9PLMONK8j4l1RJ9
-41542A85j4NK0k7pK5Joj5j3L9K4j3nqk3j3oK0K6K6J0k5J1Nk4k0M%ok2mk4OL6NJK3jj9j0J7
-41500A84lpJ9J2lJ7j1k6J8oj7jNj0MMj0KjPLk0%j1OK5j9pJ4j3MOJ0JJ2K2j2j2j5j0J9J8K
-41457B00k4nJ3J5%Nj0jJqKj7jK3LJrNL1L7jl2j5NLk7j4Joj6J6PkLPnj0Nj8kknL5J2k1PLJ0
-41409A99Nj3J%Mrj8k6j3%J1J8j7kK0OKj7oRJ9J1J0j0QJ2qj5qJ6J0pJ7pj0oMKJ7rk2%jK4K
-41364B03j0rJ3Om7j8J5J7JPJ4qj1MJJ5j1LK2knpj5J0PJrlMRKk0K4L8j1n0j7J3LJ1LJ2Mpk6
-41319A76Pj1%K1lj2j2J3J4Qj0j2knj0PQj2OL4Jm3qrqOqPJ2ppJ6J5oKJ3J6J0J4JJ3j3k2nj5
-41274A80j7J5PjJ8RJJ3j5lk3pRKj1K8K7j5j6lrjK5J7jk6qJ3rr%J0K0j2j6J4J5k0l1kLJ5N
-41231A91KPk2j1oK2K6j8k8K0krJ9OPJ2j2ln%j5j6j7j8J1J9j8J8M9nj0Rj6k0J0J4RNJQmlK
-41188B09K0mj6j7J7L2j0k9mKJ4lj3KJ3j6l1qOJ2J6J1%j4o%nJ0KJ5QnLkj1NNj3k9JK4j0pJ4
-41144A88rj1MMQK5nj7%J0Ok5nJ1j2j3LMJl1KJ1j5K6K7knK0J3lj2Kk0nNrkMK0qOOnrJqj1j
-41096A64KK0j2k9J3J2J5Mj1K3%l1k3lNQjK4Jj1JoPJ6l0rkNJ0knRJMK7L0Lk0k0pN%mJ7Kj0
-41050A92Orm%QNj9OkOJ5j1pQrqJ7L3J2k2k6k4JJ5K2qPKqMj8l2k0J1LoJ3K3K1K0Qoj1jJ4O
-41004B27k4%j1l3lNL3K5kl0JJ1Qj0MNl1%mk2j1K7J4KPj9j8j1pJ5L4M4Jk1Lk2k2JnmJ3J0j
-40961A79nMnJ9j5j5lJ3P%Qj0Qj0RL5j6J3kj1j6J7J0j8LK0j4klrQK0kj7mK4kj1j5lRk2%ko
-40916A68klJ1%K4QRlJ3Qk0q%j4lK8jk1j7JmOJ6NJ1NqK6J6nl6l6k0%lPK3MqpRJkJ8Oj9OJ0
-40868A99oknJ6j0qK4lj4j6J9J3j5mmqj0lK3KjQk3j5J4J9Lmj6k0jJ2PJ4j2l4PJ6K7%rj2K2
-40825A90J9j4%Lj3%K6Rj5Lqnj4J5K1j7n%LoqJ1pKj1KMJ1J8J1%j7j9J2J1rnJ9Nk5l%Olj2L
-40779A88rMnK3L0j0oj7j1NKKJ9Nj4NJ8ponj8mJ1KJ8K4j4k8JK7kl4KJ2Pnj6J1j1k6mJmQK8
-40734A97MljONNj5lK4Rk4OJ0j4l0nMlNJ3K0kkJ6pmoK1Mj8NJj9Mj2J6J2j1jl0l5QM2Lk0j2
-40688A63K0Nj4QJnj6QRpK4Qj3j9j7%n%J6%%J9J4j1PPol1oK6K2Pj2j2j1j4mK6K1J2J0mj9p
-40644B00oj7ljJ7PNK2pj7j2mkJ6j4mJ2k%M1K1k0j4jKJ9lk9j7%LOqJ7J0k4j0K4L2Ok4l3J6
-40601B04K6J8Rk3j5k3j3PRLJj8J7L5J8j0j9l2j3K7j0j0J6%k6oL1J7mPj7k7J1jJ6K8KJ0k0
-40562B25j1Kj7j8J5MLOQpk4k7nJ7J4mOjJ3kKK1%%j0j2K4k0k9K4J3j4J6K7J1rpk1qJmmQRl
-40517B12k0Pjl1J8NJPkj7LK4NONj4J0J4rj6Rj7k6kK2J3L1J9k6l1k7JLK6L0J2Kl8l0J9kj1
-40475A84J0K0JJ0k0k7NnJ6jk9KJ0jnJ2mMJ2nj2kJ5j%j2Lj2j2J1J7J6j5MPkpj1lkQL2pj4K
-40430A92rJK4j9k5KJ2J4oJ0K0Jmll0k2pJRQJ3%nK1jMj2qMrJJ2J4J6J1ORJ2k1l0k1J7J1j3
-40386B00qK4J5j5jOj5kNkK9J8j2j0lJ5jk1j2J5Qk1OJ8kJ5oj0j6jok3pJ7J5QJ7Nk2jK6J0j1
-40343B44j0j3j4pplj6lJ8pk0PK4J0QlJJ8RMLk0%kj8j8j6K0Mj6lK5J0Rj1nK6Jl6qpoqJ1L1
-40298B06J9K0j0pNqrJ3Nk1j7qNOjoOM0J8qj8l2kOj3MJ2j1j6j0J5J6J2lj3qmJpJ1qljj8J6
-40253A74M2nj2J7J0ol5m%K3jKL4%QPqMm5j2Pk7j4Qmj2qL5J6K8J9k5qJ0j5j0j3J3K7nk7qJ5
-40210A95nnJjOJ4J6lnkk2j2LQJ6%nmlKj0J7J6k3MJ4j5rljlJ9J8K1j0k2j6MKk8kPK0K9J3n
-40164B31j0qmJJ2JK0K9k5k2p%j0qj4J1J8j1k3J5J6Jj3jnLNLpPJOQj4k5mJ9J2Rjj8k9oK1J7
-40119B01pj3Rk4OppRK3RJ2MJ7J6qn%kk9Oj5j4KJmNK1pk5J3J0j0JKrrMJ7lJ0JLJ5K0mj8rr
-40071A99LRLJ9Pl1pL1j1l7oQK2pj1QPk6NLnjK0Lj8OmNJ1L6Mnk1k9rj3J5K2J7oLj3KJrj8j4
-40024A68kJJ3K4J5nl0rqLq%j0J9K7J8J6LRqj8l7J6L0Lk4l7j7K0M4Jj3J2J6j1k0jkJ9kPK%
-39981B24pJ0J3J6oj1j4j8l0K9J7j3j5J2J3k0pkJ1J9j2j9QMj3J0Qq%Omk5LJ9LK2RJ0j5j2k
-39940B13j2Jj2J6OqKj7J9K8ml5j1QQppK1J8jLj7J9J3qj9oK2kMj2j9OrqMpKJJ4%k5jqNK0k9
-39893A69ML5J0l1jK9Lk1j0J0J1j3k5rLJ9J8J3J3rj5rQK1mmK2Kk5j1j1jK3ljj9oL5k0J0J7
-39852B27K3Nm8onnJ2LJ0K2ok0j0k0lJ2rK0J9k7KMmJ6J6Mk6J6J3kLmj5lk7k0kOMJJ3J5mpQ
-39807B01K2j2j2QMKlJ3njJj3j0J5%QOKj3j5mj9NJJ2RMJ1nj4Q%kOK1J9j2j1j9k1k0J3K5mj7
-39762A84OMK5Nk9NRJ2rk9pj6MK8Pqj2LmJ2J8PmK6ojMJ6Ql7rJ1KNnj8lJ1POj7KK7L1qk0j0
-39715B33oj4LJ2kmKK5k1j8LOqNRJ1kk0k1J2J3K0PrJ2pk7k0l0L4L8JmJ8%j8q%MJ4nj1j3j0
-39671B04k9nJ6KK2K1k1oQNkk7J3Mj9K5K7j6mJ3j9OJ0k6PJ2k5J5RJJ5j2k5poJ2lK2K1k%%p
-39628B29j3Oj7J2k0j9K8QkK0J3j5%j6J7K5l0j8j6k4LJ7pl1%M5K3kpJ6RnolJ3j0OJ0j0qML
-39586B28mjp%JpkNrJ5J6j2J%j9Kj5QJ6QlRK6Rl3oj5K3O%J4J2ol2PK3rj2Qj6j1J5j1KkNjN
-39538B31LPOjJ3j3qK1LNk2rK1K2rj2Lj7j9Qrk0NJ5RJ5KLj6j5J4nj5j0%L8klqnkj5Lj4qK1
-39492B11Nk6k5QN7J7j8pOj2lj7j4RJ0L2J5rj8Rlj4Mpj0Jj8j9K2RJ7K0lj9jK5mkRJ1j0k9L
-39449B12J8J4J2qj2rJ1K2k1j2K3J0Jlk2nmj1j9OPrj5MLK3pj3LqnK9Nnk0rnK2K5J0ml4jJr
-39404A91kjRJ9kmJ0k2j9J2K6PkrJ0J0%QrK%PRkJnMJk8k9J6K%J5J2J6k2oKjnJ0%%lk9j4%j
-39355A84K2QqloL6J7oMPr%J1mj9k1J7Rk0j3j1LJ2j0pRQOM0K5k5k0j1rmOMpNJ4oMJ2J9rk7
-39309B27kRj1l%oj7KJ2N%K2K4Krk7mJ1QMJ3rk1lmJK6J9j0J9J2j7%lpj5kk0l3j4j2J1L8J3
-39265B29MJK3k1j7jj5NqMJ2j5KMkJ7rlj6J1kkK8J5Jl6J4Oj3k2KnOj8j5KJJ2J1J9J6jQPLL
-39219B45J3QkpJpj7k9RQRQj2rk1lk6nQK1J4K0PjPjj7k4k5qJ5J6J4J9%j5j6RNPKj6mJ7Nnk5
-39172A92O%rJ%QMj2ML3Ojkrn0KK2QKoJ3K4r%LJ3oj4rj4J5J4kOmj0J3L9jk9j1j3mJ5J1k1l1
-39125A87j5J9Pj3pJK2N0K7l9k8j7qJ5J1NkNJ0j0J7%NK0mk8j8RM7J9Joj7lk3kqk2rj0RJ9L0
-39082B46j7j2Pk1K5POj0OOnj4j6j1rLL1K5qjPQOl8l8J4L4K6K0k8l1J8Jj7J7J8jj4j7Mj0n
-39040B12KQJ0J6n2l4NK0J6j5jRL0Qoj3QK3j4j5J5L2k8J0L4j4k9k4J5j6J1L7k3rqk0lJJkk
-38999A95KJ0pKNK9J9j9j6j0RK4Lj0mJ0Rj3rJ6k4j4JQJ8rj9k0k3kJ2j%K6K1J3j2J8Lj7jj3
-38957B10pj3J3K7QRll3j6K5K7Jj3KKmJ6j3jkLj8mK4RrPRKj8j7j6qJ5pK1MmooJ3QKj1%j1J0
-38910B27kk4J7J5oj4mJk3lRPOnJ6K1K2k4lkLpJ0NNJ6j4l3k3J3J0oK0J4J0j9oK9M2j3k0oj8
-38867B43k2j9KkJ7j0pOKK3j%J1%jj0j1l1l0K4J8J2Kpl0j2QK4J1J7Rj5nJ1Kj1onkKkk2J5j1
-38823A87rM0M5k1j0jqj0jRK6L1k1k3rJk6k2J8M5J4ppj2L%qOrJNK0J1rj7Mqj3J2NOmjj7rk
-38777B05nqj1j2K8K6k2mJ4j7OK0rLKkk7OQkK2PlKNqJ3J8kj6j7LK%PJMkJ9mk7qJ4qJ1NKrj0
-38728B20J5K0j4rjjpnM%oPK0J8pk5kPqOj7j2J2j4Jj2oJ6J0J1J8Lk9ll%oRlj0n%JJ3J5K0l
-38681B38k1k8JQK1J7nj8%J7j2J1OLonj5%MoOJNJ7oj0rkK5J1J0k4j0J2J0nm%JKj5Pj2k0OK5
-38635B31J5LJJ0koj0J%J3K0Krk0j8OJ3j2k3J3K3J5rj6j1kKoj2%J4J0j6lj2ooMJ2J1%Oj2j4
-38591B00J4K9k0j8L6J9roj7qjk2qJ5lk1J5K7OJ3J2k1lK0rj7pJ3Jj6rLK4J5k3oKj8PJ6j7k
-38549B06j2jJ3j8NKKO%NK6J9j7j1QJJ5j2j2J3kk3JJ2MPqk9J0L3nLK1j0j6Rj2oK3morNM0J
-38504B77l1j0kj0j0jRj2nK4K1Pk0j8%J3J7j2j3K1Jnj1%OLkj2mKnKJL0L1ll5j2lnJ0PPJ1n
-38459B54%k0j8LJ6%jRNkQk3j2J6j4j1j6pQQL1Lj6PK5J3l6k8K2QoJ4kj9J9J5%k2qJ5Mj4j3
-38416B15OJ3OQmJ2%k8rJKJ2Kpj1njj7QL1J5Qk7l5KL4L2l4j1Kj8j1J1J4j1K1jl0PJ3RpJ0O
-38372B33%J0j7jL7pl1lkJ3%lqLJ8pmJ1j6k4J1J1K9L5qrpk6k3j7LJ3klJ5J0J3lj7Oj0NJ1q
-38328B31j0%J7j6kKL0M4pj8J3l1l5j0J0J3RJ0j3k2LOkloJ4J9Ml5j2%J6J0K3j4k0K2k4jJ4
-38288B29J3jj3J0K5J5k5j5KJk1j8j3pKnL7L2J3jj5%j0l3j5J0K2K0Qpj2j4JJkQjnJ9L1k4l0
-38246B12j9qrk4jL2K9j0L3Rj0l0mRJ6KNjj0J4J1k8j1J4j0j6K0K0jKok1J2J1J0QJMJ2mNJo
-38203B63Pnj0k1MQJoJ1oj9J9J0nNpn0m2ML3K6mlL0J1MJj3j3l2rk1QL9K3j4lj3KK2J5K8j1
-38160B67j1J5Jk4k5mJ2Rmj1lJ5om1OK3j4J5J2op%rLJ8J6Klpk7J0K5j9OK3Jj3J0pk4j7jL3
-38117B39RlJ1r%J8oj4j6RJ3oj3oJ1KJj7%J6kpj4K4QNLnJMNJ2mkj3j4RJ7J6j9j0lj5j7MJ4
-38071B36Lj2j6K0K6OJqQroK3J1j4l1k3LlpOKOk0J5NmRJ6QJ4Jl2k2ML8Mk2l2NJ7K2J1j9J9
-38027B59J5Lk4qj0pnJ0L0j1p%j1j3J3O%Ojk1j2kL5JpL2prPL%j1Kj1rJ0J9J4%J4rj8LpJJl2
-37980B32j3Kj2QMJ5J3ll3j9qJ5J9Qk0pPKjnQL3J3J7Qj2pj8pj2J8NJ7Rj8jLmk1%J9pjnnk0
-37934B16NMm2oK8OJ9nMj0jK2MPorMJ8NKk5O%JK1nj0k1j5NLj3Kj4pJK4K1j3%KQjk2J0K0J4
-37887B57RJ2J9j3k1J1J4j2j5J5J3Jk3l8k0J3K0J7J5onj1J8K1lLLk2j1mj7j3rnjmQK9jk8O
-37846B22J5Ppj4j1J1J4K0NjlJk1k8j0lJ3OjL1J7Jj1nK5jj1l0j3J2MOj0j9k4J6rJ0J1KL6J2
-37804B65j3pPKJ9pj3j4jMJ2j1l9RK1KJ0j2mJ2LMj1nJ5J1lOm%rJ0Mkk4PK5j4j9J2QkqnlqQ
-37757B38OLkj5%LqnlJ0J6J2LJ2Lk9okk6lJ3K1pk5k5J1LQK6L3L6Lj1k7ol1k6%j9J9M9pj1J8
-37713B52%jk0p%MlQK5L9jNj2nll4Krk4Rj0%J1RJprpK2K5qokj3nJ5J6j2j7k5RK7KLnj2Lrj1
-37664B10L6K7lj4nJ4j1J4J9j8k8mommJ5J6J1L2Pj8k7l2okj7J2L1L0J8j3k5j4j7K2L2J0k4
-37626B64nmNK9j6m3k5LJ5K0J7k5k0J7j6kK1jj1J5K0jjMPK0Lj5j0j6J0L4LNll6l6nMRROoO
-37582B49lOlk2j8RK1J0oNJ6Rrnlj2j3jK7J3j6k1q%%J7OQPoj1j3J3K8Njj1J1jj6k2k0K3L7
-37538B79Jl8j0l0pJ1RJ1%K8Jj6RJ6%qK3J9j3j0mMj0j9KJ4Qk5%MomPj4k6JK6JJ3Kk7J4RJ4
-37494B59Qoj4J0Mk2okM1Ol0k1j2J6L4j7j5j0l3J5J3J1J1j6JPPJ6l1lLj8mJ6L7%j1j8mK5L
-37453B50kKj5j2J5oJ4J4nlpJ3J5lj9KJ9ml7QJ0pKJ6J2Nj0njROl1j7J3KJ4K9j7mJ0noRmk2
-37408B47J8LqJ2j5k0pQOnNJ4ooK2k7k0K8J1%j6j3k3J0J8lnJ0J8j9k2PJ6K0K0Pk1j6J1OoJ5
-37366B74j4lRLk3JJ8J6Rj0J1jkj3NnJKj1nj4OJ7Qj8k0J4Ok1o%J6Pj7j1nj2j0M7L0j2j1JK5
-37322B82%j8Jjj1j5k6JL7okJ3k3nnJ5Lk7j2PJ6ooNK9Rj5j8OJ6J8K6kl2j8j8JJ8NNpj9mJ9
-37278B36OKj1LJ2K4oj8k7j9K8K2knJ2j2oPoj8K5J1l1nJ1RmJ7J2JJ2jqQJ4j6k5%k6LRj4ok
-37234B16NRpj0rj5L4J1j4J4J4J3NqqJkJ9Rrj8k0lOJ2j3lL7N3J6rj5j3nKRmLK1k0j7OOkj0
-37189B87JOl3qjMopNNj2MPQJ4Mmk7lPl2pPjJJ7K2Po%JJ5L3J2J3rj9oj7mJ0k2j6RL0pj0qj4
-37140B50KJ1pj2LJ2moJ4Mk3k2%K0K2pLK5Nrj5rllmj2oMJ9Lok0ooJ4K4jj3K0K8Oj1k1joj5
-37094B41pJ8L3j4oJ9j1Kjk1k0JPMk9j3kK8K1kkmnrrpL1J3J1l1oK2j5QMl0oJ4J7J9qK9MlJ1
-37049B96k6k2KJ9nLJ3orjj7j6MO%%J0J6kJ1kNNpj4l1nK1K1%l0J5J6MJj9KJ0RJ8KJ5km9k1
-37004B40RJ3J2Rj1ok2j1J1qn%q%L4L0nj0l0j4MK9J4n%j2Npk9oL3J2j0J3Mjpk0J1jKj2j6N
-36960B34oK3nJ3J6J4l0J0j%MqJ5NQnllJ5lpk2ljK1J0j0j8k1KkpnK4J3j7KK5JkJ6lJ5Oj9j8
-36914B73jlrNPK4Qj5j2JPQOl2j8Rj8KK9J4jjpj6j3K7Ok1k5%N%Oj3PRJ4jJ0K5pk6j1llJ3L3
-36867B92rKj6j9QPQpJ4Qj0JJ3pk7k1L1k1nKj3J7K2jOJ4Oj5%lj0K1Pj4mrOj2pL0nn0j0J7M3
-36822B80lm%K2J3rj3mj2nQJ9j6j2J1J3qnonl3oL1L0J0l0LNPj6j3L0Rk0K4J1krOJ0Mk3l4k6
-36778B32nlL1L8lj4J0j3k4pK0QJ6Jj5oKjj6njJ5J6j5J2Qj2j0nQj5k5K1K4K2K4qj2j9l0pJ4
-36736B51K6jnjL7J9Qkmj4j6Nj2Jj5%jmj3j2K0POJ7n%pmOrj3%Pj5%Kj3j3J0J4j8rJ8kk0k2
-36690B04PK3KMRK7kjjj6K5J8%k1j1mKok3j7K0L9Nj7JJ4J6J6kj7j2MNK0pm5OK3RJ2lj0nlJ2
-36645C00Rqk4j2J8%JL5J0k4k6j9j3%K4J9%k2j4%K0k1KK4Mj0RJ4K8L0j2m0k9j8J9J5lL%Mk
-36604B91Jqk1LK3Qj2k5K1Nk1RJ2J5jj4J1J8pj9l4j9J6J3J3jj3kJ2Rk3J2J6j7J1%jJ7Pj7k3
-36563B65pJ9J6j7rKk6j0L3L1J9qj6k0lJ0rJ7K6Ll0%%nrj4K9QoRQLJjj2j1MJj5kj6j9K1J7
-36519B77J1j0J9Lk2mPoj6J2LoJ5j4jLj1KK2J4j8Lk2jolPRQpQOMnjLjMLlK1J7ok3j6j4J0Q
-36471B83J5Omj7kJ7J2J3OJk4k6kMjk2oL0J7pj6pQK5J4j3k1J5JJj4rnK0QJ8k4k3J5Rk1J0%
-36428B84kJ2J8j1lJ3j1lJ4Ok9j0L4Lj8j8mj3PpJ4J2onK8Rnpk3J%J5j1j8QK0j2k1K6M2J2j8
-36386C23k4j1JJ7PnONrljRJ1oKK3rNJ2k1j2omj3j2J3jk5J4%J1MoJ6jmN%k0J1J5J7j7k5LK1
-36340C16koj7kK8Nk2p%LL3Kj6k8kOJ2J3J0j9k6j5J6L0Pj1lj4oL2J4m1j0J4JNOMnLj1OJ2P
-36296C22K1j6k1k2j6klJ7k4J5J3KJ9Kk1j2lNj4qk1K3J6K6Mj0J3Kj0Kk1r%LK9K8pk2j0j6j
-36255B73mK8Mj3lK9L7PqMrkNPpLj5j9j6nKQJ4rj8K0Nk5npK5K5K9J1k3k0Mj4l2k6j8pJK0K0
-36210B76jmMJj2j7J2L0J2k3k2j8MK8L6RK9J9k9l3j6j8k2J4K3K0J1oj1J6Mj3oRK7kj4k4oK
-36170B89JJ5L4L1j2k6l4oQj3k2KJ7oj5KLJ8K4lj7p%J8jRlJMj2J8K3j9Oj3LJlk8rl3LL5%J3
-36125B96Nomj6j2NOk5QK7J6J9Jk6QJJ0%k8mmK5%nM8L0k9l8j4J1J6j6j2j6lK3Lk0KQPK1J9
-36082C37pn%PJ0k2omm7j3J3K2J1rk4nRkJ6K1joqk1J4K5JomoOJ0J8Kj7j2j3j1Oqj6NL0J3M
-36037C07lOj0J7M4J0l1j2Mjk6m0jK2J4Kj5pj0K9K4k0jrj6OK7J7k9j4L3OpK3Lpj3j2j2Rnr
-35995B93j3mj4j0J1JjJ8MoL6llJJ6jk0%mj1j6QK0J9K1jk8j8mj3j5mRRK0K5j4j5j6kJj2k3
-35952B41%L2KJ3MOolJK2J7j5mj0pmoJ7kk2j2j4r%mJ0K3K3K0j7nmlJ0J0QJRJjj1ronqQJ8o
-35904C03j2OMJ2J2J0j9j8rKj1pJ6Mj3OJ4qj9l8JQJ4J9JL7j1j8rork4J4K0L3Rrj7kJ1KQKj1
-35860B98%k8j4j2qJ4NQJ9pK2j2pKQK0nj5j1k1PJ8k0QRJkk1J4RJ4koKNj1l0J6L7jj5RJ7l0
-35816B84pJ9poNJ2j1m0pL0QK8nk5J7J6J9K0k2l9j2K5MJ0k0j5J4polJ5J2JLojk6kMQllj3k
-35772B66mkK2J1j5LK2JMKrk6j1rqk2qRKK5J7LMOmj3qNK5K3qj2mk4qMK9J2j3j4PJ1KmJ6oj2
-35725B87qkmj6ojL4Qk4mok1lMJ0J7J3j2J2Rmj8l0J8J0qk1K3K5j5MkJ0pJnj2j4NlMkNK4Pr
-35679B73k8K4jJ0J3J2mj9j6k5MMJJ4J9jNjRmJ6J0k6rK0Rl0j9rKJ8nrJ1KQQJ1j1QKj1rJ3J0
-35634B99k0j0K7Qj2%oJ0noKKj5j7J9K3qk6lmjJ7K6J3rj0NJ1J3Nj6j9RJ8m5j4j7j0K8jkJ0
-35592B69j5J4J1k1rlOq%J8J4KLK7J7j1j8nk5j0Mj2nJ5llJ4j0J0J4J4rj3k2m0J3K0J3K3Qo
-35551B81jj0k2jJ0KKJ6kOJ2lqKm7j5%J6K1J9kqpojMJ5K9J5J1k0l5NJ5Rlj8j9j1J1njNj7l
-35506B41L0L1k1k5mJ8K8J5mj7JK2jom7k6j3kJ3J6RMJ7J1J5kLk8j4j0rK1J8jJ5Oj8j7pRJ7
-35465B88LoNmj1rj2PJ4j7OJ2jk0Mj4nLjJ1L7L6Jj5m8l8PK2K%OLk2j4K3L6Qk3j7nlK1j6rJ8
-35420B63K5pj3jk7NPJ7J9kk0MJ1K1lQklLlk4l0lJ0Kj4j3KL0j8l1K3%L4L4J1q%jJ3jj4k6k7
-35376B51qJ0K0kmkJ2J2j7rkrK1mj3PMk1JJ8J3Jj1J1J2qj5JK3qk3j3j7RJ1KKJ0Rj7K4Qj2n
-35332B72QL7Ok3k0molRL7J8rj6k5j6K4J0qNQRpj5j6Lk0kQj1lJ6kkqPM0J6k3j5LPJ7k1RKj
-35286B95k7j4J0j3KNJJ6J3Mk4oM0J2Lpk2j5kpJlJ0J4Mjj8j0J6j6kOj6j3RK1O%nmKJ5J5nj0
-35241B80j7rK9pl0pJ4J0RJNoLj0%NOrqJ0%K3mk0j7qJ3OQL2J4rj2%j0rQQNJ9qj2PJ3MOj3k9
-35193B84oRlrok0J1J5K3J8mj4j9j1ONj7j5j4J4K1NK5J9lqqrj3J0rK1LMLj8JorJ7QONqnj2
-35147B87j7Pk0k0LJ1L7Jj2MK5j3qQMqj0k5oJ0J4J1jj3j3NK5rk0jRJ8nk0NJ0MLJ6Oooj0pJ
-35102B74kJ2J2j7J0Jj9J0mj2rrJ5J7QJ1RJ1J1oj2j1pQJ3pj7j5lJ3kj2kJ5Omj2J3k2l6J1K3
-35060B63J6JJ0j6j7mOj2J8K6k4j2J2KnK4J0j9j1L1Lj9J0Nj9J0mj7j1llNJJ3kK4nj6k1J0L1
-35019B91j8k9j4LJ1J8JJ8J1j2k9RK4J5J9jk6l4JJ1j2NK8J8OJmqj2lj8k9PK9K7J9j3l3j4O
-34979B69NJ5Kj0nj0nJ7J3J0ok4k1J7J9J1NPrmk6n%QLMkqMrmQrOP%j1j3PK7jj8j2Oj5lK1k7
-34931B34%K2K0J3Lj4pJ3Pj1K%nrrOnJ5kk0L0Kj2jKJ0MRj3k1OJ6j5j3%RmL0pj6j3pK1K8K6
-34886C24Qk0j6J1PKj2nNk9qLJpJK1POj7k5jj0QJML7j2m6lK0K2Lj3J8J2kj2j4Pk1J2K5Kj1
-34842B83rqj4k0KOJ5J8NJj0K4M1j1k8kj1j8J2J3k1ojJ8NokoJ0J1J8kjj0k1k1oJ2j2J4lmj0
-34799B45lPK0K4J1pj0j8QK4k5j7J1L2rJRk5j4K2L3k0rj2NJ1J3J0j0k3j2J5QNj5OK4k0Pj4
-34759B88rmj4Kk4k9OL3J0J9Kj6QKoj2kK0%k0j9mK2Nk6rRkJ1K5l2qK8J3oKOrJ3J0rk8K6j2
-34715B60J0L3Jj7j3pJ0PrJ9J6j6JQkrj0J1J8%%mmQk8j9K4QJ1Mj2k7j7J1KK2lK6Kj9qlrJr
-34670B68j0QlJ0J8%LJ6l%pk8J3mk7PJ4J7j2j2K4J5Orj5jNLnQJ8MOok7j9PQJ0j7j3Olk%pL
-34623B67Jnnj3K7K5Lj7j0k7OJ7j%jK0J1j9N%Lj1NJ3j0p%lKLlK8Mj0Pkj4j0kJ4j9nJ9OpJ8
-34577C03j0k5J1lNj2rPpjM%nmJ2qj9LK2J7KloOkJ0jk0JJ5J5%k2j7JJ3Jj0pmj1J7QmJ5K2J
-34530C01j1qPj3mMj1KJ6Oj3Jonoj2%kML0Lk7J4J6oJJ7mjkNNj8k3jQK1RlOL7JrJ1mj9k3J0
-34482C04pk2nK7KQK4k0k9okJ4K1j3j7j4j2jpJ4J7J6K0j1jLQoKjj9k3LMo%J1j3k9q%K3K7J
-34438B77j2Nj4J7L1Pk2j4JJ3K3KOJ6oOJ4pk1oj2oQJ2j3k1ljJ7Lj5MJ0l4L0K3k0k3%J2RRo
-34395B99%j1Qk3qK9JPpj6%J0k0j3j9qK7K7Jj6J0K6mj6rjNPlJ1OJ2J1Qoj8kkrkJ1qj1J8K0
-34350C22j7kpnOrK9Ok0NkJ1ml8m3J2OLk2j2J2K7Oj4KOJ5J3k7%L0K6k1j9Nj1j3%K7J2PJk8
-34307B75j8j7RmjRL0LPQj1k7J1kjoL3K3rl1j1J8K3lk3O%J7PM%Kqj9Oqknj1j4J1J3j5j6K7
-34262B80RmJ0jl6j9K7J2j3%MOMj0J9J4ol5KJ8J1Rj6J3rk4k2J1K3mqnJ4J2J7j6m0j4JJ9lj0
-34220B40QJ0J9L0KK1Qk4l0l5Jj2rJ7OpKQK0KLJ8k6mj1mJ3K8K1nKj4pj1nK4K1j6l7m2J8K3
-34178B66kpJ2K8jj0J5jJ1%k4oRK7L2Ol7Kj4k2jj8J0jMRnk3oJ7J2J4n%Jqj2k4lj1%L0J2mn
-34133B67qJ2K6K6Rk6pPk0k8j3J3QJ8kLplRMnk0J2K0k2NL0J3oMj6nj6MK1nkPj6j5k2KLk2m0
-34088A97JJ9J4J6QLPJ0Nj2KJK7J9j5j6J0nj3L0j1NJ5J4j1k9PKJ0nOK4j1lj0Jj7j2Mj3j2K
-34046B64L5Q%K1pk1%kkj8pj0%L0J7j4k1K5L0k0k7j6j2mJ9MLJ2j4nkJ4J7j2jJj2JK8Rj9k1
-34004B71JJ8jRJ1LJ6Nqj8PKj5J1KMopRLj7Jjj2K9K0nk4RJk2mKlK0nrL%k8k3J4Lk7J1L5K9
-33957C14lj2j3Jjk4j0L2L2Oj0j6j7j2oNK8ON%j8QJ6k5l2j0K8K0Lj2j3L4j2j3Mqj7nQJ0J2
-33916B83J0jNJ3moqQLjJ5j0k7J4RNJ5Rqj0j4J6J7j7j4rl4mK6J1jJ3j1j6J1K2Kl9KK3L4J3
-33874C45j3orLj0J9Qj7j3POkj3j9QJ9Mnj3nL0L0j4j7rj5pjLkK4K2Pqj0l4k9J2L1Lk4lJ5m
-33830B94k7j9nJ9L9%l6k1NMkK7K7Kl4nkj1k0NJ5J5J6JJ1J6K3Qk2j7j3J0K8qlJ8j1l7l0J8
-33790B78RK8plM9Nk1j7jmk6j1J0njk1J7K8k1l0on%K2L1kj6j5j3Lj6j1OL6K3l0LK2j5kPkj3
-33747B63j3J8%J8jk1J0orK9NrJJ0j6j2J5jjoj7QK7K6Rj5j4j9Mj2l1j9K2L9K3orJ1j7J2J1
-33706C07J8mj6j1r%J9%oj3MOj1RJRkj9pJ7QOj5nK3Pj6K%j2j3%K0LMqJPJj0k2PpJ2J0rk4N
-33658B67mqK7lkj1pjNK3J3lqJ9Kl2k3KpJ3OO%J2R%k3K0Lj0l%QJj7L0J3Oql2mJ4J3k2Rlj0
-33611B80J5mK0ooj2J3Nj2oK2%l0j9oL3NK0Kmj4JPjl1K7Ok5j2K6nqN0%k3j4J3qj9j3rJ4J2
-33568B84Oj3nK6J5k1lJ4kPk%k1j7j7lK6lK4J5%j8j2qJ9Lj3pJ7Nj0krj0rOJ6Poj3J9L2lol
-33523C05mknk0j3kJ2J4j5OK8j7L%ok3l7rK3M5J5rj8j1l4J5L1J8j7NPOJ8JK0j4MJ0k1nK1L
-33481C28k2Mk4m4pJ3J0J7J2j3J1K8j6j8K8L2Kk9k%lKLJ4PJ2J7om7j1j1j5K2J8K4KJkpl1j1
-33440B88opPK3Lmj8JJ9J8J3j0k3J5J1K6j7l7K1Lj1jLQLk6j5k2KPJ4L3QJ1J2j1k0j2nK5J4
-33399C43j6qk5KK1%j9Pml0RJ8nJJ2J0rj2k1JJ2J4j0Qj9l1jL3M9jj3l3j5mNJ0J8QK2j9j6k3
-33357B69LK8J5Rpj5k6j8J9LKJ6oJj7RJ4OK%j3pnJ0lk4J2K8J6j0oJjnj2RQqMJ2lqQK2J8j4
-33311C36j0j0%Kj0J5nj4K2pJ0mj1K7j4m8ML0J1j1j4MJ3kQK1pj4pj7k9kM9K0j6j3RLk3k6J9
-33270B89K3j9k2J3K2mk2lkjMjJ2NJ7J9jooQj5jJ5j6nRnjj1k3NK8Lj6j3LJnJ2kMQJ7J5pj6
-33224C09j0k6j1j1J2K2%K1jk4jJ5Lj3qMJ2j5lJ2RQQkj1lQK2Nj4j3j1l%nNK2j0k4j3k0lJ4
-33181B56K2K3J7J0RJ2j6j7QJ2kjj3k3j8lQLj4RK2MNNkrl0J7K7MoJ8jk2Kj1j5jPkrNJ1mK3
-33136C20NJjk9NMjoNMNk8k0J3R%Jmj7Rj1lJ5J5Mj4oQkoj9OK1JK1oj7ML0pk4p%Nj5J0L6pK0
-33087C27Ql7ooj6j2k0J3L5J7J4pmQKpk4j8J5j6j0M1K7lJk2j8lJ8J3K4j9mpnJ6j9KJ7qJkj
-33044C05J7Jj0l0l%%rKlKJ6nMJ7rMpoJMJ2Mk5J1K8LlOjj3rj2mK7J6j%k8k2nOQK1%OrJmJ3
-32994C17nj9oJ3j8l2k0lJNJ0RK6Nj9KJkQqJ4K0j6j4kloJNJ3L1jnMJ8NQKj3nJ1j7o%p%LJ8
-32946C23QkjqJ2lj6j4MJpqj8j5KKPnQj2K9K5k7NPj8k5pMJ0K8RQRnj2qJ8K8k2k0K0j0k7j0
-32901B67J4K3%QJ5%l5m0J7L2j7pK5J8J0Pj3rmJ1nR%k7k0J7J9kj7OLjQmpLK1m%Kj1k1rPJ7
-32856C06%k9kK0J6J9rrJ0olNj3Kk3qRKk0j0J8K7J8J4J2rj3k4k9lMOPjoLL7J6k1k0KJ4Qk6
-32812B91rpJ1PRJ8j6JJ9Nj2omLj9j6j3RL3j5m9MK9J2Mnj9K0K2QJ7K3qk7j9MmplJ2j2qJ7L1
-32768C31jk4j7j2ML8L1k6j1J8%Kkk3l5j6J2J4roJ3Qn%Rj2Mpj6Qk1J1K4K6L1L0j0l4j1RJ2
-32727C37J2J1j5l3mJ3qj4oKj8jJ4L6qj2j7OLJ3ROJ1l7J2mk3QKnMORqQ%Kj7J4J7k3kK7j3Q
-32682C22Lk6j1J0j2l4NJ0RJ5K1kRJ8l1j5J9nKMpJ1J3lk3LNmK8Qk7l4k0JJ2j2j1N6K8k3j5
-32641B97J3k8j7j2OKRJ1Opj2j5QNjqJ1M6Nk8MJ5OopkQJ1Pj0nJ0J4lj2OlJj8m0J9K2qmmqj3
-32594B71J5J6qR%j3k7J3L5J0%j1%lj0jK2J9pj0knj6KnnLln%KLJ%NJ8Mlrj8PNnorN%J3K6K
-32544C25j1j3j2k0NK1K2ppjj6J4Mk5J5lqNLnRL0j5j7Oj1J4J5%okj8qK1L0J5j9j6j3pJ4nl
-32501C00lK1Rj6j6KKj0j3j4oRJ2oJ3K5Nj2OljJm0lL0K4J2ok1KJ0qK0j0j5rJ6K4qRLk1Pnj4
-32456C02jRJ1J1Qj1mpJ3LOLj0j1j3NL5ol5j2J6j2j0J8J7%ok4jk6jK3p%K0LPLkj1Kp%MMK5
-32410C31K6j3mKj6l2knolkK5M1J7%%kj5lKj6k7j7J5J2OJJ8Nk2j2k2j8K0J5J3LqqJ2J0kk3
-32367B96KLJ2NkJ0lpQJ4K1J4k6Jj%l1k4j2kk7OJ4L4K9k1jK0QlMmj1l4pJ0QMJJ2Mk5jj5j0
-32322B73K2Qlrk3J4K1L5LQJ7j3qj6k5j6J5Pnk2LOJ5L5K2Kj4MMk7l4j5j1J8qk3K2Qk2K6J3
-32281C07J9Kj4Rj1Jrk4rJ0K2j9j2MOL5J9nLrjlj5K1pj4j1J4pQ%k%k1LJ0RKmRkj8rJ1%J2J4
-32234C24j7jj3J0oj1K1kJ4J4k4j1K5QKoqk9K9Ql7j2J0L0Ponjk2k8j2K3K2J1PoKQMj0j2K4
-32192C24Rj5k3qoJ2J6Jmj1j1pK5J0l2j1QJ5L5ql0qJ3j3%MQ%j1K6j8l2J5K8lLJ5k2j3j1j4
-32151B56J3J5jRK2NJ0mJNKKlj7J9J7k9k5lNLJJ7lk3oK0K5qkrj6k4K3J3PK2j1k1j9MJ7J2j2
-32107C09kJ2J1j5j9k4j5lJ4jk7OL9LJ4QNnk5j0J1J1J9j5k0PPJ0kK0Ok0K4L1j4j9nj9m2K2
-32067B87K6pmj1j8kM2K2K2JjJ5j7j8%ll5k1RJ8%j4nQ%j7j1J1J1j9L5J4k1rL0J0l1k1J1L4
-32027C21k%k1mLPL2K4Lqk1OJ4j6NlqOoPK9K4l6j7Pj8qj6j5j2JlNnJ0L0Rj3k3Kj1lKKK5qj5
-31980B82QK2K5J8j1j6j6rj1RPQqoJ3j2lJ1mk6JQJJ5Mk2j4J4J5J3J1LK%njQk1j0jqJ4J0Ko
-31935C14Rj4k1J1krK0NrJ4lj9ML5plL2J5j9Nj5oqj5k2j5J3J8j6J0KMmJ4K1J3J0k2l6kOMq
-31892C04k6J6K7qMJ5oKpj4llnJ4j1%J9RNKnk2%oqJ2Mj0kJ2L3J7k8j1Jonok3J2L7L5Opk5N
-31846C44K0l8k4LMK7Jl0j6K1j1k4lJ2L0J2k3OjmlKJ7jo%mlj8J3J8moQNpj1MK7Qk2k1j3J3
-31802C02J3mj7Rkj2RJ1J3rRJ6qj4oK3%Lk3k1J8J6J6lm3k2KM7%j2OK7lpj2Kj%j1j3J5Lk9j1
-31758B77Lj9Pjj6J5K6K4OkKkjj9k8J6K9mPpj0lomJ4j1j1K3Pj9j3Okj6J3J0NMkJj1J1J4k0
-31714B93j3ll%J3Oj3J9L5Ok8qJ7J3K2jl9k6OMrk5J1RJ5J7J3J9lJJ3Oj6jJ0k5j1lnLQJ0Kk6
-31670C13PlK0NKJ5K9l5m5k2%K9Qk4qK1J2RMJnj2k3lJ2pj2J4Lj0k3k4ML0J4%J3K1ll1oK1P
-31627C18j3MmlPk0nj5J4K6L5J1k4QPj5RQk3rK1L8j5j8kkj6J7J3k0l1kMMKk0Kj0k0K0K4k0
-31585B85j5KJ3M1Qj1J1lOJj0jj2j0K5L1j0k4kJ3j1j0K6lj2nMK3k0m1kK2J8NJJ1k3k1kNj2
-31544B91%qLKJ7PkqNqj6MJ3MJ4K0k3lJ1lqK9J4mj5j2j9K9J6j0l1l3j4J5J1LlLJ2k0j5LJ1
-31501B82Oj0RKlPPJ1nj0j4oOJ9Mlpl3kN3K5j8qmJ1QJq%j4k8MRL5j3k2J9R%njJ4pj6Nj3%q
-31453B88%QJJ3K1K4j3j2j3kj0POKK2k1kPrPok4l1PM4J2j8j1MJpK9mj4PK1nJ7J0j7j0okJ8
-31409C39LrjJj9j8j1OK0Oj9j6J3KK1KLj5mJ9%jJ4jj2j9j9j1JJ1L4LqJ0OJ2j9k8pK6L5LLm0
-31365C16l5j4pRJ2mpkk6%K1K4L4K2km1j4J4J4lj2MJ7J5Rlj8Mj2J1%j4RMKKj7mJ8L4Kj8Jj9
-31321C26j5NJ0nj1j0%MK1NnJ1j3J1NJPk3j5J7K2Mj2l0j9%lJ1J8PMj0j2J0pj2nJ2j0mL0K1
-31279C41PJj0rJ0j8k0J1K4L1Jj7k8ojj0K1L1K2J6k6m0MJ7l1l9j5J8K5K2LJ1K6j1k7l0j7K5
-31241C12M1Pj2j6nNlJ5L2j2k9j9LmqJ9K6J6ok6j0j9lj2pmJ7K5Nj1k0j7OK4J8l3j1KNK1J5
-31200C27Rlj8j6L6J2j6j2K2J7l6kJ2kj2LJ0Kj9k2LkJ3MRj3qpQK%LJ7MkNj1j4OK0Nk2J2j7
-31156C07LK4j1ojmLNlJ1Oj3k0NJ9K4J3k0k6k7jJ8J5j0LORJ2Nj6k5J2J3MJ7J2k9mj4j5MJ1
-31114C16J2k2qJ2j9J2J8PNj6KPPjJpj0j9j2K2L8J2mj5j2QKnj6mj1%J4J7j0j2J5K5%j3qqr
-31071C11j5qK2J2MJ0MkOppk3nL7QK4jn0rJ6J9J8k1Oj1k1j5%OqOk0j6NL2K6j6j4Nj6%jJ9J4
-31027C24QKj4MK7J0j3j1kj8k5k7OK0K7J9Rmk1rkMj8kK7J0J4j4k4NMJ0J2L5J4ok0k3Pj9k9
-30986B97j1K0qoL6J9j9k0OJ3Jl5nJ2K1QJ5QJ5qj1j4nj0j2kmNK2J9j6J4nl3k3L7kj7RNkj0
-30944C04%oJ4ROnJ4K3kl4k6lK0K9J6ol1j6J7J3ql2K3K9j5L%POkJ5QLj5k9j1rj3k6J1J9Mj0
-30901B94J6K1kl%rJ1jj1J0nk4LPnJ2J2OKPJOpk8j8j6J7J6K0J7l3j1PoJJ7J6k3jJ0J8KJ2k3
-30857C35J6K7ll1j7j2ROj%%qj9qmLK8K1j3kProQKJkJ4%lnj0j1J0Qkqqj%J0J0Jn%Jl0j1J3
-30808C01JNllJlJ9J2ljj1l8rK3J1mNK5oj4rj2NjJ%onOK0mqmPJ4k3k1J6K7J3rJ1J4qJ0jMj9
-30760C26qolJ2K5Nnmpj2LJ2j4k2oJ8Jk7JnK0K8Jl0Mj8J0LK8Pj2j1j4oJK2KMJ7Nmk2k0pL0
-30715C22J5j1lPkk1k1K1K6j5L2J2k4jl6rlpK3RnK1j3j1J6jk1J8Pnj0j2oJ4L5J7k0RLNpj1
-30673C37Kpkj1k5K2K0k4mk4%K1J6MkJ0pj9kJ3Kj8J1j6lQM6Lk6J2RnqJ2J4qj7j1m%LPK6Ok1
-30628C40j7L3J0kJ3j1j6J2QnpJ5kj6k8k6KK7nk1L%KK5J9mKk8nLLK5K2j6j3PJ6j9j0lL7K2
-30586C92k5qj1J2J7rk4k0kJ6j7k5%K2J1j2jJ8%JRk%jJ0OKj4j8pJ0%LrmKLMj9j2POJ9Rk3k3
-30540B93RjOpj3RK2J1jJ9kj5k8J7K0j5k0NQj7k4QQJ2K%Nj2%Rj5NO%NkK1K1lJ7j1pK2K8ql1
-30494C56j7j3j7nJ6LOj3%RM%pqlpj5L3J5j0%k0j5J4Ql2k3JL5K8lRj3kJm3pJ2JKMpPJ0kK8
-30448C20K4J6rJ2J6j4k1Pj8k9RLJ2mPpj9K1Nk0kKK0q%K4j2k8lK0KPJ4Jkj7j6QnRNMJ1J3J0
-30403C68qqnj9qjJ0LNJQJ2j2l5j9NJ0oJ0J8J4J4K8j8noj3j7JL1Pj0l7JL5K0Pj6rL7kl0lJ0
-30359C68J1j4l6j4Oonj2J4J5k4J0pj3Oj3LK7%J4J3k2loJ1j0l5j0OK3QJO%K6J3RJ0qk0j1l
-30317C28j0PJ4J9nl4J6J2j0Rlj7lj0k5j7j4K5J1J9j6NL9jmKj2j4J2PpJ3mR%kRj2lNk6j6J8
-30274C14J1j4J8rj9MRPj6PRPj4oJ2j2j0QL3J6Pj7oJ3j2j5rJ7Qnj1j0Oj8j2J4ORj7rJ1M3l
-30231C45j0j1OK4j1JNk6kJ6j0nj8KOoPK0K2ok6j7j2%J8NMkj8J4K9J1j1klj0J2Omk6J2J5j
-30188C43l7k3%K7K5J4k2j9J5j3kJ5J3j7j9J1K1j0J5K1Jpj1k2KK5j5m0kK2J3Pk2k5K0MK4K0
-30150C52Kj5J6Mk1J1jlRk3nQRK0OmkJ1j6q%KJ%Nj0k4j6J2J3Rmm7kK7J9kj6PRj5k1QK0J8j
-30104C42J1LNj8j4K1JQKKqj4j1NL1j0j8j8k1J3jJ6K0Nj2rj5KKJ5Nmoj1L7J8j8j0nJ3Pj1j4
-30061C36NmlKj3J6m%LPJ6nooPK5l7k4K2Pj7Lk2k0LK0JkKJ9k8j4K4J7K7koJ7j6J4K6mO%l7
-30016C55kJ9j6j5K3Kk3mRj4K3Rnj2k8rJ0J2K2L1oqJk1j3oppNM4lj4kkOk2j3oLJRJ2j7q%%
-29970C13pPQJ7L3O%j3l2pJ6J4J7k%jpoMKK1oqJ2K1Oj2k3k7lJ0K6OpNrpQk1k4ommk2k7K3K1
-29923C11J3kOk7k1Jj9J5J1nJ3ORK0NPj8jkk7K0L6J2k7j1J7J6k7kJ8Qj3J4l0j4K1mMnpj2J0
-29881C19j1jp%J7K3jkj9MK0J6J7Kl0j3qj4lJ0KJ4Jj8rJ8J7mJ3km%knJ3j5rPMj4j4jJ5qJ0
-29836C28Pj1rj1oQMJ8MPp%ORJ0qJ2lpRk6k5lOJ3j9k9mJ5NL7K9j2npKj2k6j5K5K5Jk5L%j2
-29790C01J3PL2OoJ1Qj1j5k0K0Ol6LJ5pj2J8Nk3J1K6j6l5kLkK6J8k1k8MK0MnNKL3Lj4k0qJ0
-29747C29qk1pjRJ5NlNnljjJ3QJ0kJ0JJ8Lj8%kJ9ok0j6OPMj8rLK5K2k3JK8k6m5Pjj1k8nK5
-29700B93J1J2lMLJ1J4J1j9j9kJ0MKK0jqk1nlnqL2K8Oj0k4QMQmRj2Kpk5nRrL%nj0QL0Rk2j1
-29652C13NJLpLrK0K0k1j8Mk4%J3J7J2J0K7oj6j1QK6j3k5K1J6jk0j1MOj4j8pJ5mmnMqj9jP
-29608B93ljK7K3J3NJ0Mj9j5J2K4j8k8pj5qRJ9J7J5j6Lj1l8OK6Jk2kJlj0J8J2J5K6kmj7jj2
-29566C27KoQJ2NKj3qKk4mNJ2QJj1LnKQJ3opj%J4q%J5Pj2j2o%J6K0J3J1Jk5m1J7L2J5Mpjj6
-29518C62j7oLJ3J4k2k2j2J9QPMk7j5J5J7PjJ6j6l2J1lnL1Mrj9pJ4j9%O%J2Kk0jMJ8kJ2L1
-29475C75mj1j0j8nk0JJ5K4L0J1jl1j3j2l3k5NK5K5RKj1KK0J1k6mJ2kj4oOJ3Jj2nok4pJ9j3
-29433B93pj5OJ8K2K4J0Pj0J5j0Jj8j3J5jk6RK0j8pRK1J0j2j3qK9Nj5k4j6nL3J3j8qJ7nnl3
-29392B90j7pPL1K6j6lJ4%mJ8J5j8l3j2K1JJpj5LkrJ8P%J2J2nJ3K1J7Nj2j8kk5okJ3J6JJp
-29348C43oj4LJ5pJ1J6j1Mmk2%j2QK1J8K1k0jJ0mk6k3Kj8j3J5K4J5J3k5j1jKj8KK4Omqmol
-29305C12pOJ4J6Ok8J1mj1J1J1l0k4KJ4L1pj0llqJ5%j4J0K1kJ8nj0j7nK9K5k2J3Pk7j1RK5
-29264C58Lk5kJ1j3JJ9loJ7Pk3j9QJ4ponj0j1KQoj3kqOK9M4%l0mJ0K3j1%l3k6L0K7RjrMk1
-29219C36k2K1K1Kj6j0K9J8j0k0Olk2Kk6k3J4J5Mok1kJ9K6K2Nqmpm2j2J2K0Oj2j9j9kJ5J8
-29179C05L4J6%pMKKl4j5PK7K7J2rjj8JJ4j2k2nJ5M1J0oj1pJk8j3L3om2LK3ql%j0qpkL1J9
-29135C53J6nj7qj3RJ3lj0J5nk1J5Korj7K1K0j2j6K1Qk8j5mj9K2M1j5j7PJ8j4j2J5kkqK4K3
-29094C65j1j9qPKRNnk0m7J8K5lnkJ0RJ2%K5J4Mnk5k5j8j6j4L5K3j3NK3j3k1KJ3j0nLK1J6
-29052C61lk0NK2k5k5qkQK0L0J5Qpj9Nok3j0K6Omj7K0kj1Lk4j9qJ6K2PJ3K2k4k3RJ1L%j2o
-29009C34rj1k2JJ9Jj8j0k0mJ1L0L5K9k2%RKj0j3k6k4K2L2K4oj3%K0K5qk4k3NQolj0Mj8j4
-28968B97NL0K8j4j6k7J6K7J5j2k0Qj3J6j1j0klJ1%J2L3MNJ4mk0l0j0J0J%k2J1K8J9j0k9o
-28929C31J6J1Oj3j2j1J8K2J1m6j9J9jjNJ7Pj5l4j1mnK0J8JjLK6J8nj9k8j1K2J6Pk5lj4KK7
-28888C45J6k1j6PK6J8kl5j0%J5R%Kj0pJ2j0kJJ5pj2%K1J0J3j4j6RnJ2J0orJojj3PJ7kj2j4
-28844C36ojJ2J6jqOJ4k6J0K4J0qj5j4J6ppNK0%l7j1J1opJ0Pm2j4L4K7Mj1j8J0RK0Qk2j8m
-28802C26K0J2qmJ4KrljPj6jL3K0j4k1pj5MKMPOJ0Rj1oj2K0QJJ5l9l2QK5Rj6mNj2kmjMJ0K2
-28755C65Rnk9jJ2J3j9kk4j4nL0JJ9L6rknRj4njl3k3K1L3jk3k1J2J9rPMnJ0NK4%l4j4PRj9
-28711C28j7k9K2L2jj8oMPJ7QPOj1k3jJ3nj2%j4j4J9M0Mnk8RJ1qJ6NJjnoQpj1J7j0rRJ3K3
-28666C78j5k2j5nQMK8K5j2l9r%J3j5k0J5PJ2KNkj5LjJ3kl0j7K%j2k9QL5J2j0jqNJ5J2j4J0
-28623C19K9j3lMJKJ1qJ7RJ3k6rj3QM4K4j5m2j9J2PJ2jkK2j5j5oMK5K8Kj7k2k1j7jJ2JJ9J3
-28581C73j2mj0j2J7K1L0ok0j1l4lJ5OlKkqJ0J1j7qJ5qrj3%K7mj8lj2pjJ3J1M3Mk4jnmlj3
-28537C23K4L7Kmj5l5pN%J8Kj2qNOlQlMRrpj5Mj5kJ8J6JjJNJ3ok0J0Ql3k1J7OJ3J7j4nQKq
-28489C39k0j0j3K8K2j2j1j0j1J5K1L0Qqj2pK1nMK0J5jmk6j3MlJ5Nok2QOk3KJ2mJ5QrKj8p
-28446C45nR%LLlQk7k1J5J4J4J0Roj0mk6j1pJ4j0J8MrK5Kj8J0OoQK0Kk5lJJ1ojoj9l1KJ3J2
-28400C24J4J5j3j9J6J3J9j4l3OONjKJ1j4nk1OL2L1kl4oj5k3K7L4%j5JMj3lmk1l4OQJ1K9J5
-28358C45J8lj4rK5J4k6jJ4j5j7J2qmpJ0mrLK0nn%K0Mj8J1kjj5JMQQj0l1k7PKPK6L6J9Pj1
-28313C79pnKok0QMJ9K3oj7k9qLj8j1J0KPJ7PmJ7j9k8lKKkJ6K2Jl3KK0lk3ROJ1J9j2pJ4Mj3
-28267C52k1qJ4K1qj1OlOJ7j8k5J5j5k4nJ5K3J8qlRj8oK8Oj5j9J8MJ4mNJ9J6RLMj6j2Ml1O
-28224C62Oj4MnOk1Npk4PK2J4%nj2NK6Roj7qj5MRMj6mklJ5K4K4Oj8mJ2nj4k6J3J2mJ0J6qj6
-28178C61j7Qj0nJ0K2QRk3k9lOJ4K6Mj6mQk3j6PKJ3K9K9j0j8k2nJ8j1l0jK1J6J4lnNkPPKj2
-28134C81j6k2qjj2k5J9QJ3K1j8j0LK9K5j9%J3KqJ5J9j2j8j2j1QJ5kLqj5J1Jpj4Jkj3K0L5
-28093C89Pj0l5j2J9J9mk3k5kJ1j3j8J9J5j4J6J8l0j3J2J4Qnj6OJ0j6J3J1J6K0pJ5pj8pjj3
-28054C49nJ1PJlJrrkOJ4lJ1rm0k3J0K7QNK3j0j2kMPjj5j2ROJJ5PJ0ORNoJ6j4l8j0NK1jJK
-28006C73j3Nk3k1Qk1QROjpK0J8OK1K1qj5k0k0l2OK6ppK3j7k3nK1J7okj8rkRL0J0Mj7k0j0
-27963C17jJ7J1J2ojJ0MKqk6RNj1llJ4J3pRK3jqJj8k3L3K2QNrj2j2mjQj3k8NJ9K0j0j1K2J7
-27918C90jk9k1J0L3K0k1l7OJrK6K8K8J5j1j7k9mlk4KJ4j7qL5Pl4jK5K7oJ4l4l6ml%K9kpk5
-27876C27j9J7KJ1PPrj6J0K1K6Lk7rpj7j0J2kJ0pjL0Qonj3J6prj5j5j1J0kK4L6Rqj0nj0j4
-27833C32J7lj1j8j5K0K1J2opQJ0mkJ7j2k8l5NJ8M3Ok1kOK2j5rLllK4MrMJ9J0j0k1j1kk2o
-27790C26J6J3J0%J0k4J6J1LJ1j5Kj7j2K6NJ5K9jkj4j3j2qqJ5Lj0j9lJj5o%OOK0qJ5J1j7M
-27748C70%rrJ7MNOKkj0j5j5K5J6j1LrLJ2Qj7j4j6j6j3L2K5RJj8oqj6oLK0rj5oK6L9k1k5j1
-27704C29J3M4qk1rj7mK3%jKj5jRpnrQJ0jK2Pl5k0PK1J1J2j0lJ9RkpJ1J0jJ8ll2j9k1nNoN
-27658C33J6kmJ7KMJ7K7Pk0k1j9J5K7l9j6J1j0j7k1QmJ3J8J9j6k4K4Pj0RjnJ1jrJ0J6J7%l4
-27617C55NL7pqj7nJ8Kqj6j8j2J3PNj0KJ5J4Qk9k1J1jJ9K3J0pJ0J9j3j8J0j0j7oJ8J3j5j5
-27577C61j0j2RK5j1J7Ok5rL4K4j2l4j0jpjLrJ4J0RJ0J1J8Rk4l8OJ0J3K5m3k5j7OJ4K2j3J
-27537C56OJ2L7lk3k1k5J0Qj3J3K6omj2kQkNJ2jPnk9j9J3LkJ4J0JQJ6opj7KJ4ol2pRJ0J0J
-27492C69nll7KJ9J5jpMJj5MJ0KKJ6K5Pk2j4k4j1J3j4k1oK0K8LJ1j3lPOK6K1Oljmpqj2j0p
-27447C69lK5Om7j1L1Oj3QMj2qqK0J9j7jlj4lJ5L6j2j9J8L1l3l3j2QL4Pj0J4jlj1lRK0LJ7
-27405D23Mk3k3K4J2l9k3j4j9J6kjJ2kjPj5j3M2J4oj0LQLj3pLkJ1K4Rl0l9kkj7j1J6RJ5J5
-27363C56QJ1Nnj8k5K7J7j5jj0j2J6RrK0K3j4j8j2J7LK6K2j1l5k%jMkJmj0mkK0QKKj5k3JJ
-27319C51j2J7J1LmK6J8j4qj6j7J6Qj5k2k8OK3K6J4Jj6j8kjkQJ1RnKLj5j1j9K3KMRJ5j3k9
-27277C39KJ2mj2K2K0j8NoLlN%jNQj4J5L8Qk0j2j3K9L8qJ0k0qQj9l2PRPj0j5njRKkm%PK1k
-27230D00k7k5K2J4J1J6j0lJ3nk1J5Mj4j0rK5Kj7mJ6Ojj0pK7M1j4k0j3j4j0j2k1J5J2NJ3%
-27191C90%J9Jl1j3rJLJ5J8J5j0j8oR%J1J2MJ2J4Jlk7k7j4qkNPL2J8nnm6rL0Kk8k0J7M1J4
-27148D10m5j8K1LqOOJlj0j9%K9J5Nj3rkj3jJ9J1nQkJNlk6j7jk9J1K1kK0J4k6j7J%mL2K6J2
-27103D04j7m1QJ2j7j0OJ0Pj4pLJ0J3ljj2OJ8mKMnMj5j6LJoj9K6K7ljnk6lL%QmMlj0j2J2K4
-27056C61RKnjk0%J3pj7J2J3PmpJ7kj1J4olRmJ3%rj2j1q%PqJ6K2Qj0pkk2lL3kmQJj4k3lJJ6
-27007C57L2oOLRK6Nj5l1Mrk7J0knONlJ3KpJJ5j0l4kK9K0j9pJ1Rmj0J1MLqn2n3J6K1lJ2K4
-26962C47L2RplqJ4Pj3j7j8j0J8JK0K0j%J6ok4okoNJ7J9j8j5RjRoJ6Rlk0oj5j2J5n%K1Ml4
-26917C52QJ2RJ2J6J2qj7k4j1J9K9kmjnl1m4J9J6j2nRJKLJPrJ6JpJ2J5J0Q%Qok9jKQqj5lk5
-26870C40KJ6J7nj5Nj5MJ0k9j8J1L1M2K1j2k0j3j3qnorj9J4K0K2mnRMLRmj6J2RJ1pNqnNnj0
-26825C71j5j6joJ7LNJ6J1J0j3Rojlqnj5j0J7JMKJ5J0lKj0Pj6pQj4j0QJ2K5J1j0j0J2nPmj0
-26780C85Mk1qOJK0J2J0j3j4kJpJ4%ROk0pQK6J2j8nMm%Lm%qnNj2rL6M0Mj5k5oQj2l1j8j8J5
-26733C47L8J5Jj4rPjmjj4lJ3Nk0j2%K0rJJ7ppj4ok8J8MK2J2j5MPJ0J0J6nk0LJ7jrRj2j3M
-26688C76J5j5j2Lj0j1K8oj5RJ3j1LMmMK0J0Jkj4k8nkJ3J8pm3NK9K2k2l0j1PQPNj1NL8Oj2
-26645C78l1j5MJ2OJ5J6mnPK2Lj3j8j9J4L2J2l%j8j7j3k2J4kj3K8J4j4mlpk3K0K4NLj2j8k1
-26604C34K1K6K2jmk0k4Qqj0nL8Qj5j2qK5Mj0nJ2JJ3Lk0Lj1K0J6mqk4K0L7kjLj8l1j9PRK5
-26561C95L9pl9j8qK6oJ5Mmlk1j3mROJ5MJRk5l3j6J0oNK5K1Jj1njJ2jK0qj3j4KK4MNj7RJ4
-26516D02Rj0k4RQjj1l1j5lmM0K1LrKl1j9k3oK1QJ3K5RrJ0J4j3k1NJ4j4ok7J4QlJ1J2%kL6
-26473D12J7k1j6%kj7kJ1J2j5k1j0J1LL0J1l0kjLJ1K4J0oPpk7j6RKk%J1kr%K0M1Rj0k7l0j2
-26430C69J2Kj3KLrj7ML2K5jLj3j3Lqj3j1Lpj3mJ0PK2J8Lj9rL0K5j6rPnk0j9LLJ1J4J7qk9
-26386C72lMJj3Klj3NjLJ9K0J8j6j1NJ8RPOk8Kmqk%kj8PJQj0J3%mQj8k7qJ1J4j2KK0RrJj5
-26338C60j8MjNJ8J8Nm%J7LpLMqJ7Kk9kK7Ol1k3oMRKJMJ1j0nLlkPj4jMkMMlr%rKL4K9l2m1
-26287C47QJ0Qj7%J9J6K1Rk6ppnJ2ORLqpj6pJ9L0lkj2qj3kqk8J4RmJ1Kj8jK7Jj1qK0Kj2NK3
-26240D01K7Lj7j3K0Pj7l1jLLk0JJ6jK0Oj3mPlJrJpj6J1K1Kk2k4J9J1j4j1J0J5mK3kJ0Nl%
-26196D11nJ2PkNQj7l8k6j2j6J2L4J0Nk9k7QL2J7k3mKJ1RJ2J4NMJ1J2nj5j3%j7RK2j0Pnk6
-26154C89Qn%J8J1rj5%j1K1J5Omk3k1%OQJ9lmqOJ0J2Ok3lMk3k0j5J7J4PnNqJ0K0rj6kqork
-26107C60j3OJ2K4J2%JQJk2j5J1Mpl3qJ6J5NqLmK4J2j2k3j5JL%J2nmK1kj9J5PK6J1qj7lQK
-26062D02JQlj5j0qKK5K3l5qK1JOONk6OL0k5l6%PQJ1Qj3kJ5L3J3j2k9Qjj8lJJ3QJ3%k1nqn
-26016C91K5J2k2JkR%%ooJ1j0j6oK6L1QKjl2rK0OpJ2j0j1K3Qj7nj1j4K5KNrk1j4j5jJ6NPK2
-25971D22Pk4k2j8pJ9L0J4kj4k0RLJLJ1j4oJ6pOQnj7nK6pQj6m0j5J2K3J3J2Kk6j9J8LK5pj4
-25928C86pj5j4MK2K7J1j8jJ7jj8Kj0kjj8nK7J1j7J3Rj7rJ5K0J0J0j4lok0j5pK6L6MpLrk1
-25886C98j7lK2Lj5j8j1J9J1J2rmj9lj1J2K7J2k4oK3K3Qk3k2MK3njqNQOj4POJnJ3J0mj1ll6
-25842C81KLK3J3Nk4j1mPKj2k1LK9KMJJ5j0L2jKK2j5ok0j3r%J5j3MRJ0K2J7j5ok%j5m3lOJ0
-25797C96LQj2j9JJ8krkK1K1rj0j3j4OJ5KJ7PPJ7j1j8j5jrK0J8j1k9%KRRj3mlk0J1J3OOJ5
-25753D24j3j5l2j6MkJ7K0L0kPMNlMk6j2K8jj6QJ5J2rjJ1k2PJj2LnJJ2J2j3k7LJ1JMk2J1K
-25709D08l2QLJ1Mj2j6J7L1J9kpLLj4k1k5J3J0JKJOmj0j3K5J5Nrj1j5j0NL%J4jj5lK0J7k3
-25666D01%J3jMrj6L4Oj6RJ2J3rJ6J3rKj5j7j6OJ3Jj4J0j2PL2oj8MJ5j4j0J1J4pLj9k4J6K
-25624D25j4oNK7mlj9rjk4lKJ1Qj0J8K0RkpJ6Ok7j7QK9Nk6MJMK3poj3j7KjJ9Nj6qj0j%JJ1
-25577D08llQL7Lk4J7rj4Oj1%j3j1NRJ5k8k6J9N3J4oj0j8Jk3j0kJ0O%j4PJ5Ppj9J3j0J3Pj
-25534D11jJj9j0qJ9J9mK7J2rkj8k6j3J0K0K7K3j4kj4k6kKJ4L1OnmKPok4rMlQJ9K0nm8l3J1
-25490C88K5J9rj5j6j8kJ3J1pj7JPK2J2oj2Nj4lL2jj8nlK3j9l1K4Lj2K2J2k2j0NJ1KJ7M1O
-25449D61k5nLj9J4L4mk3k0%j0j8pLQJ6J9j0j0j4MKLmPK2K9k0Ojk6j8j2J1M7L4k9k4qrj2J0
-25407D05J3LJK2Ok1J2JMk4l5j0j5NL3K0J3Rk2mJ6kJ0j8qj1K9K4l0k7j6J6Klj4QK0Lj8j2N
-25366C90k0PK1RJ3J6J4j4l8j2K2L2J2QlJpj2l4kQj4PKLK7Pk8j6J0nOj2j7QM4K0k4lL9J3k5
-25324D53jlj5k0J0K1j2J2J9k4k5j3OK1qk5j0OK2j4nJ9PK3pqJrj1pjj2QL4rk3J5J5j8j3j6
-25283C83j9j0K4M0OqQJ2j8j4K5L4RNl9m2RL1Qk4l8%K6L2Lj1oL0ok0mJj1j2PJ1Op%kJ3Jk1
-25240D12J2J0nOPNj4j2Pnj2J0oJ1L5j1l5k0J3K1Nrj9j0J8J7Kj0kNJ4N%j2Pj1j4MJK9K2Qq
-25197D71j0%pqk6j2nJ8NJ1j7j1NNqpJ0OKJkmj3K0L6j6k3Rj4m7OK3J5J5J8J8MJ3J2j3j8mK
-25154D60j1j9PPk1J7K3J7kk0j9j0%K3K0J4j3j7RMj4kJ5OJ5OJl5j4j7%jj3L0J1J4j3NK2lk7
-25113D55l0qJ0J2rmQNK7K6lnj0JQJ0nqmrJ4j8k5k7NJ1K3J3J0kk5QnPPj8mQK5j6l0J7RlJ7
-25068D68M5K0k3j7Kk0j3J3K4J2J2oj2m6KK9Ok2qNJ1K6K2oOnLnj4J1nqPJ7Kk8KL7opo%J8m
-25024E39j0PLKj0lJ5JkLOj2k1JJ5pJ7Mk0j4NJ0pJ0qj4J5mrj1j0LJ0J7j9rjJ1J6%Q%JlJ2r
-24978E28j0K4K8J7Mj3k9k1j4J6K8nPOpj4k4j7j0K5M%K4J8NLk3pK8lPJ1j7k7j0j2k0J1PNK8
-24937E51%m0k4LL1K3j2rRl6j2J1k0MRJ7J3K0J7J1Jj8l5k6J1J7J0J7j6l1J0J4j0j7qkLLJ8
-24898E07K4j3%J6Pj1Rj6k5j0RL0pN%JJ5OJ0J8k7k8oMj1MK5K9L3k7m5k2j3J4K3K0qoJ4J9j9
-24857E48QJ5Nqk3j5rQK1J5J1j3%jj9qJ2K7%j2j6j5j5J6oj7%K1K3oKK5j8j0K0qj6QRK4J2J2
-24815F07J8L4nl3l1j8Nj1kJ2K3J9KNrJJJ2J6j8k1j5qRLj4k0Njj2K5J5j7nNJ6Jlj6kJ8Nlq
-24771E85kJ3kPOK8l8oM1J4J6j1LRJ0pLOK2Ok7j2K0MMo%jnJ5kjJ7k0RJ6nrkj6LJ6jj4J9RK
-24724G16Rqj3J2ooK9K3j1J1Oj2Qj0nOnJ4M4K4rrNK5kj9rrJ1K2j3M0M7Kj5j6j7lM1JQRQj6
-24680I08QL0NJ4J3QK4qJnMkJ6K5pJ1J5L8L5Oj2mJ1J9L3OML6J3mJ0L7J9J5L5M2J0JLK1L5j
-24638A468J0M8K8M3L5K2J4K9M5K1J5K6J8K0N0M0L5K4QK1L8L6K3J8K7L2J7MNPrk5nJ9K4Ql
-24601B236PJ2MJ3L5QK0NLL5PJ7K8M6L6L5L7M7N3M6O9M7L3N2N4N2M6O5N0P0P9P0Q8R4O8O4
-24565C731O7P9P2Q9O7Q3R9Q8Q2J01R9N8Q5Q7J03J06R8J13J17J02R8J05J28J70J87J57J61
-24538F532J66K06J89J87K20K45K27K82K83K75L04K85K99L29L46L59L76L92L93L94L95M02
-24516A3086L96M05M08L55L00K56K30J96J25K2k9o0j06j44k15k45k44k92l30l16k91l32l39
-24493A2836k98k92k75k32k00j99j55j30j05q3p1n3l6pL4N0P2J04J33J29J48J32J39K09K47
-24468A2097K50K57K74K71K83L20K98L08K84K52K67K58J99J76J17M7j8o3j22k10k85l22l59
-24445A4579l71l90m42m85m80m86m94m75m71m60m66m25l79l43l26l09k97k95k87k86k48k01
-24423F163j91k06j99j97j42j36j52j57j18j21j48j53j31j17j06j13j08j03r1o8p6r0r3o8
-24399C079m1o6o3n9n9m9p0p5o3l5l8n4m1m7m9n0m7l4l0k9k6k1m9l5j8l6n3k3Llm3n1l1kj0
-24364A682j9k0j1nm5l9RmJ5j7l1k9%j7k1J2km3m6j3Ok2j5%mmok3k0k2mj7k5k5nj8k1ol0j8
-24324A077j6jok0LKk8Ppj4Mj5j9j9l1rK6J1j3j3jojl0J7Llj2Jrk3oKjj5k4lK2pk4OjLlJ2
-24279H16j4l0%K1kjj1pK0J3k6k1l3j2J9QKqOLJ7mk2j7Pkj4j3K9oj5k0pLj5ORJ4QJk0rMj4
-24235F63%J9j6j7j0k1ol2nJ6J4J4Mj5k1PJ7Lj6j0J3J1j6j0jK7J9Okkj0RmqjNk0mJ9J3Jpj8
-24192F08j6J5K9J3j5k0J6RJ3l4qj0MloKroj2j2J4KJ3K7K0oj2J3om2k1J5QoNmlJ3lj6%J0N
-24149E84qJJ3%rJJ1rl9k8J8NKJ0nj2KJ2J1QKkj1J6j7qM2J5j7k1qJ7MjJ5j2KJ6moj8l3LQL
-24104E53j8j1J1K5K5j1j7j1J2L0J6j2j6rj1jj6PJLK4J8k5j3ok0pK3K1RJ9j2l4%J5l2j7K2
-24066E35J1Qk2kM4K0l1knj9J3K3J2rj8k5k9nK6NJ6J8j4qk1pK8nj8nNnJ8J1j5Qrj0J1J4LJ9
-24024E64MOj2j2k4k3j7QJ6J4JJ0J8k3MK0Krl5J8L7Nj2k2k1J7K1J%K7Rj1j5OJPJ7Rpnj4J2
-23982E92pj4mKRK4j1j1kj3Pj5k2mkJ8J8%j5k7l3MJ6K2J4J0PPnpk2j3RlK1Rj0qk3j0J4K3P
-23939E52m4LK6J8lk6PJ2J6j8j3K0L1K4Jk0j8j5l0j1oJ6J1K2K3k3m0l4kmj0OJ5j5KJ8J8J2
-23901E21j7JJ2l5m2J5L2kj7mJ2L0%O%JMj9j5nK4Kl4j6J8K0J2kmoJ8K3Jqj0j9j7moj0LM5O
-23858E14k2l2J4J1nk0jJ9J9Oj1nJ4j1j5k7J4MJ7Kl3J0OqJ7PJ2moJ2Mk2J5j5j5kJ8%j2QJL
-23816D81k1rmPRJ7J7J6Jj4oK9jj9Mpj6qRlrK6Nj8qJ3J3oJ5npqk8j0mJj8%L9J0JJ4j2j3MM
-23770D81LloJ8LlJ6J8L6Qpql6lJk0k4J4J3j6j7K%nJ0NoRJ0j4OJ1J3J1k0j7Mk6k1K3rk1QJ5
-23726D56lJ3ROKjoj5K6j0j9nMj2K2M1J4j8l1Oroj5j5J2M0lj5kk6OJ4J6K8ll4LJ2J2L3Rj8
-23684E18j7j8Jrk1J9L6K7kl1lj7Qpj0rj2j1RrJ1RJ4JPJ6j1l3k2PJJ5J5lj1QNJ9Mk5J3J1O
-23641D99Jk0Ook5K7jJ2Oj1L3Qj5jj1j5k4j0Nj6JJ6K1J2llnj2lj1jk0K1K4J4Mj0k5RJ1qKr
-23598D67lMpKj3PJ6rJ7K0Pj2k6Klk%lrnK0KnNj4OK1Mqk6j9OpNlPK5nj1nKJ7OKLKmk8K4L9
-23548E11mj0j0Rlpj0J8K5J2qj5j3Oj2Norj9pjj8jK9J9PJ1K%jj1k5MK1jj4J2j7rJ3J0ok1L
-23504D59K6Qk8OJ2nj8LJ0oKNOlRJRJ9MKk1mKrQj7j8K5Qk4j0OJ9rk0J6L1rj5kjK3L5Pl1j4
-23458D97KNKMMkj5qK0npmJ0PMk3pJ4Nk0PJ4j8LJ3J5K1j5l0j1K4K5OjnPj2j7K1j4PK4ml4j9
-23413D90NL1lmJ3Kj3rJ5J6j3l3J1J6J8j0j7pjrMPJ4prnjjK3Lqj5k9j5J8K4Kkj5QK0Qk4nJ2
-23368E05Jlk3K8L3kpppK0J5qk5k3J1K7Lrj1OK4j4j1ml1k1J9KJ4OLJ7Mkorj6K4Mk7jKJ8nO
-23323E20Rqj7LK8Qj1k9lPRJ8j8j9J6J1j2k0j5J8J2Lj4k0j0OK2qOLLR%kLkRJ3J8Jl8k4RQq
-23278D94jjjNLqLjPKJ7oj2pjJ2j1qJ9K1RJ3lj1j0Qpk4j3K5L8JqJ1j5l0k5OJ4J9LR%oj6j1
-23232E03j2OK1j0JK7Mj4jrJ5nJ5j5oQj5J4opJKL1J4J6J4j3k7j1RJ2%l6kknPl2k3RK6K9ML
-23188E40K1Pj7j4j2J0L5Kqkmk5j2NNOJ3j2%jKJmlJ0QKOQpQK4k%jkl0J3J9J4Lk3j8k9k8nk
-23141E01J1NpK4M0%kNLJ5jk1Ok2k5j5MK6k%J5MoqKKj1RJ5jpJ0mm%%%J8OLkj0K2jqJ5OJ3k3
-23092F00j3ok1J9J4J3Nmj7j1Lj1J4%NNj5j0NqjK3K7Rj4PNJ2Prk0nK3PjJ5nj6k2MlpK9L1K
-23047F65j5J1PmKj0%pqKK1jlJ4J6k5KOqOoNkJ4QJ3Kj4J1nrLL2J5j4qrlPK3J1jJ5J8rOQj1
-22999G71k8KJ8j4QOKJ2j1j0Kk1m1LK8Rj2k1J8oj2J7OqJ5j7j4J2L3K0Rk2k3qj5RPj5NQj0R
-22957G21J8Oj3k9j1k2RL7RL0L2ok0k1k1j8jLK8K4k1j8J3J8NJ4rj0j9l3j7j4K4J5pJ0K2J4
-22919G42l1pLLRK4J0j2l7J3Lj9%M6J7MlKj5kJ4ORnj4nMJ3k9J2PJ4rj6J2kmJ%J2Kj6KKJ9J3
-22873G92qoqJ3OJ5K3J5Lj3LQj5j6orQJ2knj2mJ2j1j1K5L1j7%PnMJ6lPJ3j9j9M6K4Kok0lq
-22828H59J7L4Kj8j6nJ5Lk2j2ORj8k1rK1L7K2QJkj6mK1Nj7KkJ7K2L0J9om5k2Mrj0RJ5rj8j7
-22785H80j1J4kJ4PnJJ1Kj7K0K8OKj4rK6nkK0POk2j9J0J5K4K8jj6j3lLPj1J0QKj7K1J6k0P
-22742A008K7K6konML3L2OK0NQK5ok1QJ6K3L6L2J4K1lOPK7K5OJ7J5J7K3K8K7LQL1L0L3K1L1
-22701A656L4kkJ4Kk7J0L7L3%J9J4K3J1pl0j0J5nj7k8k0k6j2KMKl9l7j0Ppj4nJ9j1rOj0j8
-22661A562rk9LJ4mpK4M1K7j1k8KjOK2J1J4K0OK0K4J5J6K1J1J7J5J8MJ7K4J0oK3K6LJ6rRJ7
-22621A954PL0J5j7nj6k2RL9L1J4pj2j0J7L0K4QK%J1J2PpK9J8J9%K5M4RMK8M3L5NM2J2QK5
-22581B460K1M1M0L3J9K9L2N2L3K9JK7P2K3J0M3L4M3L2L1M8K9K3N0L1L6M1L1N9P6K2K4K5O0
-22547C660Q6Q1O3Q1O3P7Q9P0Q2P3J08R9J06J19J36J33J39J29J15J32J60J72J93J95J79J64
-22521F704J77K18K11K02K30K69K67K58K71L04L17L44L33L31L53L58M04M49M51M55M57N07
-22499A3870N00N31N64N78N75N94O22O49O55O55O56O26O13N88N47N04N03M81L74L12K61K38
-22477B5496K17J64J19M6Pj6j01j78k19l02l46l95m43n07n76o16o28o43p13p14p24p04p01
-22454A7523p11o99o87o03n91n95n41n00m76m43m49l93l64l64l43l08l01k84k53k44k39k17
-22432G918j85j72j35j38j52j79j68j20j04j29r6q7q2q6r9m1k7m6n8o3l4oj7j1j9k5j1MJ1
-22403E643J7QL0L1J9L2M6N3P6P5P4O8P8J00R5R5J00J37J52J41J59J39J58J92K18K22K06K01
-22375H565K19K52K62K93K83K63K92L33L29L19L34L41L46L62L31L21K94L00K94K48K23J87
-22353A4991J37J14R6R9L9RLpl3o2p9j05j23j25j56j61j54j70k20k03j77j90k04k05j91k06
-22327A2717j77j69j17q7j13q7m6j5j3J1P2O8N3R1J34J29J48J76J81J80J76K04J86J85K08
-22302A4095J70J33J16O5N3O8K3%k4o6o1q5j14j33j51j97k21k12k14k40k73l07l18l18l18
-22277A1471l47l64l66l56l45l44l42l35k99l00l00k66k57k54k79k52j99k17k16j76j65j34
-22255E358j44j58j53j53j27j21j18j19j20r4p7j04q3p1p2q1q9q2n0p5p2o5m4n0k8m0m5k5
-22227B898m0j9k8n3n4l4k9m9m0j8oj0l6n1k5l2n6k2k3Ok8m2n0k6k3l9qk5m1m2m0j9lOl2l6
-22191A831j8l5j8j2k3l3k7%kok4Mj0m9m9Nj1l5J1J6Rj0k6llJ2K2j8l2qJ0rj8Lnj1j3oJ7N
-22151A431rjj7j8pjkPj6QrrnrRK7K2nnj3k6l9pPk0k6J5Pk0k4j8j2pj1rJ1j5pNk6k8NK7Nk
-22106A163j3k3j9QQl7l1kJ4PJ6nj8PJ2k0mOJ8j1k2ok0j4%oK0J8MJ7J3Mkl%OmJ6k2j6l8qp
-22063A006rNL2J8j2j5l0j8JpLJ1J2pj0nlJ8L1K8j7k0k0nK0J9JkJ4J2RoNRMmlNk1pJ7J4J4
-22020A087oprjJ4j0k8LOJMoNK4j9k0kj8m8k1PJ3Nk2j3J1l9k3J6RPk2j5Mj3k4j3J9J5jqk0
-21978H42Rkk0k0k1K3K6K2J2jj6l1J6Rm8k1k2OL5L1MOj3k0rK0LJnj5J3J4%j7j7qj1J3J5k3
-21938G80l3nRJ3K3QKk0k1j2j3QJ4oj4l8lJ5NLk2lk4RJ5J5Rk4KJ4J1klj4j1j0o%K5rk2jlj5
-21894F46j1j0jJmMJ2NMkJ%Mmk7qK7KJ3Nqj6j5j9lL6J8k1k0J4J6J5k3j4L9K4J7Ml5l0mNlJ8
-21850F52nqp%j4M0K0j8nJj8j2j2LJ0LLMj2Qmj1J8M5J4k0l2j1MJ7J0j4k4Lmj0K2K0j9j9Ro
-21808F21%Jj1J2Rkq%NLK2l1k0L5L1l2k2J1j2qkOJ7K6QMj3o%nOjKoJ8J7Jj2j1j0j3MqNMk9
-21762F06kJ5nPQmpmOjl9j8J7J5j0k1jmROpOqj3K6j1qJ0mnRPKpj4OnPPj7rLJ8qj4K2j8j4m
-21713E30j5K2K6Lj4jL6J6oj9k3j2l1KL2J2j2j2J1J3j2rJ0J6j5k9QK6J4j8k2J6K6Rlj4k3%
-21675E38jNK3J1mJ2J2Lk8plj0oLj4k1pK7noK8K6Lk7oJ4K6lk6K0K2km4j4J6pqj6j8KJ4J8j4
-21632E26j6J7K7J8L7j2k2LKj0Jo%nNJJ5kpLlj3nRKmLJ1OqNj7j7j1j4NL6K2k1qJLLnjKnj6
-21584E35%j8mJ6J0J3K2mrRNj1k1KJqJ7ol5OLkK6J9pj5J6J4j7j6j2QKJ3pqqK1L1j7Pjj2mj2
-21539E42KJ4J2Nkj3l3l1J6L4J0koJ3j4k2OJpj4OJ2kNokj0qpkPK5ql1j4J7KMRnROj2pN%j7
-21492D87npJ9L4j8kL2J9rj2Mj5rj9Ojj7NJ3pK7Qk5L0k6k0KlNK9JMq%nLJ1Jk3OJ2Ok3kJ4m
-21446E18LKkJ3pLoNjj7j3PJ8Kj4qj3jJ3Qk%J3PlMj2lJJQJ3oj4J8rk2rOJ8k0PMk5j9K6%j8
-21398D74QJ2K3pk2JjNRJ3jK0pl3oj2JJ2Jj4QK4mj5JJ1npL3QL%m5k2Lm%J9J5J2jj2Lj1KJ5
-21352E07KlJ0K9J1k2Oj3j6j1pokK0J6pqlo%j5K4Ql7J0K3JKLj4J1kMJ2J2Jj5k9OJ0OK3j0j5
-21308E16%mKJ6LoL8pm4j4K8K3j2lJ2Lj8k6oJ4L5K5k0k2llKJ2PMK1jQJ0qkKj8j0j5NJ4L3q
-21264E83k0k2oK2k1pj5j5j2M4J1k6l6jK9NNMpNMQj4j2JL3Jj7OKPk3j5OJ5Mj5mK1%j1mJ8k
-21220E29ljmo%K4ok9l8pJ3K5K1OK5pj5k2k6%j0K3L4Rj9J8J9%m2l1oj1MLKJ9Kj0NMrJ0l0M
-21176D67QK0LnjJ3J3k4J2L0Pl4k6%J2Onl3J5M1J6k6pmj9J0nK9J7k7k2rML0Qj3mQK2J7K4j
-21134E67l9k5L0NMJ9J1j8l7kkPJ4j2j0j7MK4J4oKk5k7Pj9j9NK3L0k2l3J8OoJ9Kj0Mlmj2J7
-21092D84Nj0L3krJ1j4j7k2oJ8JLLj1j7J4RPL0J7pRMPqk7k2oj4LJ3Qj4pKlJ2J4PkjrrK1Pj9
-21045D86kK1mj1%QkNJ2pMj0Mj1PJ6%j5%J9lpRKj2pJ8Oj1j8J9Qrj9J1K6j2j8Nj6rKMP%K1J
-20998E18j4QNK4J8l4n0lM7J0kj7k2RJk5K2J9Rj0kJ3qj3KjJ4QjlMrk1j0K4J0L3J1k0j5lkJ9
-20955E43Kj4J0PMk4k7j2RRJ2Mj2OloJ6mj0j0k0rm%OJ3KLLj4J6%rJ4K7j0qj6jPj8KJ6K6J0
-20910E36Lmj9J2Jk0j6%J7oJ6j0k1j1J1Rj9j9J3QJJmKJ7J9rk6j8J2Jjk7k2J5N0M3Ro%j2LJ
-20867E30Kj3k6k0PJ4mK0LJ3J6j4k2J4Lj0JK7J9lpJ3k5k6jj5qk1PJ4N%J7qrj0j2PJ3J0J5Q
-20825E24koj2J2J1Koj7j0j7J5J2RrrkK0%kqk%mrLQJ1L1jnK1j9n4j5J0JJ9J7Rk6JOj4j2J7
-20780D98L7Nl2j5qRKjlj1KL5J8kRNoMK4j2l2qMj3QQj2j4jKpJ0K4poK3koKroQPJ4RMj6j1J6
-20731E47Pk8l3J2J0J8jl2PJ7J6Mj8j8qJ7K7K3j0j8l5rK2J8J9rl0J5Pj4LK1Kj2k5knjQJ2O
-20690E30j6NJ9pkj7rJ1P%njPpPJ9M0oj8Pj8k3j6K6K9l4l4LjJ8K5k7n4%K3K4J6j3j7J4kJP
-20647E11nJ6K0j0JK9J8k4k2J7LoJ1olj4l3j6rK6JPqOL0K2orJK7Kj0kLNk0P%l4poJ4kj3j3
-20602D99J2RMnMJ1%lnJ7K4j5LJk0l0LOl0%K3J4J4Jj9j5mJ9Jj1L0%JJ4jj0j5J8J3j1k0qJ3
-20559E32J0LNOj4J9k6pJ6J6Oj2j6POj1J7rlj2lpJ7K9K3j7k6k8k2j6QJ2NL3J6rk8k3mo%NM
-20516D96kNOlJ5J2rLJ2NjL0j1j9LrmJ4mk6J2ROJ1Nqk0j1j0J1J5pK3Lj5qrrJ6K4K1j4j5pO
-20471E42J6rj4J0L1Oj5JRk1PJ0Jj5LNMj4jNKJJ6J1J%%k3j4QK5J5lk7k6l4J5K9K1J1J8PJK5
-20427F40pj8J1nj4Nj6NJ2OJ0j2RK3Nj8k6K2L1Kj6k1JmLK4K3J2Kk0k3j1K5nrJ9MnMk6j5L6
-20385F63K1MORj7k2kJ9l3j9J0Nnk0k6PJ3j5nL4L1j2k5j4j4KJ0LMj8M%j7j3nkqRK8RJ6Lnj2
-20341F01k5JK4K5%k0J0rnlLJ3K0mk2j5orj0jj2J2K7PnkJ0j3qJ4j5k8pNj4j5J2J9K2rj1MK
-20298E63MNj0J1qMKJJ3POrnk0QpoPj5j8J9J9Lkk1RK8nj3k9qK2PkK4k1qLkk%KK7J9J4lpJ5
-20250F21pj6oRRj1NK0oj8j5j6NPK1k5k7K4K7Jj1J1OmkOk6k4qJ0J9LOK8j8j7K6J2j1Lk6nK1
-20207F01K5jj0ooONJ1JNK6Nj0qj4K7Nj4L7K3k8j5k3oloJ9J0k9J4K6J7kj7Kj0onJ0j6qJ8j6
-20164F34NLL%OOqK3J8%oj3K1Lj6jJ1j3oj0%qkLk0j9RJ7jJK2NJ2K8%j2MMj6J7LJ3KJ1K6Kj7
-20117G44k7rk2j0L1K4J4Lj1rlJ9J5MkmJJ3K0mnrKnj3jK5J4qJ5J3J7nJ8J7k7l6j3J3J4mJn
-20074H05qoNM1J3LJ6jJ7J4oj0olOJ2J4mNK4NJ5J5j3k6J5N1kk0JJJ0K1MJ3J8RJ8QJ1K9J9k2
-20031A111J5RJj3QJ4L0K6KJ0J2L4L6K1JRL0K1L0J5K1J5JJ8L3N2K5J3J1K9K3L6N0L4K0K0j
-19994A822qKL3K1K1K8J9M0L9J1PJ6j0mL3Nj7MkknllK7OQj1qK2J6L2K0ROlmL3K3L1L5K5L5
-19952B349L4K8K0J8L7K4K5L1O1M8K2N1N4P5Q0M6N7O2M2N9P0N1P0R4P4P2P3M8K9O2Q8P5Q5
-19919D114P4L9N0R4Q9Q8J01O8R8J08O3O5R8R9J17J53J27J15J33J64J85J71J75K19K23J89
-19893G219K31K50K58K76K97K88L05L58L40L85L89L94M35M68M80M70N25N30N44N79N90N99
-19871A6210O47O54O55O67O69P02P05O64O34O14O02N58M98M45L94L37K47J60Q6Nq8j81k61
-19848B5623l15m14m92n51n92o32o86p10p23p47p68p54p30p44p45o72o42o44o11o08n54n55
-19826A1734n13m51m34m13m27l88l29l26k97k88k80k72k58k33k30k30k31k04j95j61j21j30
-19804E323j41j35j53j33j16r9j14j52j12p8p3p8q4p0o4p6r8o6n0q3p5n5n6o7o4n9o4n4n1
-19775B803m6o2n1o0o3l4o3o7l8l3n5m7l2l7m0l0pj7o3l1ok3k0k6m2j8k0k5k1k6l8k8nj4l9
-19740A576l2rrl5k4lk2k6k8J2J9l1k9j5j2j7k0j5MJ4j0l7l2j7MJ1Orpkk5l3j2nj9PrjK%k0
-19699A090l7pJ7%Pjj8qj8j3j6J6J9l4j1Qk5kJ5j4RKj0pj7jj1OjoJ4k5k3nJ1J9jk1qlj7JJ9
-19656H93PJ2j3j0K0k3l1nLJ7nrJ3j1j4M4J4l0j8l3j2RjOMk1J0J5lj4oJ1j4RJ3Rk2j9Plk8
-19615G71K%k5J7J4KlPj7j9lk0J6J3QLNj8k1OJ5Qk2pRj9j9PJ3PJ6j5j1k0j3K1K1j8j4J4N0
-19574G61J19l6q2k5j9kj4NQNqJ2k2j1K0J3Mqk0jjLK8Rk3mJ5olOj0qlk3nJ0kJ7K1Qj1k1JK5
-19530G22Lkj4j5j5j2K2K4J9j3pnj2Pqk7mJ5J3j2qJ1jKKj1j0K0j0PJ3j9QNpJJ5K4j9nj0J1
-19488F98J9j3k4k8J0RoOK1J4j4j5J4j4l0J4K3mK8J4lJ3j2NOrK6j6mL6J0nk3k9LJ6j8PJ1K
-19448G38k1nK2k6j8j6pLJ2J4jNjj4j1%j7j2J6J2k8j9PQK4J4mK6J1oMj3j0J4k0l6oJ1J7mo
-19407F57Pjlj6j9%qNKkjJ5K1Oj5k6k4J4Qj0qK2J4J8krKK7J4j4j2lj0Mj3l2k0mJ7RKL1NnJ3
-19362F56%Lj3JJj8qmK9J9k8NK0rlPJ9ojJ0j3j9RPmJ3K3MK3J4KKNJLokk0k4Mmj6QMPK4J5J2
-19314G52k6k9K8M2L2j4l2k8k6K3J4rrmJJ4JLnj5J3k2kJj4J0nLk1rJ4oj1kKK1K1%k9k2j0k3
-19272F22jMQj8%J4K1j3qJ6K2K7MoJ2mj7k9j6k2k1J1K7J4Qkoj7K1J7j1j1l2j3J2j5Jk0%LR
-19231E91K3J5MpJ0qj7PJ3kK7J1lJ0LJ%k4k0Jj0qjK8K9J1J4Lk9k6%J1qpmJ4J4l8J2K3qj8P
-19188F44mj8J0Rk8Mkk0k7j0L8L9J9l0nJ3J2j9l7lM3L1j1j5LLQPrnoqJ5J5j1j5J1j2J2K5j9
-19147F47J5lk9j1J6Po%L1J5Pk1jJ3Pk2l4k4J6k7LK3J9Kj1OoOL5J9jQPj0jLMj8j7K7j2rnk
-19103F66LJ3roRLRpJ0nJJ0Jk6k6k6j0K8J7lJ5J1j9kJj0j1lJ9J8J9j1JjQkrj3j1ROj9oL4j3
-19058F63j7qMoMJ3J8L5%k3mJJj5J7K7Jk3qj4j3k2j3J4J0J9OK6j1j6J3J6k5KJ7K8J8om0k6
-19018F63J8PnKljJ2rk4pJ7K3KJ3K6rm2J0J4QJ2j4k2k2J3Rj3k3RL1%OK1K4J0j6k1LLJ6nJ4
-18976G50lQJ7LPJ7ql4pRLPrj5j0j9L3J9qRnJ3%NLJOlJ4J4jRj7J6L0lPJ2J4JJNMJ4j3MK7K
-18928I29ML5K7L5L5J2l3J5L2K2J8K6J0K3K4QL4K0J0j8nqpK1j0mJ4PQLJ0j5j7J7J1kNj0k7
-18889A259rppJJ4j2j7ok7n0j4K1jm1m4qJj2l3Pj4l9jNj1k3l1j2PKoJrj9l8l4j2jOJ1OK3p
-18846H19j9j1rK4Lk6PKj6j4Jrj2J1oJ5M1kk2rnrk1jJ3K1RlQk0Lj4pPJ0l3jJ5NMmmlQL3jj1
-18799G67qknk0qNK3Rj5nnjrOqJ0LJ9pJ4QKoj8%RQj8k9JqoJJ6J3j6PKk3QK3QRJ2rj0nk2JJ4
-18749G35J4J0NK3j2j4Lj3j7KK1kqJ2J9j7k1MK4J9k2j4j3lJ7J1k1jQ%j1K0kjJ9npQj0jK7K2
-18707H08j4l1j5mj7jK5JrlPK4J2lK%j8j7NNok2j6J2jPRK9J6j2J2j6LK3J5jjj3j5K2J3j3k6
-18664G76qJ5qj2OJ6qorrj6J2RJ1J8jL3J8l6k0J1j0onJ0J0k7J2J0lJ8kj6l9%J4J1JK1Oj1P
-18622G93pJ5J6npljj6Nmj0jj2J4K1Ll4K6J5PK4Rj0K2%k3j4jkK3J6KMlj9j8J1j0J1L5Mj9J2
-18579H69nj2J0K7Qj1J8J1k2J1K2RKk6j2J0jplj5K2J9k%jK5MNJ3ROk1K3L6J3Jj0oJ1LK4j2
-18537A045J4J1oj0J2K8J0mJ2PjJ0J3J5NK7J7J9J5kqQK8J0%j2k0J4j9k8MLj2nJ3k1l2NLRm
-18496A173J4Mqj3j4k0RJ7J0K3nj3QJ2lj2J9j0k8K9K5KJ4j4KNQN0J3J2mk2k8K1K0J4jj1nJ4
-18456A307jl3j3rJ2kk7nJ5l6j3rjLnj4pJ1l0K0Kk4kJ0J7J1k6J0J3lJ7J2Jmj9J5K3ROk3l4
-18415A174OM3J4qorK5K3K2J4J1jJ4K1L4K9nkL5%pK5J3K8J3QnL0K4k6J9nk2J0j2nlk2k2j1
-18375A464JLjmpML0K7J3j4RJ5nLRNQK4Kk5J7J7J3j0j7mJ8rPJ5J5j0l2k1J3loRkMMkk0j8k5
-18330A514J3J2JJQJ2J4j0k2jJ4L3J3j1L0M2L6M3K6J7QJ7M0O1L9KK6O6M6K4L2N0N1M1N5P9
-18294B422N5K4N1Q1Q8O2Q1R4Q7Q2J01Q4M9M7P8M9J5j9k0Jl0m1l1l9p8r9j01r8r7j03o7o3
-18262B665p7n5o2p9n9o4p1p9r2m0j0m5n0j7j2m1l7m2l0j1j0k1l6k3k3k3oJ9j1m0j3j2Pmk0
-18227A476rJ4oj1kmPoknj1nk2k8NJ2J1jNJ2j9Lj8mL6K1mrj0j5jL8OMNJ3nppj6J2J6L%lpK
-18180A464j4j5LKJ3K6kj7k2j3J2J6j0nJ0j5l4j1K1nrkj9rk2l4K7Jj1j7j6J9Jk8pPLjnn%Q
-18138A285pj2j1RJ1J0lj2QKmJ3K3j8l1nJ1J3Ol0j1orK2K4Qj4l1okK5QkJ3j0LmJ4Qj3j8RL0
-18095A296K0j0j0Kk5J3J7J3Nj4qJJ0k2k1nJ6J9nOqOOOqlloK2J5oJ2J5k2nJnrjK3Nj2k7J7
-18051A311J7nKOK0k0k5RkLOL5J9l4nQj1qJ8L4K4Jj9ONj8PpJ1J6qk1j3qK3J7l%jnj6qKJ3K2
-18006A398OQK6J2l2j8kK1K2J1nMJ5PJ1k3J2Pk6JjrmLKNlJ0K7K3Nrqj2j1nj1LL4pj0J2J0j4
-17962A485j3j0j4J1J0K6OJ2KJ0j3j3oMJ9K1nrOj0%J5j3j9QJ6K8J4k0J2nojj8kNlK0K5%nj4
-17920A556jQK0J5n%Npmjj9j4mJ9K5j1%J4kj3J1MrRLJ6Jk%k5ljLpRL7J8J6J6oj7J1J6k3j6
-17875A642MNkqK2Oj7JPK7K7J2K2Rk2RPl9k7lJ3L7Nk4RQj3mJ7mKK2mJ9J7mqk4j5PJ6O%mOJ6
-17829A778llJ3J3QLj8j6L2M2J6j6k5rj6j4k7K2K3oLJ3K7JpJ7Mk1J2K8J4K0Lj9j7j1QNj3q
-17789A856J8oj8j1LJ0K4RqQ%J7J0Kj0NK0K3k3J1KjJ4OmJ6Ol0pMP%J3nj1Mj6J6K5%J6qk9J9
-17745A977K7Lj8OJ9RJ5pj3j4OO0J9j2J2j2mK0J3pj9oj6mrj7J2LkRJ3J1JnJK1J3j8j6k3MM
-17703B056mRKj6J9J5J8QlPQPNk6j7jQJ4LnJ8K2J5J1PRjjk6m7j7K6K9K6LNJ1Nkk5k8JJ1qj2
-17658B139QOJ6J3Qj1j3K3k1j3mjQJnrOJ5r%J9OK2J2j2j0j5%K7J7k6mql1NK2J7J6PK5j6k7
-17616B203j8j0J7Qk2j4RQJ1lmmRRLJ0nrqLRprKNRpJ9QJj2K3J9j0j2j5JJ0J3KJ3j3rKNk1l
-17569B216nkkj1RK2J3J%k0j8KJ2PpOJ0Pqj8j5J9J5OJ8Lj6KjNqJ1J2oqLklj0j6%K0OJ0QnJ8
-17522B280rm7kQj2j7K0K4Jj3j4J5K6KR%k6j0jJ1PkNmj9l6j5K1J1KLJmPK9lPJ9Pj9k0LJ3J2
-17478B270lj0l0K7L1k4j6mkjKM1Mj3l8j5jJ0J3mrJ3lj1K8KpJ5OJ0Kk1k4K6K8Lj1kK4JLlo
-17435B301Pj9%JK1lJ9Pj4jJLJ3kkj8J5J4jOK7KJmqJ9lJ7Mj1PK1J3lJoj5J9J4M3K0J6j1jK1
-17390B531K6nJj2qK0Mj0qRj1KO0N0mkJ2rj3J6oj1Mj2k1j6LO%J2OQoMKl1n2j2QJ8Jj9j3K5
-17346B547J8MJ7j5j5j1K4K3j0qL6K0RK4mj2rk7k1JQJj3rj1j8k7l9j7Pk9k6Jpk2j0kqmpk7
-17305B332pPJ0J7Jj8k6J5J3J0J7rj0k0j2KNKKMNpj1jQK8lJ5Qj5nK3J3OJ4ok0j5k9J4J0oo
-17262B355JlOk8k7K3QNpj3k4m1KK4jLj8j6k0rL1k1njJ4%JLj6RJ5l7%MJ4Jlnj7ORk0m9k3J0
-17217B140K8J4J6J3j2rL2Jk2j6KJQJ0l5LJ7J2J2rjJ1pk1J4jJ6%JJ2j3jJ1J9J2j0qj9J2Jj0
-17176B224OnOkK0Lj2J2mPJ2oKnj9L2K5NnjJ7M%JROj0j9k5j0j1pJ2K5J4OMRJ3k2j0J3qj8k
-17131B286J3okJ3J2j0j6OnK1K8jj0j6k0K0K0mJ8J1J9Mk6klq%oj3K2K3jjJ2J6%K3qqLj2k4
-17089B368j5J2Pj0KJ4J0j7pLJ1nk0j3jJ3K6MjNk0k6J3L8Lk9k4J5K7j7MJ4MNj3npJ8J9Nrk4
-17047B377j2NJ5RJoj1NJ7K0k0j3jK1RJ3Mj1Rj2j3J1K4J5j0PPj3K6j1k3j2K4K2RnJ7Jk3j0
-17007B462QJRJ8rJj0pK2K2k3J0Jj1kJ1K7Jj9pmJ3J9oPNMllj4j5J9J2nQRL0nk0J0MkNJ6jj4
-16961B574PMnj7MjJ3MK3JmJ1pj9K3L1NJk6lK8J1Nk5j6nLK1J6J0j6k8j4K1J2mrOK9pj0MK1
-16918B672L8qk1MJJKj4rnJ0K3J7J8jj2PJj4KK8K9j7l5rJJ7K6jmj5QJ9j1mjpqJ6K9kj2J8J3
-16874B790OJ4j6qNPj6pJ2Oj2Jj9pMJ3PQK6J3Kj1RK1j0k8PK6rj2j1J3J7LmrL3K8j7l0mK3J3
-16831B877NNJ9J5l6oJ4pMK1jMP%j2LOJ2qk0OJ6K1J0m%j1K1K7JLk7j9NJ9K5K0Kk0j7J4KoK0
-16787C010j3J2jk3qK2J9L0RoOJj0Rkj1J1L3%jMrprqOK2J3J8L1PNQmk7qL2%LM4L9jPJ0KJ2
-16741C277mK8K4K5OkJ9K0j5jL2K6K2J0j3J1L5K3K8K4qMJ9K5OQN7J6J2M0N4N4J6OKK7K9K0
-16703C962K6L2O2M9K1M7L6L4L1P3P1N9M7K8Q0Q1M4J1K8M3Q9O3M9O9Q0Q3O8J00Q4J11J11Q7
-16671E859Q1J16J54J22J23J42J76J52J36J67J60J61J95J94J82J93K38K28K49K64K41K88L04
-16648A0125K93K99L20L36L33L61L54L59L97L85L70L63L84L80L73L39K83K56K44K15J78J35
-16626A7082R2N1K2m4o4p1j06j35j59j65j78k09j99j78j62j39j37r9r3r1l0j0j5j0K9Q0P6
-16599A5138P5R7J10J19J29J41J59J51J68J55J29J20R8Q4L3nm7q5j45j61j68k22k86l12l39
-16574A5136l73l75l80l96m19m29m18m22m02l94l78l74l51l34l44l07k77k77k56k35k28k28
-16552G539k34k02j59j57j83j79j41j30j43j49j53j35r9j06j23j11p3r6r8q4p9q2o8o2p4p1
-16526D348m9l6p2p4p0p2o7l7m4m2m7m4o0l7k7n1l8m0m4m1m0l8l9n0p0m5j1Orm5n8l9l0k8
-16492B860j6rj6Qk4m4k2j8k6l2l9k0k7nl1m3j0Qk5k2KNl6k0j5kk7l4j4Kk1j7kj1l0%J2k9
-16454B210k1k2mj0rj1k8MJ7pj5j4k9rQmnOJpk2j7j4lOpqj0K9J3qJ%pk2opJoj2Roj4j4kJ2
-16408A937K3L3l1k3J5J3Nlj3jrk3J4Mj1Qj3j8k0kK4k2k3KLk3j9NOmj4k7J3L6j1j7Jk2pK3
-16368A809L1Pj3Knk6k2NM0Pqr%J5M1J6j6ok4j8%j2j3j6J1J5j2nJl1k2jJ5Qpk8pnj9j7nMk3
-16325A657l8k2MPjl0j2J1OMJ6k9j2kk8pjj5kJ4NLK1nJ3pj0qJ6K0j6l6LKplJ5Q%Lj3k2Mrj2
-16280A485Qmj7k4j4KJj1MJok3k1j7j2OJlOL2Nj9qnLj7k3QK9Jk1romj4%J1KKKj2LK5L0Nj5
-16234A367jrll8olkL4J6%J5LkJnonpKNNj6J3J8qpj6ONqRJ6J6J0k9l3QJ9ll1m3k6J6K4j9j9
-16188A263j1J1K7mJ4j1mK4J7ook2nOJ2QJ0j5oJ8Oj1J1M0MrNL5lk1M2J3k7jJJ3K4J4OJ0j1
-16147A461p%j0lk3l0J3KNJ2%l0nm2k3J0j7mnk2j4k7%K7J6k4l0kJ7Omj4j4j0k3p%K7RNJ3P
-16105A240J3J4j4J3K3K0k5m6L0J6k8qJ9J3j0pj9j2K3K8j3j7k4j3jrkjkqJj2norolj9l0j3
-16065A091J9L1K6qk7l8l1pKj4PK9Nj4l8Jjj3J9J8J8kJ2lk4j4loMRj4k0lnk2j5j0J0k0j0L
-16024I42%klLJ2Pmk3j3POjL0kl3rJ0JOJqPRj2rmOrJ1kj9j5J1J2J2k0j6QL0J4J4j2j3m%pM
-15977I23Rk2pj4LORj%Lllj8lQk2j0jK4K9j3j9j5J3j9j0RJPJ7nKqrK1kj8J2mQNj8k5l1J2J2
-15931H33pj4oqJ9RRJ1j2Qk3l0KJ9J2K2J4rj2mJ9pkJMk5J1j0k2k1J5M6pj6j1K1j2j5QJ5J5
-15890H40kMPmQJ9k4k4kqRK4Rl5k8J0JJ8rlOjMMj3Prj0j2j1lk6J9K2%j2%mJ0oln%NJ4j0jM
-15842G79J4J7J7j5l7j7J5K6Nj6RRmj3nQrk2QmlJ5J8K2j2mLpj7J9LoLj5qNJ1l2j1%l9L0L2
-15799G72RMjj5j5qmRj6qK4J3K8Jmkj0k8j0pKJ3J6J2k0pqJ0K8K3j5k8mnPJ6J1PlrKQm0k5Q
-15754G31NOJ5K9L8Rl1k3j0noJ2mj7j7J7J8oj1K8K3Kj9k7j2J8k7j9j8MRqJ7K6lj1J9J5j9j2
-15714G36lQK6Lj0%Kj3qJ2MMokrKj4%RJ9llJ1J6Oj9kJ9J3PJ3l3m%k3jRK3J6j8l6k3j2J6K8
-15669G60JJ0MOj%oJJ7j0nOj3j2j8MNlM4K2j3k7k7j6K2K8KmJ6J8Jj6m5oQL3Lj4j1nJ1J4j2
-15626G72Llj4mmJ0J4OK2J3j6j9pl3k3J2QK9%jj0J2M3K1J5k6j8j2PQlj5J7K6K0K5j3rK3Nj4
-15585H67j9J1qjMqQPOJ6K2J4LRJ8j8l0j2K1K9L7j0oj6K2K6j4J5J1Jj1%LpJ0KqJ3j5j5loJ3
-15542I81J3j8k1mj0j1K1K8J8QJj3jK4JoNJ3Lj4lJ7Kl7plK4jl6j2OLOJ9lk4l1jPQNj5%k1j3
-15497I08OLj8k2J3Rj1MrmNjJ2K0J2Oj4m5j6J9J9k4mjk0kk%J9Oj9LOlk5j9mJ7J1J3%j1k4r
-15453H04Kj6J1nj3LJ5j0k6lMLNj1k5j2J3oOkk1oJ0qk7J5K8K1ol0OJ7oqrj4joK1Qmj8pJ3P
-15408G12Kj4k3MrlJ4j3%M1J9j6oJQJm3k3QKJ2J1lk3j6Mlk2L0M6%K%j0pj4KMJ9jk1qKRLLN
-15361F86J9RkKk0k7Rj1j4j0QK7kl4j9K1mKJ4k5j6KLlK4OMJ0%jj0OllMjj8j0%OJJ6K5J1Jj8
-15315F65%Kl3jLj2mj2oLK4QlRK1J1PQjj3pj4j6J0k1OQj0J4J2j0L1K4j5j2j1JL%qk5lJ4pL0
-15270F70J5nJ0poOLK1K8k1j4J%mJK9Kk8j8j9%J5L2Nk4nJ5K7Ok4JM1kkK3j7k3NJ1oQKK3K0
-15226G95MJ7K4J2lj1j4J0LJ1J4J3L7M6L2J9pJM0MJplj2nk3k8QNJ0%l3j3Pl2m9k1%J2J8lj
-15184H78k1k0KqJ1K5qk9qRJ0k1j6j0oK0Rj4j0RJ7K1jMj3j8L5M1MQjJ3RmJJ6LJ1QqJ1nkJ4
-15140I66jk8j0LJ1RLj7j9Qj5l0l1lnrJkj6Nqj9k0oMj9nNj1l3pj0oj0mJ3J4Rk2k0j7j0J6J6
-15096F70RJML1j1j8j0KQj4mK2J8J4j9m4k9k0J4QJ7j9pjM%j5ML0Nnrk7J1J8%k5j4J6j2J6J5
-15054F34OJ7j0j6l%J5jrj8oQrl9j4J5J1J4j0MJ8J3K6Lj4J6J2Jqkj1J0jj9k6j7l%NJJ2j0l2
-15011E63ONmJ1NmJj3pK7NrpmpJ7jK0L5K4K4k2k9qpLMj3ojJ4RKNK3k0n3j2KOn%OnkJ4j2KK5
-14962F07K6K2Ojk4l5j8J0Nj4lL7km0J0K4rJ2%Rj7k0j3JK1J3J2rl2j5PLQj1MK6j3lL5Rprk2
-14919E90lJ4J1J8j6k0MJ3%%j5j2K4K0Rnj9J0Lk4pj0k9NL7nj5j5%OJ0nP%nNj7mK5OmJ3Rk4
-14875E85k2kJ8J7J4nPj0kNmk4j0J5JmJ1J1K1k6rQNJ1nrJ6J1l1K2J9k0j9Pj0nRK0k8j7j2M
-14833E63J1mLjnJ4jLJ6lj8Jj3l1JL4qk3JK2K5j6PJ7Pj1j8j2k1RL3jJ1k8Lrj0J7j6J0K4Ok4
-14790E65JpKJ1K2LJ2J4j6l6j3Mlj2J9J8J0J2oKonj4k8KK3J3J6Kk9j0J9mrMOQpNRm1j2LJ0
-14746E57J8J2OJrljqJ3K8Pl3k3OJj5pK5K2j3Jk6k6K2J6kk2J1Oj6j2j8K0L9Rj8Lj0mqMk2j3
-14703E18J1J0OMnPN6K9oJ1k1j1j5k2QK6J7Rj7qqJ9%k9k3MK1n0k7L6K5J3j3QOj8k5K5J0L0
-14663F11K1k8l3mKj7QK5J7%pj3k4%K2J0NJjj6qLjJ3Rl1nKML6Pj2J6mk3j4k0j2j4k1K5NLN
-14619E42J0J5nJ3Mj9Rk7j1RJ0J3QNqk0KLj5nL3K5j3q%%J6mprJ5J9mNmk0J5oj5j%j8qQJ1K1
-14573E84J0j0kk1k7J0K5jPJ2mQj3nJ4j7k7LK5J5LKK4j7k1J3%k0nnPK1J5lk6pK2oj8K2J1k2
-14531E76rOjrj0k0k5MK3K7K4NJ2Jj1pJ0Lk3jK3Nj1rJRJ2pJ9LJ4j1k4kj3nJ7oOQNJ5J3K5K1
-14486F83j9m2LqPj3RK5k0k2nJ3rRJ8J5j3k3j3RJ0K1J5k3j2MmJ1J7MqrRNkl0j1JJ0oj8j2K1
-14443E97J7jK4K0j0k7jJ1NJ4ljRj7j5K0J1l0jK5k0j1K5K8k1j3j2KK3j2j5j5pLj3KK3Qj9J6
-14403F19J8J2nJKj2k4k3OK9J1K0k2k7Lj4JNJK3J5j5qpmRJ6J6k6oqj5%RRj4qOoJ6MKJ5Kj8
-14358F08joj1%rqJPJ3kNJlJj3OJ1qj0J2J6jMoJ4j2k0K0MJ8Kj5kj2npj4K0J8j3pkK1J5j9j3
-14312E98k0J8J1j0j3j2kJ0J0j2J6J0mk5l2mkjK5J3J7j6j9J3J2J4oqj2j1rl3j4LQK8K2L3K2
-14273F18RJk8j9rNL5oJjJok5j6pLK1J0J3Jmj3Lmk4rPjJ2pp%LOj3JKoj3OK8J0%PKj6k4NK1
-14224E73j0k3k3K4M0j1J3rl0%JnJ7Rj0J1J9j0J2J0j4j7jQJ8j2jJ2Kl1NJ3j9j7jJ6LRpKRk
-14182E73l0k9K0L1K6K8j9l5j6j9MK9J5ol3nK7J2j4j6J9K0k4OJ1lMKk2j1k0J1K1K0J1j4RK2
-14144F05j4l0j2l4J5L1J4jk6jJ4j8rjJ6LmJ6pj0K0Mj4j4K9L3j4j4lj9lPLPJ1POk4l8LL1J6
-14102E81OJ2J0j1j4kj1l0L1J5k7lMJ7LNJ7K1Rqn5k8LJ8J1J2jRj7NJ1k4j4J0J5j2J5j5mmQ
-14061E68qj2KK%j3j8J2J6%Oj6J1K0K2k1j4MK5J1LJ4J3k4j0k6k0NL3J5ppKnk0J5Oj5K4K3j
-14020F15Lnj5j8k4l3JK4K5OqRJM%j6OJl1J4J%J6QQQpk8J1J7oJ4Qj9KOj6pJ0k6%J0K0J5%R
-13974F13kLJ3PNJ8Nk8rj4l3k7j3JJ8KnJK3K4qJ5Jorj5j5jMqk0K6Pj3k3k0QJ5J6j2QK6J7j2
-13930E83K4%m0NJ6J8j6k3lNJ0Kj2NlMJKONJ5rPKkKk5j5%jj5J7OJPrK2orPNJ6%J0J6k5kk1
-13882E83j6kK5J6j1rkkj5QK1j4j9J6K0lj1j6j0K0JORj5k2NJ9%j4lj2Nkj0K1QK4K3rk9K2J
-13840F07Plk2k9J6L8nk1k2K1L1J0Nk9k7KMQprJ1J1jj7oJ2RJ0KJ2Pj3lnj9k1RJ2J4MRJj0j9
-13796E84Loj2RJ0K3j8j2J0kJ5J7J2j3j6qj2k6pRkR%kllK2M3K2j1j6oQkJ1qj9p%J1j6mkK3
-13752F08L4njNj5p%qJ0qLJ1j4PJ8Rk1LK7K1j5KJ3pj4J2Lj9j6QmJ5qLNj3J5Pk2lJ0qnK2KJ0
-13706F70Oj0j8J%LK1jr%kj9J6L0K4J2j1Oj3pR%j5JK0oNL6RJPj5j0j0j2PlJ6L8nj2j5MJ5k6
-13661G38k8OQLJ0nJ4kj0J1MJ6j6RQK6J5lj9JL8K3k0l2NJ4l5k0K4K2JJk1j4qrj3LP%Qj4j5
-13618G31JkJ4Mj3j2j5J0K3Nk9kK2kk3J3J0Qnk4jJ3J7j5k0jMJ1J3J2J6k7k2r%k3pJ0PKj1J
-13576F84j2J6Nnk6KQJ3K1j6l6J9j5jQk4k3pKKK6K7J1pqjnj3j0k0KK4J9qK1Mj9j7oj9J5K7
-13534F58MJ0jk4NOj5J1pjk7NOk0J3J7Kl1qlJ2J5JLokmRK9J7j0l6j0%J4K0jMj2KKj2%Nj4J6
-13488F42j3KK2lj3kQrpJ7J5J3l1j5k1rL3L1Qpoj8mJ5J1OK3j4k4j3J4J5K3j2j2j6Kj7l4Kj2
-13447E90lKMJ4LK9L4k2j7jK3Pj3Lm3k7K9J2j9J1MPj1KJ9J3N%k9j6NPklR%OlK0J9j4l8mOJ5
-13402F33J5J8JqQJ7j5j8rnj2PJ9J6QNOj0kj4k0l0J9K2OkLj2LKj7k7QM0PqJ0jJ9J2RoqooJ2
-13356F89KKJ5RNj3k8J9J1rkNrmmn%nJ4J0rj2ORJ6J2oJ4jqJ1oqj6JPj1RqmK0mJ6J9nQj3k2
-13308G17J3qMNl3QL2jj9k5qlJj0KJ4pl0OJ2L1J6k7rJJ5%K7J3pNK6J3KqqlrpJ2MkJ0Rjj7J2
-13261G68J1j6nJ4%k1KJ5OMOj3j6njkjmPPKjLQKJ1J8K1ll8j5J1K7K0j5%PJ0K6k5j7k4LJ8L
-13216H08J3lk6NK6MRK6qNJ6QJ5L2ojj2mQLJ7K4NK0ONJ5J9K0J5MKRJ5K0KPK5NK9J0%JK7J6
-13171A236mk0k1oJ9J0J3nk5qJjmk5J2M%jqJ0J0J4j1j5jpJ0J2jJ3K2j0%J3nJ6lJ0K0k2JM0
-13129A283J3L1K1mLK9oJ2J6jk1omj1J8pJ7L7jJK3J7nLMPNK0JOmJ1J7jj4oPqM0L5k3l6l2M
-13085A491J0oJ4nj0Kk3kJ8rl8l2kPj7j8pk7j1J4J9nNj8j4j5m1oMOk0l9l8k1Oj3j0K9K2J5
-13045A215mLOpj9j0j5kj9mK8nj3k4j6JLKJ7Ll1l0kkK4kkLj3k2MJ8jNj7k9nJ0k0qJ2j2rkk6
-13000I83k1pL8J2mRqnMPj4J6J3k6mK1lk8NPnQ%j2j6j2K2Kmmj2pQj3mK1Q%J4J7J2J9k0k7j
-12955I89j7nJnQK6ljNrJPK2J0RJ0j3j0J1mmOMJ3%k6LRk3k6kJ6K5J2JOJ2J2K5JpJoJj0nRk8
-12907A051k4J4kJ3K5J6qK0K8J5k5NK3OQnJ3J8OK1pj7J0L1J7MPJ9J6krK0L2Kj2RK5K4L3K6
-12867A446J0l0NK8J4J9K4L3K2J8K4K7J4QJ9L6J6K1K0L5L2JK3O6M8L4j2MK2NJ2J8K8K7J9K3
-12831B159lLM6M8K1J2J0J4L8K4J9L6J7J8M3K3L5N8N6L5K5N5N8L0M8P4O2L8O2P2O1N3N1N1
-12797C452K9K9K9K9M8M7K2%QJ7j4k2k9PM8K0J4J3J5RL6L6L4N0M4O8P2Q0O4O2N7P1P3O7Q7
-12762D672J07Q5P7J10J03J37J42J13J48J61J46J18J33J39J49J08J19J42J64J58J52J62J71
-12739G716K01J72J83K11K31K46K85K81K59K88L14L21L11L31L79L56L39L69L65L69L40L13
-12717A4180K74K47K00J33J35O5L6K3l6r1j29j62j78k24k38k62k98l19k85k77k84k65k75k53
-12693A1717k16j98j79j48j35j23j30j15o4m3k2j2j3K0N5P1J01R7J03J47J70J66J92K12K18
-12668A1871K41K52K59K63K78K62K78K99K55K41K58K36K09J56R5M3Op1j19j55j86k31k72l01
-12644A4167l10l51m07l97m10m54m52m28m20m08l89l74l50l25l15l04k85l07k97k53k28k30
-12622F473k16j93j63j84j89j82j55j50j49j18j10j13j40j43r7q8r5q0p9q2j00q7q8o5n3o4
-12596C290r9p2n4m4n6o0k9o8n6l4m0o8n3j4k5m4l8m0m6m4l1j8nj5k1j3k5j3l1l3l3l8l5j5
-12562A980nk5l4k0j7j2j1j1j4j8rPk0l3l5k0j2ql0k1K1lj8L4K1k0m2k4j1rj5l3j8J8rj5r
-12525A500l2j2nj9j3J2Ol1j7j5ROlj8pj7L1L7k3l0j4k9pOPk9nJ9J9Mj6pj5k1j6oJ5J0j2j1
-12485A251J9j7OK5j5j5l1j7llmj9PK5QRllOKk1pj0MPk4J7Ok4k3j4j9J4K3jk3k5Nm%PJ0rj9
-12441A098qj9r%rKQK2RPJ3Nj5k9j8K0J0j7LpJ6K0j5mJ8j4j1Pj1J0J7mNJ3j7j9J2J9orl0j4
-12399A049Jj0J3rJ3M0J3j0k6j6L8jj9J7K0lk9k7QJ9J1rj5oj0j8j7k8qOKRK6K0j0noj2J6J9
-12359A046l1qK8Nj8mqNJ0Pk4j0J3J9J1lKK7nk4J0j0Jl2n1K4K2j0Kj1q%K0L0j2j0%Rj9%Rj4
-12317I88j6KK%j4kNpLOQJ3RJ1qk7jRJ4K0lk5l1QK1J4J7ROJ1j7l5rnk7%K0J9K9K4k4oNojQ
-12271A017oJJ5J6lj9j6j1J0K1oJ9J4j5k2j8%NPPNJ2J7Jj4qK1J4RN%k0o%mnm%kj2moj8J8J6
-12226A031j3jK5jJ1pMqj0mJOjJ8Qj7k8RM3j0j2rKMJ0Nk2k4nJ2LMjK1K2J5PjLPK%J2Nj6j5
-12180A085J%J8J8jJ0JJ1j2pqj4J3J5RNMj5OonOnJ2J2L4L6mj2k1J1K3Pl9j9J1QRlPJ%Kj8j3
-12135A173J4K9J7Jk5rJ1LQJj4k2k8j8OK0J5K2J5Mj0r%JKRNKlJ4LpJ0QJ8J8pK5J4nrk1K6o
-12091A301n4LK7j1K1K6L6J6Jqk3pp%pOnMK4Qj8j4RJ0J2k6j2j6lL4j7j2L1nm3k2RKoj8pK0
-12049A259PJ1oRJ4k0jjnJ9K5j6NJ7lmK6K1jrk2P%J1J3jJ0k6j1K0J1J6oJk4j4pKK4nj0J0j6
-12006A330m5k3knnK9J6kj5j2K4Lj6J6Mpk4QPmj7QL4j6RLk0MLJ4kqL2Ml1k1j6qJ4%pLlJ1j2
-11961A255k9oJ5rkJ4%nk5mRK1nl3k6OJ1RJ1pr%%p%lLJ1K7qj4KomPJ0j5rk3J5K9LMm0j8J0
-11915A165K0J8J4j9m2ROL2K4J3qk2RJ8Jj6JMQJ3L%lj3nQjPL2MORj3nJ1qK7L9K4J1Oj7MJ5
-11871A389RrmJ8K0J6NJ7JK2K0j6j5jlKj0k3mj6j6K0J8llK7J7j0J3K3llL3RmJ0L1J2pj9Oq
-11829A561KjmJ7j3kLqj3nlj5j4J1J8J8j2j9l3k8j4J0JkJ1LK3j1j1j5oj2K4K1J7k2oJ8j1l4
-11789A444j5j3pRok4jJ8pk0KJ4j2Kk1k3j0k1mJ5Joj3j6J4j0pK4J5MJ7Kk9oj1nQK7Jj6l3m8
-11747A233k6J2kj3MK3LpL0J9K0J7pj0Jmj0jk4j3jJ0J5J8j7j7klJpj4jK1K0J1j5k1lKj5J1
-11706A238J2OK1jK1LJrj6rQM0L1Km2l4j5RRJ5MK0qj4qKJ2J6jpqLJ1l7rM1L3J9j6Jj2qJ9J3
-11662A356J3J5K6PJ0%l8JnkJ9ql1NK5J5L5J1kQrj2ML9K0j4lRnj8K6K2K7QQMKK0J0J8J9M8
-11620A683%k5j2K9nOL2L1K2J0NKK2JOJMJ1K5J0k8rJ5J2j7MK9jjK8Oj6jPJ2K1Mj0LM6J6nM
-11577A977J1K3J7K2PL7L0lJ1K8K3ORM2L1M7L3J9K9K0L7L5L6K6M9O2M6M2N9N4M4N3K6M7N4
-11542C089K6Q4P2M6M0L4L1J9Oj3j1j8j4l4n4n1j7m6m4l1n7p8r1q6n0n8n6k8n9m8m8m6k6j7
-11508B366m2m0l0m1m0j7Nl8l2qk8l6k1j6nj5j4k2m4l1n%rkj1j8j0k3%LJj0k9j7lj5k4j3K
-11469A668J0K8J6qj4ojOLJ5nj6kjrJ1j2j0j6k2LlRj6j0RK1K2pk2%nmj4k0J1ORJ5k1mK7J2
-11426A653PJ1%%j5j4K4j9qK4jj4k0o%Qj4qj0%rjJ0J1K8j0j3rJ5J5J5Qj2j5j0j4K3L9JpJ5
-11385A678J6Om0j2Pj0kK5K6kj2PKj3jK9olj6rRRj9J5J0J2Rk4J0j3J5L0l3k4J3M0K2j3J0L
-11345A751lj2Kk1k4J2LJ3j0l0OK1NJ0k2j5K7J0J6K3RKLroQj4k5j5jJ2L8J7jj9j2%RJ7JLq
-11303A771o%J2J6lk8QNj7k2K7M2J1qj2Lpj2J3L3Oj5Lk5jLRj0%M2Nj2qJ9J7qklpj1K8M3Mk7
-11259A876j6j5J6J1%K0J0QpKJ9j2PJ6k4lJ3RK7j6k7Nlj0nJ3M3J7mMk5rK5L3LlRJLJ1j3j2
-11217A997j4PmMPk0j5OJ1j4J5J1jj3lJ1J4QJjJ4K1L4%jLqJ0K8pj4nnL6J4PnjJ0Qj3oJ3Nj9
-11172B126l3POkK9K0j4j5J4Pk2nnJ9K1J6OLkj1J3K2J1J8L2J9K5j0qpJ0M3J7k9nJ9K0NJ%l3
-11131B328j4k3lK0K9Kj5MJ7K5J4jJ7nj0qoJ7OrjL3L6kk3Qk0j7J0JNJ0J6K8J3Lj7oK1J5Jl
-11089B496Kj0J3L6K7j3k6j4%Nj1pj5j5j2mNK1J4njonnpJ3QJJ4PJ1MJ3K3jj4Mj3k7kOOMlK
-11044B519K3lojrJ2joj1nLj2Kj6KK0L4om1j1K2Olj4LK1NPqkj7%K3J0pkJ9Jj9MJ5j3j0PK3
-10999B558K0QJ2Jj3rLJM0PNqj3Kj7j7K6nj1NOJ0qkL%K2KPRK2Jj3MJNNK1J0knKJ6NMKJ1L8
-10951B771NLMK1J9J3K0NmL1L1LkJ0J9MQQKK8LJ6K2J8J3J1L4J5l0nML5J1Oknnj0M%lK9M1J2
-10907C213J4JoJ5K6kKNK0L6jlL9L9ooK0J1L1L0%K8N1J9Nj7J1J5JM4N4L5K1KJ6K4L3L6L5K2
-10867C913jmRL1L1M9J1M6N0L3K3KL4N9M0M2M2M4M9M9L3K9N3O3N3L7N8O9L5O0Q2O3N8N7O7
-10832E369O8R3J00Q2Q0J02Q5J00J12R7J05J19J40J48J57J61J43J65J84J97J73K00K06K13
-10808H599K31K61K37K36K65K62K74K81K74K95L05L02L10L12K95K83K69K36K57K01J75J71
-10786A4331J56J17Q1LJ7L5L6J2j3k1J3M8NJ9L9M4Q1J12J09J43J82J81K25K61K55K82L20L46
-10758A7419L52M06M25M28M49M90M73M99N26N33M98M89M34M26L74L53L31K59J73J31J02N8
-10736B5628J6l7j03j27j83j90k14k17k41k52k45k75k86k77k56k39k22k07k12j78j32j06r3
-10713B1352p9m4j5M2M7P6P1J07J17Q5O7P6P5M6k7rm9r3j07r1j37j53j52j78j68k20k01j85
-10685B0253j60j32j39r9j10j25j29q7p8r4j11j18j52j66j45j32j51j83j91k04k40k21k05
-10662A6881k12k01j86k35k31k18k11k25k44k44k53k28k28k28k31k19k47k34j93j95j98j87
-10640A2033j38j24j23j11j09p6o7q0n3nJJ3LmJ6N0O4M9N0J02J02Q3R8J18J15J05J08J12R2
-10611A2424P0P6P6P7O8K5J4Lok0n7l5o0n6l8q5p7o2p2n7l9m3k9k8k8JK6K4M5O4P6J03Q0Q8
-10577A2548J47J65J40J44J92K06K36K47K19K53K95K65K91L16L09L08L38L35L38L05K94L00
-10555A8191K84K42K25K12J42J26R2M0j2j4m9r9j45j37j48j74j64j75j98j72j50j19j05j15
-10531A7578q5j8joJ9N5J02J02J14J40J91K26K35K57K76K92K98L44L44L84M14M10L94L98M10
-10506B2873L71L44L26L06L04K75K11J50J01O8L3l8p6j40k07k56k91l25l32l53m12l98m04
-10483B2130l88l67l88l69l38l31k81k75k69k34j89j53j28j16j02o9k4j2JkmM7Q2N4L2J7L4
-10456A8358K0nOMm6j00j26j38j51j98k14k22k89k89k97l26l31l45l17l31l24l40l35l13l03
-10431A3048k87k66k59k43k76k54j91k01k02j81j69j42j18j51j50j17q3j01p5q0o4l6m2o2
-10407I298l7l7k9k1k4m7n0m4n1q5o9n9o4q5r9j14j23j50j63j03j26j53j43j23j52j61j85
-10380F801j75j34j05j16j27j37j30j23j29r9o0p7j06p5p8q5j00q8q1p3m9l8n3o2m7n3n1n3
-10352D297l9n1k1n0l1l9n9l3k4j7l2m1l0m0l1l6m0l0j8m1l3l7j9k2k2l3k6qj2j1j4Mnk3l9
-10317C294n1k5j3Pj9l7j8pjpj8l9k4K9J1m0k7k0J4jMKk8l2k3RJ1l5k1o%J3Kopj0j5j5Ml0
-10277B825k8Jj1j2k3k0jPkJ0Ml6qL1mk5m0j1qj0j0LJ4J2j2k4j0P%j9j8kmjj5oJ0noJj3l1
-10235B510j1J7%j3Pok8j1j6k3mK5J5J2kjj3l0k1k3J7K5J6kok8l3j6k1J3J4j6ol4j6nJ9J2
-10197B317MK4J2nj8%mqk2j9PpqJj1lj1j8pJ9J3Nj8Klk4j6Nj3PJ9ok1lQJ0Kj9J1J1k0jK4l
-10153B213j1Jj0mJ2PRj0l0k6oJ4jlpQj5j0j1j1K0nkJ1nJ4J3Nmk7j3j0J8L6J5roj2rj4kMR
-10110B136K9Q%k4k0jJ1L4nQMQK0J5j1MNmK5kJ1K2NK1OlKPK6NJ2L7K3J8J2J1kJ2%M2N7K0P
-10067B591L8N3O1M7L3L7N1O9N6L5O3O5M9N6L7K5O3M0N1M8L0J9J7J6nk8j2j3l8o3p6n5p4r9
-10033C187o3o3o5m7m8n2m7p5n8k9n0l5n6o3l5k9m1l5%k0j7k1k2j7l2n8m2oOK8j2j2j1k5R
-9998B044k1j8j6m2j4MqLmj7j2KKj4lQpj2l3k0k3lj8k6J1Koj5rJ3J0j3j8kJjj1k1j0j1NK2
-9956A699K3J3K0j0l1l2j8J2rORj1j6l6J0K3j3J0%m3%L2J3k7k2j5Lj5NK4J2j5j4J0j2l2k7
-9919A526j7K1Jk2LK6jk4qQJ5j4j4Nqj2K0OonkJ0Qj6j3lj2j4QJ1K4J7KOj4k4mk2j9J6K3j4
-9877A468k4j3mrQK2QpJoj9QK5ljQqnK4Ll7PJ7llrk6JPk2l4kRpRK4k1j8K5Mnrj4J4L1lk4j3
-9829A374Mj3j7J8jnJ1llnNJ2jOrjOMqk9Oj4j0mJJ0J7j6k2K8K4k5m2j5jJ9PJ6J4K8Mooj8o
-9784A334lj3l6QJ1o%K4L4pl5k2j1nJ0lj0NRK1J1Qj1j5j6j2J7L1L0jj7k2k9J9J3k3QlK4J0
-9744A327k6j8j0J8J2J6Kj6rk1QRnk2%J1rj4J9K9Kj3k3j1j8%K8k3l3J1ol4j2K3J9NK2J0J1
-9705A259j1k9pjNJ1oj4nJ2LrrJ4%rqPnMnnj9rrqK2L4J5k5l9rK0nJ3Kk1rRk3Mlk3J7QJ4jj8
-9657A129kK9npNjJ7Jnj9pK2j2olk1lK5J1jOqj8onkPjj9j4PK1J2j6KLLRJj2k7k3MJJ7K6J0
-9610A125j5MOkk1k3J3Nk1lJ1j1pK7RqKLj1opj7Nlj4J1J3rpjlkK8J1m0j0jOJ1j3J2lK7J9j8
-9565A072l3j3J1j6K7%k1%J3k4l7j1K3nJ8Rk6j0NMJ4J9NMj2k8j3J1RJ0J0rk8KLNNk1k2N%J2
-9523I67j7rL2OnqjJ5%J1j2Jj2j3NkqJ3RK5J2lrJ0J0k2j9rj2k7j3J2J0mL0Qk5J3K1noj5k1
-9480I33K9L0Pj5nj1jK1J0k5j7j3j3J1J1qj7%K1oJ8ll1k9mJ1J4K6J3NLk9k7RJ4j4KJ6KqJ1
-9439I41J3mjj7j9Oj4k9K3K2l3k0K1J7j4QJ6j2j7j0J6J5J6j2Kj7QJ8MmrQL1kj8Rj6k1j1j5
-9399H79OPJ0joJ2K5J0oj4Jpj2%MkjpNkk2pJ4J7Nj1lj0j4mjK0Mk5j5Oj5k1K0K2J6K3nKk6m6
-9353H25j4%L7K0l7j6L7jj5K2j9k6j0MRK2%J7J2oj9jJ9K0J9k2ORk8j3J4oQk8j3K1QOJ3J0p
-9312H77j6Pj2PJ1Kk3NJ7j8rk0oj4mJ3j0jK3J1lnpJ8K9Kk8oOPok4LJ4J4j4mLrkj3nqj0j5P
-9266G84K5qJ1L4nk5KMj0k4pLK4lmJ3MRj0j9JKQL0omNPj5k5k8l1MM3J3J5J6j1j7ooK2ljJ0
-9221H21j2qlJ2Jk%j5j7noJkJ2J0J1Ok2l2%J5MLJ6J3Mk0k3jMJ2%%oj4%k0pK9J4JORJ5k1k8
-9175G55J5%j3k1k4LK1nJ3Nk8l0mK9L9lj4J4K9Lk4j8LpnK2Jj7KJkPnoKJ9nk4qQMkrK4K8k1
-9129G52rkk2lKLjPj1j8K5J6J6j2Mkj6k8j0K5Lnj1J2K2Lj6l0l1LJ5nMj3QJ9J3j4j3J0j1K8
-9087G07PnJ5j6Lk0j8QJ2j4kJ7J5qpK0QnpNkoPKqj9j3J5J9%RJ2j1j5mj6nJ2oPj0J1K1Lk1j2
-9041F85NnJ5%qRk1j3L1L5Oj9JPj8J6Kk3Jj4k1OMrjOj0j1qRJ6QM0J5j1Lj3j8lJOJ5j6Rj9j0
-8995F80M7J3k6pJj3k2MK3K7k2n4j6j1j2L5K1NLm0rPJ6j1OK0Lk0qK0O%%Mj8j4LJ8J0j0lJ9
-8953F75j3n%KPJ3Mj8j5L4J5j5Pnk3Lj6LJ7k4onnJ9MKOPJ6Qrj9jMpoj1j7mJ6QNj7nJKJ2J3
-8905F57okJ8j7rqpL5J4l2Rjj8jj3K5J2rPLlmj2J5J5J5Oj8LJRoj2rJ1PJ2j9jK3Qoj5j0KQj8
-8858F59j4K9krKj3j0QllOj4J5J1qJ0J1jnlk7jj2j3J2K4kRK0%j8j9k2oJ0nj7PK7oMJ0J3j2
-8814F42j8lPj3J6NJ1ok5j5Qj4k0J0M0K3JqjJ4j5j8k8k5J0L2L0%%J2j6J0L4k8l1j8nL6K5l
-8774F56j5K6lj4n%j0J0rJKJ3J0j6k0j1j1MOKMJ0LrjJ3J1J2jl4l5j2K5J7pj1Pj3j2jK4J0j4
-8731F02J5OK0jj0%RJ2k7k3NJ7Mk5%qMJ3pJ6L6Lk8l7rK9PoJ4K2rk4J6L1nJ0k1j6KJ1k1J0R
-8688F46orj5rJ1j0l4K1L9jmOpMJjNj3l6j8J0RKjnKJ1J1J6j3J9Rj5Nj7j6K7mJlkklLmj1j8
-8641E81qLJ1LK9jLJ5J3ok1J0P%lqj2j4J9K2j6j4j0Jj1J1K0J7K8j2oJ4j0k1ORj5JK0J3Mk7
-8599F45jj6lJ5j9JJ1J6jk2kJ0Jnj6RK4Mk3J5K0okl5k8J4Plj0RJ2qJJ3%qj2j0J9k2kL0J0j0
-8555F22j3pL%L6ooJ1J6L4rj3k0k2nj1K0NJ6J8Nk1k2nl4kpK3K9K7K7j6k3k9lOLJ0J0k9j8J2
-8513F12K2J9jJ2k6npqrJLoJJ2J9%Rkj1OQ%oK2J5nk3jnJ9mJ5Pl7kJ1R%k4QK6K7OqLj4j2mj2
-8464F60j0PK4mk9LK0K9MRlk0k0j3Qn%K4NJLj4Ln%QK9nJ1K6J1jpj7l0k4%ORL1K1J6k4j9LR
-8418G30QK3J1rJ1LpjJ7Nk3k1NK4K4J2J0rpK8J0RJ2K7K2J1j8J3PMK3J7j9nK3L6K0K2J0jrK1
-8376A069K1J2J5j4MQlKj5rlj1k5J2J1JlmM1Qnnj1Oqk1j6qj5J1jj6j5j7j5j4j7jllJ6kj8j7
-8332I22l3j1Oj1k8kK8Jj7j3PJ0j4k8jJ1k2j5K1L0K2pj8Nok0Knj8J6Qj2kKkrJ7J7MNj3KJ0
-8289H39k3l1j5J8J4M4J7mj4j2j8j3K3J2JrjJ%J0K0%mrJ2rjNKJ7QrJ2L3Nj7j1j1J2j6j4J6
-8247H80K2K1J6J2lj6j2MlJ0K1jkK3Krk2QJ6KMK8K4mj6j6J1K4J7jk4j3JJ4K1Nj5j4MJ0mpK4
-8204A042J0KJ7J3j3JL4K5j2j4KK6RJkkK1K3K5J6mmMlPJ8nOlqJkk5J3K8J3L3J6Rlj3J2jLj0
-8159A306k3J1N3M0ONj0jJ3L2QL2J1%J4%lJ2L9K0qQj2QL8L4j1KK7L7Jk5J3L8M0K7J3%KrpK3
-8117A804N1M0L2J6k1J5K6L8M2J3PJ2L1J5J8L7J7K2K4QJ9M6L0J5PL4J4K4N0J3L2K8L8K4J7
-8082B638O3L8J4N2N0M5N7M8K3M3M6N3L2K1M9P1M2N2O3N2M6N3O4Q0O5M3O4O2N1L6N6Q8P1O9
-8048D400P1N5R3J03J10R8O1Q3P9Q5J10R9J03J09J04J11J06R7J07J35J17J50J20J13J25J49
-8022G093J60J41J52J59J42J36J62J98K05K06K23K12K42K46K25K58K78K81K79L01L31L16L39
-7999A2285L64L87L82M24M47M72N19M96N30N50N61O23O31O55P39P62P71Q11Q67R14R37R95
-7977B6122J022J074J125J192J260J319J352J398J441J498J555J594J619J642J678J697J692
-7960E0280J735J700J702J707J698J693J651J578J558J503J410J335J232J159J069R95R29
-7943G4934Q15O75N42M08K55J18l2j56k95m25n29o23p48r10j026j083j223j323j385j451j546
-7922F4992j606j626j659j683j727j738j755j734j725j743j744j717j649j631j585j574j536
-7905C6560j481j402j345j326j252j196j120j099j042r53q96q54q51p98p37p07o57o33n84
-7886A7627n49n24n04n07m61m24m10l92l95l67l41l55l18k94k93k81k90k53k26k19k24k21
-7864I779k01k03k04j76j53j83j85j75j32j47j49j32j38j34j20j29j19j06j07j01r3r7r8p9
-7840F418p8r0r3j04j02n5m7o8o9p3n3n9n5m5q6q5n8m7j6j9n8m2m2m4n7m8j3k3m7l6l5rJ1
-7807D673k8o5l0NOk9m3l1j%j6oJ0nj9n3m8m7ML3OJ3J6LLRJ6j0mJ1oj5qM1L6NOJ2Oj9K7K4
-7765D482N4J8J4K0L8K0J6K0K5K6L2M2K3L6K9L0M9M1LJ8K9M5N8K5L1M3N2P2P0L1ON4P8N1N7
-7730E738P4O6Q6P9P0Q4R0N7P6Q4R4R4J12J04J01J15J34J32J18J10J38J49J52J24J37J81J92
-7703H691J91J64K06K20K20K05K06K12K21K45K77K88K89L08L05L23L43L31L49L75M23M26M34
-7680A5252M40M64M81N58N79N54N86O20O40O75P31P22P32P73Q37Q95R30R53J003J017J052
-7659C0494J134J156J209J233J304J353J348J401J499J546J613J653J704J789J853J876J915
-7642E6080J952J992K018K019J996J975J909J815J703J532J365J174R83P76N08K02m0l28o09
-7623G9022q69j105j350j590j780j919k048k137k199k258k249k230k288k221k142k106k011
-7606D6520j928j847j734j651j582j490j433j371j303j240j166j108j047j009r64r31q61q06
-7588B3049p80p56p09o82o24n88n81n54n52n03m89m72m54m31m02l77l69l68l56l30l22l12
-7566A2038k92k65k68k70k46k49k25k46k33k15j81j63j80j94j81j74j73j52j56j70j41j05
-7544G559j16j08j08j42j45j04j11j18j07r6n6r3q6q9j14q1o2n2p3q1p2o0o8m4m0m6p0o2o3
-7515E092n2n8n9l5l5m1m8o7m2n1l6k0l9k8o4n6n6l9l7l0l9k8l9o8l1l0l5Jl0p5l7j7l8n5
-7481C678m8n1n2m3l4j7l9l8n3n9l4l8l2l4n2n9m0Lj5k5m8m9k9j4l2n9qj1k5j5k6jm2m0j9
-7446B500k1k0j4l1j3J0k2l5k2j7j5pj5nk3jQj3l0rk3l4rj5kLk3l1koqKk1l1j0j3j7kk0j6
-7406A927j7NnqqRLk5j4k2k5j1k4j4Kqj6nll2NPj0k0KJ7Mk2k5Jj5qQplM%j6mj8njRJ6j6l1
-7360A581k7j2J7Kl0rQj7RK2ok4Jj6k2J6k6l7J4L0J2j3j7pRj5k3j1qk9k9j8K0J0jONk7%mj4
-7319A320kpOljpJ6J6j4K1K9kn7k6Llk6j2PK8J8%j1j7J3J0PnJ8j1j3kMll1j8k0j1K4kJ2k5
-7277A223oJJJ4J2j4j9JMJ4Mk4J0L9PpMj7%j4j4mojj2j2%J6J6J2J0NK7Mj6PqJ0K2nPMqnOL3
-7231A321J2mjkJ8J7oJ3L8prLLPK0K5J8nk2qj5Jok7j6j5k8k2pORMJ4n%pj6l2m0l5j7%oj4p
-7186A150jJ0QJl0j6j4PJk2j7j2RnKJ3j4j6k1l5j1mK9J9k2k7j6oQRJ6J9J9Pj5m6j4k4RJ8%
-7145I66pRMj4j6p%onj7jmQJJ0%lj7J8lk9OKjl0OJ9l1JJ5qmL1J7J7k8k1jKJ0k6k2J1KnqqJ0
-7097H43K9Jjj0rk5j2KJL8J7Lj0l0qORPJ4K3l4j4j1KqLK9Rk4j4pNK2lj2Rml3pL6Mk0j0J3J8
-7052H37%l6k7JJ7J7Rpj6pL8jPj1l1k7j9jJ6K2Rk0j5Pmoj2K2K8j1l2JJ9qK1K1j3j0%l%jMl
-7008G75j5j1JJ6MPPj5j7jK1Pk2pJ5Rk0oLMkLPRRj0j2m3K4M4%k1lKl0lj4%J6J9J2j9j7NK5
-6963G56J4j5ok4j2mK0K3K8J3pj3Lj0J9Kql4nK3K3oj4j7J2J5k4j8J3k4j7j1j0J1RK0J6Oj8
-6924G29lKrqJ0nrOK0pLRmKj6QK6kl3j6j0Mpj0J2J4jj9PL1K0kpnj8LJ6j8j2mmQJ9omrjL5J7
-6875G52Ooj1j3j7K%QJ7L2rl1k3j9j1J5L4Jk9J0L9M3j3j7%k7j5J2lJL2L0KJ3J1pl1olNOk2
-6833G58j0J3J4J0J2lork8lK1JmJ2j4k1%j0qO%L0J9%j5j9lj4pK0Okj2oj0j0K3K2J7lonk0l
-6789G33J3rLj0j8%J7OJ7J1J4Nj2RJ9KolqK1Nj9k2l2J7M3K0lj4nlK7K1j2Mjk4m4J9J7j1J2
-6747G99lJj1pnjj3mkJ3J3Lprj5Nk5j6L%JrNK0K7nj8j0koj2K6K0k4j5nJ5J6j1K5J7k1lJlp
-6701G41J4J3Jj6%MqJ2Jmj8j1nNj6j1J3K4Roj8j1LJ5J8Qj7%j7j1OqRJ5J5OQL6Rl2j3j4KPM0
-6656G98L9j9nJ3LRKJ8qL1N9Pk1k8NJ9J7K0J8J8K3QJ1K4K8K4L1K4K8J0OK6pRO3O4M5K4K1J0
-6616A467jj3K4lk9LLl5k9J4j4l0l5l5k7m5j7l3j5j3k3j0j1l4l0Qj2j9l3k6qnj4MpqJKrOj1
-6575H98m0jJ7r%j2%KNlQJj4j2j7J3K0KoJ1J8j8j9JOnOJK4K4Qkl7j0J1J5Kj4jj2j4kJ5J4J9
-6530H93oj1k7j0J0K0J8RjnJ6K1J5j5j3pk2kK7L2Rj6j4J1J1L4J7k3MK8J3j0J0rj1j2J6K3P
-6491A030NJ9K8jjJ9K1RJ1MJ9J3J7J5J6J9L3K1J0J6J1K2J3K9K3RJ9L2J6L9N9K6K6M1M7N0K8
-6454A813N4M5N1N1K5L8P1N1L9O3O4P1Q3P1N6P5Q1R7P3J03J10J08P3Q2J33J13J04J04J28Q8
-6424D118Q1R0J18J28J00N6M6K9L8K7J2J3Qk0m7q9q7n7m9m8o6q1p0r9j15j00r1p3p3p9m8l9
-6392C533m1m1m0j9k1j1j4k4kK2QK0L2M2L3J7J7RK0J8M2M9L3kj3Joj0k1l0n6n0o1l2m4k2m2
-6355C294n7p1p9p7k6K%Nk4j2j7k3j3nkLJ9K3L2M5K6QN5Q5Q8P6N3N3Q1P8P4R2J07J34J46J45
-6319D318J01R8J38J28J34J35J03J16P5M7N5J7j1l9n1o9j00j00j30j39j39j35j37j59j73j81
-6293C902j46j68j42j55j57j21j00j00q9q7j03r0n7p3p3n4o8p0n0o6n5m2m2l3m7l2k9k1j6
-6264A616l0k0k9m5j2l1k6j8k5l4k5k3k5Kj2k0l5k2k5m8j6jj9NJ3j3j9j6kk3J4Qnj2k8rk7
-6227I63oMK7K8l3l7NPJk3m6j5K5RJ7Nj7k7k2k4j0QPJ0oMJ2j0prlk3j1j5nK6Q%j1j4%NnqQ
-6182G92Mjj6j6lj3j5j0MJ0nl2j0J0KJ3%j6%j9jPk5l1MK5OlkJNNJj0j0nJ6oKoj3J5PJ1Oqk
-6135F68J4LMJoj0oPj6k0j3J2Pj4Nj2J7LpqlNj1%J3L3j0kK7Qk4j4kj2OPqlK6K1Mj5j7Lmj7
-6089F40J6jLmkNJK2j6j0qNJ1J2JprMK2NpJ1j6OM7J3qrJ5K6L3K1j4j5j3j3%j3J0NL2j0l1m
-6045G56qj3rPnj1k3k3j0J6K0J4l6opl0j4j7j2RKMMJ6kJ2J6Pk5j1j2J8%j7j7j6oJ9J9OJj5
-6003F01qnJ9j0j6Pj5k7mJK0J1QPJ8Qk0j3j3k0jj9nJ7Plpjj3MK4K2Lrj4j4k3OJ5KJPk1KJ3
-5958E42lK0J6Qqj4k%J2K9Qj3jj1k2nK4J2k3j4Nj4rMKMj9k7QL3K3kjQjnJ0Jjpk2j1J0J8K1
-5913E83k9j2J7j0RNpnRj3j1p%J7M%j3pPQlQomj3lJ4oj8L3Kj4Qj6mJ7Pprk2NL2k1pm%j8nm
-5864D87lJ6RMJ4joKj0%L0K7%j1j1orj0j0qk3qK1ol3PK6j4l8j5J7L1K8J0J0Oj3kJ6Lk0j0q
-5821D89MqK0J9jj8j5j5kK4J7nKj8JJ3Kqj2L9J7k1rOj2jj0j1K9J6Lk7nQoj3J2K1k2k5k6J2
-5779D64J6KPJ5J4j7j0RKqRNj2JK8Kk2J1m%pl2pqLO%J5MmK9j%J6lmJ3J5k0m6Nk3l3qOJ6%j3
-5731D31LKL0J6j2LRPlKRNPLJ0mj6rj4qOJ3Kj0j2j0J6J6J2j1j2rKrJ3Qpj5JKJ7lJJ9MrlMj6
-5682D81pknJ6lqNk1rj4JJ1j3lJ3J0J7Ml%POLqkj3qK0Qk2j2kj3JKJ9J1J6Ol%oj0j9Mrk6RJ7
-5633D46L4K6j6qoj2KJ7omMPkRok9pjpJ5K1kj9k7k0L7Kk5j9olJ0J5jk2lM6J5J2K3%nnj0J5
-5588D85Kmj4J0mk3jK5olk0JJ5lQk3KJ2J7K0mk7J4J5K2j3l6j3J8lrPqnJ2j5j2J4K0K3j3j7
-5546D66J1j2j0Pql1jJ5PjJ3J0j2nj0rj1j5OJ4J8kj7J%RpKOjJ9M4Jj9ol8j7RRjj5J9J6JRr
-5500D55r%j3nJ8Kj0J3J0j2lMj7mK0J2qjQJ2pOOj8jJ4Ll0nP%K5J7k2j8j9j2LJ2J0j3RRNJ2
-5455D65K2nl9k7J7K4J8l2m6J2J7J3J7Nk0KK6J2m6J2J0k1%J2nj1k1%j5K9L7j1l2J5K7%j4j6
-5417D31lQJ3mj9l9k0oKL0K0K0K6Mpj5j6J7j1MJ4k1j0k6K0J7QOJ9lk7J3Nj3jkMJ6J1Qlj6l
-5374D51j2LQJl0qKMK6J1lmj0LqmLj5MMJ5J5rk2LRlpj2j4j5J7K0J1L%J5K5pk8j3JKJ6qJ5J
-5327D56J4Pj3Rjk0k9j7K9j0mL2Pj6nlj1Mpl0pJ2kj4MQ%lJ7OnPK3OmKJ7lj9Kqk6NK6L4Poj7
-5279D54k5j4%j3J3RMMJ6J5J0Mrk2j1J2J0k0pK9Mj9rRNmpJJ2Nk2qmNK1lj2J3NmpJ0%Mj4lJ9
-5232D56J1ml2j0J0PQplprLL0KJ7Ok0J4Lj9k7k2k2rQK1K3K4jj9J0j0K4Jk7j8NJ9Ok3J2L7J3
-5189D81J9j5l5j6kj1j8pJJ6L2J3K2J2k1j2KlqJ0kK3nl3l2j6NJ6%J3J8MJ4pj5j2jKj4RJ7J5
-5147D59Omjjk7qj2Q%j2jRKJ4nJ2Kk4J6jk1k1J6Plj3j3NL5Om4mK9kPK5Kk1j8lPJ8KJ0NNLj6
-5099D35jJ2k8J2K8j3j7mRj4j5PK9K1nKk9NQk4j7J3MJ0J0jj2%kj2OooJ7Ok5j2J1NJ1K8j3k7
-5056D06j2ljK1j3j6K2Jj3MPOJmNj1qPMjJ5MOk3kJ0J1pj5Kmqmj3NPK0QPPnmJJ5J0M%rK9J4
-5006D83Oj2pMj6j8qmQnQJ7j5j3oNjJ4lk7j1K4Qj4JJ8l2kMpMk4QJ3K1j3j1NNk3j5J9NJ9J2
-4961D24pk7nL1J3JK0k0pJ4%k9LL1J6J1nk4j0k6j5%N6K3j7j5k3nk7j5J5Kj0%L7L0QRrl0j4
-4920D04J8J5Kqj1Nqj4jK8OKmkNLkJ9pj4J1J2jj0j6lj2RPPj8rj4j1J3RJ1J0qj6J5K6J2j1l
-4875D46jj3NK9Mj9k3k8J2J6pJ7jk6LJ1K2pj3LJ2K%qLJk3mj5j0QoKK2PlJ3J1Rk1j3MJ9J5O
-4830D61j5k8J1qk2OQnjJ5NLqjNMloJ3Ok2nPMK0Mj1j4lknmK3OjRK1J5k9k5pj2NlQJ8pk3LK2
-4780D32J9Lq%Pk5l9K4K4pJ0J2kj8J3L0MpJ9J1%Rj5k9nL1L6Qj9l0k7J4N3mNQLk1l0j2Qj0k6
-4737D49RM1K0k3%l3JL5j0m5RlORmj2j3J5J7%pj5j7MJ9LjJ2KnlKl6j0Klj3J8J5j%J1pk1kJ1
-4691D26jj5KQJ0pk4k0J3J9LrJ1mRpN%j0rl5lMK3M1J7J1Nmqmqj0JL6Jlj5pPolJ3koj1lOJ2
-4642D49jpPlKKjMMj8rlqOK1ppKjlpNlk4qRJ1LPJ8Kj3qJLQJ4k2nK3K8ml7k8PJ8n1j8J6rJ5
-4591C80L0J4k3jKL0j3j9jK7L1qj7Rk2k7mK7qmK2rj9K2J1j2L%pNJ2Lk5l8LM0Kk7pnJ8kj3m
-4547C76jLJ0K0ol8j0J0K7J2J8LpJ2oj%RrOJ5Nk4j7J0nj0J4j1PM0Ql1k8j4kPQOK0Pj7j9K4
-4503D21J8j7j7j1k4j2J3NL1J2OKj4j1k1j2K5Ork4k4rlJ6J7J7K0J4JJ0j2k0%Pjk2j0NK1jj7
-4462C76QJ2K2MJMj1k1pPj4P%k0LK5J3j2K9Pk7j2jj2jLJ7Ol2J0JPK7QoQmj2l3k4j6qKK9K2
-4417C85nj3LQj3J4Nj3J4K2qnlrJ0K6J7j9qK%nLj2%LkoJ5mkPJOKj4k2j1PK0Kk8%K7K6lPK0
-4369D47qj2JPj0J3Pj9Kj2KJ9J5Nj8l2MK9J9j3k9j9o%k2J2J1j3j3j4oJ3Rj6lM8J6Oj0nLJ2
-4327D20qMRj5j4j8J4lK2J2OJ9qqm8j8K3J2j2mRjLJ9%%Pj6jK2mmlJ9J3j1oLk7k8J1J2J1j8
-4283C95qmk5J4L2J1lj4k4LQKNJ0J2pk1j0J8PjnPl2rJ7J2k5j3J9j5rL0L9Nj0mj0J0K1K0j4
-4241D34nMrKJ6jKj8NJ4k1rQK7%l3Jkrmlj0J9J4k6j8j1j0J2J7PK6k4KK3J3Rk3k1qk0K6L7K3
-4197D56J6qqJj1Qkk5k8K0L4J3J2j4k5k6ORJ9Lk0PqJ%nk3NJ6j5K4K0O%kk1j1j0oJ8PMJ6j0
-4153D43j6olK0K7j1j2l1LL8J6PnKk0j3j4pK5J9PpqJ3mj5kMlPJ5RRK0%L0Nl5oj6oQJ2Qmj5
-4107D88oOopQJ5KK5K3l2k8oJ3j3%J%K1JKLj4lj1kK4Lk8rK1kooJ4kMLOJ9MOoOJ0k6j8nlRJ9
-4057E17J3J6%qNK6k2k3K%J6knJ7k3j9K0J0POK1j7nQ%J8j0j2j1o%j6NJ4RJ7jjK8LRJ9nK3K5
-4012F68k8Rj2oJ2kJ1kj7mK7QJ5NlpJ6J7K8Lqkj6K1K9pOK2M0J5j6j5k2Kj0j6PQLJKK8K7jr
-3967H27NJrJ0K1j0J%J2J5J9nJqNK8L5Jj4mOJ6K8J6jRk9K1L6k4KK0rPJ6J3J5oJ0PPj5k4k3
-3923A029KJ2L3L6J2J6J2J4lJ4J2K7pqK4LK0J1l7k2lJ4K6krk5jK1pk9j1j5NL4rpk4mj4j7J6
-3882A139Lj3j8k7j5%j8MJ2j9k7ML7Kj7PNnLJ6Pl0l0kMMQRJ7Rj5j7RLRJ1J8MkJ1%k2RJ0RN
-3836A111lj5PK0J0J4pPk%K5J4nK3K6JPK7J7J1K0J8RLK5L1L6L3J7L1j3J5M9N2K2K6L7M2J8
-3797A759L4N9M7L9N2O6O1O4N7O5O1P5O2O1L5L5O7P1P3N4O9O2M5L7N0O2L8RK5L5L6%j6RkJ3
-3761C369J3Lj2l6k9j3p%j3j2K0LpJ6L5M1M2K0nrPL7L2Rk%J2K6K1J4J2kJ6L3L0M6M3L4J0n
-3721C792JJ5J7%l9m8m5m2o7o9o5p6q0p8n8m7r2r1q2r3o8p6l1k5l3k6m2l0rl4k6j5k5K7M5
-3686B385L1J4k%j5L0L4K1L0kk7J4M2j2l5qj1m3o3k3j9j9l8m8k6m4o8p0o4l4nm2k3k8l5k6
-3650A771%om9l9j3rj6k9k6k4LOJn%Lk0j6rJ6K4Oj9JJ3k0K0K0J3MJqjk4J6J7M%j5NK2PJK8
-3606A654K6moL0ojK1L2J9J0jK8L7L4L4L0K4KL8O3N7J3L4K1nK1L3K8P0L2K7M3N4N7K8K8J0
-3569B615J6M1J7J3L9L2K4M8N1OJ9L3N8L7J3N6M8M3P2N7P0P8R3R1O4P8M4O6Q9J10J18J21J25
-3536D485J26J64J63J35J25J27J40J77J49J61J82J75J38J70J78J57J78J81J95K35K27K31K44
-3513H443K61K65L16L20L00L17L18L39L28L33L51L20L02K90K46K02J67J31Q8M4Kl2n3n4p6
-3488A3468r0r1r2q9q8p6o5j3J1N2P7P6R9J34J75K31K47K73K63K94L64L35L89M17M31M58M87
-3461A7677N03M94N13M75M17L83K98K12J29J1o8j58k41k82l31l97m50m86n33n52n63n75n65
-3438A5911n09m73m40m25l71l23k82k34j99j84j44j25j36p8j1qkJ4N1Q0Q7P1Q2J16J11Q1O3
-3411A2723K6pl2n2p8j53k02k65k62k69k89l15l47l91l92l55l68l51l34l12l17l19k88k62
-3387F789k51k28j97j94j77j79j70j71j80j57j32j28j13j18q3j21j11j08r8p8p6q5r7n9o4
-3362C414q8m9m5o2l2k5o2o3n9n1m6k9l2l7l6k9m3m5m1j1k8m1j9pl0k1m3p7n7j7Pk3o2o0j7
-3327B034qk0j9k2m6m3l1jj0k4l0Jj0l0l3l4l2LJ4k0l1rJpk6J1k7k1qm0k6K9J2%l7l5j3nk5
-3288A382j8jm0m0lJ1k2k6KMj5j7l5l7pj2J7J9Ml8k6j6lLj9j8pKJ0%kK1%J8j2l5Olm3J1J6
-3247A031j0j6l8l4lK3OKJ1j1j1k1KL3J0kj9l3Nk7k0NLOmplJK2J7j0j0oj7jJ6K3QJ7J1k4j1
-3205I14ql0j8J6J0npKk9j4KJ8J6qk6j6j8j2J8J9Rkpmj8OJ0rk3j3J4kj9qnK3Mjql4NrQK8J2
-3160G81j2k1k9j4qNJ3J1j9nmJnJ0K8qk6j5Mj1j4J7Qj0JJ2PK4J0j4j9k8k1J0J4j4LJ6k2QN
-3119F69oRj8k4MNj4J3NL1jj7PNj2MMRJ0k2MRMNKj2lJ5J7Rjjj8lpK3J3rj4j1RRnoj8k4MJ6
-3071F68PJ6J0j2j2J0k6mmOL7L7pnpj8J7Jjj0j9qmj4K5M3J1pok5rKj4rrJ0J2j9%Lpqk4pK2
-3026F42J5Lj1l5JK0Pl5l2jK3L0K7kj5rj9j7J0J3Lnj3k7LOOk0k5J1K2qlPj0j2J1J1mpj6j0
-2984E35rJ3J3L3M0kl2j8rkoJ3J7rj8mqj1j3QJ2pj2r%LjK1J1j8k7%rJ2L2K5omj1l2j5J9Nj4
-2940E06j1rjJ6j0RK7J1j1j9kJ3Qmj3rK1koPnk0QK2Qj5qP%j7j3J7qk1K6J1QKk0mj6NK6J5j
-2895E28kj2l5KQK1nk1KJ2jlk2k7J0K6L7J4k4l1%j2j4J1K0J9nk2mL5oj7J8%MJ9oPJ4p%m0l6
-2852D55lJ9j1NJ0J5J1j1j6k2QKj7J1lKM3jk7Nj1LJ4j0pk0PJ2Lk0j1J3ljQK2J9ol4k6J0L0
-2810D67Mj6PjOqj4PK8J5qK3Pk1j8j3LK3J1k3n8l1K6M7J5j8LJ2J4Mj0Ll3j4R%%J3J0j4k0R
-2768D46K4J0rLJlj3NqJOjLlkK8Kk3rJK9J1MN%OpQL1Lnj0m9qL7J6jj7j0l3rP%J1Rj6JK1Jr
-2718D85J9Oj5k5j0L3K2J4jj9k1j8J0J3J3J2Kkj6k4nK2L2MNj0l4k5mJ4K7J6lk4k3jJ6j1nl
-2678D66LjK0J1%k3J1NplJJ1loj1KQlJ5%PJ1j2Pqj4J5J6koMj9KK2J2j3rj4k0rklk0mNJlJ4
-2630D54KJ%lj1mj5K3K5K2J3k4j6k9lJJ7kkJ7qkK4Rrj2k0M0rj6J4kj6l5mOk6kK7J8qJ0RJ1
-2586D65l1l9pJ6J3J2k2JPlJ2J9%j4K8L0K4k4j9Lk8j5Rk1k2J2K3K5J8Pl2k4LK7nj4j4OK6m
-2546D48j8K6K8lj0j8Jjj4j6J6K0J1oqKJ9Pk7j3qj0rKroJ8jj6lK6nk4j0JqK4K3J3PpkKMj1
-2501D35ljqj0jj4Omj5J1nJ6J5rOJJKnPJ5J9j0j6JP%lLj7j2JK9K0ok2j2j0j7j5PJ3mJ0J1J
-2455D18k9Kkk2JK7L4Qj3j1MLj7J2K8Lk4J1J7j1qk5OJ1Nj0pJ2LNnPPMjKk1nJ1rnMNJ7%j6p
-2408D19j9Jok2j1J0J4j2mJ3J6J2Lj6j6j9j4j9J9K9J0MMJ3j6k0NkQLk1pRK9K%MRJ2J0k8j6
-2366C90J1J0QJ2Rj5rjj5MJ8J9Mm3j3RJ2j3qk1k3oK4J1lpj0QK1J1PMrj5qMQKrk1QK7j2mj3
-2321C63PQK4J9Kj1RK0j0j5j2j8k4jLOLJ1kJNk0j2J1J9J0k0j4oJ1J9j8nKKJ4Rj7Plnj4J4K2
-2277C94Pk1j0J5jk3lK5J7j2j7J1J8ok8qK0K1kk5qJKJ2j2j4ppj5k0J7M2J6KK7J0j9k1lK6o
-2236C95k8j6j3J1%j3K9J6J4%Orpk5j6J5J4J6jj5j0J3j0j6j0J6J5kk4pJ0J8Kj3j4qlK0K4o
-2196C68J0j2jL2j1k3JNnk9JNJ7joRqoLmK0K6J7k2l2j1K2L9%j9k4qJ8K0k4Mnj7J3QKnj5k3
-2152C29rK0M6L2mKJ1pl0mj0j4LQpj2Mj9KJ4LlOnmj0J4lJ0Mnj8J4J4j1j5j0kK0JJ4J6JKk7
-2107C61k2jJ1OK6j7Pmk9MJ1J9J6Lk6j2%J5Q%oJ7Mqoj8oK6L3J0j6nj4j1J2J3J5ql8nPj2KJ2
-2063C74nJ0J9k6lJ6%nK0MQ%l0J0MRJ3qj5njmJokj4j6rJ7nKJ4J1Kj2K5RoJ8J0k0Jrj0Kk6k2
-2016C40%OONj1j8LKKK3mj1J7KRJ0j7nrj5K5Lrj2qJ6qKNJ4Pj1lPnlKJ7J1j3n0j6J1KJ0RjQ
-1968C45jJ2J3k4k4J6J3j7qLNJ7K1Ok3Q%kL9J2j5lnk4Qj3j4J4K3j5j6qj0j3j0jQK1J9LJ4J3
-1926C87k8kJ1k6pJ8J8Nl3k0J0ml2K7J4J6kK2Mpj0j9QJ0j7j0K8ll3jK8J4%RJ6J5j9l7k7MJ0
-1885C37J6Oj5Lj0lJ6J%kqL8J6j4l2nj2mJ3%J6J9jnmk9QpPOJj0MJ3J9Jk2j2K4K7J0kNJpl8
-1839C65pRj1konojK0J8j0oppK7K4k2l1J7J1nk2pL3J3Pok1j1L0L3J6j8j9l0j5L1RRj8j6pp
-1796C49K6Jj6J1J0j5l0J2JnNKj7k2J1PJ8K2Qk1mK6J9oj8j1pj4%J7j0j4J2RpjOj4lKj0J3K1
-1753C63jkrOK0Kk2oJ5j%j3k0pjJ3qJ3J1j0j5NK9OlQJ0Km1l3pMK4LRk0NJ3K2J2j0mmj3j3J
-1707C33J2Jj8qmjJ5K1Jk2j5j1pJ4L9qj1PLj5j6J9K7lj0JJ1MMj1k1kMMKL4J7kMk7j2Pk2j8
-1663C20Nj2lj4K3JJ1K8MnPormj1MQk0mkoLRL3j3OJ0j5jpk%NL6J3%k7k1RK5j9l4j6%j1J2J4
-1616C24j2JJ7J7K9Pk6l6MJ6K7J5pk2J2L3Jk7j6mK3kj5j4k0j7MJ5J7Mpj2Jj3PLNNk8J1J9N
-1574C44j5mJ2ljL2K0k4k1j1kJRNJ5krmlk9k2J6N0K0mnj1kJ7nmj0j7j9MKJ5lknlL%PJ3njK
-1526C41K0jj9j2nPj3j0J7QOJ3Kj3Rj2j2LJ2J1k2rKOL6QJ3%m4l1k7j8K4K7J3k2l1K8K8L1J1
-1485C75nNj7j2J0rk5lRnJ4J0pMNKJ2j7j8j%JJ5j0j5J7L2J0kj9j3MQmpj0JJ2lk4l0PPJ1Kl
-1439C14J3J0JJ3J0qj2l1oK2J1j5k0MNPK4K3jk3LJ0j6j1j2rPJ0jrJ0PRKjj0J3J3Jjk4j4N%
-1395C23Lj2JK2nj7RJ3J9%j7rNj3L%j2QJ7moqKJ9J3OrPj8k3K4rJ2J7mPmnkJ4ql9J3J0MMJ2
-1348C63nm0j4K2J0J0lNQk0l1oL4K7Lj1k6ljNQlJ5QrNQOJ6K4J4j1k9k8k4J2OKK0%l6nRpj4
-1303C14lJ2K%kj6PK3j%J0j3k4J5L8K4Qj3j1oJ0J0Kj6l4oJ2K0j2l1J2LnnrOLJ7jRJ9MJ3k9
-1259C56k3J3J4NJkj6J8L3j0l9j1JK3J6nk6k9LJ1npj0J1K6kj2p%J5LJ1J5Lnk6m2J3K8Pj6k1
-1217C12lJ7J0MkmJ3Kj8rMKkOj4QjQL4Pj6j2%J4Qk4j9NkJj1oK9%j6lKJ4mlJ0MPk7kj4KL3J3
-1168C57Kj4rjJ1lj5j5k2njJ1J8J1K6J8j8mJ1LrPPkKMj7J0J7k5k8rL1Qj4j6kj0LJ8J2RpnQ
-1123C53j4j2LJ3mk1mJ0KrNRkK4Jk7j5J4Oj0J7j2Mj4NK0J0j4mK0j6k7K9J7Mj0j7j6qJ9J4J1
-1081C54k5qK2loj6J2J6LJ4loRj1Lnpk6MK3k5k5J0K9l0OJ3k1K2L4l8k4jj1PK2prmJ4J7mk8
-1038B91OK8mkJ0J5K3K5lj7j6k0OQJ0LMj8l5j0OL2Ok3lK9L8%l5l9j2J8%Q%j5mNQj9RJ2pJ6
-994C34OJ1Jpk0J7Pk6JJ8j3k0NKmmJ5L6j8m0J2lj5j9nmmJ4J8J1rMK5Ppj6pL2J5L1ml5nrRJ4
-948C51qMJ9k1k2J5j5j8RK5J8k0JMPj3rmk1lJ1J3Oj2j7rJ4J6%mj7lPJ8KkMk3J7K1k0j8J3R
-904C25kj1PkPlj3Pj8LRj3J0K8mkqJ7L2j6k9k1KJoj0J6RJ0J0k2NK0KJ6lj1l4l9JJ2J3J9Nj3
-859C06J9RQj5j0%Qk2OJ0oOK6K0LpRK4oqk5k8j0%K1%J5J0nNqj1J5pl1j2J4K4Nk1rJ4lqK9J2
-813C66k2k7k2j1J4K0J2mj0pj2nQqlkJ5K2P%%orkK1Qj6lkoj1poKJ9OjJ2K5J0Lk6j7Kj3Nj1
-766C08j7QK6Lj6K3Ol0l0oK1ROQj1j6L1M1k4j2LJ5Mj1k1qkj0Jj6nJ2K5J2j5j0j2oPJ2K1k0
-724C04j7NK5J4nj4J3J6j0mJ4j2k0J4JJ7J5j3j3rj0NJ0OnRL4Mk8nK1j2j3k9oK0MPjj1jl1p
-681B82J9KJ8K1J2l3k7J0J6J2j1qJ7pj2J3J3OQj3nrJLKmnPJ2QqJ3rNjlj4llRnMQK0J5j2pj1
-633C46L%j5Kj6qlJkj5KJ9K3K5pl8n6l1K5K9K2Nj2NK6K1j7QLk3j9l1lJJ0J1oLJ5PPlL7Rk3
-588C37Jj6j2J1noJ5jPJ4kmj9k3J9Jkj2J4J8%J6J4J0K8j7l8l2LJ1k0QOJ0jKj9k0k6rj5MJ1
-545B61J1J4n%LlMJ7J2rnK6Ol1l8ORQmJ3kLJ5J3j3%Oj2J3QJ4QJ1J4k6jLj9nK0j4k6o0J6K9
-500B90J5mk6kQ%J1K5rKPj2J7Qj5oqK2J0K2J3m0k9mjkj3L%lj3K3J2nJ3k1j1K3MrPJ1Pj1j4
-455B95lJ1Lj6LL5j3k1k0j6J4J6K0J6nj5NJ1MMOjk7LMLKkj7k2PK2NMJ0J5j1nJ7rl1k8OK4K9
-410C32onqj0L1Mj7RNMJJj4JJ0Nk2r%J2Mj0RJ8kk7l5j3jQmk1PMlL6L1k2k6J0K0J4J2nl7k0
-364B71rJ0K1LMKPJNQjk2pPNJ9K0%j8k6jM4j5l4J6J8l3j0RQj4rNML0J1MJ8ok6Nj3Jnj1J3O
-317C15J4rj0NRqmK0Nj3k8k2J6K4J5Mqk2j0Jk6j6J7R%L5PMK1Qmj6k3l7j3K5J0l0j1K6J3J3
-275C06POj0k0K3K6pj7J9rj6q%j5j8j9J0K7MOL0nk7l1J0M4K9%j5k2rj2RK0Rj1oj1olj2QJ8
-232C02J0pj1j5j5NJ4PJ5K5Mj7j2OJ0j0Lkj3QOj3pK0K%rj0mnj9J2J0J2K0pj0k7j3J4J9J1J1
-189C20j4j9j8OQJ4K0Omj2oqopMjJ0K1Joj7rJ1nmkJRkjJ3K3kk2k6Jj4lK1J9j4k1j1J6L5K2
-143C27J2j5J3K0j4j4Mj0pk8j9OK3onK7M2jj5Mj7%pj3kj5LJ5MjK2Qm4j2MJ1NJ3K0j6lKrmk0
-98B88RK5k0j0MJj6kL5kj9J1K2j1j1J2Pk3j3KRKPklNK0oNj8j6J0j6J2LqR%oK7j5KMl2lj0j6
-51B53OqJ0J8Rpmm%j0JNj3J3K1J5lJ0J3k6k0K9L2J0Kjj8%lj4j6KNNqPRjj3JJj4rj3K0J8MJ0
-3C24lKKqj6jj2j9RmmK2Oj7kMJ4npjl5j3M%K5K4jrPj0rKJ0QLLkj4j3llJ2K6j8j5LJ8K4nj5
46B88J6J8j0j9nrMJ6l0%J8lJjlLJ5lJ7Qqk7oL2J5jj6j8j8j2j1j5J0M5L3KoQkOOK0j8j9pJj3
93C02rJ1K5j1jrML1j0k2J4PJ6j8pJqk6k2jRK7Mk2j5J3K1rk0pnm%PJ5J3OJ6J9j8l3pJ3J1kp
139B92nK2oj6KLRrOJ4OJ1Q%mJ5j8l6j2pL2Pj1K6lk2j9j9J7KKJ5KK9nj8j1j2k0K5L9Rnj5rj1
185C00kJ0LK3j1k2Npj1J4J1JJ2jj4qJ1%jQJ1mk7JKkKJ7K1k9l7nqPJ6J4njlpk3j6L4L4%j3n
232B95K8J2j8j1%oQmj3mKj7qK4J4nj9J8Qj0J1%jJ2j1MOk6k8k1RK2J1MJ2K2pj8j5j1j0nKJ7
276B73mJ4J2oPK6J1Mj0k8%J2k7k5N%kj2j8J9K9K5JmJ2o%K5%k2j4%O%K1lj6Pj6oK8lk5Kk3k
322B67K0k8j1qJOJ1L4Rnj4lK8OJok3j2OJ0J2OJ0j4k2K0K2k9OK3kj7k2LKJ8j3KOj1l4K2J8N
366C00ljoJ1lkJ5Mj1kk6j8RL9J9k2k5j8QK7MjQk7J1KJ0mk0k2j9j8J3L4L2RLk3k4K1QJ5krr
411B87lNKJ3j0k3Nj3nj6jJ1MJk1J0QMK3J4j1Nk8mK6K5J1k9k2J1JJ3K5rk7lJOJ3k0j9pJ0J9
455B82K3J0k1j0J6J8ql7Oj4kK6J5oMMJ0j0KLk1j0QjrqJjRK0J3j2oMkj6pNJ1rPJ7oRpj2LMm
504B91K0rj6JJ7K7Ll8kJ1lj7j7J4M0K4j4k1omJ4PJ2Jk0rj9k4rKpK6K2j5qJ4lj2Rj6J2LJQq
549B82j1j8J2J3nJ2J6jj1J6jj3ppj1KNJ0K0J2nlOKJJ6k4m3kK8J0pj1jRJ5j4l1J3K6J5nk2K
593B90MPpk7lmJ1J6%MPj0k9j6MRJL1J1%j1qJ0JJ7j4j2lrJ9Nk3k1MlK3Nj1NLJ6jj4J0Mrlpl1
642B41J3M2j6k8J4J1J2KJ1jJMmKQKLJ2jRpppj5k3RL3kK%j5k7%RroK6J6nmj8k4lL1%RJ2k1j7
691B74k3j3%J9RjK1J7%PLj0J0NNJ8j9n7j1K8OLK0J7Kk0pk0j1qL0L8kj4JJ8j1j6mk8LJ3MMO
736C06l9k1J0QK8J1j4N%j9qlK6Qj6oj2k7LL0Jrj5qK0RJ1J0oPOrkK0jjMk0lJ7%j4j0J3J7k3
782B84j8J0J0Rmq%NjpjPMPrqLNrj1nK8J7j1j0J0j2njj3j4J3K2RK0j1l0qK9LJK2j2k9qJ7Nq
830B87%J2%j9J9K0Lj0qqJ1J3qj2loJ1j3j4Nk1jNJ4J4lj1l2j6J6K7rJ8K2%j1lMJ2JK%k7l0O
875B57MPK2J3K9kl5pJ3K1Ml2l3J4mLJlLRJ2nj6j8pPL8j2%J7oj6J2J7Pk0mJ2mKPpJk1j3jlJ8
923B81L1Qj7j7k0J3K3M9j4l4jpk4j2j6j2L0K9J5j2j4llML4jj8J3rj3NJ%jk8j4K4K2POJ4kj6
966C01j8rj2%pml2J1L9JoNK1Mj8j0K4J4k4%%ORJnJ9J3j6j6Nlk3j0%PK1qkPKRJ9Jpk3j0rj0
1014B57mJ3j2k4MK8K2J7J0nk2k0PK1j3k0OJ0lj5pJ4j1KJ0J1K7K5pjJ2k8l4oK0%J5lLmpj3J8
1057B93K3Pnjj5k2j1j3OK3kj9k1pJML7L0Mj0pqj5k4lRpj2OL1L3j7k4RNnlRjooJ2LqMLkk9j8
1106B31qK4J7LJ9K3Oj0j3J3J0Koj0lj1kj1oPj8Pj1j3L3M6Jj9k3j8j6RL6J2j2m7k3PL6J3Nj6
1148B64j4K3J3j1jllj1JKoJ0K5Mmk7%kMj5MM3OQJ4lJ0Ll3k3K9%k7nj0j0j6J0%%OOK4Ll3lR
1195B61J5K6K1lnj7n3j6L6%opJ3QrK2%K2K5jj6qJ8Jk2oj3kj2J3K8k%j3j4j8k1PJ1J7lj6KK1
1239B84%JOK5QJ3Ok2j3k5j8ppJJ8Rlkj0LKNK5Rj6k1j2j1k%K6K0pkK1Rj5J5Kk6j0MJ4qj8K8
1285B99J6j8J9Pkll4k5MJ1LJ3J7nj4j0J3Mj0oqQK1J2j4MJ7Kj1j1j0J5K5Mj5rJpj4J7lj2J3
1328C04okkqqKpj2NNJ1OkK1Qj2k8NJ7Qnnk4nj8rK0J0J5J3rj2J0J8kl1j4j0J3oj0jK0OMQk2
1375B59J1J9J3Qj4l3J1J3kLJ2Nnk8j2PJ1Rpj3OJ5k0j8RK7%j3J3Mj0j8j2K7%onK8K2JJ2j7k3
1418B89j6q%J8L0K5Lk5j8Kj0Mmk1kNK1OJ2j8m4k8lL2K6j4j7j1PlNQRJ4K2kk8koopK2K3j2M
1463B82k1k0NKJ3JJ1jj8lQqj3LK2J7NnPoj4rj0J1K4noolLKJ6Mk1j3PK8K3nk1k5rK7Mk0j2k
1510B49QjJ8K5Nj3l1J6nJ0J7LK2lnJ5nk2j2oNoj3J5MN%J2jm5l9J2J8j3jlQL4K8qj7jK1pk5
1555B68rJ4ORoJ1j0j9LJ5L9Lj5k2k2nj2pJ6J7OljOmOPj7j4pMKlkK5K7mj7mk1J1K4Lq%jnjR
1604B92j2joJ2J6kNj0JjJOj6k8j0K8J9RoK6Kk6k5kJk3lRMOJ5J0Mj1j6j1J9K0k8j6OmlJ5K4
1649B90J8qjjk3l0j0nKJ4J2qlMmJ2jmJQJJ1J3jj8Jlj1%lnL5MqJ6ok4RMJ6Qk6k1LJ5RqJNlr
1700B68k8j0Qj4MMJ0J2J2K0J0k2k4j3R%%QMOJ3K5lj7jQopR%j5J0jj7nl0mJ2j3J0J8K4J8k0
1744B72j0j5NJ8K1J3J6j7k1NK6k1k2j6PlJk7J0L1Qk0%pqJ3K0j3j6j4OL3L6pm2j0kJ9L7Jpl0
1786B70k7j3QK7%j3%KJ6J8k2J1%rJ8K2pj1j3j7lJ4j7mM6N1j7j5jk1j8k6KL5kj0lJ1J8lQJ5
1828C20j0j6k6lJ9J2mqNQj1l1k5QJ1j3J8JnK9K5k8k3J5krk0K3Qj8KlJ2K2PJ8njJ2qj3Jj3j5
1872B66k6rJ9J0lJ9J9%Qkoojj9Kqn0J8Mj1K0K7J7mj3kj5Llj5KJ7PrRlJ3Lm2oK0J5j2J2L6l
1918B98lj3j2j9jR%Oj7K0K4Jj2jL2J6pk4k0j1kJ9k0k1K6K2J3Qplkj8j3rj0J9kj0KK3J5j6j4
1961B66LJ0Jj4qJ7RJ5J3j6nk3k3lJ2K2j2oJ2J6j1OMj6j7NLj3j0j4J4K2RjLJ5rrj1J4J4j4Q
2004B78K0J0j6J%j4Llj4j6K0MpJ4NnJ0kQLOJ3qrJ3Lk0pj0%JppLOmpMnJJ4K5PNj7oJJj9j6J6
2055B76j0j5KJ3QJlk7ojJ2%j9PK1J8J1LlojJ0pk7jJ4Ooj3RK0j2rj0Jjk5oJ4rj1K0K3pj7K3
2101B60J0J8JQKk2J8K7rj4ql2j3mL1K5j8j0oJ1J2%qj3qK7mk3J3Ljj7ONk9OK0j2kMj8kJ9J7
2145B70PK3Nj0k8k0NPJ1j5%Oj2j5j0K7Rk4QOj3j5J8J4OopQJ0K%qK2jk3QoJ2K0J5ol5jJ0oo
2191B62J4Kj8%ooJ1nKJ0J1J8l1l1lK0K1J6J5j6j9pK2rk6j8r%ppJ3J4J4RLK0kj3j3oj2kmRK2
2236B58qk1rJ9jKJ1pmmj9j1kJ4K0L1K0Lj8l5LOL0qj8j1Pkk5JL3J3j1k1QK9K1j8k1oj2rOL5
2280B69K7J0j5j5Rlj0QK5J3j7%Mk3qlLLj3j4QK2J3j4%JoQMJ0j4j2J8K0k0j2rpk5PJ2Mj0j4
2324B34K9PjMJ5K1rj2j2J1%j6rJ4J0jJL2J0qmlj0kPj3K6l3j9J4j3mjLo%J2kJ4ok0kk2qj1%
2370B17J5K1Nl%j0J6PJ0Jj8k0JJ0Jj2KOKj1K1K3oJ2nk3j9J2J9KK0j3J4J6Pk1k3nk2j5J5Qm
2413B53rkK0J1jj9%Rj6JL5Rklpl4JJ9jNOPJ9j3j1j1MJ9NQj1k8J6Pl6j7K0K5lpJ1kNj0rK1m
2460B80k4j0j1J4K3j5J2J7k3k3J8J6jkoj8lJ6mJ0%J3j5mKj3j3Mrj1J7rnKK9J9qk3kj3nJ6J0
2503B48PK4k1jK1kl1l2J5K4Ok6NKJ8J8mj3NJ7rj7j2rpPK1oj9Ljk1pJ2j2QK2j7qj5KL3L0jj3
2548B44J4j6J1j0k6L0L7MKknj7j0J2jk5j7J0RL1Kpj3njmJ6J9Mj8j1j0nqJ9%k6j2PjJ2J0RJ3
2592B65Lk2Llj0OK6RJ3J1MmRpnj4Nj9nmpK4klJ0jl2qRPjj1%PJ5lLK5Nl2qlOK6Jqrl0NM5M2
2643C33J2j4l8j9k0j4mmpJ8J0j4kNJ7oMK2J3orj7j1K3jkj1k7MKokL1K2k1kj2j5MK1J9klk3
2687B48k7k6L0L6lJRMMOoj4j1j5mOj7MlLM0LRj2k4%Kj8j5rK1J2pK7L1mj9Rj0k7J3J0K2pl4
2732B38j2ojqQj8oJ9J4KJ7K1j6K0Lj6j7j1K2K1qJ5Jj1K1K5QmJj3j2j6j7Jj6j4%J2lj1jkJ5
2775B45knK2J4Kk7pJ0J5K1J8ppj6k5l2j5J9K3Lj8j2LJ0K0Mj1NLJ3J4MNj6kJ3kj6kj8rPJ8j0
2819B52j2nNllJ0K4J3j3j4lj3qmJ6J1rj7mJ4rKj1J5JKRlj2K1J4Oj0mJ1oj3k0jM3J6j3jj6j4
2864B44mNjj2JJ0J5J9j0j1j0RRRj3j2J8Kj4QJ4QPJ0Pj7jrj6j5oMLMj5qK3K6ojMl6l3PJ1J1
2910B38rKJ4J1O%K1lj9Qj2JQrMj6j5J3pmJ5K4J2lnk1j3lOMk1%J7kJ1KMRLj0j6mj0J1QlkK3
2958B68j0Lk3j4L9QrJj3pK1Pj0J6j2k9j2PjmJKjK9j8mLQK6qj2J8nqqkj1lj1LK1QrLPokoMj2
3008B33JJ6J4k3mK2j1l0PJ1OK6K3%rj4j2RMj1j1pj0kmk6KJ3K7LjJ8OJ8Jk6j7j0J5KlJJ4KK4
3053B87Lk1nj2NNK1Mmkknk9jJ7J7J7Ok5n%l4qJ0qMK5lj2j2mJ5K0J2Poj9kNqk8jnqPJ5mlKk1
3103B07oK9QJ4Qnk4j1K1J2K8J1kpk1k8Plk6l1jK8J0l2j5OK0J6krJ9L6PMlJ5k6j5kj3K0j0m1
3146A93rK2L8K2J4j8j5J3j9m2j8J8Mj1J1K9PPll9NJ8rj0J4J8j3j2MJ%MKoQJ5K5J7J2J8K0o
3188C29j4j1j2qj0j1J1k0j2K3K3lj0KJ5K2jj1j2K8K0l1j1J2j3k2J1J1pj7nj7qmJJ8J5Lj1J1
3228B74Lnk4j5mnnK3L3Pj3j0Q%%oNk7%K7pj1kJ3j8kpJ4L3jJ0Kj0pro%pj4L5J3nj4j9J6rMj2
3276B46j2J5Pj6%QK%j1%mnQlMKk0%JJ8%j2RJ2J1pj1J4J9J4oq%k5j9j3NK6j4ML3J5Npk0k0R
3323B54K0%j1Rj2%J2Mj6Kj0rJ4j1j2J3J3QJ2j3oKJ1J3olK0Kk2j7oNJ1J5QpljpkpJ6j2j8j1
3368B42PQJ5j8k4oL4K7pRll1jJ2%JMmok2k5oqJK9K3QQJ5J1pLmRJ7kl4m4rJ9j1QLmKj9k6L0
3416B24K5nJmK0J3J4lk1l0j2L1L9Rj5j1N%k0j6k0QK0J6jjkk2k3NM7oj9J9K5Mrk2j7k2mK3J8
3459B61Jj4Mnj0okJ1J4ooJ6PQOk4JJ9oj7j7RK2Jk3k4kJ3J2J8lMPK9J4l3k7rkjRk0j1K0LJ0
3505B51J3Jk0QK8J2mRj0j4j8l0k2oK1j1JL5K1PqqJ7Nj4k4Rj1MJ5J2KJ8Rk5j7mNnlj3jPnJ7
3550B54J9J1pj8J1J2j1j0k4N%m0K2M2J6oj8J2j6k4MJJ0L6mk3k3JPQpk0%J2RMj0l1mMJ8Qj7
3593B13OK4L4J0j2k6nLj6oJ7QnJ1qj5J0KK5K1l6j2qkmj7LJ2K7rk9JJ8KOJ0J3J0ql9KJ4MJ7
3637B66j0j5J2jPK1j0lj3j0k1j9k1J4M2RpJ8K8J4Oj6k1j2Nrk4oJ7Kk3j5K7K2rJj9j5JMjj3
3679B03L2J5kRmqKj5K2nj8j1J4RjJ5LJj3oJ3J1Nj3k9qpoJ3J7oonK7Rj1kj6nJ2nQJ3oj3k%r
3727B21Ll%MMmJ2Krj0K0J8j0k3J1j2jOj0JPK9OLJ8J4j8k5j8J3%j3j5k2OLL7K7j3j7R%l2jl
3772B15MRJ6K1koOj1l3j9KJK0Pj0j2jRJ5MLOk7PJ5k4j8J0J8J9K4J0Kmlj0J7j0j7k0k6kJK0
3816B26K1K1k8nj0J6L2nj4j2nlJ0LpNJ5Mj7m3QK8K6rkJ2J1J9oj0k0j4J9MnqrnrJ4M2kj4k4
3860B50kJ9K1j9qmk8qJ3J5LLqJ7j5k9%KqJ6J7joMMK5j0l0oLLmKKqK1J8rk5j1mK7J3kk7j8L6
3907B44L8pj3J3MjLj9mOj5J4Oj8jJ2J5K3J4k4k5J4J3j7j0pj7%MJ4J6kkPl0l4KL7L1J0Jj6l0
3950B49PJ2%j3j6j2j3okkOPOKPJ0rQK0j0j1k5KPNlNJJ2j3Mj2k5K0Kj0K0M0NpNLjj1j6lORJ4
3999B74j4j6pRNJ6PqpmJ5Mk4KqmnokqJ7K1j8jlnK3QJJ3k5PJ9kLj3rJJ5j5j6k3J2J3orK0J1
4047B58j5mPk2J2K7Jlj2k1kj2j1K1J3J4j8k9j1K9L3QnjMJ6J3Kj4qPpj0k4J0K1Lk1j3j0KlR
4090B34oJ4Qj1rJJ1L3%Kql0J3Pk0mK0MqjqOJ7nj1j8J0K6NkLJJ9LLqjprk0%K3mkj8j9pjK0l
4140B43j4J8L7Kl4jMk0OK0J2J8Ol5k5J2K4K2rj3j2Jpj4jnlNjNnqJ9J8k1lmLj6k3PJ1K6pPR
4186B54J1OJk1oJ2Pj2pJ4J6kj9jpj6KJ4kqj2orNQMK2J0mpj2mJ8j0j2j5J4K4%O%j7RK4j1rO
4233B58J2lQlj0p%jK6Ml5k6J0J8K0Ok7k1J6LJ0nk0j3KpK1M7l0j5J1KkPLl9jJ6o%LJ4J0j3j0
4278B33NRqqKOK5Kql6j1J7OPK6Lk9j5K4J7Roj3Qjk4k0k6RJ5NJ6K8orJj7j9j5RL0K4pnKk4m
4325B27J9RQJ3loolrJj6k5j9NK1J0L6K2JjnkQk2jj4j5j4%NK4K7J2pk4j5J3mk2j4J3J4Kj1k8
4370B04oJ0l%MPJ6%jrj0kqJ7K9K4j4j7P%k3Qj8l4J3M0K2Jnj9qmOJJ1MqkNRK8J9nk5Nqk5j2
4418B24jkJ5K8MJ1j8PjrpojKJ2j1Nj1l0J1J5KKpk5PL0j3k5kK3OLopj1KJ5rk1K5L2mj8L%NJ4
4466B58lqK%oK0OnorPJ1%qk5qJ5J0J1j3lqN%nj3j3j4pJ4L5J3KojOjj3kk2j9J4L5J7Kj6k0L
4514B32J9J0mj6l%KJ3l1j7MK3OjJ4Ljj0k8j%J8K6%j8oK2MnRkk3kK7NLPnj4%j1rJ9K2j9k9j
4561B32mK%lk3MJ4J4orJ5J8J3nljJrk9j3J5K3%j0L1Ok0j0prj8PJ0KLMKOj4j5q%oj3KL0J2J3
4609B44k2nK0K5j0k8l5%J4lOJ5J6k3K3Qj2j9kJ7J6Lj4j7j9MJ7J7J4Jjj6j0J1qPNoQJ2j1k0
4651B22QOQQOj9j6JOjj5LK5J6K6Oj5j4k0J1RqK0%j0rj0k4l6K8M6OMk7oKj3jK6Qoj3pK2K2p
4697B68j9JLj8j3OLNJ0Oj5jJ4j5l2j7j1JJ4OJ0jJ9MKj0k3Mk1J0K7L1L9J4k6lJqj1QJ3Lqjr
4742B60j3mJJ1j0k4J2K5kj9kNJ4J2k5nj3k7QkN%NJ3lJ8QJ7jj6kjooj5KJ8J2j1%kMlOKql6M
4790B06%J6K5j7J1J1l4j5L1K2k0k7JK2Rm%Lj3kJ7k2j8QpJ3Qk3K4OJ3J9j0oj3nk%jnJ8J7qk8
4834B20k5LL1J1qj3J0PJ6j2KMMmJ3J7nj7k7k5rJ6J8Rj6j0rK5omJ7mpJj7%pRljK1L8Kml4j5
4880B12kMJ4jj5RK5Jk6j9J4J1j2RK4J2j6oJrKnk2K5J9j7J1K4ll0k0nMJ2NojNQLK4Nk4kK3j8
4926B47lK1J5k8j1K3K4%k1m4j5J4kj4J2rk2J2J2rj4J0J6K7J4Jmj1Ojqk5j8RL5K5k1k5j8K4
4966B24K3mpoj4LK1Kj9ML2pk3kKoj1K1%qJ9Oj6j3j2oL3K1l0l4lmj6J7K0J3K6j7k6J1QJ0kJ0
5010B40L2J1j6nnj2MKPJ0Ok1j4K6J4k3qJ9Jj6j6R%oJ9j9j2MnqLONJk4j4J9jPMK5Rj4k0jK6
5056B49Ok9rJ1J9jrJ4knj7J8J9l9Mkqk6PJ8J5J1k4lk2OK2K4J3J2j6l0J2QlnQJ9kPLoj6l7k0
5101A94Llj8LL5J0%J1j9j5L3K2J9K6j1k1m9oj2j6K4L2ql9L2L1j4j5j1oK0J6rj3PJ1k4J2Mk
5141B34pK5J0OJ6J3l3l6kJ9J2J3k6m2NJ1jpmQROJn%MJ7K4J5jl2klJ3Lj5KNJ1Qk6pqj5j7MM9
5188B54K1k7j4j6k3J1rK7Nj3pMmj2MRj4LJ5KJL1R%PK5nmk3k5J1Jkj5JJ0rj0JKJ7j1kJ7nJ7
5234B55lk3k0ljL8J0oL5Jk0mPk1j5k0pK6MpJ4Mqj0mJ3j4RK0Nj1K1%j5lpj0kPj7jjJ9K6jk2
5280B38k1pNJ5OJ1pOJ8%k0l5rLLK4J6oJ1j3j5j4kOK1K0j5mrJ8NjJ7j8j1mJ3Qk3J4J4jj2l4
5324B11JRnmnlQJJ9OJ3J6j4k7pJ8Pkj1j3j7j1jJ7J2LJ9oj4J6pMK0J2J1j1nj2PQJNj7lOMRk5
5372B43jKJ6Moj1O%mKj4Lk9k4K7K4J1J0k4J0J1oj3NKqNJ5oJ7Qj0j3k5K2J5Kmj7oOPj9k1Ko
5418B08RQkj3J8Nk6l7jQK4%kJ2jQMnJ2J0j7J0j4MJ4Pk0lq%kpk4K4J1j6jQRJNnj0rqJ6NnK7
5467B31lk8J0M2Pjj5k5pJ0j2j3J7J6%mK4K2j8k4k0j6nK8J8MJ4jNJ0K%J6ll5jml9k6oOj1K0
5510A85M6K5pnj8PK9Nk5j1rJ0RRRpRll0j4j3qJKRoj2J1J8LOJ0Lpj3k3mJ9K4RJ4Kk4j0Pj4R
5557B27J2J6nj2qLmj1J2KpmRmJ6J3J1mk1j0jnQL3pj2JJ6ljLoj0pl1nM1Ll%j6l2j1KOok7j4
5605A47L0N7Rj2%k5KJ5Qk3J9Nqk1rQJ7MPM6K4j5j9k5KqKj2kj1J4Kk4j1J7L4J4j4j9kj1Jj7
5648A96k7j1RJ6K5J1j2PJ4QJ5ORj9j5pJqJ1J6Qj8J0J6lj8qrj1j3K1j3qJ0J2M3Jk6MJ8k6k2
5690B13qMPjl1pJ2K6N4K0k9l4k4J4%Kk1KOkj1J0M0j0okOlJ7L2J6k9k9Q%l2NL7J3k2j8oK1R
5734B49LJ7pPJj3k7qJ4j0KK1K4rl0j6rJ7RLL6J3j1k8k2JMmjJ6J1m1j7J3J1mkJ5L0j9k7lK2
5777B31lj1K4K9Kj5j1j3k5PJ8k5J1L1Lkonkkj9pK1JoJK8Rk8k1JoqJ7J2J8j4j5%J8J1K9j7l7
5821B24K3J8rj4J6Jok3j5J1qJJ0K9J2k8l4j4K2j0j3k5rJ5J4KnK0J9lnoN%j5NJ7J1J4j6j2Q
5863B27k%k5rJ3J2J0LkKkk5PJ2J4j1k1RJ6Nj9rqOK2J6oJ1m%KlMpn%Lj5NJ5J7J4qj1l1j9J3
5910B16KJ9Rjj8j7QJ4j1kJ6Ll2l4K6K1j7pj3lJ4Lj4J0K3j2mL9j2l0RJ7Rmjj5j3J6MkK0j9j7
5953B00mpK5J1j7j4L1J7j2RJ3jnk3k9j6ML2K0K9j1j2j7NPl4oklJ0j1JJ6k4l5J1L6Nkj6J0J8
5995B09PJ0%Lj1MJ9k2j2K6J4k2j1J2Jpj1lk5%J3mKK5j3qlKJ2j2J5J1LJ0j2J0K6k1j9j0j5J2
6037B05kl%kLRNnPK8j0j3J9koJKj1k2r%J2jQL%j9rJ9L0Qj7j2K7K0pp%j2RJ3j0KklOJj8n%%
6088B30qM%lmK7K7Ok1j1JJ5QOOj2k4m2j9k4qM5K1J6PpqjLmjJ0n%L0Oj1k4k1j2pK1pJ3PMmJ5
6136B40qojJ8J7j9KQj0J3pk8k4Opl4LL6Nj8oJ8J2Oqj1L5K4j2j0jL8J8k3l8j0K2J4j5k5pPn
6179B09MNlNlj0Jpqj5k7J3L2j0qJ0J6L5Mj7pK9J6j1j9j4kJ3Mj8JK1QJ5mj7j7PJ0Lj1J6nk9
6223B15KJ7k1j0QlRKPOkNml2j2K1J9k7j6L3L0j0Nlj8k6JK3K1J4rk5mKJ1J0rPk2MOrLrj7j5
6269A78K0J5pNqqoj3l0J1J1J6K5pjKj2J7K7k0j9K8K3Jj1K2J2l2l7K2J5%j5k4L0J6mkkk0l5
6310A83pK3L4J3J3jmnl4k2NN4L4j7k4k6j8nLJ9J0j0lLJ0lK4JrPj6jmJ2Pj2j7j9J3K0J7qnJ0
6354B45jpqnnOJ6Kj0rk3KK4nJ2Mk7jNj0j5oOjj1oK6mk2QK9J8j7j3mLKqnrJ4M0jj4j1%%JMP
6404B16%K0lk2K1J5l6k7KM2L4qk0JPj2J3K2Nrjlj0pj4qJ0j1Lqj1Pj3PM0L4j4l5oK5l%J3l5
6448B21rOmJ8J0j3QQk9rPrRK1K2Nj9j1lo%J7nj1pl2RJ3K4%k1OK4PjJ5Rom8KK5M%j0Nlj8j5
6496B06j0k2oJ7J5RK0KN%PK6J7l7k3kj5KNJ2kj6PJ0JQqj5J9Lj2J2k5MMNjj3K4J6JMj7j7rJ9
6542B30Ok0NJ7pk5%j0NJ3j3JJ7kj3j0jJ1J5J4%j1KmjJ8j0l1rJ5plL4Qj1nL1J1J1nl2kJ0Rk7
6587B24l5l9oL7K7J8J9Ok4NJ4qk0nJPJ3mnJ2kj1j1rmQL4L5J6k3k7j8j5jK1mmqj3k0J2J8mJ3
6631B20K6oj0OKpl6j3QNJ7MMk4ONkk4J0J3L0J1k4K5K2rl8j7pK0J9J5Qj7j7J6J6k5j4J4J7%
6673B49Nj8l1pJ8Lj3pL1joK1J0k7nk1j0Ok3kJ3j5OK8J4Nj8j4MQQJ8jk3oNJ2j5k2JJ8KlKJ3
6718B12olJ3jj6PNROj0j1Nnj8MLnJOj3%J4K6lj4%K0J6K1k1k4J5j1l5NJ5nJ3jl4k7%L5L9l3
6763A94l4Klj2J1JJK7Pmj7nJ9L6K2j5qNj4pK4L3%rl3oPJ5jnk5j4K0OOKk3j3J6J9L4J0l3ln
6808B28j4PJj9rj1J4J0kJoKok6K0J6J6K8K4qk6j7Nj1j0Pj2Qoj5J7RK6jmNm2J2QQJ7ll0LRM
6854B27K5K3ok3k0mLJLQqj0Rk4k6K2J4j0j8RK3pNK5j6k9pQJ5J2K9j0m2pjRJ8jnl2rJ4Rqlp
6900A78%J5Nj1%J3M7Mqk8k9J0J2k8mkJ3J0jj0J3rk3J2nMk3J3K9J2J2K0j4l4lK7mk4j0%J9k
6942A96llk0J5Rj6J1J7Lj4kL7j0Plj2j8k0jL3Rj6J4QJ0%j6POKol1l7L8N5j0k5rRj5%j7k6J7
6986A73JJJ7K4kj1j2J5j8j5L2k2j2qMK1MNOPj4mOJ1%L2K0rLJ0k0l8j4nq%lJ4L4J9j9j8J4K1
7030B42J0k2RQj9l0nj1R%j5J8J2kmJJ9j3k5pLJ3J0J4J5k1j2K6J6pk1j1JNMJj1Qoj0J2JMKj8
7075A93j8J3jJ0OLK0jpJ0j3j8oj4kK9J2QJ3K1Jk0l3l2K1QpMJ5j2rOJ1k3l7RLmKL0K7K%Krj8
7121A95OK4L2Oj9oJ1jj9j5K0qpJ6J2onLj0j0jJ9qqQLj7jQkj5lJ3RJ0j1k8jL0J8j6k2lJ3Mk2
7167A96j3K6K4J9ROnJ%J5kqk1l5J3Nj4PjMmj1Lj8PL4lPMJJ1k6jJMJnl8k3OK3K1K2oqKj4j5
7215B01j0PK1Lj3PRqJ4j2k6K2PJpqrkOmKnj2J2J9K3J2ooj1%J4j0k8J0jNL4nk8LJj2J7QmlJ
7263B29j4kJ0QJ7m4k9J2j1J7j%Kj0K4ok3nJ5K6POL0lk6oJK6Ol8j5J3J0oLOLk1l9%J2J5K7J
7307B27jQJ4j0j8k7J8J1k2pKLj4mK6L0mj0mj8jJ1K3oJ8Ll7j1Rpj5QRKLQJ3rLj5j7KJ1j4pQ
7353A92JmklL9Oj9qj6J2prj8OK0L6Ork4%J7nnKnJK6j5rNJ2QQknnKJ7k2k5K0L3%j7nJ2pK1o
7402B50k3k2j7J4J9J7K0pl0k0KK2oj6NQjPLJj1J8J7j3jj4j1J%mqj1Kj0%J0JmoK6knrJ3j1j5
7448A79JMjoJPlK3nnj5k1J5L1L1J8qk6j2m3j6QlM%K2L4J6J0j1rMj6j2ok9lM9K9LJ8k2k3mJ7
7493B25J8MJ0nj1jONl1m0J3J1pMqj6JM2J6l4k0NJ8K0OLqLk3lj8J0J9j3J7Mj6j2nJ7Jj2JoJ3
7538B03J2j0L1Qkrj2Njj8J5jrL3%j9lk2j3kPK5Mj6j5rMPpJK5j2%oj9MJ6OJKK2%j6j5rkj4j
7586A69K3K7Jj4LJ2k1k2JJ5QnJ4J8jOqj9J2Nj0pOJ3K1Qk5MJ2k9j8J0j0k4%L4K1j4j3LK5Ok3
7629B14Jj7OLnL3Mk2j2K4K2mokj6J1JoJ5j9j6nj4J1ll0OmjRQJ4J0J6j8MOj8J3JJ6J2Qj2j8
7674B20qmJ3kqK6%J6J2l2k9Om%j0l4J3J1kmLPKJ8Rj4j6J1K4J1K2Mj2k6j4K0K6k3pJ3k8kk8
7717A80QNj3NjkK6J6klpKK9Kl1kJ6PJ6l4QJ3pk2rpLlllj8kqoK5M2j7J4Pmj1jJ1k1j9KJj2l
7766A67Jk0L2J5j7mJ4Lk0NRJP%lJ2J1J2o%j0KOk3j6OLRqj7pK2J3kK3Pj3k0rokJ5plJ0rrpK
7815A69jJ6K7KrmpNRj0kj9j0PqJ6J7qlJ6K3J4ok5j0rk4k6J0L9L8L3onnk1nmnQj6j0pOj4r%
7862A67j8lK3K2Jnj2K2MQLk0ooJ4kklj5mmOK1J0Nmj0j5j0K0K4JOP%%J5Lj0QKjj1j4lj7J9L3
7910B49J7kk2k0LJ2RJ3kl7m0OJ3j3j9NQj0qJ6j6rQK9Lj0J0Nj0J8rj6QJ2kPNL2J7l0QQl5j5
7954A96j0joMNLj5NJ4JOLj5J1kpK9njMrjK7kmpqk3nJ0J3j0J5Pj3j4k0Oj1QJ2%K0j6j9J4JM
8002A94J7Lj2J0K9j0j6KJ9j2l0k1QqJ2K6M0Pl2k3jJj5J4j1k8nJ6J4Mj2j3qoJ5J1j3OJ9Jlj
8044A88j5%joJ3JJ3J7Qj8kJ3j5KJ3J7Lj6lJnj8J6kj2K0J4nrrRJ6J5j2j4MNj1oKJ6J4j7j0m
8089B10QJJ6Mj8k6j7OJ1J1Kj8j2j0rmJJ7nJ7J3NJ1Rk4j2MRQKJ0jj1Lpj2%K0K9K1Kl4nKJk3
8135B05qMj8J6K8K5Oj1k1nJkqJ1OjknnkJ2j0mk4mL7K2j1pJ0j0j4lK4Oj4j0j9J1jj0j1PL1%
8180B22k1RK0J3j9k8RK2K3ok0nKK3K0k8k4%J1j9mL4J7k8oRj0k4K0%jpj4omK2LJj6pK4J4Mq
8224B17k5j6j5J1J8K1Rj5kj0k7M2M0qj4j0J1%jQK5k0pKJ1Jj0rNpmOkj6l5J1J0J9Ml8j6L0L6
8267B30Pkqj0mj6j1KrjNj2j6J5J4MQJ6kj0RJ0j1J1K0j9l0kPL7Qn0k9K1J4J5J4k1j3oJ4%J1
8310B10K2jOrrj3jLj0Mmj1RJ0j0K2mJ1j9JNQQl9kJ3NJ2OqMjPmqNjqPqj3K4mj1J4k9oL4Rpk1
8361A98j9lRRL8Qj0j4kJ8j6l5ON%j%J1jK0J4Jl1l9nJ0L5RJ0Qjm1rMnj1pLK0L3Qj1j7OJ5j6
8407B04l1jJ6K8K3j2j3mjj5nMj7rJ4J3Jj3Pq%K1K2jj0J7J6Pj7LPj4oj5Jj2RJ4QJjj3J%k4r
8453A86OmPJ6K7J4j5j0j9j9LQLj3jnqqJ2qLJ5J9%j5j9K3J8j0rLjlj4J9M3kj7LrJ3jKkl9mN
8500A93J4K3j1j9%J4QJ9l5k4oJ6NmKJJ6J1l0MK6NLrmok1JLmj3Oj2k9%J7MK1K3P%qjRj6j0N
8547A94OK4R%k2j4pKPLj4J1J5J2k2qQj5j1LM%rj1KK9J2j0NJ3j5k0k4RK6ok1KK0j3qJ0J9Mk4
8592A75K0J1j7k1JL5RoJ0j3KJ2J9J0K1j4m4l1J9Oj2K9J0POj4j2oonOqRRNRj4%J2Rj0p%%nR
8638B25Mrj1k0j6J6J6QJj6KJ5j1oLoRPK6Ok1l8k3mQLK1J0OK5mj0oPJ3j3pj6mkJ6k3LJ0J4J4
8684B22J4kJ1J4l2l6k9J1K5J3ProJ3J2k1j6k3OK5jnmk2PK9J2QK3j0J1Pnj2l7j2Nj5LpJ1K7
8726B12o%J6k7k3J1J4J0J8J4j5n5oJ9rJ2%nJ6mNmK1lpMnKK1k4j6RK1Nml%j8MJ4l2rJ1Lnl6
8772A46k8L7L0J5klj0j1lkL6jk2nm%mMk1RK6J1J4L0mk3%%Knlj7kpoK1Rl0j4J1K2L2J0k8l0
8817A80j0NMNNJ3J0j5lMQPJ3j7j6ql0j8K5J7jPj0ko%LQj2j4QLJ1J1RoJj0k4oK7J5mj1NM6L5
8864B62j7PJ9J3k0j6oj1RJ3%jj8l2k3lJ5J2j3kjJ0QpJ7N2kn3jJ0k8jj8mK7K2Mnk6pK0J5K4
8907B44jk1Kork5j0LjKj8j2J6ROQRK0Jl1j8j3L1KpJqmJ2NJ7K0j4qk1j1qJ3J5lJ6kJ7J2Rjl0
8954B08lL5Nk4k9j7J2oj4J2J9j6j6MJ3Lrk6K9M1J6K1j5j2poNmqMj5KonK3L2k0l0J1jqrkL1
8998B18Qk1m0j4J9J0NJ9J8j7j7j9j0K1J8j5L6jl3NnJ0J6Mk1j0mJ6j4%J3K1pk2J6nk5JK2J1
9038B07OMOl2l4K2J7Lj0K5J5m2j3rlK3K4L2J7J0l2j2J1qjj2nRMjOm2k5J6K9J9pL%pjmrj8j0
9083A71KLNJ0J6qK5Pl9j8J0j2MK2KpJ4nl2qL3J3k3LQJ0J2J1Nrk7QmrnMJ3QqNj8j8J2J2Ml0
9129A72j6j8J2K1NJ0J9J7j1jPPj0j7J2J7lJ4nmnl6JJ5kj1j4OJ8k5j6J1J9QMnlMj4pJ8Kmj2
9173A80lNj7nMJ0RJ0k8k2KOj3J7kMJ7oNK4%k2K2RJJ%kPMj4Jj9moJ1N%PjlML0K4l7oJ1onmO
9224B11K6mj5qk2k0rmOJ9L0Nk4J2Nj4Kj2llJ1Prj6j7nRJ7QJ0J8kk1k4RJ9J8lJ4K2j5kJ3Ro
9269B42Jj6l2j7j0NMqnMJ7K%pj8mJ1L3K2k5j5l4j1M0K9%j2k4j6qK5K8j2j6K2NJ1jpJ0%rJ1
9312B15Mj2j2ok8j9L0J5J8pl8JJ4L4K5l0mOK2kk0j7J2J8Oj5k0pK8J2k0oj9QJ2Mj4RPLJ6%j6
9355B07k9pl3lK4%MQJ9J0L4mkl8l5mJ9J1KKqJ4pj0MK5J5K2jk3j6j2jJ2Ok2j8j6J3Nj1Pll%
9400A57jlj0j8mJ1LJ4J6J6M0qj0Nj4k0mK2J5rRK7kk4k2mJ5jj1lKJ8OOk0J7K2J0j5j1j2NOj0
9444B06J7pmRj5lj9pJrlLjOnqlpJ7K6JRKJ6rk0QploPRJ2QKRLk7j7jok2k3K1L7K8J2j1k3jj
9495B01j7qJ0RK3J3kqrOj3pKJ7kkMj8j0j8Noj0J9kJ2J1oJ0J4K1j3pj7pMoj9LPJ8J7j4k6l1
9540A48J0J4K9M1Nk1qj0%QJ3k5k3k3lK7rJ6J2qRJ8lLNk1k6mqJJ3pOKJ5j4MJ8j4k1Kk1J0K5
9584A85lj1mJ4MKj1oQK3J1j1KKkk0J7J8kl3LJ4J3mk5QQkj0rqrj3kK9K0J5J4K3Kl4j9J5J2J1
9629B35Lj7l0OJ1oj1k3lJ6%nRj1jj0lj0qNK5OpOlL%J%RJ6j3j3J2J8K3mj0OJ5k9j2JQQl%jj6
9678A93j8j1j2KK2J4KJ4J8l1j8J1j0JnQPJ4knK1K6kk0l7pK9lpJ1J6j0k8l3lMJ2K3J7j5j4M
9720A78j1J0k1nJ6Mj4%PrJ7qKK6J4Nj9j7NqkK6RjpJ3J3Lj0k8lK6%j2j5j7j0RPOJ4J1LR%jl7
9767A78k5PJ7Kjj0qKkLl1J2N5Nk8oK1RPnj4mL2Mj1Ooj8k8j2LK8L4lm6KJ4J5JOk8j6L9K8Mj4
9813B18rj2kPqoj1jJ4kJ8Pnmj7j5P%RKMK4LJlrJ1OJJk5qJPk1j3JRoJnoj0J3J2L1j3PK2k9k6
9864A71k4JJQJ8L0orkJ6L4jkj9k5k2j8LRRjJ7j4pJ4NK8j5JPj4j3opj5OL2K6J1J1qk1j2j1j3
9909A73Kj4j2PJ1OK0Pjnmj6jK1J5rj2mJKJ1J7Klk6j5MKOqPj1J2J4J2k5j1J9K7LjJ2k0k9k3
9954A63j4MJ5oOj4%LJ3QrPj1KjK%NOLoJ1J4k1JNnlLmpMJ9L3nNnj9k6nJ6J4Pl7jMoJ3K0pJo
10006A89pj1j2L3M0on3pJ5J8Mj2PK0QJ7k0m2k3J8J9Koj6j3lJ5J1pj7j6L7K9jj1k7j1J2K5p
10046A91mLk%NRPJj9j1J2j0%RK1Nj7J1rMKj3JJ3k4mLqJ2kL5K3j2k6j4PONJ6j2k2%%j3j7Mo
10093A60J6N5k6l2J3Plj2K3Pk0J0J0j1j1j2j1MJnJ7Kj6LnJ0MOJJ8K2k2l0j2MKlJ3K7ok9j7
10135A52MOK0M1K4j4k4qqj1k7PRJ3J6qqmjj1LkL0lj2J5J7Oj8j4j2J3RrJ9K0lk7k5k2mK6N%
10179A80J0J8opNjj3j6oj8rJ5J5K7j8j5K2p%J2Qj4JLoj2J6PJ1Mj0mK2PqmkJ5j2nOj4l%j1J2
10225A95j3j6RK6nj6L%lj8k9K7J3OKk1mK4J3rk3qL0K8j7oJ0J2mk9qjnoLJ2MJlJ0J1jPkk2J5
10271A92J5J8qj1J2j8MLj1lNj5j6LK3k0oJ9j3j4QMJ1Mk3l5%L3oPJ6oj4j1%KJ4J6jNkQKk2K7
10316A96K0l4k2J7K6K7oj9kQlqjPlk4j2K0J3k8KJ3nJJK7J4oj4k3J8lk5J2jj3lQJ1L0K0nkj0
10360B19j5j1j6k5ML3OJJ6J4k2k2OQJ6Oj5j0OJ0kj0j7KLNj3k3J0K0J5pj5j6JPjO%j0pJ0nO
10404A68NJ6Ol3qJ2lJJ4RJ8kj3K0pk4NJ6KLlnj5oJ3Q%J2QJ6l6k9QJ4OJ8J8Lj1j1rj9jqJOM
10451A87OJ5k4j2PJ3k8j7L2K9Jj2mJ2RKk4k0kRJ1k3mK1Mk2j7J0K1qj2JlKK9MJ5kmmk9l5J4
10494A48K3J3J1jj5nj4j9MqKLRlQJ4QJK0J0k4k4jJK9%kRpj1mRJj4rOK6j6j1L1Lj4nLK3J1l
10541B16k1oJ7mOj1j7Mj5Pmj9rL1K1k8k0j4KK5K8J2K7mmj4k1J6mj3j7j6QOj2rQK2K0J9rj6
10583A88pJ0Lj8j2jNKJ8K5k8j6nJ0Oqj0pJ5K0j7j2K1LOK9K2Pj2ol0k7J4%pmKqMjJ5Rrr%%%
10630A80okK5Qj0j2j2J7K6Jk8j1nrJ3J6Mj6j3jkj0K4K0j0J6K4ok1J0J6qJK0j3n3oL4ol8rJ7
10672A65Mj1%jJ5jqlJ2MJPK0Nk9lJ8J4KPj8Jj2LK1J7k3k0LQpjLKK3Lpmj8JK6K1kJ3qn5qL2
10720B12K9Qnl3l3MK1K3%Pj5k4k4j7mJ1J4RnJ4PJ1pj1k9l9%J9J7k1oJ5K%K0QJ5J2j7k7PK3
10762A91J1Kj8k1RJ1j7j8Jj2j2K1J0mk%LLrnJ2LMj8k6K9K3%J5Om0qK2RRok%lPJ7J2k0j0jj1
10808A67jQJ3j7JJ3Qpmk6KK5Pj6k4oRJJ2K6Rlj3J1oj9j9J0J8qJ4QNmJ0lm1n1pL5K9J4qj1j
10853A60M%J1RJJ4J5l4j1K2LLml1LQK8L4J9om0qml0k3qK0L0j1j4j2JJ5L4K5k2j4Kj5nPPoJ0
10897A87MQJ1J7qj8j7KJ1j4pNJ1JQLLj6jrk8LJ2RJPpKJ3J4%k0L%j5nn%qRJ4J0j8qj3rOJ4J2
10946A74lkPqj8j8j0RJ5JK5L0jj8m%Mqj2Nnk4k3J5K2Jj0J9J7J0L9J1l2k0kj4lKk5OK9J4RO
10990B10Rk1j9k3j6NJ6J8pl4k6K9K6J%K1ROjk8k6M0K2j2ql3qooJ3KJj0J6L2Koj6k4rLPpjJ0
11035A51oKJ1jj6J5J7j2JK8pj6J2k7j4lpjJ7jRMJ3mnJPMl1mL4J8J5l1k4nmj4K7M7Rk2k4K4
11079A87rpL5K3pMmk9ln%j6kjqj0J8K0QJ6MR%j0j7j8lK8jMj0j5Jj0lqK1J9J0j3qk1j4L2j1
11124A76Pqk7%K4rj7KkK6Mrj9K5qk2J1J7J3kJK8%j1NOl6j9kk4J1J9J6J8j3j9lRK3K2j4k0J
11167A80JJ5J3j3k3j2PK3Nk5n0j4K6L8J0K5Prmk1J8J6j3oJ4kj8j3kK3Nk9j7RPJ6KjLJQQk9
11210A79MK1j1j7j1j8oRRMj6K1J9rmOj1Jrj6J5j0K5KkOKMllj9KJqj3J4J1j0MJ0J1mLj2rMj2
11257A54Mjj6K3Ook4JJ5J3j7k3J5K9RonlK1J8lk2j6J8J8JKj1l1LK6nj9LRJMj7qj2J2J8mj2
11301A62rMNJqnKQj5k8KK8J2J8%j6j1MJ8%J1j3k2mkjJK9L5jj8Ppl4l8j3K2J0Pnj9J9J2POO
11347A67j6k5Oj5NJ7kK3K3OmoMnj2kKJ1lj2rpj1R%%K0PJ8J3k0J1nl1KK9JmkJMMlj0J7Ojk3
11395A78MPMpnj0K0Nk4j8Mnj3k0K1M3Nj5J7qk2M%mj4l8J5M5K6Lj2rJl0MK5J2j0J6K3j6l7%
11438A65rJOjK4rOPPjKk3k1jqRJ1nLJJlk5LL3Lj5K6J9k5oj4L1K3Lj8mJ1k0%OLKqnQpj7qmQ
11489A65Rlll1pK4OJ0PJ7Qkq%KJnJ0j4njJ9K9LrJ5ll4l0nJ5%j4k0J0L3Oj5k1j0K0Lk3oJQJ0
11536A62Mj3j1J5npnJ1K1mNJML1nk5NNk5pKqj7QK3K4K8oj8roJJ5pj0k2jPJ8L3Pk3j8Kjj6Q
11583A71J9K9J2k4j1J0J1Pok4j4okj6ljJ7K6J6rqk6j6K0K6L%poJ1N%k6j1KlML0rj4Ml4JNJ6
11628A69J5j1LOqj0Mj3pJ8KQoj3j0J4Ooj5oJ0K4J8mKj6l0OJ7Pj1j2Jj5KJ6pj1J9QkRok3l1
11673A11j7L3NOJ8QrKLoJ3kj5Mj2PQ%Lj4K6K1pj7j3J0J4rJ1lj7%k2ojJ2J2J1L5K4k9l7prn
11718A40%J3J4qj3q%K9Qj1NJ2J5j6j2rpKPOKqNK5J0K0Mk9j4J2jj6PN%J0OLj4l4pK3JJ5J2l0
11764A74klj6j3Kj5QJ8JK7J6j4rk3k5k0moL4K8K0QQk8k4L0J0j1J6J9j4oRpk6j2MJ6J6Kj2j8
11806A58PJ1qj1j8RJ6J2rPj5k0QJ3ojL1J7J0j1j1kj4j3j7rJ2L1K6j0pOKJ9Oj3k7Kjj3M3Oj9
11849A97j9nnOKqpL0Qk2Kj0J0OJ1J2mqLPj8pK8qj5Nj3mK4J5j2l0Pj6KK5J0k8kJ7NKnMJ7J5
11895B24Qj7kKlj8l6mL1jm4j4L6K2J1kjJ1j3k0k7KL1okLqPJJ0OmLLj5jK2Mrj8lnk8kJ9OJ6
11942A75%J6J1jOORj0Knk1j5nLmmRnNj6RK1RKj9k2jJ0Mj8j5nLLqj3K0M5J6j0l1pOMKN%J3j0
11991A69rJQkl2J1L4J5Jj1j3kkpjnJ0K1moRj2OK5j4k8PRj4MK0K0npqnJ8oj8k2OJ8K1oj8J3
12037A89j5J1qj3K7j2k1QK0RLll3rnKmmJ4kj0%K4NRLj0k5j1KMjJ0J6LK%J2rj0J0mP%j6k5j4
12084A26L5olJ7j8KPlP%nKMK5J1rk1JJ3lnmj7Pj3j2K3L0J2lJj4J6nj8qmjkJ1J9J3j7j8pj5
12130A51pK0J6J0J2OLj6NM1j2l7j1NJ8J8J3lk9k3lK7J8oj9rKj7k0j0K9MlKjj0K2L7ol3J3J1
12172B08Rj3k7ROJ5J2j0lj7J0Qk2k9k1K1J6NrJ0J5j2J1K9Ll1l3MqmJ3ok5K4L4rJ4J7l7j0K5
12213A92J0j7mj9mJ3kQlk4j4K9J5J7mk6j5k3j6mJ2MK3Nj3L9K3j0j4J9poJ3Nj1MJ1kk4JMJj5
12256A71jK8j4rJ8plmjJ7Prnj1j1lK8Kk3RJ3j5QokJ0Krl7j3RNK2JJrLJ2J3J9rj9j3oPPJk1
12304A53j2J9kk1KRq%jQRjj6JK7QJ3J4qlolOl3j7QJ4MLKj4k3J7NkmPJ5J0J0J6Kj7j1k1J4N
12351A78qJ1J6QK4llj5k1j7lj7K3J4nqQPLk1k7LL3K2j9k7j0%K5L1J7mk4j3rKJ7J6%J2%j4n
12394A97k0%k3mJ8oQj6jK8J4K3Jk1j6J1L7J6l0j9rQnJ4RnMj7k4j5pJ6J8Kj9j5JKj0L6J1j1
12436A81OOmKoJj0nlJ6J5LLj8j6R%J7pOJ5rJ7K7jj9k8ppJj3MK0Jk3k1J5qlj4K1RJ4k1j9RM
12483A60MjQoJ4Ql0%LPJ4OJ9lj2%j0j6pJ1J5oJ0j4NKjoJ5Lj0j0p%j9JK5J9%jj1j4j2J6K6K7
12529B22j3KQQj8l3RJ4Lnj4J8J2nk1rj8pJ9J3j1mQJ2Qj2kJ2Pmj5J2oj1mj0j2J4O%%lJ0J1L
12574A94OqQj0j5Koj0OJ5J9J1JqrNpoL1PJj7rl0k4JJ9j2k0LJ7J7pj6MRJ9kj2PJ0KLPmJ6J8
12621B26NKnmJ0j0kLk3J5qj8rPRJ3J0lnkJ1mmqKmQnqJ2J2j2PkqLRl3l8pL4J6nLR%Knr%LmP
12674A93lj2K8J2j9j2OJ2Kqkj2oJ5QPRPj3k9mJ0RJ0lkK4J5Jj2j3j5NJ2j5j0NJ2J0PjrJ5k1
12718B13Jj7mJ9KjmJ2rj1RMqPJ3pJ0Rjj7kK4orj0k3k8LJ1oj0lJ0K0K2j1Klj3j2j2j2J4J8J3
12763A97J7llj5KJ3J5oj1jornKJ8OK3lk5%J3%J9Rpk7j7mj8JK6%qRK1mj5MJ6j0k3noPpk5J1
12810A66J2K1J6QNJ8J6j8k3rmmKM%nj5j0LK3Nj4J3J6orJ7J7Llk0%MmONMNj4k5MJ2J1%jkj6
12857B14k2pK9Oj5nlOQ%jJ1Ok%kkJ9j9j4j1kONpj1J4Mqj1J8J4%OJ1lj2K%l%rjmjJ1j1pNRm
12908B07rNJ3J3J3Qj2j%J0Kk7rJ8J7jj0lMjlnk0k0PL1RqlLJ3lrJ6pj2j4kJ2PKRnj7mOj0Pn
12957B12KJ2nJ8J2j3j7nmj0J4J5qj2rmknJ8L5Prj2j2njJ1kJJ1kMPjj2kPQJ0L%PnoNok1lRO
13007B41Or%Jj0PJ1Mlml6k0J4POPLjJ0NJmmQpJ7J8J5Kj4%lj1koMJ0qloj1j4kJ7jj5nJ7OPo
13058B39k7J1L7j2j8PlKMNJ1J4j7j2MJ6J3Oj1k9k4%LLJPj2pJ3K5J0RlKmJ8lrJj0Oj0l3j1J9
13103B31K7JLK3qj3j3j4nPrj4J5%%RM%QlPQJ4J1rmj2j9qK0Rlj9j0RorJ1KNJ4J2ojomRnJ0K
13153B71j0LRkk0r%kL3K0j8qMKj5olkOQN%Plqj2%K5J0KOqj6k0pJ7J3Mnk
13193B69
##PAGE=	N=2
##DATATABLE=	(X++(I..I)), XYDATA
-52341D7QJ2qok4J0Lk2NJ5K5j8l0jK3Mj9KJ9LjJl8j4nk0OK4J1ooONl1lLj4J5J8nj1j6Onj4
-52296d6Jj0qJ3J2lk2K1J5J2Lk4nk7pkM1L7k3j6kj8kK5k5KJj8jJmj3JL4J7j9oJ2nj8K1K6r
-52253c8j0k9j3pj1lj2lMQk8mk3QK0J7j0J8Ol0J1jj5PJ1lk9oJ3K1k3jPj5K0k1j6j3j5K3Jj5
-52211a99K0M1K9Kl9k1k3k5ML1L6QmnoOJ5k0l8j6M1J9j0J0j6qLj1Rj2j2k4j3Mk9k6K0K4j%
-52171b36K4N0K1l4j3nnj4k9k6ONj3kOJ6J0k0j7m3JK3OJ0J8J0j5k1pk3l9J0M2L0j3m2j8mp
-52132c58L2J7l1mLk5PK0L9L2mn0j8J0K2jj1oJ0j0Lj0pM8k4n1j3k8K3L3J1j3JJ9K7k1k8k6
-52094c82J4j3jK4OJLrj8k7J9Oj1J3qQpj8j0%M0J1oJ4Kj0k7KLj1J1j7l0K5PJj3j9lJ4j0m9
-52052d75j6Oqlj1KL6K2OJj2nJ2j0j7k0k1Rj8QJ0lJ5rqmLOK6Oqkj2NKm%J2RJ9j7m5j7L3J7
-52007d80lL7J5j0l3nj3rJ7J6mj5l4j5K2K7l3j3OK3K2l1k6J%Ql6J7jm3J3K6L1J1J0j3j6kj1
-51968e44Mj0j4L1k5l0kJ1K5k0NK0j8l7nkj6K3lJ7qj2J5M7j7k3Ojj0Ol3m4K2J9Kj3J9K4Nk7
-51928f13j1K4J1L5Rk0l0KJ2nJ2Nl9mK5k5%nLj5l9K1L0JnL7qn1l7QJ4PJ1LK1K6j6j7k0j7j3
-51887f73Lm3MK9Nj8K9J8l5J7K2Ql1j1K7lk8Jk5K0L0J5%pjj1l7k1NJ4N8j0%j2m5j7J1k9J2
-51848g29rj8k9LL7M1RLL1Lk9kJ7nj2L9J4j3k0nL1jj5MJm8j9j1oMjj8llk6k0RM0L1j8K0oR
-51805g20k3m2Kj5mK0J7oK3J4l1k0k0L9K3lJJ5j2k5k8j5K6K3jk6k9k9J4K5J6L4k6m1NM0K7
-51768g52Nk7J9O4K3n5l9k5K1mm3j5mJ9J4j2j9RM1mk0mL4J3J6k9j2K6j8j8JJ2J3JL0K2nj3
-51730g35NJj6k1k6J1N0J4n7n6LRNl1kM5K2l0k7J1J3Ol1J4j7m2RL7L8j1J6J7n9m2k3j7K5J1
-51692h81%K3Nl3K0J6J7rm0k5jJ3J8MJ4J7nn7l0L4J6L1K0j8qj6lJ1qrn4L7K5k9Kk8rK8pL6
-51652h83K4k0j1k8l7J2J9Kj1K6K1k8L6M3l8k7pj1pRK5RqJ7jk7j0KJ8Ol4j2M1OL1M5n4k5N
-51613h82Nj0QK7J0k0n7j8L1K0k9j6J0LjK1Qk7jK6k7k7K4L2Pkom3jK1nk5k9%K0JLK5L0oK5
-51572h75J7k3j1J3l6k4mRkmK0Pk0mjJ3l1l5kK6J1N6M7%jpl6p2j4K5K1Qk3j3%j9k2J%l6J0
-51531a031M3J6OjrMj9j4k4J6L2j1nL1N7J6j8m0j2L2j2qK4l9k1PKj4L9Oj%J2J8K5j2k3mnm
-51491i41ok2QM3j0qJ%nK8j3pK6Pj6j7k6j6j3K5MJ6Rk0J0L3l5m9L3Om2m0k0K9L6J3j6ll2j4
-51451a044L5J6j5M9K3o7o5j4L4N7K0j0j0m3Nk3kK0j5P%mK5Lj8j0m4k8J4K4L2J9K1j2j1M0
-51415i91K5n6l5l6j5N8J4Lk2MJ5M7L3k0k0J1k3k2L9Njj9MQlj7jnM6No7k4Q0K4l5ln7j6K9
-51376a038L9M0j9kJl5j3j0n7l1J8L3J7Jj6RL6J4l0l1j6J7L3K4k9l1Kj4L1M9Qn3l1N4L4Nk1
-51339a012pJ3lm9n5kQJ2L3L4k6OJ9OQk2j3JM0K2J5K5j8k5m7K1K0Oj6k6k5j3O7L7mm6m2j9
-51301a077k4J0J2L0J3k0jl7L2L2n9OK7K3L5J4k5k0kMM3k0k0Kj7nk4o5j1P0L9L9oKJ1J4Nl6
-51263a006l6j5j9k4J9K4l4K6J5m7OP5K6p1p4NK7J6k7qJ6QL5J6J0j0p7j6K7L1qpk3L3N1j1
-51227a047K1PJ5l1k9L9j4j2L9J3l6n2j2j4%llmK2M3j0p4k4PJ9j0QJ0L7rm0Rj3J0J7j2K4L2
-51189a077rK1%l0j3kJ9j1l6J0J3K1KJ0J8K1j6l6pN%l0lNj4J7M8jj9j2L7j0pM3J3jK0l1K4
-51150a018K6j4j5l7l5QN1J5j4orl5L2l1k0K8MnL0JjKo1m9K4M6Oj3l7jL8j1N%l3L0N5Pj6n4
-51110a107%k2k9J9O6OJ7Jn8qMJ0K1QK3J7J2L3J0m1l5j8l7k0LJ5L8l3k6K5qj8m8l9QO0N3K5
-51072a073jJ1J4J0n6rj0nK0j7qM5L9m1m4j2J5PM1J6n3j1K0pk4k8L8J0k6ojL4rK1KrJl1m4
-51033a181k1j1N3O1K4m5j5J1MN1M1kNjJ3j8l7K3K0kl7j0pk2k0RJ4K3Nj3pK0kj9J7pJ8J9l
-50994a049J8K2j5k5J4n2l5%mljK7J6J9K5nj4qK2J2kk6l2qK4J1qrK1Ml1m3QL3nK7J9j3N6m
-50954a014o7MJ9j7J5J2k5m8l7K7M0MJ2L9K3k2j4L3qk5k7m1KmRRM7L0K2rm6m5J8K2n3kKn1
-50916a166j4N9K4J0J8M5j1k6k2j4k1K9J0Ll6j5K8J4J9k6j2J1M5K2lKm3n5k8K1M5j0j4k0J0
-50881a121J4pl4m3M5M1k8k2L2%k1kK8P6K5Oj4n5n2NOLJ3J7Kk2k3K1N5%rL7L2j9m8l8JJ8L6
-50842a045j2j0j3k6k5j2L9L2pPPj2%J8J0l1l9NmK6Oklj8jJ7M1J4j0j3nl0J1m1k5L8L8K3j7
-50803a069k7k3mK5J4j0Ml2KK9J3k4QJ5j6%OJ0l1k8k1J4J9M8L1L6Qm4k1Jjn1j5K0J3j5j6j8
-50765a150j0J1QK2j1K2N8oQK8J7nl1l1j5RJ6n0jK6K3Ljjl6k4m2j6L6O4NMj1j3l0KKKN3L3
-50725a032K1Rp0j7Nk7J2rJ5M3j1pK4k8k0mK1Nk6lJ1mpNPJ4Ojj4pK3lk4oJKJ1L0M7nl1Nll3
-50681a075l0j5K2kj8m0J4J5k4J5J8J6LML5k0n4Plj3J5K2r%J5J4Qj6j2J4L9Rm3k5L1L6M8J2
-50643i87qk2m5j2qJ6L7K5K0l6MJ5m2n0l3QK6NK1%J7Lk4j0n4k1K4N1K5nl1M3L0l0k9J3l7j9
-50605a120L8P1Rm2n3J3J8k9pk0J0N9nm5j3LO1k4o6J0J0l2Qj3N6M9Lmmj2k7j5qn1j3M8M1K9
-50567a067J5qJ6k1lpj7kKM0K2n6j8KJ9rORl3m3kNNL1J1J5j1l5K6J7L5o5l4oJ2L1j0M9J8k3
-50527a084nOk8Pk4lK0J0l1J2qjRj6k8J1J6L8jj1j6NRJ3l5JM1K3L1m6l6j0Pj9k1J3J6L8K9
-50488a068j4k4j9nJ2kqkqm2j5L9L6k1m5J0M8j5J0%J3K5mMj2qmJ0k1J6J6J9J9j7k4J6Jn6l4
-50449a174k3LL3QJ7K7J7nJ5PK0Kl2lj1j8J4J7krk2M2K7KqlJ7J8j1l4l0j4j1Kkk6rM7M7%k4
-50408a089pJn2k7kJ7K0L5lKPO0J3l2J6k0j1NL9l1n1J5K5J9m1k4Mk7J4Jk3mNK9ol0nLJ6J1
-50368a128L5J3jk5rQpOL8K4ml4K8NK6L0k1j2kJ9j5j9j3%L2K5J1j9o5o5J3L8MqMj0j6J0jL7
-50328a068Ro3JM6K1j0m0NK3j8J0L5Rj8MRj0k3l5j6QjjJ8pl0k2J8qJ5M9j0k8NRJ8Kl0l3J8
-50288a139J7K2ok3OJ2kk9j7K5L1M1j3OkoJ8%l8Lj4j1K7M4K3J6j2m4j7j0j8j4k4J2K7Qj2K9
-50250a084J9l5j8J6L7Jl3k0N2M1K4k2o6j2M6k0j6n9k7L2PK7k1NJ1lK9L1J0p7k0J6m5K0K6
-50215a128NM1qj8k7j0L5L4J5L1K5j0J8k7o1k8nkjN6J6qJ3nk1kJ3k3k6nJ0J6k7j8RM9Jj2n
-50176a090j5j5LJ8jk0%L2L6L1l7k6ojPJ3okL5%j7q3nP1j2j7k8Rj5pqk2N0Q2L8K0o2m6j7K6
-50136a087J8l9LJ5k3J9LJ7Lj8mj2j8l5J1j9mL1J8rL4%m5L8Oj0M0j2k4L2J9k5NqpL7jk4k3
-50097a098n1j7M6J1rpM1J6l6m7qK6qK3OoK4J1qJp%j9Nk8PK4k0rK7Mj6%L4mJLrj0l1L6LQj2
-50053a103j1K2k9l7L8M7km4PJJ7rK0RNoj1K4j9k3J1Pj0kl5j6K6L4k5J4m5QJ7J4Qj1J6j4n
-50014a112k2kM3K4j3m6J1K3j2j2J6k6RL1pl2j0KQM1qpL5O3M5Qj5m1j0o3p8k1lN0K4lqROm
-49974a107k4lK1J3k0QK1L4M3k1k6n1LL1m6l2QK3J0J5J2J1L7lm0jj6j2K9K2l4j2Mj1L9Rj6
-49937a082k1J8mK9J0jj8kk1j2j1k8M7M1k1kk8j9lL8k8l9qk9K3N8J6K9Ok0k2j2j4k4rJ5K0
-49900a128J3J9k8k4J4j3oJ8%Pj9k4k3L1M0L8K1k5o0oJ3nK3%j8nL0J5rj2PN5L4l0k1j1mQl4
-49861a119NK5LNNQj1l5l5lL6N0J%j6j0MNJ9j1m4k2K0M4pkl6l5M4K5J6nl9lrL2M9k6k5m5p
-49820a149L2K7J6Qj8k2KK1%%m2j9j5K7L8K5mm5L1M6k0l8L3MRkJ1Rl5jMK8mj6m6jJ1j8l1p
-49780a151J9L6K6k2k0Nk5k2OM1J6j9l1l0kJ1L4KL0K4j9l2J2QK4K6k5l3j9JJ4J4k3l1lJ7k1
-49743a162J2jN2K0J5l2j6mk9L1RN2M5j1n1L4K1m5l7J1L3Jm1j3l1k3J8L3K7Kk1nPRjl4j3K
-49705a136Nm2K7L1j4K4k6m4QM2P0j6k0nL0j9o6n4k6L7L3jN9J3j5J5rppmj4j1k6kJ2Ml2j8
-49667a204K8M5qj8J7LJ7pOrJ0M2L1l6k1LK0Ol1k2qJ5j2Rj8j6K4m7j7K6M2M8l3m8j7O1L7k4
-49629a106qJ0jN5M5j7J7n6n4j0j3J7O2qm1J2Mj1J3j2mK4J0Rl1m3J6qk1J8K8K5L0l2l1JL0
-49592a081MM1j6p2pJ9K8J6j0J1lo0k8M0Ml6j5J6M5K8k2J3K2j6j5LJ7j3n4l7L9K1k8pOPk0
-49555a160kN5K1M8J6o2n2j4K5J1k4j0Rk5l6l7j9P1O2L5L6j7n7l5L4jRj1K8J7Klm8qK2J8J7
-49518a085K3Qrk9J3J4Jpj6mNkmQj6j4J1Kj4nJ0K7K7j5k5n0J6K7j4K0K2nj5m4l5M0k9pO1L2
-49478a077QK5J1n8l5j8k4QJ8J6KOJ8K2K3Jn1JJ2j5K4Nk3kK9j3n0j4NmK7LJ4lJ1%Mll4J5M2
-49437a074J1Mj8k6ll3j5N7K0j1Orn3lMj5j4L0K4k4LK3J4K6K5o3J9L5l5J6j8rkl7l4J7P4K
-49399a086K2k2m5K9K8K5jj4Pll3rPJ8kk2m9%L7qk1N2j1K6K9l1j4l7n1oM6L7L1j9ML4%m8j8
-49360a118j6J0L8Rj2rmj0j6kj8J7m2j2L7lk3k1L2M7nn3j5L8J7K8M0l5oj6j1j7j8oj0M8K8
-49323a109LK5Qk0PRj6j9Oj0k8M6J6k8j3%j5M1K5Lj1l8J2K6m4j9K9K2K7mkj7m1l4k4L2L3k7
-49285a149LN6nk2j2JjPJj8k8j3L5K7k2l1j7lM1NK1kJ1k5k5J5J6K0l9J1M3oNJ2M7K2k3j6m5
-49246a103o4j2Nl3j6j2L8L6K7Nj8J3rj1l8k0J0J6J2M4O5PJ3Nj7k8rQl2oK4qj7K7PJMl1oq
-49206a131NJ2l6%j4j0j2j3M2K2MK3Nm6rj2K1ml2%k3l1J3L6K9j3j8kkJ0L0J0nK0QJ6J4l6%
-49167a129j4J3oOOk2J5N4N1j6o0k6LJ9j4onl4qK0j9J4j2J7Kk3rJ6L1LQK0L3j2p1n1Lj1K5
-49128a189M7K9J9l7j9LM6rk5M4lm9K9K3l5j6L3Kj6J7kn1n7J2L7L4qmLJ7J2%k8l3j2RK4M8
-49090a105M0k8J1pl3l1j0J9K6k4k7nj0j8k1K2L3J7J2j6M2M7M1l2q9p5OK4pPJ7L5L1K1m4k6
-49054a157M0nm6K5j8j4kJk8PlL2J5L6k8n2j0J5RMj5k1J1K3kj2j1L8L7mOk4N0M2j0l9OJ6k5
-49015a113K4L6k6n0J0Pl5qL1J4j4j9j6PN4k6qL6K6QJ9n6m4k3PN6K8j1qj1m4l0nM0j0k8J8
-48978a164L9roN9K8Ro3n0j6J4J1k8j0j5j9J1K2J4K2%K3K8qL2J5j6l0k1mjK2j6pmj9J9J5p
-48940a130M8j2k3M0J1j1mk5l5M0J6mj4Qrl8oQmj2j2N1O5L4J2n1J0ln0k6L8N7j4Kk4k6Mk8
-48902a117j1j7j5L4L2k8L3J8j7k5j4J3PLnk8p5l9LljK8jj8K9O5L5j8k6RJ4J2M3j3l4j1J1
-48865a127L2m8n%J8oj7k2j1RJ1k5Mj5j8J8J5L9RjKPNL4j2k0kJ2M2J1Rk6l2ML2J2p5m4Poj6
-48824a196j1K9K9o%j3QK6J1qM2lom1m0L7J6J0prqpJ9Jj6mLoj9K9L0pJj5Kl6j4K8O4K5j1m
-48782a077rm2k0L5lj5lj0j4J6L2%j4J4J7n4l2K6J0J2K0K7j7Rj5j7k2j2j0KK5N3m6l4jm2R
-48745a202J7K4k6j1N2P4j8j0j1l7J6J6K0K3Qm4L9mJ2K0j6j9qQJ8l3k2k5K1J1J1ok5mk6JK
-48708a154L3J4rNnj6o2qO2L9k0j6j7k6NJ1k7m4K5N1J6k6Qrl0j2OK3K5n7kM8rj6j7l3K1L4
-48670a189O0jj0RL5P2m5k0kj4K1nj6m%j8J0m2qok5K6L7J8K7RK2ll%k7o2k2K5L5J6j1nM2K7
-48630a047L4k3n8k8K6j5m9l5M5L5j3pl0rLL6M4j8m4pL0K5jkj3pNqk4j7K7J9n0j8J7M2J8o
-48592a123M6J7l2k8n3k3J6M3L3Kl0k7oK7Ql4K4K1Ok0nJ5j0K0%OJ8l1l0j7J2J6l1l7Qj1NJ8
-48554a187lJ3P0k2n6pJ0K8J3Kk7MlL9J7j1rk6J4J2NJ7nl7j5l0krj9L3K6J5KJ6j3J8j0rRK3
-48514a114J5J0K5k6k3l6n5L2K1k6j2K4J0j8K5O0J9pm7%J2K3j0k7k1LM1lm6M9O3K2n0k9K4
-48479a072j0k3k3j3j1LM6K8j2Ql8k8j5mL3j6m0J0nLoj6L0M7K6L3Ol1rLj4k9nj9l0L2NmLj9
-48439a176k6m3jK6J2lRL0L3k2j8l2L0J6lK3L2K6m5m1j8L9J1l8jK9kj6jJ7qoOK2Koj1lM0p
-48399a124m1k9k3J4Qk5QK1QPmj3Qoj7j0ML9M5pl1rM3J1n7k5J2J8L1kk5l6lL2J9J2QPJ4Qj6
-48358a126k3J7j5j4l3K7P3lj2rkm9p9k3L4J3K1M2J0l3KRPL7mk7k0NJ5J5L3L3Jo6L4J2k3o
-48320a127J9j7l4k9oL0K5K1%l6lK1Ok4rk5l8j7J2L8K6Mj1ML5k0%j5n7J2J1K2P4J1l8k0j3
-48283a168k6J8oPM4K9j4j0j9k7NlK6J0j3k8j5qN0M4l9Lj0l3nK8L5ok2Lk3j8J2ML6O1L6l2
-48245a074p4n8pK1OK5j0l3NO4L3J6K4Pj5j5j6k3mJ0q%N5lm7k9L3RJ9L1l8l9j0L2Kk9RJ4K1
-48206a096J6k0nrJ7O3Qm8j2J8l5k0J1j9l6j7M4k4j4J1J9l0l4MJ5N0lj6K8k9lM1l0j8j4J2
-48170a175J7K9k3m6k9j0RM6K0rj8J2L2K8J4l9k0j5m6NJM3L2k8Pk1J2k4oj8K2k2o6J3L2O3
-48134a178N3M5Ok9j7rk6J2J7jL2Lm0k0k3j3P1K8m7l6n2nN9k8l4J8J8L1K2J7J4Moo7k5M4q
-48097a170K2L2J4k7RJj4JJ1j2J8mpK0Ml6PL2j0J5l5n0k0K1J4k7j2K5M1K2J2M9J1m0j7j7m9
-48060a166jK3jML6pOJ8k7j3k4OQjj6k2NJ9k8l7K0PnJ4lM1Oj0nK0J9j8l0j8k0LK4K8j9l8m
-48019a206J8QJ7K5M9M7Rk4n5k3k2n4KL5L1L6L4j5j5l5k3J5J9k7j4K1m8QM7N0J5l9KN2%k9
-47983a089n3m5L0j2OJ2jnok0j8PK2l8l8pK3KLM1L8L3lk2k8mJ2NJ6J0rNL2K9pl9lk8l6K4L
-47942a158K9jj8J5npm1j0N4J7k1l8J2J6k3j6j3J2M5L6j6m4pL6mk2nJ1J5j6kM4J3k8j4Nj7
-47905a166m2j6MJ6Mj2K1Lj0K8k1LJ1j7J3J3K3J3k8MQQj%PMqK0NKl2kJ9Qm2Qm0JQ0J1Lj7r
-47862a123J6k5m9L6Rl3JkOk2J0QJ2pm8L0J0jJ3jJ1j2j3K8qpJ7j9m4kJ3jjlK9J9NRJ2Jj4j3
-47820a153l6RK4j6l2K8Ql1j1K7j2QK4l5j4J9K8rK3K6o2m2J7J2mL4K0k6k3j7L1M1K7J0kK6
-47784a083n0o8j8J1K2L3Rl1q%L7J4j3l5KJ0J7PL3K7l1Mj4NmK7J3l5mk3j5L0l2JQJ9K9j3P
-47745a112kk1L5KK7Lj5j8Mj4MJ7Lk0qj5k4k1mJ6K1K5Qk6l8pK3%J2M6l5l3m8j2M6K1j1J1O
-47706a154kM5Ql7l9k4K5J9KJ2K5j7Lj9k4j2j2J0lLJ4J2QM6J7o2k9K1jL2K4k2k6nk3l6j3N
-47668a229K3K1J8k7Jj3%Nj8K3O0Rn0l2J3j1JJNK4QM%kK7NN1J0ql3l8J2N6rm4n9l7K8L1LJ
-47627a170K3k9nQJ4Pj7l2k1J5NKj7Kj1K7K2L1J7J5j2k6pjpM1j5J3l4j23j2Q2J8QL2k6J4L6
-47589a133j0j5l2lQj9OK4L1j1k6J4j8JJ6O7K2l7J3lrJ4J9o6l4L8J9m1K8P9Jn7m4m9kK5L0
-47552a154K4L1J2k4p4m5NK2N6N0J5L7Jo9l2Ll2j7L6L6k8KPmoJ0k1pL3j5n7Ojk3l1ON6K8j1
-47513a175k0J2Rj0NJ7j3nJ3J0L3pn0k6K2j9L0J2j2k2OlMJ9K1N4K6m8m1KLJ3k2Kj5n5M2lo
-47474a197K3RMll4k6k1J7M6K5on1PK5J2%K7L6k5m1k7j0L7k3k4J7mkJ1K0Mmj4oj2LJ8l3QL7
-47434a177ll1m2KK0J0j3K1K5J1J8Kn2m0QNl4k1M3K1L4mjk2k8L3JpJ5oPM7MlOO5k6m4Qk5m
-47393a177J7Rk4N9Pm5KK6j8mml1k5lRJ2J7J1m1L0L2n6l5J0ROm4L5P4K2k8KNk0K2j2l0j2K4
-47354a169ll3K0J9j9j6J6J9L2ok6j2%l7MN3Jk8j6J5K1K9lk6k5%J8J0NJ6j8J2l0m0PK6K1J2
-47316a151l5J1L4m9j2JpK1n1l4OL3J0j5QM0Q1j1p8l2N3K6k6l3LK8LRL5j8j0j2j0jjK6j9J1
-47278a166K9j0oJ6jk5K2K4qn6m1K3J3J0K6j6m2qjM8P3mm3l7K3K8j5k7PM6k5j5KK4L0%k2N
-47240a119j1m8KJ1J2J9l0l2L9O4mo8rJLJ5k4l1J8K8nL8L9L1l1k0ok0n3lK4jK8nkj9m2K6M6
-47201a139KMk1l8LK2J3qJ2m8j9lnj4K5M4l7l2JJ2O0O%lrk1k4jj5l6K9K2J0O4M6l5m1K1k7
-47162a180J2Oj2K0J4LJ3ml5k4J2j2l4J0L1K4J2k5ql1LO3RQJjJ2j8m0oM7k4j5kpmM4J1nJn
-47121a136l1m4k2RJ0K9K2Nj0J7K4J7k1n8PN7J0J3L0m2m7Lk9L7J5k9J1k1J3J0l5j6m3OP2L0
-47085a137JL0j6jqk0o6J0K0J9qlk2j9J2L9JpNJ2Nrk8QJ3k0J6L4Ok3lJ2jL1Ol6j6%Mok9k4
-47043a218LRM2k2n3j7K3L9L4l2m7j3NL2L1m0k6M3K6K7kj4k6oj4kJ3L0j9m9nRK0j4K8K7lK9
-47005a152j1l6J1K0j7qj0j2K6MJ9Pk9J6K4Mk9rP1j6j8RK2l0m4pKjK1J5K7k5k4J6K5RJ6j1
-46967a125k8qkk7lQJ3J9j0kk1lL4J3j6l1j4m0rL8J2jJ7J4k5nN2l1k2L9M5J9k5j3k2l1LK0
-46929a168oL3j2ML8j9m3qJ9LJ4K2Pm6nj1m8NqqPL2J4jjj1j0RJ7J3L0K7m6k9Ll9Jj1KJ3j0
-46888a227J7k0k7M9N7k9k2l5j7K3K4K6j8QP6nk5k2k8L2J8Lk8LK7J6k2k0k8%J0M1j5k7J0L1
-46852a144J5o1m4K4L6ok2k1K9K4ll1k0mj2K9jqmj1n6k0K9M8J8RNk3L7J2j8pJ9L5Okl3k7K3
-46813a180M5Ql2Pkm1%J9J8k3j1MmJ0PPnLlNMJ1k5m4K2l2J7J6PJ4J4J8k9k7K1J5l3kQk9k2
-46772a244k3O4L4Kn2NOL3J3j4qj3J6JK0k1m9NJ0J5nkJ8Jk9J6J1QK9J3j0k8PKk2OJ4j0K4K7
-46732a130K8l5m1PJ2j4mk6mM1J9Lo1k5Pk0J5L4m%RM1K3m7j1lJ4K0j5j7PL3Rl1mKk0j8OK3
-46692a177J5PJ7j4j7Mk3m1qJ1L7K7J2k7n3K1L3j5kM8K9l1n8l1k5NK8J7j5L0P6k1l0l0moQ
-46655a203lO1L2k4j9K9J3l7n3l2N0K7J2rk3k5k2%L9L4J8j1n3NnJ6K0K6Jm4m7l7rK1M5JJ2
-46618a194K8J3qlk6k2qj8K4KqJ5l9k9K2K6M5k1KlmM2mrM6K0k5Mk6j1k9l1lqK5J6M6J2nQl1
-46577a169j6J5k7k5L7L0pl8J1J4k0K2j1jPJ7J2Kk5qk1J8J8%nK0L8qj5j7Mj2j6J1J7l5Km5
-46539a226%L2m%M5J0l0lJ8k5lQN3Nl5n4j1j1l6L7L3J0qj6j3rj8l1kL8M6pjkK7nmk7j0k3K4
-46498a228K9NJJ2Rj4Pj5j1l1rK2qJPj6K8M5J4k4j9mJ7M6L6lk4l4K4J2J7l4m5m3j4KJ9%KK1
-46458a200L6K0O1m3q1n1l1J7J8K2L5J3ONm4l3J3J6k1j2K3K0jrk9k2Lnj8j0K5N5K6J8K2m7
-46422a203m7%NK6J7k0K4O5J8l1o8j6J7RJ7K5K1j8k3J3l6l8j9l4J4QOL0M7J2m7k9K5l7j6L3
-46386a250K8NJ0J2K0n8l8mJ4K3J8J0K5K3j0j9k6k2lK2J1N1M1%jn1m5k8K7K0lk1j5PJ0J1k8
-46349a234J2J4LnL4L7l2l1R%m1K4M7j9n3J0L5K9rk9j2J2Nl0qJ4l3k4K9rJ0QKL6L4j8k4J9
-46311a188K1m1k1L7J0k4J%k3pL3L8J1k1j9j7j7j6K7nJ1jk4l2NK4J5L6Nk8m4j5j8lL3L7L1
-46274a189K7o3k2qj2kL3Kl4NP4L3k8j0knonj4l6l8NJ6OJ0kM4J0j6J3J5J7l7pK8l3m3J8O1
-46235a195J8k0Ql0n3J1K6J0J5L9K4nj5lmm3j7L8N0J1m3m1j7NK3J3K8Mrm5l3K4K8qj5J8Mk
-46197a201Plk2l6J8L5j9l3j6K1N5M6j9k3NJ5Kk6J3K0j2K1J9kk6k1JJ%OK5%m8J9L3m7Mj7j0
-46158a215R%K2K5J1k5l0J5j4l0L8L1%J0QLk7pJ0lj9J3QK6J0%k6j9J0n3j0M0j2j6k3JNqL8
-46119a204M8RK0Nl1mk2l1l1lK3QJ5Pk4KL5RPJ0Qk0l2j7J5pL7oK2K8n3l3Mjk5QLj7K0J7M5
-46078a156M7n1j5j2j7JJ1K1j4l0LJ1j4lK2LK3K8K2J8k5k6Jm0n0NK2J8n%Rk9Lj4rM2J4M2P
-46039a137m3l1J2k1l3J5K1J5J8K1Lk1qJ3j0nJ7j4pj6m6J2NJ6MJ5k0l4Mj5lL1J0K4K8j5j6
-46002a211LJ6Oj0j7l6ml0J4O0j0j8l4J5J8ljK8L5K6Kn8j8J9K2K6J8K6J8k7m5j2J6Kn3m3M
-45965a256pJ6KJK7jk5L1M8K3k8k9Rj5mnk1k9J5L9k3RNM4L9l1l6J1J3MK5jn2m0mM7lm3K2K8
-45925a195O6L8pm1m4k4k1j1l4j7J6L5M3Kj9j1J7J5pl3K3J0k0j6kj4K6J6qj6K5j7j0Om0J5
-45889a254K9km4l0lL1M4J0kk2OK9L6m2J8L7KmMl9nJ5m2j6%K%L3O5m3j8pl2K9L8j6pK5j0j9
-45849a204L4K5j8j4KQJ1m6k1N7Mm7k0lmK7j0k3MO4K2l2l1j0k0j4O2K5k1nJ8l7rj1JoRJJ5
-45810a217L2K3m9j8K2J2mj0j9J7L6nJ0m9j1L7J4j1n4NM0L8%k5k7kk3m9L0P6Ml9K4J1pK9j6
-45773a175j1J0lmm2l2J0J1K6Q1mj2m4k4QK1Ll3k7L5J5k0kj9PK0M4K6j2j8j8m0k9%j3k9N3
-45736a241J7m0oRK8JOlK5Ql2m7K7NML7pl5l4M3M4K4j6rM0L2qn5l5nml2qK5K5J8J7mk5l7j4
-45695a262qrkk1j4M1K7qj6LK4Qj4J7L3j4j1K6j8LK0QK9kqrLJml6l9m4rL5M6J0Ln4kOJ3Rj4
-45652a253J9K3j7m4o2qL0M7K8j5K7K3lJ1QJ8J7J5L7pj8J0Ml9n6k0J0J2J8l5J0K3Pk0rr%N6
-45614a162M5o8q0jL3K1L7L3l7kk7j6j6j8K8K5LJNm0j3J5K3J2k1l8rj1J9K5J5QlNL0kK2k7
-45576a186k0J9Pok5m8NN8J6k7j7j7j3l8K4L0OK7n6j8L6J2nm0J1QPK3J1Nj6J1qON7K1L1k9
-45538a138m4NJ7pj5LJk3n2K3K8JL8qmm1J6M7J7l9j7K5k5j7nJ5Mj9jML3l4j9Rk4OL8K9J5p
-45498a165j0Lj5j7J6Pk2j1J0Kk5j6J9K3k7m2jK3J9l3Mrj2M9M6Lj4n2oJ3NJ4J5Rj1k9j2ql2
-45459a289LM0kqOjJ0J3J4j1m4nL3M6PJ3J0k1rMPnJ2Mj7rRj0m4LJ4j5l5K8K9PJ1J5j1o4Ok9
-45417a285KL5J6j9J5J1j8j0mk9j9J4M8L2L2L3n8l9k1j7mj4J1j1j3M8K0j8J7lJ0l6K1K9%J7
-45381a207J1k2k1n4k3%lL9K8L7J9K7nj1j7rNJl1k1j3J1M8J9qk5J4K0J6Kj5l6m8jM9Nj0jp
-45342a237k4MJ1J0L0j0pJ1LL3l4o7oO0J3OK7j3j6J3k3PJ8j5m8m2lL7L3j1Nj6mK3J5J1NK3
-45304a178%LKkJ0n1nNjl3NN9Pqk9Mj0JJ9%nj1j0L2M0MJ8Pl5p2k%J8M9L4k6k5j8o5k5L5J1
-45262a248oJ7L7J4rJ4k1l6oJ4K9kl9Omjm6l4M3Rj7j6K8K4j6m7j7O8M1KK6K5l0j5%j9j3k5
-45224a270M9K2K6K2k9n2k0m1qK4K2M%J0p5k0K6LLjmML3%LJ0J9K2j6oL0J4k2j1Rj8J9k0PM4
-45184a188J4Kl4l6k1k5oM6l1l3k6J9J4PJ8L4k1MJ8K8O0kn1j0j2KJl1l9K0Mk2K5M0k8J1K3
-45147a226m6mJ6lK1QmJ6lMnk1k1K8L7Rj1NJ2m4j3k6llL2K3OKj7J4j4j4k3k7M7L1%rJ1%JM8
-45105a166K1m4n6KL3j2j5m2j1k8L3P1K4Pj1j0k0j9l5k6rj8RL3j5M0Q5M2j1l3n7k3N8L0lJ9
-45069a157j4k5j6Lj7k3pKQJ1Qj8j1J3K2k2m2J8Rj6%k4K2M0J8k9Kjk8m9lN4N5K2ln4k6L7k2
-45030a263j1Oj2lK6j0j4J3j4j8M2J0j7PJ9K8K2L4J3JJ4m0k4k3j8oL8Lm8oJ2mK2J4j7m5j1
-44993a280J5J5j3j7k7rL7J8k1k7J2L8MJ6K2Ql6o5l6L1L1N4j6QkJ6J2l8j3m%k0J7K2K8M0%
-44956a180L6Ml3j8k5Kk2J5J8L1NK1Jm0l5J5oj9K4K2k6QJ9Pk1m2l9k0lJ2NkL1K0m2j2J5K5
-44918a249j2PJ6RJ8J4Mpj0j1J9j0qk4L0M0k8j6%pJ4j7rj6nJ4j0J2%j3J3k6J0j0k1pJ8J2N4
-44879a212K0o6m9M5J7l0j6OM6RJ4j2l9j8L3J0Lj1l0mK2Rj9M5K7j5kQl6j3J3PNpRL0J8j5o
-44840a204rK2j8J5J7j5k4pjk4J1Mj7N6O3kj8l0l7k1lj6n4l7L5M3KJ8P8N9Lm2qk3k6j2mPJ7
-44801a202K8Kl3l9n3r%K8J6N2K7j6j1k7NRK7KJ4K6J1l8l6J1J2L2j1k7l0k7L4J6l8j1K4om
-44764a242K3k8m8qj7K0K3J3M5M6Pm2l9J8j7Mj8L1N2K7J2J1K6q3p6l3k9RJ2L0N0K0Qj3kK2
-44728a186j5j8nk1K5rmJ5N8K7k9l7l5j8L1PK0nORk2J2K5l0k6K6kj8LL7k5k8Qkn0k0omK1J6
-44688a269lK5J7J5j7NrL1K4Mm0m0nj1K9L2j3J7K5k3j8l1j9J2K7J3QJ0j0j6j7nmOJ8j9j1j2
-44650a274K5K0k3L1K1k9n7pKO3J2k1K6j5k1j5JK4jL0j5n8l4J4J2j0L2Jl5LM1J0Kk0m2N7K7
-44613a223m5j8pJ6J2pOJ2l6k1KK9oj7K1JJ5qJ5lJ1L0Ro0J1O6Rl2m6rml2M6M2K6%J0l9rM0
-44573a193j3k4m2l6L3qm0%N5M8pnk5qj1mRlJ3J7nk2j5P3Jj7j9OK9%jJ2k8J1k1m7j2K2RK2
-44533a246L9ol7qj2l1L5K2j7J2J2K0k5j4m2J4K9QrK5j9RL9l2l9k6K1J3M9j6QM7m1o9l2Lj4
-44496a330l0mK6K3j7KN5J3pM%KmQk9oL6j0l6k5jNJ1J7M4j6l5lJ9K6j5k1L6N0mk9Oj8NJ5j4
-44455a251k2QnK1L4Jl0k7j9J0K7Lnj2l6j7J2L1N1j6m0%J4Qk2j3J4lj9nk2PM3k9k3KM5J8k5
-44416a292RMj3j5K4L2K4OL1ll1J1L1k1n3j2L1JJ3OK5m2m3K5lrJ9k0PL2J0j8m9l4lnJ7K6L2
-44377a250MqolJ1L1L2l8j6Ok2Jqk4jjK0j0K6O2J4n8n8j7N7N7j0J3J1j9n4j7kM5K3J4QJ0k5
-44338a202l7n2k8K2J2N0Kj8K4qqlJ2L4J9l8l6kJ2j1k4K3J4J4NloJ9K9j2n2k3L2K5j7J5kR
-44300a210Jqj8j4J1J9k1k6k0l0k2L9L2L2N3j6n4J8M8J2k5k6ol3jM7mj7K1j8l7nL0J2j1KJ4
-44263a231pm7K6L9kk8l6j5j3K4J2K2jLk7M0j0k4K0QK0k6k0k0J8K9rlJk1kM7K8Rl3k8k7j7
-44225a301k2k6K0j3j8J6L8j9rL8L5k2j2PK4M7K4l2n2lJ8jJ9M3k1k7LK3jl1O%n7l4J8N1k3
-44188a294%Kk5M3L4j0m2LK3J6k3%MJ9j7JK0J1J1k3pK8L4km7m2KNk7RJ4mN3L6j8nj0Mk1j3
-44148a258J1J6Kk9k0J9KL6Oj7K5j8m4J4oJ6K3mn2J8J0rN5j1j3J2j8l5m3nL0L1N0L1n5l3n
-44111a268K5j6Jk0m2k5K1K3OK2nj8J8L0Jl6k0M3K5j6Lkk8LMk0k7K5om7N1J7L0J5%rj0l1J1
-44072a272Kk2J2K0nRJ1J8Mk4J6%j9ok6J0kK4J2k9qK2lRrj7J3rk4knJ1K6j8n2L1K1K3j1j9
-44032a288j0mK6K1j5%J6k7k1o2jN2J0jj0Ljj5J9J9LMMM4%j4Kj0J7k2qQM8Pl2k9j0k2l8QL3
-43991a296J9K1O3j5n4j6MNj5lRj5rOJ0J1J2j0Kj1k8Knm3J5M7K7qk4L1K4j5K0k9l0kljLL5
-43951a266K6J9k6m5j4O3K9j0j4Jk2OM5kl4J0J0J8J1k6m2Jj5k8K3qj9J2N6L4jl2n8m9l1%q
-43914a386KRN4K3L2OK9Qmn2j8rJ5L5oj9rN1M3qn5l4JLj7nNJ0J2J4oJ1l5l6K0J4kPK7lN8j5
-43872a230j4kjl1k4lJ4M0jOL2j3j6o9qK6m4k1MK1Pj5M0K8J3OpNJ7ql1J4N6Lk6k7rL4k2j7
-43832a273J1k5PK0j3o1J4OK4J9jJ1j5j0j2nJ9M0qJ6K1n1lJ2k1LJ6j0l5L5J7k2l9K0K4j7K1
-43795a265j7ORk7j2L7NQlJ8k4l2l0J1K9kk0K0J2J3K6J2l9j8J7K7j2RL0k5k7ok1Rlm6j6J9
-43757a328N2j8Pk6m0j3M6M6Jj8j5k0j5J3O2J1m6j1JrK8J7l1QJ1ML9qk2K4kPLm0OoJ9mj8J5
-43717a270Lj0mK0po2k3J7K5rL8K4L2j8l5k7J0oJ4L0Pm4Pl8l1L0J2K2j9m1mM5K0J6KJ0j1m4
-43679a319k1L1J5K2L1Qj3l8j9qJ0M0k1%LL7J6JJ6kk5o8k2K4Kol8L4M1L3On1rJ2j4m8jK2j2
-43640a331j0OJ6O0Mm2pK4J9QqpJ5Ro9k7J2ML6k0k6L5M0K4mk4j2J8Kj9J6N1%n4n1oJ3kj3K1
-43600a299J8Kj7L9N8j9Mk2l1K2K2l3k4K2l1K0N6k6k8k7rL6N0nm4Kj2j0j6o5%N9J0pM5Mk4
-43563a280%qm5J5N2K1PJ0Jl2n9k2lJ5J1J2j8OL5J3k5NJ9L4J4J1m7o5J7L5l0K3M8km7j1J8
-43526a272jM5J8Pnl9k1Nk7pjJ8j4J1K0J5K4j9rj8Qkol3proJ2Ml5rM2K7K2K0rk6mPmk4mOk
-43482a302N8j4m2Oj9K1Rj2J5L0j2l0jK5L5lk3m5K4J1NLJ0k3j5qkL0k1l7K7L8m1m0MJ9M7N6
-43444a217L0p5o1LJ3L4K3K0j7m2j6KM3OJ7j3k4k0KmkMl7k5M0K4j4k7m4rqK4K1L7Ql5RN6k2
-43405a296J3qnRkl6RL5jjmn7k1L9J6J1LnPOoM0K1Pj7K2kj5m3n6K9j8M0K1j6j6l7OM3K2NL8
-43363a220km3Nk1m2j3L0M8L8m4l3LmKK0K1K2j9o7j2L8M3j2n5k8M4L2k6pk2J1Qj9Rj2nk3O
-43325a349N0J9JkJ3Kk4j5ljM1Ml0jkl1J8L6qm0j6qM3M9rJL9J4N8Pk8n8l2L9l0o7J1J8J6L2
-43285a243K0j4k1kMk5j9Lj5QK0K2k7J4J8L0K7k4o5j8l0l2J7M0KlJ6j7J5rj8kRK3M1K3rj8
-43247a259jj4ol6k0K4OjK1M4k5n2Jk9J2L7M9kj6pK9O%l8j3J6jk1L2j8l3l2k4K8K0L2rk0J6
-43208a304L2K0j2k2m9nL7L7l5j1J9Pk5k4M2L7Jj9j0L1l5m0Mj9j8j3RJ2L2L2NJ3j1l2J5OK7
-43171a266J6l4m5K8Nl5K0k7J1j0K2J1JJ5K8K0J3Om0Jml4K7NojJk5k5QJ4L7Qj6j8JM7Mr0m0
-43131a367M6J4lkj0pQJ0j7j9K1K3k0lj6rl0K1J7j3L3NkJ0nJ1L4k1l1QJ7Om9k5K4M7K9Rm2
-43092a298j5PRJ4J5l7j3k9JRK8ON5ok7k1km3J0M0RJ6j8J8L1n2l1jRL7JnJ3ro1LJ4RO1M0l6
-43051a249k8kJ1J5pk6m3O%L6km0nM3L7mjROm0j5k4lK3Jj2j1L6M4k4k4ql9nK7j2j4K9lQJ2
-43010a298J2lJ0lK%r3l2K1K1J3rJ1j9K0L2l3j9%OpN7J2lK1J0RK0Jj7k7J5J3m1m3PL4%j0l
-42970a313L6K2k1j7Jk1j1L5L2Jj2lkJ7rj6j7K4%k1J6L0mm8M%lK0O3l8n8lmj0J2KmL9L9j5
-42930a257k0pK0l1j9J0kK6L5k3k5nj5ok8K4N1%l5J2K6l5l7Qj6n2O6Pj4K4K8k2k1k3RJ1K8
-42893a308J5pJ0J0K1J3ol2ll4j6JML5K8m4j0K5l1j0k0J7rk6J5L2Mk9OK4J4J9k0k3J8L1Rr
-42855a286J1J3j7kPmJ4qj8%Ll9j6NJ5K3l1j0N4J3j1l1JJ6LrmJ6k3l5L2O9M7j6oj6jK0l9j4
-42815a274Kj0k1K5J4k7K3onkk8J3J5J2%k0K2Rj4QNk2lj1j7lK1L6k6Jom7j2K8j1J9M9n2m8
-42776a363J8%rJ3J8K7k3K4J5m2j8J6%L7Qpj7N0L8m9m1l0N6L0l2n4j6L2K9J9k5m8oOK3oJ3
-42739a314L5K0l0l5oJ6Jk3J5J8lk7LM6l4JK7qK2l2l0L9pMM8j5rJj3qj8k2KJ6l2N3M8l9j1
-42700a301Pm2jL9j6n9l3J6K0K0P4J1j8pm0j1NQk0j3j1j6J9L5k4K2j2k8K8J0j1J4J4kK7L8
-42664a258K5jn4l0j2j5j8%K4M4LJ7kj0j3PL9J4k1j1j9k7j7qj3J1k2ML1k%M4L8j8Jj7j1oP
-42625a296J2l2j5K1qlrJ0QJ3KJ3J0jJ1Lk0kL5k4LMJ4k9n4QOj5M1kk2ML3nj6k3RM0J6m3OO7
-42583a230J3J1J8k3m1Qpj8k4RM2Qk1J5J2n7n2J0om3l1%QM6L0mP3Jn2J0MPRk0k2J5l3k7RR
-42543a344qO1J3o6l7MnK2L2J7Ko0l5K0K5J6MJ0L0j7Nj0J2k1qN4K0j4l3m0mj1j6J1L8%k2j8
-42505a373j8K0J4%j2RJ0M8Mpk9LmL1L5qKj8p6j3L4M5O6K9l9m3J5M0JPk0j0k5K1Rl3m8j1K1
-42466a323K%j1pK1M2L4jl6k1j8J0N0OmL0k2l1k4qkL5L1J9L6l5j6k9M%m7j7K8L3l0k2MJ2k1
-42427a328J9nJ2K1j6Ll0j4J4J2j2lJ2N5J8K9K9m8l3orj1k8J6J6n0j5JL1Qk8J8j0K7M5J9J
-42390a240j0j5rk4j6j7KK3J4k8nl3KJ7j3K6l4J0J6J3Pj5l5J3J1on4K3M0K5lQNk2n4M0L5M8
-42352a255L4j5On5j2pl9l3NJ9Rk5m7L2L3J3J6m7pRK9Pk3K1j4K9M3l2m8KJ1k2J7J0k2OJk1
-42314a372K3onK1J3j6nj1J0jk2j3L1M1k4PJ0J7jk1KJ6qqRk7LK1nQL6N6J9l4m7Nk1j3J0mJ5
-42273a291j2kl2j0L6MMK0J8l1m8rK6N1M6L0k4n0L4k9k3j3pPJ2K1j9o1l0PM3L5rl3J1pK6K3
-42235a286j3pJ7kMj1j9J0kk1k2L6Mm8l9K6lK5Rl3K3J0L0j1j3J0J6kMk0j4J9J0J7pj2j0l0
-42197a355j0K7J6J5J5nNqkM4k0j0l5m4J5L1J2lL0jp2m7K1M7J8j1j4j1m5nLL5J7lj2L4mj8
-42159a350j3L4K1j5pL6O3Nj1m1m2j8J6J2J0j1OK1j3p9LLk9nK2MM4k1j9L5jKK4j4lj0k1J8
-42121a344L3K1m0l8kL5%k3n0j1K8N0Mmj4k3k0LJ5j8J8P6L4m6k1L3k4nj0K3M5Pk9J6J7k1j4
-42084a299j6k3%kK2K6k9OM3lj7l1j2lj3J5K4K2j9k1l3j3m7J6J4L2K8K7Rj1K4jNLm5mK1rj1
-42045a325K3k4J7M5K8l6l8l8Jk2jM0qk3j7K1PkK8K1k5k2JK9J1j7K3j4l9J0O3L9n0l0J6JJ7
-42008a290j6Oj1%J2m0jJ3m8pJ1mK8OOk2k2J9K4RJ3om9J6J7KM6Jn9m3M3Jk9L2QjK9L3k5k8
-41968a326m6oP0L0j4k6mMj1k5K2NLJ7pk6mj6j3k6mK5K2L3J9k0j6pK3j8J7k2k3K6jJ2jMJ1
-41929a319OJ0j6nj4KN4m1r4j8MM2N4KJljpkM8ol0PL3jl2K2Mm0m4j5pNL4RO9Rm1j7K8K7K4
-41887a259l1l5jKjMk0j1M7%j7j4j2rk0LL4kok8j4N1L7j2oK4Qj7j4k8j0K6kk6j5J1NJ1RK8
-41847a310J6j2k1Mjnn1rM7OjMLMK5J4l8j2J4J1j7pK1K1J2J2l9k8j7NlJ3KOM0Oj2j5j3k2o
-41806a353M2L6j9m6J4kpj5l8K1Nk4K0L4J4oj3K4J7j8k3k0K3J4rOk3j6J4MKL2qj0Pm6l1J0
-41768a388j1M2J6jnk7J3K0k6m4L5O5K8J2J4k2rj3J0l7m4L1j0MQLLM1K0j0mj4k2M2Rk4rj2
-41730a316NNj3j0L0QJl3k7j2n0m6K4K4M8K6l3j1Ll7NJ8k1MQj4OJ2J2l8j9O9M0j4j5rk8L8
-41692a360K6n6l6N2P4J0k7j2j0j9J3%PK4K9Kmnj2n2pM9j3K8J9J4k6k1om6nPj9j7NM2K8l6
-41654a360J1qJ3Mj7OJ2j3j3L9J9p9jO5%J7J7J6Pl5j4m4jK1l0k1k9pj1j4L8N6M5J6Ok7pL5
-41616a288J3j9m2k5l0K7O3M2l1%mj4K2k0o6l8J7L9RRN3j4j8QJ5k4m5qL1kk1k3KK1K5J5J0
-41579a311l1qJ2J1L2j1j3%j3Jj5l3M5Mn1M0M7n4RL5Nn7K0Q1M1j3m2l9nk1Jk4K0N4k2m6J5
-41542a336J2l1K8K4n1lK6PMm9l7N5L1QJ8Jk9l7m6JJ1O5J0j0M1L1k5j1MJ9rj3j9p4pK5j6Q
-41504a374M1Rk8j3K2k7j3K2PRN6k6j0L3oj9NJj8J3jj0kpK7jj4nm3K1K7l8P%k4qmLj9L3L7
-41463a337KJl7k4J2L8Ql6j8RJ5J0J5j3J4nNjm4oJ5Mkl9j4L6Q6K3j2j1L7J5k4j4Rk9k7J4k
-41424a327lOK1j1OOl0%m2j9N2Pk2RnL3NjMJ6K5J6j0l6l3k9J0J6m6kPK1jk7l1mNK2Qj5K3K6
-41382a350kk3k3K5oQL0jrqnNM6j6j5k4mL6Roj5N9J4o2m1jMj2J4K4j4qj4OJ6l5J3K9PJ5j7
-41341a351k0QJ1Pj7plK5j7m5M5Q1J6o3j9j1kjQK1L3pk1J1m3J1K2Rk4k4PK2K6omKj2k3J4k
-41301a343l5RP7J3l2kk9j0j2k9NNk5k8J5Lj9j6ONK1J7K3M9%nPl6l2Qj5j1K4%K7K3PJ0m0j0
-41261a375Mk1m0N2L8%j1Jl8j0K6M6J4l1JJ9j5j3k2K4L4j5k2L6M2j7l8j8j4J9qL0J1j9l2l1
-41225a393L2N3l6k7K4k7j5J6nL1K0KPJ2J8opl8n2Pqo8K2N9pJ3K7k8l6jKJ3jJ0J2kj4J1L8
-41186a342J0k2m1K9O0jk3j3JK9lj5J7M3j7m0l0j6nJ9K4J2j8%j7rnoK5J2KK1kpK0K7j0n4O
-41147a339K5k5KJ9j6k0nj9J2M8mj3nL6J4l1PJ9j9j4mK3kn8Ql0m4K2K7j6pL0L2QJ0J4l0Qo
-41108a343j1k5RJ7j2K0J4LlJ4j4j1k2QM4l1m2%mL3j1%N5K3l0k8k7jj9nL7klJk2L4K2l3j2
-41069a377k6KNj5j6Jl0j6L1N9L0kk2qMj5qL2nNQrprK6kk1Ok2J9J9j4kJ3l0l0PO7M0J0l0l9
-41027a371k6J7J9oK8LJ8L2mm8m2jl0l7j5MJ8L6K7Oj2LM1J9j4L7k5m1m5j9L2N5Nl3jJ7J7j4
-40989a350M1Pk6J6pm9l6K5KK6K1j3k3m1n1k4L0Q1J0J7K8k1k3jl0j1LJ8j2Qj7J0L1j9k4k0
-40953a424J2pRJj2Pn3L4K0mL1J1j7k8L4Ol0J8K4j2J1j5k3RL6Nl0%M2QPk9K1Lk5Nj5pk7j1
-40913a415j8j2K0QJ4qM7J7p%Pm2NM2J8k2k0j3k6nPlK6j2pM8O2M1j4l7l5j9l9jK1J0j7j2P
-40874a384j6qL6Lk7J7OLj4jL0l5NL2J3k5k8L6J5pPkql4j1K6oK3J9l7l2RK5J9J7j9l6j5jR
-40834a396M6l1m8k7QL3Pk2l2L9J7j1J3%l3qM5QKJ0%j2m0L6K2j2k%J4k2KMl%k6pk0PK1L5J9
-40793a364j9l1K2Rj6j1M9Nj9nmJ7j0opj8j3m1M2L4J5Rk2j9jk0%K9Nk5J8K6LJ2kl4j0rj6L5
-40753a392N4j0m0LN9mm0JJ1K6qoL7j8k9j7j5m2KK5PojKK1Pl0rM8Qk1K5L5ql9j1j4k3j8RK7
-40712a394j7J4K1Jj4qM4Mj1K9mrlk8L9J3K5K3m0q0jM8J1l3k0L1oj1J1J0j0l3J4j7qM2K6P
-40674a334j9k2rl2j0Oj9j4K9J1j0K0K9Jo1k4J3L8K3Mlj4m7l0J2J7K5M0J3rJ1j0k5k3k1J6
-40638a428j6K2L9J0j2rk6MJ6l4qMl9j6O5M0ppj0QN2J5k7k4j3%qk3L9Qm4l8K3N2M0l4n6OJ6
-40599a420N4L4O%l6k8l%J0j6n2J1M6N3K2Po2nK7k6j0L2ln4k7L4J2J9L3k9l4lm0K5K1L4L0
-40562a338j0OJ7l5k3PkJJ9L3J6k6m9l1J0jqnoJ4k4QK6J0K1k8NM9m7m4K9rl3J3M1L1K0J2k3
-40523a354klj0j3J4K4%k8L9k7l8J2rKJ6pm2oJ9%K6%j8K2L5rJL0k5n1k6lmP2N1J1l5m1l4l2
-40483a443K2L6N4M3n1k8K0j9k8J0J8K1M6k7j8j1j2M3rl9kNj4qJ0j9J4J6Lk8KJ2J1JqJ4l6
-40446a399k6j3L0J3j7J3J2Rnj6j4l2J2M8p%Kk8J5M8l0l1k4J3%j8J5L5J2L4J7k7l0l0k0j0
-40410a449mK0k6KJ8QJ7k0kol1j6j0PJ3J6RM4M7Km0l7K0Ql2k3L7J5j4J2Pk6lk5j6M6K8Kj4
-40371a416LL6J0k7k1K8Lm0J5MJ2L4J3Kj3J8j4m2l3LmQL9J2l8JM1L0J2J3onj0%pl9oK3k4m9
-40331a434j0J1PJ1j7%K1J6L3J7j3L0MJm5k6K0%m5j4J4J7K0k7KO2J1k9pk1k4n3pRL4L8lRJ8
-40292a370j1qL7J9j1k3k1jjj1m1nN9M2L7ql4Olk7J5J9nl3l3MJ6L1Nmj3%j2qJ5j8Qk7n8J1
-40252a462N6k2%K0M8ol5k9j4K1l7RL7%M3J4M9K7m9J4J0m3j8lj2n9l6J0oO5L3j9J4J9j0j5
-40216a386m4K5M3Rm1lJ1j1rrj6oJ8L1KK3Pk7k4j7LK4%Nj2Mj4k5L6J5l4K5J5rj4qk6k0LL2
-40176a424N2Rj3k4K6j0m6k8l1J0L4L2Q%j1j4qNk2O0N4kj3NLjk0l2J4L4k7l4J1K7Lqlj3jQ
-40136a390jj0QnK6K6pm7j6RJ8L2K4j0n5k2J5L3j9J3jl1Rl6l1j4J1kJ2j1M5K3J6LM1nrJ8k6
-40097a366j5ork2NM3j9l3J8Pj3QJj3l5KKrRj4oK1M8Rlj3j9lmjN3J7m5OO5j3l6l3QK8j1j6
-40055a407L0%l3J0rj9j4M1j1j1rj5k4J0N8K8M2j9j5l7l9qK9J9J2J1rJ8J4Mk4k4k5k8LK9N0
-40018a372Pk0j5j5mk1k2n5PJL2J3L5K9L4k9o1J7M8L6j2o3o4LN4j3j1K0M3j7j0k8%RkQJ0q
-39980a436j4JL0L7K1RJ3m4n2M0J7j2l1L4J1j8j6k2K1L5j7k1J5rk2J8NrKK2rn3kj1kK3K6L6
-39942a384j2J1rlj5k5K7nRj7l8K6N8J1m1j8%Pl0k6K4J2K0nk7L9K3J3m1NK1J3K9j2j3J7k2
-39905a378%nj1j0%L7Jk5jm2K8Oo0mN3J6n3LM3J5k5j5J9L0j2l6l6k6LOK7L1Jj7k9QK5j6LN1
-39865a395J7j5pm0JK2MJ3o1J0K2m2J1PQ4J3l7kk8j2%j4K2M8Rjpm1lj3l1M4J5l6J2k3j1QM4
-39826a413ol3K7J4J3K9QJ1J6l5l2k3qj7j6J0J9j1k1J4L9k4o%J0j0PJ7kJ3J0k8j2RpJ8J8K8
-39788a374j4Mj8k9j2j9QmJ2K5j2j4Qj2j3j0M5L8J8J3nl7n1RL0j1k4j2qN9lk8%J8M2lk1j5
-39750a420n7nK2J7j6j3j7k6lK1j5ML5j2NkO1J8m1qMNK2ml1j1%J6Km3j7L5O3R%kll5J0LNk8
-39708a452K7L9k0k2Nnj5lJ3K8J7l3l7j0KL5OOM9Mlo1p6K6L5nOM2J2j2pj0J4L1J3MOqo2j4
-39668a435j8k0M0L0k9JJL3j5l7K5k6m2L8L3k3K0J1k9L3Mm1L1pl6K1pJ8M1pk0k6j9rl3L5J6
-39631a448J6QK6j5RmqK8n8k8K0j1j0M1J7Mjl8N8M4qLk5m9jK3j8q6k8L2K8j0j0K7J3Pj6QJ2
-39592a448k1K6J3oj1J2JQmoJNj9Nj4k3K4K2j5K8j0pj5l8oJ2lj7JO8J3j3k4l3K7j4OJ8M8p
-39552a416m6J8L3j0LK1l4jQj5lj0Jj1KqJ3lJ1K7l4jJ8K4J9m0j9K9M4kJ4K2k0j5K1k3m0j0
-39514a433lQK2J8K8k7oK6oj3m8jM6LK1j3K0j1kLl3j8M0Rl4q6j1O9L0j2J3J1jJ0m1k7k9nM4
-39475a439L6lj2L1rjJ1qlJ2n4l7lj6K2L4Mm0KK5j1JJ5M3j6m4j3PK3L1jj0l1L3L0l5j5L2J6
-39436a393L7OpNJ3k1k7OJ6k2j9k2KL5j2pLl9j0L4K0Pk5k9l9K3K4N3Kl3Prj4j6k3OK6j0J7
-39397a435K2m0m4kK3J2mk3J8kJ7PqKqJ5J4RQKL3K7m3m0J1k9knL9K5j8jMpnK0JL2Ol6k2l1
-39355a458k0K6lmm0k4M3J4LJ7J8j2J7K9K1k9k7L6J6j1j8l1LQk6k4ok6j4P5N2jnj0j9j3Ol
-39317a440k5J1Pj4nK5N0jk8QJ0j2KOj3l8rmj4k5L3L2L8kl3j4PkJ7L4mk1rl4j9L4J2j3N3K0
-39277a380NJ7K3PQK8j4l9l8o9rK3J7mK6N1k2Qj3j3Jk7J6Pk6Rk0J1J8Jpl0J8m3JK0N9nk9L0
-39237a384K2j0j9mkJ9l9k3l0k2j6rJ7J2nJ1QKMK6K5J3J1K5K1k1m5Rj0L6J2K0j1kj2m9l7k0
-39199a477jNL0RJ5L4K6Nk3n0l7ppJ8L4K1k0k2NJK2Ok9mK0K7ml0J7j6qj6nNMn0PL2K3J3M6
-39158a381j4p8j0KPj1k8K2K4p%RL6jLk8l1J4OJJ6j5l6J9P7J6mpk4j2L6L5rn0l4K0mk4l9m4
-39118a548jR5O3j5j6m2k8KMLj7J6pj3J9j6J9M6J0l7n8j4N8L2M4PK0Pj5J9qk2l0l9k0K2N3
-39081a407l5K1k9k4J8J3J1j3K2J8J5qj6k8m5k8L6K5nMJ1M4L9n7p2j7J7N2O1l7k8K9j5l1K7
-39046a432K8K9j7kLj4j5kjN4N0o9m9l6K6jk6l2mL7J6kl5K3L0k0m0L6L2n4M7N6K2l8j5On6
-39009a465M0M9j3J9j4k1j4lrpj9Kjj8k0j5N2L6pj8l6QL2J1j0nK2K8k2J8K9k8j4k0K1L8J0
-38972a364%k9m6k2nm0k4J1K9Rj1N0%OJqk5m6MK2J5M3Rn3m4K1L6Qj4J5j5J5J7qLPRm4j0K7
-38932a451Rj1J8K8K9qlm5nj3j4K7LQk0j0J1K2N%%j9L7k4l3K2K6Kj2RJm7j0j7Rk3j6pM8L1
-38892a443j5%Jkj6J6pL1M6Rm5m4Rk1j8J0K7J9m2l0M5Q0OK2J3Ol4k0k4nK1k7qk3KK7rJ3J9
-38853a411J8K2J4J7o5n3JJ1K1K6Kn0l9k0J0kM0J4j1qK9MJrjj1K3k5k3J2n6n1N8O0j2J1Jo
-38815a458k8j8k0N7N8Kj5J0J0n4o8lN1K5J5lj1J3j0KKk0j2mL6K8Jj1K3k8j1LJ5J2J7J0j4
-38778a398n%nqm2m4M1K7l5J2Nm1J9J2pPK1mm9Qk7oJ9RoJ1oj7K1L7J7j1k3Lj3MkRj0RM3Rm1
-38735a457jlj4J4RJ2j9k5K9L1j0jKMj3qKqk5mK9M8Mk4RLMK3l3MMj4Mm2j6n%RN4Pj8mkrpJ7
-38689a440pj3j5j8j8kK0M7K3k0m5j9k0L2K6Pm0J7Jj4J3J4J3Rkk5Mqj3Jj6J2K8mnl7rJ6L2
-38650a475K9l6j0QK3j0PpK2pmJ8k7m9j3J5J7kJ3J9J2nj1j0j5K0L6K9J7k4k5J1L0l0m0jL4
-38613a441L6Rqj1JJ0j2k3j3L1J2nKj5j6k7j1PQPJ9k8l6K2M6n3k5M7L2J6J4j5J2jl9j7K2k9
-38575a472n1JJ5jL8K3l1J3L6%k3rK6Lj8l2j1M5K6k3J4pl2K2J6j4Ol7J5mk5lj4olk6j0M2L6
-38536a475k2knJ4L0j9pL2ml5mLRK8j8o2J0K7k1K0M0j3kJ7l7JK6jlm2J0P5J6j6JKj3k3kPm4
-38495a502k0J5M2K7j7k9j7J7L4l3oK4J1kj5jPJ3Lj9kj2j1k9k2L9P0K0k7ok0j7NlJ9J8J7K0
-38457a409k6l3mJ3rkJ6OJ9K9l8QK0pqm1k3k9kM4nk8KN8M2n2l6K2qnL1k1k6K3L1J7l5pK3J4
-38417a436k3k6kLJ1RjM8Qk6j3j2kK1RMj7Mj8n0nK9L8M9l5n6l4O5M6l0J2jk8l3J3oj5N1j8
-38378a467l8pJ0%j4J6nJ6J5m4RO9ok1j6qJ6Jjk9J2K1j2QL0l5l9k0k2M7N8J5L5J5j0l1l9q
-38340a479Nk3j4MJ2L4opNk8J9J0kl3J5Qk7k6l9M3P7%K8N4k7m0l5j%K3L1j3l0OlLk2j7RN2
-38300a434J5l7k9k1JJ2N5m0J1J7m4qOK7j3k4KN4M0j5mJ9K2j8j5l8j6n0m1K8L5M2J5NL3lm7
-38263a458m4j4J0L2K5J2j0j7Jj2mJ0j4k5M9O9mj0k6Ml6o1n2L5j0qN0L5Jm0j8kJ5jK1j0j4
-38226a521L8K4m1kJ6l4l7J8J6NK2j9l7KmJ4MlJ2J9mK6mJ3J8K1j4k6JRmjL1k3k2K8J3J5N2
-38187a379K7o7q5m0J8J8k9j2L8J4L9J6K9j0k4l0p2k2M3K5ojm5poL0N0j2PM2L0j9l4j5J3J5
-38151a461Jk0LM4j1p1J4lk6K0J4llql1j1J4K6J2K2j2n6K6J2l6J1L5KkM0mk1n6j8L2jQJ9k3
-38112a522J5L2J0j7k8J5K0Jk2j0J0J0Nm0PRJ0l2k6J9JJ7JmklJ4K3QK0k7k2oM0L2rRQk2l5
-38072a491mJ5J0l3m6J6K0K2KKK2k6kM2M7J4l0k9Mk3j1j1J4j2l4J6j6j6kJ5QN6J7k8n9%N3
-38035a478K9k4n9j4qM2nk2K6M0K3j4Ok1j3m2K6L2mOJ0k5k0QKJK7Kk4m8j8M3l3QM3j2KPJ8
-37996a483KkQk7k4qK5J0J7M6m%J0lL1J8m0lk2k0j1pK0M6J5l1l9l6JK7J5l5rpkj9m1j1K7O
-37956a560N0J9K4lmk8k2OpM5J4j0J1J8Km0J2J7MQJ2mk9L5jq1j9nMJ9oJ3m0JJ0J3J5nk5PJ7
-37915a513L2Nk8J6k4J9L2K1Qk3k2J3qoJl2l2l2L3J5j5knK4j6m7nLJ0%L3M6j2k3K6K9j7j9
-37877a515K6L7M3j1n2n4j2nK9J7Qj5k7K7K7QL9K4j0J1Nj1j3k0j4j9l4JN4j1l6lJ9J8Kl0k9
-37840a526j0J0K8J7J2K2L3j9l1l5k6Lk9j8L5K4K3k8RM3K8J1m6j0kJ7J8J0m1l2%m4Rl6jM5
-37804a537K7j7KqJ7L8Qmj9nQM7k4o3LMQJ7k8jLJ3Nk1j8K0MJ0PQnrJ5K1Jm8K4L7k0k4J7J1
-37762a476J1rMj5j4OPJ7Kk1Qlj0k2k1oJ6RJ1M7K0k4K2j1m0k6J5L9J0m0m6j2m2k2oM6O4N1
-37724a461K0OK7m8j8l6p4J3N8k7NJ7K3Nk3j8qj5l0k8L2M9K2M0lM3%k3K5k7k1Kl3q%J7Kll4
-37685a532l0K7L4lJ2%k3k1L0K8Rk6n7KJ9OJ7rj0Om8m0M3L4J6k5J1Mk1L8N0j0k1qj6k4l2O
-37647a564j1J9O3M5K3j5m0ol2n7k0J5M8N4Mol9m7J3N3K5j8Mk8L1O9Pm7m9k6mL5M2m4pRm5
-37610a546nJ9j8l2J4J8mkj0J3M1J8Jj3m9J5L7K2N2L7l2m2k6j4nJ3jjOkK8Ol3m6qJ7Oj8LK7
-37570a514K2%J2Mj2l9j3M2L1mk6j4k5j2RkK0J5Ok3m1J0L1K0NlL9J2Qm9m7J7P9J3qpo0k2k3
-37531a549Lk1nM3j1k3OK3j5j8M4L5K%OK6j4k4rL8Rk6QMrOK4k2n6j1J3j0M3j8l3KkK7K2jk0
-37490a513L8%j7l9rP7K2j3l5m3K7N5j3K1l7n3jpK2J1k6Mj2L8K4l9J6j3l5m4J4M7J5Jm5oK5
-37453a543MJ3J4l4j1Kk8K6J0Qj5j5J6L5jk5MN2j0m8J1lk3rJ5K2J8qjpM0J9m4k7nl1L2L7k1
-37414a531J0J5nkL2j9k4L2j0J5L0j2k6k1Olj7QK2k1J6M4o0k0K3K9J4Lk4n0PJ0j1k2K4L3l2
-37377a537m0k0mJ7M5K7k2k2J9j1RK1k2jK1Lm8njL5JNJ7J8KoJ3j1K2MLj2k9KL1K9k6k3L2N
-37337a459k3j8j3L4J3j1j3qo3m4N7L6jk4PN0NmJ8J3Qj8o6kL9k2K9J4j9j2j7M2Ll3l5MQj5
-37299a540l4nM2K1j7l8rlL0O8K2j0j8m5nOJ3J9km3j0RJ3kk1j1J9N0J4Oo3m1J9K7j1J2J8j6
-37261a536%J7k4l2N3Nl9k0Oj0j8K0MJ0K7JoL1M9j1Lkm2J7%j4j5j5LJ7j2jn0l9M0j5k3KJ1
-37222a608K4J6omj3j1L7K3J6k3k8k8Lln6n2K6P0M8K1KqrNJ7k0L2M1j7j3J1J7Rj2L7J3l3j0
-37184a486qQj8j3Qkk7%j2J4K1L5Pl3K4Lm8j6j7k5l0QJ9Rj3rl4J4L1L7N0J3PRk7K0J6k9m2
-37145a536J3M2JRj2k3LJ8j2k1%J6j5nL2K1l0m3l2J8J8k5PM1K6J2rjmQqj8k9JK0K0kk4k3l9
-37105a585RK5j6l5K5M1L8%j0J0ql3l9K4M5l0K2K1jK8K0k2k3rK8Ol9m2l7L0J6J3KPqlm7j9
-37067a596J9L5L0n6J5Qj8L2Kn4k4k1K3mj0N0mL9L1k3l8KJ4j3J5K6%J0J2k6k7nnj3k1J2PK
-37029a574J7kK6J7K4j2n8k4RM3j2m7J8NK7lk7qoJ0K2J3P5J7n2l6qJL0J9J2Ql6qQj8oj5m1
-36990a592l4M6M1L1Nl7m1j9L7J3J6LnK8j0o0k6L7lnK0J1K2j2k2J6lK4l4pl4pMj9MM1J5l5
-36952a591K6k3K0k2jLJ8J2Oj3J0K4K1%k5j8j5M1K2J9k4k1mj0l6k5L2Ml8kK7j4QJ0jM4K6p
-36914a517j8Oj9j6j8%M3K2pj5%OL9L0m3non1j2K8J8J6J4J1l8j7M8K2j5m0kj7Qj0k8rjJ0k0
-36875a603K6N2Pj9j5k0l8K2L9KL5l5j7j2J4pqK2J5j7K2L2K2n9nL0l7Nk8l9J1J3rOL1J5j1
-36838a558J4k1j4M0RNrjJ3l6nP4j1o5o0OM3qj0j1M1K8QjLk2j8J6L2k8j4J3K5kPQKq1k6KO4
-36797a548Ok4lJ5J5m1l0N1j9j8K8K4LmJ3M3L9Ol9l9m8m8K8N3lQL0rm5k0LNL9QroJ6jk4j8
-36757a563k6K7Nj9L1J3kj6jK1m5n6l%L8N0J7K3k0m9m2NJ8ml5k0M2K6L8J8L2j7RKLMj7OJM
-36717a502m0k4J1j3J8K2NJ5rJ1J6lk0J3Pj7J2Ok3k9K0J8l6oK8Nl0n7oKj1j9NL7pK5k6k4L1
-36678a595M0K2j3onJ9nm8o3PM3Nk8r%K5L8J6j6j3qJ0O2j4o7kNJ7K6Olj1rK5K8Qm3j8J1k9
-36638a592JO9L9Mj8k4m8k0J7M2Rj8l7RJ0n1mK2ok5qoN8Q0K7j8m5m4J9LKjPPPJ7j0m6jK6L1
-36597a516k5l5L9j4k9lRL3oj9K7M3K6Jn8l8nNK4mj9j4K7Jm3L3kj5J4j5KL5L0rl7k4L0K4j8
-36558a545J0jo6m2J2M0M6J3kl8Lj3k8J7N5J2k5J2mPm1k6L2moJ0J4J4J9J4rqJ7OrJ2m8l8J
-36519a587K1Jj1M8Mj7kK0k0k3J8j4NJ9k4J3j1k3j9M7J1QPk5Kk9j1j1J3lj1MRQqkjqQj5j2
-36478a621L4M6J5qk9l1nlK3J5Om0pJJ9K2M0L1j5k9kPKn9k0K6L2oj8l6JK9M5k7j0J1J7Lql2
-36438a581j2NK7M5l6k9K8mk5J0j9j2J6K9k4J6J4j7lL7K0n7nM8K3j1qj7k0ql2J9Nk1j9M7R
-36401a562L2j3j7j8NK6k2l6QK8m0n9K0O0M3kk0l0j0J7NrK0Noj2j2J3J4k5J6K9j3M1L0pjM
-36363a498Mk6j9L2k3l0Mk1K4j9LJ5KoK6j4k8kL0M4j9l7KK6QKm6kM2J4k5nl6QN0L0rl6j5j1
-36323a561QL2L8j1l9n1PL6J6KNm2j4O5K6n6nmkkJ7%Qlk3PJL0N7MRl6rl6J1om5J4pNM5J4j0
-36280a505k1J0%ol8n2klM5p%K7POJ6l7j3l8j7L2O0KMk1j5l8j7L1mm0l7K4N2J6J6J5kKK0J8
-36240a510J5L2lj0k6j4j8J4K6k0k6M8oj7l7l7NK4O9M8kQM2Qj8l3l7m3l2J1J9nkJ0J0k9m5
-36203a581kM9L0j2l6n8m1J0K0MQ1O2Nj7jm8n5j6OK3K6j4j1L1Mj5k6J5M5K2kl3j1k6k5j0O3
-36166a544O8L7rl5LJ9k1l9mK4k2k1k4k1J7M4jrl0JOKJ2oJ2ol4M8J8PJ2pJ6K8J1j0j1q9KR
-36126a547lK5J2J1Ok2k4J3j1o2j0OJ8M9Jk5J3rM7qk1l3j8K7m3j7Q5P5ll5k9K4K7qpm4j1L1
-36088a520ml2rj6pL1L3jOjL8K9j1M0Jo9l5j2K9K4%m3qk0k2J4L3LJ7k5m4J0K8ONj4j1rJ5M1
-36048a510K2kLk4j0Nk3n5j3J8J7kMom3J9Q2L8j5PK8L6l0o6k0QK7Mj2l1m0N1K2nJ4k3l8j4
-36010a577M7L1n6k0M2j4NL8K7J4Mj5nK0K%j1Km1j6ok1j9K5l6KM0kkLM7JoPMk2m1j1ML1N9
-35969a466K9j4lJj7l2k6j3j5L9M5Pkk2RNj5o8qPlJ1QJ3rj5j5M6K6OJ2pKj7kM1Oqj1k7k3k5
-35927a550m2j4kM4L0j2Nk0rkJ5LRK0J9J5llkj5k6J0K7j3j2okJ3L6L7nj1pRl2rK0Mk4K3K7
-35886a455K8k5o1k1l2J5j7J6O7mNj3J5m0m7k5J1M5L0Lk3kJ0KL4OK4J3k2j3m0k8%k6J7kML6
-35848a515k0kj9K1L8J1Nj3m8K3Ll3J3%K2k0l1KLK8m%OL1l0o3J2M6kk0L5L0m9PJ7pj3J7L9
-35809a480nq0j9nON3k2l6RKN5O0%n8j4J4J9L3l5nJ3j0j7k0K0RK0PK4Kl1rJJ4MLk1jl5j1K7
-35768a519J3l6J3K0J3K4L7Oj1okj0n1k4k9k5J9J1MJ1K1jj8l3j3L2M6JK0ll1l7j3M2K2j3k1
-35731a541NJ7pPL8JMrJ6j1j6m0j0N6J7j5J6j4l3k3j8rK6Qj6K9K1L1l7l9J8J5k5n3M2J0mj
-35693a544PJ5%J6Lj7k1jj9Kl5QK1M0l4k8J5j9J4J8M6J1J1k7l7j0k0k4J4J1LJJPj2N2J7k9
-35655a544j1N1K5k0k4l2nK3k6j0nnkK0J0rK3Pj5k0L2J4m0j9M2NMpjJ9nkJ0J7l5l6K3M6ok6
-35615a534j0l3k5JL8K4nj4LJ2M0K8ml1O0L2l6jo0j7K1j7J1jk9L8J2j5k1pkl4j6PJ1j7%M8
-35577a543M7J1J3J0l4%nk8j3J6k7Q%k2NK6M0RK5m4p2qj7J0L0K1QK4j4l1j3Nj9PRmJ4L3%M2
-35537a481J0n9l6l9oJ6L1MKj5j5k4k3ML2M0N8j8l8kK0L2J8ok9j7J1k3J2pm2l5M7M9j6m1l3
-35500a619LL7L3J4l0K1L5N0K7m5l1n1k7j7Qj7%NK5K4L2K6k4om2k9J5RmM3K0nk7k2JK7KPJ7
-35461a515Qnj0l4K4Jk4PL0kj3Ql3j0k4l4k2N4O3O2K9n3o5pJ1okK1J0m9m4J4N8L0j5j0k9L
-35423a573K6m1k1J3N0j1K2j8l9j8j3J6L8qk5j4J3K3MK7NJ6K9L1k2l9j2J3Lk1m2KN3o0l7k3
-35387a653m0L1M3K7NPJ0M4K7K2k7l7l9OJ4jj1j0K7K6k0Mk7pL1j3j5K1mm2j0RK4oj6K2K5l
-35349a556k9J2M6Lrk8l9jnpj4K3j3k7M0Jrl7J0O2L3j2j4j0k2l8oN4M1K4Km3l1L0jmJK6K6
-35310a521J9j5%Ll7LJl0j0J4rpn0kN8M0k3qj8L3J1j7K4J9K3m5knk7nj7j3J3K8J4o2qM0K9
-35271a559L4J7j6qj1j2j0k0J0J6K4J5l2MJ8k6J4Mk8m1%J5J2Lpj8rK2L2J0Qm4kN1qm3k2mP
-35232a604OQOJQk0%LJ8k7lj4PM4Rj5l5k8kl0%M4L2KKRk0k0LqJ4L4j3j4QJ8K4M3ol0oJ5oN
-35188a538k6m3j2nL7L6K6%j9j9K0Rj5l6m9kqj2M0L0K0LJ2k4oj0j8K8mL2Kj0Qk3j8J6MK6J6
-35149a532J2J5j5nK3m5l0m9OM0Ml0K0L6j6jK0J8J4nm3k3pJ3K4Rj6l4QM1j3k5k1RL3j2l0l
-35111a610Lq%K8J5J1Kj1j0qj8L0Oj7L3rj3K0oql4l4%JJRQK8L2J3Kj3j3J7L3Qj0k9kJ7kk6
-35069a564nJ7J9oLM8m7n7j6J9PK2K9j2k2pj0m4M3K8l1j7J3k4rL8K2m0j0M8%j7L5kqK9Lj5
-35031a540j2j9rj4kmKM9Mj0n5L5M5lm1k9l4NlmK9L6j8n4mQK6N5L4j9n0Lrm2j4K5K4K5J7J9
-34991a548KOJ6l3o7k0RM7N5Rl8j9j5MK2J0lJl4j4NK4L1J6m4m0%J6RK7J7K2Ml0j1j3QjJ7o
-34951a559JQk1Mjj7RJ2J2k0l4OM4J0j6pJ0m8J8On6j9LK1K9J6k1qK4RpJ2NPk0pqj3L4l2k3
-34910a637M5pmj6PKK1K7j2l6K1J9j3l0%k0kN0ppm6l5pK7N1L7k0j2J5K1K1j2K7J3l4qp%l2
-34871a600kJ9K5L6j7j6j4k7Nl6J6P6j4o4k7LL2j1k0L1K0K3j9Nnm9J7L2K1JNMk5m2j9k6QR
-34833a645J4j8l8M2P8JlJ3j8l6L1J0k0k3j4K4KKj4j5kJ5L4J3L4Nqm5Mj3j4J5npk9k6k2J1
-34795a667L5K9J1om1L2L0l3m4J1M0k1L6J1l7m6M3L9ook9jKL1L2Ql5j9QJ6J1l8L6K2kL3j7
-34758a532J6j1OJ5m1p3j7QLM3mrJ7J0%k8JL8J4j6m0j5M1Nl8j7ol3L2K8o5j4J9J6j7J8j1r
-34720a666J5L9l6k2J7n1K3M4K1j1j6k3J5j2k2L6J9k0J3J2Rj9k3J0K3PJ7oK4K3n2k6J4KL6
-34685a586K3J3n0j9k5KKnN7J1m%jj0J0k8j2j1k4NJ7j1J4K6QL4j4k8L6k4m0j4J4K6l6k1J9
-34648a646K4K8oj5oNmj9J0K1K2M0J6l0k4lJ7K6k5nJoJlj5J1qMl7l4K2M6J7J0j4n3LMkj5j4
-34607a656M1Pj4PLOk7K0J4nq%j8Ok5lM0MJK8Onk4J2J5l8j0K2lKN1k4j4PKJ7k3kLj4kLJj6
-34563a613kK5k4l8k2K0J6J3o%%jL0ll2oJ5M1J7j9l0kJ7Pj1lk7k7J4j1k1J8L6J7qNJ5k1Qm
-34523a617k4nL0PmJ1pNj4j9j3l3pN1j3l8J6J2j9J0J9JKlK4K4k2l7k9j1J8Jk7NO1kK2L2K9
-34484a564k3j2K3qm9j5K1j8L7N5j0k6k0k3K8L9%mk4j8k6l8kpL1K6nKJ2J8JK9K0j7l0Onj2
-34446a608NL8k1l7m6l3J0L7j0Jj4m5J4M8K2k3k6k7QK0j0K2K1nK6M3J1nNk1j2J6L6j6j7k4
-34410a617pK5Nl0L4j7n6N6L2rm0nmK2PJ3lMJ9n9lJ9J0K7kk1K0K0j4j2o0m0J4L5rl3J7M1O
-34371a615j2j8j2Kpj4OnJ9K1L8JnLKk2PJ2j9l0L7K2nRj7Kj5j9O3mLJJ8M7M1n2n0mRMm7m3
-34329a648pL2jk2rj3L7J0n0j7M7N3k0jJ0j7l8j9L0J1M9J6ol5k2pk3l6KK3LK4L5j8k6Oj0k6
-34291a683l0N1M5J3n1k1QN1j3j6j2pK1J0J7J3L0rnJ0mQLk2l1J9J8l8k8L3kRL9J8o4l1K7Q
-34253a616k2%j0J8j7j5K8M3kn6kJL4NjM2Kk9n4J4J8Kk1j4NK9O0om1m0j1J6k4k6j7k2K0K7
-34215a682RP2M2K7k9l1km3k5J2pk2j8kK3j4L3K6k3Km1k4j8M5K1K4J5Jlk7k2M9N2K5n6p3P
-34178a677Qj6l4QL7j4kJ1jM1%l1l1j4K8P9K4j4M1k5Lk0k4Lj2PK5km5j8jJ5K4lK1J0K0j5k5
-34139a619j5n1k1K8QLk2l2rK5N7L5k1K6K5on1k6j6NJ6KJ0j7lJ1J7j1m6L0Om4nM1J6K3J7k
-34101a616kl6J2K7mK6K5Qj2k8J7K4l5p8k9j9lMjnJK0Kj9j5k1M9L2rj7K8m2JK3k6QK3N1j7
-34062a653k5llJ3k8K9L1QRNK0k8Kkk2n0j5L6pJ7M9kpMJ2Nj9j2m7j6L5L6k8m1N0N8Jj5k1l8
-34022a662k1J4j5J9J1j6j5k5K5J7j2Rml7pM6K4j5m3nLj6J0jQL0K8mk1K7j2j3J1MJ7j3nK2
-33984a637Pk3J5l5k3L3M8jj8L4Lk4jj9LL1l%K7J9m4l4K2k2o8j6L1M8J4Kj4K0mn6m2K8M3L4
-33946a622J1Jk2k0m3mK4QK7Lk7L6M0k2n8m0K4J8K4m1%N0j9LJ0pl7k0j5kOJ2j5J8J7Qj0j2
-33908a696J0nOM2k7l3MoKL2K1J1j7k3L7L5mJ5j2o8k3J6lPK9k7k8KN1mo6k4KN7K2J1pNj1j5
-33868a682M1J8j4j6J2J4J6k4l7JK1J1jl7k8M6N5MQpj4k0ok4k1K6L9L3L0K2m9n5JN0Mk7LL8
-33830a569Ok8m4m5J4P2J7l6l9kl5k2K4O3J5k8LKk4n2j8j7J0Jj1jJ8N5L3mj9l9J6L8j7K4N0
-33793a589J8n7m7j5nM2n5J4P5L6jkK4J0l9mKQj4m8M0N1j6l0j8l5l1K3N0J5Ok0oJl6m7k7N9
-33755a668K0m5K2K3k1QJ0J1l4j7KoM2j3j6J6l8j3L8MqJ3K4l2pJ2JQj8m8j2K0N2L1J6qqK5
-33717a614j3o1p2mK9M2j7J6kk5NJ5M5Q%j3k6jK7NKk9K2j3ojNK5Nl6j3PJ8J4l3qL9RrJ8Nj0
-33675a645l5oJ6QJ3j4J3J2K8k0j3qj7K2K7ql0J3m0mK7jJ0k2j3l2nK0K8j2MM9K9l9j6k5k2
-33638a708lKpoJ1L2j5k6L5koj2nJ9k5l2M1J4N3rl4k2L2Mk4K5k8jpKL3jmk4L3jj4j3O1jj5
-33597a648o8j2NPK8K1%j2%L5k2l9N3Ll9k4L8n9OP3K0j9mL5nj0l7k4JJ6Ql5j8M3J9l0PROJ8
-33557a654J8K5j9j1o3mqj6L1L5J7rk4j6L0Mk0j5L1MOKnk3k9oJ4J1j9m5K9L8J2QQNJ9Nk4k6
-33517a684k3J5J1m4K9K8j2K5J3K9l3o5o7MM7M1LJ0l4p3qK8J8l2Rk2J6jK3K9j9L6J7k9jN0
-33481a666RNM7l2o5l6j6j8K3kl7K1M1m3l7K7O3J2k3Mrnj3lROL0P0J7m3Mn3l3j1J9K9K0K0
-33443a669L3Pk7j2k5l6jK3J2nm2j5OK8L9k0k9MJ9P6l6k7K6Mj1%%M1J4j0k3m9k1l9MK6NL7
-33405a693L9Pj3k8k1M9K1J4qm3LL4jj6L3j8n1J0Qj3mK5K2J2j2l6j5J5J4JL9l9n7n9M0O0M3
-33368a638Pl0k8k3k4MJL1M4mj1o0oJ4L2L1K2%m3l4J5k6J5RRrl3OJ0J2J6J1j2j1j3K7k3n0
-33330a762pL6K6oKMQj3k4J5jj8LJ7j3k2pM2L4Kjj3J0j1j1L3l1lJ7qL3k5PP0k1p4qL0K4j5
-33290a681k4JPj6K4M1QRJ1k1q1k2N8L4j0pL1K1l6m9L2L3k9m0J4L7%k3nk0mj9j2nj3K4L0J6
-33252a686mRJ9l0K2J8k0MJ2LK1k2m7kM0J1j3k2Pk1nLj2qJL0M4J0J6lk7k7n0PkJM8kl0oK5
-33211a688Pj3k4J3Rl2j1kMJ2K2Jj6j7PM1K4Mqj2mnk5J7M4%j0k5n1l9k3KJ1K0J0L5L7j3j8
-33172a716J8J9K1K7Lk3k9j7Rj5l9KJ7jJ8J2K5k5n7J3K8JkN4%kJ5j3k3nPqk7Oj0rL5NM2nk7
-33131a676OOjpQK6K6m5k5JJ0kK1j8j0Nl4j6OK8J1j8lJ0Pj2n1OnRL6pl4RN6lj6j7Kpn4J7K5
-33088a730j0P4J5j9J1oj1l5p0pJ4K6K6lLK3K4J6m2j3J1o3l8M6K8K9J9j8l9j7mK9M0j6J7l1
-33052a721J9Rl3J0J8j0J3k0J2K7L6nl0ojpj7lk7JJ1k4J5J4kJ3j3j0j1lK8kn5J5K6J0NK8Q
-33013a682Jrl5k3L9J6L9K1k0l6j6k6J0J4J5J2%%KM0Mj7J0M5rl3m1k0l3j2k3KM1Nk1Pj6Lo
-32974a752k5K8L5j5qj0rk7j5l4J4L1%j7MJ9J2K9J9j6J7K0j7Loj2j7oK6J2J7mML3J4j1j4J4
-32936a664RQKk9k2j9krqj3m5O2J8k1K6K3j6m0k8l5oK0KK3K1Ok2l0L8N4l3kM1j0m0l9OJ6q
-32897a766K1M8L8n0p6J8K4m3k4J6J4L3K2jj3%J1mM0J3l8m1J6K6kk4J2j3J0Ojk7J2K2LJ7K4
-32860a677ok7k7JL5%n5j6nK7L2qKK1j1K1LJ1Rl6j2J3%m8m0qJ8J5L9M0K4K1k4l9j8j6J%om0
-32820a786rN8L7j4k4oL7J6k5j7l1Pj9L1J4k4KL7J4OmJ7J7j3k6m5J3P0k8p8j9J6OJ8k8m4Q
-32783a816RkM0N9K1k1j1Mmk1JJ5l4k9J6N8J5j2k9m7k9O2M6l2NK2J3L5L2rn1l6NJ0k8j4J1
-32746a746Pj3QRj4K2k8qj7o2j9j3RN1P8J0k7k2NRL9M7Jm1RJ8%k1Oj1l5l7J8M8Mpl2Lk2K6
-32706a748j0N7Lk9L6j9k6J0j3pj2J7llPJ2ml4L4K1m5J4K6j3M4J1k3qL6k9n3j8j6j7J3K1j3
-32669a781M5L5m4pJ5j4J3rj0J5L7%k8J1j7kO4M1jm1l5j2J2p3l1P3N3k3K3K6k2k4k8j0j8M
-32633a763J5J8Kk1l0Lqj3n6OO9Ml3LJ8J5kj2j2NJ8J8j7pJ1L5lKJ5J2L9l6o4K6J4J%Lk4l5
-32593a784K0NnK2J3k2o9OK7K8OlQok8j7L3L4OLJ6oj3Qj5kJnj3nojqj2%L0J1K2j5k1J0O%j4
-32549a755j9ok9J9L7K7%Qk5m3k1K5L1jJ0pk8M2j7k0J9j5j1%ol0K0N1k5jj1k5J6K1OJ0Km2
-32511a793l3RN3M1k%l1lJ0mj8rM0K5rj4J2Rjj7l0l1Jrl0QL6OoJ9qL4mp6k7J1L1L4Kl2J5j1
-32469a802KL6j2k2m0K6J6nL6Kj6K3j5k0k0LkL1J0Lj6pJ2NK1J9%rm3J7O3J2m6mJ6l2k6K2K2
-32430a740L1lnlo2kJ0l3lJ1JJ3J5jp%k1pk1j7M3M2jK5L4j1l4kk5j5m4m3MN1K7K3K4J9j1K5
-32390a713K0Km9l3lPoKM6K2lLn5l9kQJ9J0j7j3J3K9mk9qj4J8j0PJ0pk2JJO1K4nJ5L4K9k1
-32349a672k5qk2o7k7l5N8K2k5mL2QK0K0L3om6k1kJ%lM1Oj4Om4k2K1NJ5l4n1k0QM2qM5L5J9
-32309a719J9Jm1k5J1J7j4m1j5l8KL8N0J8NM2M5j1k3l9j8K7l7m1L3k8l8J3LM9nJ0J4jK7j0
-32273a720l4l4J4K7l7j8m0j3M1K5RK2j0K5k4%L2Kk5qRj5K0qK2j0l0rLJ5lJK7Lk7j7Lk0L6
-32234a766J3kok0K4l7rPj4L6K8m6j1K4K0J4K4k3m3P1%l7m7LL4K0MK1J9k0n9m5MPJ9J0j0P
-32196a786J5K1k7j3M1L2lk0k1k8J3J6J7Mnl2j9M9J5m4k2l0K5O4Ml4jRk6jrK5k5NN2l8n6J0
-32158a823K5j5L1L0j7%l8l7j%k7PJ1J4J8nRJ0RK2rk6N3L9k2k8j3lj3KL8nl5l4L0L0RJ5Rl6
-32118a776m9K1j5L2M0J4k5l1j5K8J4j4mL3L5J1ok8l6j7K1j9p5mJ8nK2J3L6Ll7k3pJ6M2k9
-32082a816k3j2MqrM0j1l8N0N5RNL1m2p4K6J5O%j7o9l0K1K1M4%L6M4jkL3J5m8l8kK6jj8rJ9
-32042a768%k8l6K1k7l6N5J3l3k1O2J7l3n9J3K7J6Pl5j4l6j3L4L9L1Ll0K6J2j1J9j2%lk4m
-32006a828O8O1l3J9J3JNj1k4k1j5j5j0m0OL9L7rj6Kk9ol2ML0k1l6j4QM7M5J6jpj9k4LNK2
-31967a780k3J1J3j9JL1pl8nj1nL3J0l8l6l%J5J3J3J2J1pK3K1k4kk1k1J1J6KML3k9k1J0k4
-31929a831k1K9j4jK2on6QL2k7rO2J9J3K5jJ6Pol9m3J7jk3Opnl0J6J6M8M9j0m2kkK6l2n3J6
-31889a834K1k3K1J3J0J7jj7Kk4jJ0l3oJ2J5J6K7Jk0Qk8j3J1jk8k5oO8K9j5kPj0Ql1o1k4L4
-31850a873N2M1J0l1M6M4m3k2k9MN3J9m4rL5k1m2l4qN1Pj7J3plk0LK4jOkJ1j7l8J5J9qoJ5
-31811a807J3j0l0%N2K8ll4k7J0K3j0j9J7k2k1qJ3J1k5K8K3Pl5KK3J9K7m3l4RJ6O3Rm2p1j0
-31774a858N2j1k3J0M3J0Qj2J5JK3k7oL4J8m0Qj8k9Nk9n1j0J1L5J0J6QK1J9k9o3K2J7QK3j
-31737a790nLk1JK2l2j6M1J6j9j8J6k4k8MJRNOlk6L4K2j8j4j4k1j6J3j4m5J8N8K1m2rjK7O4
-31698a795L3m0k6kJ7l1m6j3k4KkK1K6oJ1L3K5k1L6K0j8rqk1jjL9rk1j4j3K2lkN4Q6k0l4o1
-31659a816j4L5J3m9j6OJ3J5K1J7K3rl2kK0k3j2K1J9Nl8o3k4J7jj2K0N2Om5j2K8Nj0J4j8J9
-31622a827Kj8k6n5j7PO7Rj7K6Ok1L7Ql4m0M0N9knJ3j0k4M4L7rl8mqK4nj6J2l8m8K8K5l2l3
-31583a883m3kN3%LJ2jK5MKNl6l6L6N5%k5NK2l3mM1llk2K6N7k0o4k1PK4JL3L4j7k4Nlj2rk1
-31541a832j3j4K4RNrK2k4k6j5Nk2M4J9k3mJ9l1j0L7L9J3J1l2k8N0M4K9k1n0l7M%Oj7K1K1
-31504a786k7k7j1J3nj7J3j3omJ7K1J0pk3k7mK5QK1j2q5k9O6L1mj0j0J7J6J5KL1l0l5l3RN7
-31466a833l6k1J7J1Oj1PL4j2kLj6Jl2mj6j6pM2M3Rkppk6J2j8K5L0k8K0kNK7J4l6p7j3N4J7
-31426a845j3k0J0l1oL8j3k9PJ4j2M8J9kpj9lL2QLJ6K2j7k2m1KK4K3m1j6j7%K0J3J2l3kK1
-31388a857rJ0L1K2Qj4l3l2l8lM3q%PK7M1j6m7m3L2M3N3N1k9k8l7k8%J3j3Qj7o5l3k4RM2O7
-31350a867J9n1k1MK3j4k4j3J5J7L8lkkj7K7j3j5QjJ6Ll6l0J4O2RJ2J8k3k3NJ7%j4k2k2j2
-31312a918L1j0J4Lj8K0jK9K0l7k9J7L7L7J1l4k4k3k8JJ5J5K2j9lJ5pk7rPm7k3K2K4K4K0j3
-31275a886QK7l8m1k0K8N4L4kl2ml2m3OK7N9O9j5m2L3M5k8o6n8j4OK0j5L8N7K1j4n7o2J4N0
-31239a873K9jj7qok9L7O3J3k5k1Jk9l3J2L4N6J3Lpj5mk3k8l6J3L3K6Mk9m1j5M6K8m4j5l3
-31202a921rQK7K2J8n0k5N0J9k1k5N9K2m1OJ5Kk1J3K0K9l0j8k2qJJ7J5j0j6j8Kpj5lK2KJ1
-31164a880J8j7k9lM3mj1J8m9K2K3nnlj4OomK2K1j8m1j4J0N2M5Rk7n1k2J4J0k2KrJ5K3L4k8
-31125a875l4KLmN6K2j1J5k7k3j3K6K0m0Onm6J0OK5Nj9kPJ2RJ5Lmm9n0PM7K9K1j8lJ0K0kr
-31084a858j1l0j8J4K5k4k8J6M3J4LKjqm4k8J2jLJ8MJ0J9NKo8rJ8J2Q1J0o1j9rM5K4lL9nj3
-31044a819l1Rj0QRl5n1k6L9M4k1Pnk4k2k4J5QK5Jl1LM6L0LJ6J8km1o4k8j1K4K5M2Qj3j5O
-31005a887jn1j1J3K0M4k4k6j5j3j7ON8M3L8j4LL1j6m9k4J7n2j7M6M1k2k1kM2ln0l2oLLJ4
-30968a931K4M2RJ1j0J2k1j1k0k3k1M3J0JM5J5o2l0N1k5j0JJ5j0ok1j7LJ0lk0K7N8K5l4m7
-30932a920l9PL6N0J4m4k5J8L0k3o6M1J5rKqJ4jjL0K9M9jj0qNl7n4nJ1j3l2J8K5JJ1orK5r
-30892a889mL0j0l7Kj4j9NJ0NOJ5J3M2Oj5m3m4lnN3L1m1%j1j7k3M0Rk8j9RQK4J0m2L6N7K8
-30853a825k0j7k9J4kJ0KK2j0k0k5l4k6M0K2j0OJ7k1j%Qj2MK0J0J1Pk0j9J3J3Ppj3j0j1J3
-30815a893J4J1kL1Rm4j6KmRj2%k0j2K5K1J4L5oo4k6J2Lk3J3M5KNj8j3joLlj6k5MK7ppk2K5
-30773a930K3m2n2jK4J1k4L1LPJ2K3J5j3rk1k8RL4J6J1J4nj7J7L3j3l0j9M2j3k4k7l0J3O0
-30737a900mrj0l2rj4N2J1J4j5j5l6pJ6j3J0K7L1J7j8m8k8M0J4oJK6J0l8n6L1jk3P5J3K4J0
-30700a860m3ql8k5K4j4RL3k7rL3j9k7K6PRj6l0m3nN2J8j6K1PL3j0RLOJ3k4n3N2RJj1n3k2
-30661a988J0J6LNL3j0k3j4L2j8lJl3m2nP3j0k1J8J5rj6K5L0Pj4j4j8j1k5MM0K3m6k7L8%J9
-30623a955L4j7j5K0J8pNM0K6J1l6n1j0M1k0k2j4k6k3L6J5L0Ql6j2k6j7M1L5j3k2K5K3k2l2
-30588a968k8P1K8%j0k0K7M4J3j5l5RL0k6m8k1K3Ok9lJ7j1RQLn%J5K6K3mk6qOMJ1j5jmK0J2
-30547a872l0k0j2mM3L0k9k6KrJ7k9l2j4K9pJ6L4K9k2m4L2L5j4k3J6K4l0l8j1mJ2nJ0Nk3R
-30510a955kk8Mj1nj7k5K7RJ3L3k5j3L7P6J8loj0m2j0LJ1Qk4LNJ5Q%qPl9l3M8J3J8J6k9k2
-30470a935L7J7m5n9l9L5J9J6K8j2M1Jo1j5qj1mrl2Lk9k2J2L6K2j1M3M6lkM1l5k8j1%RlK8
-30432a940k7k3L8kk0k1kK5l1J9M4pm9j0Qj1J2K3J7K1l1j2qj7LrlPK7L1MJ8jk0k2rKjNmK6
-30391a950M7Mm3l9oj5l1j1OoL9M8pK4jpn5ML2L9j0p1j9K7L4K8l9MP3Nk2kK8N0Nl9j1%nj7
-30351a909l6L6%k0K4k4opm6mJ5j4M7J5rmkM4j3m7m4j9J4rjj9j4K8RL3L7J5j6%j7k4oJ6N3
-30312a924j1m2L3JNK8J1qK5j2j7o0l8nQJ7o0J4M2MJ5J5j9k5J9j1%RoK1oJ6K0j3K3J5m3k9
-30274a988K4orM1k4j8j5K3nk3LJ5J7l0NJ0k6m4qL2L2L0k3J8K3%l0j4K3J7J0j3%J5m3j6nJ6
-30236a986Pk9m9RN5KJl7K4K6pK8J2m0J4J4Opl3Lj1k4j0K9N4J3j3k1l7j4J0%J6j8m6OL7K4
-30198a992mJ6j5oJ4L3j1l3J8M2K1m8n1l7J7L4M6l9%Nk6j6K8K3k4m4J5Lk5K3L3K1J9ql8J4
-30162a992N7k0o1k2J1K3L0n2l4j3k0K5L1Kj7M6rj3J9j1J9J3l8j0j9QK5J7nK1K3j3klQJJ5
-30125a960K7Ml5l5OJ0M9np8k1J4L3qj8J4K3l1m3j8J6J0JJ7J6K9m2pJ0LJ5J3K3jj3l7J6N4
-30088a949JQm1k8j2k5J3L2J8Kj0k6j2j2K2jJ0m2k4N6K7mj3j1K7J9qj4J4j8J4k1j0J2j1nj0
-30051b032J3K8kLk7M7M7n1k8L7KNJ6l4m7j0J0nk0J6K8o7k9j1J2M0j8J4J0l9L0L0QN1J0m7
-30015b010J3L0l4j3M1Ol2Oj2k5L8J4K8j2m1l5j4k3L6M7QK3K1j8mj5j4n3PO0jOoK2J8k2j6
-29978a976k1nj9K4J5k0j3mj6k9j3k7J7M1K8L7mn1k2pJ5K2NJ2Pj1qj3ML4j8j0J1M8L3K5k2
-29941a931l6l1LL5J2J2K7rK4L3j2j8k%J5o0n3%J8J5K0L4l9pl0m5Pj4k1Kj8QJ8K3K1k2K6l3
-29903b028n4PN9K3l0k1L8J9l8nL1OJ0M0o1KNOPJ0k2kLj3rl1k5J5K5J4km1oOK8N3K9j9Mj6
-29863a983k7j4mpL3kk7l6K6jQJ8PjJ4j3J2K4j9qJ9J3j2l3JNj7K5J2kok9j6j8mJ3OJ2j6Kp
-29822b052K5MLL2kK4L7k7k4k2J7L0k4n5k7k7k9N6L4J1OQK5on3m3J9L9Ol3J5l0j9k1kM3LK
-29784b057L2K8J3k0l0N8mm4OJ8k2j8L6lm0L0N2j0m4ol1j6M0M3k6m5j0K1j0lk2MN7K4Qk6J
-29747b016K2ok8k2k7jJ3%%J0j3lk2j0%RKkOkM9K%j2J0M1J1k0k2JJ9J2k9k6k3N0K6k9L3P6
-29707a921l0l7J0Nj2p0k4lPOrmj0RL3L4j7k3j7J1j8J3L0K3Jk1qj1l6m4L7L1M5j6j8kJ2NJ3
-29668b026J9nL2nl2nMj8Qnj4m3MM4K5k7opJ0ojj5k5L9M0k5Lqn1k0j5J0j3K5M7J0j4k9J7N3
-29628b025k9k9K8L6J8j6rJ5K2ql1j0J7pkpK1k1k9j8mm2k7J0K1J5J5L7K5k0k4K9O0j1j0j2
-29592b022l3l7qKL6K5kM3k1o0%L7Jk6mok4l7Rk2L3L0L1KJnj0nk1PJ3K0K0j4J6ll4k0rPJ6
-29551b074kj0Jj9pQK4j3Jk1OJ0k0jK5J8qj7k7k4OJ3K6M0M3l8p3NK3L6J6K1J8pk1j5j2L7L3
-29512a999j2l9k8J4%L2J5m2l3KJ7LJ4N3k8l0J1l7oM4J6J2l8J1Ol0krnK9mk6k3nRl0K9M8J5
-29473b046J9lpj1n2k2k1K8M0O1K8qJ9%n3o1l7QJ7K2Kk2lM6J8k9MK1Nj9j5NK9RjJ2Jn0%J3
-29433b053j7j8n6j7k2K1J5L5JJ3K4J0K3l3qL1rm6K3J9k9k0oL9K0Ml6nM6K9Jk2m9k3M6K0k5
-29396b074MK6K1J2m3l2n4k3L2L2l1OJ0nj4M7M1Mn8j0J0MJ1j1k5Ol4k0Orj7J5mj9NK9M0M0
-29358b082jJ3Ll2j8k7J4J2J5J0Mrl1NLk1K6J9mL1rj4j1m5mkM4L4j6K3L4L0l0pkm2m6%PM4
-29318b082K9j9rLJm8%K2J8K%moj3k7mMM7Jk1K6j8j1L1L5m6l3m2J8L5jpJk2j3K0j2m1J3LO
-29277b164L4Pnm6k8M4K2k4N0Rk8l2OM4J2l3J0Pl1LK6j5kM0K7k5k8J3K1jPjj2k5MJ1j0k0j9
-29238b152m9l0K0Q2Jj9k5K6K9J8K7o8n3J7K4K9MJ4K3m3l9J7K6J7l8j9M2M3%j0L6l%K0n3m0
-29202b126jJ1J4j0n2k8j0L0L3L1NM3jn5l5lK5K2lk6n3l1l1KL3L2NOQL5J2m8m6k5J5M1K4J4
-29164b143J1l0J8K8j2l8m2LN7K6K3mK5J4n2pO7j4n9OK0j2Q%j1j7m4k6K0K2M9KNj9k2PK1j1
-29126b131mL5j8k1K6kJ5l4l3K6L5k5j6M8K0k6pl1o5L2M8j8k4J1L2l3nQJk2k8L9M1Mk1j0J
-29089b152kK6K0L8m0q0J5J0lk2j3rOnrM2K8N0K4Mk1j6o2m5L5J6l0K2M1j3k9OJ0j9k1j5K8
-29052b185L1Ql6L5M1k1k7l3l3k6ML3K9M3jkK5Lm8j4K7J8j0j9M5j0K2Rk1m4l8nJ4j1M5M6k5
-29015b131k6RJ2K3J0NKRj8m3pL1%pk4n0n1l0kN7M1k0J7J9K6QQo2n9j0L2L7jk2j5L5N6K0j5
-28976b136l4J5LQqJJ1l7m2k9M4M1J1k7o0J0K6M7k2Kj0pK6k0qk5j4ol5J2L4LK8M5L1km2rk
-28937b177J3j4n2kL4N0%m1j4PK6J9mk5l1J6N8M1p0j0Loj7QL2M3nl4k2l5l6J3OJk5lL4M8K2
-28898b149%n5k1NM3Qj4pm4j5M2K7k6l9nK9N4J2l5k2j8J6OJ1J2k0JRj5j1%K5j4k7j5J6J7M4
-28860b175l0%rpJ7K6oM%Ork8J0K8J0nk3j6k7J4J5Kk4L2Jm5QL4K8J5k4qK3j4j3NN8J2m3pJ0
-28819b155j7j5L9J0q1m3K0L3K0j8l1jnN1J9j3l9j7K1J6j9kK3NmqNQm8j1M4N1mJj7k1pj1n
-28780b226%jK6J6Kj7k4L3lM5M6m7n0j2L6J4j7PMj5kk1j0k4J2K5M5mk9j4L1J6LQl5m6l1J5
-28742b244m6M5L5J4KJ8K3pK9J2n7n5J6M8J5k9m6J6Oj4J3ro%PO8J3k5k1K6J5Km3o9J8L5Pk9
-28704b217j4k0%J2J1K2L4ql0%K3rk%l9n7J3M1L0km4K1j5oJ7RJ1RplK2k4kK4k5j4j0L1N0%
-28664b168j3l3j4k3j1M4O9Nl2j8jL2m0k7lJJ4LK7nqkLM5J3k9k0%J0l0p6j3L1Qrol3oJ2Rm9
-28623b343L0K4j1oOj7J4qqJ0L5L1k3ro3kN9P4J0m8l1llK3k2J7L7j2j8l2j8L1N6L5J5pk3m0
-28585b240j3j1j4L3J8kQl5l0nK8O8J1K3rn1j2QMlJ1j2j5K4K1l0NJ9kpl9jM5onpk2l4k1k8
-28545b328NP4OpNpjk5n0L1M6L1L7km5pk2lK5Qj5j6NllJ2j5K3J1J2j4pkm1j9RJ7%KoJ4L5p
-28502b237k1L9K2n3l2kj6K8K3j8KJ4K3nj4m1m3L6K4npl5m2j5PM7J7J1l3%J4k1%L0L1L2K1
-28465b219l0oj4mK2K5nk9L0kl4Jkj2L3OJ7J0j5j4j3RrJ3mK2K4m8l8o%J3K1L3KK4%k1l4j0
-28425b264pl1L0k7pL8nk4J9qj1ON2Mj5j0RJ7NJ9J7k7n6j9j4%K0L6l0k4JK3N6j9l5jkQj5K2
-28385b269J1jj2n9j4L0P2J3j7J1m7n9K7M3J0j1K2PkJ2K0l7o1j9l9qJ1K1L9Pk3k2N5J6k4J4
-28349b283L4k9mRmj3j0J4j4k6JK3j1j3j2M7j1mJ1J1Kk1kmK5L1J5m9m4k3l9l5QL5M0L0LOj
-28310b307K5j7k4qj5L8M7L1Jk9NKl7k0qj8lK4jJ7N0k3k4j9mk2j8J1N3Jm6LL3j3l4Kj9K6K6
-28271b314j7jK9K1ml6k7J3L3j5k%j1K0M7l1rK7k3m8l6j2K6K2j3J1J5m8oL2K2l4k6%mJ4k9
-28234b414KJ0L0J8L4K9pJ9Qm5L0j1KqJ6Kk1K3k7m8j5J7J6Rol8LL2L3Ojj2k9jJ5Pk7ml4k7
-28194b414j0K3M3K6k2J5K1K2k6m0J3%j6K7L0J4k1j2Ol0k5JK1L0M5k7l5k7k0PM5J1j1J3K4
-28159b299m2k0k3k4j3M9N3K1kl3KL9j8n3k5NJ5K7oP%LJ3L0K3J8j0j9j0J1m3m8%k6K7K3k7
-28122b375l3k8M6K6k3MK0nj7L5M3Olj9k7RJ6LK6j9j0J6J1oj9Nk5m8K1M6M7Rm7k4K1M4K0j7
-28084b271l7jJ6l8l9K2ll0M3K4m4k5lJ6J8rl1J6j1l3Kj5L3J5J2M4OrLMk8j0NJ2MOJ0j0j3
-28045b349k0J0J1RN0Mn4n8j5J6j5J8L8rpj2PJ7Qk6k5%j5rQJJ2ML0MJ8O0nl7l2kK5lK5KJ0
-28004b306L0m0pj2m4jj0Rl0k5POnM9M8L1J3J0l0o1KK5k8J0M0k1l8l2K7J5J3Nk7k3l8kL0K7
-27966b383L2j4j8l7j8JJ2J7j3%J4J3L0j2l5J8oj1k3k1J3Lk6J6L3OQK2n3m5K9J6L3K3J2mq
-27929b376rOK9k6m9j7J4L0l1j6K3M5J9l7n1qN0N6k3m3Ml8l8MK1O0M6L6Kk3J7rm1J1J1m8j8
-27892b417O3jm8k6L7K6L5O3l3l1j5l4nM2QK0n7k1j0qLJ3J7k0l8oJ5O5J8qLKm0j2qnQl7j0
-27853b452M3RK1j8JK6NMj3l6k7k2m4J9M7L0J0LJ3k5j1K8%Km8m0KJ9K1j2j0RJ8j4K1M1J5l9
-27815b404o8l8oO8jj1k6K2K8j5qKk8qL2jj6KL6L7J0j6Mnm9k2qJ4lK1Jm1K4rL2R%J3m8k4J4
-27774b486k5L4L8L2K4Pkmk0j0K7J8%k5Rnk2k5j3k0MJ2k4M3MqQRk7j5J2jJ1J2J7J3Kl5l6L8
-27734b429OOLj4JL3K6Lnj4n4m7K5K1L8J6oJ0j0k2l0LK7j5l4m6M6O1j5k7n4K2O7LJpm2j0K3
-27695b440mJ5Kk5LRoj3k9Oj0oN5K2m4m5j4MJ3K0l0mJ8J8nj1J9PJ2O5J9pj6l7j1j3k9lJ2k2
-27655b505rRj5qJ7O2L6Qk2m0M9M8n0PRQl7k8j9l3mK3M2l9l0K9pqJ1j3pJ7j7k2kJ7M9Mo3J9
-27615b514M5J0Ql4KK4K1Qol8k6JMJk9pOM1K8m5k6j8l0J0K5J4j6L3M3j0kL0j2k3k3L7K1Jj4
-27576b460j8m9J8Lj2L8J3n2k3M7O0Ok8qqk1jk0k7%mLJJ6M9N1j9n0Mj9O3M6k7l5m4k2J0K1
-27538b498l0%k9K5O8K3Qk8m3J3j3l8J9K9MOk4j%j2QJ5PM0Rl9l4Qk4qMJ0j4K7K5J9mk2QM4
-27498b442ml9k4mMK4JK9j0o1j5PK3opJ4nl0j%j3j5J9N6L3PMm2lJ9k5m9m7QJ1J2J7k9pk5q
-27457b623K5L6K1J7J7J5J1Orpk8rO4J3p4j9L2jj5K2Lok7k9L3K2j7J6j5k5m2K5M9j8l5N2O1
-27420b459k5m0n3rM0pJJ9RJk1k2OJ6QN1L1k2k8P0L3k1rl9l4J1l0JKq%J7o3k3M2K3kj1KK2
-27380b521J1j6oqk0J6N4N6k4l6jqm8l4j1j6PNJ0K6K1K2m0m4M2J2nRl0k6J5rk9M0L3Ml5j9
-27342b603nj4M7N8Nl2Mj3NJLJ0mj4k2j5K5PK5K2j0l5Rl0k3MJ0j5j5M8L4J0J6l0k1L2K2Ol6
-27303b534o3k6%L2L0K8j5j6j0j2j9JJ1J8rK8KPm1k7J3j2jJ9M4j6m0lJ1k4l8M2QrMj1%j2N
-27264b635j1j0Pon0J4N5K7j1k7n6N1L2K8L6j5K0L9k5l9KRK5j1j3k1oNLqj0j9J2M1K0m8m6
-27227b641Rj0K6K1j1NL6j4k2L4L%l7j2L6Jk9j1J6J0Ll0l9M7P2J0J0lojl2m8Pj4RJ0oKN7R
-27187b533j6k4k3k3j8%L0L2%k6j0pj5ROjK9L2M0L3j1k0k5k6k2k7j3M9K9M6J0p4pM2J2m7n3
-27150b622jP8L3n9j9J9pj2QPJ2Rj5n1j7K4K7K3rNql2j6K3OLJ6kJ7L1K3l0Lk2o3Onj4M5K9
-27110b557k7k1rl5l2L3M1O3j7m6K0J4k8j9nJ9J0k2j7j3J2J2Oll1J2J6kJ3PJ0K4k2j4mJ1l5
-27073b636m6K7L1QK9%l3nj4KLmJ1mk2m3MJ8K2PJ6Jl2LK0k2l1LRJ6j8nK9j5lJ9j8Pk%K9J1
-27031b628Oj0j1k7jj7l0J1L1K2kJ1jn7kL3j0OK1K0j5l7k2m3J8K5j1J1j7K2M9M7jk0L4k8k5
-26994b648Nj5j4MrnK0Kj2RM6j5n7k6M1K6k5pJ1K3rnK0K2N2L6p7r2oj9l7k2J1M6J5J1rpL1
-26955b685K7Jj0m6k3qk7K6K0kJ2M7Kj7pj2k5j0K8M1l1lrOmrK7L1J5j1J0m1j0Mk5rN0qn0k
-26915b737rLML7L5K3pm1l9K1L8J0J9K9L6n1o7K0Kk2j5Lj4Mj4Qj1j6K2j7j8MJ0J9J6J4M7%
-26877b654k4lOL0rQj2m6j5J0L6j1jLl2K8J0n2n6l5J2O2N4J7K%j3kj2Kl7m8j5J1L0j7jKKN
-26837b765L0k0j7JJ8J3MK0j0J0J6RKk1k1k6k8J1k6M%L3OjJ9kJ5JK%l7j9Oj3lj4K8NJ7JOJ6
-26795b730k6LRl3k5k2JL4K6j4%J1lK8rJ1J0l8j0k4j1J3K5L0rj3Jj6j3J2j3L4Ok6l0lM3K4
-26757b747j7NMmNNKRj9JKm5m6M2O0M6Oj5QL9kk4m4o7oL4L0J8j7kJ1JRKk7oK5J4k3l0oK5l5
-26714b779K2J4J8j2Rl7m4qk4L8%k1plJJ6M2ok4KL2qJ2J9rk5J9K4j5qJ1m3qL5j8k7J5Qj7M
-26674b802kk2kK4K5K2L3j1k7k1k0J6N2j4o7j3M1N3j6l7l1qqQkm6MN3L2Rm2l1k1lj8K3J5l
-26636b857k1J3L8K4Ok9n2OL7K6K5L0oPl4l0J6l3l1M3J2jlJ1l1n3J8J6K5J6Nm3n0%K5M2J8
-26599b815L4l2j2Kj3m7j9N3R%m0j2K8Nj9j1PrM0qpj5l2L0J7J9k4n8K4M4QL2L3Lm6l7k5k4
-26561b917L3Q5J2k0m6j1J3j6L5KK9Lj6l0j4j1JK2ML1M3j4m6l1pm8j3J3L7Kjk4MpQL7krm3
-26522b912JJ4J9Lk9J6J7M5j8j8J3K3K4Pm5j6n8k6L4L8J2K9K3k1j8o6l0rk1KL3Nj3L0L3pl5
-26485b921K4J2Qk0n0J4k0j1%J3k9j0O5L8oqJ5lk4j3K3K9j2l5k5j5j9O4Ok5j0j8j9JL6J5J3
-26448b917L8J0l4k2Moj2oJ8j4k2l9K4O2M9L2rl9k1J9oj8NOk0n3k2L1L1J9K9j0LJ1Lj9j0L
-26410b902j3l6k3k0j5K0L1J5m2k7M7M0j3J0K6J2k5k9j4j5KJ9N2lk5pRkj6Rj9k3pl2j7JL4
-26373b998L3j9j9pK4OM6J4k0J9j0LrK1j6j8mNjj3K7rK2K8j5m0l0OPl5mK4J3LK2l1k2j8k6
-26334c041j9J1J8J0j7LK5PpJ6nnM8Nm3jN5L2k6k7k6mkJj0J2J6j0jNj2RPk2JonMJ1oqqm3j7
-26290c075N8P2l9m5j0J2Jm2j7jJ0N4K4j7Kk6j1MMK3J2Qnl5l5K2L7J5K0JLj4K2l1m3Qj0rK0
-26251c033%m7nL1Kk5k0L0j5k8k2K9M3L0k6lL7M0j2l1pPJm7Kj2lL3J3j6MOONpJ5k4l2PL7K1
-26210c016l6m0K7Mk0l9J2j6kJ7pK4LJ1qnK1J3OL5N3J1k9k7l8o5mK3L1K9m7n7k3M7J1k7j8
-26173c146j9lj0J1J2MKK8L3K0j2Kpm2K0J9oL9j5k4Ok9nK1L0j0nk2k8K4J8L8J5k0l7j0k2J3
-26135c117K0Opj7JJ0L8K1k0K7J2j2m5l6%J4Jj%k5K3L6kk%lj1qj8l9k0qK8J0QPL5J8k6j5J7
-26094c100K3Ko2k1qK3qjk1j1L9L6Lk3k9nj8lQk5j1L7k6k5j2mM0K8Nk2lN%NK6Mrk0l1k3N0
-26053c187L3n7%MKLL1Qm7L1O0k9m4k0j1qJ9Kk8l1QM9M8mk7L0j0j8k1j1MRL8Pj4ll4k0M6Q
-26013c184j9krJ6mJ4k1OJ5j3m7l9J7L6J6M2J1m6j6K4lJK8k9rL8K1qJ4l8j3K5J0L5Kqk4l8
-25975c199j9Mj6QM6L4j1k1n0m0kL4K7K5k2k1JkpJ2K0l2LJ0j4J9J7Pm2OK4QN2j6n3n2rNJ6
-25936c250L3K4m7k2qNM6nOpk6m9k5LM6J4k2LL8jnPj5Rom7k4L6kk5K8Pk8l3QJ1L1K5mK3kk0
-25894c270m7m6K0M7J2J4L2Nj7l7j2L6Qjm6k4%J9J6Qjk5j7n0KL3K2n4j2ON4K2j4m9J2J2Pr
-25856c344j2mK1lj6NJ1rpJ9L2%K8j1m6k1k0K5L1K6k7qj9K0%j1o7JNMj9J2j3j4M8k3L9L4J3
-25817c320J5j9j1l3NLl0nj4LM2L6kJ6J0M7j9n0k2pjJ0K2j8l9mJ7j0k6k5L1L0NKk4l8mnj1
-25778c443K1pL4L6J4j7rk0k6L1M2pl3pj4K2J3j4J2k1l9LL%K2L8J1Nn9k3m1l0k6K1K2JJ1J4
-25740c460J0K0K1n5j1L5j2k7kJ9K4j8K7Pk3K6qp%j6oK4L8j3l9N%J9Kl3M5j9l7rj0J5Pl1n2
-25701c544jL1L4PMK5K4Pl2m6RoMj0J0OQl9k6K0K5K3Njk5j9nj4mK3ol1k5L7J4l6LN%J8m3k8
-25659c599M8j4j8nJ9Oj7M0J6K0K1%k2l1jK0qj2Pm9K1M2%k9K2J9j8k1K2J6J4L0l3k7K5oj5
-25622c517l5J1L1J4J7k4J2j2l8k1k5J0j8l3J1J7K0qoM4J8l4m0lN1Kk6Mk3J7L4OJ8k2j7j7
-25586c582j1L6J0nrk1qj8mNj7l1jO9qmL8j6LOmJ2l1j7j7K8K7n3p5kO5K6L3nOQl1k1k0POn
-25544c631l7QPL3k7rmk1J5OLJ2Qk4l1m3J9j2j0M5K1J8K3j3m4m6k0pM6L4PK9j9l5k3l4PL9
-25506c710J4OkJ5L1Pl0j0j0k1lL3O7L1o2n5j8L1L5RJk1l9j9QK1j9k9k7qK4K5pmQm8jM7kq
-25466c740k5NN0n0l8K6k8k3L7J3l2k7j2j0l7J8O8K3k1J5qm5K6N9K2j0j2J3j8k6l2j6j8K7
-25432c826K4Mj6k1pnj2k6k1M2L6j4M4Nj7m2n5k6P8O1qj2nk7l3%Lj0pM9lqJ9K4M4k5l0l3o5
-25393c921k8J5J1L5K1l7OMJ9J8j4k2m0O8M0pm3k5QMj3l9PK5J7k9jj6n3j1jnQL3N1qo0m9N
-25354d027K4K5K1J6K3K5ln2Pj3k6jk7kN0K4l6j2moJ2l6n7k5O1J8m4j1P1J9oJ6J1k4m3J6J2
-25317d004k6M5M0j0k9l5OL8ql3l9MK0m3roJ3L8pJ2Qkj5nj6m6J0N0k1k9K9K8q%l0n4o5J0L4
-25278d155Mj8K6J6l9m7K6L6N6N0m4o9%M0L9l5o7m1J5L4J3l0KN3lj2jQk6k5qJ4Jrj0j0L1j3
-25240d198l2J4kqNJ9J8k0j0J3k0j7Jm3K9O2Om5m4jK4J6km3k9MK2%j4j9jJ2J8loJ9k9j9l2
-25201d355k4K8L0L5kJ2PK2mk7l9j9MJ2K2l0j3kPk9j4%%jJkk0n0L6N3j4j3M4l9q4k6j5j1o
-25162d526J5J4KL8L5Jj4PJ1j7l8J8k3m6LK1M2J6j4k6m1k7QK7L8k0j7J4Ml4olJ0K1M5K2k5
-25125d465j0m3On1k6PJ4J8l1J9M4K7k3m7l3%Ll2k0k5k4L1L1J2Jj7lJ1K7mJ0j7J2L2nl8n8
-25088d667k8k2J8LM0j5k1kk0J9%l1k8PM9m7m3kj9m8LO7M8j7PKl7m6%PK9K6L6j4p9j0K9Ol9
-25049d839k7l3j5K8K1JJ5nK4k3pRj5k4JL1Lo6QL7n%k6JK5j3j0MOPk8lJ3%nJ6K2j3m2Mmj3
-25007d940L9Qk0l1RmoK3k6j1K1nlk8k4k5J8J6l1k2l4NklL%j3oJ7m2l3NL3M0M2J1k1m2n2J3
-24967e121J8rK5J6K0j0k3n6l4J0l4j7J8J8K5J7n1kK2pL5L8jk1Jl9m0ok4LO2J2m8o1l1L4L0
-24930e231j7J9J8o3kk0m6l0k2rpJ7K4L9L5On2n6j0oJ8M3l0m4RJ7j3k8k6k9k4l5K1J5k9pK1
-24893e534LkL3l0l5o1LJ0j7%k4j2Qj0L8M2k6l8j7j7n4k5qN4Q3j4l5n9n3k5J4J2k4k9K3Ql8
-24856e856J0J3K9mk2l9m6j9KJ8J5j8J6j1l3m5PK9J6qrm5k8J1l2n3m0MJ1l8J1K2m4j4J8l7
-24820f209l7l4j9Jrj0K7P9K2rm8k6j9m8l7k5J1PQKj9qj9L0L2j0j8l6k4MMl2m3pm5m5K4ll4
-24781f622l4j3Mmj4n3k3Jrj7m1j9j9k5l1QK4j09j9rJ6kk4k0Mrk3k6rL3On8k6mopk4j1l1k6
-24741g271Mm0Nj0m9%Pk0j4k5n5k2Km2m7kk4rjm0l7j1o2n1J1nl9J0k8k4j4m9l5m3p6l3K8R
-24703h102k7m5j5K1k3l7n1p1j9m5q8K6L1Ql0l4r8l5nl9k6j7k9q1l0k1m2j8m1j0nl8l0n4m2
-24668i162p7j5l9o2o3n8%J0k3o0o4o2l7j0p1m4rm1q1n4k7n6n8j2Nl3n2p3l0k3r8o1m1m8j0
-24633a0639k2l3o3k2nl4l9k8o6m9j2j1Ok1n0l6rlj7k6kJ5%j4qlm2q6p7m5k7n4p1o1o7r8o5
-24596a1884m9p9m9j16q4p8j15j21j06q5j03j02j15r1j03r3m9r7j04r4q4j11j02j01j31r3
-24570a4339j02j09o0n4p6r3q9r0q7p2j23q0p6q2j03l3p8j13j10j20r5j05j20q9r6j19j58
-24543a6871j83j88j03j01j13j47j29q7j29j48r6j05j20k3n0pJ7rJ2N1Q4J21J78K36K86L30
-24517a7294L87M51N01O32P42P91Q16Q49R19R99R91R08Q92Q60Q44P97O78O36O09M87L72L48
-24495a785L20J73J13O7qp1o2j04j47j44j59j52j59j73j87k13j99j77j76j66j12q0n9k6r4
-24470c780r6oN9R6J43K04K08L00L86M40N48N69O09P42Q14Q69R64R94J006J001J039J025R48
-24447I082Q62P92P15O99O53N45M31L83K79K16J52J05K1p6j02j11j04j19j11j28j41j86k35
-24424A3622k20j59j65j75k18k24j53j45j75j82j12j24j59j88j74j66j50j73j66j90j60j27
-24402I917j31j62j86j42j05j40j14j32j01r7j23j54j42r9j05j16r3j12j03j29j17j15r6j08
-24378F995o7q1j14r0o0j06j36j05l8m0q8j28j02o6o8p7p8m6l3j31r3p4m8j3m4p8p2l3q1o2
-24348D743Mj1p4j03n0l9p4n6m3m0j9k7l9n3m6k0l8n6n8k3o2l3m0o3o2o5l0n3o9j3m5o5j1
-24315C267n6k8j8l2l7n2j05n7j3rn1l0m3j0n2o6rk5k2l7jl9n0l8j6j4m3p5l4J2m8m7l0k9
-24281B063k9k1J5m4p2k8nk2j2n1l4K4J9k4k7r1m4k6nl4k7k9qJ8km5l2qj1n8k9K7j5j7n5j4
-24245A247l6m6l1j7jJ3%l7j4j1m5JK3k3pk9j9l1q4m3l2qMQm5n1k0Rj1m1m3Rj0l5n8l7LRk
-24206D59Jj9j7Mj5k4kon6k8LQPrm6n9oK3K9l9k4pL3J7l8j1l2Nk7mj0j5j7m5m0j6m4rK1L6
-24166a9j6%M3Mo5m1lj0j8kk9qJ2j3l7j4%kl1kJ0kk2J0L2Rp1n1ok5pLk2l8k3j1KjOk2j5J9
-24124d76p1k0M6K8j2l9k8J4k3RQk6NK6NK6l4m7j6Mmm7m5k6K5L3j0l0m9kL3L8pKk2mk2l1r
-24085g98l0j7M3K9k3jj8n4m4PJK2N1j0m5J4J9p0l1oJ5%o6k4O7K2k5J4k9m1jL1L4J5Jl3o9
-24048a050l0jk4L3K1%ln5j0L2j1k9j8j6l4L4j1rOk7l6Lj4NJ6K2K5J1Nk4m6n3k3p%k5K4J1
-24010a308m7RJ3L0l2p5RM2K0Om7n1jJ0k6pL6K2j4k0mj8JK6J7J2j1j0K6j1j7j7k1J6M3j2J3
-23973a398j1%K3k2k7l1k7J6L2K1J0m4o8l4j8QKJ1J5K3J0J0m4j1k2j6L0J6Pln0k9qN4lp4j2
-23936a664J3L9j4l7rJ5K5m5l6mM2N4L9MJ7j2l4l8l2mrN7O4J4l8m3j0k9l9%Jm8j4mL5J5k0
-23899a749L0M2n9p7lL2j5l1m5OK1jJ4lK2J4j7l7j4M6Mn7m6mJ0J4lj7l1K6L1K5J1J4k6j3j8
-23862a904j4o6%N5L3l3m3J0J4j1m7k3PK4J7k2J1K0J0l2m4lj6M6j6m5Rk5j9KNJ8j2rL4rj2
-23825b090L1k8k5k1L1k3lpK0jk6l1k8k4j4jJ8K8J2l3nN2mnJ6mk7j6J1l4j8L9Mk7k6J8jKL2
-23786b208KK4ok9k4rj5p0k1K9qJ5K3j8k0olJk5k0J4k4j9j1J7O4K6N0Nk9J6J5l3m2K3J7k0
-23749b319k7kk2j7Nok2K0kk6jKL7L5j8OK0n7k1K6l2m3opk1J0kJ7jJ8l3nL8j5k7j2k2o0J8
-23710b574N2N6j6j7Qqkm0n6%N5j0J0k1n1j7j8J3N9rm8j1k1PO0K9J2j6j7Ol6o4jL1P3Okqj3
-23671b599J7nlql2j7j5l3lqJ7j6L0L9J3n1l1k4k3PJ9j7k0rrM3j0l5J3LK9kk0K7m0l4J7k5
-23633b815L1k8qN2J9PK3Olm3mj8m1l0%J9K1JJ7r%j6ll3n3NJ6K7K7j3l8J7%%Mk0Jomrm2J0
-23591b933qk7J9K9M1j2k2Jj1kjml4j5K3j1Pnl4NK9K7J2l8k1j2k3ql8PK8j0j5k9j1J1lMJJ9
-23551c064k7p1L1L7J4j5mJ0kk6l4RL6L2J5j6JLrJ7J%l4jk4n6l5J5JJ3J2J5RK4j9m4mL1j5
-23512c174%J7l8j7QK3j6m4j3M5Jl9J0J5ol8Moj3j3Kj0j1Jk0J1K1K7J6k5J1j1KJ9m2l0M0M
-23474c289l1l3KK4l0n0J5L8j4j9l1l3J7O4K8l0j5rJoJ1RRm0lJ8nj9j3NK2Rl8j5J9lm3J9j
-23435c460l8j1rK9M6j0n4m1J3K3J3LLK8l7nJ3l7J8M8J3m3n0rL4k4MJ5J5l0j4J6M8l0m3j1
-23399c574K3L4kj7lj5k0j4J0J9oj1rk4oL5J2K2j4n2n5PJ3J1j4l6jL2J3m0mkJ3l5n9K9L4P
-23361c699Lk3j8L2L3J6l8n1JL2Pnl3K2L5oJ5Qo3l5j1k0Rj9NJ8J2ORk9k8M8j0k6k6lJ0j8J6
-23322c824J4qm6%L4L4nm2j3j6K1L3l3k6K4K2lm0l4J3J4K2j9k8m8JMj9Jj4JNpnrj7JJ3N9K4
-23282c916m2l8Olj3rj3j2Orj3j3rj1%L1j1ql0jLl5l8POJ7K7J2j4mK2qn5n3J5M8lJ8L8Lm3
-23241d145n0k6kQKK1J0Pk0j9n0PLl5rM1m%k4ojkK7l8J3j9j7J4k5j5m1j8J7NM2M3Pl3j6MM4
-23200d300Lm1Mk4J5Ro1o4l9NJ8j6LL7K1j3k3n2PL8J0KK1Jl7k7j2j7J0Pj9lj4jrj9k2KroK
-23159d613Ll6J7J9J0JK7j5n0QJ5M7K7PMm2m5l8l4ol6n6J5L6mLmOM2%JK8k7l3o2rRk3pJ4L
-23118d798rj9Lj9l0%J5j7qPj3j2j2k5j6J4mJ4k7j6K7k3pMK4L3k8Nm2m3jJK0J5Rl0ok3k4M
-23078e057j6J5Kk8k1rn0l3jL6mj7olK0J9qm5k2J9j3J0K5J0k4l7nm9m3J6L8ok2K0kPkrlj8
-23038e316l7j0J5j9j9L0J4m2J3j8nj3j4j7k0jmK6j3j2J0k0m1j8M4J6nj4k5l4j3J5kj7K8J8
-23002e520rK7K9om8J1Lk3J0oJ6K9rJ2K9l1p9j3J6K5l6k5J8l6k6J7j8jJ7m4m7j6K9L9M2j7
-22966e641rk8l2Pql5Oj4l0KK5K7rk9l6q6j6rk0M3N8K3Mj3l3m4l7l7M0K4l2m3NkK0K8J0J9
-22928e902j7m3n6o2J4k4k7j9M5Nl9k6j9l6%K2L9l3n0Qk2p7l2L0J2PKKm1j0mLJ9j2j8l2J9
-22891f374j1n0lqK9l9j7mj5k0j9k1J7k1l0k9k6J3Mj3l1l6j1l4JJ2K9Kj6J2K0k1j6l0l5mN
-22854f790rrm4j1nm8n9K4J6l5pj2l4plk5QJ3p2n3L8J5K5j4k4l0n2QM3J1j6l6j9K0jl8l5%
-22816g267Ll8o6p3k2RJ5KRj3m2k8K2j8l0l4m1j9JM0O0J8n5k5j2l6m2%J3j5k7o0m1k6m0kk6
-22779g906l0l2Km4o4pPmln8k7On0k0oNLo0n9m1l6RK5ll1l8l7j7l1n0j9j4l9p4J3l7o8n2k
-22740h889kk8m5o8o5kj8k1pl9j2J8n0o6n7n2m4Kj2Jol5m0m6kj9l0k2l1k7k3NLm4l4j3nQj1
-22701i828M4L9%mL6j9o3l1K8J5pJ3J5M9M6K4l7OL1K4Jj4k2m9k9k3K2J2n5p3m3k3l9o6l3q
-22665a0061n4l0j5m3l9o1j00m8m9p9r8m3JJ5n6p2o0q1o4m5o4m3n2o5m4l5n1l6l9m1m0l2l6
-22632a1660n9k8j8m4p4j3l4k4l1p0l8n2m5J1k2m6m0q7j19q2l7j8l1n7r2j04p5m4m5n3p7p6
-22600a3284p6n8j01j05p0p8p8j32o4n3j02j20r1n1q2r4m2j16r1j19j05r1o7r4r8j16q9p0
-22572a5737o9q8j64r7m3j28j20j10j08r7j24j16q9j44j28j16j45j35j51j85j05j04j64j96
-22548a8663k34j95j58j69j80j62k13j64j92j92k25k31k07k33k34k24k04k07j83k20k59k64
-22526b3213k50k41j91j87k04k66k47k13k40k83k49k10k12k49k35k24j92j50j76j78j85k15
-22504b8010j42r4n5p3l6J6RP9J43J99K17K79L58M67N43O63P50Q27R28J010J051J091J249
-22481a8531J336J318J324J303J370J403J446J461J428J473J530J473J466J436J366J336J286
-22464E224J254J151J035R19Q88P83O31N33M10L69K51J67J8n2k8j23k05k09k45k38k78l36
-22442A1919k92l10l42l49l33l70l58l51l59l92l76l78l49k94k71k92l66l77l15l26l59l17
-22420D443l24k92l55l71k94k70k80l11l48l03k81k80k65k86l08l00k95k78k85k99k64k79
-22398b125l02k99l02k95k62k61k59k92k71k58k64k93l04k47k47k33k24k78k60k34j68j61
-22376g839j66k02j73j57j14m8n8q7l0M5O7Q3J41J64K52L15L54L85M00M91N40N60O10N98N87
-22351c282N64N99O31N69N57N52N66N44N24N08M61M47M28L65L52L64L14K00K09J97J67R9Q3
-22328F018K6l2p3j26o6q4j53j63j44j28j77j40o1q5j16o2j4k0L8Q9J40J51K00K74K77L58
-22302E927M57M72N13N34M85N31N84N66O00N70N56N85N77N66N75N66N00M64M78M89M75M30
-22280A7500L67L26L16K98K30J74J16R1N7K5l4n7m4r9j16j05r8j25k17j87j53k17k23k12j98
-22255A7415j39j65j68j97k02j83j78j76j95k17j59j65j92j65j46j40j47j89j59j34j64j73
-22233A3662j70j55j60j09j52j19j24j19p5q0j21j26r6r6j38j27j04n7n0q3j08m8j08j12j09
-22208A0916p6k7o0q1j10o2r5q7m4o4q0j07j16j03n0k9q6o8p4r8o5o3o9j10r4p0m9o7p3j2
-22178H727l2j13j18l9j05j17o4m4k4o7q2o8p7k0Jn6q3n2k3o0o0l4m4n3p4n7j4l5k8k4m9o1
-22146F951m6n2k9l6n0j5n3l3o1o2m6J3PKLLm1p1k4mo5n8Nlk9m2m5m2l4n7l1j2n5j2j0o5q9
-22109E712l3jqkk5n1n6Rlp0q3n1l9k4Ml8n5mj4n2l8j5K1l4k5k8n6n3n4o8j0l5k0j2Oj4ol0
-22071D645Lk6J5J7jk4o2k7n3o0l8L0J5Mj6n7m1l7n0l2j4jl2l4n3n3k6L1L5j6k8o5m3j1Kl0
-22035C867k2j0Olk2lLLj4NJn3k4rJ5J7jok3%L6k2l9oqlKk9K8M6rLL5ro9m6j6J7J1m0QJ7p6
-21992C558m0j2J3J2l7j4Mk4n9m9MKQk4l4J7j3k0o9o9j8%K2K2K7k7m9N5Lm7n3q6m7J2J7J1
-21956B996K0j4m3k9J4j1J3l0k8PK4J4j6j7k8l7K6K8l0n9l3l2%J7K6K4j3j9k9m0QJ5J7k1p2
-21921B648j7j2J6j0j8k7o5j3j9L2rm0j8J1QJ1Kj2j9k1l9kL8j6k3Jpk3k7l3j8k5l2j7onpj0
-21883B177ppJ5ro8k4Lj5K4QMk0k5p3l1L2K4m8m0j6J9J5o9m3K5J6O3K8k4n0j0l1mJ1mk3pm6
-21845A770m3N6J7j2J0Ok1k4l8j4pj3Oj2k3Ol6n5KO5M3km1k9j7K7K4j7l3Mm0l0K6L5l4j7l
-21808A536j8jk0l0RJkk9%k5K3L2o8m5N1M9m6j2Kk7k8l4k9KK3J9J7j9Jj5nojj8k2K2L1J9j
-21769A336Nj9j2jk2K7jn1njj6J1RJqjL4J0o3l6QK8k2k3k2k3Noj3J6m3j2K6l2pKj8j8MOJ3
-21728A066j9j5mk2K0Lk4k9mK7l5jK9l3pm4n0PK5jm5j6N0L4L0j2%k9p5k1K7J2k3l0J5J0k5
-21691G91k5J6L1k9o0j1K5L0m0m8%K8J9K1k1l0k1l1j8K5nmJ4M3J5k2Jkj9%Qk1n9k4J7m8l0
-21654E16J8M7Pm1k6NN1k3l3K6O0J7n7rJ3mJl7m2l2RJ5m2n7oj2L3O5pj4J2lojrqj4qmK5rK
-21612D18Q%k8j0Npj5mK0ORK4j8j2l4n2k9N2K5j9prPJoJJ5j1j1on1k4j1j2J1L6j1kJ6K8j4
-21571B79k3Lj6j0M5k3m7ol4k4K7K6j3k6L6K1ll0k0j2%J6j4k3m8L8K3j2K8kJj2k9j0RK0K4
-21534A59K9Rn5p6kK4J8oQL7k4j9LNj5l5O%MPjNj2j4k2k7PM9lm8k9Mk2Pnj1J6Rj8rJ1mk8k8
-21490i6n6K6K7m7j2L9L8jRJ5kj0l5J8k4l3qol4O6l1J0M3l5k6j2m5LJ8QQplj6jL0ql2kK5Q
-21449a91m2%Nj3Pj5NJ1lLqK3Kk4l4JK6Qqj2l7j5LJj6rJ6KQRj8mj3pQL2k0kM0j1k1l5K1Rk6
-21404c44K8J0m9l3L5k7k8j9J3M1j2k3j2j8j0NNMO2qj7j7l1j2J3j4m0OL2j0k3pJ4m0j3L9J2
-21367d88N3K1n3k8k0l6k7NOK8qlol0qJ0j4k2kN9J3JL0qrj9j3l5k2K1K1n%j1jk1l6N5j6n8
-21327f76JJ6rJ8j3j6Lj9jJ2K7K7k0m8lk1J5L6j5j0j0k4j0K1k8MQ0lo2m2L1K0j7%K8K1j9m9
-21289g55m3j6N2M8j5j8j5k1j5Nj6PJ9oK7K1jK3J5pj6l5j7J5O8ORn2K3J9olj2o2k9O3L0k2
-21251g32p5j6J1pJ3nqmJ3J6k1l9j0N2j1mmK3J9l3k9oK0Ol6mK3Lk5nK3oRmKk8J3M8K5k9o7
-21210h89m5k7J6%K0N5J1K1l7k5l9n0OM9kk0L2O2L9l7k3k7l1j0k6qK2mj9J8j5J4%n3j3j5K9
-21173a021j2nk5L9pl9J0O4L1k8m0j0KK7k6p4%N6L1k5J7k7k1j9k7N7L0k1l2m4j9L6kj8l4o
-21137a182LK9O4K9o3l0K2j3J0M0N5j2l4pk5K1J8Jj7m2j0L0K2K2L7l4j2Rm1m7l0L0N6m3m2
-21102a186J4k2j0K6onJjk0l0K7l2oM5j0J6K8%j2n3j4LpMJ0l5l8nk8j1M0J3KJ8K3M2J8j9j8
-21063a238j6l9j0J2J1k6rk4k0lJ5QNOl0k0L3Ml5lK8j1j5j0Ok3J9JPkoll1PK2Kl3JK2j2mJ5
-21021a399Rk9rK1K1k6k6K6J5j1m5K4L8j1oJ1l3j5k1%k1mL1rk0nj1O6N6k4r9j4M0K3K1k2l3
-20984a491K5l4m5QJ8J7k2QK1j5j3j6j3J4J1%OJ6nn3k8rmO2K6oj4j5j3M0j3nJ0L5K9j3m0l2
-20946a553rlK3jj1J5j9LK7OQok6k1k6k1rRj4J8j8j9J6j6l2K3L7JKl2J2j1l9k7KK9J7L1nj6
-20906a655L7Oj4m0MjLL9ok6k8K3J5l4l8PqLj1j7j9L0L8J3m1k0JJ1%o1q4l8L3N4K2K0PpJ3
-20867a769J3L0ml4n2Lk3j2Rj2K9L6k3k5J8rl0j7L6L2NK2N5k9jrkk9m4j3Pj7OK4njk9l5j3
-20828a912p%K0J3J1j2k5J7J3K8mjl5l3%J4J3j0k8oK2JNj3jlj0l2rk7J2M5qK7P4np0k8k7k0
-20788b011NL7J2l3J3%l1m8J1O5K0k2k5k4Mj0Jk0m9k7L6MPJ4J2k0K6N6Kl2Jj0k3J5J3j5k3
-20751b069qj8l6QK5k9lL0pNKk0j8olJ7K3K3k8nL3M0m8m5j1kM3j3n2nKL8J3j0m6l3j0M3M4
-20712b136K5j1o3l2jJ9N1k2l3K2Jl4PL0K6qk7qk7j5oK1Jl6J5J8ONl5j8KLkj9jj2k7k5K2P2
-20672b252nJ7K7om2m3N2N8m0l5k3k6L6O6l7q5l5j1K7K8k9k1Ok2%j6k8J8J8l5mM8M7l5j8K2
-20636b378mLK6ML6j6k8o1k4%j0om4j6L0K8jk6%M4MLmK5J0k0M6nk6k6j5J7kk9l3J%jk2MNJ
-20594b510j8k7L3K8rL3K1j5m7K1j5o2k3KQL2J1j9l8k1K1l6j5K9k0J3J7J4k5k5K6K4ll7k2
-20559b654jOqK2j1ML0n5j2kL4J2nl5K6k2NJ4Joj3k7l5JN1N9J8kk7m1n0j1l1j0M6M2K0k8k4
-20520b719k1k5j8qj2k0mj4k4J9Jk1rJ3k0J0N5j6m%k3rL3k3m0JrNJ9K3%k0k7m2J0j4j2L7M
-20481b924j0j1l5m0qK8M0j5j4l4J1J2j9m9NL4J4k7K5ok8JJ9nk0oJ0jk5j1oj9j3J4J5LK1Q
-20443c066l7m1rK5M2J7on5q7k3oLoK6j6J7M5j1j0K7j6lpl8mqJ2jl4J0L3K7l6n6K2M0K7j8
-20405c221k4j1l8k1J6K7M1K8om4j8L0l0pK1LJ1J9p0l1K3K3OL6L5kl3K9L5m5j7NK1Rl1m9N
-20368c275km9l7M5N4Qj4j7l8koJ8jk1J6%k2k4k1k7n3qMMK7J2J5k1n6k5J2M5qj1J4j6qk4j0
-20329c522J3M8Rj0j4mk5j3k7n0jK2Qj0QK0k7RL2j5l9j2Jm7m5k4J3K7k2j6rj2Oj1j5Ok8Mk6
-20290c798%lK3LJ4j8k1Ok3mRm6m7MJ0J1j1n6J5K8J5j5n9l5J4l1J3K3l5j4j5j9k3l8k9J0J2
-20253d130K7j6LK5ok7k3J0jl0RL4Lql2l5k5QL7o7n4%K8j7j6PPj3J7J5l5m9m8j9%l5J1L4n0
-20214d461l4K9lNmo3l6KL0j1qk9k2k3j0qk8qL4jKm1l2K8l3l5O9L1kj5l6j7l8l3K7j9o6mJ1
-20175d852L4rqlj7k3j1Rn5lj0l7j1k2j3k7ll0l7J8QJ0l2k2K5nl1LNj7j4k5ql4jrn2o3k1j6
-20135e409m5l3mm2NK0ql3Ql4l6j1k4kl6J1L1K4j9l0k6q4n9plJ2pk6m7l9lnqk3l2l5KRj2j8
-20095f078k8rl6n8m6Ql1l4k1kol0L6L1l2p0n6j7j7l0k0m1m6q3m4Rl4j5k1l5Nkk2l6m3n0l9
-20058g043k3k1o2k6k0l5KKn4j01j9L4l9m9m9o1l8k9n6k6m3l0l2m3m2K2k9n8j9k7m7p9o1o7
-20024h268j4l6n1o7o5k7qk4o7m9l8l6k0m1j5n2o6p5k8jj8m6m8l8n5k1J4JROk8o7n7k0m7k3
-19988i486m0l6J0J9j7%%n8l6K3l3m2l5m0n1n7q3o7l6n7l9j11q9q8p3m8n7o4p1j23j18r0j08
-19955a1201q2q9r5p7p9p7j10j04r3j17j34j32p0j21j41j30j36p4p6j13q1r9j28j00j04j45
-19929a3908j01p3q7o8n8j13j66j24j09j11p0j02j76j73j27j54j18j29j79j12j19j98k13k05
-19905a6993k45k04j66k15k50k64k23k12k56k61j83k23k72k32k39k35k18j92k56k05j86k03
-19883b1933j34j69j51j20l9n3l3M5N0J03J70J96K52L66M22N05N64O51Q11R33J009J086J192
-19860a4277J326J411J489J557J657J734J762J779J810J810J789J719J693J658J549J444J331
-19843A3241J254J142J010R07Q10O79N40M67L99K44J34J47P0K6m6r8j16k24k08k07j94k19
-19821A9758l08k81k59k69k40k52k44k73k53k44k36k69k85k89l15k65k01k09j91k02k37k19
-19799A4217k00j42j96k61k21j89j65j73j72j46j19j49j88j21j16j61j45j20j16j33j20j27
-19777A0737j31j21j05j01j18r3j37j09q2j37j43r9j00j34j19j05j17j30j16m6q1j48r5p8
-19753H092q4o0r0j03p1q0p2o5p4j08q7m6n9j00r3n5n6j06o9n6p0j01j13k2j7p3p1o5n6o8
-19723E902q2q5l8pl3p8r2q9n6l5k8m9k1j9n3q1m4o7o1m0n8l7k3j0n8r6n6l2m2nl1l2l6m7
-19689D281o3p6J0rp5k3l1q0k4k9n1nk8j9l9m1l6n0j2m8qKn5o1n7j9Rj9m5k5l7o7l4j9qQm9
-19652C068oK4m8n5n1k5jm0k6Lo8m3O3J2qk7p0m0k6l3jk7n7lkpm9j0k2m1j0J5J7m2k7Rk1n6
-19614B269Nm6n8ooj2nJ6m1j7m7n6j3rnJJ3m2m5k1J7Lm5mJm6n3k0k2PJ5k0j4o6n2KJ1o9o2
-19575A458r8Q3K12rl5m6k5l3m0k2%k1pRo1l1lRJ1j9l9j7m5j6L6Mm2oPj9%Ok0Jj7n3k3k8l6
-19536A025JK1J9j7n1rK0QJ2j8j5n7m8qK7K5j3Oj8j2J8j9n4k9OQl5j3oj2kJm1j7Om1K2j0l3
-19497F47Oj5k4k9K7K5k0qm1K8K5J1m5n1oj6l6j5K4K4l1j1K3m3o9jk1k8L0nQJ1k8J7k6JL0
-19460C68n4jM2L8K5k0m9J3Jl1J0J8J6m4K3L1j9j8l9k8k7OM%J7Oj6m%m3l2K5J5n3m0l7k2J6
-19422I7j3j5M0PJ6J7j6PM4k7m8l8LJ3j3qJ1MJ6l1k0k3k3j0j2k7k5ML7K1Pn1m2%mm6l3nOK2
-19382a58j0l0j2M4K6l%kmK9j1m3n7m0pl3j6L3j6JORNk1J5qk6m3l7M3Qn4J2Oj8k6NJ8j8QJ8
-19341d07k9l6oj9l9Jkj0K7J6RJ0J2J5J9J4K6k7k6Nk4l6ql2pJ2L6L7n4o3MN9Q2J9Nn2m4K5
-19303d88J5oj3j7mJ6JK8j8PJ8l2J8k1oLQJ1m3nJ2j4k0k5k0K8M7L4k5Jk9l6k6Kj0m4k9PJ9
-19264f56m2l0j6J8M0NJ6L8L1Mj6j0n2o2j8PJ4J2J1k1l5L8K5K1Ln3ooj4j0n2j8m5rMK3j0J
-19226h70J5j9m2Jk2j7L0KLJ8J0K8K0k6j8qk8m5m3J6J9K2M9L6k6l2lJ4j8j2l1M8ln7J9L4j3
-19189i49j3J8j4l0L2Jl2J9mk4q6n5MN8K5m0pJ8L9l0q1m4M5L6rj9mrJ9Olnk2k8K1K2k0j7L
-19150a179n2L6Nj0L8Kn2k2%Jm5rK1L8J6k3JL9L5Mn7j9np4j8nK7j8j3j2m6j9L4J4LK2J8rQ
-19111a325J2K8m7kL0j4oj7j4%J9k9lrJ2kjJ3j1J1L6K8j2k4p1m3J3mj5L2J2k2Pnj5m3k5pK5
-19072a488K0j0NmK5LOk9j8J1J0n8OL7j3k4j9j4l7j8k6J8N9Oj4qOj5m1K1M8K0j1J1j4po3l3
-19034a652l1lj5J4L6k3l2K9Nm8k1%M3N5K8n9l6J1nqjj7JK4j6m8m4KNj9K2O4j7n7NpK8K7N
-18995a755l8m2J1Pl2p1pNk8j7J3L7L4k4k2k6jlj3Rl0J0RjJ6N4lm1j4mKK0j6qn5n7L2j0oj1
-18955b076j6Lj6Jj8nj6k8RoJro0J4Rj7rMJ1j2mj7Mjn2j3Nm8k9okL1O9Qn9JRJ0J4K8pM6PK9
-18911b213N4P0N3J5L0qJ9M4j0J6K0L0K5M0M9okM3L4L7N9K5LJ8QOL3O1K0M1N2Pn6OO1N4k8
-18874a290l0lL3j5k0M3j7m4J1J7J6k2m2k7QoQJ8K4Lm3n6m2m2j5k3NL7oj5l8k4M3j2k7J6M
-18837a573k3j9kl5k8j3n5J7N7J0j3ljj7n3k4j6K9qK6%pLk3k3K5Ln9j1mKJj2j6l8PM3PJoJ3
-18796a838pl4l4j7L7Moj3jj8j1j6k0j5jQj9K5PK9rk1oK4L1k0l0nl1k6k8K4%k5K0j8n5pPl
-18756b118J9K7pQj7m7k1qQj0J9M2j3NRj9m4nJ9j6k3K3L5k9l7j9M5L0j1j4l5k2K8Nl2pPk3
-18718b248k1K1k9OK1j2lQl9j2M0N7Nk4j2j4n5j0J6ok3k9j1K8J3MK1J7k5k1MJ3jm7l3j3l2
-18681b446k2k5M7mNNm0pK1K3J3J8l0k5L9L0%m3mJ2j7l2J0J5knpl3m5pk8J0j2j2P1M2l9qP
-18642b525j6j4k8K9qm6J5j6OK8K7k2o7k4j0j1k1L4j4lj2k4J8K0JmNok7J4k6ml7l6j0L9l4
-18605b809n9J0k0lL2npM9Ok3k4l0l0K0OJ4J5J4m3j9j6n3mM5rk1J6l0l9j1L0j1k3L5mm4RJ4
-18567c022L8J2l5j8Oj5nl6n0J3jrl2k0J5k2JqK4k6n7J0L2K1J5k8ok0QJ4l0K3Nj4m5JK1Kj5
-18528c253J6j3rj5J0j2oJ9J4L7L6Oj6J7N0L6M7mJ3N0j7k0J4J1j7J3M3l4l4j6korK6J2Nol0
-18490c044n5qj7J2L0j2k2OJ9j9j4M0n0n4J9NJ1J6l4Jn3PM7L1M9L2l2m3J7K1M1J3%MO0J5j4
-18453b975j8oL5Pl7K7K4m1rl2KpMm7J4k3m7K9k1m5l1k1K4rn4Lk1k3J0MJ0k7n3KRK4K2m2q8
-18414c427k8L2mj0n0m9j5oKLrl2k0j3M0L2k6kM7l0p%PL2K5Oj7P9K5kO5nQK8kK6J5j2l0k6
-18374c350j3oj3k2n2k7PL4Qk7J6Qj4ljj0LN3j4l2J2K7L3jl1JJ2k6QK4N2Ql9l1J3l1mj0nm
-18334c447K2lj0n2o3j5k0l1l2k5mPm1p2o6m6%n8q8l8l4j3Nnk2n6o0k3L6op1l3K5lk5l1Kj1
-18296d407k7KO4J0l1j7M4M2K2O0Q9Q7J14J79J79J37J72K43K44K29J65J91K11J73J73K05K08
-18269a239J58J18Q7P7K9NM6K2J2M6J6jJ9NKo1j09k9mn3o2kok6l4o4m7k3mk8m4l5n4o5k9L2
-18233a345l0m9m6l8mk2n4k8Mk9k1k9j3nj6%j4o%n0o4k7j9ll3J7pk2op1l4K7K0Nqj8o6j7K4
-18194b097n%OK8mJ1k5l1NJ5QJ3jOJ2k1k4j3k4K1M7K2Kl3k7J8K6j3J9L8jn1pK6lJ3J1rJ9n8
-18154b081m5L2oMm6k5K9nm4j9j0krj1k3jOj0l1l4j0kJ7j8k0Jj4k5K8M6j6m5k2lL3J1l7j3
-18116b420m5m2QK9L3j6m1l8l4K2k1J0jj2j3k0K1J1k6n4j2K9L5j5J3j8m9LLL1Rqj6J6K2l1
-18080b637l9m3J3Jklk1jLRj9jl5k6K0Mk0L6K0k2%mql7pK5J9k7n4J8kpj7K0L9l5l0j0k5k9
-18040b934k2O7J8l8jkm1m6rL3M2Rk1L0j0j0lk4K0L4jj9m1l4J8J1%NOol4l1l5nOj4jO0K5l4
-18000c032m0l6OJ8J3k1J0LL3J3k8M5Kk1Opj8j4j3qj2l5qK3M2K3J3Oqj0j3n0KM0k2rJ8K7j6
-17961c078%m1l3l0kRNJ1J4K7j5j7l2j7J7L5j1LOk5PK5l0m0k1oN0Qj1K9j1J4qk9j2k1l5K3
-17923c242K4J7qk4k1rK5K0mJ4J4kJ2Ok8l5m1K3J7k2JK1j3k0J7j4j4olK6lK6pl0j6j9j7n8
-17885c393j5J7PL0L9nk4L6K9k8j9pLk5k3L2j1l1l2k7J4J4J4N8J9j2N5L0m1m4m5kN4lk6J8
-17849c344Nl0j0J3l5PMj7L6K8K5Ql5l5qRLpk2MJ4j6j5QJ0K4J5m7n2K5O2O0NLmkm2o7J8jk1
-17808c424k6PL2j1rL3qm8LJ5K3N5K7Kj9j5J7J1k8lL0qk6l4k5j5L3j1kj4pJ0K0nk3j8M2J8
-17770c401k5K3j8LJ6OpN5J1k7j6%oKK7j5jj5m9J6RPM5k9n1J4L4Jl8MKK1L0jj9o9j4Q0J3J9
-17730c363K8k0LL6M5J4NQj5J3l1k3Mj3j8%J0K0%j2oN0K9J3j9l2jj2j5J7k5l5JJK8NlJ1J2
-17691c290L7K4k8k4k5kRj6k9RJ3K4J7K9L0L8M6j2p9n4j0K2L0NK2K7M2L2j8l5LJ4k0k2pj0
-17655c208K0K1L7k6J6L8k1oj8kPNj4k6PJ0l1mJjM7K7J0pl3j4N7K9j4K7k2n8j5kJ7PL5O8L
-17616c033ml6j5L0J8l4k2rQJ2jj0j6R%J4K1Mpj5NJ6j4j3j5Qj1j5K2J3pl1N0K6J9j6j7j8J6
-17577c068LK4K7mpK5J1j8Lj4Lj9l2oK3K0K4K3k5k8j3J5lj1JK1K0Nl9l6Q%NM1MojNJj9K5K0
-17535b992%jJ2OJ0j4l8j1J1mK7LJ3P0mn0LPl5m7J9K5J3k7l7J1K6PM6J0j9j9j2J5QJ0K8K4
-17497b906qo6l7Klnlj1l6MK5k1J9L3L7k4k2j4K1J6K8l3n5M7M5k0pk1km5ON7M0Rm5k8k8LJ2
-17458c036j8j9J9l8k0L0k0qNPK6J8m8n4J9K6Rl1mK6%K2j6J7mk3k7oNj6L9Lj2oj4LJ2Oj6m4
-17418c188J3ok2jL4nK2l4%mqK3ml1lJ9K0pJ9m1l0l2nL5L4L4k1pL4M2J3L0k7KK7J8j7ljo5
-17378c143l7P5O9J8L5M9jJ5M7RK2L6J0j3k2RoPJ5K8K4J5N2N7j4o1l1oL0Ml9l9K8kL2L1Jl2
-17340b728l2L2K8l2j7M6J5M6O8L5M3L2j1rJ3L9L1K1L0L2K8%m1QK6l6j9Rok9j1qj1Qj4n2k5
-17303b491k6NK1K1l9m8%j1K2L0PMl2k1j4nj1lKJ3k2j9m1QJ2j0L2J2l1j2K3J1K8N2J5J9k4
-17266b523l9K2J2JLNJ9L7n3k7J7J6L3J6K5l0p0mJ4J0K5j6lo9MJ9l1k0j5J3j3J5nl4M0Rn0
-17229b647pj4K5nK2j8j4J5M9j9p2p6k7onJ7K1m0pM8J1k4k6j0k1L1ko6rj3J9Nj3nK9l3k5r
-17191b921j5J5k0J1Ml0j6oL3J8Qj7k9K0k0pj2j3j6j6L1k0qJk1RQj0J3m4m7K6J9J3j8JJ8R
-17153c049KML0K9J7j0k5j8m2m4j6J3OMlL2K8l2%K2rl6oNk6j2J2K5k5j9k2l8K3L4J4Ll7n2
-17115c218J6rj3PRN3J0j7Orj0%l4m6J9J1ok1J9jJ7M3kJ8K5%l6k9J3nk1j0K7J3j9j4LK6kk7
-17075c214l7l4jK8%K0K0l5o4ON4J9m1n6J7J5l9PjJ7Lj1k7l0J5K3K8%l6l3j7RMPk1l0k0K7
-17037c428K4k7l4k5QqL1j0jJ2l1m2rK1J4k4K9k4LL9j0m8m3QJ8JnM3Lk6k5kk8J9J0k%l2l4
-16998c635L9J0k9K3j4j9l4RL8Ok1k0l6J6LrMPPMKl9l8J4j2j5k3RM9j6k2Pqj5%L1j2j4MJ5
-16958c734j9k4k2j8j3qK7j4LJ6l0n7K3K2K9Rn5j0K2L2K5l0k0m2j3OL2L0on4l7J0Jj4m4KK6
-16921c949k5k9l7K6N6j1j7KrRjk4l2m3j6kJ4L0oj4J4j2m0k6M1N9j2m2l5l7RK2Oj1m1J5J2
-16884d156j6pj0l5m6MK7k3l0J2nK3J8k0j5J0Ol4k0J4nrlm7l3l3j0l7qJ1J8rl0J1L6k2n9M
-16846d528K1j7l1m8%nJm6m1L7M3k4o0l6Kj2j1k1M7J0n8j5qm4p%j7pOj8l1k1oJ1l5n4l5j5
-16808e073J1j0rl3n4J3QJ5Qn7n7m5j7NK7Km2m7Nn0rj5l5Pk6p5n8l7j7J6j6k3ol2l5j2m3o8
-16770e884k0Rl3j1k2l3m1n9p4n5l7n6k2kk8j7rl4j05o1k8r2p4lmn1k5n1l7o3p4l8l2j2n4
-16735g232o1k0l0j00p6m6l9k1n5j07o9n2n7k3l9q9q1o9n4j26q4l4j06j03q4k6k0n2q8j10
-16705i153p7r3j05j23j11m9r1j01q3j00j28j45p0q3n5j23j30n5k7q6j34j70j49q3j43j47
-16679a1814j51j19j56j52j38j67j05j21j60k15j46j19j56j78j43q7j38j44j16j55j48j09
-16657a4937j15j61j42j00j29o2q4j03l0rj1kM5O0Q8J50J36K01K82L22L37L78M60N32O28O62
-16631a1604O55O86P32P65P83P92P73P82P60O74O67O45O05N43M89M61L94K90K45J94J79J37
-16609F47J03J24N3L2Q9R1O4K7P7J40J37J49J83K06K38K61L18L66M07N04N32N85O23O92P42
-16584G390P60P75P89P76P15P44P71P27O54O24N51M82M48M12L64K78K23J66J07P7L3Nm9l8
-16560A7784q7j42j28j30j61j49j44j38j75k21j95j35j36j87j95j46j34j42j65k04j83j37
-16538A4350j49j92j65j19j60j50j48j40j57j17j27j35j53q2p6j03j14j11j49j32j05j01r7
-16515A1368q7r9j28p6q0r7p7q5q3q7p7p6n7j00j47j37q4l3k4q1j01r7r5j06p1q6n6j0n9q0
-16485H892n0n2m4p9p3p9o4l2q6j12n3l9p9p9j9k8p0o0m7j9p0q1n5l1p4n1l2n1r3j0k2n0o1
-16452G047o5m0n2l2o2q8l3j2l1k9m8q1n0l5m8m1k1j4k3n0n0o7l4l6l7p1o1Qk0k4j6mk6m5
-16418E709l0l9j4m6l3rl0m3o3m9m6K6L6o6m3j5JKj0k4Pm1m4Qj9j1J4j9k4o4JK3l9l9jln0
-16381D913m6j6qqm8q2jL1l3j4k0p0n4nK9%j5J7rm8q0k1K7kj8l6m1pO5K7J7J8k6qJrl0m0J7
-16342D367J5j3K2J2m0m1j9J8K6Nk9J1oj5l1J1J9j4o4m3k3J3j4n7m1qk6K0K1m0Lj6n0j6l0
-16307C927n0l6ql7kkqJ7j2k5l5K6M3k2m6kj7k7k3J3jJ4K1j5k3J4k9oJ3J3j5l4l3%k0j8KJ2
-16269C569Mk5k8m9l8j9l0m4j5M2Jj3k0kNm0o2qL4kk2j9j5k0m7j9j2j7pj7n4k8NM7KMmJ7r
-16230C045o1k1o2l4J8pmJ6%LNooj6j7j4Pj0m1K2J4Oj8k9Mj4k8lJ1M5M6l3m2RM6K9j6p0o5
-16191B709J0K1l5l9o6KoqQm4k4K2J7J0qm3k6k0nNJ0m5j8Lj1o0ML4%l6LN4l7k7P3Rj9j4k0
-16152B383MK9K0L6L5QK0K1J6L5l5k6RkJ6N6J9J4L0o0oMj8J4kj2k5o9k1L3L9l4m6k2J6OJ3
-16115B498j9jk9m3n6l1Mj7j0lj2K6Jl0J1M2P4m5n5N5J4l6j8L2K1J1Nl7l3M0N2J6Rk6lorm
-16077B388QnNOpMlnQJ5k1o0n2rM1O2L4Pl9m5j9k0n8JK9L6j6n3%m2l9rJ5J6MM4J0j4j4nk0
-16036B178K2K2mk0J8qj3l9nMl8k3j3j4j6k6j0PK3jl7l5ll0mN5jm6j8qrOrk2J7Qj0k2kj1j2
-15995A851K0%l7l5j1J7J7l9n0j7J9K1L7j0mqMk6L1Oj2j7l1j2lPqOLJ0Jl2J1Ml6l5m0L6L9
-15956A677Ol0pJ3m2j8j3k1NJ5nJ4l2qL4j5j5J1j3L7J8J4m6m9LJ0j6j8l6l3Mj2K3LNL0m2n7
-15918A394l0j0j2L6J8Ll3MJ5loK2lk2L1j8l4q4J9M4Ml5j0K8l5l0j9J2PoPPj7L5M3k2j8j8
-15880A264l3KN1L7n1k9j8kJ9k3jklJ4LrK4j1Rl0Pl9n4NK4prj7oOj1j1j8k2MQk4j5j8OL0N4
-15838A104ln2n0JL2kk4J7J5Lk1JK0k1l4Om1j8j7L3K5oKK0k6k1K8lJ2Qj8j5K5K6n0J9n0q1
-15800H44J4J8J6K1J4j0j5k5qQn9k4j2J0L8J1J7K2jl3k0l8j8j0L2J1j9k2m2j1L8N2j2k3k0
-15765G44k9qOJ6J7MrL4K7o1l8k6k4l2j4K4Q3L7mk1lk5mJ6Nm0m0QK0l3k7L1M8L3Mm2J1K6k7
-15726F87k7n4kk9m1PK8k1k3L3K2k3k0l6KL1NpPPl0j3JPMjppnl6k3nK0k5roL6Jl0j9K1JM8
-15683D69K5l2K0j0l6k3pM4M8Nl8m7o1MMnMMRKLk2RK4j6J4J1lk3m1lm5k4O1M6J8k1n2n9J1
-15643B67J7nk0K9L0N2j7n5m3pM2Oqk4k4J7Qj3J6j0j9k4k9mqlM4L7%NPo9m4l9j2J9j2j3o7
-15604B7kK4N3L9j2k5k9lMk7n4lmL3L9k6jL5K4j8j7J1k7Nj9k2j2j4k2NJ6J9oL8M2nn8m0k1
-15565e3L8M8Nrm5M7RpK5K9J4lJ4KmL0lJ6L5j1nj3j5L3L2j1j7om3m5jJ8K5K6J3k9NL4LjJ0
-15524A90L8J5j0NO4J4k5j6lO7Rl2j9Lj2K1M8L2j5l8nmL1QJ0J7l0j1J3K0l3l5J7%qPk4nj5
-15485B89j7MK9L5O0Nn5l4L4K7k5K0rk1qk3qL8Nj6J2K7J3k6l7k4PJ1L5K2J1l2Qj5j3J8j1k3
-15447C13J0L7rl0qoJ5K3jm4j3Jj3K3ol2j2K0l5o3oK2N0j0m0J0K3kQj9j4k8k0K4J6Ol6j3R
-15408A50J7K1k0k4jl9l%n5k1N6K6pkOM8K2o0k8j9j5J1K7Ok9l1Mm5p7K5L9NK3PNj4k2j5lM0
-15368Hkk1k5qlnj3kK9J8K3L7k7j3J4j5k3m2J0M7J4n5k4J2k7K4J7l5k9j3l1k3J8j2J2MJ5r
-15330a55pPqmJ7%k6k7j8j8k9PK6L4J5j7L4%m1Rj1rj7l0m3k2J4j3k3oJ7QJ8K6J7lJ4l4lpm5
-15289c53Pk0l3J4j9l4N2L3Mj2j4jMJ4j2n6j0k7l4L4mMJ1j7j7j2k5M3M2j8rnnk7kN8J3j1l3
-15250d77m9m0oM5km0l7%L7%o3lM2k6K2L6k4m1jj4k2k2l3J5mj3RL3K4J4k2k5j0l0j0l3k7J5
-15212g82M7N3N3j8L2O6M3M3L3L6K6M4k1j5J3J8N8L4k0L4N1j2n7m1l2J2J8J5K2k9j8j6l3J6
-15178c27N0kl2j8K0K2k4j3m6k3J7Pl5l3k2J1J4MJ4n2o3K9K9J2J0kK7J3qOK1KL9RJ5K9%J8
-15140b82N4K2j9oLK9L8M5oJ8M6K3k0k6NqoJ7joL0Onk9J1Kk0KL2j0l0j0k4j2m0k2mL2K4j7
-15100a64k0n1m1n%Nk7J6N2oqk5J2Ll4j9K2M0P3Mk0n9l7j7J2K0k9j0j6Qj5m6pL7OK5k2m6R
-15061c80K8J3n0j2j0l9J2nK2L4oj1j7JK6J5Lk6KK8mp2l5k2Lkl9j5qNM5j0j1K0K9J1J3jmL9
-15021d30K2%l0k4k1rrLL7k2m5%k1j4P%lLm6j6K6Mj1j0l3k4rm9RJ9O1O6%j2qj6J5Kj4k4j2
-14980f38J0QkK9Q0j1n2k7j1nk1o%k8mLm9k0JL4L7M8M0%m6k6MJn0nO4j2o6K0KmJ2J3L5j5k0
-14939f77m6j2NK5M2Pm5k3j4kjm4PK4m8nM3K0J8om0j3nK4L8j9k9%J4NJ2m4k8J5K6L5jj6M0
-14900g18QrRj9p3PL9Oj7k7j9KKj2J4j1MMm7j3K1npL7K2k4m5k5lK1J1QJ8j4RK0Om5j6Oj8j3
-14858i06pK8L7m2kj4J5J0qk7N2j2l6M2M0k3mNj4k4L5L5k1j9l7LjrLj8rJ2j6J1L5LmK3k3o4
-14818i51pM4k5m0l6L3J3k7J1K8L2Knk4o4J0J5K5J9l4K3m7Qrl6kM7jj6rk5k2LJ8kL9N2Lm1
-14779i98j9kl0m1J1jK5J5QJ5PJ7k2n8j8NJ1M4J6m5oJ9j1j4mPJ3j6M5J4n2k7l1nOJ6J5Rj1
-14740a093Nj7k7J1O2L3l1k4J1nl8l3M0K3J1K8n5m0J5K6ol3L0klm5n6JN6P%QlqJPm7l3j3p
-14700a244qj3o0k4P2K7L6L9kJ2k9n0pJ7M0K4lj1pN5J6k0m6L7L3j01n2ML0Rj4K3K2m4m5Mj6
-14663a296P4M9rm1Qk2m3j5K7K5K0J2j2n4j0RJ4QK1Oj8j4mj6M2Ql9j1l7pN4kJ1M6J8jLk5%
-14624a221n9l9Oj7rj6J1Rj2M3pPJ5m7k3j6jRJ6K4rk6Onn2l3L9L2j2kj9MK0Jj9k9K0J9KL3
-14584a357j4j1L1qj2P%l7k4j9%L2J8RK1l8n5lJ1j6J7LRK1k7J3K9k8n7j7J0J5j2K1N0k6j4
-14547a458K8%k1j7l4lK1L9Om1nL3k6k5M2J7k4nJ1OJkm1o8l9j6J6J6J0K9J0j2rK7%m5nK5J2
-14508a547j6j7j9J3qoJ6J1N0j1j0ol7j1Ml0Mj9lpJ2M9P9j7k2nqNm2L4L7j2l8nml0KK7M0n
-14468a552l0l4rj1M7K5k1j3pk6J5K0K2j4jJ1L8Ol1k2lJ7qm5m2J3j2j5L8M6kl9lqRK1oJ7K5
-14429a584l2k0M0J5n6K1K3l8l3M5M5rml4J6L8kkk9kj4l9j8L3j4l2QK1K2MK2K4Ql3n9rJ1L0
-14391a637N8k7j0qk9pk2j3L9K3pjk4j2pM4K8j7J4j9k3j5J5J4k7nj6j7J4rPL5J0j2J5j2nj
-14353a666j9k1j8%QqJ2nRqk6QJ3k0k9J1J0O%kL9l9j8KKM3PLPj3Ml1l3K8J9j1j8j9M7K3Ok5
-14311a722l4L0J4Nj7k2k2K0qj6K9L1L1k7m1j8m3k1PJ9M1l4k2nK1K7J1J0oJ1ro2m0n4l0j3
-14275a959%L7L3M9L3k2j7n1J3L5jJ5QL0Pk5k5m1j2MJ1K5J7MpK7%l5j3j0lJ9j8nj5J5kj6%
-14236a895Lk1m4j0K5PQK6K4j8m1RL4km4p4L2K5jM8j3l4nk5k1J7ll2K2Rj4L1K5j3k1k1J6K1
-14198a970k0NL6Pm6K8J2j6m2qjPPj2PL1J6n7o8j0LN3P3Kj7k6n7j3K5M3mn8j9K9K1k8l8L9
-14160b066J0l3J3PjK7Rj3k6n7qlL8Nj8K7O0oKl6p5jK2L7Nm0J5J0k4k6j9J6j8jK3k9j3K6Q
-14121b153l6m6M4M7mPkl3j2pj0JJ2K9L8l5p2k4J6MNL1L0jmJ9l7n6N7kk7k9oNj0j0K6L9P2
-14082b134K0o0n2k2mQPJ2J7l3L6J2k6l6K2oMK1j7mrK3k0j0j0J1Kk7n0J1j1J5j8l4j3L5L0
-14045b310k5l7j3K1NKM6L4KRm4n3k3M0J5LoK1k3l2K1j9l7L1K4J9K9K2PNl9p2l5JK9npR%J9
-14005b366jk2L2j9m4J1l4l%QJ1L7j9m5J2Mj4L7Nj7J3J5l2J3km9k3j9K0KOQj2LJ3OJ5O2L1
-13966b357jL1Ol0m2m6k2Qj8k6l3L2J0KL1J5J5Pj5k0lJ4l3l3L8J2Pm9m1k9J3nl9j2L4Oj2P2
-13928b513j1m6rK6M1j6k7j8mJ5nj4%j6Mj6Jj3J6J2rK0KK8J5k8k0%k3l6J6k0J4k0oK8k0j2
-13890b664j0jJ7j4M8K1jJ4l0l8k9L7J7kj0Qj4l5J3L2l2l5J6L0PJm1j8J3j1K2K3j9m2JK5%
-13853b701j0rl1J1m4k3j1j0L0N5k4k4K2JL4J3l2p3K2M3J2m0n4J4K9M1L8l2l0j3%J0k4k1Q
-13818b823J8Kl5j8oLLlL3J3jJ2J2l7m1j3jPNK3J6pk2J1l2k1k1K0L3l5rj3j7RL4L6JJQj2n0
-13777b917j6j9j4jj4j5l6m9jN5M2Oj8lMJL5j1j4k9RJk9l0m4K4L7nK1J1j7kj2j4Ql4J7j2k8
-13738c113rL1km3j8L9K3j9J4K9j3j0K6J8l0j5j1pJ4k3J7j3k0L2Nl3mNl6j2J2qK5J6qk9ml1
-13700c205KK1jj4Nk9n7rJ2M2J3PK0k4lJ1km1kQm0lM3RL2K4kLk1k1qm4K8N2J5jk3K9L8l6m1
-13659c213pj2%jj5K9k7oj5J7Kk6j1pL6L2Qm5nO4O4nl0L8K9n5l6K5K6L1K8j1%mj1k9NoJ4K1
-13619c108j7j6j3j2K9Q%k7l8jM4Nm6kL6j6l3J3NL6ql0k0K5L3j7k6j5j5ONM8M5j1j3%Om9r
-13580c198rK1j2Mk1j6J7K3qm0j1j4K6N9l0k3K5l7K8J1k3m6k4m5l0RL3K3MkJ5nJk8n0l1K4
-13543c380kpM5J8j2j0k7n9RJ1RL3Ll4K5j4jRRkm8K3k5l2KL9Ll8k5l4NJMlj1j7l4nL9N0Lm4
-13501c524k3l7J5QJ4Mj4J0%k5J3k0j0J3m2PK4jk2jRl2k0MM3L1k5rp7l9RM0J2J7j0l3k6J1
-13463c706j5K8M4jl7k8qK6M4PJpL7l4l2j4l7k3l4j7j8l5N0M8j9k5j6M6LK9K1p6n1L0j5k7
-13427c861l%Jl8j0J1J8K9J7m2k4j3Mk6oj2kj8j8L0N1j5n2l1k4qPK7nj5K2L6rj3j5k1m7j2
-13389d087lJ9%K7PJ3J0Om9o3JJ3%MJk2J3Pl6p8j6L3j4j0j2j8J4J2K6pJk7j2Jj5pJ7J5L7l3
-13349d232l8K2Pj2MNj2lj6j0k2k2J3J1k1l0j6j3K0jnK7j2LJ7Mpl4Pj3j4Om1q%k9K6J4J1L4
-13309d380k8j5J1k5L2qo6J2M2K1j1l1k1j1j2l7nK1k6o3k9k8N3Mk9m1j6k4k4K4Jl3oK6K2J6
-13273d684lklk7k1Nj2j2NJ9j1l2K5Nk8j2K5j3l9j2NlJ5J7j3k5j4j8j3k3k4j1pj4k1j3j4k6
-13235e029oJ4N5Jn6n1k2K4J7l4lk8L7L3j1k6o4j5j2j2K1k7o5k4%m1PMl4j7ol0J7L0mKl8k2
-13197e415k6l7joj2Rj9j6j3NJ3J3oj3qOJ7k4J0JLM0J6m%N1M7L2ql0j6J8J6N0Pj8ljJ6j6m1
-13156e363J2j4Rk5j8j0J8K2j5j8k0l7Jj5k5RK2l7Rj8r%l0J6J2p7j3jmL5K8k3J9K8j0L1L9
-13119e472J9j9Ql2j5kn1K0L1j4pL6J9NKPmJ5K6J2J4j0L3L6K4j5J2j5k3Q9Q4L1k0l5J7KJ0
-13082e182M1LK7J8k4K6O1L2k5l1J1K4j2Pqm5l3J6K0J7L7nL5j7m3j3J8L9Ll2o4m4j4p4m8m
-13046e283J3J2qJ4K3Krj2j6mo1lK7J0nl8l6j6k4pL6K2m2m3m3k2J9k1QNk3n5jJJ0K1j8n1l
-13007e621jm6j2Nl0Jj4m6q3n1K0k1onk4k9mj9m4K9mn2j7K9k5m9rj9k1Prj6n8l6Nj7j1k0m3
-12968f366k5j6o3l6j1k8l7qj1K0L9l4k4k2m8l1l9n6j8Nl5j0k8l9m5k7oj5OMm0k4rl4k6k4
-12932g161j7J6k1n3%ln7p7o6l6j1k4l8l1l1j4J9k3j2k4k0j9m4j5kq9o2n3o9m8j1m1o3k7J2
-12897h215j6q2k9k8k5l9n9k5l7k3kn8q2m9j5l1m6m4j9j8n6p9k4on0q3n8n4l5j5J3l1j05n4
-12863i579n3n5o4m2l0m1m8k9k5m4p0l7l1m9m8n5j3l3r9m9MK9J7o2k5l5n1n7m9l2l5k6k5r7
-12829a0938q4k6ql8m4p8o1l6o4n6l7r0o4n8r6p6l7k7o8q3k8m4q4n7ql3o0j7lNjK0K0olk5
-12793a2393k0K4M0J4k3NMl8q0j46q5n0p3q4r1j14j37j04j36j21j37j40j20j00q6j00j09j28
-12765a4528j10j30j49j18q7j46j41j38j55p8j06j23p5k8m9p2o7l4k7j01r9r3m7q0p1j02o0
-12738a7014m5r4r9q0q0m7L1K1KM7R7J23J06J81K86K78L24M01M72N67O19O83P08P92P56P76
-12712a0189Q16P59P91Q17P78P39O81O56O15N44N17M48L35K40K35J61J26P4rm2n8r2j03r9
-12688a260j03j17j89k04j83j81j59j82k15j92j80j53j13j46j42q2o0o2mJ3N1J00J50J82K44
-12663c187K97L07M15N03M97N72O61P48Q27Q69Q73R05R17Q68Q42Q19Q06P53O98O58O62N63
-12641A1873M73M62L83K61J98J51R2M8Ql1m5m7p5o4p4j57j81j57j56j79j92j57j21j56j77
-12616A1980j95j63j96j87j59j22j25j89k10j52j63j49j41j10j32j43j55j63j31q8j18j73
-12594H616j47j35j00j47j07q7j46j19q8r6j61j30p9q7j02q9j01j17j31j21j03o9r0o6p4o4
-12568E860m8o8o8p6r9j05o9m7q1q7q5p7p2o3o1o2q2m2j9m1p1q1p6n6n5j12q6k3q9p4J3K1
-12536C819k7o7n4m4k8m5r6n7j0m8k4m1p4m1m9o9o8%l0n6p1o6l4k1l8m8p0q9K5L5l4l0m6p3
-12502B331n2j6k5q9m9k5J3j5k2j4l5n1o4n2j1j0n6k7op2J2J1kk2n8m4l8k8m4q2k7j6rok4
-12467A276k0Rrl4k3m5Qk8m6K8Mk9l3n1p1kJ2Pn2m2k5l6k8pJ1k1k5k3n3l1m2m8n1k8pj9nJ6
-12429D37J6j6o1n5J2k2l2k9n0J3Nm2pJ4m4j5k4m6ljk6J2J5l7m4PJ6Qkn7k3m1l3k2o8qL7K5
-12391a91Jo8l1M2l3l3J4L9J4m3n6j0J3K4rpjoj4l1o7l7m0m0l3K5J0j2pk9m6L1Ro4k4L2rj8
-12353g05k4k9j5J4%n4l9j5QJk7KN1j8rJ3KM1p3q6J0lj6nl7l5m9K4K5j2k3PJl6OQk8k9j5m
-12313a173j3l7j4k0l2k3k4j0mPK9j8m9k3k5J3L1J5m6o9k5j3lJ2JK6M1qm2ml3p1m4k5j7M6
-12277a644K8l2lpk2qkl0j7J1L0Nj9l5m8%mk5L6K4jl4l8k9j8j6j4k2PJ9Mm1k7QQJ2K4J1k4
-12238a933lnmj5olkk5%m2m5QNn1nMjQqJ3k0j6k8qk1j5K7J8k7p8RM2j2j3k7rj4K6J0k5n6k9
-12196b376k0j8l5l8mOJ2JrlMj1nK3J1k4k7k6l5J5jjKQK1j5Ml8l5j1NkJ7oj9Nl0j2k5l4k3
-12155b749l0M7M6K5j5l6J1N2K8n5k6j4LkpRoJ3Lm0m7oK7L7J6l5j1jMK5K0Nj9n4o2l1k0rJ5
-12116b889K1J2j3j7j3j8j2klj4j8J3j9k0j5j6K0Jj8M6J8K9k5j4O6j6r2Jj8m5j1J0N3L3M5
-12081b940Nppopj2Kl1ML6K8k6j3kL6K9j7ln6PM3m4KO7J3n3k9kjj0n5k6mmLl0K7Nk8ol0l7
-12039c179K3J5l6NJ0k4k4L6K8K7j3k4kj9J9NK3K6n1j3JK4K6K3K6k6ql5J0L4kJ2N6jm7m0j8
-12002c133n2l0K2J8Ql9k5L6k1j4J7J9j3l9RJj0o1K1K0k2L3j0k3j1mK4k8jO6K6j1j8l5j9J2
-11966c287j2lrNL4j5m6j3Rl5%QJ8qm0k7MM6Qm5n5j6j7QQj2j9mj3j7j9k5k9RL8j8ppj6k2J4
-11925c627Qj0k8p0J1J0L4J2o6m8l0KJ9M7m6o4l9m1J7J7L6k6l7mK4j1k9j7j9mQlNj3l1k8j3
-11888d054n0qJ5j1J0Om1j3l4o0kK4K3L1Pl0lJ3J2l5k2oJ7%J1J1qN4M4JJOPK9qj7jn1m5MK
-11847d171l1l0L1mk6QK6l5nL7Nk0J3N0M6PkJ9qK3j7K2K6nJ7K1OmRRk8k5kL7N1K4J7l1m0l8
-11807d018Ol3Jk1J9L1Prj1l4l7J2L6M0l0K2N1J3k5nl4lJ6pm8NK2ql7J6QQK5k1j3k3n1j9P
-11768d142mkl9k8Nn5k9NJjN0Lj7j1k6l3PM7L3K6k1p6n6j0m0n6l1Nm9l8KlL1K5%nJ3j0Pjl9
-11727d562l7l2j6J9K9k6j7k1rrk3n3l1mK4K3j9l8j0k9n1j0l2mqj3K4kJ7k3l0o4j9L1P5K9
-11691d921l0o0m5l1j2j6%K6j6k6l7k6lJ3j0j5l7J4mj02n2kL5J2j8%n5l5j7j6k0LK3LM9nm5
-11654e478om3j0K0l3q3l1l4j2K9nJKl0n9l3M0Pk6j8On5n9j7j1J4j8Ml8j5k1j2l2J8O6Pn1
-11617f016k7J0o0k3oK6J1J8j7QJ3%Lj4j2kN2J5m2k5J3kn5pJ5l4j3L3pl4k7l1qRj7o6l4L7
-11579f316j3k4m2k1k4ok6l6K6Ml9k1jln4l8j7j7K8pJj4j7nJj0l4J3K8J4J4N2L9N9O0J5P7
-11542f354L3K6J29J19J31J24J47J47J66J43J36J26J37J47J23O5Q6J17O9J02J19R6N7%j1K3
-11516c797k6J0K0j7nl4l4%J7k7j0j6l8o3jJ6m5j7Ol2l7l9k1qj3Rj8o5n9k9k5k3lk7j7l5m9
-11479d552j8j0J0j2m6k6j3l6o2n6n7k9J4J5j7k7l1k0k0oK2j4k4mk3j0J6j8Mm6l3l0j3mn0
-11444e226m5k8J2L4j4k6pj3lm8m8j9l1Q%o4k7LpNRNJ3m6qK3n4nK2J2j9l0k6mJk5k0l2j5n4
-11404e797k3m2RK1j7m0l9j3mJ8J4j6k0n1o8LL2k1j6NM8J4n8j5j8m9l9J2K9j5j5Mmm9kK4n
-11367f203Jl9k8Mj5n1Nk2L6j7k1rn5L5L4o3o4k9M5PrJ5J1JlJ9n1l6j5oK5l4o5j6nLJ1o9m1
-11328f714j0k5KJ8PJ0J2j9MK0j6m5m8n6k2L2K2J1l5k5l8J%Kmj8k8k2%L4k0m1Nkn8q0LL3J8
-11289g092j4j5kl7n0qM3qNrm6k1k1lp0j4L4ll1l8J8Nj1j2j2m7o3J7N8J3k1m1n2%l1j7JMK
-11250g589l5NPl7K1Om9j7k3J4M5l1l2rk5m4o3k2L9KJ4ko0n1OK7j0mNj3J6J7qk4k8ll0J4l
-11211g974l5n0jk7m1kjj7m4l9j9j1j2l5l6l3OL1j4Lj7l8ML5k4j3n9k9J8OQk1rJ0Ql1j2J4
-11173h501K3m2o0j6m6l7K6J5l3l8J8j6m0m7n6j8rJj5mm0n3k6j6m0nJK5L2j5j8n6j1O0J7m8
-11137i088k2LK7JL7Nk5l3o9n0j1K3k3m4l6j4J5nlK5j4j1m1k5jj2n4m1K2N4j1j0J4n3l6k2
-11101i528l5k8l5qJ7J7Lm8k7MJ0j2pk2n2j3M4N5jk2k7Kjrrk7l6m6m8l6Qnj4j4k5k2m2m4j3
-11062a0096l2k7j6j8j3k9NK8rj1J6l4n1l4k4j8j8m4j6J4k4j0l2k6%j5j5m4j4l1k7l1o7n0
-11028a0813mM8k3q0m7rk1k9o9k6k1rk0k3l3p3l9qj8n0l3Nl4o2k0j4o2o4n5j4k4j3pj5n5l9
-10992a1873p3l6J1j6Jl7l0j8p7n5mn8n1n1k9l2n8m5o7m9k9n5m6m0Jn2m9n4m9o4m8k7l1n1
-10958a3241o7n7l7o0n2r1m2k1n1o2o6m0m8m1k4p0p6j8j4m8o1m3l3n9l7p4n2l9p0m6m2l7n4
-10925a4873m6K5l1p6q4o3j5m3k8n7m7p7p7p3r7j18m8m2n0m5p7r6n3n3q3q7j07o0m2j12j10
-10894a6845l6l4j04r6r3j07n6p9j26o3l6m4q3j28q8j33j47q3o3n5q3j17j08j11r0q2n4p9
-10866a9223j11j53j36j44j06j13j58r4j02q9j36j82j39j19j37j28j43j32j25j16j64j72j50
-10843b2272j26j53j81j38j47k09j58j49j59j83j88k08k11j77j61k04j92j87k20j92j98k28
-10821b6241k40k40k19k20j83k04k28k19j78j82k08j79j88j90j48r4j41j12r0p9m6l4l5K3
-10797b9875M3Q1J28J85J95K61K39K85L44L05L11L45L59L75L16J84J84J73J82J20N6l3J9K
-10773b5216p8r9j38j90j63j84k25k04j98k40j72j67j78j74j10j18q8j0L9M6J38K02K33L17
-10749b6977M55N38O32P03P46Q30Q37R42J020J026R77R86R87R88R93R36Q86Q33P41P09O34
-10728i578O21N22N11M58L81K91K42J94J64J36R9J1J3NK6j9j3m5QM6R1J25J45K50L12L10L41
-10701d353L92M92M65M44N07M68M17M18M51L66L83L32L34K98J92J79J22J59J34J45J95J89
-10679B729J47J38K04K36K45K58K67K08J88K14K56K47K15K24J77J05J14J03P5J18J23M3M5
-10656F679L6O3J5Kn3p6p7q9j17j21j40k33k33k24k53l12l34k88l06k99l27l39l03l19l79
-10631A973l49l11k88k59k84l13k98k50k25k69k54j71j72j79j45r5q0o5l0J2JmJ5L5Q8J00
-10605a817O8P5N9Q3L6KJ8n3j3k8j07j08j32j80j76j89k10k11k53k86k71k72k98k83k94k64
-10579e104k43l17l14k43k19k78k76k44k28j53j48j95j07o9r1k6K9L6P8J53K11K86K78L39
-10555f845M05M62M52N44N57N47N80N96N39N10N26N01M19L33L27K57J96J79R0Km1q0p6j23
-10531H57k11k26j73j97k32k60k28j95k20k36k42j76j49j18r5m3m4lN3O9J79K69L40L73M81
-10506d27N72O09O61O98P62Q70R40R63R66R65J011J020J001J019R63R02Q27P60O73O73N67
-10485A6995M55L94K97K77K27J22R4L0nNn5j06j26j15r5q6r5j14p9k8NM4K4K0J32K16K44K46
-10457A8923K65L37L38L57M35N07M94M71M52M79M78M26M56M30L36L47K87K54J77J46J34R5
-10435B6624P4ml0n9q7r8j05r6j02k20j91j54j82k03k01k22j59j47j97k33j83j72j80j54j81
-10410B3138j42r2j03j12p8p7m2nJ5nJ4M8M2kL6N6Q6O9P8N9O9l6k5L7Nm3j2%k2n5j34j60j24
-10377B2483q5r2j07j38j36j65k03j65r5j36j53j18j19j30j65j57j86j72j46j08j44j31j30
-10354A9302j24j45j23j42j24j02j34q2j27j43j24j05p7j04r7r9j03r3j05j21q9q7j06j10
-10330A6636j20r3r8q9j27j06r8q6r5q6m3m2m7r4j20j10q6l5q9j03r9p4o1m7p3j31j10lm2
-10301A4229q3j08r2n1o8k2l0o5r5r7k2l5r2p8q3n9l6l8m1m0l9o1l8j5q6o3m4m5n2p9q5n6
-10269A2331n3n2rk8j08l5Ppn2p9n2n8o4p4m9k0mm1o4n0j7k4n6n5m3l6l3o6l8k4l7k8qm2q2
-10234A0850n1j1m1l8Kl3m9l5o1r2o3k3k0lj9Rl1m2p9q5l3jMMOm3n0o1p9jk2j7l0p7p3p1k1
-10197I520n2k7KJ1k2l1j2j1j6n6m3j6m2k4k9l0k5l9p2m8j9Jj7l8%k1n7m1l5o7j4%k8o2l6
-10162H504l2Jl5n4jj6o5k0Qk6k5j8m7l1j4jK1j0m5p0l6j6k2l3k4mm6k3p0l8j4n2k8k8m9n
-10126G536j2J2k4m7o4p5k7K1Jj3j9k7l9n5m4n7k5PJjo4n6p9j9j0m2k4m5l1%j0m8j6n4l5j3
-10090F503n9j6l0k4kk8l6n5l7j7o7l2j2qj8ql5l9o2r1j5J0m6o9m4j6J5Jj8k5JM6J7MN4N9
-10054E801O3R4L7N8R5P8J25J32J35J25J48J66J37J12J55J62J49R8Q3J12M3OL5KKJ9J1K3J7
-10025H223n5j1qj4J1m9n7l7k9p6m7j4l0j2k9rLk4r6q6p5k0J7k9Lm1k2J2l0Ll3p5l5k9l2l
-9989G165j9l7l5pj2l7lPJ3ol0l1m2jo4n1j5j2k3m9m0LMk6l7j7j3Jk9l6m7o0m2olK4N1J2j7
-9950F433o1l0j1l8J2KQm1p7K%l1L9k0p9k5M3K1k1l8k6k1n7j5K0K3k7mL0nl2o5m7J6k9n7j7
-9913E775L2j5l9l8MJ0l1k4km6l2Qoj5k4k1J5J0k4j7j2m2m6l2k0J7J1J6L3j3j2jn1n2J3L0
-9877E359j5l2k9l4n1j5J1jj2Ol0n4nJ6k0%Kk9j7N5j2n3PJ4KJ9j2l7J2K1l3o1j9k2m3J0K8
-9840D926n8k8J6lll2n0RM5Mk7j6Om5l0Pk8j0%j2j5l0%lJOk4KJL2k0k4Nl2k4l1k3ML1n2m1
-9799D434L9N4k6n1o2l3j9k2j3MM3RK3lj2lJ8l4o3mj6l5l6K8O5J4k9k8l8k2kk9l2k9j2J0J5
-9762D103K3pj3n2n0k0L0N1K3Ql9n6L5j6k5j6k3N1J5k0m4l3%JL9NOk2l3NJ7rm0kQl3m5J7L9
-9723C878L0Jj3j3n1J2M9m0l5K3k2p2n4kj9pJ4J9M2pl2j9k3MJ3ol1j4QNk8j2J4Kk1r%pRJ%
-9682C587l0j4n2m1kN7M5j2o7j3nj5K9Ll2%jm1J7m4m0j0nK0qn1rK9k2nj8mK1J2Lm5%K2j8O
-9642C247j5n1k5J9%J2K0mk0j1k1pJ0Km1m0j9K7Kk2mrLK1K1Mm5m2l2l6%L3Qj7J3J8K0l7l5
-9603B947K0ml8qLm4k2K7LoJ0J0j1Pk0k6Ok5l5J1Rj5j3j1l1j9O0J5m7j7l3J2j6j9j1k7N5M1
-9565B738Pn6Jk7k2M4mk7J7L5k6p0k8nl3M0jl5l3j8k9J0J3K0K6jn1k9j2jJ0L6j7l4j0pJ4K0
-9527B455m0k9k2pJ1o2k3K7mkl5%oRRrJ0k8k2ml1k9j7j2L1J8Jj3L9K6pj2Oj8n6m5ol0k7M6
-9487B092j3m4J3K2jRn4n2J5M0J5mll2pM2K8j6rl5l2PJ2j3m8%JqM8J0l3o2l3l4nJ9J5L3K8
-9448A911m2m6NJl9lRpk4K0J2J6J6k0j7K2m8n5L5K6o5m2J2Mm0K0J4om8l0j5K1Pkrm5MRPj3
-9408A555l6PN2oNK9j5j3l3l6j7qLk0l4KK9K6%qJ1j2k0m%koj2J9pm1k9KK3RmJ0j8j8k9j1L6
-9366A379J2l5j4Pn1n9mj0K6L2K2N1k7n6o0l9N6K2p2k6M6l3ML6k4m4l8l7j0Jk3K6J3kn1j6
-9330A002j1M3J8k3L2K0m6mnQJ4o1k9jj2jJ5K9j7nkk8PK1Om4L1J5Lqk2j3m6j2nm3k2J5Nmk6
-9289G94l5J6N0J1l2q%K7j8l8j5J8J8j9Qj%kj5oj4k7n8kKm3J5N5nk4PJ8j6l8l9j5K1l0mlJ1
-9248E64K0j3l5j1l9J4L0njK2L3Pj3m9r5k9J5rK9L1pj2l1j6K6k3J6Rj0k2pJ1JJ0J3j9j7k2
-9210C66j9k2k2kJL1K9k8n6j9nj8j2J5K7K9k6l0k2nRkJ4j4j0no3l1J5%ljK5M8l6k1K2J0%l5
-9170A34o0okj9L3J5m0p1n9J3M0k0l4J1N1J8k2j9%l8j1K8ok3Jj6lLj1k6KL5ol6k1nkk7m0M3
-9130a96L5j7J3j0l2j5j2pj0J9n2l4jK2K1j0K7J1qo5j9J3Kj9l5J2L5L0Ol8o3pj3rj6m6qJ5
-9092d81K3l9qk6l3L7k0J9J0mJ6m0l7JJm5j9MJ8l4j4J6J2j1qOj3rJ1Plm4m1%Oj4K2K3nrlm5
-9050g73nj3qj2l8QK9J4l4j4j9j8J8j8JQo5m9J6M7J3k5K1qk1M1lj2J5l0l4jqk6l%k1l6m6j6
-9010a125l0j4N7J2J4J8j1k9j1k6J8Lj2J7p0k0O5K1j9NJ2k4m8j7L8P8j3n3k6o7n4K4KM3jn5
-8974a298l5p%m3JK1Pn0j7OKqJ2Pl2m1j8J3Ql5MJ4k4j3j9j5lK0J0n2l5M6MoL0j2j8%m9K0R
-8933a596l3j3m2k4Oj7qj5%K3K6ok5LJlkk0m7k3lJ0Kl3j5k8j8MJ3l0J2J8k2j1n0l1N7Jl7K4
-8893a952k1j6l7m2K5rj5Jmnk6m2JnL5nj5j0KJ1ml0k1j1J3J1m9nK2K1Jj7k2MJ4n2k0L1j4J
-8853b256Jk8k1Jk5%j8l9J6j0j8OJ7jK0pl0km4m7pRk8J8L2K3oj6m9j4kk2o2KLj9j3J7K2j3
-8813b610l6%k1k8M%L3ll6k3Nn2p0l2L2J8J2k3J7K6jj1o2p8l9J0K4j8J2Jm7L3O0k9l0p5l8
-8776c075J5L6l0j0L5lj8kk0j3Lk6j0j8K8K0qk3k8l9j2j7j5j4J0rk6j9KRM7K0l1p3m4RJ3k3
-8738c359j2Jl3m6l5K3k4k6j2mK8j2j2j7K8K4m1m3j7K8j0l5j3m7mk0m4QN9K4k1q1l3Qj8l5
-8702c823J4K7k4o5K2J1J7K1k4l3Qpm0J5LMj5l0k3K3n1q4MK7j5%mj5KqQK7j0o2m6j7j2j6j9
-8663d210l8k1k3J1rl1L3mrJ2n6k2J4k0Lk0lk0nmJk8l8m9k1l9j7J5l0pPK9k4l3LkJnj1l9n1
-8622d760K3J7j8l0k6k9n9j7k4K1K8k6JK3k5l8Lom8j4LL3Kk7jn5Mrm4k4mK3j1m3j4pjk8n1
-8583e258j0K6j6n1K2J0K1J4o5n0rj1k5m3Jj1l0j4J0j0pn1j1kp0k6J9Mj6m0k6n2j9K7m2k0
-8547e831l4K3M4MQl7k8m9m2rl1J4K2K9l3%l6o0n2p2j6j4M2M2Ok9n5k4k8k1J3J0o9n0l7J3
-8511f387rJ6Pl5j0k6k8m2j6l2l9m3j1pj8Ol0l1j9nm1l0J1K2k1l4l7k8ll6M1j6o3l0j8Nl1
-8474g068p4l2mK9rJJk4k1k0m6n2k0K8m0o6m9rRnK1lk4n3m0k4n6l3Jk5kk6l4k7m3n4j9%n4
-8435g966lRJ7KJ1k4n6p4m4o7l2j2K2J4n1n4l6m1l2J0k1l2lk2l9l1J3j1n7q1n1k6rj5mo9m1
-8398h906j8k7m3k4pK3j7m5j0l6k9J5lo2o0j9JjJ8Pk2m1J0mK7J1k2J0JJ0Oj9j1Jl9n8nj9p
-8359i414n7k3M1KJ1j6lJ5Jk8j6l5l1J4pj1k2k8k8m2m8k7m7k3J2rj2l3p3l5j8m4r4l9Kk4n3
-8322a0242n3j8km9p5k8k6q9q2m0%J1l7m2qm4n4k3o2o8j2l9n0m6l4o2o6k5k5k0k5n7rj0n5
-8287a1566j02q3p3m8J7rj5m1l8r1o6l1k4m3n3n2n2o8l2k3l1n7m9l1p0m8o3n3k7m8p9l4Rk7
-8253a3101m4o5n4k9r4q5o6m0l7j8j8l1p0o2o3p5m6k6p3m7k1l1o7r6n2n4p3p0j5j5l7p7r1
-8220a4843n7k9j1m2q3q3q1m9k7l8q1q4o6n3r7q4m8p4p3l9n7j06q5k0l0p5j01p8m2o4o4r5
-8188a6859r4p1n9l0m0o8o7o7q9n6n5p3n5p9q3o6r8j47q5r6p7n1n7n0r1r2p1r0o9j28j64j30
-8156a9407m3o0o4q9j11j30r2r3r7n4r7q7q3j13j34j11m9r0r7j06j56j31o6p8j43j30r3n2
-8128b2056j32j72j44j05q6q0r8j12j20j65j89j51j06j05o9j27j79j50j56j04j02j31j54j46
-8104b5139j26j66j40j29j54j35j47j89j61j27j37j70j80j47k15j55j61j89j78j84j61k22
-8082b8712k11j41k10k22j90j96j94j57j90k15k05j93j80k27k61k17k03k44k17k16k27k51
-8060c3279k53k39j95k36k51k32k33k60l16k87k55k84k70l09l40k99k91k37k78l16l06l47
-8038c9313l33l16l38l26l38l36l37l50m02l73l85l84l41m08m22m50m03m20m41m33m34m96
-8016d7779n40n45n12n36n22n40n66n25n62o13n89n92o06o57o26o40o81o95o85p04p50p24
-7994f1189p64p14p00p57p25p83p83p51q18q13p31p47p58p65p02p00o70o38o28o00n65m96
-7972g6797l94l04k30j45n9O6K15L49M82O09P98R15J090J286J388J573J735J937K163K319
-7952f1004K457K694K848L009L133L239L361L450L604L776L893L965M050M084M105M092M061
-7935a183M039L957L880L836L819L730L531L435L347L128K965K823K668K421K242K067J920
-7918E2625J738J549J366J173J063R03P24N06L79K67J42M4j28k50l73l87m97n86o56o84p09
-7897E8209q17q34q22p90q08q82q61q69q63q55q65q24q09p71p87q16p71p50p18p13p36o87
-7875D0561o88p17o63o58o30o46o72o26n95n68n84n66n46n57n72n06m83n08n40n20m60m94
-7853B7762m69m58m68m54m41m62m37m34m28m19l97m15m07l72l63l70l69m24m25l58l44l49
-7831A8699l60l64l32l52l00l01l64l76l72l65k77k98l22l05k99l08l48l34k72k97l13l25
-7809A1515l35k75k17k89l45l18k50k37k76l18l10k68k67k93k55k33k13k40k89l34l74k91
-7787E288k70k84k57k55k64k71k40k37k80k57k47k72l19l15k28k44k57k72k33l00l13k97k75
-7764h99k25k75k76k75k39k79k71k88k74k99k62k74k80k72k92k90k34k65l17l18l30k87k79
-7741g300l32l27l44l22k79k57l45l96l40l24l73l50l65l63l39l55l77l34l59m01m00m04m10
-7718a5396m14l91m24m38m32m03m07m45m76m51m40m41n31n17n01m58n04n40n04m87m88n22
-7696b5610n40n75o05o00n75n83n89n80o20n89o09o44o83o66o31o39o59o78p18p34o21o40
-7674c9388o76o70o61o91o37n91o32o67o72o24n66n40n09m45m86m16l54l06k48k23q1k2m0
-7651e0145N1J74K77M26N12O58Q73J082J261J481J710J999K301K609K924L300L614L983M288
-7632a6622M555M794N014N234N463N516N537N553N459N316N140M948M662M300L950L595L214
-7615F5628K865K499K110J877J552J144R32O69M20K48N6q8j62k73l49l93m81n32n98o30o58
-7594G5836o63o76o97p32p73p37p22p40p53p52p71p00p01o76o97p03o65o73o64o73o61o34
-7572F0373n99n96o07o02n76n84n82n62n12n40n14n17m93m75n16n16n15m50m14m25m44m22
-7550D8912m37m25l95m16m60m09l71l68l18l13l77l75l26l52l51l75l24k73l17k63l13l38
-7528D1016l20k73k51k69k88k67k77k75k38k10k11k35k28k37k12k44k34k02j90j75j98k17
-7506C5765j89k31j66j74j41j43j79j83j93j77j67j56j63j14j66j91j48j73j46o6j27j82j26
-7483C2064r9j16j35j28j48j51j61j26j07j17j03j51j51j31j39j10j18j45j96j58j01r9r6
-7460B9078j46j52j31q8j49j76j03j30j10j28j00p3j42j27j20j21j11j10j52r5o9j02j26j10
-7436B6207j23j01j09r4j01j24p8n4q5r8o3j09j11r8j09o9n6j05j11p7r1o6n0q7j02p2r8p7
-7408B3689p3q6j00r7o5q0q0q5k9n1o5n7q1p9p2j06p8o5p1r2m7q4j08n7n3p9j01o2l0l3q2
-7377B1441p6n4r4o2n7o9o2l6n4n5n7p9o5p1k3om4p0r9p2j9m5r6n0o0r0l3nm9n7k2q3n0pj00
-7342A9470j12n3pj8m1o4l3j3m5n7l3l9p1j06r1l8n0n1j8l6p6k7o5n1o4n4m7n1o0p4j5m5o7
-7309A7798mM7nr6n9l5m2r2q1p0ok3j4o7n7m0j7m3k2%l8m0k8kj5o0m1r8m7l6k2j8p3m3n9m3
-7273A6409j6on3o0n2m4om3r1l1J7k3rk0l2j2n1l8m5l5l6n8p2o2m0l4k7m1k9J9l3l5k9o2j0
-7238A5210j3l4rk6m0o3l4J3j3k1m0l8mj2n5RL3k3j8k2k4k5PL2N0RJmj2K7Mj7lj5m6n0m5j6
-7200A4673k2JJ2KK1J9J7j5m5o4m4k1l3m3m4l0j1J6%m1l4m7J0j6l0n5l5j9l7mJ4j8%m8o3p0
-7164A3896n5K2J6l2m9o3n1m2l4k2PK3M4j8m4m5p9j5j1k0l3J0ok0m1j8k7rl7l7m0l0k7k0r
-7129A3084nl1l9L1l6m2j7kk2p8J4j8o7k2j1o3l3JK6L4m6k6l3QQn7m5rk1k3m3n6j2J5nMj4
-7092A2349j1o5l5o8l2J8J3K0j4n9l1l4j1l4M1K2l6k9l3k0n4j9L3Ql4l3m5j1J7k3j7J8j4q3
-7058A1694k7L0lm3l6jL6Pn4o5l9j5RKro6j8K9lM0mk6n5n8n1j1J7J2m6k4j5j6m6n5J4L4k5
-7021A1113o8j2k0m5K6J6j9j8j3j9j1j5Oj4l1m6k2pj4J0Rk9m6k6K7nm3l0J7kl7k4j7j3k8j3
-6985A0537j5J4OJ2m4j04J9L8Pl3K2j7l4k6n5l6j4K0J5m1m6k9L3MKj7m1n7n1k5%K6K8j8lk3
-6949A0054j6K1J8qp2l1J2L0%k1m3K9K0l8qJ7m4j9n9l7l7j7lK6Jk6qll4j7lk6m1nPl1NpJj4
-6909I573m5OM8Nl4k9l2nm5l7j2J1k7n9k7K3K0K%j0m6J1Rk7k6k9m1lPj8j7n8k8K3J4K2lLl4
-6870I085l1k8k6l0K2N8Ok2l5n9o2j4L7l0p4l9M0O0j3J0Jn5l3j5n1m3K2J3%K7M2Jl5j2k4J6
-6834H709jm4l7ppJ1K0KJ5j3n8j6J4j6MK4k4k4rm0k5l8k9K8K4K2j9j6j1m7k6J0%kk4j1n5m2
-6796H242rJ5K1%Orm6mnj4Jk9n4k9k0k2lqK2j1l0JK1l%k1j8L8J2%n4r1j3K9L1mj5l2l1L9J9
-6755G922jK8L1m1p6K3j7nLMKj2j4mj1k7k8k4JJ5QNj6pJ1n1k7k6j3k7m4l2J3L6kk2k1qm4m6
-6715G456L6J6l3m1m3Pj8l8M2Nk3j2ok7k9NJ4%l3Mk3j2OJ0mk6k9j3qn1m9j5J6Rqm1m2l2j0
-6676F960K1%j9Jn6k3l7m6l2j6j3l5j4N9Nl1m2n4n9n6L7K6m6j7k2j8l0k0k3q2K4O0K8l6o6
-6641F328l7k7k3j3k1mmk8k7j1qkJ1J5L2j1J1J5o7l9L3P1O8O9P2P2L2L3J02L5K2O9P0j0K3
-6606F851P6M4L9PK3mj9Jl7Qj8j2MJ3n8k4QJj2m5n0k1l9l1j4l0l1j1j8j8K1l0q1j3j4k1k3
-6569F422l9k6k2j7k8Qj4k0m8o4j3mk1l9J2J4l6m5k0k8l4l5m5J1J0L4no2l8j8J4j7j9j3l7
-6534E718n7m1k7jJ3ok5p2n7m6j3j3pm2m0j7J6J2k9j8m1q2o3j5J7on4n9m5m3L3k0o4l7J4k3
-6498D760k4rl9n9p9l1l0m5n9j7j1n3n7k5l2l2m4n2l7m6l9m9m9m6j1l9l3n1m4m9n6k8m6p3
-6464C366n4o0r3m0j8o6n8o0k6m5n8k9m8j1k9p7n6rn5o1m6m9l1Ll1l9l7j0ql5J8M0O5k9K7
-6429B251P4Q5O4J15J51J12J00J13J82K52K50K30K19K06K36K22K24K47K68K63K25J34J19J27
-6405F469J44J55J24J18J32O3K6%p%l5n9k5l2k8n5n0m4m3k6m7q1m4l2m6l0oL5K9K9K0J2J5
-6372F681J0O8J05J22O7P8P9R7Q6J08P2N9J8J1J8J5N4K8J8l0q7j36p1o4j8k7n0l5o0p5p8p7
-6340F986r5r2q5q7o4l7r5j35q4m1kpm5m7j1l3l4l5qM1J08J38P5J01J57J62K37K50K80L47
-6310G845L09L40L77L69L57L36L46L12K92K85K26K09J73J94J68J46O4N9M6PK4m9p4n8m6n5
-6284A2202l0m6r1p1l6p4n5m0p2o4n4r2o9p8n5o5p8o6o7m2l8m9j4o0n6k7n8l7l2l7n9m0p0
-6251A0380n0j5j6k6n2j9n8r5n1n5p7j7j3k7n4l2m7o7jj9Pl6l0m0p0n8n1L5M3n4n4j8OJ7l3
-6216I253j01n2j8j6K4J6qk8l6o6m7l1j5j1l5LLj0j6npl9k5o8l1OKJk3l3j2mk4k2KPJ0k6j2
-6177H506qk1l7l4j1K0j4n9l1k1j8K1j7rrm1PQn2p6k9Nj3j7k3j6j1Koj6m1j8Jk2Lm3l1j3j3
-6138G803Rmk7j3NmJ0Mjk2JJ6k1l8m2J3k2j5k1l3J6j2ql4ok1l5m6NK7m1mM1K2k8rk3l1nom4
-6097G356k8J7K9K1j6k2Rl2k9Pj7Lk9kl1J3K0j9k3l5j5lJ1mj9m0j4J8j5pkp3qM2J8k2l4qJ5
-6058G032O2N5J4J6j2Mj3j8nJ3Q0mkMQk3MJ4K0Kj9n2k9oN5K5k8K6nk7j7n1l1k1j7k7mnj6Q
-6018G010L9J9j5k3k3L6Jkl1m3m3J2OK5%pl0jL1j9nK1k9m0m3k6%nl%M5K7nPk0j6rn3j9%Oj5
-5976F760oj9m6k5J8K9K1KJl0m9j0%j2Qjn0lk2k2J1K0K2rj9j9l1MM5J5OJ9rm4j8M1K3k5mP
-5936F579k9j5rPJ5m4p0k7K2J9ojJ3rlJ3PJ8jm0l0j6L6L4n1Lkj7J4Oj3MJ8j9j2l5nQJ3Kk1
-5895F356k2PnKJ2jll2oK2l9k6M8j6NPl5j0J9J6Pj0o0K4L1k0kkKl4rm0k0%plK2j0Krl8k7L7
-5852F133M1K6NQNNpNqm7j5L8k4n9OM4k2o9o8k6LK1LL0Oj7oM0Oqk4qk2l0K1L3J6j1k0m8k8
-5811E928K2J2QJl7%NJ0m6k7N8K5j7KPj5J0m9k2K3L8J3l3LQj3l5L5L5lm1n9kj0j3j0L0K1k4
-5772E838j3J1j1j4J3%l3lM9mj3K0kL6j1k9k3l2j1j9k0J6l0mK9j5J0K4oJL7P2j7k2K9l7m9
-5735E767m4j6J1k0k9l4k8L7Kj7pPLj3j%OOJ1L4Rknk6k4lK0Nml5k7%K5K4%j6qj4k2J7J3j1
-5693E591k5j6j0J8k7PK2J6j0J8Pj4oj8j0L0j4J8Oj5j7l7j%m0k0j5JJ8LqlOJ5RJOl3j4L4J9
-5652E492k5mj9k7k9k0LJK8QJ5RJ4j4j9J7l5n7k8k0N6L5jNpl2OJ7rqPMOM0Kl4nk5k7J6M1J8
-5610E395Lo4k8N2Nk2l4k6l9JJ0qq1k9K5rK0L7QJ5j8oK0J7oj3L1j0m4jK7%Nn1J2rJ8nl9k0
-5570E139qJ6M9j7l3JK8O2Jm5j6K3j7lQk2KJ5l8k9j1L1M5j8KK2j8kK8j5n4j5Kmj3K9J5JMp
-5530E138nk8m0j7LL2j1j7j6l%k4nj8l7K1P5J7K7J0n3k8j0J2k5l7J6MJ3K1rJkl4j4K1j5j9
-5492D944K2J3j7R%m2j8K0Pj4j0J0J3j5L0Mk2mL8Om0j0j9j4N0L8lol6k9k1J3nk7JpmK2O2J8
-5452D957n0n2LL9O3n5o2j8o%L7jl1j2P1Nn3L7%k9PJ5J2j8k2l3o2L8N3j6n5K3L1K4j3j6j8
-5415D793J8K9L2qn1m4o0m1Jj2K5L9K5J4k4j4K1l7L7OLl9n4MjkOM9j4k8K4lj2j2k0qJ4J4L4
-5376D704%Joj8%L1Nm4j6l5j1K9J5J1koRj9Rj0k6j2j3K5L2pl1QPJ1npm6m4pPNoj9K9N2J2l2
-5333D580j4k6Nlj4J2rL8MJL6K0%o2k1K5m8nM5J6qJ1ooK6qm6j7J0k0l1j0mk4j8J2qk8jK5N
-5292D434j0PL9krJ9k5n6l0J8M8L2K8kk9j4k4l8Kj1j1j5J4J3L2K5Rl4j7J8J6n0oL8J4k7j1
-5255D385NJ1j1j1rL3Qk1j9k9jK9k0j0J0J1j5mNQRl4pK2L8J0m8j5j0J2Pknj5m5nJ8nN0%qM2
-5213D364L0Qj7k8n3m7l4nJ3N1j6jj0j3N4Rl1m1j1K5qo3QK3M1O5Qk4rKk0l6m0m4pJ4LN7K8
-5174D245qrJ5j8knJ1O2K1j7m7m8j5pk8J3NJ6L6Lqk2Oj7l2qJ1K2K0KL4Oj8j4k5J4j2k5j1q
-5134D138lJ3j6M7j9j1L0J4l9l1J2PMk8m5j1O8Lp3j1J2k9J3M1K1k3k5l2lNnJ2NK2J1k8K2K
-5096D070n6L0L7nk2KJ4l2m0k2M0J9L2Ol5K9J4l8k9jj2J5J8Qj5J5j4rNk1j5L7Rl5k7kk2K7
-5058C975N3Jk4j5l0jL2m2j6K3rk3lkJ3pOPk2j9Nk0%PK3J1l4qQK8j1j2Nj1nk2l6k1j6J3oJ5
-5016C810Nnk2j2J2MJ6k3j8L6K7L4rK4K0nj9j6j3Ol0L2K1mk2mj1KL5Mm9k1K7Rk9L0K0m3J1
-4977C830j7J3j6m3j2J2L5k4oRJ8o0k2j3oK0L2qn6k9L1j1K6K8k7mL2qn7j2K4K5N1QPql8o9
-4939C655k9P9L5K5plJn7l0jj7n6l7K6K7K8M3Nm4l2J6J4K0j5lQj3m9j1K1OPrqQj4OL3j6j7
-4899C595J6K2K0opj5k2NJ6K1j7Jm4k7j1nJ0K1k8l8%L5K1nJ0nl6ON2K7J0l5n5J1nj0M0j3l5
-4860C520k0RL6j3j8jJ5RPrL0Jj3Jl7j6j0l8j5J8j0qPL0K2k8k6j5K1K8M3k2j9K5k3l5%kk5
-4821C419j0J0OOj6k%J0j7j0K7Rl5rk0MK8J9rj1j1nl6j7K0qj1KN6M7k2j0k4k1j1k7QL0j7m8
-4781C294j8J2K7RoJ9L6n4p3K0mj6MK1j8m8ML0j0j2K8QK2L8j4n7l8K8N7M7Ml7q3J5N0kL0L3
-4743C346M6qk6j5K6l6n6k1P1J9J7No2J2P1j9m4Mk6J4QRl2k8J2K5J1J0k6l7rJ9j3QJ5J8lL4
-4705C339Rm2j3mk7l7J5QmML4j0k6rK1j2k0j0J5K4Pm5m2pK2j4nJlJ1j5K5nK0k4o1m1n8%K7
-4665C048K0K4K4NOkrm5jM2J3J7k6LLj6lK0Ljk5j1lK3j4JLmKMnK6J0j5pj2l5J1K4rlMLnqK3
-4619C103ol8l1nmj4ML3Qj1j7mj5K7J6m0k1L1P0K6l0m2L9K9q8j6k9m0j2M9Mj8l0PM4k0l9l2
-4581B888L5N2nJ2L2k3n2j4K7l7OL1k8l1L5JoPkj6J0L2L7l2p4j1O2kj8l0j2K4qj7j7j8j6R
-4543B831M9pn6m8j8O%L5j3J0RkqNPk1RL5K8l3j4J3k5qNm9RP1L9j4k9l3k2j0j3jL6K3l0l4
-4503B732M5L1Lknn7k6l3j3K8J4L1J8NJm9j9L1K0J3l1l7m7m0j6j2%K4J4J8L7j2k0lK2Jl2l5
-4465B599qK9j9l1j5MK8LK4K3Kl2Lpk3J8j8m6k0L0j1j5O4J6j8pmk9j4j8M8j3l8kl0jL7QJ4
-4426B531L0L1J2k7l2m1n1l5K4K2ok7J0j4k7K1j7l4J7K5j0Lk3l0j1M5K5j3nPpN%k0mKj8j0
-4388B348J7j9JkLJ8K1j1l6l7rL0ro2l0J4K2k0K4K9kj7J0lj7L5Jqkl7nJ4L6L4j6n9pL8N6N
-4348B348j2l1Qk2l9J8J1j0j7m4k8Ljp6k3L7K0K0j3j1MJ6k2K7J2Ll8k6j4k9K5j2L3L0L9J0
-4312B196p7l5J5Mk7j2lk5lJ8rJ4Om0LK0oj5j7L6K2jJ8K9m7l8j0J9J7k3Pl1o4lK8K4J8j9m1
-4273A948oj3oj3K0K3Lm3j7PJ4rJ9J0n7k2K0J7n6j3Mo0n1J2M6O%j9l1j0L0K8j5N%k7NJ3J2
-4234A774Ql7K7J1k9l0LN9jk9Rrj1rk1l3M4J7k0k5l7n2kk6K1J9n5mJ0L4L0k5j6n1p3lJ3L7
-4196A518L3lJ0jj0K9Rm7p4QJ5L6L6J2l4m6j5qL8rj3Lj6KNj1o0J0k4l9J7J8J3K1Rk2j2m2k7
-4157A329Oj5J1K7j4k2l3l6K5L2Oj6q3j5J5K6RJ5J4j8j6n4l8RJ3J6k2pJ8j2k7j5j8l0j5jj7
-4120A047QLmP8Rj3nl4k2pJ0J7%k6j0jk6l0ppk0O1M6k1m1rKl2ml4oJ3nJ4Kj5om3rL2Pn8j5
-4077H39Qql0j8jk5ok9jQMOj8L0J9l1l0l4m0j7oOJ8mk9J8M7l5k4k8j2J3k5MK6o1l4j1lk0J2
-4036D78K3l6mk0NK4j1j2k9j0k9n2k4k4j3Nm5j6Qk8Ojl7N3J5k3J8m4lj5qQro1k5nqPlk7l4
-3995fj6%L8pLl1n5J6Rl4k4QO8L2J9j4j9Nl3l9j2j6j5m0l0J7L1j0j1Jj4m3J3Kk0k2k7j4RJ1
-3955b70j3j2m8l2J4M6mk1l2k4j2L5KK5pp0M3K4m5RMl3loK2NoJ0K0L0pl8o4m7m9J4PRJK1J
-3914e01qkJ9M7k5NJ8OP1L9k9k7l0K2L9K5Ml9J3M4Ok4j3n8J7L5J5Nk1J1m1k1K0J3Mj2m6j9
-3876d38k6n1jOm5q2k6K9k5l5qj7l2j6K6J6m8o0m0l9l3l4k0OKm8m6l3l7l3k0%k7k3Pl3o1k3
-3838a368l0j4j9l5p4l0l6j3k6m2l1o5n4j4m8o7k0k2o3m7k5m2m3k9l1n8p6m7n1rl9j0k8j04
-3804b710p5k7j5n4m9l0l0q4m8k9l7o2l3k6j0j3ppQL3L7M8j6oJ5N0M8M4Q2Q2O6N0Q8J27R3
-3769b497N8Q0J08J34O4O2O2N1Q0Q5R8O8J8J3J3J9K8j6oL2rk9rJ8N1Q4O1K6qJ2O1P0M9K6J1
-3734a032K9N1M9N5M0NL4L8N5R1J18J32J09Q6R6J28J72J67J24J08J20J20P8Q3P0M9K0NN0O3
-3704A313j5jn2n9q7j12n0o2m6m9q8n7m2r0o8j10j29n0j7J0j3rm7o9M%L3O1Nm1M9R9K8J6N8
-3669C13O6kl4QJ2L8j3KK7Om2p1j12m4m0o8m1o4q3p6rk7r4q7o6m8o2p8j03j06p1o6o3p4m6
-3634a218n3q4j00j05n5l4n2j03m3p9j03n6m8m6m5o0n3p9j17m9o7m9q3j07q8n8j00r1n3l9
-3604c317j09p7n7j13j13q7o6p4j02j32r0r3p1p9n4j03j34r8k9m2p6l2q2j23r3j23r5l7j00
-3575e801q9r1l7m2m8n7j03q6n9j16j09q9j09j25n9q0j35j45j32q1j48j70j23j71j56j44j70
-3548h675j53j57j00j25j22j32k08j99k02j69j77j53j86j64j02q1j15j21j66j23r5j29j05
-3525a1959n2p8j27p1r3j17j06j44j12p4q4q1o3o7n6N4N4Q0J04J48K06K18L00L78M05M74N35
-3498a0328N51N62N77N78N64N31M79M12L71L44K77K29J73J31P4K2n4j00j07j31r3j08j42j61
-3474e349j73j39p9n1jo9L3P9P0J71K14K88L66M98N94P22R05R96J116J247J298J372J381J345
-3450F834J328J233J157J112J054R43Q57P44O12M96L77K14J03M5np5j56j75k05k09j89j88
-3428A5907j99j50j84k43j79j05r3q5p0jP0J19J14J84K87L54M02M63M70N03N07N85N97N76
-3404A9829N08M21M18L95L79L44K78J41J07P4Nk4m9m6j15j58j69j76k10j87j83j73j65j69
-3380B1075j60j82k27j99k06j79j97j63j30j81j65j97j72j57j34j76j83j25j64j86j29j48
-3358A7315j60r2q2j18j25j34j36j30j01j02j06r3q2j00j23j12o0r8j06o8m8o0j1p1j29j41
-3332A4727p0j9l8j23j23q1o2p2l7o0q5j17r3n9n0q8q1l2m2o1p0j04j10m8j9p3p8o5k4o8m9
-3301A2626j2p1l4l8j19q1j4KLo4o1m0k3o9k1j5q1r6l7j7o8p0k5j9k6k4q2p8p8p9k6Rlo7n4
-3266A1048p3k8l4n6p2o0n3k5o4k9k4j6L0l9n6J5m6q5llkk1p4r6n7j8m0j3j0k5m1q1l4J6L
-3231I834J8m4l5op5n0m2k7k2l5m0n0m3RMk4j9l3o2m7j8mj5L9J5k0Kj0o7m3oKk4Mpn5m7l6
-3193H921J2K3ml3k7o5n6j3JNj1lk1m2MRqn3k8J1j9l4m6l3J8j5K9l6m5k5n4j4L0K4Rk2m2m3
-3155H304m3k9J0%l5k0k8k0m9J0L7ml9k5qm7m3Lj5l9k1j9rL8K2Rj2n1n6%pm6Rnm6J1k4NRl2
-3115G695n3jm0l6l2j4L7k1k7Lj2l2j1k4K0om4qj1n%lm2k3qJ8LJ8pj9l0k8K8J6%k6k5PRMM
-3074G274l6n6j9j5qJ9K1k7M%m6k1o0l2L1N0lK4k8j6J6RJ5qk7j2m3o3J2N1K6K6J2k8M%j4k2
-3036G010k9K1Ok6RJPj3n4l1J7J5L5j7n5j0L8K3n0o9m7j4K7M6J2PJl4l5jJ4J1J6k0m1qOK1
-2998F789m6n1%J5k5LMk5l3J2LJ0j5k0m5l9l2k6L7P9K1j4k0j3k0k5J7L3nrlpk7l3MJ4j0j8
-2960F480k8j0k6j6L1L1k7l1k7n4j6L3L6J1K9ln1l0K1Mj8k1l9j1mm7%K8K7j2l0j9J5RMl9j2
-2923F188J8j2nJ9k0m5lK8J5k0pJ4Pl7j8K6m5l8J6%L1Jj2j5n2j0J9K6RL4k3m6k2kL8j5l0l
-2885F009J2QJ5m9o1l5RN9M8j9k5%m1m2j6J6K9nn3j0M7l4j5Qj9QK0j8L3J9M0L2m1o2j3%l6
-2848E818qrL1K2J0k5l4J2k1l1Nn2JO6oj5Ml5J7J0Oj7l7%J4J2m4j5lk2k6rK9M7J6m8n7j0L6
-2809E632qj7jnJ4l0m1j9L4mmN2K6oj8l6kM3N7nr5r0j1M9Qk9mKL5LK3J4n0j9pk0j5J9J9l0
-2769E464m5qK6NpNJ0rj4Kk7jrmmk8j3N0pk3m6j7J9MP%MMl3J5M5K3M5Lq9j6K7M1J3J8on0k0
-2726E354j6k0J7%l9nK4j6j3L4J9po4l6J9K3M3J9Jl7l8j1kJ2K1J9K0j9m7m2J9L2K6M4J4l6
-2690E312m5m1lK9M3K0j9m4MRj5j6j1k2j4J7K7ll2K3okj9OJ0Mj0k6jj2j0J4j6K7NmK0k3k6
-2651E150J6K4kJ3Nl8KL5L4NK2j2j3j6J1j3l0k1kk3j0QjJRrql3n2RQO1L3J0j4m0k4j6J9l1
-2611E067QRk4j3M3J2K1m6j2O1k4LL0K9qn0Rj4n9l1K5KqPL9M7l1n9l3j0J9Qm3Kk2k1mL0l3
-2572D926l2J4N7O3j4J9J7l7lJ5n1n3k5MK1N5L0l0m8%L5mj6m7MK9k4m4L8L4K7nj2QPl5l8K
-2534D887K3K2nj4JN1K6j3%oj6j4Nl6pK0km0kM3ml3j6l4m3J0J0K8J1LkJ7J0mMQqmqk3J6l0
-2492D831j8j3l1K2Mj0NpMj0j7qK5L8qj4kJ5kJ3J1k3l8j8M1M5J7rNrk7m3Kqj1NL7jl4J3k2
-2451D750n7l9J3M6K0rj5J4j2m2J0M4Jl5L2K0J6j3l9JPJ4k7qjQjj0OJ4QJ9J4l2NJ0j5rqPM1
-2410D748J0J0mj7J7rl5l6RMk9k2JJ6L3K4Lrj8m4o5KJ1J1mK2L3k2j9mj6K6ol3m3kK2nlmPL7
-2368D597L0m1k2nKKL4K3rMll8%J3O7J9m1k1J8K0MRl0n1l3K0LLk5l3j1J6QK4J8Kk1j4lJ4J0
-2327D559j3n7K0J8lj7l1j7j7K8K8J0k1L5L9J6QJ1k4l4j7j2qkJ3qK1J0l4l0jL2K6k2j8l5K8
-2290D481J4k1j1j3j2L1%rRJj7m0J1L5K4l5mK6km8j7K7L4j9k6J6M1%m4k7K1M2J3k9nj5J3K3
-2252D468pj0ppm8p4j3L0kMN8L0jl6ON3Pj7k9l4J6m4l0J2J4K2J5K7RJ3n0k7j0J7K9J6k5LK2
-2213D400ql0k8J4L0Ml8k2jL1Rpk5k7m2K7J0NJ8l7J3N7j1j5%K9j3l9k0qK2j4%J0k0rk2k9R
-2174D223M7N3j5m7n1K4N5K8rl6l2L8J8k4K5k8k1PJ2J2J0k1n6o2k0M9M1OK8M9J1j8J6k3j6
-2139D273jK3k1Prl6rJ3qMMLk3j0KrJ6J4j2l4K7J9kk1l4j7Qk2K8J3L8J9k4m3j0k4K0K6k2M4
-2099D210k4l9k3mJ5M3J3k4k8j6J0Rj0j1L0PQrm6l8J7N0K6KJ3l0j8JK5N1Mm6Mj0k7mMk9L5
-2060D141J7m1mJ4j9qK1JM6ql1Pj1K6K9Pj3NnOJRNj0m1j9Pl2ojK4k1k0L4mlM8K1lK6qJ9J9
-2017D225l1l2j4pJ1J5j7l1pk9%K9k5j1J2qL3J7rJ0l4k2L7JOl7jLj6j3kK4J3j7NOmj5%L4N9
-1976D158Mo8k7j6j8NnlJj1L5L3l7l7K3J0k6j9k4j5QM1Kk8J6m1kN7L0kL3rj0J9l0l0K5M2q
-1937D076%qpl1k9l7j7QJ5qN0K0k9K2J4m9j2PN4K1l4l1L3m8n1JNMqM5RK4k1k3J5J8m4qM8j0
-1897C984o0k1K1MlQM4N9Rl8m8j6rL1kpLl0rJ3qJ1l8j7N8M7Nk9Jm6nj6j3J3L6%L3j6k5mk2
-1856C898LNnk9j0PL9Pm3l8J5L2K0J3K7M0J2m9Qjpmj0j3k9k5K7K2o%l3k6M4N2l2m0K1J6Mo3
-1816C849j7K1J9K7Ln0l8K2N5N3J1Oo6j8J9K3L5j6nl7j2L9j0j4K4L7k4l4J5j4jJ0J9m1l7j8
-1780C835j9RL8J5m0j2L5M3J5mKj0l3MK4k5k1J4Rj3J1Pk2%j6l4J4J7Rlk3QL9J4l1jJ8J2K2
-1741C907j3j9l0lmk4K4J3j2m5lL0MLK1N2M1m5l6n1mKJ6Km0rlM1K0PJ2Rj5k2kK6Ok0j3k5k1
-1700C777J3M2J5j3j8l4n0J3M8j6mJ3J3l6m3J8L2kj4jJ2J4K9j4k5j9ok8j4M8K1M0K7k3J1K4
-1664C850l4prj1l4l5J0l8J5L0J0NK8mQj0j6J6J4l1Mk8j0m3K2K6j8K7J1j0Mk2km2MM1M7K9
-1626C797k2l8L2N3kl8j7k5l9J0Jl9j6j3J9N5M5k9n3k7jL3L6qm2J8O5K1j2l0%M2J3Rol2m0
-1589C720k1PK2J7plqk6Qj5L1j1m7NK3J0l0mOk7j7O4M1mk0j5j9qoRK6RlJ8Mn4p6j2N2L0J6
-1548C685Qk2J0K5J2J6Ok5k8j5nJ8pLj5orj3PJ4qrLM7Olk4JQl6k3OpPK8JkK6k4j5j5L2J5l0
-1504C643j6l4lM0J7P9L2j5k6o6o0LK4L8o2n9rJ3M6J9K2L1k1MK7nm0mj4j7J8Nj1J1nK2L0j5
-1466C642k1nk0MK0k9m4J0L9L3K1j7j4PJ6Nkk0QL0K3l6m6j4j2J0j8j3QLmL3K4K6pn2j9K6K4
-1427C619k3l3j1k6j2K6N1Pk1K2K1pjl0k0nJ5j9j5lNRJ1j0k0K0J8K7J7l0j2qNml4%L4k1k4
-1388C518j1J6L6J6j8M%k0J2j6l0QJ9lql2j0J2K6J0ML7n0j6Rl3K4PQJ7jmKN3k3m8PkMRN1N
-1346C589o4k8LPJ3rK9K9j8o8l6K8L6L4nl0j1k3Mj1j4K1%j6jpoJ8N0O0K5Kl9l8Nj6ON3J0m4
-1306C538LPpl2j1OkOj2m6NJ7j0J0K3l4o1j0L1M4L2Jrj1K1K7M3j2m3k3J5M7k5l5J5qLk3j8
-1267C462j9nQk3J6J3L3M2m4k9%J6LK0j7l5L1P4Kl3l1j5L4M2K7k7m3KNnk2l8RL4jqk8mKoJ8
-1226C460L2L2L7l8p0ML2K3j5l9k0QQRrlL0Rj9j6Mj0Omk5Jl9J1M8K5qj3nL9K8k6j7JmOm3p
-1184C423L9jj7j7kK0j9NjL4Rk3kn8pK8L2J7qj2LK9QOk1l6l2l7j2j1pM8K5j9jK0%j2J5QJK0
-1142C435Pl0M4L5j2n5j9M0K0rj4rl7j0PK1K0rJ2J9j8j8LL1ml0j2J1qk1LqmN5Qk8l2K7k1O
-1102C396Rm%l8%K6J8k7J1M2m4m0L0K2L3%nm3k3NL2K3m7JJ9Qj5l9J1%J2K7oJ5J4kJ9J2Jn5
-1062C398L3K8k7o0L2J8m8K4rm9O1N3l6j4j9m0NK1j1k2k4J4L1ro2OJ6j7j8j0JL7N5K4J4j9
-1026C377k7jLJ9K1M5j7m2m6j0M5Km3k9L5Q3M2j2n9j8LqK3kj8j8J3jm1J8j4rRJ0K3K2j2k7
-988C339M5Ml5J3L5k0k0Jkj8l0L0Q0k3k8K3Nj4l1j5l6l0j0J7Kl0lL2J4Mn1k1J0K0Q2Lj4j2
-950C316k6J6J4j8K8M4l0qK6l6l6j5M4J9j5NJ5K5j1J4rl5j9KK2K0ql1l0J3J5J6nk7k2lK5p
-912C288K3j0m0L6L2k9k3J2J5oj2QpK7j6Oll2Ppm4J5K6Jol3M4O2J1k5k5kkk7k9RrL1Ol9QJ0
-870C251J3M5K8L3m8n7l3j5qL3k0j3J2K4K1j0j9J4km2Qj2l0j4K5K6J1j9L1M6K7L2k3k7m3r
-834C236Lj2K9RJ0K2j3jM5lm2l6MM0J4k9qJ8k6j0N7M1Lk0m5l8lJ9K5NJmk6m%j9k0l3QK0J4
-793C231QJ2nk3j0M1J1oMOlj4j7l3j2J1pj9J0L4M2L6k5LopJ5k8m1mL9j2j4N6K6k3n8k5NlJ1
-752C206J5l6n3N5N3k0q%L7K4Rk2Mj3Jql6l2nL8K4nll2j6k2K8L1l0m0j2K4K4j0k7K5K0j5P
-713C180L4k9k3Jj6L7L0jlj7k7mLKl4J5O0K2l6J9L3J4ln5j2QKK5JJ3Lo4j3j3j5J1N2M1m4l8
-673C159rJ9J9k6kK4k4k2QPK2K0njj8LmJ1k2rj0K8pJ0J0jJ1J4Jj4j3oLj9poM3K8RKqK6kLJ1
-628C256k0oj3Rj5l8k0LM0P4M5j0r5p6j6PK8kl1j2M6K9j1M9J9J1k3m4k4k6Ljl0mkQj8j1P4
-589C153J1NJ5k6j2J4k6oPj2J6K6J4K3m0k5J2jj5m0J4jrK0MM5Q3J8k1n1K3rk1lJ2J6K5K7O
-550C271j3l0k2n0j5k0J2Prnmk4mJ8K4k7KN3M5l9m8j7%j1rPk2mK1K0k3J5j3k1MnK1kN3K5j3
-509C148K4J5l1K3M0L5m1j03LOM3j3l3j7pl3K0K0j3J6nk0L8Ojl0j7J1PP4N0k9k0j4Qj4j8m
-471C124Jk7l5L2rJ7K2m4j6K5oj4KK4K2pk3pJ7Km5J7N7jkm9m2j5lK3L2nk2LORPL7%l1OlJ1
-428C090J2J7l1m7rJ3pjJ9L1k1J8M1J8m6n4l3K3L5jRl4j9N1rj0NJ0OK0Mj7JL2J4k0j5j1K2
-389C106kj6K3N0L7j2l9k7j4J6k3m0mm0l2N3N1k8m0nJ6K4N6J5l2l4m5%OJj%NlJ2K6Rl5j2j7
-349C005rK2M7K2mo3J2P2k6m2M3K2m2j5PJ4l4j7l3j0K7LJ9N4mqJ0j8J5k9j4lJ3K5j1j3PJ6
-311C060k4%L7K9Rm7m9lK1L1L0J2k3RMn3m0Ll4j3L6j1J7L7M2K9K3j2o3l1L5Po1l3P%J7J0L2
-272C040l3l4K6M8j5ML9LrNJ0rl7n7qJ3k3J8N5J8l6p7j8M5N2L4Jj0k0l4KK9K1KOj6Mk1l0m
-232B984K6K2Pjk7l9j3qj5J4M8J9j2j8J6J0pJ9j1j5J6J1l2mK2J0J6moNk1m1Mj7K9L0K3km1
-193B997l9JNL1L1Kk5l7j1j8J4K7K6QJknj4j5rk4J4K7K0Rk7pJ1j0nj8%Mj1j9K3M6L0j9k0n
-152B987m6k2K3L3j7m0n8pJ6M2J2j9L8M3qJ1J5J4Pm3m9pJ6l9l6K5O9LK1J3rJ9rjj0l7lPop
-112B941O9J6m6k5j5%j6L3L0j3J6LQj0m6K7L1k6nLMn6%M4j1l3K3L0j4j1L4J6k3k4ok%Rnj7
-72B933J1K7OL7l6Nrk2J8pj2J9k5J1L7j9M5Pk5J1l1j8j5l4jJ8J4mkmjl0Rk3l6qK0RpL3K9n5
-30B875m5J9L7K2L6J1mJ9J1j6k1oPjj5J3J8Pj5J9Jpl2l9J6MJ5J7MJ9K2LpJ9k9k1Nl0j1L6M
10B960j6j1PK9mK6Pn3k3l7k8J9L3lLJ5j6j8j1QPJ1J8Rj2j9j8l4K3L6k9k7k5K0L6j2k3L2L7
49B917Mj2ml1K8J2n2MPn%nk3NKj0L6K6Po1rL1L8K3Rj1j7k2l6p8k6L0M6kJ2LMmL4M5lj2KKk6
94B878l4J8K5pMl8J4N5k3j6MK6L7j4J8J8J5l6l3l7JM1J7l3l1J7L9oj5j3j7k5k1j5NKlM0N6
133B913j0l9k3J2RNk6kL7j3j6j3M%k7M%QJ4K5JK1N7j1k9m5k9M3k0NN1J2kl8l6J1l0Oj5J3N2
174B879J1okm0o4J9M3L3J3knk7mj1J3N0j5j2Qk4k6J3jOK7Rk1qJ2j0jJ3M1lk6Jpj0j0M7O2k5
216B940l0k4l4j1J5J6jJ1P%o3n4K9L8Rk9j1N1K7j0JmkK2kj1JOn0j9J8L0j9k7K8mqJ8j1J7J6
257B876rL7K9j2m3n8j1KMj4K8M6J6npj8k0l3pkk2J7Kk4LL5K9M5Jk8K7L1l4k8lnJm5n7j2J8
298B750L4nPJ6k0RN2J4j2k1kj2LM5qNJ6l9%N5klJ1n1K4J8l0j9l7j8l8JL7J9Ol9nL2J4L1Ml0
340B812k5j1JQJ8L3k8l9M1K2n1K6L0L0k5j7k2J4J3j3J0L2l4n5J6J1J2JnqJ8j9MK9J4J1J5m6
378B823m9j7O6L7Kl5m3rL6j1L6lk3ROL8J4nk1m7o7k6J7L9K9L9m6k5NRL1QLj6jkJ2M1j3oRj0
420B834nm3krK0j8l6lj9j1L8J1J6Qn9j8J2N4L6l5k5jk4K8N0Jk7lj7K7K5j9l6l4j5RM2K5l1
459B746j3J9N9j3k7Km9j9K6J2nLJ4K0j0K9J1k4j1J4kj3j6j4k4kL0K5j0LJ4Ok7j6jQl5K2MO
499B742K0ok0J0j9OL2j3k9k1J5O6J2m2NJ6Ol6n6qN4N2%j0j8rJ1J1M6J8PJ3j5l7j7l1l8L8K1
538B776j8qK8j8Nnk6J7j1J5J3Nk4l8J0pj6J1L0j1lL3Omjj6k5j6j9jK7J8k%J6jK8N8k4o7j7
579B718K6J8nj9j0J7M1k9n4JK7L9%k0LOL5pk7j7k9J0RMJ7L6%l5l9rl0j2L5J8J9k3jlJ5L6j5
620B746Nk3rL5K3l1k4k3k0L3rj0j1ML1qj3K0J0lJ8k2p4J9N8l4l8nJN%J8qJ3kolJ2j0J5J0J5
662B705K7PJ3Rk2n9J0L1OK6K5j0m1LJl2k3L6J9K2J5j4n9j0K3j0M1K8Lj0l9m1k9Rk1j7J8J6
700B656%K5noJ2LL0P5j1q4k8J3k2kJ9M8J3N%k5m2n1L3M9J0j4J6M6oJ6j0m2jPLL7K7o0l1k9
740B674pL9J4qK9Jj5l1j3M4J5jJ4k0o2mK9Nlm2k5MqJ9NqJ6Rk2%K7lK3Rl3JK8Qk1k4L1L1l4
783B691k4nJ2J6jj2JRjj6ljJ4J5rj3J2Qrl8k3L8K7j0LJ9j5Qkk7m8OkK8M6jn4j5K7j4K1N1n
826B704l9j9K0jj4oK9k1l2J8L2J6Lj2j7K2K9j%rLL0k3Okl6j4j6K3K1K8on1n7J1Jk9K3L0J0
866B654j0rNK0QL2K6l6m5j1l4njK1P0Rl5j9J4N3L9m0l3Qk1J0j5oj4K2K0J9k4k2n5J1L3k6J1
905B624K7j5k7QL3J7k8NQpJ5J1J3J6l0j5l1l1ON6K1Ql7m0k7L7R5kpK0Nk4ro4m4PL7L2nj4p
946B637l5KN6j0JK9j6pOKJ9Ro0l7PJ9JK4L6K8m%j5poPk3q3NK8oj9%L7J0k9k6M9Rk0nj1MJ3
990B619j0j0M0L4j0oK5Ll1j9k9RJ8j7kjj2J7L6L1J3j2kj2k6mK4l1n6k8J0J3L5L7K2k4l4J3
1028B623L7k1k6NJ7%l2qNl8qk5mL3M6qM6M0j3n9qmKJ5KJ2Lk0l6J8L1K4J9L1nj0k2l7ML8J1
1069B678j3l8k3m6k8L6M7K5J3J4J3j1l9pNk5m4k6M2N9k2j9J1Nj2kJ5Kj3j2K4njNL2Pl2n1m2
1108B522J0j0j4J8L7K6j0j8K2J9K6KQLlOk4J0mk3J3n3n1L3P3K9J5j8k4o0PM0O2Mn6o7j8K7
1146B559K2K1l6k6L4J2kLOok0jj1l3J2K7L4%k9lj1%p1JL0%K4K0RN2L1m5k0O0jpljk9k8Jk1
1188B554j0j6jN3Jm5k0k1jL8M4K7M9kr0k5K5rj5l1K1k7rJk0L4M5J9j7kM9Qkmj2j3m5K1L1J8
1228B601K6JMl6l8j9LK6rl9lJ3rj7jK9J1N8K9J6Ok0k2j8l5j4J6ONoj9lk3LM3L6lj2k1k5l6
1269B504k8K7J6j8qL9KqM7Rk6k2LK5l3l6M6%j6L5J5L9K0l9m2j1rj6K1K9Pk2j5K3Jnj9l0oK9
1309B528J1k3J0K9J4jk1l3J5M2K1oJJ3j8j6L4k2MJ3kPPj2mOj9k4qj2J5j5JL5L7j3l9JK3J8
1349B597K2Oj7%n6k2mkK2K8j5j5J3N4J1j9k7j6J4j9l0k1J9j2K8ql8KJ5L0M4k0m5J2LpNK3L1
1388B586J3m0k0rJ7J7qk7K4K2k9m4LL6rj3K7J2Nm9j6K2ok7l1L7J6L2M3Kj6k7l3l4kL5O0L5
1426B604j6%Lj1K7j1k4k5JK1K8O2Km4o6l9L6L5mk4k0nk4oj2kJ6O0Kj4kqk5l3L5K4J0L2l8j8
1466B527k0kKKK9Kk4JRj7m0j5J3K5PPK6Jpk2l7J4K9%%j3oj2kL6J2k9l9j3L7N0K2nm9j7M1P
1508B530j8k6j5j3l1K3L2M1k7l1Ql6J4oJ4L6mJ3M7J1rj3oJ5k5j7J2LJ0PO2K9n3o7J0kk1k1
1546B476m1k3M4M4Nk7J0M2Kl8j6%J0NjL5k5k6l4J8O4L2J9j4j8ql8l0LJ6PmLPj0K9J6qk4j4
1586B488nol1k5K9M8LQj5m8J0K8PjNLj3RRj3qk7K0QJ6J0qRmK1K5ro1l3J1K3J%O6K7pl0J7r
1630B548l5j9nj7JJ2K7K1Kk9k9M2L3l4j4lk6k7JL4L6NL5K8j1l4k0l4j3RJ5k1Oj7jRmj6%nn
1671B445J5L4Lj0Qnj7Km2j2M4pNM2j5k3%lM6K8k7l3rK0J1nRK0K0Mm5lj1l1j5j9mlRM9L6ol1
1714B474k3Kk1opqj3J9M8Nj4QJ7j0jK4kj3L6kJ2pn3nj4m6rrN2K5kj9l7k1J0J1M2M1ol6L4M7
1756B523lk2j8JQj0o4MM1J3j6J0k6k2J7L6j1k0n6j9L3Q5Ll5l1l9K3N4L4L2k9l1n5LK4Kk6q
1794B405k7M2Mk0J9j6k6L3L5J4Oj0l7KJo1m9O6P8JK6J8jk1o7kL4oj6k1J1J7j1L3L4J8rm5j4
1833B438J8K2knK1L8J0l9m8Qj8k5K0l2j9N1N6m1j0J2J2l0l4L5nk0j3l5QNJ9K9nJ9L4%J0J8
1871B502Mj0n6l0Oj2k4K5J5J3K6J2OJ5J1k1N1l6o4J5l6l7JL1L7NPjj7J6j8k9j4K4noOj0N5
1910B457%o0k6J2Om8K5M2J9K1Kql9jj1J0j8m3K1K7Rl6nM9M7K5j0j5l2NL1n4m4J2J4K9K3PK1
1949B464J6j3ol2j7K2j5k6j5M0K5j3k1LJ6Pl3j7N%M2K9J0K3l1l4l6J8J8j9j9K1J4rK7J8j5
1986B447k2J6Jrl2m6JJ1J1j4J7K3kj6l3K7Jk6ML5J9j1K5nnJ2Pl6k9K4j8j2J7okNqJ2rK4K3
2027B421onM2Rknj2KNj4j2%J0j3ook1k4J2K6L1K4j1OJ6K1l4pK4j9k6j2J7QK9%l2j7j6K2k1
2068B404m3j4PK0K0J5PpJ0L7ol9pJ5J6j1l0K5K9kJj4K1lm1j2J3m1l4J1L4l4k6NNK4kL9j2l3
2108B347L5N0QK5%l6m1m1N0K9pj6j7J2K1J4Kl2j1N2k0j5J2J5Jk5L1nn0J5J6j9J2nm1k4Q%J2
2147B362M7L7K2l5k1j2J7J3k0J4J2om1k6M6nk4J4J2l5l2J0J1J3j5j5OPRj2rM9j4j4ok6RK7
2185B369N7Kl9PRj5pL2Jj1Nk3oQk3JnM4M7l3m8l5NQM2L9Kk5MN2Lj2k9j3j0l1l5moJ6pJ7M0
2228B393J6Jjoj8j2l1J8L5Jl8j4J5j7J4J5kJ1jl1l6l7j7mM5L8N2k2l2k7J2M9Kj5j5K2j3n9
2266B291j4L5K6j5m7pM4M8j0oj3k8n3k3K7M3L5j5qJ5j3k8%M5K4rL2J2k0nj1J2Pk4l7qL1J9
2304B352j6J3j3lkK0J9k0k7M3L2kkOj7m8L%J6m7k4K2noj5L2L4J0j4j1K4Ll0k4QMk4pN3J6J6
2345B369PJ5k1K5j4K1N4n1LOj3pmLk3OLMM4oP%k5j6m3k4mK7lJ2k0j4J0J0L3K1j8l0pJ5ok1
2387B325oMj5l9L1J4OM1Pk9m8J1qJ7J4k0K8L8N0j3N%l9l1J2Jjl5rJ6K8%k6OMn4kL4K2J2L0
2428B381pn6lOj2Mj0K5L4nol4MJ6K1L9j7l0M9J2n6m4J4K9j2JJ2LK3k8JM3Nj8k5m3K5J0k6L6
2468B361L4l4l8J9J7J2J1Jl9K%kNJ3K9j8J9Oj0j7J7m0kNj6l5j5L6M5%j3jl7k1Oj3K7L6l8K0
2508B332M1L3n0n0mM3ll1j0k1K8K8Mk2K4L6Qpqj9k8RL8qj3J7Km0nkm3K2K2j7j4o2k6K0N2j4
2548B262J1Pj5L5m6n9K6L6K1K2J9J4k3mK9J3m3k9k6MM5J0J2k1Lk4j3J1M5J8Kj0kk4j1L8Ol8
2586B301k1j7k0kjNL6Jj9Oj8m1pJ2LJ8K5PJ5K7J3LJJ9l1J1l9jK2lKM1Pm3j5jJ2pk0j9LJ1k1
2629B255NN7J7l0j0l4PL5J0J7k0p5l0M2P2O9K6j1Jk8j8j4k5l0K9lj7k5NRk5kL4L0J5Ql6qL0
2668B332NL1k1l0kql6k6N3K7pJ6k6l0k0K9K5L0K0oo1p2K4K6qOJ0RJ8L0RLok6Mml2Kn4OL4K0
2710B294M3pk0J4Oj9m2l8J6k1k9L4N4MmM0k6l1kJ6O3Mk1j9nj8oNn5k4mJk6L8Nj0M2J4nl8m0
2751B183K6Nj1K9j8k3K1M1K6K6L1J0J6j6%Ok3k8pJ6j2j4j9j3J7l1rJ7L9J1l9k1j1MM0M1K4
2788B334K9J1j4o2m4OL0J0k7k7k2kK8mj5nj2J8J1K9J4j6NL5LNNk8k6J1K8j0j3j4Nk2k1mM4
2827B273L1%JMj8k0k4K9J6Lm0Qkjj7k0J2j3MJ5k3k6K0K0K2j9J2K1Qj6n8k0O0J9J6J4j0k0q
2866B253Prk8j5j2K8K9Kj6k1LJ5K4l1j3K7rk8LOJ0QL9K1KK4Kpk7rrJ2Ll7l3K9L3ML7L6n0m6
2908B257j8MKk9q%J5oNM9qjJ3k3J6NMK0l4j3Ol0k5LL5K4K6J3j7j6j4J8jm3kJqJ4rJ4J6K9j1
2951B273lk3j9NJ1k5J0K5LK4o6j9M5PRPk8j6L6lJ2M5%l4j7%rj5%l0J1L3l1lk7J8M0j9JL1M
2992B263LlMj3om3jJ8J2j9J9KPj0Nmk5j3L4J9l7NM3k4m5qj9j3L3M1K5J1j1j2K4J4Knlj8J7
3033B269k5m8l5mK4j8%J0RN7J5rl3j9Rmj8mjkN7N%j4j9j3kL3QJ4MK6pm8j9%K0M7K8j9L2Mm7
3076B263rll6PL3Kpl3k4KK0K4L7Lj0OL2qk7%k2k6KJ6rJ0Jn6k0J3kK9K5J3n2k0rQM5L4L3L2
3118B317j7j9L0J2l0o4k1M1J3n0l9k9J2Pj8m8J9L0K7ML2M2k4Qk2qN3j8o6n7nK8M5M8j6J6N0
3155B283po3l6Rk0m3jK7RN0qn6QJ4k2k9K1K7k1j4oj0j2Jj8k8k2pJ5RJ1M2N2K2J3P%Nk3%J6
3196B195n3l2J6L1rj6j9K3L4J6k1k3O5L7k5QL3k0k5J9K8MmLk8j3l4j5PK9llK0K7J2k5j7j8
3234B204l5m4J8M0K6j6jOJ0JJ2J1o0J2K5%k4J2Rk4j3n0J9K3OL3J5P%ooRm0k9N0J7L0k9oJ2
3274B224mJ9l1j7K3Ok5JMJ4%rKj5oNj0K3pk5j9j2K7j7k1kJ4J9j9k5OK9L5LK5J8k0k7n0JJ5
3315B152n3jK8L4K9J8k8l4KL2qMJ1k2%K5Qj0J6l2%J5k9l0NlK2J9j4j3j2J8J6j3LM6J8j2k6
3354B181j9j3NK3K2mJ5jOj5QL2nk5k2qJ9L4k4n3m2M3K1OM5Km1MOKJ0J8J5J8k6l1k7n3l7J4
3394B103PM%L4J4QOoK7O2M4j8o7qJk4J4oQJ5n1o2L0PKj9j4J5K1M5K2j0o4m9J8N7K8jkL0J3
3435B234mk8m9rJ3K5LK6Rk7p2KN7k6k9K3M1L5J8nj5n6k2J2L3%nJ2oj1k2k0RJ6k2j1J3LL4J2
3475B191l6J4L1J0k2l6QM0K0k3m6k1j5RJ4j0pKP5M4j1k4j1j6PJ4n0j7Kj2J0K6lm4KL4K0K0
3513B189M2J1K6rk8o1j5Kn5k4K8K5K7k0JK8L4k3j6%l5oPPjN4K8j1j8kO%kl1kj7k4J2K6L4o
3554B181k3L1K2J4ol5L4l3q6J1L7M6pNL6k4l0pl5J9O1K0j5l1mNK6j3l0j2J0J5L3j3m2k5k1
3591B114K5j0l9k5J9N4M4Pk5J1Jl4j8J9kKK7k1j8oj7O8L7k1%j6J1k1k9k6J5M8j2m6qNrkRK5
3631B136M8ln6Kj1J4L2j8j7J2k2K9K8J3J5OMk1m2p9oL2rk8J8L3M7M1J0j4%K5pl8j2K9Pm9l8
3670B111L3K1J1K1k9j7j8J0l9l1L2QPK6pJ2j5j3M2ok4l2J8j4NJ6J8J0k0j2J8K5M2mk3j3k6
3707B143l1J5J3lk7j7M3J1J0Ml1kLj9K0K2Lj5Rj1omrj0Oj0mJ7Qk5k4L0L9j4j5J6l2J1j3j6
3747B085l5%K5%NM8M7J0k6j9K8LRl5l7l4l1N4M1lj3M5ol2j1k4j3j3K2L5OJ7M0Rm1k7k7j5K6
3786B113J1j1k6j8kJ8nL1Lm3K9J8m1m4j7j2J5K8K8J6J8nOM6OJ4l4l3l9k3pM7K9k7qm9L1L9
3824B102J7qpj9pRJk2J1K4M3l2p2k4K2L0k2jlK8M0J7J3l7j4K2J0Oork0n2K2N6K3lm0j4L3M2
3864B159j6K8rl9l3RMJ9qQM5j7l3lk5k7J2K0onj1J4O0nk8j4jkj4Pk2k0L0M0%k2m0k4L0K4J5
3905B100o6n1L3N2j3nJ9QK0J5k8J3j0k2K7Jl1j6qJ1N1M9k8k4L1K7j1J1j7k5j9j3J3K7jL1L1
3942B182l9p3l3K3M0L4M3j4l3J2K4K2jnj2k3j3k2j7j0jnpJ1Rk8K9K9J7j3l4qKmnmQJ7j2L1
3982B117m4l2J2k6n0J5M8QOJ4K1J8nk4rqK3L0pk5j8olK9J5Kj4nM3Mj4J1j3Mj3nk4l2K9K1k2
4023B071Pl3j3K2kK5J7m8K6J0K5J0jk3K3K5Pk9m1J0J1k2j9L2J5k1J4on0J8L0K0K2nk0Nm7k4
4061B041LK5L7j8o0n3J6K9J5opnK6L0K6j6J3J2K0k1l9OM1J5rj9j3j6pok0K6Qj5k3k9PM3PM5
4101B109k1k9K5Om0qK4Nnlk9J6J9J0k3m5jK7jOj4QK4J8J8OJ8Pjm5RK4J6K0k0k1l5j0K4k7m2
4142B019J5P0J0l3J5rm4oMJ6N4L3m4m2j1L6M0J2kmJ5rj1lj7mo%Pk0k5L8K4j5MkK7m2l3l5J1
4183B033J4j6LPJ9K7J4l0pJ7J5k5j3J6M1MoJ3j0l0LJ7Rmj1j8l0mk0mK8K1J0Kk9OK4ok4m8J3
4224B021J3LK0km1K4K7j1j8J3OPK2Prmk0jO1K7m2m5j1J1M6K9l9k2QLL5Jk2k4j4o1N2N9l5o
4264B068PNmM4Nn9MKj1j4oK4K1j6j4PJ7j9qk5J1L5L5On7k3Jk0RN1J8m8k6J5K4L2jnM0J4ll6
4306B100n6rj1j9K1M7lJ9J3ql8m9j9L2L4lK0Mm4j5QJJ8K7J0QPNLK4j5l5o4j7k8rL8L5J7K1
4346B070oL3J5mJ6qk2l3k9k5K0L9M6J7k4rL3Kl0l2J3J9L0qm0j4jj7j0j7QJ8OJ2j6pk9l7lM2
4386B018M8qqL2kj4L5m8p2k1M0K6L1Lj2j9j0roJ6Lj8j2k2JL8N4QqL5nk3k6k0m1J5J6K9J7j4
4426B047L0JPj3jj6J5J2kL5k5m7PRJ1K0j0n7K0M1j1m8j0J5J1J3Jrk9LK5l7n0K7M5lj5Jj5J0
4466B008K1jqRj8j0L1J0J3j2j2J1K3K2Nm7j2kK5J7kloJ3J0Orj9m0m9nL1K0J3mQK1OLJ1m7n4
4508A977j0L6L1L0j9l2rK8K3Rj9Oj8L3K0l9m1j4K0qJK3J2K9j3l5k2l4J9L5J1l4rK7kLK8Km8
4547A997nK4MJ8K6LkJ1k9k1L5N6j8j7j1njJ3j4m3j2OK0k6k1JK7K3OPJ3K8%m7l8MK8k2rO1J7
4588B087JlRk3l0jJkPJK0K1oj5rlj7n1j2J4K7K5m0j3L0O1J7j7o4jj5j3k1L9ok5M0J9nl7j4
4629A976J3L3J9Lk5m5j6lJ9K1K0J4k6mLj7J5prJ5L2k1k2m%OK9K3k1k0pRj1m7j4%J8N4K7J2
4669B042j6l3K4j2JL8J3J1RJ3n7r1K3L3L9K0k8Nol7j3L4J5Ol4k0K9M4Jj0J7J5k7j7moJK5J5
4708B062j8J9M4jk8k9m3j8j0lqrK8ML3k5j2k3o5k7j2K4P5L3j0J5J2rj9J2K4J3OK0rqj5PK9
4747B059k2m6J5L6Mk4opM4K3j1K2l0l3nk3Jk9Qj3pQJ3M2RrJ1JPj4l0j4K8RkkKKJJ6L4j3m9
4790B006pm1L5J4k0M4K2o0l0M3M4k1m3j4K3J0JJ1J2k7K0K9l2j7pl1L5k4l3J6j6L6K8J0Oj2
4826B010lqLk0j6K8M5J3l1o1j2K8K2j9j5oJ4K0j8QKOj8L7L7L5Lj7n3k7oL5Rjl8rK7k5MK6p
4867B002J5pj4j4j6jk8l4K5N1L9K5l7j4k6KJ8pl8J4M3K1l7l3J4ml3LL7K8j5J2loJ6k7n0M3
4905A964Jk4J9O0J6k0l1k2j1J4mqj7Lj6NM5J6m1J8K2l1j0M6K9m2k1L3N4M9Kn6j8J6j5j5K9
4942B039l2l5PJ3k8l8j9lL4K2K4%jK0J8Om3m8k2N7M4%m4m3K6K7PMql5JL1Jm3J5N4lj7jQk7
4983A968j6K9k0mL6K2oqm3k2N9N3k4l5ml5n1%j1K7N1l0l2ojKl2RN2K8nJ8j3j1mlNL0K1l7k3
5024A934M7K3l1kL5J6j5k2K0k1J6L0k2nOj3j5mOJ9J5n1j7jj2j3mM3K6ol9oN0J3m0k3MK9j3
5063A957KK1J0pl9O3J2l0J4Oj3o0Jj0M7Pnj6n3k0LK3L1N0k3l2J3Nnk2J5K0PL1K6L8Lm2k8%
5103B000k3o2j9K9nJ8J8n2l9K2JN6O0N1km7Ln3m6J6O0l7o4M9L6Mj1k9k8L1J9ll0L3rk6J0L
5141A934k5k0K5LJ2N4N8k9m6j7J3L3N9l4n0nOpk0k0j%Qlj3j9k0J2L0N6J2k6lj3L5lj2mMM0
5181B004K4j9J4j1k0p1rO8M9j3K1m3j5k4k0L8Oj2pPj0k8Qol4rNl1pL1QpK2M8K1L8l5j8QJ1
5221A982kk6RJ4j5j4j7LK1l5J1%NM2J3k5k8m4k7M7k2RO1J7j1K4K4qqn5j8K3j1rK6OKk8Njl5
5262A905NK8mpM7LNK%k3J3jk2k0k9K7M6K4j6k6l0pJJ1J2j8K1L8L9j1m4k4k8k1L2PJ5K9mj2
5302A963l4k1k3L8K0lj5j9K7j3K7K7j4j5j5L4ll2K7K3L8j2m2%Lqnk4j1j6j2J4oL7M3Jm0j0
5340A929J7K1J4Mrk8l8k6Pj0OL3k3j0J1l4KJ0L1K2Onk0J3MK0J4k5MoL0Rk7j2oK9J1Jj4K1p
5381A969K0mJ1J6o3n8J3LM0Lk7J9K0nj6J0nk2QOj3M4J4K3l2l6K4J9K7Oj5oK0L1k5j5j5j5M
5420A978J9j4j3M5L1k9n5l1j6K6k4On%OMk2M2oMPk4JL6J3qJqMJ0k8m4L7lj7j6QJJ1J4Kqk7
5463A908k6K0k6kM7j3o4RM8K9L4ml0mJ4l7l0RJ4j6j7N0N2Oj0k7n1l7K0lJ1J4mJ3J9LJ8O0J3
5502B010k3M5Ol9n0k0l7o6j0N1L4J7ml9RN4K1j4j7k4OlK7J0QM6J5j8pk8j6j9%Qk2l6LQkOK4
5543A914J6J4j7m7l4MJ4J5M2K1k9Mqk7kJ5L4Lmj1J6k2j0J0Lj9lrj8J5J8M3Oj5j3rm0J6M3m
5583A925j5MK7jJ8J7RJ2Jp7nM1J3K1L4rl5k3nJ4j1p0p4QP3PK8ml2j1L3qk5L2J4Jl9k9j4Ol6
5624A815oP6N3L1qj2LkPj0ok5L9ol5n1J2M2M7pNmMJ6j7n3m1l1mK6Ol1QoJ5J2L8K8mj6kj6k3
5667A867KL2Mk5K3L7J3nJkl2j5K5m4j2m0J8O7J3k9L9L7j6k5j7lK6on7m0m3J2R5O0J0m1k5Q
5705A912PLm1Oqqo1K2L6nj1mj1k7J3O6N3k2k4L0j3o5pN3K8j5l6k3J9j0J9J9KL3K2Mm6lJl0
5745A878j5L2N5Rk2l6l4J3k8MN6M7K2k3k6%mj2j2N3K4n5l1MKj8k8L3N5j8m1j2K7l1k9K5N2
5782A916K2RJ0j6n2K3jn7J3K9J5J2JKJ1Nm3j1J8mk2nO0K9k0k3Ml6k1lK2L2j7l1j3JK0P7l9
5821A917l6K5L5j6oL0K1J5l4j1Kk4j7KO8M4%n4nK7Jrn5l3nQk2k5K4K3PmrJ6pl4mNK7L6k2J
5863A902OJ7Qm5k2oJ0J1J1jK7j0l7kJ2L8k5k7%L2J1j4k2l5j4K5RJK2qJ5lJ1QlrJ1nl2nML6
5905A902L7K5J5n1k2j2rK6K6K0k3k8J4J7k1MM1L4n2n8L8J7pol3j4J5j2l7J4K4m3QO7k4l5m
5942A853K3J4J3J1k9k1J9j4J8M0k2rl5k1L3J6m1l3M5Pj1K1L0K5L0j8l7o4j8%L7N4J1Ok4M5
5978A954Ql3mj9JQk9K2L3l9p7lK4J3j0m0OKJ4J0J4Qk5K4L3m4j5M3L0k9jJ6J8nJ0pm6mLl0J0
6019A844L3k0lk6J1rk5J7kJ7J0k9M0N0rLk8j9J0j2lj0j5pRmk7J6M6k5jK7JMJ3K6qk4k9pjr
6061A825RJ2Nm6l8OM2J7l3l0L9K7NLKk8K9PKMKlK9Lj2j1Nj0j1lkl3k6K5N2K3j4j6oK0J5L7
6103A923M1L5kl9k4r3m3J7RL0J8jpKLj5JJ0k7KN3L1K3k2j1m8pmj7OJ0oLK4j3j1k1M1K0j8K3
6144A896LOM8J6k6k6K5k5p5j3L9jl5k6RQJ5m1l2M8K8jl1rP2N7%n0j7L3L8ok9qJj8J1kLJ5%
6185A900mJ2nJ0m0o6MK7l5k1l1J5M7J8l5j2M4L9J0j3k5rK2Km2%OK2L6J7j9k4NJ9lnM8pl8J5
6225A884K5l7mj2p%lJ1J1ML6Mn0l4L2K4n7m5M0K8LL2J6j9n6j7NL6M1Lk8oj7K9JJ8J0k9K0j
6265A891NJ6kl5l9K9LRJ3%kJ4l5n9j2k9K0K2j0J0j5l7L0M1m6l4K4L4npN8M7m3n1K6J5K8m5
6303A829l6L4J8J2J7K9k5o6n0%K4J9L6J1L5J0m4p2l0P7O3K3%k6l0k9j7K3Qj2j7MroM4oJ7Q
6341A866j2nj2L0J7Ol5m0oK1K8j4PJ8J1jkj2j9NL0J3J1qn0NJ3pM5Pk5J1J3ok3j2Nll7j2M0
6382A861k4m4j2M5L0pj4qN%j1k1n3J8M9J3pj2oqj0Kq%M4j7k8N4L1m5o5m0N0M9Ok5J4qk6J2
6422A784L7J7OJ7J0NNk7JNj3J5k8pj3n4k1N3P0Km8mL1j5L9K2m4nj8j6K8Rj6L8J5m1mj2l4r
6462A780J7M7K5rmmj8JL7pK2k7n2j6kM3j3l7nK8nRK7N7%p0NJ5K3L%K7J3j1jk0n1l8nj4OJ7
6504A793JOj4OO6N4l0jj4k4j3KK3rk9RJQK2j9k2L8j5J8Ol5MqJ8k8k5K8J6K8K4pk8k0L7jk6
6545A840J2M0pj6ol2J3Ok9NK4Lj5k6k0mJ5K7MmQj8J2M5nm5j6Rm8j1L6J0l2j3L7J6O3Jk4kL9
6586A892M2jm0r5n1JPJ8M7J1k8K2L0Jk3j1j8J0J8j0kK7M%k2k1m7j8K4P3N8J1j0j5m1KK1NP
6625A878Lk9m7Njk6K2M1lKJ9L4Rn5j7k6LOK8jk9OJ3j4n2j0j6O1j2k4M0O3J1l1m0l5PRL9K6
6665A857j9k8M2K4l1k7J7J8K6L6j0m7j3J5Pm2j0L7j6kN3K4mJ7l8Rmm3kln3mJ9L3K1k0k3op
6704A803J0M5Ok0j4J5K9k0m0qJ4mj3LK0j9KK4nk2NlK6J5lrK4j5j9kKj9J1pk6k9J4L5jl0pQ
6746A776M1N9k3jM4j5n0RKkM8J8m2o0m1N8P1l3k8mk4l3Nl9nK3J8om0m1lM9M1j2J1Nl1l6L6
6785A745M4M3Ol5j6NK7J6J4n0k0J1JK5J1m4l4j2QP8K4j6J6rj3K7Jj1k6l1J3ML%pJ8l5n1jj6
6825A713PM4O4J9j4rK1k7Lpj5J8l1k9nJM9j2M8j0n1Nj2J5M3lm2kj9pL9N6K2qk3nlkRK6j2J2
6867A866K9m8m1K4J7j6m5J2J6k3K4N5j3l3l1lqK7P5Kl9j3k7J8J9L3Km5k2J3Noqk4j2K0pj9
6905A774m2J6O8L7L6l1l6L0Rl4j5k4J6J1Jj4M5l5j0pPj8n9kJ5LL7N7lm9JM7%k1k8pK4qJ9k2
6945A788l3K2pl4J2J6J5n2J5L3kL4J1Qk6n1k5M6j0j7J0QL2jj3J4J5L1K0o4r1M8P2J3k3RJ4
6982A837rK7m6l3Jk3k2J9L6J3j1nL7n6J1L4k7j3m5lOJlK0Pk1k0kj5j6N3K7QL5N8ll1j6j9k3
7022A768k1m4kM6M2l1k1KM8J2j3L5M1j2k2j4k7J6k6k8J7RKj6J2M3j3k9k9j5mlL2L0m1j7L3
7059A760L9Rj7j7mJJ4lj1K1k3pNLJ8J8l6k1mj7Pj3PL2kJ3L1rj0j5n1k1J5%NK2O1L5K1n4m2
7100A760J6kj9J3K4j6rK0M4m0m7pk0m0l4K7K5J0J1K0k3m0k3K1N4K3j5OK7J7l3j2K6k8j0J7
7136A743K5oJ4Pnk8OK5j2oK1Mk2KJ3%l1j1KJ8L5j3n2k0M2L6rl2j1K0Pn6m0%J5K0K4J7NLJ0
7177A760M1K0L8l1m1K1rj5NnK0j6Jj1n5NK9j0K5pL9J3k0JNJ3L5J2n4n3k9jK4M1lJ6J4qk5l4
7217A751lK9kj9J6%JM3l6k7J9J1J4jmk0kjpOk6l6j1OL8K3J4Lj6QM0k0l1Ml4J3O0jk6J6k0j7
7259A755K3J1LRRk7JkN0M9o1j7j8k2J6j8J4k7oL9j2m2l6lK0j3J8O4Oj7j9mO7K0m4k4J5NnQ
7299A785K5L8k6o2k2k9J3K4MmK8L6J7k4m1L8Qk0j4Mmm4l2K6M6LJ4rk6k6J4J7nO5J4l5qJ5k0
7338A783k9LjlqK3J7RK3j8k4PJ4k7qMool3j5O9OJ3k5pJ1%k4m7l1J0N0K8Mm2RJ3mpMl4J5L2
7381A748k3j6pJ0RK3%Nk0K4L3l8n3K1M4J4k4QJKN5Qmm4m1rMK9N8J2k4m2LL0j3k4MlkOJ1qk6
7424A741M2K1J0J7j3pNNNj1j0Jl2JjJ0l3kK9Pr%L0k0j5oLok0Jj6jL5mJ8m4n0k1K5M5O7J6K3
7467A836Ko3k4k1k2k8m5J1K5L7L3mJ5K0j5Ok0q2m3M6J3L8M6j7l1k6J6J3J7L3MjOL8M2l9n5
7504A761J5o%Qj5n7j5O8L3m0l5k5J8J4K9OK1J0j4pn1K5lj2L6J0rk8j1K4nj2j1l1K4k0j2M2
7542A725J9K1qpK2j3k3K8l3%N9PJ1J0k8k2l1KM0J8mk2j8jMl4J3K6j1K2j9l5qQLj1MM8J2Lj8
7583A759kj6m0l3J9L8Rj8K5K8k6l8j6Qpk2J9J8J0L0j5k1K0Nj5k1pMN3J6k5L8L0l6pJ9k2o0
7621A701k5M0K9j4k6pN2Nmkl4J3l5nN1J3l8l0L0L3OJ6lj9K8j2K2L3j3%j4k0L8k2l3ll1j5j6
7660A689l%K4K3l1L1j7j5mpJ7K8L5jj1k1j2K2l0mK1lO0M5k7k2J0qL1l2n1Pkpk2lj4qK9J9k5
7701A711m0jOJ8M8L3J3m2k8L4M8l7L9PJrm5J6j4k2kl2k0K7J9O%k7MN7J0m3LkM4J8m1L1K8J3
7741A829k0mj7J3j2J8j6j5j8l4o0M0K7j6L4J6J3j5K4L0k2j8N%k4Ql5m2M7Qk1j2L1pk9jjmJ1
7780A711j5pJK3J9J1J0j2K9J9l0j9nMK1j0l7l1K4j2MM2L1Mj4qk4lJ8k0RJ3nj8j7j8l0J5L7
7819A710J2Mlj4J9J1PRl5rj9l0J8J2k1k1J1L6M9J7j1J1mm7q3l3JN3N4K0L1J2j4J1j3J5J8r
7857A775j3jJ5k6Lj5m6l5J8J7J5k4j6K2lM0Mpk0qJ9mJ3nj9j8l2qJ6J5J8Ppl8m0J2J5mJ1Rn
7898A650JL2JkJ9J4K0j1lk4n3J1L6N2K3j3k9JOK7N5M5l9m9QK2k6k7%J2l4LJ0l4l9oL5pj4K0
7938A693j1lL2k2k5L%j1j1j0P3K3k0N5K2k0j4j6rk0%N%l9P%KJ4%k5K6m0NK7lQRl3J0L4J5J2
7980A743J6ml5k1J3Kj5L8J6J3k4j7pl7J0j4J5L7l2k3Nk1MK2%l5K8M4%k1K1M6Rm0k4j6m5j5
8018A636J9Q6L4qk4J7j3nL7j5m5k5QK2J7j0j1k8k6J8%l2NK2LJ2%k3Mk6j1pj5QL2J9k9J3Qk9
8058A638oPM1QoJJ6k0k2K6k7k3K5K0Oj7k2kK7L6j1j0J0J2j7j2j5L9K2pj5ojKM3L0Jl4l0j0
8098A697QK7J8j3nk4j6l8mj0k4J3LML5K3l0j6j3PjNK3joJ4k0l1l4J0L0O6J9k5LJ6J3l8Nk7
8138A663m8j0K6M4L6Mj8jLj1j7J7NJ1jMj8J0J4Kjo6k3L9L4j2J1K1pk9j1M4J2J2k2k1J6mj8
8177A690m6LM4j0l4ML1M3l0m3j4K6M5Lk0j7j5N7M2j7l1RPm7j7N9K5k4OK9k7k5K5mK1j5pl8
8215A688qJ7J2Ol8j9K3K2L7Nj6l5m5j4KL8J3j0J6m9p1N5M2J7k1nPjk1L1L7j7nJK9J1lnJ9j6
8255A729J1J3L3l2n0qlN1Ro8n1J9M0K5K3MRRk1okj9%J0l6l8Kkj0RK8rj4J7Pk3L6M8j7l5l1
8296A657mQ6K8o3n1MrM1K2j3k8j6Kk4J9K2J4K7LMk3J4j1lMj1l2K2k0jJ5QK2l2J1j3N1Nn3q
8336A666nmK2MlMJK1qjJ0lnK3l4qL6j7J3K0o7mL3L3J0j9m0j8l2KN3K5Pk0J5N1k3m0Jpjj9k
8379A670nj0L5M0M9l8m7n4oK2J4K3N1J6m5kjol1l2l5J3M5K9ok3K3L7j9n1k9j1M4M0MlJ2Nk1
8418A697PNm0k2JK1j0j1Jl8j8J4L2j4j4J8L4K2j9L3J0Rqpj2k8LJ2J6J8Qj1K5Nl5j2j2k6j7
8457A637PN1L7J1J7k5k4oJ8Kq%kk8rjk9j4J3L2J4l0l8L3K1qrLJk1n6K3O2JLjqK7%M7km9j6
8500A676k4K5L7nl3JlM4M6l4l4k5J8j0kj6pL8J3n6RK1K3J9MJ9nk3ORnj2L0l0n3k5j1k9K1K0
8540A637K5OnJ0K5l2rk5QK5M1J7pk1j2rJ9j3k2KL5K8k4J0J4k0j4mQ%j4m4j0L2J4j3K8L2Ok7
8580A697n3RL4qm0OK2l2j8pM3j6k9L6K0k0n6j6M2oJ2Nk3j3QJ5L5P4J8n4m9K4l5j9K6PL3K2
8618A694jokj7kok4RnK3J0k1jK1K2okKjpK5J6J1ll7m2QNK8jk5RK3k2Oj5rj4J4N5M7Ll6m5k4
8663A657k7j9J3j2J4M3J%k0L2J4J2pj3k6J1Om2rj3PJ4K3lO0M9lm7o6qQK4J2j0j3L9K7lk0n6
8703A649JK5lJ1j9n6j3K0j0K7K5mL9K6M3Om3jj1k1j0m3J5K8j5K9L5m0l7nlRM0O8lp6jok0J7
8743A673k6LNkj0mL4rNMj9K3L7l6k5lL0J1QJ2J2l5M1J5l7j0J4K2J5q6o2J1K6K6J1J4j4j0l4
8782A630oO2loj4jj4Oj4n6qPqK5O3NpMQJ0J4Lj7Ll1j3M1J8m8l4k3J9O3M8j5l2k4oj3kj0L4
8824A658J0j2j0NKL1L7lJ1Ko2m4J8LJ1J0r%j6mLK2l3j6j6qkK1RPJ6j1n8k7J6J3j8n0l4O6L2
8865A570j2J6M9M4kNj0j8J9K3L0L4Ml4m1k7J7Mj6j5j7Ppm5K7J08J5n0L3Jj7nn3k8K0K7K9M
8903A689m8k1JJ8N8PKJ7J7Ml3j0qNPm4k9jnmkJ2N9J5j6m7k5L7j0Mmk1j8%j7M3K8J4Nk3k6l8
8945A592J2j2jLj4K4J5M8Pm8JO5L2Nm2j7J3k2l5K2K5k3l0oJ0J3l9p7J9J8M5M8MNn%J8j0J0
8984A673Kj7Nl1k8M0O7k5j9J6%nl6nN4M1lo8l0lqj2M2L8Jj0m1m0K8j1j6P8j4j7j1j8OM0J1
9023A674j1k6JJ3l4j0J0N0k2j0L2j1m8j1J2J2J3L3M1n6n0QJ4rk4P0K3l7j7n2l4j4J4L6N6M3
9059A679l4J2QQNj7rJ7KL8K6o7n2j5L3K0%J9OMJ2J1kk8j8j6j1j7J6KrP0K4m2j4%m2KK4n%M4
9101A684pn7l0N1%k6j0lLK0K4M2rk0J6pj1k2jK1J1QK9l7k0MM0J4k2l4n9joj1pL4K1rLJ6K4
9142A656j6l0J8PJ0L5LM0om7LJ9Qj4l1K3K5m1l4oJ7J0J7qJ2J1k8rK4J0Rk2J7%k1k2kjL6K9
9182A701k9l5Kk0k6J1l2QMk4JM5k1k5K6OJ2KOoL3JJ1Kj8j7k1J0j0KOj0k3j5O8L8l8J0J1jq
9223A637k1J4N1J0J8Rj9k7k9l7k4PN5Jk2L4%LNj4j0j3K4J5Pk1l2l5qKpJ9L8J9l0m7j4J0J2
9262A580k2M1K6j2JL2K4K4M2Mk4k5k6Onj5k8JJ5PJ4ql6l0j6O5L9Rpp9m1L7L9L0Kk1m6m1K6
9301A582L8l2j7J4%K9qKJ9jpL2J8KOQo9l7OJ4N3j2n9k6k2O7K6k4j3QM6J3k2l5J3K8K9j0l5
9340A624k4N3J0Oj6l2KJ8jk3J4pJ7L8L8lj0pp8roj0k6Lj1K6N5L7M4m2m9l4J6nJ6j5kJ6j5l6
9380A572j0J3K5O1K2Kj3j7pL8K0ql0l1K0j2pOpl%KOj8m2k4j7l0kk2K8O2nK0J9j0m3k1K2J2
9420A571k8K5N1K7j6l2j0K2rj0l0%MK7rl5J7L7L4jlk4K2j2jL1j4K3J3MRk6Jpj7qqlJ0j4j0
9461A601k8m0J1J4LPJ0M8j9lNnj3j9nJJ7RJ2M3K7k2pOLn7o8j3K4M6M5Lj7J3jl2k5j3pL5K2
9502A611K1rQJ2j5j9KK7nK6J3jj3k7Rl7j6Jk2K1nj1mL4L8J0J2k2LJ1j0l6rj5M1L4J6m5n7k8
9542A544k8K7P1K4NmrmL5M0j3j6o5mLk9K5%j7J5K6JL7L1j1k5nl6Pooj1J3J5k8K3L7j6orn6
9583A575J3K2Kk6qJ1PPk5k4qL8J0jMK2j7l0K1M5%m6JPM5j3k4J0J6Qlnj1k0n5l1NOQK4O6K8
9625A654l8k4QJ5L7L6j2l8J8J5J7j2l8j2J9j4J0QmKj0mk8l5j3L0n%kljmqj4J7K7l0k3j2K6
9665A555L6Oj3L9L2k9j1j3J6J1PJ8K1rj4k6m2k2J3KnM4M5m4%mrj3j7oKK0k0j8L4N4L6ko4o
9705A604K9j1rK8M5K3k6n0k2l2jL1M1k1Oj0MJ2m3pJ6Ml0Qj8j1J3l9kK0L8K6j8j5Lm0rK2J7
9744A576oj3K1K9L2Jm8KL7J8Nrl4k7oj1pJ6QJ6K3L9K7m7m0pJ6NJ2k1mj3J3j4q9OP0J2m2j1
9784A535J4J4K3%l6rN2%J5K3K4j5l7m9l0K2P9on4j4OJ4J8K4p2l4L2M8K4N%j7OJ2nml3lnrL1
9825A589J3J7J0k7k1qj5Pk6PK5J1J7mj1K4PL8Rj5j4K1J4k3k4%LoJmk6l0j3J2M3l4N9M0Ll6
9865A633l5k5k7k7J9M0qj2l1K8M9L0M2Knl7l4k1Lj0LK6l9nj6K0L7k1L0J5kj4Jk8n0k8K5K3
9903A551L7M4J8mOj8mKl0l4pj6%K3J6QRll7j3K6K9mj1j0rj2J5K7L0K0l4j3j4RrJpk7OK9K7
9945A617m7k5RM3KL9M6J1j9k9m2L%JMk9j0j7K8oNMj5%rlj0LN%k2L6J3k3QLpnPj8k3l0K7L9
9989A564J1M0J7nn0j0%M9Qm3Kj8k6J7K2kJ8qLm9m0L4R2Lo2k5KK4jk7J0J4L8O5Ln3m7J4J7K1
10029A622Mj6l2j8J7J7Kn1n0M4L5L4ll4m0J4K5j1K%ppLJ2K5J6l1lOk7j2mM6ojJ3j0K0Kj9J8
10070A595K1l8Pk7pk3k0N7N1J3k8j9LoK2M2pj5RJ0k3k7j2o2L9Q7m0k4PJ4j9k0M4jk0K6K2M
10108A635jj9j9Kj8j3L4j0j0j1j6Lmjj7N0N3ml2k1oj4k9K1N2Ql6l5k6l6NO3O2J0kMJ2k2m8
10147A564mj8K6J9Lj0Qj6j1k7rM4k3j3J1M1K2mk2k7K1j0j9L5N1L0qk4n8j8J3pj1J6L2nOK0
10185A618J8onqm6l1j5K0M6m4jJ4j7pK6Pj4NRk3k3PkK4Ok0j1L8RQj6J7K3j2J4J4j9J6j5%K2
10226A626k4l8J1M1nj0J0QK1n0m8J8%K8%m1j6K9K9mn0l5M2L5k0kJ5M7Ok6ppj2k7oNKqj5J2
10266A534Q%K9j5l6PJ6M6j8K0J1j6J9Rj2J5J5j7l6J3L1m2J1K4k2j7jJL4L0k4p5nJ7k5J8K5
10303A572Mj9k1k0k1J1J1jOqL1k1l5N7L4n0m3j1L2N1Nj3LJ9%pLK9Nl8k9L8Rm5Rkok3j1M4K8
10344A577K6k2k3M4k1k2J7rk8k2k3pM4L3K0K8PJLk6o8j0K2okL8M0k6k6j0KL4J6j2j5J3K0J7
10382A624rk0jPK6k9m2oK5L2Pj2k7jn%ROk4ojj7kmN0J1m5j1%k4rjQL9j6%M3j2l4KJ2RJ3J0
10426A575%k9j9J0nJOM2N1n0l9j2mj1K9L2L4JK0j3j1j1j6j2Mj1L0K6k7k1K0K4o7m1K5L8J1
10463A580j3nJ9L3K9k3k2k0K7J0m0oL7J4l0l9J3K5j1j7ml8%J7J1L6RL3K4m3o8%LK3K9J7mK0
10501A626k9j4j3k0j8lpk0nJ2mJM7L8k6k2l3oL4rJ5J9jj5nK0Kk0l3J1L4m5rM1Mj1k5mL2L0
10541A569J5l3NJ6PL3j6Kmj7K1qm4l6N8L0j9l1n0l9RPK4N1J5L5k4pL0RLk8k8Rjk7l9j4NL3
10581A521M1Mj4qK8J1j7k1j2j1k2M7M2k2j9j9J8Onk8k8K1K8m3j7Pk5nL4M8L6K4L5m7k1J1J
10618A579j4Krj1j1j3K7J4mj0%l%l0qL6J7Nk8l1J9N2K0k3lk5k5OL0J6j6j6nl0l9K9Jk3K8M5
10658A549ok7K4K1rK4P2kp5jN9mn2k0J5nj4j8pJ8pj7j7J0j2qkN2Ll7k1K0OK9RpJl1pM0M1k4
10700A563k1%Pj9%k2JL3QJ2pm2j8K9K4J5P2jq2l2K2M6M4L6l9m8k5K2K5K7M2J1rk8m0k8qJ2
10738A582mpJ5J8M2J8L3m2n9l2K4J1l9j8Nk5rQLL7M0j8m5JK3L3K9j7k6K5K6j6j2Lm1k7J9M
10776A562kolPNk2qRQK6n1n2K3QLN1J7o4j1KJ5J3nKpj6LL7L2j8Prj4j9K3Rk6kK2J4J5kn3J
10820A524L4L0j4l6k1rl0RK8K9jkL3Nk2m7J5kj0J3J6J2RN7L6m0r9m6NL1K3mj8lj3j0QKqM8
10860A532L0n2rK0LL4j2m7k3l1K8M8P9K0j9K4J0l5m7n0K5L3mk0l7l2j0N6M8j6R%k2j7Poj3
10897A504LmLK3M7Rpl1J7Rj7k0KLMJ2K1J6rK9k3m1j5OkNOj9mJ7L8Pj5K6knj1kj4k1KL0K2r
10941A590Lk9k4j4J7J4kRK7Mj5l7l8pj5k8L5N0J5j0KOK4j4jJ8Rm7n3jJ7k4l2J1j3J3Q3M4j3
10980A574kLk2J3j3o1pJ6J7J6L9M1JKm0l3k1K3M0J4o9n7J2J8j6kK3K1L5K7n7m5O0L0L2Nl4
11017A583ml3j2JLj4m1K1M3K5K7pk7k2jLk2jNj9KJ8j4l3K6J1k7QN5j7K2K3k6j5j1l6pjr%N
11058A482K2qloL0Po8j5J9N1M5k7k1j3l5o9K3N9M2l9j7K7m6j9M3L4RM8Mj5jMLk3%rk8m3J1
11097A458mJ5J6J6L0K6Qrm6kK8OL0j4%nrk5k9J7L2L2LJ6n7jK6j0L9j7m2mM0k5j1l2oK8K1k8
11137A511j7M4l2l6pJ2J5k2QM8NKM2L4m2Kl0n2j1lK6L8j3k7k7rL6M9j4j3j2oL0L9jk4l5RM1
11176A558M8k4q4o8%J1MN0J1K3j6l2L4K1j5KL6Qj0l4mM5J9m1k4j5JJ7%LLlL9J1m2K3L6Okj0
11216A585l7j8rJ6j6l6L2K1pRJ2j2K5l9pj3k0L3j1RJJ7PK0kj9OMk0l1K2kj4qJ7J4J2J7j6M
11256A546%k1K2l1j7K5K2nm3qJ6L2m0m8kL4RKk3j3K9L9J6l2k9K0K0K0L3pn4RL6mk6RKK2J2
11295A572j0j7l4J9K3Rj6j2%J1Nqj1J2K4k3o3j7OJ0M2Pj2k9OJ1J4L8j2j9j5j4l2l0L4O2J2
11332A543QN0K4k2o8l7M%K2k9l4J0KJ2J9L6k7j7pm8jj5k4K1L0K3LOJ9kj0j0OK3Pook0k5Kl0
11373A432j0LmM5J2j1M6j3n2mL3kPj2QjK3k2mJ6L3kk2%J5ROj8j0M5K1k3j4Nkm0o8J1N4jJM5
11415A535j2j6J0LK0l8r1j3L5M2K4oJ8mn9oK3Ok4M4N9nl3Ll6Pl0J1J4j0OJ6J4K6K8k5j6j7
11453A503k8J1JnLJJ6qo4nL5j5l4N9J5ol2l8L6L6K4k4K4J0k2KLJ4J1qLK6kj5j8j8J0RJ7Ko8
11494A461j7lmpMK1K3Kl%J0pQJ4k0j8l0K1M5QJ0O3K7j9m5qJ8J0k6n3MM7K5jl6j6L6Mk7j7j7
11535A487NJ5J6l0rJ4j0j9l4J1J4qRk5J6O0%k0L1J1k9lJk3n5j5qL8N2J3olk1J1K3Rj0m1k1
11574A446l0J8N6L3j7j7Qj6m1j3NN9K7j9j5J3K2M1J2j0j7Mj2k5k8l1JL7L3J7Rn0m1J1K8J1
11610A509J7j6%J6L2J4k8j0j0k7PN6j8K7mm7j3k2K8J3j0J4J7rlJ2l8oQPK3Jk3j8J8J2kl3k7
11649A467j3L4K5J9L5j9m6KJ9K5j4Lpl2KK1k9j6K1ORL9J4rp4l6J4k2LK2J1j2J3plK9qnkl0
11689A449J1pJ5k3l1L9L5J2k1k4J7RnL9pO%l3k3k9lj9JP2P1j0k2j0k1k1j9J8K2pj6l8j7L9
11727A449kj2oL3L0nlj9j8j0JMnl5kJ3J4O0K3k8j1K8j0k0PmJJ7K4L9pn5j6J3j4N5J7j8J5M
11767A547k3j1j3m6Jj0j2N4L1K1J6rl7l5n4n2J0J6K8L0M2n8k8L1kk4L7K9j0RL6%l0l2j4J3
11803A451K9J9rl1J9J3Rk7l4qK1J0LK7l0l2lPm2j1K6L2L6jJ4Plj5m2m6k0L4L7j2%qNL9L4l
11843A495l5J7m6j3O5K3mj6j1j6J1kl0k4N8nmj4j9joK0K3joJ5K1m3NM1j1lJ0m2pK9N0j7j5
11882A492%m7pM1J2m6lORkj9lJ5L9K3oJ7K0L5j7o2rN8%q1m2J8J6K5nK4L2Rk1o2jK7j5Rj0r
11923A460mpJ7MkJ6Ql4LL1K4Kj4J7j4n7j7j0lLj2K6LRLK9J9PL0J4j5j7j1Ok1KjMlm1RK0L5
11966A518K8j3k9nK1J6j8k0k1Jml3o4J0N1N3Ml3j3jnKnPK7j5ppL3j8o8jL1L0K2kj0Lorj3k8
12008A409J0K8j0OQl3K3M9j6l7J5nl2j2K3L6NRk2PL3J2k3m5j0J3M7j9MPj6L1l7JM2k4l3lK4
12047A465J7M3J0k9j0j7Lk8lJ1nl7oJ7PK7K9Kl0k1j1j1k4RRRnJ0K9j9JQlL0J5jo3j9L6l4K0
12088A431Qk7MmpJ1j0rk1lL7L3jk9NJ9JJ2j0j7J2n0l8JM0J1K4omM0Jj1j3rj8j9KL6L6qpj1
12130A432m4l4MjJ0J2K2Qm5K3Q0ll3l4j3J1L0M9K3k6m3k4L8L4J8j9J2Pj0n7k2K1moLk2m2K6
12168A381O9j0l6J5J6M3k4l1lqL2J9J1Jk3M1K5jn9m4LJ4lk7K0Pl0K3O0M4k8k8Jk9pK2l4o3
12206A359K9K1j7N5K8n2j1L8J8%Qm2MkMK2Rn7k7J4K0N5J4%ql4m3l0j8k3L2m1k6M4M1j9jK7
12244A391j7nK5Nj2J1L5Jk5KQNm4J2L5l3LJ8oKk0nL0J2QLj0l6rM6ol2K5Pj0J7j7PJ8L7Jn5
12286A422k5k5mJ9JMk9jnL0M2J1qj8j5PK1J5m0rK8ql3Nlj1j5j3MJ4nm8j1J5lL1K6NJ4oK9K0
12328A428m7l0qRJJ5J9l1l7J4j0pl0jlRQM9J0J2k8k9J0rl1J2qK7L8K5K7J0k3pl1l9K6J1oj3
12368A332J2K2K8l2n6k3M6M4j1l4m2l8J2L6N0J6j5j7l1j5J5J2NM2OJ6mnLn5jmmNn6j3KJ8M6
12407A312J8k6m1kP3L8rk4rlj6K9RK1L1ok0m0k8PL2J3k1k8%m0k8M6KrJ3OMLJOj7k0k4J8J2
12448A283K3K1l0j8j0pJ9l0K1jk1L1N6L5Mk2mj0Lm1J6K6L1m5qJkk9k6RJ9L8l9j9pJqJjj8M5
12489A287Jl6qk5NmJ4L8MLJ6j0k5l1J6%PQk0J1joj4L4LRk2Rj7m4k8K6J5J8Pkm1l8j7L9L0j0
12531A201J2K6M5k4m5QPK2k3j8K5L6Poqm3k6J9Rk0j5kK0J2k3%J1K8j1nK3lnJk9k6Qkkj2j7
12572A155RLJ6NKK8j6rJk3l1j7LK1K3J6npJ4l8jL5L3K5J4J6l8m4oK8l2l8k6J5K3j7k9j7kL1
12612A120j7j9nOj1Oj0j9J4K2J6J7nRK3j4K8rj6L4j3k2l2nj1K4QJ1j8J0J0J0plqjJ3j4k1K5
12652A126PmJ9KrL4L7l4p6l9K7Lj0LJ0LJ4j0j1kmj1J6l2k1M3K1k1k2JJ9M%jl2j8M%RK1L7j2
12694A091m3j9qLJ0k7rK7L3K2Oj3k8J4J6k6k1j1QOK7j5J7J9j4J2m9%PRj2MJ9j8j5J0nk0J2
12733A019Nj3K1K1J4l7J4L8J2J8J4l0m8jLj3l3k7j7K9K4nK4Jjj7l2m8jj1K4J7J6ok5j1J8K7
12771I83kmQj4j4l2pnJ0M9jl5JlkL6L8K0k5oj5n1rK2j1k4J0L6nk1J3M1qj8j4j4K1l5m8j9j7
12812H29J1QNjM8M6%j5pj1j0%NJ0lk6l7j4L0j4k7J4K0k1k1K0K0K7Nk4NppOOJ7L1k0l5rPJ7
12854H78NJ9J3j2n1k0L6Kj0j7j5jOj4nJ2RjRj6J8L6j3qk8pkJ3k8j5J0Ql1k9J3NmJ1K6lqQl
12897G96O%j1jj9NJ1k2j7jJ1j9k5j3%NL0J3ql%L6Om3k3J5K6OpkJ1LJ5Nl4n5j0L0Rqj1JK7j8
12941G17NK6Kql2j3OjQK5%k3Joj6Ok8Ppj2L5K9lj4kk2k8K0K2jj2j7j4k7m5J2M5K1J0qj5j9
12983F24j0Pj9LLoMJ6%k2j3mLJ4JJ0J8nMK3ol1j1lJ3Qj5J2j1j9MJ7J3K9J3o0l5qj2lJqj0J0
13027E39KOj9jj2k8J0J7M0J0kJ6%olj8J6J2JRJj2l5qK1nl2j7RML1k2n8J5N1k4j0mj0rmrL0
13070D92K3j9k5oJ6L1L8J6l2l4j7qj3M%l3l8lJ2J5J2NnkL9pJ4mML0qn9m3LK5j9K1M2RNj1k2
13112D48qJ3l3k2Oj9qMqj%j6LnL4K0J2J3lm3j6J9K3Pk8j3J0k7j8kj8nJ8J6kQj9Jjj0K3lj3
13155C37MK6Mk8j3l6k6N2K4j0nJ7Oj7rj6j5nPkLJ6Kj0m1j2K3RJ8K6Qj0m3k3NJ5Ol
13193B84
##ENDNTUPLES=	NMRSPECTRUM
##$OBSERVEDINTEGRALS=	(X Y Z)
(7.6444178389703676402, 7.8120323256510033616, 0.99999072826879165099)
(6.9271924573480978538, 7.1685124214309317026, 2.0156086328312516898)
(6.1807841963483989289, 6.3483986830287904013, 1.0157494152978949753)
(5.1661179287638416824, 5.291828793774316253, 1.1783145044226996934)
(3.9269679736605787035, 4.0796168811730222359, 1.0792968827849145352)
(3.2722238850643505792, 3.4114037713259484086, 3.3865261086963074355)
(2.2867404968572269119, 2.4663274468721922972, 3.0572184154941228762)
(1.0146662675845539159, 1.1429961089494133919, 1.1524600264826672102)
(1.9395390601616280257, 2.0562705776713539052, 0.4038714758066442867)
##END=	

##TITLE=	1945-150119
##JCAMPDX=	6.0	$$ NMR Plug-in 1.4 of MestReNova 6.1.1-6384
##BLOCKID=	2
##DATATYPE=	NMRPEAKTABLE
##DATACLASS=	PEAKTABLE
##.OBSERVEFREQUENCY=	500.1300048828125
##.OBSERVENUCLEUS=	^1H
##NPOINTS=	29
##FIRSTX=	1.0747303196561159844
##LASTX=	7.7239343113869471935
##XFACTOR=	1
##YFACTOR=	1
##FIRSTY=	806.26784070732617238
##XUNITS=	PPM
##YUNITS=	ARBITRARY UNITS
##PEAKTABLE=	(XY..XY)
1.0747303196561159844, 806.26784070732617238
1.0878606357679958538, 1335.3291683487266255
1.1008065569185110366, 865.48479715347446017
1.9878761560363542582, 345.64247420755481244
2.0006188248175904576, 189.29133827286875658
2.006641376948049782, 231.98386462819956932
2.0207555128018639401, 307.62375866015923975
2.4035290282667052253, 5058.658203125
2.5015658292958855569, 4916.2353515625
3.2944718035091629105, 1162.4434814453125
3.3079017835357800159, 1603.735595703125
3.324196205942768767, 1236.489990234375
3.3419754402447634511, 811.52099609375
3.3721487150018902845, 1392.6082763671875
3.3835971230763663975, 1621.61181640625
3.3970911211711087851, 935.09949768031185613
3.9875592735225366958, 980.2515869140625
4.0057395193136926537, 967.06591796875
5.2269189337082382352, 1069.0322265625
5.2393806547757524328, 1090.6019287109375
6.2568768084566626086, 1653.7762451171875
7.0268866289042835049, 931.044921875
7.0431883321189019398, 979.4039306640625
7.0828893620767994221, 1647.172119140625
7.126267799203271025, 128.933807373046875
7.1288594896345722773, 126.88594818115234375
7.1545544101816851423, 106.90705108642578125
7.7068187165604458144, 1009.1243896484375
7.7239343113869471935, 997.76715087890625
##END=	

##END=	
