# Supplementary material for: An Improved Helferich Method for the α/β-Stereoselective Synthesis of 4-Methylumbelliferyl Glycosides for the Detection of Microorganisms
Source: Molecules. 2015 Dec 4;20(12):21681–99. doi: 10.3390/molecules201219789 (PMC6331929; doi:10.3390/molecules201219789)
Supplement: Supplementary file 1 [file molecules-20-19789-s001.zip › NMR data.JCAMP/1H-NMR (4b1) the a┬-D-glucopyranonside.jcamp]

##TITLE=	164-141229B
##JCAMPDX=	6.0	$$ NMR Plug-in 1.4 of MestReNova 6.1.1-6384
##DATATYPE=	NMRSPECTRUM
##DATACLASS=	NTUPLES
##NUMDIM=	1
##ORIGIN=	Bruker BioSpin GmbH
##OWNER=	nmr
##.OBSERVEFREQUENCY=	300.1300048828125
##.OBSERVENUCLEUS=	^1H
##.SOLVENTNAME=	9
##.PULSESEQUENCE=	zg30
##.ACQUISITIONMODE=	SIMULTANEOUS (DQD)
##$ORIGINALFORMAT=	Bruker XWIN-NMR
##$PARAMETERFILE=	(acqus, ASCII, E:/%E5%9C%A8%E6%89%80%E7%A0%94%E7%A9%B6/%E6%98%BE%E8%89%B2%E5%BA%95%E7%89%A9%E7%A0%94%E7%A9%B6/%E8%AF%BE%E9%A2%98%E5%AE%9E%E9%AA%8C%E8%AE%A1%E5%88%92%E3%80%81%E8%AE%B0%E5%BD%95%E5%8F%8A%E6%80%BB%E7%BB%93/%E6%A0%B8%E7%A3%81%E5%9B%BE%E8%B0%B1/20150212/164-141229B%EF%BC%88%E8%91%A1-%E8%84%B1%EF%BC%89/1/acqus, 0)
$$ ##TITLE= Parameter file, TOPSPIN		Version 1.3
$$ ##JCAMPDX= 5.0
$$ ##DATATYPE= Parameter Values
$$ ##ORIGIN= Bruker BioSpin GmbH
$$ ##OWNER= nmr
$$ $$ 2015-01-12 15:26:55.750 +0800  nmr@NMR
$$ $$ D:\/data/pub/nmr/164-141229B/1/acqus
$$ ##$AMP= (0..31)
$$ 100 100 100 100 100 100 100 100 100 100 100 100 100 100 100 100 100 100 
$$ 100 100 100 100 100 100 100 100 100 100 100 100 100 100
$$ ##$ANAVPT= -1
$$ ##$AQSEQ= 0
$$ ##$AQ_mod= 3
$$ ##$AUNM= <au_zg>
$$ ##$AUTOPOS= <49 >
$$ ##$BF1= 300.13
$$ ##$BF2= 300.13
$$ ##$BF3= 300.13
$$ ##$BF4= 300.13
$$ ##$BF5= 500.13
$$ ##$BF6= 500.13
$$ ##$BF7= 500.13
$$ ##$BF8= 500.13
$$ ##$BYTORDA= 1
$$ ##$CFDGTYP= 0
$$ ##$CFRGTYP= 5
$$ ##$CHEMSTR= <none>
$$ ##$CNST= (0..63)
$$ 1 1 145 1 1 1 1 1 1 1 1 1 1 1 1 1 1 1 1 1 1 1 1 1 1 1 1 1 1 1 1 1 1 1 
$$ 1 1 1 1 1 1 1 1 1 1 1 1 1 1 1 1 1 1 1 1 1 1 1 1 1 1 1 1 1 1
$$ ##$CPDPRG= <>
$$ ##$CPDPRG1= <>
$$ ##$CPDPRG2= <>
$$ ##$CPDPRG3= <>
$$ ##$CPDPRG4= <mlev>
$$ ##$CPDPRG5= <mlev>
$$ ##$CPDPRG6= <mlev>
$$ ##$CPDPRG7= <mlev>
$$ ##$CPDPRG8= <mlev>
$$ ##$CPDPRGB= <>
$$ ##$CPDPRGT= <>
$$ ##$D= (0..63)
$$ 0 1 0 0 0 0 0 0 0 0.06 0 0 0 0 0 0 0.0002 0 0 0 0 0 0 0 0 0 0 0 0 0 0 
$$ 0 0 0 0 0 0 0 0 0 0 0 0 0 0 0 0 0 0 0 0 0 0 0 0 0 0 0 0 0 0 0 0 0
$$ ##$DATE= 1421047614
$$ ##$DBL= (0..7)
$$ 120 120 120 120 120 120 120 120
$$ ##$DBP= (0..7)
$$ 150 150 150 150 150 150 150 150
$$ ##$DBP07= 0
$$ ##$DBPNAM0= <>
$$ ##$DBPNAM1= <>
$$ ##$DBPNAM2= <>
$$ ##$DBPNAM3= <>
$$ ##$DBPNAM4= <>
$$ ##$DBPNAM5= <>
$$ ##$DBPNAM6= <>
$$ ##$DBPNAM7= <>
$$ ##$DBPOAL= (0..7)
$$ 0.5 0.5 0.5 0.5 0.5 0.5 0.5 0.5
$$ ##$DBPOFFS= (0..7)
$$ 0 0 0 0 0 0 0 0
$$ ##$DE= 6
$$ ##$DECBNUC= <off>
$$ ##$DECIM= 24
$$ ##$DECNUC= <off>
$$ ##$DECSTAT= 4
$$ ##$DIGMOD= 1
$$ ##$DIGTYP= 9
$$ ##$DL= (0..7)
$$ 0 120 120 120 120 120 120 120
$$ ##$DP= (0..7)
$$ 150 150 150 150 150 150 150 150
$$ ##$DP07= 0
$$ ##$DPNAME0= <>
$$ ##$DPNAME1= <>
$$ ##$DPNAME2= <>
$$ ##$DPNAME3= <>
$$ ##$DPNAME4= <>
$$ ##$DPNAME5= <>
$$ ##$DPNAME6= <>
$$ ##$DPNAME7= <>
$$ ##$DPOAL= (0..7)
$$ 0.5 0.5 0.5 0.5 0.5 0.5 0.5 0.5
$$ ##$DPOFFS= (0..7)
$$ 0 0 0 0 0 0 0 0
$$ ##$DQDMODE= 0
$$ ##$DR= 18
$$ ##$DS= 2
$$ ##$DSLIST= <SSSSSSSSSSSSSSS>
$$ ##$DSPFIRM= 0
$$ ##$DSPFVS= 12
$$ ##$DTYPA= 0
$$ ##$EXP= <PROTON>
$$ ##$F1LIST= <111111111111111>
$$ ##$F2LIST= <222222222222222>
$$ ##$F3LIST= <333333333333333>
$$ ##$FCUCHAN= (0..9)
$$ 0 1 0 0 0 0 0 0 0 0
$$ ##$FL1= 90
$$ ##$FL2= 90
$$ ##$FL3= 90
$$ ##$FL4= 90
$$ ##$FOV= 20
$$ ##$FQ1LIST= <freqlist>
$$ ##$FQ2LIST= <freqlist>
$$ ##$FQ3LIST= <freqlist>
$$ ##$FQ4LIST= <freqlist>
$$ ##$FQ5LIST= <freqlist>
$$ ##$FQ6LIST= <freqlist>
$$ ##$FQ7LIST= <freqlist>
$$ ##$FQ8LIST= <freqlist>
$$ ##$FRQLO3= 0
$$ ##$FRQLO3N= 0
$$ ##$FS= (0..7)
$$ 83 83 83 83 83 83 83 83
$$ ##$FTLPGN= 0
$$ ##$FW= 93750
$$ ##$FnMODE= 0
$$ ##$GP031= 0
$$ ##$GPNAM0= <sine.100>
$$ ##$GPNAM1= <sine.100>
$$ ##$GPNAM10= <sine.100>
$$ ##$GPNAM11= <sine.100>
$$ ##$GPNAM12= <sine.100>
$$ ##$GPNAM13= <sine.100>
$$ ##$GPNAM14= <sine.100>
$$ ##$GPNAM15= <sine.100>
$$ ##$GPNAM16= <sine.100>
$$ ##$GPNAM17= <sine.100>
$$ ##$GPNAM18= <sine.100>
$$ ##$GPNAM19= <sine.100>
$$ ##$GPNAM2= <sine.100>
$$ ##$GPNAM20= <sine.100>
$$ ##$GPNAM21= <sine.100>
$$ ##$GPNAM22= <sine.100>
$$ ##$GPNAM23= <sine.100>
$$ ##$GPNAM24= <sine.100>
$$ ##$GPNAM25= <sine.100>
$$ ##$GPNAM26= <sine.100>
$$ ##$GPNAM27= <sine.100>
$$ ##$GPNAM28= <sine.100>
$$ ##$GPNAM29= <sine.100>
$$ ##$GPNAM3= <sine.100>
$$ ##$GPNAM30= <sine.100>
$$ ##$GPNAM31= <sine.100>
$$ ##$GPNAM4= <sine.100>
$$ ##$GPNAM5= <sine.100>
$$ ##$GPNAM6= <sine.100>
$$ ##$GPNAM7= <sine.100>
$$ ##$GPNAM8= <sine.100>
$$ ##$GPNAM9= <sine.100>
$$ ##$GPX= (0..31)
$$ 0 0 0 0 0 0 0 0 0 0 0 0 0 0 0 0 0 0 0 0 0 0 0 0 0 0 0 0 0 0 0 0
$$ ##$GPY= (0..31)
$$ 0 0 0 0 0 0 0 0 0 0 0 0 0 0 0 0 0 0 0 0 0 0 0 0 0 0 0 0 0 0 0 0
$$ ##$GPZ= (0..31)
$$ 0 0 0 0 0 0 0 0 0 0 0 0 0 0 0 0 0 0 0 0 0 0 0 0 0 0 0 0 0 0 0 0
$$ ##$GRDPROG= <>
$$ ##$GRPDLY= -1
$$ ##$HDDUTY= 20
$$ ##$HDRATE= 20
$$ ##$HGAIN= (0..3)
$$ 0 0 0 0
$$ ##$HL1= 1
$$ ##$HL2= 35
$$ ##$HL3= 16
$$ ##$HL4= 17
$$ ##$HOLDER= 0
$$ ##$HPMOD= (0..7)
$$ 0 0 0 0 0 0 0 0
$$ ##$HPPRGN= 0
$$ ##$IN= (0..31)
$$ 0.001 0.001 0.001 0.001 0.001 0.001 0.001 0.001 0.001 0.001 0.001 0.001 
$$ 0.001 0.001 0.001 0.001 0.001 0.001 0.001 0.001 0.001 0.001 0.001 0.001 
$$ 0.001 0.001 0.001 0.001 0.001 0.001 0.001 0.001
$$ ##$INP= (0..31)
$$ 0 0 0 0 0 0 0 0 0 0 0 0 0 0 0 0 0 0 0 0 0 0 0 0 0 0 0 0 0 0 0 0
$$ ##$INSTRUM= <DPX300>
$$ ##$L= (0..31)
$$ 1 1 1 1 1 1 1 1 1 1 1 1 1 1 1 1 1 1 1 1 1 1 1 1 1 1 1 1 1 1 1 1
$$ ##$LFILTER= 200
$$ ##$LGAIN= -15
$$ ##$LOCKED= no
$$ ##$LOCKFLD= 3955
$$ ##$LOCKGN= 118.5
$$ ##$LOCKPOW= -5
$$ ##$LOCKPPM= 2.49000000953674
$$ ##$LOCNUC= <2H>
$$ ##$LOCPHAS= 25
$$ ##$LOCSHFT= yes
$$ ##$LOCSW= 0
$$ ##$LTIME= 0.136000007390976
$$ ##$MASR= 4200
$$ ##$MASRLST= <masrlst>
$$ ##$NBL= 1
$$ ##$NC= -2
$$ ##$NS= 8
$$ ##$NUC1= <1H>
$$ ##$NUC2= <off>
$$ ##$NUC3= <off>
$$ ##$NUC4= <off>
$$ ##$NUC5= <off>
$$ ##$NUC6= <off>
$$ ##$NUC7= <off>
$$ ##$NUC8= <off>
$$ ##$NUCLEI= 0
$$ ##$NUCLEUS= <off>
$$ ##$O1= 1853.42560837398
$$ ##$O2= 1853.42560837398
$$ ##$O3= 1853.42560837398
$$ ##$O4= 1853.42560837398
$$ ##$O5= 0
$$ ##$O6= 0
$$ ##$O7= 0
$$ ##$O8= 0
$$ ##$OBSCHAN= (0..9)
$$ 0 0 0 0 0 0 0 0 0 0
$$ ##$OVERFLW= 0
$$ ##$P= (0..63)
$$ 13 13 26 0 0 0 0 0 0 0 0 0 0 0 0 200000 1000 2500 0 600 2500 0 0 0 0 0 
$$ 0 13 1000 0 0 0 0 0 0 0 0 0 0 0 0 0 0 0 0 0 0 0 0 0 0 0 0 0 0 0 0 0 0 
$$ 0 0 0 0 0
$$ ##$PAPS= 2
$$ ##$PARMODE= 0
$$ ##$PCPD= (0..9)
$$ 100 100 100 100 100 100 100 100 100 100
$$ ##$PHCOR= (0..31)
$$ 0 0 0 0 0 0 0 0 0 0 0 0 0 0 0 0 0 0 0 0 0 0 0 0 0 0 0 0 0 0 0 0
$$ ##$PHP= 1
$$ ##$PH_ref= 0
$$ ##$PL= (0..63)
$$ 120 0 120 120 120 120 120 120 120 120 120 120 120 120 120 120 120 120 
$$ 0 120 120 120 120 120 120 120 120 120 120 120 120 120 120 120 120 120 
$$ 120 120 120 120 120 120 120 120 120 120 120 120 120 120 120 120 120 120 
$$ 120 120 120 120 120 120 120 120 120 120
$$ ##$POWMOD= 0
$$ ##$PR= 1
$$ ##$PRECHAN= (0..15)
$$ -1 3 -1 2 0 -1 -1 -1 -1 -1 -1 -1 -1 -1 -1 -1
$$ ##$PRGAIN= 0
$$ ##$PROBHD= <5 mm PABBO BB/19F-1H/D Z-GRD Z104275/0178
$$ >
$$ ##$PROSOL= no
$$ ##$PULPROG= <zg30>
$$ ##$PW= 0
$$ ##$PYNM= <acqu.py>
$$ ##$PYNMP= <proc.py>
$$ ##$QNP= 1
$$ ##$RD= 0
$$ ##$RECCHAN= (0..15)
$$ -1 -1 -1 -1 -1 -1 -1 -1 -1 -1 -1 -1 -1 -1 -1 -1
$$ ##$RECPH= 0
$$ ##$RG= 512
$$ ##$RO= 21
$$ ##$ROUTWD1= (0..23)
$$ 0 0 0 0 0 0 0 0 0 0 0 0 0 0 0 0 0 0 0 0 1 1 0 0
$$ ##$ROUTWD2= (0..23)
$$ 0 0 0 0 0 1 0 0 0 0 0 0 0 0 0 0 0 0 1 0 1 1 0 0
$$ ##$RPUUSED= (0..8)
$$ 0 0 0 0 0 0 0 0 0
$$ ##$RSEL= (0..9)
$$ 0 2 0 0 0 0 0 0 0 0
$$ ##$S= (0..7)
$$ 83 4 83 83 83 83 83 83
$$ ##$SEOUT= 0
$$ ##$SFO1= 300.131853425608
$$ ##$SFO2= 300.131853425608
$$ ##$SFO3= 300.131853425608
$$ ##$SFO4= 300.131853425608
$$ ##$SFO5= 500.13
$$ ##$SFO6= 500.13
$$ ##$SFO7= 500.13
$$ ##$SFO8= 500.13
$$ ##$SOLVENT= <DMSO>
$$ ##$SP= (0..31)
$$ 1 120 120 0 0 0 120 0 0 0 0 120 0 0 120 0 150 150 120 120.87 118.96 122.27 
$$ 114.95 150 150 150 150 150 150 120 150 120
$$ ##$SP07= 0
$$ ##$SPECTR= 0
$$ ##$SPNAM0= <gauss>
$$ ##$SPNAM1= <Gaus1.1000>
$$ ##$SPNAM10= <gauss>
$$ ##$SPNAM11= <Gaus1.1000>
$$ ##$SPNAM12= <gauss>
$$ ##$SPNAM13= <gauss>
$$ ##$SPNAM14= <>
$$ ##$SPNAM15= <>
$$ ##$SPNAM16= <gauss>
$$ ##$SPNAM17= <gauss>
$$ ##$SPNAM18= <>
$$ ##$SPNAM19= <Gaus1.1000>
$$ ##$SPNAM2= <Gaus1.1000>
$$ ##$SPNAM20= <Gaus1.1000>
$$ ##$SPNAM21= <Gaus1.1000>
$$ ##$SPNAM22= <Gaus1.1000>
$$ ##$SPNAM23= <gauss>
$$ ##$SPNAM24= <gauss>
$$ ##$SPNAM25= <gauss>
$$ ##$SPNAM26= <gauss>
$$ ##$SPNAM27= <gauss>
$$ ##$SPNAM28= <gauss>
$$ ##$SPNAM29= <Gaus1.1000>
$$ ##$SPNAM3= <>
$$ ##$SPNAM30= <gauss>
$$ ##$SPNAM31= <>
$$ ##$SPNAM4= <gauss>
$$ ##$SPNAM5= <gauss>
$$ ##$SPNAM6= <Gaus1.1000>
$$ ##$SPNAM7= <>
$$ ##$SPNAM8= <gauss>
$$ ##$SPNAM9= <gauss>
$$ ##$SPOAL= (0..31)
$$ 0.5 0.5 0.5 0.5 0.5 0.5 0.5 0.5 0.5 0.5 0.5 0.5 0.5 0.5 0.5 0.5 0.5 0.5 
$$ 0.5 0.5 0.5 0.5 0.5 0.5 0.5 0.5 0.5 0.5 0.5 0.5 0.5 0.5
$$ ##$SPOFFS= (0..31)
$$ 0 0 0 0 0 0 0 0 0 0 0 0 0 0 0 0 0 0 0 0 0 0 0 0 0 0 0 0 0 0 0 0
$$ ##$SUBNAM0= <"">
$$ ##$SUBNAM1= <"">
$$ ##$SUBNAM2= <"">
$$ ##$SUBNAM3= <"">
$$ ##$SUBNAM4= <"">
$$ ##$SUBNAM5= <"">
$$ ##$SUBNAM6= <"">
$$ ##$SUBNAM7= <"">
$$ ##$SUBNAM8= <"">
$$ ##$SUBNAM9= <"">
$$ ##$SW= 20.5670922153648
$$ ##$SWIBOX= (0..15)
$$ 0 0 3 4 0 0 0 0 0 0 0 0 0 0 0 0
$$ ##$SW_h= 6172.83950617284
$$ ##$TD= 65536
$$ ##$TD0= 1
$$ ##$TE= 294.16
$$ ##$TE2= 300
$$ ##$TE3= 300
$$ ##$TEG= 300
$$ ##$TL= (0..7)
$$ 0 120 120 120 120 120 120 120
$$ ##$TP= (0..7)
$$ 150 150 150 150 150 150 150 150
$$ ##$TP07= 0
$$ ##$TPNAME0= <>
$$ ##$TPNAME1= <>
$$ ##$TPNAME2= <>
$$ ##$TPNAME3= <>
$$ ##$TPNAME4= <>
$$ ##$TPNAME5= <>
$$ ##$TPNAME6= <>
$$ ##$TPNAME7= <>
$$ ##$TPOAL= (0..7)
$$ 0.5 0.5 0.5 0.5 0.5 0.5 0.5 0.5
$$ ##$TPOFFS= (0..7)
$$ 0 0 0 0 0 0 0 0
$$ ##$TUNHIN= 0
$$ ##$TUNHOUT= 0
$$ ##$TUNXOUT= 0
$$ ##$USERA1= <user>
$$ ##$USERA2= <user>
$$ ##$USERA3= <user>
$$ ##$USERA4= <user>
$$ ##$USERA5= <user>
$$ ##$V9= 5
$$ ##$VALIST= <valist>
$$ ##$VCLIST= <CCCCCCCCCCCCCCC>
$$ ##$VD= 0
$$ ##$VDLIST= <DDDDDDDDDDDDDDD>
$$ ##$VPLIST= <PPPPPPPPPPPPPPP>
$$ ##$VTLIST= <TTTTTTTTTTTTTTT>
$$ ##$WBST= 1024
$$ ##$WBSW= 4
$$ ##$XGAIN= (0..3)
$$ 0 0 0 0
$$ ##$XL= 0
$$ ##$YL= 0
$$ ##$YMAX_a= 100848
$$ ##$YMIN_a= -176513
$$ ##$ZGOPTNS= <>
$$ ##$ZL1= 120
$$ ##$ZL2= 120
$$ ##$ZL3= 120
$$ ##$ZL4= 120
$$ ##END=
$$ 
##$PARAMETERFILE=	(audita.txt, ASCII, E:/%E5%9C%A8%E6%89%80%E7%A0%94%E7%A9%B6/%E6%98%BE%E8%89%B2%E5%BA%95%E7%89%A9%E7%A0%94%E7%A9%B6/%E8%AF%BE%E9%A2%98%E5%AE%9E%E9%AA%8C%E8%AE%A1%E5%88%92%E3%80%81%E8%AE%B0%E5%BD%95%E5%8F%8A%E6%80%BB%E7%BB%93/%E6%A0%B8%E7%A3%81%E5%9B%BE%E8%B0%B1/20150212/164-141229B%EF%BC%88%E8%91%A1-%E8%84%B1%EF%BC%89/1/audita.txt, 0)
$$ ##TITLE= Audit trail, TOPSPIN		Version 1.3
$$ ##JCAMPDX= 5.01
$$ ##ORIGIN= Bruker BioSpin GmbH
$$ ##OWNER= nmr
$$ $$ D:\/data/pub/nmr/164-141229B/1/audita.txt
$$ ##AUDIT TRAIL=  $$ (NUMBER, WHEN, WHO, WHERE, VERSION, WHAT)
$$ (   1,<2015-01-12 15:26:55.640 +0800>,<nmr>,<NMR>,<TOPSPIN 1.3>,
$$       <created by zg
$$ 	started at 2015-01-12 15:25:48.140 +0800,
$$ 	POWCHK disabled, PULCHK disabled
$$        configuration hash MD5:
$$        DF A6 11 CE 2A 02 50 55 3E 86 D8 82 5B AB EC 40
$$        data hash MD5: 64K
$$        A0 A9 48 AF D5 10 63 F1 5F 6A 8B CD 9A 22 EB 7C>)
$$ (   2,<2015-01-12 15:26:59.875 +0800>,<nmr>,<NMR>,<TOPSPIN 1.3>,
$$       <user comment:
$$        ICON-NMR User ID: pub
$$        data hash MD5: 64K
$$        A0 A9 48 AF D5 10 63 F1 5F 6A 8B CD 9A 22 EB 7C>)
$$ ##END=
$$ 
$$ $$ hash MD5
$$ $$ FB E3 7E 03 5C 17 18 70 8F 38 7C 22 A9 55 78 6D
$$ 
##$PARAMETERFILE=	(auditp.txt, ASCII, E:/%E5%9C%A8%E6%89%80%E7%A0%94%E7%A9%B6/%E6%98%BE%E8%89%B2%E5%BA%95%E7%89%A9%E7%A0%94%E7%A9%B6/%E8%AF%BE%E9%A2%98%E5%AE%9E%E9%AA%8C%E8%AE%A1%E5%88%92%E3%80%81%E8%AE%B0%E5%BD%95%E5%8F%8A%E6%80%BB%E7%BB%93/%E6%A0%B8%E7%A3%81%E5%9B%BE%E8%B0%B1/20150212/164-141229B%EF%BC%88%E8%91%A1-%E8%84%B1%EF%BC%89/1/pdata/1/auditp.txt, 0)
$$ ##TITLE= Audit trail, TOPSPIN		Version 1.3
$$ ##JCAMPDX= 5.01
$$ ##ORIGIN= Bruker BioSpin GmbH
$$ ##OWNER= nmr
$$ $$ d:/data/pub/nmr/164-141229B/1/pdata/1/auditp.txt
$$ ##AUDIT TRAIL=  $$ (NUMBER, WHEN, WHO, WHERE, VERSION, WHAT)
$$ (   1,<2015-01-12 15:26:55.640 +0800>,<nmr>,<NMR>,<TOPSPIN 1.3>,
$$       <created by zg
$$ 	started at 2015-01-12 15:25:48.140 +0800,
$$ 	POWCHK disabled, PULCHK disabled
$$        configuration hash MD5:
$$        DF A6 11 CE 2A 02 50 55 3E 86 D8 82 5B AB EC 40
$$        data hash MD5: 64K
$$        A0 A9 48 AF D5 10 63 F1 5F 6A 8B CD 9A 22 EB 7C>)
$$ (   2,<2015-01-12 15:26:59.875 +0800>,<nmr>,<NMR>,<TOPSPIN 1.3>,
$$       <user comment:
$$        ICON-NMR User ID: pub
$$        data hash MD5: 64K
$$        A0 A9 48 AF D5 10 63 F1 5F 6A 8B CD 9A 22 EB 7C>)
$$ (   3,<2015-01-13 09:52:54.031 +0800>,<nmr>,<NMR>,<TOPSPIN 1.3>,
$$       <Start of raw data processing
$$        ef LB = 0.3 FT_mod = 6 PKNL = 1 SI = 32K 
$$        data hash MD5: 32K
$$        88 B1 C8 09 90 16 6B 43 38 9D E3 BD 18 6B 6A 0D>)
$$ (   4,<2015-01-13 09:52:54.718 +0800>,<nmr>,<NMR>,<TOPSPIN 1.3>,
$$       <apk 
$$        data hash MD5: 32K
$$        D4 A2 8D 73 F5 75 B1 59 C9 13 69 11 85 F3 D7 FE>)
$$ (   5,<2015-01-13 09:52:55.375 +0800>,<nmr>,<NMR>,<TOPSPIN 1.3>,
$$       <abs ABSG = 5 
$$        data hash MD5: 32K
$$        87 2E 03 D9 DF B9 B6 B3 48 B0 C5 53 9E 52 14 87>)
$$ ##END=
$$ 
$$ $$ hash MD5
$$ $$ 5C 76 AD 9D 00 9A 81 A9 82 DF FC FE 19 4F 95 B5
$$ 
##$PARAMETERFILE=	(format.temp, ASCII, E:/%E5%9C%A8%E6%89%80%E7%A0%94%E7%A9%B6/%E6%98%BE%E8%89%B2%E5%BA%95%E7%89%A9%E7%A0%94%E7%A9%B6/%E8%AF%BE%E9%A2%98%E5%AE%9E%E9%AA%8C%E8%AE%A1%E5%88%92%E3%80%81%E8%AE%B0%E5%BD%95%E5%8F%8A%E6%80%BB%E7%BB%93/%E6%A0%B8%E7%A3%81%E5%9B%BE%E8%B0%B1/20150212/164-141229B%EF%BC%88%E8%91%A1-%E8%84%B1%EF%BC%89/1/format.temp, 0)
$$ EDIT_PAR COMMAND FILE
$$ 
$$ DI_MODE         LONG
$$ ED_ENTRY        ACQU
$$ ORDER           FILE
$$ 
$$ 
$$ HEADER		"F2 - Acquisition Parameters"
$$ T_NAME		Date_
$$ 		TYPE	R64
$$ 		CLASS	ACQU
$$ 		SUBRANGE 0.0 50000000
$$ 		REL	"Date_=itodate(DATE)"
$$ 		INV_REL	"DATE=datetoi(Date_,DATE)"
$$ 		FORMAT	"%14.0f"
$$ 		TEXT	" "
$$ END
$$ T_NAME		Time
$$ 		TYPE	R32
$$ 		CLASS	ACQU
$$ 		SUBRANGE 0.0 1000000
$$ 		REL	"Time=itotime(DATE)"
$$ 		INV_REL	"DATE=timetoi(Time,DATE)"
$$ 		FORMAT	"%14.2f"
$$ 		TEXT	" "
$$ END
$$ NAME		INSTRUM
$$ 		TEXT	" "
$$ END
$$ NAME		PROBHD
$$ 		FORMAT	"%14.14s"
$$ 		TEXT	" "
$$ END
$$ NAME		PULPROG
$$ 		TEXT	" "
$$ END
$$ NAME		TD
$$ 		TEXT	" "
$$ END
$$ NAME		SOLVENT
$$ 		TEXT	" "
$$ END
$$ NAME		NS
$$ 		TEXT	" "
$$ END
$$ NAME		DS
$$ 		TEXT	" "
$$ END
$$ T_NAME		SWH
$$ 		TYPE	R32
$$ 		CLASS	ACQU
$$ 		SUBRANGE 0.0 1e8
$$ 		REL	"SWH=SW*SFO1"
$$ 		INV_REL "SW=SWH/SFO1"
$$ 		UNIT	"Hz"
$$ 		FORMAT	"%14.3f Hz"
$$ 		TEXT	" "
$$ END
$$ T_NAME          FIDRES
$$                 TYPE    R32
$$                 CLASS   ACQU
$$                 SUBRANGE 0.0 100000
$$                 REL     "FIDRES=SW*SFO1/TD"
$$                 INV_REL "TD = nextpow(SW*SFO1/FIDRES)"
$$ 		UNIT	"Hz"
$$ 		FORMAT	"%14.6f Hz"
$$ 		TEXT	" "
$$ END
$$ T_NAME          AQ
$$ 		TYPE	R32
$$ 		CLASS	ACQU
$$ 		SUBRANGE 0.0 1000
$$ 		REL	"AQ=aqcalc(SW,SFO1,TD,DIGTYP)"
$$ 		INV_REL	"TD=tdcalc(SW,SFO1,1.0e6*AQ,DIGTYP)"
$$ 		UNIT	"sec"
$$ 		FORMAT	"%14.7f sec"
$$ 		TEXT	" "
$$ END
$$ NAME		RG
$$ 		TEXT	" "
$$ END
$$ T_NAME          DW
$$ 		TYPE	R32
$$ 		CLASS	ACQU
$$ 		SUBRANGE 0.0 1000000
$$ 		REL	"DW=1/(2*SW*SFO1)"
$$ 		INV_REL	"SW=1000000/(2*(0.005+DW)*SFO1)"
$$ 		UNIT	"usec"
$$ 		FORMAT	"%14.3lf usec"
$$ 		TEXT	" "
$$ END
$$ NAME		DE
$$ 		FORMAT	"%14.2f usec"
$$ 		TEXT	" "
$$ END
$$ NAME		TE
$$ 		FORMAT	"%14.1f K"
$$ 		TEXT	" "
$$ END
$$ T_NAME		D1
$$ 		TYPE	R32
$$ 		CLASS	ACQU
$$ 		SUBRANGE 0.0 1e38
$$ 		REL	"D1=D[1]"
$$ 		INV_REL	"D[1]=D1"
$$ 		UNIT	"sec"
$$ 		FORMAT	"%14.8f sec"
$$ 		TEXT	" "
$$ END
$$ NAME		TD0
$$ 		TEXT	" "
$$ END
$$ HEADER		"======== CHANNEL f1 ========"
$$ NAME		NUC1
$$ 		NONEDIT
$$ 		TEXT	" "
$$ END
$$ T_NAME		P1
$$ 		TYPE	R32
$$ 		CLASS	ACQU
$$ 		SUBRANGE 0.0 1.0e10
$$ 		REL	"P1=P[1]"
$$ 		INV_REL	"P[1]=P1"
$$ 		UNIT	"usec"
$$ 		FORMAT	"%14.2f usec"
$$ 		TEXT	" "
$$ END
$$ T_NAME		PL1
$$ 		TYPE	R32
$$ 		CLASS	ACQU
$$ 		SUBRANGE -6.0 1e38
$$ 		REL	"PL1=PL[1]"
$$ 		INV_REL	"PL[1]=PL1"
$$ 		UNIT	"dB"
$$ 		FORMAT	"%14.2f dB"
$$ 		TEXT	" "
$$ END
$$ NAME		SFO1
$$ 		FORMAT	"%14.7f MHz"
$$ 		TEXT	" "
$$ END
$$ 
##$PARAMETERFILE=	(integrals.txt, ASCII, E:/%E5%9C%A8%E6%89%80%E7%A0%94%E7%A9%B6/%E6%98%BE%E8%89%B2%E5%BA%95%E7%89%A9%E7%A0%94%E7%A9%B6/%E8%AF%BE%E9%A2%98%E5%AE%9E%E9%AA%8C%E8%AE%A1%E5%88%92%E3%80%81%E8%AE%B0%E5%BD%95%E5%8F%8A%E6%80%BB%E7%BB%93/%E6%A0%B8%E7%A3%81%E5%9B%BE%E8%B0%B1/20150212/164-141229B%EF%BC%88%E8%91%A1-%E8%84%B1%EF%BC%89/1/pdata/1/integrals.txt, 0)
$$    Current data set:
$$    NAME =	164-141229B	EXPNO =	1	PROCNO = 1
$$    USER =	pub	DU    =	d:
$$ 
$$    Number   Integrated Region     Integral
$$      1      7.778      7.636         1.00087
$$      2      7.107      6.974         2.00836
$$      3      6.327      6.194         0.99403
$$      4      5.473      5.346         1.00000
$$      5      5.209      5.115         1.00872
$$      6      5.115      5.066         0.96477
$$      7      5.066      4.978         1.03206
$$      8      4.669      4.532         0.98976
$$      9      3.781      3.615         1.00965
$$     10      3.546      3.384         2.04530
$$     11      3.384      3.222         3.46801
$$     12      3.222      3.080         1.07650
$$     13      2.457      2.320         3.06479
$$ 
##$PARAMETERFILE=	(intrng, ASCII, E:/%E5%9C%A8%E6%89%80%E7%A0%94%E7%A9%B6/%E6%98%BE%E8%89%B2%E5%BA%95%E7%89%A9%E7%A0%94%E7%A9%B6/%E8%AF%BE%E9%A2%98%E5%AE%9E%E9%AA%8C%E8%AE%A1%E5%88%92%E3%80%81%E8%AE%B0%E5%BD%95%E5%8F%8A%E6%80%BB%E7%BB%93/%E6%A0%B8%E7%A3%81%E5%9B%BE%E8%B0%B1/20150212/164-141229B%EF%BC%88%E8%91%A1-%E8%84%B1%EF%BC%89/1/pdata/1/intrng, 0)
$$ A 1.0 #regions in PPM
$$ # low field   high field  bias        slope
$$   7.778450130135722  7.636221218550643  0.0  0.0  # for region 1
$$   7.106541134026899  6.974121112895963  0.0  0.0  # for region 2
$$   6.326734342922498  6.194314321791562  0.0  0.0  # for region 3
$$   5.473360873412021  5.345845297508157  0.0  0.0  # for region 4
$$   5.20852083115015  5.115336371835787  0.0  0.0  # for region 5
$$   5.115336371835787  5.06629191956507  0.0  0.0  # for region 6
$$   5.06629191956507  4.978011905477779  0.0  0.0  # for region 7
$$   4.669031856172262  4.531707389814255  0.0  0.0  # for region 8
$$   3.7813272700722838  3.614576132351846  0.0  0.0  # for region 9
$$   3.545913899172842  3.3840672066794757  0.0  0.0  # for region 10
$$   3.3840672066794757  3.2222205141861093  0.0  0.0  # for region 11
$$   3.2222205141861093  3.07999160260103  0.0  0.0  # for region 12
$$   2.4571270587629237  2.319802592404916  0.0  0.0  # for region 13
$$ 
##$PARAMETERFILE=	(parm.txt, ASCII, E:/%E5%9C%A8%E6%89%80%E7%A0%94%E7%A9%B6/%E6%98%BE%E8%89%B2%E5%BA%95%E7%89%A9%E7%A0%94%E7%A9%B6/%E8%AF%BE%E9%A2%98%E5%AE%9E%E9%AA%8C%E8%AE%A1%E5%88%92%E3%80%81%E8%AE%B0%E5%BD%95%E5%8F%8A%E6%80%BB%E7%BB%93/%E6%A0%B8%E7%A3%81%E5%9B%BE%E8%B0%B1/20150212/164-141229B%EF%BC%88%E8%91%A1-%E8%84%B1%EF%BC%89/1/pdata/1/parm.txt, 0)
$$ 
$$ Current Data Parameters
$$ NAME        164-141229B                
$$ EXPNO                 1                
$$ PROCNO                1                
$$ 
$$ F2 - Acquisition Parameters
$$ Date_          20150112                
$$ Time              15.26                
$$ INSTRUM          DPX300                
$$ PROBHD   5 mm PABBO BB/                
$$ PULPROG            zg30                
$$ TD                65536                
$$ SOLVENT            DMSO                
$$ NS                    8                
$$ DS                    2                
$$ SWH            6172.839 Hz             
$$ FIDRES         0.094190 Hz             
$$ AQ            5.3084660 sec            
$$ RG                  512                
$$ DW               81.000 usec           
$$ DE                 6.00 usec           
$$ TE                294.2 K              
$$ D1           1.00000000 sec            
$$ TD0                   1                
$$ 
$$ ======== CHANNEL f1 ========
$$ NUC1                 1H                
$$ P1                13.00 usec           
$$ PL1                0.00 dB             
$$ SFO1        300.1318534 MHz            
$$ 
$$ F2 - Processing parameters
$$ SI                32768                
$$ SF          300.1300000 MHz            
$$ WDW                  EM                
$$ SSB                   0                
$$ LB                 0.30 Hz             
$$ GB                    0                
$$ PC                 1.00                
$$ 
##$PARAMETERFILE=	(peak.txt, ASCII, E:/%E5%9C%A8%E6%89%80%E7%A0%94%E7%A9%B6/%E6%98%BE%E8%89%B2%E5%BA%95%E7%89%A9%E7%A0%94%E7%A9%B6/%E8%AF%BE%E9%A2%98%E5%AE%9E%E9%AA%8C%E8%AE%A1%E5%88%92%E3%80%81%E8%AE%B0%E5%BD%95%E5%8F%8A%E6%80%BB%E7%BB%93/%E6%A0%B8%E7%A3%81%E5%9B%BE%E8%B0%B1/20150212/164-141229B%EF%BC%88%E8%91%A1-%E8%84%B1%EF%BC%89/1/pdata/1/peak.txt, 0)
$$ DU=d:, USER=pub, NAME=164-141229B, EXPNO=1, PROCNO=1
$$ F1=7.813ppm, F2=7.425ppm, MI=0.97cm, MAXI=3.54cm, PC=1.000
$$      #     ADDRESS            FREQUENCY         INTENSITY
$$                            [Hz]        [PPM]
$$      1     13913.2     2318.767       7.7259         2.50
$$ 
$$      2     13962.8     2309.449       7.6948         2.82
$$ 
$$      3     14988.0     2116.297       7.0513        10.55
$$ 
$$      4     15028.2     2108.731       7.0261         2.93
$$ 
$$      5     15041.1     2106.322       7.0180         1.85
$$ 
$$      6     16247.9     1878.959       6.2605         4.65
$$ 
$$      7     16253.4     1877.935       6.2571         4.95
$$ 
$$      8     17577.8     1628.438       5.4258         3.55
$$ 
$$      9     17603.0     1623.693       5.4100         3.65
$$ 
$$     10     17994.4     1549.976       5.1643         3.49
$$ 
$$     11     18018.5     1545.416       5.1492         3.52
$$ 
$$     12     18110.4     1528.114       5.0915         4.28
$$ 
$$     13     18138.3     1522.857       5.0740         4.51
$$ 
$$     14     18174.0     1516.147       5.0516         2.67
$$ 
$$     15     18212.5     1508.873       5.0274         2.69
$$ 
$$     16     18852.2     1388.362       4.6259         1.22
$$ 
$$     17     18878.8     1383.364       4.6092         3.16
$$ 
$$     18     18909.6     1377.578       4.5899         1.68
$$ 
$$     19     20281.0     1119.219       3.7291         0.98
$$ 
$$     20     20308.6     1114.024       3.7118         1.01
$$ 
$$     21     20333.1     1109.402       3.6964         1.52
$$ 
$$     22     20361.1     1104.117       3.6788         1.36
$$ 
$$     23     20680.7     1043.899       3.4782         1.46
$$ 
$$     24     20713.2     1037.803       3.4578         1.90
$$ 
$$     25     20726.5     1035.310       3.4495         2.79
$$ 
$$     26     20769.3     1027.238       3.4226         2.88
$$ 
$$     27     20898.4     1002.908       3.3416        14.02
$$ 
$$     28     20948.1      993.544       3.3104         1.43
$$ 
$$     29     20973.9      988.697       3.2942         2.20
$$ 
$$     30     20995.2      984.669       3.2808         3.05
$$ 
$$     31     21009.7      981.930       3.2717         2.98
$$ 
$$     32     21036.8      976.848       3.2547         1.60
$$ 
$$     33     21168.1      952.091       3.1723         1.16
$$ 
$$     34     21197.6      946.539       3.1538         1.11
$$ 
$$     35     22231.4      751.783       2.5049        14.78
$$ 
$$     36     22382.1      723.391       2.4103        15.00
$$ 
$$ 
##$PARAMETERFILE=	(procs, ASCII, E:/%E5%9C%A8%E6%89%80%E7%A0%94%E7%A9%B6/%E6%98%BE%E8%89%B2%E5%BA%95%E7%89%A9%E7%A0%94%E7%A9%B6/%E8%AF%BE%E9%A2%98%E5%AE%9E%E9%AA%8C%E8%AE%A1%E5%88%92%E3%80%81%E8%AE%B0%E5%BD%95%E5%8F%8A%E6%80%BB%E7%BB%93/%E6%A0%B8%E7%A3%81%E5%9B%BE%E8%B0%B1/20150212/164-141229B%EF%BC%88%E8%91%A1-%E8%84%B1%EF%BC%89/1/pdata/1/procs, 0)
$$ ##TITLE= Parameter file, TOPSPIN		Version 1.3
$$ ##JCAMPDX= 5.0
$$ ##DATATYPE= Parameter Values
$$ ##ORIGIN= Bruker BioSpin GmbH
$$ ##OWNER= nmr
$$ $$ 2015-01-13 09:54:14.843 +0800  nmr@NMR
$$ $$ d:/data/pub/nmr/164-141229B/1/pdata/1//procs
$$ ##$ABSF1= 16.45902
$$ ##$ABSF2= -4.108198
$$ ##$ABSG= 5
$$ ##$ABSL= 3
$$ ##$ALPHA= 0
$$ ##$AQORDER= 0
$$ ##$ASSFAC= 0
$$ ##$ASSFACI= 0
$$ ##$ASSFACX= 0
$$ ##$ASSWID= 0
$$ ##$AUNMP= <proc_1dnp>
$$ ##$AXLEFT= 0
$$ ##$AXRIGHT= 0
$$ ##$AXTYPE= 0
$$ ##$AXUNIT= <>
$$ ##$AZFE= 0.1
$$ ##$AZFW= 0.1
$$ ##$BCFW= 0
$$ ##$BC_mod= 0
$$ ##$BYTORDP= 0
$$ ##$COROFFS= 0
$$ ##$CY= 15
$$ ##$DATMOD= 1
$$ ##$DC= 0
$$ ##$DFILT= <>
$$ ##$DTYPP= 0
$$ ##$F1P= 8.46963956435944
$$ ##$F2P= 0.906985024214869
$$ ##$FCOR= 0.5
$$ ##$FTSIZE= 32768
$$ ##$FT_mod= 6
$$ ##$GAMMA= 0
$$ ##$GB= 0
$$ ##$INTBC= 1
$$ ##$INTSCL= 2.879283e-010
$$ ##$ISEN= 128
$$ ##$LB= 0.3
$$ ##$LEV0= 0
$$ ##$LPBIN= 0
$$ ##$MAXI= 6.04445
$$ ##$MC2= 0
$$ ##$MEAN= 0
$$ ##$ME_mod= 0
$$ ##$MI= 0
$$ ##$NCOEF= 0
$$ ##$NC_proc= -7
$$ ##$NLEV= 6
$$ ##$NOISF1= 0
$$ ##$NOISF2= 0
$$ ##$NSP= 0
$$ ##$NTH_PI= 0
$$ ##$NZP= 0
$$ ##$OFFSET= 16.45902
$$ ##$PC= 1
$$ ##$PHC0= 158.0163
$$ ##$PHC1= 11.82922
$$ ##$PH_mod= 1
$$ ##$PKNL= yes
$$ ##$PPARMOD= 0
$$ ##$PPDIAG= 0
$$ ##$PPIPTYP= 0
$$ ##$PPMPNUM= 100
$$ ##$PPRESOL= 1
$$ ##$PSCAL= 0
$$ ##$PSIGN= 0
$$ ##$REVERSE= no
$$ ##$SF= 300.13
$$ ##$SI= 32768
$$ ##$SIGF1= 0
$$ ##$SIGF2= 0
$$ ##$SINO= 400
$$ ##$SIOLD= 32768
$$ ##$SREGLST= <1H.DMSO>
$$ ##$SSB= 0
$$ ##$STSI= 32768
$$ ##$STSR= 0
$$ ##$SW_p= 6172.83950617283
$$ ##$SYMM= 0
$$ ##$S_DEV= 0
$$ ##$TDeff= 65536
$$ ##$TDoff= 0
$$ ##$TI= <>
$$ ##$TILT= no
$$ ##$TM1= 0
$$ ##$TM2= 0
$$ ##$TOPLEV= 0
$$ ##$USERP1= <user>
$$ ##$USERP2= <user>
$$ ##$USERP3= <user>
$$ ##$USERP4= <user>
$$ ##$USERP5= <user>
$$ ##$WDW= 1
$$ ##$XDIM= 8192
$$ ##$YMAX_p= 483972512
$$ ##$YMIN_p= -2171539
$$ ##END=
$$ 
##$PARAMETERFILE=	(pulseprogram, ASCII, E:/%E5%9C%A8%E6%89%80%E7%A0%94%E7%A9%B6/%E6%98%BE%E8%89%B2%E5%BA%95%E7%89%A9%E7%A0%94%E7%A9%B6/%E8%AF%BE%E9%A2%98%E5%AE%9E%E9%AA%8C%E8%AE%A1%E5%88%92%E3%80%81%E8%AE%B0%E5%BD%95%E5%8F%8A%E6%80%BB%E7%BB%93/%E6%A0%B8%E7%A3%81%E5%9B%BE%E8%B0%B1/20150212/164-141229B%EF%BC%88%E8%91%A1-%E8%84%B1%EF%BC%89/1/pulseprogram, 0)
$$ # 1 "C:/Bruker/TP13/exp/stan/nmr/lists/pp/zg30"
$$ ;zg30
$$ ;avance-version (07/04/03)
$$ ;1D sequence
$$ ;using 30 degree flip angle
$$ ;
$$ ;$CLASS=HighRes
$$ ;$DIM=1D
$$ ;$TYPE=
$$ ;$SUBTYPE=
$$ ;$COMMENT=
$$ 
$$ 
$$ # 1 "C:/Bruker/TP13/exp/stan/nmr/lists/pp/Avance.incl" 1
$$ ;Avance.incl
$$ ;
$$ ;avance-version (07/01/22)
$$ ;
$$ ;$CLASS=HighRes Incl
$$ ;$COMMENT=
$$ 
$$ 
$$ 
$$ 
$$ 
$$ 
$$ 
$$ 
$$ 
$$ 
$$ 
$$ 
$$ 
$$ 
$$ 
$$ 
$$ 
$$ 
$$ 
$$ 
$$ 
$$ 
$$ 
$$ 
$$ 
$$ 
$$ 
$$ 
$$ 
$$ 
$$ 
$$ 
$$ 
$$ 
$$ 
$$ 
$$ 
$$ 
$$ 
$$ 
$$ 
$$ 
$$ 
$$ 
$$ 
$$ 
$$ 
$$ 
$$ 
$$ 
$$ 
$$ 
$$ 
$$ 
$$ 
$$ 
$$ 
$$ 
$$ 
$$ 
$$ 
$$ 
$$ 
$$ 
$$ 
$$ 
$$ 
$$ 
$$ 
$$ 
$$ 
$$ 
$$ 
$$ 
$$ 
$$ 
$$ 
$$ 
$$ 
$$ 
$$ 
$$ 
$$ 
$$ 
$$ 
$$ 
$$ 
$$ 
$$ 
$$ 
$$ 
$$ 
$$ 
$$ 
$$ 
$$ 
$$ 
$$ 
$$ 
$$ 
$$ 
$$ 
$$ 
$$ 
$$ 
$$ 
$$ 
$$ 
$$ 
$$ 
$$ 
$$ 
$$ 
$$ 
$$ 
$$ 
$$ 
$$ 
$$ 
$$ 
$$ 
$$ 
$$ 
$$ 
$$ 
$$ 
$$ 
$$ 
$$ 
$$ ;$Id: Avance1.incl,v 1.10.6.2 2007/01/22 13:54:46 ber Exp $
$$ # 13 "C:/Bruker/TP13/exp/stan/nmr/lists/pp/zg30" 2
$$ 
$$ 
$$ 
$$ "acqt0=-p1*0.66/3.1416"
$$ 
$$ 
$$ # 1 "mc_line 19 file C:/Bruker/TP13/exp/stan/nmr/lists/pp/zg30 expanding definition part of mc command before ze"
$$ define delay MCWRK
$$ define delay MCREST
$$ "MCWRK = 0.500000*30m"
$$ "MCREST = 30m - 30m"
$$ # 19 "C:/Bruker/TP13/exp/stan/nmr/lists/pp/zg30"
$$ 1 ze
$$ # 1 "mc_line 19 file C:/Bruker/TP13/exp/stan/nmr/lists/pp/zg30 expanding definition of mc command after ze"
$$ # 20 "C:/Bruker/TP13/exp/stan/nmr/lists/pp/zg30"
$$ # 1 "mc_line 20 file C:/Bruker/TP13/exp/stan/nmr/lists/pp/zg30 expanding start label for mc command"
$$ 2 MCWRK  * 2
$$ LBLF0, MCREST
$$ # 21 "C:/Bruker/TP13/exp/stan/nmr/lists/pp/zg30"
$$   d1
$$   p1*0.33 ph1
$$   go=2 ph31
$$ # 1 "mc_line 24 file C:/Bruker/TP13/exp/stan/nmr/lists/pp/zg30 expanding mc command in line"
$$   MCWRK wr #0
$$   MCWRK zd 
$$   lo to LBLF0 times td0
$$ 
$$ # 25 "C:/Bruker/TP13/exp/stan/nmr/lists/pp/zg30"
$$ exit
$$ 
$$ 
$$ ph1=0 2 2 0 1 3 3 1
$$ ph31=0 2 2 0 1 3 3 1
$$ 
$$ 
$$ ;pl1 : f1 channel - power level for pulse (default)
$$ ;p1 : f1 channel -  90 degree high power pulse
$$ ;d1 : relaxation delay; 1-5 * T1
$$ ;NS: 1 * n, total number of scans: NS * TD0
$$ 
$$ 
$$ 
$$ ;$Id: zg30,v 1.7.10.2 2007/04/11 13:16:56 ber Exp $
$$ 
##$PARAMETERFILE=	(scon, ASCII, E:/%E5%9C%A8%E6%89%80%E7%A0%94%E7%A9%B6/%E6%98%BE%E8%89%B2%E5%BA%95%E7%89%A9%E7%A0%94%E7%A9%B6/%E8%AF%BE%E9%A2%98%E5%AE%9E%E9%AA%8C%E8%AE%A1%E5%88%92%E3%80%81%E8%AE%B0%E5%BD%95%E5%8F%8A%E6%80%BB%E7%BB%93/%E6%A0%B8%E7%A3%81%E5%9B%BE%E8%B0%B1/20150212/164-141229B%EF%BC%88%E8%91%A1-%E8%84%B1%EF%BC%89/1/scon, 0)
$$ ##TITLE= Parameter file, TOPSPIN		Version 1.3
$$ ##JCAMPDX= 5.0
$$ ##DATATYPE= Parameter Values
$$ ##ORIGIN= Bruker BioSpin GmbH
$$ ##OWNER= nmr
$$ $$ 2015-01-12 15:25:48.125 +0800  nmr@NMR
$$ $$ D:\/data/pub/nmr/164-141229B/1/scon
$$ ##$BLKPA= (0..15)
$$ 3 3 3 3 3 3 3 3 3 3 3 3 3 3 3 3 
$$ ##$BLKTR= (0..15)
$$ 3 3 3 3 3 3 3 3 3 3 3 3 3 3 3 3 
$$ ##$DE1= 2
$$ ##$DE2= 2
$$ ##$DEADC= 4
$$ ##$DEPA= 2
$$ ##$DERX= 3
$$ ##$PHASP4= (0..15)
$$ 0.5 0.5 0.5 0.5 0.5 0.5 0.5 0.5 0.5 0.5 0.5 0.5 0.5 0.5 0.5 0.5 
$$ ##$PHASPR= (0..15)
$$ 3 3 3 3 3 3 3 3 3 3 3 3 3 3 3 3 
$$ ##$SHAPPR= (0..15)
$$ 1.6 1.6 1.6 1.6 1.6 1.6 1.6 1.6 1.6 1.6 1.6 1.6 1.6 1.6 1.6 1.6 
$$ ##END=
$$ 
##$PARAMETERFILE=	(uxnmr.par, ASCII, E:/%E5%9C%A8%E6%89%80%E7%A0%94%E7%A9%B6/%E6%98%BE%E8%89%B2%E5%BA%95%E7%89%A9%E7%A0%94%E7%A9%B6/%E8%AF%BE%E9%A2%98%E5%AE%9E%E9%AA%8C%E8%AE%A1%E5%88%92%E3%80%81%E8%AE%B0%E5%BD%95%E5%8F%8A%E6%80%BB%E7%BB%93/%E6%A0%B8%E7%A3%81%E5%9B%BE%E8%B0%B1/20150212/164-141229B%EF%BC%88%E8%91%A1-%E8%84%B1%EF%BC%89/1/uxnmr.par, 0)
$$ ##TITLE= Parameter file, TOPSPIN		Version 1.3
$$ ##JCAMPDX= 5.0
$$ ##DATATYPE= Parameter Values
$$ ##ORIGIN= Bruker BioSpin GmbH
$$ ##OWNER= Administrator
$$ $$ 2014-09-30 11:26:32.828 +0800  nmr@NMR
$$ $$ C:/Bruker/TP13/conf/instr/DPX300/uxnmr.par
$$ ##$ACB= 0
$$ ##$ACBTAT= (0..15)
$$ 0 88 72 50 0 0 0 0 0 0 0 0 0 0 0 0
$$ ##$ACBTBA= (0..15)
$$ 0 30 40 0 0 0 0 0 0 0 0 0 0 0 0 0
$$ ##$ACBTCTL= (0..15)
$$ 0 0 0 0 0 0 0 0 0 0 0 0 0 0 0 0
$$ ##$ACBTDI= (0..15)
$$ 0 70 70 72 0 0 0 0 0 0 0 0 0 0 0 0
$$ ##$ACBTDM= (0..15)
$$ 0 0 0 0 0 0 0 0 0 0 0 0 0 0 0 0
$$ ##$ACBTFHI= (0..15)
$$ 0 0 0 0 0 0 0 0 0 0 0 0 0 0 0 0
$$ ##$ACBTFL= (0..15)
$$ 0 249 250 8 0 0 0 0 0 0 0 0 0 0 0 0
$$ ##$ACBTFLO= (0..15)
$$ 0 0 0 0 0 0 0 0 0 0 0 0 0 0 0 0
$$ ##$ACBTOUT= (0..15)
$$ 0 0 0 0 0 0 0 0 0 0 0 0 0 0 0 0
$$ ##$ACBTPO= (0..15)
$$ 0 100000 50000 20000 0 0 0 0 0 0 0 0 0 0 0 0
$$ ##$ACBTPW= (0..15)
$$ 0 0 0 0 0 0 0 0 0 0 0 0 0 0 0 0
$$ ##$ACBTSB= (0..15)
$$ 0 1 1 1 0 0 0 0 0 0 0 0 0 0 0 0
$$ ##$ACBTY= <no>
$$ ##$AQSBDHW= (0..31)
$$ 255 255 255 255 255 255 255 255 255 255 255 255 255 255 255 255 255 255 
$$ 255 255 255 255 255 255 255 255 255 255 255 255 255 255
$$ ##$AQSBDID= (0..31)
$$ 255 255 255 255 255 255 255 255 255 255 255 255 255 255 255 255 255 255 
$$ 255 255 255 255 255 255 255 255 255 255 255 255 255 255
$$ ##$AQSBDNO= (0..31)
$$ 255 255 255 255 255 255 255 255 255 255 255 255 255 255 255 255 255 255 
$$ 255 255 255 255 255 255 255 255 255 255 255 255 255 255
$$ ##$AQSBDTY= (0..31)
$$ 255 255 255 255 255 255 255 255 255 255 255 255 255 255 255 255 255 255 
$$ 255 255 255 255 255 255 255 255 255 255 255 255 255 255
$$ ##$AQSBUAD= (0..31)
$$ 255 255 255 255 255 255 255 255 255 255 255 255 255 255 255 255 255 255 
$$ 255 255 255 255 255 255 255 255 255 255 255 255 255 255
$$ ##$AQSECL= (0..31)
$$ 255 255 255 255 255 255 255 255 255 255 255 255 255 255 255 255 255 255 
$$ 255 255 255 255 255 255 255 255 255 255 255 255 255 255
$$ ##$AQSECLS= (0..31)
$$ 255 255 255 255 255 255 255 255 255 255 255 255 255 255 255 255 255 255 
$$ 255 255 255 255 255 255 255 255 255 255 255 255 255 255
$$ ##$ATT19F= (0..1)
$$ 0 0
$$ ##$ATT1H= (0..1)
$$ 0 0
$$ ##$ATT3H= (0..1)
$$ 0 0
$$ ##$ATTX= (0..1)
$$ 0 0
$$ ##$ATTY= (0..1)
$$ 0 0
$$ ##$ATTZ= (0..1)
$$ 0 0
$$ ##$BACSAIR= yes
$$ ##$BACSCAP= 60
$$ ##$BACSDEL= 10
$$ ##$BACSFCM= no
$$ ##$BACSOPT= <>
$$ ##$BACSTY= <tty08>
$$ ##$BARPTY= <no>
$$ ##$BFREQ= 300.13
$$ ##$BIRDS= no
$$ ##$BMPC= 0
$$ ##$BMPCTY= <no>
$$ ##$BPSUTY= <no>
$$ ##$BSMS= 1
$$ ##$BSMSTY= <tty02>
$$ ##$CFASMOD= (0..7)
$$ 2 2 0 0 0 0 0 0
$$ ##$CFASMUL= (0..7)
$$ 1 1 0 0 0 0 0 0
$$ ##$CNFTXDR= (0..7)
$$ 3 3 0 0 0 0 0 0
$$ ##$COMDIG2= 0
$$ ##$CPDBTY= <no>
$$ ##$CRCOTY= <no>
$$ ##$DATSTAT= no
$$ ##$DIGI140= (0..7)
$$ 0 0 0 0 0 0 0 0
$$ ##$DIGIB12= (0..7)
$$ 0 0 0 0 0 0 0 0
$$ ##$DIGIB16= (0..7)
$$ 0 0 0 0 0 0 0 0
$$ ##$DIGIFA= (0..7)
$$ 0 0 0 0 0 0 0 0
$$ ##$DIGIHA= (0..7)
$$ 0 0 0 0 0 0 0 0
$$ ##$DIGIHAF= (0..7)
$$ 0 0 0 0 0 0 0 0
$$ ##$DIGIHRD= (0..7)
$$ 0 0 0 0 0 0 0 0
$$ ##$DIGIIA= (0..7)
$$ 0 0 0 0 0 0 0 0
$$ ##$DIGIO16= (0..7)
$$ 0 0 0 0 0 0 0 0
$$ ##$DIGISA= (0..7)
$$ 0 0 0 0 0 0 0 0
$$ ##$DIGISAF= (0..7)
$$ 1 0 0 0 0 0 0 0
$$ ##$DIGISL= (0..7)
$$ 0 0 0 0 0 0 0 0
$$ ##$DIGITYI= (0..7)
$$ 0 0 0 0 0 0 0 0
$$ ##$DIGITYP= (0..7)
$$ 0 0 0 0 0 0 0 0
$$ ##$DIGITZ= 0
$$ ##$DRU= no
$$ ##$FCUMEM= (0..7)
$$ 258048 258048 0 0 0 0 0 0
$$ ##$FCUPAL= (0..7)
$$ 3 3 0 0 0 0 0 0
$$ ##$FQMIX= 0
$$ ##$FUNCMOD= <>
$$ ##$GCUTYPE= 1
$$ ##$GTUTY= <no>
$$ ##$HFAC= 3
$$ ##$HPCU= 0
$$ ##$HPCUTY= <no>
$$ ##$HPTXLP= (0..3)
$$ -1 -1 -1 -1
$$ ##$HPTXPI= (0..3)
$$ 0 0 0 0
$$ ##$HPTXPO= (0..3)
$$ 0 0 0 0
$$ ##$HPTXTY= (0..3)
$$ 0 0 0 0
$$ ##$IF451= 0
$$ ##$IFREQ= 1
$$ ##$INTFPR= 0
$$ ##$IPSO= no
$$ ##$LOCKTY= <tty03>
$$ ##$LOCSWID= 0
$$ ##$M2FAC= 0
$$ ##$MASTY= <no>
$$ ##$MEMPRM= 0
$$ ##$MHFAC= 0
$$ ##$MXFAC= 0
$$ ##$NAMPD1= <2H>
$$ ##$NAMPD10= <>
$$ ##$NAMPD11= <>
$$ ##$NAMPD12= <>
$$ ##$NAMPD13= <>
$$ ##$NAMPD14= <>
$$ ##$NAMPD15= <>
$$ ##$NAMPD16= <>
$$ ##$NAMPD2= <1H>
$$ ##$NAMPD3= <X-BB19F_2HS>
$$ ##$NAMPD4= <>
$$ ##$NAMPD5= <>
$$ ##$NAMPD6= <>
$$ ##$NAMPD7= <>
$$ ##$NAMPD8= <>
$$ ##$NAMPD9= <>
$$ ##$NFCU= 2
$$ ##$NMRCH= 2
$$ ##$NMRMEM= 16384
$$ ##$NRCU= 1
$$ ##$NROUT= 1
$$ ##$PAMPF1= (0..15)
$$ 75 99 0 27 2 0 0 203 134 46 255 117 1 0 0 0
$$ ##$PAMPF2= (0..15)
$$ 0 0 0 0 0 0 0 0 0 0 0 0 0 0 0 0
$$ ##$PAMPF3= (0..15)
$$ 0 0 0 0 0 0 0 0 0 0 0 0 0 0 0 0
$$ ##$PAMPF4= (0..15)
$$ 0 0 0 0 0 0 0 0 0 0 0 0 0 0 0 0
$$ ##$PAMPF5= (0..15)
$$ 0 0 0 0 0 0 0 0 0 0 0 0 0 0 0 0
$$ ##$PAMPF6= (0..15)
$$ 0 0 0 0 0 0 0 0 0 0 0 0 0 0 0 0
$$ ##$PAMPF7= (0..15)
$$ 0 0 0 0 0 0 0 0 0 0 0 0 0 0 0 0
$$ ##$PAMPF8= (0..15)
$$ 0 0 0 0 0 0 0 0 0 0 0 0 0 0 0 0
$$ ##$PH4= 0
$$ ##$PHF4TY= <no>
$$ ##$POWCHK= no
$$ ##$PRAMD1= (0..7)
$$ 0 1048576 0 0 0 1048576 0 0
$$ ##$PRAMD10= (0..7)
$$ 0 0 0 0 0 0 0 0
$$ ##$PRAMD11= (0..7)
$$ 0 0 0 0 0 0 0 0
$$ ##$PRAMD12= (0..7)
$$ 0 0 0 0 0 0 0 0
$$ ##$PRAMD13= (0..7)
$$ 0 0 0 0 0 0 0 0
$$ ##$PRAMD14= (0..7)
$$ 0 0 0 0 0 0 0 0
$$ ##$PRAMD15= (0..7)
$$ 0 0 0 0 0 0 0 0
$$ ##$PRAMD16= (0..7)
$$ 0 0 0 0 0 0 0 0
$$ ##$PRAMD17= (0..7)
$$ 0 0 0 0 0 0 0 0
$$ ##$PRAMD18= (0..7)
$$ 0 0 0 0 0 0 0 0
$$ ##$PRAMD19= (0..7)
$$ 0 0 0 0 0 0 0 0
$$ ##$PRAMD2= (0..7)
$$ 0 0 0 0 0 0 0 0
$$ ##$PRAMD20= (0..7)
$$ 0 0 0 0 0 0 0 0
$$ ##$PRAMD21= (0..7)
$$ 0 0 0 0 0 0 0 0
$$ ##$PRAMD3= (0..7)
$$ 2 0 0 0 2 0 0 0
$$ ##$PRAMD4= (0..7)
$$ 2147483644 2146435071 2147483647 134217727 2147483644 2146435071 2147483647 
$$ 134217727
$$ ##$PRAMD5= (0..7)
$$ 0 0 0 0 0 0 0 0
$$ ##$PRAMD6= (0..7)
$$ 0 0 0 0 0 0 0 0
$$ ##$PRAMD7= (0..7)
$$ 0 0 0 0 0 0 0 0
$$ ##$PRAMD8= (0..7)
$$ 0 0 0 0 0 0 0 0
$$ ##$PRAMD9= (0..7)
$$ 0 0 0 0 0 0 0 0
$$ ##$PRAMLED= (0..1)
$$ 15 15
$$ ##$PRAMP1= <tty01>
$$ ##$PRAMP2= <no>
$$ ##$PRAMP3= <no>
$$ ##$PRAMP4= <no>
$$ ##$PRAMP5= <no>
$$ ##$PRAMP6= <no>
$$ ##$PRAMP7= <no>
$$ ##$PRAMP8= <no>
$$ ##$PRAMPTP= 0
$$ ##$PREPTY= <no>
$$ ##$PRESHLD= 0
$$ ##$PTS160= -1
$$ ##$PTSA2X= (0..7)
$$ 0 0 0 0 0 0 0 0
$$ ##$PTSF2X= (0..7)
$$ 309 309 0 0 0 0 0 0
$$ ##$PTSFMX= (0..7)
$$ 620 620 0 0 0 0 0 0
$$ ##$PULCHK= no
$$ ##$RCUCDS= (0..7)
$$ 4194304 0 0 0 0 0 0 0
$$ ##$RCUCFS= (0..7)
$$ 4096 0 0 0 0 0 0 0
$$ ##$RCUCSS= (0..7)
$$ 262144 0 0 0 0 0 0 0
$$ ##$RCUI2C1= (0..7)
$$ 78 66 0 0 0 0 0 0
$$ ##$RCUI2C2= (0..7)
$$ 0 0 0 0 0 0 0 0
$$ ##$RCUI2C3= (0..7)
$$ 0 0 0 0 0 0 0 0
$$ ##$RCUI2C4= (0..7)
$$ 0 0 0 0 0 0 0 0
$$ ##$RCUI2C5= (0..7)
$$ 0 0 0 0 0 0 0 0
$$ ##$RCUI2C6= (0..7)
$$ 0 0 0 0 0 0 0 0
$$ ##$RCUI2C7= (0..7)
$$ 0 0 0 0 0 0 0 0
$$ ##$RCUI2C8= (0..7)
$$ 0 0 0 0 0 0 0 0
$$ ##$RDCU= 0
$$ ##$RGTYPE= (0..7)
$$ 5 0 0 0 0 0 0 0
$$ ##$RG_max= (0..7)
$$ 46341 0 0 0 0 0 0 0 
$$ ##$RG_min= (0..7)
$$ 1 0 0 0 0 0 0 0 
$$ ##$RG_tab1= (0..255)
$$ 1 1.1 1.3 1.4 1.6 1.8 2 2.2 2.5 2.8 3.2 3.6 4 4.5 5 5.7 6.3 7.1 8 9 10.1 
$$ 11.3 12.7 14.3 16 18 20.2 22.6 25.4 28.5 32 35.9 40.3 45.3 50.8 57 64 
$$ 71.8 80.6 90.5 101.6 114 128 143.7 161.3 181 203.2 228.1 256 287.4 322.5 
$$ 362 406.4 456.1 512 574.7 645.1 724.1 812.7 912.3 1024 1149.4 1290.2 1448.2 
$$ 1625.5 1824.6 2048 2298.8 2580.3 2896.3 3251 3649.1 4096 4597.6 5160.6 
$$ 5792.6 6502 7298.2 8192 9195.2 10321.3 11585.2 13004 14596.5 16384 18390.4 
$$ 20642.5 23170.5 26008 29193 32768 36780.8 41285.1 46341 -1 -1 -1 -1 -1 
$$ -1 -1 -1 -1 -1 -1 -1 -1 -1 -1 -1 -1 -1 -1 -1 -1 -1 -1 -1 -1 -1 -1 -1 -1 
$$ -1 -1 -1 -1 -1 -1 -1 -1 -1 -1 -1 -1 -1 -1 -1 -1 -1 -1 -1 -1 -1 -1 -1 -1 
$$ -1 -1 -1 -1 -1 -1 -1 -1 -1 -1 -1 -1 -1 -1 -1 -1 -1 -1 -1 -1 -1 -1 -1 -1 
$$ -1 -1 -1 -1 -1 -1 -1 -1 -1 -1 -1 -1 -1 -1 -1 -1 -1 -1 -1 -1 -1 -1 -1 -1 
$$ -1 -1 -1 -1 -1 -1 -1 -1 -1 -1 -1 -1 -1 -1 -1 -1 -1 -1 -1 -1 -1 -1 -1 -1 
$$ -1 -1 -1 -1 -1 -1 -1 -1 -1 -1 -1 -1 -1 -1 -1 -1 -1 -1 -1 -1 -1 -1 -1 -1 
$$ -1 -1 -1 -1 -1 -1 -1 -1 -1 -1 -1 -1 -1
$$ ##$RG_tab2= (0..255)
$$ -1 -1 -1 -1 -1 -1 -1 -1 -1 -1 -1 -1 -1 -1 -1 -1 -1 -1 -1 -1 -1 -1 -1 -1 
$$ -1 -1 -1 -1 -1 -1 -1 -1 -1 -1 -1 -1 -1 -1 -1 -1 -1 -1 -1 -1 -1 -1 -1 -1 
$$ -1 -1 -1 -1 -1 -1 -1 -1 -1 -1 -1 -1 -1 -1 -1 -1 -1 -1 -1 -1 -1 -1 -1 -1 
$$ -1 -1 -1 -1 -1 -1 -1 -1 -1 -1 -1 -1 -1 -1 -1 -1 -1 -1 -1 -1 -1 -1 -1 -1 
$$ -1 -1 -1 -1 -1 -1 -1 -1 -1 -1 -1 -1 -1 -1 -1 -1 -1 -1 -1 -1 -1 -1 -1 -1 
$$ -1 -1 -1 -1 -1 -1 -1 -1 -1 -1 -1 -1 -1 -1 -1 -1 -1 -1 -1 -1 -1 -1 -1 -1 
$$ -1 -1 -1 -1 -1 -1 -1 -1 -1 -1 -1 -1 -1 -1 -1 -1 -1 -1 -1 -1 -1 -1 -1 -1 
$$ -1 -1 -1 -1 -1 -1 -1 -1 -1 -1 -1 -1 -1 -1 -1 -1 -1 -1 -1 -1 -1 -1 -1 -1 
$$ -1 -1 -1 -1 -1 -1 -1 -1 -1 -1 -1 -1 -1 -1 -1 -1 -1 -1 -1 -1 -1 -1 -1 -1 
$$ -1 -1 -1 -1 -1 -1 -1 -1 -1 -1 -1 -1 -1 -1 -1 -1 -1 -1 -1 -1 -1 -1 -1 -1 
$$ -1 -1 -1 -1 -1 -1 -1 -1 -1 -1 -1 -1 -1 -1 -1 -1
$$ ##$RG_tab3= (0..255)
$$ -1 -1 -1 -1 -1 -1 -1 -1 -1 -1 -1 -1 -1 -1 -1 -1 -1 -1 -1 -1 -1 -1 -1 -1 
$$ -1 -1 -1 -1 -1 -1 -1 -1 -1 -1 -1 -1 -1 -1 -1 -1 -1 -1 -1 -1 -1 -1 -1 -1 
$$ -1 -1 -1 -1 -1 -1 -1 -1 -1 -1 -1 -1 -1 -1 -1 -1 -1 -1 -1 -1 -1 -1 -1 -1 
$$ -1 -1 -1 -1 -1 -1 -1 -1 -1 -1 -1 -1 -1 -1 -1 -1 -1 -1 -1 -1 -1 -1 -1 -1 
$$ -1 -1 -1 -1 -1 -1 -1 -1 -1 -1 -1 -1 -1 -1 -1 -1 -1 -1 -1 -1 -1 -1 -1 -1 
$$ -1 -1 -1 -1 -1 -1 -1 -1 -1 -1 -1 -1 -1 -1 -1 -1 -1 -1 -1 -1 -1 -1 -1 -1 
$$ -1 -1 -1 -1 -1 -1 -1 -1 -1 -1 -1 -1 -1 -1 -1 -1 -1 -1 -1 -1 -1 -1 -1 -1 
$$ -1 -1 -1 -1 -1 -1 -1 -1 -1 -1 -1 -1 -1 -1 -1 -1 -1 -1 -1 -1 -1 -1 -1 -1 
$$ -1 -1 -1 -1 -1 -1 -1 -1 -1 -1 -1 -1 -1 -1 -1 -1 -1 -1 -1 -1 -1 -1 -1 -1 
$$ -1 -1 -1 -1 -1 -1 -1 -1 -1 -1 -1 -1 -1 -1 -1 -1 -1 -1 -1 -1 -1 -1 -1 -1 
$$ -1 -1 -1 -1 -1 -1 -1 -1 -1 -1 -1 -1 -1 -1 -1 -1
$$ ##$RG_tab4= (0..255)
$$ -1 -1 -1 -1 -1 -1 -1 -1 -1 -1 -1 -1 -1 -1 -1 -1 -1 -1 -1 -1 -1 -1 -1 -1 
$$ -1 -1 -1 -1 -1 -1 -1 -1 -1 -1 -1 -1 -1 -1 -1 -1 -1 -1 -1 -1 -1 -1 -1 -1 
$$ -1 -1 -1 -1 -1 -1 -1 -1 -1 -1 -1 -1 -1 -1 -1 -1 -1 -1 -1 -1 -1 -1 -1 -1 
$$ -1 -1 -1 -1 -1 -1 -1 -1 -1 -1 -1 -1 -1 -1 -1 -1 -1 -1 -1 -1 -1 -1 -1 -1 
$$ -1 -1 -1 -1 -1 -1 -1 -1 -1 -1 -1 -1 -1 -1 -1 -1 -1 -1 -1 -1 -1 -1 -1 -1 
$$ -1 -1 -1 -1 -1 -1 -1 -1 -1 -1 -1 -1 -1 -1 -1 -1 -1 -1 -1 -1 -1 -1 -1 -1 
$$ -1 -1 -1 -1 -1 -1 -1 -1 -1 -1 -1 -1 -1 -1 -1 -1 -1 -1 -1 -1 -1 -1 -1 -1 
$$ -1 -1 -1 -1 -1 -1 -1 -1 -1 -1 -1 -1 -1 -1 -1 -1 -1 -1 -1 -1 -1 -1 -1 -1 
$$ -1 -1 -1 -1 -1 -1 -1 -1 -1 -1 -1 -1 -1 -1 -1 -1 -1 -1 -1 -1 -1 -1 -1 -1 
$$ -1 -1 -1 -1 -1 -1 -1 -1 -1 -1 -1 -1 -1 -1 -1 -1 -1 -1 -1 -1 -1 -1 -1 -1 
$$ -1 -1 -1 -1 -1 -1 -1 -1 -1 -1 -1 -1 -1 -1 -1 -1
$$ ##$RG_tab5= (0..255)
$$ -1 -1 -1 -1 -1 -1 -1 -1 -1 -1 -1 -1 -1 -1 -1 -1 -1 -1 -1 -1 -1 -1 -1 -1 
$$ -1 -1 -1 -1 -1 -1 -1 -1 -1 -1 -1 -1 -1 -1 -1 -1 -1 -1 -1 -1 -1 -1 -1 -1 
$$ -1 -1 -1 -1 -1 -1 -1 -1 -1 -1 -1 -1 -1 -1 -1 -1 -1 -1 -1 -1 -1 -1 -1 -1 
$$ -1 -1 -1 -1 -1 -1 -1 -1 -1 -1 -1 -1 -1 -1 -1 -1 -1 -1 -1 -1 -1 -1 -1 -1 
$$ -1 -1 -1 -1 -1 -1 -1 -1 -1 -1 -1 -1 -1 -1 -1 -1 -1 -1 -1 -1 -1 -1 -1 -1 
$$ -1 -1 -1 -1 -1 -1 -1 -1 -1 -1 -1 -1 -1 -1 -1 -1 -1 -1 -1 -1 -1 -1 -1 -1 
$$ -1 -1 -1 -1 -1 -1 -1 -1 -1 -1 -1 -1 -1 -1 -1 -1 -1 -1 -1 -1 -1 -1 -1 -1 
$$ -1 -1 -1 -1 -1 -1 -1 -1 -1 -1 -1 -1 -1 -1 -1 -1 -1 -1 -1 -1 -1 -1 -1 -1 
$$ -1 -1 -1 -1 -1 -1 -1 -1 -1 -1 -1 -1 -1 -1 -1 -1 -1 -1 -1 -1 -1 -1 -1 -1 
$$ -1 -1 -1 -1 -1 -1 -1 -1 -1 -1 -1 -1 -1 -1 -1 -1 -1 -1 -1 -1 -1 -1 -1 -1 
$$ -1 -1 -1 -1 -1 -1 -1 -1 -1 -1 -1 -1 -1 -1 -1 -1
$$ ##$RG_tab6= (0..255)
$$ -1 -1 -1 -1 -1 -1 -1 -1 -1 -1 -1 -1 -1 -1 -1 -1 -1 -1 -1 -1 -1 -1 -1 -1 
$$ -1 -1 -1 -1 -1 -1 -1 -1 -1 -1 -1 -1 -1 -1 -1 -1 -1 -1 -1 -1 -1 -1 -1 -1 
$$ -1 -1 -1 -1 -1 -1 -1 -1 -1 -1 -1 -1 -1 -1 -1 -1 -1 -1 -1 -1 -1 -1 -1 -1 
$$ -1 -1 -1 -1 -1 -1 -1 -1 -1 -1 -1 -1 -1 -1 -1 -1 -1 -1 -1 -1 -1 -1 -1 -1 
$$ -1 -1 -1 -1 -1 -1 -1 -1 -1 -1 -1 -1 -1 -1 -1 -1 -1 -1 -1 -1 -1 -1 -1 -1 
$$ -1 -1 -1 -1 -1 -1 -1 -1 -1 -1 -1 -1 -1 -1 -1 -1 -1 -1 -1 -1 -1 -1 -1 -1 
$$ -1 -1 -1 -1 -1 -1 -1 -1 -1 -1 -1 -1 -1 -1 -1 -1 -1 -1 -1 -1 -1 -1 -1 -1 
$$ -1 -1 -1 -1 -1 -1 -1 -1 -1 -1 -1 -1 -1 -1 -1 -1 -1 -1 -1 -1 -1 -1 -1 -1 
$$ -1 -1 -1 -1 -1 -1 -1 -1 -1 -1 -1 -1 -1 -1 -1 -1 -1 -1 -1 -1 -1 -1 -1 -1 
$$ -1 -1 -1 -1 -1 -1 -1 -1 -1 -1 -1 -1 -1 -1 -1 -1 -1 -1 -1 -1 -1 -1 -1 -1 
$$ -1 -1 -1 -1 -1 -1 -1 -1 -1 -1 -1 -1 -1 -1 -1 -1
$$ ##$RG_tab7= (0..255)
$$ -1 -1 -1 -1 -1 -1 -1 -1 -1 -1 -1 -1 -1 -1 -1 -1 -1 -1 -1 -1 -1 -1 -1 -1 
$$ -1 -1 -1 -1 -1 -1 -1 -1 -1 -1 -1 -1 -1 -1 -1 -1 -1 -1 -1 -1 -1 -1 -1 -1 
$$ -1 -1 -1 -1 -1 -1 -1 -1 -1 -1 -1 -1 -1 -1 -1 -1 -1 -1 -1 -1 -1 -1 -1 -1 
$$ -1 -1 -1 -1 -1 -1 -1 -1 -1 -1 -1 -1 -1 -1 -1 -1 -1 -1 -1 -1 -1 -1 -1 -1 
$$ -1 -1 -1 -1 -1 -1 -1 -1 -1 -1 -1 -1 -1 -1 -1 -1 -1 -1 -1 -1 -1 -1 -1 -1 
$$ -1 -1 -1 -1 -1 -1 -1 -1 -1 -1 -1 -1 -1 -1 -1 -1 -1 -1 -1 -1 -1 -1 -1 -1 
$$ -1 -1 -1 -1 -1 -1 -1 -1 -1 -1 -1 -1 -1 -1 -1 -1 -1 -1 -1 -1 -1 -1 -1 -1 
$$ -1 -1 -1 -1 -1 -1 -1 -1 -1 -1 -1 -1 -1 -1 -1 -1 -1 -1 -1 -1 -1 -1 -1 -1 
$$ -1 -1 -1 -1 -1 -1 -1 -1 -1 -1 -1 -1 -1 -1 -1 -1 -1 -1 -1 -1 -1 -1 -1 -1 
$$ -1 -1 -1 -1 -1 -1 -1 -1 -1 -1 -1 -1 -1 -1 -1 -1 -1 -1 -1 -1 -1 -1 -1 -1 
$$ -1 -1 -1 -1 -1 -1 -1 -1 -1 -1 -1 -1 -1 -1 -1 -1
$$ ##$RG_tab8= (0..255)
$$ -1 -1 -1 -1 -1 -1 -1 -1 -1 -1 -1 -1 -1 -1 -1 -1 -1 -1 -1 -1 -1 -1 -1 -1 
$$ -1 -1 -1 -1 -1 -1 -1 -1 -1 -1 -1 -1 -1 -1 -1 -1 -1 -1 -1 -1 -1 -1 -1 -1 
$$ -1 -1 -1 -1 -1 -1 -1 -1 -1 -1 -1 -1 -1 -1 -1 -1 -1 -1 -1 -1 -1 -1 -1 -1 
$$ -1 -1 -1 -1 -1 -1 -1 -1 -1 -1 -1 -1 -1 -1 -1 -1 -1 -1 -1 -1 -1 -1 -1 -1 
$$ -1 -1 -1 -1 -1 -1 -1 -1 -1 -1 -1 -1 -1 -1 -1 -1 -1 -1 -1 -1 -1 -1 -1 -1 
$$ -1 -1 -1 -1 -1 -1 -1 -1 -1 -1 -1 -1 -1 -1 -1 -1 -1 -1 -1 -1 -1 -1 -1 -1 
$$ -1 -1 -1 -1 -1 -1 -1 -1 -1 -1 -1 -1 -1 -1 -1 -1 -1 -1 -1 -1 -1 -1 -1 -1 
$$ -1 -1 -1 -1 -1 -1 -1 -1 -1 -1 -1 -1 -1 -1 -1 -1 -1 -1 -1 -1 -1 -1 -1 -1 
$$ -1 -1 -1 -1 -1 -1 -1 -1 -1 -1 -1 -1 -1 -1 -1 -1 -1 -1 -1 -1 -1 -1 -1 -1 
$$ -1 -1 -1 -1 -1 -1 -1 -1 -1 -1 -1 -1 -1 -1 -1 -1 -1 -1 -1 -1 -1 -1 -1 -1 
$$ -1 -1 -1 -1 -1 -1 -1 -1 -1 -1 -1 -1 -1 -1 -1 -1
$$ ##$ROUTER= 2
$$ ##$RX22TY= <tty10>
$$ ##$SCMTY= <no>
$$ ##$SPECTR= 5
$$ ##$SY2FLAG= 0
$$ ##$TFXNUM= 0
$$ ##$TRIPLO2= 0
$$ ##$VTUTY= <tty05>
$$ ##$WBREFAM= (0..15)
$$ 100 100 100 100 100 100 100 100 100 100 100 100 100 100 100 100
$$ ##$WBREFPH= (0..15)
$$ 0 0 0 0 0 0 0 0 0 0 0 0 0 0 0 0
$$ ##$XFAC= 2
$$ ##END=
$$ 
##$DECIM=	24
##$DSPFVS=	12
##NTUPLES=	NMRSPECTRUM
##VARNAME=	FREQUENCY,	SPECTRUM/REAL,	SPECTRUM/IMAG,	PAGE NUMBER
##SYMBOL=	X,	R,	I,	N
##VARTYPE=	INDEPENDENT,	DEPENDENT,	DEPENDENT,	PAGE
##VARFORM=	AFFN,	ASDF,	ASDF,	AFFN
##VARDIM=	65536,	65536,	65536,	2
##UNITS=	HZ,	ARBITRARY UNITS,	ARBITRARY UNITS,
##FIRST=	4939.8455810546875,	-0.34784939885139465332,	-0.086134701967239379883,	1
##LAST=	-1232.8995843604207039,	-0.24076129496097564697,	0.35545068979263305664,	2
##MIN=	-1232.8995843604207039,	-0.74531650543212890625,	-142.6491546630859375,	1
##MAX=	4939.8455810546875,	228.9702606201171875,	149.4660491943359375,	1
##FACTOR=	-0.094190053641796112061,	0.0028621282577514649444,	0.0018683256149291992479,	1
##PAGE=	N=1
##DATATABLE=	(X++(R..R)), XYDATA
-52445a21Jj4j0K5K0j7j3j0k5j5J4Kj2j5nMK3K5MKPJ0k0j7J2%j0jQj3j9j2QK1PLL2Ml6l3k0
-52404b06J3M6L4rk8j5J2J7Rk8m4QK8J8pj9kMRJ6K4K6Kk0j4J9K7kj2j4j0%j3j1K6J3OJ4JM
-52364g8J2%kNJp%kJ1J1pmj8jkj4j4j5oJ1J8K6J7rj4lJKK1J0JJ8J3PJ1mLMj0k1j4j9j7k2j4
-52319a14jj1ojpk0j8NL2K2J9J9k0kL8M6K5j2m5l8k2qjMJ4nqj1pK3K5J7K9J8%k8m6l5j1N%
-52278a36JJ5L9J9kNJ4J2J3NPJ0kj0Mmj9qlk1j2j5k5mJ3PJ2K3MJ3K0j2l7k8RL8L0Rpj9m4l2
-52236a18NJ3K2K5j0k1k8k3kJ1jj5lJ2LlMppJJ4J1Jj9j1J4J7K3J4J7K0J0pk1mK8K3pomL0M6
-52194D7J3k1l3l2nK1J0rj7J7Rj4klpj3k6ppJK6M1K2j3m2m5k6J5J8J2MNj9j9K8K7MOmk2l7
-52153i7k1J1K9L4j0l8k8qJj3j2K5M5M6J7opk1m2j3jk1J3N6O8O0J5OLk8m0k4K2M8J8l1k8q
-52115B0l3pK4J8k7n7l1J5K7L7K4j0l4l2k1JJ4M1P0L5ol3k6j2k3k4l2k8j5j8l1l7m3oN1M7
-52079a62L8M9M2Jj1LK1Oj0oKL0K4k3j3KJ0k2l5jL5L8L1L6K7nl6k6KJ9KkJ6jqOj6j3J4nk9
-52038C0k6JJ7J9J1ok3j7k6m7k2LjQJ7pj5k4j5jK9P8N6%k4k8KMj1j4Jj8k1mMnlORJ8J3J0K3
-51995AJ4j1pj5KJ5mrNOPNJJ6K1J4nrj3RJ1J4K9%k9l4l2LJ4J3K7J7j0n2n6k4Rrk3RK5K0J5
-51952b0L0J8J0J0J1MLjnPMj7j7MOJJ2jJnk0k1M5O5K0j2j8l0m3l6kL0J0pJoJQk8k3KK8K3J8
-51908F0J5J0Nkj3k8k9k3ojnK2L6J2Rjj3j1J9M1J6jk7k6kM0O4L8Nk9l8l9k4kpMkl2j3Nk2l3
-51866b8nJ7J8J9OK1K5Jj2%Nk2k4PL3N0J9k4k7m0k0Oj%j7j1MOonJ6mj4K0K6L5M4K3J2K6qk4
-51824A47j2jj5m5k7NRJpj5l8l9%Rj7pj0j3K0N9O0L3K0Pj4j7k6k2j6lj2j3nOJ2j2J1M0J7Q
-51784G8Mrj7nk1k3Lj0k8j0J2J7J2J4J1K4jlK1L3L1K0Oj9kql0mK1K0J4Jk6l8k9k1k5k4rJ0
-51744a0K2K4L8J2j3j1Jj2kJ0J5oJ2L5k7l1K3J2lm3m6j4K0L6J5j9k3J6K8J6L5K1K0J7mk7k4
-51707A13%L4Ok9l0nJ7J9J4k2j8LMJ1Nm7p3n2qK1J7J5PpoNpj8k1NL3K9J5npK4M3K2LK2L5K0
-51665A87J5J1k0l2m4k7j5k5kOKl3l2J6M1Rj0lmjm%J4jj7NL3Pj0QK2k4l7k1J5J4j0j4j1j4
-51625fLQL0M3Mj3jK1J3moJ0L0K7Pj2j6ok3k2k1j3QJ5K7Ok0j9l0j5Jm%j2j0N%qOK4K3K9Oj9
-51581F6j0J2Jj7pJ5K3L9J2l5j9oNRj9l3k7k3oK5M2J8J3L3Qj1l4l4k1%K5J9NkL1L6K0k1m8
-51542H4k1%J2K2%l3l5mL1LqNJ8J2jk0Pkj3J3QNj0nkK4K0m2m8K3L9KK6L8mk1kK2M2J1l1k2
-51500A43rj2LJ9ll6l9j1Qoj3k9k8j0kM7M7J5j7l7k9rOMj0k4j7njJ4M7M5Mk5j2j7j6rPM2N7
-51459H2N8K6m3o7n5J7P0O1N2K9np3q8o1l6nJ1RQK9N2J1j4kK9L9L3J1n3o9o1l3J6J3rk3QM7
-51421A4M7K7Loj0j3QJ1RK6K9km2l6l2J2J6k4l1lK6OJJ8L3L1Pj0k5J4M7L1L4J8k7m0m0j8K2
-51382A31J4qj6j5jJ7J4j2k1PJ5Mk1j8QOkPJ2j1k6lmj8L3M0J1nj4j9KOj6k4jl3n7m8l4kjr
-51340a12J0N8J00N8k5k6j1%j9j2RK5L0PJ2j5k0J6K9J7J1jnOPj8l8k7m2l0J7L2N1N3K6Pm0
-51303A40j9J5kpompj3j1K6L1Jj0LJ9%n2n9qJ8MK2M7L1jpk3j9k6j8J7J2K7K8L3J5k7k3mQQ
-51262A59j9l6j3L%MJ3Qj3j7j9l7l1JJ1j2rK4M5N4Rk5mK6jk3J0M4J1j2j7m2m1JK9%k9l6qP
-51222A5J0M1K3J8OQK1jl4n6l9k4K6L8J3QQJ3Nj6Lmn2k8L3N6K7J5loRpql0m7l3lK5L9M1M3
-51181A53N0K2m3o7k6RKokqlL2L0QOj9l7jK4k0l1m0o4k4K2M7K2k7J1N6L5J9lj7j2k1J4N9N9
-51142B09L3Pj5j2k3l1k2j5MK0nKRj9j5NJ2j0k0rj5j4%L1N2K1j0m3m9l7j8lK8L6kj1kJ0MK
-51102H5PJ2jrK2K7j2k3j0LL9L9MqRj2m1knlJ6QprrL0M4J2LLql1m7k4oj0j6NL9K7K9J0k9j6
-51058A35j1j2jlj6j4J9J1j5QQJ3j7k8jJ7L8M1kj8Nj8j3Mj0j4j6J4L2L7K6lj1j2RK7K5j4m2
-51019A78m0l5PQj1J8M9J5j2k9k9j5lj2k0oNRpmjOR%kMNK0K7M3K5mJ3K6j1l3mql1k8j9LJ0
-50976A16L3J3k4k6NJ6J6M0L4k9n8m0oJ6K8L5LmLj7j7lk4m2m8m1k8lM2K4K1J4L2K3L3K7J3
-50939A77KLmj5j6k5l5%J0lJ7K1J5k3l8k7k2KQkJ5pk3J5L3K5Rkk0l4Jj3j3L0L3K1K2Jl6k2
-50899H0K1J6K9J2j2J2L1n%%k3kJ6pl6m7o8j3O0L1pNmj5qOMk3k3ok4k5J1J4mJ0M8N4L0mk6
-50858A08oL5K2qj4q%j3lL0J3l9l0J8J6PJ2J2m1n1j4JL2L9K3MJl4l9nj%J9K5LQJ0J5Kj4k0
-50817A15lK0Jj1j6k2k3j0K8M9K5LJ3J1k3k9j6J1J0qNK0J2Lll1j5j0kjJJ2j3k8J2J6QL0K0
-50778A61j8OM9j1m6k4m5k3qJ3J7%NonNK4Qk5j4L1L0RPPj2l8n4l0k0J6M3N6O1L7Mm3o2l7j5
-50738E3j7l1rJ8K8J9j3m7n2m7rK0N2M0L6N1J4pMj1NkJ0K3QjJ9L9Om9l1jk4qK7L8Oj6n8m5
-50698C8j6kL6K2KJ2J3j3j8kK4J0k5n3k8%K5M2M0M5L4L0J1l2j9q%L0M2nn6m0rK%j2k5l1J4
-50659G8M1M4M2k4m0OL7K7K4J5J4QQnm8m4J3J9Jl6n3l4J0K3j5j8J1Jk4k3j9MMj3jNqnj4K7
-50619C8N7M3RKJ4Lj7l7j4J3L0pk8j6kJK7K2njK2K2M0K6k2n2o2n4KK5J0pk9m1l5K5O5K5Or
-50579H9k1k4J4K3RK0J6J0k1m9KJ0K3M4L4Lk6j0J2J3Lj8mM0%n0n8k3J9Rj9k8j0K6N1%n1j2
-50541D6N6K8Jok0j3LJ4nK0N5J6mk0l7J1L0pk4l4j2J4J9Nj3l0l1J3L8K2l0m5kL2mk4LRj2j2
-50501E0j3J4K8L0lk3j9j4k0j5OJ8Rj7j2olL6M9K9Pol6l6J3L8Q%j1j4J0RJ3K5nlMj5j7K2J6
-50460A46j9l3k9k1j0k2k5K4L6rl6PK5M1L9J2j2NM9L3J0mj7k1pNJ3l3l8oLJ2M0J7mrj7pj2
-50421A26l8j5J8L0J1k4m2qJ6qKJ6mk0j4k8nK4Rl7k3J7L2L1L0K2jj1J8L9J8J2L4L5ll4jK9
-50383B53Lj5j1n4p5o9j6L7L4K5Mj6%J5Oj9l4KN8Q7K2rj0n2n2l2j8k3J2O6K2j9OK9M8Jm6j9
-50345A41K8Lm3m4j5RJ0kjJ7J5J4J7Oj9k1j0j4ML8L2ql7k9jK0K1jJnoPJ1qRJ4oj3nK0PmK7
-50302A79K3J%k1l1j8j8l8OL7K8M4K6j7nnk3l7m7l5J1J9J4L7L3k4m4j3K7N6L7J9Kk2k3k1j6
-50265A41ORl1l8k5Nlj3J0Kj0J0Rk5rJ8K6RPkk3%J4nl5k0OKlPK7N%J6PK5J5l0l4QJ9k8j1O
-50221F4J0J7kk6m0qL4N4J7k3k5K0K9kl9l8NK4K3K4M4K4j7l2j4J6Rk5k3J1j8o1m8nJ3J6N3
-50184F1P4M7j3m3k9MOj6k0LK0L1L1Qj5k1mJ4K2K0K3J4nl9m2k2k1j3L4M0j2m1k5J2K3m%J9
-50146A21lj1RJ6jk9j5J2L0L4prJ7mk6l0lJ0L5L2oNJ2j9j3kl3pN3K5j3lJ2J2K0J6J0P%J2n
-50105B61j2J0RJj0oJj5j0mj9j7j4j9OK2J2k7n6o9j8L2K9J6mnLLJ1J3j6n6k1M6L6J2K5K2l
-50066A69rk3n9m5J2L3J2KNL1K5J9J0qrpj3ql7m7l1j1J5kPL0L9K6on1n1k5K1J6j0jQL8K7J8
-50026A10L4J6l3l6lL4O1K2m3m6k1j1j4j7K1M5Ql6m6j2K1nj0PMQJoj2KRk2k1J8J4NJ4JJL8
-49986A00N0Nm0l2j0K3K8j6rM7L3k8k4lj1PJ1Qnqpl3rK5M8K7l4j2jj4mJ1J0j4nK4J8QRJ4J3
-49945B00k7l1mj0j4oJ0J4Kk4J5K9%j9p1m9K4L8OK3M4K7K5Ol%jJ4k1n5m3l4k3j2jK2J6jl5
-49906C1j6J9RJ4K9L7P3L0l7n6n6l2J8K2K8L5Qk0l0k1Kmrk8l8k6j2K3J3j1QM6K9J6L6L9J0
-49869A79l0n0m2j9OJ7ONK5J8%k8JJ9k0l2m9pM1M1J2k5LL5N4K8qk6k3k1k2J0K3k2n5k0L9O2
-49831A25J9j8j8l0j3K3K6LKJ7J1J0qo4n7J0L7M2J7j3j5k1lJ4KnPJ2%k1n4n6nL8M1M7N6K3
-49793A81J3J7J3K6pm3o0m0jLj5JPnMK9K2mk3m5m4j1L5M1J5j6k9LJ2J0K2K3L3K6qk9j7k5j4
-49754A00J1Mjk8k2jpQJ6QL4M3Qj1k0l5l4k0k7j8qq%J1Lj0K3N7N2J5j3j2j3k9l9k2J1N1N4
-49715A31oj6J8L6J3nk5k3j7j1J3j3m4j4RJ2Nj1pNK2M5J8mj3J8L2ol1k2J3Nj0k1j6K3N5J9
-49677A77l6k6K0L1K2lp%j3k7k6j4k5k8J3J9J5K3L6k4m6l3j9RM2O2K5j9m1k3L8K0j8J4K2j5
-49641A45k8k1PLK0K6j4k6mPOJ0Lj8K2M6Rk5l4JK1N0L5n3n4NJk9m2j5Rkj3RK3J0m5k4J9J6
-49601E6j8m%j1lQj3j0J6K4M7L2L0J8L2J8j2j0k2o0n4j6J6J3LML2M6J3J2NPNPj4m6k1j3l5
-49562H2j2J3Jorpj9nK8N1L1pj0J9L7Nm6l1j3l9k0J5K0L2N4Kk3k5j5j2J1K7K2K3lk3k0j6j0
-49523A02ml1l6l1k8J9L0J7L8J2roPL5N0K3l4n0l7qJ4L8L5J5k4n4o4m3JjJK8L7L5K9K9L8J
-49485A74k8k5j9k1pj6n0j9mJ1M4M6j0k3L7L9RJ7Pk7l0jK1L9K1Jk4k9l3qK8qm4l1K7N1L8K2
-49447A75ql0j7JJ1Qk1j9M5L4mj7k3K4K8k1m8n2n5j1M6M5Ql8k4J2L5K3lk5l5J4O1O5J5k7m2
-49410A30l0j6nJ5j1l8j3L4Ol1l0rM6P1L7m%J9mj1k8KJ5k5qJ0j2l2l5K3P4K6k4j9K3J4k0J6
-49372A56K7MJ3J8J0nJll6l9oK2Lk7k9l6m5k6KK3L3K1j3j4J9K0K3Lj0J8l1m4jJ0J0KRM7M6
-49333A75Nj5k3NJ1OJj7j9j6mJ1M4N9L0j0n6o6l7J2L7L0J9J3K5mk9l5l1PL1J4OJ7JrPR%kj1
-49292A91k8k4l8nM1Mk0k3k9l1mM8L3Jj7j1Ml7l7J0M3L5J8krJok6nK3jj0K2J8K3L9K8k0k7
-49253A72JK5lj5rJ2k0m1%mk1jK0J6nORj0j5nJ5pk4j9J3L5Knk7k9jnk1j4J3L1L1J6j5l2j1
-49212E8kj1k7J1M6K5K0L4KJ5K8Kk9n1n4l6j4J1M2M5K7Pm2m6QK5Pmj9j8J0ol4j9MJ2OM6N2
-49173A31K4rj8j2j0j8m3oj9j1K2J8J3kk1m9k9J7M1O0M0RJ1L1J6k2k4l5k5J8M3J2K3K3MJ0
-49137B13KKl0o1j8JlK2N0L1j2m0k9k5j3J9Jk9k6oPMl6l7j7L3O9Pn4n3j2K0K2K3M0K0k6n9
-49099@l5J0L1M2K7lKlMqNJ1K1K5Nj3j1j5j2Pk8j4K4kok2l1kL3M7M6M6M2K6Jmj9j2Mnj1k4
-49057A79k5j3K%l2n5k6K1M6N3M5j5l7k5j9j4MJ6mkqk6j6j6lL3J8pJ4M5K2j9m5m7j1J2j3k6
-49019Fm2l7LM3M4Pk4J0M2L4J9kj1j8k0KlJ1M8L9J5mjROk4l7JLlMj4j6k4LL6J5jJ5K2M4K9
-48977B29Pj7l1l3m6k8kjK0M2J1k2k4j5k5l4j5K0L0L2J7K1J6j5lJ1K2J3OL7M9jl4k0j5pj9
-48940A76m1k8QJ6Jj8KK3Kk3j9rmqjJ2rj2K2Rk0%J2L7L6j6m9l7JJ4j1j4j4J0M3Jk4l4l2k9
-48900b7l3mM3L1LnK7K7NJ1J0l4l1K3K2j4j4k1j0L6L6L2K6KpQj5l1k3Qlj8j7k7J5L8J1ror
-48860E6K5M7N1L0J3j7m7k1%j0LL1N1L2kj5k6j8j0j2k4m7k0pk1J0N6N4L4j5o3n3lJ7QNJ0J2
-48822A14MRj1k1j6k2NM2K8k1l5k5j1j1j8J5M6L7J0KJ6L1J7M2J8m5m3rNoj3j3jk8l6j1J4M5
-48784A04Mk7Q%j7jlk1J0K4NnL1L0nj4j6RK2J8Kk7j6RK8J5J8ll0m2k8NJ8NJ7K9J0NomM0L8
-48742B39j6j8j0j6j9%Mj5j9PKj2J3J9j2k1NJ1J1JOK9Qk0j2oj2k7k4j5j3j2j8mL7K6k3k6L1
-48703G9N6L0K5j1l0j0qk1qj9n0l3PM6O2M4K9%k4mJ0K4QK2J7rl6n7l7RK2J2kj9k2k6k7NJ2
-48664F6MRJ3J0PJ4J1j2%J3K3K8K1L5K1l4o1j1N3N6k2m3j4ll8l3J1K6qj5QK1jmj1k6j0k0j2
-48625G2QJ0PKK4L9J3%J3J2jj8nj7k3rj0RK1J1J4K0K2Lrj9k8l6j2kk3k2j6NL0N3N9K6pk0p
-48584A89lnlk3j7J2LoJJ2K9J8NK5K3l1n2j0nkKj0PJ9k5k3j0j8j4nj1J1K1Pk0k8nmJ1L0M1
-48543A36K3joj6l0pRj0mJ2J2QRj8k5J6O8M4Qlj9k6KK9kk4k4RM0M6L7Om6m2l9k0j8%Nlj9j8
-48501I9m8l9L6O0N3M6K7n1o7l1j9PL3%jRj6j6rk1j2mMK3L2L4J6Jk5l2k2k4PL6L5Pj7j5mp
-48461H5QRNkJKj2m%j2l3j8KJ5j5l3KNnK1K4J5Nj1k5j7kLrl4j7N0M9OJ8L6J2l7k8lK6L4jm
-48417A11M1N8M0J8J8J9j6jJ3l3n3j6J3Kqk1RK1l2n9o4j2L0Kk7m3rL3nk9k1j9nK8N1L1K3%
-48379H8rk8j4J5J7J5J2nk7j2l4n0ON3N6N6L0l1k5RJ8K2Qj3l9o2m3pK5M5K3j5RM6K9Ol1m5
-48341I8j1J4K2k2k9J4N1M2Pk4n0l5J8M1J4J9Jj6j9k6rJ9J6RJJj0l6j3K1RjPK8K0Jk5j4Mj1
-48301A26l4j8J0PK5L9J8j7k6j0K0K9J9Ll3m7j7J8J2oRL7K8k0o3l1L2K4J3mL1M4K7Nk9n4n8
-48264A09j3L9L6k6lL4%k8j8J8K0l1l1K7L5k7m8l2k%%J2RK6J1j5k8l4k0K0K4koqlK5N0L0%
-48225A50rJ4J0j8l2k3mKJ4K8M5L7oqj0npj6j4mmJJ1Nkjk3k0k3NL6J5j4J4K2qk7k0RNoJ8J9
-48182A56l2k5j1j3nj1qqQL3K2L7M3j2l3k8MJ6Lqj2rJ6L8Qj1oNK0J3k7m1%Lm8l2J8Nk7j1J4
-48141D4K4J6J1okL0K4k4l2J4pm9j8J3J1%J2J3k2l1lM1O9M3J8oKPj5m5l1k6l4l0l3LM4L7K4
-48102H6K5Nl7n7oM5M6L4J3jJ7j3l2J4K9J0k2l4k8l0j7L0P4L5k0lNMj2j8m5p4k9KK4L9J2J7
-48064H8J6lj3j3K1M4ql2k0l7l6nO1Q3N6j1l0k0n1k6J3JrML2J8rjOJ6K7K0jk3l9QQj6j7l3
-48024F9k0MJ2K8L8L7Rj6l1j5krj3k6l6%KkMK9L2Mjj8k7jM0K8j8k4j7l9n7j8K4J5L7M3L0j8
-47984G7j5L5M3N9K5j0j5pj7j4l0n9m5%L9M8Mj7QK3K0J0j9l4j1NMJqj7NK8J8L7K5l2n1k6k
-47945H5k2j0J1oK2J9k0mK9L0ql9j9j8oK5J0JoKK5L8rq2n5J2M4N9N3K8J5K7J9prl0m0k8j7
-47906A19KlNK3J5mk4k5j2J6M1J8pNLKoj3lJ9j0m5l2mj7NK2K1J5k3KK6J9k7l1OJ8K2J1j9j9
-47865A11k1j7J4M2N0L4pk1j7j9J0K9j0k9j1J8J2oj1K7L1Ok4m1k9m2n9j1L2kJ0L0Lj6K2K3
-47829A11J0RN%QJl5m6j4J3O%M0M5L1Jl5pK5L1k3l9k6ljK6L5Mk5k2Nj0kM4J1m5m8jL4Rl1l5
-47787E6k9kL8K0OjK0L6K9J2jk5m2k9j5PJ4J5Rk0KL8J0l7l3J0j4l8k0LJ9J7%ok4m1k2lLL2
-47747fM6N8M5j1m5n3j3N6N7K7J3pk2k7qpl%nK0J2m6k1L2K4kJ2Nj2K1pj4J4rl8l6KK1LJ3K8
-47706A17J1k3l7m7l7KK8K9L4K9J3k0j8QL6K4Oj7j7j3l3l3LJ9K1Rnk4JL4J6q%j1j2NJPOj3
-47666I1J3L5Lk3j9J2J3KK6M5k9o1%Nk6k4j2K7K9K2K6OkK3K1j2PJ2Kj2o8n1K4M7L1l7o6o7
-47628A3k4J1M0M7M3pl7l5%M1O1L0k4RK8K9mm4m4l8l0pM1K7o3m9%%J4J3JpLL4L0K7Qj4J3M4
-47588A80L6Lk3j5mj6j8oNJ0J7Mj3J4LqoRL8M8Pm4o9p1j0Lj8rmqMQJ6K8J6oj9j7pJj1ONMJ8
-47543H1J7J8J5Kk3k2k0l3l5%M0N5L6M2K3krj6k5j7QJ%kl0n3j0N0M3mj5kmJ1rk3j6j4MRJ5
-47502H6M0J6j7pk7l3k6j3nK8K8pk2%J0PPJ4K0M0N3J8Jl5l7j3j6m%J7Jj9l7m2%L5K3N2K7l5
-47462A28k6kJ1K2K7M9L5qk4j7nLKj2Nj8k4J0j6n2j7qoj3j7L2K4k0k5J6L7J5j0j5j1LQkRK4
-47422A12L4J2nMPnk5l2RJ1mj7pK3pj3qnJ1L5K9K1J7kk5k5m1l9J6J6l3k5K3N9N6J9j3l5j9
-47383A29PJ6k1n9m7KLj0J3J2K1Lk7k0K3K6KLPj5j6J1K2k1k4mRK7K9Lk1pj6j8L1M0NkNnJ6
-47342A32J1l5l9lK1J5K4omK1ql8k5kK9K0oj9k2j8j7K0J2k6m1k0j9%J3J7K3K7L1K5Pprj9N
-47303G0L7M1K9J5kqj8j2m0m8j5J3L9M3Pj8pL1L5mk5l3oPJ2K7J1J4l6l5M9O3J8J2lo2n4qj
-47264A38Pj2k1k9qL5Mk2l6k5J1J3Mqj2K9M9K2k1rj8k7opMJ2Kj4j4jKMK3K1QJ4PmJ0J6MMJ7
-47221A66qj2LJ1k2m8k6kK9L5K6J4pl3l0NN3M2Kolk4m2j9qj3K2L2roPLk6m2qK8M5L1L6J4j4
-47180A96k6j5j9nlj5nJ1M3N9O3K0n9o1m0m2m9pM1N6K4%j4k6Kok1oJ9Ookl1qJ9j3kJ5Kk1l1
-47139D3jL3K1oj5pj2k9M2O6M1J2j3m0n1j3j2k7J5M4M6J0k6m6k3kkPL1J5m4l4j4l3j8M5Q9
-47102I2J9m0l7j9mJnK8M6ooK5L2L9JQj1l8l7n0l4j8j2QJ8QK1K5K9L6k6q0l3J9K8K1Oj1K1
-47063F4J0qj3mrk2kN0N2Mj8%Kk0k4qqjpj5j9mk7j0K4j8o9n6J4J05L2LN9K8L0L0J5o3r4j7
-47023a4O5j9j0Q9J38J49K5p9j09q4j2J8J5l0j3J1L6M6k0k9M8M3o7m4l4p3oj6r5m3m1RM0P9
-46989b7J72J27j34k53j38RQ1J06O2K6P7J22J3o2m1LR1O1MJ1Pno9k4On4o1k2qj9l1oNj2j8
-46954aPK5L2K2Kj8j8KJ7L4Pj8k9l1j9j3PL2M0Rk0m3l3OJ2K3LK8K1jJ9J8j0k6mK0Llj8k3j6
-46913D5KL5J7k6m4k7JK2M5K0j7j4KL2L0j0qJ9J7j1j0j8k3rj1pj4O%K1M8M2Ok6j1oj3K%LK2
-46872A32K8J4k3m7j9J2L5K9K4K6K8J5j6l2k7k1m2n1m8j0M8N1Pj1QJ3J1J3K6L7J2j7k1l5l0
-46837A19%knJK3M1lm9l0NLJ2QRLj5pj4k0k5n2l3J8M1M6J2j5JPK4L9J0PJ6Nk0l1l4pL7Pk5
-46795A07l6j9j9j6K8L9K0J4j1l1l4k9PN3N0K8J6J5Jk4l7KN7J7j7j5lJ2L3K2j6l4k1l2n3l5
-46759C9pj5qL2N9L9Mj8l1k0M5M8Koj6j4pjj5m0J0K6Kk5j8J0RJ0J4%lj2j3J2j0m0m5J3K7J3
-46719E0N7P0Ql2k3j4k8j0OK1K6J0J0OOK0J7J2nJ8N0J6kj9m8m3m1j4J3pORPJ5J0J2j8k9KJ1
-46679A55MNj7l1j4lj0j1rj3J7K8J7QK3M9L1ok6oj0OQl3n1n0k2MK4J5l%K3L6J0k4j3j5J6K7
-46639A39J0pj6k4k2%Rmj8QO1O7M1Ol4m9j7K7M3J2k4j0Km3p6l0Rnloopj2K2M7K1nj8k2qOK4
-46597H8J1NK0MPK2ql3NO4J6m9k0Mj8l1k4j8oM1N0J6J2pJ8J4j7l1rKRJ4J7J4lQKl7k7%rj9
-46555I7OJ6QK6L5K0%j6k1j3Lrl1l3k5j8J3N7L5lqPJ5JJ6Pm3k9l0l9OK7J1k0k0J8M1L9L8L
-46515A87j0j6j1%lPQml0oJ3J7L5J7mk9l7k1lj9m6nN2O3J7k7j2j6m5j0L9K3k3k3J9J6j9nK5
-46476A14K2%j2k4nK6NkQmj1JNj2kM2M0J6J9%j7J4OJ8j4k5J9J0o2o2k5QK0oLK7Pk4k4m3m8
-46435Hk0J0K7L1M4J3j8j8Klk7k0j8oK3K1QM9M8jj2jPkrLJ1J2K5K0OJlpk3l5q%nJ8jj6l4o7
-46391C3m1l5j9L1N4O0N7L8om8o0k8J1N4N5J6k1l8j4njM1Pm6l4J8M0J0k0J1K1J2pj5KK0J2
-46354A65qj4k9l1k8k0k9k9PN1K8qNJ2K1J2J0J9j2rJ8Kk4n4n2m3nRKK4M7P5Q0M9j1l9m7j8
-46316A26pl5n6oN0N1M8K4L4J6k3k1Jl2o6n9pM1N5K1qJ2J9k8l6l0l2j0M7N2L2pm6n6m0oK1
-46279C9J7Jpj1oj1m6j2N0N0L8J3Jj5NL6J3j2J3J6j6j2nj7m3m2j8mK4J9k2jL1L5L0J0Kj1k8
-46240A04m4l0kJ8K5J5QM7L4mOll2l8pj4j8j0J2K1MRL8L0pl5qJ6nnklPL4K2m3m4%J3J3J6K7
-46198A65Nk6m0k0J2N6M7%j5J2L4M2J7nj5j9k9rNk7n4o4oN6O5M3K3j6m4n9l7QM6K9KRj2nJ1
-46159A85Jj5rjj3j2j0QJ7Kj5kM7N6K0j1m7l9j9m0l1K7L1j0k3l8n0k4rLK5M6L1J7J9mk6j7
-46121G0J0RpK2K4Om6n8j9K0K9K0K3jJ4L2PJ9L4J9OOOlk7l5k6j4j8jJ2KNj3rk7k5J7J9j4l9
-46080D9k3LOK1Pk6j9lOJ7J1nk1rK8J2k1J3M3J7j2kj0k6oL9M3K3k1m3%K6J4J6J8jJ0Jj1nJ
-46039A60j8qj5RL2mkRk2j4Mmj4k3k6l0k7RK8K2M5L0j3j0K9K8om0n5pJ4lpj5LK0jj2LJ6NR
-45997I9Nqo%j1k0j3jJ1J6L5K3J5L6Oj7J9L5j1k5pj9k8M%j8k1l1l4mL5L7M3J9j4plJk1n4l0
-45956C6J3L1K6MpPjJJ5%k6j2j2pJ6KJ1K1K4J2l8n5MK8K6K6J0Jk9p0o0OL8K3%RJ3M5Kn2l5
-45915D6J1J4RK0J1J9K8qoK1K4MqJ1J8ol0j0RPK2Km4m0pJ9J8k5k8k8k9j7lNK8K9kk4J1N5%
-45874A26o4k4j0l8l0QK4L2M8M5L6Lpl6l0J2J3m7n2K2M9MNK9K8Rk2l6%L0NMok5j2pj0p%Rk0
-45833E8o0k8K3K9K0K3JoK0K1J4lj6j2j6j1knJ1K8J6nKJ2K1Ok0k9j8ooJ1M1L4L1K8NnOrm0
-45792A64l1qk6m8m1lj0j0J3j0l0j2K2L2L1M3M7M4M4ql2j7J7L0k1m8K1N6rm6l6J9K7j5p2m2
-45756C5%rJ0L4K2j5j7KK4K8OrnqLK5L1K7Nj2m0o0k7k2kL0K6K6J3Rj0rQK3jn1o1n1j4O8P4
-45715A06J3k6m2l0J1M7J6k8k8J2K9L6M8K1qj1pk4k3J3rm8j5j0l5k2OL2O4J7k3L1N0J7j7l3
-45679A30k3pJJ9J2l3PL2j3j7RMLj5oJ4J7L3kl7j6J9LjJ1J7rm0m6m1l2J1M2L4J3K0lk1k0j1
-45639E8JK3Qk4j6LK1J5j1k7k0JN%%j2lK6L6K4j5k2l4j7LJ1J7QJ5J7j9oJ5J2kj1K1K3Qj4j3
-45598A05k6l1k9k7j0L9O8M1rk7lJ7K2J9Pj5l4m1j8L1L4K1J4J2poJ4K2Mk5rJ6PK1K5j2j9L
-45560A94K6Kk9k6m1m5j4lKj0NM4L2LQJ1k0l7j8J7Pj1PL4K2l2l6nPJ4K2Rk2qL4L9Olk5m6j8
-45519I6QK0J4jJ6K1%k4k1k9MJ5J0orJ5K7OJQMNJ0j9k9LL4K0m3m4j7j0NPOK1K6Ml7m5LM5Q
-45476A28k8j0K0L6J4m3n4k3J1L0J1j0kRK3J2k2k6j3J4M9K3k0k1j6l3k5J3K6K8J3j6j7k3N
-45441F3kmL3M1K0J0%lj1PK5OoJ8L5J2j9k7k0j1j1k2k0K1K6mk7k7lJ1J7Mj5j4RJ7mKj0l3k4
-45400F0j3RO5P6K2nn1n5KK5M0L6J3j4k4k1j8J7K3l0n7k2%lpj2l1lL3K9M1J3j4l4j2K6j2j4
-45362G8NNjj2K2J6k7m6m3qooJ7N9P6L7Nonl1l6oLLqk3k6k2K2J2j7kK5J7j4%J3Jj5lQK0M0
-45319A21J2j1QOJ1NPNk5j2J6pk1oMmJ5K4ONj2rj7l3j5%kQJ2kK4M2K6Qj3n5n9k5rJ8L3M0K7
-45276A46qK5K6j4qpj5j3LK9K7Pj7k4%Qj1nO0M5j7JJ6j9k6j4k4m1JN3L0j7oJ8%lj5l4k3J5
-45236A49L0OJ2rm7m7j1J0j9m7m2MN6M2L0j2m3pK6L4Nl3k6%N3P9N7J7l5n1k3l1m7J8M4J8P
-45199A67Jk6j7Jkqj2JK0Ro%k7k7j9jO1P7M6pk1Lk6k8o%pJ3Llmj1j1j2J5J5j2nj2j1oK6N3
-45156A84j3n0j2%mJj5k6OL5L2J1J4J6l0n4l2NJ1nRL1J7k0l7k7pmlQJ2J8L1Pj3j5m7l9RK7
-45116C1Mj3L0L3kk4k9j3J6K1J9J0mroJ1RJ4K6J1j3mNJ9K1j1m0l7k4J2N0N3J7nj1j3K0L7j7
-45077A94n7n5%L0L6K4l3k1J4J8%j4Oj0j6j5QKl5l8k0K3M7K9j0j4l4l2kJ9J7L1Kj7LlJ6K7
-45039A20K9J8j3l9j4Mj3k6k0RN2L3j1j5J9L8L6J1%mj1J8J6J5K3mn6m8%M1J0j9l1k5j3J7L9
-45002A86L2Ok6m1j9j6j7jj0okrPM6K2j3J8M3Rj4nJ7rl1l1pqmK6Ql0k8jK0L4K8Ol2m8k0k2
-44961E8mrkMm%lK3K5k7m1oJ1JJ0l%jk3j3J8K3J9J1J1J9M2M6kl4j0j5m9l1k7k5K3K2j9NL4
-44920E7M5L2j6m9l4J5L2ojK5Jrjml0k0RJ1%pK3L4J6J1k1p2j8O0M2Nk9j7J0Mj4j2L1K3K4J8
-44880A68k3k9j7kKJ7K5K2K2K2RRJK8K8pj7k2j1ml3o5k2M2J3m8k6MJ1OK0Jm2oK6M1M5km1k4
-44840A21JJ1K8L0M4M7J0j3Onl1k1Kj6j3PJj1m4p4m8J7N3M0ll2k6lK8K8K0J1Kk7n0k1lK1K9
-44801A16l6m3j9K8M7J7Lql0m3j4PqjM6N0K6j4l5k8j4j2QMl6k0K6L9K8J8RJ6Kj1jlM1N7Rj5
-44761B06k8k7l7pK4OQK4L9J9j8n0m4k3rJ0L8M7L0J7Pk4rK3MnLK0Kk1JK5J6ol5j2Lnj1j5j2
-44720A74nkj5MJ7k8m2rmj2k2j4j0J0K6qlJ8K6K3J2J3J8nj2kJ0j0mJ3Lmkj4k0J2L9J5j2J8
-44680A92K4l0m8k7l4m5J4M8K7Nj0lRK9J9jk2j6RQok2m0k2k9l4j9J8N4O2L3J4QJ3J4J1kl2
-44642A69n5k7Qkk3k3j2l2k6lM8M6mMM8N6J8LKJ0k9o7l0lO3Q0J7l4l2jK5j8m6k7JMKK0K0k
-44602A48k9k4mlj2j0j9j3rJ0Mk5o%J8L8K2NJ0K2J9J8MjK0M2J8l9m7k4JJ5J8J1j1k6j2j1j0
-44563A08K1K4Lk4J3K9MJlpl4k8%J0Oj8k0nK2N2M9nj8J1J2j6j3J8J0j8l2n4l6J2M0J3oJ4K4
-44524A59PKj7k6kK4N6O0L5j3o1m2%RlJ1Nj3Prm3j3L6J2lnk2l5k5lRPkj1J2M7M7J2j8j2RK2
-44482B10kj4k6k1qJ4K8Jk9j1J2kj3kRLJ2Lj6J5L8K9nl9n0k9nJ4M9M1Kk9k5ljl2rJK8M4Kl7
-44440A47k5OL6J9j4k3%k4k6K3K2Kj8k4mL5N0N2K3m0l5j6pJKlj5l2l5J7M4K8L8K0k1l8J1j1
-44402A65n8k6M2L1j5PK3K9Pj0kqj0J9L3LmLm1l0kk1j7j8m0j0L1L4J1lJj5JJ0K3K6J8Kk5j3
-44362A51k6j9K2K2PNK0J8K0Km2o2n0m2l1j0J3M5N1L2J3J9K9J4nk4m8o4m7j8J9M9L4JnK2L2
-44325A47J4L4Kl1k7m0k8J6K0J1k2o3l9jL5N6J7l3k3k4j1K4L7M3J9j1%Jj9k4nJk0mJ1KPPk4
-44286E5mK9M6L8L4Qj3k1m4l8k0k1j2J7L1K7Jk2oL2K8J2K1km7n7j9K6J4jmplJ0RJ6J0k4k5
-44247G4PL7L9rm0mL4kj8j6pRJ9L6Kj0J0pj%k2j7J7L1J1K9M8J9j4n3l6j0J0L0Mk7l5l3j4M
-44207I5Opk7k4m1n0l9rJ6K4J4kNK1L7K4J9K9M3K0k8l9kL0M5J2l4k3OK9L0J6rk1l3o8m0J0
-44169C5K4kqJ3N1M7Ml2j7K4Qj3k4l0rm1m0RL0N0K1qJ1pl9rK5L9J5j9k2kL4L3L6J3n2j8pj0
-44129A13K5J8J7K4Lkj5n8l2nj8k4NJ3loK5K9jJPkPK4J8lm1j2K3K7J9QPK7L3pnom4k6jJ5J1
-44086A88k3l1LKRJ7j4oK6K5k2k7RM7K7Jk5k8Kl7m5mLMK6N9L9j5rQkNj9m8l8l0k9k0MLK3J0
-44044F8Mkj8j1OJoJ3N3N6mm1m2j1NL1L1J7J2j0%PJorjJrk5l8m2PL7J4j2%K8L8njONok1j4
-43999A07MJ6k2j3%K8K0l1NK2J5qk0PL3L3om3m1J9L7PKj1j7m0l2pK2K6J7ol4j1L9L1Nj0j0
-43960A33KQLj6l3k3j2j2L1N3M3K9L4Kk7l9k7MJ5nk0m2n6j6K2N9O9O9K9m0o5m8m0k5m%%J0
-43922F5J4K4L0J7NK4J6j6n3k2K9J8KmK0O0N9K0ql6k8nRJk4k6j8j8qj9j0J1K8Lk4k3k3j8l
-43883F9jmJ1L8K6jj3qK8K9j2k2J5J4jQknkk7m7j8J4K3RKOJ3M2Ln7k0N0K7m2m5j1J1K5N5M4
-43842B24Qj5j3l3n1j4rj2J8L2PK5J9k6l6l5qKrj1K6L9K7j0l0LMKLK8M9Jk6PK1j2j6Pj1m2
-43802A33qjj6j5K2K0k4j7j2%K6J0m3l1OK8K8J0K1K7J7Mk9k6l4j5K4K3L5J2mlpj9k5j7K4K6
-43764A50j9m3k0K5J9K3K8ll4k8nJ5NK0K3J2K2M3J8j7k9j0J8noJj3l8k6K4J0k9l7l1rJ5Mj
-43726G2M1M3j5j1K3K1Pl3o6l9LL7M8L8J0%OMQJ4J9j7m3k1k1k5k0k8rK6Rj0J4J8J1JmJ7K4
-43687A52nK4L5Nj3j4mJ7K5J7Rjmj2p9o7qL6M7K3J2j5l9k7mRK2J8k7l3l0k5J9M6L4J5lJ1R
-43648A75MJ5j0l1k0m2m6j5j2k4jL1J6kK6K9MJ1J2rk2j6J9O0L4k2o1l5j1NM9M4j1j9J3RJ7
-43611A64Kn0n5j3J0NRL4K0Noj8J5JKK1K2K6K2KMJ6qj8qoLj1l6l0k8JK6J8K6K4j9l1jJ9j8
-43570A41k9%Mj0j3MJ5J6L4K7ORj3l5k5ql7j8pPM5M0K%J9mm2j2J9J5mRK5K9rl2rJ0KK5L5J7
-43528B48j7n7m1JK4J3k4k3j2oj1kJ9J8K3J7l2l1j1L1L4J0qkJ2Rj8k1K6K5o%K7jl7l8l0j8
-43490I1QJ5k1K1O3Q2N9j0m6m3k9l5mJ3L1J4%j3J7L0J0j1l4l6k5k1mLJ2K0j0j3K0kk1nKK3
-43452A51K6J2k0l5LJ0pJ3QnJ8Jk1k4k9nM3N4J8j3j7J1M4J7l4n8n8k7K3O4L5j6l3k1j8m0j3
-43415E7j7mL4N5M8j1kNj0nrj3k2m5j0M1K9RK4kk3mk2k2j9mmOK2J2KL3N6N5K2j4pkj8n5m7
-43374A19j8qolJo%K2M3L6K0lj4qlj7j9j0Nol3k5rLJ8J1j3k4m3l3J6L6J3l5j1K4KrK4N6N5
-43333A48J1j0k0k7j3%j4J5L1NPrk8j2J6J6j4l3n7j5J3M5P4K8j9k1qK2N3M6J8l0l8k3k2k5
-43297A10k7qK5K5J2mmK2K9kl2o9n8j1J1J6J5rjN7N8M1Pl1k8k1l3mK0M7J9o2q5k5J3K5L1K
-43259G1%ONkKj7j5JK7J6L%k0k5L6N6kk8%L2K7lk6n7m8MP3O9J6KK3Pj8j9j8k2QQJ0M0K9on2
-43216A93p5k8pj9pL3P2L4l5n7k8K3M1K7kk0lJ7J6j3l9l2k6MK7Kj5lL5N5M2J5j3j3j3k2k9
-43179A37m3k6J4Rk4k3L3L3k9n2lJ8MJ0j0j1k8k3K6M2J0j2j5%nj8l8OK9kk0pJ8%j0QN2K4n
-43140F9lJ4K8K7J4rKJ2K1Pj1jJ3koJ7J1J0k6o0m8l6k2K4M4J5j3RK3K4RJ7j0l7oL0K2%j1l3
-43100A28l9j1MJ7K6%m1l9j8j2RjoJ5J2oJ3L5L6K5PMOMJ1j2m1rnj9knJ5K0nl4l9kM0L6J9K
-43058A38j5rk7m9l2J5J9%k1JM9L4K8K7J4J4J0l8n0j8j2mK1J8Jj3RJ2NRROj2j1J7K8j2m5L
-43019A19qk4k5j6K4J1jL6N8M2%l1j9mmjj9o2n3nL5J1MK3L3M4L5Lmk6k5J3J7j4mNorKNk4k2
-42977A14pmLKK6L5k2o5m8jmm2m1K7M6K2QJ8Jk8k0pRL8L9K2J5QJ5J3J6J4j5j9J6M9qo5l5j9
-42937A06Nkm6k9RM2M6K0Qqk2Jj4j7rJ1Pl0n0k8QJ6L0L5L3oj9K9O0%j1J0mQrj9rrmRJ8Ll0
-42894A39l0J7J9j5j3J7J3noJ0POjr%rj9k4mK8M0Pk3k1LRJ4LJ7M2J9qj5l9j3Qk9k8j0MK1K7
-42852A49jj3j0j5j7oMPMj6KK9K8J1K2J3k3n7l1oqj4jJ7QOK0Nk0j4j0J0M7M0j0k6k0j9J4M5
-42812A44K3k2kjj0j3kJ5Oj3prj3j7ML2J2kknJ0J0kroL9N4M8K4m9q1m0k6j1j0j5MK7LloON2
-42769A37O5j4m6J7L0Rlj7k1k7k9k0k7j5K0M4L5oj9NL2jj7j0QJ1Nqj7J7K0Mk1o6m9nKKJ1K4
-42729F0J7Kj2KK8K5J5Kk5pJ5O2O0L1l2o6n6k6kJ2L3M1L8J9J0k1l0n8m6%M7O3Pl8l3k8mOJ6
-42690A27rm3rQj5qLPJ4kjJ5J1pm7l7J3K4L1ol4qJ4J7K0J7L2N4L6J3k2p4o4nM9M0jl6l5K2
-42650A04N7Jj9K0K2k6j7K9Kl5j9LJlj2qqj7j2J4L8K0j2nM0J8lQk3rmNRJ3K9K3j2l3l4m3j8
-42609H4PK9Qj0%NL6N6jo4l0Nj2k1l2j9j9k0J4M1M0rk3QmnRjlQNJ0QrNK0J2j1KJ6J6olL6M1
-42564B19j4m9l8j4j0mRJj1m%mk3j1K6L3K3nJ0K7K7J4RPk1k9k7k7k1m3l9j8K5N3N3J2NJk1
-42525A21j1J4J4mj3j3K4M3K9j2m3KN4J9j2j2kk3k5l2m9j3L4L2K3OJJ3M2K1ol6l1pnMJ4J8
-42487A79J9j8k5opMnl4j5K4M0ll9qj4n1m5qJ6J9K9M6N8J6m7o3j7J6K2K5J7J4K8K3RJ2Jj2
-42449B00J7L7jk6k3Orl5m5kM7M1J2l3l5oJ2Qpoj9oKJ1K8J1oj4k9k9nJ0j4k4NN5M2j6k9j3
-42409A12PL8K3j0j6mJ0Lk4l2rRK7J6j6oPLj6m5m8J7O7K7QJ1%j6l2ML1J4j6kRkm1j7L5M5J3
-42368A84J0kk6j2k0l7k3J9L0K9K5J7oj8j6l4l1nRL1M0J8pLkj9k3k7nL2M4K9km0m6k2k4rL9
-42329A03Nm3j1Kj3J2N8L1pl7j8pl0j6KJ0L3K1lJ7J0pj3%nJ0%k7j5mj8k7QK6L2M5L2OJ0Pq
-42288A71j8l8l4n3k9K6L0L8L2M0J8l7m8K2N7L8om4j7Mk1m3k0pK6O4M2Jk3l4rK5K8jk0k9J0
-42251A41N8N5j3m7l2l1j4j4mK7K1k1k5k3k7KN8P3J8l1l7nL8L1l3m5k0QMpk4l9l4j7KLNK5
-42213B6K4J9K3J4rJ3J3J4K3L3%k0L6Ol3pJ3NJ2Kj0qQJ0K1mr0o8K0L5mjJK0M0j0j5J3Nk8o6
-42172G6m1pL1K8j2k9KK3M8K8LJ1LnJQjk4j6KK4L8%k1pj5k8nK0J8L7K1k0j6n5o7l3NK9K2M5
-42131A21P8N2rk4pJ8RKJ9k4o7j8Lj8jJ4j9k1KlJ0Pk2j9nJ3L4L0J0jppj0j9KKJ8K0RlJj5l6
-42088A19jqm6l0qk6k5mJ6K7N5N2Qj9%K1K8J3jRK7k1n8k9j1j5j9ppJ5L5J4OQqm0k5L3K9K6
-42048A33K3K8RKNJ7j3m8j5j3k6oK5L4qk6k6l9J0M1L2K2rn3j0N4K3K1Ql6l9j9NL5J3k0l5j
-42010I8K5L6L3M3J4m3n9m7k2pj5j3J5M6M3J9k1j6oj8J1PJ1Nm5l9QN1Qk3k6k6k2j4J7L2l0
-41973C0m3RJ9M2L0l5j7L2K0K2J3Kkj9k9ONJ3pk4NL5J7j3j0JJ3J0L5M4Rj7k0l2l7Jlk1j0p
-41933F7KJ0j8j7mOJ5J8J1LRJ5J9J7J0J1kj7j2n2m5nj5j2M4O5M4K5L3pm3m3k9lKl2l0mnJ5
-41893D6M4N8K4j2J3M5L4j8l5l1k8Npk5j6OK0j8j6lMK8L9K8qj9%K3J0mkk0j3J8Oj7j5j6mO3
-41853A87N1Jj4l4l4qj8j1Rlj3%L4L3J4Pk1j7QJ6omJ8nKN6N9K2%Jlj0m1n8m3l7m9k0J4K0J2
-41812A15J0J3OKk7k3l0j4K6L8O5N4J7j0n2n5j8QJ6J2k6o1j5K3L5K1j0k6k2j1J7pk4l1k6K2
-41776A2N3N7M6J9l5n9m7j4J4Mj0qRM3L4J3j6l9j1J6J4K2M2K4Nk1k3jj6j0J5NLJ9loRJ8K8
-41737B05L1Pl4p4l4J7Nk5NL3K9J9j0k9j8JkpJ0J3j9l3qJ9Rrj4j2J5K5M3J4j3j4j0Qj4m2j7
-41698G0mjnk5l2k7kK2jJ3L5M2M8K2rj9k0J9K7l0m3k1JJ3L4N3L6qk8j8J4J5PJ5K8K0k6k9j0
-41659A76ORj5j2oj0Mk1n6j7L0J6mK3O2L6%j2j1LJ8j1p1o3j9j9j5J6L0J7L7L5Ppj6PQj0j8
-41620A27J6K0lLnmk2l1J0J8J6K3J3j4k5j7j9m3j5J1K1K3J8J4K1K6M0L5pj8k3k4J9L3Pk3j9
-41583B02j4m1m1k6k4j8pj4J0K3J0M3M5K2J9K0rj2J0j6m7j6J1k5l9PM3J3k9l4l1rL1J8j3j9
-41547D3J9M2L1J4J4K9J9k9p7l0J4LpJ5M5L3J1k0m0nK6J5j0j1pj1pQL5K4K0K6J6Kn0n7pL2
-41509A68L3jjJ0%j6j3%qNM3J5k0qml1l6j0j0k4J1J2j3lL0kl0kK5L6M5M4K9JkLqk3j2kk4m0
-41467A67j6L1pn3l9KK0K9J0l1j0OLL9N8jl7k0MJ3nj6k6L3N7L0k4k7KJk4k6kJJ5J9L4L0J2
-41428B52j6n1n2o%pl0j2qj3k5l4j6K5M2K3K2L5K4Mj0m8m4oOK2M4K5ooK5L7J6m0n2k2%K3P
-41389A28l1k5QK4k2k4Nj1NM8L1J3OK1L6Jj5k1k7k2k1NJ8K4J7pl0l4m5m5j6MO2Q4K5k0k4k0
-41351A05j0J0J2j9nL2Ok0LK2J7jm0k4rl6k4j9j3K4L1L6K1olj3J1J8j8j9K0L0j1lK2K3K3j1
-41313A62nk4l9k3JK5KMK5Kj4J3mLOj4j4mj7mMj4j5JM0M7pk3k6j5J2P0M7k9m9lL1K4J8J0K1
-41272B25M2kn9o1m1j3j0J2RK8L7l5l1K2MlJ1j3MK1ok6J9K9kj9k9j5J3M1K8ok4l6j9JNQnj7
-41232H7LK3NJ1J7K2jk3k0j7l1OK6J9K1J4J3KJ5J4k5l1mNL5M0K8Ll2k4Q%k7k8m0j4K7K1MJ9
-41192A71J5L2K1m1n4JN3Pj6j4k1j6k4m4k4J2K0M0K7m9k9K4Ok2rJ8L1Qk3J2L6K4j7m3k8l0
-41156E4j6nK8L0K1K1K0M0jl9p5l7K0M0K1pRJ1JmLQj1k2k5k0Jjk5l0j0LNJ9M1K6L4L1mmk9
-41115A22k6j4j2j8j8K2K1oj0jQJ2j8k1PM8N6K0k9m0nQJ3L8J2k4l2k0J1OJj4k4J7L6J4OJ7
-41077A63K3k3n4j5Nl0l0J9L6J9L7K1l2k1k5j7k9l5k3nK9M8L5J5J9J4QL0M1K1rn1n6l7MJ0
-41041A05k3k6J2L1L3K3j9k7j2pj9l0jL3L3K3KK2K1j0O%j0%Ml4l8rnpmk1K4L0mO%J9%m3oK2
-40999I4J7J6L5N0L5Pnoj0k1k7k7rKJ6L5K4J1J5nm4l0Nk5l6j1K7J9jokj9m3l1LJ5L2L8L2J4
-40959A84k2k3J0nk2j9QK7J7j3m1%K8J4J5j7j0N3J5j1l3n0n6o3nN0O3L4Pk0J0J3PK8kk2j0
-40922A39QJ5J3Pk1o6m3MRK1K6PqK9N0K0k9n7m4oJ9K9J9K1KkOkl2l8j4Pj8j1J1L0J5K9N4J7
-40882B16k3nK2K0mo2o8l8l6j8K6K1N0O7J7j2J1J9mqj0j8j6k5k2j8K2K1oK4J1rMJJ7K3NnK2
-40843B12J3m6n9m2l3LL0J9Ol2m6k8PL5K8RNQJ1pm0nQJ9MJ6J5j6k9JJ9j9m1k8j2J5J8QL7L4
-40803I7QJ1OJ5L0J8Nk3k0k8p9n9J4O7M4qj5PN0N3On9o1rJ7J8J1j3k9qJ9Pk1nJ1Kk3k5J2L6
-40763G9J4K1J4rpPJ1Lj3pNLK1K0Qk1k7j5k1j3k0nk3k1J9kk1k8k5J8N8O4J1k6j7j9k5k6l0
-40724d5j5jPk0l1nK7N4M5K5K2J5j1m2m5j9OK2J4J3K9K6K5K0pk7k1J7O6M9L6J9k7j2Jl4LK7
-40686B06k4q1o6%J4JJ0kj5jPknj3k3NkJ5L5L7J1j3J9L9j5m3j5Kj1k2mL9N7K1m0l7kJ7Nj9
-40646H5J1Rmj6k1KRMORrqj2%K2ml%j7RPLJ2J0K6L6K0k2l8k4pLQJ2Rjk4qL6L8K1J6kJk7o4
-40600A13j4J5j0l0J7J7j3m5m4kLmJ0L8M7Nj5j2l8j4L5M9L5L0J1l8m6m0jM2J0k4mK7Mj5PK9
-40562A35L8L3K4k4n7l3OK9L3J9J3Qk0o3l3K3J1j9qLllQJ4J5PJ7J2qqk1k9J0K6Mpoj7k9j8
-40522H2K5K9Mol4m3l4j8ROK7L0L0K5Nj8l1MM5N5mp1n8j8Rrl3j0ORPK4K5K2qJ5N3M1Ok9j0
-40481A59J7j9m2j1J6K5j5m3j1pkjj7lJ8K4K4O2L7j4l9m2j7J2L0Mm1m0J4L4L1Qj4j0Nk5j9
-40444H8%Qpj6nMK9J8rn1o8m7OM2JkJ8J8RJ1K1K4K0RlJ1N0M2K3J1Qnl5m2n0m2j9KOkkML3M9
-40400A60K8KoM4O6j8p9q7m1%OJ3JJ3lj9k9l2l1j8MK3M3L5QJ1rk1J7L2Ooj4%L9L8j9n6m1j4
-40360D6J9L8N7M0J1K1Lk2l9l4j0oj1l4m0ppk9k0QNJ4M1L8L0K1POpNJ2K7J5l6m4JJ3kpj0J
-40319A14kJ4K6J1J1J5lk5l9o4j4N0M4Pjpj8j8k1K3K3k3l0j8J3qk5J7M9M8Ql9j4J2J7pl2j0
-40281H4K5M3J0KJJ1RMknrMqk1k4k7k0J6N9K9kk9qJ9J6jj6n6o0j0J2KpJ3J0J1J6mk0J7M9L7
-40239A70Kk6j7j9j0K3KKK9J9j9l3l1k3RL5K2OJ5K6J0m0l0J1L2mqJ7Rl4m3j4K1K5j1k8m2r
-40201D4L3M4J8nm4n7j8J8K6K8j4k6J4K5L0L0KJ2J3k7l0k2k1nJ6L6L0j5j5Kj6l5m5k3QK3K4
-40164E8M2K6M2L5J1Qk4m7k6Pj3o1m6k0k4rQK6M8N1N9L6j1l1j8j5j2j8KJ1kJ3L6K9L0J4k6
-40127A89l0j8J5L2J0LPj6k6k0jmj0j9jrn2m5J4L8PL0N5K9MPnk4j3KL6Qm8n4j6K9J9MNj6l2
-40086H4j4J4K2jQK2J1j2k9l0k9k6J7P1P5M2J1j3m8l3QJ4JqnLRnl6k4PK1J8J7M3J1m0j2pm
-40046A53NmJ4pm4l6k%k7LN0M2K5lj8k1k6k6NL6L4K9J1MMk1k2mqkpj6j9MJ6QPJ9L0J0j5l1
-40004A50%K3MrkJ6NkJJ9Ol8o6o2j6jK8O1N0j4n6m9k5M4P6N3pl1m5rL3L6K3l5n9l0k2j9%M2
-39964G3N8M1M9L9rn9m4j1qK9K3j3l5k4j0j3j2j5j6K3N8M7Ppj8j2l4m3k4j4k3k1K0Q0P5J9
-39928A76ok8m8k5M0K4k3j7lkJ2J6jk2j4l3k8K8L0oLK3K8K8j0k7j9rKK2N2K5n%l9l6j2J5K2
-39889A33LJ9Nqk4ooj0OJ6j8m3k4L6M9K1J7K0L1J8on6p2k6J9k4m9OJ7J8J8K2OLK3Nj1MMmo
-39848A26J0k6m6j2K2J3oMJ3kJJ3Nk6j7Nnj1kJ5K6K9rpJ6L5N4K6qk1j1nm2o5j7M2L8J%J5J9
-39807A90k5m3KK7lk8k2j5lj5jK0J9L4K2j5k3L3M8K8j8l7j5j0J5L9L2Kl0l7o0n1RJ5lj2J4
-39770H3J9L1J7J2Ol7o0k3J2llJ6JmRK9Oj6l2k5J9K3J6K6M0Pm3l5j1j0rk0j2J4J0L2L0J1K2
-39731A48J5j4j8K2Lk0j9qK9M1L4Ok2J0J7j2j6KK1L0K0Pjj3k8j6llk3QJ0jMlJj8kl4o2l9l3
-39690B0lK3J3J4ro1o0k5MM9M6Ok5m0lK4J8L8K6j8J3P8N6QJ8mk0k6n0l8k8j5MJ7Ol%QK0K2
-39650A03L9M9L3J4j0l6m3k8j1j3l1l1j4L2O0M3J3j1k4m9k7%N0M6K5Mm2o4m0Mll1pK2J9L1
-39614G2N7P5N5Jm5k7lQRjj7l2n3k4J1l1j7L4J0okj2mJ9J4MjK%jkk1L1O3K3PK2K8k3o7m0j6
-39572A00J0L6L5K3N3L1n3r3k4K7j0m2j5J9qj1nk1j4rj3rK3M8Rj0j3j4J4J4PJ0jj8k6l5j5
-39535@k1k2%LM0J4jM4N2Lj5qJ6NpJ0L1Lj9RL6M0rj7J3rj2k0k9k5PPMQmrl1l4NP1P1K1j1m1
-39491A69j9LMkk1jK5K6K2K0pl3n6o0m0MJ2ROJ9J7J9Jj7L0N7%m5j7L4J4j2j6j9j8jRnoMKn
-39449A06QL6M3L9J5j9j6j8l3j8o%J0PQkK3L7J0k2k9j9l2l5j3L1J7qK2K1mk9JM2k2p2l5K%
-39410D6KJ8K3L0L7J9j2lK7M0%K6K7j9k3j2l4k5J5PPpk7l8m1rMrpJ3J7m3l2L9M3Qj3nJ2PJ
-39369A09OK2Pj4j4j1l8m6j2K1M5Kk8KKOkJ3N9N2J4OQRpj9k1k4jJ8Rl2l9k0j9KK7K0%k4l4
-39328E4JN0N1J7rj4J1lj4kkjk1n4k8M4M3LpK8Kl1qLK4K5nj4j3lo%OJ6L7J2j1qj6KJ6JK4P
-39284B07k5k0j6k2k0omKmj1Olk1kNjK6L2Mj2k2Lmn3n9j1L1L9N6O1K9M%n5j06p3kL9L9L6J8
-39243H5J2L1K7J0Lk8m0k3mj0oK0K7K6j5j7pJ7MNJ7j7j8Qpj0K2L5L0L1MLKjO%JK7M0K4l0o2
-39201B22k1Ljj8k1k0j0nK9N3J3n2n9l8m5m8%L6M5O1O5L4j0j7J6K1ml0j9J6M1K9l2m1OKk6
-39164A75k0oJPj8k2j2kj0J8QnK9K1lj5j9KL3K4NJ8J3j0k1l9PJ9j1j5RN6K3l6n2l2LKk5j3
-39124H7K0M1MlJ5J1j7j4RPLJ1j1k9l8l6MLLJ0kK9J0j9Nj0m2j3L9N7K9qk5JL8K2l2j1rk9J
-39083A11M3K9K1L3L6J5ok1jK6J9j7o9n2k3l3m6l7k0K1O4N1Qj1k3j6NJ0%j2%K2kj2JK0Nj6
-39045A23kJ7Nk2l7k7LRJ7L7L2L3J4pm2o9o5j3J2PM8L8K5M8M3Pl1o2o9l2K7K8kn%oQL0M6M7
-39005B13J6pj6k2j9J2K6Rk%QJ1Qml0o9q0n0KK8M6N6kk0LJ2K4J0J0mj2J0j6k3j6K6K0KPJk6
-38964A42j1pK4M6L1l2o7k6J2RK2L3Nl0m4k0j4PJ6K7lk7LK3K0Jk1kJ2l3k7j9k8LM5K1J2J7
-38926A20k2j1RL9L7J2Oj0l3j3kJqJ8O4N5Kj9jkl1j7J3J4j9nK0J0j1k5rl1k8oMpJ6N1K6ml0
-38885A73qN8K4Jj3j9j0k6j5ORJ5kk1KK3j1n5m3kOJ2J6J8Mj5J5K7M1K9l5m0j3kk2k8oM3N3
-38846A89J5j1k1nkok7l6k8l1k3j2J0K3K8Qj4J9M7K5kl0o2n0KL1M5J9KK5J9%k4m0j5j2j3p
-38808C6PL9N5K8MJ6K9ml7k1j5J0MOPj2oj4k0l9l2%J3%qQL1K2K1L5J2pL2L9km7l7k2n0m0j1
-38767C0K1L6J3Nj7kK4J3K2Lk9k2j7l6l3KJ5K7J4j0k1QK3PQj3rQJ7jk9j5KJ5K7M3N5K0j7R
-38727A96L3L4K1j8k1m4q3n1L7N3PoK3K7ql7m2j9L0K7J5j9o7l9J7L4J7QK2J3OJ7K4M1L9L1
-38691C18nm8l5Mk0k6kK4L5Ll2j5k0m2JL9J3J5OkJ5J7Kk0l3l0nK0%j2J4Mk8j4j9m3l9mL5K8
-38651I9L1M3K3Mj7l3l5k5K9L5kk4pk8k0JJ2K0K0Kj6j2LL9M6L8K7M%Qk6n7o5j0qqmj1NPj6
-38610G2m7j9j%N8P3M7Pmoj1j5%K9J2j0l5l0k0J1J7J8L7K7jk6k6mlnj6j2JlpoPK5Jk1k3j8
-38568G3k4K3P2L0JLk1l8QL0J3J2j3l6m1k9ok2j6J9K5K1L3M0J4%k2j8j9n4l2J6M6K7J6Qj0
-38531A29k2jOnk0l7j7nqj7mK7L0J5KKnl6j2nj4j2JK7L8L0J6kK7L0J5Pkpj9j6j3j7qJ5QKJ0
-38488A33j6m1k6J7N4L3NRL2M3Ln1n4j1PJ0k6m9nMj7j1L2L0j5j4OlKK0K9K1m5k8nJ0K1K3M0
-38449A67Ql5j1qkK7L1J6pl1j6J4J9L9L0J4K0j7p1o7k1NJ4K2rk7J4Pl6k0RJ3lj9pL3N5M0K2
-38410B12k2n7l0LJ5Ol2k0J1RJ5jJ3L8K6M2K8k8n7k9J9K0K0K3%m1n2m1k1j9J5L3J0KK3M2L0
-38373B05j0m0n3l5k6k3KK3O6N0K2L9J6J6J2n1q3n0JROL3J2k3R%l8j8Nk1m9k9K7Q1L8k6j6
-38336H1qpJ6M2L8J4j2m0m1j3npLlj7j7JK1L5K6KJ8K0nj7mL2L4Jqoj2J1J3J1J4kk2k9n2m1
-38295F5oQmj1NL5J9OJ3jjPj0qlnQQoj6k9k7J6M4L8K4J7j2k3rnJ6pj8lLnomj3qNj6k0Jj7K5
-38248G0N5PKJ9oqK2Nj2mj9j6QK1J6nLJ1OpqMjLOolk6k6j6k4k9l2j6RJ7K9K9OJ%R%j2j1j1
-38202F0k0lOjrjJJJk0j0kK3M8L6NPJqJ8L0J5K4JqJ4olK1ol1j0K7N2K3k1k1l3n4l4RK3L%j5
-38157A33%kjK5J2oLPJk4l1nK6Pk0j1j7k9j8KJ9L2L8J7Oqj7l1MJ5mJ5J1J4K3K1jn3l2OJ3l7
-38115A03l7pj2j8J5M6J9oJ3M6L6PJ9K7j4m4o1k7K7L3L9L6j3m2o4n0%K7N1K9MNJ5PrK4M2Q
-38077B74l1k4l4n4k8PMoj9PK4Jk4lK1J1j0m6k5L9M4L0L0K2Jj9l6k3KMj5K0O3L3j5l6jJ2P
-38038B07Pj5k4k4lnnk0m3oL6L7K4krRql3k8j3kmnrk6NK1J7M9N1J5Pjj8kkk1j2J5Lj9rk9k0
-37994H6K7K8J7K2J3mJ2J4j6j4Jk3n7o1k6J2M5K4LJ0L8L2j8k6jJ8K7K1K5Jk5k8rok4lL8L2
-37956B05j8m0%J0RJ1Pk2m6JK6RJ4K5K9ql3j1L1ln1k5K6K0l2k1J5J7J0NK1L8J4k4k6l5k9j0
-37918A09J0J5J2Kl3n1l3LK4K3J5j3l7j2kJ8L7K5J0Mrm7n6j4M0P3N4J0j3l8k8l8k3OK7L1Q
-37881A09%%M6N4Rl1m4k7l0NJ7k2k7k2j7KK4K5J8J1LJ5J4KQJ6J0mJ8L1Mj4j7l6n0qM7N5L7
-37842B31M1M2K2j2l4l1k6%J6J3qnJ5k8o6k2O2P7M6K2j0l8k7mk6l4n9m4J0L7J4J4mj3l3n0
-37806H8j2M1O3M0mrJ6N1L0l9n9k9J8K3K4ojJ6Lj4l8k5krj0nLpJ2L3mk8j4MJ8j6l2j4K7L3
-37766A66j5j9Mkj5j3J1M2Pk4j0Joj1RJ6j2l4k1KJ0J1k0l9PL3K9K5jQJ2J9J7L7K8j2n6n6K0
-37727A48M5M1J5j4ork9pk1o2NM8K3lnJ6J5Nl1k6JLJ3K1J7Jk2l0jK8RJ3M9J3m5n5j9J8J8k4
-37687A56j0jl8n1l5qJ5J7JRK4J0k4k0nkj2l1%J6J9L6L9K4Lj7rRK3k6n9k6J6O0N8LQK2K0K0
-37647B34j2j7j2j2jK1L2nk5n7o0j8OL3N2K9rk2nj4%J3Nj1J8N5M9j0n8m1j1j4k6l0j8K3N9
-37610A41L1j0j3RK4L3K1l6n3qK4M4K1j5l4l3k4NKj1j1rPJ9L4K3Oj5k4qJ8L2J7j3rkk6k4l3
-37571A00j8J7K4j0n1k8j9J3K6j2kM6M6OLK6L6%j3j1j4l2m9j4K4M0qk9J5N2K4%rj6l0k0MK
-37533A19J5J3ok9k9%K7Ol3m7k6J9J7K5M1K4nj1j5PK2m3o9l4PM2L8L2J9roJ3K7N3J2k9j3j7
-37495A57l7j8NJoLK2K7K2M8L2k8k8OJ0RJ8K1J2l4o3m4k3OJ7K2K9ll9j6PJ1OLj6mJ2PQJ2K5
-37454A99L9J2k9m1l4J1N8L4pk4m8l8J0J0j1pNKj0K9M5J4k8p3n1qQl8k5NK4K8M0L3j3lL2J2
-37416A62JjJ9K8L1nl6nrj9l8l9l7j0L6K1rrK0K8Jm0n3l7l5mK8M0N3M2M1K5KMMkj6pj1l1k0
-37375A13KLk1ML9J5%qj0k7l1mK7LrONLj0l7l2J7M3J5j1%oJJ7K4Lk4j6K4M6L1J4lj4j1j7j2
-37333A52K5J8ojLLKk5k7PPj9j2oj5lK0ROqk6l4k1K1K5n%nk4nN7N9K1j0l8l0l8o1l2j0QL9
-37291B1L4L7Mm4l4rK0L0M4L9RK%k8l7j4J3K3jK0L1j3l4RM7Mm5l1j6J1nl6j3J3M7M0ooK5L2
-37251A83Oj3m2n6l7j9kOOK6J8J9M5K1Om%K3J2m%JJ3RlLnm0m4k4k5j1J4Ok1j2MJ7J9K2N4L9
-37209B10qj6J0orpk9l3QL6L8K3OpJ%k8j4J8J1j9o1n6RM4L4L1L5K1J5Rm4m3k6l5k1j9QM4Q
-37169A38m8o5j6M4O6M1L4K1l3m9l9kJ5K2Qj9j3lNQJ2N5N4K6Pl3k0MrNnl0n1l2JL0L1K4J0
-37130A94J1J7j4m0k1MK0J2j4m4rK%J1Nk5k7qJ0L1J5L9M8L0Kl6n5l4rJ2kk0j3rM0N0L2K2J
-37091B28j3k8k6Kjl6l2JM4K5j9l4okK1J1l0m7j9M8N7N1N9Pl4LK1k3nK6mm1m8j8j8j5K0K9
-37053A54M1L1l2l8l8k4L4K7j2m8m5KO4O9Nm0j6J9NkjJ3mj8J5M0lk2j0RJ6j1k4j6m1m3lNJ0
-37014F8L5O5L5k9k9mOK5K6Lk4l5l4OJ5j1Okj1pj9Njl6kM4P2P5K5k0n3l2j8qK6mj6pJj4k6
-36973I6K1N1L2MQKk9l1MJ7RK0MPK0J0j4k0j5l0j4j9j8M2L5j2n4m0J0Qj8oJ1Nlqqoj4KK4M1
-36931A24N1K6j1Jok6j9k3l6l2k7oK2L3Rk1J1M3M1J5nMOk7o1k8J1K4Rj9k8k3mL6N5L7J6Kj7
-36892A57l3j7%J8L6O0L8J0J4Qk2m6k1j6l8k7j7kLpk4JK2J8J7%j0OK2OrnJ3J5l1n3k3KK6J0
-36852A01K2L4J6R%OKoj4J9K1j0j7j8k6LQr%J1Npl7k8K7O2J0l9j6J0mk0qK6M8K1j7mj8k6l7
-36811A00oKj3nj6k0OJ4QJ9L2Lk0j0oj1j3lPJ2K3J0j3JJ2l3k0J4%ol6m8L6Q8N5J4j1k8j2J2
-36771A38J0OJ4L4K4k5k7j3QK4Jk9rLk7j4J2K7K1MRJj8l0l0j8kJ2K3j9k8kOK0K6K4K6J0Pk7
-36731A72m6j0L8N0J6mj7rK7K1l9l5NJ7LJ5J0oj7OMj4j9k3l1l2k6J7L0J1JJ4L0N5J3k4k0q
-36693A75Rj5m5m7LL2J1l6k8L2L0Plj1j0nLL4N2L0Mn1o9JL2LRNk2k4J3L2K7K4J5pm9n0j7L7
-36653A31N3L8Mj9m4n6j9L4N8M4Ok6j4nl1m6l8k2mj6KJ3MnJ8J3j3k4PN1L2LJJ5J9kl2m0n3
-36614C7l1lKJ9K6L0L1Ok7j4K3K1PJ0oJ0J4J1j2rOmJ3K4K4j0rj8k6l2m6m5j3jJ9M4N5K9oj3
-36574A36oj5j3j5QM0K4k2l5RL0J9J9Nj4j8m0l2J2J3rlj8k3RK0J2K0N1N1K5knNnq%J8J4l9
-36534B18o1k7j4j2mmJkK4M9L1Qom6n7m2QK5K6N6N0J1J1nk8p7n7K4J6KKjJ8RK1M1Jm2lNNK0
-36492A94k0n6m4k2j1RJ7Qk3j6J5Qj2K9M0M0K6%Kj4mK5K7Pj9m4k2k1l8k8kK0J1L1M7K3J3M
-36454B00j0j5njknLK3Ol1l1m4m3J4K5K0nl0lK6L8N2ro2l2J2J6RJ6J3mlj3j8kJ6RRM5K8ol0
-36412A76k4Jkj9k3J0K0J1j5l3j1k2j3K9K4K%ml7m7j1mj6qK3M1M9N8L7Onj5n4m8KL1j4l4n
-36373E6lJ2J0k3kJ1NQJ8M7K4MK3J5KJj5l7n5j8L9N5K6k7o0l3lQJ2J5N0K5POj6m3l4j9l1p
-36333E3L1J2j7j9J6K6j4j0K3J7k8n1j7L8K6kJ2K0K2J2J7k9n7k6MJ3J4J4j1j8K2M8M9L5J9
-36298B44ol0NN1J3l2l3j9lk1l1J1M8N5M0%j3k4n1l7qL9O1L1k4m5j5R%m6l1PJ3MNk1m0oO9
-36259A69N6oj6k7k3KJ5J6Km2l0j0j1qMRNj4rl6k2%J3K7K9L2kjK8M6L8K1jRK3rm8o5o0lL1
-36218A32K6PllJ4KlJ1J2Qk8m6KJ3KMnK0N3L5J0j3m9n1J7L0J5L6L4rm1k3RK3mj6k2l2k5k5
-36178A17k9j2L3L4K2Kj4l1k3rj8J5K7K7K8k0m2m5j3J4K8M7K2oJ9L1%qj6l8k9jj2j5RL9K0
-36141A53j2J4RrJK0M5Rl1QK4kJ1J8J6j4n2n3k4rj8QL1%j4lk0k7k8lM1L3L0K5Lk8k2kMMk9
-36100A07l6J9J7j5kL0L6L0J9J2L6Ml5j5k2n0l6LNj8K0O1M0mlnk5k2l5j3Lmrj2nrjM1O9N8
-36060B34K3k4m9n4l9%J4j6j4J1J6mJ2K0ojj4j3rj3OK0M6K8j1k8j4J3J4kK4K4Jj9l6l2j9j9
-36022G0j2J5Jk2j3QK1L3L1Jk0l2j0L1K9K8L4j0l0plJj5n0n0JM4L8L5N3K3j4l5k2l3p7m7K8
-35984B3M0NJ8M1M0K6%%J0kk3l5k9PJ6J2k1k6j5j8lL9M7Rj7qqKJ7J6mk2l2k2RL2K2J8L5Jo
-35943A94jl5j4l3m8j7K2K6NLJ7J2ok6k4K6L2k8m8J3L0K6K3J6j2k4k8rK9L0K0J5J1K4Lk5n2
-35906A47m3j4L4N4J4j9k8l0j6j9k9LJ3OOK8J3lj1k0nJQJ1lQK9Ol6m8KL7K0NJ8K9M%ROJ3r
-35864A91l8l9k3QL5K9j2opl0QK5J7J0OnK%J0K5K0lm0o1k1k8m3J1N3P1N5Ml8k8NOjj1j0j5
-35824A32kJ5K4K1oj6l9j6oj1j9K0L8Pk2m5l0RJ9Km0l7K0O4O7K6j6oPLj1o0o1J4M8L4M7M7
-35786B21J7Oj1k5j9oJ9j2pK0Km2m6lL0K7rKJ8L5J9j9k8J3Rl2j8PJNpprj4plK0N4L7j4rLk8
-35743A90rJ6Mj8k1j8j5m0n7OK8kk4nJ0J5J5NqJ7Oj6NJ7nMK4L2L3J8j6m0l2j3j1j4k0k3lK9
-35703F4O0M0j0J1L6pl5j9Kj4k5J1K3J7J7J4Jmj8k0j5j4k8k7K1K3J8MK2Q0L2j1rj5Lok2l6
-35665A64j1J0J5M7L0j7j8kKplK2rk2j5K2K4j0m3l1MK0ql7m8l6PL6J8Nj6k4PKj3MK4K8j2k8
-35625H1K1M1L9j6j0K2lk0k0j0mK0K7J7j3OJl9l7j8JrJ5L5L1J0k0j3j7l3j0QMJ8j2lL2K9j6
-35586A35n1l3j4qOL6K9K4qjJ0k0j5K0Qj4j7k9k8J6O1M6J3l5p0l3kK0J2k3rJ4J2J5ok4J9M0
-35548I6J4oqPQJ3Pk8j6L5L0kqMLk3m4l1J5M1L2ml5l7j9OL9K1OnJ8K4L7N2J5k7k9j8j5qj2
-35507A48m2k9J7Mpj6k5mN0M2L0K4KJJ0jj8m3o6n2lK0QK4M0J9PK2J2l0m5m6m0j3J8K0rjK0
-35468D8M5L6K8K2j7m8m7mL8O3N6J0l9n3k5k1j9LM2N2L9J2lJ8pn3n4j3K2K5J0JJ0J4j3j2J6
-35431A82J4nj7k2qK5K7J9lMK1Mk5j5nj5ojmRPpQQrm3l1PK5Qj7k1lK1J3K2J0m4n9k2K1K9J9
-35388A21M%LMPj4rj3omnJ8J0j0j4j2KJ4M1L4J2J6K5K2kl1l7l8j1j2MK8K8J6j3j3kK6J8j6
-35348A91JJ6K7K6om5k1K0kkJ3Lj8m5k8j3mj4qQmj4k9qJ3J2J6J5M4P0J6j7j1Pnql2n1l8pK8
-35307I6K4mj8lRJ3nk0LnJ9J7kroLJ4K0%ppJ2K6j2k6k1PK2roK8K7l3o3k1nk6k0J1Rj0oL3M0
-35263H9J7PJ4J0nj6qJ5M1J6J0J5lk5l9k6J8K5J1jj5%J5K2Nl0k3J1%k7k1k6j3J4Jl5l3L0N6
-35224I6L8K4J3L3K4Qj6l8j6j7j3j7j7nJ0L0K9K2J7J1j0k0K6M3ol5l2KJ8M9M0k2m4l5j5J9
-35188A94nl0NK8Lk5m9k5K3L9K7M0L5l1o7m6lkk5KO0M4j2l1j3Jj9kj5l9pK5J3PJ3K3K1PRJ2
-35148A85j1k8o5o0j7j2%K9K4j7l4j4J1L1J1OL4L0K1PJ5J4Mk5k4J2J1JmLK0L2on4o0m2MK9
-35110F1kj8jJ0J2LqnL8L0QJ5K3J5PPJ3l8q4k4J1K1K5K1nm8k9RM4L5j3l3k0J1L0K0K8Ql5k4
-35070A18J6M1%l9k9J6L1K5PjJ0M4J6m0l0klk9k8Kj0nN%L0K8j0nJ6Mrpj1RL8%oKk8j3QK2J1
-35027A94OJ6K1nj1j6j2k0j8J2Rk2m4n2n4oN9O5M6om8j3M7M0j1l5k3%J9J7j5l5JK9Ok4k9O
-34989I4L0J5JJ2j4l3k4J2K0PLK3J8J5J2Jl0l7lJ0j9nNnk5k8J7N1K0l3k1J9K9L1PjrnL5K3
-34949B18NL0J4j4JOmJ4l%j1l1j9j0rkj2j3oK2M6L5Pj8l6k9mqj5j8m4k8l4j5K5L2J0M9O8J3
-34909B12k7k4l0j5J8%qJ6J4lk7l0lNKJ3j6l8j7KlOM2O6L3J0K6l1p1l1J2M1L2Rj2l9j4K2K7
-34870A69J1JjLK3M1Nj7NL1J4k3n0l6rJ1J9K3Mj7l4l3m6qK8Jj8k1QM9P0K9k4k9n4m2j3j8k7
-34831B5J6N2K8NOK6Jl3rJ9pjJ4J3Nk2JL6L5J2j3jom0k7j1j0Nj4%K2M2K3k0k8J4K5qJ5K2K
-34790B14Kj9m5l6k1k6kJ8J1K4M3J9j5j1kj4k1pNJ8pm0n2k3J0M8K8NJ0KjoJ8L2j4l0k9l3j7
-34751C6mnj1RJ6PMNLJ7K0L7K8k3n1n0kK0J8K9K9J4k7l5Ljj2Kq%K7Rk6%K4QKorL3P4L4l5p1
-34707A32n2mK1J7%K7K6J7J1JJ5%m6m7oL6L9K5J9Jj9k7j4RPj6n2k7K4J1l2j5J8rj0J2J1j1
-34669I2j2K0M5K0RJ1j2mLj2kj3j4K3Mm5k9J3J3kJ4J0oj1j5K0L8K1r%j2m0j6k0j7J3L2K0o
-34630A24K0OnQNPOK7K3RojK0J0l6n0l5l6n9m0rPM6N5J2l4j8KJ2L7K6kj0k6j1J8K2OJ8K0J7
-34589A85J3l0m3k7k9j2K5K3%k0k7j0L8L2J4lm2n8k2J5K4K4J8K9K8lk4%%pj6jM0L3K5L4J0
-34552B36lrm0n1l3J6Oj9k5j8J5RK8J6J1J8KMj1j0J5J7J9RJ3J6j1k7m6m7j7oK0K9k9k1LJ5
-34514I4L7M5N7L0k0l5m3l8l9k8lJ4J0j2JJ4LK5K0J6K0j3m0m5k7MjnQj0k6kL0O2Q1N7nl0k9
-34475A77k8l6k7J2K2j8l8KM5O7M2j0oj0l2j7MJ3pK0K3j7m2k6L2Rl4%LMPQJ0J6L8M6ln1j0
-34436A88J0k3m7l7k9j8pJ3M0M5M5K9K7K1om8p4m8j9KJ2K3L9K4J4K0Lk3l7m7j6J3L0QLK4J2
-34399A66pJ3K0KK5K5jj8o8m0j2JK7J2l4m1K4K6J%K5L3Lk3k3plj6k3j3mk1k4K2N9j0m0k2j4
-34360B0pJ2K0K2J2rj7jJ4K9L3j4k8J4j5n5k8mL1L8K8J5lj5J4N5K4l3l4J0K6j3k2OK0mj4N
-34322A32K2%l3l3J3M2L6K1rm8l9k5j3NokJ3M2M0K2K1L8no4o5l8J2O3M7K3NJ2ol4k6o2o8j3
-34284B0opO4Q7L1lrnmlk8l1j5qjj2j7K4N8O8J9j7mmk8k9rJL4O3L4j0j5OK6J0p0o2kL6K4j1
-34242A95l3k2%%%j3%LMRJ3j7m1j5J5Pj8j5PJ6Pj1j5J2K8L5pm1l5MK1K0jNK6L2K9J3Jqk2k7
-34200A61k0k4l5j7K1PPL2J0k0j6OJ4k3k6KJ7J2j4j0OK4K2K5J6K1Nj8n2m9j9OK6L2K1J5J3
-34163A78%J5K6L4Jl9k9qj2RNNJj3n0l9RL3K0PJ2J3j3k1omrQJ0j9j7NL0K8J9K0QJ0K2L0j1
-34122B68m9rK1Oj5j5Plj7l2k7j0J0k2m4J1L1J7qomj6m6k9K0P6P2L0Jpqkkn7o5k1mj0J2J8
-34082G2nLK0L0L0J6Lj0j2pK4J2j8m7j0NJ4QoLkjj6nK7N7N2M5J6l6k7j6l9k5j2j1%K2M0K4
-34042B18l6o5o8l9l9k0M7N6K2q%J5MPL9N1NJ5Pj7M%qk2j0jpPJ8j6k9J0M3L8N4L6k6l0Kj7
-34002B40k3j6m0j4L9M8jk2l5l7j9rLL2J2pJ1Kj0m1m0NK4K8Lk3k1RM0K5ploj0QJ6J8Qrm6n4
-33961G8k7%J2J8K3K9L7Nl2pK5rl5l0ML8L2M2K9N%kk5n2m5J6Pk0L6M5j3l2k6OJ7j5j9m3l8
-33922C4K9N6J4j9j5K1O3O2J6j7K0Qj2m2o2j6J8K5k2l6j5k9k4k1kK3L6L6K6Kk0nK6K8%k0m4
-33885A22k4L3O3M4J5J3j1k7qOK0ok7m1m9l7k6j5J5M1L4L7K6qJk8n9rL8J9k8m1k7k2PO2N0
-33848A53J4Jl9m2JjpK4L0oj5K3K1Oj4m4l4PO4J3l4ORk2k5j2j2RRJ8K8J7j0LJ8K7K3k3k3O
-33808A67%rJ8K3K4L0npPj1oj4j8l3m0m0k1J5M0K3lk2k2qJ8M0K0j1%K7L0nn7p6k8K5M0L5J5
-33769A61pRKj5l3j3mql1JN0M0NoJ5M8K3l0j9qm6k9j1qMj2QL7nk4KJ5L2mj5Pk%LlrKPL1J5
-33724A75j1J2M1M6Nk0l4k5j1k2k9L2O7J7k5l3m7j4RJ4M6L7Mk5o5o3LL6J3JJ4Lk6k3j3QO2
-33687A59M9p%J8L1J6jqj6LJ6J2j6m6l7j0rk1K9M3J3l5m6k2j2pk1j3J5j9oK6L0K6K2L2Oj0
-33649A84Qnj2J3J0RQk2m0k0Kj9k1j3j2J9M0M2L4Oj7Kj7k2kPK4L8L5j7l4rj0K3M1l1n5Mjn0
-33609A20k4mQNNM3M4J6LMJ2J5k0l7LL4M1Kl5l5n3n8l2oJ0L5Q8P3j3l9J1K0MJ3L0L5ro0m2
-33570B07m0l2rkJ8J8k3j8K5L3L4L0j6l5jKjL1Mj1mol3l1j6j1J3Pk3l5MM4L3K9L6J7k6j8P
-33531B01j9l6k9nJ4j1qJ8K3MPM0N3Jl2l3m5l3k2K8M7K2j6k8JJ1LkMOQK7J5jJNJJ2J8%j2l1
-33489B07nM7Rm4k6j6j0j8l2j0RjK9L9J2j3j4J3K4Qj4k1kK2Oj8j0Nnj8QJ9mj0n1q1k1M8O4
-33450A25M3Qm4jM3L0L3mn4n3j1J0J8K5K9L6Jk7m0j2K1ooL1Ql1m8l4l5qK5J9K9M3L7J2Qj4
-33412B06k2jKjj1KJ8j3k2noJ0L9L1Rj2k4j3j8j0j0k3k3J0L6M0J9nl3l9k8JQj1jOjoj1OJ8
-33371A12qj4QJ1j1j9k3l9m6j2K2L6L4K9J9jj9JK7jj4PJ5%pQJ1K0L4J4l1n2k2K2L5M2J3k4
-33333A77k8mj9j4MnlQK8L5pl2nnj6jnj0j8M0P7K3m0n9m9j1%jjj5K5K9L1J4NJ3K0Rj5K3J9
-33292B17NJ8J5k3j7kk2j4MK5K9K3k1o0m8j1Lj4j2J4K1Pjj3k6m5k2J2J1Ok1l2J9L4J8J2kk6
-33254F1j5jLJ3M8M6J4l4l0J9Rj8k7j0L9N6L9%l9m4j4rl9k3L5J2j4MK6%J0L8K5k6m0k5j3J1
-33216H7K3J2j3oJ2OJ8L0Rok5l5l2k0j2J3J8KPM5M3J4j6m5l7K2M1Pj1nk2o4l5J5L0K0mJJ2
-33177I9J6nj1K4N3M4K6J8k2n8n8j5L8O5L4qlk9k4Oj3l1lJJ1M3K2j3j3j8k7Lj6k9k6KK7J6
-33139A26rlpj7KJ1K9L5M1J8pj5k0m8n1NL2K2Mk5J0J1k0KOrOL0J7onNk0k4j7l5rN1N6M4L4
-33098B50Qlj5k4LJ1%l1m3k2kJ0Ml2m3rQlk3k2KL2L6K1J1QnPL2J4j0j9lMnj1j7j4oj0PJ4k3
-33055H7k6nKqj5j9ML4M5L9okL0L6Qn1p4m7k8J9M2M3PQL7QqJrLOLK0J2m3m4j6mK7M2L7Qj6
-33012A87m0l7K1N0L2QRJ4j9OK7Lj9k9j8k3j7J3K2J4j1j4%J7J6J1Ok1o0n3m0j0L0N0M4L2K9
-32975B30j8p2k3J6pqj5j4m2m6J3J3nj1olJ6M1L7K0K1K2PJ5K2K9L0K2pk4k4j8j7k6KJ7J1J0
-32937B08l5l7NM8M3j9n3j4kk6j0M3M3J5KJ1Lk5jj4j7k6l2K1M7K1j7mJ8%j9qkMN%J3J6K3L7
-32897B65L4J2nkk6m4l3Jok5llNK3K2K5Qj9l1k6pJLolnj3J2L4%jL0J4j7jJ8J5nl2k3l6j0M9
-32854A89L2j2jqm8m3k2jJ7L1K4k2j1jl4MK5J3jNRK6L0J7J0k7m0JL8L4j1j7K2K1J0J1k6n0
-32816A94k5m0o7o2rL7M3K6NQK4K3j0j2k%L2K3J2Kk1j8m0l9j6K5J3pPK4ol6%K6J9ql1j5Nq
-32776G6J0K6OL1Ll0j5J5L5on0m2kJ4JJ8M4J7l8l4%L0Rk0j7J8J8RqLJ7J7J3J%j4J5L3J1L0
-32736B44M0K0k7k2j8l8l4j3J6%rJrl9l5k2k6QL0K1J4LlK3L8J7l4j8L2L1J9J2Mrj6J3L0K1
-32698B65J2%qj0l0m5m9j8J3J7MQlo3n8KN1L8L5Rj4NJ4J4K9K0lj4l9m2rPL7Km8j0Rok2QL6
-32657A44J3kj5KJ1kj3nK0on2j8L4L4rQK9J2OpJK7jm6l9l1l5j5K3K5Nj7k8k5jM5L7J1kql0
-32616H0m7oL3L2M5O3J9k8k2k4K7M5J8j1k8l6l7j5NJ9Rk1l8j8K1L8J7rJ5ql3j8J9K1J2lj9
-32579A17j2QJ2lL2L2pj7mK5L3LJ5L1j3n2l3j9j3j3k7qKmLLPJ2jjPJ5Moj3j0%KMK0K3J0K7
-32536A91J5l2m1k6k0l4l7PO5Q8N3om0m4k7RL4Kl2k9k7j2LJ7K7K2Kj2j6MkmJ0K6MKJ3J2J1
-32497A76Ll2m9j6K5K5j4j3Km2l5K6L4L2K8qk4k3omPK7qm1k0%K4O%OJ0M6L1j2m4m8%J6k7k8
-32457C0RM1L9K1J9QNJl7j3J4J3J9Jj5k7jM8M1%nLlmKkpk9k4LrqJ6K6Jl7j8jpqMRj3pj0PM4
-32410A39L2ok9jJ6Qoj3l1j4K8K6rl2j0qrj9%L3Nj7pJ6L1Jj5J1mj4JqMJ8lj2J4J7qj5j0ro
-32367H5JQJ8M4L6K3K9j7l1JK3Rk6p3n4J1N5M3J2j2j8j0j9k9m8l8J1M1M6K2J6J0nqJ4K3j6
-32330A77n2l1NJMLkOL0K6j2RN7L4Lj5k8J1K4j6k5k5k2j6k3j%k8k9MQKJ4J9M0N7J6l9n6l0
-32290A00j0J2K5lK0N5K4j7k8k1k5l3l1j1QL4M2J2j0j8jNK4L3J7J0J8J1%Kpl6l4k2pj6pJ1
-32252A26J2M1M1Qj1k7n5m9j4K5J4Klk0nJ8M1J3k4j4j0J5K5K6OPJ6LQJ0j0k5j5J2J9Nl0k9
-32214A52kk0j3j3RL6O1L9l1p5k5K1K5M8K8k4l2JK3K6j9n6k3jnk0%kj4jJ0J3J2PNOK1mj0J9
-32174A72L1j4o1o1l9k5J8M0L4L0M5M7J0j2qk8j8OJ3rl4m8n0j5K5L3J0mL7M9Nl2m9j7K6J9
-32138A26lJ4K1OOJ4K4k0m7l6j1j1qPQj2l2pL2K2K1L6j2o2m5J6M0K2qj3K9L3K4pQJ6j0J4K3
-32099B18j7n7k2J2K4L3Oj8KK0Lj0J2K8L4J1l2m5k6j3J3K8K0j8j4Onj6%Pj3l7%J7Rj1j4K0
-32061A55L0K2rl9n0pK0K6K3K2L3K6j3m4m8l5j2J6L3M5J1j6k0k1J7M7RLLl0k8qj2j9k0nJ8
-32024A23RljK4L9J7j5j0j3QL3L0K0%j2J1K8J2m2o1qJ6kjOk7l5j1J8nkOj6k9KL5M2K7QJ8J4
-31983B53lMKJj7j8LK1J6k4n6l9j7l8l1J2M0J9pj0J8Lj4jK0%k2k1KJ0K3K5Ll5pL3L6Jk8k8
-31943A29l0lM9M8J5K0lk9l2m3k4k2j2K9L4N9O1L1k1n2j9j4j2L2O1J1l4l9j2qrrkJ5nk0j9
-31906A21kJ9j1nL2J6LJ2J4j4k1j0LJL%K7L6K4kk9k0J7M9K0j0j4qk0k3l2l3k2j2j8JPJ5%l2
-31866H2oM2J3j5%RL8O4K3Rlj7Mj4m6m6j4j1KJ3k6j8Mj1J3J3j2kJ3Rj3l8l3OL0L2nj6K9L5
-31826A37lNJ4k2j2lk7j4M8N3L3jpj0j2l0j7J8J3jK3M7J4%j2l5k9m9m7KJ5J3NJ2N1K0k4l3
-31788A35oOrLk4j0Nj3LJ8K5K8Lj9K3M9K5ql0O%l3k4j2j0J2Ml7l1k3k9jJ2kj5j3J3J2J9M8
-31748A00J4m3m7k2JL6N6j2l3nPL8K9J1Jj7l8jK9L9K8Lj2Jkk0k1J7L7K0rm1j7K3K1nqk6k6
-31709A06jJ3J0ok6lM9M4K7L9M5J5k3rl6m3MK8Jj6k0k6l4j3l2m8l0kJ7L0J4L1L3J1ok3j1M
-31671A13j2j5j4j0K5L8M7K1j7m3k6j2k4qL8K7oj3K6N0J0l7k1J9M0M4kj5oj5l6l1K1J4j4R
-31635A65K0Ol4l1K4L2Lql4k7j2j5%J2j0J1M3J3k3k2RK7L6M0J6k3l9k3nk4l3qJL6P5J8l8k6
-31597A52kJ3K5Mj9j6j5k5%%j4JPk6mN1L8j3j9k7k6qJ4OqK0O0L2j3n2k3Jm0n0nJ9K7K6J7L3
-31557A41J2j1j1JJ7K2Kj4m2m9k3J5L1K8RmmroK6L5K3Mj7l5j6KJ2J6J1ol8pJ6L6L9jqMk7l4
-31516A40lK2jk6j2k6m6l2oPK4M6K8K4L7Kl5RKk1J5L8J4k2l4j8QpJ3LL4M2j1k8k1j2l0kM4
-31477A59J9K1M7L6J1Mkn3n3JLlJ4J8PK6Qn2o0l5j1Pj1j1J9PjOJ0pk4j9jMpkK2K8j4o1n0L5
-31435C5O4M3K4mj2j2PJ5j0l6l0NK0K2j0k9jQnj0oJ8M7J9m5m6KM6N9M0J2J6j4m2j6PJ8J1J8
-31396B28J9j4n1p4l9kQN3O4jl3k0oJ8J9RmK3N8N0Ol5k4Qkm6o2nj2k8L0L6j3oL4L9J5kk7k7
-31356A84K5J1k6j5J5K7K1ml3l9NOk4l3%M8J5j6nk1qMk7j3L8O0L1%m1o1l4mJ3K9L7J7l7n3
-31318I2ML3Jj2nK2L9K5Pkj0j1j1olJ0N2L6k2l2j9QL5K2j6j9Kmj0J3j5l0J8j2n2k3J5L4L4
-31279A88J9KK6M8L4l0n5o6n5J4L0qm4l4PN3O0K6k1l4m4k0M4L7K0J9J2J4L4Ll3l2l0k0k8p
-31243A29nk4m3JK8Oj3j1qK8N3L9J2rj6j0J7N2L6m2q2l5J5J8RL8K7om4l3Lrk0J2J5j2j0J6
-31205A22L3L7J0m3j7L0J4j1lj4mJ2k7k0J5%l5k0J2K5L4L9L9J8j9k9j3qoqjJ9L1RLJ5J6J4
-31167B69j5l6j2J2QJ1j4l4j7j9j2j0j6P%l1j3J7K0L3K2K2K7ok1J1K5K0L3NJrl0l7m9l2k3
-31130A07J0L0LOpj3j0OK4Mk5j9Rj0j1j0j0jj7lL0K7jJ5K5k1l6OK9L3K0J9LJ0J9j4j5Jl5m1
-31090A37QK5j1j3mJ7J3k8j1OJ%jkj1Plk1K3O6M1mm1o0n2j1L5O0J9LK9K2rk0ml2o5m8k5K4
-31050F0L2KJ5M2M5L0J2l5n2k5%LJLK9L0mPOk6k2pMl1m9m1l7j7L0L8PmJ4Rj2LL1N7L4l0m5
-31009A07jJ9M9M7J6j9k2Lj9m1lJ5K0K1RJ2K3L9K5J3k2m0j1l1l6J7M8L5j5k3pJ2%ON2L5pj0
-30971C16%k5m8p6l1J7%K0J7l1l1J2j7m8j8J7N7N0K4J8j0k8PJ1qPL2Kl8l0l5l5lL4L9J4J9
-30934B01K0k7m3j4MK3Krqj8k4j8QJ3J1klk2pK2K7L7L3Jj0l8m3m6m8J4M8QPqlrJ9M7j1l9J
-30893I6M1L1J1J7mNL9Kk7l1n5n6k9K7N6N1N4N6N0j3m3j5k1m1m0k6QJ2LJ8j8j7K4j9j3J8L5
-30856A86MNJ6LK0L3J2rl7k4J3Rrl1k6j7RJ1j5k6j0K2K9Nk6l0k1lL3RlJJKMl1m3NM3J5lk0
-30814A06mL0L7Jl0k9MK2J2J7omOql9j8PK3L5QjkJj0k6l9k2M0P4P1L8%n0p9o0j6%j5PL3L5
-30773A49K2kMRJ7J9kj5k1nl2l9J6M3L9K0K9L5J4pj0k8j4k0k2J8RJ5%K4J6k3jJ1k6m5J5L3
-30735B45j3k0j6k5l8k2QK1J5PKj9MJ1j8mRJ5J5QKj9oloj6k9mJ6J8J2k0j9NPj1l0k6J%j4p
-30693C6J1J8K6j5k3j5j5k3rnmJ0L5M4J3lJ0K7Ok7m0k6jL1M8L4L6Mk5j8lL3N6J3k3l0k6qM
-30654A56j3k3k7j8%K5L9K0K3K8ol6l1rK2L0K2J2j3k9j5kk2j9OK5M0L9J7K9K1pl0k4j3l4m0
-30617A43k7k3K4O0L2jm2k0K2K7J5j0j8ON7M0pj9k3k3l4n2j7j7k2knL7M1J0n%Rj7m0kPqk5
-30578G1j0J1L5M4RnJ8N1M1pk7j3k1k3Jll6j0M5N7K2j3l1k9n2m9lJ6N1L2j9l1lPJ3k6k3Nj
-30539I4J0L3J3j3pj4l3%J7L6J2k5j8j2j4J1K7JKJj9l2k3ML5L4M5M0J8qk4KJ2jj0Pj4l8j0
-30500A39J4RNM4O5K8l5p8n0nMJ0J8J8L0J3j3k2Mnj9Pl3k8L1L2qm5nK4L1K6nl5m3j5J2Omp
-30460A15J4K5pn0n9m3k2JL8O3K9J4%mJ2j4%pk9PJ9k0l5%M9N3J1j1j1J3L1J6Rj2oLJ6J5kq
-30420B13k4l7rj2j9j7J1K0R%k6oOK2K3J6j0l7k9k2lJ5Mmj0J7N5K2oJ1j2k1rj2OJ3K8L7J9
-30381B22RJ4lpPll7LJ7m%nl1j6nmoJ8N0N5K1k8n0k0J1Rk4l7j3M6N7Pj8k9l3J0M3J0l1m0m1
-30340A24k4K3K4k3j3J0RJ7QK1RK8ll3Lkk1k9j6j1k4PK2K5RPknLk4l8mL8L3J4j1l4j0J1pj8
-30299I3J2K0K7K2QJ0oj2NJ0nK0P%QJ1lo0p3k9RJ8N2K6k1k3jK2L4K6j9l1l5qK7Okmlj2JJ8
-30257A45K2J4OK8J9oJ9J3j3j6jJ7Jl4m6m3j3K3K6K0M%K0K9lk0j4l1k2J6J9k5k9jK8L3K1K
-30219B08k2n0j9K1Oj0ML5K8LmOK0J8nj2KNj2j3j2k8j4K5J8lj4j2jnkQJ6oj7k9k1%J1K3qn
-30177A33K2M4K1k1j5j2l5k0j1l2l0j4qPJ8lQRML2L2L7L7KnJ7J2nJ6L1k3m0k5l8k2mNK7M1
-30138A92L3lpJ8K2qm5m6l5j4J7RJ5L2L1k0m4k8k2OJ4J4J1J8Qk0m1j2j1o7l4K9K6ll3k9J8
-30101iM8M5L2J8jJ0J4l3m6J6K7J0J3K7Nk7j4M2K2j0opnj2j1l9l3NK2K0J5K3j2m9k7J4M3O3
-30063A93N5Qk6j0rn1n4l3lJ5K6M3N1L4k8o4l0j4oJ5M3M2j%J0J0k1l4MJ6l7l6JJ0J4L6N5J7
-30025B41k6k3ok1qM4M3Nl3k1k4k9mj5j7k1l4k5j7j1J8K9J7J6J3J7K9J5j2l5k8J3L2J9JpJ2
-29988A47L4Nj3j5oK1K6%j7j4j0K7L2Lj1k1k6J0J1J3kn0k2N5N8Ll3k7m1k9K5K3Mj3Jrj6K4
-29950A47L5J7J5MpJ1K7j6l3mJ7j4k5mmmpj8MK8J7nKNk1k5ML3pk9k0RJ4J9J2LK4J6rj3J2J8
-29908B28qk1JJ8l6n5j5Oj5j2nP%kJ7Lj3rj0mJ0j8l2K7O9O2K8M0L4nm3n8m5%O0M1j1MJ5pk0
-29867B26k5j3RJ7j5mj3k6J0J9Rll2k9RL0K3JLOprJ8J1K3rj5jj2l5kPj8j1j2j2K9N5M6L1j
-29826B78j7JpJ2lnKk0l3nOpk7m5l9k5KL1J3J7L7ol5j1J1j3rJ5kl9k9k9k7K1N0M2K2pnLj4
-29785A04k1jL4L0Nj0m1j7K2J4JQL3M5J1Lj9oQk0k6J8J4KRJ8M1Kl2l6j6PlK3M3Rk0l6k6qk3
-29744A43l8nK8J6J6J7qk8l1J0K6OJMJ8M0M1Pj4nOql2k5j4oJ0j8l8l6k5k2j0J8J1j4mJ6J3
-29705F6J2M8L9%J4J0NJ7J5J3QJk5j6J4J9j4l1m4m2qPJ0J8K2K3J3K8L0Pk8PL3k0n8j7L1J2
-29667B19%MLjk2m4j8qj6M1N5J7k4k1pllk7l8k1K0M0J5k5l3MNJ7N3J3j9l5k8PK6J1j8j0KJ0
-29627A41J8J0k2rK3K4K5mk8pnj5jNKOK1J1Nl2l1RJ9rrL6K8qk7k0ORJ0K2L1L7J3l5n3k7K1
-29586A90L2pk2Lll3lJ0j3%J3Pqk9lJ5m1l1J9K8JL1O5L0%pj3%J1jj0j7kJ4rpK1L6Rm1l5l6
-29544A64jRj0m0j2M1L6K2L3Pn0m5JJ6J5J8qm2k1Kjj8KJ2ON0N5K7mo3o5j7JqL1K6k1l7m9j9
-29504D3K7O0M7M0L8kk4j7J4J4j3l0k0Lj2j6NL2K4Jj7k0mJ3j6n1k9KnMN6Q9M4oj2Nj9k9%j2
-29464B07l1l4RQk7JK3K5L1J9m1l7k3j9P%PJ8j7j9j8j8K1L8L0J2pJK5Nl8l1j6nK8M8M0j3m2
-29425A67o8k6L8N2N5J9%lj3rJrj9j6jJ0K9K3Lj7n2m3%J8J5J2J0J9L2Mlk0k1rpj0MK1L1M5
-29385B62K8l6m6j9JJ2L1L0ll2k0rOjn2l7oL9L2k0k3j2m%LMKqRRj9jM2M7Rj7m8l9rRM1O5O4
-29342B84M7L6J1m0p2q4l9PjPjj2qMMkJ5K4L5K8J5Ook2prpJ8L3J0k2mJ2j3k4oQk1k6j1m%J
-29299A64J%K3Mj9qJ2Qm4n3lL8Oj6kK0L8J8j2K0J6j5k4J2L3Oj8j5l3m9nL4K5JL%k2j4Prj7
-29258A11M4L9k9l8l0l4nJ9L1K1j0j9K4L8j0l2JK4L1J3J1Nj4l0k5mJ5M6K5l0l2j6j4J4L4k
-29222A72j5lRJ9Jl1l8j6j4k1PM1J3mK6M3K5MLJ3Jk0m8m0%K4kj1j3j0j7k5k3RK8L6J0l0j7
-29183H6OQJ4Nrk6rJ9K0RK2N5K6k1k9k2LMJJ6Kj7j5J7L0K7llj6l4jK0lj9l4qL3J4j3lJ4L0
-29141A96L0J1n1q9l6J5M6K3Rj9k3L0L2J5%rj2j8mK0M8Nl6j1J5L3L7ml1o2l3ljmmJ5J9J1J8
-29102A78Jj9j5K4M2L1pKLj1kk4n2n2k8K7L1j5l2j7ML4M7J2j4J3K9kmPj1l7l5k9j2j1LL0L4
-29063A23K4J6L5K6ml3J2M5K8k5l9k9j4j2j2j3K0N0J6k5m6k6KJ9j6k0J4MJ5L1k%OJ0l8p9m7
-29026A6OL5N1N1K0j1k7kJ7%j4j9J0L1K9J5j8j6ql3j9Lj6m0lL7M4kk3PJ1L3N4L0Lj0l3k4r
-28987A76j2k2j4lj5KRK4L2j4j9L2Km2j9J7K9L4K5Mnj9k9n4o1k2K7N2Mk1KK5L1Rmj7QJ8LN
-28947A78L4L2J6MKrj7k1k4oNlKJ2Lk4n6m2j3rkNL0M9N8L0k2qqj0k2k9nL1Kl6l5j1%jnJ4N5
-28904A44K1k9n4m8j5J5N6M0lm0l0J7Jp%J7N1N6K2k0l0k7l2k0j6k4lNK6M4Rj5%K2M7M7J1k4
-28866B14l4m8p0l2j8j2M2O2Ml1j4%K6Ok0kJ5L3K5qk3k2j2qk1oL8K7Pok1opj4K7L9J3Kj0j2
-28826A23j7K0K3j5j9J0K2K0J7oj5j5k0kJ9K2mork4j5J1J4mkNJ2K1j4l4j2kLK0L9L3Pj0k2
-28787A74k4nOJ0J0M0L1k0j7J4Oqk9m7k1J8N8N3K7j2m4l9l6j5Oll1kL9M2K9%l0MN2M2j8m8
-28749B12k8jJ9Nj3mJ2J4nl0k3J9L8Mj3J6Oj0rk1kRrj4NL2K8qm5m4l3J4L2J7mnJ4K9K0koK5
-28707B41N2K9Kl4p8p4j9K0J4J3ol7k1L3L7MKJ8Oj1l2qJ9OOLj6j3qj0j0J4L2K3Pj1pL2J2k4
-28667B06l8l2k3j1J2kk8LL0J9M3O6P0Nn1o9m5nj9kL1K4J0nllJ7K2Ok5l8j5%nkK5K1jp%J1
-28626A92J6L1Kk4LJ5mj6j2kl2k9j3j1oK2M3J7NlkJ4K9K6rk7p%nK8M9nm7o4m6j1j1j3L3L6
-28586A62K6L3nm4k8J4K3J7J2%nk4j5MNj4j2J5K3Mj4j0j0nJ0%Kjoj5k1J0J0mQqk5OL1J7J5
-28545A81L3k0k7rj6%K2K1mk1j8%K0J7j2KKlnn0n1jM9M4M2Rk9m0l5j7rj3j9pj3j0J6M8N7O4
-28505A98L1Lk5l2k0k6j7QK3J4k5m2oM6N1K6LPJ1JK0J0l2m7j3K5N1L7K7j9n8l8k7rK2qj3p
-28467A50Mj2qK3JRJ4j1JK6kk3MK6K0lk8l9k7lPjK0Ll6JM1%qL7M2J5njol1j5J7K7J4m4m1l
-28424A55Lk9l1PPj9JM2N9J5kJ6%m3p0o5k9RL7N7M3M2L5K1k6m5l6k6j9k6l3n2m1J0O5N6K1
-28387A09K0%k7j6J0K2K1K5J3J3qm0n0k8j6k5j4RRJ7J5jj1K9R3P8M9%m9l8OJ8jj3l2j9lJ0
-28349A75j6m1j7QJ5LRJ2Qk6m0j6K6L1K3Pj4j8j6k1J2L5kj6J2J6QK8Qk0jJ7j7l3l1j5Nj2%
-28310H6J7Qj5k1j6N8O1KnpJJ8ol8k5j1%nQN7N4jjj2l9k9pRPJ6Kk1j6k3j4K9M3K8N8K3l0k4
-28268B19m0l9mlj7MK6J7JomJ3J0Kjj5qmNL0k2o4j8OJ3K6J0l3JL1Lj6k1J0L8L7J1rNLj1j9
-28226A67KK9pk5k2k9oJj5j5%L1K1pj5k1j5PJ2qK4J4mlmJ2Mj3nJ1J9K9Ol4l8kL0J7k1j0Nr
-28184A13NM5M4K9Orm3l4J5K4Nl6o0l7kL5L7M1M0L0QKjk0l3k3J1K9Nk5k5njNNj0m2j9lj4J0
-28143A02RJ0J9j0l1k5PK3Jp%LJ6k0n9nN4L4J0Oj2j7kK6L0pj9J2K2K0K9K6Lqj2j7j4qPJ3k4
-28102A85n2m2p%k2j1J9K1J4KolRKJqlM6K9j3j8KJ6%J4Qk9j4Nm2n4K1M8Qj6NJ7lj5m8l9MN5
-28059H6M2j3j3jLM1N6J6l8m5j4OQomOnK7O5L9J1j6k1j4j4J0L3K3J3l%Nj3l6l4j2mj3j1j8
-28019A42j7NK3K8K1Nj6k2nk%j1kJ3k3l3k1rj9KNjjNK1j1j3%k5K4Q8P6J4k8k3Rlj4j1Ljk5
-27977A48k7j1Jk0lJ2K9N0K7K4LnqrOpk8JQj0jK3K4K6N1M1k5p0q0p0m0J1M8K6pj8j7LL0J8
-27937A54ljj1k0J1J1RJ2NJ0OJ0L0K7K6k9l6J6J3l2l7j5j4KM2N6J4k6k8l6l7JL9M5L0k5n5
-27900A64lK7K1NJ2K1kn6m6pJ4Nk8k2NK3K9j1rk8m6qK4N4L0k0k4QkQL9Nj4pJ4J9L3K9Jk2k1
-27859B14k4l2l7j3J2lMK5M5L5J5%mrj0Ok0k9pL2L9lk0PK3J0qj5%k2l7k5QMj1j3Qqk3oN0N6
-27817B14M9L1jm5o6j8mj1J5J5l7n2k7l1k0j0J0J2Lj7j7ljK8M4K0NJ0J1J9L6L0J2j1k6j2M
-27780A59%j6jjK0L0K9L7L0Qm3p6n5l5K7O5N1J8j7k2l3l7j0J4M2N5%m2k4j5k4J9N3L1nj0J0
-27743B32J4K2J0J5jj0LOk4l5o2n7k6K1M6L2Ppj5k2qoK1M3om1j9nj6rK6J6lJ4K1J4K1J2Jj4
-27703B11j3jqqk3k7PJ7J0ooJ2Jj4k3l8j3K4M5L1J1Lj7j8j1j8l0j2J9K4K7J7j0l3l2MM6K7
-27665A75OJ1Jn3m0K5O6N5Mk2J6Ol8l3k6l4k1J9L5jlL9K8JlK4%n3m4J5J8J7L6J1k2roqmk2
-27625A66k0K0L8L8JpJ1ll%J4kl6m7l7kM2M6J9k5p2n0KK2J0J0N2L6k3l4mPRJ7m1r5m6K1M6
-27586H0N1N2K1k2n3k4J7NPM6Mk3l9l4%OK6K4L5N0Ok5m4l6J1QoJ2K5K8MOK8Mk1mJ8J6rk2l4
-27545A94j0mj2JnJ3K9K7J4J6qk2j7mJ2pn4m0KL1K9J4NmRNj4m1k9L8M7L2j4l2RK1Kj7j4k0
-27505A82j4J6K6L4L7J9j9k3jj6l1NK5jKJ1J0ok6lmj0pKj3j3M9N5J6rmpm3l8JRk0n9m0m7k8
-27464A7J9O5R0Pn9n2m9j3L1M2K2k4l8j0K8J5KNmqK4L0M1N2L1rk3j6o8m2J8J8Jk2k9pOL1M8
-27425A70L4kk8l0k7%L3L0QJmJpkK6L0Orj9J8K5K6M8J1l1m3l6oK5J4j7k9m5m9k1j0J4K6J8
-27386A49J2Mrk0J8K5jJJ9J6j6k6J3J6Mm0m7l2m0k8j3J4O3Q2N8M2JpJ2Ojrl4l6l2qK9M7L2
-27347B64pm4m0kJ0j3qo1o9l1k1K2O9O1J8j9k2J9N0L7%j2l9l3K6N5J9j1rlkLKk3k4k3jK%L3
-27307A73M8QpJ6Jj3j8%Qj9j9j5j2j1j4k0j4K0M0M9K7J6Ql1l2J3L0L2K3j6k8ML4K2k5k3jj8
-27269B36k2j5j8k5mK8K0j0j7l2k6j1J7N8M0k5j6MKlPMl0JK7J3j1k2j4j1l1k5jJ7K8RJ1QJ
-27230A62j5k4rMj4%O1L4l1m3J0K5K4L0J5j1j7j4j7k6j6j7l2QM0Nl9KM9L9M2Mj7mK2K2j6m4
-27192A92m4mJ2oKL1N3K7l1n3m4j8mL3K8MJ6j3n1m7k3LK6K4MLK1J8lQL6J9j2j2j1J5J0j8r
-27153A82J2J7j9k0K7L9%l7rlk5m3j2%j2k9k9K9M9ll3J0J9krk0J0J5JLj9qL6J7j5k9j4K1N2
-27114A49N1J2j6k5j1J5%j6j9k4j7k4j4J4N8N0j6l4k1L1M4J0%mj0j5L8N2Pl4m7k0LK5M2L7
-27078B71J7Jj2k9l8n1l7j1nk0l0j7j6NP9P7J3l6m4l3j0OJ9K3J7RrL0N6J2JPKpj3k5rkk1j4
-27038A56rm5l1j0K4K1kJ5kKO1K7m6l0J2K2kk0j3RK1Ll6l2J1L4K5KJ8jk1JQrj8l8qJ4J5J2
-26998A40l1l4J0N1K4m4l0K3K0j0m7p2n0lM0N0J8mj1lK0M7M6L4K5jj4l0l5j3KjNpj5j5k5j4
-26960D6KJ2L6K6J5nl0J7O7N3ql1l1k7lK9Ll0l0j6LOn%RL4L6L8J1j1j4kJ5K2pk0k4m1j3OK7
-26919A65N6K2l3n4k0K9L3J2KQol%Nj4j1J0j0JmkJ2J5L7K4J1J8oqMo1p3k6O%moljJ2j0k2N
-26876A10J2K5K4jJ1ol7k0J2L4M0K3J4J3rm5j9L1L5Oj9L8M5j3j5l3n6k5j0k2l1j3J3K5L0K4
-26840A91M2L7j7l1l4LNk9o1m4K0M3L2J3rqj2j6k1QK6J7J7J0lQNLoqQJl6m5k0J5K6K5K8J6
-26800A99Km%RJ3joql4k7L2P6K2k5KOK6K3Qk2m6k8J5NmKJ7L2K0k7n2m6l1k7j7k5J0L7J5K1
-26760A62L4Pk9j4OJ0j1K0L9Kk6l4lL5K8ok3k3j8Llj4K2M1L1rl1j4k6lJ0nJ1L3M1J5kk1m5
-26721A90m2l1k0mK6N3N1Mm8m7nK7L3M4K2l2j9k3k3j6qNK7L0ok2j4PKj4j2J7L9M4M8J9k9k4
-26683B49j1j5o%rj1j0QL4K5m6p7m6mJ1J2L0K3kl3j1M4N1L7J5J1J0Lj5j5j3lJ7Kk1j3OJ0K0
-26644B57L3J5Rk3m6qql5j3LJ3L7K0jJ1J3Pl1n0k0l6m3j0j0j1J3nl3j9K2M1L6K9J7j0l1k8
-26607A05k2j7KJ2J0nOJ9K0J8K4K5kk7kKLQK5jl8j9JQJ3rrj8m6k3K1pk0L4K1k0k8j6LK1K4
-26566I6K3Jk0j3J8L8J9K0M3kn5n3j0J8J7J5K4L0Ok1k8k6roK4K8j4j6mj1j1oj3jL4L6J7J1
-26528A99J1J0J2K3K0pm3m7l8n6m4mM5O3M3K8nm1k4OK2nl4l5JM3K2l6n0j9L6P8M0l8m8pJ3
-26491A34J7KJ9L8L6Pl3j3K4rqLJ4J1pl4n1k8Qnj6Kj7j9L4N3J1j8l6m6oL0L0LK2M8K5k8k1
-26452A76K7N9J5m0l8RPk7k3j7j2l7p8l1O2O3JJ3M1J7%j7l5j9J8K1Jj7k3J4K8J3LPL1L1L2
-26415B75K0ol2l1j3j4j5j2rK1%l0lJ2M1M1j6j6ORk3o0m0ml7l1J6O1N6K0j8l8k1J6N1K2Lr
-26377A92j1onj6j9nKK3K0J0oqOJ6J6K4nk6k0k2kK8L8ln4l7RJ0pj5J1J7K2J8jkJ2Pj8j0J6
-26336A99K1L2K0k4k0k4m0m6k6K%NJ0jNM6O5N5L7j7l9j2J4j0k7j5rNM7K3K2K1k8k6J5J7Nr
-26298B93j5kMj7k9l7m8nN4L3K6K1J1j5l9l1pK6M7J1j9n0m4J2QRN%j4k3mQ%j2PJ8j4o6m0J0
-26258G2L1O8K3j1jj2kJ4J0RJJj6o9n5MQOJ5K8N3N2J4ojk5l6MJ5K1l4m2J9K7J5nk0j9k1jJ5
-26217A49lrJ3N0M7J5LP%j9j3k3l3k8j6j2lj4PL6J6J3K5L0Kk7j2J1J8k7l4j7j3ljl0pN8O7
-26178B23L9j2m0k3J4M7L7J1k8k8oMk6l3RJ6k9l1L1N1K1j3J0L1J3qJ8J2k9n2m8k2k5kL1K3
-26142A86K0M0M3kj2k8m7l3J1M6K7k0m5o7n2jJ7L2O0L8J5J0Jj4j5j6Jjk1JkkJ2nj4%mrKj1
-26102A41k1pLpPL0kj9j7K0L1J7JPkk1m4l2K2L4J4RQlJ3ql2oK6J2k4k2K3L7L2K0l7o5k3qK0
-26061A27L8K9L2nk5lJ2J1kJ1K6L9K1j7m0l3PL6Pk3k9PL5K8ro4o5m9K3O1J0j4rl7pM2N4K6
-26023B51Qk4l9l0k1J8K6J0J1K4L3J9LJ4lk0k8k8J2j1k5kLk6m6k5ML5N0M5K8Jk4j7RNK6K1
-25985B87k3m3k8J3P%K2J8Qnj9j5%mJ1K6M3J7k8m3l1l1l6lKlOLQj3l2j8kMj0J3K5J7Mk3OK1
-25943A51qMJ7j7mj5l0%K1L5L9Qpkmj0lK6M3jm6lK2L0kj5k4l5j6k1l3jJ8J6nl1j6QK6L4ql1
-25901A10k3k5rN2O8M0K0K0K8lm3m9j4Oj1l2j8K8M3%j3jJ1J7M6K2l6n5k0MjJ5J8%j9j0j5m0
-25863A11pKRJ4L5M6Ll3l2J2O1O2Lo3l1L2L2Jk4l8l2k2J0jjK3K1Qj3JJ6K8J4k3m9j6Qok3j3
-25823A25NJ9QNKk7l4k2j1NJ3J6KkRk7k3J8L1J7pK3L4J7m5l7K8L7L0NLPkJ0Ol0k7m4k2J1L3
-25782A59J4n2l2KL0L4K4Rk6j4Mk0k9kjj3L6M2J0K6N0J8l2k0J3J4j1LK8J3k0j4m1m5m2QO0
-25745A83J2l6KJ4k4k4j0J9L5M7L9lk1k1k7k1MN6K7k0n8m9k7J0J0L9P0L7J0Nrk0l3m1jK4K
-25708B00k4m4rJ0QJ3J0N3L8J0nl8m9k1QJ5J6K6L0M0L4J0j8k8k2l8j7PJ0pl0m3l0J7L1K0%
-25671A83mK5L3K7%k0k4l0k0j8qrj3j2k3k1J4O2P6L4k4n8m5qj5JJ3J4L3N5K6k4k0jPJ6J5J5
-25633B52rmnj1l3m2lK3RrOJ9L5K0k5m0j8K0J1kj8l3kK6l1l4K8M3K4L7L9PK7J6l1l7j2nj6
-25594B22l1j4k0j1QOL0L3j7l2j6Kk2j8J7K3J3LqJ5N1J7j2JJ8K2JLKl7n0l9k1j5K1L7L4K6
-25556B42qj7m0n1k8nQNmqJ1J6M4L3QQj7JPQK4J6NOlJK8K8nl8l6KJ8ol0k2jJ1K8L0rk8m8m8
-25512A36j0J9J9MOjlJ3L4L0J3k1mNl6m4j5J8L3L0J8Nj4k2j2lL1J1j6J5M2Jn0o8m4k5j4J7
-25474I8K2K0J2Q%j3j2J2L5N3N4K4ll9m4j4l0l8k5KL3M6M8K3J3K0Ml2k1j4k2k6nJ5JJqj4O
-25435A90J8J1J8rm3k4J6J7K9L7j6l3pL2K6k8j2J3NJ0k5m7jL5K3J5J2mRkl5l9k5m0o1m6jL9
-25397E7N8L7L7L7K0K9K3Kl2k9lrPL0L7pl5k6PK1K2k0l6JN8N9K2k5o7n5j7Ljj1l0k2KJ0Kl
-25357A53mJLpk0LL8O2M4pj3pPK6L7Mk4k4qj3nK2L1j0n4l5j4J0kk6J7O3M6j8n7j9K8L1K7P
-25317B93k1j9prj3%pk4l%j5%K6J3L9PqK8NJ9M4M9J2LK2k6p1p0m2K0K3K2J2PkmjLrm4m6k8
-25275A78NJ3kj9j8qRK4J3orM4N3J1mnj3rl6l5LK1K6kj9o%K0K6OQK7ro5m3j0k3j7K9J4j8N
-25233A59J5J6K4loJ8K3K0J3k9k9J8k9o8jN9O4L6kj5j5j7j5LOj6k9l8rK1Qj4l7%M8N8L0rk
-25194B56L1lnok9j0J0L5Rk1j5%OK6Nl4k3j5m8n9j0N4O6J3l2JK5qk0K4N1L1Lj4l6l8j1nl0
-25155A74LK0j6n8l1kKj5J5L5PK7L7N4M8OMrn0pM6L2j0m7m2jL6L9ln1n9l0J1M7L6k5n9l4j8
-25116A12k7j6j6J2M2K8mk7NJ8L4K7kJ4L0J4PmoqJ5%k7m1jK5nm0k4K3K9Kj5%K7L0nmmkK1K3
-25074B60k6l4pML%j2knl5j7J5J7L4J4LNj7lPqK1L5Nj5j1K1L1J8K2lk9PL6Pn0m1J5L3K5on4
-25032B63p7p3m6oL1M5L8M5J2j2JJ2jk9PK1kk0k8ML8L7L6J2pJ0J0k8l3k2k1RL0%l8l3J1N2
-24994B48N8N0J3k5k8k0k0l7l5j1J0J3pK1P2M5Oj6j6pj3j9k7l8k7j0l2k9kJ5K6M8M3M1M0J1
-24958C41Rj4n8k8k7l1kL1K5kj5MJ8J9Nl8m6LL5K4qj8JjJ4M3N1Jk8j3k1m7p6k3O6M3onNJ5
-24918B46Pj0Kj3l3k9l8o0n2KN8N5M8J6j3l6p0m0L0O2N5J9j1k6m4j1N8P9J8l3pj6k3nqJ5K8
-24881B20K3J2k6l2J7L6K2J4l%K5k0l3k0k3k9KJ8J7%k4J0L2%k3k4k0K7M9K7j2l5j4NkK3K3
-24844B62J9J8Lk9k0k1kJ8NJ3L0L2K1lk1k5J0M2J2m4m4j2KMrj5k9l7o%pJ6J7K2K4On8n2k8
-24805A14rL8N1J8jK1K3K4nj8j6MJ0NM8M2K6M6K5k7j5J2k1qLk4pJ6%j4onj3l2j6L7J3n7l7
-24766B45jJ3N4O1L6J2j2m5k6Mnm3k5Lj8jJ6J8J6Rj4mK2L0M5O2L3j6l8o2n2j4K9M2LNK2%j5
-24727C89j3l9OJ8lK8M0M1K6qOj9k9l5l4j1M3L1k4j9L7O0M7Nj5%mpk5mjOj2j7mR%qK7L1K6
-24686E45K7J4kK3N2NNL9K9K2Lj8L4P6L6L0L7Qj1j5rQJ4KJ5K0%K5N5N1N8N3K4J1L2P0R7J32
-24648A597J28J27J31J24J07J53J97K26K55K55K57L08L61M09M95N38N65O23O65O77O54N92
-24626I444N79N80O12O34O04M98L43J79Pj70l17m29m78m80m77m44l85l50k88k06j61j04n5
-24603I136r9j68k02k50l26m14m63m38m50m46m19l89l52l04k99k99k31j77j55j49j19j14j36
-24580B737j26r0n9o1o3o4j5kj7mknJ9M9K6K4L5N9N4M5O3N8K9P4J34J61J15R0J13J53K16K62
-24548D008K89L06L65M33M51M42M17L71L53L66L51K74K11J67J71K09K51K83L01L87N05O31
-24526A1542P22P12O61N80M50L44K10oj86l25m37n05n59o14o73p34p37p34p31o86o42o18o16
-24503F418n91n28m83m15l45k90k51j98j85k12k33k11j44j09j15j19j00p8r6j19r5m6k8l0
-24479A397o5o9n2l0j0j4m1n7k3k8k0mj2l2j1Qj3m3o3j5L1K3j0l3j3K5l0o7n5j7j2l0qmj5
-24444E88j0Jk0j4knn5p0j6J1KK1M7L6l2n8jK0J6MJ9K8Lpmj6j1k4k3k1j1L0K6L4K7K0m0n5
-24406D38njk2l4l0J3L8j2k5QK1jrkj5rj9m%k6k7kRJ1ml8k7J9L2K7Nk2k7j2J1J8J3jnj4m3
-24365B27m6k5mj0k0OKl1n8m9L4N9J6mnQJ4QK4K3mmJ3JQJ3Lj2J5M0J4j2k5qJPNLPJ0J9Omk9
-24321B36k6k1j4m8o7j6M4M8K5moJ9j8l8l4jK1J5L1J9J6k0l0NK5K1J8nJK7Lk4k6j9MJ9Rn5
-24283A34l1L9L8l3j6J2lj3k0pJ4K7L2L6j4n4l3j9j5j2J0N3N1K0j0kroJ3Nj4J3J1lJ4mn6k2
-24245A26K1NJ2Pj4MJ8jl9m0K4L5QJ0M5O3J7k0m2l8LJ4j4m1m4k0j8qmj1K7L8KqpoMQL1J6k2
-24204A41l1j8mK5M7M4M6j8m5k3j4rJ2J7OJ3lol0m0JK8L9Rk4j0Loj1m3m0rJ9J7K0K4jj6J0
-24165A20J5mmJ4M1N8Mk3qLj6l6j5lmJ9J4Pj5j5J3K2J3J1J1lj2onl2j8oj8l4k4NJ7K5J7Qk
-24124A34LJ4LomjJ1Nm3m8j5nJ6L8J9K8L2J3J9Jk5JRmlLmKmk5j6J5L1K3K0Pj4k2k5k7OPj7
-24081A52LMk9j4L7K9J8L6L4Jj1j4k0LJ0J9J9j4n4o5l8rj8qK9K8MmK0k4l3L9M4Pm4n4j0K7
-24043A00M5L7J8rrK4M5L6j3m2k3k7m6NM3L1JqK9Rj8k4pK6K7J4j1k1krj6J2j1j4K8M5Rk8j5
-24004B31qk1k3ojNKpjK4Kk3l5j0J9%j7KQj1%K6M5K6j6k9J0M5L0K2L1Om4m2k8mJ4JL3M8J9
-23963C23Nj1p1o5j1M0M6L2Jl5m4j9qJ9M5L5j6j3K0Nk9m7k0J1K2MLJ6K0j4k9o%ok7k5RJ6K3
-23924A99ROJ2j2o4n4l3k1RQlL3O0M3M9K9n0o6l7j2k2l6j9rK9M1K9L1L1J8lrpj4npj6j9lJ2
-23884A27%k2J5L8Rj3k3j6L2M5M0%m1J1N0km9j0loK7K1n%j7m7qK9L9J%K5kpNkk8j4K1j2j6
-23843A92j0nOlj4j0J2M0J7m5m1J1L6L3K8Kj9k8l8k9J4N3M7J7kj7k8l7j6k3l3J1K3k1j7QJ5
-23806A29K4K9K4Oj7oK9J9Lmj4JNj2k2j5j3k4Nrl4k0J3RQM8M1k0m5l4k3j0nROkj5QOj5pj6
-23764D0j0P4R4P9M6J7qj7j8l5j1J7J6K1Kk7m8o0qL0L7M3L2K4j3k6J1L7Mk4qlk3j2K1O5K7
-23727C86k6n1p3l5MJ7Qj4LJ9J1J0k1j8QJ3NJk2l7m6j9J0J8J8L7M0JlJ4J0mj0j8k8mL7M8L0
-23688C19k1l4rRQqK4K2j6k9l1MK7OoJ3Rk1l0l4m3l5K7R3Q0K9k0l8j0Lk1k1k0LL2J4J5J0%
-23649C00j7J1J1l8m5qJ1NLL0K5J1j5l7k6j9p%j0oQK6L3L0M3K7k6j1Nl7m0KLQ%m0k9k5m0P
-23609A23K0j1JJ8kj8MQL0M1J1nklj6J9L7K8J0j6k3M4L9j7l2l3KL1ll7j4J8Mj3m0m6j1L4K7
-23570B07Nj1k5l4m0j0M5J6Kj6l3k8l2j4L0L8J7J6J0J2jLJ9QKj7k8J4J8L5N0J8lJ6J1j8l8
-23533B44k3J5K4J0j6m3l2RJ5MJ8j7l9l4mK9M0L0K5L3J5j2k9j3K0mk6KJ5kj5j0j8k4j0OK6
-23496B09ml8PK9lK7K6k6m2j1J1J4J3J0Pqj4kj3j3l4k2J9K7NK1M9M5J7k5m5rRj6oJ1j5j9k4
-23457A67j5J6M3M5K9NQMjJ4nl2l2l1j6j1NJ6J1K8L7J4k1l2k3n1n4qJ5K1J8L5L7K9K3Jn4n5
-23419A80k9n1l7J9N5J6NL2L4K7K0l6n4o5l0K0K4J6Rjj6J0qk7kQK4NJ5Pkkk2pJ4k7k0Qj4l
-23379I5K5L2K8k2j5L0M6L6K1ok7j4J4J7JLk1k8j2QK1J7M0N1M0J7nk1j2j7k3MOj6J4K5j5k3
-23341C14mrmK1Rj5j8QL6QRK9j4k6j7mo%J5J1J2l5p0k1J2K3K7J6%k1n8n2l0kJ2J3J7L1K8j
-23301B44k6j1J0jkj0j3K1J6OJ5JpJ6K4j1m4k7j3j0J1J2Kl4o0l5k3j4O8R6N1k1j7M1K8l3l9
-23264B11mlRK9M5M4J5j4Pj1k7l6l6%J0j8k1LJ9M0M7Jk3LJ4J2PMqj6jNKQkk2rJ7j5m4n7l2
-23222A53J3M1N7K9Oj4j8k1j5knj4MK6jk7Pml7jK9J9qk0rj2q%mL1Q3L4n0m2j4R%qQOJ3J7J0
-23179B61k2l5m3p0m7J1L2O5O2J3j4JJ4ol9k9j5j9rOmj2J1K0J0JJ2j0mK2rk0k9l8jM3L7O3
-23141B09O0Ln4k8RLNJ4%jK3J8rl3k8J4K0jk4l3l6l5j2L1N9K9J2J7QJK0K2k7k7lR%JM4L4m4
-23100B70n0l4j5J6K3Lj4rj4ornnj5jk4j0jLK1K5J2kNJ4K1Qk5k2QJ8J1moK7K6k1l0k4j3K3
-23059A75L9Qj4L2M4nm1l0j6l1k8K5P4M7l1m5m0l2k5j7LJ7L8Rj5qRJ5j0j5K4J8J3K3K3J1P
-23022B51K4J8OQj8OLk6m2n5l0qpqjpKLQLkJ3K3M2N0O0L1j5k3l3k0nl6m5j6JMNQK9N6K8Oj
-22978B90k2j6QJ3ol3m5j6K3J2k0j1K1M4Qo0m8j7RK9K0J1RK6L3Lk5j5k1JJ0J4J8J6Jj4j2n
-22940B33l8n5k3L1L5L0M1L2Qj7j6k9k5qj3j5rl0l4RK6K0J8K7Jl7RM4K2K3Qk8m7n0l6%K2L7
-22902A66M9J8j8LJ0j2j8J0k2j9QJ2L5J9j6m1l6KJ3J1J0Nqj9l1kN8Q6L0k7j8NJ6%j8l0l7l
-22864A91M8L1r%L%K1L9L1j2l2m0LK7K7J0l4m0k3kKk3m1qM4K6k9j1L2L5J4j6j6jJj6k1OJ2
-22825B29j5MppL8L2Oj9l7m8qJ3L0K7QQLj5j4%j2nNPK5L9J8j8l0pK8K9MJJk9l5K2L5J7jk2
-22783C00j5j4k2j2J9K4MrJJ2%oj2k2k3j5j2L3O1M1Kl9m5j9J5J3PjJppk8n4l2J9M7N1L9J4
-22744C09J9N2L5J4j3l1j5l1m7k4j6oOJ4R%OJ7J2K9L0J0lj0mNK3j0l4k5kK9L6L7L6M3Ql2n5
-22705D21k4J4L1Kk5l7m9k8PL2Nj1rkJ6K0J9L9L3L5J7j7J3M7K3pK2J7j7l3m2k3j5pj6k6k5
-22668D00j1k5kM3Rj2j0MNL0L7j1k6RJ8Kl5n3j7qnQK0K1lj9lLkj6k2k2j9J2N3L7J9Nj2j6l
-22627C83Jlk0lk5l0mOK7M2N1L2MJ0kRL7J2k1j3J3J1j8j5K2J7k5mL4K7mk0j4j7m1nL6M0M0
-22588E70K3j6k6mml7l7jMK8L4L2J8LJ0kJ5N4M0l4n8l4k0J3N3M5L6k5l0J4L5M4M8L8Lj7m5
-22551G70ML5N4N5PJ4L8%l1j8L4L7j5j2M0M8L3N2N2K2K7L7K8mkL2O6R6R6L9K8Q1R0Q3O6N4
-22515B036O3P5J03J21J41J29J26J61J59J21J29J61J95J79J65K17K58K71K83L07L43L48L72
-22492F463M49N70O73P52Q37R40J096J308J518J753J961K144K348K522K685K879L152L466
-22474C7516L803M082M055L574K517R96o12k001k947l455l583l418l063k653k247j818j391
-22457B9355r91o94n34m71n28p42j025j285j459j554j608j604j528j389j242j129r80q26p18
-22438I048o19n43n16m62l67k97k85l01k63k21j90j62j21j22j52j82j95j37q4n6n6n2k7pM3
-22413C674P1Q1N5K2M7R5J20J31J70K49K94L07L66M59N38O29P90R47J033J141J243J212J024
-22390A4698P46L84m6m30o71q04q66r23r56r14p91o63n28l99l28k54j39k7O1J80K70K91L82
-22367H273N01M90L98K99J30j06l40n45o80p12o80o17n34m92n03m62l78l18l01k84k57j93
-22345B689j44j52j50j51j14n8o0q2j11j15q0o7o2n2l0k7m0m2m7m2j4ll2o1n4o1k1J4Omn1
-22314G82n9mk2k1j0m5n6oN6L7Lk3k5lJ3JjJ7K9K3k2o3n3k8l7j6M6M1L0K8lm8m9LJ1oK2N0
-22276E92J6n0o4n5k7OOj6n3m1j0RPJ3M2N0Mj1j0mJ3J2kLkj2k9k2J1N8L6l5l3j7k4l4j4j5
-22238B98m3p0l4K%QJ9L7L5Jj8l3k6qOJ9K8J4k1k7J1L3%j8Rj3l0pJ2L0K5J5j9m3k2k3lL6M9
-22199B29K9KJ6K6J1j6j7k9m7k2L0O7L8L2L1k5m8l7rk1l1KJ4j0k9j8KLOJ6J5NrNLJK6J5k2
-22160B34k2jK0J8k6oJ7kpl2n1l3JK4M1K0j0qj4POPJ0J4nj4MJ4nk7j6J2nl7k7lL3J6J2J8J7
-22119A94Mj7qJ1K8J0Jkl6m0KL5jm1k0RL1jj4K1ll9KL8K0J5qj1J3Oj0j2j7k9KM1L2kqJ9O4
-22078B79K0o4m0QJ3j1j7pLRJ1J6K7J4LJ3N%j2qj9l9m0rJ2j1l7OJ5J6K0KJ6%j4OL1J8k0k7
-22038A88%L4J8j3k0MQj0l8k1KQQk1k8lK6K2NJ2Mql0l3lJ7J3JJ8Mj4j3RL8L4Kj6qK4L0Nk0
-21996B35pQj2l6qK8J7JK8K2Oj2o2m5l5j5MkM2M1%Mqj4k2m7k5K2L9L4M3K4koQj1j9r%k3l7
-21955A49k6lNj9JL2K2J5K1J3J4l0n9nlj0rk6PM4J6LL3K2k9j8MrrL3L5jl2l6j7Lpj3J2K8K0
-21914A71K5J8J5J7J6J8j6m5l1j3nrk0m0rJ1K6L4kl5k8L3L5J6Oj6k3k6k1rpJ8N6Q7N7j0l9
-21877B55o2l2j1J4N8L8j2l1PL0L2Nk8j8J4MlOj7n9l0K5L4K8Jnj2j4L5L2oj4n6m1J2M5L2q
-21839B48k3k5m1m3l6k6%olK5K8J3J1Jk4l0J5L4K8MQJ6Omkj3k7j0M0M2K2kj2QMk7k6j2j9k9
-21799A13j3J0oQK7K4PL1M2J8L1Rk9m0m8n0j9ljjkJoqk6k8kj4k0KK8L0L7NPK2J7J0LmK2J3
-21757A97j0k7m2J1N4J7l0n1KK6M7L4M0L6J2qj7rk9l9j6J0J7K6N2L9ol0j5Kj4j9JJ4J8kqQ
-21719B91J2jj7k1l8o4K5Q6J6l0l6k8jL4J8k3k3j3k6m1m2jL2L0jj7j0mMj2OK2RL0K5j1j7J6
-21681A79L3K2J6j2l3m2n2m1l7j7LJK1L6M3L1om0j7J9J4J5K9L0Rnpj2j4j5k2j6pJ8K4k0k7
-21644A01kL1L0K6K3QJ8J9J7L3kj4l1m7m1kJ6K2J4LRkoNLJ3MJJ3k6o0m8PK8J0j0k6j9OJ2P
-21603A43nK4K6K4N9K5l8m7k7j5j3M5M6O%j1k2j6K0L5K5L3L4j9l3mKJ4Mj7l3l1K1O6L2Lj6
-21566C40k9l8n0l5k0Qj4m6k1rk1j1RLNK3jk7nJ2K4L3K0PK4L1L1j3m1j7J6Jj3K1M1J3k2j5
-21528B14J2J6K9J7k6p2o7qK4K7K9J0JjJ5j0m0pP%J1J3J1L9L2ol5k8rN%j3k0j3J7J3QK0Lk7
-21488A91l1mL7L0J0pj2j6LL9K4rl4n4l5k3j5j1Jj3j8Jj1k3LK8L3K7J6J1NOJ6nk5KM1O4M2
-21449B84J3Lj4k3k0j3j4m3m3kln1l9NJ6K2J2K3K8J7Jmj0%Ml2l1K2L8K1QpJ4M7M3L6Mn%k6
-21409B81l3l6j9j1J0M6K5k5k3nmJ1Nk4k3j0k2k4j1j2KlK0M9Ln3k5N5Q7K9j6k6j8rl0j9J2
-21372A54L9M1ok8j2qJ3L6L1J3j0%K4J2j0n5p1m1rK5K6%KponJ1K4kOnj1kMK4N4J9qK2J5k1
-21331B78m2k4nM3J7k3j4OJ6J0K0j8m3j6k4j9J5Pl0m6rK3lj2J3Jj1J9K5J7K9K6j0jJ5J1J4
-21294B55J7J2j8m3j1K7rj6Pj0k2JM0M3K7Mm0m5l1QJ3qj9j7l4m0K0P2O0K5mj8k7l0j4J8K3
-21257B16L0M0L0Mj4j4j7j7pK4J7pj5k9j1PJ0k3m8qNnK3L8j2j5J5K3K4L1J1l0o9p1l6J5J8
-21220A33pK0K2QkJJ3L3M0L6L7J9m2o4m5m3j9M0J3k1nRL7K0Kk9m0j9%J1L6K1NlL0Ol4l2m7
-21181A40m8l9oM5O5J7J0J6J6J4%J0j3m1l1k2j1L2M7J4L1K3poNk8m5k8K1O5J2l4l7nj0k1l6
-21144A15mK0N5P4M5L1kk8PJl9p3n8qmmK3M3J2ql4j8RJ5NlJ5J7Jj1oK6J8k8k7RK0Llj2k7J
-21102A68K1K5K6Lm9o1m0J2O3K5k1KJ1NrJJJ2k7m8l2j3J4L1K7J1L2L4lj5kJ8K6no0m6jok4
-21063A06qOJ1K1K3M4K7k4l9k3j1j4J9OJ3K7kmrk1OKj0MJ7j2n0l8KK5J0J8M6J8m4l5k4k7%
-21024E6J7QL1M5K7kj2j7j0J0K3nm4m8MM1L7J8rmJ8J3%j4l2j1M3L6j3rK2Kqplj4jK1L5L7J4
-20983B95k9m5j4Mj1jj3k2k0J1L8J2k3l4j9k6J0L1L5L7Ok2j9k2k4%K0nlQJ9K6k0l7n0m4LO1
-20945A13O5K8nJ7M7%n1m5j6mJnmL4L0Rj0l7l2J9K4jK7L9K4nj6k6k7PPPOMJ4K3L8L5J5qj8
-20904C23k2j7j3j9l0l7j1OJ6J7J4Krk6j3Lj9j3KJJ0L2L2PMK5K9L2L8OmJ6K8Rj4k2j1l0m9
-20865B93l5l0j0K2j0k4OPJ7L9M7L7lk6j9j9j5Lj5m3rM0L5K6J8Npl2k9OJ0k6l1OJ9KJ2J1L2
-20826C10j5n1jL3L4jl4m2m2j2L3K8K9J5rLnl5k4J4K7Nqk9m3QM0N9L8k8l5OkJ8L0%k4JJk2
-20786B70KJ5Lj2o2n0lpL9O9L6j0k3j6jk3o2l8J3L1pl1j2OP%J8K4J3J1Ll0k6L5M6J9pJK9K4
-20746B94J2J1Ml7l3j5m1n5lL8K8j7j3J1K2J7l1k1PJ1jlkK6M1J6k0k4k3l5k1okMk0lM0N6M6
-20707B58opK7L2qj4J9Nk3j0nk1j6kK0pPL4JkRNj1m5l2j3j9k9j6KJ2J8J8j2NK9j8m4j8J0K9
-20666A62J3%PJ4L0L2R%K%OJ3k3l9KJ1j2k8j6J3K1Oqj9oJ3j1mj2j1lqJ2L2J9LQL0Ok1k7j2
-20624B04K3J2kLlj2j5j9KK4j3j7kK8M5J6j5Lj1k8m1n3j1L4%j3j6k5j4%L6L5J3K2QlK2RPl
-20584B30j2ok3m1l5RL9ql2j6oOK2kk4J6L9J7jmrmK3j5j1N1L2NNlk4j8J9nl9l6oK0J1RK2o
-20542A89MJJ0PjMK1K1Kpj1QJ0k0k2n0l9J1L2L9J7j9k9j7j0j0pJ3M4K3j9j6jML3K6j8l1RN3
-20502B54N9K3k7o8o1k3OM2M2K5jj0oQL4J0J0K2rl9n7l0L0K2j2opk5j2L8K2l7n6l0JK0K7L5
-20464B14K3Rkk1k6j4k6j3LK8L7J0JRK2k0p2o1LK4K9M0K6Pj9j6J4LRj6m6j9L0K9j2l0jjk8
-20425A27j2M7K0oJ5J8j4j5J3J9PQnj2J9J5l9n5qN2P0N3K4jl6l9l0k0J8L6K3j2l9l6k0Pj7
-20388A75K5Q2M4PJj9m8n1k8j6J2O2N4L2kj9k4k7l2l8k2JlK1M3N3P1Rn6o3m9k8j5k3JN1N0
-20351B31qj8j1j1Qmrj7QK0KPK5M5L0Pkrk9m5o6k7J8K9J2LqmJ1L0J2j6j1Qj3J3L4Lk8n1k6
-20310A43lK2M0J1QJ9j6l2j5jj%K7M6J5l1p4l9j2J7M3%j2K7K9Mk6oJ0MJ2Qk0k7kK1L0J6j2
-20271B23j8nKqk3l2j1J2lk9k2J7P2N0j0j1J1MJ5M0K3NJ2J0j5l7m8l8J4K0MK8J6j1l8k4j1
-20234A84lQJ4J7Jqk2l7j5J8J2QKoplLLj6rj3j7NK0O0N2J3J2K3j8n1m0mL2K7j6rnk9k9J0K
-20192A69pK6J2j7k4K9M7N3L0Jrj5j8j0k2l8J4O3M5Pl0j7J0J3Kl4l7J2M1J8poQmoOOJOJNJ4
-20150C38k0j3L1L8K9K9Nl2m1k6jkqJ7J6lj2j2m6n4m9m2j1LJ1J5KLj3k0OL8N0K5Qk4k5J5J7
-20111B42K7K4J1L2K1K1k5o5l7l5j1J9NJ2L7L6J0j3J1J6mJ8J6l2rK0ql9oOj4po%NLL1M5J3
-20072C70j8j4k6l1j1k1l1l0K5P0N6J6qJRK7J0j6J8M0N2O6K6k4l3l9n2rM5K2k0kJ5Qkk6k0
-20035D43lJ6K3J9J4MPK0J7pj3RRoj7l0lN5P8N4K8Nl0LL7QoK9M8J6j9j6L2M8L3J3K1L3O2O7
-19995A101L2L5O2M5N9R4R4N9N8J18J32R4O7Q8J28J75K01K10J99K29K56K98L41L84M48M87
-19969E494N56O15O45O79O82O78O97P62Q10Q88R95J111J273J441J603J667J556J282R16N02
-19949B4852J14j75l40l37j95kK24M70O77P00M81J07k70o28r10j096j175j173j206j212j144
-19928A7762j080j056j063r88q99q77q74q53q01p55o98o23n54n10m45l89l78l35k70k45k62
-19907C807k61k52k16j65j30j31j65j67j06l5m3r4r9r4r5o4o5p3n6n2p1n7l8n4n7lJ2k7pm
-19877A138m1q0o8k7J4J9NPk5j3K9j9o0j5J2j2l8m0l5k2Jl0l9j9l1m9m2%L5pm2JM0N9N3J5
-19841F74moj8m9m1J1J5olK6K5j3m6k3K7qm9l4OK5L4Qj1j1jj6Oj4l8oj1o7o9m9j9L3M4J7J3
-19802C52L1J0pJ9K8j7j7j0J2L5%j7ppnJPk7m1pk4m5l4j8lJ0K5k%NJ8L1L3Lm1l5JK5LnmL3
-19760C09J9k7k8j4j7J3K1j7qj8l0J7L3K6k6p1m5KL0km3k0L0N3M1M3K2J3Pl1l8j3j8k6mK2
-19724B05N0M8K4Jkl1j9J5J9Qk1n4m6k3l2k2j8JK5L0J1j4l0k6lk1J0L6MJj5k0K7L0pm1m1j2
-19686D7K3Rj4k4j6k1k8m5P5J76P5j4m9J2L7J9K3Ok4j1J1j8j4k0j8QK0M0Jn5l2OK2mj9%L7
-19649B21J4ok3m6j0J7K8loJ8J0j1j8mMN%jj0J0J9K1J3K3M2J4j8NK2K0k1o1o2k8PK8Pj5k9
-19610A76m7l7jL3N7M3K6J2J3ol5lK3N6N0pn1o1l3J7M1L2j0k9m6m1k5J2L4P%K6K9Q%j4j2O
-19572B43j5j6ok8l5j2%QQJ8J8rPQJ0N3M7J3%j7j3l2l9k6k5m3oL1Mk5j2pK7L7Lk4lJ6K2L7
-19532B17J3oj1nk0l3%NL7M7M9J1j1k6k6J2jk2QQMJ8K8ql8l2k5lj1J8K3J4L6K3J3j6n0n1n3
-19493A36l4j7j0%J1J7J1LL3J4k5l1oJ5OjK1M0qm1QN8N3L7L1j2m7j9j%K0K0J2Lpqkj3m0k7
-19453B00pJK3M3L2K5Rj5N%k4l8mM2K5j4k9k4m9qLJ6K0j6j5qn9o0qK6M1K6LqnRN0O3J4j2k8
-19412B45l0oOJl6l3qJ8J9K5J2j9k4J5kk4l4J8N1J4k5NM8M2L8J0k5l5k3J0jm2l4oK6K7K7J7
-19374B67oj8m0m7k6L2N8N3K5PkOjo6p3l8k5k7j9K4N6M6M3M0j6l8m4o9m1L3P1L2j9l1qJ9L6
-19337A94K1pkonK1JRJ1Ok2n7k4j3klj1jJ7L9L7RJ4RpN%LM7M3Jj8l1m3pKj1k4l1m3l7JK2K3
-19293A30Qj3rK2L0J5K5M3K6mj4k0j6RJ9Mqk3k4l2l6j6J7lL0N2K9Pj4j2J3L2nm0k4pj7k1J
-19254A54%K1K0l6l1K3K2K9L2L3L0kj0K4J9j3j7k7l2j6j4Kj2k3K5L5J8j6k6k0k2kj1j1%j2
-19218A34j4JN2N7K0J3%Rmj7k0KQJ8Mn0l4mPKL1L4Mnl1o5m1pJ6M3M2J1j5KmNJ0l5k6%j2LL4
-19175A78K9J9J1k2k2j5rJ0K4Qk6nol5l2jK1K3J3j0l6l1J4K9J4J3M2K3j9m5n2ML2J2k4rM5
-19138A65J8J8K5j8m7k3KrnJ0J8J3J9L1J9K4K4n2p1j1RK1K8k0k1K7M6K5J3K2rm0n6m0J5J3
-19102A83RJ4K3L1K1L6J3k8j9k4k7mJ3rKK0kJ5K1ml4l5OK3Kj4rk4j3KpkJ0pKK1J3qm0j1K8
-19061A87M1J9Nj2j3KK7L7K0Lj5j7J0ql6j2mQJ1KKK3K5K2K7J3k7k9NJ0l2m5j%j8l6n0l2J2
-19022A24M9K0k7n8m4%M2M4J4mj4j7k6n4j6M0M2N5K1j1oJ3J0J9N3L9J8J3oj1k2l3k4k8J1L0
-18986B56Lj5k3l6l6RK0K1N8K6j9j4jJ0PMK0J9j9l7j5j1j3j5mK3K2rnKmn8r0m3K5M6J5K3O3
-18947B05M2j5k4l0j2jK7K7rk0lj1kL6N4M8pm3k8QN0M0J5J3j6k0k3L0N1J9k1m5m8KL3Lj7j2
-18909B96rk4pLj3j9k0K3N7O1M6J7%k7m1k1j7lJ7lk9m4l7k2j4K4N4N8Om3o4l0M5M4ok3lPK1
-18870B60j6l6j0ojj1jj3k3kQLRjJJ9J5JkmjM%K3J9j6k5n2n5J2K6J8K3K3L1L3J9J2qj6j4j8
-18828B28OL1J7Ok6m3j4NK8N1J8l3KJ3k5m1k1QK5K3Kj6J3rj4RMl1m4n0l7QJ6J7nj5J0J1lk9
-18788I5m7j7J6K4K6L5O2M2j3k9pJ4J6J2j%J0J9Noj9k2pj2l5j6L9N1J6k1k3k0j6MK4M0L0q
-18750B61j0Kk3m2l0j5J0J1l2j7J6K7NrpK7K5J9K1J2j0l2j6jj8k1k1mM9N5J3k5l8pK1Lk9l7
-18712A33k6kM6O5L0j2j3J1no0l6lKlJ1L3J8LJ4Moj0k0KJ8oON2N6J7j7k4l2nQRj8m3n1j2L2
-18671A66R%J3J0J4J4j3oK2K7J5k9m2k8j4qmJ6M0On1j1K5J2PNlm5l1RK3J3J6Lj1j8m2kP0M8
-18631B25%LJ7%j7j9j0j5j8j0ppk6k2K1J0RL2K0RK1K4Qk3o0n9j3pk2l1j0RRjj0OL0JjM1K7
-18590A34rnk8l1jLJ2J2K4N3N8K2j4m2j5L3K4Lj5k9rlqk3j1nkJ4mJ4J8K0J9J3kj9OM1L0j5
-18550B63l9l1k8k6J8J7kK5J7PJ5jk3k1qPL8L4j8o3j8K8nRK1lpJ9%m1j3L0J2l2k6j5k5j3J5
-18511A17L2N0M3Nm0q4o9lL4K9%qk7k1KK0K7L1M2N5M3Jj9Nl4o5l3m0m1k1k4j7J8M6L7PJJ8
-18473A17N1Q6M4k6o6l0K0L0Pj0k1k8mL9Ol5rK1J8MQK3j2j2rRK2M9M8Rk5k8k9k0m1l7J0L1
-18435B10L6M1J6LJ0j1rj6l0p%j4j5KNj2jLplpk8lK9J6J8K1Nj5qrm2m4k7j0M2N2J4mJ6M2L3
-18393B92J7j4l6m1j6J9K7%m0m0j4K0J4l2m7jL8M6M4J5qrJ3lk2j1j0j4mk0k0k2q%K3K9M4M7
-18355B56kj8NpjK2kl8l8oJ4JJK3Pj4j9j6nQK%J5qj6J8jQj5k9NL4J4j0j8k1pjOK2M3M5M0m
-18311B93m5n9k0J2J2Mmj6j8j9k1nJ6J0K2L8L1L1Pnjj5l5k3NJ9K3k1k3pJ0K0Mj7j1JKk6j7
-18272A52QKJ0M9M3PmJ2J7oj8rLl3m7qJ5OojRk5m7JJ6%J0L8O2L3j1JMk8l5m5l0k5k7rL9O0
-18230A83K7Lj1m3o1k5K7K9JpOK0J5rnj1jjpk6k5k6k5LK3M7O2M4M1J5k2k1oJ9J3r%J6l1l3
-18190A89M5P7L6l0m3m6n4rM6L4j8j4NK2K7RJj8l5k6J0J3j4k2k1Jpl3k7MK5J5rj5kL9L6Pj7
-18151A81k1J7M6K2k3k9LJ4lpLkOOj3j9k2k1PL9J9rLoj1J0J2k3k2KJ4l%Jk6k8kJ9L7M0J1J2
-18109B34L6K4OOj6l4l4l1nK2Oj5j1j2l3k1LNOK0O1N0lm4o7j3L0J5J4Jk0nK5J8jj5j3k8j4
-18070A47M6M7j4m7l2PJ6K3K4k1m9l7lK0N5N5mj1kQJ3J6J5J4ll1j5J2kk9J2M1Jl5l0nl1k8
-18032A43JL1L2J1J5J8j4k8JK6K4nl0J6N1K9J7k7l5j3j1j2j9LK6M6J8m5n7l9m2n1J3L2J5K3
-17996A63J7lJ4Kj8lL4L8Jk8k0j0L8L7Qj3l9m6k4QJ1M1N3J1j8o3o3J1M4J8k6m5l2J3K4J5R
-17959A59j8k7j9J1L7N5L5Jj6k0n0k2N4O9L0PKkk4j9qj9rKL5K5J8Rj4k0k4j1qj2k9k1k0J8
-17921A55O7N3K9%k2j1qoK2J1j1pJ5j2l3k3LL0N4J9k7n2m9k8KJ2J4J6m0o0J0N2M7K7QK1jk5
-17883B52J3K8K2J8K4L1%Qom2k5j4j3l3k9j1jj3k5kK1J7j0k8l8k6K2O6O6K3l3m9j2K0J0K9
-17847B60L0Mmj2j2k4n3o2j2M4M2oj7rJ2K1J0oKK5K2nl7k2N%kJnMMJ9K5lMoj9j0rmOK8j2l5
-17803A82n1n4l2K4P0L4k2j0K0K8kj1J2L0L4Kk7n4m1J8J1l4j9K4N1M5J5KK9L8j3m7l6pjRK8
-17766B45ll1jj8k3j0J5L4N5L4k1j2L0K5k5o4l7k0j4L3O2J4ML6Ql8k2pklk2j5OlKrk9k2J9
-17727A71L9J8J5J5j%j7pNj0NK3K4K5nl5k7JM7K7k4k0NQJ5KJ5Lo%l1l3RJkj0rK5K2j6k9OJ7
-17684B61rK9M0k6p0n0k6J1K0Kk6k4kOpPN2O2Ll8k5jJ1K3Mj9m6l2mJ1L1J8pkoJ2M5K9Nk0k3
-17643B19Jnl0j5NJ3L7L7K7L9J9j9j4k4k7l7l1J0K3Ok3m3k4OL1N8J0m6k0K4K2L9J3j9J3jn3
-17606B21l2%J8RL1Rm2l8NM4M0L7n0p1PM2N0K0k8n5l3J7K5K8J9J8K0j4l5k0K1M2K5QJ3jj0
-17569C40k2K0M3lk3l4j9QKk6o4n1j5J2P5O9J6j9j5pj1j2nJ7nj1J0j4k7j6OJ7qj2LK0L1Lk9
-17530B44mJ2j1%L9K6j6k5jK5J0kL3L0k1m2nmm0o8l4M3L0Oj4l3PM3N1N1J6jk1l5l0kJ4K2N1
-17491C44L0k1l5k9MJ1QNRl6l1j2k7OL5L5M0N7Ok9m7l2RNj1J0L1K9j2n4m8k6PL2M8N0J4Lo
-17452C72Rol5k8r%Kj0m3pN3N3J1j5j6J2J0mKK4J7l5n3l2l8j6K2K0K2M3N0M1Ll9m2l2LK7K6
-17413C62qm6l3K0NqJ7M5N7J4m0k7k2k4J8M1Pj4J1M4N8L9J6J3KMjqrPK9K2qj9j6j8j9J6M7
-17374E74J7j5J7N7L0j6j9K4kJ0Km6l9j4j1MK3K3J2J2L3JkM2K8k2l5J1L2K2J7J6J9mlj7J6
-17337G97M9M0L0K6K7K3N2P0O9M7L5L0L7O3Q5J12J07Q3P9Q0Q3J13J24J35J78K01K02J97K34
-17308C408K90L29L71L86M33N26O38P28Q27R50J082J191J325J420J413J317J119Q34M65M6
-17288A9098l16o07q44r40r28q75q62q04p05o43o12n48m46l84l26k86k75k40j72j53j37j13
-17266G882p7p0l7J2L4R3J34J76J79K09K94L52L68L80M43N42O25O83P68Q36Q71R15R52R30
-17242A7494Q34O86M61J84j60n31r14j248j437j513j503j387j238j102r65q51o98n68m66l75
-17222D703l40l13k86k65k24k05k10k13j73j09j13j14q6n9o3o8p2o3l8l5q0r9n8Kj3m9q0m5
-17194A232j3l9n9m3l1j5Mk5m1k5rj6k7j1k4j1L1M2k1m3k8RL6J3k1j2J9J3j7n0rO1K4l0QL6
-17158I08mo0l7RJ4nl4l4k9m2j6J1k3k4j3k0LM0K6J1j3l4plj8o2o2k0Pqk6RN3M5J0qlk5k5
-17119D91J9K3K5Ql9m1l7j6kj3KL0L3mm8m3k3oK3L2J0j1j5PK5K6K6J2ol6n9m2j5LMNk1l2l8
-17080B57j5LJ9O4O8P8K9n0n7l5l2l5j7ookj9j4QK3M1L6Jj5mpk5j5K3M0K3L0OmJ9J8Jj1m4
-17041C74n9k7qk3j9%jJ5L0J1L2K5j2l8k9J1OPJ6l0o4l0J2M0K1J3mOJ8j8mPj6j6j2m0j7jJ0
-17002A86K3NJJ0K4K6k5k0J6Pj3%RJMl6l1kml4k7jJ2L4M7M5Nj5j8JL8L9K8K8J5LJ7J3Oj5j
-16961D01j8n1k7k0k7j2PK9J9L0K9nl0oJ7MJ0orK0J9J3j2m7m0l0pK0K8lqOrJ2jj3lMoj8K3
-16920B83K7mj2l4k9j8%N7Q6N0k2m5j4PJ9Kl3JK8NNJk4m2o3l2L1QJ2Nj5rNL4M9K5Jm0m4j5
-16880B46L3K0k1j5N%k3k5j6L6M6L8K0jj3j2j8l1j3Qj4j4K3M0J2j2k9J4K1n1o8k9ok2m9j3
-16844F7K3K6M6N6L6k8l2J5M5M1Pl7k2Ppk7KK8J0lnKPOlJ1jJ2J6pK7L3J3j1j8ol5n9l0J2M
-16803B21k2KJ9jk1k1LK3Lj9j4J7K7J7J7K8L2J9j5l0l1n2n6pM4M6M3K4lk3k2j5K2K4j6k6k5
-16766B12%K3J0NJ1j5lqLQJ3nj8J3N4P6K2l0j4Mkkl8k8J0L4Pj2k7k9pJ1%kJ1J3OL0K2k4m0
-16725B94k7lK4N0Pj0jj0pqok8m4j8lj0QK6J4jk5nJ7J5LJJ0J6J6L6K6k1o5l1L0K4rj2J5M4
-16685C32L1j5k0J4K0nj0NM2L4qrJ9L0K8J8J2k5m0rl3m5k0K4L0Jj3JL3J3l9k4orJ7L7L4L4
-16647D79Nk2k9ojj5l5kL6K2Rk6n7m7mJ9NK%OjJ3K5K8J2k1l5k2K4K8jpJ0K8J4k8j9k3j0jj9
-16606C34k1j0J4%NQK0L3M5L7k6n2l9QN5N6K2PrQRn4o2k5l5l2j5PkN3N6j3k3pnj6JJ4KmJ0
-16565C54J7RJ3M9N2K2J6R%j9j4J2K8N4Mk6jj0L5L5j2RL9M6jpj3m2j2K2J4lj5J6M0pk2m6o2
-16526E83k9k1PO7N3NqK3L0K4L0L2J0j3k1mOK4M5Rj4K6O2M0L4O1N0N1M2J0OK6O9P6M9L6R5
-16489A571J27J01O6Q5J06J13J17J27J60J86J87J52J50K36L14L64L93M14M88N76O42P21P94
-16466H190R05J052J193J304J361J348J255J042P40L93L4k91n36o97p93q47q78q38p54o91
-16446A2492o43n67m85m28l97l88l29k59k01j33r4o6n2m1j0M7O9Q1J21J79K15K48K70L01L71
-16421A0301M31M67N11O12O71P03P45P89Q39Q33P76O57M62K01j05m47q27j140j325j412j388
-16400A2354j278j151j049r21p57o41n73m95m38m22m08l20k52k13j51j26j19j47j88j73j09
-16379B423r2j12q4p0n8n8q1p9o5m4m6n1l0k0j6Mj4m8m2l4k3k5j9nj0l3l9k8qPQk1k5k3k9
-16344A110m4l4NL8L7K1K0Kprk6lQqj7j7kK3J8k0m0l5k5j6QPlK4M6Mk4j8m0k7MMlKJ8k3k5
-16303I33N2N1ol3k7lJ2J7KrJ0k3l8j7j5j3K1M3J4J9Qk8k3j1K6J7K1M8M9L1RlJ2M9M0K9K1
-16266A285J3M7N8M0L3L9N7R3P5M4N8R9J29J43J55J32J05R2J55K04K07K48K97L31L53L81M45
-16239E318N28O27O91P69Q99J043J197J399J569J690J790J750J562J237P69J83m47j016j458
-16220B0100j725j774j700j574j392j195j036r06p90o75n35l99l28k89k59k27j82j59j50j18
-16200D687p6n9l6JQK6M9P5R8J48J71K21K77K89L24L73M17M76N45O34P74R06J036J171J365
-16175A3900J545J697J783J722J538J220P27Q2o38j238j622j821j874j812j659j478j314j119
-16157I639r28p92o86o00n19m60l88l28k81k60k40k11j82j67j43q3n7o8n8l6n3l5N%j9mK1
-16130C067NJ6N7R7Q8N0L3N5R1J38J34J21J68K27K73L12L30L68M10M43N14N65N94O60P49P78
-16104A0343P88P87P24O13N23M03K37O7j26k43k93l78m52m79m79m69m70n05m99m51m17m20
-16082H804l87l13k57k41k40k61k47k06j95k13k32k02j28r7j03q7m4k0k7m4k0J5L7K9j3l5
-16056E273m2l3jK1M0L7L3N7J28J58J58J76J79J68K12K41K35K55K99L15L09L33L45L29L67
-16031I592M13M20M57N11N36N21N10M79M35L36K29J15o2k40l80n21o68p44q06q30q01p46o88
-16008H068o35n73n02m88m54m02l59l09k80k46k15j97k11k06j58j45j62j42j00q1q4r5q2p5
-15984A867r9q4l3k0l0l9m9l6l1m2k7J6%m4k5j1k9m1j3J4j8m3m3j0lk7l9k4LN0N4L3j7n6l3
-15949A071J3J2l4l1j7qLKpm2n7l0j4l3o4m9ML3L1J3QRJ8Jj0j0j5m4l3mJ2J5J6ql2m6q8q0
-15911E05o4l6K3L7M9O8L4j1J1Pm3n7l0%QQj3j4k4K2K7J3j7l6n7m5OM9M1Knl6m5k3j2J1K5
-15874C78L7M8J0j8MJ9K7K3j2l2k9pK3jj7l2m2l0qm2l7QK7M6L2Km3n0k0J7O2N8K0j4m4m2j2
-15837C09qj0%K0J2k6Llk7k5k5%J7Ql1n1oK4Qj3k0JL7M6M9L0J5J1RKk7n0m6k7rOL5Kj5QLp
-15795B29QM2L2k3n7k3K8K6MJ1mrJ2Lpk5jK7K4Kl4m6NL5mm6k1%qpJ2J5K3J3LLrJL1M2K8Nj2
-15752C28J6L5kj1Pj6k6%Lkj7l0k2LJ8L5K4j7m3l6k8K0L6L6K7%QJm5n8%N2M5J1k8j0K1K5M9
-15713D09K7l4o1o4n3pK0J0Nk2j8Jk2plRK8J8J9K8K0jqrNJl0m7l4pM5N8L5NoQj7k3K2L8O%
-15671C44j2m8l1okK1Kl4j6j1OK6L4J4nj6l9j7J2J0qJ9RJ2M5O4K0oj9k5o2p0k9P%MJ9j0j7
-15632A85j3jRJ7L4N3L7Qk2m0m8k9mK6K0K2M1Nn4o1m0j5j1lM2L2rKjj2OJ7J0jqJ2J9K1Ql3
-15592B21n0l0NOML3J9k8nL7K2nj3j5mnj4pK2L9M5Kl5k0mM1L4nK0L2K2j8k5k2j5l1j5L9K4
-15553C01Omj2Jk3m7l0L4P0K6l4m4pL1L0Mj6k6k5Nmk1j5j1l8l8KJ6Rk3j7jK1L4K1J8KrJ5K3
-15513B24j6l6l0%J6PJ6RQOj0PJ4J1%l1m7j2KJ2K5J6j5j1J1j2LQj7oRLK2L7rl0%J3Mj7jNK4
-15470B12J0nJ3j9l2NK8k9m0K7J9J4M8K8k9n1k7j6k3J4M0K8K6K7J1kj3k2k2j9l4k4K5PK3N1
-15434B49M2Jl8j5J6K4J4KoJ3J1k8o0o8j6N2M9K0J7RRJ3J6J2l3l5jJ5K1pk8j0QqrOrpJ6l1
-15394B26m6lK6%j6j4KK3L8N6Pl9m3j5J5J8J0j2%M9K2m0m1m5n2k0RL8K2K7L4J9K5K3l6o1l0
-15357A76j5qjk9k4PM0N9M6J1l7l9j7RK0Rok0l8k6NJrl0j8L3N9Nl9l6k5K6N9O5M3j5j2RJk4
-15317B15J1L3Kqk1j1KJ2K8J8J2k3k8rJ2K8kkNk0k6k2j2J9M3J7k7m2j5K9Pl9k6K7L8%k5l3
-15279A67l2j3K7L9J2roJ3J6rNol7k1LK0J1kj9j0nK0M4K9Rj9k2rj5j3j1mK5K2kLK5J2jJ0J5
-15238B62Kj4j8JNk4j6NK4L0L1K2j5l0l7LK9J5kMj5qJ7l8m4K5O7L0k9n9m5j4nK4M8L8rm0j2
-15199B08K8N3L4K2%j8OM3K1m4m1k3j0J2K5j3l1jK2J5J8L1m0p7m1j9j8RM5K7k5j7J0j2j6J6
-15163A99K3J6K4J8J2K5nrmJ1L3K8%l5l0rpk9k1J5J5ql0m7pK2NPK0K2j7j1J3Oj4J1oj6QQj1
-15122B25l2J1Ll5mL4M0M3J0k8kK0OL6K9jk7k8okk4l3k3j0NJ0L6M7RPKk2n1j7L4K5Oj0k1J3
-15082B75K3pj5jMK3Kk9J5J5k6k5j4k1pQQ%oKJ4j6l8n0k6L2K5K6j9m4lL4K6oJJ3L5J5k8k2
-15042A93Kk5k8N2R6K3n6o4j0J6%j4k5j9J0L7M3M1L1K8ol2m3m7lL5M3J1l4LM8km5k4j8k2k0
-15005A75j2NK3J5J0%j0NnmL0M6K1j8NPrj0rJ8OORqk2l5m4l5l0k0MM7P2N1Pm3k7l2m4mL5O5
-14963B41K7j6l0k6j6LK9K2OK9L3J4j4mOrK0L2jNK4K4J5Lj3j4k1n2kN5J9k4k2KPj0Jj5l8k7
-14923B63j4rk5j3J8L3M3K7poJ7J6Mj6l0j1mK8K4Mmj%pm2n5j3O6Q6M5lk0qrLJ9mLK0J7mm3
-14881C88m3l8PM5Lk1k8k1KOKJ3rj6K0K5Pj5m6m4JJpnJ7J9RJ5j1J1Mj2NL8L8J2nK0N1N3J1
-14840E02l2MJ4j5k8pj2NJ2j3k2k2rJ4L1L9M2M1L1Okj7k0j5j3NOoPK0KJ5K1J7J9M5Q3P5K9
-14801H52Nj8l5l1J1L5K4M3K4m%pmL7M6K5k6n6omk7PO7N7M2P6Q4O3L7K4M1K9K6L8L2M1N4J09
-14763A711J61J78J60J81K14K11J87J86K00K08K84L50L63L39L10K97K89K75K16J52J31J04
-14741F707N2j8n0m9j7j1p7j43j40j38j63j84j80j72j70j72j68j53j13p3o8m5l1m1j2MJ5P6
-14713D466R9J16J54J77J69J92K21K66L33M01M26M61N63O63P18P47Q02Q48R27R42Q77Q02O93
-14690A6063N14L22J69K7j60l57m73n77o55p05p36p68q29q68q49p77p10o52n81n16m52m12
-14668F018l81l15k48k35k08j32j19j34j47j26q0o9m6m2k6mjpLM4P6R2J13J37J71J86J69J73
-14640D862J78K09K52L03L65L90L81L82L62L57L64L22K46J62M5n9j49k31l12l94m92n45n35
-14617F463m80m30m28m21l68l20k62k23k11k31k25k07j65j23j50j63j34j20j04j02p9p6p5
-14594A366n4n0o6m0JJ5j8n8o8m2rjj1qJ7%m8m9j6K9Ok5j6j7rj9k7j6k7mK5jm9l4j2j6J1M7
-14556G07Ln4m4l0k2pNJ6L5L0mKRj2j9k4j3j3j6RK5%k8k8k8k4j8J4M3K6rpJm9n1nlJ3L6j0
-14516D56n3j4K1J3j2k6j2k1j4l0l0k3j9j2J6K1K5J8j3qJrj2j9J3L4J0k5j1J2%Rj3l2j6KK5
-14479B52j5j7j0j3j5RK0RM9M8K5J0k5l9k5%M9M6K1rl2k8k7l0m5k2J0M0J0k2rlJ2K5L5M3L4
-14442C61M1J3l5k6j4m0m2l4J3M1j4k1J3K9K0mOj3k4qk8k5J8j4k8K9M8K8Npj5j5k9lM6M1l
-14405C10k5m6m9j1K6L8JmJ7qk6k5%J4%j2%K6K2Lk3k4J1j1k1J9M4Rj2nj4jJ6J4Pl7k4Rnoj6
-14364A81k2k8RK1k0l1nplL6L9J2J1J1j7k5k2nL2L3J2jJ5L0K6j8o1nM7J4l0j3j7jL3K6K5%
-14326B82l8k1j0k1OK3J2mPJl1j3J2L8M7Pk5njlL2J3n5o5rJ3J6K0Ll3l2oMKMK1L3M3L7j6k5
-14285B63k1l5j1K8L8K6kolJ8Rl0j1l2l3J2K4L2qj1%j7j1J0Qk2k5jj1JJ1K3K2Pj9rJj9l8l8
-14245A20k4nnqOK9M4L6J6j5k1j0J0LJ2jj6nJ3K1qj7LJ3L1J8k2kM0L7K1J4OJK4K2k3m0j5M
-14205C07qk8m9m5k4k2l7k7J8K3J6j6MOJ3N5N7J1l4l4j4LK2M4Nj0J6J8J0j3n7l2N1K4m9p3
-14169A31k3M4M9L6K8J6K3Ql9m7QPj6rML8K7j0n2m4k3J2K5rrL8N5L6J3j6l8o6m6J7ONK1OJ3
-14130B19%%l7o3l4JMk8LL7L1NJL5K6kJ9M8K3k4l5l0k3j1JK9L5K1kl0n6l6J0J0Qoj9J6M4J
-14090A91k6jK0J4k1k9LQj4l1kJ1K6M4K4Jk4k4j2k6j5LLj8j0JJ1MJ3K5J3J6K0Mk0l1l2j5M7
-14051A51L7Kj4kM7K9J9K6K3ll0l5j9m3o1qK8RJ0J4Rj7j4jj9NK5K7J9MNll4k7OL6N6K4PJ7
-14011C05k0l9pRj1m3l0rj1k2j7rJ6N8L4Jj7k5oPMJljK9%mJ1k3j3J9K2K9L4Qj8k5j7mj0j5
-13970A88j6l8n3l9MO1O8M1mqrm0k6j2ORjJJ5L0Oj8kJj1k4MM6M0qRM0jm1m6j1kK1K1RRj2j2
-13927A95K1J9K3J6l1l2j3j6KLnPK0J0J7K8j7o3m8j6lk3k5J5L3K1PpKM0K6J5K3K3pj1J2j7
-13889B44j8j8m3k2%qNK5J7kk2k1J6K5k7k6K9N6J3o0l0K3K3J2J5j9m6k5j1QJ2J6M0K7QJ1J3
-13852B40K2J4k6l0j3j4K2L4J0j1K2L6j6n4l9qJ1l%M1L6lm7m8k5K0L6L4L4L8J9j1l4j3L4M6
-13816C54J5O%k7l8l3k2l1k6j5pJ5Oj6j7J9M0L3J9Kl3l7j6JMj1mJ1Qj8qK1K7K4J0rkJ9L7K4
-13776C25j4l5l4l6qJ2Jl0j8LK5K1j5k6l2m6m7l4J9N6L5L1L1M5Q2M2J7Nm6m0j5j4j8l6l6J1
-13740A81O0L2j6j7k2l5l9m2k8nJ9L3M1K3Oj7j9K8N8Lo1n6j9L3L7L1j8n6oK5nl2k4RL4K5j2
-13703A49J2O9L3l6m3k3k7j2J6K5L2L0K7K1Lk6l1jPpk4jL9L0Rj7l6oJ8K3J3Rnj1l2m3OL3%
-13664B23l4k0J7Qk4j2jk7l1J2L1Pl8o7j4M8M1nk8k6lJ3K4L6L7J7LJ0qQM0K9K0Ql5n2m0n1
-13626A16l8J1M0N5K0j2PL0J3l7m4oMm2m9j0J1KkJ0K1J7k5m2k1L7N3K4J5rplNp%J4J2RJ7K4
-13586B13J4pKpMM2O6L1j1k5n7o3l0j5lK8L3L2%k6n3m3PK0J0J8K7L4L2J8NL1M3j0p0q6p3l1
-13548A00J6K9M0N5L7Rj4k8j4QPj6Pmk8j6J5J7J3J7pj8k7k7jj9n0mK4K7K2J0Oj0KJ5L0K2j
-13509B44lK5L2kok2l9j8L7O6J7j7k3k5k5qj7k9poJ3J8J4MNj7k8kpJ6L0Kj6oJ3J1jQJ8lj3
-13468B33nmk5nLk3j7PJ3J8OoJ0Ql7k9J6L1K6N2L8j5j1JL6J2n8n4k9j1nKJ2L7L8j1j7J1J3
-13429B61j3k4PJ6%j9j5OJ5k5o5n8QM9M0J2J9L2L4L2j4p1n0MPqoj4j9J1M7Qj6LNJ9L5J6k2
-13390B47j5l3k2jk3k2J6L7K7nOL9kk9oj2j2J6Lj0nJ6K6M1J6l2n2n6m4k2J8L1J7J1Nj9lM4
-13352A91N4J8J7K4J0J3j9o5o6l5RN7N1J2j3qk8m4m6j9J1K3J6j9k0LL0L0K1J9Qm0n1j5J7N6
-13316B02L8j1qppj9mJ9j2k5qjj%L7O3L7J4J8j2k6k8k0j9l2j0KMJ5K6ok8k5%J5Mrnm5o7m6
-13275A3ON4L6J4KRJ4M7O5N2Qk5m5l2kj0%j6l4k4k7j9J7M5L8Pj0K5L4Qj7k1k0mQJj7k2J0M3
-13235B11M0L3K0j1j0Kkj4j1j4k3MJ0k8k7pK0J0Qj8k3J7M1J8k3k0PJ4J0k0k2KQKPljj3j4L2
-13195B12P0L3j9j6l7l0J7J3l8l2mRNk7m3k4j4mL0N2N6L1MJ6j3l5l3mM3N3K2j9m7o3m2L0O8
-13158B20Lk3OK8L5L7J4l2l3k5mqk2j6QK5K0J2jk1m0k0oj3J6K5JLL6L9L1j2o9l9J0om0J3N8
-13119B10N5L2J9Kj2l1o2n5j4RJ3jrk1j4NK8Rl9n5k6OnJ8K1J5K9L3J7r%M6O2L3kk5k4rJ3J8
-13079B80K2Nj7j3qj3rKL3L4jl2k2rJ2LJJ4k1l0l0k4j4j1nk3l9l3j7K7K7J0ML4L2jl0j7J7
-13040A38K0jK0J5pJ1K0L5L4jj3nK0K5K1K3j3m0m5l6j5j9J1M6rn2m0lK2L6J6l1kL4L9Nn4o1
-13002A44k6NL2QJ4M3K8kJ4L2J1o%Mk5n4m6j4J7K5J9J7K0J0nMlj8l1l1m3m4J5P4O9kl7l4k5
-12963A59j3k2j6J3L8L5Ok4n0k6JK4lNN3J8KN1O5M4j9n3o7l7J5J7J3%qOJ4J2j1k9k0J9J4n
-12925B21p%J7J3J2rk1m1m5l9l5jN3N1OJK0J5pl1l1l6k4lMnJ0K4L7L3OQM3M0RoMk4l8k2j8
-12884A84j6l0RL7R%J5K8j4l9j4nlJ5M2O0N1K2k9l1k6k5oJ5J7J8kl2m3KO1K7l5j7PK3K3RK
-12845C09rj5j3L3P3K2m5n5l4k1j4PMk0oj3k9l6l1j8J0J3J1JkPj3nL2N2L7K2K8J9j8j5j7n7
-12807A94k7K7lnJ7K1J2jj0K7L0J7om8m9l8j2L9N9M1j1j6j4k4ok8m0qJ4rJ2J0j1j2PJ8L2K7
-12769B26NK4J1k8NL1%LPl8m0k5lMJ0j0K0L7L1M9L3Jj0k5l1KK5Qnpl5l1LL9K1%NJ6Qj9k6j
-12727B90rk4j7kOPk1n3o4j4L3L7L7M3L7K4NQj4l7l2j3lK4J0JL8J3qj8n7m7KL0L8J6k8n2l8
-12688A48k6PK7K3K9K0k4m7m2j6qj1mJ9K4K7M0M0Rj6j2j4j3NJ1J6kk2k1jL4K4%k8l4J0K4k0
-12650A76k5OJK9P5M0MMj2k2J6K1NJ4L3L4J8l0n6m6k5k0j3m%%j2J8L0Ql3l8kJKQN7N0j6j8
-12610B78%J0J2J8j5k7k6k7OJ5J5L4K2Jk2jK9L7P8P7jo2n2l6k0KKJ6J6nl1n1m9j7J7L2M1L3
-12572C49k6m1rJ5K1j0m2k4Nj0KK7L6J1Jrk6j7j4k3l0j7L0J3kRK4L3K3J5J3k0l9k1m4n4j3
-12535A36K1K9MK5M9L8Nl0m8k1k6m1qK7M4L3J3RK9N1L6Ol3n5m0l7l3kK1M4M8L2J7j3j7Kkk9
-12497B84k6j0j0l9l2J4L8J4j4k7j0K8L4K1L3K0l0m4nRn2q8m4K2M2J9K2J8K8M2M5K7J1j8m6
-12462B76m5j4J0L7L6N0L4k0o5m8%l1m7J3M3L3Nj3j3j3j9jK3Mk3o3p3jL9L9L1J3J0Mj9n1k8
-12425A13J8K6L3L1l0l7MK2L6ok4K6M4J0jk0l1l9j3K2L8Om9l8j1K4L2L3KmL4M8L4rj7%j6j0
-12387B81OJ5Nk3l7k2l5l0mNoj5k0J0L1J3J9K1j7m3%K7K9K5K1K6Pk8RK2RK2Ol2l3PJ2j2kK6
-12347B95K4k2k6lOqrJ0QJ9K9Pl5m3j7J9J5J0J8Mpj8l2k6j6nJ9K2J3mj5j9OM1Pn1m1J0J0J3
-12307B08Qj4m7j0K0K1MJM0M3M2K5%J3K9PJ6%p5o2kPnqk2k4kM3K9%ok8m2m0j6kL6L8J1ORn
-12265B46l2k1mJ8N1N8J1krm0l7k1j7ML4M2J6nj4KRol6m4KJ1J8J2l0m4m3qK0K0K4K8M4L6J
-12226B94L2M3K3Jk1m1l3%nl1MM9J3j4nnJ2J7J0RjMOl0k8k2k3k9MK3kj1K2Mj1J5M9K7j6j5
-12186C18j4l2nRj1m5JJ7j9j8j7Jrk7j3j6l3l0J0L1J5J7L5N6L4LJ7J2j6j7oK1L7Oj6QJ6j0
-12148C10pJ3rj5l4l1j5M5L5Nj5k1oqj8j3J0K9L4M4J4l7m1j1j2j4J6M1Ml7m1l7j3lj1J2N0
-12111B13L2qj5jK0QK2N0K4n5o0pK9L6K1l1l2L8Q1L8k2j5Qk2m1k1J5L3L4OoqoQJ0m0o0k2M1
-12072B95K5k3m1j6Mj3J0K7K1J6Mj3k5k9OL1J2k4m4k9j7M5O6J2J8j7n5m6L9P9M1K0Pj3l1k6
-12036C16qj7k7j4j0J8M0K7ok5nj5J4M9L7j3KL0J9mk6k6NJ6pJJ0K0J9j0Mkj5j0j2kQRj2lN
-11995C80Jj5k7j0oK6M7L5j3mJ0RJ4K1K0NQJ3pjjQM0M6M0J5j2J1J5k6j2J8K3JKJ1L4M1%j3
-11955G47LoJ3N5N2K8J8QL8O3QNM7O8P9N2J2K3L4KnJ1K8M7O2L7M6M1J2K0K0K9J3lOJ2L2L9
-11917A796L6N1J02J38J03R6J02R3J05J20J43J41J39J38J22R1P0M4O6Q2P4O3J02J51J59J44
-11891D471J35J35J30J24J09J00J13Q7J9k4j4l6q4q9r8j36j48j48j47j31j28j32j44j28j11
-11866C725j07r9j13j33j15p6l9m7l0pk2l1k3j0nM5N5K9N0N2O2P0R3J10J09J32J98J92J66
-11837D231J88J80J73J78J82J75J21P2N6L9j4o3j08j54j90k18k25k06j70j65j45j35j42j58
-11813C502j23p6n7rmk1j0kJ4O9P5M2J04J34J04J36J89K14K29K19K36K68K92L11L19K93K67
-11786F715K85K69K61K71K53J66Q5L9k5m9r9j48j78j98k04j98j60j75k10k37k16j60j37j41
-11762E809j51j55k05k43k00j71j51j51j67j21o8l9k9n2p8o7m4k2K6P8J36J42J10J25J55J76
-11736D643J90K40K81K68K50K53K20K23K25J93J55J49J08N8j7r7j42k08k50k88k85k93l36
-11713E540l41l00k70k63k40k24j85j70j81j59j33r7q4j09j18j16j02r6m9j0MJ3j1j0KJ5k
-11686B304j3OJ6kLN1M6K9J1j4l2o8n6k2Rm4q6p8n4l3l2j7qj8l3k6m3n8l9l4k5k1m4p6q7o5
-11650A347m4j6om1m2k0m4m1mk7m7n1o7o7m2m1m7LJ8qj2k6mJ5lqOrj0QJ5L7L5k6o7o1%L1J5
-11611F49Pk2l1l0k8j1j2j0qrj0J1j9m0j3jj2J4M8N8K4k8l2j1lJ8J3j3rK0K2j4k0j8k4j4L
-11574D45Qk3l3NJ1J3J4J5pm1m9m5j4J7J%J7K4jk2j6%K0KQJ8Rk7l8ojk3k2j9j1jnM2O3L1j3
-11533C46o6l9K4L2M0J4j0K5J1rMk1l6kPk6m1m6k4K3K1LK5K9K3L3Qk1K5M1J5j3n0n3k9kL3
-11496B94L2L2Kn4o8l7NK6J9%nJ8Kjj6m7l1K7O5M6Lk9m6l6j4J2K6L8K8M4N0j9n6n1n9k1M7
-11459B26P3K4k5k3j9KK9L6%Lj9l1okKml8ML5K2OqrQJ8J2j5mJ1L0K5K3L0mj1Mml8k9J1L0J2
-11417C87j2k4k4l1j9L2L6K8M2K8k0m9pj5l6k9j8mK5K7K%k3m0j2K8K4j8l1k0NK8N1K7rkK1
-11380C48ok6k1rLk4k2M6R2P4L3l4l4Ooj7j6j5k8j6oj4k9l8jL7K5J6J7jK6N2mn5k2J1PkMj
-11340C50j0Jnj5k3k6MPJ0J8J0%pm0l8qJ3M9O2K4j8m3k1J2J4J1L1K6J9OlK4J6j9j3J5L9Pk3
-11301D56m1m1%K6J9J2Ql9m3nK3J8pQK4K5Lk9l0OJ0OJ7J3j2o6p1m2j4K2P6O8Rm3j4K0K0J0
-11263D02Pk1m9k5j1j2rJ1M0L5K4K8L2K8k2l4L5M8j2l8KK5J9J3OkJ0J0j4j9J7L3L0J4J5K3
-11227F39Om2m8k4Mnj6J8N1L9Kk3j3LK6K4LJ5K0j3k0lk8k8pJ9%QJ5k4j3J8J7J6Qp%RL1M3M7
-11186G67M4j4k4PJ6J8M7O0M4N0M4J8NL9O1N9N1N1P5N2M7Q1P5Q0P5N7P7J15J45J45J27R0R3
-11153B677J01J02J50J62J08Q3P8O5L0n1j07j31j35j28j14j12q6n6p9p1n7n7m5k5l3m8m8l0
-11125B143j1k3rK0L0J5qj1J1K3K3L1L0N7P4J03J28R3M8R1J39J66J79J84K26K53K54K43K52
-11096D754K91L01K97L31L23K81K95L02K33J82J75J34Q0J8o9j40k04k28k87l15k95k88k90
-11073E881k87k67k27k12k15j92j72j27j00j18j11p5o2n3l5k2J5K5J1K6K3L5O3Q6N5M6Q8J17
-11045D196J22J11J25J48J50J68J81K16K33K41K38K32K75L24L62L47L22L56L53L26L11K57
-11023I594K04J84J87J52O6l9o4p3q9q1o6k1L0O5J06J45K15K57K57K90L56M14M39M30M21M07
-10997A3786L93L49K64J73Q3N2l8j66k62l11l30l54l77l91m03m22l91l49l42l24l08l08l05
-10974I719k82k46k14j81j57j57j41j13p9p3j02j71j71j06r3j06j21j20j11j09o5j5J0%J1
-10949F807N0P8O3P5J32J22J16J72J79J46J57J66J44Q5L9P0R1M5K9K7P3J31J49J75K08K26
-10923I755K64L17L45L55L90M50M52M16M20M14L96L98L89L24K21J37Q9K0j11k20k92l55m33
-10900A4141m87n29n85o02o17o04n78n29m90n01n11m73m19l77l10k53k08j92j79j64j30j28
-10878E275j32j16j12j08r8q4o4q3q7n0j8Qn%oJM1Q0P2J8j4MN9Q2O0M1J1j4l3o1m9%K9M1J6
-10843D704k1k0j0o1q7j15j39j25j27j60j94j94j99j57j38j32j05j17j13j01j14j02j01q7
-10819A985o4n4o2o7o8p9o2j9k1m2k5mok2l3k4j1%J2qn4n3m4j0k3m4m2k6QK8M2L9J6k5m9k2
-10783A067J2J5j7m5p3m7j5l4k7OK4Npj5k8J1L4L1L5nl2NN2O0L8k5o4m2oOj1k1J4K1ok5j6
-10746H75rOJ9MLK4J4J7K9L9M7L9K2j7n2o7k5K9K7POK6M2J8L2M1J9J7jjjK5L7M1O0M0K6M2
-10708A500L6j9l8j5K0M4J7kK7O3P7O5P3J05Q2M8N4R1Q3J08J16J05J54K07J72J27J48J86K19
-10679C853K44K60L02L21L17L41M09M99N69O34P25Q21R59J133J281J438J644J929K256K584
-10659B2519L039L589M224M928N660O336O663O320N223L662K099O69r59l108n532p452q246
-10642D9634p926o908n658m520l588k869k295j868j561j271j049q92p39o22n64n15m25l62
-10624F002l27k99k95k58k24k24j89j19j14j50j34r6q2o3n8o8n5o2l8pqpj1J8L9M2K9L0Pl0
-10594C249j9K1L9O0M5K6Pl1l5l0LM5N7L8N1N7M3J8M4P4O0M0M5O9Q8R0R8Q5Q5Q1J29J67J69
-10561D968K00K21K08K25K62L02L01K92K93K48J90J04M7j9r0j31j73k13k66k95k84k73k86
-10538E831l14k95k45k08k01j61j29q4qL0J7jJ3M1P4J01J55J79J49J81K08K00K13K88L77M27
-10512F838M41M48M69M75M67M40L97L50L15L19K94K60K01J38J08K7p2j05j31j52j53j34j16
-10489A1124r7o3oP1Q7O9O7O4O1M4K0j3l3k5j8L3J05J00R2J91L09L54L73L99M12M67M75L75
-10461A5037K72K76K83K09J57J50P8j1q3j48k23k68k72k72l07l26l08k74k42j97j38q4l8J0
-10437A3281P1J52K39K72L05L44L79L77K88K10J35N9j3m8o3j46k09k64k96k94k69k90l20k90
-10413A3610l07l43l78l68l63l94m44m77m98n15n13n11m98m06l44l02k41k34k16j58j23j08
-10391E869q7n1l5pO5R2J30J89K09J96K03K52L26L32K85K33K21J86J05M2Pn8j41j86k33k55
-10365G889k50k55k79k90k72k84k93k74k37k15k06j82j78k01j99j62j25j26j30j28j12o4l2
-10342C395k6j0pj8l1k2KJ9M2j4m2l3q3j08p2n7p7q4p1n0o6p7q5p3q5p2l9Ql0o0m9o3m8j7
-10308A897K3K1Oj4l6k1nj2j6oK9J6QL5P8J18R3L7M1Q8J20P9O0R3J14J32J27R3M3k2p2q3p2
-10275B992o8o2o0j03j31j30j00q8r2o7p6q2n0k2l0n4m4o8q2n8l4j5k%K0J3j8m7n2J2M4J7
-10243A463jJ4M9O1M8J5RJ8K5K3KK0J0j9k6j9oN1J01J11J00O2K5L7O6O5Q6R6J25J55J23P4
-10211B963P6J21J60J64J51J52J45Q7N7N6J8j9k2m4p6l1K0Qqk2l0q5j23q9m7J3L2j4k1l2k7
-10180C533J3Kk1j1PMpj8j0orj0K0M7L2M3L5N4M8O9R6R3Q3J05J24J55J43J45J58J31J08O2
-10148E218M3L3K0N7P2L5Jm5j3L2J8k2l0lL2Lk4oN3J06P6J7L9O4N8L1J3J3J8L0M6N7M5N5M6
-10113F188N2Q8N6K8NjPk7l5o4r9q6n4o8r2r0p9j09j24j31j09o2o1l2m2n3p1p9o1k9lkJ4M5
-10079D820QkQPj3qO2O5K8K3K3M0N7M3K2L5R0J07Q9P1P5P8Q5N5M5N9N3M8M6J1j4j9l3l3o3
-10044E968j16j37j32j00p4j03j39j23p6o3p4p9p4o8q7r7o7m5m9n2l6m6n0n8p0o3j5Pl1q5
-10014C766r4p7n3n8o1l3nj5o6p3m5k9m8q4j04q5n5l7j2j7j8k4n2n4n4m6j5Ok5k6QM0J5k9
-9980B441j1%J9L5j2p2p7n1%M6N1K3PK6O2O7L2j4m1j9Rpk1k3pppm7o9o8p5o9p5o4p2r2j01
-9943A717j00o1m5o1p9q3n4l1l0pJ4J6LJ3k2o9o4l4m8o0j8kl1m7OM1J6JK7J8l3o8n8l5l6k3
-9907F73J7K7Jk0j9j3n2n8k1J7M2Nj9J3N0N9L1n1n7j9Rk4o7m1j3j7k2J5K8qRJ8lj7l7l0kK0
-9869D24Lk2J0L9P5N3ppJ5Jqj2k1m6o7l5K2N7L8K4K5kmrj7m2l7j3Nmj5K7Lj8Qkj7jkl5j7M5
-9827D14N9L8k0k2jlj2rl0p0l7oJPL5M3J1j3k3oJkj8OK9kQj0k7l0k3k3mN2M5J0l%J3J9K5r
-9785D13l7k0l4j3O%l4l2J5L2M2jk0QL3OrK9M6K0PNJ7J3m0o0k4K8M4M9M4rn9m7QJ1QK7Lk0
-9745D55j6j7m4l8mmrMNj8l0k9J3L0M3M8K4mj1rj3k7k8NL3L1j2j7K7L0jj8J1L7J4j5%m0o0
-9706C46k0QK4K5K5oj9nKJ5J8J3J9K7rk8l8l3%lJ0jj6j1NJ6L4K1k7k7j2J5Oj4Jj5m2ON2M3
-9666D05L6J9joj6j6ork3KQk2j4lmm3n2l5qK4Mk1j8K0N2N6K6L4L0Nnl5m5m4k2lL4nm4JL2K2
-9624C10LJ9N5L5jj2k5l9l6j6jJ3L7M4M9Nk8j0qm6n9j3N2K6j4Kj3qK3L0j8o5l1J4L4J0j0M
-9586C12Jj6nK4J5nlJ0M7M8Jn1n2%J8l0n1k4jK5M8L6%k0J2M4K5j1l8l9MJ6%l3l6l1mOLJ2J4
-9545B71kK9L7J5J0k8n5k7Rk6k2L0M8L2L0J6qj5pj2j6j7k2l5OL1K1lqJ5K8N8N0j4p2n7j1j1
-9507B68k1j3JKj6j2J4J7kJ5J9L2L0pk3k2j2KqOJ2j4k8m0k2K1L7L8K3j2j2l9m9j9k5l1L1O2
-9469B03M3nj6J4jj6K6J8J6J8NJ6L0M4J5KJ5Ok8n0nK0QJ0j8m1j3MK2L4K8Kj7l4PM5J9jj3k5
-9429C87j6k4Jrj9Jj1rJ2RJ4L7K4jj4KL7K8l8q0l1Nj3j3Nj2l0nK6L2Qoj2RK5K1nj1l1n1m5
-9388A97J0M4M7L8L0Pj2j4rOL2J1l1l2mK6nl8j3lkJ1kl4k7K8O8L1j6l4n1l7rk0j2k9j5N0L6
-9349B23jqJ1K9Rk7l4j5L1M2kkM3K6PK%J3%jJ7j7m3m6l7K2N1L3L2j0o0n0j1K9QK3M7M6J3j7
-9309C76k3n3o9l3J3J9K7K5mj0L1N2J7QJ8K2kl1k8k2l2qj5l9k5ML1KJ1J7K3RJ1L7Prj4k9k1
-9270B93rk2j5J5J3jJ6jk8nJ1M2M2om2n7rL8K2kM1K0ML3K7K2Rrl6o1m5k5j7K9L3mj0pNoj0
-9229B88MJ8Mj4m5pK4K7J4QL4Pl3n0k8J1K0J3J6K0J5mRj3l7j9J5ok0K6J3k4k8k1j6kM9P7N6
-9190D01Qk5l7l9j3j3k4qJNMJ1J5K0RJnJ0KrLJ9rk8k8j2l%J0Nj1PK8L0K%MOqrJj2k1k9j2J6
-9144B63K6j2j3j4k0QJ3KLk0m6j9J2jJ3L1K6Ol3m6j2J0K4K1Nj5NL8L2J1j6j8L9M5K5rpK0L3
-9105D10K4nk9m8k6j3l3KK7K0K4QJmm4n8l9j3Kok7j0K2K6K5j1m0j5L7L8j5m7j8K9L4L7K4K1
-9067C10J4J1L0J1m9l6PMj4k4j7j2J0J6J4K6J5j9p0p5k4k4j4L0O8M3j0k0JJ3J3MJ4K6J7j1
-9031B78jL1kl9n6n4j6LoK3M7M3L5Jj4k3l8j2N0M1j3k2NJ0NJ6Rk1j6ROm0l5j5LK2O2O4Rj5
-8991C34k0j0K6M1J3l6m5l1k4k6qL1L8Kj8RL5N0K3ol5m3l8n0l4ML0K8K3K2K7Lk9mL4K5j1k1
-8953C09k3k6l1k0nj5K2%k3NK8L8QJJ1RJ1mm0n8l5j3j1ML3K4J8J7j1j8OJ0ONOL0mk2K8L9n
-8912C04k4rRJ9J9ml6j7K9M3jj6j4QJ9J0j4l1m2k2K6K1nk4nK2J4PJ4j4pJ6Mj5l3j9l2l0J2
-8873A82L0K3J4%jmLJ5j6k1PL4j6n5k9QK7K7L7J9J1K4Oj3l5l3%J6L0Pj3LJ3J0%J2K4K0J9K0
-8833D05J8ro5m9k1lJ6kj6Oqj9j4NJ1pJ0j3l1J5K2j8k0mrj0J5M7N6J5l0k2k2l6k0NL2M0L9
-8794C09LjJ5j7m2o3n0j1J5k0KQ0P0J9k3k9l5m3k4jRK0J1K4L9M2L9J8Knl3l0OK6M0J6Jj1k5
-8755C43k2j9k1kJ9M1L6RNJ6J5J0J1K5N1J8k2m8m8j4rRK9L8J8mRK1L3L1J9J4jLQ%j4RK9jn
-8714F39J1Kj9k6mL1M7J7JK5N2L2pk8k6k0l1n3o0k2Pk0KK0j5k6k7LM7M1K9J0j5l2j1nol3m3
-8675D87JorLJ9K6k3n2m3k3j3L1P6L2j1l9n3j7Kj8l4mRn1o1jM7J0k2kK0J7J0%j4rj1OJ3K6
-8635C19M2J2Mj1k6l0j4J2k2m1k4KL9L3jk1k0pJ7J4Lj1l7llrmj5m2oM5M5J8J0Pnmpj5j0k2
-8594B12oqk3l7j6K3K5L0N0M0pk8rK6K7L0Mn1n6%J8KL1L7%k1oj0k4j2J5Nj7j4l4rL6M0j2l1
-8554B20n6n3J9K9K1RrkJ2pnk0k2j5kOj3J9N3M3J6K8M1j0k9j1%K1nm9l1J5K5jqoPL3%k8j0
-8513B25LL7L3J4j5k4j%J7J2J9K4K5%Lj3j8Kj1Mpm8o4m3JL3J7J6K0MJ0K0mJK7K0J5J2j5j1
-8473C40j8pN1M6jk4m8l4J0Qk4k4J7Mk2k6j3nk6n4k7L3R3O7J5j4oMj4MLjj1rJ2K7J7k1k6k2
-8433B74j5OK4K8J3NJ0L1L4j5k9Pj6n4m0qk0kK4K4QqPmlJ3J9Lk0k9J0Nj2J3L8Q4N1K3K8j0
-8393D97k3l0j5j3J5Q%Rkk1k3J1M0Pl6m7kM6M4J8K2M6O1M0J3K8J0rl2l5J0J6J9K9%j7k4k2
-8355F38rk8l3k5ML0jo0m5rj0qll5l0JJok6n3n6J3P5P4O1L0k4j9j2m3l3nj1k0NL1K7j6k5N
-8315C50J3mRL4L4J3k5OKKJ0k6j5J1j7m2oJ2K0K7K2J4l9m7KK9L1Qj4mNJ0%pn2l1L1JL8J22
-8275E27K6j02p7k7j5QJ1mK9L2l4m1lL7J8k5k7MN1M8qk0k5n2k8J2K1J6J4J8J1LOK5OOK6K9
-8237D96J1j8m0l2k3k4qK2L1K1j9n0l6pqrM6O7J5k3J3L3J4pJ8M4M9J0l4m9j2K2K7Jj9NJ2k1
-8199E18l1k6J3N0L6K0K8J7kj3j2l0m7j3K1K4K3L0J3Ooqj7m5q1l9J3K4K4pMM9L5j7j8OKj9
-8161E25l1KK1ok3jK9RrkpM%k6j3J9jj6K4L2kk9k5j4lrK6M7L6MoRJ5RJ1J9Lj2J2L3J7j6k0
-8118F35l4oK8K3K8L7L2j4m1k8k1m2J6N1M0L0QL6M6J0k7k5QJ5J9M7M8J8k3j7J0J3J6K6K1J5
-8082I98J7j9r%J6L6L7O4P7P3Q6Q4L8MJ3N1Q1Q7R6Q3O8J05J05Q4J10J38J10R9J32J40J04J04
-8050C212J46K06K12J81K24L08L42L62L75M39N29N42N79P01P89Q78R79J092J204J333J510
-8029A6143J622J703J784J846J862J848J820J772J729J637J517J433J367J375J394J419J499
-8012D3770J588J635J647J627J565J507J444J314J143J056J039J082J106J141J203J233J245
-7995F6345J213J124J020Q81P50O99P19P52Q70J076J209J137Q67L58l16r99j517j766j825
-7976G2597j762j643j475j335j258j251j286j326j401j440j481j526j535j504j469j436j379
-7959D8090j329j317j342j393j463j512j506j479j461j437j410j370j330j313j299j274j252
-7942B4603j208j242j285j277j232j193j164j146j097j019r22q39p72p05o36n72n04m76m72
-7923F842m39l87l23k91k68k42j93j77j74j54j45j62j57j13j12j06n4l2m1p5r0j08p4m4n9
-7898B822m3k6n1q9p4JM0Kj9m8m4k7k3k5m9n1n7q2q5o4m9k7j8l7j0j0m7m1l3l5k7l8k3oNO
-7862A618j8m0l3j9k0k3nk5n5l2J0J0rk1j0K1L1J7mkPk1k8nnj8j8k7j3OJ4%j6JPPj7o0l8L
-7822A170J7J1L0L3Ok5l9k6j7n3l0JRMK5J7k9k6OM2N3J2kL3K2K4K6J7qRL7J0J0K6J7j3l1r
-7784A359L6N8M4J4L6L8OrJMK5J6oQKJ3M0P5P5M6L5J5K2M5M0M7M3P2J00Q1M8L3J2ML4O9J17
-7747B698J29Q9L8P1R9J21J42J24J37J38J08J20J55J99K46K42K14K29K68K75K92L22L22L47
-7723G125M16M11M07M84N61N78N65N83O56P41Q27R04J005J139J255J419J602J788J983K234
-7703B6683K554K891L254L655M023M408M753M966M982M677L963K830J626P43K44P3Q9K08L87
-7684G7009N99P87Q45O77Q3r41k123l155l869m197m327m332m239m096l878l615l335l063k803
-7665C2027k541k274k006j783j611j468j323j158j014r33q78q30p81o94o15n75n23m84m53
-7646A0083m48m35l96l51l28l27l40k91k31k22k17k34k38k01j76j60j45j33j50j64j65j79
-7624D552j78j41p4p3j12j12p5q0j13r6p2n2o6o6q3n0l2n3n8k3l0l0k6o6m6k4j5j2j0K0Qm2
-7592B670l5k7p6p8n5l9j5qj6k7k8j1k9k8k0k9j7mj4n4l5K3ko9o8l5l6l9j2rnm0o6m7l6m2
-7556A542l6m5l0Pom5j9M4K0m6p8n8j8Lk0Jj3l3Ljm5o7o8l9J6N6L8k6k9j2QMk3k5KRj0l8m2
-7517H81j2qnK4J0k1j8l8n0j3J8K5LJ1%rmj9l5rj9k2qKnkK8J7j9j0j8rM4N9N%J1j8rQj8l4
-7475G14o0m7ppk3j6Q%lj3rJ4J9j3l7m2k0ML5M0K4Pj9l6l9k1QL1mn1jK6QK9L5rj5K0K3Oor
-7433E44ONk2l5l9PK2J2NJK3j0l0KOj8m2m0j7kK7L6NmJ4NRJ2Kj1l0k2j3oj7l9MM2L6Ml0PK5
-7390D34J0RJ8J3j4PM7M5k8o3l9j9j4k6j9J3K9Mrj5k8MK4PjK1J3J1L0K8J9pj1kJ8J1kK9Jm9
-7350D99o9n1JPLJj2j0k9rL3J5kQMk6k3j4k2ORnk4mJ6mJ2K3J9lk5MK3L3L0J2J1j1k6PJ1k0
-7308C98j0J9O2L6j8k6pKJ8jj1rl1j1jlk0mM0N5L1L1M4K9J4j0m4oLj3KM4K0l8rJ5L4M0K8O
-7268F99jK3K3k3l6k9k4j6j5l1m7rK8M9L5J9N9M5j0j3K4M0Nl0k7j6j0m2m9l2j5j5mK0L1J6
-7232F22M7O0J7l5l6mKk1j6j2k4k1J3L1nj3pPJ6k7n8j5lj4PK8rj9J8J0k4m3n1p6n5l1NL4Q
-7193C06jMokJ9j2JPpLJ9K7kn1o3k4J4K3J1j5mJ9M7L4j2m6k6k8j1L1L4K3lrJ2L9L2j0k4Mj2
-7152C41NK8pk9mPkJ1K3OJK3jj5mjJ4J7j9k4rj8j2PJ9L9L0k3n2k0j3k3jQprK6L0j6m0J1L5
-7110C32K4Rk5m2j9k0m5oLK6K5K2L5nk0J0N0M3J1JMlKk4j7J7Kj9oNj6k3l0j3Njj9l1OK3lj2
-7068B56l8j8M3N6L9K0OLnj9PK4J3L1J0k4NK1k9n2m9k5K2L5K1jrL2L5RL0O8N0k1m6m5m1o3
-7030C51m5J5M5L0L2OmQK9M2M0Jk8j3%K3M1L2K3J2J1KJ0L2K9Nj3pnQJ3j0j0K7%l8l5j6j0l3
-6990F00o5n3j4L0M4K1k1k8Jnj9K4P4J0p3q5n0pmj5J3K9Lk5l9j8L3L0j1nJ9NKJj5lqk1l1l4
-6950B90j1J5kJ1L9K5j2nK4Rj3j3k5j6J1k7l7K9O1K7lk7j6J5Om8p3j5J6J2K0K5J8KRKkMJ8
-6911C43J5K3L5J4k0l4m1k6oj2kL7Pl2n2k6J2L0J6mj9JLJ1rj0O%pj4QM8M3mm4m9k2K6K9J1
-6871B85j6l0qKl1m0nJ8K7MJ9L3MrJJ5J2j5PL7L3Pj1jrn2k7L4O2J7k1j2J7lj6Lj9n4l8KK0
-6830B42Pk7l7nJJ0L1L3M1K7QlJ6%n7m7j2L3Oj2j0J6mn5k0L7M0PLRrj1nKoj4J0L8Mk9j5lJ0
-6787B50L8M4j0l6l6QM6km0k7k0J5J6j3k3qoJ2J8j6k5JK0ql7ML8K0L8K2l5l6j8j4kNK6QkJ3
-6747B28K3J8%NJ0K1JK6K4j4oj4OK3k2l4j5m5n4JK0L6O5M6RJ0nk5k8j2K0nl4m2j9pk0l3j7
-6708A41K2L4K0M5M4mmNl1o8n5j6J6L3N7K7pqJ6K2J6k2m8j1qj9l8nL1L0Oj2MJ0kK8L7J7kj5
-6668B86j6PJ7PPjNj7l4JkkJ4nk2l5k6KJ9L3L4J4JJ8M4N2J7j6Oj1m2m5n3l0JJ2L2L7J5j1m
-6627C09J7QMLl0p1m8nK5L7K3k4n9l0J6K0%J2Qk1j2J3N3M9K1ok6j8l2j5qK0K2j2k2k3j5PJ7
-6588B07J7L6M4J1j8k3KJ6KRJj8j2K6N4J1m0m9n2l3LQklrRNJ0J8K7MK3L0oJ8K2k4m4l8nNM
-6546B46K0L2L7J9Kl1k5J4J4ROoj2RKpqj5k3k4k0rJK4K7Nk9k5OK0L7J3k7n5l5j1k2j3oOK5
-6505A71J2k4k7k0j7L9O9O2K9km2l0%k9j6RJ2M2N9J0j6k0j6j0j6mQK2RPj1LL0K2j0k8l7k0
-6467B20kK4L0qj7mm0m8k5oJ9K0OK7O1K1k1l0k5j1lj5j0pmmj3jK7K6jm5l0J8L3K6MjK2MpM
-6425B14k2j5J1J1J7L2QMJ1J1J7nl6j3mJ2pk3mK4K8j7n3n5j3J6KJ6QJ5J5nKpoJ5L5R%J7J6
-6384B81K9L9K1rl0k1lkkk3l4l2jPMJ1k1m2n1j9M2P1L1K5J7k1j8l0o1l7J2L6L0J0j5j9k4r
-6346A42J5M9P1L8j5n5k5QJNnk2k6l6k6mK9N7L1Jok9k4j9J7O7K5m5m2MM5N6L1PJ3OJ5J1l4
-6307C31l6MJ3JJNPlj1jql8l7qJKK2mk7j2j9k5k5j3%J6N0N9M8K3J3Qm3n8j0QLok1NK9J2j3
-6264B43j5K8M5K0kpk9k8Klk6k8K6K2j9j3K6L8J9j4k6K7L7J9QpK8L0k7m9k7j2J7K8Rjkok2
-6225C09l3j4LpPKmJLok7l6l6j4J2JqLK7M5J9j1RPk0J5K1pJ9P0J4m3m6qrl1j8lRJ1J7QoOL2
-6180B83J6Rk5l4rL0M9K9pl7n9m3pL2J0j6J5Pj4k2L1M1l5m1k2mK8Rk1JJ6J5Jj7l5l0k8J2L1
-6141A59J2Jrk2lJ3lj9k7qK0K5J1K6M1RM%k2k8MJ2l0k6J2K1Ooj4OQlk1k4lK0MPK5RRRQpl7
-6096A69l4NM0K2j6j0kLkLQlk3J1J1j2l1j8K0M2J5qJ0k5k6J8K9L0L3j0m4l4LK0Lj0Lmj0j5
-6056A61mJ1L2M0K7lk2k8l3%M5K4J8K0J0K2Jm1o0n7j3Jk8j0QJ6J4nm1k7OK6L6L4L1K8L2j2
-6018B59j5OJ2J0j6m4k2J5J2pk3k6RK7ml2j9J2M2M6K9Ol3MK5j5k5kK7M2K4K1k2q1m7%J6Nj5
-5979B01JL2K4Knk0rnK7L3J9Ol0m2j3J3KJ4L3J1l3j8qk6n4l2jPJ2J7M6N7J9j1k3rk5m4j9J2
-5939A61M0L8J2J9lnkj5l1j4jJ1L7L2ok7j3RJ0k9k0k8m2QL7L3J4k7l1QL8L0L5Mljk4j3KLl
-5898B43nNJ9L4K5k6l7oPLK5N6Jn1l7rPJ0RJ2J8%l0k7nPJ2LJ3L5J6j0j2k4k0j4j6qkK5K8n
-5856B69jM4P0J8j1pjj7k0l2n2j2K2J6j4rL3P3K9l5m1m3l1j3lj4mmj6j1K1J7Ooj3QLJJ3K9
-5816B62K3K7K4Mj3JM2M5k1l5m9l8k8n0l7%OooOJ3K1K2MpJ7K3kk2pk4m8m7J9N0J6RJ0mOj1
-5775A95l2OJ3J5J1pJ9pk3nK5L6J3m%j1kK3Nk0m5l7k8RL9K0RKLJ9J7LJMjj9l8j6K5k2o5m2
-5733H8jNK8J7j4l9k8K9M0N2L4J9Pl2j6QK3JJ7L6J9J9J8RJ3Mlm1n1J3M3K0J5%rk3l4JK0ro4
-5692B34o1l7J6M2kj9J6J4pJNJjj2K0J1l2l7j0L1M5K9J5oqK4J5Kk4j5J6J3J3Rj3j5J4%k7j4
-5652B46KJ9K1Lj1k5lJ0nlJ1pLKl1m8j5MPLok2J9L9J1krnj4Moj5k1QM8M3M9K5%j2k5lJ7Rj1
-5607C04m4k0J2Nj2m5k9PK0NoK7M6K1KOk3k7j8m5l0k7pK9L3K6j4m9j6J4L8L3mj8j4J6K8Oj0
-5568B20PM7K8K3Jk8m9j8J4mJM2L9Qk1j7kpk3l5m6j3J9j4rM2L9OJ0K5J7j0m8m9l0k6J6MqJ6
-5528A67J3k9l1j7J3J6K4L5K8K5Lj1%pl4pnj8j2J1K7K9K5K2Qk2PM1L4NJ3qm2p0m7j8k4j5o
-5489A23RM4K8k5k7l0J1L3K9qk2kk7l8k3K2J8J2L8L7K4J4jj1n6k6L6L6K7J6MJ0mk7j6OJ7j
-5451B50knRJ2nj9k2rLjQJ8MMk5j9K4K5Qm0m2J6L2L8K2lOPJ8K3km1l2LJ3J2k2n8j9J2K3M4
-5409B68L9K3mk6oJ1J2Jpl1o7n1oorOqJ0M8M1Nk3j0j5j7KL1K2J2J8j6k3k5k7j5j2K5M2J2q
-5369B16k2l8k4K0M6J1mJ8L1Kk9j9PQnkKNK2Npj3m2j9L2O4L3lJ0Jj4mJ6Rj0nRJ6Oj0Okk1l7
-5325B65l7k1kL3K7k9k8L9L1oqj7m4k0J4J0kLRl3k3jJ7L2J6K9K9qj8J2Jj7QM7M6J8k8l2k0
-5286B92j6rj1kK2j0l8LM4M1J5k3k8jOPKj6j3MJ7jj7j4j4OK9kj3L4M4J3MMOok0k2k7n0l1p
-5244B02K0M9M8L6Jl7m7m2m1K0N8L0L1%n0m9pL2J9l1k5LJ1l0m4m4n6m3K3L5K4K7QoJ0L6L6
-5207B07j4l7j8j5J4M1N9jk4rl8k2qQL5L6J8K5L5j6n7J6L8mj2m3m7jqk1J6N7K9k%ok7l1qJ4
-5167A79J8rPJ4J9J6lMj3l3l0jM5M0J1Njpk9n6k6J7M3P0M1k9l2k1rK3J2m7n3k3j4pK3M4L5
-5128B23J3j1k3lJ3pj1K0K7k4m4l1j3L1L5J7Nrl5l0J5K2KnJ0L5K1J4L0%l9l3j4J2JjJ0L4L6
-5089B93J2ll8m9j4ok4j1J5mj9pJ5J2j7oNJ2L4K3qJ2K5pj0pk2pNK9K8Okj4j5j7j9K5J3j6n5
-5048A67o0j8J2L8J3J1M8N4L2L8Ln3l4K5K6Rj3k3k1l4pomJ4J5L0M3Mm4m4pK2J9Mj6k8j3QL6
-5009B46M0J4j1lJ2J3JJ1%n2n6l2J6M4L6pmK2j8m2l8rN2M7J7kk9j6J5J3kj2j9j3K3L9J4jj9
-4970B90k7qKk7o3n1LK5K5qj8J0J5J3Jk2JJ2j7m3k8kL9N6K1lj0J3M8Ql%lJ9J8K8Prqmnj7l1
-4927B47KJ2Lrk8qmK4M9J3j4Kql2j8j5l4l8l0j5KJ1J2PjJ4M0KnJ4J7oj2J7M8L9Oj5JRnnJ0
-4884B99om4l6J4L4Pjj9l7J3K4pk9j8kJpk2nJ8OoJ8M4M0NKnk6k0qNJ8K4nm9k7K0pm6k7rrm1
-4840G4qJ8L7O5K0Rj7k4m%J0K1K1L0L5Rj2J4Lk8k2l1l4mlj0J4K4Lk8rL6M3Nk2j6l2k5L5M4
-4800B41K6L6J0l1m0l4k1j0J6J7K6L3J9j6n8l7JKRK7L9K4j9k1OKl9l9k3k8k0L1L5J9Qmlp%
-4761A77J9PpPJ1K3M6L0K9K7om2m9l8j7K8L7J2k2j8lRJ7PJ3L1K6Pk3l6l3j0K0M0J7k7n0l7
-4723B22j9j4j3%M0J7jJ3J3KJ7L0K6L3Ql6m6m8l0rJJ5J6QJ0JKlj6k8kNjj3kL7J2J0oJK7J9
-4681B98nj8PM8M3jn4j7M0K0l0m8kK5K6J1o1q0k9K2M2N6J0l1k5KLKj7m1j5j0j6j5mK6L7L7
-4643B36J8l0j1%rJ3K3J8Kmpm0l2jNK5K2J8%k0j9m3l4pJ6K4L0N7N8K3Qk5m4k2k1m3m7l1J0
-4604A16K7J7L5K7l0l2J8K7K1K4K2Krqk5j9J1j3k3J2L6K0j7k9k2qlj1oJ7L8K2%Oj1J0L3lm
-4565B68J1k1l9k3Jrj3J2j5l5k2j3J3Kl3j1K1M0K7rl6k9OL5M7L4J1PK9J5j8j8m4n6l5J1pn
-4527I9K2RJ5J9M1M5K6K4J4qk3k1l1l1k5PJj5%%pJ0J5Jkk3k7j7K8K3k9ML1NQoj8J4L7Rj2j0
-4485B02mK2K7j3m2m9k5%K9M0J6J8K4k1o2nM5J4kqk9JK9Rj4k2K6M8L1L1L2J3j7l1k4j2RMm
-4446B86J0k3l5pJ7L7L9jj3oMj0k1l0n1k2jjj0k3%K8J1K9M1nk5k1k2ql5k6L0L0K3M4K6jk9
-4407B29l6lk0l5mPPJ8K5K0%nmkJ2J0nrRJ2L6L4pk6lK6jk7m9j8J7K3J9K4K3Jk1l8k1pj9k2
-4365A70L1O2M2J2j5J4J3Kl2l1j5l4k9J4K9L6K8j7m8k9OJ5kj6j5J0JmJ9J3mj4opl4k2M3O7
-4327B53L0k3m2k9lQk0n1mL4J8kNK2J1Mjj2k3nRJK2K7J3Ppm9k8OK8kl3j1J4K9J8nJ5L2K7m
-4285B79l1rk2j1L5K7lrk4lK2Rj5k3m9k0J0OlJK4M9L3k1l3k5k1J5K7QkKJ1J4lj5lk8k1jj3
-4244A64m8j4K7K1OM%j3j0OJ0j1l7l3J3N5N5K8MK6O4M4j2p9q9m2NK2K2j2j4Rpj0k5J7O5N0
-4206B61K9Nj8qJ4pk3LJ5NK0kp9o7j5j3k3j3j0ML6N5L0K3K1k1l7MK4PpJlrJ9L8L1%m1j9j1
-4165B19j0j4k7mJ7J8qj0MnRkK6N3K5%RJ3j6m2j9JnJ9J9j0j6J9J4kj8j6rmKMM4M6j2lK2J2
-4123C43l0o6n7j1Oj2k1j6J1J5J1mk2OK7O7P1M7j4k5j6j2K0rn1j9K1OKj5j2JQKlLnpK0K8J0
-4082B98JLJ2K1K4j2j5kl9n3k9j2J3lrM5N5P7N2j6l2j2K2K1nl4m1k1ok7n2o1j5J8J5JK1N6
-4044B59M6Qj5j4nk1l9j9K2O0L0k0rO0L0j0j3m9o0l3k8m0j8J7K4J5K6M6K6J1J1Mn0o6nL4O3
-4007B78O5Rl8k8j2%Jl2m4m9m1J6M6M7L3J3L4L0lpJj1l4l2j7K7N9qo1m5NK7K6Qj2k9l1RK1
-3968B21J7mOK0PLk5m8k2J1L3J2k0l2k8j7J0M0N8N6L2lk5l7l8k6J7L4J5J1k3n8oL7Nm6l6K5
-3930A76J8L9M8Qj4k2l0k9rN1K7j9jL1L6J7jk0m6l5j4l8m2nK2L6K7K4M5K6JLpj5NPJ9K7J2
-3891C58Rj7l5m1l8j4K2K7ppK2j6n0m4m4l3lK0kJ8K5l1l7JL3N6N7M4K1l0m0k1j6k3pK1J8n
-3853A91j3j5j1j8oJ1lJJ8J1J1J9JpJ2J7mJ1J8J3K6M1K3nl0m6r0m2J8QRK8J3QJ7k5m5j8nM
-3813A46Kj7j4KL3K1no%RL2K9J0L1K4j3j6k6k8n7k8M5N2L0JJ7Lj8%K9Ml7l4j2MknK0K6j0j6
-3772B26K0J0j3k5j8Jj1l0l4j1RL9N2L8Pk4k3oLj2j3j0K0Lm1k1JL6O9M6J0k4k3j2j1j3j1j0
-3734A94LJ6K9K2Qk6j0j4k9JK1L0jk0J2K4Ol6m5k0OJ1j6j2M0M7mj5orm4l5L0O7M3J3j2n7m7
-3695A65k1j4MK7L8L0L2QJPj5orj8j7J7K2J0j7l0j3J6Nj8J2K2K1kJ4Nk7lJ9Kk2j1J6J4lk6
-3655B35m1l6nNlOQMJ5M2M0J9k9k4NMjk7l2j8k1j4ol7l7j0K3O6O5pj7J1Rl2k7Rpm7l8j1M3
-3614H2P3K4K0Qm1l1pJ3K7%j5ML5L2pj9k9j6k0l1JJ5k1j1qk5pJ6MK9P3L5nk0j4k8k2J2L1M3
-3574B00J9nqrMJk6jM0L3J5k3lRk6m2m7m3LJ1j9rk8m9j0LJ2K8J5KJ3pj0L1L2M3K8K1K8K4K2
-3533B72lj3j9pj9k8o3l2K1L8L8M5K9lKOk5k7J4M7L9J1Jj8m1m8k4lj0rLoj7jOK3jj1M0N3J1
-3492B71j2j0j6nj1k1l5k9j2j2j6K1J1j8j6rJ4N2M9L5K0nl3NL2J7pNJm7m8l7k2QL2J9J6ql4
-3453A45QLj2ML3M3N9N6L4%k8n2p7j6Ol5k0lL0M1K7jk6rM3M7J5j0nl0m3m6l2lL1M4K0MJMJ
-3412B51mk1j4Lj8k2K9L7K0qnkj2ojMJ5omK2Nk6j2J0L1L8K1Rml1k6%P%Kk1k2J7L8K2j7J6K5
-3369C40Kj4QM0K5mkj2pj2l1l4pNK1K5k8n8j7L7K2K0J3j4k7j3k5j0J2j6lL4Ll1l6j6j7j3%
-3330A60J4NJ5L8K0k1l3l3j6K8J2nJ4L3L0J5J3Nj1oJ5J3J1jnQLl8m7n2j1L3J1k2j0J1K2ML
-3291B25%mj8k1K5M2J4pjk6qJ6jMj1j7J6Nj0k1J2%mJ2j0j9k1j8OJ7N5P1M9J2n5p8p1l3J3K2
-3251A62M4O3M2k4n6k5j6qj5k3lK3M5M8K6J4j0k0k9k6k4JJ1L%pnj4k3qL2M8K9j5j3j7rJ7R
-3212B27K0L6K7Kk8p9p1k6j3K2J9rL4M5L6qk9Jqj5J5J2l6k0nj8j3kL0K6J5RKlLJ1ORj4l8j2
-3171A60J7QJK8Jk0MJQPJj0jJ3Oj3mL9K8j0mK7J2mok8k8j0J1j4l0l3j0nrJ0RJ5J3j2j6lj5
-3128A34k7k3OK4jPJ0j9j8J6K3K7J9J8M3M1L0K0Pk8m3l4qKj1l0k6LRNLJ4K2J0PJlJ7J4kj0
-3087B49j8Nj2j6j7k5Mk%L7R6R8J8l4o2n8k3lJ9nn5m2k0k5J5OKK0K3L1M0M1N8J6l1k2LJ4J4
-3048C39j4k9m4n0j0K2J8j1l3mK3K5NRK3QNNJ2L0J2n7p8l4rOkj4J5J6J1J1J7K6K3j0k7j7J1
-3009B29qk6k6J0L5J7KRrl6OL7K1k4l9j3J5J5J9J9J6KMK3nk6J1J5k4OL0qj9j0k6l2kPL1K3
-2969B69k1l3qOK7K5K9J6jrk2l2k0Kj7pL6Oj1j2k8j0J0J4K6K9nj3l8k8j2OOk0lJ6j4rRK5K1
-2928B05J1K9LJ1L9J3k8m7MM5K3l4p1o5k8KM7N4Nj0l0k6ML3L6Q%J1L2K8ql3m9m5k8J4M6oj5
-2889A80K6M2M7J3l0k7m0m8qL0J2JJ2kpk1l0j1oLK1L4L0J7L0QpK0J0j6JK9J5k0n7m8lJ1Pl
-2849B15k3k2j5K4M7L2k3m3J9L8j0k8pMKLkj6j3j4J7M3L0k2l5l7l4pK5M1O8K3j3%l9m5OM7
-2811B36N9K1j7l5k1KJ8L6J4JPnl0k8j7mK6M6Mk5k9k6oOjK5j2k1mL2M4Lk1m0m5l4rK7K0rP
-2770A95M0Ql2j7J6JjJ1J9OK2Ol7m6PJ9kM3L5K4J1l0n3l2kj3j3Jll2rL4N1M4J1j6OL2pj4k8
-2729B55k1j3j1RM4K1m7o2n4NK4j0j6rrnJ7N2M6Lj7j5j8k2%J4qKJ0K6L1K4M7N2J6ml0m9m7
-2690B31l6k7oL5M3J3Lqk8j2Ok5m0oK0K4L3K2pk9k9k4l1j2J8K1O2P6L9Pn4l8j9j5J5K3L9J9
-2652C03pnj7J0QLM4N9jm4j9J0J2j8n1m0jK6L9N0Qj7k0KK5ql5m3n3m2j4L%j2oKNJ4J4L6J0
-2611B30m4l4J2L0OPL9J2j1k3j5J8L1K5Jk3KK3K8j0m9k8j0%l6k2OK6O0K5j5m5q1m7qj0lM1
-2573A08O4L3J1j2ONK4J1j5MK1k6m1%Lj6J4K2J1N0M3pk5l9k2ppj9NOJ3K2%rqJ0Kj9j5l1n8
-2532A12oM9M4K8J7J9J4kk5k8j7pqK1L5J2njJ5K2mm9m1mM9N5K2lm0j8OJ5K5QK0K1K2k1n6r
-2492B87J9K5K1j4l2l3k8j9k5rJ1K2K0Lk2l1j2%j7j2mlokK2L3j0pJ3%jPnj5J1K9KrNK0K1J8
-2450B73K7J7j8kJ5j2k1k8qj0k2k5l7k3J4L6L0Kk2qjKL1ll9j4J2J5J6J3J4L2L5Kl7m9k6J4
-2412A95M2J8j0mqj8J3L3K9J8J5Nmk5l1l7k9k7qM6M1QJpnk6l5l6l6RQj6m5qN6K7kj1J0J2k1
-2371A37l5k5M3O9K0Jj9j7pJ9J0mQj3l2l6NL9J6j7k8nK3L3QJ8K0j6nK6%l3k0l2l3k1K0N1J6
-2332A84rKK5L0M4K0oJ3j8m7j1J6J8mj0Lj2k0j8j1k3k9oM3O1M6Mk7k5j7l1l6%M4M2L0QmMj6
-2292B57l9m0l1jj7k8j1J8J1j5pK3L7PK4N0L5ppj2l4n7m1j5qK1M4K9J1KJ1kj2k3JK8jJ0K9
-2253B40K3rk6j7nJ3K2K6k7m3lrJOK6K6OlMK1NmJ6J6j4qK5J8j8k9kM1K9k6o9o5m4l6LJ6J9
-2212A45J2K1N6L0kk4m2j0M1M1K4ql6k6pqRJ6noJ9L5K5j0l8k8k2pJ0nj0QJ4RJ4Kl3l4j0L3
-2172A93N1J8m5m2k3lJLM6O8Rn9l8K3K8J0KnpJJ4RnJ0J7j4l4k4LJ2Nrj6k1jMJ8K5JJ3L1N1
-2130C20Ql2nRk5n0o1k6%RL4L9L8J8qm5n1pLPK9K1kk6m7m4j9k1JL0L4K3L1K2Nkpj9j6J3K7
-2089B08Jk2k2k8qL3M3K7J2k5m0k0llOK5lj7l8j9pk4j1qqK0O5L5J7L6J2k0lJ0K2L3K6l3m4
-2050B25k4%QL5M7nm9o5p2m1NM1O3P9L5K1J1j6j9%Mj0l2l8mK4J7QJ5pm2j2J5J7J9K0Nk7n1
-2011B00m4l5j4K7M4J9k5l8j4lJ1K3J9K9J1j3j1j5nJ8QK2Nj4K1M7M1K4j7k3k5k3l0k7MJ9M3
-1974B59J5pj0j6j0j8j5RK7QJ9N1M9pk9NnJ4Rm1p8q2o2k1OL4K9PMK2K5JL3N7J3j8j9rj9pj1
-1933B12j4J1Mj8qRMk6l5K2N1Oj0Kj4nJ8M1J4j3qOJ2j7m4l7J5K4qj8j2L3O9K7j5l8l3k5k2
-1894A60k4m2n7m2LK7K7K0J7J9J5L0K2%J2J1KpMok5j4k6n1k2J6L0J8j2QK7J4PNQOmk9k0r%
-1853A18K4L5K8PMJ3pl7j4jp%J3lj7K8L5j4m3m3j8K8J9J5lKLK4M9J7j9%J4JJ7K1j6m1k8oj4
-1812A84k7k1rrK4L3MPRj6k7oJ1J9L7P0K9j5j1k3j2K3J7j0j7l5l9l1j4j9pM7L8J2jJj1n0n5
-1773A00K5O1M1L1L7j8n8m1l6k3K4K5pj1m0k7JK4L9M1N0L9K8J6l4o1l4jpj8j2j6j8L5O2M5
-1737B62Jm4m1qL0L2Oj2MJ6JK2Jl4JL5pm3o7n5j6K5M8M5J7k2k5J2K7K3J0ppRPJlj4K5K2m7
-1696B30p4n4k7K9O9L2j2rkk4J2N9L6K0Nj7j5Oj9l1j1j3j3ork0lK7nOJ6pj4k2J3K8lJ7K4Q
-1656B27K8J9j8j5k2k9j8jK2L0K5J2m0m0L3K6j4oJ1J3qJ3L2Jl8k6KOL0Jl3j1j2Knj7L7L4%
-1617B51J5K4Lk2l9k7k5j5QJ4l5m6j0PPJ5J0K0L5K5J2m0o2oM5M5J7j5j1j0k2j6pJ2J7j7l3
-1580A24jM7L1L0M4K1K2j0l0j5nk2l6j7QJ6K7N7O6K3oJ0Nj6l2n7n5j6J6L4J3rjj1k6k2KJ5
-1542B24J5N%j3L0L7l2l5Lrj1QK2RrmK9L4j5m3m5m9j3J6L0K2jJ1L5L5j9m3m3j9MQRJrnL3N8
-1500B61M0Jl3m6m0OJ4lk5k8J4O0K7JK5K4rk1j4NJ9OMkk3pK0J5J0%k5n1p4n0JJ8K7M0Rk6k8
-1459A42pJk3nRK3L9QNJ6%lOj4o2n2J3L6L7K2Opj0JK5J1j3k5j9KJJ4L0rl0MLm0l5K8L9J4L3
-1416B14j3j8QKj2lJ5J5J7Pk3k3nK3L2L2K0J5L4J0k7m4o0k8J0J4K6J6lK1J6j3m0k2L7L4k3
-1379B61n7j6Kql3m8l2%K1L6K2K4L2PQPj6%Jk1k0J2J4K4L0Mk0k5lJOjj4j3k5KJ0k8j4M0L1
-1338B01LRK2J0k9n2m4mJ1jml2k2J2M6O8J5mK3Ok9n5l1%K0L5L8K0j0J3K8L0Lk8n4n4j1J6k
-1299A63NK2J7onPJ9J2k5k0pj0NK4ko6l0M3N1Pk3roKJ9Pk3k6j0j8k7oK9M8lm8MM8O8N7J3Q
-1257C08jnNl2k8Nnllj1NORJ1MLj3mK9mo7q1k2J4J9L0K4L8RKK5Prj6l3k9Nj0l3l0J6O5N1P
-1213B58j9j8mj8j7j6j1J3K8Ql5j1j3k5K8N6M4Qm4o0k4qJ1M0N5L1J1Qk3m7l3lJ0N0O9L5J3
-1176C47Pj7k2l6n9m8j4qoK1N6N1Jk9l0j1QMk4m3k5KK4pOK1%PJ4j4m5k6jKmJK4M3M4K4Mj6
-1134B26j1kLJ5K2RpOk5m7l4l1LL6M6M6J8k6k9k9k2k4j9OK3K6M4L3Q%n2l2qk3J4K0J3M2L0
-1095B68j3j9J1J0j9k0l6k8mJ3RoQK1J5j5KKk5j1Lj9PL6Lj2kK9L7Lj6l3m7k3J9L5L4J9%m3
-1055A93j6K3NJnKJ8J1K1J1K7J9k6k6l0k1k9l8j9Mnk3k1J5L3K5Ok3K1N3K6J5j5l6k7l0j0J6
-1017A45RJ7L7M3K5J4ll3k1PMpk0lJ1j7n6n2j4J7M6M6J6RK7K3rLJ1j1j9j5PP%lj6j0K0%k5
-976B10j7k5j2K9L9K8%m5m3m9k6kJ7L0jl4j0NjM8M1kk4n7m0KK1J5M0N3L9L3KnNJ7J4J0jj4
-936B90k7j7RMk9l6j5J2J0NNK1K2j8m7k6J0J4K2NmJK6M0K3Moj6j8OJ7J9J2j4k6kNJ0J5mk1
-895B81m1l8kL8K5k0k7lJ6K3J1k0n9n8JK6M4O2L1LLjj0JJm3o9pM8J3k2j9jJ7nm1l2k1rj5J
-854H2L1Jj3K3N7J3nkmNQJ2kLj2m2j0L0K1K0K3J4j7m0m4k5OJ4J4KO%k2j4J2K0j4lL4J2%Nj3
-811A86k8m4l3J6L6L7K4J5qk9k3Rj1k8%j3j3N2P3L9nl0l1l5j7jJ4M9L6L2K5nj8l3n4o2k0M
-773A06%jJ3J9J5Lj3j1OK2K3K2j3j4J5K9L0Rkj3j3l1m0k1MM7L4Prk2rJ4Ok8l3l5l7kRLj9J5
-731H5M4K6J7J0K6K8L0K9JkJ1J0pl9l1mK4K1jlkj6nmj9NM3Ok1J7L4j7m5k4lK3J3J8J1kk6k3
-689B38J0ll7l0J2N0K5l2l7j7NJ2K9K9j9k4Qj1pOkK7J9k1j4mj8l9jK7K3mk5KK6RrmMMqk7j7
-646A55k5n8j8L6J0rJ6Lj8m4k6J4L6N9J9J9M0L1L7J7k0l0qJL1L3nm2n5l0QK3M1K0j0l2m0J8
-608A97M0OJJ1Ojnk7k6J4Rk4j5mnPJ0Mj6k2k3n2k2Mk4nM2KrO0K7oK2J4k7l1KK6J8K0L1Mk8
-565B05mNJ1M4L8mj5l1l6j5ll7n0j2kJ5L0jNJ7J8K4L8L9K1jkK1%k7l2l4j1J8Rlkj5k2J4L8
-524B51nk5pj7m5l2j8%onjJ8K2JJ4J8PnJ0jkk0j6K6N3L4Jj9j6K8Rj6nj1LLl0k8j2J9K2K5K1
-481B43J6J3J3lj1J3j0m2rj5m9l0lJ8K4J0j0KJ3J3ll9k6%J2QRJ7J4J5L4K1j4pk8k3pK5J6j4
-441B06k9oJ7LQnmL0nm3l0J6N3P0N2Pj6qJ8k2q7n4pj4j4J0L8L4J1L1L6Jom5m6j0J9Oj2j2M
-400A95L8L9J2k2k1k0pk7k6J6Qk9l2j0j7k1L0M9rm0NL6L0N4N7K4pl8o7n2j0M6K7QK5M4L1l8
-362B81p1n0nJ5k2qJ9okK2K3J0j3KLj5l8L3Q3Qm2k5J7L0K4Lj7j1mJ9K5j4m6n4j6mj9j3qlJ8
-321A29K5J1OQLJ9J0JJ0J0j2kQL6L6mm0n5j7L6M4K1K5J4l6l3Koj6j6j3rk3j6j0m1l6J4M9K3
-281A55j1JRPLJ0PlQOk2k7k7rRJ6K8K5mk6j8qKnlPK9K5K3jnljj4j1K5kk3K8N8Qn5o0j6K9N
-235A69k6nK1MJJ0J4Kj0l0j1MRkl7l2kL1K8K9M3J3J8L1K5Kj9J9K6j7k9k1j1j5j6PRj8l3k9
-195A52qk0l0jJ2J4QK4N5L7Lj3j6LJ3J5k1lM1Mm2k0K2K5k6m0j8J0M2M4K3j8l1J4K9k0k5qp
-156B23Mmk8l6PL7K3j7LL5J2l1k8J2L1Rqm2m7j6j7k0k1k1PJ9JL2M9J8J9J3k4l3l6k0j5mJ9
-117A05N7O3J9m8m1lJ7K4K2PJ0j3l5Okj3j8OK5K2JrJ3L2J8Rk3m6k3kK6Jk4OL1L1J1m7m8mK2
-76A85L4K2MKJ0j0j2K5K1k4k8p8p2pPk0kJ0kL5N3lj6J0J4j7m0JJ0K5M9M7M1J2k5l3l8Nk0m2
-36A33j2J8K1J2kj6j9k2j6rPL1L3j0j2L6Qk8j1J4L3K4j5j5pk0MM8N1J6k4n4m3k3oj0j5j0k1
2F9j6K9K8QQJ1J2qNJ4Mj2oN3M9Lj7k1J4k1m9j5j4lL9L6ol4K3N3Nl5n1j1J5J1M4M0l0n9j4j6
44A35j3QJ1qj4NpkjJ1J4k7k3J4M6L3qnjJ2J4m0p4l4K9N1K9L3K6K6K1j3j6mj3JPk3j6l5m2J7
86A24J0mLKJ0L2J8mk4k5OK4M4L4j3pJ7L9jl7rjj7j0j1k3j3j4k1ol2k8NM6M7J8J1J3K7J0j6
127B24j0j0KMj8m0l0mj4qL1L6K7K3j6m0rlK3N1K3Ojj2m4n8m1k0K7O5K5NK2J4J8L9M3M1J3l0
167C54k6pml4k7rnKNQOqm8l5RK1kk1qJ0K4J3k7k7l9l2j5J8N2K3J3K8K8RJ2J4k0k6jrk7jJ6
210B07Ql8n1l5k4J6J2j1K0L6NLK8Nj1j3K1K3Ooj8l4k2L6M8OK7K9J1k7m1QJ0llKPl2k3J3K1
251B16K0Rm7n1oj1j9K5K5J2K3L0Pj6O%lk9k8L1L4joNj6l1j0RK9J5lNK4j1k8nJj0k3k7mJ6L0
294A87N1L4QKk8m5j9ql9k7rJ3oj7k4k7KL5L9N0K7ook2qj2k1jK9L4M1J4j5j6j2mnj6l6j4rj1
336A03rK5K7pj0J2K6J3lj9pJ4K4K6L4L5Qm1p8l9Lj1j4L1L5j3j8J4Kk8k4L0M3L8N6M0m2n0M
375B30J6OqJ1Lj2nJ5Mj7k3mrNKj6K0K3oJ0K6k5l2pl1k8J9L4Kk2j7m0l9j0NJ9N7K6%PLJrj4
419A70rj3JK8K6j8j0L1K4l3k4J1K5K3Rk5k8j6rJ5J9L3Rl8n5k4j2pJ3K6K3KrK3M6L3nl2n7l0
459A36J2L6M7Ml1k8MM2Jm0k1k0j3L1N6K8nj0nj1l4m9j6L9O5M8nm7m0j9k9j1lL6N5j0k5J3K5
498B06J9Mj8m0LL4Lm6m5l8pK8K2PJ1PMMOkk2k4L7R0N5Llk3k1Jj0k4j9pJ4K2jj4nJ6J5MQJ2
542B66PMk2l0k2j2k6m3n1j4L6K9LK0L6Qk8l3j0J0JJ0rl1l5oK9K0K2J6%Rqk8j3%K1mj8j0rJ2
584I7J9J0K8L4J3J1pj5k1k5KK7L8L5k3l2J3M2K7mk1k3m6l3%K4K9K4J9J0k5l6qNRJ7J9K1R%
624B63J8Mj4j0J3J4j5lOnOkj4k7l3lJ5j1l5l3k9J0L6L8M6K6J0K7Nm5m4j8KPJ0J2kl4j6MJ4
665A93J6j3nk2m3rnj0lNK3J9Kj6j0j9k8j3J1N1N0N0K3J5pj4k3k5j8KJ8kkJ6j9m6MN2M3K0m6
706B15n3k5lL4L9K6J8L7O2J6k3j3l2n0l4l6l0moKk1KK9K0J4K%QK7KPL4O%j5o0o8l9l2KN3M8
748A59K2J7kk6k0k3oj0rN2N7J5J1L4J1j7l5k7k0l4kJ1LK8M5K0OM5K6k7k1j1k4k5l4m2j1jj9
787A16kJ0KK1K4qj1qLL1K1pMN1Q7L3k7m0l6l0j6KL0J1roK2J9j8k5Mk1j2L4L8Ok9k5KK1K1J4
829B97j6OK0Rj2%okj8k7%L5L1j8o5l8QK8J8k1l2J6L1J3J7j3n0m3mj2l1J3L8K0j5m4j3J5MJ5
869A54M6L8k5%M1J8J5J7J0ok5l6j8MOj9l6l0k8oJ7K4K0L0Jj9j8l6j9J7Lj7J8M9J9PKk2lkk3
910A68j9K0j3m9j5M1K2%K4L2J2NRPPj3kKj4j9j3J4J7J3omkk0j3oRM3J1k4m5n2k4J9K9qj6Q
952A35K6OPM1L6ol3j6J1nj7Nk0m6j2J9J6k9j2QJ1L8J8pk9j2M3L7%k0j7jj3pJ8L0L1jk4l1j8
993A60j2KJ0nqK6J8k2k3j0%L0K4k3j5L4O5N8J7l7l4j0prk8l5k9j2J2L6K5J4mk1k7o1p7pO2
1032G7N3J7K6L5QLJ0PMNl4o6p1m7j0%PM1O1N1L4J6%j9j8L1J5j7m5m1k6j7%PRJ7L2K1Ml3nK0
1074A62Ol6m8qK9L1Ronk6j9J4L9M0J9qk6l3l4nM2M9j0m2j0MJ4K7K6J8j2J1M2K3%l1m1j0j7
1113A78l6rlj7OL2K6J1k1j7j0j4JL4L3K9K0m4m2k4J3L6K9K6jm4n1j0Rqj4N6P7L4J7mn6o7k8
1152A47j9j3qKJ3J6K2L8K5j5k3J5K7j7n2jL0J4K4J9QNJ2ln2m4k2J8K2rM%NJ3K0J5j0j8j2J3
1192B09K5M1K7j4l1PJ8j5J2K9j0j6pMK9J2k5j9LL3J9k0m8qK8lj5%k8l9oJ2J6K0OJjmok0m5
1233A71m7j1J4j8k5OL2N5L0ljJ8Jm2j3M1N0nl7j5L2Km5k1qJ4L1Ll7k4Jk0pql1J5M1K7Mk8m3
1274I9l3L5M6QP%Rnl1rK0M9J6j4qjJ6%lj3j3J2L6J9qm0lK3J4J3j1j3JJ7J0nj9l2j2MK1lrK0
1318B10j0l6MM7M4J0j7j0klLLj0k5j8J0J4oJ4L1j3l9l2l2MK6K7L5j2m5pL0N4L7kl9l6k7j3
1357A69roJ2J9ok6j7k0RL5J8mNK8K4J1kKj3l8m7l3j8pk3l2K3K6J1L3K9K9J8MK0K1K0Q%l1m4
1398A98j9j3j2%K2J8qk9j7K2J6k1j7%j4MJ0j0J8K5oj7K1K7j6j7j4MJ2m0l8KK5J8ML2K3j6k5
1437A52k2%pk6m6j0N4P0L4j7n0k2J3J9L5L4lk7l4ql4l5ML6J4NK7L3ql2J2ll4J2K1kL0K5ml
1477B03Ok8j8%J3QQK5lk3rMk4l2k5j6J3K7Lk1PK7RKK5Rk2l5j3Pk7n5k0J7J3J4K7L8K1k1j3
1518A21mJRJ1RK5L3nj1pk6m5l9k0J2M8K6k3jM1O2L6rrk3o9l3rjql5k6J2L5NLPL5N4K1K1J7
1560B41Rj6l3j9jL0K3k0k4k1qrj0JlNKJ7Lk4j0J9K1J9K0J4k1m1KL0K8L5OoJmkJj6k3KJ3J1
1603B42lj4k1nL2L9Kn7n0j6%nOJLM4N4J7k1l6k2Rkk5LM6K0Lj0RM9K3l1o5l7MK6J8NK6Qj6k1
1646B32m5m9l7J5O0J4J5K3LJ8J1J4QLj3qqj1nrj5l2j4L2O7N9rl7j6m0o5l6Ojk2j6J8L1L1M6
1686B18M1j0n8n1l3j0QL8K4j7l4l8J2M2kk3K2J9j1k9l2qJj5J9J1rJmm6k1M4N3MPJ5j1l4k7
1725E6j3J2K9J3K5J7PJ9%j6j4j7QNrK4J7J0N0Ol9l6k3J1M4K1j0JQmj1L6O0K9lk4l8l2mJ3J2
1766B40K4K5K9O0K8j6o2p5m0o0m9qj9l3lJ6J9PL2N5K4Rpk0pj3j9pm9k6J8K7J0k4k5qJ5K5J5
1805A08K5K1K3Ml2mJ8J5J7QJJ1J4%k1k2l%pj7J6K3Rkk3pJ4J4nJ2lKJ9L4Mk0j6k7m1j4J4K5
1847A87J7pk0k1jK9O8N6Rj4l1j8J6ql1j5K0Nk5j1J8K4J0L8L1k1j7RJ0j7j6K0L3J2k9k3m4o2
1885A81k4qJ3K3K5K2K1K7j0l0l3m8k6J3M2Km1l5j2NOj0rJ3J9J9L0K5QMk3l2m0k1nj8j2K3L4
1924A18K0ml7k2J3J3k0J3L9rrJ9MK5K4%K1L5K8Mm1m3m0j5K1N8M3j4l4j2j8k9j3k0k8k6j9J1
1962E6J9K2K0M3N0L6J4n3o6l1j2M6M5Lj6kL3J5mk0j7jl5j6K1L3KjJ1J3j0LJ0rk5PJ9j1j1L3
2002B14L9M5K5k4o3n0k6k6K1K5j0NOK5K1pJ4J4Oj9k0JlJ2K4%l5m3%Oj4j6j0K6K4KK5%o1o0
2042I3j1rj9rK7J7jK0M4K9K1mj8J9L0oj9k9l7j1K4JpK5%k0lQQJ2Rk6k3QL7J7l5n5lK5L6M5
2084B10K6LpJ2L2j5n1m8j1L7M1J9k5p2n6j7OJ9L2K8J5K2J2lMK1N3K3k2j7k7l4k7j6k2pM3O6
2122B47N1K2J0j9o5j6L4J8j5l0j7n2n5jK6L5J2k6k3j3OJ1KLM9O5mk1J1j8n5n1k2J0K1L2M1
2159B03lk6j2JJ5KJ9K3Rk1j6OK2Rj4j6MJ5K3K4RRl6n7k2J9K8J6mk6j4J1oNK1KL8M4j3l9m2
2200B10m7j5K1M8M3k5n4rJ4J2L1L4nj3%LnKJ2j3l2l6nQJ1jj0j0j6kK5L2Ol9k0J4OJ5J5NJ7
2241B27K3pj5%pjJRKk1QL6K3k1k5k0rRj1m1n2j2M2O9L5jjQk0k3mj7l3j3lrkRM7N4K3k1k5Q
2285B19LjJ1j0pK8K9K5L1mn3l9Jlj7k0j1J7L5On4m0MRJ5kk5m2m0NK5K6K7J6j2m1RN7N9M2O
2326B84k6m4k6%J4Rkl1n8k8ll8k6PM3N8M7L9Rm5m4pL1Rj5Mj4mJ3JJ7L1LLjRJ6J7J3J7K7k4
2368B85l8j2qoJk1j9Lj4j0L1M3L5K1k1l1oJ2K7Kl1k3J9L1L1J8jk8j9j6k1j1j8j3J1K6Rm6o1
2407A31m9m4j8K4O5R3L7l6j6K5j7m2qL2M4L4J7J5Pl7n0l6J6O7N0k4o5m2j5QL4N0K2Jpj8oj1
2445B31k4j0Nk7l1L2L0rl2k4rj7rpJJ5J5j1j1K3O0L6k1k8l0k3k0m2l8RP6O2rk7K3M3K1j6O
2484B13L8M0j3n4m3j6Kj0l1l4J0M1K6NJ0J4J7J4l4o0l9kL6O2L6mk1j1J7K0J0k2m7m1m2j9K0
2521H8K3J2K5rj2jlnk2k1mK0M9L0Nk7o3m9kK1N1O3Nj3%LL1L5nk4j2PP%J0qlL5Om2l2j0J6N
2565A80j7rK7LqJ9Nj4nJ1K1L7J4m1n7m3qJ9JJ1OOK8M8K4k7k5J6J3n1n2kK8Jl7k0Rj4k8k7J0
2606E2O2M1Ok5k0J0M1L2K0oj3MRj0k5k4RP0M9j7o1m9mL8K5K7K1Oom0k0J3lOK1J8j5k1K4L3
2646B78J9rm2j8j7n9n9k9qJ3J5J9L8K3L7K0j3j1j7PK3j2m4k5K0L8M8J5m4n5j6RK7K0krj8Q
2684A70%k8k0j0j6nOLJ7K1J7J3ok0NK8J8j6j6kKK8L5kj4k0k9k9j1j5l1k7%N6K1l9l8K4P0L5
2724A75J5K2M0J4lJQRK4K4jk1k5Kqk9m7o1m1j3Rql2J3L8j1j9lJ2K4mJ5K8M6L6k1n2j1RQQk7
2766A43m8l4NN0K9Nk3l9k2L1L6noJ7K6J8J7pqRJ5K9K8J0l8p0l8j7NK0K6K6J%J3K2J0k7m7m3
2806A19nJ3J4J7j4j7J4qJ4J4k4k9j1nJ2K6J6j3j3Ko%Lj8pK2P2N1qrnj3K4K2rj3jlj7k1k3N
2848A68ql7l9JmpN6M8J1Lj2qlrQJ6k0k9K2K8L5K1j4k0k6j5j2lj9l8qK0PJ5J3j4q%j1j6k2K
2890G2OK4M5K5k8m8j5J0Pj2k5k1Jkk0K4O8N2J4rqm3n6k6J6J7K3J0K0M1J9rnooqlPkj2k2o5
2932E0k8K7M2K2JPllK4K0qkLKk1l9k6J8L9N1Rj3mj7k0J3K7K1k3j7ojJ4ol2n5l2J0L5L5K5J0
2974A49P%PRj5l3k3L2K2J6Oj6rJ1NL0M8L9Ml3j5Mk8m5mJ2OJ2k2nM6J5m3j7L4K6jjj0m0n5j1
3016A14K2L6PrOK6M1nk5k1k9lL4K9K8J9j6k1k4k6k4l3pNj7l7k9QJ7M6N8K8nj7K8L7k1m2l6
3055A42k7oJ7K7K5Mk8j8K4M8M8K0Pm3q8l6J0L4M7K9qj9n0l5Jj0kqk2j1K3J0J9M9J1lJ0QJ7
3094B16L0L2J3NQj9k0l4k7%k0j9J3j5l3k6nK3M0N4Lj6J1J3j0j8l6n8n4l1j6J9N1M3L6M2J7
3131B12j3rL5L1Ppj4l6l3OJ9%kJ0j8PK5%j7j6j5lj6j7LMPJlJPL1L6j1j0Okj6j4l6m2KK3J7
3175A40K8K9Lk0m5n2k1j2OK1J0O3J10Q7J9n7p1k7Qj6o3m2j5LL5J9j7J0L8L0qlMjK2K6J2k3
3213B30n4n2MK6KPJ6OlL1L3oj3j5j8%jpk1k9k3j9k8j8K9N7L9J1ok1Nk2m2oK1Nj0k7mPkojK5
3257A00L8Ll1MK0K3J5K6J6jJ0kk5k6j1mj9k1KORJ8qJ1L7M6M6Jm6k9QJ0MJ7J1OLkk4k2L1N4
3299C04J4k9m3m5m0j8j2j5k1k5jK0J2j1k1J8M2J4lK4K6J7K7Pk0k6OK4%l2k0J4PMORJ7k2p0
3338A38k6L0M3ll0j1K9LpK1J7j6k1J6L9K9j9m6k4JMK5%j0Klk1j9J8jj1oOJ8L9M3J4j3J3Nm8
3379B18k8J3K7j9l5j5j2jLQK3N1L7J3J1j7m5k7m0m6j6K1J4k1j0K8moJ7nOK0ORLLpj5l9m2M6
3420A27R0N3ok6n0n8k5J6J5j1l0k4L2M6J3jj7k9Nj7m6lL3L6J2pJ7J5J0LL5L1nj8k3j5ppl1
3459A33l1j6J0K8J2J2K9J7jk0rj2j0K2M7qn2k5MJ5J3pJ0K7K7j8l4J0L9J0rl8l4J0L3L3Kk0
3497A99l6QM9L4pk0j1qJ9rl2j8J2Pk7j5%OK3L5pj6qk1K6M2Mk5l3j3K2L8L9K1j5m1l1j9rk1
3537A42j6j2J6L3M4K4nk4j3Nk9o0n6l4L1O0L6J9lj6k1k0j6J4M5N0RjOj2l2rJ5QJ2K0j8p0o1
3576F1mJ5mJ9M5N8N5Pj0j3n8k9pj6opK8N3K1k3qlpoj7k6j7MK1%OJ9J0RQK9K9j1m0qOkOOj%
3622A92jOqj4L6N5j1k2l2k7K0L8K6Qk6m8l1K1K4l2p3l1J0QJ5J6Mj3rkK8L2m%J2nj2Ml%M%L0
3665A85K2MK0L1J2j9l6m2j3j1k3k6j8KL6O3L8k1l2l2mK4PNj%K2l3n9j5Lj2J9M7K5K4noJ1J1
3705B03pj4j5l3j1J3ll2k9%J4K2K9M0N3N2L8Jk6k6k3m1l4j0J1K4ql1j1Pjj7K1N1K0Lkl4l8
3744A56NK7K3kk6k8j7MRlLpk7k3NL3J4Lmj8j1PqJ1Q1P2Mk7j7k2l3k4krj5RM3L7J3J3j3k7j1
3787A98k1m9k5K4M0N5N3L7j7m4m6k6J3J5LNMQj6l%l3mK7ok1%J7L1L4J3J7K4j4o4o2kL4L3K3
3827B55Kk8l2qJ1J0onOJ9K9J6j1k7rmk8pPkK1Nl3m3m3%J1K5N7L2kj4l5k6j0j1QL0ml4k6k3
3869G3j3LL5K0j1K9K3Jmj2j8pK1J0lMK6L3J7k3j3Oj0K0K4K0Lj5lk6l9j6J5jnol2l2RM2K3J
3911A69J7K8L5J0m0l5RK7J4jLl8k9J0MmJ8mj1J4Koj8k9k6qJ7L4Pj6j4jKK6K6Nlkl4m0K5J0
3953A53k3LJ5J4J4J7M0M4Ql0l0j8ML1Qk3k7l7l9mJ0K2j7l5lRJ4K6K3ll4j3K1Qno%Jj6JL3K2
3995A78jQJ7ol3m6k3J7L9N2K0mJ3J8KJ4J5j5k7rj5m1l4PJ5J8J6K1J2J2ql8l6k8j5j7k1J2M0
4034A29K0JRmj2K5J2k8k5oK0J8J8J6PJ6jl0l0nNQL3M3J4K9L1l2m6k6j1k0qMk0m9k9J2J4J7
4074A19QKjOL4L4Kmqj0k5k9LL4L1j5qmk2l0k4RK9M2J7j8j8JM6L1l8n4l2j8k6m4KN9L9MJ7J8
4116A59J1J3kk5k7J8M8K4PJ2Ol0m4j3Kqj9NP8R1M5J1k8j7LOMj3k9k3j2l9k9Oj6nJK2Ll7k5
4157A34O%j0j8LK1%qJ8M0K3k7o3J0K9j5j7RklK1J1J2N4N4j2o4l2K8N1J6qqk1k5pK3L1KJK0
4198B77k0n0k9Nrk0k1j5J7L0%k0j4k3k0lklnkK9M2K1krLNK1K5J0Ml3rL6K6oj4MJ5kj9m0l6
4241A44M0R4N5mk9k2j8k9k6qK5J9j2m9k5J3J7%k3l7j1lmJ6L9K6Nk5L%j1K6M5M3K4J5k6m9o3
4280A75m9pJ5J1pk5pqj5J2M3QK4M6K9L5J5j1k0n1n4k9l7l2k6j3K8M0L2j1k9mJ5K5J8RJ2K8
4318A85j2n4m6j0J7M0L4J1k1j5ql8l7kL5K3nJ5J0J1J8k2m5l0OL5QKj4k7j6LK0J2J0N7O2lm8
4357A61k6PPJ9M8M2J3j5l2n5m6k4j7LK7K1J6k0l1L4N8L3K4K1Jj2J7j6n0j8j1LOj7J1J8lJ1
4395B08K6lrj4n4m0J5K0j2j2MK7K0j8l8j6lNk1m1k9rK7K1nJK5M1Rm1k5K7L1OJ7L1M2J1k0K
4435B06J7Jj3l4l8mJ5OJM2O9J9k2JK3k0n9m5k5j0j4k3j0qqj0Noqpj8k4k4pL1K6J5L3M0M5K4
4476A82J9K7pj6mOokkjJ3kj7j7j6J0L2Rjj0j3M0L6k1k3LJ6jk5k8jj0l0lL8Rj0lLPNKJ0J4Q
4521B20L6K6j2o0n8q%PK6K7M0L5J5j9m1k2lk0lPJ2k0j9QJ7J7K4M1Oj9m0m3l0m1nJ5j3pK0L1
4561A47J3LJ9nk6Oj9j8jjkJ3Mj6j8j4PK2M9N1K6J2j8l9k5l1l3o%QK5L4K1NJ0K1J6oj5j3j5
4602A91k5j9kJnk2pqJ4N4P9M9j5o5o5n0n4m4m0k2LK9K9M3K5LK2K7L2J7J0J6J9Kk2l7j2K6N4
4641B31L0Qj4m9k7K0Mj4Mkj4j7Rjj0j0j8LK%K7J3l6n1j3J5jk1nJ3J8L0M0K0k7k9k0kqjJ1J
4683A09J8L6J5J3M0P0N7J8k8o0q5n8OLjK0J9L0K7rk4k6j5j8k7j1Opl2j9k3j8JK8L6PkRj1%
4723I4L5M5L6J2l1k6mJ5MRJ2mj4m0n3l8PM2L2OJ7N3J1j4qk7j3k4l9j9RJ5J9M0L9Oj3j4j4o
4763A57J6J4J3k7m3j4J1j9k0M1O5L1J1j4j6RPkj5plJ4Ol2k0j3Nj1k7RK7K2J1j4k5k0j0Jj0
4802A08j3MNlPL0N1J6k1k1l0k1O%k2j5j4JK0J8J1j%K4L9j8l7J3M7L5Nq%k0k1%J5L4J4k2k3
4843A93J8Rl1l2rJ6J1mj4PJJ7L2M8j3o1j5Pnl8m8l1L1N3M5M2J3ll9o8n3k5J6L2M1N6K9nJk2
4883B02j3J5RJ1K5M5L9K1l3n8m1k4jj9n7k1J1OJ5K0kQK7J7K6jj2j0l2rL4N1K4l3l2rmj3l9
4922A43l0j%k0j2J9J8k4m6rN9P2J1k1m8n9j6K7L8J9J4L4Qk6KM9L2K0L9K4l9p6n9k7J0%k3k5
4960G7k1nmj1K7N8J6pPOJ8J4j1l2m7l5rJ6j9l2L5O2K3Lj0j5oPOj8l1KJ1J1J5L0J8JQpk1OK0
5003A56j4m2j4J7J3j3pK2N9P4Rl7j2j7k7oK9Nj5%OLnMKJ8K8mk8j7kjJ2J1JJJ8K0K4J9k5m4
5045B21m1l8mjJ1L4K3J8Kk7k4MK7L9K9J7Mj9l1k6%Kl2k9k2ljrj2j9nNROpkK5M5J8j0j4k2K
5088A43J4k2n3l8oK6M9K1mj9ooKkLL6L8J6nKJ2Jk8k7j3k5l5j1J7M0Pk0KK3J4oj2PK1Kmkmq
5132A40oj5l0rRQM3M2J9%j5J5L8L2J7l1m7l2pL0L3pm5l9Lk7p2m1NOK0L7M2L9J9lpj0njk2q
5174A18J6Rrj8nM0N1K7K0Pj1j9j4nk1k6m4l7K4M6jj0K2Rj0mj5j8ojlJ5K1L0M2M8%l4k4k2j5
5215A73L0L8nl1m8l4j8l7l4lO2O9K2j6j1k2k3JJ7M1K2qj8oRj3m3rK4KrK3M8L9Lj0j0mJ6Lk2
5256B08k2pM0L4J1J0k6l8j9j1pJ7L2J1J5J3rk4j7j9m1j8K6K2J4K2Kpj1rrm9n6m6m%jK8N7N6
5296A68K5KJ3K7Kn0k4j2k4oL2L1j6j8qJjj2j3K4L3lPM6L2m1n5pJ3K1jj2K4Qj1NNk2l6rN4L3
5338B25rJ3k6l3j5rmRJj2L2L6k2l9PJ5qj6j4J5M0J2m2j2K5lm4m7kK1J0RJ7Mj8J1K8J3k6k9
5378A13qjrlJpj9k4k6%K5M%j3j2K5M7L1K3K5K0L0Mj9%K6J3k9o2l5j0j4j6j8pK5K9M1N0K6J
5419B27k2oj8j0k1l1OM2L7%NJ9j2k3J0J6kMlOj2k8k8k5j4pj5j8j9k9j4MK2K9K0joK2L2K7M4
5460B08J2l1m2k6k5JJ7J1K0M6N0K4k2l7m5m3QK7J5Knmj0j0RJ7LJ1J8j0k2k8l4k4NRJ9J8NK8
5500A65K4J2j0J1K4nK8N1J2j4l0k5pj4k0l7porJ0K7M3Pj9k5j2ol4l8rNL%j7k2lK9M5L3NJ0
5541A75jj3kL4K6k8k6mmK0L1qk1k1k3KM5L0jjk1l9JQj9K1L9RnKjPJ5j3m5p5n8j9PK6N0L2j1
5584A21J4K0kl0l5pPJ5K9L6J6j6l0k5k9NM1L1K3%J0J4j2k3m0l4PK8K7M2K5P%l2k6kOJ6oJ1
5624B02J3j0jk9n6m4%K2J1K6Pj8j0J9N4J8l3n9n7j7M0O8N0J6j0j7rpk0k3mPj5J7L7K0k7l7
5662A24mJ6J8L6J9Mol2kM1J9kkm7m7l6m1J1L5J2MJ8J8j3l7j9j1j1J0NJ9N2K8k5l8nj2k6j6
5701E7J2L6L9M4O0J5l1l6l4nklJ8J7m7n1ON1O1L4j3j7j5k8m2k6M5P2J3l6m6QJ1j4J0j4k2P
5739A34J7J8J0kOLk1j8K6P7L7k1l0mK3K1ok9k5%j1pl6m6l0qK5N6K9JJ0Lj0lJj1rj2l1j4J1
5780A24J0L3M7Rp%lk0j1j6%Lj5%jPK4K2LMoMjpJJMlkLj7rJlqJ1J7OMk1j0Nj2K7L7k8n5rK3
5829A66jj4qj5Mkj4Jkj8k7j1J5M3K7k3m0j3Rj0J3J9k3J3N7M6Nk5k2k0j5j0KLM2N1L5jm3k3
5869A71J2L0J6m0o5m8j6RK4M4L1NK6K4Kp%J5K0%k7k3k2n1k8ol0j6K9N1M2K8j1j3M2L5jjj6
5908B35k3j2lKK5L0j4o8n9lJ5JKJ3J7L4K9J6J8J6NK4K2ql0k7j9m6l7kK5J5KNmj1k9k4J8N0
5948B00J5k6NK8j2k2kPJ9J1KqQJ5j8m0p%j2j5j5J1K1K9ml0j1k7k6POj6m4k4K6O2P2L5jj8m7
5989A54m6l7pO2O4J9k0l5k0Nqk0J3K4qRN2M7K0kk4l4m7k8rL1L6mj4m7nj4k0K2K1L3L3J2qn4
6029A46r0o4j1K8O0M4J1J1MJ1L1L5N2K1oj1j5k5l2k5m7l7j7j9L6P2L4j6j5mL2P1J1lJk9k2
6066B23lK8L8J6j8n6o5l8j1PjQJ9MJL0M5J4qmj4k0k0K2N4mm9k7j2j2J8K9j2l7l3k6j8mJ4J4
6106I2mqJ3K4J1QJ5J8L0Qk9l9KL2K5lk6k3k1nJ2npj2LR%j6l5j5%NlmLK3M2M5L5J6j6l4k8M
6150A42jj7k5j5J6J3K1J6kPK8L0J9j3l7m3l1m8k3J5M5L8Pj1k4k4j0K7M2J6kRM9J6j4mNlj3
6189B01j7k8k3LJ0MM2K7j3nj8j3Nj1k3j0KL2J8j0j9J7L2K0Kl4j5LQJlQLj6k6nJ5L1Ql5l9l0
6231I9oK1L3J5j2qoKRj4k1k3k8l0k3M4O7K2K3J5mnL4M9J6k2l6%K6k1m7k3j2PmML7K4j6l7j2
6272A37j2o6q2k6O4O5j5l4j8kJ1K3K9J7KK7L7rNL1nl4j2KJ7K9J4j3l4k8NJ2K3M4J8j4l1j1
6310A66kKJ5nk8QL4L3Pm8k9J8K3Nj0Jpl2k6LRML6L6ll0k8rLjk4lL6K5J7jk1j0J8J7j5kJ5k2
6354A75k8j2j5JNJ0j7j3MK8J4rk6j9Kl%K1L8M1K7Ok4n3n7j9L3O9N7K2j4k7k5k2k1J8K7J1k1
6393A84k4rjJ3Lj1oL8O2K9k1mM3J6m5n0n4m7k2k1j4L8M1J5M4M1Nk3m2m7l3pNJ5J2k5k6l2l2
6432HkM0M2Oj9PO1Q1L0k9m4n5m5j3kpRMj8j0%J4M8M0J0j9jM1N3lk0Lj0k2MJ6j8l6l3j4K6K2
6474A45j6j5k3j3NK5QQJ5k4j2M1L3j6j4j0j3k0lL0M8L1j9j7j7mRlK4J6oj6k0j7j1J5J0k3m1
6513I0j0L5K0j7l2lM1O9L3l4m3k8k6oL3K9J0J1Oqol3m6m3M%m6j8L5N3K9K5M0M6j0m8oL2J6
6552A94J2L9M7Ll5m1k4JK5j0l8J2K8Rk8l8j1lNK0J1Pk4rL2L0l2p0j5Jj6lK0J0J6K7J7J1J2
6591A92Mj2l3m7jM2K7K%K5K5ok1k5l7n0m1j4NK5K3j0mL1M7K7k0l2K0O8L1poMrj9k1j6j0QJ6
6632A81l6m3j2l2l0J5jJ0J4J2K9joL4N3K1j2j8MJ0KJ5PmJ9Pj5j0OJ2k5j4L0L0l5m5qjJ2jj9
6673A55j7RLm3m0oJ4J4k6k1J1K2Ll3m0k2k1J9M6O8O6L6Nj2rJK1mj0MJ5K2J6ok0J1L1J2m4m7
6713A83%Pm4m8K4K8J3j0k3j4QqomlOK6N2J5j3k7Knk5j6Kj0l6pPj1lJ2K2K7L6L5jj7JJ2Omj7
6757A72KMm0j5L2Qlj4oRK5k1k7J5K0Mqrj0KJ4OrjQMRK4J7J2L3L2RnnK0K8j2m9l4m1n9l3K4
6801A32K1pJ5K1j8j8pjpk2lM8M6J3j1j9k7l6k7q%jk9l4rJK8Q2O9K5j6o3o1l6J0M0J1j4OM5
6841A39N4L7J8kJ1J9K0J0l5l2l6l7KOl7l1K0K7L9K7k5l2J2M7J2m8n4nPJ3J1Nl4l0PJ4PK1P
6880A54j5OK2L3J1qk7j7l5n7k5L7P5K0k9pMjKM2O2L5l1o5m5l5l0ML1J3j1l3j5K1K2QlolJ5
6920A19K8L7nj3j3k1J4J2nkRJJJ2L0J0%Jj3k3j5J3K1K2j1j6oJ2L0J0j7l9j5qj9l1j2lJ0J4
6960A19j3k0j7J9J5RRj1k7lM0L3J2KOQqlOQjmPk8j7k5l3J4K9J4L3Ql8l4j3j1J5L0J6ok1%o
7003A13q%j6k0rjJlKK2K3ROK6L5NJ5J3j8nK7L3J3j2l1l2k2k7l7m1%K8M2K3pk9k1K7L9K2Lj1
7045A77j5k7jJ3j4j7PK9J4q%J1J8j8l0j1j3jJ2J2lmk1k2qk6m6l9j9M4O7M2J7Mj0K%k0Nrj6
7086G6k2j6j5PL3M0J4NK4K2Kplj4l0o5m9K0N4L2J5kL3N2j0m0J2L9pn3n5k0Kj2J3L5M5L5QK0
7126B18K9J9rm1J0K4j7j5qOK2QrkKj7JL1j4m1n0j4J9L0%n4oN2N0J0k8k6lK7K8rk1mpj6mK2
7168A93M3Nn4m5j0Kk3l6jK0J7Rj6j8QK6M5M2NlookJK8L3Nj7k8l2lK6j6l3oKl0k5K4J8%J0J
7211A53QJ7J5K6ll4j4J0Lk9k5J6K8MJ3ll7k9j9K6O7K9qk9k4K7L5Ok0RK9QK%rJL4Jn4n5l8r
7253A28QK0J1l2k4K3K5rj7JL2L4Ok2J1j7o4l8KM2L2J1K3Nk9mN1L0pJ2J0MJ0kk2lM2M7k8n8
7293B44k1J2L8j0n2j0K5K4J7nm9o4o1l1K2J6J5J8J4K2K%k9n7n5l2L1M2K0L2K8K9J7OrmmNJ0
7332A96j7l3m7k7k8l4QK3L2L2K1nj2M1M1k0l0nK3J4j5j0j4k1j8QJ1L9M7nm0k5J3J8K8Qj9r
7370A69k1n0rK7K1J4K0K4n9p9k0K5J8J3jjpML6M1L9J6j0pk2k1J3MkJ9J0J4llj2pJ7J2jj7j6
7411A88j9KRj7m8j9J4J0N%j2oK8K6K5Pl3k5JQMk1k2JK2L5L9L4l0m4q%rJ9L2j5o2m8j2lJ3J8
7453H7k4j7k5OP3N8J0j6qLj5l2l5m6k9J4O1P2L7j4l7j4J0LprJ5J9L3J9PK8J6l5n4l6PJ9Lk7
7493A20j3L6M3L2Rl1k0Rmj9k6k2pJ6Lj7k6l6m2j4L1L0L9J9J4L7L5Kk7l6LN6L9L9K9J4j7k8
7531B70j8o3p1j0K8N8N1Kj2k7l2NK5L4K7j7n0l5PPk9k0ojK2L8J6KL0J9j0J8K0j0k2%qj0nq
7571B15j0l5k7rppJ5K1L0J7j7j3jOK8L8nj5lj0j0L4J9k3k2jqnJ5J2l5o2n7m4J3L5qPJ5j3o
7612F7J6Ml7kM6L7Ql1l4K0J9J8qm9m1NL6M3L3Mj5nNKqj9oJ1LjK2K3J3j5rLoL1K4l3m5pJ3L0
7656A65M1%l6l9mK1J3qqj9k8KM9L9J6k0m3%J5oj2J1K8Rj2k5l1KK4Jj1kJ5J7Pk1K0M6Ln3n1
7697A15J6M8K2j3k2J5L8J8Nrk8l9k9k7j7qJ9J5pK0J8J1j6m1k0J7L3M8L5j0kK0Nj4LJ8k2p6
7735A39n7kK3J5Moj8j7ON2M2Pom0l7J3N4L5j1l3mKl5k0J4K7J7j5nK5M5L7K4Qj2n6p5l0j%P
7776A16K6K6J1J7J9ook1nJ2lj0qJk6k5oJ6L4K8Nk9k4l4k5NJ2L7M7O9N0m8q9o3j8L1P7O1PL
7816B64K3N3J5m3l2Pj5m2k0K9K7J0k1n5m7mJ3Qj5l0jok6JK7%J8M5K5J2J6%l1n0k0j7MK7K2
7855A71J8pnj0Qrj4pj3J8Lk9l5l1rKQJ9J1K2K1J1J9L1J0k6n3l4Mkj9J2M9O7M0k2l0l1qM8K8
7896B26pl2j9J0RPJ7kl5kkl2l0j6K0N3L9j3l7m7j8K2oj0J2K8K0PJ4Kk3qNRK4K2J6K1K2lm1
7937B22p2m0kK7Jj7nmL8N1K5J3j7k2Njm8m3j4kK4J6J5Oj5pqJ1k4l7RJ2qk1j1J8J9J8K1j7m4
7978G2nL7M0M2J6nk0m5m2j9pk5pN3R2N4k0k7OJ4J1kk0l5l6k6k8nK1K3RkjJ0J1K3K5nl2j2j
8019A32qoPK5J8j3k6m2l0J2L5K8K6M0J3k0JOJ8J1j4l7j5M0L8k4m5j5J0OKj9nJrJ3J3j9k2K0
8059A46L0K4K0kj4k1k3l6l7j3jJ1J2J8L0K2lql6j7K9J9j0J2J2j6NNmj3m0l3j0j4K6L7Ok0j5
8098G8J4Lj1jJ7K2RPJ0L0L7pl0JM9K9m2q7m2K1K5K4K3J2j9l1j7jk1k5l2l0j0J2M2K9J0K2J4
8137A34QJ9nl2l0K8K7RRrqJ7L1Rql0l6mM4M5K0J7J9K5j0m3k9k6l5o%kj4njrM4P3Rl0k7j8j0
8180A60PJ0qj7PJ3QK1J3j5k4rol4l9l5pRnNNMJ7J2%J0l0l5K6N8R2O7Rm3m6k7l5l5k1KMM5O7
8223B00M7J1RJ5Pk0k4k7j8pJ5J3j7l0j0lk7l0j6J7M1J8pKLLk6k3OQJ8L3M1Mpmj5j4k4k6j8
8264A18j0J4K5Lpj5j7j8k8k0j2KL0O4L3l0l9j7LPOJ3K7J4Oj9k2nk0k2j6J0J6j0j4J2J5J9L9
8303A35L7j5l4k5J5K9K3pl4k3J4K0lJ2K7Pmjl4j2L1M6J2lJ1Nj6pJ0J4Lkj1j7J2k2k7K6Rl9
8343A62l4J8L9K9j9m6k8K1N9L1k3j7kk6l5j1K7M2J7j1J5L4Rk2l0l9m6l0lK1K7K1qm6j9K7J5
8380A19k9j0M6L9kOM9L8jlk6j1mj3kJqOOJK8%lK4K6J1j3l6j7Qk4m1l9LK6J4Lj9k7l8j1K3J6
8423A16j0MK5L9M9M0K8K9K5k2m1k7m2m4m3kM0M3J2l3l8l7oK4J4j3k5k5KM8P3M3j8m5j4J0J6
8460A95Qj1mk9l1lKK3J0j5j7j7MM5Q1N0J6nk2p8r0l2mMJ8K4J8J4L1K8l7p7n2RL8N1N2OmJk
8501A98J%llJ9J6Nk4j1J3K1jl0j3j1j7j2lj0J3K6Kj1ol2m9nM0N6M8L0jl0o0m6lN0L0l7o8k8
8542E4K1Nj6l7k3rLJ4J8J5J5K7M3J2k6%L5L6J0j4J7K9Jl3l3rJ7J7k1j2K8J7j3oJqkmk3k0J6
8583A42J7KK3K4qm0j5K6nm2m7p3l7L1N7O1O9N4Jok1k8qrj0Ok2o7n9l4J8O4M5K4J9J3K4Nj1
8622A83k2J3L1J1l6l0K7K6MLj0j2K2K2L4K5k5q5o8j0ML5M4rj7OL2L6J8j1jJ3Rqq%j5nk2l7
8662A67l0n2n2lK6LmLkj0J6M4L2Mk4k3MQPMj6kK2L2K3QL2M6Rm6n5k2lql3l9l2omJ5J2JL6M9
8706A37J2K3K5jm0k6NLMj8n2m2j9l0%P3N9J1LK3L3J2qk1m7o7oM0Jj9Mj3LK0K2J5j1k0j2j3
8746F3j2NN6N1M5N5J7j9l1%J8kmmk1m3n2lJ2j2RJ7k1k4NJ1JNqm9l3%kkN4P4jk6PJ4RRj8j5
8790A35J8mnJ3Nj8j9J7K5pk7J7Pj9J0J4j8k7l7k1J2J1K7Jk3k0J2N7N6nj8mk1k8j3j6k0J7P
8829I1J6K0j4rOml0j7mKJ4J0M4M6j6m1k3oK4J5jj5PKl6k0KJ1Rj4j0J8L8K9lrJ7L0K7J4l5j7
8871A68Jj%j2j5J6On3l9RK4M2Rk6oK0N1J3j4rj4pJ0K7J3LJ6lm7m2m5n4l8jL3J5j3j1%L3N8
8912A17L6Pk3n4m3QL0L8M0M0K3j2%Kj6k7l1KjLJ5qrrlj6k0k4k3j8L5N5L7K2LRRnjRJ1K7J3
8955B48l8p8m2OKRQj5k7l5m4l8J1M2L8%j5K4N5J9j0K5K8kj0J4M8nm5l2k4j4qOM5L1J4QJj9
8995A81m7j7j3j3K6J8j1NLj0k3oM7M7Pk7j7J6M1J3k6l3k3RK6j5l2lL0M2K5j6m4k6J7K6K6K6
9033B29j2l5k1m3m2j0QL8N8M4J1ok3l3mL5M1k2n5k1k6m1oL7M8J3OKj7J5M1K6jj3j8j6m3o2
9071H2jM8L3K3j4k5jJ8L0J9Ml0l5K0L8J3JKK1pJK2j5l7j4LJ1K8Q%%J3K3J3nl8n6m1j6k8j1
9112A00L7L0j2j1KJ5Qnk1j3pk2k1lom0k6L3L8K4K2%K9N4J9j5m2l0j7k4PL1R%QMJ0M1N9L1k
9153B94qnOOrpok8kK1K8Ql1o2m0MK8J1l3j9Mk0l0j8J0K0J8j9k7J3K1ok7l2jj3n3k0N1O8M2
9194A37PRmn2l2K4J2JL4K4J6mk3k2K2M1%m9j9J9K5J5%LM2L4j4LK1K4Pm7n0nj3k5j0j5mkK8
9235A58M0K7jk2k0j7k9j4pJ1J1kkKJ0KojoL1J8m2m1m5j2J9K2jKK7L1N3K7%o3p9k4K2K9J8K3
9276A49J7j2k0RK4pl0k6pJ2K9K5jj2j4qnPM0L0L2J2LLj7j5pj8m3l5J4K7qj4onJ9Pk4j0jQQ
9319A30kNK5L5%l5l0QJ5jJ6J9j7n0k3orOKJ4L1K9K1Kj8j2L2K1MJ2LJ5J1j6k0qkLk0k5qJ2N
9362A74m2k8KRPL0K7rj2k2l2j0QLJ0LQJ4LoK5M2J0q%rqj8l4j5ONk9m3%N5M8J1l4pN6L9Rl1
9406B07m7j9k8j9j1k4j3J1QK1J9PK4L0KKPJ2RL4L2ml2m8j7MLklj6l4m0oL5L9Jj3J2K4J2mL
9448A78K4%pNK6N0K8j4m0l1QJk9k8jJ0J0J2J4j7n4l2j3PNj9j4Oj8l7rK2K3K5M4K7K2Jl0l1
9488A24mJ3oj1J5K2NQRk6k7j8jJ9L1M9K9rJ9J4k4l1o3n9LK7lj0l1l3JL0K8L6N5P1L0k0j5j0
9528B37m4o5j5J9K1K7K2Kj4pLj0m4l2pQjJ7N6N5M4Rn8m3rlj1j8kJ2K4L5K3j6j2m1l1L4P0K6
9568B61k0l3m0k2j0rOQj0l1m9k6%KRK8oj0K5L0L4K5k3n6n7RN8J2nK1K5M6L4Pk8k6k5j9Mmk8
9609A07nK9J1LJ4J8J6J3K2K3pj5l4k2K1K6K3J3Kl0l9oL5J8l1k1pk3lL0k0m4j2K1J8k7l5QM
9648I4PN0N0PrkJ4Kk2PKj1jK2KnKLOm3o0pmk5k1j5K4M8L9K4J7Qj1lLk3k7J9L5PK0J8l4j2M2
9693B37M1Nl7n1k4J4J1%k1j8LL6L7pk2jNOK0J5kqj4l5p4n7J5N1L1j3RKrj2k6j5pJ1L5L6M6
9734B13Ql8j5j6m3m4k4K7N5K5JKjj6OM4rm1l1NK3J0MJ8RMkk7m3JJ1NPK7L6Pok2k4lkJJ2Rk6
9779A37k1kk5j1kK6J4qk9k4j8l7k6K2L3J6LJ8K3J6K4PJ9L5J7J1L3L5j8m3j8oj8NL2L9k3m6
9817A90k0l6o8l7LK9M7K4k7k8K3M8J0LK3kkL6K1o4p5LK2MJ0nj2JLk4l7k4LK1j6k7j6K2N2M9
9857A27N0K7k7k8j1%QL1Qj0Ql1n6k3j4j1kK3M5L8M0L4L8J0k1n6m6J7L3Pj8j8j2m3n0%K2J3
9895A02K8K9J4J0lmJ6J1Mnk4JJ0mk9j5J6K8J6lPK0J1Lm2m3KK6J9j5m8l2J7J2jj2mOMpJ8K0
9937A59nj9k9j2K0N0O8N8Nk1nk4m1l3n7o3pK1L8L1mQK1J7PPml1n4l9jj9j8L3N8M4J9K0K9J5
9977B42QJ5L0po6o6k2J3mk0k5RPk6l0J1L2K8J0K0Nk3j4j5k9rQLLQJ3K2LPK5rj8j0%RKmk0l1
10021H5%J5OK2L7K6knJ2Lj5OL8M4L6m2o8k1J2ql0mK3L3Prk9m4k1MJ6jk3LL7N0L4J0J5K1%m0
10063B33p2o5k1j4m3k3qoj1lK2K0jK1N1P2M9rm0l6lqk5m7m7JK9M2N4lk9k5l0k5oJK0M6N7N8
10103A76K5NK1J5Pk4m2J5K7j1npj5kK1j0l7k3J2mk8PLjJ5PJ0L9L1k3l2qJ0J1KQkmj0j5j5j5
10145A34nO%MOORk4j1J1J4J6pj0kJ4lk9kK6Mj7l4oJ4j2L8M9J1j0j4m4n9k5J1j6nL9M4K1lr
10187A30NJ9Pm1l5KJ0J8N1N1K8k4n9o0l2j6kM2M7M1K5pj3RMk4j5lj0J4J1j8k3MKj1ok2j8k9
10227E2k7J3M0M0J3J0rk6qL1L6k4m7j6moJ9N0O5K8k6l2k7j4K2K9Qj2j1LJ1lj1pK8N3J3NLm6
10267B16l8pJLJ5J4l3m5k4j1RJ6J2K7N9L0k2j7m5n7k8nj3J0J9mlK6Nk8KJ5j2OJ6Lk4KL3Qj3
10308A18nq%lJ3K9K3JoQ%j9l7j6K4kOK4Mjj6k0l1l3J6Qk7j1NM4L0pK6K5pj8l6k8%M2Km4k9
10351D4LM2M6K8Nl7j5J0oJ1L3J0j5j7J2K1J3K9K7J2j7l1k9qJ2k4j9Jlrk8k6%RK2L8L1J8j5
10390A78l4j2qqqK4K3l2k7NLj1pM0L4nk9m5kL9L3Pj4k3k1l2j5PMj0k4LK9JKJ3K2RK8J3k9q
10432A13K8M1K7j4j8mrrPK1J5j0j2ok1j5mk3l0nK0J6K1K6jj4j0J2RJ0Kk1j5J3Pm2n5k4%PK2
10473E5K3K0L2J2Pk3j7KjooJ2K3pk7J1Nj5NK0J7JJ7QnJ9J5J2J6j0k9j5pm9m2mLJ6j1%M3M1
10515A61J4QQjj0O%k9mK2MoJ9J9J2L7K0Jk3m0l1k7l7m2JJ6k2j7RJMK9K8J3j2jM9N4rl9j8J3
10557A80pk7j3MJ9oJ2K0j5OK6jk5j6k7k0J0K6k9o2k7J2K5J7J4J1RQK0L2K2K4J6moj1k1k5j7
10596A54j5K1J0m4l1OMPJ6lK1L6Jl2KK3Qj2j5%j9k6j5lJ8L9N4K3j5l8j5J9J2pj0NL6M1Q%k1
10637B43l7m5k8l0k2NoMLj2PKl9k9k1OL9K9lk0k2j9lL5K4%L3M7L4Lk8l1k1k5qjKKL3L7j5j0
10679A13Rmj5n%RL1O1K9omj3j9k1%K1K0%j8j7j5k4lK2K2K0L8L2Qkk1m7j7RK7L7nl0j2j2J7
10720B15K4OJ1L3km6m3k3m2n2k8JK8K6om4k9J9PmJ7K1K3J6Qj9n1m2NN1L0lJ6N4M4L1L5Lk8
10759B62k8j8k5l8n2k8J6K8Lk2LL2K9K7J4j4kk9m4JLk5j9Pk5n3rM4M3J0RNJK6M5Ql7J1M6K4
10799B29L9K7rj0lj6l2j7J0Rk0l6m0k3K8M9Km9m2j1J2J8Lj5J7K2k1j0K5M4M0Rk1o0n8j0K3
10836A03j6l9l7j0OJ4L0L6L0Kj4lnlj6k7mm%J5L1M5L4Jl1j9L9L0k5m0l5m2KK1j5ML9L3Lm5
10876H8l8%J6J2rQKJ0K4J0L3M3L5Koj4m5o2j2L5L8K4j6m3l1K2K0QK2rOL1L7J8k3l1nJ8Lk8
10916A93j5lqJ1J2J9J2qj1k5%K1J4k6k8NJk3l8j0roK0j2j1j4l1J3M5L5J3J3NRnnJ0J3Ml3k2
10957A25J4L4K4nk7k7J1L0J7Mj3k9k0RPk2l5k6K6N8J5RljPJ4K7J8J7jl5m5k1J3J7J%J2K2L5
10997B56M7K1j6l5j3j4m6m1j9k0MJ2K3M6K6J8K9K1J2kj4k8l6m3m6k5oL3M5Qj0Mk1n6o4k3K7
11034E4M8K2k5l2j0pL4K7j2rJ6K4J0%J5L4ll3k0kK6J7j0rJpm6k3RJ0J3L5M0j1k8j2oqj6PK0
11075A33rJ4M5Jm1k3qJJ7jj1K9K0qNJ0nLRj0nJ9K5Qpnqj6pmrj4k5l4lL8L4K3mj9oj5l3m4k7
11120C3j0OM3N3K2J0J7k4o9k3K5jk1mL3L2L9L8L1J2l0l1k6l5j4J3QK9J3J2LKKJ2K6Mk7n0k4
11159A29mOJ5K1nk0rK0K3Rl1o7o7l3jP%L1L4qj3RJJ9J1j4LK9K6K1RK3K9K6J5ROJPqmJ3j2j9
11203B37j4j9oL7M0%k4n0p6o4k6j0L0N2L8L0L4N4Mn3l6%K3k2m3l9%J5Lk6mN4L4j4ok4p8o1
11241a0QN3O7M3rj8j2nJ1lk1K7M3K4j6l8K1P3K6l5n9mJ3J4M3Pj7j3k0nnj7j4j0KJ3L0K9j0
11280B06l6j3j2rqk1m5j5RJ9L9O0N7J3lj2j4J1%j1JJ5NLj5rK0K6qrj4m9k3JorMNmjnKj6j6
11324A13QJ4jmJ9Jj4n0m4K1K5K4K4KJJ4J8j1k8j3k5nLnJ6K7K1Ojnj0mKK2M5K7Kk8j6J4nl3
11366A67l8k4qj9k0K7K1QJ3J9Jk2qJ8L4M4N1K8%k6j3J9L1Qm5o1m0m9p1k5L5L2K2K4j3jK1J3
11404A53nJ2J5omlk2l8l5l5k5J2L9M5K1Lk7j0L6O2N3Pn4l7l3k6J4K2K8J6K2M4pm4l3j3knJ3
11443A53K1Ok8l2J3L9J7Qmqk0j4k8k1J9ppL9L3j0nk1l7K3K4j7j6K0kk1j3j4PM5K7Qmk9j4l
11483A27lMMNJ0J1j8l8k4j7J0J5m%J9M6L8L1Km1n0m1m0rJ4L4KkJ7kJM6L3nj1l6n8p2k9M2M5
11524E6L0N3K5olj2m4nOnll2k7J0L9J5jK6j3o3l4K8M3ro4m1K1M4K4KRK3K4L2pl1J1K9pj0J6
11565A49JNJ4K0QK6N8K4p0q6m8j2PJ3PmPM1L7R%OJ7k2l7QM8J4j9k0m8o3j8J5J6L6Lj6QL1Q
11606A73k0l8l0J9K1k5m6l5j4J3K6L9K7%j5k8rK5K7j0k6oJ4Qj4%L0L5J1j9j2%J9J1KJ2K2J8
11644B05j0K4M9M5J8m7l4j6m7l4J2j8l0k1k8lL1M8J0j3jj0j7l9n4JN0L0J1M0N7K1m4l8K5O5
11680B38K4k3k6j6k0j8MmJ5N8M3Nj4j8j0j0j5l2m1MJ%k5J7L9kj0Lrj4KK9J3j2qJ6ll1l2j9
11720I9j2k5l6l4kN3P6L6rl0k9lRK0K3J7k4m3k6j3nnOK6M2K2qJK6jl5j0K5Nl3j9J7K1J5j2
11760A25rkj2oj6j1K1J8j6KJ9klK2rl9lQNrMM8L4PRlk5j3K6J2m9m0OQqNj4m7m5kM9M9K7Pm
11805A24MRJ4k4m6RM2K9pLK3J9j2ML1Qnql1k2J1J5K6L2K4k4m6kK3Mj9l1jJ5J8Kk5k1l3j5j3
11846A04mK5Pj5nl3j0O4P2J9k6l0n1n7j7K6K8j0kM2O0L8J1j7k8kRRqk3k3k5j8oNoj3mJ3J9
11886A18QLj0l1k6J7J9L5M2Ok2m5o8l8LL6N6L9K5PJJ4pl2j5J9K3qn2m5J0K7M4K1R%pNPm1l2
11927A15J2MQK0M5M2%qJ5Rk2m9m5KK1J5J4j0m1l3k0MJ1J7QpK1L4lpJ0roJ0K7J7NJ7Kl7m0j0
11969A58k7m8l3Llj4J8L0K2oj2J0K5pk4J3RK1K9m0n4j7j4OK6M5N4L1J4K1j1j6j0k3k7j7j8
12006A14j8OJ1K7K9nk3j3M1K0m0l6k7k1OJ0kmrk1l7mL9L4J0K5K8K0j0m3j0Ok6m3k2j2pL1M0
12045F4K1L1L3lk0j8j8mnpJ8J3j9j6QJ3j0l3k7K0M4K1j1k6k1j0jqK6L2MnJ5J6MMJ7%mJ5Nk7
12087A31k7LjJ9N4N7N2M0j8m1l1l5m7n2kK2K4J6jk5j9j1RKqk5k7K7O1K2l8k6nJ0Nj0K1K4L
12126A53J2Ll4m1J7K6J1K3Nl8l2KPJ3J5N%nk0rJ2Pk4l5nK5OJJ6j3l1j2mLK5j1o1k6QppJ0K1
12169A1K5K9J2J3J5j8m5j2K1M4N3Lk5k8j7K8L0J6K9J7jkK0Ork1l3rJ8Nj4k6j5J0%j7KJ8Nj7
12209A21jJ4ll8n3k3J0J6qm3RO7M8K0Jk4n0l5J7K5J5K0K1K1J3k2l2nK7J8MJ9lk6j4J0K7k0
12247A43p3l8J1J5k2j2J9K6K9rm7k3K0M2K7MlOpm1qN5M9J9Jj8j9nPOj2j4l0j1RpKMK5M1K8
12288A89jl1l4j7pJ6LJ2K1k1l6oQpl3j1L5L4K4%l2j0K2K8J6lPJ0ok6k7jJ6j3j6LL6J5l6m3
12328G8KK0kk4j1qj5mooJ3K8K2K4j5j4j5m1RK8nk9j8K8N3L3k0j6K5J2NK7L5K5j1j1J3j2l1
12367A66k0j7j8RJ8j0j1pJPj4n5o6j5J4J5J8L7M7K6Nk1j9L%LKjLjj3K3K2rj9k7l1kL6L6KK
12409A19J%Mj0m9k8L6N1K9j1l4k6l6k6RK0L3K5k5k3J9J0mj1m0k0j0j6mL2M4N3L4Jj4l8l1J
12447F5K5L6J7k6m0kK5K6k5l4m0m7k0Kj3J0M3O3M7NQmj4j3j9k2PJ4N%LlpjP%QK3L3M2Pk6N
12490A70NMmJ3K5l1p1n5k6rj2KQnJ5J7KJ9J9j2k3k5rK5KrJ4M3M0Kl1j9j3J6K5j0k1qJ3J5p
12531I4j4J8K6RJ0j1j3PJ6j2l9l2l0l4OM1L1L2J6QK1PNpj4k4OPJJ2L%j7j0Nj8j4MJLK5L1P
12574A63%Jj6l8l0j2QL2K6ql8k8oQQnPJ0J1j8n6j9J7J3J7J3J2NMlj6k9j3J2K2J3lJ2jl4m2
12615aj9J5L8K7knJ3K4j7m2%K0L1K3NMlj6pnj1j1rJ1jLLKrj7m5l9mRJ9J2kmK0L6L1%k6l7j
12660A3M5K9J9J1QMj2loppjj3oL2K4mk6l8pjropRJ1J4J6%LRj1lMk5j7J5K1K5J5onkLJ3j5j6
12707I0J7mrjk2m3k4PPJr%J5J6KJ9K5J8rl6m5k2pl4j7K4J6J8K2J4J5Pnlmj1j1k0l2k2jRjJ0
12751d0MoJ1Lj7j2J0M1N5O8M2km4m5j9LPplj4j8NJ9Rmj0jOQlj5k0nJ4K0L2J5l0k9kNnk2j1
12795gRK3K8K0pk9jJ4%j9j8JJ5J9j3l7j2jPQMj0K1L7J2j5l1J3L4Lk2j6j5j8k0KJ5J9K2OoP
12837D2KNnLJ9nj2PK9J1k9m4l3k4rJ0J4J7MolJ3K9L2Kj8k7k3j8j0QJ4OJ4j0k9j9kJ2K0J8K7
12879C2Lk0QL5Jk8j2mrj0mlmJ4K3J1L4K3j5l2mJ1J1j0m4o1k8L2M4J9RpnJ0%j7rk2j5JjLOK6
12923hK2Mjk4l6l1k7j4pL0L0Oj%NOPj8j0K1L5M1K9Jrj0LLRJ1J0j2l7k4qpK6L1Nj5j4lPqj7
12968AjRMj3l4k0qOK2Oj0oj3k1rJ4L0K6J3Mmj4kJ0ljNOkOlj4QRLJ1J2pLK3Rok3k7j4j3J8K3
13016A3j9k5mj1OK8J6j0k1nQJ7%l1j7J5L3J7j2j1RJ5j1m4l9qK0L2J1k2k5mKj3qKJ6KoRj0%
13058h5J6qj4j4%J4J9L%J8J1nmj2j1J0K5Mj1klJLj4%KLLj7j3l
13089h4
##PAGE=	N=2
##DATATABLE=	(X++(I..I)), XYDATA
-52445d6L5J2k2j9M5L6OJ4Kl7j9J5Lj4l0l3k7J3J9OLK8K8k4j1J6Jj3RJ8j1k9l8j0J2j5OO6
-52407eK7j7n0o6k5M8N4J1l0k4ML5M1l7o8j6J6K7j0k9k0k3j7pK2M5J6k5l0K3L8J7Nj2oKm4
-52370a30k9J3pPJ3nJ0J7KMJ5Mljj0K6J8J7Mj2J5Lnk0l6l5j9lL2K9kj5rk1j1J7mmK1J3K6K6
-52328d9J0L3L8J8J0RJmk7j0qj8qJj1m2o2l7KnL0J6n0k9K6P1Q5M1j2k5l2k1k4%J1pj1m2l9
-52289a71JjJ3M7N7N5Ql3n2l0k4l1m6j2L0J1qjOJ2K0PK3L1J3PL2J4oJ6J1j1Mk4m6k6j3k2M
-52250a35J3nL3N3J3m1o1j9K9M7M2M0J3m5n1k2j3L3M6J9Ml0l5j5Rrl0j7Nrl%j7k7j7MJ4Km3
-52211b25l7k3pLlJ5K8L1%l8k5L1K3jk4l4L4P5O1K3j5m5j2K2K7j7j7L2J5lJ5QJ7j1k6k1m0
-52174a64l4J0O1O9L5j5o1n2j2KOJ2J8m7m0K1K3J7L6K7ln3m9k6L4O4J5k8l7j9j5n8o6k7K4
-52139c32N5L8K5L5j2n3k0m7r5o1rN8P8M5O4N5Qm6n5J7P9O2oJ5jm9j2M3O2np2o8l1lN0N6K3
-52102a09j7m4n5m8n6J9R0Q6N3J0J8K0RNk2k1nj2l4p2j33r3l0k1qM6N1J0j5KL1J1rk5j6N4
-52066c30L7j3j2J5L0l7p0n3nNK4N7P7L5j9l0%K3kQL5OJ9K6j5NM0J9k6l9j4J0L5M2K8J0K7
-52029e2j5n7l9k3l2MJ5Jk0n0o4q4k8P6Q2M9nj8J5J8pJJ5k3l1j6qk9k3k4j3%q%L8K3Pmk9K
-51989c56J5j1j8nqMj3j3PL0K7J3rk0LmK8O7M1Rl1m9j3j2J0M9P3M6k6o6m0%m7o5l5j1k2pJ9
-51950d40J0RJ4J7J2J8L%K6J9j6k2KqMJ1NJ3Ln8p2L2Q1O3M1L7Kl9o9j9K1MmOj6K2J6l8n6l3
-51910c99LPJ8K2K8L0L6J8ok9m1k3m0m9JK0J2K2Lk7m6QM2M3K5k7n8n7J9P5R2P3L2Nk9j6no
-51872b24K8J0l5%J4l3o5m0k2koj4K2L8J2pK0K0l3n1l5K0Q2N8K8Lm3j9pNKk8k7pjl0j8J3m2
-51833d14m9k3j9J8M7K4M8P4K9J2K0M8J5m1l0KJ6J8K7J4m1n9pj1l4k4o0q7n0K0M8M7O1M5L3
-51798b83J8lj6j1%k1k5l1%j0n1nL2K2L1L2ROK0k7j5J0k0n3m5k2j4rj4KK0k5k6pK7L7N8L1
-51760c78PL4%l8j2J6L6N5N4J4qj4j2m1n2n6k8k5J1M6K9pL%k2j7PQk7L7O5l8k0K7M6L6l7p0
-51722c71o3j0L2K1l7n8j1j3kK6K0M6N6L2j2l6JO5L1j0m1j4NM4L8j1oRJ6O5P3jp1r1n2j9q
-51685c57ROj7pPrl9o9m0%J7Rl1m7kL3J0j1K3M5M3O9P1M5J9k3jk1l2rJ9J6n5p4nL6Rlkqkk0
-51643c98lJ7pm4kL5Rj5L7N4nm1l8J5J5qj1k8m4l4m3K2M3J0k3qK2J7qk4mL8N1M5J5K2K2jj0
-51604c10l5l0j6J0N2L0J4%l4j6j1o%k9k2nk1m4k1qJ8M7J9j7qK2Jl2k7j5J8P7L9j3prK6L7
-51566c26Lk1m0o8o0j1K1pK1N7M7L1j7l6n8k8KJ1k1k3K7O2P6J0l5l0j9J2M9K4k6o4j7K1rk1
-51530d63oJ7K8Jk0K0k2j4MJ4Pj0j9j6N4M8o1q5LLk6L4N8Nk4k1K5Q1M9%Mkj4J8N7L9j5l9q
-51491b96J4J0Pl9m5o6n4L2N9O0J7k0l6k0LJ4rl4m0m2o1l2L6O4K2mlk8m1o8n4oM4J11R7J2
-51455c96p6j26m2J8O4R9J35J09Lm6p5p8m9l4l9n1J0N3J2k5k6K1N3J09R5J7l3q8o3j1ml9q4
-51422e87m7J0M0L9K0J4j3k4%j0JM0Q0M0ll8n1K2K0l0o5l0Jk7l3j5K6L7K8j8o2qK5L8Q4P9
-51386d17K8on0k9K5K5Pj3k7j1K3L2j3k5OL0K2k5k0MJqK0L4mk6Om0m9K5M7L8K9LqK8L7LJ7
-51347b81N1mm0p4p3m7o2r8r6rJ16Q6J1pKNl9l7k9J5K0K1L0k8l8JK1K6L0J1J1L6N1J3nj6q3
-51310e09q4n2l2L2N4P4M5l5lK0RJMKll6l9K4L8J0pJ9O8N0m3q3l6k5m7oN0M8L5K6jln6l7k2
-51271e50k0OK4P1N0mj0%L2M3jl5j4rrJL0K9J3J5%m8n6j9ro0o0l5L0P2K2k8KM4om3J0O7M2
-51232d13M3K3l5o3mM0J9k6o0l4m9k4K0J5K6LL6O2O0Kl9p7q0mJ1LKQL0J3pM1Mq8q5pL6L1M0
-51193e27LK0K9K7L5j3n8q0o4l5rQM9J10J00Nn5k8Kmqpl7l0K9L3M0M9jm0K6N5J4J9m2j08r1
-51156e84l7L4j1q3k5L0L6M5Qll3p9l7L3O7P7N3L6L8Qj2k2l4MJ9rK5K2j5j7J4K9%qnl0m5m7
-51118e58J8P0P4N1ll8n4n9n5J4K8lk2j0kqrJJ4j9k8L2M1mk7m5l2L5N1J8J7N6ml2lk6j0J5
-51080e16Qll5m6K5M7L3L7N1M6%l8k5j5l2o4k9J1K0O7L5mKrj0O%l5l2K4qj9kJ3L3k8m7m4k1
-51041f04L6O3QJ2K3k0%Nql6n6k1LM6M2K1mk0ON4P9L3Lm5n1jk1n0RO6N0L2oj8j2Qk0k9k9j
-51001d53jj7j9j9rJj8j9k8k8k1PN2L1KM5P3J9mL6J4j2l9l5l3pM8L0k3m2j5j6KP7R4J8m3o1
-50963d13l8k2K3M9J7L2L4OK1M1J4j2n3o7j05o1j7j4k1j8N%L7L8L7K7M1K8K1J8j9n0kj7j4
-50928d54J0M9N6Qj6l4m5rj8rJ9l0n7j0J8L4L0L6k0k9mn6n1%J2K7N3K5n3l5rJM1Rk2K7M6J2
-50890d48M0J6j1K0O3M0J9m2j29n6M2J8NK1Mj3j0K4K2k0j2ln5o0j8k6o4m5J5N6N7J4l9j4M6
-50855e43M0J4kOMl1oO0L9m7l9PQJ1N1N8l4n5n8m7ML6L5M3M4k9l9k1l1l2RJ1jMJ5L6K1%l1
-50816d90KL0J6Rmk7o2o4mL9K3J3M6M5jl0k6J2jk0jK7K1M3J8j6j0j7nj5PK6k8m8mj7nM4K7
-50777d47l6L6J04K6J0ln0m0m5KlKjj3k7nL5J5n0l4J9K9K1M0N2M3j7m9o9r0n1k0L7Q3J07R1
-50741b98K0k9k1lk5n9m4mL5O1K6j9p5j03r6o1pj7K2O3J9J8NrJk3PK1Nj6L4R1N3l0jmm7l6
-50703e46K7O0O4L4n1n0p0l9J5NpK5K6ql2pM1M4rp2p4p3l5j6PL3M4P8M8qnk6j7M8J03M4k6
-50666d25l6j3LRln1q6l3qO1P1k0o5j8J1K4L0L2L9M4P0N5l7l7K3N5N6ln4n8J1K5k2j5K8J2
-50630c25j0l3l6jj2l1qj5k0m6q1j9L7N0J1K6L9M8jl9l5J5M9Ok6k4l5k4K2J8k1j1MK3Q9R8
-50594c18N6J0n8q1j7J5K8J7j7p9j12j3M1L0K8Rl4n3kojK0L3N6k5o4k7m4jM1O5K5j7rJ8L0
-50558d56K3l3J8R2N3j6o9l7J6J4k4n8o2J3P5Kr1l8M6K8K9Ok1l1nj0m9J5O8M4M7j2m6K7N2
-50523c90K7nm3k4NL4K8J5m3n8qN7N6k0o4mL9pk9J0Pql1m1j2K9N5K3jlj0l4l9j5J7Rk7k3n4
-50484e82n4MM4M6M8L1m1o6JL1J6J7j9k3jj1K2L6MK0K4j8j8M8M8J9rk1k0po4p0QL8l3p3m4
-50447f69k8K3L7J3m4j0N0N4M7L8OnoL7M9k8m0k6l7lN0L2L1J3LK6kn5l8LM9M3qn6o%k0KL2
-50408d43K%k0n5k7L0Pp0p1l5j5KK4K6j6m1%K7KPN5Q4K7k3K4O9M4O2O9Ko8j23p3j5J1L0Lk8
-50370e16mK0K2l7q7p3L5J13N9P6N5j3l5l6n2r7k7O2Pl0k1L6R4L3m0oO8L7k4n6l6j0nk7k0
-50335e35%KJ5L9L2oj1k0n1k1M3O2K2l2m6k9J3J6LRj2j6RMj9J8J9Jk8j4J8j1j6L9L6L9M1R
-50297c78j4Nl9q5l2j0QP3M9J7L9M0K1j1o8p1k6k9j5N1O5j6o5o7j1M5N2O5M8J9Pj0j5M0M1
-50262b77ql9l5Mk5k2Oj3k3K3Km4l5%K1J2L3Kk6QL7J0m4l0j2j7l7qJ9j4lKKO0M4k1m2K7K0
-50223d43l7j5j5J4L2K7l0p6o3RO2L9k7m0K7N3K9m6o5l3j1j4J3P1O5J7k5qM1L7j9NN6Pp0r0
-50187e23n9o8o1J0Q8R7L2k4k8J1J0k8m7l1j4K6M5L2nk8k4lJ0K7M9O7N2qk2k1n8n1L7O4Qm7
-50151d85m9%J1k2JK3j3j8QL4Pm4m3k5L0M4j0QL9K0k6m6m1k9L6K8kL0L1j4J0oq2l3M8J9j7
-50114e78j0n%K0J8K6J1K1L5JjK5L0K5OK6K3MJ9K0lLj9k9NN3O4L0m5j11o3j0J4J4j0rpnK4
-50075c88N0qj00o3J5QNM4M9L6N0J3p2q5k1Nkk8j6K0K6M5L9K1K4K1K8M0j8m1o5l4j9m3l1J0
-50039d85N0P9M3k7p2o1Oj4l0m9k9J4KJ8P0N2k2n4m5K5J07Q0jj9j4ql8n5J5P2M9j7o1j9J6
-50004d22k4j4qkRPrk1RJ4m8m2mj3pJl3l4L9Q6M1k1m5l9K3K7m7k5P2N9j3kj0k1MJ3K2LJ8p
-49964d64o1m7oP6M3k0Rnk1j6J4Rl5k0J5J2J1J5M9N3rj2Oj1k5k0MK7nm2L0M4O2J6r9r7j6r
-49926e45m2KK6L5N1K7L1J8M5Q3L3j3k4m2l9n2k8NK9Ko3m3j7l9k2k6L0J28J01L7j5p4o4j8
-49892d83j6L1O1M9J5j7j1J4J7K1k0m0o9n1jk1o7l1J7%%M9Q7P5K3k4n1m6j9Jk2nK7M2J3l3
-49856d85K7M1J2l3j02n5MM7kn0l7J5P4O8L9RNk5l5K5N5j7r0p9J0P2M1J6nn2l8RK1oNK3L3
-49819d60P1M0p4r2m2RN2L4J3ol3pJ3krJ4L5M3J5o9j18p7l6k5K3N3K4L5K6N7R4O9J3m6m4k
-49783d09j0l0mpk9j0L9N0M2J3m3q4o1OM1L6k0m4j5k1j3lJ3N7O9L0QOl3j2J1K3J8l3k2k4l5
-49746e00j2j8k2L9O9N1M4K8qj2j2l7l0l3l9l1om2p1k6M1P2M8K1K5J8j9o5p8n1M2N8j0k8K0
-49711e74N3N0L8Jjk1%M3j0n5l4j5Onl0l7m2jM6K8kl0L7N8K6l2j9J6J6nm4o3NP6M3m2l9KL8
-49672e19M3J9K6L8J8mj0%n3n6j9qj2M7P8Ll0o2p1n7J4P7O3J3o2l9M4Qk2L5M4Ql0k9j2k4L3
-49635e08M5ok9j2q%J6j2n1K5O3M8j6m3k8MJ05J00l0k6K9L2j7m9k9Nk4l1mN0K4n8m0J6J0k7
-49599d76%j3k7j5kn4m7m8j6J3K2K2K6P3N8M2O2L1m6p6n0j3j8l3m4K0L7K3K8K0L1L7O8K2k0
-49564c63J0j0n1k1Ljrrk2o0n7j1M9M0oj9L1Q7N1j9Pj3o5n6k8l4L4P8L5Oj5k6m2nJ0L8N9L3
-49526c71RNnJ9K3j5l0p2q3k2k6mM0Pj1l6k4K6R5Q0J6l5n3m6j6L6P0Q2M0j1p8p0l9o3n8k3
-49490f43lJ3J1M8Q5M7J5PjrK8j6o7n5p1m7L0N0m2n1K7K6K0N2L9k1m1l3ON0N5M6J3j0n4lM6
-49453d53Lp4q5k0K7N1O0J9j9k1oK0K1n4m2N3M7L2j6k5N6P9L6kn4j12o4J5O0K0n0n5j8L1L4
-49418e06K1m5q6m0N0J00P3K8j7j8l0jL3qo7k7M1Om1q6q8%O3M8%K6M0L0Ml4K8J9k7NK4Jo0
-49381e41j06j0P7L9k9k6L6ll8J8J6MK2L8L5K4N3M3j6m2jM9L5J1Nk9o8p1n2j7K4K1l3l3mJ1
-49345e58L9lK1N4l7n5l0j6j7m4l2M5O1L8lk2PJ3K6K0nk2m0m9m0L1Q5R9O6j6p6q4l2KJ9J2
-49309e43L2O7L3Qm2o0j6J7LJ2L2P%K0K6K7L7K2Mj6p5qN0K3Rrl8q3m6L7L7K2j4J8J8n9q5l6
-49271e69J2L1L2OKK0om9j4J6l4k9oj2J0O7O2Jk6J4M7J5jJ5N5j7l1J0j5m2j9J5J2qK4J9Lk0
-49233d10ML0Nl1m8J2M0K8L1k6k3Jqm8n0k4J4M2N0%k5j1%l9q0k8J6qK8L5LM5P8O9L5j5n3o7
-49195d28p2m5J4M2P0N7l9n8%K3K2J7k1j4L1om6n0k5m5m2L0O4O3K4J7J2L4j3l4pn9l2lJ7K5
-49159d77L1j5q7r2o2j5M1L2NJ6P0N0K1%n3o9nJ8lL7K9K8L9M7P1on6k5l2m5MP0Q3L8lpl7j0
-49121c69L9J9j9k8j4K7K3l9p2q7J9J01M7m3p9n6k3k2RO5O8Lp3q1m7j2L8K1QLJjk2qj1K6M2
-49084e47L1RJ2j7QJ3n2j4J6KPm6q2p1l0pJ5M1O8O2M9L8NJ9L2L2K4jj4oK7L7k2q9q4m0LP2
-49046e00R3K6%j1j9l2OJ5OK2Lk2k3n7l0K2Jl4J1P3P7L8j9n2jK0Rj5p0j00o4NL9j4o5k2J8
-49009f66M0L8K2Rk2l1k1n6k3L2M7L4J1J6M1M9j4l3PpJ2J0kk7o6k4K1rj6j6RO1O7O9L7K7o
-48972c80m9m1l3m6J1N9M0K%Jl1p3o3l3nRJL5J9k1j6oJ8rj2N8J02M7J4J1J6L3Qm6m3lK0jl1
-48933d38MM2K1j0j4j0rk3kJ3l0k3L2jl0k4j4O3Q5L0l4m4LJ7j0j9n1J3O3L7J4j4k2n2r5n7
-48897e89J0J4k4l2J9J9PM2L7m8m5K5K4pj4o9n1mJ2L8M7J8K7M5J1k6k1K1omm5p1j2K7Jj0m2
-48860f76n9k2K3N8O4P7K0l3j3j6m3l7J0O8O7N0L0NJ2J8K9qn0k5m3q5m4K7P6J03M3m6p0k4
-48826e14oqrRRK0L1Nnk7o0k0N6N7Nk1l1j9n0p6l8K0K3Jj9QJ5K4J06P3pk6MJ6J4nJ0K3l1n4
-48786d97n9mN8nk1J9nk0Ok6n1pJ0k4l0L7L8J4j7l2lJ9M4J5k8l9mJ9K8N9L6%n1n5k0j3l0Q
-48748f31K2J5J1k8k3O4O4J7J7J4pj7J2J5j9k4J1j4k6K1L1j7k7qMQj4J0N7L2NJ4K4J3j3j8
-48712d05j8j7k8o5m1L4K4n3q0LL4N2P2J7kJ6NoK4j6q2j02p6j5L1M7O3J4j6j7J0J9J4N9O7
-48677d34N8Pn7n8qJ6L0K1Kpm2n5j9j9k0j4lqoJ6Nl0k1k0J0PK6Q0Q6j2q2m7P5R8J7j3K2K0
-48639c79m8n5NK6j7k7PK8J1K6mj3j0m4l4k0j2k5l7QL9J0QK6M0J9PK2j3j8k8l9qjkOL1M8M0
-48600d27L4K1rl6jml1n2p2o2l4K9P0O2K3JJ2OJ6J4l4k2Prk0k7oK9J0J0P0Q3ll1nj2NJk0L3
-48560c81M2j0knk3j5k6l8KK4K7k6l4l6m6l3NM3L9K7K7ll9ojk9k1ljJ5J6m2q3k7O2N3M8L3
-48522d67km0J1M5J8l0n4k8K4O2J08P4J9nk2j9k7KJ5J2Nkj05j06l4J8M5J12J06ll9m1o1nK7
-48487c87pJ9K4pjrl3l2m3l5j4K1M5N0M4jj2l9o3l0K2M9K8moj1j5NRJ3JK1J0%J1K9Jl3l3K
-48447d11L0k8m8j1l2l5LJ6K9K8Nk5k5pPk0r5q1K0J4j7J5O6L5l5n3m7OJ7m1n3J0M7N2L5O6
-48411e63N7J5O3P8Nm0nK3K9Nj7N8P8L0l8r0k2L3K2k3p6j9L7nk7m8o8p5j7J9L3M0K8Qm2k8
-48375e42nRK3M2J3kJ4o6j18o9j1K6Q8O6k1j9%K6N2N9N1lo7q4p0j9L4Pm8mM7O5N9j4m6l2J8
-48338e41L3m3o8k4M8O8O2J2o0p5kJ9K0M6K6J3rm5k5NJ4J8J5L0%n5k5Nnk2mL3M5K8j5MK4j
-48300d51n2l7k8l3RN2M3%l7l2J0L2N8N1j3n9l6Orl2qO0P6J2r0n5lJ0j2l6K8N4Q3P1L8m1q4
-48263d55n5M3L2m4RN5J9k7k7M2M1m0m6N2P2Om1m5j7l0j6j6%M2L5J6j7n9n6NQqj8m3n4oM3
-48226f00M3OKM0M1Pl1l6l4l9k6nN9N7K5K1J0K0J1prpj2lJ9J0K4J7rk7o1j5L4Ok2L2M4J8k9
-48187d26k1Qoj6N0M2j6qj6j4j4k4l3n5k7oj2N9Q0K4j9l7KJ6J3nk4m1J0M6K2jpJ0N5N8mk9
-48149c66L8K2o2m2K1qm9m4j3MJ3J3k3j1N3N6j7j5N0jo1l8qj0j7K0K3l9p6p8kN2O4M8K4M5
-48113d34O9L4qNj6k5o0r9n5JRK6N8M8l7j02o1kK7M4J7K3N6j5l7J6N5N1J1qk9p1q6j2R0M6
-48077d71OJ9L4M4L9M9k7r1p5o6qQnK2K5Rk5m1L0P6J5Pon6j08r1QR1J07L4L8Ro1l3Jj8m0k1
-48039e72L3J2j0j2j1PM5N0M9j1l3K7J8J2mn1m5m0l0mM0O5N4J9j2LJ4J2J4l2n1j7k6l5l3K3
-48003e32L1K7K2j5n6k0N5N5J3J7J8m1j05o4m8m7%L7L9n4m3j5L3Q7O7L2L2L4K4M3Jp0r4o1
-47969e98J2N0mk8lK2M4M8jl1j5kMRj8m6j4JRQ3Q0J2l6j2mm6j6k0l2L1J2l9k1L6O5J5k2j7
-47931d92n4k3J0Lnk8k0L4J00K8j04j14p3k8K3M3K7K6O6N7M9N2Oj5l2k6j3k8pK5L6J8j8m2
-47897e19n2pM2J8MJ7J6K3Pj3J6O0J8l7l0k3n6j8qL5Ql8pM3M2k9m4j5LL9K9kj2m9o6l6J0O3
-47859e68O8K5Rj2l6K4N0Nl5j9J8K0j7k4M2O5O7K3QJ2m4j06l6rm5oK6k3l7J1J1J3J6J3J2M5
-47823d34L9k4o3m1j4m5m6J8M0P4J8l1j9N3O9Rk8l2k9l5K6N5L4j8j2Qm1kQ4N0l1o7j1N0L4
-47788c62j5m1p9l7J0Mj4l1ML4N3N4N7J1k3l8l7j2jK6J2m1QO9M8k6j2L6qm6m4k5J2J9J9K5
-47752c91j8o0n5o5o6l2OP4R1M1l1j03o9K3M6N5N3L6%j5kj3%j4j5N3K3p0m0K0J3nL3pMM2q
-47715d66RM9J7l7o0j2lj8J2N6N1K1j2o4q8n1k6mJ9M7L1k0m2oL6M9M1J0J9J2m2n8k6jJ7K1
-47679e19on4j2L3J9MJ6j9j3orRnm2J6M8K2k7k8Klk2N9J02j3m8J9Nk8o0n7poJ8K8joM5K9J
-47639e16L4M3O9M1q3p6nQ1Q9K3m8r9r0o1j1M0P3J7l7q2n5kQ3K8k0J4N3R1N9Rj3l8o3l6Q1
-47604d07N5o5n7l8l7opj8n3l4%J4L7km0nN0P1M0MJ2J7j1k1j8j0LL0kpK4Prk7rN4J17R2M5
-47565b11m5p3j0j3k9k0k7l4k2k8JL2L5J1qk2pj5k9ok4j2jJ1K7M6L3LLqn7r3p6j2J2K4O5N3
-47527e26M2L0J5k1j0J2J0K8L6k8r8n3L7N1OKmOL5Jj1k8l4k0k5JO5L1K6K7ml0l9n1m4J7L0
-47490e18j3l7k0j5j9k4k2k1L8P3P1O4ooj4j6j8JL4K7Qm9r1m3k3j0Q3M5k5l7l3k2j5NP3P3
-47454e02L7LJMK7J2J6M1j2KN5km4j7k1qn4m7L0K5l6n8mL5K7%j8k6oj3k7k1J2M3K2QK4L8K8
-47415d26k3l8J1J3Ol7kK5pj5k8m2j7J9K7M4O2M4K3J3n2n7K3J1o7q0l4M4P8P0K9j6j1L5P0
-47380c05K0n4o3rl3l2j4JL5J1m6m6J1J7%J8J7j9l1K2L4k5l3l8j9J8M9J3oKm9n5J9L8QJ2O
-47343e26nN5M2k6n8j9qJ7L4j0J7N8J5l1m5k2L6L5K7knl5k7L4M0j6m1m2o4m1m1k7j7%K2L8
-47307f38J6J0k0n4l3J1L6N2M5M1K6K7L1l7p0o7m0K1M9J4l1k6M1O0L3rm0j9k5OJ9L7M6p3p4
-47272f35L7O9N4R7O7l3l6j5NK6Nj2o1j1M4K7kn2m7j0k%m3n3QO6M3PK5j6k2j8k6mJ3Nk0k8
-47234e48k1l1k7PMLJ8Jj2J0J9jK2L6LlK8N4pm9o5m7oK3L7M9J8l7p2l2N0N7L1L6M4Kl5j8l7
-47195d96m7K2K9rJK3L3l4p4o5j3J0K9O4N5J9Lmk1%j6l8n3m1NO6J47J09J6nqn4j03p0JN4M1
-47158d24L8kj2J9nl2j3K4QK1Qm9%J1k7KK5K0k4o0k8L0K6Nj4No2q9QN8P7P1N5j2l9km5p1k7
-47119e26L5P6O1J1l9k4k0k6nO8M6k8j3k8r1j03J9J14N4pl3l2k4l5n6K1L8k7k0jM5O1L9P9
-47085c71M1K7pl8m4n0n6k3k2k2nRN8J10Lq6p0j6LK8j3j1K8K3JoMk0o8m6M1P1K5OL0L3mqn
-47046d50%RJ0j2nmn3mN3j0j08j76o9O5m9rL0K2M5R9R6m1j53m4K3j36j17k9J54K70J84O2n8
-47013d05q2k9K4K2m7l1l0O1P4j9l1J35J06KM2j1o3O8k2r3j02j47j07j20nL00L51%k60k68
-46983f87j74o3K2k3o2P9J89O3k8r5l8J02P7N9O6J07O5l2N4O2k0m6j4jk7n0j4ol9o0l1rL0
-46950e44L1K4k1k7k7J6N5M1J8j2l0m0n6l3J8N9M3J6n8n3l9j0j1k3K8OlL6M4Ol1%K5K3K2p
-46914e14k5m6j3N3M8nn3o1n3j1M8K4j7l8k4L6L6j3pL6L7J4K3j2j0j6j2k9l5k9n5j5M1P2K9
-46879e96oPj0j8ok3j8J7N1N6nn9n7l0PRK1L7P2P1M4J3K5K1j5o3j14p8J1L9nk1ompqL1P1N3
-46840d93L4K1l0k8oj5k5k8L1Q3L1m4k9j4j0RPL4J8QK0PJ3j4r3r3m9NM4Nk5j9l1J7L7J3K7
-46803e82N2M8J8j3o0j0N4L8mk9k1o2o3mK2L2M6J5j6n9r5n8J3L1K9L2N1L5j2p6rO8L5%j3j8
-46767e85J1O4P4L0J7L1on8m6l6p3p8j5M5N6L4Ko4n9M3N4L3K4KJNK9k6o0OL0J6l7k8rqQK3
-46729e50RJ6k0%L4J1o3r5k7m7m8N3J02M7JPj2m5m0l3KQJOrnJ4K0J3l1L0P7O6P4M3%k3o2j9
-46690d95j0k6mj0LJ1L0M3j3k8KJ0K3L6kk6j3mj9j8m2n5j5Jqk9RO6P2K6OJ4jN5N5J7l7o7o4
-46651e07l3Jjl2k8J0N7K2ok3l9J1L1L2J8Mk8l8j4kl2q2n5K8P3R4P0Kn4l9K2P5M6J0M8P3j0
-46614b96q2l9j2k0j0k2j7m5o3nM2L6J7j4l3l8j8J0j2KJ7pJ9M7oo8%J06M5k6NK7ok8m1p3p0
-46577f78J7K6K8RmM4M3%l1j8j9nKK8J9J2N0L2k9j9Lk6m4j4j7k2J6M7N1L7J4nNL4J6j5l5n6
-46539e04q5l1M5L6KrJ3J6J1O9M2j0Mn1p1k3J8Om8o8k7JM1O0L0J9r%nkJ2L2Km3j9j9J3N2N7
-46500d43M6Mk3j1J7l6j01o7K5Q4M1ML0j4p8l4M0L2l5l7K5Pl8k2K1L2J9mm6j3K0mMJ4qj7k
-46463e68on5l9K3L1K7N5KLJ9L2O1mjQ5P0l3o0n7lNk4LN5L6K1J4m2p7p6m3k6J2O0L1mj1K6
-46425d58Kk2l5n8n2j0l4l7M9N9J4jPJ6lj7poKL4L5L4L1L7L7kk8Lj2PM7L6M9ln8n9j09j04
-46387f16n9j2K8Q1R5O2j7p1q6m6L7P5O1Rl0j1l9nP2K9n7o5mM5%k7QK7L3%j6KM1L9L6K6Lj3
-46349c65j8j8o1r4m3L5Nj7j4kJ6MK9L9j0J4N0N9K3k4o5r0n0o3p5o6k7M3J13J17O7J4k1J4
-46315d81J9m7j22o9j9K5L2L7Q3O6J5L6O5J6o7j08p2KN2K4kN3N9Qrl4q3o1K0O4R1N6jn1o7
-46280d70l7MJ1PmrJ0k4j14p2rK9L8K8Pl5KM8J6mM4M1J1K3L8K0l4n0n7m3J8jo0l6lL0L9M0
-46242e58M2L4mn2o2m5j9%k6j8O0M2K8N1M4j5k2jk2m0m5rlk9j3M8O0J5l9%J4nlj2k7mO8O1
-46204e06m0n2k6j2j3J6M8L7j4o0p9m3M2N3ll0j0L3O9N8M5L3J5j4K9M5J8o5j28q3LM5P6Q5
-46170d28N1oo9q4l5L3J8K2K3j2OK5J8rPNqk2l0%J7mn1m0M5Q4R0N7nMKo4n7L2M7K6K0k9o4
-46131c85o1o7o4k5J8J5K9M6J4k6k9Rj4j9K7O1N6l7q1p1k1j4ONl3RJ3j3J8M5L6L3M0N6N1J5
-46095c58qj0j2l4%NK0J9J1J5m1l6K3M3Km5l6k6j1L4J3k8l2l0j4J1J6nm9l1K7j1n7lM7K2L
-46058e66J6j4o2m7J9N5O4j5n7j9OlK8J8J3L1J9JJ9J2prm3J5L5JK8L0j5KK0K0J0nk1n6p8l4
-46020e89l0j0N3M0j9j2N0P1N5k2o1j0Ljj5l7nJ8rk8oNJJ8J2kLJ2j1k9m2l4l5j8J9nK0N8P
-45981e85k0M7P3J9J4K9j1j8K3J4Rpm4q5n4j5J5O1L8J0J3K3M8jo9o9k5J2K8%jRqPL8J3j5p
-45943d91l7j8lk1kJ9O1O0l6p9k2nK9M0N7O6K5q3j03m4J2mj3k4J4Q8K8n5n4j5k2j1%j3K6L3
-45907e97j8j3K2L7J1kL1N3J7k3mKK2P1M6k4m2k0M3M6M%k6m0m2m4l5K1L6nn6K0J07L1m3Lj3
-45870d24p0q2n2m8j3J4N8O2N5L8l0k7M3M1p0r9mK3k2pK8N6M6pn2KL0J9L8J2r%lqj0J4M8r
-45832d19r2p3k4qOK3j7j8J2K8L7J6Nkk2j6k5l6j0K5J2qpJ5M6L5Jk6k7l1n8k7J1J8M6N8L4
-45795e18L7O7M2oQL3Mn0n0j5m8k2Ol3p7p4m2l2k6QK0O9R3K7j4k3M2P1k0p3M4R3L7l8m0M0
-45759d60Q1K8p4m5l8n5k2L1K4k1l9k6J3L4J3%ql1j8J0M3O3N9N9qm6m0p4m1j1J0K1K8K7mq
-45723e25K3P7N3j2o4j30r6M1Q2N5Ln0p4j4N2K8m2o2k8j8K6O8N3K8L0K9j7mN4Nl8Jj9o7p4
-45688f26p1qO7j2m6K9P1O1K2j6k3k1j4L9Rn4K2L8j5j4PJ1J0l3j4j2K6O6K4m1j0J8%KL5O4
-45652d09M2lk8p2q8m2J2J5K2M9J8nk1k9j1M0J6k4l1j0K9L7Ok6l0ronqm3l5LN2M9K1km5l6
-45614f07k9rjqK6K2l0rPK2j8k0K0M4L4K2K0ok4m7q7q7j3O2O3Ll1j8KK6M2M7J9k1p8o1nJ3
-45576g15J3K2K3j2j3J5M6J7l1j0KqM4N0Mj4J8O9M4K3J9l3n2l4k5k4o3l2L2K8OL8M5%m7l1
-45540e86J3j1l4qN8N2k5l9k9j9jL3J0m4l6L3N1M2M8on2l8k0J3kqK2N2K3Pk5m7j0MJ0k3k9
-45503f21MK6LJ0J3J0K8M2j5l9nP4O2j9l2l1l2j1k0j3K2N8M1l3p9rN3J0l8l0J3P5O2j9o3n9
-45467e62j6K4Jj6j9kM1L3j5l7n6oO4N0PJ2mn4n9k2KM2K4Nk5l8rm8m8PK7K7K3J4kk7NK8%j8
-45427f47K6O8N6K2JkR%l9m1K3M3K1k2l8k4KK4J2j9k9J1J6NL1jl7n4q4o7M6Q9Q1O0m4p2l9
-45390f13j0L9O1N7K4Rj9k2M9P4lm8k5ppjk3p9m2j5J7N9M5J3m9%L1j9j0jJ3j3j6N1N2J2m6
-45353d62o1l8o1q0o7K1P6O6M3M5M5j4k8oPK3Qj0n2m5J8om2k6K6Rk5mJ6pl2k8l2LM8PmONJ9
-45313f39J0L7K4k7JL1lk3rj3k6J5K2K7K9J0K5pl8k8k2k9oj9l9J0M7N8P1N0l5o1o8o9l6j1
-45277g41L7J1j9M9L7QJ2Kk0l9k0K4M1L4j0k6j%o0l8P6N5jM2N4J2NJ6l1q7k9N5L8j7J1L1K3
-45240d66L6Ol9m8J2K7K9O8L9k4m9mK9j0o8j18n6J0L8O4j0o2l9RN0J3m5q0p7QP5J15R3K4j0
-45205d60J7n6r0pK9K3L7K5k1j0%Kj3l1j2K5QJ8J7l1m5r2p9J8Q1R0K0L2M0rk2jj1j0K1PJ5
-45168d75MJk2k5K4J8%Nj6k9m7M0R6Pl5orLJ0l0o2k9J8K8J7N7P2Pn0m7pj0k9jN2N1J1k8l1
-45129d67k0k8k6j7j6J5N2K8L5J6o2p0j8J4l0m1L2M5K4j6m8m3j2JK0J2Jk3j8rj4NL9J8rj0
-45093f40lL7O2K2k2o0q2m5K7N8L9K1pk5N1R0L5m8q4l5mO0M5l5k2J0L5LOK6Mj0j6L8K1k6p1
-45056e45p0j6M9M3K5J1m1n9l6k1JM2j0j3k0l0pJ8M9O1J3l1lJ2j4m9p7l7M3L0k7m5j2K8M7
-45021f91K4K7rrJ8J8M2R0M9l7p0pN6L7J0k2m2n3pL8O8N7J0k0kk6j6j2k2j9k4o2k2M1Nl7K3
-44984e96N9L2lK4N4K7j2k5ol1rM6K6k8m7l3kM2O6O8kj8k0k8j1k8qj1j0k2k3M2N2k0n1j7j3
-44947e36pOj2J0nn3m8j5nJj2j5pO2R4M1J0M9J6k6k1o4o7J5j0n8l5OO3P8J9n1o3OK3k7NL4
-44909e99QLK2J0m4l4j0Kk9l9RL1M1P0pj21n5L8N7K6l0j7PMm7l7RON4M5kk9k9l4l4j3%MK2
-44870g42K2J9QkO1O3M3K2J0L2N4j3r2l9O4J9n2m5k0j4qM4rp4m5k4M1P5K4m1m0m1k8j4kN0
-44834f94Q1L9K8N8L6qQK4j0OL0N0N2j1j00j10l8L4N9J7l0n3l6OK3L4M8N5km6l8l5M3N2l0
-44799d58o8p3NL6L6L6L2k1n5l1j8o4n0K2O4O8K4j4k0k6k9J9lp6p4j9MJ4QQK9%j2l1m8M7P8
-44762f60N6L1J0j9o4k3%k0j7K0O9P4L3k6m9n6o5n0JL0L5M7L0l2JK5J0qJ1M3J1k6PM0N8K4
-44726d49j9OJ7J6NlqRjk2L1N3j8l1rjj4l5l7n7mMl9l4j4PJ3MK5L4PrRJ5j8%J8J0QJ4k8m8
-44684e93mM9J3pO2P8J0j3mo2j04k7K0L0Mj4k5%L5M5K5j3j0K5L2L9jj9j1m8q2j00o4NM1L3
-44648f55K3J7L0M2O5O2Rn0k0J4J3k1rj7o0r4p5J8J3m7m1L3O2L8L1M4Q0po6r2p9M8J10O4j
-44613e18k7K5O9Pl6l7j1k1j0K5N0K6j5j8L%jqk4l0l2J2j4m4m3n6j8J2Oj6nOJ7K5lj6K6Q9
-44575f05P5jl5l9j6ML1L6Oj7ql8l3RL4mm2J6K8K2K0L3J9l3l6j7J3Ok8n4n9k8M9O9LoL3L1
-44537e62j5mM5M5L1op4q5k5K2j0k6QK1J9K2k7n4n8k7L9R0J11N0l6l7l%oL0ONM2Lo7k2L5J9
-44499e01K7K6kl9m5k8j0nl0o1l2L1O5L2oj5K1M2K8J5k0l2l4J2M6J5l4oJ2mk5qnnK0j2m1L
-44461f05N1P8M7ln3n1o2k5M3P2L5nk0K2nm2l9m2K5P1K4l4n0j2M6M1%lJ9n2m6J1K4J3k6o3
-44425f16n5rL6J02P4kj0j4pMJ7J6Kn6r0j8%K0O6O7oj5N7mr1o6L4Ol1j5J8M3J8PJ1j7k7K4
-44387e27N2K1N2M5k5jJ0j1Nk9q3n2jK7LJ0nl0k1j7J5L0N4K6LOn0l9NJ2kKK5M2Q3P7K0k3l9
-44348c30o8q1q7o2oK6K2NL0O0O5O2M5qo2r0q9l7K3K3j5l0J6J7L2Q6M4K4Nn1m3QL4O4Kp2q6
-44311e24o5LP5L3j1k2o4n6k6J4N6L2PK9K5ok3Oql6j5nj4J4nn9n0j1K4M7P6N4N3K7j8k7k6
-44274d96n5n4k1J9L6Nm7k7K2K3L4P7N2j9p9l9RQjok2j7o%L2K5l3n3k9M1O8Mn5JM2Pj0l3k7
-44235f24k6J2M7%RJ6kJ8Qm0m8mOj8L9Q1R1M4k4k8k8J7O3M9J7j3l2j4J0L3J9J0J2l1p0q9o7
-44198e57l9j1k4m2n0k1Mpj0K3P5O0j6n4l4J9P5L8k5l8j3K7N4O2M1N0%q1p3j8Jl3n4l0M8P5
-44162e78L7l2nM3L5K8qkJ1p5q3n8qM7J5LM2qo1m6KM7K7j7n2l4RK5R3M2l5ll8k5QML0M9L8
-44123e33O6K6m5j9ml9n0j3ql5m2J6J6p%kk4%K3N1Oo0l9oJ4J3loM8O0K2N5K6l2l1j1L0L4k3
-44084e26l5j0k3J7J3l1k3M1M2k5n5rN5N8N2oJ3L7m1n8l1m3n2j0P3O1NK2K7L7O8K6rj8k7n5
-44048d40m3l8k4R%J6ll0k8ql3n4l7N9R2M4k4n0m8l6J3J8L3K3lJ4J8K0OMJ5L1K1Ln4q5k7K2
-44010f04ll6l6K8L9lJ3J4L1Pj7k7J7J8l0l2k9M7Rm4lK0L1j4l8j3M3P4L4m5o8J4L1L1L0L0
-43974d81Rm2n8m5lK0L9ko6m0K9L5K2mnMK6L0Ll6l2o5p6k3K2K7N2Q4N8K0k7k7J0L7K8K2m9
-43937e04r9r5o1jN9J32J18L7j0k6n2m7l3l6l6l0k5%K1MOM8O0Qp7m3MLk4n4k3N8Q7Q2N0kj1
-43900e12J0M0L7KJj2nrl5l3MM8K3jj1l2l4k3l2m8k3L0K9Ql2k7L5M5j4k5K1RJ3K4J3K7L7j6
-43862d68o4n0j4Ppqk2J4Q8K3p9l4P7N5l0o0m9m8j3N5P4N2L7M6j5m4j9m2n1%J1jO2N5J4k4
-43826d72m3j8j1m8n4kL6N4rk9pj3k1l7L2P3J2k0L0M4KRM9Jl5Ljl4l7L9K4j3k1l6j4M9K3n6
-43788e51o5l8%Kj2J9L5N8L9Mj2o7m2j6QM6K4K0K2J9nm0m0L6M7lo9m7qj0K9N8K0k6m8k6j8
-43751f57k8L%j2K1P4N6K0k5QL2RK2L9J6m7k8M5L3nl7n9l9j1m5m4M5M6k4j0K8N8O6lp8r0o5
-43714f86j4K7M3J4J3J1J0J3M9P4K2qOj1j2l1o6l9J0k3l2qNMj7l0J5Jk8L0M9K7Kk0j8J0L3
-43677e75L7M6L6P9M9p5j01p0KL3M5N5J8l0l7k6oM3M7oj8o5q1k6J8L5J6MK5J4L5O3K9K0K4
-43642c43l4m6k2m0p7m1Lk3l6J6J5JK3K9jl6o5kQ1R2K1m9m8o9m1M7N7j2j1J2J9O8M9l6p0m0
-43606f09k4l9k1K6J5K5k2k2Mk9j8lPL3L4J0L1M9J6PPJ5M1J6j5l9o5k9okM5N5nl3J3M0k1k8
-43568e41mKk7l7k4k0j0L9L2M1N3K7j8Opn0m4o6m1K9L6%J2N6On3k9Rkk2pL5O0Ql3j2j2k0K8
-43529f00O3Q1L2m4n4j5L7K9j2j9j6j9m2k8o%N1L8k4n7n0J5L0J7j2KK3K7l7l6K7K8j4J9O8
-43494d98L8nk8n0n6pl2r4m5J2J14J24P0PKl1n2m0pK5K5mk6K7N2N8L8jj4k9l8k3k5J0K6k6
-43458e03j0L3pk3l0k2J5M2M7j6l9Lqj7J9nKM0K0jl1p5n8J8O2M0nl0J6R0Q3L0l5q4q9j7P4
-43421d71O8K5pJ4j8m6l2p8o2k4N7N7JK8J9J1J7J2J8k4q9m7J6QJ6N7QRJ4j1k8l5k9m6k5ll2
-43384f52n0nM6R1O1L4M3O8L9l1l7k8k2k6j5k0m0m7j2K9M9N1K9J0K3K4Kj2JL4J3k6l3k9j2
-43349d50K7L1J9mp2p6j8L9Qo5k9Lm0o4k6M7P5M7L5Lk2qj6m5J3K5K0L8Nl1k1K9L8K7l2r5p5
-43312f60p6J1P9M7ol2n2lN1R4Q0K2NMok6n9m0NK0J8j2j2M4P1O9K5o4q1n4l3qqp3n3K4O1R1
-43274e37N8J1J3j8n0l4J0J04R1l3j02o3m5PJ7nnRJJ1Ok5m3k2J8J1J5J2n3p1L0O8Kl9j5M4
-43238f22N5N0Pp3j24p4L8O4J8K2O0M3J5Rj9l1%k1OO8R3P8j0o7k8l5o6p7jR7Q2jp1o7qL4M7
-43201e09J1j9lL7N7K0j7m0o2j4J5j2n2n3jN1P4N8L3L6L0K4ln2l7J7J5m9m8N1O4k1o7j1mJ1
-43165d70J5Ojo1o5PM2K6mnJ1J6k9p5lJ9om9k1jk7o6k5M2J4j4k8pJ6L9J9omJ4M1J7lJ1K8l
-43125e90QL0N5Q1K7k7m2q0p9j6L4ml0j1J4K1K8N7Km7j7L8M1M4L1j7m3k9k1K1O0L9k7l2m3
-43090e24l3ql5l3kj8m8k4RL2L3J8K0J8L2N9J2k7J1j2j6j9k1K1M3K2l6p9m2J7L5M6K7K3L5
-43055d64po8o5rLk0q0m1J0QK8L6L1P0O8rl4k3m3k7PK1pk4NJJJ0K3K0j7j9L0P1kk7K6nj7o2
-43015f01m6ll5n3QO5Q7M2KMJ4K0N6J6o6j01m7ll4l6k0NN2N7M4L6k1k6K8K5rJ3J5OmK8K7j4
-42977d69j8j4j2j4j6N9R4L3n1m6Q%q9j03k3J4JOL8Pl3m4o0m3NJ7J8J2OJ6J5M4M2ql1M1J18
-42940d80L8k8k6k5L1Ko8p9m8J2M0L6M4NLK0qj8j4L5L6j3p7o7n0l7j3K7L9k7n9K9P5KJ8J6
-42904f29J7L7Nknj6j5RM2L0l8m4K1J9k8k2J6J4j0j0J1QK2NOJ5Ok5n2m3J6N3K7k2k8j5njk6
-42865f57J4O4N2M7J9l4J9K5k5l6l7k4J7L9J4PLj2k8j8j2J0j0m5k6J7J7K2O2P4K0m4k6j4k3
-42830e29m2k3jj4jL3J1j9l0n6k5N2O5J5nl5n6rO0L1qJ7Rlk4mK3J5lMnk3n3j4K3J1Jqj7J2
-42790f25Ojm6m5J3N8J20J27J5l4l4l4k1l3n5j7J0j1k0n7m5N8J05j2m5K2M1M4L6K1J4j1j5
-42757d71k7o6o6k6L6M3kl6J0M6Qj2j6RJ5K4j3k1K7M9O7K5o4o2l8l4m1j9OJ3qm1k6J3J6L6
-42721f46Km0n8k9N5J06J20L7k4o3n2n6l4oL7M8O8O3M7J6o3q6n9L7J00M9Nk0l3j3PM9lm7n
-42686d91%l0k2k1%Rj6lK2M5K1o7o4k9J0M7j2n4l8k6j7j7k6J5O6Q3J00M7o0j04n0L7N8K7n0
-42651f10q0J2O4qj9M5M3l5lN9K1k8j4JPKrlj5m1n4j6L2J7l8j7N0J3L3K1j4qj7lj1J0N4P3
-42613d86L3J8k0n7n1j7K5kj7k6k9M9J21M7m2mK0J3rl0k1n9p0l5L0N4j4j7Qj9j0Kj5j4lj1
-42577f58J4lk3qK5Qk0pJ8K0k4j7O3R6L9j8k7j6k6j2Rkj4pMqo2m9j1K4J0k3lK2L8L3N5N8K1
-42538d81J6mOpn4q9r5m5K1M8J6L4J0k4k5J6J4Ll7m8JN2O3Kp4jO4M7J5K8L3QJ1l5r6n9j2J2
-42500f66J5kk5RO0O4M1j9k0j6k2rML7N1lnnkK9Kn2m3K2P6J5j2L2Qo2q7o0m5m1k5L6J03P3
-42462e44k4q1n3l3j1jqnK6K0K1L1Nk6L9O8M1nKM0K2l4q8l9L1O9N3j7l4j5J7J0J2mk6j7k4
-42425e82ML9L2L0J4k1m1nPl4p7l6N9O1%k9m3j4M6M1Pj0LL3K9j6m1l7j2L7K1j2KK2L6J1p1
-42388e47j15k7M3J5K5K9L2j6n2j0L8J7j2OL5Op3n5J5M1K6N4K1NJ9j2o3o2k1JK1M1N0K5K1
-42353d79J2l9n1m8l6J2M7K8J2L5K3Ok2n9m2J0N8P9N9mk3k0o1k3O1Mm6j6k6o8j5O2O5K9k3
-42318d99Rpm5m2m1k6L0KkK7K7jlklL4J1k2r%m6p0m1l1%M3L8K4M4M2M7K2Jk0j03q1m0j9KK2
-42278g28P6O1m4q5%O0R0K9k2J0L4j5n2o0p7k0O1O5M3nm7l0K5M1K2k5o9k3P6J13L7Pj3k5j9
-42243e09m3k5L8L9nj1m7q9o9L9R5O3pm7j9P1P5%l6j9J5K2K6ml7n7n2l6m8m0j3qmK4%k4%j1
-42205g53mK3O2j5nP1J8k9kPJ1L0J8lmJ4K9J07N5r7j00jJ1j7j5l4L0N9pRM3O7Lo5q1n2J5K8
-42167e74k9o1n2j8M0J9J5K3J2JJ1L0J3k7l2l2K6O1J8MJ8j5m9k8j0MP4N2M5M5m1q9r5n7m5
-42132g43n8%R0Q6K6j0KL5J9M5R3Rn3kok9J1K5k6j9j3j6K3J1k7l9m6k0K0L7K4K1PJ5j3k0j5
-42095e56j6J7L0K8K5M8%j5M0J2m2k2j6n5p5o3n9l6L8O1J5k5j5J2L7K4OM7R4J8k9k0ok7l1
-42060e56l8n3j0K1PJ9L3Qp9o0j0jNK3M1K2J8L5P6J4k2Pk1m7l7K6N7J2Nm3q6k7J2L9O0Or5
-42023f39k7L2K5O6N1j3l7n3rM1L5k1n9l9rJ5M3J08Q9K4k6m4k8k3m9o9l2K4O3M8nJ1j3k1J1
-41988e30NN5L3m5p6lO7L2J1j0k3m6m9K1N1n6o9m3k1N3L8o4l0KJ0K7K8K5K9k1l2p%K6j9n2
-41952f83j5L8J8j0k4j4j5j9M3P6N4L6K8k1k9J4lk1j5k5OJ3k7l3l6k2rPnj1qOJ7K5K7M9K6
-41915e62M0K7n2n1k9q4q7j3L9L5N9J00N2Ok9k9J2J2m8m7n0o8n2QO0K0k7QP7R0L1J4k4j7J9
-41880e60ml0m0PK1l1k9m5l6kM3M7Jk5lL1K0J9J5k9j2K7J7j3j7p3m5O7P1N3L8j5j6ol6j9J
-41843f08j9n1l8J8K6L6K6k2k6OJ4k5pPn5l6M8P9O0N0N6P1P3K2j1rl6q2n8k7mj0PJ2L1K1j3
-41806d74k3p9o6m6j0O6Q7R2O5j8n0l1jL4O0j8q3n1pL8M4J3j1l5j3L0kj5p7r1m6QN2R7Q9K3
-41770d49l7o3l6%j4l3n7k8K8M4M9nn5l6j8k7PM6N1M5q%Ll0k1Qj6PK0rj8pNM7P9Q8J0p5m4
-41731e49J5j5o0j9J4M3N2J8j8j4Lj1j2K5L7j4m6k2J8Rml7l8k5J3O5L5J9jJ4N0Ml2j6qJ3J0
-41694d84j9n0p4l7k5o0l4j9K5O3N1K1j6l3N0N6j2n2n1n0m4JO1O4K1k7k8PjkJ2O5N9jj4j1
-41658e88K4K5kOlQM1j8r0n1Jk3n9nO7O0L6J3NL5R2N3m8n5l7o5p0k9k1k2L4M0L3lj3J7K1j9
-41620f10l1K0J8J1J8J4K2l5m9j1nJ0M4M5J6mJ4k2p1n4l7j7nj0j2nRO4P2L5K3k3l4K9O3N0
-41584d58J6L6K8j5k4k8m2l6m6o8k7m0m0J8K9K4M5N5QK6O0J1m2MK9l7p2j0N7L9pl3p2m1J6
-41549f37J0m3o5j8J6K3OK3P1R5Qq1m3rk8n4j5L5N4N2on4j6K7K3kmj2k8m7k2J5OK8M5P5O1
-41512e11l8p5m5K3L0%J1K8J8j0pom0JO5L6QL2L2j6l2jl4m5Lmm4j5L7k2o1n1k9nK8N9N7L1
-41474e92L7M5K9JK6L4%n4qO5J4n8o7l7qM2Rm2k5l9m5M0R0K4j9k8RJ6Rm7p1J1P3P1onK4K6
-41436d56k6k7k8k1j4MM3P0P8N4k8l9lJ7Kk6nnkm1q0q3k2jj0NM6M6O0L2m3o1m4n0qL8L0j5
-41398f13j7K8Q5P5pl9l9j3M1K0l3m7J4L1l6k9k0o9l2K4K0QqL9O8M1L2Qmk8m0j6PM1N5M0J3
-41361d00jn5p9j00q8L0R6N8J7mk3k2J8J2m3oM2Nk6KL0O1L6k0J2jl6l4p0o4k5mL8K3Qok7K3
-41323f23K3l3m5J9K6k9j1PM3M5K2M3rl6n5j4Qk0%L8qjJ6oK2K1pJkk8%jl1n4m6L9O0J7j3m5
-41283f67p6l1Q9Q1j2o5k4OJ7J6NN1J21P0Jm5m3m3m2j9k9N2N8m7l0J9j3QOk8RL5j7m4K7M0
-41247e64K7pm0n1j3N0N5L5Ll8k6j8jJ0j4m6pJj0%K4N0K4l%l3o9k2j2LPJ7J1LM4M4k1l5l9
-41208f61l0J9M8P5M4j0oM2K5Qk1p3m8NprOQQ2O9k2q1%O7L0K5J3OJ6j3o9n8l4j3P1M9o2k8
-41170e37K4%m3l6%M1km1MN6P3J9j0k4m5n9n4mnJ3%M6Q9P3Lr3p5k1L3RoJ4J9J1MK4L7J7Kk3
-41130d67k1J3Rk9n2m4l9n1k0QKN7N1M3L8onrom6m3J4J7j0j7j7J3J4l6o7m4L2Q0O5j1l9j7
-41093f40k3QO7M4Ol5k5NPJ5l4n8jK5J1QN0Q0Nm5MJ2o1p0j2JOQ2N0J2QnPl4n6q3p4k9J5J0
-41053g47NJ6jqM0P5R6O4%m7m9QJ1m4o1k5PN1N4Lj1kLl5p4m6mJ9J1j1M4K5RK8J6ML9M1k2l4
-41013e52j2k1ol7o2J7RoooM8po8l7j6k5k6J0N8O0M4L3L6K7J0j7l6l2l3pL2L0M0P1M4k8JK8
-40975d42k2o0l3J9K2J2J5L1jn8o5m8l7%K8N8M7j3qK9Mk6m4nK9M8j3o0j5J0K1L1n2lP7N8O0
-40938d06J5lp9j34r2qL7M6Pk8J3rK0N1J3j7j4OK3M5O7K0p4o1m1l2kJ9j7l9K6Q6Q1K1m9o6
-40902e75m8j1NK0L2J3J7M3L5j6m4j4om8n0k8ll4K6P7M2j5J5M6R6P1j6m5m8r6p4m9n5K8P3
-40867f36K4lL3M2K3K8J5J2jj7m7n1J4rj6L4Lkpj0K1L9J2J4Q5Q0Nk5n2p3k3J5M1M2j8o2p8
-40830e48l5NJ9%RJ4M8pm2k8oNoL8L9ml6K0M5lm2n9n8j8l5l3K3K1OJ0qK0M6O2N5K3N6Rj03
-40791d98j32n3M7L8j1m7k5N9J13P7l4o4k9%K7L4ol7j8K8Ok6pJ9J1m0o6j2J0KL4K3lpJ1K4
-40755e52J6j2lrlL1N1N4RJ1KJqrJ0m8k3K4Lj7o6q8m7M3R2M6J7K0Pjk4m1l6j1Mm9q1q0l9J5
-40715g91K7K7N0O2L7k7o2o0l6j3k7j8NJ1L7M5Pm3p9k8M1N1Q9O6RM6K3k6N3J00M2p1q2k1j4
-40680e70j0J6j0k2pPlQl3l8k9m9k4J5M5Ok7M4Q2J0k8qOk1o2n2K1Q9O2k4l6j3L0nk1J9J8J7
-40642e97k0l0qknJ3J5lql3kJ9j0J1j5l1jj7j0j4j2K1O6O7J3k1k9k1j5jRK2Kn6l9J7L3M3M9
-40603f00M2P6kn9rK9k5l7L0M6K2n1o1k7l7n4m1K4O0J6J8j1p8o6rK8M1Q2O5Nl9q0k0M1Lm3
-40567g21j5K5j3m0k9OL2P1Q7J6n1n9k9J0L0L5N1P5K1p0m1K6Qk2j2lj8k0j0NPNL7L1K0K3k4
-40530e56m5QL2J9J7K0lm7m2K2L7M5L8ql5o4n1m1m3pJL4M3L8j7n5k7O1J26O2l6n3k8J8k2n4
-40494f13m5k7l6k9j1J6Nn0pN4P9M1j2K5N7mm2k5K5O2nl2j4k4jj9m8m2j8k9LR1Q4M8j1m1l9
-40457f34RN6L6n3o8k0K3M5L1lK1K4k2k0jJ9j1j6k9lM6O7N4k0q5j09l2Om1l3j2rk3j7mJ1J5
-40420h02%m1j6M3N2N6N5P8O3L2Nl5n4m4k0j8k7m5m8MM3M0ok3R5J60Q6j2q1n3l4plNL3K2R
-40383d88j4l5o5o8o2l1K4K1J5K9k3m4RL3J7kl8k0N9Q9K0m4p2o8m4pN5M2M4P3O4L6rj2OK1
-40347d89K3l3m1mj9o2n6m1o1l9JJ2K9K3K5J1q%J1P0O1k1m5KRNj1j5j6k7NK1J5L1N7M2L0l0
-40309e35j13o0K3M3K1L0J0Jl2m0M0L8om1k7J2m5p4l0L4P8K9l6j8J0L9j0n1n4RL5J4NMK0K2
-40273f55K1K0PRL4J4Lk1m7q2j2N3N6K2l0mL2M7N5M4m9p4l8ql0l0j1j4LK0k6o2j2M7O8L2%
-40236f18jm2j6J5k1kN2N4J2j3m7o4k7J9NjJ8O7M1l5m7J0M0oNN0N2j8n0l9K9L9K3k6p4n4J2
-40199f58N1O1M8k9q0n6k6J8L6l5n1k0qL0L3J0N5N0Mqk7m4m1j3M7N2jJ7L2J7k9o9p2m3m0j4
-40163h03NLN7N5O6P7K6k3%N9K2n0m6n1p4p2p3m5j3K5Q1Q2K9Ljoj9m0j1j7m0j7J6K6P0N0M
-40126f45l3l9QL7J8L8M2J6j2rRJ2kj1L4Pp9j01k9j7n2MN1M0K7M6J5j1k7OQ3N2k4p6m2J5J0
-40089f39J9L1j0m6m2JOj9QL3M3J5j0l1p1j11o4K4P4P7P8L7l6l5MJ8RomJ1L8Rm5m9k4lj3J6
-40051g07Q7L5j6Mj2OJJ1N5K3l9m5nk7q6m2J9M4N4K6J3om0p1l6%K5L8K5M0L7pm%kR%k6m3j4
-40011f76nj1j5J7M7M1lm2JK5Rj4KK3J5NJ6P1P0K2n7q3p0p7k2O3J00K3l5j00j02j4P6Q8M3
-39976e69oo7l1J7P2Q4Jl8l5n6q2p7j3J3K9Q6J13O1l0k4l5k3M4N4K1j8j3j0j7j8n4p6k4N1
-39942f70O4M6L2K8L5j5l5l0l0p6j10o2N7Q5O8N0Pp1m2M9L3j5j3j6j3J3L7J5KJo9o6J0Pl2
-39907g26k0%M0N7J0j3l0l5m6%O5M0M7M4k8m1m3Q%RL1L3Pj5Kj3k1J7M0j3p9q1JK0J4RL4O7
-39869f09R2P8j4p2k0L8n2p5l5k4j2JJ8j0ML8PjJ4J8jK2M7k0o3l6J1kj9JJ0j1%L3J9l1j6l
-39831f75j7m0l4k3K1K6k8l2k6K4P7O8L8J4M0N0l1j01o2K2K9k%M2O1j9m9OM7J2j1k6j8k1n3
-39796f91l2k3nL9L7l7n2J9O7P6Rj5k5l7%N3Q0O4L5J8p3p0j6Kl1l8j8jL3K7O0O4ro7l4ml3
-39759f28j4Oj5k8MM2K5On6n5j2qrL1Q6N1j9j8j3rj5n3m1l5l4J5PQL6L9k3j1L7Rj5n2n0kL1
-39720g82O0J3j9K9L2j0k5j7J2L8M4M3M6K2pmJ8jk6K1RK2J8L6K8K8O7Jl3n0p2k9LJ7O1L2n8
-39683d33q6j00o6J8M6K6l6q0m6l5k8L2kq1l0P6O0N1P7M7N3K0k4l2m9m8k4kj4k4l4k7k3j9
-39649h37K4O0P3P9N8J3j7j2Nlm3p6q5j6M2O6M9M4jn3p6m9L2N1Q4P2Oo2n0lk6q0n6m1n2l8
-39613i18K1R2J20N9pqNK7M2M6L7jo2j0Mp3l6K2jkrl7k4OOKo%j1Kl8p9QN1K3J8O6J03K5m3
-39573e80n5o3l4J1OK9J27J30Lq8j0M7Kn5j0J9qOkk2j8k3m7o2NM8J8Pk4k7QPJ8L5L0J5j0l1
-39535e98j4n4n0o7m0J2m0m6L6O0J7j6j2J7pk6NM3ol7j5M8O9LJ7L9K2K3Ll2l9jj0J0J2J8J
-39498f55n2j05o6M9Q4P4L1l0j0%J9pl9k3J2K3N5P3O6K8j9p6p2l6k5k6k4oMK5k4n4L4R0K6
-39463f56n4j9M6K9J5Jj8l1nJj7j7qk0m5l4QM0P6N4K4K9Mk7k0k6j2oKrk2K9O7N6J6J1Ok9o8
-39424f29m5K1j1j9K7M3Rm6K7R8Mp1n5l3m7m1k9j8PM5J9k3k9L2L4jP4O8K5K5K5l9j9J5K2M5
-39388d90L5J4k9n2j6j1k7k9L0K5q5p2J4L7J3j9j1QJj0QM3L1J3K1K2m2p3o8nN1j3l4j9k2k3
-39352g84o5l5M4N3L0K7L8M9K9J8j0k8JM7M6j2k6l4n6k5J5K9J7l4q4n3K7N7M0KKL3LKPJ9L6
-39315e75or9p4J7L6j3lN4Nk8k7k1K9L7J2nj0qk2j6k6RN0K8J4Jk6RMRO2L7RRNk0j9j4rNj3
-39274e93j4J6j1l4j4k4l2K6M3L3MrM6L0o1j11q0m7k3L5P9O9Q6J07J0j12j36p8l3lJ3qkL6
-39240g92M2N2N4Jl0k7j3m6l3j3L3L7pk8j9J2j5J8K8k5k0jm1n2j3LK9M0J3K0OQRj1j4L4Q4
-39203f77J02J4l5j2J9J7%j6k6m0m5K8J04P9kk4k5q4j24q7n8l0K7P5O3%rL3N2K1l2l9LP3P9
-39168e76j5j9L0K0j7j5j5J4J9j1k8j7l0l6J2k8k2K8L0J2j8m9k3K4J4QM6L8L4j5n1J6J6j5
-39134f39n1JR4P7Qm1l8Rqn1n6LL4m%L1K8j7j2J2OK5M8K4Mm6n2j7k8qk4j7M3KqK8j8q6p4%
-39094h18N2M9jm2j4O3L7j9J0k6p4l9J2lPL7O4N4K8j1K2O8J08N5k1j2Mk5n7q8j03m8M2N4L5
-39059f00J1k1k5%R%l2%K4lk3lL0Qj9KL7L4jm7n3l1m1j5J1L7O6P4P0J7o0j02n5o9n2QpPO8
-39020g46R7Q7M6k9r4p4KRj5j5k5m8l9j3L8O5N1L1J2k3l5OL0K0QRK4M2O1P4M6l4j00j13p2
-38985g17n1K7O0nk3k0KK2J5L6pJ4K6mm3l7J8J4QL3J1k3k9m5J1P4J00jo4m4j6k3K9O0N4pl1
-38948e76l8m1k4NM2rm3j3K0L8J5k2L2L2k4j6m4q4m0J9pK9J5l5m7k9K7L9L2M6Pk8k0j7k8o8
-38912h55k6O3Q4L1J2M0K2k9k1K7K2k8ML1M5QJ0J1l3m4k2l0o1j1M8M4J3o9j7O2M3M5J1J7P
-38877e46l0k1oRL5Nk3K2O8K5n4n8l3l1j2jK1j4l7j0J0Q6P6%k1MRk9o9n8L1O3N0J8KJ9L1L6
-38839d33Jj0k4m3n8n7l7oK2j6n0NN7O3O1J4p4r2n9j2L0j%L9M7M6nl0j6l2m3o2n4KM6K6OM0
-38801g09P9K9oj9j9J2jL0J9J5K0K0Jm8n8k4qk8n1k8%rJ2M6Kj1O3R8O4%J8Ln5p1o4rJ6K0Q
-38762f43m0qQK0O0L5%J1%n1o1m0j6K2J8j9m8kNJ3J2k4k1%L0%m6m6m8l9k8K2O9K4k2OL5Q1
-38724g31P6N3O3jj15j07ML7qj3L9O6L2j3o6m6J6L7O9Oq7q5k9jj5j4Rj2j4j7ML6P1J00N6k2
-38688f22lK4k2m2k7K2O9K9lJ9l0q1k1J5LK5%JK9N0M3J6k0m1j0K6pnM3K5oK1on6r4n7j7k0
-38650g30J5N2N3N4K0no0n5K3N1J0JOm3m0l5j4MK7%k5n7m3ML2N4O2L5O4Q0N2l1n7j0k5ok1
-38613e58j9OL0j6p3n2q7q5NN9O5L2K9J5Kl2NM1N2K1j6m3m9j7k0JM9O1M0nj2MJ0Pj8j2%oj5
-38574f01k9PL9K0rj9n0r8j0O5L7L7M5j6n5NK5M0O0L3jl7k6j6o4n8k3j9j3K8N5N1M3RL4lp6
-38537e90q4k4K3K1L8L6Oj5J6K4L1nl5k1j1k4n8m5NJ8K1J1L7Ll5j1k0l8o0n4j7RK5mk0K7L3
-38500g87L9L3L5K0MJpl3j9J2%J7L9po5q3k8L4K2mlN5J07P2j6m0j2K3M8k2n3qj1n3m7L1K9
-38463f77j9j7ml2j6kO7M4m1l7m3j8j7J7P3K4k3pm0k7J3M1M4J4m2l1k1lM4M2O4J09N9l7p0
-38428e69m3k7RL8j7k9L9J0m5l8mPj4n9o1nM5P3Q8J9m5l9rK8J5n1l5k2rqm3j0J1J9Q8R0J8
-38391e85n7m0KJ0L9P8O1Rl4m1n4p0j5Rj6k8J1O5Q3N5Ll5l3o4p6q2m7L6J8L2O0M4R8J05J2
-38356d47p1o8k3l0j1N0J2j0M7J5l2mK6k2r0j14k7Q5M7j2j1k9m6j5M0O1O9M0j6l4j4k1j3K
-38322f66ol7n3m7j8J9J0j1L0L0Ll7k7L2M9J7J8qj3J4J5L3N6M3L8J0m8n8k4j0k7n3k5J9MJ1
-38286g17K0%J3J8ojj0j0J5K1J2mn5p8l1J5L0M5N3Qkj4ML4lj1JJ0jO%j7jJ4l3k1l7p8RM1n
-38245g66J6L2j5lL9J5J0J1k8l3j0K1J5nRK1K2%LJ2KK4K3L0L5lLKj0l3o3n8l8k9J5K2J0%P
-38206f95K3J4JNj4l2rjqk1rj4Nj1l8n1o4k5L1K6OJ6j5l2OJ4K0M6%J5K6j0J3N1Lm1m1J8Q5
-38167g07O8L6M4kn8o3mQJ2jk0kk7j3K9J3JJ2L4K9j5m7j1L8J8mJ0j7m6n6m5k8J2L4L5L1K2
-38130f80j5m9Lrj7NpJ6L8Q0M0l9k9K8L8l9l6k4m8q0k4K2om6j5L7L5J0O1Q1N2j3q4o6j4MO7
-38093g23Q9N3Pp5r1o7k3L6K0MMK9lj9L7R0N8K9L6po1l8pKk0m7kK9jm3j3K1L4kr1p7qRJ9M6
-38053g66N5M6J2l1l1nk3p0kP4P3Rk9QJ3L4L8J7j2j5MMK0k9q4m9ML2M0PJ4M5J9j9k9k0j0j3
-38015f69ml4o9l3m3l5L4N3L4M4J9JK4J1k3j0L1RKJo6n3lKRL2J8LM1M5PK7N4K5m9q9r4m2J1
-37976g79lk9j6N1N3j4l4k7JJ4L4O2M0Kj6Pj1n5k7M6O4j0m0qmJ0K8M4k3p1j7kj2lM0O4J5l6
-37938f62JP1J5n9m1M0K6m8l7pLnj5K3P6N6K7J2k5l7l0LJ5M7M5po1o8l4kK3M1j0m6m1n1j2
-37901g74K4K9K9N1L2m9j07r4k2O2P6O6L2Kj2o2n8m6NJ3Ll3l5N5R3P4J6pk6m9J9K5j2k7m6
-37866g53o2m4j5jMoj3RKrkJ7jk0K6N3L2K5J6m6j07q0j1J0J3M9Q0Q4M2J1j9l3rK2K6oK4O2
-37828f30k3j21r6J5O3Q5Q8N7lK7L5K6kp7q9k5RJ4L1J7K1m5j03q7j5M9M5pk9PJ01Q8Po4m6
-37793f77j0K4L2mJ7M1M7K0k7j4lj1j8j0j2l4J6N5Rk0k5J3L9j2m9m7L2M1j2j2J1lk6m9KN8
-37757f18J9j4kOj2k1K1L8Nl9l5j9J0K4m2q3l4j4J8J0j2qmkQO9Q2M8o6r0j8K6O4M2J7L6J5
-37720e75qM0l8j08k3K7K4j2nJ8M3L3k9k6k1j8JK4L9L2j7n1j4J5k1K6J01P7pn0k8L7L4rL6
-37685d53L7j4n5o8m8j1rk6jL8K6k1j7j2Pl2p0m2l9k8J2L5M5J9rj7K9O6k0q4r5n6L6M4oJ2
-37649h27J8M8N3J5J0qj7j5M1O8N8L5m7q0o9o1kN1N4Mlok9j0Pj2n2oP7J16N1k1j9Lnl1p1q4
-37611g66k1N1L4j1k6rJ7P1P4j9o3m2PO5O2L2nl1l4Pnj3l2l6l2mL1M1L3jl4k9PM9M2J0L3K8
-37573e19Lnn2l5J4O0Nm4n3o9pmo6n2K7L4oj0M0O5L1K7K6L2k9p1n8J1M5k5o6mN3M5L5K8J2
-37536e82l2k0j2qK6L7K2k6m5qN0L4j6p7o3k7l4JM5M0J8Jj9M5P4k8q5j01n7j2QL3K2k1k4k4
-37500h65K6R1M3RL0lm3l1j0k1m0l5rj2OQ0O7j1j9MLJ1L3P1Q7J8l7n6n4k9j4K1N9J1l9k6p
-37463f91JJ2Ll2j4nj1j2j1K7P8N7J1m2p9j3O9O9N2K4m7m5PNj6j4Mk1l9L5Q0R5K8n0o2kkp0
-37425f21p0n5l0j9M0L1l4oK9J3mj4J5M4Q8K3OL1L2K3j4l9q2m4K4J3k2k5K7O3N2rl9o6j00
-37390g39q0n6k0J0K3N7L9K7L0L7K7J0K9J0k8k5Orn7oL5L1K1K3J8k5n5j6K3qqNJ3K9Po0p6
-37353g58j3L7Ppnk7j9QL7Pm5n7mL4M6M4K4J2Pl4k1L1K3MJ3J3L5L2j9k3K3J5j2kpl6j1J6J8
-37314f14L6J7j0n6n2J1J3nJ0j4p5n3M5P9Q3M9J5K8k0p3o7q0m6nK1P3K7l9o5n8l3j4L8M8L0
-37279g56M3L9j4m5m3JKk3L6N7j0n3J3Q8L7j8l3k2K8j7n9o5l7L9M0j4j5L6O2O2N3nm4n5n4
-37244g46l9m5l7ql3%L8K6J8j1%L4K0RNPL1K8K5N6M7j1k2k6n1l3Rom2m5m1k0l6rO2O5MJ0L1
-37205g36QK1J4m3p1l4RL6M0K7J1L7K0k8qM0N9K1p7j10m6p%K3M6M2Q3P4JLj3l2l9o5nO8M4
-37168e87m8j21r5k0L1L4Q4P5J5m1n5l2nK7J1k3k8l0k4n0l6M1O2P8N3j2J2J1J2L9M1oo0p3
-37134g20m6nJ4K3J1L9O1J2l2l3mL0M9%m6j2k1mK0K1l4m6n8k3j7k4K9O6Q7P2J3l8m3k1J4j2
-37098f78k7o3o6RK8N1N3M8K7j0j8L2J2l9p3k6M8M9j3l1k6k1L9K7l0j08r3j8%N5J02L1j9M0
-37064g08M0k1K6O9N1j4l3j9n3n4j8LP8P4J0qo7m9L4N2J6o4j08p1M7R1L0m2j3J3NpJK6j5m2
-37028g40K2O0J4j1j1K7M6J5J3J6n4o6m5n2n6%Q7O5j1k3k2rL1N8M4J3l1n1RJj2J6nJj7l2J3
-36991f97k8r4p5l1N9J11R8M2k2j3m4oL2kj3oQm5p7j4M1L5J8M6L3k4m5ppRK0%J9M6M8J9K0
-36954e46Oj8jn9m0N2P6L2n4m7Rkl4j6LLjj4j1k6n4m4k7K1P0M9K3M9K9J1J9%k7m6p0n3j5K9
-36916g24j7o1k4K6N3L0J8M5O3Jo8n1j3K7K1j3m5p3p2rL2M5M2M0ll7m7m6m0LO3N2M5O9P9L1
-36880e58pK6Mk4l1l1j2Mk1n7k4pJ0K1nk3KL0J2pnM3N9j6o0o3l4j0l4J0K3K6J3J3J7K2j0j9
-36842g23L7M5J5J6j6l3OKj6JJ5L2J0o2p7J0Q7K9l2pJ6om5m5PP1M0K6L3K1j2m0Koqjl5m6j9
-36803g08j6k0J5N0J7o%%j8k8k2k0jL2J5j6K9K8m6j8PRJ1r0j39k7N8O9N1J4l1j9%mj2LO6N8
-36765g09jj7k6J3M8J9k3J5Om3l9j3K2K2J9M0L7J4j2l6l6k9J3L4l0m2l8l2j2%K2L3M0N2k4
-36730g13p3n9K0N0M2J4j7j5O7N0k9m4J%MK7L3MnL1K9J6J3lk3o4p3j7Nj5k9k5K5Q9M4J4qK1
-36692f13M9K3m6p6j8L6K2o9n7J3K0J7Kj4k4m2m3J5O3Q5P6l8q9j0J0mK5J7l5n8j4QK8M6P1
-36657f24M0l2q3p2%N2P3N8M1l0q7p7rN4Q3M6J3L6M7Ok5m6k7k9m7k1mk1k7J9J3k6p5k7L7L2
-36621g39OOL7O5M8K0j4o7n6n4m8k6j1K0M8J9m2l4J1PJ4Oj1RK3L1j6Mqj3LM7N1L1L7K4J8k
-36583e56n2p2o4p2m6PN9M8J5J2Prk4n3j1M8N0k6n4rJ3K5M8L5L1J2m8m7PKoMm4n8l0k3m4k6
-36545i51L3O2N2K0K4L0J3KJ2P1Q0%l9k2l0k3k6k4l5n1mN0N2O8N0j0p1q9m3m4k2N3N9N0O9
-36510f34P4L5r5p5jj0nk2j6jj8K9Q4K0k9J2lM0P5K7l4m2n1m3j8J6Nm7m2jl9o0j1RM8L4K7
-36473g62J9k2rL6N9O6K3j5J2j5n1p0m1l1m4QL8L2M0L3RlNNLj2J3O1M6J1Oo9p4k0PL0j3o1
-36435g50l8k0M8J08K4o1m9j0olK1K1RJ4j6l4k2Jk8mO2O5L8j3qJ7J6k5l7OL0M5jj5pn6l8K0
-36397f96K5J7L5L6l0n6k3l3o9p4m1k3K2O7P3N2O6L9m2o6LM8k0l4k4k7J8mm4k1j9k4m0qM2
-36362h75J2J2M2L6M1N0L6k1q9o4J4P8Q3J4n5m7m0j9l9oN4L7M9O3L1j5j2k4o7k9K7J3l1m3
-36328g84J8K3l0j6M1M8j9q8n7J8lj8qJ7K1M6P3pn9n3k8j9KJ0m8p1l1J0M1N3N9J1m8J2R1N3
-36292g40Qj6mPm6q1m2J2O5P7M9N4J3m5p2o5J7Q5Q7J1k5nM7K4n0m3oJJ5K6k9r7o0P1P0L6J8
-36255f33j7l2lJ6N9L3k5k1j6k5k4qJ3QNlo1n4n8l4k4J5J7l1l9jL4N4M2J6N3R3O4J7o4r5m4
-36218g73LJ5Qj3nJ6plJ3L8M7k8n9j1j1rk2n3nN2O4O7M1n6p8oq%N7Q3L0k4k6K2M9K9K9Oqj4
-36178e50l2p4n4KK6M2L3J4k8j7l9n5j3kN0O5J7l3p7n6m9nM0J1j7L6N2L4L8J7l4k7pl9n7k4
-36142h12L6Kj7K0jk3l1J3P1J5l5K3K0LK6N6Q4N0j3m3k2k9n3JL4MOJ4j3m0q3n0jRL6N7L5j5
-36104f66j6mJ9K6m9o0J1pn2m2mJ3L2J1L3R2M4J4M1On2n5pl5p8j6O1N7K4M5K5J5nm1j5noj8
-36066f64k4k9o4o9oO0J05R9N2Km5n7kPl4l6%kk3K0K0RJ3j3rl0m0m0oN4N5J1k8k5J1kj0M2
-36028f98N2N3K3qj9j8m1k6J4om3m7l5j3L0M8K7j0o4m2%MM6P5J2lLJ7M0J5o6j03o0pj1L2Q5
-35991g44P9M2J6M3pj17j06j8rm6j9J7M9M1J7K7M9L9J3l7l8nK8L4j2j8l0o3n1K2N6K3knk0
-35956g52oK4M0K5nm8n8k5RmK9O1K1N0K8LK8l3p3n9kNqqK7K8J6m5m6L5N8m6p3k3jJ4M0M4J2
-35917g18j5o0m2LJ2K2J3L4O6O2K3l9p2o5K0P1N2K5jj6%l7n3k2j1k5j0L0K0J9qk5j7j9K%k4
-35880h05QN5M0l9q5l0J0lj7J7L5OJ2J5L0N8L0j6n0o1k6L4L6oK2k2n3j3RJ2J9J0jJj2J1M7
-35843g22P1O5pm1op3j13p1qO8R7M9j9j8RJ6J2%pl3j7mM2M1M3Pk7j2nl3n6J6N2M6Nn3n2rK7
-35804g20J0q1j09n5K6P8M5%J4K8N3K9q3j22m6j8j2M1N8N0N3K1jk5PK9k1QN3M0m3p0m2K1J2
-35769g72k2k1RN8N2pk1M5K5l0j4jOJ3kNj4k2l6n1j3O9N8J0L3K4k7OL9L7J1J0J2K8n6q9j5
-35732f63K0j5m5l4j7nJ2j4j7K1ml4jJl0k2%L1O4P2L2j2j7qrj4m3p0p2k4N6L6k1L6P4K3j9
-35695g32rJ6l3n0j1JJ0K4L2K9K5Kknoo5o6k0j3j0o4%R8N3L5J3J1L1K5rn3k8l9rO6N4L%OJ5
-35655f75j7J7M3J1k5k1M1O4K8l1l6J4N1K8j1o4q1k8J5K0K3k6l1Kj8m3k5J7M2l8n7j4M6N8
-35621g21k1J4M2K2pj7l1k7PM0L1LN5L3j6m3k5k9n0j2K5N5L6J0K0j1m5j9j8KJ6l7j3M6P8J6
-35585e91l3m1l9o0l1NL0L5rK7K3k8j4L4K2J1mn3q5k6N3Q6Q7Oo3n4l3K1Km2k8j0LK3l0o0J
-35548h65L6K1oj1%ML5J8n0l7L6L8J1OL5M0%o1p0k1L8N8L1k4n0p0k9J4J0j3k9rj2M8R4P0K0
-35511f94J1MPK4J4o1l5OJnl1q3n8J3J8M3M2K1L1N5N6N1%o9r1m3l0m2jL1J4J9O7O7K0rm8p4
-35473g59n9pj0m6n4k5K0K4O1P1K7m7q8o8j5O3J02P8Lk7k5m8p3o0%L8N8K3L2P9M6l5p3m6n
-35438h45J5KoK2K6k1j4K2L0J2j0m8l5MK6K5mJ8N2L3rJ0%j2mrj0J9L%K5M6K0m8n0j0L1J8j4
-35399f90m1j8NJ2O5N9k6q0o3j5J0J7%NlK1J7lmj8rk8k0J8J0pl1m0m6k9K3K1PJ9M9P2N1J6
-35361f74k0l9k6n5k5LL7K6qk7j9L7J6k1j2OM8P3L3m5qK3lJ6M0N3J7k7k2j6nl2j0MOk3n8m3
-35323g80k7k9l0m6L9R1N0J0K3L6L9M6Km8p1m1J4K6lk6j3LK7j4j8j8k7J9J6Nj5j7j6J3K7Q
-35287g45pk2L0M9Rk1l9J1K3k2rO3Q7mm8j1j0n4m7j1j4n8n5KK2ONK1K6kk8m4jL8J6L4N1M0
-35249g19Nn1n0MJ8K5Mk1rJ7N4L4k2j2L7J5oj4m8k7J7%q2j03k6RK3ORN1N6O6J7p%rql2m1n0
-35209h70l0%J2K0L2L2j7m2M4P2L3k8m3l3rQ2R3K9j1m0j1L5j1m4PM5M0op7o9j6NJ3Q8J08K9
-35173e38m7m6nk5q1l7O4P1K0j7J1MrK5k4o8l4%j1j4lK4K9K0M5O3N9L6n1o1m7o2l9K3L3k1
-35137g13o0o1l0Ll6k2PK4J6J1K9M2L6k4k4J0J2Mj0oM3R3N5ro4p9j8K2k0l3k6rjnn0m0K0J1
-35099i02kJ3L1K9K9N6R6j3q8n2l2kK6N9J4n9o8l2M4N6Lm2n3j8OJ3O3K8l6n1J5O4K1m9n8j6
-35063i07J6K4Oj8J2R4N6j1rK4K0l3k5ol4j5l3k9L0L0j7%K5R%j2m2J0M7LK9J1l3l2pJ4LLL5
-35024g62M6K6K2J0J4k2j3L5M9J9j5p2j33r1kN3Q6Rp0m0N6O6K1k6l3j7K9L9j1n6kL5K6l2n3
-34989h09j9K6OK3L7Mm6m7j1Kj7j1J3K0K9N1M2j5m0ROk5lJ0Mn3p7j4N7K5n2m8k1J4L0J2Ol8
-34951i20k7L0LQN4K9kK5OJ7L4K4M5J6j2nj1l%j9l9m8mM9O9O3L1j1j1J8QK3jl4l9q8p4k2k8
-34912h46n2M6R7N6J6Lm3j7J7j6j3K4L8K7k2l5j1j1J0L6j4m9m2l4o5o3KO3L0O0R9Kp5p0l1
-34877h83L0L8M5jn5m2JJ7J1lj6k6K5O0J7j4J7O9P4K4k8m4k8qK4M9M8K4Ok8q1k1J8km0p5n2
-34840h50K5J04P7M9K5m1l7k1n6r5k6K2K0j0J2N4J2m3mJ1k5rNK5Ln0k1K8N6L6J6M8K6k7j7
-34805f78k8j3j1m6l7nN7M5j8m3K1J3j4L1L8M1N8K4k1k2l6o3l1k4k9QO0M1QJ3K3oj8j7J6N1
-34769f12L2l0p5q1l8K7J0J0J3J1oj9M0P0K3J1j7l5k9j5l2m0j4mj1pj8k0rOP1P8K8m5p6l5
-34733h38k3rK2N6N2j7l0Rj4j3ql5j4L6Km8rJ1LLl6o1J7J15J06L0n8p3m3lj9k7J4J7L0J6K0
-34696h19O6M1l8q0n0PK7M1N5M2J2j8mK7N0J1o6l7L2J3n1j4Rk9k6NLl7n4nL5J8L3K9kK1J1
-34659g42MJ5k5j1N7K3n4m5Jrj5J8J1Ll1m6KM7L7J5M9Lk3j3n0n6k3K4kj1K6mmkJj2lL0M2L3
-34619g40PK3P8P9K2%J1j7p9p8q5o4J5O8K3l7l4l9j6L8L4K4Km2l5LNoK0K6O4O7Qj2k2o1l8
-34582g88J3L1J6j8o3m2K6L6N7M6k6q4o2l7j3j1nL2N4Nj6P%j4n9l6J4J1L6O5M7O3M9Jn5m1
-34546g61K2Oj0n5m3k7k2J4nJ7J7J4J7k3k1JJ3K4J4M9O1M7K5k9n2m3n0K9K7m5m4n0l2pL5J03
-34510g84R2N6K5%j5m9n2l4Mol8j0j9j6J7J2M7O7L5rn0m1j1k6j7Nl7p7p9n3J5R9J11N6K9J6
-34474g37lm8n0QL2l9q7o4JP4O7K1M3J1k4k9Nkj7M3N6J2n8l6N0ll5j0j9rj3rj9oN3J07L2k5
-34436g27L0N3J2k3l9n4o0p5n0j7J6L7L9O9R3Q2Rn7o3o1m4m2rK4J7K9N9M6K6k5o7n6j7J3j8
-34401h50qK6Mj9J7J0%N4O2P9L4n2l6m9j2L8L9n8o5PJ0j8j7L1O1L8MpJ2J6kk2mkm7p7K2Q3
-34363f98Ok4l0m0m2k0jK4J9j1l3k6j4M1O1qnO0j0o0p6o3j2J1K5K3j3n1KQ4N7k2m1K1L8j4
-34327h42k9PK7nk3RM7K1m3p1j9K8N7P7M2k1k5m8k6k2m0n6l3J3L0J3N3J13O2k6p9j08m4L1
-34293i30M7M2L7P5M2L4L2o3q9n1r8j04K3P9N5K6J7J5K8K9j5k6k8k1j4n9q1m4L4Q8M2J5L2
-34260h31K3k2m2m9n8NP3O2J3kK3J00P2n3p7k8M2M8J9k8j8qOoj7pmkK5M9mm9k7J6Ok9l5pJ1
-34221h10J1l0l8j8L2O7K2m2o0k8JMl1j8LL4M5M7M5L9J1NMj8o4l9mk8lM5K2j4k3J9K9l2m0
-34184h55k0J5Nk6m1k1nRK1K8O0N9L5m1o3o7m4j5J3KJ9JpLM2Q3M7j5nj6j4QJ2K5M2J6o5p4
-34146h49k7J1MMK8L4lj4nj3k4J5Rl5n3l4LOJ6J9NRM7Q7J7m3JL5L2mNL2L1J5k1l0nL3m6p3
-34106g81j7K4J9jOJ9j4q7j13o1M0P4O3L6L3K1O5O1l5o5l6m1m8qqm0l0j5J7L0L7J9Rk3oM2
-34070h14N1mn3k3k1J6omo%j4n3o4k3K8O0J07P8J3L4J5k2j8k2l4k6J2Q8R4L9k6n6n8j23j01
-34035i36j2L2Qk9j5j0l7m1L2M6J2N2J5MK2K4Oj8pj2k4J2K7l5p3l1lJ9R7Q7J1J3M2KJ7j0p1
-33998g84n2M1P2M3K6j6l4l6m5k1L4%OK6L5K4n3o5l3OL6J2l3n7j9L8L0MJ3j4j6lK1M1N8M3
-33962f72k5o3o0m5l3k1j2K6O5K0l6PM8Nm3p8l7j0RN1N1L8N0N6K3n7o0J5l4n3M8P0J7k1l8
-33927g99K0K8J1jq4r9qM5Pm3p4l1M7R0L0J4O7O3O5j7o1l3L0N6poj0l2m7p2n7l2LK7M4Ol2
-33890h92k3L0M5L6nq0q3j6M7M9M8O3J7omL0O3M7L1pl7m9o7p9m0kRN6M6L4O1j6p9k3N1M9p
-33853g03l5n4r3n0M2N1N9M9l4m2pl5l8J9L5k2k2K6L5N1J0m8q7j6Q2Rk4K7K5j7k0l6m1k3k8
-33818i55mK6J2k6rJN2M6j5j9Qk1k9%LL9N8J0L1L1K6L0K9K3ll3o9p3k2K9L2J5k3m5n0qM1K0
-33780h42j9nM8Q7O6l1j03q2k7J0M1J5PL3L4Kk8j3lk6q9m3K6L5jk8J0Q8O2OL7K3l9k3l4j5
-33744h21j9n1JM5j9l3l0J0M1j1qKpkLj3k5k7j9L5nl2j8N2Q0O0K6rpLn6q1J6Q9N7K9j6o3l6
-33705h59m1j6N4P2P4L5o5j00k9J0nlL0J2k8m7p9n1N5L9rj0J5M7L9L3Rj0J5M6O9K8k2l2mm3
-33669g71n4K2P2O3mk7k3j2j2n2k0qo6m8k2JkK0M8J2PK6j0j0J6J5M2N0Pl3j0Pk7l0n6o7l4
-33632i90LL6N8K0J0K6k0l0l2k4jN9P5Qj3j5l4N7R0j5l8M1Ln7m6m2k2n3m3K1L8K3J0J0L8N3
-33596g96j5n1j7M1R0N6L0J8m1p8q4q0r1m2Q7J05kl5J4J2lJ3O3J14N4kpm4m4m0l6J7J6n5n3
-33561h86j2QN3O7Jk7Nk3MM7K1J5L2K8k2k2l7k7J5J3m1q8m3JLK7P0N3pJ8M1Nl0n0j4%l9l8
-33523h79lNk8k3N0R9N0L1ml4p0p6mM6M5j4l5pJpj5qk0mK8J7NOOmK6L8L5On2%R0L9rpoPk1
-33480g00n6l0l5m7J4M1K7j7k5RL8L0ll0kL7J8j1jJ8rk5J9L5M0N0n2j40j03j6L7P0J4p5j6
-33445h96J8M8R3N1l4o5m2l1j1lM1P2M8%m8qK2k5JO5N3Ok7m5q7n3l3l4j0L5M2M0M4jqMRLk1
-33406g87J7L4j0j8k0m3j3L8N2N1J8PNpOkm2o0k8J9N5O4M5%l1l9%lj8mOKj1k7J1K5j0j5K1
-33367g12L0J5J2Kn3r3p7l9j1J0K7L3Ll8%L3j0k2LJ5j1j6j0j2K0P0O2np0n4k1K7O8N3lkQk7
-33329g95j4pk2k8k0L6O7Qj5J1rj3mqm8p8K9J15R1K0l7o0k6l0j1m8n7j6kK5l%NL7mk1K8J6
-33291h88J3N3N0lJ7J0k1k9j2K2O6R4L6l1m9j0ml3l3OK2K8K9K6j1o2m2rOJ7n2p0j2J2J4L4
-33255h16Nl0l3l1m9k8L8P5N3l4k4L0K0j5o4n8RO6R2O1lk1J0kp9m3K3pl9qJ1k9MO4P0Lk2m2
-33217h43l8j2K5J0k3j5mj7K4M5M8L9J1k0l3m9m7j3qm3k7L9O5O5K5n1o6J5M7K8K0N0%q7p5
-33182i15l0RLk2j8%J1l7n8j6L9M9P4Q9M0l9r4p5kP5N2M1L8j9lK9j4l8j8m0lN8M8J8K9j3p
-33145g59K3pl5o2k3J9J1rPk6l7l8k9oK8O5N5L9M0K5n3q3k4RL6jl3K6Jk5Lpl5oL3K9KK1K9
-33106g97qql2r9p4lK4N3O3M5M6OqK3N0N0jl1k7oL2L6k7n2k1Npm7o9n1nJ5J2J5Qk4PM5M1J0
-33066h11rJ2J9J5Nj1pj3k4K2L0k2l0j0lj6l8p2m8j7L9M3j7pM5R4Q8ln5q8r3m6NK7k6J1M7
-33029i64J3J1Oj1OlOO1N3l3m4o0n3j4L3N6M6J7o0q5j6K9L3QL8K5k3K5N6M5J5llm0l6mK6K6
-32991h18nk2oJ7K9N0P2L1k9o2r5p9l2J7L3O6J06K4o6pJ6QRJ2J5o8p2j3j1k5l8m9o8l9jQm
-32954a096J6Po%J1L3O0P1M2J7MOj7m2mNM2L5m1o9l2N9Q9Nm1nj5p5n6K0L4K2J1N0J5%K2%M
-32915h19n7p8rM6K5k4LL2Nj8j4j8oj8k1j2j6OM2O4M5M9N9J7k8k8J4j4l2j8l5j8MK2N5M5J7
-32878g33k0k6j6ljj0mk2n0LK7k3mM7K0j7NL3N5K6Kj4p9l6N4M2J3N5K9l0n2n6m3j7L7L6k4
-32841g96J7k1o3k0Pkj8j9j9K0K9N1N0k0o3k5M0N3j4j3L1L6O1Q3K4PL1qq2j29q2k5J3Lj5j0
-32805h88L3L3opk8j8L3L0N6L5K9J7k9o5m2J3ok3QM8rn2j6K5M2Ol5k0j4m5JkOO1J5k8l4K4
-32767h52P6K7m2o5k2k2m0KP3M2l1n6j6L1J3l8l7%J0Mk9j1%J7J1J2j2m5OJ0mL8Q5P6K1L9J9
-32730g10j7m3j5K0MOL5K0k8l2n4p8l7pjLk4l5ON5L2n8m0RK1K5L0K5j0l1NL3M2M7M0M6M7J9
-32692f50k5o7m0qJ2ON8K8p6j21n8nJ6M5Oj9knJ1N0N3M9L6k5m5l8mP4Qm7qPj9n8oK7K7Lj9
-32653h29PJ9Ok1%N7kq0n5K1J7l1QK8K5K3oK4Q3M8nrl1o6n1NK6K2j0m0p9m5K2L3K6K6K4l8
-32615h48r4n8l0k6L2R9M8J4l0n3K6O5O6M1J9j8m2l5j0L1L0j2o3n7j1L8QOM3Jm5m3LJ4K9%
-32579h62k3l4Jk4k7L6M3Jk7k8K6L2ON4R7L9j3qj3Mj4m0j6j7k0j3j7JNj0j3MK1J4Mj6j8j3
-32541h78k0k2J2J1J6P3O4Rj3rj4p2j15q6J3R6J08N9Nl9m7PO2K7mk6m2m5l4j2K0K9K1j3j6
-32506h75jj7k8JK3mLJ5K7N0N3j4o2l8K5L6j1K0J7p5p4j5JM3N6K2rk1j4k7J3N6Km2m9k3J1
-32469i25j6j0l3pO5P5M3l2o1QJ1n4p6m5NJ8K1L0J9M4J7m6j9qJ3L0J9j6o5l6M4N0J6J6K1J0
-32433h74J4K3L0K2k5j6Kk7k4J6N6K2k9j0oj4k2QNj7k1n5k0M5N7Nk9%K5K5K2Jn3l0K8N4Nj8
-32395h25opj8n6j2L1jl0l5QM1nnK3qqok8KK1j5k3K1K6%j0j4k5l0l4l9k2L0K2N8P3Ok2J5N8
-32355h49P7K2q5j05m2L5N6M4J7J5K0J5j3p9r6n7kK5J5L0K3kj0L8O9J8n3l8j7k0j0j8l6k7
-32321a040K6J2n3pO5O1N0Mk3M4N8K4J3mkj6k6J1Qm4n3k1l1l2k8k7L8J01P9Mm5m7n0nnm6J0
-32284i97P8O6K7J1J1ql8o2n9m8J2L7K7j1k7k8l0NK5J3K0L7L3L0N4L7nk5j9j3m5k9l3k2M3
-32249i33O7N5N6K1m3p8m3NjJ0j2m5m4mN4J8j4l2m2j3RK4mJ7J8J1L0M2J1k4k1J6M3M2k5oo
-32212h41k5l8n9m6PR1J06Lq6n1l1JP2O2ol1mM5Q6J1l9k1Oj4k5jj6l4k2j4J%Nj0J3L2qj3M7
-32173h47R3M7k6n8q6r7m6j8j4nM8P7M3L7K8j8j1K3N2L5Om9r0o8j5J1k6m2M0P8N3j0o7m2J1
-32138i53jk1J4J6J0OM9P8K3k3k9j4l0k2MJ9k1o9m4Mj1L8Q5K2p5q8k4J9J9m0m2ML1K7j5L0
-32102a024J0qL7P4Mo4m8k8QM4Ok6%K5qk3mL5P6O8Nk4m1l9qM0L8j3JK0kj3J1L1j5n3j1OJ6
-32063h97l4l5KM3N8L5l3p6m6k1kjJ6O3Q1M5om3o6n9l5J5N8K8Pl0n9J0M9K0M9L7j0j2Lqk6
-32026h80m9k9jql3l7MM9K5%j7m4j8J7L6M2J1j1K6P7P9j7n9rJ5nK7L2j8n0j9Rk1NJ1l2p6m7
-31988a015oK9J8J1L5K6J5K4K8L2oj4NN9P6L1l1j0j6o7q4k3J9K0k3j3K1Jk8jL0J1k7l9k9j7
-31952i58J5M7Qo0k9K7O3K7jl5q0n6L1L5L8O9M2K1j0m0l5q1o9m3k7M6Q9J01J9k4j2m3n7K8
-31918i54R6O0%k1kqpk6%K6Mk0m3qRm9k0J8QkL1L3%k3j6j2j1k4l3J3L9O0K1k7m9J1O6N5K7
-31879g78L2L2K2J3j0k9k0l1m1k3j1K4j0p4l1L5ol1m0m7K0P1M6O1K5K9O1M0k2l5k0l1J3K0
-31845g46l9j3k0l2J4Ok2qK1L3Pn5p2l8RL0l6m1K2L2qL4K5j5Kpp9o5J3N3N4K9K3J9Pm6l1L
-31807i37rl3K4O5M9O1L7J9J2o1p4l1j8j1m0jP6N0Jl3OjPRl8rj5m2k9j5J4M0j2m8J8O2P2J7
-31769h18kN3L0qqj4rM7L3j5j2l4n4j6Jj0m2m3j9l4RQ3N1k2n9o6o2K7P0j8l5n0k5K4L0L1L3
-31732i53k0o7l9mL7M4J9LK4J1k9n0NM2O0J4m8l3K8K8K1J5k8m3k0JJ1k1p9n6J2PJ1M9R8N8
-31696h92M4N1k1m8J5N0L8K4K5mpJ8k9o7p4o2k7j5k4K6L8M2J2j7kJ1j3j8n4n0k2K3P1P1K2
-31661h65k3j3k4o9m5K3J9k6n1J8P4L0m7m5j6M6P1K8K4L3J6m6m6K5kk2J1M5L3m6n1K4M0M0
-31627h37K4k2j8k6l9j3j1n6jM9K6l1m7k5nL5P8P0K2j8JJ3l1n4n2p2J9J02N0j8k5j9J5M8L1
-31592h37MJ2j5k6Mrk6J0mp0l5N9N6K2Rk3m4k8Jk2n7KQ0Q7L4l3J6K4n0q6n3l5kj1RM6K6lj5
-31553i83j0K8M6M9L1k7p2o6l0QK5J1Kml5l7RL7M9M5Ql4k6j9OJ7M2ln4l8k2M0N7J7L4M3j5
-31516h71l8JM5J5NK0j4o1p0o1o4k5J2kK8P3Ok7L0j7m1PO0M6Nm1j6j9k3j5l3N2O6K2pok2q3
-31478a063l6Qk4LN2O2M7P6O5l8m6mj4j7J3J4K4R0P4om2m9k1%m2k4RnoJ1L0Pk3k9pj0l0k5
-31440i76L0O4J5j01j20k1K4M9M5K1kj2K4M4J8m0m8k1J8M1j2l3o%j3l6m8kP2M6n2r3o4jM8
-31405a142M5M7P2J1l3k7jJ1J2N4P7O0j4q7p2p6o5L9Q4J7k1l9l3nQj6m8nO7R9O0mJ0N8N7l1
-31369h31n8jo0p1J8K0m5l4K1M9M5L6l4k7M4J9l3k9KM0N8M0k2l5K1J7k8p5k0N4J7QOk9Ooo7
-31332i84o6J0O8Q0O9ln9n9m9k8J0O3N7l5q0j1J9j0l8m5lL0L4K7J7Nnj6k1m8j7P4O9Ok7m3
-31296a009pN0M7kmJ8nOM4k3j4N1rp3p0l4jK5Jj7K6R9J14M9J3p5q1JM4%o5r5n9K1P6O3K0j6
-31258h91r2o4J0J0J8J9RL6R0N2K6%Kj4k4LJ3l8q1k2J0nk8n2p0j4L4N1L5Pk1m0LR9J13Kq3
-31221h97o2j3k4qN2O8L7l6k3Mk9m2RMl5m4j4K1P3L2n3k1L6K0QJ0k1J9K4l9k0K7%o1n9m2k2
-31184a121%L2O9O1Rrppj5l0l3OK8KOK1M3N7J1l0j0J1K8N3J0qoj9ok6k7J4j0o3n0l5j9J0j
-31145a061L3M5nl5MNL5O0M2O3M6L1ll7m9o6nJ2OJ6lj6l1NL9K3k7rJ3j2nk3j1j8n5m2J4Pj8
-31106a032L0M7l1o3l2KJ6K3K7NM2N1NL1L7l6n7QK6j1k1j8L9J8l1rljlMj1j9J1l3p5mP5R3
-31068i00O6J0n6r6q1nM7%RN3O2K5L2O0Mn3q6q6j0j4m3k7K4N0Q0P5Lm1l3j5j3k6k4L4L4J0
-31032i31N0L5JpK7M8kk7n6r2q2qJ0j8k4Pj7m9m9%P4P2k8n8n1k6M0O9N5JOL6k3o1l1k3KJq
-30993a137j5J7M9O4P5J1kJ8n5p6j9N3N5%k1j3Ol9pP3O9L3N1O6N0j0r5l9j9k2L9L9l5k0L3
-30958h23l2q2q9n2K2L5M2N4jk6J8Qj9K0P7L8Mnm6p9n3OK2RN5O4nl6l3kL1J1J6Pnm1l5j6P
-30919i34NQpn1l9j5JN3O1N9M8Nrp2j09j6J4KNj7k0n8K2O1j7p3l3K1J7J8K8k0K6Q0M7L5J1
-30882h63n1j06j15n2j7NL3R5J23M4J7M3J8j7n0m9qj3PL2m5lJ7m3m6%K5j4RLj1K8N9N9L4l0
-30846h82j1K5M3J7j0l0l0J6K2j3m4l8J6M6L4j0k7o0k0K4LJKLK5L1m2q4k0K8J9jm7l1K5O3
-30810i57K3k3n2rjK0K5jJ0L5Mn3m3l6RL3J5J2J3K6J0k2r3r7l0M9R7J19J02K5n3p1l3l8o8
-30775a053m1lK7J6okjL1L8K9JJJ8o6q9m1PJ0LL5O2M8M3K4lJ2m1k7lNOpN9K8oL3N4k6n7L2
-30735h50N1J4J5J3j1n6n1k2NOK2Jk7J7Ok8j5rJ6J7L5J7mRJ0J8j4m6k0%L5L1j5j5J8K8J1l1
-30697h19l0nql7k6j9K8M5Jrok2m2l0m7n6m7RL4Pj4J4N4L8qn3p0o6j4J3L4O8K6j4l8m2L2Q9
-30659a030N8K2nj8LK2Jj7m8n6n4qJ2NM0O8K6k2n0m0%K1M3M6J3k0kjm3n7m3k1K2K6K3O4P2
-30622i48M7PK1K4j7l8o4r2j2M7O4K2n6l9KL0K7j1n3j7P8P7M9L3K7L0j4m5j1m7l9n7n5J6L7
-30587i77J6LJ8M4j6m4mOj8n4n7m6J1L3pl5lP1Q3L4J5K2j4j7K2pp7n3K6Q1O9M5K4J8o4p4o5
-30550i91k3N7N6rk6j4K2K8l6k7j7l5kM1K6MK1k3n1l2kN6K7rj2k6m7MJ9JJ9K0j4n2p5n1k1
-30513a194rL9N4N8Pj3J1K9NRM1j0n1k9j0l3l8M1J11J18L1n7n9l2l0j4j0J5M9M2MqL1oQK8
-30477h72o2m7K6O0mo0k9JM5O5M3j1m8k4NNj2j8L1P2M6j5n8q1r0q7j2L6K4L0lJ6J9qK6j7m5
-30440a053J2K6l7q4n9K4N2K2j2l2OK5L6K7mlJL3L9L6M0nk3Mj2l4m7jPK8%l4k8j9J3L5N7K0
-30402i44j7l2n0k4lj1l0o6rN4J7J6L6pj2k7l6l1k8QL4J9K9L4J3J0M7Kl9J4J8QL1J0k9k0j9
-30365a034l4n8k5M0R2Q2J4l9j8K5L2k2p3o5L9P3M6K4k6n8J1P1N5J1j8o6n4K0J9m3k3k3mr
-30331a038MJ0J8P1PrL1K1jk6ol6n6k8%J8RK0KJ7K8l0p5m0J9L6M6Kl9j2J0l3m5j9j2K2J6K1
-30293a077K7jj6J2lmL2RJ9L1P6O3l3r2o7n9k2N9L6j7m2k8%N4O0J5j5o3j8J3Lmkj4l8k7pJ0
-30255a130qoM0J4KM6L8QrJ6N9M8Ml8p8n0j5QJ6rj3L2N8K2J9Pm1l9K8K8l0n6l8PL5M6M9%o9
-30216i99l1Lj2m7k5K6K7Pj0%L2M0RKK4K7QJ3%m9k8K2K8J4rpkj1j3J7L5J7Nl9l4l4MJ5k9l3
-30176a037RP2N2J5L3J5j9OJl5m5m4n2j9j4l7j6m3l8rnL9N0NML2J7nN7Q5J7Qqm8m1n0m1qM2
-30137a055M7MKM6P8M9nl3o1l8j2k4jN5Q0J2j5l8m2j7lNJ5M7N3J1k4L7%j04p3LK0jp3r5m9
-30100a199LJ9L8K2NM3N2m5o7oMrJ4M9K0m8k4N5L0J9J0J9J2K0J3n4o0l2mjK4O0%o9p8n3pO4
-30062a161R7N2J8N5M3k5o1p2n3m4k2K0Q6J03J3m4l4n2n3l5L8M3QJ2L9M8j1l5L2L6m6n3l3
-30029a091l5l5K7Q3N2JJ%n4l3M8Q4M9J1K3j4rJ1jNj1m2m2o4o6k4j0j0oj2RM3M6J2m8n9j6
-29992a177J7J6nl1J2M6J8Jl0k3K0M4J2kl4l3K8M7K8K3k5l1LRN0Rr1o4N0Q8M6J2Ko9n4MK1
-29955a063Kj3Nm1n2KJ6K0K8Qj2L7O3%k7J1M0rj4mlJj7m7j4K4K0kK8K0j9n0QM7Ml7m2j7j0
-29916a109J2olL8L3lj4L1M2J2j4M3O7j7n4j1lk3k8k2lk5j0J9Jj1j5l1j2Op1j09m9K6L5K5
-29880a253P9R7P0Qn2r8m5N8L9mL1M3K5%k4k5K1K2mK1k7m0jJ9L0K0m6n7k5J9J6MQJ9k4j0M
-29843a082K4M7ORL0nm2R%k2k0n8p3k0K6N5O6J9J5J1RL7J2L4M1Lk4J5L1L8Kl1n9p2l8Kk5K8
-29805a002O3J3l5LJ2k2lM4J6k4k8p5r7l7RM3K8%J0J4k0n2l3K8L4M0Lo1m1Jj3l0l4L0M7M0
-29769a129K8j2J7K8l3m0J3onj5K9Q0M4jl8j8j6l6K7P0N6K4j5nJ3l2p4l4jmK5L7J5l8o1rO
-29732a110pk2k8j2M3O6L8J2K7N0K9ooj6J5M4J2k0l2m0o1m6jj5n0m1k1m6l3L9K3jJ9jMJ6K6
-29695a152K8M5L0j9j3L7N6L1Qm5o6m1l7k8j8JlkL1O2K3l0M2Q0Op1k5K4J0J2J9L3M1lm5j8
-29659i97n9o8K5P1N0%kJK2K2j7o3o3nM7L6k9m7k0m8RP0M5J4l9m9j3L1J3k1k1j8lK8J5m3k5
-29622a151JL1N6J3j4Qj1k0j2nj9JK1L8L4l8m3%J4m1k9M1M8J3k9l3j5j9j5KL6Q3P4Ln6n0K3
-29585a060M6JrK9jm0M%k4oJ7K6%m2J9J9p1p2j7k0o2PO5N0L0J3rJ5K5J9Jk2MK0k6j8K2Q7M9
-29546i31Qk6m5JJ8j3q8n2OJ2K9Q7N3l7n2j7%K3N6J2l9k4kj7m9j7m3m0M2P6J05P2l1o1k7l6
-29510a047m0M7M4J3l9r7r9m3J1J5N7P5L4rj3L8M4J7k6qNk3m5j7L1M3K6Jk0J2N0jo3n0m1p8
-29474a196q4J3R6P6K8L3N4jJL0J5l4m8K0j2n1k7kJ7P5O4j1j1l9l0qk4J7K6j3j4n5o3j9J5
-29439a162L3J9j4RO0L5k5l3n6n0j0O2Q2M5j9j16q5l2K7N9L8L2K2JJ0J9Nk1k8k8qL6M7N6K4
-29404i66n5o5l4j3j0oj7K4M2L2K7pj4rk2m1l0j4J8Q6Q1ml4l4k7qM2O5L4rnoN3K1n1p3m5M4
-29366a030M1pk0k0j9j4rjj1k5J1pn6m2L4O4N7J9m9o7p3p1k4K9O2Q2J25J17O5j4q6m9k2j9
-29332a029Nj2k4l0j1k9l4k5lK6L6L6M1J3oJk4k6J3N6K8j0K2L9Nj6J5L1j2k1j9j2j1mj8lM0
-29295i72J0j3qM8M2m3r0k7K4j0m1m0oM3Pj2M0L7j2l9J6N6L6K0K9l5q0l8J9K0PK7J2k4j2J2
-29259i97m5m3P1P1Nom0o8m8j7K3K5k9m9K7N4j3m8k8QK6K1M0L8J5k8l8m6lP1N9nj5l2m6J0
-29223a080M3Jj1j1J8M8L9j3k9j9m1p5k5J8k0m0RM1M1J6L3N0O0K4l5n7lK6J0KJLj2m8o3l3
-29187a132ON3K2l4k5j6jJ6J7rn3l9j0j0l5QQ1O2J6j9k4Jj3KK5J3l2l7oL7M4K3L8pm1OL1K0
-29149a022j1o6k5K8Rk4k1kM1Q2R8k2r8r4l0K1K3K5m8n0J4K7L3J5J0j4l3m5J5P5J7l8k7rN4
-29114a092P8O7J2n4l7k1j6l2l3mkRL0J1m0m7jN1M7J2M1K7L4N7K3l1q0o9J9L5j4n1o0n3J1
-29079a173M6Pk8K6L9J1K5M8K6j2l2m4m1o6m7j7RpMM4O1Jm8RP6Q2K0nj8pj7l1n9J4O8O5Ol9
-29041a004m4LK2l6l2nl0K0L2QJ4M7P7pr6j05p0l3K5O1M9Ol3MK3J2k4m5j2K1N2M8NK7Rl1j2
-29004a054J6l3q3n4J4M9j7l7k8l6J4O6O2N9L6ojQJk6j0k0l7k5k7L0M6l1j0O2J0n5m8j8QM4
-28968a131M9M8M5L9K2m9r9q8qM6j5m2l3J1K6K3rl2kNk5j5K9M2L9L6M4K5K0ok1lOmJ6M3N7
-28931i11J5m7n0m2m7n6n9k4J9R0N6J5K6K1K2j1m6lN9K8k0m1k2j8k4n3KQ2O8K0m7p5q0l5N0
-28896a138O4K9n2l5Mk1l3n2k7L8Q9P4L3J6jk3j0l5n0m3n1OM3Nl1l4oN9R4P9M8M4j7o9m7q4
-28860a134q2J8P3J1k5l7j4L3ll5k8oM3N1K2lj6oj7o3l8K3K6K9Jj9ol9n5J2L0L0J6Pk4l6K7
-28823a234K9k2l7nPL1M2J5Rj4l6k0J9L1RK0%l4l2NNj2j0j0K2M9ql4l1l5l9j3L4N0L5K2j6
-28786a208l0k6j2k6j1N9N3j1kL1L6L4j9p3p9l6M0P5R1M3Ok3m5k8Pk4q0n2KL2N1Kn9j6P2R2
-28750a134K1k9m0j0K3Oj8j1J8L6J1m5n3OM4lmL3J7J5jk7MJ2j5l9j0M3P3L3j6o1p7j8J2Rk2
-28713a217l0pK6K2j2l3K3P8R2J00M9m9r4m8j0NL1jp1o2J4K5pQL2L4Mm8j2J0LK3J6rqj1l3
-28676a167m5j1K2L3K2k2jO5N1K0j9k7m6k7Ok7p8l5l3l8kQ5J44R4K3n0l6k2o2l2RK3J3Jj2
-28641a181j4K2M8M5ml6k1j4l7k7J8J9jj7j2j1J8N9J1j8J9L4K1jK1K0k8k9l2m9o1mK5J7Rj4
-28605a205j8%M3O0J1j4kj5l0N3J06O7J1n1n4k8o5o5kKL7P4K3m7m9oRK6K4K8J6k3j4PJ0k9
-28569a110k8J0L3J8kkj9oP%J2QJ2k8l2OllK1k5n2k0J4nM2O5nlj4l5j8K6L8J4j8l0j7K7K1
-28530a101pK3J1M2K7n8j04n4NL7Q6N8K2j7k7k0qk9l3l2o0q4n6k0L2Q0P5O3J3Lql8m2j1L1
-28495a201L4l3q9o5QL8K9MK2J0J3N6N6j8o3n9oM2P4J04L8j7k3n2rK2j0j3j2Om4j3Oj5J7J2
-28459a151k7OM2ll3nL7N4M2Jl6m2j5k1j5L7rp3j3K8l7l5K6N5L7K2L7J9l7k0J2P2N8k5l0J4
-28423a028J7m2m7kj8o6n3K2O6K5L5P5P4J6n3j01r4q0k6J1K5N3Q7R6L6RqKKJl0r4j30p5J8
-28388a277K8K5M8J4l1l9j3jJ9L3M2O9M9kl6k1l1n8n0l5l3qj1m8j06l9N7R7J27O6j5k7K3M0
-28354a144M0J8j8j5PM3rm7m0qloOL5L6j6o6n3mJ9L9L0Lml0n7ML4j4k9MnRN1K2j3K8N2J4j3
-28314a100m2j6j3l4j7J7Pj7p7p8N0N6K4J1mJ6N6J6k4l2k7k7o3m1N9O6L2N5K0k4l7k1qKL4
-28279a181J2oj8o1o8pmK2J09O6L6K7k9l8nk2m6j9J7J7Pj1rJ6J5K1J2qmj9K6Q2j0o7m0l2r
-28242a228M0On8jK8J2l0n8k4K3M9K0RK7K4Jl0J9N7J9J2j4l3kkk6m8k5L1K8J3nl0l8%j8k6
-28205a278K4PNj5pJ6Lk5k1j3J9N9M1k9n8k6L5J7k6j4j3n8l3K0N2N9O1L9m2l9J7N1N8j4p0
-28170a198r2o5k6j0J9M5N1L6M6M2J4l0l9J3N2L4pj6o%J9M1J0m2j1k9l2oj1J9M1Pl5n0mJ5
-28134a205mqj2J2N2l0j10m9K6J8K4J8j2m0l0K3L8j8l4j0jRM3N3L9L0J9KknM2O3J8m1m7j1
-28098a140j4n6m4j0OJ2Jj7rKnjm9k7N4M2jk3PJ1NM8L1j7K2L8o5r8jM0Mk2J5K8L4Qo7r6n4
-28059a408M4L7j5k0m1m2L5R1O7j2m2k9lkk5j8l1o8lN7O8N1J3Jj8m0nK9L9L7K0L7N4L3j0k3
-28023a142l%ool6m6l0KK6M3L4Kj2%NJ1j8K5L9kk8j7k7m0j4j7j7l1kK0l3j3m8j13m5P0J06
-27986a363O0l%L2J2klK9J7j4l6j1k0n6m2n3jK7L4M6K5K2%PL2ol3Nml2k6KlK4J08J38P9J3
-27948i96n1r5j06l9K8K8jk6n1k0K0J7LJ4k7l7pj2kjpKk0jK0O4P3k0k1M7M6j7k7l5o0m8L2
-27911a333Q2N5K0Om8p6m7J0O1Q2j6o4k4J6J5PL4Q0M8l9m9k1K5J1m0m4k9K6L8J0K8m1p7o9
-27877a363j9N6M4k0k7nm3KM3Qk3k3j0LM8O6M5J9K0Mk6o4l1k2m4m8j2L1M3L6K5K1%J3K9k0
-27841a244n1m4L0N0Mk5J3L5M2J0K3L5Nm1l1LNk4j5Qk3p8o3PL9Q4R7Q9jm4nj6j3N1O4qk6k6
-27803a084m6n1m7j3kjm1m4n8o3j3K0jrj3j9lL7M8N1J2j6j2J2qk3k7l8pJK4O1R4R9J6m7r3
-27766a304j12l1L7P3N5K8J4l1o0n6l9M0R1L0j9j3m4q0j4M3M0prlJ5K4L0M5K3J5N1N8M2J7
-27732a051n3q8r1k6K1L9K3J9rk3k9m1K4P6J3k8j5j3n1l7J1qk5KLJ4L3L7K8JQJ3J1J6l4m3
-27696a273qJ3J4j1kK8J7J3k4p3o3j8L0L4M0L2MMMj7o0m4j8ML7M4J2l9p7l0L0K1J6N4K8q1
-27660a359r7l1N5Q1K0KO9M5%nk2o5o8oJ8m2k2L3L6%J5P3L8o0o3j3k0J1N7K8lPlNLm9n8j8
-27622a408K9N1MJ5K3J2NJ9N8M5lm8q0m7K6P1Q6K5p3p8l9j0m2j7P3O8kk4jNM9R1j5j23j14
-27587a369n8k0L2P4P5J0o0l7kl7QO8L5J4n2n2m7l7j5j7M0Q4N4K1m9n0jk3l4k0J5K4rJ4N2
-27552a369J7j8lL7M4L0jl2kk3j8k5l8j6J9K2L5N0K1lj3QN5J9o1p7m3MJ5J9MJK7L0Pq0p2K
-27514a428M8O4j3l2RL5J7%pm6m7k3qK9O3N8NOK6j7n0LJ7oPK1M1Nj5Rlj0rLo0n3L9P2N0L2
-27474a168N7M6k6k3K3O1J4l0l8j03j04p6M8J39O2om6r3o6j0M7M1j9o8l9Oopll8m8j9j5L3
-27440a474P6Q6L8N5L0p9n5JK1J5k9n1n1n0jM8O7L2jl6o2l8J5K1J6KJll0k7K1L5K4j7l7Mm
-27403a437M1R9P5K7j7m3pM6N3L4J8l3n7n5n9k0kRJ4J7k5m2J3J7rjL6M5j5k3K4N4N7j2j8l8
-27367a234o9q9j09r6rL7O8P1K1K0M2L8N1L7jl1o2n0NO0Q6M5j7l6K0K0M0M7n6p8r9j20o4K7
-27333a485N6L3l4o0j3N2N4M3K0n8p6NO0L3J0MPLL1K3mk6m1j9m2m6J9N5PJ3L8K6Nj5K4K8m
-27296a274mj2j0j4k3o3o9m1KL9L0N4M1l5n2j4J3N3N5ll4%O4O0jJ4K6KlJk4n1k7L3L1K0%l8
-27258a254n5p2k8P0N5j7mMMoL4Km5jL6L8J4mJ0%m4n2m2oRKJ8K2K5j0k8j6j0p2k7P4O4l2o2
-27219a406j4nK2N1M8K2J5J5Kj8km0p8j5M3j5r0l7LL5O6K1rmN4O8L2l1n5j4rl9l4J6R3Q7K6
-27182a196k9m7n7m1K6J7L0O7K8l4o3o7m3lMk1j7J5Pk7jN2L5J1j2j2L3J9j8j5K5L5l4l5L4
-27147a334Q0K7rK7L3qm3oKmo9p8J2N6j3m5J0J3J0k0l9MLRMn3k2L7K9rn8o4k9M1P3M9J5k0
-27109a389jL5K0J2qj3k7n9p6m2N9O8Kn1o2J8L5K4J1J1l6m8M3Q5O1lm7m6m1mL6O3O0O3N1L7
-27073a159Nl8l6j0jk7n0n3j09p2N9J04O5Ol4n3m5l6j1JJ2j7n3K7N9K7K7L7L5L4J4qJ8K0j0
-27038a272K4Nn0o4n3Mj0j3On1j4R9N1l6l7J2L4J0k2k7QM4K6n0o0k3K4J5J2M7Qj1K0K7K5p
-27002a299n4j9mL7L1m0p0j2P8N2m7k9L6O1M9j5r2j14q5rK6J0j5m3n7l1J8L5N8O4M9L8nl1
-26968a429j2nKJ8K%j8m5m6m8k8J5J8L5k6p7k2P9R4M4J0j6m5mN1K4j6l8l7j2j7l0m6l2kK7
-26932a632N9L3Qj4nK9N4K1K3j8n6m7m8PQ4O7pp7n2MK6J0J6J6KKJ1J9k3%Nj5%k7j8k3lL9K7
-26893a503M1O1K4P3P7k8p1m0j2j2j4j6k1pJ8l0m3k9k0J9J7OM2%n4o2l6ML0K4L8N7J5o6m2
-26858a560J5M8j0l4P0Q1M5O0Kl5j3ll2o4n9l7j6l%P8P6L7pk4L5M5jr1r7k9J3L5K3PLll3n6
-26820a534j8jNK0QjJ4J3K0lKL9L4k8o9o5l0j6OK3K3PloJ4K4J1J9Lo9r1kR1K2ro%L8O0O3J8
-26779a374m5l0J2lj1j2J9P5Q5L5j1k4l2l4n0q6k6oj6J4N7K0k5k5Nj0m1K5N9L4j7n6k4L8N0
-26744a430K1%k5k6Jl6n1kM7O8J3Jj2m5rj7l6k2K7O0N5O0K8j5l4n2o7o8k5M5R1M7l7p2m4j6
-26708a577J5Q3N3PJ2j5k2l7l7l1K8M1Qk4k0Mnm3n8k9JL8R2O3QJ0KrPQkj6k9%Q0R3mp3p9m6
-26668a503m3k5J5L0pq3o3lL2L6K6L1M1L2Q%k0%L3J3k3k5j2j5J8M6N2P1Nk3K1nm6l2l8pL9
-26631a424K2J1L6O0P6RmJ7l5m6j8m0k3J4j4p3p4l0NK3N0N5K7pj7l9m1k7mj3l2k3okLL3N8
-26594a493J1j6jlnJ7O5K3k7j9rJ9L0J1L4lo4l4J9n1l8L8L0j4m0m9l5j2J4L1Nm0n1j0K2nM3
-26557a607J01N2l3p0l8j2j0nK8O0M3J5j6k7l1l7L3L8nkJj6j4k3n6m4PK0J4J2J4RK1N7Q4O2
-26521a375J0Mk0q1j10r0j6L2N5P6K9k9l0QM7J8l4p2k2N8N1l2q7r5qR7Q2k4n1l4pj2l0oM1
-26486a657P0L9l5J0L3ljPL9N3M8jn1l3Qk2j6ko0o9J7O4M1K2l9q4n3knl7OO8M5l3m9K7J04
-26449a551O4j4k2M4K9LjJ0L1l7j53j15J8K5l5RM5M1L6Mm8m0PK4Rl2n7pPJk7j3J2L2O2P2M8
-26412a519KnMqj0l2j6L6rm4l7k7O0O0MNM1O7K2n3k4j1q4j03n7K9O1N9km8p0qM4L3K8OMPJ0
-26373a585k1k9l5k4PK0J6j1j9nLK8N8K0Jk0m5l1L2Q2L2n3m6mNk9m1j6rK0J9llK8J4k8k7l
-26335a702J3P1N7K2L1J4k5o3n0l3m1k5k8o2o7mL6Q8R2K2k3RL6Mk6k6n9k1K8J3O1N4k2k2K0
-26300a628L1L3J0%K5L7J7Lm6j11n1J4J0L4M8O0J8k5n1m5K0P3N9L6n6m8plJ2J6K0rk9rJ1o
-26264a537k1K1O0J2r2q1p4qO8K5J0Rk2mQK0K5K9O3K9q1q0l9m2m6m5k4M2O7M0L5M5k2l6rL4
-26228a621N4n2n6%K4L6J4mk4m3j5jl1n8l5L7N1L5K8N0L3K3K8Nk0k5l1k5k9o5k3PrlK9O2K3
-26191a631j7j3L8N0rk0k5k7ok1j00p2J3P2Q0J8m2n8j4M4P1N6jj2J6L1l4m4J5K3o9p6kM8J3
-26156a705k2RM8K0J0P0O9L0k6l9m0p9m3j2j4j2N7P3M6M8On1o8rO6P4M2kq3r7o5o7j7M0L5
-26121a708L4M1K9J2kj3K2mj8Lj5MK3lqPnkJ4j3k7j8j2m4ML2Ll9m7JK3K1J4L5L2Mp1p0j0J4
-26081a757KJ7KQL9nm9k0L2J9m6n5lK5O9Q4j4o2n6o7j9jL2N6%k6j6Pmk3j0K0P0O8K9l2n1J
-26043a736N5L1j5m9JN0R7N2k1r0j14rN3QJ2j6q3o0J0N1N7N8Pk0n7n9j0lj5j4J2M1K8K9N7
-26008a662L4K5k3j3L2j0j9J5K8k4p0q2o7k1J9N0N7L2k1j4nlN8N9J2m6l9Kk2j1J8K9L0J7j5
-25973a650j1j4k5j3K7Q8P6K9JLl3m7j4j8j1kQL2nl5l7j5k5m5qPL1kl9RJ3k1K2K0rJ6l2o0
-25935a789m5k4K1M6J7RP%l0k9K6Q5Rm3j5L0N9L5L5%j3Ll2n8k5NL0km8m6l2K2N3Mk2m2r3q9
-25897a981%L8L9K3N5Q9O2j1l8qJ8j1o1o4J5L9%k2j4k0J2Q9P8%n0k3j9j7J5L4J9nK1k2n5l4
-25861a809l9l2l5L2O8K8m1q0l5O1J19M7o5l9L8N9M8J5j7m3l9ll8j9OL0Pj6j4J8N8O8Mm1j0
-25826a709J8ll2l3rJ5RL6L1j0l1m1m0k5nJ1j1J0J7n8n6j9K1j1k9J5O1N1o9o1j0K9L3J3K2
-25791a870J8J1N5M1J5mo2m7j7O6K7n9o5m6JK1N0K9j9OJ7k6m6j6n4o8QNk1K0Q7M7j9k0K6J6
-25755a893j8RO2M3L6L4j5n3j05j5O7J0m3K2J5k7n5n6l4KN4P4L0K1ok6o9j1P3P9L1l8p2p1
-25721a945n0p3LO1N2M6N2L5K9k7n5nL5K9k0o7l2l2j7m3k2N3N2O3M6j5n9n1k9k7j9nJ2N5P2
-25686a898O8K9K6Kl7j9J2L5K2j3o9p2k1QJ3k3k7J1M3O5M1K7Mrj4j9nj4j2k2o1r6o0K8J03
-25651a954R6L7m3l8l2n4l3l7l9RP5N0j0j6j4jRL2L3J2K3K7K6l6o4k7J3j0k8k0OO3N7Jm8k6
-25615a961J7K0K3j7n7MK9p5q2k0lj4M3L3K5Q0P2PrJ0K5mj8j5m3l0k7k6M3N9Mk7qKn3m9j3
-25578b055MNj5n1%N7K1j0lL1M1K5O0N8Ql3m1n9o8j7RN2N7M3L7j8n5n4l4j8j2l9m4m3l0L4
-25542b157J9K9J1k2pj7nK3J6J4J3j4mM9P3M1k1l6RL9J3l0l5k6j2M4O5M0J9m7p4m8pmonk1
-25505b081l6j1K4N3L6qL8L7k9o7n7k3J0L0L7L3Jj5l7j5M1Lk7L5R9P1Nn2m9p3o1k8j0%KQn
-25468b121l8n7m3j3M5Q0Q4O7loJ1l0o1q2o3k9J6M2K6L5O9M5%J3Lj7m4j2L%Pj9l4oLJ9N3P
-25430b050n8m9j9k0M0O4pm4k9N2L6l0mQK6M7k9p6k8J4J2L2K2K1N8M7LjRl2j00j23j02m1n
-25395b356j1K0J8J9M9O4M6j7j5j6l5k0M0P0K2l1l7j1L0M7k5p4m2N4R8J09M8k9n1k1JJ3mm1
-25361b088m4j8prj6k0j0ml4p3o1j5O3N8J0qk2j3L2O9M0Mpkk9j9L4Q3K4l5m7l2Ol8q5k2O8
-25324b267R1Mp2m6%K5N3L5kkMrj2J3j5l3j0k1n8k9k1j3M3k8rLk7j0M8P5L8O9J16N2j8q9p3
-25287b195j8%J8J8K5J0J6K0N3L4j8n3n1j0J0jk9m1m8k0NMm8n4L4N9L4L0K0K4K2m6n4l1J1
-25252b270L5jk1k5k6J3K4ML5R5L9m3l1j8o5m9K0j2m3j8j7RK2k0k0NK0N1N3k8kN9m8j25o9
-25217b467J1O6O4L4K0Rrj3K2K9J1k5o6k7PJ4l5r5o5NN4M0j9J4M8QL5%l1l6LN2K7j1j1j3J0
-25180b340O4L8mJ8J5o1j24q7J2P4J1m2MK8l2n7LN9O3N8M0qk8J1j4m4J4N4%o7n5l1m3q1j9
-25145b571k5m3k5mN6O6L7O5J0o8j8O0P9L9l4o2k7M5Q8N8j9o7p4k2O3Q8J5l6k2l0m6n5q2l2
-25111b593J4L2k4n4l8k2K1J0k4J1K6L1K4J5lMM6L2j7n9JL8Oo7n5jK6rl7l2K8K9MJj5j2M5
-25074b618N5j5l0j2nR%j1J6no5m7l5j3K7MJ8Mk7pk0m3J4L6J2l1l7OJ6L0N8Ml3J8Q1N0m6n2
-25036b694NN1R0P5J4n0j03j16r6m2j9J2N3J2rJL3rm4OK3Rl5p3m1mK4N1K1QM8M9kj4l6n2j
-24999b855M4Ro0r3n2LN5R2O3K3J0J7Mm0n8m9j7k8p6j8P0P0N1J5K2K4K3J6jl7j7j6o4p9o4
-24964c013o3l8JRM7O1N0Q6K9k3om4o8m0J5K3pl0qJ2N1L7m2p9k8K1L0j4k2k4m1k3M9R0L8K2
-24928b942L7L3l8j44p9M1K9orJL2J7J6M2K0KQk6r7j42q6j5K4O3N0M3j9j18j20m9K1N7L9K0
-24894c295l1j05q6K5J01L4nJ8k3k6l5m6j5J1L5L4m5o5j3J7K2K6j0L1O0Lppl9o2k6pK3k2n2
-24859c582JL8Nj5o4p3j0M5M9Jm6k6l5l6mNJ8M4K1j5k6n6k5j8l4j9J1L7M6K4j9n0RP7N6k6
-24823c692l8k4JJ0PKl9o3k8n0m4k6j3J0O2L9n5p2j04r2k3J7k4k9j1J4K8pl2n4k8n9n4J0j
-24788d462J5P6N5j8J5K2k3J2Jm0j2J8kj1mNj6p3m4N6J3q4p9r0p0JM5N2N7J8m4k7J6mp3l9
-24752d738m2p0n4l6k6pk2o6o3m7m0J3P9P3M2Jp6j06r3j8jl6j5J6j6rn0r6l7o0p5l6j3L5J0
-24717e679LK0j6l1p1j13r3Lj6r8j12m3J0L7j9k3k7j7m4o5n6m7l5p2q3p8o1j01j09p1p0n5
-24685g232m6p1j12n5k8r9q1n3m9m4j01j60p7l2o4l6k3n1q4j13j27j12j23j48j29j56k02j81
-24657i789j64j64j37j47k01k66k82k88k61k24k29k27k24k77l45l29l28k94k76l09l58l35
-24635a5454l43k98j94j33o2P7K21L85M60M92N47O28Q03J034J259J402J470J484J417J276
-24615c529J078Q50O70N16L56K63J95J10J06J36J60K86M23M50M53M85M82M21K58J55R9j2q8
-24592D323j58k08k31k16k98l54l29k95k89k88k42k51l00l21k89k65k66k99l19k50k55k57
-24570a657k49k58k89k41k18k39k57k48k18k36k46k16k69l43l26k46j96k67l23l76l76l42
-24548g636k96k90k87j96o8L3J28J70J71K05L09L60L28K58J55J03Q1R2N5JM3J68M30P20R49
-24523d014J178J344J451J615J679J599J493J349J203J092R81Q73P07N29M06K56J23N4Jp0
-24503A3849j93k73l30l89l98l79l65l31k50k20k56l32l42k79k39k42k50k14j76k07k63k51
-24481G670j98j46j31j74j86j89j51j14r0j40j46j23j38j15q3r8j24p9m4m5j11j65j12m1k2
-24456D705m9r4l4K7l8r3j09n9p9q8o1n6p4m5m2o4n1j1nj01j44r7q6r9n7K0L7p0j10o5m1m2
-24424B825n4j2Rj3j0j2k1j7m9m9r3p1l8j7J0N0O3l9n5rlk9p1r0j2K2m3n4j6J1j6nj1j4j8
-24389B049l7knm6n7l6j5J5j0p8p8l0NL2J5k1m8m3j4QJ8J5L1J8l2n6m4j8m0m4PQk8j28j43
-24354A168l0J1j3l5m5k7l2l1NJ0k8j7j1k3qMj9n2JM0L2ml0k0j9lj4nj1J2K9M1K8jpNJ9o8
-24316H52j31r4j3K0K4k1RM0j0m9q1m1l7j7OK5L2l4n9k6nJ4J8k4PM9K5ml2l5j3M9K1r0o6M1
-24280C50L7m7j1JJk7m7n1k3rM6Q3J9l8l5m5n5q7n3J3N2K4NNk1j3J7rk3J6KNN8Rp6l5qj5J4
-24241B9lk7LL4K0p0q5j0kl4l6M3R6P4M0k2l4K2M6K8k6l9l4m5k7n4o3PK6kqk4k3l0j3M5L1
-24204a67j2m4n7o8j9OO7R7J6j7j9l2l3J%J3K5K0K7m2o7m3J0N3K3j6NJ0K7J0n1p7n3k5k3O
-24168d49K4j8l3kJl0m1l7L9Q5K7KJ7L7kl6k2l3k4NJ5J7l2l4oJ3QK6L0J9ML1J3k2lPj6n8o0
-24129e38m1k0MRLj5JJ5OlolM5L7m1o2n9p2k9qk1J7J9K0N0Qk2QJ1nLNkJ9%m5n0j2J0K5M5M0
-24087f54J8Mk8m0Rqk8Rlp7n5Kj1lM3N8K9K6qj8%QN3Q1N6j2o1m6l3p1n2jJ7j7ML7o7o5K5O5
-24047h14M7m6q9p4k9J4L4K3k5l6NO6Q8K8nJ0m4r4l5J7L2j8qM8K4om6k9J4L7M0LrJ5k3j1J3
-24010h83m1m4K1P1L5kJ1J1k0k6k0j2jlk7kL9K3j5n6k2J1j5l8pj7n0m7pM7M2k5o6k0K3J8M0
-23973a074Q7O0ql0n5j9k9l8K2O2N1Q6N1o0j02o7KM3P0M8j4m3m7n8j5M9N4j8PM9M9j0n3m8
-23939i98oRqnL3N0Jj6LJ6J1m3m3k0LK1J6L5P8M1m0m7p2o5l1n4p7j7K1L8J18J09J0l5k6%l7
-23902a027n7p8q0k6qlK0M0M1J7J6NlPLk1l5j8J1k6o0%L6J6on9o2oL4P6Ko1K1Q9J3l7ml6k1
-23863a287K8K8J3M0j8p4m9RL6j6J2L8MJ0L2J6l8JL0rpk3pOml2m3pO9M2n3p5k7ML7N6M0J8
-23825a200qo1q3l6L5N6N6M5L2kj8Jm4o5PJ3m7m5l3k4lK2L6J6l3j5L2K8K9J0lK4K9J3qPj8
-23788a255k1K2j2n5n0j4m4k3O6Q5J7j5l5l4m1k7j4jk5l7lj6m0l9j19j20j5M6Q6Q3P5L9L8
-23755a498Ml9j8OK4O1M7K6n1j04o3l5JK4M8N6pl6J8O2K5mJ7Kl8n1QJ08Q7O4j1p3o2k3Qol7
-23718a460mNK9K3k3k4NJ5L2L3J1l2p6o3m0l5l1K8L8kJK3K5J4J1k3o6m8QO5O7kk8j8J1qk0
-23681a559M7M7J6k6n3oK3KmM1L9J1ml3r6j38o1N7J00Q6J8j6J5K0j1k4o0j5J1RK1L4Oj0N1
-23646a462M7k7n5k8rk7j6K8M4N7J6j5k3l1j6j6l9m6l8j1%J9Q1O3KM2N0k8l2%NM7K8j9lm8
-23610a460p6prl9j3J3k4m4l5m2J4L7J6jQk5m9nL0M2L8l2l9P3P0L1j4m4J1N9J8l9mL3M0K5
-23574a443l4p7m4K1L3L6K1Ll4q8l7L1J9L4kj9m4q1q0j3l%kNNj8nJ8J3K3m3n3l1l4J8N7K2
-23537a826J5N0N6J3l8l6J1M0N1J4m5n2jrJ9M3%m7q1o1k1OOK5N9N1J9k8jM2kk7RL0J3MJ1k0
-23499a708l1l9lM1j6o6Jkk0N2N9j2m8l2j1JRJ8K7lMONj0o6o5j5j4m4j2M4P8P3Nl8OJ1k6R
-23460a832J7nk2n8p0l9OL9L5J8L1J2K7O0L5Qj7l1l3m3j8j7j7K9O9O3K4K0J9o1q5n9l4l0k2
-23425a981J4L2N6R1P5j4j0k5r0j12k9J9k3k2K1L3Q1Q6K9k1r6o6k2KOJ9j0j4K6k3l9l7j0K
-23391b052pK3PJ7Nl3PJ9m8k4j6o0m4j9L0K5n7n5j1L0M6N6J4k5k7J6J4K1K4k0m5n2l0l1l3
-23356b335J2M8O8O1L7J4K2j2k2J3ll1L2M4lj2kk9j1K7J7k0m6mL2oM0O1J6pojj6KK0M8P9j6
-23318a889p6m9k2PL7M9O2K7l5o4o8m5l2l0j5K7M7J2k9j0MkLl6l4QjQK2lj2L6O8K3k5j9l2
-23281b088k2QL4M5j7o9o7j27j29jQ4O8l8j8O7O4k8l5l1m4l9pL5P2L5K6N4L0J4l4m7lPl8n5
-23246b294m6l1L2O6Ok2%J2J8K5K6Kj1MNJ3L3J9k0J5N6K5k4q9q8o2LM9N1L9J7Nj7j3Kj5l6
-23209b245jM4mk2L2j5o2k2K4L2jj2j2l0k6m1p5NJ27P8j5l3k1J1j6j1mJJ7N0N8K8K0k0j10
-23174b271j11q3m8L9P0K8jK5N6K7k0j5k1l8k3nl2m1j2OmJJ6l1OL2Pon0j05o2l4j8O7J11M6
-23138b494m3k3mj3JJ5j5mL9N0K3l5l8J6L8L1Lj7n5q8r2k3K8RJ0K0MoN3M9j4k5j0Nk8j2R2
-23101b553Q6kk7n4m0JL0J0Klj1lj5Kj4prm5l0m6l4qJ5kj6j2QL9K5l2l8j0J1Rk1k3M6N0jk1
-23061b743n4n6%L7j5l5N1Q4L9j1nj1o7r2j8R7R7K1jk9l4n8n5n5j0L1Kk7k8lJ2m6m3nj7j1
-23025c058J0J7kLL3K6M3K8MN5N0L5j4n2m3k5l2k6k7l5k6k9j5l9m4m6l2pL4R8Q0M7K5j1J8
-22990b957K7l2o0m4l5l2m1n2jN3L7M3K5j2j4K2M1L4k1o5l9K0Lm3m4J2Q7M4n0o5p1l3rjj9
-22955c292j4K4O1J9Jj8l8j8j4KK1L4K4KK3K9l7r8q4k2k2OM1O3M3K6J9j6j3lj3oko3p9l8j7
-22918c469j5NM5j2p7j1K0K7O3O0J8k2p2q3o5m2LN7J6j4J6K4j9mJ6m5l6l3qM7M9J4m9n9k7
-22883c682j8pONom4j02q8J4R8N1j0j9J1L2K4Ll8q9m8L5J7j7lk6k9kN7O4L1k4o1j5J7O2N0
-22847c751ol3k9JJ2l6r1n1L8J1o4m3PM1K8rj4MQk9m1Kpk9jn7l5K5M8L6J8m2p9n6m1OPLJ6
-22808d233J1k3j5j5l7l3l7l9LM4L7j6n5m0J2K4PK3K2n3p0%K3L7J4rpk1n3m7lJ4mk4lJ0NM
-22770d547ol0m2p0q8j4M5P5M2k1o6m6j4lnl%JJ3l7j08j18p4k9NPl2lN0N8O5K2QK5k2n1m9
-22733e062n6n2l7k0k8m1l3k8l2J1J8J5qj7l0KL5j3n0q1o4l4j1jL9P8O2ko6n3lM6K2Ql7q1
-22697e604r1l8kk4m3n8o3m1m9l6j1JL7kn3rM8J4lN6N2L4rk9k8j8ok0m3m2m5j00m3J0j6m1
-22661f315m8m6n1J7L5k7m6kK5L0m2p3n6o1o4m6j6Nl0m4l3j8k2l9n9q6j17o9j1kLpl6m3l7
-22626g431k1l8m7l0q6r9j02j00p8m2Jj5l0l0o7l2J4j3o2n7j9k5p8p4j3l6r8o9j4ml3n4m1
-22593h923q2j44j08p3l8kln7p0m1m9j20j26j25j24q9p2n0p0p4q3j18q7NJ0q2j32j55j83j39
-22563a1404r1n0m4j49j65j52j21j04n6o0p0j43k05j77j58r3q8j48j11q0j33k05k12j36j44
-22538a4499k34k44j95k01k12j67j80k09k08j90k15k86l26l27l00k31k21l19l42l01k93k93
-22516a9993l35l69m08m24m28m13l99m43m54m11m41n17n63n57n43o32p04p05p18p54q12q46
-22494c1869q92j014j146j222j225j248j293j368j461j477j423j313j097q93o37l27k0K77
-22476d9648O61J238K062L336N039O911Q602R504R400Q405O872N189L572K189J141M37o5l89
-22458B4456n14m25j31K38O17J029J334J397J248R60O48L20l7l78o41p91r11j034j044j025
-22438B5316r98r34q99r40r20q34p31p28p54p29o98o76o24n39n09n18o02o65o41o03n70n93
-22416I611n95o11o05n53m99m56n01n77n92n80n99o58o63o08o10o59o53o14o07n53l35q6J68
-22393b435N93J151J661K054K322K366K120J745J367J048P64M31P7j96l60m80n02n09n70o12
-22373A2035n77n41m83l18k04j43J07M56P08R30J153J245J190J012P26M23J85Rq2q8j54k85
-22351A7304l39l19l03l29l66l90l22k79k79k93l34k86k05j76j76k35k47k28k19k22k10j67
-22329A1380j56j57j56j80j72j24q1j14j36j64k04j50j06o9o0j49j43r4j27r0q7j53k12j46
-22305H150n6m0n6r9j13q8o9q8q5n4lK8k4r1r6j00j62j31n3m4pK4kr0j05n3o3q2j9O2M6k7
-22273F410p0j07p9m0pm1j03j15r5q0r1q2rJ6j8l4n2m6j7j8k3j0qk4p2r1m6O9M7j6j8ml1l8
-22239E057qKn7j23r5p7p9p3n4KK1Nk2o0p1o9n6k7J1Mn4p7k0J6k8k8Nm3p0o7l9nJ7L6k3n4
-22203C797n9j00q5l0J5mk3LL4K5KOm3j01j11l8K4J1O9Q1K0k9k9jm4n9j4Rj9n5n1l7m2l0j2
-22168C080Jj6l0j1l3k2L2K1l0m2l1K7J2m3lJ4J9K4k5p7q7o7k5K8Ook7l6j6k2j2%J7j6k6j
-22132B577K6jl9k5K4j1n5q2m9qk4j0JK3jl1l7oK3J3L3K4m3p2j6M8on8o1j7K3l2k2L1k5q2
-22096B033l2OJ3K1k3j6J4Qool9q1m7J7J8k2n2MJ16N5n4m7JJ1j9l2l4k5k3k1nK5NJ1K3K9K2
-22059A848J7L0J2l7n7k3J5l9p3k8l3%opJ8j5l9j3M1L2j8n3j8L7L3pj9J4L3Nm6l2k3J2J1l3
-22023A539o3m1LLJK1K2J5m0n9l9oj9j3J5ll4n5l3K7L6J1l3k9J9M5J9j3OL0j2o3l3J3qj0M2
-21986A261M6P8L7l2l8p0m2n8n7K9L1J3K6QJ8k2q6q6l6j8J1M5M3J0K1L5QmJ2L0rl9m9j3k2
-21951A081o6l5KkRK2M4P3k2n2pk0j1l7q2k9J8j6j2N6L6k6j2%m2l6L4N9L4j4m0l0j0m1n6k4
-21915G46j0nJ4QJ7K1N1P4K6j7k1j0KQk7p0m6m1J7M3J3o8o5QK1L3K9Mj2m1m4o0q3o9LJ05J08
-21878F62O8Nn9n3q0k6N1N9j2m5j5K7O0L2k5j2K2RK0N2Lq6o6j7K2L2J1J4l6l3N2N0N4K8o5
-21843G03p3k1N3O2L7K7K1j8l2o2n1l5n8n3oKQJ8J4n1o9k8J2J3qPK2J1RJ3j4o7n3J5M0M5R
-21806D42MM2L4po%k0n6l1k3n3l0jpl1K8L0M3Q9P6L9K1k8n3l2k0j4j1nMMOm1l4j9m8p8n3l4
-21767A27LJ7k1qRJ2J5qrL7L3K1l7r1qN6M8m1q6o0k9PMM9N8N7K4K7K6j6n8m7l1l2mO7P6L2
-21729B19j0PJ9j5k6j3J5K8%kK1L9L4K1K5o2j37RR6N5Pk7n3j4N2M5JJ1J4ln6q8m7RL0kj8k6
-21691A58j3j7m9j4j7j5L6L4j6l7PL3N5P3M8K9ll3m8p5n6n6o1l9lM1N6Rn8l9j4k1j0K4M1K8
-21655b2K1J6OMqk9l9m4J9K3l3o7n0j0mJ6RmJ9NM3P0M7M7Pm3o6l3j6J4MQJ5lnJKK8OM2O6J6
-21613G8o5p8j9J8J8lm4m4k5rl2m4ok1J4J04P5Nl3l0o7o5L0L8K3K1km4n3j1PRO3P9Kj0nQL8
-21574h0L6Rm7q1%P4P1O7M8M0Mk6l9j8L5j0m6k5k5n6m0k3l5j7K5k1n4n0l9j4J3rj2QM9P3J1
-21537b04m3k1J3k4m4J1N6L1k1j7lJ9P0Q8M0o7r8n5k7NK2J3%J1M9pm6j8j8k4pj9pN5P1L5j2
-21500a93k2j1J3Rqm0l3JoQM3K3k1o5l5K3L6K9J2ml9kO2O9O0J2k7k7k8k9k2kl4k9j0m5p3n3
-21462d58k3KQOOpOK8k0o5n4LO4O5O0N8L3J9J4L4K7l5m0K2Op9p6n1k8k0k6KK4K2J2Lj5J9J2
-21423d42o3p6j6PJ2j0n2j9K3N3P1L3N3M9K1j0l1l6n4j3O4M9pqqkL5K8pmNk7k8l6l6l5n7L
-21385e71O9Oj02j00J9R8O4K7mQln1n9l2L5O3Oj9k8m7j4K3M4K9pJ8N7P7O6j6o7p9n7KQmKj7
-21347e56k1l7ORlJ2j6k6l3m6JO2J2QN4O4Pk9n6k4N9K3j2k4PJ0L7P1Rj2%l9k6L0L0l0p4k8
-21309e81Ol3l1jl6m9j2j3qL4K8j8jNPJ9M6N6Mn5lL4j7nJ3k2o0l8K3M9Q2N9%m0m3QJ9Nopp9
-21268f61j22n1L3O4N7L3J4j9n6n1k2k0J1M7O0L7K2J0ml0j6L7L4L0Mk8j0K0M7k2n8k3l1m8
-21234g12K0M1k7k9lRL6Q2Q9M5l9r0q1j3l2m1lNok3l6k7OK7N2J05J06K4j4l5q5m9L8ok7m2
-21198g35qL8M8M3j3m5m1m6j6K4K5jQQ0M2K4Ol4p3j09r5kL4kPRK8K1K6N4J7k5m0o7p2LJ2%
-21160h75N2M2J4L3M8j0n5q6J0Q4N0j5k2Kmm1q5p3p0J3N3P0Q9L4J4P3P5K4o5o5l7m7n8OM1
-21125g81L7J0m4l5j2Oj3j8J3K2Qk5j5M8L9k8l7KK3J2K2j7m5k2ML2P9N8j6p6j04l2O2J5j8
-21090h46JK0QjKK6N5j1m4o9o2l8%rj5M0N1J2j0lL8Q5M7m6l9Jj9m7l8l3k3j8MP5O8J3k4j5
-21052h64l8l3Kk5K0L1J2K1j0k2J6nj3J5N6J2n5p5l0j2k8NQ6N3j4j8m2o7l3l5m2KM7M4K3M
-21016a012j9k3J7N3K8n6r3m5NL4K2j9pK0K7K4qp0m4M1M1k3JK9J1%Lql8k9pL6P7P0Nl3%Mk
-20977i88J6ql2n8JM8M4rj9m4p3l2j1L1O4L5QMk5m6j0J1k2j4j4M3N8J9j3p8j21q0J0N2K3k1
-20941a251L9J01N2k0l8k7k2j2m7l5K4L4M1J4n5o7Jj8l4J0M7N1K6J6l3l8j1j4oj7k1j8JM0
-20907a287O3O0L7K4PJ4J4Rk9n5m1k6mJ1K2K2Ml3pol9l6l4m9l6OJ2k1k5j%L9N4J5NL6O8N8
-20869a149L4L2N1Ok2l4o1k3J9l7m7l2m5k7J1N9P9L5J2Oj5lK5k2q5n1NJ6L7L9M9K9k3l0K3
-20834a139K5l3n5npppK2P8j5o5k4L4O9M2Ml8q5n3qMM2K0QL7J3m5m5JL0K2K3n2q7n1jP9P4
-20796a195k0k1qk5K6N3J5j2K9Mk3J4L3N7L3o9o1o3q1LP5O9L0OJ8N1Kp3p2nL4j3m4l8j7l0
-20760a318l4lOJ0K7J7o6p0PL7K1k3pK8L5L5O8N7kJ2K2n0r7m3K4K7l3k5j2M4K8l4l2m%rk8
-20723a385l5J8O4N2J6J4qm1l4l4j4k3q1o6j9M9N1j5j5L7N6nLM9K6oJ7Mj8l6oRl6J3M0PK0
-20686a332L4N8K9k0j4kk3m8m7l3j9J3Rl5K1N3j2n9n7k5Rrk1k4j5K4L8K0J5J3OL6N6j4l6J4
-20650a397K5km1l6%K4J8Jl0LRpKk4j7l0m9j5J8J1j3J2N5L2%m2k1K2J0RJ8J3Kj5m2PK5k2m0
-20611a527m2J7O3L4K1M9L1K1l4q6k8K9nKk9m4p0n3MOJL1qLK4K4L4K0K0L3Km9p4MM8ml5l4
-20573a601l9j3K0k9o4pK6J9MJl2lK0o4l5M5L1K8L5K7k8lM7K0l9o2l7mk3RJ1j1mj1Qjj4j1
-20535a784K5L2K3MpL8L7K3Qp3p6l9NN1M3Jk0k2k4l8n7j8M7K8j9k4l4k3M0L9k8p1l5M1R8R9
-20499a710M4m6p7q2n2ML4L7Npl1LL5J0M5P3N1lp4n2K9J9%J2Jn2k7O4O0j2o6o8m8l0kL0L3
-20462a850L8L2kpj4n0m8m7J2K8J5%M1Q4K9q0r8n4l6nL2M1L1k5qJ0J7M7op0m7K5M3j2l0Nj2
-20425a971p9m5L2oj8K1K4k8k9kJ0QJ9j6j7M5M3m6j13q5j0N1P2Q1N9Nj6n1n3mM4O0K2k0n4
-20390b067l7l6j05j4P1O2N4O7L3k0n4o0r5m6K7O3P1M4L0J3Nk2n7m9m5o7l2j3O5J43R0J6k6
-20357a991m6l5m8q6n9L8N6Ljk3j4Lok6n0j0rk8l4KM8N2M3N2M4L1k8r3p3k1NMmk7l2nL7J9
-20319b312j9mmm2K1N3M9rn7o2n7pK6lL1M4jl1k5k0l0m2K4P4Q3Op1o8p7j1K8l5l5J5M2J0l4
-20282b550j1pnK5K4k5m9l5jL8L2%j2LJ6J1k5n2k8Ok0p1j05n0N5M4j6j8ql5kL8K7J9M9N7L5
-20245b646ko2p1oj9qL9M8J3l2k8l7k6j8PK2J8J5j7o6m1j0pLlj3j9j7Jlk6j7n3o4p3m6L5M1
-20207c188J2M6P5J7m5p1m0L0K7j4J2Km8n6qn0l3RMo6q2l6PN3M5L0J5jrJn6j07l8L8O2K6l2
-20170c469k3JK9K0n5q2k2K3J3j8j0Kk1k0rj1j2pk3QPn9n4lJ4L7P0N2Ll4l3pk7k2J7L1J8L4
-20132c642L5j7l9p6q9o7o0l2k6k6j9o3q7p7j4J6K3J2n7o3l8l6kj9pK0M2Q1%m7n8r5o3m2o7
-20097d699m8oK1j5m1mj4l3L0On6j9K4k4o8k4l0m5m8n4m8o2o7qL4Rj5rn3n3m5o7j21j58q7
-20062e897j1J1k6n3o3m9j3n9r6p0n3NO8M4nk1p5j38q5ql6q1n8m3l0m9r2j07j03q0o9o0o5
-20029g467q3p8n1n0r1j00p5p6q9j31j95j87j12n6n2m5r5j67j22r6j45j73j20q9j22k00k19
-20002a0486j76j54j75k12k30k35j85j87k46k42k40k94k80k43k43l33l50k86k65l36m12m57
-19980a6267m62m44m23m50n00n19n59n57n81n69n51n42m63m00l30k60k41k71k74k49k63k12
-19958b5387j55k7K09N98J169J795K306K626K721K564K217J760J272R27P45P09Q48J254J863
-19939A4K445K753K810K685K386K016J624J342J128Q38O13M88M07K50O6K3Lo9j84k81l55m39
-19917B0563m93n03n15n39m94m83n16m85m06l76l91m16m53m35l83l14l06l72m17l46k23k04
-19895A1493k40k32k57k52k12k23k23j91j93k24j97j79k24k37j43j37j51r6o8j12j87k11j84
-19872G120j21j08q3p5j34p8qq5j34p7l6m8q0q9j09p4m2q9q5o3q8j39j59r4l4j02j58j27p9
-19843D522j2J2mj3Jk4j01j01m2m2o6n9MK3j7r2m6K0k4r3r6p0k2Rmk8j5k1k4K2k4l9K2Rp4
-19808C491j06j49j25n6k5n4k6%k7m9J3J8k8m0n8oL0nj4j4j7j7J4L2k8l0Pl0o2p7p1p3l2j8
-19774B368m3m3n0k5J1N6J7m7p4k5jj5m0k9M5L1j9k8l8n4J1J0j8Kn4o8j4L7P4nq3r4l6J7k9
-19739A747j04j04m5j3RL5K5N2M4j4l0j2m8p1p4m0J6N0L6L9K5l4k2J6M8O3K9l1k6k8m9n4p2
-19706A363m8qL0K2Lm4l1l7p7j2J2lRn0m8K1N0J7l9p5m3OMk3l5m1n4j42k39j6J47J12Mo5N
-19671F75J5K8N2L3k0J7K3mjl9m1k8J4Q3K4n3n5qJ6j5n2j8L9K6L3k5o7m9oJ8k7j5J7J8j5k7
-19635E66k2j0j1qk6m2k4j0pk0J5O4K2rJ5N9R0M4l0p1o3j8L0K0J4k0p7j02q6m0J6K2K6J9M8
-19600C74qn2m7j2P4J09O2rp1p0j7M7O3L9Rl6o6p8k0Pk5k7K0L0K9K3qPK4qQJ3l1n3m2l5k7
-19563A96l1J0ll1j3m4k9N3N8O0M2L7L8Lj8ll7q3l2K4j1l7n1n7OL5nm8k9k7PM3K5J2LJ9l8
-19526D4n3n3n2j0L7P5M3L4k4k0K6j1l0Mj0oL1P3K3ll7k9l5m7lj2OM5N9Q7M7J2k3n4n2n1n2
-19489b1m3k8pk9j5M4K7k5n4l2j2k9m4J1N0l1r6n0J8L6O4Q8K3l3j5k5j8J1K3K9K3J1J4L3N
-19454i7m3m4n1n2j8K1K9N4K5OM2L3j0o6j3N3O3K2K3j6n8k3k7K9L5JL1L0p7j02p9k8J0J6q
-19419b89k8n6m5M0Q3N5L9j1j8qL5J7l5o1l9j8LL3L4k9j9K1Nm9r0j0M2jo8k8J7M9Q1O1J9k2
-19383b90j2M3J7m2o6m5nQM4M2L8J9l0r2r5l0K7N6N0M2L4Q9P9k3m9m4m9q6j01m6NJ5P5R5M1
-19348b86K9k4j12j19k0O1M9j4m9m4qL6K4JRk3lJ7kK4L5O8%m5l3l4j7l1n2n2l4J8K0OK4J0
-19312e71qNl4j7O1Q1N4M7ml0J1K3J8Oj2o6p9m8j4Rpm6n1j1ok0J1N7N3L2J2j5k3J4L1L8K2
-19275d77J0jl1p2m3l7o6%L8M6K5rk3K8P1K6k0j1Jl1l4k7l1L5K7o9o4k6k5jQM3N0LkN7N3L4
-19237e45K7kj8j8j8J1m6n1PM6N0R%k1k1mk8j7j5m0p7o6K4L9L4K4K0L8K2pk1%PO8L1m0m5k3
-19199f66k8l0L5M9M6O0Kp0p4p0l8J8N0J7lRqL7L0l7k4k0n5l0J4K3M8M0kqk7k5%M8J9j1K6
-19162f55J0m2n9l4kK4L5Qn7o8k1Jk2KO7O4L3m6q3k0K2Qo9k9K5%M7O7J1m5k4j6l5l8j8j3j9
-19125i91KK4J7Q3R1l4p6l9l5K0K9n1n9kL5K4M5P7M5Kp3o6k0k5k2k4LJ2K4Q0M8J5J5j8l8p
-19089h89Ml2LPj1L1N3L3l1m7%L2J2QKl3j5rk6j0jl5qJ6L8j0p0n5mL0K6J8j7l4l1J3M2M5L4
-19050i21j%M7jl1k5k4o%k3k0RJ4L3P0O1kpM5N9j5k8K3K5K2k2p0q6j8N7N6Kp3r8o3J0L5K7
-19012i39J6MQl6j20q1m1JN2J7j9k5j2m0rM6M7N3N6M0M2J0ml1n4RL7K8J6jn7p6l1m7nP0M1
-18975a035lj3nR%LM9O3Rj4loj7l6k6K7K9PJ8N4O3m0j31j21l8j7n0j6P6O4K3rl5l9l6K6L2
-18938a138qk4j6o3n3j1N9Q6K3m5o8l6M0L2N1M0J5l2n4L0Q0P7L6k7o9KM1K0kJ0ml1ljj8o0
-18902a121q8m0J3O2P4P7O8J9qok2J0M7L9Pl4m4o9p6l3M6J01O3nr8o9L4N5Jj6j0K1N6ok0j3
-18866i85mnqRk3m1k0j6j1kk7j4J0J5M%j1jj3rM5M7K9J7p9r8l8l0k2j5j0K1L2M1M3J5Qj6m0
-18827a202nL3M3N1j4m7m7l9RQ2L1j8L8M9mm5m6j5J6M2MML7nNM5N2J3j4p3o7l0mJ4k1k8PK2
-18789a127K2l4q6p1m8l6l9nP5P0J0l1j5JJ8J4%nJ7L6L3K7jqJ3j3p5o3J7O4M5Lpl4m4l6kN1
-18751a264N6J3L2M7Qk9l8m0K1Mn6m9pJ6jl7l6PQK3M2N4J8j8KJ0j7l1p5n5L2P6N3km3nL7L0
-18713a214k0n1q5p0QP2N3RJ0O8K7n7m6k8k8m8j7K0NLK6J0J3j6m1rjn6l2M2Q9O0L8%k3KL0
-18676a257N0K1l3q8l8Qj8j2llK3K1k6j3J9O4O3Qk1l0k5l6m0MP3J4o8j7PJ2J5M4J8n6n7j9
-18640a396%OK8J3J5k9j09n1N5M5PK4M9L2J0NJ1nj0qJ%n9m7pl1j3K2J0RM2P0Q2M8l4m8j0m
-18602a277l2n9m0k0qk7n1j8J2m3k3M3L3J8K2m0m7l9l5l3m7k7L9P9P2J8n2k3L5M3M3Nj5%J1
-18567a483ll0j7l6j5j4l1qpJ5K0L4ml8nO5P5L1prn4n6Lk0k0K0OK0M0K3j5k7l9j6N6Q5Rp8
-18529a530j8Qk8J5K5nJN6J2n0j6N3L4j4j0k0n8n5l9jO1R8R2L0q2j08n5RJ8J0nm8o2n0l4k6
-18493a792j6J9P2R2M2M9Q9J4j8mm3n1m8q3r6n0JQl1m8n7K6J19J18K5o1m6J1L7L1J5j6n8j6
-18459a766N4Mn1k9LQj6K1K9pk2l7l1j5N9Q8O4K9J0NMo8p8m4j7J6N0K3L7L7K2L0Jk3OPj5k3
-18421a635QJj6KLoJ2j5o3k6LjK2M2L0PL5K4l2n7q7q2OK9jl4%M0O5P0L8pm8l3K0O0L6k5n3
-18382a668l5L0L0m6r6n8k2L0N3L7KJ0M1J7lRqLLj3l0m8n1n4k6k0M8O8J1MJ8j3J7N7L5k6n0
-18345a744j9Mk4jL5K4Kj5k7j5jj2jK7k9j1J0MK9k7n3j5L7K3J1k0l1l2l7m6j6J7O9R9O5rn9
-18308a788l3jJ2J5J3nj2l2n6m0k7m1j1J1L3N4K7L0L8J2l8l4k1L3L9j6k7k6KL2J4j3j2J2P
-18273a849m5l5k4n2l4M1M6J7LL7M5K6KK9M5k3n7k0PLj1J5M0l6p2k2k4m6m6J1P7N9J9N8N3
-18238a763L0jk7k5m6q2p8LN5N0N5M4k3r1o5%J4j3k3j2K5J9NjpNJ4Rk2k7o5q3p7o2j1K5L8
-18201b213P9M5Lk4j1K6J8j3K4L7o9q4K2J11R9L5J7m1r6n1M4L4k1k6j6K0L8M0M7J2k9l3K2
-18168a954K7Qj9j7J7jn1o2k9J1Ok1n7m1K3M0K3k8n4JO2N0j3k9MJ7njJmK2K3Mql8o2k1L8J4
-18129b124KJ4j2j6K7K5k5l3nQj0J7J0m0o5n4l6J2K4j2ON0M1M9O0L1Mk6m9j5K8J5jJ1nn0m4
-18092b188l2l5n3k2P1R3O6k1r0l5JOK6Kl9j7K3L1J6Nqo7n2N2P9J7m8n2k0j1M0N9Kn8p7p0
-18056b406m9M6N7Loj3lLJ7K8N2K0k8rL1j2n4K0O8L5k0oKn2o9n0LR%K6M0j6m4k4K2L9j5o9
-18018b424LM1O9O9Mpj%j8m4k5J8J01Q1J4k1j2q0j05l4j9j8J5%pK1nm7l3K9O2J9j4m8m1L9
-17982b418N2N8L3j6o2n2m2l9L9P8P5M8o9r4j6N1M4lo2o9j6lK1J7j8n7p1n3oN1N6K8K4j2j09
-17947b612r0J2N7M2L3L9L0j0Kj2k8m8k6K1K0M7L7K3jj2oOj0m0n9j04m2K8N5O1K8nLk4rK9
-17911b565K3j2J2M2Ll8n2m3J8Q8P6L2k5n4n7k6j7K9M3p0j22n6mK7J0J1M2j2m6pOJ3PM6N5
-17876b623L5P8L7%MJ8J4k5k9j4Nk6n1k6J7L1Rk6q1j03n0L6R2P1ro0k9j3j7L5M3L7L0K8L8
-17841b524K1n5j13p0K1L6qk8l7mJ3Nk6qL1N6J9l3k5lj3nj2j7j7k1K3K6RL3Lkj1j1k4K4O1
-17804b686L2Nm9j01j19l8N6K4l8l4QK7j8l0j2L7O6N5J5o7o0J8pp6q1l8K0L5MrN8Q8L4k9l4
-17769b944k3k9MN3nj3Ml0n5o2m2pP0M9k3pO1Q5J6m9m3p4q7JM6qJ6P7L9j6roJ3Nl2j8lrJ5
-17730c040j2n9p3j8RJJ9J8J3J1k8kj5l5k1LK9N9J4k9o8k4N5M2k3j8j4MPNL2J5K7L3l6l2%
-17693c151l%l4k9L2L9j5m4J1qk6O4J06K4m0o7o1j1J9Pm0m7k8l0o9n2M0Q9L1k7l2k3PL8L7
-17658c293On7n8n6k7J6Mj6k1n5j4L6M6L4j1j7J5rn3m7n0l9NPK6P5N4K8L1J0%n3n7pK9K8j5
-17621c505p0o8o5NP5J9o8m5k1KN7J2nO2J7n5n7l0j8j0N9K2n0q9l7KP0R1o1j03m9J1O8O1j
-17586c774p8p3l3j5OjL2M3kn8o5j6K6J5K0K7J9j5n1L5O5L8Rl0j3K8M3Mp9r3j17p6M2P2M0
-17551d025%Kmj1l0j1J9j8lK2j5m1m8rMl0m2l6KM2lm3j1rn3l0L8L5j8m8k3J5k0j9N6O9Jk6
-17513d321K8K8k9j27r0jLMm8j00o0k6K9N4M1L8Jm3o2m4m5j0O6N6J0l8m7j8omK3K8m6k7n8
-17478d841q9o2k6k5L7Q5M9On7n1rk8m9k2L2O5J6n1q4r9p0m6J6L5K1NJL8Nl3m4l2k2Mm2j15
-17442e482q0J0L9J3l3l7mrl0j7M4M9k1m6n9j11q6n7o3n2j1L4P0L0k1o7q2n1%K9j2r4q1l1
-17408f319o6q5o6JO1J5m6m5q8j08m7j1n9r8q3l7RJjrj8j4k7m5o7m4jNk7m2n4q6j15n9rm8
-17372g732j06m8J7Qp0n2k3n1Ok5r0j03j04j23j04q4p3j00p4n2j14j00l0m0j20j60j15j01
-17344i763r9j10r2j02j23j52k09j68j44j42j58j64j93k15j89j59j49j76k01k46k66k73k52
-17321a3745k07k15k47k67l11l41l40l82l99l78l69m09m80m90m93m81m90n57n99n74n14m63
-17299b2751l76k18j3K43O64J139J634K089K463K711K738K546K267J860J389R97P44N33K80
-17280I39J38O0l6j80k37k48k63k46k61l24l24k92l10l27l36l35l93l81m03m12l89l55l27
-17257e242l82l79l02k35k36k65k24j17j4J05L02M96P07R91J354J707K055K363K596K732K711
-17236A0723K526K112J580J059N56J26j46l48m82o01o91o74o57n85n13m83m57m48m37l83l65
-17215A1412l86m39l90l27l33l37k91k50k34k31k38k24j59j39k04k64k09j24j05j49k04j49
-17193F026j12j40j68j63j66j22q8j22j41j28j00j21j17j15j51j40m7j3q2j22j38q2l2m3r6
-17168C277p6l1j2o9j48q6K2k9q1j6M8mr1p3k5Pml9l7n7r6m6k3o5n9p2j01o5nMK3k7l9j3J9
-17133A911kq3j12p7m2q0j21p7kJ9nroo8o7k3nM8K8k0m6p0m5m8p2m9QM8J2n1p0q4p3k4Mpm0
-17096F00n9l6j3J0L5M6M7qn7p2m8l2qLk6n6r6q4j08p3k0M1J32R6Pj9j9l8n9m2m3k6l1o7p2
-17061a95o3l6J8L1jj9kk2o9p6k3oOL2poL0M1N1M5j8n9l1k5n7n3m8o1k1j5j7M2M6J5n0m3q
-17024f74j5K2N5k6r0r3m1%JNk8J9J3k4OJ4j5Nj9o6n1n6k3pk4l0k4L1L4m5k6Rkl0kkK3K0m3
-16985a199m0nj5p3p7p9o4l5J8M2Mk8o9n2oOJ1L5RJ0K5M2L1J7N4Pl5j8m0o0o6m0j7j7L1M5
-16949a648Mm6j2kJJ4k5k0J5L4O1K4k4m7o6n2mK0k2mj4j9J5j2k1j4Ml7m9K0K4J9Jm5n9j00
-16913b086r1KR4R5Pl6k6kL9%n4%K2J5L7M4K1k0j09o3j3k5Pj3l8n5n1QM7O3M4k8o7m6L6J6
-16877b226k2k4J4nk8q0p6j5J9M3M1K5J4J5qm4j5lm7n4PM3L7ml4O4P1k6o4l8j0n3j15q2o9
-16842b749n2nO0N0m4p0k6L2O8L2l5j8J1k4o2j9QMj5j9j7kj5j5nk9J2j5k9K5M9M7J6K6M5j5
-16806b795p3n2%k1n2j4J5nl9n8k2J1j1n3n9k5j1j6j1J9N4O0K4J7mp2j26q2k8PM0M3J8j3m1
-16771c375m6K6K8nl9o0l2Jj8O%k3k1l7k3j6Mm6p7o3K7R7M8j5POK9J3m9o0j0L5K1Rl2n0l1
-16734c771j2l2l0j1k0j6M8M6ln1o1o5KM9NPNj%PK0k9o3m2m4o6k8lJ1j9o0m1j6j3k8l4k3k6
-16696d408rM9O8lr9p0kjm7o5l1L4K8l2m5kKk9n6m0L0K5k9l5qJ6L1N0O4omJ4l8q3p1qJ0j7
-16658d817m6k3N0J6m8l9n3p0l1rK6N3L1j1k8mNl0q3l2J2L6M8lp0r3m8k6l0l5l3l4n2k8pL3
-16622e473J9j7p4p0rMl1l9j9L9J6k0k3n1j9k5m7p2n6l9n6n3o3m4k1N0N7j5q5j19p8LK7K3
-16588f380Qj2M8N2m7n5m9p7j02q4r5j05J7K4l7n4m1n9p9n9m5o7p7o5o0r0q3j8mj6j1j3k6
-16555g761p8q1q0k6L2m3n8p6r5rl3q3o7mJ8k5on3j07q2m2m1p0j02l1Jl0l2j05j46j50j97
-16523i662j51n8n3j10j32j00j01r9p5n8p8j18j52j54j72j31j00j67k18j75j39j79j71j43
-16499a2696j54j25j50k02k55k53k10k00k73l13k49k00k38k97k98l05l18l55l75l58l31l49
-16477a8504m77n66n48n21m92n17n63n29m89m47l97l58k33j1L04O99J135J609K055K367K530
-16456a3953K520K347K050J725J399J107Q00M99L00J77M3p8j37j60j74k40l39l63l92l79l47
-16435c595l23l08l21l60l56l16l30l56l43l04k78k50k64k51j85j15r7k3J48K79M28N94Q38
-16412f088J150J477J820K130K370K501K528K375J983J506J005N23J51q8k78m65n54n31n35
-16393A2980n38m99m76n40n93n43n25m77l97l27k66k94l72l76l01l01l15k85k65k23k20k43
-16371D604k55k42k15k28k31k09k02j73j16j36j64j69j63j56j63j49j14j12j40j64j62j43
-16349G98j00q8j14j13j12j29j82j96j60j03r1p5o0p6p1r2j19q4p3q5j05j19j02m4l4p0j05
-16322a904j18j35j30j01j15j30o7j6n9o8q2j39j27j03j03j17q8o9j67j58m4k4p1j19j37j21
-16296d512r8p7j05r1o6j25j46j45j72j91j32j11j25q7j19j62k02j97j68k00j85j50j28j38
-16272g832j73k24k09j71j83j85k30k53k15k13k39k67l00k81k33k78l43l72l52l43l08k92
-16250a3496l18m14m98m69m86n34n35n26n29n76o22o46o19n70n80n62m77l63j64K04O21J181
-16228b0978J876K557L187L684L945L886L503K890K110J343P39K46j32l62m93n94o80p64q21
-16209E142p76o91o45o21o21o08n74n80o03n93n74n93n76n62n78n91o00o23o36o29o63o18
-16187h413o03o24o31o31o55o57o92o67n84m65l44j55J91O38J255J954K634L307L865M170
-16167B893M066L527K804K044J330O97J98j42m03o10o82o95o97p01o93o89o87o53o14n72n72
-16146I149n63n53n37n64n51m76m44m54m22m07m48m17l67l73m10l83l75m22m36l89l17l14
-16124d73l69m24m53m39l92m46n05n03m80m43m15m16l75l65l31k40j74j28J8K22M02O25Q72
-16101e232J041J169J330J420J453J388J204J094J011Q59O93N67M68M18L25J80Q3N2oj13j63
-16080I241j35j03q4j00j69j75j51j49k06l04l21k66k56k89k86k40k00k17k51k33j90j22j04
-16057D690j42j76k31k54k53k41k30k58l22l27k53k30k14j75j94k17j57j37j49j23m9k6pN6
-16033C81O9N1J23J80K16L10M68O07P44Q97J064J236J333J461J538J504J420J337J159R42
-16013A7040P39M95K78J14jr3j78j97k06k82l09l35l33l26l23l04k65k50k96l04k52k57k99
-15990A3856k91k45k13k11k24j91k00k56k49j87j62j48j59j68j48j52j87j55p3r4j36j02q7
-15967I818j16j48q9n1p2j18j28q2p1j07j37j59j27m9ML2l3r9q9j3j6o6o7p0n2l1jLn3q3n6
-15936G674k8o4j41j50j06n2l9m0m4k4lj3j8lj9p6p6n8k8jL6J8K8j1q7j20j72j60j06r2l1
-15905E994L9J0k2M0K8l4q9o9n6j9k3l0o6p7j6J2K6Kk9j08j25p9PJ4J3J0n0p5q5r0o8n7nL5
-15871D958j2m4k9j0L3M5Qk5n5j4K7J7J1k0n1l2j9r8r9p8l3J8M8K3n2r5j06o2K5O0O0K5l4
-15838D390m9k8m0m3l5K4ol1J5nk5m8o4l0J0K0n4r9n2j2k2n5r4p6m1mK5K2K0K5M5N0J1l5o4
-15803C645o1p2l0J9l1l4j3k8n6k7M7O3j2q9o4nkqJ1k5j6MRj8n8k9J5M2L2m2p8rM9nn9m0l1
-15766B994n2n1l7k5%j2j0k1n6n2pK3L1kl4K1M6LJ4L1j5k4kJ1J4j1m7n5m3j2M2N5Ol2p4q8
-15730B529l2j3L1K2J0M6L8n6j11n7K0N1J8m6k7j5J8R8J01M0po5q8m1rOQm0j5k1m9m1o0l2
-15696B211j3j8kK7K8J3knK9L1k0o5j01q6pL2M3MJ4K4l4n2J8M1K8N1J9m4l5l6j8L6jl8l7n7
-15660A978l4lL8K3L0j1n6m6nl0l5j1l9l9L7Q8O7N8N5M7m1q1n8k3m3lRj7l6m7m3m2m1KN4P3
-15624A775O0L4j3n3o6m3oj4L0R7O5j3n2n9m5p7n6K7J1j5Mk0l5j3MPj6k8kJ3N4N0ro1n6k7
-15588A452m3k8L7Po0k8L2K6J0j2j9j0k0n3n5k6K6O9J6l3n7m9L6Rj8J6O0O1J8Mjqp2m0K5K4
-15552A296K8MJ4L3j2q3r6LQ6O1j7o2l1K5N0L5J7j9j7K2OqQQn9o5l1Nkm7n4n8j6LJ1K2ok1
-15514A033L3M8Ol7n8k3j6j4MlJ5lj9LK0L8M1k5n8l8m0j2K2K1k9m%k8Qkl6k2k1l3K2N7j0l3
-15476H07j1J8nk8k3j5L0kJ6L5k3n0J2M3o4o5ll1kP7P5Pl8k6n4q2l2lKK3M0L7L1J7joj2p8
-15438F16n7k4n8j3M1P5K0m1l3KK0K6NLN1O3K3n8j33q7KJ4J0J3LJ2J5N4N1k5l7j8J9M4Pk6
-15402E79nJ2j4kJ3j9J7M5l7o9k1J8j1l1n4m0l1L5R2N0j4n3l6nJ5J0m4lR0P1J0On1q2q7m5
-15366C09j2k3J0K3K1P5R1Pl7k9l0oro3q1o6rM7Q6N6j1l8l7jK4K9K6Km9l6q%j9p7q2QP1J7
-15328A79l3q3j04n1KP3N7nJK6om8J4L6K2Nk7k5k8lK1M1M3j3k9l6J2L0KK6L0mk1m7n0%O3M9
-15290A19nn9k4M6J4o1n8K0N0K7kl4p0o5kK9J0j6j9J8J5lL7Km3m9k0OJ4nl0m1n7j0L0M8L9
-15253a49look2k5n0l8OMk7j0J9JoJ4K8K1qk2J3Mm2m6l7oJ1N3N3K3k7o3j5K1J3J1K0k6K0L9
-15214b60o7r6mQ5Q0J8n2o1o6p2k3L5N8j1o7o9j4K9L6M8Pk8PR2O7pk3l5l3J3M4j7m3j9J3K
-15178d33O7J05Ln7m7n7p8l6M3K6l6j7Jm7n2k0j5j1J3lK2L6kqk7JM4P3M4oj1J2Nm3l4J6L1
-15141d98K1l1q1l2j2k4k1K6K4k8j6J6nj5K4k3j8LK7k8m4J7k1q5n4k1K1N9J5m3nj2j0N0O3
-15106g61M1kj3J5K0j4l7n1m8m5m7K1M0K1L9M4oq2m4J5K2K2j8l9J7K8pj6j6lN0pk8M2L7j0
-15070h20pj8l7k4mMlj5J6M4J2k5r8o7j5J6M6l6p8m9J4Mk3l1kN2L1k5j2jq4j10K9J34Q2k8
-15034a128p1k1NJk2n9p9n3k1J1K5N3P6M2J6m7q7n0PN8J1n7J3Q4K4j8j0j9l2m8n6l3nlPj8
-14998a504k0j2m9m9KN2K2j6K2QKk6j3J2KK5L8K9K0j5l9n3p9j00r1j7N4Q9M4j4Jn9r6q6j1
-14963a927O0M5Lk9n0o7m8ok4l0RL3J7k4mk2m5RJ6k2j0J6L0L9L3J2K7k3j00k4N9L1j6k7QN
-14927b046JL1ml5m0k6l6p9p6n0j8K9K0k3k1J1K0K5k1l9n2m4QJ2%njJ9J1o8j41j19lO4O2J2
-14891b622qj5l2nPk4lK3N6L0k0n8r5j7L6Qj7m9n1l0l1j9Jm9n0lK2K8Mp0p7m0m6o1o8k8l8
-14854c411j6k8n3j8m8p8o9j3kl4p2l8J9O8Ll9NJ8k8m1l9n6j7j2l6o4r1r5p9o1l7j6J4J6M
-14819d444ml5m3o6o9m8n8q4n7o0q0o8o8q7j07o3K0M5L0J5k8q5j19p1o3n2nk7m9n7r9j03m1
-14786f130lPr1j36r7j40k09j79j14j40j45r1n9o2j00j15j05j47j50j74k05k54k91k53j87
-14761i570j66j92j47r3p5j08j04j47j66p1N5J49J98K36K85L62M41M32M23M49M78M42L61K93
-14737f235K70L34L80L03K19K07J82J24N8K1j4n3j12j69k26k17k21k43k30k56l02k99l57l77
-14713g213l45l59l61l25l26l67l85m25m29l88l31l60l52k50r7PJ25K58M46P60J023J254J498
-14690f942J698J767J784J812J834J710J539J391J210J045Q90P77O31M19J81Lj05k04k83l30
-14670A0827l57l59m07m47m18l81m26m01l12k90l05l61l48l29l21l02l16k95k74k77l19l32
-14648C250l10k89k82k67k41j70j45j45j54j72j59j33n6P8J71K63L51M14N32O90P98Q97R48
-14625E869R38R08Q68Q14P50O31M34K40J09O4L2o9j48j86j99j72j28j28j72k04k34j78j33
-14602I706j83k03k01j93j96j97j72j87j84j53j66k05j78j07n0p0j20j64j47j13r5j10q6k2
-14578F204l8j03j37r5k2m7o0o0n8l9o4o2o9r9n3J0k1q6p4p9r8l8N0jn9p3q3r1q3q0n6mjl1
-14544D300kKj1l0m1l1n2o3j7K4Lk5l6n3p3r1l9K1J9j3K5K4o5p3m9o2jM9j4q3l8KK1j7j7j8
-14508C476j7j5m2n3n9p7p5m4l1J0Ml1j7j5k2m7p0j9K5Nm9k4j1rK2k4m5o1j2J3l4k8l5n4p6
-14473B459l6n9n3J7L3M9M4j1m8q1n3K5N1O2K9Lonl8q1q5l6K7j3m3m7n9m5l5lJ3L6R1N9KK2
-14437B185J7k6o5r0kK9m3m9j9K3J5J0L1qnjn6l8J2o8q1j5L1L1K4OKk2p5m1M4O2M2J7m8q3
-14401A746o3lK8j7PL1Nl2m6j7Kj6m2k7J6L1K5l5k3J0m4o3kM6RMol1rRM2L2m3j4KNLol9n8
-14361A417OK3l4m8l3o6n9KJ8KK5K7rl3o8n1%J6nk2LM5P6rq9k0N8J8k0j7n9k9PK8O1K7k6q
-14323A154l1n1j6J2Lj0K7jn4n2l7K6O5K2j4Pj8%Q0O8m4p7l9k0MM0K1l7m9l2k9l9m4k3JO1
-14287H74P0J4J0k0o8n3pL3L4RmlN4K7JJ8n6n5k6K0M2nJ1Ok1j6K2K6k6k2j7l5k7j3J7M1K7
-14250H82qK0L1J1k8m8n1l0m9o0n8j7J8M8L4%l1j7qoJ9rl0l1QK2k2l7l3j5L5Rn7l4J7K9K9
-14213E33L1J1J1O8P9J9j3J4M3M3K1k6l2k0k8q5p4l3Kj2m9k7o2l9M1Q6M6j2m2m0m5PM8mrK0
-14177D71M0O1K2q7m6P8O2l8j24r1j7OK3K5K9P2N9k7m6J8jj9m1j2N1P6L4l1n8o5oPn3n8J0
-14142C24N3P6P4N7J3p7o3ol2%PJ6K7L9N9j4o6o3j0l6q5m8%Rl4k7K8Pk9J8Q1P0K3mk3l4m6
-14105B84l5J3M5O2N3Qo5n2j5oRk8n9QN5Jl3qL4L7k0l1OK0k6n6l7m0NM6N5M0mMnl3k9Kpl4
-14065A64l6k6j6l5pM%K0M2L4Kk7q3o3K8K3Ln5k7K7J7K4N7P6N8J6J5K8m5r7l8oj6%J9K0k3
-14028G7ok1n4k7lK0J9J4L5J4m9o1n3QN6L1M7P1Pk0J3M9J8l2k3rj7m1n3p7k7M8M4L0rk8j8
-13991b7knml0pL1j3J7J3m5l4j3lL5O4M8J9lLJ6RJ8J8l1q3j22q2LO1O3K2M1J6l1l8l6j1j1
-13953a34k4l0MM0Pj4LMk6p1l9L6L6k7L2P9M7k4m5m0l6OPJ6J8k8k5QJ2O3N4qj0j9k8lj4k5
-13915a98lJ1JN0R2L5l8m7k2j0o3p5l0KNom9k7J9OJ3M0N2NK6M4J0K8%m9k9k3m2j7J8K8J1l4
-13877b66m4K4K9n6o5J0R6L6p0m8LRK9N7lm4m9n1l1m3k2K3J4MNJ4N4M8rj6l8m8OL5Lk3N1Q7
-13839b89K7l8n1k7om8k5M2P6L7k9p8q0l6j3JK6N8N8J2n0l9K7N9M4O5O0K8%jml1l2m4k9Qk
-13802c24m4o2j7K1M2N8M7j2l1k9jqk5k0J2jm4m0pJ1L2J3j5k0J6O3P8L6J4k1m3j2K6Pl7l9
-13766c76j8L7M5J8J3j2n2j02j28o0j7k4j8l8K1R5P5J02P8L%RJ7Mn0q8k1P3N8K6L2J6ll2o4
-13731c81p7o5m2mK9L1K3l5n2L2J11N2l5q7o1jM2P7ro6qL2kn1o8l3J7Mo3mJ03P8Jj5k6o2n3
-13694f68l3j5PK1M0N8M5j2k7MJ5j1n7k7L3M4M8nm3k5PK2L3L8L3L3l0o3ON1J7l7k2L2J7j7
-13658d88RJ4m4n9JM7M9l7j17o6K5M4Ol8o0m9m3k2J0L3J0J5Pl5lL9M8Q1Q1K2%k1q4r5n8KN6
-13621g20J8j4J4P5O3j0l1K7L2m2p0l6j5k9l1j4K8L6k7q5q9kK0L1K3mj2omk9j9qj0j3NK9J4
-13584i05klm4l7L0J03Q5P8N3j8n6m3o3m4pL3O0M7J2o7p8l1k5l3k2nK0L7J6NP8J32R1Qo4j13
-13548g72r4n9m4%N0N9N0J2k0j5K2NqL1Kl9l5%KK9M1K5J5k1j9K3l8r0n1k5LMJ0nl0k8j1K7
-13510i94K1j2j9L8M9L1L6j0o6p1K4Q7N7L2J6mj1J4k3l3l4l5qRJ3J7L0j9k8k5m1QL3Ok5j6
-13474i53QNj2J8L3J2jJ9Kk8RMm0l7k2mJ6lj1L3J8o2o9k8k2pP3N5RqJ2J03O9j7m1l9l6l7m2
-13435a021k8M0N3j0j2K3L6j3k6RL2J7j3j7L1O1Rq6j21o0MQj8LK5O8J10M7n6n2kkqnl7o7j0
-13398a088M8lj7j6k0J1O6M2K0J6l4j0ln4o6k4K3K0k8J6O7J1j0Pl1j6J5jk6k6j0K5Q9P7L6
-13363h94j3m9q4p7k8kmJ0ro7n6J8M0J2L8M3N8R2N1l2q0j00m8L7O7M2L4M3Rk9p2n3k6J9J4
-13328a096l4n6l6JJ4K6N8N4l1p0p2k9N7M7J0J1RJl4LL0j4l2k6k5n1o3jN7M4N6P1L6J9jJ2
-13292a055j7l8k5j7k2K2N0J7k1l4mK3J5L1M5l1r4j30o3jPj3k7m1m3J2P5J04P7L7k3rLML0
-13257a156mk2l2o8q2l7J4L5j3k9K7N2L6Rj2k9rRMm1p0l8J0K6N6M7J1J2K8K0RJ3rl0K7K0k4
-13220a240m9k5LJ2K0l9n6lN3L4k2k3jK6K9k3k9onkOmJn0o5KR7O4L8K8l5l0M7L6l2l4j3K3
-13182a267L0k0n3n4p7q1l9PN6K9L6N8J5k7p2m8K6P9P6M6j5r2j14KO2j3m0k5NL4Q5O0J2j2
-13148a331j7J0ol6m5j5J1K7L8L9jm0k3l8n2mMl4k7K5N9J05L2n9m2J7m2j01m4K0N0N8O7O2
-13114a333O7K9m5o3m0oRPml3l8rN5M2k4p8n4m7o1k5l3l0%K3Nm9m9K3P1P4L8%k5j9%K0M9K9
-13076a524LOlj6l3k1M1O8L3j0j7j1K2%L8N0J9Jj6j8j3lJ6k1m6q8p1j9ql3l0K6M5J1m8m4j
-13039a715j0k4J7rk6j9j0M1N1J4j5j5J9K5O0Q6M9J3k5k7l1o3J5P9J5m9p3m7j2M7Rn4k4L3
-13005a675Q8O0l3p2p8l6om6j4L4J9j6K1M8L4J9M4O1J8m4p0n6k0lKJ2L6K2J8L8L4K0Jj1p9
-12970a630j20n7O4J02M4Lj9j8j7n5o0l0K6N1M8on9o4l2qp1k7L0l3l5L4J05J21O5Mp5n3j3
-12937a785NJ5nj4KK5L9Pl8l4J8J0Jk0kJ4L6M6M2K5j2l5o6j09p0K0L5oML5N1K8Kj8n0n3l1
-12900a888m0n4m5k5J5J5k6j4M4O2L5M1N8Oj1j5rl9p8j5J6qj8K5N8om0l1m6n7n0jN1R5P5J9
-12864a901Ok0l9k5kK1M5K8l4r3k8P6L4l5l1j8J7K3K6K0Kl4n8L3J28R4J9j6j8k7k0K3J0mK1
-12829a777J0j4m0o2n7k6j8lk7j2j7o1o9j5K3K1K6O4N7K1M2Rq2l3Ol3k9%J2J8j8k9K8M6P5
-12794a964M6j3m9r0p6oO1O9J7K9jOJ8k9o4k0j9l5Okl3m6l4k2J9QJN1J1m2J4L6ON1M2j5m3
-12757b112m6l6j8k8o5j6j7J2O0O4M3L5j5l9lL5J9L3J8m0o5k4K9J7JJ5M4M3joK3Nk0j8qK4
-12721b057M4J7o0j22q4m0k7kK4M6L9M2N8K5j9l2l8k7K0k3MO0M4N4K7o0p4l9J4O2O6Ql2n9
-12687b141p0l3rNN7O4J7l3n0l5l8o0n7l1k9j3L2O0L0PKk0k6j0OL3Ok3n5k6K8M0K6l4n9J0
-12651b429K2m3n0m4q2j3O3M5L0L2j7l4J0Qj1QM5Q8R7L7j2k6k1l2k5k4ok9m3J0M5L7l6m9l0
-12616b479l5n5m7O6N9lj8m%L0M7Nnm3n9k7l5j2K4K8jn6l9l7oJ08J62Q8J1j1l4k2j1oL3N3
-12580b331M8J2m2q1o6l4kO0P2j1l7k5K3N0J2m9k5j9m5l4J2L9L0L8J6pKlk3p2m9Nj9k9k6L
-12544b607K8L1N1O9J8QJ7n4q9p0j9j7m6lN3P6O3Ok5jn0q9p7l0QJ0j2k4J5P1R0Q5K5j1k2n8
-12508b580q0o4m4J1L5N9N0J2NM1K8pj3J2%o3p4j6L0K2j5n8n1kOK0P4P3%k6L9O8l6j26j20
-12473b790m2k2k5k3k9j1K7N3O7P0L4l0o0o0l4lK1R5J08N2m0j7K1o0r3k7K4M4K6POrl5KM4
-12438b709N2K8p8j30o6k5J4J7J8L0M4lp6o7k8j5M9N4l9n3l7RM3l0n3K0M8M0M0J4k1o6m7J
-12404c022O9K3m6p6o5k8OK1l4l8J2O0O8J3J8J7rqJ4M6N1Rllm4m6k2pj6m4p0k4oj1K3M4k9
-12367c157p7m4j8kLJ6N1Nm0RNJ7N5M2k8l9QMl1j7M1M7j6k2nNk6k0j2j2K1O3M7j4n8l9%oJ3
-12328c231L2K8K8Mk3l4n0l8kJ5K3Nj9n3KP2L7n9n4k0rJ3K9k1q1m9k4qn4m9pJ6M7K9kL1M7
-12291c429L8J06O8n2n9qKL%l4o7l7L8L4L7L2Mm4o3p2o3OJ6PRL3Km1n7o3m2L7P0L8N3L3k0
-12254c485l1m6o4m7J0M1L2Pj0J8L6L2m0o1k2j2L8L6pn8r4o5m4m0l4k3L2Pk3L2N9O7N7K7k9
-12219c704k9Rk2p8j7M9J0oj6k2LJ2J6K1PM5L7jqj1l9o5j4Rl1k7J6k2m7qO6N1J4K4ll2ML4
-12181c775ro2J5J3qk5j9J1j4l0j1l1p5j01m7l5m8n3j1M0K3JL9K3j0l7l9QM8Kj7J7K7j6J4
-12146d192K4K2Jl2q1n9K9L3K8j0j7oj6m6n8l4j5K6Q0N8j4l0j2l8n2QO7L5pm2o2m1n1q0m2
-12111d626L2K2j6m3k7j5l6NR1O8n0r1n6j4L7K7p4j02mQ9O1pJ8L8j1o3o1k8J6L9J7QnnM4N3
-12075d669k9r2n9M1L5j4o1k8l9n9k9jNK6J7Lm1o5j9L2K9j9o1r3j11J0K6K1N3nj05j37k4L8
-12041e424L6M4M2J7k4k0ol2n0o1p9k8J3K9k1l5m8q2m2K9J8m3j4K1L2Rl8n6j3j2l8l1k7J4
-12007e920Mj8Pj1k1l2m0l6j0j4m0k4j6pm6o4q0q9m7J5Nn1l8m1m1l6j5j7l2j7j8m7m7q1o6
-11972g031l0MK6om2Rj1p0o7k8k6n3o5o5rRm3n6o5j10q8k8j8k9n5r0k0Kq1r0o3j2L7J6k8N
-11936h271Pm0o9p3p3k8j3l0J1pl0l5l1j3m9p4r7j08r9j13j51j63q1k6n4l5m5n2n5k3J5L6
-11904i869O5J07J13J09O9K2L9M8J5l3J0P6J21J31J53J76K04K30K31K65L48L72L16K88L28
-11879f066K96K52K57K33J71J38R1O9O2N5K1k2k7l2l4k5p6j38j70j45j26j53j18j00j17j45
-11853e849j48j79j89j12j27j39j28j36j40j44j20j12j44j01J1J4M0R2J10J43J88K70L38L30
-11829f232L24L61L92L73L57L11K56J75Q8%k6m7p8p8q9j43k28k29k43k35j75j87k09k20k60
-11804f042k61j83k26k75j93j94k48k22j77j23r4j03p2k5L8J16J99K01K41L05L32L99N24O20
-11780e463O06O07N81N47N48M89M33L60L01K29K15K49K20J50M8K7N8Q3Q2R7J02or4j02j15
-11755B52j02j63k34k24j93j45j16j53k11k40k78l07l01k51j47j39j66j56j23j19j00mR9J35
-11731c386K00K45K60L35M07M35M75N53N96O48O09N85N43M71L91L04K88K22J00J9Jl4o9j00
-11707D098j22r1j14j50j63j57j00q5j12j40j61j92k29j83j54j01q3r7r7o9m1o5p4m4l3p4
-11681A167n5K3M2P5P0Q2M3j7l5L0R4K9k6n7m2m0m1j2J4OOK6j2k9j9j9J3L8K3l5p5q2p8j9
-11647A088on0l2j4o7l9Qrj7l1p6r0p4j13j32n7m3m5o0r1n2l2n3m3l1o0o0n1l5M3P2Rq1j16
-11613d40m5rJ2J9j6k4n0n0l9m1m0l3m9l0Om7p8n7o7r9o7kN9L8k6m4m4m0Nll9l9K2K7nrk1
-11576a365m4l7nJ0n1o3l2k3j0J3M5K5j9o0r2n6k8m9m3rJ9j1l7n6k7j0k7nK6L2k9m7j0rl7
-11541b121m4o2n2p7q9nN4P0Qj03q8m3j1L2j4k0L4OJ3L1k0m3RK0j2n0j03q7l0m6n3k3j7%L9
-11506b897j8m8K0N4O5L7l2o4q3n2qK6P7N2l0q9q8m9j2jl1k0OjJ9k1r5j13l8M1O2L9qn4p8
-11471c432p7n8l2j2j4P0J04L2j1n7j30j09j0P0K8j3m1n7m7J5K4J1K7k3m0k3k4Ol4r1l8%O
-11438c980ml0m0k1Pom5m4l6KrK9M2N%L4J1n2n9j3K8K5Lj4l2q5q0j8j7J0O2Q0Jk5K0rl9n2
-11400d351o4n5KJ1RJ9l4p8n5J5J9k6o4p5p0k4L6J8k5jL4mk8m6k5k4j01j28l7N1J03Q4j5p
-11366d936K2J0lKj0l6j7j1j6o3j03o4j5k3nj9m6K5Q7J2o1l9rj3j3Jj3j7Kpj2n2n9l5l8k0
-11330e594%%J5jo8q8r3p4KN4M4j1p2o2l5m5l8nJJ0k1k1L0J2l5m6LN4L3Pn6q0m5mnL1K5n4
-11292f232q1n5qj8m6k5ML6J5m3n6j8k6pK0N8K7n7j08j21j36q3K3O9Mp1m8j6lJ0K9k6o8o0
-11258g117o4q0r9p5l3l2l0j7K4L2o9q7J3M4l8p9m7k1j7j1k6l4qro2p7m2j3nj5MM5K9m2p6
-11223h134o8l8p7j02n9PK0j6n8o8o0j5k3l7lJ3l9k5k6o9r4o8m5p2k9l9j00q9o4o1m6o5q9
-11190i738j02j08p8o3okq4j10r9j15j25p7o6o6m1l8r1j26r4p7o7q9p3m4r4q6n9o2l6o3j02
-11159a2081j01n2ON7N6K3L5J8L0J41K00J85K06K40L01L14K40J66R5M2Ok2p2m2l6q0p7q9j08
-11130a0399r8p4r0j22j48j33j35j71j61j29r9j13j55j81j67j80j80k05k25k22k22j64j07
-11107a3880j74k59k43k22j86j96j88j31p6n5o2l7L7O1J11K22K59K72L89M81M72N03N73O05
-11083a1724O51O43O04N24M60M06K65J80J27P7Mo7j07j03j43j87k23k49k09k02k55k70k56
-11060a0054k70k76k87k91k35k44k47k48k71k77k32k02k65k94k64k32k29k57k41k39k42k42
-11038a5639k41j93j70j37j64j83j48o1M1M8P9J84K36L06L67L68L41L76M50M97M27K96K38
-11015a2682J52O9j6r4j15j33j47j61j56p4m0n0j8P9K11L27M18N21O24P73Q66R28R13R26J005
-10990e874R76Q72P43O53N82N06M26L57K58J43J12Q5M0K3kn6j13j48j62j69j45j42j61j68
-10966a364j37p6j6m2j70j90j43j34j51j94k16k65l19l07k65k47k82k84k40k11k59k27j59
-10943e898j90j76p2n3n2JO8R3K3m7PJ2m8j18j95j84j62j71j53j40j47j08l5RK8J21K73L45
-10915f969L95M89N57O38P74R28J009J023J046J132J165J100J026R70R02P89P10N91M60L37
-10895I072K01R6Rkk7j20k33k85l41l72l65l30k98k85k89k75k29k38k36k24k29k33k37k17
-10871D313j90k47k64k57k05j77j75j63j92j97j38m0qn6j17j13k9K9N9Q1P2O7K8m4n3j4M8
-10844B018J09J11Q9J40J77J48J49R4O7Q3R4L6j5q0j30j11j33j22j05j35j19j31j50j55j82
-10819A747j76j51j33j43j42j61k09j94j39j50j76j54j20j07j25j43j42j31j01m5o9j17j46
-10796a427j43r6j23j52j87j86j61j24p6l5l4r2j42j21o8l9n1r8j70j39j33j75j80j34j04
-10771d390j14j14j56j91j43j26q7o2j26j85j51q4j8jq0j56j58j28j09j52j63j13r5j25j56
-10746g383j63j76j53j40j71j62j48j68j62j58j26r8o8o2j02j82k56k32j78j78k04k21j87
-10723a1078j78k08j67j68j70j83k11k40k63k40k52k26j94k20k27j81j83k72l31l56l20l01
-10701a6169l60m18m18l92l86m28m04l68m02m83m94n06n48n34n87o52o00n40o16p14p64p97
-10679b7580q18q65r08r13r78j096j214j283j324j404j490j582j700j749j770j843j943k024
-10661e2484j992j964j916j686j257n03O50K427M915P784J0361J2060J2910J3498J4096J4162
-10645C1061J2758R654N700K054o25k189k920l157l147l018k788k610k446k219k044j884j695
-10628C0485j534j462j385j255j160j064j012r90r19q81q96q32p08o85p12o87o43o14n61n47
-10608A1938n34n23n44n01m65m42m44m47m03l51l24l01k58k86l47l49l20k83k18k12j83k08
-10586C995k53k98l33l19k61k49k56k28k01k28k74k37j98k14k46k60k39k26k08k00k14k47
-10564a394k89k36k18k09j48j18j28r9k6Q3J42K49L54M39M78M71M86M44L96L54L13K51J35
-10541A730M6kl3j20k41l12l28l70m28m51n06m98m21l70l91m32m56m64m71m66l82l76m15l76
-10517f533l70m31m74m19l14k13j47p3K5J20K20K87L30L29L57M28M81N41N33N50N93N18M10
-10494c252L43K52J61Q2L3l0q6j34r9oK7L5N1O6Q9Q7O8jo2j31k12j94j45k37l27k62j33o1
-10466d078K4Q6J79L91N53N35M96N96O79O57P07P90P88P58P21O53N33M28L80L23K03Q9Lo8
-10442F426j42j86k04k13k32k44k36j51m0L4J38K67M77O33O95P50P64P53P03P40P63P10O51
-10419A2856N56M75M45M68L97L72M01L89L35K71K81K90K57J80J06J7q0j70l11m19m12m50m31
-10396A5823m09m58m77m43m37m45m49m34m78m62m12m05l48k45j93j89j85p9R7K22K77L23M36
-10373A0630M94M91N03N42N06M46L90K97K44K20J87J11P4N4j2q1j16j13j29j35j08j23j84
-10350A4188k26k05j81j91k12k56k73k27k03j80j40j19j20j46j33j13l7L1j6RK4n5j00o1o1
-10325A0997q2j15r0p4q0j09j19j30j75j95j45o5j17j22j47j86k08j75j16r4q3j12j49j35
-10301G974j31j45j81j65j32j70j98j98j27l0m3j12j25m8J2l9m4j3M3J21J92K34K37J80J11
-10276G203P3O4N2Q3R0L4l4p1n6q3q9p1j14j36j11o0p3p8o6j23j63j69j64j44j38j25p0o2
-10248E399q7j70k09j32r5j18j56j46r7n2m8q1q6q5o0p5q7n3p0j15j54k03k40j83j18n7k8
-10221B394o2j29j18j22j28j19j22n3K5No4q5l7L0O9R7J69K13J75J87K10J73J42J40O7j8K7
-10194C066P8Q8Q8J07J13Rq1j18j09j3J4j6k1p4o2j2l4o4n4l5l3m9p3o9q2j08j44r8r2r3r6
-10163A933j04r8j28r7o6p5q8p5m0K4J7Q5J29J65J70J37J23Q7N5J29J58J67J02J6M5J04Q9
-10136B964L1j1K3O3J4n4q0%J05P6K1N2R1J12Q4O4M6L9L8O8Q0Q2J04P8J26J97J95J97J67J97
-10106E169K09J95K12J58R4R9J35J13P9Q7R7M4Pp2n8n4m2noj2o0j00j18r7p7r6m0Nl3l0k3
-10075E780k2j00r3LJ5qj8l6nK3Nn2m4K6P6P5P7Q9J24J56J27J38J64J77K11K44K20K19K14
-10046G785K22K58K33J60R9N9R4J25P8nj2K7L8K8J9L0L6j3m3k0Kj0JJ9J6K0Lm6n0K7R5P1N
-10013I351l1l1j2m4n8k4M7M7j6l4JL9L0k5q5r4r3p2l8l4jj1m2n8q8j04n5l3q3r5m9K8pm6
-9979H180m0l9K5Q5L9m6j11j35r2k1Qj6m3j7N9J11J11N9NL6O6N8L8M1O3R4J21P7O4M0L5K2
-9947H877J5L4J9ro1q4m3k3m0q6j18j01j02j08p8l6k3LN6J4n0n6k6q6j04n6l2r5j33o4j0l6
-9915G358k3M3O2Pn6o3o5j00r0k9Nrk8qnq6j17j16m8lm9r2n3NR4P8k6n5j6M2j7q1o7n0p9r3
-9879F170k5k1n3j1L%k2p1q5n7j5o0r7q7l9N9N1j1LK5J5J8K0J7m8j21j23n7KkK6L1J4J9K3
-9844E491Qm6n5m4j0n1m0K0k5k8Lk0l2kj9j02q1j1O0N8j0oQJ0RM1j9q8p5o3o8o1LL4K0j5l3
-9807D761k1j0k2o3mNjK5jk2m4n6j03p4J1K1Jk0k1nK3N9Qrj9n8l0kmq3q4n8lK8k9o0k3J2l8
-9768C987n6jL2J6QON8N8k7r3q3l0JO5J00M3n3n9rk0RM6K6PK2J0n2n0k3l0l3jjk3p2r1n8m0
-9730C589RM4L9J1OPmn0p2m1J7K7m3m4J4L1j1m2JN2K6K8N2l7p7o8l8j8J6L1j1k6k9k8o%kL6
-9692C389O4K6J2m5l8k5k1Pj0l4m1l2j3N2L7j5l8k9J4oj2J3m4j06n0KK3M7M0L0K4JkJ5ol0
-9656C199K3J3j1oK7L0l3o4q6m8kk5p4r4o1LJ9ON3N1O3M7J2l1n5o6k8M2l4q5m3nj3m9rO0N8
-9619B784M1L4Ol3n6n3o1m1j0M2Q4L5OL6L3m3j09n6M1RmMl6k6L2P5%q0p1k1K2mj7Mrm7k9J2
-9581B494%k0m4k3N5R8O1l1n5J8M0k7o9p4p1k7K8M0qm6kO0O4L7l0m3LL7K6j5m3o1l2l3l2j1
-9545B264k3m2K1K9N3O0Jo4k4pp9q5k1QK0M5M1J3RJ1Nokm4q1l0OJ1l0l7l3%Q8J28N9l7m3o
-9507B178k0l6l3rj2m6m8rj8l2j7rM3N4K0lk2j3ok3J8K6J1k6p5p7k7KN2M1L0L1k9n0k9r5j14
-9470A628l8L3M0k1k5J0m1m8mj8Jj0k4k0J9N2J9K6N3N8j3n9j1PK0M2j5n0m7m0rL0M3L0j6o6
-9434A536oM5M0L8J1Kj4k4J2k6j8j0l9l6j6l5pL5L7Qk4JQ3J04Pp3k5ok8k1J0l1o5n4KJ8J1
-9397A442j9l3j1L1L5K8K8j0q1j11o2j8J2L2N1K8Oj3k6LO1M0j4m2jN3Ll4j7k1qK6Mo6q7lQ4
-9360A290P2M5J1m3l0k1l2k8j01o9J8J6j8l4lM2K3k6p3p1NK1m4k5L3K1J9JQK5JK8O1J8j7q1
-9324A042r8k3J5M4Q9K9m7r1m5j8m8j2M0Q0N8N1L9l2r8p9m5l2OJ1m0o0J0M2J3J5M1O9M6PJ0
-9289I89j0k6J5k2n8p8k6ql3j7qJ3k2J6N4L2L0J2j9rj1m9m2jj3rK8j3m7m7l2M7P0M2l8r8n3
-9252E59J0l0k9L3j3kL0M2O3O9O8J7l9m4o7o5J7K4%j5qLj5k9kK2L0j6p9l9j4J4j3J5O6N1q
-9215F06o3o1k0j4qjK9J7J7M4Nm3k4J9l5l2M0K3j3l4m7q6q4oP2R6O7L5j0k6%k4l9l1k3k4k2
-9178C00j7JJ3J5mmJ7Lj6J5M3J5j6l5k5k8k1Kj8m2k4J7L1LJ0J4K6mJ4J8J3j9m4m3J7L0mKk8
-9139B27l8JLJ8L1j3p1m0k8m6j8J9M6M0l3o6n5l4mJ0j6n7l4J7L0K0n1n6J5M5L9j3j3J4O1P0
-9103B0O0J5k8mk7o8k2lJ7M0L2N8N7om7n3l1nk2p1m9j9J7M3j2p5n6K9N3j5q6o8k9oJ4J0K3
-9066c14QK3Q5N8l7k2J3K3nj8l5l8rnJ3N9Q0N5n3p4n7r6j03l9M9M5j4l3k2lrj9JL2K8k0J9
-9029d34P5N1Rn1q1n0n7p9l4JM1N3K9J8j9q6n4M4M8j5k6mnkL5K2j9j9L7K0m3o0o8p3m9M6P4
-8992g25L7Ol1l2K7Q1O7Oj8k5l9p4n7LL2j5m7l1K2P1P5N8J3Kk7p8q9n4k1qkJ8N1Rm6j5M8N2
-8954g56K4J5Lj2m4k3m3l9J9l2n8m3OL0%NJ3K7N6M9j0n6n4n0p2m5opJ9K1k3l4j2j3rk7kL8
-8916a145l3m9K7N1Lk6k9pJ8M4Nn7n5K4M9J4j3k5PL5M3J9j1p3m8J0K3j0m8k9QmJ7K3k4%K8
-8879a238L5Nj4j1o7p6l4mRJ0mlk1J2K0k4m7J2O3j1p2q1m6l1pK0JJ6M4L8J7m1n5m1rK7pk6
-8841a641j4Jrk2oJ1J5L0N1R4M9l5m4m6j6J6j4j4J3j0k8l9%rpK4l5n4J5J9k4k9k2m8o8m3K6
-8804a913Q2M4JQk4o0p0n2j5K6M9NL8O2M1no8r1m5l3j21p2M5Q4N8J9Ol1p0o6o2m3l7n3l1q
-8768b402K5M3L5L4K2m8n7m1LL6K8K9Rj7k2m6o7o5m1J1J4j1j4Jlj2k4K1Q5O9L4l7n3n1o3m6
-8732b621j2K2ll0k4j3J8K2L1K3NJ3K3jl0J3L6jPK8K2k1n6n0RM0Oj7K6R0R4O4L6L6M7K8k8
-8695b168p0k1j4n0NK4j0m1q3m5J4L9N6N6J6qRK1L5l7l9ok5k5j9M1O8J2l7n6p1r6lQ3P5N3
-8659b317j0m4pJ4j8m8K2L0p3j20m5K6j8n4l5pJJ1oj8l1m5l1l7J2M1L1M1J8ol9lK8k2o0p8
-8623b897m8K2L5J0k1m0l2RJ0L1j6m1rj7j6Jl9j07p0jK0PJ7J3LJ0jlj3l0kj0l8r4p6m5m4k1
-8585c543M5N2Ln1l3jK5P5M8m9q1k6l2l6K5N0J2oJ2ql8k5J9L%k3p6n1L2O0K3Or6j01l4j3P
-8548c826ml1oKoll5m4n9l3n5r1m8QOj4L9O8Lj9k6jM8Pp0o8j0Nj8k7m9j2L7j5m4n9m6J2K8
-8509d456L1k5l2l7k9j8k0oK3K9J5L0j3jJjM1L2l3r1j11o1k5l5j4j0l1ojm2k6OKK5K0j1j3
-8472d893o9m8M8O8M7J4n6m4PJ1m8l8J7Ok3l7k0kn6j29j50o9M5N6K5j8Mj2k8prj0m0m3j9L1
-8436e489K5j6l2n7o5n0j6lj1k7k0L9O0j0pM4Ko2n5m7q4n4k5Jk5k7j9m0m2j1Ojn5o8k5o3q5
-8399f414r5l8N1K0N1N4K4rk9m3m1nk1j0Mpn1p4k0L6Ro4j23q4k5j7m8m3mM9K6K6N7M7L2l6
-8363f815m8j1j2K7N3L3K0qNJ2j8m5n8nO3K6n9n1l1l3j0oo6n6l2j2rl6j23j79j12k7J7P3M9
-8328g484rJ4mo0n6l5o1q4n7JJ0n3o6l7l7o9m5j1L1rm3ql1Mjn3k7Qn0r0o5n8k9j5K8K3p1j01
-8290h700o4k1Qj8m0l9k0j2Mj6j21q5n2j27JJ82P8p9q7q8q1m7o0p2J5J8p0j05o6Mj5p1j09
-8257i955p9J6L1j2rm9j15j05p2n5n6m6l7l9o3m6k3n5m6j1J9J9j5n6o0p7j01r2m9pJ4m2r6
-8224a1369j07q5j32j36m5J2n6r6n8k7o1r0o5oL6J1o1j13q7m4j7n4p7l3l1p0j13j45r5m4m7
-8193a3305m2j5j6k8l8l3q9j36j17q0p8m9l3l2l1l7k5k2q9j84j55j23q1q1j35j07k5l3r1r1
-8163a5401o3o6j07j39r1p0j05j42j12o8r1j01j04j12q4j03j50j33r3j44j52r6o5j03j38j60
-8137a8193j53j76j95j48j04r6j38j50j39j35j47j34j17j51j80j47j05j17j46j77k34k03j85
-8114b1670j81j66j17j04j58k09j99k53l12k43k14j93k16k39j85j57j92k62k83k65k86k76
-8092b6380k27j96k30l02l10l03l13l15k98l17l01l22l81l98m35m27m44m57m29m24m24l76
-8070c4009l65m29n11n54n45n34n34n17n74o02n71o08o62o38o28o96p36p13p50q49r35r51
-8048d7911r18r88j121j151j139j164j225j325j324j315j438j504j492j515j515j509j466
-8031g0020j449j329j117r36p36m99k42k3J84L62N30P11P73P79P28O62O69O46O62P78R64J155
-8009f6748J367J542J676J837J999J996J881J770J729J761J776J869K019K197K422K604K747
-7992c3556K836K800K696K648K633K630K859L408M115M822N408N614N376M722L954L261K717
-7975B8943K310K058J982J989K025K003J978J898J768J667J511J330J168J063R54Q79Q65Q92
-7957E7283R03Q89Q10O61M94L84K81J89R2J4l6o7j38j83k51k57k41l49m94o07o80p47q46r73
-7933E6131j078j141j151j164j174j170j155j117j042j039j060j075j040r87r53r41r03q32
-7915C7109q02p75p23o99p32p16o65o89o67n90n13m85m87n11n56m98m79m82m38l86m18m95
-7893B4303n08l90l21l06l10l45l31l13k79k70k83k63k76l19l44l42l41k97l01l08k45k48
-7871A7363k84k71k80k71k75k97k82k63k24j98k23k50k48k32k46k32j94k34k92k74k23k12
-7849A1858k30k60k55k08j77j76j97j71j60k04k09j81j86j92k04k30k21j96j69j90k06j83
-7827G453j66j30j80k53k55k18k11k06j57j23j35j71k05j79j99k66k52k33k29k29j68j88k54
-7804B846k82k64k01j67k32k27k01k12j96j82j97k49k10j92k24k14j84j86k40l01l01k55k06
-7781b277k25k48k01j98k35k61k76k80k43k80k99l12l47l67l44k84k70k83l00l54l49l52l61
-7758h946l78m07l61l13l17l44l69m43m99n28n14m45m00m71n60n60n82n51n55n84n67o03o88
-7735a9985p34p67p38o92p19p94q09q18q62q78q97r83r90r64j066j155j140j102j145j265
-7715c8503j380j449j508j564j666j716j775j849j870j870j878j903j840j671j428j032m83
-7698f5385K00J166K374L824N405O897P841P845P186O314N520M961M612M494M610N045N770
-7681A8679O787P881Q546Q436P633O378N069L940K905K016J219N11o1n10q52j137j366j539
-7663G4535j614j609j584j575j588j567j464j350j283j242j239j238j161j105j058r98r36
-7646E1924q90q88q91q49p93p43p58q01p39o72o27n93o26o33n99n71n41m93m49m53m44m51
-7624C7420m95n40n02l98l84m20m13l45l63l93l95l52l29l20l32l62l05k83l13l09k59k72
-7602B9336k22k37k84k68k52k33k36k10j28j31j72j28j28j98k16k24k12j78j57j51j69j55
-7580B5047j32j59j41j47j54j35q9j07j81j39l6n8j37j49j20j49j43j16q4n2j01j35j22j23
-7556B2138j28j32j71j45q4j07j81j26j7j0q4j49j63j13j01j14o3j07j09m5l7q7j36j97j94
-7531A9338j31k7l2r2j07r5n7n5r7j01o2l5m9j00j15r2j09q9k9m0n6m5j09j41j21o9o0o0m1
-7502A7122n1m8l2o9q2n9q8r4q4p2r7q2k3l8o7o7j19j12k1J4l6qrm6j4J0mk8r9r0n7n6r3p2
-7468A5229n2n0n0p5p2k3jk8p4j08j14r4l8j1RNk2o1r4r5m8J0n8j23o6n9o7j0Mn8o0j9nj2
-7434A3610l1l4Kjk2p7j00m6l2k1m2j7K1l6n1qOj9p1q8r4q6k8om1l7k2l1j0kRj4m6m5m2k3
-7398A2425o9j20o9j5J8l4p9l4k3l0k8Mj8o1l4O2R2Nm7m9l5m1p8p9l2jj8j8n5q4m6k1m9m8
-7364A1291k1m3l1mJ9J8j3k9k4J3j1NP6N1qq4q5l9l3j3k0k1l2q9n1kj6j9J2Nl7k9n2o2k5j5
-7328A0582l3p8l8m0n9l3j0Pl7p5n2l7KNRK0k8n3jj7o1q0l4O0M3j2l3l3j4J5j1Kk4n3m2l1
-7292I726m5r7r2k9nk0OL6M3N8%n0pk4n9l3N7No0n2l7jL0L2LJN8O7J6lj6j9j0qn9j10r0n1
-7254I161kl1j8O6N8j0k0L8Q4N0J6LK7L0k1m9m9m8o8o6k6k8l6M0R7O7pj8J5J8j0Kqm1n5QL1
-7217I200Jj0j2L1O5j3n5j8k6m6NL8k0rM8N8L1K2j9q3r3j12m6j0k7k3j5m6j3ml8rj9l3k5J5
-7181H690O2L8m3r7p2l8jj9n5o0k4M5O3Pl7l9r0o9k1QQk6n1k2L4M8j4j6om5ML6j2m3j9k3l3
-7144H068j0J2j6JL2lj3j5j8K7L6j3j2j4m2m3l6qN8P4Ml7j2l4m6k1j0m5m5K2M3l4p4j5J8M6
-7108G825M5kl4jm9q1o4o5k0l3RK8k8p0l4K8M3J6K1J3K2K3l4j2K6Pj8J1J9Lj8m6k7kJm3o9
-7071G390j4Klk7j08r6k4J3K5K0QJ6j7m7j1qLN3J5k4L8O1Lm4r4q5l4%%m4n8Mql7KJ06J13N3
-7033G142J2Nk6j06j22n3k1lJ5j9m0l9qL6O3J1k8m2m8j4J6K3K4J9J5j3QM2O2L4J8QNL2M4m
-6997G048K2Q3N3RJK4M6No5r4p2nM6M5j5k1Ok7o5L3J46R5qp3o6k5m2n5mL4J9k2p6o0J8J6k9
-6960F925j0J5JK1OlJ7J2ml7o8l9k4n7k0L1K5k9nL5K4J0Mm0pJ7o9r7nN1N2K2k3j0N1N5m3j05
-6922F679n5m2l3j7J1jmMrk3j4lpK7P0O2L6kl1k8j4n1rN5M2j4p1o8k2J4K0j0k6j5mJ4k6j2
-6884F423nlk9n8l0N3Q0M5k1p2n6QL0L7rk6LJ7n4p2o1j8j3l8ML0pk0j8J7pm6k0L0M6K6RM5
-6846F220Mq2q2J0P0L5j4LM2PJ4N1Rn8o3k1K1J9l9o0m5n9m0k2LL8L9K1J5Q0L9l6p6l0K8Jj8
-6809F024j4M9qr3o6QK4%J5J8pj1rLk3m6kN5J0k6l3m0l0N0P5K6k9o4RP5J8j5m0m1J5K2j1k7
-6771E861k6l3J5K4k4m5rK7k7q3k8o%P2N5j5k4l6l8m4k5Rk1k7j4J7Mpj4OOj2N1L6J4Ok0L8
-6733E663O0KPJ6o9r9o3o5j5N3N2L9N7L4Pl0NN0L3j1l8j6ol4p9p5k8k2k3N3N8J9M6O9J1o5
-6697E596r5p7o3j1N0K8rj7J8M2P0ok8nKl4q3m9kK1pl1qk6l9J4L6L6J7j4k9MRJ5J4J8L9j4
-6659E382l2jk1MK6J5j2n8o7n4l5%J6ql1j6M0Q8M6L2P4M4J5k1p0o3n1l7J0L8K7j5LK7K4M8
-6623E367P1J1p0q1n6oM6O6np6o3j2j0k0J5mm7o6l9L6N5O5K6J6nl2l6l7K4K9Lk1m5n2l2l1
-6587D984k6K6O1L6ol2LONK5J0l5m1K7J02O9K4j8o1n8j8j9j2l1l4k0l0k5lPk5L4K2nN5O6J5
-6550E078l6n4k8l7l5j8J8M3N4L6l4k7OJ1K0K5kkK5J9J8J8Rqk6l5l8l2J6M4K9l5l7k5J7O8
-6514E045P1J8m0k3k0m0l7m5k0K6K1k9l7q6j00l1L6P2P9M8k9lln4m4m4m5L3P9L8K0nJj6k7
-6479D809l2mRJ5Pk8lM7N6L3kl6m1l0K8N0QK6L6l1n5o8n2j8k1m9J5Q3O0K0qk0kkj8j5j7j0
-6441D740j9m9k9J8M7J5o8p0k6J1J8j2oL1jJ3Rl9l5j5k7OK7LPJ1K6O1J5k1j5lK9ql3k2M3P1
-6403D703L0m1q4l8k7k8rk1J4Jmpl0m4pK6j4j1opL0O7P0L5lKJ1K6L5Nl0m5qj0K3L6Qm8j09
-6364D491j05j0M0K3O7N2K5L9pq3q4l6RL2K2mk5o0o5n7K0Q9R9L1m3j7KQK8J5Nk0n8p5p6j6
-6328D256M7L4L3J3k5m8q5j5Q7M6n3q8n8KM5K9K0K4J7O2N2k1l6MJ1LOJ8K8J5J1M0K4k9m2j8
-6292D409k6jM2Mr%j9l8n9o4p8n9nL6N6M3P3P5k0n6j8mQk0n3j2K1J5l8n2J3M9M2L7L1k1j9
-6255D283J1Qn5n7K1Rm7n1JL6L7l5n5J1K5L5NrP0Q4J2k8l9m0RK8K4K2L0K8kl6j0j0j4J1JJ
-6217D314J1L2K5ll4o3m1j3l2m9n2mM2J3j5K5rl9J3Kn1K4J19O8kk6J9rl2m3k7k1oJ0%l4%K8
-6179D140M2M3j6n4m8J3O8Q0O3J1n0p2l4L1j3j6K1J7k9n1O4P1j2l3n0k3L5jk8qJ8L5L7J1j9
-6144D243m9o9j2J5J6J5ol6mJ4Nk6o1n0j5j2k7K2M4K3M0L1j1l2K5K2m1m5lJ5J6j1j8PJ8J0
-6108D053k6m9k6%l0kJ3MJ4K2M3K0m4o7k4M3K3pj1mkrLK3j0l2J9K2mn8n9j1M4NJ6K4m5n4j2
-6069C805JM7P6K7l5m8j0J9moOkj9m0m1l2QM7N7L1J0l0p8k9K1PK9K6M0Q7P3K6l5o4qj6n4l8
-6031C854k1NL0%o8p2n9k8j0RRM8N7jlJ2L6N3J2n0l0J3K2Ql4n4KL2mn6o8m6J2L5O3J6l9K3
-5993C708L8j5m3l8J2M4O3J09L1p0o1k6Oj2m7k5K5K6K4Kj9l3l8J8L2N8M9on1j8rk1J1O9M1
-5958C834nJ4L1rp0o2m9m0m7m2L0P0N6K0J0K7k3o8o8m3J8K0K3L8RK3K4kl9l0m3j6M0O0J4j6
-5922C689j4L6K9rOn4r0l6MM3K7l9p3l0kK5M9J4L2J3k0j6mkj5k6k2JN9O0j4l7k0j7l8L2J04
-5885C645M1k8m1k8j1nlJ6M6K6k6l4k7j2pk5NN0L7K6J5j2j0k3l4m4m3QQm3n4L4R1N0K8L5M2
-5848C693K3L2k6p2l6J1Nm5n8J7J18Q6L3Mk5l3j3j0k5mj4m6m0MMJ2k3k4j1k1l6j4KQL2M7J6
-5811C571j9j1Q9J03N8L5pRqo2o1k3j7l5l5k9j7PK3qj5K5N0J7J2L0kp4j08j9J9JJ5RML0k2
-5774C535m8j2j4J9qjL4j3m1m1J1L8K3J2J5k0J0M7N1J6k9n6q2k6J2QPj1qK4K4J7K0L8L8J0
-5738C599m5J0O9Kp2o7n1l4K1K0j0r1q7m6j2L4K6N4K1l6l9j1kl7KJ9J3K7K6K9M2N2N0m3p8
-5703C355oL1L2N1L6M2rk6K0P9M1l5q3r4j0L0k6l4J1Mj6jlOj7k3M2K4l3p9o6j3K2L0K8j7j0
-5666C283K8L5K4l5j9MJ1K8L1j3nL6J1k7k7k0K1L1L1%k7JJ3j2RJ7JL7M1j8n7l3j7nKl1o6N
-5628C288K6K3LOj2j4Nj2l8q4m3mK2O7N3M4J2k0PL7N3J9m3j3J7L8On9n6k2Lk9m6J0N1L7M3
-5591C375N5QK5Ml4m2p5n2rL1N8ro8o0l1K8L7Ml0m4KJ9ln0j0L5M3P0N4Mn6k1lm2k6M1O7M5
-5553C340OJ2L0L0J4k4p4k3mo5n2K6K5KJ7N7P5N4j6k3n6m7Lk2k3L0K5k8n5n9l1l7oRL3M4K2
-5516C209RL6Kl0%j6m2n4k7rJ1J7M5Pm0pN2N0N2Q8P4K3m6k9l0m4m7n6l1N8M0jl9o8j7K5N2
-5479C217mQJ6k4p5o8j9m2l0J2K6L9L5M9J1r2o2nJ4K9K1K0M6J2k1k9NJ6MkrK1K8J8rk7j7j2
-5441C100k4MJ3K0J9m6l5J2M9L6o0p6l1kL8J9LMML6P0L9k9l1lK8N6j2p9n4m7k0K7N0O2K0j4
-5404C146LK6M1M9O3K0o0o0k3m1l1k8o5l1L2O1K3mKk6m6k7J9J1L9M9J4Rk1l0n0o0PM2L3K3
-5368C109j1o4p7qL0qj9J9N7K1k5k4LMj2j0j8%L1J4K4j2q0q3j4N8L0J3L4J0j4nK7J7ppJ1L5
-5330C049J9J0M2L8J9k3m1o1l3L7M1n8m6M1M0K1L3%o0l4m%j4K1J5m9m8n6j5nrL4M8j0j2J8
-5294B948j1n5k2M1Q4O9J1Jrj0j1l3jL9k3p6l5K7O1M9rk3mLK3J1j6k4MK8Pqk5m6pK5l5m7K5
-5255B926M5L0K5L4M6L6K0K5po0o6p2l1J8O2Q8O6J3j5o5j06j3K7M3R1N4k6o0k2N6M2j7j6L5
-5221C206N3Rol5j06j13l7k6mJ3j0l9j7M2O9%k3m6n9m2L6Q7J5K5Om3m4n9l9OJ4MN0R2j1o7
-5185B901L5N1M5L7l8m8pm6p8k1N2L1K1L0K4k5m2l7Pjk7qlK7K2J8L6Nl7p6m4K7L8K7L2L5M3
-5148C006j4q3p8n3LJ02Q3J3kk7oO5N8k5m9m1o1o5k1K4M5L8Kk7KJ7k0k3M2O4jl6o9n7MK4L0
-5111B864L5J4n0n8mNj6m0j3K3PL1P7L7j2m1k4Jk0k7j7L8N5O7N8ql4jpm4j8J5j3l7k9J3%l2
-5073B795l0l6j7L3J4j9K6M1MJ6nk9l5k2K6L6L1K8NQl2k4M4N1L3n7q9q7m0qn0m5J8L3N0J02
-5037B769N0n0l9K4M1M8J5J6j6l7j6l7l0k0j8L5Q5M9k6n9k8J1K7K4j2m5n2l6J7M8K6pjK0K5
-5002B801K0P1N0k4p5q3l0L3M3j3K6N7Ql8r1o1K9M6N1K3l0j9J8K4J6jl6m3J7M7M8M3J0qK7
-4967B956N3J0p5q6m1MK2k7l3pLK8Jk8J2L2j1o2q3p8jL8K0j2m8MN1NJ3j8qKK3N0L1J8J4K1
-4929B793K7j1l6MJ3K6nl1l2m9J6O5L2J8N0K2kJ6J4j8m2n7n0m0k1j5k1m8jL0j4j8RJ7k8n1
-4893B562j5M5N7K7kK2K4OJ6N3K6m7o3ML5K3L7k4m8K0M1J2k7j8qPj7m7k8Jk5m7j8M0N1K8M5
-4856B748K3rk0k0mL0P2K9m5j4N3Ql6l2ml1r2o3p0QM8L6L7j3k6k6l2j9j0mL1N9K2J1O1L9J4
-4819B759J3k8m1j0l3l7%L3Jn9m4K6O3K5Qjp1p2MJ3L4Q3O1J8j8l2m9m1j8j4K1N5P9K4n4m7
-4783B651k7l7k6OO0N2jkM7L7j6k7l1p8p4pQJ6Nmj0l1j6J1j4k8k2l6lL1K7O7Q9O2Ll0o9n4
-4745B529PM7K6j8k4k5pKj6PL9O4N6K1k1m6l9J1P2P0J9k9l1l3l6o9l5K2j0j3Mnk2LJ9M4R3
-4708B676P3K8j0m5m4l9l0l%PJ3QK1J6j2m0qpqo0j8J4PJ0k9j1K7L0pn0j6N7R5L3o0j1O6O4
-4670B737j2n5rK3Q7Q0l5j03q0m4K5Q3M0j3j6RJ8M1ml4j4k0l7n8n6j4J1O2L3k2jj8k8jK3L5
-4634B633K1L8K3m2m1l6k6J1K3M9K3K2Ln3p0o0m0m0k0M8P6P8Q2K7KK3J1l2p3q1l3k6j3M9M5
-4599B601m7n4j2jQL2M6K6K6J9k7rK2l1m7nM9M9J1j7k4j2j5m0m8j2L3J8J4Rk9K5M7QL7N7J1
-4562B718k7j5J2k0KL7mk8m1l3K0j5o5n9j6L5M6Qn3p4n3j1L0L4PJ7P0N3M4M0j3p1n5j2n8l4
-4526B416k0l0l1k5K1L5M1O1O6M1K8J8ml3l5J2j1j9nj4k4J0J3K3J5j5n3n0L2Oo0kJ5NJ9k0
-4490B426m5NM5J9jj8j7M3O6L2k0o3o8n9kJ7NM1P4j2r3k2L4J5K0j2n8j2K1J1m5p0j0J5J8M3
-4454B323P2O4K9nj8j4J8JK1L8j9n1m2k0M3O1K6J2K1M4K8L4j1n1l2j3mk8o4k8rk6M0O9K4J0
-4418B543j2nlq0p0j2k0ON8O1N1j1j3J8l1n4l1l0k8rK0K2Mkj6j2RJ1j8k3k0j7N1N9J5k9J4
-4381B396N2M2j0o7m7j7kML7N4M5Rl0j4j5o2q9j1L9O5K0KL7N6N1mMKn7o3k3KN8P4J9m3l8%
-4343B476K0Ok5k4Ok1j2K1K6PmJ2jq0p8J4Q8P8K2k4k6NL5k8q9l5J1%k3nJ9J4K1J7pl8j4k2
-4305B342k2J2L0L0N9K0n0m8pM2qm9m5j6J8Jk7MM0O8J6kJn1l1L8L5K6Ml0jM2L3L2no4l5j5
-4267B387j4l7m1mP1P1J2ql9n0JJ9RmKK0M2J1K2K2j9j0K6j5q2m4jPKJ3Lk0k1PK4np0j02n9
-4228B126OL7J3k7K5J07J43R5k0q7p3l4QK4k8j0krm2r7l5L3N2O1L4nJ3M3%j9J0K1K9J05O6
-4193B563n3n6k1l5m6n3p4p1j2K7J7N0N6j4m9nK1PoMk2l9LM4Q0L5j5%mPk4m8l0PJ7k2j1k1
-4155B207k2k4n5NN0L4J3M3N8J4l8j4k4k1K1L0k2j9K4K9J7j0j4k2k2l7l6N6N6jK2P0Q6L3m4
-4120B443o6j7kk0m8n1j8j0Rl9o7p0m5L2R1R8K5K1j5J1O4J2o2k1QJ3J1j8k0rLomkk8l6QK1
-4082B196J1kkNM5N8J4L8M9j7n0n9m6j2p6p3k7J0J10R8L3j5%N2P3N6J3j4J5L5J2n2j00o1k7
-4047B290l2o2k3M5O6L7J2J2K7j9o4q0j5O1M0m9j1R0O6O9O2kl4j6m1q4p1l5k5m0jL7L0L2O1
-4012B333O3n2r9p2l0N8J12N6Km%L4M0Jk7r1j13n8j6K1OJN3N2K3K7M5K2j9m8o3L5J06L2n5
-3977B375p0k6J0M0K9J7m0n2j6J1J1j8J1K8L5N0pn6n4qM1L2jl5n9p8o1k0L6P5Q1N6K6rn1o1
-3941B242KK5M0O3j2q1j1N1K4p7o3k8l2L7O5M3K5Kk7p7m3N2J4l4k1K8N3O1O1L2k3mjn8q8o8
-3905B172l7nk2NN0L6K3K9jj4krK7M2N5O8L8J1k6n4m0K1L6oK6P8K8mk7o0p6l3j9m1K7L0n4
-3868B272q3p3l3J6N2R3Q1J5plj5m5k7K0K6Qjqj3m3j8j1l0k2jj5PJ8qk5J2Kj7%JpL3P4Q7O9
-3828B381O5%j09o3k2l3j2K2NL9O0nl8k8k3Mql2n5l1K1J1j2k3l5k4J9ROO3N7L3K5J6j2j13
-3792B158q2oM0K1J1M3J4k1J1O9M0j6l2j9mk3k7K4M0j7j0L9L3J6j8nJ8Ml7o6o6n6%M3O9M0
-3756B228%j6PPnk8j8M1Ln7o6p5qO1P9N4J0KMnj0k3l2k7kK6N2L2qK1k5m6k8J3M6ok3J9N9N1
-3716B307j5m5m1j%n5n5M0N5J6NK7Op8r8j7N7O6Q1M3l4m4n0o3n3j5LK4M6J5L3K5OJ6Mk9l5
-3679B147J3L3M0ml8k6K3j9l3j0K0J9LM5J5k8ML9J8k5rK7M5M1Pl7n2j9k3k6j5j8l8j4L6P3
-3643B214O1j0%J8M0L8Jj0mk4N%n4q5r0n4N8P6MjM5L7k8j4L7Oo2r1r9KN0K5P2M1k7l7l8NL1
-3604B138pl4j7N1N9L8J5oJ0k4m8QJ1k6mk7n9m3l3p2lP3O2K9J1Lm7n6l4J0N0L3J8JkK4Kn8
-3566B046j6L0O5M4KM8O2K8Lm9n8OOqJ9m5p9n4n7l0jj4j4%n9n3k5j0K4OK1K5N4N6M2J9J9K6
-3528B079K7j1j02q7m6j7NN4L9J3L4L1l5n5j6M9N9O1O3M5ml8k1pk1j4Mj9l4l0j4K0m3m7L2
-3493A954P3L7L1J3J2K4K5Nk7l4j6m8m2J4jl3n1p8m6RL3N0N9Pm4MM2L5J7O6N0j1l3o3p0l0
-3457A933NJ1M0k1m4lk7n8n2k6kN3Q8J05Q4O7j3p7Opn1o4n9nL0M3Pn6m1L5O7M7M2N2J2j7o3
-3420B041p5o6kK7K2RJ2J3K6Rj9qRn6n6KL6K9KJ1Lj4j1k0LJ4k5oL6Ol9m3k9J3L8M1N1L1k0
-3381A995k6lKRJ5m7n4j6M3Pk9K1L1Ml5%N6M5L4L2J9L7K2j7m0k0j6M8O6rq7l9J0J6M2N0J1
-3344B177M%l7kRm2LN8L6j1k3k0l5m3k7j5l4%N5N1Ok1o9m4Pk1m1k0J6K2K2L2K1j4lJ3K6L0
-3306B066J6J7O0N5J0l4q8l4K8Nl7l4lJ5JJ3ORm5n7OM8K1K5J2l4lJ2MK4k5j4J8K0j6k4J7j6
-3268B044QK4%j3m6n5n7n2K8Q2J32J11K8m3r8q2n3m7J4Q8J08J8k1j8j6ol5o3n9l2K1M4N6N6
-3234B066L7J8lk6m0o%RJKKk1o4n6%N6M6PMl5j9lj4J5O1P9R4N1n3p2p0o6kl7n4MM6P2NpJ6
-3193B043j3j9M4K8l1pj6l3n4m2NPJ6J2Nj0NJ1K2M3mn2k6Lj9lM5qj4mpNJ3Lk0qJ5Mm3k4M5
-3152A917L4j4LN0L3M4L2kk4QL8J1j9l9j5l1k9j2qK4K8nkJ2j0m2o1j4kk2RNm9n5l0j8%k6j0
-3113A709K7M6N7P8P4K7j6k5LJ9Mm1m4k1j2j9k5JJ3QJ3ppK7K8K4mkK3qKl9m3k8o3q9m0R8J59
-3074A907J15O5j5l5l2LO0L0m6l2o4o2k1m8m3l2l1q%M2J05N8joJ2M6N9L8K4l6p2l6J3K9j7
-3039A969o1l5JJ1j7RK0J3ROK8R9R5j3o4m9l7nl8m2j2rj1rLM3N2J8k2oK6Kl8o6j3K0J4J0M0
-3000A941j6o1rM9M9j1n4l9j5j3MJ5K1pJ8N0kk7L4J4l7K6N1J4J2J9l2m3l5j9M2M5j5m1m0k6
-2964A862JJ6M7M1M1L0Rk9j2jn0j5M4J2J9j0m1l3j6j4M1M8M0J9k6l3l0Rmm3mNl9m0k7Nj1P
-2926A818K6j8K4P2O5j2o1LQ3R3L2m9q5r1p0K6N0L0J1m2o1m2J4K7Lj1MN7P5N3J7l1o2q6oL5
-2890A891m0m7qL8R2N9K7K2l7p7l3J3oPK1J4J7k2l9l7n1m6k4J0KJ5M5MLM2K2j7J2O5P7L6m3
-2853B007n5j6JJ9Ok3n3o4qN3O7k8o2K7N6jk3j1JJJ5Kj1l6n2rO2O4J5rm9p9o7m8RQ5L4L6L8
-2814A894m9q7n1K3P7N8J8l2l3l2PL8K5K6M8K6qk7m0m3K6P0M1Rj6l7qk2NL6j7l8l9L9P0N4
-2778B011L2j1m3p3m5RJm3%N9K1m0k0Oj5j9MPRO1M1l4p1kl5k8L3M2P6P4K0l8k1kk5k0Oj7q2
-2739A828o4k0L7N7K6k2L4N8L2K3j2qk5l6kR4P8Qn9q5pJ3j9k6l0m8o5l3M3O1K7QJk2m5j0j0
-2702A780l6l5l5oroN8Q8Q0P7L6lk8m6p3n7J2L9K8M0J1k1QK8l3o7m4k0%M4N1K9pj4l8p7o5
-2665A689o1o1L5P7J08O3k2k1m5m7k6kM8K3J8j0k6Mk9l1N8J10M0j9nL5O1J6m9p2m6k2L7P6
-2631A904M3J3j3L5P6N0K9mm4n8l6j2j5l5k7l2k0k1JO7L2n4o4j5J0l1KN0L0Pl6m1kK8N0J1
-2595A878k6%M2Q5K7j8k2J0Pn9m9n2RQ4P9O9Jq3o5n5q1q9nL2M4J0rokM2J7j5L3N6k2m2kk3
-2557A800m9ok4j5P2P9N1J5k2j4%k0l5rk2J6K7J4qkL0K1NK1m6j20o8mJ7J5J9L6M8L4mk2k3
-2520A807l5m9NK8J7j0nK4O6K7m9q7o3K5N4O4K5m0k6k6PJ0LK6N3Q6Kn3j9J0N1O7L3J2j2j1
-2484B017k1m8l6j3J9M1L4ml0lkk5k0j8k0l8m1J6L1k4mNokJ0k0m1jK6rk5j7NMJ7N6M1oL5M5
-2444A928L2LqJ8QKj9o8o8k9K0M0J0k2j1l0JN4Jn3l6k0j1lj1oM6P8N5pn8o6j2L9K5jJ0k4m7
-2405A760j3J9K8L8M6N4M6K4Lk2l2p8n2L3M1L4K9L4M3Pjn0n0NJ3k4j08m4L2K3nk0K5K6j5q0
-2369A769r6J7N7M4K8nk4j8K7OJ9L4J2l8p3j8L6K8j8n2m5LJ6oM0L1j9J0O4K4LKl4o7q7j6L3
-2332A687Kl4k8j0J6O5L2L5O7Nm6j9J7L4LJ5K6Qpnnl8q3p1lN7Q4M9J0RMm2q4m9J0L7N1L1L8
-2293A868N8L1%l6k6Ml0n5m6Oj3m8n9lKl2NP0O3L7N0M7On4n5o1p2k4J8K3RRK7J2j0n2nPk4
-2254A647%M1N2J3j3k8k3lM3O8k3l1j8l3l0k7J6K0Qj5LK7knL4L0j9oN0M9jl9lQ3J05N2k3m1
-2216A958p4q4m8l4k1m8oO0N5M1j1p4m6K0N3O7K7j8j9k0k9OJ1k2k9RN3P2K9oj9l4j3Pk0k5
-2180A768nNJ0M7K5k6o5n2J3Q8N8j9l8m6k9n6n4L6J11M6o3n5OJ8J9J1kj5lJ8J0oL3N0J4k9
-2144A823l3oJ5J4Mk1m0k5l6QJj9j6L7R4M1kM3O4L2k5p6n6n9m0nK9O2P2N1k9n3k1l1pL6N4
-2107A880M7J9l6m5n1p8n6j7nKL3L1K5K3J2k7l2J2M9K0Lk4o5n3OL8O0O1Mk7k2j3k6J1M1L0
-2071A830Pm0pk5m1m1n5r3l4L0KJ5O1J9j6j5mJ5P6P8Kl2l6k8k3N4J04O7K0m4j08j21r2n9J6
-2036A482O4M4O6M9J3%K6L8K6k7n7k7J1PK1N4Pn0k4oRL2O2O4K3k4m3p8o6nN2M5j5m4m0m5k0
-1999A624j4QL9K2%qm0k0j2qK6j9n0oL7P5P3L1K3LKm7m9m3jN1K7K1Nkol5n0j5jl5nO6R6J8
-1959A781J4K4K2Q3R9M6k1q3j03r2o2qok4l2Oql9L5Q2N1J6J3RpQk1j5K1Ok3rJ8K2n1q0NM9
-1921A726MPJl0l5NN7L0M%L4N3K0n1n9J3K1pm6o6K0R5Q4N0J0PLJ4J0k8q9j03o4k9j7j6j1j0
-1883A607qL2J6OK3L0J7J4L9J8NK4k2q0o4k8J5jm2pJ3J1NJ0J8L3J4k7l0m7m0pK4L3J3K7N4
-1846A698J6k9oj0k0nK1k7l5M3P1K2k6p9m8pLLj7k2m0J2O4K9j6J4J1MN1P0K8j7j0J2ol1l3
-1809A688m6n5PJ6kJ9K6j9m9m2l6m2J6R5N8L2K1k4rM8M8L9L1mk8l8k8q0n2K4L4K4K2M2K6q2
-1773A680j17k8K3K6O9J13L7rk4o3n8J9J9J9lo3p1o6l8j6PM6N4Q9R5K2m0k4Mrk0j9o4q3qN8
-1737A557Q8M5k8o2m3J7L4J1k0J1PJ0O0J5m0K7Q0N5No8r9q8l7J5N4L5k8m5j0J5L2K2jmJ8J4
-1701A654K2nj1P9Q7%o0j01j12k5N6L4qLk1q2j7L8M5N6M3MK0M2%j2jj3j1mj5n5j1J0k7J3J7
-1664A632Lk9n8J%k8J0NNN7M7J7J8j0l4m9l7lK2N6M9n8n7L6K0j7j5J4Ok4K4O6L3l1k3k3LO2
-1626A690J1j6j1k3Qm6m9L2K1jL6O1N9J9pj2l4k8K8M0l8o3m2l3k7j6l1MK9O3O4l4r9n2J6N5
-1590A574L6OJ4%k2l3l3J2K1l2q8n1Mj5K3M0N1P1K5lJ1K0j9n7n4m2m8l1M2Q9M7L4O4O5N7K8
-1554A806l9p3n5j0L6J7J1K3Nl2m0k1KPJ3j7l6O1O7k2j9Mk3l1mK5J1k0j7N4Q4L7Nm1q0n8k9
-1517A601J4Jk2pO3Q2L0j8n0l8k1rKj3m6n6MO5Q9N9J8m2n2jJ4Ln0q9k7M4PjM5N1J4j0k3NK3
-1478A659J8L3J4k7pK6L6O0O4M9rq5q8n1l7J0N6L2j3l3jj3n2l5m3PL0JJ6L0J0K4N8K4q2r4
-1442A587m4kK5K8J8kk4kM1L2J0k5k4j6k5K0N3mk4K9J4p1q3JkK4N1j7j0J1jk9j8kRL7K3k3
-1404A565m7m4j1RL1J2L7Q7P2M4rp1m9k8j1K4OkM6N3K0n6l2N7Q9Nl9lK0K2k2p2p8o6l0lj6
-1367A510J8L1RL4J6oK0J5l4l7j1j3L0N2L8lj7kKK4J1Rj3l9J2Mo8m5K7K0KK0O3O5J8m2n9j8
-1329A643mOoo9p9o4J6O7RJ8O1N7Ko2o2n5k5MM5J3j5PM7P9P0L2l5p1k7rl1j2K0J9rj0KM5L6
-1290A653j2oj4k4MO9J3j03p3J8O2J7rqk1JL7L1j1j3pl5p0o2MO2k8r9o5j7N8O4M2M6K2M3M5
-1253A614k3j2QnQrj5jmJ2J7K4K1j7K2R2O2m6j08o5n0k4j5RM2kJ8M8L9L5K1k9k1J9po2r6l8
-1215A462N1P0M1OJ0J4rj0l6l5lN2J7l1Jn7p8j2N0Q8O9j7o0n5o9n1%N0L9N2N8J1n0n5o5n9
-1179A389K0P0O0O9O6M8N1J6m6n6l6n4o7k8N5Q3M4Lk2nK8L9rm7n9j1Ll5OJ0mK3N1Om8m2k6
-1142A545k6n0n2k6J9M5M9K7mmj4pJ4M3K4L3N9Nk4n4q2n4j1L1Q3O1K1Jj3j9m9n9l9k6pN2M6
-1105A538P1M4m0j4l7n5j2k4pN6N5%oM2L7J9Ql8m3l0Lj0k3qL2J8j0K7Rk8oj3n6kL2kk9k9L4
-1066A503O0M4L0j5p3o4k6J3L6N6K3n8j7J1Llk4pjOJ8J2P8O2L1J4NJ2j9m8l0kj3n7p0k4KK7
-1028A495j7p0MM3N1O4J9nk4o1l9k3l8k3J7M5M7O3L5k1pJ7K5Oj5J9N4J7n9r0q4n2RK6jjM3
-991A469L5%L2L4J5j5j4J1J3J9J3k2mM5J4kj4n3m8J0M5Q4N3Rk1o3n6m8JL8ln2k4n1m2M9N8
-954A515N0Op3q4n2m5n7kK0M5M9J4KJ0K6L4M4L9J7j7rL6L3j7m9l4poj1rM1N8On9m5k8pJ3p
-915A440k9l4RM0M3L1K2j3k5lJ4L9M4Kj9j%K7M4M1J5l9p0k9M4M2j3l6j9J1M8O0K4p0j01o3
-879A476n2J0O1M5L1L6K3J7N2O2k9j02k2N3K5rk3QN2K0k2l3l3l0o6k2J1l4o8MN5J5J1mllJ6
-842A528J9J4L7op0l2MNK4N3O7L0j1n1m7k2JO%K3Ol3l4J0J4m3rL4J6K6L8K3pp2p8l7LK6M0
-803A495M9K2k4j4K4k4l2j4p6q2J6P7Q4M5J4j4m8m3n9k7K4K8O7P1O0N1L2l5p4m2k5l3l4j1
-769A448LJ9Lk5l8k1kK8L1k6l0qL0M5M0L4K5K9k1m9p2l5L6M3L8J2j8lM3M0Kpn0o3l5j5l6q5
-731A310k6jNj3j6MJ0M1M9J4J7L6N8L0k7m5k3K0K8J0K0Pj0Pj2n3kN5kk7M1P7Ql0m7j9NPL4
-692A540M0L2k1j0L6J3n0p0j4P1N3j0m1l7k7j5M3N4j8pJ3k3mj5j6N2L5%QK3k2o5k3J6L7nl9
-655A534lL1J7JNK1L6J9jK5k4r9m8J7k0j6K1J9j4q7q5p1j4K3k6LJ7L5P3O4Nj4k2j3N2Q1N5
-618A597oo4n7l8%N4M7L1m4p0OL2NJ0K5K6L3K8k8k4L3J9j6pj3j1RK9L3J2K0rp2k5k8q3m0K1
-580A435o9m0N2OmM6L5k8n6k5jrK1N8J2k6j1k8j0O3P3N1M1Jj7J4K8m1o6m9n8j2Jl4k2k1j9
-543A291rL0N1M6J1K8O8M6J8j1m4k0J8J1J5J6k0m4K4O3J9PL8Pl3m3l5k0l3l6m3Kqj7KK0lj
-505A411J1OKn3o2j0N1N2L1k5j3M9J8NMqL0J9k6n3m6j7oJ3J6K1K9M4J0K1O4J7j6L7ln4o0m2
-467A467pJ9Lk0lJ5M4J6m4m5k8j4k2j1mj0KO1L8K7K0k0l9k4L4L1mm6j2%kJ2k9JN5No6r1n6
-428A253MP4Q6N5J6M3J10L7o9n0k7n2o8m1J0Pj1N2N9O0N0k9n4k4J7Kj8m7k5L2P1M8J7MMJ9
-392A615l9l0L2K6k5l0j9o2p9J5N3k9q2l9k7j4N0R0Q7P9J5n5r8n5K0mj0K1R7J10K5m8o6mL
-357A523n2j5Kl7k4NL1J0j0J2J6m2j08K6J04L5m1m1jL0M8K7%rrN0P4M8j9m8j2j4l1l2m7m2
-321A407j1Pojj2pJ7LlK2J0j8k2j5N4P9N2j9q2o2RL0K8P7O4j2mK3J4PkROj6Qlp0r3l1L6J0
-280A483j7oJkkJ6OLL4L1%k2m9l7k9pK8N0J3j2k6j3j4k4m0k1NK6L5J2RQJ3l3j1L6k5n2L2J10
-240A509O6k2p7k9L2km6j4QppJ2K6L0Kl4j6oL0On3q0n7k0k8J0K7oJ7L9N9J3j1N7O7K6MJRj6
-200A519j3K6L8J0k2k3jm5o2m3k7l0n0j3N3N2L2nj5oK9K2m2OP4K4m3l1L9N3j7n1o3l4J9O1
-164A421O0j0l4M0N6lmqKK2K0m1p0k2L6J8l5OO2M1k6l8J3N1N7N0j9k6j1j8k6n0o6k5l5n4R
-127A343L5J8O2N0K0j5l5m1n8p1m1L8J02O5l4m9l1qJ6K6K4N3j3k3J2Jk4m5j9J3K5rk6OL9N0
-91A456O5Ll4m5j3L4j3m4j5K6P3N8m1o3m5nK7K9J0K4L3qoP2O7O1M5p3q6k5k5o0k8m5n8K1N8
-54A430j1j2J7M1l0n9m0n0k1K4N3R3O7L9j3j2L9k2n5m0JJ7L0J7Mj3k7m0n1l3K3L6l5j4N5J0
-18A418l5l6pM5M3kOj7n7l2M7R0Q9L7j6l1k3mj7j5j9o4o1K%mpJ3Ok1JJ1Ln3m2N8O7M8jJ4O2
22A496rl7k7o0l9L0N3j5o5L2Q1N7j5o3k7k6j3P6J01%l2ml6k5JJ6j8j1mj6j5k0K3J8m8o4k5
59A270M6L6NJJN1O9k3j09j03k8l%K1K2N6N5J2J6J0pL2L1PK1n8n9jj3j8j7l2rL4L5J5l4n3l7
98A242j3N4M3rj5L0Q6K7j0K2J5LJ7Mj2Lj9qqo4q8o3J1K0J1%J8N4L2J0NjK8L8J0l9l5k2o2n6
138A259lJ1M3O0om1l4n6MM8M2M2N5M3j5o1r0j08k8L3qj0Lj9pK4N6R8P0J7J0L7L2j8j5j3rl
176A443J1K3N2K3n0n1kK7%l1k3kN1L8Qnn1o9q8k9J7qmK5L2J8N1N4MmK9nk5JN2N4j1l8o5o3
216A389nl4n5kK1k3LL2J4k3l0J8K9K7K1qp0p5J6J7pM0N9O5j8l5J5J0PjL2K5m0l5kK1O4N9l6
255A485m6j3n4o0kj3j0J7N2J0JJ8K2K0n2n5K6L6QJ5L5j3l7m1j0K4J5j0K5N5Lj4PJ5Ol1n5m5
293A334l6KN7N5O3O5J6k2K1Ml4m4k0J5pj4n1q3n9k4NO2L9L0J1qLk3n6l8j0K4O8M2K0KQJ4K9
332A460nl1j8k4m4m8J6J7k1l3kK3K4Kl4l3j5%J2N5R4R7J0o8m0j2n4n3K6L7k3j9K0Mo7p7j9
369A157rJ8J02J02k5l7lK4K%K6J4j2LL4K9nj4nk0J5j9l2K3K1j1M5O6nMJ2n1n3J2N1K2J7Qm6
408A460o9n3o7k1M6J7J0J6J7J8jnj8m1k6L3L0l5k1N5M2l6l5j0K4M8M6oj4l8k5j2K1P3O4rm6
445A432l6m6m9k4NJ8k2m0LO1P5N7Kp0o3l8K7P3L0j9n1MP3J8k0k2o1o6%N8M7K3J8L2K5l0r2
482A332p7j0P3J00N4j5j0k6m8n4o4L2O3j8l2JL0M2M7rn1QP2M3j6m8q2m9mmqKkkjJ3ko6j07
521A107j2Q7P6N3M8lRK6Rj8k9l1J2K7Ok3j5J3J6OK1K7M8N0J8%RK1Lm8j01o5Lok4J8O1M1ql8
561A394j4lOL2Rl4p6m1rmK2J4J1L8jk6l3qK8rj8l7m3j7j7k5K0K8L2L6J7Ok6n8l4qN3O2k4n2
601A191kN2O1L6L0Nn4o4m4j1J0K3M6M6j5m0k6k2j8lJ0K7MJ1M0K0j0j1L3K4rJ7J1J2L3K9K2
638A464j8m0NL6Ok6o3q8m7k6RM3K6L2Q9N7j0l6k6j2kJ6M2J6l5k2j3K8K8J3L7j9m2j4k5l0l6
675A317k2J4K6J2oNl7o0q7n2j0L0N2M9N5L3K6mk0l8jJ5j2J2M4k9r1l1L1Q3P3k5n3p7n7rRj
713A164j3M7J14O8N2O1K2j0om6l6k7j4j8o6k6lJ0Qnk0NK8j5K3N6M8P6N6k4n6p2j10o8J1K5
749A239K9M9K1mk0l7k0p7p0K3M1MK6P0N9L0rJl0o1k5l8m4%L8kRR1P0J8K9K7J5J2k7n2j6k3
787A346m8k5k7l2J5K0j2k4m6l1J9ln0n9L6J28R6M1Rj7l4m6j6L0J2j8j3M0M2j1j0J0n8l7K1
822A248O2K9k1m4j3%L7J2j6QL8K1J0J8J4K6j5m5j6N6Q7K4o4n9j8L4L6l0n6RJ9M0P2L3l6l8
858A462Lm3p2j5L6M4qo7l6k6m7k5N2L6n1mL1J9L2M8N6M7Rk3j0K3L9Pj7l9o2m7j5oJ8N6K2J9
896A446on5l6Pl0o2oM3K0M4J4oJ9J5l5j2M4j8r1n5J5j7k6J0K9J1J5J4L1K2lK2J8Jl0k6KK2
934A350K6MK1J2j7j8l7QP3N6L1k8p2o5LJ8k5m4j3Qk8j2N2P4K7k2%L0%NM3j8o0l6K3J2n0l0
972A301l8j0L8L3Oo3m0M0N4K5ro%l6l0pL7O1L9Lj8k3k8mNk9k2M1L0j6k9m2l3L3J9n5o7rO2
1011A213J11P9PLJ2K8K4ml3n1n6j9K5L5N1L5L5K4p6j54q7NJ3j4K9M0K0J9L3L3O3Q1L5k6q0
1046A453q7o5q0p8k5K1M3N3N0L7k1pO3O2L7j8k7m5m0l3k3l1JK6N2J7l5KM4M2l4p6m8OK9J4
1082A279J3Ln0n8k9K3N1N6L0Ml6p5n3L7P4km5l1l5j3ML4J6l3J3O0P0O1Kj2K2j5m2j0k8n7k3
1119A205J5M0L0j3rk7n0l9J3J9P9O1j9m8o6j6J2M1P1N1k9n9k6j0p2q5K9P3P2R8Q1j3m0l0l5
1154A304l9m3l7k5k5%M7M7j4l1L0O1j6p8k1mmK5K4K0K7P1L9k9n8n7RKj7ok3j2nK9K6%l4l9
1192A144k5LN7N8kl4K1Rl0K9M5Mrk3KN5L2j3l3jN7O6Nn6KM2PJ7L4k7n1l0j4RK4J6K1K1K8L9
1232A499K0l8o6k1Ln3p2o2j1M7L2jQN4Qo7m5M3Q1K2l7qP3J9l0l1l4J2O0L1l0pKk9Om0p5j5
1270A248K7N1L6pp7q9J2K2J0NML3pn1n2mN8K0Kj8MJ8J2Mk3m3jM1N3Mn6pNK6K8mj8%K9L1K9
1311A355ql4l3pK5k2jL8k5p5l4L3O1L4KNLMJ9K7Ol0l2QKk1L3P0J8qm3p1l1j2L0O9j0o3n2L
1351A233O6Q8N3Mj2k5j5k8k3J0L7Kj6l5o2j9K1Qk4oK7M1L4L7N5M1Jl2l6k5rp1q4k0l4k9jO
1389A158K8PLJ9L5M9N8O1%k0j3k2l5j8K8L7J0m0k9L3K5j9prl4Mj4l1J8L3j6k8L8M4Mmk1L6
1427A368L4m8o4l2Nj1rN5M8J9j5j1J4J1l7j07q2J3P7Q0J3n5m3k2rN0O6M6mlJ2n5p6l3J2j9
1463A188j3K9O6rk0L5j9n7Qj5j6L6L7OL2K6k5k3j4J0rK2N2K0pK0L5qk1m8n0pK9j1m2oK2nJ0
1502A258N6M5Pk8J1L8k4q3n7k8l3k7MN3L4j2j2j8j4poj4M1N7K3L1L9Ml9o7p9l5M3Pn8m5J4
1539A079Q4P5M5P6K0n3l0k1J1j2o2q0k3Jk6l7n3J2L6K3L9M8N7J1j9l5j6N2M9Rmj7kk3j3j6
1575A185j3j5pK7Km5l6p%J4L9M7k1o8k7pK6N0J8J7J7RJ9K7j4k8mJ5K7J4pm3k6L7R2N4l1n0
1613A287l2k6l0j5n0m3L0P8N8J6l4k0J4j5o9j9L5K3Pl6J2Q7Q9J5n9o0k7J3jJ1N7M0L7K1k9
1648A365p6j13k6K4j9K0MLJ5J7L0L2L0PJ8KPQJ3j5o8p0j5Q5J16M3L4N3mo9m7lj6n6o4k5j5
1685A225J0P2J10N5j4m2n3n1k3M9M5J7m4p4%M7k0k5L4M3J9j7m2ok9l5J8KqK5or5p8J7L7lL0
1722A190M2J1l2m7o1j6j1rJ9OJ6L9J5Lk2l0Mk7l3J4k3J7R1L8j1m7o7j9M1J6j1JQl5n5K1P3
1759A109P4N4K0k7m3k6j3j6J0lM4J21J24J04J3jLo4n0j5n3p6n4k9l1n5J1M7M4M6K0MK3oK0
1794A329Mp7n6j2K9J6l0n3n2k0j3j2RJ5N2Qm2j7kPJ9OLK4M0K8j0j6kMk2m2J0J6L1Kl0k5J5
1833A134jlRj8j3K2O4L4K0K1j9o2m4j6K2K2Ll6n9o9k3O4Q3N8L0k5LL9Om0k1L0Km3l9jqrO7
1872A184N4omK9L0k0k4K8P4O1L0M6k9o3n6n3k7rJ0J3M8P6L5K8j2n9o3LO8K6k7m5l2pol8l8
1909A225j8j4lL6L7M9N0K3om1k0j9n3n6jK4M9Rm6m4Qj4o1PL3l6j5j2k3K2Pj8K0M9Q8O0Pk7
1947A276o6o7j7P3Q4K4MK4lj1Nj8l1o4o4m2k7l0k8K4N6J00R0j8n3q2o6K9M4J0l2pM2L6L0j5
1983A210J4%n8n1MK4opJ9J5j3J5K6j2m1RJ3m1m2NL3R6R9M9k9k7n9o4J1Kk5j5k2L4QkJ9M0L2
2022A263rj1kj7K7N8M6k3m1OOj4l9l9K4QK4Q5N8m6n2k4l2o8n0mk4m9j1K3L4M5nk3L7N6L3K0
2060A270j7n8k4J8k6pL6lk3j4ljL3K4l2n0oN6N4l7q7n0l4QM4M0J5rM6Q8L0k9p8m4K2O8Q8K8
2098A336o1p8o9n2l3K%JK3Qj5k7J5R0N8L2L1Lk2k7l5q1p9j1M8O8O6Q9J8p0j1M9O0J8K4K5o2
2135A331q8m8nM7K4j9l5l8j7j5m4n1N6R1J5K6P0K6l7p3o4m1k7K5O0Oj8l3rrj6J4M0K7k2k7
2171A122nL3J9j3l1j3pK8L3N6O6j2o8n1mK4L6J1l4j5kl5%j0k3O6R3M1J3l3p7o5k4N9Q4j2o2
2208A188k9k5j8L6N0PLRJ4mK8M4K1k3m4k2lJ6Jmj8m5l1J3N6K1m9l0j2j8O%qK9M2KKLqlkK4
2250A219mm1jN8N6J0%k1OL5K0m9j04r0qO0M6J5L3M2mKK0j2m0k1l0m0o0m5K2O9N5j3j8J0qP
2288A176J2l5k7J5K0N2R7N3k8k2J5Rj1l4l4J4P9M3m9m3j5NL6K5%o2q4m2k2LK4L7k8r6m1J6
2324A058P0Q7P1K0k6k5kK5M5N2%n8j5j8q0r3p8j9K0M8Q9N8k7n9k6L5kn%l5j6j2l3J2K2Mjj5
2362A071KOJ9PN8P4Oj5JrRJ4k9j9rn7n5nK6N9O0nk7k2J3N1K1m1m5oK4M9O2M3OJ7jkkk8k6J1
2404A306P1O6nl8o8j11j14q4J2J11O0l1QN2k1p0n8oK8L9L3P0O0Jo0r0k3Q7J12K6m4n8o0m4
2438A157RN5M2M0J8RK4Ok0J0K4n3n0L7N1K2k1j1j4k6k6l3k7QNl8n8mQ3P5K6J1j3Kj7p7j27
2475A099o6N1O9k6n0MN1K4k7JO6J08M6j5l4rJ3Ln3q2k9J7J3lJ2J6O0P0ko5q4p2pO2N9K2j5
2512A227j1K7N3O9K5nl4p4o1rj2J5L5q%%J1Jl3n0n7j1M8N9O5J1p3r2p2n8L0O5Qpk1k0M2O0
2550A143J7j5j3J0%J0J9k6OP7L5k0m0k1J8Ml8j9L0j8nK7Rk2j8j0K5Q5P7Mm1p3k7j4k2ok7k7
2588A094J3P9N9rj1O8N8l9o5j1M7J1m2j5J3k1n4j02m2L7M9K0l5n7k4K1L9M2LmJ5L2Kl4q2k6
2624A029Q6J05L5m7q4m0LNL8L9N2K2m1j6%k1kL1M1k5l0K4N7P9L7%M6K8m4p3p1o3l5m8j5JN
2661A108O0L7J6mk5K2N5Po3n9k2K9R2P2j8n7m3j8K9K6K2lj1L5J4j9j4k0l8k5k7k8mPK0K9q
2698A174l8qL9L3j0j4k4k2M0N8L7K9J5j2j9Kj7m9r2m0O0K0p0j15k8L0J2pK1N5K7J2J0RJ1N5
2734A184O7N6J3J6N4M9L9qn5o0l4Pm0p6JL1k6l4m5%ql4k0OP4R1Rm2qML5M6on7r0l4L4M0L9
2773A218j4o6o8J7J8k1l1%J0K7K8qj1pQM7Q0R0Qm8n4n5l4j6J9K7lJK0O3N9K1l8n8k9j1J5L0
2811A234k9pJk0L7L4j6l1l2l8j0K7K5j4rmk1Lj3n3p3l0P6O7J7K0j0j9M6M2J6PL2K1J7j7j0
2848A266L1J3m5n7k0p6o0L7M0L5K2jNoj7K0L4m0n0nJ1O7N3L2J1lnMK1j9o2k4nj0K6K2j0QO
2887A249Jk6m2k8l8QO9P5lm5k1J3J7jl4l7j4m4r4k5M8P4M5N2M5k1p8o0l0j6lk7J0N4L5J4J7
2924A139QNnQK7K2L7rj03p6k2K5OONj9j9L4K1MPK7K9no6o8l8K3O3K4J4J8k8l4lM7M2j0jj4
2964A121J2M2L5j4q1q3m8qJ5J8J2J3kK8L0No5m8QPK7J1k8k2k2l7J0N6Q7M5nK6M5k2n3j3j0
3001A092J5J3n6j2P2K8n8l0L5L6K6M3L7l4q1n5qL1j0k1k4L6P1K1Rj9o3l0RK2O2O1L0K5MOj9
3038A264m1kJ3j3p0p5n9n7J3N4M9qk6O0Q2K3j1l9n4m6j6J5M0J2n0n9j7L9O9Q0J04nr1p5m4
3073A059LO1O1N0K5m7k7j4j7lk0o0m7j4n0JM2jnmj4%L0N1L4N5N2L3K4k2mJ3l0pL2j2l9o9n3
3112A067l6L1P0J0JM0M7M0M3Pm7p3r0j04n7j1oK3N4L2k6k0M3N1M5L8K8l6m3lJ8j0J6Pl1J7
3148A135M1K3OonQk9k4j5qJrj8k5k4M3N2JJ2L1K1J8J9m7p3l0j5qL4N7N2L0l1o2n5p5m3o7r2
3187H23jJ15J72J28J7l4%O1J4n9o1o8m1K5qn0j8L6L5pQj1qK7O2P0K9n2p9j5jj8lJ2j5k1M7
3224A111N6K5K2klJ6K2K3Kj7j8k7p8q3k3M2M6M6RRM1j9n7j6J6J7j0m4j3j1j6m4l7ON5rm6k3
3262I68kKNM0K3K0M9L1lj7%Kl0m2k0l1kqm9k8MN5R8M3l1l1KnJK0K0K3L1K4l9m8L6R7Q0M0J0
3303A338k0l2j5j2j4m0o1l2JNm3p1j4K3j4k5J2PK6N5L9pl2J4M8K3l8k3OJMOL4P9mr0o7J4N2
3342A133Lm9k1K6k1j4K9L2l0m0lO0P4J5l9k8k6lL3jKJ4J3l9k3J3j2k7l6l6k1K9O0L1OP1L4
3379A209m1l7K6N5ok2k7l0k8l1m1pN0N2O1Q2L3J0J5l4p0m3J4Nn0j8K1l1nLk6%J0QJ7J5K5J6
3417A180J1r0j18lR9J00P0M6j9o7m4J0K0lo5p0J0M2L2L4j3j7L1l7q6n0lK7qj9OPqj3N7N7M1
3454A147J2JlK0J1k8n4n6k4Lj9ML1M1J6okl1m3K9Q7J6n0m1k2Pok8rL9N5k0n4OM8M2K6n0o1
3493A034k6K7M7L1k1p4j6N1O2J4Pj7RM8Ol0k5K8Ql3k7l1k7K3N0jPl2n3K4O1L4rn4m7j2L1O8
3531A135P8L2mj5pqk6m6n6k6J0N8N8L3mK9N8J0m8j03j16k5J9L8L8K3kj8m8o5l9L0N4K1K9M0
3567A137Ol7j1ONM1Q4L2o5r2l7l9o9m1nN8R0M7O7K9m4j3k5k6m5n8NP0L7mJ1OJ1J4j2l8m7j7
3605A031Jl0njJj1nM5P1Ql4okrPMLnKJ2l4n3N3P8K8J5m6n2JM0O4O6J6m6l9M8P4nq7n4l1k4
3647A089lJ5%k3l9l8K2K7qPK2qj1%j6nk7k3K6P%L0P3O4M1ok5Mmk6n0p0o2lQ1P1J8j4n3j3J3
3688A083OJ6qL4P2k3o4l1l8p4j0J3L0L8lLK6L6J5K0lm4j2K3Nn0o4n0m3l5k7%L8P9R7O3L3L0
3726A181J7l2m2l5J0M2kl7j9Kl0o5MM9L6M5L9l2n3j4K7N0K7mk9l0jKJK1Jm0o1k1J8J1J5ll1
3765A017k8k2q6m6P9J10N1K5K8Ol0k4rl5o1l2K9L3M0N5J1MK0j4r1p9m9j1L4Q6J00M4ln0m2
3800A060JLLKK1J8j4K5kn5nK8j8m1l4k0J9L1J8N6R2M8n3r0m1LL4N3L7j4l6k1QNj3k0j5J2M9
3839A134N2J6rK1Ll4mq%N5M0Mn2p5m3n4pO2N6M6K4k0j9k3l7RN5J4j5l0m7n9l9K4j6l0L0K3
3877A047J9Rqm2k3Rmk8k2J4N4L8k1Kj1k8J5K7N3K5K7L7om6j9J3kJ6Nn4q0l2J8lj8jK8P8N1
3916A137l4m5mL4K1M1L6m2k7Lj2lL0j6KK3K3K1Kl2m8m9JL6J5j8k1k7k5K2L3K0K9L5n4n2K9
3953A084j4m2k1j4rj8j0M8Q5N8Nj5l2J0O0M7K0J4l8n1l1PL9k5n0l1k7j0K6M8J0m8k1J7Nmj1
3990A061Lj0m9k2K6J5jK5M9L1j8p7p1m8PM9J7mK4K2J1M9N7J6NK9J1n2n6k4j2kJ2K8L5O4L5
4027A235jk3k6k0m8p3k1K0J0KK1k2j7M6K4k4m6l4nmJ7RK1M8K8k4m1k7l4l5J9L2J4Q7R4K0j1
4064A211kKk0J0L3np1n7k8j4Jnj2l2k5L6M3K4K3J8J5l1n6k7M2M1jK2J5qm9o1l8MN6L1rm0j2
4103A024Q9Q5Pk6k2j0n9j18o1K4Pj2J1QK0L3J7m2o9qL6K4K5M9N2j4m4k2j3m2j02q3M0Q7J00
4138I91O4OJ2K5M2N2L2NJ9J9m6j6mk5k2nN0K0l8k9Jkk1m8rPk2m1NN7P7k6q0J2K4k9k4ml6k6
4178I67nl6k1P2J11K8o9o6J0O1L6K9J9rm1k8J9M1OM1P5K0l8j7J6jj5m3m6J0M2J4Jkl1l3j9
4215A098k4k5n0n2kL1K6kj5j5j9J9K3M0J7n5k3L7L9Lj1J4L5K6Mq4j14rR9J00N5J9K5Rj5m4
4251A160j8L6N9J5n4l7RK8K7j7m4l0l9n2j5K6M2Rk9J1l8m3j1M1N6Q4R3N4J0n3o8k9JK1j0l0
4287A165j6m0p0j8Pl9J2K8M5Q2P3P0O0qj2j2l8m8p8p2j8K8M9j7m0l7pQJ6kM1P9L2m4o7n9k2
4324A031K8N4L9JK3J5m8p5m2K1%j3J2KL7O0%m7o9j1K1J4K1j2m1n3l2j3m6l8O2J04L4m0l3j8
4360I48l7nN3Q1P3N9K7l2m2m8o3l5kJ6K7o0q5oL3K7M3N6J9K6Q0Rk7j5k4J1rl2J3Qj2K7N1K5
4398A178N3K2o0n9J1J3j7l1pM3N7Mk5j7QL0j3m7p4n3Kol8l8QO4J9o4o0Kkk2j1K6O9K6j0K1
4436A002M2L9K7l0n5k5j0l5n2L5R7M9NN4R8M2j6k4j8Jj6k3j7j3k3j6Jj3kpk3n0q2o9k0l5l7
4473G81j6J2L7J5M6N7J4jRJ7jQoQL0J4nk6m7jK7J4J2l3l6O3N5lj8J6M1L1j4j8J3j7o8k0L4
4512A024Jrj4nlmj5Pj0OO6Q8N2m5o4l5m8l0j6KM2P1P2K4k2Jok6j1J2K4l4l2k0jrM0Q0O5M5
4552A263%ql2p0j4pm4m5lK0OJ1N2njK1k4j9j1j6j2J9Pj4m2n2m9l1L2N5O8P4K9%Nl7m8l6m4
4591I98l5lK3J7JJ3M1M8K4J9J6Rk3j8pJ0j1l1l6o7m7K8J21J41R0J3Jk2m2o4q9r6p2m6k7K0
4627H97j4k4j0J0K7J4J0L3M9M2rn5n6KN9N8P3K7m6k4L2KkJ8J6j7j2K0KQj6k4kk0lN8N3j9o3
4666A094k5Pj6n0l6l2j9J3O9M9%k3k4j6l7k1k4m6j0Rk1l3J6Q9J27J22Q3J9q1o9j6l4k6qLN4
4702A087O4L4J3jJ3j0k8j1K6%k4k4n1o5n4%K0j0kmm9m2OM0P5M9j1k4qJ4%L2L6M4L1j5p3r4
4740I84m8QQl2J6Q0L2L6J8LJ7k1o0n4l3l4k0L8N4L4QJk6rJ0L9N3j2n0j7Kp4q2MN3N1M4njJ9
4780A034K8J3lmlN0K6j2j8j2J9l0n2j4J7L7M1J0j0k2j1Jk4k9j0j8l7l4J9P8M9K2Qk9k4J6J
4817A073k3k9n1k8rOjk3l2L3O1l2o8j7L8N2K3K1K7k0k8k6PN4M2j7j7N0L0j6m6k2OJ6j4k0j4
4854I86k6pM8J15J5l8mL5K2k9r2j02k7MM6O7P1P5Pn3r0q8n3l7PO2L8K5K3l3j8nj3j7J2N6J00
4891A082J08L4ok4rL7j3q0m5l0l1jLl4lOK5N0J6K5kn9m3J9Q8P0KkJ2L2J4l7l3knm5l2K3L5
4930A145l4j01q0M2Q8O2L6m0r4p1k1Qj5QM9On8k0L8K2M2J09J22M2k7n8l4J8Oj3l5l9k5m9p5
4965I54%N0J1KMPM7N3M2Jl9n8j9J1p0r6KM5L5K6Kj6pJ5K4k8m8k4k1k1oL1J6J7L1mk7K0M6o
5005A002n7l6Mmm9o3m0N3J17M3PK1j0m5j4L6Jj3mRmqpj8K9N4J9j9j6j7j4OPj1j2J3K2O7P7
5044A126K6%m3n4l1n2j7J4K2M5K5l2m6l4ML6M8O1N5K7oj3L6K7qk5k7kllk0l5k6j7%rl5m2R
5083I81N8L9K5jj9K7N2Mo0p4p1qL8L5Nj5j2k0j2m4l0J9M6K8QK1N0M0k%Rl1o3n8qM0kl5j3K3
5123I70K0pk7QK3RPJ0LNJ1j8n7l5m9m0K0L8L6jl4PM1Q1Q1J7k4m7k5M4P9M5k2pN1j2r4q0n7
5162I70o5l7j4K3M4L9J8J1nJ4Jl7j9J2Qj6o1n5J3L8L9N7M7K9OK2K6J3lp3q7LL6k0j1L1J2Q
5200A017Rj5k8j9l3l7k4j8%N6R7M4Qkl7l7M8P3N4J6k7j2j9o6j11q3K4P2M3J1J4l3m0m2nM4
5236I42M2J0j2PL7j2o7k8Ol6n2j5M5N5K5RrJM0J7j4n1l7L6L3N3N9Kk1k2l3m2MK2J3M1N0K5
5274A123OJ7ro8m6JJK1M2K5K7J2M6L7j7o9q0m5o9p8m3K2N1K7OL4Q5M1k7Jk1n2l8L9M0mj4j2
5312A012Kml9n0J5J8l0kQ5Q6k2n3k9KK7j9j2L6RkK8L1j8p5m3O3K6L4N3oj8j9k1j6Rk8l6N1
5350A045O5j7l9J3K1%k8m1MP4L1m4NN6L3m2p2k8pj0jL0ol2RN1M5qk0lkj2LJ2Oj1l6o6k4%q
5391I46j1n7p0k4J3MJ5J4L3O3K5j0J7P0Q1K0m2k5j6k1l7o5o1k7k8K7N4O6K7J5J6jJ2l8p0l6
5427H79L1L5kK8M5ok4K1J9J7J8K5M9K3Pj2j7qLj4ql1n7o1m7k0RRk8m1lkL5Q4O5Qj7l5n8k9
5467H90k1l5j7M0Q7Q4L7J4n0p0j6J4J7RMLk1k5KRmL1M5K3Rj4n2n3l3l3kj9j8J5K7J0k8J8N
5506H82l1M0Q4O4M2%RJ6K0j2m0rl4l4k9K5O8M3J5nK1K2l1m9k6j4Jkl6o8n9j7K9K7J2K7Lk8
5544I26j8O1N1j4j8k0k9L0N1J5%k8o2k7M4L8L0M0j4m7Qk1n2J5M0K0J2J7OM4P1O2Pp1q9q1o4
5581I33k9M4J5j6K7M3L1k7m8l8l1k1J8N4N1J3rl9p8l2OK8K8LL8M4K8Mn4p3l4k0MM6M2N2L7
5618A040k1k0j6QJ5rL8K8L1N4Nn8q1l0k1pL4Ml0n0J0Q8P1K0n5j09r8k2M4O8M7K2NJ7J1j5l7
5655I81kk1m8KN1N0k1n2l0k1kM2K9M3On2oN6L8O3N6j0j4o2q8k1RooL2N1Pk9k1l7l7k1m7kP1
5695I31O5ok2Nk1n6p1m3j7oM5J11O6K9j8k6qj7j6N2M5o1j00n6J1P6O6K4K5K0j6q4r0K8R4N9
5731A018k3m9J8ooK2l2l9k0%J4PmK0Mm6q1lR3P3Qk5mM2N8L6j0JJ4K1L1k5n6p7p6k4M4J8J3
5770I49K7J5jJ6J2KJ2rn4l9l3l8K2N7K4J4K9J5lok5J0j0j9j8k6j8K1J9J7J1KJ5LkLOJ3jJ8
5810A030J3j5oKj4k4J0J4K8K2k4Lj5l2N8Q1oo0rL0LKj1j6J5rj0J0Rk2n1n5j8N5N3on0k0j8
5849I47m3J3j2p7k1M8P8L8Qoj8l2l0m8m7J7N7Q6L5l2k9J0P3P8Ln6p9o8n7k7K4OpL5L5J8kM
5887I22L3O2M2J2K9Kn6k2l0q3q7l1RM2L9l5k9N2M7L4L5Nj4j0j9j2N0R0M2o1q0l1j6l5l1l1
5923H34j9J6J5J3K7J6J3N9P2M9J1K5J1n0o3l1J2NJ1J7J5Kn1o8pN9J3l5J9M5rk0k0%J9K3J0
5960A038mL5N5%l1PKnl1l6j3K3O2J5KJ1l9l2MK0k0r2r7n6K4Q1P2O4L8k1n0j06p3L6P7O0J3
5997A033l0j7Ql0n0K%n3k3M3O8P1N7L6jm3n2n2L8M1M5km1Mn6m7j6qL7O1P8P8mr9j23j07n1
6034G95K0J6%kl0j4pL3Q3O1M7M1M0J3J4Jn3m9q0j04j4O3M0j5l5o3K6Q4K7N1L1j4l2k3L3P4
6070A058Q9N9j2n5o1l5k5l8j2jk7l6K1N7L4K4K4Mk6n5L5R8L3k2j4k7l2L1O2K2qk9l7m9l5o
6106A009Kl0l7j0Qj0kmK4O3M8j8n6j3L5N7K8Jj2l2lJ1%qk1PJ7K7j0m2l4k0j6l0m3n0k5J3M4
6145H68O8O6K7j7k1J9Pqn1l7j7j3J6Pj9nK6O4P3M9Llk8q3q0m2K7L9K8Ok6n9o0jK6Ql3MO9L1
6185I28QJ5L2K2J9%l3m4j3l2j9N7L7J8J8j5%K0j1l0m3k1L2K4j8m3RL1N8K5k5j4%J2%MK5K7
6223A060rl5k5J0O6M4nl7n8m5kL6K5jjj0J9K7Pkj9l7r3j09jK6RL0K1k2l0L7Q1O8Qk7L3P3N
6262A117k3l2k1kl6mN7O9J9lM7L9o4j51j09M2O3qm1n0m6l7j2J1rk9L3L6k1K4O2J2k9k5k5J1
6298H65M3M8J5l8m7k3l3J5N8N5J0k0j0j6LL2j5n3j2K8P7L8n0l8QL3J4OL1J3l7m2j6k9k6M6
6334I33O4L4j3k3j5Rj0o1k9J7K5M3J1k2j8L2K4j1K6M4rrk2k2j7J0J1k7l7j3L2K9J0l3k8j9
6370I16m0m2k0K0M9O8O6L0m3r9r5l0M6Q1O7L3Oll7m4RL7L6j3k0k8j1Nnm9n7J5Q2N2j7J9J09
6407A093Q6L0Ql9m8m1q1p8MqpN8Q4O9M0jl9m5k6j6L3K8mj3n6q8o3PL1j2p1n1M5J27R9N4J7
6444A126l7n1k3l0k6Oqm0m1o1l2K8M7J2m2l4M8Q3J8J4L5Kj9L2M8J4k2n5m0L2K6Krl8m4j9J2
6481I14j3K5J7n3l6N3M3MLjk0n7m5jO5N5PKk6Jj1j0L9L7K5Ook6j8L1L2j6p3l3L1L1k5p1n9
6520H21J1J04Q3J2j4k9o4m0J5K0J6L7K9L7M2Jm7o3J4k9j04r4k7Lj1nN4Q9Mo2k2J2j1qN8R9
6556I31O3Rk3l5PN4j7m7J1N1M7j3l3k2l0oJ1K9J8m1j4N9R2j1o4j7k2n1l1j1k5jJ8J5K3L7M0
6593A001L0l3q6l3K4K4omM8O2M1L1K6rn2o8o2m5MJn1m7jN4M7l0q0kP5N3K1K8M0K4J0oj1j5
6631A003M2N5k0k1ko9n2k2m5j6l2mJ5l7m9J6O2M4Jj6NJJK6%LM4K3jrL3K8l5j9O2P8j7k7j6
6670A033%K9J5j5j0M3L1m1n2l3J8J6m3m2jL5K5l2n1q0j05p2l9L2O2O5L0Pj4J2L3oj2rJ2L5
6706H76M5Kk2K4P9P0k1l1K9L8o8p1JK5L1Lk7j5Nk0j1k8l1m2J8O4N2QqL1Rj7j2K3j5n1j8j6
6744I09m4m1l1j8nL9N5J2j2RK1K9Pj1L3J6o8j8K3J5Mk1k4J9M4l7l6LK4R%j5k6j0J3lj9j5r
6783H21k5j1QpmM0N0L8QRN9J00N1J5K3k0q6o6Nnk6L1L3j0j4pLj8o7m3L7O3N2L4K7Kk9l2j7
6822A022OQm6o6o8r3m2O3R4J05N2k7p6r0l0J7j9o4n2PL7N1L0PK6L9P9O8K0J8l1l9J8J6o7o4
6858I09k4mO1N2j9n3J3Q8O4l1n5k4j1PL3K7m5m6j7j3j0L2ok6j9K2N1N2K8J2K7l5j01j02lQ3
6894I17K1k0j0rl8l8L2J07J20L8j4k2n0o9k1K4K7no0m3lJ2Mpk8k9j7L0N6RJ7k4l0J1Qj4nJ
6932H78j0k0OL7K0K7K7Nl3k8nK9M2kj1k4K0N4N9J4j5QJ2j3l8k6l0J4J6pm4m2JmJ4J9j7o8l8
6971H27J8K7J7NK1K0pMJ0K7LL3K9pJ0m8o6j0lJ2P3M2j8k8l4m6jK7L9JrRqNJ0j7k9k6k0k2l8
7012H32l3lKj5k7K4K8OM1K6k5j3L3O6O4M6J0OPnn5q4n3j1M0M0J0n2n5NL5M3L0K1nl6RJ6k3
7051I45m1rL3J5mjL3N4krj2k4j0J7K1K2K4pLK0j6o0j08j10j9L3M1L4K0kL1kmJ8Lrk7m2o5m2
7091G42%L0oJL2M4K3K9L2M1kr7j18l7J0J6ql6M8Q7Jm4L4Q6M5l0o7l7m2p2m4j5L0J9kK5M8O7
7129H33Pm4L7L3jj2k2LL4J9NJ8J3k9K9O9L1k3p1m2jN7pr8m7L2P1L9j5l8k1L4N0OlJ0pl0k7
7168H92K5R6N4k7l7lJ4l8o7l3qJ2Pl9n5m3k1L9M8K3J7%kk0j7L7O2M8K5qm4J4M9qk7QRo1n0
7207H71Oopjj9kKK5O2J8k7j1K9J5m3n2MJ4RM8J5l1o1q8rO6M9K2m6m8J7M4Ol4J3L2K1K3J8j3
7247I31K4R8N9pm5n6l8j6L2J9n3n0J7K2j6m5k7K3N6J7NO8%p1r2n2RJOM1Ko6l1N0K0JK1J2J8
7286H87L7Pl8k2P4J09Om2l9K2Q1Mn6k1K2M5Q2O7Rl9r8p2j9k6knK2L4M0N6Rm3j05j05k2j9j3
7323H27NJ8L7L9K9J1J3LM1M9L5%l3j7o5q3m9l3KK1K8l4l5O0O6nl1j5M0K3PQnl9m2l1l3M7P9
7362I38K6m1l5rJ1N6K9J4L2j6p9l2kJ1PP9Q9m0j02n7j4mJj3j8n4l8lL0N9M2K4K2k7k3J1j6
7399H58nJ1J9K9J1J7j9lK3L9K3J2qj7J8M3mo2l6rjKlm4l1QK0O3L5k4k3oJ6J7l3m6m3rJ3P5
7439I26Q6lk6%j2k2M4Q7L4m4n4l7l8J8J4k7l7j08m9N1P3L7QK2M2J6%l3q8j10p0J3P9P4J5l5
7475H46j4M%k8l2j9jL2J2K0P8P5Rm9n4oK0Mo4n1OM0P0M6j6ML0K4Lj9l5j2K7K0Qrm7j02p4l8
7515G08j8J2k0pL7O3K9k3q9l3J6K7N8P3P9L4M6M5o4j07p9l5N1O6L7K8k8n0k1PO0Q1K6l9l9
7550I31K2Rl5l6m4n0qK5pqM6J5nM4N2J1KK5LJ4RK7J3l1l2k3l9m2j7mM4K5j2k1k3k5L8N6J3
7589I62NJ3k7j4O2M7ljJ3qQN8P8J6k5q1r7j1Ll5J2Mk7j9L1j0p9l6L1N4M2m3m4NK0N8J7o1q7
7628H31m9rL4M8J8qKJ1J7ok9j8Kk3k0J2L4K8j2Kj8j8O4N9j9n7l4k5L5P4L9k1n0j9K1J8PPl1
7667H97p4l8L4N4O2rm5JJ5j7l2QM0L2J7k4n2pJ7lk8j6JK8pm8L1Q4M8n9q7j2M6L5j4m5J1M2
7705H86M8N1M6Rj1k3l7m7m3Qj5k5J3K6M2po4o5l6pN6M5oJ5M4K3JM3R1L0p0q5l6%ORql6p0l9
7745G62M2M8N0K7n0q0k0N8O5J0k3K4Qn5m9j7K3J0m1m2nL8N4P2Q3P3j9p3n0l5m3l2NJ0jL3L4
7782H94K1J1k5NJ8J2oJ3J7l2m6m7j1K7N7L4%po1n7n7m9j9J7J28J40J9p1j11j08m9N4N1Rj1
7817G60L8J12P2rOM8On3l4L0N4P2K9m1n8j6J1K7k0l0Jk5o7j9j0m7mL6K6L7O2N7kl6k9n8k0
7854I06JL1K7J2%KK9oOj8j2M5K8ml6n5l7m4k1j9j7OMmK8O6O4J4n2m5qm0p8n1J0R1P9J7oo6
7894H47k4N3N5K4l1j9KMJ5N6J2k1K9J3k7n9o8j7O3P5L5j2o9k6Ol4m2j7J5QJ1L6J0k7j8k3j1
7931H24J2J7K0N4Q1P7Mo4o7k6K4j6k4n0n5J8M5N5N5OLN4L9l6m4n1l0MOL5J4JpRM1l8m4LJ2
7970I61j1m5m1ooK9M9j9q1m6pL1O4N5N6K7k4m4k7l6r8r6oJ02Q8Mj1J5L1N1M4K7rj8l9o3m4
8007H57oJ0Lj6j2j2mL3N7J5k1moj8k7qM0M2K2qo7p9l7qrJ6O4K1q%PM2M6On7l4O0P7Km0j9N
8049I25J6J0k4Lj7j9K1K4l9m6kJ7M0N1L8K8J7J1l5m7m5l4k4k2mL7L5L0J1n9l2K6J0j6L3J3
8085I31qK2K3L6J6l8l5n0o1J1L5J6l2k3J0j1l3l0jNnj1j4M4O6Pm2JR9J08Qr6p0j9%K0M9N1
8123I79J1j6NJ8oj2n1o6p6m1RjpK0KK4M4K0n2n8J4QJ8J5k0k8J4M3L8K5l3p6n5J9K8K5K5N7
8161H63Q9M4JJ4k4l6j4mpl0j7m8p1M0J00M9Pqk0j9RJ9j2k9JlJ0M5M7J4%K9K7j1l9o3k4k3l0
8200H76j7k5k1RnJ1K0p9r8o6jJ03J27R4J3Rkk8o3n4o6p3pN4N3K8L5O1N3K6Qj3k0j3L4M0Ok0
8238I89J2J1k8n7o3j4L5J5%NK3K2l9l6k6k6j5L5O1K8L4K5K1J6qk2l5l7RL0K1J8LNj3l5m6o0
8276H58o4nQ5O6ll7l1j7j3k1MK9L5M0pNNj5l9m1kQl5m1k1k5j1N4O7J2l6n1mL0N3Rm0m7Nmk3
8317G32ML6RK7Ko2n2J1M6J3J0L1K2j5qJ3K8K0K8rNL8m0k5N0K7n5o4j1M8O5Jn9p9j1P3N6lJ7
8356I19K1k4o6n6jM3J0j9K7O9N8L3J9j9n5o5m5qK1N1Kp0m3K2%p8n4K5J8l4j7O0N4M3K8rRl
8394H66j1%nk2Nk1JL1j3pL1N4O1K8k1J8M1Nm3p0j6J1K9K3Ok9p3m8jj4n3m5l1%L3L9M4Q6J01
8433I90L9L0K2rn0q9m4J9P4M8Ml1o4k9J8J9qm5q3o9NQ8R0J5l6j6LL2K0K1K5l2l6l1j9K9J0
8470I10j0l9o9p2NQ2R1Q5R8Q0m1q8o3n2m4j8kkLP3R2Mr0j08o2l1L6N8J5J5PPNRj6oK1M1K4
8509I48k3j0J8N7K0oOkj8j2k0l5J1L5J5J7K7m3r7o8j4L4P2Q2P5K5m7p6l0Q1Q0%p9l5J5K1j1
8546A013m7n1n6m2k8k0k5k8RN6J0m9k4K2N0J0j6L4O6M3j4l6k3K7K3l8j9L8K7mJ1PJJ8Rl8m1
8583H75RnqM0O4K1m0KO5L3J1m1j37j29o9k7J0Q1Q5N1N0QjJ3JJ6O4J4n7j05j29n9J3QJ7NK0
8620G69L9K9j1l7J3N3M2n4m4J7K3J5J9k7k0OK2Q1J12N0p2q1o1n8K6M0j7m0k5K0M9L5jJ5L4
8655I61L9J3L1K7K5M8J6J2Lo4r2l5jk1j8j2l3o0j6L4N2K6k0l2ppJ4pm2l5oK0RoN5J08Q8Lk5
8694A045rK8J6j1n0n2m7m6j4m0n2J9K9J0M7P2M3k7j1RK6N0J9m5m3n6j24p6L8L9NrL3N8N9N1
8730I84M4l9r9k5L6j7j4j3m2k1kK8K9lj6k3m3q2o1PON4R3P1J5j5K2M0K6M2M7L2l1o4mpk8K3
8768I50L0k5l0jRQM4J2n9n3l5o9p8M2Q6Kk1QJ0K8L0k7pK3j3JK5K2k7l1J9M5j2k5L7Jj7L4M0
8807I76J3rn9l9k7kL5Lm0p1l7N8Q3K1K7L0jj6jm3l5mj9L0K5rJK6Ol6k7l8k2l0k6O2Q5J3k4
8846H79m3k0J8K4Nj2L8J1m0l6k1LJm4m8j9L1L0j1k6OK7O9M5j7JLJ5J5j4j3N5K9o5o7m1kN4
8884H20Ol7m4QO8K9J5Lj6k2NL6K4L5Q2N8J0Rk9p2r1m4J0ml4n6o3mN2O5O1J6o7q6m8k7KK6O6
8923G62M5J4M1L6K3j9l1Jk1J6K1P%OJ3mj6l5p6r0j4J8L8K3J2K6K2jQOK9Q3R6J7p0m7j1j3K4
8962I39K9J6jk4q4j04n6OK1l3o7mM9Kk3L5L6Lk8L5R9L6ok0l1l4o0k9L1K9L6M1N5Nl6j2m7l8
9000G66K4Nj3J2Qj5o9m7L2O5K7k8l8J2O8M8Ml1m4J5M0k1n6m2RN8O6J4n1m8qQM8P2K4J1J1n4
9038H82p0p3o4j0M7O1M8L7j1m9k5N7R5J1k3Jm6r0o7KL2PK3j2m3JM9N3L8K4K6K9n4j13m7QL3
9075G67M2j7l6l1%K7M4L6m4o6MK6J8nJ5L2j3L1N6Ml6k2k8MK8J4NmK8N1P2O5J6l4k8k7p3m9
9113H72L0K8j1j8lK4K9J5j0QLk3k6Pj3r0q5j6rJ0ol9K8P8P0L1k0j4l8o5j8J0j3j3j7l9l8J9
9151F38P0N7L1J2J4L1L0J2L1Ml3qK9P4P4K0n5n5j3N0L0k7MJ9j3m5m3j3K2L6k8l8J6L9K0k2
9187I70l2J9l1j21j02j0M3M6K2O3K0o7n6Ol6j7J7L1L8J8l5m8J9P4J4o2m3rJ2Ok9k0N8M1qJ5
9223H06L8Q7P1j6k4J8j6j4k2l0m1m1OM4O1L5RJ3pk9k8l0NLoj1jJ4KJj6j6P7N2%l5q0m9j4%
9263H16m4k6k2K3P4R6Q4l6r6o9j7oKL4L4rl0J9M7J3k5m4m1k0K5L2J2lk0k3n2k4J3K4N1L1M5
9300H68L7J5J7L5J0n1o1RK7pj2k2j7L5Qk5k1k0jnk3j9K8O8L0k8m3NjnL6O3Pm4k7l3l4k7m2
9339G30k0PK8L5J6l8k7K9J1J5J5J1M5M3RjJK0K9rk4j2M2K0m6m4k3k4k1M2L9K0K0j7m5k4j9
9376H33j4oj6kRj9l6K2N5K8K1K8J5L3nl1k3J8K0m4j02n3K8O2K0o7k5O1P7P8Oqjk8j4k1n6m3
9414H00l2l2lj3k3J9K7%kJmkO1P6O0Kl7j7KQJ5K2Pm4q3n6RL2j4l2kJ8J1k0NK8pk1k5J8Q0Q3
9456I15M1j9j3L7K4k2l5j0%J2L7P1J6l5l8k9J1Ok7j1J7l4p5n9k5l4kK9L7O2L7j4l7oJ0k3l1
9493G83PJ7NL5L3j4l2n2m1l1NO2L7RP4O3N2K6o3q8j0J4Okn5q7n7l6l6k0L9J10P7L3N0N3k8
9530I38q4m5k2kK6M4J9KJ1M2J2m4n3l6l3o7l4K6O3J15P3k6k2qMk1l5l4k0ON8M4K8J6o8q0J4
9567H07R6P1M4Mk1j5j6j6J9L1K9j6o1n3l4m6rJ4m3m1rJ2O1P5K2o5j17k8L2k4k5k0NN4P5N7
9603H49ROk7j8J1j1o3k7Oj2j7jMOOM3N0L2J5m9m0jK1L6N2M7j4n1j7O2M0j1Kkm6J3N6j6n7l4
9643H52K6L1m5n5k1o1m1L6N8K0JMM2Kj2J9Lk1KL5QJ4J3N1O3k9n5lj6l9p0q3l3RK3K4L7K3j
9682H11K0K0m0o0NJ5jN1L2n6k6M7Q6O2Ln4l2NK1Rl1m7l2L9N3Oj6%pPL5M5L4M5N3Rr8j10l9
9721H64M0J7rK6J0J4ql3l9n5k9lL6R5M3KL2J2l7q3r0j6L8K2J1J5Km5K2P4J7l7n5j5RoJK4K1
9760H87L5L5k5n7j3j8j9k5K9M8M2K8qj6kj2LL4L8k4Qnk7l7j9L2L6J9j6ok0q4q0k6kj9l2pj0
9799F65JOk3J1K9J1OP5R2K7j5Qj2l1j1O3R7K2QL5j8r1q6o5j5M8L3m7o9KL9oJ6L3rPJ01R3n1
9838I79q4rjQK2%nK2L1j1m4n5mJ6l0o7q8m2jL0Q5O5Kj6j6k0MN2J5L4O2j0m9l4m8n9p2l0oJ3
9878F39K3N3Q7P8M4n4o1J3M6L6QK2K1n6q4m0k9k6RJ7K1J9rnK3J9L5Kk1PK9Om6m0oK5J5rJ6
9917H27L2N7N2l7n0j3L8N6J7o0m5LRnk2j5Jj6k6K2K9J3k2o2p1m8MP8J07N3M3O4K9J9J4o8j05
9954I02o5l8K2J2k0%K1K5K9N2M6Pn6m6k4q3r1l2K1K3NK2M0K8K2N5J17P0j9o5k1J5Qk9l5J6
9990I34J2m8o8k8RJ4J2N2K5JJ0j4m4k4j5j7j9j6JJ9j5K4M2Oj1j5kJ3J5J6k7n7k5k3l6kL4L5
10028G68kMK3%m1j3K6R9J15Km9j5K8j3m7l1J9M8M1M0j0m7m5j3J5k1o4m4KM7M4L0N8R4R5M4
10064A187l2n0%j6n8m4l6l8o2n3j3k7o3m0J2R7J03N7qqK3K5Mo4r8n6l7L7P8K4Lj4m7o0o1p5
10100E90n3k1K9O2K6K1M3N4O1j5m7L3L3J1J8Mj9J4N5J2l5k5K5k1l7mk4j6lk4qO3O5mk5j8J0
10137H30QJ3K2J5J8Q%j4k5j3lj2KmK4J7l4k0qK0K5%j1%L8jm4kL8K6pn6ml2n0L4O8M7N0M3k0
10178I86p4l6j6p4n4NL7L0Kj2ON4L5m6n1l3m5k2M3Q9J05M7j7n9n4q3o3j0K0N4N1QNL9K7j3
10214H81Kj3j2L1L1j0k0J7PJ0Qj0ro5p8m3J4K7K4L6km3l4M8P0qm6l1m5o5m0K4R5P1J5j0m4
10251G83l9J1L5K1rj4NJ5nl0m9K4O2L4O9N4k6k7j3omN0N3j0l9m7m6k1k2l1J0R8O9N1M8j2n4
10288I88l2l4m7nPk9j1L9%m0Pkk6JK6kn0nL8J1mqj2j7l3mK6L8QJ3L4L5%n5k1J2k6J3K9L1K8
10329I21J4Pm6n0K2j0m4o0l9L7Pj6M8M6L7Ql3o3j1O5Rn2p7n3J0L9O3K8m0j0rl5LM1K2j9l5
10366G25%lML9O2O4K6jk8J7K8k2j0OJ4Ll9n1l7l8qK7N2O2Rj5mrk6k7M9L9l0k8%mm5l5M8N4
10406H68L8k4p4l1K9M9M2J6J0j1m2k8lNk5o4j4Lk2k6njnN1J5m6l5PN8N6OOOj0k2LL5L8J0K0
10446H83J4j0LJ2l2n7l6j1j4K4L7J3j5j2J0J2L6K4j8oN0N0k6o4n6m7m0j0j6J4L0L8L1j9rk
10482G81%k0k5J1M1j6l1J4j1l5j7J0KoK6opK0J7M0N9K5jL1K5n7n2m4j7ro4m5K0L2J6K1K7P
10520G62kL2Lm5j0J7j4k2J4lJ8O3O7P0L2PNMm4o7kMm6l8j8m5l1MK4Rm5l6O3R5K5k3nL7jk7
10560H31l3%Pk5L0J5k1K0N7K4RMl1l7K7O6j9q1p2l2j4qpqj4k3JK1K0N1M3L3L3K5Kpk9k4N3
10599H87K7m9m4j4l1jrl2K1O1Pl8NL2K9lQJ8j8l5n1n1l6K0P3O4J5m1j8J9J8j2l0k1M5O3O1
10636I39O3M3Rj5j0m7k7j2j9Omj5L7J4l5m9p6l3K4L6Rj1l8o5n0J3k2l7J2N6P4N2O%k0l6k5
10673G47k4l4m0M0L9j6kJ5rk5k8m1m5MP5M6L2K8J4j5l3j5K4L8K5kjk4n4l8rj7JM4N5M6N6M
10711H61m8l8k2L3O8J3pk1k9J5K4MM2R7O2PQJ9l3o5p1l9J6M5Ro7n0nl1l3j2MK1L6N1Oo6j04
10749G00m8J9mn1k3L7L3O4R4O5K6K2L0K0j9p6o5j0K3j3n5k6NK4N5L8K8N0k1l7J6J1l2rK8m5
10785H54j08p5LJ2n%k4l6J4O6Jp0mJ4J8P1O3K9L5M4J5k0rL5M5J8j7o7o3K0Q4L7l4n5l9rJ6
10822H59j5l6K6J9m5l8mN4Q1Q7M8l3o7lL9jm1o8m8n1l3oL1M5J5%QOJ9k3l4k4l9m3l2%N0O4
10860G67L3m1k4O8P5J8Jm0p3pon7k3L2O8L7m4n4k9Mj1k7j0l8qj6k2J3N7O5M7N6M4l1r5m9K
10897F82M8N9J2n8n9Mj4J0J1l3j4K4O9N9%k6JM4K0k1oj9k2kKL8K8K3jl2jM3M6j8j2K4L1j5
10935I25l8j2m2pJ6j9Jn0q6l9J6J5J3J3J1K2j0nRM2K1m3m7j0L8M7K3l0n0kK6L7L7J2k9k4K1
10972H02K2j7o7r4mL3J2J6j1rj6PK5L8O3M8j0n2m4nJj6k6j6j0L8Q2Q0L3PM0K5l1l6m5o1l8
11009G64m9j2K5J0K0M4N3O1N5N0K7J3k8n3o8n6J6N5K1L1N9L0m3j01q2j4M8M2k4l4n2m7K9J6
11043H06k7l3KJ4Kj8K6O8K0k1l6j7L5K7OML9Po0m2k7k7k1M5O8J1qo%j9m2NJm1K0Q0K3k4k6
11082H14l1j2J4k9l0L0J4rJ3J1j0J4J2k2j8J8L9K8J6K3J0mRJ2J2Nl2p5m2J2L7N3J9J3K8K0
11118I62j9n6n8p6n9QM3K3M7Q0Kq6l3J2k1o6n0j5qK8M5Q2O3J6Qj5n8l0k8j2J7QK0MPrL2O0
11156H68O3Nl9l5k4j6J8L7Pk6j4K8O4P9L2l8q2p4m1n2n2J6K6k7k3k1k6J5j0n1l1nPjj6RK3
11193E93L4K7L0K0K8L1KK5M4J2Qqm0k7N6Q1P2O0J0o6q6r3r7l6jOMM8J23N4j7l5K7N8J2m0n7
11230H62j6J0lp6l1O2N1K3O2J2j03j32p9j2O3N9J1ok0j2J6l5n9OM6N3k7q2RJ03Q3j0o4j2k9
11265G23J6O5L2J9Nj1J5Jj1k4k8k7pM0P0J2j0lmJJ3k9p8o3o2n3k1M7P3M0L3n%K4Nj4OJ8K3
11304H31J9j9j6L6N4K1N1J3m1j9lj7j7MJJjLJ2k8k8jJ3j4ML4L6K1p9p8k2j6J6K1ljK8N1Nk
11344H70j4m1j4k9l9j0J6K2J4J0lj8k6l6NN4O3M2j6J1N0L4pl0k5j2o2n8jrj0MK8mm4n0k9j0
11382F26L2P0P4M1j0lM2R9R2K3lJ1n2j23q5j7j4K2J7k9j1K1QrK9K9J4L0L6J2j8l4p5q5n5%
11418G05K9L2Oo2n9mO6J15O6rpo0n5k9mJ0pM6R7L5j2k9j2k3k1PM1K7l5o6kK8L2K9K8J5ONn1
11457H78k7J0m9l2M4M3J3L7m0n0K9L0k7j1L4Lj5k8n9k1L8L3M8J8j9qj0qk%NL2M6Nk6m1m7n
11495H21rl0m6j1L2N8R2P2J3j0m5o7n6j3K2k3mPl4j9O6N8N7N1K3m8j30j02j6k2J1O6M7K7M9
11530H87Om2NKJ8Qm6o6j7L3%K1P8J2p9p0K2P4J2r1r6l1J3%k4j3kK8O0j0m2J3L5k1oOj2j1R
11569F63Oj2L9J42J23no1o8m5k6oj7m6k9L2L7K3OL8N6j8n6PP8N0M4L9l1q7m6l6%M0mk7J0N6
11606H69M5J6m4m1L6N0km4o8o2m2j2L5L7K5pm9l5K4L9rl7k2Rpm6l2J4M7K0j6k7j8J0qj2pK9
11644F58Jl8J4N6J17Q9PL4K4m5j7L2j4j4m3o9n8RN2J7RK1J6J3o0j17n9Ok4l0K7R6N6m7p5J0
11680F54Q9O1J7LJk8k7k0o0j4N9P3M8K7J3K5K1L0l8l9j0Lj9o3J7M0JNJ4j2l1pM1K6mJ1N4L2
11718I93%j8kJk1o4j07q9NP8O6L0j8l6k5j0J2M8O3Mk8l5k9l6m5m3jM0K6j4J3N6J5m2rM5J8
11755H41m6l5JK7K9oJ0%lll9l3K4Ql1LJ7j3NN3j0m5j6oj1n6k7M0L5K8M4K2k5pO9M8m1m2NJ
11795H15JL8Lo3j11p0JK8L0RmLK5M8l8q0k9L1J9j9oL1K2k7J1M4K9L2J7m0l6j7rJ9O2P7lm5
11833G98OL8L5rl7oJ3N2K7J4nl0k0m7j9K8JJj2r9o7M3J03P0M0K5m5r0o6jJo0n6ON9O6O0Pj3
11872H11PK5M5K3Rpk1k8j1Mj5l1k8%J4J9K5Qn3n4k2k2M2P4N9M3j8r1r6p9k2K0L3L7J4K4N0
11909G88J2l3k7L1N9K8o8p5m7oL3K3K7J0JM1L3n4m0j8k9l3j6N0O1J6J6N7O4L0m1o1j5RK7N6
11945I09K0k4m4m8k6j6J1j7l2J9M1oJ1J4j6k0jL4K1L4P1N9k%K9rn7n2j3m5n4j6J9K5j5k8R
11982G85M1k0l0Jj3O0P6k8m6m9o6n6l6J1N0L4N1O3K4L2K5Kj2ol5l9k4j8L4M7J5l6j7Q4N5%
12018I59j3l7l9%LNMQl6q5n3PLqK5M8P3J7k7J9L4j2m6m1o8o5qLjM5O3K7J2pj5kk2j7L0K3k2
12059G84k1J4L1Mn6o9nM3M4Rj5l3k0m0m7QK2j1j7RJ0mNK5pLL6K6l4l8l3o3l4J7M8J03J20N3
12097H67L4K6J5n1p7l5lK3L8K0j2k3j8J3POn9p8jQ7M4k3k9k1Rj8l2K1J7J4M6L8m3o2LMJ7O0
12135H24L7l2l5j6j1J0K0J7K4Rk2pL2L2j9n6j7J9oK0M3jk5j3k5J0O9Op2l8j9m2n0l2k0MJ8
12172F36NL4M8j3p2n5l6L8P4L1nn2n2PjJ2L7L4LJ6M8M0L7%l6pL2K9Mk7j6J9pk6kL1J2j5J4
12211H19M9M2j9o8m9j0K1l8j15m2L7N2N5N3Qo6o9j6j0pPJ8M7M6j2m5k3K4QK1N2J9j7j6L4R1
12247H81J2p2n9MKn3m0j5K5O0Jo8o7j8K6K8RQL2rq9n2L2N3N1L6%qlK3K4J5km4j3j0k4k7l3
12286F16PN1O7M5mk2l3j7Mj3L6N1rl6nJ6j0p3n0NK6N0J1m8k9LL3J9PK8M3K4j2l6RJ9j4l6n
12325G18O7N2k6n0KL1Qj9kj8k1j7l2m5j2ML6M7%K4k9o7KK8oo5p2j4N3M3l6k2J3j3j4J9N6N8
12363F81PK6N7K1ljk2l1J7K7K%mK4N1L8n5r7o3m4m2l7J0M5N1L6j5j0kkLKkJ2j7k5L7M0K0P
12403G42l4o7m4K4L1J0J4RJ9M2J0q0o9PO0P2L0Nqn4n6l1j1M9M4l1k2K7J9L5Ll9k3l7p0o4k5
12440D87RO4O2N3K3l2m9l1J4O0O0j3m4j6N0O5J7J1l7o8m8m6q8o0j8N7M6L1L8K4RRk8l6oOk
12477E73KMpk0j1j2k8k3pL2P7K0nJ8K0J9MO7J02L3l5n2l6l4m2j7k2l6Lpj3L1L9Nj6n5k5J2
12515E58k5m8j8M0P1K9j0k4l5K2L5kk7k3J0J8k0l6J3J8K9L0lqK5N7K1j4j7o0r5m6j0LK7KJ7
12552E04K8K8L1J9qk9J0pPJ7K3J8j4OJ5k7j8j2k4k3K3M1K5L3M6J7k6m0m5j6M0N9K4k8l3k4
12588F40Nnj0MK6N5op4m1k0rKQJ5J5K4K1om4l5j0K2PPM6L0k3o7o6k7K7K2oj5K6N6k1n8k9j0
12628D76K9K7K2L1J6kJ1KJk3qQjRJ8K5K8J4n7o1m6k5mll3m1rL4N3K8k4q0l4J8J7K8J7L5J9
12667E15OJ3NjLMl8k0M3N0M0rl5lj1j2k5k7j1rJ1J6lJ8J7j0J9J1m2l8j3NL3K8NPnK2L4j7j
12708E75L4OK3L6jn4l6j2kj1k9k4Nkj2J9M8O6M3jl7qj4p4n2j5k1%RJ4K9K1J1J8J6J2J6rm0
12747E47m5k0j7k1Lj8j9J0j0m5o8n6k1L0R2J07O9kk9k3QQORk2l6nJ6J7kj1oRK1J0j4l8k7j5
12786C92J1O1M6j6k4kJ4ml9l9k2OL5N0Lk7MK6J6j9k7j4K3M8ml7k6k2j0Kj9m4J7M3M3j7m7J5
12824C96N4K4L%ol2m6k9j5QK6KkONRj7J2L0lk0J2O5N9J4k2l5n1l7k2mJ3kk2k7j0L4N8L9J6
12864D83oj9l3l1ojJ4L7%l4m1l5j8pJ1M4%l3J3O4J6rlMj3j5j5k3l6%pMN6O2Pk2JK9N5M1k5
12905E09r7q3nK2K6K1mLL1J4MMl0k0j8j7k3j5K9L3M0M3Nj3l6m3o2n6QJ1Kj3pj0J1Jm9n0k3
12944A43OM8M6K6K%LMJ6L4N3J7k6k2l8l6K2M3K6%j0PK2lj8%K3L3Ml3l1l9oK1RkLk0m6m9k1
12985B11J0K2J9K2Kj9jPqnNK%J8j3k2JjnJ9J2j5RM0L7L3nj4k9l5L0M1j6j6j8m1rL2L4mk3j6
13027B91PL8Rm2m4nM2L1poK8N8K1l5o1m1%M6L1j1k5jlk3k7j0J5j1jPk7QJ9kk0l6k3kJ2j2p
13068A81K4J6RNk2k9KL3RjJoJ2Lj6JoJ7Pj9l1
13089A90
##ENDNTUPLES=	NMRSPECTRUM
##END=	
