# Supplementary material for: An Improved Helferich Method for the α/β-Stereoselective Synthesis of 4-Methylumbelliferyl Glycosides for the Detection of Microorganisms
Source: Molecules. 2015 Dec 4;20(12):21681–99. doi: 10.3390/molecules201219789 (PMC6331929; doi:10.3390/molecules201219789)
Supplement: Supplementary file 1 [file molecules-20-19789-s001.zip › NMR data.JCAMP/1H-NMR (4c) the a┴-D-galactopyranoside.jcamp]

##TITLE=	2038-150303A
##JCAMPDX=	6.0	$$ NMR Plug-in 1.4 of MestReNova 6.1.1-6384
##DATATYPE=	NMRSPECTRUM
##DATACLASS=	NTUPLES
##NUMDIM=	1
##ORIGIN=	Bruker BioSpin GmbH
##OWNER=	nmr
##.OBSERVEFREQUENCY=	500.1300048828125
##.OBSERVENUCLEUS=	^1H
##.SOLVENTNAME=	9
##.PULSESEQUENCE=	zg30
##.ACQUISITIONMODE=	SIMULTANEOUS (DQD)
##$ORIGINALFORMAT=	Bruker XWIN-NMR
##$PARAMETERFILE=	(acqus, ASCII, E:/%E5%9C%A8%E6%89%80%E7%A0%94%E7%A9%B6/%E6%98%BE%E8%89%B2%E5%BA%95%E7%89%A9%E7%A0%94%E7%A9%B6/%E8%AF%BE%E9%A2%98%E5%AE%9E%E9%AA%8C%E8%AE%A1%E5%88%92%E3%80%81%E8%AE%B0%E5%BD%95%E5%8F%8A%E6%80%BB%E7%BB%93/%E6%A0%B8%E7%A3%81%E5%9B%BE%E8%B0%B1/2038-150303A/1/acqus, 0)
$$ ##TITLE= Parameter file, TOPSPIN		Version 3.2
$$ ##JCAMPDX= 5.0
$$ ##DATATYPE= Parameter Values
$$ ##NPOINTS= 10	$$ modification sequence number
$$ ##ORIGIN= Bruker BioSpin GmbH
$$ ##OWNER= nmr
$$ $$ 2015-04-28 10:14:27.852 +0800  nmr@EP-10014513
$$ $$ e:\chen/2038-150303A/1/acqus
$$ $$ process C:\Bruker\TopSpin3.2\prog\mod\shimcntl.exe
$$ ##$ACQT0= -2.52100840336134
$$ ##$AMP= (0..31)
$$ 100 100 100 100 100 100 100 100 100 100 100 100 100 100 100 100 100 100
$$ 100 100 100 100 100 100 100 100 100 100 100 100 100 100
$$ ##$AMPCOIL= (0..19)
$$ 0 0 0 0 0 0 0 0 0 0 0 0 0 0 0 0 0 0 0 0
$$ ##$ANAVPT= -1
$$ ##$AQSEQ= 0
$$ ##$AQ_mod= 3
$$ ##$AUNM= <au_zg>
$$ ##$AUTOPOS= <>
$$ ##$BF1= 500.13
$$ ##$BF2= 500.13
$$ ##$BF3= 500.13
$$ ##$BF4= 500.13
$$ ##$BF5= 500.13
$$ ##$BF6= 500.13
$$ ##$BF7= 500.13
$$ ##$BF8= 500.13
$$ ##$BYTORDA= 0
$$ ##$CAGPARS= (0..11)
$$ 0 0 0 0 0 0 0 0 0 0 0 0
$$ ##$CFDGTYP= 0
$$ ##$CFRGTYP= 9
$$ ##$CHEMSTR= <none>
$$ ##$CNST= (0..63)
$$ 1 1 145 1 1 1 1 1 1 1 1 1 1 1 1 1 1 1 1 1 1 1 1 1 1 1 1 1 1 1 1 1 1 1 1
$$ 1 1 1 1 1 1 1 1 1 1 1 1 1 1 1 1 1 1 1 1 1 1 1 1 1 1 1 1 1
$$ ##$CPDPRG= (0..8)
$$ <> <> <> <> <mlev16> <> <> <> <>
$$ ##$D= (0..63)
$$ 0 1 0 0 0 0 0 0 0 0 0 0 0 0 0 0 0.0002 0 0 0 0 0 0 0 0 0 0 0 0 0 0 0 0
$$ 0 0 0 0 0 0 0 0 0 0 0 0 0 0 0 0 0 0 0 0 0 0 0 0 0 0 0 0 0 0 0
$$ ##$DATE= 1430187267
$$ ##$DE= 6.5
$$ ##$DECBNUC= <off>
$$ ##$DECIM= 1936
$$ ##$DECNUC= <off>
$$ ##$DECSTAT= 4
$$ ##$DIGMOD= 1
$$ ##$DIGTYP= 12
$$ ##$DQDMODE= 0
$$ ##$DR= 22
$$ ##$DS= 2
$$ ##$DSPFIRM= 0
$$ ##$DSPFVS= 20
$$ ##$DTYPA= 0
$$ ##$EXP= <PROTON>
$$ ##$F1LIST= <>
$$ ##$F2LIST= <>
$$ ##$F3LIST= <>
$$ ##$FCUCHAN= (0..9)
$$ 0 2 0 0 0 0 0 0 0 0
$$ ##$FL1= 90
$$ ##$FL2= 90
$$ ##$FL3= 90
$$ ##$FL4= 90
$$ ##$FOV= 20
$$ ##$FQ1LIST= <freqlist>
$$ ##$FQ2LIST= <freqlist>
$$ ##$FQ3LIST= <freqlist>
$$ ##$FQ4LIST= <freqlist>
$$ ##$FQ5LIST= <freqlist>
$$ ##$FQ6LIST= <freqlist>
$$ ##$FQ7LIST= <freqlist>
$$ ##$FQ8LIST= <freqlist>
$$ ##$FRQLO3= 1234098.992522
$$ ##$FRQLO3N= 0
$$ ##$FS= (0..7)
$$ 83 83 83 83 83 83 83 83
$$ ##$FTLPGN= 0
$$ ##$FW= 125000
$$ ##$FnMODE= 0
$$ ##$FnTYPE= 0
$$ ##$GPNAM= (0..31)
$$ <> <> <> <> <> <> <> <> <> <> <> <> <> <> <> <> <> <> <> <> <> <> <> <>
$$ <> <> <> <> <> <> <> <>
$$ ##$GPX= (0..31)
$$ 0 0 0 0 0 0 0 0 0 0 0 0 0 0 0 0 0 0 0 0 0 0 0 0 0 0 0 0 0 0 0 0
$$ ##$GPY= (0..31)
$$ 0 0 0 0 0 0 0 0 0 0 0 0 0 0 0 0 0 0 0 0 0 0 0 0 0 0 0 0 0 0 0 0
$$ ##$GPZ= (0..31)
$$ 0 0 0 0 0 0 0 0 0 0 0 0 0 0 0 0 0 0 0 0 0 0 0 0 0 0 0 0 0 0 0 0
$$ ##$GRDPROG= <>
$$ ##$GRPDLY= 67.9885711669922
$$ ##$HDDUTY= 20
$$ ##$HDRATE= 1
$$ ##$HGAIN= (0..3)
$$ 0 0 0 0
$$ ##$HL1= 1
$$ ##$HL2= 35
$$ ##$HL3= 16
$$ ##$HL4= 17
$$ ##$HOLDER= 0
$$ ##$HPMOD= (0..7)
$$ 0 0 0 0 0 0 0 0
$$ ##$HPPRGN= 0
$$ ##$IN= (0..63)
$$ 0 0 0 0 0 0 0 0 0 0 0 0 0 0 0 0 0 0 0 0 0 0 0 0 0 0 0 0 0 0 0 0 0 0 0 0
$$ 0 0 0 0 0 0 0 0 0 0 0 0 0 0 0 0 0 0 0 0 0 0 0 0 0 0 0 0
$$ ##$INF= (0..7)
$$ 0 0 0 0 0 0 0 0
$$ ##$INP= (0..63)
$$ 0 0 0 0 0 0 0 0 0 0 0 0 0 0 0 0 0 0 0 0 0 0 0 0 0 0 0 0 0 0 0 0 0 0 0 0
$$ 0 0 0 0 0 0 0 0 0 0 0 0 0 0 0 0 0 0 0 0 0 0 0 0 0 0 0 0
$$ ##$INSTRUM= <spect>
$$ ##$L= (0..31)
$$ 1 1 1 1 1 1 1 1 1 1 1 1 1 1 1 1 1 1 1 1 1 1 1 1 1 1 1 1 1 1 1 1
$$ ##$LFILTER= 500
$$ ##$LGAIN= 5
$$ ##$LINPSTP= 0
$$ ##$LOCKED= yes
$$ ##$LOCKFLD= 3484
$$ ##$LOCKGN= 105.668952941895
$$ ##$LOCKPOW= -20
$$ ##$LOCKPPM= 2.49000000953674
$$ ##$LOCNUC= <2H>
$$ ##$LOCPHAS= 139.2
$$ ##$LOCSHFT= yes
$$ ##$LOCSW= 0
$$ ##$LTIME= 0.25
$$ ##$MASR= 4200
$$ ##$MASRLST= <masrlst>
$$ ##$MULEXPNO= (0..15)
$$ 0 0 0 0 0 0 0 0 0 0 0 0 0 0 0 0
$$ ##$NBL= 1
$$ ##$NC= -6
$$ ##$NLOGCH= 1
$$ ##$NOVFLW= 0
$$ ##$NS= 16
$$ ##$NUC1= <1H>
$$ ##$NUC2= <off>
$$ ##$NUC3= <off>
$$ ##$NUC4= <off>
$$ ##$NUC5= <off>
$$ ##$NUC6= <off>
$$ ##$NUC7= <off>
$$ ##$NUC8= <off>
$$ ##$NUCLEUS= <off>
$$ ##$NUSLIST= <automatic>
$$ ##$NusAMOUNT= 25
$$ ##$NusFPNZ= no
$$ ##$NusJSP= 0
$$ ##$NusSEED= 54321
$$ ##$NusT2= 1
$$ ##$NusTD= 0
$$ ##$O1= 3088.50747848055
$$ ##$O2= 3088.50747848055
$$ ##$O3= 3088.50747848055
$$ ##$O4= 3088.50747848055
$$ ##$O5= 3088.50747848055
$$ ##$O6= 3088.50747848055
$$ ##$O7= 3088.50747848055
$$ ##$O8= 3088.50747848055
$$ ##$OVERFLW= 0
$$ ##$P= (0..63)
$$ 12 12 24 0 0 17.16 26 52 20000 0 0 80000 80000 1000 0 0 1000 2500 100000
$$ 600 0 0 0 0 0 100 100000 12 1000 1000 0 0 20000 0 0 0 0 0 0 0 2000 0 0
$$ 0 240 0 80000 0 0 0 0 0 0 0 0 0 0 0 0 0 0 0 0 0
$$ ##$PACOIL= (0..15)
$$ 2 1 3 0 0 0 0 0 0 0 0 0 0 0 0 0
$$ ##$PAPS= 2
$$ ##$PARMODE= 0
$$ ##$PCPD= (0..9)
$$ 100 80 100 100 100 100 100 100 100 100
$$ ##$PEXSEL= (0..9)
$$ 1 1 1 1 1 1 1 1 1 1
$$ ##$PHCOR= (0..31)
$$ 0 0 0 0 0 0 0 0 0 0 0 0 0 0 0 0 0 0 0 0 0 0 0 0 0 0 0 0 0 0 0 0
$$ ##$PHLIST= <>
$$ ##$PHP= 1
$$ ##$PH_ref= 0
$$ ##$PL= (0..63)
$$ 120 120 120 120 120 120 120 120 120 120 120 120 120 120 120 120 120 120
$$ 120 120 120 120 120 120 120 120 120 120 120 120 120 120 120 120 120 120
$$ 120 120 120 120 120 120 120 120 120 120 120 120 120 120 120 120 120 120
$$ 120 120 120 120 120 120 120 120 120 120
$$ ##$PLSTEP= 0.1
$$ ##$PLSTRT= -6
$$ ##$PLW= (0..63)
$$ 0 18 0 0 0 0 0 0 0 0.00010368 3.8343 0.32 0 0 0 0 0 0 18 0.405 0 0 0 0
$$ 0 0 0 1.0368 0 3.8343 0 0 4.1472e-006 0 0 0 0 0 0 0 0 0 0 0 0 0 0 0 0 0
$$ 0 0 0 0 0 0 0 0 0 0 0 0 0 0
$$ ##$PLWMAX= (0..7)
$$ 100 0 0 0 0 0 0 0
$$ ##$POWMOD= 0
$$ ##$PQPHASE= 0
$$ ##$PQSCALE= 1
$$ ##$PR= 1
$$ ##$PRECHAN= (0..15)
$$ -1 -1 -1 0 -1 -1 -1 -1 -1 -1 -1 -1 -1 -1 -1 -1
$$ ##$PRGAIN= 0
$$ ##$PROBHD= <5 mm PABBO BB-1H/D Z-GRD Z113652/0070
$$ >
$$ ##$PULPROG= <zg30>
$$ ##$PW= 0
$$ ##$PYNM= <acqu.py>
$$ ##$QNP= 1
$$ ##$RD= 0
$$ ##$RECCHAN= (0..15)
$$ 0 2 0 0 0 0 0 0 0 0 0 0 0 0 0 0
$$ ##$RECPH= 0
$$ ##$RECPRE= (0..15)
$$ -1 0 -1 -1 -1 -1 -1 -1 -1 -1 -1 -1 -1 -1 -1 -1
$$ ##$RECPRFX= (0..15)
$$ -1 -1 -1 -1 -1 -1 -1 -1 -1 -1 -1 -1 -1 -1 -1 -1
$$ ##$RECSEL= (0..15)
$$ 0 0 1 0 0 0 0 0 0 0 0 0 0 0 0 0
$$ ##$RG= 128
$$ ##$RO= 0
$$ ##$ROUTWD1= (0..23)
$$ 0 2 2 2 2 2 2 2 0 0 0 0 0 0 0 0 0 0 0 0 1 1 0 0
$$ ##$ROUTWD2= (0..23)
$$ 0 2 2 2 2 2 2 2 0 0 0 0 0 0 0 0 0 0 1 0 1 1 0 0
$$ ##$RSEL= (0..15)
$$ 0 0 2 0 0 0 0 0 0 0 0 0 0 0 0 0
$$ ##$S= (0..7)
$$ 83 4 83 83 83 83 83 83
$$ ##$SELREC= (0..9)
$$ 0 0 0 0 0 0 0 0 0 0
$$ ##$SFO1= 500.133088507478
$$ ##$SFO2= 500.133088507478
$$ ##$SFO3= 500.133088507478
$$ ##$SFO4= 500.133088507478
$$ ##$SFO5= 500.133088507478
$$ ##$SFO6= 500.133088507478
$$ ##$SFO7= 500.133088507478
$$ ##$SFO8= 500.133088507478
$$ ##$SOLVENT= <DMSO>
$$ ##$SOLVOLD= <off>
$$ ##$SP= (0..63)
$$ 120 120 120 120 120 120 120 120 120 120 120 120 120 120 120 120 120 120
$$ 120 120 120 120 120 120 120 120 120 120 120 120 120 120 120 120 120 120
$$ 120 120 120 120 120 120 120 120 120 120 120 120 120 120 120 120 120 120
$$ 120 120 120 120 120 120 120 120 120 120
$$ ##$SPECTR= 0
$$ ##$SPINCNT= 0
$$ ##$SPNAM= (0..63)
$$ <> <Gaus1_270.1000> <Gaus1_180r.1000> <> <> <Squa100.1000> <Squa100.1000>
$$ <> <Squa100.1000> <> <Squa100.1000> <Squa100.1000> <> <> <> <> <> <> <>
$$ <Sinc1.1000> <Sinc1.1000> <Sinc1.1000> <Sinc1.1000> <> <> <> <> <> <> <Crp60,20,20.10>
$$ <Bip720,50,20.1> <> <> <> <Gaus1_180r.1000> <> <> <> <> <> <> <> <> <>
$$ <> <> <> <> <> <> <> <> <> <> <> <> <> <> <> <> <> <> <> <>
$$ ##$SPOAL= (0..63)
$$ 0.5 0 0 0.5 0.5 0.5 0.5 0.5 0.5 0.5 0.5 0.5 0.5 0.5 0.5 0.5 0.5 0.5 0.5
$$ 0.5 0.5 0.5 0.5 0.5 0.5 0.5 0.5 0.5 0.5 0.5 0.5 0.5 0.5 0.5 0 0.5 0.5 0.5
$$ 0.5 0.5 0.5 0.5 0.5 0.5 0.5 0.5 0.5 0.5 0.5 0.5 0.5 0.5 0.5 0.5 0.5 0.5
$$ 0.5 0.5 0.5 0.5 0.5 0.5 0.5 0.5
$$ ##$SPOFFS= (0..63)
$$ 0 0 0 0 0 0 0 0 0 0 0 0 0 0 0 0 0 0 0 0 0 0 0 0 0 0 0 0 0 0 0 0 0 0 0 0
$$ 0 0 0 0 0 0 0 0 0 0 0 0 0 0 0 0 0 0 0 0 0 0 0 0 0 0 0 0
$$ ##$SPPEX= (0..63)
$$ 0 0 0 0 0 0 0 0 0 0 0 0 0 0 0 0 0 0 0 0 0 0 0 0 0 0 0 0 0 0 0 0 0 0 0 0
$$ 0 0 0 0 0 0 0 0 0 0 0 0 0 0 0 0 0 0 0 0 0 0 0 0 0 0 0 0
$$ ##$SPW= (0..63)
$$ 0 2.1518e-005 9.5634e-006 0 0 0.002592 0.00010368 0 2.592e-007 0 0.002592
$$ 0.002592 0 0 0 0 0 0 0 1.526565e-005 2.372995e-005 1.108021e-005 5.975463e-005
$$ 0 0 0 0 0 0 0.099007 2.88 0 0 0 9.5634e-006 0 0 0 0 0 0 0 0 0 0 0 0 0 0
$$ 0 0 0 0 0 0 0 0 0 0 0 0 0 0 0
$$ ##$SUBNAM= (0..9)
$$ <> <> <> <> <> <> <> <> <> <>
$$ ##$SW= 20.6556589631486
$$ ##$SWIBOX= (0..19)
$$ 0 0 3 0 0 0 0 0 0 0 0 0 0 0 0 0 0 0 0 0
$$ ##$SW_h= 10330.5785123967
$$ ##$SWfinal= 0
$$ ##$TD= 65536
$$ ##$TD0= 1
$$ ##$TE= 294.86
$$ ##$TE1= 300
$$ ##$TE2= 300
$$ ##$TE3= 300
$$ ##$TE4= 300
$$ ##$TEG= 300
$$ ##$TE_PIDX= 0
$$ ##$TE_STAB= (0..9)
$$ 0 0 0 0 0 0 0 0 0 0
$$ ##$TL= (0..7)
$$ 0 120 120 120 120 120 120 120
$$ ##$TUNHIN= 0
$$ ##$TUNHOUT= 0
$$ ##$TUNXOUT= 0
$$ ##$USERA1= <>
$$ ##$USERA2= <>
$$ ##$USERA3= <>
$$ ##$USERA4= <>
$$ ##$USERA5= <>
$$ ##$V9= 5
$$ ##$VALIST= <>
$$ ##$VCLIST= <>
$$ ##$VD= 0
$$ ##$VDLIST= <>
$$ ##$VPLIST= <>
$$ ##$VTLIST= <>
$$ ##$WBST= 1024
$$ ##$WBSW= 4
$$ ##$XGAIN= (0..3)
$$ 0 0 0 0
$$ ##$XL= 0
$$ ##$YL= 0
$$ ##$YMAX_a= 1940250
$$ ##$YMIN_a= -3804487
$$ ##$ZGOPTNS= <>
$$ ##$ZL1= 120
$$ ##$ZL2= 120
$$ ##$ZL3= 120
$$ ##$ZL4= 120
$$ ##END=
$$ 
##$PARAMETERFILE=	(audita.txt, ASCII, E:/%E5%9C%A8%E6%89%80%E7%A0%94%E7%A9%B6/%E6%98%BE%E8%89%B2%E5%BA%95%E7%89%A9%E7%A0%94%E7%A9%B6/%E8%AF%BE%E9%A2%98%E5%AE%9E%E9%AA%8C%E8%AE%A1%E5%88%92%E3%80%81%E8%AE%B0%E5%BD%95%E5%8F%8A%E6%80%BB%E7%BB%93/%E6%A0%B8%E7%A3%81%E5%9B%BE%E8%B0%B1/2038-150303A/1/audita.txt, 0)
$$ ##TITLE= Audit trail, TOPSPIN		Version 3.2
$$ ##JCAMPDX= 5.01
$$ ##ORIGIN= Bruker BioSpin GmbH
$$ ##OWNER= nmr
$$ $$ e:\chen/2038-150303A/1/audita.txt
$$ ##AUDIT TRAIL=  $$ (NUMBER, WHEN, WHO, WHERE, PROCESS, VERSION, WHAT)
$$ (   1,<2015-04-28 10:14:27.633 +0800>,<nmr>,<EP-10014513>,<go>,<TOPSPIN 3.2>,
$$       <created by zg
$$ 	started at 2015-04-28 10:13:11.021 +0800,
$$ 	POWCHK enabled, PULCHK disabled,
$$        configuration hash MD5:
$$        CF 7A 78 9E B9 0C 8B 2C 93 51 43 70 9E 63 4B D9
$$        data hash MD5: 64K
$$        D4 AD 1A CD 7E ED AA 9A 61 BE 14 9A FE C7 03 44>)
$$ ##END=
$$ 
$$ $$ hash MD5
$$ $$ FC C6 75 4D FE 47 22 0E 3B 9A B1 1F 17 A7 46 CB
$$ 
##$PARAMETERFILE=	(auditp.txt, ASCII, E:/%E5%9C%A8%E6%89%80%E7%A0%94%E7%A9%B6/%E6%98%BE%E8%89%B2%E5%BA%95%E7%89%A9%E7%A0%94%E7%A9%B6/%E8%AF%BE%E9%A2%98%E5%AE%9E%E9%AA%8C%E8%AE%A1%E5%88%92%E3%80%81%E8%AE%B0%E5%BD%95%E5%8F%8A%E6%80%BB%E7%BB%93/%E6%A0%B8%E7%A3%81%E5%9B%BE%E8%B0%B1/2038-150303A/1/pdata/1/auditp.txt, 0)
$$ ##TITLE= Audit trail, TOPSPIN		Version 3.2
$$ ##JCAMPDX= 5.01
$$ ##ORIGIN= Bruker BioSpin GmbH
$$ ##OWNER= nmr
$$ $$ e:\chen/2038-150303A/1/pdata/1/auditp.txt
$$ ##AUDIT TRAIL=  $$ (NUMBER, WHEN, WHO, WHERE, PROCESS, VERSION, WHAT)
$$ (   1,<2015-04-28 10:14:27.633 +0800>,<nmr>,<EP-10014513>,<go>,<TOPSPIN 3.2>,
$$       <created by zg
$$ 	started at 2015-04-28 10:13:11.021 +0800,
$$ 	POWCHK enabled, PULCHK disabled,
$$        configuration hash MD5:
$$        CF 7A 78 9E B9 0C 8B 2C 93 51 43 70 9E 63 4B D9
$$        data hash MD5: 64K
$$        D4 AD 1A CD 7E ED AA 9A 61 BE 14 9A FE C7 03 44>)
$$ (   2,<2015-04-28 10:24:37.151 +0800>,<nmr>,<EP-10014513>,<proc1d>,<TOPSPIN 3.2>,
$$       <Start of raw data processing
$$        ef LB = 0.3 FT_mod = 6 PKNL = 1 SI = 64K 
$$        data hash MD5: 64K
$$        EE F5 93 28 06 C0 4D F5 C3 CD F0 A5 A9 8E 3C 1C>)
$$ (   3,<2015-04-28 10:24:39.694 +0800>,<nmr>,<EP-10014513>,<proc1d>,<TOPSPIN 3.2>,
$$       <apk 
$$        data hash MD5: 64K
$$        61 F2 97 A3 43 0F AE E7 90 59 6F 8F E1 24 FF 51>)
$$ (   4,<2015-04-28 10:24:39.913 +0800>,<nmr>,<EP-10014513>,<proc1d>,<TOPSPIN 3.2>,
$$       <abs ABSG = 5 
$$        data hash MD5: 64K
$$        C2 4E 0B 2D A0 47 E0 24 61 F4 85 1B C4 F0 90 AC>)
$$ (   5,<2015-04-28 10:24:52.393 +0800>,<nmr>,<EP-10014513>,<proc1d>,<TOPSPIN 3.2>,
$$       <pk fgphup PHC0 = 6.111475 PHC1 = -9.6 
$$        data hash MD5: 64K
$$        B2 EC D5 B6 11 4F 0F 32 BC 05 E1 82 C5 E2 BF CF>)
$$ (   6,<2015-04-28 10:24:54.405 +0800>,<nmr>,<EP-10014513>,<proc1d>,<TOPSPIN 3.2>,
$$       <abs ABSG = 5 
$$        data hash MD5: 64K
$$        2C F8 2D BD F2 56 B2 88 AD FD 2C 1E E8 C5 37 38>)
$$ (   7,<2015-04-28 10:25:54.496 +0800>,<nmr>,<EP-10014513>,<dataserver>,<TOPSPIN 3.2>,
$$       <new intrng file generated by interactive integration
$$        data hash MD5: 64K
$$        2C F8 2D BD F2 56 B2 88 AD FD 2C 1E E8 C5 37 38>)
$$ ##END=
$$ 
$$ $$ hash MD5
$$ $$ 07 3F 4F ED 12 49 23 61 96 BE 0D 9C F3 C2 FC DD
$$ 
##$PARAMETERFILE=	(format.temp, ASCII, E:/%E5%9C%A8%E6%89%80%E7%A0%94%E7%A9%B6/%E6%98%BE%E8%89%B2%E5%BA%95%E7%89%A9%E7%A0%94%E7%A9%B6/%E8%AF%BE%E9%A2%98%E5%AE%9E%E9%AA%8C%E8%AE%A1%E5%88%92%E3%80%81%E8%AE%B0%E5%BD%95%E5%8F%8A%E6%80%BB%E7%BB%93/%E6%A0%B8%E7%A3%81%E5%9B%BE%E8%B0%B1/2038-150303A/1/format.temp, 0)
$$ EDIT_PAR COMMAND FILE
$$ 
$$ DI_MODE         LONG
$$ ED_ENTRY        ACQU
$$ ORDER           FILE
$$ 
$$ 
$$ HEADER		"F2 - Acquisition Parameters"
$$ T_NAME		Date_
$$ 		TYPE	R64
$$ 		CLASS	ACQU
$$ 		SUBRANGE 0.0 50000000
$$ 		REL	"Date_=itodate(DATE)"
$$ 		INV_REL	"DATE=datetoi(Date_,DATE)"
$$ 		FORMAT	"%14.0f"
$$ 		TEXT	" "
$$ END
$$ T_NAME		Time
$$ 		TYPE	R32
$$ 		CLASS	ACQU
$$ 		SUBRANGE 0.0 1000000
$$ 		REL	"Time=itotime(DATE)"
$$ 		INV_REL	"DATE=timetoi(Time,DATE)"
$$ 		FORMAT	"%14.2f"
$$ 		TEXT	" "
$$ END
$$ NAME		INSTRUM
$$ 		TEXT	" "
$$ END
$$ NAME		PROBHD
$$ 		FORMAT	"%14.14s"
$$ 		TEXT	" "
$$ END
$$ NAME		PULPROG
$$ 		TEXT	" "
$$ END
$$ NAME		TD
$$ 		TEXT	" "
$$ END
$$ NAME		SOLVENT
$$ 		TEXT	" "
$$ END
$$ NAME		NS
$$ 		TEXT	" "
$$ END
$$ NAME		DS
$$ 		TEXT	" "
$$ END
$$ T_NAME		SWH
$$ 		TYPE	R32
$$ 		CLASS	ACQU
$$ 		SUBRANGE 0.0 1e8
$$ 		REL	"SWH=SW*SFO1"
$$ 		INV_REL "SW=SWH/SFO1"
$$ 		UNIT	"Hz"
$$ 		FORMAT	"%14.3f Hz"
$$ 		TEXT	" "
$$ END
$$ T_NAME          FIDRES
$$                 TYPE    R32
$$                 CLASS   ACQU
$$                 SUBRANGE 0.0 100000
$$                 REL     "FIDRES=SW*SFO1/TD"
$$                 INV_REL "TD = nextpow(SW*SFO1/FIDRES)"
$$ 		UNIT	"Hz"
$$ 		FORMAT	"%14.6f Hz"
$$ 		TEXT	" "
$$ END
$$ T_NAME          AQ
$$ 		TYPE	R32
$$ 		CLASS	ACQU
$$ 		SUBRANGE 0.0 1000
$$ 		REL	"AQ=aqcalc(SW,SFO1,TD,DIGTYP)"
$$ 		INV_REL	"TD=tdcalc(SW,SFO1,1.0e6*AQ,DIGTYP)"
$$ 		UNIT	"sec"
$$ 		FORMAT	"%14.7f sec"
$$ 		TEXT	" "
$$ END
$$ NAME		RG
$$ 		TEXT	" "
$$ END
$$ T_NAME          DW
$$ 		TYPE	R32
$$ 		CLASS	ACQU
$$ 		SUBRANGE 0.0 1000000
$$ 		REL	"DW=1/(2*SW*SFO1)"
$$ 		INV_REL	"SW=1000000/(2*(0.005+DW)*SFO1)"
$$ 		UNIT	"usec"
$$ 		FORMAT	"%14.3lf usec"
$$ 		TEXT	" "
$$ END
$$ NAME		DE
$$ 		FORMAT	"%14.2f usec"
$$ 		TEXT	" "
$$ END
$$ NAME		TE
$$ 		FORMAT	"%14.1f K"
$$ 		TEXT	" "
$$ END
$$ T_NAME		D1
$$ 		TYPE	R32
$$ 		CLASS	ACQU
$$ 		SUBRANGE 0.0 1e38
$$ 		REL	"D1=D[1]"
$$ 		INV_REL	"D[1]=D1"
$$ 		UNIT	"sec"
$$ 		FORMAT	"%14.8f sec"
$$ 		TEXT	" "
$$ END
$$ NAME		TD0
$$ 		TEXT	" "
$$ END
$$ HEADER		"======== CHANNEL f1 ========"
$$ NAME		SFO1
$$ 		FORMAT	"%14.7f MHz"
$$ 		TEXT	" "
$$ END
$$ NAME		NUC1
$$ 		NONEDIT
$$ 		TEXT	" "
$$ END
$$ T_NAME		P1
$$ 		TYPE	R32
$$ 		CLASS	ACQU
$$ 		SUBRANGE 0.0 1.0e10
$$ 		REL	"P1=P[1]"
$$ 		INV_REL	"P[1]=P1"
$$ 		UNIT	"usec"
$$ 		FORMAT	"%14.2f usec"
$$ 		TEXT	" "
$$ END
$$ T_NAME		PLW1
$$ 		TYPE	R32
$$ 		CLASS	ACQU
$$ 		SUBRANGE 0 100
$$ 		REL	"PLW1=PLW[1]"
$$ 		INV_REL	"PLW[1]=PLW1"
$$ 		UNIT	"W"
$$ 		FORMAT	"%14.8f W"
$$ 		TEXT	"power PLW1 "
$$ END
$$ 
##$PARAMETERFILE=	(integrals.txt, ASCII, E:/%E5%9C%A8%E6%89%80%E7%A0%94%E7%A9%B6/%E6%98%BE%E8%89%B2%E5%BA%95%E7%89%A9%E7%A0%94%E7%A9%B6/%E8%AF%BE%E9%A2%98%E5%AE%9E%E9%AA%8C%E8%AE%A1%E5%88%92%E3%80%81%E8%AE%B0%E5%BD%95%E5%8F%8A%E6%80%BB%E7%BB%93/%E6%A0%B8%E7%A3%81%E5%9B%BE%E8%B0%B1/2038-150303A/1/pdata/1/integrals.txt, 0)
$$    Current data set:
$$    NAME =	2038-150303A	EXPNO =	1	PROCNO = 1
$$    DU   =	e:/chen
$$ 
$$    Number   Integrated Region     Integral
$$      1      7.774      7.643         1.00000
$$      2      7.176      7.002         2.01649
$$      3      6.316      6.192         0.98323
$$      4      5.669      5.550         1.00094
$$      5      5.071      4.940         1.01157
$$      6      4.884      4.747         1.01801
$$      7      4.678      4.578         1.02531
$$      8      4.578      4.491         1.01221
$$      9      3.868      3.713         3.04889
$$     10      3.713      3.600         1.05600
$$     11      3.600      3.476         1.05295
$$     12      3.416      3.362         1.03546
$$     13      3.362      3.308         3.48150
$$     14      2.461      2.355         3.01352
$$ 
##$PARAMETERFILE=	(intrng, ASCII, E:/%E5%9C%A8%E6%89%80%E7%A0%94%E7%A9%B6/%E6%98%BE%E8%89%B2%E5%BA%95%E7%89%A9%E7%A0%94%E7%A9%B6/%E8%AF%BE%E9%A2%98%E5%AE%9E%E9%AA%8C%E8%AE%A1%E5%88%92%E3%80%81%E8%AE%B0%E5%BD%95%E5%8F%8A%E6%80%BB%E7%BB%93/%E6%A0%B8%E7%A3%81%E5%9B%BE%E8%B0%B1/2038-150303A/1/pdata/1/intrng, 0)
$$ A 1.0 #regions in PPM
$$ # low field   high field  bias        slope
$$   7.7739627240855445  7.6431508513244895  0.0  0.0  # for region 1
$$   7.175965591463579  7.001549761115506  0.0  0.0  # for region 2
$$   6.316344713319505  6.191761977356595  0.0  0.0  # for region 3
$$   5.668514486312376  5.550160887147612  0.0  0.0  # for region 4
$$   5.070517353690411  4.939705480929356  0.0  0.0  # for region 5
$$   4.883643249746047  4.746602240186847  0.0  0.0  # for region 6
$$   4.678081735407247  4.578415546636919  0.0  0.0  # for region 7
$$   4.578415546636919  4.491207631462882  0.0  0.0  # for region 8
$$   3.8682939516483357  3.712565531694699  0.0  0.0  # for region 9
$$   3.712565531694699  3.6004410693280806  0.0  0.0  # for region 10
$$   3.6004410693280806  3.475858333365171  0.0  0.0  # for region 11
$$   3.416063932799604  3.361874427178211  0.0  0.0  # for region 12
$$   3.361874427178211  3.3076849215568176  0.0  0.0  # for region 13
$$   2.4605090352674597  2.3546137096989868  0.0  0.0  # for region 14
$$ 
##$PARAMETERFILE=	(parm.txt, ASCII, E:/%E5%9C%A8%E6%89%80%E7%A0%94%E7%A9%B6/%E6%98%BE%E8%89%B2%E5%BA%95%E7%89%A9%E7%A0%94%E7%A9%B6/%E8%AF%BE%E9%A2%98%E5%AE%9E%E9%AA%8C%E8%AE%A1%E5%88%92%E3%80%81%E8%AE%B0%E5%BD%95%E5%8F%8A%E6%80%BB%E7%BB%93/%E6%A0%B8%E7%A3%81%E5%9B%BE%E8%B0%B1/2038-150303A/1/pdata/1/parm.txt, 0)
$$ 
$$ Current Data Parameters
$$ NAME       2038-150303A              
$$ EXPNO                 1              
$$ PROCNO                1              
$$ 
$$ F2 - Acquisition Parameters
$$ Date_          20150428              
$$ Time              10.14              
$$ INSTRUM           spect              
$$ PROBHD   5 mm PABBO BB-              
$$ PULPROG            zg30              
$$ TD                65536              
$$ SOLVENT            DMSO              
$$ NS                   16              
$$ DS                    2              
$$ SWH           10330.578 Hz           
$$ FIDRES         0.157632 Hz           
$$ AQ            3.1719425 sec          
$$ RG                  128              
$$ DW               48.400 usec         
$$ DE                 6.50 usec         
$$ TE                294.9 K            
$$ D1           1.00000000 sec          
$$ TD0                   1              
$$ 
$$ ======== CHANNEL f1 ========
$$ SFO1        500.1330885 MHz          
$$ NUC1                 1H              
$$ P1                12.00 usec         
$$ PLW1        18.00000000 W            
$$ 
$$ F2 - Processing parameters
$$ SI                65536              
$$ SF          500.1300048 MHz          
$$ WDW                  EM              
$$ SSB      0              
$$ LB                 0.30 Hz           
$$ GB       0              
$$ PC                 1.00              
$$ 
##$PARAMETERFILE=	(procs, ASCII, E:/%E5%9C%A8%E6%89%80%E7%A0%94%E7%A9%B6/%E6%98%BE%E8%89%B2%E5%BA%95%E7%89%A9%E7%A0%94%E7%A9%B6/%E8%AF%BE%E9%A2%98%E5%AE%9E%E9%AA%8C%E8%AE%A1%E5%88%92%E3%80%81%E8%AE%B0%E5%BD%95%E5%8F%8A%E6%80%BB%E7%BB%93/%E6%A0%B8%E7%A3%81%E5%9B%BE%E8%B0%B1/2038-150303A/1/pdata/1/procs, 0)
$$ ##TITLE= Parameter file, TOPSPIN		Version 3.2
$$ ##JCAMPDX= 5.0
$$ ##DATATYPE= Parameter Values
$$ ##NPOINTS= 16	$$ modification sequence number
$$ ##ORIGIN= Bruker BioSpin GmbH
$$ ##OWNER= nmr
$$ $$ 2015-04-28 10:26:06.337 +0800  nmr@EP-10014513
$$ $$ e:/chen/2038-150303A/1/pdata/1/procs
$$ $$ process C:\Bruker\TopSpin3.2\prog\mod\dataserver.exe
$$ ##$ABSF1= 16.49363
$$ ##$ABSF2= -4.162157
$$ ##$ABSG= 5
$$ ##$ABSL= 3
$$ ##$ALPHA= 0
$$ ##$AQORDER= 0
$$ ##$ASSFAC= 0
$$ ##$ASSFACI= 0
$$ ##$ASSFACX= 0
$$ ##$ASSWID= 0
$$ ##$AUNMP= <proc_1d>
$$ ##$AXLEFT= 0
$$ ##$AXNAME= <>
$$ ##$AXNUC= <1H>
$$ ##$AXRIGHT= 0
$$ ##$AXTYPE= 0
$$ ##$AXUNIT= <>
$$ ##$AZFE= 0.1
$$ ##$AZFW= 0.1
$$ ##$BCFW= 0
$$ ##$BC_mod= 0
$$ ##$BYTORDP= 0
$$ ##$COROFFS= 0
$$ ##$CY= 15
$$ ##$DATMOD= 1
$$ ##$DC= 0
$$ ##$DFILT= <>
$$ ##$DTYPP= 0
$$ ##$ERETIC= no
$$ ##$F1P= 16.4936294555664
$$ ##$F2P= -4.162156864889
$$ ##$FCOR= 0
$$ ##$FTSIZE= 65536
$$ ##$FT_mod= 6
$$ ##$GAMMA= 0
$$ ##$GB= 0
$$ ##$INTBC= 1
$$ ##$INTSCL= 3.364493e-010
$$ ##$ISEN= 128
$$ ##$LB= 0.3
$$ ##$LEV0= 0
$$ ##$LPBIN= 0
$$ ##$MAXI= 10000
$$ ##$MC2= 0
$$ ##$MEAN= 0
$$ ##$ME_mod= 0
$$ ##$MI= 0
$$ ##$MddCEXP= no
$$ ##$MddCT_SP= no
$$ ##$MddF180= no
$$ ##$MddLAMBDA= 0
$$ ##$MddMEMORY= 0
$$ ##$MddMERGE= 0
$$ ##$MddNCOMP= 0
$$ ##$MddNITER= 0
$$ ##$MddNOISE= 0
$$ ##$MddPHASE= 0
$$ ##$MddSEED= 0
$$ ##$MddSRSIZE= 0
$$ ##$Mdd_CsALG= 0
$$ ##$Mdd_CsLAMBDA= 0
$$ ##$Mdd_CsNITER= 0
$$ ##$Mdd_CsNORM= 0
$$ ##$Mdd_CsZF= 0
$$ ##$Mdd_mod= 0
$$ ##$NCOEF= 0
$$ ##$NC_proc= -5
$$ ##$NLEV= 6
$$ ##$NOISF1= 15.88366
$$ ##$NOISF2= 14.59268
$$ ##$NSP= 0
$$ ##$NTH_PI= 0
$$ ##$NZP= 0
$$ ##$OFFSET= 16.49363
$$ ##$PC= 1
$$ ##$PHC0= 261.9391
$$ ##$PHC1= -33.14522
$$ ##$PH_mod= 1
$$ ##$PKNL= yes
$$ ##$PPARMOD= 0
$$ ##$PPDIAG= 0
$$ ##$PPIPTYP= 0
$$ ##$PPMPNUM= 2147483647
$$ ##$PPRESOL= 1
$$ ##$PSCAL= 0
$$ ##$PSIGN= 0
$$ ##$PYNMP= <proc.py>
$$ ##$REVERSE= no
$$ ##$SF= 500.130004838709
$$ ##$SI= 65536
$$ ##$SIGF1= 14.59268
$$ ##$SIGF2= -4.152487
$$ ##$SINO= 83191.7
$$ ##$SIOLD= 65536
$$ ##$SPECTYP= <>
$$ ##$SREGLST= <1H.CDCl3>
$$ ##$SSB= 0
$$ ##$STSI= 65536
$$ ##$STSR= 0
$$ ##$SW_p= 10330.5785123967
$$ ##$SYMM= 0
$$ ##$S_DEV= 0
$$ ##$TDeff= 65536
$$ ##$TDoff= 0
$$ ##$TI= <>
$$ ##$TILT= no
$$ ##$TM1= 0
$$ ##$TM2= 0
$$ ##$TOPLEV= 0
$$ ##$USERP1= <>
$$ ##$USERP2= <>
$$ ##$USERP3= <>
$$ ##$USERP4= <>
$$ ##$USERP5= <>
$$ ##$WDW= 1
$$ ##$XDIM= 0
$$ ##$YMAX_p= 444623685
$$ ##$YMIN_p= -170597
$$ ##END=
$$ 
##$PARAMETERFILE=	(pulseprogram, ASCII, E:/%E5%9C%A8%E6%89%80%E7%A0%94%E7%A9%B6/%E6%98%BE%E8%89%B2%E5%BA%95%E7%89%A9%E7%A0%94%E7%A9%B6/%E8%AF%BE%E9%A2%98%E5%AE%9E%E9%AA%8C%E8%AE%A1%E5%88%92%E3%80%81%E8%AE%B0%E5%BD%95%E5%8F%8A%E6%80%BB%E7%BB%93/%E6%A0%B8%E7%A3%81%E5%9B%BE%E8%B0%B1/2038-150303A/1/pulseprogram, 0)
$$ # 1 "C:/Bruker/TopSpin3.2/exp/stan/nmr/lists/pp/zg30"
$$ ;zg30
$$ ;avance-version (12/01/11)
$$ ;1D sequence
$$ ;using 30 degree flip angle
$$ ;
$$ ;$CLASS=HighRes
$$ ;$DIM=1D
$$ ;$TYPE=
$$ ;$SUBTYPE=
$$ ;$COMMENT=
$$ ;$RECOMMEND=y
$$ 
$$ 
$$ # 1 "C:/Bruker/TopSpin3.2/exp/stan/nmr/lists/pp/Avance.incl" 1
$$ ;Avance3.incl
$$ ;   for AV III
$$ ;
$$ ;avance-version (13/06/17)
$$ ;
$$ ;$CLASS=HighRes Incl
$$ ;$COMMENT=
$$ # 169 "C:/Bruker/TopSpin3.2/exp/stan/nmr/lists/pp/Avance.incl"
$$ ;$Id: Avance3.incl,v 1.9.8.3 2013/08/30 09:44:49 ber Exp $
$$ # 14 "C:/Bruker/TopSpin3.2/exp/stan/nmr/lists/pp/zg30" 2
$$ 
$$ 
$$ # 17 "C:/Bruker/TopSpin3.2/exp/stan/nmr/lists/pp/zg30"
$$ "acqt0=-p1*0.66/3.1416"
$$ 
$$ 
$$ # 1 "mc_line 20 file C:/Bruker/TopSpin3.2/exp/stan/nmr/lists/pp/zg30 exp. def. part of mc cmd. before ze"
$$ define delay MCWRK
$$ define delay MCREST
$$ "MCREST = 30m - 30m"
$$ "MCWRK = 0.333333*30m"
$$ 
$$     dccorr
$$ # 20 "C:/Bruker/TopSpin3.2/exp/stan/nmr/lists/pp/zg30"
$$ 1 ze
$$ # 1 "mc_line 20 file C:/Bruker/TopSpin3.2/exp/stan/nmr/lists/pp/zg30 exp. def. of mc cmd. after ze"
$$ # 21 "C:/Bruker/TopSpin3.2/exp/stan/nmr/lists/pp/zg30"
$$ # 1 "mc_line 21 file C:/Bruker/TopSpin3.2/exp/stan/nmr/lists/pp/zg30 exp. start label for mc cmd."
$$ 2 MCWRK  * 2
$$ LBLF0, MCWRK
$$   MCREST
$$ # 22 "C:/Bruker/TopSpin3.2/exp/stan/nmr/lists/pp/zg30"
$$   d1
$$   p1*0.33 ph1
$$   go=2 ph31
$$ # 1 "mc_line 25 file C:/Bruker/TopSpin3.2/exp/stan/nmr/lists/pp/zg30 exp. mc cmd. in line"
$$   MCWRK wr #0
$$   MCWRK zd
$$   lo to LBLF0 times td0
$$ 
$$   MCWRK
$$ # 26 "C:/Bruker/TopSpin3.2/exp/stan/nmr/lists/pp/zg30"
$$ exit
$$ # 29 "C:/Bruker/TopSpin3.2/exp/stan/nmr/lists/pp/zg30"
$$ ph1=0 2 2 0 1 3 3 1
$$ ph31=0 2 2 0 1 3 3 1
$$ 
$$ 
$$ ;pl1 : f1 channel - power level for pulse (default)
$$ ;p1 : f1 channel -  90 degree high power pulse
$$ ;d1 : relaxation delay; 1-5 * T1
$$ ;ns: 1 * n, total number of scans: NS * TD0
$$ # 40 "C:/Bruker/TopSpin3.2/exp/stan/nmr/lists/pp/zg30"
$$ ;$Id: zg30,v 1.11.6.1 2012/01/31 17:56:41 ber Exp $
$$ 
##$PARAMETERFILE=	(title, ASCII, E:/%E5%9C%A8%E6%89%80%E7%A0%94%E7%A9%B6/%E6%98%BE%E8%89%B2%E5%BA%95%E7%89%A9%E7%A0%94%E7%A9%B6/%E8%AF%BE%E9%A2%98%E5%AE%9E%E9%AA%8C%E8%AE%A1%E5%88%92%E3%80%81%E8%AE%B0%E5%BD%95%E5%8F%8A%E6%80%BB%E7%BB%93/%E6%A0%B8%E7%A3%81%E5%9B%BE%E8%B0%B1/2038-150303A/1/pdata/1/title, 0)
$$ 
##$PARAMETERFILE=	(uxnmr.par, ASCII, E:/%E5%9C%A8%E6%89%80%E7%A0%94%E7%A9%B6/%E6%98%BE%E8%89%B2%E5%BA%95%E7%89%A9%E7%A0%94%E7%A9%B6/%E8%AF%BE%E9%A2%98%E5%AE%9E%E9%AA%8C%E8%AE%A1%E5%88%92%E3%80%81%E8%AE%B0%E5%BD%95%E5%8F%8A%E6%80%BB%E7%BB%93/%E6%A0%B8%E7%A3%81%E5%9B%BE%E8%B0%B1/2038-150303A/1/uxnmr.par, 0)
$$ ##TITLE= Parameter file, TOPSPIN		Version 3.2
$$ ##JCAMPDX= 5.0
$$ ##DATATYPE= Parameter Values
$$ ##NPOINTS= 38	$$ modification sequence number
$$ ##ORIGIN= Bruker BioSpin GmbH
$$ ##OWNER= nmr
$$ $$ 2014-10-16 20:26:27.673 +0800  nmr@EP-10014513
$$ $$ C:/Bruker/TopSpin3.2/conf/instr/spect/uxnmr.par
$$ $$ process C:\Bruker\TopSpin3.2\prog\mod\confwiring.exe
$$ ##$ACB= 0
$$ ##$ACBTAT= (0..23)
$$ 0 72 88 50 50 0 0 0 0 0 0 0 0 0 0 0 0 0 0 0 0 0 0 0
$$ ##$ACBTBA= (0..23)
$$ 0 0 0 0 0 0 0 0 0 0 0 0 0 0 0 0 0 0 0 0 0 0 0 0
$$ ##$ACBTBLK= (0..23)
$$ 0 34 33 0 1 0 0 0 0 0 0 0 0 0 0 0 0 0 0 0 0 0 0 0
$$ ##$ACBTCTL= (0..23)
$$ 0 6 6 6 6 0 0 0 0 0 0 0 0 0 0 0 0 0 0 0 0 0 0 0
$$ ##$ACBTDI= (0..23)
$$ 0 -1779670018 -1779670018 -1779670018 -1779670252 0 0 0 0 0 0 0 0 0 0 0
$$ 0 0 0 0 0 0 0 0
$$ ##$ACBTDM= (0..23)
$$ 0 25 10 10 10 0 0 0 0 0 0 0 0 0 0 0 0 0 0 0 0 0 0 0
$$ ##$ACBTFHI= (0..23)
$$ 0 600 365 92 78 0 0 0 0 0 0 0 0 0 0 0 0 0 0 0 0 0 0 0
$$ ##$ACBTFL= (0..23)
$$ 0 248 248 88 8 0 0 0 0 0 0 0 0 0 0 0 0 0 0 0 0 0 0 0
$$ ##$ACBTFLO= (0..23)
$$ 0 180 6 30 76 0 0 0 0 0 0 0 0 0 0 0 0 0 0 0 0 0 0 0
$$ ##$ACBTINP= (0..23)
$$ 0 2 1 16 0 0 0 0 0 0 0 0 0 0 0 0 0 0 0 0 0 0 0 0
$$ ##$ACBTOUT= (0..23)
$$ 0 1 2 3 1 0 0 0 0 0 0 0 0 0 0 0 0 0 0 0 0 0 0 0
$$ ##$ACBTPO= (0..23)
$$ 0 100000 300000 150000 5000 0 0 0 0 0 0 0 0 0 0 0 0 0 0 0 0 0 0 0
$$ ##$ACBTPW= (0..23)
$$ 0 100 100 5 1000 0 0 0 0 0 0 0 0 0 0 0 0 0 0 0 0 0 0 0
$$ ##$ACBTSB= (0..23)
$$ 0 103 99 16 0 0 0 0 0 0 0 0 0 0 0 0 0 0 0 0 0 0 0 0
$$ ##$ACBTSDT= (0..23)
$$ 0 2 2 2 2 0 0 0 0 0 0 0 0 0 0 0 0 0 0 0 0 0 0 0
$$ ##$ACBTY= <no>
$$ ##$AMPDFLT= no
$$ ##$AQSBDCH= (0..95)
$$ 0 0 0 0 0 0 0 255 255 255 255 255 255 255 255 255 255 255 255 255 255 255
$$ 255 255 255 255 255 255 255 255 255 255 255 255 255 255 255 255 255 255
$$ 255 255 255 255 255 255 255 255 255 255 255 255 255 255 255 255 255 255
$$ 255 255 255 255 255 255 255 255 255 255 255 255 255 255 255 255 255 255
$$ 255 255 255 255 255 255 255 255 255 255 255 255 255 255 255 255 255 255
$$ 255 255
$$ ##$AQSBDHW= (0..95)
$$ 4 1 8 8 0 0 0 255 255 255 255 255 255 255 255 255 255 255 255 255 255 255
$$ 255 255 255 255 255 255 255 255 255 255 255 255 255 255 255 255 255 255
$$ 255 255 255 255 255 255 255 255 255 255 255 255 255 255 255 255 255 255
$$ 255 255 255 255 255 255 255 255 255 255 255 255 255 255 255 255 255 255
$$ 255 255 255 255 255 255 255 255 255 255 255 255 255 255 255 255 255 255
$$ 255 255
$$ ##$AQSBDID= (0..95)
$$ 82 88 83 83 80 66 66 255 255 255 255 255 255 255 255 255 255 255 255 255
$$ 255 255 255 255 255 255 255 255 255 255 255 255 255 255 255 255 255 255
$$ 255 255 255 255 255 255 255 255 255 255 255 255 255 255 255 255 255 255
$$ 255 255 255 255 255 255 255 255 255 255 255 255 255 255 255 255 255 255
$$ 255 255 255 255 255 255 255 255 255 255 255 255 255 255 255 255 255 255
$$ 255 255 255 255
$$ ##$AQSBDNO= (0..95)
$$ 1 1 1 2 1 1 1 255 255 255 255 255 255 255 255 255 255 255 255 255 255 255
$$ 255 255 255 255 255 255 255 255 255 255 255 255 255 255 255 255 255 255
$$ 255 255 255 255 255 255 255 255 255 255 255 255 255 255 255 255 255 255
$$ 255 255 255 255 255 255 255 255 255 255 255 255 255 255 255 255 255 255
$$ 255 255 255 255 255 255 255 255 255 255 255 255 255 255 255 255 255 255
$$ 255 255
$$ ##$AQSBDSL= (0..95)
$$ 2 3 4 5 21 255 1 255 255 255 255 255 255 255 255 255 255 255 255 255 255
$$ 255 255 255 255 255 255 255 255 255 255 255 255 255 255 255 255 255 255
$$ 255 255 255 255 255 255 255 255 255 255 255 255 255 255 255 255 255 255
$$ 255 255 255 255 255 255 255 255 255 255 255 255 255 255 255 255 255 255
$$ 255 255 255 255 255 255 255 255 255 255 255 255 255 255 255 255 255 255
$$ 255 255 255
$$ ##$AQSBDTY= (0..95)
$$ 66 192 25 25 207 209 7 255 255 255 255 255 255 255 255 255 255 255 255
$$ 255 255 255 255 255 255 255 255 255 255 255 255 255 255 255 255 255 255
$$ 255 255 255 255 255 255 255 255 255 255 255 255 255 255 255 255 255 255
$$ 255 255 255 255 255 255 255 255 255 255 255 255 255 255 255 255 255 255
$$ 255 255 255 255 255 255 255 255 255 255 255 255 255 255 255 255 255 255
$$ 255 255 255 255 255
$$ ##$AQSBUAD= (0..95)
$$ 16 52 36 37 33 32 32 255 255 255 255 255 255 255 255 255 255 255 255 255
$$ 255 255 255 255 255 255 255 255 255 255 255 255 255 255 255 255 255 255
$$ 255 255 255 255 255 255 255 255 255 255 255 255 255 255 255 255 255 255
$$ 255 255 255 255 255 255 255 255 255 255 255 255 255 255 255 255 255 255
$$ 255 255 255 255 255 255 255 255 255 255 255 255 255 255 255 255 255 255
$$ 255 255 255 255
$$ ##$AQSECL= (0..95)
$$ 4 2 2 2 1 3 255 255 255 255 255 255 255 255 255 255 255 255 255 255 255
$$ 255 255 255 255 255 255 255 255 255 255 255 255 255 255 255 255 255 255
$$ 255 255 255 255 255 255 255 255 255 255 255 255 255 255 255 255 255 255
$$ 255 255 255 255 255 255 255 255 255 255 255 255 255 255 255 255 255 255
$$ 255 255 255 255 255 255 255 255 255 255 255 255 255 255 255 255 255 255
$$ 255 255 255
$$ ##$AQSECLS= (0..95)
$$ 4 2 7 7 0 2 255 255 255 255 255 255 255 255 255 255 255 255 255 255 255
$$ 255 255 255 255 255 255 255 255 255 255 255 255 255 255 255 255 255 255
$$ 255 255 255 255 255 255 255 255 255 255 255 255 255 255 255 255 255 255
$$ 255 255 255 255 255 255 255 255 255 255 255 255 255 255 255 255 255 255
$$ 255 255 255 255 255 255 255 255 255 255 255 255 255 255 255 255 255 255
$$ 255 255 255
$$ ##$AQSETH1= <no>
$$ ##$AQSETH2= <no>
$$ ##$AQSSPLT= no
$$ ##$ATT19F= (0..1)
$$ 0 0
$$ ##$ATT1H= (0..1)
$$ 0 0
$$ ##$ATT3H= (0..1)
$$ 0 0
$$ ##$ATTX= (0..1)
$$ 0 0
$$ ##$ATTY= (0..1)
$$ 0 0
$$ ##$ATTZ= (0..1)
$$ 0 0
$$ ##$BACSAIR= yes
$$ ##$BACSCAP= 0
$$ ##$BACSDEL= 0
$$ ##$BACSFCM= no
$$ ##$BACSOPT= <>
$$ ##$BACSTY= <no>
$$ ##$BARPTY= <no>
$$ ##$BFREQ= 500.13
$$ ##$BGAETH1= <no>
$$ ##$BGAETH2= <no>
$$ ##$BGAETH3= <no>
$$ ##$BGAETH4= <no>
$$ ##$BGAETH5= <no>
$$ ##$BGAETH6= <no>
$$ ##$BGAETH7= <no>
$$ ##$BGAETH8= <no>
$$ ##$BIRDS= yes
$$ ##$BMPC= 0
$$ ##$BMPCTY= <no>
$$ ##$BPSUTY= <no>
$$ ##$BSMS= 2
$$ ##$BSMS19FLock= no
$$ ##$BSMSETH= <149.236.99.20>
$$ ##$BSMSTY= <no>
$$ ##$BgaChMap= (0..7)
$$ 15 15 15 15 15 15 15 15
$$ ##$BgaChShimMap= (0..7)
$$ 0 0 0 0 0 0 0 0
$$ ##$Bla01Eth= <149.236.99.254>
$$ ##$Bla01Nam= <BLAXH2H300/100/150 E 200-600MHZ>
$$ ##$Bla01PN= <W1345096>
$$ ##$Bla01SN= <0565>
$$ ##$Bla02Eth= <149.236.99.20>
$$ ##$Bla02Nam= <BSMS/2 LOCK TRANSCEIVER 500>
$$ ##$Bla02PN= <Z109889>
$$ ##$Bla02SN= <00123>
$$ ##$Bla03Eth= <no>
$$ ##$Bla03Nam= <>
$$ ##$Bla03PN= <>
$$ ##$Bla03SN= <>
$$ ##$Bla04Eth= <no>
$$ ##$Bla04Nam= <>
$$ ##$Bla04PN= <>
$$ ##$Bla04SN= <>
$$ ##$Bla05Eth= <no>
$$ ##$Bla05Nam= <>
$$ ##$Bla05PN= <>
$$ ##$Bla05SN= <>
$$ ##$Bla06Eth= <no>
$$ ##$Bla06Nam= <>
$$ ##$Bla06PN= <>
$$ ##$Bla06SN= <>
$$ ##$Bla07Eth= <no>
$$ ##$Bla07Nam= <>
$$ ##$Bla07PN= <>
$$ ##$Bla07SN= <>
$$ ##$Bla08Eth= <no>
$$ ##$Bla08Nam= <>
$$ ##$Bla08PN= <>
$$ ##$Bla08SN= <>
$$ ##$CFASMOD= (0..7)
$$ 1 1 1 1 1 1 1 1
$$ ##$CFASMUL= (0..7)
$$ 1 1 1 1 1 1 1 1
$$ ##$CNFTXDR= (0..7)
$$ 6 6 0 0 0 0 0 0
$$ ##$COMDIG2= 0
$$ ##$CPDBTY= <no>
$$ ##$CRCOTY= <no>
$$ ##$CSW1= (0..31)
$$ 2 2 0 16 0 0 0 0 0 0 0 0 0 0 0 0 0 0 0 0 0 0 0 0 0 0 0 0 0 0 0 0
$$ ##$CSW2= (0..31)
$$ 1 1 0 0 0 0 0 0 0 0 0 0 0 0 0 0 0 0 0 0 0 0 0 0 0 0 0 0 0 0 0 0
$$ ##$CSWNUM= (0..7)
$$ 4 1 0 0 0 0 0 0
$$ ##$Ctb1Eth= <no>
$$ ##$DATSTAT= no
$$ ##$DIGI140= (0..7)
$$ 0 0 0 0 0 0 0 0
$$ ##$DIGIB12= (0..7)
$$ 0 0 0 0 0 0 0 0
$$ ##$DIGIB16= (0..7)
$$ 0 0 0 0 0 0 0 0
$$ ##$DIGIFA= (0..7)
$$ 0 0 0 0 0 0 0 0
$$ ##$DIGIHA= (0..7)
$$ 0 0 0 0 0 0 0 0
$$ ##$DIGIHAF= (0..7)
$$ 0 0 0 0 0 0 0 0
$$ ##$DIGIHRD= (0..7)
$$ 0 0 0 0 0 0 0 0
$$ ##$DIGIIA= (0..7)
$$ 0 0 0 0 0 0 0 0
$$ ##$DIGIO16= (0..7)
$$ 0 0 0 0 0 0 0 0
$$ ##$DIGISA= (0..7)
$$ 0 0 0 0 0 0 0 0
$$ ##$DIGISAF= (0..7)
$$ 0 0 0 0 0 0 0 0
$$ ##$DIGISL= (0..7)
$$ 0 0 0 0 0 0 0 0
$$ ##$DIGITYI= (0..7)
$$ 0 0 0 0 0 0 0 0
$$ ##$DIGITYP= (0..7)
$$ 0 0 0 0 0 0 0 0
$$ ##$DIGITZ= 0
$$ ##$DPPFAC= 1
$$ ##$DRMSETH= <no>
$$ ##$DRU= yes
$$ ##$DRUETH01= <149.236.99.89>
$$ ##$DRUETH02= <no>
$$ ##$DRUETH03= <no>
$$ ##$DRUETH04= <no>
$$ ##$DRUETH05= <no>
$$ ##$DRUETH06= <no>
$$ ##$DRUETH07= <no>
$$ ##$DRUETH08= <no>
$$ ##$DRUETH09= <no>
$$ ##$DRUETH10= <no>
$$ ##$DRUETH11= <no>
$$ ##$DRUETH12= <no>
$$ ##$DRUETH13= <no>
$$ ##$DRUETH14= <no>
$$ ##$DRUETH15= <no>
$$ ##$DRUETH16= <no>
$$ ##$DRUETH17= <no>
$$ ##$DRUETH18= <no>
$$ ##$DRUETH19= <no>
$$ ##$DRUETH20= <no>
$$ ##$DRUETH21= <no>
$$ ##$DRUETH22= <no>
$$ ##$DRUETH23= <no>
$$ ##$DRUETH24= <no>
$$ ##$DRUETH25= <no>
$$ ##$DRUETH26= <no>
$$ ##$DRUETH27= <no>
$$ ##$DRUETH28= <no>
$$ ##$DRUETH29= <no>
$$ ##$DRUETH30= <no>
$$ ##$DRUETH31= <no>
$$ ##$DRUETH32= <no>
$$ ##$Description= <Avance III 500>
$$ ##$DppType= 0
$$ ##$FCUMEM= (0..7)
$$ 16777208 16777208 0 0 0 0 0 0
$$ ##$FCUPAL= (0..7)
$$ 0 0 0 0 0 0 0 0
$$ ##$FGSVTY= <no>
$$ ##$FQMIX= 0
$$ ##$FUNCMOD= <>
$$ ##$GCUTYPE= 10
$$ ##$GCUTYPE2= 0
$$ ##$GPREDEL= 0
$$ ##$GPSCUTY= <no>
$$ ##$GRADRES= 5
$$ ##$GTUTY= <no>
$$ ##$GradAmpGain= (0..1)
$$ 0 0
$$ ##$GradAmpMaxCurX= (0..1)
$$ 0 0
$$ ##$GradAmpMaxCurY= (0..1)
$$ 0 0
$$ ##$GradAmpMaxCurZ= (0..1)
$$ 9.99999904632568 0
$$ ##$GradAmpType= (0..1)
$$ 2 0
$$ ##$HDIETH1= <no>
$$ ##$HDIETH2= <no>
$$ ##$HDIETH3= <no>
$$ ##$HDIETH4= <no>
$$ ##$HFAC= 3
$$ ##$HPCU= 0
$$ ##$HPCUTY= <no>
$$ ##$HPTXLP= (0..3)
$$ -1 -1 -1 -1
$$ ##$HPTXPI= (0..3)
$$ 0 0 0 0
$$ ##$HPTXPO= (0..3)
$$ 0 0 0 0
$$ ##$HPTXTY= (0..3)
$$ 0 0 0 0
$$ ##$IF451= 0
$$ ##$IFREQ= 1
$$ ##$INTFPR= 0
$$ ##$IPSOETH= <149.236.99.253>
$$ ##$LOCKCONF= <DLM>
$$ ##$LOCKTY= <no>
$$ ##$LOCSWID= 0
$$ ##$LOCSWIF= 0
$$ ##$LVDSSPLITETH1= <no>
$$ ##$LVDSSPLITETH2= <no>
$$ ##$LVDSSPLITETH3= <no>
$$ ##$LVDSSPLITETH4= <no>
$$ ##$Location= <>
$$ ##$M2FAC= 0
$$ ##$MAS= 0
$$ ##$MASETIME= 10
$$ ##$MASITIME= 10
$$ ##$MASTY= <no>
$$ ##$MAS_CT= 0
$$ ##$MAS_SG= 0
$$ ##$MAS_TO= 0
$$ ##$MEMPRM= 0
$$ ##$MHFAC= 0
$$ ##$MXFAC= 0
$$ ##$NAMPD1= <1H LNA>
$$ ##$NAMPD10= <>
$$ ##$NAMPD11= <>
$$ ##$NAMPD12= <>
$$ ##$NAMPD13= <>
$$ ##$NAMPD14= <>
$$ ##$NAMPD15= <>
$$ ##$NAMPD16= <>
$$ ##$NAMPD2= <XBB19F 2HS>
$$ ##$NAMPD3= <2H>
$$ ##$NAMPD4= <>
$$ ##$NAMPD5= <>
$$ ##$NAMPD6= <>
$$ ##$NAMPD7= <>
$$ ##$NAMPD8= <>
$$ ##$NAMPD9= <>
$$ ##$NFCU= 2
$$ ##$NFRED= 0
$$ ##$NMRCH= 2
$$ ##$NMRMEM= 16384
$$ ##$NPSGU= 0
$$ ##$NRCU= 1
$$ ##$NROUT= 0
$$ ##$NSGU= 2
$$ ##$OrderNo= <>
$$ ##$PAMPF1= (0..15)
$$ 75 24 64 96 0 0 0 0 0 0 0 0 0 0 0 0
$$ ##$PAMPF2= (0..15)
$$ 0 0 0 0 0 0 0 0 0 0 0 0 0 0 0 0
$$ ##$PAMPF3= (0..15)
$$ 0 0 0 0 0 0 0 0 0 0 0 0 0 0 0 0
$$ ##$PAMPF4= (0..15)
$$ 0 0 0 0 0 0 0 0 0 0 0 0 0 0 0 0
$$ ##$PAMPF5= (0..15)
$$ 0 0 0 0 0 0 0 0 0 0 0 0 0 0 0 0
$$ ##$PAMPF6= (0..15)
$$ 0 0 0 0 0 0 0 0 0 0 0 0 0 0 0 0
$$ ##$PAMPF7= (0..15)
$$ 0 0 0 0 0 0 0 0 0 0 0 0 0 0 0 0
$$ ##$PAMPF8= (0..15)
$$ 0 0 0 0 0 0 0 0 0 0 0 0 0 0 0 0
$$ ##$PH4= 0
$$ ##$PHF4TY= <no>
$$ ##$POWCHK= yes
$$ ##$PRAMD1= (0..7)
$$ 2 0 0 536870912 0 0 0 0
$$ ##$PRAMD10= (0..7)
$$ 0 0 0 0 0 0 0 0
$$ ##$PRAMD11= (0..7)
$$ 0 0 0 0 0 0 0 0
$$ ##$PRAMD12= (0..7)
$$ 0 0 0 0 0 0 0 0
$$ ##$PRAMD13= (0..7)
$$ 0 0 0 0 0 0 0 0
$$ ##$PRAMD14= (0..7)
$$ 0 0 0 0 0 0 0 0
$$ ##$PRAMD15= (0..7)
$$ 0 0 0 0 0 0 0 0
$$ ##$PRAMD16= (0..7)
$$ 0 0 0 0 0 0 0 0
$$ ##$PRAMD17= (0..7)
$$ 0 0 0 0 0 0 0 0
$$ ##$PRAMD18= (0..7)
$$ 0 0 0 0 0 0 0 0
$$ ##$PRAMD19= (0..7)
$$ 0 0 0 0 0 0 0 0
$$ ##$PRAMD2= (0..7)
$$ 2147483644 2131230719 2147483647 603979775 0 0 0 0
$$ ##$PRAMD20= (0..7)
$$ 0 0 0 0 0 0 0 0
$$ ##$PRAMD21= (0..7)
$$ 0 0 0 0 0 0 0 0
$$ ##$PRAMD3= (0..7)
$$ 0 1048576 0 536870912 0 1048576 0 536870912
$$ ##$PRAMD4= (0..7)
$$ 0 0 0 0 0 0 0 0
$$ ##$PRAMD5= (0..7)
$$ 0 0 0 0 0 0 0 0
$$ ##$PRAMD6= (0..7)
$$ 0 0 0 0 0 0 0 0
$$ ##$PRAMD7= (0..7)
$$ 0 0 0 0 0 0 0 0
$$ ##$PRAMD8= (0..7)
$$ 0 0 0 0 0 0 0 0
$$ ##$PRAMD9= (0..7)
$$ 0 0 0 0 0 0 0 0
$$ ##$PRAMLED= (0..1)
$$ 15 15
$$ ##$PRAMP1= <tty10>
$$ ##$PRAMP2= <no>
$$ ##$PRAMP3= <no>
$$ ##$PRAMP4= <no>
$$ ##$PRAMP5= <no>
$$ ##$PRAMP6= <no>
$$ ##$PRAMP7= <no>
$$ ##$PRAMP8= <no>
$$ ##$PRAMPTP= 1
$$ ##$PREPTY= <no>
$$ ##$PREREC= (0..15)
$$ 0 0 0 0 0 0 0 0 0 0 0 0 0 0 0 0
$$ ##$PRESHLD= 0
$$ ##$PTS160= -1
$$ ##$PTSA2X= (0..7)
$$ 0 0 0 0 0 0 0 0
$$ ##$PTSF2X= (0..7)
$$ 0 0 0 0 0 0 0 0
$$ ##$PTSFMX= (0..19)
$$ 643.52499 643.52499 0 0 0 0 0 0 0 0 0 0 0 0 0 0 0 0 0 0
$$ ##$PULCHK= no
$$ ##$PramDutyCycPerc= (0..15)
$$ 2 2 2 0 0 0 0 0 0 0 0 0 0 0 0 0
$$ ##$PramPeakPowerW= (0..15)
$$ 100 500 500 0 0 0 0 0 0 0 0 0 0 0 0 0
$$ ##$PramPulWidthMs= (0..15)
$$ 0.02 0.1 0.1 0 0 0 0 0 0 0 0 0 0 0 0 0
$$ ##$PreampMod01PN= <Z003461>
$$ ##$PreampMod01SN= <00889>
$$ ##$PreampMod02PN= <Z003505>
$$ ##$PreampMod02SN= <00894>
$$ ##$PreampMod03PN= <Z003472>
$$ ##$PreampMod03SN= <00835>
$$ ##$PreampMod04PN= <>
$$ ##$PreampMod04SN= <>
$$ ##$PreampMod05PN= <>
$$ ##$PreampMod05SN= <>
$$ ##$PreampMod06PN= <>
$$ ##$PreampMod06SN= <>
$$ ##$PreampMod07PN= <>
$$ ##$PreampMod07SN= <>
$$ ##$PreampMod08PN= <>
$$ ##$PreampMod08SN= <>
$$ ##$PreampMod09PN= <>
$$ ##$PreampMod09SN= <>
$$ ##$PreampMod10PN= <>
$$ ##$PreampMod10SN= <>
$$ ##$PreampMod11PN= <>
$$ ##$PreampMod11SN= <>
$$ ##$PreampMod12PN= <>
$$ ##$PreampMod12SN= <>
$$ ##$PreampMod13PN= <>
$$ ##$PreampMod13SN= <>
$$ ##$PreampMod14PN= <>
$$ ##$PreampMod14SN= <>
$$ ##$PreampMod15PN= <>
$$ ##$PreampMod15SN= <>
$$ ##$PreampMod16PN= <>
$$ ##$PreampMod16SN= <>
$$ ##$PreampModBisDat= (0..15)
$$ 20100406 20100324 20100401 0 0 0 0 0 0 0 0 0 0 0 0 0
$$ ##$ProdigyEth= <no>
$$ ##$RCUCDS= (0..7)
$$ 0 0 0 0 0 0 0 0
$$ ##$RCUCFS= (0..7)
$$ 0 0 0 0 0 0 0 0
$$ ##$RCUCSS= (0..7)
$$ 0 0 0 0 0 0 0 0
$$ ##$RCUI2C1= (0..7)
$$ 0 0 0 0 0 0 0 0
$$ ##$RCUI2C2= (0..7)
$$ 0 0 0 0 0 0 0 0
$$ ##$RCUI2C3= (0..7)
$$ 0 0 0 0 0 0 0 0
$$ ##$RCUI2C4= (0..7)
$$ 0 0 0 0 0 0 0 0
$$ ##$RCUI2C5= (0..7)
$$ 0 0 0 0 0 0 0 0
$$ ##$RCUI2C6= (0..7)
$$ 0 0 0 0 0 0 0 0
$$ ##$RCUI2C7= (0..7)
$$ 0 0 0 0 0 0 0 0
$$ ##$RCUI2C8= (0..7)
$$ 0 0 0 0 0 0 0 0
$$ ##$RDCU= 0
$$ ##$RFSINPUT= (0..1)
$$ 0 0
$$ ##$RFSVTY= <no>
$$ ##$RGTYPE= (0..31)
$$ 9 0 0 0 0 0 0 0 0 0 0 0 0 0 0 0 0 0 0 0 0 0 0 0 0 0 0 0 0 0 0 0
$$ ##$RG_max= (0..31)
$$ 203 0 0 0 0 0 0 0 0 0 0 0 0 0 0 0 0 0 0 0 0 0 0 0 0 0 0 0 0 0 0 0
$$ ##$RG_min= (0..31)
$$ 0.25 0 0 0 0 0 0 0 0 0 0 0 0 0 0 0 0 0 0 0 0 0 0 0 0 0 0 0 0 0 0 0
$$ ##$RG_tab1= (0..255)
$$ 0.25 0.28 0.32 0.35 0.4 0.44 0.5 0.56 0.64 0.7 0.8 0.89 1 1.12 1.28 1.4
$$ 1.6 1.78 2 2.25 2.56 2.8 3.2 3.56 4 4.5 5 5.6 6.35 7.12 8 9 10 11.3 12.7
$$ 14.2 16 18 20.2 22.6 25.4 28.5 32 36 40.3 45.2 50.8 57 64 71.8 80.6 90.5
$$ 101 114 128 144 161 181 203 -1 -1 -1 -1 -1 -1 -1 -1 -1 -1 -1 -1 -1 -1 -1
$$ -1 -1 -1 -1 -1 -1 -1 -1 -1 -1 -1 -1 -1 -1 -1 -1 -1 -1 -1 -1 -1 -1 -1 -1
$$ -1 -1 -1 -1 -1 -1 -1 -1 -1 -1 -1 -1 -1 -1 -1 -1 -1 -1 -1 -1 -1 -1 -1 -1
$$ -1 -1 -1 -1 -1 -1 -1 -1 -1 -1 -1 -1 -1 -1 -1 -1 -1 -1 -1 -1 -1 -1 -1 -1
$$ -1 -1 -1 -1 -1 -1 -1 -1 -1 -1 -1 -1 -1 -1 -1 -1 -1 -1 -1 -1 -1 -1 -1 -1
$$ -1 -1 -1 -1 -1 -1 -1 -1 -1 -1 -1 -1 -1 -1 -1 -1 -1 -1 -1 -1 -1 -1 -1 -1
$$ -1 -1 -1 -1 -1 -1 -1 -1 -1 -1 -1 -1 -1 -1 -1 -1 -1 -1 -1 -1 -1 -1 -1 -1
$$ -1 -1 -1 -1 -1 -1 -1 -1 -1 -1 -1 -1 -1 -1 -1 -1 -1 -1 -1 -1 -1 -1 -1 -1
$$ -1 -1 -1 -1 -1 -1 -1 -1 -1 -1 -1 -1 -1 -1
$$ ##$RG_tab2= (0..255)
$$ -1 -1 -1 -1 -1 -1 -1 -1 -1 -1 -1 -1 -1 -1 -1 -1 -1 -1 -1 -1 -1 -1 -1 -1
$$ -1 -1 -1 -1 -1 -1 -1 -1 -1 -1 -1 -1 -1 -1 -1 -1 -1 -1 -1 -1 -1 -1 -1 -1
$$ -1 -1 -1 -1 -1 -1 -1 -1 -1 -1 -1 -1 -1 -1 -1 -1 -1 -1 -1 -1 -1 -1 -1 -1
$$ -1 -1 -1 -1 -1 -1 -1 -1 -1 -1 -1 -1 -1 -1 -1 -1 -1 -1 -1 -1 -1 -1 -1 -1
$$ -1 -1 -1 -1 -1 -1 -1 -1 -1 -1 -1 -1 -1 -1 -1 -1 -1 -1 -1 -1 -1 -1 -1 -1
$$ -1 -1 -1 -1 -1 -1 -1 -1 -1 -1 -1 -1 -1 -1 -1 -1 -1 -1 -1 -1 -1 -1 -1 -1
$$ -1 -1 -1 -1 -1 -1 -1 -1 -1 -1 -1 -1 -1 -1 -1 -1 -1 -1 -1 -1 -1 -1 -1 -1
$$ -1 -1 -1 -1 -1 -1 -1 -1 -1 -1 -1 -1 -1 -1 -1 -1 -1 -1 -1 -1 -1 -1 -1 -1
$$ -1 -1 -1 -1 -1 -1 -1 -1 -1 -1 -1 -1 -1 -1 -1 -1 -1 -1 -1 -1 -1 -1 -1 -1
$$ -1 -1 -1 -1 -1 -1 -1 -1 -1 -1 -1 -1 -1 -1 -1 -1 -1 -1 -1 -1 -1 -1 -1 -1
$$ -1 -1 -1 -1 -1 -1 -1 -1 -1 -1 -1 -1 -1 -1 -1 -1
$$ ##$RG_tab3= (0..255)
$$ -1 -1 -1 -1 -1 -1 -1 -1 -1 -1 -1 -1 -1 -1 -1 -1 -1 -1 -1 -1 -1 -1 -1 -1
$$ -1 -1 -1 -1 -1 -1 -1 -1 -1 -1 -1 -1 -1 -1 -1 -1 -1 -1 -1 -1 -1 -1 -1 -1
$$ -1 -1 -1 -1 -1 -1 -1 -1 -1 -1 -1 -1 -1 -1 -1 -1 -1 -1 -1 -1 -1 -1 -1 -1
$$ -1 -1 -1 -1 -1 -1 -1 -1 -1 -1 -1 -1 -1 -1 -1 -1 -1 -1 -1 -1 -1 -1 -1 -1
$$ -1 -1 -1 -1 -1 -1 -1 -1 -1 -1 -1 -1 -1 -1 -1 -1 -1 -1 -1 -1 -1 -1 -1 -1
$$ -1 -1 -1 -1 -1 -1 -1 -1 -1 -1 -1 -1 -1 -1 -1 -1 -1 -1 -1 -1 -1 -1 -1 -1
$$ -1 -1 -1 -1 -1 -1 -1 -1 -1 -1 -1 -1 -1 -1 -1 -1 -1 -1 -1 -1 -1 -1 -1 -1
$$ -1 -1 -1 -1 -1 -1 -1 -1 -1 -1 -1 -1 -1 -1 -1 -1 -1 -1 -1 -1 -1 -1 -1 -1
$$ -1 -1 -1 -1 -1 -1 -1 -1 -1 -1 -1 -1 -1 -1 -1 -1 -1 -1 -1 -1 -1 -1 -1 -1
$$ -1 -1 -1 -1 -1 -1 -1 -1 -1 -1 -1 -1 -1 -1 -1 -1 -1 -1 -1 -1 -1 -1 -1 -1
$$ -1 -1 -1 -1 -1 -1 -1 -1 -1 -1 -1 -1 -1 -1 -1 -1
$$ ##$RG_tab4= (0..255)
$$ -1 -1 -1 -1 -1 -1 -1 -1 -1 -1 -1 -1 -1 -1 -1 -1 -1 -1 -1 -1 -1 -1 -1 -1
$$ -1 -1 -1 -1 -1 -1 -1 -1 -1 -1 -1 -1 -1 -1 -1 -1 -1 -1 -1 -1 -1 -1 -1 -1
$$ -1 -1 -1 -1 -1 -1 -1 -1 -1 -1 -1 -1 -1 -1 -1 -1 -1 -1 -1 -1 -1 -1 -1 -1
$$ -1 -1 -1 -1 -1 -1 -1 -1 -1 -1 -1 -1 -1 -1 -1 -1 -1 -1 -1 -1 -1 -1 -1 -1
$$ -1 -1 -1 -1 -1 -1 -1 -1 -1 -1 -1 -1 -1 -1 -1 -1 -1 -1 -1 -1 -1 -1 -1 -1
$$ -1 -1 -1 -1 -1 -1 -1 -1 -1 -1 -1 -1 -1 -1 -1 -1 -1 -1 -1 -1 -1 -1 -1 -1
$$ -1 -1 -1 -1 -1 -1 -1 -1 -1 -1 -1 -1 -1 -1 -1 -1 -1 -1 -1 -1 -1 -1 -1 -1
$$ -1 -1 -1 -1 -1 -1 -1 -1 -1 -1 -1 -1 -1 -1 -1 -1 -1 -1 -1 -1 -1 -1 -1 -1
$$ -1 -1 -1 -1 -1 -1 -1 -1 -1 -1 -1 -1 -1 -1 -1 -1 -1 -1 -1 -1 -1 -1 -1 -1
$$ -1 -1 -1 -1 -1 -1 -1 -1 -1 -1 -1 -1 -1 -1 -1 -1 -1 -1 -1 -1 -1 -1 -1 -1
$$ -1 -1 -1 -1 -1 -1 -1 -1 -1 -1 -1 -1 -1 -1 -1 -1
$$ ##$RG_tab5= (0..255)
$$ -1 -1 -1 -1 -1 -1 -1 -1 -1 -1 -1 -1 -1 -1 -1 -1 -1 -1 -1 -1 -1 -1 -1 -1
$$ -1 -1 -1 -1 -1 -1 -1 -1 -1 -1 -1 -1 -1 -1 -1 -1 -1 -1 -1 -1 -1 -1 -1 -1
$$ -1 -1 -1 -1 -1 -1 -1 -1 -1 -1 -1 -1 -1 -1 -1 -1 -1 -1 -1 -1 -1 -1 -1 -1
$$ -1 -1 -1 -1 -1 -1 -1 -1 -1 -1 -1 -1 -1 -1 -1 -1 -1 -1 -1 -1 -1 -1 -1 -1
$$ -1 -1 -1 -1 -1 -1 -1 -1 -1 -1 -1 -1 -1 -1 -1 -1 -1 -1 -1 -1 -1 -1 -1 -1
$$ -1 -1 -1 -1 -1 -1 -1 -1 -1 -1 -1 -1 -1 -1 -1 -1 -1 -1 -1 -1 -1 -1 -1 -1
$$ -1 -1 -1 -1 -1 -1 -1 -1 -1 -1 -1 -1 -1 -1 -1 -1 -1 -1 -1 -1 -1 -1 -1 -1
$$ -1 -1 -1 -1 -1 -1 -1 -1 -1 -1 -1 -1 -1 -1 -1 -1 -1 -1 -1 -1 -1 -1 -1 -1
$$ -1 -1 -1 -1 -1 -1 -1 -1 -1 -1 -1 -1 -1 -1 -1 -1 -1 -1 -1 -1 -1 -1 -1 -1
$$ -1 -1 -1 -1 -1 -1 -1 -1 -1 -1 -1 -1 -1 -1 -1 -1 -1 -1 -1 -1 -1 -1 -1 -1
$$ -1 -1 -1 -1 -1 -1 -1 -1 -1 -1 -1 -1 -1 -1 -1 -1
$$ ##$RG_tab6= (0..255)
$$ -1 -1 -1 -1 -1 -1 -1 -1 -1 -1 -1 -1 -1 -1 -1 -1 -1 -1 -1 -1 -1 -1 -1 -1
$$ -1 -1 -1 -1 -1 -1 -1 -1 -1 -1 -1 -1 -1 -1 -1 -1 -1 -1 -1 -1 -1 -1 -1 -1
$$ -1 -1 -1 -1 -1 -1 -1 -1 -1 -1 -1 -1 -1 -1 -1 -1 -1 -1 -1 -1 -1 -1 -1 -1
$$ -1 -1 -1 -1 -1 -1 -1 -1 -1 -1 -1 -1 -1 -1 -1 -1 -1 -1 -1 -1 -1 -1 -1 -1
$$ -1 -1 -1 -1 -1 -1 -1 -1 -1 -1 -1 -1 -1 -1 -1 -1 -1 -1 -1 -1 -1 -1 -1 -1
$$ -1 -1 -1 -1 -1 -1 -1 -1 -1 -1 -1 -1 -1 -1 -1 -1 -1 -1 -1 -1 -1 -1 -1 -1
$$ -1 -1 -1 -1 -1 -1 -1 -1 -1 -1 -1 -1 -1 -1 -1 -1 -1 -1 -1 -1 -1 -1 -1 -1
$$ -1 -1 -1 -1 -1 -1 -1 -1 -1 -1 -1 -1 -1 -1 -1 -1 -1 -1 -1 -1 -1 -1 -1 -1
$$ -1 -1 -1 -1 -1 -1 -1 -1 -1 -1 -1 -1 -1 -1 -1 -1 -1 -1 -1 -1 -1 -1 -1 -1
$$ -1 -1 -1 -1 -1 -1 -1 -1 -1 -1 -1 -1 -1 -1 -1 -1 -1 -1 -1 -1 -1 -1 -1 -1
$$ -1 -1 -1 -1 -1 -1 -1 -1 -1 -1 -1 -1 -1 -1 -1 -1
$$ ##$RG_tab7= (0..255)
$$ -1 -1 -1 -1 -1 -1 -1 -1 -1 -1 -1 -1 -1 -1 -1 -1 -1 -1 -1 -1 -1 -1 -1 -1
$$ -1 -1 -1 -1 -1 -1 -1 -1 -1 -1 -1 -1 -1 -1 -1 -1 -1 -1 -1 -1 -1 -1 -1 -1
$$ -1 -1 -1 -1 -1 -1 -1 -1 -1 -1 -1 -1 -1 -1 -1 -1 -1 -1 -1 -1 -1 -1 -1 -1
$$ -1 -1 -1 -1 -1 -1 -1 -1 -1 -1 -1 -1 -1 -1 -1 -1 -1 -1 -1 -1 -1 -1 -1 -1
$$ -1 -1 -1 -1 -1 -1 -1 -1 -1 -1 -1 -1 -1 -1 -1 -1 -1 -1 -1 -1 -1 -1 -1 -1
$$ -1 -1 -1 -1 -1 -1 -1 -1 -1 -1 -1 -1 -1 -1 -1 -1 -1 -1 -1 -1 -1 -1 -1 -1
$$ -1 -1 -1 -1 -1 -1 -1 -1 -1 -1 -1 -1 -1 -1 -1 -1 -1 -1 -1 -1 -1 -1 -1 -1
$$ -1 -1 -1 -1 -1 -1 -1 -1 -1 -1 -1 -1 -1 -1 -1 -1 -1 -1 -1 -1 -1 -1 -1 -1
$$ -1 -1 -1 -1 -1 -1 -1 -1 -1 -1 -1 -1 -1 -1 -1 -1 -1 -1 -1 -1 -1 -1 -1 -1
$$ -1 -1 -1 -1 -1 -1 -1 -1 -1 -1 -1 -1 -1 -1 -1 -1 -1 -1 -1 -1 -1 -1 -1 -1
$$ -1 -1 -1 -1 -1 -1 -1 -1 -1 -1 -1 -1 -1 -1 -1 -1
$$ ##$RG_tab8= (0..255)
$$ -1 -1 -1 -1 -1 -1 -1 -1 -1 -1 -1 -1 -1 -1 -1 -1 -1 -1 -1 -1 -1 -1 -1 -1
$$ -1 -1 -1 -1 -1 -1 -1 -1 -1 -1 -1 -1 -1 -1 -1 -1 -1 -1 -1 -1 -1 -1 -1 -1
$$ -1 -1 -1 -1 -1 -1 -1 -1 -1 -1 -1 -1 -1 -1 -1 -1 -1 -1 -1 -1 -1 -1 -1 -1
$$ -1 -1 -1 -1 -1 -1 -1 -1 -1 -1 -1 -1 -1 -1 -1 -1 -1 -1 -1 -1 -1 -1 -1 -1
$$ -1 -1 -1 -1 -1 -1 -1 -1 -1 -1 -1 -1 -1 -1 -1 -1 -1 -1 -1 -1 -1 -1 -1 -1
$$ -1 -1 -1 -1 -1 -1 -1 -1 -1 -1 -1 -1 -1 -1 -1 -1 -1 -1 -1 -1 -1 -1 -1 -1
$$ -1 -1 -1 -1 -1 -1 -1 -1 -1 -1 -1 -1 -1 -1 -1 -1 -1 -1 -1 -1 -1 -1 -1 -1
$$ -1 -1 -1 -1 -1 -1 -1 -1 -1 -1 -1 -1 -1 -1 -1 -1 -1 -1 -1 -1 -1 -1 -1 -1
$$ -1 -1 -1 -1 -1 -1 -1 -1 -1 -1 -1 -1 -1 -1 -1 -1 -1 -1 -1 -1 -1 -1 -1 -1
$$ -1 -1 -1 -1 -1 -1 -1 -1 -1 -1 -1 -1 -1 -1 -1 -1 -1 -1 -1 -1 -1 -1 -1 -1
$$ -1 -1 -1 -1 -1 -1 -1 -1 -1 -1 -1 -1 -1 -1 -1 -1
$$ ##$RG_tabA= (0..255)
$$ 0.25 0.28 0.32 0.35 0.4 0.44 0.5 0.56 0.64 0.7 0.8 0.89 1 1.12 1.28 1.4
$$ 1.6 1.78 2 2.25 2.56 2.8 3.2 3.56 4 4.5 5 5.6 6.35 7.12 8 9 10 11.3 12.7
$$ 14.2 16 18 20.2 22.6 25.4 28.5 32 36 40.3 45.2 50.8 57 64 71.8 80.6 90.5
$$ 101 114 128 144 161 181 203 -1 -1 -1 -1 -1 -1 -1 -1 -1 -1 -1 -1 -1 -1 -1
$$ -1 -1 -1 -1 -1 -1 -1 -1 -1 -1 -1 -1 -1 -1 -1 -1 -1 -1 -1 -1 -1 -1 -1 -1
$$ -1 -1 -1 -1 -1 -1 -1 -1 -1 -1 -1 -1 -1 -1 -1 -1 -1 -1 -1 -1 -1 -1 -1 -1
$$ -1 -1 -1 -1 -1 -1 -1 -1 -1 -1 -1 -1 -1 -1 -1 -1 -1 -1 -1 -1 -1 -1 -1 -1
$$ -1 -1 -1 -1 -1 -1 -1 -1 -1 -1 -1 -1 -1 -1 -1 -1 -1 -1 -1 -1 -1 -1 -1 -1
$$ -1 -1 -1 -1 -1 -1 -1 -1 -1 -1 -1 -1 -1 -1 -1 -1 -1 -1 -1 -1 -1 -1 -1 -1
$$ -1 -1 -1 -1 -1 -1 -1 -1 -1 -1 -1 -1 -1 -1 -1 -1 -1 -1 -1 -1 -1 -1 -1 -1
$$ -1 -1 -1 -1 -1 -1 -1 -1 -1 -1 -1 -1 -1 -1 -1 -1 -1 -1 -1 -1 -1 -1 -1 -1
$$ -1 -1 -1 -1 -1 -1 -1 -1 -1 -1 -1 -1 -1 -1
$$ ##$ROUT14= (0..7)
$$ 0 0 0 0 0 0 0 0
$$ ##$ROUTER= -1
$$ ##$RX22TY= <no>
$$ ##$RXFMAX= (0..7)
$$ 647.5 -1 -1 -1 -1 -1 -1 -1
$$ ##$RXFMIN= (0..7)
$$ 5 -1 -1 -1 -1 -1 -1 -1
$$ ##$RXINTLV= (0..7)
$$ 1 0 0 0 0 0 0 0
$$ ##$RXMSTY= <no>
$$ ##$SCMTY= <no>
$$ ##$SGUC1= (0..15)
$$ 17 18 0 0 0 0 0 0 0 0 0 0 0 0 0 0
$$ ##$SGUC2= (0..15)
$$ 20 256 0 0 0 0 0 0 0 0 0 0 0 0 0 0
$$ ##$SLCBCONF= <SH>
$$ ##$SPECTR= 10
$$ ##$SY2FLAG= 0
$$ ##$SYNCTRIG= 11
$$ ##$SamChgEth= (0..3)
$$ <no> <no> <no> <no>
$$ ##$Sgu1PowerLevels= (0..7)
$$ 0 0 0 0 0 0 0 0
$$ ##$Sgu2PowerLevels= (0..7)
$$ 0 0 0 0 0 0 0 0
$$ ##$Sgu3PowerLevels= (0..7)
$$ 0 0 0 0 0 0 0 0
$$ ##$Sgu4PowerLevels= (0..7)
$$ 0 0 0 0 0 0 0 0
$$ ##$Sgu5PowerLevels= (0..7)
$$ 0 0 0 0 0 0 0 0
$$ ##$Sgu6PowerLevels= (0..7)
$$ 0 0 0 0 0 0 0 0
$$ ##$Sgu7PowerLevels= (0..7)
$$ 0 0 0 0 0 0 0 0
$$ ##$Sgu8PowerLevels= (0..7)
$$ 0 0 0 0 0 0 0 0
$$ ##$SguType= 2
$$ ##$ShimPowMaxUA= (0..63)
$$ 130000 130000 130000 130000 130000 130000 130000 130000 130000 130000 130000
$$ 130000 130000 130000 130000 130000 130000 130000 130000 130000 130000 130000
$$ 130000 130000 130000 130000 130000 130000 130000 130000 130000 130000 130000
$$ 130000 130000 130000 130000 130000 130000 130000 0 0 0 0 0 0 0 0 0 0 0
$$ 0 0 0 0 0 0 0 0 0 0 0 0 0
$$ ##$ShimPowMaxUC= (0..63)
$$ 130000 130000 130000 130000 130000 130000 130000 130000 130000 130000 130000
$$ 130000 130000 130000 130000 130000 130000 130000 130000 130000 130000 130000
$$ 130000 130000 130000 130000 130000 130000 130000 130000 130000 130000 130000
$$ 130000 130000 130000 130000 130000 130000 130000 0 0 0 0 0 0 0 0 0 0 0
$$ 0 0 0 0 0 0 0 0 0 0 0 0 0
$$ ##$ShimPowMaxUG= (0..63)
$$ 524287 524287 524287 524287 524287 524287 524287 524287 524287 524287 524287
$$ 524287 524287 524287 524287 524287 524287 524287 524287 524287 524287 524287
$$ 524287 524287 524287 524287 524287 524287 524287 524287 524287 524287 524287
$$ 524287 524287 524287 524287 524287 524287 0 0 0 0 0 0 0 0 0 0 0 0 0 0 0
$$ 0 0 0 0 0 0 0 0 0 0
$$ ##$ShimPowRcbType= 3
$$ ##$ShimPowRes= (0..63)
$$ 1e-020 1e-020 1e-020 1e-020 1e-020 1e-020 1e-020 1e-020 1e-020 1e-020 1e-020
$$ 1e-020 1e-020 1e-020 1e-020 1e-020 1e-020 1e-020 1e-020 1e-020 1e-020 1e-020
$$ 1e-020 1e-020 1e-020 1e-020 1e-020 1e-020 1e-020 1e-020 1e-020 1e-020 1e-020
$$ 1e-020 1e-020 1e-020 1e-020 1e-020 1e-020 1e-020 0 0 0 0 0 0 0 0 0 0 0
$$ 0 0 0 0 0 0 0 0 0 0 0 0 0
$$ ##$ShimPowRng0= (0..63)
$$ 1 1 1 1 1 1 1 1 1 1 1 1 1 1 1 1 1 1 1 1 1 1 1 1 1 1 1 1 1 1 1 1 1 1 1 1
$$ 1 1 1 1 0 0 0 0 0 0 0 0 0 0 0 0 0 0 0 0 0 0 0 0 0 0 0 0
$$ ##$ShimPowRng1= (0..63)
$$ 1 1 1 1 1 1 1 1 1 1 1 1 1 1 1 1 1 1 1 1 1 1 1 1 1 1 1 1 1 1 1 1 1 1 1 1
$$ 1 1 1 1 0 0 0 0 0 0 0 0 0 0 0 0 0 0 0 0 0 0 0 0 0 0 0 0
$$ ##$ShimPowRng2= (0..63)
$$ 1 1 1 1 1 1 1 1 1 1 1 1 1 1 1 1 1 1 1 1 1 1 1 1 1 1 1 1 1 1 1 1 1 1 1 1
$$ 1 1 1 1 0 0 0 0 0 0 0 0 0 0 0 0 0 0 0 0 0 0 0 0 0 0 0 0
$$ ##$ShimPowRng3= (0..63)
$$ 1 1 1 1 1 1 1 1 1 1 1 1 1 1 1 1 1 1 1 1 1 1 1 1 1 1 1 1 1 1 1 1 1 1 1 1
$$ 1 1 1 1 0 0 0 0 0 0 0 0 0 0 0 0 0 0 0 0 0 0 0 0 0 0 0 0
$$ ##$ShimSysFunc= (0..63)
$$ 1 2 3 4 5 6 7 8 9 10 0 37 38 35 16 15 14 13 12 11 28 27 26 25 24 23 36
$$ 22 30 29 20 21 34 33 32 31 17 18 19 0 0 0 0 0 0 0 0 0 0 0 0 0 0 0 0 0 0
$$ 0 0 0 0 0 0 0
$$ ##$ShimSysMatrix= 0
$$ ##$ShimSysType= 4
$$ ##$TFXNUM= 0
$$ ##$TRIPLO2= 0
$$ ##$VTU= 1
$$ ##$VTUETH= <no>
$$ ##$VTUTY= <tty05>
$$ ##$WBREFAM= (0..15)
$$ 100 100 100 100 100 100 100 100 100 100 100 100 100 100 100 100
$$ ##$WBREFLM= (0..15)
$$ 0 0 0 0 0 0 0 0 0 0 0 0 0 0 0 0
$$ ##$WBREFPH= (0..15)
$$ 0 0 0 0 0 0 0 0 0 0 0 0 0 0 0 0
$$ ##$WBSGU= (0..15)
$$ 0 0 0 0 0 0 0 0 0 0 0 0 0 0 0 0
$$ ##$XFAC= 2
$$ ##END=
$$ 
##$DECIM=	1936
##$DSPFVS=	20
##NTUPLES=	NMRSPECTRUM
##VARNAME=	FREQUENCY,	SPECTRUM/REAL,	SPECTRUM/IMAG,	PAGE NUMBER
##SYMBOL=	X,	R,	I,	N
##VARTYPE=	INDEPENDENT,	DEPENDENT,	DEPENDENT,	PAGE
##VARFORM=	AFFN,	ASDF,	ASDF,	AFFN
##VARDIM=	65536,	65536,	65536,	2
##UNITS=	HZ,	ARBITRARY UNITS,	ARBITRARY UNITS,
##FIRST=	8248.958984375,	7.437984466552734375,	2.0489137172698974609,	1
##LAST=	-2081.4615085124969482,	5.082172393798828125,	6.4800705909729003906,	2
##MIN=	-2081.4615085124969482,	-4.8590044975280761719,	-7173.82470703125,	1
##MAX=	8248.958984375,	13488.7587890625,	8550.62109375,	1
##FACTOR=	-0.15763211250305175781,	0.16860948486328125595,	0.10688276367187500571,	1
##PAGE=	N=1
##DATATABLE=	(X++(R..R)), XYDATA
-52330D4%KJJjjj%Jjj%kjMJ%%ljkJL%%%jLjkj%j%%J%JlnJKMKKj%kkJ%JJJJ%%mlljKjJLJmJ
-52262C8LjJ%kjkkK%lJjJJKKJjjKK%%jolJJmjJJJJJJLKjjj%j%JKjmkMK%kkkkjM%jJjj%JjJ
-52194C2JkkJkkLJKJl%%%K%%jjjJKM%kk%KLkkkjLJ%j%%lL%j%JlkJj%J%KJjlkJKJJjmj%kML
-52126C0jm%M%jjMJmjKjKJlk%Jjjk%JKJJjkJ%k%%lj%KLlk%%%LLjj%jjkKJlkMJKjk%KljkjK
-52058A9%JJkjKJKJmkJj%LJKKkj%jLjlkl%%JKkkJ%jJKkjJJM%klKMjj%jkjLnlJKLLK%mljJK
-51990A7jkkkLJjjKKJkJKkJKl%K%Jk%jjjjlJK%%kJjJNKJkkkk%KJl%ljKkmjM%lJJMjJLjklK
-51922I%JJkJLjmjkLJl%JJjJMljKK%%%%JJ%jJkjJLkkjjkkKMJkl%Jm%K%l%KjMJkJLLmo%%LJ
-51853HjJjnjKML%lkmj%K%LKjjkJkJMJkn%Kj%jkJ%jJK%%LN%nnKjJ%KMjm%ljJjKKkJ%mJ%JJ
-51784AjjMJ%lL%m%%JMLlmJK%jjk%jjkjJKK%%ljJJ%%J%JJjKJlkJj%KkJjJJ%%%%%lJKJk%Kk
-51715ajNKJ%kJmlmkK%JJl%LM%llKjkJKjjLJjkL%ljNk%LKLjljlm%kkKLKMj%J%Jkl%LllJlK
-51646gKkJKj%%KJKJj%JjJJljJnJOKklj%j%j%KjjnkJKjKmJPMknl%JM%LkjjJKk%KLmlmjLJJ
-51577gK%kkMM%kkjKJjJ%jJjkjkk%JjJ%k%LMJ%LJ%mq%NJojOLjjkomLLl%KQJmj%JlLKL%LLl
-51508@mKK%koJKJlkkOKmKKkkKKljnJNKjmJJ%lo%OJLkl%%kJlnLNJlJLj%JJkjMLl%MmLMnJN
-51439@kmk%jjJjljJj%Jm%KKLLJlj%Jkj%lK%LM%%kjJj%%J%j%j%Ll%jpkNOljK%lJ%MLkJjlj
-51370a2kJJLMjolKKJkkNkmJ%k%Ljj%kmLNkjM%%JKKmjMKknjK%J%KJnkKJkk%NJJJLmmnK%jN
-51302a2lnmkOOKjKJlJMJmmllkMLJ%Mjj%LL%lj%o%L%J%kLMKllPkkmjkLOjjLjm%MKknkLkk%
-51234a5Lj%%Jmj%jM%KL%jNKkj%loJP%mlk%KMMmljJL%ljmjjlLOLJJknjKKJKjlkjKKJL%kmj
-51166a6J%lkNPj%JjjlJJmJ%jl%KKMjnmkLOKJ%%kj%jjJKkKjkLNmlknKM%lLLK%%Kjlj%jl%L
-51098a4JKjknMOjMlnKJJmlJ%l%jkKLKJ%lkMK%kl%JLNNkmJKkl%Kk%jkJ%jKKjKJk%jmJLL%l
-51030a2j%JkJKJjLKkpjNKmkJKkkkjMLLJjkk%JKkkKJ%Kkkk%lkKOK%%mk%JNjpkJJ%klOPllk
-50962a8MMJ%lLLlkJjjlJJkKmlKNJJ%Kjn%lKMjjNjjLkpkK%NKkjJ%%LJ%%kJPlkkljnnnNNmK
-50894b0LNJokkL%n%LK%JllJLJ%%NJmkl%K%%MKN%KkllkmJjKJllLKKJjLK%jjLjlm%KLkm%n%
-50826b4OO%%NMlnklkKLJkLjn%KMlnkKNL%lljjNJjJljMLJkpkj%KKLMj%lkMMmmMLJkmKLkkm
-50758a7nLN%lk%MJ%%jl%jJkkJKOJKk%LJKno%LjkKNJk%K%mJ%ojNJjKkJMKnljKNOjjjlm%jM
-50690a0Lk%Jkk%JLkpjMLjlkKOkjKJ%Klo%MjnmKjKPKLjkjJ%lj%lkLMJ%JJKonjMRJ%lnjJkL
-50622a2KkklJ%kK%kKJj%K%jjL%%n%%KkkMKJjm%J%MJnnjJJKKKkKK%kmJjJLj%%jMLk%JKLko
-50554a4lLNJ%mlKjJLKkkJjm%Njmk%LMNjrnJPNjk%%kjkjjLJl%kNNlol%JJ%KKjkj%LLk%J%%
-50486a4J%jL%jJ%jJkokJLKJ%j%jjL%%KjlKMLk%KLmjlJMj%kMllkJKjjLJm%kkJLLj%lkjJjk
-50418a9%JKKjj%nJMKLJljKlkL%K%KJllkL%kLjKNjmljJjKKjJJlmjLLNMknjjjjnMM%njM%lk
-50350a9jkJLKJLLmjjmJJ%Jj%J%jJLKKLnnjkLJJKKj%MklkjljljKNjJMJJK%%kmk%KJKjjJNl
-50282a0mkKJ%kMNknjJjJJljJ%MJllKM%%JnJJl%kKLllLLKnkLJ%KkmJN%%k%JjJL%oJKJkJO%
-50214fmljjj%j%LOJkjm%%%JL%%lkKkKjjKJjjLKpjOKKkjJjj%%JKjmMJpk%JjJmJMjkJNkjLm
-50145a6ljL%LJj%%Kjj%%jmJNMlnjJjk%%K%LKjjk%J%%%%jjK%%JMjkoljjLJ%MLjklkKKljJL
-50077a8LJkjjJJKPjjkM%lJJjkJ%j%jj%jJkj%ljKKJK%Jlmk%LNM%jjKLll%%JlmKQLKlok%Lk
-50009a3J%jlKK%j%JM%K%mklmjKLL%KmjKjjJJJmJ%JMJk%jmJj%KJLKkn%%LLM%jkm%%mKLM%j
-49941h%%JJmJ%%lnJNjmKKJ%mjLjjLKMklkKlL%n%LjnKNJj%MLjlnmKLlkKj%kLLJ%KJl%lkKk
-49872a7jLjk%K%jMJKjj%njK%kL%L%jJlJKKMJlmmKJkKJkj%LjmKJjl%M%JJj%%L%kj%jjKLL%
-49804gkJkjmKN%kjm%%%Nkjjn%LLLmmKM%lJ%%kJLlkjLLmjm%NPJkjojK%jmKK%j%JK%J%JLln
-49735a8kKNLnnjKMJJJLkkNJkml%%jLjJj%LjLkjMJJJlJJjmJjkkkKOKmnjKjj%k%JkJ%%%JJj
-49667a9%L%KLljLjklljKlNLjjkMKjLJljjJJ%%K%JK%kjlk%JLLkKjkk%jKkmjMLkjKKKmrjOR
-49599iO%knl%jMJkk%JLJ%KllkkLJkkkNNLlmokLMLKjjjj%K%m%J%K%jKLKmm%%KLLjmkjM%jl
-49530a3lmlPNKKlm%JKjkMJJmjKK%mLMjkllNJlmkJL%%Jkj%JjJJk%LK%J%%LJ%lkm%PMm%Jlm
-49462a4%mkMjkOL%jmkN%k%kkKJjjKLMLj%lmJklKkLM%mjjJJJJkMLjmLJlkmpkNN%JLNLmk%J
-49394i%%lkJJj%MJk%jmjMKjljNJkj%lJ%LJMK%jpjljJ%klNLJ%%nKkKLKjjjmjKJ%%%Kk%jKN
-49325iMJjnmJJ%k%MjkJ%Kk%lJPL%on%NL%KKm%K%%qnJ%JkJ%mJQKljjjLjmlKJljKKk%MPJjj
-49256a0kjjLKJ%j%Kkn%KJ%JlnkKJ%NLJkjjKNKn%jm%jkkKL%kJJ%KJmjNKpmjKKLMJkjJKjkJ
-49188a0KkjmJjJLkojJKL%%lk%JK%KkJK%%jknm%LlkNPLJlK%lK%jjMLkJlok%KJJJLKkJKOLm
-49120drnKKLJj%MKllkkkjJOJkLLj%JLnpJJjOJkJlljJLMjkJJl%M%j%mojMKmkjJJlJMlLJlK
-49051a6%%KNJkkkkmk%JNMKjmn%LLjJKMLLlknjNKkjKll%kJL%%%%JM%nkJ%KJpkJlLJMLKmjK
-48983a0%kjKLKkml%j%OLnp%KOJkpkJMK%lj%%LjkJLJLJl%jmkNKJL%JKkjKJkmnkLOJmKK%Jk
-48915inlMNK%%oKKl%ljNM%klj%JK%jKjjJKmmKKj%KJKm%lnjM%JmkMJmLLKLJlK%j%KJloJJ%
-48846a4jjJkKNjKJonKOjjJkl%MJKLkkmj%JjKjkOMnoKjkJM%l%KLKLmj%KjjLJlk%KK%%%%Jn
-48778a3k%J%lJKL%kk%kJMJJjlKMjl%jkNK%%nn%NLLKLlokJklJLLkl%K%%%njj%OL%KOKllk%
-48710ilj%LNmnL%KKkl%%%jJKJKkjLKJJjl%lnj%jL%jKJK%%JKLkjkJKml%JKJmjLJlKLJjlLK
-48641fKnkKjJklLMnKMJmjJlkNkkllN%n%KK%jj%LKj%mjM%JJK%lll%LJj%jKLlkkK%KKJKJMn
-48572a0jO%l%j%KK%ljj%%JKjjllj%N%jjK%KL%kJjmmLNjkjJk%NkJ%l%nkMjj%MNjo%Mj%kJj
-48504a4PNplM%jkj%KMNnojl%KKJjMLjlpkMMllJLjklkKMMMl%jomj%jLJMJnkOJ%jjOJj%kjK
-48436a0lj%LKJLjmjlkj%LljKLjJkjkLJjKJLjljJK%Ll%JomjKL%Kj%KKJjOJlkjlkOPknJJjj
-48368iljKmkKKJj%L%jJj%%%kKLjKkmj%kjKjKmmKKJj%KJnjKKJL%kLj%KL%KkJljLJKlj%lKN
-48299emkko%%NOJkJjllMLl%%J%Njkjlnk%JMLK%jlkjJj%LLjl%J%llkKJjLJmJLj%Jm%MNJjn
-48230a5lL%KL%jJKjkjjKJnjJ%%JKmj%jMOlnMMk%Ko%JJJljkkNKJK%JKjJKklkKkJ%kK%%kj%
-48162a3kLnjJKjJNJllKJ%kkM%%%mjMJmNOJmJJokJJJLKo%%Jjo%MjjLJj%MK%k%kjkkJKOJLk
-48094emjkK%kK%mlJKKJm%%kj%KMLloKKm%%KLJlK%JLkmKMmm%%KMJklLMJ%k%J%KnkjkMQJkJ
-48025dJJlmKMKkmK%%KJljjoJL%l%jJ%JLn%njjkOJ%JjLJJMj%kJKLLlljj%JmoJL%j%JkoNL%
-47956a3MjmmjkKMKJ%kJkKKKKlKKjmnlM%%LjkKLKJjpkJJJKkkJLJJjkJ%lkNKJl%kMNkJNJoo
-47888a2KLklnJjmK%kLKjjLNJ%jJlL%mK%%jKmjKK%j%jjMLkmkklMOJnJJlkJL%MMl%%j%%jlj
-47820a4lJMKJM%llklJK%J%jnkLJMK%JM%lkmKJk%llMKLL%kmjLK%J%JlkJjJLnpJKMKj%kJLl
-47752a3kkjlMP%J%kjJJJjJ%%jkKkmJPKjnlj%JKKJkjLKll%j%MMjjk%KjkkJkkOLj%ojN%lj%
-47684a5LLK%oKKjjkkKJn%%M%l%NJjLkkLkMLJlk%mjjJJjKLjnkKj%jkLKjkLL%k%Njlk%mlMO
-47616a0Kj%%jkmKnjJLLkkKJMMnl%mjKjjNPmnjjKKk%lkLKLM%%KJllJ%%jLKmJJkJ%JJMjpKK
-47548hkkJklLNLjo%kKJjLklLJklkjNQJjm%j%N%kmlkjJMK%j%jmkJl%MJjoLK%%%NJ%LM%jlk
-47479a0NKjlJ%%mpmLNNJmnKLJljKL%l%jj%jLKljkjJ%MlKKJkkk%LMl%L%Klq%Jk%OLLk%%%%
-47411iJkmkKKjJJmLOLmJMKkmknokKkkOJJLKjlkJ%KLK%kjmjPMnojM%%KK%mkmLKjjjjlkNNJ
-47342a2knKJ%PMljnm%k%JJLJKjK%jLjlLjomjKPknKM%LMlk%%%j%KjJM%jpLLkjJ%JlK%KMJk
-47274fjlK%%jkJJj%JmKL%J%jjmlmKJKJlkKJJJ%%lLJJKkl%LK%JJjJJKmljkNKl%kkJL%%%lJ
-47205a3KJjmJNLKlkljllJLO%kKkjmKKM%j%l%j%lj%jLKJ%%JKklmKNLJkJJk%%JjJLkjnlmjO
-47137a5JknlROj%KLmljJ%mJLMMkplJLJ%jKKll%LJKJn%kkkjN%mkjLJ%J%M%jk%JLkljJKKLj
-47069a0%MlnKLKmjKJjjjKLJll%JMk%LjjjjJ%KMJ%mjLjjkjkj%jLjJLLlj%kkkjJMjolMLkK%
-47001a3MMKnkl%JlJKL%lkKjkjJJlJKLKKkmjjjJMJJJ%lk%%MK%olKJjJ%KKkjmj%NJjmMNjjj
-46933a0%jjkKjMLjl%KllKKj%jonLMJKMKmjJk%KL%%jmKJKMJjjj%L%j%njKK%jjmlKLJmnjK%
-46865a7kMLJljNOJkjjnk%%ljJJJPKJ%pKMkmJN%kjnkKkKK%J%%j%lJMK%LL%mo%LJj%MLJjnj
-46797hjJ%KlJMjklmjJkmMNLj%j%ojLKmp%RKk%jjkJNPlnKl%KnnjMKKJJKk%JjMMjkk%mJllJ
-46728a8K%JkJJK%%NjoJLmjKJ%JKlnjKOMjjjm%KJ%JJkm%KjKKJK%j%Jn%JljM%JlkMMKk%k%j
-46660a0jkk%%MklKJlJLKjJMJlkJkkJLjjKKLmj%kKN%nLLmmkLjjL%kjMK%j%LmmjJLLjonNL%
-46592a0jJKMkjkKLJjk%kjM%kj%J%%LMlnjJNllkJPJonl%%kmLNQLl%%jjmjLjJJjOMjplkML%
-46524fLKJjmkLJjJJ%jljkJJjjJml%L%mJj%LL%JlmljKJM%%Jj%j%KkKJ%kK%JJKJokJN%mKMk
-46455hN%mlk%J%m%%mJLKLKnkKKj%%%JjlKJKklJLJljKkm%KK%kJNJjKjmJKj%KMJJ%mjnpLP%
-46386a0mkNjkKMLjkL%K%n%%%l%KkkJLJ%jjjkjJ%M%K%jjlKJjjLJj%KklMKj%%JLlnlJLKkJl
-46318a1MNJrlJKlj%j%lKKNlJMk%%jkjjkjjLKlJNKk%LKjl%jjkjLj%%%Jk%jkKMLjkjkm%J%L
-46250a3lKljNOKknlKLKJ%mkL%olKONlmKjkk%lJMLJ%MjjjlkNMJk%J%jk%%%kLLkj%jM%j%ll
-46182a1JkjNJKKmpkJNKL%k%nmJK%LJJ%%JjjM%kk%Jl%jjKKLkmkJ%lKLjolJPjljkjM%jJ%%J
-46114a6L%JljKjljOK%LOjmj%Jk%jjKKMjmlJJj%K%jjJLmnjJKJNK%knknJOMklk%jLJLKjk%j
-46046a1jJkjJmKOJ%LjjkLkkkLKl%%k%klMLj%LlmJMj%jjjKjn%Kk%L%JjkJkMMjlJJjk%%KLl
-45978a3mKLM%%jj%LKjkk%jK%jLLkjk%kkjJJj%%KJ%jkjj%%jjJJKJlmNLJj%%%KJj%%NkrokQ
-45910a5P%jjl%jjL%mkJLJL%jJj%kJL%JjjjMNjjpjKKjokJj%OLnkkjk%MNLJJnmjjKLjkjK%%
-45842a4L%ljKMOp%MLKnJJnnJjmkJKMNJmklJLMJkjJmmjOlkJKKMJ%JmjloLOJJJ%kKklJ%%LL
-45774f%kjkkjKOKjj%JjJLmj%lkjjjJM%okLJk%lLLL%KjmNLqkkj%OJJJnJjlKJ%J%NjjJ%%j%
-45705a0JjNjjKlmjKjjJ%kjNJJKklkKLjkj%%%JKKKllkljKKk%Mj%Kk%LklJKj%%%l%KNkmljM
-45637a4MJJJkkK%lnkKkLLkjKKjmkMKJm%%kKLnKN%%%jj%KJkjJJJmjKJljMJ%jJM%LKkl%LJM
-45569AjlmnkMjJ%%KKLkjJJlo%jJJLNlnlK%LMJkmm%JmlMM%L%kJjJ%N%KJlkjnl%KKklMNnmM
-45500a4Lj%kj%L%lkJ%%JJ%MLjkkNNknjK%kj%%Jjlm%PKLLj%kjjLJljkKjnmLMLOJomjJJjk%
-45432a3jJKK%kKJJ%nnjKOPlkkkJKkk%JPLKnq%Nk%L%ml%%KJMJo%KKJm%k%KMKmnjkLLL%lkl
-45364a6%jKk%PklJkjljLKKJj%kkNJjLJ%%k%MNklknKJkljLMll%JNJJk%JjKJJjl%j%jj%%JJ
-45296a1MkjJLlk%%%kKLKljLkn%N%%K%KkjMLJmklJKj%kjj%KklKjkkk%%MMLkJnjj%jlJL%JJ
-45228a4jLK%%JnJLJ%%jJKLjm%K%okNLmkMLpkMLL%kkjJkkK%OJKKnnJk%JLJJLKqjKlLjlJ%j
-45160a1JMKjkkK%l%MjmmjKJlJKMKm%%JLOjmJjnjKJKjjjJMJkmk%kMKjLkmj%JMj%jk%%Jk%l
-45092a6%jKMNk%jmJjj%LMJkjJJ%o%JmnlJNPK%K%JkjMmkK%JomJOM%JKKKkoJPkmJjK%klolK
-45024a6JKLMKJjj%Lnm%%J%lJNJKJj%%jl%%mKKJpmlPQJJn%JljLKkJjkKkoJKLKkJJJjlkMLl
-44956a0O%n%n%J%LN%jK%klj%Lk%mkjLmmLLLM%mkjjjKNKln%KKNJKmK%%kmnjj%MQJljL%mj%
-44888a2%kMKkLkp%POkmkjK%%Okl%%LLk%%%jljk%lj%J%%%KJKK%lkJK%L%%%%%KkkjJ%k%mjM
-44820a2JKjjJL%JljK%JlmjRNmmkj%JjjkLj%MMjloj%%JK%kkMMlk%JJkkk%MOjjjJkjLKJmkL
-44752a0JnkkljLMKK%%KkkK%Jn%K%nlKNONjlJJjkkJMMJlknpLN%jKLkm%LMLkj%kLmmJklJ%%
-44684a4jK%LN%njKLj%Mkk%JmK%lJ%kJLJ%Jkl%LLkmJjJjKNln%jjkjLJJJK%JKklLKkKnmljk
-44616b1%KJLNjJjjj%kKJLMLjml%Ljl%jmJMljNKKjlnJOMMmm%kjLK%%kn%kjKJNJl%KJj%L%j
-44548flkNL%Lkljk%jmK%NMkljJLjj%lKjJ%nJJM%k%LjkJmKKlnjjLKJ%%LKonJLK%%KkjLMKK
-44479ajjok%%KKllNMKklljkllMOjkLNlkkLMkklmj%jJNM%Lkj%%KjjmmLMjjjlm%KK%LMKMkl
-44410fnn%OMjL%Jl%JklmjMN%j%LJl%LmkJj%Jll%LLk%JLlkkJNKMjkjqjkjkjLMJ%LKkjmJ%K
-44341a1KjN%%jkKmqJLk%KJLK%ljkJJkJLJ%JJll%KkkNj%Jm%KLjkJjjM%JMKllMJjjkJKknkN
-44273hlk%LLkln%JlmLNLkkKJjJKjJNm%%JJKllmKMJnjl%%JL%JJj%KKKLKm%JJkmJJLlkJKkJ
-44204hMlLmm%J%KJ%%kJJkK%JLjm%JJK%lkKJjj%%kJJl%KL%j%K%lm%MjK%kjm%JjKkJOL%Jnn
-44135a4kjKMj%J%mljPNKlmLk%%L%%%jKjlKKJljk%LkKLmkLKL%jkllKJpJJKQKjjnkjJLMLkl
-44067gMjplNPJll%nNJkmjNJnnmKOLjkKOjmK%%J%%%L%lj%ljLJN%l%okJMLLKkkjkkllLLLmk
-43998a3JJKjk%%Jk%%JKjjl%M%jjjnKOLlJK%klkKMMjJjk%j%KlJLKlmkKOJjjN%mkjLmjLKlm
-43930a2mkLKJMjjLlj%jLljLjMN%l%%m%JLKJjkjMJolKKklJj%LjjkKjJLMJJ%kjMmk%l%k%jk
-43862a4JLLjJjjj%KjojKLKk%MkkLkj%LMLklnjLKjmKJJJlK%kKJjJJ%LLlmnkJjJ%kkjJNLKm
-43794a1mKKKKkj%JKJKjkKjjlojLKKLJJllKmjJ%LNjo%JlkPJKJojKKLlljKjm%kjkjLNKMJml
-43726a3jljJNLlJMJ%JJ%kKMkmjjlJLJKL%mnMJm%KljjKL%mjL%k%L%MKnlMKnkJKKmnljOOkj
-43658a0JJJkjmjPNkmlJKljKOLmp%%%KjlJML%jLjjj%%j%J%jjlk%JMLmjJ%jJ%KKkjjlJNKkl
-43590a1%kkjjKJjJ%KLMKmljjJLllJm%NKmjJLJ%jJJK%jJ%jLLlnk%NLKmjjkKKLJkkKJ%lkKK
-43522d%Lll%l%K%jmkKLjj%nJMKjK%%%jn%MKlmLQjkJ%%%lJjLLLJjJlnk%%M%lJKjlpj%LjLM
-43453iLJljLmlLJj%NjmJklJMKjJjK%JkjKkmkKM%%k%JK%M%lM%mk%KJlpKJjjkLkKLKMkjl%k
-43384a2%L%jLMknkLjkJJKJk%kJK%kmkJL%jPK%jklljKj%LKJJjlJM%mJm%MMjJjkjj%lk%Ljl
-43316a5%K%JKJKjkJ%nlMNlmJQKpjLKM%ljk%MJnkLlkK%LM%jjLjokjlkKk%NPM%mjMjkjKKKm
-43248eoJL%jjKln%LKLMjkjmK%KKjjkLM%Jlm%MknjOJk%%lnMLnoNMLKKnjj%MklJKj%j%%Kjj
-43179a0jKLKjlj%jJ%%J%J%K%%mJKklklML%%njOljLKkjKJKjjkjjKQJjklkNL%llJjj%jKJjj
-43111hlmLMjj%KkjMjljJ%Mjm%KjnjMkkKKJkjkjJjlKKNQLomJK%%JkkLjjkmLOjk%J%klJLkl
-43042a5%%MNjl%kjKjJLj%%M%kjmllLNJlLNKjmnlKJk%JjKLJ%MJnmk%JK%K%kjjJKJkmlKNjJ
-42974a1Kk%mlLMKjjjNL%kk%jljLNNklllkJJJ%L%n%LJk%LMKlkjnJLLkmm%KJLlKKl%jjj%MJ
-42906iKLln%J%KNkjmKkkJOL%%kkJjl%MK%L%lqlJK%JJl%jjLkKKmkJKK%MjkJk%M%n%kKLNno
-42837a5ML%kjLKjloJNNJ%%jljjkjJKjjJKjKmjJjkKNL%knkLj%KLKjKMjmknl%JK%jKkJJJLj
-42769h%JlJjJNKjJjmnk%MNJ%jnl%LLkkkLJJLJjkJ%jjMlojKJJ%njMKmJlMKLJk%knLNJkj%K
-42700gMkl%Okmk%J%j%L%jlk%KklLLJ%KL%KKkjm%JJJlllKOjmk%J%JKJkkkjLL%jJJlOLmlJl
-42631a0mlJKLLKNkkKjl%Kllj%%L%jkjjJ%Kkl%KLLmjKLKJKjmjmkJLkKJLJm%%JKmjLjl%JJ%
-42563a1JKnljJJKJKjLNnnK%%KL%%jljKJjjJkmJKKKK%%jjMJpkJLOJljjjkLlknj%NLjjJl%K
-42495a1J%jkLMlkJjk%%kjLOK%ljKjnNM%plJOJmMLLllKKjL%kkno%KjjONjJjnl%jMJ%jJlmK
-42427a4NJkkjKMkplLMJJjL%k%%KjmlKOMmlJJKklKLkJL%jjlLJk%%l%R%n%K%KljKJjKLklmk
-42359a1kkJLKjkNLJ%nmkJN%kjLJln%JL%PLllk%jlljJLJljNLkLkjJmNPomMJklLKJkkLKj%j
-42291fkjJlK%JMJk%Lljj%ML%%ljmkKMMJkpKLjJjlNJJnmk%jMJlkKjkL%%LKjJJlmlOOm%KKj
-42222ckj%JjKjp%LJJJ%%mkk%KN%J%JJkKjJ%%nkLKJ%Kkk%K%%lkJk%J%JLJjKjkml%LJ%jj%%
-42153a2jLLkkJJKLkjlKP%%%nojjKN%llMKmML%kjMlpJKL%kKMKkmkPKlkkkmKjKLjlKMJllml
-42085a7kjOOkjNJlmMML%%KjnjJmoJ%jjMKkJJkkNO%lJJK%jmkjJkj%MKJKlokMJl%JLkk%J%%
-42017a1LKNnmjkkOLLKnljjjmjJjKOklK%MOkklKO%nk%K%kjmKKJ%jJljK%jjKJJljKM%LjkjL
-41949dJp%jjLJJjKmkJkkk%%KNJnK%jKOKknnKLLjJJjkJJLLkmmKMLJjqnKK%jmjMNKkk%JJm%
-41880a2JKLNKkm%ll%LLm%JLk%NomMN%JJJmlJKKnjKkkJkKOL%llm%jKLjKjJjn%JllMJj%%k%
-41812a4JLPLjok%lKLmJL%jMjlJk%LLjl%%JL%KkkML%llk%j%LlmKJ%Kln%KKJ%KKKkm%JJMln
-41744a1JLJL%lj%Ljl%kJ%KJkljMLjjLMkjmkjjjjj%KLMmoJKKJKLjjlkoJLJj%JMlJKLKK%lk
-41676f%L%LKljmm%LMmn%LKKKJJJnp%JNMokLLJL%nn%LMkJkmlNMJjnjK%kKjjLJmkOKlkkMNj
-41607ckMklJj%KJ%lm%%JLJkNJkkJkkNKk%%L%kk%%lnmJKKJJjLMjmj%Kjj%l%MJllL%JKJjjk
-41538a0%%NloLKnjLkKK%LNlnkJJ%j%NKjjkjl%jkNKJlkjLKLL%Kjl%kkMKj%jLjlJnjkJKKJk
-41470h%%%JLjKlk%KJJ%kkM%mNKnJ%%Kjmk%kKKl%MJjjjKK%njPmJK%KjnmkKLMJKk%Jjm%%%j
-41401a0%kM%JKKklJjk%Jkj%KL%l%MKl%%%J%KjklkM%%%%kJ%jLL%jjJMJklJJlnlKMKl%NMnl
-41333hjJLJpnKJKLKmlkKjlKJKJl%MKjl%%%Jk%KL%j%kLJj%%%jL%kjKJkjkLNjnJKkjJKJkKL
-41264bKjm%%lLLjlkKjkmjMNJlnJMKjnJ%JMJmJJklk%KL%jKLjmkkOMmll%KkLLM%%JJnokJNj
-41195illKNQ%kmJKklKKlkLjjlkMLJljnJNL%klL%KKl%%Kj%k%JKlkjNjnLJJKnm%KLK%JkKJ%
-41126djnO%kkJJljLKJJjkJJ%mJJKKoo%K%jjkKJKklKKM%j%KlmjM%KJMJ%lmkJLJ%K%jkkjNL
-41057cjMklkKPjrkK%JjJ%jkjLmmk%JPQlmjJJk%KKMJpk%jJ%LlmjJ%ljMQKmKJk%MkmMN%J%K
-40988CjnmlLKjKlJJmmJkKMJJJMjkkJjlJjnjKJjLKK%jkJJLkjNKl%kmJN%m%MloJk%jJKKJLm
-40919ilJOKokj%JKK%jJKlL%%jkLJJkojLjJLjmjJK%j%%Lk%kKJl%%%MJjjL%%KK%jKkrnLJJN
-40850fmnll%PMKJj%JjJ%k%JKj%MLklJjlJL%kOjpl%j%jOJmj%O%kK%j%JLk%%JlJjklJmjLMj
-40781iKMLKj%jlomL%kJJLLJnk%kLNJL%lm%%jKJmlNJm%%mlJPJjKk%jJ%%okNNjjKOjllkLJJ
-40712eJjojMKKmoKMKJkOMlokKKJjmJKKKmj%lkjLKL%lkk%%MLjjlJkjKlLRjpJMkJjkLLJKln
-40643flKMLnkmkL%%%KLK%jnkLJKJkJK%lKJJJjjkjJ%ljjlKMJ%l%KNJnjkKj%MJ%JjplJlJjl
-40574a8jMPPnkklLJjj%JJJ%%jLjmjjJLjKJljKL%JmjPj%Jn%JJJ%%jnjKLLLol%KJmkKLM%kl
-40506iJPJonLK%kKMJmmkLPlmjJJJJMLlnon%NLLKKjppJKKN%%JKJl%%jJjjLKkljLJljLjLKK
-40437@%%mn%lkJKLNLmpkKKjjN%ml%MLL%mKmlOKj%k%l%%%Kj%jjlLJK%JJ%JkkJ%%kMKolJLj
-40368a0kJK%l%LJj%j%kLln%LLJJkKjKNKnnl%KLLJjL%KKjjJ%jlljjmKM%jlKNkmkJKllNJkl
-40300a4LJmK%PL%kjj%KKlmLJ%MMjmlkjLKlj%J%KKkonkKMklJ%MKLLjm%LjkLJmnlPLkk%jMJ
-40232fkm%JJ%jkMMjlkljMLLN%jlkjJ%JMJ%ml%LkjLmllMKjKKmmLKMklj%K%kJLjk%KJKo%Mj
-40163g%KjJ%m%j%%LloKLJKLkj%jO%jJj%MKknljlJLkn%LOMlJ%mkLKJk%KkkLml%J%K%kJJll
-40094a5kJjKJKNJJJlnKKLKmjJ%%JKKKok%ljlJNKnjJL%JJ%lKLjlmj%%%LkNJK%mjKMkmmJM%
-40026ijkj%LPmlNJmjJkjkKll%%lMMMjkKKkjjjJ%lnJQMklKKML%Jll%KjjjJJJnJKk%kjjj%j
-39957a3JKJkj%MK%jJLJNknJjm%K%kMLl%L%m%ljOLlljKKkjL%mljKKLj%LLkoqJKK%J%j%Jkj
-39889a2%LkjMKllKMNkj%mKJJjkJjjjjJjjK%jMMjkmjLJJLKklm%L%KmjKL%KkjKlkL%j%M%lk
-39821gL%j%kkmJkjON%jnmNM%jlJLlJL%jKKJklJLjkkKkjlJJjNJj%JjlJj%kJkJLKkkkMLk%%
-39752elKJkKMlqKNMJlmJjJJknLOLkkjlkNKkjkjklNOL%%%%mmkLOJ%j%jll%Lj%%kL%nJJJkj
-39683a0JJ%JJjp%KkKLNKmmn%kKMjLL%kkKLjkKJKl%%qkMJKLJKLKJjm%%KLlk%jkJJnm%MMkk
-39615hkjK%JLK%mkKLK%K%mLjljJjjkk%%JKJjKKk%KMlm%JJMkpkNN%%Jjnl%kjjKML%lKkjNj
-39546e%L%lJJnljOPJJl%%jmmKLjjjJMkk%Mjl%LkJKJjnkk%OKlpjPKKkn%JjLMjj%%j%jkJL%
-39477en%KjJ%kLOJmlKJkj%%LJlm%%%KLJjLJkkjNjJJ%jkJklML%kokJKjJklkN%%kmKOKkLJk
-39408ejjjlkOM%%jjkjLLKllkJLM%jo%%J%j%LkoJKjj%KPJ%jlkljLJK%%LJokM%mKKLJkm%%k
-39339iKJqlMKJLK%l%J%KKlkJKN%jjJjmjlJMJM%jjJmk%%JjMKn%JkMjK%jjj%jjkJLKj%lKJ%
-39270dJ%Klk%Lkj%jmJK%JJ%kKLjljoJO%lJKkJJJNLkljjkkLkjJKJkJLkmpJON%%jk%M%KJ%m
-39201dmJkkjjJKLLljLLKMkmknkKmJJkkLLL%kJnjLJMnlQMmj%kK%%jJjlJMllKKKjJ%lJljkk
-39132a5jJJLlmKKLLmlJMKjnKJKKKLjmjMN%jmljjlMPlmLk%%Jk%%mLJKJkljkRjmlkNLKJkjm
-39064a0JK%K%jJJl%J%KJJJ%okMMJjnn%M%lJMMjm%jkjlmMMJJlj%LK%NkoJNLjjjkKJ%jjm%J
-38996gK%K%kJljkkMk%JlLJJKjjkjKJKlJJjMKJjmkKLLjkljJ%jkjJJNLlnL%JJmjkj%lKQLlk
-38927emnJNKJ%%JJklL%%lMmjM%lKj%%jL%JJL%KkmKK%%KjkklMJkkjJJ%l%J%p%MKlLjkJKjM
-38858dLJJj%jjjkl%J%KJ%jKL%knlMMK%mM%jLlnLJmkJJjLKjJJkjklJjLJkKjkkKLJMjnmk%J
-38789a1j%Mjj%KKkllLM%klKLLKM%lJjkljjkJjjLNkJNKnmLL%ljj%nk%KMMK%kK%%Jjjj%ljJ
-38721eKL%kJk%%%jlmlLKkjMM%kNLkjkmkk%jJJNLLLjnJJLkmojMj%NKoljkLNMm%L%llJJK%l
-38652fkJJjj%jK%%%jKKjJklj%JLkk%MJpjkKM%k%%JNjLmkJJLOKnjjnJ%%KlmjJkKJjJjMQKk
-38583@%jllJJMooKkKMKLKkllJMJoKjLLJkoJKKjJJnl%j%%KL%%l%J%LJJll%LMKllj%%JklNJ
-38514emlKJLKklLO%%JmjjKMJjkjjJjKjnKNkpjLlJ%%jkJMjJ%NJnJLjk%kJjJjNLmjkjjJKL%
-38445b%klk%LOJjjolkjLKljLjKMJJkljJKJkLjkkkNJkmmNLlJjjJlKOjJmm%K%jLNJKlmKjLL
-38376@Jjmnl%KLM%lk%llLMKjkkJO%mk%%MLmJJKJr%NN%okML%Jjkl%LKlm%LkNKln%PJlmljJ
-38307a0Mj%jqNPLlo%KLJjllKN%kjlJ%JMKllkJLlJJMNKjlmjJkl%kkKK%LmkMjlKjKKkkkLLJ
-38239fLkmMMjkjKjjKJKLJljL%lpkJJJjkKJjKjkL%mL%nJJJLJlJJkNJjjKjjJkkllKKjKkj%%
-38170a0NKm%k%M%%%%KJkKJJkm%ljjLMjjljKjJPjmkjkj%%jLOL%kkJJjknlLLkmjMNkkl%NJk
-38102ikK%%JKJM%j%J%nJKJJlnllJ%KK%%MN%o%LkLL%JKljjJLjlkJjj%%jKLjl%l%LkKllKL%
-38033f%NLkjmLjno%MKkKLjlLOj%%Jl%JnkOKjjj%mnLLjjLM%k%J%kjOj%klK%K%jmj%%O%k%k
-37964fmKOJJ%kmlJLjJ%nmjNLmjOKlkj%JKLKmkJ%%jNKLJjkjJMlllko%K%%%j%JjJjJKLj%Lk
-37895f%KKlmLJJ%kjkJJ%%%%kMK%JlqlLK%KLKKKLjkJKj%j%JlklkLL%%%jlmKLkKJkmj%KLNL
-37826Bjoojj%MNklJJjjm%MNNJonkJJjlkJMJj%LP%lmjmjL%kJKkljKM%NMJj%lkkkNLJlnjK%
-37757gJlm%LKKjJMkm%KjklKNJM%%jkLJnjKLKokMJql%JkJLJLKJjlKJKkj%Kmk%KKM%J%kjJl
-37688dl%jLL%k%L%kklJ%%L%%lk%MKkJLJklk%LjlKKlKJLJJjjj%k%kk%k%LJLllkJ%JKLNKlp
-37619gJOM%jjjjllJJl%JjomLJ%MMkJm%MKkKlJKKml%jJK%%kKKJjllJLL%jojJJOM%jkoJJ%%
-37550gJjjJJklkjNMjlj%OMmnkKJLjmlL%KJNLjkllMJK%jJJ%nnJLj%jmLNKjkLK%lkKKK%lll
-37481hKkKLJlJJJKJkknjL%kkkMMljKMjo%LlJNJkklJll%JK%lkj%KNKjmKLMM%Jjjl%MlJKj%
-37412aj%Kjpp%LLK%kNKl%JjKLNMknkJjlk%J%KKjk%Lj%ojJokJ%JLKMjojkjNLKLlnJNLl%%%
-37343djK%J%ojjKKMkkjJ%J%JKNL%mkknmjjJKNM%jJlmjKjK%lMJoJJjmJJkjJKLJJkjLllkJM
-37274iNNjjjkjN%kjLJjJmnLLlkJLjjK%lKM%lJkKJl%KMll%J%JJ%%m%JJJkk%mKNj%j%LjjKk
-37205djkJJKjlK%ljJKK%JLJklKlKLkl%KjKJlljkL%jNL%kjKLjmKMkjJ%j%lkJ%JlJJKK%%l%
-37136ckKJ%JJJnjJJjJjKJjl%JjlkKJkjK%Jljj%Kj%M%%KK%kLJJJpoJKLLJkJjjLK%LJolJjk
-37067g%L%nmNKKMJLkkpn%LLK%LK%jkklj%lJLKKnj%LNjnjkkLK%KLknjL%l%JKL%L%ljkJkKk
-36998hkNK%jj%JjlJ%LLjlj%m%JLJ%LKjJkml%LOJmJKmJ%jLLJJ%%nnm%MMjlKL%kk%KJmKM%m
-36929dJKklmkJNKk%J%jlKL%KJlkkMJJjL%m%kklkLPKJOKmkkpjK%%%jK%%%JMkmnKNJKJJkmo
-36860a1%%%NjLKJJ%mlJ%LLjjlKN%knkjKjjjMM%k%KmkJMmpLOKkkN%jnkLLjlLKkjJJ%jKK%J
-36792A%jllpnJKOMJ%kjmJLK%KKJJklkKKmKKjMMJnjkJj%Kjjjkk%kKMkLK%lk%l%KMKKkpmOk
-36723gknjOLJkLLkmJLJjo%kKLML%j%j%kkkjNLk%Ljll%nJKJknkKMLJkjj%KLLkjJjkjkk%%K
-36654a0NLl%l%NLklljKjJjKJJmlj%MLjjNmjJKOkjmKNJjllJj%LjjJomKMN%jmk%%kJMJkKLl
-36586dkjkkjjKNLLlk%%Kj%kkL%KLk%KK%kjjkKKjl%K%jj%%jJmkP%%JKLjj%J%mmLJ%jJjjlm
-36517a1JKKKl%%Jk%kKOjnjKLkmkJLkjNKJK%J%jJ%mLJJJ%kl%JMjj%%KKjkkmjJ%%lkLlJLJJ
-36449dJklJJLK%jlmjLLJJjJKkJJllK%lMKkjmMJlLNK%km%%KlnmK%lK%RKnoJ%MKkJ%JJlkO%
-36380b%Kj%%JkokJkJLkKJj%jKL%jKkkjjKK%j%jl%KL%%%jjlJjlKMKkJ%KKkjKKKMJkl%mnjK
-36311fO%kj0mLOJknLM%%%jJjkJJJmnLKKJ%MM%opJNjMJmjJjJ%LKjjLjJmqjNQJnJJ%%mjJm%
-36243a0JMLkk%JKl%Mj%KJmlJLJ%%JJ%ljk%OJm%JKjjK%%%LKkolKJmkLMLjjjl%%%loKL%%JK
-36175fJ%L%kkL%kMJjj%K%KkkJlmLKjLJjjlm%NJkkm%MKKJK%lk%NJj%jn%%NMllLk%Kjk%%lm
-36106a0lJLLmmNQKJ%kmJj%ljMKjL%%m%LJjlkJ%KmKJ%jlJKKjlKKKJkJ%jkkjjkjljJMJ%KkJ
-36038hKjLjjK%%LJkkjLK%om%JMLK%KJ%ljJmjmkMJ%%klKLKl%NMKjlnlKJLLlokJLnJKkJLjk
-35969iOLjl%KJlj%%jMKjmk%%K%m%J%%kjOLLJmjkkKjljLKJJoJKNjljk%NL%mMKn%JjoKKjkK
-35900fLKj%Ljjk%klKKjlkJLj%JLJkjmLOK%llLJllNJ%jj%JlJKJ%%jJJl%kJJklmK%MJ%jJJk
-35831ekJJ%MkkJjlLNjJ%KjjlljnKPk%%JJJLJ%mkJM%JkkJJlkLJmljKjMjmLLJlm%LKL%JJj%
-35762@Jl%JJMKnojJljJJ%JjkKLMKkj%%mjLkjKJO%mnkLNL%mJJ%mkJkkJMmJNK%kjMKol%kKK
-35693cnkKMNj%KkjkjK%KjpJNJkljKJlLkNJlLJlk%JjKK%lnJLMkJJjJllnlM%LklKMmmMjjNL
-35624dKKK%Jl%jll%LM%LjKKpkkjKJkKjjjjLKjJLml%nKMKjnLNLjJjlpjKJJjKJM%%komNJJj
-35555f%Kj%Jkj%k%J%KMnkK%MKnmJLklPK%j%KokJnjJkMLLjkKLLJkm%KNJqm%LjNKlKnkJjkK
-35486hLJmkJLMNJ%mllmj%KKLjjjMLJj%kl%KLJjk%kLKjkjkkJKlmKLLJn%LK%jmQNK%kjjmjj
-35417bLjnKmlLML%jljKJKKKlkljjKML%l%jJj%kmmLNklLJmkKLNMlllJKJjmlK%kKKJK%JllM
-35348cJK%JkjJJKjk%%JmjJKl%M%mjklLMKK%o%JNLjkMLkkl%%%KkmJJ%KkkLKJ%%kmnkLK%k%
-35279hJMkkLjljLJkk%Kj%MJnKKj%MJ%kkJjJL%jnjkJKk%%%l%JKNKllLJnplMQLlkKjmM%jlk
-35210a3%JLLLkj%NjojLJjK%lJKJJjk%LKJ%ljL%kKKkjK%JJlklj%OJJLj%ml%JKjk%JljJKjJ
-35142cL%l%jLJlJkjj%KjJJlJ%Nkmj%KJkJKJlJj%%L%jljN%%l%j%JjKLJ%Jmm%JjJJJj%jjj%
-35073hKkKL%kLLkjjn%LK%llJL%JJJlk%j%LKLL%lkk%k%%L%JL%jllkj%jJJKjJKj%Lk%L%lKj
-35004cKkoLOK%Kklnk%LLKjkkL%oJML%l%k%lk%MjMKj%l%%lJ%LMkJMJljKnnJkMJ%MjkjLLKl
-34935Ajkmljj%Lk%ljNK%KmmJNJkKjJjKNJl%LjkJjJJlklK%jKkjJLJlJM%k%jnKNKj%%JNjnk
-34866cj%JmjKjkJLkJj%KkOJK%k%JllklJJ%k%KLLnlLLjJJj%K%%LJk%%lmjJKJklkLMjJJKll
-34797gLLJ%n%LK%%jJkLJkk%JJklm%K%J%jjjjJLK%%jjMJlkJkjL%jJKKJJLmmp%LOJKj%%%Jj
-34728@lJKk%K%JjljJLJj%kmmkKMKKjlLK%%kmJO%kK%jj%kk%%jLM%JkkmkJMML%%lkK%jmkMj
-34659dkjlLKLJLMnn%JMMJjnjKJJMk%LJljjjJnmJJJ%oJNMMnnJMKnlJJkjJ%l%OKj%l%LJllJ
-34590eJ%MknjLMJlJjmjKKjk%KKjlKLKjkJK%%mjLjK%JlkLK%%lkjK%%%kKKoMKjLj%LLKkokJ
-34521bMJlmjJ%ll%KjLj%%%JkjM%jJMJmKLj%k%jlkj%ljNNJlkLjLkkKM%jjj%%LNjnlM%knjN
-34452cLlk%L%lllMjkJKO%j%kJJkjJLJjklKljKl%JJLLK%J%mnjJMkk%LjkKjjMKnlj%KjLOLm
-34383akJlkjNLJlkKjjljNMMJmmkJLJkmLKJM%o%JjjK%kmk%JNK%%%kjL%jj%%%KJJ%%kjj%no
-34314a3kNNJ%Lkl%jl%L%k%lJ%LJjJLL%JllmmJMPKnkk%MOK%jjKj%jjkJNLkjkknkjNL%kl%%
-34246eKnjJNJ%J%L%nlLKLLnjKJkkjkmlJMK%NMkkjmkj%LN%kjljK%J%kJK%jKJk%kKjkKLKjl
-34177c%JllJM%JKjn%LLJnj%JLkkKLJMKmlk%KklJK%%jLMjjK%kkMk%jkmKKJKklkojLLKkkl%
-34108a1LKKkjLJ%nJJk%%NLjjLjjjojLMKk%KJJk%JJkJLmJKkj%%%MKnljkkJ%kKPLkklkMJkK
-34040@jmkKKJlkKLKknkJjOKK%%jJjlJJ%jkk%KNK%jlmjLKlk%L%kLL%oo%KljNKjjKKjJPMkm
-33971AllkJKkjKLKk%KKmoKj%OJJjlmJL%JlJ%m%OKkkKj%jLL%KK%nnkLJkMMmkljJkjJKOMkk
-33902AJK%kklnjkJNL%%kjJNJjjj%klKMjkMJk%JNknkjJj%kj%%JLjJJkjlJj%QNmlkKKjJ%kl
-33833eLKk%lj%JkJJkjJKJkmOLKKlmn%KKMJmmJKlLJ%jKL%JjJkkKJljKKll%LL%%Jlk%jJJk%
-33764eMNmjJ%ljMkjjlljjlJMM%JKL%kJjkKJj%JKkJ%lJJJ%pjM%onOK%JLjKj%kJMKJkkkK%K
-33695A%kKllj%kMMkljNLJlk%K%%%njN%Jj%Jk%JJ%%%kmjJ%%Lj%OLjlJjkljKL%%%JlljKjkJ
-33626fJkk%jkMMKJ%jKKJJlnLJj%J%jJLK%JlkJj%%nKLj%Mjkj%jlKJJLlkJ%jj%JK%jkl%MJJ
-33557@jJKJlmlLL%ljKkJNMmlj%l%KM%mLNlkJMKmlkK%lkjLJJJJklJkLKJ%jkJK%j%k%LLl%%
-33488@kjjLJ%%%%%J%L%jljnLLJlpKPNkKkl%MjljllMOJnm%kl%J%KK%LKKkmkl%OkjL%LjjMj
-33419Al%jkJkjMknjLLN%jkmKkjJN%kj%J%lllMOKkLLlKJj%MmoKK%j%jkn%LP%KMmkjjjjjJL
-33350@%jJ%%%%JlkLlkK%Mjmj%KL%m%MKJlJL%jlkKJ%loJj%NLJKKklljJjKJ%jjJoLM%lkJjK
-33281eMk%LjmNJjkkkJJ%M%ljMJjmLL%kmjLkm%LJ%kKJLLlkKkljmLNk%M%j%JMkJlKJlmmNKJ
-33212@jj%KLl%%j%kJj%L%lmKLKJj%%KJjjkj%lKL%jjKJjl%J%%lMKjkK%kkMLkjjn%JJLjkkJ
-33143eKKkk%%jMKljMJ%%lkLK%klKKlkKkkJj%LLKJjjm%kmKMM%%jlJjkJN%jkkjlJJLKJJKNJ
-33074HkJ%no%j%NJ%j%JjJ%mmNR%mlKJl%%k%KMmmMMjjklK%ljKMMjnjJ%%kJJjkJJK%LJmKLK
-33005GkklkK%kJJ%lKjj%jjJM%%LJkk%JJLJJolK%mlKLjjLjJklJLnnjMOKkkjnKOLjnmljKMP
-32936aKkmmlLRJjkjjjMMJjk%jjJ%jjJ%Jl%j%j%Jj%%LKKjmjLJkm%jlJjmKKLNJJjKj%KKklj
-32867bLjpKNmKJ%JLjkLNlmjmj%kJLJNLmjJlkJJJjjllLLkKkk%%JNKJljJKjLjkKJKLlnjjjK
-32798@Ljjj%j%njPOnkJj%k%KkjKKKk%LkolJMKJ%k%kkJKLMnmKLK%%%L%jlkjKjn%KKJJJJjj
-32729@jJkK%jjljMj%JmJ%JMNllJ%J%jmkjLLL%kkokKK%LLJ%kJ%kJj%KjmjJLKJmjLKj%%%Kk
-32660@mkljKLN%%%%jj%%jLKmo%MLNJ%lmn%MKj%%KLJmkmlMJjJ%J%njL%LLJjJJ%jk%J%%%mJ
-32591cNlJJjjn%JMJ%lJ%jjK%LLnmJKKJKJkJkjJ%l%%MKKjnlkJJK%J%%%K%JjmKJjlKmkMLLp
-32522dmMLJlJljOlpkP%lK%%JKk%kmNL%KJ%%%%JKll%LJjkmpJNLL%kJMM%mkmLKmJ%mkKJLkj
-32453ej%LMN%mmjLLkK%lKKkj%%KljJ%jjk%KjJLjnkLLj%JjK%%%kJKKKKl%lj%KLlllMJ%J%j
-32384AjJMKjkLKkn%knKKjJKKKJnjLkl%Jn%JJJLK%LjkkjJ%Ll%JmkKjjJKjjJjLj%kjLJl%j%
-32315eKJ%%lKJkjLMJ%km%KmlLL%KJkjK%klJ%kJMjkkJJNKJmjJJjmjMJ%kK%JkmjLkkLM%j%l
-32246dljjMPjJJJ%klJJj%L%ljmjJMJkKJjkKjjkk%LLjjKjJkK%JKml%kKMjnM%K%%JjjjKJ%j
-32177@j%JJ%Nklkm%%%N%lkm%KMjJMJKk%jknMKlJMJ%Lll%KjnkKkJ%jk%PJ%Kk%%%kKJJJKll
-32108aljMkKL%lLLjllJ%j%j%lmklKNMPJmmljLJKNKmk%jJJLk%jJjjJk%KLKjkJjkjJ%JK%Jj
-32039CmjKj%lkMJKj%%lJKK%%M%%mjLJlllkJLK%JMmpJ%Kj%LjkjkkJKjKKJJLJjJlKjlmLL%%
-31970@%%kkLJjn%KJK%J%%Jkm%Kk%JJKj%K%l%%KJmjJjKKJm%KKkjj%LKjM%mJMjKJJllmmkkj
-31901a1jJNKJkLKKknj%%L%kk%JLKKjk%Kk%KjjjJJJJ%%jjLk%MKj%%j%kkoJPLokj%kLLm%L%
-31833ajK%%Nkno%M%JLk%JKM%ljMjkKmklkjMM%llJ%%KKj%J%JjKmmM%KJ%J%%J%%%k%mlJkJL
-31764dkOO%%lknKL%L%lKM%kmkjL%jljL%J%%J%Kkj%%Kko%LKJjmjLNKkk%mj%%NMJnJ%jKlp%
-31695hLN%%jkkjLL%KmjL%mKJjnJJKLK%kJ%jklk%K%%kjOK%JLjlLKjjjolMLJJJKll%Kkmk%L
-31626djj%JJMMljJkjjKjJJlKNjl%JjkjkjJJjjljJNKJJjkKNKmllNJk%%jKlmMMLmkJLKjnl%
-31557dKjJJJ%%Kl%l%K%%%JkjkmjKPKjJ%jJj%KOJ%jjnjLKnlJj%LJlkJL%jlJLJk%JLJlj%l%
-31488cjkjLLKkk%JLKjk%%%jkj%JJjJKm%kKLkjkLJJJJjjlJ%LMjM%jjmJKKJKLpjjlNKnkKjj
-31419@JlnJLL%KJJj%lJklJL%JKKjlkJkkLJ%jkLMjkjk%MNkk%%kmkMJOjmJjJJjkl%MjlJjmM
-31350cLjJKk%K%kjJ%%Jj%%jjKjlJN%kLjqmJJMLj%MLljJ%ljlKLKMjKLmmljJ%Jj%J%Kjkm%%
-31281e%LK%%%%plLJJK%Jk%MJ%jljkjKkJkKMKjjKKLjK%mkkj%JLLkK%kjkjKLJkkJ%jJJ%Jjk
-31212@kKMjnk%lNOk%klj%jNLjkk%Jl%%jJM%%Kkm%lL%KjjNLkkMLjkjJjlkllL%kJMj%L%%JJ
-31143Bk%L%oKLjjJLl%%pKNLjk%Jml%JKJkJMKjKKlmkKMjkmlkj%LOjlkKj%NLlj%JJj%JJJ%l
-31074@%jl%%k%LJl%KjkLJ%jjKkLJkK%%Ljjjm%LJ%km%NLJl%PklKkkJLLmnm%JMJ%kKJKK%n%
-31005@KJJkmLMmlLJJJ%%jjJ%mlLJmMMk%kklmJLLJ%%JM%kjlLMmk%M%jLJkl%lj%J%%KJjlJK
-30936@Jj%LJJkmjJjlJLJ%LLLknkjLLMlmK%mJLKllJjjjljLJkjKj%Lj%%K%KJjk%%%%lMMl%j
-30867AlJJkJNjJjjljKlkKJ%jL%%KK%mjjKkjjJjmJJKK%kKMNjmJj%%JJJ%lKjjllOMKln%Jj%
-30798@MJkkJ%%LKkmk%J%KJl%%JLmmJKkKJjn%KM%jlKMKmmMLlJJKKjmojO%%JjlkLNkjjjMKk
-30729B%%J%mJ%JjK%kljLMKlkK%Jkk%kkLK%%kj%LJ%nKM%jj%KJjJKjmJjkJMkjMKJMkmlk%Lj
-30660BKkJLmkjkkLJmKMKnk%KJl%%nKL%MkkMJj%km%MMLm%jlJKjJjJjk%JJJjL%jKjkJJkKML
-30591IJjm%kKKmljjk%Jl%LLLmjJjl%LKJ%k%JJLjKKlljkKkkmJJMMk%JjKJ%%jkjkJ%KkJKkl
-30522dk%Jl%NLJJjjjjkKjnJLKjJK%jkKJJJJl%%%mjKjNKk%%jnkLJL%%%KNlkjkJ%LLlJ%kL%
-30453EKlm%jJLJkkJM%mjPJnl%JjjKMJmjjKjkJLjKJjlj%%%Njj%okL%jKKPMKnojjj%kkKJk%
-30384cj%MNJl%j%%lljKL%JLmnljKOJL%kjjJkljLMJk%K%%j%jKjj%kJ%%LMjn%jJJj%lm%NJJ
-30315@KkkjjMJj%%KjjjJJLMJjJmllJKnnKLLMkljk%NLLJnljkJ%kLK%jJL%Jj%MJk%%lqjKLK
-30246BJllJjl%LLKM%llMjkklJL%%jjj%LjJLmjK%%kKp%OM%%%l%%%Jj%L%K%lJ%jkkJkk%jMM
-30177BjjKkkKjk%%j%LKLKmkJ%kkKMkJJjjklj%LjkjLL%%%%jJKKkJLKJmlm%LLkkKKlj%mMMm
-30108@okKONjj%JKnjJj%JJjmlKL%J%Lk%j%%%jlM%K%Jk%%%JJ%JJkkK%ml%MjJ%%%JkjL%JMK
-30039HmmJjkl%M%J%mljLL%JJ%jJ%lKNjjJM%JK%%kmmMM%lnjJJKJ%lkJLNnkMNlk%mjLMk%%J
-29970FJlmJ%lkKK%kjjLOKkkkjKNklKmljjjLMJ%moJKMJKK%ljKLjkk%MmmKJKKk%k%M%lJK%%
-29901CJ%LKll%KknljJLJJJO%jljj%jkJ%J%kljLMJ%kkKKkl%L%J%%kjl%NJjL%mjkMNknlNL%
-29832C%lnjL%%jl%JOK%lJK%k%JJ%K%%ljKKJJKjjo%%%LkjjjK%jJKLNJkokJlkkJLLklLjJMJ
-29763EJMJ%%lkkjKkkJJjJ%lljM%%%JLm%%%l%JJj%KN%jKKnkJjk%JKJJmkjLM%jJjjKLlmjkj
-29694dk%%KjjMK%%Jj%LMjnjjJJjJLJn%%jJKk%NklOKpnkK%lmlkNPMJLJnkLJ%JkKLkkkM%%K
-29625FllJ%%kkkkJJKKLJkJ%kjkJM%kkjLJLjl%%LKmj%J%J%lJj%l%M%jJ%%jjNJ%lJJMjo%%J
-29556AJlJPMlkKlmjkjML%kjj%%%jJLJmNJmk%LK%jKklKLnLjjN%JkkllKKJkjjlNMJKLljjJj
-29487FJjlJKmjJNlkkkmjNO%jKJk%jkjKNLomm%MLljJLkjj%jjj%Lk%KLjjjjK%jJ%llMK%%Nj
-29418D%jLMJp%jlk%%%kkJKLLljJkJjl%%%jnLMJl%K%%jLKM%kJJkkJjJKLJkkk%njJJ%%ljJP
-29349Ajm%jJjm%OKjlJJ%%kKJjjLJLMjllk%KjklkJJKJk%%ljPLj%%%Ll%%jlkLJLJlJ%lKJkJ
-29280aJjjjJJLko%MK%ljNMmlMMj%%%lkLJ%m%KJ%j%KKKJ%kkKjllkkMLJlk%Kj%%MLmk%j%MK
-29211Fn%Jjj%%L%llKkLM%%jJ%mk%Lj%%%J%LJkkjNLLmojlKKj%%%KLjkk%J%LkjKk%JkJJjKk
-29142AjKjj%jkOJkkJKMlmk%JKKl%%%%jLOnl%lJOjm%km%%J%%%JJMMjl%LllLJkkl%ONLlklJ
-29073AN%llp%ONjjj%JmjJKJJ%jlKJk%kjJNMlJL%mjKJllLJl%J%jKjKkkjjJKKKjJ%lk%kJMJ
-29004CLJmL%mjjJJ%kjJ%%%%KJ%kLLJmJMjklkJKl%Jkm%KLjjLLjnkKKL%lmJk%K%j%LLjJKJm
-28935BkLjkjJkjjlKMLLKmljjLMjkjjKkJJ%%kKMjJklL%kK%j%lJKJK%km%%j%JK%ljMKKNKnJ
-28866Ill%%jj%%%jJj%LlnLLKMJkjjjLkm%%JJjjmMJkjJKjkKjjkkLLjjjlJNjkkKMjpJOLJJ%
-28797ELJpljMMkjL%Mkml%kkjLJKKjLjnlkKOOJlJjmjj%jnLM%k%j%JJJlKJJmoLMJkmKj%M%%
-28728@LlMJjlkJJJjjkjNNlllkM%JJjj%%jk%LkK%jk%jLLKJkljJjJkkKKJjjk%kjLL%nlJNjj
-28659dM%%%%%%KjjJPjlJkljj%%KMMko%%%LJmjjMKKJknlKJ%KLLknl%L%jkKJK%mjkKK%%mkJ
-28590eKKJ%KLjjLJmJJkkNKnmJNlk%Kklm%%kM%%LLM%KLklko%MLJmj%jj%JJJLkkjJ%k%Lj%%
-28521@jjKKLklJJLknjJKKK%nJJjKMjlKmJJlJOKl%llK%jKMNjkjmlJKK%KjjLl%Lk%jjkjL%l
-28452A%j%JJ%LjjLjkJmjJ%JJ%PJlmkmpJPO%klmLKKMll%KKJJ%KkkPLlmljl%MJkmlJjJJKKL
-28383EK%lJlkLjk%%%%jJ%%j%JJR%onj%JJ%LK%kklnkJPJkjL%JLKKn%npNL%%JjJ%JNjnklNK
-28314BJMkjjjK%Jkl%JJKooMM%kJjlJNK%KjLKkokKNKjjJklkkJJjJJj%%%%LLJpmMMJjKjnjJ
-28245@JjJJ%Kk%%kjjJOJkkJLlk%%K%%kk%J%LL%Jml%kJM%%jjj%J%%LKKol%N%lJkJkmJL%jk
-28176dLKjmMJJKJlkKj%J%k%N%jmj%JJkkkKKJjJjJOlnJ%J%KkljMMmnjLKLLjjKKjmm%%JJJK
-28107CJMJjqlKjLj%%LjjMJjKllj%ljLkLKj%mkK%LJLkk%noOQNJom%JJjjkKMK%JJmjjkkJ%l
-28038ej%NkJKK%koJMOJn%LMmjJ%%JkK%kkKLLkkm%KljKjmmJPJjKLKj%jnkKKjk%J%%%%%mMP
-27969GKjlkjKKkklkKJjJK%kmJLLjJkjKKJjklKNLkkjmm%PQlmjkj%JlkJkNLLjkl%jl%MjjK%
-27900@jKPJjmlLKJ%kmJJkJJ%lJjlLNNjmljKLJjjMj%%kLlJ%kKkn%%kKKk%KJkJkJLJk%%kj%
-27831@KM%%%KjmjLJ%ooJNjJj%jJjKl%L%JKMjmkLKmkjK%jkJKJll%MJk%K%KL%ljlJOJn%%jL
-27762C%lnLKLl%LjjmnLMLMJjmjMJ%%l%%jklLjjKkjLKLJJnkjJJkJLJkl%JlJLjmJj%L%kkKK
-27693aMKmk%%JJKMkl%J%jkjJ%K%JNKJKnnJkkjjJMJLJlkJKNJoljLKj%j%nJL%mkjl%JjmJK%
-27624gKj%N%JNNjmjkk%KNJknkjk%LLKJmjJ%jJ%j%JJLjj%KjlJMlmJLjj%k%JJKJkjljLJ%Jm
-27555blkjQ%m%KKLKkj%JjjjKjjKKKk%KKkl%lJNjjjkj%JNKjkjKJ%%%klK%jllKLkj%KNJk%j
-27486DKklj%KMJK%kkJk%KKjlmjNJlJ%%l%%lJ%KJ%JLLknKJJLJkllkkjKKJj%lLLjk%KJj%%K
-27417DJ%jkJjj%LJLlmnMKMLjJ%ojMkjJmnMK%%jkjKJKjKKj%LLlpjJ%klkPNjkkmJMLL%kkJ%
-27348DmmmLKMLJJnlK%JKkj%%%KkmJKjjOL%k%%kjKKJ%loKK%KKNKmlJmk%K%KKKkkmJ%kjKKk
-27279@j%%%%%JLKlnkKjMLkJjKkjlLKLkK%mmJPOknjLjkjLJlnLMKJk%%Klk%%nk%ML%%JJlk%
-27210@MJKKmKMknlLlj%KKl%jllK%%OKKk%jkjl%MjlJK%%L%jml%NM%%mjKlK%m%OJKKkk%l%L
-27141C%%j%jL%jkj%%J%jLLJjlLkmjkjLLJJm%JkLjlKKKkml%%%JKK%%%%%jkJ%jjkMO%%ljLj
-27072BkJK%klKljKMKjJ%jj%KNjkkJjmjk%JJJKk%%nLKm%KKj%jjm%MJJK%ljJj%L%k%MMJj%j
-27003En%KKLjJLkmljJjlJOjjk%KMJk%k%Jk%jkjJklJMJLKKl%LjoKL%k%mmlKP%jJjnkPMjjl
-26934a%NKojOJjkkjl%LLJ%%%k%kkJJK%J%m%JjJLjk%%%KlpJMMOjlkL%l%JkJ%%%jK%lJNJKk
-26865FjnkjL%%MjlLKjn%LJljMKJJjjjklLLkkjLJKljJ%%JJJklj%kl%KKKj%%%%%Mm%MmkJMj
-26796BMjkjjLKoJLl%LknkjLKJjJMjJkkkjjjJLL%LJkm%NLlmjJLKJJnJkl%KjjKKLklJkKkK%
-26727BlJMJklj%KJJLk%jl%%%%kLKJknJNNln%JJJLJmKKkj%jmMO%klkKJ%J%J%jNLkm%Kmm%j
-26658A%Jl%JjkKK%JKjlkJj%JL%kK%%%ml%%JMJKl%%%KjKjJkKKknJNKmkjJMjjk%%%k%%%jKJ
-26589@%jk%JKK%JjkmKNL%kmlJJJJK%K%Jlk%kJKJJjjJLjkllj%MMkk%Jkm%LLLKjLJKjljKJo
-26520ClM%J%mjlJJJ%%KlJMKj%J%jljJKLmlJK%JkJNJlojJ%%%%Llkk%J%%jJj%LKL%jjk%%%L
-26451CjJKjjl%K%jJk%LjklL%kK%kON%mn%JKJk%K%Kkl%KJLJKjkjo%MJ%%jkjJ%mKLj%KJJ%l
-26382Cjj%J%KJk%Ljnk%KMjp%PJmkkKKjJ%%lLKN%m%KKkmjK%JJLlkKKljjKMLKlmj%jJ%j%Jj
-26313C%llN%k%L%kONkqjMLln%NKlkjll%JLKj%OKll%%kllKJMjlKMJoljM%JNNMLlmkl%OJlj
-26244GNpn%MJ%Jm%LkNkmjjjJKkKL%%%njj%Jk%JmjLMKJ%mJJjljJ%%KOKJ%l%j%j%jJ%LMkjk
-26175EklJJ%kKKkJLKJo%Lkk%k%%jJKjLPJnp%L%jjJjKJjljKLKJookL%MLjk%%LLnnK%kkKMK
-26106BjK%%kj%KLKnjN%%kjLjnlJ%JMJjJkkKKkJLJJmm%%LjjJL%jjJKkjj%KLJj%Jmm%%kjMJ
-26037BJjJMkj%j%MlkjKMjmJLJ%%jKjK%%JklJKlkKlK%llKNlkKJlLMlkkjLJkmKJ%KjjJJjjJ
-25968AjLOK%lKjnkk%%K%LLmKKjm%lljJLKkj%JlL%Jj%LjkJJKKKJmlJLJjJLjkkkpkLL%KjjK
-25899B%LMmmjjLMjLkomKKjJJJMjkj%JljJ%JJknLMjjL%jkjJjjk%JjJLMjll%MPJjlkll%JL%
-25830AKL%okK%ljM%JJJj%jMK%Kl%llnnLNKKk%K%j%jLMk%KjlmplKJNMjML%mlKj%KLJklMj%
-25761Ekl%kLMjmlLJjjKMKjokKKKL%kLjJkjmjKjKKmj%jnKMM%j%%KkJJklkKmkOOL%Kk%kn%k
-25692@%%KO%%jkKLnn%JMj%jLklJjjJM%%JknmLLJkjL%k%kKJK%M%mj%kljlJNLKMKjjjmjjKk
-25623A%M%jlPJ%J%%mlljJ%jj%%jLNL%Jkj%kLJmLKlkKjjKjLJj%Kjljn%%%%jkJK%ML%kkJJK
-25554GKKkjoMJkmjLKNJlKjmkjJ%JL%l%KJllj%Ll%JJ%llkLMKm%MkkjMPJkl%%mMOJknk%l%K
-25485BMKkkkkLjmKLMJkKkj%JjJ%mkjkj%LLjkJLLLJ%l%njKjkKmKKLKkjjlJLKJ%JjlklJ%%J
-25416A%L%lloLNMJjKKlJmKKjlk%Lkj%KLKKlokJJJj%%LLjj%jJKjl%%n%MNmnJjLM%Jll%KKJ
-25347D%jjm%KL%kjM%mJMlKjlKjJJMJpJMJkp%K%ljKKKK%lNKjLkmj%jllMMkk%jJj%M%%JKJj
-25278FmkJj%NJjkN%ln%M%klLLMOkpkMKjkjLjLKlmlLKkklKKKkJ%k%k%JNLjmkkjjKm%MKmNN
-25209A0lLjljj%JK%%%kJ%jlJk%N%LKknm%JMJJ%k%LLKJJmJ%k%k%Mjm%jKJmkLMmJMnj%jJjk
-25141B%j%KkLMJL%lkJjKl%KkJNjMkn%mmk%KJJjMLK%%JloK%nkkLKKL%jk%KKk%jkj%jJKkjK
-25072Al%KkKML%jlJMMJjmjK%%JJlnKjjkj%KJl%%MK%lkLKjlnLNKJKkJKkjJlL%JLjl%%KjlL
-25003A0llJKJ%kjjKMKJMnoll%L%MMJjkNjm%J%NLKQNJJKNOJML%kmklJNK%mqplMMjm%lmKnm
-24935B0jKjkjK%kkk%KJj%KMML%%KKMkJLkmjLLOKNMLK%JKljkpmqklok%LJonjKlkKMJkKkpk
-24867INMmlkJJmJLKj%NKlJJknJ%mljJMLjJljLlkjLjm%KL%%MKjKJjnoJNJjK%kjKk%K%%Kjk
-24798A0KKnjjnMMKJjJLLklJmkLLN%OkrkKjl%NkomMMLLK%%komjJLKjjMMJ%jjljN%mjK%lp%
-24730FNN%KLLJo%NLnm%Kjk%j%JjJkNPjJjmKKklKJjKjjKjkMKlmJkJLJ%JJ%%MjljLN%ll%j%
-24661B7MKJ%l%kmk%JMLLmkjRPJnjkjNjkKmjNLLN%%%%kkl%MkjLkm%K%KJLM%N%m%LJJ%%%KK
-24593F3JjMJljKk%LKLKlMOLNRRKJPNKljKkkkJKKLlKO%lkKjJ%KJljM%KKknmJMNKKJj%JQNO
-24525A56OMKMQOPONLQMJ0J1OMPNPJ0MPNLJMMOONPJ3J1QJ2J3J6J3J8K5K3K3K4K4K7K4K6K3
-24477F54K4K2K1J7K6L1L3L9M8N6O6P1P8R8J13J26J45J77K16K59L15L85M78N85P04Q29R25
-24450F541R66R48Q48O87M56J60j70m81p16q31q34p38n82m04k26r0k7n0j42k66l82m54m72
-24427C741m49l94l22k51j93j47j14q4n7l3k7j3MJ5L4N1O2Q1J08J38J78K22K73L22L75M15
-24401C935M23L99L50K83K09J53J43J90L00M54O28P99R10R18P69M86J21k59n98q55j019j097
-24379G642j086j009q85p57o27n04m03l27k55k03j68j38j15r7q4p7o5n2m5l9l9l6k7k5k3j8
-24353E38j9k2j9j9k0k1k3k1k1k3j6j5j4rj3j3j4j0j0j4j4qrqmrj0qmm%KkmnkM%%Kk%jnkj
-24307A08kk%Mkkkk%lmokLKkmpjj%knkljmnolk%jJkljJjknJ%nj%L%lOJ3NJKJNOL%Jlj%jmj
-24241E7jpkjnjK%KMkjLl%jKlm%K%%jm%LNMoKkpLL%JJLKlnojMKjnmJLNLqnMjjOL%pmM%JOj
-24173C8nlmJjLKkk%MjkjKJKkkMmjjkK%kjL%%JLKJnlk%JjnjNJm%LKjJKjkjl%MJjjllk%L%J
-24105A8%M%J%j%kmlKKMLKjmmlLKjlkKLKK%%%kjljLLMJjL%nln%jJJM%J%kJ%%jLKkkjlKJKK
-24037B3%m%JLJkn%kk%MjkjMNjJjokJNJ%KJ%llkljjMOLllMjoJL%KMk%Lkjln%mlLONm%RJjN
-23969C1klomjlj%JJ%mJNLKjLmmjKLkJNKLjnj%MM%%LNNMQJ%klKLlJLKJjjmokknjklj%nkLl
-23901B3klmMMlkJlKNLmJKjjkJOJLj%POLLJ%%%%KLJj%%knL%mo%MjkmmonlKNKmmkkkKLJklj
-23833A5%KJmlKJkl%OMjjMMkoljk%%NL%jklNkjjpjQNjnjKJkklnJPjkjKMM%mk%JkKM%kk%jo
-23765Ej%%KK%jKJLK%KLjn%nJKMK%jnnjKK%jKLJkKKkjJK%nkjnJLKJ%mJJ%J%Kj%%kj%KJkkj
-23696FLOjqnKM%%JjPQjnkllJJKJmm%LLmmLKkjM%lL%KKJkljKmjJ%KJlkJLjJ%JLL%jokJ%Jk
-23627FjNLjO%mkjKJ%lJJK%nJJkKMmkK%K%j%lJKLJJkkjkKj%LKlk%%%kJ%k%KLJkoMJm%MJJj
-23558A3pjN%kJKmklkLLLj%JJJJljN%jjnnkKKKjjlJNM%jjKLKJjJkkl%JnlK%%MKKlkL%jkkL
-23490HJJ%MJjJjkn%LK%ml%MlkLLj%llKLMjJJljkkK%kKMLkklJJJjk%OM%%kJ%KkjJKlJjkJk
-23421A2kJ%oLKJM%jjJLj%ml%MMkmlMJljjK%Kk%Kl%%lkjJKkkNNJnj%%JLKn%JmjKjJKjJ%jK
-23353IKLknJKLMjl%%JlkLkOKmkjJmmLM%JnjLLjjkNNkmkKmlLjkL%k%%JKKjlKjjLJJJK%%%%
-23284A5klj%jJKKjlKMJmnkKL%kjLL%KJkkKK%JjkjJjlKMJ%KKn%%mllOOLmlkjLk%LlmKL%l%
-23216A0PJJlnklNMMjl%JmlMk%KMJ%mmJ%M%nkjNKKJkmkL%jklMKJKjkjM%kKMJll%K%%m%klj
-23148FJJkKJJjKJjlkLONkk%%kJjjJjKKjon%J%KL%JJj%jKLK%JnjMJL%klmjJjKkllKO%JKKk
-23079A6Kl%%KJJlk%kj%JJjlKKQKlkJKpklKOjo%NJ%jLJkLJJJjL%jJjJJJOKnlKLKJJMPQNMQ
-23011G2KJJ0J0QQLMLJmjLLL%oo%k%MPNlqonqppqj1ommjjljj%jJJjkJmkK%MK%LJKJKLKj%l
-22946E5mojLMlLKJKjkjJk%klonkjKJm%kkK%kpm%%LK%lnj%KKKNJ%k%KKKlqp%KJNMKL%lojM
-22878B1LJ%kJ%kLLOKmmjJjjnM%ll%MNllJMKjlklJKLKMlnojOJMJk%%jmJJNMjjlJJkK%J%pk
-22810B2jjOLJjjKN%p%JMJ%lJNm%JKjJKmlKjONkmjJ%N%lpjONLklk%KKjKKk%JjlMjmkJjLLL
-22742D6JkjMjlLKKJklMMLl%j%KKJmlJKMM%%%kkjJJKmkjMOkmJLLKjKJ%j%jKKMlKLKk%J%kN
-22674H2KJLKKj%MLkj%%%k%L%%LmjOMKNLJj%N%%MklLLMMOLjkJ0PK%%JKlmlJk%NNRPRJ2J2J5
-22609B23K3J9K2K2J5J0NllkJLO%jljoqlljJNJllpnkmmLKKKkjJMNOMPPQRJ3J7J4J3J0J1J0
-22555D39ONLOQOMQJ3J3J1J2J8J2J0J3J4J4J8J6J5J7K0K1J9K0K2J9K6K9K8K9L0L5L1L8M5N0
-22517A143N2N6O5P2P9Q5R0R8J09J18J30J43J54J62J80K05K38K67L06L43L74M00M40M93N81
-22492F383P06Q95J145J464J861K323K833L337L759L985L837L128J824J82j460k821l665l828
-22474B5888l347k485j564q08l53k42m18p63j157j492j674j660j484j225r77p70o00m73l75
-22455D021k89k30j75j32r7o8m2mL1O9J20J76K53L38M47N81P33R01J053J139J090Q38M09q8
-22431A1074n64r37j133j116r23o59l93j59M5K13L42L91L21J43j03l61n89p28p63o95n63m37
-22409B406l39k65k06j62j36j18j02q4p2o3n5m6l8l7k8l3l2l1k6k1k0k2k1j8j4j4j8j9j6j4
-22379C36j7j4j2j5j0j4j3j1qoj0j1j1j3k1j3j3qj0j6j2onMOORJ2J0J3J1J1PKljJNjrljmk
-22335A40kj%jjnmnjJmmpljkmqmjkljln%%JNNNK%MJ%KLkmjkjplJJKNK%jJLklllJLmmj%k%J
-22268G4KKLnLKjkm%JJjJnkNL%lJkL%m%%K%ol%m%N%lJJ%jmJJkKk%KJJJjkjjLJmnjjkJnlLK
-22200D9KJkkLL%%mmLJk%%%ljJ%jkjkOLk%KKJJJJkjk%lmnj%mMNLjljKLNLJlKlnlj%lJL%kk
-22132C7m%JOOLljnlMKl%jkJJL%M%kKKL%pqnjKK%MKkkJJJJ%%JoJ%J%k%kJ%jJJJ%j%KJJkjJ
-22064C7KJkjkLKKnj%%KJjjjk%Kkm%kKPJmJLkk%JKjjLJlLLlk%nmJL%o%KlKMljJ%LMK%JKMK
-21996D6o%J%mk%%kLKkLOMmmJLOKjOJlkLRNLJ1NNMPJ1PO%KM%JJmmmml%J%%jKkkoj1lpqojn
-21931G0mlkjqqJ%kJ%%N%%KM%m%MLNMmj%JJjnmKKKjLKKklnnk%JJ%kmomk%KjlkLKJJ%lmK%k
-21863B9%kJmjJJ%KJKjlkKKkjkJkKNL%op%jljJLLLLmMJomLMJJml%KJKNJn%%mkJ%%lljJN%m
-21795A6KJ%L%K%%jlKKmnjK%%JjKLKKjmMJ%lk%JJKM%mk%M%llnj%kkKNKKK%lm%M%JKnkMM%m
-21727B0mkLNKjlknJNj%JKOKjqj%k%%KMJljMjKJk%J%nmljjLMJLK%mlkkkKKNkjKlJ%l%JljL
-21659A4KJ%mkLMMMjmk%%lljOKLJlqKLLNkjL%Jlmj%%nLOMjlnljK%lK%KkmlJMJ%%JLjJJ%jK
-21591B0LjJkJ%%kjKJjJJkj%%lnjKJJjk%LKKlKMjljN%lmlOM%KkKKJmmjjKmkKk%k%NLkMMlk
-21523B0%J%olmkLLLK%l%MnmJKLjmjMPOJjKlnkjmkLN%kJMjmk%KjJKm%K%KKj%JJj%JjmkLLK
-21455B3nlLKjjKLjlJN%ljJjlkJJ%L%njjJJllJJJJJkL%%%jkJNLLm%Mll%J%llKLLkkkkjKJ%
-21387A6jJJkjjK%KlL%J%kk%Kllj%NJjJkKOjjmLjjjKLLjjlk%jjJNMl%%kmnKJjLKlKJ%kjLJ
-21319A8j%j%jKJLkojJNLJjjojJpJLJKLK%JJ%ml%j%LJjjKKkKJ%np%j%JNK%JNlmkMJnllJ%j
-21251FKLN%Jnj%jNKoJJJnJKmMOJJ%%kKlJLlKkkNLk%%%ok%ljKK%NkLKplkjNMkjJ%njlJK%%
-21182A0JK%JO%j%lkJkmMMJllJjJjJJmKK%%JJjljKKL%lm%JjN%K%%%klnjPN%%k%KloKMj%kj
-21114A2JklKLJ%k%JLjl%%JLL%l%%kJkjkkKNMlmkkMJk%jKKknKK%LJjJmJMMjljkkJJLjlJJK
-21046A6OjlmJ%JPljjl%%KmmNMkkLKljjMJm%%JLMnlK%LKmm%jKMJknmjLLJN%m%JlomKPJjJl
-20978A1l%LLj%JjkKMkkjkJJLRkpJK%jkkKmnkNRJnkkkJKM%L%kM%%%j%Jkjlm%PNLmljJJklm
-20910A0KOkLKlj%jmJ%KJ%%KJ%lk%JJ%JkmJLKJkl%%j%KMl%k%OPkmJ%mkKKLkkj%P%mnnk%Kl
-20842GJ%JjK%j%%J%k%%%L%LL%kk%J%MJjl%K%LjjmJJjjjj%kLMJjjJJnKMlnKJJmj%%kJOj%j
-20773A3o%NM%JK%mkJl%KkKL%JmjJLmlkKK%lJ%MJjmJ%JJjKOMJ%kJJljlLK%lJomKJjJjKLjJ
-20705A7jJmmKJjLJKkkkKjjkkLJ%LNljMLKllJ%jmmKMKjkj%KkJKJLKllojKjm%MK%JJLJ%kjl
-20637A3nnKKKNMJmJKjJ%n%LLjjjn%%%OOonJkjLKKjmkJKljKmlJMLLK%ml%JMN%mMLKJknmkK
-20569A5%jJLmm%LkkJJLJLJkljjk%JLKJkkljKLLJL%mjjljL%jlJJL%J%LmjOjk%j%jjKLkL%%
-20501B0lJJMJlkkjKkkKklK%K%jMJkKjKknmKJjJJM%LOKnjJKjk%NLljlk%kjJJLjJ%m%%%%mm
-20433A1%N%l%KJjlkLNNMkkkjLllLLjJk%Kjlm%KmLOJnkJKJJJLKLLm%Jk%pjLkjLkljKLjpmN
-20365A5MLNKpjMkJMjl%jlMMkKLK%LPK%MJ%L%KNKMMQO%MOklML%mkllMlomlno%lllk%jlljl
-20297C9lnJjmjkKJklkkLLJ%%klmK%j%MJjK%jjKJnlJk%jKLJ%%%K%olNMK%n%%JKJ%jJJ%Jj%
-20229B4pm%%LJ%J%kOKJ%nkpLNk%JJMNJoJOjjklkkjkjkLk%NKKknkKMJkmKLmjkMKJJKJJjk%
-20161B2lkJNKkl%%LJJK%JLlkl%%mkjLKJ%KKomkkPPNkkmllKLLjJKKK%om%jKLJLLljLjJjmj
-20093B5%jjKK%lNPKlj%JKJjkKjm%jLL%lljOKmkKK%klj%%l%%lkLNLpLMMLJjJ%j%kKKnlJLJ
-20025C9JjJJ%KjK%Jj%mmJjkJMOJkJ%Jkl%LkLLJkLNMjjKlkkK%jkLJjJLL%kjk%LMNMkllo%N
-19957F3M%LmJNJlKKjKLjKLkJONKM%kkKLK%J%kKJ0OJRJ1%%J1J2OJ3LJONOMLNKmmmKkjjlol
-19894A90lllj%J%lnmJKjlNN%JOMKJMKKLLjRJ0NLLLMNJ0MKQOKQLNRJ2J1J0J1J5J2OJ1J3J1
-19838D16J4J5J8J8J6J9J9K1K0K5L1L4L4L5M2M6M2M6N5N7O5P0P9R0R6J12J19J32J46J70K01
-19807B303K34K78L34M02M72N56O55P50Q30Q98R51J008J094J215J361J446J379J100O57K06
-19787A8129j07k04j17M6J17k4l78q16j185j401j460j398j270j126j010r25q64p98p15o26
-19767C868n31m40l57k96k50k09j76j54j30j13j00q8p4p3o9n6m9m5l7l9l3k6k5k4k4k0k2j6
-19739C92j0j3j6j7j7j4rrj2qj1rqqpolnnmlkmj0omnlmmqljmllkknmqkJmlJkKlj1qkJJLmq
-19682G5mJnopqnmnpklnjjkpmmJPQKJNNPRKMJPNKLjljNK%%nlmknjMKKnlLjjN%kj%NjjJJln
-19614D7KMnlJjLLJk%lljkLKojLjj%k%kmjMOLJjoJkJMM%jknKKKJJKklnJKjJj%jj%LjmM%lL
-19546D0jkj%LJ%llkkjJ%KlKMkj%MLmkL%L%klkkkjKKjklLJmJK%kKLJnlJKj%LK%lnkk%LKk%
-19478B2MJKjK%%jJlljLjmJLjJ%lNJkJKJ%kjmlMKLMjj%lm%%jJ%LNjljj%kkKLL%kj%k%LLM%
-19410C5nkklmLLK%K%JjkjmJKkjKKJMKK%klJj%%mmkLOMmnjj%K%%%KkkMMk%jkmlJJKK%lL%J
-19342B5kmKM%Jj%jl%LkJLKLJnmMLlkjlLJkMMlkKLjo%jLkjM%%J%kjJjlKKlKNKjm%nJjjK%J
-19274B4KLJMJk%JNJJll%KMMLKMNOJLN%NKKRLk%%j%JkkKmpkl%%kj0qrLJnm%nplkkJLmkMKM
-19207C0kjjmJLkkJkKNljKjJLljJKkoJjjJ%JkjKkj%JKM%ljKKlmjjjknNLM%j%mjjkK%KNL%%
-19139B2%lJJkKKmkJJKjJ%lNjjKjjJlKL%kj%j%KkJ%Jjjk%KJJkno%JkjKKMMjkljJKLko%Llm
-19071FLLKMKklJjLK%K%%JjJnjLjlo%LKLLKnk%jjKjk%KMNLnjKJn%K%jk%jJk%MK%kJokPMol
-19002A5%MJJjmjlKKkKkkJ%%M%njKJJKK%mOPjllmk%JKLJ%j%J%KJmkjjj%LljJJJjKKlnJKKN
-18934B3%J%ljlkjNJkjmjK%%NJJLloJML%KjllLJjKljj%Kl%klJ%%LNKkJmlLL%%Ljp%lmJLKJ
-18866A6llKLLLlkjjLNJ%nlkjKMkjLl%KlJKJNJJJnp%OOnnKJjKJj%k%k%jk%KK%%jkk%JnjK%
-18798ILPjjkMlJKjLJk%JjJjJjjjJMjj%%Jk%%kkk%J%K%%LkoNLlJKKlkj%JkMLlqjKKJkJJMJ
-18729B0ljKJ%%%jjjoJMkjKLLnmMMJJ%KmpJKKnlOLJKJmljJLL%%kjkknkNMjjKJ%jjK%k%kjO
-18661A8MlkjKJjJMlkjjJmkJ%jLLmKL%kjjJkkLJkKMjjJ%K%lJMjmlKL%llm%LJKKljLJjl%%%
-18593A3%Jjl%Kjk%LKJLJKknMKKlpLJm%JKMJJkmkjjLNlnJJkMJJmkMLJ%%LlqkNNJj%%jk%jJ
-18525A6Kkj%JJkj%kjNLJnLLlKKlJk%k%KKkjJjJKj%k%jKkJkpJKMNNjlKjjo%OM%lnmmJNL%j
-18457A7%Ojjll%J%%MLKLJmmJJjJmJKkkkMJk%jmm%KKJNOJmkll%OKj%kkkjMJK%kjllKLlmKK
-18389A5kLMJlJMNllJj%%KJn%KjKLjKKkmJ%K%%jKj%%kkKM%jljJjKKmkLLJ%j%LLKjjLjk%LJ
-18321C7K%%ljNNjjjJLNOJ1OMkMMJ%jKlnmok%LLNK%jLKKK%jlnkkoj%opkJnnk%kK%%jKnmNJ
-18254C9jJ%mrJKJJkKjljnmjJ%JMMjJl%%kjJLKjlJ%%%NL%onkJJKM%%%%jmKMkl%L%KLmnJOJ
-18186B9kKJml%JnJJ%KKKnkJLjmKLjjl%KL%KLKKLjjN%kmlkmlkLMnJMOMm%kljjJLKjkJJjKJ
-18118C2LJkLLklpKLmkNKLj%%j%mKLJjmlMJlJK%jjJLk%jj%KJ%knkKN%njjJPNJojK%%kjLNJ
-18050D1KjkjJjKjj%JkkkJkKKkkjKJ%KjKKMO%mlko%PN%jkjjnjJjOKk%LJj%LKljkKJm%%jM%
-17982D6klKMMKkK%mJL%%JKkJ%jkKJJmkOjmMKKKKjkkJMPNkj%jNLmKKl%JJJL%JLJ%KJJkjKL
-17914I3k%MJ%jjj%%MQLMJNRPMRJ0J2QLKKllnjJj%MJk%LPMMRRRML%%JJMJooJ%kkJmljKQMl
-17848B23jNJKKjPLJMNMOPJPPJ1RLRRRJ0RJ1J0KQJ4J0J0J2J6J5QPJ5K1K1K0K3K2J9K6L1K3
-17801F96K7L9L7L8M5N4N3N5O0O8P1P6Q9R5J08J24J38J56J82K15K55L02L65M44N40O45P71
-17774E748R02J027J120J169J144J029Q25N41K03j45m69p27q93r51r12p99o30m30k23j1J93
-17753G711L72N42O84P79Q19P92O83M92K30q4l98o89r29j087j161j149j078r64q29o96n72
-17732C468m66l78l00k54k07j73j49j30j15j07r4q4q0o8n9n3n1m4l8l1k8k7k5k3j8k0k1j2
-17704D13j0j5j5j7j1rj3j4pj2j3j2qqqpopmjnppnljmqjmoopnknllokpjlnool%knmn%nmnn
-17647F0mJKmn%jMNJ%JkLjkjoJno%jkJKk%KLJOOLKKLMmmKJjjKM%lokMKjpmJMJ%JjLllkNLn
-17579E7ljKkK%NLmoJk%JnLKkjJjjMjmkkP%jjkL%%KJLJkpkKKLK%ljjJkpj%%KJjkllkMKl%L
-17511C9jkljLJJllLR%kj%kLNlmlkJJMkjkonM%jQNjjJkrKMjJJlk%KjkKk%K%%K%lKkKjJo%P
-17443C3j%kj%lJKjmoJLNLkKKLlnKJ%JKj%KKlokJ%kjj%J%jKMJjjnJLMjk%kkjK%jJLKkK%jl
-17375B5jKKjjlLLJLK%kklJjjJ%mjJ%LL%kKKjljj%LLljjmJ%%MNJmmnKO%LlkKkj%LN%jklJm
-17307B5n%K%NJjkmLLJolMML%kjk%MLjjk%jMkJ%%llJJJJlL%l%jmjMNKj%jlnOJJKoLQjnJMK
-17239C6lkKKlkKNNKmMRL%JKQR%kjJN%Klk%ljkKLJnlK%LMLJJjklkknkkprkLjqm%mJLlqKNO
-17171C7jopKOJMojKjnlkjJKkjKLLkn%MJlkMkkLJkJkjmjLOLl%%mjNMmnjj%JJjj%LkjJLM%J
-17103B6ml%LJkk%kknLOLMjkKJKlp%KmKJLj%%%MK%lmP%lJJ%jkmJJjjj%LjjJ%ojOJjLKlnJK
-17035A9L%jJKJjkkjl%JLJlkKK%J%%KkjLL%knkMLll%JjjJ%nLLjnJJk%J%JJ%jMJjJJjkMKll
-16967A8LLknKNjJJJJk%kpnPMK%KJmllKLmj%JKMjlkjkM%kjJmKOK%jLKlojMjj%%J%%kjJL%l
-16899A8jMJ%k%lLNlnKjlkjKKkJLJKMJnpJM%jkK%lkLOMjljNLmLKlmmKLJk%K%joj%jMMJjoj
-16831A7LJlKLJlmkkkkKMNjLJljLJkJ%jlKMMJkJkklklJMMjoo%%KjMLljjkOjkPMmklJJjjKj
-16763A9JKklLjmK%%%NLkKKkMJmkkk%nk%KLK%J%LJoljJjJj%KLjjkljMJ%MNJmjlnJKJLjkNl
-16695B0lL%L%l%Mj%jmkLMJmjjKKmKMKKomnjLKOK%lljjmLKk%LJKK%jjk%k%m%NLnjLj%LjJK
-16627B3NnlLklL%JLlkpkMJ0MkmllkKJjLLl%KkkKkMOjlljkkLOkmm%JLJklkJj%Lj%KLNJlJ%
-16560B4j%JkljKj%JkmnLNKJoOMko%LjJKKkjKM%lKkjjj%KLjmjLMJLkpnMLM%m%nmJNNJlkJk
-16492B0kk%kKMk%J%JKlkMOk%JmKJ%jmnJLMJKkjk%JkJJJkjKJ%jKjlmKKKLjJmjMKkj%JjjJk
-16424B1MLKjql%JLlKOJjmkK%ll%J%JJjjjkN%KL%lkKNKkmk%K%KkmkNMkkjmjMJj%NK%mJMMj
-16356C1%lklkJ%%KjJKLKnnjNjKPJmokjjKJLJj%JJk%JklJ%k%jJLKjKKKnllM%jLKLkmK%kjM
-16288B8jjjlkkKNJjJJnnJkjMQKkKOjjJKmljjkjklkKLLMJkjKOOkmojjLJmmlMQK%lJKm%Lj%
-16220C2JkkkMLljNKjjnjj%OK%%jkKNmmjJ%n%mjNKLJ%kjJ%%JqKQMJ%llkk%MK%ljjJ%kL%JJ
-16152C4ljKLLJkmjjJKk%MJKJJJkOjnJLOKkkonKMknLKkkJLkl%jMKKJj%%kJJLKkkKKkjjLJJ
-16084D9mjjl%jJLLjjKKL%%JJ%KMKJkmJOKkjKjlkJJjnkKkNMKJMMnk%JMLJkl%m%Kjn%LjJ%Q
-16016G2NJljLOLLJJKljM%%JKJJjjJJjJjl%JLOLjJ0RNOPJ1ROONKKLnJLklkknmjjj%kLKlmJ
-15950A62Mkp%JjMPQMPJ2J1ROJ0J2Q%lLLLqoMLKjnKjJMRONJNOJMLJ0NKJ0RNQQRJ1J0PJ1J5
-15893D16J4J1J2J4J8K2J9J8K3K6K6K9K7L1L7L8M1M6M7M8N3N9O7P7Q8J02J16J33J60J94K28
-15862B240K73L40M20N18O39P84R40J104J246J309J273J121Q99O20K66j78o60j101j407j522
-15842I124j449j249j003p74n92m51l49k62k05j60j16q3n5k6NL7O8J04J44J94K52L22M10N13
-15818D399O37P68R21J068J183J236J192J037Q00N02J44k81p33j146j428j546j491j305j062
-15799D895q27o41n01l93l15k57k16j89j61j34j15j00q6p8o6o0n7m9m1m0l2k9k3j9j9k1j7
-15772D09j3j2j3j1j5j0j4j8qpqj2j0prj4rpmlljmoknpornoqqnppkKlj0okmknjOMKlLMPOJ
-15717A13JKLkmomkkJnoooknmJLklk%nonlKkmJNMLMMKMONNL%%Kmok%kjkjllKLjjJJjj%%nj
-15650F1KKLmlJLKklkkjLNjkjnKMJjLkjj%klJJKjkkjJ%JkJLm%KkJ%ljLKknkJJL%JJ%%kklj
-15582D6jML%L%klkJk%KKjjlJkjMKJjkLjJJLJJKkmjKJKjpJKjjJ%ljKMljKLKjmkLKJljkJJL
-15514E4mjKKJkjM%kK%jLJ%kmjljKLKk%LNkmlMNjjKJ%MJJJ%nljmjllNJjLjNN%nokKLLMM%J
-15446F9Kk%jm%Jkj%KNMKkn%lJJJJJKJklKMKjjKlljNKlKOLkkknJMOKm%NNlkMKkKKLJ%LKLl
-15378A04jjJM%NLlklJjJKLLMJJJKMJ2J6J3J0JKMPLjmjLKmlkkm%JknlklJOM%KNPRMLOJ0J3
-15317B37J1PJLLJmmmOLpmJ%nJKJPOKNKKNMMNJRQMMJ1QPJ1QQJ0J1MMJ3J7J6J3J5J3J7K1K2
-15264E46J9K6K6K3L0L4L8L6L7M3M3M8M6M8N3O3P0P8Q5R7J12J35J58J91K34K74L34M10N02
-15235C839O17P57R13J089J234J317J299J164R37O38K63k01o98j128j402j472j363j158r27
-15216E718p23n49m11l15k32j61j04n1lM9J05J62K31L11M02N15O51Q00R59J113J219J240J149
-15193A2075R53O68L13j11n91j052j400j572j544j362j123q85o85n34m21l37k76k32j95j64
-15173A525j42j21j07r7q4o5o0n5n1m7l9l7k9k7k7k2k2k6k6j9j8j5j6j2j3j5j5qqj1j2qlq
-15139B60pqkmooj0pjlnmnj0noqqpnnkn%JpppnlopkMkoKK%JMMJLNKjL%kL%nnmpj%loj1n%k
-15075F2lnnljj%LMLjPQKJL%MK%KJmkJKJ%mjKjkmm%J%LOKmkkjJ%K%%jjl%J%JkJ%ljljJjk%
-15007E9JLMJkl%MjjKjLK%o%N%K%ojKKLJlokJKk%%%LLJjkkjkk%%lJJkjKK%LKJ%pklMNJlKj
-14939F2jJKkjnJ%JJLjjLLJkml%J%mjJLOLmnjLKK%%LKjl%kkJkKJKKjLJj%pJM%k%KkML%Jjl
-14871F9jK%kjjKJ%Jk%L%%%j%jJKLjmj%LjlKLMJjjKK%JMLkmlJLLJ%kJLkJ%LJjl%KjJJ%jkL
-14803I1JkK%JKkMRML%nmmKMJMLMn%JjJkJ%J%JOMl%PLL%LPRRJ0NLLMNLNKKkm%%kommjLjLR
-14736A96QNLMPOOKLKLPMkLmnJNjpqoMJ0M%LJMMNJjJNRMJJLOJ0POOJ2QORRPQJ3J1J2J5J3N
-14677D54PJ0J8J7J6J8J9K1K3K3K6K5K9K8L0L4L9M5M3M9N2N6O2O3O9P7Q7J05J15J36J57J86
-14645B139K21K65L19L85M75N72O84Q03R17J006J055J053J010R01P15M52J31j88m70o92q62
-14624A0891r68j011r79q65p01n20l45j89m7Q4K17L50M86O27P51Q59R25R30Q78P64N78L11
-14602A3026j0l39o35q71j035j136j168j138j038q92p33n91m68l79l09k51k09j76j49j29j13
-14581A257r6q6p5o4n7n1m8m1l8l4l2k6k6k3k4k1j7j6j5j9j4j3j0prj1pprlk%jJKlqqj0nm
-14540C20onrqrnoonJnokllnjl%MLJlJLMJ%PLj%%oJMnkKMKll%%jJjj%kJ%KKJjMPRPQJ2QRJ3
-14474C29QPJ0J1J1OQONRJ3QJ2J3J1J2J0J2J7J9K1K0K5K5K4K6L3L5M3N1N1N8O4P8R0J09J29
-14437A419J51J82K20K65L20L80M45M98N30N37N11M43L56K46J01o8k41l97n04n52n43m88m08
-14414C403l24k52j86j30q8m8j4J9M5Q2J25J63K16K82L55M46N52O64P63Q41Q74Q63Q39P99
-14390A0289P23N74L47P8j74l63m94o00p09q14q96r34r16q38p22n91m67l58k74k06j49j04
-14368B402o8l7mL6O9J07J56K04K61L23L89M49M90M97M65L95K99J85M5j28l14m76n93o47o46
-14343C859n95n07m17l36k76k15j74j49j21j05r2p5o5n8m9m2m2l6l4l0k5k4k0k0j5j1j1j4
-14315C01j1j0j3j0nqrj3j3rpoqllkJklom%lmlklm%lomJmqqllnlmkomj%mkjlmnMMLNLlJRQ
-14254I0%%%K%jljjj0qlLjlJkJlomLLJjlMMJnkJKKK%MLNJmm%%%KjjkJkmjJ%JKKljJKKlomJ
-14187E5kJMkJMKjjLkpk%KLKjjjmJN%nkKMNlmjJjkL%k%Kkm%MJjmmmlJ%KLLk%KK%kllJkk%J
-14119D0MKlnk%kLMKjlJKKjlLljJM%kLKLklJllOJK%%%lmjkjjJ%kk%KJJ%%jkkOLJjjj%Ljjk
-14051C9mKNjkkkJj%LJKL%knnlLK%KLk%JK%klKKL%kkk%%lKLKnljjJLjKMjk%Olk%%R%m%KjJ
-13983D4JkLLmlklJ%LKo%JkjjLOknjJKJk%MMLKnjJln%LK%JJjnjJKJJJL%lnm%JMNMjljKJkJ
-13915D5LOmjMjk%%kjm%MjjKL%J%%jKLKNjjKLLjlMMOLQN%OJ0J0J3J9K3L2L8M7N6N4M4L4K8
-13860E08J8Kk6n1o3o7o0m1k9k2j2j2p%MLMOPJ5K3K9L2M4N2O9Q4J00J09R9P8O4M3Jn5r9j30
-13823G20j37j25j00p4m6l0k7j3j1rqkK%JJMJ7J7K0L1M6N5N7N0L5K9K2Mj9m4o5p1o6n6m2k5
-13786A41j5j3j1j1ploj2nKjmljjmoJ%kkk%%%%KNjkMkn%LJljjKJJmkMjJ%%kmJNJjn%L%JK%
-13724C8%lkJknlMNLkjk%kM%nJKllJJk%L%JQNnjjmnKLm%KkkJjl%JKjjjO%%JkLjkj%KMkljJ
-13656B7KKlkjjKJ%MKJKlqkjJjKK%LJjLK%k%ljL%mkm%JJJLN%Kjn%jL%mljPOlmKjkLjmJ%jO
-13588C1%mJl%KolLNjLLL%ml%Jmj%%MJNjkKJlll%NKl%Jlk%jLjk%M%kK%JJjm%NKkJJ%kj%nk
-13520B1KKNLlJkk%jjMLj%lkKjJNjlmkjJKLKklk%%k%KK%%LKkplLKjJJkl%NKolNMJ%%JJjJ%
-13452B9%JjlkjKJjKKlkn%NOKlljjklKPKKKjk%jJmoKKMKjmKKjJj%LmnllJLKkLKmjJKPMkmJ
-13384C0LKk%kJjnnlKLloJNKjk%MLLJlKkn%L%MKlklOKjmkkKKMJjkmjLNJjkmlJ%mLL%KMpm%
-13316B0Lk%JnK%KLLnlMJjJmJNL%jmlmJMJjkM%jjLOKkJjlk%%LLok%JKlK%KJ%lllLNk%km%J
-13248B1M%JKKL%mJK%lkJKO%m%J%JmjkKK%oK%JKJjlLJJJkmKjmJkNN%lmjjjNLLjo%OKllkJL
-13180C1kJOj%kojOJ%noJ%JMk%NJllLKMjplKLjojLLKmk%jMKj%K%JJKj%jKK%JmkLMkLLm%jk
-13112C4k%kmjKKjkkJMjLlkL%j%NM%jj%jjln%kJKPjkk%KKljMk%JjJ%j%%kj%jlK%jNNjkojL
-13044B7%LLjjjJj%mkJKJ%lnJOMM%kjljK%jJjkkKk%LLJ%km%Jk%JL%p%NNkjJlkKJKJMKljnK
-12976C0LJl%J%jok%KLJJk%KkkLjKJml%JLKkmjKLKjj%LkllKMjm%NMjjJKJ%kjJJkljLKmnkK
-12908B4LKlLJ%KJjJJmkJJLLlol%JMMjKJmJLkjJOmoKjk%LklkKLjMkkKKjJJ%%j%%lJJ%%KJm
-12840C0%Kj%%%MLN%jolLKLkknm%%J%jJk%jjLJJ%MOLloLJ%kkK%Kj%jJjlJJjJ%jKMkkJjJmK
-12772C5KM%kJljJ%%pJLLJjM%ljkjLJ%%JjJJolJJL%L%kNJnkkKJjkkLOMJjjjmlJMNL%ml%km
-12704C6lLJJLKj%jkNOklk%OLjmnlljMMk%kN%nkjKMKKk%Lm%JjllJONjlKlp%%jKOL%jlJLmk
-12636D1KlJL%JJJjj%mmKNJlmkNJLJjkkJMKMjkjjLlmJ%LNNJJ%JKJjjkkkjKkkLK%JkKkl%KK
-12568E7KjmjKMMLJmJLj%JkKJMKjlJK%o%%%JM%lk%MLNLLLlkl%KJjm%KpmNJLNLLKjkj%MJjL
-12500I4OLJjKmlMJJ%kjJPK%k%MM%ljklKJMLkkN%lmJLj%%jjjM%kjjklk%jk%nm%jMOnmkkL%
-12432I2lkknjMMlomjKN%JM%mkKMNlmmlNMJLJ%%KNKlmNKJ%kJkJKjnJKJjnjMLm%NKKONKkml
-12364A07%NKjkmmljljKMOLJkjKkKKk%kkJNJ%%%jMMKklLKmK%JKk%llKLkmjljMPLkMNKkljj
-12297A25lJ%kMJnkK%KNNjKKJPJKMJl%KjLLjJJjjl%LLJjJNNKNLK%OKKkKjo%QjjJNMJL%%LL
-12230B10KOJJJ%MOKJLLKjKOQJ2M%ORO%KNKOLMk%MJNNQPLJQNMPJ0J1J2QPRRJ1J0J1J4QJ3J5
-12172E20J8J9J7K1J8J9K3K4K3L2L7L9M6N8P6Q4R8J24J43J70J94K13K17K08J79J34Q4J9n8
-12143B799j23j68j91j87j59j20q3m7j2J8M5P2R6J20J35J46J40J26J01O2K2k6o5r6j09j04
-12117B392q3m7j0K2N2Q7J17J35J40J30J07P3L1j3n8q7r6q5n6j7K7P3J16J71K37K93L59M25
-12089D435M69N03N07M68L86K68J25m7k15l53m47m82m54l80k87j89r3rP0J43K18K85L53M07
-12065E681M41M47M22L80L10K30J41O0J7NL3Q6J53K24K81L26L71L96L98L77L36K65J76P7j9
-12040A1614j05j59j69j29n1M2J38K21K80L25L63L94M04M14M08L68K79J52Lj78l58n17o34
-12017A3105p05p21o71n80m54l11j74m4N9J46K07K40K58K60K57K54K51K55K61K50K13J49N4
-11994A2559p9k32l85n35o70p74q28q32p83o88n72m47l24k17j28n1%L0M7M4K4ll7n9o6n4j5
-11967D925L8J13J89K48K90L03K77K18J31J2j19k47l56m21m38m07l41k61j76r1j3N6J18J58
-11943D206J84J88J71J37P9J5n3j14j62j89j87j75j64j59j64j80j94k10k18k09j84j49j17
-11920B152q0m3j2QK6M3N2N3M3K3Jk5m6n8n4m5j6J6N1Q4J02J16J21J03Q0L9j6p0j20j55j74
-11889B199j71j48j26r1n5k1RM6P0Q3R1Q0O4K8nn7j05j46j77j81j72j55j32j10q9p2o1m9m0
-11860E07l1k5k5l1k2j5j5j5j4j3j0j2koqomnmpkpopoJkmK%mljklnpjMjjkjjkmKjoJJkJkp
-11805A59kKPLmkLMjkkmjlJKkmKl%JJjJLkL%lpkKjjL%%KJJ%%%%kmJkJLjkJjKJkj%kMLKLN%
-11738A63%JONMJ%LKkKjkKJMKK%jjkJjLQ%oljJKJKjJKKNPNQOKMPNNLJ%MMOQLKL%JjLNlML%
-11671C00JjLKJMMJKNKNJ1PNQJ0RJ2J0J1J0QRNQJ2J5J1J8J3J1J9J9J8J8K0K4K3K3L0L4L8M4
-11627H42M8N4O0P1Q3R4J06J18J41J67J89K14K36K47K58K62K65K53K30K04J64J26Q5L1j6n7
-11601D475j00j33j67j84j95j95j84j78j63j46j17q7n7l0%L1O4R5J39J78K22K70L19L78M37
-11576D672M88N33N69N87N89N70N30M75L97L04J96Q0l8j55k71l73m64n25n68n95o03n87n51
-11553E260n08m56l95l28k67k16j63j13p9m2oL4O7R7J32J59J89K09K34K49K54K58K44K21J92
-11528E226J46J06N1ro3j22j79k33k75l05l29l41l43l34l18k94k69k43k10j79j54j32j10r4
-11504I93p9o8o2n4m9m6m0l3l1k3k3k3j8j6j5j8j5j2j1j1j3j2rrj1rnommmj1rpmqJMnrnnj
-11461B01plkjpqooj%JkmmjmmkLJLNJkKLklJLm%MKKLlonmjkjJpmkMLlmjLJKJJJjj%n%%LMj
-11394A35KKLKJj%k%jmkjLMKKjjLKjlJJ%nkJLMKLjQNmJK%ln%MJkjLKJJmmOM%KLjmmJmmjKj
-11327A55KMLkLM%NPNLJLNJJLkK%KKLMlljmjOMLPKLN%KMOLPMKPNMMJMJ2PMM%LNQPKMRQPJ0
-11262C75J0PJ3J4J3J1J6J9K0K2K7K9K9K9L3M5N1N5O0P5R1J06J22J44J73K00K27K49K60K49
-11232B774K23J75J08K6n9j42k12k62k68k49k21j81j47j16q7o7m7l2k1j1MJ4K4L1M2N8P4Q4
-11204A515J06J28J52J87K27K70L14L59L99M27M36M04L35K36J09l7j87l13m08m55m52m12l45
-11181B995k79k16j69j25q5m8j3J7N1Q2J15J58K02K49K90L29L64L75L58L12K44J61O5l3j16
-11156E283j61j74j62j41j29j34j55j89k31k60k78k75k47j99j51j11p4l6nK5N8Q6J23J66K06
-11131B835K55L16L73M32M89N30N46N19M43L23J67k0k23m06n41o26o45o08n36m56l76l01k59
-11108B231k17j71j39j10r1p7n7m2k6j9oNK0L6N4P4R7J27J52J79K06K33K46K47K27J80J13
-11081C472L0o9j66k47l05l22l10k81k40j99j66j37j15r4p9o3m9m8m4l7l2k9k3k3k1j3j3j6
-11053C61j9j5j0rj3j4j1ppj0pnlmnklqkjJJjllnJJLkllnJ%jklk%%klLJmokJk%Jl%LNKPJ0
-10994A92LPRJ7K0K1K4L5L3L6L0J2kj2l0m2l7l2k4j6j0j0ojjjK%KKKNLRJ2J2K2K4K3L6M1M4
-10952D54M4L0J4MnqKK1M6O8R3J07R3N8J7l0q3j19j31j15p7n4l9k8j7rmmKk%NQJ2J4K2K4K8
-10914D41M2N5O7Q5J03J15J06P3L5km8q4q7p2k7K3O2Q7R3O4K3k3o9j12j36j27r4o4m5l6k4
-10883D24j8j3j0lJmOJ4J1J0J9J8K6L7M2N9Q2R7J08J10R1N2Km6q8j18j12q0m3qJ0K0K0J0n
-10848G21k1l2l9m2l7k4j5rrnj%NMPPNNOQJ4J9K0K3L0L5M7N6N2N1M4L0J3Lpj4lJ5K9L3M6N9
-10806A129P1Q4R3J12J30J59J87K21K55K79K97L05K87K50J97J24L5o4j60k36k84l00k84k50
-10782B637k06j61j19q8o4l4j2NK1M2O8Q5J10J40J74K03K50K90L30L66L90M05L89L67L29K76
-10756F193K01J18K7n6j28j92k43k89l35l71l80l60l20k70k19j75j28q8m7oK3M6N8P0R8J42
-10730C369J92K41K92L43L89M15M23M08L75K94J80M6r5k33l47m30m81n02m83m34l72l01k42
-10707C047j86j36r5o3k7jJ9M2P9J18J53J87K30K72L03L21L19L03K78K33J73R9J6o9j39j88
-10681E288k22k51k73k87k92k88k58k19j82j35j03p3m8k6mQK0L2N0O3P7R6J25J50J74K03K32
-10654C857K60K75K82K72K50K19J74J15N2ml6m4k2K2P4J29J89K50L16L82M59N46O48P77R53
-10629A0395J189J498J904K416L013L711M534N421O218O670O478N479L896K675K554L168L738
-10612G4957L425J618j582m835o266n643m278l424l652m830o222o804o209n016l831k900k219
-10595A2289j721j366j105r11p58o41n46m69m05l60l19k80k43k06j80j59j44j33j22j09r9
-10574B013q8q1p8p3p6p1o4n9n5n5n3n1m7m2l7k9k8k7k5k5j7j8j6qlrpkklLJmmopppj4j5k1
-10533G83l1k9k7k7k6k4k6k5k5k5k3k5k0k0j6j9j6j3j6j7j9k3j6j5j6j7j9k3k8k5k3j7j3j4
-10499F5j6j1j7j7j1%J2K3J9J7NkLJ1K1L1L1J7J0J1OLOMmork%lomMjnjkmlkpo%jLljKN%pJ
-10447A59NJk%jmkkmK%jKlLjJ%knn%J%J%KlmJ%ll%j%kjlKLjkjKjj%%LlkkljJJljlLjJkkMJ
-10380A18%kk%ll%jMKLJmlqmjj%k%jKLNjK%%KPlmkj%o%kom%jkljJK%kMLKKJkl%J%kjjJPOJ
-10313I8kjm%NMJm%jLjj%%jmkLkKljmKMj%kkm%%%lKNnkMKN%lkKNJ%KKKjlm%kn%KjojKJmJl
-10245G5pJMJMKkk%OJlLKLklJOJljnolk%%mmkJLJJjlJj%%jlmmQKkK%LMKkjjnj%Nknm%jlKj
-10177E1%%J%KMJjkj%mlJJljL%JM%kjKJLljjk%J%JmmL%lKKkj%%JjMJkjl%OK%knlmmjOjmJJ
-10109C6jMkkM%%LllMKKNJmmjjJO%mkjKlmJNKjl%JKKL%lj%%lKK%kl%JLmlLNk%K%JLllJMJn
-10041D3pkKK%%LOKkjolJJLjlkNMKkm%Jk%%%jmmjkQJJJkmkKKL%JKKJL%mJKj%%jlkM%%%%jj
-9973D1jjJjkL%JjjkjJjjJJLjkJJ%mJj%LmJ%o%jKMKKjm%k%lM%n%Nj%L%JJJ%MKnKNnokJLM%
-9904D0JKjlJ%%ljjjK%jojMJmJLLKk%%jmkOMJjlkjkkkJKMjKkJn%L%%KlKkmjJOkjNM%kmJlJ
-9835C2%KJJJjJjkjLjkjJ%%KKjjlJKJJlmmj%LPK%jJjkJk%LJjlKOJ%klm%LklkLjlj%jONLm%
-9766C6LjjjklJklmjMKKkmKM%%Lk%jJNKnnLLJjjLNjkkpnJLMOjmjljLM%jlLMj%JlljKJlmJM
-9697C2%k%ojMMJnlMKjKJmjK%jjKK%lmKNKjkjLNlmkkkK%KKJ%JJkjjkOljJm%K%J%mjlPP%KJ
-9628C8kmjj%llMJ%JmmjOKl%JJ%%j%kJjLKlKJjkJJjmkJLK%LJlJKlJjk%JjjKjKKJmoJON%%J
-9559C5ljJKjJLjkkjj%jKnjJ%JkJJLKK%%%j%JllkkNLJlojKOJpkJlLKK%kLJjkKNKjkj0jR%j
-9491C0%kJNk%%kkjLN%nk%%K%%jjMLno%MKLkjMkjkkKKJ%mJLjJJKJJklmmjJJLKJJnmMKJj%%
-9422B9jkjMJmo%NMLlKMjmonjOJkjKjLKmk%j%LkJMKMLl%mkkjLPKlkjM%kKmnj%llLL%%JKjL
-9353B9%JJj%KJm%%JjkjmK%%kl%KKJJjKL%koJMJlJ%k%JKK%JkkljJMjkOJjMJknpKQjnJMLKm
-9284C0kMJljjnKLjJ%kJKj%L%K%%%jjkjjKJkkjjmkl%PMjjJJKKLk%K%mkjKjJ%knJKJJ%jlNK
-9215B9jlj%LL%Ljn%Mll%ojLjLLL%mmjJLJKjjJK%lklljLMKljJkKLJJ%KjJKm%Jjkj%JJ%JOl
-9146C0jn%OJkjjmLkkJ0%nnlJN%J%mmjKL%ml%MMKjjJjL%LK%mmmkjMMMkmKKklKJ%jJ%LjkKL
-9078B9JKJkkkLMpnnkMNkjMMknjNL%%jJM%pjKJ%mKLLnkJ%%JJMJnjlJM%Jkj%%j%J%%J%KJmm
-9009B3kMMKk%KjnJJJ%oKNLKKjjkkj%JKJl%nlLJjjllMKKKmmnLNJJm%OJ%kj%JJKKLjkklN%m
-8940B7jmJKmlKNOkl%JjlKLLjjLJk%Kj%jnkj%%jjJM%Jjjjj%KklJKJ%MKljk%KLLjjllKkjKM
-8871B9L%m%jjljk%klJ%QNJnkJ%l%%KmJNKk%%%Kjk%JjLMmljjjJ%%JKloKPLJNOkmjjlnJ%KM
-8802C1J%jKmkMkK%mmJKKJlKjkjkL%j%%LJJKNmpKJJ%kjmjLN%Jk%jj%JKj%%%LLnlL%%KllLK
-8733C0l%J%%jmjLJ%%kJLJjj%jJJJlJjMjpKNKl%M%m%KjkkOLJkmjjKJLkk%LLJkljjlJKL%lk
-8664B7LJ%JjjlLMJJmlKkkK%K%jljKJnjKKJlJOKokLJL%jMJ%K%lJOJmojJ%KjjmjKK%jJLJmm
-8595B9JjJKjjjMMLlokLJn%MKJlk%KLkqkLKL%jjMKkL%JjlmkK%jKLNjnKKm%KKkj%Jk%LkKlk
-8526C0LLJJnJjmLj%jJkK%JNjkjj%KkjlkMNJK%jKkjjJkkljMMLJLKjjKKmjmmkLLlmJPLLKj%
-8457D6kkjklJ%LkpJMJKNll%LLmJLjljKkJMmJKJJnJMKj%mKMlj%kmKLMKlJkmkK%KLNJKJkLJ
-8388E7JjJLLMKNLK%LONRKkLPOMkJKJk%KPPNPLmjopqnlLMJljlnj0qpjllKMMKj1j0klpjjom
-8322E1MKk%jM%k%LmnLLLlm%KKJK%%%JkmkkJNLKlljlMLJJjlmMMJkLKkjjJlJ%jLJk%JlljLj
-8253E6kKKJkMMkm%KjJ%jJ%JLKLJjkol%LJOLLJlk%%jKNLk%%%JN%mklJKk%PjJJ%jkL%KKmpk
-8184G5jKMKJJLJ%%%jm%MKJJ%LkkKJj%Km%%KKjLM%lKMkkPRjpJLMK%%Lkl%kJMkM%km%LKJkK
-8115A20MLJjOKkkMNMKPK%Jj%kjljMLJKkKMQM%KMK%PQOMjKMLNKMONOOMMNLMPOJ0RNLOMN%M
-8048C28PKkLPOKKJljOJ%MJ1RMJJLJ0RRJ0J3J4J2K1K6K6L0L0K9K5K1J5PPJKKLnpqj2j4ppo
-7997F48lKKKQQOJ2J6K1K1J9J8K1K3J8K3K4K7L5L7L5M1N0N2N4N6O3P2Q5R4J10J26J47J78K15
-7961B366K55L01L65M41N17N93O43O56O23N47M53L51K68K48L09M43O33Q21R58R96R05P00M29
-7938A4821J47q3j84j08J20M34P35R17R26P34L85o3n23q98j094j050q03m62j40P2J26K6j94
-7915A3841m79p67r87j083j024q42o07m06k74k29k53l33m40n55o39o69o39n56m68l75k94k33
-7893A689j81j51j31j08q9p2o8n7n3m8m0l8l1l4k6k1j8k2j8k1k1j1j2rqromqpoornpj0jmo
-7854C13mqmJ%nj0qnJMprojmmj%pnlkkpom%mokjjmjM%JKlomJL%lQRj%%KJNMLLONLKJKKJOP
-7787B52MLMK%NK%LLQKPNJNQQ%jMMLNNJ0PKNJ0MJj%jjMLLPQQOJ5J3J1K3K5K7L8L4L1K6J9J8
-7732F97J5J7K0J7Ommmj3j7j1mqj3lprnmljjOOJKPNLKLMMQJ3J2ORJ3J5J5J6J9J9J4J4J5K0
-7684I12J6J4J4J9K2K6K3K7K7K4K5L0L4L0L3L8M0L9M1M0M4M4M9N2N3N6N7N9O1O6P2P2P9Q7
-7650B325R6J05J16J19J28J39J52J66J79J98K15K32K54K76L00L34L72M10M53N05N54O09O91
-7627H928P86Q97J035J208J419J680K015K431K943L526M167M815N323N487N100M051K550J104
-7609E9465J09l33l74l16n38j362k709m120n169n671n640n178m429l623k905k329j879j536
-7591A1463j270j065r04p80o75n87n21m63m15l76l41l09k80k53k29j97j79j58j39j23j09j06
-7569A984r7q7q2q0p5o7o4o3n6n3n3n0m5m2l8l6l9l4k4k6k6k6k6k0k0j8j1j7j9k1k5k4k0j2
-7535E88j3j6j5j6j4j4j3j0j3j8j1%Jqj2j3j3nmlqpj1mqrj1j4j0qj1j0prnj0j1j2j8j9j5j5
-7493A46j3qrj1rpnMPROLPJ0J5K0K3K1J7J3J3Lkj0j3rnmnmorj1qmnopolKKkkJLlnmLNj%%J
-7438A38Jnl%KLkljojmmOlmkJj%J%%jmmjkNJknjNJ%JJJoojKN%jjp%J%%jJ%jMJnjkllKKjJm
-7370H4lLOnjOK%nkmkJjnp%N%kLKLKK%J%j0nK%%Jljnkjk%Jk%Jl%LKL%JJkLJlmMJnjJK%jnl
-7302E2MO%mk%JN%K%nj%KJjmljjLOMjk%knjKjkmKJ%LlKLljMk%JjKmj%%K%%LMLmn%LjjMj%J
-7233E9Lj%MjJMkjKJKKLJKNJLKJMJ0QQJ0J6J6K0K1K4K6K7K1K0J2RNkkknj0j2j4k1l1k9l1k1
-7183A68j7j7qpj2j4okooljjjlnp%Ko%jjjjJKjkKJl%lKJkmmPQLkpkjJjmJj%Kln%%%JKknJO
-7119C3NkjjkmklLOKmn%KkJNOjjjlKlmMk%MljMJLl%kk%jK%LJol%LLLJ%jmkNJ%KjnJJojLkk
-7050B4%KLMjkJJk%Mjknm%LjKLj%KKKklm%JJllMMJljJljMNkmJK%J%%LknJKKk%JlLjKjjJlk
-6981B5J%KJ%Kl%l%J%%JKJJkklj%%%KJmmKOjlJK%lKM%nlKLLnm%KJKJkjLKLlmKLLlm%knJjJ
-6912A8MK%LllmKLKKljKJjj%m%N%JNj%jlkKL%jk%kjjOLklkkj%M%lkKMJJ%%jjLJjln%j%KJK
-6843B4lkJJJK%KmoLjlKJM%jKKJ%npJL%%KMKknMMmlLKln%JjKNkmLM%jLKjjll%LLKkL%JJjm
-6774B7J%jjjKLlnjLJjnkLJMjKJkkll%jj%LNJln%%jKMMJKlkJJllMK%kjJJK%KKjljkjkjL%m
-6705A8%JKjJKJMJmlnlJL%JJ%LJjJnljkjNNJmkLLkjJK%%JJ%%kljj%jjMKLjlKKLolNJmKj%j
-6636B1kjJjjJKJ%KKKn%kjNJkkkmJNJKmj%L%KJ%JMmkKKKKJK%jJ%mlKKkJjqnjjLJmKKJL%%%
-6567B3k%LJpjMJJJ%kjlnMMKKK%kmKLjkjjkjKklMLJj%%kKKKmnj%%m%OM%J%LK%kK%mjjJJ%n
-6498A9%jjKMjKNkjllkkMJJlMKlK%mkKLJkKlmKKjojKMJlkLMlkJJjkjkLN%j%kjL%JKJjnoLM
-6429A9kk%KmJKJJ%JmkMNJnkKKMmnKJ%LJml%LKlkkjMLlkJj%%KKJ%MJnJ%%%KJ%l%%nJJjJJk
-6360A6jMLL%jKJkLKn%KlmkJlljJKJk%Kk%kMLn%L%mjKLkkK%jLNkmjk%MMjl%JjLjJKKklMKJ
-6291B6kkMJ%KJnnnljJKMJmj%MKjnnMK%%KkkjkjKOLJmkLJl%K%L%JjJ%Jjj%jLljkjjJKkkjJ
-6222A4%LJjnkKLjl%KMkjJKMjo%jmLL%MjjjJLKmKJm%jl%JMNLnjJKmljKj%JLKmkjOKoJK%jj
-6153A8JmlkLMMmjJLKlLK%klnlJNLKKlkjmjJJKJjJ%KKJnkmlMOjm%KKjjkjkMk%KJnJjNKNjn
-6084A7%jlk%KKkLK%jJJkpnJMkLKJLKklK%J%%%kL%JKkjJjKK%kjKOjnJJKll%K%jmkkLLKkjk
-6015A5k%k%LJQOoomJNj%Lj%LmjklPOjjljnnLOKnlMLkKjjjkjKjKNjm%k%%KKKMjkmJjkkJKk
-5946A5JKM%jkjJJjKjkj%KKoojJJKkLMJ%K%ljmlKjJKL%jjL%m%J%JKkjk%MjkjLLJjJ%%jllj
-5877A1k%LKLK%j%KkjJJjKKkllkJljMKl%LLlm%Lk%LKJlKJjnkM%lJKOJnkjjKm%%jNMjJL%j%
-5808B0joKLLLnjK%lkjJmKKjjkK%kJN%okkMNKJJkjkkk%JkmLOLljKLljKJ%%LJmkjljKLLKln
-5739A3jN%KKLKnj%kj%LKjjLNkMOLRJkKKjJjpqlOkj1lJmmkL%%KJkkkJLk%%JKNklKjLKklkJ
-5671A8lmOM%jnLLkkK%m%MLJ%l%J%kMKn%j%nKmm%lmNOKLjJJ%kJL%mqkLKKPlkLKkKKkjL%JM
-5602B7Kl%LJmjlkkLKkJJL%JJj%KJ%LnkJljkLMKmjKNLJ%%Jlp%%llj%JK%jk%ML%kj%jlkJJJ
-5533B1L%jnl%KKJkJkjLJJJk%jklLj%K%Jm%Jj%jLj%jjJkmLMoj%L%%Kjkkj%%LLKjKk%KLJkl
-5464A6l%jjjLJkKK%lkJLJLkrjQNJJL%poKKKJKkmmLOJ%kjknkKMlnm%OK%JLN%l%%%j%%jjkJ
-5395A3lkmjMJKKJjJjmKM%kJKJKmkkm%%JKPJK%mKLL%jLkmmklKK%jKLkmKNJmnolMNK%%JjjJ
-5326A3Jkk%ljLLLJlJJjl%%%jmNMj%%j%kjMJlmJJjjkJK%KNO%lk%kkKJJJ%KJJl%KJnmJJ%%k
-5257A3K%JjlKKkkNJkkkkJ%jklJJJM%MKj%JJkojJlNNmkjjJNjOM%kolNLnm%MMkmjKLKKm%Jk
-5188A8%J%jklJkoJMKj%K%Jl%M%%kKjnK%jJkLKjJJojONk%j%%LLll%Kklo%KllMLn%KM%JKjK
-5119A6MKlKJljnmlKJkjLL%JLloKOJ%%MJmkJlk%lk%KMjlLNJjK%o%LlkM%K%LLmm%KJ%J%%lk
-5050A3kjljK%LNLljKl%KJkokMMKMjnlJKlLLklKMk%%KJmmKLJJjqJJJmjLJMkKLJL%omkLjJJ
-4981A5MKjl%MjkklJ%lKNJJ%onOKlkJ%jLjj%%%%%jKjMKl%kmrNLJK%loJjKNJ%KjmKKK%JKLm
-4912A6JKk%lplMLjjMJnK%kKKK%MJo%MKjln%klK%jJLJ%K%J%nkKJJJlkLO%%mmk%MOjjnjKLM
-4843A8Klk%ljjLMKk%KLknJ%mkLKkj%nlNNN%mkjJJ%%L%kmJMknJLLM%l%llL%jKK%%jL%mlKL
-4774A7%J%l%L%lom%NNmnJKKm%NJ%kkJKM%lKNj%lnmjLJ%J%lJLK%%kJPKmmlMMKoJjjJkjkKO
-4705A8JjlkkKN%j%lj%KoljKO%jNjkkJL%llkLJLmkJL%LjQKpmJKKj%%%j%%%klkjNKnkLnkNL
-4636A3JNKkll%LOKkkkknlLKKMjljklkMKkKjjMjLLJJjmlJ%JPjpk%jkL%kM%mKLknjMJjMNjl
-4567A7komKJJLKK%l%k%jkMMMJmkjkKKjkl%KKJjjojNJJKjojJLLkJkmJJjKJKj%MLJnoLJjkk
-4498HMMMklkl%LkJJnjKjJM%%JJjK%KopJM%JJjJMJljj%%jlK%JJ%%jklJMP%knj%kmJ%kMKNL
-4428A7JKkkJj%%mlKMJjj%%JLlkOjljlkO%ljjjPMkJnnj%jLM%kjLOOlklpJJ%%molNN%KkjKL
-4359A4Kkk%LmKJ%%KllJJkj%JL%JJ%JkmKNk%klj%j%%MJK%j%%%KJ%%%%JjK%%kkL%LJjkonM%
-4290A2JMll%JKMJj%K%m%KjkkKLJ%jl%joJ%KMMmmM%jjmLKjLJ%LLlLJnlkkNkkJJL%lKknl%J
-4221HKNmKKjl%LNLmnnMJJkjMJJ%Jj%mqm%OQjlKLkmljKLLKjkmKKLOj%Jj%Jmkj%kLKKjonJL
-4151A2JKjjj%%jkL%mJLJjkJJKJJLmnMLkkJLlklm%jOJmj%KkjMjJJ%JjkKJnlKLJJNJonJMKJ
-4082A3J%%%jJNjJLknk%NJmjLKKLJklmkMjkljkK%KjlJ%%JNNKJljKkjmmJJLKJ%jkljkKNkl%
-4013A2MNnnjK%JKJJKljLJljK%KJJlmjO%%kk%JKLkj%jkLKljJ%%klLjjJKMKMjomlLlkkJ%lj
-3944EL%LKKl%K%%KJLJJKjolMLKL%lnJLKJ%kjQKn%%klJMjKLmjLk%JLKJklknqMQKK%KllkJJ
-3874B6lmj%kjjMJJK%Lml%L%ljj%jJJlnLK%%Jk%JkKKj%Km%MJ%KK%mljKj%K%%J%kJQkrl%%l
-3805H%Kl%JjNK%jjKMLm%NjlKKlm%NKljmjK%LN%NM%jmomKN%Jkllkkl%JKKKJ%%%jkL%mKLjl
-3735A5kKM%JMJKkjMLkLjmkknnKJ%Lk%KMJokjklJNJJ%mnjNKLJl%MjLJnj%MMKLmmjnj%%J%j
-3666A5KLmoLJJLLjkjKmlLLKJjl%KKlJLlkKJKLnqjJKK%kNJk%kkJkkJJLj%KJMKj%JKkkj%lm
-3597A4KJKLJJK%k%mlmjJJKJJn%%lkkLMK%LKkKjjLM%mkjMOmkmkNJJmnkkk%LjLM%KLj%J%ll
-3528A6J%kLMLjkJ%KJJllKkjMLLm%JK%j%JJlmKKjJNNJllj%J%Jkkkjj%OMJjnJ%kj%J%KL%%L
-3459C7jOOjjnJ%KJJjljjmMK%K%JlKPl%Jj%mjL%JJLLLLNLJjjKQOMKJLJKLJj%KMRPLQJ5J3J4
-3392A74J5J5J9K4L3M0M7O6Q8J17J56K04K42K37J82P9k6j30k24k73k57j93j35q8o2m3l0k7
-3364B50j8rooj%J%JMQQQRJ3K1K4L1L7M1N6O9Q9J18J54K08K76L64M48M85M12K28K1j91l87
-3329B766n27n42m47l11k11j40r8p6n4m0l3k6j4j0j4j4j0rpqn%LOOPJ3J7J8K1K7L5N0P0Q7
-3294E30J22J66K04K28K20J51M8o0j52k38k73k43j82j21q4n9m2l1k3j9j3j0j0ppqnqnlnpl
-3261E1nojkkknj%Kj%KLjlKMolmlNJ%%Knn%%JLKJlmJKLknnMMllk%JkomLMKNMKkJJLjjnmOO
-3192B4jjlojlJkjk%KK%NLkK%JkmmJJL%jK%OKnl%%%JJkk%%JKjjjjjKKLkjnmlMLjlLNk%KJK
-3123A6JJjJmkLK%Jlmj%L%jlOKkJj%%kjM%J%olL%n%K%JJNMJnpkj%NJJLkL%jJLjjKm%KkkKk
-3054A3kkk%LKlJLjKKmjlmkJMNN%lmkOJnlJKKklMJ%J%LJl%%k%JJjLMlJ%jj%njJJJJjJK%%k
-2985A4Jkj%NMkMM%mJKjllkmjKKmOKlmJKjljkMKLKk%jkj%%Jjj%KLMNJJMlmkmJKomljJLJkk
-2916A0JNjjKLK%mnolj%OjjjMKj%j%J%jNNMlqlNL%kkKjn%J%mk%LPNkmk%mnjLk%KkJM%k%Kj
-2847Fl%J%Jj%J%jJJJL%%jkLLlLjmJKMLKjk%%lmjjMJl%JKnjKNjJJJjlkjJL%k%loLLj%Lk%%
-2777HJOjkLL%k%k%lkMJlkLLjkjjj%jLJKjmKLJjkJkjLLK%LLmm%m%%lnkK%LJKM%l%k%LMJJ%
-2707A8nmLM%KkKmn%kJ%KKklLjmkOj%%LK%jjJjj%%Jk%KKlkKJ%JkoJ%NMLMMlplkj%JKj%jjl
-2638FkLKK%l%MM%ljLLkkJ%jkjJKl%JKj%jKjlKLJlmMJKJmKLkl%%JLmjPjlolJKjmKj%NLJkp
-2568EmKMJ%kj%j%LNMKkl%JjjJlJk%JM%nnjMKKJ%MMljJlp%KkmJLjKjjN%mjjm%J0QjkoJlkK
-2499HKKlkJKLjjkjOjjklkK%OPmlJ%MlmLjmjML%%ljjjl%J%KLJ%kkjJJkklJM%JJKjKJlkl%K
-2429HKKJ%KnkJ%J%jKKJJk%JjJljKklJJJ%kJKmkJKj%JMJ%KnnlMPkl%jkJK%%NKLknjjKLJkl
-2359A0lkjJj%LJkkjmKOKmlNLkM%%kjJlLMkkJMJkkKjkLmnjONlmmPJkJklk%kKJjJMJlJjJLL
-2290A4jJlljjLnLMJlmj%JJJjL%J%kJL%n%JlJLL%kM%nJNJjnJ%j%JKJkjl%JJKjl%jJjjlLOj
-2221A1l%klJjj%LKJLklj%%KJLj%MJklm%k%JNLK%kkl%lKJmJLKlkLOLl%kjlK%j%k%MjJlKK%
-2152A2KkJk%J%%k%%jJmkkjNLL%%L%mjjkjkkKJJMkmJNMjmMLnkK%pm%LLMJkkJJjj%LMj%jjl
-2083HnjjLkjMLJljJoLLJKLJkJMnkKjljlJKlJKkKMjmjJKLKjjK%lJKk%JkJ%j%JjNKllJk%J%
-2013A0j%KL%mlk%ljLLN%kjjkMPKkm%J%J%jj%KKJjmjklMKjJ%l%kkjMMj%%JljKljmjLKkJK%
-1944HJNJl%%njjK%LLlKLm%LjljKL%jklJJ%Jl%K%KjLJnlmKMJMjk%%jjjKjjM%KkkJkknK%nK
-1874ALLKkKJ%%%JK%JjlLknJ%%JJKMJllKmpKNJ%njOLLjkjJ%lKKk%kJkKk%JkjJj%l%JK%KKj
-1804IJn%KKj%lJMk%Ll%LJN%nk%jljKKLjJJnjLJlMjl%KkmKJJ%JkmlJKON%JKlmkjklMljLKj
-1734FNjmKJKKjlK%klMJlkkJKkLKJlkkN%mk%JknJO%kLMMKjJKkmknjK%%lkLMJj%%KKkJKJ%%
-1664A3%KLJjmkkj%JjJOJlljl%%pJK%%k%KjjMJm%%NLmjMOkm%%MJ%jj%mj%KJ%Kjkj%LMJKkl
-1595A3%kqlKNLKjkjKlmjjKM%%KnMLjjlkKNJ%kjLjkjmLMk%JMJJLlnmm%KJnJJK%%jJKLKKNm
-1526A5plKJ%mkKJJkKPKmjkkjJLJjk%j%KKJJkloKL%%JKjJJlnlJJJLkJjll%JJKN%lL%k%%%k
-1457BNLLKkJjknkN%JKKkkjmJKKLJ%kmnJJkjkKKNN%kkKMLJkmkLln%jJLJjjkJJL%mjkK%%jj
-1387EjjJJJKJOLoj%ll%jLLlmj%NJlLK%%k%KMklJJolKkkJJKKKl%MKlj%%kmK%%LkJmlNPKlk
-1317G%%%NjkK%kJjL%mJklM%%LknJKLkljMLkK%mkkJLMJp%MJ%k%LKnmjLMk%Jm%KLJJn%%JlK
-1247GOjjlnLKKJ%mmNM%jmkJM%%LK%mJknj%LLJK%KkknkJKJLLJJj%kl%nnNM%lLjnJ%Njm%%m
-1177@%ML%mjkj%MMJOKkjJkl%MmkkL%JMlkKko%OKKjl%jKM%mkjkJL%JJkjjO%mjmLNKJokL%j
-1107Hk%jJJJjlLjoJjJ%KOJKlKKOkkJkjmoKLk%%kNMKkn%KjkLJkLL%oljLKmKJ%%KJJl%Lnnk
-1037AKNJlJKK%mkjKKKLJJ%%k%JKkmmkkKKLL%jkkn%NKkjjLK%j%%J%NOlrlMlJ%%lJLL%K%Jn
-967A0qJ%l%JKLK%jKkjlL%njLMJ%%J%JJ%JJlJKjjjnjKMlK%mJkjKJKlmjJNNMmqlNLkJKk%JJ
-897I%JJjkJKKKmn%L%NL%%kplK%%Lkojj%jKK%JKkJK%kJjJJl%KlkKKJjmMLokLj%NJ%kJ%JK%
-826A0M%%%lmmKMLlj%%JJLK%klkOJok%jMKl%jjjKJl%kKO%jJLjmkML%kjjmjLjnjkjOJk%K%j
-756EMKJ%jkMJljKmlK%JJ%KJjKjjJ%lmJMLjjJlJLkjJjjjJKjjkkkjMj%MMnkJKKJk%LK%jjqm
-685Aj%LJ%ljNLMJmNLJ%rmL%kKKmjl%MJKNjooLJkkKMkj%KKjJKkKM%KjlJ%Jjkjl%jNOll%KJ
-614A4Mjok%ML%lj%lk%JjkKLLJjk%%kJMl%KmKJJKkmn%lmNRJjlkJk%KKl%KJjjm%k%KKJ%LMl
-544A0nKL%jkj%KjKMokJjKK%j%k%lKMjNLnkjNL%JKlpnK%LKlLJj%%%%%nlLK%%ljkj%l%M%k%
-474@KMLKjo%L%jojKPLjjj%JKjJmJjl%k%MLjJJJ%qkKKLkKJolJ%j%JPJjLkJ%kK%kmJL%KJJl
-403I%lLKmlJO%ljmKMlj%%%J%KK%KJKjklKkkjmmJNKjk%L%jKJ%%oKKj%%ML%lkjjP%m%%lJ%l
-332C%KLL%k%mjMNKln%%kj%k%KjjkKLKLjKJjkmJ%LmljjJNOpK%KjmjKkK%JL%jJLmJjlkKMll
-261Cl%NkLJkK%pLkKO%jlkJjN%%K%%kJjkkljlKMKl%L%J%JjK%mkkJLm%%KNlljJNKjljMkjj%
-190CPJ%lJlqLKJK%JJ%lLkjKLNJjmkn%%Njll%JJMLl%jm%%Njk%JKJOjjKlJmmJKKLJJlmm%jl
-119@%JLPKjJJkmLjnj%Jn%MKM%lJlkMJLNlk%jmjJMLkj%jJmjk%KMljK%KjkJKjLjkK%kKLK%%
-48A5%mmLLjm%KjJmkMlj%mKL%l%jKMKJ%%kLjj%ljJJJ%jKLKl%jm%mkLMkJ%jJ%%LKjjJjjk%%
22F%kKKLll%%JKmmLLkjkLMLJJ%mjJJlkKjl%jk%LMjKmn%JNJ%%%mLMlmkKKjL%n%KLM%%jnkJO
95IKl%%JlKLkMKnnkLJ%mKJl%Kl%JlLNlJMJjLk%Kn%k%K%jjl%MKk%%ojJJ%k%%%%Mj%jLKJK%m
168F%ml%KjKKJ%kkJMJjJK%LmkJ%K%K%pk%%jjLNLkjkjjm%KJKMK%lkJJ%%LJkkk%Lj%KL%lJJJ
240A3%k%KlmllJJ%lkKkKLkKM%kJK%J%%kjKjjK%kKLJklo%%%%JNLjnljKJ%NL%jqjKM%jJLl%J
311G%Ljkj%JjljMj%klKKjL%jlJLKkjJj%%jKjjkk%%mjMMj%KJ%jKJJkm%JJJKMjomjJOMlJMjn
383FjkKljKNK%JJjlKkKmmKNMK%lJklnlOLlllkJL%K%kkjJMNkljjk%MLlJM%JmJLjk%k%L%kJk
455EjJKjjkljLMM%kmjLJm%K%kl%%KkKKJ%LJ%jk%n%jjJKL%kK%kKjlkN%jKJjjLj%L%%%lmK%N
527ILml%jJ%%jlMLlmjjlJKJ%%KjjLJMlJLokJjJjqkJNMLJLJjmJJlJKkm%LLJjJJJk%JJ%lKkj
599EMjlLJKjjKJmmj%MLkkNLJknnlLJKJ%jjllJMjj%LJjj%%MLkojLNLk%lq%OK%ljl%MjKlkj%
671@%%KKKMKj%Kmpj%jlJOMJjnnkM%Mjmk%lLOMl%%j%NJmLJkj%kl%JLOKknkj%MKlj%K%m%KMK
743A1jJmk%%m%%KML%%K%nJ%k%NNNjrljjlKKMKnj%Jkk%kkjKKMOmJJNMnmmmjNKkj%JkljM%k%
814C%kj%LNJlk%%lj%%JOLJkJ%jJmkLL%ml%kjjJKNMlkjK%%kkN%mJJkMOklmn%JKJMmm%LjMKk
886Fk%JLkjjkKK%mKNkjL%jkMMjj%%mjjk%Ljll%%%JKK%mj%LJ%LjkNNJopkLJlJ%JMNjnnNMjM
958A3jpljk%LJOKlJ%kKJkmkJ%J%LLJ%jjMMpjM%nkkjKJLJljKKjklJ%jkJMJKkklkj%jJ%LK%M
1029IkkJJkJKjjJm%L%%kjjjjNKjKkkLklknmKMJKKKJjJljJ%MOloJ%KKJJn%jJ%mkNO%jll%k%
1100AJKK%k%%jljJMJjJKjlkJ%J%jJ%%Jl%LLklLJklJJml%MLKKl%jkJLk%J%%%JjjjJK%n%JJM
1171FklJkKO%mk%mJLKklJJj%KjjkjKJJk%jmKj%KJMKKJk%jm%KkjKJJjKLljKJ%jLKj%kJL%%j
1242A0kjllJKJ%JJllJLl%kjjMOJkjJJLKljk%KmljJjK%JMKj%%mm%jJLljMLNkljJjmKLjk%Jj
1312DlJLJKkkKMJ%lo%MKJMj%k%ll%jkLlJjkKQ%kKjKkjmmmNN%%JjmjMK%kJlkMNJjklJjk%Km
1383@%JK%K%kjLJKKmlj%LjjLJjjJL%kKJKKlnm%J%K%%j%NNkmkKllkjMPJlojjjkMLK%mOJnk%
1454BJKK%jnJLL%ljLjllllJPLlklL%l%J%KOJpmJKOOLnmKOllLlp%KLkLKjjJn%KKK%J%mmjJL
1525DLlkkKLKlm%%KKjlKjj%JL%kKJ%nJJJKljKJjJkkj%JKNJmkKJjmjOJk%JKJkm%LKLkklKJJ
1596GNmjlkNjjjLk%NM%%%JllKLjklmmJLK%lmKKk%LjLJjKkjll%NKlKKjKKJkJKlnmlLKjJJm%
1667aJLKOLpolKJ%LLNkjlmkjjKLllJKMQljkkJJMJknkk%%jJjjKM%lkJMml%MQKljJkkkOJlK%
1738Hk%jkJln%QKl%LJJnlJMKkkkMJMjol%j%%JjjKklJKKLN%mkKLK%JmlJjlJMLJmjj%JJjl%L
1809DKjjJn%LjM%kl%JKKKkn%jlKLMKmkK%Ljj%%mojMMl%%kNO%J%kkKljJj%jJk%jJjKKkJJJ%
1880ELLn%%m%%kJKMNkoKLJlp%JLKlKLMjkJ%jlnj%%%%JjJJJjkjMJJ%mkkL%LJKJlN%nmJJjKK
1951EJKK%lkjjl%KLMknKk%J%LjlKMJkm%J%%k%K%%LJKKmjjlJ%jj%%KJLlKjJjlklLJ%kjKjJL
2022DjlkJKLMj%%%KlklLLklkNLj%KJJjplO%jjjlM%KjoJPKnm%JLJ%l%JkL%lOMLnqpJN%N%kk
2093A%%LKJ%J%KLmmmJk%NKkjkJjkjJJjLMmMJjl%Jl%M%jKl%MJKlKLjomLJ%KKkmkL%%L%lk%j
2164Bk%%MMkmKMkmkMjl%LKK%oj%KjJLK%kljJJ%j%JMKkmj%j%jJKk%JjJ%j%j%l%KLjj%%%%KK
2235DJKlkJlK%%jKKkl%%KjK%jJj%JjmKKkkKL%mkKLKKjnn%OKjmljMK%Kk%%%jkLjKK%JmJJkM
2306DOJkjJMnmKllMJnjJlKjlkLNL%ljJL%mJ%LJlkkKLkl%kkJK%MjKjkjl%NNLkn%Jk%L%lJM%
2377E%JKkLLmJJ%Jm%jk%j%JJJ%jJkJ%%kJJK%jKkn%L%jjjkjJJKKkjkn%LLmKKMK%j%K%JkmLM
2448IKmlKklj%%j%%%J%%mjLKLkj%LLLjljJkKKmkJ%jJJjjJMKmLKl%%lL%oJN%J%J%J%jJ%kkl
2519BjjkJJLKkkojNML%jnjJK%Km%JjjJLJJjkjLKmkjJ%%MLKJmjjKmmKKJk%KjkLMjJJJjllL%
2590Ejj%kjKM%nkJ%jJMJKmjJ%%kjllK%LMJlj%klJMLJlLkJMlljjjkLLJ%JljNNK%lkjKjkl%n
2661cjM%%K%jjnKLLMKkj%JmjKjjjKjkj%%KjJjmkKJMK%%jk%%lK%lMLl%kKJjMJjKkkJKljJkj
2732amJNKKkllLNkJJljjLjJLJjjK%K%n%KljKmJKKkjKJnqNM%ljLKKLklJMkJjJJ%LJmjJKKqn
2803bljMKKMkmjJJjlLjJkJKKNJnJLJljKK%lljkm%%Q%jJnkMLJlK%lLJjMLKjoJmkj%NKljJ%%
2874DKNlqkKPJm%LjkJK%kj%KKj%lkjJJmJM%JljJ%nkLLLK%JmkjlLjJLJm%kjLL%l%NKjnKJl%
2945Aj%%%JKjJllLOPJpnJPkjJjKkjKll%JKLJjnljkjLJN%kMJkjj%j%jkKjKKJLjljLkknlKJL
3016AK%jKMmjJJML%mjJmM%mJ%kkjLPKmjm%JkkJKKKnmKJLJ%Jk%%mjJ%%jJLkJOMjpl%jLNLll
3087E%%kjKl%K%lkn%%LJJmj%MK%MJjM%mmkMJjjn%jJJLJJLKjlnLNOko%j%L%%j%kL%%Jm%KKJ
3158Gl%%JK%%%jjnmML%kjLM%J%jJklJ%%LJjkLJjmmJ%jJLMnokLLjkm%KMJjMOlmKjJKolMJk%
3229A%JKKkJOlkjLKjJKjnl%%lJNj%KKK%jkjlklkjKML%L%kjj%kJ%JL%pkLM%mjkJ%kjNLjjk%
3300@%jKJjj%%JL%JJknJKklKJKJK%n%MJlKL%Kjmlk%JMM%kNL%%nmmK%kjlkNNJkJkl%jKJMKj
3371Gnj%LKjKl%KJ%lJkJLjk%kLkmj%K%Ljk%J%KK%JJkkmJkjljnLQJkjJJ%NJkjkJL%mK%knJM
3442@%JJk%%%%%%kL%oMJMJLLmnjLO%knjkJJjk%N%nkL%jjLJjjKl%KK%%LKJljjlJLj%j%JkJj
3513BkMJjljjJ%KJ%JJLJlm%%%Kkj%lnKNjkKKNJkjljMLjlKJJkkjk%JklJNOk%%k%KllJKkmj%
3584dKLK%JK%jklLKJm%OLlkjlkjJMjKMkj%kJ%klKlkLJJKkkjmJk%MJKLkk%KKLj%kklkL%%%j
3655akJKJj%jKj%kkMK%jjjLj%KLJk%%lk%NMjmm%jJ%%M%mj%JMm%JjKkl%kL%JNKjmKLmkLNom
3726bKMMjNjp%J%lnJjlLKJ%%%%KLJ%kklKK%jjj%%k%jJJjKLJkKJ%jjKKlK%kjKJ%kjLPMlnkj
3797FkJ%JJklk%KkjJN%kkjkJJKJlJLk%M%%lJLKljlkjnKKJJKkJKmlKL%j%%j%J%k%JjKJ%LKJ
3868Gnn%JOJjmLLJ%jJ%Jlm%%JJ%jKJmKjkJKJKknJ%jKJ%jJ%J%%Pjol%%JMjljkLKjlJ%%%Jm%
3939cJ%Ljl%KkLLk%LOJkmlkKjkkkM%l%MLkjKmJJ%jo%jjLLLJM%jkKljK%PjnKKLnljlKLjJJK
4010FjkljJL%JjJ%mmJLJjk%KJKkj%jLKlj%MJkjKKllj%KM%njJJJLKjnmlJj%%JLLjkjJJJLjm
4081bjMMn%%%jJN%mjJj%J%JJMjn%L%j%lkJ%kKJ%MLmljlLMJKJmljJKMkmJK%jKkKKknjKNKkm
4152Aj%KJ%LN%o%KjmjJkKJl%%kKPNj%JqmjJMJKkkL%jnnkLMjJ%%Kk%KJ%%Mjll%%%JJklL%jJ
4223@%%jLKjj%%k%KMk%JkmJ%%%kKKNjnkK%jkKLlJJjjLKm%%j%%MKklJk%OJjlljJK%JKL%nj%
4294B%jKLJolK%MLkmjP%mJJjKJJKmkmlkLO%ljKjkJLkjjjKJj%%L%j%J%j%kKjJJjN%nllJlJK
4365cL%mkJLKjjJKKkKjJJjk%J%Jl%jJKLjkKjjljL%jkK%%J%loNLK%kkKKL%kJJlk%%LKJjn%%
4436@J%Jjlk%KkJjLLKjk%kmjKKKKkLjnLj%MJ%lKJkk%%M%%jjJ%jknljjJLKjJK%jJK%ljJLKM
4507FLkkkJKkljk%JjlLMjM%lJkjKJ%KJjkKjlJjjJJj%j%%LKJ%jjj%JJJ%%Jn%LKLj%jmmllKM
4578@%j%JLkjkjjj%JKK%Kjk%MKj%jLJklklnkNLLKkKj%M%njkkjMJ%KKJ%m%j%Kk%KKqoNMNKk
4649DJjJklJMjl%%%LMm%jkjMJj%mojJ%%LPKoJLll%j%LLjm%JljJLJK%LMKJjlmkJkj%jJ%%%J
4720AKjm%%MJkjkjMJkjjK%LP%nlm%j%%%jkLL%jlJNJLLkjKpk%kll%L%JKLnj%KJJKJK%kk%jo
4791hLJKjkKL%M%m%JKJJJll%JjLJmkjL%%%ljLJK%%kJJJjlk%L%jkmK%JljPKLKmJjJKlmJKJk
4862@KLJkj%npKMLNJkm%NNpmjjKK%jKjjlL%%J%jkJPKJnlMNpn%K%%%jjmJKjkLKL%jlKKKKnl
4933bJK%lJJJKJJ%JjKlkKJ%lJJkl%JMJlkkK%MPlmlkJ%%Jj%jmJKN%l%Kk%jjj%JJJKJK%k%k%
5004ALJmJlll%JMLMjmkjJKJjjjJ%Njn%N%nm%KOLklkJJ%lJL%JKkkNMjon%JKKKN%kJJ%lk%%%
5075DmnNLjj%jJj%jkJNOJnn%KMmj%j%jJMljjKLKLkkK%llJ%%kJjl%L%LjKJ%kmjkj%JM%%%KK
5146DjjJJmlK%kjKjL%%%L%jJl%Ojkk%j%%%LklljjjMMJ%mK%%J%J%LKKlnJkjNMlklJKJJlJJ%
5217CjkkkMJ%jKjkJ%jJJjjJ%olONjjk%jmjJKLJkJKMkkJkJjllOMJKJlmoL%kMJjJmjKjK%kK%
5288bK%kMKM%lk%%KMlllJJk%%JjLMmnkKl%%%kLN%KKkl%%k%j%j%%KLJk%jlj%%LKJLMJokjjJ
5359@JJ%knJKKkJJKKlkK%nkMKk%KJ%KKkl%kk%MLl%%Jjk%K%%KKlj%%jlKJJLkj%KLMknmJJjl
5430dJj%%Kj%l%MLkkLLN%olKJj%j%%%jjKnLJJ%%%kjj%MM%KLjlnjJL%l%%jlKL%j%LJlljLLj
5501BlKJjJkJKl%LlkjL%kj%K%jjLLkj%mlLMLk%kmmMNKJ%KkJjk%%ljJjJKLl%KkJ%lk%kJM%J
5572@NKml%%kjjmjKkLKMKLljJkJjJJNKkJkjK%jJ%kJJJjjJkjjnjN%LjolLM%jJjjjkJK%kj%L
5643@%mJJmkJOJk%K%kJmKL%kJljOj%kKKkmJLLK%l%LKknLMnKLmj0%Lk%JL%JKLjljjJkkKJkJ
5713cL%%LkjLMlkkJjkKLl%JMjmljLJ%kJ%jjlLLJjjMK%Klop%%JPJL%l%JjjJ%nJMKJJljKKkk
5784@%KNKmno%%JKkJLJknKOLJJkkkjj%Jj%KJKJjlJJjjJM%%%kkKjmk%KKJ%k%J%%Jj%jjLLlj
5855@jJJLLnk%jJklJLJJKJjkJJ%lKJK%lLJmkJj%%L%lmLM%lJ%%J%jlKKkJk%JJjlj%JjKLjKk
5926@%JjjjlLLKK%k%K%m%J%KLLjml%LkmjjJK%m%LJjJKlljKKKjljKOjjjkjKKKkmmJKJLJ%%k
5997@%L%jm%l%JkJJLL%jjj%lnMLkJN%kmKMJlok%J%MPOoolLKKJk%%MK%lmkMLlj%jmkjMjkKJ
6068cJjJlkOKjlkNM%lJMjnmLKj%%kKLNLJlolj%JJLLlmkJJ%JjKk%%kjKj%JJ%%jj%KLk%LLml
6139@%LMklKMkjmj%Ljl%JJJL%%%j%jkjmLJkkMJjlkMKJJk%KlkkMMmjJkj%LL%kkkKJM%jJmjj
6210bl%JMM%lJKljJkJ%lLLl%J%K%%jjj%MNkj%lKJmlJKkkMMJj%kkKjlj%%kmKJKjL%%%JKjJk
6281AlJJjj%Jl%j%JjkKNJnnMO%%J%kjKlJJ%%l%kKLljLkJ%k%kjM%JK%%jJ%%JKL%o%LJJjm%J
6352AKkKjkLl%lJMkmJjJL%M%nlKLjllkjJKJKJjMLkjKJ%llK%KKmmJKjJ%JK%N%nnjj%KL%%jm
6423el%JLM%njLLJllkMLjkJK%KJpkMK%%kJjkjLJ%JjJJ%mkNKj%j%N%nJLL%kjlll%jjjKK%JJ
6494bK%%kjLjmjJjL%%KJkn%NLJJj%k%jjJ%JJjnk%M%KJl%KJljM%KKklkLJKj%Jjj%J%kkKmJL
6565@j%kJ%JJ%jlJLJJNLkKkm%JKokLK%jJkJkj%%%K%kJklKJ%JJj%%%%%K%lJ%%%%OMkol%j%%
6636bK%Jjl%%%KJjjJ%%J%KLnnmKPk%LjjJkJnJK%k%L%LM%lkl%%JKKknKJKKojLjjLJjmjlmPM
6707bKlJLLLlmjJK%Jll%%k%%jJ%N%jJk%%JJnJjL%JJjmKLjLOmlJ%jJmmO%LJlj%JLJnk%knK%
6778g%NNJljm%MJj%J%JlqjKLKLKkKj%M%nm%%%JJ%%JJkJJjk%Lj%j%%JMJmjjkK%JJ%kKLMnnk
6849e%K%L%%KJkkj%KKK%koj%%NMj%lkj%J%K%k%jjMLl%MkJkjKKkK%KmmlkjJKLK%jkJJJljkm
6920a0LOJl%JKKklLJLlqLMJon%MOKk%mm%KlKLNmkKjjN%l%jLjjLM%%jk%M%%jk%KJlnm%LLJj
6990amjJ%JMk%%l%%%KljKjnLMj%MkkLKjmj%LKK%jkKNkmJJKkl%Kj%JJL%mjLLKJmjK%mjLj%J
7061Cljjm%%%jJNkkLKKNlmjjJmJNKNLmonJ%LJJJ%JkllK%MJjJ%L%ojJLKl%k%%%Jj%JKlkLjk
7132blmMJK%KL%jjm%J%KlKJlJjkMLLjkk%jj%%lkJk%LK%K%mjoJNKn%QJlkLJL%k%Lj%kllJK%
7203cJjL%JLJjjKkknk%MKjm%KKL%lmMJ%klLM%%jLLknJJK%mjknMNk%JJjLklJJK%k%kjjKKLj
7274BoJjkkjNMLjkJ%%jLLol%%LN%%mkJKKjKklj%jKNJnkK%%%kLLnkj%%k%JJLM%lj%jJLKn%k
7345bJ%%m%%KJKllJLJjo%LJJ%NJlqjOj%N%j%L%nkKK%Jj%%nKL%jJjJ%%KJ%lj%ll%NjlkJM%%
7416cL%Jj%%%ljj%LK%%%kKLjkknjKKkLKj%JkmlLPLK%klk%k%j%KKJK%kknlNN%%J%jL%l%%jK
7487AL%lmKKnmMLLJk%j%ko%PNkml%%lkNOLmlLLJlkJjlKjk%N%jj%%%jmjJMNKkj%%jJljKj%j
7558c%Jk%%jlJKk%jKM%JJ%okK%%LjlLMkJJKKJml%ljKLkMMlmjL%lkN%oNJk%JJ%%jKJjljKKJ
7629BJ%mmNK%lkjJjJNjj%m%LJjLLL%jlm%K%kljkl%KMJkkl%jj%%QOJjlljkKLJkMKl%jn%ML%
7700BlJjj%%KkjjjKNkjjJJjlk%JLJklJMkjJKJ%Jj%jkkMMkjlKjJLLn%JL%ljJjkk%K%qKMKJo
7771gkLNkokLK%J%%jK%Kjk%jKKKKlnkOKjkNKk%kmLOJ%mjmjMK%kmJJkJJkjJkjNJkjjL%KKKm
7842@k%jLlk%kLNJJkjJK%kjJMJokjlKKjkLLJko%Mn%MJJ%jokMKKnmKkjON%JL%njLJJnnNNJk
7913A%jjJ%kJ%kJ%%LjjjKLJmoJJKKjjKjlJl%KMKkl%%mkJNL%JkjJl%l%M%%k%MJKk%jm%Kj%%
7984d%J%%jJLK%jj%jJjJMLJpmlj%LM%%%jJloJKMJ%mJj%jLKkjKKJJjkmJLLLmJkkLJJlk%lJJ
8055ckK%MJlkkKjkNK%jklLK%K%%jkkkkJKj%jlLKL%kkl%K%j%LJllOM%jmjk%MjljMLJJjjJ%j
8126ajkkjJlLLJl%kMJ%%olMO%j%%%nJJLMKmmljKLMKkkjj%kJ%%KJJ%jjkKjjJLjkkLK%lmQLk
8197BkjjKKnjJJkKLjk%j%mjOKnJKklKJM%K%%Jll%%j%jjJ%KLKkJJjj%kk%jKJlK%kkjL%%kK%
8268e%JKKnlKMMj%LkljJ%jKjJjjjJjlkjLJKJjJJ%kJKj%KLK%ll%j%mkK%%lKLL%%%%kjKlJNN
8339GjnkjjJJk%JJ%JkkJ%%mMLK%%%kk%%%JJ%%jlnmNM%%jKmkNN%%j%kn%jJJKKlLMkJjooKLJ
8410f%jKkjKJmJPJknKllKLkjNKJJkjjlJQK%jolKKjl%%%JMJkJ%%kk%%JK%JLJmKJklkKljNKK
8481BKk%%Kl%jKkljLKjjokOL%%kk%%klJKJ%lJkJNMqn%KNMjkM%%%%KJlkK%%km%JjLL%%%jjK
8552@KkkKN%jL%km%j%Lk%%jmojPOkj%%Jj%JkmjLJ%k%L%J%jJjjnj%n%QLmmLLjj%JjKLjJJk%
8623cnKOJJkjkkkJLKkkjnkMLKJ%mlMN%l%JjljKjKKljj%M%KJJJkkL%%m%%jkJLkLjqLMjM%%l
8694dKKlJJJjkj%%LKl%KO%njmpJLKl%O%jjLLJjk%%%nK%%%k%MjkJLJjj%JkLN%mnJJj%JLjkj
8765bJLLmmJK%JjljLJlnJM%qmLMO%JJ%kjmlMLK%jj%kj%kjJKKJ%%J%lM%mmJK%JMJ%okLml%L
8836iMJLj%Jjkn%M%mkMNKMjJJmJMjmkJ%jmkL%%jklKNLjJ%nkjjkkNOJ%jLjkl%%%nkOO%Jjmk
8907fkkNKjjjJNL%kjKJjkLknjNLJ%Jmj%JKl%%%K%n%kkKJkkM%k%JllMKMLjj%%JKKjmkojM%l
8978hjmJL%JJkMNJJj%Kll%KJ%nkLKNjkokNLKkkkkjKJKK%j%%J%lJKjKKljjmLN%jjjKjmLjpj
9049a0JLK%LJ%%jmk%m%JkNKKLJmmLMjJjnjNKlJ%%j%kK%jKKlmJjMKlmKNJ%%jkJ%jk%%KLmLK
9119A%klKL%JjjljMQKnmmn%LLjlkOK%JkJmmjLLJL%jkjK%ljkKjKKj%Kj%K%JKjllNJnkJn%PN
9190CkkkJJjJjKmKMk%LlK%mjjlkNM%jkJKljj%k%Mjkj%kKNj%JK%okJNMj%ojNL%k%jjjk%KL%
9261@l%LmkL%kJJ%klJLNkkjk%jKKjjLLjkJkkMMnkLJkkLM%lNjlj%mk%%KlkJLJLLJl%lj%j%M
9332aKK%kjjJJKmJ%lm%LJJMjkJlljNKlLM%m%mlKj%KjjMKkJJkJJLJjllLKJlkjl%%J%%KklJJ
9403fMkkJ%KlJJKKlKJnKKOLjlokJjJllLK%jmjKLJJJk%kmK%KO%jJjlLL%jl%KJjlkKjjKLl%L
9474@%k%Lll%KLJlnjLLj%KjKJkkjkNK%jjjKmlN%KJomNKmKMl%%%%mMJkJn%OKk%K%kjkKkmkJ
9545a0LONmlmmKPK%%mnMLJK%%kJkkL%jjkL%mJJKjlnjJmJNKL%jKkk%KJ%jKLKkkKMklmjLKkl
9615fmJ%MLnlJOJl%%jmkLJm%J%JJLKM%%jJjJnnmMKJ%LjkKN%ljk%kJKjjmKOJmLL%%kkkKMkm
9686fjJ%%%l%jJMkmjjJKM%JKkMMLmpk%jjJKLJjknnK%MLMK%jkm%JjjJK%KL%kl%JJl%j%LjjL
9757cKJnmJK%KJK%jK%j%jJJ%jjJmkKkKKj%%Ll%KKknkm%LMMK%%jjKJknKJlllKJMMkJjJKknk
9828iMLl%MLKjjjlj%%%%KJjljLKjmjMKJj%MJ%kllKJJjokLNJ%LJklkmkLLJJK%k%mlJLJKLjj
9899Aj%kjKjmkKLL%%%oJ%KkJJj%JJj%Jk%K%JlnlLPJjnlKO%n%JlkKj%%MJ%jKkjkKJMLjkpjK
9970hLLK%%%ljJjmJMkKMjjjmMNmjKJjmjjm%M%jjK%jKMJjJ%j%JkkJJjkKKJnjNKkljkJ%%Kjm
10041ijNLjKJk%Kkjm%KKLjj%m%Jm%KONjlll%jlJKK%%KkjKKKJjllNkl%JLjJ%JjJ%J%klJJKl
10111dlN%KKklljj%%%LNKkjjKJLjlkJ%j%%lJLljJLJ%%%m%jm%%MLnmJJ%KL%%kkjjKJkKJl%M
10181eklJK%KKljJjKjjJJkKJJjKjjjpMPJljjl%KLKjjjJ%%JlkKMKjlJ%kk%OjqjK%LJKKjlLK
10251AJ%jj%%Jj%%jJkj%LKlmKL%kjKnjMlkJJklk%%jMMMKjllmLNkkLM%%okJJjmLLjkkJjJN%
10321djJKLj%j%l%LJl%L%jkl%NJ%k%JmkK%%LJnm%K%NL%j%%ljJJjlLJKJjJJknoKkj%jJ%KMJ
10391fKKK%klKLKpmKKM%jl%k%%JOJjmmk%KJjNKjljJkKNL%lK%kkKKJll%KKmplKKJM%KKkK%m
10461dnjJKKLJkJK%mmlMP%k%%LjmkJJ%J%KJooLLJjKjplMJJJLLjljj%%j%JkO%m%JjmLMNj%%
10531aoK%ljjjMNLjljj%M%lKJkm%OJnkL%kjJMLlkJ%%JjJjj%JJk%JL%Mknk%%j%L%lJMKklK%
10601blL%klMKnKKJ%%%%olMJKj%%oJKJ%klJKk%kjLP%mkmLOLjmlK%LMKk%%njK%%KKMJlllMm
10671doLLKlK%lLjmJMLjJ%JjmoKjLNjjmm%KJmKLj%k%J%kk%LNMjk%kKK%%KlmkNNjmnlNjljL
10741iMKjJ%lJKJjJK%kmKNJjKlkkjj%LkkPJ%J%lkJjLlmk%jNJlMKlKnnkJLLKkjLLj%JkLJn%
10811eKKKKjkmn%LLKJLljj%%JjmnKPJmjjlkLLkkLNMklj%j%jJ%p%ML%ljJKNkjjJ%k%KjkKjl
10881iKJkkLM%k%%jMLpJM%%%%J%lll%KMK%JkJJkJJk%LkmKJK%kn%Nj%j%nlKOKjKLJkJKJJmp
10951ekLK%kjkKK%L%%jk%JkJJlKJJKj%kJj%kjNKkkll%%jK%%kJNJKjkmlJJJKKKjj%KlJKkj%
11021djJLljN%jJkmj%ML%%%k%jlk%%K%J%llKMLJJ%jml%LKJK%%mlj%Kj%Kkj%jKJKLjkjJj%k
11091gkJLJJ%JJJmkjjJM%nk%kKJMJjJ%J%n%KJkj%jJkKK%KLljLkMMJl%j%%jJJk%loLOjkmjJ
11161g%KMj%jKKKjl%jklJjkL%J%JjKK%%j%K%%j%jm%%joKNJ%kjj%LLJkmKLjkJJjKJJlkkk%%
11231a0jjj%%LMLKpmJKMjJKlmKJ%KKJLlJLKJ%kok%%MJjJ%klljJKMj%%%lJJNJpmkK%JLJlmJ
11300a0LJJ%mLJ%KJJ%km%KKkoJJkkjJ%PNlk%%jMmnLJkLJk%jjMKkjJMJkklk%K%kKj%jj%JLK
11369eK%mJ%LjJLMLkklkljLkljl%OMl%JJKklJK%%kl%KKjjML%j%mlk%%%j%Kj%%jKj%m%Lj%%
11439a1LMkkNJmlJL%ll%KLM%jJ%nm%j%%JNL%kl%%Kk%lJMJ%LKkmKJkKMjkJkjJkKJLjllkK%J
11508eKLnkLkk%NKo%M%kj%jLkmjPLlqlMJj%KJMjkLKjL%kkk%KKlmJJ%%Jj%%NK%jkJKkK%%km
11578fLMjklmmjJNLKJn%J%LljLJJJ%mknLQJJ%knJJj%JK%KKk%%JJkljmljKNJmkkmMJ1Kmklj
11647iJKjkjjjj%NJKkmKJL%j%jJ%jNJmlL%olLJKjkKKjLKmkJjKKk%NKkkLJmokLMKkL%jjplL
11717a1MMlpjK%JKkj%Lj%j%JJKK%jJlkJMK%%%kJklkKKlmJ%M%jNLkl%llkMJJjKjlKKLLj%j%
11786dklJ%k%NKLjjjmKJJ%JkjJk%kKKjJkjjKM%jK%%omKN%j%%jK%kL%jkjLJKJnkMKk%k%jnk
11856a3NL%kjj%jlLJJJ%J%%kj%K%kLLjjLjmKKLj%Jjm%%JJkjLJjjjLk%kjKmk%kJKOLk%KKlk
11925dJj%jklkJM%OLmmnjKLkl%KLLljLJJKJ%jkjkNkkl%KJjk%%M%n%MN%kkljJKK%%kKL%mKk
11995dlJ%JJKKjjm%Jkl%QO%jmJ%LJlj%jmJMjlkk%%KljMN%jjjj%NNnpkljM%kmkJLMKjjL%kk
12065a0lMJJJ%kJJK%kklk%OKjlkjJKJN%J%%%JM%lnjj%jKMKjm%jjJjJJK%LjlJJkkJJlkKMJk
12134dkj%%ljMK%jmmJ%PLJK%JkJMmkK%j%l%%ljJLkjJkl%LlKNknjLKLLJ%klLJ%%k%lmjOJjK
12204cLkmm%KNMKjKlmkKjmjKJKKljjk%Q%onLM%MkkJjKJ%K%Lprj%NLjL%%J%Kj%J%jlk%p%jj
12274a6NNJKj%L%kJKK%ll%l%OJn%%%jj%kkJONjkJJkmJ%kmKLK%jkKjJljjjLK%M%kKK%lmJkK
12343f%jKLK%jkjjjJJJjJMKkJkjjkJkk%jKMKj%JJL%j%jj%jjljLkkLKKMjkJjKJkjkkJJjklK
12413dMJJJJJkljjkJ%kJL%lkLLKkn%KJLMkmlkMLjJLJ%klkljNK%k%Jkkj%jLj%NKjjj%kljLL
12483@lLj%jk%LJjjJk%%KJjJmJKjJjMLlkkkK%%JLKJlj%J%mLMJokJkjMJmnKjJKJMMlokJKJK
12553@KkKMo%J%kjKLjkKj%Lj%koJMK%k%Lk%M%kl%%%%kKnjJ%JKJKJkmjLJjKJj%kLLl%JLK%j
12623FkmjK%%N%oJMJJJnmjJJkl%MJJJJJ%lJjjJJK%K%ljJJk%Lm%KjKLJmjKKkJKJ%%n%jJjl%
12693@LKJokNjkljLJKKj%JJJJjKLj%kljMjkj%JkLKlkKLJ%%k%JjjJ%jMj%%mjkLMljKl%JkKK
12763GL%JKjJkkj%njJKlLLkllJL%jjMM%%%kjjJJjj%j%J%JLkkjJjKLNjm%%KJJjjkJj%jmLLj
12833A0kk%JjkjKLJ%%KK%JJ%lm%KLMKnklkJKK%%Jk%KML%nk%jm%MJjmj%%J%NjljJNMJmjJJJ
12902A7Jl%LKjnj%%JnmJNKLLklJKLJj%j%KlmjLJjml%KNkjkmjJKJKKJJMjlnkMM%jl%MLKmml
12971A1JJKJJmjKJLKlmJK%jKM%%%jkkkJ%jLjJJKMJkl%L%%Jk%j%KJk%LJjmjJ%jjJlkJKjJ%J
13040A9L%JkllkjJJJjLKjkjJJ%L%KkjJJjjJKjkJJjjkj%JLKKJjl%KJk%%LjkKllLJjjj%JjlM
13109B0JKjJKjKJkjJjJJjJMJ%kkkKKJjklk%%K%j%LKjkl%JJl%KJKjjLLK%jklKJKlkJK%j%jj
13178B6%JjKJJJkk%j%L%l%L%Jj%kjKK%
13204C0
##PAGE=	N=2
##DATATABLE=	(X++(I..I)), XYDATA
-52330A9n%%LJJkj%JkJ%okM%LJkln%LjJk%Mj%jjjkjJKNpno%JLL%LljjkK%KKMMklojjmjNJo
-52262gJJ%MJj%lmMlkkmkjJLKljKMLNJnmJ%pklkjjkjMMJjJjlJJMJomLML%%lokLj%Jjk%%kK
-52193b7KkkJnljjMJljlJJJ%jkmlKOKklkMMJkmmLKJjLmjLjjKLll%kjlKKM%nlj%LNjn%mnLN
-52125d8%r%MJmjPJmjJkMMlk%J%jmljJKLk%KJkJ%llnNKlkjlmLN%JJjkmLKpkJKL%lLLk%ok%
-52057g3jJJmkjJOLok%mkJjMMjJkJPjJllklKKllKkmKLnkkJMLloLM%%KJmLLpnmjJMOMknlKL
-51989h6%%omL%mmKL%mLJlMKnKjLJ%JJ%%lo%JKkljn%MNMJ%kljNKjJnJKkqlNlmljMnLMKllJ
-51921a11lL%lJPjklnOjnj%jnLNokJK%JjJJK%KJlkLNj%JkmnKMM%nKJo%J%njlkO%m%PQlolk
-51854a27L%JN%qnjMOLKjonkkkMKLkjjnJONjo%J%Jkm%nlJ%jmMJ0Onn%mJmMQ%kKmkmkLLlOk
-51788a36ojl%NpkMLjkPjlln%POkm%LKJ%%%jjoklJJN%nkjJkjjjL%jOLmj%l%Jk%mL%jL%Jjn
-51721a58jMJoLKpkNKOKLOjkpl%lJ%omJRLmlMnl%KmjLJljM%ojLm%%NPLKLnljooljKMkMJLM
-51654a59llJOnjkoL%mJ%jkk%jMLjL%lPLmKjj0%PPJljJj%lLJMjom%k%%j0kQQKnlp%L%Ok%n
-51589a79NjjlQOk%rm%jJL%moMOLjkkK%%L%%M%JjlkkjkKkol%M%JNNQlj1kPJj1lONLMJj0qL
-51525a84jop%J2%jlKkojKJlJ0QloNMPmp%MJ%qnJ0klMLklNLJlr%MPklJMMmj2kKLOjkKjjLo
-51462a85j0%N%nJLljLJnmNMoMJoQMpNR%kjJjjL%mjjkKjpll%KPK%lKKkKnmjnNLLKj%JjjJK
-51396a89jJJlLLlQkj1qOLl%LjmllPKJNj%lmjkNQMqm%KLmjQlkJjmjL%JJnj0MMojLk%%NLmk
-51331b02NO%ojJj%%OLokKJkpkMJJOQJnpLoLQjmj2j0LMKjO%mKRM%lkroJJkJL%klNMMjMjrk
-51266b07JjLnnKOOqJRJJnlqMNkJO%njOOKqJLlmjLkJKKojojjkKMlkQMKLMmj0JRKjlnmjPOk
-51200a96jm%PJJ%n%orkMMLPjomJ%JOJknmKjKNNjmkK%qrNP%LKKJmNjlKJjpkkNPKmoj0%NLJ
-51134b07LKjJ%kmKJjLmmPRkKoqjNmoJKMjKOKl%Kjpj%KMKmj1NJMJ0nkJMMmlL%nJnojJKNJp
-51069b12nOJMlnmmkQR%lLM%mKKjJkk%klK%%LK%LlokLO%jkJjl%Kj%NQ%j0kOLllJMkkpmJJO
-51003b07MJkkjKLkmL%LMJk%%oqjOLNKllmJJ2%plkJJpj1RPjnpMKOklOOk%K%%mLkJLppkMKK
-50938b08JPjjlqJNnJPlKR%rllmPKkjJkkMKL%oOJ0%OjMJlj1j2O%pjKJ1LkmlNjqlKJKMmpkK
-50875b13%k%QLJmnl%mkjLOMPM%%lmjmLKpn%%KkjLLLlLOJjolLPmJlj3pMOljRJ2Jk%on%Njj
-50810b10QknkLQlppjNNMkkolN%LJolMNR%omnmkkNNJLonQOonLMOlmMOJKqrKOJlnjLJKK%lj
-50743b10jKomp%MLMmJKQPmq%KlpJOJkKNJkNkqmMkK%m%PMloolOQLMKkmmlNLjKMljkLPjrmK
-50676b10N%mpKOl%LJMOjqJOJpnkj0%LMQ%%jMKlJ%opKL%LjPNopj0KROP%n%knOMJllKklLll
-50611b10L%lJLJmJLM%njjMomLKNjm%l%RNnolmk%L%lLLNkljnJKkJnkNKk%%MRKrpKMNMnk%m
-50544b15%NNjjMjqJPJmpm%NJ4Lrj1mOOJ%LK%jkllOjjmoQJ0%nnmJkkKLjjmmMLk%Jj%KkjNj
-50480b13JKJKN%qok%KL%kJmjLk%Mmo%NMl%ONj%pLKLlLOjll%KljPKlKmnlNLMKljjJllkjJM
-50413b08jLlrk%JPLmKLnk%%JjOLJokLmjJnMJ0LlmjjmLJ%MLkqml%RRKkJkMoqLPKqJNKljnn
-50347b16l%%jRNlLknjjJ%jjKkmkKKOJ0mkomKkjLLlMQJkK%lkpp%KnJLJKNKNjlmkjKLjnMQ%
-50281b06nl%JkoPQJnJjkLJmjm%NMlpKMjOJnMj%llKNonJOMplK%JNkrJNJKl%jj%RjpjLJpLR
-50214b07NkkjljjnnJRKMjljjlJNKLo%%kKljKKllRJj2kLMMjJKj%%kLNllJ1Knm%jJ%rJNkoK
-50149b13OmMMlokj%LJjjKL%jJLlpkQQjmkLlklkjkNKJJl%J%j%KkkJ%kLPNJomnnJlkNMKJnm
-50082b20LJmokKLLjkm%pMQKkjP%kKMj%JJJJjJjJKlJjom%%JLKNlnpnlNNK%kNNjjkKLnj1jO
-50016b22QRjloKJlMJmmJK%klJM%J0KjKlqnlL%OKm%KkkjM%m%m%NKKLjnJnk%jNOknlljMOLN
-49950b07jnLlpkJOK%%jOJkKJOnqjQloJKM%nkLnjjNOLm%%lQkmkOmj0%N%kjOQN%noJNokJ%l
-49884b14oJL%JP%JKmjKo%LjmkLmkLJOjNjojJmkJjMjKjn%kMQOJmoLjkLJjljPlmJLjpjLkL%
-49817b16jk%NKkJjlnJKO%KLJkqKPKJ%m%oLOkMkrk%OOooJPkj%K%mLMklnOLjkroKJ0MOJqjJ
-49751b11MnoK%JlkjK%KlNPjopjQQmppjKJjKPo%PNLnl%ljJjKoJjKMnjLJNJjLN%kLk%no%J0
-49685b07O%okKj%%m%jlJjkkK%n%JkNMmKOK%lo%moNJJmmLJkPKjkjjJlK%jMMKK%knlkNJ%NJ
-49618b12%kj%MkpnMKlkKNQnj5j0jRJ1PLnkmkNKjmjkN%NNJknmMJjpoLPRLkj1pjJMN%J%kjO
-49555b13jmk%kLkj%PPmnkmJNPKknjNKLjkj1j0MMONkmk%MnkMLLo%%NkoNOKJnlOM%oojMlLJ
-49490b13kk%jkJ%njJK%LmKMML%krmJ1MkNNkkJrmNpnOMMJplPj%KmmJ%lmjJNNMNkkLnljoMO
-49424b13Jkkm%jKlkMPjkPLKKmj4rKJlkJJ0NkjJJKLmk%JnJMKJL%rkMLJq%NLkKjnkk%%QMQL
-49359b00nJoj%JqnKLKMjm%oJLNJLknlJjJlJJkkojOOPNoljJ%nJNl%j%Lj%j1JOJ0MnqnMK%P
-49294b12LmMMPOrokJjlKkj1%RMkJlJN%mmK%nnKjpoKRLL%jkmKKLK%KPlo%JKLNkpo%nmNMMl
-49228b20%nJJ1MkNkj%%mn%MlkKjjNKolJ1NnqmlkKPJjjKM%lNKLkmJmMPjplmKLLJmllJ%JJm
-49163b21MKKLMJoqj%rrJNNKkOkkLjlkNLLQlplnjjjkM%jlKJ1J2Jj0oljMJljQN%jjlnokOjm
-49099b29NLJjORmq%nkR%KMlmmmMOj%KJmJOJMNkrmOLmkmKjpJKnNkk%jnLPMKJKjpmplKOOLn
-49032b20pmKjkljMPQKJj0kOMkLNmjlm%K%%%lKRKmjjjPMr%onkkMOMnJL%llJOPKlmjpjRRnq
-48966b18oJPPJrnlLLKmjl%LknkJ%OLjK%qoLkLK%LMj%NNLmqp%P%nM%MN%rqKNKQ%qN%%%qlM
-48899b23OLJlkl%MkKLk%MNom%JkJ%OL%MkrkJKKrlMlqJ%KPJmNJjjOPkrK%Jm%koKMjRMoj0K
-48833b23NjJLlokKlPNMkllj%kMplJ0RomJlnjOkmnJJOMmj%LkjNLlkmKLJK%MMnklMlnkKMKj
-48767b19jlo%LJNlnLOj%%omPKNMoj0m%LKPJ0%mjKlplNNjnjMjMjokrnMJlLROKjJ%mlnORpk
-48702b23%lNM%m%%klj%LLnjKLMOJJNmnjnlKlk%jLk%kONJ%lMMlnjjNJolNknJMMlmLNPp%%J
-48635b15KmoPKqLOLlLKo%QjJplOjpkjL%jmkMLJKr%J%%KOLjlokJJjklNMkmmjnKjJ%NOr%QK
-48568b21jjkJKMKj%jkjLMJKkmpjMJklJkKNK%NKorLO%j%JpKM%N%K%qkKlnnOQJrJL%kjomJ3
-48502b21QqjMJ%kll%QJ2lkjqkjJjlQOOjroMOmnKMJjookjQQjQJmnlnlk%OKrmO%JojPLJKk%
-48436b21LmllL%NPK%KmjoJKnmLJKKklnMljJ%P%kmKjLOlOLnpo%j%Kmj%Lm%J0L%J%qqQJ1jl
-48371b20LKKJmJLpm%JJl%MjK%%%JkmLMJP%l%%n%%KNpojK%ljNJqljj%Nl%JklLKLKJMp%JMN
-48304b17kJ%pOQlMmppoKQK%O%npPKjlJkKPKMK%pnolKMMLLlkk%mkLO%lJMLlnnKklOkoKLkL
-48237b23jpnKPOLqljlLL%jKO%JlkPKp%k%lOJnjmoNJ0nqOMlPKojkNKljpnK%JKjLKjOLKl%J
-48171b19mNljLJKkKmKLpm%Jo%PMllKKJnlM%L%omNmqMJ0LkOLolkj%RKmJjNjj0jMojK%lkMO
-48106b23KJ%%%nloJMMRjJllNkkPKonjJNKmJjllmjPQmoM%nkljNjkJkLOloOOmnloLLMmoJML
-48039b30KlLjNMokorKJ0JjKLOmo%OOklK%%NMjMjq%MJl%mLmPK%JojrmLkJkkKmMLLjl%%PRj
-47973b14%JjLPoqjL%kJNqrNkLPMllopjKKLj%%oKjOJkMPMkpnKm%Lll%LMQJomkjJMmm%KKMk
-47906b24%KJrlLMJkkrQLmLJ2RooMNLmmLnoJmnL%moLNKJJJmQklKJjKKnk%LJ%jllPNLljprK
-47840b33J0JnLKmo%klPNjKJJ%LJklpkKjKRM%Jmo%K%JLJrmklMJkLQLKlnLKjJqn%jMOLJomK
-47774b28JJLKMl%jkNQornjNKJjlMMjjmmj1KOKLJjkjL%%L%Ml%Mlj1%QQKmlllkJLKmjNOnjk
-47709b26mnNNJJlKMJljKqmPJOJrjNJmllJKQ%oLMJ%kmOjolkOkokNkJOnJjmNOOjL%llk%%mM
-47642b23PKokJjJmnMJmmMLKoLPKj%JrqJOMJKLMm%JqllLLkmjlJ0Qk%%okJopQJ1jnkmLKjJp
-47577b34ojlLN%JNNlk%%jlOJmKJkjjJJJ1kpMKjjLopJNJ0jlkmKjJMmkLL%noj0NQPJlLoJQN
-47513b14JkkmpjMLK%MJmk%r%KNmp%jkmkNljMOMLokNPj%KNNjj1rmMQNmpJMKnkJOJkJkJmjM
-47447b24Mk%n%nKKmJLM%lnlNMoKMJJ1lrjjj0lLMNjJ%KKNjomJ%kLjj0JRLnMORLLKlqljrnL
-47383b31lJMMKlmjmJMNJLjqnJ2QlrjLkjLOK%mpLL%%%kpqMNOmpJnkJ0OOLnkknknjJKJjMj%
-47318b32OkJPLpnj0KQlr%JkNOjjjKjl%LoLMPlqNKljjLjnKmKPLJ%mL%LljJKlMknJM%NJMK%
-47252b14ookkNJnmJkK%KknKjLL%okKJjL%JJNOlkolPK%JmmjL%LkmJKLkq%KPOK%kJponKQkL
-47185b28KJlojJO%M%%%JjlkmmKJJ%jLMJnj0jLNKjLKjjJKkMMNKklj1lOKjj3rPMJjPOkjlLj
-47121b28qk%PJ0KopjKJjkOLkojK%RKkLkkpkQJnnlJk%k%MK%lkKOknmkjLLkKRnn%OKnkMJ%m
-47055b37lKNLklmJMmKM%%kk%mLMNLnKLKJ%%ljlkKmjOOkLK%llmJQ%rpLjkjkKJ0NjJoLlllL
-46989b31NLmjMkllLknlJLLPjljkojLJLMKmjmjOOMrkJjkjkOLKklpkMLkrNNKjKjJklklNP%m
-46922b32MMmmLJKMKrj1k%k%RMnKjmlKLJMlnjkJPJK%j%NJN%nkJMKM%noKNNlpmJnnKLKpoNQ
-46856b33NKN%mlKjnmlnlQLRkqMPkqKPKKKqjkmJ%JJ%%JlpjL%jOOOlplL%lmONQ%lkjkMKpNO
-46789b19KLkmkLqrJMOJJNJqlNPoj4mQKJ%jlomOJ2k%LnOMnj0nj%JjMKlJknPOMjMkjMpn%j%
-46725b35Jm%kLmLJ0jpLKo%%JjMNlprkQNJNjpjK%jLNko%klKjLLLkOJnJJokKKKpmJPLJK%J%
-46659b29JmjmJMlmLknkL%k%PNmJKml%LljkOMlKloJJ0jnPOjolLnjM%nlMKKkMOkolkMONj1q
-46594b43KLjmjLOjjnKNMjJ%n%N%kj%%lkQQkmnMPjlqKJ2OknmkJpj2nJJ0N%LKJ%oj%lJnlRJ0
-46530b27LmorMjJJOOKokLJ%KKN%%jlLJkLMmokOlkjnlLLMNjlpmkjMjJJ%jkJ%kJJjlKkJJRJ
-46463b26opJP%qMJ%J0L%lk%MjnKkqk%jPNnmKKj%jJLkmJKMlmjOJk%MmmmJKko%NJ%OlnKJll
-46397b44%OKQLJMrj3KPKqkNnmjMNkjLJQJmJK%mJKlnJKKK%%%mjn%KjNJKkmJKkmN%jKLnlMK
-46331b33jJkOQ%npkM%KkoNJ3Nrk%Mn%j%mnmLNnMLjKLJkJjlnmL%p%NKlJMNJjJJJojK%%jJJ
-46265b30kJlo%MOL%Kjp%nMjjJroMROKoo%LKOLnkPJqrlQRmkLKkllqk%NmLNJK%poLPJjKJMj
-46198b33jj%jnNNk%l%NJMKmjJqkM%PPkqplKKPJMLnqjkkKJLjJLm%OL%lLJk%mjjMP%kmMlnM
-46131b27P%prJQj%kokLkj%klKJLKn%KkqmL%lNJ0KjkL%jJll%MPKlmJ%j%M%jlNPmnnkkjPNP
-46065b23%jnj0lOOJmjnkj%MNJ%Jk%KmKmr%OkLNKkJNjlmOJjK%%KqmLLlMNloKKJJ%j%Nko%J
-45999b32nkL%KkjmnNMJlKJ%lklMNnpjKMJLjlkNMLl%kkLklONKj%LklkJjjjjKKL%jkj%%lkk
-45932b40%LMqoLKLj%j%LKjjLJ4Joj5rOPLLjj%mjN%no%jJMjKJj%nJKKKjloQOPJpjLOJomkn
-45867b40kRMjjllqmjNMQNkmmnLL%njJlJLJnmmROrJJJ1JjPOnlKjopnkKRM%mpkJPMjMKkj0j
-45802b42PolljjPJOLkMoj3JL%KMjJMll%lkLMKJJknp%OLKjJLlPMkLJjkjlnKQ%pnNkJmokKL
-45736b42JOlnJ3MmkookMjRjmLlmJlJljPkJKjJkJlJOjMOlmjKl%JjokMkNOjmmML%jkjjkJ%O
-45670b34O%JmnkJJo%MlKLnMMlnLKj%KkmlLQJlqmJMJMMlJNM%qlkoNLmkMM%pmKMKmKmmMJj0
-45604b53LM%K%%kjLLlj%LLokKJolKKjn%KjPN%oJjNJ0MKkj0kKmLmjjNNj%NOlmknjmPQJplk
-45539b41lKQMMmnKJroJ%%Njj%jl%NjQNJLJonnLLnpPPqoNJL%kljNJnjjjm%lkNNJnnQQJn%L
-45472b39Kkk%%M%nj0mLjOMLK%lkPL%jjMJrr%jLJ2Nlkl%Lkkjn%JMjkKJOMmrpnQRJJmkKKml
-45407b45ojOQJ2mj1KLmJOLnkmlJkRLpj%OKkjnkJQPlmlpJLPKJlkljJrLJ0l%JjjqljJLJJ%o
-45343b50mNmJLKJ%mlOJ0JLlnLJkomMNmlo%KMKlLkjLJN%jJkJl%m%mMMkkLOlkjJkm%NLmJOk
-45277b40rkMkK%JLn%JRN%jnKJLJj%mKNmjMj%nmom%PLMMoKmKmp%JlKklLLjN%q%LJJjkjMO%
-45210b42lJNKj0mONpmQMj0n%MOLjjjKpjmjN%QQmkjmmjLj%J2Mj0NljMkmKkmkONKljLKoKOL
-45147b30mnmKjoljPKnJnkLJ2%jOjokjKKjjlJONJmjmoOjJPklkmJMJLjkkL%JkmlnlNO%NklJ
-45081b42knlKOK%jLOKpMLlrj0rJP%KKKNoMNm%jNMrj0nNKkJKNQ%j1LJ1kjj%NMLjromlkJLN
-45018b45LJlNPmmk%JjrJKJMKJKLJlMkoKPMpj1j3OOPLmLJolOJ%LlJOmqllNJkJKLJpnOjkJ1
-44954b37J%jojlnLOjKMNjklKMKJlm%NrpkjKJ0Kkl%mnjQMkqkmKLOKkMMMKlplprKJ1KkjQJl
-44889b42lJmmOjKPmj1nPJ0%kklJmJRljklNMjLJN%%kKkmlkjjkkj%KO%km%kJLJJJjLLJkkLJ
-44824b38jJql%LKkl%LMKnK%KOmj1oJ4Q%jkmKJ%mkJmkNQM%okkkjLJnnONkkjJLjmopMQJJjL
-44759b43ojKOLmlQLm%lqokJKMjKMljJMJo%MJrro%PR%kLM%lmkMQNKNrj1JKjkLOkpm%QNjMj
-44693b42KQmlKlmjjmkjnMQLplKNnMMJlNjmMjk%jmjMjMLkmlLQkkj%kmNRkk%%kol%%j%KjMN
-44626b41knP%ONkkmmpllnLMJL%%jln%lLNQKjmKL%jKkrKKqjKMNLmj1lKRRkjJnkKLLMjmjok
-44560b53n%OJljKKmKML%pnNJLPJ%jjKmnllOOJlkJNkLkjKkNkojkPjkJOlMkmNOlmpl%%Ll%R
-44493b41MoqlJKjJKomLKNNNLnlllMMpoLQOK%j%kqrKOlnOO%lnOOKKknlmpmMKKQlJjLLLKop
-44426b50MLJKJnonj%nJJPQLLpj0oOJJLMKkLKKlqoKN%k%NLlLOn%%%KKlomMJjkLNjlq%JNRK
-44360b36PJp%mjqojLj%MMKkmjmLlJOKM%KJ0oj1%JojjkMOJj%nKjnjM%JNLkn%Mp%MlNjokJN
-44295b49k%%nkLl%POnlPJL%mMP%pjOmmlONMloJKqrkNMmkK%kjKmNMk%%jOMJnpKPKmjnknJ%
-44228b58j%Kml%%JQKjJJOkmlMMmjjLoOJKPnmkkjK%K%kJjjKmLO%m%kLLLmkJKJkKjmNjnlKM
-44161b48%jJOJjqKJjN%Lkn%lj%qjOMPOllooJMj%MJnrpMPRnjJlkjMJJkJNllJMKj%pK%mNMo
-44094b54l%LMMM%mmOkrlqJRMP%mmnl%OOkjJ0jqj0MQOkLlpPM%q%PMkpj3kMMkpLRkkJjJJ%j
-44030b54JNLlK%pkjJQKM%rnmJKPOJKKj%pnkOMnjkKL%kjJ%kjkLJJJp%LJ%Kmj1kPKlKMLkno
-43964b63kLNJM%%kjJJn%OOlopJMMl%J0J%mLKnjMPjlqn%lJOmLLlJm%LojjnMQJjNjnkkLLLK
-43898b48m%QMomLLlkJnKJJmk%nlLMLMLlLPlJ%jJmJlnkKL%LjJlJPkqmkLKmJOm%LlmmKPOMj
-43831b43pkKMlnKjMjkLkkK%kJ%%PRKjp%lkKJlmqkKOPonjjMMkkjjJKOjJMJNlj0mkjKLMNlJ
-43765b46KojmmMJ0%nJJj0kN%RJokjNPkljOjkjljrp%JLRL%jkoplOKojN%JJLJmNPKlJlojKk
-43700b59MQNonP%mKLlmmLNKpjKJnjjJQNomQMnljOOkorrPOkjJKLJjj0nQRJlmKJmo%J0J0kq
-43636b50Jm%KkpkKM%%N%J%%%%%L%KJmnmlQMn%%%jkkNL%JjqjOOJkKkkmmJjkjlkKRPkjklKP
-43569b47m%kqlQ%mljJKjjjJLj%KklPPjmrkLONlJmlkKNMljKLLlnKJLQkJjnJKL%omJLkMlrl
-43502b62N%jKJKL%j0jMMnj2MQjjKJLjlknJKQKMOjnjn%O%lLMOmqokjpJLPKlKOqlLJnKQkjL
-43437b50onkMJ%JjKJLkKNknpJLK%llJjJPkjRKlk%NOmpKlJml%oJkONK%k%oJKklNRJpjMlmj
-43370b58%N%JjmKNLknnkLqjONMLKlnkJo%JJKNlnKPjJ%qmNMKM%JjK%kn%Lkmkjj%%LL%%MJp
-43303b57rNPmj0lJ4LqljLQ%J%n%QLpJKnkllLNKjKJ0%ljjomjrp%RPLn%O%kkJPPmqJLKmLNm
-43239b51rmjjMP%Kkn%kLKKloMMLNjnJPjrlRjJJOqoNPj0j1JJKPNmJnKNkmK%Jjjj%K%lmJMO
-43174b51jj%kkJkJjJjKLM%nMNkjnpLJNJj0JNpkLMn%%JMKjllrKRLM%omOONlkKj%kkLKKKnr
-43108b58MLjkJMnJOjljkJPjk%NjpjMnkjMKj%lkJoplpMJ4Qmm%L%KLnJMJJnj0MO%kKLKloLM
-43043b53lmlpOP%JJnj%lJLjj%PKMJlpqJNkoKPRM%pmK%nJlm%LJ%J0Mjnmk%%%M%Jmj%MLJor
-42977b67KLkLKKJqojNJJnmPNLj%J%qmjQQKKjnlk%j%QjpjL%nkLPN%Lkq%LQJmokkKJmNJj%j
-42910b59kojK%NQmnk%nMPJjlMoolPLMLjkMkokM%KQR%qojJkMJmJmjJmNLollJkKPkJ%ljRjl
-42843b59knkOJ0roLM%mjMMLnrmKOLLLKkJjknKJkkK%LLo%%lp%NNNJplJmk%LKkMJ0LK%nnlk
-42778b63KlJ%m%kJMjLjk%njOKMOMkppoMNLOLoonOLjmmKkJMMjjLJkJJ0mnmJjPjqmPkjlpK%
-42712b70OKKLnj0KNJ%kmNOjoKR%jm%JjkjNL%lm%Lpo%KjlLL%NMLJnJ%NK%npKR%mkkjkJMMk
-42646b57jnnLJJlNmmJ0PmLKkmqmlJjMRkKMKnNMkmkk%LKjjljjJLloljOLom%LJNOK%KpoJJm
-42580b67JjQ%l%kNLn%Mjn%%JkOLmmmkjkK%mQRnnJllLMKL%llLJjJLlpl%jMKJLlkRLpnoLRM
-42513b58J%KlKMJkopmMLJJ%oJ%KJlnNOl%KkkJkno%NNLm%OnqOPNrplQmmKOPlmM%JONLMnrk
-42446b61jooPMKPKnknkLJ%KMoojOK%mkKJ0%j0rJKKk%N%%k%O%nrkQPml%JNmoLKmJMJLlmMJ
-42381b66jJ%j0%J1%m%JKMnjL%lPPL%lkmpjJLnmNLQNmnqJNKn%MNmomkklJ1PLkjKKmonjMJq
-42317b75mO%%NnLlrRJ0rkMMnmJNKlmMK%LJmJkl%nJMLlKMkjnkMLPKjJpmnMPRlqJLkPokNNO
-42251b50lllmlOJllLokJkkMJ%MNkqj0RMl%KNJ%k%J%PjrkKjJKMKlmnoJMjLkM%jK%KNJqmJL
-42185b65jLLjkjLMJmJjmjjl%M%LMMJnpkKJJjljkmMMkljlOL%jrLPMNOlomoJNKonOkoNLLlK
-42118b65RmqljNknJPNJqmJ0OJ%KnnJpMMkoKPNJJnnrrNOoJOMopJLN%NRKmLOoojlmmLJlKJo
-42052b74pMQ%jJKNMJkk%jlmkKJOP%rlN%mkJNlklKmk%QQl%kqoMKROjjkK%pllpKQnmjnOQJj
-41985b69qMRLkljMJKmoK%LjKKo%%JmjJKJmmJKJPjjkJ1%nJokKL%MLmJ%%lnmmjRkmKlnJQOL
-41919b63nrjJMlLLkljjOPJmokMORMrojKJjro%ONjkkM%nlmkLRQj%LmmnNKmk%MnMQrqLMJKM
-41852b67NnkjOLoJKlkkpjPQMKkmlmKJJJJPjnJLqnMjjKkoloJRJ2Kn%kpMJo%LkjQl%%nkMN%
-41786b70ljmKJJOnlMRMjjj%lJOnmJjKOmqkjJkjJNOjnjlMQnoj%JPJlkJOjjkkjjLLjonMLll
-41719b76PPLKl%jkkjnlkPRoqkjKlOMM%MnrkJ%lmKKnjjLKOKjmjJjRNJNoonPNmplj%KLKPQo
-41652b62qolRNrlJKJRPopnNLJMjpqNLPJpkMkjJmkOLrmPL%poMOlKQm%%kkMMLlnkljLljPK%
-41585b68jLolNK%kKQ%JjNL%qplk%KkmOP%kk%K%JjojNMolJk%NJKjklJJ0noNKr%jmKjmOJ0%
-41520b65nl%JknkPMK%J%mJqlLMKknnjjLLLOJjKnnOJJjJPkMJnknkjMJk%jlKKKMlljJ%MJml
-41453b75QmnQKlKkKOKnjlmL%ojML%lkJNLj2MLnL%KRJlpomJKMMjKM%n%%%jlmMlKLOkkMklK
-41387b68jkkmJM%nkOKk%%%J%OJ%qkMjjLjl%llKN%jlKONjkMM%ppkMKojROkklJQNroklKPMk
-41320b63mkMnmkjLJojLOjl%j%JmlJLJJklLJjJ%kjO%kkM%%mnLQ%nKJlkjLkkJLR%lKknMOJl
-41253b68jMJlpoKQNlr%LOkm%nJQ%lMLjlnmJLjmNOJlnpJ0O%lpJlojLOKJOPmnqJM%mroMJ1N
-41188b72%mMLknNLn%M%JqnLOKJkj1kNLLmlLlNJjjJK%KljMLkojRmnK%NNnpn%KL%KmN%OomP
-41122b71JjkKJolKJLL%lKMJm%jRPnqjKj%lmj%NolmKMJjLMkqk%k%%NNOkmp%K%jNK%lonPkM
-41055b79RjlpLJ7Kj0kjJ%%KKJnKOmoopqJ0J0%llLJn%kLJ1NqJljkLOlnj%kqr%J2JlLJnKPo
-40994b84pLMMKLJ0LjppLJKJkMLnmkqJJKlNOKjjM%kMjqmKnk%LKKjljJMojQM%MmnjQJmKJ0n
-40929b66kjmllk%%NMmpjJ1MmkmkkJK%kM%lM%LljLKP%rjJlKNjmkjLkJlJMjjnNJljnjMKljL
-40863b81kJLN%NJ1Jj0qJmNQklpj0qMKMKkKJjLjkmKKllPNj%Mlm%NmJJ3JoklkmmR%lp%Ok%M
-40800b79kJlMKjJLJkMJlj%rn%KnJJPMMPMJroLllljKQKmjmpKKKRMjlJlkOLplPJkJKpj0kQl
-40734b83MJ%k%KL%j0qNMknLRKJokKJLMJj0lKNOoj0%jMllJ0J1%pmJKNkn%jPNmLjknmjLOKj
-40672b74llmlOLKjkKo%krMJ2%qKLjMnmKLOQjonkQPkKrkjjlljNLNJpl%jMjkJNjlJJKLLJl%
-40606b73LJk%mpjMKKolJJ0KkkkKnJLKMPLpjjmJlj0omJ2RkKmmL%%kk%J%J%kQ%lkn%JlOJnm
-40542b89KKLLj0%PjO%mj%JKJMJqn%%QOmmlOJpnkKPJkq%J3PqoJLjnJPOkoqNRjmlj%k%J0RL
-40478b63joj3nJJKNRNqj0lnJM%jJNKlKjjKlkNM%okMLpJkkJNMPOnkJonnkJJ0J1lpmJJnjQJ
-40415b75momJLP%%NrmNLKJJ%mJmKK%jKnn%%LkL%LKjk%KklRLom%MlmKL%mkLK%K%kjPopnKj
-40348b91Lj%klJJ0Qkopn%%L%jKjMP%JLMMlkKlrJLLkqNQ%mnKNqmOJmoPmlomQNMj%kkNMnmK
-40282b87lkOJ1MjlmlNKkk%jJNPLmqpKMnmnlJ%MPJnKMkkPM%j2oPNl%mkOLjmjjK%mnMOKjlr
-40217b94nKlMQNKkljJnJONMkmjNmMMknqNjkMOpnjLP%kmjKJnKMjm%JNKj0LKkJLkOjjj%lJP
-40151b76oqk%kLNlJo%PjJKl%OJ0MmkloKNlj0nlRMjNKomLLKkJOmKNnljjkNjjLLknmjojm%N
-40086b93KMPnojjPMmj%%kJJROoLjjlqkPLomJJjLKJoNMMkmljnJklM%PJmlMQ%lrJLK%mloMJ0
-40019b83ojPMmKJJljMmm%opjLPljMMj%l%LKoj3mQNkojlQLONkmKL%jj%NKpLKJ%jjl%lm%LJ
-39953b91mnkKKJmJjMJ2%lNlnjKlnPLnLOJk%pnQPkkmMLm%OKloklLLkkPJ0Noj0kj%jL%kK%l
-39889b89l%LnlNMonmOPjMjnL%NjjJJjjkJnjJmmONLJpmKkKNNKjpj%N%nmJKKNmKLnjJJljQJ
-39822b84lkM%MJJlmkqoNPMLj0qNMKjoMJoJLjj%NOknKMKk%LjjpJn%NK%%Njj%%%lJpJLMjnn
-39756b98OLjKjmLkkLJ1oj1kNNPmk%kJNorJNOKJ%pmOLJjj%j0qJNOKMNKlppJOKM%MKmnJKjL
-39692b82lkPjn%K%ljJj%LPkrJlnkJJ0OKmnlrK%mLNKmmLMkkJMLlQ%j3njmJ%j%NOPJmjlNQk
-39627b85%LkkNLnpnMNj%ok%ljMNKonJKJJQljP%l%JJJlllljJ%lMJkkNOjmkjKJ0krpMMKKPL
-39561b78mm%mmojJQkkLp%MlKNJlOKoqj1OOONjLMLopJLjknMMjnKOjnKJkKKPJmlpkQPlj3mN
-39496b95MPln%koMN%%KJkKllJO%pJ%kKlqLRMllMJl%l%OMlmkmkjLj%MLJp%NmNLLj%LmoNOP
-39429b76jom%JJLkqlMJLoqlPj%NL%%%Jj0oMNKK%JnmJPOklnkMNOJqJkKJkjRmokKlkqKPMNJ
-39363b86j%qkjJLkjRLqkOlnjLMO%lJjlQKj3n%ljLMJl%kkNMmmmJQL%JN%ljj0JjJOM%LLnjl
-39298b93%klQKoKm%KjO%KkJjJmmlNKKjmKjK%KNklJMlKJjqKj%%KjlKP%Jkj1%N%nJKm%n%QR
-39232b87Jj%Ko%KlkjL%kMNMpj3nMOJKjnJLjNONn%JkknnjkMLnkJ%QJ1KJKrKjoKjno%KO%KK
-39167b88rkjMOj1nROkKljKKjJKjoLOomJJMjPkKKkJlmllJOnpjkOMlpkMOkp%l%%LP%ooORNL
-39101b88ljjnrPQm%LmJJKmNnm%JLNkjrkJ2j%qnJKOKKko%jJL%jLJm%k%K%LOLrnKPPKlrkMj
-39035b96okNPJ%J%jJprJKLJkmmKjLQkqkNNJKkkKKKK%nkjJ%PkKKkJokMnKkoLkLLJ%mkjKKn
-38968c06KmjLMNJnljLQK%m%JJjmlmjQQmnMkPKl%kklj1%J0PJKnj0kKJKj%KNn%JMn%Nq%Njl
-38904c03KmKm%%%lKJLRnm%LJKOK%nlNK%l%jMjk%Njj0mNjlMlnJjoNJMMJLJJJknjkkKJkjJN
-38838b98PjqpJKPmlQkMQnmNJnmKllMK%LKJKllklMj%L%loKjNQMllnj%oJLkjlML%npJOJmpk
-38771c14%%MJ0JJLK%lJmk%onKMoKJ1OpmKOJJkM%poolKLNjJJ%MLKkKJnlj%P%KKlKJMJkopJ
-38706c00JonKNkmPQJNkkllmnnk%LORJnJLJ0Kkj0kKn%RNojopjPMmKNLlmjKMLmkJJjjkkK%%
-38641b98jlMJLLjlklKMlkkJ0%mmpJM%mjoLKKNokllKJ4NkM%oKlLNknkknJkjnqLJ0NJNLmkl
-38577c03NJ0rlmpkKjRMKmmjQjoJnNLRlpkLK%OLnjkmllKLL%n%kjLMLlomKPN%kk%%MomPJnn
-38511c09kkMMnpKOJOLnjpMNO%Jk%%%OloLJ0%rJ%l%j%ko%KkkjR%mKM%Jlj%kjoJ1M%%ljm%J
-38446c04LKNklonKRMOLnkpmMJo%%pLLMLJml%LjJN%JpjOLKprQ%kLl%jrMNKOnnlJmnKNMPnk
-38379c06jmLQNM%opmkKRKk%JpqKLLKlp%J0JllmkP%lKkJ1Jj3mLJ1KqoNJLMKkn%MNlo%jnJ0
-38317c01Njj0%J0MJmnnJNkOoj4LPRkplJMLJlqJPJJkmjm%ON%lpMjnkmMQRM%lJKkjJonJjLM
-38253c00pjOmkjlLK%om%%LNmoNNJm%Lll%%KPNlKOQ%rlkJJllLk%LkkOllOkojkjNJmLnjOKj
-38186c06KMjKL%JmpJ%JJlkmlRKlJp%LJ%%jL%jLLOjjJmnnMLMjnjJpLJ1J%jkllklqJNOM%jL
-38120c02LM%poKOmpoNOj%qjMKlk%jljjKO%JKOjoKKNPjlommnJ%mmMRJqLknNJ%ONk%mKQKm%
-38053c04JjkJklLNj%JpLjJLno%KnkQPMl%PJmj1mL%oLLlqMP%%MMmLLrmNLLjLMprKJmnLOJl
-37987c12L%KpJO%NmkjJLLKo%qJP%JLnrJNKON%nnJLjOKlj0oOKplPLjjlmkJOMn%k%nlJKQML
-37921c04klORK%Jkj0%j%k%ljjj%mlLKlKLlJLOnmK%MJ%jnKjJjJmlNKLQ%j2p%lljJj%MQjjL
-37856c13LKLjNLk%noKLKJLLooL%lNMknlokJQJ2OonlonMPlkJL%kqnjOJ2QlmmJKjmplM%lpM
-37791c21J2Pj%jq%KkmLKlnojjnOQMKMj%pmMOO%okJKLmonJJKlKQknKJJmrjJKOJLkkQLpkjJ2
-37725c05LpjJ0Kpnjlojl%MJOmk%MLkjKMnmmjJNJNMkKKlllmJMKmKNKJml%l%LKJmmlNjlJOO
-37659c06jjo%LjoM%n%kMMMLjK%%KljknkJKOkmlknjnMRRlj3kPPMKKMKmmM%lLLKj0oklnOKK
-37594c12JpkNJJJmKMOnjllJ%LllKKO%mnlLMOjpmokNQMNkoJj%%KkjLLjmooNN%lnlJ0OJomk
-37528c21LMKonjlklROKLpmK%M%%LPLnp%JjKmr%MNmkMNLnk%LPLJokknKLJk%jJOOJ%qjMJlm
-37461c14pNMmlLRjrM%oJPLKkJLnmmJL%komojMNmpkjMMNLL%pMLnNJJKkKRNpj2ojJKlmPJl%
-37395c25knjKRJ0MmKLJmlk%kML%lLMMLpM%pmlnjjKJ1%mkroLjOPlqkOMjjJ%kMjRjnmmkMN%
-37330c17lkjjjkmKQQPKKJmonmolNOKMMjoj%kNllQ%n%MknKjmnkjMJNnKNlnrnjPPKKjnjP%k
-37263c25kNKMOppNKlnJMl%KjoKO%j%kMjknNRmk%kjMJLJo%%LLk%krKM%%lJLjKK%kljJNlkL
-37196c18jmmj%JkJQMm%KoNLjnKj%MMlkmnLolMNJkmLPkpNOkJMJ%LmkkJ%mjjJLN%k%nK%%%Q
-37129c11KnkJ%j%jMKJlKKJnlL%m%%KKlknj%njLkjKMjkL%J1PrqmlKMJjLmlKJKJ0Nnj%jn%N
-37064c15Krp%kLJPQOJprnkL%kMOMKJjl%kojjPKnkoNRJlJooKj%MPjolMjmklK%JQ%Jk%kkMp
-36997c28lMKK%kJMllkkMNKlLkolkKkjNKLN%npoJRKoPJnJmlLLMNPNlnrmJOkmJNKjmjNjpLO
-36930c18JmNLKlnqkNKlJJJkoK%JNKjnlKJ%jR%%%%lpj0jLkMJ2OLOkrj%l%jjJkJlLQKoj1%L
-36866c28%LPNKlpkq%%lMJKPMnmlmNN%jpLRO%mmj%knnNNKkMLnmLQpj2JOMn%NLKqmLLkmMJk
-36800c26jJKkkJLLNNKM%j0j0qmMLN%Klpk%Jj%LOM%mmL%pLlkNJ0NkjkKmKM%J%kjlpKJlMOM
-36736c15l%jomjMQQJj0kN%jj3lKLjlNNjoKKPkmlpjlNOMJJKJ%kplNMmMPMmLlo%KMjqplKML
-36671c24l%mkjNMjKKKjjknlnkQLJJqjPOJjo%JkjjLLLmlomLMoMMnkoOQJjrLPNMllJmKMjMM
-36604c15rqmMOMLnkJlpJNjlNN%j%jmookKOOk%lJK%Knl%kLKl%MNLjJllLMjmjMJjkJjJLj2k
-36538c38Mjk%MNJ%KOMpmKJJ%LKKnpkjMJk%%JkjpKR%mlKN%no%JplLjKKJLJjPmmJJKNMmlnK
-36471c33Pjjk%MOLLklk%JJp%jnjJ%LNnmjjMLLKkpmjKKJlNKlOMmnMlnOJKmpOlpKQNPjlJKQ
-36404c11knpLnlqjJ2PmommNKk%%LKqkOjLLjJLRkokkoLkkLj%klKL%KMj%mmKMjJLlmlJK%M%
-36338c29KjmLonkMJk%kLLllj%MQPKLNnnj0NQQJj2j0jOLmrMJJK%%Klj%KOqq%jJlkNJ2Nmj2
-36276c39%%kPLoJk%l%LLkJMLRoj2rKJ2KmK%NKoLknmlOLjkkKKpJLjjONno%JJJjKLLljqjJ0
-36212c33JmkJLkjKJkjQQLrlLKqnkNQ%Ljk%LLnj0jJkkkKj%NKllMnjNJJlJ%MOj%LooLk%NLK
-36146c26KlrjPjLlqm%JJJOLmpjQKKNlnmnQPm%LlKLJkMLkpnmLMqj3KOOONljJ%%plL%%NL%n
-36080c35%MLJlkjLjmLjNlnkLMln%KN%%LMJjjJj%lmplLkJKmJj%MkkKljPMjmlMQNqnpl%MJK
-36013c41MOMnOLlJrlLjJKnojMJplLQQN%oo%lQJ0lmpLKqKkm%MpmPO%kjMLkk%llPNKmjkjNj
-35947c33n%j%%qmLJJ1MjJkmNkomLjQkpmLQk%kolNNjnJ1JlJOmpK%lnJKMmKPK%%JlnLLJno%
-35882c44KljjNJKnrJOOMmmNMqlNKJ%kK%m%JJKKmPJ%%lLKKpnlkN%%kLKlkJmJOl%JlqMKJKJ
-35815c41QJLl%nj1KMlJmJlKMPKmo%NMLljMKmkMMlnljkOmoKOLlrkjKKjNLlNJmkkKJ0RkoJj
-35750c32nkk%%JmolKQL%JLJo%KoklKJ2Mkrp%NQJmKOLo%%kqLJr%NNKmkJ2Mo%lmMKqomMOjN
-35685c39M%%mjK%Qlj0%MM%mlLljjmQljQKllJ%lLMNnplMLlNJMN%Jj1lj%NooMPqnKqmJJ%OL
-35620c48MNjLJmpnKKJNkJ2NnjmmMjjLjjmkJLmOPnKlr%LMlj0%ONKPNjj0lkKlk%JNNNKj1nK
-35557c42%KlJLkKLk%jlkkkNOokljRNnn%MqmPKLjOMoK%qknoJKMml%KNPkmmKJ4NqpjjnJ0%M
-35492c40LnkKnm%NKonmlMRPPJjlnomkLK%nmKMOJLlmmKLNj%kmOM%K%lnLLnr%jPJolJKLrqQ
-35425c60NQMKN%lmjJ0n%Jpq%JOMjnl%jJPP%kmmnjMQK%jJJKMjprLOmmO%ooljJ0PLmm%KOJo
-35360c43mJlmJjJKLLpmJJKLMmjkLO%j%LJnkKKpKOJlKpq%KJQknpkPLjlQOKJkkkLOknJlKLn
-35293c44mLLMNO%krnJK%lnMNmjNkmkMKlm%JnjQjoKJljNLLkj%lLMNKmknKJjjJjmlnKQNmkP
-35226c40Pnj0j2jRNkjOnlMJJmnnk%MMklJJ0jomL%kMjmj%KMjnlKMMKpJNllLOo%L%NM%mmom
-35162c61NjNOMMmmkJMjkKJlmjKlJO%kjlOJ%Kljl%KlMk%nKRklklLjlJM%kJjl%NJJq%LMJl%
-35095c49k%kmKLKPMmmjjkJ%K%%j%mJjoKMjnPNjNkqjKMKmo%JjKLMnjknkj%NQNJljjkmjKmM
-35028c54ONLkjmjmlk%KnKKlKKl%OkkKjQpj0jPKOOMlmpljMNJmkQjj0kLR%Jj%%lok%lNKMjk
-34963c53KlmknNLmKPOlMPrjnnLmLNJnlKPQJMjkmkoKJjjpnMJLMopkOk%j%joJRKmJQkjKkOK
-34896c47%mmMm%KnljN%nJMKjMlj0jOKj%lORMmjlLJnkLlnJJjJnKnlMNMMjMOlJnn%%jokjNO
-34830c53poLKkK%jjKk%QJ%NLkoklMK%oqLKkJLNonJMO%pkJLLkJjkPLjk%MM%kp%%jJ%%jmml
-34763c67LLJJmkPKkjJnjJjm%%LjROKmj1q%KKPkJJLKjmJKmJJJO%nmJNM%M%jrpkJLMmmMKKL
-34697c56lrJPk%LKjKKmjlkoLLNM%%ppnKLPKNmjNK%olNk%ook%%jRRlpokMNPKomJlMNmLNN%
-34630c50KjNMoojkOkj2lJQJ1nokJ0NpkKJmjJkqkPJLJn%MMlnJkKQlpnJQJkNkmmLKkmkJNmn
-34566c68jMOklKKMLq%%%JKLnmMKMJkmjJjJjmNjrNkjLmkONJ2knn%QPjnjL%lo%ljKkJj%Kol
-34500c68Nkm%P%nLNLKkOjkm%kqoKOMoJjJLmmJOJJkjllOJ0LplONkqoQLjm%OK%pmMmmnJP%K
-34434c63%jJKll%NMKljLn%%njnj%MMLOPmnoKMkm%Mm%JlkQLlmnjjqJJ1OmLjjqmMPMm%Jj%q
-34368c74pJORPjno%OLmqLjLJ1JoJKlJMK%ompkMMJL%lkNJjk%kjKLLMK%JLMoj1q%N%KOjjJj
-34303c59njL%%knklKjklMLON%%qrn%J0MllpqKQLMj%LJL%jq%QNKNLkopmMLNl%lKJpnkMjKj
-34237c72JQLqnjjJ0NnjOMj%JjnrmJklQQKJJllomJQM%%oj%jLjm%KjjM%JkkMmmkNOKnLLmq%
-34171c75KjKPkplJJ0Jo%nLKmn%LjJ0OJknJLmm%%%lmMOkJLNnJO%LJlpJ%NO%Kkj0mkOJJlpl
-34107c75JKMojMMjnKjlnlMOmLM%Njj0njNKm%%NKkjLJmOJoOLjlJmjJ2Nkk%mmJnrJROL%plO
-34042c66lKPjnm%LLnm%MO%qkomLKNKK%Nmk%LJJmnn%PNNLkomNKkmjLlkLJ0Poq%%j0lLKlk%
-33977c80%pjJ1J0MJkmnJJnljNKl%QPoo%pkNMOLmpJ%L%lLkqlONmjKkknMK%NRNkrmLkoQPJj
-33912c65o%%nmpkJ0NJjKNNKLlnnrlMKK%loJOLL%%JmpJOnjOKkmOJ0JkmjJ%JmjmkJKkN%%jn
-33847c76jrmJ2R%mmLJ%MKlnMKKJlj%jmM%ml%KLppMJRPLopllJQNnoKjmJ%jnLKLJLMmkMJmk
-33781c78MLkpk%MKMLmjjlK%omPRmJMKpKN%L%km%ormJLkkKPJjKkkKJjkMLlNjlJJQJj0%OLj3
-33715c80oJJl%K%K%%okMONJmk%jOkLNllklpNM%qmMPMjn%MJLJrkKKJkLJljKLjLLknljljLq
-33648c91kQP%JNJknoML%%LNknjKkkK%jm%poJKJLklLKNQmqMjk%LknjOJOLkjKkNkrKKmLOJj
-33581c75jMnm%kNOklK%kjmKLKJkrjJLKlJOP%ppKLKoJjpjRQ%mJkomJOkrPPmmKQOjmkLJlmm
-33514c84J%JKMljlnJJMLll%M%JkmlONkLjkmlL%%%KjJkKMNJ%lrKMPpj2oRNKO%pKPK%%orMJ1
-33448c70Omk%koklmJjkKPPJklj0JNnjjKMmKR%lMljKoJOlqmmMQJNnj%ko%O%Jk%M%kpj1JOj
-33383c95nQJkMLjLJ1opJMjJKJmqrJOkRO%%%%ljnJLj%JjMjLMoJLojlKPklmlJNjpjJOJoMMO
-33317c77KnkJMNmolpmLK%PPJjoJklL%MmMkj0MMLnjkoLMnKPnmOMKjlnJm%OJo%LOlpLQMjoJ
-33251c84MkpkJJkljkOPlJOljmrKLnkPjjlNLKJlONJj0oKJLl%nQJjLj%%kJoKNKnq%JNJkj%M
-33185c88LKKlJloKL%ljOKjl%jLnmNLkkMKnnOOJNlpjmKMJlmkMMlk%mlNKojNLMJolLMMlnMM
-33118c82n%KlkkmljLONL%lLpqlLMJNjkJloJPKJj%nmnlKjjjLQKLOQnokqkMM%lMjjNKrj3NJ3
-33052c90MllO%lKknlNQpqPNJLlmMjoojOJ0Jo%%JkkJKknjjjJO%mJNP%LmmLjmKMlkLk%jlo%
-32986c98Ml%PLklJkKMQNolP%oo%LlJJKMjnMNoqq%PN%Kmj0jPRLknqppKJ0QJkqj2JQOJk%nn
-32922d07KPMK%LlJ%Kkj%L%j%j%mKkkkkJNP%o%MMJoMmmLnrknLLKjKLl%ON%mjRlj3OJnJ%k%
-32856d04OkmPJ0jLkn%lqjl%J0NjLKnjjJLKjnpM%%KlklokNOKlmJKjPlk%JOR%lkkqMMKJj%K
-32791c89kj1oJ1Qlj%JJn%LmmjMNmKRJqolKKL%J%mmllQQoolMKJjKMMMkljOlqlJj%%MLKjj%
-32726c94kLJLlnkMlLjmknjOJ0mjjJNKJmonJJRKMjqokklKMN%kM%kJkJNknllKOKolLNjJkLR
-32660c87kklpomKNJ%NJjk%jnROmj1mlMQNP%mrlLKljjLOP%jrmL%k%%MJj0kjmKMJ%KKMjkjJ
-32595d02KLjj0MNoP%LkomjMMkkKjkkkkJ0NonkkJJNJKKjjMkmmkMMRKjomlJ%kLjjJLJPlmJO
-32530c92kjLrnJJ0Pj1nKMJJKqKJ0kj3lPlkJjlMKkMroJJjLL%KjjPNmnjNNJLoj3mjLMkn%NQ
-32468d04OJnoOKmMJqklKKkjonjOJ0NkpoNKjOlkMLkJkMMmkKKjjnjKmJQ%poKLk%%kKjJJp%J
-32402d16JOLJLmkkNNjooKJJJJkoJNMjjOOKkLopJjmkLJPNoKM%nMlokljlLJLOK%lj%JNlNKo
-32335c99lKlj%KmKl%LJJmkMKl%mjJKKkmMjmpNNNNjnKLppK%jNLmJNKmk%joKMJnkojOPNojL
-32268d07N%qkKKjkLMNlojLnoKNJKKkonj0MPjKLMMkmKJm%QLJkonlOjkLMl%L%%lojJNl%%JJ
-32202d11mMkONmkloKQnnJ%LkLKjlkKMJkljLlLJ0KJlnknJPJJnon%JnJLMMJLLnrOjojO%NN%
-32136d05mJQJqjjl%%kj0kO%MLj%%jl%JJNQjkqjJoKPlmOOMkmLj%JKLlmpj1mmMJ4N%lql%nJ
-32072d28J0Ol%llkLMJjjMmJ%mmJMN%JMklkj%KJLN%n%J%Jpm%JLJLmmkKLlJNMMoJNOkknnlK
-32006d15J%MJ2mpkkKmKNjjJnmkjl%%k%P%N%%NLppJKKJLJmlMMjpk%%J%KjLOmm%KnjkLJl%Q
-31940d13kkjjNKo%lk%O%ojLLjknlM%jRjpLKKLOPMJmllolqlLKklLNRlmjnJM%lmm%jMNjmKL
-31873d21nKK%kkk%KK%LnJLpkPM%LJMKKmj2lJ4NnkkkoNJnkLjjLmNJ1Jmj0mKnMLn%lMNMnJP
-31810d15kMOkjmppONLmmjlkLJkJ%J%KPrm%kJJJK%JK%NK%Koklp%mqPPNMLmj0J%KNjnLPNKl
-31744d15nkNJ%pjj%LlKjLLkJjKPlrjjLMjppKPNJJ%ojplMJ0%kMjKPmj0oKMKKJknnKKMNqJP
-31679d18lmLKjpkl%LOj%NKJjlnkKjjqnP%kMOlmOMLN%j0p%JLJNOkmLNkmpJJlkknkQNjLKlj
-31613d26lKmNjpLR%kJNJkjmlKJJkoolLJKKloJJ1OjpnQJkKkJOrpjROmm%NQKnn%jl%%LkMLj
-31547d24%n%K%jKK%%lqrjO%JLj%jmmKPNLNKpjOOpjkmlPLnl%KLlmkNJlkJONkJJlJlomjOMk
-31480d31lmjMOKmJLJ%llkJ%kMKljqNJJmmJj%LMJlnloO%%Q%Nko%JJ%J0NnMomRLn%Lj%Npqo
-31414d41L%JKKKM%jLoojMlJMOKklKokjLJnnNNKjjpnOPJ%KMjqnkJJ1kJjjKMKkqKOlkKnpLJ
-31348d36kLLkjO%ljJlLJ%%Jl%Mmo%QkJJ1Kj1oolLKnkRMj%M%kkj0%%MMkRPKlmkjJjkj%LNL
-31284d23mmjmlKKLKOKj1m%mK%K%okOMNJljnJkkkp%LLll%MLJQLjlkmnkNL%MJJ%olKLNlkLl
-31218d38kL%JN%nmLRJnjnj1PPJNkmjomONLJnLjm%koKLjNMkjln%kLqkNOllONLjJNKj%pnKl
-31152d41njLm%KJjNjkjRkqLLklNMlPlj3jOOJjLMonkkKjo%MLjOOKooMPMJkmonpMPJmmJnlO
-31086d47OkklNJl%KJOJkMkmKknkM%l%KmkK%KmJklNkjJkMMJLjplMMJlrnLNLqMQk%NmljQQJ
-31019d32poojKLmk%%LQJqjJMNmpONonKjMJLJ%%NKooNmpONKL%%oql%%J%m%RJKmpPOlpjOlJ
-30952d49NOjKjmlk%kkLMlnjM%mJKNOjmjKmpj%lkMNRjjonKNQklNjoJNOllMjKkpkKJmjJnJK
-30885d50kk%%kNM%lJ%LnoPMjNloLJrLMKLM%oKJnl%Jm%MoKLPKjmJKkjkMnnkk%JkokNJ0jjK
-30819d53lKlKJN%kLKJj1oNORlo%%nJMMklKk%MPKmmkk%OJm%lPNmpK%mLNkqljMLlpJPPqpQ%
-30753d53nLjNPMkj2lM%KLkooLQkJpkNMkKjOklj%JjNJlon%POmkKKNkjjnmKKLkkmjJPjj0JN
-30688d57J%ljLJjJPkkKmoJNplN%OQLk%pjK%LnQMkJknlMkp%RNolkN%kJkj0KkJNmmOK%Mmpm
-30622d67jRNkMkpL%%%%LllkjKlkOkKKjlLkn%LOPJj%lPNkk%lm%%pljRLnJJ%qlKKLJlklMKj
-30555d61POjJm%K%mpmoONkKj%JLJMJ%mkkKKnNM%mmJ%j0mMKLNJ%%jkNmpkK%lJKLlnLJJMKj
-30489d61JKJr%mmQKJKNkqnlJLjJoOPjJlm%mOLkKjjLLOllknjNKjpLNKqjJ1Mmm%KomKQKl%k
-30423d63LlnL%jMLJk%lmJPjP%j0lJmnm%QJ0J0%l%kJKomLkjkomLRJ%KjNLmomjLlQPlmprjL
-30359d73KOKKl%MmooKMLlJJK%JjjNkKlmJmkOR%mJoNJ%MnrlLjLNkjpjN%jjJL%knkjLOLOM%
-30292d57koOMqrlkNQjljrlMMRNkkll%koJKJnLKJJkjRKJMPkj0nlLMNlmLnno%%MPNo%PK%nn
-30226d70%LjLl%oK%lOMo%%NmKJj3lLO%M%jJl%KpKL%O%jKM%l%JmlmoLOkKNm%KjkjlmlJJRM
-30160d68mjL%lpMLlOJLKlln%KkmoLJJ%J%n%LKmJMPNJkrlMLkkMMlLmqPRmqrnNPJ%jPLn%Jk
-30093d74jLNJqo%%j%KNkKk%jMpl%K%KLlJkJjKjMLjjOJmq%KlK%jKKpjJjJQPlkL%kqjK%OJn
-30026d76ooK%kJMkjKlqLMjmJM%MKOLLppMOOkqlj%KLMoonQPqmORmL%onNMkK%NMkmM%omjL%
-29959d76knqJROJ%noNRkLMkmlmqKONNpqokKJLNJlkJOJjmMOpnjmOKKjq%PjnKJ%j%jQNjkKP
-29892d67%pmol%jmLPNLkJ%Kmk%jKMmnqKNMKnmNM%q%%JLKKjlplNj%Q%jopQQKj1mMMLPlplK
-29826d84jJlmrjPMJoKMjlJ%jJKKMpkjL%MMNJp%mKNkjmlKlm%lNRQLoKJmmomMNolKpjMkKOL
-29759d88OL%jkJLllJJ%MJkpmMj%mOLk%Kkmk%%nmKOj%PNm%KkmlJKNLnonMM%JKkjNRjl%kll
-29692d86mj%mnMLlKJmlORKmlk%JlJQJmJklKKpLPnkJ4OlplLKloj0j2kMLLPMomM%JJmNMKol
-29628d98OjMNklKJLkjomlklKNKjMKjmn%PJjol%LOjlk%OLnj%J%NkjJk%pkOjk%JJqjMN%m%J
-29561e01J1ko%kKjj1jJ0PjKPjlkqmNMJ%jkjKnl%OllQKkpjKMjJNmnO%mNo%MLNJJnqJLLk%r
-29497e04pLL%ON%jJJ%L%mMJknLQjJjlj1qKP%%MKjLjmmJJ0Rkmj0mNNnkLM%%kJk%oKjllMLK
-29433d95jljLjjKKpnJ%mLN%jjKJ2MmM%jmjJ%mmmjNOmM%kLjkk%Lnj0LL%m%jJnljKQJjLNmk
-29368e04Jm%JPMMjMjpkjJKklqKJ1ljk%Lkj0kOL%nJ%KllL%mkjjPPNJknKKJ%nmkjLJlJ%j1o
-29304e26QMJJlMMkKJJonj%PJmNjmLjlLJjkkkMQmrmML%qlPPqoNMKJLLpkLLJp%JK%lkJKLLM
-29237e06j%NK%lpoKNLjo%KlllRNlJlnjRKm%Kl%lJNMpljpMLKJ%MMmpjMl%kJlJML%plMOJ1l
-29171e03jlqL%kJlkKNJ%mJkKLlJJkK%lJ%%MmKJ%jJrlQLlkkORkmnjlNLkjj%knQJ0n%%rJJ1
-29106e05%kLmmljkklllkPPJoLPnnNLllrnJJ1NKkpKRMLnj4nLRjLmPjnmjJJKMkoNJk%onmPL
-29041e25kLOKmjMNonPjmjLkjK%Olklml%MKJLLlkkpkLjR%lQ%kljJKJlmJjJlkKLllLNKpNOL
-28974e13JlnMKkKKlpm%OnlMRJpmjLNNll%p%JjnmMMkKMNn%MJkjKl%oqlJLQOlknmMNJ%lJjk
-28907e30J%JknLN%MllNkjLjLlmjJKMN%nj%nk%NjrlJ%KJ0NjOlkJ%jkjJj%JmJQpj1J%KOLJJ
-28842e22lLPllljLKLnpPJmlKMljL%%omKLJJlqKNjlpLRkj4kLLK%KJ0MnrmNMmJJLRKk%jlpl
-28777e36jkN%LQJnpj0lMJ1L%Q%kjjNnj0KO%lJljjOjmKNPrq%MNln%o%LmM%kPKMnlJJLjjpo
-28713e45J0OL%qmK%KL%jJJjpL%lM%jkmmJLNNKnJj%KnlJLM%jj%nnLOKoq%Mo%KJKk%%JKloK
-28647e50J1jKN%nkllnJNJ1jmjmkQJmolMKNOKoo%lkKNJ0%lq%LKkoJKOJkloKKMJonlj%jlMM
-28583e48jjPKmLJllJ0NnrONklLMJmo%pmJnllNMjPQJLjj2kKOMl%%lllJjKO%jlJ%n%MkJjlm
-28518e56%LPljkKRkplljLQkpLklJQkJJnMlq%QLJMnnJmmjNQKLMpok%JKMlKLnMK%K%%mjNj%
-28451e44lljjjJMl%PkM%pjjk%mJJ1OK%Lrj3qNQLKpp%kNOknlJJKjLMolJ1PMmJjpjNNKpllm
-28387e55lljKMOJ%No%LjkJkKjmJJ%mkpMJ5PmolkkkJMMMKKlpj1jOjlkKmKLQMJPj2j0JLlJ%
-28324e60lKnLJ0KlpqMkNNjLl%JLMjo%JNPj0j0JNjkJmpkM%KJ%NPJpp%NM%LN%jml%klKJkj%
-28260e63ljKRNj0pJN%JQ%plKjlKkLK%JJkmp%QK%nNMljk%KKLlnjjlMKNNlklpJMJJKmkJjkj
-28194e68KQOoq%QjJ%JLmpkLJmnMOooK%KMOojKk%JKo%PMLnklMJ%nmkLk%JoOJ0lml%J%Pmoo
-28128e78QRmrnkjMM%jMPMlokn%lLkLPQMj0kn%KkkjMljO%MNj%%jp%knMLMKpllkJLPjKLj3j5
-28063e92KPJ1Qmnl%L%no%NKJOMjJ%lmMklpjLnjMNLmj0oJJ2%nlPMl%JjLjjLJllkPOJ%mKKm
-27999e73jOjpj1mO%lKNLJOKooLMjo%%JlJKnj1MPPLjlkMMLjpmKklLLLlqmLM%Lnk%NKLnrKO
-27934e84OKKKoj2oQJ2J%%%nKLojpoKOOK%kKlpjMn%jjj0NPOLnmKKMMknLkj%MkmMqojMJ0Lk
-27871e84olJKLmJNkNlKLlNkJOjmjmnMJnkM%%%m%LKjK%llmKLK%KOKo%LQLoj1jKjKjkjj%Kq
-27805e95JkJkNPKnmPNllmLKlmjNMnpmOJnj%jKPK%jj0%J0JlKmJMMnqkNMpLNKLj0rlkNNO%n
-27741e98jMJMJkKKKpkLnJJomjLLQMlkoNjoJNMjmLjpJQkn%njMJnml%QNlmkk%kNO%kjLJ%ok
-27674f07%k%m%NLOJ0njKjmnp%%KOLllkJJ1NmnlMKKJM%pKOMm%lmkKlqjkj%q%Jn%PJ1J%Kml
-27610f08nLPQJmklooJLOLn%JkjLkl%lKN%jjOjmKQmpJMkLjml%%NLJ%qkLJNMojj2lJ0jpkk%
-27545f23NM%kKJKmlMmkjMKkjMNj%jrLNJ%%knn%OLLn%L%KKMmkLJLoqLKknoLOJKjJMklnl%K
-27478f21KNLjjKm%LNK%j0kOJkKJKnKlmklJ%l%MQlm%jKNOK%kloo%MjLkrMMjljLJkjkM%Mk%
-27412f19%%mkJONKpj1%jOLKOLq%NjKNpj0LKKJknlkJJlLLkjPJ0%pkK%kj0qPPL%lj0kKKPMj
-27350f20kPLjj0qlkMMONpmJkLLkj%kKNnnjJqmONKjL%mkLJMOmj1KljlMPQlKLmpj%kKMNLkm
-27285f25LkmlLLkkjk%kmKOQkpmloOJKkKLJnojMKkPLoj2mRJ0KpJNjnjOMoj0L%OJJkNLjjN%
-27221f24qooLL%%LMnpjK%OLoOPLnjLmllNKjMjpn%r%MNMjM%Kkr%OkojMmJMNJnqnNLNLpK%m
-27154f44L%j1lOjNN%J%qJLJjJkjNJJlljjLnmMMNkJPjjlooKKOJoMlkPmnKMP%nmklklKL%%J
-27088f48KKmjJjlmrLPMKm%MjmLKNn%%pokPJ%LJkjmMQK%jO%kmlm%kMLjNnoOjokLK%%JjrkK
-27021f62kJPJnk%mjM%qlLOMJM%pljKMjMPLlm%Jkj1KNKjmmKOK%KkK%%LjljKoql%%KOLlKPj
-26955f56pKMLKLlpj3KO%%Ojj2pPML%qkJ0Mj1kQKMj%momKLKJLJ%JmllJLjO%njjmMM%l%jKQ
-26892f59pj2nmPQLllO%lK%k%jKljMkrKKOMN%nnnKk%OmkMN%rkMLpmLJNKKJKnpNL%njjMMm%
-26826f75%%%%MNj%jJmplkKLjjkKlLNqMLlpJJ%O%JllQKj0OKlJQknnnjKjnLMKOjkl%ommJJJ
-26760f93NMjpkPPkmmkLJQJkMlpJJnk%LPlJkkJlNkokQKJlokLkLLJK%mjjKmmKKPnj0mQJ0kp
-26695f96jjk%OJoNLjjMoj0MQLJmmJ%Jj%KmjQOKmNNlkkkKJnjJloJJ%KNKnjkkmjOjkM%O%nm
-26629f97mo%KMLl%lJ%JJJjkLPkj1jRNlmoMMJKl%Jjkk%lkJKJllklKLKMJnrkPNOJonljkK%K
-26563g12JLOnJkn%%LJ%lMMKKlmqnPNklJMmppkKM%%LKPKljQMj0mM%OjJlokjJnM%rjNM%%KN
-26497g10jmljNOnnJ%J%mKPP%nm%jjmMOjln%k%jkjnljLNKK%m%lJKlLLK%nkMj%JmKN%nnMnk
-26430g33LpoQPQmpjjM%mJ%KLjnk%jLKOJNkj0%KK%LjjkLlqKKl%JLMJkjlj%kNJlKOKnnnLRj
-26364g26j4jRMlnmJ%k%LmpjKRJmjMM%njjkjMMmlMKlloJKPQ%mj%jJ%kJJKJqmNklkMpkPJ2J
-26299g33j1jNPlplQL%KJpnnlJKoJQPkjLJkonl%OnnJJ0Jnql%rlLLJ0RKjkq%PNnORoj1kMjM
-26236g48KqK%jJ1kjlknK%nKMJOLnklJjmL%rnkKMOjnMKjnllkp%OKNLjJjJkjl%mONL%LonJJ
-26170g64jnLJm%KQKpKMlJ%m%ln%%oNJ0J0mj0JJKl%%lLL%mpLLQOlj0nmmMPkkjlQPonJjmqj
-26107g87M%JKJJkmjjOMq%MLKl%QJqnjokOJJLnlL%nKLNNlmnjLlkJLjJlLKjkklJMK%MNlnKk
-26040g84rlL%%nNL%jJnLNlmnKPjokLKJlJJ%MkMLjnMNo%JlMKoqMNnmNknNOkJnmNMmp%kJLk
-25973h01k%JjklpJPOJJPKmkmlk%mPJkMNJjLmnpkMLkk%koL%JoJMkl%lKJPLmoKKKlMOKJMjj2
-25906h09ok%KLnlKlORlkonMJMQKoj0KJnjkLP%jkKLmkjjMLoj0MMljNKJnJKkjnjjolLQKnqo
-25841h44MQPLK%ompJKlLRLonM%qmKj%KKkllOJMMKN%jrj2kJNJoJK%%llLOlMOMLlj2qopMKl
-25776h58ONNnjjlmMLNmjM%MljnoMOKpnMjnmKMQJpplJKNkJMJLJKqjjkOLm%Knj1lKN%%kLJk
-25710h63MMjojJj2q%PLNLKNkkknloKNKLkkOQpnnJL%k%OljJloJM%LOJrq%MJnkN%%nmjKj%R
-25644h75JjJKmkoj0nJjKPMKLJlljJo%JMpmPjMKPL%kpkJljnjnojMLLMlKkmPkmOKmjKmJkkM
-25578h98J%KO%LknmkKjlqjjnNMLllk%%OLMlpOJJrnk%RJ%O%kmkkkJOkkjOK%nnJLn%%NJlqq
-25511i27kRJrJNlppLRMjjKmrMROJmjjpm%NN%%nlOnrkKO%JLl%JJjOKlkknonJNlpj%LLOKLK
-25444i32pkKlJkr%%OJ%Kloj%LKJNJJmnjl%k%OLJrj4jKMJkOJ%JoLMKmojNnllJKMQJqml%%k
-25378i71lmNL%%jkKN%mM%j2mOJ0ononMKLNmomJKL%Mlpm%M%n%OkpMKlNml%lkJR%rKNOjj0%
-25314i97Kkonl%%NmmO%KQjkjLjrqNNkjllJqjLj%%LMJmljokMLmjOMkj1JKKpqjkOJ2JqmMKJ
-25249a030n%%kOOjomMK%no%JKkKj%klokOPKkkkmJjj1kMlqQJjO%jklkjLjKkjKJll%rkKjOO
-25184a062KpnpjJ%K%omJKKNKlMj%%njPjlkkLKpoNLrQKmjk%JlkjojkpKjLNMmjkJJn%JpJLJ
-25118a107J2jjKlnj0mj%mmKKLJMPnnOjnrpjkJLKkmkLKjKkkknk%Lo%Jr%kqlNKKkplLMP%o%
-25054a164%jJLOnmKkjnokKjmnlLLJomKLKqj3kLjLKnKMm%knKmLMjljkNo%Lnoj%%jkpnkLjO
-24989a232Qjooj0nmo%KKokOoompq%plNLjjlONKJ0PRLj%oJQQJ0Mmj1pLP%kMnJKoqk%mmmLl
-24927a272knqmklpon%KJlklMLnMMkqonjKjNMPNLRRLJ0NLknKopqkOKnrk%rplNk%Nlj2oMNn
-24863a331noKnpn%jokPjlLMmoLjnqpnJJJJqJJmomMnrojjmmKjjLMLqj2mJljJjojknk%n%Jm
-24798a472nMJqKj0j2jj%llmLMmkJj1npJjKJ4jj1l%lrkOlj2j3kljKKKLjqqrnjkpqJJJjJlr
-24739a623mNkql%Kpj6j0l%ok%N%j1nPLprk%nolqlompj3LLkKnrJ%pq%omjoljroJKroornln
-24677a849mmmomLprqkK%qopj0ojmKnnkoj2j0j2roJkj0j5j3KOkpnj4njqonj7j0oqkjlmmlq
-24621b149pj4nnj1plj0j5j0rj1j0j2orp%qj3j0qqrrj1j1rpj1j2lrj5j1j0j7j5j2j3rj5k2
-24578b577j2j4j6j4mkj2j0l%nj2pqj1j5j7j3j5j0j0k1j1oj1j9j6j5j6j7j7j3j4k4k0j5k2
-24541c044j4j4k0k9l0k8k2k3k3k1k7k8l6l3k6k9k5k6k8l6l0l1k9k8k8l5l4l3l9k8k7l5l6
-24508c975l3m3l1l6l8l6l8m5m9n1n4n4n7o4o5n7o7p1p2p2p5q6q1p5q0p9q5q2q5q8r0r7j02
-24475f113j09j27j44j49j63j77j90k02k12k21k46k68k78k98l30l63l84m09m29m43m35l88
-24453a2078k87j09J66M99Q72J243J570J841J996J983J775J401R42M96J18j30k59k53j28P5
-24433A733K78M14M40L57J95J2j52k87l71m03m11m00l88l80l69l44l30l37l30l33l37l35l37
-24410b415l55l64l76l79l68l43k97k25j13K4J46K43K95K86K04P5o0j60j66o0J92N94J111
-24387b511J643K048K261K246K037J684J272Q27M09N5k05l75m85n31n29n18m92m45m08l71
-24367G612l40l10k81k60k52k29k10j90j75j72j62j44j38j27j12j08j03r5r1q6q5q6q0q6q7
-24342C603p7q0p1o7o4o6o6n8n7o4o4n5o0n4m8n3n7n5n2n3m4l8l9m2m7m1l2l8l0l0l2k5k7
-24309A917l4k8k8k9l1k4j9k4k1k5k0j9j9k4k9k5j6j4j4k1k6j8j9j2j9j8j8j7j5j6j9k3k3
-24276A210k0j9j6j4j7k1j6j4j4j7k2j2j7k2k1j9j2k4k9j3lrj0j3j3nlmlmqpnnj1lqj5qj1
-24236G03j8j2j0j3okj4norqpkj3j2ropoqj5j2qLlj0Kj3j5nnqonJKlj0j5j0jjmj1j3j0oOK
-24187C57j7rlj3p%M%j6rmrkOknrj0pqjkoj0m%nppmkKj0kJpmqnlmroknnm%MJonqmJmj3pLm
-24127G6j0nljnjJlmmrl%jjkmpj0mmkpmKnLm%jkj0rom%KMJmj0p%%lqrlljJkJklmqqmjMjkP
-24063a16JjpponpkJlJmkljolKLl%qokmJLkplkLNmnjoqlLnppJK%OlqrmKkjKKJkjnpqj0jMO
-23997b68olNmj0kkmKKmKNjKnmkj2j1oNLj3kRlMPNJnnmonnl%mj1njLjJNoqqJkj0kJJOlpqp
-23936d08%%ool%kNJ1NNjmNKmKMONPOKmLkm%kmJkqj%ljj1j0KLqknj0lNjo%jkmj1m%jJroLL
-23874d73MMLKKkjMOMKLOjkPL%rKOMMJjoj0j0lONkmkqp%KLlmojLJpnjJnj0pNLmlOQKp%ono
-23810e09mLMJJokNlMlj5pOQ%nkLKj%pj3jNmlpjJPKlmJmnJMKjjMlpmonJjmlklK%%KRlJmql
-23745e88kNKOLoqnj%ln%LjlLKjlJPJnJmj0l%JK%p%l%j%%jK%mlmMJkpoLJ2Kj0j0kJlkoqQJ3
-23682f44L%Jnok%NKmqmNMpqL%okMmm%kKLLJoJKpklkL%nnj%kjnjLMO%pllk%poLk%RKlmk%K
-23615g14%n%jNjoKmnMNpkjlNlKkpj%KKLkKml%mkNLklj%kkKmlmJLNmqOjpkKKPkj0lNkkLKm
-23549g65jj0olLJkjj%LKpjOJMJlrqlJKklj1mLL%knJJN%KM%kmM%qnjolJKMnkK%Jpn%%ljMJ
-23484h37KKLkj0jJN%krKKpnKK%KqolJMkMJjjnl%nnkOL%lojjJlpoNKL%jkJLkkKJkMmJ%knN
-23418h91oj0KnJM%jmKLKKnpnNO%onOjknl%%KmLJmK%lno%JqqLQKnklmkPKoKJqkjn%jj%mm%
-23352i75JPmpmkLO%kj%KpjmmJ0Kjk%KqqJ%MJrnJKknoQOKn%LqmKnlJjmlljJKmlKom%%kJJJ
-23286a041%JLknjlmmKLmn%OMlppjJjpnJ%%L%lnJ%KJ%lkJnq%K%kPLpNjlj1j0KQOkkokJnKL
-23222a109oq%Kkj0jOKPmlrrjMOjlJMj0k%nmjMLMpmmjOjoqnJ%ML%pmKk%qqJjJKjomMmm%OK
-23158a198jo%%LjmKnmo%omjjkmJJkqrmPOkkJjl%kklkKOKrqmnok%lKkllokL%KJrkj%MLJlp
-23092a311lmjJlpj2kJlkKjjJnll%KKnkknnlk%qqpkJ0JknO%opj2jNlj4m%jnn%no%m%nl%nl
-23030a475mnnpmOJj0j0pmnj0j1qlJmjMprNMJ0RQJ0J1QjKNQJ4RjjJmkMJ7J9J2LQMK%Kmj2o
-22976a433j0rmppoonolknlkj1poq%nlkjlkjMKLKKoj2qJkpKkLL%lJJjLK%orppLkpjpljKlj1
-22913a628qrojkJpj0rqopmLjkplkKPjj1j6rrqkj%LKoj3rjkjmolpqnkRKlqkl%rqJlpj3qJK
-22852a875oj0nJ%knqj0pnlJNkqj9onnLmnlloj3pqKjjnqkopjnLnj1qj4j1jlkqj0lNoj2roj
-22795b156lnj3jkrpnlrjkj1rj0j3LKnj2nj0nJjrk0j1mj%oqj1rnoj0knqplj1rjpj3j0j2j2
-22744b491pqlnj3qjj3j2qoomj5j4olmj0pj3rqmmj4j5j3j3lnqnrj0j2j1j2ppj5j5j8omj3j9
-22697b916j2j2pj2j1j0qj2j3j5j4j6oj2j7j2rrj6j4j2j8j8rj6j2j4j0j2j7j5rj1j4j5j4j5
-22660c384j6k0j8j4k0j5j5k7k3j6j8j8j3j4j6k3j9j4k2j7j5k6k6k4k3k3j8j8j6l0k9j3j6
-22627d019j7k1k2k0j9k5l3l2l0m2l7m1l6l5l9l8l6m0l1k2k2rJjLnj5k1k4k5j8j4k0k2k3j9
-22591d869l4l4l7l9l9l6k7l2l4l7m7m5m6n5n5m9n2m9n1o0o1o3o3o1o4o6o6o9p0p4o5o2o0
-22558f571o2o4o1o3o9p3q0q1q0q7r8r5r3r4j04r9r5j07j11j13j19j21j21j28j35j39j39j45
-22530i347j53j57j66j79j78j84j92k04k11k21k42k49k58k67k85k98l10l23l33l50l71l87
-22508a4865m08m29m51m70n04n44n91o25o60o95p21p53q07q91j006j145j302j461j575j634
-22488c1537j575j342q61n2J142K750M720O752Q284Q840Q322O860M714K338L34q90j278j001
-22470A6520l18M74J100J415J377J007M11k32p64j085j216j246j214j152j093j027r63r13
-22452A1081q60q21p87p78p74p63p72p79p90p94p86p65p00n75l49J3N32J175J810K223K315
-22431H056K089J588R01J97l45o55p72p52o43m48j64K16O05R12J056J026Q24M93J26k03l98
-22410A3709m71m86m71m44m07l67l41l23l03k80k63k48k35k15k03j87j69j69j62j60j49j39
-22388G517j33j33j28j21j08j05j06j07r9r7r9r1r1q9q2q7q4q4p3p1o7p0o1p1p7p6p5o6p1
-22359D895q4q1q3q3p2o9o8n9n3n0m3l7k9k7l3l8l7l3k1l1l9l4l3l5l3l5l1k9k7k6k9l3l5
-22326C445k4k5k5k9l4k8k6k3k9l4l0k9k9k9k4l3l3l1l3l0k4k2j8k3k1j5k1j9j5j0j9j9j8
-22293B623j5j8k8k4k2k3j8j3j4j6j7j2rj4j5k0k0j1rj8k0j6j6j8j9j4j6qj3j9pj0rj5j7j5
-22257B055j1j3rrk2j6rnj2j1j2j3nj1j3j1j0lpj6j1j3j8j1mj2j4proj1j6oj2rrj3rqpqmr
-22214A611rj1qkjj1j1qj1poj8j4rqnoj2j1nmlmj2j3lprpnoj2pooj0pj4j3jmj0rmnmnjlmm
-22163A236nkorj3oj2j6qk%nj1j1rmjLlkLopj0nqj0nkmmj0j1j2j1kNJkkj2j1KlqlqqqmnmK
-22110I42nok%PNoj2j3j0oqoJjpommlkmKmrmo%olnplopmklmpnljjpmnKlkqolKJqmol%lklm
-22046F96okJppoj3lOlq%%nnnl%pmKlpLKlj%j0qmLmj2lnj0jjrnorl%lmlkP%pl%%qplqj0%o
-21984D68j2lNKqj1rnLpmMmj0j7qJqmMk%nNPJ3J1MRJ0PJ2J0OMKklLMMKNJ0QJ4j%Kjrljomo
-21928D86JJj4j3mqj0mrn%onkNmrnlkQOmjjJMLqplKklKNQLKmonlJKMKkopql%lqpjjJJKonJ
-21864C44kklkjqmmkoJjMjnpKj%ojmqjMQNopknqqoklO%nQJrj0JJMKopllmJQKnNjolj%%noq
-21798B09kOnp%mjjJ%%LmmMNnrmjnklnk%KNnnLKJlmnklJPKlojQJKnpklprlJjKMJlqkKlMJq
-21731A15oLOKmpq%MNj%mj1kKmkn%PRJqjlmmoJMKpjKlN%jJMLlmpoq%jjMOLkklponJOmJ%lK
-21665D5jn%%qmjJKJj0pjjMRKknK%lj1mJ%OPnj2kmLOljLLNlknLmj1jOPM%molLmmjJLjprlK
-21601b9kkljJlJ%jnMjKJkJ%%mkKJlLJj%KLmrlk%%lokkL%pKNJpjNLjj1qM%L%jLNOllljMr%
-21534g9%mlpnMjnPPkk%PLmlj1pmJKL%oMNpom%LlrrkMRKOP%ljkqq%OknKO%kp%jmM%p%ljKK
-21467a41l%JJkKKKrm%NMpnK%lmLMkpKPJlJK%mm%k%OJmllLKpmklj%lkLkJkkqkKOMoMOll%K
-21400a81JnokMOj%mlmJ%%mMj%njlLklKjLJjm%MmmrkL%jjqLNLkmLkln%MNJKnkjlolPNkNKK
-21333b19pqJlnNjmJKjmkK%%jJll%KQkpplLOKNKqMmj2jll%KK%KOLmmkmkKKmkLJlNMQppmno
-21267b81kK%kMQjnlQJkmp%onnMLMLojmmQ%njLjrMnrJMKKKk%LpNj%KomPK%KNMp%lon%mKKl
-21200c19J2LolppOMjkPjllpkjklkJoJQJLKljLpqMMMnjjlJmMko%JjkKMjnmkLNLkpjnkL%L%
-21134c56KKKmj2pOMKKlLOmj1LKjLm%Jno%K%%kmJNklkmjLNJlKjjKjjopkPPjkonNjjllKNmq
-21069d02%kkNkLjqkMP%jJnll%NmnkmMQKkoJqMQkMkllJOj0qMNnlNJklmP%mklkOPpk%lPNmk
-21003d26moLMOJnqo%lJJ0JkLNlpj3jOjKLnplKKj%%joLMk%mmlpNJ4koJM%LnJMmj1j1KJ1Kj
-20942d65jnonJ%jMl%LJJJkKLjJnj1nKRPkkkKKJnj1KJmQKjkMmmllJJk%KLKmklJjJNnpkKKM
-20877d98jmjllnMLl%rnPJ1kjMJoljLMjkoKJ0NLmnpKlnjjklKkjkjJjmjnkjlMLKjmjljNL%n
-20812e44JlKLLjoKJ%jljmpKMJ%lN%pLQnnJKJmkk%j0JN%Ljj2nKMjKNMn%jnj%oK%O%lmMMlo
-20747e80mjLlnkkLLknkmJmolNNN%jOJ%knLMJLMrpJkl%oM%K%KLon%llJKM%mlKkJqm%mmMNq
-20680f34jLOMkjLKKprkLL%kl%%njJ%POLlqkLmrmJ%jk%MMKKKkpj1lolMP%mK%%NjpmMM%Lko
-20614f66lonJ0J0okjomJKOjlmJKo%Lqrm%%MMLomomJRnmKMNQKlol%klMMmpjMplmjj%OKJlj
-20549g14knnj%MK%kpokJjLQ%j%jqjJKmnljJjj%Nj0%Oj%l%jmnLjjJKjmkjPL%kmjMojLomkl
-20483g78KmlNkjJ%PjpqJnmoj%nJRMmlKKknlQMJJkjjnkmJKkN%m%jKJorlNkok%Klqrl%PQj%
-20416h35n%MopL%KJnKKJlrKmj1JPKpol%lkl%%PNmM%N%j1jJojMlnpKNjj4rllJQLj1jJpJMl
-20353i21ljqj1Kkomjlq%NkkLkjjo%jkk%J0OJJ1J2JJQJ1RLOkMJ2MKKNolLjlmjJKkjjjnoKm
-20292i01nnoJJlmrpkJJ%J%qojlpmKkj%%mkNKqklnnp%jJljkNjj1rJJOkolmjJjkk%jK%NJro
-20226a038qlkkl%pnM%P%joj5J%nmomKQJj1KOK%%kmjmmpm%j1lJLLjqrkLJlrLjnqp%klkJ%K
-20163a170kjkormMKmnomjkkJlLMkkoKmnrpjkjmNKqoj5j1jPNKknqroj%okkKNKj0oqpmlnLJ
-20100a339pj%lKmonlppmjqj2%OJnlnl%JmnLmppp%Kknj0pM%ppk%%nooknqmnj3j0pMnj6nmj
-20039a576%kmkmkppKjj0j2omlnqkpmomkmmkkj0j0oj1j3j0oLpmonlqj3pqj2nmqj3nk%qkmp
-19983a882j1rooj2j1orj0j0olqqj0j6j2j0plJppj4k0j6nj2nrj8j0nj1j6qj3j4j1j1j6qj4
-19940b304j8j6qj0rpj1j6j8j4j2j4j5j5k0k8k1j0j8k5pqk3k5rj2j0Lj3j2j1qoqp%mj0j6j5
-19900b810j1j6j2j3j7k2j9k3k4k6k5k5k0k1k5l5l2l1k7l8l7l0l0l9l5l1l2l6l6l7l7m1l8
-19867c731m5n2l9l6m1m4m7m8n4m9m4n5n7n0n9o3n9p1p3p0o8p3p6p6o9p9q9q8r2r8j00j05
-19835e800j02j12j15j21j26j35j47j51j52j56j68j77j77j84k05k15k25k42k51k73k82l05
-19813i821l19l36l64l93m36m64n01n39n70n86n89n84n42m55l41k14q4K8J45L20O38J152J798
-19790a3057K401K721K656K297J855J562J574J897K336K618K554K168J613J037N48J93k4j45
-19772A6804k34l26m36n33o06o47o60o36n96n56n22m79m48m17l82l57l37l08k81k79k65k45
-19750G254k34k16k03k00j85j73j62j56j48j43j42j28j15j10j10j09j10j04r3r2q9q4q6p9
-19726C983q0p7p5p0o6o6o3n9n7m9n0n9n2n1m9m8m3m6n0m3m1m1m0l9l4l5l4l6m4l4l0l7l1
-19693B354l0k8j5k5l6l8l1k8k1j5k2l1k2j7k1k2k6k8k5k3k8l1k2k8k8k6j9k5l0l3l9l2k1
-19660A488j8k5k3k2k2j2j1j4j6j7oronj1j8j3npmqj0j1j3j3k2j4j1noj9j4pj7j1mrj3j4q
-19620I95mj1qnlj2j6mlj5j1j2j0plnonqj0j1j2%oj5pnqppqoj0j6j5p%mKqj1pj2rl%lkj0j1
-19570F19qnln%kjqj3lommomorm%rqLqpJnormkJjnopqpomnj2%%oqoJKj0mllMjkolopqk%kp
-19506C37j0Kmqn%opkM%rpmkpljLJlqoj0oljrmkjjm%jkjJmrlKorkkoKrmKlojjK%kkj1qmmK
-19442A25NkJKoplnnmoKM%lmkkppnKK%llkqmkJRJlkjrj1kjkkJ%Kl%mqj%qolkkJKLKkl%jJ%
-19376@lrrmQOlnmoljkljJpoMK%JJjqookjLol%%Knrj%%%kJlpkjpkkJPMrpMMmjooJmoMMnmK
-19307a32PlomlKrkJjkKjmjJnpJkr%MNkjlpjpmmnnkljLjlpjLKKpqqmljkmlLMkMKjOlNJ5PN
-19241b10ONMPOLNJ3J%%JNJ1Pjj0j1NLnkMnpppqkJj2nlKMlJmp%KnklqLLnjjnMLn%JPmo%nl
-19179b45j%%mkJmmml%O%mkMMjnjk%j0j0j%OjKjmknpjpkKM%LjmJ%nMLomk%JmNokMm%LlJln
-19114c28KL%jjjmJJlJkL%jo%JMNKoqkkpomlNN%%nllKOjj0%Lqqkl%NLjmlmKjKJjLjMKpJKM
-19048c77nj0okkJPMnjjllKmnok%RMnjNKp%JJkjkjjokKN%JKj2oJ0NoolL%Pl%mpLkjLnljmk
-18984d48O%qmjkk%MoqPRN%jnnmmJJK%jkJjNMlkjjoJKojkj%kKNmrknLLKNJ%%nolPjKlpm%o
-18917e04kK%LQnqmLK%OJnnMjKKl%lK%kKomkomjPKKKooJMkKJ0klJoqmJKKoqkjNNjmmn%OOL
-18851e35lkooJLoKKoJ%pjnKMJPPnj2nPJ0pnJkkM%K%kJlJmnkJJJK%mlKkqmlqLNJlkMpLljM
-18786e96JmKjJ%jKkknJMj%jKJkKJklnjl%%k%Ppj0P%ljLNljl%lnPQkj0nlLllkjNJmj%JJ%K
-18721f34%Kkj2KJnmjNNrqKKLjNPopkKLj2oLJ%PLlonkLKLK%J%kj1qLMnjJJ%ljLjkjqnPM%n
-18657f91jJ%lKPl%kKJpkklpOjn%MJjkj%mnLloKMl%jjNkm%PKnn%NK%nrkjkLKo%JL%mk%kjK
-18590g39jokJkpnKkjKJQonKMQopNlmmnJLKOjknmqOPmqKnmLJKqnKJJjLQkj3pJM%K%%jjknL
-18524h00KlklJJkjjj0mKOkqOjmMJj%jjmlKKmjjlK%KjkkkKkNoj1onkOPjjLLkj2lNOOJmpj1
-18461h65nKKjoJOJKommjpl%JKQNmmJkK%oL%%omMJjJKqppknnMRM%%orlNJJKkkqlJjNjKjop
-18394i34LLpq%npJMjqlOPnj%lkkN%qkkoKjkLNlnljKkkkKlJjmqJLLjpjmnMjpq%%jjnoJJLn
-18327a033%Kkqkjj%KlrqLKkmqqnrKQJ0MjQOQLNJ1LKlppnlJOL%%LKQOPPM%N%mONmp%Knpmn
-18263a021njjkJLj2nL%jKPnj4kmKklNjjjpqpmqoKK%%n%knpj%LnmklolMQMoqpnn%Jj%j%mq
-18199a162JLlql%mMMoj1kMjlMKlp%jj0%olkLKppjLnr%JkmqoklnkjjJMn%PMKljmorj1Llj1
-18137a299olQLlKnmoomJ%lojnllmMloOKMoj4K%j1ok%Kl%l%nqjKJjrpKlpl%lmnj%ljonnJ%
-18073a452Jmj0j0kMlj0oj2pLNKj1lmjnqrk%%JknlnlJnmkkmoomrjlmrpmplormpKOJnkqj7r
-18013a698JKjlo%oj2pj1rKmrokmpoJkoqpkmj0oj0qjnj0j5op%mqjoj3nooqkpqomj0j1omnj7
-17956b029r%j5j3prqmnqj3j6j4j0Jkj0qj1j3jpj3nqj3j1j1j2rrj3j0qj0j1rqj0j5j4j0j0
-17913b430j6j3j0j0j3j5j7j9k0k4j5j4j6j6k4j7j2j6j8j3qJjnlmqj4k0j5j6k1j8j2k0k3k6
-17876b961k3j7k3k1j7j0pj1j0j8j5k0j4j0j2k6k7k0k3k8k4k4l3l4m0l3k3k6l9l6l1l8l3m1
-17842c768m3l4m4m3m4m3m7m2m7n3n2n3m3n1n8n4n7n6n8n9n4o1p6p0o8p6p9p9p5p8r4j04j02
-17809e765r9j03j07j06j18j28j24j26j52j51j50j65j75j78j78j92k06k16k25k47k61k78l01
-17786i751l22l41l74m05m39m68n01n33n48n39n05m28k81n9K46O20J052J486J871K153K283
-17765e783K239K027J661J204P10K49j46m48o48p53p81p17n91m05j38J94N72R84J391J747
-17745B568K009K127K082J901J588J195P67L66K1k48m31n38n94o00n92n52n09m78m33l95l63
-17724H891l34l10k98k74k63k54k37k20k12k05j94j84j68j59j50j48j35j27j28j25j07j01
-17702D558r8j00r9q8q1q7q1p3p6p7p5p0p0o6o4o3o4n6m8n2n3n3n1m7l9m7m4l6m1l8l9m4l9
-17669B499l5l9l0l8l3l2l7k7l0l0l3l5l2k5k7k7l2k7k4k7k7k9l2l3k3j9l1l0k8l0k0j8j9
-17636A540j8j9k0j3j8j3j9k0j2k4k4k0k0k5j6j8k3k1j7k1k0j1j1j1j2j2nkj7j4j1qj4j5p
-17601I89koj0k1j2olqj8j8j2pj1pj1qkj2j3j6Koj0j5pj1j0j0rJJj1j2oj3lj0j4lorppj1o
-17556E94%prj5j0Jpnj0rmqpom%Jlj5j0pmk%lonmKnj3pqpljlnqj1j0jmrn%nnj2np%nrj6kO
-17499B78lnmmj0KOmmj0nqjJkjlj4j1lj2j0MLkjNoj7jknJjponJpnjqlllmJnlmmj%kj6kLjj
-17440F5n%nqjJ%rj3roLknkKNopklm%jmjLMkqnjmmnomknplMjKnj0oJLl%lmnnjmonLjmJ%jr
-17374a25m%%korjljLLJJnljmmKkqlooKKlnKKjlnnlLKmJnpkqoLPMkpj3jJJLoj%mpnJOJKkk
-17308b47LprmolMjKppjO%j2qjJMjjlpnLJLlkpjKkJ%KqmlkJkoNlkjlj2pjMJj%Kj1j0MnLlj4
-17245c91JRlrlMJooJjpj0okOnj3jPJknnQJ3LJlMNOO%M%%llJPMolklKMOPPNMKOK%OMnj1lO
-17182c64Jrnmr%Orj5nLRMrj5JkOMpJLJmnooj%pojLMkrkKKpkLnmLkJjjjj0qlPLlLjrmQOmn
-17118d88knl%jlmkKolnLJNKnmlLKl%kjqj2mJKPlkJLPlrJlomjLljnkMLLqmQlk%M%KlnkJkl
-17052e70n%JjkL%j3lLllNNnql%LkkjLLJk%mnmlMJnoJjk%j%KmmKNM%rnOLlmj%kmOnqLMkrK
-16986f44kmklkkjlmNkjjKnlMMooLPnj1LJkJJLJJMJj5j1LKJ%OLkmqMKnmlmKOKlknmMkljlj0
-16922g22kMLl%NOjj0kLl%l%%Jkln%L%olKLj%mpNQnlLklon%%qj%kKPPnj1jJJllKkprlNNJo
-16857g85mPJmPNJqo%KJmJKNjqjopLMN%qlKjoKNMkkmlropKKkNJnlMjj%Jmqj%R%KLKjknpmN
-16790h36QMqopkloOKm%pnPj0mJ0Njkn%%ljJnLKmmNmnkkolN%lNkjQMjJlJjppokJJkJkRLno
-16725i01kjljnlKK%JmqoKnkJRL%LoplmJLnjPpmj%L%oJLkMjpojPJmlnMjqJKPOlmj2mo%NMM
-16659i66jl%opKknkjjJN%Jjjk%krmNLqkJoJ%mkMRqjLmnKoOKKkj3j3jJ1RKklomjmmMKmjLn
-16595a044lkqOOMkkjnj0NPJmonkLLjpm%qjJpllJOJjJ%kJLjoj%kJKjqj2%jNnrPOkrjjmlL%
-16531a124lnJPl%Jk%mmlJMkpo%KMQLj2rkJR%jJqj0oLOLm%Kkmmlq%Kmkjl%KqpLNkLkmJKKJ
-16467a192pqokKKLjjoKlmkK%mljJlJK%nrknL%LJrlLJkl%%mjmoMLQJronkJj1KNMJomM%lpl
-16402a293kklJm%qn%mJN%opjONkmolJjNmqrNMjkkj0n%jplKLkpmNMKKkkomlmkjnjkPLmj2l
-16338a406%qKROkplpnmkKjjlJjlJKnoKmmnnnLmkjOKlqpLpmjJOmnKkolNl%lkqj0kLkkLMrp
-16273a529nrj2kOkpLNkjLMlljlmjorj0mo%K%opnPRNnpnnM%nj1j4kNKjoKjqkJmJjmprL%rl
-16211a684LJKkqmj1nLjJjmqMOommJlomj4plk%JknmknKnj9mKMKJlnoj0n%Jjpmojqnlljlro
-16149a879o%KKnpoqlkj1nln%o%onPoj0pkOJJJj1j2kKrj0%kqqlJrprrlnjlnkpqoo%jppkln
-16088b129rom%jj0lqj0qj0rmmrqqmlppnpj0mkkjqj5oJjrmjorj0mmoj7qj3j5npoj0Lkj1j0
-16034b475j1rmlkqpqj6pnj0j9j0j2j2j6j6mloj6j7j0opoj0noj7j0pj2j0j2rj0rj4j2j2j2
-15991b892j4rj7k0k1j9j9j1k3k4j1j3j6j6j2moomjqjnj6noj0j2j0j3j9j9j8j9j8k1k2j4j4
-15952c408k5k7j9j5k6l2k6l3l6l2k7k8l3k8k3k0k2k5j6rrk2k4k3j6j8l8l7k8l0k7l7m1m0
-15918d300m4m8m4l7l9m0n0m0m7n1n5n4m7o0o2n3o0o4o5o9o8o8p4q3p8q0q2r0r6j02j00r9
-15886f349j08j18j16j23j26j32j46j50j55j64j71j76j93k08k26k45k63k84l07l30l62m00
-15864a0852m28m59n04n44n67n77n59m90l49j19K49P26J254J755K169K517K793K914K775K358
-15844D062J696R40K40k76n86p20p58p41p14o73o28o06n83n60n50n50n53n53n62n76n91o11
-15822d453o23o43o42o27n70m73l14m9L17P79J304J799K216K540K769K846K696K287J666R60
-15802A3785K85k34n54o89p12o88o42n84n29m76m39m11l82l49l26k97k80k61k40k27k21k03
-15780E326j93j86j73j65j51j39j33j32j22j12j07r9r6r5q2r1r3q0p2p4p5p0o3o7p2o6o8o0
-15752B390n9n3m5n2m9l9m7m1m4m5m1m0m6m1m2m6m7l8k9l5m4l9l9l9l8m6l8l3k6l1l6l2k9
-15719A041j8j8k1k1j5j2j4k0k2k3k0j7j2k1j8k6k3k0k7k7j8j6j8k1j6j5k0k3k8k3j9k4l0
-15686C75k5j8k0j9j6j5j8j6j0qoornlj2j6j1j3j2j2j2j1j7j8j1rj2j2rrj2j1pj1j6j4j3n
-15647a04nj5j5j1nnj0j0j2j5j6pkrpj3j7rnrpnrprnj3j1j0qmprj3rqqqj3lnj4mqrnpj3j0
-15598e42mjqj3j2j1qormomoorj1j3j2mpojmoj1roj1j0lonqj0oj5j0nnlj1pprqplpj%pj1r
-15545i23omKqj5noprmoj1j2llj1j0pkkmj2j0oknoj0rqnkj4qplnj1qkqqnqqkmkoj0pj4j1q
-15491a290mpj1j1kJoj4j5klrqnj0olnjjjj0opj2oj7j4mj1qj1j2%%jj1j6j5j0j1qmlplnpm
-15442a636pj4orj1j2j4j0mk%j0j0rj4qj1rj0rmoj3j6ronj1poj2j7j5lj1j9rkmrrj5k1j6r
-15397b069lj0j7j6mnj8j4oj2j4j3j2qj3j3j1orj3j5j8j3j3j4oqj2j8j7j7k0j8j8j8j5j4j8
-15359b558k0k4k7l0j4pKkj0j2qjlj1j6j3oqj6j5j6j8k2j6j5j9k6k3k9l2k9k1k6l0k9l0k2
-15322c202k0k8l0k9k1j5rj5j8j6j4j9k3l2l4j5k5l6l6k9l8m3m0m3m5l6m0m0m0m5m7m3n0m5
-15288d261n4n6n0n1o0o0n4o3o0o0o5o8o4o4q5q8q3q1q3q9r3j01j04j01j08j17j11j23j32
-15259f589j34j36j36j51j52j61j69j75j93k11k29k41k60k78l07l37l68l97m39m61m96n34
-15237a2554n60n72n65n08l94j74J80O42J183J710K166K535K809K911K727K249J552P89J38
-15218F264l21n86p15p66p57p34p23p02o84o74o70o75o76o84o92o93o85o63o00m77k82K7M56
-15195f712R77J523K023K436K735K896K837K489J891J149M15j51n02o74p19p00o58o02n46
-15176A0107n01m61m23l90l58l30l09k98k77k45k34k17k10j96j86j77j60j54j44j31j26j30
-15154D450j24j17j13j07j03r5r1r5r4q1p8p8q5p2o8o8o7o7n6n7n2n4o1n6m7m6m6m0m4m7m0
-15123B201m2m4m6m4m6m0m1m3k9l0l6l6l9l6l3m1m4l7k6l7m0l2l1l3l2k6k5k8k2j7k1k1j5
-15090A088k1j9j0j2j9j8k1k5j6j5j2k3k9k5j9k0k0k5k7k5k6k8k5k4j6k4k6j2j0j6j4j4j5
-15057D37rj3j2pj0j7j6j3rrj1j7j2rrj3j6j9j5j6j7j1kpj2j3j4j2j2j2qj0rj0j2j5rj2pj0
-15017b9j2orj1j1j4j2j0j3j6j3j3pooj1j5j0mj4pj2j1nlqj9qnrjqj5j2j0nkkrj5j3qpj2r
-14972d57j1j1nmmoqprj0j2nj0j3qoj4j2rqj0lpJpj2j5j6ojqrorj0momj1j4qj2qrmj2rnkl
-14922h58nj3j1rnrj5j3j2rJjrj7j1rnpj0pmlproj3qj0j3qj0oqj0jqkrj9ooqj3oj1j3monm
-14872a270rj2roqj0j2j1pj0qqj2rprqqj0j1j2j1pkj1j2j3j0oj4j5j2j0nqj2j2rrj2j1mlq
-14828a682j5j6j2j1oqj1j5pj0j2j2j1oqj2j6j1j1j3j0j2j0j6j6qj5j5j2j6j2j6k3j3npkq
-14790b121j4j9k3j5j6j3j3qqk1j1j7j4j6j9j6j9j7k4k0j1j4k8k1j6j6k0k6k5k0j7j0qj2j3
-14755b701j6j1j4j1qj0qj5j9j4j4j7k4k6l1k7k7l4l0k2j9k1k6k3k2j6k0k2k0k6k3j3k1k0
-14721c371j7l0l3k6j8k6l4m6n0l8k9l6l7l9m1l9l8l4m4m8n2m4m0m5n2n5n9n4n1n5o1o0n2
-14688d754o2o2o4o4p1p2p1p4p4o6p5q8r6r7r3r8j01j06j10j12j17j21j25j32j34j46j55j64
-14660g504j64j71j85j88k03k10k22k46k63k89l07l29l59l84m17m48m79n03n31n33n04m42
-14638a4881l23j36J18M25P62J113J485J822K086K198K137J938J649J300R04M87O0l16n87
-14619B241p57q41q71q72q52q14p45o49m98k84j5L29P04J089J470J824K098K226K184J997
-14599H964J692J332R40N39J52j87m31n69o26o27n95n65n24m82m44m12l78l56l29l06k91k70
-14577F227k52k35k23k11k00j88j82j70j61j55j44j46j37j31j20j20j21j14j13j05r8r8r7
-14554B706r0r4r2q5q1p5p4o4n6n8o1o4o8n9o0n4n7n8o0o2n8n8o3n6n0n9n6n4n2n5n7n5n9
-14521F02n3m9m5m9n3n0m6m4m9m7l6l9m2l8m3n3m0l9n1n0m5l9l9m7n0m5m9m6m6n1m8n3n4n4
-14487i80n5n4n5o1o5o3o1n8o2n8n6o2n7n4o0o2o1n6n9o4o4p0p9p3p4q2p8q1q4r0r9j03j04
-14454c244j05j10j16j16j23j36j44j50j64j63j71j83k01k15k30k45k55k69k81k87k82k62
-14432g452k18j36j1J45L23N18O96Q41R69J063J081J015Q51O15L52R6j13k64l51l99m32m39
-14410a250m45m48m52m58m68m95n03n18n45n52n54n38m84l73k06J7K83N33P70J027J316J615
-14388b728J834J909J831J656J476J313J148R40O79L79O6k12m19n47o09o21o03n83n56n23
-14368E830m98m81m76m60m43m39m19l92l54k95k03p1J05L10N20P13Q70R99J100J142J084R24
-14346I066O93M25J69n8k11k98l31l42l41l08k92k74k50k39k27k05j95j83j67j57j52j42j40
-14323E841j31j24j18j15j12j01r2q9q8q2p8q2p4o6o2o3o8o9o6o0o3o3n6n7n1m4m4m4m9m4
-14293C586l7m2m0l8l6l8l7k8l3l8l2k4k8l4l7l0l3l1l2l0k7l5l3k8k6l2k7k8k7l6l6k7k9
-14260B517k3j8k1l1k7j1j0j6j7j5j2j2j2j7qj0k4k7k2j2k0j7j7j7j0j9k4k5j5j5j2k1k1j2
-14226A927pj2k0j8j6j5j3j5j5j1qjnj4j5j0j3rj0rj0j1pj1j7j2j1j2j2nqj3j1j0lloj7j4
-14187A498j1j6qrj5qmnj0n%qj6j3j3qmnpoj0j5ojoj4j2j1J%pj0rlj2qkoj0nlpj3pkjkqqj4
-14137A116j1j0j2plmronJmmj0pmj0rj1pK%pj2qj0j2ok%qj0nn%qpkj0roJrqmjJonjj4qkl%
-14083H00m%%onnqoqlnoj1onlnmmnj1j0%jjmmql%mjqj2kKmlrnnqplm%JKknj4j0lppjjonl%
-14022E25kqqnkLjmnokpj0lLJqpqrmmqj%mj0kMrnj1mRlplkn%noMKlmqonqNkj0kmopj1JOnr
-13960B85qnkmrqkjOJpj%pj2olkmjJmj0qnmnmkL%mj1j0j1j0m%LmqpjoqrJLj1l%mnlnnpj4p
-13901B2kj1j0nnqoprj3qj1mnj1j2j0qnj7j9j5j4j5j7rj9k6k5k3l1l1l1k8k3j3J0M0O0P0Q0
-13860b24R6J13J14R0N2J7k4m2m3m7m4m1m7m5m0l6m0m0m9n4n4m8n2n1m7m4k1PN8J14J48J74
-13828a50K14K51K44K00J33N5j3n6q0q5o6o6o1m7m6m5m6l6l3l6l6m8m4l4m1m0l2lK4N5O9P7
-13796A78R6J13J18J06P5L4kk7m3m8l5l0k5k4k6j9j1j7k8j8j0j1j4j2roj4j7pqrj2j2rrrj2
-13759A87lJj0mJnj2p%lpppljjj2nkmkljoj2mKJmj0lmmjj%Jpj%mj3j1lLKkllnnNno%%ppkl
-13699c2rmlrnJ3MlL%pj0K%pj%mnJmqnkklrlMnJllLlmnoKMkpnkKKmmnojolKKKJ0mqonnp%m
-13634a91lKmlKL%%%pkM%lmrmomoJL%PlmnkMkmj2pPPnmLnkLlpjolQkkjoL%j1j0jjnJJPKmn
-13570c01Kjqlpll%PmjLLkmj1lN%lJJnknlKmplMmljlJKlj0lM%k%JKmKjrpnlNKjLmllmoMJJ
-13505d06JomJpKOKknonmjMLklmjlon%jljMPjj1o%klJJmqnOLj2q%K%jlJ%j%k%MjmomJklLJ
-13440e09%nj2ojQNlljkpj2kK%NK%%kKMrqnkMMmoKj%%lLPllrqnJmmL%oopkOPknkMKJJkOJl
-13375e94rpJMqj2mJ%kqmj%OjkOmrklmQJjrmMNJonoljMLJkqqJOLL%no%nqjJmPPqpkKpMnom
-13309g16mkNLqoLkJkj0kLLLLmmj2kJ%omKknpjOK%M%nmkmOLonnLlmjkKKKloj1KLjKnpplJm
-13245h22kj%OjoJJKplqKPJnJkL%mln%MlpjmkJLomJjLLnlLomnj0NNLknmppJKPkj1lPLknp%
-13180i10JrLMJNlj2lNMMqplq%Jq%LLoojKR%qp%Olj0nkMLqkpoKjn%jlkJJlklJ%L%qnKJnPL
-13115a001lK%kkKlrn%Klmq%kjLpmJkqmLNJJkKJLpnnoqjP%kolKKq%Jm%ljJjkJjmk%onjpoM
-13049a120NMkj1llnLKJlj%%%pnmJJKqj2o%LNJJknlJkj%%pljpmjLLKmo%kpkkOmj1qMMl%jo
-12986a230nllkkPKJmr%L%mjJMkqppjjJ%njLpl%mNJnpnlKLlqpkJ%jm%LkorjLkj0pKMmljJK
-12921a350JmlJKlonNLmrqnLmoJlk%jjK%ommkMNkrppoJJlLjqK%kpKJ1qn%lpjLnoq%mkLnpJ
-12856a489jljj%kl%mokklmMkpljnjrllLOMJrnlLMJ%oqmmjnljojrokmmqJOPmrKkJomkjjjl
-12790a634lKnnkknjmo%MojmJnqlkMk%%pkjJlj4mmLnkNkllqm%kljjnN%j0qolllKnmP%onpj
-12726a799kkrj2mKLK%Jkqj1pjLNLmljkj1qlpm%%lkrrNOkmj0nONLlooj1rKjlonPmoqqnj%J
-12665a972oJjok%lqj1pLNlkNoj1nqj1mKK%mqKJrmlj1jlmkj%lkJj1j2lK%mj4qll%jnoj0nl
-12607b185kMmkqlJqj0pj1njJk%n%%%k%mnqkmqqklklm%pj0pmkJoj1j0pljLmrjjpjopnnKJm
-12546b413plLmj0nqqmKmrj1ronjkMKjnj0kk%mj0j%j8j1pj1nlkjJmprojqj0k%JljJj1ollj
-12489b663opj2mLkkro%LjllrrooJKrmMjoj1kknkmmqnLlllknoplokmj1j1j0j3LLqpj1pkno
-12430b924orj6j1j%pj2j5j6qmj1nknj4j2j1JJqrj8j5oqppoqj1ojjj4j2kplqppj0nkj0j4p
-12381c306plj0j8j1nqj7j2pj2qk%%pj0j5qklmprj3j3j2j8j5j5j0nlpj3pj0j4mj0rrj4j7j0
-12336c719qj0rj1j4j4qnoj3j4nj0j5rj3prrj1j5j6j0pj4j5j5k3k0j6mj4j7rooj3j3j2j6j7
-12295d197j3j9j7pj4k2k0j8k1j9j2j2k1j3k1j6rj7j3rj3j9j7j6k0j3j3j9j5j6j6j9k6k2j9
-12260d773j7k0k5k5j8k0j9j6j6k2j9j5j5j7k1j5k2l4k4j4k8k6k8k0k2k3k3k5k9k5k8k4k2
-12227e490k6k6l0l3k5k4l0l0k8k8l2l9l8l6k8k0l3l7l0k5k6l6l2l4l5l1l3l2m4m0m4m5m6
-12194f566m3m0l9n1m9m6n2n6n4n4n0m7n6n6n8o1n8o5o2o5p3p3p7p0p7p7p8q8r1r2j03j13
-12162h640j12j21j32j43j42j36j49j38j24j02n6OQ0J61K43L01L44L73L55K92K01R2k0j09
-12138g676j66j98k18k23k19k10j93j69j35q9l5K8P7J29J61J72J62J22O4j4q8j56k01k18k21
-12113i514k21k04j64j13n0QN6R2J04R3N0k4j11j99k71l28l62l84l98m14l95l55l05k06p7
-12088a3692P7K72M70O56P94Q84Q98Q08O36M00J30j25l27m64n51n91o04n98n79n46m87m11
-12066a2950k96j64j3J21K42L34L78L79L08J98P5m1j16j56j46r7l9M4J57K81M02N18O18O72
-12042i291O78O32N32L76J99L3q5j41j42q9qP6J69K83M06N33O99Q86J070J201J292J306J224
-12019A839J057Q21N45K42m3k72m48n41n71n41m67l72k49j29j4Q7J69K44L14L87M90O20P65
-11996C933R04J039J134J157J119J017Q51O19L47O6k02m17n65o56o83o64o19n50m56l69k82
-11975F723j98j38j04r8j32j78k40k93l25l24k65j63l0J36L03M54N78O57O62N97M62K69O5
-11952H418j28k73l67m18m31m11l66k90j93q8K8J34K38L11L49L55L23K65J85J13P3N3M5M6
-11928G971L6Pk9q9j56k16k50k71k82k76k51k23j97j62j20p5l2mJ2Pj1n1r0j29j63j67j58
-11901D631j23p0k0N3J20J78K33K53K42K03J37N9k6q8j34j72j84j80j73j47r5m7J9P7J38J82
-11875E066K12K31K05J66R5K0m1q6j22j37j46j40j39j34j31j21j11r4j00j06r6q8q5q3q4p7
-11849C874q2p7o4o7o8o2o0n9n7n7n0n7n2o0n6m8n2n1m2m2m6m4m1m0l9m7n1m2l5m0l6l9l6
-11816B175l6l9m0k8l9m0l2l5l4k6l7m1m1l4k4k6l6l3k7k3k7k6l0l0l0l3k7k4l2k9k8l3k7
-11783A128k8k6l2k2k7k5k0k0k7l5k8k6l1k7k3k9k6k4k5k2k5k3k3k1k9k7k6l0k4k1k7k6k7
-11750B76k7k2k3k8k6l2l1k5k7k7k1k0k7l0k8k0k1j8k4k3j8k2k5j9k9k4k8k5k0k2k1k2k4k7
-11716e50k8k6l4k2j3k2l1l1l1k9k9k9k9l3l3l4l5l1l0l0k4k4l3k8k5k4k4k5l1l4l0l2k5k4
-11682a513k7k7k7l0l2l8k7l2m0l0l4l6m0m1l8m3m4m0m3m9m7m9n6n1m6n0n5n4n3n5n1n3n1
-11649b902n6n5n9o9p1o7p0p4o5q1q3p9q1q8r4r6r7j08j16j20j26j30j34j42j48j60j60j64
-11621e695j63j71j76j65j43j18p4k7K3P6J38K10K68L24L69L93M23M31M13L91L53L07K50J74
-11597b189J09L3k3p9j35j90k37k72k97l20l39l56l67l82l91l85l82l64l43l05k38j52m6Q2
-11573g568K28L80N43O93Q41R73J079J158J200J204J183J119J020Q91P35N86M22K58R7l8j55
-11552F849k53l35l87m09m24m36m21m07m02l91l74l40l17k83k41j92j39q0kO8J53K41L16L95
-11528B189M54N01N49N62N66N58N28M80M10L39K63J80R9K2m4j00j43j82k11k19k20k22k17
-11505F142k06j96j81j72j64j52j49j46j37j33j27j12j13j07j02r2r1r1q7q1p6p4p7p4o8o6
-11479C068p2o5o4n9n7m9n0n6n8n2n5n9m2l4m5m5m7m1m1m4m1l6l3m0m1m4m5m0l5l3l3l8l5
-11446A539l5l7m1m0l4l5k9k5k8l4k2k4k8l2k3k4l4k5k3k3j7j3k1k4k7k7k4k7j9k1l0l2k9
-11413F32j9j9k4l1k6k4k2k1k1k0j8k3j8k3k7k5k7j8k0k2k2j9j7j6j7j8j7k0j6k0k2k7k5k0
-11379i2j8j6j6k2k0j5j5k1k2j7j5j8k8k3k6j9j9j8k2k3oj4k0j6j3j4k0k7k0j5j8k3k1j8j8
-11344g48j6j5k9k5j6j7k0j5j3j5k4k0j8k6k8k5k5k8k5k0k3k9k1k5l0k1k0j8k0k3k0j8k3j7
-11310a476k3k4k2k5k3k5j7j8k6k7k9l8l4k8l2k9k4l2k5k8l3l4l1l1l3k7l4l4l1l2l0l6m4
-11277b435l8k8l3l3l7m4m6m4l9m2n3n2m9n3n5n2o0o3o1o1o8p4p4p6q0q4q0q5r0j05j09j07
-11245d410j10j21j31j31j27j23j20j03o9k1M7J40K36L33M24M92N24N16M68L81K54J12Qp7
-11221a608j34j64j86j92j96j96j93j92j97j99j95j97k01k09k18k16k21k33k31k38k36k21
-11199f073j88j42p0L0J59L21N05O66P99Q89R14Q58P29N49L29J22n7j82k55k95l13l33l39
-11176a377l45l41l40l37l27l25l12k84k38j74r7J1J51K95M26N30O03O34O13N32M23L19K41
-11153B81K07K03K15K20K12J69R5Nj00k00k72l05l26l41l45l45l50l45l45l50l37l20l06k62
-11129c242j95j08K0J89L97O30Q56J048J190J260J226J083Q64O02L22Q2r5k07k81k98k99l18
-11107D726l17l04k91k71k68k61k51k39k31k30k26k26k23k22k13k07j86j55j18p0KR4J96L13
-11083H22M23N06N64N78N33M48L15J72N1m7j12j47j63j69j70j66j60j58j36j25j24j19j11
-11060B505j10j01r4r7r0p6p3p5p9p4o6o2o6p0o7n7o2o2o0n7n3n5n2m6n0n5n1m8m4l9m0m1
-11028D33m5m6m2l8l1l7l4m3m0l6l5l4l6l8l7l5l4l8l9k8l0l6m3l6l8m1l6l8m6m4m1m1m9l5
-10994h67l8m7m8m8m2l6l9k5qLL4M6M2M1L5Mk2l8m9n2m8m9n3m9m5m7m5m5m7m5n0m9n1o0n3
-10959a890o0n9m9n5n3l6k4JK2K0J0nl3n8p8p3o0k3M1J16J69J95K02J73J05K2n9r5r6r5r6
-10928a921r2q6p8p6p1o7p6p6p8p6q1q3p9q8r2q6p7o4l3K2R0J41J58J65J47Q0%p2j23j20q4
-10897b976k3N9J33J70J80J65J19L7n0j00j10j06j03j03r6r4r1r4q2q6r5q5p7q5q7q6r5r2
-10869c953r3r7q1m4kN7J24J72J87J70J27M9m4j02j26j16q8o3l1qMjj3l3n3p8r2r0q7q4r0
-10838d579q7q9q6q4q7q1q3q8r3r9j04j02j01j07j08j09j07q4o6n7l6k7l3n0o4j02j37j53
-10810g003j55j60j73j74j79j77j82j88j88j88j70j45r3k5N4J56K70L69M59N31N71N65N03
-10787e722L94K59J11k2j24j97k42k64k71k83k92k85k87k93l05l03l04l11l13l01k91k73k25
-10764a0144j70q6OJ27K46L52M61N61O41O87P00O73O28N63M89M13L21J98N5p8j86k65l13l47
-10740d468l71l78l86l74l55l33l18l30l48l60l43l10k60j90q2M9J99L50N18O87Q03Q67Q65
-10717d868Q00O68N07L20J29o2k12l28l94m34m56m64m57m55m50m34m30m37m42m27m02l78l44
-10694i450k80j93r5J4J12K10L06L80M33M51M26L62K84K07J30M6m1j32k34l30l94m47m76m85
-10670i196m95m97n03n00m97n02n16n25n29n46n63n76n72n73n63n46n09m61m07l51l08k76
-10648b0011k53k63l17m16n52p07q64j002j120j229j331j432j538j652j784j932k108k320
-10630d0831k566k823l080l304l425l399l204k708j714o4K261M960P349Q417P757O718O818
-10613b2838Q560J1640J4771J5973J3664R005N138L685M206N333N615M109J139j730l422m042
-10597G0806m047l809l481l143k833k562k322k113j932j770j624j497j398j305j226j142j059
-10580C3543r84r18q58q12p67p23o83o39o05n71n43n29n06m84m60m42m26m15m03l91l81l63
-10558B0640l44l35l20l15l03k89k87k78k55k44k41k30k16k11k01j80j75j68j62j54j50j36
-10536A5446j30j28j17j22j34j32j31j31j30j26j29j24j27j24j27j25j24j21j15j20j10j04
-10514A2715j05j00j07j11j01j00r4r4r1j00j07j14j14j12j03j10j07j04j19j28j36j29j07
-10491A0222r0p8o8q3r6j00r4q1n2l7m5m5m0m5m4l5l6m1n0n6m6m5m8n6n1m0m6m9m2m4m7m3
-10459H449m3n3n0n0m3m1n0m6m1k9m2m8l9l2l5l7l4l4l8l6l9m1l2l9l1l5l5l0l3k8k7k8l8
-10426G192l6l3l2l0l1k7k2l2l1k6k6l0l1k9k7k6k8k9l3k5k1k6k8k6k2k8k3k6k1j9k4k1k6
-10393F297k7k5j9k2k3k7k4k0k3j8k8k4j7j7j8k1j9j8k4k3k4k3j6j8j0j3j3j8k7k2k3j9k3
-10360E611k0k4k2k2j5j5j8j3j8k0j1mj7j3j7j0j5j8j2j5k2k0j6j8j9k1k0j8j5k1k0j3j6j2
-10326E041j1j0j7j6j6j1j5j6j8k3j8qmrj1j3k2j4j1lj1j3j3j2qj3rj0j0rj9j1j1j1pj3j3
-10289D582k1prqrj0j4j5j4rj3j9pok0j4j2qmrj5j5j0nj0ronknj0rnj1j5rlrj7j2mrj1mj6
-10244D128k0j2j1j1lpj0j7rjrj2pmjj1j2oMnklpj2j1j0ooj2j5j4j0oomj1rproopqk1j5%j0
-10197C731rqj0njkpjpj1j2nLorj2oj1j1oj0rrrj0njmlqmnj1j1npj1j1nj1nkmj0ppkjpmqr
-10145C380nolkj2j0lpj2llqqpoqqJnmpj4nJjKmnqrj6qJrj2mj1mkj2plqlkj2j0mqkLJpppj2
-10089C046mOnoqmjj0j4o%korqonkKmommoj0jljpprjjj1j2jjpmlojKqpmMKoj4ronqrkLKJk
-10029B782j1prlJmj2j0jKLlqlmmllk%j0pj5j0LnJklj1rqkmnnjmkMlpkjlkkkj0o%lklkllp
-9971B545m%qnllJmkqllooojKpmkJlolq%%qMprprnJjMnmmmppLnj2n%qklmmkmnNjrMOnj0j0
-9907B315ok%kjLlmjjjokomjKmj2oJmrokK%mkJlj2qJLK%mklmqpq%k%jjkj1lkkjkoNqpj0kJ
-9844B128qpMLKlnkpmnjkjkj%jqlKkonkmnK%jmpkjKKkprqj0lLKkkKokjqkJjnr%LLK%nq%Kl
-9778A971qmKmpmj0qJNLpJKj%JmmJloj2pj%Kprk%nJjmkqjOMrrj%%npLOJL%j1j2npLPjklrp
-9715A806%LjnpKKkKKlomKKnj0kLkJkj3o%N%rqKjmL%qkjjnn%JJoj1lLLlnoNOkmkqnmmkJjk
-9651A675%JljqkOpKkpm%lKlnrj3NKJMM%mjlJrnJlLJnj2nNjnljj%ljlmmoMllJKmm%KkppoJ
-9586A541llM%oLjmJkmljojll%KNqj4oLLjK%nljJnKLJkklkmKJrkmklnnlj%MkJjkKMnlqpKL
-9520A432OnqrjRJrjoqjkLomK%lpkNMOkj9mOk%kqKKlKkkpoJQJnmnj%k%onPNoj1mkJLpKLkj
-9455A321no%jKjr%%lj%JMKKjnqnnm%JLMj0pJJjk%jjolNLoj3njMJnLPNlnj3nLjnklnOJnmk
-9391A212pkjrkjkQL%KmmqqjQK%nkNkLNmokjqrj%lm%lkKlK%mjN%mjjKkKon%j%nqmkk%jnJM
-9324A110Mlj1kMknKlnll%JJKklookKqlNljOMKoj6jRnql%MMplOKmKnr%%lJln%%o%%jLjJ%J
-9259A019jlmkLJjlJkonj3oKLmlkkkLKkjOJmnjjkKKmrjl%jJpnMKjnomJ%KOjpJOmJkj2knn%
-9194I10JOLonplJkMmkjN%%koqpjKKnjmojkJk%KmMJmjJjnlllJpLO%jj1kNJ%JnnLj2kJ3Lkq
-9129H25qkKjMJmqojLJprokKLljlljkMOMklqqrjLQonKKomkJnkl%KnnjKjMK%mnROloj1j0%K
-9063G16onKPlj0nKJ%jl%Q%rjlLmpjMNqklllkkQJlmqkLjKll%kmjjljkkOJmj0ojLJlJMlp%m
-8997F19Mmj2kJjMLKJlknjjMJJJj0nJ%%jrqJkNLkqj3%%Kjj0kLJ%knlkkkLOjJplQljkrKJj0
-8934E24qoMOlkjJoqkKLnjL%lJK%LJomllkmqJ%%JkkkmkKnom%nlOKklomkLLK%nljookLOJl%
-8866D27%jlkn%rorpNRKnmKlmm%kj0lMJm%ljKjojlnNNmllmllmk%Lqj5mKmkPJ0Jk%KoplqJJ
-8801C03KlKMj0kJkN%oqmjMlmLlkom%lkom%jlLJ1oqjkKkjlrp%J%JlJnln%%ljmlNMrl%mJLp
-8735A90nK%o%jjJkrnjjjkpkJKlkmmjJkllnQnj2mNJplOkp%%kroLLNnloml%KmomJLLjljooo
-8668E2%LjooKl%j%orJJMKnnKplllJJkolJjrnmKmj0lQKj0pkkJolJjjLjj0JQNlrlm%Jjkqnk
-8602h3jlmjLLoolp%jmpn%MPlrnLkj1ljKJnnnJQmj4onkJkpoNnkJjL%lrnloomjPmoKjqmJ%m
-8535b46mjkq%kk%pq%%KJqLqmlmmkmpjrKLlklpj%lmj2rk%kLnjJmmkjloj2rmjjlKJknO%j%p
-8469d29j0j0K%qj4pJkLJ%%kmjopnlNpj4pko%MpppLkr%JlrmlrJkrknKmj1nJk%nj2K%nmkrj1
-8407f66pmMmm%pj1rqrrm%oJrnmnnj0pqnnnkkmj1noKPkrkLPMlJLjoooLMOJ7RJ0RMkoj0qJP
-8345h05LLNOJnj1j1nj2j1l%J0J0j2rkrj3lqj5j4lqoj1ojprk%j4j2ojJj0j1ronmmnnkjnrj1
-8292a082j3qmJ%qoj2j3llmkmj2j4mknrjlnpnnj0mj0pknqmkrj3qlj2j0pnqj2%jqj2opqorr
-8237a438qj0qonklkpj5j5j1j2j1lmjnrj0pj1j3j0%mqqqj1pLorj0j4qqj6qlj0opnj3rqrlj
-8186a822j1j6j5j7j1qrj2roqqrqj0j8j3rj0qj2rnj5j3qj0j4qj0j6j4j5j1j3j6j0pj4j7j0
-8145b284qk1k1nKj3k1j4j4qj0j3rqj6j3j5k2j1j5j5qj2j7k4j7j7j4j7k2j7j6j2k1j9rj7k1
-8107b834k5j8j5j8j7qj6j3j7j5j8j8k2k7k5j9k2j9k3k9k7k4j5k1k5k4k0k9l1k1k0j6k1k8
-8073c540k4k7k5k4l0k6k6k8k2k5k6k5k6l3k7l1k9k1k0k6k6k5k4k5l5k6k2l1l8l4k8k8l3l0
-8039d466l4m6m1l7m6n3m8l8l8m3n1n7n8n3n6n8o0n6o4o8n9n5n1l9l4k6k2j5k5k7l1l8m2l8
-8005e973l8n0n4o0p4q4q5r3j01j04j02j13j16j13j22j32j33j33j27j33j39j48j46j56j67
-7980h696j74j89j94j95k06k25k31k36k47k66k87l09l27l46l75l96m28m60m82m99n16n27n02
-7957a6313m43l42j83rJ70K98L58L44K32M7j38k65k63r5K20O39J064J384J531J470J199P71
-7935h324L28L5qK57P62J395J999K423K586K430J969J286N77N3j60o0K72P08J114J385J464
-7914A2491J316R71M95K0l25m57m05k39l5J45K66K99K39P9j25l37m87n72o11o02n75n34m85
-7891A0532m56m28m01l66l39l21k97k87k68k55k39k29k25k09j94j85j80j68j75j68j57j51
-7869D834j42j39j36j23j18j19j13j07j08j06r7j04j01r0r2q7q8r2q6p5p1p4q1q3q2o4o0p0
-7841B126p5p0o5p0o7o0n7o6o3o4n5n8o3o4o0n4o2o3o1n5n9o5n8n3n5n0m7n5o0o1n5n3o0o4
-7807G9m4m4n0n3n2n5n4m8m9n1n0m4m6m5m6m8m9n1n2m6m3m5m6m2m9m8m2n0n0n2m8m6n1m2m8
-7772a600n3m9l9l9n0n3m8n3n0n4n2m2m7n3m7m0m5m9n3n4o2o3n9o7o7o6o4p1p4o5p8p9o8p2
-7738c525o1m1l7k6k9l1l3l5k8j7rk0l0k8l1m8o2o1n3o7p2o4p6q1q0q5q6r2r2q3q7r4r3q9
-7704e446r4r6j02j04j09j16j14j06j10j22j23j23j23j26j27j20j25j31j38j39j35j44j54
-7681h227j62j64j63j66j73j69j77j86j96j92j99k09k15k14k22k27k36k44k54k64k69k79k87
-7658a3094k97l10l25l42l52l70l90m10m28m47m58m77n04n29n57n80o10o40o68p02p40p77
-7636b4007q26q79r25r73j031j090j148j238j340j432j543j659j779j892j999k071k070j925
-7618d9827j556q99J93J825L949O305Q350R414R298Q432P448O885P019P811Q716Q904P963
-7601E0230O131L881J664k31j570k302k589k614k512k352k175j999j837j687j564j438j331
-7584C5705j239j152j079j018r61r13q64q32p86p41p07o64o29n83n50n28m98m69m48m32m12
-7563B0200l90l78l64l45l32l24l13l02k90k75k69k70k54k38k30k24k20k15k03k01j87j72
-7541A4204j70j62j64j66j71j60j49j46j42j40j39j34j34j29j19j25j37j25j06r6j02j01j10
-7518A1077j06j00r0q8q7q8q7p6q0p5q1q3p8p4q1p5p4o9o5o6o1o4p3p8p6q2q0p6p6q2q4q8
-7486H534q8p9p2o3p0p2p2o9o2m9l8k7k6j7j1j4j6l1l6m0l5l4l3l1l1l8m3m2l7l8m0m4m6m4
-7452G046l6l4l7m0l0k8l4l9m2k8k8l1l0l0k2k5l4l1l1k2k0k7k3k5l0k3l6k7j8k7k9k7k4k8
-7418F050k3k4j9k1k0k7k6k8k6j7j8k2l0k5j7k0j9j8j4j3k6k6k5j9j3j6j4j9k6j9j9j7k0j8
-7384E346j6k0j7qj5j7j5j7k2k2j4j5j4j4k1k4j0qk5j5roj0j4j4j9j5rj2j9k7j7j0j8j8j4
-7348D786j3j1j1pj1%pk2j8j2j4rj0j1j1j7j3j6j6j3j2j6j1j4j9j5j1j2qj2pj3j1ooj6j5k
-7310D338j0j5j4rqoj0j9j9olqj4j3j5rnj0jrj3j1j1plqj3j2j6j7rmjpplj0j5rppj3j5pj4
-7265C896nrj4nnj4rlj3pqopj3j0j1j0rj2j0qj%j3j4j0oj4qpj0j2roj3qoj5noj4j1j1j2j1
-7220C486j1rj5j0j0j3j2j6k2j8j4j6k1j8j4j1qlOJ8K4L2L9L4M1L5L2L1L6L4L2L2L5K0Pnj9
-7183C709j3k0k0rpj9k2j5j0j6j5j4j1qnqj3j9mj0j3qj0rj1j1nnrj0kooqj2jnmj8j6lONlj0
-7138C277pokqpmrlJrj0pqonJj0j5qJKllkooj2j4lM%qj2lpj2rKLl%omJj2pjj1k%j1nl%Jo%
-7081B998pnpmonOkj0j0qmk%jJlj2oJm%LmqKlj1lkqppo%Knmjjq%K%jrj1mnq%knmkKKjnrmj
-7019B774jj0j0%Ljpjmj0pKMmqmjljn%LnqmjJp%mmklKnJjpnnnJnK%lkqlllml%JJjkpmmnlK
-6955B594Jqj2jMnnkJmq%N%qpmMMrpnmkJkoojKOpqjMLkmJoqlrnKlJMkpj0kkJJnm%%mJmj2l
-6891B423JoJMjKkpoJ%KlkkmpoNM%lmnplLjoqkJj%JjnlNJLnpkpknLJnolkjJKMpqLppmlMnk
-6824B292%JNMqj1lkmojLNnj0NNpoMMmrlmp%OprJKlmMKKkmrnjLkkJ%%NjoJk%mmKPmqnLKJj2
-6759B186mm%JkMJJ%nokmorKNMmpkoqmK%MMmkJJpoJKJolkjjjLM%jjklolMlnn%kn%k%QLKlq
-6692B089qljm%ljLjMKnlnrpJNKpnJKlljJl%J%JLlmklkpnjKNnmjOMj0mOjmJjJlmkjnmlJlk
-6626A985jOKm%qlOJ%kmj1j%LJnnm%k%%mLMoml%%JKLJJNKnmLKjRJppooLmqkk%KjJjnjPJj2
-6561A916l%jJL%%Jrj0j%jKMLloKLJk%kmkKpp%KKk%lk%NNlom%mj2nLJ%ljLL%jN%kllJMknj
-6496A852np%KoNOKKlkqnJJkoOjjN%pn%MjJNonJNjrokN%npNMmmKJjlnpJMJj%nk%jJLNMqj0
-6430A783LLlmJ%r%j%jL%qpKPMpnkNQop%kjNMnmmMKklonMMojkllljjjjQ%n%jlJJLJmNlp%k
-6363A722l%%qnJKMk%L%kPKlMM%ojLnmnkJjnJ%jnnPJojL%omJLmmJmmLPjklpnMNkmjl%%mJK
-6296A664MnmJLMmlMJJQOJlopon%OJnnkNLMrqK%k%Mljlnj0jLPKokL%nkk%JJKkJJLkJlKMl%
-6230A629kkmJLknkkjLM%qn%MlmpLLllkKR%nJorKlJLJllkOJnPjmKlonnJJ0Mn%MMmnmKmjmQ
-6164A576KlqlRJqLJKkJKlpqkOLmllM%lLNLLkprnKKNNjJknmkkJ%kj%JPNljrqJQkmlLJJ%jo
-6097A531kLnkOlmnnLJJ1jkK%nmnLklJKJjLQ%qj1jlnJmJMMlmJkKjJmmLkKKmJklKL%mmKJ0l
-6033A493kjMNlm%JM%mooJLLjKmklplolJ3J1%pr%Lm%LlMLk%rqQOLL%Lj0rjQLqpN%%L%%kmk
-5969A455jnKPj%kmlljkNPKjkKkkoJkllKMKJllLj%Mjjl%OOnqmn%kpKL%KO%KJrkjnlJKKlkO
-5902A425jn%jlLKjjojMjnljMJ%KJMKlllqnkJLLJlJMlkJ%kMO%%mk%qlMjmkMOnmkKojjPkkM
-5835A389LJrlMlnmJRNm%nJ%ojpnMKlLLKJMkj0jjQNnjO%jlJkpL%%kmKkoJR%npq%MJMLKJkl
-5769A355l%%oj0kPLmlLLmkJ%j%NMl%kopj%NNkj0lJmJjRMn%jmnnKJnpK%rLkOJ3MKPONJ3Q%
-5706A361j0%J4Jj0%JnqnjljJKjmoJ%kmlkKPmjjlPLJmjKrqOKNlqMMmkMjqlJLNJmJ%jmJ0J%
-5643A316jMkjMomjj0j3%%LLjJLjnLOPlj2qkoLPnlMklMJnjJmJOLnJPMjJlnoMjmkjLjKKkkM
-5579A276%MPoJ%knp%PJnmkNOKLNRjnK%jnlmJ%JknlLNLjJJ%lmjkJMMKnoljMj%Jp%J%MJ%K%
-5512A273mnLmJ%LJmJj%m%KjLlJLlj0PKnmlLlJMj%oknl%K%JKlj%ONKmk%kmmMlkJMJnn%%KR
-5446A241kj6pNM%NRPqqjjKKOJprKMNLJMkpnLOjoj2nLjklLQKlKJJjK%JkJLklj0mjj%LJkMk
-5382A211rJMjk%JNMkJlpmnp%NKOlmjLOjMQLjlnnjJklMNlpKROJlj2j0%LJJjLk%JLl%konjJ
-5317A181PjkJNjm%kMpqOKjKJ%%nkONnnJj%mojlmmNJ0LJjKnmJkKj%JNJkJOMoljjJkkKjLln
-5251A164LLokOMJ%mk%%Jnpjo%jjOJ%JMPkp%oqRMlkmo%jmQOQKroRNmqmNOjnnJJNLmM%j%KK
-5184A156KjkMnj0lK%k%%KJoJKKj%NloLlJnmLKkOjj1mNMK%k%lPN%mMNKjj0JKqqPjpn%KlL%
-5120A120mJOLjQKLKkopJ%ooJKlMPnj1jNJkJQNl%Lk%jnon%OnpKMJJP%pKKqkJkKkQNlnkKJ%
-5054A108LLKk%jkqlmn%PNlKKm%KOkj0o%%MRKnnLkpNMkpMKk%%NNno%KJJ0kr%JJrkmLJnL%M
-4989A087RMlqlJmljONjnLO%KllJlrKMLONj1oPJklKljMl%jJkJkkJmRKJMNrj3KkKMOoolqjM
-4924A066jJNmn%%JjjOLmOLJOkj1pKKmlRkoLlmkJJjJ0Jp%NNNjmJomJlnjKjJJJOJpmJkMJnr
-4859A042MONLknqpNPL%rlkKOMjKkknnjOKljNRkkL%omMJkL%j1rjMJ0Kjll%Jl%OKkpKOlrkk
-4794A027MPJ%LnlJlkKJJj%OKmoJK%MKnJOO%proOQnpkKKrkMLJmmlJNjmLPLO%nqlJjkMlolL
-4727A013%KjpjJ2N%qnKQLmKlJJklqJPMJjnnJO%M%kkNKoor%NmJOKlmJNLjpljKMon%jjjlJ5
-4662A006Nmo%JLkKJJ%%KLkjrkPMqJKj1pKk%QMKlomJRNLJK%rp%kLPJJ%lonK%kLoj%lLLLOL
-4596I99nl%oKJ5%nkJmlLmlOkmLOjqmKmlORLM%qqjmj%KO%jJl%on%LQNk%knMLJknjjLLL%j1
-4530I74mL%KPjommNK%MmoKlljJJmjMPQooK%JpnJMRJ%jo%KmO%pk%oJL%jLj%KNPoj0kKk%jl
-4463I52%PLk%j%LmmJkK%K%JnooMQPJnJJmo%pokkNLLOj%KjMJopJKLjjjlKOqJRJj%qlQjjlp
-4395I35nRLOOlqjnpKM%mojRJ1KPmp%JLMlj2j0KJJKlljNL%mL%mK%%KNmmJJlkm%JjKJJNlrM
-4330I23MJMkmjlkokK%LjJjkkMJj%%J%jL%LnjjJOMMLj0pKnLNmmll%MLkJPjmJK%lnKKLLJlN
-4263I23mpkojOQplMjKmpLkkKkkPLlJ0MlJplPmlkKMJkQjnpkpMLoLMkolJRPKqoJJKpjJL%LM
-4196I05KRlj0j2rMRklMNJmpnkJLMKnpjnNO%LLjOLljjlmLKRLoj0jjKL%jjJjlkNkokLKkmj%
-4131H77JjOPppOMlkMOjKmmpmQ%knJJokLlJjKKkkMKpolJlJJ0NqqlJJJJ%jjnJNkNPjlokP%o
-4064H55mK%KPOL%q%MJjkmlk%MmmklomMNOMkLLJMpokkKJMJMkllpKNlmnRQlpljm%J%LKmkML
-3996H46njj%JNLjrkNKKkmklNMlK%knOJl%JJKnlKlmmJKMJ4JjnjLllm%%rlkl%LKnjjjl%jLJ
-3929H14LOKj0oJjLPMlr%JKJJqkJ2LlM%kqJKlNNoL%lj%NNNLKKj0j7KLMKNO%kkMLjnJlkpmK
-3865H16kL%MNknjO%jk%ljKMnqJ%j%JmKlnKLmLJqjKjjMOLknkJmJ%%%KjpMJ5KpmJkpJjo%pm
-3798G78LJKnmjOLpJPklNNlrlQKJjqkmoK%jPPQN%pqJLLO%Jljmpnl%jLjJ%KlmNlnJM%op%Jm
-3730G51%LLMnkPJLQL%LJqp%nJKnk%J0Mn%jnrkM%NKmj1nJjN%o%JkQJnomLLPRkKjnllk%klM
-3664G38OppjllLN%lLKrnjKLLkmkM%nLLml%jPJ0mrnn%KmmP%JJllJnnljJmkljNK%jMMjj%Ko
-3597F92pjnJK%KNJKNllqkmjjNjmJlmprj%jlMjjJmlKOJlnpPP%%rlLKPlnloj0lmpJ%mLKk%K
-3530F13Jnmjpp%KLlkklJLKpl%qnkNJnljKlkkL%nj0%mpmLOMllnjkJ%lmnoj0pLKLlpJmopmo
-3464D68pl%qmmj0PKMnpmnjkJmplrj3jpnmmoj4j%rmonoj5j1qj1j1j2j0j0j1qnprj3k0j6pq
-3410A22oj4j1j3j5j4j5j7k3k8l0k9k4l1m0l8l3m0m0m6n6o1p1p0q3r4r5r3p0j8R9K54M05M95
-3376A57N07M70L57J83Nj01j37j39j22j13r6q8q8q0o8o7o4n9n6n7n9o5o3o1o7p1q4q6r0r9
-3346d01j00j16j28j38j59j68j78j77j48o9J09L89P24R47J026R87Q23N16J50j29k51k63k45
-3323C001k04j81j61j38j22j15j03q2p2p2p1o5o3o3o9o5o5o2o1o4o8o5o7p0q0q7j00r7r9r6
-3293B74o0J7J26K81M23M95M87M33L18J36j9j15j34j25j15r9q6p4o6o0m8m4m0l2l3l0k5l0
-3265A755k3j9k3k2j7k3k2j7j8j3j8j9j8j4j1j5j3qmj0j3kjj1pj8j1noolJj3j1rrpkkJj0r
-3223A275o%Lmj1j3LJooom%nj3j6opmjKjmk%L%Jj3j1NNJNnmpllnmj0olnoN%jjJL%ppnmKnk
-3163A083nkRMnlkkmJJkmlmJKjljnmkLLLJmj1q%Jnj0LLnkjjJLJ%Lpm%KLMlnoj%JpnPj%%kJ
-3098A004JokL%OKqmNlrljmllNROkpnqmKlKjkMjmKNkLJnKKk%KjjmomLJpJKlPKjJmpj0njMQ
-3032I49L%qmRKnpjJMpmJj%jjNJlJjlk%kmOLkKJ%KJrjl%j%mKjLjkJmonN%lMRKmNMMjJkooM
-2964I20nnQMkn%LjlooKkOK%L%mklJ%lnmljLOJPJ0KLkmOMlmpnjLJlqJMklKNPPKlpoj0%Mmm
-2898H91nNJ%%lk%omLQJ1Kj1oOMKl%Pjo%KJoppkRRMjJLmqk%m%jo%MJmJLkn%jkJl%%jmjk%L
-2832H62%KmmN%kOlom%JPNJJLMlmlnPjlkMJooJMkKKNJlkl%M%JMorJ%l%Kn%oJPllMOJ%K%Kp
-2764H51lNKolLMJjjkjmlJJNlpLKLjj%okkMJ%RQkK%mKLkrnkmjmLP%j%pmKNKPKoqKKMKLQnl
-2696H46kmkjKMmkM%rlMlkkLKKjJKkjj%JmjMLnk%JJPoponJJLQJ4KmkmklKJ%JJkpm%JLjpkK
-2629H14OKnkNOmJJJ%klL%m%%Ljk%NnnKMMnoL%N%nLOkkjkLMpJJ0N%pnJLmnJpkMOQJrrjLKJ
-2562H15llkmokNNQjlKLjJ%kJmkjJ0Llj1n%JJkkQO%LPjqJJlpj%jLojR%lJmj4qJ2RP%lMpmj
-2498G97LLlmkKM%Jp%PJKkolnpJ0Rl%lMQnlOjomLKMLj%JlnjlkJLMLkklLLjmr%JkJJKjOJJl
-2431G94omJ%LJMMojjj%jmJKLLkJJKKmJLkmj%K%lMKnmJ%mkjO%OOlqj1OQkkKlojJmjMMR%lm
-2364G83kKNO%jkmkJnjLLkJnj1jQLqoOk%NJLmJknLNjn%NNjkNlLOnrpRPJrmP%KLJmklmJjnj
-2297G65O%l%m%LMLOnJnKjpKNOllmkkJkjLjLklJQ%oKkokKMl%QjqJNPjmJ%kjjNKJ%mjjJM%k
-2229G69jjJ%krLQJjLnjjlmmLkMNjlkljkJLk%ONLlklmolMLOKMk%lnLjojLLookJ0MK%KklLk
-2162G56%%n%KJ%nKjMJJKmJKJJkKjJLmkqnJJMjKPLjJjkKpnJmLOlrlNQknJ0MljPKrqnjJOKk
-2095G47kJJ%mmMNKMJNlnnjJplLNKnMlj0J%kJNKlOPn%MJkkpMjnJjnLOjmmlJLLjjMJmKKmL%
-2028G38kJJm%ljQNl%jk%%Jm%KOL%lkkqnkJQjJjoqLQQjl%%JJKjkkKLOKkJonLK%NjkJknoML
-1960G34JJKLnLK%jpnK%n%JmJQLkNjlmljmNJlMLnLM%nlJNKLllJkKJo%jKJjPMknj0J%KN%%J
-1893G30%%kjKn%LKNkKKJlpPoj1jjMjjKJ%jjKJKNlJNko%ljjkKPOl%Qoj2%KMJj2lKMNJj%Mj
-1828G24nNJKjj%kLlK%jj%J%okkJlM%N%ojJKJkpMLoLLp%jLJ0LkkKjomjLK%OJolNjkOkkJNm
-1761G19n%J%KL%poomONKNQjjjKokJpk%jjJ0mlkJLOljLLnkOJ%loKklLNLjnkQ%kmKKmj3kOo
-1695F95mjLOL%NRJJkpjjJ%ppJMj%jlLJl%KKj%jLNOLjkklJjo%J1NJ%%lNlj0%%JklkKnlPjo
-1629F94mlPKnoNJ1klmjNKL%M%nklKjJLJlmmLLNOK%Pjj1j1jKNMJjJNmlno%MlNloNLLjmojN
-1564F92LLmJNj%kj0NKlkjNJOJ0K%npkMkojkJjjnj%LjQJ1Jom%LJom%JkqKRM%KkknJKLjj%l
-1499F90jJJMOKnrK%jkMK%MN%ooklKLjN%nplloLPklN%kj%ooM%QLJMKJrkJkKLOkKkpjjKMMN
-1431F92LlqKkjnplmMQKkmjMQOKl%Plnjn%LJKkmjKPJjllJ%Jj%mljljjjJ2OkLJlkmmMOjook
-1364F72OkmLKLjlkLRkjOLpkJnlljjMKo%NMjjKLnmJmKKjMj1j0KJ0LjkJn%Pk%Mjj%jPjkLol
-1299F69LjJPlp%KMknnOKjOKkmok%J0Jj0%KL%kjQLlooMLlM%ok%KOKmjJjrLPLLnpJjMKOj0p
-1234F58MMO%onjMljMP%%NkomnJ%LJMNL%pmlkkKMMLLMjJNj2rLN%kPlmmJPjkJjrkKPJljpnq
-1167F44MkJQM%LL%nMMkmmLnNOljOlj2lNKOkjkmLPLljknkLkMJjmkJ0j%lrJNPMqjLKk%jmKJ
-1101F60LlkPloknjqJKO%njMJ1kMLKNoj0LJmJnoLPPjnjLlmNlkMRMplnNjmJ%%kKMKmOPnqpj
-1035F47O%n%JOKlmnkkLKMKKJ%%LOLkmnojlMMNJJlqmNJjlmKLJkjjklRJ3Lj1J%l%J%pkLKKN
-969F57NRopJlnmljKMjKL%lmQlpoJL%%%%%%K%MJlLMJMjqmLLlOk%jmk%MMlpqlKJ0J1%j2pNJ
-903F42lLJkkJjJJLkl%JONkqjkkONNPKqlJjKPjnkkom%JlLJmKKJjJkLJmJLnmJJNmoRLrmKpJ
-834F27LLjlJkJkKNJNN%orjMMlJljk%MMMJokRLnjmmOKj%JlmN%klrLN%kLOKomMNM%L%o%Pkl
-765F43kj2lO%ljKmlLLJLlkPKlLMpkk%%jkLJ%Mj%MKmqkMMjLjnMLjJ%%jkKKK%jjqjJlnQOnm
-697F27kKLKn%MOLPMrmomJJjrmJJQlmPLJ1Oj0mLkmNLkkqk%kNJ0NpoK%moLKklmKJlLjmKLJO
-631F26%j%KMjJkmnpQPjn%%LRJnnkLOKjKJll%%mnjKML%jKjnLNoN%lJ%NOMlnJj0j4MRLLkj%
-564F29llN%l%KKL%mjoljJjlOQmoKLKJlkjJmPOp%llKLjKj%kqJ%lJ0MlolNMJORKqollOkkLJ
-496F25J%KKLLpoLKMKl%kJlqkNlno%MLR%qKLMjj0qkPNJjk%LKLJlNkkkomMKjLJRKj0mlMJjQ
-429F24MpoJlnp%PkLKjNk%MJjqJjJKN%%knQLmqJQJ%kpMKkjkj%klMj%JMOLk%NjK%oj1kMK%n
-361F08%KjkM%NkpLjjmkNNLkjokJ2%lMlkKkmn%LO%L%poLQP%mJJkjjm%Kjlpj%LLjNLMllkLP
-293F19njompJ1LnLjO%n%jmLnLJKlOKjM%mnMOjmj0LJlM%jPloJrMNLLnjnkOkLJMJ%MJJjkor
-226E98jMKnJJ%JJ%JOKkkpLLnloNOjnqJOM%oJMk%qjQMK%J0qj1Jk%JjJMkkMnlmNPQJLlmo%P
-159F03Jkp%njNOlNlmmkPlkmjjJJ0lNKKMonkjKMNOJkmJnomp%QKJMPmkQklkKjj1l%KOjJLrl
-92E86KmPQkJMjollNM%KkLJkjnmKNo%jKKjmKk%NkkMmlJLMKMNooLO%nKJKLpJMnKloJL%lmo%
-22E83KLKLk%M%L%nkjJJkk%ONjNj%JqqLKjJkjJkjLMkKKJjjkKlmJMOllj%LOprMKjlp%KMKPK
47E97kkMMnjM%lJkqmNKKQonqjNK%MkpOO%ooLjkPjplkKNKOJpplRKjjL%pMJkJ1NkplKNlnNjl
117E87JJnJkrMLn%N%JPnQKl%m%LKJjpjNK%P%ql%LkjnJo%L%klKJLPJJLnpk%nL%LJlo%L%kLj
187E75NNmjkJKJQLpljjnojQN%LjKmokllJNMLlk%%jjOKJjoJJljKO%kJKMKkNOj%mo%LJqkjqK
257E74%oLM%lK%JKKKm%Ll%LkmKPNMkpkllo%OQKlpnJlmQMPJrpJMjkLLlJkKOj%jKJJojL%Llp
327E71Kj%MJjnjMMlKjJJk%MJKmkKlqpLLk%%LjjJMMkmlj%kNJ0LopqlPLmMQJjmjKpojO%KKOl
396E71K%%NppmMMPKKMLjrpQOJkoqJJjMJjnnnOR%k%krkNKpLLMJmKM%%Jm%M%%Jkk%M%KkqnjM
466E63PLJo%MKnJJMkmnJkk%%j%NLMjLJnKomlKM%lNkjMJqmOljKLmjLmLKLKNnnklROkkjkK%M
536E72nnPPjlJmpl%JjjLn%jLNnRMmjj%Pkj0j0p%LJJON%mMjlLMmpl%MJkKKKl%JNkjLo%NmlK
604E54JMj%ONlmplMMnkNOPLjqnj%KLKJJnrJLjklMKjklkOP%qoJOOKPkj3kNMKj%qJJKNmjl%n
673E52n%jJOMJNJ0kojjmrnPMRMlj0lj%R%okmj1kQNkJjmkRjkMK%JKlnmnKQQJmjokOLkkjMjo
740E46kkOKNMllKkmmnkML%KNJnLkomJQJ6LnlJmojjRLkkKLkkJlqmkoRLk%kJ2J0JJnqmOK%kK
807E58MlnlN%j%%mnmKPM%kK%mnlolONLjL%MLplLOMl%jlnolkPPjljLJKp%O%nLmnOJ0LNoql%
876E47lMPmp%klOMljkKLjKmlJLjrLOnJLKloOMLJMLmJjl%NJlmjlkjKMJomkJkKMnmOJ1QkroN
945E47lkknkNRNqrNJLJ1JmjnqlkkRJjMjkNMJpkkkklKLKKllJ1Oq%RKm%nljjNKlkMLKklKjjo
1013E42%JNNK%jlkmmlnOlMNkjJJlKLjLKqJKLJjjjolO%KNlKNKKkj0j1k%k%%MKJLnjloQJ2mm
1079E38jkK%R%ljjMJrqOOMMkk%mmjML%jKJ%no%LJjKNKmkjjKk%JjK%njLOllMMkkLLqopKJNN
1148E39jJknKLlK%JjKKjkj%O%q%lLOkkjpMQMkKkqkMPmnKJlJM%jnjjMJkLloJoln%MKNKJNkn
1217E27%KnmKJjmMNn%JJlkMMJ%mKLLM%KJmo%J%%LLkpNJjjmopLOLjkj%PMjLnOLlnjklJnJNL
1286E30JNLmljoKKqljNRj%%LkoKL%k%Llo%%LLmnKNNNlrmLjLNLKKMllJmjKnLorKRkKKKMLKk
1355E38j0j0MLJKL%qjKLJ%KqnLOLNljKjnMJrj%jJMjllLjPMljnjLmkLKkk%MjjJJPPJlpjl%J
1422E25%%nnQJ0KmKLjlrpLJ0QJnjlopL%PmlJ0KmkljKLNjqjKOKl%OKKmnj1mJ0N%noPjojloM
1486E12J0OrqqmOJ0QmpMJ0lJRkj0nLjlNLkMJpl%LKKOLlmnkMMjkoKLPlllkKOmlLmjl%NkjKN
1551E23%pJkLLmkL%KMmkollJJ0KmjKLJj1lP%k%%MMkqkJMNKlnJmOPlKq%MkljKomNOLKKOnmN
1618E22PKKKpq%JMLmqL%njKmO%KMJJmj0lO%mL%jKMKjNQJkqpK%kOkpnk%%J5RkroJmkjNQLOk
1685E27kkonMLoomoQRJLm%lKOPKkknJlkJnnKQJmnNLoqqMRNkLJ%olR%jMJjLjJMnj5lJ0Jm%M
1752E12MOpokOKKokJLJ1KnjkkkjJk%JnnmljLRKlnJMLMNnjKlpjLOLjjkjJLjnkLLjM%j0Kj%O
1819E12Kkmk%%MQjnLoqkKQLmjjKM%KKPorrOKnJppMPJNLkKLnKjKlJJkk%lmMJlJj%jPNnNjmK
1888E08mnllPJ0jpKNRnpllMjnjNQkJLOLjol%klJjj%JKjpkLKOKkpo%kK%Pm%RMnpKllJ%JMNL
1956E10%jJmokkNQlkKnJlJMlnKOMjmJjJ%mjJl%J%PNkLlk%Jkkk%kLLkMjNJJonKJLpjJnLMJl
2025E01rkkMN%LkMMjmoMNjqlLLjKJMPLj2kN%JJnlLkQlj0%QPnmmjML%mKllNnnORJ2Kpj7%mJ
2090D92PKkknkL%K%JjQPKnljqlQKJ%kLjnmJkoOJmOLKmJ%o%NlKKq%LLLmNOOj0l%%jMNJpjKl
2158D99JNK%kJmjnmMPkmLP%pjNknlKKQJolj%l%LLM%ll%Kjkl%OO%lJj%knNJlJ%kLJ%%%kolJ
2227D92MjJkjlkLJMNlKlkK%klNM%mlJj%Lj%KjJNmnLLlpKPKpnjLMQLnj2kPOJnpmKjMK%k%Ko
2295D86jjlM%NjoMnpMQLJkPRnjOqlPLpKjmLjpj0JMPKlmJOjl%jOL%mmJPk%jnnjmJL%Oj%lj0
2362D75nKQQ%nKjnjN%p%Kj%L%mRKmMJNKmMl%kjlJ%LkK%kJKjl%JM%JO%qjLKJJjnmj%KO%Mnq
2431D85nMkpk%NLJkJLKMloKPPm%Om%l%%m%l%JL%rnjNMlokKMPJkJjkNLmk%jkJ%kmjP%mOKkM
2500D88lkPkj0%LJJ%JJLJ%MM%%k%mmmjOKOlj2o%NMPjnlJjMKmkKjokMKLJmkPKklnKnmLLQLj
2567D87jKNpo%L%mJLmoLL%JNMKnkMjJjKnmLPLnm%loKLNNoK%LJL%poknKOMkJJnqkJO%kMnNP
2636D86%jlknnjLJKKqnMNRL%lKNKjK%j2jJkjNjMmj1kjKONJjMLn%L%k%MjljmJLjN%qnmjNLL
2703D79J%%JllLnpPK%joKkkPjKNklLLkJK%mj1jMLOjnrMNlO%jmkJlJLLkJ%JPJmKKmKJo%KLl
2771D76KNOj1j1LM%pnLkNNknKLjKlLkJPLmJ%J0PmprnjkOQjnkjNnkJl%okjKRJnKMMn%LNM%j
2837D82Knoj0jRjNJrnJNJlMlmLlkNLJ1%kLnkolOMm%%klOJ2jj2qJQKnJMjlJLJ%ljMKLKkjnN
2902D79krLKLLm%N%j0okLMLMMkJpk%m%QJkjonJNJojNPjoPkj%kjkmMjLKqj0jNJ4OorJQkK%K
2968D71LmLMlmkkKNPKlkmonkjPkjNKJ%%JkLmmJnLjLOJlKMLJj0omlLLjmMNmkm%NQLmLjmP%l
3036D71KJlmp%J1NJJoKKlpKjPNpok%LJKK%LKok%%koJKojQJ0LnlmoJQQk%%LnM%lJO%KmpmlJ
3103D66M%pmnLm%OjKRM%rmOLMlolmlmJJ%NMMoj0kPJ3jm%m%KJ%JjkLkNjnkJNKmJlKKKKKMKj1
3170D64qLL%nnLLJLJKLlkJlkMMjkNLNnmJklkPRlqpLMKmqnkMkpQJ1lkLmPNj0mMjkkkjKKoMQ
3237D62klmNJJLQKlmJlrLLl%%MMNJKK%konqlNJJOK%jJjkJlKRKj1mLPJjkm%%qnQLJ%kjjlL%
3305D59Jk%nKKJLPkrKMmp%%JJOjokOjnLJMOKkmpokMMklQMRMJolL%%kj0qMOLjNljol%jNOJn
3373D59llMJKKmJJM%%%nLM%JjjRmmo%l%Okk%kjKL%OKMl%Jk%lnj5KOKkljl%PKKklJPjlNLnq
3441D52jJjMKk%kKj%knJ0nrj%K%RPjopNPOJkknLK%r%J0KrkKjnjMJjKJr%%Ll%KNNkKjoKKJJ
3508D57kK%kMolOLJklllkK%JjKONjl%kKLkLLpj0%MnmlKPLK%pkLPklLLLjKkkJJnroPO%LKlM
3576D57MmlKOmnnnjLJ%JMKLolKKLrkJ0OjLjjnpKJmNO%J%%LMmkMpnJ%MNjLmlkqlJlOMjmk%M
3644D48NKMJ%omL%jKmklLKJljMkLqkJN%%mkLlkLMLjMJkrlPQNlm%nKm%OLlmnOLmKjKLljol%
3713D41o%NQjoNMnnPQqqlNJKJ4%nJMNmoJno%%%%%llMLMKKloLLJJkkLkkkmJlnKM%kKJKkkN%
3781D43lN%kkK%Lpn%J1J0KkJljj%LLJlmJKnnKNKKklnk%MjnM%mJML%mJONJKj%nqjjjLKlNMp
3848D47oJMJj%KljJ%ljlkJ%jMOPopq%PMlpNJLJK%LNllkjJJjjM%lNlmjKLQmnJnjJK%k%jKmJ
3917D40J4KnkmkKO%JomMNjmJ%kLLqJnKNjo%joMKlmLRPMjlkNj%qkMknmMOlN%nJKNjpkpnlJ%
3985D26KOK%%NqjkJJ1mj%OPlJlrKJjJLMKjol%LJJ%PJnokKMkml%MMm%knQJlljNKjlONklmnL
4053D37RJmnj%JNQNjpmjmkmmLQjll%lLO%pmQNpK%koKQLmkKn%%jkLRjnjNJKLmmKmnJkkROjj
4122D40oj0LL%PNkmnlMQmm%KjJJlNOkppjPOJnmj%klMJ1JnKOJoKlmN%m%mrjQPKRNnoq%LKOn
4189D39JNOLoprKJj%j%LmjKJkKPLkm%lKJNnoMkkJJmlNKKkKjlmLNjKNknKlKlnjLRLnlK%koO
4258D34%nLJljOKmKkjmkOMk%%q%PNKjon%Kk%KQKlk%lkJRMqnllOOjqjJ0kkJjjLjRMJJmpj1L
4325D30PKl%LjnJNjjmlLJjlJL%j%K%KkjKmLkJJ0L%nkjpkKN%nokLLlkkM%%LkLL%l%%LJkjo%
4393D26LNj%LL%pkNJllJ%KKNj0qKJMKlnjKO%%LLkknjLMP%nkjKJNjkpKjlknKNN%KKkpnjjMJ
4461D26%QmnMq%MNkjMKkjm%NJKjKKMMjnmnolKjk%Ljl%N%molK%POJJlLN%%kmjKoqM%%PjJJl
4530D23kJ%jLMjjNl%JljJ%%jjmlKLMJJkjjJjL%NKrjJMNKOL%koj0%Om%lLNJjkjlmklJJJMkn
4598D19kOJJ%%NOK%%lj2p%kQ%jMmJJ0LljkqmLkJKKNKlJmKKlkROj4j1lJRK%KKMmpLOjkjkmQ
4663D26MjJ%mkOKNNmqmlmp%J3LoMPlm%nmLQ%oK%nmmJ%%lMMNQM%mJKlJmk%JkjKPllo%OJJ%p
4731D21kOJ%nl%mMJ3MLknjk%lJnnJOJkr%JJPPkRMm%%jmqjjklOMollJjjKKNM%kNnpjjMmo%J
4799D10%RjkkjLJNL%mj%kQKkokJJLJqjkLKLjj%LNJmmjN%Knlk%%j1mLJRLlLlMPnojLjlKNN%
4867D24MMrj2mlNPNkpkJ1J1olok%LkKKKloLjjM%mr%PPOonJ0J0nqkMjKjKlojKnmkLNLkpK%P
4931D17OnnjNjojkK%KKJJJNmjKL%lKNkom%PLjmnjnPJ2JKokjjL%jLmonJQKnKLjJkklkjj%JK
4999D12NJJ%l%OJJMkmqnmJMJ0KlmljMJ%l%nJJ1jrJRLnqpjQPJnl%LjpjMkKNplPJ0OpqmmjjL
5065D04PJ%KNLk%JLMj1qMM%%jkKjKoonOJ0RonmOLk%j%jpLOlnmJ%ONkJNMmjjK%jKjqjkLJjN
5132D18LOjljmlpJK%%mNLJkOMokKjmjklL%lJNjMJj0KQK%kKlJlLPJmlmooLKOjnKlJl%%jMNR
5200D21mk%pnJ0MKloJ%MJmLKL%jplMKkJNlkMllNKl%OJj2qNPK%jLkoloJM%mkLRmKKkK%qqMK
5267D03MPPLpoKmmMKJKo%l%Kkm%kNolKKQL%kjkNQ%jnL%lj%jlRPJpjJnjjmqKLJMPkkMjjjk%
5336D10lkmJOLjK%nkok%%jMJ1NmJkmjLLOnolK%l%%MOlkP%rmLJllK%jOOj%%mmpQLkJJKkllL
5404D05ljNNlK%%knjlMM%nk%OJ0MlpKMmkjkk%J%jqlMOrjjNJ0OpmMJJJmL%%lKjoKkKJJJlkp
5471C94mMLjNQOjqlJPjl%LmqKNjl%OLjplLPmnOjK%mNJnMNknkNjkkjKjmlOMJL%qq%OMLLkqj1
5540C90JLM%LL%L%%LJo%llkOKnMJjNKmklpjKl%J0PkkKJjJjrklokkKNPmMlk%lkjPLJLl%M%j
5608D01MjkJKL%JMjNjj1kL%J0%qqKNJ%L%JlnJN%lkkO%nMJnrjO%jjNj%JrLNjjKj0JNKjoNNm
5674C99qkKLOJn%NNkpQLnQJ1lj4JjnmjKmJLPKjk%JmmLkmjKkLLlmOP%kjLkqNLlkLQJjpmMLj
5741D03lK%JnoJLKokPKNJ0Knj0mj0%KKQJmKLm%NlrkLKMLmlNMjnnLJ1RKnrkmJ%oJMMnj1kOL
5805C91NNJ%jllJjmj%JLM%mJKkoMLKKMljOJnmn%KM%m%Jj%Mk%mlOLjkmjjQPn%kJLonmLkKLM
5874C97jlJLkmL%NkkPMn%jjl%OKnqJPjkJ%JJMkpMK%JlkMLjlm%knJLJLlKLj%nq%JMLLl%OJo
5943C93JkjJNPLklKPkmlmjQkpjK%kOLlnm%JPkmrMPJL%mmJNPJnpll%NJLKoLNM%k%pLmlllLO
6012C95KK%JKorLJoKQLlqKQPkopkoo%J3J2%roj%NJjkjNOOjqnQLJJL%nokLll%Kj%KqnON%po
6079C77LPJmMPMoqKLj%lplMOPRLmmnljjPP%loJlKJKKnLKojJkk%KJKmlmLMmjNPmnlNMjnMPK
6148C99%lljOlml%jKLJLK%LjLnnLKpkOKjooKKLLlLMjooNPnKJmokNML%nmkKO%LMlJlnpkLPJ
6217C91mNMm%JlKloMMnJkJJKKJlomPQkMjlNNmpJNppMOLJMlKKKkk%LonlKkkNlJkLLKNkoMJ%
6286C98lKJl%l%%loJQNqj2KP%KMJmKLoL%N%lknMLn%KjLkj%olKkJKJjjJkk%LRJpjLLNjmkJK
6354C91jOnLKj%qLPkn%pJKJRLnoLP%klmojjlKllQLj%LLNnm%jPOon%%kjkLkMJ0OknknmJMKO
6422C98jnokoMRjoljPNkpnMMkljKJRKj0lJKL%jKjnmLjK%jJNKj0lLMjJnJR%ojNNMKN%nkkll
6489C87nJjjjKKKLnJPjnjlkJkJKOmrmMKMLKJjJkjj%JQ%ookJkMJnjMLrjMkNNJon%MLjJK%jJ
6558C84JNmjLj0LKJljjk%LJlolJjkRLLPjljNNj0kKL%JJ%Llk%l%M%JLol%jkLKjkKjjJNjm%k
6625C81KojQJ1MnlkkjkKJNjmkjkKLljJ%kJjQPkoj4LOnKOkK%JJp%J%p%kkOPMJkmkkjLRmoJl
6692C79QMr%KklMPjk%j2rMMLpjJQQJmmLJMOlmJjmKn%njOkKMmJlPjmjlJjKLkqLkmPJ0m%KJ%
6759C83Oj1nKJNMklkJRNljKopJqlLRLKjplNKkKJMQmj0nmjkOK%MnLRNnmkkkJj%jLJmLKjnKJ
6826C78jJk%nKPMlJmk%jkNjn%PJ1lnnkljOl%NMkjokJMNO%qjqmPNMLkkm%k%NjlJnnPKoMLJJ
6894C80kjLJ%KMQjjomokjKMLkkjNKkJoj0JPKmk%NNloLLJ3oj1JJ0Nqrp%RLNMnpJlolNRp%Jn
6959C68kJ0kjmkLmnOLLJJmjOKLj%%OP%oqnLLMjnj%nKOlM%m%jJKmjNnrLJlKNnkLNjlojjJOJ
7027C70loLJ1lm%KOjoJ%mjJJOJonLLOLmKMKo%LjNLkKlmljkpKMnnKkOJ0Jll%jj0jJKJ0RMnq
7092C74llKjM%LNJpmmkO%%%JRKnnkPKjKkkkK%j%LNnkPJ%qo%j%lLOKM%pJkK%mMJlLpnKOOLj
7161C81JJkjLJmkjnlK%JP%Jkj2kOJj2%PLnkj%PKnLLLMJno%kJllLkKNM%LMKJpnmLMjojlLOM
7228C76pnML%lrLMKl%MJ0loK%PKkKpj1NLljK%JQmmjJO%%%klnKLR%oKklqo%MPj%J%jkROplo
7295C64mLONLnnkNJJO%lklpLJ0LnkLjKkmPPlllJklmklMOMkJmkJQLjkkKK%nlkJKOnnJKOjrk
7363C66kLmJQQjj3kLp%QjkJRKqlJK%L%Nmp%MJj%kKkjNNLmKKlpjO%oo%LnKMJLj%MJklnjJJJ
7431C67MllNOKKkpmKknMKjJNjpj3%ONPNJl%kjkmkjKKPKJjj1qLMjKKjJO%lJllMNOlqPMj0ok
7497C60KPK%LJMmj1oQJ0Klm%%rqJJ0OpmLPNjlLljKkpJNJJlJ%MkopmJJ0L%%LjLKn%KjJkJKk
7562C71%KlnKJllm%LJLQJrkJn%NmoLKkjJMNQmj%onLkoJ0QjpjPJplRmqQ%lj%KKmjNL%nl%KL
7630C65NMqoMPJklkjpLOjNkpkJklKNPLPlnKMMjlKmnnjOLjjmjnkrpPRNOkklnkMjmRKJNkrlK
7699C60Q%kKk%lLLkjlpMP%kjLM%mllkNLloKLll%KJKKJKkmpNOKlkjlkQMmkJPLlKMkjm%Pkj2
7767C62JJQ%poNQ%qoJJjJJkj%%Ml%klkJQOkj0oOLnlQJLLmj0MNPKK%rkKONloK%lLJl%%pkOJ
7834C62jmkJkKPNm%kJLmjnpKMMLljKMJkkJJ0NnJnnKKmnLOO%j0LKr%KKKOJj0l%MOpljqpMLj
7900C49LRKpjKPMj0qJQK%LkjKjjJ%lJmJOjlmMPQnpkjJLj%Mj%joljPOjlMjopmNMLLlLJjjpk
7968C54MJjoJ%NMkNjoJ%kJl%J%kn%LML%Jk%jnJNJ1PlmnnoMJKL%KOopmJLM%l%jmlMKmlJLLL
8036C60MnpkjJ0J%NpjLMMlJjoLklk%QLkklKnnNMM%moK%KMLMJj%lmJJkLonJKNKJknjJ%mjNK
8104C60qpPNOJl%pJMkomKKNLj%KKJ%JnJmnJOJkmlOjOKj0qKOJJ%MkokmKJ1PlkqmlJPPj%jJl
8171C56lJkj%KL%KljKklKLJlnLKMj1nJ1MLklkRJojJjnMNjJjK%rmRJoKLlnkjLJMJNMmj%jj%
8238C57lkjn%NMkML%JKl%lkMjmN%%ojKJklJjjkOLopkLOkMP%lkKlJ%JL%%jMjlnmjjM%j%Kjl
8307C47JJmjLNOMjJ%JJpkjJkplLMJLJJmJ%rkPJ1MkkklK%ljJjLNnkjMnqMKMKLK%lj%kJNJMK
8375C68jrj0M%KjKKroMPKKLOmllmkjL%oPLJRMqj0%JJj%JlkM%j0JQPllMonJKqkLJNK%%kj0k
8440C36J0MJ0KqmKLjlkkmjO%%KKKlljmJ%k%QJmOLJnj%qmKJOK%jNJJjjQlnlNLL%j0oNKMLjk
8506C57KJlpJ%Lkk%pkJ1QrnrkLNlkNJKk%OMlkJMLlnkloMLJJJllMMmqLP%KNM%j%nKMkNLJmj3
8574C49qQOj%kLLlLMjomKLkl%K%L%JLM%oJjj3lRMmpKKJlJkmLK%LJJjj1KMOLKJjkp%MN%JJj1
8641C47nJ%KNLqoKPJjJL%o%jkMKljojKjK%LOn%LN%mKjjoL%jQmj2Lj%MJKoNJmJLMkkkkmOKn
8709C41mNJ3L%Npj0lK%q%NJmmMMNj%JOkoKlLjnjNlmjOK%kJlnNROmnKkjmJPJmlkQQmn%%LNj
8776C57mjMNkj0KQKj2rnLNJLKLJKqoJKMLjJKlJ%oljjLJ%%NmjQKmoj%l%MQNrKKoooJJJMjML
8843C47MlqjNjqq%%MPjOKnMQLmlNL%pkJK%%mqlNN%QKlljloj1MNK%JQKkl%K%j1pLNNNKljqn
8910C32N%%lokPMMljLMkJPkj0nMLLMNnjlOKk%k%J0JnJnkJLokMjkKJqojkONJjKjJMQKK%j1j
8976C47N%jlrk%kJmpLNLLJLNklkKLLrkmLQNKj3l%POj%kmn%lKOJk%%L%mJjjPLlKmqKOKLkJO
9044C54mkQkqnlKkJLLLMKm%jqJpnKkMQMnqLMJNjpmQ%lJLjKkmMklNPnllmNOoqJMJLLjkLj%m
9113C38jmNjoMNKmnKKKLKjoqLJ5PKKoqnLMjqnNKO%JMlqpLkLNLKm%M%jmjjnKJj%KmK%jNOJo
9181C41mJ1Lnjjj1oPJ0jjmKjJkLJrMOmLLkPJk%jqpNNJJmOKkjkJo%N%kjlqLLjjLPJppmONOJ
9247C45j1lLPKJJjJkmlJOJnMOqkLjkK%LnmnOPjKlkllJJkmMOj%JmpJ0Nq%JLnmJQk%RKjKJmk
9314C44mKJnnkkjLQL%Jm%kolLLOJKlk%OKlNJmqj%lJJ0lLLmpnP%oMRLJJok%m%KolO%lMjljL
9382C36MNLomLOMk%%mkj%kJMmllJOljkK%mjjMKmOlol%J0QPJo%k%MpnKKL%pn%JJMJ%LnnkoK
9450C27OjKMmoMNNJojNLJmlLmlLLn%MKnMOnlmJPNjrmJLlK%kOLk%onNNJKkJNqlKjQOj1oQko
9518C34LNlJ%LmnPjLjj1%NLkJMJJkjNknpokJ1RKjnj2kQKNNrqJJKLN%%MmjLJ%kkOjm%KNLjp
9584C43%lj0lK%NkLKjmjJJkm%OOlmNRLknmMNKmokmQMoojQJjKL%plM%o%n%m%kMNL%LKNNlqq
9652C30J%kJMlmKQK%jjJoKKKmj0JQkoMLOLjlnMQkklKkMjljoKPjlnlnjMlL%nMRJ3%pk%lllK
9719C30MNLLrqmnJ%NOLMkn%%ll%JlMMMjl%L%l%nJLmjKPNpo%k%%jM%%LKj%k%MMlMKojjoMJ%
9788C31lLLm%LRjknrnlKKNLLljOOmmNJjpnmlOK%JlMO%qoN%okJOOJNJnjk%kjMMjnnNM%pnKL
9857C25LoJOMNJnnLLNjqq%M%JPOJ%jrn%KjJPJKKnplJkNNKJKjk%L%onkKOJPjojjKmMkjjKJj
9926C34LJnJKLOkqj0JQNLqoJR%lJLojkjnjLKjJLjln%mPPOkrnl%NM%NJl%LlqKJoNPkLnpQOn
9994C30%LOKmKlqjKJmjJkmjOJ%LKjJMlk%LmkJNMj0kPOk%kmJjjMjrmNJjMKkMJKjpkjLN%LJo
10062C30LlonlOJ2LKklJlok%KkKKnjkLLOLpjOmkmKKj%%JjJKMJknJJOqlKjOPj%mjnjnmjQM%
10129C28kk%LOLjkJ%%JJqMKlljLNJMJkMmmmmQOnnkjlKLLKjkmkL%lMjoKOlmj%jLMlj%jLljK
10197C25klKJKjNkNnj2LPL%Jjol%LLJjjKkLKomjNOjkMj%qJJ3jrkll%jLNlnLLLK%j%LJkMmL
10263C31KkmjPMlpKOKlLMqJNmlLKjlojopK%RPJ%nqLMkoMNOLok%MnpMKJlkjpJMjkkMN%KJJo
10331C21%NJn%NLJkq%NLJkMKnlJkkQNnpllmNO%JKLmj%MmmJjNMkOOLonJnjmllo%JjLJONnlJ
10399C20RQj2lnLNM%lJmkn%QPKkmnlJmmPMJmJmpjNPKjNKlmKOOnjmQQkj0okm%LkNJ%ONmpml
10465C18%%NJmMPKjqj0KQ%Jk%J0Jmm%%%J%PPqqjMjJQ%j0o%jjkMPJjkjJjmKmlRjk%KmqkLQ%
10530C20OjmNjlkpn%OQKkkljOjkML%rkRNqkLJmmlQOn%j%JJjLk%mMjkk%JLJ1%llj%n%NkojP
10597C23NmkNkkM%loP%nJJLJLMMj1mKJLjOjq%JKKlmK%k%opKJ2JjoqjOOLolmk%OOkRjpkJll
10663C12%MQNLpKRrqjNjjMljOlpkMK%KNNNopjoMOMKmnlMjpM%J%m%JJmoojNP%JjlKKkOOlpp
10731C10OJ1L%j0mPmooJMKjNlljKJkJNMnqJPJMNJkkjnjLrkRJKNNn%kKO%oknmOjnQJLOnppk
10797C12jKKmlLMkK%lQJokjJOMNMormkL%ON%Jk%KLKmj1%RKkLkooLKno%PR%kJJkJkPkj1lKN
10863C19JnkmMNJjjK%lJMljMmlKKnoLNjjJlnJ1Lj1LKJ%J%OKjlpnjLLK%lNJlKKnLQol%jPNk
10929C25j1KLJ%LJrrlN%kJP%%JLQQkrmKJJjkoKk%MKK%lJ%lMkmKlMLJJjJ%KplPPK%lljllKj
10996C19jp%LLOL%mokkkJLKJkLJlKKjjjlLMq%PjKPlmolMKJMLjKJmkm%%%M%nqjKKLOMJmnmJ
11064C14%LKQLllmjKlJKjklmJjMMJk%KJjkn%%JJ%JOMkkll%PKmjmnkjM%K%JOjo%JLlJmJlnJ
11132C06%kMLoKjoLRL%LjKj%MKKLoj1LPLjojlmJMjJnLMQ%jKJllKnk%j%JklLJMjj%LKLjNjl
11199C25JLnj0%LLJjkmlJNOnnLLjlLkJJNNj%mjj%klkmnjMROqnmJMkLNmoJkmLlMMoKLONPJo
11266C22lllN%KLLJkommLLJ%LjmkjJ6Llon%m%OMmp%J%MlmLj%JLMM%p%LPkpK%jokonRO%jKl
11333C14LPpnKjmO%jjmlNKjmJOMJJlmkLjkJ%jkmlkKKOjmk%JmjKQPNMjjn%NkkkroQKkJkLNj
11401C17nKKKKknkJKmlNOLNLkkmjJjm%KkJk%JJKr%JklmMOnkRMnl%NLnnmkMNJJONnmklkokN
11469C05MNjlkKJjkqJKjjNOkmKjnLQjJKk%klJJJ0JjnkkjkPOp%LlnkRKrJNLkjk%NjrlRRJj2
11535C12mJ%njkKNllLJ%NLKlljLNknj%jjJknkNNK%mKJjMLNnpLRLJJnqpnLKQ%nJlLKnjJJKO
11603C16Kjoj3%ONOMlnKjklJjjOMj%JONjKJnnp%QKjkpj3%J5PjJmlJLJkjjkpkLKPnmkJMJ%j
11668C10kLm%RLllPKqnjJLmnL%kPLmjkmLLpjPMkkRNjj0njNJkQJNJrojNJ0jrl%lLJjn%Mk%l
11734C04jkjKM%LKnnjNKJM%JMjmlLNommlNnkPQkKJkqmJKjjMmnj%MMJKJLll%jqjKMN%NmlJ%
11802C04KJLmKJjknM%JKjmm%OjKKPJpqJMJ%jjjMm%LK%ojKjQLomOJKJ%LjrnMMKj%lKmnKlLj
11870C02%KK%kl%JllLLkjPmljKMjMM%n%jL%llNJKmJL%KlLKnkmnnjPKj%ONlJ%KJKlmp%lkJ2
11937C07QJkqlJNnmnjNLojK%%LLNkKoJPJkojKLlkljP%rmMOLKjmmjJKJjmMPjkNnl%kjjMMKJ
12005C08oK%mj0qRQP%oKjPMJjLloLO%%llk%JooLNLJ%%nlJ1J3%nkqjMKjpqm%MLjjN%KpnLkM
12070B99J%lJJMLJjnqkNMKllnklJLJK%JmMRPklkllm%NQljJm%jljJ%KOkjKLlkLJmoJOLj%kJ
12138C02%plMKMKpopnNJKKMKnRNn%L%KJkK%mmLMl%KkoJ%qMPkpnjkMMLMmlN%LJKJkj1lOjkN
12205B94NJlqolLOLMQJnkOlnljkOKjjjq%J1Loj0J%JPlj%lMkKLQJ1qrqnK%%LkKjKKjKMKLlM
12270C02krjroJKKKlKLJmJMPMmjjokRJl%%JkJjnqmOQjJKOlkJKmpkLKMm%%KKmjomKjjOkkLO
12338B84MmljmLnl%MMKJk%lkkJ%o%PLJNj%jjJllmnjLKkjjKOJKK%%KJjp%Loo%kMO%J%jMLJK
12406B84lnKL%nj0JMjKKNNJjjllKlmJM%npKNPkpklkPPKloqMKkJMNNJlkqmLOJlLKkmjmjKqJ
12473B60NNK%%KlmpN%jMjKknkNJkJ%kjmMJJ%oKjjlkQN%jmljklkOLMlJjNmoLJ0Loj%ojRLoo
12540B57%p%lkQJ0jpnljkMKmPNp%LJomLNl%JlKM%Omj1jKL%lKKm%PKJnKkLkJLqjmlj%%PLkp
12606B40kJkkKJJmnOKnjjNLLM%pnLmJQjpjMKOOmnnKKmqlJ%J%JNkkLmkkJ%%OJllLJnLKpJkk
12674B21JOJllKJl%MJO%l%lMknlLNMj0kOjlpmjkL%%lJ%KjlMLLL%q%OjkkJllMKmn%LKK%j%J
12741B14l%Jl%NkNjkmoNMnK%mJln%%LjMLJM%jMkolJjoOL%mojJ%noMMJLJ%klL%jjjkk%mMMk
12809A93lkknkLJ0jlkjLJLJjjKjKlpLMJlk%%jnpJJJkkKJ%KNLlpmjJJ0Mjjomk%KjK%nljPPM
12875A84m%KkqjLM%njmkm%OklpkLQKmk%JM%mjMPJmjkKLpj0mJjNNllkJMLJ%jMNjpkMLJmonK
12942A54O%LmnolkjjJjMOMjrpKMLjolLPOjomkkJM%okjkNNln%jjmJMJKKJ%mmJnjJlkkKOLkm
13010A25%K%LJk%l%KJkjLOJmkKJlKKom%%lJlKKLLKjlollJknMKJlm%l%JJLkj%KklKLlkKJJj
13078A08mlmlKJLMjmkM%kkJMkJLnlJJ%kkkMpnJ%KmKJkLKlJkkJ%m%MLM%ml%LNJ%mkmjKkmkN
13146H1LKknjKkojjJJmnLLMKKmkjLLmk%K%jJjl%klK%KLjkjm%L%oJJjL%%ml%M
13204F0
##ENDNTUPLES=	NMRSPECTRUM
##END=	
