# Supplementary material for: An Improved Helferich Method for the α/β-Stereoselective Synthesis of 4-Methylumbelliferyl Glycosides for the Detection of Microorganisms
Source: Molecules. 2015 Dec 4;20(12):21681–99. doi: 10.3390/molecules201219789 (PMC6331929; doi:10.3390/molecules201219789)
Supplement: Supplementary file 1 [file molecules-20-19789-s001.zip › NMR data.JCAMP/1H-NMR (4d) the a┴-D-mannopyranoside.jcamp]

##TITLE=	2037-150122B
##JCAMPDX=	6.0	$$ NMR Plug-in 1.4 of MestReNova 6.1.1-6384
##DATATYPE=	NMRSPECTRUM
##DATACLASS=	NTUPLES
##NUMDIM=	1
##ORIGIN=	Bruker BioSpin GmbH
##OWNER=	nmr
##.OBSERVEFREQUENCY=	500.1300048828125
##.OBSERVENUCLEUS=	^1H
##.SOLVENTNAME=	9
##.PULSESEQUENCE=	zg30
##.ACQUISITIONMODE=	SIMULTANEOUS (DQD)
##$ORIGINALFORMAT=	Bruker XWIN-NMR
##$PARAMETERFILE=	(acqus, ASCII, E:/%E5%9C%A8%E6%89%80%E7%A0%94%E7%A9%B6/%E6%98%BE%E8%89%B2%E5%BA%95%E7%89%A9%E7%A0%94%E7%A9%B6/%E8%AF%BE%E9%A2%98%E5%AE%9E%E9%AA%8C%E8%AE%A1%E5%88%92%E3%80%81%E8%AE%B0%E5%BD%95%E5%8F%8A%E6%80%BB%E7%BB%93/%E6%A0%B8%E7%A3%81%E5%9B%BE%E8%B0%B1/2037-150122B/1/acqus, 0)
$$ ##TITLE= Parameter file, TOPSPIN		Version 3.2
$$ ##JCAMPDX= 5.0
$$ ##DATATYPE= Parameter Values
$$ ##NPOINTS= 10	$$ modification sequence number
$$ ##ORIGIN= Bruker BioSpin GmbH
$$ ##OWNER= nmr
$$ $$ 2015-04-28 10:02:42.437 +0800  nmr@EP-10014513
$$ $$ e:\chen/2037-150122B/1/acqus
$$ $$ process C:\Bruker\TopSpin3.2\prog\mod\shimcntl.exe
$$ ##$ACQT0= -2.52100840336134
$$ ##$AMP= (0..31)
$$ 100 100 100 100 100 100 100 100 100 100 100 100 100 100 100 100 100 100
$$ 100 100 100 100 100 100 100 100 100 100 100 100 100 100
$$ ##$AMPCOIL= (0..19)
$$ 0 0 0 0 0 0 0 0 0 0 0 0 0 0 0 0 0 0 0 0
$$ ##$ANAVPT= -1
$$ ##$AQSEQ= 0
$$ ##$AQ_mod= 3
$$ ##$AUNM= <au_zg>
$$ ##$AUTOPOS= <>
$$ ##$BF1= 500.13
$$ ##$BF2= 500.13
$$ ##$BF3= 500.13
$$ ##$BF4= 500.13
$$ ##$BF5= 500.13
$$ ##$BF6= 500.13
$$ ##$BF7= 500.13
$$ ##$BF8= 500.13
$$ ##$BYTORDA= 0
$$ ##$CAGPARS= (0..11)
$$ 0 0 0 0 0 0 0 0 0 0 0 0
$$ ##$CFDGTYP= 0
$$ ##$CFRGTYP= 9
$$ ##$CHEMSTR= <none>
$$ ##$CNST= (0..63)
$$ 1 1 145 1 1 1 1 1 1 1 1 1 1 1 1 1 1 1 1 1 1 1 1 1 1 1 1 1 1 1 1 1 1 1 1
$$ 1 1 1 1 1 1 1 1 1 1 1 1 1 1 1 1 1 1 1 1 1 1 1 1 1 1 1 1 1
$$ ##$CPDPRG= (0..8)
$$ <> <> <> <> <mlev16> <> <> <> <>
$$ ##$D= (0..63)
$$ 0 1 0 0 0 0 0 0 0 0 0 0 0 0 0 0 0.0002 0 0 0 0 0 0 0 0 0 0 0 0 0 0 0 0
$$ 0 0 0 0 0 0 0 0 0 0 0 0 0 0 0 0 0 0 0 0 0 0 0 0 0 0 0 0 0 0 0
$$ ##$DATE= 1430186561
$$ ##$DE= 6.5
$$ ##$DECBNUC= <off>
$$ ##$DECIM= 1936
$$ ##$DECNUC= <off>
$$ ##$DECSTAT= 4
$$ ##$DIGMOD= 1
$$ ##$DIGTYP= 12
$$ ##$DQDMODE= 0
$$ ##$DR= 22
$$ ##$DS= 2
$$ ##$DSPFIRM= 0
$$ ##$DSPFVS= 20
$$ ##$DTYPA= 0
$$ ##$EXP= <PROTON>
$$ ##$F1LIST= <>
$$ ##$F2LIST= <>
$$ ##$F3LIST= <>
$$ ##$FCUCHAN= (0..9)
$$ 0 2 0 0 0 0 0 0 0 0
$$ ##$FL1= 90
$$ ##$FL2= 90
$$ ##$FL3= 90
$$ ##$FL4= 90
$$ ##$FOV= 20
$$ ##$FQ1LIST= <freqlist>
$$ ##$FQ2LIST= <freqlist>
$$ ##$FQ3LIST= <freqlist>
$$ ##$FQ4LIST= <freqlist>
$$ ##$FQ5LIST= <freqlist>
$$ ##$FQ6LIST= <freqlist>
$$ ##$FQ7LIST= <freqlist>
$$ ##$FQ8LIST= <freqlist>
$$ ##$FRQLO3= 1234098.992522
$$ ##$FRQLO3N= 0
$$ ##$FS= (0..7)
$$ 83 83 83 83 83 83 83 83
$$ ##$FTLPGN= 0
$$ ##$FW= 125000
$$ ##$FnMODE= 0
$$ ##$FnTYPE= 0
$$ ##$GPNAM= (0..31)
$$ <> <> <> <> <> <> <> <> <> <> <> <> <> <> <> <> <> <> <> <> <> <> <> <>
$$ <> <> <> <> <> <> <> <>
$$ ##$GPX= (0..31)
$$ 0 0 0 0 0 0 0 0 0 0 0 0 0 0 0 0 0 0 0 0 0 0 0 0 0 0 0 0 0 0 0 0
$$ ##$GPY= (0..31)
$$ 0 0 0 0 0 0 0 0 0 0 0 0 0 0 0 0 0 0 0 0 0 0 0 0 0 0 0 0 0 0 0 0
$$ ##$GPZ= (0..31)
$$ 0 0 0 0 0 0 0 0 0 0 0 0 0 0 0 0 0 0 0 0 0 0 0 0 0 0 0 0 0 0 0 0
$$ ##$GRDPROG= <>
$$ ##$GRPDLY= 67.9885711669922
$$ ##$HDDUTY= 20
$$ ##$HDRATE= 1
$$ ##$HGAIN= (0..3)
$$ 0 0 0 0
$$ ##$HL1= 1
$$ ##$HL2= 35
$$ ##$HL3= 16
$$ ##$HL4= 17
$$ ##$HOLDER= 0
$$ ##$HPMOD= (0..7)
$$ 0 0 0 0 0 0 0 0
$$ ##$HPPRGN= 0
$$ ##$IN= (0..63)
$$ 0 0 0 0 0 0 0 0 0 0 0 0 0 0 0 0 0 0 0 0 0 0 0 0 0 0 0 0 0 0 0 0 0 0 0 0
$$ 0 0 0 0 0 0 0 0 0 0 0 0 0 0 0 0 0 0 0 0 0 0 0 0 0 0 0 0
$$ ##$INF= (0..7)
$$ 0 0 0 0 0 0 0 0
$$ ##$INP= (0..63)
$$ 0 0 0 0 0 0 0 0 0 0 0 0 0 0 0 0 0 0 0 0 0 0 0 0 0 0 0 0 0 0 0 0 0 0 0 0
$$ 0 0 0 0 0 0 0 0 0 0 0 0 0 0 0 0 0 0 0 0 0 0 0 0 0 0 0 0
$$ ##$INSTRUM= <spect>
$$ ##$L= (0..31)
$$ 1 1 1 1 1 1 1 1 1 1 1 1 1 1 1 1 1 1 1 1 1 1 1 1 1 1 1 1 1 1 1 1
$$ ##$LFILTER= 500
$$ ##$LGAIN= 5
$$ ##$LINPSTP= 0
$$ ##$LOCKED= yes
$$ ##$LOCKFLD= 3483
$$ ##$LOCKGN= 110.344856262207
$$ ##$LOCKPOW= -20
$$ ##$LOCKPPM= 2.49000000953674
$$ ##$LOCNUC= <2H>
$$ ##$LOCPHAS= 139.2
$$ ##$LOCSHFT= yes
$$ ##$LOCSW= 0
$$ ##$LTIME= 0.25
$$ ##$MASR= 4200
$$ ##$MASRLST= <masrlst>
$$ ##$MULEXPNO= (0..15)
$$ 0 0 0 0 0 0 0 0 0 0 0 0 0 0 0 0
$$ ##$NBL= 1
$$ ##$NC= -6
$$ ##$NLOGCH= 1
$$ ##$NOVFLW= 0
$$ ##$NS= 16
$$ ##$NUC1= <1H>
$$ ##$NUC2= <off>
$$ ##$NUC3= <off>
$$ ##$NUC4= <off>
$$ ##$NUC5= <off>
$$ ##$NUC6= <off>
$$ ##$NUC7= <off>
$$ ##$NUC8= <off>
$$ ##$NUCLEUS= <off>
$$ ##$NUSLIST= <automatic>
$$ ##$NusAMOUNT= 25
$$ ##$NusFPNZ= no
$$ ##$NusJSP= 0
$$ ##$NusSEED= 54321
$$ ##$NusT2= 1
$$ ##$NusTD= 0
$$ ##$O1= 3088.50747848055
$$ ##$O2= 3088.50747848055
$$ ##$O3= 3088.50747848055
$$ ##$O4= 3088.50747848055
$$ ##$O5= 3088.50747848055
$$ ##$O6= 3088.50747848055
$$ ##$O7= 3088.50747848055
$$ ##$O8= 3088.50747848055
$$ ##$OVERFLW= 0
$$ ##$P= (0..63)
$$ 12 12 24 0 0 17.16 26 52 20000 0 0 80000 80000 1000 0 0 1000 2500 100000
$$ 600 0 0 0 0 0 100 100000 12 1000 1000 0 0 20000 0 0 0 0 0 0 0 2000 0 0
$$ 0 240 0 80000 0 0 0 0 0 0 0 0 0 0 0 0 0 0 0 0 0
$$ ##$PACOIL= (0..15)
$$ 2 1 3 0 0 0 0 0 0 0 0 0 0 0 0 0
$$ ##$PAPS= 2
$$ ##$PARMODE= 0
$$ ##$PCPD= (0..9)
$$ 100 80 100 100 100 100 100 100 100 100
$$ ##$PEXSEL= (0..9)
$$ 1 1 1 1 1 1 1 1 1 1
$$ ##$PHCOR= (0..31)
$$ 0 0 0 0 0 0 0 0 0 0 0 0 0 0 0 0 0 0 0 0 0 0 0 0 0 0 0 0 0 0 0 0
$$ ##$PHLIST= <>
$$ ##$PHP= 1
$$ ##$PH_ref= 0
$$ ##$PL= (0..63)
$$ 120 120 120 120 120 120 120 120 120 120 120 120 120 120 120 120 120 120
$$ 120 120 120 120 120 120 120 120 120 120 120 120 120 120 120 120 120 120
$$ 120 120 120 120 120 120 120 120 120 120 120 120 120 120 120 120 120 120
$$ 120 120 120 120 120 120 120 120 120 120
$$ ##$PLSTEP= 0.1
$$ ##$PLSTRT= -6
$$ ##$PLW= (0..63)
$$ 0 18 0 0 0 0 0 0 0 0.00010368 3.8343 0.32 0 0 0 0 0 0 18 0.405 0 0 0 0
$$ 0 0 0 1.0368 0 3.8343 0 0 4.1472e-006 0 0 0 0 0 0 0 0 0 0 0 0 0 0 0 0 0
$$ 0 0 0 0 0 0 0 0 0 0 0 0 0 0
$$ ##$PLWMAX= (0..7)
$$ 100 0 0 0 0 0 0 0
$$ ##$POWMOD= 0
$$ ##$PQPHASE= 0
$$ ##$PQSCALE= 1
$$ ##$PR= 1
$$ ##$PRECHAN= (0..15)
$$ -1 -1 -1 0 -1 -1 -1 -1 -1 -1 -1 -1 -1 -1 -1 -1
$$ ##$PRGAIN= 0
$$ ##$PROBHD= <5 mm PABBO BB-1H/D Z-GRD Z113652/0070
$$ >
$$ ##$PULPROG= <zg30>
$$ ##$PW= 0
$$ ##$PYNM= <acqu.py>
$$ ##$QNP= 1
$$ ##$RD= 0
$$ ##$RECCHAN= (0..15)
$$ 0 2 0 0 0 0 0 0 0 0 0 0 0 0 0 0
$$ ##$RECPH= 0
$$ ##$RECPRE= (0..15)
$$ -1 0 -1 -1 -1 -1 -1 -1 -1 -1 -1 -1 -1 -1 -1 -1
$$ ##$RECPRFX= (0..15)
$$ -1 -1 -1 -1 -1 -1 -1 -1 -1 -1 -1 -1 -1 -1 -1 -1
$$ ##$RECSEL= (0..15)
$$ 0 0 1 0 0 0 0 0 0 0 0 0 0 0 0 0
$$ ##$RG= 128
$$ ##$RO= 0
$$ ##$ROUTWD1= (0..23)
$$ 0 2 2 2 2 2 2 2 0 0 0 0 0 0 0 0 0 0 0 0 1 1 0 0
$$ ##$ROUTWD2= (0..23)
$$ 0 2 2 2 2 2 2 2 0 0 0 0 0 0 0 0 0 0 1 0 1 1 0 0
$$ ##$RSEL= (0..15)
$$ 0 0 2 0 0 0 0 0 0 0 0 0 0 0 0 0
$$ ##$S= (0..7)
$$ 83 4 83 83 83 83 83 83
$$ ##$SELREC= (0..9)
$$ 0 0 0 0 0 0 0 0 0 0
$$ ##$SFO1= 500.133088507478
$$ ##$SFO2= 500.133088507478
$$ ##$SFO3= 500.133088507478
$$ ##$SFO4= 500.133088507478
$$ ##$SFO5= 500.133088507478
$$ ##$SFO6= 500.133088507478
$$ ##$SFO7= 500.133088507478
$$ ##$SFO8= 500.133088507478
$$ ##$SOLVENT= <DMSO>
$$ ##$SOLVOLD= <off>
$$ ##$SP= (0..63)
$$ 120 120 120 120 120 120 120 120 120 120 120 120 120 120 120 120 120 120
$$ 120 120 120 120 120 120 120 120 120 120 120 120 120 120 120 120 120 120
$$ 120 120 120 120 120 120 120 120 120 120 120 120 120 120 120 120 120 120
$$ 120 120 120 120 120 120 120 120 120 120
$$ ##$SPECTR= 0
$$ ##$SPINCNT= 0
$$ ##$SPNAM= (0..63)
$$ <> <Gaus1_270.1000> <Gaus1_180r.1000> <> <> <Squa100.1000> <Squa100.1000>
$$ <> <Squa100.1000> <> <Squa100.1000> <Squa100.1000> <> <> <> <> <> <> <>
$$ <Sinc1.1000> <Sinc1.1000> <Sinc1.1000> <Sinc1.1000> <> <> <> <> <> <> <Crp60,20,20.10>
$$ <Bip720,50,20.1> <> <> <> <Gaus1_180r.1000> <> <> <> <> <> <> <> <> <>
$$ <> <> <> <> <> <> <> <> <> <> <> <> <> <> <> <> <> <> <> <>
$$ ##$SPOAL= (0..63)
$$ 0.5 0 0 0.5 0.5 0.5 0.5 0.5 0.5 0.5 0.5 0.5 0.5 0.5 0.5 0.5 0.5 0.5 0.5
$$ 0.5 0.5 0.5 0.5 0.5 0.5 0.5 0.5 0.5 0.5 0.5 0.5 0.5 0.5 0.5 0 0.5 0.5 0.5
$$ 0.5 0.5 0.5 0.5 0.5 0.5 0.5 0.5 0.5 0.5 0.5 0.5 0.5 0.5 0.5 0.5 0.5 0.5
$$ 0.5 0.5 0.5 0.5 0.5 0.5 0.5 0.5
$$ ##$SPOFFS= (0..63)
$$ 0 0 0 0 0 0 0 0 0 0 0 0 0 0 0 0 0 0 0 0 0 0 0 0 0 0 0 0 0 0 0 0 0 0 0 0
$$ 0 0 0 0 0 0 0 0 0 0 0 0 0 0 0 0 0 0 0 0 0 0 0 0 0 0 0 0
$$ ##$SPPEX= (0..63)
$$ 0 0 0 0 0 0 0 0 0 0 0 0 0 0 0 0 0 0 0 0 0 0 0 0 0 0 0 0 0 0 0 0 0 0 0 0
$$ 0 0 0 0 0 0 0 0 0 0 0 0 0 0 0 0 0 0 0 0 0 0 0 0 0 0 0 0
$$ ##$SPW= (0..63)
$$ 0 2.1518e-005 9.5634e-006 0 0 0.002592 0.00010368 0 2.592e-007 0 0.002592
$$ 0.002592 0 0 0 0 0 0 0 1.526565e-005 2.372995e-005 1.108021e-005 5.975463e-005
$$ 0 0 0 0 0 0 0.099007 2.88 0 0 0 9.5634e-006 0 0 0 0 0 0 0 0 0 0 0 0 0 0
$$ 0 0 0 0 0 0 0 0 0 0 0 0 0 0 0
$$ ##$SUBNAM= (0..9)
$$ <> <> <> <> <> <> <> <> <> <>
$$ ##$SW= 20.6556589631486
$$ ##$SWIBOX= (0..19)
$$ 0 0 3 0 0 0 0 0 0 0 0 0 0 0 0 0 0 0 0 0
$$ ##$SW_h= 10330.5785123967
$$ ##$SWfinal= 0
$$ ##$TD= 65536
$$ ##$TD0= 1
$$ ##$TE= 294.76
$$ ##$TE1= 300
$$ ##$TE2= 300
$$ ##$TE3= 300
$$ ##$TE4= 300
$$ ##$TEG= 300
$$ ##$TE_PIDX= 0
$$ ##$TE_STAB= (0..9)
$$ 0 0 0 0 0 0 0 0 0 0
$$ ##$TL= (0..7)
$$ 0 120 120 120 120 120 120 120
$$ ##$TUNHIN= 0
$$ ##$TUNHOUT= 0
$$ ##$TUNXOUT= 0
$$ ##$USERA1= <>
$$ ##$USERA2= <>
$$ ##$USERA3= <>
$$ ##$USERA4= <>
$$ ##$USERA5= <>
$$ ##$V9= 5
$$ ##$VALIST= <>
$$ ##$VCLIST= <>
$$ ##$VD= 0
$$ ##$VDLIST= <>
$$ ##$VPLIST= <>
$$ ##$VTLIST= <>
$$ ##$WBST= 1024
$$ ##$WBSW= 4
$$ ##$XGAIN= (0..3)
$$ 0 0 0 0
$$ ##$XL= 0
$$ ##$YL= 0
$$ ##$YMAX_a= 1776723
$$ ##$YMIN_a= -4058419
$$ ##$ZGOPTNS= <>
$$ ##$ZL1= 120
$$ ##$ZL2= 120
$$ ##$ZL3= 120
$$ ##$ZL4= 120
$$ ##END=
$$ 
##$PARAMETERFILE=	(audita.txt, ASCII, E:/%E5%9C%A8%E6%89%80%E7%A0%94%E7%A9%B6/%E6%98%BE%E8%89%B2%E5%BA%95%E7%89%A9%E7%A0%94%E7%A9%B6/%E8%AF%BE%E9%A2%98%E5%AE%9E%E9%AA%8C%E8%AE%A1%E5%88%92%E3%80%81%E8%AE%B0%E5%BD%95%E5%8F%8A%E6%80%BB%E7%BB%93/%E6%A0%B8%E7%A3%81%E5%9B%BE%E8%B0%B1/2037-150122B/1/audita.txt, 0)
$$ ##TITLE= Audit trail, TOPSPIN		Version 3.2
$$ ##JCAMPDX= 5.01
$$ ##ORIGIN= Bruker BioSpin GmbH
$$ ##OWNER= nmr
$$ $$ e:\chen/2037-150122B/1/audita.txt
$$ ##AUDIT TRAIL=  $$ (NUMBER, WHEN, WHO, WHERE, PROCESS, VERSION, WHAT)
$$ (   1,<2015-04-28 10:02:42.218 +0800>,<nmr>,<EP-10014513>,<go>,<TOPSPIN 3.2>,
$$       <created by zg
$$ 	started at 2015-04-28 10:01:25.607 +0800,
$$ 	POWCHK enabled, PULCHK disabled,
$$        configuration hash MD5:
$$        CF 7A 78 9E B9 0C 8B 2C 93 51 43 70 9E 63 4B D9
$$        data hash MD5: 64K
$$        28 4A 38 2F 0A EC 33 AE 49 45 FB D0 18 54 3F A8>)
$$ ##END=
$$ 
$$ $$ hash MD5
$$ $$ C8 72 6F 21 0A 0E F0 FD B3 7B DB A3 C3 9E D6 FB
$$ 
##$PARAMETERFILE=	(auditp.txt, ASCII, E:/%E5%9C%A8%E6%89%80%E7%A0%94%E7%A9%B6/%E6%98%BE%E8%89%B2%E5%BA%95%E7%89%A9%E7%A0%94%E7%A9%B6/%E8%AF%BE%E9%A2%98%E5%AE%9E%E9%AA%8C%E8%AE%A1%E5%88%92%E3%80%81%E8%AE%B0%E5%BD%95%E5%8F%8A%E6%80%BB%E7%BB%93/%E6%A0%B8%E7%A3%81%E5%9B%BE%E8%B0%B1/2037-150122B/1/pdata/1/auditp.txt, 0)
$$ ##TITLE= Audit trail, TOPSPIN		Version 3.2
$$ ##JCAMPDX= 5.01
$$ ##ORIGIN= Bruker BioSpin GmbH
$$ ##OWNER= nmr
$$ $$ e:\chen/2037-150122B/1/pdata/1/auditp.txt
$$ ##AUDIT TRAIL=  $$ (NUMBER, WHEN, WHO, WHERE, PROCESS, VERSION, WHAT)
$$ (   1,<2015-04-28 10:02:42.218 +0800>,<nmr>,<EP-10014513>,<go>,<TOPSPIN 3.2>,
$$       <created by zg
$$ 	started at 2015-04-28 10:01:25.607 +0800,
$$ 	POWCHK enabled, PULCHK disabled,
$$        configuration hash MD5:
$$        CF 7A 78 9E B9 0C 8B 2C 93 51 43 70 9E 63 4B D9
$$        data hash MD5: 64K
$$        28 4A 38 2F 0A EC 33 AE 49 45 FB D0 18 54 3F A8>)
$$ (   2,<2015-04-28 10:07:16.841 +0800>,<nmr>,<EP-10014513>,<proc1d>,<TOPSPIN 3.2>,
$$       <Start of raw data processing
$$        ef LB = 0.3 FT_mod = 6 PKNL = 1 SI = 64K 
$$        data hash MD5: 64K
$$        DC B9 C5 E8 83 C7 E7 DB 7F 57 9E 71 F5 DB 7B 04>)
$$ (   3,<2015-04-28 10:07:18.635 +0800>,<nmr>,<EP-10014513>,<proc1d>,<TOPSPIN 3.2>,
$$       <apk 
$$        data hash MD5: 64K
$$        1C 8F 4A FE 98 B1 CA 6E FF D7 16 F5 80 85 60 10>)
$$ (   4,<2015-04-28 10:07:19.103 +0800>,<nmr>,<EP-10014513>,<proc1d>,<TOPSPIN 3.2>,
$$       <abs ABSG = 5 
$$        data hash MD5: 64K
$$        31 38 90 E8 69 7D F9 E1 2D 76 EB D6 AB 75 BA A9>)
$$ (   5,<2015-04-28 10:23:06.375 +0800>,<nmr>,<EP-10014513>,<proc1d>,<TOPSPIN 3.2>,
$$       <pk fgphup PHC0 = 5.89906 PHC1 = -10.4 
$$        data hash MD5: 64K
$$        D6 1E E1 91 67 13 01 98 CB 28 60 B6 08 73 72 77>)
$$ (   6,<2015-04-28 10:23:08.216 +0800>,<nmr>,<EP-10014513>,<proc1d>,<TOPSPIN 3.2>,
$$       <abs ABSG = 5 
$$        data hash MD5: 64K
$$        3F 1E 57 10 29 19 A9 7C 5E 24 45 E6 56 30 A8 68>)
$$ (   7,<2015-04-28 10:24:14.251 +0800>,<nmr>,<EP-10014513>,<dataserver>,<TOPSPIN 3.2>,
$$       <new intrng file generated by interactive integration
$$        data hash MD5: 64K
$$        3F 1E 57 10 29 19 A9 7C 5E 24 45 E6 56 30 A8 68>)
$$ ##END=
$$ 
$$ $$ hash MD5
$$ $$ E4 AC F1 65 00 C5 35 81 C8 6D 1B 71 C4 07 BC B7
$$ 
##$PARAMETERFILE=	(format.temp, ASCII, E:/%E5%9C%A8%E6%89%80%E7%A0%94%E7%A9%B6/%E6%98%BE%E8%89%B2%E5%BA%95%E7%89%A9%E7%A0%94%E7%A9%B6/%E8%AF%BE%E9%A2%98%E5%AE%9E%E9%AA%8C%E8%AE%A1%E5%88%92%E3%80%81%E8%AE%B0%E5%BD%95%E5%8F%8A%E6%80%BB%E7%BB%93/%E6%A0%B8%E7%A3%81%E5%9B%BE%E8%B0%B1/2037-150122B/1/format.temp, 0)
$$ EDIT_PAR COMMAND FILE
$$ 
$$ DI_MODE         LONG
$$ ED_ENTRY        ACQU
$$ ORDER           FILE
$$ 
$$ 
$$ HEADER		"F2 - Acquisition Parameters"
$$ T_NAME		Date_
$$ 		TYPE	R64
$$ 		CLASS	ACQU
$$ 		SUBRANGE 0.0 50000000
$$ 		REL	"Date_=itodate(DATE)"
$$ 		INV_REL	"DATE=datetoi(Date_,DATE)"
$$ 		FORMAT	"%14.0f"
$$ 		TEXT	" "
$$ END
$$ T_NAME		Time
$$ 		TYPE	R32
$$ 		CLASS	ACQU
$$ 		SUBRANGE 0.0 1000000
$$ 		REL	"Time=itotime(DATE)"
$$ 		INV_REL	"DATE=timetoi(Time,DATE)"
$$ 		FORMAT	"%14.2f"
$$ 		TEXT	" "
$$ END
$$ NAME		INSTRUM
$$ 		TEXT	" "
$$ END
$$ NAME		PROBHD
$$ 		FORMAT	"%14.14s"
$$ 		TEXT	" "
$$ END
$$ NAME		PULPROG
$$ 		TEXT	" "
$$ END
$$ NAME		TD
$$ 		TEXT	" "
$$ END
$$ NAME		SOLVENT
$$ 		TEXT	" "
$$ END
$$ NAME		NS
$$ 		TEXT	" "
$$ END
$$ NAME		DS
$$ 		TEXT	" "
$$ END
$$ T_NAME		SWH
$$ 		TYPE	R32
$$ 		CLASS	ACQU
$$ 		SUBRANGE 0.0 1e8
$$ 		REL	"SWH=SW*SFO1"
$$ 		INV_REL "SW=SWH/SFO1"
$$ 		UNIT	"Hz"
$$ 		FORMAT	"%14.3f Hz"
$$ 		TEXT	" "
$$ END
$$ T_NAME          FIDRES
$$                 TYPE    R32
$$                 CLASS   ACQU
$$                 SUBRANGE 0.0 100000
$$                 REL     "FIDRES=SW*SFO1/TD"
$$                 INV_REL "TD = nextpow(SW*SFO1/FIDRES)"
$$ 		UNIT	"Hz"
$$ 		FORMAT	"%14.6f Hz"
$$ 		TEXT	" "
$$ END
$$ T_NAME          AQ
$$ 		TYPE	R32
$$ 		CLASS	ACQU
$$ 		SUBRANGE 0.0 1000
$$ 		REL	"AQ=aqcalc(SW,SFO1,TD,DIGTYP)"
$$ 		INV_REL	"TD=tdcalc(SW,SFO1,1.0e6*AQ,DIGTYP)"
$$ 		UNIT	"sec"
$$ 		FORMAT	"%14.7f sec"
$$ 		TEXT	" "
$$ END
$$ NAME		RG
$$ 		TEXT	" "
$$ END
$$ T_NAME          DW
$$ 		TYPE	R32
$$ 		CLASS	ACQU
$$ 		SUBRANGE 0.0 1000000
$$ 		REL	"DW=1/(2*SW*SFO1)"
$$ 		INV_REL	"SW=1000000/(2*(0.005+DW)*SFO1)"
$$ 		UNIT	"usec"
$$ 		FORMAT	"%14.3lf usec"
$$ 		TEXT	" "
$$ END
$$ NAME		DE
$$ 		FORMAT	"%14.2f usec"
$$ 		TEXT	" "
$$ END
$$ NAME		TE
$$ 		FORMAT	"%14.1f K"
$$ 		TEXT	" "
$$ END
$$ T_NAME		D1
$$ 		TYPE	R32
$$ 		CLASS	ACQU
$$ 		SUBRANGE 0.0 1e38
$$ 		REL	"D1=D[1]"
$$ 		INV_REL	"D[1]=D1"
$$ 		UNIT	"sec"
$$ 		FORMAT	"%14.8f sec"
$$ 		TEXT	" "
$$ END
$$ NAME		TD0
$$ 		TEXT	" "
$$ END
$$ HEADER		"======== CHANNEL f1 ========"
$$ NAME		SFO1
$$ 		FORMAT	"%14.7f MHz"
$$ 		TEXT	" "
$$ END
$$ NAME		NUC1
$$ 		NONEDIT
$$ 		TEXT	" "
$$ END
$$ T_NAME		P1
$$ 		TYPE	R32
$$ 		CLASS	ACQU
$$ 		SUBRANGE 0.0 1.0e10
$$ 		REL	"P1=P[1]"
$$ 		INV_REL	"P[1]=P1"
$$ 		UNIT	"usec"
$$ 		FORMAT	"%14.2f usec"
$$ 		TEXT	" "
$$ END
$$ T_NAME		PLW1
$$ 		TYPE	R32
$$ 		CLASS	ACQU
$$ 		SUBRANGE 0 100
$$ 		REL	"PLW1=PLW[1]"
$$ 		INV_REL	"PLW[1]=PLW1"
$$ 		UNIT	"W"
$$ 		FORMAT	"%14.8f W"
$$ 		TEXT	"power PLW1 "
$$ END
$$ 
##$PARAMETERFILE=	(integrals.txt, ASCII, E:/%E5%9C%A8%E6%89%80%E7%A0%94%E7%A9%B6/%E6%98%BE%E8%89%B2%E5%BA%95%E7%89%A9%E7%A0%94%E7%A9%B6/%E8%AF%BE%E9%A2%98%E5%AE%9E%E9%AA%8C%E8%AE%A1%E5%88%92%E3%80%81%E8%AE%B0%E5%BD%95%E5%8F%8A%E6%80%BB%E7%BB%93/%E6%A0%B8%E7%A3%81%E5%9B%BE%E8%B0%B1/2037-150122B/1/pdata/1/integrals.txt, 0)
$$    Current data set:
$$    NAME =	2037-150122B	EXPNO =	1	PROCNO = 1
$$    DU   =	e:/chen
$$ 
$$    Number   Integrated Region     Integral
$$      1      7.768      7.626         1.00000
$$      2      7.170      7.017         2.00174
$$      3      6.324      6.176         0.98457
$$      4      5.614      5.466         1.00232
$$      5      5.212      5.052         0.99559
$$      6      4.964      4.875         1.00454
$$      7      4.875      4.774         0.98294
$$      8      4.585      4.437         1.00028
$$      9      3.922      3.780         1.01893
$$     10      3.751      3.638         1.03544
$$     11      3.638      3.544         1.04507
$$     12      3.544      3.396         2.14834
$$     13      3.396      3.266         1.82890
$$     14      2.461      2.301         3.03378
$$ 
##$PARAMETERFILE=	(intrng, ASCII, E:/%E5%9C%A8%E6%89%80%E7%A0%94%E7%A9%B6/%E6%98%BE%E8%89%B2%E5%BA%95%E7%89%A9%E7%A0%94%E7%A9%B6/%E8%AF%BE%E9%A2%98%E5%AE%9E%E9%AA%8C%E8%AE%A1%E5%88%92%E3%80%81%E8%AE%B0%E5%BD%95%E5%8F%8A%E6%80%BB%E7%BB%93/%E6%A0%B8%E7%A3%81%E5%9B%BE%E8%B0%B1/2037-150122B/1/pdata/1/intrng, 0)
$$ A 1.0 #regions in PPM
$$ # low field   high field  bias        slope
$$   7.767858796067259  7.625872039703501  0.0  0.0  # for region 1
$$   7.170331196369777  7.01651221030904  0.0  0.0  # for region 2
$$   6.32432677303572  6.176423901823472  0.0  0.0  # for region 3
$$   5.6143929912169295  5.466490120004682  0.0  0.0  # for region 4
$$   5.212097181519615  5.052362080610388  0.0  0.0  # for region 5
$$   4.963620357883039  4.8748786351556905  0.0  0.0  # for region 6
$$   4.8748786351556905  4.774304682731362  0.0  0.0  # for region 7
$$   4.584989007579685  4.437086136367436  0.0  0.0  # for region 8
$$   3.922384144548814  3.780397388185056  0.0  0.0  # for region 9
$$   3.7508168139426066  3.638410631821298  0.0  0.0  # for region 10
$$   3.638410631821298  3.543752794245459  0.0  0.0  # for region 11
$$   3.543752794245459  3.3958499230332113  0.0  0.0  # for region 12
$$   3.3958499230332113  3.2656953963664335  0.0  0.0  # for region 13
$$   2.4611037769718047  2.301368676062577  0.0  0.0  # for region 14
$$ 
##$PARAMETERFILE=	(parm.txt, ASCII, E:/%E5%9C%A8%E6%89%80%E7%A0%94%E7%A9%B6/%E6%98%BE%E8%89%B2%E5%BA%95%E7%89%A9%E7%A0%94%E7%A9%B6/%E8%AF%BE%E9%A2%98%E5%AE%9E%E9%AA%8C%E8%AE%A1%E5%88%92%E3%80%81%E8%AE%B0%E5%BD%95%E5%8F%8A%E6%80%BB%E7%BB%93/%E6%A0%B8%E7%A3%81%E5%9B%BE%E8%B0%B1/2037-150122B/1/pdata/1/parm.txt, 0)
$$ 
$$ Current Data Parameters
$$ NAME       2037-150122B              
$$ EXPNO                 1              
$$ PROCNO                1              
$$ 
$$ F2 - Acquisition Parameters
$$ Date_          20150428              
$$ Time              10.02              
$$ INSTRUM           spect              
$$ PROBHD   5 mm PABBO BB-              
$$ PULPROG            zg30              
$$ TD                65536              
$$ SOLVENT            DMSO              
$$ NS                   16              
$$ DS                    2              
$$ SWH           10330.578 Hz           
$$ FIDRES         0.157632 Hz           
$$ AQ            3.1719425 sec          
$$ RG                  128              
$$ DW               48.400 usec         
$$ DE                 6.50 usec         
$$ TE                294.8 K            
$$ D1           1.00000000 sec          
$$ TD0                   1              
$$ 
$$ ======== CHANNEL f1 ========
$$ SFO1        500.1330885 MHz          
$$ NUC1                 1H              
$$ P1                12.00 usec         
$$ PLW1        18.00000000 W            
$$ 
$$ F2 - Processing parameters
$$ SI                65536              
$$ SF          500.1300048 MHz          
$$ WDW                  EM              
$$ SSB      0              
$$ LB                 0.30 Hz           
$$ GB       0              
$$ PC                 1.00              
$$ 
##$PARAMETERFILE=	(procs, ASCII, E:/%E5%9C%A8%E6%89%80%E7%A0%94%E7%A9%B6/%E6%98%BE%E8%89%B2%E5%BA%95%E7%89%A9%E7%A0%94%E7%A9%B6/%E8%AF%BE%E9%A2%98%E5%AE%9E%E9%AA%8C%E8%AE%A1%E5%88%92%E3%80%81%E8%AE%B0%E5%BD%95%E5%8F%8A%E6%80%BB%E7%BB%93/%E6%A0%B8%E7%A3%81%E5%9B%BE%E8%B0%B1/2037-150122B/1/pdata/1/procs, 0)
$$ ##TITLE= Parameter file, TOPSPIN		Version 3.2
$$ ##JCAMPDX= 5.0
$$ ##DATATYPE= Parameter Values
$$ ##NPOINTS= 24	$$ modification sequence number
$$ ##ORIGIN= Bruker BioSpin GmbH
$$ ##OWNER= nmr
$$ $$ 2015-04-28 10:24:17.729 +0800  nmr@EP-10014513
$$ $$ e:/chen/2037-150122B/1/pdata/1/procs
$$ $$ process C:\Bruker\TopSpin3.2\prog\mod\dataserver.exe
$$ ##$ABSF1= 16.49363
$$ ##$ABSF2= -4.162157
$$ ##$ABSG= 5
$$ ##$ABSL= 3
$$ ##$ALPHA= 0
$$ ##$AQORDER= 0
$$ ##$ASSFAC= 0
$$ ##$ASSFACI= 0
$$ ##$ASSFACX= 0
$$ ##$ASSWID= 0
$$ ##$AUNMP= <proc_1d>
$$ ##$AXLEFT= 0
$$ ##$AXNAME= <>
$$ ##$AXNUC= <1H>
$$ ##$AXRIGHT= 0
$$ ##$AXTYPE= 0
$$ ##$AXUNIT= <>
$$ ##$AZFE= 0.1
$$ ##$AZFW= 0.1
$$ ##$BCFW= 0
$$ ##$BC_mod= 0
$$ ##$BYTORDP= 0
$$ ##$COROFFS= 0
$$ ##$CY= 15
$$ ##$DATMOD= 1
$$ ##$DC= 0
$$ ##$DFILT= <>
$$ ##$DTYPP= 0
$$ ##$ERETIC= no
$$ ##$F1P= 8.66163036891875
$$ ##$F2P= 0.337656777093443
$$ ##$FCOR= 0
$$ ##$FTSIZE= 65536
$$ ##$FT_mod= 6
$$ ##$GAMMA= 0
$$ ##$GB= 0
$$ ##$INTBC= 1
$$ ##$INTSCL= 2.675711e-010
$$ ##$ISEN= 128
$$ ##$LB= 0.3
$$ ##$LEV0= 0
$$ ##$LPBIN= 0
$$ ##$MAXI= 10000
$$ ##$MC2= 0
$$ ##$MEAN= 0
$$ ##$ME_mod= 0
$$ ##$MI= 0
$$ ##$MddCEXP= no
$$ ##$MddCT_SP= no
$$ ##$MddF180= no
$$ ##$MddLAMBDA= 0
$$ ##$MddMEMORY= 0
$$ ##$MddMERGE= 0
$$ ##$MddNCOMP= 0
$$ ##$MddNITER= 0
$$ ##$MddNOISE= 0
$$ ##$MddPHASE= 0
$$ ##$MddSEED= 0
$$ ##$MddSRSIZE= 0
$$ ##$Mdd_CsALG= 0
$$ ##$Mdd_CsLAMBDA= 0
$$ ##$Mdd_CsNITER= 0
$$ ##$Mdd_CsNORM= 0
$$ ##$Mdd_CsZF= 0
$$ ##$Mdd_mod= 0
$$ ##$NCOEF= 0
$$ ##$NC_proc= -5
$$ ##$NLEV= 6
$$ ##$NOISF1= 15.88366
$$ ##$NOISF2= 14.59268
$$ ##$NSP= 0
$$ ##$NTH_PI= 0
$$ ##$NZP= 0
$$ ##$OFFSET= 16.49363
$$ ##$PC= 1
$$ ##$PHC0= 260.3091
$$ ##$PHC1= -30.54611
$$ ##$PH_mod= 1
$$ ##$PKNL= yes
$$ ##$PPARMOD= 0
$$ ##$PPDIAG= 0
$$ ##$PPIPTYP= 0
$$ ##$PPMPNUM= 2147483647
$$ ##$PPRESOL= 1
$$ ##$PSCAL= 0
$$ ##$PSIGN= 0
$$ ##$PYNMP= <proc.py>
$$ ##$REVERSE= no
$$ ##$SF= 500.130004838709
$$ ##$SI= 65536
$$ ##$SIGF1= 14.59268
$$ ##$SIGF2= -4.152487
$$ ##$SINO= 83191.7
$$ ##$SIOLD= 65536
$$ ##$SPECTYP= <>
$$ ##$SREGLST= <1H.CDCl3>
$$ ##$SSB= 0
$$ ##$STSI= 65536
$$ ##$STSR= 0
$$ ##$SW_p= 10330.5785123967
$$ ##$SYMM= 0
$$ ##$S_DEV= 0
$$ ##$TDeff= 65536
$$ ##$TDoff= 0
$$ ##$TI= <>
$$ ##$TILT= no
$$ ##$TM1= 0
$$ ##$TM2= 0
$$ ##$TOPLEV= 0
$$ ##$USERP1= <>
$$ ##$USERP2= <>
$$ ##$USERP3= <>
$$ ##$USERP4= <>
$$ ##$USERP5= <>
$$ ##$WDW= 1
$$ ##$XDIM= 0
$$ ##$YMAX_p= 359864428
$$ ##$YMIN_p= -100754
$$ ##END=
$$ 
##$PARAMETERFILE=	(pulseprogram, ASCII, E:/%E5%9C%A8%E6%89%80%E7%A0%94%E7%A9%B6/%E6%98%BE%E8%89%B2%E5%BA%95%E7%89%A9%E7%A0%94%E7%A9%B6/%E8%AF%BE%E9%A2%98%E5%AE%9E%E9%AA%8C%E8%AE%A1%E5%88%92%E3%80%81%E8%AE%B0%E5%BD%95%E5%8F%8A%E6%80%BB%E7%BB%93/%E6%A0%B8%E7%A3%81%E5%9B%BE%E8%B0%B1/2037-150122B/1/pulseprogram, 0)
$$ # 1 "C:/Bruker/TopSpin3.2/exp/stan/nmr/lists/pp/zg30"
$$ ;zg30
$$ ;avance-version (12/01/11)
$$ ;1D sequence
$$ ;using 30 degree flip angle
$$ ;
$$ ;$CLASS=HighRes
$$ ;$DIM=1D
$$ ;$TYPE=
$$ ;$SUBTYPE=
$$ ;$COMMENT=
$$ ;$RECOMMEND=y
$$ 
$$ 
$$ # 1 "C:/Bruker/TopSpin3.2/exp/stan/nmr/lists/pp/Avance.incl" 1
$$ ;Avance3.incl
$$ ;   for AV III
$$ ;
$$ ;avance-version (13/06/17)
$$ ;
$$ ;$CLASS=HighRes Incl
$$ ;$COMMENT=
$$ # 169 "C:/Bruker/TopSpin3.2/exp/stan/nmr/lists/pp/Avance.incl"
$$ ;$Id: Avance3.incl,v 1.9.8.3 2013/08/30 09:44:49 ber Exp $
$$ # 14 "C:/Bruker/TopSpin3.2/exp/stan/nmr/lists/pp/zg30" 2
$$ 
$$ 
$$ # 17 "C:/Bruker/TopSpin3.2/exp/stan/nmr/lists/pp/zg30"
$$ "acqt0=-p1*0.66/3.1416"
$$ 
$$ 
$$ # 1 "mc_line 20 file C:/Bruker/TopSpin3.2/exp/stan/nmr/lists/pp/zg30 exp. def. part of mc cmd. before ze"
$$ define delay MCWRK
$$ define delay MCREST
$$ "MCREST = 30m - 30m"
$$ "MCWRK = 0.333333*30m"
$$ 
$$     dccorr
$$ # 20 "C:/Bruker/TopSpin3.2/exp/stan/nmr/lists/pp/zg30"
$$ 1 ze
$$ # 1 "mc_line 20 file C:/Bruker/TopSpin3.2/exp/stan/nmr/lists/pp/zg30 exp. def. of mc cmd. after ze"
$$ # 21 "C:/Bruker/TopSpin3.2/exp/stan/nmr/lists/pp/zg30"
$$ # 1 "mc_line 21 file C:/Bruker/TopSpin3.2/exp/stan/nmr/lists/pp/zg30 exp. start label for mc cmd."
$$ 2 MCWRK  * 2
$$ LBLF0, MCWRK
$$   MCREST
$$ # 22 "C:/Bruker/TopSpin3.2/exp/stan/nmr/lists/pp/zg30"
$$   d1
$$   p1*0.33 ph1
$$   go=2 ph31
$$ # 1 "mc_line 25 file C:/Bruker/TopSpin3.2/exp/stan/nmr/lists/pp/zg30 exp. mc cmd. in line"
$$   MCWRK wr #0
$$   MCWRK zd
$$   lo to LBLF0 times td0
$$ 
$$   MCWRK
$$ # 26 "C:/Bruker/TopSpin3.2/exp/stan/nmr/lists/pp/zg30"
$$ exit
$$ # 29 "C:/Bruker/TopSpin3.2/exp/stan/nmr/lists/pp/zg30"
$$ ph1=0 2 2 0 1 3 3 1
$$ ph31=0 2 2 0 1 3 3 1
$$ 
$$ 
$$ ;pl1 : f1 channel - power level for pulse (default)
$$ ;p1 : f1 channel -  90 degree high power pulse
$$ ;d1 : relaxation delay; 1-5 * T1
$$ ;ns: 1 * n, total number of scans: NS * TD0
$$ # 40 "C:/Bruker/TopSpin3.2/exp/stan/nmr/lists/pp/zg30"
$$ ;$Id: zg30,v 1.11.6.1 2012/01/31 17:56:41 ber Exp $
$$ 
##$PARAMETERFILE=	(title, ASCII, E:/%E5%9C%A8%E6%89%80%E7%A0%94%E7%A9%B6/%E6%98%BE%E8%89%B2%E5%BA%95%E7%89%A9%E7%A0%94%E7%A9%B6/%E8%AF%BE%E9%A2%98%E5%AE%9E%E9%AA%8C%E8%AE%A1%E5%88%92%E3%80%81%E8%AE%B0%E5%BD%95%E5%8F%8A%E6%80%BB%E7%BB%93/%E6%A0%B8%E7%A3%81%E5%9B%BE%E8%B0%B1/2037-150122B/1/pdata/1/title, 0)
$$ 
##$PARAMETERFILE=	(uxnmr.par, ASCII, E:/%E5%9C%A8%E6%89%80%E7%A0%94%E7%A9%B6/%E6%98%BE%E8%89%B2%E5%BA%95%E7%89%A9%E7%A0%94%E7%A9%B6/%E8%AF%BE%E9%A2%98%E5%AE%9E%E9%AA%8C%E8%AE%A1%E5%88%92%E3%80%81%E8%AE%B0%E5%BD%95%E5%8F%8A%E6%80%BB%E7%BB%93/%E6%A0%B8%E7%A3%81%E5%9B%BE%E8%B0%B1/2037-150122B/1/uxnmr.par, 0)
$$ ##TITLE= Parameter file, TOPSPIN		Version 3.2
$$ ##JCAMPDX= 5.0
$$ ##DATATYPE= Parameter Values
$$ ##NPOINTS= 38	$$ modification sequence number
$$ ##ORIGIN= Bruker BioSpin GmbH
$$ ##OWNER= nmr
$$ $$ 2014-10-16 20:26:27.673 +0800  nmr@EP-10014513
$$ $$ C:/Bruker/TopSpin3.2/conf/instr/spect/uxnmr.par
$$ $$ process C:\Bruker\TopSpin3.2\prog\mod\confwiring.exe
$$ ##$ACB= 0
$$ ##$ACBTAT= (0..23)
$$ 0 72 88 50 50 0 0 0 0 0 0 0 0 0 0 0 0 0 0 0 0 0 0 0
$$ ##$ACBTBA= (0..23)
$$ 0 0 0 0 0 0 0 0 0 0 0 0 0 0 0 0 0 0 0 0 0 0 0 0
$$ ##$ACBTBLK= (0..23)
$$ 0 34 33 0 1 0 0 0 0 0 0 0 0 0 0 0 0 0 0 0 0 0 0 0
$$ ##$ACBTCTL= (0..23)
$$ 0 6 6 6 6 0 0 0 0 0 0 0 0 0 0 0 0 0 0 0 0 0 0 0
$$ ##$ACBTDI= (0..23)
$$ 0 -1779670018 -1779670018 -1779670018 -1779670252 0 0 0 0 0 0 0 0 0 0 0
$$ 0 0 0 0 0 0 0 0
$$ ##$ACBTDM= (0..23)
$$ 0 25 10 10 10 0 0 0 0 0 0 0 0 0 0 0 0 0 0 0 0 0 0 0
$$ ##$ACBTFHI= (0..23)
$$ 0 600 365 92 78 0 0 0 0 0 0 0 0 0 0 0 0 0 0 0 0 0 0 0
$$ ##$ACBTFL= (0..23)
$$ 0 248 248 88 8 0 0 0 0 0 0 0 0 0 0 0 0 0 0 0 0 0 0 0
$$ ##$ACBTFLO= (0..23)
$$ 0 180 6 30 76 0 0 0 0 0 0 0 0 0 0 0 0 0 0 0 0 0 0 0
$$ ##$ACBTINP= (0..23)
$$ 0 2 1 16 0 0 0 0 0 0 0 0 0 0 0 0 0 0 0 0 0 0 0 0
$$ ##$ACBTOUT= (0..23)
$$ 0 1 2 3 1 0 0 0 0 0 0 0 0 0 0 0 0 0 0 0 0 0 0 0
$$ ##$ACBTPO= (0..23)
$$ 0 100000 300000 150000 5000 0 0 0 0 0 0 0 0 0 0 0 0 0 0 0 0 0 0 0
$$ ##$ACBTPW= (0..23)
$$ 0 100 100 5 1000 0 0 0 0 0 0 0 0 0 0 0 0 0 0 0 0 0 0 0
$$ ##$ACBTSB= (0..23)
$$ 0 103 99 16 0 0 0 0 0 0 0 0 0 0 0 0 0 0 0 0 0 0 0 0
$$ ##$ACBTSDT= (0..23)
$$ 0 2 2 2 2 0 0 0 0 0 0 0 0 0 0 0 0 0 0 0 0 0 0 0
$$ ##$ACBTY= <no>
$$ ##$AMPDFLT= no
$$ ##$AQSBDCH= (0..95)
$$ 0 0 0 0 0 0 0 255 255 255 255 255 255 255 255 255 255 255 255 255 255 255
$$ 255 255 255 255 255 255 255 255 255 255 255 255 255 255 255 255 255 255
$$ 255 255 255 255 255 255 255 255 255 255 255 255 255 255 255 255 255 255
$$ 255 255 255 255 255 255 255 255 255 255 255 255 255 255 255 255 255 255
$$ 255 255 255 255 255 255 255 255 255 255 255 255 255 255 255 255 255 255
$$ 255 255
$$ ##$AQSBDHW= (0..95)
$$ 4 1 8 8 0 0 0 255 255 255 255 255 255 255 255 255 255 255 255 255 255 255
$$ 255 255 255 255 255 255 255 255 255 255 255 255 255 255 255 255 255 255
$$ 255 255 255 255 255 255 255 255 255 255 255 255 255 255 255 255 255 255
$$ 255 255 255 255 255 255 255 255 255 255 255 255 255 255 255 255 255 255
$$ 255 255 255 255 255 255 255 255 255 255 255 255 255 255 255 255 255 255
$$ 255 255
$$ ##$AQSBDID= (0..95)
$$ 82 88 83 83 80 66 66 255 255 255 255 255 255 255 255 255 255 255 255 255
$$ 255 255 255 255 255 255 255 255 255 255 255 255 255 255 255 255 255 255
$$ 255 255 255 255 255 255 255 255 255 255 255 255 255 255 255 255 255 255
$$ 255 255 255 255 255 255 255 255 255 255 255 255 255 255 255 255 255 255
$$ 255 255 255 255 255 255 255 255 255 255 255 255 255 255 255 255 255 255
$$ 255 255 255 255
$$ ##$AQSBDNO= (0..95)
$$ 1 1 1 2 1 1 1 255 255 255 255 255 255 255 255 255 255 255 255 255 255 255
$$ 255 255 255 255 255 255 255 255 255 255 255 255 255 255 255 255 255 255
$$ 255 255 255 255 255 255 255 255 255 255 255 255 255 255 255 255 255 255
$$ 255 255 255 255 255 255 255 255 255 255 255 255 255 255 255 255 255 255
$$ 255 255 255 255 255 255 255 255 255 255 255 255 255 255 255 255 255 255
$$ 255 255
$$ ##$AQSBDSL= (0..95)
$$ 2 3 4 5 21 255 1 255 255 255 255 255 255 255 255 255 255 255 255 255 255
$$ 255 255 255 255 255 255 255 255 255 255 255 255 255 255 255 255 255 255
$$ 255 255 255 255 255 255 255 255 255 255 255 255 255 255 255 255 255 255
$$ 255 255 255 255 255 255 255 255 255 255 255 255 255 255 255 255 255 255
$$ 255 255 255 255 255 255 255 255 255 255 255 255 255 255 255 255 255 255
$$ 255 255 255
$$ ##$AQSBDTY= (0..95)
$$ 66 192 25 25 207 209 7 255 255 255 255 255 255 255 255 255 255 255 255
$$ 255 255 255 255 255 255 255 255 255 255 255 255 255 255 255 255 255 255
$$ 255 255 255 255 255 255 255 255 255 255 255 255 255 255 255 255 255 255
$$ 255 255 255 255 255 255 255 255 255 255 255 255 255 255 255 255 255 255
$$ 255 255 255 255 255 255 255 255 255 255 255 255 255 255 255 255 255 255
$$ 255 255 255 255 255
$$ ##$AQSBUAD= (0..95)
$$ 16 52 36 37 33 32 32 255 255 255 255 255 255 255 255 255 255 255 255 255
$$ 255 255 255 255 255 255 255 255 255 255 255 255 255 255 255 255 255 255
$$ 255 255 255 255 255 255 255 255 255 255 255 255 255 255 255 255 255 255
$$ 255 255 255 255 255 255 255 255 255 255 255 255 255 255 255 255 255 255
$$ 255 255 255 255 255 255 255 255 255 255 255 255 255 255 255 255 255 255
$$ 255 255 255 255
$$ ##$AQSECL= (0..95)
$$ 4 2 2 2 1 3 255 255 255 255 255 255 255 255 255 255 255 255 255 255 255
$$ 255 255 255 255 255 255 255 255 255 255 255 255 255 255 255 255 255 255
$$ 255 255 255 255 255 255 255 255 255 255 255 255 255 255 255 255 255 255
$$ 255 255 255 255 255 255 255 255 255 255 255 255 255 255 255 255 255 255
$$ 255 255 255 255 255 255 255 255 255 255 255 255 255 255 255 255 255 255
$$ 255 255 255
$$ ##$AQSECLS= (0..95)
$$ 4 2 7 7 0 2 255 255 255 255 255 255 255 255 255 255 255 255 255 255 255
$$ 255 255 255 255 255 255 255 255 255 255 255 255 255 255 255 255 255 255
$$ 255 255 255 255 255 255 255 255 255 255 255 255 255 255 255 255 255 255
$$ 255 255 255 255 255 255 255 255 255 255 255 255 255 255 255 255 255 255
$$ 255 255 255 255 255 255 255 255 255 255 255 255 255 255 255 255 255 255
$$ 255 255 255
$$ ##$AQSETH1= <no>
$$ ##$AQSETH2= <no>
$$ ##$AQSSPLT= no
$$ ##$ATT19F= (0..1)
$$ 0 0
$$ ##$ATT1H= (0..1)
$$ 0 0
$$ ##$ATT3H= (0..1)
$$ 0 0
$$ ##$ATTX= (0..1)
$$ 0 0
$$ ##$ATTY= (0..1)
$$ 0 0
$$ ##$ATTZ= (0..1)
$$ 0 0
$$ ##$BACSAIR= yes
$$ ##$BACSCAP= 0
$$ ##$BACSDEL= 0
$$ ##$BACSFCM= no
$$ ##$BACSOPT= <>
$$ ##$BACSTY= <no>
$$ ##$BARPTY= <no>
$$ ##$BFREQ= 500.13
$$ ##$BGAETH1= <no>
$$ ##$BGAETH2= <no>
$$ ##$BGAETH3= <no>
$$ ##$BGAETH4= <no>
$$ ##$BGAETH5= <no>
$$ ##$BGAETH6= <no>
$$ ##$BGAETH7= <no>
$$ ##$BGAETH8= <no>
$$ ##$BIRDS= yes
$$ ##$BMPC= 0
$$ ##$BMPCTY= <no>
$$ ##$BPSUTY= <no>
$$ ##$BSMS= 2
$$ ##$BSMS19FLock= no
$$ ##$BSMSETH= <149.236.99.20>
$$ ##$BSMSTY= <no>
$$ ##$BgaChMap= (0..7)
$$ 15 15 15 15 15 15 15 15
$$ ##$BgaChShimMap= (0..7)
$$ 0 0 0 0 0 0 0 0
$$ ##$Bla01Eth= <149.236.99.254>
$$ ##$Bla01Nam= <BLAXH2H300/100/150 E 200-600MHZ>
$$ ##$Bla01PN= <W1345096>
$$ ##$Bla01SN= <0565>
$$ ##$Bla02Eth= <149.236.99.20>
$$ ##$Bla02Nam= <BSMS/2 LOCK TRANSCEIVER 500>
$$ ##$Bla02PN= <Z109889>
$$ ##$Bla02SN= <00123>
$$ ##$Bla03Eth= <no>
$$ ##$Bla03Nam= <>
$$ ##$Bla03PN= <>
$$ ##$Bla03SN= <>
$$ ##$Bla04Eth= <no>
$$ ##$Bla04Nam= <>
$$ ##$Bla04PN= <>
$$ ##$Bla04SN= <>
$$ ##$Bla05Eth= <no>
$$ ##$Bla05Nam= <>
$$ ##$Bla05PN= <>
$$ ##$Bla05SN= <>
$$ ##$Bla06Eth= <no>
$$ ##$Bla06Nam= <>
$$ ##$Bla06PN= <>
$$ ##$Bla06SN= <>
$$ ##$Bla07Eth= <no>
$$ ##$Bla07Nam= <>
$$ ##$Bla07PN= <>
$$ ##$Bla07SN= <>
$$ ##$Bla08Eth= <no>
$$ ##$Bla08Nam= <>
$$ ##$Bla08PN= <>
$$ ##$Bla08SN= <>
$$ ##$CFASMOD= (0..7)
$$ 1 1 1 1 1 1 1 1
$$ ##$CFASMUL= (0..7)
$$ 1 1 1 1 1 1 1 1
$$ ##$CNFTXDR= (0..7)
$$ 6 6 0 0 0 0 0 0
$$ ##$COMDIG2= 0
$$ ##$CPDBTY= <no>
$$ ##$CRCOTY= <no>
$$ ##$CSW1= (0..31)
$$ 2 2 0 16 0 0 0 0 0 0 0 0 0 0 0 0 0 0 0 0 0 0 0 0 0 0 0 0 0 0 0 0
$$ ##$CSW2= (0..31)
$$ 1 1 0 0 0 0 0 0 0 0 0 0 0 0 0 0 0 0 0 0 0 0 0 0 0 0 0 0 0 0 0 0
$$ ##$CSWNUM= (0..7)
$$ 4 1 0 0 0 0 0 0
$$ ##$Ctb1Eth= <no>
$$ ##$DATSTAT= no
$$ ##$DIGI140= (0..7)
$$ 0 0 0 0 0 0 0 0
$$ ##$DIGIB12= (0..7)
$$ 0 0 0 0 0 0 0 0
$$ ##$DIGIB16= (0..7)
$$ 0 0 0 0 0 0 0 0
$$ ##$DIGIFA= (0..7)
$$ 0 0 0 0 0 0 0 0
$$ ##$DIGIHA= (0..7)
$$ 0 0 0 0 0 0 0 0
$$ ##$DIGIHAF= (0..7)
$$ 0 0 0 0 0 0 0 0
$$ ##$DIGIHRD= (0..7)
$$ 0 0 0 0 0 0 0 0
$$ ##$DIGIIA= (0..7)
$$ 0 0 0 0 0 0 0 0
$$ ##$DIGIO16= (0..7)
$$ 0 0 0 0 0 0 0 0
$$ ##$DIGISA= (0..7)
$$ 0 0 0 0 0 0 0 0
$$ ##$DIGISAF= (0..7)
$$ 0 0 0 0 0 0 0 0
$$ ##$DIGISL= (0..7)
$$ 0 0 0 0 0 0 0 0
$$ ##$DIGITYI= (0..7)
$$ 0 0 0 0 0 0 0 0
$$ ##$DIGITYP= (0..7)
$$ 0 0 0 0 0 0 0 0
$$ ##$DIGITZ= 0
$$ ##$DPPFAC= 1
$$ ##$DRMSETH= <no>
$$ ##$DRU= yes
$$ ##$DRUETH01= <149.236.99.89>
$$ ##$DRUETH02= <no>
$$ ##$DRUETH03= <no>
$$ ##$DRUETH04= <no>
$$ ##$DRUETH05= <no>
$$ ##$DRUETH06= <no>
$$ ##$DRUETH07= <no>
$$ ##$DRUETH08= <no>
$$ ##$DRUETH09= <no>
$$ ##$DRUETH10= <no>
$$ ##$DRUETH11= <no>
$$ ##$DRUETH12= <no>
$$ ##$DRUETH13= <no>
$$ ##$DRUETH14= <no>
$$ ##$DRUETH15= <no>
$$ ##$DRUETH16= <no>
$$ ##$DRUETH17= <no>
$$ ##$DRUETH18= <no>
$$ ##$DRUETH19= <no>
$$ ##$DRUETH20= <no>
$$ ##$DRUETH21= <no>
$$ ##$DRUETH22= <no>
$$ ##$DRUETH23= <no>
$$ ##$DRUETH24= <no>
$$ ##$DRUETH25= <no>
$$ ##$DRUETH26= <no>
$$ ##$DRUETH27= <no>
$$ ##$DRUETH28= <no>
$$ ##$DRUETH29= <no>
$$ ##$DRUETH30= <no>
$$ ##$DRUETH31= <no>
$$ ##$DRUETH32= <no>
$$ ##$Description= <Avance III 500>
$$ ##$DppType= 0
$$ ##$FCUMEM= (0..7)
$$ 16777208 16777208 0 0 0 0 0 0
$$ ##$FCUPAL= (0..7)
$$ 0 0 0 0 0 0 0 0
$$ ##$FGSVTY= <no>
$$ ##$FQMIX= 0
$$ ##$FUNCMOD= <>
$$ ##$GCUTYPE= 10
$$ ##$GCUTYPE2= 0
$$ ##$GPREDEL= 0
$$ ##$GPSCUTY= <no>
$$ ##$GRADRES= 5
$$ ##$GTUTY= <no>
$$ ##$GradAmpGain= (0..1)
$$ 0 0
$$ ##$GradAmpMaxCurX= (0..1)
$$ 0 0
$$ ##$GradAmpMaxCurY= (0..1)
$$ 0 0
$$ ##$GradAmpMaxCurZ= (0..1)
$$ 9.99999904632568 0
$$ ##$GradAmpType= (0..1)
$$ 2 0
$$ ##$HDIETH1= <no>
$$ ##$HDIETH2= <no>
$$ ##$HDIETH3= <no>
$$ ##$HDIETH4= <no>
$$ ##$HFAC= 3
$$ ##$HPCU= 0
$$ ##$HPCUTY= <no>
$$ ##$HPTXLP= (0..3)
$$ -1 -1 -1 -1
$$ ##$HPTXPI= (0..3)
$$ 0 0 0 0
$$ ##$HPTXPO= (0..3)
$$ 0 0 0 0
$$ ##$HPTXTY= (0..3)
$$ 0 0 0 0
$$ ##$IF451= 0
$$ ##$IFREQ= 1
$$ ##$INTFPR= 0
$$ ##$IPSOETH= <149.236.99.253>
$$ ##$LOCKCONF= <DLM>
$$ ##$LOCKTY= <no>
$$ ##$LOCSWID= 0
$$ ##$LOCSWIF= 0
$$ ##$LVDSSPLITETH1= <no>
$$ ##$LVDSSPLITETH2= <no>
$$ ##$LVDSSPLITETH3= <no>
$$ ##$LVDSSPLITETH4= <no>
$$ ##$Location= <>
$$ ##$M2FAC= 0
$$ ##$MAS= 0
$$ ##$MASETIME= 10
$$ ##$MASITIME= 10
$$ ##$MASTY= <no>
$$ ##$MAS_CT= 0
$$ ##$MAS_SG= 0
$$ ##$MAS_TO= 0
$$ ##$MEMPRM= 0
$$ ##$MHFAC= 0
$$ ##$MXFAC= 0
$$ ##$NAMPD1= <1H LNA>
$$ ##$NAMPD10= <>
$$ ##$NAMPD11= <>
$$ ##$NAMPD12= <>
$$ ##$NAMPD13= <>
$$ ##$NAMPD14= <>
$$ ##$NAMPD15= <>
$$ ##$NAMPD16= <>
$$ ##$NAMPD2= <XBB19F 2HS>
$$ ##$NAMPD3= <2H>
$$ ##$NAMPD4= <>
$$ ##$NAMPD5= <>
$$ ##$NAMPD6= <>
$$ ##$NAMPD7= <>
$$ ##$NAMPD8= <>
$$ ##$NAMPD9= <>
$$ ##$NFCU= 2
$$ ##$NFRED= 0
$$ ##$NMRCH= 2
$$ ##$NMRMEM= 16384
$$ ##$NPSGU= 0
$$ ##$NRCU= 1
$$ ##$NROUT= 0
$$ ##$NSGU= 2
$$ ##$OrderNo= <>
$$ ##$PAMPF1= (0..15)
$$ 75 24 64 96 0 0 0 0 0 0 0 0 0 0 0 0
$$ ##$PAMPF2= (0..15)
$$ 0 0 0 0 0 0 0 0 0 0 0 0 0 0 0 0
$$ ##$PAMPF3= (0..15)
$$ 0 0 0 0 0 0 0 0 0 0 0 0 0 0 0 0
$$ ##$PAMPF4= (0..15)
$$ 0 0 0 0 0 0 0 0 0 0 0 0 0 0 0 0
$$ ##$PAMPF5= (0..15)
$$ 0 0 0 0 0 0 0 0 0 0 0 0 0 0 0 0
$$ ##$PAMPF6= (0..15)
$$ 0 0 0 0 0 0 0 0 0 0 0 0 0 0 0 0
$$ ##$PAMPF7= (0..15)
$$ 0 0 0 0 0 0 0 0 0 0 0 0 0 0 0 0
$$ ##$PAMPF8= (0..15)
$$ 0 0 0 0 0 0 0 0 0 0 0 0 0 0 0 0
$$ ##$PH4= 0
$$ ##$PHF4TY= <no>
$$ ##$POWCHK= yes
$$ ##$PRAMD1= (0..7)
$$ 2 0 0 536870912 0 0 0 0
$$ ##$PRAMD10= (0..7)
$$ 0 0 0 0 0 0 0 0
$$ ##$PRAMD11= (0..7)
$$ 0 0 0 0 0 0 0 0
$$ ##$PRAMD12= (0..7)
$$ 0 0 0 0 0 0 0 0
$$ ##$PRAMD13= (0..7)
$$ 0 0 0 0 0 0 0 0
$$ ##$PRAMD14= (0..7)
$$ 0 0 0 0 0 0 0 0
$$ ##$PRAMD15= (0..7)
$$ 0 0 0 0 0 0 0 0
$$ ##$PRAMD16= (0..7)
$$ 0 0 0 0 0 0 0 0
$$ ##$PRAMD17= (0..7)
$$ 0 0 0 0 0 0 0 0
$$ ##$PRAMD18= (0..7)
$$ 0 0 0 0 0 0 0 0
$$ ##$PRAMD19= (0..7)
$$ 0 0 0 0 0 0 0 0
$$ ##$PRAMD2= (0..7)
$$ 2147483644 2131230719 2147483647 603979775 0 0 0 0
$$ ##$PRAMD20= (0..7)
$$ 0 0 0 0 0 0 0 0
$$ ##$PRAMD21= (0..7)
$$ 0 0 0 0 0 0 0 0
$$ ##$PRAMD3= (0..7)
$$ 0 1048576 0 536870912 0 1048576 0 536870912
$$ ##$PRAMD4= (0..7)
$$ 0 0 0 0 0 0 0 0
$$ ##$PRAMD5= (0..7)
$$ 0 0 0 0 0 0 0 0
$$ ##$PRAMD6= (0..7)
$$ 0 0 0 0 0 0 0 0
$$ ##$PRAMD7= (0..7)
$$ 0 0 0 0 0 0 0 0
$$ ##$PRAMD8= (0..7)
$$ 0 0 0 0 0 0 0 0
$$ ##$PRAMD9= (0..7)
$$ 0 0 0 0 0 0 0 0
$$ ##$PRAMLED= (0..1)
$$ 15 15
$$ ##$PRAMP1= <tty10>
$$ ##$PRAMP2= <no>
$$ ##$PRAMP3= <no>
$$ ##$PRAMP4= <no>
$$ ##$PRAMP5= <no>
$$ ##$PRAMP6= <no>
$$ ##$PRAMP7= <no>
$$ ##$PRAMP8= <no>
$$ ##$PRAMPTP= 1
$$ ##$PREPTY= <no>
$$ ##$PREREC= (0..15)
$$ 0 0 0 0 0 0 0 0 0 0 0 0 0 0 0 0
$$ ##$PRESHLD= 0
$$ ##$PTS160= -1
$$ ##$PTSA2X= (0..7)
$$ 0 0 0 0 0 0 0 0
$$ ##$PTSF2X= (0..7)
$$ 0 0 0 0 0 0 0 0
$$ ##$PTSFMX= (0..19)
$$ 643.52499 643.52499 0 0 0 0 0 0 0 0 0 0 0 0 0 0 0 0 0 0
$$ ##$PULCHK= no
$$ ##$PramDutyCycPerc= (0..15)
$$ 2 2 2 0 0 0 0 0 0 0 0 0 0 0 0 0
$$ ##$PramPeakPowerW= (0..15)
$$ 100 500 500 0 0 0 0 0 0 0 0 0 0 0 0 0
$$ ##$PramPulWidthMs= (0..15)
$$ 0.02 0.1 0.1 0 0 0 0 0 0 0 0 0 0 0 0 0
$$ ##$PreampMod01PN= <Z003461>
$$ ##$PreampMod01SN= <00889>
$$ ##$PreampMod02PN= <Z003505>
$$ ##$PreampMod02SN= <00894>
$$ ##$PreampMod03PN= <Z003472>
$$ ##$PreampMod03SN= <00835>
$$ ##$PreampMod04PN= <>
$$ ##$PreampMod04SN= <>
$$ ##$PreampMod05PN= <>
$$ ##$PreampMod05SN= <>
$$ ##$PreampMod06PN= <>
$$ ##$PreampMod06SN= <>
$$ ##$PreampMod07PN= <>
$$ ##$PreampMod07SN= <>
$$ ##$PreampMod08PN= <>
$$ ##$PreampMod08SN= <>
$$ ##$PreampMod09PN= <>
$$ ##$PreampMod09SN= <>
$$ ##$PreampMod10PN= <>
$$ ##$PreampMod10SN= <>
$$ ##$PreampMod11PN= <>
$$ ##$PreampMod11SN= <>
$$ ##$PreampMod12PN= <>
$$ ##$PreampMod12SN= <>
$$ ##$PreampMod13PN= <>
$$ ##$PreampMod13SN= <>
$$ ##$PreampMod14PN= <>
$$ ##$PreampMod14SN= <>
$$ ##$PreampMod15PN= <>
$$ ##$PreampMod15SN= <>
$$ ##$PreampMod16PN= <>
$$ ##$PreampMod16SN= <>
$$ ##$PreampModBisDat= (0..15)
$$ 20100406 20100324 20100401 0 0 0 0 0 0 0 0 0 0 0 0 0
$$ ##$ProdigyEth= <no>
$$ ##$RCUCDS= (0..7)
$$ 0 0 0 0 0 0 0 0
$$ ##$RCUCFS= (0..7)
$$ 0 0 0 0 0 0 0 0
$$ ##$RCUCSS= (0..7)
$$ 0 0 0 0 0 0 0 0
$$ ##$RCUI2C1= (0..7)
$$ 0 0 0 0 0 0 0 0
$$ ##$RCUI2C2= (0..7)
$$ 0 0 0 0 0 0 0 0
$$ ##$RCUI2C3= (0..7)
$$ 0 0 0 0 0 0 0 0
$$ ##$RCUI2C4= (0..7)
$$ 0 0 0 0 0 0 0 0
$$ ##$RCUI2C5= (0..7)
$$ 0 0 0 0 0 0 0 0
$$ ##$RCUI2C6= (0..7)
$$ 0 0 0 0 0 0 0 0
$$ ##$RCUI2C7= (0..7)
$$ 0 0 0 0 0 0 0 0
$$ ##$RCUI2C8= (0..7)
$$ 0 0 0 0 0 0 0 0
$$ ##$RDCU= 0
$$ ##$RFSINPUT= (0..1)
$$ 0 0
$$ ##$RFSVTY= <no>
$$ ##$RGTYPE= (0..31)
$$ 9 0 0 0 0 0 0 0 0 0 0 0 0 0 0 0 0 0 0 0 0 0 0 0 0 0 0 0 0 0 0 0
$$ ##$RG_max= (0..31)
$$ 203 0 0 0 0 0 0 0 0 0 0 0 0 0 0 0 0 0 0 0 0 0 0 0 0 0 0 0 0 0 0 0
$$ ##$RG_min= (0..31)
$$ 0.25 0 0 0 0 0 0 0 0 0 0 0 0 0 0 0 0 0 0 0 0 0 0 0 0 0 0 0 0 0 0 0
$$ ##$RG_tab1= (0..255)
$$ 0.25 0.28 0.32 0.35 0.4 0.44 0.5 0.56 0.64 0.7 0.8 0.89 1 1.12 1.28 1.4
$$ 1.6 1.78 2 2.25 2.56 2.8 3.2 3.56 4 4.5 5 5.6 6.35 7.12 8 9 10 11.3 12.7
$$ 14.2 16 18 20.2 22.6 25.4 28.5 32 36 40.3 45.2 50.8 57 64 71.8 80.6 90.5
$$ 101 114 128 144 161 181 203 -1 -1 -1 -1 -1 -1 -1 -1 -1 -1 -1 -1 -1 -1 -1
$$ -1 -1 -1 -1 -1 -1 -1 -1 -1 -1 -1 -1 -1 -1 -1 -1 -1 -1 -1 -1 -1 -1 -1 -1
$$ -1 -1 -1 -1 -1 -1 -1 -1 -1 -1 -1 -1 -1 -1 -1 -1 -1 -1 -1 -1 -1 -1 -1 -1
$$ -1 -1 -1 -1 -1 -1 -1 -1 -1 -1 -1 -1 -1 -1 -1 -1 -1 -1 -1 -1 -1 -1 -1 -1
$$ -1 -1 -1 -1 -1 -1 -1 -1 -1 -1 -1 -1 -1 -1 -1 -1 -1 -1 -1 -1 -1 -1 -1 -1
$$ -1 -1 -1 -1 -1 -1 -1 -1 -1 -1 -1 -1 -1 -1 -1 -1 -1 -1 -1 -1 -1 -1 -1 -1
$$ -1 -1 -1 -1 -1 -1 -1 -1 -1 -1 -1 -1 -1 -1 -1 -1 -1 -1 -1 -1 -1 -1 -1 -1
$$ -1 -1 -1 -1 -1 -1 -1 -1 -1 -1 -1 -1 -1 -1 -1 -1 -1 -1 -1 -1 -1 -1 -1 -1
$$ -1 -1 -1 -1 -1 -1 -1 -1 -1 -1 -1 -1 -1 -1
$$ ##$RG_tab2= (0..255)
$$ -1 -1 -1 -1 -1 -1 -1 -1 -1 -1 -1 -1 -1 -1 -1 -1 -1 -1 -1 -1 -1 -1 -1 -1
$$ -1 -1 -1 -1 -1 -1 -1 -1 -1 -1 -1 -1 -1 -1 -1 -1 -1 -1 -1 -1 -1 -1 -1 -1
$$ -1 -1 -1 -1 -1 -1 -1 -1 -1 -1 -1 -1 -1 -1 -1 -1 -1 -1 -1 -1 -1 -1 -1 -1
$$ -1 -1 -1 -1 -1 -1 -1 -1 -1 -1 -1 -1 -1 -1 -1 -1 -1 -1 -1 -1 -1 -1 -1 -1
$$ -1 -1 -1 -1 -1 -1 -1 -1 -1 -1 -1 -1 -1 -1 -1 -1 -1 -1 -1 -1 -1 -1 -1 -1
$$ -1 -1 -1 -1 -1 -1 -1 -1 -1 -1 -1 -1 -1 -1 -1 -1 -1 -1 -1 -1 -1 -1 -1 -1
$$ -1 -1 -1 -1 -1 -1 -1 -1 -1 -1 -1 -1 -1 -1 -1 -1 -1 -1 -1 -1 -1 -1 -1 -1
$$ -1 -1 -1 -1 -1 -1 -1 -1 -1 -1 -1 -1 -1 -1 -1 -1 -1 -1 -1 -1 -1 -1 -1 -1
$$ -1 -1 -1 -1 -1 -1 -1 -1 -1 -1 -1 -1 -1 -1 -1 -1 -1 -1 -1 -1 -1 -1 -1 -1
$$ -1 -1 -1 -1 -1 -1 -1 -1 -1 -1 -1 -1 -1 -1 -1 -1 -1 -1 -1 -1 -1 -1 -1 -1
$$ -1 -1 -1 -1 -1 -1 -1 -1 -1 -1 -1 -1 -1 -1 -1 -1
$$ ##$RG_tab3= (0..255)
$$ -1 -1 -1 -1 -1 -1 -1 -1 -1 -1 -1 -1 -1 -1 -1 -1 -1 -1 -1 -1 -1 -1 -1 -1
$$ -1 -1 -1 -1 -1 -1 -1 -1 -1 -1 -1 -1 -1 -1 -1 -1 -1 -1 -1 -1 -1 -1 -1 -1
$$ -1 -1 -1 -1 -1 -1 -1 -1 -1 -1 -1 -1 -1 -1 -1 -1 -1 -1 -1 -1 -1 -1 -1 -1
$$ -1 -1 -1 -1 -1 -1 -1 -1 -1 -1 -1 -1 -1 -1 -1 -1 -1 -1 -1 -1 -1 -1 -1 -1
$$ -1 -1 -1 -1 -1 -1 -1 -1 -1 -1 -1 -1 -1 -1 -1 -1 -1 -1 -1 -1 -1 -1 -1 -1
$$ -1 -1 -1 -1 -1 -1 -1 -1 -1 -1 -1 -1 -1 -1 -1 -1 -1 -1 -1 -1 -1 -1 -1 -1
$$ -1 -1 -1 -1 -1 -1 -1 -1 -1 -1 -1 -1 -1 -1 -1 -1 -1 -1 -1 -1 -1 -1 -1 -1
$$ -1 -1 -1 -1 -1 -1 -1 -1 -1 -1 -1 -1 -1 -1 -1 -1 -1 -1 -1 -1 -1 -1 -1 -1
$$ -1 -1 -1 -1 -1 -1 -1 -1 -1 -1 -1 -1 -1 -1 -1 -1 -1 -1 -1 -1 -1 -1 -1 -1
$$ -1 -1 -1 -1 -1 -1 -1 -1 -1 -1 -1 -1 -1 -1 -1 -1 -1 -1 -1 -1 -1 -1 -1 -1
$$ -1 -1 -1 -1 -1 -1 -1 -1 -1 -1 -1 -1 -1 -1 -1 -1
$$ ##$RG_tab4= (0..255)
$$ -1 -1 -1 -1 -1 -1 -1 -1 -1 -1 -1 -1 -1 -1 -1 -1 -1 -1 -1 -1 -1 -1 -1 -1
$$ -1 -1 -1 -1 -1 -1 -1 -1 -1 -1 -1 -1 -1 -1 -1 -1 -1 -1 -1 -1 -1 -1 -1 -1
$$ -1 -1 -1 -1 -1 -1 -1 -1 -1 -1 -1 -1 -1 -1 -1 -1 -1 -1 -1 -1 -1 -1 -1 -1
$$ -1 -1 -1 -1 -1 -1 -1 -1 -1 -1 -1 -1 -1 -1 -1 -1 -1 -1 -1 -1 -1 -1 -1 -1
$$ -1 -1 -1 -1 -1 -1 -1 -1 -1 -1 -1 -1 -1 -1 -1 -1 -1 -1 -1 -1 -1 -1 -1 -1
$$ -1 -1 -1 -1 -1 -1 -1 -1 -1 -1 -1 -1 -1 -1 -1 -1 -1 -1 -1 -1 -1 -1 -1 -1
$$ -1 -1 -1 -1 -1 -1 -1 -1 -1 -1 -1 -1 -1 -1 -1 -1 -1 -1 -1 -1 -1 -1 -1 -1
$$ -1 -1 -1 -1 -1 -1 -1 -1 -1 -1 -1 -1 -1 -1 -1 -1 -1 -1 -1 -1 -1 -1 -1 -1
$$ -1 -1 -1 -1 -1 -1 -1 -1 -1 -1 -1 -1 -1 -1 -1 -1 -1 -1 -1 -1 -1 -1 -1 -1
$$ -1 -1 -1 -1 -1 -1 -1 -1 -1 -1 -1 -1 -1 -1 -1 -1 -1 -1 -1 -1 -1 -1 -1 -1
$$ -1 -1 -1 -1 -1 -1 -1 -1 -1 -1 -1 -1 -1 -1 -1 -1
$$ ##$RG_tab5= (0..255)
$$ -1 -1 -1 -1 -1 -1 -1 -1 -1 -1 -1 -1 -1 -1 -1 -1 -1 -1 -1 -1 -1 -1 -1 -1
$$ -1 -1 -1 -1 -1 -1 -1 -1 -1 -1 -1 -1 -1 -1 -1 -1 -1 -1 -1 -1 -1 -1 -1 -1
$$ -1 -1 -1 -1 -1 -1 -1 -1 -1 -1 -1 -1 -1 -1 -1 -1 -1 -1 -1 -1 -1 -1 -1 -1
$$ -1 -1 -1 -1 -1 -1 -1 -1 -1 -1 -1 -1 -1 -1 -1 -1 -1 -1 -1 -1 -1 -1 -1 -1
$$ -1 -1 -1 -1 -1 -1 -1 -1 -1 -1 -1 -1 -1 -1 -1 -1 -1 -1 -1 -1 -1 -1 -1 -1
$$ -1 -1 -1 -1 -1 -1 -1 -1 -1 -1 -1 -1 -1 -1 -1 -1 -1 -1 -1 -1 -1 -1 -1 -1
$$ -1 -1 -1 -1 -1 -1 -1 -1 -1 -1 -1 -1 -1 -1 -1 -1 -1 -1 -1 -1 -1 -1 -1 -1
$$ -1 -1 -1 -1 -1 -1 -1 -1 -1 -1 -1 -1 -1 -1 -1 -1 -1 -1 -1 -1 -1 -1 -1 -1
$$ -1 -1 -1 -1 -1 -1 -1 -1 -1 -1 -1 -1 -1 -1 -1 -1 -1 -1 -1 -1 -1 -1 -1 -1
$$ -1 -1 -1 -1 -1 -1 -1 -1 -1 -1 -1 -1 -1 -1 -1 -1 -1 -1 -1 -1 -1 -1 -1 -1
$$ -1 -1 -1 -1 -1 -1 -1 -1 -1 -1 -1 -1 -1 -1 -1 -1
$$ ##$RG_tab6= (0..255)
$$ -1 -1 -1 -1 -1 -1 -1 -1 -1 -1 -1 -1 -1 -1 -1 -1 -1 -1 -1 -1 -1 -1 -1 -1
$$ -1 -1 -1 -1 -1 -1 -1 -1 -1 -1 -1 -1 -1 -1 -1 -1 -1 -1 -1 -1 -1 -1 -1 -1
$$ -1 -1 -1 -1 -1 -1 -1 -1 -1 -1 -1 -1 -1 -1 -1 -1 -1 -1 -1 -1 -1 -1 -1 -1
$$ -1 -1 -1 -1 -1 -1 -1 -1 -1 -1 -1 -1 -1 -1 -1 -1 -1 -1 -1 -1 -1 -1 -1 -1
$$ -1 -1 -1 -1 -1 -1 -1 -1 -1 -1 -1 -1 -1 -1 -1 -1 -1 -1 -1 -1 -1 -1 -1 -1
$$ -1 -1 -1 -1 -1 -1 -1 -1 -1 -1 -1 -1 -1 -1 -1 -1 -1 -1 -1 -1 -1 -1 -1 -1
$$ -1 -1 -1 -1 -1 -1 -1 -1 -1 -1 -1 -1 -1 -1 -1 -1 -1 -1 -1 -1 -1 -1 -1 -1
$$ -1 -1 -1 -1 -1 -1 -1 -1 -1 -1 -1 -1 -1 -1 -1 -1 -1 -1 -1 -1 -1 -1 -1 -1
$$ -1 -1 -1 -1 -1 -1 -1 -1 -1 -1 -1 -1 -1 -1 -1 -1 -1 -1 -1 -1 -1 -1 -1 -1
$$ -1 -1 -1 -1 -1 -1 -1 -1 -1 -1 -1 -1 -1 -1 -1 -1 -1 -1 -1 -1 -1 -1 -1 -1
$$ -1 -1 -1 -1 -1 -1 -1 -1 -1 -1 -1 -1 -1 -1 -1 -1
$$ ##$RG_tab7= (0..255)
$$ -1 -1 -1 -1 -1 -1 -1 -1 -1 -1 -1 -1 -1 -1 -1 -1 -1 -1 -1 -1 -1 -1 -1 -1
$$ -1 -1 -1 -1 -1 -1 -1 -1 -1 -1 -1 -1 -1 -1 -1 -1 -1 -1 -1 -1 -1 -1 -1 -1
$$ -1 -1 -1 -1 -1 -1 -1 -1 -1 -1 -1 -1 -1 -1 -1 -1 -1 -1 -1 -1 -1 -1 -1 -1
$$ -1 -1 -1 -1 -1 -1 -1 -1 -1 -1 -1 -1 -1 -1 -1 -1 -1 -1 -1 -1 -1 -1 -1 -1
$$ -1 -1 -1 -1 -1 -1 -1 -1 -1 -1 -1 -1 -1 -1 -1 -1 -1 -1 -1 -1 -1 -1 -1 -1
$$ -1 -1 -1 -1 -1 -1 -1 -1 -1 -1 -1 -1 -1 -1 -1 -1 -1 -1 -1 -1 -1 -1 -1 -1
$$ -1 -1 -1 -1 -1 -1 -1 -1 -1 -1 -1 -1 -1 -1 -1 -1 -1 -1 -1 -1 -1 -1 -1 -1
$$ -1 -1 -1 -1 -1 -1 -1 -1 -1 -1 -1 -1 -1 -1 -1 -1 -1 -1 -1 -1 -1 -1 -1 -1
$$ -1 -1 -1 -1 -1 -1 -1 -1 -1 -1 -1 -1 -1 -1 -1 -1 -1 -1 -1 -1 -1 -1 -1 -1
$$ -1 -1 -1 -1 -1 -1 -1 -1 -1 -1 -1 -1 -1 -1 -1 -1 -1 -1 -1 -1 -1 -1 -1 -1
$$ -1 -1 -1 -1 -1 -1 -1 -1 -1 -1 -1 -1 -1 -1 -1 -1
$$ ##$RG_tab8= (0..255)
$$ -1 -1 -1 -1 -1 -1 -1 -1 -1 -1 -1 -1 -1 -1 -1 -1 -1 -1 -1 -1 -1 -1 -1 -1
$$ -1 -1 -1 -1 -1 -1 -1 -1 -1 -1 -1 -1 -1 -1 -1 -1 -1 -1 -1 -1 -1 -1 -1 -1
$$ -1 -1 -1 -1 -1 -1 -1 -1 -1 -1 -1 -1 -1 -1 -1 -1 -1 -1 -1 -1 -1 -1 -1 -1
$$ -1 -1 -1 -1 -1 -1 -1 -1 -1 -1 -1 -1 -1 -1 -1 -1 -1 -1 -1 -1 -1 -1 -1 -1
$$ -1 -1 -1 -1 -1 -1 -1 -1 -1 -1 -1 -1 -1 -1 -1 -1 -1 -1 -1 -1 -1 -1 -1 -1
$$ -1 -1 -1 -1 -1 -1 -1 -1 -1 -1 -1 -1 -1 -1 -1 -1 -1 -1 -1 -1 -1 -1 -1 -1
$$ -1 -1 -1 -1 -1 -1 -1 -1 -1 -1 -1 -1 -1 -1 -1 -1 -1 -1 -1 -1 -1 -1 -1 -1
$$ -1 -1 -1 -1 -1 -1 -1 -1 -1 -1 -1 -1 -1 -1 -1 -1 -1 -1 -1 -1 -1 -1 -1 -1
$$ -1 -1 -1 -1 -1 -1 -1 -1 -1 -1 -1 -1 -1 -1 -1 -1 -1 -1 -1 -1 -1 -1 -1 -1
$$ -1 -1 -1 -1 -1 -1 -1 -1 -1 -1 -1 -1 -1 -1 -1 -1 -1 -1 -1 -1 -1 -1 -1 -1
$$ -1 -1 -1 -1 -1 -1 -1 -1 -1 -1 -1 -1 -1 -1 -1 -1
$$ ##$RG_tabA= (0..255)
$$ 0.25 0.28 0.32 0.35 0.4 0.44 0.5 0.56 0.64 0.7 0.8 0.89 1 1.12 1.28 1.4
$$ 1.6 1.78 2 2.25 2.56 2.8 3.2 3.56 4 4.5 5 5.6 6.35 7.12 8 9 10 11.3 12.7
$$ 14.2 16 18 20.2 22.6 25.4 28.5 32 36 40.3 45.2 50.8 57 64 71.8 80.6 90.5
$$ 101 114 128 144 161 181 203 -1 -1 -1 -1 -1 -1 -1 -1 -1 -1 -1 -1 -1 -1 -1
$$ -1 -1 -1 -1 -1 -1 -1 -1 -1 -1 -1 -1 -1 -1 -1 -1 -1 -1 -1 -1 -1 -1 -1 -1
$$ -1 -1 -1 -1 -1 -1 -1 -1 -1 -1 -1 -1 -1 -1 -1 -1 -1 -1 -1 -1 -1 -1 -1 -1
$$ -1 -1 -1 -1 -1 -1 -1 -1 -1 -1 -1 -1 -1 -1 -1 -1 -1 -1 -1 -1 -1 -1 -1 -1
$$ -1 -1 -1 -1 -1 -1 -1 -1 -1 -1 -1 -1 -1 -1 -1 -1 -1 -1 -1 -1 -1 -1 -1 -1
$$ -1 -1 -1 -1 -1 -1 -1 -1 -1 -1 -1 -1 -1 -1 -1 -1 -1 -1 -1 -1 -1 -1 -1 -1
$$ -1 -1 -1 -1 -1 -1 -1 -1 -1 -1 -1 -1 -1 -1 -1 -1 -1 -1 -1 -1 -1 -1 -1 -1
$$ -1 -1 -1 -1 -1 -1 -1 -1 -1 -1 -1 -1 -1 -1 -1 -1 -1 -1 -1 -1 -1 -1 -1 -1
$$ -1 -1 -1 -1 -1 -1 -1 -1 -1 -1 -1 -1 -1 -1
$$ ##$ROUT14= (0..7)
$$ 0 0 0 0 0 0 0 0
$$ ##$ROUTER= -1
$$ ##$RX22TY= <no>
$$ ##$RXFMAX= (0..7)
$$ 647.5 -1 -1 -1 -1 -1 -1 -1
$$ ##$RXFMIN= (0..7)
$$ 5 -1 -1 -1 -1 -1 -1 -1
$$ ##$RXINTLV= (0..7)
$$ 1 0 0 0 0 0 0 0
$$ ##$RXMSTY= <no>
$$ ##$SCMTY= <no>
$$ ##$SGUC1= (0..15)
$$ 17 18 0 0 0 0 0 0 0 0 0 0 0 0 0 0
$$ ##$SGUC2= (0..15)
$$ 20 256 0 0 0 0 0 0 0 0 0 0 0 0 0 0
$$ ##$SLCBCONF= <SH>
$$ ##$SPECTR= 10
$$ ##$SY2FLAG= 0
$$ ##$SYNCTRIG= 11
$$ ##$SamChgEth= (0..3)
$$ <no> <no> <no> <no>
$$ ##$Sgu1PowerLevels= (0..7)
$$ 0 0 0 0 0 0 0 0
$$ ##$Sgu2PowerLevels= (0..7)
$$ 0 0 0 0 0 0 0 0
$$ ##$Sgu3PowerLevels= (0..7)
$$ 0 0 0 0 0 0 0 0
$$ ##$Sgu4PowerLevels= (0..7)
$$ 0 0 0 0 0 0 0 0
$$ ##$Sgu5PowerLevels= (0..7)
$$ 0 0 0 0 0 0 0 0
$$ ##$Sgu6PowerLevels= (0..7)
$$ 0 0 0 0 0 0 0 0
$$ ##$Sgu7PowerLevels= (0..7)
$$ 0 0 0 0 0 0 0 0
$$ ##$Sgu8PowerLevels= (0..7)
$$ 0 0 0 0 0 0 0 0
$$ ##$SguType= 2
$$ ##$ShimPowMaxUA= (0..63)
$$ 130000 130000 130000 130000 130000 130000 130000 130000 130000 130000 130000
$$ 130000 130000 130000 130000 130000 130000 130000 130000 130000 130000 130000
$$ 130000 130000 130000 130000 130000 130000 130000 130000 130000 130000 130000
$$ 130000 130000 130000 130000 130000 130000 130000 0 0 0 0 0 0 0 0 0 0 0
$$ 0 0 0 0 0 0 0 0 0 0 0 0 0
$$ ##$ShimPowMaxUC= (0..63)
$$ 130000 130000 130000 130000 130000 130000 130000 130000 130000 130000 130000
$$ 130000 130000 130000 130000 130000 130000 130000 130000 130000 130000 130000
$$ 130000 130000 130000 130000 130000 130000 130000 130000 130000 130000 130000
$$ 130000 130000 130000 130000 130000 130000 130000 0 0 0 0 0 0 0 0 0 0 0
$$ 0 0 0 0 0 0 0 0 0 0 0 0 0
$$ ##$ShimPowMaxUG= (0..63)
$$ 524287 524287 524287 524287 524287 524287 524287 524287 524287 524287 524287
$$ 524287 524287 524287 524287 524287 524287 524287 524287 524287 524287 524287
$$ 524287 524287 524287 524287 524287 524287 524287 524287 524287 524287 524287
$$ 524287 524287 524287 524287 524287 524287 0 0 0 0 0 0 0 0 0 0 0 0 0 0 0
$$ 0 0 0 0 0 0 0 0 0 0
$$ ##$ShimPowRcbType= 3
$$ ##$ShimPowRes= (0..63)
$$ 1e-020 1e-020 1e-020 1e-020 1e-020 1e-020 1e-020 1e-020 1e-020 1e-020 1e-020
$$ 1e-020 1e-020 1e-020 1e-020 1e-020 1e-020 1e-020 1e-020 1e-020 1e-020 1e-020
$$ 1e-020 1e-020 1e-020 1e-020 1e-020 1e-020 1e-020 1e-020 1e-020 1e-020 1e-020
$$ 1e-020 1e-020 1e-020 1e-020 1e-020 1e-020 1e-020 0 0 0 0 0 0 0 0 0 0 0
$$ 0 0 0 0 0 0 0 0 0 0 0 0 0
$$ ##$ShimPowRng0= (0..63)
$$ 1 1 1 1 1 1 1 1 1 1 1 1 1 1 1 1 1 1 1 1 1 1 1 1 1 1 1 1 1 1 1 1 1 1 1 1
$$ 1 1 1 1 0 0 0 0 0 0 0 0 0 0 0 0 0 0 0 0 0 0 0 0 0 0 0 0
$$ ##$ShimPowRng1= (0..63)
$$ 1 1 1 1 1 1 1 1 1 1 1 1 1 1 1 1 1 1 1 1 1 1 1 1 1 1 1 1 1 1 1 1 1 1 1 1
$$ 1 1 1 1 0 0 0 0 0 0 0 0 0 0 0 0 0 0 0 0 0 0 0 0 0 0 0 0
$$ ##$ShimPowRng2= (0..63)
$$ 1 1 1 1 1 1 1 1 1 1 1 1 1 1 1 1 1 1 1 1 1 1 1 1 1 1 1 1 1 1 1 1 1 1 1 1
$$ 1 1 1 1 0 0 0 0 0 0 0 0 0 0 0 0 0 0 0 0 0 0 0 0 0 0 0 0
$$ ##$ShimPowRng3= (0..63)
$$ 1 1 1 1 1 1 1 1 1 1 1 1 1 1 1 1 1 1 1 1 1 1 1 1 1 1 1 1 1 1 1 1 1 1 1 1
$$ 1 1 1 1 0 0 0 0 0 0 0 0 0 0 0 0 0 0 0 0 0 0 0 0 0 0 0 0
$$ ##$ShimSysFunc= (0..63)
$$ 1 2 3 4 5 6 7 8 9 10 0 37 38 35 16 15 14 13 12 11 28 27 26 25 24 23 36
$$ 22 30 29 20 21 34 33 32 31 17 18 19 0 0 0 0 0 0 0 0 0 0 0 0 0 0 0 0 0 0
$$ 0 0 0 0 0 0 0
$$ ##$ShimSysMatrix= 0
$$ ##$ShimSysType= 4
$$ ##$TFXNUM= 0
$$ ##$TRIPLO2= 0
$$ ##$VTU= 1
$$ ##$VTUETH= <no>
$$ ##$VTUTY= <tty05>
$$ ##$WBREFAM= (0..15)
$$ 100 100 100 100 100 100 100 100 100 100 100 100 100 100 100 100
$$ ##$WBREFLM= (0..15)
$$ 0 0 0 0 0 0 0 0 0 0 0 0 0 0 0 0
$$ ##$WBREFPH= (0..15)
$$ 0 0 0 0 0 0 0 0 0 0 0 0 0 0 0 0
$$ ##$WBSGU= (0..15)
$$ 0 0 0 0 0 0 0 0 0 0 0 0 0 0 0 0
$$ ##$XFAC= 2
$$ ##END=
$$ 
##$DECIM=	1936
##$DSPFVS=	20
##NTUPLES=	NMRSPECTRUM
##VARNAME=	FREQUENCY,	SPECTRUM/REAL,	SPECTRUM/IMAG,	PAGE NUMBER
##SYMBOL=	X,	R,	I,	N
##VARTYPE=	INDEPENDENT,	DEPENDENT,	DEPENDENT,	PAGE
##VARFORM=	AFFN,	ASDF,	ASDF,	AFFN
##VARDIM=	65536,	65536,	65536,	2
##UNITS=	HZ,	ARBITRARY UNITS,	ARBITRARY UNITS,
##FIRST=	8248.958984375,	7.8444447517395019531,	3.116970062255859375,	1
##LAST=	-2081.4615085124969482,	5.0162916183471679688,	6.9710512161254882812,	2
##MIN=	-2081.4615085124969482,	-4.7980170249938964844,	-5628.30908203125,	1
##MAX=	8248.958984375,	10917.9228515625,	6628.853515625,	1
##FACTOR=	-0.15763211250305175781,	0.13647403564453125524,	0.082860668945312507261,	1
##PAGE=	N=1
##DATATABLE=	(X++(R..R)), XYDATA
-52330E7l%JjJjjJ%KjJLjjjk%k%lLJK%JL%jjKjpmLNKl%jljJ%jlkL%KJMJk%k%%kmJJJJkjlK
-52262D5Kjj%KJjJJJKmkKLL%konKL%kJLKlojK%Jk%NNkkK%jkjj%Jkl%jMJJmkJJL%jJkll%j%
-52194C5JKLL%ojL%KJjl%NjmljJkjKLLjkJMJlj%jkk%LK%ll%KKJ%mL%nlKllJJKLLKJJmmoLJ
-52126C0JLkj%JMlmjjjMljLK%kl%KNJ%kK%klkKj%KKLJjlnMKj%j%JK%pL%jLk%jlkjL%jJknK
-52058B1%kJMKol%MMPKkJjljmKJlJMoMMjnm%%KllKNkllOO%nkJlmjLKjKKm%Ljk%JlkJ0Olmk
-51991B1JjJmkL%nlJOjKKjjkL%%LLk%ll%J%Km%Jj%KKJj%JnlkLNk%JkLjol%KLMkkkkLL%joo
-51923DLL%jJJJKk%MjlNjkklKLJKkKKljkJjmKJlojMNKjolLJjJ%jLJ%%lk%jKkKK%JJmkLJln
-51854@%M%mlONjkJOMMllnoj%JJ%LNmqkNKMjojKl%JlKNjM%%k%MJlljKJJLJk%%Kmk%JKJJlm
-51785Dml%KJLKKlJlk%%%oMOJj%pkK%LLMnk%lJMPKkk%%%k%NMkJ%opkKjLMoooKRJj%mlJP%j
-51716aJLpnJMM%KlJPNklkmmJKlkJk%Ljm%QKMKjJnm%KjnmKMLJjnmlN%oKK%j%NJklkLlj%%J
-51647a1jmLKMKMJKj%%j%kK%%kklkNJLKk%%%jljJjLjmKJkOjm%kjJJ%kkjMK%JkjKJlmjLj%J
-51579ijNNjmJKjkJ%JkkkK%NjnMlmJ%%Jj%JjJljJPOmqjMKklJJjKjjMjnJJnnj%KLnJNLMJJ%
-51510fjlmKMOKrnJkKMjn%KLlKJmMP%nn%NKlnjj%%NQjnJ%mjjKLlKLKJmJklOjpkNLokJ%Mkj
-51441a4%j%MKk%LLjokNKJJonNJknKNKkmm%KjJj%JMJJKlojLjJMkklnKM%JNJKjjj%MJnjkln
-51373b2KNNmkjMjkKJlmkMKjlkJKKNJ%njMMLNJkkknnkKJkkM%jLJlljLMJlk%LjkkkMLlmJKL
-51305a4Jkk%MLjjn%NKJN%m%%pkLjjkKKJ%JjqpkOMo%JMK%%jMMJjnkMnlPL%jMJkKjJKJJj%M
-51237bK%rkMlnokJ%%%KJ%jN%jNMklKNKlmlJNjlJJJmmk%JLJkkMLJlJNloNJljKJmJmkKN%qm
-51168b4OLNjnk%%J%JkJnJLkkJj%JMJ%kjjM%k%%jK%mJM%olNLK%L%Jq%LK%KLmJ%LMjlnjJlj0
-51100b7nQOj%njJNklmKPN%pJJLPlk%JjJNklomJLMJ%Nmnj%MMKJjqkkjK%%LKLmJonNLL%kjn
-51032b3k%mjLMMLl%JjK%%KnJj%%KJMJl%JJjJllKKm%M%omjMKKJjKjKMKrjKk%JKJLjkKjl%k
-50964a9kKLOjooJP%KMjmljJPjpqKONMmnjkjMK%%JLK%jJjkl%MLoJKjJkJkljMMJlpkLkmNMk
-50896a8lmLM%MLjonj%KKLNjKkjMNjj%%m%JmlJ%KJmlKlKMNjlj%Klm%NJ%olKOKK%klmkjJ%j
-50828b3qmMNLlKNj%lKNKMJm%JK%%jLlj%LMmnkK%m%jJJlj%MLnKLK%mmjKNMllk%NPLJljqnj
-50760b0OMlk%NKnnlJKMJj%Lmn%kL%lj%NjMK%LJnr%KKKJ%jmkkOKLJ%JkJKMokjK%JNl%nLLk
-50692a2kllJkJNkjkjKmNM%%lqmKLMJjj%k%kOPJmjojMLkO%lkoK%nkPJmMLM%jMNnqkk%MjJJ
-50624a7Kkkj%KMmkMJKOoolOQmjjnkJJL%%LJmjklJjKLjJKkjmm%%MJJJLjj%mqLPPK%jlJjko
-50556b3JjLOMJnjmJK%KOnKKlmkkkLOj%k%JOlk%jkJKKlJ%kkmKJjnmLPjlKNNkl%k%JlJOlJl
-50488a8kNMmjKKmk%LmjO%qkkjMNMn%%%kl%KOK%llM%%jKJmLLjMlJjokooLOKJlJJLLKJJ%l%
-50420a4O%kJljlkkjMKjLKnlk%LKKJnojLJKLjkKmll%jMOjlk%jJNMMJJJjl%LNpol%K%OMpjK
-50352a4lk%M%mLjj%lLkJ%%mJJ%lLkjNN%kknJMLl%KJjKllNJjlNMKkmkJKo%KjlJMMml%KPkn
-50284a6j%kKLln%jkjMK%Mj%KmlKjQLkJK%llkljJJKJKJloKLjK%KNmo%J%jLlkj%KL%kmoLLj
-50216b4LLKLlqJL%ojLKKlkPM%J%o%joKQJKLm%LJjLjmnMkJjmKJKkkKjLjmLPlkM%kKkllkkj
-50148b4LKK%KJJJklJMMJJ%nk%kkPKkM%olK%jlkkK%%jMMlmKmkPMlnJLLMlmkjklJjLLKJmpk
-50080b8KNl%K%%JKOKJklLkk%MJjpjKljj%%jN%%MKlqLKlKKmnKMN%pLOjKn%JMjnJJLkOK%ko
-50012a6%%kMMnlJknPMJlo%ORlllkkKQmkLnlJMJKljlJkkMKJ%l%NK%jrkJMkm%KJN%nKOjljJ
-49944a7lNLrJKLjl%KLmKNJ%JjllMMljmk%%%LLmnkJOJLJmmMLJlljK%ljMKjqkJjLKLJnkOPK
-49876hnj0MNJ%OMrr%JjKMnKKO%ojkjkNK%NKNjmllkkjkj%LJ0Mm%%%jj%klJlLMmkJjJkoK%J
-49809b1KjlKLQklk%JJJJlk%%KJlKLmjJokK%JJ%n%KK%NKjj%MK%jJMKj%nmlMKjJ%lljJKJ%K
-49741a3KmllJjJKJj%NM%m%jj%JjmlJNKj%jJmkMjjJ%M%lqKP%%mkJjLM%k%PjjkMMloqmMJ2J
-49674a0n%n%NLLLmJJnomjKjNJ0NllMjmojjNMlnkLJNKjkkJLNJnmMonKjmjOLnm%LMNO%pqOk
-49607a6jKN%ollnPJl%KKKJ%jJkl%JO%l%JJkjNKmKkl%JJkjjJ%%JMjnM%jJlkJKlJJJk%jlPM
-49539a2kJJJ%JjkljLllNMl%jkLJnM%jk%JJLNkm%L%jmpJ%pJNLMJjlkKKlkjJKjMM%%%lnLlk
-49471b2Pj%kkMNlmmKmL%mNOKokOOl%KJjJJ%%%jnl%kj%JJLkLknllKKLMKlKJjmKJ%%mmLjnM
-49403b2KNNjnnnjKJJNN%nnL%kJjMNjkp%N%kKK%JjmjQkojJkjLMKmmMNJlkjMjolPKpMjl%LJ
-49335a9%K%njLOJjKlkKlJKjKKJlknjLLNMjKJkpkNkkj%%M%nlKNmmnkjL%PONmKRllkjLk%om
-49267a9LOmonKMLLKLJLl%kk%lll%LJkmJlnKOJKLJMjl%%mJKLJlJljj%LLmj1KNMJ0LmjjplM
-49201a5LJll%LJJk%KnJLJjlLRKmmjqnKL%Kj%O%jnKLJj%%MJjklljMJ%%JlnjOLKJjjnnnlKL
-49133b4NKMKlJmkJKLOmmMJnlLL%mpKJlLM%j%NM%mkKlKjkK%MJkLnljkjONK%lljOMorMjkLj
-49065a6JPJpJjnjMQjO%p%%Mlk%klJl%klKKklONknjljJLOK%%%JJ%%kJjKmJKjmnJMJLL%jnm
-48997b0lPLjoKJNjk%ll%kOJ%%jjKKkljkKKjLNkjJJOk%lpjKLLJKjJkJlrlNjmkK%KKNjnmJK
-48929b2L%KllNLJL%jLlmmPJlKMklJ%llK%JKLjnjjjN%NNlkkMjjJompNJ0mmj%LjMNJklmjJj
-48862a8kJKkjjLKMPjKJknmkJk%KkjJjJlJNjl%LlKLkKJLnnPLjJOnnMM%ppJllOJlJLJmJKml
-48794b3MKlKMjMlKMmjl%Jk%KKLlkk%Oknj%MLJlJKmk%jk%J%kk%L%JMJL%kjJjLJnlnLNKllk
-48726b1MKn%OOjj%oNPmkkl%%JJKnmkjMOJ%KnllKJ0JnjjkkjKPLnmLKLkJLnolM%mJj%JOKkO
-48659h%kk%j0lJj%KN%jKLjknjjNL%MjJkllmLQJ%KKnj%KkLK%KK%lmkl%%%jkJKKLK%k%lJjk
-48591a7%j%jjRJ1%j1pK%MmojMLjKMljJJjNjpkJOjJLLlnklj%%KMKjjJnOJlJjlJkK%%KJnKK
-48525a4k%%lkKQOjnmoOJkJNLNjj%nnmlNNMkopkLKkNlnjNJlJKKlkLOmkPPnn%j%%jmmKJKOL
-48457a1klJ%lJjjLPJ%jMjjmnm%kJL%kOLJ%jj%%ojKk%l%LNklK%lKKJjokLoLPKjmLJkM%ok%
-48389b2LOOLklnn%MK%JLKj%llOlkk%K%MNjk%jjL%kjl%JlKNJ%lolKkjMjj%lMJKLnjkKmm%J
-48321b3KJMKNjJlq%ONjljnjkNMKmJj%%MKJJkJLn%nmkJLkjMPJqm%Jjk%OOKKljKm%kl%m%M%
-48253a7ln%%OLLLKjj0pJQjmm%LPQKppmjKMLKLKqpkNLljLJ%kKNJkjKnoJ%LMJmJjlJMOjJJ%
-48186a0%rnQOjmmmNllNKjl%JkLMj%jklJlJ%NKkllJLR%jKLkmJN%jmn%L%Jm%lljKKMJkkKNm
-48118a6l%jJJMkKNmlJONlkJ%%knkjkmKNMKJmk%MjJkkjjNKjjn%KKkm%%JjJJkJ%l%LN%kNN%
-48050fk%lnKL%nklLPKJKLklkljk%lljJoLP%LLKj%jnKjJLJJmkl%JjNJqm%MQKlp%KMLml%JK
-47981a6kjkj%QKkpJKnlON%JLkKJ%MjKkjkkJnpnMM%M%jKQlljmqkJLQ%MQmrqKONJ%lmKLJKK
-47913hPmqmjLMLknLNKm%jkj%klLJ%KjjJ%%k%JKnkPjjj%NJLKnklJLkjKMmk%ojPM%oj%n%KO
-47844a3K%knKNL%lJ%l%JPOkmj0kLlkJNQ%o%%okMMJj%nkjLOJk%J%%mjkkKlKOM%nn%KM%kJj
-47777a4kJMKmlQNppkjKLkoKNMnmNNMKKkNJjplk%%k%jKk%K%kjJlmlJLMJp%NJmjKJMJKPmoj
-47709a6OLKJkmjl%J%L%jjjkm%lJKPLlMklLJjJKlmJL%k%JjJ%Oj%JlLjn%%lLjJL%J%kKJJJ%
-47641dnpjK%JJllMMkqljLPNkoOQjnlMJJMlollJKMKmljNLojLlNMkkLKjk%jKj%knpLKJLkjM
-47572a3MnkMmnMNlkKLLLkMkpKMlj%Lno%jLMKmmkM%JjKNJmlKkj%Jm%ONjKJj%j%MJ%%kjjkn
-47504a5jN%LKpJjj%M%KQKkqmKJNjqkopJNKJM%kKOjm%K%KLjKJk%lLjjKjKJnkMKjmnJnJMML
-47436hlkjMkmk%JjjJLklJLJkkKJ%kJNknL%n%NLl%jKLjkj%lJJlMLoJKOPplL%KJ%no%NOmkK
-47367a1mKPJMM%mooJM%ljJJjjKl%kKMJn%OlnjjONnjJkllkOP%%lJMjmlJ%kjKJKj%J%JLlll
-47299a6qKL%o%LPjnJJMKomjO%jJNJjj%LklmjKN%j%JLkk%LjLJnk%jKLMk%%%%jJKk%lkkJkj
-47231a9jkMM%lJJj%klmLMLJjJMlM%J%m%LLklmKko%%NjJLJLmoMJk%JjNMk%Kj%Jj%lnK%JjK
-47163a2J%kkKJmjM%kmmKL%kNJ%LlJ%%K%KJjkmjjLLJJkqJ%Jjj%KLKl%MKKlnkMKjkJkj%ljm
-47095b4jKNKM%JKkJj%kmjLOkkJjjmn%KLjPjnLMl%MJj%kj0lJoKOLm%NjmjNL%jkjKJmJJLjL
-47028a4llNKjmnNO%jJJkjLjLkm%J%mlKKJjjojKKLjMNoqj%NJ%%mkKLNKM%ollKjKKJLKJ%Kj
-46960hJkljmmKKNJJjn%kjkNNomKKNKjlkkj1KR%kkjNOnlkkJkLMMMlm%LJjJkmJLNjknjLK%%
-46892a4j%lKLJLNK%lojJ%Lln%NlkL%%n%MjJKkJLkp%LJ%jL%LjkkjklLj%%%kKOKkKJkkKR%o
-46824iplLmLQkn%KljoJQJjmKKKLNlpmjjJJjkKMM%lKljjJ%klJM%JJOJlomLLLjMnmJk%OPll
-46755a2l%KjmkkKJKNL%JjmlJLLOn%jllKMLlmo%JKLJK%lJ%pkJLM%%NKmj%%kMKljjmjQMkjm
-46687a2mKjkmKKKMJlo%OMjqnJJ0%n%mlLMK%J%jK%%lkKjkMMmll%%JLKpkjKNKkKjLlkJJMJ%
-46620a2jk%Mjl%LNj%Jl%k%JKLkJJ%KjjnkKKmlKLLlljLkk%MJjkKNJopJNKJjjK%jmJ%kNNlj
-46552a0nlJj%Nk%NKKnnmK%LLL%lKLjkjq%OlkO%KkkmmP%JJk%NnnkNMlPMmk%L%JJ%NjnlkkJ
-46484a3RMjnomK%JJjNjnkjKKkjJjKKK%LjJLmJJnnjmlmjMPNLkjOKJllk%jjm%LKmjML%%nkk
-46416b0jJNLlljo%PNKLklmljKJJJjNLJljlKLLloLPjlKNkpllKNkljJJM%lmjKln%%JMOK%lj
-46348a6KJnmKRjlKmONk%jmmKLJnq%LJ%KNJollKJ0joNJJNK%nkkJLK%omkOOMjoNMoknJLljM
-46281a1KLLJjmlkKJ%nKMLqqjMMk%ok%MKlMMKjPM%pmkKjlmkLRJllJJJJ%JJk%lLkmOkkJMMl
-46213ijljJJJ%mLjqm%jLL%MjjJKlk%NJ%M%%%JkKKjkmmlOjLKK%mmolNPKkKJmJKJLKjrjN%n
-46144a7%OM%l%KJ%pkQKokk%KJ%LJM%nkjMJjnm%kK%JL%KkjNj%llnmLKKMMKkk%lKR%njJlJm
-46076a6ll%PkmKMJml%JLJJmJjmjM%%LNjl%%LjmjljKJjLKkj%M%JJKKollJJk%kNJLL%KjMj%
-46008gnkLLljJnKPKjmmqkPMpLQJlJ%lKjjjmK%JmjMKjKjlljK%%NMmkKKjkMRjljmjjKKmnjN
-45939a4Lj%mkkkMMl%JLNKjllk%okJ0L%JJjmoKRllKkKNknmjKjJKJPj%jL%lnj%JLjkJkm%M%
-45872a5LJnllKJNJLNkmJjJMKmk%onKLJkJ%jJKLjmjMLMJ%qoLOMNk%LlkjJmmlkK%k%%kOLLk
-45804a0JNMkppjOMjNJllnklOkk%mJkJKMKJjl%Jpm%LJkNOJKjm%j%LjonOQNKlm%%k%%kJKlJ
-45736a3jJNjkPLloojKKkpnjOLJKOOj%moJjJojN%JjNjmJJKMKknkkKkkJlkLKKLOMkljo%jlN
-45668a4NKo%j%RMkqjMOMlplkKKmmLLLkMKjklNJKnoJl%lLK%JLJqkMKMlnjJ%kl%KL%%JjlNN
-45600iljNopMOlo%LKmLjkMNomMMJ%ljLkj%LKLjJ%m%lKQLn%jmkK%kJ%jjJMjJKn%lkKK%Jnk
-45531a9jMPjm%LnkJLKomK%jjJLO%O%mmmJMjJkKMJJoqJJlL%jNNol%MOLojjkJkknJJLLKlLQ
-45463fLnoLLMmoOKlo%JJ%%jkjJMJK%mk%PKjpo%ONl%jn%JOLkJK%%jlrkjJjkLMJlMNJkKJj0
-45395a9MNKJkkklm%LM%kNQkkl%klJkjJjjMJJ%LLkjJJKjL%qlJJlLJMlnnJj%JKOjLlqoLRjL
-45327a1JlMOonNNlKOKlpjMl%NJkJjJjklKKlp%LkokKKNlJJKjj%m%Lkj%%JlLNjjLJnK%knLk
-45259a8lJLk%MKLknMPLJmmMM%nnJJNnq%j%%MKLLNkkJmjlklLMjkKMjJnJjKO%mJLlnnkLLlj
-45191a8MLjJljjMJm%JnlLNJKllnKJjNKlJOJl%Lj%%jq%K%M%pjNjjKLKjJJlmLjLKjlkLLpJJ0
-45123eJpj%mj%KLjk%jKNjmjkNNllpKOKlmKJJj%KlKPjjmLmmnJMMMKkjkjKjkKLjnjN%nkQJ0
-45055@j%%kmnkLj%%%jK%lkLln%QMmjJLLLJmlLjnj%lKljmjjNOKjpjLJLLkk%JLLjJjlMJkJk
-44986a0l%kmk%LMKjLKllJllJOKMkmlJjLL%kjJjlLjLJNMnojNKpn%MM%lnnJLMJjkJJmJ%MK%
-44918a1lJN%lKjjjkJ%Mjl%KL%%jnjLM%kMM%pjpllLJjjJ%JKNNJkpjJ%jKJJNM%pmjJKJmkJL
-44850a3LkJkjJ0Mmjj%lJKJ%Jlk%nlJMMLJKlkjlKKj%LMpql%M%JKMKJkoJjkNLmn%MlPJpKN%
-44783glJj%jmKK%MknjPOpmRko%K%JJjJ%MMkjk%%lkKlkK%kJ%ll%JJNJl%MOLkmpkQLjmj%nL
-44714a2jmLPKnkJNNjmllnKJKPJmLJLLmnrjMMklKKLKlJLjlkJ%ML%pJkmjMKlkjkNOlkkJ%Jl
-44646a4jMj%MK%plLlljkMJkOLkJjJj%JPJnKJjLlJNjnjPJpm%%olJOjJJMkJklLKLNnmM%olL
-44578a1LjjLMjpq%LKK%KlljmjKoOJLNJL%mJJJj%Jk%%jjkkLLjlOkpj%K%llJLjNLmjK%jKJj
-44510a3NNpkL%KkjJKjjmlKlKMJpKNjKMmkPJmplJLLKmnJKKMLMJllJKmmkj%JlJLJKknLJl%l
-44442a8kJNKljJOJoJMJkkll%%lkLMlLNKLLmpmP%k%LLjmj%l%kjMLJ%nJKLjK%LK%%KjnjMln
-44374a3JMlkKLjkkjJ%KnJKKNkolnmKOK%KKMn%mj%LlmMMmJLMkkjL%kJK%NLmNjlmnNLJjJJ%
-44306eKml%JjkM%KLKlnjKMJkmJM%lnnJ%k%QMlLMmj0%%%LJkjOJnjjOPllJnkKjl%KkKPMo%l
-44238a2kLmjLMLlMKolmKMKKljjjJj%MLmpKMJ%lJ%JjjmlKlLQKmk%OMlrj%LJJjj%JmkLL%Jj
-44170a2lL%lKJ%%jlkKKKNj%jjL%kM%lllK%ojOMllkJkjKKJKkkOLjnoJNKJnlKJL%jlmp%KjK
-44102b4LNKKJLLm%KjKjJjmmjJJmjOKJmlNL%ljJL%nJJknkKNKLM%KL%pnjkkLJnjOQNLlpn%K
-44034a0Lnj%NMkopkJNJL%%JjpjJJklLMlkLKMJjolKPL%kp%MPJjkKJoJlpjOMjl%%KJJNLklj
-43966ikJkMJ%jKKlknJNLmj%Jk%L%%nOJjMkokLjmLjl%%%%KJ%JjLJ%%JKJnJLlj%kKOnoJl%j
-43897a8JOLLpqkJLRN%ljjmlN%JLjonJPKJKJmkJjjlmjO%kLmlKJOLjjKmj%jLjLjjLmJMJLLk
-43829bokJJJKJmjklLJjJK%mlMJmJKMjmjjMPkl%rlJQNjknjMKn%MJ%ljnJj%%KjKkjMjkPNn%
-43760a0MKKmo%NMjLJnpkNJ%JNKlKnljNJmq%%LjjJJO%jl%jNNjokKJJkl%mpKLJKNJJQKklno
-43692a4lJLMJjJmk%lMLjKmnJNN%%llK%jkjLLMN%plKMJJmlnjP%jKjklKLMJln%m%KPkoKo%P
-43624a1K%j%n%jpkK%LjP%kk%jKl%MLKM%KkkLnmJ%%%%KllkkM%KNK%KJLKooJMJonLkKjkNMJ
-43556h%k%jKKJKjnJJllJL%%JLkl%nlML%KllMLj%mjK%kJLKnjjkKMJlkJ%LMJK%nKKjpp%Q%K
-43487a1%m%jJQP%kkjkkrkOJLkkjn%NKKMmj0mQLOMJm%lnQjlMKnooJO%kJL%N%k%Mlj%pkLLJ
-43420a2Ll%%KLjKK%jlmKKJKkKllmjkjJJLKlMJmkJJMKlqlKMMjj%K%jkLPjlkj%K%pJkJN%%J
-43352a1MNjpl%LjJ%l%%KmkKMjjLJJlJjrjL%MpkNMmn%QMjL%JjpkJjMMkjMKJjJnlLlkJ0Mj%
-43285cjj%k%mnJK%KkkJKLNMoqkjOLKKLoljljlKKKLjJJk%mlLJLLjmk%jLjkKKkJjlmllNQQj
-43216fpmkMNKkkMN%nn%mkJjMLk%k%jJKJljjLLjml%OMklNKM%kKLjjlm%%mJLKoMRjpjklKLj
-43147a1j%LOloJ%nnlJJLLJLJkk%JJ%jjJMjkJjjjJJJJmJJkjkMMlJN%jJnkMklMKKl%Kl%%%K
-43079i%kNJ%kjJJJkkkkKJmoKQkjjjl%LjlLLLojJJKJ%KLJKJJml%KmjLklJPJ%kkoLJkmjLKM
-43010iJjmkKjkMLlnLL%jLLmlnLQJjJlKKMopJK%jJjOj%kponLOJ1NllmlJLkjjkPLJL%onjMj
-42942a2kJM%lj%kLjJ%LmKJ%klLMkkkKL%%l%kLL%%JNlojklJP%kjJ%LLjjjjjmnJNPKlm%%LM
-42874dMJkJ%llkKjkKMM%%lrkJKL%JLmjln%M%kKM%kL%ljJMN%monPLjNmqJK%jmK%jMLLjk%%
-42805hKkmljLL%jll%JN%lMKmk%%KKk%LjKjjMNJ%jklkkJLNklljjP%omNK%jKOjl%llnlNLk%
-42736a2kl%MMl%KMJJoKLqm%KKJMLklnlKMJKJ%%kmjNjlLM%pkNMjkJjKJj%JnmL%nj%%LJkKL
-42668a2jNLkjLKlJmkKJ%jlKjolKNK%ljjlJO%MLlpO%kkm%%JMkL%lMjjL%jjKLjjJklLkmmJK
-42600a6JKl%Mj%LmkjlLK%LM%NjmLKkJjjJ%mjKqLKkljloJQJ5Kln%KjpmNMknkLMJM%jp%LNK
-42533dlkM%KLJ%k%nojNJ%kLkn%kNKlnmJlOKjjj%MNlnlj%PMJ%OKpmm%%KJJ%kljkJ%jJKLj%
-42464a4Jj%MN%Jkn%KJlJJmnjKNKJlljjOLMMkmj%%Momjm%MO%nkjm%lkoOQkkJjllKJPL%%lK
-42396a5ML%mllKKl%PMjljMLLlJJnlKLjjj0mKLLkJjkJMKm%LKMKorkKJMJ%LJjkk%%%LLNjkJ
-42329d%mlKJLlJ%JKj%KKkmojL%n%JK%kKkjNjmlLJjlJ%J%%%KKKMl%MlmjLKljNJlj%jjlkLL
-42260a2KkkkOQlpnOJlJ%jlM%%%mkMPLkjLjnmjKKlMMkm%PJ%JqjMNKJJlnj%J%J%jjl%L%jk%
-42192a1kLLjmlJlQOlojjKljJKLKLJNjj0lLqolLOPNMpkMlJJ%kknjmjNOLJnnlMNNJKJl%kjn
-42125a4JJJMPlnJL%Mjj0lN%LJkjMlokLljLjlLOOJkjmj%mmjPMmnJlmjQMJjJjjMJkoJljONL
-42058d%JKJmqlJK%pMMmkMJLMMJok%OjlnnPJKnkOJn%KKnlKLKlJ%J%kjJJ%nLKKjmjM%jLjKm
-41989a1KOmlJj%kL%PNllKMnpmKLKKkJ%KkJ%kjnlNNJmn%LO%lMK%lnn%KKKpjJkmMMjkLKkkM
-41921a1mKQJnq%OKlKL%KjoJJljJj%jJMKJJllMjlj%KM%JjjmkkJLRLomjkjKk%kKMM%rpNQLj
-41853g%mlJOjkmjJ%kmJRjmkkNkNKJjlKNMpj1k%J0MkLkjJKokMjOjqrjQLkjKLkKMkkKNKlnl
-41786a3jONmlojLLLkjjLJKlnJOMKMjojjjknLJjNMkKjoMLl%L%jmjpjO%J%lnjLNKj%%k%jjL
-41718a0jJLLmlLLj%LL%%mjokM%%j%kKMmnJKJMOjm%LLklkjl%MnmKKJjnlPMJOLjmkjrnJjKL
-41650a6OklJKNKmpjPjq%%jJjOMkP%pMKkml%OJpqLOjLL%JkmJOkk%%NjjjJLmkKLKnnJkl%KL
-41582a3jnm%PNJll%MOMNnkJ%noomJPNMonJMjKPjjjmKJjJPK%kjkmJ%klJ%kJJlLkKLjmNOlk
-41514hL%JK%K%jjjlk%J%k%j%lJjkJM%Kj%%kM%KOOnonkjKJKmkO%LJklqOKj%LNMkl%jj%Jj%
-41445djolLJ%Jk%jmJLJK%%KlKmlNLKLKL%mllpkLJljjmQMj%K%mJMNjmk%JjlMPjo%KNl%KqL
-41376gK%jMJJknonLKLkMMLknkmJLjj%LljLKL%jJmjOKlnlJPKooON%jkMLKk%l%JjlJMJmppJ
-41307a7OJKJPLllqpMJNOKkm%Mjk%lN%K%qoL%K%%kmkl%OOLjj0mNQNJjk%M%moojPJjLJlJKl
-41240a0KjlKLKmK%n%KLkkpjOJoN%lL%jkJO%lMMjKmkllKMOjJlmmmQPjpkPQlqjLmjkmmJNJ%
-41172a5MKkkj%JpqLNMMJJ%%%ljJLJoKOlMJkmK%%kLNkkMKopkPjkljKmKQmkJ%JPJkpNOjml%
-41104a0NJJKo%LllJMLkm%klJMkkjM%jJJKkKjKkJmnmKOJj0P%lLJkOPJomKLn%JJLknojONNm
-41037gJklLLMllkKLlmM%pkKMMmK%npLLjLLKj%jnJjj%J%JJMjmkokMjJPOJmkmKOKkkLMK%kO
-40968D%lkJmpm%%MPLLJl%jmnqkL%jNOknmlKJNJmlLMOJJKkklkklKKLKmQOjn%m%mkkJKLMNL
-40899ClknJjkj%%jjjjJKj%LNlkknKQkmLJkkjLJLLjkJj%jllJmlOOmjK%JkJM%%%JjnmKKJLk
-40830iNKJqmmLMjLknjJLkkK%kLLlkL%%%jlMKL%mJjKKKKjLjmJlJjJLJjl%NKknkOmomjMN%%
-40761i%kKKJJkkKL%lNKnj0JO%%lkJJMJnmJ%K%%kK%KJjjkLjJNJKjokP%np%NJJRJpmJKlpjN
-40693a3PLn%lmLjKLp%JlLPJLkm%%omJM%KJJLNkKJpqJJJPJnKLj%kmoJJMJKLJ%jkkMllKkjM
-40625iKj%lmONjk%Jl%JjM%%LJjklJjkjJK%%KkknMJjJllOOJkmk%KjoLOJrpoLMNRlnjJLkkk
-40556a7MMJL%%LnnlNNJJnLJ%jKnpNM%kJJ%JJjN%njkjjKJ%nj%lJJlJNOKmmKjoLKKJj%klMk
-40488a2j%jONL%%kqqjkjNLK%jjPJJLjqmkNJjLJjJMKkMjlkNkm%lkKLNK%njOknmoKJJOOLlm
-40420eKJok%KJkjPJKlmLLJK%k%jlmn%LjkJM%KJ%j%Klkj%jjLM%KpLKlnMkJKJkkNJjkj%KKo
-40351a1lkONlm%KjojkMKN%jnr%LjJNJ%KjKLjJjjJlJO%kojKjKNjJlljJM%KM%jmklmkJQQJn
-40283fl%njJ%KKLJmJkKLjKjjlJ%lLj%jljKJ%NLJ%JjjM%pJl%JJJKr%MJkkNL%ljLkkLJmmLM
-40214fJjjjKlml%MjOKJlJlnmJNJJKNkmnjNk%LKJM%p%JL%oL%%llMLlkKjMLn%OJlp%KKMll%
-40145a0jj%LMjnMlOMLll%kJJKlo%N%l%m%PKmJLk%kjoj%%Ljj%LJKMJmk%JjKKjOJmlnnMJkj
-40077a4Jj%jOJnl%JJRLjlLKkk%no%JKLKj%%LJnjkrjJ2QloKJKkmKQLjrmKMMKkjQjrokK%mL
-40010a4KKjLMK%kJmk%jjjnLMKkJKLkpmKLMLjJ%%nLJJklKNnpNNkjJLLmlJkkKnoKP%m%kKkK
-39942a5JjjjONLmrjNKKOjmjK%lqkO%J%NKnjJJjk%JjrkOjMNMJlkjjNljNJlnllLK%pLKJKkL
-39874a1Kl%KKlmmkKJNKmKMM%kLLljJmkjk%LMKLlJ%mokLMlKLlmKnpKM%NOjp%LJMl%LmlONm
-39806fkK%MjmjjKlJl%LKo%JmONjkkmlKkRLojKKKKlJMlkJ%Llo%NJLJnmjKljMNkmMMJknmJ%
-39737a2LLLKJ%mmKJkKOjjkljKj%%%nnKM%NjlJJ%mkJ%MJokOOKk%L%kpjKjlkJOJ%%n%Nj%jl
-39669a1jlmLMJO%lmNPJjjj0k%LMlK%%j%LLmljmjL%OLljl%JJLljKLlKJljJllM%j%%jLjJLj
-39602flj1KNMLKMmpMMk%Ll%kkl%LLKmkkJjjMK%%Lj%MklkMJkLkjmj%KK%JlNOlkJkjljLLmL
-39534cLj%lmKjJ%KL%%j%mmKM%jLKjpojMjJ%JNKokjKNN%%olLMjMjkNkmolLMN%lnkJm%KNjj
-39465hk%Kj%MJmjjjJKjOLmpjjlJjKPlmNL%KJnkL%%JokJLLkkJQKjj%K%plKj%J%mlK%KNM%k
-39396dnkJjKKLJmln%K%MkmJOJlJJknlM%NLkkMKKkqmLKJlLLLn%Mkm%jnjlKKMNJk%JjJk%LM
-39327cljKNJkJllKnnjKLLlkOMlkkLOjm%kljNKkmjJMJ%%jmjNjml%%MKLJJmJJkjjJPJknk%%
-39258ioj%KLMKJLJlmjjjlKOll%lKQL%pNL%jkKknkKMnkLKKklKN%LNllkokmjKjnJPNoJJjKk
-39189a1k%mMJ%JKkjNLll%Jj%%LkJMJkkmJLlJO%k%KLKkkkknpJKkL%KOJ%LLqm%%K%%KPKqJN
-39121@KnkLLkjJomNO%%kkjjkJjolKmNMjKj%jOPkmllLKjJjKlpLKkLloKOKjJjNKn%JljJLjL
-39052cLko%jJNL%kK%klkKLJmoLPlnjKKMJmJ%%m%LmjJK%%MJmLMJkkpnlm%%LKkMM%kmmLM%n
-38983a8JOMKKJllJLjmj%jkNPLnlNnrJMK%KkjNJ%LmjJkJl%KnnLNNllmlJK%KOKmk%LOjpnnk
-38915b0%MOJKKL%kjjnnKPKllkmlKMJl%NQLkKMmnLKJlkJKJokNjMJjoJ%lJkKkKM%KjrmLMmo
-38847a8jKMNQNKjqpMMnJKmjj%jJNJ%jlllm%%KKJLMkmLkjJjMLLJJjlllLMl%KomlJOmKOKko
-38779a1mK%%JKkjMJkKLjjnlJ%JKKnnlKKOLkJN%JKKKjmlNJ%jk%L%jmJJJk%lkQJjJkJjk%jm
-38711i%mkjKkLOMjoJKMklJ%j%JJJ%jklNJnmQOomJ%JkjKJJklkLQLrpKNNllNLlljjmjjJKJ%
-38642a2mlJOL%k%JlkKLjjJjONJmK%jKkjM%lnjMNmn%kjJ%PjjJJjklkKPkkJK%mjlLKMLlmmm
-38574a5MN%JLlmJOKlnlljJmmNONMkJLjjjJ%jjlkjLjmJJMJk%LkkkLJjjmJL%jLOkjlmLjJK%
-38506ekmmJ%LQNkk%%KlL%%%kJ%qm%MO%knkKl%MKLMml%n%OLjlljLOM%qnNLj%%mkMljkLNjK
-38437cjpljJPKlklLLNLjkjMLkkjmmJ%j%MLLL%lm%KKKKkoolkQJl%mmLLKJNKolJLk%lpjkLP
-38368a0NKJLj%jjljlkljmLNkOPjjml%olOLLN%j%kJKoJLjjlJPjkJJLlkKmJNj%%jlKJmo%%L
-38300h%NlomLRLJJ%jmnnjJ%LML%K%joLM%njkPMjljl%m%KKkloPP%nnJJLlMOjjMLlmjj%nlK
-38231a2jJKJOjkkoLOmmmKJjJJmJJjKLOnlLkMMjl%J%J%okNNJpkPJkj%jk%LljLjjJJk%KjKP
-38163@JjmkLkKK%MJklJp%N%KJkj0KQJllkJMkK%k%njNjn%N%JMJlkOkl%%LJljkmP%njOklj%
-38095a0KjjkLKLkJkjJNjJKolL%K%okKkKJLkmMKJljkkJLKKLlKLkn%M%m%NJkjllmKOjj%j%J
-38027hjJMljkKPjk%JLkqnL%%JnMPKKlnonMKKJ%NJjONJjo%J%kkkK%jJ%kmJLJKJj%jkkl%J%
-37958a0%MMlK%knjKKOJ%jmjKjkklmOJJKJjjkjjKK%kJL%jJkKJlkL%j%MLjkj%JJkljmKkpJO
-37890a2M%lMJJ%L%kjl%JMLlmKNLkok%JKmkjjLL%mlKKJlKQQ%nkkmljP%%L%Knjjkj%%jnjjk
-37822a8j%L%%LOMjjkMjkmlJ0jkLLMmpl%Jj%JjMLmkJNLjJjKlnjknOPKLm%MM%ooJllj0jNRM
-37756colM%nlKPLkK%j%km%MNLj0m%LJK%KKj%JJ%LkmjjkKKjjlmjML%%lKPKJK%ljJ%kl%jnj
-37688a2LJjLQMo%ojK%KL%jL%k%NNmj0n%%lJljJLJNOjmkmlMLlKKNjrnj%JLLMNjrjMkjkLLL
-37621c%mkJjKJkLN%lmkNJJKj%%L%mn%j%%jkNNJ%Kjk%%lJk%KJljjjLJjJmjNLmpOLkLK%Klm
-37552eJLPkljjjqkMK%%%lJJL%lk%%oJP%KLor%K%JLLKlnJKkKL%mJPKJjKJjlmjNjkk%%jJKO
-37483@L%llN%k%PkJLnl%k%jKj%Jp%LjlJjLLjlmKk%Kj%lJNJJkmJjKMklmLKmKR%JlnjlkJK%
-37414a1%NL%JjLkkkolmkLPNmnKk%R%nLjjljMKk%kK%JJKO%kKJMKnlmjK%%n%jjPPjonjKMMK
-37346BL%nkmkJ%kjLJJ%jlkJOjlKlJLLJm%%LKkLjnmJMPkpll%MKlLNkn%JmlLKjKK%kL%k%M%
-37277cjkL%m%%nkJ%KLj%LKkJlmLNKmnKL%JjknlNLLjLKpmKKkJJJKN%mLNkll%jjMJjmjOJ%r
-37208iJOmkjlJjJNKJLnllKJJk%J%%l%LLnjJjJKKljK%%%nnkKNLNML%noJLJjLOJook%%jNll
-37139a1LOKjj%lm%jK%JL%K%Kll%KJjn%JjLJpjQjkMM%kljJJK%o%KJm%MNJjnJ%mo%MJ%JMJm
-37071g%llP%olnMPMLkkjKNlnjNK%kJMjn%J1Lnmjo%MJjjqkKJ%NOKkjlmLjlJOLljKkKKkokj
-37003a0jOOKlpMMjnmKLJLkjL%%rl%LLkmLL%kjkjmJPQlk%lKjk%%K%%LJJM%kkpJJKLJlkMPK
-36935GklnjMlkk%%k%L%JL%JjmjN%kr%LlMLJmo%KKjMN%JmJNjJnKj%KJjKklknjjjLKKKKJnn
-36866a3%kMJl%njNJ0LlkjjJJNloJjMLkjjmjMLkK%ojLKLlmJjMN%jjllKJ%%JjJJLmqKMlJKj
-36799iJLJjMjl%kkmLJmlOOML%jjj%o%O%kk%KjJmjJKJKjJK%jkkkjLM%nKJ%jlJKLjJjJJ%lq
-36730a0rjRMkjMjn%LKKLol%KLjoLLm%KM%lJLLkJJlJ%km%RKkLOnlop%MK%%KLkMKmkKJ%mJl
-36662fm%Kk%PLJKk%jpmJJJjKkkjKLLMKmolNOJMJlokjlM%kMmj1LRNloJkk%%MklNMKKJJ%KN
-36594HllmLLnnK%jkJO%%%pkllQKmJLNnnML%%lrjQNk%jl%%%JJKjmlKkjlLPJnlKNNLKlnonM
-36525a2MNNKmmkJ%%JJKjlkjMjm%NjmMJjK%kkjkjJOj%kLM%jjK%pmML%mKOM%lkp%MKlnkjOO
-36457a%omMKjJJlk%Nmn%KKokONlj%kjLNLJJ%lnmNMLqrOJkNPKllJJjljkMLkjJJ%jkj%Jj%K
-36388eKKkjjL%klJJklKMRLmpojLjjLlkLNjjLj%KJonJLOLjjnpJ%jJPjqJOKk%j%L%%kjKJMn
-36319ejj%LlkLkk%jnJNMKlnKLJlJJkNKK%mmJJjLPNKLkkk%KlolqMQJkJjJLmj%%%mK%n%%JK
-36250eLKLj%l%MKmokLjMkL%jJjkMKklnkMKjJMMmjlomMJJjnLOMjlLNKjjmJMlk%LPKnlKJll
-36181Ak%lonm%LKJj%NMLK%JJkmLOJj0ol%lJRJk%k%KJLJJLKkljKlo%KjllLjnLMMKJJl%k%L
-36113dJ%JJJ%njMJnNjkJJK%jLKl%nKJlLJjL%k%l%JmoMLlkLPjrjj%%jKK%QNMMropmNOKkJK
-36044@%%jj%KJj%%%%Kjmmjj%OKmmKM%kjJLjknmKNM%mjK%lJKk%kmjOMmljkJKM%lM%l%mjRN
-35975amlJ%jk%LJonJKMQkljK%JKKJjjjJJmqnNKM%%%okJL%%%JJkjNjMmlKJL%JNLolMJkM%%
-35906B%lnLj%KK%nkP%MLml%KN%JjjqnKKJJlkjjjJkKMMkoOKJjlKkj%jKL%Jp%NmJK%kMKj%J
-35837BkpmL%jJLlLOjkjmlJKjOLjklKnjOMMk%kmlJKJlj%KjmKPkk%l%jJKKL%jopjPOlj%kKJ
-35768eMLJlmoMMK%okjK%JLkNLljJlkJLknLJ%JomKK%ljNKljKQJm%KkkKmkNLjJkLJ%KlkojJ
-35699hJJjMJJJjkK%j%KLlpKKljjJNK%%J%%knMKknLLj%jjll%LlKLJJ%ll%MJlLM%nj%oMNL%
-35630@JjklmkK%jk%KLoJ%jJKKKNJjqmJjLL%knnLRNLmnJKKkjKjjjkKMlJLKJjokJjJNjm%Mk
-35561ekJMklJMjkq%MMLJKl%KLjnJlo%N%KMkKNjkkjJKLJjnmjNNljMOLknoj0mKM%KL%J%lJj
-35493dkjjLKLmlKJKMlkljjkJKLKJMkjj%KOLroK%kMLjolJMJjlKLkJKllKkjjkJ%JNljjLMJ%
-35424@mmj%MJLjj%nJLMKjmmMLMJ%mk%j%%l%L%klmkM%KL%jJjjOlj0OLkJK%jlKm%LKK%kJl%
-35356fKjmKjJL%JQk%%lLjkmjjmMNKjojklKJLNklkPKj%%M%ljKjljMMkmklJMKkmjmjOMJ%mj
-35287eKJ%Jk%KkjJK%kmMJkJjKJl%knM%kPKL%qpKKLOKmkJLKnkJL%lLMkkknjNj%JKJnnjMJ1
-35219DMpomKM%lkKOjjllLMJkjJnkKjjMLKkk%jKkl%%%LNKknkmKLNjKknlLOK%lnJN%j%KllJ
-35150eP%okKMKK%orJJjKNjn%LMKjlmMQkjKjJJK%K%okJKJnl%mkMMkLJllJJkM%m%JLKlmMLl
-35081ckjL%jjmKKlK%lLMLJmkMk%kjkjKMOKoj0%OKnmKjLLJLk%kJk%LK%%lok%OLmL%JKklkL
-35013dJokNMjjlLQml%%joLP%%lonkLjPLk%lKLKK%moJO%lJLmn%JKLKmNKlnlKPOMkonjJMjl
-34944eLLk%nkK%LL%KkMJmJK%mjKL%Jmkkp%Nkjj%kQLjKKJKmkLlmlNkKJkmKLK%ojJKMj1pRR
-34876@%mjl%kKjLM%k%MkJJLljjnKLLk%njj%LLMLlmj%L%jJ%kj%Kkl%JLknjMKloNL%N%LNnl
-34807@k%llKJJML%pnmMNJJNllllLJJKkmjLKMljJ%K%k%LnmlNklMN%jjLJopJ%L%%KJkkjjNJ
-34738g%J%jkJJ%KKLL%lm%JO%%KklnNKJlJlnkMjOM%lllNKjJknjKMnkJMJ%JnkKK%lO%%kjL%
-34669@%klkKlNL%mKlkM%%JK%M%Kj%jjJmnkJjjLN%J%%MmmKLknLkjMk%%%%JjkKlJNMMnpJ%K
-34600ajMLjLmjlmKMKKnnmjKKMK%jjkMnmPMkl%J%K%kjkjL%%L%%mlNKjJ%jJJkJLlll%NJjmJ
-34531dK%KMllJMjkLlMJljj%mmJL%kjLkmj%%KKmNMkn%M%%JKJkm%Pjkl%mjJJjLLkmOMOLonm
-34462fjOPMlkmqJNj%K%JjJjnj%jMNLL%LmlkjKOkqnjjmlJMMJJj%KKLl%Jj%jKJ%jJjmjNNLK
-34393A0oj%lnmKMJJlqjNLkKNjmljLjKKj%J%MJklkKJ%LjmkJNjkkojNPLlJ%jlllKP%nMJjjJ
-34325allM%%%jjKmlNNMLKpkLl%MJmp%%MMjkJLnjL%Jj%nkKNM%llklMLK%k%LlnLlJMJN%mkl
-34256cLmlj%jKJNJjjjJkkJN%KmmJ%LKklKLnLNKL%%olL%%MMnkkj%kjJjKJ%%mj%%K%NL%%lj
-34187AJLkloMKlKJ%mnJNkkNKnKJmLM%jkK%%KjjnjMLJjKLJJjkmnnk%L%lJNLJjJ%jKJkjkO%
-34118Bk%K%k%%%JnjJPJmlKKNkokKLLjjkk%kkLJLJkJjLLnmljLJ%KJLj%%Jlk%K%jJKkJln%N
-34049bKklNLKKmn%JK%lL%m%JjKmjMK%pKJ%LMkklm%K%LkkJ%%QkmLJLkojKMjlLONpqjNKnjN
-33980@%lJNNlpkKKm%Mjjl%%%LLJkKK%%KJkllkj%%MNnmkjJ%lLLL%%%%JJjjmoJJJJmK%kkKM
-33911fKL%J%jJj%%kMJkjJkJKlmJlLNkj1%L%Lj%M%kJjMKj%jj%%JKmmLMJJLmjkkJKK%lnJLL
-33843aKj%%%JjkMmmJNMMjmn%JmkKNLkjLJkknKJOMko%KMmq%L%knOOk%kjJJJlln%PJ%J%j%K
-33774aLljJj%kjJJlLMJmJKm%L%q%NKJ%nklm%JMOjkPmj0NNn%LMJknjJMklkjKMkkjmjOLj%j
-33706h%KKK%KPopmjNMjjLJkkjjJONnnJLkjljjLjkK%KLLojOMnn%JKJlkkL%jPNkL%l%lkKKJ
-33637Dm%Jj%kLjNJmk%l%%LJjNjjLjnJ%jpLJkJJk%LNll%KkmML%%%lKNjmpKKLJ%%QLpqoKOK
-33568@K%mjJmm%kNNjnlLQjljjKLjJJ%lJjmkJLKJlKjmLKMKlnmjNL%lkMJkjmL%Kk%jKM%kjl
-33499gLJ%K%%molLQOnqMN%nJMJMLLmnjKlkL%ljjKj%Kjm%jKMKnjNJJ%m%LlmLMJknjj%NML%
-33430D%%MJn%NmmjKjkJMkJkj%J%Jkm%JKjkm%PJ%%%nlJKOK%llljj%JKMJ%kkJMkJKkkplNPN
-33361EJJkljj%lllLO%kKnjLOLllmpjKK%QPkjmJJlmkKJJKjnK%m%KNJ%jKKLl%J%JkJLljKmo
-33292fLJkn%%MjlMK%%%%Okm%jKKlk%mj%mNJlMKj%KKJJkmo%KLNK%lklMLN%kk%jnlj%lMQJ%
-33223@%%L%%PKlrknlLMJkmjKL%jljPNl%Kkj0%NLJJLLjjjklKJ%KLlkkjJLMjolkkkkNMLKKm
-33155@nmML%%jJJMPjlnnJKqLJ%%N%j%%J%Mljn%JlKMJ%ojMKLJNKjonMLjKKkk%l%kKNjlnmL
-33086dJlljML%lLk%JLJjJjLLpmNjJkmJKK%l%JkMJloJOKJPmKKlmljjn%KKNMjlj%%J%jLj%j
-33017ajMOkl%jnMJkKLllKMJpnkOKMMkkkN%jjn%%njJKJJJklJJkk%LnljJkRONnlKLKLkmkJN
-32948FKmmkm%Ljkj%jKNJn%MklOKkpJLJ%KJj%L%%LmnkMOKkjmMjjmmlLLj%KKjNjn%%J%%%jm
-32879fjNK%%p%%MRNkmnlLJjKJpk%knKOLJ%KKJm%%%J%jjJPknlmlJKN%jJlkONlLjl%%Ljk%K
-32810Bjkk%jMJ%jjJJJ%nJK%JllLk%jkJKLl%LKKKlkkkk%%JQlm%KJj%nJOKLJLjmlJ%L%l%jl
-32741bojKPQ%kKjolKKm%NkkjKKklmkKJKjjJLLMl%LJ%%kkj%Lkl%J%jlkjJJM%nmOMjm%jJKL
-32672@RkkLJ%KnmjkJkK%jLKLLlmkjjlk%%%jLJJK%mK%%K%jLokJJLKLLklj%jjKJ%lnKMj%LK
-32603DlmjLjlKm%kNlJLJJ%J%lKK%kjKKKkLj%JlJJk%%JJjJLn%LMMjj2kJm%MJnnOMkkkMMkj
-32535aJjk%LKJkjmmKKJJlKLl%K%JKM%qnj%KjLolKLNL%%LLloLKlmj%jKKm%LK%JjK%lJlK%%
-32466cnnMO%%JKKmjjlMK%mkJJNLJLolKJ%%jKJlmL%ljnJlMJLK%jKJ%jjolJJNJJK%jmmjO%K
-32397bOjl%KkjLjMKJlKjllJkjlljNJ%KJnjJkKKLJKJ%jljmjjKjKKjkJKnKj%%l%JJKK%JJJ%
-32328@%pmkPPMjqj%JKlj%K%J%jKkJ%JKmkkMM%K%kkKLjmnklL%M%kLNKllmjPO%n%MKmkjplK
-32259i%KMK%l%LkjLJLLjn%%JjJkJJk%MJkJljJkl%jjmjLKOK%LmlkKLJJKLNkkjpnLNkMJlM%
-32190GlKj%Jkm%%%jjJjKJJml%%%%jl%NjjMKKMj%kJMkqokKMKj%OM%LmJlo%%l%NLNNllllKk
-32121ALj%Lkp%LK%L%nJM%%j%ljKKm%KJKj%%JJKlonNJlLLljJQkplMjjKJ%Jjn%lJJnJRLjkK
-32052BMMJJjjj%kjjJ%m%jj%%m%JKkLLqnmjJMPMKjk%kKM%JkjjjJkJKkkJ%JKMlKllJJ%%Jjk
-31983akL%%mjLMKJklJ%mnLPMlJmmJm%KloNO%MPKpnJkjMJJk%lkNnlNkmo%PM%JlJNKK%kM%n
-31914AjJl%%LLMJojJN%jjlk%%jkkkKN%jKjj%jj%mL%NJrpKKLKM%m%%Kjjl%OK%%JkJjKljjm
-31845gMj%Mj%m%NJJKKkkkKMJnk%KOkJJ%lljjm%JJK%l%OjkjlkPmlMlJOlnJPMnjkJj%LjkKJ
-31776AKl%lmLMOLlnjK%kKJnJJJKJmlklNKJ%JM%rlL%kJjOkmjmJOKKNJkk%%%moJPNK%pJNkl
-31707AjjjkLLLMpoJ%lkJLJklK%JN%jj%KjJLl%KkllmMNN%mkjjNMnkKJP%ljlKK%kkkmKNJll
-31638cKKjjm%JJLk%JklJlk%%LN%JLLKjjJjmj%%LjnnNOjkM%jlLlkLKlJjJK%%llmJLLjJKjM
-31569EPLpoJjkkl%N%jk%LlJLjjJKJljJkJjMjjKjj%JJkJM%%ljLlkjKJjmM%MMJkkn%j%LJkk
-31500akkJKNJlLLkLLmmjjKJnoLM%%JJlJMKjmkJJjNnkNPjlojJJkjK%olJLNKlkL%%n%LJ%JJ
-31431AnKNJ0LkqolKMJNKjJpj%lmkKMKkKNK%lmlmj%LPLkLjknlJJJmJKklO%mmMJ%L%MnkK%%
-31363a%JlKLml%KL%JnokLL%qMPJ%Kn%%MLOLpkmjM%J%knjLL%%MQJnpkJ%%LL%MjkkmJkKMLK
-31294A1lnNmm%jJ%kjkJjKPLnlmMM%lkjJlLMkljlKKkMJJjJNmljLLJlmk%NJ0LrkMKJlpoJLj
-31227cJJklMK%kJ%KMJKjoj%j%LLljj%mojKJNL%%jkkNNpnLLjKNkmJNJkjlkK%lKlMjmKJkjM
-31158aMOlm%NKmnJ%jJ%JMjnl%PMmlkjLNlljLKKKJ%lnlmkOO%oJ%jjJLj%kJL%k%jKjjJomMK
-31089d%%MjJ%%KjLKkJJ%JpokJjPLl%Ml%LjOLJmmLKmkjJkkkJjmJNkjJ%L%%KKJLok%jLjpmK
-31020hNL%ln%NLJJnlOL%mljjKMJjjjKKJlmjLKNjkjMlmJJkmJLlJKKjkLKkLNjk%j%lj%kKLk
-30951AljJljOLJj%lk%JJ%MNjJj%llMKJjjKn%jj%NMml%%m%J%%JkJKkLmjk%%jLJ%MMKJnjKK
-30882InqML%llKKJkKJ%jko%%LJLjNNJM%omJJ%JqomjOLJLOLkojLlmMjmJpmNMJNjl%lNPkom
-30813eLK%lJNj%JJN%%LJjllKJlnNNnnj%LOJplJNmk%K%k%%Mj%J%ljlmOljK%LlK%JPJlkjjj
-30744@njKkJMMnp%KKMLJl%lOLj%k%KJ%jknkM%%l%PJjJj%MnjNkjmkKL%Jkp%ONll%JjmlNLj
-30675@M%kjLLjkMJlmjK%l%MmlmJmLL%JL%%MJmkJNK%%%ojjJMlJJKKjJjL%j%jmn%KjmMJ%kk
-30606dJL%jJQLn%kljjJkKJo%LkPMnkLPom%MJk%lJjlJjLjklLMJ%llMlkM%k%LMNonnj%Jk%L
-30537f%KLkjM%JJlqKKLKO%o%JlkJK%jLOomkJL%JMlqmNLJjLPlm%%jjJlJ%LQJom%jK%nkj%L
-30468eLJj%%JLLjm%Nkl%JjlK%J%lKJ%mlJjKJMJkKMLJjl%mjjMNKoppNNk%JMJJlmjM%%%JLL
-30399Hlj%%LLpnK%kNkjllLjLJ%%J%kJM%m%MPKlkmmmmLLklJMjjMKKJJLjJJjnmJNmLNjjJLk
-30330A0jnm%KLj%kjllLKKJ%llNLJlJJmn%lkOKjRJlkkjmnkMNMkjJJMKKlkjjljmmj%LLLKK%
-30262BKJqjM%Kk%%MJjJjpmMJJ%kl%NJkJKMLKqnl%NJk%K%%MJmljLOLklm%kjjL%jojOKJ%%N
-30193Emjk%mjLO%j%NMmJ%jmnK%J%%oJJJ%%KJMjKKkJKJJjkkjjjKkk%MjnlK%LLK%ojK%jLKK
-30124FKMkjpjN%kkjM%KJom%K%JjK%JL%jLLjkn%jklkkjLLMKJjL%%%kln%%JK%j%%JLJnJL%j
-30055Bk%KLn%Pj%KlpK%lLMklKNokJnpOJ1LjJ%mK%jlknjkJOLj%%KKmMN%klpLMmK%mj%kNMj
-29987CJJml%l%LKLmJM%KjNKkKmmjQjp%MLllm%OLlkklkLMj%kjjm%MJJMJKkl%jkjLMll%%jj
-29918bKKK%KjnJ%kJJ%%LJlkj%jJJ%%KJKlKJJKJJ%moLMjnjMkr%JLKljNjnJKklLNLJjKkJPl
-29849Hn%QJp%KkkJk%%N%o%LjmjMKNkKLqkLjljj%%KJkMJ%O%mlLkmJ%Mk%%mlLKMLJNpqljON
-29780GL%lojKLjKLlklJkjJKL%JkJK%%mJLml%LJkJl%%%KL%nnLNNooM%%LLKJnkNNmnJ%JKK%
-29711I%okL%K%KLlnllLLJnlOPkjJMJknljjKjkJ%jJJ%olKPNMnn%JKKnklk%J%Lj%MLKlKljJ
-29642Ajm%jK%jpkQJ0%mJJJkKMJjN%JKplkKMJKn%LKmL%oLJjjkmjK%KklkNKnkJJp%PLmkNKN
-29574I%l%KMjojONkmj%JkJKnjjkj%JJjLLJmm%%kKJjQJlMlnJNKplMMmljJ%KKKJJmjkJkMNm
-29505FK%jlnkJOj%JmJjKMJmlMKk%ljKKlLKLkmJNkpMjl%lLklLJ%lMKMK%lkJjJKo%%m%kljJ
-29436ijNjmjKRNkkjJQK%jJlmJjJJmlkKM%JjjjKJ%j%OL%np%LkLJJNNj%jklJjpjjnjJMJJJ%
-29367BKkJl%Jjl%KK%%JKjMJlKlkLNJlkk%%jjJJoKKMLmnmlJL%MKL%oKLjnnPR%ljJ%ml%Ljp
-29298elLM%nJKkKLJNNjjKomj%mjNKjkmKJLL%mkLLJJkn%jKJOJ0loljjjmj%j%%KNjLQ%nkj%
-29230E%KKJMkjonkNJkkjJjjJKKLKj%%%%kmjNJqlNMLjlJOj%Mknmj%llJNN%o%JJ%%LkklJlK
-29161bNMlp%JjKkjJk%KLKNnkkJJ%%jjlK%JjkjJMLNPjklKlj%QJnnmk%KMMkkJ%lkkjjKLJ%k
-29092Aj%mjJLKMKnM%mL%%kjJjkLjjKlKOl%K%JmjL%njMJjLKolRQjlljl%nlKjJMjoNQJJjj1
-29024@nJKQLQjrjJlonMJjKJL%l%%j%JKJl%MJm%%%j%JMRK%nojmJLjk%LJJjjm%%KMokMNKk%
-28955GjmkjJJk%%MKNmnJkJLlKQJlmk%JKj%%JkKJKJjKllnlJkLNL%LNjjljjkjJJ%Knm%JlKj
-28886a%Lk%kKKlkLMk%k%JJKMnmKjK%Ll%PknkJOkljJJlmM%KPMklnmoKQk%NjokkMjJLJ%kKk
-28817A%OkoKKOO%nmJLjooMJMNlJKJknmLjoKJLPK%mJ%moPOoKjojkjOMp%M%JJL%LLook%kK%
-28748AKJj%llkKMMKM%kLjjlk%l%JjjKJkjJLlJKOmnJKl%klKjJJKMknnMNLlLjn%%jN%Kkjlk
-28679blKj%JJOjJJKJJjmojKJMjjjLRk%NKJonjnljKNM%jmKKnjJ%KQkk%oj%ljJKKjJlkl%lN
-28610cOJN%njKLLjnjkJKlLMJ%lnkjkjNP%%JkkLjpkLOj%K%%JMmqnMOLK%%jlklmKMkkJJlJO
-28541FJp%KNPKKmlKjlJ%kkJKkkLJqnJ%K%LKn%LMJlkMPkkKnoJ%OKoJPjmkKkm%jkkMkJNKNJ
-28472A1knnmPLMKk%jkkkkMQ%mlKmjKJLLKMJnpklMLknJKjjLNjjk%jKknKJk%KOLknkLJlKkL
-28404GKjmljKLkm%Kjll%JJN%%jmMOkm%%nj%NK%JjlJJ2MqkJJkJJ%mKkj%%joKL%%j%JLjLKm
-28336C%kJJk%MJJLlmKLLkm%%KJ%KKjLn%mJKoJLKm%J%%L%P%nnjkjKLJjmjkMKPOkll%jnlLk
-28267Bjjk%jMP%jknmJJjLJmmNNN%njk%%PM%mkKLlmLP%lnm%MjjJJjJ%%JMPjlpoJLmlLLLJ%
-28198Gk%ljJjJJKJoo%%LJKPjn%%JjjkkM%LLkoJMM%jkJJ%jLKqn%ONK%kjJllMJ%pkJ%jkKNM
-28129GJmqjjjJLJ%L%%%KK%mKJjjJL%lmk%kmJN%LKkkJOLljL%jjk%Lmk%kLLmjJKJ%j%%%kK%
-28060BKKnjLK%%Lj%l%LNLj0ll%KNkjLjn%KkmKll%JlMJPPL%mo%KkjLLKK%LjqkNJjml%JkJK
-27992CloJQ%k%JjkJ%kMLlkKJlkKMLMkmjKo%POnmJNjmKjkMjlJJjJJjjNMljmjJljk%jJjkOQ
-27923A1Kk%lj%KjJjkMJ%lqlOPllK%LmmJJMKJmLKk%LKomkjK%JMjokKMMjlkM%mjjLjK%j%kK
-27855DJLJMjl%Lnj0KKjJJkKMNMlkKjmkJRmoMkpkmMMPjmmk%KKJRNnpl%MlkML%Jjlnn%KKJJ
-27787AMjJL%qjL%KjnkM%mLJkKKJKjljO%K%n%l%kLNJ%%JJlll%l%MRMlpJKjJK%mLjlNon%K%
-27718@O%lM%jjlknKMK%jKkknJJ0Lm%JkmokNL%k%JJKjlJKj%LJKJJkkjJkNPMjpk%lkjLLLjJ
-27650A1kjjnj%LOJK%%lmjJLJJlnjMJJKm%MnlJKNKjjkK%kkmlKLJKlkkKL%Jj%klNKOJ%ljpl
-27582@MMJ%%JjlmLPKolJLmn%KM%J%p%JKKMKo%JLNJonlL%jJ%KJ%MJjkJjml%KKjlmJOL%mmj
-27513aNLKKJlmKJjjjkkjLMnl%JKJkJjKMLLjn%knLJ%jJjJm%JjklJLJ%KKljKL%jokJNMLj%k
-27444FkjMNnpJPJKjmlljJMJmjLMKjj%KjLmpLNJMJKknpkLnm%PK%JKLRjlJ%lp%LJOKj0lLm%
-27376CKJ%JKjqj0jO%%LK%LKjmkKJNKmkkjKNLjMJjmnlJJLPjlkjMjJMkknkk%%MOJjjkjkMJJ
-27308A0%mkL%%jjLKjj%Jll%%ONJjKjojN%pJJkLL%%J%mjKLlrmLNjkJ%j%%lJKjjjMN%j%%LM
-27240A4%mJJKjjmj%klLjjJLjJJo%LLKko%KlkKKl%Jj%JLm%%JMkJKJkpmMK%j%KLMLn%JnnkK
-27172cJKjLNjllj%MkMjmjLKjN%ml%JKl%KjJJ%km%KMknJmkOL%jJJkMNqJNkNJojJ%KlkKLKJ
-27103A0mkL%ljK%OkLKpJLm%NjlJ%o%lljOJ1KlkjK%LmokLKmlLOKKkj0kNNM%llN%pkKLjjjk
-27037C%JNl%m%OMNpnjJjjOj%ML%olL%%%mjJMLnjJJkm%jJJkjKQJm%lkNMjlljjkkJLklJKM%
-26968Dk%jLNjplljLKO%kj%K%JOlmjlMOJJmmklj%NOlMJpJMln%llLj%JJlMjNMlmj%MLolKj%
-26899aJmJOQMNjqJjnkKkjMKljJkJ%JjJ%jlJJm%KLjjj%N%jKmlnkLNNoJLk%JmjkLn%JMPMkj
-26830HJjkKN%nm%%jJkMNKmk%nJNMnpLOLLJooJPLjKOllK%mK%LJ%PKl%k%krkKjJLlokMKJkk
-26761HLLmlJlj%%lKNLjjKjKllkNLkKkj%nJLklJOOklJJJmll%mjRJjm%N%%L%ojMJ%LKnljJn
-26692BkmnJjjJQjKKk%k%%%m%NO%n%M%lL%jlolOPMkll%%%NKJM%lo%k%MjJLJnJKKJKJlJJnn
-26623B%KJLK%nk%mkNPMmlKJJmmMJJKMJpmlJjJLKljLJKlkj%KKJjjLkp%%KN%mkJJMkJLlJKj
-26554HmjJm%Njm%KNknj%J0PkmK%kom%MMjNMmpjJKknKj%jjJ%%JK%%kK%Ljn%LNKopLPKJkJ%
-26486Ik%OMpjqjOOjklkMjKOJloljjJJLLnmMkLLjLNKnomK%N%ojM%LnLmnJjJ%jKO%k%K%jkl
-26417AoKkLNLKLLlkjjllkPOmkLJ%K%o%KjKmL%nJJJkljLLKJljJjJMjk%ln%M%mJKkKMlk%Kj
-26348BjNjl%jj%MJm%LKlLLK%mkLMlqmLRN%mlkLJpmLL%jJjk%MN%JljLkj%Knmo%MLMjJnjMO
-26279IJlollJOLKkJj%jkkMJmJMKoJKLJJjnjLNLk%%jlkKJkljjj%JJkjLKmjJ%NjmJNJn%Lkk
-26210BkLNq%KkNPloJljPMj%%kJ%lpoLKNMk%jKJ%JkJLkKJk%LonjkNM%LMJlmnlLPOJkjlJJq
-26141EnjKMMKjJjMopjjmJKKLkNK%jKkqjKKKOOprkKM%mlKMJMLL%lkjmjl%MJNJom%kKJKMJl
-26072FokKM%lL%Lkk%MK%Kj%nKLj%k%O%pmKLjJMjlLknmQLljjLkoKN%Kjl%MLkKkKJ%KmoKJl
-26003E%MKkkOJllljLMk%mKklLOJknLLnJkMJkLk%j%nnKPJk%njm%N%KkklMNKKJlMlk%LkJ%k
-25934Fl%%KLJlmK%%KK%M%jKNJmmJjKKnjlomJLLOJpjLMj%K%kJkJJkkjLL%mLNpnm%LJKKLOm
-25865A1plLOMmMNol%pkJJMKMjjn%LMNkkKknjLJnjkjNm%KJKlmMOmnKPKl%JllkKKpoKjJMKL
-25797FJ%l%l%%%KNM%ook%KKjj%kMMlKLl%O%nm%LjJNkJQOkmj%kjlkkL%KLL%l%kolLNKnk%L
-25728IK%kJjr%JjjLNKj%OJ%moLJKll%%OJj%MkmJmkkJMnkjK%%OJlJjn%MlLLjjKNmmJ%kQLp
-25659GlJKJjjLljJjkj%kLK%NMmjNKmkjjknM%lJ%lLOklMNMmn%%KlmnjLK%JLNKKMnmnLjljj
-25590BKkkJKjKJkkj%N%kJKNNlqKMJ%LkjmjLLljOLnpKMJm%k%jMKlJJmmJJjJOM%j%JKmpjLj
-25521GllLjmJQMKMlnKJKklk%JJjjkJkjjjk%OnlK%JONNKjmmk%jlk%JOklNLKmJ%jJmkK%kKL
-25452A0LKn%JlpjKMKkNll%J%KPJkLkkjjJmkkm%NjLKJ%LKppLM%poOKJOJlK%%kkMMMjljj%%
-25384A2mnMJjK%JL%kj%ln%MQ%lJMknljMLjj%lMJ%mkNLjKjkk%kmkOLKMjl%mkNjjl%RJnNJk
-25316A6lMPllnllJJkJmjLP%LKkqokONKNpj1kKNN%KkKLjlklJJkkJJOjJjkMkJ%LkJKmlj%nJ
-25249DLkjMLN%kKkkLJojLkJKMJkJjll%JJKMJlo%JoMP%jLLLomkjKlo%NLOlnOLmjjkkJmkk%
-25180BjLLljM%lkJkJLKRJ0Jj2jkm%%lmLLJNLpmjLLOJkkkjjJL%j%Kkl%jJMLjJOjonkKMojL
-25113A0%mKQjjnKjjKk%%jjJL%%lJOOKo%knmPNkLLjloqlL%ljOOML%mpjKk%jJ%%jJKJjJKLK
-25045A7Jjj%%LL%o%MplKKKl%%kjLkjl%MlJNJ%JnkLjP%kmJKjlKOO%mjKmmLj%%%j%jJPOjLk
-24977B8mMJjK%%mkkkMNMLjMJKKjkl%J0OJKMJ0PNNJ%KljL%jnpj0nJonmqkKK%KNLn%JnjJMK
-24912D9jJKmkl%jJmlNOLLO%JMOOMj%jJNJn%JJmqpjJpo%nrlLKL%mlmLK%nJkmkLNKkJnnQjl
-24844B5MKmlJJmNJpnNOKKKJkJ%mlKLJK%kjMJkl%KkLNJkKmlnMlLKjJLknn%MMmmMLMjnkJJK
-24776C2LlLLllOLlmjmon%NNO%kl%KOKllLNJnMO%%%%mnJMkrjMJJL%%JJJKk%ojLM%%kokMLN
-24708D5ln%klmMOkkJj%LJKJMOj%K%%kJklKKMJmmj%%KkkNMKjLKjlO%JlnjJK%k%ljk%%%KPL
-24640F0nnjQLJlNn%NLLNJj%m%NM%K%jlKJOLloMOkj%LMMJMLk%LKL%%%KLJ%%k%%kjKMLKKJM
-24572A31MjMJljKQKNMKKjJJ1QPknORNL%mKJNONMjKOO%%kKMQJ0O%OQnMJ0NJONJJ0LKLRQOP
-24509C51J0RRJ1J1J8J9MRJ7J2J1RPJ3J5J0QJ4J5J2J4J7J4J1RJ5J8K0K7K6K7K7K6L4M1L6L8
-24471I94N1N1M5M5M8M3M7N0N7N6N5N7O5O8P3Q4R6J06J18J32J43J69J88K03K43K73L14L76
-24443D250M36N17O18P48R02J072J231J346J379J295J077P54L73j0l35n87p72r04j005j071
-24423A1314j099j084j026r31q27p17n95m98m07l32k72k21j76j34j11q8o7m4k3jQJ9L6N3O2
-24398B839P2Q9J02J15J40J70K00K35K70L22L89M69N72P02Q56J026J202J359J450J431J277
-24377A5287R76N83J53k46n66q05r73j089j175j223j225j186j103r84q69p52o34n30m40l67
-24357B832l09k62k11j71j47j26j09r4p9o9n6n2m4l7l5l7l2l4m1m0l5l3l9l4l3l0l2k9k8k5
-24327E29k3k1j6j6j8j6j3j3j3j1qj5j4j1pqokj%qoKqj0j3j8j0nJLnplljkJlqmklk%jnrnK
-24277A65nkM%knmKJnljmkoopnnjLNKkkJjmn%Mkop%JjMJnloNNknkLOlnnmJMKnjmjMkomJKj
-24210F9l%KJlnkJk%JkkLLJLjJllJMKNkmlkjmLLkj%KjJJkMMKLlkJkLjMjooo%Kmj%%qjOKJl
-24142D7klkKLlkKKmj%jOJlln%O%k%L%JL%Lk%MM%KKmojjJomKKKjJJmmjokLjMKKK%%koj%mL
-24074B9KjJ%jM%jJkLk%jnkMJjLMmoJmlNOnjk%MJ0%nmjJkJjOJl%lKQjmjlll%Qjm%jjMJll%
-24007B2NMNlkj%mJnmNKnNjkMMK%MMklM%mjKm%MJnnJM%KLonJKnoLKMMjolLKJN%kkjmJNM%l
-23939C0jJKM%kJj%KMLlK%JKML%LOOLKjJLNKj%KKkl%ompoLMmm%kpmJ%JLJonkjKKK%kLNjnk
-23871C9lMMMNNjpKONJLKNONOLkLpkjjoj2ojlnnnjK%llmmjLNLKonkjM%kmLK%KmojKjp%NJJ
-23804B1jlKjkmmMKJKlkkJM%JKKj%Lj%lkj%J%kKMJ%KKn%NMLj%jmmKLokJklknJONNJkmlMLJ
-23736B5jljKKkmjKljKMPjroLOjLmmKlLKjJJKmlmkOLJLl%mlKKJjKNKmjllJKlRJojJjnlLJK
-23668A5LnjNkjJlLJJJJKkmONKomKkKMKLnjkpJJlkLK%KLM%%jpMkkljK%KNJ%jJjJ%jjkJmMJ
-23600B1ljK%JKOormjOL%KmlLMlm%JNjJLKkmJJJjLjlmmjMMNLkj%L%mqJMLJJkJJoLj%KjJmk
-23532A5QLljPKoJmn%LlnlKJNj%%jKKL%%jKJqloLQKnMLJJKlnjMlmkkLOjmKMKjooONNjlJM%
-23464B6pJLonKNjjkLK%mJ%LM%k%llmNMKlLLkmMJm%jmm%m%KjLKkJQ%nmJK%Kj%L%JLPkk%L%
-23396B9pJKnmjKJKLLjpn%O%kJM%jkKk%kM%mKNKKJmlkoKLKMKqJNjJjjmMLjmKkpJNjlJjLL%
-23328B2olJ%NLmJKn%KNOlojJJjKMjlmklmJPO%M%jJljopKk%P%kJRMJKLkrmKl%OJjlnMNKjk
-23260B5%nkJMJNJJjljmJ%%mJjjjM%L%ljLNJkKMljojJJLjL%lmlKMJjLOklKKjjnk%Jj%MlpK
-23192B0M%lJNl%lljQOLJj%lj%km%j%k%KkKMJNLLmKJomj%%J%Jl%jjKMJkMJkmJk%%jOLl%%M
-23124C6MOkopNNj%jlKkkLLJN%nNPKkJjKLJm%%pJQKPKlLMKMOKOJ0RJ3NmnPMMOMlonjKJKjK
-23058A36LJqonnkj0pj0j2n%k%KMmolnML%jmLjMJJJlllQQ%kp%OOlMLNQjnMKj%jkm%LLOLkj
-22994I8jLONpmjJlmmol%KmnpnOkL%okKkkLJLLJNOKmKONRLljJ%JjlkJMJlllkJOlmLjlolnj
-22926G4lljKk%jlmkN%jKjmK%mlJl%P%jKKjkQQonlJJ%lMjokM%NPjlm%LMkmoMM%LK%M%OlrL
-22858G1LNJmk%Pln%LjnpjkJPP%kKkonKMMJlK%lOOmnJj%lpkjmkK%JKQMkJMjjjLMKjn%QJL%
-22790H5jMOMmnjmjKMLKLjm%KK%K%%j%jKK%KLJkKJ%KKljKNRj%M%LlnJQLoLNjo%PMjKPLNJJ
-22722A57NK%JJNJkJ%kLMJ%L%%QNjjOK%OkJLLKJPNNOMOMNMNjKRL%OQNJONKQQOMljjLJ0QNJ0
-22656C67J0J1RL%LJNONJ0OLNKOJ0J3QJ1POJ0J1J4J7RRJ0J2J1J2J0J2J2J6J7J3J7K3K3J6K2
-22613H03K6K0K1J7J8K1K6K9K7K7K8K5K3K9K9K9L3M3M1M5M8M5M9N8N8O1O7P2P6P6Q5J02J04
-22580B261J13J20J32J51J55J71J90K12K38K62K89L23L70M22M78N64O86Q27J007J227J456
-22559A1654J652J759J710J474J078N98J35k35m79n77n46l78q0L13P42J145J431J496J273
-22540B4165P83J36n60j173j637j943k088k094j985j797j560j319j098r00p27n82m67l87l26
-22521D441k71k30j93j61j34j05q3o2m1k2kRK9M7O3Q7J07J27J55J94K32K75L28M02M93O07
-22495F292P37Q81J030J144J177J075Q27M62P1k71n21o75p47p28o30m63k76q5Q9K19K69K16
-22473A0093O1j42l49n14o27o94p11o74o19n45m66l92l16k53k05j64j27j01p2m4j5KK9N8Q3
-22448C296J12J37J72K15K62L20L84M75N87P14Q51R68J033J003Q31N42J95j29l78n47o34o40
-22426I769n66m29k52n4J41L01L76L52K08k7k81m99o63p68q11q04p52o73n77m95m16l50k96
-22403B434k48k05j78j54j34j12r4p9p1o5n9n1m6m5m4l8l3l5l1l2k5k1k1k8k7k5j7j6k1j8
-22373D61j7j1nppj1j2j3j1kmj1rnqJnj4j0okjLKj0j0j3omonlljJkmkkJlnplk%%lllMjojp
-22318A87pJkmnLL%LJnlljlrmnmKL%jMmJJmk%JjoljjMLjlK%JjO%qj0mN%kj0k%kNlomk%j%j
-22253I8JLkmlnjMKjlKjpmJJjjPknnKNLLJ%PJmLk%Klk%jjJ%mnKOKJknjmKNlmlLkomKKjJkn
-22185F4Jjj%KkjPjklJJjJ%Kjj%mJMJlnjKjmlLNjkm%J%LjjLLjl%kmMPKoo%l%MjlnKMl%n%j
-22117D1kMlNNllkjLN%K%mKjjK%kL%nKJjljjLKjjKJKNjojLkkLPJl%JJkNKnokJMmkN%ljjKQ
-22049E7RJ%pp%OPJLOKKLKKQPONOJ4Rl%LkjJqJONMjorLMoj0mjmmllmpqqmkJml%%jj%JJkk%
-21983F1loJLLJJJj%jLMkKL%QMjplOM%%KJklLMNjojPjl%lmnmjL%ok%lKKlKjkll%jjknlJKL
-21915D9LKPPkKQNNNnJkkjknlLljQJm%Jljmq%JlmmLjjk%%mqolMjJ%ljLMjKmokMk%JLKl%L%
-21847C3jJklk%%KmlK%%LJm%OjkkljLJKlKLLJj%%knj%mOMJlmJJLLKkjjKkp%NlljLLJMNKjk
-21779C5JlpKL%%jjJKnJjm%JjkmkLKOmkJkJL%JNlljlJOOKnJJok%J%j%NKplJJk%JkJLKJ%JJ
-21711B8L%n%JmjjnjNKKKlmMLlMKjpkOPlpjLLMmnkLL%JMmj1JLjJM%jKLOmpjLO%mNNlkLJmn
-21644B7%kMJn%Jl%LjMLkJmmkmML%k%Ok%jlljKKjjLJk%Jm%JJKMLnqJ%j%%NJjmjP%%knKM%j
-21576B2okPQJJ%kJLmoomMONk%JkJmJ%KlljLLmnKjnjPMKNJljknkLLjjLKLLkkloLjoJON%jJ
-21508B6OOrojKKmrK%LJoJLJMjj%jKOJ0llkomNjkl%jLJKLjJM%npJLkNKkljJK%lqj%Kj%LJj
-21441A6JKkjPOkjjojMnOJljJjomKMP%kNkljJjlln%MKLMKjjmjjk%jKMmJ%J%JKjklkKO%JJL
-21373B5oq%NLlmKOlJKM%kNLkjK%l%nJjJM%%j%%n%jjlj%jLJ%NK%LlJmnjJMKklMKmjL%mJ%j
-21305A7JjjJkOJjMKK%mol%KKklK%J%J%%Mk%Kk%jnlLQ%pL%kljlJPJK%KlKJkmmMM%pKMJKQK
-21237C3nk%KknJMjKmlkKj%kjLMlnJnjLKkjLROpmjJMLjj%jjJmnjNNMlmK%lMlkkkMKjmJjlK
-21169A4%jMPKlklKLonjLNLkKOkpmJLJPkolJNMjkkkklk%jjQKKlkKknojRO%kk%lJKMKLmkLk
-21101B0JJllOkl%KOL%%jooklKOLllkONml%ML%LjjKJlmkmmKj%lJLnmOjjONMmoK%KLnmLJ0L
-21034B7mlK%KLln%%MKKJJJm%llkjJkjNM%j%l%LLooKLOJkkJJkLLmoLJkk%KmKLNjj%j%LJlm
-20966B0kJkJRkkm%%lLMMl%Jkkm%j%K%jJMKkKnmPJknJ%kJJ%kj%MMkLM%%pnjJN%jKKk%OlnL
-20898B2mjPjmM%lKljLkjLmKM%k%%MnkJlJJm%KKmjM%J%KJ%NljJKj%%jm%KLKjnnlJJLMKJkJ
-20830B3%Jjk%jLjKLq%J%Mjn%LKkL%kjk%L%llMKjkJjkLJJnjPO%L%kkj%klKJ%krMJl%Kl%JK
-20762A8LKjjlJjKLjokMRmjLkMLlnmjM%LMjKk%kjJJKpmkJMJjKkJKlMLLkKjllMkmM%kllKMJ
-20694B4%PmpnjPQolJklMKkmJ%nkOMKKklkPOJlljJnk%N%MMJ%K%nnj%mMNL%nnKk%Jm%PLnm%
-20626A9K%Kk%N%klKLjojMJ%klMMjkKMJ%%mpkKJjk%KO%%KokjjjmLROjlMjmnjMjl%P%jm%Kj
-20558B2%kJJLKllJLMkmjJLJjKjjL%k%K%lkkkj%NL%KkmKJolkkNKmJJLmkML%L%m%PKokJM%K
-20490B9%%K%%jlkKJJkkOKnm%%KLJ%jKLjkkk%jJJkjKKonMLKMmk%K%ojKKJmlljmNJ4Jl%%KL
-20423C2LJKNjlLJmpmnmMNomQJlJNPJk%KmjjL%jMOJknk%kjkL%%LKJKkkkKKLLKMKnJjMKNNp
-20355E8nRJ1JJKjLQJ0NNNPPLMKmLjJJjkjkpkmpromknj2nlJoolKklMmnmn%KPkkLJlnjQKpM
-20290C9KN%nKlLKknlKklOKol%MjJJMJLM%lpJlMJmklLko%%LMPLj0olLKkKJjlLPNM%rnkJmO
-20223C3PjKJmJL%%%lkNMml%J%jlPMJkn%JkkkkjK%jlkLPNJJ%knkj%LL%JM%kKkKkknkjLRJJ
-20155D9KplKMJmnkOmmLLLj%KNM%%%NJLjq%JnlKP%nmMMJ%%MJkjJlK%jNJl%p%JjKMLjKRNJq
-20087G0%Knn%moK%mlkknmNk%MmjMj%KOLmJKQJokQL%JKJP%pJJKklJkKPOnoLQLKKkoKLlkjj
-20019G5lnKLJJLJNOOJl%KKnmkNJk%QN%JKKlJL%lLLkjjKJ%MPJn%KMJjmKPKLM%%jKPKjKoMK
-19951A49KJlQP%jLOLOJ%NN%MPjKLQRPNJkRNKlLKNJ0PkJNKKLPRJnNROJ0LKJKLJ1NONPJ1PN
-19888C96jMLQJ9J5J2QJ1J4QOJ9J6J3J1RJ3J5J8J5J7J7J8J6J9J6J2K5K7K3K5K7K6K2L0L5L0
-19850A017L7M0L6M2M2N0N6N8N9O6O7P3Q2Q5R0J06J18J25J36J52J61J66J87K14K38K58K83
-19823D044L32L81M39N05N87O77P65Q54R34J014J094J193J310J439J546J566J459J211R03
-19804B2253O33M68M33M55L99K07j31n33q83j112j210j236j260j319j382j420j414j353j263
-19785A0332j151j036r29q33p35o47n58m79m16l58l01k59k26j97j78j56j35j22j09r2q0q4
-19763A251p5o3n8n3n0m3m3l9l5l1l1l0l1l0k5j7j8k2k5j9j6j7j2j8k0j1j2j5j2rmprj3j3
-19728C25ojopklpmjj%omKnmlmpnqj2ooo%JnprqppkKmnnoomlnk%nrlOLjkmKnKMKMkojkmlr
-19662I8%JJLKkK%JLJorlLJK%klKKojmnnjLK%JJjkJOLmkj%n%JmllK%oLmjPMmjmlLM%JllJJ
-19594F5LnljJJLlmkJKjJjmjMLpJ%lLKmk%pqkJ7J8ll%LLjnjkjLJKkjj%JkjlKLL%lNQjqkNM
-19528G0Km%KlknmmJM%m%mmlJ%qKJJJJKJJnjLljnMjmKjjkKMjjkMjljJKJPkljLJlkjjKJmLK
-19460C7pKQjm%MljONjmmklLKL%%Ljkkl%NmmkjJm%MJjK%kJJOkokLLJoJlqKO%MJ0JjkJKkol
-19393C1JnJNLJOLnpnmjKLLJ%LjoJj%j%KKKLjrkNK%jjMPLm%nqLMJJ%jkMMM%n%kkoJLK%KMl
-19325C9mk%MJ%%qjPMmJkoKPJmj%KJmkJMPJKL%klljjLLMJlnKlKOO%NRNLkjPQLLLRRJRLkMN
-19257A36MLKppoLjnknppklj4ookKnj1mMJmpnKkKMjLkl%jlLJjjjmlkjLLM%lmoKKMljjjllJ
-19192B3KjMOolKLjLMMKkmmlJ%%Mk%nqLQLKJk%%K%K%onJLNj%%klKNokKmKLkkJKlJKJll%KK
-19124C0nkkMNNLppMK%%Kjj0oJO%kKjKPnk%jLkJlLjlNkkQLqk%KNnjKjnO%kklKL%JJJKJmmk
-19057A9nLMLL%lkjON%lolLLlkjMJJPKkjom%J%lJPLknMNmj%k%mn%JLlmKJlKJMNkOj%jnkM%
-18989B5%JkmlMnPNnjjkKNLj%JjJl%%mk%%jLLKkm%%ljLMjjJjkONJomLKJjljK%%NJkkmjJ%L
-18921B6jjjLj%MjKjkKJmol%L%j%MQjkKjkKMKkkmj%jpollNQP%%KJLjkJLjkjlkOMpoKL%Nkp
-18853B2lKO%mMNnplONJJlmKJ%kKMJj%jkkJMJkqoJKJkj%L%l%Nj%LJllPKkkJ%LN%JK%kp%K%
-18785B8mjO%%%joKLqmKMQjKlnj%KjoJOKjKkmJ%JOOqqj%KKkOjmkJJOLJkmlmljlNRJkKjKKj
-18717B7lmLLlmjjKMLjKJjkJLkmJ%kLNJjmOMkpmk%kkmJjjNL%nKKNRLkrk%KMlj%MJJJMpqjj
-18649A9%M%l%NJjJK%KlmkjNLLljnmJKjjlkMkKKNJk%JJJj%%NL%jmn%jJNOjkon%LjljkLLoJ
-18581A8kKM%%LMl%mjOOlqk%l%JMN%kM%mlKN%mKLkl%LMnjk%%l%MJ%jlKjkLJ%mnJMjmmjOK%
-18513A9LNKpjLK%kJL%%Jm%lmMJjjKkkNMK%%konPMKK%onJjjnKLLLLkmKJ%kmjL%KNOlKlnjJ
-18445B6LjJjljmMOkKJJLlq%MJqoLLjkNLjj%JmjMNOjpmKKMJk%jKjnqJQOjkllllKllJPR%nk
-18377B3jlK%Jjn%M%JMNKkjkpLNJn%MMKkmkNJnl%nk%KOkJJMKkJ%klmkKjKjMLMKJlJMJpmJk
-18309B6JjjjMjkN%kjqJQJjjKNnnjl%MMMLK%nnJ%L%KJJnnMKmKL%nklLNNkljKN%kKolML%Kn
-18241C1oJ%NKl%JL%llNMkolMKjLJKmkKJkkK%JJmlKKKNJljkmnJ%jLJOJjllkjOJojJKMjmlL
-18173B7lNPj%kkK%nPN%jKlmkLKJnjOkjQMnmL%l%KMkjOn%OLkmjJMJllLOMkLjjMLLjLNKKj%
-18105G6NNKJ1NMNOjNNOLkLMKmpjNkjkkkppkrj0pkjlJpj0%KmlljkN%jlrkJjJMjJLJL%qMLn
-18040D9MjkJ%%%mnjkJL%lKM%m%l%nKPK%LJkJNK%LnrlJN%mj%KKOkkKjnMNjmjJ%JLKjKMjNn
-17972E8mOJjlJmolNOlkKLkkk%%mjjJLKJKMMlnllJkjKOLm%%OLlmoOjmNJm%N%jKp%MMLKkqK
-17904E5jmOLoKL%Kjnk%MJnKJMKmmlkMOOOj%jllJKJjkLKJLjmllKjK%k%LKomNPJkJNlljLN%
-17836G5%kLLjLMj%l%ojPjqK%jOMjmmjKL%nk%LKLOMKmlKlLOKjNlkLMJknjLLJKLJKjKJJK%k
-17768A11PM%lpJLNjmmkKLKKjJMK%%mKPLPQjJmo%kKLMMONmkJMK%L%okJKJNOk%LnmJ0QkjMO
-17702A88JK%jKJONJKKNJ0PjONN%JNKPJ3J1LOJJPJ2O%JONMJMNOPLJLNOLQ%%PMJ0QJQQMOJ1
-17641D56J0RJ0J0MNJ2J2J4J3J2J5J0J2J7J4J5J5J3J4J4J5J8J7K5K1K1K5K9K5J6K1K7K4L0
-17606A020K8L0L1L2M0L7L9L9M4N2N4N6O4O8P0P6Q0Q6R2R6J13J21J32J38J48J54J72J91K07
-17577C510K35K54K81L16L50L99M51N19O00O96Q08R41J086J230J371J480J539J518J412J231
-17557B0227R66O63L70J26m6j36j43r9m9k7o9j94l99o62r43j207j420j548j594j561j467j334
-17535I454j179j020q75p43o29n32m54l91l31k81k52k15j90j76j57j37j20j08j01r2q7p7p0
-17512A237o0o2n5n1m7m3m3l8k8l1l2k5k4k6k6k3k4k4j9j8j4j2j5j7j9j7j3loj5j3nqj7j5
-17477C49lknpjlrj2j0qmmnkjmnoomlllnkqnmpq%llkjpj0kjkjmkmqnlmJJOMn%mkjjKnkJk%
-17413A31KJjnkJjmnKKmn%l%N%knjL%JMKlolKKmklnmmjRRklj%%lMKlmJLlmlm%nlKK%%kLl%
-17346G7LNNol%lJLjm%jjlkL%MkLk%jm%j%NKNMmoolNlkMKllLLjkJ1Nljmq%KOKlpJKmK%%LJ
-17279G5kJkJj%jJjj0kjnmkl%J0LnlJJnmmMkjPJlnMnpLOOjMmlMJK%jNjknLL%jkJjnmJnmkM
-17213C3NJ2JJjkjjnlJONLqnjLJjjJOJkl%jjOJjjmqnLMO%olLjLJmjNK%jkjlLJJKMlmmkMKk
-17146C8LKkkJJKnjKJJKJjKjK%kKjL%olMJJjkmkKJN%%%NNnmljKKKJ%k%jkLKmJPJjkkklkJN
-17078D7KjJ%MLnLKkm%LkmlL%LjPKKjkjkOKjkjKjllJNj%KMKLLJljjLK%JL%KQKMM%MMjJKQJ2
-17010A27LjKOJ0JMljMqLMJnlmmlmokjnpj1j1kll%jp%%lmojlk%lJLj%KkkNklLLJ%jjno%mk
-16946C7LOjkmLONJoKL%llkLL%proKKQJ0ljJojLPKlkjpkOJjjjm%%Jk%MNj0qPLJJJMklMMLk
-16880D9lonKLJmkjMM%LMkjljLknKLKk%LJljKKM%%JnokjKKJKojjl%%QNmJKj%JjjKjk%LjpJ
-16812C9KMJlNOjl%kl%jJLlkjKlJMkLNkjjmKOMnpkLPQLllkj%nnjMMMNjj0%KJ%JLN%ol%kLj
-16745E2LN%Kl%%%lJn%jJLMOjjlj%LL%mMNJm%MKlojnLLj%kMLm%kJkjMKl%KKlm%mNQJkkkkK
-16677F4kMJJl%JLKLKln%%%L%JLjlMLmnlMMKLMlolJNJl%NM%oJ%JM%J%n%%MLjLOkkKmkmQPl
-16609I5ljJ%kJJkkOJ1%kJm%JnkPNMm%jlkkjJKkKJknlKjJMjpkL%mMMKNPMJmnK%kkLkKklJj
-16542A00lNKkjK%KOkjKMK%JllnKKOPKN%olPQkJLLLMnnjMOKljLMPKjKJJKkjjJMMJ%N%LJLM
-16475A88MNKjl%lmNM%NJJJPNMj%KjOMJMkJPJJOLONj%N%ONjNNNPKKOOJMPPMONJPMPjMOORM
-16408C97JNONMQPRPJ1QNKKLRJ2RJ3RJ0J1QJ0PJ5J3J0J0QPQJ0J0J8K0J2J7J5J3J6J4J7K0J8
-16363H49J2J6J7K3K3J8K2J9K3K8K4K6L0K8L4L3K9L0L5L8L9M2L9M1M6M9N0M9N4O0O1O4O8O9
-16329B088O9P4Q9R4R5R9R8J06J20J20J24J30J45J57J64J75J85J95K06K12K30K44K57K68K81
-16304F025K91K97L09L18L19L15L11L01K86K69K50K16J93J60J26R6O3L6J5nj9k3k3l3m0l7
-16278A0016k6j7j2mMJ%rj5k2l9n5q3j14j38j68k01k32k51k75k90l07l13l15l20l19l10l05
-16250E881k95k83k65k56k49k37k27k08j94j80j71j62j52j45j30j20j15j10j06r2q2q7p9o9
-16226A867p3p2o6o1n4m7m9m8m5m3l9m0m0l0l3k8k5l0k9k7k8k5k5j9k3k5j7j4j4j9j7j4k1
-16193G27j9j3j7j6j0rj4j3j2j3rj0qj1j1j2j0kmj5ronkkj1j2j2nmpql%qj0opomrrmKjnnl
-16145C38kmKkmj0qkkmmmlkkmjkonojljjKLoom%MlJjlnmjjjk%kKmljl%mmljNjKLjjlokKJK
-16079B08kk%LkmjJjllnJkljK%ljKjmM%koKNKkJkpk%JKmllLjmklJJ%JkKlljkJOJjjnLOLj%
-16012A64kKlonJLJmlnkMMlK%kjjjLKKln%MLkjlKkJNkjnmmnKNKJJnjOkLmnKjjLO%Lj%mJMl
-15945A40mkKkjoJPLmmJKJJOLKrnPLojNJnMLklMLkOjn%llNjkNNmjMJK%lokKJLMJmnKMOkjL
-15878A54jmjPlkMKljKkMMkl%MljKLMlmojNMMjjOJjjjlMJKKjkjkkkkKPLpoKKKJJJM%nmMJK
-15811A69QkrllLMLLNJljmkLKLlmkLJJLKKMKLjlj%JO%jKJJ%OMJKjnKJKKJ%JJLJmnLNMKKjm
-15744B17JMLK%KKKJj%kOJLQPJ%LJJJJLONMLLLKjjnjkMJ5NKJLQMjNOJLKKkLLPPKLPJ3PLKj
-15679C97%QOMLKPOQOKQPLNMLNOLNQQJ0J0J2RMPJ0J0JJ3J3NJ0J0J0J1J1OQJ5J2J0RQJ5J5J5
-15629G83J9K0J7J5J4J7J1J4K0K0K3K0J9L0K2J7K3L0K7K3K7L2L4L3L6L7L8L6M1M3L9M7N2N5
-15595A734N5N7O1O4O7P1P6Q0Q2Q8R6R8J05J08J21J25J38J44J51J69J81J87K01K16K29K44
-15569D948K65K83K97L07L28L43L50L61L70L61L52L30L01K62K15J64J10O4J3l9q3j17j49j69
-15545I467j83j86j88j78j72j59j45j15r2o8l7j0J6M3P3R2J24J45J68J86J92J92J88J76J57
-15520I686J26Q5L6j7p2j24j72k16k56k87l11l29l48l56l56l50l47l30l13l02k90k70k48k27
-15496D412k14k04j89j73j51j37j37j25j13j04r8q8p9p3o7o2n5n4n0m6m2l6l7k8k4k9k9k2
-15468A946j4j3j6j4pnrnJJJ%MPJ0J1QJ0K2K3J3J5K0K4K7K6L4L2L2M0M5M2M8M6M8N8O0O3O5
-15429B699P1P9P7Q3Q5Q8R7J06J16J20J29J37J37J38J56J66J68J85J86J97K06K19K26K27K33
-15404F331K41K40K31K30K20K16K03J77J58J43J17Q2N2L5J8j1l0n1o1o8q0r0r0q9q5q7p9o1
-15376G812n2m0k8j6kLK0L0L8M6N2N6O2N6M8L4K2Lj5l7n9q0j05j29j51j68j91k07k19k33k35
-15345F315k39k43k35k36k47k36k25k18k07k01j91j86j82j71j54j44j34j27j25j16j07j02
-15323B289j01r0q0p9p9o8o6o5n3n2n3n3n1m5m0l8l8m3l3k8l5l3l0k2k4k1k3k7k0k3k6k3k1
-15290H06j6j6j4j6j4j2j6j2j4j4j1j8j9rlj3qrrj1j3qmj0pqj6ppmpj1j0pnplmpj3mJoj1p
-15245C67Kjkmj2j5mloJLjqqjnmklJjrolLLpqjMKnokmnjjjjLknKlj1jlko%%mmlmpkOklmkl
-15181A86%j%MLnklmkJ%jL%qJjmqjNLOkomJLKpJJjlMjjlkNomPlnM%j%jmj%%KMmnJmj%kK%k
-15114A36%lmpLPlkMjnOMmlMlroOKjMknkjl%m%KQOnpqJPLjkkmkjJKjkjkjJl%OOJnJJ%jmkJ
-15047A01L%kjK%MJnkkKLmnjJJNjkJLJm%%jnmjKM%JLkK%JljjoKMNK%LJrkM%kjNL%j0%nqLQ
-14981I1LkllMljLlLLmkjjjjQKqjKjkkKLmK%KkjmJ%%JPjnn%NkmKR%mpJJkJjJQKnqKNKOjjk
-14913H4qmK%KJ%jkJjkLMjLnoJMKjlm%oJOKJJlK%%Nkj%%L%jpmJR%%onLK%%jJOOljkKmlKNp
-14845G1lL%K%%KKNjmlmlJJjjLoN%lM%%JkJjlQK%MkoKKokLJjkML%mm%kMLJjkJ%nLPKjlJ%k
-14777G4nNKKKJoljjJKP%k%jKjn%LkJMkjJN%%Mjkklk%LJkJKon%JKkMMnmKKJjLPPkKjkMKnL
-14709I2LKJKjooLPJLKJlrkJMKKknjKJMKknJJKMlKMkjnoJOkml%KNjjLJLkkLMLlnlnjMOLop
-14641H9JjkNN%%KlmKMj%QKmoK%m%J%MNJkllJjLjlkOjlmKOjjL%%J%NKKk%kLM%%jjL%JmpkN
-14573A09%jlJLJllJJ%KL%jjJNKMjJJjkjm%LLNN%KljljJLjnLPONJjmJLlKjjLMJjjJJjmMRN
-14506A61KPPk%%kLO%lLj%L%%lKMK%KPLLK%p%OPO%%%LL%NMM%NLNMJKMLOMkLJ%OKMPORK%J1
-14440C23NokPONKRPMJ1QOONKPONJ2J1MPJ4QJJQJ6J3J2NLKJ5J2QJ4J0NJ0J0J3RNJ4K2K2J8
-14391G20K0J5J4J6J4J8J7K8K1J9K5K5K6K5L1L2L3L1M0M0L3M4M7M5N2N6N7N7N9P3P2P7Q3R3
-14357B058R6R7J11J23J40J46J63J71J85K07K25K34K53K68K81K84K82K80K62K32J93J42Q4
-14334F517K9k0o6j06j27j42j45j45j32j21j00p5n6l0QL1N8Q8J13J55J81K17K52K91L32L79
-14308G386M19M63M95N21N44N38N15M61L75K65J28pj49k81l92m72n31n57n68n59n28m95m47
-14285G124m04l63l15k66k29j95j60j21r4o7l3jK7M8O9Q8J14J29J48J54J44J36J20Q3M1j4
-14259F163o7j20j70k21k57k81k93k97k94k91k77k55k39k14k04j93j77j54j41j28j19j05r3
-14236A573q4q2p7o7n9o2o4m9m2l6l5l1l3l1l6l2k6k1k4k3j5k1j7j5j7j9j8j6j1j4j6j0op
-14202D57j3j1j2rmqj1j4j3j0kmnonopj0qmmlmmoro%kknrmJjmqmoKkooJjjmj0ljJKjk%jjm
-14144A78njOlnnlkNlnnKOjmlkorkLJJKJkllOOjoJMkpokk%n%LN%lkKMmjNkoJKmmL%jnplJN
-14077A08MJlkpNMJ%olKKjjnjKKjnNJlJ%mL%lJ%LJrpj%MQRk%npKl%jjMLomOJ0kpplKllmjK
-14011G5JOjjkLNj%JnjQKkKLJ%kkJrmOMKjKjjjrkLm%JJKjL%Jn%L%mkjJOLjKLKJJjmqoLMLJ
-13943H4K%JjnJmjLKJKmjkml%L%NNjkOMmKPKJlljJKLkjJJjKLK%NKkLP%mMLLNj%OPPNJQLkJ
-13875A64J2OOJ2PNPQK0K0J3J4K2K3K1K0K0K3J5Mlopk0j9j3j3j9j2mn%LJ3QRROJ1J7K0K3K6
-13832D66L0L8L7M0M1L7K7J5Opj6k4m0m3m0m1l7l4k9k4k5k5j9j2j1mjKjMKJ2J0QJ6J7J3J4
-13794D02J5Jlprj3k0k2k2j9k4k3k3k4j7qj0rj2rmnklprknqkkmkj%kk%JlolJJqjLKKmpjKl
-13740F0KjkK%JjjL%lo%NkjJkl%kkNJJlnLMQlollnjMJkkKJjjKKJKLnqOMl%jLKmklJLJk%lk
-13672D0LLNnqnMNLkKklkKm%kKJJKk%J%LkjKkq%K%LNjplMMMJjmkMJlj%MNmkQKnmjMkkNLJl
-13604D6mokljOLJo%LKKmmNKKLJJkjl%LkjkjJ%%j%kMKjjjkk%jL%KJjljLJLj%KkJklJJMkmO
-13536D3Opqm%LMNkj%n%JQNllLlpkPmn%LNjkJjJlJkkOMnjLjnkPOnkKJMKm%jK%plkmJPOjMQ
-13468E1Lkklq%MOjojJJ%%jmkPKnJljNknNjj0lPKLL%%kk%MJjkkNK%kkjlJjKm%KjnjKJkjLL
-13401C5K%mjLMLKjjJklpkK%MKllm%MNKNjjkoJJNJnmJLKLMKjjkKkmJ%jkjJKjr%JnLLMNklm
-13333C1JNLljlolKKNJjkKJKK%lrNK%K%LknljPMJ%%lKlljLJlLKn%ML%LLJjJNkj%kkmj%JNK
-13265D7KllJjJlnj%MJJkM%L%nnkjJ%NLjllJMkkLlmLLKJ%KlJ%jJMlr%L%KKJljOKlkkLJjJK
-13197D4K%JLlrJ%j%JlJLNkkKKlj%L%JK%JJknlNkMMo%LLjJkknJNKkJJ%LLjkjKjlMQnqlkML
-13129E0KRMomK%%jjkmLKRKmolOQmnmJNKMKNLMN%oKOjmK%%QQPOMJJjRJ6PMLMKJKjljLMjjn
-13062A60o%KLMMQMPPJLOJ0J6J8J1J3J8J3RJ0PKKKnopj5j8j8rnopljpqlMMLMNJ0QKOJ6J8J1
-13009C07RJ5RQmj2qj3j0j0j7k2j6j3j0j0pqmmoomnrom%jLQPKNk%Jjkml%krj2roqpJkppj%
-12954H4mkJJmpmKjjjJ%pJ%kJjMJlkJjJpq%NLJNMJnnkO%mmjQMnklplOQKknjMno%MKj%Kjkj
-12886D3jkkMOk%KKMKlnlJJK%%K%lr%LJJLK%NKjjlkKNMJmoKKKRlmJkLOJljKMLOJlOLk%mmk
-12818G4mljkJ%kmMKLMnplMOMllJ%LkmjNMKJMPQJ0J0QJ2J2Okllj2j2pj2j4r%kplJomMLKKJ
-12758F8j%jJjNMlmLjJMOMLNNOMRJ3J4J1Qjrqoj5j3rqrpL%mkKL%lLLJlk%%KKKNjmkLMJK%P
-12695A00J0MkNOOMLLj%kooMKkmml%JJLKnjkL%%MLkMKlqmKjmnkkkLOJkomkMKkkjnLJj1mmj
-12630G7KK%%Lll%%j%nkLK%j%nJMKkmjjkmJJlKM%nlJJOKLJLJkL%%mjJkLJkKjj%%OLojlnlk
-12562F3KJkkKPk%LJk%jlOJnknjKJ%kNKLNLKmnnklQO%kJJKJ%OKmkmn%NLJOlkMjlKjkJmLLl
-12494H2ojLKkjKO%kL%jLKJJjjL%mkPRmljrjQNkk%JM%MJJjoLPM%opKMKJKkKMJLLmkKMjl%M
-12426A21jmKL%jMKOJMMJmjlKMkk%QLKMKnnjMmKMMNOJKJkjjJLMNM%jOMLMMlkLMOLklMQNjK
-12359B26PPjlKOKLLLNROMMOOLl%kKKJ0J0MNPJ0MjRJ0NMOLMOJ0PNPNOQOMRPJ1RRJ2QOJ4J4
-12301E50J0J1PJ4J8J3J2J6J4J6J5J2K1J9J4J9K4K0J8K5K5K3K7K8K7K9L2M2M1M2M6M5M5N0
-12267A370N1N4O4P1P2P7Q4Q8R5J05J16J21J29J46J58J65J88K08K19K31K47K66K76K90K94
-12242E185L04L05K98K94K84K77K77K78K75K77K76K73K75K79K77K75K84K81K77K67K55K48
-12220A1321K35K11J92J69J46J17Q6N8L6J7kk1l8n8p8j10j32j52j77k01k20k41k57k65k80
-12195A0356k91k95k95k95l00l02k97k93k86k91k87k82k83k89l02l06l08l06l08l07l01k91
-12173C841k78k64k45k27k06j89j72j62j44j26j14j00r3r6q4o8o8o4n9n0m5m0l7l6l0k7l1
-12146G86l1k8k5k4k6j5j5j3j8j8j9j7j1j2j3j2j3qj2j3j3j1pmnj0olrj3mkqqjqj1kllJjq
-12103C04rkl%ooplNKnqJ%mnLj%KnoL%nmnljjklrmjONllJ%oo%Jj%lknk%KMj%NjJ%jjkkJLl
-12036A99ljk%J%JljkmnKljjjJ%lKKlJjJjJKJkkPLllmjlkKknkjLJjljnjjnKKkjKNmoLMjlj
-11969A48LOMllkJjKNolOLLNmjJ%mk%jJmj0KMNRK%pkknjKMJjlLKJJKlonLMjOMJjljmNN%nl
-11903A57JKPJjooJMQ%JNmLNj%KMRJjJKkLJ0L%kJKLPMkkKLL%%jKLKJJMKLNM%JKL%lkNOJOQ
-11837B81L%JLMKLPJ1KLKJMQJOOLOkjMLROj%OJ0QJ0QLRJ0J0NNQPQPJ2J4OQJ2PNRJ2J2J8J7
-11782F21J1J2J6QPK1K6J6J2J8K2K6K5K2K8L0K5L0K9L7L6M1M8M8N1N7O1N8N8O9P6Q2R2R8J07
-11747B024J14J22J38J45J60J63J64J73J72J69J56J49J34J13R7P7O2N0L9L0K3L5L9M1N4O7
-11721D710Q1R4R3R9J05J07J07J02R1Q1P5P1N7N1M6L8L3K9J9J2Pmj5k4l3m0l9k5k2j8qJ6M0
-11688E936O3Q6J01J13J24J46J48J43J37J14R2O2K0j3m4p5r0j03j13j10j04r2p9o0m0k2NK0
-11660F365L0M0N1N7N8M9M3K8J2Pjj5j8k3l2l7n1o4p7j00j07j21j35j46j55j51j48j43j36
-11631E080j17j01r2q2o8n9n0m8n4o2p4r1j12j26j47j65j80j91j97j91j91j85j70j63j48j43
-11605A873j32j18j06q7q5q4p2n8n1n2n2m1m4l5k9l1k6k6k0j6j9k2k5k2j2oj3j7j0omj0ro
-11571E27j0mmmkrj1lJmmjmkmj1nkl%llL%okkJLjkk%%JJlLLjjo%%OOPONKll%KJjmLQNJLQN
-11507D81J%N%mNQJ1NNQJ2PNNLQONRJ1J2P%J1J2J1J2J3J1J7J5J4J8K0J5J7J7K2K3K4K3K9K8
-11463I67K6L1K8L4M2L8L8M3M9N0N7O0O6Q2Q5Q4R6J07J16J30J44J56J71J79J81J96J98J91
-11435C645J89J70J40J15R6P6O4N3M9M8N3O0O3N0M9L4J2k0n0p3r0r5r7r9r4p6n4k8j4MK8N7
-11403D265P9R5J08J06J08J08R1P2N3K6RLrmOJ4K3L4L6J5jk3n3q6j17j32j46j47j34j17q8
-11372D194o0l1QM3P7J15J57J89K09K40K56K58K47K24J96J50J09O8L7J6PMJ1J8J7J4Pkk7n9
-11342F692r3j20j37j52j60j51j35j21j01o3l0%L2N8R0J11J21J28J26J12Q9N5J6nl5o0p0p6
-11314F121p7p4p4p3q1r2j12j52j81k07k37k57k63k69k61k47k38k30k17k10k00j79j68j51
-11290A871j26j11j04q3p7p3o4n9m9m0m2l7l3l5k3k3k8k0j8j7j4j6j4j6j5j1lj0j4rqpmrr
-11255F50oj%lonppmJ1LkKJJKQJKPJLMMKLOQLOJ3RMOOJ2J4PQQJ0J6J7K0J8J5J6K0L1K8K8K2
-11203A015K3K8K6K7L6M1M1M3N0N1N5N8O7P6P5R0R9J03J16J22J30J41J52J59J63J61J50J37
-11175C435J20R7O9M0K0qk9n0o2o8p2o8o4n7n2m2l3j7jJ0J3K0L6M7N4P7R1J03J04J08J18J16
-11143D055J16J14R5Q0O7N1L0J1rj8k8k7k1qNL0N1P7J06J26J55J80K02K26K37K38K28K11J91
-11114F771J50J02N6Km3q4j12j36j57j66j67j65j56j37j18j03q0n2l5j4J2L4N3P5R2J13J40
-11087E875J60J66J70J70J68J54J25J01N9J1l4q8j34j70k00k22k24k22k13k00j79j53j29r3
-11063D898o7m2j6PK7L7M0M3M1K5Mj2l4m7o4p4q0q7q2q0p3n7m6l1j7nJ6L7M9O5Q9J12J32J48
-11029D856J74K03K21K38K45K57K62K52K23J90J38P6Qo2j24j82k19k50k70k75k63k52k32k08
-11005E006j80j58j30j05p8m9k4lK3M9P0R8J32J56J76K18K50K77L02L32L50L52L43L17K72
-10980G996K03J17K2p1j61k35k91l27l39l37l26l18k92k54k17j90j57j35j07p0m3j4J2L8P0
-10955D574R6J22J55J90K25K60K84L00L15L17L09K84K47J88J05L1n6j34k10k67l11l48l64
-10932F312l70l50l23k92k63k27j89j49j13q5n4k4jK3N2Q0J07J34J66K01K30K52K70K87K87
-10907E961K73K35J83J05J1q2j64k21k62k83k90k79k54k31k11j88j78j72j68j64j52j40j20
-10884C209j04p9n8l9k2nJ5M1N1O5Q3J02J16J22J27J21J07R4O3K0j7n8r1j26j60j83k03k16
-10856B975k16k11k00j78j59j30j15r8q1p7p4p3p4p0o4n9n4m7m4m0l4k8k1k6k8j9j6j0j4j1
-10826G04rk%MmJPJ1J5Qjrj1j2j7k3k5k6l1k3j1j1rj2j3j3pJ%rj0pkjkJnoLNmmk%LNM%kKN
-10775D56PKORJ2RNKjnjjkmlonKLNOLklLQNMOMOJJJ2J2OKRJLJ4J3J0J4J3K1L0K5K3J9J4J3
-10723G86Qjqrrj0j0l%KJNJ1J1POQJ1ROJ0J2J4J6J6J3J5J6J3J8J9K2J7K3K8K3K5L2M2M2M4
-10682A281M8M0L2K6K5K2K1K0K1K4K7L1K9L9M9M5N7O6N6O2O7P9Q1Q0R4R9J01J15J32J43J58
-10651C170J62J79K05K31K54K87L21L54L89M31M67M92N00M88M58M04L44K77K23J74J47J47
-10629A0104J62K01K45K81L08L31L35L18L00K93K99L19L70M50N58O92Q37J003J158J281J356
-10608B1201J334J212R77O66L33J8k49m65o52q21r89j130j228j278j266j203j108r87q52p12
-10588A2801n80m67l69k95k42k14j93j75j66j69j61j53j58j71j88k06k21k33k36k19j99j65
-10566G621j27r6p3o9p7r8j38j80k30k70k93l04l06k94k58k20j89j47j12p3l6QM5P5J05J36
-10540D400J60J71J68J45J12O6J8k9o2r4j10j07r4p6n3l9l5m4p6j07j44j82k14k40k58k67
-10514C009k58k43k26k02j79j57j40j24j04r0q2p0o2o1n3m5l9l4l1l1l2k6k7k7j8j0j2j5k0
-10485E91j4mj0j2j6j4nqj4j8j5j1j5j1ppnkj0qppok%pjMMopnqpoolKlrpmJ%lorlkjkprjl
-10430B49%KkkmlomJlnlmNK%mklmj%nokmo%oLJljKJ%mpjKkmkJMMMlnnKJJnqkKl%QKmmLlmJ
-10363A52Jjlljj%k%%kmLJk%%k%MLKKllmkjjnkOJm%KokJkoJN%nlJ%nllLJJ%kJkLJlnjjl%k
-10296I5Lj%OKkLJJjnpnNMkkjkKOLlnnKjlKNNljJK%%Jm%%%JLJ%JkjjjKllKloJjJ%%mkLJLM
-10228I2ml%jLMJljjMLJjkjnlKJPLKkkkjKLKmmL%JLjKK%jJKkN%%JLKjJmJL%JK%kPLJMjonl
-10160A12mljOKnjL%kKLPKJk%jKLjl%MJLolKLNQj%LLlnNKLjKjJ%kRKqnQNjnnlKMOO%kJ%MM
-10093A65n%POPNQROJ1J%OONOOJ2J7J7K0J8K0K0K6L0K7L6M4M7N7P4R0R5J09J23J26J24J10
-10054A491Q9M9Nl8p3q7r1r5r3q0p1o4n3l8k8j9j2mLOJ5K6L4L8M2N9P5Q3R2R4Q0O7M0om6q4
-10018A406j13j28j29j25j18j03r0p2n9n5m5l8l1k2k2k3j9j6j6qqqmj1qmlolmlmoolKKkkj
-9978I2mk%lllkLJkjmJJmm%ojMLJkjj%ljKj%nkKkjjKj%JlkkJKNJkKLkL%kmpjNknLJJJkkLM
-9909E2Kjm%lmn%jKKk%LJKKML%kmmNM%JJnnJNjjK%lJj%L%jLLJlnMkl%j%%lJ%JQLpJNnkjjN
-9840E1jn%KNJnmJLknkLKjJ%KjkJ%knjLjmLO%J%lokJjLL%%Jjjj%K%JLLLjlmlJkqjNQMJJjM
-9771E0%mjkL%lnkOOkl%kkKjjJjJ%%kj%KOMKkoo%j%%j%LLLml%ML%%lkJjk%K%KKmMO%pnlLL
-9702D0Jjnq%PQjjKjJKjk%%%JlolJJJOJ%%%ojOLjJllnmJjJO%MJk%L%llNJpmL%kMkkjLOjKK
-9633D1mj%%kllKPJjklj%kOjjMOJkkJNM%lmjJkjj%JjllkPLklKLJJkkkMNk%kjLlJjOM%jkjr
-9564C8kKJJjlolKjk%ljjJKNQjnnNOjkKm%M%komLKJ%JKljjJNLjlmjMJ%KkJMJjJ%mk%J%KJo
-9495C1n%jKNJLJnllKLJ%nJjkJNKlKKkmLJK%okLjkLNloJOO%L%lJlLklnLOJ%lJlokJKJKkoK
-9426B6LkN%mLNJjlKLJq%KLjlkJMklnkNlKPlokNKlJLLmqjN%KljKMLKKlmOjJMjqj1lMNJOJ%
-9358C4OKJknJKoq%LJ0Ljnln%L%jJjj%MNlj%nKMjlmjMMMqmLNOklJk%jjMJ%lqm%JPLkjLJ%k
-9290C1mKK%%jk%PKnoMNKmpJ%J%l%%jlkjPO%JKj0LMljllJLPLplJK%%llQKjklL%%KjnjPKKL
-9222C8j%%%kl%jjK%mJPKmJj%lmJlkJJ%NJo%ONNjnmMMPmj0KjjLLjmkk%MNnqKKLJKJjjJNKp
-9154C5lLj%Kk%kJKJJkomjLLkJK%kKjjKmkJLkkJ0Jpkll%LOj%kLLJKJlkmllkPMLKkjjmjKNl
-9086C1mkjOJmKKKllKJklKOJ%%JmljL%%JKKjklkjjNLmmJK%kOMnqpLLj%N%%%JPLkmqmKQK%L
-9017C4NmoJJkjJJKjjKJ%jjkMLjjKJKL%kmjMmqMOml%%NjojJKLjnkMN%jknKMJlmjKMkJjQLn
-8948C5kJjjkjKJLLjn%KMjlMMolmjM%omRNlmp%%kONjj%mjk%jKMjqkNOOnjL%jOLmJkl%jJjK
-8879C1JJJlLL%j%mkJO%jl%LLMlkjkKLm%KK%mk%mjkrkPLjLjJknLL%MLKmlKLlkjJmJK%%olO
-8810B5JKK%lLKmJLKJooL%m%lKLJKPjm%jJKKJjk%LMk%%%lnj1KN%Pjm%JNjJN%l%Kmk%j%ljm
-8742B1KN%J%mkJLJJ%MKjk%JN%knjlMOMM%KnpLj%Jk%%jL%kKmKNKpmLLkpjMJkml%NKlMKljj
-8673B9%jKJ%Mk%LJJLKmnJNLqnmKPLJLMlKjnmlJjKkoOOJkNK%jok%%K%Kmk%mkMNLL%kmJjKl
-8604C5kMmJL%KKjj%MJjl%lJMKKkmj%jklo%NOLJmmqQQJjKjjJlqklkLjlMPJKKm%KNNljJLll
-8535D2%ljJJJLJnKPlmKJjkJkJJjKMnkLMKpnJJLjJNkkjlJjKJLNolKJKJmn%MPKroJKnKLlmj
-8466C2LQNmmLNmKOklj%nl%JJJNJJ%jk%%J%ljKNNjMKnmkjJ%jLJj%%%nlKMMNKmnKKk%LkLL%
-8397E9LLJljJ%NMPQklLJLOLMJ0N%KLRJkPNKMllMLJKQM%MQKjmmmj0lMmmLj%jpoplLmqmmml
-8330A02nmo%LnljJ%KjJJkkmj%j%MklklMjMLokjj%%koJKkMJkmKMjLKjnKONlok%%NKkOKKJj
-8262H2ml%MJk%MOLkkmLKmJnjLKK%J%JlknJ%mLL%Jj%kkJKLkKLJKjq%kjNKjpMK%%kJ%%JmJL
-8193H2KoKOjnj%KKKNN%jLRJkjKJ%jo%LJ0PlKK%K%JJlJKNNrkKMPknlmNKkMRMmjljKQLk%MN
-8125A56jjj%MLJOK%jP%kKOjjMNkjKKjmOPOJjJJ%jkQR%NJ4MlmMMMJJjjJJQRNPOMMOOOLjNJ2
-8058C29RJMNlNQPPOPLRJ0JLNKKORKJ0J5ORQNPRJ1J0J1J4J1J7J3QJ3K1K2J8J3J8K9K7L1L4
-8010H27L5M1M1M0L7L4L9M0K6K5L1K5K4J6P%jJ%jKLRJ1J6K3K5K9K6K7L6M7M4M8O5O9O5P4Q2
-7971A988Q8Q7J03J13J20J40J57J77K08K37K70L20L70M36N19O02O75P35P47O99O07M91L84
-7948A0273L30L38M25N70P54R36J063J084R50O76L53P2r6j03K6K60N44Q00R57R34O76K30k88
-7925B1764p27r90j054r48p10m29j67QL4j15l94p07r66j087j094j002q36o50m89l71l21l68
-7903H381m66n76o69p17p10o63n87n08m27l48k92k43j98j63j39j22j06r3q7p7o1o2o1m9m7
-7878I10m6l4l3l5l0l1l4k9j9j9k0k0j4qj5j1r%rrnj0j4lnoLqr%%ok%lNmnomKjrrn%J0Jkk
-7828C88kjkJjojNklp%j%koKLJjKKLLnjL%%LLNLLjKPOQl%LkkklJ3QLNNOPjLNLlJROMOjkMP
-7761D90J1QPN%kORNQLKPJ2J4OQOOMPJ2J2J2J1J1QJ0J2J3J2J4J2J5J7J4QJ2J5J3J4J2PRRJ5
-7715I21J5J2J5J8J2J0QJ0J1J1J2J9J9J5J7J3J1K2K3K0K3K0J6J7K0J8K2K8K1K4K8K5K4L4L2
-7680A566L8L8L3L5M0M8M9M9N1N3N2M9M9N4N4N1N4O1O3O0O6P1O7P5P7Q4R1R1R5R6J04J12J17
-7647C693J22J33J39J46J58J71J81J96K00K13K26K51K76K90L08L44L77M03M40M73N13N59O09
-7624A0421O67P27P88Q69R54J049J166J308J481J680J912K209K569L002L528M136M769N331
-7606D8566N701N728N306M449L400K479J828J374R12K57p03j893l131m191m918n321n515n539
-7588D8789n383n056m592m061l542l054k611k230j896j609j385j198j039r06q03p15o42n79
-7570G488n22m72m28l93l50l16k87k68k44k23k07j84j69j63j50j35j29j17j08j02j00r4q2
-7547B245q2q1p7o5o4o4n4n5o3n8n3n2m5m5m1l9l7l7l0l0l5l4k3j9k2k1j8k0k1j1j1j4j9k2
-7513H83j4j2j2j5j8j6k0j1j7j8moj1qpqpj1j1j0j1j4j2j1qloqj4j5j1j4pmj0qn%jmoqj5j1
-7469D41lpj3mJoj0j3ooqnpqmqkJroknlJJookkqljmorj%mn%jL%%llmKRkqpljkJLpnllkoJJ
-7404B13llJLklkJljkpmkLMjmJkljnk%mrmKjKJLNlnprKKKkkMMjllNO%%mJ%llMLMMlJLNLjJ
-7336A76jLJ2Pj%nkJKKmqolplmorokpojnoNKj0l%kmJOMJmolkLPmoJkJj%JnkjlJkKjKKjNmn
-7270H4lKNPNjnmjjMMJ%lmLjNLljOOJKj0%kJLJLl%o%PKJPLnqlK%LOjjJMNLNL%%MPMKQRMJN
-7202A76J1OJ0J6J4K2K3K3K4K7K5K4K1J8J3PPLJlqj3k1j9j7k9k9k8k3j7k1k3k1j3oppj0qq
-7162A40mnqql%KjnqnOPJ%JMNJ%JjKLJkLLjKNOMLM%%jnMKjjLjNkJ%onpJklJLpm%mpj0jmmM
-7095A02l%jqmlKk%npkJ%%%Ok%KJjlkLKKjmopNO%lLQ%mnkOKmjK%pnjkj%mjl%NMjj%lM%kml
-7027D8%kJlLMNKnnj%jMMLkojLLjkKNmlJLMjjLj%nm%jKlkmLKKkLOlpKnJKkoMMjl%kjMLK%m
-6958D4jMJJj%K%mm%%JLKjKjkLJ%kqKOMKoj1%JLkJLjkjMJllKMJNkj%ojLlllJK%qnNNKJnlk
-6890B7%%%N%lmNPLjkL%n%%KkJln%%LKjLkj%kJLJ%jkMO%kjpJOLJmojJNkmLkMJnJjojMMKkj
-6821C3OKn%JN%lpmjLk%L%KjKMjjk%%KmkJKMLjkkNKkoo%KOJmkN%mJJKnjJNk%kKLL%JknlML
-6752C8kJNKnlOOl%%kmJkkLKkJKlKLmjOJ%jjLkm%nnJ%%LM%lkkNO%jljL%J%QOopkmmK%%%lJ
-6683C3KnLKlLKJkkjLK%mJMjJJkNJnkJJ%jkJJMKjJLLj%kjJJNKjNKlNOLKLNnkQPMMOJOJ1J1
-6616A33LJ0J3J1J6K0K4K9M3N3O6R3J13J44J62J33O4k3r1j39j56j42j19q7o8n0m3k8k1j7j5
-6585A31j7j1kJlqnnnj0lLmnmjKLlj0mk%KKJknnNjmJKLMm%LKmnjJjkML%knj%MjLLljmnlNj
-6521B6kmjQR%KjljmJkkLMJoKK%%%%%njMLjJOoJKlnKJjM%KjkMLjjKLjl%l%knnKMK%JkjK%o
-6452B6nPQlq%NK%lKR%lmKjpjMOjjojK%K%lKK%MJl%LL%ljLJ%j%%%lJjp%MJm%JL%n%jLOLkk
-6383C6j%ONopLMJkkJOJnj%jJjLkNjLOnjMMLKKkLJ0NLJ6J8J9K2K4J8J2Mj0j1j4k3k4k6j8n
-6329H2mrojjmoJ%kklMRMJ%J%jMJLKkJ0J0NJ0J5J4K3K8L5M9N7N6M6K2j0l3m7n3n5m5l2l0k3
-6281A23j6j7oj1j3rnl%%jkKNlmnkJ%%%kmk%N%L%pnJJJOMlkJjKmkl%LJnJjKkjjOLmkMk%JO
-6217C2JnlJKJjkKJm%%lJJJ%lnjOKO%jkjJKMkpJMJNjmjmonkLPJM%ln%KjKJMJLjKlmmLNokM
-6148B5%nrLQNMm%%ljLkql%JM%%LKKLjj%jjmlLMKjkJ%kJKk%J%mjJnlN%j%JJPJomj%MKKJ2K
-6080C7onnjNKlllKMKkmnkMOKLjklk%jJ%KKlJjJMKjJMmpMN%jpjJ%%LL%kJKkkkKmj%LOljk%
-6011B3%L%njljMlMKLLmjLkkJK%k%j%lKOJmlk%JjKRkj0lNk%Njj%KKMlLljmkMNjJlKPLmlrp
-5943A5Kk%OlnkQL%L%nlJJLjKJJjrJQP%lm%JkLLK%LkKJkjojLkmJLLOJk%%JjM%pLNJ1OLNLN
-5875G2%nLJ%%j0j2pm%kljMLj%prKNNjK%JnnKKK%llkK%oqJO%jLj%lKjLK%JJJJmlJJnjmkML
-5808A7NMkLMjnkLMJlmolOQ%ql%jLMKjk%j%%NJljjJJlppNL%Jl%Kk%LJKJnmlPQJjnkLJ%l%K
-5739B0j%LMjll%LLJmlJ%KJJJjMOLqmJonm%OJ0MlpmmJNKlLl%KkkjKjjkkKMMKJJkpJJJ%j%L
-5671B1JkmJJ%KL%kj%k%KMKJjokJk%lMKolOLKjojkKPMLjpkJO%JMmnkLNjjkK%mJjKLklmmkj
-5602A0MK%JKjolMOjNQJmkloJMLN%npm%jOMjolLM%kJJLKk%OKkmkkKM%m%j%lJJ%KkmLLjkJM
-5533B5KkknKNKKp%KKmn%JlJkLK%JK%plKMLJLkjLkNKk%JJlmON%Jnn%%kjmj%JKLkmk%JKMmn
-5464A3k%K%MLkOKmooMQLllJMJJkmJkoKLJl%KMJkjknjJjJmjLMOKk%jjnk%%N%J%NjnoK%Olk
-5395A4JjKMjkJjjjMM%nkMjl%JM%jKJ%omKk%jNMjojjJ%oJOKKJJMJnnlPlmjLJMLKK%j%nJjl
-5326A7NOknlKKjlkL%mLPlkOQklkljkK%nMNkMKnnk%JJNJnjJNNKKJk%lkkJjK%mjKJKjl%LjK
-5257C0K%npMOMKKjKjmK%kjkjJ%JLLKknlmMORJnokk%Pl%%JjjL%LOkm%jLkKMKmqMNNK%O%ll
-5188E2M%nJMKOQK%%kJJMPLjkjKJ1J1RONNMMORJ1J0QQJ4J3J6J6J5K3K6L5L7L9M7N5O4P6Q6
-5138G55R7R5Q9P1L2ol9o5q0q0q3r0q2p2o5n4n1m2l7l7k3k2j5j4j7j2j3j4nnrprrl%jlqnk
-5097F0%nJKjnkj%ppjN%kMJkLLklJjK%npp%JOMjJkk%OljLn%Jln%kJ%J%%Lj%JmL%jKmj%%%k
-5028B0l%KNOkon%JKLkj%KJKlljJK%k%%%OMKjol%%mMMloLOJmkJNM%mjmnjKP%k%j%Mknk%Km
-4959A4KRN%klmjkmMK%LkmjjKJLO%jNMlllojLJJLm%ljK%KK%%KKlkj%KMJlnnLNjJNKkjmq%%
-4890A7JKkLJjOJ%%pjjmKMkmJPNkl%KLKlkjKlqNLjMLll%jkLJMLloJKJjk%jOJ0Kjjjjjmn%M
-4822C0Jo%NkkkkKJmLJKJkkMKJJkmJLkj%JLJnmKJMjkm%LL%%%%%jkmljJ%M%%KKjjOMpq%M%j
-4753B3KMkK%rjQKJnJLjomLKOJpoLQJlk%lnLRjn%jl%M%mmKJPNmmmMLooJkM%KLJj%jmm%JM%
-4684A6l%MMmJOk%KjlJk%L%kLnjOJ%llKJjKJplLNLp%JkjjM%%JnMLkkJ%KJmlOJJKjkjjkJjk
-4615A5kJOJkknJlJMlnKJJLLkjj%K%%LJmJKjJKjnkMLjJjklmjlJKONJjjkJkJPLKo%%jkJlmM
-4546A7OjJkmmkK%jk%KLKKJjj%k%jKPmlkjM%KjmJKjlk%L%okLK%P%kKMklkoNJLmllJj%MKKL
-4477B0JKlkL%%pnMLjKLjmLLmjKJljLj%%j%k%m%PM%%kklK%o%PLKJlLkn%j%JJm%KkLK%jPLk
-4408B5kllLnjOJmmJJjLJLPJonkNLjplLLNlJKnKKljl%KOJklj%JplOQllMNjoplJLJkKJl%Lj
-4339A5MjkklpJNll%OJMNmjKjLjjmkN%lMjkj%LNkj%%j%pjLNKj%MLpooKPJjj%kKLkojj%KMJ
-4270A4j%kKJkkJKOM%jJjJ%llmLNLKknm%LPMnp%MMkJkmKJjnlJjJKMKMkj0nkNOMKmj%KKkLJ
-4202B4nnkPjmjLO%kjllJjl%LLLMnmLOkjJLkjnKMj%jL%Kmj%jLLLklnlj%J%JkK%%MkOLJJJJ
-4133C1J%lmjLJlknlLNJljK%K%K%L%l%lkLOkkJkkl%KlkKQKmnLO%nrpLQMJ%mM%KMj%J%j0qM
-4065A6PLlnKJJjkMKjKlm%JjjLMkknNMlloMOJmj%KLKjkN%nnjmLJmKNJ%%%Jjknj%LjlMLj%J
-3996A9Ojklmj%lmNQOMojKnl%%oNPJJlpk%jKJJLP%jKnL%kkl%NkjL%kqMMLKjlJm%J%MjMklj
-3927B1kNN%JjmlOMJkj%lKjlkLMKK%nnMKKolK%OLJk%jMmoMOLjooMMjj%ooKNkkONj%Jkq%PL
-3858C4mmnjlJLKkjjMOlj%%JMKpoKMjm%LMLkjJLLol%JjLJJjmjLjopKM%l%PJlJkl%jJKKJ%P
-3789B9LLLj1lNJKjKoKKkjMPJjjL%kkkNOnkJPNJMMJ0J6MJ4J7J0J0Mj1j3j3j5j0qqommk%JL
-3732E6lkmkLJ%JJkLOKKJ%OMjM%OJ0J5J9J9K7K8K4J8Jj4k2l0l0k0j9j7qrppnMkmkmlllkLK
-3678D1JOPJjMkoJMjjMLNJ1RRJ5J5J0Joj1j8k4j2j0mo%nlJLllmjjmmJLJQLkKk%K%lnjJNKM
-3618D0lkKjJKnnNjpNJpmNNKPM%pkkm%mJQKnjJjMKnj0KLMMjjljjkKRKlnojJJNNLjln%mJ%%
-3550B6L%llMQMKlkNMLnomlKMLklJjJjo%LK%%JlKOKN%lJMm%Jm%NMMJJKjJMQKlLOMQRJ1J5J0
-3483A35J5J9J8J4Lqj7j5j4j3j7j6klnomqjk%RPLllJK%%JKNMJOOPQJ4J5J0K1L1L5M0M3L4J6
-3434C88mj7l2l7m1l2k8k3k0j6qljLkjjnlKKkKMQJ1J1JLNLJRRJ2J6J5K1J5K4K7K7L2K9J7R
-3388D30J0QOJ0K2L7N3P9J00J35J76K18K45K21J34Nj08j89k36k31k02j63j24q7o0m7l8l2k0
-3359C52j4k%j%JJNJ3J8J5J9J7K1K8L4M1N0N6O8Q3J06J40J94K50L21M04M70M68L37J06j42
-3327C459l46m61m77m19l42k71k01j57j23q7o5n7m0k4k2k1j5j5j5rrojMLOJ3J2J5K0K1K3M2
-3294D35M9N6P9J10J41J77K14K35J95J03k6j40k14k37k21j90j43j15q8p1n2l9l3k3j5j3j8
-3267A56j1j5j8qmpq%olm%j%jnJ%JKkmlmmlkjJok%MKmkJJl%%jl%Mjmjk%%lLJlNK%KmKMk%M
-3202D1%%%l%llk%Mjk%JoMK%%K%jlllo%PNkljjjmn%LLLjl%L%%Jjk%J%m%%NJlk%n%PJljjKO
-3133B3jpJMKjljJMJmkL%plPOkmjljPNJOjomnKk%P%njKnK%KMLNj%jq%OnkLmoJJLO%o%NOkp
-3064A8kMNkjjpLOk%lnJ%kLRLmJjjnkLjjJK%mLKk%LLkmKjpo%MJJj%LK%OLppKMlllMLk%MLj
-2995A9LmonNO%KllKlmjMJLkMPK%%knmjMjJJLjmjmkNOkLLmmLNJnJOLj0j1mKPPMjkLKkJMJJ
-2928C4jLlqjLkKJmmkN%mmOM%mkl%JKJmm%LjMNLomjMj%jkL%POJnljoj%jMjnMP%njLJm%K%m
-2859A6mJKLJml%NL%kkolLJJNNLjknj%lJMKkllnJNNLl%krkO%%K%%JKLKJjPloJlkjJjmlKMM
-2790A7J1jjlm%mqjJKJJKKlkLOjkLlKLmjKJ%jJKlLlKJqnPPJ%pnKKlL%QJoKjKJkmjMk%jjkj
-2722A2KjolMMKklKK%KOqkkl%JMJ0PnmnkknMMjjkRPKnkKlM%%Jmo%KJO%jlkMLJKlomjkLNJm
-2654A6jMM%opJkKKjKKLLLlo%LLLKknlj%%NMjoj%%%knKLML%kpN%oLjo%QkpLJ0PjkppML%jm
-2586A2KKJK%Jlk%jjl%jkjJNLlMkjKko%PKlkKJ%j%jNNlmnokNMLjjKNk%NMln%mKljKjJjmkM
-2517A1%l%jKMJkjmnQJkjMKnjjJ%lkMQOklkoL%%LkklKNLL%jK%kMmokLJonPJKK%J%%JJLjmk
-2448A5qKMNkJllK%JLKLkpMLjjJkpLNJKJmmjjKN%mlJ%LkkK%MKknjJkm%llJMO%JjlkJKKJjJ
-2379A3kOKnk%jKjokJ%kLK%KPml%lljjjjNKKMLJmkjJjJMNK%nqlMKkjjKkjJkJKjJ%jkONL%%
-2310B0kjnmJKJjJjJ%%moKMJJJKmlJjN%JMkjjkNKJpjOkjkkjmkJJkKLMJJK%jlkjLJl%Nj%Kn
-2241A0JkJKKJ%%JjmJJjLKJnlKNllJKl%jl%nMNNJjnnOO%njjolJkjJNJL%kkjKNljON%nkMJk
-2172A5ljJKL%mJmjNLoJKkk%K%KkkkJJjLLJ%Nmqm%Mk%LNLkqojMNJnMKKkjOkokmjj%jj%MPJ
-2103A1jjjJlJQ%JkqJQOKomL%KlKKnpjMon%%NLkklJj%OOklLKOllJj%%JL%ooJkLLMJk%m%MM
-2034A6mplKOOjmjLjlllOO%JJkmLlkMlJMK%KmkjnLLm%Lk%Jl%JLP%qmk%NJ%%%%K%LJkJLojN
-1965A7jLkmj%JkoKLjolLLNmkMjjjjMKj%LJl%MjplPjjJojRkmM%mnMJMMnkKmlL%JOLokM%pl
-1896AKLNLjjjlJJmkjJ%kkMRJkLjnJjljMLM%pmjkkjkKJLP%LJkKlkLKmkNjkLLJJonNMJJ%oL
-1826A5NjnnrkNJjLLKJpjLO%pnJLlkJNPJkJlnPLnljMMm%jjJmmKMOLlkmmmJ%%OLjKJkm%kMM
-1757A1KnKLkMJJJkm%nLjmjjLOJk%lnJNMkjKJjnlNNlolllLLRNJknnNJpKMKkK%lkMOJ%rmkj
-1688B%kKLNMkKjokjJLjkK%jlJNkjjJLjLLKjokKL%njJKO%lj%jn%JJkJLKmmJLJ%%ljLKjK%J
-1618A1Mmjk%kJ%jmKPLMKol%LJj%lL%l%kk%JJmjJLNkjJMkknljkQJlJkn%KLkKJjk%LJ%jK%j
-1549GKNJmm%JkjjMKJLJjpn%kMN%jKKjklJKLknk%NNjmkLjj%jjOKljjlJ%j%%lLMKLnoljNKJ
-1479GjKJjNLmp%jkj%NMkLJLo%jqKK%OllM%kkLKlL%%ljKJ%LKnm%LLojN%JJKmjl%KLjJOjl%
-1409A1JkmkKMLlkm%JJokK%%RNjmmjLNLnlkJNKmolLLJLM%jjlMjLloLKlNjjJjljlmkKL%LON
-1340A7npmKJJjmmOPjJJkkJkK%M%jKjpKKLNjmloLNJ%Kj%%kkkjJJLJLmnk%LNjmjjLPlokjK%
-1271D%KKk%kMJKkOjmjLk%jkJPKojnlMj%%%JKPKl%JlnKnkkKJQKnjLJkmkJNjkKJJjjK%ljjM
-1201IKKKjlrloOOMMKlJLjkMkjjmkJkM%okJkJPlKLlmLOLjl%jmklKO%Jjmm%PMJM%koMJo%%L
-1131A2J%mnmMNJLk%LL%nnmlKML%lojLLJj%jjJl%ONL%Loj0mKNLlmJKKMJk%jK%jkK%lo%L%k
-1063AJLjl%MkLj%%kllkRPloLMKLKnojMNknkjMKKlKJMj%M%klmM%%%l%mlKKjllJLMJnmj%OM
-993Ik%MKjmlJKkkKLJlLJJ%MMjmjlpKNKJJL%JJqol%jK%kJ%lLNjjll%NM%%KjK%ljmmj%MKJj
-922EnKLLjJMJjjKJkqKMKMj1mMKKJlp%ROkojMLkm%LjmjOLjL%Klqn%JKm%MmKMjNJJKjnnjP%
-852IlmkQO%Kkkm%JlkKLJ%lk%JMJkkOKpjK%KJo%MlJ%LNlnkKnljJ%Kk%QOlJ%MJKJnrlL%Klq
-781clL%%jJLMOKMkjjno%MMKnnQKmjl%MKKKnmm%KLKMLjkmkMJjJjmk%NKlk%k%JRkl%jlKMNJ
-710A6jjlo%OOKJplMkJllKjjjmJjk%MMjKOjljJMkqkJLLKL%llkM%%JmnL%JMj%LJ%kjjnJKlm
-640AjL%kJJKMKmlJNoqjPMJ%JJkl%K%nKRkmKLKJnJJ%olKmjKJJl%JjjJ%NMlnmjQNLjnJLK%l
-569I%kmJJKNlpMLJjJLJKKJloml%NM%kkmjjk%M%MJkj%kLkroLKMl%JJK%JJjKLlkkL%KMLnkl
-498AKLjJmJLJMKlokJLkJJ%nkKKOjLkkQLopk%%KLNLkmlLjnjNkl%%LjLmLLkljjnll%QLoLOj
-427ElMLMJjjJkJmlKLLjkp%LKNkn%KjnkRQJmkKJkKmlmJJnjKMR%J%pklkMJLJjmKQjl%p%Mj%
-356HOJk%OJkjlM%%loMJLJljJ%njOjmmlMj%J%pJPJK%JlLLjom%l%kljLLKjLj%KLK%mLk%jmM
-285G%L%kKjkJkojJMLOKKklmKPjnkjKjoKQ%jJjjmklJJm%MMMl%kjMjllKKjjJkJKj%kJK%J%m
-214D%j%OLnlkJL%KQjmjN%lJJkkmjLLmlKL%lnJOk%kJ%lLL%MLMklKmmkKN%lLKkmLPLqnjjJl
-143Em%j%NP%LKoLoq%%JL%%LJJJ%ll%pjOLJmkOMjJLljmoJMOlllLPMmj%jjkmm%KPNqn%JLLj
-72EmjKk%JQLonKQjlkkmlKKKJlJMNLj%kmK%MlqjkKLMKmlJJJPJ%NjjLnnkkNQJopnjJ%%LKJ%
0GL%lkjJkKOPjon%KJlOJjN%qmMJjLmpkjKKLKm%MJ%%LJm%L%lJkNMJnnl%jJJojKkKjJ%jKL%J
73ELlJL%Mjo%KjlMLnkJNKkkJjljKKjMj%%nJM%mLLlnmNL%nkJN%klolLNQ%jLj%JlokL%J%m%L
146C%LKnlljNMPJlkK%mJJnp%ONLkJJlrjMJLkm%JK%MLlJJKLkjPkmlqKKj%%jLLM%mmjKJjlLk
218CjKKLM%jnMkkLmjKLjmnKKJK%MKKKj0Jjllj%L%JKj%mj%LJjJ%jMLjK%kJLLjmKjKKnkMJjk
289A1jJlk%%%LKnlJjNLlpKM%Jj%%jkLMlmlKMOjk%JjkoNJkLJJKLkmkkJmm%%JkkKJMJJOklml
360aJKLLLjkKmoJ%JOJpjLJlkQMokLJLJ%j%%JkJK%kl%kk%jl%KJkJKMJllLKjKLmlMJ%pkLNLK
432A4kKJJnpjLJjj%MLJkKjlrlJmKJONjkML%qkRKklllQP%pmjjJMjkkMLjLJmj%%KLLmllkKMk
503IjKjolOKK%nkkjmmMLKJKNLjKLnlKJkjJJJ%okJKKjkL%JloJ%Njkk%j%%mkNMQkojLjjLJJj
575GLkjknk%KkkLRML%njJk%knmLMKjNRjjjkmjJMJlljjJJ%nLMlmmmJJKNNj%jq%JLJ%KLjmnk
647b%KJjMOkkkmJjnNKKKKjNMlllLMnpJjLLkkjPjnLMJ%kkknLMkjk%%lmJNLjJLJ%jn%Ljn%mJ
719cQMKj%lp%JJMjlkLKlkLLjmjJNKlnKLmNNMJ%mJJ0lpq%Lnl%J3PlmmKLM%np%%mk%LL%km%l
789cLL%MJjLNJmJkm%LMmmKJJM%jpkOJlJMloJJ%lJNjnJjjj%jKJ0jlmmMJ1JjJ%ppmLOJJM%km
859GlmkNN%jJjkplLJLN%kkKLkJ%%ojJj%QLnkKkm%MMKmlkLLNLnommLOMOllKmp%JLL%oKOKKJ
931A4klkljKmJJOKJmo%NMkmj%JM%KlpNKoLQjkmkLMkmnMLkm%LKKjlk%j%PnlPJln%%JK%KMjm
1002DOKn%%ojjj%kKKLkkJJjKOnkOjM%jjnmKjkJJJJl%JmmKJJLOjmJLljM%NJjllONkmjjl%Jl
1073ALQ%%Nl%ln%j%J%jnjJMJk%LMJ%j%lm%JJjKKnj%jmKONmlL%lkJkJO%njLjl%jNLjkjMMlq
1144@kMMjJmlJjjjkLQNJkj%kJJnKJ%%mj%lNMkkKJjnjOLKnlLkLknmKJ%JKKljL%%LlkjKJkj%
1215@%JjjjJMPmjKlm%%%%MNl%JPkoLL%klojNKkjJlkJ%%KJlj%JjokL%LMjJJjNLlJJnnlMKmk
1286dPRNmomJNk%llK%MNjnj%JmoLKjLQKljJnkjk%JjJL%JKJ%JnjJmKjj%NM%kjllJ%OjlkkJm
1357dJOKlkKLKlKKJlkkKNKJjjkl%m%JKLjKjkmKJjjkKjOMJJmnmMNJ%KmokKRLkpmLN%lk%J%m
1428AjMLkkLjlkkKMJkMK%pjjJjj%KL%kj%jnJJL%%jJKJkkmLQNklnj%JjLKKKlpkJKLKKoJNln
1499akjmkQNRKnJKopoLNN%njJlJJNJJLKjnkjJKJJkmmK%LJKllKLJkKJjK%kOOj3nJKknmNOkJ
1569BPNjjlnkklJJJjJLLJnkKKN%%klkLlnn%MMKLmj%MKj%KLjklJKMj%KkmomJKJ%%k%NJK%nk
1640ajKJ%NMn%QjjpokjKLMMKKjjljkjj%JMJKl%jmkjN%JJJmojOlpkMKLJ%MJnJNkmllMMPlJN
1711A2okLJk%jJj%NjJ%klomJLjkJKKMMjL%k%JKkljkllJ%JLlJKnMQjkljJKJll%kJJKJ%kJKK
1781GnlKLMl%KKlolJK%KLJ%ljkllMKN%mKM%lK%ljKm%kjNLMJlmk%KNJmllKMJj%%jJjlk%%kl
1852fLL%LKmJJljjKKMK%JjKLkjjk%l%JlmljJJKM%jKK%m%Kjlj%mjRMkmJOKKjoj%%njLLLnj%
1923@JjLO%kkMK%nnKKjNJmJmjMjjn%M%LmkNNMjmkkjLLmn%KJjmkLkMKj%LnjMLkn%JLJ%nn%N
1994@LJMJKLkj1JK%k%knNjkNKJKjkKJ%nKK%lJJJMKj%JLKJkroKj%OmlmmP%JNJknkKLKoJkqN
2064eKJN%lKKOLlmknj%MPKokLjmj%jJKjLmJLjjKk%JL%mkjJMMkLKjK%p%MJjk%jk%MLnjPlkm
2135CjOLlkJlk%PLllnmJjjOM%mkLKMJmj%%no%PKJLnlKKjjKkKJjMJ%jJomlkPNKJJJkkJ%l%k
2206Bkjl%LmjMKLjMNmpJJoLKjOKKLmmjm%%%O%k%kll%NMjjLmnLQKkjjllkL%%klLNKjljRKjm
2277Gpl%LL%qnNQkmLK%jjmMMlkKkjlNMKMLkojJjm%JjjJjjlKNlklKOO%kjJ%kjjKljMPMpokK
2348B%JKjlj%Kkj%%j%N%%Kj%jlojkJNLKMKjjKm%j%KlkJ%KMKjjnJOKkojJMLjqj%JK%JJJKJM
2419A3kon%KjNPlj1jMJMLk%mljKLjKLJOKqo%ljlJKjKJ%MNJLK%kjnLNJmn%JK%KJJjlpnmmPK
2488AkjKM%kkkNKjkJjlk%%%jJjNPLM%mnJKjmlLLolKMK%M%jJlj%m%jJOMLmqmkjMLOKjk%koj
2559aJ%LMJlm%l%KKN%kJ%njMMKM%ppmLMkjkJKKJJjjKmjJLL%lkjKjkKk%MJKLkmj%qlNLJkkO
2630CknM%jLKk%LLJklK%jkljJNLKJMmpmJM%okN%%Mjn%JMLKKjo%KljMmlNjLknjMLkmjjjMML
2701HMKjmoOKkn%k%KkkM%Kmk%kK%MNmljJKMJnpkKNKnjKkJM%jkJ%KjLMlLkjjmJKLjKkKJmlk
2772@%mnKMKNjmJKJMMKlmmJ%OKmk%JjJkkk%%NMM%plKJkklkMKkLj%%lKkLLjOLjrmlL%%JN%%
2843FKk%LnojJlkpKPLjjNjLNJlk%lmjKJloJRM%%%KJlkJ%JkL%mjlJlkKLKK%JN%kOJoml%mlO
2914aKKKnlLkmlNJMMNQLnqj%jlqJMLMMmmmJj%NNMljLJ%MnqkkLJjkjL%KjmKjKLLJjjjkmkjl
2985eMl%KKJMKp%KJLKpmLNkrkQKOLKLjnkprJkMNM%mk%Kll%LPLpmNJlLL%lJ%JKlkNkkmmMK%
3056@NlLNJ%kk%kk%lklKNkmJL%m%Ojj%%LkJMkjkjJj%K%JLLmlJLlkML%ookJNMMmjlo%NJnKL
3127@%j%kLLJLJkmJJJjjJjJKPJkmqmkKJJLj%%%%%jm%NJJL%%JoJNKlk%jNKK%lkkmjLjJJJMK
3198A0mKKqljJJN%L%jLjlk%jMJk%pllNN%NjlkjLJllKLMJ%KnokllJLM%kj%L%%%jjkJJJLLlk
3268@j0lNMOJkj%MNLmJjmJ%KJj%Klm%OKjJJ%lko%kJLKljjkj%K%jKLklJ%JMLqjNK%jMJmmKJ
3338ClMNJjojjJJj%kMOpkMmm%%KMlkPMm%jJJllJNLnjkJKk%J%oj%MkJ%lLJMj%kj%jLMmlLL%
3409EnK%jKlKK%KnJ%kmMRjmomLMK%kjJJLlkkK%JLkjKnkJknMM%jKJj%MKkJ%Jmlm%JLKm%MJ%
3480A%LjlJKJ%nmLN%OmrkjNMKklnKjjOjJLjjjknlLJKJLMLojLnlkLNjkJJJJjjkJO%%Knp%PJ
3551CkqlKkkMQMmkKJlKKk%JJ%Kjkj%JJlmKKMj%%JJkknMj%K%kLjJK%Lm%kplJMJL%kJKmjNMJ
3622EmoKL%%JLkJlkKN%jJll%LjjLLLJlk%jJ%mkk%lMKJL%jljlJ%JLMLkoljNNkjmoKMJ0Mqpo
3692hkjJQJmLKKjkLNLkn%NjkJkLjlLMlno%LJMKll%%%nNJ1KkojJjj%L%KjkJnlKLjk%kmJJM%
3762@nmRKklKMK%mmkLmJKLQJnkk%%JONLkqmJJlKjm%LKKJk%n%MJJkllK%kML%kj%%jJLmnJKm
3833gJRLnjmLJ%Kj%Jk%%LJjk%KJjjk%J%%Kjl%mLJ%k%%j%lJPOLjnl%J%j%JKjJKK%mmLJJLJn
3904DmJ%KKNkjlmmkNJMJjNJnlLjjlkKNMKJkJR%nmn%jmmjJlL%kMLkkmjJLL%kmlOJ0mkOJkoJ
3974AknKLK%jkJljPJ0JmnlK%JLjnjKk%Kkm%jLKKLkn%Kl%mOJjljNJjk%j%MOmmJKKkj%lKJkJ
4044@%mmkPPKkjj%L%m%OjlMKmnkK%o%jlMPM%Mk%k%Jjl%LljjLJ%JlnlLL%%jjjkNMkkj%KLm%
4115@kmKkjO%jJlmOO%knKJ%kjJkkPJ%PkpKnj0MQKLJ0%lnplMOK%%lqJLlmjMMKJj%JMoqLMJL
4184EJJL%%kmn%KKMPMokmlmJKkmJNKKMj%jjl%mkkl%KLLJm%KLMmOMpo%KOJomkMRJkKlJNlmk
4255EnlJJnnMOOJjn%JlljL%LL%%lmKK%pOQJnpkJKK%%%%kJKJJ%kJjp%MKJo%OOnoNMLMno%%%
4326@nljNjlJj%LLK%J%lLJ%Jj%llKJmLPllKkkJLjKOklNJLkom%mmNOJjkjMjlMl%kJJ%%jklj
4397fkOP%j%k%pjMKKKloJKKOK%onLOll%%JMkqjNLNKljlj%kmJJKm%O%llLJL%kkK%jMMjLkJK
4468A0mJJkKjKJmlkLKjnJjmmLNKlm%JLKL%mm%LJ%%%JKM%m%JJmm%JLmjKjJK%kK%lllLJlJNM
4538B%pkMLJJJKKKjqlljMKl%KKk%Lj%LLJ%opjkJj%%MQMj%mlkqKPKLMkomjO%jJkJlklLjjkJ
4609ijlKOOPJnk%%jmjLjjj%JJKOKljmklNLmnKPJJJk%jKkjMNOKprjMMnnmMJjmJJmJJkkj%PL
4680AjoKMOJpm%LLLjlokML%kKJ0MqjknjjkJMJM%kjkkJkJLjMJkLJ%jMNl%Nk%jpmkjkLkKLMK
4750IknoMJ%J%J%JJJkm%NKojOjn%%jm%N%JLkLP%qqKMkoLJ%%kmlJ1LjjMklJNnj%kjJMMonNM
4820DJJLlj%LJo%ljMQmj0jNj%%%%%JK%jjNJkjlLPnoJM%jK%oLj%kj%%knOOK%LmnML%mJkkL%
4890CJJllkjlKKJjljPMKjnmJNklJ%jNMKjl%JJOmmj%NLjlkJj%jKLnM%okk%%K%kLKl%%%KLKk
4961EKNLmonLLkj%mj%MPjKkjkjLLlmm%JmKMjj%%LKmkjjjljLKKKmjJKk%KkjOKnj%lokL%NKm
5032gKMJJkqjMOKj%mlJklJKKKLJMjomJKLPkk%%lMJ%%LKjnnJKkJ%j%jnl%NMMjkKkLKjLJkkk
5103CnKjlkLL%NllkKjJJLPJlkLmoj%llnJLMNJj%%lj%l%KJKJ%lnJPMljj%JJljK%%K%JKmJJJ
5174BJ%%k%JkklqKNJMJok%NLkKkkjKKMMlokMNl%MkmkkljJkLOln%M%k%LMjJ%jKKmnMQKnmlJ
5245bLjoLL%JjLllK%J%mMNLl%ml%Jj%K%N%nm%jJJk%JjjNJjLL%jkJJ%KpjK%%jklJKLjJLMjl
5316ClLnmLNJkkKLM%nkJKjmnMOJJl%llLKKjjkmjlJLLJk%%OJnkLLmmLMjJllkkKlN%%lJLJjJ
5387aMJmnJjLLJNjk%Jm%JLkjjj%MKOpqnmLMJkKJMLkkrkPMkJKjj%%J%MLLmlmJNLljLJm%Llm
5458@J%Jlml%JjLM%jKOPmnkjkjmjJJLlLPlo%%KJJ%%J%jnLKLlj%jKKnkLMJmjKLKJjlJknKOm
5529@jKJmKOkkJkj%%j%%NJjKLomkjKNNmkmoKORKjnlloJJLKJjkK%j%kNLmklK%KKLnn%l%lOL
5600boKj%NL%jqkkJLMKKJmlLjJ%jLLLlmkM%%nlNKKjlKKkkjM%Jj%KL%pkLJjLK%%kjLmm%JLl
5671ckJjMjJJ%JJjJ%%noNLKKK%lljLQmrkjJJN%k%j%kJ%LK%k%JkjLklJjNNmlO%m%Lk%LJljj
5742@MJjjlJnJK%Jl%jKjkjNKJlJLKllKLljJmoJMO%kjlJMjJlmj%L%jkJJJjnJPNMK%k%mj1KQ
5812BNjlK%jljJJMk%jkMjrlLJJKj%klljOL%%JLMkj0pPO%k%knlP%KLkjLNlljlkMM%%pJJpJP
5882cL%opLNn%QLj%ml%ljLKljlKJ%NNNjn%J%klmJlnKQJk%L%mMJK%OJnlKjnlnJO%JMkjLPk%
5953CJp%MKJ%m%%jkKJ%%Mm%%LKlmL%oJJlMJ%LJknlKMjK%j%k%kJKnMNLnjM%lmJMMlnlJklLP
6024@KjmjkkMM%nlk%LKJmkJNlkKJKjkmLKLMK%Knkjk%KJLLkjKOklljPMmm%llJk%KJKL%mKLJ
6095FLj%jokJ%%knKPJmmjLL%LLkplkjJNJj%%JkJKjKj%%JjjJjJ%%JNKkjmol%MNjKLmlJJ%oM
6166cMkJKJ%kmkJMlpJQNj%klLNKJmn%%%%k%KK%ljK%m%NjjjmklPMMJjkpJPlmjNM%L%MLnrKK
6237Djl%kJKkklKKjLLjpoNPjlNKmkk%jLOjonjNkjJNjkL%kjMjJjqjO%jMLJkjnkK%kjOLjjk%
6308cL%lkK%jK%%%JjJLooK%KMKlL%mnkNLJ%KjLLJkn%Mjj%JKNprkOPMlnlLlkNMm%%%nmKKlj
6379iKnjMNLJKjkKLkmlnKQJ%l%%kjjJNKKml%jjJ%nlLPKlkmLLKjk%Ln%KkMLjp%LJJkLjK%nL
6450b%jjMKMKomLOjkkkmkKJ%jMLNnokKjl%KKKmjMKjlMJjolKLk%JmkKQ%lmlkQLKJ%jjk%%l%
6521fKKj%mlQKJKj%JKlL%mN%krkL%MJjl%n%M%ljPJjk%LMl%%LKjljJOKlklknlKJmljLOKjll
6592iJjkLLLJJJjK%k%%jJ%%kLOKnp%MJnkNJjkKLmlJLLLomKKk%KjkMKkjnJKLJNkkkj%mpLNj
6663d%kjjjJMMOJ%jjlkKk%KLJ%k%kkKjkjjL%%kk%K%%jL%%JjJJ%%LjNlmOJrmMNLlqnONKjko
6734dmL%jkLK%JlkQMnljLnkOLKjmK%o%KK%mJMKlK%mM%%nJknJK%JOKqoJLRLJkjOKonkjKl%L
6805cJjJKLmjJNKjlkkmKK%%%nkJjlMMNj%jJMl%jl%Lj%JkkKkm%JNN%lkK%NKplK%lJjljJK%N
6876@klK%KlljKMKkJKllMKJkkjJj%NnoJjKjjLMN%m%JLk%Lmmj%L%%KMkmKMLjoj0jM%LjlKMM
6946BkjJ%Jjjnl%MJKjLLkljkjnK%LmLOJ%JomKOJlllKjNkojLJ%LM%O%%LlklpKKkK%lnJ%jMk
7017il%LjJkLMKj%JKjKJ%Kjl%%knklJJJKj%OPjmlmJJ%JMJjlnKONMlnmkjOJKMjmLNojloLLK
7088B%jn%%LJkLklLMml%j%%K%mkjKJKMLJK%nnkjl%K%jqMJ0PmnNK%%KlnmkLJP%l%mnKJKMN%
7158BkkmlkKOkJMjrl%JKJ0J%knk%OJJlnjkJ0Plnn%KLmKKkJ%KJMLojmKLKll%k%kK%%JKjkKJ
7227bJJkjmnK%jM%kMNJjnLPJkm%%%%%%MjlkmmKOjLlkNJkJLlnN%omLQJkkJKMkq%%njKJKLLn
7298eoKMJk%N%jkKJmLjl%lKL%k%OjojKj%jJJJNJN%mjj%klJlJjj%lJkJNJ%JKKJ%km%NlmLMJ
7369Ajn%%jLooJONjj%%Km%Oj%JJjJlKMloKLL%lklmKljJJLkjMKJJ%%jjl%MjKJJ%%KKpkPk%L
7440Ckk%jjkkJLjJLJJ%llK%KKJkJKjJJmMJJJnlJM%jmnlMMLLmn%pjKPMl%Kjll%KMJmo%NNJO
7511HKqpLKj%moJMJLKl%jkLjmollLOjPLKNJlk%JlJlqNOmjKL%okKJJ%LLMomjkLJ%nJJKkk%J
7582gnjLJJjkmJMKl%J%lJPQJmjnlKOMLooKKjJlLK%KjKnlJkjjmjkKJ2Mll%ljjKJjNJjmjljK
7652hlnmNQM%kL%jkJMKkjkJKLjlnJLLMnJjm%j%Jn%jJLJKlL%pmNjjKJJM%lm%k%KLNK%lmnJL
7723hLLKN%lk%%%%K%kjmkLKm%jLjjjlJKLMmk%K%mkJJkLjJLk%ML%KlmkLjkMjJJJ%k%K%j0JL
7793fjJNnJNnl%ON%oj%KLmnKKK%%LJmK%kJjl%jnJKJJlLPJknpJMJjKJNJmm%LL%nmjNjlKjj%
7864iLJjJmjRJmKlmlJOMJJNnmLkjjk%JOKjjJMnLL%nkJJ%lnJKJkJ%nlOOjlkLKlL%ljKNLJjm
7935BlJknmKMNjj%K%lmKnnLMkLNJklLN%lkmkKP%k%n%Njk%kjJK%jLKJn%NjJjMKnKkq%k%KNJ
8006b%K%%KmJJjpNMjJooK%KMLMLjo%k%j%l%lj%KLlJJ%JJMmlkONmlKkJk%%lKMKlKKjokllKj
8077a4LPMLjj0kPlkKJ%kLJl%LklKJMKjNJKmjLJlk%jqjQ%%omMKkomNOL%KKkmKj%K%%mlknLO
8146fJJkljQJ%JKLklj%J%%%jjLKKjmKMPjj1lj%jjONjlnkMkJN%ljlkKKJkLJoJMjlJ%lljMJ%
8216eN%JMklJ%%kKjJKKkl%%jLKloKkLJJMm%nljLJlklJjOJnmLMjKNK%knmjjKKMlkJLj%J%Jm
8287ijJLLmlRJjjK%llKjJLkLJml%OJolMMjm%JKopMOM%kmK%%K%Jjm%JJJJJK%L%l%n%%L%kJL
8358@NLnpljkJKlMNLjkmJMMjpmLKkjMkkJ%LKLkll%KjjMklm%PloLLJj%JKJMMkLMmpjkjMKjj
8429@%kLJ%LKnJjjLm%kK%jljKlJLjN%%%kk%jljJkjMkLkkMloMKKlKOroONlK%MLojKm%LMN%n
8500@kJJj%JoKJkLMjnmjkjNJlJLLkpPMrmLMOOjlk%jkk%j%kMJJLNJjlkJk%jkjnkJlKJOMJj%
8571@LKjmnLKkJJNJmklomLOjmK%LNJknLK%lljLMkkM%JjkkjLj%%jMmn%KjKMK%jllR%m%lkKK
8642c%JmJMo%%MjkL%jkkmkMNMKjl%%J%MJjKN%ponKPJj%lL%jJKJomKkk%KNMJj%kmJL%oKKKj
8713a%lJJkkkkJmKMMNlnp%KPJj%jM%%JKk%%pKMJJknJKlljkKKJK%j%jLLJnKLkJlMKjkJlmkk
8784a1JKNJjLkllmMLjnj%KLlJNjkmkMLkjK%jN%jk%jKLmljkjLMNJpjLkLOLmkjjl%%JjnJKjl
8854a2KNMlJM%kpkJMkoLOKmKkmNKkkLlljkJKLokMK%%kLOKk%kkkjjlkKPLJk%kMKl%kKOjqkK
8924fNKlkJkN%m%%pKJLN%m%N%jo%OkpjnkOJ1Olkkl%LjjLlnJKNllMjlkKLlK%kkl%nJKLKJKk
8994gmKjj%kQKkMmjJk%mkLN%%N%KJ%l%jl%MJlJJlkL%%Mkj%mMNm%%l%LJjj%mkOljjlLKm%kK
9065hLjlJLjmLM%nlo%OLKLLjJ%ljLjljjJNJlkJ%MLkmjjkLN%monljNOJmKKKlkKLk%jlj%KML
9136bnkKJj%%LlmNOjmmk%M%jLMJ%%%L%klljpkLL%%Lkj0lRNm%LkjK%%KMLJn%JjkpnKL%KKJL
9206ekmQLoJ%lmjJMK%KMNKmqljMkj%jKj%%LLkjkmjMNl%MK%%%JkklOjJJj%jJ%JJk%JnlmmLL
9277i%kPOjmkjll%PNnnkKQlj%KJllkn%PKmJ%JJ%lj%NL%KKnj%LkKkojKjLOKMkllnM%%jkLJk
9348fjm%ML%KKjllJJklJK%KKJjJ%%KLJj%k%klJK%JKJ%ljmjJL%KlkNLlkJK%%j%r%MLJ%oqJP
9419gJ%Jkj%M%%LMM%mllK%%kjJJ%nlMO%ooK%NN%%jjjjnjKlKkNLnjL%%JjLP%jKlmJjkKJJJl
9490bJLKKmojLmjl%JNkJMOnqkP%llJlJ%MJnKjjkKM%jLM%mlpj%NOKkK%okO%jNJjpkJ%jLkj%
9561ikJjNK%MJljJ%jmKKljOKJKJnlk%MKom%Mjo%OlkONlJKj%L%nk%onJLNOMLmkjlnlNJomPM
9632ekJMlkOjknlJKm%OLKjJMLlkMjonpLOJmm%LKM%%j%lmLLn%NNOmomo%OJkNNmjMJl%lklkl
9703a6LJjKJOKmpNM%JmJMoo%Lj%LKKMkjJLkJKJkkmnJMmMLKJn%%kkmNJ0%pjknjJPMjk%JM%l
9772cJJJkkKlmjOM%MkllnJMJkljlkjkNPJmL%l%JMknkj%KKKjJ%n%JkJ%jJNMMJkklLK%kmlJK
9843fLMjmjJ%jN%knnKM%kjkjK%pnMRQkomKKlKKLMJjlKnnJOJlKL%JjkpJMljPJn%%JjljJjJJ
9914iJJMJnllKkKNLKJlnKOkkLJpnLJj%j%j%%%P%mKJKjpjPJjKnmJJJPKLJnlMOkmkJlqkKMlj
9985a2O%J%kmKKjlKKNjpjLJj%j%K%JJ%jLJlJkkKj%MOKnp%jlKRnpkKMkMKLJNjlJ%lkO%omJM
10055bjlk%K%MJmNJollJPKnjK%MJKLn%joJKmkLMkkOMJljKJnJJjkkJMKjjljJM%jJmJkqjjLO
10125eKL%lKkklmLKJkOJjJKjlkl%MJ%kkNJnk%KkMMlmMLLpnKl%LOklJmJkljLLOJjjKjm%LJK
10195@%lkJJLklJ%jMKj%JOlojjKmkKjLloLN%llJNL%%K%lpoKKjLQKlLMljjK%%%nnlmkMJ%kn
10265b0OOjnMKM%mjjLJ%lkojPL%kKNL%m%qjLKO%kJKkKjJloJNjLJnqlOKjKjkNJ%NKmp%Mjkj
10334ijlKJlkNMKj%MjlJKKjJjk%Jkll%%JKLKmj%%LklkjLKKKmnj%JLPjljQjkjK%o%NJkjMjl
10404dmkMJl%M%mjJJMjlkMNpm%MLjnJjjj%jmJPOlnjL%KNJJlol%jLjjkJMOLol%mJNNNkojRN
10474HpnjmjOMmljMJkJnjMKKLklJkJLjk%JL%onNNln%JJ%jMj%NolJLMKjlKJkKmo%jKKjl%Qj
10544djN%l%lllLJkJ%L%%MJ%M%njJomLlNMljoJJKLkLJkjJJkpJL%KLomKJlJNJLJlkOmkMKkl
10614hLj%JKlolLKJLMJj%KM%ojlljjOJ%%kkJojOMMkjKljJm%JLJmpJLJl%MMLjkknnJMJj%NO
10684@jnpJPJjlMll%o%JJjjQQKjKKppjNJqqlNKKLJ%mJjKLJ%%j%jjjLKmKPjnkNJLmpmlJKJR
10754fKjNKLJolL%njJoLLm%NljK%kkjMJlKJjjKjjKMjmMlKM%okL%J%nLKj%ooJLMJNMjojNJk
10824cml%%LJkkNJlkJ%KKkklJ%pLPKNl%kj0jJJLkKLLj%NonKlLP%JmjJ%%MK%JkKkpjKK%nkJ
10893a1L%mnNMkoKKM%%kkkjjKLjLKnmLOKK%lLOl%llNJJjnj%JnkMjLMJkKKL%%lOnmnjLljLJ
10962ejNNjj%jnlNJmn%MKjKL%%Kj%JmomMlm%jPL%%mlKKMln%JJKJLJk%jnNMqmj%kNRkkjK%N
11032bLLmkKKjjkklKJm%OJomjLl%JQJqol%MJkKNJ1Kkj%jj0pJKNOkn%%LjLJj%kjjLJKKKjll
11100fllJKMj%KLKKk%jll%lklN%JJKj%LMKllkmLMLJjJjjjkjmjOKnkJLKmkJ%JLLOmknjJnJN
11170dJL%n%jjjlJjjNN%jLL%kk%oKMllll%JkoLQN%JJkpoKJK%k%JklMOj%KK%LklKJkmm%LNM
11240bll%Kj%QNlnJjJL%n%lo%JjjN%N%KkpjMK%%KjljJKKPJJJmj%lJKkllMKqkLMjl%jKLjM%
11310@llJLK%noJKnlJJJMjMM%KkoN%qnKKkJOL%%m%NM%kkjnkNKklLLjnJLjlpkjMJj%JM%kmm
11380b0jMNLNjk%kJMLjl%%mlNKNOKnj0kjJLMJklLLj%J%nlMLlM%lJKJjnk%P%klj%JM%kjjkJ
11448fLnnKLLJkJLkm%%KKKm%jlPL%Mjnll%Lkm%%jOLmPJpllLklKMJJnjNJnKKLJmnjkjMKLKK
11518ckjjjLklkK%LMmjnlNLJKLll%JkM%LPkmk%Jm%k%MLjjLMjm%JK%k%%omkLl%K%jLll%lKQ
11588gl%KkNJk%jKkjLKKljj%KKJkjlllJLJjJJkrlLLKJjJ%JKljLMMqkKKllMKnkLLKnoPNL%%
11658cjoJjLPjlM%klrlLPNKJ%kljk%LlkKNKmj%LKjJ%%lj%l%KknmkMNKKJknkJJLK%JjJK%Lk
11728bnNJnlJJMKkmkj%jjJJJK%lJkKmnKLLNkJOkpl%MOjjMnojMLKjM%k%knjMnJMlJJ%jJkKj
11798hMJk%l%JokK%LKK%jnlNOJljJ%jlJLlKNMlkKkmJmMlJ%kLJm%OKJjmkjJKkj%JNllJJ%Mk
11868el%%LlKKnjPJnkJKJKkojPN%%mnjKjkkJ%MMJjmKMjJjmlKKjj%Kjl%kkjJKJL%mLJJ%J%M
11938bKjqlKJok%LNK%JN%nJLjJ%JknnNJnKK%m%NJ%KJjkllM%JKpmKL%LO%mLLjjlnn%KJMKom
12008a6mkORJm%jl%JJljLNLmJnOLJ%ljOKklkNkol%JlLJ0KjJ%kmmmKLkklJ%JkKkLPJJKljj%
12076fM%jJ%kMjmJjj%%JJmKJJJK%jKJkJKkjlkMMljkn%KL%mJMlp%%KjLkjjOJjkK%mlNKkLkj
12146iLM%Jlm%%kjOLLmnjklKPKkjlkkLMJk%LJjLklmjMKllL%Jjj%k%LJj%kL%nlLJkONKjmkn
12216a2%LjjM%l%OMjjjMjkKjJmjLlj%JkKJkkjOklKMkolJNKknnPLl%%kJMN%jJlmMlJM%jjKM
12285AJk%mk%kMMjjkqlKMLkjKjLKLklmJKMKlLLlnjLKjmjMJ%JKjLk%jlk%J%l%NKLK%jmnJJK
12355aLjll%MkkJKKkmllLQ%nj%LJk%kL%KJmjKKKjJ%kkMMljk%kmkKJJLK%l%JkmkKj%KJLKKj
12425anpLNK%JK%%kllnMQ%mlnJKOMjJJ%KlkjllLM%%LljljL%J%mmj%%%LOL%km%MMJjk%olNL
12495aljLJJ%mKKm%LLjjNklKmJjkK%jJKK%kkkoJQ%J%%J%llmlNM%KK%onNLMM%%JmjkkK%jKM
12565ELqkNjjKjl%Ljj%%MNnjJ%%J%n%lj%KKJLj%l%Jk%KkJLLJ%%kJkomMQP%ml%%KKjnmJ%jK
12635BKJlLM%JllkKNNJkkjmoLMkjJJ%ljlnMNLjlJl%KM%k%%jk%KJKjm%LL%JJ%Llojk%Kk%KM
12705FL%olJNKLM%%lKlkMJkl%%jkjJ%JpnPNlKLKkoKjLLmk%QkkK%JKJK%lmmLM%%%k%jkKLmj
12775GKJNMjnkmJmk%J%LNKL%mjLKkm%k%JJMKlooLM%lJLkjMM%lJLjkJLMkkJNKlkKJknlojMJ
12845A0JjJJKJKJlkJ%lJlKJ%KN%%JMkl%J%LJlmJjnjmKM%kjJLKKj%LkmjJLlmNJJMjljJJjKJ
12914B0l%%J%Jk%JLNkkmLOKkmjj%mJNljNjmmjJKMkkJKlmJNkjJ%KLKjmKJ%nJkj%jlMOKNkk%
12983B4%%KlmNjlkJLMK%njjkL%MKMjpnLL%jLPnlJJjl%KlLLj%llJ%KLj%k%jjLjjJk%L%%%kj
13052B3kKJkLJklKNJJ%KKmklkNKJkkj%%MKKnlLL%mJLklKM%kKJ%%ljKKL%ml%KLJmJ%%kkKl%
13121B8KkjKMkKjl%jMKKjljjJLl%%nlkKNN%jJ%lKLkJJjjjJ%mJLJJKkKMkojLKJJ%jjKJk%kn
13190C1kKk%MLJ%j%%jJ%
13204C6
##PAGE=	N=2
##DATATABLE=	(X++(I..I)), XYDATA
-52330C7kmkJkJlkk%%mLM%Kj%l%onJkKmMKLkKQKj0j0%OLjLjnkKJ%qmkjk%P%KJlLKmn%lLJ%
-52264AkqKKkmlL%mJkNMomjMOOKoj0%LjmjMQkrkjjjpnOPl%LKKkjkJKklnlLKMolk%M%KMjlm
-52196c3kokmjLQJqkJkMK%oJQKmll%omkLLjn%QJjJ%JlmlKMLmml%JOjlPLpj%onmllJLLQLLp
-52128f2r%mKLk%nMQklkp%LolKLKlopKMK%jNK%ojklmjKOKNopLJJ%kj%RloLlKLjL%lmlLj%N
-52060h9mpKmokQKpj0olKJ0MJOJJlnMkpO%qPONojnKJnqKO%rrPJ0LmJLmpoK%mMKn%L%nJ%j1
-51996a40qJ2J1Km%jLKolNJprjKlMJKnjjjkPM%MlmjkLLpJ%llL%MkPKnnqMMkLj%PKppmlNPj
-51931a45%omKNOLrj1JJjljkKLo%PmlQjJmojJLJlPKJ%kMlmMMkj2o%POLj0mKjlKm%KJLKm%m
-51867a75jjnL%%MLnlMNkj0lP%j3rOMjqjMRJ1LNnonljkmQJ2lj5m%LRJpJjnJlj1JKjMJKn%O
-51806a99Nkmm%kJO%%%MMnjlJJOOJjnrmm%JOKJLllkMoj3KQJPKj2koljPPoJlj0oKJ0OjjJKk
-51743b15mlPPJJ0Qnj0kkoJ1Rlrj6lRKKJoj1jRjkORj1j0pM%NjrkJ0J2MKLmpKLoj%pJMnj2l
-51686b43M%RMPQmpKOLrqlLMRMnpoJ0mr%%%nkPMJp%KllljLorkl%JLKO%N%LljKLK%kqnKlQK
-51620b42jKMK%n%kjPlpNmkJ0j%%llJKJkomKKKKl%LMkpkJm%nmNQ%lKMjjjLLjmkjjJ1mjPnm
-51555b49%lK%lJ%J%npnJ3J3kj1lNNkmJkJLnKQJnNMonooL%j3kkLNKNJOorkMJ4Rj0lkoJQko
-51494b66lKJmNnpMJ2Nlj0%PNjmmmopNJ3JlOjlloM%oJLPJjOqjJ1Jj1nRMqjnKMlJmmkNJljM
-51432b73QJrmMLOQj1mNMmr%PPJkr%jj%lnJL%OOJj0%JnLP%JprkKoJLMLJ%kjJ1Lj%Lpj0nQO
-51369b72ln%PmkOKjpnKM%nokm%NNKrmjJMJ0QMMMlpoKJolNmjOLlnn%QKkl%N%%omMOmokjMK
-51303b85jnmOMLjrlMkLJ0LjPLj0%J%kmJJLLRNrj3rQ%pnnN%JmmMNOLrJMj1pNLkkPkJJk%LK
-51240b93KkKOJ1Oj0MOLlj0mlkml%JolNmmOPknJQQKmqKQjkJNNlnnljMJnoMNKpNJ0mpQ%%mQ
-51177b77jJJooKJ1Lj5ojNJ1Knkj%jL%KJj0LMmjklm%ML%JnkP%k%k%MjpJPMj3n%LjKMNLj1j
-51116b98jLlOKl%kQQNJlLPjj8j2OLO%poJPknj3jMJ2kpjpOJ1l%%KmMRN%qrl%MkMJ0koolKO
-51055b93NJ0Kojnm%ljJOMJOj3oJKPLKKpJlrqlJPKj%JkLkPjm%ljkkJPJkJKKJNnmNJoJRLor
-50990b99oJkNk%%kJJ2Oj1Jjlkj%JPkjPkjKpmmMJ3Knj3jMlNRLllpKJ4Mqj4nJJ0J0lljqlKJ
-50931c03jlJKN%LLJjolRLpMjL%%MlmoMPR%rlNroNO%nj0KjkQQMmonpjnNLJMomOQJLNKmMMn
-50865b88ljjOJnkjqkMRJ%mLNkr%MOLj0q%NKPMMjllj%O%j4j1lM%qMKKkrjJLRJkjKJLjKOm%
-50801b98mQRJolOjljlK%mmoQ%pLJQLmpokQOjmppLPJ1NPMqj0oPOlmjJ0OjopmJNKkMRmlmmN
-50737b90klqjJmOKKQJ1oj0n%jLKMjkj1nLjNjM%jkRNmjnLnPMK%rQNKKnlJrMLJ%nKlqONOOJ
-50673b78j2poJNJjKkkqoNJ1ML%j0oNk%J1KNnnMkj1nQnnjKNjjJ1J3kmmp%%j%KMjkmlMNqlK
-50613c05lRJ3nqj2J0RJM%omljLkKPLjJlmknM%jMMKMqmpj%JlMM%LOrj7nLJ0LOjJLNmrjj0J
-50552c14MJ1L%jpj%oQOoRN%kloqLOJjkmMRlK%jnJMLlPjMnmKLJrj3KOlq%NJ0jJ%kJ%rMMJK
-50488b96onPNlkOMllJOr%J1MrjrpjJ0MmJJKmookPMNpkM%%kNknM%MOjJ1%J%j1j5kKMjnlk%
-50426c15LLKN%o%J1%LMJJljqlLJkRMjmokJKQPmj0mjkMOkLMllnoqMQ%llmql%NLMMNJlkJ0J2
-50362b84mmrjllJ0QqLLlnjPjmNlMmjKk%L%njKllLqnMQLLmpmNLnJJJKMrkNKmoNOQJkmOJo%
-50296b99LkpkOQnloMJ1Jl%kmNOjn%lpnMnLMkNMqlomJ0L%KQM%j%pljj%KMPnrKj%JmPJ2lo%
-50232b97JkJNklmkJPKMqj0KmmKKOJ1lrJOjj1ljLLrpPNKPLoMoj4jNjOLm%OkMOOomLkNlnjJ
-50169c05Mmj%kOmj0OQmkP%KNJ%mlpnjJ%kLJKLkplLOLPMmjJqmQjKJ0Np%KL%knlJklmOQn%L
-50104b94j2lQPlpjjPR%JkKnlmnJLORmrqKMpjjkjnjQMPmJOkn%PPLj0KKmjljokMlJOJ0mj1O
-50041c02kmNMoj0lKJ0kj2NLNKokJQlmmLklQMRjn%kpRPmlMrrOMRorrRJ2JJklj0NJ1nMLnoj
-49980c07KLN%jlKqkJKM%okOMJ1Jj0n%OmolljRlpKR%k%jqJ4%j0jKNllmMKj0LMLLNJmpQNKJ
-49918b95lljmjOPloj0jLJQNqnMNNkmjN%pjMRJj0kom%jPKrrNJ0J3qj4LKjjJ7J2prljqOKqj
-49858c15JJ3JkklpoNn%LNJ4KKj%lkknprkJ4O%KKKJJMm%jqQNm%JjPoojl%MploMJ2j%l%%JM
-49795c01Llkl%M%nOOmMKrlk%jMkpmjmkOJKojMLJl%PMPNlpnMJJNKlmm%JJkPM%nljo%%JnmO
-49728c13RKjKkjKN%mrkO%K%LKpjLl%mJQNmj5LMLLnmkpLLLqJPKjnJ1ROmj3j6JJ5JJjj2kJJ
-49667c18J0LkRNjornnj1JJ1J1lKQOkpnoQP%rnkjPMKknjLJ1PnKJ0j0lJ%j1lQNoqpjkRJ2J1
-49610b88j0oNnlKJ3LlKj2qQlml%%LKJJLlmo%J0jljKKnkR%%PmljL%%klJklKQlmNkLJlmLjl
-49547c09%JKmKqpPLkLJKKNKjnJMqpQL%KlmQmmO%jmjkkNJ1kmJQLPmrNmj3n%KOMJknMLkmn%
-49482c13llNMMLNnkLj0jO%LooRPKmm%qOrqKJ0KrqQOlKMJ%LKMKONnkjllklMJ%R%loqmk%QK
-49417c06lMNkmM%MMnoOpqjkQJ0P%nrnjnmPROooNlkloPOPlj1%MjmKJLMJj0JJ3jnjjooJPNp
-49354c14pLQMkmJRjj0oJ3mnPlokKkJO%roJPJLMnJKpMl%KOKLmj0mlkQLJPRJr%Okjlk%RKnq
-49290c13PP%moj0nppKQPj1J0J1JKlLLNMrqORjpj3klKjMKOOKNkKL%mpjLMkkLrj1kKmLjMQ%
-49229c11kMkpJ%P%JLlklkOJ1pj8mpKJ6PJOLj1oLMMkokKKKmNJr%LMlj1LJ4R%NLj2rj%kKrK
-49169c19ONkqKLJjk%OLN%kqkLJJLOmj1mLLNOOMjnj0j0pjKjJ0KKKomklPJ1pkPMonMOOnrKn
-49107c15pJMkmmORNoK%lLmjkkRjLPlllrpNNPMjpkJ0J3qqMok%njJ4%mOmrj0MM%J7%mkMOj%
-49045b98LjjJlLon%MroPQ%jkqoo%NMJJjKJMkK%LLpMMLoql%kONP%Jj2oOPlnlJQ%JLmkonOj
-48979c14Lj%mNLJmkpJkmMOmKoNQLPjj0lnM%NKMLLJ0Jj5kM%pmllkKJ0KnqmK%JNroM%JOjNN
-48916c09JrpJ0kmMO%kNJnm%kkLQ%n%rj%nJ0PKljPkRLjqj8PJ1llojknMQPLjo%JknKJlomkn
-48853c33PPJRPNllk%mJKljjJ%j0LOjoLjnL%kKMQj2pOMmOJ2pnOJ0RpnKj1oPkm%NJnLMqpN%
-48791c16qMjJNpJ0MJjmJ%n%jMOjjqLJ0kolnMNKmONljJlljKJmnl%nJJLNK%j%jJ0K%pj0JNN
-48728c10jpnPjj0nPQjOlj1J1RjLljlj%ONlnqqJQjOOmmj3JJ5J%JjkopjJ2Pqm%LOmQQ%j0nO
-48668c06kmJpmlRmKRNJPNj4knlqJMkkMNMjpoqPlMMKO%kpj2%OJ%PMml%JnM%KNONJjkmk%%l
-48603c14nlj%NNKJ%jKljkkjj0rJ0K2J2j2mlLPmj0nJKnNMljJj%J2%prJNmKOJ0%%nlmln%LO
-48544c13lNnnJ0jjMkjkk%j%N%pNJkK%oj0mRJ4KKrqNkokLNJ0KPO%lj1qLOJ2Lkj1nKl%Rmqn
-48484c20QlllMJmqNOqpJ2J4lk%%JJLrokojQO%mOmjjlj1NOL%LQNNJnnmojJnnOLOJKJNJqKj
-48420c10%jpnMQmkMkmJMO%rJkj4JOOmmMl%RJqoqkLJ1RMMprlJJl%NNKMqJOjko%lmNQJJJjk
-48355c17PKKjmKjqKOPO%pkJojMkJmnLkQMkjjOqlqJpJkMPMPkj3lNR%MkmppKQ%j%kllN%OKj
-48289c14PN%NnmqJKppNJ3PpnkJmrpOMOPkNLjNl%%r%NNopqnM%ONJ3Oj0j4%RJnrrkNJ7J0jp
-48228c09qpk%MKJ2Rpj1pPKpjJKjpKONjMPopmoKQJmMoooNOJMLRNj7rQJ1KJpmPj1lMMJn%ko
-48166c28NLKJLmjjomlQLJpnj1MQ%jOP%pKQNNlrJKMJ%JnnnmjPKloPOmklkmKLqPOnnmJ0Qjj
-48101c20MMN%kkJpj1mMKPMln%NjNkjnmOMMJpkLOlmk%jlLjmLkooKNloPPMKPnoJOLnnj2JNK
-48036c27KORJLjJkK%kpKnj6K%jLLO%PlljmKKPL%joJllJ2Mj0rqKJ1PjrljOPmlkLJJjmj0jJ1
-47974c24PJj0MJj1rMKjLKlMlMLLOKMjLOkj2j2Kl%L%qPJ1KKNkj4pj0%MoJ2J5Oj2j4mLNMMm
-47918c28qJkJjQJ5JoqojOPnpKQMjLjJjKonKjKKk%%L%ljLMj3jPkJrJKKRNjjqMLlnOQmL%j4
-47854c28mOJ0LpLlqokOMNmj1%MPJkMkmolJ2J3Rjj3J%nqpNJ5KlMJj1nKNJMLoopJPLjKJMLl
-47794c15%o%krkPRNmpm%PkJ%jpJONroJ5J2mnnnJOmj2kOPj1qkMLPj%J3RMmjlKk%l%KnKLKk
-47732c14JMkopmjJ0%j2jOJqmkkMnPJ2kj0mMLPP%%%o%k%MKJJLlknrnlJ1kJPnjKJjMNloJL%
-47670c25lJkjmJQlOjjQJnKmlJmKKjNjkKLLPOkj0jkjKMpnMJ0Jrqj1lNJ1oj2QJ2LplNkOJ1%
-47610c09lnqkjQLjqmJ0KrKloONkkMN%KlKLJOLqj1%lLKnmPPqLOrrMOonj%OKJJ2lqOMkjLRn
-47546c11oom%QMjrlJkJoKRMn%JjmJjj0oNMjNJJ%l%NKNJKJLkj1jKlJ2jmJmokLqMJ2J4Mrmk
-47484c18MJ3KjKj0j4pKnJMkoKRjn%jkLLjNKKkkNlJ%JOLpkMPNnjkj1ljRM%l%Q%lm%%lmKNl
-47421c18nkNJklJ%JoLRmnOjj0lOLkjnMNJj%%oLmoPJrloJ3J1qj%JLPNoj1oPPn%jj1%L%QJ2
-47360c18J0Knj0JMKnJkLlLJkkoKPLj0MJ0mmooJ1OnLKjkj0j0NPMJmKQLlkJ%nk%JKjKjJMR%
-47300c04OqrjNjj1oJJ1kokjRMlj0nNlkkPKJlMOKmpo%OkJnNL%nK%jQMnknklNOkJJKjkNLJM
-47236c11kjlLm%pnLN%lL%KJ%pj0kKLJmM%lO%P%mlPPKllRnqokLnKJNRppMjm%lnPNkKL%LLK
-47170c16Mmn%j%kMJLljMJp%OL%or%LnmMkNKmKj%J%OKNjmmmJMLJ0lpjkJmlljNMp%KOP%omM
-47104c21L%%MmMjjkqrk%LMkPJJKKMknqNQkJLLMpoqKljJ0kpNMoLOMLJ1Jj2Jnj3lNLqKPkqn
-47041c37NMLjllPlmkK%%PpmONLrj0LP%%MKnKJKQjk%LLon%KLL%j0lmLjmJ0J4oppmMJLJpoo
-46978c46JMLJ1MknmjoJlJLMjMMKOJJKpql%NLPjj%kooRPqnlJPPMjOmk1JP%jooQJ0l%nlnpj
-46914c47%QQkn%KK%OnolMOM%pmKJJJ%lqJ%kKQPQ%njjKPkrKOpJKL%r%LmMJlLRjj0kJJljKJ
-46848c31QJJlKnk%kjjlpkPJ%MKjqLJ6Qkql%j2OJ0JpMK%kj6KMNkojJ%PJ3Kloll%%lpjKQ%J
-46786c30MljjJ%jr%%jk%J1OLj0olOjLJ1qjjqpJ0RKjmJNjkookoJNNJP%mpjmJ0PjMJno%QQK
-46724c18mqmmKjLNJkQ%qqmJLm%RMkjJknJ0L%%%j2mRPMNojK%mqjkJQOlj0lOJ2Lqj3jJ5kJJ
-46663c23rq%LJJK%jMKLnjJkpJ0NJnklllJ0LqnpjNJjjKNpjl%LLJJo%OknmLOjNJ%jklkLMkM
-46598c35jLMNKpkLMpmjNNjn%MlnkMJjoLJ1Ppj2kLKMl%LMjmJooJ0PKMplkojOrJMROjpoknJ
-46534c42KO%lMNKN%j4%Oj0%MKO%Lj3mMjLJnMQmrj1QmpJ2Okm%KjKkMJ2Llkmj1jJ1J1O%poJ
-46476c27nLmKRKnmmKKl%lm%KJ%NlQMkPQmjjlpj1j1mLNPqKNPPJl%JLkplNJplNMNLmjpnkQN
-46411c26jJlj6nMMNQMjnmnJlJllMOLJln%MQmj2NQjlOJ2Lnmj0LP%nklKQLjmjPoooopLONKk
-46348c37jOMrj2JJ2mKlrJ0NLOJmnKNRoj2kjkmJJ1Kkqj3JJ4opMnLOQMkloJKQKlj1j0LOJ0k
-46291c37qJ2P%lj0MJpmJjONRJ%mk%PkpJJ2Rpj1qOLLJrpoOonjOn%RJ3PknkMJkrj2KJ1LknJ
-46231c38jL%jLL%%lPqkOlnlRO%Lo%%JMJlJ1JqpmqKmKMjlMJmnlMlKLKjMJkMMNJ%j2lJmMJR
-46166c29NJmj3j1JPJlPjnJkKMJ1Jj2kPjj1kMPKmKKOMj3mJ3MmknlJlJJJJ2Jko%OOLnlmm%m
-46107c38J%LLoKNLOjJj1rkllLONJjjj1MJ3MlLKJMmkj2KPmoJPMolm%KO%mMjrkKnkLRj%lKQ
-46044c30%kjolJllNJln%MkL%J0MlmnKljonJmN%LjLONLqkLOnMkj1LQQNLlj6qJ0%j5LRLjNk
-45982c37%M%MnmJKJrkLJJO%kolkmmRNmnLJlrOJ3KN%mjkONlqoNKNLlloqNLnkoMPONJmJJj7
-45917c51nRJKLOLmj5LJ1lj%oORLnol%pKoLPJ%KPMjnjmJNj%LkqjJkRLkqnokKjORkj%mKPRm
-45852c33NMrj0%KjlLlllLNJj0kjLOJ0Mj0j4kJOQjOOJ%LOljomJjn%qnKMKmJPJ4Noj2pNKjJ2
-45792c30NMkjqkQmLlmknmjMNMJlOMqqoKppLOKQ%j%nKOKj2j5KNJ0Q%kK%kKjoMJlJpJPnkJ3
-45729c35J0NmqkKQjoj5qKklmJ0RNQln%KKj4%JJkkRlmkkKOJ0%jllMmkKqolkmJJ0J0JN%qKp
-45669c49qKQNpJj1lJ2J2%j1mkJ3J3JlomMNqpkMjlQLMokOOJ1pjjknpMjjJJ0Lj2l%MJ1knjJ
-45612c33Jlom%Lk%MnqQOmMJ1j0rMJ1nomNkkKmoROrpKNLKoKJkmlJKN%Oj%lj0%J4MjO%nkLj
-45550c37kJ%koLMkQKkLplJJMLplj0NRKpOMnmjPNqljklnpKKKJ3NJmj0KKjKoLMRRoj0JmmJn
-45487c51nJ0OnooKJ1PmLlJKKpqml%K%rKJ2J0oqLMJ2rmROkojkK%Kklp%L%R%kqjQROrj0oOO
-45426c42kNkoomQKjLMNLR%romJqojNmpMMMlJ2kj5LLNMLJJopoJLnpRJ0LKjMmjJnj%olLjjk
-45362c59OMl%JKKJJ3KooMmkjOPLoo%pkoLNJJ2%j1j6JLkNkoRRrrOKoLJ2J0jrKKojPJJKLMJ
-45301c31jmORkj1LOkrnoMLmJJM%LjpKKljk%kqMM%kQ%lLOnmMnojJpjJKOnj1KPQOmpORPmok
-45236c44NJ3pomnnmjjJNJ1jNK%JknrLMlnMKO%njpMQLmPPKnppMJonOJMJkmjQJmLKqq%LNO%
-45171c38mqJolO%pJPMoMMJJQJj3JljJ0jj1%LmljLMjMOpkjlMNJnnPLj5KJ6MoMjmlnKNkjkn
-45109c55LRkjnoQQLmj3%OOnlkKJlJKj0MQNkJOjnj3mkMONJ%m%MmlLP%j0kP%j2j1RJ1KPOMj
-45049c34pkJj%%kJLKnjPoj2oJ0MmmjJNOQnJPJmJk%KjkoqrMNRjrm%lNNklllNKJOlmQJJN%j
-44984c41KkopojOjjNPl%Loj0jKNRJmmknMMLkjMnljlJmJ4J1kplJ1OpqnNNPJpj1l%N%KnNkm
-44922c55mlMMJpJPjjNjKkll%PkmlLKLMJrl%OljNJ3LLJoppKlkllmlmQPR%qk%llJmjOJ2Onm
-44857c51mjMKpmmN%jKj0oJ5O%JKjm%KLLNlKJpqn%LLNPkLmnLJk%RJ2mqrl%mjjNNRlnKonRN
-44793c44lq%knJ3krKP%%JjLlpKkKPjj0oJ1J0j2jJ2lnj%kJJkjlPOJK%LKl%MokK%kLKmplnj
-44732c62O%pmJJ1J0M%j5mPPLmMmnMor%J1LnolPROjKprkp%J2klMkJ1ROlj5oKOnnj%OKnMML
-44672c43njljMJ1KnOmpmOMlkmj0QPJlkjLJojLnJMRMpjMllpoLonPJ%%%%ln%J1JmMlMKoMRJ
-44608c44r%J7NmmNkpj0kMlkKNkNnnj%QJ0pjQMrnKMmlPJ1Poj2mkL%MNjjJrJprKqMKKQJmKJ
-44546c52MkL%jLJ%KpmKPnjJ5lolkM%np%lnQMmlMmlLlmJ2PqjJJMk%KMKLqJlojQ%j3LLlNPj0
-44482c59JJ1Q%ronLMPopllkKMRN%kOPkmjlJjpjKMPnnOj%%nqjOKmnjJ1JpJOMKJlmKkpqKJr
-44417c70KKKRJ0%j1nPkklOOLmLljkpmKKNjomLj%%%MKKJRJoKPkqLLlnLNJ%mjkNKj0KlNJ2K
-44354c37jjj0j2lMj%kRMJJol%NqqPjokMOjllMkljjnJ1jJJ0LLj1qLKLkK%ONmljLolLnNNRl
-44292c48moJOOjpKQNLqnjlj0oJ1KlQJ4lj0%pjLKr%J0JnoqJ0J0jMLq%LjpjjqkJ4NkMo%Krl
-44233c63kPJlJ2L%mj0%JOK%%lJ%mkPRnj0%MM%kKjN%Lrjmj1JJ1MlpjQJ5kqnkJKLjjKLqm%K
-44172c57KNnlOklKjLJ%nojlLOJJk%Nk%RLJmlNJj1oPQjlkJoljJ%NplQQNorjMNNpmjKMNLKn
-44106c46j2lnon%JKJ%PNmL%JLLOKjokK%j1kMNMrnMOKll%R%oLMkrrkJkLN%NJ4OmmjomNkj1
-44043c69j0JPJ1J4NonmNMplmQJ0PoqrlJKL%LRkpkjMpoKNpllLNP%rplPMRmj0pJJ0LKkJ0Jk
-43983c53Pnj4oNOjnjmJmJOQ%Km%lmMKJlQJMmqlPMl%%JnJJNnoQkMJ0%okNllNllkkljJj%jk
-43918c67LJj%JPKqOLk%%pPJ2nlkmkpkMJ0J0nj0qj1jQJ0MKJKqmMlMPLpj2kMJLONl%KKJkj1
-43859c62lOkJNrmolPOkMMn%mkJjNnLKq%JJPRJmlk%KOKjKomKJkJNLqmPknkKQ%lnpPJ2kQ%j2
-43793c57j1oJ0ON%plOLr%MMLKko%lmjJkLpjKpoJ0Mo%LPRnrnNKLQQkj2mKjlkJ2JNOmnkQRl
-43731c44j0llLn%pJOM%mmmQRMpkJLN%%Mqj2kmlkMoLJ4ROLjj0pmJNKLLm%ooMKKOoroONLNo
-43668c61jJ%%pml%OJ3MopKLOPjjj3kQkJLLomkMOQjjkpnLJ3mJ%j4%NNJOKnNjj0mo%mkRJ%k
-43606c62ljKrmJ%LNKPlONnl%kKlKNklqnJqJMK%KJJ2QnqJPPj0m%mKppMMN%%klKKLQ%nMKmo
-43541c64%LjjKQjKJj0oLJKMpmNLLKokLjn%OMnKno%OKmllmJNKJ0kmOPNqj5lNlQkllj0mRJ1
-43479c64PJLLOjj6mKLMjLmj0mK%PJ1Jk0rjjQPOjQj1mJ0lkRRkoj4jLjn%k%QJmMOkPjj0pJk
-43420c73MLlkkJLkMNMLmoKjNJLPJlkjplmkNjlQKmll%PRJj3pmML%jjKKmqMJ2J%kjjJ0lojr
-43356c74JKjljPJ2LnmjLlOjlkMKonJNn%LNL%Q%j3jlMMj2mNPnj3pQJKLLQKrjonLNo%KO%NM
-43293c62pkLj3nJ0OLLJKKLLnq%kKLmnlkKJ1J3noroLLKRRoLl%nokkLK%N%KMqoJkNQKn%ljM
-43230c61lmNK%LKklj0j4kPJ6MmrpKOLkoPJ0Qlj%omloOKKjkjl%LKkmnMNJnj0mONomJJQ%jN
-43168c72NNMkmLmo%M%j4QJ5JlJmoKLkknPJ2%mOLlroomJj%OL%lkJJJkmJOj%Jjjk%kOJnL%j
-43104c71nqOLoJP%NLq%MpkJLMmM%lJljMmkOKMmJJMLKjllPLnj4LPjJ%jnjMonjPMq%nJ%kkK
-43038c83KJNONklKLo%Lkj0KOOKNlqNJ%j1kkJONKnlLomOOnqKLjmRM%pj2JR%LJmJQJ1opkMl
-42975c70%nKQKQKmj3j5r%J5RLLnoJNnJrmNJNJ0NlrjMlnJOKlJmj%%kKKoNJMooLOkjpN%N%l
-42912c75koKL%kNJ2jkllj1JPjjkkkMNKJJKLqj1pKROknmoKKRL%OL%mlLnnjNRMJ1kromJKkP
-42849c65NjMnrkMmmjOkjOjmlmOJ0OKj2rPkNJ3mj0K%MloJolJLO%KkKPJlpnLLLKmnojQnlPL
-42786c70lkllKKoLjjKloMOOLM%%mnlNQLklpjJ1LqpM%%nNRKKNJjj2oNLjKnooOLmmKMQKqJ1
-42722c60Mppn%kjQOL%qqjJ%MLKLjpkOloLRLj2nMPlJjjMKJMNplN%qknkKjpLklQLjjOLKMoj
-42656c70KKK%lQ%rrjMO%j%mj0%J%QJ0ppJ0%MmmlnJKlOnjOn%M%jlLMJJOnJOJopjkKKqKMlL
-42592c75Nljpn%llL%LRklML%M%JMLoP%j0NK%lKj0j5j5OJ7RKnMPLj1pNOkpp%%KOOjj0mjRK
-42532c77mlLmNNRKMNmj0kLL%jQklnmQOKplpoOJJmmnQJ0%onj0nNNj%J6PklmlkJJLLjlkmJl
-42469c78nlKLkJjnmOOKJ0lmjMKlNMmpqkNMNlkj0mJJRRLlKlPQnKmroORMkMljkjj0j4OPlJJ
-42406c76jnppmPKMjpJMQMjmoJ%rlPOKpjJPNkRMmnMNPMj4pmM%kLlokOLpk%LJ1J1mj1nnlNk
-42343c89JMLJllkllkNQ%KNLolkMKlJlMKJ%OONkrkPkpjkMjkMp%R%omLJkmjkJlkmJkNOnNPk
-42276c78olNLpjPLjjKJ%qmjMMkoqRJ3Nj1pRjlJKmnNjMjrq%QOkLQLnonLlpPOkrjQ%QKj2oJ
-42212c94OKQQjnjkJ%KJK%o%KL%jlnNMMojqpJ0J1%ml%JpjnJkMjQJ7Mj1OMqj2j4p%NJ0J1j0
-42154c85LLkKMLLkmkj3qKOOOlrj1jLN%QKKJKkqklnQJ1koK%LJ4Lj6kJkOLlKJ0jrjMqjKork
-42093c98NJ1NLLlLKmj0nRJ0nlLnj3pOKLjLmJNQloKj2pKOMJLRJ0%rmlOmj1OKqm%nKMJ3Mmp
-42034c89JJ1KMj3nNLNj0kRJojOMqmmPJlJ%KKlj%MmoL%OjolOn%JLJrNRnj%jmmlnJ2R%nJ0J1
-41972c67jrrjjNJj%KLjMJLJj1qMQNmqoLQllPOQKnqjjRKq%KqqLMnkLLnJLj2LJ1Rmj3mP%mJ
-41909c89MKQjoM%mj%kjojKLNMnjNjlkoLLKNLJmmqojJ8PkjJnj%%lpjNJ2Oj4j4jRMNLlrKQL
-41846c76Kp%JKnj2%J3j%rkjmNJOlnJJ1J5nj2j2qJ1%MMk%OMj0%jJJ5Npj8nOKmmJKoMNknJQ
-41789c90QJlrnRQKkj0nkML%njJMNnj1lMJNJ5JlK%KoqLnnPM%QmqPLlKMP%KJj6jLJLMlj0p%
-41727c96OJJKJlKnkKnjPOopMKljMPOLKJj0kKJj%knMPnrjlmORJljNQJ%jJpMPqojLMjj3qNj
-41662c96jJ1J0NJOLj1pnnoNOllmKJ0Qjj2jJ4lpjnlnpPk%J5loPOJmpkJ2Orj5JJnNKMLkqJQ
-41604c89l%oLO%jlNNnlKQPmlJlnlJOKpj3pNNNmopJJJ3J1lLPP%nrj4pKRRqqjKqLQJNloJ%p
-41541d07%RMQjOnjJLll%jnLlk%oKNnj0QOmjLmM%LPKKKJkljMj%jJklJmnkKjMlLokJmjJ4J6
-41477c77KmmoklLMj0kK%QKOrj2PkloKPJ0J%J%jKKJNKrnJ%K%jLlqkJjLlOj%Lj0oJ%KKOJ2N
-41415c76JNkj0nM%n%j0rQKj%NkomNJ0Jlk%KnrMJ3%pmLQnRjrLJkjNMJ0KJj2pmJjoLOJ0Jjl
-41355c85qKJjnKLpljLMJKKqkRPjpqkJ2Mj0j1NMLojJOOKKlJMjn%J0R%rj5lJjm%J3RNMj3j1
-41296c94mnMPRkn%QlLnjMLRPj1o%kMjNjloj0pKOJ2Lj6j2kPPNJlLRPJnj5mPljNJmM%jLlnJ
-41235c93OLmQknmNNMjj2mRnpQmkK%kpkQlnOLNNkJopnNPLP%%j2j2RJ1Kj2qJ1J7JpKMlLjoj1
-41175c94lKjkPMJ%kNOj3j4njLLJLJM%mmJNJj4P%jONllJj%pOOkjJ1Pjj4kQ%jmk%j3NPnk%p
-41114d10JQPmj2OQMmnlOjQKpKPnnkOP%jLno%OlmlNk%mOjK%LLLM%rrjJ2oj0RomLnqPJ1Qnn
-41051c98OLo%lMQKmj4p%PPkNpklPQJmlNPokQ%rmnQKjOOqj1KlmKNL%PkmJkkk%kkLRJJkj1n
-40987d06jrmMJ1MJnj0jOLlnKLQnJJ2O%KRlprnj0JLNJ1NKPMNoj2n%opPJ1KkromkPKormKPj
-40927d09QNLJjjnplkOopJ0J5KJJ%KomqknJJJ2QNkmL%kkK%jkknJJmmPO%Moj2LRmkMJjnm%k
-40864d08OO%%M%MKmjJj1qPOo%%Kjm%N%LJQJpqKnNkjNJ1Pnoj0LJJQknmJLmlLlnNLnkKj%Lo
-40800d08oLjRkkkmJJLKjRjJjkJoJMM%pJPOLrLJ1koj0pJNjKllJJMKllJOljJ0J1nj5%NKKml
-40738c98l%QOpmkkKJknJjM%LnlJn%NMQKj1%J0Nmj3lLojK0NomLQmj4o%J2M%MpmLoQKqJmj0
-40678d15KNMJ0jkOJqrkjj%klPN%J2Ppj1jpjJ0JoMMLLMoj0mlKlLLMKLnJNmj%okML%LqrOPJ
-40616d03jKJn%mJMk%NNLlJJ%ml%LkMKMnqOjJJrqPPOLmjjPnqKJ5Poj0j6lpPJ3jmmJMlmqMj
-40553d17KNjOQlqj1OJQkmMLJKRj2j0MN%l%JjK%jJ2Kj%jm%JOJoJjpKlrmLJ0PkmQoqJjLL%M
-40491c99okMmjooMOPPRPormj1njLjKpkP%NJ1MprnKljKjm%P%%QKnjJ0k%jnplJPPMj0MJ2J%
-40429c91pj1krkJJ2J0mlRJon%J%rjMMRpnJKMQJJOLJnrjLmpJJkMKLlMLkkj%mpO%RjpONnnM
-40365c98pKKMpkPKKjjlQMmrpQRkmJPkmoo%KQLRoj3ljr%LjjKnNKKKjJjoJQO%rjkoMMLMllp
-40299d16%KlNNPK%%lqj1qQJ3OkLjqkklj%Q%k%nLJKLLjmMljKkLjom%okLNKJNl%J3jk%mj%k
-40235d09J0Kj4%LKplMP%l%NmjMNppKNJKjKOllj1JllOOKJPknj2kK%mOJ0Llj0jLp%J%JJ2Jo
-40175d09kjJ0lnLKMrnMNo%mlQMj0JQRlrklMPkjkknlLQojlpNRQkKkj%LPjj1JO%%%j1kRLoN
-40112d04LJLMjr%pJJknkJlKRMlkk%lLmKJ3NKLrpLKmjjknlJ1Klrjj1%RQjkPNJLOpqnkkMJ%
-40048d11j%QLkNmk1j0J1J4ln%JOnrlJ2J2Lj1pmKMPpKK0NoqoNop%j%nKNPJLMkjJlLorJKKl
-39989d15JMJ1kpj0klPK%KOlnLLLkoNJ1j0j1NOkl%QOlJLlKOqj2%RjjlkjnL%jrmMRJ2kj4mK
-39930d20lMJ1Jl%PO%j7j%JmkJ1LnJJL%lJQjj7lkoJLJ0NjjnJPqKQP%jqm%Olr%kMklNKl%OO
-39868d06jlrnmlPjq%LO%lPNjMMm%mnnJJQMjOOjj0oLKmOPljPrj3kmmOJ0Jj0%jKNnNLpqJ0P
-39806d15nj%JJ0jjlK%J%p%OLqMprQOLK%plppJ5%nl%jOJnNQnjjMPkj0lKKQNkojKrnLQonMO
-39742d19OMqomm%KKNQMomKjqNRKKJmjK%JNKqj0JjjJ0mjJNJomkkR%j1rMPNmNOQJj0KKjoq%
-39679d24NJO%rKN%LJjjoj1JnLQLprNJ2MRKj1lqO%jK%jl%PPl%kqkmmJ0LK%n%lLMnlMLlOKk
-39616d15%NrlNkjJljLnNNRpj8lkMjQJ2pj0OMmNMjLjkqk%QMlllKplKJ%jMmLPJnmPk%NK%om
-39552d25mLjKlqQJ1mMJKlnmNJnMLMLnk%m%lMKMJMLpp%Nk%NJ0Llj3kjkjnjJ2KnnpnPPPMj0
-39490d21nKJ%RpNJ1NlrrjKJ1O%oJlnnKMJ%mJJmjPLljkl%klJ1J2kn%nmlqKJ0qoMKJQKokL%
-39428d19OKrmnMLlr%RLLjLJ0Kpk%k%MKoojojOOOKo%mlJJQOJlr%nKOlqkR%lMMKj2lllOMll
-39363d29MNJ0Kj0ojMlo%QNpNN%lOlloj0lnMOLmK%J%mnOMmmJJ0LLOmLMnqokMMqnQOkkpMJ1
-39301d18%JJkplONjnmkN%MLKj0JPJnmokkLKOKnNJkkpJRPLmkMjqnnm%MjLQQljjJnqMQmklj2
-39235d41%ORkrQLOkKP%poMOrljMMlrJLjJ0J2JN%kkplMnj1oJ1MpLjJMmLonKkjJMplQOkm%J
-39172d28jmJKnJOMKjrL%q%QjjlKRPJLKMqj2Jmo%qKMKkJ3Qqmmk%lp%J7Kj1JJ0MomNOkNKrj1
-39110d35OONMJjJjjMKrkoj1OjJJjopRJ4K%nnLJJJJRpqLj%Ppj1lOjKlkJ0LnLjknK%mPJ0kn
-39048d27kq%LO%jPL%mmJOOnj2NRjpmk%RKlLKKpKKmm%KmjQ%oNJ0OOMnkoponKloMOMJqrKNk
-38983d32j2mLLMOOlmKO%lj%qpKJ1J1pKJ3pj4kK%JLpjOkOOmLjKKnMOj0rlQQKjnpkkn%J0Ml
-38923d29llOJ2Oknqj0qJK%JMOMJMLqj1jRPj%jrqkLjj0qJJ0MlPJ1omKOOnkjQLj2J%jPQJpM
-38863d21kkkj%oKMLJ1Lj1rNOnj0ronJRJ0J4Rrj2QMoOKmjkjpJOLNLJjmpmnjjlMQmkNo%mnK
-38802d43KMPOK%noOMlPPonj1JMj0KQRLqmkkjJLolN%lNNLLpklkkQNmj0qnnPJpKMlKJPPLrk
-38738d43NMJJnJOMknJKKjKj0lRjMKJM%%M%kJnnmkj0JMJ1kojKQlkJ%kkKJL%LnmQKj0rJ2J0
-38677d22nl%JJn%%LLjppjJ6J0j1j1kNPnmQP%jKjnjnj%MJoj0kMO%kKJnmJKljonORKlMjLKm
-38615d40JPOjqoQRml%ojo%QlJKMKjoqLRmjJO%jmp%%PQK%rj0KLkNQmqjJ0J0Jkmn%%j2j1lJ
-38553d57OOmNOJ%%LKLJmlkPnmlkNJlLM%nkMJLkrJJloOJ0%Npk%kKMKLpqmrmJ0J1%JlMjlOJ
-38489d36O%kJ0Lj0pqLQNJok%rlKkPRlKkj1mPNLloqJNJ5Oj2pMLJLKpJMnkrNLJJ0JpoqlRLk
-38428d42nqkjPPKnkPQLKKno%lnnjJQOQlnlKLOJ1Omoj2nJ1jJLqrjj%%J2MmmKM%Pnqpj3kKN
-38366d51%OOMKMJJ%%llnj3LlpPJ0NNmJ%j4pJlLPKKKmOKrMKJlrJQjjjNOnL%rNMJJMjlOPno
-38302d32nkjKJ1mqj4jQLLRMN%lj0lnokNJLLOlqLQ%mooJ0PLKk%JqjLLKj0j3PRQqnoLkrNPl
-38241d46jRJ0kKlMKplknjmMRKLlj0ORjnpJ%mLJqJlmmPQpjkmMP%k%J%P%j1nKJ1Lj2kRJ%jK
-38179d42kmJMpJLlk%JnjJrJJ1OKo%%oNnLPQkNLj5%JKNJ0nj7KJ0NkkpLJkO%LJj0kQkj0kMn
-38119d52JPMqJRkjlJNLjLrmJ1jq%RljnJK%ol%LKJKmnJOkQPrkJ%QKj0Jkn%JPpmLMLk%nnl%
-38054d55jOJmORkp%Ojo%PMJK%nj1JN%J%ljJnKNjkrLRJkJLJ1Lj0pKmJlj2KOORLJj3j1%lKn
-37993d63lNnmJ0OJ1LoKM%%klMk%LJlp%%JMJKLJ%kpjklmOLjMNjrkpKQMNKn%MKj%j0oMlKKL
-37929d45Kj%nmJMjoKMjKjkMLokK%mkMOK%jJLNjJknPoj4nKQnmM%%%P%LlmmjOQnojQJ1Jnkl
-37864d46NKmkloMMKoojKkj1mQJ8NJMllj0lPlKKRNlJjkJJL%oJnmoljnokRMLk%P%Lj5lJ0mk
-37802d60JJ0J3jnoj%m%lnOMmnnPMK%LJ1ml%rj5OJQMn%PJ1J1o%LKlk0j0jJ3OpmQjoj1kQJ%
-37745d56N%KLkj0l%J6Pj0omjj%kNJj%K%MQjk%lmLLJJlqqLJJkj0%NKMQMl%MMjkK%j0m%lr%
-37683d70J7O%Lj0%mk%QmJOJnJJ1J7Jpo%lkjppkllOJ4LJ%rqPjm%LJ5LppoomjkQJ4%j0JKjn
-37624d58n%LOLnjklLlmMPMjrlMkMK%kKJ0OmmjljjppKNLJQ%jK%j%l%LLkjnjK%LKj0kPPqj1
-37560d65PjlLJPOonoOJ3jNJN%j4lJJ%Ljn%%PJjlMlj2%NkJ0J1oj2klmk%NQmpJjoKL%j1%MM
-37500d65%JMPKjqjO%jn%lnojQOOqkOJoKRlJ0PlJjjk%MmR%rJLklknOMNnk%ljK%jr%MLNkmj
-37434d53oONLppMJj3LQNRjk%oojjmlNLLJKQJPjkorj2kQRmm%rkJ4mkMJjplMJjkn%kjnKRjk
-37370d71KKJ2PJjo%%L%p%rqQJ6MoponJMPRP%jnl%JokJJKM%opjRk%jojJPJmjlOJJRKopnNJ7
-37305d42JmmqnOjoNR%mLJoqLjk%MjkMjmJMMkkRjlNJrlknKLlkNKJMoqJROmqKJKMKjj0pJKK
-37239d66kJ2Mpo%%mjjnLR%qPJ0LlkJojOKKr%NJ0%j3NOlKnmkokN%QOjmnJJLnKjK%mmOMn%k
-37176d62kkMLlkLJMLnj0rnk%MOJ1Poq%JjoOJ4Rlom%o%OorJQMJLMmllmJnLjL%MQmmjMNjo%
-37112d62ljPKj5%OnnNQNkkl%%RjpkN%pnLQP%lOKlj2kKkl%J0KkKqlJ2%kj0j4jKOPjknMRjr
-37051d74nNLKpLQjj4jJ8QJLlqkNJP%j1okonLQPLKnlLlqmRPoLJlNQJplqrNRJ0mj0OQLpq%J
-36989d67KPnKKJ3KrpnMMnoLM%Jjjlj3pQJ4mLkjKklkj%ljJkKJ1LOmqkm%NLorLJ3OP%qKNkj
-36927d56lJlmlLmKMKMKqKNQjj3KnnMNPoqn%loMMNJrOMMJmMnJLJLP%Mlnlon%%%MPPommmOk
-36861d66Klj1j1JJ3N%%jljLJ1nlmlONkLjpnNJ%P%rl%MPnmloNOLKLnnK%jKjj%MJ1nj3KJnK
-36800d76jl%L%JP%J%KnoLJj2j0jLPPMMJLJj3JQKjnL%LJolkJJLmMLNJ%lmnKQ%oMjMlmlML%
-36736d68K%MPRLj0j9pQLmkJ0lplKkQOommKPlj0P%ol%PlnkNLkOJlKLlj4lJ2JnJ0J4KOrj2o
-36678d78Kj%nNjlJ1NnlMO%kNnok%j0mONMOKQKrnk%jjLlmok%%J0J0kj2j0LLNRJ0KoJomNlK
-36618d67J3qk0jQJ2lmKmmnjNqrKJKJKMmJ0PMloJ1OpmK%lqKOMQJn%j3nRkmkOJ0qoLMLQlj7
-36559d78oQNJLjmJl%jMNKoj%koj0KRLrqlKNJ1RLjj1j3klOJ0RJnk%k%jKOKknkPkpjPlnMjK
-36497d77LLkJllq%O%koMNK%JPNj2oJNkj0%OJ0NOkj0kNPlnroNJ1Nj0nN%jNKknKJ0pmmOKj3
-36438d84qPOk%knqJMLMRNjqqKRJ3j4j1MoqKJ1QljJM%knoOLk%JJL%kkjJnjjOKJljNMmlKJo
-36375d84poKJ7J3MoqlLn%LppMNlJLkKPPj0qnjQRNPppjlpjJ5mj2lPJ%%kjLJLnjkOPm%mLMo
-36313d82JMljJlj1lJOOmp%LJnKnmLLPNooklj0lQNQRKK%OPKjqj9LPK%JmPMkk%MjnPmnlmlJ
-36249d91lNMMKq%J0Qjj0kl%%kPjjLmlRNMlroLjllJ1OLMjj1pKjMpj0lNOlqKRMN%rOLjnoMJ4
-36187d74OljQNKjJM%lqj2mljjqoKJNMJNOkrNJ8Qqoolj3jQ%%%njkjLjKOQKlLPkr%LJonNoj1
-36123d96j%LJOJjjn%JJjLJO%olPmlOlkjJK%mRLM%rNknNk%R%L%lLMpqMKnrMJ7%rjnknmjoo
-36057e09PNJ7J4jmj3j2KNKmKKKLkkkMLJJj%LPLlnkpkQNnpJNKkmMNLKqj0mNQJljMjmM%%Ll
-35995d78qoROkjnok%PmkPjjJj3mJ1QljKJjlkPNpj0mqOJ0jlj%kJLMMJ%%POJj4qjjPkPKppj
-35933d97%jJlKJp%JJRj0klJjljJ4MooQlkOJOMmoKnj%PLj3lLkJ0OlmnNONMQOj1pkKLLkkkk
-35871d87klq%KJ1qnLLQm%Ll%lmKMPLj4MKnJLlmNM%OR%j0n%knKjqNJ0JL%oo%mnPOOmjKj2o
-35809e06KROLOKolkMJlkjNmrLQkMljknjJKOQLnj5qPPmKmlljMQQLrrKKJ1Knol%nLkmJ1MjL
-35745d87LlmJQmoMjONrojMkqnP%mq%J4JlKNnJLqpNKKjlMKNOMlqknKnkLJLLjkLjkjOJ1mrM
-35680d90%klpmOLJKKMNnqQNmqMLKJK%lo%%pJL%NKlolOjoLJ0KnMnj2JLOMOKMlokJJknlNKq
-35615d98Lnkm%kKQJ2MrnloMML%qj6kMJ1J0nnkMLlJKJkkqOJn%LOQJom%oKPjoKLjoLOmmKON
-35552d93lj4nlM%PKnJMR%kNnj1nLpMLoNQL%ojjKNQLnj0oOOplMJ1J3QOkj6rl%oMJJM%kLjj
-35491d95okkOOnnJmOQkJm%mollLkLQj%mkJJ5J1qoKnnNJ0KppjLLlnMJkMQo%Kk%mm%nKNlln
-35427e11LNQLmnok%JPkNmpmJOONrpkLRMPl%k%KKqKMLKlrn%lJNjJJm%J5j0j1P%mLLLkjJqj
-35363e10%JNJJJoJNmm%o%KqMJ1kQl%QLjmJoj0LOR%nKpokoNOjqoQKKl%RKlJNjplPJ0Jkmqj
-35299e07PQljjj2nLMOJnkKjLJlKKklKLLnoPjj%lOKkMpoMrmNNJ3Nrj1kqKJ2NnmkJ2LpljNj
-35237e05pOQJMkj0jLkj%PMorj2JJ9J2jpr%NJmrMOKKnpKNMjKLomKpmKNPl%%%LkllmmKQRjj
-35174e01opmLNJPjqr%NRMlj0JMJkMLnp%J4%pnkMNJ0J0pj2jmoKQlon%MOJoj3OQlKKjJKLKR
-35113d98LmlJQNo%jrqN%lPMlnLlkPjnlJLOnpPNkn%NjLlpLjlMnpJJJ2Mq%N%Jk%onlMJ5J2o
-35049d95j4lRNqnlnKjNLKjjKo%LLMOjqqnQ%lLmPN%nlPJj0oMMKlj0PJ3l%kNmj3NQMPJmj2m
-34988e15onQKJjpJJMQNmj2%QjmNOnomkkNjoRPjrj1nNJ0J3NnnoJNlpPMKJqllnMJJJkJ0%lK
-34926e15PKpmMLOOjKjj4JKlljrpRjJKMNOmMNjqkKmNMmqKKRJolkRJ0k2j3MJ4L%kjnlknLM%
-34864e20mKLlJLQkMmolOLLJojqmkKQJ1kln%Nj%N%jlKNlmlKO%rlLPqj1Mm%LlJ2QKj%KpoJm
-34800e22jOJ2Nmj0j1KKlNJ2%jonJ%KNkom%MOoKkKLKlOMjqlMoqLOJ%jRQrpllLnJLKljolLk
-34737e31JLJknJlmj%OPNkonjRkOMOj1nMOKJNkj1lmoRPOjpoPKMOlnnNLomlNjPKql%MnmPJM
-34672e19pJKNLjo%noOOjkMrkKjmLl%NJP%NkON%qllmqKKJLkNRnoMRomLn%LkjjJjMn%jrjJJ0
-34605e25J4opjkknQ%PNJKoqjNRPlmj0mnJKOKKnKNj1pROklJmJPJjjnkKljOKLrnMJjNkkN%n
-34541e27OPkmqkONkp%jmOQlpJQlJJkRKJJKKno%KJmjPkmmlnOmpPOjrJKk%jOMjj0KQKjJjol
-34475e31jmmKNprJ%J7R%oj1qKJ2J0LPmj4%KkjJKL%OknmnrKKOKPRj%lmNJ5Mom%lqrnJK%Jm
-34414e36jjONoLKk%mLLjKMlqpOKJ2PlMMjorjLLQmj2oN%oLRJkpkJnL%j%kjQNJokJlKJ0jmo
-34350e33JO%Mmj2r%J2L%MNj%pr%J1mmO%%JMqkLjK%l%Mj1rjOKJ2OpLLp%QRnqnpOOjmONr%J
-34288e32KKLJrpmQPOk%qpJKOKmKJ0qk%pk%MJ2LKnJNmnlmmmjQL%kJKmoJKNPpmkmOMnoM%j2
-34224e52LKOMPOj0lKljRQkKkj%lk%mK%P%okojlmRKPJklNPMprOkkLMLnj0jPqmRJpOnpLPKl
-34159e36mNmNLLjj1mJMKmLNNONNKppqkKkj0lLLJ%J%lOJjpkQJmKMJjKlMKrokJ3LnokMJ3jq
-34096e35ojNOKLlj%onj%OjKjnJ1P%onoKm%jKMJJLNmnJLmkNLJOorlMLpoMKQJ0mnkkPllQ%m
-34031e31%kJLqkLJ0mp%jnORKJmpkj%Nln%pJJ3pjjLJ1jrm%PpnjJ4J4mj3mPNj2JOlpkRJ3%p
-33972e33nMLrKM%jmkmmJO%kKL%JPNL%mlllnJ0J0llmmJmojLL%J%LKOKNnqjlNlmKkmqjjKM%
-33907e47OkJLlLmkPLj%JlNOnkkqOJ5lj6%m%KnjOkjklMM%J%jkjMOrpjNjPNjJmmjJOMmrmkO
-33842e49LjK%%NoLPqqmJQJ1MjpL%prjPMl%OLNqpmkRJ1JpjNJ2lj1kMKpj3QP%Kl%%LMJmj3k
-33781e50N%%K%lkNOmJJJJmlKkpLQLqPLoJR%j2kMMOLlKoqooLQoLJ6qj4QKolJPQkmnKO%kno
-33717e52MOkJkj0pOKJjlmjLJmJ1J6lpj0nMLl%OJ%jmqjJ2J0lqML%JmmlOokkklJ1Mj2lJ2J0
-33660e42nnljMKjooKppJ0LKQJKMonLMKmL%Jp%jjJ0Mk%%oknNlJOjKQjkLNnqMmkKjnnOJ0mk
-33596e48%MppMMkNjrMJ1Noj0kkLKnkJ8J1Kj2j1mMLRKlJNomppMR%pj2MJ2jjlmJK%LMJkOko
-33537e50nj%MJkNomkJJ0P%lj0nMNKnlO%KnlJ%LlknKOK%koMkKKNMkj2j0oJ3J3qj1KP%j1Kl
-33478e72JLJ1RjmLLokPj%njKl%Okmmn%OLj0%LKP%oKNoqKOOjolrn%NMKjJRMqNQjmjLkpMLK
-33413e51Mll%LKNmmlJLJkj1kP%KOKqmqJQQLJlmknkn%MNKloLNnPLL%j5j0lOPNQJjJLjjqq%
-33349e65Q%KJqo%J2ONLnj1nnnrJ4PP%mPMkpl%kKOkoMkpo%MJlj%ONlJJLKlNNlMRpoLMkpnk
-33285e61OplJK%JnKJ3lkklPMj%JoJnrPnmLKlj%MMOKmj1mnJNP%KqnkMQNKJMJomkpj4LOKJk
-33221e76JMnMJ2J4LnJj1rJMNkpn%MJkj0oJ0OkMJ0mj5mJjj%OPJKKmnK%jNP%jmmlPJ1Mmjnj
-33162e59j1okKKRPJrrKK%jllnRJ1QMmqOlj0KkmkP%jjJlOOKkoKmqJLNJj1mkJ%KRQOrqMJ%M
-33099e66O%K%jjqOPOJpoM%jj0mKNmjKllkNjKjkJ2Pj2lM%NmokJM%nKllPMnj3lLlORmROLkl
-33036e62%kj1lnlNJ0JkkjkKm%Nj%onPJ0JkNmqPlkLRooKJ2Mnj3o%lJ0MLlkQKQjoPjqlk%%M
-32975e64MmlL%%pNMoqkj1j0NJ0J1pmJJOR%koJRRj%lpkMjmkln%PLqJNpnRPlj0%jJlM%%kOk
-32913e78NQjj1q%J0LOn%PLMnprMkjlLkjJ3klkJ%%%MjrmNJRlqoj0%J3J3N%pmL%%J0Lpj%oj4
-32853e87lKMkJJRJnKj%LJjpNJ2M%lqoojPlL%rpQMjQjklLM%mKMJmjnkMKKkj%KOjoJ%MMnkK
-32787e73kJmnlLKnlKKOOJJkkokrMJ3mllK%Kkj3jKKMMPMmkj%QjKKMoj0j1pOJ2JMRLpoMKj0
-32726e82LO%lmMQ%jrmkjKmnkkOOnKKMLNk%lKPjoJKL%kolmJOMj1qNPjnloloNJ2lKMKPQmJm
-32661e75jllKokK%J0QJ%j%JnkmJomLlKQlmJlJNnONrmnl%KOR%j%KmkLNNprKKm%OQjojNmKj
-32595e78lokMj0K%KjJMjoLLKpjkN%jNjLLoN%jkjKKmOKokJPJ8Mj3KkqjNMj1qOMjmqOOj%Kj
-32532e80okLNNL%opjJK%pNLnj%j%OJ3Oooo%jKMj0qo%KPk%OJ2npRMjnkllM%omMJ%%%QkJjm
-32468e88LLMj2r%Njj%RLlJnoMMLpmmmMLQRqlKKKkjPNkoPkMnmnp%kLK%lNMKNJqpokM%KLN%
-32402e89kj1lKpNRJljOqKjjMOK%PLkjMkJmqoNk%OLpJmnk%KLLONKKlmkl%mLKJnO%nLlLknj
-32336e98lj%JJjMLPKpj1j2MRJ5%oklLJklkKjJjJJk%kNKlnqNJKNL%oMQOllqnllNnoJJ0O%k
-32273e99j1qPJ1LqJQPkNJj2oknjLNjm%LokjKMJ0%mkJJJKoMJojQJLLoMMmk%jkj0omlQ%POk
-32211f03pokJJj%NJ1KOMqj5LJlPjjPjjMjMM%m%%%ljkkJPMmlk%kJkrkMplJ%MNLKlMJ4Lpj0
-32148f03rk%JqlQKPOjJ0nojkj1mJ%RJ0KLpJlJKlMQlj0m%KkR%q%MKLJKomOJo%jLK%%%JMRJ
-32085e87j0rPlqRKnpMJ6%rlLnjKKJQklkqKjj7lQNknkMPLNKLJLj%%N%kJ%kNkpkJJoJ3Qopj1
-32022f07prmOPM%J%qLNKMjKlKjnLMlm%lkOLjRolJJjLKKpkMK%qo%NMPljOKrj2jJ1NMPp%jp
-31957f05KLj0j4LjmOJ5RnmJolLNLKKqKPrjPjnj4pML%%r%MKOk%J0KnJJplnKKJ2JmnJPMMKk
-31896f01jJK%loqJQl%NJjLlKlnjjJ6Oj2j1mkjKQ%lk%Ljjj0mOM%N%kJMMoNpmKnKJKJj3JJK
-31834f25jPLKmoLPNnmpNNjNNM%%%kpjmKM%j0KQL%%j0JRr%JrMJ0oj0mJ3N%kkJoKNnkjPLjL
-31772f10rqn%J2J0%njK%lP%pJjKPOnjqpL%%%LJ4Lj0nKkjnjJ1lkmj2lLnMRN%jLMMqj3oNOJ0
-31712f15Jj0NP%j%klqKJJ1J2ooLjnp%LKmm%pJOLjl%KnMOnLO%%j0j1jMJ0MllnoJ1Mplm%J3
-31653f22KKlkJNM%Jmj1%RMkpLMLlojkKLkKLkkJmpnnjLljMMPjLNJm%lKPLj1j3MQn%OLk%Np
-31589f27mOJmLmKKOKJpqnKJmJ%oMJ5J2nkLJjmj0%O%jnJJoKL%nKMMm%jjmkPm%MkjkL%oKMM
-31525f26KmKMkokMLpoJmOPNM%nJqJMNkkompJQknOJkRQkkkjOOj1j0JKj%MjqKMPJlnKmMNrq
-31460f41QJ1OJplKLoJOJqqojQOojKL%rk%JlPlj1pMJ5J4Ompj2%%jRMQMoMJlqooNJoKPPPKj
-31398f16mrnrjJ0LKPOKpmkNkoJNqlJ1JppLnK%OOqJjKjK%pPPqkoNLNPnrojQoj5LM%N%omoK
-31334f55JJ5P%%j1%KJKNjj0oJJmoOJ5QJpmllmLKJR%Onkkp%LQQm%J0ojkkJJklllrJJ2P%oj0
-31273f44MPLjljkqNRjllpMokJLJoOQlomMNOkorj0MJ8PqjMPRMpj1jjjJKpnLMklkoNLNRKnj
-31209f35knkQMJKJMoromoOMKJJpoJ3Qj0q%JnNQkq%RMKKmnNmJkmRom%JpnlRQ%njQRnm%jk%
-31144f47kLQKnj1nJ2P%kqnOQkqlJ%MNOPKkmj1j0NJ2%nKljoMLj%pLMJJl%OmNLj2o%JnJMnL
-31083f54kJ%jOJjN%RQoj0npoQLpKMrMlkPQQmnQM%lJM%mlLlj0JLm%n%LkkM%QPoMnjJ2Jj1r
-31020f53mMPKlj0oNKPMj1oOQNnknojPK%nkKNOkrmkLQJlLQloLNoqL%nk%NnmL%mNOKKK%KlK
-30955f50nmLPjnjJj2mNLLMLnnljmlMOKMJMonMKNlNMoJkmmJ0PljL%nkJkLjpOjLNmjpKpkjl
-30890f69kLNRLmJNJ0pj3NMLqmjNkjJNJNlrolmjJpPKNJ3PnkJLQQqpj4p%klLRJ1JoLQpnJ0l
-30829f48JLj4j1KmJJ2ljnj0QJ3LrqJOlj0JMkJnKOkLONMmjMMoqJ0QmlpnKJ2OppMOmknPkjn
-30770f61JMjKMNlKrlPj0JmK%m%pLJ1N%JJMjr%komJ0Roj0lpjLPK%qnRKL%k%LLLN%j0nN%jj2
-30708f77jQJJKlNNrMNJMrmJLKQmj4mRO%l%M%j0rNjjP%mkMMjjQMJo%LKpMPjnlmj0%%ljNmj
-30644f79QMmqjNNKOKnjj0NKn%%KKJ%%OKLMOnq%NppMKJlpjKkqJJ3NJNk%mk%nR%j2KopJ3On
-30581f70rJ1J0nolQKKj%MnkkjMjmqJNNNqjPrkLJolJJ2J2%nnlkjqjjkLLnkLKNRpj0llkMJ2
-30520f72MoMJnljJlnJ0J1mnpJ%kOJ2%j4rJKkpQJ1%lKJlJkmkrMJ4RmlkjO%nmnm%LJjkmkPO
-30459f79KrMRknKMlmJkNjnLMLqlkojmPkoJMOPJKJlooNJ2R%j1j5N%jn%NMOkj0jMk%ljONkJ
-30396f82kjJ0QpnKojQ%KrklmLJjjNjp%P%ooLJ2PMNjkqrLKlrjKomMjLkMLJMPLoqKKj0OO%k
-30332f87PNLMnpnLNJJK%qojjNLMj0nMOLkNQmn%j1qNpjJ5MMjLJmj2pnOPnjlJLQO%KKKkLpo
-30269f85qnl%JJMJJ1Lj4j%LKlmJNKLRLj3m%%KJlpkMjnkLMJ2J0noj1lP%njKkkJ0MlroKJ0O
-30210f87Nk%kkmkMLjj3mL%LnPOjkJkrrJQjklJ0MjNMOooj%JL%j0jk%mjnKLjMKkKLKOK%%%l
-30146f94%NlpJJ0jpnmmLLR%rjLonK%JNQNKj1%NJjnjL%QNopkj%jj%lKLjkOOOJlKJjmmronJ
-30081g13MM%KMJNLNmolmjK%jlkjRjrMLMlmmPKj2MO%MJ1opMnoLPmoQQo%Lj2k1LJ1N%QjkNN
-30019f93KJlonj1lNLljlQlpORMOnj2PJkO%nloqPMJOMmjmqlkOKj1KJJ%lJ0JNOlr%J5lpmQN
-29957f99KlrlQO%KkqoLNJKjKmrnKkJLNOjjJ%ooPPknKjmnjLJMPknMmmK%k%OL%m%ml%JnjKK
-29890g17KoMjKJNNQprNQ%o%J3lj2mmNJojPkp%KqplKPjJKpOJ1lrkJ5LpLLlJjlm%J2jqJN%j2
-29828g24kkMOlJ2LqJN%lllmmNnmOnLJ1MnjOllmJMjOjqqkkOJJ1J4nqj2pKOPPjqmJLmOMKlj
-29766g14JomlKKK%kKKMJoMPnojMjJKmJnlMOMpj2kJ0J1j0pKolLLPLrnQJ1mmkjjMLOLj1jj%
-29705g23JkQQKkj0oJOKj3qOQkkKROLljmkMllLkm%QJj1j2lLJ1J2mo%jQOmjnnkllKpj%QJJO
-29644g22m%OmllkJMlj5j4MJ5kkjLkm%NjjQjJ0OnnqMJPJojPKmJ1loNLKKjoj%%NjpoJ1LplM
-29583g24jj5nRLj0n%LRjkkLRJj0mQR%jjK%lPMmJjmll%jmMPNnjkmoKpkJ1%%J0mpjJ1LppQM
-29522g24jolkkjLJOLkkkjrRLkOKOkqrjPmPkmjoKQMpnPJKJomLjmKLQknJJ3noQjjmlNql%Kn
-29456g41o%%PONlJJkPLnNkk%lpkpkPmpj2oJ0Qjjq%QOLKQmj%jNLlnj1JLJK%kk%JJq%QPQlj2
-29392g46%jmJnkQPMNM%jR%nKjj2nnKjLkM%KJmKLmonJKjkJjkRjJLmoKRN%jkJj%lPkj1JkJ1
-29328g38PLlqj0kllLJJ1jpLOMj5j3PJ2L%KNLkp%J0Jj3pJOkpjjpkjkQJ0jQQnkJlj0lNLLoo
-29270g57llMONrnLKLQkpmokoJ1J6NkjjL%pklmmqJKpNJ4Ml%kjlK%NQNOnj0oQ%Jnj%nml%jO
-29207g59KJLJLL%rlJ3Kj6qKNMjpKQlNJ1KklJJqj0mMJ1JpjJKlKOKllkj0JOJ3jq%kkLm%jno
-29147g70JkRQkjoKkL%Knl%jJlnpo%lRJ0NjKKkn%J4OKmlrnlQN%%MKJllnnjMLLlLjqnnjJR%
-29082g69mRmkLKJkjKllNnJ%rNNmKJMLojPjqlLjlQLj4pJ0J2NJL%JKqmmm%Roj5OQNJ3Mj4qj2
-29021g82kMNJ9LnKPJj1j0MnlkJOJmLkmmjOJnjOKm%jkokpMJ1RJ0lkkrLKjnjKLLK%ommPOj1
-28960g78pLON%OKnmnLjmokKNJ1mkkoJJj0LJ1NKmlmKKjjKjlKjN%MPKjqmorkLKkNRLMjKjkl
-28896g73KJNPnpLlmKpLLjjpNMqpMN%Jnkj%NRqkjk%JMqKJ1%mrMP%lkMMj0oJpJRJ0OLkpj6L
-28833g89OoKJ2JopmKo%KMkjKo%J1nqmmQJ3MknLPNj2rJqRMkKOOMrmQmj1lqMNRJjNOj1j3J5
-28774g83LlJ0knlrpJ3Kj1%KkjJMjJ2Rln%onJjMjMJnoj0lK%LQjLOKLlJ%nJ%lkL%jnMjllOJ1
-28712g80mnMLkLoljnjkNQKj0j0kQK%P%m%pkNKO%LkmpJojrKOkJJLMNOkj2nmKMkmrMJ0oLPJ0
-28649g92J0k%JoqrlOMNjnOJmlkoMJ3kPJm%%pmlMJLLkmnpj1LJKJ0Knm%NRKlkoLjoKONPjmk
-28586g98nrrNO%MNm%R%j1rKOlJK%jOJ2%j2j4%LNLNMLjKpj0MMlmK%j2jJ1Kj1noMPRPl%Njj
-28527h02LKllKNmjJ0Oj0pmllmRjrlKNLopPQ%MQponlJ1%j0MRKkjPlm%konKj1j%MRPMkj5qL
-28466h25jRJLLJ%loj0NJ1MmJJqjmjJKLJ2J0jmorPNkqKkjpNMLJ%kJNkqLlmn%QRKonOj%%mN
-28403h10PKlnmMOjpJNjnpjp%O%Nnj1PRJmNjrooMJJKkj4lK1OnkM%kJOjkNmJjOmj2JJJ%olK
-28340h33JmJ0%k%nK%p%LjLPmo%MQkmkj%%kO%MPlKpPlokOJmlJmKmKJ4Olljom%NLjkpqjlJ1
-28276h33J0N%JMLqjLkjmlorOJ0KOLpq%mkPJj1j1JNJ1Jjllj0lPRLlmMPorLJ1PKopkNmj%%k
-28216h37JkkmPJ2QNprKMprkLMMJJKmjjk%JQPpppn%pOJ1%mJjL%%rljkOQmj0lLPKjkKJjkJ1
-28153h32Oqj4pOMPLjKMokMQLj0jkJnrkOJ0J0%j0koml%l%L%jjJQjnMKjmLPOjoj%nj0lKnNL
-28092h53krkJ0MmKML%JmMLl%noPKnmjLK%jJ%klJkOMj0lLJ%jO%Kpj%J7NlmrnMOnKP%n%Pnj
-28028h48JnpjormpPPJ2OkqL%nnK%N%MJ2Kj2jNNLlm%%nNNpj4%Rjj%MknJmoQMlnNJnj0J%PQ
-27966h63KnM%j5nJ2RnoKRmkNo%OllKjkJKnmROLJmL%k%mmlJj2rNJ1LLKjl%K%MmkNNQkj6j0
-27905h80PQlk%LOnon%KN%nOJk%RPlmmmJmKQJj0okNOJmkQkjnjJlMlLmkl%KKRJkMJ3qj3%jl
-27841h77Jmqj%RQkJPjkj0NJ6okJ0kkj1j0nNJ2MkopoKpjJ5J3jmqKMpmMLLPMJoj0mmJlKKjM
-27783h79QMj2kL%Qjj0lPmpMml%JKMjpjNjJ1kJjmoqKO%KJNMKnljj2q%J3J2jrLjjJOjkPnKJ0
-27722h71prlklJ1njOLLJ%nj3%LKjLLJmj5mJ5MkMNLlj2qLMlljkJOlpJJoJjKJMLjm%nqKJ1J2
-27661h93MnKjkpnjNLLLjMkonrLMLMLOlloJKMNjj0lKjNKoMOpmoJOLLj%MKKJqqJjOJjmo%K%
-27595i06MkKqojKQONLKj4pJMK%LMJnj0JJ1QplMOnqn%M%PJj1jn%kJ1JojlLJ2OkpnKkljkLl
-27534i14JMN%JNJlolLMLnj3lOPLkrqMJMNOllLK%KjjnpQNmpl%KjjknjLORKlOpnKKj%%LKpJ
-27468i12KJnrjj%kNLomMMPkqj0nMLOKLlloJ0Qmj3%NKQLJlqo%N%onJMLjjJJKJ1rj2JJKNNJ0
-27406i12M%j1LKrj4oNjkjoMJ5%KOOkj0jl%J6Oj0JJpjKJ%MJ0Pok0nJnlJkkNOKrnkjRMk%pq
-27347i50jNJJOPNkoplqOJ0JjnkNmNOMjkmoopMOLLj%nlNjOKomMkLnkLL%jKLnmpnNOJLR%qj
-27281i42J1jrMmmKLJKOKojMJ2Jj3j0KNkkJjjKlpLjjppLO%%ljKJ0jj%MLM%kJKolLlmKKkOJ
-27219i38rkKMRjpKLooO%oLkjlMLojoLLkJPPKj4njK%pl%JJ0NkONmrmljknOOMjmpJ%jRkpnN
-27154i64lJRKklkKKoJJjJMLkqlLJ0lnKj2qMLjlKjqJ1Mj2NjjJ1Ko%kKMpmjMNMolNJpjnKNm
-27092i80J1JpLMqKPJlPJm%pj2j3MJ3OJk%JLJ2mpoNKqqJLOJ1Jj7qJOOMnkJ1KpoJMjJklnKN
-27033i76jJj2kJJ1J1mnmKq%No%NRNqlL%M%nmlRNo%KNkmjmKjnrJJ2K%KpnOPMjkKklqKNpok
-26970i93JNJkknOJ1Mnmj0noJJ0j%ljJmMJ1l%orMOPO%klppqQKjJ2JqOQjlKj0k%nkKok%pJ0
-26910a004PJolmJ0OqmKn%lj3qLNRJ6KmPjnkKokNLlJ%lJ%%%LJjmMjpkJMjjo%P%MOjjj3qnJ2
-26848a013MrMLkMJkpJ%j0mj0JQO%JMkoKJ1Mmm%mjlqMQOmLmrlQQpj3lMLROpj3lO%mOJ0lkO
-26788a023jo%kMnKJ1OKMKJ0%j0l%mNPlrmJKLmmPPoJ%mkkjj0jLOlJJLLjppR%JMlNjrKLnpn
-26726a037OJ0%kJPMjjmKj6mJ0JKr%MkJQKrjL%%J0O%lMMlKqqkoj0kOoOKLjlkKkj1oKJ3jnk
-26667a046QmjMNKmj2j3%RQLkokpjLjNQPknjrJJl%O%oj%K%QKlOOnqlk%LPLnKjj4rKRQmlJN
-26604a049MqnLlJKJ3NmmnjojMLoj%LOlkmkJLKkJJ0kqnoKQJnlmKLnNKlLPjmJ%r%PlnnKRln
-26540a069j5nJ2J2jjOOJqqoL%lJ2RjokJQnnKjjojJlmKJKlkj%QlpnKQQqj6%NMJjMkmmJ4OJ
-26480a068jj4pMJ0JJrjJoMJ0PKnlmmljOOj0jjpNkkLJ1QKqmljRJj0%%NLlJ1rlmlJmrMOJmK
-26421a090MMjNpqlj2jKJJQP%%J%jj2qRPnjKJJOLqJjM%nQko%KLjqoKJNKl%%nLPJKMmj1jOk
-26358a099pJ%oNNlklLn%Pjk%lnlPjnlNkoLLPJmmOJ0%j0j7kJ0QO%mlRNj2qKKkjLmmoLNMNo
-26297a118LMkjOOjnj5nlNKMKj0pMJ0PJmoj3lKNLjKJKkmoQlnkQJrj%LLM%qnjPNJKLKmkLM%
-26235a123kklljJ%nkNJo%n%Qlo%PKoJOllrROj2%mqQJ2llJj1nQNJLJjOOJj4j0noQJKklKJ%
-26174a157KnLJkMKkNQomj1rN%lNRNKkj1j0lNJ0NLJkQOrj0rk%PKL%NJ1lokmj1knKklNMJJJ0
-26115a155jj3nlkkJ4J5mj1p%OJpj0jjkLMQNjL%kkj1%lKJ1Nnkno%mLPO%rr%Nll%%NmmmNjM
-26056a190KLjqLKJ%n%J2KpqK%mKQm%OKj3j0J1LjmJOmj2JK%MjomNJ%LmM%OPnpKjolNLolJ1
-25996a197KKlnpNKLkkLqqKQNkrRjlkmPmLLJJKNqj3jRJMJlkj4%J%L%rj0%MJOjJOmmKLlMKj
-25933a219oknKLNnn%llJlJNjmLROklJkQL%Mjj0j2nlJJ1%poKMkJMj%JmKKjnmLNjqJ2Rnnj2
-25872a247mjkkkOJ3kj0rkQLpJ3PlLKj2mpjjLNM%j1klOQ%KO%okNLm%rJLojjLMoj0PQmj1jJ0
-25813a260LjMM%mlOPrrlj0l%KMNj%%mkmmkOJ0RmpqmJLmjmj0PJmKMqJJ0LnqkJqJLrlJ2J1L
-25753a285kM%Kj%pn%mKKQJKNjj0pjRLnnjLKJjJ0lj0kjqrKKLoJPMQopKJOokpkNKjKJ0k%Lm
-25691a299kqOLool%pjQ%jOlj0J%qMKknNRmnJqmJ4Opn%%LmKLl%JjmjnoJmlRNp%RNjJkMpnM
-25627a335lmJmrLOooJRJ0lkkLNKnj3nk%ol%OjJ1QKonPlkmkMopLkkL%%nqjNlnmkQJ2nj0%L
-25566a379jLO%JrkLLrJQJ0pj0JP%kjlmlOJlMMnpkjrlNPJjJOQkr%K%onLnj5mNKOJ0ml%LN%
-25504a392lm%JJJjkKkjlkj0LQj0olrl%NRQOjmjKknnojPqmKOLlKjKLomKlo%%QMnLOlj1omM
-25441a442lJPmnlkqKR%KOjJkLKlJnj2kJoL%JjJ1Qrj2MNNj6j1Lp%QkjKJJqn%OOK%j%KMrqL
-25380a478lk%j%NJkJLnj2qKRjlKJ0%mrnLLkJmmMKJqnLKJMJjj%lj0qMmNPJ%Kj1jMl%j2mJ3
-25320a520mlOLmqQJ1MJmmpLnJjqj0%OkQRMqj3j0M%RJ5pj7qqMJKJnNNKjmmJ%onpJOlOqJJl
-25260a569jJMmOLkl%lj0%%rmlKQjJLmkOJrjjmm%P%JLJlnnklKPNjrMpj4LNljKQRnjn%Llj4
-25197a620mlMJ1qqJ1MkJJm%LnmnnoM%pkN%nmmqmqnJ0K3NqNnlkJrj0%kmJ1NoqqmJRJLlkln
-25137a685%KjkjNmlmplKKmMJ2LmpqMLj0jKlj4NOLkoLoJjljkmojJ%kj1mLJ3LlMkj3rPjkOQ
-25077a738OKlj3q%mj3r%LMRNjj1%klmlkklok%jomjKJKl%mjJR%rOMj0olL%l%%qjJjlrjjj0
-25016a854jLjKKj1kolPJlr%Jpj0mLJ0JmJLrmjmmjnloj1pOKJOpnKkj%J%olj2j2lkLllJlKK
-24956a972jpj5j1O%mpkPORJ2MQJ0jORJ1J1PJj0jNnjqj6rnmqkNMqLkqrkJ%kLKlmnnmjj5j3
-24900b040mjoJLnnjKJ1OKLkLJ2MjMQJ2MnpMOqmNqj6j1llNjkrrkMmpLpj1j1mLJkMj6pNqoN
-24842b116%nq%pqPjj5j6jkkjKjlK%rrllkJjpoM%mr%orjOlL%jrplj0Lmm%Mjpj4p%Lj1rnJN
-24781b309krrmo%lqKKrqOMkmJoj2k0j1qJLjoj0j0mM%rj1kMnj4JLjkKKqj2kPpj8pmqlknpk
-24724b548n%kjnj4qlJmJnj6ro%Oronpj3j7k%j0ppj1qqppj1%%pmjlnokj1j0rlJjj0rj0j0p
-24670b860mj6j2ojrqkkj2r%lJj1j3j1omrppj2j0j4rj5j4j2Llj2k4j2nnj2rok2j0j2j0rJj0
-24624c254oj1j7j6nrqpqj4j6j4j3lmj7k4oqj3j8j7j5rj1j3pqj7j4j3rj1j2j6j5j2rj3j2j3
-24583c737j7j5j7k1k2j9j5j7j7j9k0j1j7k0j0j9k3l0j9j9k1j7j7j8k0l2k7j5j1qk9l1k0j5
-24549d385j6j4k3k9k8l0k2k4k0k2l1l0k0k2k5l1l8l6l7k9k3k8l8k3k8m8l4k9l4m1l3m3m0
-24516e354l4m2m7n1m2m6n0n1m7n2n2n6n7l5m0o2n2m6n1n0n8o5n8n5o6p2o7o7p5p3p0p6q7
-24483g206r6r7j04j01j00j03j04j13j23j16j12j29j27j12j15j22j24j30j44j52j55j55j68
-24460a0008j84j99k05k29k44k60k70k91l01l27l51l56l90m23m34m79n01n16n34n36n04m10
-24438a7952k18R2N32J076J671K219K618K823K805K618K339K021J702J381J047P07L73O7j80
-24419G741l60n06n90o21o41o26o12n91n74n40n10m95m84m71m60m40m23m24m20m13m06m15
-24397c281m19m24m45m70m84n03n17n44n79o03o25o33o10n29l72j08K90Q28J457K101K649
-24376c821K991L102K983K713K373K011J658J309R43N84K46n8k85m37n56o21o44o38o18n86
-24356A2649n66n38m91m48m17l83l62l33l14k86k62k47k25k02j88j77j55j52j50j50j34j36
-24334F333j34j30j27j21j24j19j20j13j16j07j00r8j01r3r0q7q8p9p3q2q3p8p4p7p1o7n5
-24307C726n1o3n0m0m7m4n7o7o4o0m5m0m8m9m6m4m2m0l1l8m3l9l6l9l5k9k7l3m2l5l0m0l1
-24274B301k4k6k5l4l1k0k1k9k2k3k2k0k5k7l1l1l6l1k3j7j9k1k2j5j8k3k9j6j1j5k6k7k1
-24241A520k2k0rj5j8k4k8j2pj7k3k1j1kj4j5k2k2j7oj0j6j2k2j2pj1k0k0j4j0j3j8j4qoj5
-24204I67j7j6j2j7j1j2j7j8j1j2qrqpj4j8j2j0nKrrj2rj5j7npj2j2j0qj3oj2j4nolJj1nr
-24161E27oonNknj2j5npj2qlqk2j0mkmqpj3j3llj1j1knj2oj4qKlorj8qkoj1qnj0momlrrj%
-24108A60lLNoqokjj4j0qkmnJ%onoj7qqrmo%jj%lj2lj0j1joplpoKplol%nJnj3rjpoKPrnmj3
-24048a24j4MJqpj1j2%J2%nrlpmj0nNlmoj2%Rkl%ppj4nPomnqpLknj4pmOLkljlm%j4j1MrqK
-23991c43j1rlKomLOolM%p%krlNLrj1ljnONqqjLj3j2ooKOjj3rlokM%lmoj3o%MlpopjLmnkr
-23930e43noLknlpnn%lpmLLOKkkJQMKKORKOOJ%j1j0MOmlLjj2qlokMMqqrrll%pqJOkoj0j2n
-23868f57okMJ0oj3oKjjjmKLOJ6PJ1J2jOPJ6%rmLkkrj0mKkjmqj1j0mKOQporlJJoqJkLOnqm
-23810g01Lnj4m%jKmlKkkj1j0%mK%nmj1ljmlKjm%KjJmnmmkmrkJjlNkj1m%NMJNJmrQKqkKmk
-23748h34rj6olLPLJrrMJMlmmKLkpj%qpoNJ4Lj3j3JK%PrkmpKkkkMLklj4qLkLLjKj0omJlpj
-23687i62RLj%op%poJ4%mkLkj0q%oOKj2jLnJoojl%k%Nj1pLQPqllqjJPNlNnj0JkroklnjJNJ
-23625a054PmpNmkqnmojLKjjJmMkKoKmpM%oklklPJ4opj4qLjJLppJPqnqkKm%LMlnl%jkO%jo
-23561a153j3qlkPLklJNOpj4n%K%JmOlpJoJjjKj3oPLpmJ5%jNnrKMlj1pokLnJnmk%LjKnJ2k
-23501a238lj0j6kPlj0NjJMPlq%Onmj0rjQnqlOMMj6j1kLQlnJQ%j0PLj0j1JJ%pnJLlnmoLNj
-23444a342K%jj2rJL%pNNnoJ0k%JJollj2lnoJjj2JJ1KprjmjkokjnnMQkk%J0krMMoqpjpJKJ0
-23384a436Jrj2lKkqJJJmjjknnOnj1kKKONlJqj2mljQKj5JJJ%KoqLNkmPpj1lNnmmoKNLj1oo
-23324a562qQ%pLkqooPRjqn%koLMLknkj0j4j0LJ%PjLK%Lj1rlj5mLnj2nOK%OJ1Kj2mlj1kMJ
-23267a670Jrj1%LMlJjj0qmllPkPlKonj%mnkmqojmMlpqjL%oMMKlj0lqJklN%krj1k%mqLPmm
-23205a813JKL%qokkqJNpj3jJmj1LJlkqj3j1LJOjL%m%Jnpmlnqlnj0kplKNKnQKoqnmmm%lom
-23144a978qpnLokKJonkrmj0pLjnqqmNJ0Jj2j5Lkk%npjj2rmnmNj0j2kOkmmnkLkp%pk1qnoO
-23086b202oj1moqolj1llRJ9J2noOKOJ3J6O%o%JMLJPJ5J3%OkONkJj1k0j1j0j0r%Lpoj4j6j
-23035b245o%j1rorjn%moj4j7LLLqj6j1Jlj0lrNJ1opMkJj%qrqnnQ%jpnkJ3QmlJLj%nj0qkK
-22978b426mmk1rnj0Moj4rmj3j3qj0orj0jKmj6mpJJ0Mn%jkKkoqkMLlnpj1%PrlLKmmqqmj0j1
-22923b684pmqkopj7rlppjrrjnj3rqj8qkqj0mmj4j5QOoj1j2olj0j1Lqj8j3qj5JJkrj3j2jk
-22872c040lj6j8ppj1mj0nonRj3j8rpMoqj6mMrj2p%lj3j7j3k1j5lKqp%rj6k0j2qlj0j1nj4
-22825c430j6%Kj2j0rqkj1j8j2j2k2j5j6j7j9j4lrj6rqj1j5j7j1poj2k5j4qj1qj6j5j2%jj4
-22784c889j3j3k1k0j5j2j2j0oj4k0j6j2j4j3j2j4j4j7j6k0j4j8j6j5j1j6j9j3j8j8j3j5k3
-22750d402k4k4j2pk0j5j5j5j0k2k9k2oj8l0j4j2k0l4k5j5k1k8k1j9j9j6k2k1j6j9k1k5k1
-22716e060j5k1k5k0k7l0k4k1k7k6k4l3l1j9k0l3l1k0l3k5k6l4l1l1l1l7l6k9l4k9l3l0l1
-22683e977l1l0k9l0m2l5k9l7m3l5l0l8m0l4m1m2l5l5k8l7m4m9n6n3m3m9n1m5m4l7l6m8m9
-22650g282n2n8n3n9n6n0n8n7o4o9p2o3o3o6o3p2p5p5p8o8o7p6p8q1q0q2q5r1r2r9r2r8j07
-22617i681j05r5j02j14j02j02j09j10j23j29j33j28j30j35j37j37j52j60j63j71j88j89j87
-22594a2782j99j98k06k25k29k31k47k56k64k73k89l16l21l27l48l61l90l98m13m47m69n00
-22572a9689n20n46n77o21o61o97p45q14q53q56q24o88l99O4P02J444K144K648K848K722K350
-22551a3568J820J224O37J00k87m45l12J42R24J939K985L811M256M267L874L237K461J648
-22533A8713Q71J95l50p43r84j119j178j182j140j071r94r39q86q35p99p62p36p09o81o65
-22513D006o44o32o12o02o04n92n98n98n96o06o27o37o42o55o74o89o83o48n58m03j39K59
-22491h174P83J356J859K160K187J992J643J241Q10L91K7k23l39l40k15K4L53O98R58J072
-22471H263J029Q69O52M03J43q8k62m07m93n58n87n89n79n76n61n53n54n50n39n36n47n41
-22449B839n44n43n48n64n71n78n79n80n75n21m15k20Q4M99J005J498J842J963J853J589J245
-22428H179Q59M74J28j33k86l17k16L6L93P90J155J362J378J243J017P35M43J64p1k58l70
-22407A6705m32m70m74m72m61m37m08l89l73l54l32l07k81k66k52k40k18k10j99j98j79j75
-22385I578j67j64j62j49j34j31j35j37j34j19j18j21j20j21j10j00r4q8r1q9r8r1p5p7q3
-22360F670p7p9p4n7o6p4p5p3o7o3m4m4n3n9o6n5n7n8n6n5n5n0m3m7m8m6m3l8l9m3m7m3m5
-22327D831l6l8l7m3l9k5l4l5k8m4l8l2l3m0m1l1l0l0k0k4k8k8k8k0k7l4l0l8l5k8k5k9k4
-22294C779k0l0j9k1k7k6k1j8k1k9k4l0k5j9j5k4k2j8j9k0j8jj0k0l3k2j3rj8l0j7k5j6pj8
-22259C074k2k2k1j9j9j8k1j2rj6j7j8k7j8j4j0j9j6oj4k3k2j7j4k3j4nj4k1k7j6j5j2j1j6
-22224B486j3%j4j1qj5pqj4j0j1j4j1qpj8k2j0ookj1j1j3k0lmrj5j1krk0j6rrj0nj3j4j0j3
-22182B044j3j1oj9rjqj1j5nj1j0j0pmj0prj6pkkrj5rmqj4j8nknrj5qj2pnj2j0lkornj3j7
-22135A629mOLj3rqj5nknj1j7knnoj5nj6oj0j5K%qj1j2j3nkpJrqmrplqrLj0rnloj1j0j0mn
-22084A282qroj0lOnj4pkj2j4mMnoplqpNKqj2j2n%j6qjpj1j1j6j2%NLJj4j9j6nnj1llpnpj0
-22033I54j1kkjo%J8J4%QP%R%j3jLJ1J3J2mrJ1J5jo%JlJjKJkj1j2j1plj2roopppkjpnjj0j6
-21980H78qnmolmnpj0jlrlqmOPJj4rKJlkKJoqlLJ0%j1jJ0kLL%kpj0mNjj1koqJloLljpolnj
-21920G11nj4j3rqqqrNJj0mN%J2PJO%KK%rlJj0lJ0KlMMjPnj0JJjj0nJkklLMlqj5rjrKorqJ
-21862E70%%Mnj3mkqnnKjpkJk%%komn%%rolpkJjj2jNkjnrpl%jj0kkLJj%Lkj0jrj1LKMppol
-21800C88kLK%n%Onj3%KorrkmmJONjJOpj1J%jjlmM%nMnnlKkmj1ooKNqjmpl%nKOnlmj2oKRM
-21737B69pPjomlklolRLrnjko%mpn%%jjj%P%oLjn%lj4n%mMMpj0NmmLPjj3rNJ1lj1mlNQmrq
-21675A45J%kLJ3pj6kkqkLnmmOJ1nj1r%PnpPOnjONmnmnPkojjqjlmPJJOmkrj0JJ%rJOkLjkq
-21613F1nkKnkJJmJjonlk%OJ0nrkmlplNJjj1kN%Mnj1JKLkj4j2MOJNJlNQJnj2j4lMNlMkLkn
-21552b5jJLmnnMNooLnj5qJkJRMjLkj0p%JnmjJMP%MpoNpj4nKOmlmJ5J2opmMRqj2koQnj0lm
-21491a17%Mm%pnrJ0J3LMKj1mMjlnon%mKLnLRMmj2%mmOMjmkJLQmj1nm%qkJkm%Jj0pJ0OJMJ
-21431a67j2LlpQ%k%L%rj3nJQnJQ%ljLJjpj2mmk%NMM%nJmllqMJo%k%mKL%kpj0%Nj%NJ0rj2
-21370b53oNKoj0KKplJNomPMk%O%KknjqJM%KkO%oJjkpkooJnlNkNM%OnpplLMnoO%lmOknJlk
-21304c16JojonNljKMPPkoplJKnmjl%lKnJMnKLjLjrj0jJ4lpNjjmlj6%K%KK%mNJLj0q%Rmj3
-21242c91%lm%J5LklLNlrL%LMkmlj%%pnLJ0njkj0n%jprlJ4RnmolMM%%LlKLnj2pJNQlnNljO
-21180d24m%qmKMjnKooJppKRMJloOOpj0qlMKpNJ2Jpj0jmKJ3joqnOOKKjJmnnjj1mNMNnJMKp
-21118d87j8qPMMm%lpllLMNn%%lLMj0lPmnpkPNMOOonqj1kMNlqqQNnonMjKOkJNOJkJpo%jlq
-21054e52KMj3pLj1nJRRnpkmNLqj5%J2NnkjlNPlpnl%JLJPKjLklnljroLO%%%okOQj1roJPLk
-20992f08nKklOQopM%loJlpnKQkJjl%MM%nmkj1KJ0J%pKpokPMmMKJlnkojjknkO%LMj1mPMlo
-20928f63KmljJknooLKoNMPNopj0jMmjJLqLJ0okLj3%RnnPk%JpjLoKjj0KN%jlLOo%knLkplK
-20865g24Jj1%jkjlKnMNmjJJjJLjrkjNONoprmoJ%Nj%j%KkkklKoJ2%r%njQkqmLjjLJjko%L%
-20800g81ooLKkkJpkjL%j4pNMJQL%jJJkoMjRpj0Ljp%%pln%LKKlmkmKOjj2j1MJ1rKklPP%mj1
-20738h50mjnLKLK%Kn%kQMpprkJjkJpLnmjNJJOJolQplLJjoqjKmMJ3joj4rJ0Ro%%ooMKkoLl
-20674i08j2j0KjOK%j2pLJ0MJnKKqj0l%oMMKKQMlpJpj0%NQNpmJoJkj1mJ0NmrjkjKqJLLnmJ
-20615i75Ojj0lJJJqqMLloKMLMPmro%%moqJNkPKoklkqj5nRRmJQKlj1jLkj1jOKjpJkjlmmjM
-20552a054KmonMPlnokMl%KnjM%ljN%jjnnqnLJKOmmOKomrqNlmoKLj2oJjjOmrlJ1%nr%%kLl
-20488a147%JKKjon%JJrlQMnpmnjJ%jmKMJ%llknKjmmMNj2j0jlNNnlkOlrmkMJmoprk2%J2%k
-20426a253nmk%%lNPjjQPKolj3j2LMj7rOnrqKPJlKJnomJpoKPNJpjmlqokooJlKjjrppmlkkQ
-20363a382lpmrkoQNj7j8MOlJnj0qKMJKLJ0J1QJ6OLJ2KJ1QRPJ3PMJ0OLmlJRmj1qlKqrrKj0
-20309a347lNolj2j2j3kNrnL%pj3qRoj0kkQmlkpMKJrn%j1pPKrj1mkonnJmLOPnompOjlpnMp
-20250a526rrrojJ5Orj1j1%onljqj3nJMJ4Jpj1mrj7N%lLjj0j%k%kj0pNLooml%j2qMLNmok%
-20194a698mmornklmj2j4pLJJ%MlqprrjlnmNojllKkmj2j0j4lNmNKj3qlL%mj6nLj3j2pllrp
-20137a948pJjkqlKkRmj0%lj2j3nOkj3j4jmkqm%jolnqkrpMm%nj4pj0j0pllj4nORKj1LMpqJ
-20081b168j1j1jmrrppj9j3mj6onj8rpj3j3j1Jpj2j4pMnk1j3%orproPqj3rnlj3j0j1j7j2K
-20034b564Jj5k1rknl%j0j5mmj2rrrj6k1j2j3j3j4j3j6roKrj1j2koj5k0j7pj5k0j8mrj1j3
-19991c010pj0j7j0qj5j9rj0j5j7j7j4j9j9j2mj4k0j9j6j1j3k0k7j8j3j9j3j3j7j9k4j9rj8
-19955c554j3k1k9j7k3j5k9l1j5j5k4l0k1k3k1j6k8k6k2k0l2j9k2k9l2l2k5j9k1j6l3l1k0
-19922d324k0k8l4l2l8l1k0k4l7l2l2l5l9m0l0k6m0n3l8m2l5l3l9m3m7n4m9m3n1m7n8m8m6
-19889e588m5n4o4o4p8o8n8n7o0p1o3o1p9q1o5p2p0q1q4q9q5q7r0r2r4r7j00j00j16j27j13
-19858h053j18j24j29j26j38j54j47j53j69j59j74j82j92k06k07k10k22k31k40k58k67k75
-19836a2134k98l19l21l34l54l66l72m01m40m61m78m99n46n86o10o35o51o56o27n72m92l94
-19814b2546k87j72m6J37M04Q12J338J899K351K564K555K420K321K436K738L092L331L295
-19796H642L000K554K116J782J553J344J078P72M32J22j37l38m80n78o53p08p39p58p43p22
-19776A7539p03o71o24n87n49n15m93m61m32m11l91l52l30l30l08k91k72k64k47k34k26k16
-19754H632k03j91j85j76j76j75j63j47j39j41j44j32j31j22j11j22j19j05j08j09j08r7q9
-19731E439q4q5r3r4q3p5q0p8o7o9p3o7o5n7n3o4n2m7n3m8m4m4m7l8m9n2m8n1n0l7l4l6l8
-19698C484m3m3m4m9l8l1l6l3l8l6l9l6l6l9l3k7l8m7m0k4k7k7l3k9k9l7k5k6k0j4k2k7j8
-19665B400k5j9k8l6k6k6k5j6k2k3j7k1j7j0qk2l0k4j8j8j2j7j7k2qj3j7j4j6k2k7k1j6j5
-19631A732j7j4j3j7k1j5lrj2j4rj3j8qj1j3j8j8nj8j5j0k4j7lmj3rj9j7j0qrmj6j2j4lnj3
-19591A241j5j3j1plj0j4j5rqj0nj0j6j3Jpj6nj4j1mmj2pnk1l3l1J0J0oj0q%Jnj0pj3qpml
-19547H53pprmooj1j4pnkj0j4KRlj7rkLjqKjjlpj1j2nKlo%rj0j0Kj1j6oroomnJjj4klkj1j0
-19493E48Lj0qnnrj2ljmrpKpqj0mj1jOoqnKlmpppjoj0Mnj9jOnj0kkj1qMP%morj1ml%mjKkk
-19435B97mj0%Mnoqlnj2nkmn%omq%Plj0rkNjqLj1j9pmj2JQKjmJOjj0kpj3pjlkJ1R%prj2j0
-19379I2ojkjlQnpmnlqnmkJQkj6q%klqqkRM%Nj2j4kkk%kqp%%R%ljJpj3mkknLOmppm%jNmj6
-19316h3pNLnMrj4mQkoomKkj0j0j0%KlJMLjonj0pmkLMrppj6rjkj4jNMKrj0KKKnnJ1MLJ7ML
-19258b07NJ2J1K0J7PkJJ3OPRN%kJ3Kroj1%Pmj8qMJlj2j0nj1%ljMmmjooJ%%%%nprpmJQJJr
-19202b18j0m%Lm%l%rqmlj1PNrqjmojLOOLkpnjqKLjOj2j8nLjNjkl%%%OMj0qpKLjL%mrONrJ
-19140c35lqKKloKjoJJMnnnNJorrkJJ3Qj0rKJ%%J1Kj3j5lMnmjqLRp%o%jjkoOrmOj0mJ2Nrm
-19080d33qOLojMqpQk%ppj%mJkJNNnJj0j3l%JO%mroOPPkqqLKnqnJojJ2KNLpol%lj1mPOlj0
-19018e24PNlL%%Lopn%MqpJnqlqNkJOJOkqmMlLKJj1jnj2J1MnjoplMKjL%KJmL%nmkomjMNkn
-18954e97JkqpKLllJqqNJ0NroK%LjomJnjPLJjpkn%KllmLoJJjMkjNOlrqmJnorMRm%Mln%ONM
-18888f60%m%MKqqj4j5pNNlJjKNjmKMK%%roJ1Qqj1%kJJ0kqj1%OlqPJ0lj4j0KNKOon%%loJL
-18830g36KJK%lpKOPMj0j0l%jmnmLkj0jKnjLLj2mOLmllpKN%KOPkqjJKj2jN%LLkj0QMj3rrK
-18770h08PLQmmnjLkj4kLKjOnnkomJ3J3ornoJmlRjnoomOOOLkjpoqj5KQkjKmMMKooMMlnppl
-18707h82LKlLLknKNloJmpJMNnoJ0J0Mmnk%lmqjj1oJNmj0mrMJ2J3Jj0moMLlojKJ%QJ1opmr
-18648i32kMlqkLjlLjLNllrmJNOJLqokKl%j1l%pn%N%kkkJJkokOMOMnnmqmNJ0MNpqkMkmnpP
-18583i95jq%j1JJlnPKJjrpRJ3%rjnqonJPn%OJnqJPlpMNlnnPNljmJlpkL%KllKokKMMorkN%
-18518a065nj4oKlm%J0LrmJKjnjM%MJmLrnKjmkJrnJLLMMJj4j0LKLQOqll%nj1mmJLPnlJJJl
-18457a144rllnoQNJRnmqL%%Mlkpj2NKlLkNJ0lj0kRLj2j1%JroMK%l%jrpjNJ1LqpmjPjJkJO
-18397a205Mqj7pPRJLkjpm%j0j1rNJ2Mmjnm%lMmj1ljpmJPM%Opj3%O%j0l%PN%plQLn%jj1oj0
-18339a308JKmkmPJjKK%lqmnmmpkjNMKpLROrkmkkjpkLolOjMnj7kN%koNRonmj1qkjLMPNpon
-18275a395kj%JMNj0qNlp%OJopj1mMPknqJN%KMj2pKJMOrqonOkln%LKqpNOJj2pKmlJKMom%K
-18213a485ol%lLJqqll%PL%JJprlpnojPKJlmj0mPjrnoKMjj0moj3OKK%mpLj0j1OMkJMmppjK
-18152a617%j3lKj1oJ0OqnKmpp%Lj0%Lj3lLOnnj0kJ%rj2oNkl%rol%kqjjJjqj0%qlOKJONkN
-18094a756NJ3PKPJ6J3LoPROQOJ0J0jNQlrj0jm%Prj6j%nqoroMlNoj3qpj1lkpklkQnj3PnnL
-18038a776okjkJLppprnJnrjLkmmnnj8nJknLlqmOjMRmj3j0oNnornqJMnmMrj2KMkj0lnqm%j
-17977a981rKjjRj4lLKjkMpj4j3LLppKJllq%mqpj0nmmnlMPllronj0j1nNkpppPL%j2j0Mj1q
-17920b181Lmj1mJoJkj7onJJPpj2Jj1j2Omj2kmlKkj0j1pLpj1ooL%prj4j5qpMMk%lqj0mllr
-17866b428j0jnkMmnj0rpqkpj0qJkj7j7mJnj1kJrj1j2mkmqj1lmj0j%kmnmk0oOj0j5oj5j0%
-17815b737Jnrj4j2p%rj4j5j3j2j3pl%jj5pj2j7qjj2njj4j3pjlj1j8j3j0rj2pqpj0j0qj1q
-17770c128pj5j5%mJj5j9j4pjqj4j8j9j4j2j1j1j7j4qj1j0j6k5j5j3j6llomj8j8j7k2j7j8
-17731c602j5j4lpj9j9j5j1j4j5pj4k3k3k0k1k2j1j2k2j5j4l3l2j0j3k4k7j8j6k1j7k6k4k8
-17696d227k7j9k2k6k8l1k6j5k4k9k0k3k0l3k8l2l6l1j6k2k2k1l3l6k7j6k2l3l2k9k6l2l6
-17663e100l3l5l1k8l5l8m1l5m0l7l3n1m7m5n1l7m7n4m4n0n8n7n0n4n5n0n3o7o8o4o5o1o7
-17630f681o4o4p6p2p0p5p2p6q2q3r0q9r7r7r1j01j02j01q8j03j20j15j22j29j25j37j37j50
-17602i409j52j52j61j71j84j89j89k03k10k13k21k32k38k53k60k82k94l00l08l18l33l53
-17580a4625l84l96m23m44m58m92n15n47n78o05o35o51o52o29n73m50k67KL59P99J287J758
-17558a9119K189K515K675K666K520K295K041J829J726J746J879K088K310K476K519K414K166
-17541A8935J776J312Q29L72k3l36n65p09p88q28q26q06p69p34p00o45o04n72n22m92m71m45
-17519A2389m17l87l66l43l30l16l01k81k64k59k43k35k22k15k12j99j79j82j73j61j52j52
-17497F800j46j40j40j38j31j30j15j11j05j11j10j16j05q6q6r7r0p6p7r5r1p7p0p4p2n9n5
-17470D097o3o7o8o7o1n9o0n3m8m9n0n2n1m9m7m1m5m1l9m6l9l8m8m6l6m2l7l3k7m3m4l6l6
-17437B536l2l2l4k6l2l9l5l8m1l5l4j6k5k5k4l1k6k9k2k2l1k4k4k8k2j9j7j9k7k1j9j6k7
-17404A644k6j5j5k3k4k1k8j9j3j4j8k6k1j7j9j6roj6k2k1j0j1j5j2j7j9k2l1k4olj4j3j7
-17369A041rj7j6opj4j8qnj3j0j5j3j2k1j8j3j2j1j4j4qj9j5j3Jjj5rj2j7pmj1j2rj0rj9j1
-17329E75j3prrmj2nj0j3j1j6j2qrNLoj0j8j1mj6j1nmj4j3plj9j2QJl%j1j7j1qL%oj7jrj0
-17283B11nj0pJonmploknNlj3noj0j2j2j9j1Qkj0q%mqj5j2jj8oKjj1qLj9j8j3jmkKj5pmo%
-17232a12j1lLlqj3%lJpl%jj3nnj1j8j5j5kP%Jlm%mj2j5plJ0Mj3rrknoj2lKJmqlj0nMkLJn
-17178c55j7j4j0jOkj2pnqLnj2rKj%olrqmnnJNmnj3j0%nqJjoooJjj1pnmn%mmloLommlNkj3
-17120f17pklJklj3prljnooQNonj0pmmkJlnkqqJkj4kN%jlkorj2pLnmnpOkqKKmj0%jkj2qon
-17059h51qpMkMo%j2oM%lolJmqj3klqrmkm%Kjnpqknookj3mJmJ%oK%nqj1NJ2LlmRJ1QJ5nJ5
-17000i69MoRJ2J0NOLLO%kOPOKj1j3mqpLnj1%l%qqoj0opj2llpmJj1mKrq%%%JJKqqmj3j3kL
-16943a101lqj5m%RmqJKJmqoKPMoj7j7j1j3ORoMkj2j0kRKjjjj7nJJl%nqmlnppPRk1j4%nkn
-16887a297kMrpjMO%Jj2j1nLlpj0j0jjoKLjkplLqj0m%kplKjrnmjLjMNorqrjmMjj0kprj2j0
-16829a494Rjp%kmkjnlJoolOqj2onJprLPkl%mpmp%%opmlj3jmrKMn%qj1nOPqj4j4rKROkkm%
-16768a674jj0j4j0nkKJ1mj5nnmnojRjqnrplj2LlJjmk%nlmj0oj2pqLM%moqokKoj2JM%j0kK
-16712a885Pnnqj3jmlnj1OknnolrqKkrn%Lroj0j8JMJlmj0npqkklropmmMKoj0oqnmolJqj0M
-16653b142Jnj4j3mnnKOnj1j4n%mj4o%Moj0nj0mkm%oj0j0rkmj0jMpjlpj3j7OMppplpqonj3
-16600b424j7kJ0njkj1jmj8j1lMKp%noqrj1korkjoj3j0qj2oLpj7j1oj4j7qj1j1mJKLj2rom
-16550b732j2qorlj3rqj4j5krj2j1j0j7mlj3j2j0mpmprj7j9j7j6oqoJrj9k1lmj5j0qrk%j4
-16504c165j9j9j0lqj8j5j5j0lrj1rj2prj4j4j8j5j2qj6j3j0j4j4j6j1j3qnnj4j1j3k1k5j1
-16465c643j8j5j2j7k1j9j2j0qk0j4k0k1j2j7j4j3k7j7j3k4j9j8k0j0j3k5j9j9k6j3k2k6j9
-16431d236k3j8j6k4k5j8j9k8k3k1j9k4j5k6k3k4j8k1l3k6k9k2j9k7l0l0k6l3l2k9l0l1k9
-16398e047k3k3k8l4l9m5l7l7l5l1l7l1l7l6m0m3l2l5l5l7m1m6m8n2n7m0m3m9m2m9m9n1n5
-16365f364n2m4n2o0o1o6n2o0o3o3p3o6o5p5p1p3p7o7p1q1q6q2q5q2q3r4r3r4r3r8j05j04
-16333h755j02j07j06j07j12j26j28j15j15j11j16j30j21j15j20j27j33j23j16j13j05r7q2
-16310a1382q0p4n0l3pJ6N3P9J11J57K10K53L02L48L98M35M85N17N38N65N71N73N66N44N23
-16285d382M97M66M34M19M08L82L53L38L34L40L39L61L78L99M20M34M61M84N05N30N30N27
-16263D957N26N12M76M44M08L64L22K66K28J84J35R4O0K3j0l3m3o6q6j09j25j29j35j36j41
-16238G986j44j51j55j47j43j42j48j52j35j28j41j24j19j24j27j25j26j14j06j07j06j04
-16216E118j01r3j04r6r1r3q0p7q1p6p8p9p6p5o5p6p7o8n9n8o3n4n3o4n8n4o2o1m8m8n2m9
-16184B849n3m9m8m4m3m3m7n0m9k9l6m9m3m1l8k7k6l3m0m3l3l3l6l8k7k2l2l4k9l4k8k8l6
-16151A608m0l3k3k6k6l1k4l0k6j7j7j8l1l0k4k2k5k3k5k5k1k1k4j6k0k1k7k5k4k5k2k4j2
-16118H10j1k2k3k8j7j5j9j2j5j5k2j9k0j5j9j7j8j4j0k1j3j8j6j2k0j8k6j7j3j9j0j0j0r
-16084B47j5k2j7j5j0j1j4j6j0oj3j5j2qj1j1j5j6j0j4j7j5rj2j5j4pj6j5opj6k2j1mpj0j
-16046b18j2j7j3j3ooj3j5j3lj2j3j4j6j1j1rj0j1nj4j2j5j8j3jj1nj5j9j1jomqq%pj6j6j2
-16005f53lnrj2j9j7npj2nrj1j0j3j3op%j3j7j3kooj2j0oj5mlmnj1rj9j9j2nqnpj9poqJj7
-15958a083j3rj4j7npnmooj5mkqj4rppj1k2j1jlj4j4j3pj5qmLjk2j5Joj8j0jj2j6lmj2j6j
-15912a491j1qMj0rpj7j2lj6j4jlj6ronklrj8j4j0j2pklj5j7j2ojj2omqj8q%j7j0moj4qj1
-15866a891j5klj0j5onj4j2j1k%pj4k1j6j0nmj6rlnroj4j5ormopj0qj0j2j5j8j1Kjk0j8j2
-15822b305j0j2rj3qlpj8j7rj7nOj1j6j8k3j3j2j1qlqrj1j8j5j4qnj5j9j9j1j8j3j3j4j3r
-15782b774j0oj3j5j6j9j5nj7j4j4j3j8j6rrj0oj7j9j5j4j4j3j3j6j5j3j1rk2k6j8j3j3j4
-15746c274rj8k4j9j7j4j7j8j6j6j4j8j8k5k3j6k7k1j2j1j9j7j7j7k1k1k5k1j8j6j7j6j7j3
-15712c882j5j7k2k8k9m1k4j2k0k0k9k2j5k3k9j6k1k4k2k1k7l3k9l2k2k4l1l6k4j6j9k0k5
-15679d670l6l4k6k7k6l4l4l1l1k5l2l5k6l0l2l2l4l8l6l5m2m2m2l9m0l7l1l6m2m3l3m3n3
-15646e827l4m2m6m5m5m7m0m5n6n3m5n0n0n9o3n8n9o1n4n2n3n9n8o0p3p0p1o9o5p8p3o0p6
-15613g696q5q2p2q4q9r2q6r1r3r1r2r6j03r7j07j17j12j12j11j19j19j23j23j29j30j30j32
-15586a0513j42j38j39j41j50j49j51j53j44j55j54j38j35j35j24j12j04q8o0k7%K9Q2J32
-15562a2809J80K53L28L97M75N37O06O49O83O91O91O85O60O11N61N03M37L68L07K43J88J40
-15540b616R0M2kj7m7n8o2n8n8l6j9MM8Q7J51K17K79L47M15M85N53O10O53O76O81O67O41O06
-15512D279N55M98M39L83L19K49J84J28P3J4j7n0q7j21j44j55j60j73j88k02k05j90j87k00
-15488E042j98j95j92j95j89j86j80j78j72j65j68j64j66j58j57j61j43j41j50j54j46j38
-15466A346j35j43j39j31j30j39j33j26j25j27j31j30j26j23j22j34j33j13j14j26j29j31
-15444a494j24j30j30j22j29j36j26j25j27j22j37j34j29j29j29j36j26j24j27j24j30j32
-15422d322j35j25j18j17j02r3r8j04p6p6o1m3l5j7LL7O2Q4J16J62J93K23K58K89L37L67L84
-15395c007M06M38M46M37M21M25M13L92L68L35L14K94K58K26J99J77J55J19J01R5Q3Q1P7Q4
-15371C337Q6Q9J09J25J41J65J88K20K59K87L18L40L64L78L95L96M05L99L92L73L57L35L03
-15348I761K74K38K00J74J38J07R9O1J9Jk2l7n1o5p4q9j15j21j21j22j19j22j31j30j24j30
-15322I499j37j29j20j27j28j15j25j22j07j05j03j10j11j04r8r2r4j05q5q5r0r4q9p8p9o8
-15296F799p5p4o5p1p4p6p2o9o6o1o6n7n8n9n2n8m9m9o1o8m8m5n3m6m7m1m8n2m4l8m4l3m3
-15263D937m8m4m0l1l7m2m3l9l9l9l1k9l7m8l0k6l2m4l7k8k5k1j9l8m1l3l6l8k6j9k0l2l0
-15230C815k5l1k8k8k8j6k0l1l3l1j5j4k9l1k6j4j3k3k3j8k6k5k3k1k3j7j2j9k0nk1k4j8j7
-15196C067k0k6j3j5j9j8j7k1l0j9j1j7j8j9j9k2j8k2j8pj1j7j2j7k0j9j4j7j5mj5k0rj3j6
-15161B479l0j8j8qlrk2j8j5lj4j8j1j0j7j3pj2rk0qmk3j3jj8j5pj1j1pj1j6j2j3j2njj4j1
-15121A991rj6rj2j3nj0qqqj7k5onj4j1kj6j6Jkj4pLrk2j9lj1pjpj4qj1j0j2j6j6j2NMnj5
-15077A573k4j1kkonj0j1j2j2pnqj0qj2rj0j7j4mLoj1onlqj1j2pmoj2qqqLlrj1j1jjj0j5j0
-15030A194j1o%rqrLoqnllj3j4j3qnj0knqmlkj0kj1j7j1n%mnQlj7pkmj2p%Pjj2Jj7k0j0Mj
-14979H84lj3okj1moj1Kkpoqpj3rJ0mj2nloqj2Jornllmoj2nqj0lPkqj6n%rj6lQJqj4lprmj5
-14924E62nPMrk0np%NjLlj5j0ppmllopmqj2%kkNj2j2qJ%%j0npj9pknjoqkrlKpmqkjLlj3j8
-14867B80mM%%j3j2nnmqrj1NLkpkJj0j1JNj7pnplonojPkknj0j0mmrkoj4Mj2nknnlq%j6rLn
-14811A5%Pqj0Kjj3pllj0q%JKj1prj2jkjopkpj8jJKnnm%j2j2jmjKJj0pj0rj1lNmmomJnj4m
-14755b43lj2jkqqoJojJjlnqrq%lpJJj1j2j0mrj0JJj2j2qlj1j2rLKoJpqLnj2kljjMjj2j9l
-14700e18jnKKOnj6j0pkkKnj3qooK%pj2nr%kj0KJjJj1j7mMprj2j0qKj1ook%j0qnLNnnrj6j2
-14645g91nNMj3j2oj3j4kknm%j2j3okj4oPJrj1jrj1qj0j1k%jmj0qrpkpj4rJpj1j8nkj1rlj1
-14594a122pj2pnknoj0j2llomj0oml%j0j9j0moj0j5pnoj2j4rj1j3qorj0j7j0qnnrooqrj3j7
-14545a524j5j4j0mnnnj0rj6j4j1mj9k2j6qnkorj8oj1j3j0j5j7rrrj5j3j3j1j9k7j6rj2j6
-14504b001jmj2j0j4j8j1nj3j5j0j8j3j2j2j8k2j6j4j5k4j5j2j3j2pj8l0k4j8j0j1j7k0k1
-14469b506j6k1k2j7j7j9k2j8k0j5j8k2k1k0k1j3j8k5j9k8k6k2k9k5k5k1j3l0k7qk0l7l4k8
-14435c243k6l1l6k2l5l1k4k5k8k5l1l7l0l7l8k6k9l9l4k1l0m1n1m2l3k9k9l5n1n2l5m4m5
-14402d365l6m5n1n0n0m5o1o9o4n2n2n2m9n9n8o5o7p4p2n9p6p4p6p6q3q6q3q4q9r6q2r6j05
-14369f601r7j04j09j05j07j08j23j24j16j28j28j33j21j39j44j49j37j34j30j15j17j04p2
-14346i345m6k3K1P1J33J85K54L27L94M49M94N08M97M68M28L62K91K19J50Q4K0l1q6j20j52
-14321d448j92k11k12k33k30k46k40k28k20k01j78j45r5k7N6J68K78M30O01P72R61J120J256
-14298a464J335J359J337J251J118R60P87O07M49K85J52L9n4j17j76k23k46k55k68k78k77
-14277F321k63k64k55k36k04j74j41j11p1j8L8J20J90K52L30M02M55M90M97M93M67M27L56
-14254I101K87K14J50R0L5k7o0r4j12j21j41j63j71j68j68j71j73j64j56j49j52j51j39j26
-14230G271j42j44j36j25j17j10j03r9r6j07j02r5q6r7q3p9q4p3p0p0p3p5p0o2o9p1o2n2n3
-14201D666n6n5o0n0m4m5m6n2o0n3m4m3m2m3l7l6m0m6m2m1l7l4l3l2l5m3l7l1l1k5l1m0l3
-14168C289k5k3k8l1l3l2k1k6l0l3k2k4j6k9l3l0k8k3j8k5k1k1j7j8k2l2j6j1j7k1k2k7j9
-14135B495j0j9k3k9j4rj2j8j3j2k3l1k1j8j8j8j2j3j4k4k2pmj3k1qmpj9j6j8j4j6k3j8j1
-14099A923oj2j6j7poj8j0kj3j6poj7j3pqmj6k0k1j3j0kqpj6k1opjpj7j4pporj7j2rlj5j5
-14055A452jrj1mj1j3lj0j0j0pLjj9j7j7j8j3LMmLj3j0qj1rj2j1%jj8j7%J1jqj5rnqj1j8j2
-14011A101j2qjqj1j4llqkoj9rKprlkk%r%lk2j3mjnmjlJnj9noj4pj1lqonklj4ojnj1j0j5r
-13958G47knqmkjkKJmj8j8qnmmlmJpqnj4rnojkrkj0j1j7rj3j2kjj3j1%mj6mjJjqj0j0j0ml
-13905D22j0j0pj0j1j0nj0j1kj0j4n%j2j5qj2onj6j8j0qlj1rjqk4j6oj8j0mj2j3k2k1kjrp
-13862@MJ1J6J7K8M5M6M1L1L6K8O%Lok5j8k3k5k9k0rj6qj6k2k3j4j5rrMJ7K4M6O4Q1Q5R3R2
-13822E31Q4Q3P0M2K9J8Lmj1j1j3j9l1k8l0l1k5j8j9j8j9j9lj0oRJ5J7L4M3L6L5L2L5K9K0
-13786H50J0J1Rkmj6k4k0j2j3j3k2j6j5j1qmj4j4oj4j5j0j1j3j2j0oj0rnjqj2j1koj8qp%J
-13744D79qj5nqrkj1pmolqljJpj5mJplkoplj2p%lKj2j1rMJ2kmmpj4pjkqpmloplmmLPj3j4N
-13687B02jmonLKnnj1lJ%m%j1ooQQnj4j3nLjjKkqkkpnqkn%jollkKnjOoj5moqKPlj3j1l%LL
-13627A5kj0mKjopqMMj1nJ2Lmj0lLj0mKNMLmrmj5ojNkj1nlLLj1r%m%KJKjjrJKmjolljn%op
-13567a40LJ%kkmmpnklKjjj0ml%KnJ%mMoonjNoj0J1J0mj0j3qmKNmKmqj1nROl%Okj4kQrrq%
-13508b72NnkjkjnJj1pOLrjKkj3rPNrmlkOJljnQJqmrj6j1L%rJJ1PKNlj5oKJ0kplk%jKkj2o
-13449c95J1jljr%OpoJ1mj9r%nLJKjlqlL%JrnNKKkJolmJ%qjLkj0nkjqpjJLkj0olKKMjKLLl
-13387e01j2onnMKjqj1rkjKPkNnrnlQJqj0nkmJNKLljMlnJjknl%Qlj3Jqj2mnNNKoj0mPLjLl
-13326f27j3qqlMjlo%mLJQj1j4Klkk%Pmpj3pLJJKjkKpooLooLkj2mjknKJKpLOjK%%lpoqkKL
-13264g69Mll%jNqoqmkJoj%kQLmopoppNM%oqkMpjLrj1jkJlK%n%koKRnj5lnmkLkroPJjqoKn
-13199i20mlKjkLJ0oj1klpjlj0oJMnnJ%onmjmkjjKLkj2p%j0QjqqLjjKkoj2nJjoknnKKjnlJ
-13138a071qj0OJ2nj0j1j2mqlJ1Oqnjkjo%j2j1rlJ0Lnj4j3KRoj0j7oqnookmKPnj4jNrj1nj5
-13087a289j5njjK%kj1j9JJ2NNMPLNOJnnMMKKrj5rj0qj0omqLlj0j2j4rMQ%J2K1K0J9K8K6K1
-13037a255K8K8K2K7K1J2lj1okork%j2j9j4qqrj0nKJj2pRJ9J1K0K9L6M5K8K4K1J3K1K1Nnp
-12995i67oqpqj0kmop%rj2j6j4j2j5rK%OP%OMOLJMJ2J1Jomnj4j0Jjj1j3mnj0q%Jnj4rlpop
-12942a189Koj3kpoqnKjpmmKKj4j6j2lpnJPMoj3nMjoj5pQLl%pj6j6%OLkj0JLj0j3p%lnl%l
-12887a412mnoj1j2JJqlojMOlqrmmjmk%Moj8pooojpmM%jlrj1nKMLqj2nj1JJ1qnoj0kNkqrm
-12829a637ljRmnRLLNlkkpnnplkj0j1kpNPpj5j4nLLoqol%qj4j3mnrj3rqnKKLJ7K3K3J4K1J7
-12775a699KMMoj8j4kqj4plk1j4opnknnqoj0j0KKj2j0nj4j1plqnqkoj0%PJ6K5K9K0J0J4J0
-12728a826noqpk1j5moj3j3ojrj0m%jrqrrnqkNnj2j3mporj3kPlrjJOMQNMPNj1oLMJlpqonl
-12671b078N%nqnjomMjmQRKj1mJJnqorj2jNM%oj2qKJlkmj0J0jj1rj4qomok%ppmnknj3rlkp
-12613b286%oj4njKoqmmj0j1mrj2m%kj4j2j2rloloMqmkjlj1lqrJpolopqqPKokqrj2j1lqj0
-12558b598j5mjj1ojlqlj2rMkqqj5j0rnj5j2nj1llLLmj2j1j9j8Jjpj0oj0mj0oNkonj3j7j3
-12510b935mj0mJj1p%j0rkj1orj4ljj0j8j2nrj4j4rjj1j1oj0j2oqooj2rmqj9j8KLj1kj2k7
-12464c320j5mlj2j3j5rj0j2mrmj4k1j1ljlj9k2j3rj2j0j1j8j0rj1onj7j7qoj4j6j3pj6j9
-12423c771j3j0k1j5j7j3rj6pnrj5j5k2j0j2j6k6j7j1j3j3nqj7k7j6j6k7j9k0j9j4j0j7j0
-12387d301j5j9k2k3k4k1j8j6j5k4k4j6k0j7j5j1k8k4k6j9j4j7k8l2k4j5k1l0k6j5j5k6l4
-12354d995k5k4k8k8k8l4k7k2k4k7k5k4j8k4l0l3l8m1m2k8l1l5l6l2k2l9m4l1l1l4l7l4m3
-12321f014m4m1l6m1m0m2m6m5m2n1n0n1n2m9n5n1m9n9o3n3n6n6o3p1o2n9o7o9o8p2o6q0q2
-12288g845p1q0r0q4q1r4r7r1r9j04j03j08j15j24j25j18j25j25j25j35j41j44j56j63j61
-12263a0704j62j70j74j78j86j94j91j91k04k07j98k04k10j91j73j61j51j24r8o7l4lM3P2
-12239a4060J02J24J34J44J62J78J93K16K29K45K65K94L08L36L78M12M51M81N12N57N89O15
-12217g135O42O64O88O93O92O84O82O80O77O77O76O82O78O56O46O31O05N80N51N10M80M51
-12195F790M11L71L38L11K88K51K26J99J87J73J47J38J30J25J04P2M2J4j1m9q4j22j48j81
-12171I722k02k21k33k37k39k41k50k44k36k28k07k07k20k03j88j90j85j83j72j65j56j52
-12149E163j45j34j25j29j25j23j15j22j18j07r9r1r5r2r7r3q3q4q1q1p8p0p5p3p8p5p1o1
-12121B443o3o7n7n3o2o7n2n1o0n3m4n8n8n0n3m8l7l7n0n0m4m2l6m3m3n3m3l2k9m2m4l2l2
-12088H58m1m0l0l5k7k5l7l6k1k7k9l2l1l2k8k8k3k9l8l8l7j8k0k8k7j8k0l1l2k4k6k2k2k5
-12054a19k5l1k9l0k2k0k7k1j6k2j7k0j9k0k1k5j6j4k2k1k0k2j9j9j5j7j9j6j5k6k1j7k2j9
-12020h24k3k0j7k0k4j3k0j8j9j8j8k1j7j5j3k3k0nj1j2j7j8j5k0j7j0j8k1k2j9j3j2j5j6
-11986a404j7k1j4k2k5j5j7k1k1j3pk4k6j4j2j8k2k5j6qqj6k0j9j6k2j0j0k8k2j3j8oqj8j4
-11950b010j1j2j9j7j6j5qk5l1k1k4j1pnj1k0j3k0k4k4j6j5j3k1k1j5j5j7j2rj7k6l0j6k1
-11915b608k2j2j2j2j8j8k2k7j3j0j4k6k3k5j8j0j2j4k9l1k8j9j2k6j5j9k8j6j7k4k4k7j7
-11882c248rk0k1j9k2l2j9j0j6j9k5k3k5k0j3j4k3k5k2j9k0k1k2k8k3k2k3k7k6k2k7k4j9k0
-11848c968k5k5k3j9k7l4l6k5l0l3k4j9k6k9l1k9k9l5l6k5k0l0k6l3l6l0k8l6k7l2k8k5m0
-11815d919m0m0m0k8l5m4n1m2m1m1l4m2m6m2l8l6m7m4m6m7m8n4m3m1n3m8m6n5o2n9o2o2n1
-11782f427n3o1n9n6p6q4o3n9p3q1q3q0p6q1q8p9q6r1r6j01r8j10j03j03j08j08j02j01j14
-11753h900j22j18j22j20j17j13j07j07r7q1o3k9j6J0M2P6J03J22J51J62J67J68J54J43J28
-11728h686J10P6N1M9K9J4J3J3L6M9N4P3R1J13J36J51J57J58J71J76J70J73J74J69J73J74
-11702e933J67J67J65J54J41J20R6N8L8K8Mk5m7m8m5k4%K7M4Q3J44J86K39K86L18L56L66L53
-11674b582L40L03K63K24J78J32R2N9L3Ojj1mJ7L4N2P2J03J37J65J89K09K13K13K25K27K21
-11647A109K32K34K42K53K50K57K46K26K21J97J77J38J06Q1N9K9J0J0J3J0J7L1N1P9J02J23
-11621D503J41J55J55J50J42J22R5O1K2j4l5p7r4j13j27j36j56j60j72j66j50j59j68j62j49
-11596C508j36j44j39j33j42j25j25j20j17j20j05r6r6r8j10j09r4q2r3r5r1p8p6q2p6p7p9
-11569F70p1p2o4o0p3p7o5n9o6n9n7o0n1n8o7o0o1o0n5o2n7m7n4n8n7n7n2m8n1n4n3n4n3m7
-11535a329n1n7m5m8m5n3n8n8n9n0n1m4m2l8m1n1n2m9m8m8n4o4n3m8m9n7n3m4m5n4n4m6o0
-11502b998o7o2n7n0n9o0n6m6n5n3o2o0n8o4o8o2o0n3o8p7o8p0p2o9p7p5p1p7q0p3p5q1q5
-11469e168q8q6q7r0r3q5r5r6r7j11j04r9j09j17j16j21j25j24j38j35j19j26j36j28j28j24
-11443h045j09r8p4m1k2NN7R1J32J82K08K12K11K04J91J76J63J49J42J47J71J88J99K29K44
-11418e088K49K26J97J50J08P0L0k1o1r1j01j04j18j25j15q7n9j8K1M6R1J29J50J64J66J42
-11392d049J28J09P7P2O8P5R2J34J64J74J92J93J79J35Q3K7m3j02j59k04k31k62k82k78k78
-11367c986k67k38j85j41q6lP7J60K28K92L34L46L44L18K87K56K30K11K18K29K42K56K81L04
-11343b93L06K90K49K08J62R8L8om4r0j22j23j25j09r0n8mM8J03J68K27K78L20L24L23L24
-11317B402K96K69K50K33K26K32K40K63K77L09L13K87K66K32J72J21O6J0k6n3q2j07j25j60
-11293E911j78j91k14k19k07k09k10j89j91j84j84j80j68j56j61j46j51j48j30j32j36j25
-11271B102j25j16j15j10j09j10j16j03r0j00j02r6r9r1q8r5r8r3q6q1q2q4q5r0j02r2p2q3
-11243f11q1q1q2q6p8p3q3p6p4q0p8p6p8q2q5p6p9q8q2p2p8q3q5r0p8p9q6q9r7r5r3r2q5r3
-11209c424r5j08j00r1q8q9j00r9j02j12j17j12j09j15j18j13j17j20j29j15j19j25j09j05
-11185f031r8q1p3n5l4jL4P7J16J48J80K05K23K18K16K06J83J56J14Q5M6J5j4l3n8p7r7j14
-11157d544j16j10j10j22j30j20j29j26j03q1n4m6k1RK9O7R4J02J12J23J21J13Q8N9K4j5n2
-11130d938q2j12j36j43j55j41j33j18q2m7NP5J45K16K78L44M08M38M59M56M30L93L42K95
-11106a803K37J77J17O4Pl8o7r6j29j37j43j56j58j48j38j27j08r3o4j1M2R0J43K02K69L20
-11080a748L67M15M34M41M27L88L37K76K01J26O4Jn1j05j36j71j86j84j87j74j54j25q7n5
-11056A14k5J4N1O3P1O8N4M3J3pm1p2r5j30j50j66j84j90k05k18k14k08k17k16k02j83j68
-11029b400j55j14o8j1M5J03J87K75L63M35N09N50N70N54N21M53L75K95K06J08K9m0j03j58
-11005B529j94k26k57k74k96l02l05l08l15l06l04l06k90k58k51k29j79j24o6PJ09K20L34
-10982a591M53N73O71P43P68P54P04O14N09L82K63J58O9j6j07j70k06k37k62k75l10l17l20
-10959B850l21l18l17l10k91k81k65k35j95j36n9J6J03K04L08M20N21O26O83P13P19O83O27
-10936E745N35M48L36K27J06lq7j51k08k60k93l16l19l24l29l21l12l10l04k87k68k48k25
-10913B832j80j21n1K0J13K19L38M50N50O37O70O54N90N00M01K98J99J06M1jl2n1n2p0q3j14
-10887G863j37j65j86k03k16k15k13k08k04k03j81j53j42j17q9m1NN6J18J65K18K78L06L17
-10863F653L16L00K85K47K01J52R3L2j8p3j07j40j50j49j53j40j25j19j16j20j26j29j33j33
-10839F348j32j30j31j31j29j17j08j17j18j16j06j02j05j04j02r5q4p8r0p9p4n5l9l0l4m0
-10813C902l8l5m1n1n3o6q5q1p2p0o6p0p6q2p5n7n8o8p2p4o5o6o3n7p0p1n7n3o4o5o7o6o1
-10780A787n6n2o3o5o3n7n7o2n9n2m2m1m1l9m8n3m9n0n1n5n5o8o6o3o2n8n0n4o5p1o3n8o0
-10747f1o1o0o2n6p4p0n8n3o5o4o1p9p5o5p2p0p2p9o4m8m4l6l7l4k8k8l9n1n8o5p7q4q3q2
-10713b115q6r2q9q1p9q6r1q9q5r3r7r9j00j00r5r7j05j00j08j12j15j11j13j27j17j19j30
-10686d831j38j32j21j21j07r5r9j04j13j20j29j38j51j59j71j72j87k03j97k03k20k03k09
-10663h323k27k37k43k37k57k68k70k84l07l11l16l19l25l53l64l64l65l67l51l27l01k53
-10641a4969j78q7K6J30K40L17L62L68L38K84J95J13L4k4l7k7mL2Q3J08R5N4%p6j60k26k67
-10614a3276k51j81l4K28N81J044J574K106K572K879L008K989K859K688K497K294K053J742
-10596A7372J389J005O25K87Mk22l82m81n13n05m65m00l21k52k02j54j05p5n9k2J2L8M9M4
-10572A6667K7mn4r5j28j52j41j10o0PO1J20J55J66J47R1K1n4j31k19k92l27l61l85l94l99
-10546A4156l94l83l43l07k65k11j35n1M6J29K01K48K69K61K36K03J44R8O4M9N5Q7J27J80
-10522A4464K18K31K38K15J80J31P3Lo4j12j56j90k07k16k20k29k26k14k10k04j90j84j86
-10499A2945j78j70j62j50j41j42j40j31j36j38j24j10j04j05j17j01q7q8q6r6r0p3p2p7q4
-10474A0043q0p8q6q1p7p8o5o3p2o6o9o9o9n9o1o6n9m5l9n1m7m8n2n1n3n6m7l7m1n1n2m8m0
-10441H087l6l6m5m7m3m0l4l4m6m6l8m5l5l4l1l4l4l4m0l6k8l6l5m1l9k6k5k7l0k7l0l2k5
-10408F918k3l2l1k5l4l1l1l8k2k8l1l0k2k2j8k8l3k6k1k7l0l1k7k3j5j3k0k6k7k1j6j3k5
-10375F078l1k4k1l3k1j0j4k5j8j4k4k3j6j7j7k0k1k0j9k0k1j7j5k2k4j4j8j9j7j8k3j9j4
-10342E429j4qj0j3j4j9j6j4j5k6j8pj3k0pj3k0j5j1j8k4j5nj1j9j7j0j3j7k1k0j3j5j1j5
-10307D912j5j4j6oqj5j9j2j6j5j9j7j2k0j5nj2j5qrlqj1k5k2qpj4j2j8j9j2jnrj7j8rj9j7
-10267D390j6nnj4j2j1qj2orj5j2j2j2j1proqj0rj2qnj3j1lj6j5j1j3rqj1j8j6j1j2mlj6j1
-10225C955j4j5qmqj2j5j2oonrpqk0j4j7j2mmlj0j0j3j2rnmj5j4qj4rqj2oqrj3nj4j0lj2q
-10180C521j1lqnqj4qrrqmj6j2%pjMkrj0j0j5j8j4jqj6j3pj3j5j5qkmpj1rj3onrj6rj1joj9
-10132C100j6j6j4mkj2qojj7j6qqpj1pj3pj8j3Lnk5k0llqj6k3k4k0j8rqj5j9j8k2j1j6l2k7
-10090B557k4k0k2k6j7k1j6j1k7l0k6l1l1l9m6l8m0l7l4m0m3m9m1m8n9n3n4o1o0l8j8oL4P8
-10056A563J29J78K31K68K75K59K12J57J17P9L6Prk8m6n4n5n5n6n6n1n1n5n1m1l0l3k8nK4
-10026B831N7J10J55J95K46K68K57K31J84J28P4L5ml4n3o6o0o2o7o5o7n6m7m9m9m7m8m7l7
-9997C913l8k9k8l6l1k7k6k6k3k2j9k1k4k9k4j5j5j6j3j5j9j4j1j5j7j8j8pj1j0j3j5oqj4
-9962C240j1j1k2j5rmqj0qqqj4rnooj7pqrj2roj1noj0j1j3j2qjoj1jopKkjj0j6p%j2j3mql
-9913B836mj1j1ljKmnkmj2j2qj3moj2poqonjKjkj3j2jkk%Jj0j3nJqmjoomrmkoqK%LroKoon
-9856B553okproj1oRJj3LLqlj0nPoj1plPJpj0jKnj0rjnmmlKnn%Jnj3nJqj5jJ%JKmj2orqjl
-9798B322lkkmnpnlqmjLMJkpnKrj7j4nKJ%klOjlomK%nj3j1MNklkqm%pknlljlpoj0mKPOMrq
-9736B133ommnrokLLorpK%Jjmn%nqllpLlj1MJ1Knj0j1JJKJrj9j2JPo%jm%Kkllj%Nnj0j0lj0
-9677A950lLjjLjj4nKKJLjlqj0oj1lkmNknjM%qoRJj1j0LqlKoqj0%KlMJnjjjmpj4kNJjkqmq
-9617A789pKqpkQ%mpmMPL%pjjllmkJkmj2rNKnrjJJ%lprLMlJpJkmnqQLNJOjj3mkJLKkj2mll
-9553A667mmpqrprNQLj1j1KNmK%j0%MLjj1rll%oLjnmrmMMKmj2mJlkjokLj%MjnmlkkNMrppr
-9491A505k%jOKloj0jjMlojppoPlm%Mqo%kO%j1l%prMMoj4qLLjPlKljL%pj4KKM%%LlrqmkJL
-9428A385oj2JomOprJKMmn%Rkj1jkNllpJN%lj2nJj2LQlj0pMlokLQmj6lkjjqpl%%MLqmMnMJ0
-9367A264Prj6j6lnmMnkOLQlnLPrj3j3kJ0PLlmj0l%mkknnpNMlLmj1JM%mj0olPPj4roOOkj%
-9309A142mjnlLMOjj3rj1nMJmlL%Knqj%jjkj0lJ0Mqj2KPPoqjnKlmkjmoj2j0MNlRjj4N%jjq
-9250A020rplJ2LqokJk%j2qPJLpo%lkMmj4nLmMKj%JLlmkmmLmj1lRJmKjMpkkrplplOlj3ojN
-9188H88QKqrkNJ7oj0JpmKN%nmqoNJ0rj2mljj%JmnjJ0Mj1lKo%JkkojJKNJqj0pJko%KmlJmJ
-9127G91KqokLj3mJ6%njqqj0%LllpJ%%NL%Jplj5j0JKLMkJjqpLOmoj0nQmokKMpnJjnj1kMJj
-9066F65MKopnJmlkLLJknmppQKmrjjnpJ1RJj5j3klrlKlmpkQONlj3j4oMkmOJ0op%jomlj%nl
-9004E33%JklopKJllkkLML%rJRrj4MNomokRmqnnJMkj0rJMJJnj0jKNpoj0JjlrnJ2Kll%klpm
-8941D09mkJOlooJNnoQOmjj2kMJj5j1J1NKnj1kj1rMNlLkmnnmq%Olj7roPNrl%onRJlLmmmmk
-8880B77p%lKmqKLjKjpj0kM%jj0llNMkjmoMJpjJMKnJjnNpj9j0LmkJlLrj1jnmJOLpoLKlnjk
-8817A48qjjJ%j6p%mJJlqNkqjJOMrrLolpj1mlojRllnnnKjJmnpNKj%MKLrk3lokPnoqkJp%P%
-8752a5nJLpkm%lmoj3j%lLlpj0lllolL%lmp%MLlqqj4kjMLNQrp%njkmlmmLo%lrkRNj1qJOlj4
-8687a85nLJlrj2oLnpM%nmmoojqj%pmjljNMprnRNrrj8m%knPJjO%mqpmoLj2j5%LnmMJNjj0m
-8624c68oll%Lqknj2j2lkLKKmomlJj1jlj0llnJkkpkKJmknj0lkLMlnmjkkrj6j1j%NJjj4k0M
-8565e73JJkKkJMlj0oj3plj0j7k%kJkj0ppNKlnJMollj0oonmMmj4JPqojjnmnolopLJj1plOL
-8505g71j0j0qnjrjMnjpqopmpMMj1pmlKKrj4rkJ2Mj3j1kmj5Jkqj3j5oNLrj2Jjj3JNlokkj0
-8450a018rj0pj0mjmjlnopnkpj1j0j0JkoOLpqqqnrpjomoknj5j4rplLJj0j3mnj1ppj4lpqoJ
-8394a342nj2rj2j3j0j0LNj1rpj3ooj0nPknqkRpqLJMOqqjjqlOJmOJ3J0J0%Qjj4kMqmK%OLj
-8339a468oj2lNmrnpoqrj1j8nmj3j3j0rpprmmmrj2qrj2ojrpj4j2oj2Klj0qj0j0omj2j8nj4
-8289a865j1mnj2j8orj0nlj2j9rjMj0j4j3j5j3kj3j2lomlnj3j7j1lj0j4j4o%jprj7Jrqpj9
-8243b262j1j1oqoj0mopj2j7oj6j7qqrrj0qj6j4j4qj0j5rpq%j0k0rk1j2j0lj5k1qj2j0j2j6
-8199b731j0j4j0j3j9j5oj3k4j1nj5j9j7k1j5j9j7rj0j5k2j0lj1j5j4j1j4rj8k5k4k0mrj6
-8162c253j1j5j3j3j5j0j7k0j7j9jj0k6k0k1j0mj7j7k7k5j3k4k6j7nj4j7j8k6k7k2j0j7k4
-8127c841k3j5j4j9k2k6k5j9k5j9j6j7k6k3j3k3k8k0j6k8k6j8j8k7k4k6j8l5l4k6k0k0k3k8
-8093d601k6k6k8l8m1k4k6m0k4j1k1l3l6l0k8k7k9l1l8l7m3m5l4l4l6l1l3l7l7l5l4k9m1m9
-8059e713m1k9l2m1l3m3n2m4m5m1m4m3m4n1l6m0n0m7m9n6o0n3n7o9n2n3o0n5o0o7o7o8o6p2
-8025g433p0p3p4o5p6q8q6p7p4q2j00r4q9r3q8q9q3p5o9o5o8p0n1n0o7o1n6n6n0n8p2r0r8
-7992i890j06j21j32j42j56j62j75j76j83j83j92k08k26k26k27k54k62k50k64k83k92l00l18
-7969a4728l48l53l82m07m28m58m84m98n30n49n59n66n37m58l42j67N1K55L97M45L76K28M3
-7946a9999j23k01j56N6M20R07J399J723J777J580J190P51L97K02K53N68J115J820K487K890
-7926i44K890K505J883J214O28K39J13K24N60J008J427J641J587J272Q30L92Qk47l43l05j78
-7905A6404L0K13K97K72J51m0k39m14n41o13o58o57o35o17n83n44n01m70m41m10l86l77l50
-7882H891l21l16l04k82k80k66k44k40k28k16k16k18k12j93j89j86j89j69j66j65j64j50j36
-7859C841j43j35j25j35j37j21j30j16j05j19j18j04j04j10r8j03r4q4r2q9r8q9p8p9r4r3
-7833A048j01q4p0p9p6p8p6p8p5o9p4q3p2o4o7p3p8p0p3o4p7p9o9o8p1p0o8o9o1o3p4o7o7
-7800a359p1p1o8o6o4o4o2p5o6o4n5n4o7o2n9o8o6q1p9n9o4o6o4o6n8o1o8o4o1o4p9p1o5o6
-7766c597o4o1p5p9p8p2o6o7o3o4p7q4p4p4p4p1q2q6q6p2p1p8p5q0q1r0q8q5q1q4q0q5q9q9
-7732f222q7q9q8q8r1q7q0q7r7r0r0r1q6r4r8j05j07j00j03j08j01r9j04j10j17j18j21j28
-7704h986j33j20j25j28j26j44j47j37j41j42j38j45j54j57j60j72j66j67j80j78j79j95j98
-7681a2518j97k05j94k04k17k26k26k24k25k30k29k31k36k50k55k57k67k82k91k91l01l20
-7659a7876l18l32l50l55l76l76l87m01m17m39m52m64m86n03n18n44n68n85o08o24o47o83
-7637b8309p18p61p77q08q53r02r24r64j003j042j092j143j193j248j292j362j431j497j580
-7618d8899j675j773j864j940k024k089k092k013j791j309m55Q32K556M600O669Q335R250
-7601c5682R510R523R686J0144J0794J1319J1362J0735R464P817O131M526K971J503J96q61
-7585G9138j616k105k411k551k586k556k454k323k198k067j931j804j694j586j501j415j342
-7568D4998j266j210j153j088j029r75r35q86q51q11p63p28p05o71o41o17n85n58n34n25m98
-7547B7969m72m58m51m35m08m02l86l60l52l55l41l38l25l16l08k98k89k84k78k59k55k62
-7525B0337k60k39k30k27k20k09k16k07j90j82j75j83j84j72j63j55j59j54j58j57j42j61
-7503A6194j53j35j35j37j27j26j18j16j17j14j10j12j15j12j16j06r7r3r1j01r9j01j08r2
-7479A3463r3r6r8r1q1p7p4p1p6q9q2p1p9q7p2o4o5p3p8o9p1p2o6p2o9o8p5n8o0p0o2o2o6
-7446A1006o3n2n1n8n9n0n5o0n2n0m8n8o1n0m9n6n5n3n0m3m5m3m6m8n5l8k5l7m3m8m4m3m3
-7413I375l2l2m3l8m2l7m2m5l4l7l9m2l3l1l3l7l3l0l5k7l3l8m2l7l0k3l3l1k5l1k8k8l4k8
-7379H212k3l0m3l5l3l2k9l2k1j6k3k3l8l9l0k8k4l4l1k3k0k5l1l4k0k0j8k3k8k1k2l0l1k4
-7345G278k5j5k0k6k4k1j3j9j9k1l0j9lorrk1j5j3plqj8j3j5j9j2j3j6k6j8j7k5k3j8k8k8
-7308F643oj8k8k1j9k4l0k0j4rj1j8k2k3k6j1mk3j8j9j8j5j9j1j4k1j6k1j8j8k1j5k3j1k0
-7273F018j1pj8k4k5k2j5olj1j8j8k1j9j2j0j1j0k0j8j7k0oj2k1k1mj0jj0k0j4k2j0j6qj1
-7236E496j1j4k8j6j0j6j3%lj4k3k0j8k2j2rj9j8k1j5j5j4j0j2k0k2j7j1k0k1j2j0j7k6j9
-7201D948j7k9k1k1k1qqkMJ6J9K9L2M0L8L6M0M0M3M3M2L6K1L0K4Qjj3pnj4k3l2k3j7j4j5j9
-7163E179j8k0j4j6k2k5k2j6rj1j7l0k7j3pj4j6j5qoqj0j0j3qnj1j4orj3j1pkkkKmKrrjkq
-7119D693lmkMmQJjqj0kqqLLj0%jJj2j3pj5rlrLpj0j6qnolj1j8j0j1j0j5pkj0pmkoj1j2mk
-7068D390Kmmj8k1ljrj3lPjoj5qMkqnMJj0j1ormprrj6j1jjpjj0qKlmj0rroj0j4noOJpj2oj1
-7014D064j1mJLoj3rl%qj0jLj0qr%%nmJ%Kj1nrklmj1j2nknj0JRrnlj3j%j0j4kJmqmj2rlj%
-6959C807lj1nlkknlK%rqqop%ml%opKkLpj7m%PJ0j0j6pnkj0%llroLkpj3kljOmLjj2jKmprl
-6900C583LJj9j4kjLJpoj1nrmKlj2j5kMLmnOnon%llLrqrp%ml%okppn%lkqj0JPkKnj5nKNNo
-6840C367j0rlPrnmoOmoLnj6pmJ%roRlonjOMkqj1nlrnlmkqJJ%mmnJjroqmKK%qnOLLj0j1j1
-6779C158mO%j0oOompLjqj0j%lmj0k%JjMnrj1KmqlPJj2j1QLkJ%mn%rqJjp%lqLJj2mM%%m%O
-6719C008llKj0j1mqpkMknj1j0KKJjj0mklpoJ3J2lmkrrmlkoq%mj2Joqjj%oqpj%mj3kjpjpn
-6661B792Mkqqnmlrqrpknrpkknmj1rj3rkj0j1kj1j6pnpj1kmk4j9j2qj7j2j6k4k3j1j9l1k4
-6613B327l0l5l8m1m9n4m8n2m0rL6J43K67L53L62L08K24J18L3k7n2n9n8n7o0m6m3l3l4m3l6
-6582C227k1j2j4j8j5j1j6k6j1pj2j5j5j3mKpj7j2j5rr%mkj6j2%j0j3orK%j1mJMpqpkrj0J
-6537B828KJoqrnjpNJ%jmj5oJnnj7j4LO%Okjmojj0olPlj1%kjkk%kj1ojJrOKpJLor%qkjlKo
-6476B647nLJlmMNj%kkLjrj3mj%%%nlNJj6j3NJ2oj4mJ%kj3KJ0LlnOmj2j0MNKkj0mnkKmrjl
-6419B526lLJpm%M%okJ%jkJ%jmOnj2mKkpmlMkroj0lNNolrmQRj1j1kK%nj0kPJrkplqkppjj2
-6358B367MJj3qnmnlpj9j0kj8k0llPK0L6L9N2M5L2L2K6J0mk4k0qpj6j3qlj3j4qqrj5k0q%l
-6313B350mqnj2j0rj2pk0k4rj5k2j9k1k5j6j8nK6O2R9J29J31J09Q1N2K0rj3j4k5j8k3k1oj9
-6276B650k1k1j8j7j0j1rj3jLmoj2qnnkjoqj2n%nQJj1j2mj0mMPp%mKJkppnOmomkkmroPKql
-6221B370KpmlJ1Jnok%KllL%nJmnkjKJoj3ol%PJJnllKRlj2%kLRKJLkrj2j3jJ%QJkj1%mmm%
-6160B273jKLLOjnj1QMj0%MNj0k0l%RNlL%ljRkrqrj%nmJlLOjJ%J%qqjKNklJklK%k%KKoJKj3
-6097B205mJkmlokJ3JnpppKj0JJ9QJmj1lPKjopjMNJnj1j1%KMNKJnlmlknNjm%q%LJmNJ0rj1
-6038B132NMP%rmkmmKM%mML%nJKpnqNOjjkmjPJnjj0%noJlQKnJMmnJLjjjkkj0KRKjmnklpKJ7
-5973B091%j4nLj0JLjnkmP%JOlJj0qLL%JrJJ2RONj3qjj1jQnj3qNkLMMqmoJjlK%Pmj8pNJ0M
-5915B022jqJnnjKjKKlOKLjrkLnj1moJPJljjlmJ0qj4j0lQLONRJ4MJJ1QJ4J6%qqmknrnMMMP
-5856B030j2j5oKL%LMNppkKNKJojMNqj6mMo%J%lmlnLjj%KMMmmLJmlj3onlNKmOPKqmJQOKlj2
-5793A947j2NJ4Lrlnp%LNjjjknkJ0JjjjMPKj4j3MlK%pJjok%%OLnj2j3POPKrlKKjoJjnlLPJ
-5733A900mnmKNMnmll%%%lmMJ4J1pLLnqj4j1KJ2J3JkqrmNjjLnJLknjJk%pqnLKLMPlq%kJjn
-5672A848jMMlokklKMJjkjol%LMQJo%jllpQJj1qMKPjooj0lMMJ0JpqjNkNQlnrLNKlkPll%nN
-5608A814OKJnnroKjkJOkj0j3J%qPJ1OKLoj0kkMJ1PJj1nppOPKj0q%MkmljLKpjQPKmlpJR%k
-5548A773kJkn%lKMnqKLko%MMLmj1J%J1JojMPmp%kmlpKjjJQjrqn%JJNoJkmQ%jJLLpqQNOPk
-5483A743mJ%JknmnjLOjnnllMQlnrlmoPllJ1NKj1j4jQOmoJMKOjkNnj0kNjol%OLJKjpjm%%j1
-5420A676onKQKKKKJqlqjKJnKRNppmjPp%nmJPlj%jplLQKqlOlmnJLjjMNNj0kkkpoNJ0jojnM
-5355A632mj4l%%%jKRNjj2kPnqolmJJMLJM%oLqpNJ1jnpL%Jpl%lj2LOrpPJ2JJkjmmMoj1MJl
-5294A562RNmoomnlQjoroKLKPJKKjlkkmMjomkJLkqk%nLMMj2j4lJ%MKjPmmKj%kollol%NOkm
-5229A489j0j2pKJ4N%qmj3%Lolm%qmmoKPmmpnjj0jKNj2j7nnKpjM%rqKqj5rrj1%Kjlqj1rj3
-5173A257ojlj2j4k3k1qonpqj0j5j7j7j5j1j4k1k1j8k2j9k8k9l2k9k0k4k2j8j1MK5O0J06J47
-5135A072K03K35K35K16J85J39J05Q6N4J8Lj3k0k2l3k6l9m0l1l5k0k4k6j9k7k8j3j7j5j5k1
-5104B067k4j5j1mj1j5j7qj1j6pjprrkkj5j7j3%j1q%pqJKomkmNLkj3j4j1rMkj%mrjOrNjn%
-5052A748NqnonlmkojKl%loMmK%nlk%jnpqnOJ2Joj0lnKJlmkjLMnmnj%jojpoOMRLomJoqMOo
-4987A631j2JPJmpmNQL%Lnrj1%P%jjm%Qkmpjlj5kRPOMkmKrrLkKNlnonkpKPo%RQKMmrmJnNL
-4923A579lJpklk%KjkNMklmlJOOJrj1JKnJQNLPoqmoJlnLojQ%RJoKor%Nnj2mQPkmk%NNjkjQ
-4858A544qj2KklOOkmJpljkOQkrjJKmmpj1NJ2OLLLNKmqkPKj1KOjjomMlo%kLLolLjNMkoLJj
-4795A509jmJPMpmlJNKkpl%M%L%M%L%mpkpjKlkKMolJ3J0nj2kJjoNKjJ0jj7%NNKpLPLj0nm%
-4734A480J2Mqj3JJ0MkJLpj2JJ4jlLlojPKpqnmJ2QKpnQQqnonKnJMKJMKopnlOlonOLj1NMkK
-4674A453OljKojNlKLj2JMNKmmKj%QKj1pkJ2KpLkknlMkMlqOLlkjkOKrmMjMMLkKljKjmqjQL
-4610A438MlljqKOnqkllNLjjnJjkjO%nKJkJO%pnKMJMJKnmnrooNOLKklJj2KLJ1MnLK%jLoj0
-4546A394LPJQ%jqlJkkonj%KLLjJJljrOJ0l%qjK%QmmKLJmnjP%j0oJp%RlkLJ0jNj0oKLOkmo
-4483A373jrl%%%LNOoJKONj1rK%nMNlnNLmkMKo%KjKkJj%kj2mNMLM%lmNkj3mMKO%JQknjkjJ
-4419A351JqKok%KokJ0OLKn%Mj2jPLmpJmnJnLJ4OlrnOPLj2mnNMmP%pOK%lnoJQOjjlNJj3j1
-4358A318PJ0omOJ2Njj0pkKjmMJqKjJQJJKmj4JLnj1lJnQOnKj%O%Lj0lPnjMjlloMOjJK%M%j3
-4297A300njMKjkJ3Qkqj4jOJ%%%oMOjokpmkM%KlmKKonnlNOJKKjOJ%prjLOPLpqojJ1J2nj0m
-4235A272OLJNlmMLKqllmmkKOJ4Jrj2j1jLRKkklLJkJ0Lkj1lQjpqKRLJJlmJnonkjQOpj0NMj
-4174A249kKNJjj1LKJm%KLMn%mljPPLKomnkk%lnKp%lnO%MJKNMNknkPLJjj0pkOKnkkjJjKjQ
-4109A236JJjnqMQlMK%koK%nj1JJ0OmrMJ1QJj4j8nNLNmmLmNMJLJ1Oj5j4jOQmojJLplNKKNl
-4050A220nj%mnNMLoj0J0LLqj2KR%lln%LPn%J1NkmmqMmq%LJJ%LJNkookLnpLKknMQKLlllJj2
-3987A176j3kMJ2QoOLmmLoj5MONQjqmmnlloJJ0jN%mP%JlqJNpKKPqj2j%NOk%JqJoJjJPlkpq
-3925A133MLLNJj0oNMNkLlkMknqJKMOOroJNNj1kplNNJ%jJRqj0JRPOrrNM%NMrj2%LroPNJLQ
-3862A140kj4kJ1OKmmmrlJLnnrQNljjm%J0Qrj1%NlrmjMNmjkRNnnjlkKKNKp%PLrj3j%jj0lR
-3801A078kkLnmnpll%qnPjJ3Pj6lkJkLJj1Klpj0LMKm%JJlrj1PKj0j1j0Jnqpj3MOpJ6K2K5L9
-3746A051L5J7J3Mmknqqqrpq%Jlmj2pknolqj0m%nkprLoqrj8j5j4ojLK5M0N9O9N9M8L1Nmlj5
-3694A218j2j0j2j0j8r%plnqpqj4j2orj0LNl%Qpj1ljrroj1pMlMJ8L1L4L2K7K5lj2j0j0rql
-3646A124j2qjKllr%mj0j4nroQJkKnKJLoprljLOo%JlLOroQqrRjj4j3jm%QJ0NmKolnj2lRJp
-3586I83%nlPRrj7loNKKklmmj3kJ1PKpj1oroJONMmmlrjqlKkj1j4lMLNqoLPRjnj0j0nLLnmk
-3526H55mLpj1rkknlnj5mkjNmq%%r%pj4j1mkkplnj0j1nMpj6rrj3pj0jJlJ0K1L5M4M0K6J2P
-3474H16LJj9j8ooj1rj3k0j2k5j4nJlj0j5qrj2j4j6j6qj7j9j5j9k0k3j0j9k9j8kRL7O8Q4Q2
-3433F41P6N8L5J2qj3k3k3l5l5l1k7k1j4k1j3j8k5k8j7k5k7l0k7k5rj3k2k1k1l0l6l0l8k9
-3398H7l4k8k7l5k4k3j3LQnj7k3l7o0q0q7j01j01r4q6m1L5J75L51N03N54M95L85K36Q5j6q3
-3366A902j16j31j17j07r7j00r9r4q8p2o9o8o7p3p7q0p0p1p3p5q8r2r8j04j08j16j31j43j63
-3337h85j79j80j46r5L4K58N94R30J110J087Q89N82K73L6r2j72j99j93j96j88j59j49j45j23
-3313B692j00r7r0p9q1p9p5p9p7p4o7p5p0o6p1p1p0q7r2q2r3j05r3o6k0O3K09L84N12N51M74
-3282B926L40J80N8l5q0r3j02r8j01q5q2p4o5m8m7m5l3m5m9l8l0l8l1k5k8k6k8k0k1j4k1k0
-3250B082j6j5j0nj1j1j1j3j5j3j5pj1j7j5j4joj2j2npj1poqj3pJprpj0oqj3jj0j2Jp%nj2
-3206A683%krjJlJjm%onj1mJlpKqj1KkllKJJlkqj6qNMkkkk%qj4omJJlpmJljJmllKmoonP%m
-3143A503%mj3mNJmnrJJ0nj1jJMlnnjNKplO%j5j1NRlllj3qNkNJ3KJqp%j2%QJqKlqlqjkNQ%
-3084A404QJj5MOqKMpron%Rkj0mLJ3jj0oMNkNmj3MM%Mnojpj2jJ2L%LKJqlKmkkMlpMJmmOPk
-3024A352kPKpj3mkjjnlKljJ2Rqj0LMmoqL%olOjNQkj1j3NLKNnJJmj0lm%jj0MOOMOKnrjKmj
-2964A289%RkJmj0j0MLnPPppJPJpJJ4J3qj5j5r%PNkmOJnJMMKMJ1krJJmPLjj0lQJj0pNPLkk
-2906A278ojkOKnrkmnKJ1OmplMmLpkomPJ2P%L%qjokPqrLJ1JokOKoJNKnpl%NLmqmNMMKJj1p
-2843A235jplLOPO%nKlojNNJjnj2nJQNJOjj5mJm%%kkmJJMkLJ5ljLlljLkpj0mqPJ4NO%KNnj2
-2781A219mnjkkLLpoKPnLJmNLoj%K%lM%jLmJ0Lj4j3OOJ0LprLmmllJ5jk%jNN%q%M%Jj%ljOj
-2719A206j0r%LNmnjJnRRpKpoprlJ7J2Mjm%pj2LJ%j1rRJ0PoLjmO%NNlj0kmJOLKooMLORJom
-2659A183nq%QKqkMJ0PqokqKmll%JPRlqkjKORKlmlokORKmk%%Kmj0k%NNQnpJ0mmPmj3jJ2rj4
-2597A146mJ2J1QNrj0KLLmn%%JLLMk%%Lll%knpmPj%NlKMjj4kPMmkJJ%jmnJ0RM%nj3qjKMln
-2536A134LNojJ0J2lJjkLoKjJMjqlPlllnJOLjMj2oP%mmJ0KmlkKkrj0jQJ3JMnpLnLKjmrlKL
-2475A118N%JOkMJ0kplMNj4qLlM%KkKkJLJ0jNpj1nMNjOpljmjKMJ0nqNMjJOnj3KLLONkmkoJ
-2414A120QLlmlJNnjk%OPJmJMkl%qqqMLLNjmnjjMkKllJ3Mm%k%Q%pnJnnJ%nOJ0lLJlllmqoK
-2349A092lJLQNlkkknjKRQJ0lj0oMKklJKm%joK%k%jppMOPLNLMpokK%%%%KKNoj1jJjJMNpko
-2285A084jLmLPlLokMQMj2MN%Lj%jonjlplKK%LLMJjmmMJrJOmP%kkoJjM%JKNlnKljKPMooMO
-2219A088kmMLnNm%oj1jKRNNj1pMJ2MkMJrkknrkLkOJ%ooLMqlNJ0KojOLjlmjKPJjKj0kQMqM
-2157A073JjmJkLL%lnJlmKMjOJ5koj1J%olJRJ1Lpj1p%QmmKKOpMJ3%jkmml%nrrLPKKk%%j0J
-2096A044PLQmj4nPJ2QokJLLkQQkj1NPj0prnQKJlnlqoNRnlkMJ1l%JjjkMQPqomqJjQJMkpkP
-2034A048J0kj0j0mORKo%O%jrj0MNKLNkkNqJJojMLMOmMmqNKoJKlK%ojnLJ5NomrkKJj%jj%j
-1972A033NJlONrKJKQ%kjJOlrKNJj0omMPpkNk%olMKkjOKoLRLj2lPlMKj3jJ2okOMqq%lRPn%
-1909A034Lon%nlJ2OpkRLj0pn%NPJK%lMLmmlJjpj2KJ1JJR%mLjqmLKJ3NnjjmmopmrLM%P%LN
-1847A020olOMrjOnlLLPOj0rLNKP%qOJ0OMmj6pLnmKKRJrnJJ4LorJKqopMRL%ProJ1MkonQLk
-1785A015KkLKpqmJJ0OLL%qrjpnPJ%LOkmnpLOKrOl%LLMRkJkmPmmopJQKJMmj0kLOk%KOLrpP
-1720A005J1%llj1j1qjJ0QQMpqJ2lrlOJjMJnqOOJ3OploknpmjPNJQKolm%MlkKKkrKNkknJjk
-1659I83LMRKpmJPJpmmLRJJjNknlKkmjOOnpkLjLJplKJlLlPOkjjjlKjlj2kMJJ2OmmkO%MljO
-1593I95j%KlkkM%plnNM%kLQJNq%j2lR%JNlqoMjkKJjnjKJkjKjnLQOknJJlnnM%KNRNpnorLM
-1526I74%kLMLlnjLQjnpnNQKo%Lk%%pjQMjJjl%JlJlqLJRRkoj1oMJjlNljRJ1lmjllpoPj%MN
-1460I71PnQnj1%nLQokN%mnOjlMKKp%%j%OPnomPMj2jL%jOMljol%LoMQJkLM%po%PNKknjMLj2
-1394I59njrmJ0RNlpo%J0OkmojQQkrq%kkLPJNnjKKRnrOkkPjKMKjLnqrkjl%J1J3%pojKL%j1
-1331I47j3ON%LMm%jlk%N%JQlj0jkNJ0JLoj2JMjKL%MKJlmmjjKOPllqmKR%llpMJ4klokjjoP
-1268I43jJokjMk%J1%nJLkJkojJ3M%KrlKmjmlm%J2LKKQmjLnopnlJ3KnjOMjoo%Pnj%KKjjNj
-1204I41knnMJONJ0knj2j7j%MOMmLOlKP%Njm%lmJ0Jpljj2MLnNOpqJPOK%MJlnj0JMKO%nj1o
-1143I16NJMPOkpJ2jnlJKOL%j0j4N%LLk%NRO%mpqkMONlj1nJM%J%l%jj0mKPNQJ3%j4j0lONm
-1083I28okk%PJJk%MKk%NNlj2KJjpLM%rK%jLJJLjlj5rRJ2nj0LJKRPlrmMJ1llpnKL%ljJOmK
-1020I13RLLmnO%M%KKpnLKJonmKPPporpQLm%NOLnm%MnnjOlmLjjkQQMkPoj2kLJ%KOKJ1Qmom
-954I26mlJklKlrNNJJmqnLLJKK%PJKLlprmM%PoqkKLnKNLkKKJ0lj3LjJ2Qj5n%JMPoj6mJ0RK
-891I11rkNPlnJOkrmO%KMNJ2KqpnM%j2LJj2MljNJMQMlj2jRjjj3qPOMOL%oM%nn%KNJkmmkOK
-827I01nlJ2Lpj%kQJj0MKm%nQRLpLLmoom%jj0oJ0N%j%OLJ1J0%j2lKKRkj2okllpooNMNRKOM
-766I06oj1lJPPj1pJ3%%kolKJQOkmrojkJPOLJpkLJJM%mpkQLmJmlj0KJ3kjKmrkLPNLMlj3nM
-703H78PROqJKKMmkKjLlnJmqnKKnMRJjlLJ1%j0oljJLRKJpkNjMNppKnKLlJLNMjNkoLNmomMm
-636H86mkkJPOloOJ1pj7oLMK%LNlm%Ljj5MJ2loKKRJlKPMpjKqm%M%nJjknmkPQJoj3qOMJ0jp
-573H67%MOJJKmnkmNJ1pj0LK%l%LKLQQLmmrnOOLMklkjqjj%OMjLkJJ2Kj4j0mKJo%m%j%JJmN
-509H65M%omJm%J0OmjqM%KJr%jKQQjomJJlKLMj2mnKLKMolJ6RkpmmnkJRPLmjNJr%PmjpK%JL
-443H66qQMMlN%poj3oJ1kj2KQomjMNNJKJKMonlPNM%j3kkMJ0jo%Ljj5qPJ2MkjN%MN%lpLkqo
-381H46qLJ0KJ1Lmjj0lj%MLjj3NJ0%N%j2jJpjPJoJJ0KLlkOJPpoJjQLk%O%rJJ1J%rlKkjMjj5
-320H49%KLJM%lPPOo%kjjmj0olNmKJlk%LQkjNmMnmJjOj%Nk%OmrrllJOPOKkrLJ2JklkOmj3J
-254H42J0jMLMJkmmKkj0lkPOkMoJNKmnKJ%j%mKJ%jm%J%O%llolJ0Omlol%pNJ1%o%R%%MLKkp
-189H46lNNnn%OMmj3LMjJnLnoJjlLORkMNkopjQklMOnpKJ5J0nlk%Mnmmj0pLQkJ3LJJ1oqon%
-126H40JljKKKMNlL%j7mLNKqpPLjMP%Qrj1oPPjnj0jJ1QlMJKKLorqmJ5J0ormkMNLqkJnnlJ4
-64H34Onj1MJ0MjKjqrjjNmplJPOLNmlJKJ2lnqpk%QLno%q%QlLRjPQkmorNJ5J0kmrnjml%Kj%
0H24OLkn%mpmRJ3OmqkMnnQlLJ3Nj0mL%MRkprnkkPJqkM%%kQ%m%OkJmnQQR%mljmOJj0%jn%mK
68H22nm%KkLLoKJJJ2jpJLmnRLookPMJkMjmoMlJOkOjrKOjnPNLj1oMQJoo%QKMkj3j0pLR%KN%
135H21NO%qnKjMkpj%%POnlj2p%KJ2L%jO%lNQpj7oLON%OQjj7k%KPmomkjmP%kJjMNoLJ3KNnj1
200H13J%l%lmjMRL%pkJMllKpkjlONNkmRpNKolLOMpqjjjjkOKJ3LpNkkmokKmMJLJnokKjlJml
269G92MJ%NkljLJ0klKlQMplPLJkKKkmjlkPOpkolPQmj0KK%Kj%KloOOjoqmNPKkKLNoqPo%JJj
337H03ORKJkJNonlj%opmkNmMJ1KKprlkJNO%LQnqjp%J2KrlLLj1oJ2Oql%JLLJ%%KKlLMMjjKk
403H08jKmpmMknk%QLomMjlNQqkLOJj0pjKOLkNNJ0nrlLjjnkLOJLOQJj3jpqpoOOklNQLj5lJ0
468G92N%Jj0rQJ4NmlloKMkmoNJkQLljlj%PPJjnoMNmKNKj1nLLQKk%j%j2rlj%lkOLjRPnlN%j
534G95kJLOKpnjLLlkMJRomoKO%jjklMjj3qlPJ4jnkLmjJLjLNJM%npk%pj3kQNJ1LlKK%M%j0j1
599G73%JlrQJ2MML%mm%QNkjkj%NkpPOL%rqmqkNQJJ0jrnkK%jNPNkopmKmpPQJMlmMrj0KkJJ%
666G70lJ0PKmlOJ1onlpNLjq%J1noLLOLJKnpMMJjkJMoj3mOJlJNLN%pJPjmlj5lOONMPkrjoLO
731G80%mnMLonMMJoqJOOmj0NnrJMQMLj1RJ7Nlj2M%pj6qJ7J0MmmjOJ0PkoKJppnLNLljnj1Km
792G60%MklLJ1KjOmmmOQnoJlKPOJj1kO%mMJ0mo%KjpJJ0kmJkklkj3MJ4KJrj6NJ1MMRPlj1j2
852G66jMjLQNL%lj2qMP%KNN%j3omnMPKknLL%JOKrkjj0kJ3NnJMkj1lKQMjooj%J2J1jlqj5kJ
914G53PJ1jKRopnlJQlj1jNKQNK%%pLmnnjOOPlj0mOPJnlmJLKJ0prQkj1MJ0LJnnOPLpj0PLjp
977G65jjMNKlkkpLJ0j2jRNjomm%jlMQnmJ2LjOJnJoJonmMOnmKjoNQj1JKJPMMNqmMmmjjOJnL
1043G64LqpknoMJ0knKNrjj%PLMrnQJ0Jk%jn%kj1KJ0nOJ0%QlmjkJJMjppkNjlmKNMKMLknj%%
1107G59lPKlkLnj2kRRnkNLnJkj0LJ0JojNjmpnPMKnlQJ1jj1pMMLNolJlloj3jQQNJJKlOjoM%
1170G54MLpKnrPMjkLNJj2mNPOoJJjJ0%pq%lklPJmkMlNLjmjLKm%kjKkmooRRmMNko%mnnQLlm
1237G35KJ5mnNNMMkj0mOKjKLnkJl%MLll%Pjj1oloLLkLlkRLkPOkrqN%j2j0MJ4J2KmrLMKMql
1299G39kmNJ0LmjLQrj2KmrLJ1OjOLl%ln%kpL%%%M%PLoMlmKmpmOPMJLokn%J1jJlkjj4%PLnm
1363G28%N%lKNMllp%LNNKMk%%pkmLKKLLloL%JnlmoPMPOJrj0LNKLRkrj2%J0J1LqrMOLmjjMJ
1428G46qmMNk%N%%ro%Pm%MRLnkjJlojJOKjJLmpmjKJjmLKMJqj3%J0RN%moj%nM%QQ%j0mpKJR
1494G35JqNJ0kmlkj6rlOJ5OlJ0R%j2j3nORKoJkpn%MkMNQKllmJJNMLoplkJMNomkNjkMjjNln
1557G21J9J3j3pJPkj2j4MLpkJ1POO%kJoojjknkKQMplmLNMOKn%Q%pj1qj%OOpmlOKkkNLMlmk
1619G18LO%NPN%rrk%J%jj0%MKQKmnp%lkPPj1MJ1ORpqpqmlMLOOKLkJkklm%LNNkOl%rkMJJNP
1685G38jj3KRlj3okkKlKRjqMQJkrj1lOQpJ0OpkMK%%jKoKNJPLOjrqkKnnnkkNMjQJ%%MOJJJJ
1750G31np%oLJnNlj3QQMjkl%NNl%mmjkLK%l%MPqolOMk%NR%pqjklKMNKJ%%j0rjKRkn%Q%jMK
1817G19nMKnjj0l%MQNJmnm%J0MJnj0KMKjM%%MKlljJoq%%jPJmNJnmok%MLL%kONJMjL%lLNjn
1883G20pnloJPljKPJm%Ojmjjj5mRPkrJMNRJm%L%j1ljPLnkjlpMPLmkNPPpqKlkJ1J%KqJMLjj2
1949G00jJKMqoJPJ1LkJnlOQlokLLKj0klmMLkLNrlNRlqjjMONqj1oLlKMKOJ4%j3KL%kOrpNj0
2012F92lLJJOljKNjqLK%n%mJMLjJ%POJ2Nro%pMRjjj3pLmLOQ%po%QLpQrj1%o%J0mmlKRJ0JK
2076G09kropLJ3OqJOjl%kqMlLKpLJj%KmjJPKmqmmNJlOKJQKj0%MNjjJknmRMj0LRjJj0kPOkK
2141G06%lqkJ0PMKpqJj0pPPLpn%KJ0Kj%NLnj5nNJOOqmL%k%%mMl%MMJPNomj4pMKLKNN%jMJj
2205G04MkkkpKJj1mkL%lJ0J2krPlj2LnlNJQR%%%okp%Q%LLjnrnMPlLPqj2JJ0NJMJJqlL%Lrq
2268F80%PLJj0%J1QR%qpnLRMj5j2LJ2omLKLJoqOPnJJkoj0LJKQJ1JmKLjnK%mJKklrNNloj1m
2329F64PRK%JLJJnJLroJJ6J1lpnKlLM%klJMlkkjpkPjKMKLOoonj0n%jKNPkMMnLnLLmllmKMM
2395F79Mjj1KPQjnojNJ1JrmmjJj%jJJMJ1Mnj0jmnPJ7%j7ljkPLLLlnpK%nL%JJ7Qnk%mkj0Jn
2456F70l%mnKMKMOLNlqMRQlokJ%KMLQPLmjj5j0PJonJOK%qmNMJjN%nmkkkonj0MMPJ0QlnLNK
2521F88ooPMrqjKjJQjMLlL%njqjLJ1J2Kpnj1olJRNM%PkrlkmKPPljkqmlKQJkNKj0oKKNJ4Pj
2585F96j0j0LMjmoj%KKKjKMonkLPLjmjMm%JqjLjORJkOJj5pJLLqkJ2ppNmmOjljKNOlkNJJkm
2650F71j1kMLKPJ4joj0KPKj3kLmJRjqnlKLOQJoLKoKPrkL%Qjj0mPN%okroJKJRPOqmPO%lJn%
2714F75LnkLKOpKolkoRQlkmjKJ0Qlj0rjJ0Kq%JrJOJkkjkJnOL%OjLmmlLLJKlRM%mKLj0j2ll
2778F55JJ0mpKlkLRQKmnllJ1K%lJ%KKJmoolKNJ3MomNL%jj0mNkjMkMmk%rPnKQJ5LmroLloJO
2842F68kNMlPJ1mp%Klnj7jJMpjKlNQNJKNlplKMoj6nPMK%JOLkkjL%lJ0%JmjjppljKJlJRl%J4
2907F69PkljKj3pKKOQr%Lkj1qloKkOJ6J4%nM%Opj2okJRR%nn%j1nJROl%OJOJ4lomoMJ%nkJj
2969F60Olm%o%MOMKLLLo%onLrkkLlJ3%q%jJQPqj0MJ1%k0oj%QKRJ1NMRj1j1oj2JNRKllJKnq
3030F50ojJ4Oj1nQmnMOjlJ%LNo%QJKj0rKnLKqNOPM%JLjJKknj0MPmpjO%j1JOjjnMKoNOjLo%
3094F53%oJ%k%POmlKNpkOQPnrrnKPRjPnj2mRlqKLkJonL%KNOjnJK%j%jllKJ3PJ0%ropjnKNm
3160F49JjJK%kj1lK%%OjO%j0JNNl%olNLQKJJJj0kJl%l%PMoJ4Lpomq%M%OlMOKljlkQJPKqqj2
3225F39L%LRJjmjMNpo%%QKPJ0kmkppnJN%klkNjJKjlm%m%QPNkj8qoKQLkomKRNjPlkk%LJkMO
3292F53lrlQ%KMOLNkokqjOMj%klmkKmlLOmllmkJ3Lj4kLMl%PPomLmqPMRKmkmK%JlqJ0RqLPo
3358F51nmoKOroJ3K%JkMLmojJ0LkJoLJJ%O%po%MoMoklLOjMl%nmORqnLQjoMkJ%nMjOJlLJnj4
3425F30OJ4OKj1j0jNKMml%NNjln%kNMjMMokLpj1LLjmLjmjQ%LJOM%nonkMKrjKLjJOjnKJQLq
3490F41j0KLMJ7lqroLOPKmpKqjLlNMLL%JrpjmjkLRRj0PMnnj0NOmjjjLKLlqJP%RQmj5JPJ0K
3553F52j2m%rj1kJ1RnlN%pNJkkL%JNJjkjNLpol%PjKkOLMqnLn%NnkMmL%NPjQmqrkjjOkmMKr
3619F20mNQPor%%LmMKLKpo%Q%MMlqjMnk%MPNjJj%OJjlkopLmMNN%JmojokLOJ0Kmj1nPPLNrj1
3686F20ojK1J3%nj0nj1mRlnjJOmqLQQjpKOjJjjOlnPJ0Loj0mk%OOkllLqj4MJ3J0Kn%Jjm%KJ
3746F28QjMMqoKM%JMnpl%NKj1rJ1KkqKMRMjqjjqmoMJ3M%llkpkNRJ3MnoNlmPlqnL%OJN%j2J
3810F22LMMJnnKonNNLlJ%jmPOnpJkj2lJ5LJmoLkJLkM%mlkOJJl%LL%Kmj%%JQlJnnLjJl%jjn
3877F11j1mNQJ0LmkjKjkkJ%kJLOLmoKkLNQrlkkkNQLLJlj3p%jOlJRNojLJJqrmMLOJnMJ6PMj
3942F42kLKlr%mnMomNOKlomnLMLlrj3QJ1oJQPJmOrplKNKlkjj0j0PJ6QKnmJlNOLpJJlJQmnn
4006F17oK%NRjpL%%oqQL%rkMOkkjonQJ1mo%LMjLknN%lMKnj1j1LRMJJmKMJqKRmkJ0QjqkNjq
4071F15Jrj2kPJNP%KjLKJoLLjllMKLPjrpJLJJk%nqPP%klkONlNok%qkPlLKrj0PORmoJLKnjJ
4138F08rpJ0nNJ5jkJ1j5j8lKmOJ5PQlj3rKONNRlj2LMmj0qJLMJ%kPJ1rj4JjjM%JNONKlj3km
4195E97k%J8PKL%npLJmj0lLjMNMLLK%MmjopnmKP%pnlQ%oJ6QnqmJJ1Mlj2j1LJ2JKNnOJ1%M%
4256F32noKLj2j2mMRPKnMKmplkmLPKOmojOoj4PJ4RkrmmKKjjKknJKKNj%Pkj1l%O%j1nPJ4rj0
4318E94KMRJ2lkjN%nrjNlmjom%%MJNlnOjMJMKnnLmrMJ3pJMnpJ%pNRnjMNJ2LmkKj2j1KPLKm
4382F02jQm%MkKpKJLJLmmrrMJ0JMJN%j3kkKMJ0mj1knKPROpj1MRklkjKJ1kj4nkKJ1NJKkKKm
4443F08nlJLj2%RKpmkJOKokLpnPJLMlOKlL%%KkRLjnkKQjkLjoj1jQNlonk%MQMnomKjLlk%KR
4510F05KlJNNmmoNLpJjl%M%kOK%qnKkplMJ1Kj2n%KJJ%NNJ2MolqmLJnkKKoKLm%LPQRmonnjp
4576E90mj0JJ1PNPkLoj5lK%QJ2JmrlQjK%KJ%nlKjlnLpj1p%PJ4PkjKN%qjK%lmjlm%J2MMJkp
4638E88qRNoj4%QkOJJlJLpmjPJ5J4nrlRQjqqOMkpMjnKJmmj0lORlj2jLJ4OoqmjPNPjj1pJKk
4700E81j1JJ9QkNjnkmrk%KPLJKnljqLlnQkkLJkmPPoOQKJ0MmmloljpjJROPrrJ%%j%J%JLNkq
4766E87kJ1Kq%R%l%Klj1jJlM%nOJ5J0pj3KRmrLlNk%j6pQOlLQmpQNmKllpjRPj2rKMjONk%lJ1
4828E94J%kqpQJ8kj5kMkj%jkmLKJmkPJKkrQJ1mq%M%jQjmLjLm%kKj0j1JQKLRonLOKlNokK%O
4892E96Njljno%JJkrpNOJ0Kmj1JQlnJqoMOOJm%lNJ0llojNQKk%%jjmQJmJ1JknlmjLnnPJn%m
4957E78kjNJmJJ2J0KpqMLkLJqoqONMN%JmjPQJkqLjj1LNjl%kQNjjjJlpn%jONokJLoLKplJ3N
5022E98lJMjj1olnQjpJMMRlj1qJQMMNpjJmpklk%JMJ2JorkoPQ%jLmmNJj%PQNnpJKlLJ%Mjqr
5088E74okMPkK%mMJ%POJMlnLknqKlNQjnl%nknOJ1OjMJ1kpL%joj2nmKPKJOJljjokjJKLNnj2
5153E69mRO%kkjLLnj%m%MlQ%oKjMJLKkMNjMoj5k%jJ1JpnoQjKLjnml%PJ2%j0pNQmNQKl%knk
5218E78lqNRlrjLjnoMMjMk%OOqj2JJ5PJmp%QnrLjKjLOnl%jOnj0KROJOnlk%mJmLJ0OmnjmKj
5283E74lk%plOklNMMjkK%QNj3KJKJ%monKjkjNRLmKNrj0JOMlpJLJ0LmlKOLj0j2MNMM%Nj0l%
5346E71NMLLlklj0jjMJko%J1MomQNppLNLOkjojmmM%jo%JJnKQPnolqKjNPJjN%mkLM%jjmjKR
5413E78J9mmj2rkMlmljRNQkj6qPKnLMkjm%jlLQPJlj0kPOnJPKnOMjmJMNmmr%nnjNnllJ2J3L
5476E81kKjJkpknJ%rPJ2kojnK%KkLKNookMPl%llOMrnJQJon%MMPkJNmj3NOnkPlj0OO%KKkl%
5542E68jkojOKjRQnlpomJ2PKMj2j1qMJ2J0PjLppok%LNjmM%klnJ1NJmn%k%RJ0ojlloqJ1JoJ
5603E66plPNJ0Kj0mrlkM%PNolJkKoj%QPJqjNLLj3l%MNlmMMlnlMjLl%KJ2Jj0mLmlOKLLkKRo
5667E71mmJOo%ojKlKjJLJjNLOj2j0%%LLQLkopQJ8kqnmo%R%jjJllkmNMKmLLojPnkpnPJ0rlJ0
5732E61JoKMn%OKjmkPKNkK%rKjL%lkjLkpmLOJo%OPmnONmLPqj1nKJ0J%%qKNLNlmo%K%kmj%M
5799E58mj3pLNQPLMJ0ok0mQQ%jMKJmjkLN%MmKJ3%j2o%jKKJMlkj1nLK%k%PJ4Oj8j2NPKJKJj3
5859E56nMnOJkoQJ0jJjoqNNR%rPkj3jMRQrj2NKj3lJ1MMMl%jonPj%npJpoLQJ3JmKMMKmkLrj3
5922E42jPjklPnlJ%kJJ4OlkP%koj3kKmKLmqOJ0kR%j2jMLOKmJKmnKKoPLljjOPlnJ0lpKlpMl
5986E47KNQJprK%%OjJjj%oNlj0LQOpJQLmqkRRKpl%nj0JPRKl%poMJ0MmmpkJMLnpKOol%KJLp
6052E40pklKOKPOmjlnklkPKkmMJ0JJj0lJ1Q%%MmmknkkkLOjqNjMOLPKolKJKnj2JJ1MnnoKjJ
6116E46OJ2KnnmqkMKjkK%nLkJLlK%Kkj%jjjmJJ0LONkrqqMLlQOlm%Mlj2PKlJLMOjnoJQnj5o
6181E27PPKMnpKOPRlmkjKjn%KNJnjNJr%Q%Lllj1rKMQMQlj5MRmrpO%KJKJ0J5orMM%kjpOLjm
6246E53oKlkMJ2Lj2j4MQmmJ0O%llmpNJ3Mmj0jMom%Pn%LKnJKKJ0kj5lNnmNPMM%olJjqmNPKj
6307E46oKOKnkKjlL%%jKmQRrpln%OKmRLjj3n%KjKkkLPP%j0JM%kJkJ0J3nj5j1JJ1J0LojLrm
6368E39RMkJMNrmJMrMjj1q%KLMPllOQKknj5JOOLlKjjlpkNPQm%jjjM%qj0jJ0MJnpJKNkkLLq
6433E35KmlMJ1%j1%jKjkKjQnlLknnKLJ0PorMRMLJjqlkKok%J0J4lokKkok%MLrkLQokQNLqo%
6497E38MlMknj0LRMkkj3oNJOLMjKmLjnmLKJKj2qOJMKJkMKlRm%QRJj4jmkNNjKjj1%L%j0lQK
6560E32jnmNNkjkPMJmm%J2NN%M%poLKopq%OLMmm%nq%%K%LJJMLkJkjJ%kqMJ0J2lj2%PLj2lP
6624E34KjoQMookJJ0PpoLJnJLmmRJOnqm%JMJ0JMlKMpj2KKJ%klnpmmMRNNJMo%KnkJMMKKKlj
6690E38M%knjKKKlo%%%mjNmMkj%LmKJKJ0okJ3Mj3pKQJ1Lj4j1KQOOLj0m%%moL%KJj0nJ5Ojp
6750E35LMj3nMNQjnRkpkjNjpjNLmQnkMO%lNopkjnjJ2Qj0j1j0lROMnKJ2J0lmoJ%okKkklRMo
6812E29njRPM%Kon%LjNJol%qpkLQ%JnNO%K%n%K%JMmjNmponMJ0LmkjkJ4PolL%kKklnjlKRo%
6879E30jKNlnojNJlNOrlKONkjkLoMJ2pnmkJpnkLJ2jmjLNlOPmmnkJlkNRlpKOJ0J0lj7jljMn
6943E27okMQjj%MMM%ork%KkkPR%J%JnolJjj1MNLQMrpjJ1KJpjljJ0kj0ljlnLlKR%QQLNnj0M
7007E34j%LLjqJoJNlqJkjjqJNJ%jJj%N%MOK%JOklmqkmJjoqQJ4NJnoJllkPNJoj0mJJ3RNloq
7073E16nLjMQ%pJ1QkNrqjNLO%q%nOlJOmnOQmjjkkjO%mnnjmjMMOJ0OlkljpjjNqj7nJ2J3poO
7137E18MJMJ0%mrmn%J1KKLqolmlNJ0MN%lprLMnNJ3%rpor%J1NQklrjNLOknj0rJ4J1NnooN%o
7198E12N%lkkKkJ2O%mpJOPljjjkmJkjJMlkKjNMJMqnjnmMnoJPOlj2MRQ%mJ%JJlJJ0JKknj3L
7263E15jLPj0jOJlMRpmJ0Jrj3JJ0Nkm%NJ4jpLkqlkk%PQprjMJpJOJJmOkkPlJlqKKLrLJ3loj
7326E16JkkmjnJJMJ1MJJjMl%%lJlKmjlqjLjkjLMOMjrMOooJOQJpLmMPrj2oNOkJkKJj0KM%kN
7392E12JJJoNJ0npkMRL%KnlKplmJJolKJKLK%Jjp%%kJ%L%%RNj6JPlKP%kJJjnoJ%nJJMNLomJ
7459E07mJM%jJLkNklOjQMlrMMOMkj1pjKRJ1mKlj2pnROoMOJmnm%ROoj2pLJLJ6J0oj1OLKNoj1
7521E16kjjPLkMlJNMkpqj5JmnM%ORN%JMKjPqj4QMmkJQKql%jjmKJ0J2mkokLNknJJMkjJKrjj
7586E12LKJmqlNJmjJlj0pOJ6LKKpj0kLJ2J2orLjJjoM%MKQNojKlKjooj4lJ5J0j%JklmKm%QO
7647E18Jj%oJNlj2j4%NPl%LLknjQNkjlkNQLlj0jkJ0NjQll%jMjojpJ%OjjQMj2mMok%kJQMkn
7711E06%rkmKMQO%nj1mkJjMJ0MJlJKl%QKMjooP%kljMjJkpkkOPlkkQjmmJllKoM%mlMLOQ%pk
7778E03Nq%LmKJMJkKJ1kj3%%oNMrPOornNJ4KoklOQqoj%LkkJ0%mO%%M%lLlpkkLkj1NJ1ONoj1
7841E00lLkkkJJ1MlnlMQLlr%MklKllkMkL%j1lJ4JjOkoj2nMKJOJ2o%LlJmlqlJ0JKmOKnNQNn
7904E08jJNMnq%KKlMJj1j0PQJnnOKoQllqJNQPOn%N%rrnNN%kKPLl%Mj0j0J%pKOMmoKJ1LJjp
7968E01qJR%M%r%PkjJln%KllMMLj1KJK%kJ2JkJ1lomnpjNkKMkNLnLOnj2PMPOrrjqjjMOJ2Kk
8032E09%%%K%jjmloMJnJ%jlOOkrqJ2Qm%%%JlKmo%OKlNQJmJj0lnj0kNQJ5Kj5%Ppj%LlmNJoK
8096D90MnnknPk%ONOnKOOkJPJj9JNQMrpNNjj2j3JMJJPNlkLmKKNLl%pj3%LLLkj1lO%%%OP%l
8160D93l%JjM%omLLQnojPJ9NrknjrmQRNJj1jKpJJ0K%%om%L%mR%rLOjlKLmqnLpKLlMJ0m%%M
8225E00ljJlKMOjjJn%OJ0nojnLlQOLKmplOJ%nlnmRLpj0K%nJPPNMmnollKOlmjMlKjLKnokMO
8292D93j1mJ0LjjOMok%mL%kQMmr%J2Nj0pNPjl%LQj1j3kOONmmKl%K%NknkkJj%jKJRKK%ollM
8355D91jlmJJ3J2JomlqKnqJORKlrjPJ3LroKKpKMmjllJOJ0%lmjLnKP%lj0%J1qq%KjkmjklRL
8418D82kRJ3jnjqkLMkLmmLj%RLmMmNLklkOJ%oJ%qJl%Q%OLk%K%mjKqJJkNm%PpqJKLrJ0Rj5j0
8484D78OLnJmJ1NqLjqmkPJ1MmlLLnPKrLlmNJ0Mmmjj0lOjo%KJ0qj0J5Nj3rmlRJ1LJJK%ljlj
8544D87nmJlkMRNNlLK%JKJ%qjopnnNLNlJOPMopM%lmLJ2NLKkj0j1KPmojoKQQlqMOMmnqNPqj
8610D84OJNJjo%K%JlKQmpkjojMPKKj1mJ7j%JnmJJMJqPKol%Nm%LJKJlj0rkKOQkkk%ljO%jMJ3
8676D98Qkj0j3jJ0%LlmOkjLPOrjJnoomONN%QlmkRjqjLLJLoN%Kjmjkj1jmJ1J1Moj1qjQjJlj
8738D80MjjOMkRlj1JLNPloMLljno%kJLj%llKPJj0RjKmlPP%JQmkoom%NJLOJKqoLPjnmmKKpM
8805D84NMjqoOKmjLo%PK%%jnOOklkppjLJ1Lr%kpKJ2Q%%K%mj%OmpJKmqlPMpNRPJqo%Roj1%R
8871D85JkOplOMl%OlJnlmOMj1nKJKnoJRNJL%JlKmoj0kMOKJmlOLjjpLJ6Jj0ojPOm%ljR%lOm
8936D86rkoMQMj1MOP%j1KJ4lmkj5j5jJ6RMLkn%MlLQnolLQo%OjlnNJkNJKlJnqlkKJKOllKn%
8999D75poJ0jLPnKJ%%qpjMm%LKMPJjLkolQKnNLomLmLPjKmrRPmMkmkMNJJMj0JPlJlnNJkkoK
9066D80NjoKOmpMQL%nj5n%JjNLJQJnJNjkkp%PMlkklPRKnKnoMJ2PJooj1qJQ%n%MNnmMMkLjl
9132D79nmjRMnlL%jlKPpj0PJ0MlmpkKmlJOKKkNPNMjK%j3n%LkKJ1jj9qQMoKLmk%kl%MJ0MmL
9195D81LOKj0j1jjl%jKOqoJ4LmNKmnonLkkjPJ1J3%nqjNnJljKlllOLJLlqpMMokLNJjPJJplO
9259D72lMJLljMjMNlPNl%j0qjLprRJ3LkKjmj0mRJ2nnj1MQkj%OMjJnj1nR%lj%jNjmqlMLjRK
9322D73llKK%QlqlmpJLPJ1KKooNjJmkLLJlqmKKjNNLmmLKlokjkJK%%%jlKNMKKKKlnjKlJMOK
9390D79%Jpn%JLLrlRNmlLLLKNJj4kJONPrj4nPkLjjokLlmKOJ1NKnkJKJljJNJrqNRPqj0kqPN
9455D70KN%KL%qJkmkqJ0JnlKk%kqLJ1JNOjmLnk%%LKpLJJ0Q%rLJjmlqJMnmJ0J5kj2mJ0Jlj%
9517D78ojmJ0klKjlp%NlkLJ2JNnqqqKPLjQJj0lOnJPJ0%pk%m%MmJlknnMkKRKj%JLloN%qmNL
9582D64KJ0OlkokJ0Oop%Okj2%OrpRMnNJ%JJ2KlJLj0rqnJNJ1RJMJ%j0nQKj3qPJmLQrLPM%no
9643D67J%j2lKMKmJRPk%J5K%rj3KPLnqmkLLLKKLopNKj2kjJ0J7Jjnj4mNloQPo%QKKL%jknrL
9705D65mjoJJ0Ppj0NLLLpQPnj0j%olJkNNklLMlKOPKJnj1MloM%RKmKJjoj4NJ7MmLmpj0mOO%
9767D62ll%RKmKKMlJNlj0pOKMJ1KKmr%ONj%%nlqrKJ0%mP%lkLQJmmmm%KK%OjoJll%lpnLLJ0
9832D58MMnlKNO%nollNJ1%lkKmJQNMqqJNK%kljNKj2j4oJ0J3LopMkokjLOQjKOqrkPjmMJLMO
9896D73lj0KLqlJ2%kjJL%mkkk%kj%J0MjomkpjJNOOnqMPkkJ1Pj0nJ%j%jjmJrJRjmJLQkj1lQ
9959D57kNMoolpjLLJ2NqoQJ1LjJQlj0p%Lr%LJLNnn%MlnjKJ2%qlK%jJnJ%%%JjjOjJLojjloM
10024D47J3J1kpJnj0MJ6ooj0KloJJJMRJ%NKqjJ4Lop%O%lp%jlP%oJ3Nnnj0kRKokjkKjJ1NlP
10083D68kqLKqoJMqnNRKj%QJpMK%lpjNNLJnoJQjPJlRmqoj1JJMP%JM%KrmlLnkPj%MQjJlpjL
10150D59LJnkJ0%mmjjpPJ0qnKJ1J0j0jkonKJ1mMjkKmqolJPLjJNjojJKP%lmJJOll%koOK%kO
10212D60J5kmkJNqJkJPpj1KNMoplMMKJQPKj0j0klj0%J0JoROJ%jOKQOjlnrnKjMrj2OQnpKKR
10273D60%jmkLNKJlj5mMLjoJMJ0LLJj3loLPKmM%JLLOmj0JLjRPjj6oMjjMpmOmJJ1J0lj0JN%
10333D61kJlnKJroJMLlJQll%LJLNjjLM%mnjn%%OMm%kKPklol%JNQmnompMQJq%J2%j%PjrjOL
10400D58nKQKjplMJp%PJmkmLO%nnJ1PoomMPjlKk%kJmj1mPJ1jqk%mKNORJolnjKjlql%J1Qn%
10464D50mj1klQJ3Jj3lJ7J2mjlroRPlplP%K%qmJ%NQm%JnLMjkj%J0Nj1qORlpjjJljNpQOqnm
10525D42JNQjnPJKJ0onlmK%%j1jRm%RJKLjnoLkkljKljNkLJ2LlLNrlkrRMLjj0%nMjjOKjjLP
10589D64mr%jlQPrm%jr%J%PMpJPr%MOnjLkjNPkrpjljJOJkjNJ3NmLnkqlNKLJkKJj4mjPOkNM
10655D58nNjn%%OPnj0jLjplJOPMMJpj0kKkmnQJ1Nmj3%OOl%QmMlpmkkrj0OJ1NKJ2J1mj0kJ2
10713D66Onj5r%lKKNkmjnJKLJJ%%jmmNJrMJ0KrkLPJ1jmqj0mqmJ0nKNMJ2PokQLqOmqMLrLNm
10775D46%L%jnlOkkKKm%KmkJJ0o%KpMJ1KpkJ%OkpNKOMj0rok%kPJ1Jq%ONLollkMKokPKkljk
10839D42PLJlmNmj4%JQQjJ1jj2loJ%o%LMlNJ0qlkj2NOMKm%jlmPKO%KJ1krjJOKon%MNqrNQm
10901D47rkJMLLjklmoKjlPMrj0%KLOjrPRJMqlMMQJojKKj0klnKM%ljOLOjLJ4kkj0JJplJmnO
10965D35RKKPKj0lPNmj0lKjlKN%LMKPOKj0mPplj0nNNMLonkLRmoklj%JML%NmrJ2Pqmmpj2PQ
11027D35%njllNPRnkMOKL%lnOjpkJ3LlqK%npJJ6Omqj0oMnprLJ6ONLJ1Mj1j1opOJ1knl%%lO
11087D36jNjknjj%JOPL%%opm%LllJKPOKMKlJjkrnLl%jLnlKJ0O%%or%JQJKNKJ%%%j0kQLomk
11153D36PKlmjnkjJ0J0M%oKkj0jKKJ1jlKj%lm%poLNkkPPNJKJj0OOKjmmkLpj5lOOLNRMj0ol
11214D40%KjmJJqqLMkjK%LPmjNMJoqokPPlllJqlJ2J3jlJmLJ0KkOool%rjkJNKRkrnLJjJNlk
11279D32pjnKQLPOkMkmOM%mnRLj0oKPljloM%JPKlmjNQNlqMKppkoJjmNMLJ1olJ2Lj0qjkpkM
11343D30LNjomNJ0LKKJj0lNMloNO%oMNOloqnMljm%OM%oj0rJkMQ%J%okOOJkLKj1nklQJ2J5j
11405D49j0lqlJPJkpOL%JOJppOkjRkm%OO%mrjJ0LJojl%OK%%%oNOqplKLJmLQlllkJMLmLj0o
11470D24QJMJ3KjloKMkojonRjnJ8MkplMnp%LMKrkQjpJJROko%j0m%%JNMJ%lJNjln%mPN%Jj1
11534D29pKJjOOmmKmnMqPJ4KkkLJn%pkKMlkNJ0jljLNNjOMmq%JojJj%Nmjnj2LPoMmjP%%%%K
11599D36n%%NMkJmjKOKMJ%mpjMj%NP%j3pkjLjj%jKLpmJJ1NqkKOqmPMroKNPj2j2LMPKOknlr
11663D15NJ0m%J1LPmj3j2nNMMPN%jjoKNpojJ0JkllNK%LOLmMklKO%nj0r%LJOO%qlmkKJK%lL
11725D28%KRnmRLmnk%OOKllkKnjk%jOj%%%Nqj0klLNoNJ4%oppLQlOQkj1n%M%jRJLMJj0KKj0
11788D27NKm%LkJkjjlR%LJlNKj0lmkJJOKKj0qLPLkjL%%qL%qjRRlJPmKmkMoNokN%j0%NMOKl
11853D35knLKlkmKQmkjj%RmjlJKnOKj1%J1Lom%JLPlj1qRQMPlo%J%nmmnMMPkqNM%OKnnKL%k
11918D32%N%kJknmlJjPmnJKjJj%PJ1KrmOKj0oqjMKlKRJpNJ%KNNLrpQkoJLJj1%L%JMNJJomM
11983D28lQMqj0%jnKJ0jnQOMMKnqmjjJ0Mlnj2j0KJ2KjMlnjJKrnkJ0%KnqPJNKplJ0OJoKJ0J
12042D33oojmj4JJ0NLQNK%nrMK%lnk%llkj1KNKNMkJoJNj%Ll%RljKlj%kL%pKkJ%LjjNJmQKJ
12107D27KopRPkNmpkjQjnLJ1nnnjkJJlnlPKjjMJqoOj%KmnNMMOlm%%rkKQJ1ljknj0jRLLjjp
12172D12pKNJnJNkLPJjj0jNNpjJjKjJ%okM%KkkQ%qoLpnLQRJKkrjJnjNjrmPMLmJQlKJLKoLL
12239D15lkJ%nNJJqJPlnMR%pqlQNJj1qOKk%kpnNOJLNpkKqKLJkmJJ0%NLnjnmMOLO%j1j0lMK
12303C97ljklJMP%kqlkQklPJ0mnmLMJj0kLjlMJKN%N%mmjJjrlJLNONNnojmMPLnn%OnjkMNKl
12369D02pj1KJ0JnklN%%mlKjNKpljMJJNjmpRPJj%LjonkljNN%kKMknm%nkk%JOONrj2%JLkJO
12434C82MM%jpj2KJ1KJoj0olNL%M%OOl%JppKLlNOlLpj%JNMnnnlookOOOmpnMNPJKKj1nLLnk
12498C58KjO%pN%plKOmKQlLKoLmlKjnjMOL%%lj6JMjLjLOLljj1qJJkMONj2j0ljOOJOLkLpmM
12562C48ln%J0Oj2jNlJMjq%NklmoJ1Nm%JJ%O%jknnmjlMMK%lJ%oJjpkKNJMJ%O%j4j3lQJ0Ok
12624C34kjjLQJnnjlmjMkpLLNLknqkMJ0MKKNpj0KMljJNJ%Jj0j2%NNjjJonJO%j%Jjnj%%Njp
12688C08mJKJJJMRkmkqJjonjLQNj0j0lKkMONJkPpjNMkjJJ%mj%MMj6j1PJoKLRnnjoPJkj0JQ
12751B89nj%kJJLOLKpj0LLJLjkJkoMKpkm%PJ0L%lkJpmnmoJ%MPKo%LPkkjmlk%POMj0j0%Lko
12815B59%KqlKOjoKMkmmNNkoJQNkjOOK%mj2nJjjlkjJjPKlkLlklnJmnJN%jLPkk%%%PMjlOlj
12882B52oj0jMjlnk%JMlKPjomJPj0pMlKOJmk%jkNjkjk%%%nkmMQJmj0LPQ%k%%jrLMn%QKlpm
12947B11mLMjnMLnr%NmjlmJMOlk%OjmKojjoj3LjOPjj%jLMolOklqlJMPLoJpllkKMJ1Lqj0Kj
13012A74jpQRnkKKjoKjpNLJLmnklKKJJlJmjLk%%o%KjL%jmmKllMKnj0KK%J%PLk%rmLLLklkn
13079A38kKNOqoJPjoKLnoJNjmLJKJom%LPKloljRjmKJKm%JoJ%nnLJkPmknlKKOJkkmJNmO%oq
13147A10rnLN%kMkpNJlKLkjjKkrjJjK%mMRjrlJ%JKKkkNJJL%qkkql%LK%Jj%jK
13204H4
##ENDNTUPLES=	NMRSPECTRUM
##END=	
