# Supplementary material for: An Improved Helferich Method for the α/β-Stereoselective Synthesis of 4-Methylumbelliferyl Glycosides for the Detection of Microorganisms
Source: Molecules. 2015 Dec 4;20(12):21681–99. doi: 10.3390/molecules201219789 (PMC6331929; doi:10.3390/molecules201219789)
Supplement: Supplementary file 1 [file molecules-20-19789-s001.zip › NMR data.JCAMP/1H-NMR (4e) the a┬-D-xylopyranoside.jcamp]

##TITLE=	533-150201
##JCAMPDX=	6.0	$$ NMR Plug-in 1.4 of MestReNova 6.1.1-6384
##DATATYPE=	NMRSPECTRUM
##DATACLASS=	NTUPLES
##NUMDIM=	1
##ORIGIN=	Bruker BioSpin GmbH
##OWNER=	nmr
##.OBSERVEFREQUENCY=	300.1300048828125
##.OBSERVENUCLEUS=	^1H
##.SOLVENTNAME=	9
##.PULSESEQUENCE=	zg30
##.ACQUISITIONMODE=	SIMULTANEOUS (DQD)
##$ORIGINALFORMAT=	Bruker XWIN-NMR
##$PARAMETERFILE=	(acqus, ASCII, E:/%E5%9C%A8%E6%89%80%E7%A0%94%E7%A9%B6/%E6%98%BE%E8%89%B2%E5%BA%95%E7%89%A9%E7%A0%94%E7%A9%B6/%E8%AF%BE%E9%A2%98%E5%AE%9E%E9%AA%8C%E8%AE%A1%E5%88%92%E3%80%81%E8%AE%B0%E5%BD%95%E5%8F%8A%E6%80%BB%E7%BB%93/%E6%A0%B8%E7%A3%81%E5%9B%BE%E8%B0%B1/20150212/533-150201%EF%BC%88%E6%9C%A8-%E8%84%B1%EF%BC%89/1/acqus, 0)
$$ ##TITLE= Parameter file, TOPSPIN		Version 1.3
$$ ##JCAMPDX= 5.0
$$ ##DATATYPE= Parameter Values
$$ ##ORIGIN= Bruker BioSpin GmbH
$$ ##OWNER= nmr
$$ $$ 2015-02-05 00:14:17.921 +0800  nmr@NMR
$$ $$ D:\/data/pub/nmr/533-150201/1/acqus
$$ ##$AMP= (0..31)
$$ 100 100 100 100 100 100 100 100 100 100 100 100 100 100 100 100 100 100 
$$ 100 100 100 100 100 100 100 100 100 100 100 100 100 100
$$ ##$ANAVPT= -1
$$ ##$AQSEQ= 0
$$ ##$AQ_mod= 3
$$ ##$AUNM= <au_zg>
$$ ##$AUTOPOS= <36 >
$$ ##$BF1= 300.13
$$ ##$BF2= 300.13
$$ ##$BF3= 300.13
$$ ##$BF4= 300.13
$$ ##$BF5= 500.13
$$ ##$BF6= 500.13
$$ ##$BF7= 500.13
$$ ##$BF8= 500.13
$$ ##$BYTORDA= 1
$$ ##$CFDGTYP= 0
$$ ##$CFRGTYP= 5
$$ ##$CHEMSTR= <none>
$$ ##$CNST= (0..63)
$$ 1 1 145 1 1 1 1 1 1 1 1 1 1 1 1 1 1 1 1 1 1 1 1 1 1 1 1 1 1 1 1 1 1 1 
$$ 1 1 1 1 1 1 1 1 1 1 1 1 1 1 1 1 1 1 1 1 1 1 1 1 1 1 1 1 1 1
$$ ##$CPDPRG= <>
$$ ##$CPDPRG1= <>
$$ ##$CPDPRG2= <>
$$ ##$CPDPRG3= <>
$$ ##$CPDPRG4= <mlev>
$$ ##$CPDPRG5= <mlev>
$$ ##$CPDPRG6= <mlev>
$$ ##$CPDPRG7= <mlev>
$$ ##$CPDPRG8= <mlev>
$$ ##$CPDPRGB= <>
$$ ##$CPDPRGT= <>
$$ ##$D= (0..63)
$$ 0 1 0 0 0 0 0 0 0 0.06 0 0 0 0 0 0 0.0002 0 0 0 0 0 0 0 0 0 0 0 0 0 0 
$$ 0 0 0 0 0 0 0 0 0 0 0 0 0 0 0 0 0 0 0 0 0 0 0 0 0 0 0 0 0 0 0 0 0
$$ ##$DATE= 1423066456
$$ ##$DBL= (0..7)
$$ 120 120 120 120 120 120 120 120
$$ ##$DBP= (0..7)
$$ 150 150 150 150 150 150 150 150
$$ ##$DBP07= 0
$$ ##$DBPNAM0= <>
$$ ##$DBPNAM1= <>
$$ ##$DBPNAM2= <>
$$ ##$DBPNAM3= <>
$$ ##$DBPNAM4= <>
$$ ##$DBPNAM5= <>
$$ ##$DBPNAM6= <>
$$ ##$DBPNAM7= <>
$$ ##$DBPOAL= (0..7)
$$ 0.5 0.5 0.5 0.5 0.5 0.5 0.5 0.5
$$ ##$DBPOFFS= (0..7)
$$ 0 0 0 0 0 0 0 0
$$ ##$DE= 6
$$ ##$DECBNUC= <off>
$$ ##$DECIM= 24
$$ ##$DECNUC= <off>
$$ ##$DECSTAT= 4
$$ ##$DIGMOD= 1
$$ ##$DIGTYP= 9
$$ ##$DL= (0..7)
$$ 0 120 120 120 120 120 120 120
$$ ##$DP= (0..7)
$$ 150 150 150 150 150 150 150 150
$$ ##$DP07= 0
$$ ##$DPNAME0= <>
$$ ##$DPNAME1= <>
$$ ##$DPNAME2= <>
$$ ##$DPNAME3= <>
$$ ##$DPNAME4= <>
$$ ##$DPNAME5= <>
$$ ##$DPNAME6= <>
$$ ##$DPNAME7= <>
$$ ##$DPOAL= (0..7)
$$ 0.5 0.5 0.5 0.5 0.5 0.5 0.5 0.5
$$ ##$DPOFFS= (0..7)
$$ 0 0 0 0 0 0 0 0
$$ ##$DQDMODE= 0
$$ ##$DR= 18
$$ ##$DS= 2
$$ ##$DSLIST= <SSSSSSSSSSSSSSS>
$$ ##$DSPFIRM= 0
$$ ##$DSPFVS= 12
$$ ##$DTYPA= 0
$$ ##$EXP= <PROTON>
$$ ##$F1LIST= <111111111111111>
$$ ##$F2LIST= <222222222222222>
$$ ##$F3LIST= <333333333333333>
$$ ##$FCUCHAN= (0..9)
$$ 0 1 0 0 0 0 0 0 0 0
$$ ##$FL1= 90
$$ ##$FL2= 90
$$ ##$FL3= 90
$$ ##$FL4= 90
$$ ##$FOV= 20
$$ ##$FQ1LIST= <freqlist>
$$ ##$FQ2LIST= <freqlist>
$$ ##$FQ3LIST= <freqlist>
$$ ##$FQ4LIST= <freqlist>
$$ ##$FQ5LIST= <freqlist>
$$ ##$FQ6LIST= <freqlist>
$$ ##$FQ7LIST= <freqlist>
$$ ##$FQ8LIST= <freqlist>
$$ ##$FRQLO3= 0
$$ ##$FRQLO3N= 0
$$ ##$FS= (0..7)
$$ 83 83 83 83 83 83 83 83
$$ ##$FTLPGN= 0
$$ ##$FW= 93750
$$ ##$FnMODE= 0
$$ ##$GP031= 0
$$ ##$GPNAM0= <sine.100>
$$ ##$GPNAM1= <sine.100>
$$ ##$GPNAM10= <sine.100>
$$ ##$GPNAM11= <sine.100>
$$ ##$GPNAM12= <sine.100>
$$ ##$GPNAM13= <sine.100>
$$ ##$GPNAM14= <sine.100>
$$ ##$GPNAM15= <sine.100>
$$ ##$GPNAM16= <sine.100>
$$ ##$GPNAM17= <sine.100>
$$ ##$GPNAM18= <sine.100>
$$ ##$GPNAM19= <sine.100>
$$ ##$GPNAM2= <sine.100>
$$ ##$GPNAM20= <sine.100>
$$ ##$GPNAM21= <sine.100>
$$ ##$GPNAM22= <sine.100>
$$ ##$GPNAM23= <sine.100>
$$ ##$GPNAM24= <sine.100>
$$ ##$GPNAM25= <sine.100>
$$ ##$GPNAM26= <sine.100>
$$ ##$GPNAM27= <sine.100>
$$ ##$GPNAM28= <sine.100>
$$ ##$GPNAM29= <sine.100>
$$ ##$GPNAM3= <sine.100>
$$ ##$GPNAM30= <sine.100>
$$ ##$GPNAM31= <sine.100>
$$ ##$GPNAM4= <sine.100>
$$ ##$GPNAM5= <sine.100>
$$ ##$GPNAM6= <sine.100>
$$ ##$GPNAM7= <sine.100>
$$ ##$GPNAM8= <sine.100>
$$ ##$GPNAM9= <sine.100>
$$ ##$GPX= (0..31)
$$ 0 0 0 0 0 0 0 0 0 0 0 0 0 0 0 0 0 0 0 0 0 0 0 0 0 0 0 0 0 0 0 0
$$ ##$GPY= (0..31)
$$ 0 0 0 0 0 0 0 0 0 0 0 0 0 0 0 0 0 0 0 0 0 0 0 0 0 0 0 0 0 0 0 0
$$ ##$GPZ= (0..31)
$$ 0 0 0 0 0 0 0 0 0 0 0 0 0 0 0 0 0 0 0 0 0 0 0 0 0 0 0 0 0 0 0 0
$$ ##$GRDPROG= <>
$$ ##$GRPDLY= -1
$$ ##$HDDUTY= 20
$$ ##$HDRATE= 20
$$ ##$HGAIN= (0..3)
$$ 0 0 0 0
$$ ##$HL1= 1
$$ ##$HL2= 35
$$ ##$HL3= 16
$$ ##$HL4= 17
$$ ##$HOLDER= 0
$$ ##$HPMOD= (0..7)
$$ 0 0 0 0 0 0 0 0
$$ ##$HPPRGN= 0
$$ ##$IN= (0..31)
$$ 0.001 0.001 0.001 0.001 0.001 0.001 0.001 0.001 0.001 0.001 0.001 0.001 
$$ 0.001 0.001 0.001 0.001 0.001 0.001 0.001 0.001 0.001 0.001 0.001 0.001 
$$ 0.001 0.001 0.001 0.001 0.001 0.001 0.001 0.001
$$ ##$INP= (0..31)
$$ 0 0 0 0 0 0 0 0 0 0 0 0 0 0 0 0 0 0 0 0 0 0 0 0 0 0 0 0 0 0 0 0
$$ ##$INSTRUM= <DPX300>
$$ ##$L= (0..31)
$$ 1 1 1 1 1 1 1 1 1 1 1 1 1 1 1 1 1 1 1 1 1 1 1 1 1 1 1 1 1 1 1 1
$$ ##$LFILTER= 200
$$ ##$LGAIN= -15
$$ ##$LOCKED= no
$$ ##$LOCKFLD= 3955
$$ ##$LOCKGN= 118.300003051758
$$ ##$LOCKPOW= -5
$$ ##$LOCKPPM= 2.49000000953674
$$ ##$LOCNUC= <2H>
$$ ##$LOCPHAS= 25
$$ ##$LOCSHFT= yes
$$ ##$LOCSW= 0
$$ ##$LTIME= 0.136000007390976
$$ ##$MASR= 4200
$$ ##$MASRLST= <masrlst>
$$ ##$NBL= 1
$$ ##$NC= -2
$$ ##$NS= 8
$$ ##$NUC1= <1H>
$$ ##$NUC2= <off>
$$ ##$NUC3= <off>
$$ ##$NUC4= <off>
$$ ##$NUC5= <off>
$$ ##$NUC6= <off>
$$ ##$NUC7= <off>
$$ ##$NUC8= <off>
$$ ##$NUCLEI= 0
$$ ##$NUCLEUS= <off>
$$ ##$O1= 1853.42560837398
$$ ##$O2= 1853.42560837398
$$ ##$O3= 1853.42560837398
$$ ##$O4= 1853.42560837398
$$ ##$O5= 0
$$ ##$O6= 0
$$ ##$O7= 0
$$ ##$O8= 0
$$ ##$OBSCHAN= (0..9)
$$ 0 0 0 0 0 0 0 0 0 0
$$ ##$OVERFLW= 0
$$ ##$P= (0..63)
$$ 13 13 26 0 0 0 0 0 0 0 0 0 0 0 0 200000 1000 2500 0 600 2500 0 0 0 0 0 
$$ 0 13 1000 0 0 0 0 0 0 0 0 0 0 0 0 0 0 0 0 0 0 0 0 0 0 0 0 0 0 0 0 0 0 
$$ 0 0 0 0 0
$$ ##$PAPS= 2
$$ ##$PARMODE= 0
$$ ##$PCPD= (0..9)
$$ 100 100 100 100 100 100 100 100 100 100
$$ ##$PHCOR= (0..31)
$$ 0 0 0 0 0 0 0 0 0 0 0 0 0 0 0 0 0 0 0 0 0 0 0 0 0 0 0 0 0 0 0 0
$$ ##$PHP= 1
$$ ##$PH_ref= 0
$$ ##$PL= (0..63)
$$ 120 0 120 120 120 120 120 120 120 120 120 120 120 120 120 120 120 120 
$$ 0 120 120 120 120 120 120 120 120 120 120 120 120 120 120 120 120 120 
$$ 120 120 120 120 120 120 120 120 120 120 120 120 120 120 120 120 120 120 
$$ 120 120 120 120 120 120 120 120 120 120
$$ ##$POWMOD= 0
$$ ##$PR= 1
$$ ##$PRECHAN= (0..15)
$$ -1 3 -1 2 0 -1 -1 -1 -1 -1 -1 -1 -1 -1 -1 -1
$$ ##$PRGAIN= 0
$$ ##$PROBHD= <5 mm PABBO BB/19F-1H/D Z-GRD Z104275/0178
$$ >
$$ ##$PROSOL= no
$$ ##$PULPROG= <zg30>
$$ ##$PW= 0
$$ ##$PYNM= <acqu.py>
$$ ##$PYNMP= <proc.py>
$$ ##$QNP= 1
$$ ##$RD= 0
$$ ##$RECCHAN= (0..15)
$$ -1 -1 -1 -1 -1 -1 -1 -1 -1 -1 -1 -1 -1 -1 -1 -1
$$ ##$RECPH= 0
$$ ##$RG= 362
$$ ##$RO= 21
$$ ##$ROUTWD1= (0..23)
$$ 0 0 0 0 0 0 0 0 0 0 0 0 0 0 0 0 0 0 0 0 1 1 0 0
$$ ##$ROUTWD2= (0..23)
$$ 0 0 0 0 0 1 0 0 0 0 0 0 0 0 0 0 0 0 1 0 1 1 0 0
$$ ##$RPUUSED= (0..8)
$$ 0 0 0 0 0 0 0 0 0
$$ ##$RSEL= (0..9)
$$ 0 2 0 0 0 0 0 0 0 0
$$ ##$S= (0..7)
$$ 83 4 83 83 83 83 83 83
$$ ##$SEOUT= 0
$$ ##$SFO1= 300.131853425608
$$ ##$SFO2= 300.131853425608
$$ ##$SFO3= 300.131853425608
$$ ##$SFO4= 300.131853425608
$$ ##$SFO5= 500.13
$$ ##$SFO6= 500.13
$$ ##$SFO7= 500.13
$$ ##$SFO8= 500.13
$$ ##$SOLVENT= <DMSO>
$$ ##$SP= (0..31)
$$ 1 120 120 0 0 0 120 0 0 0 0 120 0 0 120 0 150 150 120 120.87 118.96 122.27 
$$ 114.95 150 150 150 150 150 150 120 150 120
$$ ##$SP07= 0
$$ ##$SPECTR= 0
$$ ##$SPNAM0= <gauss>
$$ ##$SPNAM1= <Gaus1.1000>
$$ ##$SPNAM10= <gauss>
$$ ##$SPNAM11= <Gaus1.1000>
$$ ##$SPNAM12= <gauss>
$$ ##$SPNAM13= <gauss>
$$ ##$SPNAM14= <>
$$ ##$SPNAM15= <>
$$ ##$SPNAM16= <gauss>
$$ ##$SPNAM17= <gauss>
$$ ##$SPNAM18= <>
$$ ##$SPNAM19= <Gaus1.1000>
$$ ##$SPNAM2= <Gaus1.1000>
$$ ##$SPNAM20= <Gaus1.1000>
$$ ##$SPNAM21= <Gaus1.1000>
$$ ##$SPNAM22= <Gaus1.1000>
$$ ##$SPNAM23= <gauss>
$$ ##$SPNAM24= <gauss>
$$ ##$SPNAM25= <gauss>
$$ ##$SPNAM26= <gauss>
$$ ##$SPNAM27= <gauss>
$$ ##$SPNAM28= <gauss>
$$ ##$SPNAM29= <Gaus1.1000>
$$ ##$SPNAM3= <>
$$ ##$SPNAM30= <gauss>
$$ ##$SPNAM31= <>
$$ ##$SPNAM4= <gauss>
$$ ##$SPNAM5= <gauss>
$$ ##$SPNAM6= <Gaus1.1000>
$$ ##$SPNAM7= <>
$$ ##$SPNAM8= <gauss>
$$ ##$SPNAM9= <gauss>
$$ ##$SPOAL= (0..31)
$$ 0.5 0.5 0.5 0.5 0.5 0.5 0.5 0.5 0.5 0.5 0.5 0.5 0.5 0.5 0.5 0.5 0.5 0.5 
$$ 0.5 0.5 0.5 0.5 0.5 0.5 0.5 0.5 0.5 0.5 0.5 0.5 0.5 0.5
$$ ##$SPOFFS= (0..31)
$$ 0 0 0 0 0 0 0 0 0 0 0 0 0 0 0 0 0 0 0 0 0 0 0 0 0 0 0 0 0 0 0 0
$$ ##$SUBNAM0= <"">
$$ ##$SUBNAM1= <"">
$$ ##$SUBNAM2= <"">
$$ ##$SUBNAM3= <"">
$$ ##$SUBNAM4= <"">
$$ ##$SUBNAM5= <"">
$$ ##$SUBNAM6= <"">
$$ ##$SUBNAM7= <"">
$$ ##$SUBNAM8= <"">
$$ ##$SUBNAM9= <"">
$$ ##$SW= 20.5670922153648
$$ ##$SWIBOX= (0..15)
$$ 0 0 3 4 0 0 0 0 0 0 0 0 0 0 0 0
$$ ##$SW_h= 6172.83950617284
$$ ##$TD= 65536
$$ ##$TD0= 1
$$ ##$TE= 295.16
$$ ##$TE2= 300
$$ ##$TE3= 300
$$ ##$TEG= 300
$$ ##$TL= (0..7)
$$ 0 120 120 120 120 120 120 120
$$ ##$TP= (0..7)
$$ 150 150 150 150 150 150 150 150
$$ ##$TP07= 0
$$ ##$TPNAME0= <>
$$ ##$TPNAME1= <>
$$ ##$TPNAME2= <>
$$ ##$TPNAME3= <>
$$ ##$TPNAME4= <>
$$ ##$TPNAME5= <>
$$ ##$TPNAME6= <>
$$ ##$TPNAME7= <>
$$ ##$TPOAL= (0..7)
$$ 0.5 0.5 0.5 0.5 0.5 0.5 0.5 0.5
$$ ##$TPOFFS= (0..7)
$$ 0 0 0 0 0 0 0 0
$$ ##$TUNHIN= 0
$$ ##$TUNHOUT= 0
$$ ##$TUNXOUT= 0
$$ ##$USERA1= <user>
$$ ##$USERA2= <user>
$$ ##$USERA3= <user>
$$ ##$USERA4= <user>
$$ ##$USERA5= <user>
$$ ##$V9= 5
$$ ##$VALIST= <valist>
$$ ##$VCLIST= <CCCCCCCCCCCCCCC>
$$ ##$VD= 0
$$ ##$VDLIST= <DDDDDDDDDDDDDDD>
$$ ##$VPLIST= <PPPPPPPPPPPPPPP>
$$ ##$VTLIST= <TTTTTTTTTTTTTTT>
$$ ##$WBST= 1024
$$ ##$WBSW= 4
$$ ##$XGAIN= (0..3)
$$ 0 0 0 0
$$ ##$XL= 0
$$ ##$YL= 0
$$ ##$YMAX_a= 159349
$$ ##$YMIN_a= -321732
$$ ##$ZGOPTNS= <>
$$ ##$ZL1= 120
$$ ##$ZL2= 120
$$ ##$ZL3= 120
$$ ##$ZL4= 120
$$ ##END=
$$ 
##$PARAMETERFILE=	(audita.txt, ASCII, E:/%E5%9C%A8%E6%89%80%E7%A0%94%E7%A9%B6/%E6%98%BE%E8%89%B2%E5%BA%95%E7%89%A9%E7%A0%94%E7%A9%B6/%E8%AF%BE%E9%A2%98%E5%AE%9E%E9%AA%8C%E8%AE%A1%E5%88%92%E3%80%81%E8%AE%B0%E5%BD%95%E5%8F%8A%E6%80%BB%E7%BB%93/%E6%A0%B8%E7%A3%81%E5%9B%BE%E8%B0%B1/20150212/533-150201%EF%BC%88%E6%9C%A8-%E8%84%B1%EF%BC%89/1/audita.txt, 0)
$$ ##TITLE= Audit trail, TOPSPIN		Version 1.3
$$ ##JCAMPDX= 5.01
$$ ##ORIGIN= Bruker BioSpin GmbH
$$ ##OWNER= nmr
$$ $$ D:\/data/pub/nmr/533-150201/1/audita.txt
$$ ##AUDIT TRAIL=  $$ (NUMBER, WHEN, WHO, WHERE, VERSION, WHAT)
$$ (   1,<2015-02-05 00:14:17.921 +0800>,<nmr>,<NMR>,<TOPSPIN 1.3>,
$$       <created by zg
$$ 	started at 2015-02-05 00:13:10.390 +0800,
$$ 	POWCHK disabled, PULCHK disabled
$$        configuration hash MD5:
$$        DF A6 11 CE 2A 02 50 55 3E 86 D8 82 5B AB EC 40
$$        data hash MD5: 64K
$$        86 B5 F9 9D EB 83 10 35 BB 8D EE ED 1E 89 D8 78>)
$$ (   2,<2015-02-05 00:14:22.046 +0800>,<nmr>,<NMR>,<TOPSPIN 1.3>,
$$       <user comment:
$$        ICON-NMR User ID: pub
$$        data hash MD5: 64K
$$        86 B5 F9 9D EB 83 10 35 BB 8D EE ED 1E 89 D8 78>)
$$ ##END=
$$ 
$$ $$ hash MD5
$$ $$ 15 51 CE E2 75 9F E5 A7 A4 25 53 07 2B 0F 3D 92
$$ 
##$PARAMETERFILE=	(auditp.txt, ASCII, E:/%E5%9C%A8%E6%89%80%E7%A0%94%E7%A9%B6/%E6%98%BE%E8%89%B2%E5%BA%95%E7%89%A9%E7%A0%94%E7%A9%B6/%E8%AF%BE%E9%A2%98%E5%AE%9E%E9%AA%8C%E8%AE%A1%E5%88%92%E3%80%81%E8%AE%B0%E5%BD%95%E5%8F%8A%E6%80%BB%E7%BB%93/%E6%A0%B8%E7%A3%81%E5%9B%BE%E8%B0%B1/20150212/533-150201%EF%BC%88%E6%9C%A8-%E8%84%B1%EF%BC%89/1/pdata/1/auditp.txt, 0)
$$ ##TITLE= Audit trail, TOPSPIN		Version 1.3
$$ ##JCAMPDX= 5.01
$$ ##ORIGIN= Bruker BioSpin GmbH
$$ ##OWNER= nmr
$$ $$ d:/data/pub/nmr/533-150201/1/pdata/1/auditp.txt
$$ ##AUDIT TRAIL=  $$ (NUMBER, WHEN, WHO, WHERE, VERSION, WHAT)
$$ (   1,<2015-02-05 00:14:17.921 +0800>,<nmr>,<NMR>,<TOPSPIN 1.3>,
$$       <created by zg
$$ 	started at 2015-02-05 00:13:10.390 +0800,
$$ 	POWCHK disabled, PULCHK disabled
$$        configuration hash MD5:
$$        DF A6 11 CE 2A 02 50 55 3E 86 D8 82 5B AB EC 40
$$        data hash MD5: 64K
$$        86 B5 F9 9D EB 83 10 35 BB 8D EE ED 1E 89 D8 78>)
$$ (   2,<2015-02-05 00:14:22.046 +0800>,<nmr>,<NMR>,<TOPSPIN 1.3>,
$$       <user comment:
$$        ICON-NMR User ID: pub
$$        data hash MD5: 64K
$$        86 B5 F9 9D EB 83 10 35 BB 8D EE ED 1E 89 D8 78>)
$$ (   3,<2015-02-05 08:44:58.796 +0800>,<nmr>,<NMR>,<TOPSPIN 1.3>,
$$       <Start of raw data processing
$$        ef LB = 0.3 FT_mod = 6 PKNL = 1 SI = 32K 
$$        data hash MD5: 32K
$$        D3 21 93 47 95 4B 49 23 19 22 32 FF 93 F3 A4 D8>)
$$ (   4,<2015-02-05 08:44:59.484 +0800>,<nmr>,<NMR>,<TOPSPIN 1.3>,
$$       <apk 
$$        data hash MD5: 32K
$$        2D 1F B0 B5 BE 7E 30 B3 77 B5 13 28 E5 B3 3F F5>)
$$ (   5,<2015-02-05 08:45:00.093 +0800>,<nmr>,<NMR>,<TOPSPIN 1.3>,
$$       <abs ABSG = 5 
$$        data hash MD5: 32K
$$        02 08 01 D7 EA 4E 1E 21 8A 57 5D 56 F9 A2 87 56>)
$$ ##END=
$$ 
$$ $$ hash MD5
$$ $$ 68 6A 1F 16 E3 C8 87 2F EC 22 90 9B 6F 4A 30 D1
$$ 
##$PARAMETERFILE=	(format.temp, ASCII, E:/%E5%9C%A8%E6%89%80%E7%A0%94%E7%A9%B6/%E6%98%BE%E8%89%B2%E5%BA%95%E7%89%A9%E7%A0%94%E7%A9%B6/%E8%AF%BE%E9%A2%98%E5%AE%9E%E9%AA%8C%E8%AE%A1%E5%88%92%E3%80%81%E8%AE%B0%E5%BD%95%E5%8F%8A%E6%80%BB%E7%BB%93/%E6%A0%B8%E7%A3%81%E5%9B%BE%E8%B0%B1/20150212/533-150201%EF%BC%88%E6%9C%A8-%E8%84%B1%EF%BC%89/1/format.temp, 0)
$$ EDIT_PAR COMMAND FILE
$$ 
$$ DI_MODE         LONG
$$ ED_ENTRY        ACQU
$$ ORDER           FILE
$$ 
$$ 
$$ HEADER		"F2 - Acquisition Parameters"
$$ T_NAME		Date_
$$ 		TYPE	R64
$$ 		CLASS	ACQU
$$ 		SUBRANGE 0.0 50000000
$$ 		REL	"Date_=itodate(DATE)"
$$ 		INV_REL	"DATE=datetoi(Date_,DATE)"
$$ 		FORMAT	"%14.0f"
$$ 		TEXT	" "
$$ END
$$ T_NAME		Time
$$ 		TYPE	R32
$$ 		CLASS	ACQU
$$ 		SUBRANGE 0.0 1000000
$$ 		REL	"Time=itotime(DATE)"
$$ 		INV_REL	"DATE=timetoi(Time,DATE)"
$$ 		FORMAT	"%14.2f"
$$ 		TEXT	" "
$$ END
$$ NAME		INSTRUM
$$ 		TEXT	" "
$$ END
$$ NAME		PROBHD
$$ 		FORMAT	"%14.14s"
$$ 		TEXT	" "
$$ END
$$ NAME		PULPROG
$$ 		TEXT	" "
$$ END
$$ NAME		TD
$$ 		TEXT	" "
$$ END
$$ NAME		SOLVENT
$$ 		TEXT	" "
$$ END
$$ NAME		NS
$$ 		TEXT	" "
$$ END
$$ NAME		DS
$$ 		TEXT	" "
$$ END
$$ T_NAME		SWH
$$ 		TYPE	R32
$$ 		CLASS	ACQU
$$ 		SUBRANGE 0.0 1e8
$$ 		REL	"SWH=SW*SFO1"
$$ 		INV_REL "SW=SWH/SFO1"
$$ 		UNIT	"Hz"
$$ 		FORMAT	"%14.3f Hz"
$$ 		TEXT	" "
$$ END
$$ T_NAME          FIDRES
$$                 TYPE    R32
$$                 CLASS   ACQU
$$                 SUBRANGE 0.0 100000
$$                 REL     "FIDRES=SW*SFO1/TD"
$$                 INV_REL "TD = nextpow(SW*SFO1/FIDRES)"
$$ 		UNIT	"Hz"
$$ 		FORMAT	"%14.6f Hz"
$$ 		TEXT	" "
$$ END
$$ T_NAME          AQ
$$ 		TYPE	R32
$$ 		CLASS	ACQU
$$ 		SUBRANGE 0.0 1000
$$ 		REL	"AQ=aqcalc(SW,SFO1,TD,DIGTYP)"
$$ 		INV_REL	"TD=tdcalc(SW,SFO1,1.0e6*AQ,DIGTYP)"
$$ 		UNIT	"sec"
$$ 		FORMAT	"%14.7f sec"
$$ 		TEXT	" "
$$ END
$$ NAME		RG
$$ 		TEXT	" "
$$ END
$$ T_NAME          DW
$$ 		TYPE	R32
$$ 		CLASS	ACQU
$$ 		SUBRANGE 0.0 1000000
$$ 		REL	"DW=1/(2*SW*SFO1)"
$$ 		INV_REL	"SW=1000000/(2*(0.005+DW)*SFO1)"
$$ 		UNIT	"usec"
$$ 		FORMAT	"%14.3lf usec"
$$ 		TEXT	" "
$$ END
$$ NAME		DE
$$ 		FORMAT	"%14.2f usec"
$$ 		TEXT	" "
$$ END
$$ NAME		TE
$$ 		FORMAT	"%14.1f K"
$$ 		TEXT	" "
$$ END
$$ T_NAME		D1
$$ 		TYPE	R32
$$ 		CLASS	ACQU
$$ 		SUBRANGE 0.0 1e38
$$ 		REL	"D1=D[1]"
$$ 		INV_REL	"D[1]=D1"
$$ 		UNIT	"sec"
$$ 		FORMAT	"%14.8f sec"
$$ 		TEXT	" "
$$ END
$$ NAME		TD0
$$ 		TEXT	" "
$$ END
$$ HEADER		"======== CHANNEL f1 ========"
$$ NAME		NUC1
$$ 		NONEDIT
$$ 		TEXT	" "
$$ END
$$ T_NAME		P1
$$ 		TYPE	R32
$$ 		CLASS	ACQU
$$ 		SUBRANGE 0.0 1.0e10
$$ 		REL	"P1=P[1]"
$$ 		INV_REL	"P[1]=P1"
$$ 		UNIT	"usec"
$$ 		FORMAT	"%14.2f usec"
$$ 		TEXT	" "
$$ END
$$ T_NAME		PL1
$$ 		TYPE	R32
$$ 		CLASS	ACQU
$$ 		SUBRANGE -6.0 1e38
$$ 		REL	"PL1=PL[1]"
$$ 		INV_REL	"PL[1]=PL1"
$$ 		UNIT	"dB"
$$ 		FORMAT	"%14.2f dB"
$$ 		TEXT	" "
$$ END
$$ NAME		SFO1
$$ 		FORMAT	"%14.7f MHz"
$$ 		TEXT	" "
$$ END
$$ 
##$PARAMETERFILE=	(integrals.txt, ASCII, E:/%E5%9C%A8%E6%89%80%E7%A0%94%E7%A9%B6/%E6%98%BE%E8%89%B2%E5%BA%95%E7%89%A9%E7%A0%94%E7%A9%B6/%E8%AF%BE%E9%A2%98%E5%AE%9E%E9%AA%8C%E8%AE%A1%E5%88%92%E3%80%81%E8%AE%B0%E5%BD%95%E5%8F%8A%E6%80%BB%E7%BB%93/%E6%A0%B8%E7%A3%81%E5%9B%BE%E8%B0%B1/20150212/533-150201%EF%BC%88%E6%9C%A8-%E8%84%B1%EF%BC%89/1/pdata/1/integrals.txt, 0)
$$    Current data set:
$$    NAME =	533-150201	EXPNO =	1	PROCNO = 1
$$    USER =	pub	DU    =	d:
$$ 
$$    Number   Integrated Region     Integral
$$      1      7.756      7.631         0.99691
$$      2      7.085      6.945         1.99885
$$      3      6.299      6.188         0.98525
$$      4      5.507      5.382         1.00000
$$      5      5.232      5.155         1.00120
$$      6      5.155      5.092         1.02456
$$      7      5.092      5.005         0.98296
$$      8      3.842      3.663         0.99573
$$      9      3.456      3.316         2.32393
$$     10      3.316      3.190         2.02910
$$     11      2.452      2.317         3.00279
$$ 
##$PARAMETERFILE=	(intrng, ASCII, E:/%E5%9C%A8%E6%89%80%E7%A0%94%E7%A9%B6/%E6%98%BE%E8%89%B2%E5%BA%95%E7%89%A9%E7%A0%94%E7%A9%B6/%E8%AF%BE%E9%A2%98%E5%AE%9E%E9%AA%8C%E8%AE%A1%E5%88%92%E3%80%81%E8%AE%B0%E5%BD%95%E5%8F%8A%E6%80%BB%E7%BB%93/%E6%A0%B8%E7%A3%81%E5%9B%BE%E8%B0%B1/20150212/533-150201%EF%BC%88%E6%9C%A8-%E8%84%B1%EF%BC%89/1/pdata/1/intrng, 0)
$$ A 1.0 #regions in PPM
$$ # low field   high field  bias        slope
$$   7.756341202445433  7.630849683301947  0.0  0.0  # for region 1
$$   7.085444234716798  6.94547292490291  0.0  0.0  # for region 2
$$   6.298708941624946  6.187697213151863  0.0  0.0  # for region 3
$$   5.507147051642961  5.381655532499476  0.0  0.0  # for region 4
$$   5.23203102890532  5.1548054786631745  0.0  0.0  # for region 5
$$   5.1548054786631745  5.092059719091432  0.0  0.0  # for region 6
$$   5.092059719091432  5.005180975069019  0.0  0.0  # for region 7
$$   3.8419711245467107  3.6633870396117505  0.0  0.0  # for region 8
$$   3.455843373335986  3.3158720635220984  0.0  0.0  # for region 9
$$   3.3158720635220984  3.1903805443786126  0.0  0.0  # for region 10
$$   2.451911220188102  2.316766507264348  0.0  0.0  # for region 11
$$ 
##$PARAMETERFILE=	(parm.txt, ASCII, E:/%E5%9C%A8%E6%89%80%E7%A0%94%E7%A9%B6/%E6%98%BE%E8%89%B2%E5%BA%95%E7%89%A9%E7%A0%94%E7%A9%B6/%E8%AF%BE%E9%A2%98%E5%AE%9E%E9%AA%8C%E8%AE%A1%E5%88%92%E3%80%81%E8%AE%B0%E5%BD%95%E5%8F%8A%E6%80%BB%E7%BB%93/%E6%A0%B8%E7%A3%81%E5%9B%BE%E8%B0%B1/20150212/533-150201%EF%BC%88%E6%9C%A8-%E8%84%B1%EF%BC%89/1/pdata/1/parm.txt, 0)
$$ 
$$ Current Data Parameters
$$ NAME         533-150201                
$$ EXPNO                 1                
$$ PROCNO                1                
$$ 
$$ F2 - Acquisition Parameters
$$ Date_          20150205                
$$ Time               0.14                
$$ INSTRUM          DPX300                
$$ PROBHD   5 mm PABBO BB/                
$$ PULPROG            zg30                
$$ TD                65536                
$$ SOLVENT            DMSO                
$$ NS                    8                
$$ DS                    2                
$$ SWH            6172.839 Hz             
$$ FIDRES         0.094190 Hz             
$$ AQ            5.3084660 sec            
$$ RG                  362                
$$ DW               81.000 usec           
$$ DE                 6.00 usec           
$$ TE                295.2 K              
$$ D1           1.00000000 sec            
$$ TD0                   1                
$$ 
$$ ======== CHANNEL f1 ========
$$ NUC1                 1H                
$$ P1                13.00 usec           
$$ PL1                0.00 dB             
$$ SFO1        300.1318534 MHz            
$$ 
$$ F2 - Processing parameters
$$ SI                32768                
$$ SF          300.1300000 MHz            
$$ WDW                  EM                
$$ SSB                   0                
$$ LB                 0.30 Hz             
$$ GB                    0                
$$ PC                 1.00                
$$ 
##$PARAMETERFILE=	(peak.txt, ASCII, E:/%E5%9C%A8%E6%89%80%E7%A0%94%E7%A9%B6/%E6%98%BE%E8%89%B2%E5%BA%95%E7%89%A9%E7%A0%94%E7%A9%B6/%E8%AF%BE%E9%A2%98%E5%AE%9E%E9%AA%8C%E8%AE%A1%E5%88%92%E3%80%81%E8%AE%B0%E5%BD%95%E5%8F%8A%E6%80%BB%E7%BB%93/%E6%A0%B8%E7%A3%81%E5%9B%BE%E8%B0%B1/20150212/533-150201%EF%BC%88%E6%9C%A8-%E8%84%B1%EF%BC%89/1/pdata/1/peak.txt, 0)
$$ DU=d:, USER=pub, NAME=533-150201, EXPNO=1, PROCNO=1
$$ F1=7.911ppm, F2=3.186ppm, MI=0.58cm, MAXI=11.96cm, PC=1.000
$$      #     ADDRESS            FREQUENCY         INTENSITY
$$                            [Hz]        [PPM]
$$      1     13930.8     2315.462       7.7149         2.14
$$ 
$$      2     13979.7     2306.255       7.6842         2.50
$$ 
$$      3     15014.5     2111.321       7.0347         9.83
$$ 
$$      4     15054.8     2103.741       7.0094         2.73
$$ 
$$      5     15067.4     2101.354       7.0015         1.69
$$ 
$$      6     16262.3     1876.249       6.2515         4.77
$$ 
$$      7     17528.2     1637.767       5.4569         3.03
$$ 
$$      8     17554.1     1632.909       5.4407         3.18
$$ 
$$      9     17945.5     1559.164       5.1950         3.15
$$ 
$$     10     17957.8     1556.870       5.1873         2.19
$$ 
$$     11     17969.4     1554.681       5.1800         3.20
$$ 
$$     12     18048.3     1539.812       5.1305         3.31
$$ 
$$     13     18070.4     1535.656       5.1166         3.47
$$ 
$$     14     18136.1     1523.267       5.0754         2.22
$$ 
$$     15     18155.0     1519.708       5.0635         1.37
$$ 
$$     16     18174.8     1516.001       5.0511         2.30
$$ 
$$     17     20223.2     1130.112       3.7654         2.05
$$ 
$$     18     20254.1     1124.277       3.7460         2.30
$$ 
$$     19     20814.7     1018.679       3.3941         2.79
$$ 
$$     20     20830.7     1015.673       3.3841         1.94
$$ 
$$     21     20847.5     1012.483       3.3735         3.48
$$ 
$$     22     20887.2     1005.019       3.3486         3.31
$$ 
$$     23     21000.3      983.706       3.2776         1.98
$$ 
$$     24     21026.1      978.831       3.2614         3.24
$$ 
$$     25     22231.4      751.806       2.5049         3.83
$$ 
$$     26     22395.7      720.863       2.4018        15.00
$$ 
$$ 
##$PARAMETERFILE=	(procs, ASCII, E:/%E5%9C%A8%E6%89%80%E7%A0%94%E7%A9%B6/%E6%98%BE%E8%89%B2%E5%BA%95%E7%89%A9%E7%A0%94%E7%A9%B6/%E8%AF%BE%E9%A2%98%E5%AE%9E%E9%AA%8C%E8%AE%A1%E5%88%92%E3%80%81%E8%AE%B0%E5%BD%95%E5%8F%8A%E6%80%BB%E7%BB%93/%E6%A0%B8%E7%A3%81%E5%9B%BE%E8%B0%B1/20150212/533-150201%EF%BC%88%E6%9C%A8-%E8%84%B1%EF%BC%89/1/pdata/1/procs, 0)
$$ ##TITLE= Parameter file, TOPSPIN		Version 1.3
$$ ##JCAMPDX= 5.0
$$ ##DATATYPE= Parameter Values
$$ ##ORIGIN= Bruker BioSpin GmbH
$$ ##OWNER= nmr
$$ $$ 2015-02-05 08:45:50.437 +0800  nmr@NMR
$$ $$ d:/data/pub/nmr/533-150201/1/pdata/1//procs
$$ ##$ABSF1= 16.45902
$$ ##$ABSF2= -4.108198
$$ ##$ABSG= 5
$$ ##$ABSL= 3
$$ ##$ALPHA= 0
$$ ##$AQORDER= 0
$$ ##$ASSFAC= 0
$$ ##$ASSFACI= 0
$$ ##$ASSFACX= 0
$$ ##$ASSWID= 0
$$ ##$AUNMP= <proc_1dnp>
$$ ##$AXLEFT= 0
$$ ##$AXRIGHT= 0
$$ ##$AXTYPE= 0
$$ ##$AXUNIT= <>
$$ ##$AZFE= 0.1
$$ ##$AZFW= 0.1
$$ ##$BCFW= 0
$$ ##$BC_mod= 0
$$ ##$BYTORDP= 0
$$ ##$COROFFS= 0
$$ ##$CY= 15
$$ ##$DATMOD= 1
$$ ##$DC= 0
$$ ##$DFILT= <>
$$ ##$DTYPP= 0
$$ ##$F1P= 8.4963155944834
$$ ##$F2P= 1.05370318989669
$$ ##$FCOR= 0.5
$$ ##$FTSIZE= 32768
$$ ##$FT_mod= 6
$$ ##$GAMMA= 0
$$ ##$GB= 0
$$ ##$INTBC= 1
$$ ##$INTSCL= 4.252892e-010
$$ ##$ISEN= 128
$$ ##$LB= 0.3
$$ ##$LEV0= 0
$$ ##$LPBIN= 0
$$ ##$MAXI= 3.80175
$$ ##$MC2= 0
$$ ##$MEAN= 0
$$ ##$ME_mod= 0
$$ ##$MI= 0
$$ ##$NCOEF= 0
$$ ##$NC_proc= -5
$$ ##$NLEV= 6
$$ ##$NOISF1= 0
$$ ##$NOISF2= 0
$$ ##$NSP= 0
$$ ##$NTH_PI= 0
$$ ##$NZP= 0
$$ ##$OFFSET= 16.45902
$$ ##$PC= 1
$$ ##$PHC0= 157.3948
$$ ##$PHC1= 9.165601
$$ ##$PH_mod= 1
$$ ##$PKNL= yes
$$ ##$PPARMOD= 0
$$ ##$PPDIAG= 0
$$ ##$PPIPTYP= 0
$$ ##$PPMPNUM= 100
$$ ##$PPRESOL= 1
$$ ##$PSCAL= 0
$$ ##$PSIGN= 0
$$ ##$REVERSE= no
$$ ##$SF= 300.13
$$ ##$SI= 32768
$$ ##$SIGF1= 0
$$ ##$SIGF2= 0
$$ ##$SINO= 400
$$ ##$SIOLD= 32768
$$ ##$SREGLST= <1H.DMSO>
$$ ##$SSB= 0
$$ ##$STSI= 32768
$$ ##$STSR= 0
$$ ##$SW_p= 6172.83950617283
$$ ##$SYMM= 0
$$ ##$S_DEV= 0
$$ ##$TDeff= 65536
$$ ##$TDoff= 0
$$ ##$TI= <>
$$ ##$TILT= no
$$ ##$TM1= 0
$$ ##$TM2= 0
$$ ##$TOPLEV= 0
$$ ##$USERP1= <user>
$$ ##$USERP2= <user>
$$ ##$USERP3= <user>
$$ ##$USERP4= <user>
$$ ##$USERP5= <user>
$$ ##$WDW= 1
$$ ##$XDIM= 8192
$$ ##$YMAX_p= 350160782
$$ ##$YMIN_p= -736651
$$ ##END=
$$ 
##$PARAMETERFILE=	(pulseprogram, ASCII, E:/%E5%9C%A8%E6%89%80%E7%A0%94%E7%A9%B6/%E6%98%BE%E8%89%B2%E5%BA%95%E7%89%A9%E7%A0%94%E7%A9%B6/%E8%AF%BE%E9%A2%98%E5%AE%9E%E9%AA%8C%E8%AE%A1%E5%88%92%E3%80%81%E8%AE%B0%E5%BD%95%E5%8F%8A%E6%80%BB%E7%BB%93/%E6%A0%B8%E7%A3%81%E5%9B%BE%E8%B0%B1/20150212/533-150201%EF%BC%88%E6%9C%A8-%E8%84%B1%EF%BC%89/1/pulseprogram, 0)
$$ # 1 "C:/Bruker/TP13/exp/stan/nmr/lists/pp/zg30"
$$ ;zg30
$$ ;avance-version (07/04/03)
$$ ;1D sequence
$$ ;using 30 degree flip angle
$$ ;
$$ ;$CLASS=HighRes
$$ ;$DIM=1D
$$ ;$TYPE=
$$ ;$SUBTYPE=
$$ ;$COMMENT=
$$ 
$$ 
$$ # 1 "C:/Bruker/TP13/exp/stan/nmr/lists/pp/Avance.incl" 1
$$ ;Avance.incl
$$ ;
$$ ;avance-version (07/01/22)
$$ ;
$$ ;$CLASS=HighRes Incl
$$ ;$COMMENT=
$$ 
$$ 
$$ 
$$ 
$$ 
$$ 
$$ 
$$ 
$$ 
$$ 
$$ 
$$ 
$$ 
$$ 
$$ 
$$ 
$$ 
$$ 
$$ 
$$ 
$$ 
$$ 
$$ 
$$ 
$$ 
$$ 
$$ 
$$ 
$$ 
$$ 
$$ 
$$ 
$$ 
$$ 
$$ 
$$ 
$$ 
$$ 
$$ 
$$ 
$$ 
$$ 
$$ 
$$ 
$$ 
$$ 
$$ 
$$ 
$$ 
$$ 
$$ 
$$ 
$$ 
$$ 
$$ 
$$ 
$$ 
$$ 
$$ 
$$ 
$$ 
$$ 
$$ 
$$ 
$$ 
$$ 
$$ 
$$ 
$$ 
$$ 
$$ 
$$ 
$$ 
$$ 
$$ 
$$ 
$$ 
$$ 
$$ 
$$ 
$$ 
$$ 
$$ 
$$ 
$$ 
$$ 
$$ 
$$ 
$$ 
$$ 
$$ 
$$ 
$$ 
$$ 
$$ 
$$ 
$$ 
$$ 
$$ 
$$ 
$$ 
$$ 
$$ 
$$ 
$$ 
$$ 
$$ 
$$ 
$$ 
$$ 
$$ 
$$ 
$$ 
$$ 
$$ 
$$ 
$$ 
$$ 
$$ 
$$ 
$$ 
$$ 
$$ 
$$ 
$$ 
$$ 
$$ 
$$ 
$$ 
$$ ;$Id: Avance1.incl,v 1.10.6.2 2007/01/22 13:54:46 ber Exp $
$$ # 13 "C:/Bruker/TP13/exp/stan/nmr/lists/pp/zg30" 2
$$ 
$$ 
$$ 
$$ "acqt0=-p1*0.66/3.1416"
$$ 
$$ 
$$ # 1 "mc_line 19 file C:/Bruker/TP13/exp/stan/nmr/lists/pp/zg30 expanding definition part of mc command before ze"
$$ define delay MCWRK
$$ define delay MCREST
$$ "MCWRK = 0.500000*30m"
$$ "MCREST = 30m - 30m"
$$ # 19 "C:/Bruker/TP13/exp/stan/nmr/lists/pp/zg30"
$$ 1 ze
$$ # 1 "mc_line 19 file C:/Bruker/TP13/exp/stan/nmr/lists/pp/zg30 expanding definition of mc command after ze"
$$ # 20 "C:/Bruker/TP13/exp/stan/nmr/lists/pp/zg30"
$$ # 1 "mc_line 20 file C:/Bruker/TP13/exp/stan/nmr/lists/pp/zg30 expanding start label for mc command"
$$ 2 MCWRK  * 2
$$ LBLF0, MCREST
$$ # 21 "C:/Bruker/TP13/exp/stan/nmr/lists/pp/zg30"
$$   d1
$$   p1*0.33 ph1
$$   go=2 ph31
$$ # 1 "mc_line 24 file C:/Bruker/TP13/exp/stan/nmr/lists/pp/zg30 expanding mc command in line"
$$   MCWRK wr #0
$$   MCWRK zd 
$$   lo to LBLF0 times td0
$$ 
$$ # 25 "C:/Bruker/TP13/exp/stan/nmr/lists/pp/zg30"
$$ exit
$$ 
$$ 
$$ ph1=0 2 2 0 1 3 3 1
$$ ph31=0 2 2 0 1 3 3 1
$$ 
$$ 
$$ ;pl1 : f1 channel - power level for pulse (default)
$$ ;p1 : f1 channel -  90 degree high power pulse
$$ ;d1 : relaxation delay; 1-5 * T1
$$ ;NS: 1 * n, total number of scans: NS * TD0
$$ 
$$ 
$$ 
$$ ;$Id: zg30,v 1.7.10.2 2007/04/11 13:16:56 ber Exp $
$$ 
##$PARAMETERFILE=	(scon, ASCII, E:/%E5%9C%A8%E6%89%80%E7%A0%94%E7%A9%B6/%E6%98%BE%E8%89%B2%E5%BA%95%E7%89%A9%E7%A0%94%E7%A9%B6/%E8%AF%BE%E9%A2%98%E5%AE%9E%E9%AA%8C%E8%AE%A1%E5%88%92%E3%80%81%E8%AE%B0%E5%BD%95%E5%8F%8A%E6%80%BB%E7%BB%93/%E6%A0%B8%E7%A3%81%E5%9B%BE%E8%B0%B1/20150212/533-150201%EF%BC%88%E6%9C%A8-%E8%84%B1%EF%BC%89/1/scon, 0)
$$ ##TITLE= Parameter file, TOPSPIN		Version 1.3
$$ ##JCAMPDX= 5.0
$$ ##DATATYPE= Parameter Values
$$ ##ORIGIN= Bruker BioSpin GmbH
$$ ##OWNER= nmr
$$ $$ 2015-02-05 00:13:10.359 +0800  nmr@NMR
$$ $$ D:\/data/pub/nmr/533-150201/1/scon
$$ ##$BLKPA= (0..15)
$$ 3 3 3 3 3 3 3 3 3 3 3 3 3 3 3 3 
$$ ##$BLKTR= (0..15)
$$ 3 3 3 3 3 3 3 3 3 3 3 3 3 3 3 3 
$$ ##$DE1= 2
$$ ##$DE2= 2
$$ ##$DEADC= 4
$$ ##$DEPA= 2
$$ ##$DERX= 3
$$ ##$PHASP4= (0..15)
$$ 0.5 0.5 0.5 0.5 0.5 0.5 0.5 0.5 0.5 0.5 0.5 0.5 0.5 0.5 0.5 0.5 
$$ ##$PHASPR= (0..15)
$$ 3 3 3 3 3 3 3 3 3 3 3 3 3 3 3 3 
$$ ##$SHAPPR= (0..15)
$$ 1.6 1.6 1.6 1.6 1.6 1.6 1.6 1.6 1.6 1.6 1.6 1.6 1.6 1.6 1.6 1.6 
$$ ##END=
$$ 
##$PARAMETERFILE=	(uxnmr.par, ASCII, E:/%E5%9C%A8%E6%89%80%E7%A0%94%E7%A9%B6/%E6%98%BE%E8%89%B2%E5%BA%95%E7%89%A9%E7%A0%94%E7%A9%B6/%E8%AF%BE%E9%A2%98%E5%AE%9E%E9%AA%8C%E8%AE%A1%E5%88%92%E3%80%81%E8%AE%B0%E5%BD%95%E5%8F%8A%E6%80%BB%E7%BB%93/%E6%A0%B8%E7%A3%81%E5%9B%BE%E8%B0%B1/20150212/533-150201%EF%BC%88%E6%9C%A8-%E8%84%B1%EF%BC%89/1/uxnmr.par, 0)
$$ ##TITLE= Parameter file, TOPSPIN		Version 1.3
$$ ##JCAMPDX= 5.0
$$ ##DATATYPE= Parameter Values
$$ ##ORIGIN= Bruker BioSpin GmbH
$$ ##OWNER= Administrator
$$ $$ 2014-09-30 11:26:32.828 +0800  nmr@NMR
$$ $$ C:/Bruker/TP13/conf/instr/DPX300/uxnmr.par
$$ ##$ACB= 0
$$ ##$ACBTAT= (0..15)
$$ 0 88 72 50 0 0 0 0 0 0 0 0 0 0 0 0
$$ ##$ACBTBA= (0..15)
$$ 0 30 40 0 0 0 0 0 0 0 0 0 0 0 0 0
$$ ##$ACBTCTL= (0..15)
$$ 0 0 0 0 0 0 0 0 0 0 0 0 0 0 0 0
$$ ##$ACBTDI= (0..15)
$$ 0 70 70 72 0 0 0 0 0 0 0 0 0 0 0 0
$$ ##$ACBTDM= (0..15)
$$ 0 0 0 0 0 0 0 0 0 0 0 0 0 0 0 0
$$ ##$ACBTFHI= (0..15)
$$ 0 0 0 0 0 0 0 0 0 0 0 0 0 0 0 0
$$ ##$ACBTFL= (0..15)
$$ 0 249 250 8 0 0 0 0 0 0 0 0 0 0 0 0
$$ ##$ACBTFLO= (0..15)
$$ 0 0 0 0 0 0 0 0 0 0 0 0 0 0 0 0
$$ ##$ACBTOUT= (0..15)
$$ 0 0 0 0 0 0 0 0 0 0 0 0 0 0 0 0
$$ ##$ACBTPO= (0..15)
$$ 0 100000 50000 20000 0 0 0 0 0 0 0 0 0 0 0 0
$$ ##$ACBTPW= (0..15)
$$ 0 0 0 0 0 0 0 0 0 0 0 0 0 0 0 0
$$ ##$ACBTSB= (0..15)
$$ 0 1 1 1 0 0 0 0 0 0 0 0 0 0 0 0
$$ ##$ACBTY= <no>
$$ ##$AQSBDHW= (0..31)
$$ 255 255 255 255 255 255 255 255 255 255 255 255 255 255 255 255 255 255 
$$ 255 255 255 255 255 255 255 255 255 255 255 255 255 255
$$ ##$AQSBDID= (0..31)
$$ 255 255 255 255 255 255 255 255 255 255 255 255 255 255 255 255 255 255 
$$ 255 255 255 255 255 255 255 255 255 255 255 255 255 255
$$ ##$AQSBDNO= (0..31)
$$ 255 255 255 255 255 255 255 255 255 255 255 255 255 255 255 255 255 255 
$$ 255 255 255 255 255 255 255 255 255 255 255 255 255 255
$$ ##$AQSBDTY= (0..31)
$$ 255 255 255 255 255 255 255 255 255 255 255 255 255 255 255 255 255 255 
$$ 255 255 255 255 255 255 255 255 255 255 255 255 255 255
$$ ##$AQSBUAD= (0..31)
$$ 255 255 255 255 255 255 255 255 255 255 255 255 255 255 255 255 255 255 
$$ 255 255 255 255 255 255 255 255 255 255 255 255 255 255
$$ ##$AQSECL= (0..31)
$$ 255 255 255 255 255 255 255 255 255 255 255 255 255 255 255 255 255 255 
$$ 255 255 255 255 255 255 255 255 255 255 255 255 255 255
$$ ##$AQSECLS= (0..31)
$$ 255 255 255 255 255 255 255 255 255 255 255 255 255 255 255 255 255 255 
$$ 255 255 255 255 255 255 255 255 255 255 255 255 255 255
$$ ##$ATT19F= (0..1)
$$ 0 0
$$ ##$ATT1H= (0..1)
$$ 0 0
$$ ##$ATT3H= (0..1)
$$ 0 0
$$ ##$ATTX= (0..1)
$$ 0 0
$$ ##$ATTY= (0..1)
$$ 0 0
$$ ##$ATTZ= (0..1)
$$ 0 0
$$ ##$BACSAIR= yes
$$ ##$BACSCAP= 60
$$ ##$BACSDEL= 10
$$ ##$BACSFCM= no
$$ ##$BACSOPT= <>
$$ ##$BACSTY= <tty08>
$$ ##$BARPTY= <no>
$$ ##$BFREQ= 300.13
$$ ##$BIRDS= no
$$ ##$BMPC= 0
$$ ##$BMPCTY= <no>
$$ ##$BPSUTY= <no>
$$ ##$BSMS= 1
$$ ##$BSMSTY= <tty02>
$$ ##$CFASMOD= (0..7)
$$ 2 2 0 0 0 0 0 0
$$ ##$CFASMUL= (0..7)
$$ 1 1 0 0 0 0 0 0
$$ ##$CNFTXDR= (0..7)
$$ 3 3 0 0 0 0 0 0
$$ ##$COMDIG2= 0
$$ ##$CPDBTY= <no>
$$ ##$CRCOTY= <no>
$$ ##$DATSTAT= no
$$ ##$DIGI140= (0..7)
$$ 0 0 0 0 0 0 0 0
$$ ##$DIGIB12= (0..7)
$$ 0 0 0 0 0 0 0 0
$$ ##$DIGIB16= (0..7)
$$ 0 0 0 0 0 0 0 0
$$ ##$DIGIFA= (0..7)
$$ 0 0 0 0 0 0 0 0
$$ ##$DIGIHA= (0..7)
$$ 0 0 0 0 0 0 0 0
$$ ##$DIGIHAF= (0..7)
$$ 0 0 0 0 0 0 0 0
$$ ##$DIGIHRD= (0..7)
$$ 0 0 0 0 0 0 0 0
$$ ##$DIGIIA= (0..7)
$$ 0 0 0 0 0 0 0 0
$$ ##$DIGIO16= (0..7)
$$ 0 0 0 0 0 0 0 0
$$ ##$DIGISA= (0..7)
$$ 0 0 0 0 0 0 0 0
$$ ##$DIGISAF= (0..7)
$$ 1 0 0 0 0 0 0 0
$$ ##$DIGISL= (0..7)
$$ 0 0 0 0 0 0 0 0
$$ ##$DIGITYI= (0..7)
$$ 0 0 0 0 0 0 0 0
$$ ##$DIGITYP= (0..7)
$$ 0 0 0 0 0 0 0 0
$$ ##$DIGITZ= 0
$$ ##$DRU= no
$$ ##$FCUMEM= (0..7)
$$ 258048 258048 0 0 0 0 0 0
$$ ##$FCUPAL= (0..7)
$$ 3 3 0 0 0 0 0 0
$$ ##$FQMIX= 0
$$ ##$FUNCMOD= <>
$$ ##$GCUTYPE= 1
$$ ##$GTUTY= <no>
$$ ##$HFAC= 3
$$ ##$HPCU= 0
$$ ##$HPCUTY= <no>
$$ ##$HPTXLP= (0..3)
$$ -1 -1 -1 -1
$$ ##$HPTXPI= (0..3)
$$ 0 0 0 0
$$ ##$HPTXPO= (0..3)
$$ 0 0 0 0
$$ ##$HPTXTY= (0..3)
$$ 0 0 0 0
$$ ##$IF451= 0
$$ ##$IFREQ= 1
$$ ##$INTFPR= 0
$$ ##$IPSO= no
$$ ##$LOCKTY= <tty03>
$$ ##$LOCSWID= 0
$$ ##$M2FAC= 0
$$ ##$MASTY= <no>
$$ ##$MEMPRM= 0
$$ ##$MHFAC= 0
$$ ##$MXFAC= 0
$$ ##$NAMPD1= <2H>
$$ ##$NAMPD10= <>
$$ ##$NAMPD11= <>
$$ ##$NAMPD12= <>
$$ ##$NAMPD13= <>
$$ ##$NAMPD14= <>
$$ ##$NAMPD15= <>
$$ ##$NAMPD16= <>
$$ ##$NAMPD2= <1H>
$$ ##$NAMPD3= <X-BB19F_2HS>
$$ ##$NAMPD4= <>
$$ ##$NAMPD5= <>
$$ ##$NAMPD6= <>
$$ ##$NAMPD7= <>
$$ ##$NAMPD8= <>
$$ ##$NAMPD9= <>
$$ ##$NFCU= 2
$$ ##$NMRCH= 2
$$ ##$NMRMEM= 16384
$$ ##$NRCU= 1
$$ ##$NROUT= 1
$$ ##$PAMPF1= (0..15)
$$ 75 99 0 27 2 0 0 203 134 46 255 117 1 0 0 0
$$ ##$PAMPF2= (0..15)
$$ 0 0 0 0 0 0 0 0 0 0 0 0 0 0 0 0
$$ ##$PAMPF3= (0..15)
$$ 0 0 0 0 0 0 0 0 0 0 0 0 0 0 0 0
$$ ##$PAMPF4= (0..15)
$$ 0 0 0 0 0 0 0 0 0 0 0 0 0 0 0 0
$$ ##$PAMPF5= (0..15)
$$ 0 0 0 0 0 0 0 0 0 0 0 0 0 0 0 0
$$ ##$PAMPF6= (0..15)
$$ 0 0 0 0 0 0 0 0 0 0 0 0 0 0 0 0
$$ ##$PAMPF7= (0..15)
$$ 0 0 0 0 0 0 0 0 0 0 0 0 0 0 0 0
$$ ##$PAMPF8= (0..15)
$$ 0 0 0 0 0 0 0 0 0 0 0 0 0 0 0 0
$$ ##$PH4= 0
$$ ##$PHF4TY= <no>
$$ ##$POWCHK= no
$$ ##$PRAMD1= (0..7)
$$ 0 1048576 0 0 0 1048576 0 0
$$ ##$PRAMD10= (0..7)
$$ 0 0 0 0 0 0 0 0
$$ ##$PRAMD11= (0..7)
$$ 0 0 0 0 0 0 0 0
$$ ##$PRAMD12= (0..7)
$$ 0 0 0 0 0 0 0 0
$$ ##$PRAMD13= (0..7)
$$ 0 0 0 0 0 0 0 0
$$ ##$PRAMD14= (0..7)
$$ 0 0 0 0 0 0 0 0
$$ ##$PRAMD15= (0..7)
$$ 0 0 0 0 0 0 0 0
$$ ##$PRAMD16= (0..7)
$$ 0 0 0 0 0 0 0 0
$$ ##$PRAMD17= (0..7)
$$ 0 0 0 0 0 0 0 0
$$ ##$PRAMD18= (0..7)
$$ 0 0 0 0 0 0 0 0
$$ ##$PRAMD19= (0..7)
$$ 0 0 0 0 0 0 0 0
$$ ##$PRAMD2= (0..7)
$$ 0 0 0 0 0 0 0 0
$$ ##$PRAMD20= (0..7)
$$ 0 0 0 0 0 0 0 0
$$ ##$PRAMD21= (0..7)
$$ 0 0 0 0 0 0 0 0
$$ ##$PRAMD3= (0..7)
$$ 2 0 0 0 2 0 0 0
$$ ##$PRAMD4= (0..7)
$$ 2147483644 2146435071 2147483647 134217727 2147483644 2146435071 2147483647 
$$ 134217727
$$ ##$PRAMD5= (0..7)
$$ 0 0 0 0 0 0 0 0
$$ ##$PRAMD6= (0..7)
$$ 0 0 0 0 0 0 0 0
$$ ##$PRAMD7= (0..7)
$$ 0 0 0 0 0 0 0 0
$$ ##$PRAMD8= (0..7)
$$ 0 0 0 0 0 0 0 0
$$ ##$PRAMD9= (0..7)
$$ 0 0 0 0 0 0 0 0
$$ ##$PRAMLED= (0..1)
$$ 15 15
$$ ##$PRAMP1= <tty01>
$$ ##$PRAMP2= <no>
$$ ##$PRAMP3= <no>
$$ ##$PRAMP4= <no>
$$ ##$PRAMP5= <no>
$$ ##$PRAMP6= <no>
$$ ##$PRAMP7= <no>
$$ ##$PRAMP8= <no>
$$ ##$PRAMPTP= 0
$$ ##$PREPTY= <no>
$$ ##$PRESHLD= 0
$$ ##$PTS160= -1
$$ ##$PTSA2X= (0..7)
$$ 0 0 0 0 0 0 0 0
$$ ##$PTSF2X= (0..7)
$$ 309 309 0 0 0 0 0 0
$$ ##$PTSFMX= (0..7)
$$ 620 620 0 0 0 0 0 0
$$ ##$PULCHK= no
$$ ##$RCUCDS= (0..7)
$$ 4194304 0 0 0 0 0 0 0
$$ ##$RCUCFS= (0..7)
$$ 4096 0 0 0 0 0 0 0
$$ ##$RCUCSS= (0..7)
$$ 262144 0 0 0 0 0 0 0
$$ ##$RCUI2C1= (0..7)
$$ 78 66 0 0 0 0 0 0
$$ ##$RCUI2C2= (0..7)
$$ 0 0 0 0 0 0 0 0
$$ ##$RCUI2C3= (0..7)
$$ 0 0 0 0 0 0 0 0
$$ ##$RCUI2C4= (0..7)
$$ 0 0 0 0 0 0 0 0
$$ ##$RCUI2C5= (0..7)
$$ 0 0 0 0 0 0 0 0
$$ ##$RCUI2C6= (0..7)
$$ 0 0 0 0 0 0 0 0
$$ ##$RCUI2C7= (0..7)
$$ 0 0 0 0 0 0 0 0
$$ ##$RCUI2C8= (0..7)
$$ 0 0 0 0 0 0 0 0
$$ ##$RDCU= 0
$$ ##$RGTYPE= (0..7)
$$ 5 0 0 0 0 0 0 0
$$ ##$RG_max= (0..7)
$$ 46341 0 0 0 0 0 0 0 
$$ ##$RG_min= (0..7)
$$ 1 0 0 0 0 0 0 0 
$$ ##$RG_tab1= (0..255)
$$ 1 1.1 1.3 1.4 1.6 1.8 2 2.2 2.5 2.8 3.2 3.6 4 4.5 5 5.7 6.3 7.1 8 9 10.1 
$$ 11.3 12.7 14.3 16 18 20.2 22.6 25.4 28.5 32 35.9 40.3 45.3 50.8 57 64 
$$ 71.8 80.6 90.5 101.6 114 128 143.7 161.3 181 203.2 228.1 256 287.4 322.5 
$$ 362 406.4 456.1 512 574.7 645.1 724.1 812.7 912.3 1024 1149.4 1290.2 1448.2 
$$ 1625.5 1824.6 2048 2298.8 2580.3 2896.3 3251 3649.1 4096 4597.6 5160.6 
$$ 5792.6 6502 7298.2 8192 9195.2 10321.3 11585.2 13004 14596.5 16384 18390.4 
$$ 20642.5 23170.5 26008 29193 32768 36780.8 41285.1 46341 -1 -1 -1 -1 -1 
$$ -1 -1 -1 -1 -1 -1 -1 -1 -1 -1 -1 -1 -1 -1 -1 -1 -1 -1 -1 -1 -1 -1 -1 -1 
$$ -1 -1 -1 -1 -1 -1 -1 -1 -1 -1 -1 -1 -1 -1 -1 -1 -1 -1 -1 -1 -1 -1 -1 -1 
$$ -1 -1 -1 -1 -1 -1 -1 -1 -1 -1 -1 -1 -1 -1 -1 -1 -1 -1 -1 -1 -1 -1 -1 -1 
$$ -1 -1 -1 -1 -1 -1 -1 -1 -1 -1 -1 -1 -1 -1 -1 -1 -1 -1 -1 -1 -1 -1 -1 -1 
$$ -1 -1 -1 -1 -1 -1 -1 -1 -1 -1 -1 -1 -1 -1 -1 -1 -1 -1 -1 -1 -1 -1 -1 -1 
$$ -1 -1 -1 -1 -1 -1 -1 -1 -1 -1 -1 -1 -1 -1 -1 -1 -1 -1 -1 -1 -1 -1 -1 -1 
$$ -1 -1 -1 -1 -1 -1 -1 -1 -1 -1 -1 -1 -1
$$ ##$RG_tab2= (0..255)
$$ -1 -1 -1 -1 -1 -1 -1 -1 -1 -1 -1 -1 -1 -1 -1 -1 -1 -1 -1 -1 -1 -1 -1 -1 
$$ -1 -1 -1 -1 -1 -1 -1 -1 -1 -1 -1 -1 -1 -1 -1 -1 -1 -1 -1 -1 -1 -1 -1 -1 
$$ -1 -1 -1 -1 -1 -1 -1 -1 -1 -1 -1 -1 -1 -1 -1 -1 -1 -1 -1 -1 -1 -1 -1 -1 
$$ -1 -1 -1 -1 -1 -1 -1 -1 -1 -1 -1 -1 -1 -1 -1 -1 -1 -1 -1 -1 -1 -1 -1 -1 
$$ -1 -1 -1 -1 -1 -1 -1 -1 -1 -1 -1 -1 -1 -1 -1 -1 -1 -1 -1 -1 -1 -1 -1 -1 
$$ -1 -1 -1 -1 -1 -1 -1 -1 -1 -1 -1 -1 -1 -1 -1 -1 -1 -1 -1 -1 -1 -1 -1 -1 
$$ -1 -1 -1 -1 -1 -1 -1 -1 -1 -1 -1 -1 -1 -1 -1 -1 -1 -1 -1 -1 -1 -1 -1 -1 
$$ -1 -1 -1 -1 -1 -1 -1 -1 -1 -1 -1 -1 -1 -1 -1 -1 -1 -1 -1 -1 -1 -1 -1 -1 
$$ -1 -1 -1 -1 -1 -1 -1 -1 -1 -1 -1 -1 -1 -1 -1 -1 -1 -1 -1 -1 -1 -1 -1 -1 
$$ -1 -1 -1 -1 -1 -1 -1 -1 -1 -1 -1 -1 -1 -1 -1 -1 -1 -1 -1 -1 -1 -1 -1 -1 
$$ -1 -1 -1 -1 -1 -1 -1 -1 -1 -1 -1 -1 -1 -1 -1 -1
$$ ##$RG_tab3= (0..255)
$$ -1 -1 -1 -1 -1 -1 -1 -1 -1 -1 -1 -1 -1 -1 -1 -1 -1 -1 -1 -1 -1 -1 -1 -1 
$$ -1 -1 -1 -1 -1 -1 -1 -1 -1 -1 -1 -1 -1 -1 -1 -1 -1 -1 -1 -1 -1 -1 -1 -1 
$$ -1 -1 -1 -1 -1 -1 -1 -1 -1 -1 -1 -1 -1 -1 -1 -1 -1 -1 -1 -1 -1 -1 -1 -1 
$$ -1 -1 -1 -1 -1 -1 -1 -1 -1 -1 -1 -1 -1 -1 -1 -1 -1 -1 -1 -1 -1 -1 -1 -1 
$$ -1 -1 -1 -1 -1 -1 -1 -1 -1 -1 -1 -1 -1 -1 -1 -1 -1 -1 -1 -1 -1 -1 -1 -1 
$$ -1 -1 -1 -1 -1 -1 -1 -1 -1 -1 -1 -1 -1 -1 -1 -1 -1 -1 -1 -1 -1 -1 -1 -1 
$$ -1 -1 -1 -1 -1 -1 -1 -1 -1 -1 -1 -1 -1 -1 -1 -1 -1 -1 -1 -1 -1 -1 -1 -1 
$$ -1 -1 -1 -1 -1 -1 -1 -1 -1 -1 -1 -1 -1 -1 -1 -1 -1 -1 -1 -1 -1 -1 -1 -1 
$$ -1 -1 -1 -1 -1 -1 -1 -1 -1 -1 -1 -1 -1 -1 -1 -1 -1 -1 -1 -1 -1 -1 -1 -1 
$$ -1 -1 -1 -1 -1 -1 -1 -1 -1 -1 -1 -1 -1 -1 -1 -1 -1 -1 -1 -1 -1 -1 -1 -1 
$$ -1 -1 -1 -1 -1 -1 -1 -1 -1 -1 -1 -1 -1 -1 -1 -1
$$ ##$RG_tab4= (0..255)
$$ -1 -1 -1 -1 -1 -1 -1 -1 -1 -1 -1 -1 -1 -1 -1 -1 -1 -1 -1 -1 -1 -1 -1 -1 
$$ -1 -1 -1 -1 -1 -1 -1 -1 -1 -1 -1 -1 -1 -1 -1 -1 -1 -1 -1 -1 -1 -1 -1 -1 
$$ -1 -1 -1 -1 -1 -1 -1 -1 -1 -1 -1 -1 -1 -1 -1 -1 -1 -1 -1 -1 -1 -1 -1 -1 
$$ -1 -1 -1 -1 -1 -1 -1 -1 -1 -1 -1 -1 -1 -1 -1 -1 -1 -1 -1 -1 -1 -1 -1 -1 
$$ -1 -1 -1 -1 -1 -1 -1 -1 -1 -1 -1 -1 -1 -1 -1 -1 -1 -1 -1 -1 -1 -1 -1 -1 
$$ -1 -1 -1 -1 -1 -1 -1 -1 -1 -1 -1 -1 -1 -1 -1 -1 -1 -1 -1 -1 -1 -1 -1 -1 
$$ -1 -1 -1 -1 -1 -1 -1 -1 -1 -1 -1 -1 -1 -1 -1 -1 -1 -1 -1 -1 -1 -1 -1 -1 
$$ -1 -1 -1 -1 -1 -1 -1 -1 -1 -1 -1 -1 -1 -1 -1 -1 -1 -1 -1 -1 -1 -1 -1 -1 
$$ -1 -1 -1 -1 -1 -1 -1 -1 -1 -1 -1 -1 -1 -1 -1 -1 -1 -1 -1 -1 -1 -1 -1 -1 
$$ -1 -1 -1 -1 -1 -1 -1 -1 -1 -1 -1 -1 -1 -1 -1 -1 -1 -1 -1 -1 -1 -1 -1 -1 
$$ -1 -1 -1 -1 -1 -1 -1 -1 -1 -1 -1 -1 -1 -1 -1 -1
$$ ##$RG_tab5= (0..255)
$$ -1 -1 -1 -1 -1 -1 -1 -1 -1 -1 -1 -1 -1 -1 -1 -1 -1 -1 -1 -1 -1 -1 -1 -1 
$$ -1 -1 -1 -1 -1 -1 -1 -1 -1 -1 -1 -1 -1 -1 -1 -1 -1 -1 -1 -1 -1 -1 -1 -1 
$$ -1 -1 -1 -1 -1 -1 -1 -1 -1 -1 -1 -1 -1 -1 -1 -1 -1 -1 -1 -1 -1 -1 -1 -1 
$$ -1 -1 -1 -1 -1 -1 -1 -1 -1 -1 -1 -1 -1 -1 -1 -1 -1 -1 -1 -1 -1 -1 -1 -1 
$$ -1 -1 -1 -1 -1 -1 -1 -1 -1 -1 -1 -1 -1 -1 -1 -1 -1 -1 -1 -1 -1 -1 -1 -1 
$$ -1 -1 -1 -1 -1 -1 -1 -1 -1 -1 -1 -1 -1 -1 -1 -1 -1 -1 -1 -1 -1 -1 -1 -1 
$$ -1 -1 -1 -1 -1 -1 -1 -1 -1 -1 -1 -1 -1 -1 -1 -1 -1 -1 -1 -1 -1 -1 -1 -1 
$$ -1 -1 -1 -1 -1 -1 -1 -1 -1 -1 -1 -1 -1 -1 -1 -1 -1 -1 -1 -1 -1 -1 -1 -1 
$$ -1 -1 -1 -1 -1 -1 -1 -1 -1 -1 -1 -1 -1 -1 -1 -1 -1 -1 -1 -1 -1 -1 -1 -1 
$$ -1 -1 -1 -1 -1 -1 -1 -1 -1 -1 -1 -1 -1 -1 -1 -1 -1 -1 -1 -1 -1 -1 -1 -1 
$$ -1 -1 -1 -1 -1 -1 -1 -1 -1 -1 -1 -1 -1 -1 -1 -1
$$ ##$RG_tab6= (0..255)
$$ -1 -1 -1 -1 -1 -1 -1 -1 -1 -1 -1 -1 -1 -1 -1 -1 -1 -1 -1 -1 -1 -1 -1 -1 
$$ -1 -1 -1 -1 -1 -1 -1 -1 -1 -1 -1 -1 -1 -1 -1 -1 -1 -1 -1 -1 -1 -1 -1 -1 
$$ -1 -1 -1 -1 -1 -1 -1 -1 -1 -1 -1 -1 -1 -1 -1 -1 -1 -1 -1 -1 -1 -1 -1 -1 
$$ -1 -1 -1 -1 -1 -1 -1 -1 -1 -1 -1 -1 -1 -1 -1 -1 -1 -1 -1 -1 -1 -1 -1 -1 
$$ -1 -1 -1 -1 -1 -1 -1 -1 -1 -1 -1 -1 -1 -1 -1 -1 -1 -1 -1 -1 -1 -1 -1 -1 
$$ -1 -1 -1 -1 -1 -1 -1 -1 -1 -1 -1 -1 -1 -1 -1 -1 -1 -1 -1 -1 -1 -1 -1 -1 
$$ -1 -1 -1 -1 -1 -1 -1 -1 -1 -1 -1 -1 -1 -1 -1 -1 -1 -1 -1 -1 -1 -1 -1 -1 
$$ -1 -1 -1 -1 -1 -1 -1 -1 -1 -1 -1 -1 -1 -1 -1 -1 -1 -1 -1 -1 -1 -1 -1 -1 
$$ -1 -1 -1 -1 -1 -1 -1 -1 -1 -1 -1 -1 -1 -1 -1 -1 -1 -1 -1 -1 -1 -1 -1 -1 
$$ -1 -1 -1 -1 -1 -1 -1 -1 -1 -1 -1 -1 -1 -1 -1 -1 -1 -1 -1 -1 -1 -1 -1 -1 
$$ -1 -1 -1 -1 -1 -1 -1 -1 -1 -1 -1 -1 -1 -1 -1 -1
$$ ##$RG_tab7= (0..255)
$$ -1 -1 -1 -1 -1 -1 -1 -1 -1 -1 -1 -1 -1 -1 -1 -1 -1 -1 -1 -1 -1 -1 -1 -1 
$$ -1 -1 -1 -1 -1 -1 -1 -1 -1 -1 -1 -1 -1 -1 -1 -1 -1 -1 -1 -1 -1 -1 -1 -1 
$$ -1 -1 -1 -1 -1 -1 -1 -1 -1 -1 -1 -1 -1 -1 -1 -1 -1 -1 -1 -1 -1 -1 -1 -1 
$$ -1 -1 -1 -1 -1 -1 -1 -1 -1 -1 -1 -1 -1 -1 -1 -1 -1 -1 -1 -1 -1 -1 -1 -1 
$$ -1 -1 -1 -1 -1 -1 -1 -1 -1 -1 -1 -1 -1 -1 -1 -1 -1 -1 -1 -1 -1 -1 -1 -1 
$$ -1 -1 -1 -1 -1 -1 -1 -1 -1 -1 -1 -1 -1 -1 -1 -1 -1 -1 -1 -1 -1 -1 -1 -1 
$$ -1 -1 -1 -1 -1 -1 -1 -1 -1 -1 -1 -1 -1 -1 -1 -1 -1 -1 -1 -1 -1 -1 -1 -1 
$$ -1 -1 -1 -1 -1 -1 -1 -1 -1 -1 -1 -1 -1 -1 -1 -1 -1 -1 -1 -1 -1 -1 -1 -1 
$$ -1 -1 -1 -1 -1 -1 -1 -1 -1 -1 -1 -1 -1 -1 -1 -1 -1 -1 -1 -1 -1 -1 -1 -1 
$$ -1 -1 -1 -1 -1 -1 -1 -1 -1 -1 -1 -1 -1 -1 -1 -1 -1 -1 -1 -1 -1 -1 -1 -1 
$$ -1 -1 -1 -1 -1 -1 -1 -1 -1 -1 -1 -1 -1 -1 -1 -1
$$ ##$RG_tab8= (0..255)
$$ -1 -1 -1 -1 -1 -1 -1 -1 -1 -1 -1 -1 -1 -1 -1 -1 -1 -1 -1 -1 -1 -1 -1 -1 
$$ -1 -1 -1 -1 -1 -1 -1 -1 -1 -1 -1 -1 -1 -1 -1 -1 -1 -1 -1 -1 -1 -1 -1 -1 
$$ -1 -1 -1 -1 -1 -1 -1 -1 -1 -1 -1 -1 -1 -1 -1 -1 -1 -1 -1 -1 -1 -1 -1 -1 
$$ -1 -1 -1 -1 -1 -1 -1 -1 -1 -1 -1 -1 -1 -1 -1 -1 -1 -1 -1 -1 -1 -1 -1 -1 
$$ -1 -1 -1 -1 -1 -1 -1 -1 -1 -1 -1 -1 -1 -1 -1 -1 -1 -1 -1 -1 -1 -1 -1 -1 
$$ -1 -1 -1 -1 -1 -1 -1 -1 -1 -1 -1 -1 -1 -1 -1 -1 -1 -1 -1 -1 -1 -1 -1 -1 
$$ -1 -1 -1 -1 -1 -1 -1 -1 -1 -1 -1 -1 -1 -1 -1 -1 -1 -1 -1 -1 -1 -1 -1 -1 
$$ -1 -1 -1 -1 -1 -1 -1 -1 -1 -1 -1 -1 -1 -1 -1 -1 -1 -1 -1 -1 -1 -1 -1 -1 
$$ -1 -1 -1 -1 -1 -1 -1 -1 -1 -1 -1 -1 -1 -1 -1 -1 -1 -1 -1 -1 -1 -1 -1 -1 
$$ -1 -1 -1 -1 -1 -1 -1 -1 -1 -1 -1 -1 -1 -1 -1 -1 -1 -1 -1 -1 -1 -1 -1 -1 
$$ -1 -1 -1 -1 -1 -1 -1 -1 -1 -1 -1 -1 -1 -1 -1 -1
$$ ##$ROUTER= 2
$$ ##$RX22TY= <tty10>
$$ ##$SCMTY= <no>
$$ ##$SPECTR= 5
$$ ##$SY2FLAG= 0
$$ ##$TFXNUM= 0
$$ ##$TRIPLO2= 0
$$ ##$VTUTY= <tty05>
$$ ##$WBREFAM= (0..15)
$$ 100 100 100 100 100 100 100 100 100 100 100 100 100 100 100 100
$$ ##$WBREFPH= (0..15)
$$ 0 0 0 0 0 0 0 0 0 0 0 0 0 0 0 0
$$ ##$XFAC= 2
$$ ##END=
$$ 
##$DECIM=	24
##$DSPFVS=	12
##NTUPLES=	NMRSPECTRUM
##VARNAME=	FREQUENCY,	SPECTRUM/REAL,	SPECTRUM/IMAG,	PAGE NUMBER
##SYMBOL=	X,	R,	I,	N
##VARTYPE=	INDEPENDENT,	DEPENDENT,	DEPENDENT,	PAGE
##VARFORM=	AFFN,	ASDF,	ASDF,	AFFN
##VARDIM=	65536,	65536,	65536,	2
##UNITS=	HZ,	ARBITRARY UNITS,	ARBITRARY UNITS,
##FIRST=	4939.8455810546875,	-1.0891566276550292969,	-0.42943799495697021484,	1
##LAST=	-1232.8995843604207039,	-0.70066082477569580078,	0.90605348348617553711,	2
##MIN=	-1232.8995843604207039,	-1.3163859844207763672,	-392.80841064453125,	1
##MAX=	4939.8455810546875,	661.15728759765625,	370.5826416015625,	1
##FACTOR=	-0.094190053641796112061,	0.0082644660949707030029,	0.0049101051330566409039,	1
##PAGE=	N=1
##DATATABLE=	(X++(R..R)), XYDATA
-52445a31J1PLNJ8K1knpj5j4l%jlr%J2J0lprj6pppMO%joJLMJ3Qk%KQJ1QMjokNMnolJllJRO
-52388i9KJjpromLONKjKMkkjllJNNMJkk%MOKKKoqnkJ%jmLJ1OqoljnjPROJkjKJlpopmLJ3J4
-52323h8OMM%kppjlqlJNkmNNnkMJmj2oMRQMmnjLMRROKonK%JMPMmj1pj%%%lkPO%mjLOPRNjn
-52257f0ojkppmNPOMjKN%lqroplORMLJ%KMkojlj%j%oqjKLKLJnjOQLjnl%kqmMOLjkkl%NLkJ
-52189h4KMLJPM%lJNkj0oKJ%LMLjnk%JMNKkLJjkjLOPjmjlmKMNNjpj1j0j1kOMRJ3J0OOLqj1
-52128d8qomlKPOkm%MRMLM%nnmJM%%KKklkjKjLjplMLmplKjpmkj%KNRJ1O%lmkLPMmmjqj4kO
-52062f5KLLjmMPKplLLJlnkonQMJRQMPJ1OkjlnjJ%lnnk%mmpkPNL%mn%OOMKLLkjJKMJmj1j1
-51997d9j0lOLKJLLRJ3Jomnqj%lLJjJjJOMKJnqKPpj4o%KOOPJ0RLjJNNmj2j5kNRQJJJpj1j0
-51937d5j2j0MRKkkNJ1OJ%jlkLmmKMllKQM%MLnopoJMKLKJKJOmj0j0nRJ1KjORRRMlj1mJmrn
-51876c1JJKNNL%NRPjrj1rnpqjK%KJLklMPNKJkjPJ4NJjllL%qj3j3qr%QJ0QMQN%jOjnMKnj1
-51814b1mJL%lkLQJ0J0QJnrj1oLMMNJlmKNlqnKPLKNJoj2k%mmjKjknKK%nqKMnjJjPJ0J3J1N
-51753Fmj2j2njjkJoLJ6J1lm%OLJoj5j3kNMNJ1J3Q%j0j0MNMRQkqrj4rlklNNLJJlkMPOknMQ
-51695amj4lMJKRJ3Qpj1j4rlJL%OQOKoj1qqjK%JPMmKJRJ3QMONllkrqj0mPOlmJPPN%lmlMQ%
-51633A0oj2rlNQKnmNRJoojNRjoMRLJqokLJooLRJ0NkjNKlkmnkLkpj1nJJ0RL%npllKjKQJ2R
-51570A8MJmmrrnmNP%jmNOmkNNJonOnj7rJjj%%%NPJ5RpnOJ2Kjl%NJjKMkqnKMlomkKPLmkrj2
-51505a4KOJjo%QNM%qqkjJNP%lLNLpj1JJ2J3LqplkMQL%kJMNpqnn%QJ3JrlQMpj1j%QMj1j0K
-51444hJ2RlpllnpMJ2PKlpkKJjmlK%po%%MLLLN%mpmknkNNLRROKKMJoj2mjmjnqkNJ2KoJPJj
-51379@NRJ0Ljrj1mJOMLOOLjmjNjj4j3%krpJOPK%JK%njLJJ%JKJMOOQknjmqMOlJkkKLJNKkk
-51314B3l%PRLoj2olmmnKJ3J0RM%nrplMKm%KKLOKJnqnproJOPOPQKLPMJj0nmmkokPLplLKNl
-51250A7mJoqk%%lmkMklkPPJ2J9Rkj2rqoJmlKLRPJjmppmJJKROlojLMQP%LNLkqljmoonoLkj0
-51185a2pmKRLmMMpmJMNlqjKNRKLMNLKKJPjj2nMPLNLoqrj1pOJ0PNJpnjKMKj1j0n%J0J1J5O
-51125C0nnnpj%NJ7O%jnnkJnnMPK%rj3j0lQJ%PJ2PLklkqmPMjjknnNQMOKqmJ2J6Lj3p%mj0j6
-51065AqPJ4Kmkknqj1LLJRJ5Roj3p%KNlkJjl%MOmmmrj1jLNJ2J2MLloRQj2j5lLmpkJQLpk%k
-51005a8k%J1J2OJlnkjmnNNJKQJ0orQJ0jkON%oqlNJn%%LNQJj1j3jMJKLlmnmokLkm%RQonK%
-50943aJMOQ%n%mlNRKrj2l%JQJ4Q%Kmlj0j0mOJ1Nopjkrj0mlLMjMJ1J4J4OLMJLoj3mopMJ2J0
-50885C6Lrj0mjkKOKkonokoj1kQQkn%PQjnjjk%RNkjKLLLj%Kkl%jpj1oNNORNJkkmm%KJJ%oJ
-50820HJkl%J2jj2kLJ4K0J3%j3j7j9j3jJ0R%j3lRPjoJJ5Rqj1lKRMmJMknLQJ5Roj1nJMKk%k
-50766B8olKjj0j4rOJ9J2JJMjlJkmLMnpjppjljNJpp%JORMqnNPPOMko%lj0omKJOJ1QLl%LJq
-50704A7lPMkj%lkjln%jqj3j1kJ0J1POQNPOjpj0poJJ0J1LqpNJmmqMJ2ML%mkKNK%kjMKj0j5
-50646Fj2kLjjopjQLPJ1jn%QPLKLKmL%nJJonKJMRJ0OOpj2mj0j4nlK%j3j4n%J0J2JNJ2Pjml
-50588DlpkOQJ0Kj0j4j3n%LNLJ2QlJNLkmqj2QJ0N%ojjjJ3QkJ%jKPkoJKKlrj1qllMLLLKjlk
-50528bMJ2OLPKmnjkqnmlKJOPm%J1J1%lRJ2kj2j0rj1qKNM%ljLNKoj3j3nKJ1J2L%Kkok%%kn
-50470gmK%lOPmJPKmrnlkJ%LJ2J4mj0rpLRNJmok%LOKL%%kLLOMnjKKKNOJJNJ%lm%nl%jNO%l
-50404B9%M%rlQRMLkj1j5JJ0joLJ1Lj0j3qjkmj%lnkONjJJ2J1Kkmpj0j1qjMRQPmkLMPnoJPJ
-50346A6%mrl%jLMomRJ4%pnLJ%NPlolJ%kjrmm%N%KJqoLPPJljJNNLjl%jJNOJoLJ0Nnmoj0nj
-50281CLJqrnKlkRRJ1MKjkMOjonPJ0Nnj0k%oj1lQRjKNko%Lno%KNNJqj0nMMnj0KRLnkK%KNN
-50218H%mmkJNmpkkPQQLLLNJnJLlJLpnMMnoKJ0Q%opmm%QLnolqj0nmLJ0MlrmK%%Nj%PJ2J3O
-50154B6mj8qPJ4MklKMjjM%nJP%rj4pmoJMqoJ0RJkonMMQPMMROk%ml%krqjLJ1PomQRK%o%RN
-50091D0m%kpj3pjjJK%mmJLNLNJ3J1JjjJNKllpqmJQJ2Kqrnklrj0nlJLKJ%pljj0qjLPLPJ1O
-50030F%JOKoj0qKJ1J6J1%JKnm%NmmNMmrmJNmKRkj5nJ0J1ONmj1kllmmllKQQpqJRJ2OJpj3q
-49971Dm%mj0PJ6J5MKmokmonjQR%%Mknl%J1J5jqommjkpj3pJNLkL%plOJ2J4OmmmqmNKoj%kj
-49910cLOonMKPPKKOMlpLO%npnOJkkjK%mojkkNQJk%rlKpj4kPPRJ6OlmmnlJjk%LmkjlNQKql
-49843@PNonl%QJ2QKnpmpqpokOPljNMknKKLKMLjklNJ0Q%opJMJookMKonJJkQMk%jlNRKjPMj4
-49776A8okrjorNJ2PKl%J2J1prnkKRLjjnrjNMKkoqj0k%jMjjORMqnkpnRJ2Kmml%QRNPLj0j5
-49715@pnlKmJJ3RJ%MMpqjJmqmKMPOPJrnLJ0Pnp%MNkq%joorlLLKLLQOlrj2kQJ4N%%nmNNmn
-49650@%OOkj2j2KQNNPlnNLmjLKLJJJjJKj%Kknn%mj2pMMKORNnrOJ8J6PnqjLmnk%klj3j4mN
-49588cQJ3J2JjkqqooljJNLj%MprJPJ1PMMMlpljm%OKq%NMMJkonmlRJ8QkrrlJLlj1qj0%J0O
-49526FPMl%kLLlPPMlojJnpmlNPPML%LJ1Pmnkkj1rJM%lMPJKkj3j2jjplOPM%opqMRNKJmlJ%
-49461GJMOjkLRRJj0rkMLnpl%jkMQPLONllknkJkj0qlmkJPRLqj0jJkopJ0J5NJKOJ1P%oj4j2
-49400Gk%KlkmlKLOJ1J6PjKln%Klj2j3pKMNMJLMLoj2rm%LLM%%jjprrKNJMQROln%QOlk%OLq
-49336A5pLMnJJ2JqjnJMjMPNQmj6j4rnJMNLlmkJNPOMRRNlj4pJmkPJ3J0%mLpj2jjjKKmlOOn
-49275B2npj0lml%MJKLjJLOMljPNj%kJPJ3MKjolmmmOJ3R%j0j6k0j3n%kKJ%jNQKQQLNPOrk2
-49215Hj3qnOJ8J3K%%NRPLnrmM%lnnkL%mml%mjLJojnj6j1kJMJ0J0PJLKOjJlp%op%LOPJ1RM
-49154B7jlj1rjJ%PNNOmpnpo%L%MJLMjLQRlnjNLOkqpKLJKKL%oj1ropkQMMJ2J1K%lrqj0omN
-49091cKJOOKjopkJ%%MMKkjJQJ1NnrnLlokJ%MQJ0J1nj0jPPjj0rp%MjnNOj2j2mMJ2MLLnlJ0
-49031A8RQkJQ%j1j2qoJnj4pNKPJ9K0LqjnoMMrj0n%kjPJ1KjJjNOMRJ1MnlLLqj5romL%oomK
-48972@QRJoj0qnNJ6J5RjpkLLkpnoklmJnpkjprLLLJ1Om%MLNJ0Q%mpnpn%NL%J1J1jj2kMmnj
-48911DJJ2Mpno%MMjmnpkNPQk%J5J6orljolMoj0kMRKKjLJnJJ%K%qmOPkKLJJnkMLOP%j%Moj4
-48846B0j1lJ0J3QOkj6pROkqj0LNlj0pjLNMLJ2Nrj1pljKMJ1Rkj2nKjmnKOjlmrq%PJ0RJ0Om
-48790B1j0rqKPOLLllK%l%OKjKLQQ%%%kkm%jlqoj2lKJJJM%mjLNoqljJL%KLKjJOl%J1QmjJn
-48725A3qj3j6mOJ7J5J0Oqj8j7mJ0J1Kqj1%NlkON%%JKONm%PloLQMkopmlMNMNM%lmnnplJKP
-48667@Nkl%JOQLLPKlnjMPKknknJNpnnppkNK%OMJlm%NKnkkljQJ5Nk%MJ0OnLNKjnj7j8jjm%
-48602B%NPOJjNLj6j2%MRjqqmoJJ3K1J7Jlrj3oJkojPJ3J3Oj1j6nMPOMJJmj0j4j2JMNJ1QNJ
-48547B5j0j5nNNNNN%oopjK%MPJKNNm%JrokJQRPjon%j%k%J1J1lj1mkjONmlL%kKoj3j2j0kO
-48487a3RPRJ0NLkp%knkKJ0Qlj4qj%J%klKkqmQOOKMjLJ0jooKJ3MolkJKprj0nRK2J1j3j8j2
-48430fkJopKNLMOO%opKLkkOKjnpKL%jjmJ6K3OrrlQRRnj1pJjnrkJMQmj0KRJ3J2J0jrqJNJ%
-48368C3%olkoooljKJ%JMNKKOMLlnKlqnNRmj0oljKOJ0J0PjLNoj1j0pKQON%j1j2mKNPKkrKJ1
-48307A8RRknlkj%lljjMMnqNQLJrj0Jjlj%ROrj0JNKjpkJlrlJ1J4J1KljOj%Okj0j4pK%%MJl
-48246@JLjjkmM%LRJ3JommqnjMQLpjMnj1mJ0PKlJMMMjlj1oOQ%norj1mJ0J3OnrjjJJ0Njmj1
-48186a1jJRPKjnj%NQNlnqjNJ%nlOJ1J0kj0j0qlM%nkOQMONlpnmjMNQJ3jj8j4pop%PR%jPRP
-48125A4jpnloKJ0Npj1j0kMLMQMORKjLjj2pOQRPM%mklmj0mJ0R%k%no%nrqkMNJ2J5%j6j4pj
-48067a2%KJKko%NNNk%MRPNROoj1j5rmnppJJ5Ppj1o%J1J0J%RJ3NkKprmllMJLMjjkMLJJ0Ll
-48007B2KPJ0KlklkMNNJ0Nj4k4j5%Nnj1qomJMNJ1J2RMKKRRmj4j5%M%mmkKjjnnKkpQJ5J0OO
-47951C7jnnj1mKPJ7PnqmkronjLOJ1J0MRO%pj6qjJnj3qjJlmjkjOMNQJ0LmnqKLlkmoOJ2QJ0
-47892C0OMKK%j0oLKNmj7j1ljjj0j2pnpjJ3J9J8J2%KJLkj1j0jRQLj1j0kpnLjqnRJ4Kj0pLP
-47839eRKj0oNKLRQ%kmmJQ%kO%lkLJlnplOOmojQJ1lmkrnKNPN%njKqmNMN%no%MN%NQJprmOJ4
-47772B7%j2j1llkklMJ1Mqj3rKJ1QOprlOPK%JOJ0RnqnjML%kjlqpjJ1QKlMJ0RQJlpplmjNMm
-47712B5rj0jJ1Jloj2j1lj%J1J3J0nj0m%M%j1r%RQLlkKJ%jmnjPJ7J4jrLJrmMJ2RL%lpnkMj
-47656B0j0%ONK%noppLN%%jK%nJJ3J0pj0kkj%KQNMNpj3LPKjMJlj2j0kJQJ2Rpj5r%LkmKPKk
-47597BooMJ0QNOM%K%nolLKL%oj2olkKmqmlMJ0LMJ2LkkmMPlnNJ1J1Looj0j4pJNJ0J2JJqj5
-47539Bj5rmkNJ5QMRPjoKMLjnmJM%mjKKLklMJmlJjMQLlrjoqLQjlmlLLLN%qpmOJ1lqnOJ7Mj0
-47474A3j3rLPjplmJNLNPJ0J0Kkno%KONoj1j2qKQQ%jkKkj2olJJ0J2NjOJmlJRNjnjLmlooJk
-47414DnojjMJmmMNoKJ1Njnm%KknNJqj1%OJ3J7J2Nlrj4j0jJlkJ2J1OJ0MkjknkMKnjJmnJL%
-47355B0Koj8j8KJ7PJLJ0QkrmKKjjORMlKMKlnm%j%M%pj3pLJ1J3J1kpoqqqmqqnLPOPOPRMJM
-47295C1lrpQJ2KNjoMPKproqjOJ1KpmljMJmoPJ0jNPLmprnlM%kpj0nkkLJ3J1koJLKlJQJmmJ
-47233A7K%jNJ2PKmj2j2j0LKkjljjnmORMPjj0oOOrj1onlMJ2J3J3Rkmnq%QP%kKklk%MLnqo%
-47174IkpnlLKLMJKMjlJMOlqjQJ1Jj0rnMOKlJMmj2rlM%%QMmJQjnkojMKJMjqnJLNPRML%ljL
-47108B2LMPKmmLROOKlkjlklqj1rqnMOkqjPOK%pqkNlkjkMKLLNPL%j3qjkkJM%mJKLMKjqj3p
-47043b0NPRQkqkLlrj%MQQO%Jlj3qk%ORRLJJKlKL%jlmJJnKROPMqj2pmmlkmNJ0RMrrmllpmM
-46978a3NLpkRJ0OQJ0mooJRkj3kRNJ%qj3oLMLKNJllmkjMMjkjJ1J4J1Okj0olj2j0lLOJjlkl
-46920@oomkPJ2J8J0kj3oL%JJkjjlJNLQjj2nORkmklpmqnJ3RMOOlj1mJkJPJ2jj0jLLlJNPnj1
-46860A2qmNN%NMjqj0nPJ7J1lopro%joQJ5Npj3qjMMl%OJmjLJkmjKkkNO%%KLqj4JP%NJ1Noj4
-46799dqKlmLQNQPnnNMOROKnomjKK%N%j1j0knj0j1j2pkKJ1J3N%JL%LMjnlJk%PQJ6J9Qopj2
-46740B4j0jKN%ojQOMKLjnJjomJMPLjLkk%lnqJQmj1n%KM%jPLpj0mmlJ1K1J2Ljmqok%llnLJ2
-46678B3Nlj0j1mKMkkJONjKJ1Mqj4pNJ0J1kqklqnjKNJ1%j0n%llKKORJJQJ2%qqpjmopnJLOR
-46619IJ0NKJmj7k0oMRNlJNMmmLJ1Mloool%JQPppmkMRMmqj1mMN%jKK%jm%LKMj%NRNmklORO
-46555B3Jm%NKmlnqOJ3Jj9k0qM%J%nJJ2J9Oj2j0mLMJollmJJ3J2J2J%QJ2J0jj5j4pj%mn%ko
-46501bkkkkJjjNjoMJ1NkljKOLokNLknjjJ%mmKOKoj2kKlJkkLJ4KnnjmmjPJ5K0J8Lk5j4J9o
-46441A8j6J7L5L7Lj7oJ8K8J2k9o3n0j5K2J3j8k1J3J4J9Jj1k1j1K0J5jLK4K8j4k3NJ0j0m6
-46404a7n5k4PJ4jJJ7J5j%J5J1OJ1mmJJJ0J5Mnml%mnLJ1QpLJ0LpjN%nj0qjMJ3R%KNkj1j2j0
-46352Cl%LJ3J4OLMLpj5j4o%OPLJKJ0J3mj4j1mljLNMjjKRLmNKmmjjj1j8j2JOPNPMmmpoLNj
-46294AjOPjppkKLNJmlJMLmpqkJ2NJMJOkrj0r%OJ1jqNPjnlLKJMQJ0O%lj2j7nLKjKjnMQLpk
-46231@LKNLlnjKLmnNJ4Nrj6j2k%nlMLJjJK%MNMLK%MNKjJmlJjoLJ1POOLjomlqj0plkkLMKO
-46167HLrrlkjkRMjOJ3J5O%omoqKJmJNLlp%jKPONLjolKMLjjKkj1lRJ1Klro%Mmp%jmljKJmp
-46102dpMOJPKrrj%JKlnkMJ1J1NKJlKQJ1Kj1j0NR%rj0j0roLMLkjNlnjJJPJ1kplMPknj%LLj
-46041EnkOOlpNPOLjlljKPPNMLPJJkj1j1pmjKmkKQRjqj5pJ1J2lqrj1mJ1J2NjjPJ1lj5pLLO
-45982A7LJjJPKrloj0jO%nk%%JKJO%qpoKJlrJNLjllnjMQJ2J2J3J0Kprljj0olnJJ0J0QOJjJ
-45922B9%lrj1rlNRJ0Koj0rKNMnrkjK%ljNLmqjJ1J0NJlnoll%LkjMQLnjOOJPQjjmppnjjJ0J8
-45860B7PkkjmnJLOKrj3mPOmKJ2J1jj0mnnlMMKLOMkqoLNKnrj4l%JNPjplMM%nj1jJ3J5Lkop
-45800GLPLO%LPjqj0pJN%lj0j6kRROMkm%KPOlj1okKQRKRMpm%jmomomJRROPPJqmKkqmmpJLk
-45735EomRJ3LJ%nml%OOkj0oJjl%MOQjnmj%kkQJ0mnkqrmLKMJ0N%%%%jlnmJL%Lqj1ORKnlmj
-45671hLROPMKNMmppoJOJjRKKJ0kj4j2njmjJqj0ljMQQJ0Plj1mKJmjlokjKJ0J0J3J0LJJlno
-45612A9qnJLnrj0lMmlKlpjOJ6J4LkJPRJjnqmkkPJmmj0j3mljOM%JNJ1J8J0nj1j0mJjOJ1J1
-45556B6J0Loj0j0oPOlJPkj2%J1J0KLllppMKmolkkRJ3OJJloj1j0%ONjnljN%oJPnj4pJ0J2Q
-45500A8nj3j0QJ7Qoj1lPOkjONJ%rpmJJ8K1Mop%QQnj7j1jLlokjORkkLj1o%LQONmrpqlLMkr
-45441gJJKRPJKJPOlj0j2rMRJ4Poj2rlklkMQONLK%oj2p%MNPLMJ0QJMMMLNkj0j1j1pjkqlJ1
-45382A4J0jjnlMOlllmkjlpjkKLjNPLNqj1LJ6J4%oLlpj0kLOJ0Pmj3j3rjNkplkJJ4J8RJkqq
-45324A0NQQOkj0j4nKKjomJLMMj1j5LRKjMQnj7qJLNKMRJ3QLlrj0p%nqQJ0KmkM%rnPJ1Pkj0
-45266CqKJ5J3JnnJNlj2kRKolKjPJ1kj1qj0rMJ0QlmjLLLPJ%jlpqnLRONOOKLPlpljNRNKjqj7
-45204B1j3pKJ3J5RLJ%nj1j1j0nj%J%LJ0J2LnjQJ1JonqrjLmmkjol%QMjolLNONpj6pLNL%%J
-45146Aj%MlljLJ0Om%jkOLoKL%jlkkkjkmmmLQJ0QMmKNjkoqLNnNJ2%pj3j1oKQJ0RKORj0j2j
-45085A7Jj0pLL%OJLNQN%omjlnjJ2QmjLkj%onnOJ2J0JqrpqpkLJOQklmrjML%pjJ0RMKJ2Kj3
-45024B6mK%oplPPjkkjkjkkklOQ%qmkm%LMLQNor%K%JknLJ4J2Jonrj3j0mNllKJ0Qlpqn%KOL
-44961fMMkPJ0Kkkkpj2rLLlkRJ4MkpqKLnoKQNOKJNoj0lkLQPNKlrrJNpojMRLJmnkkjLOMjJK
-44896A2LLJ%j4j3JPK%kllLRkm%kkKKJ2Qmj3j2mLL%OJ2PKPLqj1q%KmnklNMLJkNONJ0Rjj3j1
-44837A2%L%olJ6J7%j1qo%QJ0PNoj5j1okLOKJmkLl%PMJLnj0mnjJNJ3Mkjpj0mJ1J3MJnrlLJ1
-44780B5RlkPMmjLkolJkLRPmj8j3mORP%oj0lMNNlplOKjkkKLjJLKLklJJjjjNJnjprMPQJ0Pp
-44716C3j7oLNjmjMM%mnKL%%LL%LLnj5q%jmqrNPLjMMmpmPPnqMNKK%nJNQJ2PkppmKlmk%O%j
-44651ENOJOJ1Qnpllkm%MLLjjlqrrj2mMRQMKOOJlmMN%okKKMJ0Mjj2j5lMNLnj3j0kkj4lJ6K3
-44591HJ7LJkqm%nrKRJJMMMJqj2oOK1Pj3j4nNMnnJkj%PJ1%JLKKKMJ%j%mmkmnnlLJML%jk%J0
-44528B3J2Kj0j3m%moNJ2%JLknj0rjOJ0J7OnlNLj1j1LOMKMkomJMLLlkmnolJK%kml%QMjj1r
-44470iMJ6J5N%rpRJ5knknlLKmkNLJkk%LNpj1j1kjjPMklkLJ0MQMknrjNNPQ%onnjNOkpqk%M
-44407B1OJqrplRJ0PQ%op%NlJMjppj0nJ1J8J5Kj5j3OKm%jPLkMNJo%NorKJjl%Mkrj0jMMKLK
-44347A8ml%OKPMNOjklm%nrjKJMN%pnpj0lJJKKjKRjrq%PJ2J2K%NLlJPjmMMkj2j2jJpp%LKO
-44284A4Q%lOlj6oKQJL%MJ1J0Kj1j0lkom%lLPPNklnkoj0%RJ3%nopqMPKJNNmkKKJ%pq%M%Kj
-44223EKJ1OMKpj5oONmo%KRJ3Jj4oOK%ONmmknJLJ0J0LknnprqoKJ0RPMmppoJPJkmjKNNJ1J0
-44163D0NNKlonrj1kRJqlkopkmlqj1JJ8J0PJ1LoqnlLljJ4J2kpoNPKpj0jJ3J8KmRRnj4lJ1Q
-44107E0OKnj0qlMnoJKmpkookjMJ3Njlopqk%jJOJ0RJ3J5Qnpqj1jMjnopkPJ3Rloj%j4j9rMQ
-44048dOML%lKOjjJlkj%LKnqj1kLMMQJ4RP%j2j8nQJ3OmqmkknqkokmqjKJL%JokNOJ1J0JmJM
-43986DLQJ6J2LKjj0j4n%%N%m%ROnqj4j1%PMl%m%MPjrolk%LLkKJ3NoKNMjlmpNJ2OMLkpnLk
-43925B1nj1j7j6mMQJ5PkKJ0OLnlMLpj1oKPOm%J0NmpnjlLKmj0pLQJjLPKopojKMNRJ3J3Kj4
-43868B3oLkjkoojM%oj4olk%j1kQJ0J9K0LonmjOOL%kLQNmj0pkK%lllMOLMLlnrj0nJO%lRJ1
-43808A7QPlqnnMLlmkkjPkj1kRRPkj0qlJKMKMMJ0KqmQRnj1qrj1oQQJ3J5J4PmorplJKJJj2r
-43749Dj%MLLJ2J0JlqpljLKlJPLm%%njQKoj1mll%kKPRkqlJ0J0PJlllk%MMNmj6j2KPNJnmno
-43687dj1kJ4J5J0QKmLPknKJLO%MJpnnj0j4p%OQPLKkpkJKN%j3qKkmjJMkkknommkNNMNO%kj
-43625cNQkqkn%J2J7Qmmlnmk%kJmlNJ2Jj2o%L%mJNOL%kmljmo%nqjOOMMOJ0QLjkJLjnrmORN
-43561B9qj1j1ojMjKMOmqplNLjopLJ1J1J1J4Qkj4j2qqMQMlj0rK%NJ0%mmJ0J4Lqrom%MQLkK
-43505A1Jjl%mmJ%JLLRQKMMkpqplMNMlj4lKlJJ0NmnlmNQQNmlpmkklNMkllnj0jNjNNRPnrj%
-43440AkJMJ1J1LPMoj4j6pK%mkmJRJ2Krlk%JmmKMOLnnmJjnLJ2J3JrlKmpkOORJ1kpkOMNOkp
-43379B7j2j2ljPJ3PmrMJ7J4OlokKjkqrj1lP%%Mpj8j1KJJRRPM%KMLnoNJ1Lkqj1nJjLjolKJ0
-43321A5J1lj1j0JkMPlJOKkrrlknMRMjOOJJmpmPMMPMOR%j2j2j5nLRJ0%rkkomlqJMPKkkjOM
-43260GMKlj0okKONK%mLJpn%J3QKKjlMjoj0qJMPJ0KJJ2J1KJLJ%mmnj0r%KLJLNQkj6kPO%no
-43199B2%PJ2JrpjjlJJJnj2njjjjKKjKJLNJ1J1jj1oJJknNPKJKLMjj4j7rjjkJOLmlNJj1j4n
-43140c1J2J2NkKPQNMKklLRMMLjom%LNpj0kmnqj0rnKLMOKJQ%ol%j%jnkLNNJ%nmLNMLROpj2
-43077CqjJjMKknJPJ0QJ%lj0nJL%%llNQJkjJJKNJ1J1QKqj3j3kRROJ2Mj4j7j6mMPKmj2r%J%
-43019fKM%knonKK%olPQRjjJ1Rkj%J%KOMrpLKolj%pj1pjJJ0J9J4J4J3Jmnj4k1j1ojNNMOQR
-42960B9Pkj1j1%LR%rnmlljOOPPMlppkj%MNNPQ%j0rnoJLljJplJMKk%mj0qJPMjK%mkJORjn%
-42896akLPLlLQlnkjKNMpj6j0J1J9J3jj5rKO%jMJOJ0O%l%kqpro%PNNJ2Mj%njLk%MJj0j3rK
-42837DklJmrn%Lj%NOMLJlJNKMQNLKnnjJjj%jMokQLpj1mJLMLKJ%KLLKjlmnml%J2RnpmpnlK
-42770bJ2J4Lj0j5pPJ4J6Prj4pJNOjmljl%NJmllnoLMPRKnmJQMmJPMnkl%Kqj3qKJ3J2OMJnl
-42711B4JmpnrmKKj%LRJj1j1rl%RJ3POLJLPLpmNlqj3qmJJ4J1%mlmKJ3PmpnLR%k0j5KQOKLM
-42652A1K%mj1mOKKNLjo%JpjLKljjjPJ4KjLNNOKoj1rnKK%jLOlmkqom%jMNkj2jJMJ0J1JljK
-42590A2jmjoMJ1Lpj1jLMLLK%MKlkPOjnoj2m%LPlokqrrj0%NJ2J4PKKJ3J2jj2j2lmjLNKLKK
-42532A4MLnlRJ2JpmjrpmJRJ1PQRmj3j5qJ%lmkOR%KMqolOJ7Rlj0j3nOLnnKPOqj5pOJ0QK%%
-42473A5JlmLJ%LPKmj1j0mlmlOJ2J8RorlJj%OLj%jkoqjMJL%mJLMjj2kNjnkJKO%pj0oMRJ4J6
-42412B6KppnLP%qnjmkMQPNK%rj3%J2J3J1Jrj2j2n%JKMolKMmjJ5K1QkPPrj4pkkO%j0p%Ljq
-42354FnNJLjlNRJ1Jnmoj4pLOKjkkORMJPOMJj2j7n%Kmmkj%JOMkkJMJ3J3Mlnmrj0MRJ0PKkr
-42293B9j2%J3QpoK%MOKqj4q%NPK%MJlpqlk%NO%rr%ROLknnjMO%poJOONkOPlqjnj8j2jQJ0K
-42231AjLPNonJmplLOJllLNJKMj%LLmnjmnmjPNJ%%JmkjKPNMNNnj0nNJ3J4Mloonj0j2j%JMM
-42167HLl%JJKLQKKPmqOLnnnKQPNKnn%Loj6j0j%jkLklmLQJ2RLj2j7pMPJ2OJjmqjmmj0kPLq
-42105a2pLJ1PQRJLJ0N%nkNKlmKKmorrnOJ0NL%lm%%MNmlpoklOJ0NkjKJMKLjpljlpj1rjMLQ
-42042EQkonMOlpmKPMJjo%KNkm%OJ0%j0qMjnmjKONJKMNj%MMJ2Nj1j0mp%RKmJM%nnkMklLLk
-41978A5lpqLMORRL%oj4rm%ljOJJLklkprnJONOOMMJ0J3Nnroj1polOJ7J1oolo%NLkMJ3Rmqo
-41917A7nmOOLjj2pmjKkmMJ1RLknokOQmoLRPNprrokqj4%J1NNR%lNKjPP%MLnjjrnJ3J2Mnj1
-41856B5j3pKLLkmqj0JPJ0NMNJ2Oj1k0j0KPMMKMQLMM%mkn%kj0j0J%qkNLlLJ1J0LLQJ%MKjJ2
-41799E9J0lj2rplkkmj2lOkoOJ1Kqj2j4nNOQMJ1J2knLQ%jPOKj0j5j2qJJ0J0J5J0jppnJlj0
-41747B3ollJPJ1Rkqj0nnKJ0LjkpqlNQJ1Nqj7nQR%j0j0nmJJ7J5NjojKQQPJjLpj5j3rMMm%J0
-41690A8N%Ljrj1j0jOjoMPJ1J4NnlJ1Ol%mjN%j0pNNMjj4j0QJ5Mjpolrj0l%Jjj0mKPNQMj0P
-41634IRl%Jqj0pk%QJ2QklmpjjLR%mLPNJj0j3kOJ1MmnojPLjnpmRJ7J4Kj1nORRrj3omjKMML
-41574B6opmmOOLQOllkj0qpoj0pPPMJ1J1krrm%LOP%mkMQMl%QJ0LmrrqKLNQQNlj0m%lj0rRJ7
-41513B6J2jrrKJ0JqlnmlljPMJMNlnNJj5j4n%j%MJkLJ3J5LnjPNMMkKLJonLmrkjopprlKPPN
-41451IJjnojRQjnNPMLn%NLko%Jrrqj1nljORNkjMKkm%NR%lPJ3Lj0ollKmj5%J2QRJ1OOlroj5
-41388HpMJLNJPNl%lkMMqr%P%opKJ1NPOnj1qmk%lnplORJ1NLjqojrqkJ2J2nj3rmNJ4QJpqkL
-41326g%LOPKMRKpk%pqprKRJ0J5J3Nqj2pJPkqorkPLjl%%%Kj%%%OJ3J0%pl%ooQRJkprj0mKn
-41264iNNLJ1J3mq%lj0j4j5PJ9J3Qkj4qkjJPQMOQNmojjj1oLMkojkjLMJ%j%%%LNOMkj0njkj
-41205C%RPMJ1RLpmJj0rnKjkqn%L%npmKRRQ%nOJ3J1Lpj0j4q%k%lj4oOPJPJ4PNMJpj0oKLlq
-41145@JJ3J4J1loLlj4pMJljKPNkj0j2j0m%KNLKLNLplRJ4J4J2%m%pj6j8pMLjjjjNOJnlJ0R
-41089B2QPqj1jRR%OOmrLJ3P%J%j2j6j1jOjprp%OLLJ0PLjnnMNP%njKlpjjqoKJ2PojJ2Mrj0
-41030A8j0qomnPQPLJmjLkprnm%MMMQQMMMRQjpplJMOknoqj0lmmLQPJJOJ2QkrjJ0Mmrj2lj%
-40967IplPLmmonKOQLJNPKKjm%omQRqrlJ%jkLjl%kNJ2RLpj4onn%LQPKJLOPjlnq%MlplmJMK
-40900I%%LN%%kkN%onkKk%KLQOkojOMjkj0rl%%mKJ1%j0oKkKJ8K0Jj3r%%NROnroJMLKJnq%M
-40837A4OM%mOROjok%jpnoopj2LJ2OKkprojLQNML%nj0q%MOOPKnjMjokOJ0Mj%mj0KOjlnm%M
-40774DPKjk%PNkj0j0JJ2QLLmj0%RNJll%%KNnj1qqlj%LPQjKJ4J9J2jprqpj7oQLjnljkPOkm
-40714H%KRJ3Olmpj3j2oQJ6RJJL%JMjloqpk%rj5nRJ4P%ONLLKmpkPJ4jj5pOJ0KJO%oj0oLRP
-40655C6JMQQLqj9j8j2KJ4Kj4j5qn%M%lPNJJNJjommkJ1J4PjmJJjlmLRNLOMkprooPJ0lmkkm
-40596F%K%KPRRQ%lrj0jNJolk%MljQOnpjmJPPJmrqjQNljNN%Jorj0pooMQOlqnkkJmnNJ4J0N
-40531FLOOmj0mJNQRPJjknmmpqlMN%j0rJPLonNLnqMLjPQ%JNMlkMPPNKj2j2jKk%LNQJoloj2
-40467Aj3pJNPJ1J3Jk%LPJ1Nmj1kLkj3j1jJLkmKMJLJmkLOjqn%KkKRRKplORKlojorjLnLQjL
-40405A4Qmj0j%ljklnORKPQjokMOlj1j0kMJn%LLOJ2J0kj2j2qjJORPJlkplKjJMOKmjOLmmmK
-40344A6MlqokRP%prlKOQKnqlJJKjl%klMjo%J0RnoqmPLqmKPNROnkJKPNPMlmKNJ%%mnKKJj%
-40277C0KmrnmnLOkKRLjJJNJnj%npjJKJ0J1PpronK%pnL%j2jNNllQJ3Jk%KjlllNQOjjL%mm%
-40213B6NkmJQLqplmmlmkJLJKJ0J0qj1kOLMOMoj0qnknlMPMNLNOJpj0kQRNnj3jMMkjKmo%%n
-40151CnPJ8J7Qjmj7qLk%nqn%nmjlNQQNPPknmoJJ3OJMnj6j3jjl%j2j4jJ4J1jpoJN%MQRRJp
-40092A1popKRNLOMjk%KNPjm%OmrrmKOLKN%nkJooOMmnMM%MMLN%mmjMO%j2j3%Ljl%JKjJLjo
-40026EokLPRM%lqmlmlJLN%moKJ1QJKJmk%nqrmJ3J3OJomjlJjmNL%MMJpoj%%jmj%MOMjmmnJ
-39960@RJ0KmmNJ1Rlojlj1j0lKopJ0K1J7P%krj2pj%%jKRJ2MjKlj0j1rolkkKJ1J8OlnkklNJ0
-39904C2OO%oj0mRPlj1j2rkNLMKj1pQJ2lmKK%lkLQQMlpmJkljLPK%%mjkpqkOJ0Npp%J%JNkr
-39842FqlOLKNQRLknkNLL%j1j4%KmmlJONK%mqmmLOMmkjkMOjqjQP%JLpj0KJ3MKjnJj%mqoKP
-39777EJ1KkPOnorj2%Qlj3j0OJ6POPmkPPLJjnj1pJoj3jPNKjJMOlj2p%NNKJNlrlNJKl%Ooj8
-39717a8j0OJ2QknmJKJ0J5RMK%omrj1JQN%nlJ%JmlJ1J6kj6lLMKMjjJmnMMJOLj0j0pj0rkkk
-39660b4OMPJ1PkmpokOQRknlmnj%NPOPKnnrnmMM%%J0J5RmqrkKomLLj%%JJ%RQnnlJkqnM%oj3
-39595a5j3jJ2OKRQJql%KM%RJ2J0Rmj3j3j2mMJ1J2mmJKMkonJMKPRjpproJKnjNMjkQQ%pj2%
-39537DJ2J4NmmKLKj3pJJKJJkkLomOJ4Ppj2j4j2lPQQLjlK%j%mMMKPKk%JLMk%mj3qkjlpkLP
-39476@RLlJPJ0NpoMJ0Nj0qnnkMRJ1KrqkMKpj5j4JJ4J6J0Mjnj0kNJppJRjlKPP%ljKJKOLor
-39417B1pjoojKQNkJPMmj2pOJ1NK%lqmjj0jPJ1OJ%jjqoJPJqkKJlqj0nllJNPNMPmj2KOKPLM
-39355A5J0KlLmrKOloLRQKjjML%nnrqj%%JjmpmnnnLMPkj0oOJ0RQOJmm%OK%nnKJ0J1PPkj1j1
-39293B1njNOOLnj2j3qj2p%J3J1OQOOJ1Rmpkmj0j6j5j3pJORKJRJ0PLKknojMOL%M%lnj1j1q
-39238a5LOMPQNQjonj3lRNQOkqmJ1J4PlqplJKjplLjJmp%%kmp%QLMPjj3rKO%j%%KMK%N%jJ0
-39175B2OjkKKloqKQmpRLljmj0nKjmKRMjmOJ0ll%%jlKK%Jlql%j%NJ2PKOKnmnrj1qJJ%MJ0R
-39112B0LmJNkj1rLKKlqj1j1LJ1LOJ0N%POlj4qLJ1J2PJKpj3j2nkln%NOJ3Kj0qoKOKmmJJ0N
-39057A2l%RJ3Plommlpj1%QKOJ0MMJjj2k1j1kQJ3Plnj0nJjNLNJ4OjkJLOLJjpmmjj%NQJpj2
-38999A4oOLnrplMJ1J1LkMKlokLOKmkkpqKONNKMNmqlNNkMNoplqqj%KQJ0QQQLmqmmmmJLJkK
-38934B5NL%Koj2oLQMljkqmmnpl%MPMNOnj0nJklMJ5J0kkP%j0m%Mkj3j3jPQRLlKJ2QLkj1ro
-38875ElomORJ2QJj0j2kOKnppn%JRJ0NMRKj0j1mjOJ0NKJjJpj1kJKJonJRKkKLk%KOjllppJ%
-38814@jJPQJjLjqNQLjpp%QMj0j1LJ7J8Koo%Lrj3jQLJkmMJ%oj2nKJKMMkqoMMlllpKJ1OJ1Q
-38753B4kpJLljKOM%%KMj%oj2rkJmlLjo%QQlj0MJ9J3jomnmLRMJOMJkoklkOOkj0j1qnolQRR
-38691A8%j4j3j0j3rOJ1J1J0Jm%LJKNJ3Pjmqop%NJjJlkJjLlmjNMmlLLJMOMkknkMMmlOLlmQ
-38631A8MkJPlnjkqj1n%Jkk%MOQJ2NNNJ3J1lj1j1j1j1mMJ1RMjjjkprrjPMpkQlj1j4j0KONL
-38575gPJ1MkjkjPJ2Jj1j4nkLPLnnn%LJlpoMJ3J0RkqjJjJkmjQOjJLMlMJ1Kj0j1mlr%%kLJ0
-38516A1QLljNMjj%LRJ0LqqOOMj%nqj0mJKNLMmj5j8nJJPJ4QnlLMMlj1kPPLQjnJLnpLRJJnl
-38454C0j%Knj1j0%MQNJlqjMJ%kJjkKLMkrnjqnLKNJ4NMLKKjj1j9j0llKJ3J4J3Ljkkj0j0mj
-38397aJPJ0Qnj2nJj%QRNpqKM%j%NJ1QKrj6rjMOLKjjPRJlj3j8qm%MOJ%PONKk%KONjqnjmkk
-38334IMRMqj4nPOjllkkOQRNqj3nJPPKkjJ1J3Lrj0lOJ2QNKnq%LjJjpj4j3plroPJ5Okmn%J1
-38275A3%j3j2lPJ1NL%oLJ3PLOjojomJ2J1pj1j5j5mmjRJ3J1OQO%pj3lNNPkk2j1JJLKLMRPJ
-38221B8mmKNMPJqlKk%jqpNPJ%PjJKmqkQO%%%JNLJmppkkKRkj2qKOkjNnr%jnJOJ3J1JpJ%mj
-38156B2JLjrnQJ0%kJL%onoqoNJ1%mmLQmj5kQKkQMLJ7J2mj5pk%kplJNOLMPQLnolmpkKJ%jp
-38094A5nQP%%QRLnlKJlj0nJj0qJJ%jjlkKjLJ0PJPPqj1qkMlll%PNpmPNPMkkLPLnj4j6qnlN
-38032a1J3N%lmKRJ0JnpmLJLMLkmmMRRLj1j5j1kJ%PJ0lom%J0Pqj0ro%QJ0J0RNL%nnpoKMlm
-37974FmJRN%%NRj%MJjJomL%oomnqj2j0jJ2PNPRMkmnolnK%kJ1J4J2Kj5j6nNL%ljjjLMm%%l
-37913@lmlNRPLkqppj0pJMPJ0J2NnKJ3Ppj7rLONMJlj1qj1kQNOJ1QM%mMlj4mNMKnmJPNMprL
-37853GOM%%lj0oNJ0JmlMOpj1o%PJ4RKKljknppmJOLmmNMNOkj0j0mooLJ4J7PJK%lpj6j3PQL
-37794En%RLnq%jmLRMoMJ1M%Jkk%Jkl%%oj3p%LOOl%J%KNLOJ4NonmjJJJmj0rJOKkkRJ0Jmrm
-37730A0POqoJ%pj6oj%nkRjpQJ8QKNkmmJlpJMPPMlrjJ0Kj3j1j2qmMRPjjMNOMPJmorklmOJ1
-37669DQkkMJKJ%jNJ0llOLlj1j0LNjNRLJMlj1mNJKMMkj0omrnJNKKPJ0Oop%MLJmjPOloopnm
-37606EonjPNkpnOJ0NQJ4LrmPLj0o%jKRlk1j1POnj%NRPKonlJKMNkj1mOPjjJkj%kOJ1LpjQK
-37544C3ooj1j5lOLJ0J2Plj2pMOlmpnkLNKkkolJlkmLJ1ROnj2rLJ0KJ%njKKJmlLJ0%j0rj0r
-37487b8lnnLPJ5J5MOPOLmqnJLKlmKOQ%kmonNJ7QoljrrlnnJJJLMJnj2oJ1J0OMlrkmmLMRJ2
-37426B0Kkk%lJRPjmjjOmj3mLmqjQP%%jmMMprmkjNQPKjK%jjnppl%OJ1JqnJMK%KLJ0P%JroM
-37361A8Llpq%J0J9Oj0mjnolJQRlolmpJnnNPLlnNJ2J3Ln%%lpmNPKmnNJ0Noj3j1qojMMjr%R
-37301CMMJ1J2oj6plKKk%ORKJKplLjj0j0oNOPKmlj%KMLKnnOorMJ1%j1lLJ0J0nj3j3jQNQJ1
-37244A8PMooKNLJK%LKJoj3j1jPQLkJMlrnpro%Jk%LPM%%%JMRLj3j1oplPJ1P%mpjNPOMJJJL
-37181A8jplN%KOJ0Olj1qmkm%NNKMQNLqj5j3j2mKQROMKLLlmJKoljkrjJ5J9RmpprqkjMR%jJ
-37120A3J1Mj3rkjjj0mOPNJkkkjL%lopKNNOO%pj1kLKNNQNkjjrjLop%OR%KMoomnm%lJLknkP
-37056a0PLjoqJJ0J0Q%nNJ2Jn%j%M%qpmkKJ%nkPN%jLlon%JJ2J2Jkjjj1j5lJ1J4Orj0olOJ1
-36999A3J1Qlj2oPJ2POPJjL%j%Lnj0j3j2rj0%NLJmjpqjJLQRPMKJ%LlpKMJoqllppKRPKOPjK
-36938A9NooQJ5Rlj5j4j0qqjMQJ5J2jj1j4pljNQOP%jppj%kMONLJ%JkkmnqmLMMMMJJPNlLQL
-36878C4JmrqnKRLpkMJKJKJJPNjmqj2%J6J1JjkpmlLP%mnomj0qJMOK%QRPRKlQJ2Kqk3k3rKJ2
-36817A5J4krj2j1%QQLJKKmlONNJqoNOkKLrj5kPjoopNQ%mmjLLJJ2Qj%lj2qLRKJjmrqMNJjL
-36755B%%KLPNNJLO%jlqj0pJNKjmkOPj%PQNkjkjoqoj3j1KJ0QQPjLJ3Lpj2j2joj0rMRKjn%M
-36694ckol%MJ0QNL%oj2nPJ0J0Qnj8j7lQNNQPknOJ3J1MKNlj1jRO%mmmrj0j4j5qoNPN%pj2n
-36638b9LPOMOPPKJmkLJnPJ4JqkknJQOqj7j1KMJmnJJ0J5J3QJnjrj2oMOMlkMJ0QlJO%j0j4k
-36580A3Onj4rlKKNOR%ljMJ2NjOJ0Jrj1j0j3rkJ2J9KpqpkKJjQJ4NjJjJJKJJp%PMj0qJ%jJ%
-36522B1nj5j0ONKjopnLJ3J0NMjKnj1NMj0qKKLRJ6J4Lj0j1mnqrpKJ0RJ0QLkomkkmJLKRQlq
-36466B5mORrj6mJkjJORNQK%%mmjNqj6j3rNJ4J2NMqkJokJnnMONkpkOOPRlj2j6oOJ0J1%nkk
-36407A3LKjlMOmo%kpjKMNP%mopnkNLlklnJPRJNRRkj2j2lnmOJ0OP%pj2nNkj2j2lRJ4J0J2N
-36348B7nj1nkMPLjj0mPJ%KKLOJKNROjrplmrj2pkPNM%lmnjOONJ5R%%kmqj0mJMjmm%J0J0Pn
-36287B7j1j4kM%jLRR%qnlqkMjpmJMKLJ0Plj0ljqoLjNOOLlmkJNNOMKKknkLLnrnjMPMK%J%%
-36223A9nn%jqpLJ2J3J0QMj%%omnllkpmKOjrkMP%jnpKRMnp%JkLJ3PJMoj6j1rpj%lpoQK3J9
-36163A6J3PpqKM%NLkj0j1j2pmKNROKjJJ1QjkjlppmkJnj2pNOJooOJ2J0Lj0j8j7KJ4QNlmj%
-36107a1ljLQQJ2NRJ1kj3q%oqMRQKLMkkk%J%LJjj0oMNNKjpj0qlJRJ4NmnjMKJMMMJLKjj0j8
-36047A8qNJ2OnlLjpj3j1mLQlLJ0PMnqrJO%L%pLQK%nj4rLJ1J4J4KoQMrj0j0oMPmplLLOOkk
-35989A6OJ0JnnKMON%JJjj8k3nJnoj0jJ4RQJ6RKlmJPJororj0%Jl%jJPjoPJ4%nMNNQPKkkjm
-35929C0LlkLonmqqlMLjKPOONjolKlnjMkm%nn%JLmqkPJ2Nqj0lLOnj2KJ2NOQNKKlj0nNRjk%
-35866B0QJ1KJNkjnj1j0%KqJJ1MokQJ2pj0jJMknJLJkKRMknlkj0mklpjJjkjm%OknLKKRJ2J2
-35807C1Mmj1j0mk%RPpj0nm%NOQLLML%ookLMjkKPJknkJ1J4J0OLL%nmlkrj3mMKoqJ%kol%NP
-35746A8O%rj7j9oOOONKK%JMjmpoLRJ0RJ1OkkKLpj0qj2j4oKjJONO%KJ0J7J4J0Kj6j6qjOMO
-35691B8MNKQR%j5k1j0JJJK%lpnkPRjkkpnJNJ0J5J0nj4rLM%kM%qjMjlqpokPJ1LKNONPJj0p
-35632A7JJ%krrnJMMPQKjmPJ3QONlpooj1j5oLNRJ1Pklknrj3j0nKLJNRPmj1mJlmMOKmJNNKK
-35571A1KMNJpj1mnkJ0J7J0NMpj5qOPkmkKPQLrpLNMknmjMMkonLRLj1j1KNKlomQK6J6%KJlq
-35512D5j2j0k%jM%NJ2KrmQRLKNKj3k1j6%Nk%LKKJ0RkmLKoqnolnkPKKkkNLlmomJKjPQRQjk
-35451C1j%Jrj1j1j6mOM%knl%opMRJ0MRJ1%n%RKj2j0%NOkj3j0lKJ1J1Jn%NjJK%kLNknMQ%J
-35394B0mpqnj1j5%NNJRJ6J3RPNK%jLKoj2j5j1kMQKmmoj3JJ5J2KklKJ%OPjJ%rj2kKNQRL%k
-35337C0jKmoJnj2qNJ6J3MkkPMj0j3qkjj%KNPjj1nJLRJ0J1RlrokLMPM%knllj%rj1oLLRJ2%
-35279C2nmoj4lJLPmnLJjmrj3JMM%%MMKNMKPRRLmm%PRLoj2lNMjoj0pKNlnjljkmj%JJjmJPP
-35215A1RMoj0oKOJ2Rj0j5mNOoj0plJJ1QolRJ3%lLNN%oj2jQRQOJqlJmkoj2mLNJ1jl%knJ0J1
-35158C4lnLOlqjjMLjmqprj4j0jJ1J4J5J0RQkj0omqm%JokJ2J6OqrnmlmnLNpj0mjNJ0ROMMK
-35101B3kkjmMPLmj0pkKlm%mmqJJ0Nj%J0J4RLnj0kJljNOjpn%kmLRKjJ2J3Jnqj5j5qojkKJ1
-35043aJ2MmMKnmkKKljMMnlNMQOmrpNJ2orJOPlqjjkPQJnj2rmoKOOJ1LMPnj4mJkKNkJMlj1j2
-34980a1qqkJ4J4QQJ5QmnlpoNMmLNmj5pKPJ1Mkj1nK%RJ5J0QP%j2pKjKoj2kOJ%mlrnK%LPJ0
-34923B9Orj2%KMJOMn%%rpJKJjKPQ%lkjRJ1kpnpqlKPPJJNnj1lKmq%QNNNKlKMj%J1Oj4k2pQ
-34861A5OklrmJnpLN%qoMJ7K5J0jnmj%NJkKJJnj1mOJ0NLJlpqJ%lKmj2pQNjkLNlrp%RJ4NKj1
-34800B1j2ojLMJno%RLnnopJQLjLkjOkoPOlnljJnj2j1LJ3OjNPJlj%QJ2MNJ0P%JPlj4pJlj1
-34740A8nNjoKOjlJOJollJNPPLkpmkljRLlNRNoo%Joj1nmMQNQJ3J1QK%Knj1j0J%j1j0pkLJL
-34679A9K%QLojJoqj%LKJJl%kkJMOLKJkrrnLPLKMJmlKQM%nlLmmNOL%rj4lKNOJlKP%o%KNMk
-34612B8j0j6lJ0J3NpmKMjoKJ4Okpo%MjmnljppkOJ5QjKOjnj0kJlj1qOPONLKlj2j0%JKQLkp
-34554BlMMKMopKM%Nlomm%PRlo%KjkNJ4J0KmnJMlj4rNMLJkK%mppKJ3J2OLmmKRkj9k2qm%J0
-34493a0J3J2Lj%oj8j4JRJ2J0L%KmoL%nl%jLL%njJJ1J1OMNlj1pmLJklOJ0NjokJmorkPPJ1J6
-34436D5Rjqpoqnkj1j5mJ2J1NLPKlJllJ0J2nj3j1KPJ0Mjnj4j1JJ1O%KlnkMRJokOJ1jj1qjl
-34382A3mopMQMROJklmnMJ3OjomJJmJMlj%qokkjmMPOJkjJLL%roMN%nJNjkjk%OPRMmrj2%Jk
-34316A3K%pnQNj2j2j0kPROOjk%mkLJJ%KOJ2NkNOKklJmj3j2qj1pjLJ1RKjoj4j0LJ1J0K%PJ4
-34260B1N%LNJ0Nrj5mPLMQQ%rj2j0ollj%%QJ3J2J1jj1j2pLQJ3Plj1j6mlqmPJ8J6KljKjqqk
-34206B4%ppMNljKjnMLkn%J2RLjkmjMlol%jLKmk%%KKP%qonnmkKKQPlrmRR%nnJMQkmQJ2Jj0
-34141B7j3j0jM%lLQQkokJ%Ljj0qNJ7J6Ppj1lopnOPlqj1oJ0J1OJJ1QknoprJJmk%NK%JROn%
-34083B1jJKJklKkj0j1nMjLKkrmQRQNjJKPL%JMKjj%nn%JmlJnl%KQPjj2j1JLoj0JQJ0J3OLL
-34022C5Ljjoj1j6rkM%jNLPOmj0q%PQNlpJJnjLJkl%%jK%om%%NJ8J6lopoMNLkrqpj0mNJ1O%
-33961AjjMJ0OKLlkKnjJ4Opj1j2kMpoOJ2QnlmkQJ3QjnlOQjj3j7j4j1%OPOPO%rj1oLOPNPMj
-33903B1jJjpj0pkKLQJ2%qj1lNMmkJ4K2Jj6j9oLQN%MJ1Qlrj3j0%JJLJjmlmnmpjJ0K0J6Llk
-33848B1%kjjMkpl%kpojKQOKL%LLnj1oKPPKmqjNM%rj0jRJ2K%Kkm%LMQPO%lkjj3j3romKJ4J5
-33786A9J0OMmj2j0KJ3J0KjkjjrqJPJjKj%nlLmmlproJ0J4OJkqrmkMPPLJL%ookLknLM%kjKM
-33725A2NKRJ3Npj3r%JoqmONKLloppJPJ8J1LJL%jkqj4j2kKPJonmJNPMKJJjnlPNMJpnMOL%K
-33663B5NLkjNJm%NJooJOMloJkj2j1JKlLjj0j3MOLKrjJ4J4KmLNNQPmj5j1ONJ%kKLj1j6%OK
-33605HKKQJ0J0KomMOkKMnnlkponnKNKmmonpqkJ4K1J9Nkknj5j8rJNNOMoojjjNNOO%m%mrrl
-33543a2J0J3PRRKj1j0nJJKmmJ0J4N%mrj3j1NJ5J1Olollkj%NKo%KLJK%MNkj0j1omjOJ0NPk
-33488B9pORJmkKLNJ0jj1j3j0qnJRJpLQJ2J2mj4k1j0PJ5J2%jlqnOLpkKjLLj%mnlJPP%noJM
-33431A4JPJ0Koj3j3kJ%JLOPNkojJPRkj0%JLPNnmljmljkjJMJ3Rjoqqj2%NmlmkK%kJRJ1%kk
-33370A2qmmjJLJPQQJj1j3%KJLQLl%NjLJ2Noj5j7j7nNKpnJOJ4J7J0KPpj6j2pJ1J6J2pj4rn
-33317hKOjo%J0OMMJmkJmKMklmnolOQN%j0j1lKJ0J3PNQOpqj%KJ%lMOmj1kknjMMkrnJQRJ1P
-33255C5mmmJOMPMj%krj4qjOJ3KkNJmj0rkKKKkjN%OJ1QNj%kojpj3%LrrJKK%KOJ0Mpj1rllp
-33194a0%LNJ1MJRJ1PMKJmj0nNJono%QJ1KnjqnLJ0KlnKJrqkLNJJJNQRN%qpqoKKlj0j5j2KJ4
-33134@J4OO%q%NOLrj1J%k%MkKOLjknqMNQLj0j2qOJ4NMPJj1j6j4nOJ0LMJ3J0nj3KPk%KLNP
-33077D1LkojJkj4j4pkJJMMJ0QJKJjllkrooj0k%KNOQQN%mkmlmnnnjKmLPQQllNPLkokrj2%O
-33014dRJ0KJOKnJMlqopmmLJ8J9J0%knrnkkpo%NQN%pj7j4qjPJ1QPOpnJKJ0J%%rr%J0J3Mj2
-32956A5j7kJ0LLNJp%Kjjpllm%%MOK%KNNMkj0plopJQQJ0KKKk%K%JQMkj%QQjORkj5j8pKJqr
-32894DljklnojPJ0QM%J%LNNJOQkponjLjkjlonjPJ1Jjjj%MMopJOJ%qj1qlNMMJJL%lolnnJL
-32828gLPQKkKOjqqj0oJ4K0J1MkkqrMJ1LKLLLMkj1qknMJ5RopjnPOJJjm%N%olNmj2j2nnqj3
-32769b0njjJkLJ1J3PjkJ3J2NNLkjoj4lJ1J4JjllnlPPPP%oj5j0Jpj1nQJ6RooK%kLmljpj0o
-32713fMJJNOJljJMMmkLmlMQJ8K0Lj2j8j4jJ0lj5j0%J7J3NJKOPmj8k4k1rNLPOKLKK%llkJ0
-32658DJ6PMMjlonLPLkmj0j2qoKPNJjmJNMMLkllpnjNJ2Nn%Okq%QMjjJjKPMLkqolKK%LMjqm
-32593A5jjoJJnKRPJqkRO%jqnPLl%LOjj2njljNOLJlMMJLJ%KMmjKmoJlnJLJK%lJLnokonjkm
-32526eOROL%%nlm%RJjQJ0Rqj2pprqmjnoLJ0OPJ0MlnNPKklKNOkompp%OMJlqnlJMjjJ0J1MJ
-32463B5mj4j2jJ0J1N%jmloo%QJ0J1J0M%prpjMmoj%JLMMjmjopKMNRL%JlLMjmlkjRLlMJkpn
-32402B2o%J3LlK%klnlkLOllMN%nlkm%klKJJQMqlQLoqJMMMNRLmnJkj4j0lRJ0%pmnlLKn%JJ2
-32338A7J3%qj2kONLNmqjNPLMjkklPNnj%%k%NjLPJj4j4qkmJMkroJMKmj1nMMOJ2J2J0pj1jP
-32279A3P%oKKmnlKJ0JqojJo%%KRMJ0J0Okrj2j3oolQOOJ0MkmJJKKNOloLRjjKnj0oJ0J0no%
-32220B5kmkjrmJjjknmJJ2QmLQNNPPNMJj5k0nMmoPJ4OjkllKOqj6r%JKoqPOMKmokM%%opJPQ
-32157CL%QPJKKjkKQkj2pjKJ1J0Mkrj0j1kKlJLkNJ1%oqoMJ1RONJj0j4nQRK%LKKLoj6oNOLJ
-32098B4jllOLKNPKppqoLmlNL%%OKmlJklQJ0KllooppkKKJ2J2kj3j2j0OJ6MoLO%j1pNjLPKK
-32038B1LNNKn%MmqnkOLmKMKjljMNmj3rKJ5J4Krplm%jMQkj2qORjlMkj2mL%OJ1kj1LRjmNMJ
-31977B7kj1j3j%jloj1mPJ2J0PJJJjllj%%LJ1RQJ1J5J0lj3j7j5nKKJLjj2qKQQMJJlpnJmjK
-31922A4KKLMN%rkQNOmj4nMQlj5j0KRJ0LoookMjPJ1KkmoKO%ljj1j5PJ4J2Npj2j1lRPMJqlk
-31865EjNRNmJKpoPRLKMjpj2j2plJPMJNQJ0J0LkLklJLjknj2rLNPRjkLlnLMMjpkL%%KKokJl
-31801B6llqqn%LK%J%Llm%MMljjjNJ3R%mqj0nnrJNJ2J3MJnqmlLJ5RnoPMlroLRMm%OKrj0pJ
-31739IRQNmj7j5rKJKRJ5J1Jkj1j1JNjkOJ2PLj1j6qJOMOQmplJONMJnq%%KjkK%%npJmjOPKl
-31679A1OJ4Okl%mnolKKLQmlPQNpj0pk%JKnkLMPLml%kklOQKkoojLk%LKL%pkMJkJKlopKKlj3
-31613fqRNkqLJ3J0NnonlkJJklk%NPJMM%lj1qONmojNJ%J0RJ3J0JJOoj6j2kljRJoJLLmj3j1
-31554gqJNNPMKPPjmjnnnLPJKMPP%rjMOJ0QLnpJJp%nj1kklnkmKJ%KNKnj0qmNMmpMJ3Pln%R
-31489A1NrlMOMnkOR%j1rl%PPM%qoORNkj2j2oOjpkNNLlonLJ1J1JnjNkn%KKjjJ%jQJ0ONQKm
-31427D5lLKlJNNmmjlpqnnpqlMPQKMPRMlllLMnj3oPJ3J0MmjNMppknmlqnjLpj0KJ6J8Nnrp%
-31365B1%llKNONKMLnrqmMJnkNJ1Oj2j8rkNOMlpj1rOO%JMMNJ1NlnnqjjjNJ0J4J5J4Nqj3lJ
-31307C8%j%jrq%MMkklqrnl%ljJ4J9J2mq%MjnjK%lmjONloKLk%NJ0MKjo%kj0j2KNjNLqlNRJ
-31245B8KKjNPqj4omllJkmJJ0OrqLJ0PmoqjQKkNRKLmnQQloLJ0kpjjkjmolkkL%jnnLJ2NmJN
-31182B2PKlnkJqplkMQJJ%OPjKKjlnprjKJ1QmKnj3mLQJ2QP%oqoJJJMQQqj2pnqkNMLjjNNjo
-31118A5kKjLOK%jmjooKQPNMoj4j4oKnj0QJ6QJ3J2KJ%j3j4pRJ5J3Moj0qJJkJknjNRMorLJ0
-31062C2J0Jj0pKNjnj1nkqmMQNlmJLOPJ1Jqj2rlkRJ2MROonk%opJKpoJJPPnmomnnNJ5J6Npj0
-31002A7pnn%%JNMLJNNjJnoljMkJPJ2J0LorpKJ%Lmj4j0%jnnjjPOLONnmNJ2J3Nj0j2nJnj3l
-30943gJ2J6J2kj0rJNl%MNK%LOMkmrpkKLrnQJ3J1OLpj1n%K%lKN%lmkpqplOQJorj1lM%JJ0R
-30883FMNJ0J1JKRNjoroKLj0j3qNJ2J3%KMjPNnrnJOmj6j1ok%qmOROjlJJllJ0O%kpj0jL%pm
-30824a0LkMJ2J1RqrOJ3NJnnnkpolj1j0kJ0J6K0J3mqpLPnj0j0nlORNlpjNJ0PLJ2KrrpkJkK
-30769A8J3J9Roj1%jnpllmj0j1lJ4J2Jnj3j0kJLOQOj1j4nMJ0NQLnnnjROjPJ3NmqokOOJoj2
-30715A4pJLmlJKLJ2Mj4rKQNKMJ1MqpJjMOMK%LNjmllj0j4qjLLLKLONMOjj0j3pkNNJlmJKJJ
-30654A5%%PJ2kj0JRJ0Kll%KJoqnomppk%jPJKOKJNOnj1qJJ0J3JmJlokMLRRLpoJrj4kNQJ%k
-30593A5oNKqqpjJ3J5Rkj3LJ7J5Loj4j0mn%JnkMJ0KomplLjn%OJ8J5Mnj5j3q%kmmjjnojJQJ3
-30537@PKmmKOLkkKJNJ0QJ1J0mj6j4j3rJMROm%J4J3Joj0pLNOMLJj0pRMmkj%%%jNKmnnkljM
-30478B1JjNjm%ookKKNRKJOMJKljkJOJmoj3j1jMJ1MmlnkKONoMP%kOLonLNqj9q%QJ1Ommopm
-30415@nJKmMPOOrj1j%jRJ1PKnjkKQNKnrrlNnp%PLRPJkmkKO%%LPMJkj1j5l%NJ4J0OKmljjm
-30352C5jjj1j3nKjjmonPPJkmmOQJ0NJjml%LLJnOJ0lnjjNNL%lljLmmo%lrnkJRJ1Lllk%JKm
-30289A5j3j8j1jlNJ8K1J1jkmj0j1JJ0J5J1M%nqnlmpqmOJ6QjkKLKooqnjJLjKNKlJPmj0oj1
-30235a3rJMPJ0NN%qkMPPoj0komKPRJpmkMOMLKMQLkonjJm%knQQjnnnkLorNQJnmKJ2J3LKNk
-30171C2rrj0mMONoj1rJPPJ2Q%mjMNLRLj3j9j1mmnlKNJ3J2kplo%QQKKPLj%ljjmMJ1Kqljln
-30112A5mMJmJRNJMorrpKOLJ0J3QM%qj3olljJ1J0mqjM%pq%QJ0kqMJ3J8Kmjrj1n%noLJkJJ2
-30054B9Qqj2j2lPMJJolNj%NNLjkJkpKJ1RknljOlj3j0lNL%k%NKjJkjOPJ2Qjkk%jmkjkpmNR
-29992C1Rjrl%KJpnjJLlqK%LROmrkJonMKLNL%%%knojmj0jQJ2RRJ3MnLMjjLkronKNlpnkM%L
-29927B6krMJ0OJmj1j0JOJPPmrqk%LPJoo%k%NJ0NomjlLLponqlnlJ0RKKPMJkpjj%RJ5J6Nj1
-29867D0pOOlpmmpmnroORJmmmJjJPQLMMkJQPlrkKk%JlpkO%qkKn%OMKKqnJ0Lj0j0kMJ1J4Lq
-29804B5j9j4jjLOJNNRJ2Kpj8j1kjOJ5J8J3Poj0j3j1kjmpj0KMOKjJ0Q%LMLjmJOqj2lLMNLO
-29750C0JjQRKjjlj1oKPOpojJ%MMPOj%NjjLLoplnj2j1oJJlMJ1%omjLPKqnJjj0mLqj2kJ0J3
-29690@OKJolQK1J6Mpj3n%mnmMKj%KKMoj3n%%ORLLNPKmnnlNMkMJ1RJo%L%projNJmKJoojMP
-29626B7PJ2Orqlkm%Rkj2kQPQRNMmmoqopKOjoonKJ2R%mknj2rKOLLPOJJnqlLNMJllkMQ%mpr
-29562A6j3lPMLNJ0RNlnJJnj5j3JON%JNJmkJjl%kJQKMNomjjKN%nmqj3lOQNlj%kmml%OJ3J0
-29501B5MKnmnlonPRJokJOMNLloKjlKJ2J6Pkkj%j1j0opjNJ1PMrj9j0%NNJM%jppkOOQOjKNN
-29440D1Kpj1j5j0jJMMjKNlp%KkmlRJ7jj1lJ0J1RMoj0j0JMqrQJ5NoLLoj0j3j4kNOLQJmLN%
-29385A4lkkmj2nJ0QQNnJOK%m%JMJmMNKJnJQMrqnmLONk%jMJ0Rjrj3j1j3rJ1J3J2RolLKnrl
-29326A5poKLmJLpjMjnKN%ljkMNpqLRQllRJ0RPQKrool%kkl%%llpojJLJ0NqnPJ0Mljj0j0lM
-29263DML%j0rkPLooKLlNJ4J4OMjpj1j0KJ0PlnmppopoJ2K0PjnoJKjJ0J6Jj2oJJ%ONjkKRNK
-29205D4JKRQjj5j4oLOlj0pM%NJ4Pjj%j%j1rm%PMNjlrj7j3kJ2J1MNLMNknlMRMlnKpj3j0mJ0
-29148A2J7QkrjRJj2j1nnKJ1MMQJmJQPKronp%OMnqoqlJNJpJQMMMPLorjPkj1%J1Nnmqj4j1k
-29088b0J0J5J4NklkLlmmoJL%KKjkmo%J1J3LlNkrnLNJ1LrJRQLkkLMlpkM%omnlnlmroKQJ3Q
-29027B6%nlMjnokLlol%KjpkPOJ0J1lj0mLLjmnJNNJ0QLJnj1j1nLJ0P%knj0qmmkJjMKjMOLJ
-28967Ikoj%jkMJ1J1J%QRjj0j0nllPR%ROpqj1lRJ1N%MMplMJLMjqrjJ%nqkJ2QN%pp%OM%Kmr
-28905B3rj1kRNoj1jQJ1LoqlNQjj2nKLL%knkLLONNRJ0nmNQKnlkJkkllknJOJ0R%kOKj0nMkj1
-28844B5lLKMpokOJ3MLmLJ3Ooj4j7k0j4njjNPJ0J2Nj2j4jNLJrjPPMJ0J5MjL%klpj7j4kNOP
-28790A5kjRJ0KmJjqqmol%J0Oqj1nPJ2PJjpqlPMOJ0LjjKjnnljPRNJk%NMjj1j1opommJ1J7O
-28731B8ljJ%%KJrj0nllkkPMlMOKjKJ%mqNJ4J2Kpj0lKj0qJJJ3J6RMmonljNN%krj0qkKQOLO
-28671C0Lk%JjMJokrj2kPJ2NmrpMJ0J5J0kqkLjnKQLproJQ%qj0olmRQJPQNjmk%jM%nlj%omm
-28609A3m%MKLOQJ2Kj4j1KPqj0onmm%jmMJ0PKJ0PoonpkJ0J0Kklj1qJJ0J4Pmrj1qjJMPMqoL
-28553D%MPKPPljONlj0j1mOLrpOJ0PJ0RjqrmNloLMmrqMNkqjMJMPjkKOLMP%ppJmj1qROJJ0O
-28490C4pj4kJ2J1Nqj2lNOLkPQnj2pO%jJnj0jJ4J6Qjl%JmqqNNjj3j7oJmjJ0J6J4J1Lppqj1
-28437A4kONNnj3jJ2J5J6Nj1j8rKmojjKLORROkrj1lMJj3j1%OJ2J0Jpmjnj0qjPNMOjjORRlq
-28381B6nj1j4nLJ0J8PnoolJMMjn%lmLMJ0J3J0PLlJLnmmnlnp%jlJK%kLkoMJ3Pml%mqjLjnk
-28321A4J2J2JJMLkrolonlMOPPkkkJQQmqmjONkmJj0j2jMJpolJMKplJ%KJ1J2Mjmo%J1Mk%nr
-28260A8jRlj2ojPJ0%KLJ0OllOlj0nMNMNoqkLKmKMpppmRPLQRKkqlKKlj0rKKlkLRjkkrp%PO
-28197A8LkrpJOQLJkmlkpqJLJRLjJJ0J2%LRKj0j0lkpjKrj1n%lmkQQMLJJ0J3%rj3%JKJ3J1M
-28139D0nqonmkkLJ0J0M%kNLponkj%RJ2Pj%mnKmj2nMQM%KkrkLKPJ2Jj0rrponlJLJ1J5OoJO
-28079C7%lrj1lRJ0kpjK%lrlLLnk2j9jPNJlNMl%LKJMOKOJ2J5J1pj4j2lJJK%mpoMRJ3J6Pkn
-28022C7k%oj4j5%RJ2QQPkljmplJMRJ5Qlj0j0nJLLpj2qjLPLPQONqj4j2j2mNPJ1J2NNKjl%K
-27966D6nkOQjomLkp%MOMMJj2j8mJ3J4Lj3j5rLMpj1kNLOJ2QKlj0rrmkLROLkqpKJ1PmmlJMQ
-27908B6Oj1j5mMnm%JlnkLOQjoLJ4J4P%npjQJ5Pnj4j1jN%qq%j%lpn%%lKJ1J4PjmppLPk%%n
-27849A0j0mMOOlkjj%mnkJOJ3QnnojKKLQ%nklMMMMlkrpQJ4PL%KNjj1j4mMMjm%LJjnkJOPlo
-27786A8JjMMqj5rJMLOJ0J4J0nplnm%Kj%KLMljQLmlQO%LM%rj1m%mj2rkKNNJ%LmrMJ3Pj0j5
-27727@qq%J6J3krlJNJ1Rjqk%%QJ5PnlLOjpmNkj2j6qQJ6Pj1mRQMJKKnkJkpqJLMPMj1j1%OJ
-27668B3%LMJN%lKKkjLMjmJOjj5j4j1nJKPLlmkJ3RLKj0p%NO%n%J0J1Ooq%kom%LKJKP%onnk
-27607A5rnMQNO%KkpkNLpj6j1LJ0JkOPKmj0qLOLROKjmJjo%PNMNO%opJ%lJk%Lk%RJ1ko%jj2
-27545B3j1LQlrqOJ3%mQJ3RJK%nj0rponMMLJonJkjMONNJ3J2Npp%LKLnj2kMmnqpKOkLJ2Kj0
-27486B6j0%RPJlrj0pKRPMOPpj4KJ0PJopMJ3Kj0JOJmqokLOKQJnMPoj4rmqmloNJ2QK%onlJ%
-27426HomlNJ1N%pj1j2jOPJ0J1J3J1%qokjj0rLNkj1nMKkLPLLKj%KjoMOJjnqMJ1Kqpk%jNPk
-27367A9MOklNOjnKkoomoj1j2kJKONJ3Nqr%MJjQJ4JljlnOQ%olKJjKmKNJlLQRJoj1j2lMNkq
-27305A0pKlpKPOMNKJM%lNJ2KoqolnJPKJkkrljmjLQ%J%mkLLMjj%pmMJjkoOOn%J4J3%JLlpq
-27240B2mjlKMmpkQOk%Njj2rLJ0Qnk1j6no%QJ6P%jmPJ2NooLK%%NJ4J7PlmKLoqponjKMNjjN
-27180C5OmnQNmrj2rpmKOjjkmNJ5J0%qn%KKmlk%MjM%p%J3J5Pqj0jM%jOMknkKNmo%RJ3Nnj3
-27120C8k0rLMONmojPjoJkonmpq%MNjnORKlo%JLNOJ3Kmj0qlkoJRNMLM%lOJ2MlnoOJ5KkL%q
-27057D0j1o%nj5j3j1nJJ1J3Ml%MOLNJ3LpompmlJkpj2MJ1Onj0MJ6RJJkkj%kllQJ4Lj2j0MN
-27003A9nmjml%LPQjqlLLKmpJQNLQJ0QmnnqpklojJjkNPjomjmJPjkOOklnkNJ1PoqnmLQPllR
-26937B7J1%lmnnnK%mqrnj%RJ8J4nj7j2OJ6Rnklpmjk%KjJRJ4J2knmmQJ6Ojpj4oonkLQMjnj
-26879B4JplNLmjJ2PlokNONmj2JJ2Pj4j5j0MJ3PLJlmn%l%knjklloo%NQQNQQKLMkpnlrj0qJ
-26819@PRQMJkjKNMkkj%LMLLkKNjmqnjkm%L%KNKmjLONkqlkmomKLMJp%RKlkmKMjklnORknom
-26750A5MOLLljJLPKmjNROmprpoojkMJ0qj3oQJ2J2J1JklpoOO%mj4j9kMRK0J6jj1j2j7pOJ3
-26695A9PJ%kj1j2oKNKNJ0RJ0J1Onj5j0m%JOMKmj2nlj%NJ2J1Nj0j4j6oRJ8J9Onl%jNJ0jql
-26643D3kpj2j7j0kNKOJ0NNPOKknNkqlj0j0mjljOMOJ3RopJ2J0Kmj0oNNrj3pooNPM%k%MJ2J5
-26587D0mrkrj3j0l%MQNKnKOkoLNnm%QMlnJ%KJ3J7Lj3j6j0mjkKRJ1P%LJ1NlnpronlMNMlj4
-26529Cj0NKJONPOjmJjkKJ%OL%PJ1Kj1j1qnJmj2lLJjlqmPRRjpmnLQMmjPJ2QPRjojnj0pKNL
-26467B6PQJ1Pj3k0j6qNJ2J1%rlK%kooJKmKJ1MKMQJ1PL%qpklm%LnkPjo%JKLJmpnrnKNNJK%
-26407B1NN%LKqlJ0J1Krj0mlprNJ3PlqlPRkmJllk%projNLRJ1J3Mrn%ornkkjKJLNJ0J1Poj4
-26348B2nKjjOJ3R%nk%%%omNMQKj0j4j8j4lNPJ3PJLP%lJMKomLMlpMKnj0j0LJ4J2Kjj%jrlN
-26290B4joqr%%LNRL%LPLLkj3qN%njOJlkJOMkljonKjnpNJ9J5Mjj0j5rjQQLLjqpKPNKjMMkj
-26227C0rpPPRQjj2j1olnpKMJ0J1J1Qnj2j0oNRMjm%RJ2Krj7nOKMKm%%noNNNOMjkmpljLjlj3
-26168A0j3NJ7RJooqmkkllNJ3PLK%OLprlJjJkqLQLONkj0qLMQJ3O%jLJ%nj0rlmrq%%%OP%mn
-26106D%LJ0J8J4OKoj1j0oOOON%jkKjjorkJjKOJmj2j5JPLJ1K2J2pljrj3kJkOPjonjJjJQOm
-26048C6rnlLKOJ0jj1rrj0j1JJ0J1RMkjJNOLNRMkj4j3jknmMM%ppnkJNJ3J3Q%pkmllljmJOO
-25990B6PPJKjlknjlj3j3kNRRMNOLkmlNNokklljMlok%nLJ0knnokORJ0N%mlKMOLoj4j0kPQo
-25928B1rjMMJpmKN%mnkPPmrkNOL%lmqpMQKmlJ1RJmjKPNjjj%K%onlN%LJpnkmonjRQokJ0Rk
-25862B3nKNNMJ1Nrj4oNMppKOLMnj4pMllQQJ2Lj4j5JRPNOJm%LlrqmKNjjNQQMpj0kloLJ0ML
-25802C1OLkj1rONKMJjmJMkMNOlj3j3rjM%%JJ%%%kokJNNJMmrNJ3J1J1Mmqj0j0nlnJKlmPJ2
-25743B3LNKnklJLkj0j2jPJJNKJJ0J2Pmj1nPOLmj4pJQJ8J5MNLmr%Kj1j8pK%opmkPJ6J1jok
-25687C4qj1rLJ5PKONJQRL%jkrqj3j4KO%QLj0pn%mj0j1ORROjJJ0Q%JNPMoj1j2kJj%jRNKKj0
-25629C1rLLLOKpoMJ0jonnnkk%%KRKnkNPkoMNnj0KLmn%MLLj%polojPJ5QKJjmp%O%kMJkMRN
-25564D6Jmj3j6nJ4J2jkmmJNlqJMjnj0%MNJ0jj0kNOMln%KMQJjKMMj2j8j4kPNQOROkkKjjKn
-25506C3j2r%ONl%QJ3J1JonkjkonlorLPJ4J3R%rrklqrjQ%OROKooq%J3RLONNLKNkkRRKnmlo
-25444G3oJJjLQjnMjpMK0J8QKj7k5j9j1qlNJ1J2NMjlnoJ%lj%mj0rjOjomlKNMJrk1pJ3J7Mm
-25388C0l%MP%JOMOLKnj%KKJ%%kpmPJ0J3Mjoj1jJ1KnkJ0PK%LQNmkpnmj0j1kPNlkKon%lRMk1
-25327D4k5j1J3L1Rj0j4j8PJ5MjMJ2Q%JMPlJmj0kmnPJ0Rlopo%Joj6j0RJ3P%k%KkJLJLoj1j
-25274D3%onmlJkkJJ2QjjnKK%llkNQL%nj0j2j3oMMLNRJ0lnnp%NOKJLLKrj4pKPOJ1Q%mmjNL
-25213D2lqJ%j1j1JJroKRJ0kjKJ0J0N%MRKnj5j4jQJ0%qnLJ0Nlrj3j2qLNLRRKk%kqjOMONPJ0
-25156E6knNNkjokknjjKOQJroLRlj1okKMNN%kjKjkJnj0lLMNQLkJ%mkjKJm%KN%rj0omKQLlk
-25091B6kkLLKkkkJJ1J7RLklmqq%OQJnjnpqJKKNLLKJKLkrnlomJloJQRJ0N%MMLlj1oMNJ0Qo
-25028F1j5j6lNjkKQMlkoojMPJ4J1MjLJjLJLMlrj2plmmOQLRJpoJjplNKpoLJ1KlJJ%kpnoOO
-24966D1OPomMPPMrk2rloMJ3J6J1KorKRJoooqokOJ1J1Kopj0nkkj%jLQNjlNRRPJ0J0Ojrj3r
-24908E8j%mJKonlL%jKQQkmMPJqqJ1J1pj2kPOlqj3pJmj0j1%KlqMJ9J5L%MLoKMmn%QJ1J3Lq
-24850F8qnnJORLlmj2j5j1oMJ2J4Nqj3jMlkOJ2O%j%lo%PJ3QMJ1J0oj3j0mMNLK%okKMJ3L%k
-24795I0rmLkpRJ1LljMLKnj4qjLkjMKLN%NOj%%j4qRJ4%j1qNJ2Lqj3mlj1jJ1RJLJ1J1Kj2j6
-24740G7nmpkNJ2J1J4J2kpj2j4j0pLJ0J4J1KkmkPRNRLnK%JNQKrj9j9nJ2J2NJOJjJ0J3RJn%
-24688A51mORJjOJ2MnkOPOJplNQJ1J5J1MJnjMMLj%%PJ3J3J5K2J2LQJ5J9K0J7J6RRJ3J4J2J1
-24638D94J3J3RJ2J4J2POQK0K5J9K1K9K5K1L3M3M1L6L6M4N1O4Q2Q7Q8R1R7J19J44J68J94K27
-24604B393K52K84L22L77M17M55M98N20N32N28N16N16N35N54N56N36M94M32L51K44J20Pq6
-24581A1353j58k11k28k26k01j61j17o6l1j8l5p0j25k04k88l56m07m43m65m65m47m24m00l68
-24557E439l23k77k46k31k19k02j97j94j82j78j75j67j60j46j36j25j14j05q8o6m9l6k4j8
-24533A781k3k0mJ5K7L8M1L9L7M3N7P5R2J06J17J37J61J86K10K40K71L11L41L52L63L61L48
-24506E702L31L17L01K73K38K18K14K28K66L20L85M45N15N79O20O23N83M96L75K44J04k7j26
-24483A3224k10k67l03l35l60l84l97m08m25m45m62m71m74m78m86m77m59m48m35m17l99l76
-24461D308l58l32l07k81k60k40k12j87j67j55j36j19j04q6p2o2n7n8n0m4m2m0l9l6k7k2j8
-24434G97j6k3k6k5k1j2j8j7j3j7j7j4rj6j7k0j9k1k3j4mpj3j1j5j8pmoj2j6qmoj0j1j2om
-24395B65qpmj2rKLmj0j0pnqj1mNQMnj0%NlrmJkqljj2j1mrp%jJPOjjjoqrJRPLkrj0nKKlNO
-24336I9llKmj1j1q%PQjmMJ0KQJ2Kj1qpnlm%%oj7j3JJLOL%MJ0POPPmj6j2OJ6PmomklkmrmN
-24279E4J3Rj0j4%LKNOj%ONqj0%NMloomjNQloJPMnj5j4kKmJROJMJj2j4ojMRMj%%koJRKjko
-24219B7qj%pkOROlj0pKRLlJ%jMPJ0%nMKqj2jLJ%jlKJ1J0J0NnpqlmqkQRN%KJmlOR%rkMN%q
-24157D6mPLrj4nOROOLlj1mjrojJkMOJkMPKj4pkmnkOOJ2J0kpj2kJ1Q%nJMjm%jjRLjkprlJN
-24096B5OjqkmmjjN%LNOMKNlm%NKJMKn%Mkr%NJk%jkJ%LLkj0nkrqJK%MnlJ0N%mjNjrpJ0J1L
-24032B8kmKjorjPMmOJ8J1oqJjJon%NPOklmnj3j2LOONmkLJjKjKRJ0JlKJpnLJMNKkL%j4j7j
-23971A6RMMNLJLjLPMkj1j8j6kLJkKJjMJNPMQMjll%kKLjlJJkrj5pljkMMKLNNooKQMorolkK
-23907B%MJ0J6J4Jnkl%J5J1j0j7j2j1JPKoj3oKJLJkm%PRM%j%jnKPRRL%lnJMoqOJ4R%rq%Mq
-23849C3j0mMQPMpj2j3r%LJ0J3J1Okkmj1j0JQRJ1LopkjMnj1qJNMNLLkj%KKKjn%OJKQLnjL%
-23791D6LJ1MoopnnqpomMRjkLmMQ%n%ROjlmqpjMJjJJjnmmmJNNKQMm%JkJNPLmjNRJ0Nrj3lQ
-23726D8Nmr%J%RJ4J2KJJ1J2Lnqnllj0oLONMOjqjoj3kormKQJ1KJRLllJ%mnmn%NNMRPoj4j0
-23667E2oJOOjpqj0rQJ7J1J1Mnj2prjJ1RMJJorkk%lMROkrlKKKJ4J7R%MR%mqqlllkKJ2Rlkj
-23608I5lqrpm%jjMNJJljj0j0opkPNlojKJnpmjMmkMNMJ%qj2%MOLpJNRJ4Jrj0j1j3oRJ0MNj
-23548B8j0qJLNOQJ2J4jj4pPJ1Koj1kK%kp%JjmojL%kLRNKknJNnojnjJlmpKJ4J1lpn%K%LJ0
-23489C5NNJJLrqLKmjqj1rnKJ0%q%OLJ2J5%j1j2rMQoj0po%MNPJ4J2NJLOM%nj1qlj%j0qNJ7
-23433B8J7Romk%mmN%pLJ0Pj%JKrj4j2j4kJ0J0%kkPQ%qqk%kLMPJMJ1L%%Lk%nljKOLlrkNko
-23373C3jJL%ORPj3k0mJ2J0%KPPpj4nMOk%OPLLMnj4j0MOkkPPKonmmlj1qJKjjJ%RK2K0J0%n
-23316G4nr%PRJ2OMKJ7J8RMlm%RJ3NJQPMpj2nrn%mjM%npJOK%NJ4J2QJ3OjJklmOJ0j0k2j9j5
-23260A45j3j7j2nnok%olNPMln%JJLkj0j3qlMLJjkQJ0OJqj1pooLJ5J3J0Lljjj0q%ljJL%Jj
-23204F6pKmjL%jjOPRJ5kj0KLmmj2ojjOOOJ%MLLmpkoj5oljPKnjjlMPKlqj0lRMoojJqj1jJ2
-23143B5J2OkmMLkLOKoj6qmJPRKlOJ0NMNL%oKOnj5pQJ0Koj2qlNJ2J1Qlj7rjmKLJmpljKMkj4
-23084A7rLJ0RkjKmlLOL%mlplJ0QMJNQOJkkook%NJ%OLpkQQPlrj4mKNM%lnj0nMPRPNJj3j2p
-23022C0NLqjNjn%K%jpKKqqn%QJ0J1kpnojJ2K0J0llmrkMNPjJOJ0Mjmj2j5pjQJ2MMJ2Jj3j2
-22966D6rkJm%JKPjplljRQJk%OlmJl%%lnkKPJ0QNJn%ROlkljoj0jLL%qmMMmkOMKoj1%j%NKM
-22901D8nrnPNJPNlqnjj%lMNjmJQNMJomKJ0OMJqqJJ0Nkrj2qoMPQR%%LKjJKKoojLJ1J2Onj0
-22839G3nljLMJpkQJ2LjMMljJlrnqlJ5J7Rlnpj4j8rkmkKkojLNRNK%lnjLLJ0PLqj4lKo%NJK
-22778E2ORJ0QMkKPQMjjK%orj0j2rJQNjk%jjmj2kJ4Qp%lj4pKOJ0PLOlj1j5ojNQJ2J4jnprJ
-22721F0Jl%JOjj0oKNNNOKkmop%LqpKKOQQKJ0RmlMJ2O%Ojmkj%Jmqnmj%LJnq%PPKjK%jPJ2P
-22657A14kj0j1ro%KLPNNPPjoMPOQJnKlmLJ4J6J2KonOMnrlLNKrj3lMMjLOJJ%KJj3k1j5lJk
-22599A03kMJ4RkJNKNllmj3oMMj0%J6PNJ0J2J3Nj2j6lkJQOKJ1Oj2pkjjLJ1MjKLMNONkqJRJ0
-22544B06J2%j1jJ0MlNJ0NlnLPOPJ1J2Kj3j2nOOOJ1Nk%QJ4P%J0J2ORPprJ0J6J0M%J5K8K3J0
-22495D52LjMJ4J9J4J4J1J0J7K5L1L4K8RnLK3L1K8K6K9L4L1L4M0L9K9L5M8M6N3O2P7P7P7Q4
-22458A585Q9R0R2R7J01J10J20J36J47J60J70J80J85J98K19K48K76L08L52M15M83N59O57P83
-22434G760R27J078J243J443J655J864K048K203K367K571K849L221L666M078M243L928L057
-22417E0201J803M65p33j648k221k493k527k413k234k014j771j515j260j034q81q44r27j089
-22399B6865j286j469j586j629j603j520j408j296j193j107j027r51q67p82p17o57n98n40
-22381F629m84m40l96l48k96k53k25j99j83j70j43j23j12r6p8o7n4m6k5j0kRJ4K6N3P3R5J18
-22353C267J37J73K11K54L02L59M44N41O37P54Q97J039J151J215J178R93O81L12m5l37n48
-22332A3615o75p39p61p42p06o54n90n25m59l83l05k23j44n6N0J50K54L54M34M53L86K42N3
-22309I029j41l12m31n07n40n31n10m94m61m30l96l58l30l08k82k64k45k17j94j79j61j34
-22287A604j15j04r1p9p2o0m8m0l7l7m4m2l5k9k3j9j4k3l1l3k8k1j5j3j8j4j1j2j1j6j8j4
-22255D37j7j0prj2rrmL%j0qqj3j6j6j3ol%l%LKonLOMnrj2j5oKNJ1RL%rj9k1j8pjM%rj3nK
-22203A61MLloJQjj2j1j0oLNNNMml%opnJMkqj3nNJ%MK%lkJOPL%lLNnk0j4KLpj1o%kro%J0Q
-22144G4PLqj0kKJ0Q%%OQRO%jnrqjjoj0nJRJ4J1JJOJj2k0j1JjjkmkLLklMPPPLnnlKmj3mLP
-22085F6MmrnOQj1k5j4KMORJrqoqlOJ1J2QJjlkMKjKNmj2pLOjkMJ%Jkj7qORQRMNJ0RJj4j4j2
-22027C1pKNJJj%lJJ2PnJOO%LNKnolJJjmrj0jMQMLJ2OpoqpJJ1Qpj7oKLOLlmJL%OO%nrnPPj
-21964D6mmpKJ0Onj4pLkj0KJ1%ojLmpoKNRJ1J0nrJQJj4j0jNNMJ3RpqjklKMLMOKlmlkkJkjQ
-21905D2PJpj2pKMJJQR%l%oj0%Q%kllMJ0Lqj2qjkJjOJ0LMJ0jj6j3%RJ1noJMkrnNJ5PjKnj0
-21848C0nqnLJj%j0pl%PJ4Oqp%Q%KPNKJkJoj2jOPPMmnkOPnpLnkQOLkLMNLjmmlJLmqqQJ1qj7
-21784A8j3jQLJLNLJLkroKJ2J0N%MKopJKJKMl%KkpkNMJ0J4NprpolmlLOJ2Mmm%Nkjjk%%Klp
-21722D1mKLLLLprnOJ3PnqnjmKMjNJKMJKnoKLonpqKOMJknjkKJ1MonlJMLJjmlKkj%%OONKkM
-21656D8O%jnomklnkpj2kMKJKL%j0j0JMLMJ1J6QJONrj6j4oOQqpjk%QPlJKJkLJ8J3%jkm%ll
-21597D2nqqlQPlkQM%lpkKlKJNK0J2LPMnqj0oKOJ0MLPJmoLJ1Mm%NMnPK1K3K3J1j0j6qMLLN
-21540A59J%mLMjjooJMOQJklJJlKqj4j1onLJ0Kn%KJpj4j6j9j6pPJ0jmpj1mJlqoJKjJMKMKm
-21482D0jOMop%NLJKPJ0J3J3jqlJKPJ4J2M%j1j2p%LJlJkkjj2q%mpj0mJ3J8J0J0J4R%j3j6l
-21430H2%j0nkKJnokRQmjlj7qJjLKlkLPPlpLJ1Mlj2nJJLkmKkj1oMLjknJKmJKk%OJ2J3Pnj2
-21370D6rnj%K%MJ3MJkq%lj1kJ4J7Kj2qOOMJl%JMMjqrrqnJMjJkj1mQJ5PpkO%rpjLMOJ0jqj1
-21310B6rmQNlj1j1m%LMONllMMNNQPmoompk%KKLO%nlPKqnLLJkjjoqKLnj0nMOJ0J0ORMpoKQ
-21247C4NKjjkprnkL%lJLQOnlN%njK%kPLklom%JmMJ3%j7pJ1J1OLmlonj%knLLKOOlmKOKpn%
-21183B4nj0rloJJ4J8LpoLQN%joqkl%%mlQJ0knKJ%NJ0M%n%Mkqj0qmlj0lMJ1J1kkLJKNPOLp
-21124B9j3JQKqkRjoLKkLJ0%j0j1p%KjLQRNKpoMkpKNjLMJqrpJJjPNjjLJ0J6J1ooOMKNnj1j1
-21064C6j1kmnKJ5J5MmmlnljKLKjLRLlkL%LJ2Mrj1moq%%mJRM%lnRJ1%j1j2rrmJ3J6JojRJ6
-21007E5LrokllLOKj4j1KJ1PppJ3J5Lj2j0mjJKLKjKRQLmj0qjkmOJ0Kpj1pnjJ0LlJlrpJNQN
-20950B9QKj4j5oQJ4Jj2JJ4PknkJPJ5Mj1j1mjnJJ%OOmj0nKRJo%QJ0OKpj3ojnkOQJ1Jrm%%J0
-20894C9J2nj4nPR%jJj%PKOKqrjMLkprplQJ6J3JmKlnNJ4J3jpq%%j0j4MJ4P%lmmlNJ1J3J3J0
-20838A03MOlpMRRMkooNjKKkjkMNJrj1olpj2j1n%MKJ%ONNNlj2rl%krqkOJoopnrnjKPQLjoJ
-20775B6J0QNkm%nqJQJ1OQOnmOPJlmMRLoj5j1onmnLQNM%nqpnjOLpj1lQJ0NJMPPjj3j2mLNN
-20715C9jlj0j4ojRJ1RQ%rj1JOPLkKNkpkKJNOJmp%Jpqo%POjj1j7rjQJ3J4NkLPMLkqrjjnKJ
-20655B2l%OQJ0Q%kqmM%ppjMMkKJ1LkKPJ0Lj0nJMKrk0rKkmopJJ0Qlnpk%mOJ2PMJkolJLNKn
-20594B8n%JNOMMNppJlrj1oN%olJLNKL%MKJK%jkjqqKjRQlpjP%kmkLJjLPPN%qjJ3J1nj1l%j
-20530C1OLNPLkkpqkROoj0j1j8j5%J1J2J2J0PLJjnpjkJLKNJklj8j5JMnJLklJMOJLOjmpkMJ
-20472A4kMRLJKLmmLPOLmj0j1lNJ0%pkpmQOlj3qJJ1J1PJ1PLOjqnqrkKN%oroMOJ2J3Mlj2oN
-20414C5POKkj5j9m%JMplNjk%JjjKjkJKoj4nJ5K6J9LopMJ0MKmokk%ljOQJppmQJ9Orj5rLJp
-20355B9nKQJ0JjKNROmoj1pQPLLmklpj0oQQMjmPMjjLLjJK%LKlOJ0QMnnLJ3Mj0j2j2r%jojJ0
-20295E8Qok0j5MPMJJ%OJ1R%oornMMKkkknjjmJOPLLmj3j1KPLOJmnpLOolKMJkppNQ%qqojJK
-20232A4J4PmjNOJ1Qklkmnkkllqj0mJOMMoj3mPJ1PJJMjJPjnpmJKPJ3P%JLKNJJjlkjjnqkjj2
-20170C2qjPJokJ0J0JOJ2J%%JpmJ3J0mqmKPKnmLLOJ6J8Lj4j1jJjKNL%jjjmJPRO%knj1j2rr
-20113F3KJ2J4J5Mpoj0j5j1nk%MPJ6J5mj6j2LJ0QM%nrrn%RQKkomMMM%lrnJKN%LOkl%%OMQ%
-20056I3mpkoqMJ5J1opKMmkJ2QN%%RQNMJjjLNkpkQMmlkLJ0PjJJ2J0LNJ8K0J5OJMJ1Nlpr%J3
-19998B57J7K0J7J9J6MMJ4J8J5J0J5J9J3J6K9L4K8L0L2L1L3L7M4M7M6M3M4M5N7O8Q0R3J03
-19964A398J07J22J47J70J77J90K05K20K55K98L45L91M39M83N29N62N86O08O34O65P09P62
-19942A0002Q33R35J074J244J393J436J352J173R31O43L51J33J1j4N8K00M06O22P70P76O38
-19921B4967L96O6k84n94q35r81j037j041r99r31q55p90p46p31p48p70q01q26q34q25q04p77
-19899I220p48o95o40n92n35m91m54m06l59l28k98k75k53k29k15j98j81j63j35j15j15j13
-19877A682j04q8p7p5o7n4m9m8m7m2m3l9l1l1l5l3k4k0k5k9l2k3k1k1k3j1oj1k0k3j7k0j9
-19844D74j6j1j0j9j8j2j0prj1j2ljj2j4j7j1j3j4qj%mlmJjoj1pmqlnpPPKKoj0llmjM%npm
-19794A62JlnkPMnnop%M%kmomn%nj0jOjj1lJKNlrqmMNM%j7j6KJ2NNNJ1J4MJrj4rkjjJkmkQ
-19735H7J2Knmoj0qpkjoJJ5J8QNKnrj4j1oLJ1J2Lj3j3rmMPKJNJnp%NKjKNMOMQKrj3j0opoj5
-19679B5m0m5PK7J8J0NJ0MKLJLMjJpqMJ1PJmpjNQL%lJMRKpj3n%JMMmlJ2J2J2J2Kj0mlj1qo
-19625D4jJ1%j1nlnjjkjOQOPQNMOKpj5j5llj1j0ljOOMPMjoMJ4J5QnKNLjlprokljlj1j6rLJ2
-19567A9J0%jooLPQOMLLjqnmjNJoKjrrjNJ3J0Jom%jlJK%MRK%NQ%mnqMNjpj9j6%KQQJ2Qnpj
-19505C3%Klj0rLJ1OjPRKonmLjjLOJ0kmjLRMpj3j1lNMmnkOJ0MjqkPOkj2j2kRJ7Kj4j3qKJ2
-19449B9RLJlpnJnj3j0KRNNNJJmlJKMkoklqroJLLPJ3QPKKjj0qNNoj4pLJ0J5PKLNKnjMRJ0R
-19389G5jj2j1kjolRQJj0j2r%NKlokkNNpj3KJ5QNoj0nlLKqpLJ2J8J3%qlOOqj2onjJ1J4OlP
-19334E6Qpj3lLJmppMJ3PLMLpj4j5j2%JMJ2RkqrmKNQJ0oj5pMJ0P%nlQJ0jj0mnm%kp%J2J5J3
-19279E1KpqmRQlj0rjONKoj1j0j3kLNQQQPKkklklJMJmJjo%LQkj1njLM%mlJQNJnmJl%LlnJ0
-19217B5PKNkj2rKQKmJMJ0J2krrkjnmnooKJ1RMkkQJ4J2mj3lJ2J0Mnj3rNJ0lrjMRPLnj3j3j0
-19162B1KKoj0q%J0J0NMJj0j2jQPJ%MMMjKLlJlloqOQ%KKklOJ1KlrnkJLkk%LNJprjNJkKLnj6
-19100A1j7mJ0J3JnLONlnjlKRJ4NKKjmoj1pMQJlLJ2QJplorLLj%KOO%mKORMJnmp%QNKLjppm
-19038D5jKNJ8J5QJ1QKkJOOmLRjmKJ1OomqnJOJqjlj0qjLqoJLnmklKQQ%j4j7qkJQjlNNknjq
-18977E5j0KJ0OPLlproppnoLjpKJ3J9J1K%pj2j4j5j0JPRJ0ONOOkj3mMJjnojJlmJQNJnplK%
-18920B6%nJLOQLrrlMPNjpJK%kmNJ1QOqj4r%RJ4Q%mqpm%nj1mOklk%QPJJlmkLMKjLJJNKMOL
-18856E3nj2qMMKlrjNPLjlj4rjMJ2Ljkrj2mMLLKJ2J3PLj0r%jpo%KK%qj0%QOOJ4Qnj0KQJlM
-18798D2J2J5J1j2j9j5jLn%NJjj2rKRLLNKjmqpL%j1qJJ5J8Qjkj3j9pOJ7K0QkopprJPL%kLM
-18744C9KnmLkpqqLKmQJ1jloj2p%KRJ4MpnOJJNJ1JpoJNjkLJ%np%RNlj4qKONOMJJJL%LK%mo
-18681C8klkNONnj3nKMNmpljoqRJ8RLjkkj0lJkJJlLQORJ2Jj0rj1q%lnKONJJjN%poJJjkmOQ
-18619C3KLJJmoqjKLJK%oj0o%QJ4Ppj0mj%OKjNMMJmoonkOJ%MQJ0Koqqo%JJ0J2mr%J0NKnnm
-18558B8p%KLQorlJ%KKJMJ2Nmo%RJ1MkqrllqkKLOQNJooMNlK%pj0j0o%KolN%kmNJ3LqqkkLO
-18495A2RRKkJmkRJ1NmmLOKmqjLnj3pOOkoLNkJQoj4mnnONRMmokM%mPQjjLLMKLK%JPMjnpnj3
-18430B6j0NLoqjOOJmolNRlplkMJj0rl%NMJ5J9J0KklmjkjOQ%kmqprj5oMJ2QmjKMOKmkMJJP
-18369C6PMKjjMJmJJlnmonkqqJ0QkMJmkLL%KQJjLLPNkrrommNJ0NJj1j2LJ0QmrmLMmjPLmoj
-18306B7OLqj4j1%MLMMMNkKNlqrmLKL%OJ3J3J1LJKlj4j2kNKppkPjoJKmpnmKQJ5RNLklopKM
-18246C8%jLMnkMKLMknqj0mkmlNJ3J6Kjl%LJrj0qKJ1JmjKK%nlmlrj0jJNJ1OmpoJJ2J0KMKk
-18187C4OOnojqj0mNJ1PKMMkLQMjj0j1kjKJ1Kn%kjoj0jJk%JMNRJ2LJJpj1j1kLQRN%qpnj%K
-18128C3J%LPNlllqkRLmoj0pMJ4J6Kj0j2j3qKPLLJ2J1pj3nLN%MJ0LjOJonNQOjlpomKJnnkL
-18070C3OKllNLmokMNlmKMJkMQLlqrnmLLKQJpk%nnnLQJK%KJ1J3Nnj2rNJ1%j7j9j3%J0Nkmm
-18010HNOOOLjmj5j4jQJ5LpplkJJ3J6Nlj%JplQPQJ0jljprj1j1NJ0PNlPJ0mj4j1kKOOmMMop
-17953C3jKjjNQJkPJ0K%NJMPLKjmj4j1MJ0LJkllkklj1qJ2J4joQJ5Mj2j5kjoKNjlon%n%Jnq
-17895B4k%q%NMl%MJ0J1Mkmrj2mMMOOMKpooMJ6J0jmlpq%KOROKJlokLnmPQorl%JkLNJNKopo
-17832C4pjPJ6Opm%JklKKJjmjJJJJljn%MJ1RNMQOlj5j3lMNQJnjNPJlj1j8jOPPmK%lJkmoj4
-17771B9pj%JJPJ1QmojMOk%KNLlklkNR%pmLjjNPLkpprlKMJOJ0RKj5j2JJonlLJ7J3mj4j1JP
-17711D4RLJkmolJnJMJ%JPjnj%MMMKknpmLJ6J4N%Jpk1j8j4mJQQLOj%J1J3Mj1j4%QNJk%MJm
-17652E7jnjJ0PjJJkmjKl%RJ0RJloj1rkOQO%%JmKMJJ0J4JpmllKMKJkj1j2mMQJJLNJ1Olnqj0
-17592H3pm%QPJrl%mmPQPJL%oj3j1RRKLK%LLJpq%J1NmmlnnjQJ2LJo%J0J0JmllLNjmkjlm%R
-17530A06PlmOMlr%OJ1QLPKMMJjpj0oKJ2J5J6J1OkoJLJKOJ2J7PlJKKOJ0J8J9NnLJ0J2J0OJ
-17477C26MJ1J4J4QJ0J0PQOJ0J8K2J7ONOLlrp%lnnj0mQMmlJ%j1oNNPJ6J8J4J1J0J3J7J8J6
-17430E98K3K8K7K4K9L1L1L4L2M4O0P0P6P5P5Q4R1J02J22J45J59J80K01K20K48K93L41L95
-17402C838M62N41O32P39Q67J003J145J253J306J284J167R52O58L26%k68m55n62n90n58n01
-17381A3239m46l89l32k82k40j98j62j25q9n9l4j6KRMqk0k6m2o1o7p0p6p6n9l3KL7O7J05J43
-17350A0698J78K20K58L03L61M25M98N83O62P14P20O44M81K35r3m68q28j128j326j408j371
-17329A0358j257j118r70q34p20o08n06m20l45k91k58k31k02j89j79j63j50j38j23j06q9p9
-17307A382p3p4o6m8m7m8m2l4l4l3k2k2l1l2j8j1k3l1k0j7j4mjrj4ql%JKMPQnj0llj%Nko%
-17264F00Mnj4j2pqj2j3k0j6j4rnj6j4opj7qmj2j4j6j7rpoj0j2j2j5j7j3ppj0j1popkNJrl
-17219A74Jpj4nRJ4PNOjj0p%ljmqrokmml%LkJNKm%MKJjjJLqk0j3JKJKolnrJMOJ3RKklJLkr
-17158A07qpqKMLnMQnj0njNPljMopNKjmjkqpkORPJj2j1m%%mj%KjnKJk%J0J0RPJmrqmKJkKJ1
-17096G4J3MnkJmmJOLLM%j0j1qo%LkKPKMLJljQPJo%KoqmMOorjMNPMlmnrnLQJ0O%pj1oJMJ2
-17034G7J3PNLJpm%OQKqk0k0kRNjJQPLkrrjJ0J4J4OjjjLJ%kj0j0lmj5mJ8K2O%klplJjJj%K
-16977A02MloKPMLOQQJljJ3J7%j4j9j2lN%plQOOOJm%%mjnj2j2qmnkoj0nML%n%J1QKLknNMj
-16919H5kkkmJLJoplLJ1J1mj2j2JPPJ0Orj3nNMjKORQNPkllnkmJKopn%JnlmPLonlkOJ3OLO%
-16858I3nkjLJqorj3lNQPJJJkml%KNLonknJLOLJJ2J1kj4j0moqpkQP%%j%NJ2J4MlMqj5llqj0
-16798D3mQJ6J4LmnJMKORQKPJ4Nj0q%jj0plnKJ0PKJJLNlrmJONLJj%LKknnKmrmJPJ2J3J1Ok
-16739A41lloKMmm%lKORJ0LjLLjnnmnJMJnqrj2KPjl%PJ0L%kj5j4qjJ1J2J1QKklmLPOONL%k
-16680A59lNJ0RNJJ%NJ5J2NMNOOOOPJ0RNMPJ0J7J5MmoqlQJ4P%PJ3J0J3J0KPJ5J2J2J3KkQJ2
-16629D87PJ2J4joqpj2j7qMNLJ2jj8rJKKOOJ2RQJ1J9K4K0J4J7K6K9K4K5L0L1K9K8M0N3N7N7
-16586A037O2O0N9O3O7P4R3J12J23J41J57J76K00K24K58K96L28L70M35N22O24P22Q27R65J120
-16561I115J243J315J326J255J083Q20N01J68j38l80n32n95n95n65n13m44l77l23k77k24j67
-16540A1696j15o6l1oK0L8M5M1M0L7K2jk0k3k0k3k9j6NM3Q9J23J63K16K78L41M06M70N36N96
-16510A4855O31O18N31L58J01k27n74r12j177j326j376j325j211j080r41q03o73n54m68m01
-16490D046l45l04k65k31k03j81j65j54j39j27j09r3q9q5o9n7n9o1n5m7l5l6m2l5k0k1k7k7
-16462I65k0j5j9k0k7l0j9kLJqj2j1lMMnkKKPRQj%J1JnkRRkrj3j7r%rk2k1j6pLlj2j0kmjm
-16412F76nOJ2PKQJ1QJ%%%MJ6K1K1K4K4K1J3J8K4K4L3L9L9M2L5L0M1N8N8O1P7Q5Q6R6J14J28
-16373A958J33J43J64J86K12K39K76L20L70M24M88N61O53P70Q99J033J145J235J284J282J200
-16352A4975J036Q15N50K67Nk32m12n25n91o24o34o25n98n58n10m56m07l62l09k65k34k00
-16330A0106j66j27p9m4j4J7M7Q3J34J88K37K94L45L91M45M94N42N89O41O95P31P38P10O32
-16306A7629N10L24Q4k08n24q19j068j249j349j353j291j190j061r24p98o97n94n03m38l78
-16286D103l26k80k51k24j94j75j55j36j19j06j11j01q4p1n8n6o1n3m3m2m1l5k9k5j5j3j3
-16259A286j4j1rnolJ0RNNMLkLQRJqj3qnqqkkrj3j2j2j6j6k4k4j6j1pmnmKNMKPJ6K2J8J7J9
-16210A178K6K6K4L6M7N1N5N5N8O9P0P9R6J05J23J29J38J59J88K16K49K80L20L78M35M95N50
-16183E635O07O71P23P52P54P25O62N63M20K64R9m5j51k48l21l56l51l31l21l16l01k70k41
-16160H623k29k03j86j81j57j33j16r7q1o8o0m7l1k0pOL0M2M4M5L8L8M3L6K3Onj4l5m6m8n3
-16128G157n7m8l7k1j2qMK1K7L6M9O8P2P9R7J08J16J33J60J76J97K37K72L01L33L69M14M40
-16100A0683M43M18L63K72J40j3j69l25m78o01o84p23p25p10o82o36n85n33m78m30l91l58
-16078C798l17k81k45k20k05j78j50j39j27j10j04r8p9n8n1m8n1m6m2m1l5k7l3l4k7k0j4j3
-16050A005j5j4jMkLlo%OLNJ1J4J5J6J0mrqj2j1j4j9k1k3j7j2j8k5k5l0l6l0k3j9j7k2k2j7
-16010F17j5j1j7k2j5j3j6j7j0npj7j7j7k7k1j0pj2j2j%pj2j2qpqj4j0JJ1J2RKmj0j8j6pL
-15969B33J0Jj3j3nmrn%MMLlj0j1pk%Jj%LQPmj0nKMkljjKoj3JJpjN%okjQJ2QOKJjRK1J7OQ
-15912B41J5J1lrppqr%KkMPPPNQJ5J8K4J7%mpk3k7j4j3j8j8pMoj3j6rNOJqpNJ0O%LJ7K0J0
-15863B33RNpj2qk%nj4j7kK%NKLlmQJ7K8L2K5J0nolj1k0j7j8k2k0j6j3qnrjLnookkppol%%
-15812I0JOJ1Mj1j6mOlj2%J7J9Nnom%jpnMllMmj1mKnj2JJ2MljMJMJ3QnkkrrmkkkJMKMmjJo
-15754F0pnLJk%nkRJ7R%jNkj1roqmLOQJ1QJLPOQlj8j0%jJKjj%JLNLLQLmj1j7j1JJjjjp%Nj
-15694E1jJ%KMlkPNmoklJPRkr%NLKJorOJ0%kljjp%J3J1Jkl%kqnpoNJ0JkPNmMRPOJKkr%LKL
-15630I3j0j2%jj1rKL%KRLl%NQJ0lj1j2j0kKMj%Mmo%pj5kMJ%K%lJJ1J1PRJ3J3QkolKjj2j7
-15576F4jJ1Koj0mjLLj0rRNj1pQPMPNmm%KJ0Oj0qJNMkmmnjLlopj9j1J1OOJ1NjNMLMKmlJkp
-15518E3pqLJ9J1LmmKkjNQPlrroJoqOJ7Mrj2pRJ2Lmnmnm%NKmkJjpj2ojMJ0J2QNMMLmj9k9j6
-15460C%k%J0Lo%MNPJ8K1Mj6rJkp%J5J1lqoj3j2oMJ1J2O%nl%knQRJk%MNK%J1Nqlk%j0j1jM
-15404D2LKMJ1J4PKJmj1j0jQP%KLJqrnpromkmjNPJLKjLjQJ1%mqnjlqnjKKJ3J4%jlqn%PJ0M
-15344F4%oj1pkrmJ1J6Ooj1nkOQNQKlMLoj1OJ6J2JrqjPNnojJJLNPJ5J7Okqj2pQRKlnkopkJ
-15286H8krnJJJ%j2j3mJQPmNOok%NOJLMO%l%KlpllMPLklLJlkKNKJ%jLNLlj2j1kPJ0OjmJPJ
-15223I6omJnj2pJKPMnpprpnOK1K3J2%nonqj0j%klnprlJoqj0oJRJ1J3OKLloQLllmkkmqlMN
-15163C3JJKPQ%rj1j0JPjqoLJ0J5J2QJn%QKnoppjQJ2Pjj2j7j6nNL%on%Lm%O%lMNLJonLKQN
-15104C8%jnnNOkJLRLqj4kKLRLkKjmKKqj1MJ3Pmj1j0kONkMMlj6j7JJ1NLQOM%KQJ4Mjlj4pM
-15046D8JnjLJ1Nlj1j1jKPM%kmj%K%MNnlKMloj2j3p%MNNJRJ2kk%opnJQPlmookmrkJ1PjKJ0
-14986C3OJPQLJmonkKLQNjmjKJPOqmPNnpj1okPNklkLJ1J0%rpjknqqj%%%MMPPjjO%knj4rKO
-14922C1PPmj1qJjNJ3PKmlj%orlJJMLOLl%jplMMkoj0kNkkQMplJ1ROnj1kjlNNMMmqmNJ2OjJ
-14860D7jKRLj0rkkmlLP%mKL%LOjpqlLJ1J0PJ0Oj0j6k0j7kJ1J2MOLllJKMKklopRJ1Jpkqj0
-14804B8OJ2NkNPqj3mK%MlmnrJJ1LkkMK%PJ0MojOOJJj1k0j3lJ0RROnqkMlnl%KJjqj0jKjKR
-14745B6L%RNjj5j8oLL%JQJ2NmonlJLk%ROKoj0rkMlMRMNOmj1pJjmNRPJ%KlkKQMorl%NJ1On
-14683D4ojl%KLJ1J0kroJNJ1Jj0j1%KlK%qLJ5Kj2j2PK4J5lrrj3njjkkMPKlKRLmMJ5Jj3j3j0
-14629C4j1pRJ2%pJNJjKjqnMLjqj3oMPRQOMJPJ1Kmj2j4MQknm%JKj%%mklj0%J4Oj1j0KJ3J0
-14573D0jNKprlmlNRNnKJ0OJjmnJN%pj0nKjnKJ0J2QMJpj2lLrj8j1lnNJ0J2NkkLJnmNQMlqo
-14514A8JQJ3NmokNROloj1j5mNJ0Nnj1j4mOPJ0MmmnnkjKJ3J2LmnKJ1LplNKj0lQRPRjj7j9q
-14459A5qpPJ1OPQNmpjQOjj1qLPMokN%nJQMrkJ0Mrj1mkkPJ2jpMkoNJ4LrlnlQMOPKmnkKNNJ
-14397E8JkjkNOlj4j3jlpqrp%KLJ0J%J4P%JNJ1Jjnqj1pqj1JRJ1QL%mk%koJMMQJ8J3KKJklq
-14339F2lOPkj5j0mnpmomLO%%NOMNJ6J2jnj2k0j3LPQJ2J0Njqj3mQJroJKOPkonpkMJ2RoqlL
-14282C9LjmnjNN%nmONNLmoqMPjqoRJ8J6Kj1j5j3kpnjjklK%jLJ0J7J1mqoolmpoLJ0j%PMLJ
-14223C9orl%LLMJkkjOJ2Mon%LNmj3nLKNRknjNQmj3jJjMMjm%JjlJJmqj0jnpLROOMNMNlj1n
-14160B0QKOQJ0jojlookJKKMPOoj1mMMKlOJ2konj2nJ2J1lmkjMQKojJJmJKlKOLkpr%OPJ3J3
-14100G5QJ0J5J6kj3ojokj0j9j7j0mmOJ3NmpMKJPPjkoj2j0jMLLmolmkNQLkJPJ1KjjJJ%KJl
-14044E8rr%jllJMKlLJ2MqlNNPNLm%QJ5J1J5Jj1j4nKpj1l%MNrj2j0j0mOOKNMjmmm%KJPMno
-13986D4j0qMQkplkLLRRkmlqnLJ3Mj3kP%k%PRjr%J1Pqj7j1mmqjKRJ3J2R%njNOkpj1pkprkN
-13927A5LlnlQJ2OLPQJ2J0Kl%JmproMLj0j2qlJ2QJoppj0%%JLPJ5J1PJ2KppjLnpmlnnNJ2J0
-13871E6pj2omMMK%jjlJkpj1jJ3J3Jj1mRLnnJPQJ1kj0nQJ4NKJjNJ1jj0k%kjKjKmpj%mrmPN
-13813E1lmoqmjMOJmmKPOLOjJMJnj0j4rmKPOjllNLNJ2RkmMOJkoj1pNNl%KLKlnkjjk%OJ5J1
-13751F8j2j4nMJ0Ll%olJKkoj2j3lNJ0J0LKONRM%nj0mKJOmj4KK0J8Nkmj1mJKKkmoomJRM%N
-13695F1MONjNJoKMjj0j3j6pJ1Kj0j1qKRPJ0RKrj0nkMLnrJORNknj0p%JMQQ%jMomLL%pqjPJ0
-13636D2N%nookNJkjjkkOQlj2lRJqJMpqjj%MJ0J5Q%qojJPRKJ%Jpj1rqLQROjkMKjnljJjPJ1
-13573E7J3RJpj2j9j4OJ3Lmmj0nKMLkqrklLRMjnjQNL%lmKMnkNJjOPMnmLJ%JKKNLJKorqmLK
-13511D0QQKljPRNnpmjjmooj2j1kLJnrmRJ6NnJNKMkrqpjNJmnp%ONPLomKJ1J1NNJKOLlmmkM
-13448E0Okj7j6nOLJ0J0Plj5j1mKNPLn%J0J4NlnjNkqjMOJ0Q%rrnMKlJ%lkkJLNoj4j2%LPML
-13391D1L%OKnKjmkKQJ0J0NMjj0j1j3k1j4JLjlJORM%KKlnmNJ5Qj0j1oKON%kJLPKmJLnlLpr
-13333B7NJ1JKQ%rqq%Jk%oplljKMMKLLLKJkmJLonjOPMMMJOPLlj3pQMj2j0OPJjJLJojPOjlJ
-13269D8%mjmn%%k%JjLMKKmNJ4QOJ1%j4j6j9j3JNjmlMOJ1J1NN%rj8j0N%jMMJJJnmQJ7Nkj0
-13213D8pPOMMKqnpjNJ0J0RJ1J4J8K3K9K9J7Oj2l7l4k4k2j7j4j5pMPKQJ0Jj0j1j2j0lRRQJ1
-13167F5Ppqqnjpom%J3J1MkKJ4J8J0QJ1J1QJ5L6N6O3P8R2Q8O6K9j3n6q4q3p0o7n9m8l7k2j3
-13125A05nL%qopqkLoj6j1KNooojQN%rjMNNKRJ5J6J2NMRJ5J6K4N1O5P0Q5R3Q9O5K5k3p7j00
-13077E17r3p9o6n5m1k3j4j4j3llnrj7q%KlrqrjkLJ1NpnKOQ%MNj1j3%RPLMjnjJ1J5K6L8M1
-13028A99M1K7Qqj8l0m1l7k5j6kQjk0k2j3oLPQPlj2j3j7j7mOJ5J0orLJ1RKqpj0nKMjLONPJ1
-12980E1J0MnoLMN%lmqjO%kpnqj3o%MklMPOJ1J5Mj0nKkrj4oJ2J1Q%kmj3rjJJ1J4PMkoj1nL
-12924C5kqkJ2J5J3Kj1j0JJJPOjj2j2%RJ1OllMLoqKLjjJK%KjqrklNJ6J4MjjjjKjJKklnj2n
-12867D5PPPJnjLpj3kLKKJQKoqJJ%J1J4J2KJN%pj0j0oo%LNnpQQK%%%ojOPJklKMNJlj3j5j2
-12808C9pLRJ5J3K%Lkj0mlpJJ3J5OLNLqj4j1nLJnlLJ0Lln%R%rnmlRQoj1nJLM%Lkj2onomOJ3
-12750D1RJ0KmnookPMLLONnj4j7mPQJ1MpmOJjMQOlnnqLLjpnOKMNOQNlnj%llLLkkNOKn%%mj1
-12686E8j1rjMlnomMRJ2J3J0PKoonJOqj0NJ3Nj1j4jKoj3mMKJ0J2loMJ1Nj0rM%mpnJRJ1Jnk
-12632E1LJ0PoqlJ%jmqj1jM%%k%PNLJLJ%M%mmnqrqkKQJ1OMjrnQJ5LmNLjMjon%JkjP%mkjJm
-12568D8qrmML%mNJj2qKNLkJkkmqLRJ3J1lj1OJ0koqkOJ2J5RjmqoJKPJ0Q%j0oj1rmlNJ5Qoq
-12511E1momPLlJPQJl%KjmnolQJo%LJopmnkJ%jjLJ1J2OKNP%nm%NQNlj4j2lljjoj0j0mRM%K
-12449B6%NRKLjnJRJ0JKPL%%K%plKKlopmljkrJQJLJ2J2kj2o%KLjlj0j3kLLOJ0JojKLNNJNM
-12388F7LMjpj4r%OPLlJmr%RJMJ0QJlmlOJ2Lj1j6j6q%jKRK%%NPJ0J2Nlro%J%%PJj2j0JOjn
-12330E8%OQlnkPQPjnorrn%J%%jPMl%LkqkJ3J4kjRNmqkMKNLnpj%MOQMkJm%RJ2Jrj3pnn%PR
-12266H9nj5j3p%NKnqQJ5PKJJLKLNMjkokJLMLKJQQJjnj5%J1J3PkqpjOOM%nkLJmJNOlj0mJL
-12205A14krmMM%jNJ0RNLOJnj0jQOJ2NMPKmlMRKmomoKJ0PMKLPOjkomRJ1QPJ2PPPJ1K0K4K4
-12148C36RjPQJ4J9K3K8K9L5L6L4L7M1L8L0L6M0M4N5N6N2N6O4O8P1O8N3N1N3M5L6L4K3J0m
-12112A634j6k4k4k9l7l8l9m8n7o1n4m7n0n0l9k9k3k4l4l5k7j9j1npoj4j6rplMJ2Pmonoj4
-12073G40p%jrj0kjJJ0K1J8QPOKjJLJ1J7J8K3K2J6K1L2L4K6L1L3K8K8L3L8M5M4N1P1Q0P7Q3
-12032A648R5R1R5J02R7R7J00R2R5R4R5J11J23J31J49J75K00K39K76L05L45L96M51N01N55
-12007F658N97O18O29O15N76M99L86K57J15l3j70k94l86m43m75m86m85m66m26l83l41k98k63
-11984F001k35k01j73j43j14r4o9n0m1l4k0j7j4j0qMLKjqqoOK5L8N4O9Q8J15J44J72K01K35
-11951E911K67K94L38L93M44M96N44N78N97N91N63N05M02K70J21m0k00l47m72n64o18o47o56
-11928H770o37n88n35m93m47m02l58l22k93k58k35k24k08j95j87j84j65j53j59j57j35j23
-11906B312j22j16r4q9r3q4p1n3m6n4n4n2m4l7l8l1l2k0oj2j3j5k0j7j5k0k0rNPKqj3j0j2
-11871A006rj0olj0j5j3JQPKOPLrj7lPRMORRJ9L1K7K4L2L8L1L2M5M7M7O5P9Q8R9J08J05J01
-11830B007J01J09J09J04R3Q3P0M8K6Lj7l0m1o1q1q6r7j03r6j01j10j18j11j02j07r6q4q7
-11802A225q5p3o8o1n3m8m2l3l2m0m2l3k2j6j8k5k2j9k4k4k3k3j4qoj1j7qjpj1rlJ2J4J2J
-11765C43j2j2pknj7j7plL%nl%JqroKNjqj2pqqoj4j4pLNolllL%jjnmLQOMoj1mmmj0oMQLKM
-11707A38%plONnqjrnjjjLOjprqjRNmqo%NkkNJK%olMPLJK%JLQONKmrrllpmlmjN%jLRJ1POR
-11641A31mj0kKNQJ0%j1j3ppnPMKPPlojnopjlpLJ1OMjj0nLmmkLJ0O%nrk1j5o%NJ2RLMOjnj
-11584H1PNqmMJNOlokMJpkOOMNMkMMJOMklkopklkMLRJ1ROOOOkj0j0JLKlpLNKjmnjLLl%J2N
-11520A50noroLK%rj4oomNJ0MkokLj%Kjrj1pOJ5LmJMNMJjmolJj0j7pOJ2J0J1NjnjQKmo%MM
-11462A08qj4JRN%jJjlkKQPlp%kpmKOKN%ojPLJQPRLj0j0%LjLK%K%%mj2jL%%%KLKJKlj0nJj
-11400A02kKJ0LmJJjPNkj2k0k1j2nOJ2QlnKQJ1J4QJjJOJ9K4Qj3j6oNJpm%kloj2j3qjJMPqj3
-11347G7oonKkmNNJPNnlJPJ2J4Mrr%KK%roLLMLKJmkLQKrj4j1qjLJl%PQ%JkjPPlnNRKPJ7Op
-11284A19oLQOMMjonMNJmj3j8j1%%mKPNNMQJ0KjjKjnponJKLjjJ0J1Krqk%oj0%OOPK%OP%j0
-11225A21pLQMjmmQJ0Njjkoj0%O%nlOOJ1J5J4OJjnpomnnkNQL%kNOnpnmLMQKrjLJLnj4oROM
-11164A57PMLJjorrknkJ0J4J3OLRNkKMOMjNJ8J4lj4j8j0mlljJJ0Pknk%pj0onkklml%KJJ%K
-11107A65MKNN%jNPM%OJ0MPNjmpOJ4Kj3jRQjm%Loqm%Jkj1j6j2%omJ0J4OjMLokmlJQPoj0%k
-11049A90j%mqlJNN%MJ1PklKPMNQL%%jkqqJjn%QQlkPOmnooKMJkqjOQPPO%jKkmkjQJ6J4NKJ
-10985B78PJ1J5J3NomNMJ0J0RMNOJ4K0J1KkkMRK4L8L7K6J5J8K5L3L9L4L0L3L4L2L7M5N3N7
-10944A038N8O8P9P9P4P2P6P6P7Q3P9P6Q7R2Q6Q7J00J09R8Q4P5O6N2L7J7rk5l5m7o5r3j08
-10912B543j05j05r8q3p5q4q1o1m7l4k0j6j6j8k1k2j7nmolmomooKJ7J4kj6k5j0J0J6J9J1j2
-10874A620j5PK6L2L0K5L4M1M8M7M0L7M7N4N5N9O9P6P2O7P0R2J10J23J30J39J70J93K06K27
-10844C931K56K87L17L40L69M13M60M96N20N44N64N77N68N44N19M85M55M38M21L96L63L31
-10822A3594L01K72K38J96J54J08M6j2n8r0j44k11k65l10l56l96m16m21m07l86l64l32k96
-10799A0445k63k22j65j08o0j7K0N6Q7J08J20J17J01Q9P0L6rn0n9m1l7m8m3j1K1N9J02J39
-10771A0437J72K06K43K88L37L76M02M28M65M96N19N27N30N31N17M84M41L91L25K43J58O9
-10749A8585l4j35k37l33m18m79n06n13n06m83m48m09l53k92k38j90j48j16r0p0n2n9q7j16
-10725A2273j59k13k63l18l69m06m34m33m20m13m02l72l37k99k58k19j81j54j27j07j00r3
-10703F196r2q8r6r9r6r5p8m7j8K3O8J08J69K32K83L33L70L92M39N31O88R17J159J317J290
-10678A3806J043O76L60K04K27L68M95M18Kn85j121j577j882j891j646j308r87p32n44m09
-10658D917l05k22j61j17q7p2o3n5n1n2m4m2n3o2o8p7q3q3q4q9r2r2j00j00r8j00r5q4q3p7
-10628B126p1o8n9n1m9n2m5k4j5j8j5qj4k1j6j2rj6j2kooMJ6K5K7K2J7K0J4RJ3RJnj6l0l8
-10590A625n1o6o9n7m8n3n3m6m2m1l1j9j9k1j7j1pj2j2ooonjKJNJMJ3J6J3J4K7M0M2M1M5N2
-10551A242N4N4N4O4P4P3Q0R3Q8Q6Q6Q0P3N5L6K3J5Lj9m6n7n2m5n2n8n7n6m8l1k6l7l3k6j6
-10517A674lLKPJ0J3J1J1J0RJ3K3L2L2K6K0J8L2M0L2L0M2M3M5N4O0O1N5N7N5N5N5M3L2L5L9
-10481B776L4L8M8O3O4O4Q3R8J17J42J49J70K01K29K51K68K89L05L15L29L53L57L55L48L36
-10456G782L34L25L11L03K96K75K39K14J86J50J02N3Rl8q3j07j21j31j29j12q5n4jN3Q1J11
-10430I963J56K02K28K29K17K15K17K10K10K12K17K27K35K44K50K60K75K80K79K75K60K41
-10408A5102K25K05J86J71J62J56J51J47J33J30J38J33J12Q3M9K7Ll7p5j12j56j79j92k08
-10384A6354k15k09j87j56j26r5o9m8l6k9k2j7roj9l8n2p7j08j44j74k02k31k50k53k51k57
-10357A3074k58k48k39k35k31k24k10j97j94j88j81j76j77j73j66j58j60j70j66j55j42j30
-10335H896j20j02q9p2m5k2ork1l9o9j01j33j68j99k29k68k95l06l07l01k94k97k87k70k58
-10309D589k47k28k15k03k01j89j66j42j21j11j10j10r8q6q3p7o4n2m9n0m7m6m3l2k3k4k3
-10282A749j7j3j4j6j8k4j7j6j9j4j7k1k8l1k2k5k9k5k2k5l2l6k6omj7l0k3qnoj7j9q%LMM
-10244A110MMNJkK%lnnkjqj6k8l1k9k7l0l3l4l5l4l6l1k5k4j8j4j8k3l1k9k2j9j7j7j7j7j4
-10204D31mMMjmqj4j4j3j1lrj3j0kLO%j2j3qjKpr%MNL%oj2nJjjmjLkrj1MJ8J3OK%%LjmLPJ5
-10149C24J5OJQPJ5J9J7J7K2L6M5N5P4J02J35J75K53L50M32M36K98M0k21l74l94l31k46j82
-10120A134j40j12r5q8o9n6n0m8m2l8l4j9j4j7j0%Jmmmmqmqj1lQJ4J7RkNJ2J7J8J5K1L4M0
-10081D61N5P5J06J56K12K82L69M20L95K33l3k59l58l53k92k24j69j38j20j05q4o8n9n8m6
-10056C98l0j3j4k3j8j0qoMMmmljMKonjnlJN%j3qPPlj6j0ompJRNPJ1J1%poqqmmrj1jlpOQj
-10001B00Jrj8r%OPNMM%%MNMKkjJjmrloj3j4j0pmkPOPOmrlLOQJKMPRKmnKK%kKJ5J3Knj2j2
-9942A79oknnLnm%prnKONL%KJ4J3KLmj3qJM%KRPkonpn%ppJKJnmkRJ7NrmMQO%mj0njj%oj3j1
-9880A21nQKrpNLKmmMJ6K4J0qj5j2nmLJ5J6Pjrj8j2jKJJ1Qoj2lmo%jlMMmnjkmmjOJ3J1J1J0
-9826A47pj6j1m%NRjjNQJ6J1jjkK%JOJoj0om%MRQNKmkllKnj1qpojL%lrjLJNkmOJ6OjJKOMK
-9765A56knloj0pj1onLJ1J1PKMJ2J5Mrj1j5pKJ0RJ1PKkkJpj0lKKP%pj3j3JQjj4rKjJPJ0J2
-9713A40J3P%ooloj1nMKKJ4J4JJKKk%J1J5Nl%KJKMLKJMLOJ2Nj2j6rpMQOrj5mRRNKjlj2j2N
-9657A84Olpj2nJPOlKLlnropmjNNKLjokRPkrrmOPMkppKOOPNKkMQlpnqqkkrpKOJ4J2JkPRqj
-9592A70J4J2mj4rlJKJjnj0j1lLJ%K%LMLmlLMMOjrj7j6qjmlkjMOLNOjppmnjPJ0Ll%Kkj0%Q
-9533A18O%nmnoMKjMkrj0o%JKKmmJ1MJMLJjKllkmrokkJLjKLJKMNonnj1ojjmQJ0mj3pm%J0j
-9471E7nopmLRRJ2Moj1KJ6J6NjkomplMRMkkJKjkmokMKKJkkroLQLMRLMlj3mjJmj0j0pMNljO
-9409E6JNOLQJ3QKprpom%Kj%LJlk%MjkmnpkJ0NnjMJkLjoojokKNPJmj2oKPjOJ4jj4JJ5Qmlj
-9346F7LKKJKlj2oLOjj3oKRJ2LlmkMNJ1J4Oj%krj1qoJjjQQpj2rJjpnNKjJmkJLRP%MOll%KM
-9284G1k%JKLpj3jJr%PkolMKLPljJ0OlrqjlMJ2Jqj1j2jOJolLMOJ1O%nJJ1Omj0mjkKJ0J0%r
-9225F4oOKljMjqj1p%LMQMlLJ1J1Jj0j0mJLLKkrkMMOOO%mNQJMjj1j1j0plKlmol%jJJ1J8Nn
-9166F5rj4nLQPNjjmmJJJL%ojLNKKKOJ2J0JmJJpj1rLLKLlomJll%j1j7mJ0J2QQj1j6MJ7Kj2
-9109D6KNkpp%jq%RJ0P%jORPQJjKMj0j3k%MklLjmNNkpj3j2%%LRJ1NJKkmj%lomNP%k%j%Jlm
-9046E1jJNLKj%Kljk%no%KnJJ0RKpoJQOJ0J6LonLLLKj3k1j1QLnmJPJ3Prj3nl%lqMJ0J1Oor
-8987E5pJMQPlnL%mokJ1J2knlnPQmj1qojJnrjOQM%lkjJLQJ0Lj0oooNO%nj4rMJ2J1OMjjOmj4
-8926D5KJ2%rmO%kkKMLnj4j2kj%NJLRJ2J1JMjj0j3nLKMlm%knKOJonjjkklMNMJ2Oj%J%joJJ2
-8865F1kj5j2j1lJ2J8RKj%NOJnolqqlnnMQOLlkKklrjRONJ1KljJ%lNMqlQNmlJPLkpqj2j4KJ1
-8804D2J1%%NLKqqmnrmOMkopjNOQJ1RlqpnOJ4Pknpj1j2j0pPJ9J4PLoj0KJ4Pll%qqOJ3J1J0
-8748H3lj1JJ2QLlLOJkknlLjlk%NL%%LJ4J2jJL%kJlr%QPOkjJ%PJ5J7PKN%plLJoj0llqj2oK
-8687A32KmLMqj3j2j0MJ4J3lj3jOJ1jj3plnknkMLnljQRMlrj1j3ronLJpqkljPPNJLQOMkrkl
-8629E8jPQjl%qpLJ0Jpj0j2KOmmkqkO%j0j3lPLnLJ5J9J5J5PnqnnlmmlKMJ1J5%j5j1JONpqp
-8573D4%J1MlKNKlkjjOLmo%LjLknJKKNKLjj1j5j2jRRPMpp%KKJjl%L%mqo%MQjomJNMKll%LK
-8508D3ML%LPJkLJ1Pjpj2j1JKjKQMqnJklpjR%j2oPJ4J1MKjqqjPJ1LlJOJ1Q%kjnpj1j0JNnp
-8449E3mqLNQJ3N%mn%JLMlpjMPJj3qj%jlokPJ2RRNKlnJlo%%NJ7J3pj0opomkjomnkQJ0NO%j
-8387G2RQ%nplRJ3Nj0j0j2oNOKJ0J2MmoLJ4QOKlJJ2J2J1RLMJ3K6K5K4K3J3J5K4K2J7J4J2R
-8340D11JmjMLMJ3J4Rmj6j2qj2qjmj1j7k0j8j6j3j4k3k2k2j5romK%lnmprrj1j0j1j0%Krj3
-8293H2nKLljkMOnnLMkk%kjK%KLKlmMMOLnnkJmj4j4%KnNPKN%j1j4pMJ3J1J0KnLONPjoj5j0
-8233F0llL%PJ0OPOjJJ3%j0mJQR%jpj0roqpjkKJ4RqqJJ6K3J1oj0ojJ%LPKkknnpj3qJJ2J1l
-8176H8j1lJ1J0krJRMolOJ0Mlj0kNkPJ1Jj0j0njppjMjoonpnljNNOMJJMKnmlkMNQNMjlPJ2j
-8116I9kRQOOORLlnj1o%MmoKJ2RjljKJ2J8K0J3%qmjL%LOLOJ7J6J1RJ0J2J0QRQQJ2J1PJ8J7
-8063C87J4J6PLJ2K5J9RPJ5L0L0K4K9M0M7N9O4O5N8N5O8Q9J15J34J59J75J89K29K62K87L19
-8031C041L56L82M16M53M79M96N07M98M72M54M37M13L90L65L58L59L70L84L97M19M26M27M27
-8008A2726M12L87L64L28K95K75K63K63K85L12L27L33L38L33K99K49K08J78J67J97K52L00
-7986A9091L50L77L40K29N5j58l51m80n20m99m48l88l39l11l11l28l41l55l79l91l96l99l91
-7963A3657l80l73l62l50l43l33l41l73m02m12m13m07l86l60l46l46l52l46l36l32l38l31
-7941E695l23l28l28l21l12k93k73k74k72k44k20k05j89j68j47j35j23j06q8p1p0o1m6m3m7
-7916A008n0m6n3m6k9k4k0j8k4k7k3j6k0j5pj6j6j0qmrooj2oj1oLJK%lnjNQQOJonpj1mPJj5
-7869D65j7qlKQJ2Krmmj0j1pkM%j4k4j4lNJlmmkJnlLkj1oNK%LllNKj1j2jNNPPM%mnLOJ1J0
-7813C69OjknnLNpj0nJOJ2J6J2MLJ2LnkKjKjnLOJNJ0J3J3J0LKOJ0PJ5J8RjRJ3J0J2J6J4J1
-7763F22J2J1MMQJ5J7J4J6J7K0K5K2J2LKJ2J9K2K9K3K5K6K3L2L4J9J0K2K8L8L9L7M3M7M4N1
-7726A447N1M3N0N7O3O1N6N1N2O1P4Q5Q3R0R8J02J14J29J46J52J52J59J74J84K00K27K50K57
-7698D668K64K81L04L25L50L85M16M47M85N36N96O61P31Q11Q96R96J113J260J439J649J896
-7677B0509K180K482K812L181L568L964M368M719M852M600L938L043K175J487J010P67P42
-7660G0397Q97J152J461J755J865J605Q68k11j326k263k973l458l713l790l758l629l443l256
-7642D8180l092k964k859k764k662k539k398k246k096j955j813j670j538j394j239j102r80
-7625A2869q63p60o83o16n44m85m50m23m00l75l35l06k93k78k61k43k28k15k00j84j69j64
-7603D394j55j38j26j19j18j26j29j14r6q9r3r9q8p5p2p4p9p7p3p6o9o2o3o0n9n9n1n3n7n0
-7573A795m0m3n3n1l7k9l1l3l1l2l2k8k6k3k8l8k4ppj7k9l0k4j5j1k1k3j8k8l8k5rpj0j7k2
-7537H58j8j6j7j2j2qmpj0orj9j6j0kjmkj1k5k9k4j5kNmj6rlkomjLkmmjkmj2j7qmnk0j8mM
-7488D41JLKpnPNN%j2rlloj3qKJjOMljjnm%KMJLLM%pj2j2l%kkpj4j1pjkj5j3kproj0rj2nM
-7430B49lj0kOJ1QKNLnlmon%lonrmPR%j1j6qRPPPKkqqrojmlQJ2moK%mPJ2JLKmKOlj7j4jlm
-7370A86lmnLJ4PolMNNoj6p%LOMNNLLKqj0lnonqkJ0J3jo%JlmjMnr%kljlK%j5j3jPJ7Mj2j1
-7312A26KJ0OLJjLJkklKJnpKJ3J1RPj%M%MOloNRNkj2j7rLJJRJ6J9J6J0Lpj7j0LJ0Ojj0j4m
-7258A94KMJ2J0QONJ2J7Jj3pLkprj2j4nlkLLPQLoj0rj1lJ2J1jrqj3oOMlJMnrk%KRJ4Rpk2j8
-7204A54nmJjlkKQJpj1j3pRK0Qjkj6k2j1NJ3OjlMK%LNKqojQJ2OnnLkopoj1lOJpokJJMKMMl
-7145A08olJmKKkj%%jLPNMK%Jjj5j4MPKPkj5j4mNPORJ3Plk%MLklljML%j1lRJj0ljmkMLjj2
-7085I0j7jJ0QRJ2J3Kj3j4j1j1jQJnlNJ0JMJ6OmrrqjOPMmronnPP%mnLQkq%J0J3N%jJOPjqr
-7028A05j4j0LJ4QLLMR%llmo%PjpolMJ2J0RjmlJMLOJ0J7RmjLJ6K3J8J2J2NJ0K2K9K0K0K6J3
-6978D00KOJ6J7J2RRkppjPRKjqj9j8j0j2k2k8k2k3k1j4j2j7j6qljpj0npoKMONnj2ljnj1j3
-6930A49qkmmmLPkj4qmmJMRLMOJ%npo%Kkorkkjnm%MPNMKj2j0rmJ0Rj0j8pRJ8J2LnjMMJLM%
-6870A09j0j0omLKmqJJ0O%nn%mLN%JQKnj1j0ljLQQKJloj0lJ0J3J2NKJNjj6j9njj3j3JK%PQ
-6815F2J8J0opmjkKPMkllpnkMNLPOMJ1Lj0j7j5oLJ2J1JoojKNPOjJLkJ%kMMJOQR%pnpqj0j2
-6756G3lPPROnpqrjJ0QQJ1Lmnnljkl%l%J0J0KKnj0j1rjONmj2k%qKN%KkkNNQQpj2QPpJJ4RK
-6696A02JpmknjjNmnkqqrkPLJOOJ0J4PjorkLjj3j4kmm%OQ%%loj1oMMJRJ8RprlkLPorkllNP
-6634F2%%KLJjlmlKOPM%nj1pnOJ1Lj0j5oNOLLKkMOQJ0J1Kpj3k1qJ4K0J2MkMjplqj0pnmjLQ
-6577F3NjpnkjjjLQOk%J3J3jj3j4q%OPLLKnqkNmJNPQrj4JLk%KMOKM%qmKj0oJJ%LOLknpjOL
-6514F2MKNN%polMO%lnmmlRJ2OKqj0lOQJnJK%JN%KNPjmljmpLJ2J1QJrrpqj1kJ0Ol%Kmj%pk
-6451F4J0QRkj0qrrj0kLNQMlnoplKmqJMMKpjQPNKMllMoj5j4kQOKRJ6OnkJON%pj5kJ9J8J0J2
-6392A04J0OoJJ3J4jj5pKmj5j8j6rmjNRLkNOPLKJonqqjk%rj3NJ5KrKJ0lj2j2j4qj%j%KKRR
-6337C7OQLK%PJ2KlpLJ2Mnk%j1j2mOJ0NJ%lrqkmoJjlm%ljJOQK%LRLllLJLloL%lkJ0J5Lrm%
-6275F8jNJnMjlK%JLKlpnpqjLljJJLjmlkkLJlmmJPJ4Kj5rPJ1JokQJ1PJ%mpkJ3J1LKl%noMk
-6212G2j2nJklkJKLNL%qJPPOMO%nrplklroK%lkM%PJ4J2Jjknrj2rMPLjJQRNKrj1jkllm%J1R
-6149F4lj3j5MJ6J3J2%j8k3j5kJ0J8J0mllkLMROK%JKrrJKkm%%llOKJ%%lj0oKNMKn%L%NJ0n
-6093E7nRMJ%QJ1J1jqj3j2pqnm%K%jlKNJ1MprnLOJ5J3jpmpmnpjmnjnmOJ1OJKlrkJ3Mj2oJJ
-6034C2RJ4QJnljLLMMNNjnKjmjkkmlOQ%oom%Jmmnj2kLJLMPMKPPLlj0q%LMjpqnKRRkJJ2Jj%
-5969F7nrojokjK%KJ0KpJ%LQJmnlJKKjlplRJ1PMLko%%LRjqq%lormlkOMMOMlmqj1j0JJ1RkJ
-5905D0J5J2J%J1J0%oKMmrrkLkNJ7J0Jj0p%KKmpjn%JJj6k0kLJJ1J1%%LMnj1kJjplJRQnoln
-5848C7KNJ%NKOQKKKJj%KOLpj0lMnoLOLjonmpj1jJ0LooRJ5PMkj4j6pNMKNPNJmmMJkprmlJj
-5785C1qLJ6J2jJMJkmkmlnnkjOJ7Rjrj1j2rq%J3J4J1J3L%nk%kOPLJnj2j2rqKRRQRQKj4j1J
-5729E2PJ1kj4lLQKopMQjoLKj3kQLJjmnMQN%LOKJj2j7rmpqjJ3J4RnqqplJLOOOMJMjooopKJ0
-5667D1PLLPMKJJkK%%JK%ponmk%NMMPkrqJRQkpnKKj2j5%MOMqpKNmNJ2PP%j0j7qnqnNJ5J8J6
-5605F4PjmnolNOjopqpL%lnlMNOLOKnl%LNMjpj4%J0Mlj1pQK1J6Rjj1qkMQKj6j5KJLONkmRJ2
-5544G4qj2nlKMlkPMjjljjJlmmqjPPNj%RJ3QjooqrjJ0J0JnmqnMNlq%OL%jm%jp%jMMORPNkn
-5479F9j0j4jLMnonnPQP%qj0lJ0Nqj2pJJLJ1OJNJ1J1Pjkorkjmqj1pNJ0PQK%oon%MOLkJLKO
-5420F3NlqpplLLnj1qqj1kRJ1NMKRJ5MnrmRJ3J3Lj2mRMjKlmjmpjkoroLLOMNJ5J2Moj6j4oM
-5362D9J0QKoj1pJOMJJLKKl%O%NJ2kj6j4nOMlppJNqoRKj6j3QJ5NPR%mjNKjKjmlmmmmJOmj5
-5302B6jQNNJJJmo%%LJ2J0%%Lmk%%lmMNjrj4njlLQJ1RM%rj0ppkJ2J2J1J2kj7oM%krpkkJJ2
-5244D4J8QnqnomMRNJNKqj5rllJKLM%j3lNONM%olLPJ5Pmon%M%Lkj1j4JJ0Kn%OOLnpJoj0jj
-5183B6%jK%%J2OmjMMK%KKJojKloqlJQJ1QQLj2pJQPJ%qqQJ5Okj1j4j2q%PJ2Oj%k%NKojjqm
-5122D2LPJJQMMNMmmjqk0j6MRPOLJpj3qokK%KMRPlojNONOlj5j0JNRJ2MJL%qj0oolMRJnlln
-5060B8kPP%pKNplNJ%LNJkLjkJMOmj3nL%omOJ1J1RQMmon%jmJOJnJjokoknmJJ1MnMMKNMNKJ
-4995G0mn%POJnqoLOQOlj3j1k%LJLLjlNPMK%JPRK%LM%j0j3opJKnklLKJjkJKjlqj4pPJ9J6L
-4933G5oj0qjk%KjOJ1Jj5j9oNJKkk%KKJ%j%QQLlnjLKkmkKJMJ3QKj0j0k%rj1MN%JORJK%jk%
-4872E5%lkMMnoJMMMPQKj0j6j2nPRNlrpJRJ0mj0%Kmpl%%ojJp%J0QKKqpKKjnjJKmnJ0J4J7J3
-4812F9kmjkrqnJNQRLkLRJ1Jj2k1j6JJ2OknokjLkjNjMJ0J0N%lrnkkmlNNMNoj4rMPooJ0J5R
-4753F8Mj%pk0j9j1JPRQJ1OJKLlqkllk%%JRPONlmJ%qj9rKoqJJ1J1J2QLNJk%KKlj2j6j3qjJ0
-4695B6LOOMJ4Rpj7j1JQKPQmj1rjpjQOpj0l%MRRKLQPkj0nKJljkkJJnlOMJMOOJl%PMNLKLnj2
-4632F6j4oRMMKqo%mj6j4lMQMJ%kMNQJ0lroj3pOJ8QJPJ2J2Koppqj1j0PJ7OmkMMmom%kj0oK
-4575C7MOomJ0J3%j1j5j0mjML%kMJ0Koj2j2rjNJ4J6J4J2Mrj5%%j4j2MPQPMPQKpn%ljj%KjJ
-4521D7MMkj0j0kLLnj3j3j1pNJ8K2QkJQ%mm%MJkj0lMJ0LMRMnmQPkljjKLMkj6j2JjqnJNOOO
-4463E3PJlj3j7nRJ4J0pomQP%jljjmmnkK%jlJNJ1J4J0L%oq%KJkj2qmqqQJ1KKNQKj0j7kJ5J3
-4406E9O%oj1n%NJ3J5J5Nlj3j2kKJnojKKKjKMkomnKKpkNRMkJmpkKKnmONKNklJ%oormMPLlj
-4343D4RJ2O%JMj1j6j6j3p%J0QknmQJ0PLmj1j3jPMkjOQ%mOQjJMKjLOL%LOJ%jlpr%LpplONo
-4283D9n%OOkqj3%RJ0NJJMOlprJPNQlj3pOJ0Mjnrk%jKKMNLpoMML%nmKjLJ1Mqj7rlkkk%OOQ
-4220E1J3J3MJrj4mQjqj0n%QJllrojJLJ4J7QonLMKlnolPQL%mj3j5nOL%km%J2PmnokOO%l%k
-4160D3njQJ1LMjj0rLNPLpnpkJj0j4NJ5RJPkj8j1MRL%lj%jM%ppjOJ5RKmpnOOMPPOmMLJLrj2
-4099F1q%RNKmqoklkJNPlqkJKKLJK%%KMMJ4J6Kj4j2mj1j8j0%MQRQKpqljoj0KJ3J4J3Kpoqr
-4041C8%NKjMkj4%ORJ1KmrqKJ1J3jopomKQj%MjkL%klJOKn%LjlLQMlmlmLkp%QPKKmj3j8lJ9
-3979D7K2J0Njj3nkqj0npj1%QQjkNMKJ1PlmjLjJklklplJJJNMPQJMJ1LqrmmlJ%j1nJ0Mrj1l
-3920C3QJ4Nk%Knj0JN%LnoMJ0RKmq%OKJNJjlnj2j0NPRMqqkjJPJ1Qno%lpnkJmj2j0JJ0OJMM
-3860D6k%NkjKlJRROoj7rlplKjL%kOLKjjNPNMPONKpj2rrmmLPKjJj%PKnJLllkjLMJjLNLLPn
-3793F5j0nJMkmpqkQNNMkqokMOJ%NPnmklmnPJ2Mnj4j3kJlKNLJ%M%j1j0qjLKLNNkoj1j1%J1
-3733GJ8J9Rmn%Joj6mJ3PNnj4mJ3J0MLnpjQPJ0J2kj9j4nkKkknjOJ4J4kqknonjLkj0pJKNJ0
-3678C2NkkKMJMJjMNQkj3qLQJ1QNJqrokpmkKKKnj2oNJ1J0J0RJ0J0oj5j5okJ0J2MNjj0k1j6
-3624B3k%JPM%KPP%oomOQjprLJ2OMJjoqplnmNJ1OLM%ok%klljLKjJOJ3Rkj2pJKlpjKnk%LJ1
-3560D7Lnnlj0oonNRJ1PJ0J2Kj2j1nmLLjoqnLJ4J3jmmjj%oomrpLQJ1LMJ0JnlNNQROMLkpnn
-3501F0kj0j2mJOJ2J3J1Jj1j4oMLk%%KMKKJpj1ppmJ2J7kmNJ0QllJKNloj0mKjLMlmNNrj4qk
-3445B8QJ4O%QQJkLJoj1mponJJ6J5Mqrm%Lnj1mlnLPJOQjnJj%kj1j2mKNJ2J3Kjkj%RMqqjMk
-3385D4Kjpn%l%QRQRPNKnj2JJ7J9J4P%nj0qjjKJqj3j0poj0lNlkkqmMOKjkPR%oj2qLJ7J7Pq
-3327F1j0pn%LMLnnln%NMQLmnKJnLPloljKJjmqjOJmKJ3J1QKlpj3mJPRLlnJKljKmj6j2jJpn
-3264GJ3J4%jJKQJ0J0Lqj1j0jJ2J4NoolmkLOoj8rLRJ5J1KlqNJ2lpoqoKPQOMJkqmk%jqqjQQ
-3206D9LKoj2j0n%LOONNJ3%j3oL%mKOJMJ0KrnORKmj2oNRMKJmlKkmrj1pojNJ2RNKmqrlMJ2R
-3146E5Nlj1pnj1jNkmMJ0NjNN%jj1j6jJ0N%moMPJ3J2Lnj2o%N%JLMQJ0OlkLpj4j1qm%kKOJ0
-3090D8J2J5RKOlj4rmmoj0j4mJKMQJ1kmJo%J3NmlJM%llj%qj1rnkOPLNJ%JJnnnoOJ2ROmlPL
-3030E2mrmOJ6J5MNkqrj1rJN%knJQPKmoKNPLoJlj1JKoj0j3plMROm%KlojMnoKJJJjPJ0QMkj1
-2968C1j1lPJ3LnqlNNLKNNQ%j3rQQlrj4oNPQJ4PJrj5qJJk%MLKOKjmmklnJMLLNJj0pK%%J0J2
-2907E1%lj%kkJ%%J0J1lj3rj9j7kMOJ3J4Qkm%KJJLjnmkKJml%RJ1Lj%LjlJPJrrJQ%mKnj1KQ
-2847D5ONKljjpj1qjQJ5J9P%%qkQMoopj0pljLonJ0MORJorp%OPJ1Qoj4j4mkkKLjKOLLMJ0J3
-2788G2Mknj0qrlMPQJroJjpnm%KNNk%%%KloLJ0Poj0k%mrj0po%LNJ3J5ONJnPRMLkqokm%KOO
-2725E5%Lkpj0rrjj%QJ1Mk%jmj%%%jMKkmmNJ1RMJ%lj%%lpj0oJ%nKQmqMJ2NknnJNKlJJnlpj
-2661B3KljPLoNJ2J3MolkMKqnkqnjJNMQJ0jknj2pOJ2Ppj1okJ0J1QL%jO%komKM%JmmmmmpNJ7
-2600E2J2jkJpj4j1j0q%QJ6J1mj3qKQQmj8j2MJ2OMjj0j1nKOQJ0JkMPJ0LnJL%%lnpkNpj6j1
-2547G%PPLOMMlkLkmkjoj4mJ3J1JlLKKJnjRJ2QLj1j7j3mLQJ0PQQNJnj1j4j3oLRJ1J0PNkkk
-2490E4%Mj1j7nNJqqokNQMKOPMJOJ9Rpj2j4nK%opljOJ5OjKLjoLMllJJkmRJ1Jqj2j2pjKkjN
-2430C1MjkJQMljoj0LQL%j%MMoqllmLMKNJ1QMM%oj3njmj1KRPMQJLjrpLJ6J4MokJ1Roj7qKm
-2369E6j4j2rnJ2J3kjKlmLOKomMNLkOMlKmj5j6pmnkOJ2J2Kp%ORJ1KmklmknLJ0Lj2j4mJPPL
-2312C7mkNJ2Qkj0kJ%OJ0KJMopoq%QLpoLMnj4j5MJ0MLNKmnKOOjo%NNNMJklKJ0Krj1mQMKrk3
-2251B3j0LOLmj1mKK%QJ2MnlPPmp%PJ0J0Qmj2rJJjNPOLlkOjj1jLjpmjjlnlkLQJ1KopjLJkl
-2190C4%ORPJ0Mlnnnmon%knMQLnm%lJN%%JOKj1nJ0J3mqokK%nlRQN%ojlkKjqponpJJ4J0Qmj0
-2127B6j5mJq%J6J8J4Q%qj1rmmNNljmjMMMPKkjnnlpkJm%MJ3J7QqmMjm%kj1ojkpolllnKPNJ
-2066IMQJ1Oqj2j0j3mJ2J3LljnjQORJ1N%mKQoj0KMKnpj2rKLOM%KOmnLMkpMJ0Mj1j0kJ%%OP
-2008C4J1Lrlnorj1p%RQLMJmpnlMJ5J7NJLKkojMPJ0kqnj0j0LNKLNNMM%pmjjKk%%nj0pPJ5P
-1948E3pj0qkOPjkM%MQNnj2mLjoQJ5J0Oj0j5pj%qj0J3K3J0RNNJlnnl%jj0nKNK%nj2j0lkLK
-1892C6noLNL%orjM%noOJ1Rlj0JPkqlQJ4QMkj3j4j1pNJ7J5lnjMQMQ%j3j4j1NOKNNNJrj8j0
-1836A4LLjnMJ0P%LJ0JnonLJ3RLllnjnj0j6j1KMNQPjKJ4RM%%P%j1j3jRmj6j3nJRJ6J0nj0l
-1781C2KQPLkqrmjpnmlJRJ1PJNJ1J1Jnj3j6oooJJLJJNLpmJJ%NQJ0J0MLlj0qKmJOJjJO%mmr
-1720C4rpokMkjRJ2QMM%KJqrjOMkoLMJnmlpokQJ2LJQMmmOJ0jkLkj3j7oloKK%RJ0Nmqn%Lmn
-1657A8MPNLnj4qkMRJ1J6NnjKJNPnoJprkKkpk%MjjQNooJLNJlJ1QmKjj1pKmoJLKjMJKJop%J5
-1593D0K3J5Lrpqj4jJl%NLknjNJ%KLNjj4j4nQMklnmj%QJ0J0Qjrj4oJ0J6J0kmKOJj4k0qjNL
-1537B9L%kRRLjonNJjjmj0onl%PMqj1JJ1NMRKnokpjMjmKMorkMN%J%j%lklkJJ0LNJ2J0JLJ0
-1475F0Nj1mQNJlpqnlkoq%J1Poj2LLJMMOoj6rMRPj%LjlJQOJRPKqj8j1ppMQMllKLKk%Kj%Kk
-1412B9qp%KlJQJ2J1Kjlj3q%NRNkpmNOlolLQQMlqkLNRPok0j6rLRJ0KqjN%kNPnj0qkNMMmmK
-1350B2LOL%Jpj2oJOQNpj3nON%KJ1J8J5Kj0j3mJkj%%lkppLQPPPKKkjjpj0p%JLN%NJ0OQ%kN
-1290F5NkmnpMJ5Mlpj0o%%lokKPJ3J1JJKnj6j3qkjjkkKMPJmrj4nORJ4J2MkqqLOj%J0KoNKJ
-1231E6%J%j1j0mmokNRPOQRJprpJlpmLNRNjJjnnknKQK%NRlpKK%mlMLNNkomn%jLNoplmK%j2
-1165B3lJJ2J5%omjmqnJLPJ7J0mjLmlLNP%nn%Nll%JJmJOJ0P%nojOknljKJjloj2j0mjO%ln%
-1103B2Kkl%NKK%mp%RRPOMJOMlopjK%LQNpmMMRMkj%ok0j7j1rj0nPJ5POLnjRLMMpj5j6jMPJ1
-1041B8J5Moqj1oKJJOJ2RJlklkJNNKn%J2Pj1qNPL%poNLpnLMJjlKJpqnrlQQJljMLjpnjLJ0Q
-978D6kLJ6Pqj0mnokJLmpooj0nNJ4J3PQOKmmlnqljlkjomNOoj0KJ1MnKJKNnj4j4qORRORJ3R
-918D9JkmjMjj0rqmKLJjLKMKjLKj%mmkl%mKl%J4J4Km%pokkjJjKMJnlPNljOPJMM%Jlk%Jlol
-851C8jpPJ7%j5j6pnNOMNNnk0j1qrjKJ0J4QQJ0MnomKOPLMJ5J5PJKqj1qj1j5j2JjnjJNJ0J2
-797D2OOLJMNmj2qMQKnJMolk%JnrollmLJ3J2NlkKlnNPpj2j9j3jRJ7J3PLm%jjKMkoJlnqqNR
-735C1LQJ3Qlnmpqlmk%%MjnoJJ0PnkKjJN%JNlkkkJKMLMk%%LLnnljjnpqlJNNqroLPOOQPoj4
-668A9j1mLNROKNKMKpqjkNKnm%J2J5jqoMRMkll%NNjkj0nlJKMNmj1qlkkNQKjLkn%llK%MJ1L
-604C8j3j8qOJ2Pnr%Lk%NMMkpNOKPNKjnJLmj4j1JlmJ2J3Jkorj1kJ0J5J1JnlklkkLJkNPOjn
-545C5om%OJjMNJonqmPNjKPOjlQOjkJKN%qk%LOmj1nMK%jjnJJ4K0K0Qqj0nnj4j4lOMljmKJ0
-483E5NjmnkLPOkqljPNj2j0onMJ1QOMKjomjJQOJKJ0Rnj3j1plMQLkoj2rnjJ2J7J5J0m%Koj2
-425F4j1ojlkkkKkj8j9lLQjolPJ5J1nqnnjK%LNOMjMjLPNKJJ2J0orjMOjj2j4j0qQJ0QNqpOQ
-366D8J6J0jmkloj5j3NJ0NMLlpmMOmj0m%RJ0Llj0olmqj2n%J0J1J2PJNMkjkjLK%opkLMLK%n
-308D7j0omkjl%LNJlpkJ2J4J1Plopj2mKNJ2Pj0j8kNNNLknmkljMNknKQLj2j2LJ3J1Kpj1j3o
-252A0NMoj3lPJ7J9QjlljLMJJMJoj0pLMj%KjnLNMOJ0LjnlmpnLkokMLLLjqj1j0jRRMNJLOLL
-189E7%rm%mj1j5%RNlplKOlqLJ0QNN%okL%pqnLONK%jMKommqjJ0J1Omj4j3KJ0Onrkmn%%LQJ4
-127C0J5NjjjmpnLRJnKM%%LKlmpj2j1mJkmkLQJ0Q%m%KnqKJ1RKjmmklLMOMlm%ROjlk%%LKKj3
-62C9j7pK%%mlKRPjqpokRJ1LJOPLjlMKj1j0%Kjjqj1jPQJ1Oj%Ljj3nOmpNQ%kJlm%LRKrlJLM
1C0knop%OJ3J6Mj2j6mJ2J1Ljnrp%QJ%jnNRjqj0mQJJQMJJPMkJLkrl%nmNPMKknKQRPkopkLOP
67F5Olj0j5j6%%jmnKJ0J0%lOJ0lj9j8mkKRKjOLkpqkQJ1J1LKkplnokklRJ5LmMPM%lKKj0j4p
126B1kqoNJ7J5PJ1J2Lj2j3qplLoqNQLmmnJJ1J1NlqpmKQQJnrplNNmnj%jLKRjj0lk%PNPJ2Nm
187E4j0pj%mMMqpJ1J3kqlmllJLNJkKKn%MMOkprkKJL%KMOMnpm%NPkqlLJpqqkRRLJKJnjnnNK
255B7LJ2QKoj2j1oMRJ2J4QJroKKMJKorlLjnklljlKOPNnnlkjllNJ2J3J2jj2plqoMKqj2rjmJ
316DJ2J2jqlKJKLNlj0lKOMLJlOJomlQJ5RLljJjmj2j2JJ7J1JoqK%ppmkkmmQJ4QONKnj2k0j7
376@rnKJ6J9J2%prpMJ2J5J0PKmjQLlolJkkrqkmj0kL%PMLjj%K%mqjJljknKl%J0J5MkkkKLjp
439C1j0LJ2RKknlPRPRJj4j4mjmnOJjMJ%LRkj3pMQJ0LoomljKLLKJKPK%kLJkNk%%kprkjMJ2R
503F3Llj1lkj3j0j0kJ3J8Mqj0pjNOQRLJqj5j3kMJ3J2QJJMknlkJNoj6kOkmjLPQJ3Pnj4j2kQ
559D0J3Pkqj6j4lornlNJ%J1J5J2jj2oONJk%nqpJ0J7KnMM%NNjjojPlopqpqMJ%RJ1QnJOPKmp
620D3okqoKOJKKLKJKOPKnkLjqlkmJQ%lqjPOQJmqpmkORPK%knqlMMknMNKKkljKjjKRLlKNlj1
690D7rL%oJLLmoJJnLNlkMPloLLkkNQMLLppmqonnNJ1OPJ0lrmllmkLkjJNJ3KoklKjoj4j1lKJ
756HokLRJ4J4O%omklmlJLLmj0j0ml%ML%LLPJ0J1J5Jpmk%Mjlmj2j2mJjNRPRO%lqlpj2lKLLN
818B5RPknOQKNJ0Jj4k0j7qKQNnoj0JJ4QNLmqnlOJ4J1QJj0rljLjpkLMJ1RJj3j4j1mNJ5J2Lk
874D1kmj2j1m%J1OljjLRjnjmMPMOJ0Rjj6j5%PonMLLL%nj0mkm%MJ6J6Loj1rknjOOJLQkokJL
935C6J4J7Nmj0oLkkKkqrnJjkmopmljQQNLMPK%%Jj0j3kJ2J2L%Kqj3qjKKLPRPKPJJMmj0rnkK
997C1POLlo%mmjQRJokKM%loqlljMkkOQjj1kRJ2J0%pqonjPM%QMqnKQOjjknoj0lLJ0NkjmpkM
1063B9J3Jj8j3oMLJMLmJJ1Qlnn%JlQJ3NlMQNKoj3j4j1pj3nKQJ3Q%PRJkj1j2mLNNPJqnPNkJ
1121C3lnKNkjKjMPMj%jMJ1KKNjnoj3j1MNPMkj1j0jnKNMMPJkPkj6j0MNLPjnJLNRJ1Olj0n%o
1182D6rnjPJoon%NJ1PMJ0J0M%nj2j9rjnojNKKJ2R%pqnJlLQ%ljMNJjJllKOMNJJOJppj0qrKJ1
1245C2QOJ0Mj1qNRPOMj0j9j3%LNMrnjLNlj0kORJ1Krj1kKlqj0lLPJ2MjjMJ0Mmnppj5q%LJ4J6
1302C3Onnpj1NJ3Mj1j0KJ3RJkkkMOJ%opMJ4Lj2j1QJ0KjL%ql%jMKmrj2pJJ1Omoq%Qj%M%mk%
1361A6NMl%NJkMJ0J4J1qj7j0jLkkoj0rJJ1J4J2oj2kj%LlkMLJL%kk%KQLnjMkqlMNQJ5J5Lkj
1419G0LKoj2rmj0j1JJ3Rmj0nJJ0NjKMMMKjj0j5j0oNJ3QkJPnmkjK%LjoJJoqrLMJnj4KJ4MjL
1477B4ONLNj0j3kOQN%MLjljOmpmMJ0OLlrrnNMKQOP%olknqj2j0rkJN%jJ%%%L%%OQOPKkkJjk
1542C4opm%LJ2RjrqqJJpkOJ0J5J3kj2lL%jOLmj0kPOJpJJJMpk%mMNJKJKjmLMjlmmmKPNPRLj2
1606E3j7mkkOJ3Pqj4qkJJ1J4kqnkrj3m%JOPRJ5KpkMpj4oNOOONMPLj3j1LRNj%K%mj1j7j4mM
1663CJ0J5RLjMPqpjMPkkJM%j4j9qPJ2LRPnqmlpm%MOLm%PQkmmmMJ4P%nl%JMKlm%LLjnjKlql
1728B6LO%LNJ0Ljnpknj5jJ1%ljkQJ7J7Mj1nJ%LLmj3j5oKnqpjNJnKOQJ0QL%%oj6j1NJ3ONNm
1786D0j2j5oPPlj2mJ3J5QkmNJ2MkpLMKloj0qmj6pNLRJ5Pmp%R%j2lOMnjNMmj0LJ0Lppqkkl%
1844GMJ1RNJj0j2mOQOQQONMjqj5j4qlKNK%%MONMJkrrNJ5J4kj0qnjQJ1NkrpqpmnpqkJ5J9J0
1903C9M%klmmQOOkqj1j2mRJ4Kj1j1qnKKJoJJ0Kn%LLJ1J3J5J2Jrj3j0qlLJkLjmj1pKLNL%%L
1960B3Jqqj%PPNJ2Lj0pmjlpolkknqlNJ5%j1JJ8J9J0QPJmj%JMKkrpkKjnLKPPMMlnmK%oJQkp
2023D2%llMPKpqlmoqoJPOKKQJ4RLnj1j5j5lOQMjkMO%mln%NJ1OLLJnqpplomMj%NQJ2Qlj1ol
2086B5jQ%j2pKLJNKnjOJNOPPLKopjPPkj4j4nKlmKllJ0J1Kj0nkmQJ2ROjkMQjqj6j2j3j3lPJ0
2145A0QMOJ2J0kj0mlKmnJllMNOKJkprjL%KNROjjLOPLqj6j5nmpnkLJ1RM%lkLM%LLlj%M%k%O
2209C7MKOMNLrk1j2NJ0kqnjKMKPPlpmLPKlJjj0j2l%JOMLJ2Mljoj0%NQO%%jmlPlj1rMJ5Nmk
2270C3OMlmJKPJ0oj1KJ0N%kkmpj0qLKLJ0Kj2r%lpmLMMKJK%k%PQKjljK%oJJl%%lqqoPJ9J1m
2332C7j2qKjjmoKRJ8J1knjMjkkmj0rJJ0OjprqjLLKMJJONRMmpklj3lPM%mRJ6Jj0pJJlJOooJ
2394B3onQJ4Opj3okM%oRJ8OmnnmLLmqkLRNljLklnj0j3oLJ2K1J5oj2j7j0LJ3ONJ2NmjKmrpQ
2451B9J0LmpmlkKNNjnPJ0jqj3j1OJ2NN%opqjMNnrKMJMMMLjllMKjKL%%nlmkLlkQPKkllJMKk
2516C6poJOKnLJ2R%KMjj4j1KLrj3j0JJ0NNOJppm%ML%%%NOKjnlRJ3Q%rj5jOMlojkoPJ1qpMJ2
2577D1Lj3j2kLONmrj0jJ2J4MjjJJloJJ2OLLkqpkplPJ1KmkQ%j2qlMRKKKkJmmJJKJlKNKjmj1
2638B8r%JLQQLpqrolQQ%J%qoPJ5RPJrj0mLLJkJ0J4mj2pKJ2J0Plmooj0j3j1nJ1K3J6Koj6j9
2693A8nJ4J6Noj4j9j1ojRJ4QkjkqJJ1MjkjJkj0rkJ2K0PoqjKlpm%QPRJ2J0N%lj3j3jjj0oLL
2748B1P%oj%MLjMJmqkQJ6J7Kj4j3l%JmmLKMPnj2%PJ1J1LOkj4j3lJJ0NJLnqnKKNOmpMPnj0j0
2807B1rmOOK%jnkJ1J2krnMMkpmnj%PMmjJMLln%k%PJqmLJjjLM%KPJ3Rmj3j6qJJ2J4Lm%OjjJ0
2870D9Rkj0k0j6mLNOM%lNJ1Olj3j2LJ2RNNnj0mk%KMjMPJmrj6j2lMOJoj2oKOLnJJ4J0RMmnn
2927A8qJJ5J5QMlj1m%rp%OQPPMlj0okJO%llj6j1Kkj0mORRRN%LM%k%KJkjLPPPlj1j2rkjKOL
2988C0j%Jkj1r%LMRRPNLKqj2j0KNjj1nLMj%jLPRQ%mmjOMjlJLJmj0j2qQQLLJlpjJ0KnPJ4jn
3050D4oqqpMJ2Qjj1j0qrpjJ3J3Jkqj1ojkjOJ4OolMmpJPJ7PqoKJJlqmnJKQJ4PJ0OJKNMjj1j8
3109C0k2qPQL%LKNN%kKjm%%%LlmNJ4J0%pnKJOOoj3j3j2lJJJnKOnnOJ1PKLJ%JKrqpNJ9QojK
3171D1MLoj0nnmmljRJ0JLJnkljJLMMknkkLKmkqj0KJ0NNNJnj1pJ2J5LkknoqoL%nmJnLO%KL%
3234A5jjNJ0OLmrrmQM%j%OnonknnQRkpkMPKMM%nlPNkkmKnnkjJ1J1Jqo%LPMnrlLJ0Ojnjnrl
3300A3OOQPJknPJ0j0j6pkJnlLMOrj5pJLJQLkJ0J0OONMoqj1j5KJ1MkOJMOjk%kokll%MN%pnK
3361A8mk%%K%mjMKMLQJ5J2JNMjqj3lJjkJKKM%%%oqjOQjj2j1lJ0R%komRJ0pj5oJkKjjPNLmj3
3423A6oNQ%MQKlrKMn%M%%%Jnj6j0K%JPNOJ2Pkonl%%LMMJjNMrj3nOJ2J1L%KjLJ1RopJLONmn
3486F6qrllpqlN%jMjpnlLQKKKlmJROjM%jKMJjlkLRNnokomKkqlNKjNRLL%j0j0j3rjLK%NLkK
3553B5mkMNJ1%j4j6lllJJlJRL%Lm%lpjPJ2NlLJ3PqmRNLKnlMPJnkJllM%jkjjPJ3Jrpllnjj%
3617C4jmj0pj1qjMPJnkMMOMRJ2Jllqj0lLKJNJ3J5NlLkojnkpplKJpj3mMOJ1PLl%Nj%RQmj1o
3678B8ONL%jJQJ4Npj5j9j3jJ1MlkkmJPPJlq%PMLPPj0j7mLlMJ1OPlp%LkoKOjnk%pj0okPJ7J8
3738E0NnoolJjnlkjLO%%jmlolJmlNPM%orrpmjRJ2J4J3MkroNRPJkjlmlJlqllpnjKMljLORJ4
3804C9PmkKKkn%K%JJpj1njknj%PQ%jOQMLMnp%mom%KkJjn%K%k%JKLJLkj0pKO%kRJ8R%oLPMp
3871E1rkkqj0JN%%lkJLJklJLoojLRQOKlmrrlJj%RJ0LmqnkljMMLN%%kqLJ1KMJ1OKO%rj5pKJ2
3936D5J2MkmkNKmpljKooOLonlLNOLlpj0KQQLnjkqlJLRln%%mk%%LNmpJNOkmnlORkpkJMQjnJ
4004C5NLlpn%Moj0oNLJNLkkJJolORLjLMOKormjJLRMjkj0j5oJONJplQLJPPkj2qkJJKkrj2nO
4069bJ0RQPLNjJNPlplnoopOJ1Nj3j5JJ0LoroJJ4Qmoj1j4lJ1J1QNNPJ0Kj1j3rmolJN%llMON
4127A5JnlMNQJ0Okmpj1j0KJ3NkkookKNJ2J1LmkLMjlj0rMKkNJ0jnk%OOjrq%jljNO%JMK%LKr
4189C4rJRJ5Pqj0omljjlKJKJ2J2jj5j5KjnLOJolPJ0NmrKKPJ1KklormNMMknKjnj1j4kJ4J6J1
4247D1nrkolNJ0RJ2LpmlkKQ%m%KM%klmjjjLM%jnj1mmmOJ4Pmm%mrnj%N%j3nJ1J7J2jLOkj0j3
4308B7lPlmJ0RKlrmRPMkmjpo%nolLNjK%LJ3Lpj2qkMLLNJpjLorrnJKMRJ0J3Pmqqrjj%POkoj
4373A5PPLJJ0J1Kmpn%OmqmmkLKlmNRJ0J3kj3rmlJ0Qkjlj0pMJ0Mpj2qJJnQJ0kj6rNPL%M%lo
4432A2mKQNkqmnKOJnJOLlkqlJ0OklnjPJ1J2Qj0oMLkrj1kOmj0NMrJJ1J7J4%mkoj5j2MJ4J0L
4489C9j3j7kJ7J7mj6oJKkmqmkRJ4N%kJKnjNPKj0o%mnPJ1L%OPkj3ojKnopokmlONQO%mLRJ0J
4549C5mJNJLKj0j1kPJ1NlqJ%mkJK%k%LMMLLjNPLonKjjjjNLppKOkrj3mRJ0Jnjnqrj6oJ3J3R
4611B5J1J5Qqj2qJJ1J1Krj2j1qokll%QJ3QmmjjJJmpkLNJjQJ3Kkoj2j0%NJjL%n%RJ6J4NKkp
4668E1j3j2ljlJJm%OLjJJJOKll%noojPOmj1KNjjQNjkmkONrrLKklLJ1PJNRLj1j7kJ4Pj1k1j2
4729bJJ2J6J0jpplL%lnollNJ5J0QNQNlklproJNRJkmpokKkKLJJLKJjlpokJL%prpkJ%OJ1RJ9
4793D2J6MkLoj1nornll%kMM%Jj%MOKnj2lJ0QKmlLJ0NOMkj1j1JlJO%JJjkknJKopnnk%OPljP
4856B1MOJ2J3JoLKkormnmjjkqpLQKpnKPMMLKNoqljlKPR%rkMRQlnJJ0Qkqj5j2JRjnkmkLJJN
4921B2%j0pMRJ1PONpj5pnqlml%MJ5K0J3MnKLlj0pqjJ1J1Mol%lKQNrj3j0mKKjKNkmk%LPKmK
4980B7Kom%MLNQLnj1r%OPpqLNLJ%jkmlKLJjljjoOJ2Lqr%RJ2RMOP%rj6j0nqNJ3Nlqj1o%J%k
5043HLKlkOMjMQMj%ko%jJJ3J3kj1pnplm%J0QJoplLJ%jJkjLPPjpmlj%mmjKPJpoOJ0Qkj5j7j
5107gJ5J8J1QPlj3j0lJJ1J0JJlK%rj2njmkPNmj0j4oMQRQjOJ0J%Lkpqj4jJ5J5RJj4k2j3pmj0
5161b3pJ0J2QLNPQKnnJJ%PJ1RKp%QKqm%j0j4j2qmRJ4J5R%l%KkmjKJlkLLlrjOOLlj1on%JJl
5222HJRJ5J4Qmj0%kqqpklkLMMPN%lJjqj2qMPNOOKNLkpookLMj%JjnKJ1Qjk%kpok%%pjQJjNM
5288B7JJnljkkLJ0RkpnlkMKlLMPNkqj2mjJlj7j1J6K0J2J0J0Joj1l%j%Jj%LKjopkLLRJ0%qj1
5347B7nkNORPO%rj1rrml%loJM%LQJ0%m%lolJLJ%ljPQ%rj6pKRJ4NjKKOJ0NoompmKMNRJ0Klk
5411D7KJmmj2j4mKklpmQJ0%jqpPJ1PLKrj3j4mJ0QjjLlnn%J1Prj1%QK%MNPKj5j4KN%%lpnjj
5470a7LKPJ1J0Kjm%J1RjrlMJNKnnkKOLnq%Kj%LPM%rj3j1kPJ5PJOLK%qjMQJ0LkLkpqj3j5jJ0
5531B0MknokJ%%lnRJ4QkMPnj0mKOOKknlmJ%j%PPLrlNlj2pJ3J9LnKJ2J2K%O%rrnnqjOLpj1j0
5593B1rpMO%pnJLPJ9J8kr%lrpljJOjmNMMJ%OPMopqpKOPQRLo%NKLJj1j7k0j4LJ0MKkKO%ork
5656HOPLnonmlk%LMQQKj%kKLkKkonlkmm%j%MJ0LNJollpplMMMQPOJ4Lrj3j0knjQJ0PNjojRN
5722C9j%NJ0Qnpoqk%rj6j2qjJ4J6JkL%%NJ2O%mMRK%J%kolOjj1j1onomKOKKQMlmqoJKjJ0QO
5783C4Nmj0qjROPJ0NmpLOlolkqnLK%jKPOLjkLNmrrJPlj6j4KJ7NqJJ0J1Mrpl%jmpr%OknjJM
5846IL%%%KKOPJ2J5Pj1j2jmmopqkOJ3RNoj1rpMJ0lj3jJ7J4jpl%oj1pLNlOJ3J3NKjq%%qj0j0
5903HmJ4J1npl%QJ5PLoqj0j2pQJ2PNlmNL%MJpj3ojNQKKlmPRkljKMKNQLoooppnmKLnm%Kn%P
5967A8J1QNm%lmK%jnojNM%kJJ0J8OKkj3j1kLj1j4MRKkMLqj0LKnl%QNLNLmolrj3ppJJ1J6J3
6025B9Npj2JOLJLRJ0Mpj3nLjk%L%lKKMjkJmroLRN%%QLjj%mnkNO%Jmj1kKjjNROjkLkmjKJNR
6091E4LmnmlJllj1j4%n%J2RmqkJnoLQkoLOQOOOjJNMmnLRRmj4j2pKL%mqj2oONjJLLOQklKJJ
6155C0jMjj0pQK1J1jopjJMM%ljJjnmJKjj%N%krrj1j2oKPmrKPJ5J3OJPKm%pj1j4j1MJ2J0J2
6212C3J5QMmj4j3olKMR%j0nn%J4J2JnJklnqmNl%JmoroKMPPKnrjQM%llkomPJ7J2%nj5j5rjJ0
6272dQPNloLMONOLmlol%kj%LKlpjJ1Omlklqj0lJ0J1O%kqpLJMJ1PMLlmml%lj0pKOJjLK%JKm
6337A4JNMJ2Npj1rpkQQLkqn%KJNPjlNKj0n%KQNKNL%JJ%ljJJKKMmj0j2nlmRJ9Nnpql%POJmp
6401B0kJkmpomRK1J0oj1qlLJ0Q%jlj0nPPKJmr%KPJ2njROmqjnnlolNJ0MjmJPRKnpqjOJ0Lqp
6463B5KRKjKjkmj2j3ojRJ5Rmj0j6nKLJJKNMOJk%%mkNPLOJ2Lj3j3qnJnqjPJ0QPj%%pj0jNjr
6523Gp%KjLKOJ4J7LnjJlpj0j4KJ0NnpjMknJQ%lM%kOJ1PLmqlKLNJopljKjnRJ2nmMKL%oj2j1
6585A0NKnq%J6J4lrjLJmqr%J0J2PmnkonQK0J0nj0pLPjj1j2mkpn%JOOMNNMQJ8Pj5j6p%P%o%
6643B2PJqkJkn%KN%LNmj0pKOOROloNJ1Jrj3qOJ1Ko%kqj1lNONmojm%LNO%nLJ3O%lnKJjlmJl
6707B1rrlKkKLjjMLLjlKNMN%lLJkjjNKmmjokMjkpkLNmoKJ0P%L%nkJRJ5QJlnnk%PRNkp%RLK
6775F2KKNlrpjorrj0lRPLRKo%LJK%mqkMJjN%j%lkNJ1Poj1%Onj3oOJ0KljLN%qj5n%%%JQMoj
6839B1RKKPoj2o%MOOL%j%lj1j0LJ0QM%lojMOJjjlrnJ1J7%j4pKL%J%kJJ3J1mrprrjLprk%%O
6900FN%po%PRKMOjMKlrj6oPJ7QkpkNRJnroLJ0Pm%KnmJLL%JNLKOJJnj0ojmolj%KRmj2lORLN
6966B7%rmJ3J5Moj1mQPMOKpj4j0%J4J9Pnnoj4nJ4QKNOkrj0k%noJKJKjmpqpoKKmPJ2RKPPrj2
7025B3jM%kLKkNLoomoKKnqmNOnKJ4J4J3Jj0j0k%LLJLPRNj1j8okj1j0JOJ0OKjomKKJKMjj3j7
7084eoNLMJ3K4K4Pj1rJJ0%j5j4oLRJ0M%nqj4rkmjMMJ0LmKL%ol%kj2qmjMOQPJmJQLnkprLJ0
7143A8KOQJjrj4mMkMJ3Ppj8oJ0J3NJLLkmll%ML%llNNkkLKnrj1j0LJ0PKMQKjnj2p%jj0j0nM
7202iRJ3J1Nop%QLjL%kloJlqkQJ2J9J3lkpj1qJLPKrlMJpnJJ%oromkpjJ0QQQKjklJMJ0K0J4
7263F7lj2j3j1lLj%PMJprjM%NJ0MmnppMMk%JjjjqnMQkqkML%lnj1nMMNPNlRJ8Qmrj%jm%ORO
7327E5jqpnnlk%JK%lonlnjQKjPJ2Jj1oOOJnplJP%oo%NJMJ1RKNMmj0rnjMRPlj0lOMonLRJ0m
7391D3j5rOPkLOqj4j0JLMMK%NKJPMJkpppj1rOJ4J2P%mlKoj3lNMkkMjpnJjnmlLLLJ0J2J2Nj
7451D1kKKK%oomPRjlL%jqrNOlJ%JMJlpjNQJJonJjj3j1mJ3J4RMljlj3j6j5qjMQ%%Klj7j3%J5
7512a8OkLM%%JNOJ5J6J0P%Jlrj1pjLNKNJ0Jj0qnlKORKjlkkjpj1j0n%NJLmkJjLNNL%lMllNM
7574B3kkQJ1QMlj0kNKokloPO%KPRnj8j5nL%rqLPLJNPLjJPKqqpnJPKmjPjonl%RQooNPnJJ0Q
7639C7J2Qmj0j1mkLJ0Nmj1j3lNMOJlomOjjJ0J0Ljj0qjkmooKKjMPJ0J5Nj1j2mLlqlOJ1Onrm
7695A6PQKnnmnOJ5KrlJMKpoolJQJmjKOklkm%KMP%mrqkjjkMR%pMJ4QLkjkpmnj0kMNNPL%LJ1
7761C8Mnprpon%NJ0J0oj6j3LPLjMPjoolMJ4J0LjonMJ3Mj0q%JJLjj4j5q%J1J3QkKNRMppmJR
7819C1NoomlmjQJ0Okj1qMRjpmlmoLJ4R%j0kQJ3OnqnpnkjjnJPNNnj0rkQJ0KrlJ1PkLQOLmm%
7881C3KJL%%KKlmJL%rj4j0JJ2J1kj%nj%kL%POOKqqk%Kloo%%jpp%J2J2mj0k%jJ5K4J3lr%Jj6
7941C0j1kjlLJKMoj0MJ2PKJLJnorrkJLMLKL%pKOPQkmMNqj5j3jNOlkJ1J3Pjp%K%JRMrok%%L
8004C5krpKMNnJQ%k%LkjLpj3j2npmPRJ0QmnJkJMQJ7J0noJJopn%QJ2%j4j1mORROqj2qLJ0Oq
8064B6mKKNL%nJN%rj4j2pKJ0jq%KK%lJJ1J0LPOmlMOKnmj0j4KPOLllmllMQJ9J7mj2rrj5q%Q
8123HOJ1Qmj2nOPOJoomLKOJ0MllomnlnqokJLMRJ4OmlKJrj2nKPQPJ0Klqj3j0mjjJ%JMQPnkJ1
8186B4PMjjloKJ1Qoj0j2plplNQLrm%%jLJ1J0JNPmj0ojNNj0j7oKKNPKmLRJ0QRLJonLQ%nnnL
8247C7NM%mj0qjononLJ1J2KkjLQJop%MkkOJ0LqpnoJNk%N%kMLnkRRkpOJ1J0Qnj4j2lqj2jJQ
8308B3J5jj5r%RJ2RKmnrJ%OKnJKJJ0Nonqj2plLOMJLmj5j0moKNJ%%KOQMorm%MNP%%MJmKORJ
8371C1oorr%J0RJ0nqJKlkMKKLJjmpqp%kmlLROKonJKKMOKMNMNpqlJKKjj%o%lpnjKROKNJ1J0
8437D3Nnj4r%MjjRJ3%nKJ0OmprqlMROjOJ5Onooj3j8j2jONK%MJ0kj1rnjkpLOLNjj1nOJ1PQJ1
8496D3KJKrql%%jKMJKQQKjnokkpj1lKMJnkOJqj0kMLJMR%JMLJmj0j3rKQLnlokQJ0QNN%okkk
8561A9kkNJjKj%lnnLlqkLPNjJRNjronjML%%kooKQJjKQJ2Mqj3q%RR%knn%rkMMMOOMKknLPkM
8629C5Jj5j3LRJ0kj1p%ORMj%mj0pJlkNNKL%p%J0Lj1lJ3J5OlkJorJkjN%pmplmomnKNKLOKKO
8690A6PJMMkolMMlj0lKJ%KMJOONNJJJj0mprjJ%KMJ0J4NkqrkKnrnjnJNNLJj%NNLnj1j1j1pN
8753dJ1J0KKnoJMJ3QNJpj3j5j2nJNJ1J7RnojKklK%k%ONkKMM%pj1olLJmpl%NJ2Jj0qmlPJ1J2
8812B3J2PJj0j7j1KPMOmokjOJ4Npj6j2LPQJ0Moj3mLjKMNnmJ5J5Mmklj4j0MJ1jrMPkj1kMKK
8867B4mrm%oml%MNONLNK%kmMMPJrj5lMknk%OJ4KmKNONJkLPJ1Qklnj3j4j1j4kJ3J1kn%NKNL
8928C4j2qLjKNLjMJ1OnnlJJLMjJQKmj2j4lNQOMklJL%JN%oj4j1kJklmkLlnJQPMN%pqrnLLLN
8992IjLQOKMMJpj0lJnnJJMMJLPRjpkRJ1NLllokLkj3rpmkJ1Lj1qjQQMNKnqj1j1MPQRj%PKkK
9056B9lpomLJ3N%%koojJl%NLnrkQRjnLMjj2qNJJNNRPln%MOMM%j2j5qnnJjopmOQKLJ1J1%ln
9120A6%MOJ%LlnnnJOQKm%On%JopnNL%MJ0PLMKOjj5j1jQRJoqkJLRMj0rKjJmj2qLLLPKnoomL
9185CM%MNJKLRKlKJkJnq%MPP%j1j0JQQ%j0pLKKLPNK%nj0j3j1nNRPJ1Rnj1nKOLK%j0j3rkjM
9246bQKKOJpnQJ4Kkl%KMJ2J1Jrj3rplNO%jklnJKlmMOmj2lNJ1R%mNOLK%%MKKkqj0j1LPLjJJ
9309B8%lqooMONO%j1j0MQPQjrj0r%NKmJJ0Mo%NJ%QPjoNkqkJnq%RJ8J1pj3qjKLKNOkJPJmoq
9372B6%NNPJ0Jjmj1nJkojlj1pKknlRJ1NLPQJj1pnomLN%lMRNjOPomk%knLJ2J4NLLljoqqqj0
9434A9m%KQKk%Noj2%J7J0%prjNJnlknnJLmqkJMPRJ3O%NOLklqj4j0jLQMjlmoqmJJK%oo%QOj
9498HnolOJ0J0MJjnKJ0QMoj1pkONnroJjJPKJNKjJMNKpj4lOJ%NNmj1o%mMNLK%NMLKknj0omj
9562ELJKlMJ3PKkpj3j0LQOKj%kkjjMPko%PJ0J1QNkj2kLmj1prj3p%LJKNJj%MMPLJJ0J0Kpqk
9623B9KqpKQJ0NKMMonNLkjookOkqjJmoJkp%MKjklpjRRMKrj0l%LLPJpqLKKJ%L%ON%Kjj0qOj
9690A2j2mPM%J1J3Kj2j0%J1J5KoqllJNLj0oMRNnrpnm%NMlLLomOJ6J0po%KlpKLOJmnm%KJ1Q
9749C3jlMKllmpqjMQJ0Kj1jPpj3LRLLKkMJLJoplM%nn%PMPKn%%MLmqproMJ2PnmMPQMmj2j1j1
9813@qplMJ4J4J1QlJJ2MqrmjlkJjj%%mrjlpnPJ3OokjjOJoNJ0kkNJ%RPKK%%Llpr%Mlorj0kN
9877G%%RRKJ%jnqk%OMjKjqmQJ0kj2j1nKN%%OKljjj0j2JPJ3J6PLjq%RLJnrKJ6J3LnrpnnnlJ0
9939B8J2jj3j1lOPLoklljLMnqnLJ1J5J2JqomPRkqqnjJNMjkjjnKJ0OnpnpMJ4J1Koopj1ojjm
9999A%OQJ2RMjlmJKkJnlNmrlmp%NJmJJ%klJNLJqjJ0Jk%OOLoj0jLPROMkj2plLOOOJ1JlKkj5
10064C1j4KOMnrkJ2R%ljmnLNJKJj0j7lOJ%KKJ%rrlKMKMNQJ6Rlmrj3qqnJLQQMLKlolJNOMJm
10127B4olk%ORjl%KKjkMPjnm%jOJ0Pjj0j5j5p%PJ0KqokoqlMPJ0RnoJkJQj%PNJLJmojj%Mkj2
10190GnJLRLLNRlj4onkOKpjJ0RLJ%pnokJlj%jl%MJNRjJQNoj3qo%%pmJ1J2QknjkLJ1LkOPJj0
10254B9pKMJKjkjOOj1j9rLJ1PJKjOKn%%LJqj1KJmNOm%LKj0j3OJ3PKLPMm%Nlj9j5lk%KNQRP
10314C1Lpj0%J0Oj1j1NOJ%kMPJnomOMrj8kJ1QJjLKJn%mlLJmlKKLLj%KLK%nqLJ2%ooJJmj3j3
10375a3JMPONQOOKnmqqmlLPJrqJ0K2J1klL%jJNNjjoj2kmqqlONl%KLmnLLLKRRkqpKJ1RJ2Oj1
10438D5j0loloj1mJ0J2%j3nOPJjnnmqj4nLOJ3J0OM%NOqj5pj%J1J5R%qj1j2qJJ5J8N%LLqj4
10491A9j5oKPJ0MklMJ2J0Onj3nkljkojNjjkpmLknmLJ2PNkmJRJ0ONKlqqLPQNJk%KJ1Oj0j7r
10550C2ONM%%jnnomJJkQQnqmJNlpJJKnpmJkKMMMQJ1KnqljkoqkKPQJ%NMjqkK%kklMRNkj0j7
10616Hq%J3J4Pkok%JNNKJlo%%lljkmlKMM%lMNKk%JKKnl%pj2n%LONQMmjopmmnmLMJJ2J7J7J2
10680E9kplnoj%pokJPJ3Q%pLORJ1Nkqnjnj1pPJ2Jj3j1k%JjqokOLonmmmlkLMmj2jOPK%k%lo
10742a0mMQnpMLkJMJ0J3Ooj0JONn%lqQJ5OqmNLproqokJPJ4J5Pjnm%JlmLQLkloomkm%OJ5J5
10803D3Onj4rJ%nJ%ppjJQONRLpj4j1MJ2jj0pojORP%rnJkjLLKMkrMQPJ3RlnlJkqmJ0QLKNJL
10865E0Nj2j2j0rqlKNMMKJNMPLoro%%%LOJpj1pljMPRLljpj1rMPplJ0J7QlqrnLPjMQ%ooJOQ
10927B5Joj1pqkQKROkonM%mOJ1J1Mnj2rJJ0Mkjj0j0kKj%MNK%KJ2J2NooJJoj2j0KJ1RKkoj0
10983A1j0njRJ5KllOJ6Lj1j0j0pkMMjJjrKK3K7J8Lqj3j2m%jj2j2jnlJOQmrnkJ%%NNllPQJ1
11038B6J2NKkml%ljpn%oJJ2N%knnrkQR%j0j3qljMPOjpom%QJ3Q%mlMJ%jnrLKlONLqnL%om%K
11102@KJ2J0km%pj7j1RQL%j%NPKknp%OPOJ0J0%rj1oRJ7NorJOj0j5oMOMNROj0j0NPqj2nJ%N
11159A4OL%MRLLoj2j0rKQQJ3J3nnMJopjL%ONomorojmoMPJLRKLNjqrpj0qln%J1PNKNP%%LKQ
11222C5O%%JJkj0oKkmj%kplmn%MJmmjjNJ5J5PNOLkmokLONKnj0mNKmj1qKKoq%QKqrlLNoj0n
11285a6OJ3ROOmqkRJ5OkjMKkjMmj1ljnkJj%ONPMmpk%lj1j1%MmqnJ0J6J8Pjj1j0nkKPJ4Rj1
11342C2j4j1kllRJ5QPKj0j0JLlrjK%O%qqJJ2J0ONLlmLJ0J2OkmkNPrj5nPOKjoj4j8j5pPNLM
11398A2KLOmrnnmLJ%JJ1J4LmqJJ2J2J0krj0jJkomMNkmJKNJmkj%nmLMkk%rj2%OOJ0QLnKNKK
11459C6kj2qMKOJ4OlJJKLjmj1j5oNOjmjNkn%MMMLoqq%PPQMLnm%%mj6j5kKKRNqrjQLjjloJR
11522BRNKJLRRKjJkppj2rOLJNOJpqkKNNLJJjjJjJnmMljLJOM%pj7j4lQLjKNJMRjnkljlll%N
11589EPKnj%mjLNKlJQ%j0mRJ1PQjj1j0jJKN%nnnKJ0%ooJJ7J5%n%jm%LNQPNmj3j1lNJ3%j5j0
11648B3mkJMjrj3nNMLNPNMlk0j6LJ0KlNJ0QJ1J6Pjj0j0kKJkrj1mmkkpmLKJMPNkrlKNRM%MN
11707B9jrqKQKKMJKKJM%j3j5mjMJo%%%ONjLJjlJMJ0J0Jj2qjKL%loqpKRLNKOKrppNJ0MOMoj1
11770A9j0mJMkmJ2LmLNkj0kOMkmKOJMLJONkj3j4j0olJOLKmNJ4J3P%pjJJMLonMJ2Jj4j5pKj
11828A2nLJ2J1MjnlKJ0J3Pjj0p%N%jkmkkljolLMJ1Lqj1j0pjPMjjQNj0m%NMjOJ1PLoj3j4j1
11884FjJnmJLORLnqj1j1qkONJ0J1LKPjlKkqjJ6Qoj0pjRJj1oRN%j0nLlnmmjJ7K0QLjJ%j1j4
11942FmOOJrqjJ0MokLJ0Rnj3ojLQPNJkrrLJ5J1Kmpj2lNLkKMmj5j1k%PNkJKloNJ1R%okkmJM
12003ILLK%kLMLMLpkPkqnLOLKLlpklJOQPjjlJjjk%oj1ooj0rKQOMNPMl%jKMrj0kNRJ%%pn%O
12070IP%lkJORP%jMJKnj6j6m%NRRRLqlM%LMNPkj0rlKnpmJKJj0j0KjLQJ8K0J1Qkm%kj4j7j2
12129A0nnj2oOJ0R%mlkLPKNPMQMJkMjpokJMKkmlmjlqplKJPJj3j3LQlmk%PJ4OoLQ%KKLjo%j
12193A5mNMKKmo%KkjkmlPJ1OkroolPNMlj1j4j0n%kLJ0J2RJmn%JJJ0QJ3Lropq%LJloJJ1J2J0
12252C4Njj0pllkrj2mMllmnNJ3QMO%k%JOPkpnoKMnj0oMMKjjK%kQMj0j2lMnKOjolPQLKPKlL
12315A1jmljMPPJ0%mlJKkJOmj6j4kJ2LjlJ%lkkrkNKNPlm%kJPNkmqj1kMKLORk%PMjmj1qJRR
12378A3nj6r%J2J7J9Rkmqj2j0lknjlnmMLjkKJ0J4Mj4j5pLPJ1MLlkknlkmjLNMnp%LOQkj1lQ
12435fJ5J3Qkj4j2qqnlQJ2MknklpJKKRJ2J1J1%j7j6r%mj%JKNJ1Nko%NPO%ljkj0kMKLKKklj
12493GLMJkj1mK%ppjPJ1Krq%MOMkrj2pnKL%%MQJ1N%jjmpnNJJ%OPPjj3qOMkJJ2QKoj3j5j3k
12554c1QNKkoJPNOPPLprpjLLlkkKJ1J3NJkpqj4j1JLKj%OJ2QKLJqj1rn%MQPMLopmKmm%KLKK
12617gjj0pNQPNjqj0kK%onJPOjooQNjJkMRLoojNOmj1mMPLmkMjnklMQMkklnlPPM%mnJRKqj1
12683a9qNJ0N%prjJ2J1Lmonk%KMKNmqJQNNJonllm%n%LnonpmkkKkkMJ3PkkJjn%%LOjmNQlmj
12748b6KkkMmpljPQmlO%prnMOLjKjjmn%PJ1RPJnoomkk%N%ljjjL%KOJjorrj1lNPkk%mKM%j%
12815e2kkmNJ0PLKQNmq%MLJnkkmLJ0RONlorrpoppjLJ1J1QJ%kj0rkMMOPLJkmn%POLjpk%lpk
12879d0Klj%j1rLkooLRO%K%knmmJ%JKKMQLkMNlnj%lonJMJJNNJpq%jjNJl%KLLMOLll%NNmnl
12947d6lJOMMjoq%NMklkrnPJ2lpLJl%JklMQJmlnm%noOQQOJlmklkNLmj0qnKJ0N%OOkk%jkko
13013e9qjLKkj%JklK%llooLNKL%kljOP%%MNKkonjjlJLLmopoJQJ0QM%nmkpkMOMMMlnnpjJOK
13081f8j0j1jJ0Qjmp
13089h4
##PAGE=	N=2
##DATATABLE=	(X++(I..I)), XYDATA
-52445h7j1MjrrL0L7J9K2J2qj2k%Lnk1qJ5K3J0J1lj3qj9k1lljrj7j0j7pJ0Mmrr%J1J3J5No
-52399h8kJ1J2%ojKqj2oQQQJ1J1lpj3j4o%NJmNNJ%%oj1n%LOMjnoKQNJ1J3JopmkJpj5kJ9J2
-52344g4mnkmj6j3%QQOjJORKlpj8k2j6NJ2OJ1J5J2RklOlj1j0jOrqPPrjPQkk1j9q%J2Ppj0r
-52291a48j0nOJ0J4J0nmJllLJ5J7Orqmkjkj1j1NPjqqmkOJ5J5J1%KNLoj5j5mKQNkQJ3J0J1k
-52240h5orj8j7jLLMJ%OJ3%jJl%%MOpj4qojjNjj1rLJ0ROmjPkj5j1mNL%jmj1oMkomlKmjQRL
-52181a62mNJ6Lj2rjnm%LQKqmpnJO%kNJJoolRJ3LKKopk%J2J6J3Moj3k6j5j2j4kQJ1J1K2K0
-52129a44Nloqj1j2pMPmqj1jPNOJ3Rjmr%M%%NPJ%m%%KJ0Kj0nRRkpmN%qrj0j0j0j2qMJ2J3P
-52074a82%noJJ3J1LNJ1qk3qllJMoj0KJ3MrnJNNjmkk0j5%j0j0KKkOJ8J4RJ0LkKPPMknLJkn
-52020a81j7j1JLOLoj3j0JMLKOOjK%OJ3J5Rlj2k1j3llnoopJ0K4J1NNnr%ooKllkplONRJ0mj2
-51966b11QJ7mj8j6j5j2oojRJ3OKMJ5K0J3rk1j4nRJ2PJ3J7Ojnk1k8mKkj0j6lJ1PNNLoKMpp
-51918b38KMqj1mQKJJ2J2Kjj1j3okkKjJkPJ6Lrk3k2%Onj1jLJ1J9K4PoLQjj1j0opn%NjmMJ8
-51866b41K6J6Nkmkj1j5poonkJrj3lKML%j0j3MJ7J2J3Q%MJ6J6Moj2j8k7j9rJk%J1QjKJ4kk
-51817b60J1J3jj2j0lJlqj5j0jOJ7K1J6J1kj5j3llNJ0NjpPJ3%qj3lOJOJ7J5jj0JJlpk%Knq
-51768b42KLNqj5%%j2oj3j5ojJ5K3K5J5oj1plrjqk4qJ7J5Jo%J1J2J7Nj5k5j5rj1j0OJ7K3J2
-51723b62j1j4jlLJ9K4J5J1jj2j2pj4j2lJJKKj0rkQJ1lqQK1%j8qlj0rOK9K6J2jj3j4j3npj0
-51677b96KRJ5J7Loj0j6qpj2qPnrj0j4jJ0RQJ7J6PJ3J0joj9j4OOqj2pLRJ2PKprJ0J5J5Lj2
-51630b66j7j5jJ0Mj1j3MJ5Noj1j3NJ4mj4LJ2J2J1nqmMLj1k0pLJ4RkKJ2RNNJoLJ0Noj6j9j3
-51583c08NJ2RRmoqqpj2j3JJ2J4J5J3J2Qnqj4j4JPLoj1RRqmOJ3J1oLK2Kk1j2pqrqj3j2j3m
-51535c53K2J4j0j6QJ5OLlKPK%J0J4NopPRJlqqjJ4QOJ0j4j9lJNmj6oLQJ5Qrqqj0pJQloKJ0
-51483c04J3rk5j1RK2J3joj1j1KQOJk%J4J6klrj7j3QK1Oj1lJ5J6nj0j0oK0J0j4k2qJ6J7Mk
-51439b78%jj3k2nJ1J2J2LonMOLplONj0j0rpjjjNJ0QJqkpj6j3mroMRROQJ7J7Lr%kkKrj8j8
-51386c41kJ3kj3lMnqlJ0J7J7J3mj3j2pJjjPJ3J1PjOK2J5j2j1Nkj6j9j1kMJkJO%j0mjjkmk
-51337c42mojJJ1J8LMOpj4OM%KnoJkKQNLkqqJ0J8K0Npmmnj3k4j0LRJ6J5J5Lnj0oMJpkjlMJ0
-51283b99J0J5K%Kpj7k0j5qjkNRjPJ3K0J2%KkJjj3nJ1Oj0m%NJ1%MRnqp%jnj0n%rj5j7oj0Q
-51232c51K8L0J6KJj1n%j2j1qmJ0J1RRMmj1j1pj1kJ0J1kj0pnlRQJQJ3J7QjPONjJrnJ0jj1j5
-51183b84j8pQkqQNj0rpNQoj4j0j3%Kk%KPKMKNK1Nj3j1JMOJ7J5PKok2k2oNQJ3Qmpk%J3J1j1
-51131c00j5k4j7pPK3J6OLoj1qj8%K0J1J3QJlLNqj0MRJ4J5jj3k3j4Jj1j4JJ0J4J2LOKj3qO
-51086c11OLL%j2j5jLNJ3Qj6j4J5L3J9mMJ2J1ok4k7JJ8NJONKj6k2mj4j2KK5K5Nj1j1pMPl%
-51040b89KmonRJ3JNKj4k2j4j6j0PJ3J0J4ooK4K4mj7kNpj0j4nJ1Lrlnqj7j5MJ3J2J1Lm%%j3
-50993c39j3%jmpJ3J8j1j5QJ1jkJ1J5J0%roJ1%okmkRK3J5pj7k%%PQMK%mj3nKpj6rJ2J3rpl
-50943c29pnkOJ5M%Lqj0MK0J4nj4j2j4j4%J7J2J2J2RRrj6j5%J7J5jjPMj0j3j6j6prk0j3mJ1
-50898c79J6RJ1J3J5K1Mn%j2j9nJ1K2J8%plmrMRJ1PJ%lNj1k2j6MQnj3rNJ4%klmj4oJ0NlmK
-50849c33JONKMQKJPQmk1j7ppKJ0J0PNLlokK%O%qL%kj4jK0kj8j7j6PK8L9K7J3lk3k8j7MJ8
-50799c01%k5j2NJ0mk2lK2K0mj3j3nJ3JnJPqj2rKK6K4NpnkQOMQMnjJ2Rqk8l4j1J5J2MNJ2J
-50751c01LQklJ0J3%KNopnj2mJ1Mj1j4j1j2JJ3Rj5j3mKOJ2J5MJJ0Kj0j3j2j1j4jQJ3O%LJ1
-50705c09Oj2mJ0PJNN%LNjjPQnj8l1k3q%jLMNJ6J8J4Lnj2j8rOJ9J1qnQLKj0k1kRORMmmJQQ
-50652b97NJLJ9K0Lj3k0mlj%j2k2j2lj2NJ4jj3pOOMLJ1KJJ0JkOOqqnrkQJ4K1K9ONJ3lj3ro
-50602b63J0Pj6k2k6k2%Jj1JJ6J3RJNlj6j2kJ2K4K0Mj3j9j6j5qrrJ5QmKJ0J1NPj9k4JQRKo
-50557c34kj4rJ4QLMKlNJ6JlNQJ6QJj1j1j4j2mnjKLjj1j6kQMOJ7J2LKQLnoj1rqqONj4rJ2J6
-50505c25kmJ9L1J8MLkj6j9nLO%mnNJ3J8Oj4k2k3j6NJ2NOJ0LmmKL%qqjpj2QOj1KJ4J3Kqpq
-50455c18qqj4j0J8K7Qmj6j8nOJ1Nmj0pj0lKKKKmqjjJ1NomkkkMQ%ORRQ%KNplonNRJkKJ2Kj5
-50399c22j1OJ2J2J9J4rk3JJ2kj1NK4J9Kj1pJnqkjoj5j2%jj3oJ2J9J4J1RNnj9j9j7j0kJ2J1
-50355c17rkkJ0J3mj0JRPJ1krnnqPLj7j7J0K1PooKlmJ1J5KljOJQLqoj4lJlPMj6j4qKJ0%mo
-50302c41nMOPJljolMJ3jrKJ9J6NJ2jqrlJ1Ppj6j1lk1j8nNJ0POklPJ2Mj0j0NJ7K0KnLQmk2
-50251c14j6OPlOJ2JoOPnrmkOJ5J3kj6j0NJ1j2j9nJ0MqlnolPROjmrKJ2prj5j5mLNLMNJ2Nm
-50198c34ONlRRqpQQpj4lJ2J8J1KjnrkJ5J1MLOnj4j3j8nRJ0jj4qmj1n%j4j3oJ2K0K8Nk4k1
-50150c58JJ5Q%mNPkLJ2LpPK0J6Kj1nj0j4%Lk2j7LRL%j4j5rqLK%%J8J0QQJLQMj0j6j4oJ3R
-50100c38j2j0OJ1J0Lj0jJ7J0NJ2J3%j2rppkKJj0j3romrnJ5J7PM%NJ5J0J0Qlrj0rRK5J7Nk
-50053b60JOPnj2j2j0n%%PLpL%j7j9j8rqj1jRQkMJ3J2jj6k6j7%J6J6NJ2RjnMJ1omJ0J5%j0
-50005c11rKLj1OK1Jk5j6LJ0J4K2KmL%Jnnj0j2qJ2J3j0j6j1NJ6J9J8Moj0qJj9l1j1J3J6J3
-49962c20J4MJNmpj5j3PQjNRJoj2j1J6K6J2MLj%QRmk0j5j0KmmNlj7k0pPK2J6NPJj2pJ0Kpk
-49912c13kqqOQj2j1poLP%LJ2J3kpPJ3PMj1oQL%k%POlokj0j0NJ0NRMrMRj1k8j6j0j1OK3J6
-49861c13OO%nkJjmLMnkrj1MJ4Nj4oJ3Rmpj6j1LJ3J9J7OMPkpj1j7j4LLqoMPoqmkjjPLKqj1
-49807c53kJ3J7J2lpKRRmrlPOqj0JrpRNkKoj0KJ2JKK5J4qNkp%j7k7oQPKj0oK0K3KoprjJ2R
-49754c03ORlj4lMRJ1J0Mqj5oj0m%rj0LJ8J1mkkj9j9MJ6Okpj3rLPJ0K4K1Kj0pj3ook1j1J0
-49707c48RLKJ4J4kqKQoj4j2j1nJOJ7Pj0j6kJ6J6lpkQJ5JlQL%pj8j2momo%J4J5Qj1k3k0JJ4
-49658c58OQOqqQRkj0oJ1J7Rj9k2j0jJOJ3pnQMpk%JLKMLjMN%NJ0MjjRlk1j7oj0rJJ1J0j1k7
-49605c94qJ5K6K3OlPJ2K%MOJ1Qj4k5k2j3lJ3J8J0J4J0%koj0j0j1nMKnNJ0j2k3j4kOPNJ1J6
-49560c31LljkqmJ1Jj2k%NRQLloj5k1MK3K2J3jpmOJ4Lnj5k8j3j%J0M%lpNmqOJ2J4KlMPmoj5
-49507c43j4n%LOKoLK0J8OMJ1Qj1j3kNnqORQJ9J1rj3Lnj8j4JNJ1Pjj4k3nNNONpmlnoLPmpl
-49454c51J3K2J3lj1nJ0J0mqnmqj3nNMKJ6J3ONMjLJ1Ppoqj1j3rMJ6J4pj2kjlk2k7JJ0K%oO
-49405c55J8K2K0J0j1j0qjJkmj4j1j3j2qOK2J2J1J4M%RJ8J0oj8j5rlMKJNJ4J7Nqj4j1qmMM
-49360c12LLPOlj6k2pqj1qJJ4J2lj0mJ1Q%njJ5J1rj0MKj5JK1Lkjj1JjqMNJ6L1J3mj2j6j6j1
-49312c34lMNprj2j1nJkjJ1J7K4Rj2mkj5j4jJ4K0ORJ8mqjmkLOqnJ2J5NNnqpj0j3plpJmpoj
-49260c57ONroQMKkj0qNJ7J1J5RKK%j0j3MK0L0K4J6kj6k2j3j1j2pnj1j5llnOOLRK3L3Pj5j7
-49213c05k6l2j3J4J1LjoMJ1J9J8Np%J0NOkpjRL%lJjnjQN%J3%k2k1j8k0j2kPL%KNRMJ2kkJ
-49162c21j0j5j3j0pJRJ7J5J3Rrj2nqqMKJ3J7MJ%qj6npnJpLknmJ2J5JojLQJ7Ppq%JKKRJ4J4
-49110b85Mnoj2k2j4kj1mJ3J8J3J6RMmrj7j2lqmNJ0QPmj0olroJN%mrqOJ9J8NqkNmropj3n%
-49058c65J8K4%j2jJ0K2J1jqj3jNnqJ5J5j2k1k3mOjQMj5j1MJ3J3kJ1K6J7KnpnRok8k0j4k2
-49014c77j3J7L2J2NRooJ4J3mj2j0oj6j5JJ0J%oqJjkJ1K4J5LNJ8K4Nnqj0oOKnj3j7pPJ6J0
-48968b92Jj0k1k8j3RJ7K2PkJRJ5PKjlKnLNppkJj6k0qj5pJ0Mj0nmm%J5J7J2PJkj1j3j0%qo
-48919c63J4K3Pj2LPnpj2kJ9J0Koj0nNQKKqj8j4qONj3j0K5K8NjMNrLJ0pj7j5jNLJjJ0%oJJ
-48869c36JOLj4j2NLmLKPLrpjkRJ0OLJ0K0Lj3k4k0JJ0J5K5Rk0j0J3J3Rqj2NJ2Kj0j6j2mjl
-48822c30%K6J8Krrj0rj0kJ5K2Qj1kLLoj3KRMM%j7k0k0oKOJ8K2Qjj5k0pJMOQlmLjj0kOlln
-48771c48kJ2J2PRPQKKQJ1MMnj9pomnJQJrlRJ3nj0qqlko%JjpMMj1nJ9J3LJ1J3RMj7l0k9j5
-48719c66QJ5K5L1J1j5k9j7LJ7J1rj6l%j0j0KKllnlRPrOJ2oj1JJ2J3Ojoj2j1lJKQJ0RNKJm
-48671c23j5j1j0pPPonrqKN%NJ3J0JonNJ2J3LLKrJ1J1%Ljrj8j0jpnOOMlqlRLnlpj6j9KJ6N
-48618c65koKJ9RkRJ6J6K2J6j4k0kj0rrj0kNR%LK2J5j7j6j1MJ5Oprj4k7k4nK4K8J9J6Kj4o
-48574c24Kpj8j6nJ0K8K6mj7j4lLRQJ2J5J1Jj9k5j2j2mQJ2J7J9nk4j5mjKQJ4OJoj1ooj0JL
-48529c52jJJ0Q%J1Nrrj4rJJ2J6Pkmjjjj3oJ5K4NompnJ0Rl%QKQJ7Mqj8k5k2j1nlOJ1J2J5L
-48479c19jNjpj0lJ6K4Qj0qnk%LnkNlk1j5lLJLMrQJ7Onj5jK1J1K%JJ0J2Kqk3k6KL8L3Nj2j7
-48429b91kjj3j8qmnkPJ2Rpj2LjpnPPOj1j2m%olk1k5J2L3J7%j2j0MJ7K5PplMOnj5j1rMJ4j2
-48380c48k3j4lPJ9K5J3mj0MPORQkOLjnrj0pkoopJKl%OJ0J4kJJ1Jj1j4RJ7Kqj0j3j4j2mKJ5
-48330c50J1KJ5K0Qmj4j7oMQJ8J2pj7j2j0JPQnk1pLJ3J9PJ%%LNlknnRJ1j0j4MQJ6J2qqKmn
-48281c07j0oJ8J4pj5kOPJqlMpk5k1nJ3J5QlMJ0jRK0J4%j7j3krlNknKMkKj0qkj0pJ2K3J0M
-48232c05OKj0j3j0JJ4OqNJ3mk4j3LQKn%KRJ1J1Oj7j3OJ5J0M%j1k6k0JJ5J6mj0mj4nJ3RJ0
-48187c18nj5j2j0ORQJnroJJ5J2Pkj3kLOKj4j3%J6K4J4Jpj5oJkj4j5JKLJ4J5Mjmj3qlkJ7L7
-48138b95J8qj0pj4k1j5kOrrKJ4J7Qjjpj6lJ8J6Lj4k0j3pj1m%lPJ3NMJ6Mj8j6nJRJ2J4J0N
-48092c27NOJk0j3J1J2OQRjJQ%j1j9j3j1pJ7L6J8nj5j2qomJLnj6qmMLj0qkPMQK6K6J7Mj0p
-48044c01loj4k7rJ6J5nj8k2j6LMqj1PK0J0J1J5knmj0j0knLLjnq%qjJ4knmQJ8RNKmlKMJ1L6
-47994c03L4Pk0k0KJ2kj1j2j7k1j5j6j2JQJ0OJJK2K8J6rj7%OKjolKJLj1j0Lj8k5lPRJ2J9Q
-47949c32Rjj7j3j5MK6J9PkPKpj0j4j4j1oRNPK1K2K4QrnMJ3Kj4j3njprpj5j2mpmQJ7J2Onj1
-47901c38NJjjj6k4oJNJ2J1J1J1J8J1okMJ2K6J0j0qmPOj0j4j5j9l3l1j2NK1J5RQRJ9Qpj7p
-47857c36QK2J8okjj3qNlk1k2MK1Pj4j5rLK0Oj6j1jj0nJ1J4OLmr%J1oLRNl%PPNlj4j0QRmj3
-47807c47j1J1J7KOKj4j3okQJ1NnONj5pjMROnj0pK%mRJ7J2jj3j5J0K7J4oonolj0j6JJ8J8j
-47759c09k0k4j1KJ3J5nj7j5%M%poJJ8K0MmpnNOMKOJj1k4j3OPkj1kNJ6K0J5J1%j%omJ2J5N
-47711b91ok0jJ6QJ1Mj5j7j2j9j7JJ9K2Kpq%J3Mj5k2j3KROokjKJ%j0j7k0pJ9K5KnJ3Kj3j6
-47666c79mJ1J5J2J2OlojJ3lj5mMRRRL%j3j5JJ%lkMmj6qK0K3lpmmoj0nONJ3J9pj8JQ%LJ1J4
-47615c08Rj3j4j7j2LK2K6Nj4j4l%oj3lQOJj5k1pLMNJ0QOJ2RKpkKOJ3J4LrpqkNnj2j6k0pJ
-47566c72j0JJ7OMoqOJ1rj3jJ2K4J8J0J0mj7k0j3pJ2J7J6K1Rqj9j9k0k7j1MjJJ1J6KpLPJ0
-47523c44LmpLOJnkjNOmlRMnllpNJ3J6KlOj0j7MQJJj1p%jNJ3Qoj5j5QJ7Jj5k1OK9J9Jj6j8
-47471c43%J3kpj0j5poj0m%J2J8J2J1mnkJJ7J9Qmj7k2j0PQMJJJ4%j4j3k1j6JJ5KJJ2NlrjJ2
-47424c51J3OlOJ1LNolOKrqrnN%rj2Njj8kJ4J0PmqJPrnROj5k3j9j6KJ8K4K3J6Mj3j5pnk1j7
-47374d10MKOJ7J2OQLmkROlNOloKLRK0Nk7m0j5OKplJ4J9Mroj%prLJ3M%MJ0J2MkkJlMJ1J2k
-47320c15j9k2j2KJ9K5J1QO%mmmj3k1k2j3rpkjLJ2MQJ4Mj6j8NRNJ5jpQJ8J5K%rj6j2KJ9Pl
-47273c29kqkNMj1j7PMjQJ6J5J1JmqmPOQoj2j1j3k1j1J3J6kojMJrJJ2NlnjJnj1LJ7J8K2J1
-47224b87Jj3j5L%j%m%lj5j6jNPJ9Oj2j0J5J6mj2j2k0k3j5nQJ9J9J0Onj5nQJ2JMQLklJJ2J2
-47177c03MnoO%rj2j1mqjLlKPjnmQJ2kj4rRK2J2kj3j1JPMlQJ7Lrj7j1jj3oJ0Kj0MJ4JKkj4
-47126c51o%kJJ2%j3j4j0roMOPQKnmJmOJ2Qnj0%PJ0J8J1QQRPJ1J2Knnj7j5KQkj7rOPJ0Rnj5
-47074c17jMnmrpkkjlPJ1K0J2j1mlqpkQmqkkMQJ2J1lk3j8j1kJ2J8Lr%J0pj3j0j3nJJ3RQJ7
-47024c28Mj6j2j6j5nOQNLNLlOOMMknMkj3mOPK3K2Lmlnnmj2j8kQK1J6klklmj6j3mNjj9j6k
-46972c90M%J7K0Njj2NK0Jj9nRQJ2J5lj8j5o%kJRNJknrqKJlj4j6MJ4K1K5J5JROrj6j2%NMK
-46922c24JK%rj1k1k1j3MK3K7J0j1oKjLLjJmrjjOK1Lj3j3QJ4MKMJmnk7k0OJMJ2J8Lj0mlj1
-46873c60rQK3JrmOKmlJ3K1Lpj4j1%%kRJ3Rnk2k3jK1K2J1Q%rj0%j3k1NK3K2Lj4j4qKKj0jJ0
-46825c37JpjONlpj%rrMPJ%J2J6j1k3mlrNJ8K1Nj8qkj3j7pmkJ4J3j0qklNJ2J8J4NkmJNKOK1
-46773c07J3jkRKlj3k1k2k4k0%PLmJ%nLJ0Jqpoj4j6j1oJ5L3K5J5Rj0j2q%Qjj5oLONPJ2JjR
-46724c46KpqoJRNNRKNPOnj3NJ7%j3qpkLpkJ6J1lj0j1k3k7%K0K0J6J4Okl%J%qj6JJ5J9Roj4
-46673c23j1kJnqpMMrMK2J8%j9j6pJ2K2L%P%qj4j0oMK1Orljj1rj0rNQmmJ4K6J5NljN%mj5j5
-46622c37j1j0lOJ4J2J5K4J7j3k8k0qNJrlQRpj4JJ7J3QKnj0oj0pJ5J6mprj2JJ4J5Qrj7j3%
-46577c51JmnJJKmj0nmjKqj0%J5O%pj1KJ0J4OlLJ2J1LQj0j3RL4K3j0k6j6npkqk0j9OL4J9n
-46529c42j3rjPLpoj1k2j6kJ0J6klPK4L5K4jqpMLklOlpllpnjj0lOqk0jJ2QJmn%J2OrkQR%k
-46475c47%kOKpj0KJ2J3mj6knolrj8kJ7Okomj2j9k5j5%K4M3K4l8j2K4l2m8j5L7O5K3j0j1L5
-46432c47P8R5L0m2p8m0J9K1m1l9j3QL3J7%m7l2J1Rj8j2M7O1jpL0O2M3l2p5o0k2j2l4k4ML
-46395d05j9j6Q%J0J7onj0j1J0K2J4L%%Lrj6oJ6Pj3NJ7RpNJ3J0Lj3j5j6pJ3J1KJ1K2J3jj3
-46352c44j6j4j9j3OJ3J0RK1K2J1rj7j8j2kL%moK0L1J2oqpj2plLNlojJ6LJJ3J1NLJ3J7kk6
-46307c07k4j5okLJ3J0NJj2j3%LpnQJ5Omj1qnKRMnpJQJ0Jqk2j2R%MKPJ9J0jj5j9j5KJ8oj5
-46258c74OJ1Jj0p%oolPJ7J9J7J9nk1j1kklLpj5%J5Nj0llKRQJolNPrj6OK7K5Oj4j3nmj4j1
-46209c67l%ooloqk%KL%lLJ0LNOnkLnj9mNNJ1J5J6J1NRR%j0j0pj0j0mjKJ4J2pj0qqj6j2Lq
-46157d08j5oJ1K0J9J4NOorLjrkQRlrlj2lKNJ0J1Non%QNKMJ4jj8j2RJ6J6PopNJ2mmLjlnkN
-46104c26Ojj4j6jkJJ7J1j0j0np%Jpj4k0j1MJ2NQJrkJ1K6J7j0j1RK1J5Njpj7j7nK%p%Pnrp
-46056c72rj2RJ9%j0j0PJ0JoonONJj5qOJ0rj4jLQQLkqqpLMQMQJ6J1K0J5%opr%%qj0nJ0K0J4
-46004c18Jk6k0J3J9Q%j0k8k2%J1NlpJ3K7Nj7ro%NNLlMJ9J0%Pnj5mQJollnJkLJ6Q%j1q%Np
-45953c41j8mJKjlj0j7j6j5p%QK0K5K0OlRMqoj1k2j2JNJ1J3QOJ1J4J1jrk0j5qJ0J9J4Oj1j6
-45908c50lRJ3mrpoKkrnMPpk1j4NJ1J3QPkooj0ljj0j1jJ1Lj4qNJmJ2J4PJ1Mmj0rj7k1LK2J4
-45858c88OOOmokMJ7J4nk1j2MKj5mJ5K6QjJlj2qj%kLJ3J4PpqLJ4J3Rnj8j0j2pNJ1Jj0rNNQ
-45808c50qk9j8RJ7J0Ppj4k%NQkJ0K2J2Jrj1KQJ0J0j3l2j7mMQRloojJ0J9Kj0j2j4j0MLLK0
-45762c65J2kJPO%kmj4k0j2KKMJ2J9J1jKJ1NmKpj1jNmj9j9NJ3ORQkmqnRJ7NrpJoj1nnQJ5N
-45710c45km%jrj1J4J8JPNpj6j4oj2lJ2PNKMNNKqqJJOJ1j7k1KJ1Mkqj1j6oKKQMNJ5J5OKrj3
-45658c67kNpkJ2kJ3L0J5nrljoMPj1j6j5j7j0lLJ6K1NroNJnLoj2j2j7j4mKJ4J7J1J4J4J0Q
-45612c31%onOJ2Mqj8m%ro%j1k1k1j4J0J7LllJ1J7J2J2LnjpkJ4QRPj1j6j1j8j2mmj1j3j5N
-45566d40K8K6Rlj4qj3j6mNJ4K3J8Qkj6j4PMpLJ7mk1j0RJ0J2J3OOqqPOkpnj5j6MJ5J1J2J3
-45521c47J0Nj3j6pNRJkrkR%j1NJ8kk8k1%J7J8Lk1l0kK2J9lj6j0ONqmQOJ1Oqj4k4j9J5K9J7
-45475c73Kp%K0K9J0j2j3jOlrrj1PJ3lJ1Pj2j0j2kOJ3J9MJnj7qJRoj6pj3pQLKjKJ4K0J0%j9
-45427c59k3j2MK3K3Pqpoqj4j5nLMNQJ1J2%j5j8j2rk%pkJ1PMOQJ0J4K6J5PkrqKok1j4J0J0
-45380c52NLppQRLMkkjNorqj2jnj2MLJ0J4j2k6j1J6K4NMJ3Olj6qoLJ8K5J3kj4j7nNnj3j2k3
-45331c97k0MJ9J8J3Qj1j4%NJ8K1J7jj5o%OKrrkjJ5J6j6k5lMknJ1K3Kk1j8j2onj1qMJ7J9J9
-45286c56J2LqpKj6k3MJ2NomJ2Jj8j8%J2J6Oj3k6j1J4K0J2joOJ6%j9mJ3MqmmqJ1K5J0%kk2
-45241c68k2j0J0J0krq%mLJ0MPPLpj6k1rjjJNP%J1J8LnoqKJ3J5J6K0Pj5k1k7j7LJ2J6J2J5
-45195c47J8J0jpj4j1rqrj3j0PJ7NqnJ1K4J3QPnj1KNklJjj0j4pQQLj1rkLJ5K2%k1j5pJLmK
-45146c71koKOnj1j2lJ4QlMnnJ1MpNMNLJkj%Kkpj3j8j1%NJ3PlOJ1PPpj4NJj4J0K0J6Nj0k0
-45095c70k2j4mPRkK2K4mqOMj6j3krk%nlKJ2J4RkJJmj7qJ5J0lMPKPMlj2j7jJ4K3J6OJkj0j5
-45045c48qnqQJ1LOnj5ojNjk0j2LPkOK9Rq%RMlj4j1PRLK%KjJk%j0j0OJ6Nnllj1j0jlJJ6J5
-44992c43lj1%%%Lnj8oJ6K5J5J1J2Jj0k1pJj2j4qJ2J8Mmj2j3j0ojoNjqQJ6J0PRJ1%j7j6kl
-44946c73j3j8NJ8J3Rpj2MNj0j8nJLRJJ0J7jj0j1j2lLJ0J2J5Rpj2MRj1j1j3kJ0QQklopj0k
-44900c96PMkJKQPJ7J4j6k1nLMKkoj5LJ4kkjqorlK0K1J2j0j9j5mqj5kJ2NPK2J8MrrJLnpj1
-44850c97j5%%Joj0jkKJ6K7J4rj3lM%k2j8J7L0J3lpj5j1LJ1J9K6J0qj3j2j2kMMMqjJj1lPN
-44804c84QJ5%pnj4j1j4JJ6PROok2k1OJ1J2J2mj4j4pJ1J4ojJ3QkNJ0Lojjj0LJ6K7J1j5k1j6
-44759c78lRJ4J0lj5qmQJ0%j1oNL%moJKn%KMP%lMJ%ljJ2LKOj5j8olOK0K8Jj7j0JOjpnLQOo
-44704c56pKJjjNNKJ3K0Qj4qJJ%j8k2lKjqRJ0lj5j2PJ2j1j5jJ%Mnj3qqNJ9J9RKqjMnpj2kL
-44652d01qqK%oLK1K2LKJ%%qkKRPPJ2QJjj5k4k1j3kMklRRPmoMJ1LonknNJ8K0J7nj8rLRJ7M
-44598c34j1j5%j2m1l2pJ9K2J4J6PnKPj0j9kNmjMPJ4J4mj8k5jL4K2mj6j0OOqokrj1j4PQlL
-44552d07JLJMQPMQP%KMkmj1qnmMKJkj0rJ2K5J9lj0mJj3k0KJ1jOJ0PKj3k3j9j3LK4J2k%J6
-44502c77J5j3j7lLKOJ2LopjLPRMNJkrq%JLkrj3nQROk1l0j5J1J6J7Rj4j9J3K2NLKnnNMqmM
-44450c85ONJjkJ3J8Mrj5oj4qMMlj0j5kKKJ4J1Rmj5qk%J0J8RKkqoRJ4PmrqnLJ5Rlj1k1j7k
-44399d06LJ0J7Rjj0KMnMJ2O%pk8k7lJ8L1J9j4j4PjlqoJ0jlPJ3MoQJ4ppLL%nKJ3Oj1j7rm%
-44349c78jOKnj1nkmOJJ2J2QPKMQmj1mljOJ4RKNqj7qrnjmrKJ5Mj2k3j7qRJ3JKJ0OmOJ5j%J2
-44295c56K0J4rj2LLj0j5ppoNJ3kLK2%j8j8mJkjj0%J3K6J8lnK%ropj3mLJ1J1OL%Pj0k2j6Q
-44247c80J9QM%j4k1kKkmJ1NmkLMROpj5mkkkj3lRJ0J6J9%k0j2OPpj1j0j0QK6Rj7rMojJ1J1
-44198c73kJnj0j0oJ0J8J5RPNjqj5k3j1KOJ5J4Njj0j6jOKmj0j0ppmJ0J1J2J6J8J2QPnj7mJ6
-44152c35OlLMnnnlkj9l6j9NjRJ9J5Kmj2njk0j3J6J8Nrj2MJ1J0j1k3k2RK2joK0K3Lk1qQJ2
-44106c77J9J9RmpKJ0nnMJ0kjJj0j0j1j6kJ4J0QNJrj3rj1j6j5pn%J3K9K5J2J1lj3KRN%pj8
-44060c58j4kJ8K0OKJ5J8qk9k4j0lKKPkpLQ%LMjkmJRJ0Mj1j9j5rrj3MJ2J8K5K1mk5j5JJ9J7
-44013c35PjJLQlmkp%rj6rqlmjlj9j4j1qPJ4jronj1%K1J9J6K3J8%j2lp%PKrjJ9J7J3Lj5k1
-43963c59rOKJjrpOJ5Onrpj0qkkj7lJ8LpJPRMMj0k0%J1PJ4J6QlMJ2J1J4jk0l3k3k1pJ2Mj2
-43914d10JRJ4RkjJ3J4jj5j6pQOj2jJ7J3On%moQJ0%j6j8lMmoLJ3J0%j0j4j0j0j0oJJ7L2J6
-43868c63j0KOMONlqJJ1J2kj6qj2jj0l0k3j8j2J6L0J4Kkj0oMOQjmKJ7J9PnrlN%jj0j0JLLJ3
-43819c80J1RNoj7j5pKj4j4KOJ7K0PjoqQO%lkrjJ5kk2j3MJ1K0Poj2rqmlklNK0OrqJ7K3OJk
-43768c58j3k9k4j3j1JJ4K7K1J4PlooKJJ3J0j4j2j1rlrpJ6J7J4RmopmL%rkJ2PkNKj0JJ5J4
-43722c47jqmqorj2j0PJ4%j8j3LJ0J5QLJlllMJ2K2Qj7k0oMJ0O%jkj3l3k6kQRJ5NoRJ4jlKk
-43672c88QQNJ9J2ORQoj9k1j3lLPRJ1KnljNJ9Rj2oLmpo%QjMJnqqj5j4ommMJ0%ppPJ6Jnpk1
-43618d12j7OK4J8OPMkmjj%Mj2j3NK3Qrj0mOlj1oLQRPLJ%NnnJrk1j4nmnoJJ0J4J1LKPJ3QK
-43565c60j5qLK1K0Onj2j4qjplQJ7Jqj5rKMjj4k4j5k%J1K6L1J8kkj4k0%RJ5Nj6j4pj7MJ3K
-43519c97j5j5J1K4J6Knj1j2j0jJ0LkNMK%KopmpnpmQQOJ4J6J1Loj1rKRJ7Jj6mmj3nJ3J0jk
-43470c82j0j4kMJ7J1J0LmlkppPQLLLqk1ooj0mkJ6J6jj0Joj1j3nJ0J1RK4K4J6lj7j3Kloqj6
-43422d02j4PK3PmknJLqj1n%J2Qjqnkqk0j0J1K3QqJOnj7j5nmJ3J8LrnKMJ3J8J4Nj1j6j9j8
-43374d37kJ3J3qk4oJ3K3K1Q%PRJ4J0Loj9mN%QK0Jk5j9j0j8j4jMQLJLJ0Rpj1MJ7J6J3%j2o
-43328c73lkPkj0j2qJ4K3Rj1j0oj1NMoJJ2J2Rpj0oj2j9oPkoOPQQjj5j0JnLLNJ4K8K0Nok2j8
-43279c88oPK1OlLLnkj0j6j0kR%jj2mLMRJ4Lj1j1j2pLLO%nRJj0k1j1J1POQjKJ2OJj6k1j2j0
-43229d50%ProJ2J6MJ1J0J2J2NJ0Mj2j2qljm%RK4Jk0pNJ3Omj2rQK4J1llKjlLPJ3jj2opnrq
-43179c86%lonoplJ5K4J1qmJLoj3MPMLNJ3K3J9kj6j5oqj2nQLqmJ3Rj2l2k5jPjj0pKPOQPlr
-43127d21KQQJ2J4J0kjJJ4K0%jONMmj1j8j6j1plMoJJ6MnljkKlj0j1lJNOMj1j2mKjKK1K0Lq
-43076c80j3mqmKKnj6j0%RJ4RJ3Lj1rjJjJrj2KR%kmmpqmJ0J6K7K0Rrk3j1KMJ1L5K8Pj1k1j2
-43027c65JJ0J3Oj3j4nnpjQNJkj1j2mJkk0j6pMRj2qJ5J2K%KKjKJ7J3poQOm%MQoj8j9k2k7q
-42977d73PQK4L1K1K2K1%j8j6k2j5pnmjNJ8K1J3qj2qLJ8Olmnpj5j1lJPJ3J5Olooqpk%LJ3K4
-42929c69J5jjoj0LLmNLj0qjOMKJ0%j4j9rMjkL%rj0j0NJ5knmj1jJ0JpPJ5jklm%J1J9jl1l2
-42878d47lJ9K9J1j4j4lMpllpLJ4J5PNJ3QJlj5j7j2jpKJ8QQQnMO%NJ9J6Jj4qMpjOnj3j5pn
-42828d02j1j0kjJNjj0kkm%RQJ3J0%k%LkKlNOj2jJ4J3lj2j2pkJJK%jjNPROL%noj5qJ7J9KK
-42774c74kqj4j9j3J1K6J7lk6k4rJ0K9K5Lj4j1oOJ0Lj%kq%QMJ%jj2j7qpOJ4OormJ2Mo%J4J0
-42726c85KKkQJ5lk1k7j5OJ1J0J4J1%OJ1KLlj4j0klnpMK0J2lj6j8k0k1mNNQMjNJ8J3nMJ6J1
-42679c59jj4j5k6j4J3J5M%oj4mJ9J5MnrOK7J4k3k7j1jLjLPQJ2jk0r%lJPQKoO%j2oNJooj2
-42630d31j7OJ4%kLNJ1J8J9Olj1q%JknQJ4JPMnj0qqqMJ4nj8j0j4rJ1J5MjKQkLpj6LJ8J5pj7
-42580d10pl%%Nj%J0NomJ2J5J0J0%j4ppNJ4KLNnpk0k7k3j9%POolK1K8J6npnj4rk%j%%%RNj1
-42528d35j1J1K2J1%ONqj3j8j2%ONK2K9J6%j4j0jjnj3j3LPkJ2Qqj2j9%K3K3J5lj7rQNqj1j
-42483d07J3J9lk5k2oPQMKMNnnKjlOJ4J5Qorrrj9k0j4NK5K2Lok%pjQOLPONnj3lk%Pjo%LJ5
-42429c87Lj6lJ0lqopKJ4Ook1k1j6qJ5K7J3Loj1NJ5Nplkj4j3mKRQJ4J2j1k5j4KJ7K8J8Qoj4
-42383c96j0oqNLj2j1jkk1k2QK5J0MK5K8NqlpkJ7Oqj0%OKj6qjlMrj2mJ2J9J2PR%j9j8nL%j
-42334d13j2j2%OK%RJ4K1K3nj5q%Lporqj0oNKorj2qJ2K1J6POMj6k0pJJ1J5J4J2qk3qJ8J5n
-42287c96mjlPJ8J8%j4j6j0%Q%LJ0J0QnqoqpMJ4Pj0k0qNPJ0Lmj0oLJ1Mrj4nkQMnJ5J9OJJ9
-42237c49Jk2k6j8jOjpJJ4J3mJOmj3j2jPKqrjLlLPk%J0QJjLlj0j3j0LMKjLKorj2mKKLJ3J5
-42184d15jj4j9pJ2K3J8J2NOPj0j8qj1nkMJnkmlpJJ0kRJ6npJ3P%qj2nORJ5J2KjJ1K0Oj6j2
-42136c74pjj0kJnj0j7j1JJ3K5K3nk4k0j3KJ3J0J0J2jlMJpk1qNLj7k4j3jmPQnMJ5J4QoLJ0
-42090d17R%jJ0J0PLrj8j9kNPPPkmkmJ0J1MLqoj2j5jJ1Pk%J%OQJ5PkMORjj6j9j1j0oJ1J3M
-42039c92j0j0PJ0%j0j5nPNQkqm%RmqrQK0J0j2oOJj0rj3pL%kkMOn%lNK8K1kkoj7kJ2JmLRN
-41986c91%rjPomMPNMj4j7qojJ0J7J6K0Oqj0qlj4oNkNPJLKpj7j8j2qpjJmmJ3K4K4QPJrj1j9
-41934d28k3qK5J8jKmj3nKlj1kK1K1Rkkj1j0NQJ8Qqpj1n%j1j9oQJ5ROlj1j0RJ2pj2%PJ9K0
-41887c91OLqjNj6l4j3lqMJ1nnMmoQNKJ3RjQLk1j3J2K2K1J1kj6j2mLPLLj8k2j6mLJlOK9K6
-41838c98Lk5k2rjkjoLPMRJ3RNLJJ1Pj2j3Moj7j3%pj6j0NPkNJ0K%J0mjK3K9J6KjmK%Qlj9o
-41787d00Oj0j7OK0J4Oj3k7k0j5mnrJ5J7%rMJ2lJJ3K0K3Lrj8k6j5oKK2K3J5Mk%J2Lrqj0j3
-41743d07j2jJ7K0J2koj0j6lJ1OPOqj6j4oNK1K2jk4j3OJ7Rpj5j4k9j8J1J4J5JoqnNJ2J5RJ4
-41699c86K4Qpj7j9Kjj6nROOJ5J0jj2k1rMj3k1j0j0PJ9J0qnJ8RPOnMJ4Rj2j0MOJ9Pk0k2MJ8
-41653c85J6J3JONqj1omPnj8j7j0lkJ7kj5J2J1JJ0J3lj3j4j5j7jJ4J5MNlqqj3KJ0kq%RJ7J3
-41607c90pk1j4%J4J0Lnj3nOOMok3k2mJ6K6J2j2qKK3K6%npqpkLJ0J1lmj3j2%jJJ5J6PJ2Rk
-41560c62klqk5k2oqqJ6K2J0nj2j2j1qNRJrj0jJ0LqoRJ9J7Q%j2j5ppkPJ5J9QrKNJk3k6lJ8
-41512d26K3J2pj5KK0P%Lnmoj2qMJkRJ4k%K0J5j0j8j1j0j2pmrj8j3QK0PrkNMJ2OKQJ3J3lN
-41464c80J4JmNOJlj1j8j7j1kNPONpj8j1PJ1nj0KNJ2PoLJ1J3MjJ4J2J%rj6j3j7j6mOLomNM
-41415d19prj1KJ0nj2QK6J2kjlkJ2j0l4j3kmRJ2J6K5RQKk2j2lr%klJ3QKMllJ3J3pj4jJ1Lr
-41367d04j8nOMJ8K2Qlon%Lkqk0j7qNJ1J1J7RlNKj2k0j7J5K3Mj2k0k3nJ0J6Rmj4qlj1oMMk
-41320d50PK0J0kJ0Pjmj7k6j5r%J6K9K3Npj1LJ7NJpk0pLOlqJnkJmnrj2kJ6K1J0kMOj3j2RJ4
-41271d09J2J1Npj7nj1j6kooJ7K5LLJ2Qjk9m1j1J0J8K5Rj2j0j0j4j2KKjOJ8J7M%J1Nj3j0K
-41228d18RkolqqJJKjkknmkLJ1J7Mrnnoj4j1LkJJ6K1J7JJ3J2lrlKNKrj3kNLqj5k0j2kOJ2n
-41175d47j3%J6K8K0J4Lj4qjlPmk6k0poj7jJ2QJ2J6J5Jj1r%Oqk4j3MJ8K5LNJ8Oj6qLjmokJ3
-41128d16J8J4jj3j6j4j2rknmjQKj9j9mNK3K6J3J5K2J2qk5j7kjnlj0j1JOKj6j4JMJ9J9pj8
-41084d62j1PNkJ4J6lj7JJ7J5J2K0K1Lj3j9jJ0Mlj6j8j1kj0nRJ0J0NprJOJ5NkMJ2jlNJj3j8
-41038d18pJ7Qj2KK6J7P%pj1qj9j9mLPPOnLJ1Nnj0j3j6j2pj1pLLJjLJ7K1J0JnlmJ0J5QPMp
-40989c89j1pj6j9rLJmrKJ6K0Mj2KJ9J7J1lrmJJj6rJ1M%kj5j6j2kOllNQOJ1KNLj1j1J7J7m
-40941d04pnjJnlOnmqj3lJ4K0K1Mqmj4j3j5rONkj%J1J6QRlqJJ0jmoj2lJ%lmLNLMljJ1Nmqm
-40886d24jpmpkJ1J3JqjJ0J0J2Qoj1pknj7JJ8Mj6j0qk4j6J9L5J4prpqKJ6J6Lqj1lKMPRpj2
-40838d33qjNPmj0NJ4J7PKMJ1QKLkJj6k9pRQJ2Qmj4j4j5pMLOJ1J2%j3j7j3pkMJ3LoKQkj3j2
-40788d60LJ2QOJ0mj5MPLJrj0r%QLjqkJ0J5Oj1k4j0QQRJ3lj7lQJ0QjjJjJ0J8Nlrj5j1j3j5
-40739d61j0LJj4j3QK8L0K1J2MRkk7j2MNJpoj0j1OPmpj1rNK1J7J0J2Nj3k7k8mJ2RKONKQJ2
-40693d11J1RLnpMPj3l2k7oQJmMLORJ1kj3j3J0K6Qj9j6JJ0%NJ5J2Jj5j5oPN%NJ5K7L2J5mj9
-40646c57k7%K5J7pj6j4j8rjj3j2JJnjOQ%oqk1j9LJ4J2LlLKKpj4mOLMJ5J5J1%mj3j7RJ1%j
-40598d26%nrmmj0rJMJ5J9J5J2oj1lJ1MnkpjMj0mJ3J5klmj1nPJ4J3Mpj7qQOnlRQJ3J5NJqp
-40547c80j6j8mQJ1Jqppolj8k5j1NQKKJ5J7Jj1j1j0kLJ4J4J0J2QMPLoj3qLJ4Oj4j5pQQj4p
-40500d37NPj3j4kqj2MPmjRNpo%OJ2K2J7pj3jkommRJ8RNJ2Nj1k4k1j8j2j0RJ5LknlPK1K2O
-40451d12oMJ7J0j3j4pkMpj0%k%PLpoMJ3Mrj1koj2oPJ6Pj0rPJ5J1MLRpj3jlj6LMmPK0kqKj
-40399d25ljkj3k0KJmJ0J7MnkRJ8Pqj4qMkj2pop%J9K6J4jj2j4j3j3%QJ3QMMj0mlpmLJ1Mpj
-40349d42J2QLloNJ2Koj7rRJ3J0nj2j3pOJ4J0Kj1o%jNJmJqmOmj6j0J5J6Mnj6rRJj4j7qnkJ4
-40299d82QnnplKKJ4J0%nMQNPPmmJNMKOJ2Kplj0j5Jkj1kJ0KKjKJ2OjNOnj2oj1pOK4K2L%nn
-40244d18PLqrJ1lk2qJLj3j6NJ5LjMOJjj0j0kJ1RjMROkoKQjp%J9J3jjjlkorqnlqqJ9K1mj7
-40190d34m%jNJ6J7Nlqnqj4j8mjJJjRJ4J3oj7j0OJ3J9jj5nMPmMOmp%kj8k7pJ2K7K2K4J1j5
-40142d03kKMRjrm%j2rj3j8ojLKJ2J6OLnj7lJ6RJ4K6J3j2j2JlMOj9l2j8QJ4Kj0j6nmj3o%J3
-40094d70K0J1Kmj2k1qMkJJ0O%kllJ1J3LmQJ6Onj2j3mLlNJ2NmMNj2j0PNpj1JklLJPJ3NJnk
-40042d34OK1J4j0j5kKlmm%JmLRMpj4j2pMJ2J1J2Lljmj0qp%OMqk0pJ0QLJ2O%MQ%rk7k2OJ3
-39991d60J4RkJlmKpqMjjNJ2QlokjKlprqJNJ0Kjqj9j0PJ3Oqj1jJ7K0OMJ2Nqj5nkk5l2rJ6K4
-39938d74J7K0J5Jj0j0mmoj2qOJ8J0J1J7J2Jorj1j2j3k1j8NK1J4Mkjpj3jQJ2J8J3Kj4qJ6K1
-39895d02J1kj2j7rkjJ2Pk1k1RJ3nmJK%oj1lOJ4J4NnkLloqJRNPMJONqj6j3%J6J1nojjmMJ4
-39843d14Lpk1j0jppkPJ6J0NojOQJ9J6qj5KKmrj3mMORPKpj0j4mQOmkrpMJ2kj8qQNLPJ3j1k3
-39790d60kJ1OJ1JjLMOJj4j8j1LJ3%lJ8J7PRj0k2JJ5jk4l4oP%J2J0qlPJ2J3J2J6OrjRrk4j0
-39743d40%M%mkRJ9Lj3j4r%M%NJ5%j4oKNKoPK2%k9k5j0RJ0%j0j2j3j6JJ4J5J2J6J0PQj2k0
-39697d56nPRMokk%Jj5j6J5L1Lj5qjKMPKNNoqOJMK1J8JLlj3j6qj8j3qrjJ7J3RKpj5j4kJ1J5
-39646d51NJJoj0j0j0mLQJ7J0Q%qj2j4kjj3j3OK2K4J0%j0NLj0qKJkjk%onJ8J5K%JRNj1mJ0
-39597d27QJj8l3j6JqnQJ6Nqqj0%qj2MJ0K3L0J5Jrk3j9j0J2J7mjkNJ2KprlllJ2K0J1Mjj0j0
-39550d50%jj3pKLqrRJ4J2j0k5j4PJ8J4jJMJ6J1j3pmjJLNoMMj3j3KK4K3J1jj5k6j9pLPPkk
-39502d62MkKprKlJJ0N%J%RJ0OJ7Oj2qkjqj7j5j1jJ0Jj0pNJ8J4qj1KK4J7lloj2j3nRK1J4l
-39453d31rjJ2J4Jk2l6k2KJ1J6J5J2%j1lRNqj8jQoqnRRMl%J%LJ7J6NnmKj0j3j3oPMo%J2J5
-39404d32Lj8j9%J0PJ0J1MoKlk2j5%J1PROJ0Nqj0jJ4Mq%PJ0Noj1j0j3j5j3o%jQJ8qk1lolL
-39356d94nNJ6MNJ3lj3MRqj3nQJ1PKLRJ4J2QNpqkkKNPJmnnj4j4rKJ1jk1k4qkNQJ5NjqjONN
-39302d65rj5rMJ0J7K5J4lqj1pJPJ9J8J4lnj2k3k9k3%%jMJPK2K7RRJ6J6Opj8k5k3j9q%j3j0
-39257e00JRQJ0J1Omj0ojRKMJ4QJ1Oqk1k2j0qoKMRK0ORmk6j2jkJ2J3Kj7j5PK1K0J1%nlMRL
-39208d30rjLLRno%JLpk1pLkPK0Pj4j9kMlnmmmKljNrlJ2J0L%J1RNoj4MJ4j1qJ4NNQJj3rKq
-39153d58j7mPNnj2J0J4jJJMlnMKMR%j1omj0j5kJ2NPJ8J4ORNjj5j7oj1j4mOJ5QlQJ6Qj0j1
-39104d47JMJ2Mmk0l0rmrjJ1LjJ4K2Nj8j9j0OJ6J3J7K2Rnj2nmj0j6j1rOK3J1kj1j6mPLj0j6
-39059d94pRLj1j0PK0K0PNLKNqk5qjqMJ0J1J4J9K2kk1k7k1mJ6J3Q%j7rj1j2oj1jJ6J0JkkL
-39013d90J0RJ3O%jmlonOJ8J4Kj7qRQ%j1j9k1j0NJ4KJJ0P%po%J2OJMMj2j8olKKKJ0J4Jj2p
-38963d74PKkJ3J4JJKj2j4j1j5j2lLMJ3J8K0NK%jmqkL%oKOPJ0J5%j4j3kJ0J0KJ0Mm%jqj3j3
-38914d48j3oLJJ1J6Lj4pmj2k0pJ7J4kMJ9OpmLJ5Pj7k6j6qJJ0Kj2kJ4J5K2J2knmnj9j9qLJ6
-38868d73K1J7nj4mRRKoj5j3j6j5JOJQK2J6mj2j3j4JRQQORJ4mj1nkNLj0j6lR%mMLmlNJ2NM
-38818d49Lqj3koj3qOQKJJ0nj5NJ0J1Poj4lJ3J2j7k8j3J5K6J5MmJ2J5qk0nOMOmjOQJ4lj5j0
-38771d51onjOJ2Kj2j3NMllj1k3rljJ6J7JpNLnnkRNKKRRJ0J7Mrj1mJj1oNqj8j1QJ2j0k9pK0
-38720e00K2QMjj0j3lQJKJ0J1J2NJKolJ4K0J4%onpk0j5%J2K6J8koj1l0l2j4pQJ2%pllnq%K0
-38672d87J6J4NJoj5kNkKNpkk%Omj0qOOj1pjkmKJ0QN%rmNPj0mPPj1nJ0NmQJ5KMPQnj5j2mn
-38617d82j0j2j5j0qJPLJMK7L0J9OKj2j6k0pPJ4RPQJ0RLj0j6oJ0Oj1NJ7Rnk3k3j4oprLJ4O
-38571d85LKprJ2K5J9lj3j1j2jJ1R%pj0mMLlj6k6qMJ2K0JoJ%%Lmj3qPLkjOJpQK4J6JqKoj5
-38520d88oj0j6pMJ0NplNNkmpnJ0K1J5rrNJ1J1J1J2Ojj3pnJMJ2K0J4j1k5j6j8j7lJ7J1noJ
-38474d89PJ4kj7j2L%PJ5JkPRnj4LJ0RPjJ%QJ1Mj3j8j1mQPJ0jj2kJM%kKll%OJ4Mojjj7j4j1
-38422d89j5jJ2NRQJ1J8K1jj9j8j6k6j7lJ3K0J2RJ3Qoj2j1j4j1KJ6K0Jj1qmj2j0OJ4J4pj0
-38381d89jKkorKJ4K3K3Jj5j6j1kKMMooJ3J8J9J9mj8j5j8j3oJqqLLQMjmJJ1J6Pm%knoj0KJ7
-38331d68J8kk2j4MOKmmj2j3kMJ9K0mj5j6j0LMKj3rJ0K4J6mj5j5lJ2J1J8J6JoROQJ5J6Rnj4
-38286d17nrk3k7mJ3J1Klj4jK3Qj5k4k0pPLPmk0lJ1OJ0J7MKOj4j0K3K7J1Pj5k1j5k4k3pNN
-38242e17NJ6J9J7kj5pJRK9J0k4j7j2qnoplQJ2Onpj%PJ7PoKK%QLj4j6%NnKRjPRkj6qPNKKl
-38189d81KRJ2J1OlonrNK0Nj3j5JOqOJ2pj0kqj6j4oJ2K0OmPKmkLRLj7j4PJ0M%MJ3PKJkj7k1
-38138d79LJ1Kmj1OJ8lk6j0Mj0rLj1jK6L1J1qnkNlj1j3r%JmJRJ9J4MKNkj1mJKMJj7j3LNpn
-38088d87J0J6J2JJJ0J4PqMOj3j1m%lkkqpnj4oRM%K1K2Koj3jMmmj4oJ0Pj5j0jKJ2P%lPJ8K2
-38038d19J5oj4j5j9k4nJ2MMqj3oRJ6J0Kj1okl%QPJoj1jJ0K6K1Mj3j8qj1j1RJ5jnj2oJ8J8
-37993d45%qj7k2j7pJPJ1J1J5J0NLrj1LM%rj5pPKkpPJ2%MJ1NRJ0oLJ1J0JJMLoj9l1j7klmP
-37943d87J5J2QMjlrj1jj6j5MJ6L3K2mk0j1LN%l%ooQMlMKklj2j5kQJ4J5RLkpj9j9j6j3rNJ6
-37894e05Oj0JK4K7Pk0j7oLQJ1J3Qmj3k5j6orlJ2J0J4LMJ8Kj8rJQMpj1lNJ1J5j1j3jOOPJ0
-37848d63Jj6j6KJ2MmoJ1J5mj5j9j7lJ2J2J0J0MRPKlj0j5nQNj1qKjJ3J7J2oroj8k6j8MJ9J2
-37803d96RJ4J3J5Mk5k4kQKj4jJ4J1nq%j0j6lJ2kj4KJ3OOPK%MQ%JQJ2jj7j7j1rOLnkmplkq
-37753e26PK4J5NJlJLQJ1Nj2j7mMJj0j0J1J6J4Kj1pJ6J4m%QJ5lj9j1noj9j0Pj6k8mJ7NJ1J3
-37708d91OjjQqj4pkNJ4J5Kj2KK6J5%qj7j9k1j1MMrqmJKPJ6J0Qnrmj6j9nJ0J1mkKJK%lqRJ5
-37657e13nJJ2J4Rj4j6jmrLJ1MRJ8Kj3mKkMRJ7QlJlj6j5pkqpLJ7J5kqkLPMpkJ4J7PMJlklj2
-37604d67j7j0OPkj9k0mJpJ0K7J1pkJ9J1onjnPK9Ok7k0MKj0qj2jQJ6RkonllQJ4Kj5j2MQjJ
-37555d87Lmjoj2NJ8RqKJ8J3QRj2k7j5j0j0QJ7K2Rj2j0PJ1NKpj0j1%QNMJj0k%nj0j8oNJ7K1
-37508d66Mj5k1jRKQJqkKNNorNK4J1j%j3j3j0k0k4k0j6MRKNJ2J5J6MookOMnrnPJ3ONjj0k0
-37458e25%K4J7NJ0J1mm%j2j0mnnLQJ1lk6k0JPJ2J4Komj1j5j0rQJ5QKJjj0kJ1J5LLjOK0Lj3
-37410d80kOpj7j0OPLNkoJ3J1krj0j2j3mNRNLONOPKpj2j5j3LJ8Nrj2mJmlpkJ3J0J3J0j0pP
-37360e00QMj0k1j9NL1J5jLMmpj1rJ3J7MjMonKj6j7kPLj0j8pJ0K2RJPQKj2rMRRnj1OK1K2J1
-37311d40loj2j5j1%Rok2qJnlK2L1Mrj1rJlrrLJ1NJ1RoKJ3Qoj9j8nKJ0Olmmo%LRQq%J4j3k0
-37259e11KK0Jj6j3pJ7K3Nj3k8j3pqKJ0J7J2nokPLMMLRJ3J8Mj2j9j1JJ2OjQJ7NJMmj4j3mo
-37212d85j1j1mNMj%mlNK4J7oqj0k1j9oJ0J1Ppj5j2lKPMKKNJ0Mj3mJonNJ8K2Rloloj2ojJl
-37161e19NJ1K1K5Qlj6k2k2j5lMMMKJ0P%kPNllKok9j9QK8K2J2PLj0j0rj5LR%oJK6J5oolOk
-37112d74k0j5kOONJ%mjPN%j1j7pm%RJ5J1lj9pqojKJ2J2MJ1Kj0MPqj6j0MJ1kJ3J3Kjkpomr
-37061e12%Klj6j1JPQLj1k2j3%J0J3kj2PJ9O%MjNJ4RkopnjKJj4qOOjMPJrj1j4j1J3J6RNJ2
-37011e02J2j1k9j9MK1J6lj0j9j8pLJ5K0Lj8j9kOMJ2J5NQJ1RPJ3K2J4Pmoj4k1r%MMjKj2j7
-36967e04j1j4j3kNQNOMOJ1kpMJ1J1kljlj7k1j3KjlPQkQJ2j1j6NK5L2J8%npj6k1j6j6mK1K6
-36920d96J8kj4j2j4j5n%RJ1QRnj1npj1mMNNLOOMLKlj7j4rmjJJnmJ0MpNJ3J1J4Pnj2j4mJ3
-36870e28Mj0ljkJjKlkJ2J2J0Pj1k7j1J4J5RJ1MknrMJ4RMJJ%j7j9j3n%rj2KLPJ6KmJ9L0L2
-36822d49K1j4k9k4j6J1K5RKj5k7j4JLL%NNrpKPJ5Pj0rQQkJ6J7nj9kRKkj4k0LRKqqj1lrmJ5
-36773e25J2PJ5Nj7j8JPMPQKj7j5lJnlJpmomLOO%RJ2J0J2P%j1j5mKMkj2j0MNonNJ5J1QPQJ3
-36721d72KLjk2k8j5lJQPoQK7K2J2omNmj8k3jMMjj2%Olj1j1j5rNQJ0J1J4lk2j7mOK1K8J2j6
-36674e03l1j6pqlRRrj6mJ2J5QJ4K1Kj3JJ5J7J3J0J4J3POj2j8j9k3nKQQqk3j8j3monjQQQN
-36628e32olOoj5RK4QlNkj1jJ9K3Mj9k0oJkj1k3j8nJ0J7K3RJ1J3mj6j5lNMrrlJ4J1jJ0K1J7
-36582d79mj5LJ7%j4j8j4j2j0pLJ1koj2jJ4LkJ2K7J9PLnj7k9k5QK7RMqj3qnj1j5KJ5PNLJK
-36536e30MLJ1LqJJ8J4rmKJJQJ4Kk2j9jLPJpj7k5j2QPQQOJ6qj3J3Qj5j7qj2j3%J9L1K2KjM
-36488d96Kqk0k4j5j%J0J5J5Njj%lj1lolJ4J8MrpJ6K4lj7plj0j0j3JLNJ4QJ0RKlJ0K2Mj2k6
-36441e01l1j4QPJ7J1pQKp%Kj0j2lORjj3r%JJ4K4J4nk6k1pRJ7LjmkMLlpJ0J4klPnj0qmlQJ5
-36390e06QOjpj3rOMjjj0j6j2KMmKJ7K6J5orkj7j8%MJ2J8J5Jj4lJ2Mj8k8k6q%J0K1K1Kqqj0
-36343e45JPJ3Kj7oKmkkmKOkkOJ7K2J4JLPPnj5k0j3jKPK%pj8j3lrjK0J5J1J3J0Qkj1rjNjn
-36292e15j5j0OJ9K1J2pk1mknj0mJ2J9J0jLkj4lRkj1j2plq%J4J9MnMJj7j0qj1lJJ0Ojpj1o
-36245e65%JOPQJ0KmkRJ1kqj3j2%MNLKMPNmmMjj7k6j6JOJ2J7J2PJ3J0MKJjLKj2r%J3jj4rK
-36193e27RNMpj6kJ3Rmrjnj5jJ6J0J6K6Rnqj5j3onj1k6l8j8RJ6K6K2jpPKNJ3J9J5Lmj3j9j7
-36147e39j4nOMLrlJ5J6QQJ0QjlnLJ0kk1j7%NKj6j9mJ2K3K3Mk4l6j4LQPlolnj2j4j1pKQJJ9
-36098e85L0J3pkMj3j9qOOJJ0QLJkK%LOJ2Oj6qkNQJ2RJj1j4j8j6KJ8J1kolKkjKQNPJ2J7K0
-36048d85kk5k0kJ4J2mMJ3J2Lj4j9j9l%j5kNJ7J4Lqj6kKkQlj4JJ0PJ4%k4k7j7kJ1K4J%K4J6
-36003e10Onj4j5NRmj2j0noNQprPJ7PmpkLJ1J0RJ2K4K5j0k6olpj5l5k1lj0KJ8J8J1KmPJ8J5
-35956e01OJLj1j6mopoj3lOj2k1MJ6nrjkKRJ4J1NPJJRkQRJMJqj7j3jnroKMJ1J4PnLO%pJRl
-35901e18JNpqmLPpj8j6%K0J6nj3j3MJ2j4k7j0JmMPJ0PJ5%j3j5MQlqrQJ3MJ1J3RJ6Mpj4Mn
-35853e32k0mJ4Mj0j1J7K3nqmKQlqJLjpJJ5J3QJJ1LqjJkj1mllknj3lNj0j2mj4r%J2K4K1J2
-35804e18nroj2qJ6J7kqj2j6j2pKMJMOJ2PmrpJLlj0JQKjj9j7KJ1J4J4J3J8J2RNJ1J3lj5nQ
-35756d94J0qpJLjrrqJJ1K0K0Qj7l0k3j0o%jKKnMQMlj7k1j3mKPJ9J4PMJ7J8PNLj2k3j6j0j7
-35708e67j1qklj3j5kJ5K2L6K4mj3j7rm%KNLKJ9L2K7kj9j4mnJNNJj0j7j3OJ1KMjj1j8j3rL
-35662e79K5K7J0j4j2JNk%J2KrJPNLoj2k1j9lOlkKMRK1J2npNKROpj6j5j2qpMQNqj6KJ0J3J8
-35612e49K2J3PQRrk3j8j2pMJ7J6QJ0J0J0%j3j9j6pqj2%J4J9Jj2mjj2j2lOlj2nJM%J%OJ4J4
-35566e43lqj0k2k4jJ5J2J9K3Lj7j6OQjprnOJ7J2rj1jRJ0LkqnOJ0Jrj2KJ7J2j3j7lLLok0l2
-35519f17qK7K1J1J6J7J5Nj0j2nj0okj1NK0Oj4j0QJ0QJ1K6K8Mj9k7nlrpkqnJ3J7JKJ2J4Jj
-35475d93lnmj6oKJMplROLjj1j1lrj0kLJ5J6QOOJ7J7MNj2k7j4jKKkqmkj8k3j3ljoJ4J7NpL
-35424e60K3J4rj6oQJ9Nj4j7k0j4PJ4LrJMkJLjpORlj1QJ0J0J2PJjLk1l0j6j0j4k2pPJ1J0J3
-35378f01J2J2PQJ6K2J3%j6j8j4jJ0P%Mj4l3j5RJ3OknJlpJ0RMJ2J3qj7j2j0nOJ2QP%OJ1k%
-35332e45Rkk2l1j0J0J7J1jJK2K0Jj2rnpppoOJ6Kj7j1j4rkMJ9K3PkqolKJ3J0J1PKKjJ0Qmj7
-35284e25j4rj0J1K0J1NJ1mj8rqMJ0onNNQMj6k3j0nkj0qmnoKno%J0J7J1%omJ1J9J9Kj2lRJ3
-35236e26J1Kj1j2NPjljk%loqm%Jpj6pkOJ7J6Jj3j3r%K3K7nj5j0J0J3jj2j4k1j2J1Pj7j6Q
-35190f02J4JnJJ0J1J2nk1j0kPJ2J8J2nPNLJ0oj9j1j2MJ3%jLj2j4J3J5jmRJ4%mklRJ0J2OJ
-35144e07Lqk5l2k8j2JJ0QK0K5J3%MjqrKkk0j5PK6K1K%jjjqj3PJ1rj5j7j8j0JOMOJ0QKMnp
-35096e71NJ5J6NnrkNmjkkj1k4j0Mjj4j3LJ6K0J9JpJ%pnQJ3Nnmjpj4jPprJ9K6K1J7J1pj2j5
-35047e33j6j3j9j6MJ7KlJ3NlonLKpoNOj0qjjJ4J6Nj0j8RK1qj0nPJ5JojqqRJ6J5Oqqj3k0j1
-34998e90rMQKJ4K3Kj3mlqMOmPJ7Qpj3j7l4k5mJlOK4K0PONj2qPLpJ0J8Kk1j8j2KJ1J5Lj7j0
-34950f04j4j6lJ0J1J7K6J5p%MOJ5lj7lMQML%j6qpj0pLK0J8oj3qjjlJ3O%J0Nj2j1mjnqpPJ1
-34901e79MjrqJ5K2QLLoj4j2qNQ%RJ7Jj2%Mqk1qjJMQLlLQnKL0K9mk8j4QPOKj2kJj2j8lPkk3
-34848e95k9k5QK7K1J1Kjl%J0JJOQJ2jj8j4%J0QJ2J4PmoMjLJ1Jk2j3NKjoPJ3Kj3j7j6OJ6J9
-34801e38J8kj0j2nkQNoj6lJ5QJ%j2j7pNlJNrjJ2rj0J1J1KlmMQjk2l1j1OlrKPjnj2j4LOkL
-34750f39J6J4MJ4K7J1rjJ0Kj6oNoj1JNlp%J1Jmoj0qlQJ1J3Lmknj3oJ0mpLJ7J5kkPJ0mj2j5
-34701e87k0qoqkJ1J6J8J3J6K0J2mnJ2Roj0j6qmnKokJ5PlOQoj1no%JM%kjnppJNOQJ2Qoj6j5
-34649e77mJJ%QLmj1%QJ0PoKNrpLJ0J3J4oj8j1rJPjpKJ4jolJRJ5J4rl0j8%K0RoqLPmj7kJ9
-34597e68J5QmoLRMKnKKj2k0k0mJ4QJRJ4J2KrLPKk0k0n%NQJ0J5Qj0j7pj1jJ0QLj3rLjQJ1p
-34547e63j1JkMJ1Jmj0j3j2RJ3lql%rj8lJ3J8J3JlPJ9Oj9j5%JLJ%PL%j2k5j2QJ1J4J3KnJ1
-34500e60L2K3j2k5j8k6j9pJ1J6J0J0J9Mk4k9k1oQJ1OOJ1noQKpnno%Mjj1j6j2ORRJ3K1Pmj0
-34455e89pLjpj4LJ3J3NmNO%pk1j5roPK4K6J6PPJnMPj5l4k5JL%JJ2MJMj1j0J8K5Pj4j9qLJ5
-34406e80J3J5Mj7k2j0QLMQjj1j0LJ4LqrJ0K4J1pmKkjj6k3nn%RJ0QLJj0j6jJ5J4QklMKpOP
-34357e61JPPpnolrj4mNRJjlJNJ1Oj3j0KQjrKN%jmqq%QJ9J7J3oj2KklJ0Kj2qK0J6oj7k5j8
-34305e99njPRjJKj0ojkmrrJJ6MjJ0J3J4PQJ9J3knrj9k0k0j1PJ0J0J1lk3l0j5jKnj4JJ6L%
-34257f41%OK5K3jj9rJjJJ4K5J8Nlj1prj0rj5j6lNJ9K8J5%j7j5qMK0K4J8lj4lqk3k5j1J5K2
-34213e93J1LQJ4RlnLLj2j4MLojMorMMnj7rRJ1J2OLnMJ0JokllOMnkkkkMJ8Qjkmoj5rppJ1J3
-34157e73%j6j3OJ2Onj0pMJ1qj0J2K6J7Lj2j7oKpj1oJ0J5KnlkKJ1Kj9k7j0J2K8K4M%Llj2j3
-34112e83PJ3Opk7k3kPkkJ9J7J3NNqj2KkoroJjpmJ5QjKjLOQjLJ4Qpj9rmpKOmk2k0mJJ0L%n
-34058f21JJ0M%LRQMQPknMOnLJppqlJ2K0J1j1j5LPj3k5j5j0MJ4RPJ2J4J3J7J2jj8j8j0jj3
-34011e85ojkJ3J5Oj2j9rJJ1J3jnMJqlMNlnjmjN%rj0j2k1rK5K6ROqj0MJ0J5Q%kj2k1k1rON
-33961f17%qj3jRORQjLNj6kK6J8J0pj6%Lj8k0nJ6J0jkj5j4LJ6J7PmlJ6K7K1Lqk3k5j6rjJR
-33914f02J7J3nj9j7rlJLJ2QMOJ0J0Jj0j5j2rj1J3J9J3mj9j0N%j8j9J8M0K4ok3j8rNJpKJ9
-33871f01K3J5Mj2j5mmjLOKj%ooj3k6k7rJ8K1J4KNNJjMJ1MmjNJj1j3j5qOJNLJJ1J4Jj5j5p
-33822f29NJ1J0kj3lMJ2Pj2k3j7NRKNNlrnnkOJ3J6J0OJ6J4nj1j6j9k9j8KRJ2J7J8Qj4k2rJ2
-33777f32J4RONJ0Qrj5%PjMNNNnLQjKKpk4k6JJ4J0J3Qnj0j4j4pLPLNJ1QmqkMqj0JLkopoJm
-33723f42oJ2K6K6PpqMNlj8j3KJPRLmj5k1k2nJ6J2RRJ2J0J4J4Mj2j8j3kRMnj3j2j4jMLLLO
-33676f20jj2j0MMJ1Mj1j1%NJlJPQmKJ1KnLJ3Rnq%J1J2L%J4Rj3j5KnkJ0Oj7k5nmMlk8j6RJ5
-33626f43%o%JMJ9K4J0j8j5LMNJjJ3J7j5k5pnnqq%RK0J0nnRPJJ3J3NKNNljj0j1kROKJmpj5
-33575f01l2k8qJ8K9J9J6J9J7pk4k1j2nkJ3Roqorj1k%QJ2MKJ0jj3k4k4jLLJ5K5J6lqrkjLj6
-33529f43j6OJ8J5J4J0%k2l0rQJ7J5MJjllokRJqkJ%KJjJ1J7J2oqj3j4j7lKPJ3nj2OJ4NllJ
-33480f20jJ3K8J8Knqj5j7pJ0oj6q%K2L0J8ml3k8rJ2J6OJ0Kj1rJ1MrkknMMMMlrj2oPJ1Ooj2
-33432f21kkoRK1J9Rj1j6j0oqroKJ0J2joqpJ0K0jqmmJJ4J2K%%Mmlmopj1jJ9K0J4PNqj7JMk
-33381e84mj1nlnj5rJ0J5OQMnpj0rnpoKJ0K2J6qj8nnq%J0MnJOqPK5K8J7Mj6k8j4%lj7k0k1
-33333f66j6LK0J1J7L0Oj0k7k4jK5K8Prj3j5jMnj8rNLQROlMJpNQMK%oj6j5jRJ3J0j0k0k1j8
-33286f93jQMOJ9J9kmkjKOjnJ0J9%qJnj0nLQJj6j9j2mKJ8J2Mmj0k%NJ3J0RJ4J4jj8j6j8JJ5
-33237f34%LJ2J3Nrj3qn%%j0mmj2JRJ4J3J0J3OMJ5nj6PPj3j4ommqnNK0J7Nprnj1j9j3j6nN
-33189f75nrMJ0J3J2J3J6Nj0mJ2Nkoj7j0MJ9PMMj1j4KJ3Q%nJ2Pqj4j1kJmmojQJ6K1J3NKpp
-33141e96NJ2Rnk6l4k2MORJ7Jj0lNJ6J7rj1JnojJq%QQLPj0j5kLJ9J4lk1k6jRLJ0K4J9Mj6k7
-33093f23k4pKj0kJ8K3kj7MNmjjkQJ4J3PJPJ7J3pj6j7j0j2rqnJ1J0MRRPMRNkJj1j6j2j4rq
-33045f48lOJ0J5QLNJMjmrj2nqj6qmJ2J1opNJ1J3NLQj4k4j6qNJ0%KJ3NkPJ3Nkmj3j5k8j8J1
-32996f84K2K3J4J6Om%LKrj2qJJ2J7K0Oj3k2k6j9j0JLJ4J4j0nrKJ3MJ1Qj0k2j0PK5K1pk9r
-32953f53NkMJ3MpMLOLmlrqqj2jNjmjOJ0J8Qolmj4k2j3pMQKOKkjJpkJ2O%noJ2Q%K1L1K3kj6
-32898e98pORprmnlnj2k3j7pLPL%jojNK%J3J9J0KlqKN%KMkrj4j4NJ1LM%lkJ1J2mj0KQJ1J3
-32845f02jj1j8j4mJLjLPPJlmj2j2j0rpMJ0KmNJ6Pkj0l2l1JJ6J7J2J0Qj2k0jPLKNNJ0J9Rq
-32797f38ork0mK0J9kJrj0RPPPLmNJ3RlPK0J1no%Jj0k2j5j5j1j3k3j7lQPj3j3RJ1PJ4J2RJ4
-32750f41nk3j7QJ7QOLKj3j0KNJ6K1K1Rj2lNrk2k5lK1J6mlPkLRkPNkj9j4lj2oLQJommPNp%
-32699f56Lj3j5j3pK4M2K9Rj2k0jK1Jj8l4j8J1J3QMPK0L5K6Lj9l5k5j4j2kkkkJMjpj8k0LJ3
-32656f89RJ2J3J0NnrLJ3J3J2J0jj0j7k0rKMLmj0n%LRQLMjj0j6j5kJ5NqMJ3lj6lOOjjJq%Q
-32606f69J1J3Plqo%%%NJ3MolLmj1Koj6nPJ3Kj4oJ0QROj5oPLllNJ9Mj0mnj2j0JKNkoMJLML
-32552f59kJ0QlPJ0lkMmq%%KOJkPJ0kJJqplj6j7jMRNPMknj5lRpoPK3K9P%L%j2j1qnj6k5j1
-32498f89mpNJ3J0nj0NRPklkJ0J6PLKrj3oMQRKpj0j3ljj4j1PJ4J3J8Pj5k7j6KJ1QQLJJj2k0
-32449f96j5mKJ3J6J9J6Lnj0LQoopmnJMRLKKj1j5pqLRLOJmNRMklj0mJ3%JRJ0Nlok0nJ6KJO
-32395f52OL%nnj0LJ0poNJ0OkKmm%pokqlJ5Pj4mJ3Rqj4nmjjOJ8J3LKJ7Nj3k1j3OJ5Plkj0r
-32343f62Llj0j3j3J5K1J5nj8j0JJOJ3lj3j0KNNRKKpmJ3PkKKKoMNkRK6K0lj1ppj0KRKj4j2
-32294f42nLQnk3j7j0j5oMK0K4lj5oOJ4JmOPjqj2JJ8OmqKmj1qj4mklJ1K0K3J7Qoj1j3k1j8
-32247g00noLJ2RjlkjklJ1J2lj0NJ4JRJ3%j7j4J4J8j%NJkOJj3njkjpj2k2j3J1Kj2lLJKQJ3
-32197f87J4K7K7pk3oLj5k0JJ6J2OMJlJ3K4Jj6j2pKNj8j7jMQPkj1nKKKj3j8j3lOnoQOMOOJ
-32148f90nPK1Nj1j0j4pRJ7K0J2Mpj6mnj0kmj3OJ5Qkj5k1pNPJ1J9J6nk3j5LQJ%NNJ1J9Jk2
-32102f73j4jKNLJrpMk%PJ9J4MJj1pLj2pJKnkJ0OllKj0j1QJ6J0QOKjj0j4rj2j0J6K7J0mk1
-32053f71l1lJ9JqMJ6Oj6j0kj2%LjjJOJ1PlQJ2Jpj0qQ%oJNOKnlRJ9Kj8k5j2J4K3J5kjmnmq
-32002f77PJ8Nj7j6NJ0l%J5Jj6qpj0OK0lj7MJ3nlPJ1J6J2qj3mj%%j1k5k5j1JQQKMMJloprj5
-31953g42rJJ%J4L1L6K4Rqj7j0kjJJ5Lj6j9qKPPQRLoljrollk%NJ5Lj5nOJ1K2Mj4j2PK1Nk1
-31903f62k3qLJ6RKoj3ooj2OJ3ROlj1MJ0MOJ0k1l3pJ0K2J9Oj0k5j3LNJ3Lpmj1j0jJ2NlQOj3
-31856f98j4LRMRJ6J4Ppj4j8j8j3%qrpjJ1J7NNJ1JjPRQJ0Lj8j8oqRJ1%MRnqLOJ2Mq%M%%J1
-31805f57QnNOKNMoj1j5p%l%mJOpqoMLllrj3lJ7J7J5J0jpkj5k1j7j2RJ3J3J1%pj0j8oJ8J7
-31756f92qmJ2J2Mj1j3kJ3MmLJ7J3jj2j6pOJ7K4J3j0k3j9j2j8j4mJ7J8J5J1j1j6kKrj3KJ3
-31715g05K2K2kj8k1qjmJ0J5%qrmKPJ2J0lpjjLljKNPrplj7rjNmj6MJ8J4NOPKkrrlpOJ2j0p
-31662g13OJ9J8MpqmnLLj1pnLJ1Qj%Jjqj1OJ2J1NlrjJo%%MJ0MrkNKjPQOpqMJ1Kk5j7MPrk4
-31607g17qJ0J6J6LkmmnJKlqj0j0JMjRJ0J0Pj8j7NQnj6j0jj3j1kJJ8J8PJ8K7J2j1j1lj4lJ4
-31561f90jn%J0J7Prj9k2j2rnMmkJ0J4LMLmrj6kJmnjQJ6Lj2onKJ3K0J8KjJ2OJJ5kq%Jmmor
-31509f86%mmKJ1J3Jrj5j3KMj2k5nJ4J0kj1nJ5Qj3okROrnQK1J1rrj4qLPJ4Nj1j4MJ4K2J0m
-31462f81j9j0Rnj5j1kOPjj4k1rQJ5LoKQlpmKklnkj2j3JOKPJ7J1kjRLlJJ4J5LOQR%mkkj1k1
-31409g19j7j1jJolOJ6RNjlQJ7kk2k1lRJ6J1jKJ6J7JKNkNjrj0%Nj7k7j9J2K4J8PpoJjqj1n
-31360g20%NONJ4J6Omj1pO%rj1MK6K5jj6k0j2kQJ1Okk3k2jmqrlpKJ6J4NKnj2rj6j7j2nNJ9
-31312g67L1K7LoJLNLJ1Ppj3lNQLQMmj1j3j1qk6k3LK3K3LpLJ0Jo%NKlj0oPJ0mrJJqrJJ3RJ4
-31260g06O%J1Rj3k0JmnJ2Lj3j3LQ%PJjJ8K5%pnmopKrj5pJ5J1j3j8mJ3J2Koj7pMnj1LPPRj0
-31210g37j0J2J4kj0QJ8LkMKMMjokqnKJJj3k0lJ2LomNJ3J0NlOOpqj3j4%LjloPQKQRPMMrj6
-31156g24j4rJ6QLJ3mj9j6j3jPJ3J8J2MqolmlJK0K3Mmlqj7rlJKomNJ0KqklpLPMQKKLj0j6o
-31104g39NOJ8K1Rpk1j0jk3l5pjkJ6J7J1K0J5pk5k5lJ2K4J9PprK%jLmj0r%J4J2qj6mJ0K3J2
-31059f98pqNJ3J1Krjnj7j7nPOpqpmlJ0K4J6Mj2j1j8j9MLLK1J6LjOQopOMj0rqoJ2J1L%mnj8
-31008g32k5j1J2K7K1Olnqj0nj1ojKjlJ0ONJ0lnj0ljj2j0%J4K3J7PpoMKQJ7Qj3j3jlj1j1j4
-30961g45j4kkkRPj0j5oJ3K7K2JrkRrl1k1kJ8K5Rqj5KKqnJN%lLJ3J4ROqqqOKk0k0nJ0J3J9
-30912g33K0LqojMknNRQLNOkj0j7j4MJ2J0Jj1k2j4rj7j5%JomJ1J2%NJ8J9J5NooJ2J3nk2k5
-30865g59j2RJ1jRJKJ7K1NnmQK4J0rj1j2%nk0j8nQP%mKKj3qJ2J0RJ0oj6mOjj5rqj9qMJ9J9
-30817g47j1j8MJ6J4J4NKLPpKkk0k9k9j5OK7K7QlrJ2J7Nnj1j9j6jQRmj4j3nQjPK7J4Koj0o
-30771g57pj6j4RK9K8M%J0QLjLLNj3k9j8J4J6J7Nj2j7j2j1pKJ8J9qk2k2pjKJ4J0knj8j2Qm
-30727g88j0PK1J8OlroQJ4J5Jj1j2JJqj0nj0jK4J1j6k0oKjoLK2J3polq%OQL%J0J4RPRJ1lj7
-30678g22j7j0pkmnlOMJ0K1J6mj1j5j2KNLoplkjlqj0RK2kj6oRJ6J0NjOJ2J3KLkkJj0j5pj5
-30629g53rLqkMjkJ2J6Jj3k0j3NJ9KMOkj2pnmJ1K0J5jOJ3j0k0j2jQJPnqJ3Onj3k8k2OJ3K2
-30582g63mk5oJ8K9K4J3omoqJjj0j2KJ6PKjj1pMpj8j7oK0K6L0J3kj0q%lopklj1j5j7j8kQJ1
-30535g92OorlONopnrlNOK6L5J7Jok0k3j4pOLj6j1J6K3J5Lj2j2m%NQJ4J0j5rJ2O%j%%KmJJ0
-30485g53RLkmlrmMnKJ0jKMqj1j0qj0KNk%POQQJKnNJ5J1J1Nj6j8j6kJ3OKlj0rmRJj1NRjjJ5
-30431g46J1lmJ3K3%k3k0j4%J4J4NOmmj0j3%qj6kJJ6J7rj6pj4j6KRJ5Njkj0JJ1J3J5Nmj5j
-30386g66Pj1j9qnmRRQ%mqJOllKJ1J2J6J4j0j8j3k0oJ0J3J5J2NNNPKJ3J1nj7pj%%oj8j7JN
-30338g70Llj5j7oKJ2QRKlnmJPmj2J0J6jlnmNQJ0OLkORM%mQkj0j2j6j1OJ4RKKjLRJ6J3ok6
-30286g39k1k2l1k2MK5J9RJ2Nj4k7j5kJ4J8J8J4OjJKKj0k1k4nJ7J1JJMJ4J1L%rqqkjoJPMo
-30240g71RJ8O%lj9k1j4j3kOOJ3Mj1pjJ4J8Jnmj3j4j0MJ6Mpj1j1k%L%lOJ4J3PjnLKmLrj2J0
-30191g93J4Q%kp%Qj5j9jRJrk0j3J0J4OJ2K0J2Loj7j2jJ0J5jj7k3j3rjJ2J4MmlLMRL0K7Lj5
-30145g53j1qrj7j6j6j1J5J9K%pk0j0KOlJJ1PNMjKnj2MK1PkKK%rrNmj3lRLJ2J4Lmj5k0rrj0
-30095h50NJ4J6K0J8Jqnpj6j1J4J7jr%RMrj8j1NJ4rj7j2J4L0J2J5J5jqkMj1rJlj2nK2K1Or
-30050g66k2j1KJNKj3mKqnKOO%%Onj7oJ4J5MKmLJ9Oj1j8j0j%lqnL%ljj1j0o%J7J4RLLPMjK
-29997g92M%j4j4lJ1K0Noj%RNnpmKRqj1lj0jJ3J7JqJKj3rmm%ONKONMnoMj3k7k0q%lJ0K2P%
-29944h29RRNPJ6QkorOJ1Knj1nKjJ0pj8kJ1J4J4Oj1j7nklJ3J8Noj1pqJJ2Poomj0r%J7J2kJ
-29894g86jnJ0J1kJoj1j0k2j9JMn%PNJ0lroj5j5nJ4L2J8qnJ5J6PLO%kJlk0j9JJ0Mkqqnj5r
-29845h48JM%PNo%J4J8MqLL%MQjj1jJ0Kj0%%j3nLMJ0Pj5nJ9J0j0j6j6rJ2K7K4Rj9k0j2j6n
-29798h38npmmJ4K4K2Pj9j7k0k3j4OJ7L0K8J5Qrj0%%Jj6k1j2pKrj1RNjMPRJnJ0J6pj8rqkl
-29751h64%QnoQJ5J0QJ2Mj3j0oJ4J0nqlpmljJ1RjPJ0KNJ4J6LNJ0Oqj6j2mrj4KJ6MopojJ7R
-29701g84omRKj5jOj5k9k4lOMPjj7k3oK2L0K5PqJLjj0qK%kj%RJ5lj5j3j4j4%Kk%OJ4J0Klj2
-29651h52rLkj2jJ2J9QlOJ3J1jnj3nP%nOMrj4j1olMK5J7%ljlj3%J8mk2j1lkRJ1J6J6RJ0Jj
-29602g89rj2KRMnj0j9qJ1J6QNJ0%j7k0plmlRPRRjj1rjLQOjoqQJ4J0QLj1k6j2nmqmRJ6J6L
-29551h10KJ0J6Oj7k2r%KnJRKljLlllj2kNkJ3J1jkllMJ2PNPrk5j6lJ0MjJK%oj1j6j7mJ0J1
-29500h56J3J2LKjkj7j3KJ2Jpj0nJKJ0RmnJoj6j2QK3J7RQJ4J6mkj0j6j3jJ0K0K6Kk0j8j1%
-29455h28kLOOMrj6j4lkJ1OkMJ0K0J9J1Jj8j9j1pJjnMJ0mqjJnj6k1RK4Jj9j4NJ1K0J9Rpj2
-29408h29OOj7k2JK1QjJ5J7QKj5k6j7pn%J2lpMJ0KKKNmk7k0lJJ2MrJPOJmllRlrNNQLrKJ8J4
-29355h26knj1j1nPNklrJJ7K5J8Pkql3l0mLK0J5kLJ0J3KjKj3j0K%rOLj3mPoj3%P%lqqRQj4
-29304h65k2qOQj3j3%ORJ2K7J5MKnJLKjkNJM%qj4qj1mJ6Rj4j2MJ5J1J0J0qj3j0%MJ3Prj8j0
-29256h64PNj2j3mj0k2rJ1J4J5K0J3Nj3k0mJ3J3OMLnpj1k6l2%K0J2Onj1lrj4RK9QrqkooNN
-29210i02lj0kQOMjKJ8K9K0nj4j3MJ2Kj5j2pj5%J6J3MQNJ3J0qrj5mLPJ3J1J4jk2l4k1%KJL
-29164h85JQJ2JprLJ4J4JOJ4Jj4k4k6JJ8J8Mj3LK1J3qj1j3k0qLnOJ2Jq%J0K0J4JKmj3lJ3J3
-29118h23Jjoj3j3oQnk0oK%JLJ7J3jj2%J6mj9mJ8J1OJ0lk1k9k8qJ0J6J2OlMR%Lpj2kjlLM%
-29069h77%rk2j6PJ6LKJ5Kj4j1r%J8Kj4mPJ2J1%JJ0J4MoKJ2PLK%%mLnj6k3j5kJ4J3QmJJ0O
-29021h46kq%Okoj0lNoj9j4nmJ6K1Nj0pMMKpj4qnjJ1J5J4J7Qoj5j6mRJ3J1J1Mnqrj1oj0q%
-28972h99orjONQkqnmj2j5qPJ2kkJ5K3J4krnj4j6NJkK1J5Lok2j6JJ0MJJ3J0r%KJJ0J4J2nq
-28923h74kMNpk1j2QRJ5Rnj2jPORJ5P%j0k1j0J0J2qk3j3LJ6J0lj3rNJ7Lj5j2oKKKlj5j1qo
-28876i44kllJ6J5ooOJ6QLkLN%Kkjqj4j0mJ2J3JKK0Rp%J2Jj3nlOQpj4j7KJ0J0Pj1QK9L1K1
-28827h06Rmk0k4j7j8j7j4pQK4J9j0k2pkQmk2j3lorJ0K0J0QJ4J1J2J6Oj7k7j4qLNj2pQJ8P
-28784h94MJ1J0kmmj1j7pJ6J4pk3k0lJ0RJ0Ooj7j3krNJ4Q%MRNlpj2j0KQJ0OjLJ1J9J7llmj0
-28736h81j2k3k5LJ8RKLLKLJ4J2kqnrqj5j0OnqjPJjKLNj0k2oJ3K2J7Kj1NMj6j6j8j8NJ5J8
-28689i36J6P%kpmQRJ2Rjj4j5j6rK%JRO%L%KJ3OMQj2k2j8%J3J3Jj7k0j2jK0K2NmJQkqKJ8J5
-28639h87%pj3JJ7Qkj1qj9j8LknMJ2J2OjJjKJ1NjjNMnlpj3olomjJ1L1J7rj2J1J7jmooj1j0
-28589i05nj2k0rNk%J9J5Ljnj9j2QJ4QJ0Lj5k2j3MK1K1J0Jj2j6j0qjJ1Rj3roj0%jmJ2J0lJ
-28544i48J2J9J0nj7j0J0Nj8k2m%LJ5K3J3Jj1%J0nqPJ3Jj3j4KQlj5pmqLPlplN%QJ7J2lkR%
-28496i17k3j8MolJ8J7lk6j3PK0J8mj6j0jNjnJ6K0Nj6qOlLOqk7j7LJ9J6QLJ0J1Oj0j0RJ8J5
-28451h82qk3j3j1k4k3pQJ4K7J6QNok0rjQJ4pk7j6kJ4L5L0Nj6oMqrqj0qqjPJ9J9J3jj1mJ3
-28406i10Rj7k1j7oJ2K0QjLOJj4k3j4jlKNppKJ6K3QOQj2k6k3j9KK3J5MkrrlKQkn%j3j4j3j1
-28358a019JRJ3J6J2KJ3J3NPKjMmr%ookKlmNqj7lJ6J3JLQlj3kKmj8j5J0J2KMJ1J7Rm%kqj4
-28308i53j3nlJ0RJkonJ5J8MmqnJ1J2KRJ4j0j4nPNpj0j0nOJj2rqj6rOJ4J1Ojj6lJ4PQRkj7
-28259i59KJ8jj5j7j7LMlpjJ6J2kNJ7Jj2j1JKJ1J5lrmOKoJ0J0lpk0j6JkmJ2J4J5PnjQJ2Oj2
-28211i27j2J%oj1LJ3JRKj1j5j0LQJ3Lj3j3j0JRPOM%KKj3j8oj0oOjj0j0J2J1jJ1K5J8JnNJ
-28164i31pQJ0oj4j0oj0j9j8jj%orJ5K2J5oj7nj6oJ1K1J6Ojmopj1j5rNJ0R%%J6R%mqoj4j1
-28117a011LJ5J4PJ1%KJ3kj7j4kQMMJ1Jj3nmoJ2K7J5M%nqqj5j5j6j3NK0RoQJ4J1Roj9j3J0
-28072i61J7KnLOJ1JrkRK4Rk7l4j6n%j0j2Lkj1pnoj0lmj2jOL0L3J1pj3nn%MMlj7k5j2pQK3
-28024a032J8RMRJ3Pj9l4j8nLLJ5J4NNNjj1j0j0j0PK4K4J3JqokJ1J4jj5j6j3pkmMRK0K5Pn
-27979i60j4k6k0j4rNQPJ1RNmPMroRJ5Pn%Rlj0oLOJ0K0J9qk9j4J0K9K0jj5j4NPqk1j2qrjJ5
-27931i86J5J8J0joj2j3j6nMQJ1Mj1j7oJ4J1%nomJK2K2mj7kMqqk%qj4j3j1KJ0rk1j1PJ9J6
-27886a018J0jj3j1PK7K7J2qj2%J2RrojjOlj0j1mj0k1j3NJ7J6ROqj3MP%PRlj9j1oROjjjKL
-27838a005oj3j3j4lK0J4LmrnlpLJ3Kkpp%jJ0PNKj9k3%J1RPLJ1J9J6oj8rKOkokLN%qpoQJ4
-27787a012ll%mJ5J5%k1k0j2j0j1qLK2K3LM%npjkmmkMOj0lJ2OrqJ0RKJ1K0J5%oJRJj2j8j4
-27739a018pJKjLJ0rk0jK3K2%j3j6l1j8J4J7Jj2j3j3lJ1J7Krmj2j3KK1J4kkRJ5QnJJ8J1pk9
-27695a036k6oK1Qj9j0LRNLJ1RlLQNrj3olKJ8J4j1j7nJlnLJJJ0jjMMkjOJ1JjPK5J3lj0k1j6
-27645a022j3oOJmj9j3J1OJ6Qj0j1qKPjj5qOK0J9JlP%orm%JmNJ7PLmKkj7j8m%OQLJ2KqkJ3
-27594a022J7Jk4k5pPqrOJ1J1Jj4k2omnQPR%jLlj5oJJKRJ5J0moMkjjoJ%j0qJ3K0N%J4Pj3k0
-27543a059KJ2%j9k3%J0rj5JJ5J4J1J5J6Q%nnj5j3k%PMrrlj3j0plqkJ3K3J9jmLMJ1J7Kj3N
-27497a035PLjj3j6k%j3MK0J1rj7rQJ2J2Poj6k2j0%KJJ4K0rk2mQJ3Qqj6KK2Lj0LJ1J2Kprj1
-27451a060j%LJ5KkJ4K6Ppknj0nj7k3oJ0QJ2OkmmLJpj4j7jJ2J4J1Kj7k5j7j4pjLK0K7J5L%
-27405a054QQj2j4LJ2%j7j2%oj2jLKNLjJQnj0LRPOrj7KJ9Rnrnpj0NKnPJ0mlQJ4LMJ1QKJO%
-27352a029j5k3j2j6rj0kK1J3pj7mjrj4PJ8NKNrj0OJ3NnnKkLjj0KOjr%J1K2J6Rqj4rNRMrq
-27303a084Kj1k0j0%kKNjLPkj1PK3J5Nllnj4jOONQKrkorj2JN%NKppjMP%PKj1oKjLj0j5P%j8
-27248a140j2J5J5OJ2J4J0jolmpNRnj4rPPjLJ7Rj6j5lJ6L0J1j9j9j9k5k5pJ1OJj0j6LJ6J1
-27205a142rr%mqj6rJ1K5J9OKJ5J6MKlpj0rlLNmlJ0J3qmJ8J8J3Joj0j5j6jKnkj2k1mJ4J9Q
-27158a116nolOMmlj0jklQnk0j3PK5K1mj0kNojQJ2KmoPRmj2rRK5K4K0lk4j6qkRJ0%j1%J3%
-27108a089%PLkJkj4j8j1kNj1j7KJ1Pnj1nj2lnQK1J5Qoqlrk1rJjKJOnj1MJ7J2Nqj7PK1QQJ9
-27058a106J6MmKJ5Mqj9k4k7k1%RLqq%JoQK5J5KOJmokMNj8k7pJ0J2j5k8pJ5RQNKjL%kj1j3
-27009a188OK7J4j0j2OQmjkprroPJ6JrpJMOqj6qJlkOK1K1QJ0MkoJmrmjrqOJ1Loknj4jNqqJ0
-26954a185QJkj1j3kJ8J7jmj1j4oPRj0rJ2J9QRMKonPOMqj6j4j9k1nK5L0Qk2k9mJ9J4KP%pp
-26907a195nrnnj5j3lJ7K0NKj1j4NK3K1K1Lnkj0j1j3jPJ0JnNJj3qM%j5oJ4J2JroMRJ8lj7l
-26860a199K6K2ok0k7oROJ2QMk%%kNll%l%mj5j8j7j1jjjRROJ2J6R%OLnj6k6j4oMOPKlo%PO
-26808a221JjnlJKPNmRJ3J0LokjmrljoJQLonKJ0J6MkKJ%j3rmjRjj5jJ0MKmpLLKJrj4PJ4Ll
-26751a204j1j2kJNNommJJ0NpmLJ8J9J2Mlkqrqj4J0J7rk4k4qjJ5J8J0ROj0rRJ2J6J2j5l2j9
-26705a232k0pK6L4J6Rok9k3oJ0RQJ3Qrj8k1j0pj3qJKJ3K5K8J1qj0pqmPJ0J5Jj2pj1j0j5n
-26662a260J1K4K2Mj2l4l1j3J1K5J4JLknJ2K2J1KJ0J3Qok2k5j7j0j4lJ%LRJ2J2JLJ8KONrj3
-26619a211qqj9j2nj1jJ5J8j3j0J4J7J8PrnJ5J8%j0oj8k0mLKkqj1pK0K9OQJ0Jj4j9j4j6nM
-26576a261PJj1MRmj2POpj1oQPmpnj4rJ4L4K5Kj2j3j2j1j9j3JRNmNJ9J7J2R%nnj3qjPJ5Ok1
-26528a259k0mrpljRJ1%jLlljmmPjmJ2K9J9LkqkJ0mk0pJjJnk1j8oQJ5Lnj3j7oP%j4j4lPMJ4
-26476a327K1QNJ1%j3j7mnlKJ0L2L2Pj4k6k5j0RJ9NqkKLKj0j4knk1oMlmnMJ5J4J8J5jjLlo
-26429a294LMj1%J1%ojjMQJ0Ljmj6j4r%jjmnNLKJ0Nj5j0J2K3J6%n%%j6k4nJ3J5%j3j2J0J3
-26382a298%LMJjMPpj2k1j1j1j1kJ0K7J5jMRkqqqrqpj0rnPJ9K4Lj5pkj2j4jJ3J9NJKLNNro
-26332a325JOK7J8J1lk3l1k2j8mPMlMJ1KmKJ1QpoOJ1npJ0QJj6k8j1RJ4PMMJ1Mj1kJ2N%j2j6
-26285a336j1j0j0kQjmMQRJ9Qj6rOkj0mOJmrkQRJMKqqKjj7k9rJ5K1K2J7jj5k1j4KONJ0Mj0
-26236a366j7nLOjlRPPMj7j4lKJ5K4J5mopkj5j9j4j4JOK1K5Pnj6j8kPPkj0qJ1K3K1jk2j0%
-26190a380jQKlMKj0j4jjMJ0J1PR%mpLPQOk3l4oJ4J7J0Mlqnopj6k2nQMOKJJ5J3krnjlOrj9
-26138a423l%%J0J4Mj4j6rj1LJ5J2NNJ0J3J4QmnMkj4j7pj4j2LO%rj5j6j8mJ5K1J9K1Qmj7j4
-26094a438lJQJ0NJLQPJ0oj0mlpKJ0J3Oj6l0j1j1k0KL2K3MJ4J2nj5moj0QJ1Onpkkj0kJ3J6
-26048a402Koj0qlnJ0K4J1Klnk1l1k0oNRNmooLL%QK0K2J8rj0%kj1qJRMnj1j4j5j8j1PJ6J9
-26001a452PKLkjnkqj3rl%QROJ2NOL%J1Nj6k6k0j0%L%OJ1RMonJ3QjM%%p%J0loknj5MJ2Kjq
-25947a463j7j6oLJ2J2OnljOJ6J9Oj2j9j2J1J5pj3nJRLj0q%OLmj2rPJ4mj4j0JOONMJj7j9k
-25900a516MKj6j3QJ2LnplRRLJJLRNkj1lL%J1NklKnj2j9j5J0Mj7j0RJ2nrmKkNK5K2Jj5qQQ
-25849a506j0j3jMQJ7Kj8j1%j7j4mPK7J5j5k5j1JJNJ3MkPJ2Mpj3j3l%qrkOJ7J6kr%j0j8oN
-25803a576jMJ2J4Rj8j6LjKOM%pLKnNJ2K4J3mj3j7pjmlk%j%Mmj2j0qJJKQj2k3pLJ3K3K0J3
-25754a551Olrmrj2kkj4k0JPLJ3O%knNJ1Oj1k4j0jrnkrj1PJ7K0Mj4j1NJ0J6jj9k1k1rJ6J5
-25708a643J1J9K0OkJ7K0lj9rKKrj3j8k2nJ5J9OMQok0k9j3QklPkmJ2J6J4J1J7J3NNj8k3mm
-25664a614mK0RmpmKjk5l0rnMKj1pJ0Rk%QJ8J9Rpj5mnlj2pRMJ3J1j4j3joKJ4Qj0j3NJ7OJ%
-25615a633pnpppj1kJ1Lj0pOJ3nqRJ4pj2MMoj2mjMLOOpnrk2k1nJ2RPPNlj3kMnlMmrKJ2J5J7
-25562a682J1j0l1k1J1J3MNnrLJ1mj2KNNqj8qj1NJ7jj5rkPPlrnpKJ1JJLJ9K3kj8l1j7j0qk
-25515a792JJ2J0%KN%PJ3%j6j9j2Kkj4j3kJ5K0J1%JKNJknkj7k4j8rPJ6K3J4kmMkj2k4roj3
-25469a848JMJ2Qlj0k6j5NjkKMO%OQqmJ1J9J3LNMqqjmqKJ3llOqk3rK1L0L8M1Rj2j8j6k6k1
-25421a814j5LJ0J0J2POmmN%%NJ0Jj1j6nO%pj0j2nMRJ7rm1l2%J4Lnj1j0kLrljLNJ0LmlkJK
-25371a886JKLkj7j6qPJ6J4J1mk2lJ1Lj4qPPMkMJ8J5RJ3JPLrj9rOPnNPplooK9K2j9m5m6nL9
-25322a890J7Qk5l9mNnj1nJ1QKkJ1J2OJ4jo%j4j4jJ5J9QLnnMJ2jl0k8lQPKk%LmLKRJ6lrLJ
-25272a898noj0qmj0j6j1J1PNkoJMKlrj1LJ1J4J3P%j2k4k1rj0qpJ1J6KKj0j5rjK%%MJ1J5o
-25225a990k1k1j2rjJ1J2P%qjPJ2jnJ0Pj3j6Jkj9k5j6MMrj4j0LRNnJ1J8K0Rj4k4j5NJ5Krj4
-25180b102kJ4J6J1%rk4k6rj3j0LJ0KjMoj7j2pnjmRJ7mnRPQLmKnpoj1nMJ7Orj4OJ7%j1j2j1
-25131b187plKP%lJMkKOoj7j4ro%J0KJNKmmmL%omLJ2Rnj1j4j7qO%mnrj0m%%rrj8j9%J6J5J3
-25077b299POLrj7rKJ4LKL%j2j7prnjkL%JNJ2Momlj4qmj2k4j5qjRJjMRJ3Kj6j4olK0K4Rj4
-25026b384k5rlj1j3qQK%kj3j9j7j7qPJ2M%Pj%LJJ1J6J1lj1j0rj6j9llKJ6OopMlj4rOJj4k0
-24978b560mRkm%JMkpj8k0lpQQj2j1kNJ7K5kk4j4k3l0j9lJ2J7J1oj7KJ2Qjlqj3k1k1rPJ5J0
-24932b695Loj4j2j0j3j1j3j7j0jjj4j7j1ljkRJ8K2J6Jj2j3lnj1K%j0j5j0mj1j6j0MPpj2J
-24890b907J1Nj9j8J4J7oj8j0QJ3Plj8r%nk1k5j2rk3m0k3OQnnOlj4%%j1k2j6j1OK1J1mpj3
-24847c144j7j3kJ1PPOj1k1l2l2k1kJ2J2j5k5j0j0k2k3j1Mjnonj5k4k4j3JnoJ7J9Jj3k2j9
-24807c472j1on%oj8j5k1pRjOpj8j4lk2k6lLkj2rlKQok2k4j6j0k0j7j2j6qj0j5ljqLml5l0
-24762c907nJ1nk5l0qPNj4k5j2k4m1l0j2j0k4j6jJ3Pj9k9j8k8l6l8k8k0j3NJ0jnk3l0m0m5
-24724d504l8k4j1oj3k0l2l2k2j8j7mj8k1k0k4k4j3k%j6m4o3n1k9k2k9l0k4m0m1k6j7j2k6
-24689e333l1l5m6k8k5l6m5l0j8k9m4m4l6l1k6l6n4n6n0n1m2k9k8l3m0n4n3n0m8n3o0o9p6
-24656f719p1o6p0n8m4n9p5p5p1o2o1n6o0p2p3p1p3p8q0p8q6r2r2r2r7j10j28j38j26j27j43
-24625i303j45j39j61j79j72j68j76j98k18k32k50k53k45k53k68l00l31l46l56l66l66l59
-24603a4784l61l62l38k76k29j48m9N0J42K11K57L18M20N53O97Q39R68J085J171J191J148
-24582g497J063R54Q20O79N60M54L90L51L63M19N03N90O63P28P55P23O49N51M44L23K00R6
-24560D781J5n7j31j79j93j81j72j78j78j71j82j94j94k10k26k45k59k70k81k89l06l23l27
-24537E0l19l14l03k85k85l04l21l17l09k97k83k79k89l11l29l38l40l35l45l55l56l52l45
-24514g261l36l15k81k09j43p9lN5R8J32J69K01J95J55J09N2Qj2J1O4J45K87M80P09R45J159
-24488c665J309J400J431J390J311J216J104J011R30Q55P78P07O54O02N46M78M07L39K83K11
-24468A3297J30P1K3l2q1j27j64j99k36k57k77k86l04l16l14l03l01l03k93k89k79k57k41
-24445H662k18k07k07j92j80j74j68j67j64j51j41j24j11j16j16j23j09r7j03r2q8q8r1p7
-24421E358p0p1p2p4p1q1r2q0o2o2o2n8p2p4o1n3m7o1o5n6m9m7n0n5n9m9m4n2m3m4n9n5l8
-24388C370k9l4m1m6m1l7m9n7n1l7k4k1l6m3k9j7k9l8l1j9k6l3j9k0l6l3l1m4l9l4l9l2j9
-24355B256j7k1j9j7k3l5m3l1j7j0qj3k4l3l2j8k6k8j1j0j9j4nj4k4l6l9l1j5j2k4l2j7j2
-24321A526k0lJ2Lj3j3j9j5j8j6rjj2l8l7k6k8k1j5k0k6j8qj1pNJ4ml2l8j2RMnj3j0rj2oj6
-24281A022k7k8j5J0J1j9k7j6j5j6llj4rPPj6k1j3%Knj1j5j8j9kMj0j7qPJ3Jk1k7j3j5k3j6
-24241F22kklRPj3k4k3k4j1jlpolj1k2qLjJjj3j7nj0k5k0qMQmk1k3j2Jpj0pj3j5j1KJ0ooP
-24194B76Pj1k3j1ppqj3k3j4lLJ6J3Mprmj3k4j9pL%mLlj1j5LJ4jj4q%RJj5rJ2J0j1k6k1qj
-24148B4KJ1J2Kj2Jkj5j6pj2j5mJoj0KJ7Oj6prj2k2j8j2qJ2J4Oqk7j5OQlj1%Llpmj2pRNNM
-24100a50rj4j4rJRjrkj2j1j5j0oj2qnLmMPoroJljPKqJRmj4lJ%kJnlmkNJ2Lq%kj6j8oj1k%
-24045c58k1j2OL%j1lPjk3k2LRNlmMKj1k2j3%qk3mK1K1nkjKLj1j3rkQJ1MMOJk2k6j2nLLj1
-23996e32ojoooj3rOJ2J%PNj3qloJPKKJ7J2j7l1j3mmjK%JJmMJ4K1J8Kj9k5j4nrrmj1qoj3j
-23945f72lLJ0RMkjkmMOjkPJ0J3oj6j4j2j3j4mpmmQQj0j4mJ3Rjj1j1j4j3j2j8j5oJ5K2QjJ
-23898g61j4nK9L3Omj6k1mQQkk2j4rq%krk0j4%NK%ljpj7j1mOJ1ROlpMPj5k1lJ6K0J1mj0OJ0
-23849h34qj6j6oMJ5J8Kpk1k3k2j7nPJ4J3ORKj6k3j2oNJ9J2kmnKJ1lj5k0j0okkMJmlmj%Nm
-23801i68j4nJp%J1Mpj%qKK1J6OLkKjqj0j8j9kNqkmj6LPjj3pJ0J1NO%rj4q%kmjMjpmj4j7j2
-23748a097mpmRKpkmj1rjPJj0j1mNK0J9mk1j0QQpj6qj7j7oRJ1llJ5K5J9QKJOKj6j4nKJRJ8
-23699a111OJJ4nrJj0k1j9j5kPoKJ2Qj%OL%lqj5rklKJ9K3Oqj5j6pNJ1Mkqk5l6pKJ0K0K0Lm
-23650a182j0k6j5MQORJ0orpoqj8kPJ1kj5j1rj8j7NJ8J2%J3K0J5J0kljmqj3pJ8J6OPJ2Q%n
-23604a189j0pnppMNPPRRnoj0j8j1NQmrkKOnrj4kjj3j0mLNORj1k2roPlj5qj0J1K6J5Mjj1k9
-23553a325k3mKLJ2Lj6j7j2j2rqjJ4L1Qj6j5OJ8J4%j3%%Nkj0jKJpj2okqj3mOQQkqNJ1ojlr
-23504a408j%mj3k4j2J3J5Joj2noj3lMNJ0KJ4J2j0qRMNQmj0j9k4mRpj8j1rj1J4K8J6lj5j9
-23460a510OJ2lj0j8k1j9j5j6rQJ1N%MJ3J3J5NrqpJkk4l1j7OK4J5JjJLj0nPpj6mJ1RLOJ3J9
-23414a551%mj9l2k1KNkj1j1PJ2Prj3pj0j4qn%j3JJ0O%MMLKonj0jQJ0jj3nQoj0rmoj0KK0K4
-23365a681j2l5k0NKmlJ3K0nj8j6jKj3qJNKJ1J8Lk0j9kKj1rLJ3Ql%m%mk1k0j0j1j6j6k1l2
-23321a927j7RK1J8OKj0k4j6j4kJ%j3j5J2J8J8J4Kj0qOJ7PNJ7K3K7QMKrjkqjOMqj7ojoj7o
-23275a891QOJ2K5J8J6J7J2PLL1M5K3NkJoj9j4j0j3j3oqj8j6lNOmqjlKJ4Ppj5k0j5nnlj5j5
-23230a872JRJ5J3lqj2k0l0j6KRJ6J0KJ2Oj1qmronJlNnqjj3nloj2j4mrJ4K7JpQQQJj7j0j4
-23182a967j1lKOkJMJ0J5KJJ2mj6j0j6rOjqkrj2%J0QMpk3j0RNnj1%Lj7l0k1jRPpqLjpLJ0J7
-23132b071kj8j8k2j5nNj0j5lN%MQJ0JpRJ8%k2k0MJ4J4jj4j9k2j0OJ7K7Qj6qqj1kLNnrj0r
-23087b214%J2%k5k5j4KOoj%j2j3nKNjmok5j7kJmr%QRPNKoj0j3nJqmQKj6q%J5J6J2oj9j4o
-23037b385KOKLnk1k0j0mOQK1J3rj7j6Olj5mLnj1lkKoj3MLj3j7k4j9rOJ4jqj5k6k6jK0J3L
-22991b573Mnj9j2rJKrpKJ5J1J4Rj0k1k3k2mMoOK9J3mj3j5ppj3rj0lRnrrk1j4KMjj0%Oonl
-22943b753qmlrj6j8j6qKOQjj4nJ1RK%JNrj7qmNkj6j3%jj3j0JORj0j7pj4onJPqk1j9krnOR
-22892b983jj2j0rqj2j5mJj0j9j0jjMJj4j9j0LKJ0Oj2k1qJ0J0Pqj6k4k7j4j2JJnoklonKJj3
-22846c261j7j9j4JJ5J4%j2j1j4j1o%mk3j9lQmnOLmJNkj0j2l3k4JK0J8J0J0Pj1k4j8j5j9j2
-22804c488pj6k4j9j8j1%mjmj1j8j4j7j0LRJ1j1k5rj3k5j6j2j8k0j3pjMlj1rJPNk%PQJmj2
-22760c817k6k9j5lkj0roojj6l4k0Q%j1Lj0k9k9k3j4loKRLj7k9k9k8k0j8NJ3jmj6k2j0j3j8
-22718d301j6j0Jrk5k7k0j5j2pkloj1j8k5rj0k9k8k6k6k1j2j5k0Lmj8k5j4JrpKpj1j4j1qm
-22677d828j3j7k3k1k1j9j0j1k4l4k6j6j2j7j8j5k5k7j2jNlj9k4l3l4k9l0k8j9k4j9j3ok4
-22642e490l3k1k0j5lj9k1j7l0l9l4j6kMpk2k4mqj9l0k6j9qpk8m1l2k4k4l1k0j8j8k0j9ok
-22604f213k5m9n1l8l9m3n2l8j9k3l5l0k8k4k1k8k3l5n3m9l1l9o7m8l2m2m0l5k3oj3m3n3m6
-22570g434n4m9l7m4m3j6l0n2n0n3n3o0n1l8m8n2n2n2n4m8m3m1n7p3o3n7m6l4n6p6o5n1o3
-22537i095p4o2n2n5p4p8p5p1p4p1n8m6n9q5r8r8q6r2q7p7q6j01j07r5q4j00j09r6r7j02r0
-22506a1634r6j31j39j21j17j18j40j56j37j15j13j24j43j60j67j58j55j60j65j80j91j94
-22484a4814j90j78j59j61j96k37k47k36k33k43k55k57k63k78k84k80k96l33l35l48l68l83
-22462b0574l90l84m03m16m27m37m60m80n08n37n67n92o15o40o65o94p36p93q57r18r77j054
-22440c4124j145j231j308j395j493j572j616j632j642j609j503j322j077q37o22m13j56K56
-22422e4441R90K225M009O083P907Q985R172Q602P498O160M822L638K694J965J405R97P34
-22405B3445O27O84Q89J172J414J523J479J264R30N57J93j17l43m97o02o83p56q24q85r08
-22385B8562r16r30r39r47r34r25r24r18r01q57q18p85p52p43p31p03o85o77o59o47o35o32
-22363A0904o33o14o08o03o05o29o42o40o52o53o71o93p04p18p27p47p56p20o64n88m45j89
-22341b997J70O37J209J771K177K351K292K065J742J388J056P48M79K58O7q6k06l14l99m62
-22321A3946n05n28n49n30m65l63k01M7L73P05R66J104J114J009Q38O42M39K64J48M1n5j20
-22299A8320j80k15k36k58k76k86l12l24l24l21l36l34l15l03k97k81k73k66k51k32k11j93
-22277A2296j87j95j92j87j76j66j47j29j33j42j48j49j41j25j25j26j18j11j06r8j08j03
-22255I184j06j11r9r2r5r5r5r8q7o7o8p5o6o7p2q0q7q8q2p6p2p5o6n8n5p0o7n6m1l9m4m8
-22223F787o1p3o7o3n1l5l0k3j8k7m3o2o6o0m9l4l4n0o0n4m5l7l3m2n1l4j6k6m0m5n5n3m2
-22190E308l8l2k3k3l4k5k6l3l8m1k7k0k1l6n0m1l0l5l2k5k4k7l4l4l2k2j6j6k2k4rLj3m2
-22156D366m0j8j3k8l5l3k2k7l9m6l6k3j9pj1k9l8l7l1j4j6k5k7j9j4kmonj0k4k4j5j1k4l5
-22120C559l7l3k1mjj1oRJ0j4l6k8k0j8j6k0k5k5j4j3k4k6j8j4oKkj0j4j2Jj5k9k4j4k%j0
-22082C019k3k1OJ6j1m2l9k6k3rMmj7k0k4l5l4k5j2jlnqj7j6nj0j4lOj0k5k5j1oj7j4prpL
-22041B476rl9l3k1j5rlj3mPK2J0pj6k7k8j4j0j0j2j2j4k4j8Onj8j2jmrjNLnj3j0mljlk0k6
-21998B056k2j4oj4oJ6Rloj7k5j1J0J6pk7k0j6qjkj1j6qrj2KOLok1j8%Mllj3k3oQJ3kk2j3
-21954A752%j4k8pNnj5mjrk1k3k0j5mRJ5rj6oJ6Lk1k5j8j0j5rJ6J4qj1nj2j4rnpjOLknorq
-21908A442mj6j2OJ0Qnj9k0rpj3j0LJ0J%Oj1k2pLklj2j6jJ5J0jj8j4j4j2j4j8nKpNK5Qk0k6
-21864A216j7OJ1pj3kQpk0k3pJ2PPJ2jomj8j2mmK%j7k0k2k2nJ5Nj2k0r%j3oKJLJJPj1k4j6
-21818I74pjQNnj3j0NRj0pjk1j2%Llqk%PPMknpMOJj8k0J4K1jk1k9j6nqj0n%ljRmj8k5j4JP
-21767G73K%QQrj2nlpLKp%Lnj8j2j0rOK3J8Mlorpj5j6j1lJ4Ojj0JMl%lll%Okj3j1oljQQpj8
-21713F46k2mJ6J4%ropj5%ooKnKJOQorQNkkj5k0q%KKmqrj6nJ4Poqj2mjKKjrmlrnj1j0kJOj
-21657D74nOJ0QQjlkKklNj2k3j2pnokPLj8k5j4j1j5j6JJ4QNK1K3Pj4k3j8OPj3j2j1j6j4M%
-21611C16ronok4j1J7J6PPJ%MJKlj1k4j6LJj4qMKLmj6oj0j6j2k5j2J5PMJ8J4Mmj9j9j5mMn
-21564A46JJ0Mj0j9nJ0jj1j0Kj1l1j5LJ9M6L9Qj1qLjQQRKkQRJ0Porm%RJ5J1OKJ2PJ4K1Oor
-21516B86j1j6JJ5P%QJ5K3J5Nnk0l1k5%RKMpj8ojnj8j7qj0j2j0nnKlj3qOMj1j7j2nqj3j5p
-21470F0kJ4K3Mppqj2%J5K1K4J8Kj0j0jNKjPJJ0Nj4ojnj5l2l1oM%J1K4L1K4jj2PKj0qoMLo
-21422A10j7j1J1J2JJ7Jk1j2j0q%lj1j2oOJ1nj6%J4J6Lj2pn%QnjR%j7j3jjJpj0knj0lnj4j6
-21375d6oPK0K4Ooj1j0qroj5jJ4OJ2%oPqk7k0J0K5J1j6j2%MRKkj%J0J6J2Kjqj4j4ljkNnk2
-21327g8k2nJ9J0r%J3Oj1j2j0mnJ0K0J2Kqk0j1RJ1Pj1j9j7j4j0nLMj0rnn%jJ6J7N%%mj2qr
-21281a70loJJ0KroJ3Mj1qjMJ%LMj1j3LMqk3k1j6j1%KNJ7J0pj3jPQPPQOlj0j1q%nj1rmJ0R
-21230b54qlQ%qlKpoJ0NOkpqjpj7LK5Mk9k0LPJ2J0MKonnKj0j2komRQkpJJ5RmKQjj2j2j6k8
-21177c57k2PK2Qpj5jRQPRmpopjlj7j5OJ2nrknj0JJ2J1MmQJ3J0%qrkj1k3k3j5QQonlon%PJ4
-21125d29J6pj9lJ0Mj6mJ3orKjj0NK0J1lj4j5qrj2rKRJ2J0rnQpj4KkmLJ3Qnj1j6oj3j1J%j0
-21077e38j4j3jK3K1pmRMJ4K2QKj2j3pj7k4j6PJ9J3JKkqqql%lj1JJ0Oml%pMK5J9%lKj0j1m
-21029e39pj5oOMMj0j4J1K4J3kpj6k8k7OJ5jj4j4OK7J2kl%prKJ6J0j9k4j0J1J0j9k0J2K7J5
-20987e82pj0qpom%kj0mJ0J6J6Porjj0j2MJ7J4%qj0j9rJ0%JP%j5j8j3mJMK3J4j1k6k5%J8m
-20941f78k6pJ3J0%pj1j1NK8J7lrlnj2lqoRJ3kj5j6mQkj6j1LJ2J4J7%j2qoj8j4qNJ7Nj1pj1
-20895g74j3J5K2kk1j6LOjjjj0jKKJ6J1pj3mMPMoj5k3k6j1J1J5KjNj2j8oJ6K3J1knPQk0l1
-20850h50rQQKlpj8k1j5oMJ1J1J2J7lj0jRJ8J6J0mkP%J0NOjJRK3J8MkLQ%j1j6j6qmkpnKMJ4
-20800g81K1J0opjPKrj5pRMJmnqj8j8j9j3kKMok1rLRJ0kjLj2k1j6kKJJ5J1qoPJ1QkqPK1K2
-20750h37J0ppppj4j7pKPJ1RJnj1j4pPQj1k4j9mNJmJJ1K3J2qj7j1nOQQQj0k2k4k1n%J1J6J0
-20703i50j1j9j0jQ%mLJ2%j1nnmOJ1J0jnOOmj2j6pNJ5J1pk6l1k6j3KJ1MpJQRJ3Qoj1Jj0j0
-20656a062joj4j4mjJ2J3J1Nj0mQNj0j4j0jkj5kJ0%pkPK5J1lmLJ8K2%k0j2%lnj4k2j1PRJo
-20610a112j4nj4k2nNOQP%qppJPNprqq%LMJ4J5n%J0Mnj9j2Lmj3j3j1nlkkmLjJLL%LLj5j2j2
-20557a256j4RRkj5lNkkj1rkqj2qKNJ1%j9j0J7K1%j2mj0q%mMJ3RQPnj5oJ6J7PMmk9m2k7j2
-20510a387lKRJ0QRQmnmrkkLJ1OJ7J0k2k4mnj5mkrj3j1m%pNOLmj4j0kpj4lNJlMNqj1lOJ1J4
-20458a462Nqj9j7JJ4Jlmj8j4OJ3kk2k7k1lnJJ1ORK0QLMj0j5rlPLnk1k0j4j1QJ7J7Mj6j3k
-20413a606PJ3J8J6j2k3j2j3%Jj8q%qqmnrmlpqkMj4m3m1j1J9K4J1qj6JRRRknnlnj3j0LJ1M
-20366a767oj8k5KK7K0Kk0j4Kmj7j9j6jNmpr%J4J3Nkk1j8%JONkL%rk5k2l%Lj2j2Mjpq%kpl
-20317a969no%rj4jMJ4Rnj3MK6J9Nlj5j4lqk0j1J2K1Ll0l1j3nopj1j5oJ2J4PKoj8j4m%Kmk
-20271b114pj0oj0j7j2jJNJ3%j9k6j0plP%kj2j9J%j3j3n%Klj9j9lQ%j0j8k2j5k6j5Rjj6j4
-20227b441roJ2J0Jj%nonmmkj5k3k3j5q%Mj4l2k8j4ljj1nmj6kLmj0k0k0j9k3j0M%ropnKlJ
-20179b796lopl%j0j7krk5k9k0nj6l0k9prk1mLppnpk9k2NOj0k0k3j2mqk1k2k0k5j9OK6Pj9
-20135c275k1j4j5j9j3qprj3j0j6k4j9j1jJJ%oj8k4l3m3l2j9kJ2Mplj8l0l4l1l5l3l3k6NJ2
-20095c867j1l6m2k7j5j0qrj6k9l4l9l4j7j5j6k1l4l3k5k1j7j8k5l9l6l7l0k8l4k6k2l3l3
-20061d737m0l4l3k6j8k4l4l7l4n2o0m8j9k3m5n0l9l9o1n4l8l9l9n4n2m1m0m1l9m6n0n5m6
-20028f087m2n5p0o4m9n7o7p2q1p2o3o9q5q3p1p4r4r0p4o5o3p5q7q4p3q0r3j12j32j31j25
-19997h539j18j14j15j05j13j37j45j40j37j47j63j59j66j87j96j84j86j97k00k10k20k35
-19975a2113k41k41k48k61k79l05l33l47l65l77l85m01m37m55m53m54m78m95n31n72n94o01
-19953b0966n95n77n51n09m54m10l77l56l44l34l23l16k91k15k3L52Q64J369J784K078K219
-19932a7975K150J904J584J239R53P58P17Q99J306J836K329K721K944K939K743K414K009J624
-19914A5094J289J004P99O67O03N78N83N67N22M54L50K27J02j1j12k19l21l76m30m63m77m98
-19892A9932n19n09m95m82m67m62m47m34m30m24m23m12l73l44l40l40l31l10k96k95k78k57
-19870A1264k41k35k23k14k14k02j85j80j83j80j60j48j43j53j53j43j37j41j42j19j04j00
-19848G564j10j09j04j09j09j04r1q7j01j00r7q8q2q2q5q8o7o0o8p2p8p1q0q5p9o7o4o3o5
-19819E099o2n0m6n3o1n5n7o0n1o6o5m4m1l5l0m4m9m4m5m7m1l1l1l8m6l7l5l6m6m1k1k3l0
-19786C638l0l7m1l3k3k5k3k9k9l0l1k1l2m3l0j4k6l9l2k9k2j2k1l1l7l6k4j9nj1m5n7l3k4
-19752B664k5k5k8oJKLj5k8k7k1k2k1j5k1l1k9j0Llj1qj4k2k5k9k1k7m3l4j0J%OMJj1k4l1
-19713B048l5k3lJ2Nj6k4l0k8j6j0j6j0lmj7k5j5rj2j8j1j0plJJ7J4Kj0pnJJ5Kp5j02m4j8
-19674A511qj4j2lrprj2mnmkk4k8j4jKJj4k0k0p%lqj5j2kJ0Qqk4j6j7j3onk7k2r%J0K4J0n
-19629A167Ojj0j5k3qJ3lj3rj4j5j3j2k1k1j1qokLKPJ6J8Rj3j7kok2k4k3k3j0j3qjjj2k8j4
-19587H19%J8PpKQJ1QOjj0pmmNKj3l1l2k0LKjlj8k0j4o%jKMJ1Kpqj4qPppMjj7k3k2j3PJ2K
-19537F23pqlqj2oj0j4kNnnMJ4MOrj2MJ2J4Kk8k8k2j8j1mJ4J5opo%Nkk0k8j2LprMJ3Omrql
-19488D15j0j0j0PJ0%pqJJ8J7Kj2k0j2JLrj5j6jQJ0%j5pPJ5Qj5k5j9KK9J2pk2k6j3NPQQLp
-19443C10jOkk4k9j1mnKKMLqpmKRjnL%j2k0k1j6j5j9nMOQOJ2Oj4j4OJ2pk5k7k1nRKjJJ0Jr
-19393I2j0oMJ6K7J5oqjkj6rQJ8J3lj3j8oKOpqj0j2QRj5l1rPJ2J6lqj2j1Kjk0k5k2lJ6K3O
-19347ErnJ4J7lj3j1k4j8jJ4LnJ6K1jj2nLMkj5k3nPOQJ6K0Qlk0k3j4j6j0J3J5Opj6j4rpJ2
-19302h3K3mk0k2pOQKj2j2RJ9Mmkj0qkj1k5k1lJ4K3J2%j4j0J2J7Opj7oMJ1J5Jkj5k7j9j6j0
-19258b03m%OJ1OLJklqkNJmNnrqKJ8%j2j0rkLjqj3qOQOpmkrlLj5j4NLPJ6Mj5j9oNkj1qoJ3
-19203b95K4J0lrK%nmpj7k5j5JLKj2j5lJ9K4Kk1j1J0J7K0Oj6j8OJ4lj3rjJ0J7K2J1kj7j4K
-19160c13Moj8k7j7jLMJ4J0j3k4j4JKnn%LLmQKJMJKj7j8JKlLJpj4OJ6J3MqppJJlomKJ1Roj5
-19107d30mMkkRJ5Qk0l4k8kJ1oj3mNQooj0j8j5JJ3OQJ0QNlj9k0mLnj7lRJ7QkNj3j7jmqj1o
-19058e80KOnj1rKJ0J0Ojnj8qLKKJ0Lrj3j7j7k3j8QLNJ4J6NjjJ4QoRJ5LoLK5J7J0PnmLJ8R
-19009e09JJ3NorMPqqLNmloj1mJ3K4J9oj8j5j4nQroOJ0jMMj4k3qLNJ6J2J1Kkjqqj5j4jj4k6
-18959f01k0%J9J8J9J8J0Kj1k6k9j8j3kJLMJ0K1Nj5kLNLnrjjqj5nNJ0Plj0nl%oj2qnLJ6J1
-18912f40rj4j3kMJ0krjkKj0j7kPJ8K2Jj7k1j6%J6J6J5Pjo%Nmk1pJorj4j1LNLMmrqlKlnJo
-18861g50%%%OJ4J6Nj4j3%MRmj5r%J1QJ3Nj9j6j7mJ3OQQj0k1j5rpj3j1PJ3K2J6moNJrj1nj
-18814g93NMj4k6j5mj1jJ8J8nj6jOmj4lPL6L6Qj2j9jjj2jMJ1Nj8k1pKlMQPPMj1j0Pjj9k8k2
-18767h96NK0J7J5J6j2l2l1j9RK4K0J2MKj1j8nLMmlLQQoJJ0Mkj5j5%j1j6QJ4NRmj8j7j6j8
-18723i48KJ6J0j3qJnrNJ8Roj1JOmjKNOoj6nJ1J6Lk0j9j0njMKLlLJJNQQjllj0qJJ2J7%j5j2
-18671i66mNJ0kpmkk2l0lJ3J1J1MJ0Jj3lmqjoj4ml%J5K8J6OJj2j0jj2j3rKKKk%J2Nqj0%jl
-18622a023j0j5LMMNQPMoj3ok%LPPmj6j8j9%K0J6jj1qj1pMonJNJ0RJlqj4rjprnQJ9J3Llj4
-18571a093j2j4j4J3J6lj7mQJ2R%Koj2nqOJ5oj1ropmpj1kJ5J1lj5rQJ7J7J1km%nj5j0roJQ
-18524a160J2RorPOJJ4J0Loj3j4jkj5q%lj2j9JJ6J0j0j0j2j5j2oNJ0LJ%j4j1MJ6J1mnNJ3J2
-18479a198KqOJ2Jk0j6KQpj0JMpQK0kj3nj8j6rjJ2Nkj0qLj2j3OMmmlJJKMKkKJ3J4J3OOMj9
-18429a245j7PLrj8j0KPMmj2j4OJ3knrnPOj4j9j9j8j9j8NJ8J9J1OJk%ppRJ3J0J1OJKj1k9k4
-18383a370j3POj0ppJOKrokqoLOOPkJJ1LjPQLKjokkk3k2PjnO%rqkjj0%QlkkLJ2J9J0kopj5
-18327a426j7%QJ5J2j5k3nJ0J7jj2j1MKj0mJ0Qlj0lJ5J2%j8k1j3qpmlMLoOJ1Mpj9j3qqqk0
-18282a562pKJ4J8J0J3K2J1j0j5pRPpj5nJ0mrJOmj1j6k1j9nJ0PJ2J0NNpj3kLlnNNqnK%QJ2
-18235a553POqj1rqj8k2j5RJ8QL%KJ2J2mj3k2lJ1JokKPMkJjKj5k1j5j7mJ0Qlj3k3j5NNjQj
-18187a684nJ2J3jJNj1k1k2rMKlOKqLJ3J7J1qj2qj4jJ5LjKLOrj5oprj1j0rqPJ5QJ3J4Lj2j9
-18139a745j4j0KJ1J3Rkrj0pojoplJ0RKLkj8nJ0QKmk0k5j5J3K7J7Lrk2k3j1mj2qJ8K1mj6j6
-18094a856nmj3%J0lJJ1Nj1j3%J1J3QNlroKKpj1j1lOKroPOnj0j0KOqj0jJmrKJ4J2Pmrj3j3
-18044a933mpjJ3Loj%nj4j9ljnlj3rRK2K0Oj3j5PK8J7ok5l1j4LJnj4j6olLRRJ2Pk1l0k3jJ6
-17997b062Mpj2j4k2k0LJ6P%kL%j9j3llJ2J9MQRKnk2k9rkPkj1J4K2Pj3k0j3j1NkqQPqj4op
-17950b202j1j4lNj0j4KQljKlMQJ0J0J5Nj9k3kPNNK%kjKjk8k5OJ2qj6QK9K1oj5Kpj4KNMJr
-17901b257lnrKLqj5lj0k0j2knj4j5j1NJ3J0QNj1k2j7j0qjKQMoj6k6j0J4J4NJJj2j6j5j3m
-17857b481OONPjj0jKj4j3J0J2nj2j0nqj2jlkJ0Pmoj4k2k3mK0OppkkpqlkJoqrmojmnrj8j8
-17806b685j2JK%KJ4K3Rj3k3j5qkR%j0j0OJ0J1J2j6l0j4j0PJnLjkMjNnk3j8j6j4j7j7qRRq
-17761b846j3j2j%rqnNJnoj1j5%J1Jj3rlj1j1jOJ0Klj1k0j6j2rj5mOK3J2j8j7lmj4j8k7j6
-17717c109J6K1Lk0k5j6mLJLkoj3qrj9poqj2oNpj2j2j2plJJkj2j9k8j7PJ3J0J0K2Oj5k8l3
-17673c355l0k5j0j2pnk1j6KJ6J2j7k9j5mlnj3rJpj0j1k4j7%kqmlj0j6j1j0k3j8rLJ0LKpk0
-17630c737k8k3j4mmj0pj1k0j1j5j9KJ4Jrrj4j6rllMkk1k8k9j3rj5j6j7qQMJmj3k2k2k9k0
-17588d200qJrk2j5j5k9k7j5qqrjlj2l9l8j4j2j6j1j7j6j2nrk4l6k1lrj6j8k1k7l4l6j5j0
-17549d839j2j8l5k7j1mj3j9k4k9j6j3j9k5k2k3l0l8l2j5j6l2l1j9j7l3m5m0l6j8k8k4k2k7
-17515e652k2j9k0k3l7m9n8n2m0l0j9j6j8l5m3l6l9m5m8m8l3j6l2m1m1m9n2n3m9k7j7l8n4
-17482f851n1m3l8l6m3n6n6n2m0m3m8m2m6n0n2o1n9m5k8l1m1m1l7l6m9o5o5o1o7p0q0r7r2
-17449h572p6q5r5r9r3j02j30j32j29j40j41j31j30j36j46j57j61j62j74j85j84j82j95k08
-17425a1945k10k25k34k55k84k92k91k92k94l17l41l61l90m20m33m46m71m86n13n56n93o13
-17403b0262o39o57o61o47o14n32l87j49J96O19J101J588K009K298K405K323K077J740J371
-17384f821J016P26N23L80K64J87J36R4O5M8L2L3M7O7Q8J17J58J91K11K15K18K26K03J70J47
-17359a259J14O2Ql5o5p3p9q5p1o0l7qJ6N7J23K14L57N75Q72J248J669K068K402K616K626
-17334A3255K422K029J510R40M09Lk83m76n87o55p05p06o91o49n92n42n10m73m36m19m08l93
-17312A2043l82l76l65l45l21l00k86k93k75k46k41k37k25k08k08j97j73j66j80j79j53j34
-17290F553j50j58j49j52j43j24j11j19j25j20j12j04j01r5q8o9n9p6p7p4p0p2n8m9n6o1m3
-17263C938l0l8n1m7m0l9l6m3n3n2n7m0l9n5n0l6m2n4l7l1m0l8m9n2m7m0l4l8l7l9m6n4n1
-17230B503m3m3m8n1m7n0n4m6k8l6m6l5k8m3o3n8l6k4k7j8j0j8l6k8k5k6j9k3k9l7l1k9l3
-17197A335l5l5k8k7l3k7j6k3l1k4j9j7j7k0j8j0Lj7m3l9k6k5j7j8k5j9l3l9l1l4k2qmrj6
-17162E33j9j0lqk0k0k9l2k3j1j8k9ojj6k8k7k6rrk1j0nk5k3rj0j3j6j0j2k5k9k9j4nN%k2
-17123h4k5k2j5j7k1k1j8j0k2k3j7j8l0k7j2r%KLqj7k3k2j5j9k8k3nQjj3qpj6k2j2orkOLj2
-17081f37j7k5k6j5j7k4j3j1j2pprk1j4mMnj3ljj3k2j9mJj8k5k0j5rJJpoj5k7k8k0rJM%j2
-17038a138k6k7k8k2ojJ%Ojj3j6j2JJ1J6Kk9m4k4qj2k2j6lkLnk2l2l0j4kJ0LkqnKkNJj4j6
-16994a541oj7m9l8kJ3MJjpj6j1j2j1j0j3j3pjj8k3j4qj3j2qJOnj6j6J4L1J9mk1k6j4kqk6
-16953a900j9opKOJoK%jQ%j1j7j4j5j2qj7l0k3j4rj6l0k0momjj5j7lloj0qj3j7rkmj6k3k6
-16908b343j7NJ3lk3l3k0j5pJ0J0j5k9k1j2j3k0j8j2mlLPm%qrj0j4kjj2j5j8qj1j4k2j9jo
-16867b734j7k0k4k9j4jrkMorj2rKjrok5l3k9j9ppj0qoj1j8j7j8j2lkj7j5k0k4k0j8qk0j6
-16825c279OJ7Jj7j7j1j9k6l6k9j1j2j6j9k4k6k2mQolRj6k5j3j6k8m1m3k5oKpk0k7k0k0k4
-16787c865j7rj1k0oJ7Mj6j7mrk4k4k6l5k3j2j2j4j6j7j0jj7k7k9k4j4j4j2j5k0j7j1j1j4
-16751d392k4k1j2k5l5l9l7k9j9j0kmj4j2k3k9j5j4k5k5k7l3l0k6j3j0j5j9j4rj3k2k1k7l1
-16716e116k2j5j3k1k5l9n0k8k6l1m0l9k4j5k0j3j8m3n2n9n4l8l1k3k2k7l1m2m7m2l5l5l2
-16683f168l0l0l7m6n2m5l5l1l6m0m6n8m6l3l4l9m2m3m1m3m3m6m5l8l8m6m9n1m4k6k0l0m0
-16650g491n2o8p0n6m2n5o8n9n5n4m6n3o6o0n2n6m4m2o1p1n9n8o3m3l8n1o1o6o9q7j08j06
-16618i430r4j00r2p1r7j27j27j24j32j34j40j40j38j50j59j66j57j52j63j80j85j79j84j97
-16594a2818k02k08k14k36k57k59k55k60k67k72k91l12l34l67l97m08m24m46m63m90n11n37
-16572b0228n68n83o03o45o87p12o91o38n81m84k79M2M38Q93J385J848K210K405K420K260
-16552a2798J962J587J213Q97O41M33K78J83J18N4jk9l9k8NK7N7R7J42J74J95K23K48K53K31
-16527c877J99J79J65J27P6L2qj1nrlL1R2J79K95M49O64R51J301J694K058K353K495K451K216
-16502A4094J787J271P46K62r9l62n49o66p28p31p01o72o38o06n80n49n18m87m59m40m25m15
-16480H535m03l78l54l49l42l16k89k87k86k82k67k42k43k51k38k11k06k07k10j92j84j76
-16458B622j75j91k06j99j75j55j49j56j63j68j56j39j39j48j41j43j37j28j18j13j30j16
-16436g23j03j12j23j20r7q7r6r9j13j28j13r7j09j29j41j50j37j21j28j47j45j43j46j44
-16412c651j60j66j53j44j52j61j53j48j52j64j72j83j98k05j97j95j96j93j90k04k24k27
-16390g588k37k48k45k47k49k53k78l11l14l14l40l56l54l69l99m16m19m34m63m96n21n46
-16368a5397n76o08o33o52o66o78o84o82o43n48l77j34J73N41R60J405J798K103K300K354
-16348a0644K284K113J848J560J289J036Q11O05M20K66J35L6l4j04j52j75k00k34k62k97l05
-16327dl00l05l07l16l35l46l29l07k74k17j61r3pR2K04L36N13P44J014J316J633J942K229
-16304F722K445K556K511K311J982J559J077O05K05j21l67n27o11o67p07o95o79o60o39o03
-16284A5697n67n50n23m97m79m54m33l96l80l87l77l61l38l10l02l07k91k76k73k72k61k59
-16262G404k47k32k20k15k14k07k02j94k00j91j68j62j56j51j43j45j51j41j24j13j13j26
-16240C589j34j29j27j32j34j19j18j21j30j25j31j32j37j58j69j72j71j72j72j81j86j84
-16218C55j81j92k04k08k01j98k05k16k23k20k39k56k55k52k54k59k76k84k92l18l24l36l44
-16195e382l43l70l98m13m23m31m32m48m40m09l57k87k06r0P4K71M88P17R38J149J304J382
-16173d106J386J299J192J061Q96P10N48M43L67K87K00J32J01O7K8K1rm7n8o6p2p3p1p1q1
-16148D084p8p5p3p2o0k3ML0M5N4P4J04J22J30J22J29J21R4P1N5K2ql0m1m1m8o6o5o0o6p4
-16117D381o4n0n9n6m4m3n2m3k2k2j0M2R0J49K17L25M80O56Q51J046J234J380J458J466J424
-16092A4734J308J120Q97O63M53K74J12k4j25k09k64k96l16l44l66l72l69l50l53l57l40l17
-16070A5159l14l00k84k89k92k70k44k20k12k08j98j93j93j75j62j72j71j68j58j44j42j46
-16048A0504j46j21j15j09r5j02j07r5q8r0q2p3n9m5k4j9l0l2k9l2k5k7l1m0m6l4k3k7l1l1
-16018H696m4o0o0n7n0m6n7n8n4m9m0n1n7m8m8n4n8m8l3l3m1l6m6o6o3n3m9o1n9m1l4l9m9
-15985G054m9m6m2m8o5o6n7l7k5j6j6j6k7m7n5n2l4j1j9l8m2l3l6m5m5l8k9k3j6k3l3m1m0
-15952E844l8l4l1l6l6l0j5rk4l6l5k3j9k6k5k7k0j2l2m0k2k8l9l0j9k7l6m0m4k8k0j8k0k2
-15918D903l3m3k8mnj5qJ3J4jpj2j4k6l0k1k4k9k2j9j6j7k3j8j2ML3L4K3L1K6pj7pj3k6l9
-15881D545j9mj3k5m3l8k0j2j5l4l8k3j3j9l1k9mPMJ8J6jj2j3nLlk5l5k2k3j9j5j4j2l2l8
-15844C944l4k1NL1M5L6K0K4L1J7MOlj5k0k3k7j7k2k7j1qj2j6j8j0j1j6k1k4k2j8k1k0qJ1
-15808C729J0j8l2j7kk2m1l1%J6Pnj1rlmk0j1lj6pMj0k1j3lk0l7j6loj7j3j1k1rJ4PmLJj2
-15766C323j7j3j3j4j8j0j0kjj3jlj0k0j9oj2j2j2k6k9rROmJJ2Kj2j1j7k6k5j9j7j0K%rl%
-15725B932J0K5Nk2j4j1j2onqj0j2rokoJJ5J4J2nk3k1rrrmrk2pnj1rj0j0mkj5j2NMqj0j2j7
-15680B657j4JJ1pj7j0llKLj7k3jMjmqlj0k6j7PJ1KjlNkprk4k5oKj3j3Npj7o%PONJ1jj2k%
-15631B427J1J4j1j2Ljk2k0rrj6pNjj3qmJ1K3Rjj5j9j3mkrKNplNj4k8j4j0j2j1pj4k5k0on
-15587B143rlRK1K1PjMJ4J3j1l0oJ1Rnj4j0j0OMk3k0J1Jk5k0ommRNoqj1nJ7J3j3j1oNOJJn
-15541B065j0jO%Npm2k9j1j5nNlpj%KOOnkN%qj8l4j4J2J2Qnkkqj0%J3J8Pkj1o%j8k6kK2J2
-15493A900mk4k1LJ3RJklj0j2nNJpkNNqk0k2k1j6kMOQRJ8K6K6ql5k8j6k5j4Lj0j8j6j4j9j2
-15449A648J4L8J7j2p%ok4j0J6K0OMJj6k5k8j7jPRJonkj6j8JPlqpkLpmK0RkjNPj7k0j3rj0
-15402A537j3j2MJ4J3J3J4Pj1j9j0NNJOJ4J4jj%oj1j0j1j0j9j6mjo%omoj2J0J4J0LqlJmj5
-15358A466j6j3j7j6J1J4NQjj1j5j3KJ1J1J2Kj3ork7k6KJ7J3lj5j7j7onJJ0koPJ0j7k8pJ3
-15317A309K1Roj4qPRqj0qrj1rj2qJ5K6K1J7Kj6j4QJ3J2MNOlojP%j1qkjJ0Rj5k0k1j5Ljj4
-15271A262RKj0j0j0%%mjMRLkLRlpj0j3kONnnNjorjLKKkoMJ1J5Oj1k3j4mJ1R%oLJ4RmNJ0%
-15218A252j5j4rnJ3J0Kkqj5k5l5k0QK7K6J7J0OQnj0%LLLJpj3kKoj3k2k8k1j2jJ0MORrpJ3
-15173A129MLjkjJpj6j4lknplPJ9J1kj4k1nOlk0k4j9pOJ4J5PqLJ6J1MKrj8j2LJ9K5K0Mj4k5
-15126A067j3lKJj2j2mlj5nLrj1jJOMj3j1qoPNMKj1j3MJnoJJ8J5nk0rj1lJ0L%OlnQRj5k4m
-15076I17J5J9Mj0j8j2MknQJ7Qk4l5j6lqpJL%prPK2J2J7Oj5rMkrj2jJ7J6Rj2j6j1oONMjnn
-15028H61klnRQlnPJ4QNj1k1k1j3j0mpj1J2J5JQLkj1j4qJ0J0KLpokj2k7j6Klj4qNjnOJ1J1
-14980G59J0Jnj0qqlRJ0%nmklJ5J0roJ6J3Pjj3j5j1MMlpj3nJ2K3J2mlNLJj2j3qqj1rnoQRm
-14930G17MJ0QJ3%j9j9j0lJ0J7Kj4j4j0j9lJ1J2RJjMPoj4qrnmjRNjO%j1pNQOoj9pjj2j0RK
-14881F42j8j3NJ3J7kj0lj2j1kjQJ0mj5j8nJ1NJJnKK1J4opklj1j2jPmq%jnNJ2Moj5j9j0LN
-14833E57J1K9K9J3jk5l6k4j%KRPnml%PNLKj6j7PJ7O%Oj9k3mJ1LmJ6K0kj5nnJQkJj1k4oP%
-14784E25pq%pqMJ7OpkRJ2J7K4%k1k9j8mJJ6J4Jj0JRknolMPNrj7pqj2oPm%J4K2J7j1k4j8o
-14735D73pj3j2KJ6J3Kmqrkjj2mQJ1J5%rj8poj7lL%J2J7Kj2j1jj4j6nMQ%LLoqkJ3J2lj2j1
-14687C84j3jJ3J4lmmj0nj0oJ5J9Prj0qOK1J2oj3%kpOpk1JK1Qj8l5pK9L1J4J0mj4qmoj0j2
-14642C54lO%j1jJ1Kj2RL4J7Lmqk6k4LJ3kj1jM%KQLj2rMQOqk3k3j4qjKM%mJ0K1J9J1j2k1N
-14594C21RKnom%LkLKlLpk5qJ8J1j6k5j2J2OJJ5J2mpoj4j5oJ0Kj3lJ1J0PRlqMJ2Rkj2rkqj8
-14544B49j3KJ2J5J7J8LqPJ8kk0j6k2k5j3jJ0OklPJj2j2JRJ1Jj3j7j4KJ8J2jrqJJ7J7J2Qq
-14500B55k3j6kJ3J5Oj0k7j7rkJ4PJjqj2j1k0j3QJ5Qlj5%J7OqlJ1Lj9j2KMJ7L2K1oj7rk7k8
-14456A37plkMJ2J2jj2nJ0J5Pj4j5nJ2Mj0lOlj1lJ5Nj5kJ7J4nj1rj4j5MJ6nnOj1j7JK1Omj
-14410A16j8r%lNJ3RjpolNOONMkkJ3K3J4rrLJmqj9k1j3j7pLj6qJ1M%pJ0J7J2J3QJpkj9k9j7
-14360C9nNOQKmlJrj6rj2j4mJ9J6J0J3J0J1MqmJ1K7J1pnknprj5j7ojj1j0nkrkK2K5J9J9jk7
-14312D9k9j3j0kJ1J6J8J4jj8nJ3Nj2j0qnPJ3M%pj5j5oJ5J7jroKOJnj2pMOJj0j0JJJ2QMj0
-14265Bj4KJ0Jj8k3lK0L3K5J0rqkj0rolj1qnj1j7j3JK4K4J0KjmJoj3k1lNj0mMORJ0lj1j0r
-14218f6l%MJmj0j1JJ9RkokOJ7Jj9j0nj0NJ5jqpJ0J9jj5knoMQ%l%LjlPNOj0j2kj7k7j1mjk
-14166a46JLQJ4Kk1j1lpjJ1K0MKNLqqronmjJ4J5jj6j0lKlj3J0J8NMkk6j9J2J1jmrrKJ3Knm
-14116a74LjqJlrkPPLj3k1j6j3j1LNLNL2M0K0KJ2J1J2K1Qj1k0j7j9k5lJ1Qqj0JqlJ1J3RJ2
-14071a35Lj2k0plMPmprj3j6mNlj0rMJ3MK%LKLPJ2Nqj1kmrj2p%lj7lJ6Lj3j0ojKRJj1j3%Q
-14019b69K2L9K3PpOJ2kj0nmJ5J8Koj1k3j7llkPQLklrlokJ4J1MKj6j9LRlpj2j0j0oJ1J5KM
-13971b33kj4j7mK2Nj9mNlrqQJ8Jj6%K1K7Nj3j1nj4k1j9j9pLJ3J7NlkJ1J7J3Mrl%j2j9j2%
-13926c03kqj9k2oLnojJJ7K0J2NJ2J3RKj0pJ3J2nj2k3j5RJ1RjJj5j8j1j3j6j7rQMJ1K5J6K
-13882c29nPJ1%mjmj4j8nJ9K3jqj2j2%KK%Kl%MLj3k8j6PJ8Nj9j0J0Lj0j6rnRJ8Jj8k1LJ0N
-13835d19P%nJ0K5MlLJjKLNJ2llLOkj6j1QJ0LKnj3j2j3jO%rj3qK%MR%NJ4J5Rlj4k0j8j0KL
-13784d29lj2j1oj0lJ3J5knOJ2J1J1%j6j4MJnmJNPjmnmoj2j3lK8K7pj5j7%J3LNMnmLRNLj8
-13735d48k5k4j4jMnklOJ2J3J2Jj3npJJ5j3l4j6J5K3J7J5Mj0mkNPMJpj1j8pNmm%JJ0NMJ6N
-13688d76kJ1K0J6Nnk8j2J5Qqk0k5j3ojJ2J8J6krj0qOPrj8j0jJ1J2QJj4j4j0j1pPJ0kOQqn
-13643e37JROj0j7j3%J2J1RJnj2oN%jklrqQJ6jj7pJ3jj2MPrj3rj3j7j4KJ7J6J0prrqNJ0PO
-13594e94J0J5joj8k3j1kQPlkNPKnqnj0j3lOK1K5K3J6Lk7k8%J4PO%j4j1lMJ0Mj0j2j0j8oN
-13548f45Nlj6pMLNNnj0LNj3oKqpKJ2RqmJkkjk%QMJ1J3Joj5j2qj1PJ0LqmOJ8J9NjLNRMOJj4
-13493f29j7j1%Krk5k4kJ6LqJLOJ5Olrj6oMKlj2k0j2pkRKj2k0j3MNNPjMJ3J1N%omJ0K3J1j3
-13444g17k8j6j1j0NJ4K3Qj2j9j5j2mPkj6j4MJ8J1KoKJ1kj4roJJ4K2J1jj0qOJmOJjmnkJ1J7
-13398g53Mj8k1j4j0KmKklJ2%lNlpj3rjJ0J5J7K4K1J0J1mk8k4j1mj1j6j5kNJjMMkj3j8lK3
-13353h43K0nj3j6o%Omnn%J0LmPPpLQj5k1JQmOK1RJpj1%jKLqqj0j3j2qlmmj%JNLmqNKj0j5
-13299i44j3ljkMjlPJ3J8Pj9rJ5J0j9j8jMklkOJj3pPPJjNJjKqpknqlpj0klKoj8lRPJ7L3K4
-13246i44J0ok5k4qkpj6j8j3qORJ0K0J8%k5j6nj0j0kjn%jj8k3%J8J1Nj9j7kJ%J0Lqj2k4k2
-13202a170j8rj1j0j1omJ3L8N7O5P7N0Plqj6j4k3l3k9j2j2j1NJ8J0jj1k1l1k5j1qjJ7J2ko
-13163a148j4rj0j9k5l4k8j0oj5l2l3j4qj9j9k0l1n3o2m1k1lM5J07J64J99K05J81J19N2K3
-13131e79Lk3l8n1n3m7m3k8rj0j4j1k0k1qNj1k9l0roj7k1l1k2rmj5l1k6k3j8k5l2k7j4qj1
-13093a366k5l3l6l9o2o0k7j1J4O5J22J85K20K31J91J09M0Mj9l7n1n2l6k7l3l0j2j1lj5l1
-13062h35k2j2jrj2k2k3j9k6j3PJk0j8j5k%qRJ0k1k8j9npmlj4l1l3l0l1j1J2M3P1Q0P4O4N3
-13022h70K8pk1k9k9oK3J5j4k5k9k4j3nJ0J9J0Kok6l6l1j7J1Rj4k3j0NJ6Qjqj9j8qrj6j0q
-12982a176pmRJ5J3npjOJ1PPmj2%QQO%Mj0j9j8rmj6j8j1qqRK6J3oJRPql2k2jQJ3NJ1Jj8k0
-12934a247j9j9KJ0J3J2J0kj5pJrk6k1kJ2K6J4j1j0mrlQJ6Qj4k6j5%J0J0mmJ0Rqj2%Jmm%k
-12890a325KPOj1j4j8k4j3J0J5RLKjJLjOOMNlk3j6lMJ3LoPJ2rj9j0pmqkJ0Pj0j6nj8j6kJ3
-12843a436J6MJ0J9J4Qmoj2j3r%Oj5j7KOLjMjj3rMQMlnjOJ3J6J4nj6k7k7k2rJ0J4LOJ5Kj0
-12797a454kj2k4j8NJ2QRK1K1Nqj5j1Kkj1j5kJ0Pkj2JJ7Mnnj5j1J3J7lj4j0qJKJJ4Kj0qj1
-12753a516k0k7rjOJ8RLloj7j0jkjJJ3K0Rj4l0k0j1jJ4Pj4pLoplJ2J3LLj0j3JM%j8j3mqnl
-12706a661KJ3J3Jl%MqpLLqoMJ1P%QJ2Ooj3j9mjoj1k1k4j7j1JQJ3J9J2Kmj0PJ2j2k0%K2J9
-12660a670pj5JPrk5j5j4j5J0J3qj3jK0J4j3pMKmj3k0j4MJ2Kqj1lJ7J5JqkJLOLj1k2onnpj4
-12614a830rjJ%jNkKROJMjpj6k1k0j8mLNJ1jj9k3%J5JnP%KJ1Mnpk%j0%J0JjlMOKpk0j0mKo
-12561a941qJ3Jj7j9rJlmjokj7k6j6pJ1J8qk0OJ1Kj0k2k0j3JJ9J5J1Kj1j1rrKJ1K3J1LJj2
-12518b059j3j8k2oJ8J5kmnj9j3Lnj3rMRKk%NMkmj7qRkj0kMNpprj4j2qj0j5k0j6%PJlPJ2M
-12469b247mqpKJ5K2J1j1j1po%Lnj7k9k0krqj1j5mKjLj0j7j3LMojPNKJRLrmMNKmqqrkj2k4
-12418b446j0nj4rJ1K3Mj2j0pjNMLj5k5j7j4j4kQlj3j1rq%mnJJPJ1J1lk0k2j5nMjmLj2k5j1
-12372b676lj4pNJ2Llrj4MK4J9Mj5k6k1j6k2j1lpj4j5j1qMJ5J4Lj0j1olj0lJ4Nj7k2pJj0j7
-12329b884j4KNpj7j4mPJ2NJkj2j9j7j2j1j0j5j5Knj3ojj2k9k4LPj4pPPpj6j2qpNKj1j7j4
-12285c191j6j1oOlmmj7j4PJ9J2mj4j0j7k1j6OJ6kj8k7k7j8rrk8l7j4jmqj2j1rj1rkkmj1j7
-12242c572j7j7j2j0j0j5j4kLlMj8l9k3qOOmj7k4k0j0o%rj8j5oj4j9j6mLj3k2k1j3pj7l1k8
-12201d072j7j9k4l1k3j2rj4j1lqk2l8k8k5j8rj7j3mj4k2k8j6oj1j9k6l1m2l2k1k1k3k9k7
-12165d785j7j9k4l1m8n0l6l4l9l4l2m0m1n1m8l7j9rl1m7m9n7n6n8n2n0m9l8l6l6l0j8k4l7
-12131f062l1l7k8j2qj0lJ5K9N9P0O4P7R4R8J06J20J25J22J13R7Q5Q5P5O1O0N9M2J7oqj4l2
-12098d578m8m7l9k7l1n0o4o5o7n6m7m3m0n6o2o0o5o6n3l2l4m0m7m2n2o7o4n5n5p3p9p9q8
-12065f371r3q0n9o0o6o5o9q0q9j00j09j03j02j03r4j01j18j16j00j04j13j08j11j23j35j41
-12039h913j43j46j70j69j49j44j52j40j29j34j24j15j22j16j21j36j43j73j92k01k19k46
-12017a2297k61k76k85k66k56k46k22j69r6LJ42K95M67O59Q60J057J213J316J373J361J294
-11996d334J174J004Q26O54M91L43J95P7qp1j14j39j67j90k02k14k07k06j99j78j59j54j44
-11973a922j25j23j16j18j14r9r8r5j06j26j50j82j95k06k17k26k45k56k59k51k46k34k07
-11950e916j90j79j34o7K3J45K96M74O69Q71J089J287J431J522J551J512J412J255J061Q56
-11930H968O60M66K79J27L4m0j04j48j75j84j97k01j80j78j80j73j65j76j86j66j62j90k02
-11907G527j87j84k00k02j76j82j94j96j90j58j47j53j54j59j47j47j44j44j52j30j08j06
-11885C967r6r7j03r5r4j06j18j05p9o4n9o9p0p2p4p3p8o6o1p1q9r3p8o5o4o7n4m6m5p1r0
-11854A555q3p2p0q0p9q7r7q3o7p5q1o6o1p9q0o8q1q8p2n7l9j1K1L6M5O7J01J31J61J84K12
-11823I37K34K44K46K34K24K21K17J92J65J50J15R8R7Q0N2J7J2nl2l0l1n5o1o5p2p2p2p3o7
-11794B900n1m9o4p6p2n8m5m5n3m6m4n0n2o1o6n8m6l9m9n9m7l6m3n2o2n3l1j5Kqk5l0k3j1
-11760A383j5l8m1l9l3j8k3k6k5j5j3k4k9l1j5pnj7k1j7k3j6j7l4m1l8j9j6k7k2k8k6j7k0
-11726E87j6k0k6l2j9j1lKj5k0j8j4j8l5l4j8j4j5j0nj0k5j8mKj5j1j1k5k0j8j8k0rjmj5k3
-11688Al1k1lmj1k2k6j5j1k2j6j2j3oj2k3k5j4qj0j1j2j3j8j1mjPO%j3j6pj3j7j6j9k5j7j3
-11648e17j9k3k1j1lnNJ4j0j6j6j3qNJ8J0pj6j4k6k1rj2j0MRnokpj4j5pk0k9j3j%Qkk0rlj4
-11604h71j7j9rNRNJ1ml1l3l3k9k2nnj1jKqj8j4N%k0j4j0j3%Mqj7j3jqk3j9rqq%pj2lpnMN
-11557a285ljlj1j6j2k1j8j8k0q%%%LJ0J7Nj1j6o%Mj3j5m%K%rj2j1jlj7oJ5RMlj5j2%ORrj9
-11510a514j4k4k5pLKoj6pnqmLJj5k7l3rQpj2rp%MK%lj0jNj7l6l5k0rkPMlj5oNKpj5qMJ0j7
-11460a893l0j4jjoplqj2j6j1NRnj0krj8k0rqnKqk0j3lj4j0mMJ7J0j1j8ooqknl%%Ork1rpp
-11411b219j0rpklJOlj7j2j0j2j8qOkj1%roJ0J7J6Lk0l4l7l6k0lkj9k7k1j8oNKoj3k1j5J4
-11368b576M0K9jj5qQLolLJOJj3k2k0j5j5LJ2rj7j4k3j8j0k2k4j0j3j4Jmj6k2k0j3LK0Rj1
-11327b815j6rmKmj9j8j1j1mnjmj2j4jJ2J0nj7k3k6j8j0j5k2k2onj0qj9j8kjj9k5j0qk1mJ7
-11285c221Qj5j9r%kMQ%j3j2JQJ0Qj0k9k8j3k1k6j9j2j3j1j4%O%olJjoj2j9j9j4j1rk0j9J
-11242c571J4Lj2j6rmj9l1k2j4rnj3j3kQmk3k3j4jmrk2k4oJJnlmj6k8j3pj3k7k5k1k1j0KJ2
-11199d022PPKkj0j1j2j6k3k3j1mnj2j5KLrj6k0k1j6j1Pqk0j2j2oNj5l7k9j2j6j1pnlklj0
-11157d434k2k6k2l8l5k2rmj2j1Jpj5j3j0lj1k3rK0K5J4pk3k0j7j9k0k6j9KJpj3nmj4j9k1
-11118d897k1j8j9k0k4k6k2k0k2k1k5k0k0k1j4j3k3k5j7j3j8k5j4rj3knpk4l1j0J0j0l3k1
-11083e513n%j1j7olj5k2j9j2mok0l8l4k8m5m2k2pj7k2rj4k3k1k7l3k6rnk6l0k2k7k2k1k8
-11045f251m0l7l6k5l0l7k8j4j8k9l5k9k5k7k1j3k1j8k1j8k1l6l7k7l6m3m1k3k1l9l6k0j9
-11012g172l0l3m3m5l7l4l0m3n4n1m5l9l9l0l1m0l9l7m7n1o1o5n4l7l6m2n0n8n3m9l3k8l7
-10979h573o2n8o1o2n5n2n4o2o7p3n5m3n0o3p9r1j01j12q9o5n5o5q3r1q9p8o7p4p9p7q4r4
-10947a0863r7r4q5q8q9p3n1m2m4m0l1l0k1pj4j3J0K2K0K6O6J05J21J35J53J68J83J96J91
-10918a0286J72J63J57J54J32P7L7Nk9n0m8o0j00j21j25j28j20j04r6r3r7j05j18j17j05j06
-10892a1111j07j02j08j10j11j23j36j25r4r0j00j37j71j69j55j43j24j36j85k15k07j94j85
-10869a4338j96k09k09k04j94j97k17k33k33k39k51k60k54k54k72l09l37l39l42l46l75l96
-10847b0204l83l88l98m04l97l81l63l58l43k96k23j52p5J0J16K30L19L95M61M95N32N84O42
-10824b0581O88P25P57P94Q34Q71Q95R27R41R23Q90Q74Q80Q39P72P00O18N10L85K61J44N3
-10802e300l5j18j81k37l00l46l53l45l23l01k67k18j61r7l0J6M9Q9J21J17O4j8o6p7j17j92
-10776h626k52k86l19l29l23l17l09l04k87k46j83j19o8mQ3J89L00M02N22O54P83Q97J007
-10753g135J113J196J249J292J309J286J238J149J024Q61O93N43M00K70J64O8j0m6n4m7k1
-10732F542J6N8J08J77K63L28L77M21M33M22L96L33K53J48M0l8j06j91k71l25l72m00m14m11
-10708G787m02l92l63l47l32l30l26l28l59l85m29m89n33n69o11o29o51o72o53o23n87n40
-10686b763n32n75o33o65n66k38L41J057J666J935J846J579J354J369J750K443L058L179K877
-10667A8482K291J378L39m70r31j111j126j063r75q93p99p03o15n28m53l98l50l04k74k46
-10647A1251k04j70j58j45j34j40j39j34j29j36j33j36j51j57j64j85j85j86j94j92j97k03
-10625G679j96j87j92k12k10j83j71j72j57j38j47j50j49j38j35j51j42j34j44j48j43j24
-10603D156j04q3q1p1n6n9m9l2k3j5opj4j6m0p5j01r4r7j14j25j27j37j51j42j32j34j39j40
-10574A792j29j25j34j35j31j33j37j39j34j38j36j35j51j49j42j42j56j68j56j39j37j37
-10552a291j32j21j14j17j22j05r1r1o5l7k4JK2M8P1P6P0P2Q2Q6O4K0j2k0k2m8o6q9j13j20
-10522b188j03j10j33j46j57j56j43j43j43j40j36j32j36j35j44j55j61j51j35j30j37j55
-10500e269j67j51j43j61j67j58j67j65j59j43j41j42j40j39j33j26j47j72j77j92k18k41
-10478h818k44k44k74k99l07l26l17l16l37l32l16k85k63k34j98j60j37r0k3K9Q2J17J53J98
-10454a2941K33K66L13L72M09M29M59M90N09M97M75M42L75K92K18J36M8l7j07j73k27k20k08
-10431g950k18k13j70r9k8OK0M5O2O6P5P9Q8J03J24J44J60J93K41K84L32L77M08M31M52M61
-10405d527M61M61M67M73M92N04N02N23N72O16O50O59O61O82O91O75O61O19N48M98M41L70
-10383G699K97K32J91J70J65J75J95K23K42K65K85L13L56M04M29M57M84N02N02M82M61M26
-10361A4955L70L19K87K57K14J79J59J43J20R6P6P6P2O4N8N9N4M2L4L6M5L1Lj6k7l0l9m2l4
-10332A7561l8k3J6P0J38J90K41K78L01L11L13K96K84K52J90J25O8K0rm9r7j27j47j75j95
-10307A9794k03k09k20k53k70k72k59k37k25k31k39k30k22k30k26k14j95j88j85j83j85j87
-10285A4931j69j57j56j49j37j23j16j07j10j14j00j00r5q3p8p7r1r1q0q7r0q6p7p9r8j19
-10259A2162j10p7o4p8j06j00q5p2o8r0r7q8q0p1o6n9n6n0m0m4m3l2l2l0l1l0j4mJlk0k8k7
-10226A0368k6l2l6m4m7n4o6o4o5o7n4m7m3m9o8p2o9o7o8o7p2q1q3p0n3m7m1m1m4n1n5o5n7
-10193H503m6n7o6o7o0m9l2l7n3o1o1m8m1n8o3n5m7m0l6l4m6o0n2m8m6m9n6m7m0m6o7q3o2
-10160F790m0m1l9m7n1n1m8o3p0p1o9n3m9o7p4q0r0q3q6r9j18j31j33j50j67j82j82j92j78
-10131D086p4J49N01Q59J021Q98N80K50K0q8j17j20j12j03j09j15j04r5r4r8r4j06j06q7q7
-10106F655r5q4o8o2o4o1n7o1o5o0p5q9r1p8o7n2o8q8r0r1q9r8j21j29j41j61j79k02k08j80
-10076C681j33JK48N79Q95R83P86M76J98K2o4q6q6r0j02j10j04r6r7j11j11r4o6o5p6p3o5
-10049F240o6n9m0l5m0m0m2l5k1k1l3k7k7l2l0k4pj5m0l3j2Kj3l0l0k9l2m2k9k2k4j7%Qkp
-10013E294qj7j9j2j0k6k9j6k8l2rrpLj9l8l8l0k0j5j5j1rj7j7j2nlmj0olKqj1Jpj9k4l0k8
-9972D679l4l0j8j8l%j6k9k5k2j1rj6j5j6kL%j3j8qrj3k4j6RJ7J4Mrj7j3qj8j1nj6rpj8k6
-9931D204k8k0j3j1j1k4k0OOMJ2lk1k0j3pj7j0PJ0jloj5pmk0j9j2pqj6k5k9mJ5Lj6j6qNPP
-9888C852jj3rnlOpj8k9k0Kok5k3j0j0qk3l1k6KK9K4Mj7j8k1l0j9JJ8J7J6kk4k3j4j8j4J2
-9848C516J4pj4oj3j6rj5j5ljj0j3j0j1j8k6k7j5mkJ7K3%j9k2k2k2plj7j7j8pJ3J0Kmlkp%
-9806C190J1Qmj2j5j7j7j0JMROj%m%J1jj1rj6j9j0nkj1k4j2j4rkj9k7rJ1%mqlLOQKJMooj3
-9758B955k2k5l1k1rkmj2j1RK6J5Nrk6k7j8pkRRQkNQoj6j0rJJ2RKj9k7oQkk5k2j5k3k2j4r
-9713B628KJ3J5Okl%j2k6k0j3k2k0OOlllnj6j8LJ5NlkjojJ%kkJnRL0K5%rj6j7mJ2J9j0k5j7
-9665B510%NRQJ3Pj7j9OQMoj9j8j2MKoNQLjpj1j4j9j4mm%Lmj8j1PJ3Kqk1j7lMN%j5k0j2ok
-9616B318KN%oRJ7MK%j0j1jpk2k4k2j4PRnrJ2Qj8nJ9K8J0rj0pjLNQLj1j9j2npnonlNLpojJ
-9565B210J0K0K0Oj1k0j4rj4j1j6j6pnmOJ0Morj0j9j6kJ0Jm%Pnk1qOJ0Ljkj0j3KmJJ0Mpj6
-9519B060j5j0qmjk0j3Ln%JM%LN%%Mjj3j1j0j2nnrlllkJ0J0%Mlj5j3oj6j7QJ8jj5j3k1oQm
-9470A855nj3k2k4j6j1JJ2J0j4l1j7PJ8J0QLjmj6j5nPNlnLKJJnj4qllMJLkj9j9qjqJQRJ9K
-9421A698j1oJOJj0k2k1omj7j0pj2lqrKJ5J9J8Kkorj2llqlK%opkNJ%lpk2j4RKj0mKljQJpp
-9368A507nj6j1j2KPRnj9k1qoj8LK1nk9j0J5Qkpm%%JNJ2Jj7j5kJ2lk1k1j7%RMmj3j3j1rQJ8
-9321A318J3J0J5J3koj1j1nj2rJ5J7Kj4j3%nj7j4jpllj4j2j4j0N%nOPlnnKKkjJRJ3oj5Jnk0
-9273A199lNnj4j2nj0KMj3nJ3J3Oj0j0rj7KJ8J1%j5k3j0Jnj7j6j1j2nQQkj5lJ3J5Jj1qqj6
-9229A029j1RJ8Oj5qOJnjJ0Nmj9j8j4j2pNlj6oJ1K1J3oj3j0pkKOnj7j2rnjNRlrPQQK0J3Jo
-9180I69j1j4o%nqj4j2j3j9k0NK2J4Rqk2j9j2jMNKJrrnnmNoj3j2nknpj1mJ4J7PKJ2J1Lj5j5
-9132G91jmNQKplKnNRj7l5k6n%J6J9j8l2mK3kj6KPJj0j3kj1k7j7oMKqj3lKQJ2NKJ4J9rj3r
-9083F42lMooNqpPJ1QKj9k2j5j7j4jQLMOjmJJlj6j4JMjlkm%%oj0j1nJ%JmL%lkjKj1j3mpk2
-9028D49j1MJ1Lj3j9j1oj0J0K4J2llMOK1K1kl0k1Mkj1j7j2jK1K1mj2qqjj6k4r%J5J3jj2j7
-8985C55j0qQJ1onM%nk1j4J0J6%Jqj2J1J9Moj0j1l%j2k1j7mLLjoqrj2pOK0J0nkj5j5JPQlk6
-8936B15k8j8JLPOmLJ7pk6JJ4Kj5oLjoojRJ5Lj7k0j3j7j1rj6j1nJ0J2OJ9J1mj9j0o%Mnnjq
-8888F6j4lPMrroorj3j6qj3mJ1OkJKLkj6KK6Mrj9l4l1nJ0RKmlOJ2J0JKKrj1pj8k1pkMMql%
-8835a27jrk5j5mqJJ3LmkJopPMj6qQNnrkJ0J2Q%%k3l2j7KPp%KJ2J0nnkrk2j4jKmj3k2j8j3
-8784c48rmJ3J5Koj7k3lJ3J3QN%j2j9l1m0j8MOJ1J0j2k7rJ2Pn%kk0k9j2lJ1J7pk4rNOKqLP
-8738e27LLjj1o%nqj3j0lmrj9j1J3R%LNJ%Nqk1j2kMOqnj2j7j0J0K1J1J2K0J2kMJ4J6LlQOm
-8689e42j6j2KlpJ1J5%j0k5l2j3J0K2mj7j2PK3Ormpnpj5rLjrj3j2MJ5J7J0Mnj3j3j8j5%%j6
-8644g15j7j3k3j9rmnj0oLPJ1kj1nj6j1MRjKLj5j9%J4QJj6k5jLqlpk1rMKj8l3k1pj7l3k7q
-8597a084KJ2K4J9Njmmorj4j6j4j3J0K7J0j6k0rPQqj4k6j2Onj0mLJpnj0qNLoj4mnmLj0j1o
-8550a234qlKLJ2J0ok3l2k2okROj0j4rnljoj1nKKoj7j8j6mNnj4j8j2n%mj1j3j1j0qnnj3mM
-8502a544pj5nJ2J4RJj7k1qj0j4qJ0Mj3qmork4j1Rqk9l0j6KOLMJj4k4k1nNnj4j2nJ0J1LOO
-8456a791Lmj9k2mLj3j1k1k7j7k0mPNKj0j2rj0%Kqj7j3lJ2Kj9j8j1j1j0j5k8k8j4pkMLMqr
-8412b168kj2j8j5k3j2J9K0jnqj4j4j4rj2j8j8l1k8j2j0qlj7j6jMlj1k6k5nJ4Orj9l5l1j8
-8372b608k3k5rJnk2l4k2qrqj7l0l0j6j6rj4k9l8k8j0nRPo%J6K0K3K4K9L1J6PPJ0MOK5L8M7
-8330b701L0J1J6J2KRK2K5J8RJkmPJj2k0l3k8k6k7k1qj0qqorj1j3j7j8l0l1j2ok5l5l0j7j7
-8289c022k1k3k6rrk2k6j1j1j8j7j6k0j9j7j9j5j0qk3k3j4j3%mj3j6j2Jrl1l7j9k6l2j6j5
-8252c641j3knk8m0m5l1j8j0kj7k4j7j3oKkj1l2k9l3k9k8l4k2j7j6j1j0k6j3Pj3k6k7k4om
-8214d316omj4k3k4k3l5l4l3m2l2mj2l4m8m4j3RNj5k6k8k5k4k9j8j1j6j6j5k2j7k9m4m9m0
-8178e151j6rk8m8l9j8j0l0m4l0j7k3l9l9k6j4j4k8m5k9l4m0j9pj6l1l8l2l0m1m8l6k6l4l9
-8143f168l9m4m9n0n6n3m8m4l9m1m5m2l6m0m9n1n9n8n6n2m6m5m5o0o5m7m0o4o2n2n2n1n2m9
-8109g849l7m5m7n7p3p4o5o3p7q9p9o3o4p7q5r5r6q7p0n7n5p4r0r3r5r5j05j02j05j18j16
-8078a0297j01j01j07j12j11j11j16j22j22j32j34j32j47j53j40j49j47j50j71j93j86j75
-8056a3309j87k09k37k40k30k46k71k83k93k98k97k98l05l45l86m16m31m39m50m45m69m88
-8034b0572m70m61m54m26l95l68l13k43j68q3RP0J08J49J80J98J94J74J63J56J70J80K17K72
-8010b1713L19L76M40M83N21N47N41N19M97M61M43M64N08N55O10O88P66P95P88P57P00O46
-7988i289O60P23Q40J039J292J524J680J695J553J299J020Q02O51N74N54N71N96N99N78N65
-7968I526N35M82M36L88L39L10K82K58K48K40K46K74K77K31J74J20O3J6lKOj6m4n9o2q1j12
-7941A4076j20j34j68k00k33k63k68k69l13l49l51l56l66l74l65l55l59l57l47l25l04l06
-7919G594k85k57k42k40k32k32k51k42k25k14j97j86j88j96j84j79j83j68j56j68j64j59j49
-7896B897j43j46j32j38j37j35j46j36j26j21j15j14j18j23j19j11r9r2q2q8r2q8r8j09r7
-7871hp2p6j01j08j08j05j01q2o5p7q4p6p9q8r4r6q3o9o3q9j09j10r9q4q5q9r1r1q8q5r5q9
-7839b839p8q7j05r8q7r2q7q4r5r2p5q0j04j11j04r8r8q9q5q5q9j03j07j04r9q8q1q3q9r0
-7809e606j05j07r2q9j08j19j25j23j21j07r8r6j09j05q9j04j16j13j15j18j15j28j36j27
-7785h271j32j40j41j33j29j24j27j38j47j41j50j52j38j28j47j64j53j57j62j59j55j58j63
-7762a1609j60j63j80j91j94j86j90j95j98k04j99j86j89k00k28k44k43k48k44k41k53k49
-7740a6194k64k71k55k55k87l11l21l24l19l32l41l42l50l60l57l72l96m05m07m07m20m39
-7718b3729m73m99n23n25n39n67n81o08o35o59o69o74o94p33p61p92q34q64q75q89r27r77
-7696c9027j023j064j123j176j221j283j356j435j509j578j653j728j811j904k006k116k208
-7679f5221k277k310k278k169k003j725j300p17R8J272K830M538N964O752O870O546N976N314
-7661c3840M719M330M237M465N133O275P712R010R661R522Q814P796O609N394M294L328K496
-7644F9955J854J378J014P13M25J34j67m60p18r35j106j249j383j481j569j653j687j675j652
-7625E9738j610j538j461j405j340j253j169j108j061j035r99r39q91q59q30q03p71p47p23
-7606C9196o99o68o37o28o04n74n41n09m89m96n02m81m49m20m23m27m05l82l62l52l53l44
-7584B8451l37l40l26l16l10k99l01k91k76k79k84k70k50k48k66k68k49k32k31k23k18k20
-7562B2417k14k09k02j86j98k21k00j71j53j56j71j78j74j53j43j53j43j32j53j79j64j45
-7540A8619j32j26j34j39j35j38j36j32j34j23j14j16j13r8j04j20j21j15j01r5q7p1p7r9
-7516A5859j15j25j21r9p8r2j03j00q9q8r3r1q1p4p5p7p6o6o3n7p6q1p7n9o4r1r8q2p4p3n9
-7485A3262o1p9p3n8n4m0m7o4o1n6m9o0p3p0n8o2n9m4m8n1m6m8n6n4n3m6m4m6l9l4k6k6l2
-7452A1545m9n0m2l6l3k5l5m6m7m6k8l0n2m8l4m5m2m1m4n0o2n0l6m9o2n7m5l1l2l4k0k5l2
-7419A0187k8l3l8l6k8l3l3l9n1m5k6j4j8l7o1n1l4l3k2j8j5k0k8l1m1l6l4m6m4k1j3l3l4
-7386I113k5l6m3k1j5k2j5k0k8j2Jj0l8l7k6k9k8l1l5m5l1oj5l0k7k1rkk2l9l6l3k7k1k3j6
-7350H240j4j4lnk0k3j7k4k2k9m1l7j2jj7k3j5j4k0k4j5ok2k7j7k1j9k2k1pj0l8m4m0k0Op
-7313G535l4m1k6j5j4j3k0j7j2j5j8k1k3j2j6l0m1l1j5j1mpj7j2j3j7nmj9k4j0JOKj9l8l3
-7276F897k4l3l5k6j2MJ0J5J6mk8k9j4%NJj8l3k6k9k2rqorj2J2K9J0j2mON%nj7k5j8k2j9j6
-7235F495j4lJ0Olrj7l5k3LJ2Jnj4l0k2oqj5nKj3k1j8k0j8kJ9K7Qk3k5j8k0j0j4j6k0qOLq
-7193F129j9l5m0j3J3PJ0J1j8m1m0j9lmj4j6pj2j2pNlj7k2k2nRPj0nLJopj3k7j5%nj7j9j6
-7151E686j7j3rj1%%oj7rj2j6orj1j2j1j4j8j1ml%%lJ1Lk6l0j0rkJ3Jk3l3k9j8j5j6mJ1Ln
-7108E296rpJJmpj2rjQkk3j0J1jj6oqj7j0jMNk4l8k4j4j2oJ0K6J7mj2k0l0j5jj0k2k2j0lj9
-7064D950mJ8J2Moj5k3j6nNPlj3j1k4k1mjmj5k1oLj4k6k3mNKmj1qMJ3M%j0l0l8j9kooj1%P
-7018D630jlnj2k2pJpj7k5k9k0qJMqj6k0j8j7k2k3j1Rlk1k9l4j4J%%nk1k0%J5NK2L8K3ORK3
-6974D349L1K8L9M0K9J8QJ2K8L8L9M7L6J7J8K9L0J1KJj3j3ork0k3j9pkj2j4j1k1k0j1nPJ5
-6936D666lj1JMKrj8j4j0j2j6j7mJ4jk0j4j9k0j9rjpJMOOlqj2jJKrj3qppj5j6j5qjKJ4J0j0
-6889D376j2k6j8J0J5j4l7l6j3PJ2Kj0oj%kNJ4J0pj0j5j2j%j2k3j1NOLj0orj4mjrjJ2J0Lj5
-6845D155j7j6j7j2%NLLJj0k9k2pNJ1RMQK6K0j0j8jjk4k8j3k1j8j7nK1J6%roqj2nOM%Jmj2
-6800C956j7j5qprKkOK4K0Mj7k6k8j4LJ3Lj0j3j2j1pNMoKjnJprJpnJJ2K1J0PM%kj3k7j9pl
-6752C792J3J2Jlj5k7j6mnOJ7J2Mknljpnoj6j0PJ1J1J7Olj4j9rNJ2nj7%j0k0nnnlj3j2onJ1
-6705C661J6j5k1J0jk1pJ2J0J4RlJlmpKJ0lM%pj3k5j6nj1j1rpOJ8J9J4JpLJ4J2j2j5oj5j5
-6661C577j4KNLMLpk3j8j0j2j9jK6J7%poj0PJ3oj0mj4j5jKlmjLL%mj0j2pJRJ0J2Jj1j7j9J
-6614C434J6J3pk7j9qmnjpj3qoKJ1K5J7J4j2m0l4mJ3J7RNJ7POPkqrj2j3j6nOQLprqpj2j2r
-6567C306MKj3rJ8K6J7oj6j9j3lLJQQlj6kjj2okJ5K0j0j8ljrppJLNJ4NrMNj6j1ppqkNPJpj8
-6516C217rll%lOJ3Noj0j0KOMkooj8k0KPJ6J1oj8j3JRkqkjq%%mlQJ1M%kLj0k0rOJ5K4J6LJ
-6464C188jj0k4j2PNnLKmKjj9j0LJ3K4J0LKnj3k1j3j0lJ0RM%oj2nKj3j7rnLlk0j2kLKNQmN
-6415C054J5Kk1l2k0pj2j8%J9PnqnNRQj3m0k8KNNJ2K2J1p%K3M0J7kQK3J8Jj2k1j9j8j8pMn
-6371B992qlMJ0PJ4J1OMqplLPj8l0kJ8Jj4OK3J0%rk2j9j2j3j4j4j6j7lmKM%mrPJ5J1lj5KJ8
-6324B908J3JJ1J1j0j9j8jRRPJ2Ppojqrjlqppj2j4j3jLkj0%J1Onl%LQorKlj4j6PK3Rp%olJ1
-6272B842kmRmkJkMQJ1N%Jrj4m%qol%M%nmrpL%mj1j6j5KK5Pk3k2%Rjj6j5jJ0J0NOmj9j4J2
-6220B730J0J1PPJ0ojJ5Kj4njoqj0oojKQlj7pjMNJ1J7J4NlmjL%j7j0lnj3j0rj6nJ3J8J0J1
-6172B725J0Pmk0k2nJjj0rPJ0J7J7oq%knpj7rJ2K0Qk0l4j2NJ9L5K5nk7l4k9oJ6J2jkrrrkQ
-6126B630QPLJ3J1rrJLlnjJj1pLJKMQjj5j6okM%j1mmj2PJ2j4qNKmpMK0K9K0J3lmoj0j1j2n
-6075B611nkqj2j1%J8J1mj6j5j5nJ7K5J1NNkJnp%qpnj9k1mOLMQlk1qK0Mj6j2j5j8%J1J5Pl
-6028B515opkjJKRJ4J%RJJ%Jjj0qOJ5Q%mnKNjLpk2j1rqj0lJkkQJ4J5Qrj2mLJ0Lnj5j8j1NP
-5974B474j2LJ6NJ0J0Lrjorronj3lJ4%pmqLJ1PjpplKKKoj9j8jPPRJ2%n%pQK0J0llNKlj3rj5
-5920B430j1mm%J0J1NNpj9l0j7KJk1j3J0J2nmJ4K0NlJ1J6Opj4nok0jJ8K5J5mnKPJ3jJjlKJ4
-5873B450J9j9l0j4j5j5PJ0jJRJ5kj1mLjj3j4j0J1J2llrj6ljqokpLPLMPK%kLJ7J5%j2JQrj2
-5824B365KPJ1PjJKj0k5j0QLj7k2%J4J5K2J5pk5j8mopjQJ1PojPRPoqqj1Jj1k9j2J4J1jNPQ
-5776B321LKJ%kqj1j2k1kK0K2J4Mmj4k0l2k4nkJ1J6J2PlJnoPJ1J3J8Qmrk1k6j4mlMJ1K6J5
-5731B295j4j7rQK4Jj6j0jJ3Prj4NJ1%qJ4Kk2oNLMKrj5jPMjRJ1K0K4kj3ppj5k8k0JJ9J8Mk
-5684B265qj5j4j2ql%PKNJ2Okmj4k1j2KKm%PNNMM%NJLLJ3Qkkqprq%kQJ7Pj0j6pJ1J7OnkJ2
-5631B242J2j4k2j0mJ0Oj3j4knj7jPJ4K1K0Jj6pj3k5l0k1mJ3K1J8J3O%roRJ4J0Kjj3j1Kjm
-5588B178j6j3q%jJJ2Mnom%QJ1J1qk5pPJ0kk5l1j1J4K2K7J2mqpMK4J8j8j9oj0mOPqj0J7K5
-5543B162jqqj1JMj1pQNMJjj%Mj%j0k0j3lLJrj1MJ9K0J1NMrk0j1RJ6QNJj2j0MRmj5mMNLJm
-5491B117Mnj0qronKQJ7J6J3J3rj6pNQnmj5j6kQJ5J0oj8j0J5J3lj8j6j2j7rMkrlQJ8J7J3J4
-5445B098%mLOLqk1k3pkOJ1J0Pjqj3qjNKm%%JJ5J6QKmj1mPJ2Kqoj7l3k2pjmoj3OK0J3jj9j8
-5394A979kJ2K7J2j5nJ3PPJ0KNO%mLJlj9j5j1rjj2lJ8K4K7J2j0j9k0oRJ5J2Jj3j7oJ%j%JM
-5348B017Lp%MnJ3L3J4pj8j0ORLrj3OOj7rJ8Pl0l3oNoJ0J4LmkQLNRLLJjjpj0JJ6qk6j0lKM
-5297A984%MNoj1pj4qJ1J2KQQjJMMnpQJ4J4mj8rj2j9j0mJ0J2J8J3koj3k5j9jLJ9L2Rj6lNP
-5250A987Mj1j2j0k0j7MK5K1MJkj3j5%PNOJ8J9Mj3j0rj0qk%J3%k1j4n%MPKj2j1j4KK2J7Mj
-5205A946qJMOJ5Rj2k5mQ%j2mNJ2J3kjRrj2pnpqlj4j0J4OqmJMK%MRMpMNLqj5j7j5lMQK3J1
-5153A910j2j2qQJ0J0Qj4k1OK2K2J9Jrj8k1j8mJ1OKKn%J1OmNjj3j3mMrjNMPJ5J6NJ0K0Nk8
-5107A935l0rkORJ3J5Kj1j0j5j0qj0j0oJ0J3lj1rJKJ0K1Qj9j9j3j1OJ3PQJ6J3Jmqj4j3%J3
-5064A877Ll%nj5j0KJ2jj2PNj4oJnnJOj%MkmlQJ9Jj7pJmj9j9j0jOJ1J8J6NkkLlpjJ2LkRjJ
-5011A850jomj3j8rJ1lj0%lkKLQPPlrnRJ2J1Jj1j3nKJ5K1J1j2j4j0olnJKpj2JMLKnnQJ3PO
-4960A823J1K2J8Jnoj2MJmooJJMkjJQOQpk8l0j1J6K6J8PppmpjmqJ0K7K1rk5j2mk%oppkjkl
-4908A798j1qNJ2QjpkMNjronj2%J5K3J7lpLQj7k0kmpj0NPMOLKkLJonQQoj1oj%%J3K4K2Mj2
-4855A827k2j7jJ2J3Lj1j6rJ2K1kpLPlpnJjj1%oj9j1NOJ1Qj1rjMnj0pl%k2k4rKK3K2J0MJ1
-4808A756Poj3j5j0oLJ1Mo%J5L1K7Pk2l0rJ0J0Nnorm%j1llj4mQJ5J4J5Ollkjj0rJLJ2J8Lj8
-4760A759j8KOj9k1JJ3J6J5J4K6J2j3k9k8k0j0oJJ1PNPJ5Jl%mnqlj3oMMJ4J5LLJ4J8Jk2rl
-4715A747j7k8j8o%J1QPJ3PKOJ2K1J3Jj2k0k8j3mr%oJK5K8Pj6k1njlJ5J9Rrmmj8qRJ3rj4j4
-4669A687j5rMMlJJ3J9PqnMJkjmnKJj4j0%lnkNJ0KqjMNJ1QJ5K1J0mk1j3NLJ5J2l%J5Nj9k4
-4619A710j9j0Jj%pj0nlJ2K3NKok6l0j1J2jnJJ8K4K0ROMkk1l0kJ8J0kjJ0J3NljQJj4j0qOP
-4572A697j3j3J3K7J7Kj4j3j4j0j%oj1MJ6J5Lqj9k8k5j9kNJ8K8K6jj1J2Ok2k6j1oJ%JJ0J9
-4531A647J2mJKkkkJ%kJRJ7Rpj1mPJ4Lpj9l2l7k6MJ9J0lMJ4NkqJNRlj6j6nMnLJ5RrnJ1J4K
-4480A625KJjMJ0K3J3j5j3Mlj4j5j1o%JJ0J5J8J1j0l1k2nJ9J5lj2j1PQPL%MLlmj1nmkqj4j5
-4434A565rJJ6J6J7J4jnMOJ5Qrmmk2k6%LlmNJ9J6j0l4j8NJ5J4J4lj5j5j9j1JJ7K8K5J8oj0
-4391A614jNOnqo%KKmPJ1LjorOjj3j1%J1ONRkpoLLj2rL%OJ0%KRNLoj8j3nOjj1j2OJ5J4OK2
-4337A633K6Plj5k1k6j6OOlj6j6jQJ5J3Rj2k3j1Jjj1j1MPoj2NOm%LJoJQMkOJ2QRJ0J0mj1P
-4289A594Pqj2j0ROpj1oPJ3Pj1k6j5%QLJjJ1J4Npj7m%J0K1Mj7j7JJ3J0J0kj0lonllMJ1Rrj0
-4241A558JOQMnm%j0MK2K4Mj5j1pqj1j5j3qqkJ4K1K1K0%j6%J4Rmj2j3oJ0KNkj3j5j3k0j5N
-4196A506K5J5kmMRJ0Nkj3qNJ2J3J6J2qk4j3J%%oj6qJ5J1Lmj3rMQ%kLnj5j2NJ0QJ7Rj2j2l
-4149A535KJ7J0LjrMRk1l2rJ1MQK6Pk2k2lOLJmjolRKj1j8k0pJ3J4J0%j3j4jmjMJ4PjJ0PJ6
-4101A529J8jj1j7nPJ1J3LolmrqpOJ4lqrmljjJ%komomK1L7K7JMJ3ok4k1j8j0jQJ6J2kokKj4
-4050A517k9j5jJ5K6J2ONj0j7lKl%J6pk3j1pQJ6J2Mj2j9j1J3K1RKnrj4%Nm%PmjMJkr%RKqK
-4001A490Lmj0JJ2J0LJmmQmj7pPQJ0J5J0j7m1k7OK2J8K8J2lPRkpkj5k5j4%NrrjomJ7J2KmL
-3953A483LLOJ%Llj2pqrolnOOmJ0K5J7Lj%mlJ0Kk0j0J5J1j0k3j9jJ5PKOJ1oj6j%LPj3j6nR
-3903A459J4J1kj1kNjMJ0QRQMk0j9oKJ7J3oroj1rJJ9J8KLRKlnJQJj9k5j2LjlMMnKOl%%j1m
-3851A454RJ9K7Rj1noj4qpoJj0rJ%JrrkM%LQJ3K0K1O%oj1j1j6lOkj%qjJ1KpNMjlqn%LkoJN
-3796A446JJ2K1KppMPOJqj9j1K%J1J2Mpj1j0%MjnJ3J3%K%Jj2j4NK1K0J0j0j6mpj1mKNjLJ7
-3748A480Rnj3j7roolOJ1N%k1l4k4j2RK6J9NJRJ5ll1j3PRJ7kk8j6OPJ1Rkj5rJKK0L6J9j0j1
-3702A449j1m%kpj7j5qJ9K5OMNjnqjR%j7j6rj4lRNkpjj%MkmjJ0K3Mj5j7j0%J0J3K2J6Nm%J
-3652A437rqp%LRnk2k5j2mJOQK6L2J5oj5j8j6QJ0J4K4K3Pk1k2j2j6rJjpmQJ5Njj2j2PJ2Oj1
-3606A402k2mQQJ0J2J0Lpmpj5j9nOLPJ3MnJK%mqp%krj0JJ8K6J0qnLQkq%Kroj1JJ6J3JMLj1
-3554A407qk0k1j3mJ%J6K9K0kmj0qKQMnj6k3j0J3J9PJj%PNmjok0k3j5mNqOJ3Kj0j0llNRJ2
-3506A339J5J8QMKOPj2j9j8j6rMJ6K7K1kj6j1KJkknJLNJ2J3koj2k4k5QJ5pj0kJ5J4%J%J0J5
-3460A382Q%j3mloNPmpJ4J8nj7k3k2mJ1jmJ0J4PMJ4J7Jljrj1k5j4J3K6J7JnmMJ3kj0nj1j7
-3414A356m%rRJ3JjLKJ1Oj1k2j7j8j2RJ3OKjpkJ8J1kj3jJkPJj0rqj8j6mlKQRJ3J2ol0j6OK0
-3365A297K7K6K2J4%jNNJ6K1Plmkoj9lKnJmj7j3nL%rj0RJ4J1jj9k8j5J0K8K3Llpj0n%QQkl
-3317A366pj3qmJJ2QkoPkj1PJ2JmpkJMMoj6qLnj9rNJ3J7J5J4kj6j2j0NJ3J1jmOO%OJ6Qj7j8
-3267A352nnk7k4OJ0lnqqKJ1K3J8Lj0k4j5QK1J6K%jnnRK1kk6k3j9nJ3J5J2jj5J1K1OLkj3j6
-3222A316j0JNJ0J1J3OmjjPMrj9j1NOJ3J7Jrj6j5j4j0ljmQK7Qj3pLnj2jJpNJ9Qj2j0PJ4J5
-3175A336Lj7j5JPQRQ%LJ0QRnrj5j9j9qORJ3J2Oqj6j7nRJ6K2QmKpk0oKj1j6nR%lRRJ3J4j2
-3126A324k7j2NNKj2j8j1nJ5J9K0Lj0j3ljololPJ9J5NJ3K0Ooj0j5j0j2j7j5j0lOK0J5J8K9
-3084A338J6k%MNNj1k1j5j3rrPJ5kJ%j7mJ5R%lLJ0OK%RJ1%j0j6j7j7ljJML%NNnlj6k4nLJ2
-3034A266J0plJ0J0lj7k1rJ4J7J6K4J4QKj3j5kKKmj4oPJ1QlrkMJ6J0JJ6JrRJ2Pqj5j8j8pR
-2988A303NnMNlj0%Nrj2momrj3jRJ4J8Qrj9j8KJ6J0kj5rkJlJJRK3J1j6j4J3J7Rnk4j8rqMJ8
-2939A259K3K1Jj4j2kmroJkJJ0PNjj%oj1ojjMJ4Oj1j1lj2j3J0J7MJKMlk%qmJ8L1J3PLk4l1
-2890A264k0k0j4MJ5J4%kjKJLRNmonK%pj6j2OJ0PJKQJoKJ7J1rj5%J1JJRj0k1oKOJ0OLPPmj5
-2838A254k4k4j3QK3J3J6QrJJ8J6OQ%rj0qlLk0j3JmPJ8J2Jj0j5rmMK1K7J0pj5pj1j0mmj0m
-2793A228jmmnJ1K2J7J7Q%oj6j2lPJ9J0olPKnrrroOMkJjKOoj4jJ7J8JoLPMpj0j8k4j6j9j5
-2743A180LJ0OJ2mrQJ0J2J7RlkmpolPQQJ5J2Llj2j4rj6j3JJ3NJNjmjkjnmMNjj2j7mQJ0J0J0
-2692A235PJMQRQ%j3rJoj4KJ0j0j9kJ4RNnrjOLkPN%mj2kmj2rQpj9nRK3J1KlJJ4J0mKJj1j1
-2640A222j2pnoJ2J5PJ3jj8k0kJ6J9mj1k1j6jQRRjMJ1RMmpLOOQJKmjj3k5oJ8K0PJ4K0Pnrj8
-2591A253k3k1nK0K4Oj4j5mJ1K3Ok4k8oOQJ3Rrj9j7j3rMJ1nplNJ9PkOQPJ1OJj0PJ8%k1k3j5
-2545A196lm%LQQlLQJjLPql0j9NJ0knJ%N%j5j1MJ4K6K4Kj5k2k0j4mJLQJ5K0K0J1Kj3k2k4j4
-2497A159oMQJ4J5MOJJ5K2ok0rRMpj3j9j8ojopJM%j3PL3K8J5jj5nNLpj2j5k0kJ5NJOJ1koO
-2448A185QlkLNrj0J2K5J8Qoj2j3olj1pKMlrlJ1PMQj0k0kOL%ljJ0J2komj2j4mpj0kJ0RJ3J4
-2398A183J9Lj0nLj1k5j0%kLRNJ2Lj2k3j1J3K1J3pJK4L1J1rjJ5Pj0j4k7k3PJ1lJOqr%RNqr
-2352A178jPJlJ4QRK1J1rj6j1j4k1k3j0NJ5Jj3rmRJ9POM%%nj2KK0J7j0j8j6j1JPJj0j3%J4
-2307A148J9Lj0korNJ3MJ4J5MLoj5mJ5QppRJ4Ok1l1njkJPNoj2mNJ1kj1o%KQQPjpNK3J5jj6
-2256A185mJ1J5K6jk7k0nNQmj8j2qj2j5KJ2Qj1qRJ1oj4j3jOJ8K4Rj0j1jpr%OJ2RlLJ9LrKR
-2209A183NolJJnoj1j4j0PJ7Qkj0mL%nj1j2jJRK0J6J0OKK%oo%qj4%J1QnklrjMkmJJ6Nj7j6
-2157A143J3K3MlqlL%j5j1MJ0J5O%MlLJ0Pkmqj2k7j0MJ6K2J0nk1mj1l2k2JJ2K2K5J8Oonj1
-2112A158j2NMjkj0pklNJ2PQOj%lj2lpj4j6j3PK7J9mNJ1NLJ4OplLJoqmpj3k0j0JlqlOK3K2
-2061A156Mjj2l3k2MJ2L%nj7j1mnQJ3J4NnJ2K1mqKJ2J2PJj8j7rnKKmOJ2ppMRoj3LK0J4qj1
-2013A126pmqrkPK4J2LOLLqj8k5j5%JLQNlj0j6k5j6PJ8NOJ0RKj0mkJ1K5POLj6j7mmmjKNRJ4
-1962A112Qm%kJLJNQkj9k3jK2J6Lrj7j2LOpk%pKJ5J9%j4pLj3k1JJ2K5K6%j2rk%k7l9jJ3RJ3
-1913A076J4J9J4J1KKJJ2Nj1pKQJ1J5Pj0j1qpLMj0j2jMROnj4mM%j5j9nJ2J9lj5KJ0jj9j8J
-1867A078J5J6K3J5lj3k2l0j5J6J9jnj0LMJ1K7J6jj9k1jmjLJ0J8K0Jk3j6mjj1j8oNMqPJ6P
-1824A101%qj9mJ3J7J3QNNJ1Qlk4k4j4j3pMKj4nJ2J2J1LRK3J6lj7NK3Oj4k1k2k0kK0K1jj0
-1781A103j1mQJ2J6J1kpJjpj0j3j9j6kPLoJJ8K7K2J8mj0mj4j2pokolRNj2pnrj3okJ1J4J4J9
-1734A099Rrmjj0%OKkNJ4QQPlqj0j7j1lj7j6lPORQMJ4J1oj4nOJ0mqMRO%Kkj1k0j8JPlKJ2R
-1682A080nqJ0J6NRK1J6mj7oj1j6mj3j1MJ5J5Lqp%Mj0j4jNJ0J7jj5k0j9j4pNK3J0j%K%J4J7
-1637A089KMJ2nj0jNkj0rlKj1nJ2Qpj0njNqqJ7J0MJ6Qj1mMqj3mjlnKjNMj2k4k4LK5L3K3PJ3
-1587A108nj5kkqmPO%rkMJjJRK3J2j0k2j2PLJlrj0j5j4lMJ5K2J3mk5k3jJ9J8LjRK5K2nk0j9
-1539A088j0llLj1rPJ4J1RqkQNOJ1Knpj0j1pJ0Rj1k5qLlNJ7J2%Kkj2%MlqOJ1qj5j0jLkJj%
-1488A052jmpj0j8rjj0nJ2RkOK4J4j2jJ0J4J5J1JkkJ%qk1pJ3J5pj6jmj%J2K1Kk3k1pNOmJM
-1440A044lj0oPJJJ6K3K5Rj0qj7j9mONonkLLmKJjLRMj0j3mnj6j3mJ2J8J0J6Nj5j2j2kJ1J2
-1393A045Lj1rPRjj1j0oNJ4J3JrnlNK1L2J2j3k2k4j3KJ7Kj1lOmnJ1J8Kqj6rkNPprm%RMJ0J3
-1344A058lj6j5j1%J3J4mk1j6knj6j6JK2L2K2Jrk%kjLJK%j5k0j0j%PRQRLJ0Qkj3j3rj1llj3
-1296I71jLQJ4%kJ2J3ONpk0MK2J6J2KroKKoj3j3j2kJ4J7J1J5K5J3oj2j2ommrppKJ2J0Oj0k8
-1249A021k2j5nJ1J7J5Qj0j3JMj0jJ7jmPNNOJ5J2pqmj0j7j7j0J%KJ2K2J6MomMkj5j3qkJ0P
-1203A018MPOmlpj6kNlnRJ7lnKMNqoJ%J1J4NJkojnJ1J0jlooJ0mj9j7j7J1K0QjjNmj4j6j4j7
-1151I68lK1J3kOPppjQJ4PkrMRmlkKkrqJJ4J7J0KoLJ3LjkKNRJ0RNj1j2j5oO%mj0ljmj2n%%
-1096A017LLrk1j3mLMPLKJ6J2PkrllpJJ6J1j0llNJ8J4J1J5K6J4pj2j1j7l0l0j0MJJ1Lj1mP
-1050A015KJ7K0Qj7k7j8j3qPK4J6Qkj7j2pj1j3lJ0J5NLJnqlLQMj3lK3J6j2j2LJ1J1QqoJ2P
-1005A039qqLONJjJ1R%lok2j3LPJpkLJ0Lj1j1j3qQPj3ML0K3M%MlomMJ0Kllj0k4k7j5KOOJ4
-954A004J6J3QOO%ojjlKkj2j1OJ1j0k1oJ3JmJjJ0J7Pj2k9k7j5mmoMJ6J7J3OkOJ8J0joj4j2
-907A001m%mnkjMJjOMNOm%mlnpmk0j1J1K2PQRmnmnklqJOJj2qOLpqMNjRPQOKKMJ0KnKqj9J0
-847I98L3J9nj4j6j7kJLJ3K7Pj6j0k0k5k4k4pLkPJ7J2krj2qlKj1nJ5K4J9K3K6RQP%j9j8lj0
-802I91j5j6j5j1JOOJ0NMJ3K1Nj2j4KJ3MnJ0Qj%jOJ0%prpj3k1j2QJ5J2jMRlqJ7K0J2mk7l4
-755I76k8j0PJ1J4Q%M%lOJ3%jPJjj8k1nlpMK2J9J0QPlmmpnnjOJrj7qJ2Rpjjo%NmNJ0kJmnn
-699I71%KPOJKjJ3J0K%%NOKoj4qqJ0J1pj7j8rm%KJ7K3Nj2j9j5j2oN%LNMJ2J3npopQKrj5j6
-647I26J4K2Prj3LJ1J0LjmkJ0J0J2NnppjjRJ7Orroj3j2JPJKJ0kkJpnkj0NK5K0nk7k5mJ2J5
-597I76oj2ljj0oJMQpj4Jj%QRJ1NlRJ7Pj5j4kk0k0J1J5J1OLj3k7k1nJ5J7QJKjmooKor%RJ3
-546I37P%pj2mNllMJ3OKmj9j3KjrmOQopJ0R%%jMJ6MoloQJ7%j4j0Kjlkpk5j9kK0L8L0J1PJ2
-493I87Rj3k1j1MKjoj5lJ1J0MjqqlJ1J6LoonJ8J5pj0j7k2rLLQRJ1Lonj0nNOkJK3K7J3krj3
-443I78j1%J3J1J1Kj4j5k5k2mRK5K1PJ7K0J1kpmJlKlLJ9J4k0l0k0mLoj8k3nJ7K1%lpj4ppj0
-397I21olOlk%rkMNolK3K2JnkJ0K2J5lj0k5k4nJJ3J0j6j5r%K2K0J1QJ1J2Ok2k6mLMJ0J1Mr
-349I66rRJ5jj2j3j1QJ7J6RnjLKj1k2k4k1p%J1O%J2RLMkJOJ0PlqqJMPJ1J3Jnopmoj0q%MKn
-296I48k3j8JJ0K1K1RRkj6j1r%K2K6qk2rlLPJ1LkllqoLRnr%J7J3j5k6oJ2K2J6Qok0j4NPj0
-248I49l0k9j7PK2J6OKllLMKMJ5J2Jj2j3KJm%Mnj2m%nRJ6J4J0MOKqmOjj2o%KPJ2R%j4k5j6
-197I24%KKMlNQRJ8RkNRRj3k8pNRkrj1kRj0j9rMOPJ5Om%J1Olj3j4mJNNjjJ2QjJok0j2NJ8K1
-142I64Rj6k2nJ1J3lnlj0j3j2j4j6qJ1K0J2QQQKrj4KJ4%oMNLLJ0J3QJ1Lrj7qlrj4j6j1kRJ2
-94I18LkMPj0j9rQJ3PQlkoj0lJQQkrnJ3J1OJJ%MOJ9K2oj9j1lljj1j4oQJ4Omj1k1j7JOjlPJ0
-40I09J0LJJ7J3pj2%KNNj3k2j5qJJ3RKOJ6Oj7kQj2j4LQ%KLnqqJJ6OrokMRLjj1j8j7j0J2K9
10I05K2ok7j5QJ3J2J1%pj7lN%Npj1PJ6Pnk1rJj1kMLm%J1OKOJ4Lp%Jj3j3%KPPnj3mLJ5J8Rj
63I22qokQJ7K5J5J0j5j8ln%j3j8j0QJ2kmJ5L1J7j5k0j4j7pNnlOJ0Kqk0j7pQJ5QJ4MJJnrnj6
112H82k1LJ5KpMRJ3MKJ7J7lj2pok3l1j6NPMJ8L3K6Mllj1jPj6j6jRPkqj8j0PJ6J7Pkj0j3oR
161H98J6J3Mqj1j0ORmplplnJJ9%qpj4qknQK0J9Qno%npRQj8j7J3K0Mj%lqrm%OjlOKj0k%RJ4
217I11Pmj3mnkjnjLJ3J2JornPJ6KpkQQlj1k1j5JNMJQMkLj5j1jj1mJ4J8J8Nj0k0k2j4pOJ9K2
269H85J2plJMPJ1J3%qlQJmJnloj2oKJ3J1%kmkkj3j7pMK0L2J5kNMj0nJ0J1Jj6j3j1k1j4J0J7
319I02Lj0olljNJ3kj4j2nJ%OmlJ1Koj4k0%J4J5J1KPRJ3Oj5l0j0J6J9J3kmJ0Pmnonnj7k3jQ
369H63RJ2K2K1J9Oj7k3k8l4k6JJ6K1Rjj9k3j5JJ0J2J8QmMJ6J5PkOOJ0RolJoj8oj0nKNN%jL
417H90OQlj0%jmJrqnj8j6LJ8PMkkMQNj1k4qQJ3Q%j1j2KPJ3L0K0nj1l%j3rLpkLkoOK2Mj8j5
470H58qNJ8J1JmnpqlkJ%nJRNKkQjMQKOQRpj1rj5lJ3J6K1OkJ1Nqj6l0k3PK5J4jj2j4j3omRJ4
524H78J6J8Mj7k5k1j4LJ1J3LQJ3N%klRJ9lk1mMoj0j3olNK5K6J0j0j9j5MK0K4K0J0j1j0jrj4
569I11k0j7mk0j7%J6K6Pj6rLPLLNmj9k7MJ8jnMJjJ0RRNj0PJ6NNmmj6j7mj6j3jJ4Rq%QJ4J3
619H79QlJjj2j6mjmjlK%njOJ6QlMJ2Lnjmj3%J0Nkj8pjPJ5J2Onrj3j4lQJ1PROkj1qKQpj1KL
675H62OOjmjJkr%J4M%QJ9Qj1j0PlrkNQnrNoj0MLppNJ2oqLMrqKQPJ6J6%Njopj7k0oLjJ6K3O
733I01k%%lrlKpoj0MK1QL%LJ1J4Lj4j6j3%oj6j9j6pJ0K0J7J1JMJ%mn%QJ3Mpj2j2j5j2jpj0
783H27qj1mkJ7K8J2KKkMJ3PJ3Oj1j8j1j1j6njMJ5J5J3OJPrj7j3pqrjJ1J2oj0PPKJ4L3K7Pj3
831I19k2k2rQO%j3k7j3OOJ0J2jqj5j9oQJ5K3J5kookQjj3qrjJ4K8J8kj5k1k3j0J1J7J1QJ3O
877H88j1j6j9j2J1Mmmj0KJ5ljqj4k%lNJ9K9J8j0k1LRj2pj%NJ1J0krnj1j5j7j2J5K6J9Qqpn
924H48j6j1JKpPJ2jrqj3j1J4K8K2J1p%QJMJ3QkrnKKKjpj1j2j8j5k%KlMRPLJ2J1j0k6j5PJ3
974H34OJ3J5Jj5j6j0qj1qlRMMJ3LJ3J7Qlqj2j2mNRJ2k%Jnj2j1PJ5MmkMRQPlpoj0mJj0rMJ5
1026H46kk0j3jJ5K1J2Klqj4rMm%J6Qpj1lJ2J0ORNNoj5j4nJ2QNOlj1j1NL1J2j2k0j5mpnMkj5
1075H14nJ3J2Noqjj1j5JJ6OmPJ5K1K3J4Kooj0k7k5j9pQKnJ1J6J5J1pj7j3plLJ4Oj4j0QMJN
1122H27oj1JMojnr%PNjjj0MJ2MJ2J7J1J0Oj9j6nJJ1J7Rj1qqj6nllKJ2kNK3Ok0j8nnKJ1mqp
1173H06pjQK0K3J0mNQkj0j3mJ1Kkj3j6j5qNJjJ4K0K2K1J9Jj8qkj1j7j1lj2pJ4J8J0%j0noj4
1219H18KQ%ppKQ%KLoj1kJNOLNJ9J1OKpj6k6j2%%OK4J1j2j4%QJ2K4K7Nj6j8qmJ3QrpqMJ0kj9
1271H42j1mRK3J7mr%PLj0k0j5j6JJ1LlpNJ9J4RNOkk4k0k1j8QK2J5NNj4k3jK0J1j4k5qRJ1O
1317H17%mqOOQPrj8KK4J4j8j8NJ0NLJ3Pp%k%J2J1Qnj5k1qJ3J0Jpj8kLnjO%orpNLrkMnj1nN
1371G88K8L4Qrj1%MMMkj7k6j6lK0K6kj0kp%Kro%%jNKmnr%J1MoJQkj6j3j0j1mJ7K3J4NRJ7K0
1422H53J0lJJj6k7j1J4J7jj3j6pRJj%MPJ3J7J7jj3k1k4oJ0RnRJ3kjm%JKJ1JoRR%j2j6%LQj1
1472H32l1qQjokOLJ5J8j0j9j3kNLjQPLpOJ2krj6kJ0J4J5Pmj4j3%pjOJ1K0J1MRRRKoj4j7j4
1522H34oJonmlpnkrj1%JQJ1QKMNQMnj0j0j3oJ4K1R%rj4Loj9j7j2jJ8K9NrkLnkJ2J2kj5pLJ4
1575H07JpLlQOqJor%LJKLQkpORMKlqj3m%JJ1K6K4nj4oj2j5JK2K4Jj3j3j5j3J4K4Q%MQj0k0
1627H26j3j5j4orJ0K3J0mPJ6mk1j7qlJMJPK3J5j3j8jJ0PLPJ2J3J4%j9k9k6j8lJ0RNlJ6J5n
1672H15roOJ0J%OK0J7j0k8k7k%lJ9J5MlLmj2j2j0mPJj2pRJ1Jjj0j8lJ4J4OlklJROjojNRJn
1724H08KQkj2j2kJomNJ7J3J1KjJ0pk8nPmoj2k0oJ6L3J7mJMNJ3K2J4nj5mMmj1j9rKqj7j1pK
1773G76RJ3J1J1J7Lk2k7nQLJ6K0J2pk3j7MJ0ml0k1JJ4J1lj1NJ5J7JnOJ3J4J2OoMkl0k0j1j7
1817G71KJ7J6%j2KJ8Lj4qPNqlPJ4pj7KJ7J2Joj0mrj3j5pPJ0J7J3qk0j7ol%NQJ3J5K2K1J0p
1864H41j5j5j5o%koqjLORJ0Pj5k4pJ9K6J1kpj4j1PJ7K0J1KKnmnnj6l3k7%J5J4J2QNLj1qPJ1
1912H04K1J2Nqk4j7PK5J5kqj4j2nJoj9mQjj2rj2j2%QK4L2K6R%pj2nLjJPJ0%j6j3qkJLjKJ0
1961H04Pj0j1j2j1JkOK6J6jjjNKopmnkj1k1k5nJ4j1l4k3OJ1RJ5J8RJKKMJ1J5PopmMprnoNP
2012G60J2J2NjmQJj1LJ6JkKppMJ7J2jkJjnj5j9j2ljpj0LJ9K2K3J5Mj5k4j6nNMnoMRM%oj3j0
2063G58lJ0QRJ4J5PJmmnj5plj2j1oLJ8K2Qomj0kJ8Mj4j4mnmP%j3mkpjJJ0J0J5J3%j0jJ4K3
2112H17J5oj6oJro%j8j4QJ8Rj1mj5j9kOJ4J2LkJ4K4K2Rmlk1l1k5j1j%oJJ7K5Pjm%QpmKj1j0
2161G65lLROJ0Pqj4omqqjJ1Q%jLJ1K3K7J1qj2moj5j9k0j0LPOKmrLJkOLkljMjqmNjLQJ0K0K7
2216H20Nk3k3MJ3Jqj2qmmlJ1J4KrrKJ0NKJ2J0qj7j1j2r%q%J7ROQpj8j0kRQMNNq%J7Jj6k7m
2267G40J6OqlRQlonoJ5K1nj7%J3J0J0QRO%j3j5kpLK3J3j0oKmj4j3nmKjjLkrqOJ0QM%%QJoO
2321G87JkNPJpj9k7nK2K5Pj1pJljj3j9j7lK1K0OkNQNQQLj3j9oJ1J3Q%j1j5j0ollJqljOJ7J5
2372G77LjJ0lk3rKLrj8J1K7J2onJ%nNJ3pjJj6j8KK2K1Jj1j3qLj3k3MK3J6NJonORlj3j1lJ1
2421G59RkNQOPNj0k4k9k1lL0L0J4kk4k9j0KnLJ8J2jPJ1Lj6j5MJ4J3LmmprnMRnj1J2J9J4Kk1
2469G66k5kQOJ5J0Loj3pNJ0rj5llpKJOPMpmNJkLOPNkjql%j2pNQRJkojQQMj0j2mOmj5oJ4J1
2526G48OJ2K1J6j2j0J0J3nj7k6j1%kOJ5Plrj2pJ%knqLQNJj3j4MJ7K2J8mj8lPJ0kmKqj8J4J4
2574G67j1j3LK4J5j0j6j0mRJ2Jj2k6j9MJ4PJJMNlj9nJ2OJ1J5J0n%lj7j5LJ4OoJK1Prj5j4k
2620G39Q%PLLPomk%NjnJJ0J0J0Oj3j4pj1mNK0J3Llj0j9j5MN%OJj8k3mJ0J1K1J4kj3qlLrj2
2670G19J6K8Lj2j9nPJ8K1J1J0OPnj4l0l2pK4K8K6J5j1l2k0RK5K5J6lj8k1k6k2nJ4RJNlk0l
2712G35RPLjKRKj4k6k5MK6J7jpKOmj0j8j2nnKJ5K0J8K2J7qrNJj7j3njJ1knpnLjkQOnj9j8p
2763F98J9L6K1nj1n%LrqlmQJ6pk1j2pJ1J2J4K4J4rj5j5oJ0MJ0J2KrqnkJ0J4lqJ1J9Pkj0j8
2809G73j5jLJK%j7j2J3K1MqpOJ2Jlnj0rqJ0KmmlPPklkj0kJ4Lj1p%koqjjprMK3K5J6nk1k5j7
2862G02PJ5PoKRokJ9K6K3Pj7k5j7rmKNoj3KJ7J9J0j7k5qORJ3K0LpmnmKKmRJ7J6J6Kj4k0j4
2910G60%RRmk1j8j0Jnk5j1MPJ7J3Ljrk7j5QJ7J7K3QoOLj2j6j1lLQJ6J9PmopLJ4NJ5Oj8j3M
2958G63rk5k3j1lKQNjNPK%kOJlojNJ7K5J3Kj1j2pj0lNN%MJ1Mj4j7j2j2qLOJ2J0J7J9Nj3j5
3007G44JJ3Kj8j1j%onj2pjJ3J4PjplRQJjOJ0J3Qmk4j9%LLQNjj7lJ1lj3J2K3J1RMlj4j9kJ5
3057G58K2J4jloj5k6j9J2J5J2J0lj4j2rj4j9lJ9QpjQj1j7j7JK4J6omJOQkoj2j6j2j8kNMJ4
3102F82J2NQJ7K5K3J2j1l6k1n%lllkNRjKPkljm%Mj1j5lJ6K1J0llJKJ8K4J1%j0j9ro%oj4KM
3152G26j6j6nQMMPN%J3Rnj5k7mK3J2kKLJ5J7Kmjnnj0j6j5PPLJ0NjjonlJPJ2JlllRMKMj3k3
3205G15qKKPJ2J2%k3k1J0J8J0J1RLJj2pLKrnoj4%%nJLkpj0KJ0J4J5Omj6j0PLLnQJ3jkmjj8
3256G12j4NJ3lj2j2jLjORMrpJ1OOlKOpoj6j1RJ8J0prpJJ2J4mj1j3mJ2J4MJPmj9j3lkRJ2J0
3306G18kpK1K9jj0qlJj1omJ2K0nk1j9rj3rNj1j3MOQRJ7K0POj4l0pQmlMmRJ0MMPJjjopoNJ0
3358G10PrlJpmomJlj4poppj2mJ7J5PJ7J9J8%j1lKmm%jMPMPJ0nj3oPK1Rj0k2j4QJ2OMj2j0J6
3410G21K5Jj5pno%j1nNRJ5Jk0j7JJpNJ1J3kj1OLrKNJMPJ6Kk2j6rj5j1lqJJ6J6PknnpnkLNj
3463F76kJ5J4pk2k1j0OJ2MKJpjK0K0jn%MJ7J7J1J0kmMKpj5qLojRJpj1j5lLjLNoj3pJ0K%P%
3515F96jKPNLmqJJ8J6KLMpkPjj3rLnqOJ1J0K0J5Njj6j7rmomOJJLj0nmRK8J8qj5mj1j2%pj7
3568F92nQmNLmMj0j8j6lRJj3jJ8J3j3oQNJ1PnoNJ5O%%OnjMM%knj0J0K7J3K%Mlk%LORNklj9
3623G47j9j8mOlj6j1pnmpJ2J9RJ0Ooj7j1nrj4rJ0K3J0QJ7MNOKPoqoORrk3j7j5nORNo%LpmJ6
3675F84J9Mj5j2KMLJopJ1K9K8J8kj9k7j2RLjknj4pNRPkj6nK%KK0K4lk0poj9jNJ1J8%oMQkq
3726G06LJ1LjMQoj5k1k3j2J3K7J8QKmkPKmlqpLRKPLK%qkjj2j1KPJ3J0Jmj3j7k3k3j1kJ4J8
3776F70J6Qj1j2kJ0J3ROPMjKJ0Jm%kj1j1j1jlj2j1j0rLK1J5jKPRKmKLNJ0J3jrqjpj1j2j2K
3826F73PppLROJ2J7jJPjooj%mOlqkJjmmmJJLJ3Jj4j6o%j1k0JJ9J9MoPJ9J9JkOOj0j6kM%%m
3882G00njNJjoMPrj2j4oMRJ4J0J1Nqj1rnj2j1OJ6J3Loooj0rllKOJLok2lMqJJ2PJ1K0J7jj8
3934F81k1j1QJ6J1Nl%J3J1KllMQj2qJ1Nmrj0kJJ2RQj1j8oMJ4Q%Q%j0orNJ5kkKJnknlMJ1pj0
3987F95nPJ0Kkj1j1QJ3JqpoNJ3jpLRJ2MmpNJ1kj8j3%pjNNlkLKj6j2%J0%j%PJ5J5%popoJJ4
4041G05J2J2J5nj9j5rLQJj6pNm%J2K2Rpj1mjJJ0Nj1k6k3j2jjQLROK%J3K1OLO%%j5j7LK3J8
4090G37j3k2mJ3J0kj3k1qJ7J4RNj4l3k2mKMKKJ2L0K1Lonoj3j3lLkj0j2lKRKj1j1mnNJ8J6J0
4137F86J1%j4k5nJ3ONKqj3j2j2qJ0J8Qk%PJ1J0Oj3j3Jnj1OJ4KlnmJ0J6QqqJnj1rKMkjNM%J3
4188F82Rj1j7j3NK6K2Mmlmojpqlj1nJ7K9J7j3j5Lj0j2kQJj5j4MJ1J5oj1nrPJ7J1RPjj5qJN
4236F81J0jjRPLj4l5k3JJ9K2jllj6j7pjQK4J1J%mrLJ3JlkMJ0OM%ljllNRPJ2jj0mj7j8jJ7J3
4288F99JNQ%rrrmJ2kk9k4mJ5J4JJ3J9J3oj8mNj5j1RJ3J2Lj7rOJ2J3MPOnjLpj0j2%%nJj1MK2
4338F99J7Mj0j4rjkMJ2NoNJ1Jqj6j7j2j5qmPK1K1RMqj2oj2qOQlj4j1JMmoJ3K1J4OjpOJ5Jm
4388F97nqpKKj0j6mJJ6L1J2noj3j2J4J0OJ1Nj4j4%J7J8Kj2j2Jj0j3J0K1Qk3j6mOlKQN%rj2
4434F77lQJ5Klqj4jOjj1kRML%k0j0RP%nj4j5nPK5J8pkQJ5Roj6kJ1j2j7Pnk3j8lK2K4J2J0J5
4483G00Nk2k7oJ1K2K1j2l2j7J9L2Oj2qKLLmj3k0k0KJ2RKjNMqnLJ8J0qmJj4j7JJ0%JJ2K4Rp
4530F90oMPKkj0j0qj8j6qmOOnj2oRJ3MnLNLJ6J2qj9j3KJ4J3JoNjno%JkpojJ%O%mPJ4J4ljM
4585F70JLljJ4J1nrPJ4J0nk3j4NJ7NLJ0JKj3m0k8nmkRK9K7Mqj7oJ3K6K0Qkprj0pj1j7j7kJ7
4633F61J3%jk%MNmj2j1kKpj2RK0J3J4Mj3j7oJnmLnj9j6mJ4K1J9J9J8J0qj1mooJlj1nN%jJm
4683F58LJ0PJNPkoj6pQJ4qj6jKj0mRPNJj0nJ4J3j3j2Jjqj6nPM%RK4K3ok5nK4K4Jk6l3k1JJ6
4733F42K1RjrlNK%pj1j5k5qKPOOJ8J6QJ1R%j2j2pLJ4QRKmj0mjq%KjjNPPPNpoo%ROlj2j8j4
4788F41j6j9rj0mK2K6J5J6K3NKOkqnqoqrJ%%JqmMJ1J1kk5j1NRMpj2jPOJ6J8J4j0pkj2KMJN
4839F70NLNkoQPjnj0j2j3j3NKj4qjqlJ5K5OKJ2J4J3KkKnm%LKj4j7kRMj3j3pJJMJJ1J4lolr
4892F52j2oMJ7Jj2j0mJ1J5jrkJ7K2J9Nj5k2kJ2%lkrojnJJ2Lj7k0j0JJ0RK0K5Npkprj0j6j9
4939F23k3k1LJ8K3J1KJ2J7Plpk1j2PJ7J1kLkoKK0K1Lqj4j1klqLPjpnq%J0KnRMorpjlOJ7J6
4990F79Oj0j5qQJ3rj3kLMLMKJpqJLKJnLj2j7KJ7J0rk0j5jJ0QOJ7K5K3Proj3k2%J5J6J0lj2
5039F83j0nlnpKjj0rLjrKJ0ONQkplj3qK0K8J2%jlqpj7pQJ3J0kj0n%Jjj%pplJ0J6OjlmKKpq
5095F52j0jJ1Mj5j6jJ2K2J2j8m0k5jJ0J2J9K8J1rj2j4j0J2J1J1PLJ6J5jj0mlj2pJ2J3Qj0k5
5136F57k3j3mOMrQJ3NRJ5RNrl1j5RK1L2K9Nj4j7qj1l2k8q%jmjNJ6Pmplpj2KJ1K0RqNK0J4j
5185F66J0J5%j1j9k9k8j2LJ6J5N%OQ%mjNLmkOJ0jj4qMJ1J6Mpqj1ploj8j5nJ2K4K6NJJ2Qjp
5234F70qnj2j0om%RJ1NJJ2Qlk0k1qlkNMMJ1J5P%oj0qKLl%Lnj5oJ3J4MNROnomKjj8nNnnPKQ
5290F41Nm%lrj0nJ3J7OklqoNlpjKJ4J7J2jj1olJ0km2l9mROJ7K3J9Mqj%kJJl%OQOmj4oqnJ3
5344F35K0J4krj3j1nJJ0J4K3J8NJnj0poJj0j7nlj1oPJ5MLOjqqkJKjj0pRJ8J4mk4k4j8%J1L
5393F08jknOK0J7KLjj1j1qnkJ2J7J1MLJ4J2J3J1pj6n%jlj9j8ORONj7j9JRJ1J7J9Nj1l0j5O
5440F40QmLP%pj8qJ8J7rk2oNlmJPK4J7j5k0j%KM%j3j0j1j2j1j4nJ0J1PJj3nJ3K0Nj0k%JJ2
5488F10Qloo%J1J0kj1j%npLJ0J4J5kj5k5k5nJ1KJPNJ2Jj0qlPJ9QQJ9J2J0Oj5k7rQPLnj0ol
5538F18mkj7k1kJ4QmJ3J8%j1rnMRJ0L%mpjlroNJ6Pj1JJ0kk6k8NK0Jj2nJ3J9QJ1K4J6N%Mkj3
5588F58jJ6J5Mmpj8j9kOjj4j6j3j9rK2L3OKJ2Lnrqj1kOrq%JLllOJ7J4LJj4j6rmJPK0QmNJ0
5639F51J1K4K4J1ml0l2pJJJpLJ1Qnj6rLJ1J1Jlnpqj4rqnOJ1MM%lPLMJ0Nlkk%qroj0j4JNMJ5
5693F25N%MJrj8j5qppLkJ0K9J9Pj1rqj9j5kMJ0RKj3mQOknMK1K3J0PKmQJ4jj5k3l3k6OJ4ml
5743E88joj1jJ2J2%rPJ2PPRJ1NmLK0J1lonqj3j6o%qjJ3QOjj1j4lj4j0MNJ3J6Mj0k0j1jmQJ6
5793F00J6%oQJ5MjNJj2rjjmrmNJ0RJkJ1J7Qpj3OJ9Ok2l2rJ7Kj6pQK4J5kkjNNLj0j6mOnj1q
5845F12oJjlnpppnmJ4L2K8j%NLKkj0j8j9mJ0J8K0Nmj5j9KJ7ok9j4J6K3PjMJ0mj8j7lrj8qR
5894E74J6J2J7PlJ1J0jj0k6j8J4J4lrj4j6KJ6J9J8QLpk5k5lMJ2J0omOLMJ3J5kj5j3j4JLNL
5939F06qj2RJ1%ko%KjQK0J6OPJlnrj0LLprkmj6j4kOJ4J0LQo%LMLnj4pJJmj1j4PK3J7K5J5n
5992F56j0OJ4j7k3lP%kJ2J2j1j1M%qj2rNJNJ3J3NOPnj6j8l0k2oJ1K0J9oj7l%kolJ1K1K1Kj2
6039F19mLmnjOmllMQ%MQkj4j7oNMojJ1OMNNkj0qOPOJ3kj3nlrj0kJ0J1jMP%oljoOJ8J4NMjM
6097F55PPJ2j5j3pk2j1J2J5jqjLj2j7%Qj1j5j0lKJRQjKJ2J1mpJJ9K8J3lj3j0KOPNpk1j8jj
6145F13qnonPJ1kj%JjJJ1Kk0k8lK4K0J2jmmjNJ0N%LRMnmKLKlMJ2J4J1LKj2k1k0mPj7k3k1j1
6197E68QJ2PNJ9QRJ4Nnk4l4j5nmRK0K2K7J6nj0j0j0pMJ8Nppk1j2J4J9PLRNPjj2kNnPOLmj7
6246F44j6j0nNJ0J1mj7oONOkJlk0k0mK0K3K1J3rj9k7j8lKRJ0prmkMOJ5RPJnJjmmkOOkj7oJ4
6298F09J1LJPLj0k7j7JJ0J1RNj4j2oj2lRQJ2J3OLkLQJj4j6mLnlJ%lNjj1jnLK5K0Onj0j7j2
6348E86KJ0J1Lqj1nnpNJ0mjJ3Pj3rj2oMK%POLLPLkJJKLJ2J7Qmj2qj7k5MK6J4Plrj1pPJ1J0
6400F26Jp%MKkj1k2k6jK7K2Nqj3j6oJ0J1NJ0Kj9j2MNPRoj3qj1RJ4j0%J4J9K%Nmjoj4j5lRP
6449E95kj0mPJ7J1Noj5j0LJ8J1rj3%J1MPQQJ3Qj1j6k2j8jK1K2J3nk1j4nmoonjKRLjNjj0r%
6498E76KkJ1L1K3jmj0nLj1k3j5mLJ2J1NJ1J2nj4jJ2Lj3j6npj0rj4qJ4K8RNRJ4ROj3k5nJ1J0
6544F10mj1kMnj4kPnmKqj3JJ1J5J5LqnkMJ4R%polLj0j6J3J7okNOJ3J3Oj7j3N%qk5j5J7K3%
6594F05nkPQKj3k2j4KJ3J6%Jjj5k4%K7K3J0pj0QJ9J3orknj5j3j7j1kml%koRL9K8kj2j4kJ0
6641F02%rkJ5MrJLnqpjKlRJ2Lj4j7rnKJ3J4nj0QK3J6%j7j8LJ7OjJ0Opj8j2lPJ0lmmj3poLQ
6693E80lj7jJ5J1J1jkPNO%KRMqj4pnrk%pojKMnqm%NJ0jkOL%lkJ1O%JJj1%JMlj3qJNrj8j0R
6751E39LjQjj0j3j4JJ7J6J1Olorj0MJ2J4Kj3jJ0MPMJ3K0J0jLRKmj2k5j7%mLJ4LoKKMPQlj1
6801E94nLmkPjKJqj1JJ9K1jj1OJ7lj9j6JJ2LklPJ5J6lj5j0npj1nJ0Mj4lQkJ2J9jj1j4j0lL
6850E81QOMOJ0Mj7k3qMRQRkj1nLQNMOjj9k0J1L2Pj1rjJ%Klj1oK3K6J1NMrj1KPqj3pj4qMQL
6903F04j1j7j5KLkOOKJ3J2J2pk7k7nJ6J5Jj0rOJ5J0Jj5j5pJ4QlNNorkJ%m%NjQJ1J1J5NojL
6953F16nqqoj0LJ7ok0j5kLJJ3Jk2j8RK3J6%j8j1MMQJ6J9%j6k7j9PK7J9PJ0kk9j3J0NMJ2K1
6998F20J3kpKMnj0%%LRQMlqj3j6mj2k0oQNJK0K1mj3lLknO%kJ3J1jJprMMnj7j7Jkk3j1LJ7K9
7051E83J6lj0nm%JlJJ1K5K9Kj2JKj9k1j5mQOJ0Kpojj%PJ5J3j1l1k0j6k0k3pK3M1K5%pQK9J6
7098F28pj7j7qQJ5J6J4J2Kj3qrj5rq%J4JkNJ1NkJJ0Oj4j4j6j5rlORJq%J5PKNj2k2kLnRJ4J4
7148E98J5nk0qmj6kK0K2kk9k1%J0NLQJ1KJmolMOMpnQPjKJ1J3Omj8k4rLKkOJ5J2J5NroNMj2
7200F06k5k2j7nPJ9J3nj1mQKLPNMmnNrk1k0j0JK7K5J4J5Lj0j0oJJ8NpkJ0PonLPQkoj1oj0k7
7250E57j8mjNJ0MJmj1j0j3LL1L5J9Npj5o%rkQJ2Rnj4nmqMJ6J4OMj1j1NLkKMKNKj2j3MJ4jj1
7301E87oLONNnk0j8rqnOmj8NK5K3LlKL%j0oMJ4K1J2JJkmmnlKOOJmnpj8qLpj1QK2Rj5j0ORJ0
7356E93lrj0kJ1Lqj5plj2nJ0ROJ6J8Rlrj3j0lJ2J6Lj4oJ1Qj0j1nJ5K5Qj8j6NMlJ4J9Lj8j8
7402E87rokKllOmJJ0J1J4RKKmk4l0rOJ4J4J0%OJ4lj9qLNn%RLqpLkqj6j5qj3j2lRJ6J3KJNN
7455E61J2P%j3j1PJ2JKPRQj2j5ONlKmKQRkrrPRJ1J0kjJ3Oj4k6k2MJ1K1J3J1J9J8Kj0k2k1j6
7503F01jLlLJ6Kk3l7j6Qmrljqj0j4j3rRJ3J9J8J5J7J3Jj0j2rjJoJ0K3J2%orj0pOJ1J2OMNP
7551F14J2%pj6j7nlJLrnpqnJLPljNj0pLMj2j2KJ1J7J8Mj0jJ1OkLj1j1PLjJJ9L2J4rj8rNMj8
7603E93k2njmpLPNkLJ8J3Jmj0j4mQKj0%J1Lnj0j3j1J2J0j0j5NMj6ojOK5K4J3krpj2JJ7J7J1
7651F12rk0j0lJJ1NJj2pMj1j0J0J6J8J1nmJJjj1j4mqj3pmJ0L0K1%j1kQmj7j5%J6J5jj4j1N
7697E68J4Qjkj1j9NK3PolJJ3Q%orj1nJ2%npNRJJmqmmOJ4J0Nqronj1j3%J1ok2jJ1J4J1NJ1N
7749E92jLpk0j3moJOMpNK3J6J0Kknj1j5roJ8K4Qj9k6oKkpMJ1Moj4j9qJ1J3J2Npj2KK4J5no
7798E72jJOJ6J3j0k3k8k1mJ2OnkMK0J3%pj1kJ5J4%lknj6j1MJ3K0Oj2j3MJ4Mlllj0k4oJ1J7
7844E60Lj5j2NK2J8PL%nnnjoj5mKJ1J5Jj1k3j5LJ4Jk0j1RKrJPJ2J1jmJ%KO%LPRjkNJ4J3jj9
7896E82k4j5J0J3jNKn%omnoMRJ9J3knlLRKoq%KKj3k4j6J4J8kj6pk0k5OL1K9J2jK1J4j2j1k
7944E81j0p%nOJ0j2k3nQRMNJ2J3OJrj3j2ql%%%Qlj5klJ1J4JkJ7J9Oj7k2j3jKj7j4MJ5J6Lo
7993E49JKnLK0J3lmjjLJ2Mj3j1oOMj4NRLjNQkJ2J8Nj0j2j1k5k2j0kJ2J3nmoj0rj3KK5K0M%
8042E58J0Rkqj2j0J0K6J2rj8j8kNJ8K1Jj5j8mJ6J0rmnKOJ1LmOJ7J7Lj0j8k4mJ4oj3oojpj9
8088E23j2OLKJ3J2klNJ7J1PJ0j4k3pJROJkoj1j5j3pL1L5J6NQnk2k3j2olJ6K0Kj7j2jPJ4Qj
8135E71j1qmoMJ8J2ROJKjKkj1j5j3j2j0j1LK1J3%KJ3J2nj8j6j1jJRK0J7J6Lrj2j0j0oprro
8182E22J1Pj4pQJ1J1MQlj3jK2K2J3%j0lpj7j5jJ3Oj0qoj0j6qQQJJ5J9OppnJ6K0qk3j5j5j0
8228E12kNnj5j0JLJ0J3J5J1mpOJ7PLopKQJ3J4Pqj%poj6k2j3OJ2MkpMJ6Qlj1JLqrOK0J3%kq
8280E61j3%KrjMmnQKj3j0RJ5oj4JJ0K5K9J5llNj1j9j3j6QK7Pj6k0j6%J1J8J0QmrnlJ1JnJn
8328E65JK2J6QJ0jj2j3j2lNOQK0Qj4j0j3j7nkmprpLJ4J4lj0j4roLPm%QjrlQJ9J0OJj1k4j2
8377E27%J4K0nnLLplKJMRRJ0MJj1pkqj1j8oOJ0Orrnon%KlOMJ4J7kop%KN%O%lNkj2j5j7rLk
8434D98qkJ2K1K3Qj3j3n%j2j3QJ8JqJJ8J9RKqj3j5oQKj0RK7K4J2J7J3lk0k3j4kJkoRK2J0o
8480E90qqjrj8mkLJ2jk2k1oJkJ0J6OJ7J4mnokmojJmkJ1J4J4J2KKPQnj4rlQLj1kJ4Pqj7rll
8533E52rMQ%LQJ2J6Rjj9k1nRMlpk1j5mONJ0J5PjJ%%qlP%KMMNKonJ0pj6j2nLMp%J2J7Pmmj2
8588E51mKLKMKj0j9kMmqqRK3J9Kj3j8j0PJ3PNmJjj9j1nnkKPRQ%j0PPJK2J3j8k1qJ0K0Nj2j4
8639E39j0%J4PPJ2Lj2plj2j0%JKQjj5mJ6Lk4j5QK1J4NRJ3lpMoJJ5NK%nJnrj3j8qmrkJmoOO
8692E11jJ1J2MpmPJ3%j3nnlpjloLNPJ3PJ7J0kOrj2poj0qrRK3K0J3%oNJ0jj0moj4pjMLKmkQ
8746E50J4J9Q%j2k3k6j1OQPQpj1j4kJ2J5K1K0J2kj5k3k0k1j5JK4J6KmKNnlMmnoQMkMQJ5J5
8793E77JproMNmj1j1j3LJ9Qpj0k1j9r%J0K0K3K4Kj8k1mkOJ3mnrj4MK3K1Pk1k2j0mNJ9J8%j6
8840E35nnpmMOk0j4J2K4J5PJ5Pj7k0KJ8mj1PJ6Jj3kJQJ1%q%jrj1j4j2pkJJKQMPomkPK0J6m
8891E53j8mJoj1j3j7JJ4jpm%OQjnkOK1K1J5K0J4jmj6l2j8QJ1jj1kKjJ7J1j5rnrlJkr%J8J4
8940E35JmnjlOMlMJ8J5J2j0k0j5mMQJ0%lLOjQJ7J6Rj2j3kjklj0lKrj8rLMPJ5J0Lpj7j5ooj
8992E17krlONLRJ5J4jqjJj0j0qp%lnnQJ7Jj2j3J0J2J4J4J0NjMJ9Qnqj0j6qJ8Oj2j9j3JMOJ4
9042E52J2Ojj8k7rpPQnKJ1MNJ0Lnj1k0kJ4QOJ0MlpjjrjQRnj8j1OJ3lmNJ4Oj9j2kqql%J4J3
9094E30KolKJ1J1K4K0%j0orqKkj1k0k0mmj0pJ2J5PkonKQJPJ0Kjqj2rKJ1OpOQnQNlj4j3jnj2
9147D89kPOPORK6J2j2j8rPJ5J1lpooKK0J7j0mLKJ1Kj7j5ooKJ1Q%mj4j4kmpJ%koLJ4LJPLNQ
9200E44nj4okQJ9J1j1j8pPJ7Qj2j0klm%J1J0J3J5J1lj2k3k2poJJ9K2Lj0j0kPQJ4J5jj5j6j4
9245E28j6lKnKJ0Lj6j9NJ5NJnnojJ7K7K2Nnpj5j0KOMKKmqKKpj0NJ4mk2j8pPJ3mqMMPMKKPJ0
9299E36J6QNj5j9jLM%LOJ0Jnj3j6m%PJ5Rj4k0n%J1K0J0Kj2j7pKlj4nJ4Jj0kLomJ0J5%jJ4J
9348E33oJLj0k0j9JK6K7Mrj2qmlnQOnNJ2J0Moj4plkJ0J8J2J6Np%PjkQ%j5rjrk1k0jO%JJ1K2
9400E37J4ljpj2j3kLqj4kQKoJ6J2jkkJqj9rPJ7RJ6J4J2J5OL%oj6j0j3kQKnOJ3qk9rJ7J8J3
9449E62lj1kJ1MkJJpj0JPpj5j5j4j0pLJ5P%J1J6J5J3J5Nj4j7j0kRRQLMmj1qmjO%qj9rOJ0K
9499E34pj8j7qNJ0PQjj4kJ2J7K0Mpj1oJ0J3Jj1rmj2mMnJOLkjPJ4J8lk0nLmlJ1J7Lj2nj0j3
9548E14%jLklMPJ0J1J0Kppj2pmjnj6jJ3J4J4J3Kj8k0pKPLJJklorNQmj3j2mOJ5J7K5RnRJ7Q
9600E81jMoj9j9j1oj0mKlj0oojNolJ2K1J6joMOj3j7j2KQNNJ3J3nmJ1PRPjrJJ4JpLNmnNnj2
9653E48lKLJJnj8j2MJ0J4J4oj1j0onKJ3Qj0j3%mJmjkmQPNJ3Rj3pJ2jk5j3Jrj1J1K5J3j0j9
9701E03j5J1K3J4Jkmq%J3Rj4j2%J5J5Nmnj0j4rM%qOLj5j8nK3J9lmKRnj1mKJ1NJj0pj3oJ2J2
9750E12%jJ2POMKrj6j3nNK1Pj5PJ6j1k3mMJO%jMLJ3Rkj0lPKpj3p%KJ4Lj%JJ1J4M%nj8k0pJ2
9803E18J0pj0%QJ7K2J1Jnj2j7k3k8j9%OJ5J1nMK5J8KmK%mjL%%NQlqJnk0k4kJ6QnkrmQoj5N
9854D86RolNpoJ0QQRLJ0J4Rkj1OJ0OKj1j9rjj3j1QROOPQlj0qoNLMRKj3j2J1K3Roj7j5kJqj
9907E06QMjOOk1k7j9j5NJ5J0J4Lj3jJ0RRpk3qJ8K4J9RKjllj7j3J2K4J2j0j8j1JJ2OlJnoqP
9954E19Qnj6k1j5%J6K5J1jqj0J1K0QjqrpmNP%jKmj4lJ5J5Klj1k1pJ4K2J4POjj2j1oqj7j2j0
10002D81kJ2J4J2Q%kPMMQoLJ4%nKqj4mMkojJjnj0mLQ%j9lRjpnNJ1J5pj4j2qLRJ2J9Prj3j1
10055D96pkjRK1ORJ9J4j6k0lPRnk0j2J1J3NKOorMMNJ5J8pk4qJlj%LJ0Qj1j6j4qooorNK5K3
10105E28J5J4Jmqj8j5j6j0MMNQQJqroKPJ0R%noj0j0PJ2%lkMMmoQJ2OmkoqOJ6K5K1Qqk1j9j4
10157E23MJ7RmjKj2j8j7j2lJ4J4nmkj3%OqlOPMJ0J0jkjlKJ3Kj6j1j3kLK%J1K6Ppnj4qRjj8
10207D97rNJ2QJ3Q%jr%jnljnromqORmLJ8K2Mmj1j2jlk4k0JJ1J3Jlnj4kJ3jlRK0J0rj0JMLN
10260E09KlkJ8K4mk4k3j0OKLjjJ3Mk%LJ0J2qj4Kpj1QNnjJ0J3k1k9mPOkMJ6J0%J0K7J2j6j5
10307E33j2j4j2j0oJRJ6J5mj6mJ9J5j4j7KMKjqPJ3RJqnJ4J8pl3j3NPj%MQLjLplLKorjlMLl
10359E02jKOPRpj8NJ8PlmPJ0Pk0k5j3j2llJNQJ8J2ONmqj2j6JRKk3l3jK2J8JKPKkJJ2J2J2J6
10409E44%oOkok0j2MJolJPj0j0nkooJ4J7Nrj9pMRL0K4%LJ%Nok4j6PK2Mj5j1MRPQ%LNj1k6k2
10461D84j8j2MPRMJJ7K2%j5j3k0j4LJ8K2J6Ooj9l0k1J0J8RPJ8K2Prk2k1j4jQNpj3kJ2K0K6
10504E18OpJkjJkj2%NjNjj2oLnj5k3qLPPmj4j1NPRJ3J2Qj1j5oKRROjlKK8K5Lk1j4KMPORPJ
10558E35krp%pqJ3J7JpqKJ2mokNPlj0oqj1pllpJ2K0J4NmJLLpj5j3rLPj%QJ3LqkMJ%oj1JJ4
10613E10J7J5mk3k6j9LJ5J5KmmmmNQQJ0%nNLjkJkrrmJOmpLQMjJKJ0QjOJ0nj7j4j1pkJJ5QO
10667E17Plompj7j7j0j6j8oRK6L0J0OQkmOLj0j1j5j4jJ1J6%j1kkJ3K1K3J3JOJ1Kj5j5J0K4
10711E67J6ppl%QNpj2nJ2P%jknnj0qMJ2rk1j0kMP%jNlj2j5MRj1j3%nj0j1j1QJ9J8mj1lJ0O
10761D97kOj3k0KK4J3okJ5J5%%nj5j5k0j9rQJ9J7RjkLNnj0KJ2RQLjomj0j5j6qJ4K6K6J0j0
10807E29pNjnONj0j2j2j2MjPK2K0Nj6k1LK0Mmj2j9j3jQJ6Nqojj1qjjJRrk0noJJ9J9NJJPJj8
10858D83j2NPLPJ1NK3K3K%nj4j6j4rkkKmjKNJ7J5MpollnOJ5J3Jrj0j5j3nMJ4RPJ2lj6k2LK
10908E04k1k0KK3J8Rkj3j4JJqPJ5Ooj1nQJ8J4Lnqk4j1mmJ1J1MrqLrj5kJ0K1J9Pj0j9lJ3PJ1
10955E15Qrj5omrrk%kj1pJ2K1J8J%J0J4Kj6k2qPJ4J1J1Lpj6k0k2NJ4Mmj4QL0J7Mlj2j5j2%
11001D84%oLj3l5k5RL3M0L0J7jm%J2J2j2rlj2j3rQJ5Jrj1qnj1rKLj2j5nnJ1J6J4J4RJNNNO
11048E23qjmj8mJ3J1J1NMmj7pRK0J4%j3j4j3j5mQJ1Noj3j8j6kJ4J4PokONPPqj2LpoMJ3Qrm
11097D91PJqj2oj1oJ5J8NPJ6Jl0k5%LJkpqLJ0PLpj7j1ll%J5K4J3lj7k1NK5J8%qJ3J8mk1j7
11144D72nllKK2J7qj3J3J8oj4j0j0r%K%oMJ1J5J9Llj8k4j3pmK0K4lJJ3J1mqjjkJ6J3MRjro
11192E18kj2j7mJqKJ0JJ1J9J2LJjj3j3j3k6j5jJjnOOk%lkJ2J2NNRJ5QrlOjj%P%ojrj4oLJr
11245D77j2j6k2j4OJ2PJ0J5J3J0%nn%J1J4J6Mj1jJ1J3Oj1j0NPqj7kJ3Roj5j1OPj0k2k6rNK
11289D46J1J4mj6j8MJ8J1jNQQ%QJ8KqJkqnjj0nJMJ4J6LkNROj2j8kNrk6k7j1J1K4K4J4lrj1
11337D82j1j0%K8K6Lj0j4ok1k3JRJ0K2J5oj0LJ0lj4kqjJ1Jj3k4j4KNNRQoj2nQJ8J7OKjJ9K6
11383E32%j7rJ0J2J6J9J5jj5l0k3mml%kRJ5%nnj3j3nrj3j5QJ7J0lj9rNK1K4J5lqKNJrrLQl
11431D98olKJ0MJkLLqoLN%OQj4k7j2rmPJ3NqLPOJ4Pj8j3pj2JJ8RKNMJ0J4J5J2nk1j5KO%qj
11483E04Qmqo%MJ2J1Jj0j9qlMRJ5J3jMQJ7J1j7k3j2j3nJ5J1rk0qMLjJj0k1j2%NMjnjJ2J5R
11531D83RJ4J0OJj9j7KomNJ4Roj1rn%MNMNjKKONr%LpjkKJ1J5K1Oj7k8j2Jmj0jJpOJ8K%%%%
11585D96kpj2qKJ0MmJkrpkNKj0KJ4%j8j5%OJ4K4J2oj2loKJ0Mjqj7%J2Kj1k4j2J5K1OKNjoo
11635D62kKJ1J7K6J1pj3j3QK9J3qppoKJ0J1qk5j6mnpLPJ2K3J2k4l3qKqj7pkmJ1K6K7J8%oK
11681E08QJ4J1mqmoJmj6j2nqq%QJ3jj3j2rkRKkRJ6Pj1j6mOkMNJNNPK1J8j0j4j0pOlrmrqO%
11734D69%MJkqqkJ2K6J3pqnMPPMkj3k0o%%MJJ9Qkj3j9jOMJ7J8Onj4j2lNj7qJ4%nNJ5kj5pN
11786D70Nmj1%KkPJLJ5K2J8lrj4j5j9rl%qk2qQJ6J8OmJjJJ2Roj1PK8J8nj8j2kj2k0j0OJ1J1
11834D67Joj3rPJ9K2J3npJRNOLJK%JJj2qnLK4J5Nmj4j8rLKpoJ7Pj0pqLkqNJ5K2K4J4Kj3j6
11885E32%jj1j3rmMJ7J4RKrj8k3j8j2j3MJ0%MJ4%KQkk0oK2K1Mqj4kJ7Oj9j1RJ2Qj5kMpqj2
11932D66k7k6RJ8J7J2PJ8J4mj9j2MJ3Pj0k0rJ4Krj0mJ5K3Kj3j3j3m%J0J0J1Oj3k4oJ4K0J4
11973D90J2kj6nNLlJ0J8Pj5j7j6j1NKpKMj2k0lJ1J6MlKnj1ljJKMmnJJMJ2Qj1MJ4Jj0j2%ML
12023D58OJ2jmmj2pjJ3J2OMKOONQJ3Jmjnk0k5j3nmjJJ1OJJlJ3J2j0j5j4KRJQLj0j2j0MQjm
12074D46j0rJJ0J3JNQJ3K1J0j2k2j9j7pkPJ9QrjJmKLJ3K1J2krLPlj0pjOQj8j8j3k0j9j4J1
12120D03J9K3K6J3J1K4K1Lj1rkj0k7k3j0NJ0Jnj1j3ljpLjOJ0J1ONJ5P%omJQJ0NKJJPLqj2r
12168D88oJJ8Rj7k4jLprj6j7kJ7Lj1NOJMNJ1KmMqpOLRQjpLLjKkj3j3LJ6J9Rklj4oMJ1J9J3
12220E14kj4j8j6j3k1j4lJ0J5Qmj0mj2oJJ0K8J5MMqj1lKLqk0j2KJ3K0K2J4jJKPRok0o%pnj7
12267D43k4rOKPJ1J%lkJ3J6PLnqQJ2jj6j3jJKm%KplK0J4nj9llj4%Njj7j4jMmKJ2K%PKnj0j0
12320D00l%J0J8OLkNOkJ0K5Rj3k9qJ0N%kML%Mmj8pmpQJ2kjlj0kJ2J0J0Mqj9rpqpPJ1o%J2J2
12372D35J3Mj3j8qJ3K2Jk1k8k3qJ3K9K4J9J6Pop%om%mj3j2Jkoj5rRL0K1nk3j7j3JPJ1J0LM
12417D32Jlkmj1qkQQpj2rpQJ8kk1k0lJ2K2L2J9jlrj3j9j7%J3J2%kJqj4pj2j2JQJ9L7K3mj6
12464D26rnj0qrqj2jJ4J0%j0pKQJ4OKJ0Jj5oJjLNP%lkNQJ4Oj3lQKj0j5j4NK0J0rj2njJ1J7
12514D27J2orj6j5nnj1j1qKJ2J0OONJj4q%mmrKJ3K2Qj9j2M%j2lJ7K0K4J2jj8k6j5%KNpj6j0
12561C46klMRJ8J7Lrj0pMJooj6rRJ7J5J8J1J1Kj9j9qlmj2j4kJ2J1RJ7J7Kpj3j5j2oNOJ6J2
12607C90LrjMoqnjKMJ1Mj8j6mLJ2J7J0nj0mLKj2j4pORMj6j2OJ%lrKJ6J0lrnRJ4%j5j2jRNo
12659C45%Qjlqj2%RPLKjj4j1LQQPlj1KJ6J3jj6k1jQJ1Qqk2j1QJ6J4Llpon%%PJ3pj3mMJ0J7
12710C61J1JJKkJJpNRJkmrqj1olj2j8oJ5Q%jNkpnoKQnrQJ3%kjNnLRlpj2j0PJ1o%J3Olj5j5
12766C04kNJjLJKrj6j3mPJ3J9J1OKmmnokPKl%njJnNJ0J2J2M%j1k0j6JOn%pj0jJkjllj3j7n
12820B41KNj%J4J6kj0%LRLkjqj5oOJ0J7K0J1J0%lmnj4j9j9j2%J1J4OJ3Prj7j0omMQQPNmj1
12869B68nPJ0J4OlMP%pKLkJ0Oj4j0Lmj4k0oNLKNMKnprnpnnpjJ0KmJ0J2%kLMjqj1njmlNJ3R
12925B54pqlqnMlnplllMJ0OjnkJ0J2%lmj1lLQJ2Pmj2mORJNjj5j9QJ7nnM%l%KprMJ3NMKol%
12983B33j5j7nKJ0J2QL%%olRJ3Mj0j4j9pOklJ1J1JLNMNOoj2oKKjk%LmlML%jj1j7kkJL%kj1
13037A83j1MNkkNJ0J0OlmjlokOQKmj4j8j4lPJ0J3PjLlj2j1kKMRJ3NKmj0okJ4Rj1k1j3J0J1
13087A75OL
13089A84
##ENDNTUPLES=	NMRSPECTRUM
##END=	
