# Supplementary material for: An Improved Helferich Method for the α/β-Stereoselective Synthesis of 4-Methylumbelliferyl Glycosides for the Detection of Microorganisms
Source: Molecules. 2015 Dec 4;20(12):21681–99. doi: 10.3390/molecules201219789 (PMC6331929; doi:10.3390/molecules201219789)
Supplement: Supplementary file 1 [file molecules-20-19789-s001.zip › NMR data.JCAMP/1H-NMR (4f) the a┬-D-ribofuranoside.jcamp]

##TITLE=	534-150202
##JCAMPDX=	6.0	$$ NMR Plug-in 1.4 of MestReNova 6.1.1-6384
##DATATYPE=	NMRSPECTRUM
##DATACLASS=	NTUPLES
##NUMDIM=	1
##ORIGIN=	Bruker BioSpin GmbH
##OWNER=	nmr
##.OBSERVEFREQUENCY=	300.1300048828125
##.OBSERVENUCLEUS=	^1H
##.SOLVENTNAME=	9
##.PULSESEQUENCE=	zg30
##.ACQUISITIONMODE=	SIMULTANEOUS (DQD)
##$ORIGINALFORMAT=	Bruker XWIN-NMR
##$PARAMETERFILE=	(acqus, ASCII, E:/%E5%9C%A8%E6%89%80%E7%A0%94%E7%A9%B6/%E6%98%BE%E8%89%B2%E5%BA%95%E7%89%A9%E7%A0%94%E7%A9%B6/%E8%AF%BE%E9%A2%98%E5%AE%9E%E9%AA%8C%E8%AE%A1%E5%88%92%E3%80%81%E8%AE%B0%E5%BD%95%E5%8F%8A%E6%80%BB%E7%BB%93/%E6%A0%B8%E7%A3%81%E5%9B%BE%E8%B0%B1/20150212/534-150202%EF%BC%88%E6%A0%B8-%E8%84%B1%EF%BC%89/1/acqus, 0)
$$ ##TITLE= Parameter file, TOPSPIN		Version 1.3
$$ ##JCAMPDX= 5.0
$$ ##DATATYPE= Parameter Values
$$ ##ORIGIN= Bruker BioSpin GmbH
$$ ##OWNER= nmr
$$ $$ 2015-02-06 00:32:02.703 +0800  nmr@NMR
$$ $$ D:\/data/pub/nmr/534-150202/1/acqus
$$ ##$AMP= (0..31)
$$ 100 100 100 100 100 100 100 100 100 100 100 100 100 100 100 100 100 100 
$$ 100 100 100 100 100 100 100 100 100 100 100 100 100 100
$$ ##$ANAVPT= -1
$$ ##$AQSEQ= 0
$$ ##$AQ_mod= 3
$$ ##$AUNM= <au_zg>
$$ ##$AUTOPOS= <37 >
$$ ##$BF1= 300.13
$$ ##$BF2= 300.13
$$ ##$BF3= 300.13
$$ ##$BF4= 300.13
$$ ##$BF5= 500.13
$$ ##$BF6= 500.13
$$ ##$BF7= 500.13
$$ ##$BF8= 500.13
$$ ##$BYTORDA= 1
$$ ##$CFDGTYP= 0
$$ ##$CFRGTYP= 5
$$ ##$CHEMSTR= <none>
$$ ##$CNST= (0..63)
$$ 1 1 145 1 1 1 1 1 1 1 1 1 1 1 1 1 1 1 1 1 1 1 1 1 1 1 1 1 1 1 1 1 1 1 
$$ 1 1 1 1 1 1 1 1 1 1 1 1 1 1 1 1 1 1 1 1 1 1 1 1 1 1 1 1 1 1
$$ ##$CPDPRG= <>
$$ ##$CPDPRG1= <>
$$ ##$CPDPRG2= <>
$$ ##$CPDPRG3= <>
$$ ##$CPDPRG4= <mlev>
$$ ##$CPDPRG5= <mlev>
$$ ##$CPDPRG6= <mlev>
$$ ##$CPDPRG7= <mlev>
$$ ##$CPDPRG8= <mlev>
$$ ##$CPDPRGB= <>
$$ ##$CPDPRGT= <>
$$ ##$D= (0..63)
$$ 0 1 0 0 0 0 0 0 0 0.06 0 0 0 0 0 0 0.0002 0 0 0 0 0 0 0 0 0 0 0 0 0 0 
$$ 0 0 0 0 0 0 0 0 0 0 0 0 0 0 0 0 0 0 0 0 0 0 0 0 0 0 0 0 0 0 0 0 0
$$ ##$DATE= 1423153921
$$ ##$DBL= (0..7)
$$ 120 120 120 120 120 120 120 120
$$ ##$DBP= (0..7)
$$ 150 150 150 150 150 150 150 150
$$ ##$DBP07= 0
$$ ##$DBPNAM0= <>
$$ ##$DBPNAM1= <>
$$ ##$DBPNAM2= <>
$$ ##$DBPNAM3= <>
$$ ##$DBPNAM4= <>
$$ ##$DBPNAM5= <>
$$ ##$DBPNAM6= <>
$$ ##$DBPNAM7= <>
$$ ##$DBPOAL= (0..7)
$$ 0.5 0.5 0.5 0.5 0.5 0.5 0.5 0.5
$$ ##$DBPOFFS= (0..7)
$$ 0 0 0 0 0 0 0 0
$$ ##$DE= 6
$$ ##$DECBNUC= <off>
$$ ##$DECIM= 24
$$ ##$DECNUC= <off>
$$ ##$DECSTAT= 4
$$ ##$DIGMOD= 1
$$ ##$DIGTYP= 9
$$ ##$DL= (0..7)
$$ 0 120 120 120 120 120 120 120
$$ ##$DP= (0..7)
$$ 150 150 150 150 150 150 150 150
$$ ##$DP07= 0
$$ ##$DPNAME0= <>
$$ ##$DPNAME1= <>
$$ ##$DPNAME2= <>
$$ ##$DPNAME3= <>
$$ ##$DPNAME4= <>
$$ ##$DPNAME5= <>
$$ ##$DPNAME6= <>
$$ ##$DPNAME7= <>
$$ ##$DPOAL= (0..7)
$$ 0.5 0.5 0.5 0.5 0.5 0.5 0.5 0.5
$$ ##$DPOFFS= (0..7)
$$ 0 0 0 0 0 0 0 0
$$ ##$DQDMODE= 0
$$ ##$DR= 18
$$ ##$DS= 2
$$ ##$DSLIST= <SSSSSSSSSSSSSSS>
$$ ##$DSPFIRM= 0
$$ ##$DSPFVS= 12
$$ ##$DTYPA= 0
$$ ##$EXP= <PROTON>
$$ ##$F1LIST= <111111111111111>
$$ ##$F2LIST= <222222222222222>
$$ ##$F3LIST= <333333333333333>
$$ ##$FCUCHAN= (0..9)
$$ 0 1 0 0 0 0 0 0 0 0
$$ ##$FL1= 90
$$ ##$FL2= 90
$$ ##$FL3= 90
$$ ##$FL4= 90
$$ ##$FOV= 20
$$ ##$FQ1LIST= <freqlist>
$$ ##$FQ2LIST= <freqlist>
$$ ##$FQ3LIST= <freqlist>
$$ ##$FQ4LIST= <freqlist>
$$ ##$FQ5LIST= <freqlist>
$$ ##$FQ6LIST= <freqlist>
$$ ##$FQ7LIST= <freqlist>
$$ ##$FQ8LIST= <freqlist>
$$ ##$FRQLO3= 0
$$ ##$FRQLO3N= 0
$$ ##$FS= (0..7)
$$ 83 83 83 83 83 83 83 83
$$ ##$FTLPGN= 0
$$ ##$FW= 93750
$$ ##$FnMODE= 0
$$ ##$GP031= 0
$$ ##$GPNAM0= <sine.100>
$$ ##$GPNAM1= <sine.100>
$$ ##$GPNAM10= <sine.100>
$$ ##$GPNAM11= <sine.100>
$$ ##$GPNAM12= <sine.100>
$$ ##$GPNAM13= <sine.100>
$$ ##$GPNAM14= <sine.100>
$$ ##$GPNAM15= <sine.100>
$$ ##$GPNAM16= <sine.100>
$$ ##$GPNAM17= <sine.100>
$$ ##$GPNAM18= <sine.100>
$$ ##$GPNAM19= <sine.100>
$$ ##$GPNAM2= <sine.100>
$$ ##$GPNAM20= <sine.100>
$$ ##$GPNAM21= <sine.100>
$$ ##$GPNAM22= <sine.100>
$$ ##$GPNAM23= <sine.100>
$$ ##$GPNAM24= <sine.100>
$$ ##$GPNAM25= <sine.100>
$$ ##$GPNAM26= <sine.100>
$$ ##$GPNAM27= <sine.100>
$$ ##$GPNAM28= <sine.100>
$$ ##$GPNAM29= <sine.100>
$$ ##$GPNAM3= <sine.100>
$$ ##$GPNAM30= <sine.100>
$$ ##$GPNAM31= <sine.100>
$$ ##$GPNAM4= <sine.100>
$$ ##$GPNAM5= <sine.100>
$$ ##$GPNAM6= <sine.100>
$$ ##$GPNAM7= <sine.100>
$$ ##$GPNAM8= <sine.100>
$$ ##$GPNAM9= <sine.100>
$$ ##$GPX= (0..31)
$$ 0 0 0 0 0 0 0 0 0 0 0 0 0 0 0 0 0 0 0 0 0 0 0 0 0 0 0 0 0 0 0 0
$$ ##$GPY= (0..31)
$$ 0 0 0 0 0 0 0 0 0 0 0 0 0 0 0 0 0 0 0 0 0 0 0 0 0 0 0 0 0 0 0 0
$$ ##$GPZ= (0..31)
$$ 0 0 0 0 0 0 0 0 0 0 0 0 0 0 0 0 0 0 0 0 0 0 0 0 0 0 0 0 0 0 0 0
$$ ##$GRDPROG= <>
$$ ##$GRPDLY= -1
$$ ##$HDDUTY= 20
$$ ##$HDRATE= 20
$$ ##$HGAIN= (0..3)
$$ 0 0 0 0
$$ ##$HL1= 1
$$ ##$HL2= 35
$$ ##$HL3= 16
$$ ##$HL4= 17
$$ ##$HOLDER= 0
$$ ##$HPMOD= (0..7)
$$ 0 0 0 0 0 0 0 0
$$ ##$HPPRGN= 0
$$ ##$IN= (0..31)
$$ 0.001 0.001 0.001 0.001 0.001 0.001 0.001 0.001 0.001 0.001 0.001 0.001 
$$ 0.001 0.001 0.001 0.001 0.001 0.001 0.001 0.001 0.001 0.001 0.001 0.001 
$$ 0.001 0.001 0.001 0.001 0.001 0.001 0.001 0.001
$$ ##$INP= (0..31)
$$ 0 0 0 0 0 0 0 0 0 0 0 0 0 0 0 0 0 0 0 0 0 0 0 0 0 0 0 0 0 0 0 0
$$ ##$INSTRUM= <DPX300>
$$ ##$L= (0..31)
$$ 1 1 1 1 1 1 1 1 1 1 1 1 1 1 1 1 1 1 1 1 1 1 1 1 1 1 1 1 1 1 1 1
$$ ##$LFILTER= 200
$$ ##$LGAIN= -15
$$ ##$LOCKED= no
$$ ##$LOCKFLD= 3955
$$ ##$LOCKGN= 118.800003051758
$$ ##$LOCKPOW= -5
$$ ##$LOCKPPM= 2.49000000953674
$$ ##$LOCNUC= <2H>
$$ ##$LOCPHAS= 25
$$ ##$LOCSHFT= yes
$$ ##$LOCSW= 0
$$ ##$LTIME= 0.136000007390976
$$ ##$MASR= 4200
$$ ##$MASRLST= <masrlst>
$$ ##$NBL= 1
$$ ##$NC= -2
$$ ##$NS= 8
$$ ##$NUC1= <1H>
$$ ##$NUC2= <off>
$$ ##$NUC3= <off>
$$ ##$NUC4= <off>
$$ ##$NUC5= <off>
$$ ##$NUC6= <off>
$$ ##$NUC7= <off>
$$ ##$NUC8= <off>
$$ ##$NUCLEI= 0
$$ ##$NUCLEUS= <off>
$$ ##$O1= 1853.42560837398
$$ ##$O2= 1853.42560837398
$$ ##$O3= 1853.42560837398
$$ ##$O4= 1853.42560837398
$$ ##$O5= 0
$$ ##$O6= 0
$$ ##$O7= 0
$$ ##$O8= 0
$$ ##$OBSCHAN= (0..9)
$$ 0 0 0 0 0 0 0 0 0 0
$$ ##$OVERFLW= 0
$$ ##$P= (0..63)
$$ 13 13 26 0 0 0 0 0 0 0 0 0 0 0 0 200000 1000 2500 0 600 2500 0 0 0 0 0 
$$ 0 13 1000 0 0 0 0 0 0 0 0 0 0 0 0 0 0 0 0 0 0 0 0 0 0 0 0 0 0 0 0 0 0 
$$ 0 0 0 0 0
$$ ##$PAPS= 2
$$ ##$PARMODE= 0
$$ ##$PCPD= (0..9)
$$ 100 100 100 100 100 100 100 100 100 100
$$ ##$PHCOR= (0..31)
$$ 0 0 0 0 0 0 0 0 0 0 0 0 0 0 0 0 0 0 0 0 0 0 0 0 0 0 0 0 0 0 0 0
$$ ##$PHP= 1
$$ ##$PH_ref= 0
$$ ##$PL= (0..63)
$$ 120 0 120 120 120 120 120 120 120 120 120 120 120 120 120 120 120 120 
$$ 0 120 120 120 120 120 120 120 120 120 120 120 120 120 120 120 120 120 
$$ 120 120 120 120 120 120 120 120 120 120 120 120 120 120 120 120 120 120 
$$ 120 120 120 120 120 120 120 120 120 120
$$ ##$POWMOD= 0
$$ ##$PR= 1
$$ ##$PRECHAN= (0..15)
$$ -1 3 -1 2 0 -1 -1 -1 -1 -1 -1 -1 -1 -1 -1 -1
$$ ##$PRGAIN= 0
$$ ##$PROBHD= <5 mm PABBO BB/19F-1H/D Z-GRD Z104275/0178
$$ >
$$ ##$PROSOL= no
$$ ##$PULPROG= <zg30>
$$ ##$PW= 0
$$ ##$PYNM= <acqu.py>
$$ ##$PYNMP= <proc.py>
$$ ##$QNP= 1
$$ ##$RD= 0
$$ ##$RECCHAN= (0..15)
$$ -1 -1 -1 -1 -1 -1 -1 -1 -1 -1 -1 -1 -1 -1 -1 -1
$$ ##$RECPH= 0
$$ ##$RG= 143.7
$$ ##$RO= 20
$$ ##$ROUTWD1= (0..23)
$$ 0 0 0 0 0 0 0 0 0 0 0 0 0 0 0 0 0 0 0 0 1 1 0 0
$$ ##$ROUTWD2= (0..23)
$$ 0 0 0 0 0 1 0 0 0 0 0 0 0 0 0 0 0 0 1 0 1 1 0 0
$$ ##$RPUUSED= (0..8)
$$ 0 0 0 0 0 0 0 0 0
$$ ##$RSEL= (0..9)
$$ 0 2 0 0 0 0 0 0 0 0
$$ ##$S= (0..7)
$$ 83 4 83 83 83 83 83 83
$$ ##$SEOUT= 0
$$ ##$SFO1= 300.131853425608
$$ ##$SFO2= 300.131853425608
$$ ##$SFO3= 300.131853425608
$$ ##$SFO4= 300.131853425608
$$ ##$SFO5= 500.13
$$ ##$SFO6= 500.13
$$ ##$SFO7= 500.13
$$ ##$SFO8= 500.13
$$ ##$SOLVENT= <DMSO>
$$ ##$SP= (0..31)
$$ 1 120 120 0 0 0 120 0 0 0 0 120 0 0 120 0 150 150 120 120.87 118.96 122.27 
$$ 114.95 150 150 150 150 150 150 120 150 120
$$ ##$SP07= 0
$$ ##$SPECTR= 0
$$ ##$SPNAM0= <gauss>
$$ ##$SPNAM1= <Gaus1.1000>
$$ ##$SPNAM10= <gauss>
$$ ##$SPNAM11= <Gaus1.1000>
$$ ##$SPNAM12= <gauss>
$$ ##$SPNAM13= <gauss>
$$ ##$SPNAM14= <>
$$ ##$SPNAM15= <>
$$ ##$SPNAM16= <gauss>
$$ ##$SPNAM17= <gauss>
$$ ##$SPNAM18= <>
$$ ##$SPNAM19= <Gaus1.1000>
$$ ##$SPNAM2= <Gaus1.1000>
$$ ##$SPNAM20= <Gaus1.1000>
$$ ##$SPNAM21= <Gaus1.1000>
$$ ##$SPNAM22= <Gaus1.1000>
$$ ##$SPNAM23= <gauss>
$$ ##$SPNAM24= <gauss>
$$ ##$SPNAM25= <gauss>
$$ ##$SPNAM26= <gauss>
$$ ##$SPNAM27= <gauss>
$$ ##$SPNAM28= <gauss>
$$ ##$SPNAM29= <Gaus1.1000>
$$ ##$SPNAM3= <>
$$ ##$SPNAM30= <gauss>
$$ ##$SPNAM31= <>
$$ ##$SPNAM4= <gauss>
$$ ##$SPNAM5= <gauss>
$$ ##$SPNAM6= <Gaus1.1000>
$$ ##$SPNAM7= <>
$$ ##$SPNAM8= <gauss>
$$ ##$SPNAM9= <gauss>
$$ ##$SPOAL= (0..31)
$$ 0.5 0.5 0.5 0.5 0.5 0.5 0.5 0.5 0.5 0.5 0.5 0.5 0.5 0.5 0.5 0.5 0.5 0.5 
$$ 0.5 0.5 0.5 0.5 0.5 0.5 0.5 0.5 0.5 0.5 0.5 0.5 0.5 0.5
$$ ##$SPOFFS= (0..31)
$$ 0 0 0 0 0 0 0 0 0 0 0 0 0 0 0 0 0 0 0 0 0 0 0 0 0 0 0 0 0 0 0 0
$$ ##$SUBNAM0= <"">
$$ ##$SUBNAM1= <"">
$$ ##$SUBNAM2= <"">
$$ ##$SUBNAM3= <"">
$$ ##$SUBNAM4= <"">
$$ ##$SUBNAM5= <"">
$$ ##$SUBNAM6= <"">
$$ ##$SUBNAM7= <"">
$$ ##$SUBNAM8= <"">
$$ ##$SUBNAM9= <"">
$$ ##$SW= 20.5670922153648
$$ ##$SWIBOX= (0..15)
$$ 0 0 3 4 0 0 0 0 0 0 0 0 0 0 0 0
$$ ##$SW_h= 6172.83950617284
$$ ##$TD= 65536
$$ ##$TD0= 1
$$ ##$TE= 294.16
$$ ##$TE2= 300
$$ ##$TE3= 300
$$ ##$TEG= 300
$$ ##$TL= (0..7)
$$ 0 120 120 120 120 120 120 120
$$ ##$TP= (0..7)
$$ 150 150 150 150 150 150 150 150
$$ ##$TP07= 0
$$ ##$TPNAME0= <>
$$ ##$TPNAME1= <>
$$ ##$TPNAME2= <>
$$ ##$TPNAME3= <>
$$ ##$TPNAME4= <>
$$ ##$TPNAME5= <>
$$ ##$TPNAME6= <>
$$ ##$TPNAME7= <>
$$ ##$TPOAL= (0..7)
$$ 0.5 0.5 0.5 0.5 0.5 0.5 0.5 0.5
$$ ##$TPOFFS= (0..7)
$$ 0 0 0 0 0 0 0 0
$$ ##$TUNHIN= 0
$$ ##$TUNHOUT= 0
$$ ##$TUNXOUT= 0
$$ ##$USERA1= <user>
$$ ##$USERA2= <user>
$$ ##$USERA3= <user>
$$ ##$USERA4= <user>
$$ ##$USERA5= <user>
$$ ##$V9= 5
$$ ##$VALIST= <valist>
$$ ##$VCLIST= <CCCCCCCCCCCCCCC>
$$ ##$VD= 0
$$ ##$VDLIST= <DDDDDDDDDDDDDDD>
$$ ##$VPLIST= <PPPPPPPPPPPPPPP>
$$ ##$VTLIST= <TTTTTTTTTTTTTTT>
$$ ##$WBST= 1024
$$ ##$WBSW= 4
$$ ##$XGAIN= (0..3)
$$ 0 0 0 0
$$ ##$XL= 0
$$ ##$YL= 0
$$ ##$YMAX_a= 256686
$$ ##$YMIN_a= -147879
$$ ##$ZGOPTNS= <>
$$ ##$ZL1= 120
$$ ##$ZL2= 120
$$ ##$ZL3= 120
$$ ##$ZL4= 120
$$ ##END=
$$ 
##$PARAMETERFILE=	(audita.txt, ASCII, E:/%E5%9C%A8%E6%89%80%E7%A0%94%E7%A9%B6/%E6%98%BE%E8%89%B2%E5%BA%95%E7%89%A9%E7%A0%94%E7%A9%B6/%E8%AF%BE%E9%A2%98%E5%AE%9E%E9%AA%8C%E8%AE%A1%E5%88%92%E3%80%81%E8%AE%B0%E5%BD%95%E5%8F%8A%E6%80%BB%E7%BB%93/%E6%A0%B8%E7%A3%81%E5%9B%BE%E8%B0%B1/20150212/534-150202%EF%BC%88%E6%A0%B8-%E8%84%B1%EF%BC%89/1/audita.txt, 0)
$$ ##TITLE= Audit trail, TOPSPIN		Version 1.3
$$ ##JCAMPDX= 5.01
$$ ##ORIGIN= Bruker BioSpin GmbH
$$ ##OWNER= nmr
$$ $$ D:\/data/pub/nmr/534-150202/1/audita.txt
$$ ##AUDIT TRAIL=  $$ (NUMBER, WHEN, WHO, WHERE, VERSION, WHAT)
$$ (   1,<2015-02-06 00:32:02.640 +0800>,<nmr>,<NMR>,<TOPSPIN 1.3>,
$$       <created by zg
$$ 	started at 2015-02-06 00:30:55.000 +0800,
$$ 	POWCHK disabled, PULCHK disabled
$$        configuration hash MD5:
$$        DF A6 11 CE 2A 02 50 55 3E 86 D8 82 5B AB EC 40
$$        data hash MD5: 64K
$$        2B 84 DF 0D B0 5C BE 9B A6 4B A4 B2 1D D2 AB 21>)
$$ (   2,<2015-02-06 00:32:06.796 +0800>,<nmr>,<NMR>,<TOPSPIN 1.3>,
$$       <user comment:
$$        ICON-NMR User ID: pub
$$        data hash MD5: 64K
$$        2B 84 DF 0D B0 5C BE 9B A6 4B A4 B2 1D D2 AB 21>)
$$ ##END=
$$ 
$$ $$ hash MD5
$$ $$ 43 AB 1F E4 14 F4 73 36 A8 65 8A 70 60 73 A0 8A
$$ 
##$PARAMETERFILE=	(auditp.txt, ASCII, E:/%E5%9C%A8%E6%89%80%E7%A0%94%E7%A9%B6/%E6%98%BE%E8%89%B2%E5%BA%95%E7%89%A9%E7%A0%94%E7%A9%B6/%E8%AF%BE%E9%A2%98%E5%AE%9E%E9%AA%8C%E8%AE%A1%E5%88%92%E3%80%81%E8%AE%B0%E5%BD%95%E5%8F%8A%E6%80%BB%E7%BB%93/%E6%A0%B8%E7%A3%81%E5%9B%BE%E8%B0%B1/20150212/534-150202%EF%BC%88%E6%A0%B8-%E8%84%B1%EF%BC%89/1/pdata/1/auditp.txt, 0)
$$ ##TITLE= Audit trail, TOPSPIN		Version 1.3
$$ ##JCAMPDX= 5.01
$$ ##ORIGIN= Bruker BioSpin GmbH
$$ ##OWNER= nmr
$$ $$ d:/data/pub/nmr/534-150202/1/pdata/1/auditp.txt
$$ ##AUDIT TRAIL=  $$ (NUMBER, WHEN, WHO, WHERE, VERSION, WHAT)
$$ (   1,<2015-02-06 00:32:02.640 +0800>,<nmr>,<NMR>,<TOPSPIN 1.3>,
$$       <created by zg
$$ 	started at 2015-02-06 00:30:55.000 +0800,
$$ 	POWCHK disabled, PULCHK disabled
$$        configuration hash MD5:
$$        DF A6 11 CE 2A 02 50 55 3E 86 D8 82 5B AB EC 40
$$        data hash MD5: 64K
$$        2B 84 DF 0D B0 5C BE 9B A6 4B A4 B2 1D D2 AB 21>)
$$ (   2,<2015-02-06 00:32:06.796 +0800>,<nmr>,<NMR>,<TOPSPIN 1.3>,
$$       <user comment:
$$        ICON-NMR User ID: pub
$$        data hash MD5: 64K
$$        2B 84 DF 0D B0 5C BE 9B A6 4B A4 B2 1D D2 AB 21>)
$$ (   3,<2015-02-06 09:46:44.265 +0800>,<nmr>,<NMR>,<TOPSPIN 1.3>,
$$       <Start of raw data processing
$$        ef LB = 0.3 FT_mod = 6 PKNL = 1 SI = 32K 
$$        data hash MD5: 32K
$$        19 C6 24 03 3D C7 F2 D6 02 E4 B0 78 2C F2 9E FA>)
$$ (   4,<2015-02-06 09:46:44.984 +0800>,<nmr>,<NMR>,<TOPSPIN 1.3>,
$$       <apk 
$$        data hash MD5: 32K
$$        F5 BA 1E 1B 17 59 80 2B AC 07 36 1D 83 3A 1C 5F>)
$$ (   5,<2015-02-06 09:46:45.609 +0800>,<nmr>,<NMR>,<TOPSPIN 1.3>,
$$       <abs ABSG = 5 
$$        data hash MD5: 32K
$$        3D 8D E6 A0 62 28 A0 B9 BB 6C 2C E3 A1 30 19 1B>)
$$ ##END=
$$ 
$$ $$ hash MD5
$$ $$ 44 7E 2D D3 6E 1A 12 59 54 83 59 8F 51 16 A7 BB
$$ 
##$PARAMETERFILE=	(format.temp, ASCII, E:/%E5%9C%A8%E6%89%80%E7%A0%94%E7%A9%B6/%E6%98%BE%E8%89%B2%E5%BA%95%E7%89%A9%E7%A0%94%E7%A9%B6/%E8%AF%BE%E9%A2%98%E5%AE%9E%E9%AA%8C%E8%AE%A1%E5%88%92%E3%80%81%E8%AE%B0%E5%BD%95%E5%8F%8A%E6%80%BB%E7%BB%93/%E6%A0%B8%E7%A3%81%E5%9B%BE%E8%B0%B1/20150212/534-150202%EF%BC%88%E6%A0%B8-%E8%84%B1%EF%BC%89/1/format.temp, 0)
$$ EDIT_PAR COMMAND FILE
$$ 
$$ DI_MODE         LONG
$$ ED_ENTRY        ACQU
$$ ORDER           FILE
$$ 
$$ 
$$ HEADER		"F2 - Acquisition Parameters"
$$ T_NAME		Date_
$$ 		TYPE	R64
$$ 		CLASS	ACQU
$$ 		SUBRANGE 0.0 50000000
$$ 		REL	"Date_=itodate(DATE)"
$$ 		INV_REL	"DATE=datetoi(Date_,DATE)"
$$ 		FORMAT	"%14.0f"
$$ 		TEXT	" "
$$ END
$$ T_NAME		Time
$$ 		TYPE	R32
$$ 		CLASS	ACQU
$$ 		SUBRANGE 0.0 1000000
$$ 		REL	"Time=itotime(DATE)"
$$ 		INV_REL	"DATE=timetoi(Time,DATE)"
$$ 		FORMAT	"%14.2f"
$$ 		TEXT	" "
$$ END
$$ NAME		INSTRUM
$$ 		TEXT	" "
$$ END
$$ NAME		PROBHD
$$ 		FORMAT	"%14.14s"
$$ 		TEXT	" "
$$ END
$$ NAME		PULPROG
$$ 		TEXT	" "
$$ END
$$ NAME		TD
$$ 		TEXT	" "
$$ END
$$ NAME		SOLVENT
$$ 		TEXT	" "
$$ END
$$ NAME		NS
$$ 		TEXT	" "
$$ END
$$ NAME		DS
$$ 		TEXT	" "
$$ END
$$ T_NAME		SWH
$$ 		TYPE	R32
$$ 		CLASS	ACQU
$$ 		SUBRANGE 0.0 1e8
$$ 		REL	"SWH=SW*SFO1"
$$ 		INV_REL "SW=SWH/SFO1"
$$ 		UNIT	"Hz"
$$ 		FORMAT	"%14.3f Hz"
$$ 		TEXT	" "
$$ END
$$ T_NAME          FIDRES
$$                 TYPE    R32
$$                 CLASS   ACQU
$$                 SUBRANGE 0.0 100000
$$                 REL     "FIDRES=SW*SFO1/TD"
$$                 INV_REL "TD = nextpow(SW*SFO1/FIDRES)"
$$ 		UNIT	"Hz"
$$ 		FORMAT	"%14.6f Hz"
$$ 		TEXT	" "
$$ END
$$ T_NAME          AQ
$$ 		TYPE	R32
$$ 		CLASS	ACQU
$$ 		SUBRANGE 0.0 1000
$$ 		REL	"AQ=aqcalc(SW,SFO1,TD,DIGTYP)"
$$ 		INV_REL	"TD=tdcalc(SW,SFO1,1.0e6*AQ,DIGTYP)"
$$ 		UNIT	"sec"
$$ 		FORMAT	"%14.7f sec"
$$ 		TEXT	" "
$$ END
$$ NAME		RG
$$ 		TEXT	" "
$$ END
$$ T_NAME          DW
$$ 		TYPE	R32
$$ 		CLASS	ACQU
$$ 		SUBRANGE 0.0 1000000
$$ 		REL	"DW=1/(2*SW*SFO1)"
$$ 		INV_REL	"SW=1000000/(2*(0.005+DW)*SFO1)"
$$ 		UNIT	"usec"
$$ 		FORMAT	"%14.3lf usec"
$$ 		TEXT	" "
$$ END
$$ NAME		DE
$$ 		FORMAT	"%14.2f usec"
$$ 		TEXT	" "
$$ END
$$ NAME		TE
$$ 		FORMAT	"%14.1f K"
$$ 		TEXT	" "
$$ END
$$ T_NAME		D1
$$ 		TYPE	R32
$$ 		CLASS	ACQU
$$ 		SUBRANGE 0.0 1e38
$$ 		REL	"D1=D[1]"
$$ 		INV_REL	"D[1]=D1"
$$ 		UNIT	"sec"
$$ 		FORMAT	"%14.8f sec"
$$ 		TEXT	" "
$$ END
$$ NAME		TD0
$$ 		TEXT	" "
$$ END
$$ HEADER		"======== CHANNEL f1 ========"
$$ NAME		NUC1
$$ 		NONEDIT
$$ 		TEXT	" "
$$ END
$$ T_NAME		P1
$$ 		TYPE	R32
$$ 		CLASS	ACQU
$$ 		SUBRANGE 0.0 1.0e10
$$ 		REL	"P1=P[1]"
$$ 		INV_REL	"P[1]=P1"
$$ 		UNIT	"usec"
$$ 		FORMAT	"%14.2f usec"
$$ 		TEXT	" "
$$ END
$$ T_NAME		PL1
$$ 		TYPE	R32
$$ 		CLASS	ACQU
$$ 		SUBRANGE -6.0 1e38
$$ 		REL	"PL1=PL[1]"
$$ 		INV_REL	"PL[1]=PL1"
$$ 		UNIT	"dB"
$$ 		FORMAT	"%14.2f dB"
$$ 		TEXT	" "
$$ END
$$ NAME		SFO1
$$ 		FORMAT	"%14.7f MHz"
$$ 		TEXT	" "
$$ END
$$ 
##$PARAMETERFILE=	(integrals.txt, ASCII, E:/%E5%9C%A8%E6%89%80%E7%A0%94%E7%A9%B6/%E6%98%BE%E8%89%B2%E5%BA%95%E7%89%A9%E7%A0%94%E7%A9%B6/%E8%AF%BE%E9%A2%98%E5%AE%9E%E9%AA%8C%E8%AE%A1%E5%88%92%E3%80%81%E8%AE%B0%E5%BD%95%E5%8F%8A%E6%80%BB%E7%BB%93/%E6%A0%B8%E7%A3%81%E5%9B%BE%E8%B0%B1/20150212/534-150202%EF%BC%88%E6%A0%B8-%E8%84%B1%EF%BC%89/1/pdata/1/integrals.txt, 0)
$$    Current data set:
$$    NAME =	534-150202	EXPNO =	1	PROCNO = 1
$$    USER =	pub	DU    =	d:
$$ 
$$    Number   Integrated Region     Integral
$$      1      7.762      7.602         1.00942
$$      2      7.047      6.886         2.01921
$$      3      6.299      6.160         0.99747
$$      4      5.683      5.533         1.01684
$$      5      5.489      5.367         1.00042
$$      6      5.145      5.018         1.00000
$$      7      4.785      4.635         1.00436
$$      8      4.136      3.987         2.01181
$$      9      3.987      3.859         1.02130
$$     10      3.621      3.465         1.00152
$$     11      3.421      3.249         1.20504
$$     12      2.451      2.307         3.01753
$$ 
##$PARAMETERFILE=	(intrng, ASCII, E:/%E5%9C%A8%E6%89%80%E7%A0%94%E7%A9%B6/%E6%98%BE%E8%89%B2%E5%BA%95%E7%89%A9%E7%A0%94%E7%A9%B6/%E8%AF%BE%E9%A2%98%E5%AE%9E%E9%AA%8C%E8%AE%A1%E5%88%92%E3%80%81%E8%AE%B0%E5%BD%95%E5%8F%8A%E6%80%BB%E7%BB%93/%E6%A0%B8%E7%A3%81%E5%9B%BE%E8%B0%B1/20150212/534-150202%EF%BC%88%E6%A0%B8-%E8%84%B1%EF%BC%89/1/pdata/1/intrng, 0)
$$ A 1.0 #regions in PPM
$$ # low field   high field  bias        slope
$$   7.762344174204846  7.601552759167745  0.0  0.0  # for region 1
$$   7.0470996038674  6.8863081888302995  0.0  0.0  # for region 2
$$   6.298587844211932  6.159974555386846  0.0  0.0  # for region 3
$$   5.683144841828548  5.533442489897455  0.0  0.0  # for region 4
$$   5.489086237473427  5.367106543307351  0.0  0.0  # for region 5
$$   5.145325281187212  5.017801055468133  0.0  0.0  # for region 6
$$   4.784930730241987  4.635228378310893  0.0  0.0  # for region 7
$$   4.136220538540583  3.986518186609489  0.0  0.0  # for region 8
$$   3.986518186609489  3.8589939608904094  0.0  0.0  # for region 9
$$   3.6205791041112603  3.4653322206271633  0.0  0.0  # for region 10
$$   3.4209759682031358  3.2490954900600286  0.0  0.0  # for region 11
$$   2.45068294642753  2.30652512604944  0.0  0.0  # for region 12
$$ 
##$PARAMETERFILE=	(parm.txt, ASCII, E:/%E5%9C%A8%E6%89%80%E7%A0%94%E7%A9%B6/%E6%98%BE%E8%89%B2%E5%BA%95%E7%89%A9%E7%A0%94%E7%A9%B6/%E8%AF%BE%E9%A2%98%E5%AE%9E%E9%AA%8C%E8%AE%A1%E5%88%92%E3%80%81%E8%AE%B0%E5%BD%95%E5%8F%8A%E6%80%BB%E7%BB%93/%E6%A0%B8%E7%A3%81%E5%9B%BE%E8%B0%B1/20150212/534-150202%EF%BC%88%E6%A0%B8-%E8%84%B1%EF%BC%89/1/pdata/1/parm.txt, 0)
$$ 
$$ Current Data Parameters
$$ NAME         534-150202                
$$ EXPNO                 1                
$$ PROCNO                1                
$$ 
$$ F2 - Acquisition Parameters
$$ Date_          20150206                
$$ Time               0.32                
$$ INSTRUM          DPX300                
$$ PROBHD   5 mm PABBO BB/                
$$ PULPROG            zg30                
$$ TD                65536                
$$ SOLVENT            DMSO                
$$ NS                    8                
$$ DS                    2                
$$ SWH            6172.839 Hz             
$$ FIDRES         0.094190 Hz             
$$ AQ            5.3084660 sec            
$$ RG                143.7                
$$ DW               81.000 usec           
$$ DE                 6.00 usec           
$$ TE                294.2 K              
$$ D1           1.00000000 sec            
$$ TD0                   1                
$$ 
$$ ======== CHANNEL f1 ========
$$ NUC1                 1H                
$$ P1                13.00 usec           
$$ PL1                0.00 dB             
$$ SFO1        300.1318534 MHz            
$$ 
$$ F2 - Processing parameters
$$ SI                32768                
$$ SF          300.1300000 MHz            
$$ WDW                  EM                
$$ SSB                   0                
$$ LB                 0.30 Hz             
$$ GB                    0                
$$ PC                 1.00                
$$ 
##$PARAMETERFILE=	(peak.txt, ASCII, E:/%E5%9C%A8%E6%89%80%E7%A0%94%E7%A9%B6/%E6%98%BE%E8%89%B2%E5%BA%95%E7%89%A9%E7%A0%94%E7%A9%B6/%E8%AF%BE%E9%A2%98%E5%AE%9E%E9%AA%8C%E8%AE%A1%E5%88%92%E3%80%81%E8%AE%B0%E5%BD%95%E5%8F%8A%E6%80%BB%E7%BB%93/%E6%A0%B8%E7%A3%81%E5%9B%BE%E8%B0%B1/20150212/534-150202%EF%BC%88%E6%A0%B8-%E8%84%B1%EF%BC%89/1/pdata/1/peak.txt, 0)
$$ DU=d:, USER=pub, NAME=534-150202, EXPNO=1, PROCNO=1
$$ F1=7.851ppm, F2=4.541ppm, MI=1.31cm, MAXI=12.09cm, PC=1.000
$$      #     ADDRESS            FREQUENCY         INTENSITY
$$                            [Hz]        [PPM]
$$      1     13975.7     2307.011       7.6867         3.03
$$ 
$$      2     14021.3     2298.422       7.6581         3.26
$$ 
$$      3     15070.7     2100.739       6.9994         2.11
$$ 
$$      4     15083.5     2098.322       6.9914         3.14
$$ 
$$      5     15128.2     2089.905       6.9633        10.47
$$ 
$$      6     15137.8     2088.085       6.9573         3.04
$$ 
$$      7     16305.1     1868.194       6.2246         4.97
$$ 
$$      8     16311.2     1867.042       6.2208         4.97
$$ 
$$      9     17295.3     1681.659       5.6031         5.66
$$ 
$$     10     17553.9     1632.962       5.4408         4.01
$$ 
$$     11     17578.1     1628.396       5.4256         4.07
$$ 
$$     12     18113.0     1527.645       5.0899         3.78
$$ 
$$     13     18146.1     1521.395       5.0691         3.96
$$ 
$$     14     18693.7     1418.224       4.7254         1.84
$$ 
$$     15     18722.5     1412.795       4.7073         4.63
$$ 
$$     16     18751.5     1407.344       4.6891         1.93
$$ 
$$     17     19723.7     1224.189       4.0789         0.86
$$ 
$$     18     19729.3     1223.158       4.0754         0.84
$$ 
$$     19     19753.6     1218.557       4.0601         3.28
$$ 
$$     20     19764.2     1216.572       4.0535         2.33
$$ 
$$     21     19771.8     1215.151       4.0487         2.25
$$ 
$$     22     19778.5     1213.862       4.0445         2.37
$$ 
$$     23     19786.6     1212.331       4.0394         3.07
$$ 
$$     24     19812.4     1207.475       4.0232         1.25
$$ 
$$     25     19819.9     1206.060       4.0185         1.60
$$ 
$$     26     19844.9     1201.370       4.0028         0.98
$$ 
$$     27     19913.8     1188.394       3.9596         0.96
$$ 
$$     28     19932.4     1184.880       3.9479         1.24
$$ 
$$     29     19945.5     1182.436       3.9397         1.76
$$ 
$$     30     19964.4     1178.862       3.9278         1.65
$$ 
$$     31     19977.3     1176.419       3.9197         0.97
$$ 
$$     32     20517.6     1074.637       3.5806         0.73
$$ 
$$     33     20537.0     1070.971       3.5684         0.84
$$ 
$$     34     20546.3     1069.250       3.5626         0.86
$$ 
$$     35     20566.0     1065.536       3.5502         0.86
$$ 
$$     36     20580.0     1062.880       3.5414         1.18
$$ 
$$     37     20599.3     1059.238       3.5293         1.13
$$ 
$$     38     20608.6     1057.500       3.5235         1.19
$$ 
$$     39     20627.7     1053.916       3.5115         0.92
$$ 
$$     40     20843.1     1013.317       3.3763         2.30
$$ 
$$     41     20853.9     1011.286       3.3695         1.10
$$ 
$$     42     20884.8     1005.453       3.3501         1.72
$$ 
$$     43     20916.2      999.565       3.3304         1.71
$$ 
$$     44     20947.1      993.727       3.3110         1.30
$$ 
$$     45     20977.7      987.978       3.2918         0.70
$$ 
$$     46     22231.4      751.782       2.5049         1.26
$$ 
$$     47     22420.7      716.140       2.3861        15.00
$$ 
$$     48     22426.1      715.108       2.3827        14.98
$$ 
$$ 
##$PARAMETERFILE=	(procs, ASCII, E:/%E5%9C%A8%E6%89%80%E7%A0%94%E7%A9%B6/%E6%98%BE%E8%89%B2%E5%BA%95%E7%89%A9%E7%A0%94%E7%A9%B6/%E8%AF%BE%E9%A2%98%E5%AE%9E%E9%AA%8C%E8%AE%A1%E5%88%92%E3%80%81%E8%AE%B0%E5%BD%95%E5%8F%8A%E6%80%BB%E7%BB%93/%E6%A0%B8%E7%A3%81%E5%9B%BE%E8%B0%B1/20150212/534-150202%EF%BC%88%E6%A0%B8-%E8%84%B1%EF%BC%89/1/pdata/1/procs, 0)
$$ ##TITLE= Parameter file, TOPSPIN		Version 1.3
$$ ##JCAMPDX= 5.0
$$ ##DATATYPE= Parameter Values
$$ ##ORIGIN= Bruker BioSpin GmbH
$$ ##OWNER= nmr
$$ $$ 2015-02-06 09:47:40.906 +0800  nmr@NMR
$$ $$ d:/data/pub/nmr/534-150202/1/pdata/1//procs
$$ ##$ABSF1= 16.45902
$$ ##$ABSF2= -4.108198
$$ ##$ABSG= 5
$$ ##$ABSL= 3
$$ ##$ALPHA= 0
$$ ##$AQORDER= 0
$$ ##$ASSFAC= 0
$$ ##$ASSFACI= 0
$$ ##$ASSFACX= 0
$$ ##$ASSWID= 0
$$ ##$AUNMP= <proc_1dnp>
$$ ##$AXLEFT= 0
$$ ##$AXRIGHT= 0
$$ ##$AXTYPE= 0
$$ ##$AXUNIT= <>
$$ ##$AZFE= 0.1
$$ ##$AZFW= 0.1
$$ ##$BCFW= 0
$$ ##$BC_mod= 0
$$ ##$BYTORDP= 0
$$ ##$COROFFS= 0
$$ ##$CY= 15
$$ ##$DATMOD= 1
$$ ##$DC= 0
$$ ##$DFILT= <>
$$ ##$DTYPP= 0
$$ ##$F1P= 8.29624536855365
$$ ##$F2P= -0.253422286177684
$$ ##$FCOR= 0.5
$$ ##$FTSIZE= 32768
$$ ##$FT_mod= 6
$$ ##$GAMMA= 0
$$ ##$GB= 0
$$ ##$INTBC= 1
$$ ##$INTSCL= 4.259185e-010
$$ ##$ISEN= 128
$$ ##$LB= 0.3
$$ ##$LEV0= 0
$$ ##$LPBIN= 0
$$ ##$MAXI= 2.587152
$$ ##$MC2= 0
$$ ##$MEAN= 0
$$ ##$ME_mod= 0
$$ ##$MI= 0
$$ ##$NCOEF= 0
$$ ##$NC_proc= -5
$$ ##$NLEV= 6
$$ ##$NOISF1= 0
$$ ##$NOISF2= 0
$$ ##$NSP= 0
$$ ##$NTH_PI= 0
$$ ##$NZP= 0
$$ ##$OFFSET= 16.45902
$$ ##$PC= 1
$$ ##$PHC0= 18.75323
$$ ##$PHC1= 8.899835
$$ ##$PH_mod= 1
$$ ##$PKNL= yes
$$ ##$PPARMOD= 0
$$ ##$PPDIAG= 0
$$ ##$PPIPTYP= 0
$$ ##$PPMPNUM= 100
$$ ##$PPRESOL= 1
$$ ##$PSCAL= 0
$$ ##$PSIGN= 0
$$ ##$REVERSE= no
$$ ##$SF= 300.13
$$ ##$SI= 32768
$$ ##$SIGF1= 0
$$ ##$SIGF2= 0
$$ ##$SINO= 400
$$ ##$SIOLD= 32768
$$ ##$SREGLST= <1H.DMSO>
$$ ##$SSB= 0
$$ ##$STSI= 32768
$$ ##$STSR= 0
$$ ##$SW_p= 6172.83950617283
$$ ##$SYMM= 0
$$ ##$S_DEV= 0
$$ ##$TDeff= 65536
$$ ##$TDoff= 0
$$ ##$TI= <>
$$ ##$TILT= no
$$ ##$TM1= 0
$$ ##$TM2= 0
$$ ##$TOPLEV= 0
$$ ##$USERP1= <user>
$$ ##$USERP2= <user>
$$ ##$USERP3= <user>
$$ ##$USERP4= <user>
$$ ##$USERP5= <user>
$$ ##$WDW= 1
$$ ##$XDIM= 8192
$$ ##$YMAX_p= 366930557
$$ ##$YMIN_p= -112678
$$ ##END=
$$ 
##$PARAMETERFILE=	(pulseprogram, ASCII, E:/%E5%9C%A8%E6%89%80%E7%A0%94%E7%A9%B6/%E6%98%BE%E8%89%B2%E5%BA%95%E7%89%A9%E7%A0%94%E7%A9%B6/%E8%AF%BE%E9%A2%98%E5%AE%9E%E9%AA%8C%E8%AE%A1%E5%88%92%E3%80%81%E8%AE%B0%E5%BD%95%E5%8F%8A%E6%80%BB%E7%BB%93/%E6%A0%B8%E7%A3%81%E5%9B%BE%E8%B0%B1/20150212/534-150202%EF%BC%88%E6%A0%B8-%E8%84%B1%EF%BC%89/1/pulseprogram, 0)
$$ # 1 "C:/Bruker/TP13/exp/stan/nmr/lists/pp/zg30"
$$ ;zg30
$$ ;avance-version (07/04/03)
$$ ;1D sequence
$$ ;using 30 degree flip angle
$$ ;
$$ ;$CLASS=HighRes
$$ ;$DIM=1D
$$ ;$TYPE=
$$ ;$SUBTYPE=
$$ ;$COMMENT=
$$ 
$$ 
$$ # 1 "C:/Bruker/TP13/exp/stan/nmr/lists/pp/Avance.incl" 1
$$ ;Avance.incl
$$ ;
$$ ;avance-version (07/01/22)
$$ ;
$$ ;$CLASS=HighRes Incl
$$ ;$COMMENT=
$$ 
$$ 
$$ 
$$ 
$$ 
$$ 
$$ 
$$ 
$$ 
$$ 
$$ 
$$ 
$$ 
$$ 
$$ 
$$ 
$$ 
$$ 
$$ 
$$ 
$$ 
$$ 
$$ 
$$ 
$$ 
$$ 
$$ 
$$ 
$$ 
$$ 
$$ 
$$ 
$$ 
$$ 
$$ 
$$ 
$$ 
$$ 
$$ 
$$ 
$$ 
$$ 
$$ 
$$ 
$$ 
$$ 
$$ 
$$ 
$$ 
$$ 
$$ 
$$ 
$$ 
$$ 
$$ 
$$ 
$$ 
$$ 
$$ 
$$ 
$$ 
$$ 
$$ 
$$ 
$$ 
$$ 
$$ 
$$ 
$$ 
$$ 
$$ 
$$ 
$$ 
$$ 
$$ 
$$ 
$$ 
$$ 
$$ 
$$ 
$$ 
$$ 
$$ 
$$ 
$$ 
$$ 
$$ 
$$ 
$$ 
$$ 
$$ 
$$ 
$$ 
$$ 
$$ 
$$ 
$$ 
$$ 
$$ 
$$ 
$$ 
$$ 
$$ 
$$ 
$$ 
$$ 
$$ 
$$ 
$$ 
$$ 
$$ 
$$ 
$$ 
$$ 
$$ 
$$ 
$$ 
$$ 
$$ 
$$ 
$$ 
$$ 
$$ 
$$ 
$$ 
$$ 
$$ 
$$ 
$$ 
$$ ;$Id: Avance1.incl,v 1.10.6.2 2007/01/22 13:54:46 ber Exp $
$$ # 13 "C:/Bruker/TP13/exp/stan/nmr/lists/pp/zg30" 2
$$ 
$$ 
$$ 
$$ "acqt0=-p1*0.66/3.1416"
$$ 
$$ 
$$ # 1 "mc_line 19 file C:/Bruker/TP13/exp/stan/nmr/lists/pp/zg30 expanding definition part of mc command before ze"
$$ define delay MCWRK
$$ define delay MCREST
$$ "MCWRK = 0.500000*30m"
$$ "MCREST = 30m - 30m"
$$ # 19 "C:/Bruker/TP13/exp/stan/nmr/lists/pp/zg30"
$$ 1 ze
$$ # 1 "mc_line 19 file C:/Bruker/TP13/exp/stan/nmr/lists/pp/zg30 expanding definition of mc command after ze"
$$ # 20 "C:/Bruker/TP13/exp/stan/nmr/lists/pp/zg30"
$$ # 1 "mc_line 20 file C:/Bruker/TP13/exp/stan/nmr/lists/pp/zg30 expanding start label for mc command"
$$ 2 MCWRK  * 2
$$ LBLF0, MCREST
$$ # 21 "C:/Bruker/TP13/exp/stan/nmr/lists/pp/zg30"
$$   d1
$$   p1*0.33 ph1
$$   go=2 ph31
$$ # 1 "mc_line 24 file C:/Bruker/TP13/exp/stan/nmr/lists/pp/zg30 expanding mc command in line"
$$   MCWRK wr #0
$$   MCWRK zd 
$$   lo to LBLF0 times td0
$$ 
$$ # 25 "C:/Bruker/TP13/exp/stan/nmr/lists/pp/zg30"
$$ exit
$$ 
$$ 
$$ ph1=0 2 2 0 1 3 3 1
$$ ph31=0 2 2 0 1 3 3 1
$$ 
$$ 
$$ ;pl1 : f1 channel - power level for pulse (default)
$$ ;p1 : f1 channel -  90 degree high power pulse
$$ ;d1 : relaxation delay; 1-5 * T1
$$ ;NS: 1 * n, total number of scans: NS * TD0
$$ 
$$ 
$$ 
$$ ;$Id: zg30,v 1.7.10.2 2007/04/11 13:16:56 ber Exp $
$$ 
##$PARAMETERFILE=	(scon, ASCII, E:/%E5%9C%A8%E6%89%80%E7%A0%94%E7%A9%B6/%E6%98%BE%E8%89%B2%E5%BA%95%E7%89%A9%E7%A0%94%E7%A9%B6/%E8%AF%BE%E9%A2%98%E5%AE%9E%E9%AA%8C%E8%AE%A1%E5%88%92%E3%80%81%E8%AE%B0%E5%BD%95%E5%8F%8A%E6%80%BB%E7%BB%93/%E6%A0%B8%E7%A3%81%E5%9B%BE%E8%B0%B1/20150212/534-150202%EF%BC%88%E6%A0%B8-%E8%84%B1%EF%BC%89/1/scon, 0)
$$ ##TITLE= Parameter file, TOPSPIN		Version 1.3
$$ ##JCAMPDX= 5.0
$$ ##DATATYPE= Parameter Values
$$ ##ORIGIN= Bruker BioSpin GmbH
$$ ##OWNER= nmr
$$ $$ 2015-02-06 00:30:54.968 +0800  nmr@NMR
$$ $$ D:\/data/pub/nmr/534-150202/1/scon
$$ ##$BLKPA= (0..15)
$$ 3 3 3 3 3 3 3 3 3 3 3 3 3 3 3 3 
$$ ##$BLKTR= (0..15)
$$ 3 3 3 3 3 3 3 3 3 3 3 3 3 3 3 3 
$$ ##$DE1= 2
$$ ##$DE2= 2
$$ ##$DEADC= 4
$$ ##$DEPA= 2
$$ ##$DERX= 3
$$ ##$PHASP4= (0..15)
$$ 0.5 0.5 0.5 0.5 0.5 0.5 0.5 0.5 0.5 0.5 0.5 0.5 0.5 0.5 0.5 0.5 
$$ ##$PHASPR= (0..15)
$$ 3 3 3 3 3 3 3 3 3 3 3 3 3 3 3 3 
$$ ##$SHAPPR= (0..15)
$$ 1.6 1.6 1.6 1.6 1.6 1.6 1.6 1.6 1.6 1.6 1.6 1.6 1.6 1.6 1.6 1.6 
$$ ##END=
$$ 
##$PARAMETERFILE=	(uxnmr.par, ASCII, E:/%E5%9C%A8%E6%89%80%E7%A0%94%E7%A9%B6/%E6%98%BE%E8%89%B2%E5%BA%95%E7%89%A9%E7%A0%94%E7%A9%B6/%E8%AF%BE%E9%A2%98%E5%AE%9E%E9%AA%8C%E8%AE%A1%E5%88%92%E3%80%81%E8%AE%B0%E5%BD%95%E5%8F%8A%E6%80%BB%E7%BB%93/%E6%A0%B8%E7%A3%81%E5%9B%BE%E8%B0%B1/20150212/534-150202%EF%BC%88%E6%A0%B8-%E8%84%B1%EF%BC%89/1/uxnmr.par, 0)
$$ ##TITLE= Parameter file, TOPSPIN		Version 1.3
$$ ##JCAMPDX= 5.0
$$ ##DATATYPE= Parameter Values
$$ ##ORIGIN= Bruker BioSpin GmbH
$$ ##OWNER= Administrator
$$ $$ 2014-09-30 11:26:32.828 +0800  nmr@NMR
$$ $$ C:/Bruker/TP13/conf/instr/DPX300/uxnmr.par
$$ ##$ACB= 0
$$ ##$ACBTAT= (0..15)
$$ 0 88 72 50 0 0 0 0 0 0 0 0 0 0 0 0
$$ ##$ACBTBA= (0..15)
$$ 0 30 40 0 0 0 0 0 0 0 0 0 0 0 0 0
$$ ##$ACBTCTL= (0..15)
$$ 0 0 0 0 0 0 0 0 0 0 0 0 0 0 0 0
$$ ##$ACBTDI= (0..15)
$$ 0 70 70 72 0 0 0 0 0 0 0 0 0 0 0 0
$$ ##$ACBTDM= (0..15)
$$ 0 0 0 0 0 0 0 0 0 0 0 0 0 0 0 0
$$ ##$ACBTFHI= (0..15)
$$ 0 0 0 0 0 0 0 0 0 0 0 0 0 0 0 0
$$ ##$ACBTFL= (0..15)
$$ 0 249 250 8 0 0 0 0 0 0 0 0 0 0 0 0
$$ ##$ACBTFLO= (0..15)
$$ 0 0 0 0 0 0 0 0 0 0 0 0 0 0 0 0
$$ ##$ACBTOUT= (0..15)
$$ 0 0 0 0 0 0 0 0 0 0 0 0 0 0 0 0
$$ ##$ACBTPO= (0..15)
$$ 0 100000 50000 20000 0 0 0 0 0 0 0 0 0 0 0 0
$$ ##$ACBTPW= (0..15)
$$ 0 0 0 0 0 0 0 0 0 0 0 0 0 0 0 0
$$ ##$ACBTSB= (0..15)
$$ 0 1 1 1 0 0 0 0 0 0 0 0 0 0 0 0
$$ ##$ACBTY= <no>
$$ ##$AQSBDHW= (0..31)
$$ 255 255 255 255 255 255 255 255 255 255 255 255 255 255 255 255 255 255 
$$ 255 255 255 255 255 255 255 255 255 255 255 255 255 255
$$ ##$AQSBDID= (0..31)
$$ 255 255 255 255 255 255 255 255 255 255 255 255 255 255 255 255 255 255 
$$ 255 255 255 255 255 255 255 255 255 255 255 255 255 255
$$ ##$AQSBDNO= (0..31)
$$ 255 255 255 255 255 255 255 255 255 255 255 255 255 255 255 255 255 255 
$$ 255 255 255 255 255 255 255 255 255 255 255 255 255 255
$$ ##$AQSBDTY= (0..31)
$$ 255 255 255 255 255 255 255 255 255 255 255 255 255 255 255 255 255 255 
$$ 255 255 255 255 255 255 255 255 255 255 255 255 255 255
$$ ##$AQSBUAD= (0..31)
$$ 255 255 255 255 255 255 255 255 255 255 255 255 255 255 255 255 255 255 
$$ 255 255 255 255 255 255 255 255 255 255 255 255 255 255
$$ ##$AQSECL= (0..31)
$$ 255 255 255 255 255 255 255 255 255 255 255 255 255 255 255 255 255 255 
$$ 255 255 255 255 255 255 255 255 255 255 255 255 255 255
$$ ##$AQSECLS= (0..31)
$$ 255 255 255 255 255 255 255 255 255 255 255 255 255 255 255 255 255 255 
$$ 255 255 255 255 255 255 255 255 255 255 255 255 255 255
$$ ##$ATT19F= (0..1)
$$ 0 0
$$ ##$ATT1H= (0..1)
$$ 0 0
$$ ##$ATT3H= (0..1)
$$ 0 0
$$ ##$ATTX= (0..1)
$$ 0 0
$$ ##$ATTY= (0..1)
$$ 0 0
$$ ##$ATTZ= (0..1)
$$ 0 0
$$ ##$BACSAIR= yes
$$ ##$BACSCAP= 60
$$ ##$BACSDEL= 10
$$ ##$BACSFCM= no
$$ ##$BACSOPT= <>
$$ ##$BACSTY= <tty08>
$$ ##$BARPTY= <no>
$$ ##$BFREQ= 300.13
$$ ##$BIRDS= no
$$ ##$BMPC= 0
$$ ##$BMPCTY= <no>
$$ ##$BPSUTY= <no>
$$ ##$BSMS= 1
$$ ##$BSMSTY= <tty02>
$$ ##$CFASMOD= (0..7)
$$ 2 2 0 0 0 0 0 0
$$ ##$CFASMUL= (0..7)
$$ 1 1 0 0 0 0 0 0
$$ ##$CNFTXDR= (0..7)
$$ 3 3 0 0 0 0 0 0
$$ ##$COMDIG2= 0
$$ ##$CPDBTY= <no>
$$ ##$CRCOTY= <no>
$$ ##$DATSTAT= no
$$ ##$DIGI140= (0..7)
$$ 0 0 0 0 0 0 0 0
$$ ##$DIGIB12= (0..7)
$$ 0 0 0 0 0 0 0 0
$$ ##$DIGIB16= (0..7)
$$ 0 0 0 0 0 0 0 0
$$ ##$DIGIFA= (0..7)
$$ 0 0 0 0 0 0 0 0
$$ ##$DIGIHA= (0..7)
$$ 0 0 0 0 0 0 0 0
$$ ##$DIGIHAF= (0..7)
$$ 0 0 0 0 0 0 0 0
$$ ##$DIGIHRD= (0..7)
$$ 0 0 0 0 0 0 0 0
$$ ##$DIGIIA= (0..7)
$$ 0 0 0 0 0 0 0 0
$$ ##$DIGIO16= (0..7)
$$ 0 0 0 0 0 0 0 0
$$ ##$DIGISA= (0..7)
$$ 0 0 0 0 0 0 0 0
$$ ##$DIGISAF= (0..7)
$$ 1 0 0 0 0 0 0 0
$$ ##$DIGISL= (0..7)
$$ 0 0 0 0 0 0 0 0
$$ ##$DIGITYI= (0..7)
$$ 0 0 0 0 0 0 0 0
$$ ##$DIGITYP= (0..7)
$$ 0 0 0 0 0 0 0 0
$$ ##$DIGITZ= 0
$$ ##$DRU= no
$$ ##$FCUMEM= (0..7)
$$ 258048 258048 0 0 0 0 0 0
$$ ##$FCUPAL= (0..7)
$$ 3 3 0 0 0 0 0 0
$$ ##$FQMIX= 0
$$ ##$FUNCMOD= <>
$$ ##$GCUTYPE= 1
$$ ##$GTUTY= <no>
$$ ##$HFAC= 3
$$ ##$HPCU= 0
$$ ##$HPCUTY= <no>
$$ ##$HPTXLP= (0..3)
$$ -1 -1 -1 -1
$$ ##$HPTXPI= (0..3)
$$ 0 0 0 0
$$ ##$HPTXPO= (0..3)
$$ 0 0 0 0
$$ ##$HPTXTY= (0..3)
$$ 0 0 0 0
$$ ##$IF451= 0
$$ ##$IFREQ= 1
$$ ##$INTFPR= 0
$$ ##$IPSO= no
$$ ##$LOCKTY= <tty03>
$$ ##$LOCSWID= 0
$$ ##$M2FAC= 0
$$ ##$MASTY= <no>
$$ ##$MEMPRM= 0
$$ ##$MHFAC= 0
$$ ##$MXFAC= 0
$$ ##$NAMPD1= <2H>
$$ ##$NAMPD10= <>
$$ ##$NAMPD11= <>
$$ ##$NAMPD12= <>
$$ ##$NAMPD13= <>
$$ ##$NAMPD14= <>
$$ ##$NAMPD15= <>
$$ ##$NAMPD16= <>
$$ ##$NAMPD2= <1H>
$$ ##$NAMPD3= <X-BB19F_2HS>
$$ ##$NAMPD4= <>
$$ ##$NAMPD5= <>
$$ ##$NAMPD6= <>
$$ ##$NAMPD7= <>
$$ ##$NAMPD8= <>
$$ ##$NAMPD9= <>
$$ ##$NFCU= 2
$$ ##$NMRCH= 2
$$ ##$NMRMEM= 16384
$$ ##$NRCU= 1
$$ ##$NROUT= 1
$$ ##$PAMPF1= (0..15)
$$ 75 99 0 27 2 0 0 203 134 46 255 117 1 0 0 0
$$ ##$PAMPF2= (0..15)
$$ 0 0 0 0 0 0 0 0 0 0 0 0 0 0 0 0
$$ ##$PAMPF3= (0..15)
$$ 0 0 0 0 0 0 0 0 0 0 0 0 0 0 0 0
$$ ##$PAMPF4= (0..15)
$$ 0 0 0 0 0 0 0 0 0 0 0 0 0 0 0 0
$$ ##$PAMPF5= (0..15)
$$ 0 0 0 0 0 0 0 0 0 0 0 0 0 0 0 0
$$ ##$PAMPF6= (0..15)
$$ 0 0 0 0 0 0 0 0 0 0 0 0 0 0 0 0
$$ ##$PAMPF7= (0..15)
$$ 0 0 0 0 0 0 0 0 0 0 0 0 0 0 0 0
$$ ##$PAMPF8= (0..15)
$$ 0 0 0 0 0 0 0 0 0 0 0 0 0 0 0 0
$$ ##$PH4= 0
$$ ##$PHF4TY= <no>
$$ ##$POWCHK= no
$$ ##$PRAMD1= (0..7)
$$ 0 1048576 0 0 0 1048576 0 0
$$ ##$PRAMD10= (0..7)
$$ 0 0 0 0 0 0 0 0
$$ ##$PRAMD11= (0..7)
$$ 0 0 0 0 0 0 0 0
$$ ##$PRAMD12= (0..7)
$$ 0 0 0 0 0 0 0 0
$$ ##$PRAMD13= (0..7)
$$ 0 0 0 0 0 0 0 0
$$ ##$PRAMD14= (0..7)
$$ 0 0 0 0 0 0 0 0
$$ ##$PRAMD15= (0..7)
$$ 0 0 0 0 0 0 0 0
$$ ##$PRAMD16= (0..7)
$$ 0 0 0 0 0 0 0 0
$$ ##$PRAMD17= (0..7)
$$ 0 0 0 0 0 0 0 0
$$ ##$PRAMD18= (0..7)
$$ 0 0 0 0 0 0 0 0
$$ ##$PRAMD19= (0..7)
$$ 0 0 0 0 0 0 0 0
$$ ##$PRAMD2= (0..7)
$$ 0 0 0 0 0 0 0 0
$$ ##$PRAMD20= (0..7)
$$ 0 0 0 0 0 0 0 0
$$ ##$PRAMD21= (0..7)
$$ 0 0 0 0 0 0 0 0
$$ ##$PRAMD3= (0..7)
$$ 2 0 0 0 2 0 0 0
$$ ##$PRAMD4= (0..7)
$$ 2147483644 2146435071 2147483647 134217727 2147483644 2146435071 2147483647 
$$ 134217727
$$ ##$PRAMD5= (0..7)
$$ 0 0 0 0 0 0 0 0
$$ ##$PRAMD6= (0..7)
$$ 0 0 0 0 0 0 0 0
$$ ##$PRAMD7= (0..7)
$$ 0 0 0 0 0 0 0 0
$$ ##$PRAMD8= (0..7)
$$ 0 0 0 0 0 0 0 0
$$ ##$PRAMD9= (0..7)
$$ 0 0 0 0 0 0 0 0
$$ ##$PRAMLED= (0..1)
$$ 15 15
$$ ##$PRAMP1= <tty01>
$$ ##$PRAMP2= <no>
$$ ##$PRAMP3= <no>
$$ ##$PRAMP4= <no>
$$ ##$PRAMP5= <no>
$$ ##$PRAMP6= <no>
$$ ##$PRAMP7= <no>
$$ ##$PRAMP8= <no>
$$ ##$PRAMPTP= 0
$$ ##$PREPTY= <no>
$$ ##$PRESHLD= 0
$$ ##$PTS160= -1
$$ ##$PTSA2X= (0..7)
$$ 0 0 0 0 0 0 0 0
$$ ##$PTSF2X= (0..7)
$$ 309 309 0 0 0 0 0 0
$$ ##$PTSFMX= (0..7)
$$ 620 620 0 0 0 0 0 0
$$ ##$PULCHK= no
$$ ##$RCUCDS= (0..7)
$$ 4194304 0 0 0 0 0 0 0
$$ ##$RCUCFS= (0..7)
$$ 4096 0 0 0 0 0 0 0
$$ ##$RCUCSS= (0..7)
$$ 262144 0 0 0 0 0 0 0
$$ ##$RCUI2C1= (0..7)
$$ 78 66 0 0 0 0 0 0
$$ ##$RCUI2C2= (0..7)
$$ 0 0 0 0 0 0 0 0
$$ ##$RCUI2C3= (0..7)
$$ 0 0 0 0 0 0 0 0
$$ ##$RCUI2C4= (0..7)
$$ 0 0 0 0 0 0 0 0
$$ ##$RCUI2C5= (0..7)
$$ 0 0 0 0 0 0 0 0
$$ ##$RCUI2C6= (0..7)
$$ 0 0 0 0 0 0 0 0
$$ ##$RCUI2C7= (0..7)
$$ 0 0 0 0 0 0 0 0
$$ ##$RCUI2C8= (0..7)
$$ 0 0 0 0 0 0 0 0
$$ ##$RDCU= 0
$$ ##$RGTYPE= (0..7)
$$ 5 0 0 0 0 0 0 0
$$ ##$RG_max= (0..7)
$$ 46341 0 0 0 0 0 0 0 
$$ ##$RG_min= (0..7)
$$ 1 0 0 0 0 0 0 0 
$$ ##$RG_tab1= (0..255)
$$ 1 1.1 1.3 1.4 1.6 1.8 2 2.2 2.5 2.8 3.2 3.6 4 4.5 5 5.7 6.3 7.1 8 9 10.1 
$$ 11.3 12.7 14.3 16 18 20.2 22.6 25.4 28.5 32 35.9 40.3 45.3 50.8 57 64 
$$ 71.8 80.6 90.5 101.6 114 128 143.7 161.3 181 203.2 228.1 256 287.4 322.5 
$$ 362 406.4 456.1 512 574.7 645.1 724.1 812.7 912.3 1024 1149.4 1290.2 1448.2 
$$ 1625.5 1824.6 2048 2298.8 2580.3 2896.3 3251 3649.1 4096 4597.6 5160.6 
$$ 5792.6 6502 7298.2 8192 9195.2 10321.3 11585.2 13004 14596.5 16384 18390.4 
$$ 20642.5 23170.5 26008 29193 32768 36780.8 41285.1 46341 -1 -1 -1 -1 -1 
$$ -1 -1 -1 -1 -1 -1 -1 -1 -1 -1 -1 -1 -1 -1 -1 -1 -1 -1 -1 -1 -1 -1 -1 -1 
$$ -1 -1 -1 -1 -1 -1 -1 -1 -1 -1 -1 -1 -1 -1 -1 -1 -1 -1 -1 -1 -1 -1 -1 -1 
$$ -1 -1 -1 -1 -1 -1 -1 -1 -1 -1 -1 -1 -1 -1 -1 -1 -1 -1 -1 -1 -1 -1 -1 -1 
$$ -1 -1 -1 -1 -1 -1 -1 -1 -1 -1 -1 -1 -1 -1 -1 -1 -1 -1 -1 -1 -1 -1 -1 -1 
$$ -1 -1 -1 -1 -1 -1 -1 -1 -1 -1 -1 -1 -1 -1 -1 -1 -1 -1 -1 -1 -1 -1 -1 -1 
$$ -1 -1 -1 -1 -1 -1 -1 -1 -1 -1 -1 -1 -1 -1 -1 -1 -1 -1 -1 -1 -1 -1 -1 -1 
$$ -1 -1 -1 -1 -1 -1 -1 -1 -1 -1 -1 -1 -1
$$ ##$RG_tab2= (0..255)
$$ -1 -1 -1 -1 -1 -1 -1 -1 -1 -1 -1 -1 -1 -1 -1 -1 -1 -1 -1 -1 -1 -1 -1 -1 
$$ -1 -1 -1 -1 -1 -1 -1 -1 -1 -1 -1 -1 -1 -1 -1 -1 -1 -1 -1 -1 -1 -1 -1 -1 
$$ -1 -1 -1 -1 -1 -1 -1 -1 -1 -1 -1 -1 -1 -1 -1 -1 -1 -1 -1 -1 -1 -1 -1 -1 
$$ -1 -1 -1 -1 -1 -1 -1 -1 -1 -1 -1 -1 -1 -1 -1 -1 -1 -1 -1 -1 -1 -1 -1 -1 
$$ -1 -1 -1 -1 -1 -1 -1 -1 -1 -1 -1 -1 -1 -1 -1 -1 -1 -1 -1 -1 -1 -1 -1 -1 
$$ -1 -1 -1 -1 -1 -1 -1 -1 -1 -1 -1 -1 -1 -1 -1 -1 -1 -1 -1 -1 -1 -1 -1 -1 
$$ -1 -1 -1 -1 -1 -1 -1 -1 -1 -1 -1 -1 -1 -1 -1 -1 -1 -1 -1 -1 -1 -1 -1 -1 
$$ -1 -1 -1 -1 -1 -1 -1 -1 -1 -1 -1 -1 -1 -1 -1 -1 -1 -1 -1 -1 -1 -1 -1 -1 
$$ -1 -1 -1 -1 -1 -1 -1 -1 -1 -1 -1 -1 -1 -1 -1 -1 -1 -1 -1 -1 -1 -1 -1 -1 
$$ -1 -1 -1 -1 -1 -1 -1 -1 -1 -1 -1 -1 -1 -1 -1 -1 -1 -1 -1 -1 -1 -1 -1 -1 
$$ -1 -1 -1 -1 -1 -1 -1 -1 -1 -1 -1 -1 -1 -1 -1 -1
$$ ##$RG_tab3= (0..255)
$$ -1 -1 -1 -1 -1 -1 -1 -1 -1 -1 -1 -1 -1 -1 -1 -1 -1 -1 -1 -1 -1 -1 -1 -1 
$$ -1 -1 -1 -1 -1 -1 -1 -1 -1 -1 -1 -1 -1 -1 -1 -1 -1 -1 -1 -1 -1 -1 -1 -1 
$$ -1 -1 -1 -1 -1 -1 -1 -1 -1 -1 -1 -1 -1 -1 -1 -1 -1 -1 -1 -1 -1 -1 -1 -1 
$$ -1 -1 -1 -1 -1 -1 -1 -1 -1 -1 -1 -1 -1 -1 -1 -1 -1 -1 -1 -1 -1 -1 -1 -1 
$$ -1 -1 -1 -1 -1 -1 -1 -1 -1 -1 -1 -1 -1 -1 -1 -1 -1 -1 -1 -1 -1 -1 -1 -1 
$$ -1 -1 -1 -1 -1 -1 -1 -1 -1 -1 -1 -1 -1 -1 -1 -1 -1 -1 -1 -1 -1 -1 -1 -1 
$$ -1 -1 -1 -1 -1 -1 -1 -1 -1 -1 -1 -1 -1 -1 -1 -1 -1 -1 -1 -1 -1 -1 -1 -1 
$$ -1 -1 -1 -1 -1 -1 -1 -1 -1 -1 -1 -1 -1 -1 -1 -1 -1 -1 -1 -1 -1 -1 -1 -1 
$$ -1 -1 -1 -1 -1 -1 -1 -1 -1 -1 -1 -1 -1 -1 -1 -1 -1 -1 -1 -1 -1 -1 -1 -1 
$$ -1 -1 -1 -1 -1 -1 -1 -1 -1 -1 -1 -1 -1 -1 -1 -1 -1 -1 -1 -1 -1 -1 -1 -1 
$$ -1 -1 -1 -1 -1 -1 -1 -1 -1 -1 -1 -1 -1 -1 -1 -1
$$ ##$RG_tab4= (0..255)
$$ -1 -1 -1 -1 -1 -1 -1 -1 -1 -1 -1 -1 -1 -1 -1 -1 -1 -1 -1 -1 -1 -1 -1 -1 
$$ -1 -1 -1 -1 -1 -1 -1 -1 -1 -1 -1 -1 -1 -1 -1 -1 -1 -1 -1 -1 -1 -1 -1 -1 
$$ -1 -1 -1 -1 -1 -1 -1 -1 -1 -1 -1 -1 -1 -1 -1 -1 -1 -1 -1 -1 -1 -1 -1 -1 
$$ -1 -1 -1 -1 -1 -1 -1 -1 -1 -1 -1 -1 -1 -1 -1 -1 -1 -1 -1 -1 -1 -1 -1 -1 
$$ -1 -1 -1 -1 -1 -1 -1 -1 -1 -1 -1 -1 -1 -1 -1 -1 -1 -1 -1 -1 -1 -1 -1 -1 
$$ -1 -1 -1 -1 -1 -1 -1 -1 -1 -1 -1 -1 -1 -1 -1 -1 -1 -1 -1 -1 -1 -1 -1 -1 
$$ -1 -1 -1 -1 -1 -1 -1 -1 -1 -1 -1 -1 -1 -1 -1 -1 -1 -1 -1 -1 -1 -1 -1 -1 
$$ -1 -1 -1 -1 -1 -1 -1 -1 -1 -1 -1 -1 -1 -1 -1 -1 -1 -1 -1 -1 -1 -1 -1 -1 
$$ -1 -1 -1 -1 -1 -1 -1 -1 -1 -1 -1 -1 -1 -1 -1 -1 -1 -1 -1 -1 -1 -1 -1 -1 
$$ -1 -1 -1 -1 -1 -1 -1 -1 -1 -1 -1 -1 -1 -1 -1 -1 -1 -1 -1 -1 -1 -1 -1 -1 
$$ -1 -1 -1 -1 -1 -1 -1 -1 -1 -1 -1 -1 -1 -1 -1 -1
$$ ##$RG_tab5= (0..255)
$$ -1 -1 -1 -1 -1 -1 -1 -1 -1 -1 -1 -1 -1 -1 -1 -1 -1 -1 -1 -1 -1 -1 -1 -1 
$$ -1 -1 -1 -1 -1 -1 -1 -1 -1 -1 -1 -1 -1 -1 -1 -1 -1 -1 -1 -1 -1 -1 -1 -1 
$$ -1 -1 -1 -1 -1 -1 -1 -1 -1 -1 -1 -1 -1 -1 -1 -1 -1 -1 -1 -1 -1 -1 -1 -1 
$$ -1 -1 -1 -1 -1 -1 -1 -1 -1 -1 -1 -1 -1 -1 -1 -1 -1 -1 -1 -1 -1 -1 -1 -1 
$$ -1 -1 -1 -1 -1 -1 -1 -1 -1 -1 -1 -1 -1 -1 -1 -1 -1 -1 -1 -1 -1 -1 -1 -1 
$$ -1 -1 -1 -1 -1 -1 -1 -1 -1 -1 -1 -1 -1 -1 -1 -1 -1 -1 -1 -1 -1 -1 -1 -1 
$$ -1 -1 -1 -1 -1 -1 -1 -1 -1 -1 -1 -1 -1 -1 -1 -1 -1 -1 -1 -1 -1 -1 -1 -1 
$$ -1 -1 -1 -1 -1 -1 -1 -1 -1 -1 -1 -1 -1 -1 -1 -1 -1 -1 -1 -1 -1 -1 -1 -1 
$$ -1 -1 -1 -1 -1 -1 -1 -1 -1 -1 -1 -1 -1 -1 -1 -1 -1 -1 -1 -1 -1 -1 -1 -1 
$$ -1 -1 -1 -1 -1 -1 -1 -1 -1 -1 -1 -1 -1 -1 -1 -1 -1 -1 -1 -1 -1 -1 -1 -1 
$$ -1 -1 -1 -1 -1 -1 -1 -1 -1 -1 -1 -1 -1 -1 -1 -1
$$ ##$RG_tab6= (0..255)
$$ -1 -1 -1 -1 -1 -1 -1 -1 -1 -1 -1 -1 -1 -1 -1 -1 -1 -1 -1 -1 -1 -1 -1 -1 
$$ -1 -1 -1 -1 -1 -1 -1 -1 -1 -1 -1 -1 -1 -1 -1 -1 -1 -1 -1 -1 -1 -1 -1 -1 
$$ -1 -1 -1 -1 -1 -1 -1 -1 -1 -1 -1 -1 -1 -1 -1 -1 -1 -1 -1 -1 -1 -1 -1 -1 
$$ -1 -1 -1 -1 -1 -1 -1 -1 -1 -1 -1 -1 -1 -1 -1 -1 -1 -1 -1 -1 -1 -1 -1 -1 
$$ -1 -1 -1 -1 -1 -1 -1 -1 -1 -1 -1 -1 -1 -1 -1 -1 -1 -1 -1 -1 -1 -1 -1 -1 
$$ -1 -1 -1 -1 -1 -1 -1 -1 -1 -1 -1 -1 -1 -1 -1 -1 -1 -1 -1 -1 -1 -1 -1 -1 
$$ -1 -1 -1 -1 -1 -1 -1 -1 -1 -1 -1 -1 -1 -1 -1 -1 -1 -1 -1 -1 -1 -1 -1 -1 
$$ -1 -1 -1 -1 -1 -1 -1 -1 -1 -1 -1 -1 -1 -1 -1 -1 -1 -1 -1 -1 -1 -1 -1 -1 
$$ -1 -1 -1 -1 -1 -1 -1 -1 -1 -1 -1 -1 -1 -1 -1 -1 -1 -1 -1 -1 -1 -1 -1 -1 
$$ -1 -1 -1 -1 -1 -1 -1 -1 -1 -1 -1 -1 -1 -1 -1 -1 -1 -1 -1 -1 -1 -1 -1 -1 
$$ -1 -1 -1 -1 -1 -1 -1 -1 -1 -1 -1 -1 -1 -1 -1 -1
$$ ##$RG_tab7= (0..255)
$$ -1 -1 -1 -1 -1 -1 -1 -1 -1 -1 -1 -1 -1 -1 -1 -1 -1 -1 -1 -1 -1 -1 -1 -1 
$$ -1 -1 -1 -1 -1 -1 -1 -1 -1 -1 -1 -1 -1 -1 -1 -1 -1 -1 -1 -1 -1 -1 -1 -1 
$$ -1 -1 -1 -1 -1 -1 -1 -1 -1 -1 -1 -1 -1 -1 -1 -1 -1 -1 -1 -1 -1 -1 -1 -1 
$$ -1 -1 -1 -1 -1 -1 -1 -1 -1 -1 -1 -1 -1 -1 -1 -1 -1 -1 -1 -1 -1 -1 -1 -1 
$$ -1 -1 -1 -1 -1 -1 -1 -1 -1 -1 -1 -1 -1 -1 -1 -1 -1 -1 -1 -1 -1 -1 -1 -1 
$$ -1 -1 -1 -1 -1 -1 -1 -1 -1 -1 -1 -1 -1 -1 -1 -1 -1 -1 -1 -1 -1 -1 -1 -1 
$$ -1 -1 -1 -1 -1 -1 -1 -1 -1 -1 -1 -1 -1 -1 -1 -1 -1 -1 -1 -1 -1 -1 -1 -1 
$$ -1 -1 -1 -1 -1 -1 -1 -1 -1 -1 -1 -1 -1 -1 -1 -1 -1 -1 -1 -1 -1 -1 -1 -1 
$$ -1 -1 -1 -1 -1 -1 -1 -1 -1 -1 -1 -1 -1 -1 -1 -1 -1 -1 -1 -1 -1 -1 -1 -1 
$$ -1 -1 -1 -1 -1 -1 -1 -1 -1 -1 -1 -1 -1 -1 -1 -1 -1 -1 -1 -1 -1 -1 -1 -1 
$$ -1 -1 -1 -1 -1 -1 -1 -1 -1 -1 -1 -1 -1 -1 -1 -1
$$ ##$RG_tab8= (0..255)
$$ -1 -1 -1 -1 -1 -1 -1 -1 -1 -1 -1 -1 -1 -1 -1 -1 -1 -1 -1 -1 -1 -1 -1 -1 
$$ -1 -1 -1 -1 -1 -1 -1 -1 -1 -1 -1 -1 -1 -1 -1 -1 -1 -1 -1 -1 -1 -1 -1 -1 
$$ -1 -1 -1 -1 -1 -1 -1 -1 -1 -1 -1 -1 -1 -1 -1 -1 -1 -1 -1 -1 -1 -1 -1 -1 
$$ -1 -1 -1 -1 -1 -1 -1 -1 -1 -1 -1 -1 -1 -1 -1 -1 -1 -1 -1 -1 -1 -1 -1 -1 
$$ -1 -1 -1 -1 -1 -1 -1 -1 -1 -1 -1 -1 -1 -1 -1 -1 -1 -1 -1 -1 -1 -1 -1 -1 
$$ -1 -1 -1 -1 -1 -1 -1 -1 -1 -1 -1 -1 -1 -1 -1 -1 -1 -1 -1 -1 -1 -1 -1 -1 
$$ -1 -1 -1 -1 -1 -1 -1 -1 -1 -1 -1 -1 -1 -1 -1 -1 -1 -1 -1 -1 -1 -1 -1 -1 
$$ -1 -1 -1 -1 -1 -1 -1 -1 -1 -1 -1 -1 -1 -1 -1 -1 -1 -1 -1 -1 -1 -1 -1 -1 
$$ -1 -1 -1 -1 -1 -1 -1 -1 -1 -1 -1 -1 -1 -1 -1 -1 -1 -1 -1 -1 -1 -1 -1 -1 
$$ -1 -1 -1 -1 -1 -1 -1 -1 -1 -1 -1 -1 -1 -1 -1 -1 -1 -1 -1 -1 -1 -1 -1 -1 
$$ -1 -1 -1 -1 -1 -1 -1 -1 -1 -1 -1 -1 -1 -1 -1 -1
$$ ##$ROUTER= 2
$$ ##$RX22TY= <tty10>
$$ ##$SCMTY= <no>
$$ ##$SPECTR= 5
$$ ##$SY2FLAG= 0
$$ ##$TFXNUM= 0
$$ ##$TRIPLO2= 0
$$ ##$VTUTY= <tty05>
$$ ##$WBREFAM= (0..15)
$$ 100 100 100 100 100 100 100 100 100 100 100 100 100 100 100 100
$$ ##$WBREFPH= (0..15)
$$ 0 0 0 0 0 0 0 0 0 0 0 0 0 0 0 0
$$ ##$XFAC= 2
$$ ##END=
$$ 
##$DECIM=	24
##$DSPFVS=	12
##NTUPLES=	NMRSPECTRUM
##VARNAME=	FREQUENCY,	SPECTRUM/REAL,	SPECTRUM/IMAG,	PAGE NUMBER
##SYMBOL=	X,	R,	I,	N
##VARTYPE=	INDEPENDENT,	DEPENDENT,	DEPENDENT,	PAGE
##VARFORM=	AFFN,	ASDF,	ASDF,	AFFN
##VARDIM=	65536,	65536,	65536,	2
##UNITS=	HZ,	ARBITRARY UNITS,	ARBITRARY UNITS,
##FIRST=	4939.8455810546875,	-0.92609745264053344727,	-0.33303907513618469238,	1
##LAST=	-1232.8995843604207039,	-0.6442000269889831543,	0.7576808929443359375,	2
##MIN=	-1232.8995843604207039,	-0.99280458688735961914,	-438.48760986328125,	1
##MAX=	4939.8455810546875,	692.44757080078125,	451.26434326171875,	1
##FACTOR=	-0.094190053641796112061,	0.0086555946350097660857,	0.0056408042907714842779,	1
##PAGE=	N=1
##DATATABLE=	(X++(R..R)), XYDATA
-52445a06J%jlkkJJKJJjj%kjj%%JJJK%%kJJ%kJLLKJ%jmmkJJKJkj%kkjKK%%JJJKK%ll%LKKJ
-52378a01%JLKkjJjkjJLMJ%j%jkmjKMLjj%%jj%J%jK%%j%%JJLKklkkJLKjkkKLJJj%lk%J%kJ
-52311i5KKJ%Jj%KLJml%L%j%%Jjmk%%KLK%kljKJ%MOKjkjL%jjL%klJMLjlkjKLjmlKLKJK%jj
-52243g8k%JJJj%jjJKKKjjJJj%J%j%J%jk%JJ%JLMJllkk%JJLkmj%JK%%KLjj%JJ%%JKKKknjJ
-52175f9jj%j%JJMLjlkjKJkJLLJK%j%jkkjjLKjk%KjjJJ%jj%KLj%KKJjjkkkjJLJKK%JkkljK
-52107f1JKL%jJkmk%JLKJ%KLKKlllJJ%kjj%J%jjjJLJJJKjklJkkMK%JJjkj%KMMjljJJjmn%K
-52039e7LKjjjjjJKjjLK%jlkJJ%jK%kJKKKJJJ%%kjK%kkk%LKKJlkjjjJKKKJK%lmk%k%%JJJJ
-51971e0%KMJlmkj%KKJKkl%ML%%%j%JKJJLj%%kj%%jJLK%lkk%MM%jklJJkkJMK%%J%JK%jJjl
-51903c6JJ%%KjjJ%j%%JKJ%jkkjjKKKjjkjJK%mlJMMKJjmljKJjl%J%jj%J%%KjjJMKj%jJJkk
-51835c5jLJKKJJJ%kj%%jJJkk%JKKj%JJj%%lkkJJJ%JJKM%llmkLL%%K%%JKKkkkkljJJKKJj%
-51767b7JJLLjkjlkJJJjkkk%J%KKJKNJj%kokllJKJ%kkJLMKKKj%J%J%%jk%JLJjnmLMJjj%JJ
-51699b0%JjkjjLLLJ%Jjlm%KKK%JKJjlnk%jkJMLJJLkkkkjLL%%JJJKJj%kml%Kj%jkljJLJJj
-51631b0m%LLJ%JkkKJjkJKln%KMKkjKKjkljKL%j%%%%kkKMNK%jK%mm%MKk%%klJJJMKJjklkL
-51563a3K%%%jjjljLM%mjMMkll%jJk%MLJkmm%JJjkj%k%Jj%kjJLK%JLLJj%kK%klkJLKjkJJL
-51495a3%lkkKMKJkk%KMK%Jjkkk%%%kj%%%k%MNJJJ%lnjLKJ%JjkkJJ%KK%kjKK%jj%ljjklk%
-51427b0jj%JjjLLJJj%LLKjlmkjKkjLKJJJKK%kn%LMJJKjlk%kljJJLJjJLK%jj%KLKlnkjklk
-51359a8J%KK%%JJJJLMK%mmk%%%JOKmmkJ%jjJ%j%JKKkljJKJlmkkJ%LL%%LKlnk%L%jJLJljJ
-51291a4LJ%KKJkmljJj%KN%l%Kjlj%kj%JLJJLK%jmjKJ%MLjjlkkkj%LOMjn%LJkll%jkJMJ%J
-51223gJkkJkljKJljJMM%ljjJMM%m%%kmlj%%%kllKQMk%kjJKJ%JKL%jjJJjkk%LJ%JKMJ%jkl
-51154ejjjkk%nlLOOMJkkkj%KjljKJkj%Jjlmj%k%KLLLKKjkkjjJLMLJjkkJjlkJjJLK%%%JLM
-51085DLjkml%jlomj%MOJkJMLkl%J%jjJMkml%KjJJ%JJkjKMKlnlkJNM%k%Jj%Jllk%JJJ%MMJ
-51016aJ%ljll%kkjj%Jk%KJjJJJjjKOMJlnmjKJl%Ljk%JJ%JMMlkj%lmlj%JLL%KKMNJjkklkJ
-50947h%jjJ%%K%j%KKjJjk%JJjlm%KMK%%Kjkl%%%K%k%%jjjJJJ%lmjKKJ%jJlkKMKJ%Jjj%jk
-50878a2J%%kjJLJjJLj%KKjljkmlj%JJKKKJ%%JK%kmjjJMNM%jnkJKKJjkj%%kllllkKLL%%KL
-50810i%kmjKKLJJJjjj%%LMLMKjjJJkjjkkmk%KK%lj%K%JLMMKmpojJj%LNJkll%MMJ%%J%k%%
-50741@%%%jmmkJLKjj%%kj%lmkJQOjk%jj%k%LLJ%lj%j%Jj%%k%%%J%jlkKM%k%%JLKJJJKJjk
-50672cjkJKLJ%lkjjk%KJJ%kj%j%kKMKK%%%K%K%JJkmkjkjjlmlmm%KKKMMLKlpjNOKj%JJJjl
-50603fjjk%kkJKJ%%KKjl%%KK%kKjkkmk%KLNKjjkl%%jj%MK%nojLPNK%jJkmmkJJjk%jKOO%k
-50534elklklj%J%KLLKJjk%LJlkjjj%jkJKKLL%nlJK%%L%j%jk%%jjKMKjkjJJJj%L%kl%KJjj
-50465ij%LK%jkjJJjl%JJKJj%KjkKKll%JNMJ%j%%%mk%%JJKKj%%%%klKLKJk%%jjjjJ%kkjjk
-50396a1%%kkJ%%%JKKJj%jjjlmjNPMkl%KKJjJJkk%j%KJ%klkJKLj%%%k%L%mnkj%KPLk%j%Ll
-50328il%LJk%J%%JLNKK%%jk%j%%%ljjkljKJKJjllkJKj%J%jjk%jjJ%%kJLKLJ%J%%JJJJkmm
-50259a3jOO%lKLjookKJ%JJJ%%K%lkj%JJJ%ljKMMJkkkkjjKLJjjMMJ%%%%jlk%lkjk%%%%J%j
-50191a4LM%KLJkJKkmkj%%KLKjlm%KMM%%%jlkjlkjl%JKJ%%%%JKKK%jkl%JJ%klJKkk%Kjj%j
-50123a6kjLLL%KLlm%MLKjjkjj%Kkm%MMKJ%KK%jkom%%jjJKLMj%LJjkkjjj%J%j%KKJjlm%KM
-50055eKkJjkJJknll%MM%kkjJ%KJj%Jjj%JKJKL%%jjk%JKklmlKLJjJKJJML%j%%%Jjjml%LL%
-49986cj%jjklkljLLL%m%LJkk%JJjj%JJJjlkkKMMjjjj%%JKJ%kkJKJjkKKJlkKJlkJ%%J%lkj
-49917a6LJlk%JJ%JML%kJjj%jllj%mkLPOLLJlnonk%KMNM%jkkj%%J%J%KJKLJkjj%%jk%JKKj
-49849ekk%KJ%JjkKJJJJjjKj%%kmlJjkj%JKLJJkkJJkkJ%%%NKJkkJ%lk%J%LJj%%k%KLKJ%kJ
-49780cjkJKJkop%OM%ljjk%%JKJkmkj%%KNLKLJlljJ%jjJJj%LL%kkl%K%JJ%kJ%k%jkkjJ%JK
-49711a2KKJ%lkJ%j%KN%klJKJ%J%jmnl%jJJKLLJJJKJjj%KK%%jkjkkj%%j%KNJlj%%L%jkJLJ
-49643bl%Kj%JKjjJ%jj%%kjklkk%%JJLL%jJMK%kjkj%k%J%KLKkmjJjklkJKL%%%jmm%KJ%JLJ
-49574a1%KLKJL%jk%jkJKjnlk%%jkKMLkn%KLNLjkK%jjljJjjLjnkLKJj%JjJ%j%%KKj%KJJJK
-49506@J%jkjjkmnmKK%mnj%KNM%%JL%j%KKLKjlkkk%KLKK%jjljJJKK%jJL%JJkl%kkJNM%jnn
-49437hmkljJMKjjMLjj%JKKK%k%KKJ%jjljJjjj%jklnmJNMKjjJjjJJJJ%%%%%%%KJjlllkMML
-49368fJjKKkmkJjl%klljjKLNKkj%jk%jJOPMjllKJkkkkjJKJJKLJj%%kk%j%KKjkl%J%LKjlm
-49299a2nmKMJ%j%LLkkJJ%JNMjlkljKK%jj%jJLLJml%j%%llj%KJ%KJLJjjJ%%%Kjk%KJ%KKKk
-49231bjjj%%llKLKJKJjjjk%K%jLJJ%klkkkLMJkkjJL%llkJJjljKLLL%k%jkm%LJjLLJ%JJjJ
-49162@%LKKkmkmkj%%l%kjMPLjjJkk%JKjlkjjKLKJllllk%JJLKJkl%KJ%JKJJjJKJjjj%lplK
-49093a6%j%%KN%%%J%jl%MLjj%JKK%jl%JjkJNL%%lk%Jkj%LLJ%kmnokLJkj%KMNLMM%klk%LK
-49025BjkjjJJJjmkkJKJKll%LL%knkJ%JjjkkkkKLK%LM%l%LJjJ%j%JK%konjkj%J%%%j%JKLK
-48956a2LMJmnkjlkKKKKKknj%JKLLKNKjJJjjkkJjlkJLMJklkkkJ%KML%jj%jjJKJlom%K%%J%
-48888a3lm%KKNMMKjlljjKM%mljKLL%J%jklkJNN%%%%lljJJ%kljLJknkKJ%%J%KJj%LMLkm%J
-48820ell%JK%kkl%LKKK%%%k%KMJJ%%%J%jljkjjknlJJKKJj%KkmjjlKLjJKJJKKKJkk%JJJJL
-48751bJlnkk%jkolJLPNJkmmkjk%JLL%%jLLK%kll%JKJjJKjk%KJJJJJJJJjJjm%NKljJkkLLL
-48682@J%j%%JJJj%JJjlmkLJljklmkJJKOLkjJKKKKklnomlkJKKKJj%LMK%ljkj%LKKJJjKLjm
-48613fl%JJLJJkomJ%%KLJjLMJJ%%%kkJJj%KlnnjLLJ%LMKklnplJ%%K%J%JL%kl%K%J%jJ%%%
-48544a2JKjjjj%Jjl%LKJJj%LMKlj%Jjk%KJj%JkmJLJ%jjKNJkmj%%KLJ%jkjJ%lmkjjjKJJjl
-48476a5kJLKjlJLML%jklJJJ%klljMOO%jlkJ%kJJ%jlk%K%lnkJjJ%%ML%jkkKJMK%jJj%%LNJ
-48408Alm%KJnmJL%kkjjKLK%MKlkklkKMknnkLOMMMKJJjjkjj%J%%%ljjKMJkok%JJjjkkkKKK
-48339iKJ%jlmjKLKKlmk%JMMjl%JK%kJJjlk%M%nkKLKKJk%J%%%jjJ%jkkjJLL%jklkJOL%jKL
-48270aJknkjjjjJLJ%%LJK%%%jlljjLKKJjllljLLJLJkklnm%jKLKLKJ%J%jJjjJKjjjkj%NNK
-48201Aklj%KK%mjkk%JJjj%JJJKJlmkLNL%jllJJkj%%JKJjJK%kjk%%KJJj%jj%%%LMK%jlmk%
-48132i%%jJLLLJ%kj%kJKklkl%j%LMKjj%Jjjj%lkKJJjjjkmjLLLJJJlj%jj%k%LMJjjJkmlKN
-48063iJjlkjJLMMJkl%kkLLJK%knkJLJj%J%KJkkjKMK%kkjjmql%KJJ%LMM%j%%kjKJJklmJJ%
-47994a3j%Kkk%%jjj%LKKJKKJ%%%%%J%J%jj%JjmkJKKJJjLL%kj%jkl%KJjmmjjjklKON%jJjK
-47926iLjjJLM%jmJL%%kmnm%KJ%%JkJNMMJ%jjklkjJK%kl%LMM%nljJK%k%JKjJKJJJJKJkk%%
-47857@jnlml%LJJK%KJkk%J%jjJJlljKNKK%%JKjmkKJkjK%jmk%%ML%j%JkKJlkjKJkjJKNMkn
-47788g%Kjkk%jJKJjkmlLKJLKjjJJkjj%k%NMLKKJklkjkmjjJjkjjKKMMJljJKjmjjj%KMKj%%
-47719djjjllJKKKLklkJJjJ%j%LOL%%lljm%jlLPLkokLLkkjJJ%K%%%klkJjkj%%%lkjjJJLKK
-47650a2L%K%klJKJKJkl%KJ%%%%ml%LLMJlmkj%K%lkJLMLLK%%kjJ%llkjkj%J%kl%KKJJLJ%j
-47582i%%jlJLJ%jk%JKJ%j%JLK%lmj%k%jjJKLKMMKlknnl%KKKLJKJlnkKK%JjmkJ%MML%%JK%
-47513BkjkJ%lk%Jkljk%LJLNJJ%%%JjkjJKKkjj%%ll%%%JLLjllnljkkKMNMKjmkJMJ%kjllj%
-47444a5LKKK%KK%%kK%jjKK%jjJjJJMJjlkmkjjkkjjlJML%JjjKK%j%%jklk%LLJlk%LNJj%%j
-47376gj%lj%kjJJKLJJKKJjlKKkkk%Kjj%jmjML%J%%%%%J%kmljJ%LKJ%jjLL%JjljJKj%%jjJ
-47307fMLJ%Jj%jjKKjjklllkk%KLjjLKJ%%%JkkJJklkjj%K%mmkJJJKJ%%%JLMLjljKJmmj%JK
-47238a3JKL%jJJJ%j%%jjnk%%jKL%JLJJJjJL%lkk%jj%lmjLLK%J%jJKJ%Jjk%LKKmkjK%lkJJ
-47170iKLKjnm%MKJLKJj%LJkjknj%j%JJkjJkk%K%%JLLK%jlnljJKMJ%lkJMJmkLLml%JKKJKJ
-47101ck%jlkj%KKL%%knmj%KKMLKJjjKJkmnjLL%lkkKMK%JJlkkkjLLJKJkjkklk%MNLjjklkk
-47032a6k%jJLJJJjj%%%JLLjjKKKJjJK%K%jklkJ%%%Jkkkjjj%KL%mo%MLJ%lkJJJkmjJJJKJJ
-46964a2JkmkJKKJ%J%%%JJ%JMLJjjjklJ%jlljk%%JLL%LLJj%KJknmkJKKJKjj%JKJjomk%lkO
-46896a7PLklkJJ%jjJJLKjj%KL%kk%%jlkJKJJj%%kkJLKjkj%%LKjkKLJjklj%JLKKJ%jljkkK
-46828i%kljJJJKJlkJj%KJjKNKlmlkKMK%jk%MJkk%jJLLK%k%jkjLJkkk%KJLLJ%%lmJknljkk
-46759b0MM%mkLLKK%%lkj%%kJKJJJKMjnmJKKL%kj%%JkkJLL%jll%K%%%jjjJLKjjjmklJ%%l%
-46691b1JjkKmjMkLOj%KJ1J6Rnqlqj1OJ5jj0pJMKKKNmj1lj%LMkroRJ3MMKqklKJnMPnmKMO%
-46630HrrqnqmKNNQQjKOJ0KnJOKnj1j8pJ1J3J0Mjpqronn%%NPM%jkkJMMK%%%L%%KJkk%jk%J
-46567f%kj%KJjJKJ%j%kjJjj%%JLMMJlmm%Jjk%K%%jkJLjjjlk%JLLLJklmJJj%jJNM%kmplJL
-46498a3KJkkj%JjKJJJjJ%lkKKJKj%JJJ%JK%%%LJjkjjJ%k%JMjm%MKjlkJkJNJklj%jjjllJL
-46430a0KLklJMJ%kkj%mkJK%LMKJKKJ%lnlkKK%JLKJmnkkjJjkkjkkkjLJJKkkJOPNJknljKNL
-46362c%mnjJJJjJK%l%%KKjk%jkJJ%JJj%jJjjKKJkjj%JMKml%%j%KMKJjlnk%JMLKKJjj%%Jj
-46293cmnk%jjJNOM%%noJLjJK%jJJjJ%jkjkj%lkJJjJjjJKKJjmlKM%kKOL%%jl%J%%JKjk%Jj
-46224fljJ%%%%kjJKJllJNNjmnlJMLLlnlKK%%j%%%LMJJJjm%%jj%kkk%LLLlmjLLJJKjkJKj%
-46155fJK%kl%%jkkmnl%MOLkkkjjMOLKLKkklljj%KK%%%LJjl%NLjnokJJ%KKKj%K%%KLKjjnm
-46086ijl%JKJkjLMKkkK%lnlkjJLMLJJJLKjlj%jkJL%JKklKKkmkJ%LKjkmk%MNJK%k%LMJmlj
-46017c%jlplLMMKkljk%JJkmkkjLMMNK%jjLJ%KKjklmkJKK%k%j%jkj%kl%kkk%LKL%jjknl%L
-45948b3LLMKM%mlJKj%%jJKKjj%J%JJKJ%kj%JKKJkjJLJ%jkkjKJ%J%kmjKJjjkjKL%mm%%kjk
-45880a8KMKJjljNL%kjJJ%kl%LMj%%jmkMNLJjml%%k%j%%JJkjj%j%K%%LMLKkkkkKNJkkjkll
-45812a3KJK%kJL%kkk%%LLL%kk%JKKkljll%JJ%KJkkj%jkjljNPMJKJlml%JjKNLjkjJJ%mn%K
-45744a1KKJkmljJKKJkj%LJmm%JJK%%kll%KMKjkk%JKLLJjlkJK%jJKLNKmpojKMJ%kjLLjlkj
-45676a4JJKJjkjkmJMKK%%KLL%kjkKNJlnljJkmll%MMJJ%%JJJ%jjKMJmk%Kjj%jmj%%K%jKL%
-45608a0JJJJLLJjljjkll%Kj%jkjkj%%JKLK%kJMMJkl%%kjjljJKK%%MJJLK%mk%k%%LNJllj%
-45540fKJJJ%lj%lkjkJMNKkjM%jjlmjNN%%kl%K%mllkKMLLJjmnkJ%jLLkkJ%kllkLMLkkLJlk
-45471a6%J%KJkkljKLKMJJ%kj%KKLJj%KJ%%jkkmjJJjKJklk%%kjKJLMJjjkmjLO%jJ%JJjJJl
-45403enl%%jKKjJJk%J%jklkjL%kjKNJ%%%JML%J%KjkL%kmjjjKjkjK%%JJKK%k%j%MJJ%jnkK
-45334fLJjkmm%%j%JjKONK%j%jjJjnonkLJ%KKJljkKLKJ%jJ%JLJ%kpmJMKkKPLK%klmjJllkL
-45265a2L%%KLJkjJk%KjjJKJJ%kjj%JklkJKKKJJjkmlkKONJjkmk%KKLLJj%kjjkkkJ%jk%JJK
-45197hMM%kj%kkkj%%jmlm%KKLKJ%k%LM%lKN%jKKJjkmkmojJJ%j%%MMJkjLkjLLJkj%%j%J%l
-45128a1j%%J%LL%jkJMLjjno%J%%%kJLJKlljjJ%JK%%jk%KKJjjLNL%jJjjJJ%Jkonmk%%JKKl
-45060a6m%NMJJJJj%LNjnkjljk%%%JLK%jLMjjJJ%jljKKjJLkkmkj%KKJk%LLkm%LJomjJ%%KN
-44992hLJJlmj%%J%%%%LLjljj%%%k%JJ%MNjnml%J%KJ%%%%%KJJKKK%knmk%LJjjKNKlllkj%j
-44923a5jjjjLPNKjllk%jK%jjJLNMLjl%J%mkKJKK%lnkKLKkl%NKjjk%jmjJJJKjlJMKjK%%jk
-44855c%klkjjKJ%%KKJjlj%KjjjLL%jkllmkMJl%ONJ%%jjljJKK%j%%JJj%L%j%Kjlml%JLj%K
-44786hLjJLjmm%KJ%JknkLLjjLL%J%lll%JKLLKK%%klljKNKjjJ%jkjll%K%JJ%JLKjjjkjKKL
-44717aJ%%k%jjk%%jklmnlJNNL%%j%jJLJ%%JJJLKLKkmkjjJK%%JKjJJkkljjkKL%%K%jmj%kl
-44648a2%JJL%j%KKMKkkj%%mlJNMKkJJ%%jjmkn%NLLjklllJLLLJmllkMOJ%%JjJKJk%%%%Jjm
-44580d%KJJKKjmnjj%Jkmk%LML%jjlllkjkjJLKKJJJjJNLlnl%KKljKKK%JJJjjJLK%kk%jjlk
-44511a2LM%jJJKJ%k%%llkj%KKKK%%lkj%%J%l%KL%%jkk%KJJkllJKJj%JLJjjj%%JJjkmkJLJ
-44443a3JJKKkjKKKJLKkjlmlK%KJj%LM%%%klljljLNMJ%%kjJj%%%mlKLLjkkjJJ%KL%%%J%%%
-44375@kk%j%Jkml%LMKml%L%kkj%%JJLJJJlmkKLJjkKjlKjokKKLOL%KKJjk%K%Jjj%%kklkJL
-44306fJknjJLK%jkj%lkkjj%%LOLJK%l%JjjMNJ%J%%KKjmklljjJ%j%%kLNKJ%kkljjkJKklmk
-44237a9%LLLJ%jJNLjjjjKjjlljLLJjjj%LL%%%klmlJJjJJj%KLKJkljJJKMK%kj%%%%k%JJJ%
-44169bJ%lonJMML%LKkl%J%%JJ%%jlkj%%KLJJJKjkjJ%J%jlmjJ%kljLJkkllJKLKKNJJ%kmlJ
-44100a0L%jLJkkl%MK%JJj%kj%JmnjLKjLOK%J%jjJ%llk%jkk%JMLjlJJJJLLJkljJj%KLJj%%
-44032@jk%%ln%KJKLjjkjjj%kjKKLKKK%jkkjKML%kJ%jjllllk%KKjkJOMK%jll%J%lj%%ML%l
-43963fkJ%jkk%%LNJ%JK%jjlnlj%j%JjJLLK%J%kKMKJj%jlmlj%%%%JL%jkJKKJkjj%KKJJJkm
-43894gjJJM%jkj%J%jjJLJJJ%jmmJjkKLJJjjljJjklLLJk%%jjKJklJ%KKJj%LK%ljLM%j%lmj
-43825a0KLJJjjjljKKK%%J%%j%KJJ%kjkkjj%KJ%lJM%kJJ%%klkllJPNJjJjllml%KL%JLMKJj
-43757bjjkkjJj%%JjljKJjJL%knmkkJNOJ%jKKjllJKJJ%%k%KKJll%MMJJjmlJkljjJJKJKJKj
-43688fjkkjjll%%%OOKKMLK%jmpmjKMLK%jjnmKM%nk%%jJKMNLK%kkmmjjlj%%KK%jj%jk%LMJ
-43619gklkJJJ%jKOMJ%%%j%%mmj%L%jkjJ%%%K%%JLjmmjLMMKJ%%jk%KLNL%kkj%lllk%JJkkl
-43550a0lljJ%KjJMJj%%%jk%%JKLLKJkjlJKk%LJkk%%JJjj%jmm%LLLJ%mjJkmJLLJJJlml%Kj
-43482a4JNMLjk%KK%llmlJMKK%km%jKLljLMMJlolJJjjJJ%JKJ%KJ%Jjkkk%%mmlmJLMLLNL%%
-43414@j%jjJK%lkjJkljJJjJjkKNLKKknj%ljJL%JKK%Jjlj%J%jJK%kmjKKKL%%%lljjj%Kjlk
-43345a3%jkjJKKJjjLMK%%L%lkj%%J%jjkjJJjJJ%JJ%JJkkkl%LLJ%JjkJKjlj%j%j%jJJJLJl
-43277ik%JlkJLJ%jjKLJJLL%Jj%%jlln%MJ%Jjjkjjj%LKkkjj%KLLLK%J%jlkj%jj%jlk%%%Kj
-43208a3J%%JJKJl%LJJ%lkj%jJNLjjLKjnl%jmnjjJ%KMLJLKK%j%JkmmJK%%%kjJKLLLK%j%%j
-43140ajjnnjKNLJkjj%L%mmkJKKJJk%LJj%KLJjlkk%jlJNjlm%LKjkKLMKjkkkjj%JLLKkk%%j
-43071fjjJ%lJKJ%%kkjjMKlnkJLL%%k%MLKKJ%jklmJJ%KKlnkjj%J%JLLJjj%LK%lJJ%KK%k%J
-43002ajkjLKjmk%%J%%%kj%%JjokML%kmljLKKNJ%%%J%j%%%%K%llKLKLJ%KKjjjjlkjljLJKJ
-42933cK%komkj%k%%JMLKK%kljMJlmnmlKLL%%MNLKJKjJKL%llml%LKjkkkjNPKj%jllljJK%k
-42864ijLMKJjnj%ljklkJLMNM%%jJK%jjmJ%lnk%JJ%LKkk%KJKK%kkJJ%JLLL%kk%j%ll%k%J%
-42795hj%%j%J%jklmlKPPLjjJKnnKJjjj%%k%%%%KKjJKknJL%%JLKKmlkjJJjj%%JJJkjLNNjl
-42726djj%J%kLKllljJK%JKKKjmk%jljKK%jJKKK%j%K%%mnkJLk%MMLJJ%LLK%jK%qokJKJJJ%
-42657@%%%j%j%jjjjKJJjJJkmk%Kjj%%%%jjKKJjlkj%%lkLKj%j%JKNMjkJLL%klk%%J%K%kkl
-42588a0jjJjlkLPM%kjJ%%mkKNM%ljjklJJ%JJKKKll%LL%LKJ%Jjll%JJ%kjjjKjkkjj%mlKLk
-42520a2m%LLklkl%%kLMLMMMjjljLLL%kj%jkjljJLKkjJ%mpjLKMLJjjJKkj%KjjKLjkjmmj%j
-42452a4%JNOLjool%%j%JKKJKKJK%jkKK%jjmkkjjkLOLJkjjon%M%jjKMMJK%%%kl%kl%KNMJ%
-42384aJkk%Ljkj%%J%kKLJjlk%JLKKkk%JjmJMJjklj%KJJjj%kllkJkjLNJlkJ%jJL%jkjj%J%
-42315a3kk%%JKKLNLJJ%kkk%knkKJKJ%%K%%jl%JJ%mkjJNJJKJk%KKjk%kkjk%JJJ%k%KLJKjj
-42247e%jjmmjLLKJJJ%%J%jk%JJ%j%%KLjlKL%KJKln%L%%%JjJ%kjJJ%jm%lml%LLLJ%jkkk%J
-42178a1JMK%Jlm%LL%JK%jJ%llklj%J%jjkJM%mlJLK%k%JKJjjKLjk%j%jJLKkmjj%K%jkjjK%
-42110a5%K%j%KLJ%%j%%ljLLJJJ%JJ%JJ%%J%j%%%%%%kkJ%j%lkjJ%jjJJLMJjmmKKkjNNK%jj
-42042A%jjjjjkllk%KLJ%%jJMJ%LNJkk%%J%kjK%lomkJMLjKKJ%%%%jjjJL%knlJJLKjjj%jmj
-41973a2KK%%kkJ%jk%LMOLknkKJLJJkkJJjj%%KJJjkj%%%J%J%JJknnjLLJjj%Jjkkj%%jJKJ%
-41905i%jkjJ%JJKJLL%jjjjJJK%kkl%%Jjk%k%LLMJkJjjklkkkjjJLMLJ%%j%%K%%J%mlljKKL
-41836gKjJKLN%nmkkJjkj%Jkj%LKKkkjJJJ%lKNJ%mnjJLJ%JJKjl%K%j%%jk%JMK%%%%ll%KLj
-41767ejjjjjnl%KMJkJM%k%jkjJJ%J%%J%JLMK%ljjl%JkJJjj%JJjjJJlkMPKkljJJ%jJJj%jl
-41698gkJJJj%MKjmljK%lk%KJJJJj%j%%%%JJKJJkmlkkjKPOLJjj%j%kklm%M%kl%jj%jjjKMJ
-41629a1jJjkkJKKk%JkkJ%%%J%%KJKONknnj%JK%jlkLLJ%KKJlpnjJK%kLNNK%%lJ%jJJL%jjk
-41561d%KlkJJjkJJ%%%j%j%kjJKjkj%LMKjkk%J%Jj%MLLJjnojk%JmlkkJLMLKmlJJLJnmj%JM
-41492a4K%LKL%llkkj%KNNJ%K%no%NKJLK%%kkJJKKjjJKJklj%%ljljMKkjlmJL%kj%%JKjkjL
-41424iMjljJK%JMK%mmkKK%jJKj%%%%jjmlk%jJ%LPNJ%kjJjlkKKJ%%lj%%JLJJJjjjKJklkKJ
-41355dljLJj%LK%%mnk%KMKkmJNL%KJjk%k%J%klm%%JJJJJJJjll%%JL%nlLNLJkonkJK%KKJK
-41286gLJ%J%%kolKLJK%jkkJKLJkl%%knn%J%J%JLKKkk%JJ%%LJjKNMjknjJjk%JKLLM%mj%%j
-41217bll%%JJ%jkj%KknnjLNNjkk%L%kkLKjkj%KLMM%lmjKJ%%jKLkmj%J%klkj%jJLLJkjkkJ
-41148a4Jlon%NQNLjljJLJKJ%J%kljJkkkJLJMM%%kj%%%jjklmjJJj%jj%Jj%LLLJKLkllJNML
-41080DJ%ljkmmmjKKMLjllKJK%KLJjknkJ%jkkkkjJKLMK%Jjm%L%lkjJKK%JJklJML%JK%jmjk
-41011hjKJKJ%jJMMKjmlkk%Jk%KJK%kjjj%jjJKKLLM%mkjjjjjj%%J%jjk%LK%jlnlKKJLJkJK
-40942ekmjKKLJ%jj%LjmlKJJJLK%kj%JkkjJLK%KKkkkj%jlnkML%jlk%LOLJjjJkJjk%jjMKjn
-40873ilkjKLLKLK%jkk%jkjljKMLKJkmJLJJ%JK%kljLNKonll%K%%%Jj%LJjJJ%Jjljj%jmlJM
-40804a2KJJLKJjmmjJ%JJ%KKKJ%%%lkLjmlJMKlmljk%NNjj%%KJKMMJkormKOPK%JKJJlk%%k%
-40736b%klj%jlkJ%kKMLJjkllj%K%lkJLMLJKLKJJjkkj%%L%mlkj%jjk%KJ%%MMK%j%%JJJjkJ
-40667aKLjlll%jjjk%LLJj%JLJK%k%jl%jkmjJK%%J%J%llkkk%JJJJJlmJNLL%%KLjk%JkjKKL
-40598bKjjlnljjLL%K%jJ%JL%jKKkjj%KJJ%mnmjkKNML%kJJ%%kk%JKKJjklnkJLK%lj%K%JJL
-40529dM%%lmlk%%jjkJLKJ%JKjlkk%J%%%lk%LNMJ%KKJjjjlm%J%kJ%j%LKJjjmjLNMJjlnmml
-40460a9JMNJJLJkklk%%kj%kJLKMNJllllj%J%jJOM%kk%LLJJKKlmkKK%%%%%jkj%KKjj%%K%%
-40392@knkj%MKkk%%%LJkjKMML%jljJmok%%j%JJMK%%KkkkjLMJjkkJKK%%jmkLM%%klmlKK%k
-40323a0kljLML%%JK%mmj%LNL%jjKKJ%%kmlkkjJJkJJjjLNLjmmKLK%jKL%jjJ%%jmjJjj%jlk
-40255a3%%MPMJJ%mlnjLJklnkNNJ%JJ%jjj%KK%ll%klJLK%k%%J%%Jj%j%Jjj%J%%%%J%J%j%J
-40187hJJMJlnkj%KK%mkL%JJjjJJK%jJMLKJj%%%jklljjJJjkk%%KKMMKjjmmlJJKJkjjJ%KKK
-40118cLJjknmJL%jKJJ%Jkml%J%JKLJJ%%JJ%J%mnolKONJJ%j%K%ljJJ%JJjlkkl%KML%k%jlk
-40049a2Jjjj%%KLJ%%KKjmljkj%JKML%kkk%MKjJKJJJJjjj%ll%%jjj%J%lj%KLNMKKjkjjk%j
-39981e%KL%%kn%JJK%%jJLjjkmk%klj%mmLMNO%%ll%KkkJKjljONLKJ%knm%JjjjKKLKJJJ%mm
-39912hmkKLjJJ%jk%%LjjLLjk%%lkjjJJMOMjlkl%MKjj%%Jj%L%%J%j%%jjmjK%nn%KJKJ%kk%
-39843a3KJOOKkk%j%%kllJjkJ%lmjKPMjnlMK%j%j%j%LMKjJKK%k%jjjKKLJJjklm%K%kjk%%k
-39775ijJ%%KJ%%jJJLJ%j%kjJjjJLjnnLOLJlmjLKLkolJ%j%JjJLJkkjlk%J%%%MJkJ%lJMK%k
-39706iJMJJLLJKJlnjkmlJKKK%jJjjjJJJ%jkjJ%kkj%JMK%jkkjKLLJjjJK%jmk%MJlmJMkljk
-39637a2JON%kmkj%KL%k%jjkJLJJK%JJkkJJjkkjJJklJLjlljMMK%lkML%kkjJJlk%J%JLJK%k
-39569ejj%kkk%J%JJ%%%KjjJ%jkKLJJJjkj%%%jjkJLK%%JKj%J%jkJJ%KKjjjll%KKJj%KKjJJ
-39500@%kkK%l%JJk%KML%jkjkjkjJNMklojjjKK%%Jjjl%LLj%%kjKKJJK%Jkmm%LJJjljLKMJj
-39431@k%j%JJjkm%LJjkl%KL%%%JJKJJKJkmlKJ%%KK%kll%JjKKjkjKL%klllmJOMjljK%JJK%
-39362dkjkk%LMJk%ljJjl%KJJ%%%JJJjjmj%KK%jLNJkj%KJjj%Jjj%K%nomlkKLJkjJL%JMK%J
-39293f%kjJKJ%j%J%jlkj%KjjMLJjJK%nnm%LNNLKjnmJKJ%%jJkmmlJMJkj%%KNN%jj%JLLJmk
-39224b%J%j%lljljJLLLKjkkljMJkmkKKJ%%JKkjLLkjLJj%JjjJK%jmnnJML%JJJK%%%%kljkl
-39155a3kJJ%JKNLkk%%%JKLLlonjLLLJj%Jjkkl%%klk%KjjJ%LL%kj%LNMJK%kk%JjjJKMjkjk
-39087b%J%%mlJK%%jkkjklKOLjk%L%kk%%%jlkMOM%kjJJjlljLMLKLKknnk%L%kj%kj%K%jj%j
-39018a1jJJmmjKMLKNNLJmql%%JKkl%KLKK%j%jjjJ%JL%mlkKJj%j%LKKjkJ%%J%%kllkLMNJ%
-38950@on%KLLKJlj%jkll%J%%NL%kk%Jkkjj%KKJjJ%lmljJK%KK%%jKLJ%jJJJK%K%knlJNMJj
-38881akkjlk%JK%kk%KMLKll%%%%KLJklmkkm%MNLjjnm%MKJJKKLjk%LJk%%l%KJkmmJLKjjll
-38812a5jJLKLKj%%jkj%%Jjj%JJK%%lJL%jJjkJK%kkjKLLJkjmljjkjKKLJ%jkkkLNL%m%%j%J
-38744i%jKJkkjKJ%JKNJ%lnjjjlk%KLLJJ%jk%%%j%KJjJJkoon%NNNL%k%%J%%%j%Jk%LL%%KK
-38675@jkjKK%JJJJjkkljJ%jJJjjjlmkKLJkj%%%jjjjJMLJ%JKjJ%KK%lkKjlljLJkJJj%KJJJ
-38606cKKLJkk%KK%lk%%kkkkj%%KJJJjJ%jjkJjkml%JJKKKJ%jj%%kj%%KMJj%%jk%LknKPKjK
-38537bJj%kolKMKLKL%%%%J%mjjkk%JK%JJJ%%%%mnkl%KJkkjKKJJjJJMJj%JJJkJ%jkKJJJLL
-38468Ejjjjj%JJ%Jjmljkj%jjJkkJLjlmKOOLJKJjkj%KJKKlqoKLkKOMllkkljJJJJKLJ%oljJ
-38399iNM%%jjkjLKk%%KjjjjjJJ%%l%LKjklj%%JKjjLM%%jJjkmj%JKMjmjJjJjjj%jLLLJ%jl
-38330djJjkkk%LK%K%kklJjkJK%K%lkjL%JKjJLKjj%Jjk%J%jJLL%%%kj%jj%%J%nlLOJlm%LK
-38261dJjJ%jJjklJ%jKOJ%JkrrmKOROMJ%lj%KJ%kk%j%jln%M%kjkk%j%KJKJjjkJLKjkjjkmk
-38192a9LLMJjj%%jJLK%%KK%jJJjlk%J%lljLLjmk%LKJjmlKNJ%%%%J%%jj%JKlj%L%jj%KKJJ
-38124b%%lnk%%JKLM%j%kllJJkmk%Jj%KMNMJlkJLK%%%Jjjljk%KjmlKLLM%mj%J%J%%%K%%np
-38055a4jKjjMOK%%KJjkljjKLJJ%JKJ%j%%jjmjKJ%ln%LJkkJKKJKJjkjJj%JKjl%KjnmkjJLL
-37987a0Kkjj%J%%JJjjjKLjjKK%%%J%jJjjJ%jJj%KkmmJLj%KMJkKK%no%LK%jJ%%J%kJJJkj%
-37919iklJ%j%JONKjkjKK%jkjJkj%KJJJ%jj%JJjjklk%JLkmj%J%JKKJJJkjJJ%jkjJMJJKM%j
-37850Cjkl%L%kJJkkJKklJLJll%%kkm%KKJKJjkjKLJJMKJkjjlkjJ%Jk%%j%LLKjkjjkkkjKLL
-37781dLJ%jmkljjkLON%%Ljkj%%jjJ%kk%%%%kjJ%kmlJKKKJ%j%LMjjJ%jJknmkjjnkKJKMLJJ
-37712a2JLKk%kl%%%KKjkjlkKLLJ%KjlmjJJLM%jjk%JjnlKLJKKKJKLJJJklmlmjKJ%KKJlljK
-37644a2LLJ%jj%KJjKL%J%ljKJjJKKkkmmll%KJJLKJjmkJ%jLLLJJ%lnl%LNL%%jk%%JKJJjkk
-37576ckj%%%jlJLMJkj%%jlJLJ%%%%KJL%mmjlkJMJ%%Jjkj%JMKllk%LKjkkj%MMKLKj%%ljml
-37507gj%ljJKKJJJ%l%ljKK%kJKKJ%jll%%jjj%k%LMKjj%jljj%LK%j%JLKKjmkJJljjJKMJkj
-37438gkkLLKj%KK%klnk%jjj%MMJ%%k%KKjJjjJKKJlnk%%KJKkjjjkjKKLKlmjK%j%KJjj%LMK
-37369a%lljKKJjJJnm%KJJJKjjjkk%JJLK%jKJ%%%lmlljjjJPOKjlm%%j%jkjjJJJJkkjKJ%%%
-37300a4JLKJj%%J%k%K%KJKK%%mlk%kkj%kjJjJJ%K%%J%%%JJK%kkkLLJkllkKJ%JLMKjj%jjj
-37232ilLMJjKjk%J%jJJ%%JKJkmmmjKKKKLJJ%JkljJJkl%MM%%%%JJ%knkjjK%j%JKKKj%k%K%
-37163dmkjlljKMJklKMKJjkj%JJKJ%LKjnl%JKLJ%%JjKJJjkKK%kkkjjkjj%MNLjlljkl%j%MK
-37094fkjJjjj%KLK%%jljjJjlkKJ%KkmJNMK%kj%jjjj%MNK%jjJJkj%LLjklkkkjjJMKj%KL%m
-37025dojOJmk%jJKJKKJKjmkJ%kjJLK%mjKLJj%%jk%LNKkk%%k%Jj%jj%Jjjjlll%JMQLkljJJ
-36956c%ljKJJ%j%M%jm%%llj%KLKj%J%lklkj%JMKkkon%NLJJLMKKKJ%nkkk%LJ%jjj%jjKK%%
-36887hJ%ljMKJJ%%JJ%J%kmmk%%%JMLjkjjjjllk%KJKNL%%%%%jk%jjk%%LLLML%lljJMjkjk%
-36818eJ%%jlkLJkm%KKLJ%KK%%%lljj%JJK%kKLJJ%k%J%%%kJ%jJJ%KKj%Jjmmkk%lk%MMJjjJ
-36749fLJjjjJkkl%KK%KJ%kkjJJ%jJJjkjJ%JJ%kkjKJjll%ON%j%jk%KjkjKLKjljJk%%kkjJJ
-36680a3J%j%%%%%J%JKkljKMjkmljJJKJJLJkk%MMJjkmj%JKj%KKK%lomKJKMKL%jkkkL%lm%L
-36612a2NMKJj%Jjkjl%KKk%Jk%%%jj%%LLJkjkmokjjKK%NJkj%%%%KKKMKJkkkjjKKlljjJJj%
-36544a1%jJMLjmmjMJJj%%KMMKlmJLjk%%JKJjjkkjjJ%jjjJ%%LK%jlmjJK%kjKJ%%KLMJkkkk
-36476gjjJMKjKJJjlljj%J%MJmmmj%LOMK%%%jkkjjLM%%%KKkkjJ%%%l%J%KKkkJjll%JjLKjj
-36407ej%%k%%JLLKK%jkj%%JJjklljKJKKK%kjjk%%KLJjj%jkl%JjjkJK%JJj%Kjj%%J%kJLJj
-36338dLKKjjjj%JjjJJKK%nm%LJJjnnjJJKNLJklmkJJKNJ%k%K%%%%llj%jkjLL%kjKLJjJK%k
-36269b%j%lnk%%k%OMLjjljJ%%%l%LLKkmjNMM%mnjkl%%k%%LKj%J%%k%JL%J%kmjklJONLK%%
-36200@%%Jjmk%jKLKKJjklljLMKjj%jJkokNLj%kkkjk%JJJjjJ%%KKKLMMJlmklj%J%jjlj%%L
-36131gJk%%jk%MKJ%KKJjjkJ%kJLLLjnkJ%kmjjk%K%j%%KKlm%jkj%LLKJ%Jj%KKLJ%%lllkJL
-36062gMJJJlom%LMLJkjkl%%%KKJjjlmkJ%llKPNj%J%JkkkKMK%j%%j%%jJK%jkJKLLKkmmlJK
-35993f%lmjJKLNL%kmmKKkllJJlm%MLj%JKJjkkk%%JMKNJjlljJJKLJ%LLJlnmJNKjljJMjj%J
-35924aJ%%%%J%lkjJMJkpnl%KljKJll%LLjjKLKkkJKLKJKJ%kjk%KKj%%kmmjMN%jkjk%Kjjj%
-35855a3%%JKjkJNMKJnmjJ%jjJJJJKJmlkLLKJJJJ%%Jlnljjkj%%j%NP%nkK%jK%%%jLMKJjll
-35787gkJMMKJ%jjjkkj%JKlkJKKJ%%jKJJj%Kllk%j%kk%kJMLKJ%JJ%klljKLk%LLJK%kkmnkK
-35718iKjjKKK%JjKKJkk%ljJJmmJMKkjJJJkkjj%JJ%kkjKMLLKLjkkkkkl%j%Jjknl%KMNJ%ll
-35649a6JKJMK%jKkkJJJjJJJJj%KKj%ljKKJ%k%jj%KK%nm%jJKK%L%nkKK%%Jj%kk%Jj%kjjjj
-35581a5JMLj%Jjl%jJMKklkjJK%lllKJjKKjjMK%KKjnkKLJKKKJjl%Kj%Jll%KK%jjLKJlmljJ
-35513a0KK%kjKKK%%K%j%j%KKJlmlkJKJjj%Jjkl%jkKNLJ%J%kjJK%ljMM%mpkk%jJNNMJ%jll
-35445gkJ%k%KJJKKJ%llKjnjJj%KjmlkKL%J%%KLJjKMLJmnjkJMK%jkklk%KKLLMKkllkj%JLK
-35376clkknjLL%j%KJKNJjnnjLK%ljLLKjkjKKJ%%jjj%l%JJJ%jKKJJ%%JJkmlk%jkj%%JKJKK
-35307e%jjjklj%MM%%j%JJLKJjjJJjmmkkKMKjmjK%j%KjjJMM%jlJLkk%KK%lm%K%kJLMMJ%ll
-35238@mmm%LKJ%KJjk%J%%JM%KKjkjkj%jkjjKL%jJ%%jlmljjJLLKLM%kk%KKJjlklj%l%LMJk
-35169fJjjjMMJkmjKLJ%j%lkjkm%LK%kl%MNNJkmmkjjjJKJjJKLLjmmjkjLK%JKLjjljJK%%JL
-35100bK%%kmlKLJlJLK%%K%kkklkJLJKK%klkjJMLkkkkJ%J%jJKKJ%kj%%mk%%J%%J%%jKJKkm
-35031a0k%JKLLj%%nmjKLMMKjkk%J%J%%kl%K%lk%MOJkkjjkljLMKJj%Jllklj%%KMK%kljLJK
-34963eLJlljkk%jjJKLJkjKkj%LMNKllkJj%KJJKKjljlnjNJkljjjj%LJ%j%KJJJ%JlkKKJLKK
-34894BLkljmm%JJLLKKJ%lj%ljJj%KLKjjjkjjk%LKjl%Kj%JJjj%%LJknkJNJjlnkKJ%kjkjKL
-34825a1J%JKLLLKkk%%JJ%jjkpn%KKKjJLKJkljjjklj%JJJKJjjJ%JJJJJKK%%%Jjkk%kjKKLK
-34757@%lkKKKKjkkmljKMKJ%jjJkmljJ%%LMJ%%%%jkk%Jj%JKJlokKMPL%%jljJKJJjjkkkKKJ
-34688b%jmk%JKLL%klljJJj%LJJKkkk%KKjlkkKNJkk%JjjljjJjl%J%KMOMK%%kkkk%Jjllk%L
-34619a0Jj%LL%lkJJkjLKklkjKK%%%lj%JJ%KMLK%kjjjjmmkjjMMLKJljMM%jklk%%%NLKjj%J
-34551A%KK%%llnk%kkJLJkmlKLKKJJjkj%KK%kLM%Jjol%%%%jjJJJklJJ%JJjjKKLL%k%klkJK
-34482gjkj%mm%LKJKJjkjKJJ%%%KLKJlml%LJjljMMKj%KK%jlmmljJMONK%%J%lmjMLLKlpnkj
-34413a1JMLLJjk%%JjnnkKMLjmok%LKKK%%%%J%j%%LKjlnlKMML%kllJK%jJL%k%LKK%%lk%%%
-34345ejjk%J%KJJjll%LNL%kJJ%kJJ%jlk%KJkjJJK%kkJJkkJ%%jlk%LMJKKkmjKJjjJj%JLK%
-34276aln%LMKKk%jlkJK%%%%kjJJj%%JKK%%%j%%Jj%%ln%KkkLN%mmmJKjJN%ljKKJJ%ljkk%K
-34207a1MNJJ%kkk%J%lkJJ%JK%JjJKK%klkJ%%LMjlmkkJMMLJkjl%Jkllj%%%%kMKJ%lmkJKLL
-34139gJLLKJKLjllkkj%jjlkJj%JLKJ%%jjkljK%j%JKJLOKkkk%kkKMMjlmmJL%JKjjklj%jlj
-34070a4LKLLK%lljjlJLK%jj%%jklkmJPOJmlkj%MOJolKKMLJJKLjmlol%JLJkk%K%%LkmjJKK
-34002hK%j%jJKKKJJJjjkjjkK%%kjJ%KLjjJ%kjkkJLKj%%knkKJKMON%ljJjkjljJ%kl%JLKK%
-33933@lnlJLKJKKMJmkkJJJKjjjJjjjkjJKKK%jjllj%%j%lj%J%j%LK%kmJOMKjlkkJ%%KL%m%
-33864gK%%JKJJ%kkknl%JJ%%jJMMK%ll%%J%%Jj%LKKJj%lmjjj%MNKJkmljkkkJJKMKjjMKKKj
-33795Cljj%jlmjJKKKK%jKJjkk%JkkkkKOM%j%%%%%%jjmn%KL%ljKNNKjKKjnmlkk%KKl%MN%m
-33726en%LJk%LLLKj%JJJkkkJ%jkjjJJjJ%jjJM%%llml%JJKMNMKlllk%JJJJJkkjkKJKLKkmk
-33657ejjlkMLjljklLMLJ%jkJJJJJj%Jlj%LLkkj%LKjjllj%%JKJKJlmjKKKll%KKkl%KKJNM%
-33588CnmljjKJJKMJkll%klljj%jJKJLKJ%k%LLjk%jKML%kjj%MK%jj%%%klnj%%JLMJKJJ%km
-33519dnkKMLknolkJMLM%%J%KJ%%LK%%JKJlkmm%%JJ%j%JKjlkjkjLMNK%mmjJKK%nokJKPOJk
-33450bjjJ%KJk%JJ%j%kjjl%LKj%%JJkmkKLKjmkLMLKjkkk%MMKmkJknkJJjKM%lkLMLJ%%jlj
-33381aJ%kmj%%l%JJ%llKNK%%%%nn%L%j%K%jKJj%%JjkjKMLJJjlJKJmk%j%j%%%JKKKL%kjjk
-33312fnJNJjj%Jjlk%j%jKMKKKklj%%J%j%K%%JJJJjlnjMNK%lmlkLK%kkkj%KKMMKmmlkKNJl
-33243hjLLL%%kjJJJJjmmj%KLMMjlj%jlkJK%jlll%LKKJKJJK%kkJJljJMJj%%%JKJklmjJKJ%
-33174c%jjll%JjkJMMKkj%ljKL%nmjLLKMK%%k%K%JJ%kjlk%kkk%MMLJJjjjlkJLJjkjkmkJMJ
-33105h%KKK%jjll%JklLMLKJ%J%JjkjjjJ%klkjJJll%NMJj%KLK%mlllJLK%KJJJkkJ%kmjJLJ
-33036gKJlnKPN%llkkln%NLjJjkJNN%kl%K%kjJKKj%jj%%%J%kjjMNMJl%jjklljJKLKLJklkl
-32967e%%kljKJ%%JKLMKjKJmlJJ%j%Kjlnl%LMJjj%JJk%JKjlkJLLj%jjkJJ%J%lk%%KKJj%%%
-32898c%LJj%%mjNKjlmjKNKjklk%JLLjkKMK%lmk%%%jljLMJlml%KL%jkJKJjkkk%%KjjljKK%
-32829a1j%ML%JlmkKJKLKLKJlom%K%jLLKkJJlk%%kKJlj%%kkMQJjKKl%knojjKKLLLK%%%kkl
-32761gkm%NOL%kkjjJkkk%JklljJKLM%lljKLJj%LK%kl%K%kk%%%LKJ%JJ%J%ll%LKJlmjKMKj
-32692dmnkKK%LJ%%j%j%LOKklk%LJkmjklmjLKLLLkln%NLKKJJLKjj%jJLLkk%Jjmkk%k%NM%m
-32623@kmjJJJJJJj%KJjkkjjj%lljKLJjJKL%k%Jk%KLKKjlmnkKJJ%JJJj%KKJjjkljKML%kkJ
-32554cJl%LJ%jJJ%jkkkl%LNKkkklj%%KMKljJJjkmlJKJlmmjLM%kk%LL%lkkjj%%JLMKLLJKL
-32485@%klJL%mmjNMJKJ%%mnkJJKKJ%j%%KJJ%%%J%jk%KKJklkmkkj%KKKK%KJjlJKJkmmkKK%
-32416h%moljJMNjk%KJJJkKK%ll%J%%jKNLJKjkJLKjj%%jjjljJJjlk%JJ%JKKkj%kJJK%kj%%
-32347hJKjk%JKKLJjlljMNNJkkkll%J%lm%K%%J%KjlnjMOMjklljjj%KKK%%J%%KJjkjKLK%l%
-32278cK%JknlKP%j%JJ%KLKjlkknkJKJ%jkkklJKMMJJJ%lnjL%kkk%KJKL%kJLK%lmjJjllJMM
-32209e%jjK%%jk%KL%%kkjJLKlmjJKJ%kkJKJJKL%%JKjKL%jkj%jkj%jjjjkl%jkjKNMj%KKj%
-32140a%mmj%kjj%LMK%KJlmJKJkkjj%KMMJ%jml%%JKJJJJKJjjllmjKMJkJKjj%kj%KNNkmJKj
-32071@knl%JMK%%J%J%JJlmj%KK%kmjj%LLJklKLKK%%%klj%%%Jk%KK%jJJkm%MLJ%%j%KM%lj
-32002A%kmkK%m%LLKKJjjlkJK%j%j%%kmk%KM%%KJ%%%jl%LJj%jljLMJkkj%JjLJkljJLJ%jjL
-31933bKJjjJ%JJLklmk%JK%%%k%KJJ%lolJJJLKJJ%KJKKKjmjmlkjJKKNL%%kljkl%LJklJOKK
-31864BJjknnjJJ%%kjJLK%mlKMOMJ%llnljjkkJKLLKjJKLJJjj%%%%k%lmkjJJKK%%JjkJMLjl
-31795djjkjJLJKK%jlnmjLLKjkkKJKKkjJKKJjljJK%%KJK%k%LJkookKKOK%%%jjkjKKJKjjkn
-31726gjJJ%K%%%%%JJ%lmlJLKJMJ%%%%mmkJJJjjJLLJJ%K%kkjLJ%jjjlmkjjKJ%JLNLJlmjJL
-31657aJKkkjK%kJKJJllJKJjjj%%JKLKK%mmklkj%mk%kjj%jLMNLJ%JJ%%jl%JJ%llj%%KLLJ%
-31588bj%KKjmm%KJjlkJMJJM%JkjK%j%jJJLjlmm%KJKLKJ%k%KMJjkkkkJ%kkkl%KJJK%%KK%%
-31519@%%%JJJKkmmkKJkjkkKMNLjkJKl%jk%JKKjjnn%LLjmlJJ%KMK%jll%KKK%LNJlk%j%%lk
-31450e%jkJKJLL%kkj%KKKJ%JK%kmjkk%jklJM%jk%KjllJOMJLKjkjjJ%%jokKKjjk%K%%klKM
-31381fLLkklmmlkJML%J%JLKJ%JL%%kJ%kk%KL%lk%kkJKLJ%llkJ%jJMLjj%KKKJjkkkK%kJ%%
-31312c%lkj%l%K%%KLJmlj%KJLJlmJKJ%%%%j%%%LLJK%%%%JKJ%klkjmkLLKJJ%%JK%%jkJKJ%
-31243D%lj%J%jKLkkj%jljj%K%JKLJkL%l%J%jjlkkjJjj%jKL%k%jk%k%JKLLNJ%jk%J%%%jjJ
-31174@%%jkljK%KL%%%j%%kjjjjjjKLJkklj%MOM%kjjjjj%KMKjlk%kkkjkJKL%j%lmjLKJ%Jk
-31105ilJ%j%JJJ%JJJJJ%JKJno%LM%LJ%%kmlkklKKjlljKKKNMKjljJ%jkj%%LL%JjmJJ%kkJK
-31036hJjj%KJjjK%jj%JJkkmlLNKjk%jKLjkkjkk%K%KJJKJJJ%j%mokKMJMMK%JklljJ%lkkKP
-30967fK%jJjkjjJjkjkKMLlnkKKKMLJJ%m%LJjml%kkj%KJ%KKKjJklJK%KKjkKLKlqn%LKJKKM
-30898@L%lonlm%KKJJLMJjJJKKJjjl%J%kkjkl%%%J%JjjjjKMKLKJk%jljLNJK%onkjLMLM%lj
-30829@j%kkj%kjJ%%%NL%jK%jkkklj%KMOMJknjJ%jlmkKOJj%%klkKJkkJLJJJKJll%LJknjJK
-30760gL%JJ%KLjjj%%k%LLl%KJ%%lj%k%knlJMLMJjkJJ%jklkK%KLjlLN%kj%%llJ%jjklkKLL
-30691fLK%jlm%KJ%KLK%jLLJkkkkmkkkJkjJKl%MLjmkKNLLJ%jjjJJ%J%j%mlj%KKJ%lojj%LK
-30622iKKjjjk%MMJjkKK%jkjJJJ%jk%jkjJJjl%JJJJjjjjJ%KJ%JMMKkkkmlJkmm%KKJ%%JjkK
-30553a2MPJ%%%kkMJln%NLkmjjljj%LJJ%kjKNLL%nkJ%kJ%llJKJknLOM%kl%KKJ%%jjkJjln%
-30485a2LJJJJJLJk%%kjj%jkkJKKLKJ%k%Jjj%KJ%%%%jkmljJJKK%k%%%J%%K%%%j%JJjj%JLJ
-30417@KmkjljjjjkJMNL%%%JjljJJL%%j%Jjlj%%KLK%lljJJj%%ml%KMNJjlJJjJ%klj%kjkmK
-30348a4MLMLkmkKNK%j%Jjlk%jlmkJK%KJ%LKLLJkj%%%J%kmk%%%jKMKJjjJ%lmm%%j%%K%JJJ
-30280gj%KMK%%lmk%jkjJMLKLKJjjJklk%J%jJ%%%k%jjJ%kkKjKNMLJ%kjkkKLJlmJ%K%JKkoj
-30211fKKJkjjJKKjJKJk%%J%JjkkJ%JJjlmk%LL%%JkjkkjKKknjKLKJjkjKKMKk%K%kj%lnjML
-30142eJ%Kjkl%Ljm%MMJkl%MMKMJ%%%LJjlom%LMK%kkkkjl%JJJ%%J%%jkJK%pmljJLMNKlojN
-30073eM%%J%%MJmmkJJ%kjKK%jll%J%JLK%%J%J%jkLL%jkl%JK%Jjk%Kjl%k%kmlJLML%jjkkJ
-30004iKK%jKK%jJJJ%kmk%J%%J%LL%klj%%JjkJMjl%jlk%JJKL%%j%%%%LK%kjJ%jJKjkk%L%j
-29935ejk%JJKK%j%jj%j%J%jJJ%%m%KKLJlljkkk%KKj%KKLj%%%ll%OMjlJJ%lk%%JK%kkJK%J
-29866d%jln%NKKj%%KlkkjLLjkkJ%kJLK%%Jj%LMKjjkjjlkj%JJ%j%KKLKjj%JjJMKlmj%%JK%
-29797BkllJ%LL%jjJj%J%%KJjmm%%lkjK%jL%kJKJK%j%%J%k%K%j%%knkjjKLMMLLjJKkl%%%l
-29728cjKMKlkk%%K%jjjj%Jj%Jjkj%ljJ%%%KLLKjk%%ll%k%LM%JKjlm%JJjjLL%%kjLM%%jkk
-29659ekj%%JJKJJK%LK%kkjjlmll%JLMLJKK%J%kj%KM%j%kmmmljKKLNM%kjj%J%JLL%%lmlk%
-29590e%KLKknlJK%k%KKKJjmnjk%JKKJkljKKLLL%%no%J%JjjljJMNJj%K%jkJLKjjj%JK%j%J
-29521@MJLKML%nmk%kkkmkJLJJKK%j%llKJlmkJKLknm%%JMKjJ%%KLjJK%lnojLKklLM%kLKNK
-29452BjlnjJJ%%jjLOMJ%llm%LKj%JK%%kjjkKK%jkkkl%KJJJ%kkjj%KJjJJ%KK%k%M%%%LKjk
-29383Bkl%LKJj%jJ%%%k%J%LKLjlkkj%%jml%KK%k%KK%kj%kkKKlmjMKJkkJKJjjlJLK%JJj%L
-29314aKJkljMKkkjJjjLJ%kmm%KKjjJMLL%llkl%KLK%j%jjKKMKjkjkj%MLjlmn%KKLK%klj%j
-29245elj%KMLJ%jkjKKKkmjJJKJjl%JKJ%%%%%nnJLKKJlkjj%L%LNL%l%J%%%jklkjJJJJJjjj
-29176bllnmjLKKLLLJ%j%%J%J%%jjKJJKkkJjkkJKkljjLL%jklk%JJLMjklkKLK%jjj%KJkkj%
-29107gJJKJljkmkKLLLLJ%KLkmllkjKJJJkkJLJ%JKKKKkljkjjkjKJjjJLLL%%KJJjkjjjjJkj
-29038ajJJ%j%jjjJJjjjJJ%kkkk%KLJ%%kkkkJLMJ%jK%%knnjMPKjKKjjJjjj%%%%JJLJk%%%%
-28969@%%%lmnJKjjJKkmkKLMMLJ%jjJLjljjkKKjkkj%jjk%LONLjjjlllkKMJjj%jmkjj%KMMJ
-28900ajkkllMN%k%JJJJJ%%jJ%ljkJMM%kjoo%K%KK%%J%J%jjlKM%%JK%jkkkJJjJLKJKjk%%J
-28831A%jl%KJ%%%JK%jklLK%k%%jnlJLJJkmlKMNONJkmlk%NM%polKLJj%K%KJJKjjKLllLJkm
-28762Akj%J%kJJJLK%%klLKkjkl%KKKKJjnmj%m%J%jMNLkj%%%mpk%KMMKJJ%%LKllj%%J%jjJ
-28693aKjJjjjk%Kj%JjjjjJLKJ%K%jJ%%Jjj%kkk%KK%%%%lkKL%jkmk%%LKLKMKJJkl%kkkjJK
-28624@MKjjmkjmljKMJk%%KjKLKjkjJJNOJmnkjjkl%KLJjm%MJJJJJkllKKLL%nlkjjKKJjj%J
-28555bj%JkmjL%kjJkkJJLNJknlJJKML%kjKkl%K%KK%j%KKJkkljJ%jJJkk%JLKJJJkjlj%JKJ
-28486@%%%jJ%lnmmkLKjjON%jjjJJKJJ%kjLK%jkk%M%kkJJK%%kk%k%LLLjk%OPKjkjkjknolJ
-28417gKKLJk%J%j%J%%KJ%jk%%%%%%KKkkj%%JKLLKjkJL%lmnmjjkJjj%JNKJ%jK%jj%%%JJ%k
-28348bmnjJMNLMJml%jkklJJjLKJKKjjjjK%%jmm%K%KMK%kk%klk%K%LN%ljJKJ%%jljljjl%M
-28279iLKMKJ%kjLLjklljJL%%k%LLj%jk%JMLln%%JjJ%jjk%LJjlkj%JMKJLKjmlkKLKkKJj%K
-28210FJkjJJJjklJ%jj%J%jJjjKMKlonjJLMKkml%JMKjkjml%JMKkjKLK%JKJjkkjJJ%kmm%KJ
-28141g%%jJk%LK%%J%%%%JK%KLK%%%%ljlkKJJ%%j%kl%KKJ%kl%LJ%kmkj%JK%kll%MMJJJ%jl
-28072gk%jjjk%LJ%%JJMMLkj%%JKkjkJJJjj%J%%%%jkjjj%JJJJ%kmk%JJ%JKkjJJ%JKKJ%%LK
-28003EKJ%Jjlljj%jon%KKK%l%JLMJjkkkll%LMKKKKjkonkJKMJ%kjLLjmkKJJK%KKK%kjjjKk
-27934ckMKJjlj%%%%KJJLK%j%jlk%JJ%j%jkLLJjjKJJjlnmkjjjJJMNJjl%LKLKkmjjjkk%%jl
-27865a1lkjKMMLMKJljJLLjmjKjj%Jj%J%jljJKjjKJKKljkmjjlmJMNMJKKLJllk%LNKlkkmm%
-27797e%%JJkjKK%JjkKLKkjJ%j%%%jlk%%JLkkKKK%j%jmm%KL%jj%LKK%j%%jJJ%Jjjj%KJjkk
-27728d%%JKKMLJJ%nokkjk%J%k%%JKJLK%%%kk%KK%JKJ%k%jjJ%jK%j%j%j%J%%JLKLK%nmkkk
-27659dnmjLK%JLN%jjK%J%j%JLKlnk%%kjJjjJMLJjj%J%%J%%JjkjKJJJJJlk%J%Jjj%jj%K%%
-27590@KJKML%k%Jljjjlnllkj%JJK%jJLJ%%jk%LLJJLM%kmk%%jj%JLK%JJkkllKKKK%mmk%L%
-27521c%LKKJjlJKLL%Jjmnkj%K%lnKMJjJJkklk%jkJ%jjJMKJKJKJJKj%j%%ll%kJJ%%%%jkjk
-27452a0j%KLMOKmnnjLNJjjj%%jjjKMKJKK%kJMjpmmmjJK%LK%%%%L%%%kk%KKjj%KKJ%%JJjm
-27384@nlk%JJJKMJkklmKNL%jlkLKKJjjkj%jJ%lKMJJJkkkljJ%%KLKM%lJKkklkkkjKLK%%%J
-27315bKjlllnkKL%%KK%%K%KMK%klmkKOLJLKL%lokj%jKLKkjJj%jj%%kkJkl%LJJKJ%jJJj%k
-27246bjjjkKOKkjlkJLLLL%mnmKNOKkjkmlkLMK%JJJjkmjj%jlkjJJkl%LLKJ%KKKKjljJK%jj
-27177Bk%%JLJJklj%jkjjkJJLK%%%%%%j%%JMM%jllKKljJjkkj%kj%JK%%LKJ%jj%%%klj%KJl
-27108flJKjKLJjk%%KJJ%LJjklkJKJjjjJJ%jJJ%%%L%kkjKL%%KLkkjljjJJ%J%jjljMMJ%KKl
-27039El%JJ%jlll%jm%MK%jjKM%lJMJJlkkJJjj%JjjLL%lljkk%JKKJJJJ%JJJ%jjlkmkLMJJJ
-26970aj%KJK%mlJ%JJJKLLLkmklk%J%%J%JLLJJJkkjmkmkJJLJj%jjmkJKKNMjmlKLjkk%JK%%
-26901aJjjljKMJjkJKK%j%JjjkkJJ%k%JK%%jjKjlk%KKKJ%JjkJ%jjKJj%%JjjllJ%KMKjjkjK
-26832a%kjLK%kjKJJjJK%jJ%ljjjKJjKM%kjjknl%K%K%jJllJJjjkjjJ%J%JMKNMKjmk%knjJK
-26763fLLJKjkjjj%J%KMJkjjkljJKL%jlml%%%KMLJLLkmm%kkj%l%KKMMKko%NKJK%j%l%%KKJ
-26694EkkJJJj%lkmlKNK%%J%%%jmjJKJJ%%%%J%%jl%J%KLLKjkk%K%llm%JMMkjjjj%JKKlkjj
-26625dKLMJ%jjjLJ%lkKJKJklkjKKKKJKJJmmkjk%kjLOLK%%Jkkmk%kJJjjk%%%j%KjJ%lkjJL
-26556cKJK%J%kll%LLJ%%kKKmm%LKLJKLKjkkJLKjlkkkjKL%jjlkJ%KKJKkojJJ%llkMNLJ%JJ
-26487Hj%kllkJ%KLjk%jJJK%kj%kJKLjlnl%JKKLjnmkJJNN%jmjkkKMKklJMLLjlmljJKMJL%k
-26418AjkjjjJKKMK%%ll%jJJj%JMKlljjl%JjnljJjKON%%%kKKk%%%lnjKL%jJLJ%KMJ%%kpnJ
-26349fK%J%ml%KK%jML%JLKKj%jmljJJ%%%%%kmjjKLK%jK%%%KJJlk%jJjjklJJJLLKJ%l%KNL
-26280A1jmnj%%Kjjjj%KKK%mkjJ%%JJKLJjjJ%kj%K%jJL%JJknmkLL%%Jjk%JJjjkK%kl%J%JK
-26212aKLMKjlolJK%%KJjJ%k%LKJjkkjlj%%JK%JJLjm%%jkK%j%KJ%%jj%jjJ%KJ%LML%jmlJJ
-26143EkkjjJJ%mkMJJLjnkKJ%jjlm%K%KNK%kjKJKLL%j%km%KJLL%nlkjJMMJ%llk%jkjKJ%jk
-26074bl%JMLKJjjJKJjjjkJ%jkJjKKJkjljJNJJKK%jjll%%jJK%mj%KJJLKJJKKjml%Jj%%KJk
-26005Hk%jJkm%J%%K%%JjJjkKKJ%kjkjljMOM%jklJkkjKJkk%%jJkllkKL%jjk%KKJMOMJkkkl
-25936AKKlkjJ%KJjJKjlj%kmJJjJJ%LK%jKJ%%%%ljJJJL%kj%kjJJ%j%j%J%JKJjJKMJllllml
-25867gkj%KLJ%KK%j%JLK%J%j%kjKJKJJLjlppljJ%KKJLKJj%jLLjkj%kolKMK%jkjKJ%%ll%%
-25798hLNMLjl%LLKJlmk%%%%jjjj%jkjk%LKjJKNL%Kkk%K%jkkkJKjjJL%jjJJll%KL%kk%%%L
-25729D%JKJjlkJKMK%llkkjkk%jKKJ%KJ%%KJKJjjjjlkjj%KLjJKJJLMJlkKmokKLjjKLJjjKK
-25660A1kmnjJKMLJJLKjjk%jlkll%%JLKjkJJJ%jj%jkJJJjjK%J%LKjkJNL%j%KJkmnjJLL%%%
-25592A3%K%knkj%j%KJjJ%%j%%klJLJk%L%mmlkjJ%KLLKkj%JJjk%%LKkk%KLK%kkLNJonjLKk
-25524DkJL%kjjJMKJ%%JLJkkkKMK%lomJMKJlmkLJ%J%kmljJKONKlnm%JJ%%LKjll%K%KjjJKK
-25455IKKjKLJonj%ll%JK%%JLJ%lljj%%%JLKJL%l%J%%KjolkjLMK%kJM%j%%jlkJLJkjLL%LM
-25386A7J%jl%KLL%kkJLPQOKJMLJjJKLKLLKKOOJjj%%KJ2Nj2j7rnopmlmkJKK%nnnmkjkjJKK
-25321A7jJJj%kk%JKJ%j%K%j%KLMlnk%J%%KJJKKLMLKJk%%j%PP%%MNLKLLLML%LLL%nojJlmn
-25253F5lknolknolj%%%JLLkmk%knml%J%K%kljjJJk%kmKKJ%%%%%%%jK%jljMLj%jkkkl%Jj%
-25185AK%l%LMKkkk%KLKJJlmJLJjkK%j%jk%JLLJ%%ljKMKK%jK%JJnljj%%kKJ%LKjkkj%%%%J
-25116A3JKKJlnl%JJKJj%JJJ%%JkllJKJl%KJjJKjKM%kkllJjlk%kkjJ%JMLKLLMJjLJ%%%jjj
-25048B1j%%JJJjlkjjJKKJkmlmlkkjkJK%KKKKJ%%KK%KK%jJJLJ%kkjjkljKJljjjKKKK%kjJ%
-24980A4%JKJJ%jkjj%KJjkjjKJ%JJjjKjk%MKkKKJ%%kmkKLLMJ%%Jj%kjLLJLjomKLL%ll%J%%
-24912B7L%omj%J%mjJML%jjjJKJ%%%kkjKM%j%jlJMKkjJ%mkJJKKKLKkkjJ%jkmmJKNL%JJmmJ
-24844B3MMJJJjmkKNOOM%knljkk%KLLLJlljKLLklj%jlljJKLjmlkk%JL%JKON%mnnkjjJLMKJ
-24776C9KKjkl%j%kkjJJJJ%%lkJMJJNJkjkjK%JKjk%J%%jkJJjjjllJ%JKK%%jk%K%%JKLLLKL
-24708E2MMJkklJJKJJ%%K%KJkjkk%J%%K%KJKJJK%jjJK%%KK%kmnnkLOMJl%KJJ%JKJjJKjkjj
-24640G3kjjjJLNMKKKJJLJLNLJLMLJLONMNLjmlLOOLjJMMLLKKKKKKKNPMKLNQNMMOOMNPMMNO
-24572B74OOQPRJ3J3RJ0J2J4J8K2K2K3K5K1K0K0K3K7K5K3K2J7J3RJ0J0J0J3J2J5J7K3K8L2
-24535H81L7M3M8N4O1P6R1J01J16J30J44J54J59J59J58J56J45J34J24J18J14J18J33J61K00
-24510C815K52L15L92M81N82P00Q36R82J120J222J265J216J068Q52O06L60J33n1j80k78l80
-24489A5308n05o40p72q95j004j075j087j046r64q64p55o51n57m72l97l35k81k38k03j74j46
-24468B247j23j07r4q0o8n7m7m0l5l5l4l0k6k6k4k3k3k2j6rnjLPJ1J8K5K7K8L3M0M6N1N8O3
-24433A732O9P6Q6R7J04J17J41J64J91K21K56L00L56M20M97N89O97Q27R69J105J221J297J300
-24410A2832J204J025P98N65L73K47J83J34M5j20l56o28q99j140j310j379j345j238j098r48
-24390F945q04o71n50m43l46k64j92j31q4n5m0n2q5j28j75k07k22k21k11j95j73j49j27j13
-24366A307r7q4p1o1n4m9m4m2l7l5k8k0j8j8j5j3j1j1j2pmoqj0rj1j8k1k0j7j4k1k4k0j8j7
-24330C42j6j7j7j3rprrroj1j1rqrqpoqokkkonpolllmmjJkmnmJNL%%%JJKKJJJJKjJjlmkkk
-24269I2mljjlmlmolLLjlkjjlmmlljjkjk%%km%LL%%%j%KKJkkmjK%kmm%K%%kj%Jjkj%KKklK
-24201A8OLLOPOML%%lllJ%JJ%%K%kkjjkmmmKKK%jmkj%jlkkkkkkJKLKKLK%nkJlj%jJLJjJJ%
-24133B4jlkkklJK%KMKkjmmlljjJ%jJJJJkjKjlkkJJ%KNMJLKjjkkk%%jljKJKjm%K%%JLLJ%k
-24065A2klklk%MJJkl%JJJJ%%kkj%KJ%LMJkk%%JjjljJMKkkJ%kkj%%JJ%j%jjKLMJmnlnnjJJ
-23997a1%JKKNLL%%K%jjkj%%LLjlkj%K%JJ%%%%JLLknkLMJlmm%kJJKkjJJLJlk%%MKjkJjljj
-23929bJJLOLjlljKKK%konmLKKJJjjjjjJJkl%%%MLMM%kmk%j%JJ%JKK%ll%LKJkk%%kjJKKJj
-23860EJK%kl%KLJJjnn%J%j%%%J%%jkKJ%%%%J%LLJjlljjljKJJJ%%j%nm%JJKJ%%JKKLLLM%k
-23791A1lljJJJJK%kkjlklkLLKKMMjplk%%%%Jjll%MKJjklKMLJ%%lkKLJ%kkLNLJjlml%KJJJ
-23723HJjkk%KMJJ%jlljLJkj%JKLLj%%%jjjlj%KKKJkkJjjlJNMKkjlkkm%JJklKNMMLjmljJN
-23654A5NMKJ%jJ%jkkJJjKKjkMNLLLLMMMJjkKM%lk%%lnolKK%kllmkljjkKKjjmjJJJj%jjk%
-23586A7JLJk%JjmmkKKJK%j%KNKJlk%jJJklKMLKKJ%%%KKMOOONLKKKJjlkkkJJJknnom%%%jk
-23518D0kkkkl%Mjnmmj%J%klk%JjkjKLJk%%jkJLMKJkmmmjMNKj%jlkJL%nmlJKJMLjj%%kllm
-23450alLMKkkjjJJJ%klj%%jJLJ%JLLKJJ%J%Jjkkjkj%JJKK%j%kjkjJJjkLJJjlkj%%JKK%JM
-23381A0KJJ%jjkjJjjjkj%jJK%onkNMK%kk%%JKjk%MMJkj%K%kllkK%jJKKKK%j%kkjjjJKjkk
-23313bjJKKjj%kj%JKJKJj%KJjJjj%KJKKKlkJ%jjkjLML%ljJJjmlJL%jJLKJkjJJljJ%%j%jk
-23244F%J%jjjKL%mn%Lj%MJKJjJJKjkkJJ%%JJ%llkJKljKNJk%LJKL%%LNLJ%%MOLJ%jk%JLLN
-23175E3KJKJllKKKlkj%jkkj%LJKLJ%MMNLKKKKlomkknnomlmk%%j%%%lkklJJkk%%kmlj%KKK
-23107A8KKJ%k%KKMMJlkKMLLNLNNMLK%jjMMNOMLONMNMMONNLLKK%jknl%kj%lk%JMLjj%KLKj
-23039A39lnomnkjnnorpqpoolnmkj%kjjkmkjjjkjK%KJjlkk%Lj%%J%jJ%%LKjkkklkjkK%%%K
-22972A5LK%J%jjkjKKkk%%J%JLJjmn%J%Jjk%JJj%JKMMJ%klkJK%j%jk%JKkljJ%J%jj%%JLKJ
-22904B0%ll%LLLKjml%JJkjJ%JLJjKKjjj%JKMJjlkjj%kjk%kJLK%ljK%kk%%l%MQOjjjjJJjl
-22836B4j%K%j%KMKj%kkjkkj%JkkKLK%jKMKjk%JJllkLL%j%kk%%JJj%LMLkommjLKkmjKKK%L
-22768B5KJ%m%JJknknlLOMMMK%kolLJjKMMK%kljK%llkkjMN%jJ%JJJjljKLMNNKkljj%JjlkJ
-22700C8J%lmlljkJJ%MLkj%%JJKNOLkkjllljKKkmJJJKKkjJ%JJJ%%%JkkmljKMOKLJllk%%jJ
-22632C7KKMNOL%KLM%%j%JJkjjjlk%Jjll%MML%%lljjlmkkjJ%NM%j%KJjklnmJNKjk%%%%%jl
-22564D2kJLKjj%jljJKK%JLLLj%jj%j%kmkllJLJJ%%%KLJj%jjKNNJjj%%%%lkjKKKLPPKk%J%
-22496G4KLMLKjJMJj%jl%KLLNKjmmmmkJNM%ml%LLNMLMMJJjJjnkl%LMKJjlljJ%jjJjkj%MKJ
-22428A09kkK%kjJ%%JJ%jjkkNJ0QQPJ0J0QRJ0QPMLMMK%MMMOKl%LLKKNMKMNMMOJ1J3J4QOQJ2
-22368C51J7J7J4J1RRQQOPJ2J2RPJ0J2J4J4J1QJ0J2J3J1RJ2J3J4J9K2K7K7L0L2L4L9M5N1N2
-22329A038N5O0O6P3Q4R8J09J20J30J46J70K03K38K79L30L98M83N82O94Q20R47J043J068R74
-22305A0208P23L39r3m57o89p87p82p15o17n08l90k68j51l6Q0J95L15M46N86P45R25J112J284
-22282A1465J406J425J264Q82L08l38r04j276j440j451j373j245j096r46q03o71n53m62l86
-22263C806l18k65k28j95j67j42j21j05r2q0o7n6m8m1l4k3j3nkJNJ5K4K8L4M3N1N7O1O6P0
-22232B259P7Q1Q7R7J10J28J48J69J95K35K73L10L34L45L32K94K34J71J30J22J48K00K70L57
-22208G106M62N87P37R09J108J344J622J963K383K871L394L895M291M494M468M223L778L104
-22190E2739K161J003k15j371k442l423m208m640m655m327l800l203k602k031j507j023n89
-22173A5867k19O7K39K58J00k00n52q46j012j053j012r28q49p98p72p58p31o80o20n55m95
-22152D451m42l89l36k85k46k08j75j47j33j18j08j00r1q1p6p2o7o3n7n1m9m9m6m0l8m0m0
-22125I04l5k7k4k3k4k2k0k0k1k0j8k1k1k5k4k2k2k1j8j0j1j3j4j2rqqj0j0rppnmnrj0qon
-22085B96nnn%MMLjnmorrmlnqqnjkmnjNOLKLMMMNPOMkqj3j2j4j5j0qj0j1j0oromnmmljLML
-22026A20%kjkmmnoqpoljopqokJ%jkjJMKjkllklljJMRO%KORJ0QPJ1J2J0PLMNPOMJ%lpqpnj
-21963A29lmnonopmlmpplJjj%mnnnkljKLLlmljj%kk%JjklmmjlkJJ%jJKKjklkjjJJ%jj%LLJ
-21896A5j%KJlljjj%mlkkLMKkk%KJJKJM%JKlomjkk%KJKkj%jKMJJLlokJLJ%LJjjj%jlk%J%k
-21828bkjJ%JK%%JJKKJK%%jllj%l%JKJJL%mlJJ%JKKJ%kjjkkjJLLKkmklKK%LL%JKJlmj%j%j
-21759akj%jJ%JLjkJJ%j%J%kJNOLkjjkjJLjllk%Jjk%J%%lkLLJjjjjKKKjjjkjklKNLkllljJ
-21690ij%L%Jjj%%KLKjkkJNMmnml%%JMOKJjkml%%JJLJkm%JML%J%%%j%Jj%jklj%JJJJJK%j%
-21621a%JJLKkjJJJKJjlmkkjJLJkl%kkJ%JKNLljj%jm%Kj%J%klkkkJNMKKjjKKJ%%%%jjjjjj
-21552dJ%kljJJjkjKLKjl%%%LJkkjkj%KL%jkkKKKKJ%kljJ%kjJMLkkLLJ%jJLKklm%%J%%j%J
-21483cKLKjJ%lkllkjjJKJ%J%JKJLLKJLKJ%j%kJ%J%J%%%JKLLNLjkJJJJKJJNMKKLLLjpnknm
-21414C3%OLlmj%J%kjLJklJNJ%JKlmlkjkkjKJjkjllk%jmlJLJ%jKKlklljKJJKL%jJj%MK%MN
-21346B5KkkLLJNOLJLNMLKLNMMJLMOLNNORPLKJjkj%%lmnoljjlljJKLNM%llllmknqnlmmmnp
-21278E1qmllkkmj%%nomkklkkjJ%Jj%JJJ%lm%LKJ%MLMKKjlk%jjjl%%kjjj%KLK%nmjKL%JLM
-21210HJ%jmmkL%lkj%JJJ%KLklkJ%JKJ%j%kkj%%JKkk%LLK%JLkkJJkj%k%%J%%%%KLJll%%k%
-21141bJJ%Jjk%kk%kjj%LONKl%JKJ%lkk%%%lk%k%JKJkKLKkljj%LKNL%Jjkkj%LLK%%%Jjjll
-21072DJJ%%%Jmmljjj%%JLJK%%l%LKjllkkjml%MNJ%JLLjjJJ%%JKjkkJLL%jj%lkkkjLMKKNK
-21003A1kj%jJkjjmljJ%jkljKJ%K%j%lkJKLJMKjmlj%jj%KLMLJkkkj%JK%mkjLKjjKK%%LJln
-20935dlj%%Jj%KLLKjllj%MJ%%Jjkk%J%kkjjjJJKLJkkKMJKJjkjjJ%jjKJ%kKKjjjJKkmlj%K
-20866fJ%%KL%%kJJkj%jJJ%kkj%JLL%%jk%J%%k%LJ%jjmkKKMLjjJjkk%LJ%JKLJknjK%L%lj%
-20797AJKMMJJjkkJLKjjjllkJ%J%%LKkk%%JMNLjjjjJMPOLML%JLJLMKKNROMLLK%%jKLLJjlj
-20728I5jkk%%jJJjmonmnnmjK%klpqn%%mllKM%kljkJkmmkLJk%kJLkk%jkkl%LNKlmJ%jKJkk
-20660D%%%kkklllKOKj%kKJ%%%jJJ%kkKK%%kKK%JKJ%KJllklJNK%JJjjkkKK%j%%%%lkJ%%j%
-20591@%JKLJ%%JlnmmlkMMKLKjkj%KMKkmjJMMKjjlmjJMJjjkjjJLJk%jj%%J%kj%%J%jJMJJ%
-20522Flk%Jkjllk%LLLKKmmljJKLLLM%lk%K%JJml%J%LMMKJjjlmkKK%klkJ%JLMLLK%%jkkml
-20453FjJ%jJklkkkOPKj%kml%JJKMjkJ%%JLKjllk%kmn%LMK%KPLJJ%lmjJKjl%K%KJjmjORKl
-20384A9okj%jj%%Jjjj%JJ%KKkomm%KJJ%k%KMNM%mm%klJKJNQKnomkj%KJJJJJlk%JjlmJJKK
-20316BOMlmkJJMNKjjkjJK%KjljJ%jJj%K%%%%lk%LPPOKkjjjj%KKMKlj%kmjJjJMOM%ll%LLj
-20247D0lmmlj%%klJNKJkj%MkqmMJknl%KMKjmjJLJ%%%jJJJJlomkj%KK%%LL%JKL%mnk%%%k%
-20179HLJ%KNLjlml%%J%kKjJ%jJNKkmk%%%ML%klj%Jll%LKK%%JJKLK%kJJj%JKJJKlnmJKj%k
-20110A7JMM%jlm%LKjjkj%LLkl%Kj%J%jJLJkoqmJKJl%JK%%%%kjJKLL%%KL%kjMLLKJJKJ%KK
-20042C8LMMLKlJNL%JJKJJ%lnmjLLM%lkJK%JJLLKK%jjkj%MKLLK%lk%JKL%kjkkkJLKLLL%jM
-19974I2OMJklkKJK%JK%j%KKJLL%k%JLOPMLJjJNOK%%KMJkKNPMK%MMjKNMOLK%KOJ1J4J1PNN
-19909B65NPJ0RJ0J3J3J2J2J1J1J1J5J4J5J4J5J6K0K1K3K6K8L1L2L4L8L8L7L9M6N0N4N7O0
-19874A112O2O3O5O8P5Q7J01J14J28J47J62J81K03K26K56K93L38L86M43N10N76O35O89P29
-19850G649P54P65P71P81Q09Q69R76J140J355J615J872K031J981J659J121M67k27q45j200
-19831B4343j178q60l98J06N92R91J186J066O30j7p45j421j889k044j938j713j480j273j100
-19812A2858r65q71q13p86p72p62p44p11o64o03n38m78m18l60l09k62k24j96j81j68j50j34
-19790A749j20j09r5q3p5o9o2o0n6n1n0m7m4m3m0l5l2k9k7k3j8j8j7j5j2qj1j2j2j2j0pol
-19756D38klqqonpj0romoqro%jnqqpj2j3j0j2j1rpppnklpj0j3j1ommpolnpopmlnqnlmnk%%
-19698G9kmmlkjlmk%MMjkkkkkkjook%k%K%ljLJlmmnkLL%%kKNK%%%%jlkmm%MKMMLK%jkjJKK
-19630C5NMNNLLKMLMKJk%KJKLM%kk%jJjjjjmmmkkljjk%mnkjj%J%lnqpjLLL%jjlk%%%%j%KJ
-19562B3lnkJK%k%JLJ%mnkKMJjmkKjmkLK%%jljK%%jjJ%%K%kk%%%kj%JKk%JKJKKKKj%JKjkl
-19494HjJJJJMKLNNkpmj%J%jkjjJKKkmkljKJjJKJklKMNK%lmkkjjKJK%jJJlom%J%klj%%j%J
-19425fNJkkjJMLKJ%jJ%mkj%lkJLK%jLNJKKkmllmlJMJjkKK%%jlnlJLLKLJLJklk%LK%lj%jj
-19356ckJLJ%LKnm%KLKKjj%Jjl%kkJLJJklkjLJJKJjjlkJKJLK%jkJjlml%KLMLL%llkKK%jj%
-19287@JjjjJJjkJJLM%%jjj%%JMMkplmk%jjJJjJKKLNL%nmJjlj%jJJ%J%JKMMLkklm%J%KJJJ
-19218G%jkkk%JKjjjk%%j%lll%Jj%JJjJLMJlm%JKJ%MJjjkJ%%JJ%%looJMKMLLMjjkKkj%%%%
-19149@JLL%jjKKjjkkJ%lk%J%JJJJjkj%jJJMMJjkkj%j%Jkj%KJjl%%K%j%K%j%kj%JLLL%jkl
-19080CjKKkk%KJ%%%KK%kjllkKKLLKjkjkm%%%lmKLJJLLKK%%jLLJj%jklKjomkJJM%ljjkj%J
-19011cK%%JKJJj%jKKJJJj%J%jjLK%jkmkj%J%LN%mmlKMK%K%jJLJkkJKJKMLMJjl%KNOOJjKL
-18942D8%JKLLNRNLKLLLLKJJJLLJlnljkj%%%Jjmonmkmmmmlj%Jklk%kkj%jnpolkkjLLJklkk
-18874IJJJjj%%%jJJ%kknkKL%j%JNMJ%j%KJjlj%jJJ%%LJkkjLLL%%LKJJM%k%K%kk%KJKNOML
-18805E1LKLOOKJNOPOMLL%LMLMMLJj%%k%kmmnmmoj0qpmlmokj%klklllk%lnmk%%JK%ll%%%J
-18738A9KK%j%jj%jlllkKLMjjjljjJJ%jjJJJKJjjKJJjkjJJJjmkKLJLNJlkmml%K%lj%kjJj%
-18670CL%JKKjl%LLJkmlkJJJJKJkjKKklKJKNLJ%kj%kmkjjml%KMK%JK%jjkjjJ%jlkk%MKkkl
-18601cljLMMOMLjlj%llkJjmjkJLNNJjJLKjmmkjlkJjLNjkJkkLNKJKJjmmlj%jjjjjK%jKMM%
-18532I%kkkJ%%jkjjKM%%JLKKMK%jjKLLjkjjj%%kmk%%kj%jlmKNMNKkl%KJJJJkljJ%%jJLMj
-18463B0mnkJKL%jmnJNJjJKLKKJkkJJ%jl%LjjjLKlljkljJKMNKkllm%LJjkl%LKK%KJj%KJ%%
-18395B0k%%%lj%%kolKLjjMLKJjkk%LJjjL%kjKONJ%%KKjlmlKMKjkKJJ%%JLJjk%JJKK%KMMO
-18327E3OMKJkkmolmk%klooljJLMLjKKkkJJKMNLJjJKKK%KLLLLLKNNKKJkmpqqolmkkmkkkkj
-18259C0J%j%jjjjJ%kLKjmmkJMLJ%KK%lkkjLL%l%MM%j%lmlkJJ%%%KKjjjkJKJJJKKKkJJmpm
-18191B0j%l%JKjkjMONL%%KjjK%kk%J%%JK%KLJJklkkkJLLJjlkKMLjk%klkkjLM%%JJklKJ%%
-18123C6KjjkjJ%klKKJ%jjnkLKJjj%JlnlKJKj%JJjkJLJj%JJKOOOKJJ%LONL%jMOJkjjJMLj%
-18055H2LKJj%jmlJMKk%JKLJjljKMOMLKJ%kKNLK%jJJ%%MLJLKLNLOPQQJ0RJ1J2J2J0J1J5J4
-17995B76J3J7J7J0M%%Kjnpooqppj0j1j1qmklmmnojLMMLMLLMNPNNMPJ0J2RRJ1J4J3J1QPPN
-17941D00NMOMLOOMMNPPNPJ1J4J4J2RJ1J7J9J8J9J9K2K3K2K1K1K1K5K7L2L5L4K9K8L5M3M8
-17900A102M7N0N4N6O2P3Q2Q9R7J08J19J31J46J60J75J97K20K44K77L15L60M15M78N52O40
-17875F249P42Q58R90J136J295J460J617J757J858J906J885J792J630J414J156Q80O26M14
-17857B9665K58J59R4L0o2k12m33p17j039j366j659j880k009k047k003j894j744j568j385
-17838A0188j211j046q98p74o67n73m93m26l69l23k84k51k22j98j76j61j45j29j14j04r5q5
-17816A444p9p2o5n9n5n3m5l9m0l9l7l2k9k4k2k1k1j8j6j6j5j1j6j8j6j5j4j3j5j4j2popq
-17781D75j0j1j1qj0j2j3j2j1qrqorj1rj1j1j3rpmnomjKMPNNNPQQJ0Okpj0j3j4j3j2rrj0j0
-17733B04rok%LLKLONMJLLLLKK%JJkllnllk%%MPQJ0Rjj0j3j4j6j7j3j3j3j0rqpppnj%kmml
-17676G2KJknkMK%JLKmnj%lJNMM%%LMOJKMNLKJJMMOQPLklmklonj%%lmonolK%nomllljknkK
-17608F0LlmllmjKKkljKML%KLJKKllklmlkKKjjklljjJLJJ%J%lnjKLLJMNK%JJjj%J%KKKJ%k
-17540E8jkjJJKKJkkJKLKknkKJ%mjLNMKKMKjJ%jJKKJJKK%%%LKL%Kj%KklKKkkJOMjkl%KJ%K
-17472A02%JLJJL%kj%JJKMMJ%KLKKKJK%%JLNLJKMONLMLKJNONJLNLNRJ0J0QMMMORQQOOQJ1Q
-17408C30ORJ1J1J4J8J4J3QNKNPJ0RPORJ2J7K2K3K2K4K9L2L4M1M8N0N4N9O5P1P6P4O8O1N3
-17369A429M3M0M2M4M7N6O9Q5J03J21J39J58J82K09K46K90L40L97M69N51O56P90R51J143J364
-17344I964J601J821J976J994J801J379P69P8n67j073j406j577j610j540j401j227j037q56
-17326I089o88n37m13l12k29j59j01o1k8lONkj4k5k4pJ7M7P9J12J47J93K55L33M33N62P19
-17298I394Q99J096J294J479J618J671J599J366R59L95k66r32j481j827j962j925j781j577
-17280A0019j361j157r71q04o66n52m59l83l22k71k34k03j80j57j33j15r8q8q0p0o4n8n4n5
-17256A484n5o1o6o9o9o9o7o3n9n6n5m6m1l8l3k7k5k3k1j7j2j4k0j8j0romonrroonmqj2j2
-17217C49j1roqj2j1j1j0j0rrj0j0rpmllnrqmloqolmnl%lmkkkJjjklkknomklljKL%mnlllk
-17158G1JKJJ%jmmmkjkllJLKKKK%jlk%%JKMNNNLJ%lnl%K%K%lk%J%nonk%jljklkkJNJklkJM
-17090D6LKjklJK%KMJMNMPOLjllkLMknoplmnlmk%J%K%kljkmkLOKkmm%JK%Jjkjj%%JJKlojK
-17022B6KK%knkJLKllj%lkJKJLKJJl%K%mkKKMLJjjjJjk%%kkkk%JKjmjJKLkm%LKKJLLjljlk
-16954A9JKjjJMMKLK%LMJJ%jjJKKLNNQQOOLKMPPPONMJjjJJ%K%knlmopqpmnnljmomkKjlmno
-16886D4lmlkkj%KjkkJKJ%JMKjkJ%kkkjKK%%JLLMNNNPRJ1J0RRRJ1QM%loqj0j2j3j4j1qnml
-16826D8jmnmjjk%JjmmmmJKJjJLNK%LKLJjlJKJJ%%KM%l%MLKNNOQJ0J2J3J1J1J2J0Jknj0j4
-16767A23j2j0j2j0ropj0rmkllolJ%%KK%%momKLMNJ%llkKMLjkJjjjknojJK%mk%MKj%LLJjj
-16705A2JJKKjlk%k%jk%%JjjLNMLJlojKJjjJJJLMLJjkj%JKLJlkjJ%J%mplKPNKK%klj%jljk
-16637A7JJjkj%KK%%kkk%jj%LNLJjmlmJKJKJjj%%j%%jjjjJLML%KMKllKLJLKjKjj%%%kJJln
-16569B6mkKKjllk%%MKknl%%%KK%KLM%k%JJJJ%knjJLJjk%%JKJKLKkmkjJLLKjkJ%j%KLkkLJ
-16501C3jlnlJKKKKkpnjJK%%JLK%l%K%mkJJJLMKjkJK%%%%kJLjlkjjJK%jjjk%KJ%KK%KL%J%
-16433C4jjMNON%nkNLK%j%JKJJkpm%LMLJmlLLj%JJJ%JJjmlk%%jkj%JjLJ%JMKj%LK%JKKLLJ
-16365G3%NMLJJKKkl%LLNPLjkjJKj%MKJ%KOPMMJJLKJkkjJJ%MMMLLK%KMMNPOQQOQJ1RKJKKP
-16298B52PPPOJ1J4J4J5J6J4J6J7J5J4RRJ2J2J0QJ3J7J7K0J9K1K2K2K2K3K5K7K8K7K8L4L7
-16261H87M4N1O0O4P0P4P5P5P4O9O2N9N4N1N1N2N7O7P7Q9J10J34J59J92K28K64L13L68M32
-16232D362N13O13P26Q70J042J239J455J659J811J850J711J354Q05J60m54r34j250j422j476
-16213A4634j442j351j233j095r43p97o65n51m54l80l25k84k54k26j96j68j40j14r4p7o9o6
-16191C710o4o2n8n0l9k5pJ5L2M7N7O6P7R1J09J25J42J60J81K00K22K51K89L38M02M84N83
-16164G276O98Q26R65J118J275J423J546J616J589J404J019M39k77r92j544j853j938j863
-16146A2727j696j490j281j087r12p55o23n18m28l58l01k50k08j77j49j22r8p9o4m9m4m4m8
-16123A946n6o6p6q5r4j00r8r6r1p8o7n8n5m8m2l4k8k9k6k4k3k4k4k0k1k0j6j3j2j3j3j1j0
-16090D75rrj0qrj3j2rrj1j0j0j1j2j2j2j2j1j2j0pnppj0j2j0rj0qnmnponmpomljjkkjkkl
-16041A09mnjkjK%lklmmm%KJJJK%kklkjk%LMOQPMJJJ%kllkjjklkklnnmjkjlmkj%jpmJJ%JK
-15974D9J%%KJJjnlJMKjkjk%J%kjJKLKjkJLMLLMML%jJ%mj%J%%jkmlJ%llmk%JLLMLKJKjJjk
-15906F5mmoojjomJJ%%LL%kkJJMKlqjMLj%jjJK%jjjkjl%jlJMMJ%JJL%KOMKkprnm%%llljj%
-15838A8JKKkonoljKLK%%%JK%kKKKJLJ%JJjmlj%JK%%K%%K%%lmjKKJj%JjlmkJmjJKKLKK%Jj
-15770A4k%%%kjmk%KKkkjjJ%k%LMMLKjljkJjmn%%LL%KMMLjkJ%jJjonl%KLMLKJLLkkJ%kjJL
-15702B1Jjjllmkk%jkJ%%%KNLjnkK%kjJkLK%kjKJk%j%NM%jjmlkk%LMLJlnjK%kLLK%JKkomk
-15634ALK%%KjkkKJj%JKML%jjkmnjKKJJKJJJjklkJKjlk%%KLK%%jjJJj%KKKJJ%%lmk%%JKJk
-15565HlK%KKjkk%J%JKKLKjknn%KNMMLjj%NNKjkk%kJJkkjJLJJjlkkJ%jkJKJkJMJkmlkj%J%
-15496A5klLQKj%KJMMklmjMOMKK%JJJKKORPNK%MOMML%k%%loj0j0pnomjlkk%%J%%%kj%JJJJ
-15430C9%%%jlljk%%LJj%JLL%mj%JL%%J%kKLkljjjlkJJkjkkKMKj%JJLJjjkKLKKJLJkJMOPL
-15362F6LK%konnmllnknnlk%%kjKJ%NMJ%kkkkj%J%j%LJjmk%jmkKJjkjjjKKJ%%jkjjKLKj%%
-15294A5kkkKKj%jJKKk%KJK%k%NLMJklJLLJ%MKllkkll%%JNKkkJKJjJ%JKJJjj%JLJknkL%%K
-15226C5JJJJKLLLML%JJjJLLL%JLMKlmljlmljLOOJkj%KLK%KKj%KL%jkj%Jjj%MONKJJLL%ll
-15158I8jJLKJJNOLKLNMKLLLKlkMPNJjjLPONOQQOOOLLMONNQQJ0RONNNRJ2J4J4J3J2RRJ3J8
-15098D22J8J7J9K4K5K8K9L0K9L1L7M2M9N2N7O5O9P5Q4R7J11J24J40J63J87K14K42K77L20
-15069C077L70M27M89N59O29O91P42P58P21O24M62K41j0k43m28n55o26o49o32n89n37m83m29
-15046D609l78l25k76k35k01j71j43j20j02q6o9n2m0k9j5jJ1K4L9N1O3P9R7J18J37J57J85
-15019C327K17K49K88L42M03M76N63O63P82R32J118J332J572J832K073K242K254K011J444
-15000B4120N91l82j252j850k134k175k065j877j653j420j204j012q44p08n92m95m20l61l10
-14981C957k63k24j93j69j45j26j08r1p3n4l8k5j5lJ0K5M0N2O5Q5J03J20J42J66J95K31K69
-14954C933L12L55M09M69N33N96O54O89O88O42N36L60J29j29l74n69o97p62p70p41o90o23
-14932D950n54m85m22l65l16k75k39k09j83j61j43j28j14j02q8p7p1o4o2n8n1m7m2l7l1k7
-14906E99k8l0k6k2k3k3k0j7j9j7j4j0j4j6rrj2j1j3j0nrroklooknn%%npommloppolkjj%%
-14857A36kl%JJ%KKJjlj%jnmlmnqoool%LJjlnnkjJMkmnomkj%JLNJlkmkKMMMKkl%MK%jKLKJ
-14790G3LPPMJKJJJkkmlklmnmj%jmk%jklkklm%jl%JK%loojJLJj%JKKMLKMMNNKk%KJL%mlkn
-14722E7nkKJKL%lmkl%Kjnmkjjjj%LNK%kJLJj%LNOMknJKjjKMMOOLJJJ%lnpnkklnnmk%jljj
-14654C5%KLknjLJlkJ%%KLKJjkJNPOOL%%J%kjklkkjjjJ%j%jmokkjlmlkkkk%JLLjnnjj%%JJ
-14586A3jJKMLMKJjkjJJKMM%%k%jlk%%klnkmn%LKJJJjjkk%Kjjkj%J%j%JJjjk%%%JJ%%jKKk
-14518HljJLJJklklkjJJJL%mmKLLJkkljJjk%LLKLLKJjmkKJJj%%lm%LNL%jj%KMMLloo%LJJK
-14449A4%j%%jljjlk%j%%kkjkJMJJj%KMJ%mlJMNK%jJ%lmlj%%LOL%mmJKkjJ%%%KKjmlkjJjj
-14381bKjj%JJNMJkjK%mnl%L%%JL%J%kKNknl%LKKLM%lljKKjmkKLlmk%LOJklj%J%%%%JKKjj
-14312HjlmjLK%j%%%lm%MNK%jJJ%JJJjlljjjjkjj%MJKKMM%kkklk%LLKkmk%KMJJK%J%J%mmj
-14243E%mj%%ML%J%jJLKJjkmjKKjkmmol%KPMJ%j%kkjJj%K%JJLLJ%jLLlnlkJJKJjjK%jjkk%
-14174@%J%jKKk%MMJklkJk%NKmlkjJjl%KJLNJj%kkkJK%%JJ%jkjj%J%JjJKjlkj%%JJKjkkkJ
-14105cLJ%%K%Kklj%J%%%%%KjkkKLLKlkjJJ%j%%kJKNKJjljkj%KLK%Jjkk%jj%jljJNMJkkjj
-14036DljKLLLJjkjLMKJ%ljjlljKLJjJLJJKMNJjJ%kmkJMPOORJ3J9J9J5Opj5j7j3rrrpmlnl
-13974B5mmk%jk%KNKkmkmmj%J%JMN%%KJJOQPMJLQJ6K3K6K7L3L8L2J5rl2l7l3k7k5k0j5j0q
-13922E0pmjjmnokJKJJK%jmmjJNKj%%%kk%JjkJMOOORJ5J6J8K0J9J4Krj8k5k6j8j0omllj%%
-13865C1%jJklj%klj%J%jlm%LJLLj%jk%LMLJ%KKJJKjJLJ%%LNMMJJKJjJK%klnkJLKK%KKLNM
-13797G6JKL%%JLNLJ%kj%kkmnlJjlnmlmmljj%%jKJk%KJkmJ%JMMLJ%MQOLLK%jL%j%jjLOOL%
-13729A02KMOKmm%%KNNN%klkjJ%kj%jjkjJKLKMMLLNKJ%%%lpnkJKlnnjJLJMMJl%JNQNLML%j
-13662A51%JKKjjj%JLJkkjJ%jljKJlk%mnnmllmmlmppnoponnlnn%%%%jmmJLJ%LNK%%KLKJKM
-13595F7K%JMM%mnm%LJ%lmkklkKMKlm%JJJKJjjjjlmljkJJjkjkljkjjlj%kJJJJjJLMKlk%LL
-13527C9Kj%KNOMjlkJKLJ%MMLKJ%jJ%lljjmmljLMJlk%JKKKjmmlj%jllkJ%lookLKKLKLjjjK
-13459C8%lljJjl%MNLKJ%%jkjKLKk%KNK%JJLMJLOLJJJJJj%LOMknml%j%%%%%JkJMM%kkjJJj
-13391H1jjljLJ%lkJjjKKK%JLJjjJJJ%k%%%JjlkLOOKjjJLJKLJk%J%%MNLJkkjjjl%LJJJkmn
-13323A01nkj%KK%j%jKJJKJJ%JkmlJjlJJjkljKKj%L%ll%JKNMj%K%k%MJj%%nlJKK%jjmmKPP
-13256A05MKK%JNNNNL%klkjjlmlmmlnmnkjjkonjMKK%JMKj%JjKJjjKMKNPNNNOMJJ%%jonlml
-13189A15JKJlmkj%KM%llknpnjLJlmkJ%LMJJLMNOQQLljjkkJNOLKKMRQOMNOMMMjlJLKKJjlm
-13122A92klmonJJ%%JJjjjjJMMLMJ1J2QLLJjjjJj%kkKJKKLKJMPLKLLNOOMKJ%%%JLLJ%JJMN
-13057B97NMPQPPQRQRJ1J4RNQJ3J7J5J3J4J1J0J6J7J4J6J6J5J8K1J8J8K4K6K8L2L6L9M3M3
-13017I49M9N9P4Q4R4J07J30J54J80K11K44K81L12L34L43L27K81K14J31N4j0n1o9p1n4k8L
-12990D332K7M2M8L4Lm0q7j29j56j69j67j56j36j16r0o3l2%L0N7Q2J11J40J74K08K48K94L48
-12962D837M09M78N57O46P37Q22Q97R46R60R22Q23O82N21L67K48J77J56J80K33K98L55L84
-12940A6635L74L11J78j8k48m80o74q06q60q39p67o59n29l81k29q7M5J60K46K95K96K54J73
-12917A2390P6k1r5j42j61j59j37j03o2j8K9P1J03J08Q8N1%n1q5r4p5l1K8Q9J46J87J97J75
-12889A2504J22M5l2r3j25j12n9L4J49K70L88M88N56N87N72N01L81K09nk48m95p24r07j020
-12865A2986j068j061j013r41q55p66o79n93n17m48l88l37k87k43k10j81j53j30j07q9o7m8
-12843B805l1j6KK3L9N5P6J00J26J60J93K28K62K99L29L41L43L30L04K60K05J41P2J1l1o0
-12817F566o6m2LO3J27J94K57L04L21L09K64J79O4o8j99l20m21m89n26n33n19m94m56m13l66
-12792C739l18k78k42k07j79j55j33j13r6q0o7n3m5l4k2j4kJ0K0K9M3N9P9R8J18J43J73K05
-12764B678K40K78L14L35L41L32L00K33J43L4q3j92k78l42l76l82l68l40l07k69k34k06j75
-12741A676j49j22j02r0p8o6n7n2n0m8m2l4k9k5k3k2k3k2k3k1j7j2j1j3j7j6j2onprnl%Jj
-12705D65jJkkj%KJKLNNJ%jJNMMMLONJ%JMKLQRPNMNPRRJ0J2J4J4J5J5J7K1K7K7K5K5K6K4K0
-12652H76K2K3K2K2K2K2K1K0K5L5M0M5N2N9O8P5Q4R7J10J27J44J63J84K08K33K55K75K89K96
-12623C914K93K78K46J99J37O8Jo4j17j59j85j96j95j85j72j56j35j16r8q0n7l6k0kJ7L6N6
-12596C272Q0R8J22J56J85K09K39K65K88L06L15L07K82K32J68J00K3n3j15j58j83j92j85j59
-12572E602j27r0m5ON7J11J65K15K68L21L69M08M34M41M23L70K82J67L7r7k14l07l77m18m28
-12547G573m17l96l63l26k91k49k07j68j31r8o7l8j0J4M2P0J04J35J65J96K30K69L08L39L60
-12522G044L70L65L41K94K27J35K6q7j91k79l45l85m01m05l88l58l18k72k32j88j43r8o1k7
-12498D624RM5P2R0J01J01Q7N6J4l9j00j57k02k34k50k52k46k29k09j86j63j40j22j04q2o3
-12472B421m8l3j2NJ5K9M1N4O8P9Q8J01J12J21J27J26J15J00Q4N4J5l3p7j23j57j82j99k07
-12444B684k05k00j90j74j57j43j29j13j02r0q0p0o0n5m9m3l8l3k8k6k2k1k0k2k3k3k2k1j7
-12415E08j4j3j3j6j6j3j3j3j3j0qqj0qmoj1rqqoj1j3j2j1omnoollommklnnmqnjlkk%kopl
-12364A36jkoomkjjlnjKMJJJKKNKkmokNPL%lkMOKjjLJmljkloppmljjkk%J%LKJkllkk%K%%%
-12297H5kkl%%kkjKMLJLMNLL%ml%%lLMJ%kkknqnlj%j%mlkmkJjlkJKNMjlk%%JMMjlkmkJJ%k
-12229E3%jkjJJjjmkjJLLLLkjjll%JJ%%jj%lJLLLOPNMK%jl%L%ljJMNONLKjkk%MLJkkk%%Jm
-12161I1jJkk%%jlkk%%JKKLJJKNOLMKj%%LLK%lmjLKKJJkkJJLJJklkljjjllKJJ%JJJKj%%kj
-12093A08%JML%jJj%Jkmnl%jjjlnm%J%j%jlmlllkKMKMMMLKKJkj%%JjjklmonkJJj%jkkjLMJ
-12026G3jjKJjmnl%j%K%k%jkkljKMKllljK%%%kkmlJLMNLLMLJMKJjklkj%jjklj%JJ%kl%Jkl
-11958E0JJ%%K%lnjkJkkKLLJkllljLNJlk%k%KKJkK%kljJKK%kllkjkkKONlnl%kj%kJKJLJjK
-11890C4KJkklkk%%%NL%lkkkkkk%K%LLKKJKJ%JJKJjllmlKJklJMMMM%lmkKKLjJL%ljJLLJ%%
-11822D6klknlKLK%KLjkk%%JJJJKKKJMMMKlnlkK%jJKMMLjl%K%jlkkJKKN%nlJMNMOLknk%jl
-11754F7mm%%j%J%JKjkjJJJMMKJ%%JKJLLjlj%jjlkl%JLJjllllk%KKK%llKLKjjkkkkkjKLNL
-11686F4jkjjkkJK%ljKjkljKKJJ%LL%%Kjnlml%jkJNJjjJK%klk%Jjj%LMM%ml%jkJK%%%%%j%
-11618D7JJJK%J%kj%jJ%jkJ%lmmjKMNNLjj%JK%jlmjKJj%KLKK%j%KK%jJKKjkkJMK%jlljJMM
-11550F8JMMKjoqnJLNNKKKj%JKj%LK%JJLL%%K%%KLNMjkJKJKLLjjKLK%%J%jKMNNKLLLMQQLJ
-11482A74%KLOPMKJMNNMMPNMNOMNONNQRQJ1RQPPQJ1J3J6J7J4J2J1J7K0K3K6K7L0L2L5L7M0
-11433G29M6N3N7O1O5P2Q1R6J08J23J36J49J65J85K03K16K22K26K23K08J78J42R4L9j2o4j09
-11406C692j45j70j86j89j82j70j55j41j23j05q4o6m9l3j8mJ2K9M4N9P9J00J18J38J61J82
-11380B794J99K14K27K31K23K05J75J34Q3L0j6n2q2j00j05r9p8n4k5J1M2P4J01J16J18J05
-11354D471Q0M5%m9r7j43j81k09k22k22k17k06j90j69j46j28j10r0p1n1l7k4qJ0K7M3O0Q2
-11326B248J04J27J50J74J97K20K38K45K41K22J91J45R0K6l8r6j43j74j89j87j76j56j26r6
-11302C237o1k5J2N1Q8J28J66K06K42K78L10L27L29L16K81K22J45N6m0j30k02k60l03l24l25
-11277D724l12k91k62k31k00j67j33j03p7n5l2qJ5M0O5R0J16J42J67J91K19K44K63K75K79
-11252D959K71K48K16J72J19O5Rm0q1j11j22j17r9p3l8jM0Q1J17J49J63J58J38J02M9j4q3
-11225F277j50k14k64k96l13l15l06k88k67k42k13j83j55j29r8p5n6l3j3J3L6N6Q0J06J28
-11200C086J48J71J89K07K16K18K11J88J50J05N0j3p6j31j82k24k57k73k75k72k63k47k28
-11177B498k09j92j69j48j34j21j07r7r0q0p2o5n9n3m5m1l9l9l3k8k9k7k5k3k2k4k2j7j4j1
-11147D63j1j2j1j0rj2j4j1j1j0j0j1ronnqqolnnmlljJkoqonj%mnllkJKLPQQP%pj2j1qj0q
-11094A96mmooommqnjkjjkm%%jJK%nplJ%kl%KjjJK%J%j%MMKNPPOLjkjklnpm%JLPQPPJ1J8K3
-11029B22K9K6J2rk4l1k9k2j8j5j3nmlmnmkkjjkjK%j%kjJK%%kkkjkjJkmjMQPORJ0J1J1J5K0
-10976A80K4K9K4J0rk2k5k3j6j6j3j0olkJQJ4J7K0K5K6K3J3kj8k6k6k2j6j2j2j1pmomjjlk
-10935I6J%%klJK%jjk%kjkkj%%JMMKJjjLORJ1J2J3J4K2K8K8J9jj8k5k3k0j4ronlkonKOQJ1
-10881A48J0QPKmpj0j1n%LjnnnkLKkk%JJ%ljLKKKMMOMLLL%kkj%JLOPPORQPJ0J1J2J5J7J2L
-10823B87kmJMJJJKMMMOONNORRRJ0J4J4J5J4J6J6J7J5J5J8K0K3K7L0L1L3L4L8M6M9N1N8O6
-10780A028P5Q5R5J10J24J42J65J95K32K78L38M07M94O05P41R02J072J224J311J249R67M60
-10758A2299j58p00j026j122j066r31p72o16m66l30k10j08k0N2J10J51J75J85J76J40R1K8
-10736E882m6j23j93k44k81l04l12l08k93k73k49k27k05j82j59j40j24j06q9p6o6n3m4l7k7
-10711A721j5qmMJ4K1K9L7M6N4O4P7R1J06J23J39J57J76J97K27K58K86L17L52L88M20M53M83
-10683F213M99M95M75M35L77L06K18J26L1p1j68k58l38m01m47m80m93m84m62m37m04l69l32
-10660D031k99k66k36k10j84j59j38j23j10r9q5p0n7m7l6k6j7pjOJ7K7L4M4N6P2Q5R9J16J34
-10630B551J54J72J99K34K72L11L56M01M45M89N32N61N68N51M99M09K83J30l6j97l38m52n28
-10607G566n67n73n55n23m83m38l91l44l01k64k31k03j77j57j39j22j04q9p7o5n3m7m0l1k2
-10582A570j2mLJ0J3J8L0L9N1O2P5Q8J00J13J30J53J79K05K35K64K95L28L57L80L97M01L85
-10555E865L48K95K27J52O7k1j04j87k58l15l64l92l99l93l78l55l23k93k65k35k08j82j59
-10532B123j44j29j14r9q7p8o9n9m8m3l8l3k8k2j7j2pkKRJ3K0K7L2M1N2O2P3Q4J00J17J31
-10500A857J47J69J88K04K15K19K18K01J66J15N7j0p9j40j88k21k34k35k30k18k00j81j63
-10477A657j43j28j14j02q8p9p1o2n7m8l9l8l7l4k8k6k3k7k6k3j7j4j1j2j3j2j3j4j2j0pp
-10445C22j1j1j0pmnppnnloqj0rmjjjkmklkk%Jjmqm%JkmlmlJLJkmkJlnj%jmjLJkppmj%KJk
-10382A28jJjnokknkLK%jj%kmlllkj%jljJJ%%ljLMMJ%kkJk%KMJjJJJJjj%MJ%J%jml%ll%KK
-10315I4JJlqonkMK%kjkjJ%%KL%mlkkkJJjJllKL%k%JKLLJjJJJKjjJJjJJjjjllkkJj%NMjmm
-10247F6l%jkj%%kkj%km%%%J%kkjKJ%%jj%kmkJLLKL%lkljJKjlJLJ%Jj%jlkjKLJKJj%jjj%k
-10179D0jL%onmkJ%%KJjkjk%KJLKKKjm%KLJ%lkj%k%NMK%KMPJ1RPQJ0QJqj1j0rj1j0j%llll
-10117C4j%oojLJjklmlj%LOMKJJj%LKJ%JJllJKKKOMKLNQJ0RNnj0j1j0mmrnmj%jjjJMLJLLj
-10053C5mmlmokJLM%JLOLknnljJ%JK%jkkjJMMKK%lllk%JKMKkl%JJJJJ%JKKJJ%lkKjjjjJLJ
-9985C1Jk%L%jjj%JjmmjJ%J%%Jj%%LJJK%%kl%K%JLKkjMJkjllLLJjJLKjjJJJJJkjJK%jjjJl
-9916C6nkJJK%j%JJjkklkjjlnJJ%%K%%%jJJ%KKMLjjjJKMLJjjk%LJJ%k%jjML%k%jjkmlJKj%
-9847C1noLPJlmjJJ%%K%jkl%KL%klj%%LNJjkk%NPKjjJLKjjmmmjJLKKJlpmj%JJKjllkJLK%J
-9778B3LJjjj%mqoljjNP%j%jj%j%kjLMJkJJLNLJ%%%JK%jjknlj%jJKJjkkl%JKjmmmKKlkJL%
-9709D%KlkMLKJKLJ%JkJMKmnmmj%jjl%LMMLJJkljJKjljj%K%%klJJklLMJk%J%%%kKLjkkJLL
-9639A3jmljML%ljKjlkLKjKJJJJKMMJjlmkkkmlJMMKj%%jkljNOJkkJKJJ%kpm%KL%%jkljJKJ
-9570HjkJMJklj%%%%JKJ%jllJLKJLLknnklm%KMMLK%jmmjKK%j%KL%jklj%Jj%LJJJkjJJJkjj
-9500Bk%%KLL%jjj%JjkkKLNMkolKK%J%kKKjk%LkmjLNLjmjJ%jJjmlMLKKK%ljj%kkjl%kkjKJ
-9430@J%JLKkjKM%mk%MKj%jJklLMKlol%jj%LLJj%Jj%lJMK%KJk%KjJjomJMLJKJkllk%%J%jk
-9360AjLKK%%jkJKK%jjk%LLK%J%ll%%jk%%%j%%JK%%%Jjjjkk%JJLKjk%LNjkjkk%LKjmljjJL
-9290DJ%Jkm%LLjn%NNLMMknnmlJJjjJLJKMLJJkmlkkJ%JNLkkllkKK%J%JJl%NMLKjnmKKkmjk
-9220FlkJ%%jkk%JLKjJK%KNJkKL%jJJ%jlnllJLjkkKKKKLJjmljLNLjkkj%KLKknkklk%JNKjm
-9150Cl%%MJklj%kjj%KL%K%KKjjjjjJJ%jjj%KJkkJOLklm%%%JJ%k%NMJJjkjk%%jjJK%%kmlj
-9080dLKklMMJl%JJ%%%%%%J%%%JjmmkJJJKK%jjjjKKJJ%l%MM%kljJJJ%klkljKMMJjk%%%Jkk
-9010@JMK%kmk%J%%%KMKkkJJJLjmnm%MLKLKmlJJJ%ll%J%%jjk%JKjjK%LKjjkJ%kkk%Kjk%JK
-8940bMN%%%lJLKlm%jjKL%KK%kkkjK%KL%%jkk%KJ%%jJKK%kjjj%JJkmjJLKjjk%LLjmlJLML%
-8870A3JjmklkKKMJ%j%JklkjKJlm%%kjKKJKKKlk%jjjJKJJJJJ%jJJ%JJjjk%JLJjJjKKJ%knj
-8801Gk%%kkJKJKJLLjlkjJKLJlmk%JlkJL%%Kjmj%%L%kj%%jJKjk%KLLKKMKJjjkjJKJ%KKJJK
-8731B6%jjJ%LNJjLMJllmlmjJJMOKLJJMNjkkj%jlmkkjJjkkJJMKjJJJjjlmlk%JKLJjj%jjln
-8662A9j%JK%ml%jm%%%KJKjkjjkJ%kmllJJKMKJJKJJkllljKO%kkkJJJLJkkLKJ%ljLKkkJJkl
-8593E%JJjJJLKj%%jmkJJjkJ%%JJ%K%%%%kjJjmk%%jjK%%%KKL%k%%Jll%JJjkl%LKKJJ%JKJJ
-8523A0%j%JJ%%kKMJjlm%%%jlkLLj%j%%jJJjkjMNLJkk%jjJK%kjKMKJ%%LK%%JJJjj%J%JJK%
-8454C0%%KLJ%llmnlkjkmk%LMNK%jlkjLJ%jmj%LMJlljLKK%jk%MNM%%%jlllljjJ%j%k%MNKj
-8385B3kj%JMKmkjlj%LOLKJ%jklnmjKJ%JkjjjkKPLknlJNKl%KLJJJKll%%kKM%kk%JLKLLLNL
-8316D6MLjJLLJj%LNLMNMMKKQJ2J1J0J2J0J2J3J7K1K4K9L0L0K7K1J7J1Kklll%J%JK%Jlj2k0
-8265C67k4k4k3k4k5k2j8j7j8j7j2qqqonoomnnomlJJllJ%kkJ%mmmllmkJKJjJJ%kkJjjJKkm
-8208C6jjJKJ%jJKK%JjlomjMMK%%LK%j%jj%%jjJKLJjjJK%JJjk%MM%lmjKKKKMM%lnljjkj%j
-8139D4J%%KJ%klk%JJ%KMON%lkJ%LOjpnjMNLJJKJkj%%%JjJNLLNNJ%Jj%jl%NRMJ%%JJJLOQP
-8070A30LMJ1J0NNKJLRJ3QLNOQRJ0J1J1J0J2J4J7K0K4K7K9L4L8L9M2N0N9O5P0P9R2J03J15
-8030A206J27J35J42J52J58J60J60J56J49J44J37J27J20J17J14J13J16J22J30J38J43J45J42
-8007D353J33J20J08R9R5Q8Q8R1R4J02J06J06J04R7Q8P8O8O2O3P0Q4J03J17J13Q5L6l0r9j48
-7978F474j71j72j63j46j29j17j09j06j05j12j18j23j26j30j33j34j31j22j18j19j18j20j23
-7955C529j29j32j31j29j24j21j17j14j15j15j11j10j09j09j09j09j06j04j03j03r6q7q3p9
-7931H84p3o6n7n1m8m6m1l6l0k5j9j8j8j8j3j1j3j3qqj0qoqrqnklmmnllkommnk%%jmomkjj
-7882A52jJjllkknnl%LLLK%mnlmnnk%JJ%%KNJmnokKlnkjllJKKKmrl%%kk%LKLKNJ1J0QOMNO
-7816A41PQRQNLKMQJ1QPPNNLjjjjjLOMJJKMNLJJLLJJJLKkKPQM%JLONLJkk%%JJLKJKNMj%%%
-7749C33NMLKMLMMNLJJMPRQJ1J3QNPPMPJ1J2J1J3J3J0POQRRPJ1J4J3J1RRJ2J3J4J4J1J0J4
-7700G33J5J7J8J5J2J2J5J7J9J9J9K2K2K3K4K4K5K6K6K7K8L1L2L1L5L7M0M2M3M5M8M8M8M8
-7666A686N0N6O0O1O4P0P8Q1Q5Q6Q8R5J01J04J08J20J28J35J46J63J75J82J92K07K26K44K63
-7639E054K84L02L17L32L48L64L94M31M74N21N70O29O94P61Q32R12J007J126J275J454J674
-7618A9755J936K243K596L002L467L985M537N096N617O013O164N902N009L376J302n35j589
-7601G7876j840j559r80k49N25J220J687J757J226n5j972l958n364n986o039n790n387m905
-7583D0207m385l862l361k902k494k140j843j592j377j198j051r32q37p68p09o54o00n46n00
-7564H456m50m07l71l43l18k96k78k67k62k57k52k40k25k12k02j90j76j61j48j36j24j14j04
-7541B923r6q8q2p6p1o6o4o3o2o1n6n2m8m9m8m8m8m4m2l8l8l7l9l9m1m0m3m5m1m1m0l6l1l0
-7507A180l4l3k9k6k7k5k3k4k5k2k2k4k3j8j6j8j8j8j8j8j6j8j5j0qrrj1j2j0prrj0j0qnn
-7469E38rj0j0qnoj0j1j0j1nlnnmmnmmopj0j2j1rqqolkkmlprqpoqnlmmkjJ%lnmlnn%KLLKl
-7410B37mlJKMLKNOMMOQQJ0J4J4J5J4R%JLLLKMNRJ1QMjpj1j0ppprrrrj0qrj1j0j2j1romoo
-7355B24qolknplklmnnmml%JlookKJmnkJ%kkkl%J%K%klnjJKKJLNKJJ%mom%jkkJj%%jllkKL
-7287A15kjkmmm%%J%MLJ%J%JJK%lk%%%JKJjk%LMLLJLLKMLjlmqnkkkllkklj%%KNKmqponjjk
-7219G1%Kjl%%KJJJ%jjlmljkKKlmkmkJKKJJJJKjjJ%JL%kj%JJ%kkkjj%LMjnqokJ%j%%JKKLJ
-7150D7%%JLLJjjJJKKjkllnmJJ%J%%jkmjKMLKKjml%%LLJ%j%%mk%LJMLlllKNMOOKlmjljJJj
-7081E7lj%MK%kkjlljj%lnlkjKJjjl%KK%jkj%kk%%JMMLjlokMQMklJ%j%jjjlnjJJkkkj%JLM
-7012B8MKklkj%LKLKjj%mmj%%JjlJJ%JJKLkkJMKjkjJLLMJkmlm%KJKMJjkk%NOLK%%JKKJLJJ
-6943F1PNLOONJ0J0POJ0J3J2RJ0J4J9K2K2K5K6K5K6K3K2J7RMjlmolk%KOPjrj3j7k1k4k7k6
-6897B92k8k8k5k0j7j6j1j0j0qoookmpromlok%j%jjomjKJ%jll%%%JKKJlokK%jjJJJkjjkjj
-6838C0j%Jklkjjj%%%J%jLL%%jJkkJLJl%%mjjjLJjkkjj%%kjLOLKJJ%ll%JKJ%k%KLLjknk%%
-6769B1mkJKJkkJ%%JNPLJ%mlkk%J%jlljJ%nm%K%j%kj%KNK%%%j%JLKJJNNLjljKLk%K%lljJj
-6700B7KKLKjkKMNKjllkKNNLMMLKJKLMOORJ1J0PKKQQQOQRJ1J7K2K3K9L5M0N2O4Q0J01J33J76
-6647I58K39L32M58O12P80R01P75K13n08q60p96o20m94m05l26k58k01j51j09q1o3n1m2l6l1
-6622B36k4j9j7j6j3j2j0qmnmjjjjknppprnlkk%jkjklk%%%%jKMjmm%jml%JJ%KKJJLJJJklj
-6561C6jjKJlj%kljKLKJklljlll%%kkjJJJK%jJKJkkK%mn%LLJjJ%LLjmkkljJ%JMLJ%JjkjJ%
-6492A7jj%jjljJLKlJ%%%JJ%J%lmjj%jj%J%%KLKll%JKJJLjlkkjKJLJlkkj%K%KKJJklJMMJj
-6423A7j%jkllJLll%%KJ%%%kJKJjj%J%J%K%jkk%j%JM%JLMK%KMNKjkmnllnnjJJJ%%%jml%ON
-6354A1KJjlk%KJmml%%%LKKjjJJ%jjJ%J%jJ%lljjkLOOKj%JjlljKKjj%JJJ%jmjKNK%jnn%KJ
-6285F%jljJ%kkK%MKjmmjKJJLMjklkJK%kjJKJ%Jkk%%LJjLLLJ%jkllkj%%%%j%%%kmjLLJ%jk
-6215ckjJLK%JJ%%%kjJ%k%LNKj%kmjNM%jkljJ%j%kl%%KLLJkljj%JJj%J%j%Kj%jJ%JjJKkjK
-6145CJJJKK%kjJj%NOMjmmkk%jj%%%KKjj%JKJ%jJJKjjJJ%kk%LMJl%L%jJLLKNMNMjjlrpmj%
-6075B0KKjllj%%%%J%jnk%K%JJKjkk%%%J%KKKjkkJ%%%JLLLKJ%%%JL%%KJJk%JKjJKKOKj%LM
-6006E3LOPNPQJ0J1J5J7J6K0K2K9L8M7N5O5P4Q3Q9Q7P1M1km7p7q7q4p7o9o1n0m5l7k8k4k3
-5968A68j8j4j1ppqj0qllklmnmmmmmmmlkj%KJKK%lollkJjllJjjJ%jklkKK%k%%Kj%jj%%k%J
-5904GKJkjMKllj%%lljJNMkkkl%%%%%%JKljJKJk%KJk%Jjjjj%%%JKjjjkJJlj%KLLJJjJLKJJ
-5834A2jkmkjjjkj%%jKKKLJMNKjjmmlljKLL%lmj%%KJJjj%kmjMKKjk%%%%%KK%%k%LKJJ%LL%
-5765A5kllk%jljJjjJJKJKjljMMKmnkjJKJJlkJLKJKJjkjmkJNNJjkjnkMLJ%J%jJjjjlj%jk%
-5696aJk%JJ%%JLJ%jlml%J%ljJNL%jmmkklKMk%NM%KJ%JJJkjlkJK%jkjjKJ%%%%jkmJMK%KJJ
-5626@%%jjjJJKKkkJJjjk%J%kjkj%L%LMLjjJKkmjJ%JNML%nqo%OMLL%mmkk%%KLK%jjkJ%ll%
-5556dJJKJklkJJLKJj%LJ%KLKkk%jjkjJKJ%KJ%ll%%kknkLM%%LM%kjjjk%KMKJMK%mqnjjjJM
-5486@J%jkjK%%JJJjJ%kJKLKJJkkjjjkjJKJJMNKjnpm%JKjnn%J%JJ%KK%KMJjkjKKKkjJ%jJ%
-5416Ekjklkl%%KKL%jjnm%KLKLLLKKjkmkl%LLjj%JJJJK%JMJmlkk%%jkj%%KJ%LJKL%klKMKj
-5346A1ljJJKknljjkKLJjJkjJjjJJlpjJ%JJMLJKJJL%lkll%L%%kjj%JKLMLkJOLmonk%%%%JJ
-5277BJk%%%%K%JLJkkk%J%KMNLkkkljlljJK%j%jjKL%kjJJKKjmlj%jjjJ%kJMNLKjjmlj%kmj
-5207gJKJKJ%jlljKK%jl%%JJLJjmkKJjJ%kkjKLK%JJJ%%J%%%%%%KJ%jj%JJLKJjk%jjlKLklj
-5137@%lkj%LKJJL%k%J%lJMMJlmKJmkkkjj%JJMKL%jljjjkkJKJJKLK%k%LL%%%loljKJ%kkJ%
-5067clJLKj%%Jjjj%LjmjLKklj%JKKK%%%%%%Jj%JJJklkJLJknkKNMJ%kk%KJj%%KMJkkJjkl%
-4997@%K%%MM%jkkklklj%JJJJLMLK%jlmk%jklj%J%LNMKkk%j%K%jlk%J%%%%%%J%kk%KJKKK%
-4927F%%%%ll%Jk%JKLJ%%JLL%klKMKlooj%j%J%%JjlkkJ%JJjkkJNNNKkmnl%JJ%J%JJ%ljJLJ
-4857A%jmjkljKKKKK%jKJj%j%J%%jjj%JJJ%jkLKKjlj%JKJKLJkkkkKJkk%JLJjJL%k%KJJK%l
-4787Iklljk%KJJJJ%KKJlmJL%jkjJ%j%KKL%%J%j%k%kkkjkJJkJJLK%j%j%JJjk%KJ%Jjm%K%l
-4717@jj%j%J%%%LLLJlm%J%%jjjJ%LLlm%%jlkJlmJLLKKJJ%lkjJLLK%lkj%KKJJ%jklmjKLLJ
-4647A%%jjJjlkKNL%lj%%%%%%JKJ%jj%J%jkkkjkjKKJjl%jlJMLj%%JKLKJlm%KKj%%kkj%LJK
-4577BMKknn%MJ%%j%JKK%kjj%JJj%%%%KKj%%mkKJ%jkmkLKK%kmlmjNOKjkJLNNKkmlklkjLK%
-4507@%ljKLLkljJjj%JJ%%JJJ%%%lk%JjJMKm%LLjkkjK%%KLJljKJkl%%jKLJJJjj%J%lkl%J%
-4437Aj%JKJjJJ%%mljJJJjj%jlm%%jKNJ%jj%JLLKKjknljJjkJLLJlkJJLKKjjJKK%%lmklJMM
-4367DKk%K%lkk%J%knkMMJ%%JLKJ%J%kkjjkJM%ljJjlmjJNLLjkkjJ%JKJjJKLK%%%llmJJjjJ
-4297B%k%ljjK%kkkLMJkKJ%%Jj%jlkjLONKknmkJJK%jMMJnmkJLJj%JjjjjKKJ%JK%kjKKknk%
-4227bjJJ%JkkjLLMJkk%%jkkj%KLJK%kkjJKLL%klkj%mn%LKLL%%j%Jjj%kjl%KKJ%klk%KKJL
-4157@Nkonlk%ML%%KJkkk%J%JJKKJ%%KLj%%kkj%%LJkkJJJNJkk%J%jjj%Kjjj%%jJ%kKLLK%l
-4087Eljjllk%J%KONKkmk%%j%J%jJ%%lm%%LNMLjljK%lkjjkjJLKMK%jJLJ%jllmmJMKJ%KN%m
-4017Gk%jJJJjjlk%%%KJjk%%%jJLMLJkj%JKJ%kJ%lnmkkJKKJKJ%j%JljKK%lljJKJlk%JJJK%
-3947Aj%KMJkj%JKjjjj%%J%JLKJjmkjJJjjjk%JJJKKKJjlkjmnkMNK%LLMLJkl%jkmmkkk%KKJ
-3877@%JLK%ll%%%kJLJkKN%kJL%J%%k%kj%JJJ%jmkKJljjl%jj%MJ%%jkJJkmjJLL%JLMJkmjl
-3807bmJLjjjkKjkJK%jKj%%JMK%%jj%JL%mklkJLJ%J%J%%jJJjm%%kjJJKKKJlkJJj%jj%%%%J
-3737cJ%JJLKKJKKjnjKJj%kl%LKm%LJjkjjjJL%k%KJJkk%k%KLJkl%KK%jkKKknljKKmqkJLML
-3667cKJKLJLjlmjkjJ%JJJJJJJ%J%kJKJ%jjjJJjj%%%kkj%JJKjm%J%JjkJJKKkjkjK%%%%klk
-3597gklJLMJ%%jLJJJK%kjllLLMklkKJjjkj%MMKj%KKKJKkk%Kjjklk%k%LJjlkllkKKLJJjkk
-3527eLPOKjjkjJjMM%mmkkKKjJJJknkKK%%J%lmml%LMMNJ%K%jKOLkollljkkjJJLMJ%%%JJ%L
-3457A3NKkkKMLL%%NMONMPRJ0J6K6L8M9O0O7N1J2l2n4n6m6l7l0k3k1j9j6rmlommmjlljj%K
-3407B2K%%jjJ%klnmkKKKjJMMLjjKKKJKJ%j%jKMOPJ1J2J3J6K3L3M1N0O8R2J18J31J11M2m7
-3356G63j09j19j02q3o7n4m6l7l0k1j1rqonmomjJkpl%jjjk%j%j%%%lljjKM%kJ%k%JKKJj%L
-3302B6NLKjlljORJ1J7K3K7L1M0N0N5N5L2j2m5n4n1m1l3l0k5j8j2qllnllkkppmJMKjlklln
-3253FmjJ%JKJJJjnkLMJlljj%%jJJKkj%%k%KMKj%Jkjk%KjmlJ%kjJjjKKKKjkj%%KLM%kl%JL
-3183DMJk%klJLJkkjj%KMLllm%LM%l%jmojK%jjJLMKjjkk%KKLKLM%lmlkjjJjKKLJKLjqpkKJ
-3113dJkJLJ%%MLjjjllkj%JJlljKKJ%%KJKjjj%jmlJKMLJJKJ%lkjJJLK%%JJjljJjjjjj%%%J
-3043aKLJ%j%JKjkllkKK%L%Kjmk%KJjkk%JklLKJK%jmkLM%jklk%%%KKJLN%kjJKJLJlmlJLjk
-2973A%j%jkknkMPJjjjl%MKKKj%JjjkjJ%%kjK%jj%K%kkjkkKMK%J%kl%JLKKL%nnjKK%%jLMK
-2903Fjlj%%lkj%%%%kk%J%kjKKJK%l%KK%jLJJLJ%KJklj%Jjk%j%%j%JJkkjLKMJkkj%LJ%Jkl
-2833@%KLKKJ%kln%L%%KJjlljKLJkk%%jjKjjJklJLKLKJkljKJ%kjkjjJK%jJJJMKkljjJ%j%K
-2763BJ%%jkjJJL%%K%ljKKjj%J%%jJKjjk%JkkjkKLM%llkl%LK%%%lj%KKJJjjJ%jkjJKK%%JK
-2693EJ%j%LJjJ%JMMJ%oqm%JklljJ%JKLJjkljj%%JJKJ%%jl%%%jKj%KMK%KJkml%Kjkk%LJKL
-2623BLmmjjKNPKkklj%J%jj%%jjJKjljJJ%nmljJMLLKJjlkKL%mlkj%%jJLLLJKjkjJjjjJJll
-2553hLjlkJLLJJ%%J%jmmk%LKLKj%Kjl%%Kjj%KLLJKJ%jmk%%Jjjj%JjjKJKJjk%KKJ%llkkl%
-2483hNMK%JjJLKJjn%K%JjkjJj%Jmm%KjkjJJK%JJ%j%JJj%%%%jJ%%lj%%JKkjjJKKjn%LL%jm
-2413el%LLKLKJjjmjKNJmlJ%jkkkKLJJjjlmk%jkjJ%JJJ%JKJKLJJjkjL%kjkkjjjjJLLjljJJ
-2343g%%%J%j%lJMKkk%jkjJLKKMMLjkkKKJjjjkjKJkkjjJ%jj%KJj%kkJLK%%j%J%k%kjKOMJk
-2273Hj%jlj%JKKKL%kmlJKjl%LMJjljlkljKMKjljmnl%llJJ%JKLLMKJ%jj%KJ%J%knlj%%JMJ
-2203djjKkkJLKKLjkJMJjjkjjlljJKKJ%jj%j%%%%jjkmj%LJjJKJJJlk%jJKLjkJK%jJLJKKkk
-2133@jllkjJJjnjNLjkkj%KjkKNOLJkjlmljLKJJ%KKKJkkljKJLJ%JJjljJJMKlkkmlmm%LNOJ
-2063@jkljJKLJ%%%j%jJKKKKK%klkkjk%%knmJNMLJ%jnnjKLOOJnnjKJJ%%J%%JjjKN%klkj%j
-1993c%%jkJNJ%%j%jJKK%k%JJkkjKM%jmmmJLLJ%KJlk%%llkmJOLJjJKJ%jjnkLKJLKLK%kmlk
-1923d%KK%kJJ%kkkjkj%j%JKOMJllk%%kJMJJ%JJkjjJ%j%KKJJ%jjjj%%J%jkJJL%Jjlj%%J%%
-1853@JLJJJjl%J%jjmlljMM%jkjKLJ%Jkom%Jkkl%NPNKllkjjJJkkK%jlljMOM%lkJKLL%kkl%
-1783dKK%mkj%jKJj%LLKjjm%LMMjmJK%%klkJJJjkk%LJ%j%%j%%jJJkl%JK%jJJKjjK%knmjJL
-1713hLJjkkjJLL%%kj%LL%kj%KL%%%jj%%%%K%%JKjmk%K%kKLk%JKK%kllkjjJ%%KJ%jKlmk%L
-1643gM%%lkJJJNMM%k%JJ%kllll%JL%jkk%J%lm%KJkkJKJJ%%%kJJKNKMJjmlon%LOM%jLKjk%
-1573@JK%JjkjKJ%klkkljjKNMMJJ%mk%%jjmm%MMKLK%kKKml%%J%j%%%mjjJJKK%kJ%J%jjllk
-1503a0%jk%NN%llj%%%LLK%jj%lkjJLMMJkjkjkkLLJKJkkmkLKK%%%J%j%K%J%MKklmkkJLJ%j
-1434@jjkJL%ljjj%lkjkKLM%kkjLOM%lllkkLL%%JJKjJ%Jjlk%JMK%jj%jkjMNjmkJJkkmkJJJ
-1364gK%K%kJMJjlkKKjkj%KKJ%L%%JJKkm%LJ%JJ%k%Jkkk%KJkkj%KJL%kk%%j%J%%%j%%J%kk
-1294djKL%%JJKKKL%kjjkllkJLL%JJjkkkkkkj%KJJLJJKJJJjlkk%KKjjJj%%JLJKJJJJjllkj
-1224A%Jklk%LKjmm%LL%kl%KLK%kljJjklkkkjMML%k%JLLJJJ%%%%%%%j%J%JK%kkkjJK%%k%K
-1154aJJ%%%jlmkkjKL%jJJ%KKJ%J%%jkj%JKKMKjkj%MMKjmmmlkkkKMJj%JK%%jjjmmJLLKJj%
-1084bJ%J%mmjjJKKL%KKj%kmkKMJ%kkKKNJkmk%kmk%%JJKKlmJLKJljJLMMjlj%jjKJJKJjJK%
-1014F%Jjkj%KJkllljJjlJLJJLNLkmljJJ%Jj%%%jkj%%%k%kjj%JMMJjkj%Jjk%JJLLjkkjJjk
-944f%JKJjkjk%JJjjJJjjKLK%j%j%LLjkjkJj%%jj%jkJLK%jJKJJk%KK%%kljkJK%KKk%j%KKK
-873FJjkmlJKJj%kJJj%JjmkkKK%%LK%kmkJJJ%kjKKJj%%ljLLjjmkJ%JJLLJ%%JJ%%jkj%%jkn
-802a0jJ%KKL%jjknjMKJ%JK%kjklJJ%Kjm%K%LOJJ%jjlj%kkKJjkl%JKNMLkjjJ%%%KJmlkJ%K
-732cKJKjjkJKj%JJjklkJLKJJJjj%jjkKJKJkmmJLJmmJNM%nlKNKJjjLJjlkJJJ%kkJKjkjjjK
-661dJ%%LMJnklkJLLLj%KKJjklkj%KKJJK%kjkkkkKM%kmjJLJkkjj%JJJLLLK%kklkjLJjk%Kj
-590a%JJJkkkJJj%LL%llJ%llJK%KKJ%%KLMKJ%mmkk%KKK%jjj%j%%KkkkkjJJmlLLjKL%%j%jk
-519dlmjOOKJK%JKJjjjjkjkJK%%JKjnojLMK%%jjJJK%mmk%KML%llmj%KJjk%KjJj%JKJjjjJ%
-448e%J%JjLKJ%LKLJklmljlnjLKLLJ%jl%KJKKMML%klllkkj%KMN%kklmjjljNLJ%J%%K%%kj%
-377BkjJLKJK%nmljkl%JMNML%lJjj%KJjjllJJKL%k%%k%KKkl%KLkjKJLJ%J%llJJjkjJJ%JJJ
-306GJjn%Jkjj%J%MOMLjnpkJjjKjk%OMkkmkk%k%KLJjjlmkKLLJ%LKjj%jj%Jj%j%JjkKMMJLN
-235A7%l%%onkjljJJkJ%jmjJMMJLKKKjjKK%jJjj%jlkK%lLPNJmppj%LKKJjkj%%JJjjJJjnlJ
-165bj%J%%J%%jJJ%K%kl%MOM%kjkj%%%%%%%j%j%%jkjjKjk%JJJJKJj%kKJljJJll%KkjJMLLk
-94Dkj%%jJKjj%LNMJj%JJ%%ml%J%kkk%K%JjkJLKJKMLlpmjjj%J%JMMKLL%mkkkjjKKJ%%%kkj
-22H%%KMNKjlkJJJJJJmnkJjllKL%jkk%KJMPMLjjll%KJlk%J%JJ%km%NJlm%Jj%LKKJLNNLkln
49B5nj%KK%kKKkkjKKkkJJkjKjljJ%jj%lkKMNL%l%%lkKJ%J%%jk%LOML%jllml%LKLKJ%jlnkK
121B1KKLMJkjkk%JKjkj%jkKLNL%J%KJjlljlj%KLjklJJ%jJLLJjjklk%KMNJ%JkmookKNMNMJj
192C9kj%K%lljKKjkj%JLKlmlk%KKmmJJLJJMLJlmk%jj%K%kk%J%KK%%Klnl%J%%KL%m%Jj%Jlj
263A8%j%Jjlj%jjj%jnmJLK%jJLJllkKLjljJJjlKNNLJln%%LNKjl%K%lmkj%KK%kmlJONMjmkl
334GmKL%lj%kJKKKJKjkkJLMKmpmk%%LPKkjjJJKKLJjmlljKLKJ%jk%jj%%%KK%j%kmkkk%JMK%
406GlkjLLJj%%j%JjlJJ%JLK%klnj%LL%%J%j%KjkK%nmjLKLKkkjk%LM%kklnlKNLJ%j%kj%%jJ
478aJJjlJK%jjJK%jj%J%LJl%jjJLJJ%%kkkj%K%%LKKjkkjJJ%JJjjJjK%kJLKj%%kmmm%KLL%%
550BK%J%J%J%%jl%JllJLLL%llKKjl%j%K%jj%LK%lkK%%KLK%lmlk%KJ%jjjj%JJJJLKJmkJJjj
622AjJLL%ljKKJ%molLK%%KK%%jjj%JJ%%Jjkk%KKjjjJKK%kmokJJj%%%KLLKJJklllJKL%lJLM
694DJkkjNMjj%JlnljK%jjJ%K%JL%lj%J%jj%JjKLML%k%JJJjkj%j%Jk%KJJJjk%JmnkKJ%nljJ
766hKMLLLJ%lkmmjMKK%%jkj%JJKJLJkk%%klkjkK%jKK%JJK%kkJJ%jJ%%LKjlj%KJJKJkklk%%
838bjKJ%%%jkkjkjLLJjjj%LK%jKKjk%KJjkkkj%KKJkkj%%KMM%JLL%kllkNNKkll%Ljnl%jjJJ
910@j%J%jkjLK%%j%%kkljJKJJJ%Jk%LK%k%JKjllj%kkJKJJJ%K%JKJjJJjljJJjJMJ%%%mkmlk
982i%JLKJ%%k%LKJjj%%k%J%JKkllKMMLJkkjKKkl%k%%jkjJLLKjklpjKMMM%mlkJKJ%%J%j%K%
1054Bjj%%jmljLN%llk%MLJ%jJjkkJJkJLK%J%%J%jmn%jj%KMJ%kj%%jjKM%jKKKLKlnnljKML%
1125@%jjKjnjKKKkk%ljKLMKKjjJjmkKJJJJjjkjjkkjjKNJmkJLkpkKLLJLJ%kj%JKK%K%%JJ%k
1196BllkJLK%%jJmmj%JMMj%klk%KNMMJ%jlmkj%JKkmJKkk%%JjklkJLJjkjjJLKjJKK%jKLNK%
1267G%kkJKjllkkjJLJj%%kmlKK%JJJ%%JKkJK%Jjmkkk%JJJjkkLOJklmkKMLLKJ%jj%kkjKLK%
1338B%%KjjkjkllJ%KJkkJKJJjKKjK%jlkJJkJKK%j%JKJklkkkj%JMM%kllkJMLK%JK%%J%%J%k
1409Bk%jj%J%%jmlJ%%LJ%mnkKKJ%LKkkKML%%J%kljKJj%%LjnjKKj%JKJJ%j%%K%JML%ljkmlj
1480dMKj%jjjJJJJ%lqmJLM%jJK%JKLjkkk%LJ%kj%jmlJM%klJKKkl%JLLklkKNL%%%jk%jjlkJ
1551a0J%J%jjKKMJ%J%kkkKL%kJKJK%kkkjlmjKjkj%NMjJLJ%k%L%%%%jkJJkkjKj%KLjmkKKjj
1621eJjkJLLLjjKjk%JKjkkjjkj%J%jjkjLMLjljLKjk%kl%j%jLPMjk%LJklkjjKJLMJjlk%jj%
1692bKJjkk%%%KKKK%%Jkl%%kl%kjLNJj%J%k%LKlkjJJjlnJKJKJjljJ%kjLOKjkj%KLJ%kjkl%
1763d%jJMKjmnjLMK%k%%lm%OMJkljLLKjl%%%JJJ%jjJJ%lnKNKkkklkj%kkjJJ%KK%%%JJ%kkK
1834gM%kl%MKmnlJLLMJkjJKMKjlmjjkKMK%JJ%klklk%LK%%jkJJJjk%L%nl%%KNLkjklJJkkKM
1905gKkjKM%mj%LL%jk%%JL%Jkn%LJj%KJ%j%lm%KKKkjLLM%nm%MKklmJLK%%%jJ%jj%L%%%%kj
1976cjmm%JKKLK%jjljjlkkk%KML%kj%KJKJMML%kllkjLKlm%KK%mjjJJ%KKkk%MKK%klJK%%jj
2047d%j%Jj%K%KJkjKJJJk%kkJJJjkkkkJLKljLLjjJKJ%kl%JKK%kmKMlmJKJLMKjmk%%J%k%%%
2118b%%knnJKJ%MLKJ%%JMJk%JJ%%nmJJ%%J%%%%%jjj%J%mkNLjkJ%kolLLJ%%kj%JjklkJMNKk
2189fnojMMMNNMknl%K%%kljLJ%%JJjj%%j%LL%%%kjjkjKJkkJjjJ%%ljLKj%KL%%%mlJKKKjkj
2260dJJ%j%%kllJKJ%jj%%Jk%%jJKK%k%KK%kJJklkkjKLLjk%J%KLJKMLJJJlnlmmjJM%ll%JKJ
2331gKKJK%%jkJKKJjklkJLMMjmk%%%kj%JKJkjJjKLJ%lj%%jjj%KNJj%%mkjjlmkKOLjllj%jk
2402a3%KKKj%KKKJjj%KJlJ%JJjmllm%L%%JL%mjMLjjKKJjkj%jlkJMK%%KK%jjk%J%KLLJJ%jl
2472Aj%%%%%%Jjlm%MKJJjjlkJMJ%Jj%%J%jjlmlmj%JLKKL%%jKJjljjljLMJjj%%j%%ljLNK%j
2543cjjll%JKK%lkJLjlJLJlkjJKKjJKLK%%j%%lkmjJJKJkjKJk%MLkmk%jKLkl%KKLLKk%%%jk
2614ckJJLMKKjjmmlkJK%jl%%llkLMJjjkjKMKkjKKJJK%JLLkk%J%kk%%Jjlkl%%jJLJjJkkJKL
2685b%%jkjjKKJklkkkjLJk%KKK%J%kjJjlkJLjkKOL%kkkmkj%JJJKKkmjJ%j%KKJJJknlKMKJ%
2756hjljK%%jjJJjjJMNL%kmjJKKjJKJJkjJ%jjkJ%%J%llJKLMNKkljJ%kkllk%MK%jJKLjklll
2827iKNKlkkmjKLLLJJ%kkm%NKml%KK%lnlJJJL%kj%KJlkkk%j%KNMOKjklljKMM%k%%lo%KJ%L
2898dMKJkjL%JKKkmlkLNLkooj%KJK%j%KJ%mkJLLJkjjKKkmjLJLKkkk%KKLJkljklj%JJKKJK%
2969ClonlJKK%LKjjknkKK%%KMMJJklolKLKkll%JK%%%kjjKLMJjjkJLJjk%KJJ%lk%%jJJKLKj
3040akJjmlkKNKJjkjJJLJ%jllJMLM%%lljjkkkkk%JMLK%j%j%%k%KKJk%KKKjj%jjKL%jJjk%%
3111@%%kkj%jjJLL%jlk%KKJJj%jj%%%jJLL%l%%kllKK%jkljJ%j%LMLJkj%%jlj%ljLMJk%jl%
3182a0LMK%kkjJJJ%KJ%k%Kjj%kjJKjnm%JJjkjKJJJMKLJjkk%KLJkmjj%%kKMKL%kjk%jjjkjk
3252a0mmkKMNMJLLLKJjjlmkkj%JJj%kll%J%KKkkMML%kk%jjKLK%jljKLLjklj%jmoJK%KNMjk
3322dmkNNJjjkj%%kmlMOL%%%KLkl%%%lmJKjlkKNKk%klkjknkJ%j%KLLML%kkkjj%%JLjlkKLL
3393gLjlljMLkkkkj%%JJKLJkkJLLK%llk%JJ%LJj%j%%%kjLNKJljJJjkkj%jjjJKMJJKjkmm%M
3464dMJjll%LLJkmnlJMKJkjLKJm%KJ%kkkjJMLjmmjKLJjkJ%lKL%JMJ%jJkkjj%Kjk%J%kk%J%
3535ikk%LMlmjKJjJKMKjkjKKJK%%%%%Jj%%Mjml%J%KJkkklljJLM%%KJkjKJ%%klljkkJJKKJj
3606ijjJKjk%LLK%kj%kJJkkJNNKJkj%jmnkjLNM%jmjjJ%kKKknl%jjNMj%JKK%J%JJ%kJKKkjk
3677bll%J%ljLLLjl%KmpjLLJJ%%JKLJJLKjllookLKKJKLL%mkJ%jKL%%%%Jjj%JjKJ%klkJKkl
3748hjKK%J%J%kllmkKjkJKMJJKjjJLJJjkjmmjK%KMKjl%kk%KJ%%KKJ%jjKK%KJ%JKJkkljKJk
3819dmmKKJJJJMLJ%%%ljkl%jJKLJjlmkKL%lkjk%JLML%J%j%jJjnjjjJKJjjJJ%KLjkj%%kll%
3890a3KMLK%jJ%%Kjmk%KNLKJ%%j%lkj%JKJKKkmlk%%jJjlJKJ%kJJjl%KJ%JJJJ%jkmjJjJNL%
3960@k%JJ%%kkk%LjkjJK%kjkjJ%KjkJJ%KJ%kjjjkkKLJjKJkmlj%MLjJJLMjkKK%%kjKJKJjkj
4031akmjJ%KLJllJNMKmom%%JKJk%jkjljjjKNL%KKJkkkl%%%JKjJ%LL%nmljKJ%kLM%%%KJJ%J
4102bjkJJJJJjmnjLKLLkpnjKJ%kkKOML%%%jj%LJKJ%kkj%%llkJNML%%kk%%JJkmljllljKMjm
4173a7ljjJMNOML%jj%JJJJkkJKklj%kk%%KJJKJjlkKMKJ%J%llnl%%ljJljLLJ%mljJJKJMLjj
4243ij%%JKJjmjjjjJK%JKKLL%%kk%%klkjJJjKMjljJKKkmkLMK%%%%kmmlk%kJL%KMJ%jljMPL
4314bKjmnmk%KK%%J%jJJj%MLK%lljMNJ%k%KJJmmjKJKJ%mmlkk%JjJLNK%k%LLLJK%kljKKJkl
4385@kmn%MKKj%JKkk%KJKJjmm%LJj%KJkkj%K%JmojKL%KJjj%kkJ%LMKJ%nk%%%kjk%NOKkj%k
4456f%Jkk%%KM%mljk%KLJKJ%J%Jjkll%%mmKLK%l%NLjj%lmJK%ljJ%kkJNMJj%LML%kJj%%J%k
4527cJjllLKJKJJjjjJJ%j%nl%KJKJjlk%KLJJjkm%NL%mlj%kJJJJ%JJlnk%JJKLKjjK%jllkjL
4598a3KMMKJ%kmmlJNJkjjjjjJLL%k%JKKLKKj%%%%%%jj%%%%j%%lmomjj%KNJ%KMN%kklk%%lk
4668a4%LJKJLLklkJJ%KKJJ%jkkjjJJ%jll%KMMJ%lm%JjkjKJ%%%%%JKKKkjJJjmo%KKLJklmjK
4738a3K%kJLKkkJkjJjJJJ%lmKOLJjk%%%jj%KJjkkJKKJJj%j%jkjKMK%JK%jJ%kkmmJKKJlk%%
4808a1JLLLjjll%JJK%%%JJ%KLKKjkjLLJkl%JJknnllLMLLJll%%mmJLNLJkm%jkk%%J%k%L%j%
4878iJ%jJKJjlJL%jJJJkjLNKlkJ%lmkjJ%ljJKLKKkjJlljJ%jjJkKONJjmmljkjj%jJML%kkj%
4949a5KLJkkljJ%k%ML%%%JKMMKJJ%%%kkmllnjMKJKMMJklll%KLLkmk%kjJ%JK%KK%JJKKkjjk
5019dnl%NMLLM%jmjJjjmj%%%JJjk%MKJjmmJLKj%jml%jKNMJJ%j%JjkkjlkJ%J%kjJLNKJjkll
5090h%JLLjool%KMLK%jjKJJJ%KJjkjkj%MLkmmkJKKJljLLL%k%JJjklmjKKK%JJK%jJLL%jjJK
5161Ejk%%kklmjKLK%%%jllJOOJkkklm%KK%jJJ%jKNN%lmk%KJ%jlmj%JjjJK%%J%K%jk%JjJkk
5232ikjJMNLK%%j%Klkk%%L%J%j%JLmmmll%MLJMJk%jjkkJjJMKkjKJlkj%jJJKJk%jjLLKKjko
5303gm%LLJjJKJk%JjjKLK%%%kmlkLNL%llkjK%l%%%jmjJjjJKMKJll%KJJ%kkjkkKMJkjJKj%%
5374il%ML%jjjkML%lll%NNKlkllKML%kjjk%NLK%jj%jkjJJ%jljKMNLmoljk%%JJMKjjjlJJjj
5445glkKJjkjJ%%j%%JJLL%lmjjjKJ%%KKKjjJK%kmj%KKKJ%lkj%KLMJjKKkjJ%%j%%jlkKM%%J
5516@ML%lmjjkKJjkln%LKjkJLNjll%Jjl%JLKjJLJmojLL%%jjJKjkk%K%j%JJ%JKk%JLLjlJL%
5587Aj%%jkjkJKKJjkJjkj%mkK%JKJJJ%%%j%jkjJJlkJKJJ%%JKK%%jkKLKkkjJ%k%JKJ%ljLKK
5658Cjkjj%%jk%JK%nk%J%%KJKJjjMJjj%J%%%jlkkljMLjklljLKL%kJLMKJ%kmk%%MK%jljJJJ
5729bKJ%jjlm%%mjJ%LMMJ%lkkjl%KJLJjkmlJKJ%KK%k%KLL%jkjJjjjK%jkkj%J%JL%jljkJKK
5800g%kkKNJmjKjljJOMK%JK%lknojLjllkjkLOKJLLL%nmjKKjjjjj%%JMKJJlllj%KMLJ%kkkJ
5871gKj%KJkjj%LLJj%JK%lkljJL%lnkjJKKJ%JJLJjjKLJkklmjK%k%LNMMjkljjlkj%kjK%KLl
5942gljMOLkkJj%jj%lml%LK%J%%jJKK%LJjmjJjk%LLJkllkJKknjLL%LLjjJ%mmjJNMJljJJJj
6013e%%%%%JJJJKj%lk%KJJJjkjjJkJKjjJJjmm%NLjJk%L%mkJ%JKjkjjkJN%%KJ%jj%KKJ%KLj
6084Dk%Jlmj%kkl%%KKLj%JjjlnkKJkj%JNMLM%klj%%lkKKKKKJjlnkKMJll%j%j%jJ%jKKKK%k
6155gjj%K%%JjkJMM%%JJJjkj%jkkkjjJK%JMKJj%ljJJJkkjj%kk%KJ%lk%K%kjjJLNL%jJJkno
6226a5lKLKKJJkllkMPNlpkkjJLKKKLLJjmmJ%%KKJmqnJKLOPLK%jjkkjJ%klkJJ%%J%%ljLJJj
6296elmkLMMLJ%jkll%K%klJLK%jj%kk%Kj%KJJk%JLLlnl%%%jJKNKJjlj%jjklJ%kKJJKNMj%%
6367ajmk%kj%JjkjNLKJkJKkjJ%ljJjkjjJMMK%mm%%JK%%%jnmk%KJ%kkJKjjKKMLkkKMJlJJkj
6438hJ%jJLJL%%%JjkjJ%kllJKJJKKJJ%kml%%jkkmjLLMML%%jl%%%KL%KKjmokKK%jj%Kjj%%%
6509gKJklkjl%%KMMJklj%%KLLj%kll%JOPJ%%kjkpm%Kj%KjLLJ%jnJM%%lJO%k%lljjkk%ll%K
6580a8LJJMLJ%jjjJKj%%JKJjlljKJ%JjmJKK%J%kkjJj%KJk%J%KJjk%JJ%%%JJjlmKOMj%J%km
6650fnkJJKJ%%JJK%kjJJJLLjnmKKKK%%nkLKkkLLJknljj%kjjKNLLJlmkLM%jJJKjmml%ML%kk
6721ik%JjjLLL%jj%%LKjJJJ%kmkjjKKjll%KKJ%jKJKKkjj%MJ%j%%%jlj%K%jJL%%%%jJJJ%ll
6792djjJJjk%JMLJjkljJ%kkj%KK%%%KLKjkJjkJ%mmkLN%mkjJ%%JjkjJKJkJ%jlkkJJKLMPLkn
6863dmJj%JL%kjNNMjmkl%Klok%%JJJjkl%JKLJ%%J%%JJjkk%MMkol%KM%nlLMLJJjjJKkl%jjJ
6934hLMJ%j%kk%%%%JjKL%jjjklkjJMMJ%ll%%JKJkomKLLMLJML%k%%lk%%jj%JkKLNJllkkkln
7005a1lJKK%%J%jjjljLMKkk%%JJJKLKKJ%Jkkjjkl%%Jknm%OONJ%jlmjJKln%OLJLKJJK%JJJ%
7075Ijll%J%jjlllmlkKKJK%j%%KLKJlmjj%%JLLjk%L%m%KJkJKJjllJJ%kjJJ%jjJ%J%%%N%ll
7146a1%KJK%JjJJkkjljKLLJkJNLK%lnkJjkkJJLKJJjllLKKjjK%Jjj%lmmmjKNLjJj%LNKknjL
7216cLlmk%%%%J%J%jJKLK%kljJ%JKJjjJK%ljkjJKj%jlkJKMMK%knlj%%lkKLKKLJ%kjK%jkml
7287a2lkKJJKKMJmmjJKL%jKJJJ%%kkl%LKKKJkl%%%KKKJ%%JJkkmk%JJkkJLJkjKJj%jkkml%J
7357a5%%LL%jMLll%JKK%jKjnmKLJML%jlmk%KLLlmkklkKOM%JjkJMM%kk%J%mmmkKKMKKJj%JK
7427ajmlJjlkKMK%%%klm%KKMMKJ%j%%%JmnmljKMLjjjkjKMKlnk%JKMJlj%%JJJKK%kJKjkl%%
7498a0%JL%l%MKjJ%kokKKJJKL%jj%kjJjj%JK%%%JklljjKL%jkjLKjk%KJJJkl%J%k%LLjjJ%k
7568ijlj%JKMLJ%j%K%jkljJ%jjjjJ%KjkKMKmlJklk%J%KLKjml%K%JKJLKklJjk%K%J%jJL%kl
7639a2%%KLJkJMKjjkjMLJkkl%JJJ%kj%%%JM%%k%KKJlmkKMLlnnkKKj%%JjljJ%j%JJJMOKKln
7709dnnmk%MM%lj%llj%LMMMLJkJLJj%K%kmjLL%kJjj%jJJ%Jjm%KLK%j%JjjkomJ%j%jJJJjJK
7780a0KJjl%JMLL%%%kmnnl%NN%JMJjkmk%JMPKllkkjJ%kjMNLJk%KKklmkKKJjkk%KL%ml%J%%
7850h%JKL%%JkklnjKKJJKKjjjJKJkkjKK%J%kkmj%JLKKM%kj%jj%jj%%%kJK%ljJKj%NNJljll
7921gmjMLkkjkkKMJ%JJJJJkjJ%%LJljj%Jjjjjkkj%jkmJK%%j%%jNN%ljLjmJMKKLJk%k%KL%l
7992d%Jkl%Jkm%KJJj%Jjj%KKKKkljL%lljJKKJJ%KKjmmjLLLJkjJJkkkkJLMKjjj%J%Kk%%kpp
8063a9JNMLKMLKjjj%JjkjjljLL%%kJJkk%%%jj%J%jmm%ML%jJKjkjJKjJJlmmJL%kj%KKJK%jj
8133a0%jljk%KLKJJ%jJK%j%%kkmlkj%%jJJkJLJjLRO%nj%JklkmmJMKjJ%MNLJjj%%kmj%kmkL
8203a4LknlJMJl%NMJj%%jkjK%kKMOJlmk%MNLJjkjmon%jjJKKKJKL%%jlljJjjjjKJ%%%%jjJK
8273a1%jjjJKJJKKJ%ll%JKK%kk%KNKKKjjjjjlmkkKJJjkjJKJJjjkkjJMK%k%LJJj%j%KLJ%%%
8343@%joljJ%%KJj%kl%KJ%L%j%%%jkkJ%LLJ%jjj%Jjk%J%LJj%J%kjjjJj%%J%JJKjmkk%KJJj
8414a1ljK%kjJLNN%jj%JljlmkKLKlmkLNMkk%%J%%kJML%k%%lljjjJKKKJKJjJJJ%%JJKjk%jj
8484b%JjjlnlJMKjjjkJkk%%MNNK%jj%%J%j%knmKK%jjLLjjMKjlklj%jj%J%%KJkjKJ%jkj%j%
8555a3jkkjONMK%lkkmmmjjJMMLNNJ%lolJjLMM%ll%MKlnk%%%%KLjmj%LMjlJk%MJJLKK%kmkj
8625fJ%jjJJkkKN%jmkklKMKJK%%%jkj%%KL%j%%jJJjlJJj%KLkl%KLJj%%jlljjJMjkl%%JMKj
8696dljlk%JJLK%lj%KKJjJjkklKL%kjKLJlllJLlljJMjk%LMLMKj%jlkkkjLL%kjLJlnj%JJLL
8767ekljJJjlnjNNjk%JJLJLJlk%K%jkJK%%kkjK%kkLO%kjjkljJ%J%j%%jljJKJKJJJKNNjljJ
8838@%JjjJ%k%jj%j%kmjL%%JKj%JjkjjJKK%K%kjLLjomJJJ%%kkKKJKLJ%JJjk%%klmjj%%%jj
8909a6KMLLL%kmljkjKK%%JLKJ%jjL%lklj%KJjjj%KKknkLKK%%%jj%LJlm%KOKkjj%klljMNJ%
8979gk%jkJKKkkKJKLJK%%lkjjjK%%K%jknnk%LKLLJj%JLkkJ%jJ%JJ%%lljLN%k%KjjJLK%J%%
9050Akk%lpmJKKJJJ%%%%jkkj%JJKJJ%J%%JK%kj%KKLknmlJLMJj%JJj%KK%l%LKljjlljKjlkJ
9121a5%LNLJJJ%klKLJK%kjlomJLJ%JJ%jjjjJkjMNK%jJ%k%JKjjmmllkJOLJj%%KjLJljJ%LKk
9191djjJKJ%J%jkkjjJJJK%%jkkljjJLLMj%%JjmmjJLK%KKjnjJJ%JKjjJKKJknnlj%%kj%KJJ%
9262a5jKKJk%jjj%%JMOLjjLK%%%kj%jkj%JKLM%nkKKKJjk%%KjljJJ%lmk%J%%JMKkljkJNJjl
9332fl%KMLjlljJJknljLKJJkk%JJkkKMJlk%jJKJK%jKLjJMKjmjJ%j%jlm%%LLK%J%J%lljJKJ
9403flmlkJLJKJJK%j%KLLJmpnjJKLJLK%kjKjlkjJljKKkjkkKM%kJLL%jlmjJ%JJKKKNK%%Kj%
9474Aj%%%%mmmjKLMkl%JLKjjJJ%Jjlj%L%JJ%Jjjk%lkJLjj%kj%JK%jK%kmojLKMLjkj%JMMjm
9545hlKM%JJJkmkjKKKJJJJJ%jnnmjLKJKLLLJkkj%%K%llkmjLLKlkJJLLjmj%%kk%JKL%jJ%%%
9616gjjKLj%jmk%KKLL%ml%KMJjmljLPLjj%%JMLkmkjjllJLKJ%%kljLjl%%j%JLKkkjkjLMK%%
9687blkj%JKJJjJ%kmkKJJ%ln%KLJJJjjolLMLKj%JKJ%%J%k%jKL%%%Jjlnn%K%j%JJKJKJkmlk
9758a5%JJjjLLLKJkjJkl%KKlkKLKK%KJ%jmkjJj%j%kkLMOMlmnlk%JLN%k%J%k%J%ljL%kjjkl
9828a5kj%%%jJMMJ%l%Kkj%%LL%KKklj%j%%JJklJJKKLKJ%j%JljJJ%kJ%kmlLNLlkKJjl%%%lk
9898a3JJJ%%Jkk%JKKj%JKJ%J%jklJ%%mjKLMKJJjk%%lkJJJj%jjkkKMKjJlnJMLLJlon%KKNLk
9968ekklk%JJ%j%k%JJKJjKKJKKjkkljKJjjMM%kk%K%kklj%KJKMLJlmJLKkl%JJ%ljKKJonl%M
10039a2MJ%Jk%KklkjLM%k%MLKJj%%j%jj%%JKJmnjJkm%Kjm%%JJOPLj%klk%JLJjjlm%jk%jJ%
10108a4kj%JJ%KKJJjkkjKNLjmlkKJ%j%%%JLKjk%%KJ%lkJLKkjJ%%lkjMJlJMJlnkJKLKLJjlK
10177fL%%K%JJKjlJjkjJ%%L%%%kkJL%jJ%%LK%%kkJjjkjJK%lkjmkJNMJ%jkk%K%KMK%jj%JJj
10247CjkjmkkjjkjKJ%jj%%JJK%%%kmlJJ%JJJj%LJKJ%%%jmkMLKJjk%%lj%%%klJJKKJJ%jjlj
10317a4K%%jk%Jjk%LLLKJjk%ll%K%%%KMLJKJj%J%jkkkk%KJJJ%%j%kj%%J%llKJJKjn%LLJjJ
10386eJk%Jjllj%LMKjllJLKjkjJJKJ%%%jKLL%lpn%KL%KMjllkj%LLLK%lonkKMLJkjLLMKlnj
10456fKJknkJJ%%%jKLJKKLJK%mklkllk%K%jj%J%jjKLKJlJLL%kk%j%k%KLJllJJ%%KLKJjkll
10526iJJ%j%%JJklj%KL%k%%jKLj%kk%%%jJJLLL%Jjnl%L%lljJkl%KJMKkkjlmkk%KJjjJKOPL
10596cj%%%l%KKJ%%%j%jnm%LKK%jjk%K%%JLK%jljJJjljjkJKljKJkm%LKKJJ%lkKJj%JKLJll
10666a0JLJkl%JJjjJ%%MLlopmLOOKjj%kklJJJJLKJ%lmjKJLLKJkmm%KKj%JJNKJnm%%J%jkJJ
10735fLLJkkj%MJjjloljKLKJlmJKJ%J%kjKJLJkJKJ%%jkm%%JMJjkjk%KJKLJ%llmljKKKJK%j
10805fJMKJjjjkk%%%jjkjj%L%%MKmokLMLkmm%KKjkj%KLLKJjJKjkk%%KKkjLLKjllKK%MJnk%
10875bkll%j%JLJ%ljKJJ%JJKjjllj%jJ%kJJLNKknmkjjlkJNNK%jjJJJJ%%%KM%lmkkj%%kJjj
10945a5KNM%kmm%K%JNMKjkk%KK%mllKNMJjjkjjjj%JJ%K%%j%j%J%jl%M%jlk%LK%LOJl%LJmk
11014@jkk%%jk%JJJKJk%JjjJlqmKLJk%MONN%lkkjJKJjJjlom%jkkkk%KJJMMJJ%KMKjkkjjlm
11084a4JNNLlkjKjlkKK%j%kjJLMLJjj%jjklkk%%JJ%mjJJkjJKLJj%jJJ%J%jj%jmlJ%%%KLLL
11153eJ%jkkjJJKJk%KlkKLk%KLJKLJjkkjkjjjlkj%JMKjjKJlJMKKjjjjklkKJkJLM%jklljJK
11223g%JLLJj%%KJkj%mnjJL%ljJMLJjmmjKMMjmjMJkjjm%LMKjmlJ%kKJjjKJl%JLJlkkjjLOK
11293bjlknkKK%jKJlkLKKKjkjjljLLKklll%JJjjKMKjmjJJKJJJj%J%K%KJjmkJJKLKJJJknmj
11363a0%llJKLLJ%%%j%JJjJ%J%llk%K%%%JJj%jmjLLKj%lk%KMK%lkKLkljj%JkkKLLMLKjlnl
11432a0lm%MJKJkklkkLNOMJ%jkJJjljJK%%JJjjJJjkjLKjjlmkJJ%K%j%%j%ML%kJ%kk%jjJNN
11501AKjkmnj%jJL%%jjjJjj%KJjkk%LKJKjJKkmlj%%jJKkk%KML%jjkjJJ%jJKLLJkk%klnl%J
11571a6K%j%%%KjkKKl%JjKJjkkjKMJ%%KKjjJKK%jLLJjj%%k%Kjlmlj%MLKLJJ%jlnmjkjJMLK
11640e%kl%%jklm%MNK%jJLL%lljJJKJkjlj%JMJjJM%jkkj%j%K%jkjJKJjklJ%kjjLNLlmkkjL
11710a4%%NN%kjj%JLjmj%LLKK%%%mmljKJjkmJLJjKMJjjjJJjK%k%Klk%LMJj%%j%%kjJ%Kklk
11779a1kJJj%%%jklkL%jLKjLMKkmljJLNL%kJ%kkkmjjJJJKKKJKjjjJJJKjmJKJJjkjkjJlj%m
11848a6kj%KNMKJJ%kjKJkkj%jk%j%NjomJONJjj%j%jkk%%%JJKMJmjL%lll%JLJKKJj%jj%%%J
11917hKKKK%%%lkkk%Jkkjjj%LLLKLJnn%%kkJkjOMJjlkLLKjmkJjKLJK%klmjKMKkmkjkjj%%%
11987a7MMNMKjj%jj%%kokJKJ%kK%jLLjlkkK%%%J%%kkkj%JLKjjMJlm%KKjlJKJjkjLLJkJL%k
12056flJKKJkmkjklJKJJKK%%klJLK%KK%kljJ%J%jjkjjMMJmmKM%JK%KJ%%%jkjjjklmlKKKJk
12126a3jJkjjkjJJLJKjkJJ%lnkJj%J%JJMJllJklj%%JJKLMK%LKJJJj%J%%%j%kooJLJJJ%J%k
12195a4kmjKLKJ%%jkk%KJkk%%jjJLJ%jjKMKjJJllKKjmkJKKJjj%ljNMMJmljj%lmjJMNK%Jkl
12264a3lLL%ljJ%jLLllklk%JKKjJKLLjn%MJlnlKK%jjK%jl%K%KKjk%JKJ%JKjkljKK%kkklkj
12333b5%KMMJjlk%%%%MLJ%kkLMLKjkkl%%kkj%Jjjjj%klk%LML%kjj%LL%jkJKJ%kj%kklKLMK
12402a3%jjjmm%jkKMMjjjkkKKj%jkjLKjkJMLKlmljJJL%%jk%%k%LJJjjJKJ%jJJkmmnlkLLJK
12471b7LLjjjl%KKKJkkjJL%jlljKJ%%%%%jkJKJ%jJLJkJKJkkj%%JJ%ljjmmljKLLJklJMLL%%
12540b4JJjjjjj%jjk%%%JJ%MLjjJ%mmlKKjJM%jJjj%Jj%jjJKKjjkjJ%jlnlJKMLJJ%%kjJkj%
12609c4%j%JJK%kljNK%j%jnmkJMKKKKK%lj%jjjjj%jk%JljLKjJJJJjk%%JJlkkj%MMLK%JJjk
12678c2jJKKJkklkjJ%kljJKJJJ%JJ%jkkk%JJJJ%Kjjjjk%J%Kjj%%%jklk%JJjllJJKLJj%jLL
12747d1%J%lljJKKL%nlj%kkjjLJJJ%jKJKJJ%MLJjklmkj%KKKJkjj%j%%%kk%LJklljJJkjKL%
12816e0%JkljKJJkkk%%%LMJJJjjjJ%kjJK%%%kk%j%%JKKjlljJ%%JL%%kjJJJ%JKJ%jlkJJjk%
12885e5J%kjJ%j%j%J%j%jkkj%jJMLKjl%%jjKLJjk%%K%kj%%%%kkJKJ%lkkKKJ%jj%%jk%jJK%
12954f4jj%jjKJ%K%%j%J%j%KJJJK%kjJkll%jk%J%%kJKJJjlJ%%%lkKKLKJjkkj%KLKjjkk%%j
13023g0J%KL%kjKJjkjk%KKjlllj%KKJMKjlmjLJ%JjmjKL%%J%kmll%%JKJJJJ%jJJ%%JJjj
13089g4
##PAGE=	N=2
##DATATABLE=	(X++(I..I)), XYDATA
-52445e9LLKKjmmk%%LJ%K%kkklljjJJKjl%Klmj%LMLOLlmmlJL%j%Jlomj%jjkk%KNKmpmJ%%J
-52377h9k%MLj%LjlnlKNKKKKJjookLMJ%J%jk%%kjK%%jkkj%NNJkmmkKM%mm%JLJKKllkJjml%
-52309a03J%KjkjJOMln%K%jjKM%nmmmjLLKjonjmnJPNJm%LJl%NJlnkNNKkmlKNJookJ%KKKKk
-52242a16lj%Kj%jklk%LK%j%Kj%Jj%%JJkljj%lkLPO%jllkkLNjnlmJjkkJMjjk%JjjjJOO%mj
-52175a29%kjjlkmkNNJjmkJjnlKKKMJKKJjknkLKjlJJkk%K%kmlKKkjKLLKJ%llnk%%JLLKKjo
-52108a47ljkJMKJM%nnmk%Jjj%LOOJll%LJjkk%%%%mnjJJ%KNKlj%nnKJ%KLjlmlkNQKljMMLm
-52041a49pojMLj%%mlJJlkKKLKmm%%ljKknk%JJJKKKJk%KK%lnl%LMLjjklll%JKLNM%mjkmlk
-51974a80jk%jlKPN%mlmmj%KMkpnMLjJ%lkjJjLLJLJl%%lljLOKjlplLNLKlmKKmpjLJ%%%jJL
-51907a93%JL%mjJ%%Kj%JJkjkJLKL%jjml%KMJ%kl%NKoqlJMNOKlmkKLkljJjjljjlJ%kmjMKJ
-51840b03jkLKjolj%JJJLLJj%JjjKKklljKK%%JKJKJjmljjjjjjKQMJkqmJ%jjK%j%MOJ%%knm
-51773b11klJL%jkjjMOLK%lm%KLJklmlklj%jJPNLOJkknokjJjmomjJ%MLjJJJJJLjmkJMNKpp
-51706b26%LKjjj%JJJ%knl%JMKLMLmnkjJJ%KNNM%nljmolKKjMNK%lnmJK%%J%JNKMMKln%K%J
-51639b11KlomkKKLkplKK%LLlkKKjkLNlqn%MKkkLLLlnmJL%jJj%%nolJNMJJOLkpkMLjKKlnj
-51572b32ljLNLMjmmKJJLJJJjnnKOJolOOKkkk%%mkLNOKmmjJK%kjjljjJknojJjkkKNKKj%MK
-51505b29jnmkLLklkKNKkno%LLLkmmJMLLMKKkkjKJmjj%lomKNJLMOkomJK%KLJlk%kjKMKlkL
-51438b33LL%LK%JJjlkkllk%noKJJ%ljKMPMjlmkJnn%JjjKKMNkqnLL%MOKj%KknmljLjlJKLL
-51371b40j%kKPPJk%JknnllJ%kj%jkkLOQNjlkkkm%J0PjmkJJkkJ%lj%MMjkk%NNjlnmlmJLlJ
-51305b44OO%nojJjljNKnl%J%%KOOKmmjjnmLOJkJN%lJjmmmjJk%MMM%nlJl%NNMJJjlmnnjOR
-51238b40Jm%MNKkljln%L%%MMkJKkmlL%mokLPKljnkNQKjLMJkmkj%%koj1mPMJ%mljJ%kjLLK
-51172b51jJKKJlnjJ%jkJOONL%%jJ%kJjj0j0nJOQNK%%k%N%mjLKjkJMKknkmnnkkJKLNKjjmm
-51107b58ljNOLLjJK%lklmjJL%jlkMPQPLkjLMjppqo%N%m%OOjlJKJjmLPJmljjj%jjLKll%PQ
-51040b33%mnpmNMKjJKjLMkllmjjlkLMMOLJLkjKlkklJjnlJ%kjJJlp%ORPLmokLjnJLjlkj%l
-50973b54kPP%JKL%nonnm%%kjkLRPMJ%lj%%jk%k%LjkjKL%Mjk%KMKmomjLL%LLLkl%j%L%jJJ
-50906b40jjl%KMLlom%JKjJJnpjKLKKJ%KJkk%Kjkn%K%kKKj%NMLJJJmnmlll%JJJ%%JNLjmlo
-50839b61nJNPPJmljJNMJjJLL%%kmpplJJlkKNLkonkJJJKJ%kkmmkJNNOJJNNJMKKknmlJM%lm
-50772b53jjlkJNJ0J2LnplknmJPM%lonJNLJKLKJ%JJKNKkookMLj%KJkJKmoj1pQQ%JJjJknkK
-50708b51LNKk%%kJJjJ%kjj%JJ%mpJLjklljKJ%JKLMKjklkKMPKjj%klkJJLJk%kjlnj%LLJ%K
-50641b48JKLLOOL%jJ%KLkjkqromnk%LPQlj1pKNM%JJMNKj%j%jknkK%k%LMjkljLMjJMJJjmo
-50575b47olKNNLKkl%JlmjMNMmj0j0kMOOKLOLknm%KklmplPQOKJ%jknmkmm%%KMLJl%OLj%jk
-50510b48j%lnkkJMPLolj%kJLJJK%ljJmn%NL%jk%JJkJLMjnjKK%kmjKLMjkjJLjnk%kLJkJLk
-50443b56lMLknnmLNMLJJNJllkjjjLKJ%KJKlnjLNM%JK%%%%KLj%jjj%Jmljkkl%%LKJJ%JJmj0
-50376b57r%QO%njJLK%LL%j%ljKLL%nlkKK%KJJmJPMlmnoqjPLJ%lKNkokLJljjjmmJLOMNLJJ
-50309b45KJKMJj%JjnljJLMKjnmJJk%JK%k%jlkk%koljKL%KKjjJKMNJlj0pNQ%jMRNlpo%%kj
-50243b53JJj%NKjllk%JKjmojLON%JjlnmJKJmmKNNLKLLLkJJjjlmkjkkjlnJKkLNKjMOJklkm
-50176b54kJNMKlnmlMPLKOKkJJkjkolj%%%jkk%%LNKKjljJKKkmLJkm%K%k%konkKKjMPlplKN
-50109b58LLJkJl%NlrnJLLJjNNOOJnmk%mnmkMLjJNML%jjjjkJ%kkKLMLlnn%NKJLJjKNKlnpn
-50042b54JNKjlljjKJkJJkmk%jjKMLLJ%l%LNJjppjJ%lj%ljNNKKJ%LLMKmplMMJKKJK%jlqn%
-49975b54KO%o%NKkkjJJjkjJJM%jnolLNK%%jkk%KMKmk%LKklKLMljMKlk%jKLJjokNJmkljjm
-49908b61kMNK%LJJL%kkjkrj0nLNNRRM%npqomjNOLKjkkkjjjjjj%LNKJJjJKjll%LLKkljJ%J
-49842b57LllJJ%MKjJLJLNJmlJklmmkJKLLjkJKll%jnkNML%%KJlljkjL%jLjll%JMM%JL%lKN
-49775b45PMpj2nMOLjjjljlJLM%mlmnokKKLPMJmjK%kk%JlkLOLKlmj%%JL%jLJjK%kmlkkk%K
-49709b62LLLllJjmmLOLkljKKKLNMkommnmljJJJ%JLL%kjLMKLJ%JjkkjjlnJOLkjl%MJjmJMK
-49642b55l%KjjKMjJKJJJKK%KkklmlmlkJL%mJMNKK%j%%ljljKNNKl%KJjmnlJKKJLLnpmjjlk
-49575b69JjkjM%KPNJ%KjkMOKlmlj%lqjNNkpmmJOOjJMJL%lJ%k%NJqm%JJjJ%jJ%jlkJKjjJJ
-49508b62JJLOOK%LLK%pqJLLnqopnLLjk%L%jl%KMOLjjlnm%JLMLKjmlkjLLjlJKLNN%kJlolO
-49441b58QRN%mlmoqlLJnmML%kl%JKMJljKNMLLKlJK%%JJKKjrj0m%MLk%Kkl%%%K%JJj%jJMM
-49375b49K%lqp%KN%%ONKlJK%jJ%mmoom%OLjjKkmlqoLQQNljML%Jknmjj%jKNK%LMlj%kjKNK
-49308b51jmjkjOOLKkqrkK%jllMLkl%kljNQLJjmlKK%%jkl%KPNkkJjLJmlnl%lk%%MKk%J%kJ
-49241b68MjmkJj%%NM%J%jKJmpjJ%LLLJJjm%JjjJMOLJjknoKOKjjmKNL%lnJKknokJKOK%KKl
-49174b58plJjmJKJJK%j%JLPQLK%mkjJklkppkQP%JL%kjLMJkkmlJLNNJ%lmmmlkKMKjojJjkJ
-49107b64KJJjJMLKKKOjqn%kmko%MJjJKKkomNK%jkjLMLjk%KlokNOMKjkJJkmjKMPNMJmj0oJ
-49041b58%npomjJKOQOLlmkMPJ%jkJMMKkmmjJMMlnkLNNJmljJJJJklnpkJjlKPJm%MJJKJ%jL
-48974b51OPLmmkmlljjjklmljJ%LJ0P%kkjook%%MNkmnnmj%kKPKJMMLKjjL%lolKPNKjkmlkm
-48908b69jMML%JJjjKNOKopjjj%KJmpnnlJMOPMjklmJQLmnnjLLJLLJjmqlMOMKML%mkJMKkmj
-48841b57LNjql%%ljjjJ%llJPQ%jKLlnjJLJ%molj%KKJJJmmJLKLL%LON%%KjJLjpnll%KJ%KM
-48774b50%l%np%%m%jjjJLNLjkjJJjKRP%jkjJLlprqkNROLjnjlnolJKJmlKMMMJlnljJ%kJMj
-48707b72nk%Jj%%JJKJJMjolPMl%Jnn%JMMK%kKJLL%JMOMknkMLJJ%lpnmo%NMkj%JLPRNL%nn
-48640b48ppml%KkmlJMNKj%mnk%JJL%kMPLlmkk%MMPKpnkmm%JjmKMLLLMKjkKKjLQJnqo%Jjl
-48573b68MRRMMlpnlmk%j%l%NLknkJ%JjjJjjjKKJ%jk%Klnl%%JJlmLOMjjJL%ljKKjKMkpjKJ
-48506b68JlmKPOJmkkkKMLLKjjNMjlljmlJ%L%nojKMkpljNNLLkljKLK%mqplOROJkjL%kJML%
-48439b54jl%MMkolllkmlKNJ%nlljLM%%JkklKRPkl%NNno%LJ%lmnjKjJPOJJkmnLOJnj1rn%J
-48373b89JNOMNLL%k%%JJLKlllJQP%mmjJKJjjmnk%JMKLLlomjJMO%nnmlMP%mkKL%jJM%knjO
-48306b63Kqo%%KLKkJK%JJj%JK%jmnkKMLJjnqkLM%jLOPJlkjjnm%J%l%KKMJKMLklnlJKLNKJ
-48239b57lqm%%KPNLKjnonoljjKL%JK%JKjlKLJjjlomLPP%kjjKPJ%%lkkJJklj%jJMNjqpJMN
-48172b68MLllJJkkkk%K%jJMJ%%lljJKJJ%kjjll%ONOMkllkjknk%KNNL%KjkLNJjkmknnJMMJ
-48105b63jKLJjK%mlKJJJJJlqnjJKJNLl%JjjjolKMM%JNjop%MMJmmnm%LPNj%JnnKKKOM%nnk
-48038b73M%j%jJLMkll%ONMKKLNkrqnkjmnjNOJJKJkkKMMKmmj%%kJLkl%%klol%j%jKLJJJJ%
-47971b76jKJLJj%JMJnnkjJKjkNOK%JKLjmjMLMlnk%kpj1mMNj%jkKKjljLPNjmKMMNLjopl%j
-47905b74kjkplJLONMMK%llkJKJloljNQMlmk%K%mj%JljKJ%KLNNJ%MOJjkopljj%%%MJ%kjKJ
-47838b65lkLLlookKLK%JLNKmkKKlJKL%nlnmLLKkL%kMKkmjJJllmjPR%nKMJkkklJLKK%po%k
-47771b80jLMjjLKjkjkpnJKMNPOMJ%K%mljJkknnljLOLkjKO%kkkloJNLJKL%J%mokj%MNJll%
-47704b73jjJknnJPOOO%Jkl%oq%RR%omLNjkk%%%MJLMjkjKjkkjK%klnmmkjjKKKLLlm%J%MMj
-47637b70mjKK%JMJmon%LPOjjlmjL%npm%JJMNOK%JMM%jkjkkj%Jlol%jkJKLJjKJkmkLKJjlk
-47570b81jKK%jk%MOM%m%jkjnmkkj%MRQNKkopmjk%LJOO%onJJKMjommnJMKJ%MOLKk%LKlkJL
-47503b65kllplkmJNKL%JLN%kl%MO%%%LLmljkkjNPMLknllppojLNOLnnJLML%Kmnnmj%J%%LK
-47436b79K%jLJljKKKjJ%kjLOPNLjkjj%kkjlrmLJ%LkkJLJ%KKKkmomJNKmnmJNLJKK%J%k%jm
-47369b76nkkjJJ%KMMjkMM%kkJK%%LkqmKJJJJKJjJMM%lokmlJJKJnlMKKMJlmK%%JjknkLLLL
-47302b74KKKjjNNMKK%klmnnKKllJLKJJKL%lMM%jkkl%MLlonlljJjkjlk%MPLm%NMlmlnjkjK
-47235b83M%jJJLKJJLL%nmjmm%%l%LJKJjLOM%jjJ%JJmpojK%%LkkjL%KKjljJONlkjLJmlklJ
-47168b83NOLnrl%j%KNLjJONMLjmjjkjKJkJJlnj%jm%KLOMMJnnnl%MMKmnJOKnlNMlmlkJ%KM
-47101b72KKL%klml%KMMNJmoomljJLML%JMOLlqmKMKjnokML%MMj%lnnJJKMMJJJkmpn%OOLL%
-47034b65jjmklokK%JKjl%kmkLKjk%KL%jKKMMMM%ljJ%%LL%jjjklkKNNmj0lKKNJlkjKNkomj
-46968b79j%%%MM%npk%K%%j%j%%jl%MMNKLLkkLLKmklmmmmJ%jKNL%%OPKmnnk%%KL%k%KMPLl
-46901b65nklj0qJPPJll%JJlkkjLL%kjKNL%jJKJmmk%LJjKJmmjLL%jkmjLLklJMMKjlllkKKL
-46835b81MMK%%lkLKjmmjjjMLlkjlkKkmJPPJkopjMLKjnjOKk%lmkKMNJJK%lkNKjklljjLNMO
-46768b68Ok%N%nljppKNJoo%JLKNKklkJknkJj%jLRLnokjKNKj%jJKknkLNLLkn%J%JJ%kn%MM
-46701b76LLJjmmjKkn%jkk%j0klj0KJnj1j1OK4K3OMPj3k2PK3Orj2kJ%JQJ7jj0mnmKRjj7j9
-46648c13JROJ5QlkmNlj0RJ1no%PJ9J0Jmnoj7j5j1poNMnmPJ6NkNJ6J4J3nl1k1lJ0J6J6J2O
-46599b42jnoj0j0j0rkMNKjmom%MLJkJLjJOMj%KjlJKjkljJ%k%LKJJKkjJkkkmmJNJ0QLmmJJ
-46536b73%n%KJJknLL%KJnlmmJLONLmnJ%jjokOQNN%qqkJLKkkljjl%J%J%L%nm%jJJjjjJ%jJ
-46469b93KJk%ON%%j%Kkkk%QjokNPJkjjnjQOjj%J%KjnokjLMkn%MMMjkK%onklmJKJJLOQOJl
-46402b67om%%k%NRP%kkljL%k%kkmpmjlJJmj0n%PRQLmnoJNQOlol%JjjJM%ljkKN%jJkl%j%K
-46336b84Jjj%JlkJMJjjkl%PNll%jnlJKMOMknnnlJKLLMJ%JKPLknmknpnJPOQMlq%JlJL%%KJ
-46269b79%LLJ%%jJ%nk%jj%llkJLMJpojMkqjOMLM%k%%%%KLJkKMjl%%jJJ%kl%LKmolOQN%pp
-46202b87kJNQjonJ%J%ljlmJMKMNJlKJjJ%%lpl%NOkpm%K%LMkkKK%%JNMj%JL%KKlqj1p%NNj
-46136b88kmoqjMLKOQKKkkkmk%K%kjMMjnjNROlpmlkkjLKl%K%lKOOPLmkknljK%mmJNNkJNM%
-46069b75mnnonlKKJjJNOJjJ%jn%K%MLkkLNJnlkkMLK%oooKLJMKllNRPjjJLMkj0pmJPO%jjl
-46003b80kLLjlnppmkLMNKl%L%JOONLkmmkKNJ%JJJ%%JKkk%jnpl%JMKJK%qqollJJMQLml%Kj
-45936b95jjljLK%kj%jjJML%jkl%JMKkk%LNNKjmkKJJMM%nlLKJjlkKNMlmJkkmpjKLLjpkLMK
-45869b88k%JKKkolLM%KLjqoJONNNlkJ%kjjk%KJjjkklkjllJKONK%lnKPMJJK%nnj%Ljl%NLj
-45802b82lknl%MNLjk%%LOJJJknl%jjML%l%%jjnrq%MMLPNJlmjln%ONLj%JNMlpkjLMNJmmll
-45735b89JMJjl%NNlokjJKKK%monjNL%lmlkjLMMJln%Kjkl%LJ1J1KnqokLLJmmMOJklkj%LKJ
-45670b89%Jnql%K%%lJMNLJkmKRR%kk%L%lnro%KJ%%%jJLJmlLPLjljM%%K%mlkk%lmJJ%%%k%
-45603c05NPOJJKKJln%J%JJkjmmlmkjJL%nlNPMJkK%%JkmolJJmjKj%OQLl%kklnKRNjlljKJL
-45536b93MJjKJkknpmKOLl%OMKKkroNOMM%mJNLjloolJLNPNknljmlMNk%LJ%kqojMMlkMLkmj
-45469b96kjLKJkpokkJNJLJklkjKMKj%LNLLKK%nlJjjMM%lljjmmklLNLKKlooJPj%JJLJJNO%
-45402b81mmjllJJjL%jjKLKjlpkJ%nqJL%JklkLLJJLNjjPM%kjl%K%nkJjkjjKMJ%jm%LKNO%n
-45335b91mJMMLKmmlkljmplLOONLLjLPOknrnkkk%MJkmnkJKKj%jjJNMOJqqmKjq%NOOOMjlJK
-45268b88lpn%JjkJNLkJ%kJKkl%KJNK%%kKKjmnjjKKKMMjloqnNPMM%nmmjjKOMML%JJjlkJ%k
-45201b91lllkjMQL%LL%jj%JLJknqokkJKKjnmLNjoKOjjLPOOK%LmqmkjklnnLNKmJKllKNLjj
-45134b98J%jJLJmkkkkkKNKjm%NOPMnnk%j%ll%JMMjlljklJK%Jjml%JJmnJMOKKK%JKKPRKkl
-45067b80pnkmkLKlroLJJJKJllOJ1KjJjjlmklmkKKllLNJjKLL%mlLJjMNKJmlmkJKJmkONjmJ
-45001b97PMnolklojMLOOjlkkjJjjjkLOJjjj%%%mk%kmPJ0MjnmkljJJk%%kkJ%%KMOOLlnokK
-44935c02JlnKQNK%kljjkllnrkMQOMjkklkJjlnnjLPPKjKOJolj%NONjonjMMkpjNNLjJK%nm%
-44868c01jJLkojMK%MMKJJKJmkml%jjjJKNJlk%KjllLMMLJJmrmKjj0mMNLKKKjlllKL%%j%K%
-44802c03lJMJjLMM%nnm%JllLKjLPMmnlKJKMjpoKKmmLLJMLJnolmkJKMLMMJlnojOM%JKLKJ%
-44735b94mnkkjJjkjLNJJjnkj%NNLJJJKjjL%LK%nrj2o%LM%%jkljJKjlJkkKLQPLljlk%Jk%L
-44669c06L%NNJ%ljmnJLjJLNJljKlokl%J%lkkJPNJj%KKormLOK%LLLLMJjmrmJMOLJjool%KQ
-44602b97LkkqqJML%%JkJNMk%J%LNknk%JKOQMkmjkKKkmonjMOLLK%jlllnon%%%%J%m%QPKmo
-44535c05kL%mmjJJ%JKJjljMOLj%JJjnoJLJjjJLMK%LLjklok%jLLMKkjkj%KjmmLM%LJllkKL
-44468b99LJnmk%Jkl%MK%j%jjKLJjnpkJjkjMKlljJJJOPLK%nmklK%lmLPKLN%kjkpplLNMLKj
-44401c04J%%JM%nnjLMJjkljjlKLKJjLKLLjjJjKM%mpnJPLkmjMJjkljllJKKMNjon%LLk%Ljk
-44334c04Mjj0omojNK%LONjk%KMM%%MJK%nm%MMjomjKLL%jK%jknmlopkMKKN%kjKonJOKKKKJ
-44268c10NQMJ%kllj%kk%moJNMNKL%j%klJMJlopnkJJKjnjOOK%jJLKJlnnJLKJklkLLLMMKjn
-44201c01ojjkj%ll%JNMklllk%MNK%JjJJ%kj%JKJMP%rj0njKJ%OPklJJk%KKKMJlklmmJKJKM
-44135c05MJk%%LMNLknjJKjolLKJjoqmlJkJNKNMKmo%KkjMLJkqlMJJLJKJ%jLLmqn%ko%OKKO
-44068c07Lj%NMjlj%jmnnkMMkljkkjLPOjl%jklJMNJJK%JKLmpkkjLMJJjjjjjolkkJJLNMJkn
-44001c12mkNPJKMLMJ%%knomJ%lonMNONKjl%KJmlllLOMmjKJ%lmnmJMLjKNMLN%mmljmlkml%
-43934c20LJJJjn%NNMMMM%lnkkjkl%LJjn%JLKj%mlJKKMMjmkl%OK%jkjLjkl%KJLNNKlmJmnJ
-43867c08KKLK%kjJJonJLKkJ%lkLKlllk%K%ljLN%nlLNKLMlol%JLKKJkmm%JK%%KJ%k%JMMKJ
-43800b99%jjkmjJL%pJMJkKLKM%kjoj0nNOKLNKJjopmj%llKMMMLKJ%l%%%kKLjmkJ%lKOMKlo
-43734c05nroKNKj%KNKmm%jJKJJmkKLMlplLMMPLljLkmmljkjJJLMKJ%j%%nolrpKK%KMPPPQJ
-43667b98ppokKLNLNLppJOKnljlnmlJOOQNMKjlJknkllJKJ%j%lnmKOLjlmkj%mokNOLMLL%MM
-43600c03lmmjMJ%ll%jjjJjkLMKlqok%LLLMKjnmjKQQNKJNN%%mljKMJJjnnllkjnjMJ%J%%jl
-43533c15lmk%JLNLKjmL%l%ML%kj%KL%JKKnqm%KLNKl%Kmpk%LKMMJoojkolKMOJk%KPNJjnql
-43466c21KKMNkmkmKKnmjORQ%omjJkl%%kjK%JLJLMKKjjLMllpj1olkjJNNLKJKjkLPLkkJKjn
-43400c12k%jkJmojJMPQ%mJjmmjJkjLLKN%kk%J%lKMLjomj%KMMNNkl%jlJN%ll%jmnl%JJmm%
-43333c26LLjLOLjk%j%K%KjlkJjkJ%jJ%JLM%%kpmJL%KMkkKN%l%j%jjkljj%PKjlJKnojKJ%m
-43266c26m%KkjMNLMJMMKKnqjKJKJK%kjkmkMKjklmmk%JMLMNNJ%j%JjjKJllll%%j%kjj%LJm
-43199c22jLKMLkklknkNMjjORLljLKmonololK%jLMMJJLNJnoJ%%Jjmmmj%KNOKJLLJMKmqqjM
-43132c22ML%kkKNLjnol%JK%lkM%jkKONKJkkJkpJPKlpmKLmnjKNNKKjjlllkKNM%kLJ%kjK%n
-43065c20%KJLJjkmkNNjoolJKJjolJKLNNMMKnm%jjOOjmklmklmjJLK%mkLN%lJkjMMKjKL%mk
-42998c20MNKkkkJJJK%jk%JN%roLNKjmpnkmJMKJjJL%j%%jJLJmok%JL%LNMLLLJj%jol%JJLO
-42931c07OKllmkkmmnlJKLMM%mjONLknrrn%%nnjLLKLJjJNQOL%nokLLJjlqqLRNLOK%kol%K%
-42864c20nmKKNQJmL%jjmnqnl%NMLJjLNLM%kLMjplmkkkMLlmjj%LKLkm%%mkKNQMK%JLKkjkk
-42797c14jJJkJjkJKKJJlrj0pKQNJJOOomLJ%jkKkl%klkLJlLOlpjKkk%LONjjmlJKkkkjjJJn
-42731c35ojOQL%jk%KjkNN%kmmjJljKMPKljJknm%Jjmj%LKJ%JKMMkpp%%pmjKKLj%MNMLMJ0Q
-42665c04nqnk%jKLjKK%%J%Jj%lkJKJ%LMJlm%Jjk%Jj%kk%LMKkkj%%onK%%lllnkNOjl%MPN%
-42598c20kk%j%JMLJjklkJjpj0jONLj%JLJoolOQJ%JJlnjkjk%JMNmnlJ%JLNKLNMjljLMKj%k
-42532c13JMKjjjKJnpLMmnlLNjjloknrlk%JOOLJnmJNOMJJM%JkmljMLj%NNmj1okkKNKjjLLj
-42466c23lKJjkMOKLKlnkkmpmLJ0J0Olnnklkmljj%JKKLKjkLMLLKkkkkoqjOOLKNKorlKkmol
-42401c44LKLLKLMjkJlpokLNKLMjmKMJjl%%JklKMMJlmljJON%jJLkn%MNKjlkjJLK%LL%knk%
-42334c18ooJOKjk%klJLLj%kk%JJlmmlmkkJMMMPMJ%JLjonkjKJkJLJL%mjKLJmnpjK%JMJk%L
-42267c31N%JLjjkll%%JjmlJJML%KKLJnqnj%JJJK%JKKkkj%J%jlkLMkm%JKKOPjpjKJjKL%LK
-42200c19kjJMN%jKjnrnjJMLKKjlmlm%MKMMlpkKJ%LLJKNLJ%klljKj%loJNKnokJLjkk%L%kk
-42133c36KN%j%%kl%NOjkkm%KJ%knjJljJ%mlJKKJJjJ%noJKJ%%JJJjLJ%JMJ%KJ%KLJkjK%JK
-42066c24kmjjjkmlkKONKmpJKppMONMKKKJ%JJK%lnomkJJ%knjKllNRNj%%LLKjJNP%ooqmK%k
-41999c37JLJKJJJ%kjJOOjonkkMM%J%LjonKKJJkl%%monlKQR%nljjLNMklKKjjkjLMLjj%%k%
-41932c29JJ%JOOKmrnJLK%jJLJkkljkl%J%KKjnkjkk%kjMNLJJjl%LNKKkljJJkjjom%LOJKLK
-41865c23L%jjmlmnnkLLKJJ%jJK%KNLjlpnkjL%jl%OJ2P%kljJ%lk%JmmkJLL%lk%%KjoJNOMk
-41799c26onjJ%%jLM%m%L%%J%klmjMM%KMKkmkKMJJJJK%npn%K%mJNJjKjllj%j%kjjlkKNQL%
-41732c32Jjk%%lL%jl%JJjlKKpqKRPjkkKKj%LJ%LKmlkJJljNOLkmjL%lnk%%jLJJj%jk%jjJL
-41665c35LOKmkmprmKOPNKLKKLKJlojMLkk%kj%kmo%N%JK%llkLJjJJjlkjjj%mkjljRJ2Nknl
-41599c40j%LKjnnJK%JKOPKnpnkjnpjKNMMJkJ%jjKMKKJlKMlkJJjk%JJJ%%%%JllJLjmmlJNM
-41532c38JjljJ%jmjKMQROklkkKKlmnpnjLOMlmk%PMmomokKkjKLOM%jlmoolMNKJQNnj1lJjj
-41466c59NNMKllk%NM%jJOOJj%KJ%knlNLJKmojM%lkjkJK%nnMMJllj%lJOPLjomJLjk%L%J%L
-41399c35KKKlnmmmnpkNPOKjKL%nk%KKLJmjkljKJLKKk%LM%mkL%mlKJkkLNMNknpmjNMmpkLK
-41332c46JON%L%kJLLKlnlkk%%JJLMKkmklKOJpq%NPPKmookklj%jJLKLLLNJppjJKLLJmljJO
-41265c34N%jKMJnplmkjmk%LNkmk%jl%Kkm%PRN%mjKknkljJMJ0Nk%KLLkmjjJKJJjlJOKoj0p
-41200c49lMOKkmjMKnlLKjkmmlJNRNkmkKJKjkMP%kkJKKJlkllmkKNLJ%klMM%j0j3j0kLPOJl
-41136c55m%K%LLJMLJlJKkmoljkMONKjJJLKKKJkolJjkjkljknn%JK%MOJlqmLONPMLMKjmqnm
-41069c53jNMLmmjjJjJPNO%nj%KJjkmnnmlKLJMM%n%MJkmlk%KjKLlpkLKJJNN%jjolj%JJjnj
-41002c63NPPO%kklJjmjjKMK%jk%jmlkl%KOQN%J%%%%kjk%L%JjnkMLLM%rojkjN%lLNknmk%M
-40935c50KJ%kKN%mnj%l%LNKjjKLkln%L%jNPK%j%KKkqoJLL%pnp%NML%KJ%Ljj%njNOKlmool
-40868c60%%JMPLJJkK%jjopkJKOMkojJKJjLNM%omLJ2Qjkmol%%jj%ljLJlLJKN%jj%J%nqmJ%
-40802c55j%MMOLkokkk%jk%KLKKMKm%NKmojNO%nkmrnLMj%kl%kjNJ0J0Olj2j2qKNLJKMONjj
-40739c43LJjLL%ljKjml%lokLMMKKknljKjooojK%jJMMNOLjjjkKPMkjlk%jlok%jnmKMLJJ%%
-40672c56jMMkk%NPMJlkjj%lnnJLJjkjKMOLKKJkKKjnmjJj%JJNLkjjmnljjjLJnrnJLLjkLNJ
-40605c55kKKnk%JMOMM%nmom%J%KjkJlJM%kMM%jj%KKOO%omorlJLP%jKJLKkkl%KMNLLkonlK
-40538c51M%kmk%jkjMPNMLlkljjjlojJJ%%LMK%knjJjK%opojLMJ%KNMKLLkmkJjk%jlkJMLJj
-40471c53oojNPRNJklpro%MjLOMK%lkJjljlomjjMQOK%knll%lplNNK%okKJJKPP%mm%KJKJK%
-40404c54JkljLJJ%kKKLM%mmmlLMjlklkMJmnkKOPNL%NOlomkkllmjMKjLM%kmnJMMKlkkKLML
-40337c47JpmLMNLLjon%LJjlpo%KK%%KNMlonojOMJjlLNLMPJkjlml%jm%%nnJNPLonkJMklLP
-40270c55KkJLKM%m%Jj%KkmmppjPONPOKkpkLLKmj0qKL%KJKKJjl%KNMjkJmokKL%kjj%%JKj%
-40204c55kJJjkjJ%jjj%%Kjjj%kJQO%lmmkKMKom%jK%jlkJJknjJMOMJKMMM%kkllJKjlmmlkl
-40137c72MQOMMjnnk%JKjlkkkj%LONNKoojJkjJKJKNJmnkkmkJKKJJ%KJLPNJlj0j0nKMJLJkJ
-40072c60O%kj%%JKNLjjmnnkMP%%M%lkJkkkll%KJ%jMPKljlllnm%MNKjknlLKl%KJJLNJJKLk
-40005c53l%JkkkkLkmonmjLMOPL%J%kjkkJMNNlmkj%KK%kMMKMKlkKjm%%j0j0mkMPMMknJKkn
-39940c68%LkqpKLMOPOKmmkJkmlkjKMJMPNjkpoK%j%KKkkl%KlmMNJ%JJkknmnn%QRL%knkLLJ
-39873c66jjJ%kjLKKLKKJJM%n%NLopmk%JJJlnmmmMJ0PJJJJLLJlkJjkJKlqrlPQKqnLLjjjjj
-39807c73nm%LKkJNMK%JjkmjLMMONKlmjLJjjjJkkl%ljJ%%%kkJLLJKJjjJjlLOKqj0%NOMjnk
-39741c64JNQJolJkk%jm%OLJ%jlmkjkmkM%jKlolLLknjLkjMNLQQKj%Jool%JL%JKjkjJJKK%l
-39674c63%KJjmlmjMLK%klnkKMLk%JNN%lnjOMloJOjlmpnOJ0MJklmlJNJ%j%lnjJ%KJJMLjjK
-39608c61LKjlkKKlmKLJlqnJLNJnmNMLJklLLlnjjl%KKML%%JJ%lmkjkJ%%j%LkjJJmljKJLL%
-39541c69jjjK%jkojJK%jJK%%KKkk%%jLMJKKmok%KjkjLJ%JKLkkN%mkKjmljOOMKJ%j%molQR
-39474c58Okojnl%J%JKJlnlKL%J%ll%%%KLNO%lqkJKKjoljJPMj%JjjKMKkokLL%komJJ%%kjj
-39407c78KLJNPKomJ%jkLPMJlm%klMLjlkLNLK%kormNN%lk%j%KLKJ%lnmJOKLJm%Kjnk%jJJk
-39340c72%JLKK%nmlJJlnLOLjj%LM%jKLJ%JPO%mlqqjKjmn%jm%LKKKJklJKKJ%%LLJklmjJnl
-39273c82KM%JLPMkorpmJNPRMnmjKJJKKMJjoqlM%mllnlMOK%jljNQOkkJKJLKkjknpk%JNNKJ
-39206c66jokMNjnnjJ%kjKKlmMMljLKjLJjjKNMM%pj0mKJj%%KLKKKLJjJknmlklm%ONjj%jkk
-39140c81KQJ0KoqnjKMKJKMKKjmJKkmnk%kmlmKL%knokMLNOMjkJJkkkMPMJjk%KMKnmJKJKJj
-39074c65jjoqkMN%mJNJjkjJJjrpjNPKj%KM%kopjLKLQJ0MknmjMJj%Jll%JJ%j%kkMKmrpm%k
-39008c94kNPJ0J2%omklKLkom%JKLKJK%kkJjJOL%omKJjjmkJLMjjJ%JJLM%lppkLPPNnpnjJL
-38943c77OL%JKKJmnkkmkMNLjkLKjkjnkJLJJLM%mpmkjlJ%Jkm%LK%jj%KJLMN%nqlMONKJKjm
-38876c73ll%LJlnljLONjlJjkkKPNLjkjmro%NNMKoqmJjj%%MNjlJOKjLJm%NN%molLMJKmnnl
-38809c87jJLLJKL%kkkJJjkjkJLKjnJL%JKjlJLKkmljMNMMJjljkonjJKKLjjmq%NOJk%JkjJk
-38742c86jMLjnlJjjkJPPOjk%%kmnmkJKJLL%k%Jjk%JK%NPKmqj2j0kJNNJ%j%J%J%lJ%mlKLj
-38677c96jLLJlkJKKJKMMMLkmjJj%KKJKLlpn%LJkj%j%jllolJLJkKK%%jLNLk%MJknmK%mKjm
-38610c96kKjk%JLNMJk%MNNjjJLJjkmkm%%%KJ%LJJj%LKjnnmlk%%KLJj%J%lkmlJLKJ%KjnKM
-38543c88nj0jOJJLMKM%rpljjJMMLLJJPLjj%kmk%%%JJLLLLNjlmnkJJlnmk%Jjkl%M%jJ%L%j
-38477c94KJkl%kj%NNKKKjkjLLLOLljjkjjkjJnnJLjpj0oJNKKNNKklJKKPRLrr%kp%QRK%%ko
-38411c85ljkjkJNQKonplMNKKK%nkMKjjKKJJjjk%JK%njLNKjllkk%JlnLNLKJLLklmkkKQ%l%
-38344c82jjKjkjmn%LNMLKl%LJjlnlK%KML%kk%llj%%MJkok%kJ%m%MMJkJKjjkJklkLMLLJj%
-38277c86Kjk%JMJorJPMkokJL%JK%JKKlm%loJPKOJ0Moj4j4j1mNQOOL%jJLNM%J%JLKkqjMJ%
-38214c76%kkllljJJLJlm%LMJ%%Jkppk%MLjj%klkKK%jKM%JMLKkkJMJkolLNJnnkJMLJoq%MK
-38147c94%%jJJJJjjlMKlljMJjmjJKLKNMjmnllmjMPKKM%kmKLjomklnnmjNQLlm%MLK%LMMj%
-38080c87jmJM%pokkMPKlj%jJJJjJMNOnqmjqpKMK%KMMJjjnmjJK%jLLLKJLMKjmkJMMlplLKl
-38013c90njJjJLMJk%JjjKN%kJOLlonnm%ML%kkj%jjKJkllKKjlKJJ%JK%JKjjKjJJjKO%np%%
-37946c97lmJNJkMPMmqmKKj%%%jLjk%KLj%KlnjkmonMPMKkkJNM%j%JkljJjLLJ%j%LKKKjklm
-37879c96KNjnlkklj%JJLKkkJKJklnjJj%LPMMKlm%M%kLLlkLLjn%OLjkJJJmpmkjJKLknm%Jk
-37812d09%NOMLL%jlkjJJl%%mlJNNJJJJklnnk%KNNNKkjllpqkLP%LPKj%JJ%%LKjlJ%KJl%LL
-37745c81jpnlj%JJ%llMOjKLJMOKkll%krplnkKJ%%%NMKKkkjljMKJJknnlJLJLMLkolllLMLK
-37678d01jkJLJppkjjj%JjJNMOPMjJnpljkkJMLkomlKKKKjkkKjlKLKOKmjKj%KOOMJjknomjm
-37611d10jLMMJmm%mmjKLKOOjnpokMNLKj%jlJLLNL%kjk%jJlnmKNLj%JKln%J%JJjkJMQNjk%
-37544c92oojJK%KJ%kkljOOklmkLKJjmooJLKNOKONJKll%joll%J%KN%%%mmJLjljJLLMKkl%J
-37477c95jkjknnJNMjKLkkknlJKJkkjJMPKlmLJlkmlJNLJ%nn%MKj%MPMK%mljllonKMJK%kkJ
-37410d10L%KjkjLPOkllm%%KL%%%kmlkKOMjokKjlkKKkmlJNNM%nlJLJJNMmnlj%%KMJJ%lmjl
-37343d11%KL%%LKKMNJklnlmrnNQOM%l%%%%%jllj%KJjmlJjjkljKLJ%J%Kjl%%%J%LOPL%kjJ
-37276c97jkjjmjkljj%%j%%%jk%KNJ%nmJOMJkomjjll%OLJJJ%JmoJLJJM%lJJjkKJj%KNNL%n
-37209d06qmljjJKLLKM%lkKKlpmMLKJjKLMNJmkmjJlkkjJLLKJlKNLk%%moojMKmp%KLL%lljj
-37142d24%KjjNOLnnllJLJjK%kKMMllLONKkj%jllmn%PQM%%%lkkojMKk%KjlkljLLML%jkjL%
-37075d08nmJkJLmrmKNNKkK%kjkonJONKj%KKjmjOPLJ%jjlnnjKK%kLPNkj1kPLmklljk%KKLN
-37009d12KlkJ%mljKNJolJLJ%JKkomJQO%%L%kJJ%Kk%JK%KJkmpop%J1P%lkLKJmlJKK%l%POj
-36943d03kKKllnl%LKJJNJJ%lmmmkPMKJpj2o%%mkJKLLNQKj%lnjLJJJkj%llKJj%KJomKKJKJ
-36877d21jKJMNMKjnlkknkNNKjJJJJlnollnjMMJJJKK%kJjllnmk%KNRMjlmKPKJjmK%KJJmmL
-36810d19Llomk%K%%KMLLLklkkkkjLjmjLMM%lJJKLjkJkj%%JMLJMPMlkkjjnpoJMKkj%MLJjK
-36743d11KJlnl%%%LLK%mkJJ%jJKJklJjJLJ%mkLKJnj0lMNKJLjlJK%mlJMNJkJJjJ%jlljJJ%
-36677d18k%%jj%%kMM%nnMNL%lnnljjkJNJknmLONLjlllK%kkJLON%pomm%JLNKL%mkMKmqokL
-36610d42MML%MM%KkmkLLkJKjjJ%k%klMNMLMLlomomjmjNKkjkjmkjjKMNNJJjljMNjllk%%k%
-36543d32kmjMOLkqlJ%%jlllMQPknKM%kJk%MML%%jkjJ%jkk%ljMLLMknn%Ljml%%km%KPNK%j
-36476d28llnjLJjKONKjklljk%QMjmpoqkLMLLLLKlknnKLJJ%NMJlkKLKjljk%NNjjMJlmkklL
-36409d30Ljj%%jllml%LMNMJ%jlJMLL%loljk%MMKjJjllkKLLJ%LJjm%%%ko%%jJJkJJ%jk%Jk
-36342d36mkMklLMML%j%%Jjl%JMQMno%JLPKnpmlnjNPNKknnlmJNMJlJLKJMLklj%knnKMJmmK
-36275d34Mj%KMK%KLMkoljmqnKONL%l%j%LkolJNNjqnKPRQkjJlm%lkmkKJk%KJjkmJKKLMjlk
-36208d33oj0oJMLMLJKLNJmllmjJLMNMJlooJOMKJjLNjrnMMJL%jkkmljJ%ljjmkkjjJPJ0OLJ
-36143d21jllJJJJjlkmjM%k%%kolKJ%jJMMLkjKkmkKPQMljLMjl%lmjJ%jkkNNlkjkmom%JJJ%
-36076d40JlkJJMNNKJkmomKMJOP%opnjLOLJLlmjkjJMLKLkmmJ%qj1lNN%JJKKJmp%LLJ%K%jJ
-36010d38jk%LJkll%LQQMjmnJLLkqmlmKNPOKmmLMJmlJKmqmKJjkJLKJ%lnkojkKONLkmljljL
-35943d51j%LQQJoplON%lmJM%jjKM%%%KOKjkmKPRKkonjJolL%momJJml%LKkmkjKJJMMK%%kj
-35876d43KLJLLJlqoKOKJJkm%K%kkkkkKJlokMMQOlmk%Jkk%k%JNMkoo%JKJKKLJNOKml%kmlk
-35809d46kpoLJ1KmlJkkKk%mlJMMNKjnplJMNLLLKKljklMKmmkJJK%jkKML%NNjkk%%%lkmnmJ
-35743d54JKJJLOMjjnoKKmmLLLONMLlqnJ%mljJKJjjKOOjK%lkMLnqjMKkkJMJj%kklJKJlnpj
-35676d56%KKOQMM%J%kkjlJKLkpponKMLLmojm%MMjJMkljJ%j%jKKjkLLL%ll%MN%jKjkjLOMm
-35609d37llnjJJJPKomJK%KL%Kjl%JJ%j%lmnlNK%KMjlkm%OO%kmlKNKknnjjm%KokKJjMOJpn
-35542d63%%jJKMN%lKJ%MKlmlJLJlkLOO%mnmjJL%mm%LJjKKJJJkkLQO%lmmjKKjkJKKlljmqk
-35475d63LLJJMJkk%N%nmNJ0Qjommmqn%NONNK%mkJjmkJj%KMNMl%MJnk%lJNJmopj%j%km%Lj
-35409d65l%NJ0PkllojLNKJJ%nplkk%KRPLjkkllJNMJJlqnJKjmj%lJRQLmplJKJomJLMJmj%K
-35343d61KKJK%%%mkj%KklJKJKKJNOKjlj%kmklmj%%KLKJJJknpmKMJ%kjkjKOMj%NOKklnojM
-35276d59MJnkKkkjJlmkLNL%mLMjkkLNLlojKknm%OOOPMjjoqljJjjLLkkjjjmJKJONLJ%jjKj
-35209d50kmlJLJ%KLKL%nnnon%j%MOMkljJNOL%jljkooJNJjJJomLPOkmlJLLKMKkJJmonKL%k
-35142d59qnjNJ0QLjlkkmmjJjkk%NPLjklplJ%l%LMK%ml%JjkjMMML%no%Mjn%KKJKOMJ%kmnl
-35076d66J%KNN%lmmjMNK%mk%jJklJJKMJ%JLJllkjjj%%JkkJLN%mmmljMMJNKmppmjLOOLjl%
-35009d65JJKKKkm%LJmpnKRNJJ%%jpn%LMKJMM%%lmlmm%LLMjol%%KPNj%%lkjmmk%MJl%Jlmn
-34942d82kLRQJmj%kjJjJNPLJLlrkNLjk%llnkK%jkk%%JJKKnnJkjJKOQLJJnnlmljKMNNLjJ%
-34875d62mj%mk%NOKJ%j%jmlMMjmJ%j%JKj%k%NOjno%OMMjom%KjjkomlKjlljJLPN%%%JMLLM
-34808d53OJpqml%%k%LNM%%j%JkmmklkjLJl%kkj%j%jLL%JLLKkj%nmk%LPLmn%KNOKL%moojK
-34741d74MLKjLMJlnlllnKMJKJKKJjmjJkk%NNlqqojPOMNjmjkKNMJ%%lnJLKLJmmmk%MNMKkm
-34674d67k%jmkL%MN%klkLMJkmn%OLjjJKKjlkj%knmlomjOOONOK%jkJLJkmnlK%mlNNKklLjl
-34607d74kNM%lmkJ%%Ljkmkjkm%LMOKKKJKKknmppkJLMLomMOLL%lljplLMNJlKJJLNONLjmkj
-34540d63nljKMJpqk%JKKL%lkk%MlmMMNPLnkjj%jkk%KKkn%%k%Jmkj%NOLJL%kmJLJjKJnql%
-34473d83k%LKjll%J%jkkJKOO%mojLKjqnJMLjjLPMLJkoprolMPMKLOMkpnKNPJ1Lnnoom%LOM
-34407d74JjJLOLmppjNOLkppmjkKK%Jk%LjkjjMNMkqpmJMOMJlo%Kkl%M%mkJLNMKjk%J%Jklk
-34340d87jkKKLJmpn%MN%jKMjjKNK%kmkLLll%%MLkkKLlkK%Jjmnn%K%ONjnjKJkjJll%MMNlr
-34273d92m%KOMJLJmljKJ%KJlk%JjklJKKKL%j%KKJMMlo%KnoLRL%op%joJO%ml%KKMJj%nolm
-34206e02LNKNLJjkjLKmmjjkJJ%%kJLMLJml%llNRLkknpl%LPOK%kKM%kmljkJnmKKMLlooml%
-34139e06%lKMLKNRMLJkj%%JjmkjmljJKKKJJLlnk%jllkknLJ0OKj%Jmo%OQNJmpjJ%LMJLjm%
-34073d82JlonjjJOOL%kJlokLKJJ%JKKkjoj1nNRLjkmooLJ0LpolkLLJJPJ0MMjpoljLJjmkJj
-34009d98KNknml%JLjjjkk%JKKNLLJ%%lkJJKmkjkKM%%M%%%mnkLL%KMkpolnm%RRL%KMLKjm%
-33942d90JJknmj%MNMjoom%%kjMQN%klkjLNJjJK%JjlmjjLOMJLjmj%%%Jmlk%kmkKKLmj0jLO
-33876e00NK%lkkjkKNJn%JkjKKLMMKJ%nnmj%jkomLMOMlljj%j%%lk%LNMMLklklomJMQPJkjj
-33809d93knnmljLLllKKOPKj%JLKmoml%jKLjjMMJjkJKjkoqkMOK%J%KJJMKKmpn%MkoomKQKK
-33742e05OQO%lllolK%pmMQMlplKjnm%%OM%JKMNJjkKLjkkk%%%%JklJNNM%knpmlnmJNRQJ%k
-33675d96ml%JJLL%jln%jJPPKjk%%qmMNjk%oqjKLKLklJjJKKjKKklmNNjkkkMMLKkmkkk%jKM
-33608d99NjoljMMknkLKknl%kkPJ2NjllmljkjLONMk%K%lmlllnlkkKKK%mlLLJklmjNNK%jmk
-33542e18MMLKJJLMKlolmml%LJKMOPLlqo%OPMkpoj0mkKK%JkjJ%kjMM%JLPNLJmmljjJj%jJM
-33476e03JjkkpolLPPMknljLONnqpqnNQNjj%j%LJ%%JLJKJ%%kojKKj%jLNjpn%LN%ppjKPNK%
-33409e08lnmLROk%NjomjkmJNJnojNNLLMKjjMNkljJjmk%KKnqkNLJKNMnqkJ%lj%jkJKj%%J%
-33342e14nokLLLM%lKNLljjjjkkjllK%LNLJKKlqjMK%%JLJlkkllmkJKNNJljk%J%lJJk%JJMM
-33275e11MmrnKOOMJkomJLKjkmnllkLQQjlnpjOJokjKNMJkjjKMOLlonml%ORKjJL%ml%LL%jm
-33208e16qljjJ%%JJMMkkL%lm%MJjJ%jJOOLlnl%JJKKKJlmj%mplKNM%JJmmLOKmppkj%MMM%l
-33141e26%JKLMNJ%l%%jnpn%KLMMLJJmljLNJ%KkppjJjjJLMKLJlm%JoqjJLLJJJNMJ%%kJKLj
-33074e12kllKJoqnKMJkkJNPM%%ppjJj%KJLMkjLLlnnj%JMMnj0lPJ1N%Jj%mj0mKJ%JlolLQN
-33010e28jm%LJllkML%Jjj%k%K%koo%OQLJLLL%lomlkKLPOJJkkJJlpljkkkllJPKKPMlmKL%j
-32943e24LNMjppnJMJ%kjKJkjKM%mmkLL%KJkkj%JN%lllkJKJj%%l%MKJMjplNPMlpojNPK%ln
-32876e29mlMNlmLNPO%lkjJJ%nnKON%nmmJMKllJLLJJllk%KJjom%J%nlLLMMknnkk%jJOQQKo
-32809e24nmJlmJNKjMLjkJkkMJlk%jorJQJJPNKMLnoonmj%JLMLMLKj%nro%ORLJ%%JKJklKLj
-32742e21mommkLNLlmmjKJljMMLkmjMKmkjmlJLj%KJKLLknkKNLjnn%NOLjqnjl%KKJ%jjmnJQ
-32675e44PJjljNO%jJjnqokk%MOKnrnJ%%Kj%OMJJ%kjOOJ%LNLjmljpmPQN%knmjj%%KJkJMMJ
-32608e28%j%%%JmonjK%lkKMJkJJmmKKOPMKlpnjjjj%KjljKMMJJkpn%MOJjkL%mjKL%kKNKK%
-32541e29%lpnJOOK%jlklm%OMlJLLLJnmjLNjlroJM%knlKNKjlllmmomj%jJL%LONjnKOLlqpK
-32474e64LLMMOOlommkKJJJjjkKKKK%JLJ%jjLNNLJ%lmlnn%kKJ%MOjmKNNKjomKKMMlnqqmKN
-32407e48jmlJ%K%mLNJkmlj%mpjKLLMjl%OMJ%LLJJ%mjJL%lmkjjk%MKj%kkj%N%kkkjJMlllj
-32340e64%JNOJlpojPRNLNJlljLLlnk%k%%JMKlrpjPPLJjlkknm%JKjjJjjLL%nl%LOJm%JLO%
-32273e49pj0JN%j%%j%KOPMKLjplj%LKJjknonkKLLLNNkojLJjlnlkjKL%kjMONkm%K%nplJNJ
-32207e59k%JJKkllKLKK%lljMNjnm%JKJmmkjjkJL%jLKjLNNKJ%LJ%%Jj%KJlljkpolMMk%LNJ
-32140e54MMjn%jmkoo%MJ%ONln%LJ%klmnkLOMMKlnkkkJ%%%KNNLK%moo%M%lLKj%JmmmmQR%l
-32073e64KOMjmoojL%%J%J%JPNlmlkKLLjllokJLLmojJMMKKK%kjjkJjlkJLjjLKkplJLKJ%kk
-32006e73MPL%LLjolLkpmJ%JNNL%lmKK%J%%KLjonn%LkjLJJKKknjMJJJjomKML%jk%kjMLkmm
-31939e75jKK%lkJMKjj%K%MPMkmll%J%J%ljKKMNjpollk%JJjkJKKNPMK%knomlm%PMNMJjJlo
-31872e68jKKlrjLNNONLmolj%JkmmkLMJoqn%PPQPK%mljlnnnl%L%jkJMMLJKJJKKJMjnnlmjK
-31805e76JjJJkmkNQjjJjlnjJ%LNNL%lqojKM%mm%kLLkmjKML%lm%Jjj%LN%kKOPMnrpojOLJL
-31738e75J%jlljKMNLMkpkjjjJJ%j%jKNK%opl%k%MMKLNKkolk%jlnjJKJJJOL%mkMKNJJKjmm
-31671e75nljlmm%NPPjnn%JMN%ljLjm%KNLlljKK%jkkkkKLOQP%j%jlJ%njjmnmnpmjNLJJKKL
-31604e83LjkjKLKkmmlmkLKL%jkNPLmojKLjookJj%LNKl%LJj%l%MOM%oomkljKMMJmmMOOKL%
-31537e74l%K%JjmoljlJKkk%LL%j%jJLMQLlolK%jknpmjOPJkNLjJjkkjMOMKmrlKO%nnkll%L
-31470e93MLJmnlk%kkMRN%%KJKJljjlokkjKQLjllmJJLKJLOOJ%%klK%mp%MJjm%Ljnj0mLJKO
-31404e91NLJjjKMN%pmKJ%jm%JJKnokJPPKLJmlprmJJjjmjJK%%JNM%jLKkllLOKk%%lnlJMMM
-31337e86jmljlnkMLjkkJLNMM%lkLj%J%LKjkjjojjkkKOMmlnkjJNLlnkJjJ%%jkkmk%KJLK%k
-31270f08%LLNNJk%jqoj%%JK%kKKMJjk%KKMJjkkKjkNMJjJKjllmjjlkKN%JOJkJMKL%jklj%k
-31203e91kllJL%%JkjlnmmkkKQML%j%KJLJk%L%KJjokjlJMLJJ%L%j%jjjlm%NK%knpo%OQLJJ
-31136e95%%kmlJPPL%%J%kjmmlKLKKKkpm%K%KLkm%%ll%%j%j%JJJ%JPOmqnJJJMMNNJjjkmoK
-31069e98L%mpokmkLOOJjjKJ%lkmjKKLNkmKJJkmjKKjkjKKk%KKjj%MKJjpqjNM%jklLOJj%kk
-31002f08nkjk%k%KJKLLLMlrqljlLNMMOKkljL%lnr%NLJKM%jjjK%kmnjOPlpnkl%LKMO%l%NN
-30935f08KkjJmlnkJlj%KKKMlnj%jMLjmKRRJqrmjjjj%ORRLlkornkklkJM%j%%LOLL%lJMK%%
-30868f11Jlmjljk%Jjkmoj%%LNK%L%opKNNRNmnpok%OPLK%JJjkJkmkjknlNNj%OLJjJkonomJ
-30801f39OQQKljLKKkppjOJJLLjnmLJmnkK%jKMMknjNMkommJJjJkjMMLjjL%okOLl%LKNK%%%
-30734f15%LjqqmjKNNjkKKKKjnlklLMlqMRLjJMKmkJJ%JlpoljJLNMKlokjkljLMjjNOOLLK%k
-30667f11jnj%mnJ%omLN%pqjJKMNLJkkJJKMLLKlmllJLMNkololj%LLjJkomKNKjlKOLjkj%KK
-30600f27LjJJjllKLkmljJJK%%lljk%%llMRPMM%m%K%opmkJ%kj%monKQMJLLmkOPmomOQJkJj
-30533f29mlnkKjJJnokLORMmjJ%jLKnmjKLoj0lOQMknj%LLLKJjjMKlrkjj%%k%OKjLKkj%Jjm
-30467f42mlkjKMMJlJLjlkLKKKKMK%lollj%M%jkjjJj%J%Kjk%KJk%ljLPOk%%ljlklqn%MMK%
-30400f50KM%mkj%LM%kLLjkklljOOMjnjJJjLKoonlKPNjkJK%MLjk%%j%pqmj%POJoojNNLjLN
-30333f39JjjKKlpokkl%lkjJLOLK%J%KMMklkljlmjLNL%KMMJlnkjlmjjj%%%llJNLNM%mkjkm
-30266f58pm%jJNNLJMM%ll%%j%jJKjjJlkK%nllqkLMNNLKJmmKNOlmjkK%MQkql%LJjllkKJlK
-30199f61MKj%K%JOJljjjLNKjnplKK%MKJ%lmkKNkqmkJKKjnkl%OKkLLK%LKlroKK%JMJkmjMl
-30132f66qmKMLkqnJJLNLK%KOPOKoqnKNNLKK%%lmkj%%jJKLJklLRKmnppolKQPkj0oML%JJkL
-30066f64QOjnl%JJmkJLLJlnljlkKK%J%jLLmmLOLKjmlJLKLjkKM%jJjLjpqnjLMKJJmnjJJjl
-29999f73LK%%JJMOjnkkjjjkkLONjkjkJJjnKO%jJ%lnllkKKJ%jjJlkLMKl%J%kKLKkmjLJ%%n
-29932f74kj%KLK%Jj%%l%KjkJJMjnl%KOMJj%jnmlJjkkkLLJ%LKmqlOO%kKMJlkkjJKKknJK%L
-29865f74LJlj0lKKL%jLMjknmKMJlkJlnkLJj%%mkJPNML%%JkmlkjJklljjLN%%%Jk%POJlkkk
-29799f83KNMJnmmlKOKk%JjjJ%KMOMmlJ%lnl%ljLkm%j%MJjjJK%l%LJ%KLjnmopnk%KNMKMO%
-29732f83lJL%nnJQN%kjk%LJJjjkJJkJLjjJjnk%llljJNN%%LKlklomKK%LOKlml%JnlJKLJok
-29665g02KMMKJ%jlklkjkJj%%JNON%KKKjloponkJ%%MLJNKkmkMOLLOMlkoqolmlNPMJjmjKk%
-29598g00LONOJklmlljOQJooJKjnkJKNNMkmlnlkjMLlnnjkJMOPMlpkjJ%%knpnJNKkJKKlm%L
-29531g11KJkkkJJ%lm%J%KLPJ1OKk%LJJkopj%k%MNJLMmkMLjnnkMOJonmnkL%j%jlKL%LONLn
-29465f93j0nKKooJLmmj%PRMlnkk%%jnq%OPONKmolKLkjLKLLjJlmLNKJ%jlnkj%KKJjklmkKj
-29399g15lJkkJMjn%K%jJMNLJlplJMKJjJ%%Ljkjk%KNOLJJjj%N%onl%L%mjJMKj%JmlMLkqmJ
-29332g16LKllkKJKlokJJjK%mjLOMJplPM%l%%ljMMLJmonJ%lnkKMQM%jmnmjKL%%JmmkJPNKJ
-29265g16%knjNQMKnqmjkMPLjkjJjnomkJNLLJml%NOjmllJNLjnkjKKJKKNLoqmJJMKjlknljn
-29198g39JOPLkKJLKLM%lml%jJKNKKJJ%qrplkl%LKL%%j%%%KLJmkJKLNjJLKlnLMklnkJMLK%
-29131g18nmlklLOKjmo%LLJ%jk%LK%kkljJNLjJkqplk%JLLJNRM%llol%jJKmn%J%kkJLOOL%j
-29064g28k%jnlJ%mmm%ML%JLMNK%JJjJKjlkJK%%%JkjJJ%kkJLK%jmmm%KKKK%lmom%MLjJLKM
-28997g31Joj0r%OJjLLjJL%kj%jkjkJOLj%LJjLNLJnpj%kmKMlqpmkJKMOKljMPJk%lkLL%jjj
-28931g43jjmpolKROLOLJlno%ML%JLJmlmmnlKOMKJkppKO%mjJJjJLKj%MJkkolNQMNKoqlklJ
-28864g57Jj%%%JJJmo%L%jJMKJ%lm%kmkJJMNJkjJKKjnkKJ%kJJLMKnmJMJJKM%opkJKLkqrol
-28797g84JQRQLjlokNJ2OlqplK%lkj%K%KLjkNOlkNNKllmjJkmkkJKMLLlmNLKJlom%KLMQMlm
-28731g49%koljon%PO%JJMNlqqomjKJLK%jPPjmjk%K%klKKJL%jjm%Jj%J%jlnlJJK%L%JK%JM
-28664g62%JLjmmk%KJJLJnm%NLKjomonjkjLNLNO%JK%kmnlLNNNKk%%npnjLjjkjjn%NNjllnj
-28597g86OJ1Q%%%j%mnnjOMlqkJLJJLO%nokJOQNkllmlJKKkjJJ%KLjokL%kjJnmlmKPNJnoll
-28531g90jMMKj%MknjjlKNjljMNMKjmjjjjKKllnjJLKMLK%lmk%KKKJ%JOMJlmrp%jpoMMK%kl
-28464g97%jJKLJmlKMM%knjOJllj%KMJm%jpnjMMkonNJ0PMMLKNMlj0pml%MKl%Jjjj%l%MJLj
-28399g90jj%%%kkMM%lkmkk%LNN%jMQOLJmnkmkklmojKKKj%LJ%k%%jKMLKmqqnkJORPjkK%jl
-28332g92njml%%%MN%JkjKLMJmolkm%LPLjJJjmoklmLPJllJLJKM%%jmjlqojk%LNLKkkMOLKk
-28265h01nnjLKknlMMJKjlljQPjllJ%jKK%lmjNLjkmmnlK%JOPKkonkMJkLKk%LLjjJKMKkjJ%
-28198h01%mjKjJJlmKRQJnpomJOP%nmmjMN%K%nonkLJmm%L%jMMML%kkJLMKoplJ%jj%jokKJj
-28131h24jKjjkkJkkKNMKLLLJJnm%JKKJKLmnkjLOKlo%LNL%kmll%MK%nqnJKJKLMJlj%ljkol
-28064h34JjklmlKPN%jJjLNJlmJLL%lJ%JjLL%k%klk%%KMLjmmljkjJKll%kkj%J%jjLKMMLOL
-27997h20JjJKNJprnjJLklmlKOLKK%jopnkJKKNPNKmppmjLK%mlKOJomjk%%kJMMLJjl%JnlKM
-27930h46O%lkkkkk%jJLNKJMKlllJKJj%loJOKj%LLOOJlnlmnnnmJPMjnl%LORKlJ%%jl%Jjkn
-27863h48pqoj%%MPLllJNOJl%LjlJKj%LK%mmJKmjj%PMKLkm%jpj1olJLJKLQMJlplLJ0NLMJn
-27798h44nkkkJ%nk%JJJlm%NL%jKKjKKJ%mkkmJLlm%KLL%MJmpmJJ%knkJJNJkJ%k%%LLjkkjM
-27731h65LjjmlllkJMPMQQjnjklmkJllkmkjkLMJKJlmkjJ%JKMJ%JkjJ%jLj%LjlkjjjjjJKPR
-27664h60O%%kJ%prnkjmmKNKljJKL%lkJQQ%nl%jlk%mokJNLjkj%%J%JJL%nlK%%JMLjlj%JL%
-27597h78jjkmjjkj%j%OOL%NM%LLNJmmmnnlm%%kmkL%K%lol%%%%NPNJkj%%kmmjMKJMLL%ooj
-27530h92JLPMlook%llJKMLjlk%MNLPN%lll%LKnrJL%%LLJ%lljkmjjmpkJj%%%JKLMKKJMLlk
-27463h90kljJ%jK%JkkmomllMJ1RKnro%NL%%jj%kmojLJJMOJlOJ1OjlnpoklkJK%jk%LJJKlm
-27398i11jKKjllJLLJJNOOkmnolljlJNLK%oqkMLL%nmJJLMJ%l%jkKkq%LLMNJ%knlkmlkJLPJ
-27331i17%MNKj%lknojKK%%%LMN%jlqpk%lljKljjlJMNOJlqqnMKJLNPQKmmkln%NMkJKJJJ%J
-27264i21%kjJlpl%j%KKjkKLK%kjjmrJPMJ%nom%KMQOJrj0mMQNLLJlpp%MJJKMMMJkk%Kjlml
-27198i35J%mpnj%Jjk%LMNJklJMJJjjkmJLNMJljK%ljlnmjLJjJjJJjkknjONNLllMLlJMJlk%
-27131i39jlmmjJllLLKKJ%KKJjmljKKmo%kl%MLjllkJ%jJNMMjmmkKLjlkJ%jlJJjlKNLkomLK
-27064i63jjNNKJJkml%jJKJJlqmJMJJNNjk%KKNKJnlJmqmKJ%lnJNjoJMNNklkJJkk%JmmLPNk
-26997i62kjlolkjj%J%Jj%MLLL%%krqJJ%K%ljJLOKmmkkkkj%KPRKjJlnjjl%jmjMKLOMJMK%k
-26930i66onmjL%JJJ%oomlkOQLmoKO%klljK%JKJknnjMMkmjLL%JKKK%km%J%ll%LJJk%M%nmm
-26863a001j%LJJMjlKJmjM%%kJMK%nnlmjNNJjkkJJnmLM%llJJJjJL%JNJjkmlJ%kLOLKLLjnp
-26797i99kj%KjLKmm%J%klmlklknljkMPRMkJLlpnlk%KMNJj%kl%lmLPMJKKlnmkKOMKknnmln
-26730a033kJJJORMlkJkmjlonmlKQPlj0lKJLMJKJlljJMLkkJKLKL%jqrkLKkJKJKLkmmk%J%%
-26665a041j%JJJLknlllJJNNK%lKMLJooolOMJJkklljMMkmlplLMLK%ljMLKnkjJMMJmnlk%JJ
-26599a055LLOOjkkjlkpq%MMMKMMLJljklKK%klk%jk%%jL%mmnl%jKKKML%npnJLJKjkMMmqnk
-26533a078JJjKNMKjl%MOK%JkmmKLJLJmmkkJJMPJom%LJmqqkMMK%MMJMKjollmJNJ%ml%KLK%
-26467a066%kmkNPMjonmkjLPKmponnMPOjjknokMMmplKOPNjmomnjJLNLJjjkmmllKMMNMjlkl
-26401a094JJkmKOOJ%Jjm%LJoomnqlLNLKklNL%jLMlqn%JkmkKjlLOMNQKpqj%jMJnpmjJnmJJ
-26335a125%%KNMKNMlnl%%K%jLLlnnnkKKjkJ%kKKMMljk%J%jmollnJLLMjlmJPPNjmlk%KJjl
-26269a130mljMNLlmlkklk%JMLj%LJlkjK%mJLJNOLnqpJL%JK%mjKL%mkLKmnlklm%jLPOP%qo
-26203a150j%k%K%jKjlkKMMK%Kknkmlj%%jLP%kj%mkJjllKKJJjjjmkkl%%l%ONOLllKL%jmlj
-26137a166NJqmJjLPJomJKJJJopmlokMN%nljk%MNKKMlnjjjMPMklnnlLNNM%kkJjnnJLK%nop
-26071a201lJLLKjkJLL%JjlJJkkklJLKJjopjLjJLMKMJlljklJMJonjjm%K%K%NPKkmJj%kjMM
-26005a198k%jJLlmkjl%%jJ%%KlmJKLK%%%nqq%OONMkjK%mkLLkl%jJK%lpo%Jjjlonkmn%PPO
-25939a233L%kmMMknlk%K%jLN%k%Loo%lljmlKL%kKJJ%KJllkjKN%%Jjlk%J%jjkjjlJK%kkLQ
-25873a251PKJJjomoonj%lkJKjlljLKJL%JJmk%%KJNPRMnqqnnmjllKM%%kkMNKjKNkrrkLKJj
-25807a286llJjJKnonplJPN%mkLLNOJljk%J%%Jkk%jllpnJjomJMLMLjkJKLJjml%Jkl%LKl%L
-25741a315MnomKLLkmkljJj%LLJmnlJNOMJjk%kmmnnk%kjJJkj%JLLJK%JkmlooJJlj%jkLQMk
-25675a349LOkqp%Klm%LKkjMNKmqpnkKK%%MNL%JMJjjlomnjKLlkj%K%%j%lmk%Jll%klkLLlo
-25609a398jMNKj%NOLnonmLL%%%JNN%mmjkmkK%kJJ%jKJmp%L%lJONkmnnonml%MLkkjJJkllk
-25543a430KKknm%JMKmnKROnpmKKlo%LjklolLJ%jkKML%mm%MPN%pqkKMMjpmKkKJLJopppkMQ
-25477a466PJmomj%mjLLKmpjjj%kmkj%LJjKROknjJmpnj%kljLLKkllmmlml%jKM%ljJjJOKon
-25411a522rqkKKknjLJjjJjpnmJ%pojlmKLJKkpnl%K%orrp%NMJJMNJjj%JJJL%JRJ2OOLLlQL0
-25346a517K7NnjJmplmppkKNN%lpomnoqm%kk%k%%noml%%kmk%jomjMOjoolmmmkmnlljJKM%l
-25281a631jlqqLOlnJLJKLKLPNLOJ0J2J1KjOQNK%ML%l%%mponlmmkMOJk%K%mnqllkK%jmnlJ
-25218a614kj%oqkjjjkjjl%lkJJkpnKK%Kj%kmnllmk%kpojMKjmnnk%JLLmqkL%llJkjjlonmJ
-25152a735K%JjookJJKj%JJNLlmkljmnjlkLKJklkklklkkKMNjpnnlk%%lkjj%%JKjnolKknl%
-25086a816jmj%nJOKJ%mlJlmlknqpmqpjklkKMkjLK%JJ%jkkkk%JLJllmmkJMMJ%mlnnnqrnmn
-25020a935llkjjllkjl%KklkjLLKjkjjkpnKkmloomk%Kjnlkmmk%%%JkkmnmJ%kmomjlm%jnkj
-24954b066lqnKknj%%J%mqrnkjK%k%j%kpo%jKPJrpnJN%mnmjmjP%opoljlrrmjJkknpljjjkj
-24888b223mqpk%jkknrmJ%ml%kqppollkLJlmmjjjmj0j1rn%jlJjqj1ql%kk%mj0j1rnJNNM%n
-24827b427mmpqqnmJK%mqomKKlmmjloqqokKkopqrronproLNLkqj0qj0rj1nkmmjJloonnnoj0
-24765b707rooonmmj1j2qnqnKmnnj0qnqnkproonnqronoopj2j2rj1j0poppj0j3j0qj1j2j2j0
-24712c098j0pqj0pmjloj1j2j0qqqpj1qrqnorrj2j3j2j0j3j1j1j2j1j1rj0rqj0j2j4j1rj2
-24668c503j2roqrj2j8k4k2j6j1qj3j7j6j4j4j5j6j4j3j5j6j4j2j6j7j7j8k0k1k3k4k5k2j7
-24632d067j8j9j8k0k3k0k1k5k2j8k2k3k1k0k3k7k3k1k1j9j5j6k2l2l3k9k4k1k5l0l1k8k7
-24599d824k7l0k9l1l2l2l4l7l9l4l2l5l9m3l8l5l8m2m2m0m1m5m4m3m9m9n1n2n5n7n7o2o2
-24566f200n7n9o5o8p0p4p1o8o7o3o1o5o7p2o8o4o3o1o1o6p5q5r0j00j06j14j23j33j44j50
-24536h630j56j64j71j79j86k01k12k10k11k12k05j94j76j57j42j31j18j11j20j35j62j98
-24514a2381k47l03l60m15m63n02n31n41n30m94m12k62k2L08P11J156J558J857K034K104K076
-24493e659J974J858J771J719J664J566J427J245J012P21M14J26j09k85m08m84n27n47n46
-24474F932n34n15m89m64m42m22l94l68l54l36l20l05k89k70k55k42k38k33k25k21k15k17
-24452d16k17k21k31k30k29k29k32k35k38k43k42k40k45k56k60k65k73k79k87k98l12l28l39
-24429f345l58l90m14m37m62m85n13n44n69n88o00n97n72n12l87j84R2M49Q71J292J634J856
-24407g763J939J915J844J811J868K009K157K238K194K021J713J292Q18L66Lk63m43n55o21
-24388A4543o48o49o26n87n34m66l83k94k00j05l6knm2r2j40j78k11k36k47k43k39k35k28
-24364G917k19k07j95j85j75j69j63j59j57j48j34j28j23j15j10j01r9r7q5p8p1o7o5n5n4
-24339D758n8o3o4n6n2o0o6o2o3o0o0o5o7o3n8n4n2n4m9m5n2n1m7m8m9m9m6m6m9m7m2l8l6
-24306B987l9l8m1m2l8l7l7l9l9l4l1l2l4l9m1l3k7k6k9k8k9k6k6k4k3k3k2k1j8j9j8j5j6
-24273B003j9k0j9j7j7k1k1j6j5j9j9j6k2k7k5j4j2j6j7j8j3j4j5j8j8j9j9j8j7j8j7j8j6
-24240A413j3j8k3j9j3j2j4j2j5j6j4j2qqj1j4j6j3j0rj1j6j8j4j1j1j1j5j4j2j0j2j5j6j3
-24205I44j0j0j7k1j5j0j4j3qlljkjloj0rrqopookmponmnrj3j3qollorqpnorqqrrj3j4j0r
-24152E28opml%kj1onj0orromnomkkmoopj0j0qorlJ%kjpnrj0rqopqonlmqnkmpj1j2ppj1pj
-24093A81kmJ%jkmnomlnj0pml%nj0nmnqnj%J%llmmrj2nkjjoqommkmk%nprolnpkM%mmmkkkm
-24029f2pqmJJmmkjmonmnkkllmoomJOMjlmj0j1rppoqpojJJljJjjkonmnKKkmnomllkkklmml
-23963b81KNkqpjOLjmoppnjJoonjLjlopnKLll%jnqopojNNJlomkKMMJmj2j0mlkJ%kkmmmjjn
-23898d35ooqpkjLNMjnmkonjllk%LJnpm%KJlljkonlkJjljKJmom%JLMLorlkllmllkJjonkk%
-23831e76lmlkmKLMJkklmoojkkj%%JJqronlklmnnllj%LPM%lnlkkjJKKj%kjmj0rm%lkPRKmn
-23765f90nllk%Jjorp%JJjpj0mKJJJjonkJJjnrjLMMKjnonjkjJ%jlonkKJJL%mpmJjmnlmlLK
-23699h14%j%Jj%knonj%KJlkjjnqnKNLJJljnpmkjrj0ok%NN%mqrpjKLKKjjK%%mmjmnj%pqlJ
-23633i40jj%%KNQN%jMRN%KONLkpn%MMJ%kkmmmmo%JJkpml%%kjklnmkK%l%Ljmrqklk%kookL
-23566i93MJkmlljjprmk%jj%kmonolJKNOOMNROOLJj%MOQNLkomkJJJjjk%mo%PKknoml%Jkpn
-23499a022jjmoojKkk%kmpn%MMMKkorr%NJ%K%nm%NKlqqlnlNLjjLK%%mj1j0kMKjlomk%K%kp
-23435a130mlnpmjknljJJJJ%%KL%jkkmnlkkJLj%Jjlmmj%mm%JKjllonmljjnjJKKKJ%Jkj%j%
-23369a219jmkkmJNLpj3rkMK%lmmm%JlpnKNJklJKKJmpnkmolj%JKJJJkkkmn%KjloolJ%%jmm
-23304a334nnmk%%%mkJk%jknlkk%MLll%kjkpokKO%mj%MjpplJlokJLKlkJJmlj%kk%kmljkkl
-23238a438o%MKoj0lkpm%kJkklJLjmnkjljjKJlpqjjrrkKlpmlmkjmplKJjnnjNMKJjnmmkJNJ
-23173a571JPLkm%NLjk%jjknpmjlkJmm%KMMNORJ0O%JMLJkmmnpolmklJjlmnpjkmnk%nprrqo
-23108a656nlllkmpqno%Jkqj0ononkmj%KKJkppnn%JlkKJKLJJOOQQORJ0RRM%KJKLLlkk%OOL
-23044a671JKNRJ1RRNKK%OONNLjkmoponrqpmmnlkmponnnqnmnjJjnpqlkmnkllmlnlLJ%kkln
-22979a784nppkmppjj%j%kkkpm%JmnmlknkKLJnqnllkmomlloonmJKLJknol%jkjlnmjJlonmk
-22913a973kmlnonm%jJ%nqqkkMLjmpmjkoolomJlm%%klmnmjLL%mlmjknmmopmj%jpljkooloj1
-22847b174j1oNN%klmJ%lnomjmookK%%JkmlmoollprmkjookKJlnk%Jnqqk%kjkonnojmppjMO
-22782b357%mpj1qj%oj0pplnmjjJlomjKmopj4j6qmljJKLmj1rlorojKJJnpljjnpqj1j0m%mn
-22723b616nmnljoj1rpom%MMkmmnk%lppl%Jooqrrj0prrjjqpqpqrqkOKljlopj0qllqj0pqol
-22661b915lqpoponnlomlnoj2j4j3j1nmmJjpj0j0pj0j2j1j0rrmjmnnk%kmnmklmnlorrolpj0
-22605c250j4j1okljkpqmorj0j2j2j2j3j1nlproolmpqj4j8j1nnrj0j0qj0ppj0j3j4j2poj0
-22558c637rqj1j4j5j2j0j0j4j1rooqqrj0rroj1j4j2j6k0j4j2j2j1j3j5j6j1rj2j3j1j7k0
-22519d090j5roj0j2j3j3j2j1j4j7k0j8j7j8j8j8rnj1j6j3j6j6j6j4j2j0j2j7j3rj2j4j1j6
-22483d573k1j9j7j6j2pqj2j4j8k1k3k6k2j3j3j6k3k6k4k2k2j7j8j9j5j3j5j6j7j4j8k3k4
-22449e177k7k6k0j9j7j8k1k4k7k4k4k4k5k6k4k7k9l2k9k5k4k6l1l0k7l0l3l3l2l3l5l4l2
-22416f065l5l7l9m8n2m3m0l9m1l9l6l6l6l3l1l0k9l4l5l5l5l9m2m1m2l9l4m1n1m8m8m9n2
-22383g374n3n0n5n7n6n8o2o7o6o4n7n4o3o8p1o8o0n7n9o1o2o7o9p0p9q0p6p7q2r0r1r0q8
-22350i601q8r6j03j06j07j10j19j27j31j41j48j54j56j60j67j73j82j91k00k02k06k20k31
-22327a3119k45k60k77k88k99l10l29l56l87m11m28m50m71m88m79m44l70k37j1L22P61J267
-22305a7309J729K001J986J699J261P96L78M4k12m05n52o55p21p66p88p95p88p59p04o15m61
-22284a5636k07J72O93J365K119K800L216L219K821K176J482Q70L78Jk69m54n73o44o66o61
-22264B202o52o32n98n67n47n27n07m85m67m52m43m34m23m14m08m09m07m02l95l89l90l97
-22242h143m02m02m02m09m13m14m16m19m26m35m46m57m76m98n21n42n61n78o01o11o02n71
-22220a8745n26m66m06l64l65m32n55p08q70j023j165j303j436j565j682j786j881j958k010
-22201c9246k024j941j686j196m10O78J997L420M838O209P507Q586R230R340R002Q318P255
-22184B9877N754L944K119N58o12j409j908k167k251k186j974j628j156n80N2O21R89J069
-22166B9112Q85N57K23m6k15k95l33l69m32n21o05o64p03p18p26p32p26p04o77o48o15n70
-22144B0478n32n01m71m48m28m05l82l67l50l38l25l12k94k82k78k68k52k43k42k41k30k19
-22122A3070k06k01j94j86j78j73j68j60j54j50j48j49j49j45j47j49j43j31j27j26j27j25
-22100I634j18j13j09j10j10j06j04j01r7r0q9r3r2r2r0q7q6q8q8q2p3o7o1o3o3o0o3o8o9
-22071G102o4n9o0o6o9o3o0o0o2o9o4n5n0n1n1m8m6m3m4l8l1k2j9k0k6l0l3m1m3m1l9m1m6
-22038E548m4m3m7m3m4m4m2m5m6m2l8l0k9l0l0k8k7k8k8k9l1l3l6l6l0k8l2l5m1m1l5l3l3
-22005D367l2l5l5l1k6k4k6k7l0l0l0l5l6l7l8l3k3k5l3l3l1k4k1k4k4j6j1pj0j4j2j1olk
-21970C532j%mj0j3j6j5j0j0j1j3j5j2j7j9j7j3j5k2k4k0j6j6j3j2j4j8j9k1k0k2k0j7j0r
-21935C028j3j6j8j6j3j5j5j7j3j0j2j2j3j8j6j5j9j8j6j4j4j7j4rrj1j3j5j5j5j5j3j2j2
-21901B545j4j5j5j1pj0j2j1ooj1j3j0j2rrj3j3j9j9j1oqj2j5j1j0j2rj1qnqmjoj3j2rj4j5
-21860B110j2j1opj1j1j2j4rnqljqj6j4roj0qmnppopoj0j3qnpj0j2j0rj0rprrrqmonlmlnq
-21809A704roj0j2j0qopn%lj1j2pqqoolknnmprj0j1rl%jmqj2j1pqrljomJ%oqoomooqpproq
-21752A342mkprnlppnnqj3rkNJlknopjJknqomlpqnnkmj1rnjjnnqqlj%klmnmrj2oJNknproo
-21689A049rnkmlopopmj%loj0nONloj0rpj1rlKKK%mpqooom%%nrrpjjkjklkmkkjklmqpoomm
-21626G94mljknnonkK%mnkljLKJkoopqlL%ollppooqlOLkml%mqkkok%jmnorj2pkj%%nojJ%j
-21560E93j%%klklnm%jmookkmqol%KlnmnlKjllmoookJlkpqllj%J%lomklpqnJ%opkK%mmlMN
-21493D07jnpmlllmomnlKKjKJjlmpoormmmnmonnnk%lk%JJjjlnklllklnnnmlkNKkllkkkjnm
-21426B15KL%JMQJ2Okjjpj1mOMknlkjjokKJmqkLJjNN%klkklomJJj%jmnm%mrrmkjomKJmlor
-21361A22poookjmmnqoloolL%qqlppkJlmljJjnkKJJlj%JjJ%NJ1J1J1J1J0PMOJ0QPOJlkKKl
-21300A05mljjKRJ3QNOOMMQKk%JJJJKnqmnmlnolKJlponnnqqpnnlonllLjqj0qlmnnj%KLMJj
-21235A0kj%%lmj%mmnpnjKMLorplkmmKMLLLlrmM%nommlkmlLMjonkmk%JJ%jlmmln%JnqojJ%
-21167a30kKNllJJkjjnllkk%lm%OLmkjknljkKJkkjlllnnrqmKPKlj%KMJjkklK%nlmnnl%loj
-21100b35MLlmmpomjMKKLJlmnl%KKJ%JLK%mmjJ%jMNlmolmnnnkjjKKknkKNKjmljlrj0qkJkm
-21034c30kJMlljjjkKMkmplLLKjKKmlnqpmJkJOM%%%JLjLJmnmj%%lpojlkKj%joqmkkjMPKmn
-20967d06kknonmkLNN%klmm%O%nonJ%ml%%k%OO%onmmlknnl%MOJlookJ%jJK%mkk%%klmnnml
-20900e12jKJopjJKKKKkmkj%ml%%knKK%klJO%onpm%kmljKKjlJ%lkklj%Jmnlol%KK%lljk%l
-20833f02nlKJjJlpppkNKk%KjnqmjjklJLNkpmlkLjnnmnmJLKK%mnjLKjJ%lonmlkomJ%monpo
-20766g38kLKllprroJJJLJlk%m%%mn%PPNOPPMKJLPRQNLMMJJMLKORJ0MKJ%jno%MMNLkrp%jo
-20700f72prjMJkklkLjnroJklln%Kkl%kknrp%NLmmjmlLJkmjJ%jjmmrj2lKjjmm%kkjln%Kjo
-20634h21oj%%ooJjljJ%jLLjkoj1mL%jJK%jnn%J%kjjJ%nmk%klnml%LJJKP%nnpj0j1llkLMk
-20570i25moojNLjppmJNKLKnookKJ%jlmnkK%jjlkkkKjnmmkjno%KJLJkmjJ%joprpkk%ONlpq
-20503a046ponljLO%lnjjjLJnqmnokJKMLJKjpp%K%lonnonl%KLMKKKJjmnljlkJknnj2j2KOK
-20439a157JK%pqmmnJKkmjknjLLLlmkKlj0j2rnklplNJKMLkpmjKmpkkl%Klj2j0MRQ%nmkkll
-20377a282mjjkmlmkklLO%mqj0onljnqqnjMOLmmkpqnnqLJ1PjoooonmlkjJ%nnkJkj0rppplO
-20314a461Mlqppp%LJJkonkl%Klomlmllomjlmklqj1j2qjLPLjjkmnnmjMLljJmqmnrpkMOJlo
-20250a632mLNKjloonmjqj1n%Jjlo%Qkj3q%Jmrj0rn%JmqqnjlmllnmkKKlqrrrqonpqjknnjL
-20187a864Jnj0pnnpj0pmopnKLjmqroolqpnomqroJKnj0oqj0qj%lnrpmmj0j2j0onoppqqnlj
-20128b191nrmoppommkJnj2j3ooprj2j1kjlmj1j2rnnopj1j0j0nkrj1qoj0qppj1pk%mj2j7j7
-20076b564j2pj1j5j3rj0j1j1rj1j6j4j5j2rj0j2j3j0qj1j7j6j2j1rj1j2j2j0j3j3j4j3j2
-20040b988j0roj0j7j3pqj1j1j0j0rpoj2j9k1j9j5j1rj3j7j9j5j5j7j8j7j4j4j3j2j4j5j7
-20003c468k0k2k0j7j8j6j3j2j6k0k3k1k1j6j5j9k0k0k3k7k8k5k4k4k3k2k0k7k9k3j8j8k0
-19970d148k5l0k9k8k6k7l0k8k7l1l2l3l1l3l3l0l1l4l8l9m3m0l4l4l3l4l8m5m4l6l6m0m4
-19937e264m7m5m0m9n5n3n0m6m9n4n6n2n5o4o2o2o2o1o4p0p6q2q1p4o9p1p6p9q5r0r1r1r6
-19904g421r8r6r8j01j03j08j15j17j19j23j28j35j41j46j50j57j62j66j69j74j82j85j87
-19881a0581j97k11k19k26k33k40k47k56k69k86l05l31l55l72l90m14m31m48m72m93n19n48
-19859a8043n76n96o10o20o10n75n21m52l71k93k25j84j75j96k37k78k75j87N0N13J235K132
-19837b1094K994L601L859L723L125K137J081K80j54k39PN95J492K509L361L842L873L432
-19819A8424K601J636Q31L01oj75k50k65k47k23k13k33k82l52m31n08n70o06o24o36o28o11
-19797A6933n85n48n06m73m53m36m18l96l81l63l43l23l05k90k72k62k50k39k30k21k14k12
-19775I213k04j97j90j84j79j72j61j56j52j47j37j28j24j21j21j18j15j11j04r7q8q6q7q5
-19751E949q1p5p6p9p8p1o6o6o9p1o7n5n0n2n3m9m8n3n4n2n6n6n4n2n2n3m9m0l8l8m4n1n0
-19718D051m7m2m1m4m2l7l9m0m0m2l8l5l7m1l9l6m0m0l7l2k9l2l3l3l4l1k9l3l5l5l1k3k2
-19685B862k4k5k5k4k6k4k1k1k9l0k7k6k7k4k0k1k7k3j6j7j9k2k5l0k7k1j9j9k2k6j9j4j6
-19652B106j7j6j6j4j6j7j8k4k6k2k0j9j6j3j3j2j3j6j8k0j9j9j7j5j5j1rj1j1j1j0qnopj2
-19616A574j0rj1qmkmqqqonoolnpj0rqj1rqj0pmj0j4j1j0j0pnlnrj7k1j6j1ooporj2j0j0q
-19567A165qqj0rlmrj3j2qoqj0j1omkmqj4j3plknj3qkpj4j2nmonpj0ronorporoknpqpnprj1
-19512G61rmnj0j0opoonllnnlklorrppqomolOQ%qponlknnoqnJJmnprqmmpojjrj1okLLJkno
-19448D70opplljllJLkrj0okloqooopj0nKkoprqlJ%jjlK%oplmqj0pjkqpkKjLOjkkprj0njk
-19385B26oojl%Jjnj0j3pmnkljLKknrnKJjmmllpqmjnkNLpj0qlj%JjljJklmorl%JKmoqokml
-19321B4KJjlqonmkK%%jjKkmqrqpm%LLLlppj%%lmj%lonjjnoomJK%%jlmlllNRLnmqnmpnmnn
-19253a45nol%MPMnmJlomnnllmmnokJOMKJnplmkj%%KJkklmljJJjmmkj%%lpommnnkmon%MLn
-19186b81pnlkmlLKjmmjkl%%KLlj0j3pnnkkMM%kkKmlkmmnlKK%lkKJJ%mlJ%mpmlkljJ%klkn
-19121d14pnlKNL%klkkl%%mnlKJlnnk%klk%k%jnqnkjJLK%komKJmnmjjjllKL%%Jmj0pll%ML
-19055e25%%Jlnmj%rj1llom%%JJ%lnKMKJJKkkNJoqqo%Njmkmnonlknmjj%kllnjjjJjmjJknl
-18989f61JL%JknnomnpJOKmrj0m%lkjlokJ%opnmomk%MJmqqomKNkmJJnmlmo%NOLKLLMONMKM
-18923g55PJ1J0N%JKJJLKNRQL%j%Kjkkonl%JJmkJkk%LMkopppj0qjK%lmnplkjnlkllmk%%jl
-18859h02j1rljnopoJK%kllJKkoknnlknlJ%opqljjnm%km%LjnlJknppoqqmJkjkmnKMmmjKNN
-18793i81OOMJMMNPJ0J0RPRPQJ0J0QNMPQMkmnljnpmk%kjjlmmk%kpqoookJjnnomnmK%jjjkj
-18730i48JjlmrrmJKjjkmnnkkkmmmmjJ%mm%%JjnlkJJjqpkllKPNJJloolJjnklomkomklj%Jk
-18663a095onJMLJnpomllkKjnmKJoomnkLMLKjJKjll%kqrplJkk%K%%kkml%JklnrnKKjlqj1j0
-18598a241pljKOOJ%%Jknl%koqj0qmKMjl%LOLllllponp%LlkjqrjKjKLNKknmmlllmpnloqlK
-18533a373LJ%knmjkklmrrkjlnmkljKKJmnjLNJkjjkJJjomjlmljmrj2pl%NLlpljjj%Lmnllk
-18468a511lolKOKmronjJK%rj3m%lnmlj%L%mlj%Jlpk%kolLKmklnqppn%MNjknrnj%korolkk
-18403a684ljjml%jjjljjknklJlj2j0mkrpkkJ%lnqo%kpmjmqj1oJKjllKL%lj0j1mKjpnkmkm
-18342a880pkJjnpmomlopnmlKONPNNNjlmokk%kqj2j2j2rpklnkkpqprpl%Jlnmmklollkjjjj
-18279b081MNORRROJlpopnnmqoppqqlonnonqpkrqJjlpj2j3qmkmpk%knqrrm%oj0q%Jlj%nqr
-18216b325rpopqomknnrrpononnjknJKmj2j1prj2j0poqj4j5qmjkonkqnlnqrppqqopqnlkjo
-18156b690qpj2j1j0omloj2j1rljoonqrj1j4j3onqpomj2j1qqrqnprj0j0qpj3j3j0ppqoj0j7
-18106c104j5rrqj0j2ppj2j8j7j3j2j2j3j3j1j2j6j7j3j2j4j5j8j6k0j8j3j0qj1j1j4j8j4
-18070c572rqrj4j6rnrj3j5j8j4j0j1j5j4j1j0j2j4j1j4k1k1j8j3j5k0j8j9j6j4j5j9k5k4
-18034d091k4k0j6j6j6j5j8k1k6k1j7j8j8k1k3k3k3k7k7k4k6k7k6l0k9k9l1l1l0k9k9k8k7
-18001d877k7k2k3k7k2j7j9j6mKJmj1rorj3j8j8k1k4k3k7l0l7m3m4m0m0m1m1m4n1n6n4n1m9
-17964e855m9m9n1n2n3n5n4n3n4n8o1o2n7n5o0o1n8n4n1n3n6n6n9o2o6o7o7p3p8p5p7q3q7
-17931g861r1r0r6j02j06j06j03j04j11j21j26j23j25j29j33j38j37j41j46j53j62j71j76
-17908a0751j83j85j84j93k12k29k38k40k49k64k75k92l13l30l43l56l76l97m15m38m60m83
-17886a7406n13n45n74o12o53o93p35p78q16q53q80q95q93q64q02o92n22k83K9M12Q53J320
-17864b7395J780K197K542K795K928K948K892K798K716K696K747K867L023L155L211L143K934
-17847A9977K577K103J572J031N27Q8k68n42p32q57r29r51r46r30r00q59q16p70p23o81o41
-17826A6330o03n68n34n04m81m57m31m07l86l67l47l32l17l00k85k75k66k49k34k27k23k16
-17804H321k07j98j87j78j73j67j59j50j48j37j27j29j27j22j20j15j12j13j13j08r9r3q9
-17781E150q7q5q5q4p7p7p7p9q0p7p4p3o8o4o8o6o4o5o9p2p2o7o5o6o8o9o6o3n7n2n0n1m7
-17748B866m2l9l1k0j5k0k3k7l3l8m2m1m0m1m4m8n1n1m8m6m0l9m1l6l2k9l0l0k9k6k5k5k2
-17715A722k3k2k0j9k0k1k3k5k7k8k6k8k9k4k0j1JJ0Nmqj0k0k3k5k7k9k8l0k9k8l2l4l2k8
-17680I85k3k5k8l1k9k2k1k5l2k8k1k2k4k2j5j5k4k7k3k4l0k5k1j8j7k2k3k2j7j5j9k0j5j4
-17646B26j3j5j8j7j6j6j1m%lnqj1qrj7j6j3rrqj2j4j6k2j8qj1j5j6j9j6j8j7j4j8k2k0j2
-17607b88j1j5j8j7j9k3k0j4j4j9k1k3j8j3j5j6j3j3j3qqj4j3j2j6j9k0j9j4j3j4j4j6j9j9
-17572h41j9k1j8j5j4j6j6j2j3j9k4k2j9j7j8k0j3j0j4j5j2j4j6j8j6j7j7j5j5j3j1j4j6j7
-17538a387j8k0j8j8j5j2j5k0k0j7j7j3j1j6k3k2j7j5k0k6k6k0j8j6j9j7j3j8j7j7j9k2k1
-17505a983j7j8k1k0j7j7j9k3k2j9j7j9j9j7k2j9j7k4k5j9k0k7k8k6j7j7k1k6k8k6k4k7k6
-17472b687k4k9k6k4k8k6k3k6l0l1l2l2l3l1k8k8l2l3l3l0l3l1l3l3l3l7m0m0l8l5l8m1m3
-17439c741m1l7m0l9m0m0m7m8m4m2m5n0n0n1n5n6n3m8m6m7n3n7o1n9n8n7o0o3o6o6o2o8p4
-17406e464p3p4p8p2o7o7o8p2q1r1r4r5r7j01j09j17j25j32j31j30j34j43j50j51j58j64j65
-17379h403j64j67j71j71j68j59j50j44j47j54j69j95k21k41k70l02l31l59l82m04m27m56
-17357a3755m87n24n63o00o32o69p03p35p64p73p45o63m96j99K59R06J722K606L387L897M020
-17336e511L764L227K550J841J174O00J41k04m41n89o71p00o85o57o16n71n14m58m09l53l00
-17315F18k63k40k35k56k98l40l75m07m34m61m95n43n89o36o74o93o70n89m26j66K12P25J360
-17292e875K079K814L463L907M039L796L206K409J578Q40K48j82m68o47p51p94p92p70p33
-17273A7367o90o44n95n49n08m75m49m21l90l60l29l07k86k62k42k20k00j83j68j64j64j64
-17251I597j64j67j68j67j64j67j69j63j58j57j51j43j37j34j32j22j10j09j16j14j06j02
-17229F477r3q9q2p8q2p9p4p2o4n9o2o3o5o5o0n4n5n9n7n6n7n6n4n4n4n7n7n5n2m7m1m5n0
-17196D430m9m4m1m3m7m6m2m2m7m0l7m0m0l8l9l7l2l3l0l1l2k9k8l3l4l3l2l5l4l2k7k2k2
-17163C239k7k9k8k9l2l1k6k4k4k1j9k0k3k6k6k5k3k4k9l0k5k2k2k1j8j7j6k0k4k3k2k3k3
-17130B447k2j9j6j3rj0j0rj4k0j9j5j4j4j0j1j6j5j2qqj2j8k1j5j3j5j6j5j5j8j9k2j4rj1
-17094A930j4j9k0j6j2rj0j0j6j8j5j4j7j3j2j5j2j1rlJ%kqj2j0jKjnj0j0j0j2j1j4j6j5j1
-17055A520j1j0oqj0j0j0j0j8j8qllpj3j3j2j0qpnj0rj1j0j0rqnkj0j6j1rommqj4j3rlmj0
-17011A125j1pqj3j4rj0j0oonnj1pmoj3j3j0qlknnopmormopqj0j1rolqj2j1j0mkj0j4j1qo
-16962G42qpkjoppj1j2qpj1j3j1popnpj0mmnnnj0j1j0j0j2j1j0j0lkJ%mpljKMMPRPJJMKNQ
-16909E17RNLNMKjnnmpqmjorj1ojkllqrqj1j0j0j0j1qnoj1j2qopj0pklopmnorj2j1qpj0j2
-16855B10j0j1j1rqj0rj0mJKLNJ0J6K0J9J8J7J4J0PLlj0j1j2j0j0pmpj2j1oqj0ojmqrj3j5
-16811I6rqrj2j1olopnmjjproomnrpnjpj2j0qj0j0qj0romKPPJ4K3K7K2K2J9J1ML%lpojnj2
-16758a2j3j1qorj4j2rrqmnjjpj4j6rplJ%korj1oJ%mljll%jj0j3rojnj0j2qlmrpmjknpnlj
-16701c50%kpmonmpqooorj1oj%KLoj0qlmppppon%J%lnpnnlL%nonlmJJpj4j6pk%JJ%lnmkmo
-16638f16ppmlnprnmkklnpooqj0ro%JKjorj1ponklonnnomooprj1rnlmpmK%rj0lnm%kljmlm
-16575i26kmnJJmqj1rljlpj1rrq%Jnj2j0rrj0opqqlJnqonnmkjoj2j1pllqqqj0ooqm%jnrj0
-16517a264j1rnklppnorqklrpkklpj3j2rpokKnj3j5j2rqrj1qolpj1rlpj3j2j1j1j2pkmj0j1
-16465a647qoppprj3olpj0j2j2j2rprj0j0j2j5j2j0j2j3j0j1j2j0rrrj1j7j7j2rljqj7j4q
-16422b072ppj0j0j2rqomj0j9k0j6j3rorj8j7j0j1j4j3j3j2j2j3j0qj2j6j7j7j6j5j6j9j9
-16384b545j8j9k0j6j8k0j8j5j6k1k0j7j8k0k1j9k0j7j7k3k1j8j6j7j8j9j6j7k3k7k7k4k4
-16351c185j9j5j5k2k4k6k4k4k9k7k5k5k8l2l2k6k3k3k4k7k8k6k4k6l2l6l4l5l8l9l7l5l7
-16318d102l6l5m0m4m3m4m7m4m6m6m2m4m8m3l8l8m6n1n6n8n5n8n8o4o7o6o3o3o0o1o4o0o0
-16285e790n7o1o9p2p2p3q2r0q9r1r3r1r6r8r9j03j08j12j14j18j22j33j39j47j54j58j57
-16258h588j52j52j47j40j37j33j31j39j47j61j79k02k27k56k84l11l48l83m13m46m78n03
-16236a4057n36n70n99o30o60o72o73o49n76m30j73K31Q03J531K347L110L643L815L614L138
-16216B007K539J919J337Q30M17Q9j67l49m59n16n37n25m98m66m39m18m13m05l96l87l69l49
-16194B445l26l03k90k83k87k95l08l21l31l45l47l43l34l31l33l39l48l54l59l65l74l81
-16172d852l92m13m38m69n00n31n52n52n24m61l58k00L6L61P93J346K021K774L482L995M150
-16151H716L848L162K298J454P39J91j96m49o09p02p41p39p16o83o40o04n64n20m82m49m16
-16130A1898l82l45l11k72k30j96j66j41j27j17j16j21j33j44j56j70j78j75j69j65j63j61
-16108G760j53j43j32j30j22j15j12j10j07j03j05j03r6r0q7q5q3q0p6p2p0o7o2n9o5o3n7
-16081E213n7n5n4n2n2n1n2n4n2n2n5n5m8m5m2m1m5m8m6m7m9m9m3m0m2m2m3l8l9m3m2m2m0
-16048C658l6l5l6l4l2l1l1l0l5l4l3l3l0k4k7k7k5k8k9l1l5l0k6k6k6k2k0k1k3k3k6k5k6
-16015B708l0k9k6k5k1j4rj3j2j3j1rj4j5j6j5j3j4j4j5j3j2j4j7j9j8j7j5j4j7j9j7j7j2
-15981B159j4k3k1j8j7j7j6j4j4j4j4j2j2pj3j8j9j5qj0j2j2j3j6j3j1j3j5j6j5j2qrj4j6
-15946A668j5j3rj0j0olmpolpj0j0pooonpj2j1ooqj1j5j4j5j1j1qmnnllmjjlloj2j3nrj5j6
-15897A282j0j0j1j1oloj0j1j0o%Jrj7j1nmopqrnmnnnpoqrpj1j3j2mmnopomqnKOQNmrj1rn
-15844I50mprrqqro%Jlorj4j4j4rnopprompj0pnon%nmjjlprqqnmonlomkjjoj1qmlknm%jpr
-15782E95noj1j0qpnllkk%momkllmrrqkknoqpmpj2qomjKKkmnmjkrj1j1qnnqmlJLmlkljKjq
-15720C15j1j1j0rnlklmKLmm%lnolJJj%kmppnnqonoqqmKLjroklpmopl%kqnjmnmj0oJKjJjn
-15657G2ppj0rljKLnrpkqpk%klJLjpj1rlkok%lrpklpoplJK%%jjpj2qnlnmkkj%jmppl%moqq
-15592a85pnjkkkonlmoomkkjjJJnpopolk%qoonjjlopnoonnlJK%kj1j2j1rlmKJnpqJML%lll
-15528d18ojkmopm%jJllpnmlormjlrlLJlnqpppmnj1j4oKlpnno%Llpj3j3oklklnmopj0rmKM
-15466f93MjlJMNQRNMRJ0QNkoopj0qoqqroonnmmppoomlllkjloppqrolmpqnjJlppqmjmmkoo
-15401h92%%mnlmmrqlnpoj0j1pjnpppmkmlj0rpnmon%nj0roJLKNOOMklmnloomrj1j0j1qrj1
-15342a169j0qj0j0kjjloopqqqnprokjnrpnpj2j1nnrrrj0j1qnoporrj1j2qnmqpnj0j1j2pq
-15288a559rj0j3ropj2j1qqprj5j2qojoj0j4j1oorqjlprqj0j4j4j3j6j1mpj4j3j0rj0j2j1
-15243a976j2j1rrj0j1j3j4j0ppj2j9j6j2j4j6j3j4j3j5j6j4j5j3j2qrj3j2j2j7j4j3j2j0
-15207b423j4j3j1noj2j6j5j3j7k2k4k5k0j3j0j4k0j9k0j8j6j7j9j5j6k1k0j7j6j6k0k3k3
-15173b989k2k1k5k8k9k5k0j8k1k4k3k0j9k2k6l2l1k9k8k9l3l5k7k6l1l1l1k7l0l2k9l2k8
-15140c873l0m2m3l8l3l3l7m5m9m7m2m5m6m6m3m2m5m3m6m9n3n4n5n8o0n9n9n7n8o2o7p4p8
-15107e511p8p7p6p7p7q2r1r9j01r9j04j12j14j16j21j23j25j32j45j54j60j66j70j80j87
-15082h477j94k05k21k32k43k53k65k80k87k91k95k99k97k86k56k09j37k7J23L22N75Q57J137
-15059i740J383J544J574J473J278J033P73N25L04J33kj03j77k40k86l09l20l29l35l35l36
-15038b492l33l35l41l41l42l48l56l62l68l79l86l94m08m27m43m60m74m99n27n49n77o16
-15016a1757o51o82p13p35p48p55p44o85n56l34K9N83J357K347L456M474N113N155M599L648
-14996A2401K591J638Q64K76j52m39o16p16p58p65p53p23o83o49o21n93n59n26n02m80m61
-14975G774m47m33m24m11l96l81l73l67l63l59l52l46l48l46l42l39l40l38l38l30l15k91
-14953b05k62k25j64p5M4K09M28O76R55J237J478J625J648J536J315J040P52M84K59P7o4j62
-14931A2606k31k72k96l05l06l03k94k84k74k62k50k41k33k24k09j96j85j76j72j68j61j55
-14909G409j51j43j32j22j21j19j13j07j05j05r8r6r6r4q5p8q5q3p3p3p2p1p5o9o2o8o8o3
-14881D782n7n4n8n5m9n4n3m3l9m3m7m5m3m1l7m0m3m6m5m2m1m0l7l5l4l6l7l5l1l2l1k7k3
-14848C409k3k5k6k4k0k0k4k3k1k1k2k7k7l0l2l2k6k0j8j9k2k5k8k6k5j8j4j7j9k3k6k6k6
-14815B634k5k4k3j9j2j6j7k1k5k5k2j8j5j0j2j8k2j8j3j5j6k0j5j4j6j9j5rnppoploooj0
-14777B077qqrj1j5j4j2rj0j4j2j0rj1j1j0j1j4j5j1j3j5j4ropqj7k1j6j4j1j1j4j5j3j3j3
-14739A623j0j0j1rpl%mqpnlKlnnnj1j5j1rrmkkorrj1pkmj1j2j1j1j1j0j4j4pnnqj2pmqj2
-14690A257j1qnKLpj0onqj1qqnJLKJLMMMkpomllpj1j0rnprrj0rl%pj3qkmj1rprj0omlnrj2
-14634I59j1ol%NLjJKJj%jmmmloljkjJJmpnllnoqporrqqjLjrj0qqpqnqrqpml%JjloonolJL
-14569G16J%kJjnljJ%mnmrj3rllmjkjmoplklmoomlnnmjlknonomkmlnm%JmpomjJKllmorooo
-14503D76kLjrj2n%JJkopoloj0rmllkJKKjqnlj%mjjoj1rmJKkmnol%PPKqj0ojlj%jk%Jkljk
-14440C02onlmjkpnpj0nkjkopkKKjoj0pjLJj%KLlopoprkLOKnpj%mmkklmKMjlnonlomkmoop
-14375A01mLLJljMLmrrnkonjjk%mpKOkprolklKNKlnm%LjopKLlqppjNKlnlllkklmlKKj%Jnj0
-14308d2p%%jlkJjqj2qjLJlljjk%KLjlllljnnproklllLNK%jlopnkMKkoppk%j%j%%JMKmnjk
-14241a81pqpn%%jjlmk%MLJkomKLK%%oj2j2j1pKLKjj%lpmkonklnmJJJllNO%mpomkJ%mlJjj
-14177c22jmnom%mo%jpmKMKjmlkplOLkmojjoronm%MJjKkonk%lk%jJjllnlkkjmjM%lonmnl%
-14110d72K%moqmjjmjjJKkonllkjmn%Jkprm%MKlnnjjkmknookKKLkklnnnl%JjK%lmklmjlrr
-14043f39nKLJlljmj0qnmJJJlopkJJK%ljknj0qlklpmmmonKLjl%Joj1j2j3qoqrqJJ4K8L8L6
-13985g16K3J1%kjnoqnmqmqj0qoqrrnMJlmmrj1j1rqj1j1nlqrqj2j5j0nlqj7k4k2j5m%QL1N8
-13933i35Q0Q5O4L3J0Jnj3j7j6j3j5j4j1onpj1j5j1qpoll%lrj0j2pjjomkmrqopj0j4j5j1r
-13887i96j1j5j0lKJ1K3L7M4M1L3J8%j6j6j4j1j0rrqnnnljnolkpppnlklqj2qonkjmloj1qn
-13837a067jkmmllmklolklnqlj%KjJKjkJLJJnqj0olkmnnnkLJkJLkllJNNOKJMLLLjnmLKjmk
-13772a153mppqppoopknqmkkqj0pj0rmmlpj2mJJKJKlkKklmqroJKJllLQNlnnom%OQM%%njJj
-13709a338lkkkmpoomlnjJjKNNMMMPJnon%Mkqj0rooo%LkqqrkLKKNNKj%JMLK%jkKOMJ%JKLK
-13644a390k%ONJNPL%%jJ%%%LJlmkmppj0qpj2j4qqnmpj2j4rpqj1njloqmlnnkJkmmMQLjprl
-13584a588jKJlnmmj0j0lK%nqnnlmJ%jk%jmnppokkmnjopnpmoroqj0ppmpj0qmJkpj0rnklrr
-13523a869qkMLkqopmjopkJJJKjkKKmkjjoqj0j0lJjoonokJLJlopmlloqpjjnj0j7j3qqookk
-13462b100mpnjmqrpnrj5j3nlmkmmmoj0j1olnj0j1oknpqqnnqlJjlllklpplON%mppopnnoom
-13402b409pj0pjJkmpplmmmoj0qmknrqorj0ponpnlmppomlppoqomqj3j5j1l%lorpnomjmqoo
-13342b762qj0mjLjnlonoj1omlk%kmj1j2j1j3rpopqrj0ppponollnj1rnj0j2pooj1j3j2qpj2
-13289c121qmpj3j4j1j4j0nmj0qnqj3j0moqnpj4j6j0qprrrj9k2j7rooprj3j2qplJJkmqonn
-13239c543ppqj1qj1j2j4j7j5j3j0j3k0k4k0j4j4j4j7j5j0j2j4j4j5j6j3j3j9j9j7j8j8j5
-13204d040j1j1j2pmonqomoj4j3j6j8j9j5rj1j6j9j8j8j8j3rj0j6j4j3j9k4k8k2j5j8k1k6
-13166d572k5k6k6k2k1k3k6k4k3k3k0j3pj3j9j9k1k5l0k8k1k0k1k5k9k5j8j7j7k0j6j5j6j3
-13132e279j2j8k5k0j7j9j5j6j8k0k2k2k3k6l4l4k8k9l0k9k8l0k9l3l6l8l7l4l5l9l9k8k1
-13099f163k2k4k4k8l0l3l2l2l4l5m1m0l9m0m2m0m0m3m5m2l8m1m4m5m6m4m0m0m2m2m4m9n0
-13066g434n3n3n3n1n7n8o2o4o4o3o6o9o5o7o9p0p0p2p5p6p3o8p7q6q8q4q0q3q5q5r3r9r5
-13033i807r6j03j04j09j16j16j18j29j36j40j45j51j57j62j66j76j92k07k13k16k23k38k47
-13010a3467k46k40k31k07j66j01k0Q2J97L01L76M06L87L32K54J74R9L5kj7lK1O3J08J40J52
-12984a1573J33Q4J3o1j37k06k64l14l58l97m32m54m70m82m99n17n36n51n68n84n99o12o11
-12961a9995o01n78n25m33l04j31Q5L36O02Q41J009J088J073R85Q56P25O25N77N98O88Q39
-12940a1640J028J243J447J574J589J471J237R18N63K27n9k91m63n76o22o08n48m39k84r7
-12920d330R6K70L95M55M46L85K98K02J12L5j9n4o8n7k1M3J26J99K49K65K38J73Q9On7q2p1
-12893f77k0P1J82K90L75M12L85L04J79M0q7j77k03j67o7R8L14N68Q48J128J384J599J741
-12870H520J788J725J555J286R65O39L37P7j34k93m12n00n55n86o05o06o07o01n84n65n51
-12849A0293n38n24n11n00m93m80m68m62m59m48m39m35m33m29m23m11l87l55l14k57j75q4
-12827A268J1J05J96K78L35L68L68L27K64J87R3Mn9q9q6m9L1J54L04M64O28P75Q75R13Q93
-12802H558Q19O95N42L80K24Q9k6j26k00k58k92l12l24l30l27l26l21l16l09l02k96k86k81
-12779F675k80k73k73k71k67k62k64k67k68k65k57k52k46k29k04j68j15l5O8J83L09M47N74
-12756D060O69P23P23O64N67M44L05J74O0l0j01j47j76j98k12k19k17k04j94j89j80j70j59
-12733E993j50j50j52j47j39j33j24j18j14j12j11j14j14j08j01r6r7j02j05j03r4r0r4r6
-12709C229r4r0q4q2q4p9p6q0q1q0p8p7p7p6p5p0o7o9p3p6p5p1p1p0p2p0o6o6p1p6p4p4q1
-12676G24q0p4p2p3p7q2q3q2q5q5q7q6q8q7q8r3r7r2q5q2q3q2p9q3q8q8r2r4r7j02j07j19
-12644b068j34j40j43j47j54j58j61j65j71j77j79j79j75j68j58j39j11p2k2L9J10J88K70
-12621d214L53M24M75M95M88M54L99L27K47J67R1L1k0o9j04j32j53j78j96k04k12k22k27k33
-12597b213k40k37k33k39k29k02j76j45r5m0L2J18K14L14M00M57M89M93M58L91L00K04J06
-12574g3Rp7j43j99k46k74k87k86k70k40j99j39n5N1J82L30M94O58Q00R01R43R23Q47P35N96
-12549D981M43K94J66N6l7j08j66k17k49k68k82k88k90k91k87k85k82k79k70k50k26k02j74
-12526A489j29o7J6J14K23L44M72N96P07P95Q39Q33P78O87N69M39L12J92P6k0r7j50j88k17
-12502H613k33k31k20k04j84j47r3l6L2J03J79K46K98L32L37L07K55J88J14M5j8p4j16j47
-12478I346j70j82j92k03k09k07k02k05k02j85j74j64j51j39j22j00q0n9k7ON1J00J49J89
-12454F868K35K82L16L28L23K99K55K06J54R9M9Pl4o6q8j02j14j23j25j28j28j28j23j19j16
-12429H027j13j09j04r9r4q8q0p5p1o9p0p1p2p3o8o2n9n6n9n9n7n5n7n7n5m9m9n2m6l9m2m4
-12397E874m2m3l7l5l9m3m8m8m2l9l8m2m0l4l5l8l6l5l1l0l3l0l2l8l4l1l2l1k8k3k4l1l2
-12364D700k9k5k4l0l2l2k9k7k5l1l5l1k7k3k5k5k5k3k0j5j5j7k4l2k8j9j4j3j7k4k3j5j1
-12331C915j3j6j5pj0j6j4j1j1j0j5k1k2k0k1j8j8k0k2j7j8j8j4j0j1j3j5j7j7k0j5j3j4j3
-12297C390j2j3j7j7j5j4j7j9k0j7j3j4j4j4j0qolnj3j2j0j3j5qnnmpnnrj6j6j4j2j2j0qj3
-12257B930j2j3j7j3j0j3j8j6j7j2onqj3j2j2j5j2mlqoj0j6j2rpj0j0rj1j3j1qqpj0j5j4j6
-12217B489j3j0qnmqqpj3j3j2rrj0j0j0j0j4j7j4j2j4j3qmkkklqj1qlpj3j4j3romj%%mpj0
-12171B107qk%kmoqokmj1nmqppnpj0j0j0j1j1j0rqprj1rnkl%jmppk%Jjoj1pnmkjkopolj%J
-12114A805kmnpnmnj0j0nononnlknlmopqo%Jlljk%J%lqpmlljnj0j0pnmnkkppqj1j3j5rqqo
-12055A499lkjjKjmklk%%jj%nj0j1j0nlpmnpj0j1m%kpljK%nj1pornknnlnnpj1j0nJ%mqj0o
-11998A249nnmmmqj3j3j2rolnnjljJLJ%jmolkllnppnlkknplkqqlnnlJ%opponj0rnl%%lmqj2
-11936I67j0lKknooqomjmnjknqpnk%jknqooj0j2pLNkrooqnpj1noojnnmJ%lnoprprp%Kjnmn
-11873F79pprj1qqrnnmmlllnmkJ%klnj1j0lmrj3j0nm%M%prrollpl%lqrnkjk%%mloj3j2plo
-11813C77pjjlpqqoopoopmool%MNlprqlprpolKKmpljjlppj0ppkMlj1j1rnmjOPjoljjmqj0o
-11750A10oqpnonknrrprplkjmmnmlmJMknkmkknprpm%jkmoprj1qomjmrj0okjlnnnprj2j0rn
-11687b10%%lnnnqj0njnrolnrj2j0ooopqklnjJlopj0j1qj0j3qknqqokmpj0j1qorj3j1ol%l
-11631e52rroj1j1pppqpprj0rrqpnpnorqqrpprroorj4j7j7j5j1plnpj0j0ooooj2j5j3j0j0
-11579a003j4j4j0rqpj1j2j1rqj0j2j2ppj0j4j6j2pqpj0j5j7j8j6j0j2j3rmkoj4k3k4k0j8
-11539a469j3j0j3j0j2j5j6j2j3j8j6j3j5j5j7j7j3j2j7j7j4j9j9k0j6j1j2j7k0j8j8k0j9
-11506a976j4j5k1k2k0j8j7k2k1k1k5k8k8k4k1k2k4k5k5k8k7k0j7k1k5k8l1l0k6k2k5l0l2
-11473b751l1l1k9l4l3l1l2l5l4l6l8l8l9m3m5m2m4m4m1m4m6n0n5n7n9o0n4n3n9o8p4p5p6
-11440d281p8p8q1q3q5q8r3r9r8r7r8j03j09j14j16j12j05r5q3p2m9j4K8P7J29J91K59L19
-11412e228L69M08M23M16L96L55K99K37J70J01M3nm6p9j08j33j51j61j70j75j81j85j90j91
-11388c786j89j89j89j80j68j54j34j04o5k3K8R4J59K24K83L29L57L53L29K90K41J81J19N9
-11364b135J0k4m9n5m5k2K2Q1J46K10K66L12L41L48L37L04K54J91J20N5%n2r8j35j58j78j93
-11337a47k08k18k21k20k27k31k35k33k32k32k28k20k04j86j60j24p9j7N5J32K10K82L41L82
-11313b220L97L81L40K74J95J09K6m5j13j64k05k37k56k68k73k66k53k29j96j47q9oR4K01
-11289b950L15M34N36O10O55O56O14N41M54L48K35J27L2m7j13j63k03k35k54k64k68k72k79
-11266E09k82k81k81k75k65k53k34k10j84j49j01m1K6J00J79K56L22L77M10M22M13L79L30
-11243A167K62J84J13N4Mk5m2m2j8K2Q5J70K57L41M19M78N16N23N02M55L78K91K02J15L4l1
-11217F414q6j36j73k00k18k34k41k38k40k40k40k38k24k15k02j81j51j22q5l9J6Q2J54K34
-11193C197L14L86M42M83N04M96M68M26L69K96K19J49Q9L0j8n4q3j06j27j30j33j37j38j32
-11169F810j32j32j29j25j23j22j16j08j02j00j01r4q8q7q5q1p7p6q0p9p7p0o5o1o2n9n4n0
-11141D275n4n5n2n3n0n1n3n2m7m4m2m6m8m3m0m3m0m0m1l9l4k7k8l3l6l9l7l1k8l3l5l3l6
-11108B912l6l2l3l1k4j7rklj2k1k0k3k9k7k2k2k4k6k5k2k5l1k9k5k6k4k1k5k7k3k3k4j9j4
-11073B116j5k2k8k5k0j9k4k6k1j9k2k4k1j8k0j9k2k5k3k0k0k1j7j5rnoj2j2j1j2j3j8k6k6
-11038A460k4k9k5k0j9k2k4k1j3LK8M9N1L6J3qj9k0k4k9k9k4k1j8k1k2k2k0k2j8j8k3j9j5
-11004A051j7j7j6j9k0j6j4j4j5j7j8j7k0k2j9j7k3l0l1k7k2k3k4k2j9k0k1j7rPK9M5M5K8
-10970F39Pj0j6j8k5k9l0l0l2l6l7l2k5k0rMK3L8M4L6J6jj5k0k0j9k4k6k2k3k5k3j9j9k3k0
-10934A59j8j8j7k1k2j7j6j6j6j9j8j7k0k0k1k3k3k4k5k4k1j8k0k0k9l0l1l0k6k4k2k3k2q
-10900e60J3L6M5L0Rrk0k7k8k8k7k6k3k5l5l5l3l0k2j6j3pjnrj4k5l2l0k3j8k1k4k9l4l2k3
-10863a151k4l0l1l0k8k7l0l6l5l0l4l4l4l3l2k8l1l0k9k7l2l7l9m2m3m6m7m3m2m4m3m2m4
-10830b308m5m4m4m1l2k3k3l1m2m8m7m5n1n2n7n9n9o1o4o4o5o9p5p4p6p8q5q6q5q6q9r3r5
-10797d296r7j00j09j17j21j29j34j36j41j48j56j70j77j81j94k09k23k37k50k67k86l04l27
-10774h509l56l83m11m40m61m75m82m64m08k76l9L36Q78J559K247K716K768K373J715J037
-10754B925M82Q1j84l49m47m87m84m53l97l25k37j34l0P9K00L04L86M49M81M74M29L62K83
-10731C408K00J16L7l0q4j26j59j84k06k17k25k32k36k37k34k35k35k30k31k35k32k26k27
-10708b60k33k34k32k36k37k39k43k50k55k57k60k61k59k58k55k56k51k34k09j85j51j00m0
-10685e395L3J30K49L80N09O37P53Q52R27R71R98R94R55Q92Q04O94N75M50L15J92R1Lp0j27
-10661F812j71k03k27k41k54k62k65k61k56k54k56k61k60k58k54k53k52k49k46k44k48k51
-10639A386k51k52k58k63k67k65k68k72k72k70k70k77k73k58k36j99j48q0MJ17K63M30O16
-10616a563Q11R89J137J227J249J196J086R29P43N49L68K12Q5j9j02j63k06k31k47k55k59
-10595G536k60k57k56k58k54k48k43k40k32k27k26k26k25k23k18k15k11k10k17k22k23k25
-10573B420k24k26k23k20k23k26k25k19k04j84j55j17p0jP8J71K87M05N22O24P05P65Q02Q08
-10549E070P89P46O75N89M90L73K62J63P6%n9j02j34j59j75j85j84j83j86j88j85j80j77j76
-10525F960j74j68j59j57j55j53j51j48j48j45j44j46j43j43j44j43j43j46j46j41j37j34
-10503C692j30j16j01q5o1k5K4P9J41K15K97L76M37M77M94M81M36L73K92K12J44Q2K8j4m4
-10478G704o9q3r1r8j04j04j02j02j01r9r9r1q1q0q1p7p3o5o3o8o9o9o4n8n1n0m9m6m9m9m8
-10447E371m6l9l8m0m4m5m1l4l4l6l5l5l0k7k9l1l7l9l5l1k9k5k7k8k6k7k7k6k2j7j6k3k9
-10414D323k6k0j7k0k1k1k5k5k0j5j3j6k1j8j2j7k1j8j4j6k1j7j0qj0j7k2k0j9j7j2j3j4j2
-10380C735qqj6j7j4j6k1j8j2j1j1j3j0rj0j3j3j5j5j5j5j1j4j7j5j2j1j2j2j8j7j3poqqj2
-10343C262j1j0j4j3rorj0qqppqj2qnnomknj0ppj0j3rnnkKmj1j3j7j3pnpqqj1rqj0rmjmpq
-10292B865qj2j1nqonj3j3omqj1rrqmlnponllonlnnkkmkloprpoj1qKMjmpponoonlopmkrj0
-10233B520opommoqrmmnlnmkpj2j0rnnjKknnrqlkpj0nknkllkmprrmmm%jlkmmlkplM%oqj0j0
-10171B223oppkkoooj0qpnnljJoj0olj%mopoqj3j0mloj0j0j1nMKLQJ8K4K1J0LLkj2j3mlmm
-10118B068opjjj0j4plkllpj1j2j2j2pkjmjmonkkll%jpj0pnro%lmnmMJ2K1K1J3LlpJlj0rj1
-10064A888oooqrpkklMNKklkpj3j1rklookPPJlpqpmnkjjlnprpj%JMJkmpqoolLJmonmlljmm
-10000A669k%j%K%nl%llnokj%%nkK%kkl%K%opnnmkllkmon%kj%%JnomlmlJJnmM%%kprjJloj
-9934A520JKllj%j%Jll%KJjj%MlpomjJkljJJJ%lllk%qrmmolllkmnlonmlLKkmnnjKKKJkokJ
-9867A395%Kjk%omLN%%JJKkoo%%KJj0j3jOLlonkklkJ%%mpn%KJmnnoq%LKjnrqKOK%l%MMML%
-9802A311oonljJPO%opnll%K%lppm%jk%KLJ%MN%qj0pj1j1%NjkjlllkkrpjJknnnjMJKJj%KL
-9738A192KKL%nmlmmjKJJ%nnl%N%lprJ%qql%ljjqqjjkjjK%LjnKPOKknomklnrrljKKLMjnl%
-9671A079Ljllnk%%Jlo%%pr%Ljlkjj%loJK%nokKMJmqoKL%mlKkpp%kmjkjlljMOOM%ljjkrj0
-9605I70n%L%%%%%nrqLOJjmjKJMO%qpnjJJJjlnnl%JlnkLLjokkklm%J%Kjnpl%kjOQKlklpj0
-9538H80rokKLMMKnrn%%lllJLJ%knmkkok%jK%lm%J%kjknpnkKKKjlkjJkopmjOQJqnk%j%llJ
-9470G77Kjm%LlppkNO%mk%jjK%rqjJjKNKjk%JjjlljnpnmjknjKJmnJNJnolL%%%jJmp%OPjpl
-9402F94knrmJ%%jjjjkqmK%jLKm%J%NJrrm%J%LM%jmnljjjlnoj%%%JlojJJj%lom%KJKLKkmj
-9334F03Jlmkjklllj%%j%%j%kmnmllKKlomLNJ%jlokLM%lmnok%j%KlpoKMmj1pjJJPJ1LJmpp
-9268E08jjnqkkljKLNO%klnnlojNMJ%lpojjkkjJkqnJMNPLnnLNjl%konjk%koppmJjnkknJM%
-9200D12lJLjjMKLMjlpq%JkpoljkJLMJmppkNMJjlml%NP%kjlnpq%LNJnoojMMjokkmnookj%k
-9132C21kKKJjllkkJjkknjJ%mj0kPMJkomkmjJmqmKLKLJ%klj%lm%JJMkpopJKqq%NJnkjjJkj
-9065B30jjjj%j%MJlqomoj%JJjlonkJ%KlplKMLjmm%%KKjkorqnKMKjlkkJJnpkLLL%oollkno
-8997A16%MLkmjkKOLkqj0qjjJOMnn%%KKmplJjjjmomkJnmljKK%kkJ%lmol%nonpnMLJKkojNL
-8930B2lmkoo%jjJK%%kollmJKJ%%nnljJjlmj%LJl%llkJLlppkJJjlplKM%ppnlLLJMJkmponj
-8861i7LJ%kJLjlolLKmpllpplkkjKLllkkoomjkkkjJkl%kk%JjmnmkKjkkl%KLMkmlnkknpmll
-8792b27klLNJmnnlJNLkomjjopk%ljKkomokJjnmknok%mqpmlkljJKK%lmnlklkkjk%J%nlmn%
-8724c76MjlKPNJ%loqpqpkK%JkjOPLJjKLJjlmmlJlonnlL%kJKKKJklopnljKKjjJJKmonn%KJ
-8656d45nmjmonnmkjKjlkmlj%jnj0j0ppmjjkj%JK%loqrkMjlnpmnkKjoojJJkpnKJmm%Jnpmk
-8590f37mmnkKjjjJ%pokkmnlmllmjjjk%kmkKkoomnqmknonljKkll%%npnk%loj1rmkkklnlkk
-8523h42%kmlkl%nq%KL%mplmjmrqjkmlmlmomjnj0rlJJJlmnnoljmqqmkjlnmj%lkljjmmmlll
-8456a058kjklm%JNK%%mponmoj1j2j0olJJ%lnrp%ljmrrqkJjnj0pmmjloj0rmKJ%J%jkmpqpp
-8394a289nnopj0j0l%%loppoL%onorj1j1njjj%%kjmj0j2rnommqopj0j5pKJnj2j4qjnj1j0n
-8339a595nonlkqj1pj0j3olqj1j2j3j1j1j0rj1qqploj1j0poj0j4j6j1j2j3j1j1j1j2j9k3j8
-8296b017j2j3j2j3j5j5j7j5j2mNJ6K7L3L6M2M0L1K5K2J6J4J8J9J8K2K3L0L7M0L4K4J4J0O
-8261a543kpj1j0j2j8k2j8j6j6j6j5j3j4j4j3j3j5j7j8j7rrj5j4qrj2j1nnj0j1j3j2j3j7j7
-8223b030j2rj2j2rpqj3j2rj2j2qoj1j4j4j3j2rj0j1j3j1qrpnpj1j7k0j7j1j0qj3j3ppj1j0
-8181b480j0j2j3j0j2j4j5j5j1qrj3j5j1j1j2j0j0j3j8j5qprj3j9j7j5j4j4j2pnpj2j5j8j4
-8143b943j4j8j7j7j7j5j7j7j4j3j3j9k0k2k0j9k1k2k2j7j2j0j5k1k0k1k3j5qj5k7l0k8k2
-8109c564j8j9k1k1j9k1k4k5k5k6k7k7l1l0k5k9k8k2k2k6k6k7l0k9l4m1m1l3k7l1l3l6l9l9
-8075d516m3m7m7m3l9m1m9m9l9m0m3m5n1n8o1n4m7n4o2o5o7o9p2p3p5p9q5r2r4r9j04j04j08
-8042f614j13j12j17j23j32j33j33j35j41j41j37j31j18j03r2p5n2l1rJ3K7M0N2N8N6N5N4
-8015h287M8M5M3M8O2P7R9J22J44J56J59J54J54J50J42J40J37J44J59J75J94K09K20K26K28
-7990d852K19K11K07K10K33K86L56M28M84N07M79M12L33K64K10J72J57J51J51J52J58J59J52
-7967A239J43J33J22J10R4P4O7O9O8O4O3O0N3L9K5J3Mlqrj2k0k6k9l2l8m3n2o1o6p3q3r8j02
-7933A685j04j10j14j20j19j15j12j13j13j15j13j10j03r5r0r0r1q1p8q1p9o9p1p2o6o4o4
-7906h67o6o6o2n7n7n4n5n4n3m9m9n2m9n1n3m8m5m3m0m6m7m7m5m4m5m2l8l8m1m2l7l9m4m7
-7872b512m7m4m0l7l4l0l2l7l7l7l9m3m5m3m2l8l9m0m1l5k9l0l4m0m4l8l5l9m3m0m0m5m5m3
-7838c837l9l4l2m2n0m7m4m5m8n1m9m8m9n0n6n0m2m0m0m1m4m5m2m4m1l6l4l9m2m5m7m1l6l8
-7804e308l4l5l4l1l4l9m0m4m7n0m4m1m2m6m7m8m6m1m4m8m9m6m6m8n1n2m7n2o0n8n0m5n0n5
-7770f852n8n5n2m9m9n3n9o0o1o2o4o5o2o4o8o7o1o3p0p0p5p6p3p2p6p6p8q0p9q0p8q2q8r3
-7736i170r3r1r2r3q7q4q9r4r2r7j03j04j02j01j03r8r7j02j07j11j12j13j19j22j22j18j20
-7709a1936j24j29j34j34j35j34j38j44j50j52j52j52j52j57j66j73j76j77j81j86j90j93
-7687a5365j96k00k05k10k13k19k25k33k38k41k50k58k64k69k75k81k89k93k98l08l19l34
-7665b0983l45l52l62l78l91l99m08m17m27m47m63m77m93n18n38n55n76o04o24o37o57o84
-7643c1735p16p44p68p93q18q38q64q98r37r92j058j118j178j234j298j365j426j490j563
-7624e1833j652j755j874j995k112k221k302k339k324k235k035j677j107k73Q91K441M392
-7607g0010O675R024J0794J1201J0031P956N871M244L184K699K804L520M817O605Q638J0402
-7591C8455J1114J0255Q187N784L658J946O01m38j212j758k110k306k385k377k317k229k120
-7574F0748j996j867j741j618j511j431j366j310j253j200j148j087j026r70r18q68q19p71
-7556C7848p34p10o93o83o68o48o32o21o08n92n74n58n38n20n01m82m64m46m29m12l94l77
-7534B5564l63l52l43l36l26l09k98k90k82k76k71k64k54k43k35k27k20k16k11k05k09k08
-7512A9626k03k05k04j97j88j84j87j85j78j75j73j66j61j63j59j52j52j55j53j45j41j39
-7490A5861j37j34j34j33j32j37j32j24j19j16j12j14j15j10j05j05j02j03j04j00r2r0r2
-7467A3219r2r4r1q2q2q6q5q9r0q4p9q0p7p4p4p3o8o6o4o4o8p1p2p1p2p4p1o7o2o2n9n5o1
-7434A0760o3o2o2o4o5o2o1o2o2o1n7n2n0n3n6n4n5n9o2n6n3n1m5m5n0n4n5n4n1m8n0n0m7
-7401H929m5m7m7m7m4m5m1l5l1k1j3j8k6k6k6k6k5k8k8k6j5rmkkj1j8k0j8j7j7k0k2j9k4k4
-7365H042k2k3k4k7l0l4l4l0k7k7k9l3l2k7k4l0l1k7k6k6k6k8k8k9l1k9k4k0k4k9l2k8k2k0
-7331G109k7k9k6k3k2k5k3k5k8k3k3k3j8j9k0k4k8k7k4k1k2k4j8j3j5j5j2j0j7k4k1j7j8k1
-7297F384k0j7j9j6j6j5j9k3k1j3j4j6j4j5j9k2k3k0k0k2j9j4j5j5j5j5j6j5j3j0j3j6j8j5
-7263E811j7j7j4j2j2j5k0j8j4j2j1j1j3rj0rkjlmrj5j3j2j0j2j3j4j3j3j6j4j4j4rk%oj1
-7224E377j5j8j8j3j7j6j2j1j3j5j5j3j0j0j0qrpqj1j4j3j5j4qnj2j2j4j6j8j4j1j1j2j0j0
-7187D919rqj2j0j0j2qmqj1j0j0qnorj0j1j1j3j0m%kqj5j7j4j0j2j3j3j3j1j2pqqj0j1j0m
-7145D522noqrpqlklnppj4j5rrqpoqoj1j5j4j0polkoj0j2j1j1olnppmoj2j3rrrjkpj2j6j1
-7093D113qo%NLmnoj0pllorj0pjjlmlmpoqmjpj1j0j1roonrj1rolnoqooj0j0rj2j0mj%jqj6
-7037C780j6nKKpoknmnnklqj2rnmqrrj1j2rqlJjopqj0ronjkmkkqj2pppnqj1pqqpqmkj0j1p
-6979C418lkpj0rrpl%Jnpj1j4j1rj1omopj1j6j5qmnprj1j0j0j1j1j0j6j5j0j3j4j1j5j5j0
-6935C021pj3j6j2ppj5j6j5qmkQJ1J9K5L2M1M2M1L6L1K7K1J7J7J6J5K0L4M4M1L7L5L2K5J8
-6898C584J0Plj0j5j5j7j7j5j5j6j3j3j4j1onj1j4j5j0j2j6j1j0ronoj3j4j0poloj0rrqqo
-6856C182m%Jpj2pnnppnklnmnonopljnqpopqpopnprljlmmkprmJlo%npoqpkjmoopqnoj1j2o
-6792B843jkjk%jpqpmljnqpmJKJmqpjmj0j0ollqropj1j1kLKJKnnoqmmjmprojnj1j2qoqpoj1
-6731B550j1j3qmnppqj0j1rpqj0j0n%koj0j1mnj0qmpj2j4j1j3j4j2j3prj6j6j6j1oqj3j7k3
-6686B119k4k1j7j8k0j8j7j9k3k4k6k9l0l1l2k8k6k2k8l9m3m2m3n0n6o2p2q1q4r1j03j11j25
-6653F64j42j58j77k02k30k57k83k91k47j13J66P01J498K106J899J080L89P1n9j44j99k26
-6631E846k37k33k13j86j60j41j25j11j02r7q4p4p0o4o0n7n4m9m3m2l9l3k7k6k1j7k1k1k1
-6602C418k3k8k5k3k2k0j6j7j7j4j5j9j7j4j4j3j3j5qloj3j2prj5j5j2rj0j1pqrolnkjppo
-6560B902qpklpmlpj0j0mk%Jknmmopqnnprqonnkookk%onJ%rj1rm%mmnnKMjmmnqonro%%j%J
-6496B629knlkklkljlpqmKknkkmljkjKJmnmmlmpmknokLKmooljlJL%lmooljL%kmnommlk%%J
-6429B454mqnJLLjjJJjop%Knnmmkjl%lokj%kmlkjljJ%%nmmmqkkmnjL%kkLQPONJj%jqqnml%
-6362B341k%%kpj2pJKLNjkmlMLloompnjJJlk%jjlkkj%kjKJmnmqj2nLNL%JLJlom%Jkkkk%JL
-6297B236kppjMLNLmqm%JJknk%joomkMMKmrnlnmLNK%nq%KjonjJj%Jknpj%lmjKMLLMJlllll
-6230B138k%jlkJJmrokJKJkloomjjjJjJJjnkjmpn%MLJKlpoLNJJjmlJj%jmonolKML%lmnlKl
-6163B032mk%jmj%klljjkn%JnmjklkKK%lklpn%QQNjlllkmlkmm%Jknlj%%lkk%Kll%%%moojM
-6096A929%ok%lnmjljJLRRQJ0MmoqnmJK%mmmkllj%Jjqpmlml%Jknnmnlnnl%%jpomnnqplmjj
-6030A786kmnollomllmrqopj0j0j0rlrj4j4j4j5j7j3j6j8k0k1k3k3k0k4k5k9l4l2k7j9rRL4
-5986A278O6J12J59J97K15J97J48R8N7K9Rpj6k1k8k9k4k5k7k6k4k0j6j1j4j9j6j3rpoqroq
-5951B176qppj0j1rj0j0poljKLlonqnkkpplnnjkkmqpk%lmnkjkklljmnmkJjnlLMkmjj%lqrm
-5888A934MN%jlnlkklnlLJnokKjmjKjk%%jjmlkmlJK%jln%jnpolJJKkljKKLNL%ll%jlnnkno
-5821A836mkj%lLQNNNjlmonlLNLjnnmk%JLk%Lmro%LKjllkllj%J%%olJ%%j%MOMLjlj%klkjo
-5754A789mjk%KKjonLQN%nonj%LJnpk%%KLKJKjornLOMKKjroJLJ%K%KJJJ%kj%jnjjlljjkkJ
-5687A743LMLM%nokJknplLOMLlmlorj%rmL%jJJKJLLJJnn%KJjlmk%%%jJ%%nqmK%k%J%L%jkl
-5620A684ljMNkmJLJklkJ%kkmplknjNNjjMNjonjnkLOJ1Q%j0j3p%LMQN%lnmmnjMLKJkjMJnn
-5556A651lkkMLkonnlJK%mjK%kJMN%%JJjmm%JjJLMMkkJJJmj0pkJkkKNJ%J%lpn%K%KORQLoo
-5490A628mookKKKjnl%lk%Jj%JkmkjLKLM%%j%jnnj%llNRROKoplKNKpqllmkll%kmKNLjlkJL
-5423A580LkJJ%JLKJLklmnnmkJMJKJpqpmjl%LKMOMKknpnKMklkj%jJKkJQOjjkkJjjmmmnJlj
-5356A535JkKOKln%NNKljJLOLmkkoo%M%JJjjJkkNMmqmmnnl%%KKjKPN%%lpkKKjkmnmnlKNKl
-5289A505JJ0J0Lknllmkj%J%kjjkj%l%NL%lmjln%KPPML%jKkpm%K%jjlmJNJll%%LPKklkjkl
-5224A496mJlrmKMONNLjj%JlonkjjKMLJmnl%JKkmkllJLM%olJjjJ%lnokJJjjJJjkJJkKjm%K
-5157A451KJjljkkMMLJJJJknMMJk%%mnnmj%kJO%l%LjolLRNllOLjkklmnlnkJLNMJjjjjmol%
-5090A426llJLN%lkLNMMOKnplJJJmkJkpkMJjjJJjklJN%pmMLklmmkjJJJ%jJjJJk%JKM%nnkM
-5023A406NlqqlKMNKknkL%jklJPMj%KJjnljjklMOMMJJ%jmommklmlJLNNOM%kl%Jlonlnp%LP
-4956A378N%%jkJLLKlnjk%%jJk%L%mnlk%%KLJKJKKknKkoljjKKjkjLPMlmLQRNmnlkmkJjLK%
-4889A377knkkl%JjnqojOQRNjnokjk%%kJLJmn%LMNjl%mooljjKJjjLK%%l%KJ%jkljj%%JloJ
-4822A326MNjlml%jjLNMJ%mlLLlpl%LjkJMJljK%KOMJJljlpmJk%%%jJNMkojMJ%kk%jlljKLJ
-4755A319JMJKJJJ%jjmm%knl%KLJ%%kjKKjl%JJKMjm%MJklkjll%kmlJMOOknJJ%J%lkl%OPkl
-4688A311JK%n%%nqoj%J%LLJkmnk%MOKklll%KKLMKJmqnlJKKLKljLjoqjNOLkjl%J%lkJKLKj
-4621A283jJLMJkjjknn%LKjk%nqlKKjkkl%MONjqkLKJKJlmnkjjKPOMnrlLJJjlkJKLJ%kjjJJ
-4554A260j%jjjLKJNKomLJLKjqn%KNKJloj0qjMLkom%OQRMjKjmpmJKLjon%NPjmjJklk%%jlJ
-4488A234KKJLJmmjknjOKokMMJ%mk%kkKMLkjKL%mjkmJJKLKJjJNK%llkJklj%KJjKKMMkol%%
-4421A232K%jKKlpkno%KJJjmllJMMOOJmnkjlnmJNJmnlkKLMjkjMLMN%knrnJOLj%OL%lljLKl
-4354A211rp%JjjjkLLKKMLj%JloJOJkJL%lpqnJONLjnljk%KjkjJLMLNMKmmJ%j%KJJjlmkL%k
-4287A196op%LjlKK%JJJLkmoqlOQPNkpnlJJnlNROloojLJ%%K%jnnJK%%KLJjjNNKnllk%jJJk
-4220A176oojLOM%%%KJlmmm%JKLKJlokKMNMK%%JLoj1mkkKMLJjJL%J%%knl%KLKklnm%kjQJ1
-4155A171MmmoqmJJj%KLjlmkkkkk%KJljMMJKLkkknjNLmnjlJONjkJLj%%kJK%jjjjkJkpjLNO
-4088A145MJjJJloolmqjNOQKkj%kk%%jjKLJnoopjMMPKk%MLkk%lnomlKMLJk%NMNL%%oj0lJK
-4022A119jmLQMkkjjJKJLJmkkmjLLllJkmmm%NML%k%JLMJJONJlnnplkjJKK%%KJmkKNLknn%N
-3955A116Jmnlkk%KjkmJOLjkjJMJkjjkjjk%LNNJjmjJJJjkmjklJ%KMOKjL%nj0j1jKjk%KMQP
-3890A106JJMMJjkmnomk%%ljNMLklj%mnkLjoLOjlJLJKMK%Jkk%%LKMJmkMKjKmlkknlKKKKlj
-3823A091JLlpmnJJljMQOKJJnpJKj%llLmm%JljJkjojLLLKjlkLPLjjnolJ%J%kLJk%LMkl%jm
-3756A064mkkkKPLmlJ%j%jkkjkm%jmk%%LJJNPKnkKLJKknkMKnjLM%jjkm%M%mjKLKj%jml%MN
-3689A056kmkJMKkkNOLmomMPmj1rolj%%%KKMPM%kknljlkj%%jLJjL%l%KKKJjjJKjjJKKjlkk
-3623A033kLN%ol%KJmlk%MLJjmkK%JLKkjlopo%K%%ll%JJJMLKjppjNO%omKK%jnqm%MKkkJJK
-3556I93MNjjJNKK%lkjnkLMLjkmrolk%%KlprnNPNL%kjkmMRNjlnm%JkJLMjpmjJ%jLL%oqj0r
-3489I41olLK%%KknJQJ0KlklmjpqqpnjJklmnmnrkK%qj0pmlmj1j2rj0qj1j6j7k0k7k7k3qJ6
-3434F54N9J12J44J29Q2L7J0kqj1j2j4k0k4j7rrj1rj1roj0rqj0qmklmmnjjkmj0j3j1qnpj0
-3390I16rnklprqopoqpj1j3j6k1k1k2k6k6k5k8l5m1m1l7l9l6j9K6J06K09K87K80J94R4L2j
-3352A609j6k4l0l6l8m2l6k6k3k2j7j5j4j6j5j1lrj3j1pqopqpomoojmpqrrmjmolnrpoolnr
-3303A021j0omjlpj3k3k3k3k3k6k0j6j2oJ1L7P9J26J35J00N6K2Mmrj9k2k1k0j6qqrpnjlqj4
-3262A201j2o%Kjjkkmqj0nnokkk%MkrpJMKklmlklnkKKlkjlooJLK%KJ%kkJMJom%jnlkmml%J
-3197A067MkmkmnkMNLlmmlMNKKJln%NLkjlml%OPJlonLPK%MLnqmjjmonjNN%%mnmk%%JNQNK%
-3130A051klmklnjKK%PJ1Poj0nk%knjJ%mjONLMK%mllkKKlonjJ%kk%LK%%%K%ppmm%KKJLNKk
-3065A017mmlJKKJ%MMJlJK%jjlkklmkLKLJjjNMKJjoojjJLJOKlnjLLJlljKno%%%NM%qmJNLJ
-2998A009jmnllmjkmNOKjlJJKPO%lmJM%%%%K%Jmj0rJNLJJlql%KMLjKLKKllJL%n%K%jjjLKj
-2932I96ljmpkLJKKKlmmkjKMQOkqn%JjknJPOJjJMKlljjjJ%klkJkmnj%JLjnlJJlk%kKMJKLN
-2864I75JjkJL%%kk%jkkLJlomkLOLjkmjL%LKkmljKKMNMLlpkKj%LNKkqlJML%k%%m%LljKmol
-2796I55kJLOMjm%KLKJklmljKkkkkJNNJkkjJjkjK%KLkmmkJL%%MKmlLL%k%JJjjKLK%kJLjkm
-2728I59okMPN%klpl%KJK%mmkjJKK%jKKkmmlJK%l%LK%l%LJjJk%OPJ1J0%onJLjnnllllJNMK
-2662I61kklljmj%JKJLjmjjljjmm%MKKNOKmn%K%mok%l%PPkmopnNJ0OLJkj%KJ%%%JjkKO%mj
-2595I47JOKkooqn%JLNMJmmLOLkllmjlnlkKJNOJk%K%jjLKnkLjmol%KJK%KKMKkopmj%KKkKN
-2527I25lkkjJkmmjKKKNMNMmmjJK%jm%Jlm%KJNjmkKMNL%kknroJLKJJk%LNO%mjJLMJl%K%LN
-2459I36mojKjmmk%Jj%K%l%LKj%JKjkKLJmkkkLKljlkLOkpmKPL%npn%kLLMMMJonKRMlkLL%j
-2391I23nn%KMNKKjml%lmllkkjjlj%jjMMNJm%NK%JjkjklmlKNJmk%%jj%KjJkokNMkk%jonmj
-2323H77ljKPPKkkJNLJKJkjKMJklkJJkmkMK%JnojLKK%j%KJkjnqlOPMJJMjlkm%%JLPNKlnJM
-2255I04%olLOOKJK%lon%OPKJMkojjqpllmnkkJKLMJJljJLLMO%mnllnjLJj%Kmnkj%NMjlKNN
-2187H91KKJKJlnmj%KKJ%JjjJjJL%KknolKjl%J%KLkjknkKLjlJJkkjKKNOLKJjkmk%LkrmLMJ
-2119H78jmmj%nonJOQNLL%nonjJ%kkKJNNKknll%LKJLN%njlKQNMJJjlpj0pmKPNJjmnkJL%%K
-2052H63%jjn%JJKNONKJJjkj%Ljqro%LMMOKorpmlNJ2Qlpl%%JkJ%%KJmlLQMKjm%jkJjlokMK
-1985H57JK%kmjMLJj%KM%nmLONMkopm%KJJNNjkKKkkoj1lKL%k%LNJKjqn%kkJKNPOKjlokJLJ
-1918H59lKMJJk%kmljmnokOQO%ll%kokL%JJMLjljJjmlJLKLKJj%jj%KKlmkKKKMJljkk%jk%L
-1850H46JMN%jJKLMKmlroLMKjmlJLLNPJnojJlnrqjMJ1O%j%lkKLmkKJjlrpjNOKmmkjNPMKlm
-1783H38lLP%klkll%%mmJOMLlpn%OQ%lKKMN%nljKMJlnkJMJjJjjJ%kKLlmjjJ%kjKMj%NN%mo
-1715H37olJLK%kmnkKKKJknlKOJkmlKLLJJ%%jjkJK%%KOKlnjLmmMKjjJLNNK%llkljkjKJ%JN
-1647H37jnpnKKKKnmkolKOPL%JMNNMJkmnl%LKJkkjKLlolJJmo%j%JjJlmlmjKNPQMLjqj0rlM
-1580H04NljNN%kkKJLL%k%KMMJkjlnoqmJMNMOMjl%KK%ornk%LMMJkPOlkkJKJ%JL%mllkkLMj
-1512H18%%JLKLJklljlpnLPLkknjlm%LMKJJ%lnoljMPMKj%%noJ%JNNLkpn%%K%%JKjkJ%%jJP
-1444H09OMJlmnjLLKkJjnKNJj%jJ%lknplKMJknokOJ0NJkkon%Jk%%KJ%%LMjllmlLNL%JJkom
-1377G90NJ0KkkKKKkonkkj%%Kjn%MO%nkJKJmlm%%jJLJ%%MMjnjJJKKLJ%KL%kmkMMkmmk%JNM
-1310H01jl%%lj%%Ljj%jJKkomjK%jk%JJMOMKJLKkopkKLJMLLKjjklnmlkljJjKLJLMLjlnkKL
-1242G92k%%%ll%JJKLKMOMJkkjKLJnnlLOKnplKLLlmm%LMNjlJJK%mlnqpjLK%lnjJK%KM%J%J
-1174G80JJjj%jjLNLJkll%JKjmkJLLJLNKklloojKjl%kkJKJjKLKjlllljJOMJjmjMPQOMjlll
-1106G90ookMJklKMKJJKJoqljKL%%%KJMLknlnkl%JjOLMLjopjMN%lmlMPPLl%LjnnlkjkLNmp
-1038G65kJKKomlkOQLkk%mlJ%%LJjJMJKMJk%%MNLjknlKnplJlmLQRMknlJjKL%%JK%jk%J%jj
-970G74kmlnkKNLJkjJKkmkkjLQKjj%%jlk%LLJjklk%Jkk%JlnjMLjJ%mkMOL%kj%%Jjj%%lokJ
-901G51K%kkKLKlkMLMMjklm%lkML%%klJMMMNJnp%MKJkkK%jKM%konK%llNOL%mmkJK%mlJKJ%
-832G57JJnmMLL%mnkklkKKKJJKKLLKk%KJLkplkmjLMK%MkrnKJ%%JMK%Jmm%jjMkpklnJOLMML
-763G51%kJjllJJ%lnnnlKQNJkjKJk%PNlmmlk%%MMJknKK%%LMJjnnl%JKLL%JK%mlJJMPJnojM
-694G45KoqmMQJpqjLLLjjOMJml%KLKllJLjjjlm%%kmMRMjlnomjMLk%LMNKKkmml%K%LNKJL%k
-625G45npKOLjnn%MJ%kkmlkll%LNOMKJkokLL%nJ%k%JLM%mmKllkLPMlkKJookjlkLJll%LMNQ
-556G34N%klnl%LMKJj%Jj%KMKjkmlLKqqKjmLMKJ%JJ%nj1rJLKKL%KMLKKK%%llJJ%%LQMoj0p
-489G20jMLKJk%%KPMkoomjMPNJknmkJJkm%%j%lkjKK%lj%kjjjkmJLj%JNPONKkkKorokk%KML
-420G14lnlkjk%LPPOMJJkklonjMQNKMknjkroJLKjJ%JKKKjJjmljJLLQNjllkooopkKNPJ%K%k
-351G09jMLKKmolkKMJjJ%ljLLjolLLmkjJLKKNKkmKLjllJjjJJLO%nJJkmlmmnJNQJ1Pjok%l%
-283G14JkomQPMKklkknm%MMKKmppmJ%j%MM%JJjk%J%jk%%mpkKKjORMLPNkl%komJklJJkprn%
-214F83%JK%MMkjLMJKK%KL%nkKlqkRJ1RMmrol%%LMJjk%jJKj%KOLnnkkjjkj%jjkjj%LKmqoJ
-146F81OPLKJj%j%JJ%J%J%j%L%jmjKlmkkjj%MKJjkMKlkMLnnj%momJOMJkjjkk%JknnjNOK%J
-77F80LLNLlkjLKjknk%%Jknj%j%KQJ1KnmjmmkmnkJJJORLJJlklm%KK%KKkllmllKPOLkmJKJK
-8F86OO%okL%oo%KJjmpmmn%NPONLkl%NKlkj%jKKLjqjOMlok%ol%kjkjNJ1ROMmnmlKLjkLLJl
61F86kLLkjKKk%LJmjJJk%joqmJNPJjLJmm%%%J%JmnojMOPOLJJnpmj%LLLNMjqokjjKPMKKlkj
132F85%M%jk%mol%MMJKKNOL%JklmkLLKkm%%jmjLMLLKjlnnlMOLNPMKoj0j0nj%OPML%jKNL%m
200G08lLLJjjk%OPJjlmlMMnnlk%kJNPPJl%jjk%MJkl%jkLLJMOJnmj%lkKP%kJJ%LJj%%kKL%j
270G30jJ%jjMJpqmJJjljNNkonKM%mm%JnqlJNPNjnmmJPOJlLNMjllmkKKL%oj0mKPQM%Jmp%N%
339G09kjknlj%JLN%llkLRR%mopopJOM%kkjjJKOOMjlnmjJLLL%jJ%kjjjKLKLM%jklonkLNJkn
409F99m%MK%J%j%Mkm%kj%MOLLkoonKL%%L%kKMj%NLlrojJNMJ%kojJQLKKkqj0lLKLKKJkl%jl
478F92%KLknjKKll%LKklkj%NKj%mnJLJKML%kmmk%mjKMMK%lkj%%KJj%j%Lkm%MLKNLLkoqnnK
548F78KjJJ%J%JJKLK%k%LmpmJMNMlmKM%kjk%J%jmjKOJmlKlkLLOOJjnojJKJjkjlmk%k%LOLl
618F83kJJjjmkLNLmkKLOOjrp%JljKLKJ%kk%JJ%KLJkokLKJjkjMONLlpnjjllmll%LMNNJkmol
688F69jMjomLOL%olOOK%MOJlolJjklkjjkKOKkl%JjkljlnkKMNLj%JLMKjjJjJ%kjJKLMJ%MOl
758F92onJO%ooonmJKLNPLLJmqo%LLJK%kmlkJ%KNN%%KL%kkmm%lmJ%jjLNJll%K%kjljNNKnl%
828F66J%KNMKJkljllJKKJKJkkkonJLJ%kllJLkkMNjlJMLKjllmkjMLkmmlokMK%%MPNKjpnLPQ
898F74LklLOLllklkJ%l%LJjnlKKKKjKK%knnk%jJ%J%lkJNKjjMNKklj%mpj%kJjj%kKLJ%LMKn
968F61lKjmJNLLNMJ%mmonlJJ%K%olKNL%jJ%lj%kLN%oqmLMNN%kjNNj%%j%JkmmmJOPLMmj0pm
1037F49%ORLjmmkK%%%LjkKLKJjKN%mqoLOKjmplKLK%%LJllJkmkKKKL%KMNLmmlllnjMLJkk%j
1106F51mmJLjl%KKRRLlnoomLLMKkJOjpljMMk%jpnl%KONJ%NKol%%JLNKjJj%jlnnJPKmlKPjj0
1175F48olj%%LLKkkljJ%KL%JKOMJkmnkKKK%LMlnmnlMNJLkmnomKOONONJklljKNknLLkljJKJ
1244F56jnokLKkknmkJ%kj%JllkLPMMM%jLNNjjknmjLL%KLjoo%%jj%KjkKJj%KNO%kjkmljK%j
1313F41mpJPMJkqpk%%LNLLJK%kmn%LLKJKMLK%J%nmkjKJmlk%JjkLJ%MLJmk%jljJL%jkJPNJj
1382F46kklmokLOM%knpljKKjJM%JLJJNLjjJjj%JLL%mm%mjLMMkqok%lkLKlojLMKJNMkmkJJj
1451F30k%P%plJ%kkjJKL%kk%KkjOPMKLKmpmLLJK%kmKKKOPjj0qoJLkk%%kJMOLjkmjLNJjKKJ
1519F45oo%LKlmjKLkmnjMM%ookMMKLKJ%%K%mmjjj%%mlk%MKKKL%lnJMjl%KLNNK%JJlolJknp
1588F15mLKlJMKJmjMK%MKljLJjljJlkLNJmmJKk%%knl%NNkKN%l%MNKk%%jkljJ%%jpn%MNJnj
1657F17LL%JKllklopkPQjlKNPjkkmmklNONLj%jkljLN%lklklj%MMJMM%jjLklknojNMjJL%n%
1726F18ONjkjKLKmpkj%LL%lk%kno%NPJkkmJNNKLJlljjnjOPLlro%MM%jLJmrnMNOjnnJNNJjk
1795F18jjJJLK%jKNMoq%QOKJjkkjJlnlkkkJJJjjJKKloJOLkojPOkppmlLMKkklKOQMkkjnojK
1864F09MKKNNJ%llolKKJJjl%JK%l%OJmnmojPNJJlmK%mojNJlmKP%lllLMK%ljkKKMOlpjK%kj
1933F04LMKJKlolkMJmm%NJ1LmpjNOKnokKK%JjJK%jl%M%JNK%L%nnmlk%MMLLJkK%klnpojKLJ
2001F02kmljkjlMOQPKjkmlNMknkJN%klljkkMLkolKKNNlmJJJJ%%jk%Jlj%%LJkkJKMLJJkkjK
2070F06L%JkmnkMJnlLKkkJLLLkmkjJOMnoMNmnklkLOPMkljJJJj%KjKNJpqmkmm%JLKjkKOKJJ
2139F00JMOMnn%%kjKKJJ%Jj%j%LJpnNNj%LNjqo%KJKJjlJK%knpnLNPLoj2qmj%LRJ1NlnJKLJ
2206F01kmlK%j%LJj%%jmlMNKKM%JjmjMJkj%jk%K%olLJlkJNLKLmokJLNjkjJLJ%JM%nnjJK%j
2275E99kjJJljkljKLjmjKM%jMLjklnnkKMjmjkm%%kKMOMQQL%%noo%NJmnll%lJJ%LLJkljKMM
2344E92Ljmom%PQLkkjLJllkjMLljjmJMNMkj%%%kmm%RLKNMjkJKlqqjNOLkm%%loklKKlk%KLK
2413E90j%%MJkJ%NOK%kmqkJllJNjqlLLjlJMLJj%KjnplLJkjKLJJ%mkjm%KMMMMKkjj%J%%KMK
2482E97mplJJMMJ%mnkLKLLk%LLLML%kmoomm%kKLJ%jMN%k%jon%MLj%J%jJ%oo%OMKJMKnnjlK
2551E82NJlm%Mjo%NJkmlkJJlk%NMKKJLLJkokljLJlkLjnjNPJlklnLMlnlkkKOMJJJKJmnklLM
2620E75NPOMJlmm%KLjkJJlpp%LJJjomjMKmmJ%jJK%jPO%%KLK%j%MM%jkmjkn%L%JKknjKLJLJ
2689E87jlkKLN%j%kplLkmj%JJKLKlJL%mmjKlojPNNLJ%mlmk%k%LN%mk%klk%%KLN%ppjLJKLJ
2758E73nkJ%%kl%%konKMPOknkjJJkJKMMj%K%Jjk%j%LJnolljNQPKj%MMK%lmplLKjkkNPM%jn
2827E77q%PM%JlqnljKMMNLJkpjPNlmkLMM%onjmJM%kkjNJjjmmmnomjLQPLJlnnkMPLjLMlqm%
2896E56ln%MMLkjL%JNPMlopKRJ0Mnonlj%K%kjKOJnnmKOMjllMOjqkj%OMJjmljMOOJ%Jklllj
2964E70j%KNPPJlrokjkkNMJMkpnjjllkLOPNM%qo%MLJlnl%%%K%lmnlJNL%jm%MK%m%JJNKlkk
3033E59jljk%NNJJLJkppjKMK%ljkjMMLJnol%NPNO%kJ%JkkmonmJLLK%%jJjml%LJmjJML%J%l
3102E56lKNJJMJk%KKJjkkjllkKNLJlnlJ%MJJJ%k%%klkNPK%JL%mm%LKKlmkjkol%LNM%%JL%k
3171E65jjonKN%JJjpnJNMLkkkj%%jMM%kKLjKJkkLOKnok%%jmmkklkKKNNJjllKPNjkkk%lnkK
3240E49MOMKJjJJJjJJjmj1rnkK%jJMNOONO%kjll%JJKJ%loljlJKonJMNK%j%lmjMNLjmmJNON
3308E66%kJLKnj0klnlOOL%qoLONK%jjJK%qj0jMN%jKMQ%jKLLln%M%no%OMKMJjJJkpmkmnnlj
3375E40JNOMJjkkkjlKLJnnk%NNLjplNO%j%mklljk%NLlnkJNOLjkmkjjjMJ%%%%%%noJNOMl%L
3444E48MKjkjjjlml%LKMMOKnqnKNPKmnlKQOKkorkKKJmkKNJm%JMJJjnmkNOKkno%LLkkKmnJ%
3513E38k%OMJKLJjkkJK%kjMJkl%K%lnmNOlnljjlm%NLJll%%JMJK%%KKjkLQMmmj%JLLKJjloo
3582E41mJL%jNKkjLKLLLlkjnmklJKKjkkJKlmmJMMJjJjkJJmpnMOOMJMNLlopokNOOJlkjKkkM
3651E46OjmmlpoMKkkjLJ%J%LL%l%OMLKJlm%JjonJLP%lMOlj1o%%J%kljJJ%LPQNM%mj1pkjjk
3718E28%LQKlk%klJLJJ%KK%kJjjLOL%lmKMjnlKJjKKLMJ%jpmJmolkK%KKjk%KMMKKKmomknJN
3787E32N%j%lmlJ%mkJJLJmkJj%LJ%JONLkljKMJopkjk%kkLOLLMM%JklkmjJOOKknnJMLkklnn
3856E25m%NKJMK%JKMJmklljJJkk%kjMNJj%JJ%moolJLM%jKjKM%mnokKMNLLKMK%mlkJJKOOMj
3925E49nk%k%Lln%%L%mKLjnk%%%jJKLLLknklokNPJkjKMLJ%jnJMjklJLK%%llj%Ljmj%%KLLj
3994E38j%%nn%MkjMN%mnonKJkljMMjjJLN%lk%KNMKLJjolkkJNLmpjMRJ0KonklJLJ%JJ%jmlo
4062E26pjKJ%LOMJJllkjlKjjjjMQNkmom%JnnKK%%jJKJJL%lJJ%NOKlqljJNRMnqn%JkoqmLMM
4131E15JJK%m%%LMNMJjjKKkoqmKONMMJkjKNOKkjKlmoo%NJnnoqpm%MNPM%k%JLLNjlMOJljKl
4200E31klk%kJMLJnn%LMLMONL%nlJjm%kom%LMKlollkljMMJjJjkJLMJkk%mmjjkjjJLNML%%L
4269E29K%knlJkmLN%kl%LMJpo%MMKJNMK%lolmokjmjMKKjppJOPPOJlonl%%j%Jjl%%nlLMNLl
4338E10onJNNLmJLPNknl%%MPM%lmmmkmom%LL%mm%NLLON%ljLNNKJ%mj0l%KKk%LKjmjJJMOLm
4406E26okL%kJLLjjk%JNNmqn%%jLK%%%llmmJMMPKlkjK%llpnLPM%K%jJKkkjmKQLkkmmmJJjK
4475E11KKJLNLJlkLJpqjJLjokMMJLKlnjKJnkJjnqmKM%lljNQJ%KjJJL%jMJomj%%KLNJl%KLK
4544E17LLnnl%%KM%knkJJLLLkqkNPMkkjklkJ%JJMMjnnlll%MK%%LLKkmpnkkLLMOPJjnqjNKk
4613E07JjklnlKL%llkkJLMMKJKJJLL%%JJLKJNMKjponopjJkljMRNKJkk%Jnnlj%k%MPJmkjkj
4682D99KJLMLK%jklKKK%momkLNOMkmJKjnlK%j%jkj%JMMkJLNMmqm%%OMJknn%LkmjNLkJ%ljj
4751E02k%JLKorkMMLJj%%J%lkLKJmmkJJKJJJ%JkmnkMJ%KMJKMLJJnok%MKmlkmkJLNLJknkk%
4820D90J%jk%jl%LMNKkkLOMJjKNPLmmprk%LQNjlLLoqnjMPO%kJ%kkkkJ%o%Mjk%Jjl%KLknJK
4889D98jj%KKmnLRNJjNL%lmjJjmml%JNMjLLllk%%ljlpkNRQM%kk%mkllnlLNKjkmmJOLJkmlJ
4958D92momKKjklkkKLNNLLMPLJ%jmj0ojkljNQOLjlnm%NOKmj%mmjljjjJJj%JNOJ%Mjpj0ojK
5025D77KNPOKkKKMjlkjkjJKknlMNNMnpjLKJMJnmnolKLNMJ%LNKj%%nkjkJjlnm%NONLJkmmjN
5094D97RMlpqplJKKKlj%JJjKLMJj%kmkOQJknol%MJpl%LNJj%LLKJlpmk%%jjJLll%MML%jMMJ
5163D97JLKLjlpokKKKJKJnj0nNROKJJlom%KkkJ%lojPROKknjMLMLknlj%klkKj%%%LKjlKjJJ
5231D94jlnpmjKONKJ%MO%mlkjKJLKjjPPKjnnqo%%JNL%JK%mkjn%MLk%MLkkjlkjjLJj%ml%KN
5300D89OPJpqnJK%k%MJjjKlm%MNLMNJlqokORN%kljL%k%JKjmk%mmm%MNLkmkJKKMjjjmo%LKl
5369D86kJJ%JjolMLLj%mmLPLklqmKQN%%npjLNJjJkonLNMKKKK%ljJKJ%onlLJ1J1Knkllkklj
5436D84NMJLkkKJK%nkJK%lk%%jkljkjLONkmjml%%lk%LK%jJLM%nmljJKNKlmmmkKLJkNNjjLK
5505D83j%KKjmo%Lkk%PQOJk%ljKLKKnpmKLlnlMPLlk%KkmmjKJkLPMkqmJKK%jkKLJlmjJjjk%
5574D75%lLJlljMPjnKMKJKL%jllk%NNk%L%jK%pl%m%J%JJJK%JKjkkKJnmk%%%%kjKKKKlmjOO
5643D82%k%Kklk%KNJnl%NOJ%%jJJjljJNKnmjjlkjJLJkkNLjjKLKLJLjjkpnLNK%lqnj%Lkml%
5712D66NOMO%nkmkLNL%ll%jJLMMLKklJjommnjLPOKJ%jknkkJMLKKook%jj%L%ml%MNLJjJJ%k
5781D81%KKKjllkjjJLMjjlmkKL%loJPKm%KjnpmNNMJMQNMMmrjMJknmpqlLj%%PRMlnlJM%%kk
5850D74kklkMKMMJkmon%LMLKJkmJJl%LKjkmlKNKjjLPL%jlmKMMjmnnm%Jjjj%LKjlLPMLKlol
5919D73%knnkKPQOK%KJll%%nljkMLkppJQPjJKJJJKK%npmJJj%%kkjJJ%NO%ljKjmlMMNKjlmJ
5988D77MkrnJkjLM%KMLmpomLOKkk%KJj%%%jj%%%LMLKmljJJJMJ%k%jlKLjjKMKmj0lMJKJlJO
6056D77Knk%kJM%l%lp%Lj%JLJkkk%K%jNPK%ONkl%KjknmljKL%LKKLjpn%%mnol%JMQO%k%JKn
6125D69o%jKLLONjpnJOLkkjjjjkk%lm%%KMKjkkjJjJJlnlKNK%LMNKjJJK%ljmn%%mkMNMKKlj
6194D72%MM%jj%KlmjJLJknjL%mlnmjNOJJNPMlj0qj%%KLLJkqr%RJ1Jmlnol%j%%MPOLlm%kjK
6261D63PP%j0j0ponKNPPNLLJkjLLjllj%%%JK%ojKKMKkqqkJLNOMKJkmjKLmo%KLKjJJjn%%lj
6328D61JKJkkjPQ%mmjjmlm%NMMKj%JJJlnJmmjkljONLKNJk%%ll%KlpmKKMJjKMj%MJl%Kjkmn
6397D56kKNONlkklKKKKNKlmnl%%Jlnj%mmkkNNlmJOJkKKljJll%%KNKjLN%k%LL%nnj%jkJLMP
6466D67MJllJJj%mromlKNMLL%kjklJKKOQOkqnKJJjkJKjjjj%MN%l%lnmnkLNNjkkmljMMKL%l
6535D57opoNRNMMMPJppkjljklKKLMjpJLKjnJQKMLjkJjjkJopnk%llMLKKJjkJKjj%JMMKjnlK
6604D55jJMknkKJKLJjlj%ljL%l%j%LK%m%JjJj%LLJnrlON%LNNKkooljJ%jjjKLJlkjk%MJ0Lo
6672D55o%jKNNJomLMmlKPQ%llkjkknpkKLNN%onJMJjJMNMknomKNK%kmjjmmjLMJ%jljLK%JLO
6741D57N%mjlmKNJmol%JJlj%%LL%kmjNLK%%MKjllkKjmJMJjK%jKKNMkllj%JklllLONLjl%JK
6810D62llmkJJjkkJNO%JLjjNLkppJQLkllJjJKkkmjLJjJK%lnolmmkKJ0J1Mnm%llJMjonLRJ0
6876D57NJjlLPjomkljKKJlnmk%JKj%Kk%LM%lnlORJonmJOKqpjJKMJ%jKNjk%lnlKNKLJLkkj%
6945D46j%jk%OM%KJjmnnlLMMLkkkj%LOjrqmlkK%KOPKKMK%j%K%mJknjNRPKKJ%Kkppl%J%jJK
7014D55j%koo%NKjkljjmjjKMMLMNJ%KJlkjKLjpj2q%MOOOLlmkJMmj3mK%jKL%LMJJNMNM%lJL
7081D64LML%jjmqojlJJjjmkJLNMjkklkmjLM%l%OjmjK%k%MMJll%K%mj%JJljjj%jl%PLlnjjJ
7150D39JJJjLKJ%lnokJL%ojNOPQJnjJjmlljJJLMKnm%LLj%JMMKKM%jnqrlMJj%llJQQjnlOOj
7219D53lkkkjjj%%jmjJKONjlk%l%MKjkKNKjJmkK%JKjmollMOPOKlllJ%npkJjJMNJkKMLLJkl
7288D54pnkkkjKONknnlJLjj%JKKLK%lpk%%KMNjlkkk%KLKJLMNL%mljJKlm%LLljM%KLKJjnok
7357D45kmmJKkkONjmkjKL%KOJppjkjNPNL%nmljPO%kjkqrlLMKJjnkNQMjjKOL%mqpljJKMJjJ
7426D41LOLmjJjnojKM%LKKmpnmkKMMNKJKJNPJloopkLN%%jmmJOO%onlmJOJkjkjjkJJMJlLMK
7495D43jlkklJMJokNKJMN%poj%jjKNK%KJjjJ%lkJKK%ML%jmlm%LKjmmLMjlkJJLLjm%KjnlLM
7564D37%%LJJknlllkLMKKjKLMLjljK%%jljj%LlnKPNkjMkmnkklJLNKmnkjkkj%NOjkLlm%%%J
7633D28klKNKlmll%M%mjNMJ%mlKPNKllkK%KJk%kjl%NLJl%KPNjnn%QRKlpnJJj%%Mjnj%klkk
7702D28lmLOJ0J0NJknoqmKNJlJ%mppomjJMMKlKMKjLMLjolLN%%Kj%jj%JKMjolJLLKJLLKNJn
7769D46ojjlklk%jkj%LLjmmkJMNLNOL%mpj0pJLk%ONLjnnmnJJ1P%%jlkJjqo%NOKjKNOMknlj
7836D31LL%kmkKOLlmjjjjl%KLJLMLKmpnj%l%LLJkkJLLjmkJKJMKKkmnnk%jLPMjJJ%%%%k%Jj
7905D33ljM%ll%%nmNROLK%kqmMMjjjnn%Kj%JjKMJjjJj%NL%%jKKJJJKkkjJJnpj%%jljonLPJ
7974D25nJMlqkK%KNKKJmkLOKkLL%l%MlpjjKJkJ%klk%JNNjljNKlmml%%KJkNNKkpojLNLjjLK
8043D29%%molJMLJJj%jLLjMOKj0j4pjJk%LPOKJJKMKjJjnmJML%jMLkk%KJjkJKLLnrmKL%kLL
8110D36%lkL%JMN%npjLJlmlJ%JMJJ%LjkkomjKKJJJjKLJJLMKKlmmkkmkjkolJmqkJ1J2LjJLM
8177D31J%%nj0mL%llmJONNK%NNjkJLjpmKOjoplL%qmLNK%JK%mjJlolMROjmnm%OPONNNJookn
8245D24nljj%%LMKNLkl%%jjmkJ%%%%%klJK%jllj%j%KKNKkmkjKLKmmnjLMNNMKLMKjlnm%JK%
8314D25ml%%LJJJlmnkKL%m%KKJJjkk%NLLJLPJmnjjljLJKJlmlJk%N%jJ%K%lllkJLKKJjjJJj
8383D20l%kjLK%JKLjjjjJjkj%%%LOJkknkJJL%njJjnmnjMQLJJLMJKkoojNLkppkON%kj%%Jkn
8452D05jMNL%LKkljnmlj%J%LJjJJJjJJNNJ%JJjJLMLkoqkLKJ%kjJmnoojKNPMJ%jKNJJOJop%
8521D18J%mlKLkkPPKJkkj%lkjjjjLKm%JKL%jjjj%jlqpJMOPMLKJjnopqnkj%NPPOJolmo%NPL
8590D15kmjPOJmmjjkmKO%mmmLNjjjnkKjkMNONKkm%JjjjJKloKOMLljopkKJJKKJKKlljlJMJ%
8659D12JJkKLjmJJlkMNjnk%NM%LNJklknJNKkmkljMPJ%%mlmkjLMJlljJLJJLJJmoJMjklKNM%
8728D22lnJNmmo%LlnnjJJQOLMKjjjnmLMKm%OMjnmkkjMN%kkKKKlrpLNjlkk%JJONkl%LKjmJL
8797D12KJ%ljKJnpLPKKKJjmkjjJ%kJJjnnkk%jjjmkPJ0Ljj%LM%%KJJJjJJJKjqlKjkJLkJL%k
8865D12lljJ%KL%kkNPLnnk%JJ%nmj%kJNJJLMK%KMKkmllk%kmnlJKMPOJkjknl%%jmjKLMKj%O
8934D15KKjnkjKJ%jljLN%pnjKK%J%jl%OLmon%PM%J%L%lqpKMLKjJlljKLmkjlJLLMML%%jljK
9003D09kJMMMKmpqnkkKMJjkLNljKkj%JJKLJkooJOJk%KjljLKLMNL%LN%rqljj%K%JJJJ%kkmk
9072D00kjJ%%%J%jKLJkkkJNQKlopmJLKk%KJkjKMKmjONjKKkojL%onmnkMKJMLLlm%JONNLM%q
9141D13pl%%%JK%%%l%jonJMMK%MJl%MMLMjllprlKKKjkJjkOKljkkNL%kl%LJKLJK%kkkjjKLJ
9210D07LK%klmnm%MMJ%LOLmonkJJ%MO%ml%%lLLjj%MNPLjlnkjkmlljj%jl%M%jJkkmmnn%ONk
9279C84kNNJMLk%KjkllljNRKnm%LMM%j%KOJlkKNLklmkjkl%NOkjkoJMMLlnm%OPKjkjLM%npm
9348D03JJKKklkKJmnJNKkkkmk%%KklKKl%PPJl%KJJLKmnnljMKJJJOKjll%NN%mooljjJ%KJJk
9417C95lJMRRJnqnmj%jMNLkJNJkk%JnlKK%%ooJLkljLMMKkollklljkJNLJLMKLJJKMM%npnkL
9486C94Njml%JMjjK%JN%lm%KjKJKLK%JJmmJKJJ%lkk%LjJLMKmromkNM%kkmlNPKnnJK%KMN%l
9555C98nlk%JKJKKNPKjnqojlkj%MPO%j%%%OMjJmpmjMLlmkjMQ%l%J%mlllKK%%KjJJllKLKMJ
9624D00nolkjMPKlmmJMNJmoqkPOKjkkKPRK%%J%nnkJLKKL%n%Mjlj%lmJMLJjjnoJMLMKjkklJ
9693C96JJK%ML%nmJJMLlpn%JJKLLJj0qkJLKjkJKJJJLJjkkJMKJNNMJmpl%jkklJJJMNKklnl%
9761C93jmn%JKNL%KKknkLKmn%jLJ%MNNKklj%Jjj%oolKJ1J0M%mmmnmLOJkJM%kJMJoJNJJ%Kj
9828D08llmkklomLMM%lKJkjnlKK%MO%k%jjkjLKlokkj%LLLKjMLlkKLj%MLjpq%PMkjKLJk%JK
9897D01mmj%JjJKkmljK%j%jKJJMKLkm%L%qnk%LLLMKjLJll%KJJ%%%nnjNJMMnplJMPPLppmlj
9966C84POJKjlmk%J%jjmkkjKkkK%%MNLJknkJ%mmNOK%lJMK%jnmlkkkNQNlmjNNjljJMJmjKPN
10035D05lpqn%MJKJkLLjmnn%Mjnk%NMLKKJJJ%j%%JPPll%Jko%LlommnoKRPMMJkmkJMNLMllJ
10103D01ljkkK%mkljkkJJLKJjmp%OPLjmm%Jjjjkl%LMjjkjLLJknjMKj%JKKlokNjn%ONkonnj
10171C68jJMMkoKK%%JjKMO%kLjjl%k%LJLJlnJLj%%k%MMLMk%LKJmkJMLlJ%pqmKMKLKkmjkmJ
10239C80NNLJjJMNLKLJkkjjknlJ%%kjjkjJKKJMJpmjkkj%%lkJ%LJKKL%pn%MMLJ%KJkjjKJmm
10307C85lj%KJLJLjmj%%Kkl%Jlom%JLMLJKKmnlJkmmjLK%NMJKMLKJkkmlJ%KKKJJJjkjJMJnm
10375C83%kKOlplKLJjLJjKLKlnnlJLNKlnkLM%mkj%JJJJkkJMJ0PKppo%JlLQK%llnm%LMPPKn
10442C94rqkJLKnljLJ0Rlm%LM%nnjJkjmmJ%%jLNMQOJJ%%jmokJ%kkjjjkn%%M%mjLOLjj%%%m
10509C80lJNLkn%Jlk%LNNLKmnJKj%j%KL%nllJLJjjkkLLJKjkjjklkkJLNNPKlm%NLkl%Klokl
10577C80%ONJKJjmmpl%knonnKQNJKM%llKLLKJKJOKnqk%JLJJkljJ%l%LNMJljKMJk%llKKnjL
10645C83Lmpm%JKKLJlmK%kkjKNLkm%NMklkKKljJl%ORMmj1j2nLOMJKKJmnjjkkKMNMlolkkJM
10711C69NNLlpkJ%kjljOROlmk%JJkmkkLPMjkm%OOMMjnpojJMNmoj%%JJJmlk%MJlKLJLKKjml
10779C75m%MN%jjmkjjKNOLKjmooj%j%LjmjMNNLKJkj%JJJ%kmmjLljQPkqojOOKmokJKjmnn%%
10847C62LLJjLLKjklkLJkmJOPLnmJjLROkjLJmlklm%KLJmlJ%%%JJNLKjljkk%jmlkKQQLjll%
10915C84kqqnJNLKkjj%KJ%kjMQMJjkkk%kkjnnkNONJmoljokLONLkl%KNMkoplLPMKJ%jjjkkJ
10983C72j%KK%%%jJJKjp%MLjmnmJjnLJ0LjJQNjJ%kkJ%jmkjjJMJjKL%KPjj1qk%kpqjLPJ0OJ
11048C81%kk%NLLONJnm%jkknpmknmJKKjjJONL%JJJoqmJQN%kJLJmnJL%JjlnmJMPMKJLKL%kl
11116C84kkj%MJnlJ%lmmJMJJjj%JJKJ%KKJnnkkmmk%LMMKJjlkj%KKkJMomKKml%JJLPNLKJ%%
11184C81jJJlmnmkLLljLjnkMNNKJJKknkJjnlLPMJKlnnj%lkKMLJ%JNN%MLlon%MjlokLNOKlo
11252C75okMQJokOK%KjpmJNPKllJklKJkjM%llJOKjjknoJQOLKjpnJJkkMLonJ%MNJ%JjnmJNN
11320C81Ljmmm%Jnn%NNjnkjk%JKJk%%%%JMMJmmkkJLJMPPKkm%%oolkJKK%KJjjK%JJ%NLjmmj
11388C71J%jjKJJKjpmJLKKJlmm%MMMmmMN%kkkJ%onkj%NPQQ%k%mj0mK%LL%klqrmJNNNKJkLL
11455C69%kl%Kj%KK%jJM%mjMMLKkmmjkjL%j%jnkMLJ%LKjkjlomLRQNMknklm%LJJ%k%JjlkLL
11523C74JlokJJJLjNPJllljjlJKkom%MLLJ%klJJjlk%LPNJKLM%ooljKjkjkjLkmM%k%kjJKJl
11591C62nnjL%jkLKkkjJK%mLONJ%LKlLMLJnmpnJjKNNNONJmllnokJLMM%k%JJ%nrp%MKjljNO
11659C66MkljkJMKJjlln%L%kKNMJJjjjkjLKJll%KLLmkKkkmo%QOJklol%omNOLJjkkKO%mml%
11727C54LKNNNLJmnlLJJmpkJjm%NLJjkK%jM%lLKlnlJNKKJJ%KJjj%LMJjll%Jj%JJJlomJmlK
11795C56klKPNJlnomJNNK%NLJ%jmmllkkjJJLLJjkJ%LNjnJLLM%J%kJKkJ%mmpolJLLLMKljNM
11863C68jjJJkk%nJQKpj1nMOKJJJJJ%lkkkjlkJRKmjOKjlnmk%jJLKJ%%jjjm%%JLLMOL%jjlK
11930C65JkkklnmjKJLJ0OknJJmkjqmLMMJmmJMOKmkkl%KLMNKlnoJNOKkjkmllmonjjMROKJKJ
11997C60JKO%pmkJKljKkkMNKjlkJjjJKKKjkkmmjKKl%OLknkLKkm%KKjnlJM%kKMLkm%LMO%k%
12065C62%moljjjKKLJlnkK%%MML%lj%%KJ%%konKQNopJJjKJ%LMLMLJ%JKKJjooj%LJjJJ%jkm
12133C57mk%%KM%jJNMjoljmkjkl%OMkjJjnlmmlml%MjjLLKLKJKJLLJLOLprlJ%%J%LKKkpnjK
12201C39KJKL%kmjMKjljjlmkKJJln%NK%NLlmLM%nmjJKKjKkqmJNRNjj%JLmponJNLKNJnnLMJ
12269C39jkJlkOPjJjolmlJ%l%%LQJo%ONJpm%JJkjJLknkjjLLkkkjL%%KNLjllJMKJJkmlookL
12337C19NM%klkjnkKLKKloJMNPKLjjKKjkk%K%Jk%JkmpojLNJjkmlLMK%m%LLKkKJ%onlJMNKK
12405C27LLln%npkLNKJ%mlJK%%%mlJKjnkLPOKlnllJLKJ%k%jmkJKKjlJKKK%MPKJlorpjklJL
12473C03NJJjok%JMLjklJMLJkmmJ%%JjJJlnjKJkk%LJkKLMJkkjJKMK%LJmnpomJLJlpl%LLJJ
12541B89LKJK%j%J%klkjkkkkMN%KNL%oqKjnKL%%L%lJJ%Jkm%LLK%jjJLMkpqnlKLKKKJkJKlk
12609B81%%kkjJLLkplMMJKMJmppl%j%JMNK%%JJ%jjjJkk%%omJ%jj%LLjlj%LKklnoo%KLKJKM
12677B60%jk%KNMLjjlkL%kmmk%%%%%LLK%%kllkJJjKLJ%JjljjJLjjJJKKjmlkJKjmomk%JJ%m
12745B37kKKKNKklnj%LPMkm%%kmol%jjJklj%%JkjMONMK%lmml%KMK%%%%%%%KknjNM%lllj%m
12813B25mJKJJL%olJLJjmlknl%KKKLJk%JJkl%KJKJjjjkkkjMLLknkjklJKJ%kkj%Jk%LMLJlk
12881B07KJjk%JJm%JjJjl%K%%JjkkmlnlJNM%k%%mlJLKJkj%LJj%j%JJlmjKLKjnm%JKJjj%Jk
12949A84jkl%K%j%jlmJj%JK%ljJ%kk%J%LLL%KLJkl%kmj%jkljJKLkl%%KjnnkjJNLJjmll%MM
13017A60JJlk%jlkjJMKkjLL%%jnjLNLjlommjk%NOKjomKJJMjnm%L%JLNKlmolmkjj%JKkj%%%
13085A33jJJ%
13089A34
##ENDNTUPLES=	NMRSPECTRUM
##END=	
