# Supplementary material for: An Improved Helferich Method for the α/β-Stereoselective Synthesis of 4-Methylumbelliferyl Glycosides for the Detection of Microorganisms
Source: Molecules. 2015 Dec 4;20(12):21681–99. doi: 10.3390/molecules201219789 (PMC6331929; doi:10.3390/molecules201219789)
Supplement: Supplementary file 1 [file molecules-20-19789-s001.zip › NMR data.JCAMP/1H-NMR (5) by-product.jcamp]

##TITLE=	4002-151010-1
##JCAMPDX=	6.0	$$ NMR Plug-in 1.4 of MestReNova 6.1.1-6384
##DATATYPE=	LINK
##BLOCKS=	2
##ORIGIN=	Bruker BioSpin GmbH
##OWNER=	nmr

##TITLE=	4002-151010-1
##JCAMPDX=	6.0	$$ NMR Plug-in 1.4 of MestReNova 6.1.1-6384
##BLOCKID=	1
##DATATYPE=	NMRSPECTRUM
##DATACLASS=	NTUPLES
##NUMDIM=	1
##ORIGIN=	Bruker BioSpin GmbH
##OWNER=	nmr
##.OBSERVEFREQUENCY=	300.130035400390625
##.OBSERVENUCLEUS=	^1H
##.SOLVENTNAME=	5
##.PULSESEQUENCE=	zg30
##.ACQUISITIONMODE=	SIMULTANEOUS (DQD)
##$ORIGINALFORMAT=	Bruker XWIN-NMR
##$PARAMETERFILE=	(acqus, ASCII, E:/%E5%9C%A8%E6%89%80%E7%A0%94%E7%A9%B6/%E6%98%BE%E8%89%B2%E5%BA%95%E7%89%A9%E7%A0%94%E7%A9%B6/%E8%AF%BE%E9%A2%98%E5%AE%9E%E9%AA%8C%E8%AE%A1%E5%88%92%E3%80%81%E8%AE%B0%E5%BD%95%E5%8F%8A%E6%80%BB%E7%BB%93/%E6%A0%B8%E7%A3%81%E5%9B%BE%E8%B0%B1/20151022%E4%BC%A0%E9%80%81/4002-151010-1/1/acqus, 0)
$$ ##TITLE= Parameter file, TOPSPIN		Version 1.3
$$ ##JCAMPDX= 5.0
$$ ##DATATYPE= Parameter Values
$$ ##ORIGIN= Bruker BioSpin GmbH
$$ ##OWNER= nmr
$$ $$ 2015-10-17 05:54:34.500 +0800  nmr@NMR
$$ $$ D:\/data/pub/nmr/4002-151010-1/1/acqus
$$ ##$AMP= (0..31)
$$ 100 100 100 100 100 100 100 100 100 100 100 100 100 100 100 100 100 100 
$$ 100 100 100 100 100 100 100 100 100 100 100 100 100 100
$$ ##$ANAVPT= -1
$$ ##$AQSEQ= 0
$$ ##$AQ_mod= 3
$$ ##$AUNM= <au_zg>
$$ ##$AUTOPOS= <27 >
$$ ##$BF1= 300.13
$$ ##$BF2= 300.13
$$ ##$BF3= 300.13
$$ ##$BF4= 300.13
$$ ##$BF5= 500.13
$$ ##$BF6= 500.13
$$ ##$BF7= 500.13
$$ ##$BF8= 500.13
$$ ##$BYTORDA= 1
$$ ##$CFDGTYP= 0
$$ ##$CFRGTYP= 5
$$ ##$CHEMSTR= <none>
$$ ##$CNST= (0..63)
$$ 1 1 145 1 1 1 1 1 1 1 1 1 1 1 1 1 1 1 1 1 1 1 1 1 1 1 1 1 1 1 1 1 1 1 
$$ 1 1 1 1 1 1 1 1 1 1 1 1 1 1 1 1 1 1 1 1 1 1 1 1 1 1 1 1 1 1
$$ ##$CPDPRG= <>
$$ ##$CPDPRG1= <>
$$ ##$CPDPRG2= <>
$$ ##$CPDPRG3= <>
$$ ##$CPDPRG4= <mlev>
$$ ##$CPDPRG5= <mlev>
$$ ##$CPDPRG6= <mlev>
$$ ##$CPDPRG7= <mlev>
$$ ##$CPDPRG8= <mlev>
$$ ##$CPDPRGB= <>
$$ ##$CPDPRGT= <>
$$ ##$D= (0..63)
$$ 0 1 0 0 0 0 0 0 0 0.06 0 0 0 0 0 0 0.0002 0 0 0 0 0 0 0 0 0 0 0 0 0 0 
$$ 0 0 0 0 0 0 0 0 0 0 0 0 0 0 0 0 0 0 0 0 0 0 0 0 0 0 0 0 0 0 0 0 0
$$ ##$DATE= 1445032472
$$ ##$DBL= (0..7)
$$ 120 120 120 120 120 120 120 120
$$ ##$DBP= (0..7)
$$ 150 150 150 150 150 150 150 150
$$ ##$DBP07= 0
$$ ##$DBPNAM0= <>
$$ ##$DBPNAM1= <>
$$ ##$DBPNAM2= <>
$$ ##$DBPNAM3= <>
$$ ##$DBPNAM4= <>
$$ ##$DBPNAM5= <>
$$ ##$DBPNAM6= <>
$$ ##$DBPNAM7= <>
$$ ##$DBPOAL= (0..7)
$$ 0.5 0.5 0.5 0.5 0.5 0.5 0.5 0.5
$$ ##$DBPOFFS= (0..7)
$$ 0 0 0 0 0 0 0 0
$$ ##$DE= 6
$$ ##$DECBNUC= <off>
$$ ##$DECIM= 24
$$ ##$DECNUC= <off>
$$ ##$DECSTAT= 4
$$ ##$DIGMOD= 1
$$ ##$DIGTYP= 9
$$ ##$DL= (0..7)
$$ 0 120 120 120 120 120 120 120
$$ ##$DP= (0..7)
$$ 150 150 150 150 150 150 150 150
$$ ##$DP07= 0
$$ ##$DPNAME0= <>
$$ ##$DPNAME1= <>
$$ ##$DPNAME2= <>
$$ ##$DPNAME3= <>
$$ ##$DPNAME4= <>
$$ ##$DPNAME5= <>
$$ ##$DPNAME6= <>
$$ ##$DPNAME7= <>
$$ ##$DPOAL= (0..7)
$$ 0.5 0.5 0.5 0.5 0.5 0.5 0.5 0.5
$$ ##$DPOFFS= (0..7)
$$ 0 0 0 0 0 0 0 0
$$ ##$DQDMODE= 0
$$ ##$DR= 18
$$ ##$DS= 2
$$ ##$DSLIST= <SSSSSSSSSSSSSSS>
$$ ##$DSPFIRM= 0
$$ ##$DSPFVS= 12
$$ ##$DTYPA= 0
$$ ##$EXP= <PROTON>
$$ ##$F1LIST= <111111111111111>
$$ ##$F2LIST= <222222222222222>
$$ ##$F3LIST= <333333333333333>
$$ ##$FCUCHAN= (0..9)
$$ 0 1 0 0 0 0 0 0 0 0
$$ ##$FL1= 90
$$ ##$FL2= 90
$$ ##$FL3= 90
$$ ##$FL4= 90
$$ ##$FOV= 20
$$ ##$FQ1LIST= <freqlist>
$$ ##$FQ2LIST= <freqlist>
$$ ##$FQ3LIST= <freqlist>
$$ ##$FQ4LIST= <freqlist>
$$ ##$FQ5LIST= <freqlist>
$$ ##$FQ6LIST= <freqlist>
$$ ##$FQ7LIST= <freqlist>
$$ ##$FQ8LIST= <freqlist>
$$ ##$FRQLO3= 0
$$ ##$FRQLO3N= 0
$$ ##$FS= (0..7)
$$ 83 83 83 83 83 83 83 83
$$ ##$FTLPGN= 0
$$ ##$FW= 93750
$$ ##$FnMODE= 0
$$ ##$GP031= 0
$$ ##$GPNAM0= <sine.100>
$$ ##$GPNAM1= <sine.100>
$$ ##$GPNAM10= <sine.100>
$$ ##$GPNAM11= <sine.100>
$$ ##$GPNAM12= <sine.100>
$$ ##$GPNAM13= <sine.100>
$$ ##$GPNAM14= <sine.100>
$$ ##$GPNAM15= <sine.100>
$$ ##$GPNAM16= <sine.100>
$$ ##$GPNAM17= <sine.100>
$$ ##$GPNAM18= <sine.100>
$$ ##$GPNAM19= <sine.100>
$$ ##$GPNAM2= <sine.100>
$$ ##$GPNAM20= <sine.100>
$$ ##$GPNAM21= <sine.100>
$$ ##$GPNAM22= <sine.100>
$$ ##$GPNAM23= <sine.100>
$$ ##$GPNAM24= <sine.100>
$$ ##$GPNAM25= <sine.100>
$$ ##$GPNAM26= <sine.100>
$$ ##$GPNAM27= <sine.100>
$$ ##$GPNAM28= <sine.100>
$$ ##$GPNAM29= <sine.100>
$$ ##$GPNAM3= <sine.100>
$$ ##$GPNAM30= <sine.100>
$$ ##$GPNAM31= <sine.100>
$$ ##$GPNAM4= <sine.100>
$$ ##$GPNAM5= <sine.100>
$$ ##$GPNAM6= <sine.100>
$$ ##$GPNAM7= <sine.100>
$$ ##$GPNAM8= <sine.100>
$$ ##$GPNAM9= <sine.100>
$$ ##$GPX= (0..31)
$$ 0 0 0 0 0 0 0 0 0 0 0 0 0 0 0 0 0 0 0 0 0 0 0 0 0 0 0 0 0 0 0 0
$$ ##$GPY= (0..31)
$$ 0 0 0 0 0 0 0 0 0 0 0 0 0 0 0 0 0 0 0 0 0 0 0 0 0 0 0 0 0 0 0 0
$$ ##$GPZ= (0..31)
$$ 0 0 0 0 0 0 0 0 0 0 0 0 0 0 0 0 0 0 0 0 0 0 0 0 0 0 0 0 0 0 0 0
$$ ##$GRDPROG= <>
$$ ##$GRPDLY= -1
$$ ##$HDDUTY= 20
$$ ##$HDRATE= 20
$$ ##$HGAIN= (0..3)
$$ 0 0 0 0
$$ ##$HL1= 1
$$ ##$HL2= 35
$$ ##$HL3= 16
$$ ##$HL4= 17
$$ ##$HOLDER= 0
$$ ##$HPMOD= (0..7)
$$ 0 0 0 0 0 0 0 0
$$ ##$HPPRGN= 0
$$ ##$IN= (0..31)
$$ 0.001 0.001 0.001 0.001 0.001 0.001 0.001 0.001 0.001 0.001 0.001 0.001 
$$ 0.001 0.001 0.001 0.001 0.001 0.001 0.001 0.001 0.001 0.001 0.001 0.001 
$$ 0.001 0.001 0.001 0.001 0.001 0.001 0.001 0.001
$$ ##$INP= (0..31)
$$ 0 0 0 0 0 0 0 0 0 0 0 0 0 0 0 0 0 0 0 0 0 0 0 0 0 0 0 0 0 0 0 0
$$ ##$INSTRUM= <DPX300>
$$ ##$L= (0..31)
$$ 1 1 1 1 1 1 1 1 1 1 1 1 1 1 1 1 1 1 1 1 1 1 1 1 1 1 1 1 1 1 1 1
$$ ##$LFILTER= 200
$$ ##$LGAIN= -15
$$ ##$LOCKED= yes
$$ ##$LOCKFLD= 3937
$$ ##$LOCKGN= 137.5
$$ ##$LOCKPOW= -25
$$ ##$LOCKPPM= 7.23999977111816
$$ ##$LOCNUC= <2H>
$$ ##$LOCPHAS= 25
$$ ##$LOCSHFT= yes
$$ ##$LOCSW= 0
$$ ##$LTIME= 0.136000007390976
$$ ##$MASR= 4200
$$ ##$MASRLST= <masrlst>
$$ ##$NBL= 1
$$ ##$NC= -2
$$ ##$NS= 16
$$ ##$NUC1= <1H>
$$ ##$NUC2= <off>
$$ ##$NUC3= <off>
$$ ##$NUC4= <off>
$$ ##$NUC5= <off>
$$ ##$NUC6= <off>
$$ ##$NUC7= <off>
$$ ##$NUC8= <off>
$$ ##$NUCLEI= 0
$$ ##$NUCLEUS= <off>
$$ ##$O1= 1853.42560837398
$$ ##$O2= 1853.42560837398
$$ ##$O3= 1853.42560837398
$$ ##$O4= 1853.42560837398
$$ ##$O5= 0
$$ ##$O6= 0
$$ ##$O7= 0
$$ ##$O8= 0
$$ ##$OBSCHAN= (0..9)
$$ 0 0 0 0 0 0 0 0 0 0
$$ ##$OVERFLW= 0
$$ ##$P= (0..63)
$$ 13 13 26 0 0 0 0 0 0 0 0 0 0 0 0 200000 1000 2500 0 600 2500 0 0 0 0 0 
$$ 0 13 1000 0 0 0 0 0 0 0 0 0 0 0 0 0 0 0 0 0 0 0 0 0 0 0 0 0 0 0 0 0 0 
$$ 0 0 0 0 0
$$ ##$PAPS= 2
$$ ##$PARMODE= 0
$$ ##$PCPD= (0..9)
$$ 100 100 100 100 100 100 100 100 100 100
$$ ##$PHCOR= (0..31)
$$ 0 0 0 0 0 0 0 0 0 0 0 0 0 0 0 0 0 0 0 0 0 0 0 0 0 0 0 0 0 0 0 0
$$ ##$PHP= 1
$$ ##$PH_ref= 0
$$ ##$PL= (0..63)
$$ 120 0 120 120 120 120 120 120 120 120 120 120 120 120 120 120 120 120 
$$ 0 120 120 120 120 120 120 120 120 120 120 120 120 120 120 120 120 120 
$$ 120 120 120 120 120 120 120 120 120 120 120 120 120 120 120 120 120 120 
$$ 120 120 120 120 120 120 120 120 120 120
$$ ##$POWMOD= 0
$$ ##$PR= 1
$$ ##$PRECHAN= (0..15)
$$ -1 3 -1 2 0 -1 -1 -1 -1 -1 -1 -1 -1 -1 -1 -1
$$ ##$PRGAIN= 0
$$ ##$PROBHD= <5 mm PABBO BB/19F-1H/D Z-GRD Z104275/0178
$$ >
$$ ##$PROSOL= no
$$ ##$PULPROG= <zg30>
$$ ##$PW= 0
$$ ##$PYNM= <acqu.py>
$$ ##$PYNMP= <proc.py>
$$ ##$QNP= 1
$$ ##$RD= 0
$$ ##$RECCHAN= (0..15)
$$ -1 -1 -1 -1 -1 -1 -1 -1 -1 -1 -1 -1 -1 -1 -1 -1
$$ ##$RECPH= 0
$$ ##$RG= 228.1
$$ ##$RO= 20
$$ ##$ROUTWD1= (0..23)
$$ 0 0 0 0 0 0 0 0 0 0 0 0 0 0 0 0 0 0 0 0 1 1 0 0
$$ ##$ROUTWD2= (0..23)
$$ 0 0 0 0 0 1 0 0 0 0 0 0 0 0 0 0 0 0 1 0 1 1 0 0
$$ ##$RPUUSED= (0..8)
$$ 0 0 0 0 0 0 0 0 0
$$ ##$RSEL= (0..9)
$$ 0 2 0 0 0 0 0 0 0 0
$$ ##$S= (0..7)
$$ 83 4 83 83 83 83 83 83
$$ ##$SEOUT= 0
$$ ##$SFO1= 300.131853425608
$$ ##$SFO2= 300.131853425608
$$ ##$SFO3= 300.131853425608
$$ ##$SFO4= 300.131853425608
$$ ##$SFO5= 500.13
$$ ##$SFO6= 500.13
$$ ##$SFO7= 500.13
$$ ##$SFO8= 500.13
$$ ##$SOLVENT= <CDCl3>
$$ ##$SP= (0..31)
$$ 1 120 120 0 0 0 120 0 0 0 0 120 0 0 120 0 150 150 120 120.87 118.96 122.27 
$$ 114.95 150 150 150 150 150 150 120 150 120
$$ ##$SP07= 0
$$ ##$SPECTR= 0
$$ ##$SPNAM0= <gauss>
$$ ##$SPNAM1= <Gaus1.1000>
$$ ##$SPNAM10= <gauss>
$$ ##$SPNAM11= <Gaus1.1000>
$$ ##$SPNAM12= <gauss>
$$ ##$SPNAM13= <gauss>
$$ ##$SPNAM14= <>
$$ ##$SPNAM15= <>
$$ ##$SPNAM16= <gauss>
$$ ##$SPNAM17= <gauss>
$$ ##$SPNAM18= <>
$$ ##$SPNAM19= <Gaus1.1000>
$$ ##$SPNAM2= <Gaus1.1000>
$$ ##$SPNAM20= <Gaus1.1000>
$$ ##$SPNAM21= <Gaus1.1000>
$$ ##$SPNAM22= <Gaus1.1000>
$$ ##$SPNAM23= <gauss>
$$ ##$SPNAM24= <gauss>
$$ ##$SPNAM25= <gauss>
$$ ##$SPNAM26= <gauss>
$$ ##$SPNAM27= <gauss>
$$ ##$SPNAM28= <gauss>
$$ ##$SPNAM29= <Gaus1.1000>
$$ ##$SPNAM3= <>
$$ ##$SPNAM30= <gauss>
$$ ##$SPNAM31= <>
$$ ##$SPNAM4= <gauss>
$$ ##$SPNAM5= <gauss>
$$ ##$SPNAM6= <Gaus1.1000>
$$ ##$SPNAM7= <>
$$ ##$SPNAM8= <gauss>
$$ ##$SPNAM9= <gauss>
$$ ##$SPOAL= (0..31)
$$ 0.5 0.5 0.5 0.5 0.5 0.5 0.5 0.5 0.5 0.5 0.5 0.5 0.5 0.5 0.5 0.5 0.5 0.5 
$$ 0.5 0.5 0.5 0.5 0.5 0.5 0.5 0.5 0.5 0.5 0.5 0.5 0.5 0.5
$$ ##$SPOFFS= (0..31)
$$ 0 0 0 0 0 0 0 0 0 0 0 0 0 0 0 0 0 0 0 0 0 0 0 0 0 0 0 0 0 0 0 0
$$ ##$SUBNAM0= <"">
$$ ##$SUBNAM1= <"">
$$ ##$SUBNAM2= <"">
$$ ##$SUBNAM3= <"">
$$ ##$SUBNAM4= <"">
$$ ##$SUBNAM5= <"">
$$ ##$SUBNAM6= <"">
$$ ##$SUBNAM7= <"">
$$ ##$SUBNAM8= <"">
$$ ##$SUBNAM9= <"">
$$ ##$SW= 20.5670922153648
$$ ##$SWIBOX= (0..15)
$$ 0 0 3 4 0 0 0 0 0 0 0 0 0 0 0 0
$$ ##$SW_h= 6172.83950617284
$$ ##$TD= 65536
$$ ##$TD0= 1
$$ ##$TE= 296.16
$$ ##$TE2= 300
$$ ##$TE3= 300
$$ ##$TEG= 300
$$ ##$TL= (0..7)
$$ 0 120 120 120 120 120 120 120
$$ ##$TP= (0..7)
$$ 150 150 150 150 150 150 150 150
$$ ##$TP07= 0
$$ ##$TPNAME0= <>
$$ ##$TPNAME1= <>
$$ ##$TPNAME2= <>
$$ ##$TPNAME3= <>
$$ ##$TPNAME4= <>
$$ ##$TPNAME5= <>
$$ ##$TPNAME6= <>
$$ ##$TPNAME7= <>
$$ ##$TPOAL= (0..7)
$$ 0.5 0.5 0.5 0.5 0.5 0.5 0.5 0.5
$$ ##$TPOFFS= (0..7)
$$ 0 0 0 0 0 0 0 0
$$ ##$TUNHIN= 0
$$ ##$TUNHOUT= 0
$$ ##$TUNXOUT= 0
$$ ##$USERA1= <user>
$$ ##$USERA2= <user>
$$ ##$USERA3= <user>
$$ ##$USERA4= <user>
$$ ##$USERA5= <user>
$$ ##$V9= 5
$$ ##$VALIST= <valist>
$$ ##$VCLIST= <CCCCCCCCCCCCCCC>
$$ ##$VD= 0
$$ ##$VDLIST= <DDDDDDDDDDDDDDD>
$$ ##$VPLIST= <PPPPPPPPPPPPPPP>
$$ ##$VTLIST= <TTTTTTTTTTTTTTT>
$$ ##$WBST= 1024
$$ ##$WBSW= 4
$$ ##$XGAIN= (0..3)
$$ 0 0 0 0
$$ ##$XL= 0
$$ ##$YL= 0
$$ ##$YMAX_a= 519363
$$ ##$YMIN_a= -410755
$$ ##$ZGOPTNS= <>
$$ ##$ZL1= 120
$$ ##$ZL2= 120
$$ ##$ZL3= 120
$$ ##$ZL4= 120
$$ ##END=
$$ 
##$PARAMETERFILE=	(audita.txt, ASCII, E:/%E5%9C%A8%E6%89%80%E7%A0%94%E7%A9%B6/%E6%98%BE%E8%89%B2%E5%BA%95%E7%89%A9%E7%A0%94%E7%A9%B6/%E8%AF%BE%E9%A2%98%E5%AE%9E%E9%AA%8C%E8%AE%A1%E5%88%92%E3%80%81%E8%AE%B0%E5%BD%95%E5%8F%8A%E6%80%BB%E7%BB%93/%E6%A0%B8%E7%A3%81%E5%9B%BE%E8%B0%B1/20151022%E4%BC%A0%E9%80%81/4002-151010-1/1/audita.txt, 0)
$$ ##TITLE= Audit trail, TOPSPIN		Version 1.3
$$ ##JCAMPDX= 5.01
$$ ##ORIGIN= Bruker BioSpin GmbH
$$ ##OWNER= nmr
$$ $$ D:\/data/pub/nmr/4002-151010-1/1/audita.txt
$$ ##AUDIT TRAIL=  $$ (NUMBER, WHEN, WHO, WHERE, VERSION, WHAT)
$$ (   1,<2015-10-17 05:54:33.640 +0800>,<nmr>,<NMR>,<TOPSPIN 1.3>,
$$       <created by zg
$$ 	started at 2015-10-17 05:52:35.890 +0800,
$$ 	POWCHK disabled, PULCHK disabled
$$        configuration hash MD5:
$$        DF A6 11 CE 2A 02 50 55 3E 86 D8 82 5B AB EC 40
$$        data hash MD5: 64K
$$        6A 83 5C B1 80 A1 85 48 AC 58 C0 6C 41 8C F6 D6>)
$$ (   2,<2015-10-17 05:54:38.562 +0800>,<nmr>,<NMR>,<TOPSPIN 1.3>,
$$       <user comment:
$$        ICON-NMR User ID: pub
$$        data hash MD5: 64K
$$        6A 83 5C B1 80 A1 85 48 AC 58 C0 6C 41 8C F6 D6>)
$$ ##END=
$$ 
$$ $$ hash MD5
$$ $$ 69 C8 E5 8E 38 6A 9E DC 65 D2 92 35 2A 88 83 C6
$$ 
##$PARAMETERFILE=	(auditp.txt, ASCII, E:/%E5%9C%A8%E6%89%80%E7%A0%94%E7%A9%B6/%E6%98%BE%E8%89%B2%E5%BA%95%E7%89%A9%E7%A0%94%E7%A9%B6/%E8%AF%BE%E9%A2%98%E5%AE%9E%E9%AA%8C%E8%AE%A1%E5%88%92%E3%80%81%E8%AE%B0%E5%BD%95%E5%8F%8A%E6%80%BB%E7%BB%93/%E6%A0%B8%E7%A3%81%E5%9B%BE%E8%B0%B1/20151022%E4%BC%A0%E9%80%81/4002-151010-1/1/pdata/1/auditp.txt, 0)
$$ ##TITLE= Audit trail, TOPSPIN		Version 1.3
$$ ##JCAMPDX= 5.01
$$ ##ORIGIN= Bruker BioSpin GmbH
$$ ##OWNER= nmr
$$ $$ d:/data/pub/nmr/4002-151010-1/1/pdata/1/auditp.txt
$$ ##AUDIT TRAIL=  $$ (NUMBER, WHEN, WHO, WHERE, VERSION, WHAT)
$$ (   1,<2015-10-17 05:54:33.640 +0800>,<nmr>,<NMR>,<TOPSPIN 1.3>,
$$       <created by zg
$$ 	started at 2015-10-17 05:52:35.890 +0800,
$$ 	POWCHK disabled, PULCHK disabled
$$        configuration hash MD5:
$$        DF A6 11 CE 2A 02 50 55 3E 86 D8 82 5B AB EC 40
$$        data hash MD5: 64K
$$        6A 83 5C B1 80 A1 85 48 AC 58 C0 6C 41 8C F6 D6>)
$$ (   2,<2015-10-17 05:54:38.562 +0800>,<nmr>,<NMR>,<TOPSPIN 1.3>,
$$       <user comment:
$$        ICON-NMR User ID: pub
$$        data hash MD5: 64K
$$        6A 83 5C B1 80 A1 85 48 AC 58 C0 6C 41 8C F6 D6>)
$$ (   3,<2015-10-19 09:36:45.328 +0800>,<nmr>,<NMR>,<TOPSPIN 1.3>,
$$       <Start of raw data processing
$$        ef LB = 0.3 FT_mod = 6 PKNL = 1 SI = 32K 
$$        data hash MD5: 32K
$$        BD A1 EE 0E 8B 87 F2 27 53 7D B5 65 DD 09 72 58>)
$$ (   4,<2015-10-19 09:36:46.265 +0800>,<nmr>,<NMR>,<TOPSPIN 1.3>,
$$       <apk 
$$        data hash MD5: 32K
$$        9A F1 26 2A 5C 73 D0 A3 59 90 C3 1B 49 73 60 3B>)
$$ (   5,<2015-10-19 09:36:46.812 +0800>,<nmr>,<NMR>,<TOPSPIN 1.3>,
$$       <abs ABSG = 5 
$$        data hash MD5: 32K
$$        4F 7D 14 72 FA 58 32 72 B5 3E 7D 16 F6 33 6E 1F>)
$$ ##END=
$$ 
$$ $$ hash MD5
$$ $$ 6F 89 27 BF 25 2E DF 12 AB F6 62 A4 3C D2 6D 33
$$ 
##$PARAMETERFILE=	(format.temp, ASCII, E:/%E5%9C%A8%E6%89%80%E7%A0%94%E7%A9%B6/%E6%98%BE%E8%89%B2%E5%BA%95%E7%89%A9%E7%A0%94%E7%A9%B6/%E8%AF%BE%E9%A2%98%E5%AE%9E%E9%AA%8C%E8%AE%A1%E5%88%92%E3%80%81%E8%AE%B0%E5%BD%95%E5%8F%8A%E6%80%BB%E7%BB%93/%E6%A0%B8%E7%A3%81%E5%9B%BE%E8%B0%B1/20151022%E4%BC%A0%E9%80%81/4002-151010-1/1/format.temp, 0)
$$ EDIT_PAR COMMAND FILE
$$ 
$$ DI_MODE         LONG
$$ ED_ENTRY        ACQU
$$ ORDER           FILE
$$ 
$$ 
$$ HEADER		"F2 - Acquisition Parameters"
$$ T_NAME		Date_
$$ 		TYPE	R64
$$ 		CLASS	ACQU
$$ 		SUBRANGE 0.0 50000000
$$ 		REL	"Date_=itodate(DATE)"
$$ 		INV_REL	"DATE=datetoi(Date_,DATE)"
$$ 		FORMAT	"%14.0f"
$$ 		TEXT	" "
$$ END
$$ T_NAME		Time
$$ 		TYPE	R32
$$ 		CLASS	ACQU
$$ 		SUBRANGE 0.0 1000000
$$ 		REL	"Time=itotime(DATE)"
$$ 		INV_REL	"DATE=timetoi(Time,DATE)"
$$ 		FORMAT	"%14.2f"
$$ 		TEXT	" "
$$ END
$$ NAME		INSTRUM
$$ 		TEXT	" "
$$ END
$$ NAME		PROBHD
$$ 		FORMAT	"%14.14s"
$$ 		TEXT	" "
$$ END
$$ NAME		PULPROG
$$ 		TEXT	" "
$$ END
$$ NAME		TD
$$ 		TEXT	" "
$$ END
$$ NAME		SOLVENT
$$ 		TEXT	" "
$$ END
$$ NAME		NS
$$ 		TEXT	" "
$$ END
$$ NAME		DS
$$ 		TEXT	" "
$$ END
$$ T_NAME		SWH
$$ 		TYPE	R32
$$ 		CLASS	ACQU
$$ 		SUBRANGE 0.0 1e8
$$ 		REL	"SWH=SW*SFO1"
$$ 		INV_REL "SW=SWH/SFO1"
$$ 		UNIT	"Hz"
$$ 		FORMAT	"%14.3f Hz"
$$ 		TEXT	" "
$$ END
$$ T_NAME          FIDRES
$$                 TYPE    R32
$$                 CLASS   ACQU
$$                 SUBRANGE 0.0 100000
$$                 REL     "FIDRES=SW*SFO1/TD"
$$                 INV_REL "TD = nextpow(SW*SFO1/FIDRES)"
$$ 		UNIT	"Hz"
$$ 		FORMAT	"%14.6f Hz"
$$ 		TEXT	" "
$$ END
$$ T_NAME          AQ
$$ 		TYPE	R32
$$ 		CLASS	ACQU
$$ 		SUBRANGE 0.0 1000
$$ 		REL	"AQ=aqcalc(SW,SFO1,TD,DIGTYP)"
$$ 		INV_REL	"TD=tdcalc(SW,SFO1,1.0e6*AQ,DIGTYP)"
$$ 		UNIT	"sec"
$$ 		FORMAT	"%14.7f sec"
$$ 		TEXT	" "
$$ END
$$ NAME		RG
$$ 		TEXT	" "
$$ END
$$ T_NAME          DW
$$ 		TYPE	R32
$$ 		CLASS	ACQU
$$ 		SUBRANGE 0.0 1000000
$$ 		REL	"DW=1/(2*SW*SFO1)"
$$ 		INV_REL	"SW=1000000/(2*(0.005+DW)*SFO1)"
$$ 		UNIT	"usec"
$$ 		FORMAT	"%14.3lf usec"
$$ 		TEXT	" "
$$ END
$$ NAME		DE
$$ 		FORMAT	"%14.2f usec"
$$ 		TEXT	" "
$$ END
$$ NAME		TE
$$ 		FORMAT	"%14.1f K"
$$ 		TEXT	" "
$$ END
$$ T_NAME		D1
$$ 		TYPE	R32
$$ 		CLASS	ACQU
$$ 		SUBRANGE 0.0 1e38
$$ 		REL	"D1=D[1]"
$$ 		INV_REL	"D[1]=D1"
$$ 		UNIT	"sec"
$$ 		FORMAT	"%14.8f sec"
$$ 		TEXT	" "
$$ END
$$ NAME		TD0
$$ 		TEXT	" "
$$ END
$$ HEADER		"======== CHANNEL f1 ========"
$$ NAME		NUC1
$$ 		NONEDIT
$$ 		TEXT	" "
$$ END
$$ T_NAME		P1
$$ 		TYPE	R32
$$ 		CLASS	ACQU
$$ 		SUBRANGE 0.0 1.0e10
$$ 		REL	"P1=P[1]"
$$ 		INV_REL	"P[1]=P1"
$$ 		UNIT	"usec"
$$ 		FORMAT	"%14.2f usec"
$$ 		TEXT	" "
$$ END
$$ T_NAME		PL1
$$ 		TYPE	R32
$$ 		CLASS	ACQU
$$ 		SUBRANGE -6.0 1e38
$$ 		REL	"PL1=PL[1]"
$$ 		INV_REL	"PL[1]=PL1"
$$ 		UNIT	"dB"
$$ 		FORMAT	"%14.2f dB"
$$ 		TEXT	" "
$$ END
$$ NAME		SFO1
$$ 		FORMAT	"%14.7f MHz"
$$ 		TEXT	" "
$$ END
$$ 
##$PARAMETERFILE=	(integrals.txt, ASCII, E:/%E5%9C%A8%E6%89%80%E7%A0%94%E7%A9%B6/%E6%98%BE%E8%89%B2%E5%BA%95%E7%89%A9%E7%A0%94%E7%A9%B6/%E8%AF%BE%E9%A2%98%E5%AE%9E%E9%AA%8C%E8%AE%A1%E5%88%92%E3%80%81%E8%AE%B0%E5%BD%95%E5%8F%8A%E6%80%BB%E7%BB%93/%E6%A0%B8%E7%A3%81%E5%9B%BE%E8%B0%B1/20151022%E4%BC%A0%E9%80%81/4002-151010-1/1/pdata/1/integrals.txt, 0)
$$    Current data set:
$$    NAME =	4002-151010-1	EXPNO =	1	PROCNO = 1
$$    USER =	pub	DU    =	d:
$$ 
$$    Number   Integrated Region     Integral
$$      1      7.617      7.462         1.00000
$$      2      7.106      6.942         1.96084
$$      3      6.268      6.113         0.98887
$$      4      2.451      2.314         2.98555
$$      5      2.314      2.177         3.03264
$$      6      1.767      1.603         0.48324
$$      7      1.312      1.057         1.89069
$$      8      0.884      0.656         0.68036
$$ 
##$PARAMETERFILE=	(intrng, ASCII, E:/%E5%9C%A8%E6%89%80%E7%A0%94%E7%A9%B6/%E6%98%BE%E8%89%B2%E5%BA%95%E7%89%A9%E7%A0%94%E7%A9%B6/%E8%AF%BE%E9%A2%98%E5%AE%9E%E9%AA%8C%E8%AE%A1%E5%88%92%E3%80%81%E8%AE%B0%E5%BD%95%E5%8F%8A%E6%80%BB%E7%BB%93/%E6%A0%B8%E7%A3%81%E5%9B%BE%E8%B0%B1/20151022%E4%BC%A0%E9%80%81/4002-151010-1/1/pdata/1/intrng, 0)
$$ A 1.0 #regions in PPM
$$ # low field   high field  bias        slope
$$   7.616517436027313  7.461636100605705  0.0  0.0  # for region 1
$$   7.106320095814957  6.942328093603843  0.0  0.0  # for region 2
$$   6.268138751180372  6.113257415758764  0.0  0.0  # for region 3
$$   2.450769366377209  2.3141093645346142  0.0  0.0  # for region 4
$$   2.3141093645346142  2.177449362692019  0.0  0.0  # for region 5
$$   1.7674693571642328  1.6034773549531185  0.0  0.0  # for region 6
$$   1.311936017688915  1.056837347582737  0.0  0.0  # for region 7
$$   0.8837346785821164  0.6559680088444575  0.0  0.0  # for region 8
$$ 
##$PARAMETERFILE=	(parm.txt, ASCII, E:/%E5%9C%A8%E6%89%80%E7%A0%94%E7%A9%B6/%E6%98%BE%E8%89%B2%E5%BA%95%E7%89%A9%E7%A0%94%E7%A9%B6/%E8%AF%BE%E9%A2%98%E5%AE%9E%E9%AA%8C%E8%AE%A1%E5%88%92%E3%80%81%E8%AE%B0%E5%BD%95%E5%8F%8A%E6%80%BB%E7%BB%93/%E6%A0%B8%E7%A3%81%E5%9B%BE%E8%B0%B1/20151022%E4%BC%A0%E9%80%81/4002-151010-1/1/pdata/1/parm.txt, 0)
$$ 
$$ Current Data Parameters
$$ NAME      4002-151010-1                
$$ EXPNO                 1                
$$ PROCNO                1                
$$ 
$$ F2 - Acquisition Parameters
$$ Date_          20151017                
$$ Time               5.54                
$$ INSTRUM          DPX300                
$$ PROBHD   5 mm PABBO BB/                
$$ PULPROG            zg30                
$$ TD                65536                
$$ SOLVENT           CDCl3                
$$ NS                   16                
$$ DS                    2                
$$ SWH            6172.839 Hz             
$$ FIDRES         0.094190 Hz             
$$ AQ            5.3084660 sec            
$$ RG                228.1                
$$ DW               81.000 usec           
$$ DE                 6.00 usec           
$$ TE                296.2 K              
$$ D1           1.00000000 sec            
$$ TD0                   1                
$$ 
$$ ======== CHANNEL f1 ========
$$ NUC1                 1H                
$$ P1                13.00 usec           
$$ PL1                0.00 dB             
$$ SFO1        300.1318534 MHz            
$$ 
$$ F2 - Processing parameters
$$ SI                32768                
$$ SF          300.1300249 MHz            
$$ WDW                  EM                
$$ SSB                   0                
$$ LB                 0.30 Hz             
$$ GB                    0                
$$ PC                 1.00                
$$ 
##$PARAMETERFILE=	(peak.txt, ASCII, E:/%E5%9C%A8%E6%89%80%E7%A0%94%E7%A9%B6/%E6%98%BE%E8%89%B2%E5%BA%95%E7%89%A9%E7%A0%94%E7%A9%B6/%E8%AF%BE%E9%A2%98%E5%AE%9E%E9%AA%8C%E8%AE%A1%E5%88%92%E3%80%81%E8%AE%B0%E5%BD%95%E5%8F%8A%E6%80%BB%E7%BB%93/%E6%A0%B8%E7%A3%81%E5%9B%BE%E8%B0%B1/20151022%E4%BC%A0%E9%80%81/4002-151010-1/1/pdata/1/peak.txt, 0)
$$ DU=d:, USER=pub, NAME=4002-151010-1, EXPNO=1, PROCNO=1
$$ F1=8.036ppm, F2=6.013ppm, MI=0.51cm, MAXI=3.81cm, PC=1.000
$$      #     ADDRESS            FREQUENCY         INTENSITY
$$                            [Hz]        [PPM]
$$      1     14055.9     2267.039       7.5535         1.79
$$ 
$$      2     14101.3     2258.479       7.5250         1.98
$$ 
$$      3     14621.8     2160.429       7.1983         1.16
$$ 
$$      4     14864.5     2114.726       7.0460         1.81
$$ 
$$      5     14876.1     2112.521       7.0387         2.64
$$ 
$$      6     14899.4     2108.149       7.0241         1.65
$$ 
$$      7     14911.3     2105.886       7.0166         0.92
$$ 
$$      8     14944.8     2099.604       6.9956         1.32
$$ 
$$      9     14956.7     2097.344       6.9881         1.00
$$ 
$$     10     16214.7     1860.369       6.1985         1.94
$$ 
$$     11     16220.5     1859.286       6.1949         1.91
$$ 
$$     12     22324.1      709.478       2.3639         7.51
$$ 
$$     13     22330.3      708.296       2.3600         7.63
$$ 
$$     14     22469.7      682.045       2.2725        15.00
$$ 
$$     15     23390.6      508.575       1.6945         0.34
$$ 
$$     16     24210.1      354.175       1.1801         1.85
$$ 
$$     17     24780.3      246.756       0.8222         0.12
$$ 
$$     18     24806.4      241.854       0.8058         0.23
$$ 
$$     19     24845.5      234.480       0.7813         0.23
$$ 
$$     20     24885.0      227.058       0.7565         0.16
$$ 
$$     21     26090.3        0.001       0.0000         0.34
$$ 
$$ 
##$PARAMETERFILE=	(procs, ASCII, E:/%E5%9C%A8%E6%89%80%E7%A0%94%E7%A9%B6/%E6%98%BE%E8%89%B2%E5%BA%95%E7%89%A9%E7%A0%94%E7%A9%B6/%E8%AF%BE%E9%A2%98%E5%AE%9E%E9%AA%8C%E8%AE%A1%E5%88%92%E3%80%81%E8%AE%B0%E5%BD%95%E5%8F%8A%E6%80%BB%E7%BB%93/%E6%A0%B8%E7%A3%81%E5%9B%BE%E8%B0%B1/20151022%E4%BC%A0%E9%80%81/4002-151010-1/1/pdata/1/procs, 0)
$$ ##TITLE= Parameter file, TOPSPIN		Version 1.3
$$ ##JCAMPDX= 5.0
$$ ##DATATYPE= Parameter Values
$$ ##ORIGIN= Bruker BioSpin GmbH
$$ ##OWNER= nmr
$$ $$ 2015-10-19 09:37:28.062 +0800  nmr@NMR
$$ $$ d:/data/pub/nmr/4002-151010-1/1/pdata/1//procs
$$ ##$ABSF1= 16.37617
$$ ##$ABSF2= -4.191048
$$ ##$ABSG= 5
$$ ##$ABSL= 3
$$ ##$ALPHA= 0
$$ ##$AQORDER= 0
$$ ##$ASSFAC= 0
$$ ##$ASSFACI= 0
$$ ##$ASSFACX= 0
$$ ##$ASSWID= 0
$$ ##$AUNMP= <proc_1dnp>
$$ ##$AXLEFT= 0
$$ ##$AXRIGHT= 0
$$ ##$AXTYPE= 0
$$ ##$AXUNIT= <>
$$ ##$AZFE= 0.1
$$ ##$AZFW= 0.1
$$ ##$BCFW= 0
$$ ##$BC_mod= 0
$$ ##$BYTORDP= 0
$$ ##$COROFFS= 0
$$ ##$CY= 15
$$ ##$DATMOD= 1
$$ ##$DC= 0
$$ ##$DFILT= <>
$$ ##$DTYPP= 0
$$ ##$F1P= 8.18381430176202
$$ ##$F2P= -0.516872482216549
$$ ##$FCOR= 0.5
$$ ##$FTSIZE= 32768
$$ ##$FT_mod= 6
$$ ##$GAMMA= 0
$$ ##$GB= 0
$$ ##$INTBC= 1
$$ ##$INTSCL= 7.682504e-010
$$ ##$ISEN= 128
$$ ##$LB= 0.3
$$ ##$LEV0= 0
$$ ##$LPBIN= 0
$$ ##$MAXI= 1.074511
$$ ##$MC2= 0
$$ ##$MEAN= 0
$$ ##$ME_mod= 0
$$ ##$MI= 0
$$ ##$NCOEF= 0
$$ ##$NC_proc= -3
$$ ##$NLEV= 6
$$ ##$NOISF1= 0
$$ ##$NOISF2= 0
$$ ##$NSP= 0
$$ ##$NTH_PI= 0
$$ ##$NZP= 0
$$ ##$OFFSET= 16.37617
$$ ##$PC= 1
$$ ##$PHC0= 89.2747
$$ ##$PHC1= 9.013531
$$ ##$PH_mod= 1
$$ ##$PKNL= yes
$$ ##$PPARMOD= 0
$$ ##$PPDIAG= 0
$$ ##$PPIPTYP= 0
$$ ##$PPMPNUM= 100
$$ ##$PPRESOL= 1
$$ ##$PSCAL= 0
$$ ##$PSIGN= 0
$$ ##$REVERSE= no
$$ ##$SF= 300.130024866513
$$ ##$SI= 32768
$$ ##$SIGF1= 0
$$ ##$SIGF2= 0
$$ ##$SINO= 400
$$ ##$SIOLD= 32768
$$ ##$SREGLST= <1H.CDCl3>
$$ ##$SSB= 0
$$ ##$STSI= 32768
$$ ##$STSR= 0
$$ ##$SW_p= 6172.83950617283
$$ ##$SYMM= 0
$$ ##$S_DEV= 0
$$ ##$TDeff= 65536
$$ ##$TDoff= 0
$$ ##$TI= <>
$$ ##$TILT= no
$$ ##$TM1= 0
$$ ##$TM2= 0
$$ ##$TOPLEV= 0
$$ ##$USERP1= <user>
$$ ##$USERP2= <user>
$$ ##$USERP3= <user>
$$ ##$USERP4= <user>
$$ ##$USERP5= <user>
$$ ##$WDW= 1
$$ ##$XDIM= 8192
$$ ##$YMAX_p= 486064873
$$ ##$YMIN_p= -106074
$$ ##END=
$$ 
##$PARAMETERFILE=	(pulseprogram, ASCII, E:/%E5%9C%A8%E6%89%80%E7%A0%94%E7%A9%B6/%E6%98%BE%E8%89%B2%E5%BA%95%E7%89%A9%E7%A0%94%E7%A9%B6/%E8%AF%BE%E9%A2%98%E5%AE%9E%E9%AA%8C%E8%AE%A1%E5%88%92%E3%80%81%E8%AE%B0%E5%BD%95%E5%8F%8A%E6%80%BB%E7%BB%93/%E6%A0%B8%E7%A3%81%E5%9B%BE%E8%B0%B1/20151022%E4%BC%A0%E9%80%81/4002-151010-1/1/pulseprogram, 0)
$$ # 1 "C:/Bruker/TP13/exp/stan/nmr/lists/pp/zg30"
$$ ;zg30
$$ ;avance-version (07/04/03)
$$ ;1D sequence
$$ ;using 30 degree flip angle
$$ ;
$$ ;$CLASS=HighRes
$$ ;$DIM=1D
$$ ;$TYPE=
$$ ;$SUBTYPE=
$$ ;$COMMENT=
$$ 
$$ 
$$ # 1 "C:/Bruker/TP13/exp/stan/nmr/lists/pp/Avance.incl" 1
$$ ;Avance.incl
$$ ;
$$ ;avance-version (07/01/22)
$$ ;
$$ ;$CLASS=HighRes Incl
$$ ;$COMMENT=
$$ 
$$ 
$$ 
$$ 
$$ 
$$ 
$$ 
$$ 
$$ 
$$ 
$$ 
$$ 
$$ 
$$ 
$$ 
$$ 
$$ 
$$ 
$$ 
$$ 
$$ 
$$ 
$$ 
$$ 
$$ 
$$ 
$$ 
$$ 
$$ 
$$ 
$$ 
$$ 
$$ 
$$ 
$$ 
$$ 
$$ 
$$ 
$$ 
$$ 
$$ 
$$ 
$$ 
$$ 
$$ 
$$ 
$$ 
$$ 
$$ 
$$ 
$$ 
$$ 
$$ 
$$ 
$$ 
$$ 
$$ 
$$ 
$$ 
$$ 
$$ 
$$ 
$$ 
$$ 
$$ 
$$ 
$$ 
$$ 
$$ 
$$ 
$$ 
$$ 
$$ 
$$ 
$$ 
$$ 
$$ 
$$ 
$$ 
$$ 
$$ 
$$ 
$$ 
$$ 
$$ 
$$ 
$$ 
$$ 
$$ 
$$ 
$$ 
$$ 
$$ 
$$ 
$$ 
$$ 
$$ 
$$ 
$$ 
$$ 
$$ 
$$ 
$$ 
$$ 
$$ 
$$ 
$$ 
$$ 
$$ 
$$ 
$$ 
$$ 
$$ 
$$ 
$$ 
$$ 
$$ 
$$ 
$$ 
$$ 
$$ 
$$ 
$$ 
$$ 
$$ 
$$ 
$$ 
$$ 
$$ 
$$ ;$Id: Avance1.incl,v 1.10.6.2 2007/01/22 13:54:46 ber Exp $
$$ # 13 "C:/Bruker/TP13/exp/stan/nmr/lists/pp/zg30" 2
$$ 
$$ 
$$ 
$$ "acqt0=-p1*0.66/3.1416"
$$ 
$$ 
$$ # 1 "mc_line 19 file C:/Bruker/TP13/exp/stan/nmr/lists/pp/zg30 expanding definition part of mc command before ze"
$$ define delay MCWRK
$$ define delay MCREST
$$ "MCWRK = 0.500000*30m"
$$ "MCREST = 30m - 30m"
$$ # 19 "C:/Bruker/TP13/exp/stan/nmr/lists/pp/zg30"
$$ 1 ze
$$ # 1 "mc_line 19 file C:/Bruker/TP13/exp/stan/nmr/lists/pp/zg30 expanding definition of mc command after ze"
$$ # 20 "C:/Bruker/TP13/exp/stan/nmr/lists/pp/zg30"
$$ # 1 "mc_line 20 file C:/Bruker/TP13/exp/stan/nmr/lists/pp/zg30 expanding start label for mc command"
$$ 2 MCWRK  * 2
$$ LBLF0, MCREST
$$ # 21 "C:/Bruker/TP13/exp/stan/nmr/lists/pp/zg30"
$$   d1
$$   p1*0.33 ph1
$$   go=2 ph31
$$ # 1 "mc_line 24 file C:/Bruker/TP13/exp/stan/nmr/lists/pp/zg30 expanding mc command in line"
$$   MCWRK wr #0
$$   MCWRK zd 
$$   lo to LBLF0 times td0
$$ 
$$ # 25 "C:/Bruker/TP13/exp/stan/nmr/lists/pp/zg30"
$$ exit
$$ 
$$ 
$$ ph1=0 2 2 0 1 3 3 1
$$ ph31=0 2 2 0 1 3 3 1
$$ 
$$ 
$$ ;pl1 : f1 channel - power level for pulse (default)
$$ ;p1 : f1 channel -  90 degree high power pulse
$$ ;d1 : relaxation delay; 1-5 * T1
$$ ;NS: 1 * n, total number of scans: NS * TD0
$$ 
$$ 
$$ 
$$ ;$Id: zg30,v 1.7.10.2 2007/04/11 13:16:56 ber Exp $
$$ 
##$PARAMETERFILE=	(scon, ASCII, E:/%E5%9C%A8%E6%89%80%E7%A0%94%E7%A9%B6/%E6%98%BE%E8%89%B2%E5%BA%95%E7%89%A9%E7%A0%94%E7%A9%B6/%E8%AF%BE%E9%A2%98%E5%AE%9E%E9%AA%8C%E8%AE%A1%E5%88%92%E3%80%81%E8%AE%B0%E5%BD%95%E5%8F%8A%E6%80%BB%E7%BB%93/%E6%A0%B8%E7%A3%81%E5%9B%BE%E8%B0%B1/20151022%E4%BC%A0%E9%80%81/4002-151010-1/1/scon, 0)
$$ ##TITLE= Parameter file, TOPSPIN		Version 1.3
$$ ##JCAMPDX= 5.0
$$ ##DATATYPE= Parameter Values
$$ ##ORIGIN= Bruker BioSpin GmbH
$$ ##OWNER= nmr
$$ $$ 2015-10-17 05:52:35.875 +0800  nmr@NMR
$$ $$ D:\/data/pub/nmr/4002-151010-1/1/scon
$$ ##$BLKPA= (0..15)
$$ 3 3 3 3 3 3 3 3 3 3 3 3 3 3 3 3 
$$ ##$BLKTR= (0..15)
$$ 3 3 3 3 3 3 3 3 3 3 3 3 3 3 3 3 
$$ ##$DE1= 2
$$ ##$DE2= 2
$$ ##$DEADC= 4
$$ ##$DEPA= 2
$$ ##$DERX= 3
$$ ##$PHASP4= (0..15)
$$ 0.5 0.5 0.5 0.5 0.5 0.5 0.5 0.5 0.5 0.5 0.5 0.5 0.5 0.5 0.5 0.5 
$$ ##$PHASPR= (0..15)
$$ 3 3 3 3 3 3 3 3 3 3 3 3 3 3 3 3 
$$ ##$SHAPPR= (0..15)
$$ 1.6 1.6 1.6 1.6 1.6 1.6 1.6 1.6 1.6 1.6 1.6 1.6 1.6 1.6 1.6 1.6 
$$ ##END=
$$ 
##$PARAMETERFILE=	(uxnmr.par, ASCII, E:/%E5%9C%A8%E6%89%80%E7%A0%94%E7%A9%B6/%E6%98%BE%E8%89%B2%E5%BA%95%E7%89%A9%E7%A0%94%E7%A9%B6/%E8%AF%BE%E9%A2%98%E5%AE%9E%E9%AA%8C%E8%AE%A1%E5%88%92%E3%80%81%E8%AE%B0%E5%BD%95%E5%8F%8A%E6%80%BB%E7%BB%93/%E6%A0%B8%E7%A3%81%E5%9B%BE%E8%B0%B1/20151022%E4%BC%A0%E9%80%81/4002-151010-1/1/uxnmr.par, 0)
$$ ##TITLE= Parameter file, TOPSPIN		Version 1.3
$$ ##JCAMPDX= 5.0
$$ ##DATATYPE= Parameter Values
$$ ##ORIGIN= Bruker BioSpin GmbH
$$ ##OWNER= Administrator
$$ $$ 2014-09-30 11:26:32.828 +0800  nmr@NMR
$$ $$ C:/Bruker/TP13/conf/instr/DPX300/uxnmr.par
$$ ##$ACB= 0
$$ ##$ACBTAT= (0..15)
$$ 0 88 72 50 0 0 0 0 0 0 0 0 0 0 0 0
$$ ##$ACBTBA= (0..15)
$$ 0 30 40 0 0 0 0 0 0 0 0 0 0 0 0 0
$$ ##$ACBTCTL= (0..15)
$$ 0 0 0 0 0 0 0 0 0 0 0 0 0 0 0 0
$$ ##$ACBTDI= (0..15)
$$ 0 70 70 72 0 0 0 0 0 0 0 0 0 0 0 0
$$ ##$ACBTDM= (0..15)
$$ 0 0 0 0 0 0 0 0 0 0 0 0 0 0 0 0
$$ ##$ACBTFHI= (0..15)
$$ 0 0 0 0 0 0 0 0 0 0 0 0 0 0 0 0
$$ ##$ACBTFL= (0..15)
$$ 0 249 250 8 0 0 0 0 0 0 0 0 0 0 0 0
$$ ##$ACBTFLO= (0..15)
$$ 0 0 0 0 0 0 0 0 0 0 0 0 0 0 0 0
$$ ##$ACBTOUT= (0..15)
$$ 0 0 0 0 0 0 0 0 0 0 0 0 0 0 0 0
$$ ##$ACBTPO= (0..15)
$$ 0 100000 50000 20000 0 0 0 0 0 0 0 0 0 0 0 0
$$ ##$ACBTPW= (0..15)
$$ 0 0 0 0 0 0 0 0 0 0 0 0 0 0 0 0
$$ ##$ACBTSB= (0..15)
$$ 0 1 1 1 0 0 0 0 0 0 0 0 0 0 0 0
$$ ##$ACBTY= <no>
$$ ##$AQSBDHW= (0..31)
$$ 255 255 255 255 255 255 255 255 255 255 255 255 255 255 255 255 255 255 
$$ 255 255 255 255 255 255 255 255 255 255 255 255 255 255
$$ ##$AQSBDID= (0..31)
$$ 255 255 255 255 255 255 255 255 255 255 255 255 255 255 255 255 255 255 
$$ 255 255 255 255 255 255 255 255 255 255 255 255 255 255
$$ ##$AQSBDNO= (0..31)
$$ 255 255 255 255 255 255 255 255 255 255 255 255 255 255 255 255 255 255 
$$ 255 255 255 255 255 255 255 255 255 255 255 255 255 255
$$ ##$AQSBDTY= (0..31)
$$ 255 255 255 255 255 255 255 255 255 255 255 255 255 255 255 255 255 255 
$$ 255 255 255 255 255 255 255 255 255 255 255 255 255 255
$$ ##$AQSBUAD= (0..31)
$$ 255 255 255 255 255 255 255 255 255 255 255 255 255 255 255 255 255 255 
$$ 255 255 255 255 255 255 255 255 255 255 255 255 255 255
$$ ##$AQSECL= (0..31)
$$ 255 255 255 255 255 255 255 255 255 255 255 255 255 255 255 255 255 255 
$$ 255 255 255 255 255 255 255 255 255 255 255 255 255 255
$$ ##$AQSECLS= (0..31)
$$ 255 255 255 255 255 255 255 255 255 255 255 255 255 255 255 255 255 255 
$$ 255 255 255 255 255 255 255 255 255 255 255 255 255 255
$$ ##$ATT19F= (0..1)
$$ 0 0
$$ ##$ATT1H= (0..1)
$$ 0 0
$$ ##$ATT3H= (0..1)
$$ 0 0
$$ ##$ATTX= (0..1)
$$ 0 0
$$ ##$ATTY= (0..1)
$$ 0 0
$$ ##$ATTZ= (0..1)
$$ 0 0
$$ ##$BACSAIR= yes
$$ ##$BACSCAP= 60
$$ ##$BACSDEL= 10
$$ ##$BACSFCM= no
$$ ##$BACSOPT= <>
$$ ##$BACSTY= <tty08>
$$ ##$BARPTY= <no>
$$ ##$BFREQ= 300.13
$$ ##$BIRDS= no
$$ ##$BMPC= 0
$$ ##$BMPCTY= <no>
$$ ##$BPSUTY= <no>
$$ ##$BSMS= 1
$$ ##$BSMSTY= <tty02>
$$ ##$CFASMOD= (0..7)
$$ 2 2 0 0 0 0 0 0
$$ ##$CFASMUL= (0..7)
$$ 1 1 0 0 0 0 0 0
$$ ##$CNFTXDR= (0..7)
$$ 3 3 0 0 0 0 0 0
$$ ##$COMDIG2= 0
$$ ##$CPDBTY= <no>
$$ ##$CRCOTY= <no>
$$ ##$DATSTAT= no
$$ ##$DIGI140= (0..7)
$$ 0 0 0 0 0 0 0 0
$$ ##$DIGIB12= (0..7)
$$ 0 0 0 0 0 0 0 0
$$ ##$DIGIB16= (0..7)
$$ 0 0 0 0 0 0 0 0
$$ ##$DIGIFA= (0..7)
$$ 0 0 0 0 0 0 0 0
$$ ##$DIGIHA= (0..7)
$$ 0 0 0 0 0 0 0 0
$$ ##$DIGIHAF= (0..7)
$$ 0 0 0 0 0 0 0 0
$$ ##$DIGIHRD= (0..7)
$$ 0 0 0 0 0 0 0 0
$$ ##$DIGIIA= (0..7)
$$ 0 0 0 0 0 0 0 0
$$ ##$DIGIO16= (0..7)
$$ 0 0 0 0 0 0 0 0
$$ ##$DIGISA= (0..7)
$$ 0 0 0 0 0 0 0 0
$$ ##$DIGISAF= (0..7)
$$ 1 0 0 0 0 0 0 0
$$ ##$DIGISL= (0..7)
$$ 0 0 0 0 0 0 0 0
$$ ##$DIGITYI= (0..7)
$$ 0 0 0 0 0 0 0 0
$$ ##$DIGITYP= (0..7)
$$ 0 0 0 0 0 0 0 0
$$ ##$DIGITZ= 0
$$ ##$DRU= no
$$ ##$FCUMEM= (0..7)
$$ 258048 258048 0 0 0 0 0 0
$$ ##$FCUPAL= (0..7)
$$ 3 3 0 0 0 0 0 0
$$ ##$FQMIX= 0
$$ ##$FUNCMOD= <>
$$ ##$GCUTYPE= 1
$$ ##$GTUTY= <no>
$$ ##$HFAC= 3
$$ ##$HPCU= 0
$$ ##$HPCUTY= <no>
$$ ##$HPTXLP= (0..3)
$$ -1 -1 -1 -1
$$ ##$HPTXPI= (0..3)
$$ 0 0 0 0
$$ ##$HPTXPO= (0..3)
$$ 0 0 0 0
$$ ##$HPTXTY= (0..3)
$$ 0 0 0 0
$$ ##$IF451= 0
$$ ##$IFREQ= 1
$$ ##$INTFPR= 0
$$ ##$IPSO= no
$$ ##$LOCKTY= <tty03>
$$ ##$LOCSWID= 0
$$ ##$M2FAC= 0
$$ ##$MASTY= <no>
$$ ##$MEMPRM= 0
$$ ##$MHFAC= 0
$$ ##$MXFAC= 0
$$ ##$NAMPD1= <2H>
$$ ##$NAMPD10= <>
$$ ##$NAMPD11= <>
$$ ##$NAMPD12= <>
$$ ##$NAMPD13= <>
$$ ##$NAMPD14= <>
$$ ##$NAMPD15= <>
$$ ##$NAMPD16= <>
$$ ##$NAMPD2= <1H>
$$ ##$NAMPD3= <X-BB19F_2HS>
$$ ##$NAMPD4= <>
$$ ##$NAMPD5= <>
$$ ##$NAMPD6= <>
$$ ##$NAMPD7= <>
$$ ##$NAMPD8= <>
$$ ##$NAMPD9= <>
$$ ##$NFCU= 2
$$ ##$NMRCH= 2
$$ ##$NMRMEM= 16384
$$ ##$NRCU= 1
$$ ##$NROUT= 1
$$ ##$PAMPF1= (0..15)
$$ 75 99 0 27 2 0 0 203 134 46 255 117 1 0 0 0
$$ ##$PAMPF2= (0..15)
$$ 0 0 0 0 0 0 0 0 0 0 0 0 0 0 0 0
$$ ##$PAMPF3= (0..15)
$$ 0 0 0 0 0 0 0 0 0 0 0 0 0 0 0 0
$$ ##$PAMPF4= (0..15)
$$ 0 0 0 0 0 0 0 0 0 0 0 0 0 0 0 0
$$ ##$PAMPF5= (0..15)
$$ 0 0 0 0 0 0 0 0 0 0 0 0 0 0 0 0
$$ ##$PAMPF6= (0..15)
$$ 0 0 0 0 0 0 0 0 0 0 0 0 0 0 0 0
$$ ##$PAMPF7= (0..15)
$$ 0 0 0 0 0 0 0 0 0 0 0 0 0 0 0 0
$$ ##$PAMPF8= (0..15)
$$ 0 0 0 0 0 0 0 0 0 0 0 0 0 0 0 0
$$ ##$PH4= 0
$$ ##$PHF4TY= <no>
$$ ##$POWCHK= no
$$ ##$PRAMD1= (0..7)
$$ 0 1048576 0 0 0 1048576 0 0
$$ ##$PRAMD10= (0..7)
$$ 0 0 0 0 0 0 0 0
$$ ##$PRAMD11= (0..7)
$$ 0 0 0 0 0 0 0 0
$$ ##$PRAMD12= (0..7)
$$ 0 0 0 0 0 0 0 0
$$ ##$PRAMD13= (0..7)
$$ 0 0 0 0 0 0 0 0
$$ ##$PRAMD14= (0..7)
$$ 0 0 0 0 0 0 0 0
$$ ##$PRAMD15= (0..7)
$$ 0 0 0 0 0 0 0 0
$$ ##$PRAMD16= (0..7)
$$ 0 0 0 0 0 0 0 0
$$ ##$PRAMD17= (0..7)
$$ 0 0 0 0 0 0 0 0
$$ ##$PRAMD18= (0..7)
$$ 0 0 0 0 0 0 0 0
$$ ##$PRAMD19= (0..7)
$$ 0 0 0 0 0 0 0 0
$$ ##$PRAMD2= (0..7)
$$ 0 0 0 0 0 0 0 0
$$ ##$PRAMD20= (0..7)
$$ 0 0 0 0 0 0 0 0
$$ ##$PRAMD21= (0..7)
$$ 0 0 0 0 0 0 0 0
$$ ##$PRAMD3= (0..7)
$$ 2 0 0 0 2 0 0 0
$$ ##$PRAMD4= (0..7)
$$ 2147483644 2146435071 2147483647 134217727 2147483644 2146435071 2147483647 
$$ 134217727
$$ ##$PRAMD5= (0..7)
$$ 0 0 0 0 0 0 0 0
$$ ##$PRAMD6= (0..7)
$$ 0 0 0 0 0 0 0 0
$$ ##$PRAMD7= (0..7)
$$ 0 0 0 0 0 0 0 0
$$ ##$PRAMD8= (0..7)
$$ 0 0 0 0 0 0 0 0
$$ ##$PRAMD9= (0..7)
$$ 0 0 0 0 0 0 0 0
$$ ##$PRAMLED= (0..1)
$$ 15 15
$$ ##$PRAMP1= <tty01>
$$ ##$PRAMP2= <no>
$$ ##$PRAMP3= <no>
$$ ##$PRAMP4= <no>
$$ ##$PRAMP5= <no>
$$ ##$PRAMP6= <no>
$$ ##$PRAMP7= <no>
$$ ##$PRAMP8= <no>
$$ ##$PRAMPTP= 0
$$ ##$PREPTY= <no>
$$ ##$PRESHLD= 0
$$ ##$PTS160= -1
$$ ##$PTSA2X= (0..7)
$$ 0 0 0 0 0 0 0 0
$$ ##$PTSF2X= (0..7)
$$ 309 309 0 0 0 0 0 0
$$ ##$PTSFMX= (0..7)
$$ 620 620 0 0 0 0 0 0
$$ ##$PULCHK= no
$$ ##$RCUCDS= (0..7)
$$ 4194304 0 0 0 0 0 0 0
$$ ##$RCUCFS= (0..7)
$$ 4096 0 0 0 0 0 0 0
$$ ##$RCUCSS= (0..7)
$$ 262144 0 0 0 0 0 0 0
$$ ##$RCUI2C1= (0..7)
$$ 78 66 0 0 0 0 0 0
$$ ##$RCUI2C2= (0..7)
$$ 0 0 0 0 0 0 0 0
$$ ##$RCUI2C3= (0..7)
$$ 0 0 0 0 0 0 0 0
$$ ##$RCUI2C4= (0..7)
$$ 0 0 0 0 0 0 0 0
$$ ##$RCUI2C5= (0..7)
$$ 0 0 0 0 0 0 0 0
$$ ##$RCUI2C6= (0..7)
$$ 0 0 0 0 0 0 0 0
$$ ##$RCUI2C7= (0..7)
$$ 0 0 0 0 0 0 0 0
$$ ##$RCUI2C8= (0..7)
$$ 0 0 0 0 0 0 0 0
$$ ##$RDCU= 0
$$ ##$RGTYPE= (0..7)
$$ 5 0 0 0 0 0 0 0
$$ ##$RG_max= (0..7)
$$ 46341 0 0 0 0 0 0 0 
$$ ##$RG_min= (0..7)
$$ 1 0 0 0 0 0 0 0 
$$ ##$RG_tab1= (0..255)
$$ 1 1.1 1.3 1.4 1.6 1.8 2 2.2 2.5 2.8 3.2 3.6 4 4.5 5 5.7 6.3 7.1 8 9 10.1 
$$ 11.3 12.7 14.3 16 18 20.2 22.6 25.4 28.5 32 35.9 40.3 45.3 50.8 57 64 
$$ 71.8 80.6 90.5 101.6 114 128 143.7 161.3 181 203.2 228.1 256 287.4 322.5 
$$ 362 406.4 456.1 512 574.7 645.1 724.1 812.7 912.3 1024 1149.4 1290.2 1448.2 
$$ 1625.5 1824.6 2048 2298.8 2580.3 2896.3 3251 3649.1 4096 4597.6 5160.6 
$$ 5792.6 6502 7298.2 8192 9195.2 10321.3 11585.2 13004 14596.5 16384 18390.4 
$$ 20642.5 23170.5 26008 29193 32768 36780.8 41285.1 46341 -1 -1 -1 -1 -1 
$$ -1 -1 -1 -1 -1 -1 -1 -1 -1 -1 -1 -1 -1 -1 -1 -1 -1 -1 -1 -1 -1 -1 -1 -1 
$$ -1 -1 -1 -1 -1 -1 -1 -1 -1 -1 -1 -1 -1 -1 -1 -1 -1 -1 -1 -1 -1 -1 -1 -1 
$$ -1 -1 -1 -1 -1 -1 -1 -1 -1 -1 -1 -1 -1 -1 -1 -1 -1 -1 -1 -1 -1 -1 -1 -1 
$$ -1 -1 -1 -1 -1 -1 -1 -1 -1 -1 -1 -1 -1 -1 -1 -1 -1 -1 -1 -1 -1 -1 -1 -1 
$$ -1 -1 -1 -1 -1 -1 -1 -1 -1 -1 -1 -1 -1 -1 -1 -1 -1 -1 -1 -1 -1 -1 -1 -1 
$$ -1 -1 -1 -1 -1 -1 -1 -1 -1 -1 -1 -1 -1 -1 -1 -1 -1 -1 -1 -1 -1 -1 -1 -1 
$$ -1 -1 -1 -1 -1 -1 -1 -1 -1 -1 -1 -1 -1
$$ ##$RG_tab2= (0..255)
$$ -1 -1 -1 -1 -1 -1 -1 -1 -1 -1 -1 -1 -1 -1 -1 -1 -1 -1 -1 -1 -1 -1 -1 -1 
$$ -1 -1 -1 -1 -1 -1 -1 -1 -1 -1 -1 -1 -1 -1 -1 -1 -1 -1 -1 -1 -1 -1 -1 -1 
$$ -1 -1 -1 -1 -1 -1 -1 -1 -1 -1 -1 -1 -1 -1 -1 -1 -1 -1 -1 -1 -1 -1 -1 -1 
$$ -1 -1 -1 -1 -1 -1 -1 -1 -1 -1 -1 -1 -1 -1 -1 -1 -1 -1 -1 -1 -1 -1 -1 -1 
$$ -1 -1 -1 -1 -1 -1 -1 -1 -1 -1 -1 -1 -1 -1 -1 -1 -1 -1 -1 -1 -1 -1 -1 -1 
$$ -1 -1 -1 -1 -1 -1 -1 -1 -1 -1 -1 -1 -1 -1 -1 -1 -1 -1 -1 -1 -1 -1 -1 -1 
$$ -1 -1 -1 -1 -1 -1 -1 -1 -1 -1 -1 -1 -1 -1 -1 -1 -1 -1 -1 -1 -1 -1 -1 -1 
$$ -1 -1 -1 -1 -1 -1 -1 -1 -1 -1 -1 -1 -1 -1 -1 -1 -1 -1 -1 -1 -1 -1 -1 -1 
$$ -1 -1 -1 -1 -1 -1 -1 -1 -1 -1 -1 -1 -1 -1 -1 -1 -1 -1 -1 -1 -1 -1 -1 -1 
$$ -1 -1 -1 -1 -1 -1 -1 -1 -1 -1 -1 -1 -1 -1 -1 -1 -1 -1 -1 -1 -1 -1 -1 -1 
$$ -1 -1 -1 -1 -1 -1 -1 -1 -1 -1 -1 -1 -1 -1 -1 -1
$$ ##$RG_tab3= (0..255)
$$ -1 -1 -1 -1 -1 -1 -1 -1 -1 -1 -1 -1 -1 -1 -1 -1 -1 -1 -1 -1 -1 -1 -1 -1 
$$ -1 -1 -1 -1 -1 -1 -1 -1 -1 -1 -1 -1 -1 -1 -1 -1 -1 -1 -1 -1 -1 -1 -1 -1 
$$ -1 -1 -1 -1 -1 -1 -1 -1 -1 -1 -1 -1 -1 -1 -1 -1 -1 -1 -1 -1 -1 -1 -1 -1 
$$ -1 -1 -1 -1 -1 -1 -1 -1 -1 -1 -1 -1 -1 -1 -1 -1 -1 -1 -1 -1 -1 -1 -1 -1 
$$ -1 -1 -1 -1 -1 -1 -1 -1 -1 -1 -1 -1 -1 -1 -1 -1 -1 -1 -1 -1 -1 -1 -1 -1 
$$ -1 -1 -1 -1 -1 -1 -1 -1 -1 -1 -1 -1 -1 -1 -1 -1 -1 -1 -1 -1 -1 -1 -1 -1 
$$ -1 -1 -1 -1 -1 -1 -1 -1 -1 -1 -1 -1 -1 -1 -1 -1 -1 -1 -1 -1 -1 -1 -1 -1 
$$ -1 -1 -1 -1 -1 -1 -1 -1 -1 -1 -1 -1 -1 -1 -1 -1 -1 -1 -1 -1 -1 -1 -1 -1 
$$ -1 -1 -1 -1 -1 -1 -1 -1 -1 -1 -1 -1 -1 -1 -1 -1 -1 -1 -1 -1 -1 -1 -1 -1 
$$ -1 -1 -1 -1 -1 -1 -1 -1 -1 -1 -1 -1 -1 -1 -1 -1 -1 -1 -1 -1 -1 -1 -1 -1 
$$ -1 -1 -1 -1 -1 -1 -1 -1 -1 -1 -1 -1 -1 -1 -1 -1
$$ ##$RG_tab4= (0..255)
$$ -1 -1 -1 -1 -1 -1 -1 -1 -1 -1 -1 -1 -1 -1 -1 -1 -1 -1 -1 -1 -1 -1 -1 -1 
$$ -1 -1 -1 -1 -1 -1 -1 -1 -1 -1 -1 -1 -1 -1 -1 -1 -1 -1 -1 -1 -1 -1 -1 -1 
$$ -1 -1 -1 -1 -1 -1 -1 -1 -1 -1 -1 -1 -1 -1 -1 -1 -1 -1 -1 -1 -1 -1 -1 -1 
$$ -1 -1 -1 -1 -1 -1 -1 -1 -1 -1 -1 -1 -1 -1 -1 -1 -1 -1 -1 -1 -1 -1 -1 -1 
$$ -1 -1 -1 -1 -1 -1 -1 -1 -1 -1 -1 -1 -1 -1 -1 -1 -1 -1 -1 -1 -1 -1 -1 -1 
$$ -1 -1 -1 -1 -1 -1 -1 -1 -1 -1 -1 -1 -1 -1 -1 -1 -1 -1 -1 -1 -1 -1 -1 -1 
$$ -1 -1 -1 -1 -1 -1 -1 -1 -1 -1 -1 -1 -1 -1 -1 -1 -1 -1 -1 -1 -1 -1 -1 -1 
$$ -1 -1 -1 -1 -1 -1 -1 -1 -1 -1 -1 -1 -1 -1 -1 -1 -1 -1 -1 -1 -1 -1 -1 -1 
$$ -1 -1 -1 -1 -1 -1 -1 -1 -1 -1 -1 -1 -1 -1 -1 -1 -1 -1 -1 -1 -1 -1 -1 -1 
$$ -1 -1 -1 -1 -1 -1 -1 -1 -1 -1 -1 -1 -1 -1 -1 -1 -1 -1 -1 -1 -1 -1 -1 -1 
$$ -1 -1 -1 -1 -1 -1 -1 -1 -1 -1 -1 -1 -1 -1 -1 -1
$$ ##$RG_tab5= (0..255)
$$ -1 -1 -1 -1 -1 -1 -1 -1 -1 -1 -1 -1 -1 -1 -1 -1 -1 -1 -1 -1 -1 -1 -1 -1 
$$ -1 -1 -1 -1 -1 -1 -1 -1 -1 -1 -1 -1 -1 -1 -1 -1 -1 -1 -1 -1 -1 -1 -1 -1 
$$ -1 -1 -1 -1 -1 -1 -1 -1 -1 -1 -1 -1 -1 -1 -1 -1 -1 -1 -1 -1 -1 -1 -1 -1 
$$ -1 -1 -1 -1 -1 -1 -1 -1 -1 -1 -1 -1 -1 -1 -1 -1 -1 -1 -1 -1 -1 -1 -1 -1 
$$ -1 -1 -1 -1 -1 -1 -1 -1 -1 -1 -1 -1 -1 -1 -1 -1 -1 -1 -1 -1 -1 -1 -1 -1 
$$ -1 -1 -1 -1 -1 -1 -1 -1 -1 -1 -1 -1 -1 -1 -1 -1 -1 -1 -1 -1 -1 -1 -1 -1 
$$ -1 -1 -1 -1 -1 -1 -1 -1 -1 -1 -1 -1 -1 -1 -1 -1 -1 -1 -1 -1 -1 -1 -1 -1 
$$ -1 -1 -1 -1 -1 -1 -1 -1 -1 -1 -1 -1 -1 -1 -1 -1 -1 -1 -1 -1 -1 -1 -1 -1 
$$ -1 -1 -1 -1 -1 -1 -1 -1 -1 -1 -1 -1 -1 -1 -1 -1 -1 -1 -1 -1 -1 -1 -1 -1 
$$ -1 -1 -1 -1 -1 -1 -1 -1 -1 -1 -1 -1 -1 -1 -1 -1 -1 -1 -1 -1 -1 -1 -1 -1 
$$ -1 -1 -1 -1 -1 -1 -1 -1 -1 -1 -1 -1 -1 -1 -1 -1
$$ ##$RG_tab6= (0..255)
$$ -1 -1 -1 -1 -1 -1 -1 -1 -1 -1 -1 -1 -1 -1 -1 -1 -1 -1 -1 -1 -1 -1 -1 -1 
$$ -1 -1 -1 -1 -1 -1 -1 -1 -1 -1 -1 -1 -1 -1 -1 -1 -1 -1 -1 -1 -1 -1 -1 -1 
$$ -1 -1 -1 -1 -1 -1 -1 -1 -1 -1 -1 -1 -1 -1 -1 -1 -1 -1 -1 -1 -1 -1 -1 -1 
$$ -1 -1 -1 -1 -1 -1 -1 -1 -1 -1 -1 -1 -1 -1 -1 -1 -1 -1 -1 -1 -1 -1 -1 -1 
$$ -1 -1 -1 -1 -1 -1 -1 -1 -1 -1 -1 -1 -1 -1 -1 -1 -1 -1 -1 -1 -1 -1 -1 -1 
$$ -1 -1 -1 -1 -1 -1 -1 -1 -1 -1 -1 -1 -1 -1 -1 -1 -1 -1 -1 -1 -1 -1 -1 -1 
$$ -1 -1 -1 -1 -1 -1 -1 -1 -1 -1 -1 -1 -1 -1 -1 -1 -1 -1 -1 -1 -1 -1 -1 -1 
$$ -1 -1 -1 -1 -1 -1 -1 -1 -1 -1 -1 -1 -1 -1 -1 -1 -1 -1 -1 -1 -1 -1 -1 -1 
$$ -1 -1 -1 -1 -1 -1 -1 -1 -1 -1 -1 -1 -1 -1 -1 -1 -1 -1 -1 -1 -1 -1 -1 -1 
$$ -1 -1 -1 -1 -1 -1 -1 -1 -1 -1 -1 -1 -1 -1 -1 -1 -1 -1 -1 -1 -1 -1 -1 -1 
$$ -1 -1 -1 -1 -1 -1 -1 -1 -1 -1 -1 -1 -1 -1 -1 -1
$$ ##$RG_tab7= (0..255)
$$ -1 -1 -1 -1 -1 -1 -1 -1 -1 -1 -1 -1 -1 -1 -1 -1 -1 -1 -1 -1 -1 -1 -1 -1 
$$ -1 -1 -1 -1 -1 -1 -1 -1 -1 -1 -1 -1 -1 -1 -1 -1 -1 -1 -1 -1 -1 -1 -1 -1 
$$ -1 -1 -1 -1 -1 -1 -1 -1 -1 -1 -1 -1 -1 -1 -1 -1 -1 -1 -1 -1 -1 -1 -1 -1 
$$ -1 -1 -1 -1 -1 -1 -1 -1 -1 -1 -1 -1 -1 -1 -1 -1 -1 -1 -1 -1 -1 -1 -1 -1 
$$ -1 -1 -1 -1 -1 -1 -1 -1 -1 -1 -1 -1 -1 -1 -1 -1 -1 -1 -1 -1 -1 -1 -1 -1 
$$ -1 -1 -1 -1 -1 -1 -1 -1 -1 -1 -1 -1 -1 -1 -1 -1 -1 -1 -1 -1 -1 -1 -1 -1 
$$ -1 -1 -1 -1 -1 -1 -1 -1 -1 -1 -1 -1 -1 -1 -1 -1 -1 -1 -1 -1 -1 -1 -1 -1 
$$ -1 -1 -1 -1 -1 -1 -1 -1 -1 -1 -1 -1 -1 -1 -1 -1 -1 -1 -1 -1 -1 -1 -1 -1 
$$ -1 -1 -1 -1 -1 -1 -1 -1 -1 -1 -1 -1 -1 -1 -1 -1 -1 -1 -1 -1 -1 -1 -1 -1 
$$ -1 -1 -1 -1 -1 -1 -1 -1 -1 -1 -1 -1 -1 -1 -1 -1 -1 -1 -1 -1 -1 -1 -1 -1 
$$ -1 -1 -1 -1 -1 -1 -1 -1 -1 -1 -1 -1 -1 -1 -1 -1
$$ ##$RG_tab8= (0..255)
$$ -1 -1 -1 -1 -1 -1 -1 -1 -1 -1 -1 -1 -1 -1 -1 -1 -1 -1 -1 -1 -1 -1 -1 -1 
$$ -1 -1 -1 -1 -1 -1 -1 -1 -1 -1 -1 -1 -1 -1 -1 -1 -1 -1 -1 -1 -1 -1 -1 -1 
$$ -1 -1 -1 -1 -1 -1 -1 -1 -1 -1 -1 -1 -1 -1 -1 -1 -1 -1 -1 -1 -1 -1 -1 -1 
$$ -1 -1 -1 -1 -1 -1 -1 -1 -1 -1 -1 -1 -1 -1 -1 -1 -1 -1 -1 -1 -1 -1 -1 -1 
$$ -1 -1 -1 -1 -1 -1 -1 -1 -1 -1 -1 -1 -1 -1 -1 -1 -1 -1 -1 -1 -1 -1 -1 -1 
$$ -1 -1 -1 -1 -1 -1 -1 -1 -1 -1 -1 -1 -1 -1 -1 -1 -1 -1 -1 -1 -1 -1 -1 -1 
$$ -1 -1 -1 -1 -1 -1 -1 -1 -1 -1 -1 -1 -1 -1 -1 -1 -1 -1 -1 -1 -1 -1 -1 -1 
$$ -1 -1 -1 -1 -1 -1 -1 -1 -1 -1 -1 -1 -1 -1 -1 -1 -1 -1 -1 -1 -1 -1 -1 -1 
$$ -1 -1 -1 -1 -1 -1 -1 -1 -1 -1 -1 -1 -1 -1 -1 -1 -1 -1 -1 -1 -1 -1 -1 -1 
$$ -1 -1 -1 -1 -1 -1 -1 -1 -1 -1 -1 -1 -1 -1 -1 -1 -1 -1 -1 -1 -1 -1 -1 -1 
$$ -1 -1 -1 -1 -1 -1 -1 -1 -1 -1 -1 -1 -1 -1 -1 -1
$$ ##$ROUTER= 2
$$ ##$RX22TY= <tty10>
$$ ##$SCMTY= <no>
$$ ##$SPECTR= 5
$$ ##$SY2FLAG= 0
$$ ##$TFXNUM= 0
$$ ##$TRIPLO2= 0
$$ ##$VTUTY= <tty05>
$$ ##$WBREFAM= (0..15)
$$ 100 100 100 100 100 100 100 100 100 100 100 100 100 100 100 100
$$ ##$WBREFPH= (0..15)
$$ 0 0 0 0 0 0 0 0 0 0 0 0 0 0 0 0
$$ ##$XFAC= 2
$$ ##END=
$$ 
##$DECIM=	24
##$DSPFVS=	12
##NTUPLES=	NMRSPECTRUM
##VARNAME=	FREQUENCY,	SPECTRUM/REAL,	SPECTRUM/IMAG,	PAGE NUMBER
##SYMBOL=	X,	R,	I,	N
##VARTYPE=	INDEPENDENT,	DEPENDENT,	DEPENDENT,	PAGE
##VARFORM=	AFFN,	ASDF,	ASDF,	AFFN
##VARDIM=	65536,	65536,	65536,	2
##UNITS=	HZ,	ARBITRARY UNITS,	ARBITRARY UNITS,
##FIRST=	4914.9801025390625,	-2.0879962444305419922,	-0.49830889701843261719,	1
##LAST=	-1257.7650628760457039,	-1.2204903364181518555,	1.8370451927185058594,	2
##MIN=	-1257.7650628760457039,	-2.1867203712463378906,	-1901.97900390625,	1
##MAX=	4914.9801025390625,	3669.29296875,	1986.693115234375,	1
##FACTOR=	-0.094190053641796112061,	0.045866162109375004097,	0.024833663940429687861,	1
##PAGE=	N=1
##DATATABLE=	(X++(R..R)), XYDATA
-52181d5JJ%J%j%%%J%jjjj%%%K%%jk%%JJJJ%jJ%%%%JJ%Jj%%%%%jj%J%%%%JJ%j%%J%j%JJ%%
-52113c9%%%%JJjj%%%%%J%%jk%%%JJ%J%%%%J%%j%%JJJJ%j%jJ%%j%%%%%j%%%j%j%%J%J%%J%
-52045c6J%%%J%j%%k%JJJ%jj%%%%%%KJ%%%%%%%%%%%%%jJ%%Jj%%j%%%KJ%k%%%%JJ%JJJJ%j%
-51977b8%%%jj%J%J%jj%jjJJJJ%%kjJ%%JJ%%%%%jJjj%%JJJj%jk%j%JJ%%%JJK%J%jJ%%%jkj
-51909b9%%KJ%jj%%j%J%J%%JJ%%jj%JJJJ%%k%j%%%J%%%JJ%Jj%J%%%j%J%JJ%kkj%KKK%jjj%
-51841b2jJJ%J%%%J%%j%jj%%%%%JKJJj%%%j%%jj%%%J%JJ%J%k%%%%J%k%J%%j%JjJJ%JJJ%J%
-51773a4j%%j%Jjjk%J%%J%j%J%%%%jj%J%j%%J%%j%KJ%j%jj%J%J%J%J%%%jjjjJJJJj%j%jj%
-51705a9KKJ%%j%%%jJ%%%J%%%%jk%%%JJJjj%JKJjjJ%%jj%KJJ%%%j%j%jJJJ%%%%%%jj%JJjj
-51637a3%J%%%%%%j%j%JJjjkk%JKLKJ%%%%%%J%jjjJj%J%%j%%%J%%%%JJ%%j%%jJJ%kk%%K%%
-51569a0%JJ%jJ%%%kjkJKKjjj%%JJ%J%%%%%%J%J%jjjjJJ%%%%JJ%%jj%%jJ%KJjjjjk%jJKK%
-51501g%jj%%J%%J%jj%%%JJJ%J%j%JJ%%kkj%%%KK%%%%%%jljj%JKJJ%J%%%%JJjj%%j%KKJj%
-51432bjjj%jjJJ%jJJKJ%kjJ%k%%J%kjJ%%%%%KJ%kjJJJ%JK%%j%%klkjJJ%%j%J%JJJJ%J%%j
-51363clj%Jj%KJ%j%%KJ%%J%k%j%%J%%J%%jjj%j%JK%jJJ%%Jjjkk%%KKJjjlj%LJ%J%%%kj%J
-51294ej%%JJJJ%%%K%jjjjj%jJJjJJ%JJjjjjk%%KKL%JJ%%jj%%j%J%%jk%%Jj%%%K%%jj%J%%
-51225bj%%%%jj%%JJ%jjjj%%JJ%JJ%%%JJj%JJjjj%%%J%J%jJJj%%%%jJJJjjjj%%KJ%%k%K%%
-51156@jkj%KJ%j%%%jjj%%%%JJKJJ%jklkjJ%KKJ%JJ%%JJjj%%j%kj%%%JJJJ%jk%JJJ%j%J%J
-51087AJJj%jj%%%%jjjJKJ%%j%%%%%%%%%%%%JKJ%kk%%%%j%Jj%%J%JJ%Jkjj%JJ%j%%jjK%%%
-51018@Jjjj%JJ%jj%J%j%JJJJJjkjjj%%KJ%%l%%J%%%jj%JL%%%%K%jj%JKJjkjkjk%%KKJJj%
-50949@%%jj%JJ%%jJ%%%J%%%j%%j%%J%%jJ%%%JKK%j%kk%j%%%J%%jkj%JJK%%%%jj%KJJ%jj%
-50880@%%%%%%JJj%Jj%%%%j%j%J%%jjJ%%J%%%KKjjJJ%jjk%JJ%j%j%%JL%JJ%%jj%kkjj%%%J
-50811ajjJJJ%%JKJ%kjjj%JJ%%jJ%j%J%KJ%jjk%%%%%%j%%%j%%Jj%j%jJ%JKJJJ%kkjJJ%J%j
-50742@j%J%%%JJk%K%%j%jj%JJj%k%j%jJKJ%k%jjJ%%JJJjj%J%k%JJJjjJ%%%%%J%%j%%%jj%
-50673c%%j%JJ%Jj%%%jjjj%KJJjjJKJ%jj%KJK%jJjk%%JJ%%%j%j%JJ%%jjj%JJKK%%jj%%J%k
-50604Bj%%j%jJ%%%%%%%%%jjjJ%JJJ%%j%%JJ%k%%L%jjk%J%JjJJJ%jj%jjjj%%J%JJ%%%J%KK
-50535EJjkjk%j%j%JJ%J%%%J%%%%JJjjj%j%%j%j%j%%%%%KJ%jj%%j%%%J%KKKjjj%%%%%%%%J
-50466B%%kjJ%Jj%%%%j%%l%K%J%jj%JJ%%%k%KJ%%%%%%%J%%j%%k%%%KJ%jkjJJJkk%%JJJjjJ
-50397b%JJ%%%k%%J%%j%%%k%KK%%%%%%%KJ%%jjj%%%jjJ%%%%%%J%jjj%%j%LJJJ%%jj%%%%J%
-50328Aj%j%%j%%J%Jjj%%JJKJjjj%%%jjjj%jj%JJJ%jJJJJK%j%%jjjJ%jj%J%%J%%jJJ%jj%%
-50259bJJJj%jjJJJj%JKjkjjJ%%J%jj%%%%jKJJJjjjJ%%%k%%%JJJ%J%jjj%%%%%j%%kk%JJJK
-50190aJ%jJ%%%%JJ%jj%JK%jk%jkjKJ%%%jjJJ%j%j%%KJ%%%%%%%%%j%J%JJK%%j%jk%%%%%%%
-50121@%%%%%%%kk%KKJJjj%jJ%J%j%%%J%JJ%%j%%%k%%%%jjjJ%J%J%%jj%JjjJKJ%j%%%K%J%
-50052C%%kjJJJJjjjj%%%%JKjjj%%%kk%J%%JK%%K%jjjJJJ%JJjjk%%%%JJjjj%%j%jj%j%JJK
-49983aJJ%%%%j%%%%%%%%%jjj%%KJJ%KJ%%jjjjjjj%KJJ%%%%j%%jjk%KJJ%%kj%j%jJJ%K%%%
-49914a%J%%%jJ%%j%%j%%%J%J%%%%J%%j%%j%%%%%jk%JJK%%%Jj%jjkkJK%JK%%kj%JJJ%%JJ%
-49845Bjj%jjjj%JL%JJjkljjJ%j%KKJJJ%%J%k%j%J%%%j%%%J%%kj%%JjjJJJJ%jjJJ%%jjj%%
-49776c%JJJ%%%%%JJ%%j%%j%%JJJj%%jj%%J%%Jk%j%j%%%%%%JJ%%J%%jj%JJ%j%%jj%KJ%jkj
-49707cJJ%%%j%%J%J%JJjjjj%%%%%J%%j%JJ%%J%j%%%%%j%JJ%j%%%K%jj%JJJJk%%J%kjJJ%k
-49638@%%%%%j%J%JjjjJJJjjj%JJ%jjK%%%%jlj%JJJ%%%jjjjJKJK%%%j%%%J%%%JJjj%%%%%%
-49569@%%JJ%jj%JK%%KJJjkkj%j%JK%jjj%%J%%%j%%ljJJj%JJjJ%j%JJ%JJ%k%%J%jj%%J%%%
-49500@%%%J%jj%%%JJJJ%%%J%jjk%%%jjjJK%%%%%l%%J%%j%JJK%jjJ%%%kk%%J%JKKj%%%JJj
-49431Bjj%%%Jj%j%JKJJ%jjkj%J%%j%j%%%K%KJK%jkJ%kj%%%%JJ%jjlj%KJ%%%jjkjJJJJ%j%
-49362c%JJ%J%%kjjj%KJJ%j%j%%JJ%jj%%KJJ%%jjjJJ%%kj%%%%JJ%J%j%%%%J%JJJ%jjj%%kj
-49293cj%JJK%J%%%j%%%%%J%%j%%jjjJJJ%JJ%k%j%%JJ%jjJ%%J%j%%j%J%%%%jj%j%KJJj%j%
-49224ajjjJJ%Jj%%J%J%%JjjJ%%%%%%%%%Jj%jJ%%%%JjKKkk%%%j%%k%%%%%%%%JjKJJ%j%J%j
-49155@jkkJLJJ%j%%%Jj%Jj%%%jj%JJ%kj%%%kjJKJj%%J%JJ%%%%%%%%%%%%JJ%%j%%%%J%%j%
-49086Aj%%J%%%%j%%%%jJ%%%k%JJKJ%%%%jj%j%%Jj%j%%J%%Jj%%%%%%%J%j%%%j%%j%JJ%JJ%
-49017BjjjJJJ%Jj%%jj%jj%%%JJKJjk%%j%%jj%JJjk%KJJ%%%%jjjjj%KK%J%%j%%Jjk%JKK%j
-48948A%%%j%%%kjjjJJJ%jkj%JKK%JJ%jjj%K%K%%k%%j%%kjJJJ%J%%JJ%%J%jklkjJLKJj%jJ
-48879@J%J%J%j%%%jj%JKJ%%%kkj%kjj%%%JKJjjJJJ%j%J%%JJjj%j%Jj%JJ%%%jJJ%J%k%%Jj
-48810AjjjJ%j%Jj%%JJJ%%j%%%%J%J%jjJJJ%%jk%%%%%k%%%%%%K%%%Jjjl%KK%%%%JJjj%%%%
-48741@JJ%k%%%%%%K%Jjjjjj%JJ%jjJJ%jJ%%J%j%%J%jjjJKKjj%%j%%%%J%%j%j%JJ%jjJ%%%
-48672@jj%%j%JK%%%j%JJj%%J%j%jk%%%jJL%j%J%%JJJjjj%%%%%%%%%J%%%j%%%j%%j%j%J%%
-48603bJ%jjjJjJKJ%Jjj%JLJj%%j%%jjjJJK%j%jJJ%j%J%jjj%%%%%%%JjkJJ%k%JJ%%%JJ%j%
-48534Ajjj%%%%%%jJJJKJ%%jj%J%%JJ%%Jjjj%%%kJK%kjkJjj%KJjj%JJ%%%%jjJ%%j%JJ%%jj
-48465b%%%%%%%%%%JjjJK%J%jj%%%%%jJ%jjK%k%KJ%jk%JK%%%%Kjj%j%%%%j%J%J%%%%%JJ%%
-48396B%k%%%K%jj%%%%%K%%J%Jjj%jjjjJ%J%%jj%JJ%jjJJK%jj%j%J%j%j%K%%JJJjj%%j%%%
-48327@JJJJ%kjj%%j%%Jj%J%%jJ%Jj%Jj%j%%jJJ%%%%%j%%%J%%%JJjjjk%JJ%J%%%%J%%j%%J
-48258Aj%%JKJJ%kj%k%%%jjjJJJ%%jkj%%JJK%%%J%%%JJ%jk%j%J%%JKK%KJjkkj%k%jj%J%%j
-48189bJ%J%Jj%%%%jJ%%j%J%%%%JKJjj%%%%%JKjj%J%%jkjJ%j%%J%jjj%%%KK%jj%%%%K%jj%
-48120@%jj%%llmmkJKKKM%kkJKLK%%JK%ML%JJ%mnnkK%j%LLJJ%k%N%n%jjJKOM%lml%%j%%%J
-48051Aj%%%%J%%%%%j%%j%%%%%j%J%kjJKJK%jJJJjkj%%J%j%%%%j%%%%jjjj%KKJj%JJ%%%jk
-47982bjJJJJKJkjjJ%JJ%%%%jj%%%%%jj%J%K%j%jjkj%%%%JK%%J%JJ%jKJj%jjjjjJJ%%%jj%
-47913bJJJ%%j%%J%J%%jJjjj%Jk%%j%J%%JJ%J%kjJJ%JJJjjJ%%jjjjjj%KJ%Jjj%JJJJ%%j%J
-47844B%j%jj%J%%j%JJj%%%%%%%J%jjJ%%JJ%J%%%%%jjjJJ%j%jKK%j%%%j%jj%JLK%jjjjjj%
-47775@%%%%JKKjjj%jj%%%%%%jkl%KKJ%%JL%j%%Jj%k%%%%JJ%jjJJ%kjjj%KJK%j%%J%%jj%J
-47706Aj%%%%%%J%J%Jjjj%%%jj%jkjKJ%J%%j%JJJK%%%kj%j%JJJj%j%%%%JJjj%j%%j%JJJKj
-47637AjJ%%%%j%%%Jj%%JK%%j%%%%j%%JJ%jj%JJJ%jjk%%%%%%Jj%%JJ%jj%jj%j%%%jJJ%K%j
-47568aj%J%%J%%%KJ%%jj%%jjJ%J%%J%%%jjJ%j%%J%jk%%%JJKJ%%%%%jjj%%%%j%J%%%%%JJJ
-47499CJ%j%lkk%KK%JJ%Jj%Jkjjj%%Jj%k%%JJJ%JJ%j%K%jJJ%%JJj%j%J%%J%kjj%K%jjJ%k%
-47430@%%jkk%JLJ%jjj%J%j%JJJ%%jj%%J%jJJJ%j%%%J%J%%J%kjkJJ%%%%%JJ%%%%%kj%J%K%
-47361Bk%%%J%Jjj%JJ%jj%%%%%%j%%%%%%%J%%J%jj%JKKJ%kk%jjj%J%j%%jJK%%%%%jkjJ%%L
-47292@JK%J%%kj%j%%kj%KJ%j%J%%j%kjj%JJJJJ%jJKJ%j%jjj%J%j%J%JJJJjjk%%%%%%%%Jj
-47223@%%%%J%%j%%%%%%JJJkjk%j%k%JJ%%K%jjJK%%%%%jJ%J%J%%%%jjjkk%jJKJJ%J%%%J%%
-47154A%%%%j%%%JJJkj%%j%J%Jj%J%j%%%%%j%%%jjjjjkJKLK%J%%%%JKJ%%%%jlj%%%jjJj%%
-47085bJ%jjJJJ%J%%j%%%jkjJK%%JK%k%jkkjj%JKJKJ%%%jj%%J%%%jj%jJJ%j%JJJjjjk%LKJ
-47016A%%K%kj%%kjJKK%%%%J%jJJjk%JJj%Jkj%J%j%%%j%%%%%%j%%%%jk%KKJ%%%%jj%%j%%j
-46947djkjJLLJ%%jjJJ%%%%%j%J%%jj%%%Jj%%JJJJ%%%jj%%K%jJj%%j%%%%%%%%K%jj%%%J%%
-46878A%jjjKJj%%%JJ%k%j%%%%%JJLK%jlkj%JJjjJJjjj%JJK%k%%%%%%%%%%JjjJ%%%k%%%%%
-46809b%%%jjk%JKK%jj%JK%%%%%%j%j%%%%%JJ%%j%J%%%%%KJjll%J%%JK%%JK%ljjJJ%%%%jk
-46740c%J%JJ%%j%J%jjk%JJJj%K%Kjk%%%Jjjjj%JK%%j%%JJ%JJjjj%%%JJJ%%J%jjj%JJ%J%%
-46671CjJ%%%jj%%KK%k%%jk%%%%%%%%%%%JjJ%%%JJJjjjJ%%%%j%jj%Jjj%%JJ%J%JJ%kjjjjJ
-46602bKJ%KKjkk%%jj%K%%j%%%JJj%JK%kjjJ%%%%%%%%%%JJ%jjjJJ%j%%%%%%%JJjj%%%%J%j
-46533@jkjJ%JJJ%kjJJ%jkjJ%JJ%%J%%%jj%JK%jjJJJjjk%Jjjj%JJJ%jJ%JJ%JJjjj%JKJjk%
-46464@%%KJJJjljjj%JJ%%%%%%J%%%j%j%%%Jj%J%%%%%%%%Jjj%Jj%JJJjj%%%%%%kj%J%Jj%%
-46395b%J%%j%K%j%%%J%J%j%%LJ%%jkjjkjJKKJ%jjjkkJJ%JKJ%j%%J%j%J%jK%jjj%%%j%%JJ
-46326@Jj%%%j%J%%K%%k%%%%%%JJjj%%%J%j%J%%JJ%jk%k%JJj%J%%%J%j%%%%%J%%%%jj%jJ%
-46257a%J%%%%j%%j%JJJJjj%%Jj%%%JKJJjkkj%JK%JJ%jkjj%Jj%jJj%%%jj%JJ%%%%%%JJ%%%
-46188@%%JJjj%J%JJjkJJJ%%J%kk%KJjk%JJjjkJ%j%JjJ%jJJ%%%%%%%%%j%%J%j%JKJ%%j%J%
-46119C%jk%j%J%%%%%J%%%jjkjJJK%j%JJjJ%%%%%j%%%%%jj%%%j%JK%%J%JKJjjj%%Jj%%k%J
-46050A%%JJ%jjj%%%%%jj%%K%%J%%jJ%%%%J%j%J%j%jjj%%j%%JJ%Jj%J%%%%%Jj%%%%KLJ%jk
-45981Cj%J%jjJ%JJ%jj%%%%%%%jj%%%jjj%JJJ%JJj%%JJJJ%jjjj%%%%%%%%jkkKK%%%%JJjjj
-45912ajJ%%%%%j%JJ%%%jkjJ%KJJJJjjj%jj%%%JJ%%JJJKjkk%Jj%%%%JJjj%%jjJJ%%%jk%JJ
-45843aJ%%JJJ%%%jjj%%%%J%jj%J%%j%%J%JJ%%jjJ%j%%%%%%%%%%JJ%jj%J%JJ%%%%jk%%%%%
-45774@J%jJ%j%l%KJJ%jj%jjjjJJK%J%J%jJJjjkk%KJ%%%%Jjj%%%%J%J%jjjJJ%j%%Jj%J%j%
-45705bK%%j%J%%%J%j%%%%%%%%jj%%%JJ%K%j%%JJ%kj%jj%JJ%%%jjJ%%jj%%%%%KKKj%jjjjJ
-45636a%Jj%%%jJJ%%%J%%%j%%JjJ%j%%%%jkjJJJ%j%J%%J%%K%kj%J%%%%%JJ%jj%jkkKL%%jj
-45567b%J%J%%j%J%j%j%K%JJ%Jjjj%%%%%J%J%%%%j%jjJJ%j%jjK%%JJj%%j%%j%J%%%%JJ%%%
-45498B%jj%%%JLJk%%j%J%j%kj%JLJJ%k%J%kk%%Jj%k%J%%%J%%%%%J%j%%%J%%j%%%%j%J%%j
-45429aj%JJjj%JJ%%%Jj%%%Jj%jJKJJJjj%j%jjJ%%%J%%%%jj%jj%JJ%%J%KK%kkjmj%JKJjjj
-45360d%K%jKJJjjjJJ%j%J%Jj%%%%%Jj%%%%jjjJKJJJJjk%j%%JK%kj%%Jj%j%J%K%%kjjj%jk
-45291fjJJK%J%J%k%KJ%%%%%%JKJJ%J%jjjjk%%J%Jj%%jJ%JJJjjkJJJ%jj%j%%%%j%j%J%%%%
-45222a%%%%JjjjJJJ%%j%J%J%%J%j%%KJj%J%jlkj%JJJJjjj%jjjJ%jJKK%%%%%%%%kj%%%k%K
-45153cJJJ%%%KJkjjJ%J%%%%%j%%%Kjj%%%%%jj%J%Jj%%%Jj%%jj%Jj%JJ%j%K%%%%jljJJK%j
-45084bJJJ%%%j%%%%%%J%%j%j%%Jjj%JJ%JjJJ%JjjjkjJK%%%kj%%%J%%jJJJ%%%J%%jJ%jj%J
-45015@K%%j%j%%jjJJKJ%jk%jJ%%%%%%jk%JJJ%J%%%%j%%%%%jJ%%%KJ%%%jjJK%%jjJjj%%j%
-44946@%J%j%%j%%%J%J%JJkj%kk%JJJJ%%J%j%jJ%%%%%%K%%jjkj%K%J%KJjk%%%%%%j%%J%%J
-44877A%j%%%%kk%%%%JJJJjjJJ%jJ%jj%K%J%JJK%jkjj%%%%JK%j%%jjkkjJJJ%jKJ%kjjJJ%K
-44808@%%jjKL%l%%J%jJjjkKJJKJJjjkjl%JJJ%j%J%J%%j%J%jJJJ%%jjjjj%%J%Jjk%KJ%kjJ
-44739bJJJ%%%J%%JJJKJjjjjjjk%%%%%%jlj%J%%JJ%J%JJj%%%J%jjj%J%jk%KKKJ%j%k%%%%%
-44670@JJ%%Jj%jjk%J%%%%%%jJ%J%J%%JK%%%%J%%K%kkkj%%%%KJJ%J%jkkj%j%K%KJjk%%K%k
-44601@jJ%%lkJKJ%J%LJ%%jl%jj%JjJJ%%%%%JJJ%%%%%jk%jjKJLJjj%j%%k%%%%kjk%JJKJ%J
-44532AJJkjJJ%%%j%j%%%%JJJ%%jjjJJ%jj%%JJ%Jjj%%J%JJ%jkj%%%JJ%%%kkjJ%j%jJJK%J%
-44463A%%j%%%%J%jj%%j%JJ%JJKkk%%jJKKj%%Jkk%j%Jj%J%j%JJKJJj%J%jjkjj%J%%%%%J%j
-44394@%%%%jJj%j%JJjjjJKJ%jj%J%jj%JJ%%%KJjjj%%%jJJ%J%JJjjkjj%K%%jjjJ%J%JJ%j%
-44325@jJ%jjjJK%jJ%%%%%jJJJjj%JJjjjJJj%%J%J%j%%%j%jJ%%%%%%%%%%%J%%jjj%JJKJJ%
-44256Dj%JkjJJJ%jkjKKJjk%%jj%%%JLJJ%jkljJ%K%%%j%j%j%%%j%%KJ%%jjJJ%j%%%%%%%%j
-44187a%%jjjJJjJJjjJKJ%j%%jk%%%J%JJ%j%Jkj%%JjJK%j%J%JJ%jjJ%J%j%%%j%jkJJJ%jjj
-44118cj%%%K%jJKKJJkk%%%J%j%l%JJ%%J%%kk%JKJKj%jJJ%j%%J%%J%kj%%%%%%%%J%%j%%%j
-44049aj%Jj%JJjJ%%jkj%KJj%Jj%%jk%KKJj%%J%%%%%%%j%J%%%%%%J%J%%j%%jj%%%%%%%J%%
-43980@%%jk%%JKJ%%%j%%%J%%%%%j%lkJKK%%%j%%J%k%JjjKJ%%%%j%%J%%kj%JJ%%%%jJJ%%K
-43911BjjJ%J%%j%%%j%Jj%%%jJ%j%JJJ%%jj%%JJjjjj%K%%%jJ%J%%jKJ%J%%jk%KJj%%%j%j%
-43842A%%%j%%J%%j%%%jj%JJ%%%%%%J%JjjJJ%jkkjKK%Jjj%%J%%kjKJKJjjj%jj%J%jjJj%J%
-43773b%J%%%J%Kjj%%%%J%%%%%JJj%jj%%%Jj%%%k%JJ%JK%j%jj%%%J%j%J%%JJJJ%jjkj%%JK
-43704C%j%JK%j%JkljJ%KKJJ%jkkj%%%%%kjJKJJ%%%j%%j%JKJJkjjJ%%%%%%%JJlkj%K%%J%j
-43635@%%JKK%kj%%%jkk%JJJLKjj%%%jk%%%%%j%JKJjlkjLKJJjjj%%%%%%%jJ%%K%j%%%jjjj
-43566c%%%%%jk%jKLKJJ%k%%%%%%%%%%%%%%JJJJ%%kjj%jjJJ%%%%%%%%%%%j%%j%KJJ%%%%J%
-43497Cjj%j%%j%Jj%j%J%%j%JJJ%%%j%%%jkj%JJ%J%J%%%JJ%%%%JJkj%J%jj%%%jkj%%J%%J%
-43428bJ%jJJ%%%%JJjj%%%%JJJK%jjj%%%J%kj%K%%jj%%%%j%JjJ%%%klJJJJJ%jj%K%%%K%Jj
-43359B%jj%jk%KKLKJ%jjkkj%JJ%JjjJ%%%%k%%j%%J%%%%j%%%Jkj%JJJj%J%%JK%%%%jjj%%J
-43290AjjJ%%%%%%%%%J%jj%jJJ%%%Jj%%J%%%J%J%K%jjl%%%%%j%%%%jJJj%%%j%%%JJ%%Jj%j
-43221aj%JJ%KJJjjJJjkjJL%kk%%%j%J%%J%j%jjJ%jjJJ%j%%Jj%J%%%J%%J%%j%jk%JJ%k%JJ
-43152aJJKJJjkj%jJ%jJj%%%kk%J%jjjJKJJJ%JJJjJ%%%kjjjJJ%JK%JJjkk%%%%kjJJ%jjJ%%
-43083bjjJLJJ%jj%%KKJJJ%jlj%%jjjjJJJK%kjk%JJ%%%%J%j%jj%JJJ%%j%kj%JKJJK%J%jkj
-43014AjJJ%jJjjjk%k%JJJ%JJj%%J%%JJJjjjkjJ%%JJ%JKK%%jjjj%%j%J%%%LKJjjjjkj%JJ%
-42945Bj%%%%%KJj%%kkj%%J%J%JJ%%k%%j%J%J%%jjj%J%J%Jj%%%j%J%%%JJJ%k%%%j%%%%%%k
-42876bj%KJ%%%J%JJJ%%j%Jk%J%jjj%kKJ%%jjj%j%%J%K%%%%%%%%K%%JJj%jkjJ%%%J%%j%%%
-42807@KKJ%jkjj%%%%JJjkj%J%jkj%%jJKJJ%j%jJ%JJJ%J%jj%J%%%j%%k%Jj%JJ%j%%%J%%%%
-42738@J%%j%%JJ%jjjljJJKJjjj%JK%%J%%jjk%%JJJjj%%J%%JjjKLJkjj%JKjjj%%J%%%%j%%
-42669@jjj%%JK%%jjJ%JJKJ%%%Jjjjk%%JJK%jl%%%J%J%%kjk%J%JJJ%%j%Jj%j%%%jjJ%%%%%
-42600b%j%KK%%jJj%j%jK%%J%jjj%J%%J%jj%%%J%%j%JJJJKJj%jjk%%%%J%%JJjj%%%JjjJj%
-42531@%%%%K%%%j%%jKJ%%jk%%jj%J%J%%jjjJJJ%%%%%%j%JKLK%%kkk%J%%%J%l%JLKJkj%%%
-42462D%kkkk%%JL%%JLJj%Jjj%k%%%JJ%%J%kj%J%jjj%JKJjj%J%jj%%Kjjkj%JJJj%JJ%j%%j
-42393a%%JJ%%J%%%Jj%%jjjjjjJJJ%%kJJ%J%J%j%%%JJj%%%jJK%%kjj%%jJJK%kjj%%JJK%kj
-42324a%J%%JJJ%j%%jj%jj%%%j%JJ%%J%%%%%%%%%%%%%j%J%%%JK%%jk%%Jj%%%%%%JJj%j%%K
-42255BJ%%kJJKJjjk%k%%%J%j%LKj%j%K%jkj%%%j%JJ%jj%j%J%Jj%%%jJJK%%JKjkk%JJ%jjJ
-42186BJj%J%J%JJ%jk%Jj%%%%%JJ%%%%%kjjj%Jj%%%%%%%%Jj%jJ%%%%%%JJJ%j%jj%JLJ%kj%
-42117Bjj%%%%%j%jJ%j%JJ%%k%J%%%%JjjJJ%JJJk%%j%%%%%ljJJJJjkjJJJJJ%JJ%%%J%%kj%
-42048AjJ%%%%%%j%%J%JJ%%%kjJjJ%j%%%%%%JJ%%jJ%%%%J%J%%jjj%JJ%jj%%%jj%J%%J%j%J
-41979A%%JJjjjJJK%jkj%%%%%%%jJJKKKJK%jjjk%%k%J%kkj%Jj%%%%%%%%J%Jjjjk%j%%JJJ%
-41910bJJ%%%%%%KJ%j%%%J%jj%%j%jj%K%%%k%%J%JKJjj%%JJ%jk%j%J%Jj%%KLJ%%jkkJJJ%%
-41841Djjkk%JJ%K%%j%%%%jjj%J%J%%%%%%%%%J%Jj%%JJ%JKJjj%%j%KJjlkj%%%%%%JjJ%j%j
-41772aJ%K%jjJ%j%%K%jj%%j%%J%LK%jkkjk%JK%JJ%j%K%%%j%Jjj%%%jJJ%%J%Jjj%JJ%kjjj
-41703aJ%KJ%jj%%J%jj%JJj%JJJ%%%j%jjj%%KK%jjj%%%J%J%%jjj%J%jjj%JJKJ%%%J%%lk%%
-41634aJJK%jjjJJ%jjjJ%%%jjjjKK%j%%J%%%%%JKjkjj%%J%%jJJLJ%%jk%%j%%%JJjjjlj%%K
-41565cJ%%JJ%%JKJ%j%jjJ%jj%JjJj%jJ%%JJJ%%%j%j%%%J%k%%%KJjj%J%kj%j%J%%J%Jj%%%
-41496@%%%J%%jjjJJ%%JJJ%kj%%%%%Kjj%%kjJKKJjj%%%%JKJ%jj%jjjJJJj%%%J%%%JJ%jjJj
-41427Ck%J%%%j%JJ%J%%jjjj%J%%j%jljK%%%j%jJ%%%%%J%%JJJ%%J%jj%j%JJ%%%%%%k%JJJJ
-41358B%%jj%k%KJ%%J%jj%%KK%j%%kj%%%kjkkJLKKJjj%%JjjkjKJJ%%%%J%j%%J%j%%%%%j%%
-41289ajj%%K%%JJ%%j%j%jjJJ%jkk%K%%%JJ%%jjKJ%%%J%%JJjjj%%j%jjJKJJJj%%jKJ%jj%%
-41220Aj%%JJ%J%Jjkj%%%j%%J%J%JJ%jjjJj%j%j%%j%K%J%%jJ%%%jJ%J%%%J%%Jkj%%KJ%jkj
-41151akJK%%%jjJJ%%%%%k%%K%%J%j%%%%J%J%JJ%%jjjjJJ%%jj%%%%JjjjJJ%JJjj%%%%jjj%
-41082cJJ%%J%%%%%kjJJ%%J%KJJkk%%%%l%JJJ%%jJ%%%k%K%%%%%j%%JLK%k%j%JJ%%j%kjj%%
-41013ajk%J%J%JJK%jj%%%%%Jj%jJ%%JJ%k%%kjJ%JJ%%%%J%j%jjJJJJ%jjK%%J%j%k%%%%%%%
-40944@%%%%%%%%J%j%%j%JJ%j%%JJJJJjkkj%J%jj%%%KJ%jk%%JJ%%j%%%jj%JJJjjjJK%kJJK
-40875BJ%j%%jj%%%%%%J%JjjjjKKK%kk%%J%JJJ%%jkj%%j%%J%j%%J%%%%%%%%J%%J%%jj%%JK
-40806CJJJJkkjJKjkk%j%JJJKjkjjjJJJ%%Jj%j%Jj%jj%KJK%kj%%%%%%JJ%%%JjjJ%KJj%%%j
-40737CjKJ%%kkj%%%%%%%jj%JJ%j%%J%%J%%%%j%J%%%%JJJJ%jj%%jk%%Jjj%%JJj%%JJ%JJJk
-40668Ckj%jjjJKJJj%jjj%JJK%jj%%%jJ%kkJJ%JJ%K%jj%%%lk%KKJJ%%j%%%%Jj%jj%JJ%jkj
-40599d%%JKJjjj%JJJ%JJ%J%%%%%jj%J%jjJ%j%%%jJ%%%j%J%KK%jjj%JJJ%j%jjj%Jj%%jkj%
-40530dK%JJJ%J%%jj%%JKjj%jj%J%%LJkk%%%%JJJ%%%%%%%%kj%%%%j%J%%%JJK%jl%%%KLJjk
-40461Ck%%jkjJJJ%%jj%JJj%%j%%JJK%%j%%j%j%%J%%JJJ%jjj%%%JJJ%JK%jjkjj%%%k%%%%J
-40392a%J%%%j%%JJ%jj%JkkJKJ%%%%kJJK%kjJ%JJJ%Jjkj%%Jj%%%%%JJ%jJJJkk%JJ%%%k%k%
-40323b%JJ%%%JJ%%J%J%Jjjj%k%%%j%%jj%JJJKJ%%jj%%j%%%kjKJ%%%%%%J%%j%jJJJjj%%%j
-40254a%kJJJJJJJjjjj%%%%jj%j%%j%KKJjj%jjJK%JJjjJKJ%kjj%JJ%%%%jj%%%%%%%%%jJ%%
-40185@%%%%%%%%K%jj%j%J%JK%Jjj%jj%%%%%%%%jjJJJ%j%KJ%%j%JJjjjj%%%%j%J%k%KJ%JJ
-40116CJ%%jkjk%%%%j%%jJKJ%%%j%%J%%%%%%%%%jjj%JjJJJ%j%j%jJJJjlJKJ%%%%kjjjJKKJ
-40047AJKJkkj%%%k%JJJj%%%JJJJ%%jj%%JJK%k%jk%jJ%%%%j%%%%%%JJj%%Jkj%%JJJjj%%%K
-39978B%j%%%Jjj%jJ%J%j%JJ%k%jJ%%j%%JL%kjkjJK%%J%J%j%%JJ%JJjkj%%%J%J%J%jkj%k%
-39909b%K%%J%%%%%JJ%jjj%jjj%KJ%jj%%Jj%Jj%%%%JJ%%%jj%Jjj%j%%KKKJ%%%jJK%jj%%jj
-39840AJJj%J%j%J%%%%J%jJkk%%kjJK%%K%jJ%%jj%kjJJJjk%%JJ%%%j%jkjJJ%%%jKL%%%%%%
-39771@JJkkj%JKKJkj%%%%%jkj%KJJ%j%J%%%KJKjj%jkjj%KJK%%jjj%%j%j%j%%JJ%%%JJJk%
-39702@%J%j%%kkjjKKK%%%%%%%jj%%K%%%Jj%%%%%%%JJJ%kj%JJJJ%jkj%jj%%JJ%jj%j%LKK%
-39633D%%%j%%%j%jjJj%%JJ%J%kjkkj%JJJJJ%K%%%j%%%J%%%jj%%KJjjJJj%%%J%jj%j%%JJJ
-39564C%%%jk%%%kj%JJJKJ%%K%j%%jjk%%%%%%%KK%j%%jjjjJj%%%J%%%J%%j%%J%j%%jjJ%%j
-39495b%J%%j%J%JKJjk%j%%%%J%KJjj%jjJ%jjjJ%J%Jj%J%%J%JJjjjJ%%%%JJJ%jjj%K%jjjJ
-39426AJJJkk%%%%%%JJ%%%%jj%%Jj%%%%jj%K%%%j%%%%J%JJJ%jkj%j%JJ%%%%%j%J%K%%%%%j
-39357Aj%%jJ%%Jj%%%%%jjJKJjj%%%J%jj%%%%Jj%%%J%J%jj%J%jJ%JK%jj%%j%%%%J%j%%Jjj
-39288ajj%JK%J%%j%J%jj%JJ%JJK%%%%jjjj%%%Jjj%%%J%j%%K%%k%%%%%%%%%%J%%j%JK%jk%
-39219@%jkj%KJ%jJ%jk%KKJ%j%k%JK%Jj%%%%J%%j%J%jjKJJJ%%k%%%jj%%jKKJ%jj%JJj%%kk
-39150@%%k%%%%%%JJJJjj%%%%J%JJjKJ%%J%%kjjjjJKJjjk%jj%%%jJJjj%KJ%JKJ%j%%%kj%%
-39081@%%%%%%J%j%%JJ%k%%%JJJ%%jk%j%jJJK%jjj%%j%JJ%%%%%%%JJJjj%j%%%J%%j%%%%%J
-39012AJK%%jjjj%%%jJ%Jj%%%%%%J%j%%%%%%JJjj%%%%%L%jjJ%jjj%J%%j%J%J%%j%JJ%jj%%
-38943@%%JK%%j%%J%j%%%%J%%j%jJ%Jjk%jJ%%%%%J%JJjj%J%JJJj%j%jJJ%J%kj%J%%%%j%j%
-38874A%%J%k%jj%k%%JJKJ%j%%jk%%KJ%%%JLJJjk%jk%%%JKKJjkkjj%%%JJJ%jJ%jjj%%JK%%
-38805B%jj%%kjjj%JJ%jJJJJ%kj%%JJJJ%%j%JJK%j%jJKjkk%k%%J%%J%%%%j%J%%%%%JJjjJK
-38736Cj%jj%%%j%%J%J%%j%%%%jk%KJ%%j%jjJ%J%%%J%jJ%%%%k%%%%%jJ%%%J%%j%JJJ%%jj%
-38667aJ%%%%%%%%JJ%%%JLJjj%%%J%kjkj%%Kj%K%j%%jjj%JJj%%%%%j%J%j%jk%J%%%J%Jjj%
-38598cJJJ%%%jj%%JJKJj%jj%%%%%j%%JjjjjJ%KJ%%%%%J%%jJ%%jj%jJ%J%%%%%%%j%%J%%%%
-38529@J%j%%%%%%%%JJj%%j%%%%%%%J%%%%j%%%jj%K%J%j%kk%JJ%%JJ%%%K%%Jjkj%JJj%%%%
-38460@%KKJlljKJJk%kjjJKJ%%KJkj%K%jj%%%J%%j%jJJJjj%jjjJKLj%%%%jj%ljJKJ%%KKJk
-38391Cjjj%JJjjJJ%KJ%j%%kjjjJ%%jjj%KJ%%j%%J%%%%K%jj%%J%j%%%%JKJ%j%%JJJJkljj%
-38322@J%%J%j%%J%%JK%kjkjkJJJ%%%%JK%jjJJjjj%%%J%%%j%%%%J%KJjjjJ%%%%%%%jJjjj%
-38253aJ%%%%%%j%J%%Jjj%J%%%%%%J%J%%%%JJJkk%%%%%jJJKj%kj%%%J%%J%%%KJJ%j%jJ%%%
-38184EJ%kjjj%j%%%%Kj%jjkjJKJ%%KJjj%jJJ%%%J%%JJj%kk%%%%jJ%%%%%%k%J%%%J%%%JJ%
-38115Bj%%j%%%%%jkk%JJK%j%K%%Jj%jJ%j%%%%%J%%%%%%%%J%j%lkk%LLLK%jj%k%KJJkkj%%
-38046aJ%%%JJ%jjjJ%j%%J%%%%%J%jj%%%J%%j%jj%%JKJJJK%jj%K%%jJJj%Jjjjk%jjjj%%%%
-37977c%KJKJk%%JJ%JJ%%%J%jkj%jj%%%%%J%jJJ%JJ%%%%%jjk%JJJJjjj%JJJ%kjj%%%jjj%J
-37908b%%jJJ%%J%%kjJJJJj%j%J%Kj%j%%Jj%%%%%k%%JJ%%%jkJJJ%J%%J%%k%J%%%%J%%%JJ%
-37839Djjj%%%%K%j%JJjj%%%jJK%%%jkjJ%%%JJ%jk%J%%J%jjjk%%KJJJ%J%jJJjkjjj%KJJ%j
-37770Ajk%%J%%%J%%%%j%j%JJ%jjJ%j%%JJ%%KJJJ%kjjJ%%J%jj%%JKJjljk%JJJ%J%JJ%%%Jk
-37701Ck%%j%%J%%j%%%JJjjJK%k%j%%%jkj%KJ%%%J%KKjkjj%%J%%%%%J%jj%%j%KKjjJ%jjjJ
-37632aJJ%%j%%%JJJJJJ%jjjj%%%j%jjJJJ%%%jj%%JJ%j%%j%%%J%j%j%J%Jj%%%%%%JJjjjjJ
-37563a%%kjKJjj%KJKJ%jjjj%J%%%%%%%JJJJ%%j%JJjkkjj%KJ%%%%%%j%JJKK%%%jjk%jj%%%
-37494@%J%j%j%%%%%JJ%JJJ%j%%j%J%jJ%%J%J%jjj%j%%%JJ%%J%kj%%j%jj%jjJK%%J%%%%%%
-37425@%%JJ%%%%J%%%%kj%J%j%%J%%jjjjJJJ%%%j%%%JJJ%%j%%Jj%j%%jj%%jjjJJKJk%JJ%K
-37356B%%%jj%%k%%JJ%j%J%%%%%%kk%jJLLJ%J%jjj%%j%%jjJJjjJJ%JJK%kk%j%%j%JJ%%Jj%
-37287@Jj%%%%%JK%kjJ%%%jj%J%JJJ%%%Jkk%J%j%%j%J%J%j%%JJ%%%KJ%jJ%kj%j%j%%%%%%%
-37218@%jjJ%%%%JK%%Jjjj%JJ%%kjj%%JJ%%%jjJJ%J%jj%j%%jJ%JJJ%j%J%jj%%J%%J%jJ%%%
-37149A%%JJJ%%%jjj%JJ%j%%%Jkjj%%J%jjkJJJ%j%J%%JJJ%jj%%%KJ%K%jjl%%%JKJjkjJJ%%
-37080B%JJ%Jj%jjJ%jk%jj%JKJJjjj%%%j%J%%%jjjJKJJ%j%j%%%jj%J%%J%%%%%%%%KJJ%lk%
-37011aJJ%jJj%j%%%%J%%%JJKJjkjj%%%%j%J%%%%%%%jJ%j%J%%jjJJ%j%%%%j%Jjjj%jJKJ%j
-36942bKJKJjj%%jj%%%%%%%%%%%J%%j%%%%jk%JK%JJJjk%%%%jJ%jjjKJJ%%Jjjlk%KJJ%kkjJ
-36873eKK%J%%%KJJJjkjJJjk%%kj%%%%j%JJ%%JJ%%%%%jjJKJ%j%JJJkjjkjjJ%%JK%%jJJJ%j
-36804A%J%j%Jjj%%jJKJKjkkj%J%JJ%%%%j%JK%%%j%J%%%%J%%%jkj%%J%jjjk%J%JJKJjk%%J
-36735A%%%j%%%%j%%%J%kj%%jJK%jJJkjjJL%KJJ%j%%JJJ%jj%jjjj%%%%%JJ%jj%j%%%%J%%%
-36666@%%%%%Jj%KK%%kj%KKJkkk%%JJJJJJ%j%kl%%jj%J%J%%%%%KJ%JJ%jj%jk%%%J%j%%%%J
-36597AJJJjkjj%J%Jj%kj%JJ%j%%J%%J%KK%J%%j%jjjj%%K%%Jj%JKJ%jj%jjjjJJ%jJjj%%J%
-36528AJ%J%%%jk%J%%j%%%%%JjJ%%%%%%%%JJ%j%%JJ%%j%jk%J%JJ%%%KJkkk%%%%%%%%%%%J%
-36459Aj%%%%%%J%j%J%J%%%jj%%%j%JK%jj%%%j%JJ%J%%%%%%%%kj%J%%%%%J%j%J%j%%J%j%%
-36390@jjjJK%%%K%jkj%%k%JLJJ%j%%j%jJ%%jj%JJ%J%%%j%KJjjj%%%%%%%%K%jJjjJ%JJJ%j
-36321Cj%Jj%JJ%%jj%%%%j%%j%%%%%JjkJJjjKJ%%j%JJ%jj%%%%%JJjjjjk%%j%j%%J%JJjjJK
-36252bKKJjjj%%%%jjJ%jjJKK%%j%%JJJ%%jjj%J%jj%kKJj%jjJj%JJjjjJJJ%J%jjj%jkj%JL
-36183bK%jjkjJJJJJ%%K%kjjJjJJLJj%jjj%%JjkJJJ%j%%J%%j%%%%K%KK%kkk%JJ%jjJ%%%j%
-36114@%%%%J%j%KK%j%kjj%JJ%%jk%KKJjj%%kkJK%%jJ%%%%%%%%%%%%%%%jj%JKJJ%J%%JJ%j
-36045Eljj%J%JK%%%jjk%JK%j%kjj%%JJ%%j%%J%j%J%%%%%%Jj%jJ%%%%Jj%k%J%J%%%%%%JJJ
-35976Cjj%%j%%%%%%%J%%Jj%JJ%%jjj%k%J%J%%%%%J%J%j%JJKJ%jjkjj%%%J%jjjK%Jj%%jJ%
-35907@%%j%%J%J%JKJklJ%%%%%JJJJjk%%jj%%JJJJ%jkj%%J%%%%%%JJ%%jj%%jJJJjjJKK%J%
-35838Gjj%jjjj%j%%%%J%%%%JJ%jJ%%Jjjjjk%JJJJJ%%jkjJ%J%jjkJJJ%JJKjk%j%j%%%J%%%
-35769@Jj%%%%%%JJ%KKJjkmj%%J%jJKJ%J%%%%%%%j%j%jjJ%%j%%j%J%%%%Kjjjkj%KKJKJj%J
-35700DJjjjjj%%%%Jj%Jjjj%%j%KJ%%%%%%jkJ%%JKK%%jj%JjKJjkj%%%%J%%j%JJKJjlkjJJ%
-35631@JJJjj%j%%jJ%%%JKJ%jjJ%%j%%%j%%Jkj%%%J%%%%jJ%JJ%jj%j%J%j%JJ%%j%%%%jj%J
-35562a%jj%%JJJ%%%jk%%J%%JjJJK%%jjJ%JJKJjjjjjjjJ%%%%KKJ%jjj%%%j%%%%JJ%%jj%%J
-35493BJJjk%%%JJjjjjJJJj%JK%JJj%%%%jkk%jjK%J%j%j%J%%JJJJ%%%J%jjjkj%J%%%%%%%%
-35424@%%%%%J%JJJ%%%jk%J%jj%%%%LJ%%JJj%%%jjjj%j%%%JJj%jjkJ%JJ%JJ%j%JJ%jjJ%jj
-35355@%%JKJ%kjj%J%%j%jJ%%%%J%%j%J%jJK%k%%%JJjkjjJJJ%%KJ%jjJK%%%jkkJJJ%jjjJJ
-35286BJJkj%JJ%%jjjjJ%%jjjJK%JJj%Jjj%%%J%%JJ%j%kkj%%jJJKJjj%%%%JjJ%Jj%%%J%J%
-35217BJJ%kk%%j%%JJ%%j%%%%%%%%%%%%%Jj%%jjJJJJ%J%jjJKK%jjjjJJ%KJ%%klk%KKjjJ%%
-35148C%k%JJjkj%%j%JJ%KKJkkjjjj%%JK%%%jJJ%j%j%J%%%%j%j%KJJjjjjkj%KKJJjjJ%%JJ
-35079BJ%kj%jj%JJJ%jkj%%j%JJ%%%%J%jJJ%%%J%%%%%jJK%jj%%KJjl%%%%J%j%J%j%%%j%J%
-35010@%%%%%jjj%jj%KKJ%j%%J%%JJ%%JjjK%jjj%%Jjj%J%JJ%Jjj%%jjJJJ%%%%%%%%%%%%jJ
-34941Bj%%Jj%%%%J%jjj%%%J%%%J%%%%%j%jJ%%%%KjjjjKJJ%j%%j%%K%jj%%%%KJjkkJKK%kj
-34872@%%%%j%%JJ%j%%J%%J%%%k%%Jj%%%JKJ%%jJJ%jjj%jJ%%KJjj%J%%%jjj%%JjJ%jjj%j%
-34803b%%%Jj%JJ%%%%%JJ%jjjJ%%%%KJ%%%kj%kJJ%%%J%%kjJJKj%%J%%%%j%%%Jj%jjJ%%jJ%
-34734@%kJJJJ%jJJ%j%%j%JjjJJK%%%jkj%JJJJj%%%%jjjk%%Jj%J%%%%j%%KJKK%%jkk%%K%%
-34665B%%j%%%%%%JJJjjjjJ%%%JJjj%j%%%LJJ%jkj%%%JJK%jkj%J%%%%%jj%JJj%%J%jjjJ%%
-34596@j%J%%%%%JJ%JJ%jkjj%jj%LKKj%Jjjk%j%%jJ%%J%%%%%%%%KJj%%%%%jj%%%%%%%jjj%
-34527cJJjj%L%%%%%%%jj%%%jJKJ%%J%jjJJjjJ%%%%j%kkjKKJ%jjj%%%KJ%%%%%%%%%jjJJKJ
-34458C%%%j%k%%%%jjjJJJKKJjkkj%%JJKKJ%kj%%K%jjkjjj%%JJJ%j%%jj%K%%%%jj%J%%J%%
-34389@%%%J%%j%%JJJJjj%K%%kj%Jjj%%%Jj%%%K%j%%j%j%J%%kJ%%j%JJ%%%%J%Jj%j%%%%%%
-34320@%%%JJjjjj%K%J%jk%J%J%KK%%%j%%jkj%J%%%KJjk%%%%%%%%%JJK%k%%%%%kj%J%J%%j
-34251@Jj%jj%K%%%%%%%%%%JJ%%%jJ%%k%%%JKJk%k%%Jj%%%%Jj%%j%J%%%j%J%%JJ%j%J%j%%
-34182Aj%%%%JJjj%%J%%%%%j%%jj%%JJ%Jjk%JJ%%%%%JJjjkjL%%J%%j%%JJ%jj%j%JJJKJj%%
-34113Djjjj%%%%%K%k%kJJJ%JKJj%%j%jjj%%J%jjJ%%JJJj%%jjjJ%%KJ%jj%%J%J%jj%J%k%%
-34044@%%%JJjj%Jjjjj%KJ%JJ%k%%%K%%jj%%%%%%%%J%JJ%Jjj%JJjjjj%kjJJ%J%%%%J%J%%%
-33975B%%jj%%%%%%%JKKjj%lkl%KJJJLJ%j%kjjjj%Jj%jJ%J%jj%K%JJKJ%j%%jj%JKJjkj%k%
-33906bKJ%%JJ%%%%kjJKKJkjJJj%%%JJ%%j%jjJ%j%jjJJjjj%%%%jjJ%jjJJJKJJ%%j%%j%J%j
-33837Bjj%%%%%%%%%%%JjJKj%J%jjj%KKj%jjjkJJjj%%jJ%jJJJjjj%JK%%JJJjj%%J%%%k%%j
-33768ajJ%jJKLKJjkk%JJj%jJJj%Jj%kj%j%%KJ%%%KJ%%j%%jk%JJJ%jj%%J%%%j%jj%JKK%lk
-33699@jJ%J%jK%%%%%%%%%J%%%J%jjjJJ%%%j%%j%JJ%jjJJ%kj%JJ%k%%J%%%%%j%%%j%%%jKK
-33630BJ%%jkkjJK%%%%J%jJKJj%jj%jJ%j%kjJJ%J%j%%J%j%%j%J%J%%%%J%j%J%jJJJ%%jj%%
-33561Ajkj%%jJ%%L%Jj%j%JJj%jjJJJ%JJJj%jJj%%%%%%%%J%kj%%%%jJJK%J%jj%%Jjj%%jJK
-33492CJ%JJJ%jjk%%Jj%%%%K%JjjJJ%JJ%%%%Jjjjj%kj%%j%J%jJJJJ%kj%jj%%%%%%%%%JJ%j
-33423Aj%%%%%LJJjjj%jj%%%JJk%%%%%%j%%%J%JJJJK%jj%jj%%jj%JJ%%%%jjjJj%J%KK%%jJ
-33354Dkkl%%K%jjJJJ%JJJ%%J%%%%kjj%JKj%K%Jjljj%JK%%%%%jj%%jjKJJ%%jj%JK%kj%%J%
-33285A%jjJ%%%JJJJjj%%k%JJ%j%j%%%K%%JJ%jj%%%jj%%KKjJ%JJ%%%%jjkk%%%%%%k%K%%%%
-33216@%J%J%%%J%jJ%%jjjjjJJ%%%%%%%%%%%%%%%J%%J%J%jjJJjjjkkkj%KJKK%Jjjj%JJ%%%
-33147@JLJJj%kk%jjkJK%jJ%%%jjJ%J%%jjJJ%%jjj%JK%JJ%%jj%%JJJjjjkJ%%JJj%%JJJ%%j
-33078BkkJJjjj%KJ%J%%KJlj%%JJ%%j%K%%J%kjJjjj%JJK%JJkj%Jj%JJ%Jjjjk%%jJJK%%%%%
-33009C%kj%%%J%%%%%JJ%%j%%Jjk%%%%%%jj%JJJ%j%%%Jj%jJJjJK%%jj%jJK%jj%jj%JJ%%j%
-32940@%%%%Jj%J%Jjj%jJ%J%%%J%j%jjj%j%JK%%%Jj%%jJ%%%j%J%%j%JJ%j%%%J%KKKJjkkkj
-32871@%%jjk%JKJ%j%%j%JjJJj%J%KJ%%jk%j%%JJKJ%%jjjjjJ%j%JJJJJ%jl%%%JKJjjjJJ%j
-32802Bkj%J%KKJ%jkjkj%JJKKjjk%jJJJJ%J%%jkjjj%KJKJ%j%jj%JJ%j%%k%%%%J%j%%%%j%j
-32733b%J%jJJJ%%%%J%%%%jj%J%%%%jKJJ%j%%%k%%%jJJ%%j%%%%j%%%%%%JJJkj%%KJ%%j%jj
-32664@%%%%%JJ%%%jjkjJKJJJJ%j%jjjjjJJ%JK%%j%j%JKKJkkJJjJ%%jkj%JJjj%%j%%%JJjj
-32595@%%%%%J%%%%KJ%j%Jjjj%%KK%kjjj%J%%%j%%J%jk%%K%JJ%%j%%j%%j%jJJJ%J%%jJJ%%
-32526CJJjjl%JJ%%JKJK%kjj%jkjKJJJj%J%jkk%%%%LJ%%J%%j%jkj%%J%%%%J%jJJ%%%kj%%%
-32457@jJJj%jJ%jJKLK%llj%JJJJ%%kj%jJJ%j%%%jjjjjjJKJJ%%%%j%J%J%jjJJJ%jJjj%JJj
-32388Aj%Kj%%j%%JKjk%%%%%%JKjk%%%%Jj%JJ%%%J%%j%jj%%%j%%J%%%jJJJ%j%J%j%%j%%%%
-32319@j%JKJJJ%jj%%%jKJkj%%%jj%%J%%%JJ%j%%%jj%j%J%%%%jjj%JJJKK%kj%jj%%JJj%%%
-32250@%J%%j%Jj%%%jJ%jj%j%JKJK%%jk%jjkjJJKJjjjj%%KLKkj%%%%JJJJjkjkj%JK%JKK%%
-32181Ej%kj%KJ%%%%%%j%%%JK%%kkj%j%jJ%LK%kjJJjjjJ%J%J%jj%Jk%%%%%j%JJ%%JJ%jj%%
-32112B%%JJj%J%%%kk%JL%%%jkj%j%%JJ%%%Jk%%J%jJ%jjJ%J%%j%%%%j%J%%%j%JKJJ%%%%jj
-32043B%%jjjJK%%j%JK%%kj%%j%JJ%%Jjk%KJjj%KJ%jjk%%%%%j%%J%%KJJjJ%jjjj%j%%%J%%
-31974@%%%JJJjjjjJ%%%%JK%J%j%%jjjJJJ%%%%kj%%%K%%jjj%JJJ%J%jk%%JJ%%%JJ%jj%JK%
-31905E%J%%jj%jjj%%%j%%JJ%jjkjKKJJkj%%J%j%jkJKJJj%j%%%j%%J%%%%%%%jjjJK%%%j%J
-31836@%%JLK%j%%%j%%%jkjj%%J%jjjJKKJJ%%%jjJJ%%j%J%kk%JJJ%jjjJJ%J%KJjjjJJjjkj
-31767@%JJ%J%k%%%Jkkj%Jj%JJJJJ%JJjj%%%%J%JK%kjkjjj%%JJ%%%jjjJ%K%%%JK%jjj%%%%
-31698@%%%JJJ%%%kjJKKjjk%%%j%%%%%Jj%JJJ%k%JJ%jJJ%%jk%J%%j%%jJ%%%jJJJ%j%j%KJj
-31629Ck%%j%%JJLJjkljJJJJJ%kk%%%%%%%JJjJJJ%%jjJ%JJ%%kjjjJKJ%k%J%%%J%j%j%j%%%
-31560Ajj%%j%J%JJ%J%%%%J%j%%%J%%K%jkkJJ%j%j%k%JJ%jj%JJ%%%%J%jJ%J%JJJjjk%%%j%
-31491@jj%%%JJ%JJ%J%%%%%%K%jkjj%%%JJ%J%Jjj%KLJ%kkk%%%j%JJ%%%J%jjJ%%j%%%%JLKj
-31422GkkkJJ%%jj%JJ%%JJJjkjJKLjkk%%jjjj%j%K%%%jjj%KJ%%J%j%%%%j%JLjk%%%%jjJ%%
-31353a%JK%jj%%j%JJ%JJjjJ%jjjJ%%%%%%Jjj%%jJJJj%%KKJ%klj%J%%jj%JJ%%jJ%kj%JJ%%
-31284aJ%%%%%JJJjj%%j%%%%j%%J%%%j%jJJ%%JJ%%JJ%jJjjjJjjj%JKJkj%%%%%JLJjjjk%%J
-31215A%%JK%k%%%jj%JJ%j%%K%jk%%JJ%j%JJJJK%jj%j%J%jkj%JJJ%kjjk%JJ%jjKJK%%JJJJ
-31146Gj%J%%k%%%%jjj%jj%%%%%%j%J%%KJ%j%%k%%%JK%%k%%JJ%J%jkj%j%J%J%j%%JJ%%%J%
-31077Cjjj%J%%j%%%J%%JJKJ%%%k%%%%%%%%%Jkjj%j%%JK%jj%%%J%jJJJ%jkj%%%%%%j%JKKJ
-31008Ejjj%J%jjj%JKJ%jJ%k%JJJ%%jjj%jJKjjJ%%jjj%%%%JJj%%%%K%%jk%KKKjjj%j%%KJ%
-30939Ekkj%JJ%jj%j%%%JJ%%KKJ%%jk%JJJ%%%%%%jjj%J%J%%%KJjj%%j%KJ%Jk%K%kk%JJJ%%
-30870Hjjjljj%%K%JJ%%J%JJJ%J%%jkkljkJJKKJ%j%J%j%jjjJ%%%%jj%j%%%jJjk%jJKKK%jj
-30801@%J%%KK%jj%J%jjj%%jJ%%%%j%%%%J%%%%J%J%J%j%%KJjjjjk%JJ%j%%%j%%%%j%J%%%j
-30732aJ%%JJJkj%%%%Jj%jjJJK%jjk%%JjjKJj%J%%Jj%%K%jj%jk%J%jjJL%%%%%%KJ%%jk%%%
-30663@j%J%%%%%%%%j%JKJ%Jj%%jJJJjk%%JJJJ%Jjj%%%%%%j%k%JJj%jjJJjjj%jJK%j%%%K%
-30594Cj%%KJ%jj%J%J%kjk%%%%JJ%jjkJJJJ%%jKJ%%jjJJ%j%JJjj%Jkk%%%%%JJ%KJJ%jkjJk
-30525AjJKJ%jJ%Jjj%jJJ%j%JJ%jJJ%j%%j%jjjj%%%%k%KJ%j%JJ%%%%J%kj%KK%%jj%Jj%%%%
-30456Bk%%KJkj%jj%JJ%KJjj%%KK%jjjkjjJJ%%%%%JKJJ%kj%%%k%KJJ%%%jjjjJJ%jj%KJJjk
-30387Aj%%J%%%j%%%%KKjj%%%j%j%%%%K%JJ%jj%%KJ%jJJ%jk%j%%jj%%%%%JJ%k%%%JJJ%%jj
-30318A%%%j%%J%j%j%%JJJ%jj%jjJJKjjkk%KK%%%%%JJ%k%jJ%JKK%%%%%kjjJjj%JJ%jj%J%J
-30249BJj%%J%J%%jj%JjjjJ%jJJj%%%%j%%%%%%%J%%J%%jj%%%%JJ%%jj%JJK%%%%%%jj%%%jj
-30180@j%%%J%J%jj%%%JKJ%jjJ%%k%%%K%%%%%%jj%%%%%%JKJ%kk%%KKJjj%%KJjkk%jJ%JJj%
-30111Bj%%j%%%JJJJjkj%%%%JJ%jjJJK%jjkjj%%j%JJJ%%%%%%kjJJ%%J%JJ%j%%%KJJJj%jkj
-30042Aj%%%J%%jj%%JL%jjjJ%%JJ%jJjjj%%%%%JJ%%JJJ%%%jjjj%JJJJKJ%jjjkjJK%kl%jJ%
-29973@j%J%KJJJJj%jj%%%%%jk%JKKjjj%J%k%jJJ%%%jjJ%%%%jjJKKJ%jjjJjjj%jJK%j%Jj%
-29904AJjj%%%%%%%%%JJJ%k%JJ%jjj%j%%%%%J%JJ%%%j%%j%J%J%J%%%%%%jj%J%JK%J%J%j%j
-29835Ej%%%jj%j%%KKJ%jjJ%j%j%j%%Jjj%J%jj%%%%%%%jjJJJJ%j%%jkkJKJ%%JJ%%J%jjjjj
-29766bjJJKK%kkkjJJ%JKK%jk%%JJJJJ%jjj%J%%J%%%j%jk%LL%jjj%j%JJJjk%%%%%K%j%J%J
-29697Ejj%%%%j%Jj%JjjJJ%%%J%j%%%%jj%%J%J%jj%jkjJKKJjk%JJ%%%%jj%%%%%%%%%%j%J%
-29628@J%%j%%%j%jjjJKJ%j%%JJJJJkjJ%%%jj%%%%%%%%J%%%JKJjJJ%%jjjjjj%J%%KJjkjJJ
-29559B%%jj%%JJ%%%%KJkk%%%%j%KK%jkj%%JJJ%jjj%%JJJJjk%%J%JJjjjj%%J%%jj%j%JJKJ
-29490CJjjk%JJ%J%jjjjJ%%jj%KJJJ%kj%%%%%JKJ%jkj%JJJjJKK%kJ%%%jjjjjj%Jj%%%%%%j
-29421aJ%%jJ%%%%jjJJ%k%%JJK%jJ%J%%Jjjk%jJJJ%%jj%j%JJ%%JJ%jjj%Jj%%%%%%JJ%%%JJ
-29352D%J%%kj%j%j%jJ%%%%%%%%%K%%Jj%KJJJjjjjj%%j%JJKKjkjjjKJ%J%j%%%JJJjkjjk%%
-29283@JLK%kkjKK%%%%lkjj%KJ%Jj%%Jjj%JJJ%%%jjj%%%J%jJJK%jjjj%KK%kjj%%j%JLKjkk
-29214@jj%JJ%%JJJjjJLKjjkkjkjJK%%%%j%JKLJjj%%%j%%jj%%j%%%j%JML%%j%jj%jjj%KJJ
-29145E%kjjJJJ%j%%kjj%J%%%%%%Jj%JJK%JKjkjj%%k%%%JJ%J%%jjjjjj%KJ%%%%JKjj%JJJJ
-29076E%jl%Jjj%J%j%J%j%%%%JK%%j%%j%j%KKJ%jkj%%J%%%J%kjJKJ%%kk%%%%J%%jj%J%JKJ
-29007D%jjk%j%J%%%JKK%%%jjl%j%J%%J%j%%%%%%%%%JJ%%JJJj%%jj%j%JJ%%%%JK%kj%JJ%j
-28938Dkj%%%%J%%%jJ%%%%J%jjj%%K%%jjJJ%jJJ%jJJJJ%Jjll%%KJ%%Jj%%KJj%%kj%%jj%%%
-28869@LJjj%jj%JJ%k%%Jj%%JJJ%%j%JJ%%j%JJj%Jjjjj%JJ%jj%%j%%j%JJ%JJ%kk%%J%%j%%
-28800a%%%J%J%%JKJj%j%JJjjJJJ%j%j%%%%%%jj%J%%%jjj%%%%%%jJJJJ%jj%%%Jk%jj%%J%%
-28731aJ%%KKJ%%jjj%jj%%j%JL%kkjJJJJJ%j%jjkkKKJ%%j%%JJ%j%KJKJ%%j%%%jjkj%%JJjk
-28662@l%%JKKK%j%JJJ%jj%JkkJJ%%%jjj%J%%%J%J%%%jj%j%KJ%j%j%%J%JKKJ%lkjJ%%%Jj%
-28593C%%%jJJJj%Jjjj%j%JJjj%%jk%JJJJ%%%%j%J%JJJjk%j%L%%j%%%%%jk%%%J%JKJjkjjj
-28524aj%jj%%%%KJ%kJJ%JJKJ%jj%%%j%jJjkj%JJJ%%jjJ%%%%JLJjjj%%J%jj%JJJJkk%J%j%
-28455@%%%%jj%%JJ%jJ%%JK%jJJ%%%jjJj%%Jjj%%j%%JKJj%Jjk%Jk%%%%jjkJJK%k%J%%%%j%
-28386bJJ%%%%J%%j%JJ%%%Jj%Jj%j%j%%%JJKJjjj%%k%%JKJJJj%jjjjjj%%JJJ%%%j%jjJ%%j
-28317aJjJJJ%KJjlj%%JJJ%%jj%Jjj%%%%%%%%K%%j%j%JKJjjj%jJJ%%%%%JJJ%jkk%JJJJjjk
-28248@%%j%J%%%j%j%J%%JJJJ%j%%JJJjjj%%%%k%%J%Kjj%j%%KJJ%j%jk%%JjJJ%jJ%%J%jJ%
-28179Cj%j%jJ%KJ%%j%JKjj%j%%jjjj%JK%%%%%jj%%J%%%K%jk%%%%JjJJJkj%%JJ%%JJ%%jjj
-28110Aj%%%%KKJJJ%%j%j%jjjj%%%JKJJjkk%JJ%JJ%j%JJ%kjjk%jJ%J%J%jj%jk%JKJJk%%JK
-28041CJ%kkjJJJJ%j%%j%JJ%jj%JjJ%jj%%%jj%K%J%%%J%J%%%jjJ%K%KJJ%j%Jkjkk%J%%J%%
-27972CjJ%%%%j%%j%%Jjj%JLJ%%%JJ%%kj%jJ%%jk%JJj%jj%%%J%%j%%JJjJ%%jjj%J%%JJ%%%
-27903BJKJJjkjj%kj%%%J%%%%%%%J%JKJJJ%%kk%J%j%KJJJjjjjjJ%J%%j%%j%%LJj%%jkljkJ
-27834bK%JJJkj%Jj%%KJjJ%jjj%%%%JJ%%JJJj%j%J%%j%j%jjj%%J%%j%J%JKJ%%j%%%j%j%jJ
-27765AJ%%JJj%%%J%jjj%%K%j%JJ%%jkjJ%KKj%%%%JjjK%jjk%j%%JJ%j%j%%%JK%%j%J%JJkj
-27696B%jj%%J%KJJj%J%kkjK%jJJj%%J%%JJJj%%jj%%J%%kk%jJJ%Jjj%JK%jjJK%JJ%jkj%jj
-27627@J%KJJK%kj%j%j%Jj%%%%J%jk%%LJ%jj%KJ%jj%%%J%lj%J%JJJKKjJ%kj%%%jkj%j%%KJ
-27558C%%%jk%KJ%jjj%%%%J%%%K%j%j%JKKJ%kjj%JJjjk%%j%%JJ%%k%jJ%JKJj%j%KK%Jj%%k
-27489Dk%J%J%J%J%jj%JJ%lkj%JLJ%%%JjJ%%Jj%%jj%Jj%K%J%%%j%%K%%Jjjkjkk%%%%jJJKJ
-27420D%K%J%j%JjkJjk%J%%%%JJ%%%J%jkkjJ%%%%%j%%Jj%KJ%%J%jj%j%J%%%K%j%jjj%%J%%
-27351Aj%%%JKK%kkj%JKJjjj%j%%%%%KJj%%j%%j%%JJ%%J%%%jjJJJ%%J%jjjjJMJ%jjj%Jjjj
-27282BJJ%j%Jjjj%JJ%JJ%JjjjJJjk%%J%JJ%jjl%%JJ%%k%%%%%%JLK%jj%%%jkjJJK%jj%j%j
-27213@%%JJJjjj%%%%%KKJkk%Jjj%%%KJ%%%%j%%KJ%%jkkj%%%jK%J%JJJJj%%j%JKjjj%%jj%
-27144A%K%%%j%%J%%%j%JK%jjjj%JJk%j%%%JJj%jj%JJKKJjj%%J%j%jJJjj%%jj%JKJ%%kj%J
-27075C%jJJ%%jkj%%J%%J%jJKJ%j%%%J%JJ%kj%%%%jkj%%JJJJJ%%jjj%%%Jj%%%Jjk%%%%JJL
-27006E%%jjjJjJJ%%jjKJJkkkjjj%JKLJkj%JK%k%%J%%j%Jjk%%KJ%KJ%%%%jjj%%%Jj%K%%%J
-26937FJ%j%JJ%k%%Jj%%kJ%jjJJ%j%Jjj%j%%J%%%%%JJj%%j%j%%%%JjjJKKjkkj%%%%%JJ%%J
-26868CKJ%j%JjjkjJ%%%jj%%%%%%JJ%k%JKJJ%jj%%j%j%%JKjjjj%%j%J%%j%JKJKK%jjjjK%%
-26799Ejj%J%j%J%%jjjJ%j%KK%jjjJJ%%%%%jJjj%%%KKJjjlj%%%j%%%JJj%%%Jj%KJkjjKJJJ
-26730E%jJJkjjJJjjjJ%%k%%J%j%J%J%%j%JK%%%%%JJ%jj%%J%%%%%%j%kk%J%%%JKJjj%%%%j
-26661B%%J%%%J%%j%kj%JJ%KJ%jjk%JJ%k%%JLKK%jjj%%%j%jjkjJJJJj%%J%k%KKjjjJKJ%%j
-26592F%%%j%%%Jj%J%%jjkk%KJ%J%%%%%k%JJ%%%jkj%%%%J%J%kj%JJJ%%Jj%J%jj%%JJjjJJJ
-26523D%%%%J%%%%j%%j%%%%J%Jj%%Jjkk%%%%%J%KKJ%%%jjj%%%%j%%KK%JjkjjJ%%%KJ%j%jj
-26454Cj%%j%jJJJkk%J%J%%JjjJ%%j%%JJJJJJ%j%%%jj%%K%%JJ%jjkk%J%%jj%jJ%KJ%%%%%%
-26385C%J%J%jkJ%j%J%%j%%k%%KJ%j%J%j%KJjkjj%%%%%%%%JJ%%JJJK%%jkjk%KJj%j%%%%KJ
-26316E%jjj%%Jjjjj%%%%%JK%%%%J%%J%%%j%%jjJ%Jj%J%%%%%jjJK%%%j%%J%j%jJ%%%j%%JJ
-26247DKJK%kkk%%jk%KJJJJJ%jkjjJ%jjjJ%%%%j%%%%jj%JJKKJjj%%j%%JJJJjkkjJj%JJK%%
-26178Dj%jk%j%%J%%JJK%%jjJJJK%jjkj%%k%%JLJ%j%%j%jjjJKKJkl%%%%JJJ%%%JJJJJJj%%
-26109I%%kkjjJJ%kkj%jkjKKJJjjJ%LJJ%J%%%jjkk%J%%K%%%%J%%jJ%%%J%jj%j%Jjjj%%JJK
-26040E%%jj%%j%KK%%%j%%%jKKKJjjjkkJ%j%JJJ%%jkkjKLK%%kkkjj%jjjJKJ%j%%%%kj%KJ%
-25971@%JJKJJ%JJ%jkkjj%%%JJ%%jjKK%JJ%ljJJJJjjJ%jjj%JJ%J%jjKJ%jjj%j%jjj%%KJJJ
-25902E%%kjjJJ%%JJKjkj%KJJ%jkjjj%KJj%%J%%J%%Jjjj%JjJ%%%JJ%jkjJ%JJj%%%%jJ%jj%
-25833B%%%JJ%%%%j%JJ%%J%%jj%j%%K%%%%%J%k%%J%%J%KJ%j%jjjjkk%%JL%%kj%Kj%%JJjJJ
-25764Ej%J%J%%kkj%J%%%J%%jJJJ%%%j%JJ%%%jJJ%jJ%%%j%jjjjk%JKLKjlkjj%j%%%JJKJKJ
-25695G%%jkjjJKJj%JJ%jjjKKJj%jjj%%JLK%jjjJJK%%J%JJkjjjjJJjj%kj%J%kJ%JJJjjj%%
-25626FJjkkjJJKJKK%j%Jj%k%jkj%J%j%JJKJJ%%%jjjJj%%%j%jJJJ%%%%jj%K%j%%j%KJKJ%%
-25557A1%%%%%jkjjJj%jj%JKJ%J%j%jj%J%jk%%%%jJJj%%Jkk%JJ%%JJKJjjj%%%J%j%J%%%%j
-25489Ekj%JJ%J%%JJKK%jk%JJkljj%JJJj%%jj%%J%KJj%%j%jjJJ%%JJ%jj%%Jj%%%jkk%KJ%%
-25420CJ%jjJKJjjJKKjj%%JjkkjJ%%kjJJ%jJJJKJJjj%%J%%%JLLJ%%%%%J%jj%jj%JK%j%%%%
-25351A4J%JJ%%jjJ%jjJ%%%j%J%%jjjj%jkjj%KJJj%J%%jjj%%KKK%kj%%JJ%j%j%JJ%%%%j%%
-25283A1J%j%JJ%%%jj%JJ%%JJJJJ%j%%%JJjkjjjj%lkJKJ%kjjJ%%KKJJ%jkj%JJ%%jj%jjkjJ
-25215F%%JKKjjjjJjkj%JK%%J%kJJ%J%%JJJ%%jJjj%JJ%%jjkJJKJ%%j%jj%j%kljJKJ%%JJJ%
-25146A0jjJJ%JjjkjKJ%J%jJ%jj%%JJKK%%jjjJKJJ%Jjjjj%J%jk%J%j%jj%jJJ%J%%j%J%jj%
-25078IJj%%%jJj%K%k%JK%jkkj%%%k%%JJJj%JJj%%%%J%jjLJ%jkj%K%j%%J%j%j%KKK%%jj%L
-25009A2%kkjk%%%%jj%K%%%JKJ%J%lkJJKJ%jjj%KJ%jkjJJJjjJJJjj%%J%KKJ%%j%JKJJ%jJj
-24941A7j%LLJKKKMLLLNMLJJjkmmmkklmmjkkljjjjj%j%kjJJ%jkj%LJ%%kjJ%j%JJKJ%jjJ%%
-24873A2jkjj%jjjJJKKj%JJKJ%JJ%J%JKLKJKLMNNONKJ%jjjlmmmlmmmkjjklmjkj%%jKJjjJ%
-24805A0j%JJjkjj%J%%jj%JJJJ%jJKJjjkj%J%Jjjj%%J%%%%JJJ%%%%kjk%jJK%KJ%jj%j%%KK
-24737A1JJjlj%JJJJj%jkjJJKJjjk%%kkJKJkj%%%jJKJK%J%%%%%jj%j%JK%kkJJ%J%%%%Jklj
-24669E%%JJ%J%J%j%%j%%JJ%j%%J%%jjJ%j%%J%Jj%jJJJjjjjj%JJ%%%%JKK%%%jJ%k%J%%J%J
-24600A3%%%jj%%%jJJJkjJ%%jj%KKJJ%j%%jkj%jjj%%JjJ%J%JJJ%j%j%JJ%%%j%%jJ%%%%%%%
-24532A1kjJJ%jjJ%JJ%JK%jjJ%%Jj%JJ%jJ%jkkJJKJjjljj%KLJj%%J%j%Jjjj%j%%j%j%KJJK
-24464A4%k%jjJ%%JKK%k%JJ%JJ%J%%%%j%Kj%%%JJJ%%jkkjJKJKJJJJLLJ%%J%JKNNNLjklkkk
-24396D3lkjllk%jJj%%JKKLKJKNNJJJJKJKKjmmjkklmlj%llk%JKMKLMMMPNNLJkmokkkmlllm
-24328C9j%JJ%j%%%JLMMMMLMLLMLKknnnlmmmlkkkkjj%%%JKKKJMLKL%jjklklljk%j%jjjJJJ
-24260C7j%kjjj%j%jjjjJJJK%%%%%K%j%kJJJJkj%%jkj%KK%JKKJjjJKKJJJ%%%JJJJ%%JJK%j
-24192E0llkj%J%%JJj%JLLLKKJ%LLjk%KJJJ%%%JLMLKKKLLLLLMNOQRJ0PNNPPNNLKKJJLLKJL
-24125B02MMLLKMLLLKKMNOOPRQRJ2J3J4J4J7K0K3K9L6M0M2M6N2O0O7P4Q2R1J04J19J35J56
-24084A535J81K13K54L12L89M91O14P39Q20Q32Q01P70P10N58L10M4j73l48n35p25q48q76q33
-24061E235p65o97o26n42m49l60k81k18j68j30r9p6o1n0m0l2k6k2j7j5j5j7j9j7j7j5j5j4
-24033D32j4j4j2pmlk%JMPPQRJ1J3J5J4J4J5J5J4J9K2K6K8L2L6M2M8N5O1O8P6Q6R7J12J28
-23995A459J48J71K02K41K92L60M47N60O94Q22R02R09Q77Q40P66N85L00Kk33m27o31q29r57
-23972G500r76r21q43p69o88n92m88l90l06k37j84j41j12r1p3o1n2m5m0l6l3k9k6k5k4k2k1
-23945B75j8j6j6j4j1j0rqpol%j%KMNOMNMLLKJjlkllmkmnnoppqprqoooonnooomlmkj%J%%%
-23884D6%kljjkk%%J%%JLLJKK%jLLK%jj%%jkkjj%%jkkljjkjJ%j%JJKKJ%jjJKKKLJJjJKMNL
-23816F4JJ%jjKLLK%lmnmklmllk%%JKJJ%j%JJJKLKKKLKKLML%%J%%jlnom%JklJKKJjkjKKKJ
-23748F3JJ%llllmmlmllj%%%%jJKJJJKKL%JJ%%j%%LL%jkjjllmljkmjjJjk%%J%%kkj%%jJJ%
-23680A8%%%%jjj%JKjj%%%JJkkJJJj%%JJJ%kjJJ%%kjj%%JJkjJ%%%jjKJjkjjJj%j%JJJK%kk
-23612A0jJjkkjJKJj%%JKK%%%JKJK%%jJ%k%kjj%JJJJ%%%J%%%k%KJ%kkkJJ%jjj%JJJJj%%%%
-23544A4%%jjjjJJK%jjk%KJ%%%jkj%J%jJK%%%%kjjJJKLJJk%%%%j%JLKJkk%KKJ%%j%Jjjjj%
-23476A8%KjkJJJ%%%j%Jjkk%%%JKJ%%%jlj%J%Jjj%Jj%%jk%JjJ%%kj%%%j%JJKJj%%%j%jJJJ
-23408A3%%%J%%KLLKK%%%JLJ%jjjjk%%J%jjj%J%JJ%Jjj%%jJ%jk%K%jKL%J%%j%jJJJKJKLKL
-23340D3MLOQOLK%jkoonlmkjjkk%JLMMNOPOMK%kmmlmonkllmmkjkkjjkjj%JJJ%%%%j%jJJj%
-23272B7KJJ%KLMLKLLK%kkklkklkk%kj%JLLKKLNNM%klmlmlklk%jlljJ%J%%KKKKJKMMMLLKJ
-23204E8KJ%j%klllllmnlkj%j%J%jkjjKKKJJKLML%%jjjjkk%%%j%J%j%kj%JLMNMKjlmkljkl
-23136C1jj%%j%JJK%%JJ%JKKMNMLNONK%jkllmopmmnmkljjjk%J%jjJ%%jj%JJ%J%%j%%KKj%J
-23068B4Jjjj%%JJKKJjljjj%%JJKJ%%j%JJj%jJKJjJ%%%Jj%j%jJKJ%JJJJJJJkkkjjJKL%JJ%
-23000C9JJKKJJJJLMKJKLLLKLLLLKLMMKKKLNNOOQPJ1J3J4J5J7K1K5K8L3L7M1M6M9N6O2P1Q2
-22948G64R7J17J42J75K22L03M48O87J010J232R05M9n72o59m75l34m13o06o63n71m45l35k48
-22925H30j78j27r2o8n2l9l1k4j9j7j5j3j1qqonnonmnmnopmmmmmj%j%jjj%jJ%JJ%j%jkkkk
-22873C7JJjj%kj%Jj%%jJ%%kj%JJ%%k%jkjjjJ%%%jkkkKJjJKJJjjjjJ%JJJ%KKjkj%%J%%%j%
-22805B6jjJKJjkk%%jj%JJJJ%%j%KK%kj%j%jJJJ%%%%ljJK%%%j%k%%JJKJKJj%%jkjjjkj%KL
-22737B5KKK%JJK%%J%j%JJ%klj%%jjj%JK%Jjj%%kk%%%JJ%%KJk%%KJ%%%J%%%JKJ%JJ%jJJ%j
-22669C9JJ%J%%J%jJK%kkjKL%%%JLJJJ%kkkj%jjj%KJJjJKKJ%%%jkll%J%%JJj%JjJKK%JJLK
-22601E6%%%JJJjmlk%jJJK%JKJJ%JJJ%JJKJ%jk%K%%LMKKJKJJJJKjj%%%J%%KJKJJLMMLMLKK
-22533A15KMLLKJKLJjjJLLKLLMLMMNNNOOPPNPQJ0RPPRJ0J1J3J4J5J4J5J7J7J9K1K5L2L8M4
-22482E72M6M5M6M9N1N4N4N3N5O1P0Q0R2J08J26J48J78K16K65L35M35N74P48R12R67Q53O69
-22455G862N80N87N02J66l08o46p29o58n85n65n47m70l35j76j3J52L33N47Q13J131J438J557
-22433A0636J326Q68N21M12L15n7o73j199j395j335j220j159j122j035q84p15n59m27l19k34
-22413A745j70j21q1n0k7qPJ9K6L3L9M5N1N2N1N3O4Q0J04J32J66K09K68L45M55O15Q32J070
-22385F004J220J080N70n9m69n84n63n76o71p58p54o65n40m15l02k05j24n4RP1J45K39L57
-22362B956M88N90N61L28j4k66l52l42l39l81m32m39l98l32k66k08j59j18q6o3m7l4k5j8j3
-22337E91j1j3j6j8j7j6j5j1j2j0qllJNQJ3J7J9K2K6K9L1L4M1M7N1N6O0O6P3Q3R6J13J36J64
-22301A629J96K42L06L94N28P07Q96R87Q13L60j29m06m63m37m58n37n96n75m92l86k82j94
-22279B103j16m9J2P0J35K13L15M47N92O87O09L00q7l38m05l83l83m38m94m89m31l57k84k19
-22255A010j69j28r5p0n2l8l0k5k1j9j9j9k0j8j7j6j4j3j2j0j2j1j0qqqmkjkmlmmnnoonnm
-22214H8kkjkmlmmlkjlk%%jjjlllkj%%jjj%%KK%kjjjjJKJ%j%%Jkkk%kjj%JJL%kj%J%jkj%J
-22146B9JJJ%%jkjj%jkj%%%klk%J%%%J%j%j%JJ%%j%%JKJjj%%JJjj%kj%J%jjKJJ%JJJJJ%%j
-22078B3K%J%jjjJ%jklk%%JKKK%%KJJJJ%JK%J%jkklkjkkllmjJJJ%j%JJKJ%j%jjjj%j%%J%%
-22010IK%%JJ%%j%%%JJj%jJj%%J%JJjjj%j%%%JKJJJ%%JJ%%%k%%jkljkjjJJJ%k%JJJKJ%j%j
-21941A1jJJjkjJ%%JK%%j%kjJ%%JKJjjkjj%%%j%K%JJjkj%j%J%%j%KJJ%Jkj%JKJjjjjjk%KJ
-21873GJj%JJjj%J%%k%j%JKKL%jkjjjjJ%J%J%j%JJ%j%%%%%JJJ%%KJJLLOOKjllkklmlk%kkk
-21804GjjjK%j%%j%JJ%J%j%KJ%Jj%jjjj%%%jkkj%JJKKJj%jJKjkjjjJJj%KK%jj%%%J%%j%%J
-21735EJ%%%%jJJ%jl%JK%j%jjJJJJJ%jK%kkJJ%%J%jkjj%%%J%jJJkk%j%%%%LK%JKj%jj%%jj
-21666C%%JJ%%J%%%jj%J%j%K%%jJJ%J%%%%jjJK%%%%%j%j%%JJ%kk%JJ%%jjKJjj%jJJ%jJj%J
-21597Gj%JJ%%%JJ%JKKjj%J%%%JJJJ%%KLMMMOPQNMLLKjmnonnomk%ll%KMLMMMOONL%llmooo
-21528D2nnmllkjjjj%J%kkj%JJJ%JJKKJKJLLMLK%klml%jjkk%jJJ%jJJJLKJKKJ%jkkmkkjjj
-21460B0jkjmkk%JJ%%k%Jj%KJ%kj%j%jJJjJ%kJJJJ%jjJ%JJ%%JJ%KMK%JLLML%%kljjklkjj%
-21392A9J%%kj%KLLLKKKjmjkklllk%%jjklJK%jjj%jJJ%jjjJ%%j%%JJkljJMK%j%%%j%%j%JJ
-21324Fj%%jJKJjj%%%%%j%j%JJ%jk%Jj%jJ%JK%jjjK%%JjjjjjJJ%%%J%%jjj%%%jKJ%j%j%j%
-21255@%%%jJJJJ%KJjkj%%%jJJ%jJJ%j%J%jKJ%J%%%%j%%%%%jj%J%j%JLKjjjj%J%jjjjJ%J%
-21186E%jJJ%Jj%%%kj%JJ%%%%%j%J%J%j%%%J%k%%J%J%jj%%%%K%%%kj%K%%%%%J%%%%J%j%jk
-21117C%%J%j%JJkk%J%k%JJJKJ%jk%j%j%JJ%jjJJ%jKJ%j%jjj%%JJJ%%%J%%%%%j%JJjkkJ%J
-21048CJKjjj%J%j%Jkj%j%%%jJ%%%%%%j%%%J%JjJ%%KJJJKJ%jkkj%JJj%%%%%J%JJjkjJ%%jj
-20979B%K%%%jj%%jjJJJ%J%JKJjjjj%JKJJj%%%JJJ%%%J%%JKK%jjjjjkJjkkj%j%kJJ%jJJ%j
-20910Dj%JJJ%%%j%%J%JJjk%%Jj%jj%%%%j%JKK%jjj%JJj%%jk%%%J%%%KJJ%JJ%%%jjJJlkj%
-20841C%JKK%%k%%%KJjkj%JLJj%jjJ%JjkjkJ%jkjJJJJK%Jj%j%%%j%j%JjjJ%%jj%j%%%%%K%
-20772B%JJJjjjjJJj%jJ%j%JK%%%j%kj%%%%%JK%jJKJ%jj%j%j%%j%JKK%jkl%%%JJKJJ%%jJJ
-20703GJjJ%%J%kl%J%j%JJ%%%j%%JKJLJjj%JKJKJK%KLLMJJJJKKLLKKJLK%kJJJj%j%JJJJjk
-20634E6jllmkkllk%jmlj%klkk%%J%jkkjj%jj%%%JK%j%KJjk%jjk%JJj%%Jjj%%J%JjJLJjkk
-20566F%%%%J%%JjjJ%J%j%JJ%j%JKJ%%jkk%%KJ%%%jjj%Jj%Jj%J%%jjj%jjJK%jjJJ%JJ%%%j
-20497GjjjKLJjjj%%%%%jk%Kj%J%%%%jj%%JJKJjk%%jJ%J%KJjkj%KKJJ%JJkklk%K%KJJ%jlk
-20428Ejjj%JJJKJjjKJJ%j%%j%j%jjj%JJ%jk%JjJJ%%%%jJ%%j%KKKK%j%%Jj%%kjJ%%%%kjJJ
-20359H%k%JJK%j%jJKJjkkk%%%JJJk%%J%J%%j%Jjkkkj%%%JK%JJ%Jk%JKL%jjjjjj%%J%%%J%
-20290F%%%%J%%K%%j%%%J%%%%%jjjJ%jj%%%j%%jKJ%J%%JJJ%%j%JjjjjjJKK%j%%KKLjk%%%k
-20221A1jjJJJj%jJKK%j%%kk%J%%%%JJ%%%%%%%j%%%%KJ%%%%jJ%JKKJjj%k%%KJjjjJJ%%%jl
-20153A5jJjjj%%J%%Jjj%%j%%JJ%%k%%%%JJ%%jJjjk%j%%KKJjJ%jjj%JJj%j%J%J%j%j%j%%%
-20085I%J%%JK%%%j%kjj%KK%JJJjj%%Jj%jj%J%JKJ%%j%K%jjj%%jjKJLLKjkl%J%%j%jJJ%Jj
-20016A8JKJ%jj%KK%%%%jjjJKj%J%jk%%%JJJK%%%%%%%J%%jJ%%%%j%%%%%%JKK%%%Jjjk%%Jj
-19948B8j%%%%kjJKKJjkJJ%j%%jj%%JJ%%JJ%jk%J%%%%kjJJJ%Kj%JJJJKJK%kjJJjj%KLKKKK
-19880D8%%%jj%%LLLK%jKJ%JJ%%%JKKLJJKKKJ%%LLLJJj%KKKKKKJ%LLLKLLMLLKLMOMLNPOOO
-19812A80PRJ0RJ0J0J2J2J2J1J2J2J4J5J8J9K0K1K3K6K8K8K9L1L4L9M5M8N2N8O6P4Q3R4J10
-19777A281J27J48J78K14K55K97L36L57L56L36L08K73K40K15K11K35K96L95N23O57P51P48
-19755H737O48N07L48J56n4k24l03k90k12r6M1J82K73K66J81N9r1k79m71o03o53o39n99n49
-19731F335m89m17l48k98k71k66k76k98l15l22l16l03k84k61k36k06j77j49j24j01q3o9o0
-19708F66n2m4m0l4l1k7k4k1k0j7j7j7j8j7j5j4j4j3j3j0rpoopooqqpnomom%kllmmlmlkkl
-19661H0lkjjkkmkjjjjjjJ%%kjj%jjk%%%kj%JK%lkkk%JJKkkkjj%%%J%%k%jJJJ%jkjjjk%%j
-19593B9jJJJ%%JK%j%%%jkj%%%%j%%%j%%J%kk%%%%J%jJ%%JJJJ%%jjjJJJJjjjjJKLK%JJj%%
-19525C5jk%%J%%J%%%lkj%jkk%JKJJ%lmkk%jj%%%%J%JJjlj%KKJj%J%jj%Jj%k%j%%%%%JJK%
-19457A7jk%%%jJ%%%%lj%K%jj%kjJj%%J%jj%%Jjk%jj%j%%JNJ0Ojkllllj%JJjkj%JKJjjJ%j
-19390G%%JKJJjkj%jkJ%%%KK%jj%J%k%JJJK%kjjjjJJKj%J%%%Jjjj%jJ%JJK%%kljKJJ%%%jj
-19321H%KJJ%JJ%kkj%KJj%j%Jjkjjj%JKK%%JKKj%jjjjj%JJjj%j%%kk%%%JJJ%JKJjJ%%%%%K
-19252A3%%jkjjj%%JKKJ%j%j%%j%J%jjjJJ%JJJkj%J%J%%kj%%J%JJJ%kjjjjjjj%J%%J%JjjJ
-19184FJJ%%K%kkj%%%%jJJJ%%JLJjkkkkjJ%jj%JJKKJ%%%%jjkjjJ%JJJ%%%jk%%%%%JKKJjjj
-19115FjJJj%JJkjjkj%KJKJjjjj%%KKJ%%j%%JK%kjjljJ%jj%%JKJJjlkj%%J%%%%%%JKJ%%%%
-19046D%%%kj%%%J%JjJJ%%j%%JJJ%jj%%J%JJjj%J%JJK%jjkjJJKKK%J%jkjj%jj%jkkjJJJJ%
-18977E%kj%J%%JJ%jjjJKjj%JJJ%j%JJjj%%j%%Jjjj%%JJKK%j%j%J%j%%%jkjJKJJkjjj%%%%
-18908BJJJJKJj%%%kjJJJjjJ%J%%j%j%Jj%%KKJK%J%jJ%%%JJKJKKKKJJKKK%KJKMLKJLKJJ%j
-18839E6kjjk%KJ%J%kjlllkkklnk%%jkkjklk%%kk%%JjJJJjkj%j%jj%%%jJJJJ%%k%jkj%JKJ
-18771F%jj%JJ%JJJj%K%%%%jkj%J%jjjjJJJJ%kkJKK%kkj%%%JJ%j%%%j%%%JKL%j%%jJ%%%J%
-18702Ijkjj%j%JJJ%%JJKJjkkj%%j%JJK%%kjjkj%JJJJJ%j%%jjjJJjjk%%%JJJJJJJJkkj%j%
-18633BJJJK%J%jJKKK%%JjJJ%%jj%JKjjkkj%jkjj%JKJ%%%JKJJJjJ%%kj%%kj%J%jkjJJ%j%j
-18564Fj%j%j%JK%J%KJ%%jjjJKJKKJjkjjjjlkJK%jjJJjjj%KJJjl%KLJjj%jk%%jjj%%j%J%J
-18495Cj%%%%K%j%JJJ%j%jj%%jjjJJJJkk%j%%Jj%%%J%KKL%%%%%%j%%J%%%JKj%%%%%jjjJ%j
-18426Fjjj%KKJjjjJJKJjjjJ%j%j%kjJJJJJjj%j%%J%JJKJj%%jjj%kjJ%%J%JJj%%jkk%LK%%
-18357G%%%Jjj%j%jJKJj%KKK%jkjjjjJJjJ%%%jJ%%%jjjjJJJ%J%kjJJJK%jj%j%Jj%jj%j%jJ
-18288DKJK%jjjjj%%jjjJLJjj%KKKJj%%%%%lj%%j%KJJjjJ%%jkjj%%%J%j%JJJKJjJJ%jj%%J
-18219Ijj%%%%J%jJKJjj%%kjJLKJJJjjj%j%jjjj%%%%JJj%%K%jk%Jj%%kj%JJj%J%%%%%%j%J
-18150FLK%%kkj%JK%jkkj%JJKKJ%kk%%%jjjkjKLMK%JJ%%j%%kkkjkjJJ%%%J%j%%jjJK%J%j%
-18081EJ%%J%%%%jJJJjj%%KKKJ%JKJkkjJK%%kkkj%%K%%JJj%K%%jj%JKJJ%%%jlljJj%%kk%J
-18012F%jjj%JJ%J%J%%%%JKjjkjj%jjjj%%%K%%J%%JJJJ%kjjJ%%%j%%kj%%K%%j%JJJJ%jk%%
-17943BJJ%%J%%J%%j%%jkJKJjkkjJKJ%%%%j%j%Jjj%JJKJJj%j%J%kl%KJJjjJJjJJ%j%jjjj%
-17874Aj%KJJJKJjj%%jJJ%kk%j%%%j%JJJ%J%%%JjjKJKJkjJJKjkj%%jjjKJ%%j%j%jk%JK%jj
-17805CkJKJ%KJjkk%KKJjJ%kk%%%JJJJJKJ%kj%%k%%%%J%%jjkjj%%KKj%jj%jJJJ%jj%JJ%j%
-17736D%%%J%j%JJJj%J%jjjJ%JJ%JKjjjj%%jj%%j%%%J%%%J%J%jjjjj%j%%%%JKJ%jJJ%jJJj
-17667E%jjJ%KKJjkkJKJjk%%JJ%%%%J%JJJkjkj%JJJ%%%JJ%%j%%%k%kj%JJJj%KKJJ%%%jJJj
-17598A2%%%JKKJ%%%jjj%%jkk%kjj%jk%j%KL%%j%%%JJjk%JKJJ%J%KKKKKKLLJjljjljjkkk%
-17530A3%%%jj%k%Jjjk%KJjjj%%kjjJLK%JJ%%%JLKJ%JKMLJJ%J%jj%jkjjkkkj%KJjj%kjjJj
-17462A3%K%jJKKJJJJKLLLKKKJJJJ%kk%JK%jkmmjkmmljjJJj%jj%J%JjjJJ%Jjjj%k%%J%%Jj
-17394A4k%J%k%KJJKLJjjJKjk%J%jj%jjkkkjJ%%J%JJ%jJ%kk%JJJJ%%JJ%LNMLKLKJ%kkllll
-17326B2lkllk%jjjjJJJ%%%%%KJJ%j%%%J%kkjjj%J%jjJJ%k%JJ%j%%%j%%JJKJjjjkj%%JJ%%
-17258Ej%%J%%jjjJKJ%J%%jJLJ%%%jj%%jj%%%%j%%JJ%jJJ%j%%%%jjk%J%j%jl%%LJJ%j%jj%
-17189BJJKJ%kkj%%%%jJKKJ%jjjJjj%K%J%%k%%%%J%%%jJJJjjJKJ%kk%%j%%%jJJ%%JLKjj%j
-17120Hj%%%J%k%jjjj%LLKj%jjj%kjJKJJ%j%jjJJJJ%jjk%K%JJ%jjj%jJJJjjJK%%JJ%jl%%J
-17051H%%jK%%%jk%j%J%j%%%%jjJ%%%J%%J%J%jjj%%%%%%j%%JKLJ%J%jlk%JKJ%%j%JJ%jj%%
-16982HKJJJ%%%JJK%jj%%%jj%JJ%%%J%%jkkjJ%%%jJJ%JJJKJ%kjjkJJ%jj%%%jJ%JJ%%j%KKj
-16913A6%k%%JKKJjj%%%%jJJjjkjjj%JJK%jJK%JJKKKKLJKKLKJKKKJjkJLJJJJ%kk%%%jjjkl
-16845D2llnkkj%%JKJJJJ%KKJKLKJLLLKLKMMLMONJK%J%J%jlmmmlkllllmmkjkk%kjkkj%%%%
-16777C7%jj%J%%JKLLKJJ%%KJ%%%JKjj%%jlllkkkjkkjjjjkl%J%jj%%j%jJJ%%KJ%%jj%kj%%
-16709B0J%j%%J%j%JJkjkJK%%%%JKKJJJKLLKLNNNNORRJ1J3J4J8K6L9O1R1J10Q2Pn0n6m2l0
-16656C79l8n4o0n0l9l0k3j7j2qmkklkjjkll%%%jkkj%J%KJjjjjjkjJJkkJJj%%Jjjj%jjjjj
-16598G%JJ%%KK%J%j%jljjKMLJ%%%%%KJJ%lkjJjkjj%jjk%JK%J%%%j%j%%j%%jkj%JKJJ%%J%
-16529A0jjj%%JJ%j%J%%j%JLLJlk%JJjj%%jjjlj%K%JKKJjkk%jJLKJJ%JJKKJ%J%%%KJLKkk%
-16461B6Jjjkkkj%J%kkkjj%%J%jkjj%%JJJJjj%jjJJ%j%%%KKJjjk%J%%JJ%%jk%JJ%%%JJ%jj
-16393A1kjj%KJ%%k%%%%%J%%%JKKK%JJJ%%%%%KJJ%%JKKjJKMML%jlmlklmlkj%j%%jjjjjKJ%
-16325A2%KJ%%kkjjjK%%%%%%J%jkjJKJ%j%Jjj%%JJ%k%K%%%jjj%%JJJJJJKKJLMJ%JLLMLMMM
-16257E3LMMONOMJ%%klmkjjklnnommnmjklj%JKLKJLMMKLKLK%jk%kmomlklmnllljkj%j%%%J
-16189A1JJJJj%J%j%%%%%JJ%%JKJ%J%%jj%jJ%%%KJ%%%jj%KKJKLMMJklkkjkmlmk%%%%Jj%J%
-16121A5kkj%JJ%jj%KJj%j%%%jjkjJKKJJ%jk%%J%%jkj%KJ%%%%%jjJJJj%%%J%%jkj%%JJ%%%
-16053I%%j%J%jkk%%%J%j%jjjKLK%jJ%J%J%j%%JKjkkj%JJ%jJJJ%JJ%%jllj%%JJJJ%jlj%JJ
-15984E%%J%J%%%J%%jjj%%JJ%%KJjjjkjJKJjjkjjJKJKjjjJ%%j%j%JJ%KJjjjj%%j%%KJJ%kk
-15915D%%%%j%%%J%%%JJ%%jJ%j%%JJ%%%%JJjjkl%%JJ%%%%%JK%jk%jKJ%k%%%j%%JK%%JJ%j%
-15846Gj%%%%jKKJJjj%jj%JKJKj%%%kj%jJ%%kjkjJKJ%j%j%%J%J%JK%JJJ%%kjkkjjJJ%J%KJ
-15777A0%jjjkJJKJ%K%jjj%jk%%%J%JjjjJJK%J%jJJ%jk%J%j%j%J%%%%%JJj%%Jj%%J%J%J%%
-15709A2j%jkkl%%JJJKK%jk%JJJKJJ%klj%%JJJ%Jjjjkj%J%jj%%KJ%%%j%k%K%%jj%%Jj%J%j
-15641Ek%%%Jj%JJ%jJJKj%%%%%%%%jj%%%J%%%kj%JJK%%%%%%j%%%jjj%JK%J%jj%J%J%Jj%JJ
-15572I%JKL%jjj%Jjj%j%%jj%%%kjKJ%J%JJJ%%JKJjjjj%%jkk%%JJ%jjj%J%KJ%jkj%J%JJKK
-15503A3j%kkjJJ%j%J%%%JJ%jjj%%%jjjj%%%jJLJ%jJ%%%%JK%j%%jJ%%%j%jJ%jjjk%KKJJJ%
-15435A1Jj%JKJjjJ%jJJJJ%jkkj%kjjJ%%JJjj%KJJjJJK%%kj%JKKJ%JLMOML%jnmkllllkj%j
-15367A1%ll%KKKJ%%%%Jj%jJ%KKMNMML%l%%JjmmnmkjkjjjJ%%jJJJ%%%%jJJ%%%J%jkj%J%j%
-15299IjkjJJKK%J%%%%%%%JJJJ%LLMKKKJjkjklmlljjjjjjjj%J%jkj%KJKKKJJJLKJJJLLJjj
-15230B8jklklkjj%jJ%j%jkk%%%jj%JJ%jjk%%%JJJ%kljK%%%J%JJ%%%%Jjjk%KJJjj%%%%JJJ
-15162GJJ%jk%%jJ%j%j%JKJ%%jjjkj%%Jj%j%JJJJKJ%j%KKjjjkj%%%j%%%JJ%%K%lkjj%J%jj
-15093@J%JKL%%%jj%%JJ%jj%JJjjjjj%%%%JJ%jk%JKJJ%%JKJjjkj%JJ%JJ%jjkjjJK%%%jjjJ
-15024DLJ%jkjjkJJKJJjjjkjKKjkj%%JJ%J%%j%%J%Jj%J%jjJ%j%%j%JJ%%j%%J%jjj%JJJ%KK
-14955HJ%j%%jklk%J%Jj%JKJJjk%%jj%%J%JJJLJ%%jjlj%%%%J%jj%KKKjj%%%%J%KJjk%%jlk
-14886AjJKJ%KJjkj%JKJ%jjJj%j%JKK%%JJjkjjjjj%JJ%%%KJ%%%j%j%j%JJj%%KJjkjJj%%JJ
-14817GJ%jj%j%J%J%%j%KJJ%j%jjkk%JJ%%kj%%KKj%%%%%%jj%%JJKJ%jjjJJKJjl%J%jk%J%j
-14748DJJK%%jjjjJKK%jJ%JJ%%%j%%%JLLJj%%%%jlkjJMJ%jj%jjj%%J%%jJKJ%jj%J%%k%%jj
-14679A0j%KJjj%JK%kk%%%jjj%JJ%jjJJ%JJJjkjJ%%%JJ%j%jj%%%j%%J%%j%J%j%%jkk%JKKj
-14611Ejj%JKJJJJ%Jj%%kk%jj%JK%%J%J%jj%%j%%%%J%%%J%jjjJJj%%%%%%jJ%%K%J%kkj%KJ
-14542GJJJjjjj%JjjjKJj%JJ%%jkkj%J%%kj%K%%JLK%%%%%J%j%j%jjjj%%KJ%%jJ%JJ%jjkjj
-14473B%Jj%%JKJ%jJ%%jjj%%%%J%j%%%j%KJ%kkjJKK%JJjk%KKjj%kjjJj%JK%j%K%kjj%J%%%
-14404CKKj%KJ%jklj%JJ%%%jj%j%%jk%%K%%%MK%%J%J%jj%J%%%j%%%k%JJ%%jj%jjjj%%%%J%
-14335AKLK%%kj%%JJ%%Jkj%JJ%%jjJ%j%J%%%jj%J%kjJ%jjj%%%%%J%J%jKL%%jj%%%%J%%jj%
-14266CKJ%J%jJK%jjj%Jjj%j%%J%jjk%KKJJJ%jj%%%jjjJJ%%%%j%KJJjklj%J%JJ%j%jJKJ%j
-14197Ej%j%JJ%j%JJ%Jjjjj%jj%%%%%j%%JJJKJ%Jjjjj%%%%JKKJjj%jkj%JJ%%jJJJ%%%%%%%
-14128Gjj%%J%%Jj%JJK%JjjJ%JJ%%jj%j%j%k%JJJ%%KJKK%JJKJJJKJKJjjlj%kml%jjjjk%%%
-14059H%J%J%J%kk%jjjj%Jjjj%JJ%%JK%jjjJ%JJ%%%jJK%jj%J%%j%%JJ%%J%%jJJJJ%jj%%j%
-13990IJ%%%%j%JJKKK%j%KLKJJJ%j%j%%kkkkkkkj%kkjJKJJ%j%%%%k%JKJJJ%jkjkk%%JJKK%
-13921A0%jJ%%j%Jjj%%%jjJJ%JJjj%%jkJJJJ%j%j%K%kk%JK%jjJJ%kkjJ%JJKK%kkjJK%%%jj
-13853F%J%kj%%%%JJJJJ%kkk%JJJJJK%jJ%%kjjJ%%JJKJjj%J%jkjj%JJ%kj%j%%%K%%%%j%%j
-13784DJJL%jjjJ%jj%JKJ%%jj%jJKJ%%%jj%%%%j%jjJKK%%J%%%J%J%%%%kk%%%%jj%JJ%JJ%%
-13715A1kj%JK%jj%kjJJJJKJ%kj%JJ%%JKJ%%%JJLKNNOMKLLKJLJkmmllnmonmk%kj%jj%%%%J
-13647A2j%%%%%%JjkjJ%%JJJJ%jjjj%JJKKJ%jjJ%jjkj%JjjjJKKJJ%j%JJ%k%J%%%jjJKJLJ%
-13579B1JLLKLLLNQQQPOPOONKJkkmqpqpqpppnmjjj%jjj%Jjjkj%%jkj%%j%JKJj%%%KJ%j%KJ
-13511B5LKJjjKLLKJKKLNOOQJ0J4J7J5J0NJnorj1j3j2j1rrqnlkkmmk%%%jjj%jjJjjJJ%%jJ
-13452B5JKjkjjkJJ%%%k%KJJj%JJKJ%KKLMNOOPQN%jlllkknoppmkkjJjkljjkl%JJ%jk%%jjj
-13384A3jKKKJKKKJjjjjk%kkjlk%KJK%j%jj%jjjj%JJ%J%jj%JKJ%%j%KKKKJjjj%%jjjj%jj%
-13316A2J%JJJ%kjjjj%jJJJ%JKK%jjjjj%%%j%KJjkk%JJjJJJ%kJKMKLKKKLLLKJKjkj%jjlll
-13248B8kklkjj%j%%JJKJ%JKj%KMKKLKLLJ%j%%jjklmlj%%KJ%JKLKLKKKJjnolkjlk%J%kkkk
-13180B0lk%%jjJKKMKKJK%JKKLKKLMLJ%kmljkkmlmnmjKJjjmk%JJJ%%%kk%%JJJ%%Jjkj%%JJ
-13112A3J%%%%j%%J%KK%kkjJ%JJ%%jjkk%%J%jj%JK%Jjjj%JL%jkjjKJJ%JJ%%K%%j%jJJ%%J%
-13044A8JJjj%%%JJ%jk%JJ%K%%JJJ%J%%%jllkjjj%%%%%j%JJjl%JJ%jJKJkk%%j%%JK%j%jjJ
-12976A1%JJJ%kkj%JK%j%%j%j%jj%KKK%JK%JJJKJ%%jklj%j%%J%%JJ%k%%%JJj%jljjJJ%%jj
-12908A0%J%JK%jj%j%J%jJJjj%%%Jj%KKjj%J%%JJ%jJJ%%k%JJ%jj%kj%JJJKJ%%kjjjJKJJKK
-12840B2%jj%Jjj%%JJJJKKJ%jj%kkkk%%%jj%j%%J%%%%J%JJj%%jl%%j%%%JKJkk%K%%j%%JLK
-12772B0J%j%jj%%JJKKJJKKJ%kkkkj%jkj%%jJJK%j%%%JJ%J%%%j%lkj%%j%jKKK%JKJJ%jJJJ
-12704B7%jj%%jj%%JJjj%j%JJ%%jjjJJjkjK%k%KJ%j%%JKJJJJjklkkj%JJ%jjlj%%%KJ%j%%J
-12636A6%%%K%%%J%JJ%%%JK%jjklj%JJ%%JJjjjj%JKK%%jkkjj%jjJKKJjk%%JKKJ%jJJjj%%j
-12568A9%%jk%j%j%j%jJ%jkjJ%%J%%JJkk%Jjjjk%%j%%KJ%%JKJ%%J%jjJJJj%%jj%JJ%jk%jj
-12500Gjjj%JJKKK%%J%%k%%%Jjj%JJ%kjjj%%KKjjJ%%%jkjj%jk%JKJ%%jjjJKJ%%jjJLJj%kk
-12431EjJJj%K%%%%%J%j%%JKJ%jj%j%%jJJ%jj%%%K%%jjjJJ%J%%JJjjjjJJKKJ%j%%%%%%%%j
-12362A2kk%Jjj%JJKJJ%jJ%JKK%%j%%jkjjjj%j%JJ%%kjjjJ%jkj%JKL%%%j%%JKKJ%%%jjjJ%
-12294A2%%%%j%Jjjj%%%jkkj%KKJJJK%kjjj%J%kjJJ%%JK%%J%jjjJ%jj%%%JJK%J%kk%JjJJ%
-12226A0%%LJjjJJ%JJJ%jkjj%%KJ%J%JJ%JJ%kjjJJJJLLNNNJjlkklmlljjjjllk%KKJjJ%%jj
-12158A2jjjjJ%j%%K%JJJ%j%%%j%%JjkkjJ%%KKjjj%j%%%J%KKJ%%jkk%JJ%%j%J%%%jk%%j%%
-12090FJkjjLJJ%%jjj%KKjjj%%%JJJJJJj%%%jkjK%kjk%%KJ%%J%%j%%%%J%k%J%Jjk%KJJ%JJ
-12021A1jkk%%KKKKJ%jk%%jJj%JKK%j%J%j%kjj%jkkJJJ%jjj%JJJj%j%%%%JJJ%jj%j%JJKK%
-11953A3jkj%jj%%JJJ%KJJJJJ%J%%KK%KLLJJ%jkjjkmkk%kkkjJJ%j%kjJJJKJKK%jKJ%kkjk%
-11885A3jJ%%JJJJJJ%j%%%j%JK%jjkk%JJJ%JJLMKJ%jjjj%%%JJ%j%%j%JJLNPLJJkkljj%KJj
-11817D0%kkmkjkkJ%%kjjJ%%%JJJJJK%jJKKJKNOOJ0J2J5J8K1K1J3Mmqrj0j1j3j4j3j1j0pl
-11763E5kkkl%%%KKNMNOPQRRJ2J4J5J9K4L0L9M6M4K6Kj5k5k6k6k9l1l3l1k6k2j7j3rrqmkk
-11717D6%jJjJJMONM%lmllmmlklkkjkjjjjkkjk%jjKLJJ%%%jKJ%jjkjjkkjJjjjj%%K%j%kj%
-11649A0JJ%%kjj%j%J%j%%%%%KJj%%K%jjJ%J%jk%KKJKjl%%%Jkj%j%%J%kk%%JLKK%jjjj%jJ
-11581I%j%%JKKjjjjk%%J%%j%%%%%%J%jJJ%jjjjkjJKJJjj%KKJJlkjJ%%JKJ%%KK%kj%j%JJj
-11512A1k%%%%%%%%%%%J%%jJKJ%jjJJJ%jjj%j%%jjKKJJKKJ%%J%%LJKKKKMNLMOOPRQOLKlno
-11444H1oqqqpoonkkjJJkklk%jj%JJ%kkljJ%%JKLJk%J%jjj%%%%%J%j%Jjkj%JJJ%%KKJ%Jjk
-11376A4j%%%%JJ%j%JJ%%%J%%jj%%Jjkjjj%J%j%%jjjj%KLKj%Jjj%%%%%jjjj%JKJ%%%J%%kk
-11308HJJJjjj%%J%%j%%KK%kj%J%%jJj%%%%j%KJ%%jJjJ%kjJKJ%jJJJKJ%%KJ%kklkjjjKJ%j
-11239A0%jk%%JJjj%J%J%%%jjJ%k%K%%jj%JKKjjjJJ%%J%%j%JKKJ%JLLKK%JJ%JKjkkkmklkj
-11171A3%kk%%%J%J%%JJ%%J%%KKK%jjkj%jjjjjmk%KKJjj%jjJLK%%%JJJ%jjjJKLMLJJJ%jjl
-11103B2ljkjj%%%jjj%jJ%jJ%JKLLLKKK%jkk%jjmkkjjj%JJ%JJkkjkj%%kjJKJ%J%JJJJKJjj
-11035A4JJK%%J%jjkj%J%j%jkj%%KJKK%KJJKKLK%jllk%kkllk%jjJ%%JKj%%J%%%%jkjjkJJJ
-10967GKKj%%kjJJJ%%jkkl%KKJJ%j%j%%%%%JJJJ%jj%%%%%JJ%jJj%%J%%k%J%jjk%JK%%j%J%
-10898H%%%j%j%%%%jJJ%K%j%%jjjKKJJJj%Jjk%j%KJ%jJ%%%%j%%jj%j%jj%KKJjkl%JKJJ%%J
-10829A0jjj%%%%j%j%jkj%KKJJJ%%%%%kjJ%JK%kkjjkjJ%JKL%j%J%%%%%j%%%%%%J%kj%jjJK
-10761EKJjjkJJ%j%%Jj%k%J%%%%%JJ%jjk%KJjjKJJ%jJ%%%JJjj%j%%j%%%%jk%J%%%LJ%jjkl
-10692@%jJKKLK%j%%%j%jkj%JJ%JJ%%%J%J%jjjjjK%%%Jj%%%J%jjjj%J%%j%KK%%JJjkj%%J%
-10623FJKjjjJK%jj%kjj%%%%%%J%%%%j%JK%k%JJJjk%%jJLK%%jk%Jjj%j%jJKjjk%JJ%%%Jj%
-10554DjJJ%%j%J%Jj%j%J%kjKLJ%%kjj%Jkk%%%J%KKJ%%j%%jjjKJJjjjj%%%KK%jj%J%jjj%%
-10485CJ%%%J%jJJJ%k%KKjkjjJj%J%%jjl%JJ%%%JK%%j%%%jjk%J%%KJJ%Jj%%Jj%LKJjj%%jj
-10416Gkj%JJ%%%jj%%Jj%%%J%jj%Jj%%%%JJJjkk%JJ%%kj%JJJj%j%%KJJJ%jkj%%JJ%%%%%j%
-10347CjjJKJkj%%K%%%J%%jjjJJJJJ%j%JJJjjj%%%JKJjJJ%lj%jkjJjk%JJ%j%%k%JLK%%j%K
-10278GjJ%j%jklj%JKJJ%J%j%Jj%jjj%%%%%Jjj%JKJ%j%KJJ%%j%j%%JjJ%J%%%%J%jjkj%%jj
-10209A%%JKJ%J%%%jj%%jj%KJkj%%%%j%J%%J%J%%%jJJJJj%jjJJ%jkjjjJJJ%JjjjJ%%%j%J%
-10140B%k%j%JL%j%KJ%%JjjK%J%%jjjj%jJK%kkj%%%%%%KK%j%jk%%%%%KKKjj%JJ%j%%k%Jj%
-10071CJJ%%J%jjJJjjJ%kkJJJJJ%JjjjjJLJjjjjjJ%KK%kjjjkJJJjj%j%%j%%%J%j%JJ%KJJJ
-10002Gjjj%%J%Jjkj%%k%JJJJ%%jj%jJ%%%J%%jj%%%JKKjklj%J%%%%%%JJLK%J%kkJJ%jj%J%
-9933E%%%jjJ%jj%JJ%jjJ%%%%j%J%%Jjjk%%%jJ%JKKK%j%j%KJJ%kj%jj%jJJJ%%jjkjJLJ%jk
-9863Ckj%%JJjJ%JKJ%JkjJJjj%%j%%%JJ%jJjk%%j%j%JJJ%%kj%KJJ%%%%%%jjjj%KK%%%jj%J
-9793C%%%%%Jjkj%%jJJK%%%%j%%jjj%JKKJ%j%%JJj%%%j%%%J%jkjj%%%%jJ%JJJ%J%JJ%%jjj
-9723Ckj%JKjjj%%%JJ%%%JJjjjJ%%j%J%jj%%%jjjJJJJ%j%%j%%JL%jjjj%%j%J%JJ%%JKKjjJ
-9653E%J%jjJJjjJ%jJJ%%jjj%JJJjkkjJJJK%%%%JJ%kkJJJ%jkl%%JJ%Jjjjjjjj%LKKjj%%%j
-9583@%Jj%%JK%JJ%%%J%%%j%%%jJJJjj%Jj%J%Jjjjk%%JK%jjjJJJJjj%%KJj%jjjJJjk%%J%J
-9513DJ%kjjjjJ%%%%%%%%%jJJ%j%JJJj%%%%jj%%%%%%JK%%jk%%%JJJJj%J%JJ%%jjjJJ%%jj%
-9443C%jKK%jj%JJ%%%J%kjjJj%%%J%%JJJJ%%jjkj%j%kJJK%kjKJJ%jjJJKJ%%%%%kkjj%%JJ%
-9373DJJ%j%%JKkjkjj%Jj%LL%kjjK%JKJjjj%jjjj%J%%%%%J%%kk%%%j%%jJKJj%K%j%jjJLL%
-9303Gj%%%Jjj%%jJ%%%J%jjkjJ%Jj%JK%%jJ%jjkj%j%JLK%jj%jJJK%lj%%KKjkj%%%jj%JKJj
-9233Cjjj%JJK%k%J%%%JJK%jjjjk%K%jjJJJ%%%J%jj%jJJJ%%jjj%JJ%%jjj%j%JJ%k%%%%%%J
-9163A%J%j%%JJJJJkjJJ%%jj%j%j%KJJJ%%%jkjjj%JLJ%jkk%%JKJJjj%Jjkj%%K%%JKKj%JJJ
-9093I%j%%%j%%jkkk%%KJJ%kj%J%j%Jj%j%%JJJJJJ%Jj%%jjJKMJkljj%K%j%JJ%lk%%j%JJ%J
-9023EKJjjjkkJKJ%jJjjjjJJJjJJ%%%jjJLK%j%JJ%%%j%k%j%J%%Jklj%JKJ%kkj%%%%J%J%%%
-8953C%jJJ%jj%JJ%%J%%JJ%%%%%JJ%JJ%jJJ%JJjkjJ%Jkk%%%%%%j%%%jk%JJ%J%jj%J%J%j%%
-8883F%%%%%kkj%JJ%jk%%%%%%%%JJ%%%%%%J%JJ%jjJJJ%%%J%%%j%jkjJJJKKJj%jj%%JJjj%%
-8813G%J%%%%kj%%%%%%JJK%J%jjkj%%j%%JJjjjKJ%j%KK%%jjjjj%jJJJJ%jjkj%j%JJJK%%j%
-8743E%%%JjjJJ%%%%jJ%j%JMKJ%%JJ%jj%jjkjjk%J%%kjJKJ%J%Jjmlj%jjJKLK%jj%%JJ%jj%
-8673D%jjjJ%j%%J%%JKJJj%%%jJ%%%%J%%jjj%J%%j%jJKJ%%%KKJ%J%J%kkj%%%J%JJJ%jkjj%
-8603H%JJ%%j%J%jkk%%JKJjjkj%%JJJJJ%jj%%J%j%KJ%jkk%%J%KJ%%j%kk%%%kjj%%KJ%j%%K
-8533DKJ%%jjj%JJJjjJjj%K%%K%jkj%JLK%jJjljJK%j%%J%%%jjk%JJjj%%jkJ%%JKj%%Jjjj%
-8463BJJj%j%J%%%KJ%%jJKKkj%JjJ%jJ%%%%%jJ%JJ%%jlljKK%%j%%%%JJ%JJJ%%jkjj%J%%KJ
-8393I%%JJ%jj%JJKKJ%jj%jjKKJklj%JJJjljj%%jj%J%JJJ%%%%%jk%%jj%%JJjj%jjjJ%JKJJ
-8323HJjJ%JKKJjjkjkjJ%J%J%%jjj%%JjJKJj%JJJ%kk%Kjjljj%JJjJ%%J%KJ%%%Jjjj%jJKJ%
-8253A1j%JK%%jj%J%%J%KLLJjjKJJKJKKLLNNNNORJ0J1J4J7K1K5K4J9RJnpqppm%MRJ1QKpj3
-8194A99j6j4j4j6j8j7j6j3j1rpommkjjklljkjJjjj%%j%%jjkk%JK%j%%JKKJjjjkjj%%J%JJ
-8135A3KKJ%JJ%KJ%kjjJ%%kljkj%JKKJjlj%JJ%j%%%%Jj%%J%%jk%jjJKLJj%%jjJ%%kjj%j%%
-8066IJ%%j%JJj%%%%JJ%JK%jJ%%lkJKJK%%%j%K%J%KJ%k%J%jjjJK%jjj%%jJJ%JKJ%%J%jJJ%
-7996B4j%%%%JK%JJ%%%%jlkjj%JLJJJjJKKLLKJjjKLLKKKJLLKJJ%KKNONOPPOPJ0J0J4K0K6L7
-7932B33M8O0O1M0Lk4l2l0k9l3m0m3l8l0k3j8j5j2j0nnoomklml%JJ%kkjJJJJK%kkk%Jj%JK
-7882C0%j%JjJJJlljj%jljJKKJjlj%JJJKKk%JKJ%kjjjjJJJkj%%j%jj%%Jj%KKK%j%JJ%%J%K
-7813C0J%JjlkJjjjJKJKKJKKJjj%j%%J%JJJkjJKJJJ%%j%kjjJKL%j%KLJ%LLKJKJKLJ%jj%%%
-7744F4%J%jj%JKKKKjmnmk%jkkj%KKLMKJJJJ%j%%j%%%%JJ%J%J%JJJ%llkjkjj%JLMPONLKLM
-7675I7LLLJkjLOPNKKLLKJJ%jJJkklj%JLLKJLOONNMOONMLLLKLLNMMLOQOMMLLMNNMLOPQQQP
-7606C24J0J0J0QRJ1J4J4J3J4J1J0PPRJ3J8K2K4K6K8K9K9L1L0K9L2L6M1M5N0N5O1O5O8P5Q2
-7569A370R5J07J15J16J09J02R9J08J23J39J54J73K01K38K78L09L30L49L72M07M58N24O03
-7546F879O98Q21R77J176J433J765K213K836L650M535N100M708L060Q75p18j325j327j274
-7528C6082j373j374r46l7J165K297K780K029J73j723k767k979k918l040l346l508l340k926
-7510A4249k431j954j537j196r28p22n61m39l49k88k57k43k34k18j95j71j51j34j18j03q8
-7489A932p7p2p2p7q4q8q8q4p6o9o3n8n2m5m0l9l5l3k9k4j8j3rnnqj2j2j5j8j7j3j3j5k1k6
-7453E07k7k2j7j4j6j7j4j1olj%kmrj1j1j1rj3j3j2qpnmkjkj%%JLKJJJkllkkjklkkjkjlln
-7399B06nkmmmnolKMOOMNPOOMJ%%jjlkkJKLK%jj%J%jmnmkJKKLLNPRRQONQPNLL%j%JKKKJLN
-7331C07QQPJ0J2J1RPLKORJ1RRQQQQOJ1J4J6J7J6J3J4J2QMLMJ2K2K9L2L9M1M3M4M5M4M7N2
-7287A048O0O6O9O9P3Q1R6J10J19J04O9L9L6M5N6O5Q1J09J49J83K15K45K90L45M06M63N23
-7260E214N86O57P33Q24R29J064J227J437J700K051K510L141M079N553P738J0513J2771J1750
-7242G4477N522k061o037o291n245n129o505p824p746o702n430m265l270k469j855j409j084
-7225F677q50o71n41m38l64l08k70k33j95j58j35j23j21j12r6p8o7o5o7n9m2k7l7p1r8r5q0
-7198A276o7o7p5p7p2o1m7l4k4j6j1poj2j8k2k5k4k1j9j6j7j4j4j3j5j5j6j4j3j2rpporrj1
-7160C54rnk%monmlljkkkmopqqnlkJKjKMKjkkl%Kjnoqrqponomlj%Jkmmkjjlkmkk%kkJMRJ0
-7093A92OJjJKJknmmk%%lllkjjlnomlkmlkl%LMMLMKJJJj%kmllnoom%LLKKLMOQROMKKJJJjn
-7025A77rrpnkjmoooomlJKJjkj%jkkkjjjjj%%J%lj%%jklmkjJK%lj%%%j%LMNML%ml%LK%mom
-6957H2%JJ%kkjJLKJlllJKJJ%%%kj%%lk%%klll%%%lklk%%KJ%JJjjKLKK%jjjjkkljjkJ%jkk
-6888D6k%KKJjkJKKKKK%%KKLJJKJJJKMMKJMKLNOPQJ0J3J7K2K5K3J7Pkponmon%PJ2J2Pjqj2
-6829B35j5j6j8j9j8j6j6j3j1plkkjjjkkkj%J%%kkkk%j%%%j%%J%J%kkllkj%jj%j%jjk%JJK
-6770D6jkJ%%JJKMLKKJj%%JKjk%jj%JKMLLMONNMLjklnnnmmmlmkk%jkj%KK%%kkkjJ%%%%j%%
-6701D6J%%JK%kljj%jk%KLLLKJ%kljJNM%%kllkjjJJ%%j%JJj%%KKKJJKKJJjkjjJKJLLMKjlm
-6632F5mkklljJjj%%jj%JJ%JK%%%jkkj%JKKLJJKJMONKjkklkj%jkkJJ%%JJ%J%%JJJKK%%JJK
-6563G6JKLNMNNNPRJ1J5J9K4L2M3N5O3N6K5rk6l0k8k9l5m0l6l2k5j9j2pljJ%jmlmmnqpnmm
-6515H5llml%KLKKMMLJKJLKJKLOQJ0J2J3J3J4J6K4K8K1Poj4j4j2j2j5j6j6j3ql%KLJmpqqp
-6463A22opqqomjJJ%j%JKJ%%jjkjj%k%LMMNQRPPONPLlrrqpnnoomlkkkjJjj%jkkj%K%J%K%j
-6395G2k%JJKLK%LLKKJMOPQPRJ0J2J6K3K9L5M3N2N0L1Mj3k2k5k8l2l6l5l3l0k4j8j3j0qpm
-6349I8lkkj%J%kjjkjkj%jjJLLKLKKKLMMNOOOQRJ0J1J2J6K4K9K8J6NJOJ2J7J0oj8k2j8j3j2
-6295B56j5j4j2qplJMPJ0J3J3P%mnnlmnljJKKNNPPJ0J2J7K3K8L7M7N6N0K4nk1k5k5k7l0l3
-6249C89l2k7k2j4pKJ0J8L1M4N2M2J5j2k4k6k3k4l0l4l3k8k1j6j4rnmlkjk%Kjkllkkkjkkj
-6204A71%kllkllmkklmnkkkljkkllljJjkk%j%%J%%kjJKLKKJ%KKKKKJJJjkk%J%%JJ%K%%%jl
-6136A24lk%lllkklljjjlmkjjklk%%jjkjjjkkj%JK%JKJ%j%J%KKJ%kjj%J%J%k%%%Jj%jjkjk
-6068F8kj%%%%%jj%%jjjj%%jjjjkjjK%%%j%%%jjJJJkjj%%%%jKKjjj%JJKK%JKJJKLMNNL%jj
-5999H0lmmmmlmkj%kkjjjjj%KJJ%%jjjkjjjJJ%%J%jJJK%jjjkjJK%JJj%%jjJ%%jkjJKJKJ%j
-5930D3%j%j%JJJ%%%j%%JJjj%jljJJKL%j%jjjJ%%j%JJ%jjJKJ%Jjkj%J%K%jj%%%%%%j%j%J%
-5861D2%%%%%%%jj%%J%JLKJJ%J%jjJJJ%Jkk%%%%%%%j%JK%jkjk%JJ%%KLJjj%%%J%kljJ%%%K
-5792D8KL%jk%J%J%%%J%kjjk%JJJ%%%J%j%JJJ%jj%%%J%J%%j%%Jj%j%%JJJJKJ%%kjJ%jJj%j
-5723E4%JJKJKJ%%%%Jkkj%kjjjj%JKLJjkk%j%KKJJJKJ%kjJ%%%JK%JJj%j%%%jjjJKJjJJjJ%
-5654F6KKK%%%KKJjlj%J%jjjJJ%jjj%JJK%JJKKKj%JJ%%jJKKJJ%j%JJKJJKJjl%JJ%%J%JJ%J
-5585I8J%jJL%%JJKJ%%KJ%%jJKKJJKKJJJJKJJJKJJjJ%KKK%%%MMKJKJJjJKLKLLJKJJJ%JLKL
-5516A82LLNMKKLNLKLMLJLMMMJJLLLLMNPPQOMKLLNPPPOOQPQQPPQJ0J0J0J0J0J1J0QRJ0J1J3
-5457E16J3J4J3J4J3J5J5J4J4J6J7J7J9J9J9K0K0K0K0K3K3K5K5K6K6K7K9K8K8K9L1L2L1L2
-5423A243L2L1L2L3L3L4L2L3L1K9K9K7K7K7K5K4K1J9J7J1RONJjmoj0j3j4j8k0k2k5k7l0l0
-5386A591l1l2l3l2l3l4l1l3l3l2l1l2l2l1l1k9k9k8k7k7k7k5k5k4k4k3k0k1j9j8j8j9j9j6
-5352F72j5j5j5j3j4j5j5j3j2j2j0rrj0rrpqpppqppponopponnpqqopqpononlmmmmmmmmmkk
-5296B49jjmlllllmljkkkklljj%jJjkj%jkjJKK%%%%Jj%JJjJ%Jj%%kklmmllkkjjkjJJk%%jj
-5228A71jkjjjkjkllllkjjj%Jjjj%JJJKJjj%LKLJkjjj%%%%jjj%%%%%J%JKLKJ%%j%Jj%jkkk
-5160A48jjkkkj%jk%jjjjjjJ%%JJJJJ%j%%jJKLL%JK%jjKLKJkkjjjkkjj%J%kkj%JJK%J%JJ%
-5092A42%jkkjkjj%j%jj%J%JjjKKK%j%Jjjj%%JMLLKL%%JKKJJJJJJjjjkkkkj%%%jj%%jkkjj
-5024A38kkjjJK%jJ%j%jjj%%jkjjk%%kk%%%%%JJJJJ%%%%jJKJKKjJ%%JKJJKLKJJKJJ%%%J%j
-4956A50jllklkjkkjkkjjkj%jjjjkk%%%%jJ%kk%KJ%J%KJJ%%%jJJL%jk%j%jjJKJJJ%%JJKKK
-4888A29%%jjJKJjk%jklkkj%j%kkj%%%jjj%J%KJ%%J%JJJ%%J%jkjk%%JJJ%JJ%%%JJK%jk%j%
-4820A16%%%%JJL%jj%jljJ%%%%jjk%KKJjjjj%%%%%j%%%J%%%%Jj%JJKJ%jj%JK%%J%j%%%JJ%
-4752A20J%KKJ%j%kk%J%%%kjjjj%J%%kjj%jkjjjj%JJK%jj%%KJjjj%%%J%%%KJJL%j%K%%JJJ
-4684A20jj%jjj%%jj%JJ%%%jjjJ%k%%%jJJJ%j%%jlkJJ%%%%%%kkj%JJJ%%jjjjJKJLJ%k%%JJ
-4616A10%%jkjjJ%JJJj%%%JKK%%JLJjk%j%JJJj%%KJ%kljj%%%JJJ%%%kJK%J%KJ%jJJJJjkjJ
-4548A20%jk%%Jjj%JjkJJ%%KJJ%KJjj%JJjjJ%%J%%JJ%jj%KKKK%jj%JJKJJKJ%J%JJMKLKMKj
-4480A57k%%%kkkjlj%%%%%jk%%%J%JJJ%jj%%jjJKKjkj%j%JJJ%jKKJKLKJKK%JJ%%jj%%kKKK
-4412A64KKLLJJ%j%JJJJ%JKJ%kk%%%jjkjJ%%jkjjjjjjjj%%%J%jkjjK%kj%%JJ%JJJKKJ%LLL
-4344A78KJL%%%j%%JKKKLLMNNNNOQJ0J2J5J8K0K1J9J1Koj2j4j3j6j6j7j6j5j5j1ronnlmlm
-4294A72k%%%%%jjkkj%%J%KJKKjjJJ%jkjjj%%K%kkkkkk%J%%%JKKJKK%%%JJkk%J%%J%%%j%%
-4226A65JJj%jk%J%%J%%j%jj%jJJKKKKJKJ%JKJ%%%jjkkjkjj%jKMJJJ%%%KK%k%JJ%%JJJKJ%
-4158A86j%jj%JKKKJ%%jJK%jJKLLJJJJKKJ%JKLKKKKKJJJJKJ%%%J%%j%%%J%%KJK%J%JLLJKJ
-4090B51JK%JJKKJKLKLKMLLKKKKKLMLJJMKJ%JLLKJKKJ%%LKJjJKLLLLKKLLKMMLLNNNMLNOQQ
-4022D22POMLMLK%%JJKJKKMNMLKKLMNMLLMMNNNMNNMKKMLLMJKJKKKKJJJKKJJJKLLLMNMKLML
-3954F19LOOMLKMMMLLMNPRQPNNNNOPQQPPOOPPNONONNOPNOPPMNNNNPNNONNPPNPQRQQPQPQRR
-3886A024PQRJ0J1RRRRQRRJ0J0J2J0J1J2J3J2J3J3J3J2J2J2J0PNPPOOPRJ0RRJ1J2J2J3J3J3
-3842A462J4J5J6J5J4J5J5J4J5J6J7J6J8K0K0K1K2K0K0K2K5K6K6K6K8L0L2L4L3L6M0M0M2M5
-3808B270M9N2N2N0N0M9M7M7N0N3N3N5O0O5O9P4Q2R0R7J05J13J21J30J40J50J61J70J79J90
-3779D873K04K16K27K39K52K64K77K89L02L14L24L31L35L30L18K91K48J85R6j9j53k89m06
-3756I048m88n36n62n68n61n37n00m53m03l55l11k71k34k03j78j56j38j23j08r5q4p4o2n2
-3732A996m5l8l7m2m8n2n2n0m8m7m4m1m1l7l2k8k6k5k2k1j9j6j5j5j3j3j3j1j0j1j1j1j0j0
-3698A042polmnljjjmoqrqqrpopoommlmlllkkkkklk%KKKLLMOM%lnoqqqrrj2j1j0j0rrpopo
-3635G71prpqj0rqpqopopqqprj1qppqpoopqmmnpqonomlklnpponmllknommnommmnkjjnnml%
-3569C98%jmmmlmmkj%kkjlkk%klkkjjjk%%%jkjjllklj%jkkkljjjjkjj%kllljj%%%jllklkk
-3501B81j%kjkklllklj%jjj%%j%kjkj%jjj%%%jkj%JjJKJJjJJjlkk%%KJ%kkj%%JJj%JK%%kj
-3433B38j%jljjkkjjjk%%%J%%klljjjj%%j%JjjkklljJkjJJ%KMJJ%jj%%%kmml%JJj%%%jJLL
-3365A98%jk%%%%%Jj%j%%%%KKJJjjjjjKKJJJJ%kjj%JJKJ%JK%%%%jj%kjJJJJ%KK%Jj%j%jKK
-3297B12KJJJJKJj%JJ%kJKLLJJKKJ%%%JJ%j%%kkkkkjkjj%j%kjj%jj%Jj%jjjj%jjjj%j%KJj
-3229B08kk%KJj%%Jjjjjj%%%%JjkkkJKJ%%jjjj%%%j%j%KLKKJjJ%%j%jJK%%jjjJ%k%JKJ%%j
-3161B04jj%%%kjjj%jj%jjj%%%J%%%jj%%%kk%K%jkjjJJjj%%%jjJ%k%%Jkkj%%%%JK%J%Jjj%
-3093A80Jjjjj%kk%%%%%%jK%%jklkjJK%%%%%jjjj%%%%jjj%J%jj%%%kjj%jJjkj%%j%%Jkj%K
-3025A51JjJ%%%JKJjjllkJJ%Jjjjj%%klkjj%j%%%%%JKK%j%KJJ%k%%%JJJJ%J%%%jkjkjjJMN
-2957A48LJJkkjkkknmlkjjjjj%jj%J%jkjJKJ%JKK%JKJLMMNOQRRJ0QPMjlmnqqrqqppnlllj%
-2890A25%%JLMKJJkkjkmllkjkkjjkk%j%j%%JLKJJ%%JKKLLJ%JKKLLLMMPRJ2J3J8K2K2K1J6R
-2829B96Jnj1j4j5j6j5j4j4j4j2qpommlljjjj%%%J%jjJJJJJj%KLKJJLONNMLMML%j%lmolll
-2770A54mmkjjJ%LMMMNOQRQPPL%kklnpopqpmkkllkj%%%J%KJ%%%%JLKKKKMLLLNOORJ1J2J3J7
-2705B55J8J6J2J0NK%lpqoqrpnljjj%%JJJJJLLMNNNNNNMMNMLMLKMNONQQJ0J0J0RJ0J0J2J2
-2648D52J4J2J2J1J4J5J1J2J1RRQOLKJ%LLLNPQRRQOLJknnnnopqpmlkjJKNMOPMNMLKKMNMOR
-2589F80J0J2J3J5J9K1K2K2K2K3K5K5K8L2L6M0M3M4M4L7K0Jj2k0k6l0l4l8l8l8l7l4l0k8k5
-2554H44k3k0j7j5j4j1qnmlnqj2j3j2j2j2j4j1j1j1rolkKMNPQPQJ1J2J2J3J2J4J4J4J4J5J7
-2511G72J6J6J6J7J8K0K1K3K4K6K9K9K9K9K9K6K4K1J8J3PKkoj0j2j2j3j2j3j2j2j1j0qooq
-2473A072j4j7j9k0k1k2k2k1j9k0j8j8j9j6j6j4j4j4j2j1qppnmolk%KKJ%J%KMNNNONNPJ1J1
-2427G55J0J0J0QRQPPNKKJJJJJ%%%jj%knnnnnpj0j2j2j4j4j5j8j9j7k0k1j9j8j7j7j7j5j4
-2380E13j2rj1j1j0j1rqrqonnnnoonnnmmlllllljjk%k%jmlkkkjkjkjkklmljj%klkj%%lmmm
-2317B70llmlmmoonlnmklmmkklllkkkjkjjlkllkjkljK%lmnljjjjljjjk%jjkk%jkkjjjkjk%
-2249A19J%j%K%%jj%jjkJJ%jkkjklkJK%%%jjj%kjkj%J%jjjjj%j%%%%kjjj%jj%j%%JJLK%j%
-2181I1%KJJ%J%jKJJJJ%jJjkjkjjjJ%jjjkj%%%%%%JJJ%kjJJJJJjkkjj%JJKJLK%J%JJJ%%%j
-2112I8kk%jlljjkjjjJ%j%jkk%jk%J%jjjk%J%jk%%jj%jj%jkj%J%JjJKJJJKKKKKKJJJJKLLL
-2043I2MLMNKJJjjkmnnnmlmomklkjkjkk%jjjj%kjjj%%j%%j%J%jj%kk%JJK%%J%%%%KKJj%%J
-1974D7Jj%jJKLJ%%JJKJJ%%%%%jjjjkkkjkk%%JJ%j%jjkJJJjjjKJ%%%%JkjJ%J%llljJ%k%JJ
-1905C5%jkj%%k%JJ%jkj%Jkk%J%j%KK%%%jljJJ%jj%%Jjk%j%J%%%JKJJ%J%jjkjJJJJJjj%JJ
-1836B7J%%%%j%%J%j%J%%jj%%jJJJJ%%J%%%%J%%jj%%J%jjjJjkj%%l%J%%%%%j%jjkJJJJ%%%
-1767B1%JJ%JJjjjj%%jjJJKK%%j%%j%%%lk%J%J%%j%%%KJJjkj%JJ%jjJ%%%JKJJ%kljj%%Jkj
-1698A6%JJJjjkjJJ%K%%%jjjj%KKJJJjj%j%%%%jJj%JkjJ%JJJJJjjjJJ%kjjJK%jkkjJKJj%%
-1629A6Jjlj%JJ%%JJJj%J%kk%%K%%J%J%%%%%J%j%%j%Jjj%jJ%%%%j%%k%KK%jkkJJJLJ%jkj%
-1560A4J%jj%J%JJ%jjj%%%%%%J%%%%JK%kkJjjj%JK%%%%j%%%%%j%j%JJ%%%%%%jJJ%k%%JJ%j
-1491A3j%KJ%jj%%%jJJJJJ%jjkjj%%k%J%%JJ%jj%%jJJJ%%%J%J%Jkjjj%JJ%kj%j%%%JJJ%%%
-1422A1%JJ%jkj%%%%%jJJJJkjJJj%j%JJ%JJJjkj%%k%JJJJJ%JJj%jk%KJj%J%jkjjl%K%%jJJ
-1353IJKJ%j%JK%j%%%j%k%%J%j%%J%KJJjjkkjJj%%JJ%jjjJ%%%jJJ%%J%%j%JJKJJJ%k%%j%j
-1283A3kj%%KJ%Jjjkj%K%%JJj%%j%%j%j%jjjj%LMLJJjjjkj%%j%%%%KJjjkj%JJJ%JjJ%JJJj
-1214A4jkjj%Kjj%%jjJJKKJ%%j%j%j%%J%%%%kl%JJJJJ%%%%J%Jjjj%JjjJJ%kjj%jJ%J%JJJ%
-1145A2%J%kk%kk%J%%jJJ%j%JJK%j%%%J%j%%J%Jj%%JJ%j%J%j%%%%%jkJ%%j%KJ%jJ%%%%%j%
-1076A0JJjk%K%%J%jjk%%%J%%k%J%KJJj%J%K%%jjkjj%jj%%kjKKJ%%%KLJ%kkj%%%K%jkkjJJ
-1007GKKJ%J%j%kkkJK%%%j%JJKJ%k%%jjk%%j%jjKLJJ%%%%jkk%JJJjkj%%%JJKJJJ%K%jkj%j
-937Ik%JKJj%jj%JJ%j%J%j%jjjJjkkJLKJ%%%%%J%J%j%jJJjj%%%j%%J%jJ%JJJ%%jjkjJ%%kj
-866EJKK%jJK%jj%%J%%JJ%k%J%jj%%jjj%J%jJKJ%%jjk%JJ%J%%%jj%KJJJJ%k%KJj%jjjkj%J
-795ILJkk%jJJjjjKJ%kk%%%%jJK%%%jjj%JKJjj%J%%%JJ%%J%%jlj%J%%%%%jJKJ%%J%jkjjJ%
-724G%j%JKK%k%jjlkj%JJLLKJjjJ%jj%%jj%j%JJJ%%%Jj%jk%%JJKJ%kk%KKJjk%%j%jjJ%%jj
-653EJ%kjKJK%%j%j%JKKJJ%jkjJKKKJJ%j%J%jjj%%kk%%j%kj%JJ%j%%jj%JK%jjjKLJj%%j%J
-582A1jjkj%JKK%j%JJj%%%%%%%%%%jjJ%jjj%%jjj%JK%j%JK%%JJkkk%jJK%%jj%JK%%j%J%%%
-512Hj%KJjkj%%%%J%jj%JJk%JKJJ%%%j%jJKJ%j%J%jjjjj%jJ%JJJKJkjj%j%%%k%j%jj%%JLK
-441I%%J%jj%jjjJ%KJ%Jj%%%jkj%%%KJ%jj%%%%j%%%JJ%%jj%%KJJj%JJ%k%%jkk%J%%KJj%%%
-370F%JJ%j%J%%KJJj%%lk%JKKJjj%%J%jlkjjJJJ%%%%JJK%j%jkj%jJJJKJ%%%jjjJ%%jlj%%J
-299DJJJj%jJJ%JK%j%%J%%%%%jjj%JJ%JK%%j%k%%JJJjjj%J%JJkljJJjJJ%%KJ%%jj%%%%%%%
-228A0J%j%%jJJ%JKKKjjkjJ%%jkkjj%jjj%KJJJ%j%%j%%J%%%%%%%%J%jJ%%%J%jj%%jk%%jJj
-158D%JJ%%%%kj%JLKjJJ%%JJj%JJJ%%%%%%%%%%jj%jj%j%%KJKKJKJjjjj%JJ%%KJJ%%%Jjkjk
-87A7jJK%jj%JJ%KJ%JJJ%%%J%jKJJJ%%KKKLLMMLK%J%KJLMOPQQKlnlj%klk%KNNNNNQJ1J3J4
-19A51J5J8J8K1K6L0L6L8M5N3O7Q2J05J36J76K22K53K29J20k9j25j47j37j35j53j72j70j49
8F24j21r7p7n9m4l3k6j9j6j0j0j0rpomlkjkk%%J%JJJLL%mnllnnnmmlljjjj%%%kjkj%%%jjj
67A9jj%JJ%JKLLL%jmljjj%j%jjjj%j%%%%%%jk%%JJ%jj%JjjKKJ%jkjJjjjjj%JKKJ%jjj%J%%
139A1J%%%j%jJJ%jkkjJJJj%j%JJKjkj%J%%JjjjJJJjj%%JJjjJJJjjj%j%JJj%%K%J%jjj%%JJ
210IKKjkjk%JJJj%JKjj%%%j%%%%jjjJJJ%jj%%j%J%jJ%%jjjkJJJK%%Jj%%kj%%j%%%JJJJJ%J
282I%JJjjJJ%jjjjjjJJ%%%jjJJJKJ%kjJkj%%KKJJjjJJJjjj%%k%J%JJjjjj%JJJ%jj%%j%J%%
354Hj%%%J%%%j%jJKJ%lj%JJ%jj%K%%j%%j%Jjk%%%%JJjkj%KK%jj%JJJKJ%kk%JjkjjJJ%J%KK
426I%jjjJJj%JJ%j%KJk%%%%Jjkj%%JJ%%%kjjjJJJ%%J%%%%%Jj%J%jjj%JKLK%j%j%jjl%JKJj
498Ik%JjjJJJjjjjJKJj%%%%jjJJ%k%%KJ%%%jjjj%j%%%J%%%JJ%%j%jkjJ%J%%jj%%%%%JJ%KJ
570GJJ%jJKJJ%jjjkk%%%J%%J%J%jj%%%%kj%KJ%%jjJJJjJKj%%%jKJJJ%%JJJjjj%%JjJ%%j%j
642A2j%jJ%k%jkjkk%KJKLJjJjjj%JJJkkjJ%%JJJJ%%J%%%%jj%%jk%JJ%klk%JKKKJ%KKkk%%j
713Hj%JJK%jjjkk%%%jjk%K%%%%JJ%JJKJkl%%JK%%j%%J%jj%jj%%%%KKJJkljJJ%%jjJK%%JJj
785GjJKJjjj%%%%j%%JJjjkjJK%%kjJJjjJJ%J%jjj%J%J%%%j%j%J%%%%%JkjJJJJjjjj%J%%%j
857B%JKJj%JJJ%jkjj%KK%%j%JJj%%%%J%JJJJ%jkjkj%J%j%JJj%jjJjKLJ%%%Jjkj%Jjj%j%j%
929DJjj%j%%KLjkkjKLKJ%%JJJjjjjJJ%%%J%j%jj%%jJKJjjkjjjjKK%j%%%J%%j%jk%jJJjj%j
1001AJKL%%%jj%%JJ%%%jjjJjk%JJ%j%KKJ%jj%%KJjkjj%kjjJ%J%KKjjJ%jjjJLJ%j%%j%jJJk
1072Dkj%%JK%JJJJjjj%%ljjJJJ%LJj%j%%jk%JJJ%%%J%%%KJ%jj%%%%jJ%JJjk%JJjjjjk%%KK
1143FKjj%J%%j%%%K%j%%%jjjjJKjjjJJK%JjJJKj%kj%jjJJkj%J%%Jjjj%%j%KJK%jjj%j%%j%
1214B%KKJjj%kjJK%jkjKKKKK%kj%%%jkkjJ%KJJJ%%%%J%kjJjjj%j%J%J%%J%K%%Jjj%jj%j%J
1285ELJ%jj%%%%%%%%j%%j%%%%j%%%%jkj%JK%%%JJjj%J%JJ%%j%%JJ%%j%%k%%%JJJJJ%kjk%J
1356EL%%J%kkjJJKJjj%J%J%jkj%JJJJ%kkj%KJk%%JJJJKjkkj%%%J%J%jJ%jjjj%%%%%%%K%%j
1427DjJJjjJJJ%j%J%%%%kkj%LLKJ%jk%%%J%j%%jjjjjJKJ%%%%J%jj%%%%K%jjJJjl%JJ%%JJ%
1498Gj%J%kj%jj%Jjj%J%%JKj%%KJj%jjk%%K%jkj%%LJKJ%j%Jj%J%%J%j%kj%JJJJ%%k%JJ%%%
1569H%jjjj%%%%J%%j%%JJJ%jJJJ%jj%%kkjJJ%jj%JJJJJ%kk%JKK%jjJKJjkj%%%%%%jJJJ%%J
1640I%kjjJ%j%jjJKJjjj%%JJ%%jj%%JKJJkj%jjk%%J%J%j%%KJ%jj%j%%j%J%%%jk%JKJ%jkj%
1711@JJJK%J%%%%j%j%j%%%J%J%%j%JJ%J%jj%%kj%J%%%%%J%%%j%j%%%%%jjJJKJjjjj%%JJLJ
1782G%%Jj%%k%%jjjJJjJJKJJ%J%jk%%%j%KJjjJ%JjjJ%jj%%%jjjj%kj%%%%JJ%%KJJj%JK%j%
1853Fj%JJJJJjj%%J%%%%K%kjjj%%%J%%%J%J%jj%%J%%%%jjkj%%KKK%jkkjJJ%%%%j%%%%JJ%j
1924E%%%JJj%jjjKJJ%%%J%%%jj%%%%%jj%jkj%JK%%J%J%%%j%KJJ%j%%jjlk%K%k%%%JK%j%%J
1995C%%k%%%JJ%K%J%J%J%jj%%j%%j%%jjJK%JJKJkkk%%JJ%%j%KK%kkJ%%%%k%KKKK%jj%%Jjj
2066Ilj%J%j%J%j%KL%jlljKJK%%%%jJ%jj%%JJ%%%k%%K%j%%J%%%J%kj%Jjkj%%%%JKJ%%J%%%
2137G%jkj%JKJjjjj%%JKJjkj%JJ%%%%jjJJ%j%%%%%J%%KJJ%kkjJKJ%J%%%%JKjkkjj%JJK%j%
2208HkJK%jj%j%%Jkjjj%JLK%jjjj%%%j%KJ%%kk%J%%j%J%%%J%JJ%%kjkJJ%%J%%kj%%JJ%%Jj
2279Cj%J%k%JJ%JJJ%%%%J%%j%%%%k%K%jkk%%J%%K%%%%%%J%%jJj%%%%j%%JJ%j%j%KJ%JJJ%J
2350A0j%k%j%JJ%k%JKJj%j%%jjk%%%kJJ%jj%JK%j%jJK%kj%j%KJJjjjj%j%jJJJJ%%j%JJJ%%
2420Fj%%jjj%%JJJ%jkjj%JJjjJJJ%j%J%%K%jJL%%%jkjk%Jjj%%%%%JJKLJjkjJj%%J%J%jjJ%
2491Fj%%%jJ%JJ%j%jJJ%jj%JjkkJJ%jJJj%%%JJjkj%J%J%KKJjj%LK%j%%%jjj%%%jjJKjk%j%
2562D%%J%J%%K%%JJjJJJjlj%jkJKjkJJLK%jjjkkkjJ%%%J%J%%j%%%J%%%JJLKjkk%JJJJ%kkj
2633Ejjj%JLj%J%Jj%%kjj%J%%j%KJJ%j%JJjjjjkJ%%K%jkj%j%J%KKjjjj%JKKJ%Jjj%j%%%j%
2704CJ%j%%%%%KJJ%jJ%j%%J%JJjkl%JJj%%%J%%%j%%%%%J%%%J%%kj%%%%JK%jkj%J%%jJJJjj
2775C%%j%%%JJ%J%JK%kk%%kj%JKJJjjJ%jjJJ%jjJJ%%JJ%%JJjjk%jJJJ%j%%%jjj%Jj%j%%JJ
2846D%jJKK%%kjj%%JJJ%%jjj%%J%%JJJkjj%JJ%kj%J%jkjKKJ%JJ%Jjk%JKKJjll%%Jjjk%j%K
2917B%JJ%jjk%JJjjJKKJJ%%jjj%jj%%JJ%%JJ%%%j%%%j%%%jk%KJ%JJK%JJ%%kjjkjjjJJJKJj
2988F%%%%J%j%%k%%%%j%j%%JJ%%%jJJjj%%JK%kjJ%J%j%Jj%%%%J%JJjjjJj%JjjJK%%jj%%jj
3059B%%J%%jj%%JJj%JKJ%%%J%j%J%%j%%kJJJjkjJ%JJ%%%%JJ%jjjK%kkjk%JJJ%%jjj%%JJ%j
3130Aj%j%J%JJ%%j%Jj%%j%JJKJjjkj%JJ%%JKjjJJKJjkjj%j%J%JJJJ%jJ%jJJ%%jj%jjkjJJJ
3201DjjjjJK%J%jj%jj%J%j%%J%%KJJJJ%%JJ%j%J%kj%K%jk%jk%J%%J%J%j%JJ%%j%j%JK%%%j
3272Fjjjjj%JLJ%KJ%jkjj%KJj%%%jkkj%%KJ%jJJ%jk%KK%jjjJ%%KJJ%jjjjjk%%%jJ%%%%jJ%
3343@K%%%JJj%%JJjk%%%%KLjkj%j%%%%Jj%%%j%JKM%jj%j%jjJJjj%%KJ%%%k%j%Jk%jj%%%JK
3414CJ%jkjj%JJKJJ%%J%jjJKK%jjkjJ%JJ%j%JKKJJ%jjkk%%jJJK%jkj%%%%J%%%%jjk%JKJ%%
3485G%j%%%JJJKjkkJKJ%kjjjJJ%jj%%JKjljjj%%J%j%K%%j%JJj%%%jk%%%%KLJJjk%JJJ%j%%
3556FJJJ%jlkj%%%JJJJJ%J%%%Jkk%%%%JJJ%%%%j%%%Jjjl%JJ%%%%%Jjjj%%%%%%KJj%J%jjjj
3627BjJJ%%%LK%KjjkjjjjKKKjkJJJJ%kkkj%%%%KJ%jj%j%k%%%%JKJJj%%JJ%kk%%JKJjjk%%K
3698DKJJ%%k%j%%j%K%%%jjkj%%JKK%jk%KK%%%kjjJJ%j%%KJ%jj%JK%%%jjj%%%J%j%JJJJjkj
3769E%JJ%%%%jj%JJ%%%%jkj%j%Jj%%%%KJJjJ%kjJKJ%J%kk%jjjJJJ%kj%%J%JJ%%JJ%%jj%jj
3840BjJJ%%%j%%KJ%%jJJJ%%%%%jjK%JJ%jjjkj%%J%J%%KKKjjklk%JJ%%%Jjj%JJJjl%%J%JJ%
3911EKKJkljjJ%j%%%JJJJj%j%%%jjJjjjJ%JJK%%%j%%%J%%%jjjjJ%%JJ%JJJ%%j%%Jj%%jJ%k
3982E%%%KJjlk%J%%%jJJJJJ%%jj%%Jjjj%JKJ%%%%%%jkkkj%J%JJ%%%jjJ%%JJj%%%%%J%j%jJ
4053BKK%J%Jj%j%JjkjJJJKj%%%kj%KJ%kjKJ%jkj%J%kjJJ%JKJ%%jJ%Jjkkk%JJ%%jJJ%%%%JJ
4124FkjKKJ%J%jjj%%kljKJ%%%%%%%j%%j%%JJJJJ%j%KJjjj%%%%%%kjJ%J%JJJjj%%JJ%jjljj
4195@JKJ%%J%%%%JJJ%jkk%J%%j%JJ%jj%jjJJJjk%%J%jj%K%%jJK%kj%JJj%%%JKJJJjj%%%%%
4266Fj%%%J%%k%JK%kkjjj%J%%j%JLJ%jkk%%KJKjjjJ%%k%JJ%%JJKK%jk%%%jjj%JJJJ%jj%%%
4337EJJ%kj%%jj%J%%JJjjkjJJ%j%JJjjj%KJ%%JKJ%jj%JjkjK%J%J%jjjjj%j%%KJ%%JjkJK%%
4408DJj%%%jjj%JJ%%JJJK%%kkk%KK%%%JJJjjj%KJjkkJJ%jJK%jlkj%%%J%J%%jJKJjJJJ%%kj
4479EJ%%%j%%%%%JJ%j%j%jjjjj%JKK%%Jjj%%JJ%jjJJJ%%jj%jjj%j%%%%%jjjjJJJKJJ%j%J%
4550Dlj%%%J%%%J%jj%%J%JJJJj%%j%%j%%JKKJ%Jjjlk%J%jk%KKKj%jj%K%jkj%J%%%Jjj%JJ%
4621CJj%JK%JjkjJJ%kjjjJKKJ%%%%jjk%%JJJKj%%j%%Jj%%%JJj%%J%%jJ%jk%jjj%J%%%%%%%
4692BJKJ%j%jjkj%%JJ%%%jj%KKJK%jjjkjK%JJj%JKj%jjkjj%%%KKJ%%%jjj%KJ%%%%kj%KJJj
4763Ek%%jjJ%jJKJJ%%jjkk%%%JKJ%J%jjjJ%J%%%%j%J%%j%j%%%KJ%%kjj%%jKLLKjkkkkjJJK
4834D%%%%j%JJJjjJJjjj%J%jkj%j%j%KKKL%%jjjJJ%%kj%%J%%%%jJJ%%%Jj%%jkjjJ%j%%%%J
4905A%JJK%%%jjj%%jj%JJKJJKj%jkk%%J%J%kjj%%KKK%%J%jj%%%jj%%J%%JJ%kjJJ%jk%%%J%
4976C%%j%j%JJKJ%j%%j%J%jj%%%jjJJJJ%j%jJ%%j%jJ%J%j%%jJj%jj%Kjjj%J%%%JjjjJJ%%J
5047AK%JK%jj%jk%%JLKJjkjjJ%%%%%jj%J%%k%J%%jJ%%%J%%%%JJj%kJJjj%JJJjj%jj%JJ%k%
5118AJJJ%%%j%%jk%%JJJ%kjJJJjj%LKJ%%kjJJ%%j%%j%Jjj%%J%J%%JJjjkk%J%%%%j%J%%JK%
5189EJ%%j%%jjkjJKKjj%%j%%J%%kj%%%jj%JJJJKKJJ%jjjj%jk%JJ%%%JJ%%%%JJJJj%jj%%jl
5260B%JKJJJ%j%%j%jjkjjj%JKJ%%JJJ%JJ%jJ%jjj%J%%j%jj%JKJ%jJJjjk%jjJ%jj%JJJ%%%k
5331Bj%JJ%j%%JKKJJJjjk%j%%Jjj%%%jJJ%%jjjk%jJJKJ%jjk%%%%JJ%%%%%JJJJj%jj%%%%%%
5402CjJ%%%jjJJjJJ%jj%JJJJJJJkk%jkjj%%JK%kjLJ%jJJJ%jjjJJkj%%JJ%jj%J%JJJjjJ%%J
5473F%JJ%jj%%%jJJkjjj%JKKJ%jjJj%%jj%%%jj%%KL%%%%%jkl%JJKKK%%jkkjjjJJ%j%%%JLJ
5544Gjjk%J%%j%%j%%%KKK%llk%%JJJ%jj%JJJKjj%JJJj%%%jlk%%%J%JJKK%%jk%%%jjj%%jJ%
5615Aj%jJJJJ%JJ%jkk%%%J%jJ%JJKJ%jjk%%J%%%j%j%%KJ%JJ%j%%Jjj%j%%%J%%JJjj%kj%%j
5686@%%%JJKJ%%%%j%J%jJ%%j%jJJjk%%jj%%KJjj%%%J%k%J%j%%%%Jj%%JKKjjjj%Jk%J%j%%J
5757AJJ%J%%%%jkJL%%jj%%%%jJJ%j%J%Jj%%kjjJJJ%J%JJ%jj%jJ%jkj%%J%%jj%J%JKJ%JJj%
5828EJ%j%%%%J%j%%%j%%%%kjj%%%%%JKJKJ%jj%j%jJ%JJjj%kjj%%%%JK%%%%Jj%J%jkjJJ%jJ
5899B%KKjlkjJ%%%%JLL%jj%k%%KJ%%%jjjk%%j%j%%%jKLKJKJjjJJjjk%kjjJ%j%%JjjJJJJJ%
5970E%j%%J%%j%jj%%j%jj%%%JJJ%JJJ%JJ%jkkj%%JJJK%%j%%kj%Jjk%%%%%JKJ%%j%kJJJ%JK
6041GJJjkkj%JJ%%k%kJ%jjJJJ%%J%%jjjjj%JJ%K%%j%%JJ%J%%%j%j%J%%%jjjJ%%jj%J%j%%J
6112A%%%jj%%%JJJ%%J%J%JJ%KJjjjj%J%Jjj%%%%kk%%JKKJ%llj%JK%%jj%KK%jjKKJ%kkJJJ%
6183GjJ%j%%%%%%kljJJjj%%JJjjJJ%jj%%%%JJJ%%J%JJJ%%J%j%kjjJJ%%%j%KJKJ%jjjjjJ%k
6254Dj%j%%jj%JLJJjJJjjk%k%J%jj%JJJ%jk%%jjJJKJJ%J%%jjjJjJJ%%%%%KJJjj%jkj%%%jj
6325@JjJJJJ%j%%JJJjjjjjjJKKJ%%jkl%%%%%%%%%%JJ%j%J%%%JJ%%%jj%JJ%j%J%j%JKJlkJ%
6396C%k%KJKJJ%j%%jj%%%Jkk%KJJ%%jjjJ%jjJ%J%%%jJ%%%J%j%%J%jjj%JJKJ%%jj%J%%%%jj
6467D%%%%kj%JKJJ%jkj%KK%%%jjj%%JJ%kjj%Jjj%%%%JJ%%KJJ%jjlj%%Jjkk%KK%%Jj%%%%KJ
6538C%J%%JJJjjjjkjj%%J%%%JK%jjk%JK%%%jjkkJK%kKJLJK%jjlj%%%%%%LK%k%J%%%jkjJ%%
6609AKK%%J%%j%jjjj%jJJjjjJ%%%%%JKJkjjjJKLJJjj%%jj%Jj%JjJJjjjkj%JJKK%jjJJJ%jj
6680Dj%J%%%jjJj%JJJj%Jjlk%%J%JJ%JJjk%%j%%%KJjk%KJ%%%%j%J%%%%j%%jj%%JKKj%J%jj
6751CjjJKK%j%jjj%KJK%k%%J%jj%J%%%jj%jkkj%J%JJ%%%%%JJJj%%jj%%JJJ%%%k%j%%%%%%%
6822@j%%%j%JJ%%J%jJKJjkj%%JjJJ%%%jj%%K%JJJ%jkj%K%%%%%%JJjjjjJ%%JJ%kjJJ%j%%j%
6893A%KKJjj%%K%%kj%JjjjJ%j%K%j%%J%%j%JJjjJJj%kj%KKJjjj%%JkjJKKJj%%%jjkjJJJJ%
6964Dj%KJ%jkjJJ%%jjk%%JJ%j%JKJj%j%%%JjkjKK%%jJ%%J%j%%%jJjkjjJ%%%%%%%%%%%%JJ%
7035Bj%J%jj%%JLJJkjj%%J%%%jjj%Jj%%%%%%K%j%%%JJJ%%%%jk%%KJJkkj%%JK%KLjjkjj%%%
7106B%%j%JJ%KJj%KJjjjjj%%k%jJKJKj%Jjjjk%JJK%%%J%kjk%j%KJ%%%%%j%%j%j%%%%J%j%J
7177A%KJJjj%j%jj%%%KJJj%%%%J%J%%%j%j%K%j%%%j%kj%%%%%%J%%j%J%J%JJJJj%%kkjJJJJ
7248Djk%J%jj%%%%%JKJkkj%JJKJ%jjJ%%jJKK%kjj%J%lj%%JJ%jj%%%JJ%j%%%JJ%%J%Jjj%%%
7319CjJ%jk%%J%Jjj%jj%J%JJL%ljJ%J%%Jjj%JJjjjJJJJ%Kj%J%jl%J%KKJkl%jjKjjj%%%KJj
7390Bj%%%j%JJKJ%%%jJJjjj%J%%jjJKJjl%%j%JK%Jjk%JKJkjj%%%j%%KJ%J%%jjl%%JKKKJjk
7461EjKKJjk%%%%%%j%j%%kj%j%%%%%JJJJJjj%kjJ%JJJj%%%%j%KKJK%kkjjjj%JJJ%kj%JJk%
7532AKJ%%J%%j%%%jjKKJjkj%%%%k%%%JJjjjJK%jjJ%j%jk%JJJJJJ%%J%%%%Jjj%%%%J%%%KJ%
7603H%jjjkjJJ%jk%J%%KJjk%jJj%%J%j%j%JJJ%%%j%J%%k%JJjk%LL%jj%%JJ%%j%k%%J%jjj%
7674AJ%J%jk%KLJ%%%jjJ%jl%JJ%%%%K%kj%%JJjjk%J%%%%%%J%jj%JKJjkJ%JJJJ%jk%%jk%%%
7745@%kjKJJJ%%jjjjJJJJjj%%JJ%k%%%%KJJ%%k%K%J%j%jjjJ%%%jj%J%%%%J%%K%J%%%%kl%%
7816@J%%%%%j%%KLJJ%%kkj%%%%%%%JJJ%%%jjJJ%%jj%%%j%%J%jk%JJKjj%%j%jJ%jJJK%%k%j
7887A%%%j%KK%%kjJKLLj%jkljj%j%k%JJJK%JJKjkkkJKKkjJJ%jjk%%J%%%JJJJkkJK%kjj%%k
7958bj%K%J%%KJKJ%jjJKJjj%%jljjJJJJJJ%jj%%%%%%%JJj%%Jjkk%%%JKKJ%kkJ%%jjj%JJj%
8029B%JJ%%j%%j%%KJJjjjkj%%J%%jj%JLJjkj%%JJJ%J%kk%%K%jj%%%%%KLJ%kj%JKjkj%%J%j
8100BjjJJjj%%%%%%%JJJJj%jk%%%%%KJjj%j%jJ%%%JJ%%j%JJJ%jjk%%%%%%%JJ%%%%%%%k%%%
8171@jJ%%JJ%jj%J%j%JKK%kj%J%%J%J%%jjjj%%j%jJ%J%%%%j%J%%%%%K%%j%%%%%%%%%%jj%K
8242BJJJjkjj%Jj%%KKJj%kjJK%j%%Jjj%j%Jjj%%JJJJJ%%kj%J%%%%jjjjj%JJ%J%j%%%J%%%%
8313AjJ%%%KJjjj%%%%%%JJJ%%%jjj%JJjj%J%JJjj%JjjJ%jj%KKJ%kk%%%%jJJJj%%%%%%%j%j
8384@JJJj%j%%J%jj%%jjJ%%JJJ%JKJJj%%JjJ%j%jjjkj%%JJJk%jjk%KKJjJJJJkjj%j%%jJKL
8455EJ%jjjjJj%%%k%j%%JK%Jjk%jjjj%JKJjjJJJ%j%JKj%%KKJ%j%KKkjkkjjJJ%j%KJJk%%Jk
8526Ck%J%JJ%Jjkj%%JKK%%%%j%%JJjJ%%%jjk%%jk%JKJj%%j%jjk%JJKK%%%jj%JJJ%jj%j%%j
8597A%%j%%%KK%%jJ%%j%%jjJJJJ%kj%JL%kkj%KK%%%%j%J%jkj%j%jJK%k%%LK%J%%%jkkj%%J
8668AK%%j%KKjjj%jJjk%J%%j%j%J%KJ%%j%jjJKLJ%jj%%%J%jjk%Jkj%%JJJ%j%JK%%j%%%%JJ
8739Fj%JJjjlk%%%MLJJ%%JJjjj%kkj%%jj%JJJj%%j%jjk%jJK%J%%JJJJJJjkjkjkj%JKJJ%%J
8810C%jjj%%Kjj%%J%j%JK%%%Jj%%j%%%J%jJ%%%J%kjj%%%%%%J%%%jJJj%J%J%J%%jj%%%k%jj
8881bJJJjJK%%%J%kjjjjKJJ%%JJJ%jj%jjJ%jJJjjj%%%%%KJ%%%%kjKKK%kk%j%%%Jk%JKKJ%j
8952EkkJJjj%%%%JjJ%jj%jJJ%jkkjJKLLKJjjkJ%Jjjkj%%%%J%%%Jjj%%JKJ%%J%%%jlj%%%%%
9023@JKKjk%JJ%JJ%%jk%j%%%jj%%%%JJjj%%JJ%J%JJJK%j%%jjjJJJjlkj%KK%%jk%Jj%jKJ%%
9094CJ%jj%J%jjjJJJjk%%%J%J%j%%J%%J%%JJj%J%J%jk%j%%J%%j%JK%%%kjk%%%J%KK%jj%J%
9165DLJj%k%jj%%j%J%jjjjJ%%%JJJK%%jjJJJ%%jjjJKKJ%jk%%%jjk%%j%jJ%JJjkj%Jk%%J%J
9236@%%%%%%%%J%J%%j%%%%j%%KJ%%%JJJJ%%jjj%%jj%J%K%kj%%%JJ%j%Jjj%%%j%%JJKJk%%%
9307DK%j%Jjjj%jj%J%JJ%jkj%J%jJ%J%J%j%jj%%LJkk%%%%KJJJ%%%j%%%j%JKjk%JJ%%%%%%j
9378DjJ%%jj%%%%jj%%Jj%j%KKjjj%%%%%%jJKJ%%kj%JJ%J%Jj%jkjjK%JJ%jjjj%JJKJjjjkJL
9449BKJ%jj%jJj%j%jJJj%%%%jJJ%j%%JJJjjjk%JKJ%%%%%k%KJJJjkkj%%%%KKJ%%jkjj%%JJJ
9520Cjj%JJ%jj%%J%K%J%J%j%j%j%%j%KJjk%%jkj%JJKKJjk%jjj%jJJK%K%J%jj%JJJjkjjj%J
9591AJJjj%%j%k%JKKKjjj%%j%J%j%J%%k%%%%%jjK%%%%%j%%JJJJkjJJJ%%%%jj%JK%kj%%%jk
9662bJJ%%LJ%J%%jjjj%%J%%JK%kkjK%%J%%J%j%jjj%%%jjj%KJ%%%JJJJ%j%J%jJ%jj%%%jj%%
9733@%%J%jj%%JJJ%J%%%jJ%jJK%k%JjkjK%%J%%%%%j%KJkj%%k%jjJJ%j%%J%%%jJJ%%KKK%jj
9804Ejj%K%kk%%%%J%%%j%J%%J%%k%j%%%%%%JJ%j%j%%jJ%J%J%jJJ%%jjj%jJKJjj%KJ%jJJJ%
9875Fjj%j%jjJjj%JJKKKJ%kJ%j%JJjjkj%%%%J%J%jjjJJ%%jjj%J%KjjjKK%%kjJKJ%j%j%%%%
9946EK%kj%%j%j%%J%kj%%%%%%KJJJkkj%KJ%%KJj%%%jjJ%j%jjj%JJ%k%%J%jJJJ%jjj%JJJ%j
10017BJJJ%%%J%%jj%jjJ%%%%kjj%JLJ%%j%j%%jjJ%j%%Jj%%%%Kjj%%%%%%jj%JJ%JJJjjjJJk
10087@kjJK%%JJjJ%%%%K%j%%jj%%J%%%jj%j%%jJJ%%%%J%j%Jj%%%%JKK%jkjjJ%JKJJ%jj%jj
10157Bjj%JJ%%jJK%%j%K%kljJ%JK%KJj%J%%%%%J%%J%jj%jjJJk%%%J%%k%J%jj%jj%%JJjJ%J
10227CkjJJJ%jk%%j%JJ%jj%JJKJ%%jjj%jJJJJJJJ%jjj%kjj%JKJj%JJj%Jjkkj%JJJ%%%%J%j
10297Bjj%%%%%%%j%%%j%J%J%jkJK%J%j%%j%J%%J%JKJ%jjjk%%J%JK%%%jjJ%jj%KKKJ%%jk%J
10367FKKjljj%%jJ%%J%jjJ%JJ%%j%%%j%%jJ%j%%%%%jj%JJ%%J%j%JJJkjjjJJK%lk%JJj%J%%
10437B%j%j%JKK%%%jjJJjj%J%jjJJJjlJJ%k%J%JJJ%%jjj%%%J%JJ%jj%%j%%%%JJJ%%kj%%%j
10507A%JLJJ%jk%JKjlkj%%JJ%%%KJJ%jmj%%J%j%%j%J%%%%%J%%j%%JJJKJjjj%jj%JJ%%%%%%
10577C%%%%j%%%k%kJJ%J%%jjJ%%J%JKJJJ%%k%%JJ%jjj%jjj%%j%%%%KJjjj%JJKJjkj%%%KJj
10647CkjjJ%%%JJ%j%J%%j%%%j%%%%%Jj%JKK%%%Jjk%%%jk%%%%%j%jj%JK%JK%%J%%Jj%J%%jj
10717Cj%%%%jj%jjJJK%jjJ%j%%%%%%K%jj%%%jjJJ%%%%%%%%%jjjJ%JJJ%J%%jj%%K%%jJ%%JJ
10787Dj%jj%%j%%%%JK%k%%%%j%%J%j%%J%%JJ%%%jj%%%%j%JJ%j%%%Kjjjjj%%j%KJJj%j%JL%
10857Cjj%j%%%%%%j%%j%%J%j%KKJJ%%Jjjj%jj%%%%%%%%J%%KJjj%%%jj%JJJ%%%jjj%%%%%%%
10927@JJK%%jkj%%%%j%J%%kj%%KJ%%JJ%%%jjj%%%J%%%%%%%j%%J%J%J%%JJ%K%jj%jj%jj%%%
10997@%JJJj%jj%jJ%%%%jjJJJJ%%j%J%jjJ%KJk%jjjj%J%j%JJ%%j%JJJjJ%jjJJJjjj%JK%k%
11067AJKKk%KJjjjk%%k%%%%%%%j%%%%JJLJ%jjk%%%JJ%JJj%J%lk%%%%%%%%%%J%%jkjJK%%LJ
11137Djjk%%%%%J%%%J%%k%%%JLJjjjjj%KJ%kj%%%%J%%%%j%J%%KJjjk%jJ%%%J%j%J%%%J%%%
11207B%K%jjk%%LJj%%%%j%%%%%%k%%%j%%J%%%%%%J%%%jjjJJJ%JJ%jj%jjk%K%%%%%%J%K%%%
11277Bjj%%j%JJ%j%%%%%%%KLJjlk%%KJj%%jj%%jk%%%%%%KJ%%%%Jjk%%JJ%%%%%%%Jj%%%%%%
11347@JK%%jjJ%%jj%%%%%JjjJ%KJ%%Jjj%%%%%K%jjjj%%%%%%%%JJ%k%%jJ%J%%j%jjJJ%KJjj
11417AjKJ%jkjjJ%%KKJjkj%J%%J%J%J%%%jjj%%%JJ%%J%%J%%jljJJ%%jjJKL%k%%j%%jJK%%%
11487E%%jjJ%jk%JJkj%%%J%%%%%J%jjkJJKKJjjj%JjkJJ%J%%j%%k%%%jJ%JJJj%jJJKJ%jjjj
11557Bj%JKKJjjj%%%%kjj%%%%%J%JJ%jJJ%jj%jjk%JJLJjjk%j%J%KJJKJ%%%Jjkj%kjj%J%%%
11627A%%JJ%%j%%j%jJKL%kjj%J%%%%kj%%%JK%jjj%%%jj%%%JJ%%kjJ%JJKJJJ%%j%%jkjjJK%
11697BjJ%J%%J%%jkjjJ%KJ%j%%j%%JKJ%%kj%jj%kJJJJ%%%%%J%kkjJJJ%jj%J%%%%%%%%JJjj
11767@J%%j%j%J%j%J%%%%%%%JJ%%%j%%JK%%j%kj%KKj%jjjJJ%%j%j%%%J%%%JJkj%KJ%%%Jjj
11837B%%J%jk%j%J%%jj%J%%JKJ%JJJkk%jJJJJ%jJJ%jjjjj%%JKJ%jkj%%JJ%%%j%%%%%%%%jj
11907@J%%JKJJJkkj%Jj%jj%KKkj%JJKJ%j%%jjkjJJ%%%JJj%jjj%%%%%JJJ%%%jk%%JJ%KJj%%
11977DJjlkj%J%%jJJ%J%Jkj%J%%K%%%%k%%%K%J%j%j%j%%%%j%J%KJK%jkk%%%JK%%J%%j%jj%
12047A%JKJkkj%%J%j%%%%K%%jj%%%%%%%J%j%%%%%jJ%%J%%j%%%%%%%%J%%j%%%%KJ%%%J%jjj
12117AJ%JJjJ%jjk%%%%JJJ%j%%JjjjJJjjkj%KJ%%J%j%JJ%%JJkjj%%%J%j%%%%j%%%J%%%j%%
12187aJ%%%KLKJjkkk%JJJ%%jk%JJjjj%%%%%%%j%%%%J%JJjJJjjj%%%%jJ%%J%%j%%j%J%JKJj
12257Ckjj%j%%J%J%%J%j%%KJjk%%j%J%j%%J%%%%%%%JJJ%kj%j%J%JJ%%jj%k%JJ%%j%%Jj%%J
12327@%%%%j%J%%kj%LKJ%jj%%jjj%%%J%%%JjJ%%J%J%kJ%j%%K%%%%%%j%%JK%kkJ%%%%J%%%%
12397B%%J%jjjjj%%%JJ%%Jj%%%jk%JK%%JjjjJJ%%JJJ%jj%J%jj%k%J%J%%%%J%%%j%jj%%%JJ
12467@%Jj%%%%JJJjjj%j%jJKK%jk%JKK%jjj%jjj%JJ%jJ%j%%j%J%%jkj%KJJ%%%jjjJ%%%%j%
12537c%j%Jj%JKJJ%jjjj%%JJ%J%%J%%jkjj%JK%jJJ%J%%%%%j%j%j%%%J%%JJ%jjJ%%j%J%J%j
12607@kkj%jj%JJKJJJ%%%%Jjjk%JJ%j%%JJ%K%%j%jjkjj%%%%K%%%%%%%%%%J%JJ%%%%jjkjJ%
12677d%%KJJJ%%%jjkj%KJk%%jkjjJLJJk%%%JKJ%jjj%jj%jj%JJJ%jkk%KJJKJJjkj%JJ%%jkj
12747g%JK%jjJK%%jjJjj%JLK%j%jk%%JJjj%jJKJjj%%JJj%J%J%kkkjJKJj%J%jj%%JJJ%jjjj
12817fjJJJjj%J%%Jj%%JJJK%%jjk%kjk%J%j%jJJJ%j%JJ%JJ%%%%Jjjj%%J%%%%jJJjjjj%J%j
12887hjJJJ%%jJJ%%jjjJ%%J%%j%JjjjJJjjjJ%J%%%J%JJ%jlj%JJJJjj%J%JjJJ%jjj%j%%J%j
12957ij%%J%%%Jj%%jjJ%J%jj%%J%%%%%%j%%JJjjj%%%J%j%%jj%%j%%J%KJ%Jj%%%%j%%%J%%J
13027a0%%j%JK%J%%jj%%J%jjj%%%Jj%%%%%%JJjkjj%J%j%j%jk%JJJ%j%JKJ%%%J%jjJK%kj%K
13096a1%jj%%J%%j%%j%%J%jjj%J%JJJ%%kjj%%KJjjJ%JJ%%%%jk%J%J%j%%%%j%jj%jJ%J%JJ%
13165a4jkj%%%J%%J%J%%j%JLJ%kk%jj%%jjJ%%jk%JKK%%jj%%JJjjj%J%%%%jJ%%JJ%%jjj%Jj
13234a9j%%jJ%%Jj%%%jJ%K%k%J%%j%%JKJ%%jj%j%%%%j%%j%jKKJjkj%J%Jj%J%%%j%%%%JjJ%
13303a9%%J%%J%j%jJJjj%%jjj%%%%j%%jJJ%%j%%%%%j%%%j%%%K%jjj
13353b6
##PAGE=	N=2
##DATATABLE=	(X++(I..I)), XYDATA
-52181b0JJ%JKJ%%jJKKJjljjjjKJJjllk%jJK%j%%%jjJJJJ%%%%J%kjjJ%kj%JJ%jj%K%ljJ%J
-52113b4%jJj%KKjj%JjjJ%JJjkk%kjJ%%%jJjJJ%kjjjJKKJ%%jJJ%%j%K%%jj%%%kjkj%j%j%J
-52045c3%%%jKJ%%KjlkjKK%j%j%jjljK%J%%J%%jJ%%Jjj%j%%J%J%kkkjKL%kkj%k%j%%JKKKj
-51977d0%%JKjjkJJJJ%%jkljJJJKJlj%jj%J%%JJjJJjkkjJKJJJ%kklk%%jjkjJJKJ%%K%KK%k
-51909d5ll%JLJjj%jkjk%%%j%KK%jkkjJKJKJjjjkjj%%jjJ%K%j%%JJ%kj%%JLLjmml%LMKj%j
-51841e6kjj%%JJ%%KJ%J%jjjkjkk%KLJ%%K%%%%jjjkjj%JJJK%j%%j%Ljl%%Jjjjjjj%%%%JKK
-51773f1J%K%jJKJjlk%%%Jjj%J%%K%jjj%%jk%JJjljKJJJJkkk%j%%%KJ%JJJjlkjJJK%%%%lm
-51705g3lJLJJJ%j%%j%%%%JJ%JKjlkkj%JKjkk%KK%jJ%Jkkk%KK%JJ%%jjk%%JJJ%J%J%kjJK%
-51637g1ljJJJkJJ%%jjj%LJjloml%JKKJKJjJJKK%kj%j%%J%k%%j%%%j%JKJJj%jjJLJjlkj%%
-51569h1j%%L%jJJLJjmmjLKJjlk%%%%%J%%%j%JJKKJjlk%%%j%%%KKJk%%jjjjMLJJ%kkknjKJ
-51501h5JKjjj%jjJKJjjkjk%J%JK%j%%LKLjkkkmjJLJJJ%KL%llnm%JJ%%J%%%%KK%kJ%llKLL
-51433h6KJ%j%jkk%JkkjJLMJj%K%kj%KJlk%%%kkjLL%kl%%%jJNLJJLLjlmkj%%kjkjjj%JKJJ
-51365i0LL%klj%lkJKJkkjJK%KL%%jjkJJjJJKJ%j%klk%LjjK%%LKLjklmlKLLLjmojJJJJKK%
-51297h9kjj%kjkk%KK%jKLJK%%jjkkj%jjJ%KKK%%kmmmkJKLKKMKJj%jjjKLKjljJ%jkj%KKJj
-51229i1k%JJ%jJ%%JjkjjJKJJjklkjjj%%J%j%K%j%LKJjkjjj%JJ%jJJ%%%%jk%MLKjklkjJLL
-51161i3jl%LKJ%kmjJK%J%J%%jkjljkk%KMMNKjmmmllJ%%%J%%KLL%JJ%JjjkkljjJJMKjmkjJ
-51093a04JJlj%JKKKKJjj%KJjjlmjKKKJ%JkjJ%%%%kk%%JKNL%kj%%%l%JkkkJJJKLK%kmjKKJ
-51026i5JJjlkJjJKM%lkjJJ%jk%J%lk%JKMMK%klkljJMLjlk%%%J%kmlJK%k%KMK%lkKMMKJjj
-50958i2kmnl%KKK%JK%jmjJJ%jjJj%JJ%KJ%J%lj%%JklK%klJLNLKL%kk%jk%JJKjllklJJKKK
-50890i8jlmkKKLK%jJ%jjkj%KJ%JJ%JjKJ%jkjJJ%lkjk%J%kjKM%jKLKJkljJK%%%lmjJKJKLK
-50822i5LJKLjjljjl%%llj%%j%JLMLj%jmk%KJj%K%jjj%KMKK%k%jJ%%%jj%%kjJJjj%kkkl%J
-50754a05KKNMjmlj%KLJkkj%%j%LJk%LK%JJ%lkKMJjjk%lkjLKJj%ljJkkJKKjk%L%lk%KJk%K
-50687i9j%jjJLJ%%%JJkj%Jjlk%JJKj%JJjjkmkjKKkljKKJjlmJLLJKK%kjjJJJKJjjjj%KKJJ
-50619i8llmkJKLMKjj%LL%j%J%jkjjjJJ%%J%JJkkkkkjKKJ%jj%JLJll%NLKjnkJJj%%JKMjJK
-50551i2%klkkjjj%%jj%%jLNNK%Jjljjlkj%JJ%jKJ%%%%LL%J%J%j%j%j%kj%kl%JLJ%j%jl%k
-50483a04kklKMMK%j%%J%%%J%KKJkl%K%JJJJjjKjnj%%JKjlj%%JKjmkK%J%JJ%jJKJJJJjjlk
-50416a01kLNK%ll%LKklkk%KJjkjj%LLKjkkJ%Jj%%%jmk%KJJjJ%jjLKKL%jJ%%%jlJ%%%j%JJ
-50349i8Jjkj%jmlJJKKLK%kJJkJKJ%jj%Jkk%%JJ%klk%KMMKj%%JJ%%kj%klm%J%klj%%LNJ%K
-50281i9L%kkJJkk%%k%J%%j%JKjkjkJLKJjkljLJj%LMKjlk%j%LJjjjj%lkjKLLKlkJLKjljkk
-50213a06%%KKML%kjjJ%%%jJJknljjjKK%kJLjkjKMJjkkKNM%%%jnk%KjJJkk%J%%jjlj%KK%j
-50146a06JJj%%%kkjJ%KLKJKK%jjjj%j%J%J%jJJJmnkjJLLJJkkjJL%%kk%%%KKKK%%KJkj%J%
-50079i7%lkjjjJKK%%ljJkmjLKJ%mjJJJKKLJmk%JKLK%%jkkk%LLK%%kKJlmj%ll%K%JLK%ll%
-50011a06K%JLLJ%k%%jjLLJjj%j%Jkkkllk%%KLJ%LJjj%jJ%%KJJjkllk%J%JLLKKJJJ%klmk%
-49944a04JKKJJKJ%%%kmkjJMMjk%jjklj%jKJj%%%JJ%kKK%%%%jkjj%JJjj%KJJJKJk%%j%KJl
-49877a00klkJKKjKLK%Jjmmjjj%LL%kkk%J%jjMLKJJJjjlml%KKMNKjlmkjkllj%JKKKJLJJ%l
-49810a03kJM%jjJkjKLJkkkJJlk%jJKJjk%KKJjjkjkljJLJj%%%JKJ%J%%jjjJKK%L%jkjJJ%K
-49743i9Ljjjjj%jjjjk%J%JJLJjlkKL%%K%klkKNKklk%JjJJkk%j%%%LMJ%jkjjjkJJ%%kk%%J
-49675a08JL%%%%j%%klJLKjkj%LJkjj%JMKkjLL%kkKLJkjj%Jjl%JKK%mkJKLJllkKMjljKJJM
-49608i6Lkmmjj%%JK%%jlnk%KJJJ%%jjjJ%jJLJ%%kJ%%%jj%%KKjlk%K%%KMMLJkj%mk%MKJkj
-49540a00jJ%KK%%K%nk%jkjJ%jJkjjjJ%KLJj%%L%jkk%j%KJjjJKJjk%lk%JKKJ%JLLJ%k%J%j
-49473i7mlJJJJJLjlkkJJjklkKNKkkJLKJkmljkljLL%Kj%LJJJjjjJJJkmkJKKMKK%jlj%%Jjj
-49405a02kjlk%%JLNL%%KKjkkj%JJLKLjmn%%JJJJJkllk%K%%jjjJJ%KLJjjkmjjJLJ%jjkjJL
-49338a04JkkllJLLLK%lk%LL%lkjjjj%%JKj%%jkj%JJKMK%JjKJklmlk%KJK%K%jjJ%JjKKJkK
-49271a01Jjllj%jJKMKjjkkkKMJkjjjKKJ%JkjjJ%JK%j%llj%KMJjJJjmk%%%Jjk%%%jJLKjk%
-49204a07J%jJ%j%JJK%kkKk%JJjkNO%ljKj%JjjkjjJjkjjjk%KLJ%JMJ%jnnlLLK%%%%JJ%KJj
-49137a02%J%jljLL%jkjJ%lmjJJjkj%j%JKJJjJjjJ%jkJKJK%j%%%JJJJ%Jjl%J%JJ%Jj%Jkj%
-49070a06JJklljJKKKJJKJj%j%JKjjkl%JJ%K%jjJ%jj%L%%%J%k%jkkj%JKLKJlm%KJJKJKJ%J
-49003i7jkljkkjKNMJjj%jJjjjkJKkmk%JKJKKJ%jjknkJ%JLJ%k%JK%mmjLMJ%JKK%jKJjklk%
-48935a06jKKjllmkK%%KML%llk%KLLKjJjjJ%mlj%%Jjj%JKJKLMLjmnolJLL%lj%%JJJKJ%%KJ
-48868a04jkk%LLLLKJjj%kllkkkjKLkljKKjl%JJ%KKJ%jjj%kk%KKJjkJJJLKk%KKJkkj%jjj%
-48801a07jkl%KKJJJlj%J%JKJkkJJKKLJjk%%Kjkj%kjljKK%JMJlnn%MJj%JKKjj%jjJJLKkkj
-48734a07%jkKKKLJJkklkJL%lkJJjk%JJK%j%JK%%lmjMMj%JJ%jjk%LJJ%jmjKLJjkJKjJjj%k
-48667a06klJKJKjljKLkjKKKJj%lkjkmJLJkk%J%%LM%%%jJ%jj%Jk%JKJJ%%%%%%%jjkj%jJJJ
-48600a06jkjkmkKKKKjmmKMKKJJ%KKkmmjLL%%%jJKJjJKKJ%kkjjJJ%%Lkm%L%ml%KJ%jJLJKJ
-48533a01%kkj%k%jjmkjJLLJJJk%%j%JKJKKJ%jJJjlLLL%lj%kmkKLkkkJKJJJJkj%%jjj%LJ%
-48466a03Jkj%%j%k%JjJJll%JJML%l%Jj%%jJ%ljKJmlLLKjmlJK%kJKLJ%jj%%%jkjj%K%%kj%
-48399a14KKKK%jlkJLK%kk%%j%JJJJKKJ%JJjlkj%KJjjkj%JJkljKML%jjk%J%%kkj%jjKKLJj
-48332a07%J%mj%J%LMKj%%jjjkJ%k%J%jjjKJ%JKJjjjkk%J%%KJ%k%kjJJj%KMK%lmlJ%%jJ%%
-48265a11%JKJkk%Kjl%%KLNK%JJkkJJjllj%KLJjljllkJJj%JJ%%%JMLjjkkkjjj%KJJNOKJjJ
-48198i8%%jkljjJjkjkKKJk%Ljk%%Jjk%%jk%j%LLJjj%Jj%KLj%JKKK%ljKJjlJLKjlkkljJNK
-48130a01%j%%jJLKJJLJ%jMKKjorrnlmJOJmolkKLkk%jkPMLOQRJmrnJlpnJMJNJq%J3Jmklpn
-48064a27JRJ0PKkl%kj%%%Jjjk%%J%KJ%J%%jj%j%J%k%JjlmlJLK%jKMKJ%kj%JJJ%%%%jj%%J
-47998a05%jlml%JKk%KKJKKjmlkk%KML%kk%J%KJJL%%j%%%KJkkljKLKJKJjklkkklJ%jj%%KL
-47931a11jjLLKJJJklkjJKJjklk%KKJ%jj%%JKJJ%LJkkJJkjjkjjjk%KJMJmmJ%jKLKj%KKKJj
-47864a03%jlnj%JJ%jkkj%KKJJ%JJJJJjmjJKkkjKJ%%j%%Jk%KKkkkk%%JJKJJJJJ%kkJJ%%lk
-47797a15JMJ%%JJ%%jml%MLKLJ%jjjj%jkk%MLJJ%Jjj%KjjJKJmonjKjjkJNK%%JKJJjjkkjKK
-47730a07JjjKLJjkknl%KLKj%JJJKkkKJkjjK%jjJ%JLKJjj%LJkjJjnlj%%%Jjklj%KLLLKjjk
-47663a08lk%LK%%jj%k%KL%jjj%jllj%LK%jJK%J%k%jJ%%kkJLK%%J%%Jjk%JKKkkjJKLKKjkk
-47596a06jJj%%J%k%KKKJ%j%jjjkjkk%j%LJjkjj%j%jjJKKLJjJJ%kljKJj%JJJJj%J%%k%LKl
-47529a07kkkkkJLJJJKKKJ%kk%Jjlj%%%%j%%%KLKMKjmolj%JKJLJjKM%kjkj%%Jjllkj%jkJM
-47462a14%lJKj%J%%JKK%%%%J%KLK%klJKK%jKKjkJKjlmn%KMJjkj%jjjk%JJLKkljjJ%ljKKJ
-47395a11%kjJ%JJJKKLjlmjJJjjjJJJJJ%KKjmljKLJjjj%JJLkl%KLKjjj%J%jJjkj%%%kj%%J
-47328a11KKklljLMNK%%K%lljJ%j%kl%K%JLJ%jlklllJLLKKLL%%Jj%%lmjKKjj%JKJJ%klll%
-47261a15jjJKkkJLLKJKJkl%Jkkk%%%KLLK%l%JkJ%%jKJjkk%KK%%%J%jkjJKMMJkkj%jlm%jk
-47194a14JKJkl%L%%%%%kjKJJJJKKKKJ%mkmojJJ%%%%%JJ%J%JJJjk%%JLK%%%jljJJJjJJJ%%
-47127a06J%%Jj%J%j%jkmom%JJKK%%j%JKKLKLLKlk%Jjk%%jk%JJklj%JJKJK%%KKjnljJj%KN
-47060a05L%J%%lmlml%JJKLKJjkj%JJJ%%jkkjL%kk%KL%jkomJLJ%KNLjj%jlmkKL%J%JJ%%LK
-46993a08jk%KKjKKjlJLJjj%%j%jjJKjjjjKJlmkjJLKKJ%%jJj%%J%knomJKML%kjJJ%%JK%l%
-46926a15KJ%%kj%%%kljjJKKKK%%kkJL%%JJJ%jjj%%%jkJLK%jkjJJJKJjllKJj%%jKMJjjkkj
-46859a14%lk%%MOMLjmlkLLlkKL%lmkjLNj%%J%jjJKjkJMjl%MJ%kk%%%%%%J%kmmjKKJjkk%K
-46792a16KJjJL%%%kjk%jjJKJ%ljKJ%jkKMPKmoj%km%Kj%MOKjmlJJJJ%J%mk%%jKK%lJLK%km
-46725a15kjJJkj%LNJlj%JJJjlkkjKJ%kjk%JJKLJkjjkl%KK%%LK%jkk%%JKKjjJJKJjlkjLMK
-46658a09jJK%lkJ%j%%%%%j%%j%JkjJLM%k%%%KK%%JklJJkjljj%J%JKLLJkklnjK%jMOL%kj%
-46591a07kmkKLjk%ljLJk%KMLkkkj%K%j%%%%jjKKK%llKL%%j%jjj%JKL%jjjJJKKKjmljjjKL
-46524a08Jkk%KLkmjkjJJj%JJ%JjlkJMJlkJLMJkk%%%kkkkJJjk%j%%JLM%klk%NMjklj%JKMN
-46457a07Lkkklk%J%%Jjk%LJKJjj%kj%%%jjJJJj%jjLLjk%jkj%LLJ%kjJKK%lkj%%%%jj%J%%
-46390a15ljLKkjkjJJL%mk%LMLM%%JknnlKLMLJJjmmjkljLLJ%jJK%l%Kj%ML%kkjJjkjl%LK%
-46323a15J%jlj%%JKKKjk%jk%JKK%kjjJJ%j%Jj%KMKJjklkJ%k%JjjKJJjk%%J%J%KKJjkjkj%
-46256a16%%%KJ%k%jkljKLKJjkJJjljjJLLNKjmmkJK%JMMKjlkJ%%jj%jJ%%klj%jJ%%kjjjKJ
-46189a19%jkJKK%k%j%LKjl%KKjJMLlm%KLJljLLKmlJjk%%kJ%ljKJJ%%jjJK%kj%%kljJKLK%
-46122a15%%KKKJjkkk%J%j%JJ%LKJknmjJK%m%KJjJK%JJ%jJJj%JjkjjjkljJ%%%%JLMJ%k%JJ
-46055a14%KJlkKjjJLL%j%jj%%%jklkJJJJ%%jJJJkJJJjJKJJJ%jk%ljjl%%JJjj%j%%%%J%jk
-45988a22lkKNMKJjj%Kjj%kJJKLjj%J%%%KKjj%JJlkllkJ%jKK%l%JJKLKJJjk%J%%%JKLjon%
-45921a16JJ%%JKLJjkk%%%jJjkjJKJ%J%mlkk%JKMKJJ%%kkkjj%kjJ%JMMJjkJJj%jj%KKJjJ%
-45854a10ll%JKJJknk%%jj%KKKKKJ%j%%kkJKKjljKKkkjkj%KKKKjjK%k%%jjJj%jj%JL%jj%j
-45787a17%KK%JLKjjjjjkJK%%JLJknl%LLKj%Jjjlmk%J%jJLJ%KLL%mmlJK%j%JJ%j%jk%%JJK
-45720a13%kk%JJjkJ%k%Jjk%JL%m%K%J%K%%J%KjkJKjjjjlkjJJLJ%%%KLK%%jjmkJJKKJkkJJ
-45653a13%jk%kkllJNLKJLjljjJ%j%%kj%%jJ%KJJ%jjJJ%KJj%JJKjlmj%JJkj%j%%jKMJjlj%
-45586a20K%Jj%%LKJJ%jnn%MK%jkk%%JL%kjKj%jlk%JK%KLJj%j%kj%%%KJJJJJJlmJLJJjmkJ
-45519a20j%KJJJJjJkk%%jk%%JK%JJ%%jjllJNK%K%kJK%JJknm%KMMJjJKKjkjKJ%jlkJjjj%J
-45452a16%kjJL%j%%%JJJ%%%j%k%JJJjm%JJjlk%J%%KJjk%KJjllJJJLLJJ%JJkk%J%%%JKJJ%
-45385a10%jjlljJ%%jJMNLLKkomm%KK%lljJkk%MM%lkJJjjj%KJJ%%k%LJjkJK%jmmj%JKMLJj
-45318a15%%lkJNK%kjJJJklj%JLMK%jjjJkmmkjJ%jJKjmlJLJ%jkjj%KKJKLLL%Jjmj%jJJ%%j
-45251a17j%%jLLJjl%JKK%J%%%jj%%jkjJ%j%J%jj%K%lkj%KJjkk%KJJ%JJ%kjLK%KMMKkmmkk
-45184a17JLL%jJjkkk%km%JJKJ%JJJK%jkjJkml%J%%%%JML%lk%%JJK%%K%mjKL%%%%%LJljjj
-45117a17JJk%%JJ%%Jkl%%jjJJjkjKKKKJjmlkjKjk%KKKJJ%jjjj%JKKJJjjk%Jkkk%JK%jJKK
-45050a17LKJllljKKL%kjkk%%jjkjjK%%JKJjJKKkmkKLK%%%J%%llkJLLKJjjl%K%%JJ%jmlj%
-44983a25JJK%JJJjkjKjkk%KkjKJKJKkkJKL%%JJj%Kjl%JJJ%%jjkjk%K%%ML%%%lmkkjJK%JJ
-44916a19KJkl%K%%kjJKLLJ%mnj%jj%MMJkj%KJ%jjkjJ%JJKJj%L%klkjjkj%JKjkJKjjJJjmj
-44849a27%J%%%KNLJJkjjljjKMKJJKKJmmlkJJljKLJklk%kjLK%mlKOLmkKK%%KJnnjK%KMMLK
-44782a11%lnkj%J%kjjJKKjj%Jjj%JKLLJ%jkkjjjJKjmlKL%mkk%JK%kJ%Jj%%LMMLJJ%K%kjj
-44715a13jJKLkmmkjjk%%jj%KLjjJJKL%lkjJJknmjKMLJKJk%jk%%%JJJLJKJkmk%%%j%jjjkj
-44648a29jJ%jjJLJJ%JJ%JNN%jjklkkjJKKJLMLklkkmk%%MM%llJNKmkMK%nokJ%kkKLLLMJkj
-44581a16kkjjkjJKjl%%%KJJJKKK%jlmmjKMLK%J%L%kjJLjjmllmjJ%%JMLkkJK%JJ%%%kkkjJ
-44514a25KKKJ%kj%KJjjkjJJJJJjk%J%JLLJkkjkjJLKKLklkj%kklk%%JKKJ%%%%%%LJkk%%ll
-44447a26%Jj%MN%kjlm%MK%KLKJjkljJkjJkkkk%LLKJKLKK%%kmkJJkj%JLJj%%%j%Jj%ljKJj
-44380a19lljLMJ%kjJ%%llJJ%j%MKJ%jj%kl%JJJJKMKJjmljLKjjkkjjj%KLK%k%%Kjll%KjjJ
-44313a24J%%%jlJLK%kkLLjlkJJ%j%%%LJjKJ%kkjJKjjjjJ%%%j%JKKkllkk%KKLJ%KKkl%JLK
-44246a18%mlJNMjj%Jjkkkl%LMLLM%mmk%L%JJJJjjj%%jkmjKKKJkmJLKjj%JJ%jL%j%JjlkJj
-44179a20kJKlljLM%%LKkkkk%%kJL%jJKjmj%jk%K%jj%%KKKjjJjLKjJ%KJ%klkKK%J%klkkjK
-44112a25jmlKMNMjjjkJLKJjmlJ%jjKLJknmkJLKJjjKKJj%%J%KLKjkjjjjJ%j%KK%%JJJkk%%
-44045a19kjJ%%KKJjkmjKJkJJjJ%kml%LKjjjJJJJJj%JkkKjjJJkjJKJKJJJJjjjjj%%%j%JJK
-43978a20%kkkmjLL%JJj%%%JJJJJKK%nokJKLJjk%JJ%k%%lkJKKJ%%j%jJL%kmkJ%J%%jkj%%J
-43911a30L%jjJKK%j%J%%%J%%%jkJjkk%KLJJKkl%LKJklkkJKJkkj%JJkkKKJJKLjljKK%J%JJ
-43844a19jj%J%%kjJJ%J%JJjjmlJJJ%%%jjJKKjjKKLJlmnjJLNjlj%%K%nl%KMM%%JKllJJ%kj
-43777a24%lj%jjJjjj%KLJ%kjjJK%%%j%LJJKjkjkKKjjJjlkjk%LKKJJ%kkj%L%lj%%j%JKMJK
-43710a21%kklkJLJkjJLJjMMjmnkj%LKMMJ%jkl%JJ%mnk%LJJKj%%jjkjKMLjjj%J%%%JjJMLj
-43643a15mmk%J%J%kjkjLOLjj%KK%mmmkkJMMJJJ%L%j%jk%jlk%OMJlon%MLKJj%%%%j%%jk%%
-43576a24%LK%%LK%jkkj%%%%jlnnkJKLMK%ljJ%%JJ%jk%Jjj%%KMLLjjJjll%K%jj%J%%%JJ%k
-43509a24%jmlKKJJJ%JLJ%%J%JjlJ%%kkJ%%%lkJKJJKJjJ%Jjklk%jk%%Jj%JJJJJj%LL%k%LJ
-43442a19%jJKJkklkjjjj%%%%k%Jjj%JKK%jjkj%jJKMKJ%j%%JKJkk%KK%%%j%Kjl%%jJJKKmn
-43375a27k%jJK%jkkJjjJKKKJJ%J%lonjJLNMLKK%lmkJJKJk%KJJK%j%jjlj%KJJ%jk%JJkljj
-43308a29J%kj%jjKKLJJKJ%kjKJkjj%j%JJjk%JKKjjkljKJj%K%l%Jj%J%JjKLLM%llJK%k%jj
-43241a23%jjJ%%%j%jjkj%JJJKJjljkkj%KKLJjJMJllKMLjlJJkkj%J%LJJ%jkJ%llJK%kjJ%j
-43174a27j%jj%%%JLKKJjjll%Kjlkkj%JLNMJjj%jKjJKj%LJklk%Jlmlkj%JJ%JKJ%LKKK%kml
-43107a31jj%JKKLMK%kk%K%ll%Kjkj%%JmnjJLKKjklkJLKLNMJk%%J%%mlkjLMM%lllJJjj%%L
-43040a25J%jjkkkKKKJJjlln%%%KKLMKJ%ljJK%JLK%kkjmlkj%%JJjk%%j%KLLJJjllkjk%kjJ
-42973a38LLLKJ%j%%jkjJkljLMNJJK%lljJJ%%j%%k%LKJLLjlllk%jjJJKM%j%jlj%JJKL%lkl
-42906a29%%jKK%%%jkk%J%kJKMJj%%Kj%jjJKjlmk%%j%J%jJKLJKjKJkJKJJJjlmJKKKjjkjkj
-42839a28kkjJKJJjk%kJL%jKLKK%lk%kjJ%K%l%jjJLMLKjjj%jk%LMJllJJJjljjmkj%JKJjkj
-42772a32jk%JJKLJ%jjKKJ%%J%lj%ljKK%kj%%%%j%JJK%kjJKLKKKkomk%MKjkljjJJKJKLJkl
-42705a28kk%KKkkkJJk%JmlKOLJjmjLLJ%jk%JJJJKjjJjljkkjKK%lkkjjJLLK%JLL%jll%%KL
-42638a26LJlkjJjJKLK%lmkjkjKLJJjJKJjk%Jjkjj%%%%%jlmKLKJJJ%%jlkJK%LK%lk%%%%J%
-42571a30%jkj%%%jlkjJJJLLKKKjlkjjJ%jJKK%jj%JJj%%%j%jkJKJJ%%jjjJKLK%j%%kljjJJ
-42504a30K%kklj%%JJ%jJkmllKNNMLJkl%j%%JL%mmjKNL%JJJLL%jmmnmjJjkJMLjJMJ%%jkk%
-42437a31JJ%JMJljJJK%lml%NLjk%LK%lkKNJkllkjK%lkKLJJjjkl%JJ%JJJ%JKJKK%jjklkj%
-42370a31JKllj%j%LK%jjk%LJ%%%%kJLLK%kk%kljKMLjklljjLMKkkl%j%JLJK%K%JJj%kk%jl
-42303a33j%%jj%JJJ%jjJJ%Jj%jjj%jk%KKLKJlkJJjj%jjj%KK%jkl%KJK%ljJMMK%jJkmkJJj
-42236a34lkLLJ%jJLLJkj%JkkjJKK%%klk%JJjJJlnjKKj%LNKllkKK%kjJJk%%%%%KLKjkJJ%j
-42169a29%%jjJK%KKKK%jkkJJjkjjJJkjJK%kk%J%kjjjJKKJ%JjllJMLL%jJJjkjJKjjkjJJlk
-42102a31%LJ%ljJjj%%JkkJkjKMK%K%kj%KLjnkjkLMkmljkjJJJJJJ%JLL%j%k%%%%%%%Jjk%j
-42035a35jJLJJKkj%jJ%j%%%jjkJJJjjK%%%jJ%KJKJkkjKKJ%j%JJkljjjJJJkkJ%%JL%jljKM
-41968a29LJlljJjjj%lnkJ%JLMMMLKj%K%k%LMjlkj%jk%%j%jjkKKLKjkkkklk%%jj%JJ%jjj%
-41901a39KLJ%%%JKK%%jJJjjmj%LKkljkkj%ML%%kjKLKJjllk%%KkmkKLMLKJklJJLKKK%mnkj
-41834a34kJLK%j%JKJ%lkkk%J%jK%jjjj%%JJ%kkJ%jJMKJJ%Jk%NNKkljj%%kk%%%KJ%lljKL%
-41767a30%jJJkl%MKj%%jlkkk%MMMK%%lolj%JJK%lJJKJ%%%Kj%%%kj%JjjJKK%kjKMKjjlmk%
-41700a36KLKjj%%JJklJ%%%j%JJJKJJJ%klljKLKJ%kj%j%%JLK%kkJKJjlmkk%KLJ%JLMKknlk
-41633a33jLLK%jkJKK%lkJJLJkkmlJK%kj%%%%JjjLNKjlkk%j%jmkKLLLLj%%%jj%jLLKJkmlm
-41566a35k%%jkJJkkJLLKJJjjLJkj%%JJ%lk%l%JJJKKJ%%jjjKKJjll%LK%jKLJjkkjk%jj%JK
-41499a32%jj%JjJJL%kkkk%%jJKMKkkJ%kkKL%%J%nnlKLL%j%jjkJKLLJ%%jkkjKKj%jJ%JjjL
-41432a31L%%JJ%lJ%jJ%kjJ%KLJKJj%k%J%KKKkok%%Jj%klJjj%k%%kj%%K%JLKj%kkkJJJjJK
-41365a32KklmjJLKKK%%kmk%KJJKKjkljKNJJLKkk%KJ%lnol%JNL%j%KLKlnl%JJjJj%LJj%JJ
-41298a31%J%%J%%j%JjkljJj%JKKKJ%%%klJKK%knkJ%k%%J%%llKJ%j%J%%MM%jk%%jjlmjjKL
-41231a41K%%jjJLK%%%jjjj%JJJKMJ%jjjjkkjjJ%JJLL%j%Kjj%%k%jlkJJ%%jjJJ%kj%JJ%jJ
-41164a38%JLKjljjLMLJjmmkKL%jjl%K%%JLjlmjJJJJJ%kkj%JJj%KLJKJ%kkJKJJ%jkj%JL%l
-41097a33lj%JLJ%%J%KJkjmkJ%j%KJ%jK%mkJ%kjj%LMMJl%JKjmm%K%%jjJKJjljJjK%Jjlllj
-41030a48MPKj%j%JLKKKJ%kk%Kmmjjjjl%KMLJkk%%%JKjkj%j%LLKjJjlkkkJ%%%%JL%JjlljK
-40963a41JKJk%J%JKKJJjkjjj%J%%j%J%kkKLKkjjljKLjkj%%JJMMK%kkjJ%k%km%LMJjkljJJ
-40896a37K%%jJ%kkk%JK%kl%KkljJLKKJJJ%jkjJj%jJJLJjnnjMNLjlkJ%j%KKKLJjj%kjjj%%
-40829a38%kk%JJ%%%jkJJ%jKJJjjmk%JKJMNJllKNJjjkmkJ%KNJ%jlnkLKj%KJj%%KJjmlkjKN
-40762a37Kjjjj%jkjJJ%JJJkjkJLK%JJ%kjLLKL%kjjk%K%j%kljJJ%kk%%jJJJ%%%jkJJjjj%K
-40695a40KLL%jJLjljKJjlljKJjlJ%%JKLNJk%%kmllJNJJK%lmljLMK%jJJj%JJmljjjj%KMKJ
-40628a33j%KJmnlj%KKJK%j%%JKJJjmjJKL%lmkk%KK%jllj%J%JJ%KJJKK%jkKJJkjLJk%Jkk%
-40561a40J%jljkjLMK%jk%JJKK%KJkkKK%%Jkmmjjl%K%KKJKjkkjKLJJJklkjkJNM%klkj%%JJ
-40494a41K%J%JJKK%kkjj%kkJ%k%%KMMjmkjlKNNK%jJJjmmkJKKJkkj%JjJ%klkkKLLJ%JJjjk
-40427a40kjj%%%KLLJkljljJJ%JKMLLJjk%J%jkkjkj%%JJJjjkjKLKjkJJlnkJKJKJkmjKMKml
-40360a45jJJJJLLJkkkKJj%jkj%JJJk%MLjkjJ%KLJjklkk%%%kkKJ%%JKJKLJ%JJjj%jk%%kll
-40293a44kjKMJKK%%%J%%JjmlJJJjjjjJKKKjklJKLJkj%%%kmk%JJJMLKJjk%JJ%%jkk%jmkjM
-40226a43L%k%klj%%LKjlJLMK%kkjJJ%KJJJjkk%K%j%%jj%Jj%%%%jjkKKL%%kljjjKKJMJ%Jj
-40159a36%jjjjJ%JjkkkJLjmjLLJ%jJKLKJjkk%J%ljKjnkLJ%%KKMMJ%kkkj%j%jlljKKJ%%j%
-40092a41%jJJJ%j%K%JJkljjjjKKJ%%%kkjKLknkKKKJK%jllmljKKJNMJjjJJkml%KJ%jk%j%K
-40025a48KKKjjk%%KML%J%jk%Jj%J%jj%jkj%KK%jKLklkl%LKJjkkJKKjj%KK%%kljKK%ljKMJ
-39958a37jlkKJ%lljKNKJjmmj%jJJJJ%j%j%JJLLJjkj%%j%KKKL%%jjlmkJ%%JK%j%%JLLJ%%j
-39891a34jkmkLM%jkk%JkJJjjkj%JK%%Jjj%Jk%klllkJMKKKjkJMK%%J%kkKJj%K%j%JJJj%KK
-39824a36KKj%JjnmjJjJL%%KKJJJjll%KK%ll%JJJJjJJjmmJ%j%lmJKJJ%%%JLN%mmlkKMM%%j
-39757a42%JJJjknk%JK%kjJklJKLMK%MJklmljLLKKKjJ%jj%jjkkk%JjjjJLKj%JKJJJJlkmnj
-39690a52JJKJJ%JK%klk%Jj%KK%%jj%jkjJLLJ%llJKKLLJ%jjkkjk%K%kjjnl%LLKKK%JJJ%%K
-39623a40jj%kj%J%KLLKjlmllljjj%KKKJJj%%jJKJ%%ll%LJj%JJ%jJ%KJ%%jjkjJ%KKKLjkjJ
-39556a40jlllkjJLJjJMJ%LKJjkjjjjjmjMLJJKKJjkjjjjjk%J%%LJ%kjJKJ%%%jk%JjkjJJkk
-39489a48k%kJMMKjjjjkkj%%MKJJKkkJJ%lkk%%%Jkj%%%%%KLJkkJ%%jj%LKK%jlJKK%kk%JML
-39422a38jkkjk%j%JJKJJJjjjJJJjjJjkkkKKJjjj%jkj%KLLLJlk%llJJ%%J%jlj%JKJK%JJ%%
-39355a43Jkl%JJJkJJ%%%lmJKL%j%jJMJkkj%%j%%jjj%KKJjl%Jkjj%KKKJ%J%kj%j%LJ%k%LJ
-39288a42kllkk%KKJJjjKKkmkJ%%jJLLJJL%%j%jjJKjjkjJJ%jkJKKJjk%j%%J%lkJLJjjjJML
-39221a40%%%%%lmk%Kj%JJkmn%MKLJkml%KKJ%%%j%JJ%j%J%lj%JJKMJkJJ%jj%lkjMLKjj%LJ
-39154a42JKK%j%jllj%kkkkJML%kkjkJ%jJ%jKK%JLMJ%Jjlk%LLK%%kkj%jlkK%kmk%%jJLLK%
-39087a46JKK%kl%Jjjjj%K%%kjKLJlj%j%KKKKJkjkklkLML%jkjjkl%JJ%%%%%kJLKJj%%kk%K
-39020a48K%lj%%jjjLKLJKJjlJ%lkJJJ%jk%j%JK%%%%kjj%KK%j%%llKMKjJJK%kmjKJklj%JK
-38953a50%%jjJLJj%jkljJKL%%j%KJj%%kJJKJj%j%KK%jkk%kj%%j%%KKjkj%%JKKJ%%jj%JJL
-38886a43Kkk%K%%JJJjj%%%MKjjj%kllkkkLLJjJKjmmjJJjlkJLNMJ%JjkkjkjKNNL%kljkklj
-38819a51LK%JJKJjllkLJJLK%JK%kjllljJjk%%%LKkkkkkjKLJ%jkjKMKJjkMNK%%llkj%jj%J
-38752a49JKkkj%JJjkjMKjlKLJJ%%%jjjkj%JKK%jJK%JknjJK%JJjkkjJ%%j%J%jJJKKjljJjJ
-38685a49jkj%%jJ%%lkjLLKJkkjJ%jjJ%%kjK%jjkJNMJj%JKMJJ%klk%JjJK%JKKjkkkKKjj%%
-38618a45%%kJKKj%jlj%kjjJJJkkk%JJKJ%kjjkkJNLKJj%jj%J%jjKJ%kklkjJJ%jJjKKJj%KK
-38551a48JjjkjjkJK%%J%Jjjk%%%j%JL%jj%%%%j%%KKjK%j%j%jk%JJK%JJjj%JklkJLLKJ%lm
-38484a53lJjk%%jJ%%K%LMJkmkKJ%%jjjjKONkolKMK%jklmkJ%kJNLkk%LK%jkk%KKJjkljMKJ
-38417a50%jjmmkLMJ%KKJJJknnjJjj%JNL%%jkjK%kj%%%KLKJLJ%JmlJL%jlllJKJjkjj%JJk%
-38350a58LKjkj%K%jj%llJLKJ%%j%LMN%kkljJj%JJjk%JjkMNK%Jjmmk%jJ%kkLLJj%KKJjlk%
-38283a54%JJJJkkkj%%%KLKkjJ%%J%JJjKK%llj%%JJj%jkj%KJJ%lk%J%%jjjJ%JJ%%jJMK%kj
-38216a53%%jjk%KLKJklkjJ%k%%Jk%JKKK%%%J%JKKKJ%jj%j%llLKJK%lmmj%jkJMKJjjk%K%j
-38149a54%J%JLKLJjkj%%kj%J%jJJjl%%jjj%J%jKLJ%J%%%JJ%K%lnlk%L%kjJ%KKJk%Jj%jj%
-38082a55jjJ%%J%JjjKKLK%lnqmk%NOKJJ%ljJNMjljk%jjjJJLLjljKjjkj%JJk%KLJkj%kjJK
-38015a55j%jkjlmkJJJKLK%lJKKjJKJJJLKKj%%%jlmkjkkmjJNKkjj%%JJKK%KLL%j%%%llJ%k
-37948a56jJjj%%%JJK%JKKJkkkjJKKJjkjJLKK%%%j%%jkljJ%kkjJj%LLkklk%LKJjlk%KLJjj
-37881a56%JKj%%%KjkljJ%%KJkmkj%KJjJKKJljJ%jj%K%kjLLK%jj%jk%L%j%KJ%j%%kj%LK%L
-37814a50Jm%%jk%KLKjljJ%JKK%jjnmk%J%JKL%jLLK%kknkKKLKJklk%%kjJJJJ%%j%ljJK%kj
-37747a59%%jlkJjj%JJLLL%kj%%JJJjj%kJLNKklmlj%%J%%JK%JLLjj%jjj%JJjj%j%JKklKNJ
-37680a50j%%JJJjmmk%%%kj%%NMKjkkl%K%%j%%KLjk%knjMKj%KKjlljJKJJjljjjJ%JLLLJJ%
-37613a52jj%JJJlmjKJJ%K%lk%KJJ%JJkjj%KJj%kl%KJ%%J%jj%LKJjkj%%%llJJkll%KKLLK%
-37546a55lkj%%jj%Jjjj%KLK%j%LMKjklml%KJjJJ%jljk%KMKLLJ%j%Jkkjj%KKjjkjjkkk%J%
-37479a64JJKJ%Kjj%J%j%%JJJKKJjj%jjk%JJ%JMJj%%JJ%kjjml%%k%K%%J%%jl%%KJ%%JK%KK
-37412a52JkkJJ%kjJKKJ%klljJ%JJ%kjjk%KKKJ%jJK%JJ%jjjJ%jmlk%KKmkJ%%MJKL%kJ%lkj
-37345a61%KJljKJ%JJJJklmolKMKKLKJj%JJJ%kkk%Kkkkj%KKMLJjjkjjlj%%JJJj%KjjJjkkL
-37278a63MJkj%JKJjml%%JK%JJLKjkjJJ%jjkkjJKjjj%%%%%jKMJ%LLk%J%jj%Jk%%%%Jkjjkj
-37211a62kjJLJ%MJjljJKLKjkklkjLL%kkk%K%MKjk%k%kkjk%KKJj%LJjkjkj%JJ%%%J%jjkJK
-37144a64JKKK%kj%%KJ%jJLKJklj%%JJmlj%Jjk%jkjJLKJ%kljjJKJLMKjljkkjMLJlj%%%j%J
-37077a62JKKJJkJLKj%jlmmJKKLKk%%%jk%J%J%%lnkKKLJJJ%%%jjl%%jjJK%j%jkj%JLNLkml
-37010a63JK%JJKkljJklJJ%jjJNLJJjkJJ%jkjj%%JJJJkjJJl%KK%kk%KJjj%%Jj%J%kkklkJJ
-36943a68kl%LMLJ%%KJjkj%%%JJkj%JKJ%J%%%Jjnm%KJ%LLJ%jj%j%%KkmkJKJJLMKjmnl%JMK
-36876a59kolk%J%%%j%KJMMJjkKLLk%%kkj%%jll%JkkKLJ%j%%kljLKJj%KML%KjkmljjkjKKl
-36809a71lJLJ%jKK%kKKjj%lljKLOKklkkk%JJJJ%jkjJKJK%j%K%%jJKKJLJkkjJKK%%lnkjlj
-36742a70JMMJkl%LJ%J%%%jj%%kJLJlk%llJJ%jKJllnj%%KKLJJjjJKMK%K%J%kkj%%kjLKJ%%
-36675a61jkj%kkJJ%%kj%j%JljKLM%kkkJOMJkmlk%%KJLKKMK%lkjkkkj%JkjjjjKJ%LKKJJKj
-36608a59kkk%KJjkk%jjKMLK%lmj%KKKjklk%KkjjjjkjkjKKKLKJJJJ%jml%J%J%%k%LMKJ%Jj
-36541a61%kkJJ%%JjjljJ%%JJKJKjl%%J%%jkj%Jj%%%%%j%Jj%%JJ%k%KJKJJJjlkj%JK%kJMM
-36474a57Jjkj%jj%%%j%ljMJjkj%%kJK%jj%JK%JL%jjjjlkKLK%j%%klkJJJJ%JJ%%JKKjmkJJ
-36407a64%jk%LJk%Ljjk%M%%%%%lljKkjLML%kjjjmnkKMLJ%JJ%ljJJJkkl%jKJ%J%lJLL%%j%
-36340a66%kj%jlJK%JJjjjjJJLKj%%%jjJLKJjj%K%%%Kjjjk%%KLlmJJmlKLJ%jjJLJJ%jj%jj
-36273a65LMJJ%kkjjjkkkjkjK%kmm%MMMK%kJ%J%ljJJmmjKLJJj%j%KLLJ%jjJKKj%kmKM%jjj
-36206a65%kkKK%klj%%KMLjjjJ%mmljKLKJjmljjjK%jJNL%mkjlkJNKKJKjl%KJlljJKJjj%K%
-36139a72Jkj%k%j%LOL%kljJKJk%jJK%jkjjj%KjjkKMKLJjllkJKKKkomJNKJ%KKnm%KKkkJJ%
-36072a71jj%K%%jjjJJJjklljJKJJJ%%KNM%kkkkjjJLKKKJklkJLJKKjlkjl%KJ%kkJJ%k%%%%
-36005a72%jJJK%jk%JkjLKJkljj%KJkjjjjKLK%%%%%jj%%jj%J%J%%jJKKK%%%jmk%j%jj%%%%
-35938a77JJ%jk%JLMLKJ%ljkkJLJjlmJKJJ%kk%JJjkkjkJJjJMMjl%%%%kj%JLL%%%%%lljJJJ
-35871a74LLJkkl%J%j%%kjKKK%jj%jkjKKlm%KKKMKK%JJ%k%%kjk%jJj%jjKKj%J%KLJJ%lnm%
-35804a75%JKLKK%lljJLK%mlkjjjJLNJjJ%jkjkkJ%%JKkkJJkkj%%%KMNN%mlkk%kmjLJJKJJJ
-35737a71JJ%JJ%%Jl%JK%j%jlj%%j%JMKjkmmmkJKLK%JMKJ%Jkjjj%J%%KK%lkJkmjJJj%KJK%
-35670a71lljkl%KLLJjj%%jLLJkjj%j%K%jkk%KMMLknlk%%JKL%%j%Jlkj%jk%KMKjjKK%j%K%
-35603a69j%KKjljk%%%J%jl%%JLKJ%kk%%%lkKLJ%JjJJ%jk%J%kkkj%%JJLKklkk%%jjljKLKJ
-35536a79kk%%jJNM%JK%jmk%jkljKLLKKkj%J%k%%jjKKJ%%kkjJLLjkj%jKLj%knjKJjkJJJKK
-35469a74%JKKKK%kkml%JJJ%kkjjkjJJKJ%JKKKJK%lmj%JjjJ%j%Jjlj%j%%%JKKKJ%l%KJjjk
-35402a77kljLJ%JKKKJ%KK%j%jkkk%LJJJ%lmjkjj%KK%jjJLJjjKKkkkkJLLK%jljJKJ%kkj%j
-35335a78%J%JjjJ%jj%M%j%j%KL%jlmlJJk%KLKjlJLKJLJlm%JKJ%kkjKLKkkjJKLJJjlk%KJk
-35268a72lmj%%KK%JJ%jj%%%%jLLKKKjnjjllk%LL%kj%j%jk%KKjkj%%JJ%LMKjjj%lljKJK%%
-35201a76%j%%%%j%j%jjKKjj%llk%JK%KKkljKNKJ%lkJ%%KMMLJmnlKL%jJJK%kjLLJkkkjkm%
-35134a79jjKPNJjk%klkl%KJ%jk%LL%kj%%jJKj%jmkKNL%jJjmmlj%MLjkj%%KKLKJj%kkk%JM
-35067a74LjljjkjkjJ%jj%Jk%j%%J%J%JJ%jkJMJj%k%MMJllj%%K%j%KKjjJkl%K%KJjJJ%jj%
-35000a77mml%JL%kk%K%j%KJJJj%LKJjmjLJklkJ%%JKKJj%JlmJJ%J%JJ%%%%JJ%%jJj%JJ%j%
-34933a79%JKK%lkjjjj%%J%%K%%K%lkJJk%JMJkmljLKJ%Jjk%jLK%%jkl%MMJnnjLMMklj%Jjj
-34866a83kj%KJkkJJ%J%JL%klJKkkjkjKLJ%jKKK%j%jk%j%LK%j%K%KK%jjj%J%KK%kjkj%kkJ
-34799a81jjkjK%%%%%JLJ%lkj%%jjLKJKK%%llj%jjKKL%mnjLJ%%%J%KJjJ%jKJ%Jjl%Jjk%Kk
-34732a84mk%JL%kJLJ%JjjJ%kkjJLKKKJllj%%LKjJJJKK%lkkj%kjJ%jjjklkjJLMKLJ%llJ%%
-34665a85JK%k%%%%jkJLKJ%ljJjjJJK%%jjlljLLKL%kjjjjjKML%jkj%%K%%J%kkJJ%jJKKjkk
-34598a81%J%ljJ%jk%%%J%KMLJjkjjkomJMMJJLK%%jk%jkjjk%JJ%J%lkJKKJjJJLJ%lj%J%JK
-34531a77JjlljJ%jmkLL%%JJKjjkjkjmjLJK%LJkjKKj%%JJJKJ%knm%KL%%jkjlkJJJ%j%JJJJ
-34464a86jlljJLJKKJKJkjj%JkllljjKONLjllllk%KLNLjjjJLLK%JjkllljLL%%J%klkKJ%JJ
-34397a84jlk%%kKKjjj%JK%kkj%KKLjkJLKJjj%K%kjjJKjlkKKJJJ%%kjjKKklJ%jklJJ%J%jJ
-34330a89KKJjj%%jjj%%jjLLK%mmkJLKKjnjkjj%JMKKJ%KKJlljjjjjMLJkjjkjKjjj%jLLJj%
-34263a87JJKKkmk%%JL%jKJjlmjJK%%%%%%klJJKJJ%jKK%jmk%JNJJ%kjJJ%kk%JJJ%jkkKK%j
-34196a88l%jj%JKJ%%JJ%Kj%kkj%KK%kkJKjJJJJJ%jkjlj%%MKkmjJJj%jj%LLKlnlK%K%J%jj
-34129a94jKKK%%kmk%jJMJJLJKjk%%kkjJMJjknkJ%jJLKJKJJJJjmjJKJlkjjkJKKJJKjklkj%
-34062a95KKK%jj%%JJK%jjL%jjjjjjKL%jJK%jlnk%%JKLKlljJKL%j%jj%%%jkj%%JKKKjj%KL
-33995a86Kj%Jjmlkj%JK%l%%%KK%JJ%%j%%k%%kj%MMJLMjnpmjkkLMMKKLJkkkk%Jkkjk%K%km
-33928b00k%kjKKLK%JJjkk%MLKj%komKKjjKK%%L%lmjKMKjkJJJ%jjLJKK%%%jJJ%JkjKKJ%kj
-33861a87j%JlkJ%lmljJKLKJJ%JJkJKJJjlj%Kjjk%%j%%jjKK%%LJJkmkLLKLKjllJJjj%kk%j
-33794a95k%KJkkkl%J%%KKK%j%%JJK%%%jlkjlmkJLOMKkk%JJJjjK%%%KKJjjkmlkKJ%k%LKJ%
-33727a95JL%jljJJJJ%kjJJJKj%JknkJLNLjlmj%JkjJJ%JJj%j%%JJjJKK%lj%JJJ%jJ%kkJLJ
-33660a90jkJKKkkjJL%lj%%JJ%Jj%K%kjjjlmKLLLLJlmmjK%kjJKkkJMKJJJjj%L%Jjll%j%J%
-33593a95jjJJ%j%jk%jj%JJkJLjkJKkj%JKLK%%KKjlkkkkjlkKMJ%jl%KK%jlkk%JjJLK%%JJj
-33526b00%%%jJJj%MJjk%jjll%%KJKK%k%%K%kjjljJ%%JLLKJ%kkJ%j%jk%JJKjk%KjJKKJJJL
-33459a90KJ%J%kkj%kjKkk%JLLJj%J%lkJ%jjjkk%KKJjj%%km%LKMKj%J%kkkJLKkk%%jj%jkk
-33392b02jjj%JJKLLJJJj%%JkljJKJjKLklj%llj%KLLJKN%lnljJ%kljjjjJKKjJKJJKKjkljJ
-33325b00Jj%KLMKklmmJKJJJK%JjkjlmJJKK%%kkKLJjjj%JK%lkj%jjJJKK%JJjljKK%%jkjk%
-33258b03J%%KKJ%j%JKlmljKK%%%KKKJKLKJ%llj%%JkllJK%kkJ%%JJ%JJ%JJJKJ%jml%%Jj%K
-33191a97%%jjj%JjjjJ%J%%JLJj%LLKKjjmnnlkjKJKM%lkl%J%kkJLMMLK%jK%mmjK%kJJ%Jkk
-33124b02%%JKjkjjJLJ%mlljJ%KKKJj%k%%MKJJlljkjJKjj%%JKLMJmlJ%%lmk%%JJj%OMlmjj
-33057b08%KJjk%KJJLJkJLjmlmjKJJLLjk%%j%JJLKJJjkjllkJLJ%JKK%%lk%%%%%%%j%KJKjj
-32990b01KLJlkj%KJjjlm%KK%%%jJJjlkK%kJKLKjjjkJLJ%JJkmkJKJ%j%Jjj%Jj%%KJJ%ll%J
-32923b05K%jJKKJJjkjkkljK%%KK%jkjKKk%kjKJkkkJKJjjkj%kJLNOM%%jjjJ%lnljJM%j%jj
-32856b07jjj%Jlk%%LLKK%jjklkjJLKKKKJjlk%jkljJJLLL%lkkk%MK%jj%MK%kmkkjKLMLJJj
-32789b00nmlj%LML%kml%%JKJKKL%Jkmmlj%LLKJJjk%JJJJK%ljjjJKj%%K%jj%lk%jl%JKj%%
-32722b12JKJjKKkm%%JJjkjJKJJK%JJk%%kj%JKJjjJK%lj%jjjj%MLkmk%KKJJK%jjlJ%kjJJK
-32655b08KL%lmml%JJKMJ%KJ%klljkkLK%JJkjkjJOLkkKJ%JKK%kkjKLk%%Jkkl%LKJkkjjk%J
-32588b12%%l%KL%jKKJkjljLML%jjkjJ%J%jjJKJkmlk%J%KKJ%J%%jkjkm%JJ%%KjkJJ%JKLKj
-32521b08mlj%%kjKLNKJ%%J%ml%%KJ%%MKJkmjkljKJJJJLKJJ%jlk%%%jjJJ%kJJJLJkjJjlkJ
-32454b10K%kk%lljKMOMJmnjjKJKMJjjjkJK%J%KJj%jlmlk%K%%JKkkk%KL%mkJKJ%JJ%kjKJ%
-32387b11k%K%%JjljKM%jj%jkk%KM%kjJj%%jjJ%%J%KKJJJjjk%jjjk%KJlmjLLJkJJJ%%%jJ%
-32320b12jklm%KJKLKjJ%%jjLL%jjJJjlj%%%%%JKJJ%%KJkkjk%JKJ%jlmjlkJLOK%JJkkkkJL
-32253b12%kjjJJK%%%J%%%jjJJk%jmlj%LMLLJ%jJkmmj%KK%jklmnJOM%%%kk%%JLML%lmmljj
-32186b28%%LKKKKJlljJK%K%%J%j%jjJLMMjkj%klml%LMKkjJL%kj%%%JKJjjKJkjjJ%jlkJJ%
-32119b19jJLK%kj%j%KJj%JKKJjml%MKKK%%kkkkk%K%%KKkmJK%%JJkl%JJK%jj%%kj%jJjjlk
-32052b26%KKKJJJJJ%JJkmlJK%%jkKLLJjkJjmkKJ%KKjljJLjl%LLJK%ljJjj%ljjkj%KKK%LK
-31985b13J%j%kjjljJj%%jjJKLKjlkj%l%jJKJKJjKJ%lkJJJ%JKKkjkkJJJKJlml%J%KLKjll%
-31918b24%JJjjJL%%kkJJJKKKK%JJ%jk%%Jkl%KJKKlnn%LMLjljKJJ%%mn%KKKJJjj%jjjj%%j
-31851b23JJJJ%%mmjLK%kkjkkkJLNJJKJ%JJKKJjlklJJjklmljLKKKKJkj%JLJk%MKlkkjJJKJ
-31784b19ll%%%jJLLJk%KL%Jkmj%JJL%j%%KLjmljjlkkkJKJ%KKJ%jj%%%jLNLJJ%jlllk%KJK
-31717b19%lkkljK%%jJLL%jj%%%jjmjKJKKKJmm%MLK%k%JJkkjlJJ%kj%JL%kjJJ%jJKKJjk%J
-31650b23J%j%k%J%%kj%JJJ%%kjKL%jJkkkjkKNMLknlj%JKMJjkkJ%ljjjJ%jJ%KK%jjj%KKLJ
-31583b20jjkl%KK%jjK%jJKJ%%Jjj%KJkk%kkkkkJK%%J%jJL%j%%%%%JLLKll%L%jKJkmkJJ%k
-31516b26ljj%J%kJK%k%%JjJLLK%k%JJj%kkklkj%%%J%KJ%J%kKLL%jjkkkjJ%%%JKjllJNNLJ
-31449b21kjj%jkj%J%%%JKk%JJjk%%kkjNOK%ll%JJKjll%Jj%KLKJmljMOL%j%JJ%jklm%%LK%
-31382b20jlmk%%JJL%j%jJ%mkLMKkj%J%kkJjlkKLK%JjkmjK%%MLkjLKjljj%%%%%JLkk%kljK
-31315b33KjmjLMNN%mm%KJjkkk%JK%jK%lkkJ%k%J%J%ljKLKJ%%Jjj%%%kk%K%%%jll%J%jJK%
-31248b37%JK%JLJk%LjknlJMK%kjjjjk%MMJJjkljJjjJM%j%K%jkkJK%jjjLLklkjJK%lkJ%%J
-31181b39NJJJjjKKJJlkj%KMK%jkmm%KjmmjJK%%%JLKjJKMJj%J%KJj%Jjjjkj%jjkjjl%MKJ%
-31114b33JKllkjJLK%kjjJ%JMK%%jkll%JJ%jjk%K%%JKLjkjj%Jj%jl%JkkJ%KKLKJj%j%J%%%
-31047b34JKK%j%kll%JLJjjjj%J%jjKLKJjmjJ%%%llmjKMM%jjjKK%kll%KK%%L%lkJKJJL%j%
-30980b34lkKK%jJKJJllj%j%%J%jjj%KJJjmlJLLKJj%kk%KMLjlmjKKJ%%lkjll%%kjJLKLJ%l
-30913b43lJKJ%J%JK%%jl%%jKjjjLL%%%jl%JKKJj%MKjlkJKKKKJK%llkmjJkjKj%%%JJKKKLM
-30846b24LJjknomjJLL%j%LJjL%kj%%JJJ%%jkj%j%%jlmml%LMJjjjjjjKNK%j%JL%k%%jj%Jj
-30779b37J%j%kkJJ%jk%J%%JK%jjJKMK%%jlkJL%jJ%%j%%JkkjjJJjlJ%j%MLjjk%%KJkJklkJ
-30712b42NLJkmjJ%lkJ%jjJJJJkkKLKJJ%klj%%mmjL%%J%kjLKKLKlkJjmkJK%jJ%kJjll%KJK
-30645b49J%Jjk%LKjjjkjJJKKK%%%%JJJJ%%l%JJJ%jkJK%JkmmJL%jkj%KJjk%KKK%k%%KLL%k
-30578b38kkj%kJLK%mnk%JJJkjKLJ%jk%KJj%KKjjKLkk%klkj%j%JLLL%kJ%lmjLJ%j%LJJjjk
-30511b46%K%k%JJ%jKKK%%K%JJ%kj%jjjmlJK%k%J%%%%JKKlnjKLKJJk%J%jJK%lm%NLjjjllk
-30444b50j%%LKjkjjJNLJK%klmjjJ%jljJJLLLjk%KjmkJJKK%KJ%lkJ%KkljLKL%jkljJJJ%%j
-30377b47mk%KLKjjKJjjk%jk%%jKKKjkjjKK%jJML%jjJJjjj%jkj%JL%kkjj%KKJJ%kJJjjj%K
-30310b45J%kkl%jKKKJ%%lm%LMKjlok%JJjjj%LKJjklkkjLKLKJLJjjjJjkjJJ%jjjj%JJ%%j%
-30243b53K%LJ%k%L%kj%jjJ%J%%%KkkjK%mjJJ%%JKJjj%kjj%KK%kkkjKKKJ%%LKk%JJJ%kkjk
-30176b52jj%L%jkjlkJLLJjjJL%klk%KJJjJKj%%jjkjjk%LMKkllkJLL%jjJLMJjkjkj%KJJ%k
-30109b52J%kk%k%KKMJjkjkjjKKJlk%KLLKJjlkjjlkkJJJ%JKKjmlj%jjj%JKKjkk%JKKLKL%j
-30042b52jjkk%JK%jllkJLL%kj%j%KKjJKJjlk%jljJ%%%%KJKJKJjkkkjkJKLLKKKjlkKMK%kl
-29975b53l%jlljjJJ%LLJKjj%%JJJkml%LM%%kJK%jkj%JJJ%kj%%%K%nlj%LMLJj%KJkjmlJLJ
-29908b57j%%%JJJjkjjjJ%k%jjLL%kjJLJJ%jkjjkjjkj%JKJJJjJjlk%J%J%JJ%jKJjljjk%KJ
-29841b66KJKK%K%j%K%j%kklkJLLKj%JJJ%J%kjJKjkJKKjlk%%%J%%lmjJJLJ%KK%nokJJj%KJ
-29774b64%KLK%Jjkmll%LNMjlmlkjljKNK%klj%jKKLJJjk%%j%KJJJ%JknlLMKJ%%kjk%ML%lj
-29707b64j%j%K%j%%KLjjj%KJkjJ%%Jkk%K%jJJ%JJ%J%jjj%%%KK%J%jmokJMLjkjJKJJJ%jj%
-29640b62j%J%jj%%%lk%KKJ%jJKJk%jln%JJ%kkkJ%JMKjjJKJJ%jlj%jjj%%%jjkJKKjJLLKJj
-29573b64%%jkjjk%MK%lk%KJJjkjj%JJjk%NLjk%j%%lkLLKJkkljJJKK%jkk%j%KLJkk%%%KLJ
-29506b64%jjk%J%LjljlmkJKMLJjkk%%JLLJjlk%%%kllJJJLKjj%jkljKJLM%mlj%J%kjLMJ%J
-29439b70JKKJJ%%kjjKjkjJJjkjJ%jj%%jKJkl%K%lkkkKKJj%JJJKLJ%kmk%JKJJJjlkkjK%%%
-29372b78LL%kkJ%%%jl%jj%JJjjKJJKLKj%%%%jmjJ%jkjJjkkjKJJ%ljJKMKJKJkk%jlkjJMMJ
-29305b73jjlk%JJKJjjj%KLLJ%%jlnm%LNLjmlKLKKMLkmlmmJJJJ%jKJkl%%JJJJK%jjkjjJ%l
-29238b81jKLKK%lmkLML%k%jkml%MNM%klml%JjjJJKkl%NNLKJjlmnjJJJjkknkKNMJ%JJ%jJK
-29171b76jj%%jkjjnmjLNMJKJjJKjklj%KLK%lkjKK%KJK%mlkj%%JjjJjkk%%KJLNJj%jJ%kkk
-29104b82jJ%JKKJJJjkknlJJ%%ljKLjjj%JJMM%m%J%kjJ%jjK%j%jmkJLK%%J%jjlj%LLL%jkk
-29037b85%Kk%JKJllJKKLKjkkkj%KK%kllj%JKMKJ%jlljjjjk%KLKLKLJllljjjJK%jJjj%jkk
-28970b93j%JJj%JKK%JJ%jjkkKJ%jjjKMJ%jkJKMJkljjjJ%%%%jJj%%%KK%kkl%KKjkkJJjj%J
-28903b91jjjJLKKMMlomjK%%JJjk%LKJKJjj%J%klm%LLJjJ%llKL%mjJ%%lj%%KJ%jjJJ%Jj%K
-28836b89J%%LJ%kkjKJJj%Jj%jjlkJ%%KNLlmk%%Jjk%jjkkj%J%kJMK%%k%KKkk%KKJKJjj%%J
-28769b89JKjkjJJ%K%%k%%jj%kmjJLKJ%%%%KJ%jkmk%%jkjjjJLKLJJJ%%jjJ%nmKNMjnmj%%K
-28702b98LKJ%KjnojKJJJkjk%LjlkJ%LLL%%JLKJ%jlkJKLJlnmmm%ML%jjJLLKjjKKkl%JJJK%
-28635b92lkj%j%j%JJJK%jJlljKK%j%jkjjjjKNNMkljj%%%J%%%Jkk%KKjKK%%%jljKK%%%Kkn
-28568b98lkJ%JK%%%k%%j%ML%jkkjLK%jJJ%JLjlkj%jj%NNJ%J%kj%lljjmjJJjljjjjJKNKJj
-28501c00JJJ%jJL%lmlkJKJ%jkj%jllJMNJk%jJJJjl%JJLMkmjKJj%%%KkjjmjJJkjjkjKK%jK
-28434c09JKKJj%%%%JKjj%%klkJLK%KK%jJKjjjJ%jllkJK%kjJj%JklkJJ%%jJJJ%kj%JJ%JJ%
-28367c10%JJJjjkjjkjJMM%jjK%llk%JKKLKJJK%jkmkl%KJ%KJJJlk%%kjjljK%%NMJlkkkJJK
-28300c11KJjkJK%%kk%%kkjJJK%%jkj%LKJ%jkj%JjJ%jjJJML%kkkj%LMJjj%jmjK%%%jkkjjl
-28233c22j%KKK%jj%%MK%%j%JJJlm%%JKJ%jlljKKL%JLjmlJ%kJJjjJ%J%%%J%J%jkkk%LKJ%k
-28166c19jKLJJ%%JJ%jlmkJJJJ%JJ%kkjJ%k%MLjkjkkJ%k%MKkljj%KjjJKKKJkjjkkmlJKJKK
-28099c23LKJJ%JJjkjklj%KKMJklkJjjJLJj%KLKJJjllkj%%JKJJ%jknllKMJkm%JLMLjnnjJK
-28032c26LJj%%kjJLKjk%%%JKjkjKJmmk%J%%%%j%K%%Jjlj%%jKLLJJLKK%kmjj%%%%%j%JJJj
-27965c24J%jjjjJ%mm%KK%%%KLMJkj%jJKK%mjJJJ%kjjlJKj%%ljK%%JKK%kmlj%%%J%jk%KNM
-27898c24KjjK%klkkjjJ%%jljjjj%JJKLLKjmJJkkjJKKMJ%%lkJ%JK%jJjjl%LLJLLJJknol%%
-27831c33JLKkj%%kljLJ%KJJjkkkk%%%%%JJLJjj%KK%%%KJ%kmkj%KjmkkkJLLJJ%J%%%%jkk%
-27764c39J%jJK%jJ%KK%kkkjL%ljKKJKjkkljKKJj%JKJk%LKJjjjklkKJJ%jjjkk%LJ%k%%JLK
-27697c35jjJkkkjjjJLKj%LLkmjJjj%Jj%j%%jJKKJJ%%jjJKKKjlml%%KKkllJKJkkJ%JKKL%k
-27630c40J%mlk%%JKMK%%%%jj%%%jj%JKJkmljKKKjkjKKJ%jjjJMJlnjjjjj%MKKLJjJJJKjkj
-27563c40%lkkJKJJJjlkJLJj%jkkkJ%jj%KJJklkjKLMKJkkjKKK%l%%kk%%JKJllljk%KKJjll
-27496c59KKKKJLKkmjj%jJJJJKjk%JMKjnmm%KJJjJJjJ%JJJJJjkJjljKJ%KJ%%kJK%KMKJJjj
-27429c40mm%jlmlJJjJKJKKjLKj%Jjl%JjjjjJJJJJKKJjkl%%%jJjjk%%ljJK%%KK%jjk%%%j%
-27362c55LJJJ%jlk%J%%jklk%LNL%lmkJLLJkjJkjjjljLLj%%%%jjkj%J%%%JJJkl%J%%KKJ%k
-27295c60lmjNLKKjjJJ%kk%KjjJK%kljJj%%JKL%kjKKjjk%j%KKKK%nkj%JKJkmj%kjm%MML%%
-27228c60%JKjllj%LKJj%%%kljJKL%kjkjkkjKNKjk%K%lljjJJJJJ%kj%JLKLLkml%kll%%%jj
-27161c76KKJK%jjjLLJjjJ%%lk%J%J%jj%JJ%%kjKKKJ%kk%KJj%kkl%KJ%Jlnl%jKLL%j%%LJj
-27094c72jjLJj%%%jkl%KKL%jkjKjkJKKJJkml%JkjKjmjLM%k%%%%%KLLjk%JJKjkklkj%JJJK
-27027c75K%jj%j%JjJjJKjkkjlkjJMKK%k%jkKJJ%kjJNLK%lllmnlKNKjkkJM%jk%JJ%jJKjnm
-26960c90jJJjKJJKKJjj%kjJjk%J%j%KJJjjJMJk%JJ%Kjj%JkjJJ%jJJ%%jjk%J%jjj%KJ%JJk
-26893c82JjjjjJJkljNNK%mljkjjk%%%kJLKJ%KKLjlk%J%Jjkj%%kk%%K%lljKKLKj%%Kjjkjj
-26826c92KLJ%jk%kkjJ%lmlj%JMLKKjkjLJJkj%K%jjKK%jkkJ%llKLLjkk%K%JJ%jJJjkjkkKM
-26759c94ML%ll%Jjkjk%J%%kjJ%kjLLkmkJ%KK%%KLjkjKJjjjJJjjkkK%kk%%%J%lkJK%%%%jK
-26692d04KJ%jj%JJjJKJ%KJlmjJkkj%KL%jj%J%jk%J%j%KJJJ%mkkjj%LJKKjmj%J%lklkKLML
-26625d06J%%%J%JK%jlmj%JJjkJLjmlKM%kljLLJ%jK%Jjj%J%jJKKJJ%lmk%%%JJ%%J%k%%%KK
-26558d05K%jmk%jj%%KJkml%JJ%JJkjKKjkjjJJkk%JJ%%jJJ%%KJ%%%k%j%%%K%%%KLJkllklk
-26491d24%jk%MKKJJJ%kj%JjjlkKKKLKkkk%%kjLLJJJ%k%JjjkkJLLlmlj%JjJJjjjKjlkjj%J
-26424d31%KM%jJJJjklJKj%KLKKKlljJJ%jklmjjLJj%J%%j%J%LKkjKjkjJJ%%J%lljJK%kJJ%
-26357d30l%LMJ%lkj%jjkkk%%JjjjJJMLKKjkmjL%%%j%jkjKLKJjkjJKJ%kkljjlk%KJj%%%%%
-26290d42JKJ%%%%kj%%JkjJJ%%%%kkJJ%JJjj%JJjjjJ%%%kljj%JMNLJkkJJknkj%JJJMLKkkj
-26223d41JKkkj%%JJjlj%K%lnlkJJLL%j%%jjj%KLLKjljjlkjJLKJJKjljlljjjjkKKJJjkj%L
-26156d57LKL%l%Jjmml%LLJ%%J%%jllkJMNjmjjkk%%Jj%j%%%KLKJKJMKjkkkKLJj%jjlonkJL
-26089d65%kkljKKJJKKKKKjlljjk%%J%%%JJjjJ%jJLJj%%k%Kjkkkl%JKKJjk%jlk%LJJ%%j%k
-26022d74ljMMLKLJlk%jlj%KJKKJlmm%LLNLKkj%kkklojKLJkkJKjlomJKkkk%KKJ%MMLJjkkj
-25955d78kkk%KJjmlJL%JLKmk%%KLjjJK%kkk%J%KJkkKKKJ%j%%%jkmm%%J%KLKlkkj%jk%LMJ
-25888d85lljJKLK%jjkklJJj%j%%J%%JK%jkJjj%%kjLKKjljk%JKj%jJjjKJkj%jljJJ%J%jkj
-25821e02%J%%JKKjj%klJ%J%jjKK%kkj%j%jJKLJKK%%K%lnkm%LKJkm%Jkj%JjjK%j%%JKLKkk
-25754e05lk%jk%J%jl%JK%%%kj%JJ%j%JJ%J%JJJJ%%j%kmmlJONKjjkklkllmj%%%LLKJJjmmj
-25687e30KJjjJKKjmmJMK%J%klkljKMKJlljKLkJKJMM%%%kjJK%J%kl%Jjlj%%KK%%jkJL%knm
-25620e33ljj%LM%%KKJJ%JjllkJjlljjJKJKLJjj%%k%Jj%kkkJJ%JK%km%K%j%jlkjJKLJJJ%J
-25553e38KL%jk%%jjjml%K%KKJ%Jjk%KJjjjjjjj%JjjKKlnk%jjkjKLK%jj%kJKjj%%%JJJjkl
-25486e56lj%j%jjjjLNLjkJML%klmk%JJ%j%%ljjk%KJJ%%J%ll%JkjKL%j%jJ%j%KJ%mnkJ%%j
-25419e74J%lljLJll%LLJj%KLKkml%Kkmlj%lkjk%JJLjkkj%jlmkLMKJJ%JKKJ%J%jllKL%j%%
-25352e90jj%%KKK%jJJJjjJJ%%j%KKJJ%j%JjllmlJJ%j%J%Jjklll%LMJkjk%JJ%%jkj%%JJ%%
-25285e99jk%J%kkJ%JK%kkk%%jj%jJLL%J%%%MMJJ%jjK%nnkKKJklljklJKKLK%kljJKK%%%JJ
-25218f02kmkjlkkLMJjj%J%mnk%JjjKjlk%%%jj%KJJ%%KjkkJK%K%kmkJKKK%%J%%J%KlnnlJj
-25151f36k%jJLJlkJJ%LJknkjJ%J%jJ%kljkljKMJKjlkjJKJKLJ%jj%KJjkjJJ%j%kkkj%%JJj
-25084f49j%KJkkJ%jj%jj%k%K%klJNKKjmkjJkllk%%%kjJ%%jjk%KjmkLLJjkm%%JjkjJ%jkmm
-25017f90%KLKJjlJNK%%klkk%Jlmkj%lk%JJJLJlnl%JKKjllj%LKjmmjJ%kljJ%jlljll%L%%%
-24950g28ll%jJJj%jlomjjjkkjL%JMPQJ0J0J0J0RLKJKMJlkjjklljjmljjjmm%J%kmokJJ%%l
-24887g20kjjlll%JL%jkJJJ%klljknnnkJ%lllj%jk%kkkmlk%jmkkJJMRJ2J1J0QQQRPLLKKjk
-24823f98mkjJ%lnmmmknmJ%kk%jlkJKjklkkjJjmml%j%%jl%MJJ%mlj%%Jjjkmk%j%kl%K%%JJ
-24756g81JjklmmjjjJJJ%jklmj%JKMJmmkjJK%JJjmlk%LLJjl%%mmkKJkmjjlnk%jJJJJ%%%%%
-24689h32kjklJKJlmjjJJjj%KKklknlj%j%%Jjk%jkkk%%Jkk%%%%kk%kkjkjJ%jkljKJ%jklmk
-24622h97j%jlllkJKJ%jjJ%lkjk%j%Jj%Jkjj%lljKJllJ%kknljKJJJ%JJjkjjjmmkjllkjkkj
-24555i65%K%jllj%%j%jjjkkk%jjjj%jln%%jmlljkkk%KJlkjjjjkjjJjkJKjnnm%JKJkmloo%
-24488a053K%lk%%jkjJjlkklkkllolkjjKjkknmklnkJJkmmjkkjjjkjjjkmk%lkllk%jJ%knpo
-24422a179nmmkkmml%Jjjklonl%MJ0ROLJJ%jkkjmpoonmnqpnnmklpmLMJK%JJJPRMkj%J%mpp
-24357a268llprj1j0j0oopoln%LPRRJ1Q%l%Jjlmmpj0rpnmnpopj1romljj%JJLPJ1J1QLjkkl
-24299a386moppoqqqpqrqpnnooj%JLKJJlkloppoonnppqomlmmnppoopopqj0rqqonnppqonno
-24234a741rj0qnmoqrpprj2j4j0qrj0j0pnqj1j2j0qqqprrj0rj1rrqrj0j1qoorj2j4j6j6j4
-24186b185j3j5j5j4j4j8j9j8j5j4j4j2j3j6j7j1j0j7k1j8j7j8j7j8k0k3k4k4k2k1k1k2k4
-24153b760k5k4k5k5k7k9l0l0k8k7k2j9k0k4k4k1k1k0k1k3k6k7l2l3l2l2l7m0l9l9m1m1m5
-24120c709m8m7n0n3n6o1o6o9p1p4q0q1q4r2r7j01j05j13j22j31j39j49j53j56j62j73j84
-24093f426j92k02k12k24k40k58k76k94l18l43l70m02m31m47m27l36j36J74N17Q09J093J450
-24071g491J834K086K124K023J909J766J496J094O72L27P8j11k75m12m98n36n37n11m77m39
-24051D122l99l58l23k92k67k45k23k04j89j70j56j44j41j38j35j32j28j26j25j27j31j31
-24029a62j27j24j25j24j24j25j23j21j20j22j24j23j21j22j25j27j31j41j49j56j61j66j75
-24006c218j85j93k03k11k20k30k45k61k77k96l15l39l65l95m26m57m78m83m49l32r4K49O15
-23983h808R38J261J666K084K345K362K238K096J918J604J157O93L21O0j45l24m66n54n87
-23964I859n81n52n11m62m15l72l35l01k72k46k26k08j92j80j67j54j47j40j34j28j22j17
-23942C897j12j10j03r9r4r2r0q8q2p5p5p2o7o0n4n0m5m1l8l6l2k9k7k7k8k7k6k7k5k2k2k2
-23910B100k2k2k2k3k4k4k9k8k6k8k7k6k6k5k7l0k8k9k8k9k9k7k5k2k0k0j9j7j9k2k0j9k1
-23877A297k2k0k0j9j9k0j9j4j5j4j2j1j6j5j0rprj0j1qrrj0j2j3j0rqrj1j2j3j2j2j4j3j1
-23839H10j2j3j3j1j2rpprj2j3j0j0j0pooqj0j1j0njjkklpqn%KMLJlooopqj0j2j2j1j0qoo
-23790D69oprpqrqonnnmllo%ML%JKKLNKorj0njpj1ol%%mpomjjJKMMJ%jkmnnqrrqppopqpnn
-23725B28nnm%jjjjjkmnkKNKJJJJ%jomknqpmlnommkjknonnnnllkllkkmnonj%lmmmkj%nomj
-23658D1klnmjjJjnmk%%klknmk%jmnjkkkmmJJkmmmklmmmmk%L%knkjknponjklonm%jkllkj%
-23590a29JJjjJjjkknnlmkj%jlj%j%jnlJLJknoj%jjnnmljJjkjkjjj%klnml%Jjjlnl%%l%Jl
-23523b40mmlklmk%jj%klnommj%L%lkjkkmnkJMJlnmjKJJjkJ%%jllm%Kmnj%%%jjk%JJmmlmm
-23456c52kJJ%%Kknllk%%lkjjk%%lnljlj%klmkllnmlk%%kkjkllnmjkkmlknnmjJKJ%kkJLKK
-23389d64%%%llkj%jkmmkjlk%JjkljkljJnoljno%%jkjklmnnmmmmmmlllmLRJ1J0J2J0J0QKj
-23327e15lmomlnpqj0qnnmjLPJ1J3J2J1J0NNNKlk%%lnnmlnnlmnooolljllkklnnklonklmpm
-23266f35kJ%JMOONLL%jjjmolnpppomlkljLRJ0QOLJkkklon%lpqpnnnooomklpmkJKLLMMMOM
-23200f98NON%JJ%%mpqonnnmlkmnrqoklmnm%MMKJJj%%mokklnkjkkkoqqomjMQPN%kllkmono
-23133h39nnppmllmnmmppoplJjjKQJ1J1QPONOMknlmppqqoopqomnoommnppnommmnmopoklnm
-23068a043lknoppoonl%jloppqqpqnmmmpponooqronopopqooqqqj1j1j0ppj0j0rrqqnprj3j4
-23008a448j5j7j5j1j1j4j4j4j6j6j6j5j5j6j8k0k1j7j6k0k1k2k0k1k3k3k4k4k5k7l0l0k8
-22975b083l1l4l9m2m5m6m8n3n5o0o7o7p0p5q3q7r4r8j02j06j12j17j26j36j49j66j85k07
-22947d583k33k62l02l56m30m89m33m0R94K385K828K036J077O06O42Q04O31J87j63l35l96
-22926D168m09l89l50l07k67k34k06j81j58j41j24j12j03r6q8p9p3o6o0n6n4m8m6m3l9l8m0
-22899C61m0l7l4l5l6l5l1k9k6k6k6k3k2k4k3k0j8j8j5j5j5j5j4j3j6j9j6j4j1j3j2j3j5j4
-22865c72j1j1j2j1j2j2rqqj3j2j0qporqqrqj0j2rrpopprj3j2pj0j0pononqj0qqqpoppljn
-22814g99qqqnnnonooqqolkmpronrrpopmnmpqomkloponqqomnnnknj0qomnnonoqrqooonklm
-22748a184nlnpnpqj0j2j0qonmmpnmlmmlnpnmjkoqpooprrrnnnmppnmrj1qj0qoprqlpj0rqo
-22688a565opqpqprj0popoopqqpoqrqqqoqporj0pnoj0j3j2qnrj1j0qpoonnpj0j3j0rj1j3j4
-22634b002j1j0rj1j3j1rqprqqqj1j5j7j4j2j5j3j1j3j4j3j4j7j5j2j3j5j4j3j1j1j2j4j3
-22597b446j1j1rj2j7k0j8k0j9j9j7j7j9j7j7j6j8j9j9j7j9j9j9j8j8j7j8k2k4k4k1k5k6k2
-22563c070k1k2k1k2k2k2k3k4k2k2k5k7k7k9k9k9l1l3l1l1l2l6l7l4l2l3l3l3l3l5l7l7l6
-22530d031l6l5l9m2l9l7m2m8n1n1n0n1n3n5n6n7n9o1o2o3o6o5o8p1o9p4p7q1q0q0q3q9r4
-22497f015r7j02j05j07j09j13j21j25j30j39j48j57j65j67j66j62j63j71j78j85j90j97k12
-22474i424k33k58k82l05l32l61l92m27m68n09n58o07o39o23m86j47L78Q61J069J102J291
-22453a1350J761K188K120J550Q79M18J81j4k90o00q52j015j113j170j202j195j098q02j50
-22434a1754Q82J928K444K416K398K776L298L321K634J670R20M95K13j11m71p56r16r76r76
-22415I435r36q76q10p46o88o29n79n36m93m57m28m03l84l71l56l43l46l63l89m16m45m68
-22393b027m96n29n62n93o14n85m21NQ02J847K604K603K027J408J058R23P66M42M2k88n01
-22372G911o16o66o74o63o41o17n98n79n41m43k30J67P27J209J308J043O97M84M06L42J91
-22351H217j4j94l09l69l90l90l75l50l19k93k67k44k23k04j84j67j59j58j59j58j59j57j55
-22328B820j59j63j62j63j67j68j70j71j69j69j72j72j73j76j84j88j89j92j98k04k15k30
-22306a134k46k65k87l10l30l55l84m08m24l96k45J42Q35J670K170K044J531J059Q18P22N74
-22285F781K92k8k79m35n13n43n50n43n29n17n07m90m46l30o5M21J063J540J547J188Q03N87
-22263H447N17M35K46Oj83k98l54l71l63l46l19k89k58k30k01j79j61j43j29j19j14j10j04
-22240E380j01r5r1q8q2p8p7p7p3p0p1p0o5n7n1n1m9m6m5m4m2m3m3m2m4m4m3l9l7l4l3l3l2
-22207C490l5l7l5l1l1l3l2k9k7k6k4k5k5k8k9k8k5k5k3k5k3k5k5k2k0j6j8j9k0k1k2k0j9
-22174B647j6j4j6j7j6j3j3j5j8j6j5j7j8j8j7j6j3rj1j5j5j4j1j0j2j5j5j4j3j1j1rqqj0
-22139B168j2j2j0rj1j2j2j0rqj1j5j3j2j1j1j1j0qj0j0j0j1j1rprrj0j0j1ponrrrqooppp
-22096A758j0j0roqj1j0poqqpoonnnppnmmlopnmllqj1rj0rrnmnpommmlmmkkj%%jjlnmmlno
-22036A430qj2j1ponoqpnmllllmmnoonopononknnllknmmnmlklnmlnommkjllmnmnnnnmmkkk
-21972A137klkj%jjlkJjmnmoppmkklpomml%jjklmm%%lonmmmk%jjklmnlmmkJKkkmmmmkmolk
-21906I48j%%kmmmmllklnnkjj%jmmmkJJjklkmonkkjlkjjkmlj%kmmnomj%MJjkklmmmklj%ml
-21839G92lk%jmlkllmlkklmlmnl%NJ2J1OLJJL%mml%lnmmom%lljmnlkljJlmlJ%%%%%jkll%j
-21774G00%jlopolm%K%jlk%K%klnm%knm%KJklll%%jkllk%%jk%lk%JJkomjJjk%lnkkj%JkjL
-21707E91Jmmj%jjJJ%kllklk%kkJJlllklook%%kKKJkjj%klkml%%l%%%j%klkkjlk%jkljjjJ
-21640D96jj%%mm%J%k%%jjjlkjjK%lmlk%%jmmK%kjlnjJjkkljkmlkjkmkjllkKJllkkjmmmkk
-21573C85mnpolmnkjNRRJ0J0J4J6J2RNKJlnpmkpj1rnmkkjJNJ1J4J4J2J1J0OL%jkmomnommm
-21518D35mljjmnpnlkmmmkkkjkl%KNORPMJlk%%jllmlkjkllljJKJMMONMMJjkk%%%%%jnnolk
-21451C81j%kmjkmlJK%kkkklljkkJlmljJ%jlmklj%lllkmkKJlj%LPPPOKjLKJlllm%%%%monk
-21384C14jJMMQQNJLJKJlnkjjJjnokKjjkjllkK%klkJjkjkkKKkqolKL%%%%jjjjlj%%j%ll%K
-21317B80K%kk%%J%kjkkJKJll%%jlkkkJKJjlkJ%JJJkkkl%jjj%%JJjkk%jlk%J%%jjjkkjjlm
-21250B26k%%j%KM%kkk%kkj%jkjK%m%Jlk%%%K%%JJkj%%J%lljJkkm%MLJ%kkJJ%%jklkjJ%jl
-21183A90%J%JjJJ%kmlJ%j%%%jkj%%J%jjj%Kjlkj%%KJkkjjk%J%K%kmjJjj%jjJ%jjJKJ%Jjl
-21116A61k%j%jjKKlmjKknkjj%JLK%jjjklkJJ%lk%%kkKKjK%kjklkkJJjkJJjJ%%%jjJL%lmk
-21049A19%kJM%kjjK%jJJjkj%kkkkjk%Jjk%ljlljJjk%lkJ%kKLLLLkmkkJ%jj%jk%j%KM%mk%
-20982H4JJlljJ%%%jkjjlljjj%kk%LLJjlmljJK%%jjl%KJ%%j%%k%MNLKJ%Jj%KJkljjjlmjJk
-20914E6l%J%jmk%%K%%jjkjjJKLkkj%%%%jkk%%jlnjLKJJll%JJ%J%kmjkk%jkl%%%%KJJKJjk
-20846B0LLllllljJKK%kkk%KKjkkljLKK%kj%KLJjllJJknljkj%JJK%%jJ%j%jk%JkkJ%%%jkk
-20778a2kllk%%jj%KJJ%ll%J%kk%kkjjJKJ%%%klljjmlJKlk%JKLjjj%kj%kmm%JLM%lmmllkk
-20710g3%JKjjkjKjj%%%LKlmkkjmk%k%jkmlllljKKkmllkkk%klljKLK%jj%JLLLKMOQL%LNML
-20642h0LJKLMOQONNMK%JLjljLKlm%JjlmmmjJJ%kllkkllllljKkl%KK%k%%lmk%jjlJ%klljk
-20574a01%jm%LMJklkkjk%j%JlkjjJ%llKJjll%KLKJ%kllkJJ%J%%kl%%jj%kjJJJ%ljjmm%J%
-20507a44klk%j%JJJj%jnnJLLjj%kjJ%JlmjJkk%%%%%klllj%LJ%kjkljjkjLK%lnl%JK%JMLJ
-20440a83%nnkkjJKKLJklkmnlkk%JJmjJJJKj%Jj%%jklkkjJKllkjmj%j%%lk%%lmmk%LLKjj%
-20373b46K%%%kkj%%J%mljKkmkj%J%%lk%MLKjlmllk%K%lkjjjJ%%jJJKklmlmmnjjj%jJ%mml
-20306c15JNKJjjkkllk%jkk%kjkjjjl%JJjkkj%j%%%%%jkk%jkljjlkkmljkk%kjj%K%kk%Jjj
-20239c80mmnlJJjllmjLMJkj%%klnkJ%klmkKJ%%JJloljjklk%jj%jkjjjlkkmlJ%kjjklllkK
-20172d75LJJjjmlj%K%mlJ%%%Llmjjkmllljk%%klljlml%%%kmllkkk%jk%jjlmmlomkJjj%jk
-20105e80mnljjjlmljlj%klllmkmmljmnkJjkjkkmnpnkklj%%mmljklllnnnmkk%klnk%kmmll
-20038g60nponnjKL%mpmlllmnomllnoljjknpokjklklmoollmlklnponoonllllnmnnnlmnmnn
-19971a018nmnonnppopomllnllmpqqnlpqopnpj0j0qomnqrpmppqprj0j0j0pqrroporj3j0qj0
-19912a418j0pj1j4j2j1j1j1j1j0j2j3j1j2j3j1j1rqj0j5j5j2j2j5j7j8j5j3j4j2j1j2j3j3
-19877a843j4j7j8k0k1j7j4j3j4j8j8j7j8j9j8j8k0k1k3k3k3k0k1k2k4k1k2k2k4k8k8k5k4
-19844b508k4k5k7l1l2l2l0l2l2l3l3l8l9l8l6m0m3m1m2m3m3m6n0n2n0n1n5n8n8n9o0o3o8
-19811c912o8o9o9p3p6p8p7p9q5q8r2r8j03j07j09j12j19j23j28j31j37j44j53j66j74j82
-19785f752j89k01k14k28k39k54k74k89l05l24l38l41l25k84k13j16j6O5J18J42J33Q4Mq9
-19761a0445j75k14j68J0L35P40J087J319J478J559J487J244R08N86L46K06J74K88N52Q75
-19741B192J137J316J437J462J320J042P26M58K60J06j5q8j06p8l2J0L6K8ro7j28j84k30k70
-19717A0323l03l27l38l39l30l17k95k75k55k39k23k08j97j84j73j62j54j43j35j26j17j15
-19695E368j13j08j03r9r7r5r4r0q5q1p4p2p0o5o4o5o4o3o0n9n7n9n5m8m6m6m5m4m4m4m2m2
-19663C175l9l8l9l9l7l4l3l1l4l5l3l1l0l0l1k9k8k6k4k4k6k5k3k2k3k3k4k2k0k0k3k2k1
-19630B236j7j4j5j8j9k1k0k0j7j3j1j5j8j6j7j8j6j6j4j3j1j3j5j5j5j3j1rrj1j3j2j2j3
-19596A736j4j1j1j4j5j2j0rj1j1qqqqrqprj1rj0rrqrqqqrrpnorj1rqrpprpprroonmnooqq
-19542A273pnlmpppj0rnklmjlmkkooommnmjk%knnnlmpqpml%K%mpoooponoommnj%nprnlkkm
-19477I89mjjmnlkkmnlmomlnmmj%%lnllllllj%lnnmj%lklomkmmlkkknmjjmmmnmnoqj0j2kJ2
-19412G79J0NKJkmopl%%lnonk%%mmjklmnj%JKklk%nnklnm%JJknkJkomkj%L%kklmnl%jkjjj
-19346F59l%Jjllllllk%KKJkpnkj%%%kmmkkj%jKKJklnkJ%jjl%Kjllmnml%%kljKLJ%%jjlkl
-19279E66%JjjjkJjlnmlmkjkmJJ%k%%%kk%JKJj%llmllljKKJjj%j%lj%Jkllkjj%KJkkkjJJ%
-19212D98Jklljjk%KLJ%jjjjkmmkjkjj%%llkJ%j%LKjllkjjkmjJjkk%MNLjjlmljjllmlk%JK
-19145D33K%JJ%jkmlljj%J%JKlljkljmk%NK%jlkJ%j%KJj%kmnlkJKK%%kmlljLJKjjjjJMK%K
-19078C97kmlJ%mkkm%KKNJllnljljkkjkkjKJ%%j%JJ%klkljjj%k%J%%lkkjJKJjkkjj%JJklj
-19011C33jjkKLKJkmllkJKLJMMJ%k%%%jJJlnmk%%JJ%lmk%jkJKJjlm%KjkljJJJkjJK%kjJkk
-18944C02J%%kmkklkKLJ%jjJ%%j%J%jmnjJLJ%kkljkllkjj%KKj%K%lmjKJkl%j%%jjkkjklnl
-18877B41%j%JJjjkjjklmjjkkjLJkjJK%%%kJLMLLNPNPPLLL%kKNLMPOONKKJKKLknl%K%k%J%
-18810C15nmjjmmkkjl%JK%ljjjjlkjjllj%%JJJjJjmnmjJJJklk%kjJJ%j%KJ%LJ%lk%%J%jml
-18743B47jjJM%lmkKNKjmkjkk%J%k%%jkkkllKNJjJj%%JjJKK%jkkklkjJ%kjjKMMKjlk%jklj
-18676B19KKLJJjklml%k%KK%%J%%lkJKjjllmlj%%j%JLM%lljllkkJ%%%jlk%LKKJJ%JLK%%j%
-18609A99KNL%%k%JjklmnjJJjkkJJ%KKJKMJjjKJlkJKJjlk%J%jJjk%kkml%%jj%KJJKjlmj%J
-18542A80KNOKJ%JJ%nn%JJkkJJ%kmkJKLjokJML%KKk%%%jkk%kkjj%%jjjjjKjk%%JKJJ%k%JJ
-18475A75klkj%LLjjlll%jkklmkjkKLKK%J%%j%j%%jjKL%%%JKJjj%J%jjlmlJLL%llkKLL%jj
-18408A52JJ%%JklkkjJKJ%%jlk%jj%%LLJ%KKk%%kkkj%%jJJJJJJmolJKJ%%jJJ%%jjll%Kjkk
-18341A29JLMMJ%%%lkJjj%J%%jJ%JJ%jlljJjJL%ml%jKMJ%%%j%JJJjkjjllj%KMJJ%%kjj%jl
-18274A24nkLJjlljKLL%KJ%LJkk%jlkJJLjjKKJ%kkjkkkJjlkj%jKJ%JJK%jjJJjj%jjjJjkjL
-18207A10LjjK%nmjJJKNLJJ%J%%J%kkjkjjJKjk%LLjk%JjJ%klkJ%jj%%%%j%jll%LMLLjkllJ
-18140A03ML%jmmkl%%LNK%kj%JjjkoonKMKJKLLKKKLJk%knl%%jk%K%jjjkmjJ%K%kj%j%Jj%%
-18073H6jkjJLkkml%KLJ%JNM%kkKLLKJjkllj%%jK%kJLJJkkkJKKLKMMKjlj%jKJklj%%jklkj
-18005H9%%j%JJ%jjLMKJjkJ%jjjlnl%Jjj%k%%%KMKjkjJ%J%jJ%klljK%jlj%%JKKjkl%Jjj%%
-17937G1J%KJJ%%Jkm%MKJlllkJJJJJ%%kk%JkklkJJKLJjj%LLkokJJKkkJ%jKJJJJjjjjllkjj
-17869E4jJML%%JkkKMKkj%kkjjkkk%%J%jJ%JlkjKMKjkjLNJj%jJ%llJKJJ%%J%kmkJKJjlmkJ
-17801D6j%NL%knmKL%JLKkljkkkjJ%JMMKjJJ%kj%%%JKK%JkkllkJKJJjjkkjJK%jlkJL%k%j%
-17733D0jJjjlJKJj%LJjlk%j%J%KMJJjjJ%jj%jjjkkK%j%%%LJ%Jjjkjk%llljK%%j%J%jJJJ%
-17665B7kljk%NLJlnJLLkljj%%Jjj%%%%MM%jmkkjJJ%jjJKK%j%K%%jkmkkKjmkjKKJJKkjJJj
-17597A2JkljLMLKKKKJjKM%j%%jlkJkllnl%KJ%kkjjJJjnlj%j%jlkjjKJJKNQQMKMJjJK%lkk
-17529B2jJKj%kk%%%kmkJJjjj%jlonlJ%k%JkllkJK%lkjMOMKMLLKLMJJJJjjmmjKJjJ%llkkk
-17461bk%lmkjjjjlk%%KLLMNMKOPMJjKMOQPL%JLJjnmnl%j%%llk%Jjkj%%JKJ%jjkkj%jJKjm
-17392A7jKknkkjjKMLjjLMJj%LJ%JKK%%knlkkk%j%J%jKJmmlk%j%jljmnjKMMNNRQQOMNK%%%
-17324D7%lmmjkllmljJj%jljJ%LJ%jJJLK%k%kmjJ%kk%J%llKJ%k%Jjkkkj%LMK%jklkj%J%%j
-17256Bj%jJJjllkJJjK%kl%MKJK%%%JJjj%%%j%kj%J%jJL%%%%JK%jljK%%JjnojJJK%J%kljk
-17187a5JLMJjjkkj%kmkJKKLJk%%kl%J%JK%lj%jjJ%%jl%LJkmJLMKkjj%k%%lkjJkmJMMJJ%%
-17119b2%jjJK%%j%klnmJMMJJ%%%jlmjJKJ%J%kkjjKLJ%jmjJjJKKjjjkk%JKllJJ%%KLLjlk%
-17051c6J%kjLJ%K%jkjj%Jjjj%%kjjjjkJ%j%%LJ%kkjjjjJjllmk%MK%MM%lmnjKJ%%jj%JJjl
-16983f3ljj%JK%jj%KMKk%K%%jkjJJ%%%KKL%kmkj%%lk%kk%%%MMK%%kljJJ%kkjjkkjJ%Jkll
-16915h3KLJjlkljJLK%%%%%kjKK%%kkmnml%jkmkjlklljkJJjJJJKKLLOMjkJMLLNOMJJKLKMM
-16847f0KK%Jlnnpnnnmkkllllkkmk%kljK%%j%KKJMJ0J0RQQPQJ0J0J0QMLKKMJKJ%klkkljjk
-16784a5%lnmljjkjlllllmmlKKKKKJ%KLL%JNNKKMNNK%jjj%jljkjj%mol%kllkkklmkklkJ%J
-16716f4Jkjkllmkjlllmjjnm%jmoqnlnnprpooprj0rqj0j3j3j1j1j3j8j7j8k0k2k5l1m1m7m2
-16664e72oQ6K10K52J80R7N8O0P2N6J6j5k8l4l6l5l5l1k6k0j5j4j3j2qorj0j0pmmmoronnm
-16625I8j%jkjklnn%%nnjjkkj%jkjkkklmmmjlll%J%J%JJknoplKMKjJ%k%KLNLjl%K%jjk%%m
-16557A6nm%%J%%J%jjjJjj%Jkllnj%%J%%JLjlkkj%%jk%%%klljKOMjljJKJjJ%%JknnljmjJL
-16489b9LJkmmnlJ%JjjjjKKKJKJkj%LPOKjKMLL%%kj%LK%kjkmkJJJ%kllljk%LJjj%kl%%%kk
-16421c6kk%MLKlljJljK%KKklk%%j%%JLJJ%kmmj%%Ljlkjjkk%kklljKKj%JJK%kjj%K%jk%MJ
-16353f1lj%NRJ0RQMJKKJlnlkjkjjj%lnljJkjJKLKjjkml%jjJjljLJjmnkKJjkJJkklkJJklk
-16286g6%%%%klmmmlkmllmjlmJKkmmlkj%JKLJJLORJ3J5J1J2J2ROLMPQPOLJj%kommnpppolj
-16223d3lkjKLLNOQRQNOJ0QL%%%LJklmmmnolkmmmllkjJJkkJ%kjjkjkkJjljKJJKJJj%kkJjl
-16156c9%JJ%J%klljj%%KPJ0J0NKLKMJ%knmkkj%jk%LJjknkJJ%jmkLKj%jJJ%JkomkjKLKK%k
-16090c2k%JKKjlmkJJjJJJ%kl%JKjj%J%LKjjklj%KJj%%%%%KL%lkjkkJ%%jknnjLK%j%J%JJJ
-16022d9jjjLNJkkkk%Jjl%KJ%JLLMJkmlkkjJKKLjknk%%jj%%%J%%JJJJkjljJ%kJLLK%jlkjL
-15954e5KJ%kmmkJKLJkjJJ%%kljj%%MLJjj%jjkkjJKMKkkjjJ%kkk%%%jj%KJjjJ%%jk%L%%jJ
-15886f8KLKJkmlk%%%%jkjKLKjkkkJLjj%%%lkk%J%jJKJ%%jjj%kl%KLKJ%%%lljJLLJJKKj%j
-15818g2jKK%JknmjJKJjjkk%k%jj%K%JLLMKJ%jknkj%jj%KKJJ%lll%JJKLK%J%JjljjjjKJjk
-15750h3lk%JJL%jJKKjk%%J%jjj%%j%jjKJ%k%Kjj%%%JJKKJKL%%lmmmjjkKMK%mkj%JJMNL%l
-15682h1ljkjKKKKKKjlk%%%jjljJJJJJJjm%KJ%%kj%%j%KKjkkk%jjjjJ%ljKK%%J%%J%K%k%j
-15614i3j%%JJJmlkjJJJJ%JJ%j%J%%klm%K%K%jl%jj%J%jk%jk%LNLJJjJK%j%JJJkk%Jjmlj%
-15546a06%%%kJK%kKMMK%%J%KKllkkJL%jkkkj%KJL%klkjkj%MLLJ%llJKjlJJk%%KKJJ%j%jJ
-15479a00%%kkk%lnjKLjj%%%jjKJJ%J%jJ%%J%j%J%%klnl%%%JJJ%jkJLK%jJjj%KKMMK%k%%l
-15412a08klkk%J%kll%KjkkJMJ%klmkjKjlllLQJ0J1J2QKJKK%llllj%JnqnkjJ%%%k%%jlllm
-15348a30mmJLNJ0J0OKLORPLJlnkkkknkkjkljJ%%%%jk%J%jJLJ%jljJJj%jmnlkJJjJJ%%kjj
-15283a21kjj%km%LLMOQQNNMMJ%lkjkkjjjlmj%jkmnmlkkjJ%k%LLJjKNPPNMNKK%jljjk%JJ%
-15216h7K%klkJ%kkj%JJ%jklkjjKLLjol%%kk%jJ%J%jKK%kmk%KK%kk%kjJjJKLK%j%jjJ%%kk
-15148a15k%KLKJJKjklkjJjklkjjj%KKJk%MLLKjkjJjjj%kjJ%%JNKjkjlkJ%mljlkLLKJJjj%
-15081a23jKK%%kjLKJ%jkjjkjjJJJklmjJ%J%jJLMK%kkj%j%LKKK%kll%KJJJjlm%LML%jJmmk
-15014a30%JLLJJkmlLLJlkl%%%%%K%kj%jKJl%MJk%%%j%jkkJKJ%kjJKJjklkk%%jJLLKJKMJ%
-14947a25mmjk%%lljKMLjkJ%kkkjjk%kJMLKLK%lk%jl%KJkokJLLJjjj%%j%NM%jKKJlnmk%%%
-14880a46KL%kll%KLKk%%%jmkjKLJjMMJ%%%kkmj%%jk%JLJ%J%%j%kjJKjljNLjk%%kkj%JLK%
-14813a44jjkk%J%JjkjJKLKJKK%lmk%JK%kklkJK%%j%JJ%kkkkj%KLKjkljKLM%ljKKkmjJkkk
-14746a62JKJJ%jkmlKL%kJjJJ%%%j%kmjLNKLJKLLJknn%MLJJK%%kkj%JJkl%LLJ%%%JL%j%K%
-14679a44lljJKJkjKLLjk%%Jkkkj%KJlkjj%KLL%lj%%k%KJK%JjjJ%jjk%JJ%k%JJ%JKjlnlkK
-14612a59L%kmkjJ%%KKKKJLKjjjlllJJ%%%JKK%j%%jj%kJJj%JKJjkjJJjjj%%%jjJk%JKLKjk
-14545a58mk%jKLKJ%jjJJ%mjJJjjKJKLKjlljJJ%nmjJlljKLK%J%JJKJJJ%%jjmkjJKJjjj%LL
-14478a61JK%jkl%jkkk%KK%jKKJ%kj%kjJJ%%j%%lkKMJkmn%%JJLLkljLLJJJjljjjk%KJkjML
-14411a68jlkkJkkjLJj%LLMLjmlkJJJKj%%jjJJlmmk%lnjMK%JJJLK%kjKJK%jJJjkkJKKJ%%J
-14344a73%kkkjnkjklJLMLJjjkjJJ%LJjk%%JKJjjJ%k%JKJ%%k%L%kjJJ%kkkkljjjJ%klKLKJ
-14277a88%j%jj%%KJkmjJ%JJ%jJLKK%lJK%j%kj%JJ%knljJKKLJ%jJJKkkk%J%%%%ljKLMKjlm
-14210a92jkjJK%jkkjKKJJ%jkk%K%kjJJKKJ%%j%jkk%%%kkkkkjJJKKK%%%ljjkkjJML%KK%lm
-14143b06kJ%%kk%JKjJJ%%%J%klj%%%%kkjJKKJjj%jJLJK%j%%j%kllk%jkkj%JJ%%JJKKKKMO
-14076b03ONLJLNJlkjJjjkkljjkJ%%KLKkj%%jjljJ%mmj%kjj%KL%mlj%JjJ%kj%L%%kjJJjkj
-14009b17j%%%jJJjkj%KLJj%JklJJj%%klkkk%LLJlkjMMLMNKLKKMMLK%%%ll%Jmnnj%%K%jj%
-13942b07JjlljJJKLLK%jlnklkjKLJ%%%JJkJKj%%%%ljj%JKJ%%%Jkmj%KJJ%%l%MKkmlJKJ%k
-13875b18JLJkllkkk%LMMjml%KK%KjlJKJjlkjkkj%JLLKJmmmjjj%KKJ%KL%jkkjjkjJMLjjKL
-13808b24J%jjkkJLJkk%lkjjJ%%%%j%kllJML%kjK%klkjKJJJjjkk%JK%JJ%jj%%%%jlnkKJjJ
-13741b50J%jJjJLJJLKklj%j%jlk%k%JJKJllkJKJ%k%mmkjk%KKJlklj%lmjK%klmmmlmjMONN
-13674b83PQOQJ3J3RONNMLJlnplkmlkjmljkj%kk%jkjJKjmlkkkjJ%KJ%kkmmkjJKKJ%jKJJkl
-13609b63l%jkmnljJ%Jjkj%Jjlkk%kknomml%lnolmlmnonJNOOQJ1J4J6J8K0J7J8J8J4J0PML
-13552a65Jkmprpomllllljj%jmlj%kmnllmmlj%llml%%lnmml%Kjpomkkknnoponnn%RK2L0L3
-13488b62L4L0K7K3J9J1OJjlqrqnklppolmjllkkmkjmmj%kkklKL%jjmmkj%jknmj%klllkklm
-13427b56nmml%LMJ0J7J7J4J1QOPJ0ROKloommjJJkkjjmolkJ%jljjllonk%jjJLMMLKK%JJj%
-13366a97jnnmj%KJ%Jjjj%kkmlj%%%jkkmjJJ%jmljKKMN%%%KK%jk%JlljjjjLLJ%jkjklmk%%
-13299b44ljLMK%%%kjjjkkjJK%lmljkmj%%lool%%JjJJJNNNPPNKLMNMK%j%klmlllmmmljjjl
-13232b65%JnnjJ%%KLNPOLKMNMMLjmmmmlJjll%KKMNOQJ1RKlkJ%mmjLK%jjkonkmoonnkJJ%%
-13166b54Jjk%JJKKMQJ0J0QOLLLNM%KknrmJJLjonmk%%JJ%kmlkjJ%jKJ%klkljJ%JJ%jjkjjj
-13101b39KNKjkkj%%KKKJ%llkjJ%kmk%%KKjkkl%MLjlmkk%j%K%kJKJJjjjjJ%j%JKJ%%%j%JK
-13034b48Kkkkj%%K%jJKKKLKMMLJkkkljjj%%%kkJLjml%Jkj%MLkkj%kljJJJJ%lkj%%KLLjml
-12967b56lJKKjj%%jkjkmnkK%j%KjJJJMMLML%lk%kk%%jjJLJjjjjKLJKJllkj%K%lljjjJLJ%
-12900b62%kkjJ%kJJ%kjjj%lkLK%kjJkjJKjjJKK%kjJKJ%%%lklkjjLLKJ%kmnj%jJKNKjjJJ%
-12833b75kkk%%jJLLNMKLL%%jlkJJjkjjkjj%%j%j%KK%JLjljkk%kl%LLkmjJ%jklmjKKLJ%Jj
-12766b82kkkkkKJJJLNONL%%jj%%kkjkmkJLJk%jjJJ%KKKJLJjlmjjlmmj%Jj%KKLjjKKKKJ%J
-12699b73J%kk%KL%%jkjJJLJ%jkKL%njK%njKJ%%kl%KKKNNNJjjlmkJKKKjnlkklJKjkj%JklJ
-12632b81K%k%J%%JJ%%JMML%%mkkj%%%JKJ%jml%KMKMKjkkjkllk%LLjlkkjJLL%%KLJ%KKjKK
-12565b64%k%%%%j%jjJKjllJjj%j%LLjlJKj%lkjjlmk%%kk%KJ%JJJjj%KJJJJjl%JKK%jJ%jk
-12498b83mmlljjKLJJLK%jj%KJjkjKM%jjjklkKL%%%JLJ%%kj%knm%KJjJ%ln%KJJ%lkjMLJKj
-12431b96nj%jkjJ%%%j%J%kjk%KLK%%jj%jj%JJjjjl%KJJ%lk%k%KjjJL%kkll%JKLK%%%J%JJ
-12364c09KL%ll%%llkjj%JK%jjj%KMLKJLK%J%%kjjljJJKKjkkkJKknmllJKKJk%kljJLKKKJ%
-12297c16jjJ%%J%JjJKJjjjK%Jknnlj%%%KMKJjkk%K%lm%Jkl%L%%KLjkjJ%jkkkkjJJJLKkkk
-12230c36jkjJjmjMKjk%%%%KLL%jkkmj%%%%j%J%JLKklllkmkjjMRJ3J0PNOMK%lk%%JJloon%
-12165c22K%%JKJj%%kkl%%llj%%jKL%jJJj%%KKJkmljljLLjj%jkjkkjkJLKLL%jmkJ%J%j%JJ
-12098c35%K%k%kkjK%knlJJJJK%lmkLK%%kkkjk%J%LK%JKK%m%LJjkmmkJJ%%J%%kjJjjL%lk%
-12031c60%Kkmk%%%JKL%llmmj%KMMK%j%jjjjkjKLJJ%LKKJjj%K%mmk%K%kjkljJJ%j%jkkk%J
-11964c78JJj%klljkLLL%kk%jmmjjjlk%%jJ%J%%jlJ%jJLONONLLLLKkkj%klmmj%%jjmnlljk
-11897d02%KK%jLMMjjkllkkkkjjj%LJ%%j%jklJKKKjnnlkkklmk%LOLJK%kjjlkKJjkjkmomnn
-11830d55LRPPPM%jjlJLLLLK%mjkonkjjmonlmnnmnmllloqpoqj1j2j1j2j2j0p%J0K6M2M5L9
-11774d32L0K4J9J6J2Mkpj2j4j5j1j0j0j1j4j2j3j4j5j4j1j3j3j4j2j1j3j3j2j2j2j2pOL3
-11738f17P2J06J11R6P2N3M4L7K6J3jj2j6k1k3j8j7k1k0j6j4j3j1rqj0j0rmLPJ1RL%KJkkl
-11698b11kmmllkmkjkmlnnloplJJj%%jlLLJJJj%%lmjjjkklm%Jj%%llkjJJJkl%lljjjkkkjl
-11631c20kJJkk%JJkk%%J%kml%JLN%l%jKJjkjjkjKJlmlnk%MMJJ%jkjj%jkkkjMMJ%%jll%J%
-11564c48%l%%jjjjJjk%KKJ%jknnk%KJkmlJKMLkmljkljK%jjKNKjjjk%JKjkjjj%jjjjjkj%%
-11497c86kl%JKJkljKJJjjjkkklmojjlkJJjjjlmljlllmmJJljJLNJ4J7J9K2K1J7J4J2J0NJj
-11439b89jlqqnnnJK%knlkmmk%KJ%kpllnllJMJj%%K%kkk%jj%JjkJK%lnlj%jkjJKJKLJjkjj
-11372c77kjJJ%kjJJKj%KKKjj%KLJkjjljJ%j%%jjlnmjMLjJK%j%j%KJ%jmlkjKJ%j%KKJkljK
-11305c89J%kjjj%%%klkKMKkkjJJj%%jj%%jlkJJJ%j%jK%lljJJjljJ%KK%JMNML%jklllJJJ%
-11238c98%jlkkKJjlj%%%JJjjkJjmjJJ%klmjKKJkljJjjJjjlmjjJjkkKKMLLLLKOPNMLK%jll
-11171c97%jlmllkjj%kjJ%jj%kkJMNLKKj%J%%JJjnpm%K%%kjmolKLjk%%%KJjmmnlKMMMNOMN
-11104d13L%jjjlj%%%jljlkjkllllkjLKLOPOM%KLMJkkkjlljj%%LL%jjkljjnojj%%lk%%jJK
-11037d38Kjjj%LJKMKKjkk%JjJJjllmlkjJ%%%%J%MOQPNKjJLKjkllkllkkkJKkj%JJJKJ%kjm
-10970d30mkkjLLJJ%kl%JKJKJJnpm%%KKJ%jjjjjkk%%JLKjjj%jk%JJ%%%J%jJLjkjKKJlnlJK
-10903d49J%kjJ%JJ%%jk%jjjkjjJKJjJJkmm%JJLKjKK%jkkjJK%%J%%JJ%JJj%%k%jmk%LMKln
-10836d60lj%JK%KK%j%jJJ%%%%%klmmj%JJJK%JL%ljk%JML%j%kmllmkKM%j%JJ%%K%k%%%%%%
-10769d72KJjjjmljJKLKkl%KJkjJJJjlkJ%jjj%JJK%kmkK%llJKKjjJ%jJKK%Jj%Jjj%%%Kklk
-10702d88%kljMLKJJjmooljJLMKJJ%JJJjkmjjj%JJ%jjKJKJJJklkJJj%%%%jJL%%%lljJ%kmj
-10635e07JKjjNLjjkkj%jKLJlkKLJJJJkkkjj%jjj%%%JjmkKK%kkJKLjljkmjLLMJ%j%JJk%jk
-10568e12kKKJkllJJk%J%%kk%KJjjj%JJJjkjK%mm%LMKK%kkKKkllkkkkJKKK%%JKjmlKKKJ%l
-10501e26kjljKLJjkJKJjkkj%%jjJ%jjjJL%lkLMKjkjJjkKJJKlnk%jjkjJLJ%%jJJ%klljkk%
-10434e50%JJ%%%%jlkLMLJ%KKJ%lljJjJK%kj%%%%kj%LJkk%%%jjjj%KMJklk%JK%llkjJJ%jl
-10367e60kj%JKLK%lkjlJK%%J%%%jkm%LJjkkjJ%j%KJ%%mljJ%JKjk%JKL%jjjlkKL%JKMLk%J
-10300e61%mJJkmjjK%k%%nojKLK%kJK%KJKKKknonjJJ%JL%jJK%%jjkjjjj%Jkmm%KK%lk%LKJ
-10233e89JJjkjJj%%%J%%J%LKKjlj%%klkl%J%JK%KJjj%Jkl%LJkjjj%jkjj%j%%%%%jk%JKK%
-10166f01JjkJLK%%klmjJJJJjkj%J%jjjJJ%klnlJLjkkKKjKJl%JJJKKJ%jjkl%NLjkmkkk%kk
-10099f26JMJJ%kjjkmlk%LL%jkJL%JJjk%%lkJ%J%JKkkKJjjL%lmkj%JJKK%jkm%LLK%kkkk%K
-10032f37NKj%%lljKK%k%jkj%jl%JkljjkjJKKLJjk%%%KL%ljJjml%%%KKJjkjjj%j%%KJjkjk
-9965f58kjLOLjnmkjkj%kllk%LLJLMklJJJjk%%%JJ%jjJj%ljJK%kjJj%%jj%%jJKJjljjnlkk
-9897f87j%KLK%%ljKKMJ%Jjjjkl%KJJK%jln%KLLJjlmmjJjk%l%JKLKlkLJ%j%jjjkjKK%%KJl
-9829f91%jjjmlJJJKJmnj%K%J%J%J%JjlllJKJJ%jk%Jj%%%KK%lkjlmjJJJJ%%%JJjmnlkJLK%
-9761g20jkJKJ%%J%j%%%KKJlkkjJjlmkj%J%j%%KLKJ%J%knkKKj%kljj%%%jjKL%l%%%%jjJJ%
-9693g36j%%%kmlkkJKJ%%kllkJMLJjkkjkklljJ%kk%LK%j%JJJjkKKkjJjkJJKJ%kljJKLJkmm
-9625g68kkJJK%k%JMKkm%KKKKknl%j%JKJ%jklmom%LLJkj%jj%jkkl%%%%L%k%KJ%%j%%kj%KK
-9557g90jk%Jk%%KKJjjllkJJK%llj%KJ%jl%KK%JjjkKKjklj%jKLJ%%kllk%j%%jj%%ll%Kjlk
-9489h23%KJJjjJ%jjjkjljkJKKJjllljj%K%j%jjJKKJkkk%JJJkj%ll%LJjkj%Jj%KL%jlj%kj
-9421h48k%%kjjJKKJKK%ljjjkmlJK%lljKKjklk%KKJJJLKkjklljjjjJJ%%jjKM%%klljkmlKO
-9353h74Jklk%kJLM%%%%%jkl%j%%kjJKKJkkk%kljmnjLjk%KJkjlnkKMKjjJJJ%%%kj%j%J%KJ
-9285i01jllj%%km%LJj%JKJ%lklonjMMj%%lk%JNJlllkLM%jljJ%kml%KL%lkklj%L%lj%jkjj
-9217i48JMKJ%jkmjKjlkj%%%%%JJjjkl%K%JJjkkjjJJK%kjjmk%KJlkjkkkj%%%jjklj%JLJkk
-9149i84JJJ%j%jkkmk%JJK%KK%kklmm%LKJKknmkj%LKjk%K%mnlj%jmkLKjj%JKJ%JJJ%JK%jl
-9081a013nnj%JK%kkjjjk%%%knmk%jj%J%JJjJjkmmLON%klljJ%jjJLKlljkml%%k%LKK%jmnk
-9014a066JJ%jJ%kmlj%jlJ%JjjlnjJLJjj%L%JJJ%kjk%j%KKjmnl%KKKklkklkjkjJjj%jljJ%
-8947a110jlljjjjjjk%J%jjkk%%%%J%j%%%LLJlkJJLjmj%%jj%kjJJlmjjj%J%kkjj%%JkjJ%j
-8880a149%KJjmmkjJJkljjmkjlkj%%kjjkjkjj%JJlljJjjj%%JJjJJlnmlkkJLKJj%kkj%Kjkj
-8813a211j%%j%K%lkkjjlkljJJJJKKkljjkkljJ%kml%Kklk%LK%%%kkjlmj%%KJ%kkkmmkkk%J
-8746a273Jjl%jk%%kl%jj%jkkjjmokKLKjJJLK%%KJjjjlmk%Jknmj%%%JKMKmnllpon%KKKkkj
-8679a335k%K%kj%jllk%klljllljJJ%%j%kkJjljjJ%%kkljkjjkmmk%jjll%L%%%%NKklklkkj
-8612a410%j%KKJlllkk%%%jkjKJ%mmlljKJ%klmmkjkk%KJkklj%jlkJKL%nmlkljJJJ%%Jkmj%
-8545a478klmmnlJ%llmm%JK%j%knkj%%kk%kmkjl%L%jmnnlLK%JJjnn%JjljjjJ%%kkmljJjl%
-8478a575jmmkml%%kk%%jmml%jkklmjkmmJ%jlmkLLlljkl%kkjjjjjkkkl%JJJ%mpoj%%kmlkl
-8411a694ljlkjJ%%Jjlnmllmkjkjkj%jllmmjjKKJjjknl%KMjnllkJLkllllkmmlllkk%%kj%%
-8344a802kmkkmmmkjjlkllmnnnljljjllmkJKK%%llnnklkl%jlklmnllnkjjlmk%K%mokJ%loo
-8277a966nnlmmmmmmmkjkmkjmmnnonkknnnmkklopnoopprpkjmqqppqrj0rj1j2j1rj0j0j4j3
-8218b301j3j1j1j0lQK4M0M6M2L6K5J7J3PjljOJ7L0M0M0L3K1J5J5J1Mkqj2j4j5j5j6j3j4j3
-8179a986j1ropj0rrrpppoqnnoolmoqj0qnlnpoonljjklnonqonooonlkllkml%Jjlnmj%jmon
-8115b306orpml%%lppnlllnnmnkmmmmlllmonpqol%lkkmnnkklnoononnmnnonmmnoonomnolk
-8048b598mnlkmqrpnmlmlopommomkjnonlmnoqnklooooqqonqommnnmooolopoppponnnmnnlm
-7981b941nj0j0j0j2j1rppprj1j0j0rpnlpj2j2j0qqpqj0rrpqrj2j5j6j6j5j4j4j3j4j4j8k0
-7937c398k2k6k8k9k4rK3P6J30J44J14P6N4M8M5L1Pj4k4k9k9k8k8k8k6k0j9k0k2j9j6j6k1
-7904c147k0j6j3j1j1j3j6j4j3j2j1qopj0j3j3j0j0j2j3qorj2rqj1qmnrj2j1j0rj1j5j4j2
-7864c582rooj1j3j4j2j2j1j0orj1j2rppqj0j0j1j3j3j0prj2j2j1j1j0j2j4j2j3j2j3j5j4
-7825c999j2rrj1j3j3j2j1j1j3j3j1j0j1j0pj2j6j5j2j4j7j7j5j5j5j3j2j3j1j0j0j2j3j4
-7790d431j6j5j4j5j6j3j1j4j6j8j6j4j4j3j4j3j5j5j5j8k0k0j9j5j5j7k0k0j7j5j9k0j7j5
-7756d975j6j6j6j6j5j3j3j6j7j7j8j9j8j7j8j8k0k1k1k0j9j8j4j1j3k0k5k7k5k2k3k7k9k9
-7722e622k9k7k7k4k1k3k3k4k2k3k3k6k6k6k7k8k8k8l0k8k9k8l0k9l0l0l0k7k7k8l3l6l5l7
-7688f564l9m1m1m3m5m4m0l7l5l3l7l8l7l7l8l6l3l9m7n0m7m1l5l9m2m2m1m1m2m1m4m7m8m6
-7654g950m7n1n5n9n9o2o2o0o1o3o7o7o5o2o4o6o6o6o4o5o6p0p2p3p6p9p9q0q1q6q8q5q4q6
-7620a0286q9r2r6r9j01j02j05j10j16j17j19j19j21j27j31j30j32j37j43j50j51j51j53j54
-7596a3231j58j64j72j85j99k09k16k19k23k28k32k36k43k50k57k70k87k99l13l25l36l49
-7574a8601l58l68l85m01m20m35m41m38m34m42m72n16n67o13o53o96p48q02q49q75q89r12
-7552c1315r56j026j120j223j328j441j569j710j857k006k145k257k306k165j529L7K871O557
-7534d6488R430R858Q137N905M337L488K684J442L7q54o64R92M077P516R349Q661O567M684
-7516C9158L668L116K287R65m30j491k134k439k511k437k281k094j900j702j509j326j168
-7499B5772j050r75r27q83q31p82p35o92o51o07n59n12m70m35m15m07m06m03l99l89l75l67
-7477A2502l58l46l30l17l08l00k94k86k77k65k49k33k14k00j92j86j78j76j78j73j62j51
-7455G129j45j50j60j68j63j56j51j53j55j56j51j45j36j27j18j12j08j11j14j14j10j10j15
-7432D001j19j19j17j15j14j11j08j05j04j02j00r9r5q9q8q6q3q0q3q3q6q2q2q0q0q2q1p9
-7404A349p9p5p6p5p7q0q0p7q0p9q1q7r2r2q8q5p8p7p9p6p1o8o5o5o8o8p0p0p2p5q0p9p8p5
-7370a268p2p2p3p8p9p7p4p4p7q2q8r3r4r0r2r3r3r5r6r2q9q5q6q8q9q6q5q5q7q9r5j00j03
-7337d119j05j06j07j11j17j21j19j18j21j23j21j18j15j17j22j32j41j42j41j40j43j47j51
-7314f997j56j59j69j77j79j79j79j79j85j88j92j98k11k27k53k71k80k82k89k91k92k96l03
-7291a2132l08l20l37l54l65l71l75l90m08m29m42m40m13l84l88m55n41o13o71p39q20r05
-7269b2600r69j022j075j149j232j308j369j428j495j573j659j765j889k043k221k430k666
-7252d9893k948l262l618m024m464m614l674r1Q073K0498K9751K8310K0138J2974J0012J0053
-7236F3221R404N906J469j760l558m402m652m525m188l773l364k991k660k370k115j891j698
-7219C6053j542j419j310j194j080r79r05q54q08p51o87o30n93n71n35m70l88l47l67l99m05
-7198A9819l84l56l48l55l65l72l69l55l35l17k94k71k46k26k15k11k10k13k10k04j97j91
-7176A3575j85j78j71j66j63j62j59j58j55j53j46j39j33j27j28j27j31j29j23j14j05j06
-7154A0417j08j06j03j00r7r2q9q5q1q1q1q3q7q9q8q5q2p6p4p5o9o1n9o0o0o2o2n4m7m7m9
-7123H025n0n3n7n9n8n8n8n9n9n8n4m9m5m7n1n2m9m6m5m6m7m9m8m7m6m9n3n3m7l5k5k6l2l2
-7089F383l0k6k4k7l1l4l6l3k7k8k9l1l2l1k7k4k7l1l3l3l1l2l4l4l6l8l7l2k9k6k3k1k2k2
-7055E372j9k0j9j8j8k2k2k0k5l0l6l6l2k8k6k6k7k8k7k3j5j0prj0rqojjqj4j9k2k0j5j2j5
-7017D669j8j9k3k5k8k6k0j7j4j7j9j8j4j6j7j9j8j8j7j7j8j8j7j6j2j3j8j6j4j3j2j3j8j9
-6983D072k0k0j5j2j5j8j7j6j6j7j9k1j7j2rnlpj4j7j3plnj1j7j9j5j2rj1j4j6j7j2pooj1
-6944C571j6j6j3j0rrqqrj0j1oqj3j2qpqj1j4j5j1rrj1j3j6j5j5j4j0j2j2rj0j4j4j1pono
-6902C121prqqqj0j3j1j2j3j0qj0j3j5j6j4j2qj0j4j5j5j2j1j1qj0j3j3j3rqj1j1j1j1j4j5
-6863B681j3j0j0j3j4j3j6j7j7j6j8j8j9j6rNK2L6M1L5K4J4RPNnj0oLJ7L3L8L3K6K2J5RKn
-6824B832rj4j9k3k6k1j8j6j4j2j1j0j1j1j3j1rqooprj0j0rrpqqqqponklmoqrj1rpqqpqpp
-6775B349j0j1rrnnqj0rrqj0j1plmlklnooljnqnpj0j1j0ppoomJJNJ0RPPM%llmnoqqj0poqr
-6718B073rqmklkmqrpnnnnoopnmnqlJjnqpnoqj1j1pnm%%%jnj0j1nJKJ%%npqqpnmmnpolnpq
-6655A759pnmlnmk%%jlnoponnlKOPLjknnmpromopmopqonoollmlkmprj1rqpnmooqqkKOMJkk
-6589A502noolnrrpopppopoprqqrooj0j2j0j1j2j3j5j5j4j5j6j7k1k2k4k7k8k7k6j8LM5J03
-6544A151J40J32R8O8N3M7L9J8jj6k5l0l1k9k3j9j3pllmmmjoj1j3j2j1j3j2j3j7k0j6j4j1
-6507A364j2j1qopqj0rrrj3j6j7j6j3j1pmlnLK4N0O1N4M0K4J8J8J4Nmj1j6j5j2oJRJ1OKjm
-6463A441lmpj0j4j6j7j3qqqrj0omlmmmprqprj4j3j2rj1qkKMOQJ1K1K3J5Ojllklqj0rrqrj0
-6411A201pnpqnoqj1j0rpprpmnj0j3j1j1j2j0pj1j2j1j0j1j6j8j9j6j5j6j7j8k3k6k5j9j1
-6370G18JK9P3J11J15R7P7O2N2M2K6J0mj5k5k8k7k5k3k3k2k0j7j7j7j4j1j0rj0j0j1j1j1j3
-6335A040j2j3j5j6j5j2j1j2j0j2j4j5j3j4j6j4j3j3j5j6j4j3j6j7j4LK6M1L7K1J1J3L0N4
-6301I31N9M4K2OKM%qj6j8k1k3k5k1j8j4pPJ8J7J0Mklnrj3j5j6j5j7j8j7j8k0k2k4k6k3k2
-6261F68j6JL6Q8J22J15Q7O2M8M0K9J3mk0l1m0m5m6m4m2l5j3L0Q2J10J00P0M7L7L6L0J5mj7
-6227A509k3k3k5k6k3j7j6j4j2j0j1njklmnnnlmllj%jkkjjlnl%jpoomnnmlmnrj0nlnoqooo
-6172A133mmlnprqnkkkknkjjJJKLLJllj%k%%%JLLLNMJj%LJjjjkllk%%lnmljmoomjklmmmln
-6105A021pqomlmlj%kmlml%JKJklllj%Jjklj%%%J%jjjmmlllkjjkkj%klkmj%kklknonjjljl
-6038H81mkjmmlJjkmmlllnn%JlmonmmkjllkllmkJOJ0J0NPQNK%jkmnmkkmnlmlnpmjjjJjjkk
-5972G77lmnnkllkklmlJK%kjlonkkjj%jkjlkk%klnnml%%Jjjjlkmljj%j%kklkJJkjJlpnnlJ
-5904F37K%%%kmljkklljjjlnk%%%KjmmkljKjkkkkkjjkkkmkkjklkjk%kmmlmmnkj%J%%%%ll%
-5836E23j%KKllljkkk%jmm%KJjkmomjknnJKJjjkk%JJlomlknnkJLJkmkjjjjk%J%jllolmkjj
-5768D12kkjklljjJ%llllkkjk%jlkjkklmlmllk%%JKklljljkkmmmmjljJKj%jJKkm%jmlmonn
-5700B81nkLKjmnmqnljkljJJjmmkllmkjk%%klkkkllmpljlmjlnmml%jkkmjLLkmmljkmmnlkj
-5632A20monpnlmmmnlJ%mnkjkoollkk%knomllkkJJmonklnnmmlmmllnpmkmommllomllloqpn
-5564a32mnollmmommnnmmknoppnlmpj0rnlmmmmprqpponmnoooqj1rrrrj0pnoprqnoqpnqj1r
-5500e24onprj2j0j1j3j4j3j3j1pnmqj0j3j6j4j2j1j1j3j2j2j2j0j1j3j4j4j3j1j0j2j0pj0
-5461i43j4j3j4j5j3j1j0j1j0j2rqj2j1j2j1j1qqponqpnmkJJJNQRRJ1J6J8K1K4K7K8L1L5M0
-5417i15M4M8N3N6N9O0O3O8P3P7Q1Q5Q9R1R1R0R1R2R3R1R2R2Q7Q8Q6Q2P9P7P4O7O2N8N4M8
-5383A626M4M3L6L3L4K7K3K3K2J8J2J1RONNKjklloj0qqj0rprj2j4j2j1j2j1j0j1j3j5j5j5
-5342A752j5j4j3j1j2j4j3j1j1j0j0rj0j0j0j1qpprrqnnqrrqj0j2j3j0j2j3j1j0j0qj0j0j0
-5301A337qj0j3j2j1qonqqpqqrj1j0pqppqj0j1j0rqqmoqpoprj1qllmnmlmnlkllk%j%JJKJk
-5244I94mmnoonnopojlnkkkklkmlkjkkmmoqpqoqmlnqponomjjnpnljMJlklmlkjklmnllmlmm
-5176G34nmjJJJKJkJJJJ%%jljjknmlkkmmlkmonnmmmmlk%klkknpnlJJkJLjmm%LOL%jK%kjlm
-5108F23mjJ%nmmmmj%jjj%KJKJkjlllllkklomkkjnokJJkkjjkmmopnk%%LK%jjJKKJKKMMMLL
-5040E44J%kljjJ%%j%KJjkjjkmnnjJjj%%%j%kl%Jkk%lnjJnollmmmmkjj%jkkmnljkK%kjklk
-4972D36jjl%LKJKKNLKKMLNNMJJJkkJjjkkjkkmljjjjlmnlkkmk%jnpmkkkllj%JjjlklJLKkk
-4904C90kjjmokkj%%kkkk%MLKJkjJLMKJLJ%jklljj%kmllkjknmllljjjkkjj%%jJKJjklmmkk
-4836C15jkkJ%jkkjJLLjkkkkjjklkJMKJjKjmm%%jj%%mol%LJ%klkjkk%jlklkj%kkjjlmk%JJ
-4768B46%jll%%jJJ%klkj%kjkjKMLJKJkkjJJK%jjkkjkJJJkk%jjllkmnmljK%klmjJ%jkklmk
-4700A80jkmklkJKJkjJ%k%LKj%J%kj%jllk%%%J%jkk%jljjklk%K%jJJjmnlJkkj%Jjkmnmjjj
-4632A10%%klonlljLKjkkljJK%klmmlkk%jkkmmk%%jmJLL%lkkljJ%kkkKMKkllmmlljj%jjln
-4564A1jjjllKKkkjjLK%lk%%jlkkjjlkjmmklmljkjjJJkmlJ%lklkk%kmj%%mpllj%KJkmnlkk
-4495i9k%%jkjmmkJ%%LPOL%KLLJjJlllljjjjkmlkllkj%J%klj%nokKJjllmmnljknomklk%j%
-4426a86JJjJK%%jkknpljkkjLKLK%jk%%J%jKMMKjjJJ%%%lk%JJjjkkjlklmllll%jkmom%loo
-4358b55mommmnomllnom%%l%JkjmmoppooqppponnrqppmKJ0K3L8N1N2M8M0K9K4K0J5PKjqj2
-4302i8j4j2j0j1j0qrrj2j0qopmkmnoqpooonnk%%lmj%%kllmnmkJJkmmnoqpmonpnlmkjJllj
-4240c98%Jmomlllkkklmmm%jklmommllljmmlnnpppnnlklljjlkJjj%j%kmmonppqrmkmlkmon
-4172f29j%monlnnnnlmkjlnloqqpmklllopmmorqolkmnnnlmmoonmmkllkklml%jmmlllmooon
-4104i10oqpnnnnprrmmnmoompqoopqppopommlmoooomjkpnkjnppmlolmmnqpnmpj0rrqqoppq
-4037a296qrroqj0j0pnoprj0om%LJJ%KL%mnonnprrpllmppqnlnpnopnklmkJjmmklk%lmmnml
-3973a581moopooqj0j0j0j0j0j0roprrrj2j1oooqj1j0qj0j2j3j6j4j1pnoprj0j1j0j0poon
-3926a986qpnnoooqqrporpnnrqqj1j0prj0j0j3j2j0j2j5j3j2j1rj0j2j1j2j3j1j0j3j5j4j0
-3881b413rj0j1j1j1j3j4j4j4j3j2j3j5j2j1j0j0qppljlrj1j2j3j7k0k0k0k0k2k3k3k2k4k3
-3843b924k3k5k5k2k2k3k4k4k5k9l0k9l1l4l4l3l4l2l2l7m1m2l9l9m2m4m8m6m5m7n0m8m8n0
-3809d121n0m8m2l6l4l2l2l6m3m9m9n3o1o6p0p3p9q4q3q2q2p9p6p2o8o0n0l8k7j6jK0M3O7
-3775e662R5J27J65K05K53L10L77M54N44O46P61Q86J017J148J264J344J362J299J158R75P84
-3754I512O01M28K65J15j4j13j84k31k60k75k80k77k67k57k46k35k27k15k04j96j84j68j52
-3731F936j30j07q9q5q7r0r4r3r4r6r5r6r8r7r4q9q7q4q1q0p7p0o8o6o3o1n9n5n3n2n2n2n1
-3698D291n2n0m6m0m1m2l6l2k5k1k1k4k4k7k5k7l0k7k8k7k9k8k5k5k5k3k3k2k2j9k0j9j7j9
-3664C330k1k1j9j5j4j2j0rjNRQQPMJJJJjoppj0j0j1qppmopoprj0j0rj0rpppqqoj0j3j3j1
-3614C002j1j3j3rj1j5j5j0prj2j4j3j3j5j4rqnoj2j4j2j3j3j1ppj0j2rrj1j2j2j2j4j4j1
-3575B565poj2j3j5j2romqj0j0rj2j4j2j0prqqrj0qoqj0rj0rpqj0qnloommoprqpomnppqpo
-3522B137npnpnkmoqrqoolklmoopppnmnmmnopqrrqpopqnnnnnpqomppponlnrqnpqoljmmk%k
-3455A763noqpnk%jnoopmkmmmlJ%jllk%kmlknmmmoommlj%%knoomnomlnk%kklmpromqqoopl
-3388A501%j%%klj%J%nj0rpmlnomoqnjK%nmmllmkllmmmnonlj%%jmmpolkkk%Jklmnnnkjklj
-3322A298%%jjjkklonmlllm%%j%klmnnljjkkj%%Jkl%JmomjJ%%%KLLJJJLLKKLMK%%kjjkljj
-3255A232%jkl%kll%jj%jjkjjklljlmlJJ%lol%Jlj%Kjkklklkj%Kjknpl%%%Jkkkmkklllook
-3188A112%%L%jJJ%jll%KKJkkj%%mmjLKJJ%%k%K%k%kjjjjjjllkl%%%%%jkjK%lnkKJjkml%J
-3121A068klj%%ljJklj%Kknlklmk%jj%KJjkJJ%%j%%lnjjkkjkkKK%K%nonkJjjj%%%jklk%jj
-3054I90%llj%%kkjJjjljljJjnlklkl%jmnlJkkjklj%LLLJlonjj%JjkjkjKjmnnlmmlmlnnlj
-2986H68Jjmlj%Kkklmljjj%%%%JKjkkmpqn%LNONJKKJL%lnpolmnnmmonmkloqqnmnonmmoppq
-2918F98poopnjMQJ2J8K2K0J8J6J5J1QL%klprrprj1roqrokKKLK%%Jjlmonnnomoppqopqqj0
-2860F28pnnmnqqqpnmmoprrrprj2j3j4j5j1j1rKJ5K7L8M7M9M4L7K9K1J3PL%nj2j2j1j2j2j1
-2813F74j1j2j1rqj0rqppnnqrponnnrj0ploqj0om%J%JLPQNNOMjnmlnrj0j0j2j1j2j3j1qrq
-2758C73pojMOJ2J4J4J0RJ0RMKjmj0j0j0rpj0j1j1j1j0j1rj0rqqqj1j1j2j2j1j0j1j3j1j1
-2715A73j1j4j6j5j4j7j3j2j0nMJ4J8K2K5K2K0K2J5RNLkqj1j2j1qj0j1j0j0j0rj1j1j3j2j2
-2676E4j0j0qpponoonoopj0j2j1j1j3j3j2j1qooqopmkKLjKRJ1J0J3J6J5J6J8J7J5J2PMMLK
-2627CKNRJ3J7K1K3K2K2J7J4J0QQM%oqj0j0j1j2j4j1rqnkmlkoj0j1j1j2j7j7j6j6j7j7j4j1
-2583i2pkj%LMNQJ5K4L9N5P9J07J27J27J16J02Q8P9O7N4M1K7J7PJmpj2j4j4j4j8j8j8j3rn
-2544I44JOKnrrj0j5j9k2k4l0l3l3l3l4l2k9k7k5k3k5k4k1j8j7j6j4j2j1j2j0qononnml%K
-2502C21MJ1J8K4L0L9M8N2N7O4O9P0O9O7O4N7N1M5M0L7L4K9K8K7K3K4K5L2L8M1L5K9K7K2J7
-2467A668J2QNMJjlprrqj4j5j6j7j6j6j6j3j5j8j7j7j3rqqrj1j2j1qpomloqmKPPJ0J3J3J6
-2421A412J8K1K2K3K1K0J9J8K0K1K1K1K2K2K1K6K8K7K5K3K6K7L1L0K7K6K4K3K4K0J5J3J3O
-2387B156Kjklprj1j2rorj0rj1j0j2j2j3j1j0qppj0j0qrj0j0rqqqprqppnnmJjonnlmmljlj
-2334A792%jknnmjJjlm%LMKKlj%%%%J%mnnmpnkmqnmnmoononmmjllmnnnlopmJKjnqpomknom
-2267A586mnmllmnmklnnmmmnopnknolj%llkjknnl%Kjlkkmpqljkjkkkjkllnnlkjkklnllllj
-2200A375jkmmlmllnmnonnmJJkmmkkjjj%ll%j%JJJJKJ%kkklkj%jjkmmkllllkj%JjmmjkjLK
-2133A254JkmmnnlkljKK%%JJKKLLMJ%%KLkkkkkjlmJj%%jljjlml%JjjlnkJ%lljkljlljjlon
-2066A173mmkmomllmklkjj%%jjkkj%%JLKQJ0RJ0J0RJ0QPNJ%JLkolmmlklllmljlljkklnmkk
-2003A152llklk%jkkjmooljjlk%klml%J%jkk%%jlml%KJjjk%KLLKKJLLJ%KK%jjjmmmj%Jj%J
-1936A088jlnkKJjmlJJ%j%KJjk%KNLjknmJjnk%JJ%kkjjml%KJjll%Jlnk%kmm%KJKKklmjJ%k
-1869A026lk%Jklklljjlmjj%JJJJJllmkkJJJkkkjJJ%jJ%kk%J%kjJ%%jjkklkjJ%%%JJ%j%JJ
-1802I74J%j%%JJ%j%K%lkKkmjjkj%%%jj%lnlj%j%%jkjJjKKJjjkj%mmkjKLJJj%Jj%LJmml%j
-1734I31%%%lkljJLLjkkk%%Jkl%%kjjJLMM%kklkJJllkjJL%kml%ljKJ%J%kmmljK%KL%j%jj%
-1666H95%jj%jJ%lkkkj%JJKJjkJKJklkJLK%kmmjKJjjJK%mmk%jkj%K%kJLJkmm%%j%jJ%%%%j
-1598H60JJ%jJ%j%Jjjkjj%%%%jJjmmJMK%lnlkJKLL%kkjJ%kkj%jJKJ%kjk%jkj%%%jjjJMKkj
-1530H36%jkmkJJj%KJl%jJ%jjjkj%%%jjJ%jk%K%kkjJJJkljJLJk%jjkk%%%KLLJ%kjj%jmk%k
-1462H05jJJ%%kjjljJ%jj%%JJLK%kkljKKJkkjkkkk%%J%jj%KKK%kkk%k%jkk%LJklJ%JjlkJj
-1394G75jJLKJkj%klljjjJ%JKJK%jmjLJ%%KL%j%lnlJjkmjkJKJ%kkJLJ%JJJJjljjJjkj%kjK
-1326G55LML%klk%kkjJJJjkkj%%jlj%j%J%jkkk%K%KMKjJJJJjllljJKJKKjlmkJ%jJK%Jj%%%
-1258G41%j%%kkmonkLNLMKJJkj%jkk%kjLLJkklkjj%J%j%jJLMJ%jll%Kjk%%mmjkJLJLJ%%%%
-1190G21jj%jJJKKkoljk%JK%j%%%LJJjj%JkkJLJ%kkkkj%kk%KK%JLLj%%kmkjjjlJJjlljJKJ
-1122F98j%j%Jj%kjJJ%k%jJJ%jJKjj%J%KJlk%jjljJK%kJJj%J%jkLKkmjKjJKKJkkjk%%Jjlk
-1054F80kj%KKjj%JKLLJ%%kj%jk%knmkK%%kmJNMM%kjkk%LKJknml%JJJKKJKKjmmjJ%%%kl%%
-986F63LMJjJK%jkk%jkmn%KKJJKKKJlml%LKjlkjlkljJJJJKLMJkjJjml%KK%Jjkk%L%lJK%%K
-917F57jkjKjnomJL%%%Jj%%JK%%jkJK%jJ%kjjjJjjkjKJKKKJklj%Jjmmj%K%kJLKjjl%Jj%KL
-848F38%kJK%%j%K%mkj%kkjJKJKJklkj%%JJj%jlk%J%JMJm%MKJJKJjllm%NLjkjj%KjljJLKk
-779F29kjjjkk%J%JKjkmlJKJjjj%%jjJ%%KKJL%ll%jjjjJkkjK%JJKKJkkk%%jkljMMJ%KKjmm
-710F08nlml%LNK%%KJj%J%jjjkkjJJj%KJ%Kklklj%LLLlmkJLL%%%%%jkj%J%ljKjnmjJJJ%jk
-641E84klkJJKLK%lmkjJLLKKJJLKJ%JKKjl%Jj%kmj%J%j%Jkmk%KJjmmJMK%J%jJKJjmllkJLJ
-572E79k%KJ%%jJJ%%%%JKjjJJJkkJjjkllJJ%lkJJ%JLM%kllk%J%Jklj%K%%j%%%Jjl%MK%kjj
-503E65kjJJ%jlkK%ml%%KJK%%%klJJKKj%LJJj%jkkkjjk%KML%%j%j%K%jjjjlllmkKLJJJKJ%
-434E52jjklkjKJJJ%JJLjlkjljKKJk%jj%%kjkjJJJJkklk%KJ%%JL%%JJJlnkjl%JJjk%jjJKj
-365E26kj%kjKLJJLJlmllJML%j%JKM%kllmk%%%%lk%JLJJJ%kklkkk%KKKJ%JkjJKKjmlllj%J
-296E03Jjkl%jkKK%%j%%%%%K%%klkj%k%LKJJjkkjjKK%kjjjJLKjmmj%ljJkkKKKj%%kj%%kj%
-227D77%%j%kljjk%JMNK%jjJKKJjlkjjkmmlk%KJj%%kkk%%jjk%j%jj%jk%%j%J%%jjKkllkkk
-158D32kkk%jj%jmnmlJ%kj%jkJ%lk%%%j%%jj%jj%jkj%mllmolml%j%KKjklnkjllkjj%j%jJ%
-89C37lmoplJlmpnlnnklolklmnmmppnnnnqrorqponkjloqrrj1j2j0rlNRNnj0j1j1j2j5k1k4
-29a8k6k6k5k5k7l1l5l8l6l6l8l9m3m9n1n4n3n7o4p1p6p9p9o8l0N6K14M35O14O20M78L24K41
3A808K13J83J15K9m1p9r4j03j04r8q9q0p0o5n5m6m3m0l8l6l5l1k8k4k0k3k2j8j5j5j2j2j1
36A001rjKKmomloqrrj1j1j0rqqpomoonppommnonoqpmnnomjLNNJlnlllkkklklllmlkljjkkn
103G19mkj%jllkjmmjKJJjlk%jkkmmmmjLK%kkkk%kjJj%%jklJKJJknmkJ%jklljKL%lljjjJ%%
173F37mljKJkkkjJJkm%KK%kjkkk%%kl%%JL%jklkkj%LMKjkml%KjkkLKj%%J%k%J%%jll%JJJ%
243F00kj%jkJ%j%J%%jlmlkJK%JJjK%jkjjkklkkj%JjJ%%KKjjJLJJjj%ll%JjJjlkk%%KM%kJJ
313E71klmk%JLJ%k%LKKj%Jjljj%KKJ%kmk%KKJ%j%jkjJ%%jj%j%K%%jkl%LLKllj%KJjm%JKJj
383E57%%jJKjlkjk%KKjlmlKKJklk%%%KNLjlJKjklm%jjl%KLJ%kjJJkkKJjkJLJ%j%%KK%jkkj
453E38jKJJKjkmlj%Jj%J%%%jJ%j%%J%lkmkJLMKKJJJLlnlJLKjkJ%kk%KKJkkljKJ%%J%Jkj%K
523E30%lkjKKJJL%jjjjjjkj%%jj%KK%JJ%mkj%%J%kkjjkkkjjkJJJK%kjLKLLLJ%klkj%jjJ%%
593E14KJ%jjJJ%lmj%JK%lljKjkKJj%Jlk%%KJ%JJLLKkj%JJ%JJJKJj%j%LJ%Jj%jmomlkJMKJK
663E12Jkl%JLKjmkjjjjJJ%%JJJKJK%jKJjlj%MKkmnnljKKjJNM%jK%klj%JNKJLJmk%%Jjlmk%
733E02%kkkJ%kjKNLjmjkJJL%jkKL%j%jjjjklk%MLM%mljJJ%llJJj%KJjl%ML%j%%%Jj%j%KKJ
803E00jmk%KK%kk%Klj%%JKJ%kkj%%%J%J%jkj%KjjjKJll%JKKJkkjjjJ%kkk%K%j%%JLK%%koj
873D76JKJ%jjJKjjjjJ%j%JLMLK%jkl%jJkkK%%%ljkmJLL%JLL%jj%JJ%j%kkJJ%kkkllKNJjnp
943D66jJKK%%KLKJ%kj%K%j%LKJ%k%%jk%MLK%jjjml%KJJkj%LJ%JJjkkkK%kjknkKLJJKjjjj%
1013D71KJKJ%k%Kklk%Jklj%KLK%jj%MLJ%jJ%kmljjljLKj%JJ%lm%KLKj%KjjjLLjlllk%%jJK
1082D63KKKjjLJlmljjk%LKJ%%KJllkj%JJj%%jk%KMJ%j%%%%j%%KKjk%KL%%%kmlljLL%j%J%%
1151D59%jkJLJj%KJ%%lmKKjllkKJJ%j%KMKKj%%kjKJkk%%jJK%jkJkllJKKKJ%jjj%jlkkJMK%
1220D55J%ml%KLkmnkJKLNK%%JJK%kmkkk%%KK%J%%MKk%J%kjjkk%%jj%jJKJJKJ%%jjjll%LLK
1289D52Jk%%j%KJ%jJ%%j%%J%j%%%K%lnk%JjjjKKkkjj%JKJ%jjjJKKj%J%kkkjj%JLLKjjmmJL
1358D41%KLKklkl%LLjkJ%JLJ%jlk%%KLL%mlkL%kkj%JJLMK%kjjljK%J%%KJ%jjjk%%jjk%JK%
1427D41kjJJlj%%K%j%J%%LKknol%LLMM%l%%%KJ%%K%jjllkJJJ%JjL%j%j%kJKJjjKLjnj%%k%
1496D33LJ%%%LKjj%kkJJkkjjjlJK%k%LLJJ%jlk%KLjmmnj%JKKJ%J%j%%JJJKJ%llk%JJKK%m%
1565D27KJ%JKKJ%kkj%kjJ%%jljJJJ%kJKLJ%JKJjnlJKjkjlj%JKLJkmlkLM%jkJMLJjkj%jJ%k
1634D25jjKKjKLKkk%J%%jkljML%kkjj%KJJjjkjjKNKj%JJjlkk%J%%jk%JKK%%%%jjj%%%JJkm
1703D20l%KLKjkmjkjJJJJJJK%%J%jjjk%jJJJjkjKJ%LK%jK%llJ%jjJj%JJ%%%Jkjj%%%jlk%L
1772D13K%jjkklk%LK%LJJJJjJ%klkJklj%KJKJLL%k%JklJLJjjJKJ%jKK%j%KJJ%k%Jmmkjlm%
1841D04%jkJK%jkJMJ%%lk%J%LK%jjJ%J%jKMK%j%jkk%%%%%%JKKjjjJ%JJKJ%%kmllJLMM%klk
1910D10%%J%%%jjjjj%K%%%k%KK%Jjmk%%KKj%K%KKjj%jKJ%%JJjlml%JjjJ%JjJ%kkJMKK%KKL
1979D17%nmjKJlllkJKJjk%KJjkjlj%j%J%J%KJKKjjKJk%%j%%lljJj%%NNJlkkj%J%%lkLNJkk
2048C98%%%J%nmjKLMKKj%KLK%ll%J%l%JjlkLNLKknmj%KJJJjjLJkk%j%JJK%kk%JJ%j%%%%KL
2117D04%%kJK%kkkkll%LJJjKJ%KL%lmkJKL%jjkkj%LLJklk%J%JJ%kk%K%j%jjj%jjkKLMKjmm
2186C88jK%%KJJj%LNJjjjll%JLJJjmJMK%%%j%JK%kllm%LLKK%kk%%%ljKJLKjlj%Jkjj%%j%j
2255C90%JKMJ%llj%%%KJJjlkj%JjKJjk%Kkkk%%jjKJ%%%JJKKj%%K%kjLLJllkjjl%K%%%%%%%
2324C85K%jJjjJ%%jkj%K%%jmjJ%jJJKKLJJj%ljJLjkkJLKJJJJKJjljJklJJJjlk%L%%jkJM%j
2393C88%jljJLKJ%k%jkkkj%jKJ%jk%KKJJ%JKjkjkj%JLL%kkljJ%kljKKkk%Jk%K%lJMKLKJ%k
2462C84k%JkkkjjkkkjKMN%jjJ%k%%JKJk%Kjj%%jj%jJK%%%jJKK%kJL%ml%JjlKJkJjjKK%llk
2531C70jjjk%LMkljKMK%JLK%jj%KjklLLjj%kkj%jj%jjK%%K%%KLNJjj%llJKkll%LNMKL%jkl
2600C82lj%kjj%J%%%jkj%%jkk%NOKklj%JKML%%jjkmmKKjJ%JKJJKjlljJ%jkk%JLJj%KLJJ%l
2669C78k%k%LKJkkklmk%LLJjlllkJLJKLJ%%j%%%j%%%jjjjkj%KL%%JJj%%jJLMLkmkJ%jjj%K
2738C70%J%k%%%kJ%%%%JLKkl%jjkJLLJlkj%Jjl%LK%jj%jjkjj%J%%KMLjkJ%llkjJKLkjKJkk
2807C62JJ%kj%%j%%JJJKLJjjkkjKKJ%JJJ%kkJ%j%jlk%J%ljJMMJjkjjjJJJJKjjjk%%%jJMKj
2876C67jjkJKKkk%KJknmjKJ%JJKK%mk%LNNKkkkJL%kjllkJjKKJ%klj%%kmkJLKJLKJjj%jjkk
2945C56%%%jJK%JJjJJj%%J%kmlJ%k%JKJKLMK%%%jjmlkj%KL%%%%JK%%JJk%jJjj%kjjJ%%J%k
3014C56JK%jljJLKkkjJJ%kKJkj%%%jJKKJk%JkjKkkJKJK%jJJkkj%JJ%kkkj%%jl%KJJJ%J%%J
3083C54JJJ%Jjl%LK%lkjjJJJ%%%KKK%j%LL%jllljKKJJ%jlkjJJJ%%klkk%JJJ%j%%%JkkjjJL
3152C49KJ%jmk%%jjKKkk%%NMJ%kjjkkjj%%KL%%J%jKKKJ%%L%jlljKK%jlljKJJJ%%Jlk%J%mk
3221C42jjljKj%KJJ%JLJjKLJjkjNK%jJjmj%kj%JJJkkJKJJ%jlkKKJKK%%%jlmmjK%JLLMJjkk
3290C48jKK%JJKKkklnjJJjjJKKkmjKKJ%jjjkjKKMLJ%%JjjkkljJj%%kmj%K%j%JKjj%KK%kj%
3359C40lkMMKj%%jkj%J%jj%jllkKNMJ%%Jjjj%Kjjl%KKJKJjj%JJj%%lml%jKML%llmlk%%KJJ
3428C31%K%lkJKLLJjkkjj%K%lkjJLLLLLJjk%kl%KLLJlk%%j%JJ%KJ%kmljK%KJ%jjkj%JLNJk
3497C42m%MLKj%ljJK%jjjjLNJkjkkjj%jl%JJ%jkKJj%KKklllmlJKML%lj%KK%%k%JLLMKlmjk
3566C35ljjjJJ%JK%JLK%kjjl%%%KK%JJj%%JLKjmlJJ%j%%KJ%jjjjj%ljLJjJKK%%klkj%kkkL
3635C28KKNKJj%jnljMLjk%KJNL%jlkjjkjJLJ%%%J%llkmkJJKJ%jjKMJkkkk%LKJjlllJKKKLJ
3704C34j%%%%lJJJJK%%kmkljKLKjllJLKKJ%lk%J%kk%JKJjjkKJJKKJkjj%%%%jk%JKMJlkjJK
3773C32jJK%jkjJJJJJKJk%jkj%jjkkj%KJ%KKll%JKKMKjj%kkkj%MJkljjjjJ%j%JKKJJ%%%mk
3842C25%%J%%kljJJKkj%JJ%%JKJkkJJJLKJJjkklj%jJkkKMNLLjknk%J%jJJjkj%KLjlkjk%%j
3911C20jLOM%kjk%Jkkjj%JJKJJj%JJjjJ%lkkkjKKKJ%jj%JJ%JJ%%kkkjj%%j%KLJ%%J%K%jJj
3980C26KJkjkJMLKlmk%%%kljJ%KKJJJjjJJ%jkljLKJJJJKKMjklnkkjJJ%J%kjj%j%J%%%jk%K
4049C19%kkljJKJJKKJj%JLJnlj%KL%%KJjmjLL%lkLLKjkjjLJmm%klJLLJ%%%LLJJknlJ%%jk%
4118C17J%%jjKKmlJKKKLKJJjLKlnkjJ%j%%J%%k%%kkkj%JJL%k%LL%%j%%%JK%mk%j%%jKL%jj
4187C18%KKKK%lmlkJJ%%%J%jjJKMMjkk%%%%kjKL%jJ%kl%KK%kk%J%kkjJ%jkJMJkljJ%%jkk%
4256C08%KLLj%%J%J%%%j%KJJmjKNMjkjjmjJj%lmjMMLJkmmj%KL%jjJ%%llJJkjj%LMM%j%JJj
4325C16jkkkJLKJjj%jJJMJjjJ%kkjJjjKMJjmkJJkk%JJJlmkKJjk%MLKk%KJ%lkJ%JJJLJj%kj
4394C14jll%JJjJKkl%K%JJj%KKjkm%%%kk%%KMMJ%knlJJJj%JKKKjk%KLKkmJK%kJMN%lkkkkj
4463C09jjJJlk%JJjJKKKKkkJJJj%%%%kjKKJ%JJ%%%%lnl%JK%JK%jkJJJKkk%KLKJ%J%%%k%jj
4532C14%J%Jjkmllk%JLL%%JMKllljj%JjJKJjlk%jj%%KK%%J%jjjkkjJMKKNL%kljJ%jnl%LLJ
4601C07Jkj%KLJlljJ%jJJkljJjJ%jjJKKLJllKMj%jmmjJJKKJKJ%jlkjjjKL%%J%j%JjJjkKKj
4670C04jJKKjJKLjjJjkkkJj%%jjjjjLLJJKK%lmlkJJ%JJlmk%JKNKJ%%mk%%JJk%KLKJJ%jlkj
4739C02llJJL%JKJlljJJLJJJkmj%ML%k%Jlj%kk%JKKKKK%kkllkjK%KKJ%jkjJJ%%K%kjJJJ%j
4808C01jjjkKKLJkjkjlnjLOOLJjkmlk%K%%K%l%JKKjkKLJ%kjLKj%kljlnmk%MLLKJkjJKLKlk
4877B99j%%%%JjjJJ%%JKJKJ%jlkJ%jjlkjj%jJLKKKjjj%JkmkkjKJLLLJKkljj%%LJjklmkjKL
4946B92J%LK%%%KJkjkjJjjKLJljKKJjjkjjJJJ%jjkkj%KKJJ%Jj%JKjj%J%klj%KJJJjjJK%j%
5015B98kJ%KJj%%%JJ%kkJK%lkjjJjJKkllJjlkK%jLMJJJ%jkmm%LNMKjkjJJj%KJjl%JJ%kjJ%
5084B93jj%jj%JJ%kJKJJ%lJJ%kj%JLJj%jjk%K%klJJKJJ%jKKjlmk%KL%ll%KJlmkLKLLJkkJK
5153B90J%%J%jJJkjj%jJJj%LMJJklk%%%Jjlj%jkJKJKJ%KJJJjmm%KL%j%Jjj%JLJkkJjkllmj
5222B78j%jJKMMKJ%jJJkmj%%jjj%K%%j%jKLKJJJj%Lkmlj%KKKJ%KJJKJj%jmomjK%%j%%JJJK
5291B86J%KK%kjJJ%%J%klj%KJ%%LLJ%j%jk%Kklk%J%KK%llj%K%kklkKJLLLLJj%jkKKjj%Jjk
5360B89JJJK%K%lmmk%MLJJ%klkkkJK%jjjkJJLJJKj%j%jJ%jjJ%J%jk%%k%KKjljjJ%%KNMJjK
5429B93jkkklk%M%okLJ%kJKLJ%kjKKkkkjJJJjk%jjjLKkj%j%%JKLJ%%%%%jKK%kjllkJLLKjJ
5498B86%JK%jk%J%kkllJMKJKKJJjolljKLLLMKkjjlk%J%jkkkJLMKjl%J%%%%jjjkk%MONjmlk
5567B84ljKK%kkjjjKLJl%JKJJKKLJllklk%kk%LMLL%k%JJ%jj%k%%%jlmjK%%JJLM%%llk%Jkk
5636B76%jkKLLJKjkjjJJ%%%kjkkK%jJMJj%KKj%%jk%%%jJKKJK%kj%jkkkljJJKJJK%j%J%jKK
5705B84%%jjKL%kJJklm%LJ%%jkJL%kjK%ljkjK%kjk%KMK%%kJJmjKJml%J%%JJJ%JKlmJLKKjj
5774B77%jJk%JJjj%JKJ%JJjlljJj%%JKKK%%j%KJ%jljjKJ%lmkkkJJ%JKJjKK%%%Jj%LJ%%%%%
5843B79%JKJ%kkkllkjj%JMMJ%J%j%j%jKLJJJkjkkkjk%KJ%%JJj%LKjmkJJjjk%LNMknkjjlll
5912B63jLOL%K%lkjKKKJKK%kjJ%kjlkknn%KJKMLJ%KMK%J%jlkK%kj%JkljjJJKJJjjKJJJJ%%
5981B78jJ%jJklllk%Jjj%KK%JMMJjlkkkj%JLKK%KJkjJKjkklkkj%JLJJ%klkK%jJKMMLjklkJ
6050B72LK%JkkJ%kljJ%%JJLJJ%%mmlj%%KJ%%k%%JJJJKJ%jjJ%JJJ%l%JJ%jk%JjkkJJjKKklk
6119B65lkjJJj%%%%%%%JLMK%jj%%JK%%J%KJkllkj%NNLjlol%LJ%kmkKL%kkKKLLkl%JK%JJ%J
6188B72%JJJLKkmkJJjlk%JJkkJJKjlkjkk%JJj%JkJJKJ%LKJJjlk%K%%jkk%JMMKJJ%j%KJjjj
6257B74jJkklljKKKjKMK%jjkjJKjml%KKL%ljjmll%JJJKKJK%k%jk%J%%jjjKMLJJK%kjjJ%lj
6326B67kjkjKL%j%jJKKK%%kllkKLKKMLkmljjJ%jjkkkJL%k%%%jj%KJKJjljJK%j%%%jkKNKkl
6395B63%JjmkjJKKKJ%KJJk%%KKkmlJKKKJjjjJ%kk%%J%Jk%J%jJJ%%j%KJ%klkjJKJLKjk%K%J
6464B68JJ%j%%Kjklk%%JMLjllkJKLKJ%jjjjKLJ%jkjKjk%kkjJ%k%KLLKLJlmjLL%nom%J%K%%
6533B62%kljJJJJ%%JMMJJJJjkllj%jkkKMKKknkJKJLKJjmnjJlnkKJMMLLJknkJ%knjLMKk%JK
6602B61JK%lkkkkKKJJLKJ%KJjj%kkJMjmk%jkjkjJMKJkmnkJLLLJ%JK%k%%%%%jLKJ%%knmlJK
6671B54LJjkJKKK%%k%JJJ%k%%jj%KJ%KNKlnll%jJJ%KL%j%%klljMKjmjKK%%J%kJJ%JJ%jJKl
6740B59mjlkMK%%LK%jlklLMJJKjllj%KLKjjJLJjj%KJKKjJL%kmmkjkj%J%%kjJKJJJ%%kkk%L
6809B57JKK%%%jj%j%j%%%k%%lljJ%JJjk%MMJkkj%%k%JJKJkll%JjJKLKJll%J%%%J%jKL%%lj
6878B53%j%KK%kj%KjjJjjlkJMK%jkJLKJ%j%JJkk%%kjLJjk%JKjl%KKkjKJK%lnlJMLJ%jkJJk
6947B53njJLL%JJJJ%mkkJJ%JkjKMLjkk%KKK%jmljJJ%kl%LLJ%jjJJKjnkJKJ%jJ%JKJ%JJ%%L
7016B62Kkll%%kj%j%%J%kkjKJ%%jKJjjmmKKMM%jjkJJ%JK%kk%Jjjjj%k%K%jjjkJKJK%LJkkl
7085B47%JLMjklnj%%jMOKJjjjjj%Jkkk%j%KKkJLLKJ%%jJjlklk%LK%KKK%kmk%%KJJKKL%kjk
7154B54lkJJJJJJj%%J%j%kljJ%jjjjjKLK%J%%%jkjlkJKJ%%%%jJJJJJ%%%jjLJJjJJJJkkj%k
7223B50jj%JJkjjj%%j%KKL%KLjmm%JKMjkjKJ%lk%jkjJMM%lnlkJLLJkkKJklJLML%jj%MJkmk
7292B48j%LJ%ljkj%L%kj%jJJj%JKL%%%%%jKK%ll%%KK%%%lmjjmkLOKlkJj%JJJjk%JJ%kkjjJ
7361B39%JK%KLKjljkjKNNjjjl%L%l%kljLKjjJjjkkk%KKKJk%LKJjkjJJJlk%MMjkj%kl%JKLj
7430B46kk%LMjjj%%jkljJKJJJKKjmnm%%KML%lkKMMjj%J%JJJJ%%JJkjjk%jllj%%JLKJJjkkk
7499B41jJK%jJ%%%mlJKLNLKj%jlkkjLLJll%J%lkJK%%KJJj%JJllKML%jj%%K%klj%KJ%jljMJ
7568B47jjJJJ%lmmk%%%JJJjKKj%KJj%j%%jJ%k%MKKLJJjllJLKll%%k%MK%jk%%jj%J%%kjk%J
7637B41%JJ%jjJLjl%JKlnlMMJj%%%%LK%J%kj%LJjkkjjJLJknm%MLK%Kj%KLkllJJJjjJLKkkj
7706B44%KL%jlkJ%JjjjJJJjmlJLLkkj%%KKLKJjKJ%kkjJjnnJJKKKJ%jlkl%KLjjkjJL%k%kkj
7775B33JJKL%ljKJKJ%JJkk%JJKkmjJ%jj%%kJJJKJJLLklljJ%j%%jkllJLLKLMjkjjjj%jkjJJ
7844B36KKJ%jkKKJJjj%J%jj%JJjljjKLjjJJjjkJjljKLKJjj%k%jlkJLKJnlk%ONLML%lj%%%l
7913B43nllkKJ%%MNLjlnjLLjkJLKJjml%Jjk%jKMLllKLK%jjjjlmkjjjjj%JLKKjlJMLJ%KL%l
7982B41llkj%%LL%Jj%j%%%%jKKj%KLJlljkljJLNLljJJK%lkjJ%jk%KK%Jj%%jk%%MKJKJllkJ
8051B40JJ%lmlJMMJkklkJK%JMKkllJKJkj%jklk%NNJjkjKNJkk%%KJ%lkKJJkj%j%jljJJKKKJ
8120B41jjkjjk%LLj%J%kl%jjjJKJ%k%%KKL%%kjJjlkjJ%JJ%JJ%K%jj%llJjjJLKjlJ%jkkjLN
8189B34Jjk%JjjJJKLJJ%jj%J%mljJK%jJ%kjJjJkjJK%J%%jJ%%J%jJJkmkJLKLKjkk%JlmjJLL
8258B33K%lk%LJjjLJ%%%l%Kjkkjj%JKKLKkkJJ%%JKJj%lmkjJJJJjkkJJjJJjj%%k%LKKjkj%%
8327B30kj%jJKKKJ%kk%JJj%jj%JL%kJJjjJJklk%LNKjl%%Jkl%KJ%%J%%%%Jjkj%KK%jjjKJ%%
8396B33j%%lkjljj%%kJKLL%%KJ%KKKJJ%%jmljJLJ%J%lomJKJjjKML%jj%jjlnlKNMLJjjJJkJ
8465B33L%kjlmjKKKLJ%k%jlmljKJklkJKKllLJkkjJLM%k%NNKJ%llk%KjljJMKk%KKkljjjJJK
8534B28KJmkkkjKKKJJ%j%jKJ%JKKKJjj%Jkmk%LJ%J%JJjlmlljLJJLJjjjjKKJ%J%jJjjJkkjk
8603B23kJLJ%jJJJ%JjjljJKLJjllKNK%mmkKLJ%J%%JLK%jjjjml%L%lnjLKJKKLLJkljlk%KJ%
8672B27ljMLJ%%jJKjlkJJ%%kmlj%KKJ%JjknjJMLKJ%j%JKKJjjJJlml%%%J%jkJKK%jJ%jjKKj
8741B26jLLKJknonkKLLK%JMLKJKLjkj%%jmkJKJ%K%%L%lllmk%JJkjJ%%KNMJKJjkmmnjJJJ%J
8810B25LJKjmkJLjkjjJ%kj%K%JJJ%%J%k%%J%jJ%%JLKjkj%%jlj%JJ%jj%Jj%j%JJKKJ%jJJJj
8879B30kmljJ%kJKJ%KMJj%lmmjKJj%JKLK%jJjj%%jJK%jkj%kl%JK%JL%ml%LNLjk%jjjK%nlJ
8948B18JKNL%kkJKjj%jjJJjKJ%jmjKLKjloonkKNMNKjj%KLKjkk%kjj%Kj%Lkmkj%JJ%KKKLKJ
9017B29lkljjkk%LMjljJJjKKKKJj%jj%J%kjjkjKJJlmj%%%%jjJLLJKJKjjj%LMKklmkJKKKjl
9086B23%JjklJK%%KKjj%JJjjkjKLjlk%j%JJ%jk%%j%%JjJKj%JJLK%jjjj%%JjljKKJKK%kkkk
9155B18jkkLLJjk%k%NKKK%JjjJ%kjKJJjmljkkj%%KKJJjk%KK%K%lkjJLMM%jJJKJ%kj%jk%j%
9224B25JM%kk%%lljj%%Jj%J%kjjJJJ%Jjj%JjkkjJJ%jjJJJLKKJj%J%kk%jJLKkjjkjKK%kJKj
9293B21j%J%lkjjJMJjjkKLKkKKJ%%%kl%jjKMJ%kl%%jjj%JJJJ%J%nl%NK%jllljJJJJKJJJj%
9362B19%jkKMjl%K%%J%K%KjjJK%jjJ%J%%kkJJjjmkML%jjk%JJkll%KLKKklj%J%JKKJKJlml%
9431B16%JKLJjlllkJLLJ%lpjKLLJK%jJJ%j%jkJJ%j%JkkJK%kjjJLKJJjom%JKJJJKjmjJKLLK
9500B23%kjkmlkLKKLKJjkkkk%KJ%jj%KKjljjj%JJJJKJJ%JJj%jk%LL%jJKklmll%KNL%JKjmk
9569B16jnlK%JJKLKjk%%LMJjj%lkjLK%jJKjlmllJMMJjJJjkJJJjjJLJkjj%%jlkJK%j%%kjlj
9638B07KLKlj%JJJJJ%%klLLKjj%K%mm%kl%LJKKKK%%jjlJJkjKLL%mj%j%JJJK%JL%kjjJ%kll
9707B11k%jjj%J%KKJjJKjJL%%j%KJjlk%kJKJjllkJJ%%JKJjjJ%kJM%%JKjlkJ%%%JJ%%%j%MK
9776B19j%JJjjlljL%lj%j%%lk%%kjJLMLL%kkJMKjkjjj%%%JJkjJ%%JKJ%jjkj%jkJJJK%%jjk
9845B09ljJ%JJjjJKKKj%klm%KKjl%JJ%jJKKK%%%JjkjJjnlkkJLMM%%K%kKLKK%kk%jj%%JLJj
9914B15kj%JKJ%kkjj%L%llJLLJml%LLJJ%jj%J%MKk%%%%%kjJKJkkkj%jmjJKLL%llk%J%jLLj
9983B13JKJjjK%%K%lljKLjlk%Jjk%JKJJknjJJJjj%KJ%%KJKK%J%kj%%KJJ%mmmJLKKJJ%%J%k
10052B16jJJkkKJjjkkJLKjjjkJK%llj%jjKLK%k%MLlnmj%%%K%%Jj%jJM%%K%%jj%K%JJ%%jkj
10120B10kkjJj%%%J%%%KjjlkkjLNL%jkljk%KLLLjJJj%kmkKJ%jk%KJ%jJMMjnnkj%j%LKj%JJ
10188B05J%jJK%JKKJj%jjKJj%j%KK%kjLKk%Jkmk%JJj%KJkkjKLK%kjjlkJJKkllkJKLKJ%%jk
10256B06l%j%K%KML%%K%jkmk%L%j%KLjJLLjnml%KJJ%%JKKJkl%%%JJ%%kj%jkjjJJJlmkJKK%
10324B04J%kkkJj%jkJLLKKJkkkkjkJKKK%kjKJlmkjKLKKL%kl%NNJ%jk%jj%j%KJkk%%JKJJj%
10392B09JJ%j%jJJ%k%JJ%kkjJ%jJJ%jj%LLJjlkjKMLlmkJ%j%J%JjjjkljLLJJJjjKJ%k%JJjl
10460B05JLKjl%K%ljj%%JKJK%jk%jj%%JLJj%Jjjj%jj%JKKJjj%jjmk%JLNKjkjLNKjlml%%Jj
10528B07k%KKMNJmlk%J%%jjljJ%j%%jJJ%kjkj%JLLK%%%jjkjKJ%%J%J%%J%%JJJ%mmkJjKK%l
10596B04m%%jk%jJKKLKJj%jKMKJjJJ%kj%jjjkk%KL%klkjKML%%kjkjLNKkmkjjj%JJJk%KJ%%
10664B08jJKkkk%kJJll%LL%JLL%jJJJ%kjJjj%j%kmlk%%JKJjK%KKjJKKJJjj%J%JJ%kmljKKJ
10732B08%jJ%j%%%kkJLKJj%%jkk%%JJjjJJJ%%jlljk%JJJJJJJjm%KJjJ%kJLJJKjjJJjkkkkK
10800B01LJ%%%%Jkk%K%jjjJkjKKJJKj%%jJjk%JJJ%jjKLJJjkk%jml%LK%klkKMLJ%%jjjJJ%%
10868B05k%jkk%Jkll%KKLJKLKjJ%jjjj%%jkj%%j%LL%jJJKkmkJKJJJKJjjjjjjjjk%LKLLJjj
10936B07%j%jkjJK%kllkJJjJJJJKL%jljjj%%Jj%JKjkkkj%J%Jj%JjKMLJJJj%J%kljjjJKKJJ
11004B05%jkk%%JK%mmjKJJJJj%K%jjj%MKJK%jklkJ%kl%KJkmjKK%%LJkl%KKJkkkJM%ll%MLl
11072A96%MMKKjj%JkkjjjJJjkjklkjJLMLKjkkk%J%%LKjKMLjlljk%%J%jj%KKKjnlk%j%MMK%
11140B03kkkj%%J%jJKK%klkkJMLKJjkl%KLKkkk%j%K%%%%k%%kJLLKjjll%J%%Jj%jJjj%JJ%j
11208A96JLKJjmm%LK%%JK%%jJ%JKJkjj%jljJ%j%JjJJJK%%lmjJ%%KMJ%JKJmmkJJjjjjkjKKK
11276A97L%%j%kljLK%kj%%kjkjKNOJkkl%MJjKK%jJ%jmj%jklkJK%%JKLjmkkJKJjjJjjKJj%%
11344A93%kjjJLKJjjJK%%j%%jk%Kjmk%KK%JL%k%J%jJKKK%jk%jk%%jk%KLJjjkkjJKJK%kklk
11412A88jJLL%ljKLKJjml%llKNL%kk%%j%%%%JK%KJjj%jjjJ%j%J%%LKL%ml%JJ%kmkLNJ%Jj%
11480A95jjk%KK%JKJ%jKKjljLKklkj%%JJkjJLJJmokjKMLJjjKJjljJ%JKJjK%kj%klk%JJJJj
11548A91ljJKLLJJjlljjJLNJjj%KLJjlkjk%%k%jJKJkJLK%%J%knmkJMMJJklllljJ%KKLKJLL
11616B00J%JJkkjk%%jjkJ%KJ%%%%%lmjLOKJkkJJ%JKKkkkljJMK%%%%Kjkkkkk%KK%llkklJKJ
11684A86JLLJJJLJknm%L%j%%%%KKLJKknllJKKJ%Jj%kk%KLLK%%%%%mmkjKKJ%%%KMKklmkKLJ
11752A97kk%%j%jJ%j%%JKj%JJJ%kkjJ%kj%%j%jJjjJJJ%%%kjJLKJJJknjLL%K%klJKJ%%%jlj
11820A89%%%j%MJlljKK%%JKJjjJKK%jkkkJJJkmk%kl%KJjKMM%kkkj%KK%%JKL%%j%lkkJLKL%
11888A96jkkk%KJJ%j%j%%%JJ%lj%kk%KKMM%kk%J%%jmjLLklkj%LM%JLJJjlkjJ%j%KKJ%%%jj
11956A95jll%JKJJJKkkkjJj%KLJJLLKkmljj%kkjJ%JLKklkjj%LJ%KJklkJJ%LK%%%JjkjJjlk
12024A85k%KJNMJkkllkKKjJKK%%J%kjj%NL%kjjjJJjjjl%LKK%kjjk%%%%KJjk%J%jkj%JKJ%j
12092A89jj%%%%%jJJ%k%%ljKJ%JJKK%kk%%K%JLJJjjjll%%KJJ%JJJJkjKLJjmnlJj%KK%kkJK
12160A87%JLL%jkl%J%Ljj%%jkjj%%JJjkkjJ%nmKNNNL%kljjJKKKjk%KJJ%kjj%Jj%jjjjl%%%
12228A83KJjKKKj%j%Jkk%j%KKj%JjlkjjKMMKj%kkkjkj%%%JLJkk%LLJjjjjjJjj%k%J%j%Jj%
12296A82jLLK%jklk%JKJLJ%Kkmj%JJjjj%Jjj%%%JKkkJJKjlnmKMMLj%L%jkjkj%jj%%jjjJ%%
12364A76KK%j%Jjl%L%%J%%J%kkKMKkk%%%j%JJJ%j%%LL%J%lljjjj%%KK%jJKlll%JjKL%lk%j
12432A75jkJLMJj%JJJK%lljjj%%J%J%JKK%jkjkkk%JKJ%jjjjKKLJj%jklm%KML%nl%MLKK%JJ
12500A84%kmjJJJ%JJ%%jk%LKj%lmkjJLKK%jkj%%%%%j%jj%kkk%%KMKJjkkkj%%%%JJKKLJkml
12568A70lJJ%kj%KJKJJJJJjj%jkjj%jjLM%kjJJjjj%LMLKklkjkmlkj%%JJK%JKLKkmjjK%kjk
12636A63%%KLKKKKK%klkjkljJKjj%Jjj%jj%jJJKKLJJkmjjjlj%%KLKLKKjll%KKj%J%knmjKL
12704A63Jkjkj%MLK%%J%j%jkkl%JKL%lnljjJJML%kkjJJKKkklk%LJlmKLJ%j%%jmljLLKKKjk
12772A55jjK%%jkk%KK%kj%K%%%JKLKJlmmjLJjjKJjkjj%KKKJjjkl%KJjkj%%J%kjjj%KLMLKj
12840A58JJjkmkJ%jklkJJjkj%%%JJ%JjKK%j%l%K%%JjjKKJjkjjJ%kljJJKjkJJJJ%kj%j%JK%
12908A44jJJ%kk%K%kkjj%Jj%jJKKKJllljJJK%kj%J%jKLKj%%jjj%%J%kk%Kjj%JJJjjk%%KJj
12976A36kk%J%%%J%jjj%KJJjk%jjJJjJJjkjjkkkjj%KJJj%J%j%jk%jJjJKjlkJK%KKKj%%%KJ
13044A27j%jjjJ%%%j%%j%LKJ%lk%J%%j%%klmj%K%lljKJJjJKJljJMJkk%KKjkjJ%J%jJ%jj%J
13112A14J%lkjjj%JLKJkjkljKJjjj%JJ%JKJjkj%%K%%j%K%%%jjjlj%j%JLK%kl%kj%k%%%JJj
13180I9jlJMML%j%jjJ%kjjJJlmljJKKKjjk%KK%kjj%jJ%jj%j%%KJK%jj%JjjjjjjjJJjj%jkj
13249H5JK%jj%J%jlk%KKKJJj%j%J%j%%jjlkjMLJlkj%%%%%%J%%%jjjJj%%%j%J%%KJ%jjLK%j
13318H4JKjk%jj%%j%jlJJ%%%jJ%%%j%j%jkk%KK%l
13353G3
##ENDNTUPLES=	NMRSPECTRUM
##$OBSERVEDINTEGRALS=	(X Y Z)
(7.5154145465429502693, 7.5636037114636582857, 1)
(7.0323256510026936894, 7.0568692008382649661, 0.99639839070597058246)
(6.980245435498356521, 7.0308290930861403467, 1.0326562347315806356)
(6.180484884765040654, 6.213109847351006465, 1.0054941048691836691)
(2.3433103861119457534, 2.3822208919482368294, 3.0640327362827481927)
(2.2547141574378946061, 2.2897336126907235077, 3.0646288471735854131)
##END=	

##TITLE=	4002-151010-1
##JCAMPDX=	6.0	$$ NMR Plug-in 1.4 of MestReNova 6.1.1-6384
##BLOCKID=	2
##DATATYPE=	NMRPEAKTABLE
##DATACLASS=	PEAKTABLE
##.OBSERVEFREQUENCY=	300.130035400390625
##.OBSERVENUCLEUS=	^1H
##NPOINTS=	17
##FIRSTX=	-4.1907337304582501503
##LASTX=	7.5535367446933170399
##XFACTOR=	1
##YFACTOR=	1
##FIRSTY=	-1.2204903364181518555
##XUNITS=	PPM
##YUNITS=	ARBITRARY UNITS
##PEAKTABLE=	(XY..XY)
-4.1907337304582501503, -1.2204903364181518555
6.6303854715431736816e-05, 84.445343017578125
1.1800616482346624192, 454.766693115234375
2.2725402867199506751, 3669.29296875
2.3599850636875645549, 1871.1971435546875
2.3639212611413196186, 1867.98779296875
6.1949021724657562515, 468.722625732421875
6.1985594405795900741, 476.85247802734375
6.9881474445507567594, 243.9540252685546875
6.9956916588319018047, 323.76092529296875
7.0166483983364846821, 225.826080322265625
7.024197056346985768, 407.04302978515625
7.0386512034548145422, 645.71075439453125
7.0460256428275878093, 444.779083251953125
7.1983186714555467134, 282.15704345703125
7.5250378626391354331, 485.16815185546875
7.5535367446933170399, 439.08538818359375
##END=	

##END=	
